# Supplementary material for: t-SMILES: a fragment-based molecular representation framework for de novo ligand design
Source: Nat Commun. 2024 Jun 11;15:4993. doi: 10.1038/s41467-024-49388-6 (PMC11167009; doi:10.1038/s41467-024-49388-6)
Supplement: Supplementary file 4 — Source Data [file 41467_2024_49388_MOESM4_ESM.zip › Soure data/Source data and code for all other graphs/Metrics/Models/Chembl/ChEMBL_TSID_BAEID[mpl][rnd10][bs128][ST]/gen.smi]

[1*]CC(C)C([0*])=O&[0*]Nc1c(-c2ccc3c(c2)OCO3)ccc(O)c1Br&&[1*]N1CCOCC1&&
[0*]C([1*])=O&[0*]Nc1ccccc1&&[1*]Nc1cccc(-c2nc3ncccc3o2)c1&&
[0*]Oc1ccc(Cl)cc1Br&[0*]CCC[1*]&[1*]N1CCNCC1&&&
[0*]N(C)C&[0*]C([3*])=O&[3*]C1CCC([2*])CC1&[2*]Nc1nccc(-c2nccn2CC[1*])n1&[1*]N1CCOCC1&&&
[2*]C1OC(C)C(O)C([6*])C1O&[2*]O[3*]&[3*]C1C([4*])CC([5*])C(O)C1O^[6*]O[0*]^[4*]OS(=O)(=O)O&[0*]Cc1ccc2c(c1)OCO2&&[5*]O[1*]&&[1*]Cc1ccc2ccccc2c1&&&
[0*]CCc1cn(CC)c2ccccc12&[0*]N[1*]&[1*]S(=O)(=O)CCC&&&
[1*]C1C=CN(C(=N)N)CC1&[1*]N[0*]&[0*]C([2*])=O&[2*]C1NC([3*])C2(C(=O)Nc3cc(Cl)c(F)cc32)C1c1cccc(Cl)c1F&[3*]CC(=O)O&&&
COC1=CC=C(OC)C(C2=CC=C3C=CC4=CC=C([N+](=O)[O-])C2=C34)=C1&&&
CC1=N[NH]C(=S)N1CC1=CC=CC=C1&&&
[0*]Oc1ccc2c(=O)c(-c3cc(OC)c(OC)cc3OC)coc2c1&[0*]CCCC[1*]&[1*]N1CC[N+](C)(C)CC1&&&
CCN1C(=O)N(C2CCCCO2)C2=C3N=C(C4=CN(C)N=C4)C=C(C4CC4)C3=NC=C21&&&
[1*]CC(C)C&[1*]N([2*])[4*]&[2*]CC(O)C([3*])Cc1ccccc1&[3*]N[0*]^[4*]S(=O)(=O)c1ccc2ncsc2c1^[0*]C([5*])=O&&&[5*]C1CN(c2cccc(F)c2)C(=O)O1&&&
[1*]CCC&[1*]N[0*]&[0*]C(=O)c1cccc2c1C(=O)N([2*])C2&[2*]CC&&&
COC1=CC=C(C2=C(C3=CC=C(O)C=C3)C(C)=C3OC(C)(C)C=C(C)C3=C2O)C=C1&&&
[1*]CC&[1*]Oc1cccc(O[2*])c1C([0*])=O&[0*]Nc1sc2c(c1C#N)CCCC2&&[2*]CC&&
[1*]Sc1nccn1C&[1*]CC([0*])=O&[0*]N1CCN(c2ncccn2)CC1&&&
CC1=NN=C(C)N1N=CC1=CC=C2OCOC2=C1&&&
[1*]Nc1cc(Cl)ccc1S(N)(=O)=O&[1*]C(=O)C[2*]&[2*]O[0*]&[0*]C(=O)C[3*]&[3*]N1C(=O)C2CCCCC2C1=O&&&
[1*]CC([0*])=O&[0*]Nc1cc(S([3*])(=O)=O)ccc1Br&[3*]N1CCOCC1^[1*]O[2*]&&[2*]Cc1cccs1&&&
[0*]Nc1ccc(OC)c(OC)c1&[0*]C(=O)c1ccc(Cn2c(O)c3cc([N+](=O)[O-])ccc3nc2=S)cc1&&&
[0*]=CC=[1*]&[0*]=Cc1ccc(C(F)(F)F)cc1&&[1*]=CC=[2*]^[2*]=CC1C2CCCc3n[nH]cc3C2=CC2CCCCC21&&&
[0*]OC&[0*]C(=O)C1=CC([2*])C2C([1*])OC(=O)N2CC(C)=CCCCC=CC2C=CCC1O2&[1*]OC&&[2*]C1CC(=O)CC(C)=CCCCC(C)=CC(O)C1&&
[0*]N([2*])C(=N)N&[0*]CCCC([1*])C(=O)O&[1*]N1CCC2(CCCC2)CC1^[2*]Cc1ccccc1&&&&
[0*]C(=O)C(CC)c1ccccc1&[0*]Nc1ccc(S([1*])(=O)=O)cc1&[1*]Nc1ncccn1&&&
CN1CCN(C2=CC=C(C3=NN=C(C4=CC=C([N+](=O)[O-])C=C4)O3)C=C2)CC1&&&
[0*]Cc1ccc(OC)cc1&[0*]N1CCc2nc(N3CCN(c4ccccn4)CC3)ncc2C1&&&
[0*]Cc1c2c3ccccc3nc-2c(-c2ccccc2)n(CCCC)c1C&[0*]N[1*]&[1*]C(C)(C)C&&&
[0*]C(=O)c1ccc(Nc2cc(C)nc3c(C(F)(F)F)cc(C#N)cc23)cc1&[0*]N[1*]&[1*]CCc1ccccc1&&&
[4*]C(C)(C)CC&[4*]N[0*]&[0*]C(=O)C([5*])c1cccc(F)c1&[5*]N([6*])[1*]&[1*]C(=O)CCC([2*])=O&[2*]Nc1cc(C)on1^[6*]CC([3*])=O&&[3*]N[7*]&[7*]Cc1ccco1&&&
CC(CC1=CC=CC(C2=CC=CC(O)=C2)=C1)C1=CC=C(F)C=C1&&&
[0*]C1CN(c2c(F)cc3c(=O)c(C(=O)O)cn(C4CC4)c3c2OC)CC1[1*]&[0*]CN&&[1*]CO&&
[0*]C(=O)C(=O)c1ccc(-c2csc(N=C(N)N)n2)c2ccccc12&[0*]Nc1ccc(O[1*])cc1&[1*]CCO&&&
[0*]C(=O)Cc1noc(Cc2c[nH]c3ncccc23)n1&[0*]N[1*]&[1*]C1(c2cccc(OC(F)(F)F)c2)CCC1&&&
[0*]S(=O)(=O)c1ccc(Oc2ccccc2-c2cccc(OC(F)(F)F)c2)c(C#N)c1&[0*]Nc1nncs1&&&
[0*]C(=O)C1=CCc2cc(OC)c(OC)cc21&[0*]C1CC1&&&
[1*]CC([0*])C&[0*]N[2*]&[2*]CC(O)c1cccc(Cl)c1^[1*]Nc1ccc(Cl)cc1Cl&&&&
[0*]Nc1ccc(CCCCC(=O)O)cc1C1=CCC(C)(C)CC1&[0*]C(=O)c1nc(-c2ccncc2F)[nH]c1C(F)(F)F&&&
[2*]C(CCCC)C(=O)C([1*])=O&[1*]Nc1ccccc1C(F)(F)F&&[2*]N[0*]^[0*]C([3*])=O&[3*]C1CC1c1ccccc1&&&
[6*]=CC&[6*]=CC([4*])CCC(N)=O&[4*]N[1*]&[1*]C(=O)C([5*])Cc1c[nH]cn1&[5*]N[2*]&[2*]C([0*])=O&[0*]O[3*]&[3*]Cc1ccccc1&&&
CC1=CC(C)=C2C(=C1)C1=CC(NC3=NC(NC4=CC=CC=C4)=NC(NC4=C(C)C=CC=C4C)=N3)=CC=C1N2C&&&
[0*]Oc1ccc(Cl)cc1C&[0*]Cc1ccc(-c2nc(-c3ccc(Cl)cc3)no2)cc1&&&
[0*]C(=O)c1ccc(-c2cccc(Cl)c2)s1&[0*]N1CCC([1*])CC1&[1*]Cc1ccccc1&&&
[0*]CC&[0*]N([1*])[2*]&[1*]CC&&[2*]Cc1c(C(C)(C)C)nc2c(C(F)(F)F)cccn12&&
[2*]CC([1*])=O&[1*]Nc1ccc2c(c1)OCCO2&&[2*]O[0*]^[0*]C(=O)C[3*]&[3*]N1C(=O)NC2(CCCCC2)C1=O&&&
[0*]N1CCC(C)(c2cccc(O)c2)C(C)C1&[0*]CCn1ccc2ccccc21&&&
[0*]Oc1ccccc1C(=c1sc2ncnn2c1=O)c1cc(OC)c(OC)c(OC)c1&[0*]C(C)=O&&&
[0*]C(=O)c1cn[nH]c1Nc1ccccc1F&[0*]N[1*]&[1*]C[3*]&[3*]C1([2*])CCC1&[2*]N1CCOCC1&&&
O=[N+]([O-])C1=CN2C=CC=NC2=N1&&&
[0*]NC&[0*]C(=O)C([3*])Cc1ccc(OC)cc1&[3*]N[1*]&[1*]C([2*])=O&[2*]Nc1ccccc1&&&
[0*]N1C(=O)c2nnc(-c3ncc(F)cn3)n2CC1C&[0*]Cc1ccc2c(c1)NC(=O)CO2&&&
[0*]NC1=C(C(=O)O)CC(C)(c2ccc(Cl)c(Cl)c2)CC1&[0*]C(=O)CC(C)(C)C&&&
[0*]Nc1c(-c2c[nH]c3ccc(OC)cc23)c2ccccc2n1C&[0*]C(C)=O&&&
[2*]CCC&[2*]N[0*]&[0*]C([1*])=O&[1*]N[3*]&[3*]CCCn1nc2ccccn2c1=O&&&
[1*]C(C)C&[1*]N1CCC([2*])CC1&[2*]N[0*]&[0*]C(=O)c1ccc(-c2ccc(C#N)cc2)cn1&&&
[0*]S(=O)(=O)c1ccc(CCC)cc1&[0*]Nc1ccc(C)c(C([1*])c2c(O)c3c(oc2=O)CCCCCC3)c1&[1*]C1CC1&&&
[0*]C(=O)C(O)(c1ccccc1)c1ccc(-n2cnnn2)cc1&[0*]N[1*]&[1*]CCc1ccncc1&&&
[0*]C(=O)c1ccc(-n2nc(C)cc2C)cc1&[0*]N[2*]&[2*]C1CCC([3*])CC1&[3*]CC[1*]&[1*]N1CCC(c2cccc3c2CCO3)CC1&&&
[0*]C12COC(c3cc(OC)c(OC)c(OC)c3)(CO1)OC2&[0*]Cn1cc(Cn2cc(I)c(=O)[nH]c2=O)nn1&&&
CC1=NON=C1C1=CN(C2COC3=CC(F)=C(F)C=C3C2=O)N=N1&&&
[0*]CC&[0*]OC(=S)NN=Cc1ccc2nn(-c3ccc(F)cc3)c(=O)n2c1&&&
[0*]C(=O)c1ccc(Oc2cc(Cl)cc(OC)c2)cn1&[0*]Nc1c(Cl)cncc1Cl&&&
[0*]Cc1ccc(OC)cc1OC&[0*]N([1*])C&[1*]CCc1ccccn1&&&
[0*]NC&[0*]CCCCc1c[nH]c2ccccc12&&&
COC1=CC=C(OC)C(NC2=NC(NN=CC3=CC=C(Cl)C=C3)=NC(N3CCCCC3)=N2)=C1&&&
[0*]Nc1ccc(C)cc1&[0*]C([1*])=O&[1*]N[2*]&[2*]Cc1cccn2c(=O)cc(N3CCOCC3)nc12&&&
O=C(C1=CC=CC2=CC=CC=C12)C(C1=CC=C(O)C=C1)C1=CC=C(O)C=C1&&&
[0*]=CCc1c(OC)c(c2c(C)c(C)c(C)c(C)c2O)cc2c(C(=O)O)cc(O)c(OC)c12&[0*]=C(C)CCC=[1*]&[1*]=C(C)C&&&
[1*]CC&[1*]O[0*]&[0*]C([3*])=O&[3*]C1(c2ccccc2)CCN([2*])CC1&[2*]Cc1ccc(-c2ccc(C(F)(F)F)cc2)cc1&&&
[0*]Nc1ccc(C)cn1&[0*]C(=O)c1ccc(F)c(S([1*])(=O)=O)c1&[1*]N1CCCC1&&&
[2*]CC&[2*]O[0*]&[0*]C(=O)Cc1csc(N[1*])n1&[1*]C(=O)CCc1ccc(N[3*])cc1&[3*]S(C)(=O)=O&&&
[3*]CC&[3*]Oc1ccc2nc(N[0*])sc2c1&[0*]C([1*])=O&[1*]N[4*]&[4*]S(=O)(=O)c1ccc(N[2*])c([N+](=O)[O-])c1&[2*]C(C)C&&&
[1*]C(=O)O&[1*]C1CN([0*])C1&[0*]Cc1cc2c(cc1[N+](=O)[O-])OCO2&&&
[0*]Oc1ncc(CC(=O)O)cc1F&[0*]Cc1cc(Cl)cc(Cl)c1&&&
COC1=CC2=C(C(OC)=C1OC)C(=O)C1=CC=CC=C1C2=O&&&
[0*]C1CC(=O)N(c2ccccc2)C1=O&[0*]Nc1ccc(F)cc1&&&
CC1=CC=C2C(=O)N3CCCCC3CC2=C1&&&
[0*]C(=O)c1ccc(C#N)cn1&[0*]N1CCN(c2ccc(-c3cc(N)n[nH]3)cc2F)CC1&&&
[0*]C(=O)c1ccc(OC)cc1&[0*]O[1*]&[1*]Cc1csc(-c2cccs2)n1&&&
CC1=CC=C2C(N3CCOCC3)=NC(N)=NC2=C1&&&
[3*]CC([0*])=O&[0*]N[2*]&[2*]C1CCC([4*])CC1^[3*]C1COc2ccccc2O1^[4*]CC[1*]&&&[1*]N1CCC(c2cccc3c2OCO3)CC1&&&
[1*]CC&[1*]N([2*])[3*]&[2*]CC&&[3*]CC([0*])=O^[0*]Oc1ccc2ccc(=O)oc2c1&&&
[0*]Cc1ccc(C)nc1&[0*]N1CCN([1*])C1c1ccc(C)s1&[1*]Cc1ccc(C)cc1&&&
[0*]Nc1cc(C)on1&[0*]C(=O)c1cccc(S([1*])(=O)=O)c1&[1*]N1CCCC1&&&
O=S(=O)(NN=CC1=CC=CC([N+](=O)[O-])=C1)C1=CC=CC=C1&&&
CN1C2=C(CC(C)(C)CC2=O)C2=CC=CC=C21&&&
[1*]Cc1ccc(OC)cc1&[1*]N[0*]&[0*]C(=O)C([2*])C&[2*]Nc1ccc2c(c1)OCCO2&&&
[1*]CC&[1*]N([2*])[0*]&[0*]C([3*])=O&[3*]C1CC(=O)N([4*])C1^[2*]CC^[4*]Cc1ccco1&&&&&
CC1=CC2=C(CC(=O)N2C2=CC=CC=C2)C(C(N)=O)=C1C&&&
COC1=CC=C(C2=N[NH]C(N=C(N)N)=C2)C=C1&&&
[0*]Nc1ccc(Oc2nc(C)cc(C)n2)c(C)c1&[0*]C(=O)c1ccc([N+](=O)[O-])cc1&&&
[0*]C(C)(C)O&[0*]C1CCC2(O)C3=CC(=O)C4CC(O)CCC4(C)C3CCC12C&&&
[0*]C(=O)c1ccc(CC)cc1&[0*]N[1*]&[1*]S(=O)(=O)c1ccc2c(c1)c(=O)n(C)c(=O)n2C&&&
[0*]=Cc1ccc(OC)c(OC)c1&[0*]=CC=Nn1c(-c2ccccc2)n[nH]c1=S&&&
[0*]Oc1cc(F)cc2cnc(Nc3ccc(O[1*])c(C)c3)cc12&[0*]CC[2*]&[2*]N1CCOCC1^[1*]CC[3*]&&[3*]N1CCOCC1&&&
[1*]C(=O)CCCCCCC([0*])=O&[0*]N[11*]&[11*]CC[6*]^[1*]N[12*]^[6*]O[7*]&[12*]C1CCCCNC1=O&[7*]CC[8*]&&&[8*]O[9*]&[9*]CC[10*]&[10*]O[11*]&[11*]C1OC([14*])C([11*])C([12*])C1O&[11*]O[2*]&[2*]C(=O)CCCC[13*]^[12*]O[3*]^[13*]O[4*]&[3*]C(=O)CC
[0*]NC(=S)OC&[0*]CCc1c(C)[nH]c2ccc(OC(F)(F)F)cc12&&&
[2*]CC&[2*]O[0*]&[0*]C([1*])=O&[1*]Nc1c(-c2nc3ccccc3[nH]2)sc(=O)n1Cc1cccc(OC)c1&&&
[1*]OC&[1*]CC([0*])=O&[0*]N1CCc2nc(-c3cncc4ccccc34)nc(N[2*])c2CC1&[2*]C1CC1&&&
[0*]Cc1cc(-n2nc(C)cc2C)nc(N)n1&[0*]N1CCOCC1&&&
[1*]C(C)C&[1*]O[5*]&[5*]C1C(=O)N2C([6*])C(C)C([7*])OC12&[6*]N[0*]&[0*]C(=O)CCc1cccnc1^[7*]CC([2*])C(C)C&&[2*]O[3*]&[3*]C1OC([8*])C(O)C1[4*]&[4*]Oc1ccccc1&&[8*]CO&&
[1*]CCC&[1*]N([0*])C&[0*]C(=O)c1cccnc1Sc1ccc(C)cc1&&&
[1*]CCn1ncc(-c2cccc(OC)c2)c1C&[1*]N1CCN([0*])CC1&[0*]C(=O)c1ccc(C)cc1&&&
[2*]=C(C)C[1*]&[1*]O[0*]&[0*]C(=O)c1cc(O)c(O)c(O)c1^[2*]=CC[3*]&&[3*]C1(C)C(C)CCC2(C)C(C)=CCCC21&&&
[0*]Cc1csc(C)n1&[0*]N1CCCCn2cc(c3cc(F)ccc32)C1=O&&&
[5*]C(CC(C)C)C([3*])=O&[3*]N[8*]&[8*]C(CC(=O)O)C(=O)C[6*]^[5*]N[1*]^[6*]Oc1cc(F)cc(F)c1&[1*]C(=O)C([7*])CC(C)C&&&[7*]N[2*]&[2*]C([0*])=O&[0*]O[4*]&[4*]Cc1ccccc1&&&
[0*]OC&[0*]C(=O)C1=C(C)N([1*])C(=O)NC1C&[1*]CCC[2*]&[2*]Sc1ccccc1&&&
[0*]N([2*])C&[0*]C(=O)C[1*]&[1*]Sc1nc2ccc(F)cc2s1^[2*]C12CC3CC(CC(C3)C1)C2&&&&
[0*]C(=O)C(CC)CCCC&[0*]O[2*]&[2*]C1C(C=[3*])=Cc2cc3c(cc2C1c1cc(OC)c(OC)c(OC)c1)OCO3&[3*]=C(C)C[1*]&[1*]OC&&&
[0*]C(=O)c1cnc(N2CCN(c3ccccc3)CC2)c2ccccc12&[0*]N[1*]&[1*]CC(O)c1ccc(O)cc1&&&
[1*]C(C)C&[1*]O[0*]&[0*]C(=O)C[2*]&[2*]Sc1nnc(-c2nn(C)cc2Cl)o1&&&
CC1=C(C2=CC(C(F)(F)F)=NN2C2=CC=C(S(N)(=O)=O)C=N2)OC2=CC=C(Cl)C=C2C1=O&&&
[0*]C(CS)C(C)C&[0*]N[1*]&[1*]S(=O)(=O)c1ccc(-c2cccc(CN)c2)cc1&&&
[0*]C(=O)C(S)Cc1ccccc1&[0*]N[2*]&[2*]C1([4*])CCCC1&[4*]C([1*])=O&[1*]N[3*]&[3*]C(Cc1ccc(-c2cccnc2)cc1)C(=O)O&&&
[2*]OC&[2*]C1OC([3*])C(O)C(O)C1O&[3*]C([1*])C(C)CC=[4*]&[1*]N[0*]&[0*]C(C)=O^[4*]=C(C)C&&&&
[0*]=CCC(Cc1c(O)c2ccccc2oc1=O)=NNC(=O)c1ccc[nH]1&[0*]=Cc1ccccc1&&&
[0*]=C(O)C(=O)O&[0*]=CC(=O)c1ccc2c(c1)oc1ccc(F)cc12&&&
[0*]C(=O)c1ccccc1OC&[0*]N1CC(c2nccnc2N2CCC([1*])CC2)C1&[1*]N1CCCC1&&&
[0*]C(C)C&[0*]Nc1nc(N[1*])c2c(n1)C(=O)c1ccccc1C2=O&[1*]C(C)C&&&
[4*]C1OC(n2ccc(N)nc2=O)C(=C)C1O&[4*]C[2*]&[2*]OP(=O)(NC(C)C([0*])=O)O[1*]&[0*]O[3*]&[3*]CCCC^[1*]C(=O)c1ccccc1&&&&
[5*]C1OCCCCC(C)Oc2ccc(N[2*])cc2C(=O)N([4*])CC1C&[2*]C([3*])=O&[3*]Nc1ccc(Cl)cc1^[4*]C(C)CO&&&[5*]C[1*]^[1*]O[0*]&[0*]C(=O)Cc1ccccc1&&&
[0*]N1CC2CN(c3cc(C)nc(N(C)C)n3)CC2C1&[0*]C(=O)c1cccc(F)c1-c1ccccc1F&&&
[0*]OC&[0*]CC[2*]&[2*]N([3*])c1nc2ccccc2nc1-n1ccnc1C&[3*]CC[1*]&[1*]OC&&&
[2*]CC(C)C&[2*]O[0*]&[0*]C(=O)CN1C(=O)CC(C)([4*])Oc2ccccc21&[4*]C[3*]&[3*]N[1*]&[1*]C(=O)c1ccccc1Cl&&&
[0*]CC&[0*]N([1*])[2*]&[1*]CC&&[2*]CCC(=N)c1ccc(N[3*])cc1^[3*]S(=O)(=O)c1ccc2ccc3cccc4ccc1c2c34&&&
O=C(NN=CC1=CC=C(O)C=C1)C1=CC=C(Br)S1&&&
[0*]N(C)C&[0*]C1CCc2[nH]c3c(C(N)=O)cccc3c2C1&&&
[4*]S(=O)(=O)c1ccc(C)c(N[1*])c1&[1*]C(=O)C[2*]&[2*]O[0*]^[4*]N1CCOCC1^[0*]C(=O)c1c(C)oc2nc(C)nc(N3CCCC3)c12&&&&&
CC(C)(C)C1=CC=CC=C1C(C)(O)C(N)=O&&&
[0*]Nc1cccc(C)c1&[0*]C(=O)c1ccc2c(C=O)c(O)ccc2c1&&&
CC1=NN=C(CCN2N=NC(C3=CC=CC=C3)=N2)S1&&&
[0*]Oc1ccc([N+](=O)[O-])cc1&[0*]Cc1ccccc1&&&
CN1C(=O)COC2=CC(NC3=CC=CC(C(=O)O)=C3)=CC=C21&&&
[0*]C1OC(n2ccc(=O)[nH]c2=O)C(O)C1O&[0*]CO&&&
[2*]C(C=O)CC(=O)O&[2*]N[0*]&[0*]C(=O)C([3*])Cc1ccccc1&[3*]N[1*]&[1*]C(=O)c1cccs1&&&
[0*]NC&[0*]C(=O)C[1*]&[1*]Sc1nc2c3cc(OC)c(OC)cc3nc-2c(O)[nH]1&&&
CC(N)C1=N[NH]C2=CC=CC=C12&&&
[0*]NC&[0*]C(=O)c1cc2c(ccn2C)n1Cc1ccc(-c2ccccc2-c2nn[nH]n2)cc1&&&
N#CC1=C(C2=CC=CC=C2)N=C(N2CCOCC2)N=C1N&&&
[2*]C([0*])=O&[0*]N1CCCC2CN([1*])CCC21&[1*]Cc1ccncc1^[2*]C1CCOCC1&&&&
FC1=CC=C(N2[NH]C(C3=COC=C3)=C3C(C4=NC=CS4)=N[NH]C3=C2)C=C1&&&
[0*]CC&[0*]OCn1c(Br)c(C(N)=O)c2c3n(c(=O)nc21)CCCN3[1*]&[1*]Cc1ccc(F)cc1&&&
[0*]CCC=CCn1cc(-c2ccc3c(c2)-c2c([nH]c4ccccc24)CC3)nn1&[0*]N1CCNCC1&&&
CN(C)S(=O)(=O)N1CCCCC1C1=CC=C(Cl)C=C1&&&
[1*]N1CCN(C)CC1&[1*]C(=O)C[2*]&[2*]O[0*]&[0*]C(=O)c1ccccc1F&&&
COC1=CC=C(NC2=NC3=NC=CN3C3=C2C=NN3C)C=C1&&&
[0*]Nc1ccc2c(c1)C1(CCN(C)CC1)CN2C&[0*]S(C)(=O)=O&&&
[2*]Cc1cccc(OC)c1&[2*]N[0*]&[0*]C(=O)C([1*])=O&[1*]N[3*]&[3*]C[5*]&[5*]C1CCCN1[4*]&[4*]S(=O)(=O)c1ccc(C)cc1&&&
[1*]Oc1ccccc1OC&[1*]CC([0*])=O&[0*]Nc1ccccc1-c1nc2ccccc2[nH]1&&&
O=CC1=CN=C(NC2=NN=C(C3=CC=CC([N+](=O)[O-])=C3)S2)S1&&&
[0*]C(C)=O&[0*]N1C2C=C(c3cnccn3)CCC2C2SCCC21&&&
[3*]N([1*])C&[1*]C(=O)C([4*])CC(=O)O&[4*]N[2*]^[3*]CC(=O)O^[2*]C(=O)c1ccc(CNNC(=O)C([5*])C(C)O)cc1&&&[5*]N[0*]&[0*]C(=O)C(N)CCC(=O)O&&&
[0*]OC&[0*]C(=O)c1ccc(C[1*])o1&[1*]N1CCN(c2cccc(C(F)(F)F)c2)S1(=O)=O&&&
[0*]CC&[0*]N([1*])[3*]&[1*]CC[2*]&[2*]N1CCN(c2ncnc3c2cnn3-c2cccc(Cl)c2)CC1^[3*]CC[4*]&&[4*]N1CCCC1&&&
[2*]CC([1*])C(C)CC&[1*]N[0*]&[0*]C([3*])=O^[2*]N1CCC([4*])CC1^[3*]C1Cc2ccccc2CN1&[4*]Cc1ccccc1&&&&&
CC1=CC=C(NC(=S)C2=C(C)ON=C2C2=CC=CC=C2)C=C1[N+](=O)[O-]&&&
[0*]OC&[0*]CCn1c(O)nc2ccc(Br)cc2c1=O&&&
[1*]Oc1ccc(C(C)=O)cc1&[1*]Cc1nc(C([0*])=O)co1&[0*]N([2*])C&[2*]Cc1cccnc1&&&
[1*]CC(Cc1c[nH]c2ccccc12)N=C(N[2*])NC#N&[1*]Oc1ccccc1Cl&&[2*]CCCCCCCCCCCCCCCC[4*]^[4*]N[0*]&[0*]C(=O)C[3*]&[3*]Oc1ccccc1Cl&&&
[1*]Cc1ccc(C)cc1&[1*]N[0*]&[0*]C(=O)c1cc2c(=O)n3ccccc3nc2n(C(C)C)c1=N&&&
CCC1=CC=C2C3=C([NH]C(O)=NC3=O)C(=O)NC2=C1&&&
COC1=CC(C(=O)C2=CC(C3=CC=CC(Cl)=C3)=C(N3CCOCC3)S2)=CC(OC)=C1OC&&&
[0*]C(=O)c1cc(-n2ncc(=O)[nH]c2=O)ccc1F&[0*]N[1*]&[1*]Cc1cccnc1&&&
COC1=CC(SC)=C2C(C3=COC(N)=N3)=CSC2=C1&&&
[0*]C1(C)CCC2(C)CCC3(C)C(=CC(=O)C4C5(C)CCC(O)C(C)(C)C5CCC43C)C2C1&[0*]C(=O)O&&&
[2*]=CCCCC(=O)O&[2*]=C(c1cccnc1)c1cccc(C[0*])c1&[0*]N[1*]&[1*]S(=O)(=O)c1cccc(-c2ccc(F)cc2)c1&&&
[1*]Sc1nnc(-c2ccc(NC)cc2)n1N&[1*]CC([0*])=O&[0*]Nc1ccc(OC)c(OC)c1&&&
[1*]=CC([0*])=O&[0*]N1CCC([2*])CC1&[2*]N1C(=O)C2C3CCC(C3)C2C1=O^[1*]=Cc1cn(C(c2ccccc2)c2ccccc2)cn1&&&&
O=C1C=C(C2=NC(C3=CC=C(C(F)(F)F)C=C3)=C[NH]2)C2=CC(C(F)(F)F)=CC=C2[NH]1&&&
CC1=CC=C2SN(C)C(=O)C2=C1&&&
[1*]Cc1cc(-c2ncccc2C)nc2ccccc12&[1*]Oc1ccc(N[0*])cc1&[0*]C([3*])=O&[3*]C1CCN([2*])CC1&[2*]C[3*]&[3*]C1CC1&&&
[2*]CC&[2*]N([3*])[4*]&[3*]CC&&[4*]CC[5*]^[5*]N(C)c1c(N[0*])c(O[1*])c2ccccc2[n+]1C&[0*]C(C)=O&&[1*]CC&&
[2*]C1CCCN(c2ncnc3sc(C)c(C)c23)C1&[2*]C([0*])=O&[0*]N[1*]&[1*]C[3*]&[3*]C1CCCO1&&&
NC1=CC=NC(N)=C1&&&
[0*]N1CCc2c(c3cc(-c4ccc(F)cc4)ccc3n2C)C1&[0*]Cc1ccc(O)cc1&&&
[2*]CCC([1*])c1ccc(C)cc1&[1*]N[0*]&[0*]C(=O)c1ccccc1^[2*]N(C)C&&&&
[0*]C1OC(n2cc(C)c(=O)[nH]c2=O)CC1O&[0*]CO&&&
[0*]C(C)C&[0*]N([1*])[2*]&[1*]CCO&&[2*]Cc1cc(-c2ccccc2)on1&&
[0*]C(=O)C([2*])c1ccccc1&[0*]N[3*]&[3*]C1CCCCC1^[2*]N([1*])c1ccc(F)cc1&&[1*]C(=O)Cc1cccs1&&&
[1*]N1CCN(c2ccccc2OC)CC1&[1*]CCCC([0*])=O&[0*]Nc1cc(C)on1&&&
N#CC1=C(N)N=C2C=CC=CC2=C1C1=CN2C=CSC2=N1&&&
[0*]C(=O)c1ccc(Cl)cc1&[0*]N1CCN([1*])CC1&[1*]C(c1ccccc1)c1ccc(Cl)cc1&&&
O=C(C1=CC=C(OC(F)(F)F)C=C1)C1=C(C2CC2)N(CC(F)(F)F)C(N2CCOCC2)=N1&&&
OC1=CC=C(Cl)C=C1C1=NC2=CC=CC=C2[NH]1&&&
[0*]C(=O)N(CCCl)N=O&[0*]N[2*]&[2*]C(CO)C([1*])=O&[1*]N[3*]&[3*]CCCCN&&&
CC(O)(C#CC1=CC2=CC=NC=C2S1)C1=NC=C(C(F)(F)F)C=C1Cl&&&
CC12CCC3C4CCC(=O)C=C4CCC3C1CCC21CCOCC1&&&
[0*]NC&[0*]C[1*]&[1*]C1CCN(c2cnn(C)c(=O)c2Cl)C1&&&
CC12CCN(C3=CC=C(C(=O)O)N=C3)CC1CC1=CC=C(C=C1O)C2&&&
[1*]C1OC(C)C(O)C(O)C1O&[1*]O[3*]&[3*]C1C([2*])OCC(O)C1O&[2*]O[4*]&[4*]C1CCC2(C)C(CCC3C2CCC2(C)C(C4=CC(=O)OC4)CCC32O)C1&&&
[0*]OC&[0*]C1CCC2(CC1)Cc1ccc(-c3cc(Cl)cc(C#N)c3C)cc1C21N=C(C)C(N)=N1&&&
[0*]=CC(=O)c1ccc(OC)cc1&[0*]=Cc1nc2c(c(=O)n(C)c(=O)n2C)n1C&&&
CC1=NN(C2=NN=C(CC3=CC=C(O)C=C3)O2)C(C2=CC=C(C)C=C2)C1&&&
[0*]CC&[0*]OP(=O)(O[1*])C([2*])c1cccs1&[1*]CC&&[2*]N1CCN(c2ccc([N+](=O)[O-])cc2)CC1&&
[4*]=Cc1cc(OC)c(O)cc1[N+](=O)[O-]&[4*]=CC([0*])=O&[0*]O[2*]&[2*]CC[3*]&[3*]O[1*]&[1*]C(=O)C[5*]&[5*]N1C(=O)C2C3C=CC(C3)C2C1=O&&&
[0*]C(=O)c1cc(OC)c(OC)c(OC)c1&[0*]Nc1c(C([1*])=O)[nH]c2ccccc12&[1*]N[2*]&[2*]C1CCCCC1&&&
[0*]C(=O)c1ccc(O[1*])cc1&[0*]N[2*]&[2*]C[4*]^[1*]C1C2CC3CC(C2)CC1C3^[4*]C1CCCC(c2ccc(F)cc2)N1[3*]&&&[3*]S(=O)(=O)c1ccc(Cl)cc1&&&
[6*]C1([8*])CC1C=C&[6*]N[1*]&[1*]C([9*])=O^[8*]C(=O)O^[9*]C1CC([5*])CN1[2*]&&&[2*]C(=O)C([7*])C(C)(C)C&[7*]N[3*]^[5*]Oc1cc(-c2ccccc2)nc2cc(OC)ccc12^[3*]C([0*])=O&&&[0*]O[4*]&[4*]C1C
CC1(C)CC2=CC=CC=C2C=[N+]1CCC#CCS(=O)(=O)C1=CC=CC=C1&&&
CC1=CC=C(NC2=NC(C3=CC=C(F)C=C3)=NC3=CC=CC=C23)C=C1Cl&&&
[7*]CCCCC&[7*]N[3*]&[3*]C(=O)C([8*])Cc1ccc(O[5*])cc1&[5*]CC(=O)O&&[8*]N[4*]^[4*]C([0*])=O&[0*]O[6*]&[6*]Cc1ccc(O[1*])c(C)c1&[1*]C([2*])=O&[2*]OC&&&
[0*]CC&[0*]N([1*])[2*]&[1*]CC&&[2*]C[3*]^[3*]C1C(=O)NC(=O)C(C)S1&&&
[0*]Nc1cc(=O)c2ccccc2s1&[0*]CCC[1*]&[1*]N[2*]&[2*]CCCCCCCC[3*]&[3*]N[4*]&[4*]CCC[5*]&[5*]N[6*]&[6*]C1CC2CCC1C2&&&
[0*]C(C)=O&[0*]Nc1ccc(C([1*])=O)cc1&[1*]N[2*]&[2*]CCC[3*]&[3*]N[4*]&[4*]S(=O)(=O)c1ccc(C)cc1&&&
[2*]CC&[2*]O[0*]&[0*]C(=O)C[4*]&[4*]N[5*]&[5*]C(C([1*])=O)C(C)C&[1*]O[3*]&[3*]CC&&&
[0*]C(C)=O&[0*]O[3*]&[3*]C[6*]&[6*]C1(C)C([4*])CCC2(C)C1CC([5*])C1(C)Oc3cc(-c4cccnc4)oc(=O)c3C(O)C21&[4*]O[1*]&[1*]C(C)=O^[5*]O[2*]&&[2*]C(=O)c1ccccc1&&&
[0*]Nc1ccc(-c2ccnc3[nH]c(C4CCN(C)CC4)cc23)cn1&[0*]Cc1cccc(F)c1&&&
[1*]CC&[1*]N([2*])[3*]&[2*]CC&&[3*]CCC[4*]^[4*]N[0*]&[0*]C([5*])=O&[5*]C1(c2ccc(OC)cc2OC)CCOC(C)(C)C1&&&
[0*]C(C)c1noc(-c2ccco2)n1&[0*]N[1*]&[1*]Cc1ccc(F)cc1&&&
[0*]C([1*])=O&[0*]Nc1ccccc1&&[1*]Nc1cc2cccnc2cc1O[2*]^[2*]Cc1ccccc1&&&
[1*]CC(C)C&[1*]N[0*]&[0*]C(=O)c1nc(-c2cccc(-c3ccnc(F)n3)c2)cnc1N&&&
[3*]C1CCc2nc(C)nn2C1&[3*]N[1*]&[1*]Cc1ccc(Oc2ccc(CC[2*])cc2)cc1&[2*]N[0*]&[0*]C([4*])=O&[4*]C1CC1&&&
[0*]CC(N)C(C)CC&[0*]Nc1ncc2c(-c3ccccc3F)nn(C)c2n1&&&
N#CC1=CC=C2OC(C3=CC=CC=C3Cl)=NC2=C1&&&
[4*]CC&[4*]N[1*]&[1*]C(=O)C([5*])C[6*]&[5*]N[2*]&[2*]C(=O)C[3*]^[6*]SC^[3*]O[0*]&&&[0*]C(=O)c1ccccc1O&&&
[0*]C12CCC(C)(C)CC1C1=CCC3C4(C)C=C(O)C(=O)C(C)(C)C4CCC3(C)C1(C)CC2&[0*]C(=O)O&&&
N#CC1=CC=C(C(=O)C2=NC(C3=C[NH]C4=CC=CC=C34)=C[NH]2)C=C1&&&
CS(=O)(=O)C1=CC=C(C2=C(C3=CC=C(F)C=C3)N(C3CCNC3)N=N2)C=C1&&&
[0*]Nc1ccc(CN)cc1&[0*]C([1*])=O&[1*]N1CCC2C([2*])Nc3ccc(Br)cc3C21&[2*]CO&&&
[2*]CC&[2*]C1([3*])NC(=O)N([1*])C1=O&[1*]CC([0*])=O&[0*]Nc1ccccc1C^[3*]CC&&&&
[0*]C(C#N)c1cc(OC)c(OC)c(OC)c1&[0*]N[1*]&[1*]S(=O)(=O)c1ccc(Cl)cc1&&&
[3*]CC&[3*]O[0*]&[0*]C(=O)c1c(N[1*])sc2c1CCCC2&[1*]C(=O)C[4*]&[4*]N[2*]&[2*]C(=O)Cc1ccc(OC)c(OC)c1&&&
[0*]=CC(=O)c1n[nH]c(=O)c2ccccc12&[0*]=Cc1ccccc1Br&&&
[4*]CC([0*])=O&[0*]N[2*]&[2*]Cc1ccccc1^[4*]C1SC(N([3*])[1*])=NC1=O&&[1*]C(=O)c1cnccn1&&[3*]Cc1ccc(C(F)(F)F)cc1&&
[0*]CC&[0*]O[1*]&[1*]CC[2*]&[2*]Oc1cc2[nH]c(C(=O)c3cccs3)cc2cc1N1CCN(C)CC1&&&
O=C1C=CC2=C([NH]1)C(=O)C(O)=C(C1=CC=CC=C1)[NH]2&&&
CCCCC[N+]1=CC=C2C3=CC=CC=C3C(O)(C(F)(F)F)C2=C1&&&
[0*]N1CCc2nc3sc(C)c(C)c3c(=O)n2CC1&[0*]C1CCNCC1&&&
[0*]C(C)=O&[0*]Nc1ccc2nc(Nc3ccc4ncnn4c3)cc(C)c2c1&&&
O=C1NCCC2=CC=C(F)C(=C2)C2=CC=C(O)C1=C2Br&&&
[0*]CCC&[0*]Oc1ccc(C(=O)c2cc(=O)c(O)c(-c3ccc4c(c3)oc3cc(O)ccc34)o2)cc1&&&
O=C1NC2=C(I)C=CC=C2C1=NNC(=S)NC1=CC=C(F)C=C1&&&
[0*]CC=C&[0*]Oc1ccc2oc3ccccc3c(=O)c2c1&&&
CC(C)(C)N1C(C2=CC=CC=C2Cl)=NC(=O)C2=CC([N+](=O)[O-])=CC=C21&&&
[1*]C(C)c1cccc2ccccc12&[1*]N[0*]&[0*]C(=O)c1cccc(-c2ccccc2)c1&&&
CN1CCN(C2=CC=C(C3CC(C4=CC=C(Cl)C(Cl)=C4)=NN3C3=NC=CS3)C=C2)CC1&&&
[4*]C12CCC(C(=C)C)C1C1CCC3C4(C)CCC([3*])C(C)(C)C4CCC3(C)C1(C)CC2&[3*]O[1*]&[1*]C(C)=O^[4*]C[2*]&&[2*]O[0*]&[0*]C(N)=O&&&
[2*]C1CCc2nn(-c3nccc(-c4ccc(C#N)cc4)n3)cc2C1&[2*]N[0*]&[0*]C([3*])=O&[3*]C1CCCN1[1*]&[1*]C(=O)c1ccccc1-c1nc2ccccc2s1&&&
[0*]C(c1ccc(Cl)cc1Cl)c1ccc(Br)cc1Cl&[0*]N1CCNCC1&&&
[0*]C(c1cccs1)c1nnnn1Cc1ccccc1&[0*]N1CCCNCC1&&&
[0*]N1CCN(c2cccc(OC)c2)CC1&[0*]C(=O)c1ccc(N2CCCC2=O)cc1&&&
N#CC1=C[NH]C(C2=CN=CC(C3=CC=C(O)C(Cl)=C3)=N2)=C1&&&
CC1=C(CC2=CC=C(F)C=C2)C(C(F)(F)F)=NN1CCO&&&
[0*]Oc1ccc(CC(=O)NN=Cc2cc(OC)ccc2OC)cc1&[0*]Cc1ccncc1&&&
[5*]=CC(=[4*])C&[4*]=CCCc1ccc(O[1*])cc1&[1*]CC[2*]^[5*]=CC(=O)O^[2*]O[0*]&&&[0*]C(=O)C[3*]&[3*]Oc1ccccc1Cl&&&
O=C1C(O)CNC(=O)C2=C1C(C1=CC(Br)=CC(Br)=C1F)=CS2&&&
N#CC1=CC=C(C(=O)C2=C(N)C3=CC=CC=C3O2)C=C1&&&
[0*]Nc1ncnc2sc(-c3ccccc3OC)c(-c3ccccc3)c12&[0*]C([1*])=O&[1*]Nc1ccccc1&&&
[2*]C1CC(=O)C([1*])C(=O)N1&[1*]C(=O)O&&[2*]CC[0*]^[0*]Sc1ccc(Cl)cc1&&&
[3*]N1CC(C)C([4*])Oc2ccc(N[1*])cc2CC1=O&[1*]S(=O)(=O)c1ccc(F)cc1&&[3*]C(C)CO&[4*]C[0*]^[0*]N([2*])C&[2*]S(=O)(=O)c1ccc(F)cc1&&&
[0*]C(=O)CCCCC&[0*]O[1*]&[1*]C1C(C)C=CC2C(C)(C)CCCC12C&&&
C1=CC=C(C2=NOC(C3=CC=CC=C3)=N2)C=C1&&&
[0*]N1CCN(c2ccccc2OC)CC1&[0*]S(=O)(=O)c1cc(S(=O)(=O)c2ccccc2)ccc1C&&&
[0*]C(C)c1cc(C(F)(F)F)cc(C(F)(F)F)c1&[0*]O[1*]&[1*]C1CN2C(=O)CC(N)C2C1c1ccc(F)cc1&&&
CCCCCC1=C[NH]C(C(O)C2=CC=CC=C2)=N1&&&
[0*]C(=O)c1ccc(Cl)cc1&[0*]N[1*]&[1*]S(=O)(=O)c1cc(Cl)ccc1Cl&&&
[0*]C1OC(c2cc(Cc3ccc(OC)c(O)c3)c(Cl)c3c2OCC3)C(O)C(O)C1O&[0*]CO&&&
[0*]C(=O)C([1*])c1ccccc1&[0*]Nc1cc(-c2ccccc2)ccc1N1CCCC1&&[1*]N1Cc2ccccc2C1=O&&
[1*]=CC([0*])=O&[0*]Nc1ccccc1&&[1*]=C1CCCCC1&&
O=C1OC2=CC=CC=C2C=C1C1=CSC(C2=CC(Br)=CC=C2Cl)=N1&&&
[1*]CC&[1*]N([2*])[0*]&[0*]C(=O)c1cn(Cc2ccccc2)nc1OC&&[2*]CC&&
[0*]Cc1ccc(SC)cc1&[0*]N1CCCCC1c1noc(C)n1&&&
[0*]N(C)C&[0*]C(=O)c1ccc(C[1*])o1&[1*]Oc1cccc(-c2ccccc2)c1&&&
[0*]Sc1nnc(-c2ccco2)o1&[0*]Cc1cccn1Cc1ccccc1&&&
[0*]Nc1ccccc1C&[0*]C([1*])=O&[1*]N1CCc2[nH]cnc2C1&&&
CC1=NC2=C(C3=CC=CC=C3)C(N)=NN2C(N)=N1&&&
N#CC1=C2CCCN2C2=C(I)C=C(C(=O)O)C=C12&&&
[0*]CC&[0*]Oc1ccc(C[1*])cc1&[1*]N1CCN(c2cc(C)ccc2C)C(=O)C1=O&&&
CC1=CC=C(C2C(C3=CC=CC=C3)=NN(CC3=CC=C4OCCOC4=C3)C23C(=O)NC2=CC=C(Br)C=C23)C=C1&&&
[3*]C(C)(C)C&[3*]O[0*]&[0*]C([1*])=O&[1*]N1CCC=C(c2ccc(N[2*])c([N+](=O)[O-])c2)C1&[2*]C([4*])=O&[4*]C1CC1&&&
[0*]C(=O)C(=COC)c1ccccc1C[1*]&[0*]OC&&[1*]Oc1cccc(C(=O)C(=[2*]))c1^[2*]=COC&&&
[0*]OC&[0*]CC(C)C(=NNC(=S)Nc1ccc(F)cc1)C1=NCCN1[1*]&[1*]Cc1ccc(F)cc1&&&
[0*]N(C)C&[0*]C(=O)c1cccc2oc(-c3ccc(OC(F)(F)F)cc3)nc12&&&
[0*]C(=O)Cc1ccccc1OC&[0*]Nc1ccc(-c2ccc(-c3nc4cc(C(F)(F)F)ccc4[nH]3)cc2)cc1&&&
[0*]N(C)C&[0*]CCc1c(C=[1*])[nH]c2ccccc12&[1*]=C1C(=O)NC(=O)N([2*])C1=O&[2*]Cc1ccccc1&&&
[3*]=Cc1cnc(CCCC)n1Cc1ccc(C([1*])=O)cc1&[1*]OC&&[3*]=C1CN2CCC1CC2[2*]^[2*]C([0*])=O&[0*]OC&&&
[0*]S(=O)(=O)c1cccs1&[0*]Nc1ccc2nc(N3CCCCCCC3)ccc2c1&&&
[1*]OC&[1*]CC[2*]&[2*]O[0*]&[0*]C(=O)C1=CC(O)C2C(=[4*])CCC(O)C2C1&[4*]=CC=[5*]&[5*]=C1CC(O)CC(O)C1&&&
[0*]N([1*])c1cnc(-c2ccccc2)c(-c2ccccc2)n1&[0*]Cc1nc2ccccc2[nH]1&&[1*]Cc1ccccn1&&
[2*]C(C)=O&[2*]N1CCN([4*])CC1&[4*]C(C([0*])=O)c1ccccc1&[0*]O[3*]&[3*]C(C)C([1*])=O&[1*]Nc1ccc(C)cc1C&&&
[0*]Oc1ccc(-c2cn3ccc(C)nc3n2)c(O)c1&[0*]CCc1ccccc1&&&
CC(C)(C)C1=CSC2=NC3=CC=CC=C3N12&&&
[1*]CC&[1*]Oc1ccccc1N[0*]&[0*]C(=O)c1ccc(N[2*])cc1&[2*]S(=O)(=O)c1ccc2c(c1)OCCCO2&&&
[0*]N(C)C&[0*]C1CSC(=O)C1&&&
[0*]C(C)C&[0*]Oc1ccc(-c2[nH]ncc2S([1*])(=O)=O)cc1&[1*]Nc1ccc(F)cc1Cl&&&
[1*]N([0*])c1c(N)n(CCCC)c(=O)[nH]c1=O&[0*]C(=O)c1cc2c(s1)CCCCCC2&&[1*]CC(C)C&&
[1*]CCCC&[1*]N([0*])C&[0*]C(=O)C[2*]&[2*]N1CC(c2ccc3c(c2)OCO3)C([3*])C1c1ccc(OC)cc1&[3*]C(=O)O&&&
[0*]C(C)=O&[0*]N1CCN([3*])C([5*])C1&[3*]CCCCCC[4*]&[4*]N([1*])c1ccccn1^[5*]C([2*])=O^[1*]C(=O)Cc1ccccn1&[2*]Nc1ccc(C(F)(F)F)cc1&&&&&
[4*]C(C(=O)c1nc2ccccc2o1)C(C)CC&[4*]N[1*]&[1*]C(=O)C([5*])CC(C)C&[5*]N[2*]&[2*]C([0*])=O&[0*]O[3*]&[3*]Cc1ccccc1&&&
[1*]Nc1nc(C)cc(C)n1&[1*]S(=O)(=O)c1cccc(-c2cnc(O[0*])o2)c1&[0*]CC(N)=O&&&
[0*]Nc1ccc(C)c(Nc2ncnc3cnc(N4CCN([1*])CC4)nc23)c1&[0*]C(=O)c1ccnc(-c2ccc(Cl)cc2)c1&&[1*]C1CCC(O)CC1&&
[0*]C(C)=O&[0*]Nc1ccc(F)c(-c2ccc3c(cnn3C)c2)n1&&&
[0*]CCC&[0*]N([1*])[2*]&[1*]CCC&&[2*]C1Cc2c(O)cccc2CC1C&&
[2*]CC([1*])(C)C&[1*]O[0*]&[0*]C(=O)c1ccc2c(c1)OCO2^[2*]N1CCOCC1&&&&
[0*]C(=O)NNc1ncc(Cl)c(C)n1&[0*]N[1*]&[1*]S(=O)(=O)c1ccc(Br)cc1&&&
C1=CC2C3=C(C(=CC4=C3C3CC3)OC(C3=CC=CC=N3)O2)C2CCCC12&&&
[0*]Oc1ccc(-c2c(OC)cccc2OC)cc1&[0*]CC[1*]&[1*]O[2*]&[2*]C1CCCCO1&&&
[0*]C(=O)c1cnc(OC)nc1C(F)(F)F&[0*]Nc1cccc(C2(C)CNC(=O)N2)c1&&&
[2*]CC([0*])=O&[0*]N[3*]&[3*]Cc1cccc2ccccc12^[2*]N([1*])c1ccc(Cl)c(Cl)c1&&[1*]C(=O)C[4*]&[4*]N[5*]&[5*]S(=O)(=O)c1ccccc1&&&
[1*]N1CC(c2ccccc2OC)c2cc(Cl)ccc2N(CC(C)(C)C)C1=O&[1*]CC([0*])=O&[0*]N1CCC(O)CC1&&&
CNC1=NC2=NC(N)=NC(Cl)=C2N(CC)C1C&&&
[2*]CCCC&[2*]N[0*]&[0*]C([1*])=O&[1*]Nc1ccc(Cl)c(CC(=O)O)c1&&&
[0*]CC&[0*]Oc1ccc(S([1*])(=O)=O)cc1&[1*]N1CCC([3*])CC1&[3*]C(CC)C(=O)NNC(=O)C[2*]&[2*]Oc1ccc(Cl)cc1&&&
[1*]CCc1nnc(S[2*])n1CC&[1*]N[0*]&[0*]C(=O)c1ccco1^[2*]CC(=O)c1ccc([N+](=O)[O-])cc1&&&&
[0*]=C1C(=O)Nc2ccc(OC)cc21&[0*]=C(C)c1nc(=O)c2sccc2[nH]1&&&
[4*]C(C([3*])=O)C(C)CC&[3*]N[6*]&[6*]C(Cc1ccc(O)cc1)C(=O)O^[4*]N[0*]&&[0*]C(=O)C([5*])C(C)O&[5*]N[1*]&[1*]C(=O)C(N)CCCCNP(=O)(O)O[2*]&[2*]Cc1ccccc1&&&
[0*]C(=O)c1cccc(O)c1&[0*]N[2*]&[2*]C1Cc2ccccc2C1N[1*]&[1*]C(=O)c1ccc(O)cc1&&&
[0*]C(=O)NNC(=O)c1cccnc1&[0*]N[1*]&[1*]C12CC3CC(CC(C3)C1)C2&&&
[0*]Nc1cccc(C)c1&[0*]C(=O)c1ccc(N[1*])cc1&[1*]C([2*])=O&[2*]C1CC1c1ccccc1&&&
[1*]Sc1nncc(-c2cnc(C(F)(F)F)s2)n1&[1*]CC[0*]&[0*]N1CCCCC1&&&
[0*]=CCC(O)c1cc(OC)cc(OC)c1&[0*]=Cc1ccc(F)cc1&&&
O=C(O)CC1=CC=C(C2=C(C3=CC=C(F)C=C3)N=C(C(Cl)(Cl)Cl)S2)C=C1&&&
O=C1NC2CCCCC2C(=O)N1&&&
O=C(O)CC1=CC=CC(NC2=CC=CC(C(F)(F)F)=C2)=C1&&&
CCC1=CC2=C(C=N1)C(=O)C=C(C1=CC=CC=C1)[NH]2&&&
[4*]=C(C)c1ccc(N([2*])C)cc1&[2*]C1CCCCC1[3*]&[3*]C([0*])=O^[4*]=CC(C)C^[0*]N[1*]&&&[1*]CCc1cc(F)cc(F)c1&&&
[0*]Oc1cccc(F)c1C(=O)O&[0*]Cc1cccc(C[1*])c1&[1*]Oc1cncc(-c2ccsc2)c1&&&
[0*]C(=O)c1ccc(Cc2cn(C34CC5CC(CC(C5)C3)C4)c3ccc(OC(F)(F)F)cc23)cc1&[0*]N[1*]&[1*]S(=O)(=O)c1ccccc1C(F)(F)F&&&
[0*]Nc1c(C)cc(C)cc1C&[0*]C([1*])=O&[1*]N([2*])[3*]&[2*]Cc1ccco1&&[3*]C[5*]^[5*]C1CCCN([4*])C1&[4*]C1Cc2ccccc2C1&&&
[1*]CCC(C)C[0*]&[0*]Oc1c(-c2ccc(O)c(O)c2)oc2cc(O)cc(O)c2c1=O&&[1*]C1OCC(O)C(O)C1O&&
[0*]CC=C&[0*]Oc1c(OC)cc(C(=Nc2ccc(Cl)c(C(F)(F)F)c2)c2cc(OC)c(OC)c(OC)c2)cc1OC&&&
[0*]C(=O)c1c(C)sc2ccccc12&[0*]N[1*]&[1*]C(Cc1ccccc1)C(O)C[2*]&[2*]N[3*]&[3*]C(C)(C)c1ccc(-n2cnc(C)c2)c(F)c1&&&
[0*]OC&[0*]C([1*])=O&[1*]N1CC([3*])C2([4*])CCCCC=C12&[3*]C([2*])=O&[2*]N1CCOCC1^[4*]CCc1ccccc1&&&&
[0*]C(=O)c1cccnc1&[0*]N[1*]&[1*]C([2*])c1ccc([N+](=O)[O-])cc1&[2*]C1CCCCC1&&&
[0*]Oc1ccc(S(=O)(=O)C(F)(F)F)cc1&[0*]C1CCC([1*])CC1&[1*]Nc1ncnc2ccsc12&&&
[2*]=C(CCC)c1ccc(S(C)(=O)=O)cc1&[2*]=C(c1ccccc1)c1ccc(N[0*])cc1&[0*]CC[1*]&[1*]N1CCOCC1&&&
O=C1C=C(C2=CN(C3=CC=C4OCOC4=C3)N=C2)C(=O)C2=CC=CC=C12&&&
[1*]S(=O)(=O)c1ccc(C)c(C)c1&[1*]N[0*]&[0*]CCCc1ccccc1&&&
[0*]CC&[0*]C1OC(=O)C2=C1NC1=C(C(=O)CC(C)(C)C1)C2c1ccc(Cl)c(Cl)c1&&&
[0*]OC&[0*]C(=O)C1=NOC([3*])C1&[3*]C[2*]&[2*]O[1*]&[1*]C(=O)C=[4*]&[4*]=Cc1ccc(O)c(O)c1&&&
[0*]C(=O)Cc1cc(C(F)(F)F)cc(C(F)(F)F)c1&[0*]NC1=NCCS1&&&
[0*]C(C)=O&[0*]N1CCN([1*])C2(CCN(c3ccncc3)C2=O)C1&[1*]C(C)C&&&
[0*]C(=O)C(Cc1cccc(C(=N)N)c1)C([1*])=O&[0*]N[2*]&[2*]CCc1ccc(N([3*])[4*])cc1^[1*]Nc1cc(-c2ccccc2)ccc1O^[3*]CCCl&&&&[4*]CCCl&&
COC1=CC=CC(C2C3=C(C=CC4=C3C=C(C)C(=O)O4)OC(=N)C2C#N)=C1O&&&
[2*]CC&[2*]O[4*]&[4*]C1C=C(C([0*])=O)C([5*])C([6*])C1[7*]&[0*]O[3*]&[3*]CC^[5*]O[1*]&&[1*]C(C)=O^[6*]OC&&&[7*]OC=O&&
[0*]Cc1cc(C)on1&[0*]N1CC(C)CN([1*])CC1C&[1*]CC(F)(F)F&&&
[0*]Sc1nnc(-c2cc(C(C)C)c(O)c(C(C)C)c2)o1&[0*]Cc1ccc(-c2ccccc2)c(C(F)(F)F)c1&&&
[1*]CCCCCCCC(=O)NO&[1*]N[0*]&[0*]C(=O)c1ccc(-c2ccccc2)cc1&&&
[1*]=Cc1ccc(O)c(OC)c1&[1*]=CC(=O)C1=C(C=[2*])NC([0*])NC1c1ccc(O)c(OC)c1&[0*]OC=O&&[2*]=Cc1ccc(O)c(OC)c1&&
[0*]N(C)C&[0*]CC[1*]&[1*]Nc1cc2c(cc1S(N)(=O)=O)C(=O)C=C1C2=NCCN1C&&&
[2*]CC&[2*]O[0*]&[0*]C(=O)C1=C(C[3*])NC(=O)NC1C&[3*]O[1*]&[1*]C(=O)C(N)C(C)C&&&
[0*]C(=O)c1ccc(S(N)(=O)=O)cc1&[0*]N[1*]&[1*]C1CCC([2*])C1&[2*]Nc1nccc(-c2c(-c3ccccc3)cnc3[nH]ccc23)n1&&&
[0*]C(C)(C)C&[0*]NC(=S)NN=Cc1ccc([N+](=O)[O-])cc1&&&
[0*]Nc1ccc(-c2nn[nH]n2)c(OC)c1&[0*]C(=O)c1cccnc1&&&
[0*]C(C)=O&[0*]O[6*]&[6*]C[15*]&[15*]C1OC([12*])C([13*])C([14*])C1[15*]&[12*]O[1*]&[1*]C(C)=O^[13*]O[2*]&&[2*]C(C)=O^[14*]O[3*]&&[3*]C(C)=O^[15*]O[4*]&&[4*]C(C)=O^[18*]C[8*]&&[8*]O[9*]&[9*]C1OC([16*])C([11*])C([13*])C1[13*]&[11*]O[5*]&[5*]
COC1=CC=C(NN2C=NC3=C(SC=C3)C2=O)C=C1&&&
[1*]C1CCCCC1C&[1*]N[0*]&[0*]C(=O)Cc1nnc(Cc2ccccc2)o1&&&
[1*]C(C)Cc1ccccc1&[1*]N[0*]&[0*]C(=O)c1cccnc1Cl&&&
[0*]Oc1ccccc1OC&[0*]C(C)C1=NCCN1&&&
[1*]CCc1noc(-c2sc(C)nc2C)n1&[1*]N[0*]&[0*]C(=O)CC(c1ccc(F)cc1)n1c(=O)c(C)nc2ccc(F)cc21&&&
[0*]Nc1ccc(C(C)C)cc1O&[0*]C(=O)c1cccc(N2CCC3(CC2)OCCO3)n1&&&
[0*]Nc1ccc(OC)cc1&[0*]C([1*])=O&[1*]N[3*]&[3*]C1CC2CCC(C1)N2[2*]&[2*]CCc1ccccc1&&&
CON=CC1=CN(C2=CC=C(C)C=C2)N=N1&&&
COC1=CC(C(F)(F)C2=C(O)C(=O)C3=CC=CC=C3C2=O)=CC(OC)=C1OC&&&
[4*]C12CCC(C(=C)C)C1C1CCC3C4(C)CCC([1*])C(C)(C)C4CCC3(C)C1(C)CC2&[1*]O[0*]&[0*]C(C)=O^[4*]C([2*])=O&&[2*]N[3*]&[3*]Cc1cccnc1&&&
CCN1C(NC)=NC2=CC=CN=C21&&&
ON1CCN(C2=CC=C(C3=CN=C(NC4=CC=C(N5CCNCC5)C=C4)N=C3)N=N2)CC1&&&
CC1=CC(C)=NC(S(=O)C2=CC=CC(C)=C2C)=C1&&&
[0*]C(=O)c1ccccc1&[0*]N[1*]&[1*]CCc1nc(-c2cccc(O)c2)c2cc(Cl)ccc2n1&&&
[0*]=Cc1cn(CCCc2ccc(Cl)cc2)c2ccccc12&[0*]=CCc1cncn1Cc1ccccc1Cl&&&
[0*]C1OC(n2cnc3c(N)nc(F)nc32)C(O)C1O&[0*]CO&&&
[0*]C(C)C&[0*]C1C(O)CC2CN3CCc4ccc(O)cc4C3CC2C1O&&&
[0*]C(=O)C1=NOC2(C=C(Br)C(OC)=C(Br)C2O)C1&[0*]N[1*]&[1*]CCc1ccc(OC)c(Br)c1&&&
[1*]S(=O)(=O)CC&[1*]N1CCN(c2ccc(O[0*])c(Cl)c2)CC1&[0*]CC(=O)O&&&
[2*]CCCCCCCC&[2*]N([0*])[3*]&[0*]C(=O)C[4*]&[4*]N[1*]^[3*]C(C)C^[1*]C(=O)Cn1cccc2c1ccc1ccccc21&&&&&
[2*]S(C)(=O)=O&[2*]N[1*]&[1*]CC[0*]&[0*]Oc1ccc2c(c1)C(C1(c3nonc3C(F)(F)F)CC1)NCC2&&&
CC1=CC(N2CC2C2=CC=C(O)C=C2)=NC2=CC=C(F)C=C12&&&
[0*]C(=O)c1cc2cc3ccc(O)cc3n(Cc3ccc(-c4ccccc4-c4nnnn4C)cc3)c2cn1&[0*]N[1*]&[1*]CC[2*]&[2*]C1CCCCC1&&&
[0*]OC&[0*]C(=O)C(C(=O)c1cccc(Cl)c1)C1CCCc2ccncc21&&&
[0*]CCC&[0*]Oc1ccc2c(c1)CCc1nc(-c3ccncc3Cl)sc1-2&&&
[2*]C1CCC2(C)CC(O)C3=C(C)CCC(O)(C([3*])C2(C)C1=C)C3=O&[2*]O[0*]&[0*]C(C)=O^[3*]O[1*]&&[1*]C(C)=O&&&
[0*]C([1*])=O&[0*]N[2*]&[2*]CCC[3*]^[1*]N[4*]^[3*]S[5*]&[4*]CCc1ccccc1&[5*]C(Cc1ccc2ccccc2c1)C(=O)O&&&&&
[1*]C1N=C(C2CCCCC2)c2ccccc2N(CCC)C1=O&[1*]N[0*]&[0*]S(=O)(=O)c1ccccc1&&&
[1*]S(=O)(=O)c1ccc(C)cc1&[1*]N1CCN([0*])CC1&[0*]C(=O)c1cc(C)c2c(c1)C(O)(C(F)(F)F)c1ccccc1-2&&&
[1*]CCCC([0*])=O&[0*]Nc1ccccc1[N+](=O)[O-]&&[1*]N1C(=O)NC2(CCCC2)C1=O&&
[0*]=Cc1ccc(O)c(OC)c1&[0*]=CC(=O)c1c(O)cc(OC)c(CC=[1*])c1-c1ccc(O)c(OC)c1&[1*]=C(C)C&&&
O=C1[NH]C2=CC=C(Cl)C=C2C=C1C1=NC2=CC=CC=C2N=C1C(C1=CC=C(N2CCOCC2)C=C1)N1C=CN=C1&&&
[0*]CCc1cccc(OC)c1&[0*]N[1*]&[1*]S(=O)(=O)c1coc(C(N)=O)c1&&&
[0*]Cc1nc2c(cc1C)OCC(C)(C)C2&[0*]Oc1ccc(Cl)cc1&&&
[1*]C1CC=C(C)C(=O)O1&[1*]C([2*])C&[2*]C1CCC2(C)C3=C(CCC12C)C1(C)CCC(=O)C(C)(C)C1CC3&&&
[0*]N1CCCC(c2cncnc2Oc2cccc(OC)c2)C1&[0*]C(C)C&&&
[0*]N1CCc2[nH]c(-c3ccc(OC)cc3)nc2C1&[0*]Cc1ccccc1&&&
[0*]OC&[0*]C(=O)C(Cc1cccc(C(=N)N)c1)C([2*])C=[3*]&[2*]N[1*]&[1*]C(C)=O^[3*]=Cc1ccccc1OC&&&&
CN1C2=C(C3=CC(S(=O)(=O)C4=CC=C(Cl)C=C4)=CC=C31)C1CCC(C2)N1&&&
CC1=CC=C(C2=CC(=O)N3C(=N2)SCC3C2=C(F)C=CC=C2F)C=C1&&&
COC1=CC=C(C2SCC(=O)N2NC(=O)C2=CC=C3OCCO3)C=C1OC&&&
[0*]N1CCC23CCCCC2C1Cc1cc(C=O)c(O)cc13&[0*]C[1*]&[1*]C1CCOCC1&&&
[1*]CC&[1*]Oc1ccc(N[0*])cc1&[0*]C(=O)C([2*])c1ccc(Cl)cc1&[2*]Sc1nnc(C)n1-c1ccc(C)cc1&&&
CN1C(C2CC2)=NC2=CC(Cl)=C(Cl)C=C2C1CC1=CC=C2C=CC=CC2=C1&&&
S=C1[NH]N=C(C2=CC=C(C3=CC=CN=C3)C=C2)N1CC1=CC=CC=C1&&&
[0*]Nc1cc(Oc2ccc(N)cc2)cc2cccnc12&[0*]C(=O)c1ccccc1N&&&
[0*]C(C)=O&[0*]O[1*]&[1*]C1CC2CC3(CCC2(C)C2CCC4(C)C(c5ccoc5)OC(=O)CC4C12)OC(=O)CC3C&&&
[1*]C(C)(C)C&[1*]N[0*]&[0*]C(=O)c1ncc2c(cc(-c3ccc(Cl)cc3)c(=O)n2-c2ccco2)c1O&&&
[1*]S(=O)(=O)CC&[1*]N[0*]&[0*]CCc1ccc(Cl)cc1&&&
[0*]N1CCOc2cc(-c3cc4nc(C)cc(C)n4n3)ccc21&[0*]C(C)c1ccc(F)cc1F&&&
[0*]=CCC(C)(C=C)C(=[7*])C&[0*]=C(C)C&&[7*]=CC(=O)CC(O)C(C)(O)C(F)(F)F&&
[1*]CCCCCCCC(=O)O&[1*]N[0*]&[0*]C(=O)c1ccc2cCCCC2c1&&&
CC(=O)C1=C(N)OC(C)=C(C(C)=O)C1C1=CC=CC=C1[N+](=O)[O-]&&&
N#CC1C(=N)OC2=C(C(=O)CCC2)C12C(=O)N(CC1=CC=C(Cl)C=C1)C1=CC=CC=C12&&&
[0*]CC&[0*]Oc1ccc(N2CCN(c3[nH]nc4c3C(=O)CC(C)(C)C4)C2=O)cc1&&&
[1*]CC(C)(C)CC1=C(O)C(=O)c2ccccc2C1=O&[1*]O[0*]&[0*]C(=O)c1ccccc1&&&
[2*]S(C)(=O)=O&[2*]Nc1ccc(-c2cccc(N[0*])c2)cc1F&[0*]C([1*])=O&[1*]N[3*]&[3*]C1CCN([4*])C1&[4*]C1Cc2ccccc2C1&&&
[0*]N(C)C&[0*]C1C(C2CC2)=Nc2c(-n3ccc(-c4ccc(Cl)nc4)cc3=O)cnn2C1c1ccco1&&&
[0*]CCN&[0*]C1CC(O)C(O)C1&&&
[1*]Sc1nnnn1CC&[1*]CC([0*])=O&[0*]N1CC(C)OC(C)C1&&&
N#CC1=[N+]([O-])ON=C1C1=CC=C(Cl)C=C1&&&
[1*]CC&[1*]O[0*]&[0*]C(=O)C1=CCCCC1S([2*])(=O)=O&[2*]Nc1ccccc1&&&
CC1=CC=C(C2=C(N3C(=O)C4=CC=CC=C4C3=O)C(=O)N(C3=NC=CC=N3)N2C2=NC(C)=C3C(=O)NC(C)(C)C3=N2)C=C1&&&
O=C(CC1(O)C(=O)NC2=CC=C(Cl)C=C21)C1=CC=CS1&&&
[0*]C(C)=O&[0*]O[1*]&[1*]C1C(C=[2*])=CC([3*])(O)C1(C)O&[2*]=CCO&&[3*]CO&&
COC1=CC=C2NC3=C([NH]N=C3C3=CC=CS3)OC2=C1&&&
[0*]Nc1ccccc1O&[0*]CC[1*]&[1*]N1c2ccccc2Oc2ccc(Cl)cc21&&&
[0*]=Cc1cc(OC)c(OC)c(OC)c1&[0*]=C1C(=O)NC(=S)N([1*])C1=O&[1*]C1CCCCC1&&&
[0*]CCCn1ccnc1[N+](=O)[O-]&[0*]NC(=S)N1CCN(c2ncccn2)CC1&&&
[0*]C(=O)c1nn(C)c(-c2ccc(F)cc2C)c1CC&[0*]N[1*]&[1*]Cc1ccc(-c2ccc(C(F)(F)F)cc2)cc1&&&
[2*]S(=O)(=O)c1ccc(C)cc1&[2*]N([0*])C&[0*]C[3*]&[3*]C1Oc2cc(C#CC3CCCC3)ccc2S(=O)(=O)N([1*])CC1C&[1*]C(C)CO&&&
[0*]Nc1nc(N)c(C(=O)N=C(N)Nc2ccccc2O)nc1Cl&[0*]C1CC1c1ccccc1&&&
[0*]C([1*])=O&[0*]N[2*]&[2*]C1CC1^[1*]N1c2ccccc2C=Cc2ccccc21&&&&
[2*]CCC([0*])=O&[0*]N[1*]&[1*]Cc1ccco1^[2*]S[3*]&&[3*]Cc1ccc(Br)cc1&&&
[2*]S(=O)(=O)c1ccc(N[0*])cc1&[0*]CC[1*]&[1*]N1CCOCC1^[2*]Nc1ccc(Cl)cc1&&&&
[0*]N(C)C&[0*]Cc1cncc2c1CCN([1*])C2&[1*]CCC(C)(C)O&&&
[1*]CCCC&[1*]N[0*]&[0*]C(=O)c1cc2cc3ccc(OC)cc3nc2o1&&&
COC1=CC=C(CC2=C(Cl)C(=O)C3=C([NH]N23)C2=CC=CN=C2C=N1&&&
[0*]=Cc1cn(C)nc1C&[0*]=CC(=O)NN=Cc1ccc(O)cc1&&&
[3*]N(C)C&[3*]CC=[4*]&[4*]=C(c1ccc(O)cc1)c1nc(-c2ccc(N[1*])cc2)c(-c2ccc(O)cc2O)o1&[1*]C(=O)CCCCCCCCC[2*]&[2*]O[0*]&[0*]C(=O)CCCCCC(=O)O&&&
CC1=C(CC(=O)O)C(C2=CC=C(Br)C=C2)=NN1C1=CC=CC=C1Cl&&&
[1*]Oc1ccc(C)nc1&[1*]CC([0*])=O&[0*]Nc1c(Cl)cc(S([2*])(=O)=O)cc1Cl&[2*]Nc1nccs1&&&
[0*]Cc1ccc(Nc2nc(-c3ccc(-c4ccccc4)cc3)c[nH]2)cc1&[0*]N1CCCCC1&&&
[0*]CCn1cnc2c(cnc3cc(OC)ccc32)c1=O&[0*]N1CCN(c2cccc(C)c2C)CC1&&&
[0*]Nc1ccc2nn(-c3cccc(C(F)(F)F)c3)nc2c1C&[0*]C(=O)C=[1*]&[1*]=Cc1ccccc1&&&
[1*]CC([0*])=O&[0*]Nc1ccccc1F&&[1*]Oc1ccc(Cn2cc(C([2*])=O)cn2)cc1^[2*]N1CCCCC1&&&
COC1=CC2=NC=NC(NC3=CC=CC4=C3C=C[NH]4)=C2C=C1OC&&&
OC1=CC=C(C2=NN3C(C4=CC=CC=C4F)=CN=C3C=C2)C=C1O&&&
[0*]CCC&[0*]C1CC2NCCC2N1c1ccc2c(c1)N(C)CCS2&&&
[0*]C(=O)C1=C(C)NC(c2ccc(OC)cc2)=NC1c1ccc(OC)cc1&[0*]O[1*]&[1*]C1CCCCC1&&&
O=S(=O)(C1=CC=C(Cl)C=C1)N1C=CC2=CC=C3C(NC4=CC=C(Cl)C=C4)=CC=NC3=C21&&&
[0*]N1CCC2(CCCN(c3ncccn3)C2)C1&[0*]C[1*]&[1*]C1CC1&&&
[0*]OC&[0*]C([1*])=O&[1*]C1CSCc2c(C3CCCCC3)c(-c3cccnc3)nn2CC(=O)N1&&&
[1*]Cc1ccc(Cl)c(Oc2cc(Cl)cc(C#N)c2)c1F&[1*]N[0*]&[0*]C(=O)c1nccn1-c1ccccn1&&&
[1*]N1C(=O)c2ccccc2C1=O&[1*]CCCCCCCC[0*]&[0*]Nc1ccc([N+](=O)[O-])c(C(F)(F)F)c1&&&
[0*]OS(N)(=O)=O&[0*]C[1*]&[1*]C1OC(n2c(Cl)c(C3CC3)c3cc(Cl)c(Cl)cc32)C(O)C1O&&&
N#CC1=C(C2=CC=C(F)C=C2)[N+]([O-])=C2C=C(Br)C(C(F)(F)F)=CC2=[N+]1[O-]&&&
CN1C=C(C2=CC=C(C(=O)O)C=C2F)C=N1&&&
[5*]S(=O)(=O)c1cc(C)ccc1C&[5*]N[4*]&[4*]C(CC([0*])=O)C([1*])=O&[0*]O[2*]&[2*]C(C)(C)C^[1*]N[3*]&&[3*]CCc1cccs1&&&
CC1=CC(Br)=CC=C1OC1=CC=C(NC(N)=NC2=CC=CC=C2)C=C1&&&
[6*]CC&[6*]N([7*])[1*]&[1*]C([0*])=O&[0*]O[4*]^[7*]CC^[4*]CCn1c(CCC[5*])nc2ccccc2c1=O&&&[5*]O[2*]&[2*]C([3*])=O&[3*]N[9*]&[9*]CC[8*]&[8*]OC&&&
[0*]C(=O)c1ccc(-c2ccccc2OC)nc1&[0*]N[1*]&[1*]CCCCc1ccccc1&&&
[1*]CC(=O)O&[1*]N1C(=O)C(=[0*])SC1=S&[0*]=Cc1ccc(-c2cccs2)s1&&&
O=C(CC1=CC=C(O)C=C1)NNC1=C(Cl)C=C(Cl)C(C(F)(F)F)=C1Cl&&&
[1*]CC=C&[1*]C1C(=O)C23C(O)C([0*])C4C5CC6C(O)CSC(OC6N5C2OC4(c4ccccc4)O1)C3O&[0*]OC&&&
[0*]CCc1ccc(OC)c(OC)c1&[0*]N([1*])c1ncc(C(=O)O)s1&[1*]CCc1ccc(C2CCCCC2)cc1&&&
[0*]C(=O)c1ccc(-c2cccs2)cc1&[0*]N1CCN([1*])CC1&[1*]S(=O)(=O)c1ccc(Cl)cc1&&&
[1*]OC&[1*]CC([0*])=O&[0*]N1CCC2(CC1)COCCN([2*])C2&[2*]S(C)(=O)=O&&&
COC1=CC(O)=C2C(=O)C3=C(OC)C=C(O)C=C3OC2=C1&&&
[0*]Nc1cc(C(C)(C)C)nn1-c1ccc(C)cc1&[0*]C([1*])=O&[1*]Nc1c2c(nn1-c1ccccc1)CS(=O)(=O)C2&&&
[7*]C(C)CC&[7*]C1OC2(C=CC1C)CC1CC(CC=C(C)C([2*])C(C)C=CC=C3COC4C(O)C(C)=CC(C(=O)O1)C34O)O2&[2*]O[0*]&[0*]C1CC([4*])C([5*])C(C)O1&[4*]OC&&[5*]O[3*]^[3*]C1CC([6*]
COC1=CC=C2N=C3C=C(Cl)C=CC3=C(N3CCN(C)CC3)C2=C1&&&
[1*]=CC(=O)C=[2*]&[1*]=CC1(c2ccc(O[0*])cc2)Oc2ccccc2-n2cccc2C1=O&[0*]Cc1ccccc1^[2*]=Cc1ccc(O)cc1&&&&
[0*]S(=O)(=O)c1ccc2c(-c3cccc(-c4cc(F)ccc4OC)c3)nccc2c1&[0*]Nc1ncns1&&&
[1*]CC&[1*]O[0*]&[0*]C(=O)c1c(-c2ccc(C(C)(C)c3ccncc3)cc2)nc2cc(-c3ccncc3)ccn12&&&
COC1=CC=C2N=CC(S(=O)(=O)C3=CC=CC=C3)=C(O)C2=C1&&&
[0*]CC&[0*]ON=C(c1ccc2c(c1)N1CC([2*])C2C1)c1ccc(Cl)cc1&[2*]C[1*]&[1*]N1CCOCC1&&&
[1*]C1C(=O)N2C(C(=O)O)=C(c3ccccc3)CSC12&[1*]N[0*]&[0*]C(=O)Cc1ccccc1&&&
CC1=CC=C(NC2=NC(NC3=CC=C4CCCCC4=C3)=CC(N3CCCCC3)=N2)C=C1C&&&
[1*]C1CC2(C)OC(=CC2=O)C(O)C2(C)C(CCC3(C)C2C(O)CC24CCC(C)(C)C2CCC44C)C13&[1*]O[0*]&[0*]C(=O)CBr&&&
[0*]Cc1cnc(C)s1&[0*]N1CCc2nc(N3CCC(c4nocc4Cl)C3)ncc2C1&&&
[0*]Cc1cnc(C)s1&[0*]N1CCc2sccc2C1c1cccs1&&&
[0*]C(C)(C)CC&[0*]Oc1ccc2nc(N)c(=S)[nH]c2c1&&&
[0*]CCO&[0*]O[1*]&[1*]CC[2*]&[2*]Nc1nccc(-c2cnc(C3CNCCO3)c3[nH]ccc23)n1&&&
[0*]C(=O)c1nn(C)cc1[N+](=O)[O-]&[0*]Nc1cc(Cl)ccc1N1CCOCC1&&&
[0*]OC&[0*]C([1*])=O&[1*]C1SCCS1&&&
[0*]CCC&[0*]Oc1ccc(-c2ccc[nH]2)cc1&&&
CC1=CC=C(C2=CC3C4=CC=CC=C4C(OC4=CC=C(N5CCN(C)CC5)C=C43)N2C)C=C1&&&
[2*]CC&[2*]O[0*]&[0*]C(=O)C([3*])Cc1ccc(-c2ccccc2)cc1&[3*]N[1*]&[1*]C(=O)C(=O)C(C)(C)C&&&
[1*]CC&[1*]N1CCN([2*])CC1&[2*]CC([0*])=O&[0*]Nc1ccc2c(c1)nc(C)n2C(C)C&&&
[0*]ON=C(C)c1ccc(Nc2c3ccccc3nc3occc23)cc1&[0*]CC[1*]&[1*]N1CCOCC1&&&
CCC1=CC=C(NC(=S)NNC(=O)C2=CC=CO2)C=C1&&&
[0*]C(=O)c1ccc(O[1*])c(OC)c1&[0*]N[2*]&[2*]Cc1cc[nH]n1^[1*]Cc1ccccc1Cl&&&&
[0*]C(=O)c1ccccc1&[0*]Nc1ccc2c(c1[N+](=O)[O-])CCC([2*])C2&[2*]N1CCN([1*])CC1&[1*]CCO&&&
[2*]C(C)=O&[2*]C1CCC2C3CCC4=CC(=O)CCC4(C)C3C([1*])CC12C&[1*]N[0*]&[0*]Cc1cccc2ccccc12&&&
CCC1=NN=C(N2CCCC2)N=C1C#N&&&
[3*]C(C)C([2*])=O&[2*]N[4*]&[4*]C(CC(=O)O)C(=O)CF^[3*]N[0*]&&[0*]C(=O)C([1*])=O&[1*]Nc1ccc(Cl)c(Cl)c1&&&
[0*]CC(=O)c1cc(C)n(-c2ccc(F)cc2)c1C&[0*]Sc1nnnn1C&&&
[0*]C(=O)Cc1cccc2ccccc12&[0*]N[2*]&[2*]C1CCN([1*])CC1&[1*]CCCc1ccc(Cl)cc1&&&
[0*]C(=O)c1cn(-c2ccccc2)nc1-c1ccc2c(c1)OCO2&[0*]N[1*]&[1*]Cc1ccccn1&&&
[1*]CC&[1*]Oc1ccc(-c2nnc(S[5*])o2)cc1&[5*]CC([0*])=O&[0*]N[3*]&[3*]CC[4*]&[4*]N1CCN([2*])CC1&[2*]C(=O)c1ccccc1C&&&
CNS(=O)(=O)NC1=CC=C(OC)C=C1&&&
CC1=C(C(=O)NN=CC2=CC(Cl)=CC=C2O)C=CO1&&&
NC(CN1C=NC2=CC(C(=O)NO)=CC=C21)C(=O)O&&&
[0*]OC&[0*]C(=O)C1=CCN([1*])CC1&[1*]C(=O)C(C)S(=O)(=O)c1ccc(F)c(Cl)c1&&&
[5*]CCCCC&[5*]N[0*]&[0*]C(=O)C([6*])CCC(N)=O&[6*]N[1*]&[1*]C(=O)C([7*])Cc1ccc(O[3*])cc1&[3*]Cc1ccccc1&&[7*]N[2*]^[2*]C(=O)C([8*])C(C)C&[8*]N[4*]&[4*]C(=O)C(N)CS&&&
[0*]C(C)=O&[0*]Nc1ccc(S([1*])(=O)=O)cc1&[1*]N1CCN(S(=O)(=O)N2CCCCC2)CC1&&&
[0*]NC&[0*]C(=O)c1cccc2c1-c1ccccc1C2&&&
N#CC1=CC=C(C2=CC=C3C(=C2)OCN3C2=CC=C3C=C(Br)C=CC3=C2)C=C1&&&
CCCCCCCCCCCCCCCC[P+](CCCCC)(CCCC)CCCCCC&&&
O=C1NC(=O)C2=C1C(C1=CC([N+](=O)[O-])=CC=C1Cl)C1C(=O)C3=CC=CC=C3OC1N2&&&
[1*]OS(C)(=O)=O&[1*]C[4*]&[4*]C1([5*])CC(O)C([2*])C(O)C1&[2*]OS(=O)(=O)O&&[5*]Cc1ccc(O[0*])cc1^[0*]CCC[3*]&[3*]Nc1ncnc2c1C(=O)CC(C)(C)C2&&&
[0*]=C(C)C&[0*]=CCc1c2c(c(O)c3c1OC(c1cc2c(O)c(C)c(O)c(C=O)c1O)CC3=O)C(=O)CC(c1cc(O)c(C)c(O)c1)O2&&&
[0*]NC&[0*]C(=O)C(=NOC)c1ccccc1C[1*]&[1*]Oc1ccccc1Oc1ccccc1&&&
[5*]Cc1nc(C)c(C)o1&[5*]O[0*]&[0*]C([2*])=O&[2*]N[7*]&[7*]C(C([3*])=O)C(C)C&[3*]N[8*]&[8*]C(Cc1ccccc1)CC(O)C([9*])Cc1ccccc1&[9*]N[4*]&[4*]C([1*])=O&[1*]O[6*]&[6*]Cc1cncs1&&&
COC1=CC=C(C2CN(C)C3(C(=O)NC4=CC=CC=C43)C23CN(C)CCS3)C=C1&&&
[0*]C(C)=O&[0*]N1CCC2C1c1cc(-c3ccc(S(N)(=O)=O)cc3)ccc1N(C)C2[1*]&[1*]CO&&&
[0*]C(=O)c1cnc(-c2ccccc2)cn1&[0*]N1CCN(c2ccccc2)CC1&&&
[0*]NC&[0*]C(=O)C([2*])C(C)(C)C&[2*]N[1*]&[1*]C(=O)C(CCCc1ccccc1)C(O)C(=O)NO&&&
[1*]CC(=O)O&[1*]Oc1cccc(C[2*])c1&[2*]N([0*])[3*]&[0*]C(=O)c1ccccc1Cl&&[3*]C1CCCC1&&
[1*]CC&[1*]Oc1ccc(C([0*])=O)s1&[0*]N1CCCN([2*])CC1&[2*]C(c1ccccc1)c1ccccc1&&&
[0*]C(=O)c1ccc(N)c(O[1*])c1&[0*]N1CCOCC1&&[1*]C1CC2CCC(C1)N2&&
[0*]C1CCC2C3CCC4=CC(=O)C=CC4(C)C3CCC12C&[0*]C(=O)CO&&&
[0*]C(=O)c1nn(-c2ccccc2)c(=O)c2ccccc12&[0*]N[1*]&[1*]CCc1ccccn1&&&
[6*]C(CC(C)C)C([1*])=O&[1*]N[7*]&[7*]C(C([2*])=O)c1ccccc1^[6*]N[0*]^[2*]N[8*]&[0*]C(=O)CCC([4*])=O&[8*]C(C[9*])C([3*])=O&[3*]N1CCC(=O)CC1&[4*]N1CCCCC1&&[9*]C1CCN([5*])CC1&&[5*]C(=O)
[2*]C1OC(n2c(-c3ccccc3)c(Cc3ccccc3)c(C)c(C#N)c2=O)C(O)C(O)C1O&[2*]C[0*]&[0*]O[1*]&[1*]C1OC([3*])C(O)C(O)C1O&[3*]CO&&&
NC1=C(C(=O)O)C2=CC=CC=C2N1C1=CC=CC=N1&&&
[2*]OC&[2*]CC([0*])=O&[0*]O[3*]&[3*]CC[4*]&[4*]O[1*]&[1*]C(C)=O&&&
CC1SC2=CC=C(C#N)C=C2C(=O)N1C1=NC2=CC=CC=C2S1&&&
CC1=CC=C2C=NC3=C(C2=N1)C1=N[NH]C=C1CC3&&&
[0*]C(=O)c1c[nH]nc1-c1ccccc1&[0*]N1CCN(c2ccccc2)CC1&&&
[4*]C(C)C(=O)O&[4*]N[0*]&[0*]C(=O)C([5*])Cc1cn(-c2ccc3c(c2)C(=O)NCC3)nn1&[5*]N[1*]&[1*]C(=O)CNNC(C)=NO[2*]&[2*]C[7*]&[7*]C1OC([3*])C(N)C(O)C1N&[3*]OC1c2cc3c(cc2C(c
[0*]Cc1c2c(n(C)c1C)C=CC(C)(C)O2&[0*]Nc1ccccc1C(N)=O&&&
[0*]Nc1ccc(OC)c(Cl)c1&[0*]C(=O)c1cc2c(=O)n3cccc(C)c3nc2n(Cc2ccco2)c1=N&&&
[0*]CN&[0*]C1CN(c2nc3c(cc2F)c(=O)c(C(=O)O)cn3C2CC2)CCO1&&&
[2*]CC&[2*]Oc1ccc(C=[3*])cc1&[3*]=C1CCN([0*])CC1&[0*]C([1*])=O&[1*]Nc1ccccc1C#N&&&
[0*]Nc1nc(=O)ss1&[0*]CCc1ccccc1&&&
[2*]=Cc1ccc(O[1*])c(OC)c1&[1*]CCI&&[2*]=CC(=O)C=[3*]^[3*]=Cc1ccc(O[0*])c(OC)c1&[0*]Cc1cccc([N+](=O)[O-])c1&&&
[0*]C(C)=O&[0*]O[3*]&[3*]C1C2OCC3(C)C([5*])C([4*])C(O)(C(C)C23)C2CCC3(C)C(=CCC3c3cccnc3)C12C&[4*]O[1*]&[1*]C(C)=O^[5*]C(C)CCC=[2*]&&[2*]=Cc1ccccc1&&&
[5*]C1CCC2(c3cccc(C#N)c3)CC2C1&[5*]N([2*])[4*]&[2*]CC(O)CC(Cc1nccs1)C([0*])=O&[0*]N[3*]^[4*]S(=O)(=O)Cc1ccccc1^[3*]C(CO)C([1*])=O&&&[1*]N1CCC(O)C1&&&
[0*]C(=O)c1ccc(N2CCOCC2)c([N+](=O)[O-])c1&[0*]N[1*]&[1*]S(=O)(=O)c1ccc(Br)c(C(F)(F)F)c1&&&
[1*]C(C)C&[1*]N1CCC(c2ccc(O[0*])cc2Cl)CC1&[0*]CC[2*]&[2*]N1CCCCC1&&&
[0*]N1CCC(C)CC1&[0*]S(=O)(=O)c1ccc2ccccc2c1&&&
FC1=CC=C(C2NCC3=C2N=C(C2=CC=NC=C2)S3)C(Cl)=C1&&&
[2*]CC&[2*]Oc1ccc(N[0*])cc1O[3*]&[0*]C(=O)CC[4*]&[4*]N[1*]^[3*]CC^[1*]C(=O)c1ccco1&&&&&
[1*]Nc1cccc2c1C([0*])=O&[0*]N1CCC([3*])CC1&[3*]CCO^[1*]CCC[2*]&&[2*]N1CCCCC1&&&
C(=CC1CCCCC1)CN1CCN(C2=NC=CC=N2)CC1&&&
O=C(CCCCCCCCCCC1=CC=C2C=CC=CC2=N1)NO&&&
[0*]Nc1cc2c(cc1OC)CC(=O)N([1*])C2&[0*]C(=O)c1ccc(F)cc1&&[1*]C1CCCCC1&&
[0*]Nc1oc(-c2ccccc2)nc1S(=O)(=O)c1ccc(C)cc1&[0*]CCCn1ccnc1&&&
[0*]C([1*])=O&[0*]Nc1ccc(-n2ccccc2=O)cc1F&&[1*]Nc1cccc2ccccc12&&
[0*]C(=O)C(C)(C)C&[0*]N1CCN(C(=NC#N)Nc2ccccc2)CC1&&&
[0*]CC&[0*]Oc1ccc(N[1*])cc1&[1*]S(=O)(=O)c1ccc2c(c1)NC(=O)C(C)S2&&&
CN1CCOCCOCCOCCOCCC1&&&
[0*]C(=O)C(N)Cc1ccccc1&[0*]N1CCC(N2C(=O)OCc3ccccc32)CC1&&&
[0*]Nc1cn(C(N)=O)c2ccccc12&[0*]C([1*])=O&[1*]N1C([4*])CC2CC21&[4*]C([2*])=O&[2*]N[3*]&[3*]Cc1cccc(Cl)c1F&&&
[0*]Oc1ccccc1-c1cn(-c2ccccc2)nc1-c1ccccc1&[0*]CC[1*]&[1*]N1CCCC1&&&
CC1CN(C2=NN3C=C(C(N)=O)C=C(NC4=CC=C(N5CCNCC5)C=C4)C3=C2)CCO1&&&
[0*]OC&[0*]C(=O)c1ccccc1C([1*])=O&[1*]N1CCc2ccccc21&&&
[3*]C(C)C&[3*]C1N([1*])C23CCC1(O)C1Oc4c(O)ccc5c4C12CCN([2*])C3C5&[1*]C[4*]&[4*]C1CC1^[2*]CC[0*]&&[0*]Oc1ccc(C#N)cc1&&&
CC1=CC=C(NC2=CC3=NC4=CC(Br)=CC=C4[NH]C3=CC2=NC(C)=O)C=C1&&&
[0*]N1CCC23c4c5ccc(O)c4OC2C(=O)CCC3(O)C1C5&[0*]C[1*]&[1*]C1CC1&&&
[1*]CCC([0*])=O&[0*]Nc1ccccc1&&[1*]N1CCCC1[2*]^[2*]C(O)c1cccnc1&&&
[0*]Nc1c(C#N)[n+]([O-])c2cc(C)ccc2[n+]1[O-]&[0*]Cc1ccccc1&&&
[0*]C(=O)Cn1c(=O)n(Cc2ccco2)c(=O)c2ccccc21&[0*]Nc1ccccc1F&&&
[0*]C(=O)c1cn(C)nc1Oc1cc(Cl)ccc1Cl&[0*]N[1*]&[1*]CCc1ccc(C(=O)O)cc1&&&
O=C1C2C3C=CC(C3)C2C(=O)N1C1=CC=C([N+](=O)[O-])C=C1&&&
[0*]OC&[0*]CC[1*]&[1*]SC1c2cccc(O)c2C(=O)c2c(O)cccc21&&&
[0*]CC&[0*]Sc1nc2nccn2c(=O)c1Cc1ccccc1&&&
[1*]C(C)(C)C&[1*]O[0*]&[0*]C(=O)N(O)c1nc[nH]n1&&&
CC1=CC=C(N2C(C3=CC=C(O)C(O)=C3)=NC3=CC=CC=C3C2=O)C(O)=C1&&&
[0*]OP(=O)(OC)OC&[0*]C(C)C[1*]&[1*]C1OC(n2c3ccccc3c3c4c(c5c6ccccc6[nH]c5c32)C(=O)N(C)C4=O)C(O)C(O)C1O&&&
[1*]CC&[1*]O[0*]&[0*]C(=O)c1[nH]c(C(=O)O)cc1-c1cccc(Cn2nncc2C2CCCC2)c1&&&
CCCCC1=CC(O)=C(O)C=C1CCC(C)=O&&&
[2*]CC&[2*]O[0*]&[0*]C([4*])=O&[4*]C1CCN([3*])CC1&[3*]S(=O)(=O)c1ccc2c(c1)CCCN2[1*]&[1*]C(C)=O&&&
[0*]Nc1cc(C)nn1-c1nc(=O)cc(CCC)[nH]1&[0*]C(=O)C[1*]&[1*]Oc1ccccc1C&&&
[0*]C(=O)CCc1ccc(OC)c(OC)c1&[0*]O[1*]&[1*]C1C(O)CC2(O)C3Cc4ccc(O)c5c4C2(CCN3C)C1O5&&&
COC1=CC(C2C3=CC4=C(C=C3C(NC(=S)NC3=CC=CC=C3)C3COC(=O)C23)OCO4)=CC(OC)=C1O&&&
CCCCCC1=C(C2=CC=C(OC)C=C2)N=CN1CC1=CC=CC=C1&&&
[0*]N(C)C&[0*]Cc1cn(-c2ccccc2)nc1-c1ccc(F)cc1&&&
[0*]Cc1c(O)ccc2oc(-c3ccccc3)cc12&[0*]N1CCOCC1&&&
[0*]Cc1cccc(-c2cccc(-c3nc4cc(C(F)(F)F)ccc4[nH]3)c2)c1&[0*]N[1*]&[1*]CC[2*]&[2*]N1CCOCC1&&&
[0*]C(C)=O&[0*]Nc1ccc(Oc2ccc(S([1*])(=O)=O)cc2)cc1&[1*]Nc1nccc(C)n1&&&
[1*]N([2*])c1nccn(CC([0*])=O)c1=O&[0*]N[3*]&[3*]CCc1ccc2c(c1)OCO2^[1*]Cc1ccc(-c2ccccc2)cc1&&&[2*]C1CC1&&
NC1=NNC2(C(=O)N1)C1=CC(Br)=CC=C1OC1=CC=C(Br)C12&&&
[2*]CC&[2*]N([0*])C&[0*]C(=O)C[3*]&[3*]Sc1cn(CC([1*])=O)c2ccccc12&[1*]N1CCCCCC1&&&
[3*]C1OC(n2cnc3c(N)ncnc32)C2OC(c3ccccc3)OC12&[3*]C[0*]&[0*]OP(=O)(O[1*])O[2*]&[1*]CCF&&[2*]Cc1ccc(Cl)cc1&&
[1*]C(CC)CC&[1*]O[2*]&[2*]C1C=C(C(=O)O)CC([4*])C1[5*]&[4*]N[3*]&[3*]C(C(N)=O)C(C)C^[5*]N[0*]&&[0*]C(C)=O&&&
[0*]Nc1cc[nH]c(=O)c1-c1nc2c(C)cc(N3CCOCC3)cc2[nH]1&[0*]CC(O)c1ccccc1&&&
CN1CCN(C2=NC3=CC=CC=C3NC3=NC=C([N+](=O)[O-])C=C23)CC1&&&
[0*]C([1*])=O&[0*]Nc1ccc(F)cc1&&[1*]C1C(=O)N([2*])C(=O)C1=NN=CC1=CCC=CC1&[2*]C[3*]&[3*]C1CCCO1&&&
[0*]C(=O)c1ccc(OC)c(Cl)c1&[0*]N1CCN(c2ccccc2F)CC1&&&
COC1=CC=C2[NH]C(C(=O)C3=CC=CC=C3)=CC2=C1&&&
NC1=NC(N)=C2N=C[NH]C2=N1&&&
[0*]N1CCN(c2ncc3c(c2C#N)-c2c(nn(C)c2-c2ccccc2)CC3)C(C)C1&[0*]C([1*])=O&[1*]Nc1ccccc1&&&
O=C1NC(=O)C2(CC(=O)NC3=CC=C(I)C=C32)N1&&&
[0*]N1CC(C)C([3*])Oc2cc(C#CC3CCCCC3)ccc2S1(=O)=O&[0*]C(C)CO&&[3*]C[1*]^[1*]N([2*])C&[2*]Cc1cccnc1&&&
[1*]CC&[1*]Oc1cc(C[2*])ccc1OC&[2*]N([0*])C&[0*]C([4*])=O&[4*]C1CCCN([3*])C1&[3*]S(=O)(=O)c1ccc2c(c1)CCC(=O)N2&&&
[1*]Oc1cc(C)c(F)c(C)c1&[1*]CC([0*])=O&[0*]N1CC1&&&
[0*]Oc1ccc(C)cc1&[0*]CC[1*]&[1*]C1COC(N)=N1&&&
[0*]CCCCCCC&[0*]N1C=C2C(=C1c1ccccc1Cl)C(=O)OC2(C)C&&&
[0*]Cc1cc(Nc2nc3ccc(Cl)cc3s2)ccc1OC&[0*]Sc1ccc(C)cc1&&&
CC1=CC(=O)C2=C(O)C=C(O)C=C2O1&&&
[1*]OC&[1*]CCCN=C(N)Nc1ccc(C([0*])=O)cc1&[0*]Nc1ccc(-c2cccnc2)cc1&&&
CN1N=C(C(N)=O)C=C1C1=NC(C2=CC=C3[NH]N=CC3=C2)=NO1&&&
[1*]N(C)C&[1*]CC(CC[2*])c1ccc(Cl)c(Cl)c1&[2*]N([0*])C&[0*]C(=O)C([3*])c1ccccc1F&[3*]Nc1ccc2ncnc3c2c1CCC3&&&
[0*]C(=O)c1cccc(Cl)c1&[0*]N1CCC([2*])CC1&[2*]CC[1*]&[1*]N1CCN(c2ncccn2)CC1&&&
[1*]CC1=CC2c3cccc4[nH]cc(c34)CC2N(C)C1&[1*]N[0*]&[0*]C([2*])=O&[2*]C1CCCC1&&&
[0*]Nc1cc(OC)c(N[1*])cc1OC&[0*]C(=O)C[2*]&[2*]Sc1nc2ccccc2c(=O)n1-c1ccc(F)cc1^[1*]C(=O)C[3*]&&[3*]Sc1n[nH]c(-c2ccccc2)n1&&&
[0*]OC&[0*]C1CCN([1*])C12C(=O)Nc1ccccc12&[1*]Cc1ccccc1&&&
[1*]N1CCN(c2ccc(OC)cc2)CC1&[1*]CCCC[2*]&[2*]N[0*]&[0*]C(=O)c1cc2c3ccccc3n(Cc3ccc(F)cc3)c2cn1&&&
[0*]C(=O)CC&[0*]N[1*]&[1*]C1CCN(c2c(F)cc3c(=O)c(C(=O)O)cn(C4CC4)c3c2OC)C1&&&
[0*]Cc1ccc(OC)c(OC)c1&[0*]Nc1nc(N[1*])nc(N2CCCCC2)n1&[1*]Cc1ccc(OC)c(OC)c1&&&
NNC(=O)C1=CN(CC2=CC=CC(Cl)=C2)C2=NC(N3CCOC(C4=CC=CC=C4)C3)=C(F)C=C2C1=O&&&
[1*]C(=O)O&[1*]C1OC([0*])C(O)C(O)C1O&[0*]Oc1c(O)c(O)cc2c1CCCC2&&&
[0*]C1(c2cc(N)ccc2O)c2ccccc2&[0*]O[1*]&[1*]CCBr&&&
[3*]OC&[3*]C(C([0*])=O)c1ccccc1&[0*]N[1*]&[1*]C([2*])=O&[2*]N[4*]&[4*]C(C)c1ccccc1&&&
[0*]N1CSCC1c1ccccc1OC&[0*]C(=O)c1c[nH]c2ncc(C)nc12&&&
[1*]=C1CC(O)CC(O)C1=C&[1*]=CC=[2*]&[2*]=C1CCCC2(C)C([3*])CCC12&[3*]C(C)C=[0*]&[0*]=CC(O)CC(O)CC(=O)O&&&
CC1=CC=CC(C)=C1NC1=CC=NC(NC2=CC=C(C#N)C=C2)=N1&&&
O=C1C2=CC(O)=C(O)C=C2OC(C2=C(O)C=C(O)C3=C2OC(C2=CC=C(O)C(O)=C2)C(O)C3)C1O&&&
[0*]C(=O)c1c(C)oc2c1CCCC2&[0*]N[2*]&[2*]C(CCC(=O)O)C([1*])=O&[1*]N[3*]&[3*]C(CC(C)C)C(=O)O&&&
[0*]C(C)=O&[0*]C1C=CC([3*])C1[2*]&[2*]C(=O)CC(C)C&&[3*]CCC=[1*]^[1*]=CCCC(=O)O&&&
[0*]=Cc1coc2cc(O)cc(O)c2c1=O&[0*]=Cc1ccc(F)cc1&&&
[1*]C(=O)C=C&[1*]N1CCCC([4*])C1&[4*]C([0*])=O&[0*]O[2*]&[2*]CC[3*]&[3*]Oc1ccc(Cl)cc1Cl&&&
[0*]Nc1ccc(OC)c(S([1*])(=O)=O)c1&[0*]C(=O)CC[2*]&[2*]N1C(=O)C2CCCCC2C1=O^[1*]N1CCCCC1&&&&
[2*]CC#C&[2*]Nc1nc(N2CCC([1*])C2)ncc1F&[1*]O[0*]&[0*]Cc1ccc(OC)cc1&&&
[0*]C(=O)Cc1ccccc1&[0*]O[1*]&[1*]CCC#CC[2*]&[2*]Sc1nc[nH]c2ncnc1-2&&&
[1*]Oc1ccc(OC)cc1C(C)=O&[1*]CC([0*])=O&[0*]N1CCc2ccccc21&&&
COC1=CC=C(C2=NC3=CC=C(OC)N=C3N(C(C)C(C)O)C2=O)C=C1&&&
[0*]C(C)=O&[0*]N[3*]&[3*]C(Cc1ccc(OP(=O)(O)O)cc1)C([1*])=O&[1*]N[4*]&[4*]C(CC(C)C)C([2*])=O&[2*]N[5*]&[5*]Cc1ccccc1&&&
[0*]Cc1ccccc1OC&[0*]O[1*]&[1*]CC(=O)Sc1ccc(F)cc1Cl&&&
[0*]CC&[0*]O[1*]&[1*]C([2*])C[n+]1c(SC)nc(C)c(-c2ccc(OC)cc2)c1-c1ccc(OC)cc1&[2*]O[3*]&[3*]C(C)C&&&
O=C(O)C1=CC(=O)C2=CC=CC=C2[NH]1&&&
[0*]Nc1ccc(CCO)cc1&[0*]Cc1cccc2ccc(OCP(=O)(O)O)cc12&&&
[0*]Nc1nc2ccccc2c2c1-c1ccccc1C2=O&[0*]S(=O)(=O)c1ccc(-c2cc3ccccc3[nH]2)s1&&&
[0*]OC&[0*]Cc1cc2ncnc(Nc3cccc(OC)c3)c2s1&&&
[0*]Cc1ccc(Cl)cc1Oc1ccc(Cl)cc1O&[0*]N[1*]&[1*]C[2*]&[2*]C1CCCC1&&&
[0*]C(C)Cc1ccc(O)cc1&[0*]N[1*]&[1*]CC(O)c1cccc(C(F)(F)F)c1&&&
[0*]=CCC&[0*]=C1OC(=O)C([2*])C1=O&[2*]CC([1*])C&[1*]C1CC(=O)C2(C)C3=C(C(=O)CC12C)C1(C)CCC(O)C(C)(C)C1CC3=O&&&
[0*]CCn1cnc2cc(OC)c(OC)cc2c1=O&[0*]N1CCc2cc(OC)c(OC)cc2C1&&&
[0*]N1CCN(c2ccccc2C#N)CC1&[0*]Cc1c[nH]nc1-c1ccc(F)cc1F&&&
O=P(O)(O)C(Cl)(Cl)C1=CC=CC(C(Cl)(Cl)Cl)=C1&&&
[0*]CC&[0*]N([1*])c1ccc(C2CC(=O)N3CN(c4ncccn4)CC3=C2c2ccc(OC)cc2)cc1&[1*]CC&&&
[0*]CC#CCC&[0*]Oc1nc(C)nc2c1nnn2-c1c(Cl)cc(C(C)C)cc1Cl&&&
[0*]N1CCN(c2ccc(O)cc2F)CC1&[0*]Cc1ccc(O)cc1&&&
[3*]S(C)(=O)=O&[3*]N[0*]&[0*]CC[1*]&[1*]S[2*]&[2*]CCN&&&
CC1=CC(OC2=CC=CC(C(=N)N)=C2)=CC(C(C)(C)C)=C1&&&
[0*]C1OC(n2cc(C#C)c(=O)[nH]c2=O)C(F)C1O&[0*]CO&&&
O=C1C=C(CC2=CC=CC=C2F)[NH]C(O)=N1&&&
[0*]C1C(=C(C)C)CC(O)C2C1(C)CCC1C(C)(C)C(O)CCC12C&[0*]CC1=CCOC1=O&&&
[0*]C(=O)c1cc(S([1*])(=O)=O)ccc1F&[0*]Nc1cc(Cl)ccc1F&&[1*]N1CCCCC1&&
[0*]C(C)=O&[0*]O[3*]&[3*]C1C(=[4*])CC2C3CC=C4CC([2*])CCC4(C)C3CCC12C&[2*]O[1*]&[1*]C(C)=O^[4*]=CC(C)=O&&&&
[0*]C1(C)N=N1&[0*]C(c1ccc(Cl)cc1)c1ccc(Cl)cc1&&&
[2*]S(C)(=O)=O&[2*]N([1*])c1ccccc1&[1*]CC([0*])=O&[0*]N1CCc2ccccc21&&&
[0*]C(C)=O&[0*]Oc1cc2oc(=O)c(-c3ccc(C(C)=O)cc3)c(C)c2c2c1CCC(C)(C)O2&&&
[0*]C(=O)Cc1cccc(OC)c1&[0*]Nc1ccc2[nH]c(=O)sc2c1&&&
[0*]Oc1ccccc1&[0*]CC[1*]&[1*]O[2*]&[2*]CCCn1cnc2ccccc21&&&
[0*]C1OCC(O)C(O)C1O&[0*]Oc1ccc(C(c2c(O)c3ccccc3oc2=O)C2c3ccccc3OCC2O)cc1&&&
[0*]Cc1cc(Cl)c2c(c1)OCCO2&[0*]N1CCCC(n2cc[nH]c2=S)C1&&&
CN1C(SCN(C)C)=NC2=CC=CC=C21&&&
[0*]C(=O)c1ccc(F)c(Oc2cncnc2)c1&[0*]Nc1nccs1&&&
[1*]CC&[1*]O[0*]&[0*]C(=O)C(Cc1ccccc1)c1c(O)cc(O)c2c(=O)cc(-c3ccccc3)oc12&&&
COC1=CC=C(C2=CC(C3=CC=C4C=CN(CC5=CC=C(C6=CC=CC=C6)C=C5)C4=C3C)=NC(N)=N2)C=C1&&&
[1*]CC&[1*]N([3*])c1ccccc1&[3*]S(=O)(=O)c1cccc(C([0*])=O)c1&[0*]N[2*]&[2*]CC(C)c1ccccc1&&&
[0*]C(=O)c1ccc(Oc2ccnc(C)c2)cc1&[0*]Nc1ccc(F)c(C2([1*])N=C(N)OC3CC32)c1&[1*]C(F)F&&&
[0*]N1CCN(c2cccc(C)c2C)CC1&[0*]C(=O)c1cnc2c(cnn2CC(C)C)c1&&&
[0*]N1CCN(C)CC1&[0*]C(=O)c1ccc(-c2nc3ccc(Br)cc3nc2-c2ccccc2)cc1&&&
[0*]C(=O)C1=C(O)c2ccc(C)cc2S(=O)(=O)N1[2*]&[0*]N[1*]&[1*]C[3*]^[2*]CCc1ccc(C(F)(F)F)cc1^[3*]C1CCCO1&&&&&
[2*]C(O)c1ccccc1&[2*]C1CCN([1*])CC1&[1*]CCC[0*]&[0*]Oc1ccc(-c2ccccc2)cc1&&&
CC1=CC2=C(C(O)=C1O)C1(C)C(CC1C)CC1C2CC(O)C2(C)C(C(=O)C=C3OC(=O)C(C)C32)C1(C)C&&&
[0*]N1CCC(C#N)(c2ccccc2C)CC1&[0*]C([1*])=O&[1*]C1CCCC([2*])C1&[2*]N(C)C&&&
[0*]OC&[0*]C(=O)c1ccc(-c2cc(C(F)(F)F)nn2-c2ccc(S(N)(=O)=O)cc2)cc1F&&&
[0*]S(=O)(=O)c1ccc(Oc2ccccc2-c2nc(-c3ccc[nH]3)no2)c(C#N)c1&[0*]Nc1nccs1&&&
[0*]C(c1ccc(Cl)cc1)c1cncnc1&[0*]N1CCN(c2ccc3c(c2)OCCO3)CC1&&&
[0*]Cc1ccc(C(C)C(=O)O)cc1&[0*]Oc1ccc(C=[1*])cc1&[1*]=C1SC(=O)NC1=O&&&
[1*]Cc1cc(C)ccc1C&[1*]Nc1sc2c(c1C([0*])=O)CCC2&[0*]N1CCCCC1&&&
[1*]N([2*])C&[1*]CC([0*])=O&[0*]N1CCCC1^[2*]Cc1nc2c(c(=O)n(C)c(=O)n2C)n1Cc1ccccc1F&&&&
CN1C(=O)N(C)C(=O)C2(CC3=CC(F)=CC=C3N2)C1=O&&&
[0*]C(C)=O&[0*]N[1*]&[1*]C(CC(=O)c1ccccc1)c1ccc(C)cc1&&&
[1*]Cc1ccc(C)s1&[1*]Nc1nc(C([0*])=O)cc2c1C(C)(C)CC2&[0*]N(C)C&&&
CC1=CC2=C(CNCCC2)S1&&&
COC1=CC2=C3C(=C[NH]C3=N1)OC1=NC=C(CO)C(=O)N12&&&
[1*]CCCC&[1*]N([2*])C&[2*]Cc1coc(-c2ccc(O[0*])cc2)n1&[0*]CC&&&
[0*]S(=O)(=O)C(C)C&[0*]Nc1cccc(C([1*])c2c(O)c3c(oc2=O)CCCCCC3)c1&[1*]C1CC1&&&
CC1CC(Cl)SC(N2N=NC3=CC=CC=C32)=N1&&&
[1*]C1CCN(c2ccc(-c3ccc(F)cc3OC)nn2)CC1&[1*]N[0*]&[0*]C([2*])=O&[2*]C1CC1&&&
CCCCCCC1=CC=C(O)C2=NC=CC=C12&&&
[0*]S(=O)(=O)c1ccc2c(-c3ccccc3Cl)ncnc2c1&[0*]Nc1nccs1&&&
[0*]Oc1cc2c(cc1OC)CC(=O)N(c1ccc(N3CCN(c4ccccc4S(C)(=O)=O)CC3)cc1)C2c1ccc(Cl)cc1&[0*]C(C)C&&&
[0*]=CC&[0*]=C(C)C=[1*]&[1*]=CC(C)C(O)C(C)C1=C(C)C2(C)C=CC1(C)O2&&&
[2*]C(CCCCN)C(N)=O&[2*]N[0*]&[0*]C(=O)C([3*])CCCC[4*]&[3*]N[1*]&[1*]C(=O)C[4*]^[4*]NC(N)=N[N+](=O)[O-]^[4*]N[5*]&&&[5*]CCCCN&&&
[0*]Cc1nc(-c2ccccc2)oc1C&[0*]N1CC2CCC1CN([1*])C2&[1*]CC[2*]&[2*]C1CCOCC1&&&
[0*]=C1C(CC(=O)O)c2cc(Cl)ccc2-c2cccnc21&[0*]=CC1CC1&&&
[0*]C(=O)c1cnc2n(c1=O)CCS2&[0*]N[1*]&[1*]Cc1ccc(F)cc1&&&
[0*]C(=O)c1sc(=O)n(Cc2ccc(C(=O)O)cc2)c1C&[0*]N[1*]&[1*]C[2*]&[2*]C1CCCO1&&&
[5*]C1CCN(C)CC1&[5*]C[2*]&[2*]N[0*]&[0*]C(=O)c1ccccc1O[1*]&[1*]CCC[3*]&[3*]N[4*]&[4*]S(=O)(=O)CC1CCc2ccccc21&&&
[0*]Nc1cccc(-c2ccc(-c3nc4cccc(C)c4[nH]3)s2)c1&[0*]C(=O)CCN&&&
[3*]CC&[3*]O[0*]&[0*]C(=O)c1ccccc1N[2*]&[2*]C(=O)C[4*]&[4*]O[1*]&[1*]C([5*])=O&[5*]C1CC1&&&
[0*]C(=O)c1ccncc1&[0*]N[1*]&[1*]Cc1ccsc1&&&
CSC1=CC=C(C(=O)C2=CC=C(N3C(C4=CC=CC=C4)=C4C(N)=NC=NC4=N3)C=C2)C=C1&&&
[0*]CC#Cc1ccc2[nH]cc(C3=C(c4c[nH]c5ccc(O)cc45)C(=O)NC3=O)c2c1&[0*]N1CCCC1&&&
O=C1C=CC(=O)C2=C1C=C(O)C1=CC=CC=C12&&&
[0*]C(=O)c1ccc(-n2nnc(-c3ccccc3C)n2)cc1&[0*]Nc1ccc(Cl)cc1&&&
[0*]C(=O)c1cc2c(C)nn(C3CCCCC3)c2s1&[0*]Nc1ccc2c(c1)CCCN2[1*]&[1*]S(C)(=O)=O&&&
[3*]CC&[3*]Oc1cc(N[0*])ccc1C=[7*]&[0*]C([6*])=O&[6*]C1([4*])CCC1^[7*]=CC(=O)O^[4*]N[1*]&&&[1*]C(=O)C([5*])C(C)C&[5*]N[2*]&[2*]C(=O)c1ccc2c(C3CCCC3)c(-c3ccccn3)n(C)c2c1&&
[1*]N(C)C&[1*]CCC([0*])=O&[0*]Nc1ccc(S([3*])(=O)=O)cc1&[3*]N[2*]&[2*]Cc1cccnc1&&&
[0*]C(C)C&[0*]Oc1c(C(N)=O)sc(C(N)=O)c1Cl&&&
[1*]S(=O)(=O)c1ccc(C)c(N[0*])c1&[0*]C(=O)Cc1coc2cc(C)ccc12&&[1*]N1CCOCC1&&
[0*]Nc1ccc(C(C)=O)cc1&[0*]C(=O)C[1*]&[1*]Oc1cccc(-n2cnnn2)c1&&&
[0*]N([2*])c1ccc(C)cc1&[0*]C(=O)c1csnn1&&[2*]C(C([1*])=O)c1cccnc1^[1*]N[3*]&[3*]C1CCCCC1&&&
[1*]=CC(=O)O&[1*]=Cc1ccc(O[0*])c(Cl)c1Cl&[0*]Cc1nc2ccccc2n1CCO&&&
[1*]C1CCC2(C)C(CCC3C2CCC2(C)C(C4=CC(=O)OC4)CCC32O)C1&[1*]O[0*]&[0*]C(=O)c1ccccc1&&&
[0*]C(C)C(=O)O&[0*]Oc1ccc(C[1*])cc1Br&[1*]C1CCCCC1&&&
[1*]CO&[1*]C1CN([0*])CC(n2cnc3c(Nc4ccccc4)ncnc32)O1&[0*]Cc1ccccc1OC(F)F&&&
COC1=CC=C(NC2=NN(C3=CC=C(Cl)C=C3)C=C2C2=NN=C(C)C(=O)N2C2=CC=C(OC)C=C2)C=C1&&&
CC1=CC=CC=C1N1C(C)=CC(CS(=O)(=O)C2=CC=CC=C2)=C1C&&&
[0*]Oc1cccc(O[1*])c1OC&[0*]Cc1ccc(C)cc1&&[1*]Cc1ccccc1F&&
[0*]C(=O)CCCCCCCCC&[0*]N[2*]&[2*]CC(C)C(=O)CC([1*])=O&[1*]N[3*]&[3*]C(C)CO&&&
FC(F)CC1=NN=C2COC3=CC(Cl)=CC(Cl)=C3N12&&&
[1*]CCCC&[1*]N([2*])[0*]&[0*]C(=O)CC(=O)c1ccc(Cl)cc1&&[2*]CCCC&&
CC1=CC=C2C(=C1CC1=CC=CC=C1)C(=O)N(C)C(=O)N2C&&&
[1*]C1CCNC1=O&[1*]N[0*]&[0*]C(=O)C(CS)Cc1ccccc1&&&
[1*]=C1CCN(C(=N)N)CC1&[1*]=C1c2ccc(N[0*])cc2CCc2cccnc21&[0*]S(=O)(=O)c1cccc(C(N)=O)c1&&&
[0*]Nc1ccc(N)cc1&[0*]C(=O)CCCCCC(=O)NO&&&
[1*]CC#N&[1*]SC(=S)N[0*]&[0*]C(=O)C[2*]&[2*]SC1=NCCS1&&&
[0*]=CCO&[0*]=Cc1ccc2c(c1)Cc1sccc1-2&&&
O=C1NC2=CC(Br)=CN=C2N(C2=CC=CC(CO)=C2)C1C1=CC=CC=C1&&&
[0*]C(=O)c1cccnc1SC&[0*]Nc1ccc(-n2oc(C)cc2=O)cc1&&&
OC1=C2CCC3=CC=CC=C3C2=NC(=S)N1CC1=CC=CC=C1&&&
[0*]CC(C)C(=O)C(C)C(O)C([4*])CC&[0*]O[1*]&[1*]C1OC([5*])C([3*])C(O)C1O^[4*]C1OC2(C=CC(O)C3(CC(C)C([6*])O3)O2)C(O)C1O^[3*]O[2*]&[6*]C(C)O&[2*]C1OC(C)C(O)C(O)C1O^
NN=C1OC(C2=CC=CC3=C2CCC3)=NC2=CC=CC=C12&&&
O=C1C=C(C2=CSC3=CC=CC=C23)OC2=C1C=CC1=CC=CC=C12&&&
[1*]CCCc1ccc(OC)cc1&[1*]N[0*]&[0*]C(=O)Cc1c(C)c2cc3c(C)coc3c(C)c2oc1=O&&&
[0*]N([1*])c1ccccc1OC&[0*]C(=O)c1ccc2c(c1)OCO2&&[1*]C1C=CS(=O)(=O)C1&&
[0*]Oc1ccc(CC=C)cc1&[0*]C(=O)C[2*]&[2*]N([1*])C&[1*]C(=O)C[3*]&[3*]N1CC(C)OC(C)C1&&&
[2*]=Cc1ccc(O[1*])c(OC)c1&[1*]CC=CP(=O)(O)O&&[2*]=CC([0*])=O^[0*]Nc1cccc(Oc2ccccc2)c1&&&
[1*]C1(S(=O)(=O)c2ccc(OC)cc2)CC1&[1*]C([0*])=O&[0*]Nc1sc2c(c1C#N)CCCCC2&&&
[1*]CC&[1*]O[0*]&[0*]C([2*])=O&[2*]C1CCc2c(sc3ccc(OC)cc23)C1&&&
CC1NCCC2=C1N=CBr2&&&
CC1=C(C(=O)N=C(N)N)N=C(CC2=CC=CC=C2)[NH]1&&&
CN1C(=O)C2=C(N=C(CC3=CC=CC=C3C(F)(F)F)N2C(C)(C)C)N(C)C1=O&&&
[0*]Oc1ccc(-c2nc(N3CCOCC3)c3nnn(Cc4ccc(-c5ccccc5-[2*])cc4)c3n2)cc1&[0*]C[3*]&[3*]C1CC1^[2*]C1CCC([1*])CC1&&[1*]N1CCOCC1&&&
[1*]Oc1ccc(OC)cc1&[1*]CC([0*])=O&[0*]Nc1ccc(S([2*])(=O)=O)cc1&[2*]Nc1cc(C)on1&&&
[5*]CC(C)C&[5*]C1C(=O)NC([3*])Cc2ccc(cc2)OCCCC1[4*]&[3*]C([0*])=O&[0*]N[2*]^[4*]C(=O)NO^[2*]CC(O)C[1*]&&&[1*]OS(=O)(=O)c1ccc2c(c1)OCO2&&&
[1*]C(=O)c1ccccc1&[1*]NC(=S)Nc1ccc(N[2*])cc1&[2*]C(=O)c1ccccc1O[0*]&[0*]C(=O)c1ccccc1&&&
[0*]NC&[0*]CC(O)C(=O)c1ccc(Cl)cc1&&&
[0*]N1CCN(c2cc(C)ccc2C)CC1&[0*]C(=O)CCc1c(-c2ccc(Cl)cc2)[nH]c2ccccc12&&&
[0*]C1CCCN1c1ccc(-n2ncc(C)n2)cc1F&[0*]Cn1[nH]ccc1=O&&&
CC1=CC=CC=C1NC1=NC(Cl)=NC(N2N=NC(C)=C2C)=N1&&&
[1*]CCCCCC&[1*]Nc1nc(O[0*])nc2ncc(C)cc12&[0*]CC&&&
[0*]Nc1nnc(CC)s1&[0*]C(=O)C[1*]&[1*]Sc1nnc(-c2ccccc2)o1&&&
[1*]CC&[1*]OP(=O)(O[2*])C([4*])c1ccccc1&[2*]CC&&[4*]N[0*]^[0*]C(=O)C[3*]&[3*]Oc1ccc2ccccc2c1C(=O)c1ccc(F)cc1&&&
[0*]C(=O)C(C)c1ccc2c(c1)SCC1CCCCC1C2=O&[0*]N[1*]&[1*]S(=O)(=O)c1ccc(Cl)cc1&&&
[1*]N(C)C&[1*]CCc1ccc2[nH]c(=NC(=O)NN=CC([2*])O)sc2c1&[2*]C1OC2CC(=NO[0*])CC=CC2C1O&[0*]Cc1ccccc1Cl&&&
[2*]NC(=N)N&[2*]CCCC([3*])C(N)=O&[3*]N[0*]&[0*]C(=O)C([4*])Cc1ccc(O)cc1&[4*]N[1*]&[1*]C(=O)C([5*])CO&[5*]N[6*]&[6*]Cc1ccc2c(c1O)C(=O)N1CCCC1C=N2&&&
[2*]C1CCCC1C&[2*]C([0*])=O&[0*]Nc1cc(S([1*])(=O)=O)ccc1Cl&[1*]N1CCCC1&&&
[2*]NC&[2*]C([0*])=O&[0*]O[4*]&[4*]Cc1c(C[5*])c(-c2ccccc2)n2c1Cc1c(n(C)c3ccccc13)C2&[5*]O[1*]&[1*]C([3*])=O&[3*]NC&&&
[1*]C(C)O&[1*]C1C(=O)N2C(C(=O)O)=C(Sc3nc4ccccc4s3)C(C)C12[0*]&[0*]C(N)=O&&&
[2*]C(C)C(C)C&[2*]N[0*]&[0*]C(=O)C([1*])=O&[1*]Nc1ccc2c(c1)OCO2&&&
CC(=O)C1=CC=CC=C1CC1=CC=C(CC2=CC=C(Cl)C(O)=C2)C=C1O&&&
[1*]C(=O)CCCCC&[1*]N[6*]&[6*]CCP(=O)(OCO[0*])OCO[4*]&[0*]C(=O)CCCCCCC&&[4*]C([13*])C(C)C=CSc1ccccc1[N+](=O)[O-]&[13*]C1OC(n2ccc(N[2*])nc2=O)C(C)C1[5*]^[2*]C([3*])=O&[3*]N[7*]^[5*]OC
CC1=CC(N2C(=O)C3C4C2C2C(=O)N(C)C(=O)C2C2C4OC45C(O)C=CC(=O)C52C3C5)=CC=C1F&&&
[0*]C(=O)CCCCCCCCCCCCCC&[0*]O[1*]&[1*]C1CCC2C3CCc4cc(O)ccc4C3CCC12C&&&
CC1=CC=CC=C1CC1=C(C2=CC=C(S(C)(=O)=O)C=C2F)N=CN=C1N1CCOCC1&&&
[1*]C(C)=O&[1*]N1CCN([3*])C([5*])C1&[3*]S(=O)(=O)c1ccc(Br)cc1&&[5*]C([2*])=O^[2*]N[4*]&[4*]CCC([0*])=O&[0*]Oc1ccccc1&&&
[0*]OC&[0*]C(=O)C[1*]&[1*]Sc1nc(=O)c(C#N)c(-c2ccccc2O)[nH]1&&&
[0*]OC&[0*]Cc1ccccc1-c1csc(-c2cc(C(N)=O)[nH]n2)c1&&&
CN1C(C2=CC=CS2)=N[NH]C1=O&&&
[1*]S(C)(=O)=O&[1*]Nc1ccc2c(c1)C(=[2*])C(=O)N2&[2*]=C(Nc1ccc(CC[0*])cc1)c1ccccc1&[0*]N1CCOCC1&&&
[0*]N1CCN(c2ncc(C(=O)NO)s2)CC1&[0*]Cc1ccc([N+](=O)[O-])cc1&&&
[4*]C12CCC(C)(C)CC1C1=CCC3C4(C)CCC([3*])C(C)(C)C4CCC3(C)C1(C)CC2&[3*]O[2*]&[2*]C1OCC(O)C(O)C1O^[4*]C([0*])=O&&[0*]O[1*]&[1*]C1OC([5*])C(O)C(O)C1O&[5*]CO&&&
[2*]CC&[2*]O[0*]&[0*]C(=O)c1sc2cc(N3CCN([1*])CC3)c3c(c2c1N)C(=O)c1ccccc1C3=O&[1*]C(=O)c1ccc2cc(Cl)ccc2c1&&&
[0*]C(=O)c1ccnnc1N[1*]&[0*]Nc1cccc(F)c1&&[1*]Cc1ccncc1&&
[0*]Nc1ccccc1OC&[0*]C([1*])=O&[1*]N[2*]&[2*]C1([4*])OC([3*])C(O)C1O&[3*]C(=O)O&&[4*]C(O)c1ccccc1&&
[1*]S(=O)(=O)c1cccc(C)c1&[1*]N1CCC([3*])CC1&[3*]C([0*])=O&[0*]N[2*]&[2*]C1CCCC1&&&
[0*]CC&[0*]Sc1ccccc1C=[1*]&[1*]=C1SC(=S)N([2*])C1=O&[2*]CCC(=O)O&&&
[0*]CCCCCC&[0*]Oc1ccc(C(C)=NO)cc1&&&
O=C(CN1C=NC2=C(C(C3=CC=C(Cl)C=C3Cl)=CS2)C1=O)NN1CCN(C2=CC=CC=C2)CC1&&&
[0*]S(C)(=O)=O&[0*]N1CCOC2CNCC21&&&
[0*]C(=O)c1ccc(OC)cc1-c1ccc(Cn2cncn2)cc1&[0*]N[1*]&[1*]C[2*]&[2*]C1CCN(c2cc(C)c3ccccc3n2)CC1&&&
NC1=NO[NH]C1=O&&&
[1*]Oc1ccc(Nc2ncnc3ccc(-c4ccc(S([0*])(=O)=O)cc4)cc23)cc1Cl&[0*]N1CCOCC1&&[1*]Cc1ccc(F)cc1&&
[0*]N1CCN(c2ccc(C(C)=O)cc2F)CC1&[0*]C(=O)c1cnn(-c2ccccc2)c1-n1ccnc1&&&
[0*]C[N+](=O)[O-]&[0*]Oc1ccccc1Cc1ccccc1&&&
COC1=CC2=C(C=C1OC)C1=C(C3=CC=C(F)C=C3)N=CN1CC2&&&
[0*]CC(=O)O&[0*]Oc1ccc(-c2noc(-c3cccnc3)n2)cc1&&&
[0*]C(=O)c1ccc2cc3n(c2n1)CC(C)(C)CNC3=O&[0*]Nc1cccc(C(F)(F)F)c1&&&
[0*]C(C)CCCCC&[0*]N[1*]&[1*]Cc1coc(-c2ccc(OC)cc2)n1&&&
[1*]Oc1ccc(Cl)cc1C(C)=O&[1*]Cc1ccc(C([0*])=O)cc1&[0*]Nc1c(C)ccnc1Cl&&&
CN(C)C1=CC=C(C=NNC(=O)C2=CC=CC=C2C2=CC=CC=C2[N+](=O)[O-])C=C1&&&
N#CC1=CN=CC(C2=CC(F)=CC=C2C2CCC2)=N1&&&
[1*]CC&[1*]O[0*]&[0*]C(=O)C1=C(C)NC(c2ccc(Cl)cc2)=NC1c1ccc(Cl)cc1Cl&&&
[3*]CC&[3*]N([4*])[1*]&[1*]C(=O)C[2*]&[2*]O[0*]^[4*]CC^[0*]C(=O)c1cccc(S([5*])(=O)=O)c1&&&[5*]N1c2ccccc2CCC1C&&&
[1*]N([3*])C&[1*]C([4*])=O&[4*]C12CC3CC(CC(C3)C1)C2^[3*]C1CCN([2*])CC1&&[2*]C([0*])=O&[0*]Oc1c(Cl)cc(Cl)cc1Cl&&&
[1*]CC&[1*]O[0*]&[0*]C(=O)c1nc2ccccc2nc1Oc1cccc(S(=O)(=O)CC)c1&&&
[0*]C([1*])=O&[0*]Nc1cccc2[nH]ncc12&&[1*]NC1CC([2*])([3*])Oc2c(F)cccc21^[2*]CF&&[3*]CF&&
[2*]=Cc1ccc(O[1*])c(O)c1C(=O)Cc1c(O)c2c(c(O)c1CCC)C(=O)Cc1c(CC=[4*])c(O)cc(O)c1-2&[1*]C1OC(C)C(O)C(O)C1O&&[2*]=C(C)C&[4*]=CCC=[5*]^[5*]=CC([0*])=O&[0*]
[0*]CCn1cnc2ccc(S(=O)(=O)c3ccc(N)cc3)cc21&[0*]N1CCOCC1&&&
[1*]CC&[1*]O[0*]&[0*]C(=O)c1sc2nc3c(cc2c1N)CN([2*])CC3&[2*]CC&&&
[0*]Nc1cccc(C)c1C&[0*]C(=O)C[1*]&[1*]Sc1nccn1-c1cccnc1&&&
[0*]C(=O)C1=CC(c2ccc(C)cc2)CC([2*])O1&[0*]N[1*]&[1*]Cc1ccccc1F^[2*]CO&&&&
COC1=CC=C2C=CC3=C4C=C5OCOC5=CC4=C[N+]3=C2C1=O&&&
[0*]C(C)=O&[0*]N[2*]&[2*]C(Cc1ccc(C(N)=NC([1*])=O)cc1)c1nccs1&[1*]N[3*]&[3*]Cc1ccccc1&&&
[0*]Nc1c(-c2ccc(F)c(Br)c2)nc2sc3c(c2c1=O)CCCC3&[0*]C1CCCCC1&&&
[0*]CC(O)Cn1c(-n2nc(C)cc2C)nc2ccccc21&[0*]Oc1ccc(Cl)cc1Cl&&&
[1*]CC&[1*]OCN([2*])c1ccc(O[3*])cc1&[2*]CC&&[3*]C[6*]^[6*]C1CC1([5*])c1ccccc1&[5*]C([0*])=O&[0*]N[4*]&[4*]Cc1cccc2ccccc12&&&
CC1=CC=CC=C1C(=O)N(NC(=O)N=C1[NH]N=C(C2=CC=C(Br)C=C2)S1)C1=NC=CS1&&&
[0*]OC&[0*]C(=O)c1ccc(S[1*])cc1&[1*]C[3*]&[3*]C1COC(c2ccc(C[2*])cc2)OC1&[2*]N1CCCCC1&&&
CC1=NC=C(CO)C(CO)=C1O&&&
[1*]CC(=O)O&[1*]C1CCN([0*])CC1&[0*]CCc1ccc2c(c1)CCOCC2&&&
[2*]CC&[2*]S[3*]&[3*]Cc1ccc(C([0*])=O)o1&[0*]O[1*]&[1*]C1CCOC1=O&&&
[0*]C(=O)c1ccc(C)cc1&[0*]Nc1sc2c(c1C([1*])=O)CCC([2*])C2&[1*]N1CCOCC1&&[2*]C(C)(C)C&&
[0*]N1CCN(c2cccc(C)c2C)CC1&[0*]CCCCC[1*]&[1*]N[2*]&[2*]S(=O)(=O)c1ccc(-c2ccc(F)cc2)cc1&&&
[0*]Sc1nnc(C)n1N&[0*]CC(=O)NN=c1scc(-c2ccccc2)n1-c1ccccc1&&&
[1*]N1CC(=O)N2C(Cc3c([nH]c4ccccc34)C2c2ccc(F)cc2)C1=O&[1*]C1CCN([0*])C1&[0*]C(c1ccccc1)c1ccccc1&&&
[0*]C(C)=O&[0*]N1CCC([2*])CC1&[2*]C([1*])=O&[1*]N1CCC([3*])CC1&[3*]N1CCN(c2ccccc2)CC1&&&
[1*]C(Cc1ccc(-c2c(OC)cccc2OC)cc1)C(=O)O&[1*]N[0*]&[0*]C(=O)c1ccc(F)cc1Cl&&&
[0*]C(=O)c1cn2c3c(cccc3c1=O)OCC2C(C)C&[0*]N[1*]&[1*]C(CC(=O)O)c1ccccc1&&&
[0*]CCC1=CC(=S)Nc2ccccc2N1&[0*]N1CCC2(CC1)C(=O)NCN2c1ccccc1&&&
[2*]CC(=O)O&[2*]N1C(=O)C(=[1*])SC1=S&[1*]=Cc1cn(CC([0*])=O)c2ccccc12&[0*]N1CCOCC1&&&
COC1=CC=C(N2C(O)=CC(=O)N(C3=CC=CC=C3)C2=O)C=C1&&&
[0*]Oc1ccc2c(c1)Cc1c-2n[nH]c1-c1ccc(OC)c(OC)c1&[0*]Cc1ccccn1&&&
[1*]CC(C)(C)C&[1*]N[0*]&[0*]C(=O)c1cccc(OC(F)(F)F)c1C1=NCCN1&&&
CC1=CC2=C(S1)N(CC(=O)C1=CC=CC(Br)=C1)C(C)=N2&&&
C=CCN1C2=CC=CC=C2C2=CC=NC3=C2C1=NC1=CC=CC=C13&&&
[1*]CC&[1*]N[0*]&[0*]C(=O)c1ncc2c(cc(-c3ccccc3)c(=O)n2Cc2ccccc2)c1O&&&
C#CCC1=C(C2=CC=C(OC)C=C2)N(C2=CC=C(OC)C=C2)N=C1C1=CC=CC=C1&&&
[0*]N([2*])C(=S)OC&[0*]CC[1*]&[1*]N(C)C^[2*]Cc1cc2ccc(OC)cc2[nH]c1=O&&&&
[2*]CC&[2*]O[0*]&[0*]C(=O)c1c(N[1*])sc2c1CC(C)(C)NC2(C)C&[1*]C(=O)Cc1cccs1&&&
[0*]Nc1onc(C)c1C&[0*]S(=O)(=O)c1ccccc1-c1ccc2ncccc2c1&&&
[1*]CCCCCCCC&[1*]Oc1ccc(C([0*])=O)cc1&[0*]Oc1ccc2c(c1)C13CCCCC1C(C2)N([2*])CC3&[2*]C[3*]&[3*]C1CC1&&&
[4*]C(C([2*])=O)C(C)CC&[2*]N[5*]&[5*]C(C(=O)O)C(C)O^[4*]N[1*]&&[1*]C([0*])=O&[0*]O[3*]&[3*]Cc1ccccc1&&&
[0*]C(=O)c1cccc(-n2cnnn2)c1&[0*]N[1*]&[1*]CCc1ccc(Cl)cc1&&&
[0*]C1SC(C(=O)O)=CC1=O&[0*]Cc1ccccc1&&&
[0*]NC(N)=NC(=O)c1c(-c2ccccc2Cl)noc1C&[0*]CCc1c[nH]c2ccccc12&&&
[1*]CC(C)C&[1*]N[2*]&[2*]Cc1ccc(-c2ccc(C[3*])cc2)cc1&[3*]N([4*])[0*]&[0*]C(=O)CCCc1c[nH]c2ccccc12&&[4*]Cc1ccccc1&&
CN1CCN(C2=NC3=CC(Cl)=C(Cl)C=C3N(NC(=O)C3=CC=NC=C3)C3=CC=CC=C23)CC1&&&
[0*]N([2*])C&[0*]C(=O)CCc1ccccc1&&[2*]C1CCN([1*])CC1^[1*]C(=O)c1ccc(Cl)cc1&&&
[0*]Oc1ccccc1&[0*]CC[1*]&[1*]Nc1ncnc2c1ncn2C1CC(n2cc(-c3ccccc3)nn2)C(O)C1O&&&
[0*]Nc1ccc(Nc2c3ccc(Cl)cc3nc3c(C)c(OC)ccc23)cc1&[0*]S(C)(=O)=O&&&
[0*]Nc1ccc(N2CCc3cc(OC)c(OC)cc32)cc1&[0*]C(C)=O&&&
CC1=C(C2=NC3=CC(N)=CC=C3O2)SC2=CC=CC=C12&&&
[0*]CC=C&[0*]NC1=NC2=NCCN2C(=O)N1[1*]&[1*]Cc1ccccc1&&&
[0*]C(=O)C(=O)c1c[nH]c2c(-n3cncn3)ncc(F)c12&[0*]N1CCN([1*])CC1&[1*]C(=O)c1ccccc1&&&
[0*]CC(=O)NN=C1CCOC1=O&[0*]Oc1cccc2ccccc12&&&
CC1=NC(C2=CC(Cl)=CC=C2NC2=NC=NC3=C2C=NN3C2CCCC2)=CS1&&&
[1*]CCCCc1ccc(O)cc1&[1*]C1CCC([2*])O1&[2*]CCCCCC[0*]&[0*]N1CCCC1&&&
[0*]C(=O)c1cc2c(C)nn(C)c2s1&[0*]N[1*]&[1*]CCc1cccc(F)c1&&&
[2*]CCn1cc(S(=O)(=O)C2CCCCC2)c2ccccc21&[2*]N[3*]&[3*]CC[0*]&[0*]Oc1ccc2ccccc2c1O[1*]&[1*]CCF&&&
[0*]=C1NC(=N)NC1=O&[0*]=Cc1c[nH]c2cc(Cl)ccc12&&&
CC1=C2C=CC3=C(C(O)=CC(O)=C3C(=O)C3=C(C)C=CC=C3C)C2=C(O)C2=C1C(=O)C(=O)C=CC2=O&&&
[0*]C(=O)c1cccc(S(N)(=O)=O)c1&[0*]Nc1nc2ccc([N+](=O)[O-])cc2s1&&&
[0*]Nc1ccc(F)cc1C&[0*]C(=O)c1cccc(-n2c(C[1*])nc3cccnc32)c1&[1*]N(C)C&&&
[0*]CCn1c(=O)c(-c2ccc(F)cc2)c(C)n(Cc2c(F)cccc2F)c1=O&[0*]N[1*]&[1*]C([2*])C&[2*]C1CCCO1&&&
C=C1CC(O)CC2CCC3C(O)C(O)CCC3(C)C12&&&
O=[N+]([O-])C1=CC=CC([N+]2=C3SC=CN3C(C3=CC=C(Cl)C=C3)=C2C2=CC=C(Br)C=C2)=C1&&&
[2*]CC&[2*]O[0*]&[0*]C(=O)c1c(N[1*])sc(C)c1C&[1*]C(=O)C[3*]&[3*]Sc1ccc(C)cc1&&&
[3*]S(=O)(=O)c1ccc(OC)c2nc(C)ccc12&[3*]N[2*]&[2*]C(Cc1ccccc1)C([0*])=O&[0*]N1CCN([1*])CC1&[1*]C(C)=O&&&
[2*]N1CC(C)C([3*])Oc2ccc(N3CCCC3[4*])cc2CC1=O&[2*]C(C)CO&&[3*]C[1*]^[1*]N([0*])C^[4*]CO^[0*]C(=O)Cc1ccc(Cl)cc1&&&&&
[1*]CC1c2ccccc2NCC(C)(C)N1[0*]&[0*]C(=O)Cc1ccccc1Cl&&[1*]Oc1cccc(F)c1&&
[0*]N(C)C&[0*]C(=O)c1cccc(-c2cnc(Nc3ccc(CC[1*])cc3)c3ccccc23)c1&[1*]N1CCOCC1&&&
[1*]CC&[1*]O[0*]&[0*]C(=O)CCc1cccc2c1c(C(=O)c1ccc(N)cc1)cn2-c1ccc([N+](=O)[O-])cc1&&&
CNC(=S)NN=C1CCC2=NC3=CC=C(C)C=C3C(C)=C2C1&&&
[0*]C(C)C&[0*]N([1*])c1cc(C(O)(C(F)(F)F)C(F)(F)F)ccc1Cl&[1*]S(=O)(=O)c1ccccc1&&&
[0*]Nc1cccc(CC([1*])C)c1&[0*]C([4*])=O&[4*]C1CN([3*])CC1c1ccc(Cl)c(Cl)c1^[1*]N[2*]^[3*]C1CCCC1&[2*]CC(O)c1ccccc1&&&&&
[0*]CC&[0*]Oc1ccccc1-c1ccc(-c2cnc(N3CCCNCC3)nc2)cc1C&&&
[3*]C(C)(C)C&[3*]O[0*]&[0*]C([1*])=O&[1*]N[4*]&[4*]CC[2*]&[2*]Oc1cccc(Cl)c1&&&
[0*]N1CCc2c(C)nc3ncnn3c21&[0*]Cc1ccc2c(c1)OCO2&&&
COC1=CC(C(C)C#CC2=NC(N)=NC3=C2N=CN3C2OC(C)C(O)C2O)=CC(OC)=C1OC&&&
[0*]CC&[0*]Oc1ccccc1-c1nnn(CCC#N)n1&&&
[0*]Nc1ccc(OC)c(O[1*])c1&[0*]C(=O)C=[5*]&[5*]=CC([3*])=O^[1*]CC[2*]^[3*]N[4*]&[2*]N1CCOCC1&[4*]Cc1ccco1&&&&&
[0*]C(C)c1c(Cl)ccc(F)c1Cl&[0*]Oc1c[nH]c(=O)c(Br)c1&&&
[0*]Nc1cnn(C)c1&[0*]C(=O)C[2*]&[2*]C1C(=O)Nc2ccc(F)cc2N1[1*]&[1*]C(=O)c1cccc(F)c1&&&
COC1=CC=C(C2=CC3=C(N=C2C2=CC=C(OC)C=C2)N(C)N=C3C)C=C1OC&&&
COC1=CC(C2=NC=CN=C2N2CCC3=C(C2)C=CS3)=CC2=NN=CN=C12&&&
[6*]=CC(=[5*])C&[5*]=CC[8*]&[8*]C1OCC([4*])CO1^[6*]=CC1CC2(CO2)CC(C)(C)O1^[4*]N[1*]&&&[1*]C(=O)C=[7*]&[7*]=CC([3*])C&[3*]O[0*]&[0*]C([2*])=O&[2*]Nc1c(C)n(C)n(-c2ccccc2)c1=O&&&
[0*]OC&[0*]C(=O)C(O)C([8*])CC(C)C&[8*]N[2*]&[2*]C(=O)C([9*])C(C)C&[9*]N[3*]&[3*]C(=O)CC(O)C([10*])CC(C)C&[10*]N[4*]&[4*]C(=O)C([11*])Cc1ccccc1&[11*]N[5*]&[5*]C(=O)C([12*])Cc1c[nH]cn1&[12*]N[6*]
[0*]Nc1cccc(-c2cccc(N3CCc4c(C(F)(F)F)nn(C)c4OC3=O)c2)c1&[0*]C([1*])=O&[1*]Nc1ccc(F)cc1F&&&
[0*]CCCCC[1*]&[0*]C1CCCCCCCCCC1&&[1*]C1CCCC=CCCCCC([2*])C([3*])CCCCCC1^[2*]CCCO&&[3*]CCCO&&
COC1=CC(C#CC2=CN=CN2C2=CC(Br)=CC(F)=C2)=CC=C1C1=CN=C(N)N&&&
[0*]C1C(=C)C(=O)NC1c1ccc(OC)cc1&[0*]Oc1cccc2ccccc12&&&
NC1=NC(=O)C(Cl)=C(C2=CC=CC=C2)[NH]1&&&
[2*]Cc1ccccc1OC&[2*]N[3*]&[3*]CCC[4*]&[4*]N[0*]&[0*]C([1*])=O&[1*]N[5*]&[5*]Cc1cccc2cnccc12&&&
[3*]C(C(=O)c1ccc(OC)cc1)C(C)C&[3*]N[0*]&[0*]C([5*])=O&[5*]C1CCCN1[1*]&[1*]C(=O)C([4*])C(C)C&[4*]N[2*]&[2*]C(=O)c1cccs1&&&
[1*]C(C)CC&[1*]N[0*]&[0*]C(=O)C([2*])c1cccc(OC)c1&[2*]N1CCC([3*])CC1&[3*]Cc1ccccc1&&&
[0*]C(C)=O&[0*]N[4*]&[4*]C(Cc1c[nH]cn1)C([1*])=O&[1*]N[5*]&[5*]C(Cc1ccccc1)C([2*])=O&[2*]N[6*]&[6*]C(Cc1c[nH]c2ccccc12)C([3*])=O&[3*]N[7*]&[7*]C(Cc1ccc(O)cc1)C(N)=O&&&
[0*]NC&[0*]C(=O)C([2*])C(C)(C)C&[2*]N[1*]&[1*]C(=O)C(CC(C)C)C([3*])C(=O)NO&[3*]S[4*]&[4*]CC(F)(F)F&&&
[1*]Oc1ccc(N([0*])C)cc1&[0*]C(=O)c1ccc(F)cc1&&[1*]CC(O)C[2*]^[2*]N[3*]&[3*]C(C)(C)Cc1cccc(C(F)(F)F)c1&&&
[0*]Nc1nc(Nc2cc(OC)cc(OC)c2)c(C(N)=O)c2nccn12&[0*]C1CC1[1*]&[1*]CO&&&
[0*]CCCCCC&[0*]N1CCC2=CC(=O)CCC2([1*])C1&[1*]Cc1ccccc1&&&
[0*]CC&[0*]C1OC2(C)CCC3CCCCC31OO2&&&
[0*]OC&[0*]C(=O)c1ccc(S[2*])cc1N[1*]&[1*]C(=O)c1ccco1&&[2*]C(C)C(=O)O&&
[0*]C(=O)CO&[0*]Nc1cc(N[1*])ccc1O&[1*]C(=O)c1cccc(C(F)(F)F)c1&&&
[0*]N(C)c1ccc(F)cc1&[0*]C1CC(=O)N([1*])C1&[1*]CCc1ccccc1&&&
[0*]C(C)=O&[0*]O[3*]&[3*]C1COC(n2cc(F)c(=O)n(C3OC([6*])C([7*])C3O)c2=O)C([4*])C1[5*]&[4*]O[1*]&[1*]C(C)=O^[5*]O[2*]&&[2*]C(C)=O^[6*]CO&&&[7*]CBr&&
[0*]OCn1ccnc1C#CC[2*]&[0*]CC[1*]&[1*]Oc1cccc(Cl)c1^[2*]Oc1ccccc1&&&&
[4*]CC&[4*]C1CC(N([3*])c2nnn(C)n2)c2cc(C(F)(F)F)ccc2N1[1*]&[1*]C([0*])=O&[0*]O[2*]^[3*]Cc1cc(C(F)(F)F)cc(C(F)(F)F)c1^[2*]C(C)(C)C&&&&&
[3*]S(=O)(=O)c1ccc(OC)cc1&[3*]N([0*])[1*]&[0*]CCCn1ccnc1&&[1*]C(C)C(=O)NO[2*]^[2*]Cc1ccccc1&&&
[1*]C1CC2CCC(C1)N2C&[1*]O[0*]&[0*]C(c1ccc(F)cc1)c1ccc(F)cc1&&&
[0*]Oc1c(C)cc(-c2nnn(C)n2)cc1C&[0*]C[2*]&[2*]C1([1*])CCCC1&[1*]C(=O)O&&&
[0*]C(=O)c1ccccc1&[0*]O[1*]&[1*]CCCCCC[2*]&[2*]Oc1nsnc1N1CCOCC1&&&
ClC1=CC=C(C2=NN=C3CN=C(C4=CC=CC=C4)C4=CC=CC=C4N23)C=C1&&&
COC1=CC(CN2C(=O)C=C(O)[NH]C2=O)=CC(OC)=C1&&&
[3*]C(C)C&[3*]N[4*]&[4*]CC(O)C[1*]&[1*]Oc1ccc(CCC([0*])=O)cc1&[0*]Nc1ccccc1C([2*])=O&[2*]N[5*]&[5*]Cc1ccccc1&&&
CC1(N)CN(CP(=O)(O)O)C2=CC=CC=C2O1&&&
[0*]=CC(C)C(c1ccc(N)cc1)c1c(OC)cc2ccccc2c1OC&[0*]=CC(O)CC(O)CC(=O)O&&&
[0*]=C(c1ccc(Br)cc1)C1COC2(CCCCC2)OO1&[0*]=C1CCCC1&&&
[0*]C(=O)c1ccccc1OC&[0*]NC(=[3*])C([1*])=O&[1*]N[2*]&[2*]C(C)C^[3*]=Cc1cccs1&&&&
CC1=CC=CC(Cl)=C1NN=C1C(=O)NC2=CC=C(C)C=C12&&&
COC1=CC=C(CC(C)=O)C=C1O&&&
C1=CC=C(C2=C[NH]N=C2)C=C1&&&
[1*]CC&[1*]O[0*]&[0*]C(=O)c1ccc2c(ccn2Cc2nc(-c3ccccc3)oc2C)c1&&&
[0*]Nc1cc(Cl)ccc1OC&[0*]C(=O)C[3*]&[3*]N([1*])C&[1*]C(=O)C[4*]&[4*]Sc1nnc(C[2*])o1&[2*]Oc1ccc(C(C)C)cc1&&&
[0*]C(=O)c1cc(-c2cccc(Cl)c2)no1&[0*]N1CCN(c2ncccn2)CC1&&&
N#CC1=CC=C(CC(CN(O)C(N)=O)(C2=CC=CC=C2)C2=CC=C(F)C=C2F)C=C1&&&
[0*]=C(C#N)c1nc(-c2ccc(C)cc2)cs1&[0*]=Cc1ccncc1&&&
[0*]C(=O)c1ccc2c(c1)c(C)cn2Cc1ccc(-c2ccccc2-c2nn[nH]n2)cc1&[0*]N[1*]&[1*]Cc1cccs1&&&
[1*]C(C)C(=O)c1ccc(-c2ccc(OC)cc2)cc1&[1*]O[0*]&[0*]C(=O)c1cccc(OC)c1&&&
[1*]=CC(C)CC(C)CC&[1*]=C1CCC([2*])C([3*])(O)C1&[2*]CCc1ccc(O)cc1&&[3*]C[0*]^[0*]OC&&&
COC1=CC=C(NC2=NC3=C(CCC3)C(N3CCCC3)=N2)C=C1&&&
CC1=CC=C(C2=CC=C(CN3C4=CC=C(Cl)C=C4C4=NC5=CC=C(C)C=C5N=C43)C=C2)C=C1&&&
CNC(=NC1=CC=C(Cl)C=C1Cl)NC1=CC=NC=C1&&&
[1*]C(C)(C)C&[1*]N[0*]&[0*]C(=O)C(=O)c1cn(C(C)(C)C)c2ccccc12&&&
C=C1C(=O)OC2C1CCC(C)=CCCC1(C)OC21&&&
COC1=CC(C(=O)C2=CC(OC)=C(OC)C(OC)=C2)=CC(OC)=C1OC&&&
[1*]Oc1ccc(C)nc1&[1*]Cc1ccc(C([0*])=O)cc1&[0*]N([2*])C&[2*]Cc1ccco1&&&
[0*]N1CCN(c2ccc(C(C)=O)cc2F)CC1&[0*]C(=O)CN&&&
[0*]C(=O)c1cc(C)no1&[0*]Nc1ccc(S([1*])(=O)=O)cc1&[1*]Nc1ccc(C)cc1&&&
CCCCCCC1=CC=C(OC2=C(Cl)C=NN(CC)C2=O)C=C1&&&
[0*]CCCC&[0*]OC1=C(C#N)C(c2ccc(OC)cc2)C2=C(CCCC2=O)N1&&&
[1*]N1CCNC(=O)C1&[1*]C(=O)C[2*]&[2*]O[0*]&[0*]C(=O)C[3*]&[3*]N1CCCCC1&&&
[0*]OC&[0*]CCn1c(=O)c2c(ncn2C2CC2)n(Cc2ccccc2)c1=O&&&
[0*]C(=O)C1=C(C)Nc2ccnn2C1c1ccccc1Br&[0*]N1CCN(c2ccc(Br)cc2)CC1&&&
CC1=CC=C(CN=C(NO)C2=CC=CN=C2OC2=CC=CC=C2C)C=C1&&&
[0*]Cc1c(C)nn(Cc2ccco2)c1C&[0*]N[1*]&[1*]C[2*]&[2*]C1CC(O)CN1c1cccnn1&&&
[1*]Cc1ccc(C)o1&[1*]N1CC2CN([0*])CCOC2C1&[0*]C(=O)c1cscn1&&&
[1*]CCC&[1*]N1CCN([2*])CC1&[2*]CCCC[0*]&[0*]Oc1ccc2c(c1)OC(=[3*])C2=O&[3*]=Cc1cc[P+](c2ccccc2)(c2ccccc2)c2ccccc2)c2ccccc21&&&
[0*]C(=O)C(N)CC(C)C&[0*]Nc1ccc(N[1*])cc1S[2*]&[1*]C(=O)C=[3*]&[3*]=Cc1ccc(-c2ccc(Cl)cc2)cc1^[2*]CC(=O)O&&&&
CC(C)(C)C1=CC2=C(CC3=CC=CC=C3CC2C2=NC(C3=CC=CC=C3Cl)=C[NH]2)C(C(N)=O)=C1&&&
[0*]=CC&[0*]=C(C)C=[1*]&[1*]=CC(=O)O&&&
[0*]C(=O)Cc1ccc(C)cc1&[0*]N1CCCN([1*])CC1&[1*]Cc1ccccc1&&&
[0*]Nc1ncc(C#Cc2c(C)ncnc2N2CCCC2)cn1&[0*]C1CCCCC1&&&
[0*]C(=O)c1cnn(-c2ccccc2)c1C&[0*]Oc1cccc(-n2cnnn2)c1&&&
[2*]=Cc1ccc(OC)cc1OC&[2*]=CC([0*])=O&[0*]N[1*]&[1*]CCC(O)c1ccccc1&&&
[0*]CC#C&[0*]Oc1ccc(C[2*])cc1&[2*]Nc1nc(N[3*])nc2c1ncn2C1CC(O)C([4*])O1&[3*]C1CC1&&[4*]C[1*]^[1*]OP(=O)(O)OP(=O)(O)O&&&
[0*]N([1*])c1cc(C)ccn1&[0*]Cc1cccs1&&[1*]Cc1ccccc1Cl&&
[0*]Nc1cc(Cl)nc(N)n1&[0*]C1CC2CCC1C2&&&
[1*]N(C)C&[1*]CC[2*]&[2*]N[0*]&[0*]C(=O)c1ccc2cc3n(c2n1)C(C)(C)CNC3=O&&&
[0*]Cc1nnnn1Cc1ccc(C)cc1&[0*]N1CCCCC1&&&
CN(C)N1N=C(C2=CC=CC=C2)C(C2=CC=CC=C2)=C1C1=CC=CC=C1&&&
CC1=CC=C(C(=O)C(=O)C2=CC=CC=C2)O1&&&
[1*]CC&[1*]Oc1ccc(C([3*])C[2*])cc1&[2*]N[0*]&[0*]C([4*])=O^[3*]N1CCC1^[4*]C1CC(=O)N(c2ccc(F)cc2)C1&&&&&
[0*]NC&[0*]C([1*])=O&[1*]C1CCCN1c1ccnc(Nc2ccccc2)n1&&&
[0*]N1CCN(c2ccccc2OC)CC1&[0*]Cc1ccc(C[1*])cc1&[1*]N1CCc2ccccc2C1&&&
[5*]C(CCC)C(=O)O&[5*]N[1*]&[1*]C(=O)C([6*])Cc1c[nH]c2ccccc12&[6*]N[2*]&[2*]C(=O)C([7*])C[8*]&[7*]N[3*]&[3*]C([0*])=O^[8*]C1CCCCC1^[0*]O[4*]&&&[4*]Cc1ccccc1&&&
[2*]C(C)(C)C&[2*]O[3*]&[3*]CC(O)C[4*]&[4*]N([0*])c1ccccc1&[0*]C([1*])=O&[1*]Nc1ccc(C[5*])c2ccccc12&[5*]N1CCCC1&&&
N#CC1=C(C2=CC=C(F)C=C2F)C=C(C2=CC=CN=C2)N=C1N1CCOCC1&&&
[0*]CCC&[0*]Oc1nc(C)nc2c1cnn2-c1ccc(S(C)(=O)=O)cc1&&&
[0*]C([1*])c1ccc(OC)c(OC)c1&[0*]Nc1ccc(-c2nn[nH]n2)cc1&&[1*]N[2*]^[2*]S(=O)(=O)c1ccc(C)cc1&&&
[3*]CC([0*])=O&[0*]N[2*]&[2*]Cc1cccs1^[3*]Sc1nnc(C[1*])o1&&[1*]Oc1ccc(F)cc1&&&
CSC1=NC(C2=CC=CC=C2)=CC(C2=CC=C3C(=C2)C=CN3C)=N1&&&
[1*]CC&[1*]O[0*]&[0*]C(=O)C[3*]&[3*]N1C(=O)SC(=[2*])C1=O&[2*]=Cc1cccs1&&&
CNC1=NC=NC2=C1N=C(C1=CC=C(Cl)C=C1)[NH]2&&&
[0*]N1CCCC(n2nc(C)nc2C)C1&[0*]C(=O)c1c(C)cccc1C&&&
[3*]N1CC(C)C([4*])Oc2c(N[0*])cccc2C1=O&[0*]C(=O)c1nc2ccccc2s1&&[3*]C(C)CO&[4*]C[1*]^[1*]N([2*])C&[2*]Cc1ccc(Oc2ccccc2)cc1&&&
[1*]CC&[1*]Oc1ccc(N[0*])cc1&[0*]C(=O)CCc1c(C)nc2cc(-c3ccccc3OC)nn2c1C&&&
[0*]C(=O)c1ccc(CS(=O)(=O)c2ccccc2C)o1&[0*]N[1*]&[1*]Cc1ccccc1&&&
[0*]N(C)C1CCCc2cccnc21&[0*]CCc1c[nH]c2ccccc12&&&
[0*]OC&[0*]C(=O)c1sc(N[1*])c(C#N)c1C&[1*]C(=O)CCCC1=CCCCC1&&&
[0*]Nc1ccc(OC)c(Cl)c1&[0*]C(=O)c1c(C)noc1C&&&
[0*]C([1*])=O&[0*]Nc1cccc(C(F)(F)F)c1&&[1*]N([2*])[3*]^[2*]Cc1ccc(Cl)cc1&&[3*]C[4*]^[4*]C1CCCO1&&&
[0*]Nc1cc(OC)cc(OC)c1&[0*]C(=O)C[1*]&[1*]Sc1nc2ccccc2c2nc(CCn3c(C)cnc3C)nn12&&&
C=CC1=C[N+](C2=CC=C(N)C=C2)=CC2=C1SC(C)=C2&&&
[0*]C(=O)Cc1c(C)noc1C&[0*]N([1*])C&[1*]Cc1cscn1&&&
[1*]CCc1ccc(OC)c(OC)c1&[1*]N[0*]&[0*]C([2*])=O&[2*]C1CCN(c2ncnc3scc(-c4ccco4)c23)CC1&&&
[2*]Oc1cccc(C)c1&[2*]Cc1nnc(S[3*])n1C&[3*]CC([0*])=O&[0*]O[1*]&[1*]Cc1cccc(F)c1&&&
[1*]Cc1ccc(C)cn1&[1*]N[2*]&[2*]C[3*]&[3*]C1(F)CCN([0*])CC1&[0*]C(=O)c1cc2ccccc2cn1&&&
[0*]N1CCC(C)(c2cccc(O)c2)C(C)C1&[0*]CCc1ccccc1&&&
COC1=CC2=C(C=C1OC)C1C3=CC(O)=C(O)C=C3CN(C)C1CC2&&&
[1*]CC&[1*]Oc1ccccc1C([0*])=O&[0*]Nc1cccc(S([3*])(=O)=O)c1&[3*]N[2*]&[2*]Cc1ccco1&&&
[0*]C1CCN(C(=S)c2ccc(C)o2)CC1&[0*]Cc1ccccc1&&&
O=C(O)C1=CC=C(NC2=CC=CC(C3=C(O)C=CC4=CC(F)=C(F)C=C34)=N2)C=C1&&&
CN1CCN2C3=CC=CC=C3CC3=CC=CC1=C32&&&
[0*]C(C)=O&[0*]Nc1ccccc1-c1ccc(C([1*])=O)cc1&[1*]N1CC2CC(C1)c1cccc(=O)n1C2&&&
[2*]Cc1ccc(C)cc1&[2*]SC1=NCC(=O)N1[3*]&[3*]CC[0*]&[0*]O[1*]&[1*]C(C)C&&&
[0*]SC&[0*]CC[2*]&[2*]N1C(=O)C2C([1*])CCN2CC1c1ccc(C)cc1&[1*]C(=O)O&&&
[0*]CC&[0*]N([1*])[2*]&[1*]CC&&[2*]CCCn1c2c(c3ccccc3c1=O)C(=O)c1ccccc1-2&&
[0*]C(=O)Cn1cc(C(N)=O)c2ccccc21&[0*]N1C([3*])CC2CC21&[3*]C([1*])=O&[1*]N[2*]&[2*]Cc1nccc(Cl)c1F&&&
[1*]CC&[1*]N([2*])c1nnc(S[3*])s1&[2*]CC&&[3*]CC([0*])=O^[0*]Nc1ccc2c(c1)OCCO2&&&
[0*]Nc1nc(Nc2ccccc2)nc(Nc2ccccc2)n1&[0*]CCCCC[1*]&[1*]Nc1ncnc2c1ncn2C1OC([2*])C(O)C1O&[2*]CO&&&
[0*]C([1*])=O&[0*]Nc1ncc(C(F)(F)F)cc1F&&[1*]Nc1cccc(Oc2cccc3[nH]c(=O)[nH]c23)c1&&
COC1=CC=C(C2CC(=O)C=C(C3=CC=C(F)C=C3)C2)C=C1OC&&&
CC1=CC=C(N2C=NC(Cl)=C2Cl)C=C1O&&&
[2*]=CC([0*])=O&[0*]O[1*]&[1*]CCc1ccccn1^[2*]=Cc1ccc(O)c(O)c1&&&&
[0*]C(C)C&[0*]NC1c2[nH]c3ccccc3c2CC2C3CCC(=O)N3CCC21&&&
[0*]C(=O)c1nc2ccc(C)cc2[nH]1&[0*]N[2*]&[2*]C1CC2CCC(C1)N2[1*]&[1*]Cc1ccc(F)cc1Cl&&&
[0*]C(=O)N(C[1*])NS(=O)(=O)c1ccc(-c2nn[nH]n2)cc1&[0*]Oc1ccc(Cl)cc1&&[1*]C1CCCCC1&&
O=C1C=C(OC2=CC=C(C3=CC=CC=C3)C=C2)C(=O)C2=NC=CC=C12&&&
[0*]C(=O)c1ccc(OC)cc1&[0*]N[1*]&[1*]CC(=O)NNC(=O)c1cc2cccc([N+](=O)[O-])c2[nH]1&&&
C1=CC=C(C2=CSC(NC3=CC4=C(C=C3C3=CC=NC=C3)S4)=N2)C=C1&&&
[3*]C12CC1c1cc(OC)ccc1-c1c(C3CCCCC3)c3ccc(C([1*])=O)cc3n1C2&[1*]N[2*]&[2*]S(C)(=O)=O^[3*]C([0*])=O&&[0*]N(C)C&&&
[1*]Oc1ccc(-c2cc3c([nH]2)c(=O)n(C)c(=O)n3C)cc1&[1*]CC([0*])=O&[0*]N1CCOCC1&&&
[2*]CC&[2*]O[0*]&[0*]C(=O)c1sc(N[1*])nc1C&[1*]C(=O)c1cccc(S([3*])(=O)=O)c1&[3*]N1CCCc2ccccc21&&&
[0*]NC&[0*]C(=O)c1cccc(Oc2ncnc(N)c2C=NOC2CCCCC2)c1&&&
[1*]S(=O)(=O)c1ccc2c(c1)c1c(c(C(N)=O)n2Cc2ccc(F)cc2)C1&[1*]N[0*]&[0*]Cc1ccccc1&&&
ClC1=CC=C(C2=NC3=CC=CC=C3O2)C=C1&&&
[2*]Nc1oc(-c2cccc3ccccc23)nc1C#N&[2*]C1CCN([1*])CC1&[1*]CC([0*])=O&[0*]N1CCCC1&&&
[3*]CC([0*])c1ccc(C)cc1&[0*]N([1*])[2*]&[1*]Cc1ccccc1C#N^[3*]N1CCCC1&[2*]C1CC1&&&&
[0*]N([1*])C&[0*]Cc1cc(CO)on1&&[1*]S(=O)(=O)c1ccc(Br)cc1&&
[1*]Nc1ccc(OC)cc1&[1*]CC[2*]&[2*]N[0*]&[0*]C(=O)C[3*]&[3*]N[4*]&[4*]CC([5*])C(=O)O&[5*]N[6*]&[6*]S(=O)(=O)c1cccc2ccccc12&&&
[1*]CCCC&[1*]N[0*]&[0*]C(=O)c1ccc(C=[2*])cc1&[2*]=C(C)C(=O)c1cc2c(cc1C)OCO2&&&
[0*]C(=O)c1ccco1&[0*]N1CCC([1*])CC1&[1*]N1CCOCC1&&&
[2*]C1OCC(O)C(O)C1O&[2*]C[0*]&[0*]N[1*]&[1*]Cc1ccc(Nc2ccccc2)cc1&&&
CCCC1=C(C2=CC=C(OC)C=C2)N(C2=CC=C(OC)C=C2)N=C1C(=O)NN&&&
CN(CCC1=CC=C(Cl)C=C1)N=O&&&
[1*]Oc1ccc(OC)cc1&[1*]CC([0*])=O&[0*]Nc1cccc(-c2nc3ncccc3o2)c1&&&
[0*]CC(=O)NN=Cc1ccc(-c2ccc(C(F)(F)F)cc2Cl)o1&[0*]Sc1nnc(-c2ccccc2)o1&&&
[0*]=C1OC(=O)C(O)C1=C&[0*]=CC=[1*]&[1*]=C1CCCC2(C)C([3*])CCC12&[3*]C(C)C[2*]&[2*]C1OC(=O)C(=C)C1[4*]&[4*]CC(C)C&&&
[0*]CC&[0*]Oc1ccccc1N[1*]&[1*]C(C(=O)O)C1(c2ccccc2)NCC(=O)N(Cc2c(F)cccc2F)c2ccccc21&&&
[0*]C([2*])C(=O)O&[0*]N[1*]&[1*]Cc1ccccc1^[2*]C1CCCCC1&&&&
[1*]C1OC(n2cnc3c(N)ncnc32)C(O)C1O&[1*]C[0*]&[0*]OP(=O)(O)OP(=O)(O)OP(=O)(O)O&&&
[3*]C1CCN(c2ccnc(Nc3ccc(OC)cc3)n2)CC1&[3*]C([0*])=O&[0*]N[2*]&[2*]CC[1*]&[1*]Oc1ccccc1&&&
[0*]C([1*])=O&[0*]N[3*]&[3*]Cc1ccc(C([2*])=O)cc1^[1*]N1CCOCC1^[2*]N1CCC2(CC1)OCCO2&&&&&
[0*]NC(=S)Nc1ccc(OC)cc1&[0*]C(=O)C[1*]&[1*]Sc1ccc(I)cc1&&&
[0*]NC&[0*]CCC[1*]&[1*]C1CC2c3cccc(O)c3CC[N+]2(C)C1&&&
[4*]=Cc1ccccc1OC&[4*]=CC([0*])=O&[0*]O[2*]&[2*]CC([1*])=O&[1*]N[3*]&[3*]C(C)CCc1ccccc1&&&
[2*]S(=O)(=O)c1ccc(OC)c(N[0*])c1&[0*]C(=O)C[1*]&[1*]Oc1ccc([N+](=O)[O-])cc1Cl^[2*]N1CCCCC1&&&&
COC1=CC=C(CC2=NC3=CC(C)=CC=C3O2)C=C1OC&&&
[0*]C(=O)c1ccco1&[0*]N[2*]&[2*]Cc1nnc(S[3*])n1C1CCCCC1&[3*]CC([1*])=O&[1*]N1CCc2ccccc21&&&
[1*]N([0*])C&[0*]C(=O)C[3*]&[3*]C1C(=O)NCCN1[2*]^[1*]Cc1nc2ccccc2s1^[2*]C[4*]&&&[4*]C1CCCCC1&&&
[0*]C(=O)c1c(O)cc(O)cc1CC&[0*]O[1*]&[1*]C1CCC2(C=O)C(CCC3(C)C2CC=C2C4CC(C)(C)CCC4(C)CCC23C)C1([2*])C&[2*]CC&&&
[0*]C(=O)c1sccc1C&[0*]N1CCN([1*])CC1&[1*]C(=O)c1ccco1&&&
[0*]=C1NC(c2ccc(C)cc2)=CC1=O&[0*]=Cc1cccnc1&&&
COC1=CC=C(N2C(C3=N[NH]C(C4=CC=C(C)C=C4)=C3)=CSC2=O)C=C1&&&
[2*]C(C)c1ccccc1&[2*]N[0*]&[0*]C(=O)C([3*])C(C)(C)C&[3*]N[1*]&[1*]C(=O)CS&&&
[0*]C(=O)c1ccc(OC)cc1OC&[0*]Nc1ccc2[nH]c(-c3ccccn3)nc2c1&&&
[1*]C(CC([0*])=O)c1ccc(C)cc1&[0*]Nc1ccccc1&&[1*]N1CCOCC1&&
NC(CC1=CC=C(Cl)C=C1)C(=O)O&&&
COC1=CC=C(C2=NOC=C2C(=O)NNC(=O)C2=CC=C(Cl)C=C2Cl)C=C1&&&
[2*]OC&[2*]C1CN([4*])CC1[5*]&[4*]Cc1cccs1&&[5*]N[0*]^[0*]C(=O)C[3*]&[3*]N[1*]&[1*]C(=O)c1ccc(-n2cncn2)c(F)c1&&&
C=C(O)C(=O)C1=CN(C2=CC=C(Cl)C=C2F)C2=CC=C(OC)C=C12&&&
[0*]CCC&[0*]N([1*])c1nc(N([2*])c2cccc(Cl)c2)nc2c(N([3*])C)nc(OC)nc12&[1*]CCC&&[2*]CC&[3*]CCC&&
[0*]CCc1ccccc1&[0*]N1CCOCC1&&&
[1*]C(=O)O&[1*]C1(c2ccccc2)CCCN([0*])CC1&[0*]Cc1cnc(Oc2ccc3c(c2)CCC(c2ccccc2)O3)s1&&&
[0*]N(C)c1c(C)cccc1C&[0*]C(=O)CS(=O)Cc1ccccc1&&&
[0*]C([1*])=O&[0*]N[2*]&[2*]Cc1ccc(Nc2ncc(-c3ccc(C(F)(F)F)cn3)s2)cc1^[1*]N[3*]&&[3*]C[4*]&[4*]C1CC1&&&
[1*]Cc1ccc2[nH]cc(CCN)c2c1&[1*]N[0*]&[0*]C(=O)c1cccc(C[2*])c1&[2*]N[3*]&[3*]Cc1ccccc1&&&
[0*]C(=O)c1ccc(OC)c2nc(C(F)(F)F)[nH]c12&[0*]Nc1c(Cl)c[n+]([O-])cc1Cl&&&
[0*]Nc1ncc(Br)c2c1nc(C)n2C&[0*]C[1*]&[1*]C1(O)CCCCC1&&&
[1*]CCC([0*])=O&[0*]Nc1ccc2sc3ccccc3c(=O)c2c1&&[1*]N1CCCC1&&
O=C1N=CN2N=C(SC3=CC=CC=C3)N=NC2=C1C1=CC=CN=C1&&&
[0*]Oc1ccc(Br)cc1Cn1c(=O)oc2ccccc21&[0*]CCCCCCC[1*]&[1*]N1CCOCC1&&&
[2*]CC([3*])C(O)C(O)CC(C)C&[2*]N1CCC([1*])CC1&[1*]O[0*]^[3*]Sc1cccnc1^[0*]CC(O)(Cn1cncn1)c1ccc(F)cc1F&&&&&
[0*]Nc1cccc(NC2=NCCN2)c1&[0*]C1OC([1*])C(O)C(O)C1O&[1*]CO&&&
[0*]N1CCC(C)CC1&[0*]CCC(C)c1csc(Nc2cnn(C)c2)n1&&&
[1*]CC([0*])=O&[0*]Nc1cccc(F)c1&&[1*]N1C(=O)NC2(CCCCCC2)C1=O&&
[2*]S(=O)(=O)c1ccccc1-c1ccc(Cn2c(CCCC)nc(SC)c2C(=O)O)cc1&[2*]N[0*]&[0*]C([1*])=O&[1*]Nc1ccccc1&&&
[0*]C(=O)c1nccnc1Nc1cc(OC)ccc1F&[0*]NC1CCCc2ccccc21&&&
[0*]Nc1cc(C)ccc1C&[0*]C(=O)Cn1c(=O)oc2ccccc21&&&
[0*]C(CC(C)C)C(=O)O&[0*]N[1*]&[1*]S(=O)(=O)c1cccc(-c2ccc3ccccc3c2)c1&&&
[0*]OC&[0*]C(=O)C([2*])CC[6*]&[2*]N[1*]&[1*]C(=O)c1ccc(NC2c3cc4c(cc3C(c3cc(OC)c(OC)c(OC)c3)C3C(=O)OCC23)OCO4)cc1^[6*]SC=O&&&&
[1*]C(C)(C)C&[1*]N[0*]&[0*]C(=O)c1noc(-c2cc(C[2*])c(O)cc2Cl)n1&[2*]N1CCc2ccccc21&&&
[1*]N([0*])c1ccc(OC)cc1&[0*]C(=O)c1ccc(N([2*])C)cc1&[2*]S(C)(=O)=O^[1*]Cc1ccco1&&&&
[2*]CC#CC&[2*]Oc1cnc(C(=O)C[4*])cn1&[4*]N[1*]&[1*]C([0*])=O&[0*]O[3*]&[3*]Cc1ccccc1&&&
[0*]OC&[0*]C(=O)C=[1*]&[1*]=Cc1c2ccccc2cc2ccccc12&&&
CC1=CC=CC(C2=C(C3=CC(C4=CC=C(F)C=C4)=C(N4CCOCC4)C(O)=C3O)C(=O)OC2)=C1&&&
CC(=O)N1N=C(C2=CC=CC=C2)CC1C1=CC=CC=C1&&&
[0*]CCCC&[0*]N([1*])c1ccccc1C(=O)O&[1*]Cc1ccc(OC)c(F)c1&&&
[2*]C1C2CC3C(=C)C(=O)OC3C1(C)C1C(=O)OC(c4ccoc4)CC12C&[2*]C[1*]&[1*]O[0*]&[0*]C(=O)c1ccccc1&&&
O=C1C(O)=C(C2=CC=CC=C2)OC2=C(O)C(O)=CC(O)=C12&&&
O=C1C(C2=CC=CC=C2Cl)=C(C2=CC=C(Cl)C=C2)S(=O)(=O)CN1C1=CC=C(O)C=C1&&&
O=C1NC2=CC=C2S(=O)(=O)C1(C1=CC=CC(Br)=C1)C1=CC=CC(F)=C1&&&
[0*]NC(=N)N[1*]&[0*]CCCc1c[nH]cn1&&[1*]Cc1ccc(-c2cccc3ccccc23)cc1&&
[0*]S(=O)(=O)c1cc(C)c(Cl)cc1S&[0*]N1CCNC(C)C1&&&
COC1=CC=C2N=CC=CC2=C1&&&
[0*]Oc1ccccc1-c1nc(=O)c2ccccc2(C)[nH]1&[0*]Cc1ccccc1Cl&&&
[1*]C1CCN(c2ccc(N[0*])c(C)c2)C1&[0*]C(=O)CC#N&&[1*]Oc1ccccc1&&
[0*]Cc1cnn(C(C)(C)C)c1&[0*]N[1*]&[1*]C1CCC(c2cc[nH]n2)C1&&&
FC1=CC=CC=C1C1=NN=C2SC(C(F)(F)F)=NN12&&&
CC(=O)C1=C(C)OC(C2=CC=CC=C2)=N1&&&
[0*]C(C)=O&[0*]O[3*]&[3*]C1C(C)C2(O)C(C=C3COC(c4ccco4)CC3C2(C)C1O)OC(=O)C(C)CC=[6*]&[6*]=CC([4*])C&[4*]O[1*]&[1*]C(=O)C(O)C(C)C=[7*]&[7*]=CCC([2*])=O&[2*]O[5*]&[5*]CC(C)
[0*]Oc1c(C)cccc1C&[0*]CC(O)C[1*]&[1*]N[2*]&[2*]S(=O)(=O)c1ccc(-n2sc3ccccc3c2=O)cc1&&&
[0*]CC#CCS(=O)(=O)Cc1ccccc1&[0*]ON=C1CSc2ncccc21&&&
[0*]Nc1ccc2c(c1)CN(C)CC2&[0*]C(=O)c1cccc(Nc2nccc(-c3cccnc3)n2)c1&&&
C=C(C)C1CC2=C(CC1O)C1=CC=CC=C1CC2(C)CC&&&
O=S(=O)(C1=CC=CC=C1O)C(C1=NC2=CC=CC=C2S1)S(=O)(=O)C1=CC=C(Cl)C=C1&&&
[0*]OC&[0*]C(=O)C1=C(C)NC(C)=C(C([1*])=O)C1c1cccc2c1OCO2&[1*]O[2*]&[2*]C1CCN([3*])CC1&[3*]C(C)C&&&
[1*]CC&[1*]O[0*]&[0*]C([2*])=O&[2*]C1CC2OC(=O)C=CC2O1&&&
[0*]OC&[0*]C(=O)CC[1*]&[1*]N1CCN(c2nc(N)c3cc(OC)c(OC)cc3n2)CC1&&&
[0*]OC&[0*]C(=O)c1cccc(OO[1*])c1&[1*]C(=O)c1cc(F)cc(F)c1&&&
[0*]C([1*])=O&[0*]Nc1ccccc1-c1nn[nH]n1&&[1*]C1CCCCC1&&
[0*]C(=O)c1cn(C(CO)Cc2ccccc2)cn1&[0*]N[1*]&[1*]C1CCCC1&&&
[1*]Cc1cccc(C#N)c1&[1*]N1CCCC([2*])C1&[2*]CCC([0*])=O&[0*]Nc1ccccc1&&&
[0*]C([1*])=O&[0*]N[2*]&[2*]CC(F)(F)F^[1*]Nc1cccc(-c2cnc3cc(-c4ccc(OC(F)(F)F)cc4)ccn23)c1&&&&
[1*]=C(C)C&[1*]=CCn1c(O[0*])nc2c1c(=O)[nH]c(=O)n2C&[0*]CC[2*]&[2*]C1CCN(C)C1&&&
[2*]Oc1ccc(CC(C)C)cc1&[2*]CC(O)C[3*]&[3*]N[0*]&[0*]C(=O)c1ccccc1N[1*]&[1*]C(=O)c1ccco1&&&
NCCCCC1=CC=CC(C2=CC=C(OC(F)(F)F)C=C2)=C1&&&
[0*]Nc1ccc(-c2nc3ccccc3o2)cc1&[0*]CC[1*]&[1*]N1CCOCC1&&&
NC1=CN=C(CC2=CC=C(C3=CC=CC=C3)C=C2)C(C2CCCNC2)=N1&&&
[0*]C(=O)c1ccc(C(F)(F)F)cc1&[0*]C1CCC(c2ccc(C(F)(F)F)cc2)CN1&&&
[0*]C(=O)CN1C(=O)COc2ccc(C)cc21&[0*]N[1*]&[1*]Cc1ccc2c(c1)OCO2&&&
[2*]N(C)c1nc2ccccc2o1&[2*]C1CCN([0*])CC1&[0*]C([1*])=O&[1*]C1CC1&&&
[1*]N([2*])C&[1*]CC([0*])=O&[0*]N1CCN(c2cc(-c3ncccc3C3CCC3)c(Cl)cn2)CC1^[2*]S(=O)(=O)c1ccc(-c2ccc(Cl)cc2)cc1&&&&
[0*]C(=O)c1scnc1C&[0*]N1CCn2c(C)nnc2C1&&&
O=C1[NH]C2=C(NC3=CC=C(F)C=C3)N=C(C3=CC=C(O)C=C3)[NH]C2=N1&&&
[1*]C(=O)c1ccc(C)cc1&[1*]Nc1cccc2c1CCC(=O)N2&&&
[0*]Nc1cncc(-c2cncc(N(C)C)c2)n1&[0*]Cc1ccccc1&&&
[2*]C1OC(O)=C(OC)C1=O&[2*]C([1*])[3*]&[1*]O[0*]&[0*]C(=O)c1ccccc1^[3*]C1OC(c2ccccc2)OC(C)C1[4*]&&[4*]Cc1ccccc1&&&
CC1=CC=C(OC2=NC(CO)=CC=C2C(=NC2CCCC2)NO)C(C)=C1&&&
[0*]C1CN(c2ccc(-c3ccc4nc[nH]c4c3)c(F)c2)C(=O)O1&[0*]Cn1ccnn1&&&
CN1C(=O)CCC2(C)C3=CC=CC=C3CCC12&&&
[1*]Oc1ccc(-c2nc3c(=O)n(CCC)c(=O)n(CCC)c3[nH]2)cc1&[1*]CC([0*])=O&[0*]N1CCN([2*])CC1&[2*]S(=O)(=O)c1ccc(C)cc1&&&
[1*]N1C(=O)C2C3C=CC(C)(O3)C2C1=O&[1*]CCCC[0*]&[0*]N1CCN(c2cccc(C(F)(F)F)c2)CC1&&&
[0*]=CC1=NCCN1C&[0*]=Cc1ccc(Cl)cc1&&&
[0*]OC&[0*]C(=O)C=[1*]&[1*]=Cc1ccc2c(c1)C13CCCC1C(C2)N(C)CC3&&&
[0*]CCC&[0*]N([1*])c1ccc(C=[2*])cc1&[1*]CCC&&[2*]=C(C#N)C(=O)c1ccncc1&&
COC1=CC(C2=NN=CO2)=CC(OS(C)(=O)=O)=C1OC&&&
[0*]=CC(=O)O&[0*]=CC(O)C(O)CO&&&
[0*]C(=O)C(C)c1c(C)cc(C(N)=O)cc1C&[0*]N[1*]&[1*]Cc1ccc(N[2*])cc1&[2*]S(C)(=O)=O&&&
[3*]CC&[3*]N([4*])c1ccc(N[1*])cc1&[1*]C(=O)CCC([2*])=O&[2*]Nc1nccs1^[4*]C[5*]&&[5*]C1CCCN([0*])C1&[0*]C(C)=O&&&
NC1=NC=C2C=C(C3=C(Cl)C=CC=C3Cl)C(N)=NC2=N1&&&
[0*]CC&[0*]N([1*])c1ccc(Cl)cc1[N+](=O)[O-]&[1*]CC[2*]&[2*]N1CCN(c2ccccc2)CC1&&&
[0*]C(C)C&[0*]C1SC2=NCCN2C1=O&&&
[0*]N1CCC23c4c5ccc(O)c4OC2C2(CCc4ccccc4C2O3)C1C5&[0*]C[1*]&[1*]C1CC1&&&
[0*]C([1*])=O&[0*]N[2*]&[2*]C1N=C(c2ccccc2)c2ccccc2N(CC([1*])=O)C1=O^[1*]N1CC2CC1CO2^[1*]N1CCN(C2CCC(c3cc(Cl)ccc3O)CC2)CC1&&&&&
[1*]CC([0*])=O&[0*]N1CCN(c2ccc(F)cc2)CC1&&[1*]Sc1nncs1&&
[0*]C(=O)NN=Cc1ccc([N+](=O)[O-])s1&[0*]C1COc2ccccc2O1&&&
[1*]N([4*])C&[1*]CCC([0*])C[2*]&[0*]Oc1ccc(-c2cc(-c3ccc4c(c3)OCO4)on2)cc1^[4*]CC(O)C[3*]&[2*]Oc1ccc(-c2cc(=O)c3ccc(O)c(C(=O)O)c3o2)cc1^[3*]Oc1ccccc1&&&
COC1=CC(OC)=C(C2=NC(C)CN2)C=C1OC&&&
[6*]C(CC(C)C)C([3*])=O&[3*]N[7*]&[7*]CCCCN=C(N)N^[6*]N[1*]&&[1*]C(=O)C(Cc1ccc(O)cc1)CC(O)CC(CC(C)C)C([0*])=O&[0*]O[4*]&[4*]CC([2*])=O&[2*]N[8*]&[8*]C1C=CC([5*])C2OC3(CCCC3)
[1*]Sc1nc2ccsc2c(=O)n1-c1ccc(C)c(C)c1&[1*]CC([0*])=O&[0*]Nc1ccccc1&&&
[0*]C1Oc2c(cc(O)c3c(=O)c4ccccc4sc23)OC1c1cc2ccc(OC)cc2oc1=O&[0*]CO&&&
[0*]Nc1ccc(-c2cc3ncn(C)c(=O)c3c(N[1*])n2)cc1S(C)(=O)=O&[0*]C1CC1&&[1*]C1CC1&&
[0*]C1OC(n2ccc(=O)[nH]c2=O)CC1O&[0*]CO&&&
[0*]N(C)c1nc2ccccn2c(=O)c1C=Nn1nc(-c2ccc(Cl)cc2)nc1N&[0*]C1CCCCC1&&&
[0*]C(=O)Cc1csc(CCCC)n1&[0*]N1CC2CCCN2c2ccccc21&&&
[0*]N1CCC2(c3ccccc3)c3cc(O)ccc3CC1C2C&[0*]CCc1ccccc1&&&
[0*]Cc1cccc(OC)c1O&[0*]N1CCN(c2cnc3ccccc3n2)CC1&&&
[0*]C(c1cccs1)c1nnnn1CS(=O)(=O)Cc1ccccc1&[0*]N1CCN(c2ccccc2)CC1&&&
O=C1OC2=CC=CC=C2C=C1C1=NN(C2=CC=CC=C2)C(C2=CC=C(N3CCOCC3)C=C2)C1&&&
[1*]Sc1nnc(-c2cc(C)ccc2O)o1&[1*]CC([0*])=O&[0*]N1CCOCC1&&&
[0*]CC&[0*]O[1*]&[1*]CCCC[2*]&[2*]N[3*]&[3*]S(=O)(=O)c1ccc(-c2coc(Cc3cc(OC)c(OC)c(OC)c3)n2)cc1&&&
COC1=CC=CC=C1N1C(=O)C(C2=CC=CC=C2)=NC2=CN=CN=C21&&&
[0*]N([3*])C&[0*]C(=O)c1ccc2c(c1)CN1CCc3ccccc3C1N2[1*]&[1*]C([2*])=O^[3*]C1CCCC1^[2*]Nc1ccc(F)c(F)c1&&&&&
[1*]Oc1ccccc1OC&[1*]CC[2*]&[2*]N1CCC([3*])CC1&[3*]C([0*])=O&[0*]Nc1cccc(Oc2cccnc2)c1&&&
[1*]C1OC(n2cc(C[0*])c(=O)[nH]c2=O)C(O)C1O&[0*]OP(=O)(O)O&&[1*]CO&&
COC1=CC=C(NN2C=C(C)[NH]C2=O)C=C1Cl&&&
[0*]Nc1nnc(C)o1&[0*]C(=O)C[1*]&[1*]Sc1nnccn1&&&
O=C1NC(=O)C2=C1C1=C(C=CC2=CC=CC=C2)[NH]1&&&
[0*]NC&[0*]C(=O)C=NOC1CC2(CCC2)Oc2ccccc21&&&
[0*]N(C)C&[0*]CCC[1*]&[1*]N1OCCC1C#Cc1ccc(C(N)=O)cc1&&&
[1*]C(C)C&[1*]N[0*]&[0*]C(=O)CCc1c(-c2ccc(Cl)cc2)nc2c(Cl)cc(Cl)cn12&&&
[0*]C(=O)c1cc2cc(OC)c(OC)c(OC)c2[nH]1&[0*]N1CC(C[1*])c2c1cc([N+](=O)[O-])c1ccccc21&[1*]OS(=O)(=O)Cc1ccccc1&&&
[0*]=CC(=O)C=[1*]&[0*]=C(O)c1ccc(O)c(O)c1&&[1*]=C(O)c1ccc(O)c(O)c1&&
[3*]S(=O)(=O)c1ccc(SC)c(Cl)c1&[3*]N[1*]&[1*]Cc1ccc(C([0*])=O)cc1&[0*]N[2*]&[2*]Cc1ccco1&&&
[1*]CC&[1*]O[0*]&[0*]C(=O)c1ccc(S(=O)(=O)CS(=O)(=O)c2c[nH]c3ccccc23)cc1&&&
[0*]Nc1c(C)noc1C&[0*]C([1*])=O&[1*]N1CC2CCN([2*])C2C1&[2*]C(=O)c1ccccn1&&&
[1*]CC(=O)c1ccc(OC)cc1&[1*]O[0*]&[0*]C(=O)c1ccc(C)o1&&&
COC1=CC(C)=C2OC(C3=CN4C(C5=CC=CC(OC)=C5O)=CN=C4C=C3)CC2=C1&&&
[1*]N1CC2CN([0*])CC(C1)N2C&[0*]C(=O)c1ccccc1&&[1*]Cc1nonc1C(F)(F)F&&
CN1C=C(C2=C(C3=NN(CC(=O)O)C4=CC=CC=C34)SC(NC3=CC(C(F)(F)F)=NC4=C(C(F)(F)F)C=CC=C34)=N2)C2=CC=CC=C21&&&
[0*]CCC#Cc1ccccc1&[0*]N1CCC([1*])CC1&[1*]Cc1ccc(Br)cc1&&&
[0*]Nc1ccccc1C(C)=O&[0*]C(=O)c1cc2c(=O)n3cccc(C)c3nc2n1C&&&
[2*]C([3*])C&[2*]N[0*]&[0*]C(=O)C(CCCCc1ccccc1)CC(=O)O^[3*]C1(C)CCC(C)C([1*])O1&&[1*]Oc1ccc(CC(C)(C)C)cc1&&&
COC1=CC=C2C(=C1)CC1=CC(OC)=CC(OC)=C12&&&
[1*]CC&[1*]O[0*]&[0*]C(=O)c1cc(C#N)c(Nc2ccc(Br)cc2)nc1C&&&
[1*]CC(=O)O&[1*]N[0*]&[0*]C(=O)c1c(=O)oc(O)c2ccccc12&&&
[2*]CC([1*])=O&[1*]N[3*]&[3*]Cc1ccccc1F^[2*]O[0*]&&[0*]C(=O)c1cc([N+](=O)[O-])ccc1N1CCOCC1&&&
[1*]NC(=N)N&[1*]CCCC([2*])C(=O)O&[2*]N[0*]&[0*]C(=O)C[4*]&[4*]N1CCC([3*])C1=O&[3*]NC(=N)N&&&
[2*]CC&[2*]N([3*])[7*]&[3*]CC(O)C([4*])Cc1ccccc1&[4*]N[0*]^[7*]S(=O)(=O)c1ccc2nc(O[1*])ccc2c1^[0*]C(C)=O&[1*]CC[5*]&&&[5*]N([6*])C&[6*]Cc1cc2c(Cl)cccc2s1&&&
[2*]C1CCC(=O)N(c2ccc(C)c(F)c2)C1c1ccc(C)s1&[2*]C([0*])=O&[0*]N[1*]&[1*]CCC(C)(C)C&&&
[4*]Cc1cccc(OC)c1&[4*]N[5*]&[5*]CC(O)C([6*])Cc1ccccc1&[6*]N[1*]&[1*]C(=O)C([7*])CC(N)=O&[7*]N[2*]&[2*]C([0*])=O&[0*]O[3*]&[3*]Cc1ccccc1&&&
CC(C)C1=CN(C2=CC=C(S(C)(=O)=O)C=C2)C2=CC=C(CC3=CC=C(F)C=C3F)C=C12&&&
[1*]CC([0*])=O&[0*]Nc1ccc2c(c1)OCCO2&&[1*]Sc1nc2cnccc2[nH]1&&
[0*]C(C)C&[0*]N([1*])C(Cc1ccccc1)=C1Sc2ccccc2C1=O&[1*]CC(=O)O&&&
[3*]C1(C)CCN1[1*]&[1*]C([4*])=O&[4*]C1(c2ccc(Cl)cc2)CC1^[3*]C([0*])=O&&[0*]N[2*]&[2*]S(=O)(=O)c1ccc(Cl)s1&&&
[0*]=C1C(=O)Nc2ccc(C)cc21&[0*]=CC(=O)c1cc2cc3c(cc2nc1-c1cccc(C)c1)OCO3&&&
[0*]Nc1cc(Nc2ccc(OC)cc2)ncn1&[0*]Cc1ccco1&&&
[5*]OC&[5*]C1C(O)C(C)OC([3*])C1O&[3*]O[6*]&[6*]C1C(C)C(=O)OC(C)C(C)C([7*])C(C)C(=O)C2(C)OC2C(C)C(O)C1C&[7*]O[0*]&[0*]C([1*])=O&[1*]N[8*]&[8*]CC[4*]&[4*]O[2*]&[2*]C(=O)C(C)N&&&
O=S(=O)(O)C1=CC=C(N2C=C(C=NNC(=S)NC3=CC=C(S(=O)(=O)O)C=C3)C3=CC=CC=C32)C=C1&&&
NC(CC1=CC=CC(C2=CC=CN=C2)=C1)C(=O)O&&&
[2*]=Cc1ccc(O[1*])c(OC)c1&[1*]Cc1ccccc1&&[2*]=C1CCC([3*])C1=O^[3*]C[0*]&[0*]Oc1ccc(C)cc1&&&
[0*]Nc1c(C)nn(Cc2ccc(C)cc2)c1C&[0*]C(=O)CCCn1cncn1&&&
[0*]N(C1=NS(=O)(=O)c2cc(C)ccc2S1)c1ccccc1&[0*]CC[1*]&[1*]N1CCC(c2ccccc2)CC1&&&
[0*]C(C)=O&[0*]N[2*]&[2*]C(C)c1ccc(O[1*])cc1&[1*]C1CN(c2ccnc(C(F)(F)F)n2)C1&&&
[1*]CC([0*])=O&[0*]N1CCC2(CC=Cc3ccccc32)CC1&&[1*]N[2*]^[2*]C[3*]&[3*]C1CC1&&&
CCCC1=CC=CC(Cl)=C1NC1=NCCC2=CC(OC)=C(OC)C=C12&&&
[0*]Nc1cn(C(N)=O)c2ccccc12&[0*]C([1*])=O&[1*]N1CC(F)CC1[4*]&[4*]C([2*])=O&[2*]N[3*]&[3*]Cc1cccc(Cl)c1F&&&
[0*]C(=O)NN=Cc1ccco1&[0*]Nc1nc(-c2ccccc2)cs1&&&
[0*]Oc1ccc(Cc2ccccc2)cc1CCC&[0*]CCC[1*]&[1*]Oc1ccc2c(c1)OC([2*])(C)CC2&[2*]C(=O)O&&&
[0*]Nc1nc(-c2ccc(OC)cc2)cs1&[0*]C[1*]&[1*]C1CC(C)(O)CC(=O)O1&&&
[0*]C(=O)C(C)CC&[0*]O[1*]&[1*]C1CC2(C)C(=CCC3C2CCC2(C)C(c4ncon4)CCC32O)C(C)(O)C1[2*]&[2*]C(C)CCC(=O)O&&&
[0*]Oc1cccc2[nH]c(C(F)(F)C(F)(F)F)nc12&[0*]CCC[1*]&[1*]Oc1ccccc1&&&
[2*]C1CC(c2ccc(OC)c(OC)c2)=NO1&[2*]C([0*])=O&[0*]N[1*]&[1*]Cc1ccc(F)cc1&&&
[0*]Cc1ccccc1C(=O)O&[0*]C1CCCN1&&&
[1*]CC([0*])=O&[0*]Nc1ccccc1N1CCOCC1&&[1*]N1CCOC([2*])C1^[2*]Cn1cccn1&&&
[0*]=C(C)C(N)=O&[0*]=Cc1coc2c(c1=O)CCCCCC2&&&
[1*]S(=O)(=O)c1ccc2c(c1)oc(=O)n2C&[1*]N[0*]&[0*]Cc1cccs1&&&
[4*]S(C)(=O)=O&[4*]N([2*])c1ccc(C2CC2)cc1&[2*]CC([0*])=O&[0*]N[3*]&[3*]CC([1*])=O&[1*]N1CCC([5*])C1&[5*]Nc1ccccc1&&&
[0*]Nc1ccc(CC(C)(C)C#N)cc1&[0*]C(=O)c1ccncc1Nc1ccc(I)c(C(F)(F)F)c1&&&
CC1=CC2C(=O)NC((C3=CC=C([N+](=O)[O-])S3)NN2C(C)(C)C)C2=CC=CC=C2N1&&&
[0*]Nc1c(C)cccc1CC&[0*]C(=O)C[1*]&[1*]N([2*])C&[2*]S(=O)(=O)c1ccc2c(c1)NC(=O)CO2&&&
[3*]CC(C)C&[3*]Nc1cccc(-n2ccc(O[0*])cc2=O)c1&[0*]CC([1*])C&[1*]O[2*]&[2*]CC(C)C&&&
[0*]Nc1ccccc1OC&[0*]C(=O)C[1*]&[1*]Oc1ccc2c(C)cc(=O)oc2c1&&&
[3*]C(CCCCN)C([2*])=O&[2*]N[5*]&[5*]C(Cc1c[nH]c2ccccc12)C([0*])=O^[3*]N[1*]^[0*]O[4*]&[1*]C(=O)Cc1ccccc1&[4*]Cc1ccccc1&&&&&
[0*]N(C)C1c2ccccc2C(=O)N(C)C1c1ccc(C#C)cc1&[0*]C(=O)CCc1c[nH]cn1&&&
[0*]C1CN(c2c(F)cc3c(=O)c(C(=O)O)cn(-c4c(F)cccc4F)c3c2F)CC1N&[0*]CO&&&
[0*]C(C)=O&[0*]O[4*]&[4*]C[10*]&[10*]C1OC([8*])C([5*])C([6*])C1[7*]&[5*]O[1*]&[1*]C(C)=O^[6*]O[2*]&&[2*]C(C)=O^[7*]O[3*]&&[3*]C(C)=O^[8*]NC(=S)NN=C(C)c1nc2ccccc2o1&&&&
[1*]CCC(N)=O&[1*]N[0*]&[0*]C(=O)C[2*]&[2*]N1CCC([3*])C1=O&[3*]CS&&&
[0*]C(C)Cc1ccccc1&[0*]N1CCNCC1&&&
[0*]N1CCCN(C)CC1&[0*]C(=O)CCC[1*]&[1*]Oc1ccccc1F&&&
[0*]C(=O)C1(O)c2ccccc2NCc2ccccc21&[0*]N[1*]&[1*]CCO&&&
[1*]CCC(C)C&[1*]C1([2*])OC(=O)N([0*])C1=O&[0*]CN1CCN(c2nc3ccccc3s2)CC1&&[2*]CC(C)C&&
[0*]CCc1ccc(C(C)=O)c(Br)c1&[0*]OS(N)(=O)=O&&&
[0*]Nc1ccc(O[1*])c(OC)c1&[0*]C(=O)c1ccc(O[3*])cc1Cl&[3*]CCC[4*]^[1*]CCC[2*]^[4*]N(C)C&[2*]Oc1ccc(Cl)cc1&&&&&
[3*]C(CC(C)C)C([1*])=O&[1*]N[4*]&[4*]C(Cc1ccccc1)C([2*])=O^[3*]N[0*]^[2*]N[5*]&[0*]C(=O)c1cccc(Oc2ccccc2)c1&[5*]C(CO)C(=O)O&&&&&
[0*]N(C)c1ccccc1&[0*]C([1*])=O&[1*]Nc1c(C([2*])=O)nc2ccc(F)cn12&[2*]C1CCCCC1&&&
[0*]N1CCC(c2c[nH]c3cc(N4CCOCC4)ncc23)CC1&[0*]CCC[1*]&[1*]N1c2ccccc2Sc2ccccc21&&&
[0*]Nc1ncnc2c1sc1nc(N3CCOCC3)c3c(c12)C(C)(C(N)=O)CC3&[0*]C1CCNC1&&&
[1*]Oc1cc(-c2nc(C)c(C)s2)nc2c(Cl)c(OC)ccc12&[1*]C1CC2C(=O)NC3([3*])CC3C=CCCCCN(C)C(=O)C2C1&[3*]C([0*])=O&[0*]N[2*]&[2*]S(=O)(=O)C1(C)CC1&&&
[0*]NC&[0*]C(=O)c1ccc(S(N)(=O)=O)cc1O[1*]&[1*]CC[2*]&[2*]SC&&&
[1*]OC&[1*]C1CCC([2*])CC1&[2*]C(C)C[0*]&[0*]Nc1nccc(-c2c(C)[nH]c3cccc(Cl)c23)n1&&&
[0*]N1CCCc2ccccc2C1CC(=O)O&[0*]C(=O)c1ccc(-c2cccc(C(F)(F)F)c2)o1&&&
[0*]CC&[0*]N([1*])C(=S)NN=C1CC(c2ccccc2)NC(c2ccccc2)C1&[1*]CC&&&
[2*]N(C)c1ccc(C([0*])=O)cc1&[0*]N[4*]&[4*]C(CCC([1*])=O)C(=O)O^[2*]Cc1cnc2nc(N)nc(N)c2n1^[1*]N[5*]&&&[5*]C(CCC(=O)O)C([3*])=O&[3*]N[6*]&[6*]C(Cc1ccc(O)cc1)C(=O)O&&
[1*]C(C)CCCC(C)C&[1*]C1CCC2C(=[0*])CCCC12C&[0*]=CC=O&&&
[0*]C(=O)c1ccccc1Cl&[0*]N[1*]&[1*]CC([2*])c1cccs1&[2*]N1CCOCC1&&&
[2*]=CCCC(=O)O&[2*]=CC[3*]&[3*]C1CSCC([1*])C1O&[1*]N[0*]&[0*]S(=O)(=O)c1cccc2ccccc12&&&
[1*]N1CCC(C)CC1&[1*]CC[2*]&[2*]N[0*]&[0*]C(=O)c1cc2c(=O)n3ccccc3nc2n(Cc2ccco2)c1=N&&&
[0*]N1CCN(C)CC1&[0*]CCC[1*]&[1*]Nc1ccc(N([2*])[3*])c2c1C(=O)c1ccccc1C2=O&[2*]CCCl&&[3*]CCCl&&
[0*]Nc1cc(C)on1&[0*]C(=O)C[1*]&[1*]Sc1nnnn1-c1ccc(OC(F)(F)F)cc1&&&
O=[N+]([O-])C1=CC=C(N2N=C(C(F)(F)F)C=C2C2=CC(F)=C(O)C(F)=C2)C=C1&&&
[0*]Nc1ccc(OC)c(OC)c1&[0*]C([1*])=O&[1*]N1CCN(c2cccc(C)c2C)CC1&&&
[1*]OC&[1*]CCCn1c(CN2C(=O)C(=NNC(=S)N[0*])c3ccccc32)nc2ccccc21&[0*]C(C)=O&&&
CC1=CC=C(C2=NN(CC(=O)CCl)N=N2)C(OC2=CC=C(Cl)C=C2)=N1&&&
[0*]C(=O)O&[0*]C1C(O)C2(CCC1(O)c1cccc(C(F)(F)F)c1)CC2&&&
[2*]S(=O)(=O)c1ccc(OC)c(Cl)c1&[2*]N[1*]&[1*]C(CCCN=C(N)N)C([0*])=O&[0*]N1CCC([3*])CC1&[3*]CCCCCCCCO&&&
[0*]Nc1ccnn1CC&[0*]C(=O)C[1*]&[1*]N1CCN(c2cnccn2)CC1&&&
[0*]CCCC&[0*]N([1*])[2*]&[1*]CCCC&&[2*]CC(O)c1ccc(C#Cc2ccc(C(F)(F)F)cc2)c2c1cc(Cl)c1ccccc12&&
[0*]N1CCc2nc(N3CCC(C)CC3)nc(C)c2C1&[0*]C(=O)C[1*]&[1*]Oc1ccccc1F&&&
[0*]C(C)C&[0*]Oc1ccccc1-c1cc(-c2ncc[nH]2)ncn1&&&
[1*]CC(=O)c1c(C)[nH]c2ccccc12&[1*]O[0*]&[0*]C(=O)c1c[n+]([O-])cc[n+]1[O-]&&&
[0*]N1CCN(c2ccc(C(C)=O)cc2F)CC1&[0*]C(=O)c1cc(S([1*])(=O)=O)ccc1C&[1*]N(C)C&&&
[3*]C(CC(C)C)C([6*])=O&[3*]N[0*]&[0*]C(=O)C([4*])CC(C)C^[6*]C1(C)CO1^[4*]N[1*]&&&[1*]C(=O)C([5*])Cc1ccccc1&[5*]N[2*]&[2*]C(=O)c1cccc2ccccc12&&&
[0*]C(=O)NO&[0*]C1(S(=O)(=O)c2ccc(Cl)cc2)CCNCC1&&&
[1*]C(=O)c1cccc([N+](=O)[O-])c1&[1*]N[4*]&[4*]CC([0*])=O&[0*]O[3*]&[3*]CC([2*])=O&[2*]N1CC2CCCCC2C1&&&
CC1=CC(NN=CC2=CC=CO2)=NC(N2CCCCC2)=N1&&&
CCCCC1=CC(Cl)=CC=C1C1=C(C(=O)O)[NH]C(=O)[NH]1&&&
CS(=O)(=O)C1=CC=C(C2=CSC(N3CCN(C4=CC=CC=C4)CC3)=N2)C=C1&&&
CC1(C)CC(C2=CC=CC=C2)CC2=C1C=C(C#CC1=CC=CC=C1C#CC1=CC=CC=C1)S2&&&
[1*]Sc1cc(=O)n(CC)c2ccccc12&[1*]CC([0*])=O&[0*]Nc1cccc(C(C)=O)c1&&&
[0*]Nc1sc2c(c1C#N)CCCC2&[0*]C(=O)C[1*]&[1*]N1CCN(c2ccc(Cl)cc2)CC1&&&
[1*]=C1C(=O)NC(=O)N(c2ccc(C)cc2)C1=O&[1*]=Cc1ccc(O[0*])cc1&[0*]Cc1cccc(C(F)(F)F)c1&&&
[1*]C1OC(n2cnc3c(N)ccnc32)C(O)C1O&[1*]C[0*]&[0*]OP(=O)(O)OP(=O)(O)O&&&
[2*]C(C)(C)C&[2*]N[3*]&[3*]Cc1cccc(-c2ccc3[nH]cc(C([0*])=O)c3c2)c1&[0*]N[4*]&[4*]C1([6*])CCCC1&[6*]C([1*])=O&[1*]N[5*]&[5*]C(CCC(N)=O)C(=O)O&&&
[0*]C(C)n1cc(Cl)nc(Nc2c(Cl)cc(C#N)cc2Cl)c1=O&[0*]C1CC1&&&
[0*]C(=O)C([1*])=O&[0*]N[2*]&[2*]CCC[3*]^[1*]N[4*]^[3*]N1CCCC1&[4*]CC[5*]&&&[5*]Sc1ccc(F)cc1&&&
[0*]C(=O)c1cccs1&[0*]Nc1cccc(-c2nc3ccccc3[nH]2)c1&&&
[3*]=C1CCC([2*])C(C)(O)C1&[2*]N[1*]&[1*]Cc1ccncc1^[3*]=CC([0*])=O&&[0*]N1CC(c2ccc(Cl)cc2)C1&&&
[1*]CC([0*])=O&[0*]N[4*]&[4*]Cc1ccc(F)cc1^[1*]N[2*]&&[2*]CC[3*]&[3*]Sc1ccc(Cl)cc1&&&
[1*]=C(C)C&[1*]=CC[3*]&[3*]C1CC2([4*])C(=O)C3([5*])C(=O)C4([6*])C3(O)C1([0*])C2N(C)C4=O&[0*]C(=O)S[7*]&[7*]C1OC([6*])C(O)C(O)C1O^[4*]CCCl^[6*]CO&&[5*]CC[2*]&&[2*]SC(=O)C(N)C
[5*]C(C)C(=O)CC&[5*]C1C([2*])C=C2C1(C)CCC1C([3*])(C)C([4*])CCC21C&[2*]O[0*]&[0*]C(C)=O^[3*]O[1*]&&[1*]C(C)=O^[4*]C(=O)O&&&&
[0*]C(=O)CCCC&[0*]N1CCC(c2cc(Nc3ncc(C#N)s3)nc(C)n2)CC1&&&
[0*]N1CCN(c2cc(C(F)(F)F)nc(C(C)(C)C)n2)CC1C&[0*]C([1*])=O&[1*]Nc1ccc(Oc2cccc(C(=O)CCC(=O)O)c2)cc1&&&
O=C1C=C(C2=CC=CC=C2)OC2=CC=C3C=CC=CC3=C12&&&
[0*]C(=O)c1ccc(S(N)(=O)=O)cc1&[0*]N[2*]&[2*]CC([1*])=O&[1*]Nc1ccccc1Br&&&
[2*]N([0*])C&[0*]C([3*])=O&[3*]C1(c2nc(-c3ccc(O[1*])cc3)cs2)CC1[4*]^[2*]Cc1ccccc1^[1*]CCCCCC(=O)O&&&&[4*]C(=O)NO&&
[0*]C1CN(c2ccc(OC)c(C(N)=O)c2)C(=S)N1&[0*]Cc1ccccc1&&&
[0*]C(C)=O&[0*]N[2*]&[2*]C(C([1*])=O)c1ccccc1&[1*]N[3*]&[3*]C1C(=O)N2C(C(=O)O)=C(C)CSC12&&&
[1*]CC#C&[1*]Oc1ccc(C([0*])=O)cc1&[0*]Nc1ccc2c(c1)C(=O)N([2*])CC(C)C([3*])O2&[2*]C(C)CO&&[3*]CO&&
[0*]OCn1cnc2c(N)ncnc21&[0*]C(CCCCO)CO&&&
[0*]C(N)=O&[0*]C1CCN(c2nc3ccccc3c(=O)o2)CC1&&&
C(=C(C1=CC=CC=C1)C1=CC=CC=C1)C1=CC=CN=C1&&&
[1*]C(Cc1ccc(-c2c(N)nc(N)nc2CC)cc1)C(=O)O&[1*]N[0*]&[0*]C([2*])=O&[2*]C1CN(C)C1&&&
[2*]CC([1*])=O&[1*]N[3*]&[3*]CCc1ccccc1^[2*]O[0*]&&[0*]C(=O)c1ccccc1Cl&&&
OC1=C(Cl)C=C(Cl)C=C1C=NC1=CC=C(C(F)(F)F)N=C1&&&
[0*]C(=O)c1ccccc1C&[0*]N[1*]&[1*]C(C(=O)NNC(=O)c1ccccc1)C(C)C&&&
[1*]NC&[1*]CCCn1c(=N)c(C([0*])=O)cc2c(=O)n3cccc(C)c3nc21&[0*]N[2*]&[2*]C(C)C&&&
[2*]CC&[2*]ON=Cc1ccc(N[0*])cc1&[0*]C([1*])=O&[1*]N1CCc2c(sc3c2CCCC3)C1c1ccc(OC)cc1&&&
[0*]ON=Cc1c(C)nn(C)c1N1CC2CC1CN2c1ccc(Cl)c(Cl)c1&[0*]Cc1cccnc1&&&
CC1OC(C2=CC=C3OCOC3=C2)OC1(O)C1=CC=C([N+](=O)[O-])C=C1&&&
[0*]N1CC(C)CC(C)C1&[0*]C(=O)C[1*]&[1*]N1C(=O)NC([2*])C1=O&[2*]Cc1ccccc1&&&
[1*]N([3*])c1ccccc1OC&[1*]CC([0*])=O&[0*]N[2*]^[3*]S(C)(=O)=O^[2*]Cc1ccc(F)cc1&&&&&
[0*]C(C)C&[0*]C1([1*])CC(=O)OC1=O&[1*]Cc1ccc(Nc2nccc(N3CCC(O)CC3)n2)cc1&&&
[0*]C(=O)CCl&[0*]N1CC([1*])C(O)C1&[1*]Oc1ccc(F)cc1Cl&&&
[0*]Nc1ccc(C)cc1&[0*]C([1*])=O&[1*]Nc1ccc(S(N)(=O)=O)cc1&&&
[1*]C(C)C&[1*]O[2*]&[2*]CCC[3*]&[3*]N1CCN([0*])CC1&[0*]C(=O)CS(=O)(=O)c1ccc2cc(Cl)ccc2c1&&&
[0*]=C1CCC(Br)C(=[1*])C1=O&[0*]=Cc1c(Cl)cc(Cl)cc1Cl&&[1*]=Cc1ccc(Cl)cc1Cl&&
NC1=NN(C2=CC=CC=C2)C(N)=C1[N+](=O)[O-]&&&
[0*]Cc1nc(-c2ccc(C(F)(F)F)cc2)oc1C&[0*]Oc1cccc(C[1*])n1&[1*]N1CCNC(=O)CC1&&&
[0*]NC(=S)NNC(=O)Cc1ccsc1&[0*]C(=O)c1ccccc1&&&
CN1C=NC([N+](=O)[O-])=C1SC1=NN=NN1C1=CC=CC=C1&&&
[1*]CC&[1*]N1CCN([0*])CC1&[0*]C(=O)c1cc2c(=O)n3cccc(C)c3nc2s1&&&
[0*]C(C)=O&[0*]N1CCOc2ccc(S([2*])(=O)=O)cc21&[2*]N[1*]&[1*]Cc1cccs1&&&
[1*]Cc1ccc(OC)cc1OC&[1*]N[0*]&[0*]C(=O)CN1C(=O)c2ccccc2Sc2ccccc21&&&
[0*]Nc1ccc(C(C)=NNC(=O)CC(C)C)cc1&[0*]C(=O)C(C)C&&&
[1*]NC(=S)NC&[1*]CCCC([2*])C(=O)O&[2*]N[0*]&[0*]C(=O)C[3*]&[3*]N1C(=O)c2ccccc2S1(=O)=O&&&
[0*]C1CN2CCc3cc(OC)c(OC)cc3N(Cc3cccc(C)c3)C12&[0*]OS(N)(=O)=O&&&
[0*]C(=O)c1ccc(Br)o1&[0*]Nc1ccccc1N1CCN([1*])CC1&[1*]CCO&&&
[0*]OC&[0*]C(=O)C([2*])C&[2*]N[1*]&[1*]C(=O)C[3*]&[3*]C1NC([4*])C(O)C(O)C1O&[4*]CO&&&
[0*]C(=O)C1=C(C)NC(=O)NC1c1cccs1&[0*]O[1*]&[1*]C(C)c1ccccc1&&&
[1*]CC([0*])=O&[0*]Nc1nnc(C(F)(F)F)s1&&[1*]Sc1nc2ccccc2s1&&
[0*]=Cc1cncc(C#N)c1Nc1ccc2[nH]ccc2c1C&[0*]=Cc1ccncc1&&&
[1*]CC([0*])=O&[0*]Nc1nc(-c2ccccc2)cs1&&[1*]Oc1cccc(-c2cc(=O)c3ccccc3o2)c1&&
CC1=CC=C(N=C2NCCN2C2=CC=CC(C)=N2)C=C1&&&
COC1=CC(CC2=CN=C(N)N=C2N)=CC2=C1OC1(CCCCC1)CC2=O&&&
[0*]Oc1ccc(C)cc1&[0*]Cc1nnnn1CCC[1*]&[1*]N1CCc2ccccc2C1&&&
[3*]C([0*])=O&[0*]N1CC([2*])C1&[2*]C([1*])=O^[3*]C1CC1^[1*]Nc1cccnc1-n1cccn1&&&&&
[1*]S(=O)(=O)C1CC1&[1*]N1CCC2OCCC2([2*])C1&[2*]C[0*]&[0*]N1CCN(c2ccccn2)CC1&&&
[0*]OC&[0*]C(=O)C(C)(C)CC([1*])=O&[1*]Nc1ccc(C(=O)C=[2*])cc1&[2*]=Cc1cc(Br)c(O)c(Br)c1&&&
[1*]C1CCC(C)N([0*])CC1&[0*]C(=O)c1cccc(F)c1-c1ncccn1&&[1*]Oc1cccc2ccccc12&&
[0*]N(C)c1cc(N2CCN(C)CC2)c(F)cc1[N+](=O)[O-]&[0*]Cc1ccccc1&&&
[0*]C(C)C&[0*]Nc1nc(N[1*])nc2ccsc12&[1*]Cc1ccccc1&&&
[4*]C(CCCC)C(=O)C([2*])=O&[2*]Nc1cc[nH]n1&&[4*]N[1*]^[1*]C([0*])=O&[0*]O[3*]&[3*]C[5*]&[5*]C1([6*])CCC1&[6*]CC&&&
[0*]Cc1cc(OC)cc(OC)c1&[0*]N1CCN([1*])CC1[2*]&[1*]C1CCCCC1&&[2*]CCO&&
[0*]Cc1ccsc1Cl&[0*]N1CCN([1*])CC1&[1*]C[2*]&[2*]C1CC1&&&
COC1=CC(OC)=CC(C(=O)O)=C1CN1C=NC2=CC=C(CC3=CC(Cl)=CC(Cl)=C3)C=C2C1=O&&&
[0*]C(=O)c1c(C)[n+]([O-])c2ccccc2[n+]1[O-]&[0*]N[1*]&[1*]Cc1cccs1&&&
[1*]CCCC&[1*]N([2*])[0*]&[0*]C(=O)Cn1ccc2ccccc21&&[2*]CCCC&&
[0*]N1CCC(C)CC1&[0*]C(=O)C[3*]&[3*]N[1*]&[1*]C([2*])=O&[2*]N[4*]&[4*]C1CCCCC1&&&
[0*]C(=O)c1ccc2snnc2c1&[0*]N[1*]&[1*]Cc1ccc(Cl)cc1&&&
[0*]C(=O)c1cc(OC)cc(OC)c1&[0*]Nc1nc(Sc2n[nH]c(C)n2)cc(Nc2ccc3occc3c2)n1&&&
O=C(C1=CC2=CC=CC=C2[NH]1)C1=CN(C23CC4CC(CC(C4)C2)C3)C2=CC=CC=C2C1=O&&&
CC1=CC=C(CN=C(NO)C2=CC=C(C)N=C2OC2=CC=C3C=CC=CC3=C2)C=C1&&&
COC1=CC(OC)=C2C(=O)OCC2=C1C1=COC2=CC(O)=CC(O)=C2C1=O&&&
[1*]CC&[1*]N([2*])[3*]&[2*]CC&&[3*]S(=O)(=O)c1cc2c(c(N[0*])c1)NC(=O)CO2^[0*]C(=O)c1cc(-c2ccco2)nc2ccccc12&&&
[0*]C(=O)c1c(C)[nH]c(C)c1S([1*])(=O)=O&[0*]N1CCC(N)CC1&&[1*]N1CCN(c2ccc(F)cc2)CC1&&
[0*]Oc1ccc2[nH]c(=O)[nH]c2c1&[0*]CC(O)C[1*]&[1*]N[2*]&[2*]C[3*]&[3*]C1COC(c2ccccc2)(c2ccccc2)O1&&&
[0*]C([1*])=O&[0*]Nc1ccc(Cl)cc1&&[1*]Nc1ccc2c(c1)OCO2&&
[3*]C(C)C&[3*]N[1*]&[1*]C(=O)C[2*]&[2*]O[0*]&[0*]C(=O)c1ccccc1-n1cccn1&&&
[2*]C(=O)c1cn(CC)c2ccc(C([0*])=O)cc12&[0*]OC&&[2*]N[5*]^[5*]C(CCCN=C(N)N)C([1*])=O&[1*]O[4*]&[4*]C(C)C([3*])=O&[3*]N[6*]&[6*]C(C)c1ccc(-c2ccccc2)cc1&&&
[0*]C(C)=O&[0*]Nc1ccc(C[2*])cc1&[2*]N1CCC([3*])C1&[3*]C([1*])=O&[1*]Nc1ccc(-c2noc(-c3ccccc3)n2)cc1&&&
[0*]C(=O)c1ccc(C[1*])cc1&[0*]Nc1ccc(C(F)(F)F)cc1&&[1*]Sc1nc2ccncc2n1Cc1ccco1&&
[1*]N1C(=O)c2ccc(-c3c(C)noc3C)cc2C1=O&[1*]CCCC[0*]&[0*]N1CCc2ccc(-c3nc(C)on3)cc2CC1&&&
[0*]C1CC2CN(c3cnc(-c4cnn(C)c4)c(-c4cc(F)cc(NC)c4)n3)CC2N1&[0*]C(=O)O&&&
[3*]C1(N)CCN(c2ncnc3[nH]ccc23)CC1&[3*]C[1*]&[1*]N[0*]&[0*]C([2*])=O&[2*]C1CCC1&&&
[7*]CC&[7*]C1OC(=O)C(C)C([3*])C(C)C([4*])C([1*])(C)CC(C)C(=O)C(C)C(O)C1(C)O&[1*]OC&&[3*]O[0*]^[0*]C(=O)Cc1cn(C)c2ccccc12^[4*]O[2*]&&[2*]C1OCCC([6*])C1O&[6*]N([5*])C&[5*]
[0*]Cc1cc(C=NNC(=O)c2ccccc2O)ccc1OC&[0*]Oc1ccccc1&&&
[0*]S(=O)(=O)c1ccc(C)cc1&[0*]N1CCN([1*])CC1&[1*]S(=O)(=O)c1ccc(Br)cc1&&&
FC1=CC=CC(F)=C1N1N=NC(C2=CC=CN=C2)=N1&&&
[2*]N([0*])C&[0*]C([2*])=O&[2*]C1CCN([1*])CC1^[2*]C1CCC1^[1*]C1Cc2ccccc2C1&&&&&
[1*]CC#C&[1*]O[2*]&[2*]CC[3*]&[3*]O[4*]&[4*]CC[5*]&[5*]O[6*]&[6*]CC[7*]&[7*]Nc1nc(N2CCN([0*])CC2)nc(N2CCN(C)CC2)n1&[0*]C(=O)C(C(C)C)n1cc(C(N)CO)nn1&&&
CC(=O)C1=CC=CC(C2=NC(C)=C3[NH]C(=O)N(C)C3=N2)=C1&&&
COC1=CC=C(N2N=CC3=C(NN=CC4=CC=CC=C4)N=CN=C32)C=C1&&&
[0*]=CCC1=CC(=O)C(C)(C)O1&[0*]=CC[N+](C)(C)[O-]&&&
COC1=CC2=C(C=C1Cl)C(=O)C(C1=CC=C(F)C=C1)=C(C)[NH]2&&&
[0*]C([1*])=O&[0*]N[2*]&[2*]C(=O)c1c(F)cccc1F^[1*]Nc1ccc(C2CN3CCC2CC3)c(Cl)c1Cl&&&&
[1*]CC&[1*]Oc1nc(N[0*])cc(N)c1C#N&[0*]C(=O)Cc1ccccc1&&&
[0*]Oc1ncccc1Nc1ncnc(Nc2cc(O[1*])ccc2C#N)n1&[0*]C[2*]&[2*]C1CC1^[1*]C1CC1&&&&
[0*]OC&[0*]CC(C)n1c(C)cc(C(=O)Cn2nc(C)cc2C)c1C&&&
[0*]CO&[0*]C1OC(c2cc(Cc3ccc(O)cc3)c(Cl)c3c2CCC3)C(O)C(O)C1O&&&
[0*]N1CCN(C(=S)OC)CC1&[0*]S(=O)(=O)c1ccc(O)c(C)c1&&&
[1*]Cc1ccc(OC)cc1&[1*]N[0*]&[0*]C(=O)c1cc(=O)c2ccc(C)cc2o1&&&
[0*]C(=O)C(=O)O&[0*]Nc1nc(-c2cc3cc(F)ccc3o2)cs1&&&
[0*]CC(N)=O&[0*]N1CCCC1=Nc1ccc(Cl)cc1Cl&&&
[2*]S(C)(=O)=O&[2*]N1CCN([0*])CC1&[0*]C([3*])=O&[3*]C1CCCN1[1*]&[1*]C(=O)Cc1ccc(F)cc1&&&
[1*]C1CCc2c(CCC(=O)O)cccc2N(Cc2ccc(-c3ccccc3-c3nn[nH]n3)cc2)C1=O&[1*]N[0*]&[0*]S(=O)(=O)Cc1ccccc1Cl&&&
[2*]CCCC&[2*]O[0*]&[0*]C([1*])=O&[1*]N([3*])[4*]&[3*]CCCN&&[4*]CCCN&&
COC1=CC=C2C(=C1)C(C1=CC=CC=C1)=C(C=O)N2COC&&&
[0*]Cc1nc(-c2ccoc2)c(-c2ccc(F)cc2)s1&[0*]N1CCCC1[1*]&[1*]CO&&&
COC1=CC=C(N2C(=O)C(=CN3CC(C)C(C4=CC=CC(Cl)=C4)=N3)C(=O)N(CC3=C(F)C=CC=C3Cl)C2=O)C=C1&&&
CON=C1C2C(C3=CC=CC=C3)NC(C3=CC=CC=C3)C1C(=O)NC2C1=CC=CC=C1&&&
[1*]S(C)(=O)=O&[1*]N[0*]&[0*]C[2*]&[2*]C1OC([3*])C(O)C(O)C1O&[3*]CO&&&
[1*]=C(C#N)C([0*])=O&[0*]N1CCOCC1&&[1*]=Cc1cccs1&&
[0*]C(=O)Cc1cccs1&[0*]N[1*]&[1*]S(=O)(=O)c1ccc2c(c1)OCCO2&&&
[2*]C(C)C([1*])=O&[1*]N[3*]&[3*]CCc1ccccc1Cl^[2*]O[0*]&&[0*]C(=O)c1ccccn1&&&
[0*]=C(C)C(=O)O&[0*]=Cc1ccc(Cc2cccnc2)cc1&&&
[1*]Cc1ccc(C#N)cc1&[1*]Oc1c(Cl)cc(C2=C(c3ccccc3)C3CCC([3*])C3N2[2*])cc1Cl&[2*]CC([0*])=O&[0*]ON^[3*]C(=O)O&&&&
[0*]C(=O)Cn1ccc2ccccc2c1=O&[0*]Nc1ccc(Cc2ccccc2)cc1&&&
[0*]S(=O)(=O)c1ccc(Oc2cc(Cl)c(OC)cc2OC)c(C#N)c1&[0*]Nc1ccc(F)cn1&&&
[0*]C([1*])=O&[0*]Nc1ccccc1Oc1ccccc1&&[1*]Nc1ccccc1C(F)(F)F&&
[0*]Oc1ccc2c(C)c3cc(C([1*])=O)cc(-c4ccccc4)c3nc2c1&[0*]CC[2*]&[2*]N(C)C^[1*]N([3*])C&&[3*]CC[4*]&[4*]N(C)C&&&
CC1=CC(=O)OC(NN=C2CCCCC2)=C1&&&
[0*]C(=O)CCn1ncc2c3ccccc3n(Cc3ccc(Cl)cc3)c2c1=O&[0*]N1CCC([1*])CC1&[1*]N1CCCCC1&&&
[0*]C(C)=O&[0*]O[4*]&[4*]C12COC1CC(O)C1(C)C(=O)C([5*])C3=C(C)C([6*])CC(O)(C([7*])C21)C3(C)C&[5*]O[1*]&[1*]C(=O)C(O)C(O)C([8*])c1ccccc1^[6*]O[2*]^[8*]N[3*]&[2*]C(=O)c1ccc
C=CCN1C(=O)C2=C(N=C(C3=CC=C([N+](=O)[O-])O3)N2CCC)N(C)C1=O&&&
[1*]N(C)C&[1*]CCC[0*]&[0*]Oc1c(I)cc(C[2*])cc1I&[2*]N(C)C&&&
[0*]C(C)=O&[0*]N[2*]&[2*]CC[3*]&[3*]N([4*])[1*]&[1*]C(=O)c1cccc([N+](=O)[O-])c1&&[4*]Cc1ccco1&&
CSC1=CC=C(C2=C(NN=C3C(=O)NC4=CC=C([N+](=O)[O-])C=C34)SC(C3=CC=C(O)C(O)=C3)=N2)C=C1&&&
[0*]C1C=C(CCC(C)C)C(=O)O1&[0*]C1C(C)CC2C3CC=C4CC(O)CCC4(C)C3CCC12C&&&
[5*]=CC([0*])=O&[0*]N[2*]&[2*]CCCCC[3*]^[5*]=Cc1ccc(Cl)c(Cl)c1^[3*]N1CCC(c2c(Cl)cccc2O[1*])CC1&&&[1*]CC[4*]&[4*]N1CCCC1&&&
[0*]Nc1ncc2c(ccc3ccccc32)n1&[0*]C[1*]&[1*]C1Cc2ccccc2C1&&&
[2*]CCN1C(=O)COc2ccc(OC)cc21&[2*]N[0*]&[0*]C([1*])=O&[1*]Nc1ccccc1C(F)(F)F&&&
[0*]N([1*])c1ccc([N+](=O)[O-])cc1C(N)=O&[0*]Cc1cccc(O)c1&&[1*]Cc1cccc(O)c1O&&
[1*]C1CCC(C)CC1&[1*]N[0*]&[0*]C(=O)N(CCCl)N=O&&&
[0*]CC&[0*]C12CCCCC1C1CCC3=CC(=O)CCC3(C)C1(C)CC2&&&
[3*]C(C)(C)C&[3*]O[0*]&[0*]C([1*])=O&[1*]N1CCC([4*])CC1&[4*]N[2*]&[2*]C(=O)c1cccnc1Oc1ccc(Nc2ccccn2)cc1&&&
[1*]N1CCN(C)CC1&[1*]C([0*])=O&[0*]Oc1ccc2c(c1)c1ccccc1n2O&&&
[0*]C([3*])=O&[0*]N[2*]&[2*]C(Cc1ccc(OP(=O)(O)O)cc1)C([1*])=O^[3*]C1Cc2ccccc2CN1^[1*]N1CCC(n2c(=O)[nH]c3ccccc32)CC1&&&&&
[1*]C1COc2ccc(OC)cc2C1&[1*]N[0*]&[0*]C(C)CCc1ccccc1&&&
[0*]N1CCc2cc(C(=O)C(=O)O)ccc2C1c1ccc([N+](=O)[O-])cc1&[0*]S(=O)(=O)c1ccc(Cl)cc1&&&
[0*]Nc1nc(=O)c2cn[nH]c2[nH]1&[0*]CCc1ccccc1&&&
CC1=NN(C2=NC(N)=NC(C(=O)O)=C2Cl)C(C)=C1&&&
[0*]Nc1ccc2c(c1)C(=O)N(OS(N)(=O)=O)C2=O&[0*]C(=O)c1ccccc1&&&
[0*]Nc1ccc(OC)cc1C&[0*]C(=O)C[1*]&[1*]N([2*])c1ccccc1OC&[2*]S(=O)(=O)c1ccccc1&&&
[0*]C(C)=O&[0*]Oc1cccc2oc(=O)ccc12&&&
[2*]CC&[2*]O[0*]&[0*]C(=O)c1sc(N[1*])nc1C&[1*]C(=O)C[3*]&[3*]SC(=S)N1CCCC1&&&
[0*]C(=O)Cn1cccc1&[0*]N[1*]&[1*]C12CC3CC(CC(C3)C1)C2&&&
[1*]CC&[1*]O[0*]&[0*]C(=O)c1sc2nc(-c3ccccc3)cc(C(F)(F)F)c2c1NNc1c(C)cccc1Cl&&&
[0*]NC&[0*]C(=O)c1sccc1N[1*]&[1*]C(=O)c1cc(F)ccc1F&&&
[0*]C([3*])=O&[0*]N[2*]&[2*]CC(O)CCc1ccco1^[3*]C1CCN([1*])CC1&&[1*]C(=O)c1cc(CCO)on1&&&
[3*]C(C)=O&[3*]N[9*]&[9*]CCC[5*]&[5*]O[6*]&[6*]CC[7*]&[7*]O[8*]&[8*]CC([10*])C[11*]&[10*]N([4*])[1*]&[1*]C(=O)c1ccccc1^[11*]N[2*]&[6*]C([0*])=O^[2*]C(=O)c1ccccc1&[0*]Oc1ccccc1&&&&&
[0*]S(=O)(=O)c1ccc(Oc2ccccc2-c2c[nH]cn2)c(F)c1&[0*]Nc1nccs1&&&
[0*]C(C)=O&[0*]O[1*]&[1*]C1C=C(C)CC([2*])CC2(C)C([3*])CCC(C)C12&[2*]C(C)CC#N&&[3*]Cc1ccccn1&&
[1*]Oc1cc(-c2nc(C)cs2)nc2c(C)c(OC)ccc12&[1*]C1CC2C(=O)NC3([3*])CC3C=CCCCN(C)C(=O)C2C1&[3*]C([0*])=O&[0*]N[2*]&[2*]S(=O)(=O)C1(C)CC1&&&
COC1=CC=C(C2=NN3C=CC=CC3=N2)C=C1&&&
[0*]C1CCN(c2cc3c(cc2F)c(=O)c(C(=O)O)cn3-c2ccc(F)cc2)CC1&[0*]CN&&&
[0*]C([1*])=O&[0*]Nc1cccc(-c2cnc3nccnn23)c1&&[1*]N1CCC(c2ccccc2)CC1&&
[0*]NC&[0*]C(=O)C=[1*]&[1*]=CC(=O)O&&&
OC1=CC=C(C2=CC3=CC=CC=C3C3=NCCN23)C(O)=C1&&&
C=S(C1=CC=C(F)C=C1)N1C(C2=CC=CC=C2O)=CC(C2=CC=CO2)=CC1=O&&&
[0*]Nc1cnn(CC)c1C(N)=O&[0*]C(=O)c1nc(O[1*])ccc1Nc1cncnc1&[1*]C[2*]&[2*]C1CCOCC1&&&
[0*]S(C)(=O)=O&[0*]Nc1cc(Cl)ccc1O&&&
[0*]C(C)N&[0*]C1CCN(c2ccccc2)C1&&&
[0*]C1OC([n+]2ccc(C(F)(F)F)c3c(C)ccnc32)C(O)C1O&[0*]CO&&&
[0*]C(=O)CCS&[0*]Nc1cccc(C([1*])=O)c1&[1*]N[2*]&[2*]C1CCCC1&&&
[0*]C(C)=O&[0*]N[1*]&[1*]C(Cc1cc(F)cc(F)c1)C(O)C[2*]&[2*]N[3*]&[3*]C1(c2cccc(C3CCOC3)c2)CCC1&&&
[1*]C(C#N)Cc1ccc(-c2ccc(S(C)(=O)=O)cc2F)cc1F&[1*]N[0*]&[0*]C([2*])=O&[2*]C1NC2CCC1C2&&&
[1*]CC&[1*]Oc1ccc2c(O[2*])n[nH]c2c1&[2*]CC(O)C[3*]&[3*]N1CCN([4*])CC1&[4*]CC([0*])=O&[0*]N[5*]&[5*]CC(C)C&&&
[0*]Cc1ccc(C(C)(C)C)cc1&[0*]N1CCC2(CC1)C(=O)NCN2c1ccccc1&&&
[0*]C1(C)CCCC2(C)C1CCC13CC(CCC12)C(=C)C3=O&[0*]C(=O)O&&&
CCCN1C(=O)C2=C([NH]C(C34CC5CC(CC(C5)C3)C4)=N2)N(CCCC)C1=O&&&
[0*]CC(C)C&[0*]Nc1ncnc2c1ncn2C1OC([1*])C(O)C1O&[1*]CO&&&
[1*]=CCCCCCCCCCCCCC&[1*]=C1CC(O)C([0*])O1&[0*]CO&&&
[0*]Oc1ccc(-c2n[nH]cc2-c2ccc(OC)c(Cl)c2)cc1&[0*]Cc1ccc2ccccc2n1&&&
COC1=CC=CC(NC2=NN(C3=CC=CC=C3)C(C3=CC=C(Cl)C=C3)=C2)=C1&&&
[0*]C(=O)CCc1cc(-n2ccc3ncnc(Nc4cc(OC)c(OC)c(OC)c4)c32)cs1&[0*]Nc1ccc(OC)c(OC)c1&&&
[0*]Nc1ccc(OC)cc1OC&[0*]C(=O)C[1*]&[1*]N1CCCC([2*])C1&[2*]Cn1cncn1&&&
[1*]OC&[1*]CC[2*]&[2*]O[0*]&[0*]C(=O)C1=CC(C)C2CCC(C#N)=C(C(=O)O)C12&&&
CCC1(O)C(=O)OCC2=C1C=C1C3=NC4=CC=C(C5=CC=CC=C6C=C[NH]C6=C5)C=C4C=C3CN1C2=O&&&
FC1=CC=C(C2=CC(C3=CC=CC=C3)=C3C(=NC4=CC=CC=C4N23)C2=CC=CC=C2C2=CC=C(C3=CC=C(Cl)C=C3)C=C2)C=C1&&&
CCC1=N[NH]C(=O)N1N=CC1=CC=C(O)C(OC)=C1&&&
[1*]Cc1ccccc1SC&[1*]N1CCC([3*])CC1&[3*]C([0*])=O&[0*]N[2*]&[2*]Cc1ccccc1Cl&&&
[0*]C(C)=O&[0*]O[2*]&[2*]C1CCC2(C)C(CC(O)C3(C)C2CC([3*])C2(C)C4CC(C)(C)CCC4([4*])CCC23C)C1(C)C&[3*]O[1*]&[1*]C(C)=O^[4*]C(=O)O&&&&
[0*]OC&[0*]C(=O)c1ccccc1ON=C(C)C1C(=O)C=C(C)C(C)C1=O&&&
O=C1C2=NC=C(C#CC3=CC=CC(Cl)=C3)N2CCN1C1=CN=CC=C1C1CC1&&&
[1*]N(C)C&[1*]C([0*])=O&[0*]Oc1cccc(-c2ccc(CC[2*])cc2)c1&[2*]N(C)c1ccc(C([3*])=O)cc1&[3*]N[4*]&[4*]CCC[5*]&[5*]N(C)C&&&
[2*]CC&[2*]O[0*]&[0*]C([1*])=O&[1*]N(C)C&&&
[0*]CCCN&[0*]Oc1ccc([N+](=O)[O-])cc1&&&
[1*]CC([0*])=O&[0*]N[2*]&[2*]S(=O)(=O)c1ccc(Cl)cc1^[1*]Sc1ccc(-c2ccco2)nn1&&&&
[2*]C1([5*])CC1C=C&[2*]N[0*]&[0*]C([4*])=O^[5*]C([1*])=O^[4*]C1CC2CN1C(=O)C([6*])NC(=O)OCCCCCO2&[1*]N[3*]&[6*]Cc1ccc2ccccc2c1&[3*]C1CCCCC1&&&&&
O=C1OC2=CC=CC=C2C2=C1N=C(NC1=CC=CC=C1)S2&&&
[1*]C1CCN(C)CC1&[1*]N[0*]&[0*]C(=O)c1ccccc1C1(O)CCCN(C)C1&&&
[0*]N1CCN(c2nc3cc(OC)c(OC)cc3s2)CC1&[0*]S(=O)(=O)c1cccc(Cl)c1Cl&&&
CSC1=NC(NC2=CC=CC(Br)=C2)=C2C=CC=CC2=N1&&&
[2*]C(=O)O&[2*]C1([0*])CCN([1*])CC1&[0*]Oc1ccccc1C1CCCCC1&&[1*]C[3*]^[3*]C1CC1&&&
[0*]C([1*])=O&[0*]Nc1ccccc1&&[1*]C1(c2ccc3ccccc3c2)CCOCC1&&
[1*]CC&[1*]N([2*])[0*]&[0*]C(=O)c1oc2ccc3c(c2c1C)CC1(C3)C(=O)NC(=O)N1C&&[2*]CC&&
[0*]C1OC(n2cc(-c3nc(-c4ccccc4OC)no3)c3c(N)ncnc32)C(O)C1O&[0*]CO&&&
COC1=CC(C2CNCCS2)=CC=C1OC1=CC=C2C=CC=CC2=C1&&&
[1*]Oc1nc(-c2ccc(N[0*])cc2)nc2c1ccn2C&[0*]C([3*])=O&[3*]C1CC1^[1*]CC[2*]&&[2*]N1CCCC1&&&
[0*]C(=O)c1nc2cc(Cl)ccc2[nH]1&[0*]Nc1ccccc1&&&
COC1=CC=C(C2NC(=O)C3CCCN32)C=C1OC&&&
[0*]CC#Cc1cnc2cc(OC)c(OC)c(OC)c2c1&[0*]N1CCN(c2cc3c(cc2F)c(=O)c(C(=O)O)cn3-c2ccc(OC)cc2)CC1&&&
COC1=CC=C(CN2C(=O)C3CCCN3C(=O)C3=C2SC=C3C)C=C1&&&
O=C1NC2=CC=CC=C2CN2CCN(CCNCCNP(=O)(O)OCCCCCCCCN1)CC2&&&
[0*]N1CCC2(CC1)Cc1cn(C(C)(C)C)nc1C(=O)N2&[0*]C(=O)C1=C2CNCCN2C2CC2NC1&&&
FC(F)(F)C1=CC=C(N2CCNCC2)C=N1&&&
[0*]C1CCc2ccc(OC)cc2C1&[0*]N1CCN(c2cccc(Cl)c2)CC1&&&
[0*]S(=O)(=O)c1ccc2c(-c3cc(C(F)(F)F)nn3-c3ccccc3)nccc2c1&[0*]Nc1ccncn1&&&
[0*]Nc1ccc(CCCC(=O)O)cc1&[0*]C(=O)c1ccccc1&&&
[1*]C(=O)Cc1ccccc1OC&[1*]N[4*]&[4*]C(C([2*])=O)C(C)C&[2*]N[5*]&[5*]C(CCCN=C(N)N)C([0*])=O&[0*]O[3*]&[3*]Cc1ccccc1&&&
CCC1=C(C)C2=CC=C3[NH]C(C)=C(C(=O)O)C(=O)C3=C2[NH]1&&&
[0*]C(=O)c1[nH]c2ccc(CC(C)C)cc2c1CCCC&[0*]O[1*]&[1*]Cc1cccc(Br)c1&&&
[0*]NC&[0*]C(=O)C([2*])CC(C)C&[2*]N[1*]&[1*]C(=O)n1c(=O)[nH]c2ccc(Cl)cc21&&&
[0*]Nc1c2c(nn1-c1ccc(OC)cc1)CSCC2&[0*]C(=O)CCc1ccc(Cl)cc1&&&
[1*]Cc1cccc(-c2ccc(OC)c(C([0*])=O)c2)c1&[0*]N[2*]&[2*]C1CCCCC1^[1*]N1CCC(O)CC1&&&&
[1*]Oc1cccc2c1OC(C)(C)C2&[1*]CC([0*])=O&[0*]Nc1ccc(C[2*])cc1&[2*]N1CC2CCC(C1)N2[3*]&[3*]Cc1ccc2c(c1)OCO2&&&
[0*]C1CN(c2ccc3c(c2)-c2c(c(C(N)=O)nn2C)CC3)CCO1&[0*]CN&&&
[6*]C1OC(n2cnc3c(N)ncnc32)C([5*])C1[4*]&[4*]O[1*]&[1*]C(=O)c1ccccc1^[5*]O[2*]&&[2*]C(=O)c1ccccc1^[6*]C[3*]&&[3*]O[0*]&[0*]C(=O)c1cccc2ccccc12&&&
[0*]C(=O)c1cccc(S([2*])(=O)=O)c1&[0*]N[1*]&[1*]Cc1cccnc1^[2*]N1CCCCC1&&&&
[0*]C(C)=O&[0*]N1CCC([2*])CC1&[2*]C([1*])C(=O)O&[1*]Oc1ccccn1&&&
[4*]CC(C)C&[4*]N[0*]&[0*]C(=O)CC(O)C([5*])CC(C)C&[5*]N[1*]&[1*]C(=O)C([6*])Cc1c[nH]cn1&[6*]N[2*]&[2*]C(=O)C([7*])Cc1ccccc1&[7*]N[3*]&[3*]C(=O)C(C)C&&&
CC(C)N1C=C[N+](CC2=C(C3=CC=C(Br)C=C3)OC3=C2C(=O)C(O)=C(C2=NC=CS2)C3=O)=C1&&&
[0*]Cc1nc2ccc(F)cc2c(=O)n1-c1ccc(C#CC)cc1&[0*]N1CCN(C)CC1&&&
CCCC1=NC2=C(C)C=CN=C2N1CC1=CC=C(C2=CC=CC=C2C2=N[NH]N=N2)C=C1&&&
[1*]CC&[1*]Oc1ccc(-n2c(S[2*])nc3c(c2=O)SC(C)C3)cc1&[2*]CC([0*])=O&[0*]Nc1ccccc1&&&
[0*]C(CN)n1cc(Br)nc(Nc2c(Cl)cc(OC)cc2Cl)c1=O&[0*]C1CC1&&&
[0*]C(=O)c1ccccc1&[0*]N1CCN([2*])CC1&[2*]CCC[3*]&[3*]N[1*]&[1*]C([4*])=O&[4*]C12CC3CC(CC(C3)C1)C2&&&
[0*]OC&[0*]CC[1*]&[1*]Oc1ccc(-c2nc(-c3c(C)nc(N[2*])nc3N[3*])ncc2Cl)cc1C#N&[2*]C(C)C&&[3*]C[4*]^[4*]C1CC1&&&
[4*]N1CC(C)C([5*])Oc2ccc(N[0*])cc2C1=O&[0*]C(=O)Cc1cn(C)c2ccccc12&&[4*]C(C)CO&[5*]C[3*]^[3*]N([1*])C&[1*]C([2*])=O&[2*]Nc1ccc(C(F)(F)F)cc1&&&
[0*]C(=O)c1cnn(-c2ccc(Cl)cc2Cl)c1-c1ccc(OC)cc1&[0*]N1CCN(c2ccccc2C(F)(F)F)CC1&&&
[2*]Nc1cc(OC)nc(OC)n1&[2*]S(=O)(=O)c1ccc(N[0*])cc1&[0*]C([1*])=O&[1*]Nc1ncc(Br)s1&&&
[0*]C(C)=O&[0*]Nc1ccc(N[1*])cc1&[1*]C(=O)C([4*])CC([2*])=O&[2*]N[3*]&[3*]Cc1cccnc1^[4*]N[5*]&&[5*]S(=O)(=O)c1cccc2cccnc12&&&
[1*]CCS(=O)(=O)C(C)(C)C&[1*]N[0*]&[0*]C(=O)C[1*]&[0*]Oc1cccc(C#N)c1&&&
[5*]C(C)(C)CC&[5*]C1CCC([4*])(C)OC1&[4*]C([2*])=O&[2*]N[3*]&[3*]C(Cc1ccc(-c2cccc(C(F)(F)F)c2)cc1)C([0*])=O&[0*]O[1*]&[1*]C(C)C&&&
[0*]C(=O)CC1C(=O)Nc2ccc(C)cc21&[0*]N[1*]&[1*]Cc1ccco1&&&
[0*]CC&[0*]N([1*])[2*]&[1*]CC&&[2*]CCCCC[3*]^[3*]Nc1ccc(N[4*])c2c1C(=O)c1ccccc1C2=O&[4*]CCC[5*]&[5*]N(C)C&&&
[1*]S(=O)(=O)C1OC1c1ccccc1&[1*]N[0*]&[0*]CCCCO&&&
[1*]CC&[1*]N(c1ccccc1)c1ccc(C[2*])cn1&[2*]N[0*]&[0*]C(C)=O&&&
[0*]N1CCC2(CC1)C(=O)N(C)CCN2c1ccccc1&[0*]C1CCCC1O&&&
COC1=CC=CC2=C1C(=O)C1=C(O)C3=C(C=C1N2C)[NH]C1=CC(F)=CC=C13&&&
[0*]Nc1ccc(Oc2ccnc3[nH]c(=O)[nH]c23)cc1F&[0*]S(=O)(=O)c1ccc(Cl)c(Cl)c1&&&
CC1=CC=C(C)N1C1=CC=C2C=C(C3=NC4=CC=C(C)C=C4[NH]3)C(=O)OC2=C1&&&
[0*]Cc1cc(CC(C)C)n[nH]1&[0*]N[1*]&[1*]C1CC([2*])N(c2nccs2)C1&[2*]C(N)=O&&&
[0*]Nc1ccc(C)cc1&[0*]C([1*])=O&[1*]Nc1ccccc1[N+](=O)[O-]&&&
[0*]C(C)=O&[0*]NC1=NN(C(C)=O)C(c2ccc(Cl)cc2Cl)S1&&&
[0*]OC&[0*]C(=O)c1ccc2c(c1)S(=O)(=O)c1ccc(C)cc1C2=O&&&
CN1N=CC(C2=CN=C(N3CCCC3C3=NC=CS3)C(F)=C2)=C1C1=NC2=CC=CC=C2S1&&&
[1*]SC&[1*]C1CC(=O)N(C)c2ccc(cc2)c2ccc(c(O)c2O[0*])C(=O)N1&[0*]C1Cc2ccccc2C1&&&
[0*]C(=O)c1cccc(Cl)c1&[0*]N[1*]&[1*]C1N=C(c2ccccc2)c2ccccc2NC1=O&&&
[2*]C(CC(N)=O)c1ccc(N2CCN(c3cccc(OC)c3)CC2)c([N+](=O)[O-])c1&[2*]N[0*]&[0*]C([1*])=O&[1*]N[3*]&[3*]Cc1ccccc1&&&
[2*]C(C)c1ccccc1&[2*]N[0*]&[0*]C(=O)C[4*]&[4*]C1CC2c3cc(N[1*])ccc3OC2C([5*])O1&[1*]C([3*])=O&[3*]C1CCOC1^[5*]CO&&&&
O=C(O)C1=COC(C2=CC=C(C3=CC=C(C(=O)O)C=C3)S2)=N1&&&
O=C1C=CC(S(=O)(=O)C2=CC=C(Br)C=C2Cl)=CN1C1=CC=C(Cl)C=C1C(F)(F)F&&&
[0*]N1CCN(c2cc3c(cc2F)c(=O)c(C(=O)O)cn3CC)CC1&[0*]CC(=O)O&&&
[0*]Oc1cccc(Cn2c(C)c(C(=O)c3ccccc3)c3ccc(OC(F)F)cc32)c1&[0*]C(C)C(=O)O&&&
[1*]=Cc1c(C([0*])=O)c(=O)n(C)c2cc(Cl)ccc12&[0*]N1CCC(C2CC2)CC1&&[1*]=CC(=O)O&&
[1*]N(C)C&[1*]C1CCN([0*])CC1&[0*]CCCCC[2*]&[2*]N1c2ccccc2Sc2ccc(C(C)(C)C)cc21&&&
[0*]C(=O)c1ccccc1OC&[0*]N[2*]&[2*]C(CC(C)C)C([1*])=O&[1*]N[3*]&[3*]C(C)Cc1ccccc1&&&
COC1=CC(C2=NC3=CC=CC(Cl)=C3S2)=CC(OC)=C1OC&&&
[0*]Nc1cc(C(=O)O)cc(C(=O)O)c1&[0*]C(=O)c1cc(=O)c2cc(F)cc(F)c2[nH]1&&&
[0*]OC&[0*]C(=O)CC[1*]&[1*]Oc1ccccc1N1CCN([2*])CC1&[2*]CCCc1ccccc1&&&
[1*]N([0*])C&[0*]S(=O)(=O)c1cccc(OC(F)F)c1&&[1*]C1CCCNC1&&
[1*]CC&[1*]Oc1ccccc1O[2*]&[2*]CC([0*])=O&[0*]Nc1ccc(N2CCOCC2)cc1N1CCOCC1&&&
[0*]=Cc1c(C)cccc1C&[0*]=Cc1ccc2ccccc2n1&&&
[0*]C12CCC(C)(C)CC1C1CCC3C4(C)CCC(O)C(C)(C)C4CCC3(C)C1(C)CC2&[0*]C(=O)O&&&
[1*]N([0*])C&[0*]C(=O)c1cnn2c(=O)[nH]ccc12&&[1*]Cc1ccc(Cl)s1&&
[8*]CS(=O)(=O)c1ccc(SC)cc1&[8*]C1CCCCC1[5*]&[5*]N[0*]&[0*]C(=O)C[4*]&[4*]N[1*]&[1*]C(=O)c1cc(N[2*])cc(N[3*])c1&[2*]C(C)=O&&[3*]C(=O)CN&&
[1*]CC&[1*]N1C(=O)C(=[0*])SC1=S&[0*]=C1C(=O)N(C)c2ccccc21&&&
[0*]C(=O)c1ccc(-n2ccc3ncccc32)cc1Cl&[0*]N[1*]&[1*]Cc1ccc(F)cc1Cl&&&
[0*]C(=O)C(=O)O&[0*]C1CCCCC1[1*]&[1*]C(=O)c1nc2ccccc2s1&&&
[2*]CC([3*])C&[2*]O[0*]&[0*]C([1*])=O^[3*]N1CCCC1^[1*]N[4*]&&&[4*]CCc1nc(-c2ccccc2)oc1C&&&
[2*]Cc1ccc(C)cc1&[2*]S[3*]&[3*]C(C)C([0*])=O&[0*]Nc1cccc(C([1*])=O)c1&[1*]Nc1ccccc1C&&&
CC1=CC=CC=C1CN=C(NO)C1=CC=NC(OC2=C(F)C(F)=CC(F)=C2F)=C1&&&
[0*]N1CC2(C)CC1CC(C)(C)C2&[0*]C(=O)c1ncccc1-c1cccnc1&&&
[0*]Cc1ccc(O)cc1O&[0*]Nc1ccc(C(F)(F)F)nc1&&&
[1*]C(CC)C([0*])=O&[0*]Nc1nc2ccccc2s1&&[1*]Sc1nc2ccccc2o1&&
CC1=C(C2=CC=CC(C#N)=C2)C(=O)N(CBr)[NH]1&&&
[0*]Cc1cc(Cl)ccc1OC&[0*]Nc1ccncc1&&&
[4*]C(C)(C)C&[4*]O[0*]&[0*]C([1*])=O&[1*]N1CCN([2*])CC1&[2*]C(=O)CC([7*])c1ccccc1&[7*]N[3*]&[3*]C([5*])=O&[5*]N[6*]&[6*]C(CCC(N)=O)C(=O)O&&&
[2*]CC&[2*]O[0*]&[0*]C(=O)C([5*])Cc1ccc(O[3*])cc1&[3*]C(C)C&&[5*]N[6*]^[6*]CC[7*]&[7*]N[1*]&[1*]C(=O)c1cc(O[4*])c(OC)c(OC)c1&[4*]CC&&&
[1*]C(=O)c1ccc(CC(=NCC)C([2*])=O)s1&[1*]N[4*]&[4*]C(C(N)=O)C(C)C^[2*]N[5*]&&[5*]C(Cc1ccccc1)C([0*])=O&[0*]O[3*]&[3*]Cc1ccccc1&&&
CC(C)CC1=C(CC(=O)O)OC(C2=CC=CC=C2)=C1C1=CC=CC=C1&&&
[0*]Oc1ccc2oc(=O)cc(C)c2c1&[0*]CC(=O)NNC(=O)C[1*]&[1*]Oc1csc(-c2cccc([N+](=O)[O-])c2)n1&&&
[0*]N([2*])C(=S)Nc1cc(C)ccc1C&[0*]CCC[1*]&[1*]N1CCOCC1^[2*]Cc1ccncc1&&&&
[1*]CCC&[1*]N([0*])c1ccccn1&[0*]C(=O)c1cn(C2CCCCC2)c(=O)c2c1c1ccccc1n2C&&&
[1*]OC&[1*]CC[2*]&[2*]N[0*]&[0*]C(=O)C[4*]&[4*]N1CCN([3*])CC1&[3*]Cc1ccccc1&&&
[0*]N(C)C&[0*]CC#Cc1ccc(C2=C(c3ccc(F)cc3)C(=O)NC2=O)cc1&&&
[6*]=CC&[6*]=CC1=C(C[3*])C(=O)C2(O1)c1c(C(C)=O)cc(C)cc1OC(=N)C2C#N&[3*]O[0*]&[0*]C(=O)C([5*])C(C)C&[5*]N[2*]&[2*]C([1*])=O&[1*]O[4*]&[4*]CC&&&
[2*]C(C)C([0*])=O&[0*]O[1*]&[1*]Cc1ccccc1^[2*]Nc1cc(C(F)(F)F)cc2ncccc12&&&&
[0*]C(=O)C(=NOC)c1csc(N)n1&[0*]N[2*]&[2*]C1C(=O)N2C(C(=O)O)=C(C[1*])CSC12&[1*]Sc1[nH]ncc1[N+](=O)[O-]&&&
CC1=CC(NC2=CC=CC(Cl)=C2)=NC(=S)[NH]1&&&
CN1C(=O)C(=NNC2=NC(N3CCOCC3)=C3SC=CC3=N2)C2=CC=CC=C21&&&
O=C1NC2=CC=CC=C2C12CCN(C1CCCC3=CC=CC=C31)CC2&&&
[0*]CCCC&[0*]N1CC(c2ccccc2)(c2cc(C)cc(C#N)c2)NC1=O&&&
[0*]Nc1cc(C)on1&[0*]C(=O)C[1*]&[1*]S[2*]&[2*]Cc1nc(=O)c2c(C)c(C)sc2[nH]1&&&
[2*]CC&[2*]O[0*]&[0*]C(=O)c1csc(N[1*])n1&[1*]C(=O)C[3*]&[3*]Oc1ccc(OC)cc1&&&
[0*]Nc1cccnc1NC&[0*]C(=O)c1ccc(N2CCCS2(=O)=O)c(C)c1&&&
[0*]C(=O)Cc1ccc(Br)cc1&[0*]N[2*]&[2*]Cc1ccc(-c2nc(C([1*])=O)co2)cc1&[1*]N1CCOCC1&&&
[0*]OC&[0*]C(=O)C1=C(c2cccc3ccccc23)CC2CCC1N2[1*]&[1*]C([2*])=O&[2*]N[3*]&[3*]CCC[4*]&[4*]N1CCOCC1&&&
[0*]C1Oc2ccccc2C1c1ccccc1&[0*]C[1*]&[1*]C1CC1&&&
[2*]CC&[2*]Oc1ccccc1N[1*]&[1*]C(=O)C[3*]&[3*]O[0*]&[0*]C(=O)C[4*]&[4*]Sc1nc(-c2cccs2)nc2sc(C)c(C)c12&&&
COC1=CC=C(C(O)=C(I)NC2=CC=CC=C2)C=C1&&&
[1*]CC&[1*]Oc1ccc(C[3*])cc1&[3*]N1CCCC([4*])C1&[4*]C[2*]&[2*]Oc1ccc(C([0*])=O)cc1&[0*]N1CC(N)CC1[3*]&[3*]OC&&&
[2*]C(C)(C)C&[2*]O[0*]&[0*]C([1*])=O&[1*]N1CC(N)C(c2ccc(Cl)cc2Cl)C1&&&
[2*]Cc1ccc(OC)cc1&[2*]O[0*]&[0*]C([1*])=O&[1*]N([3*])C&[3*]C[5*]&[5*]C1Oc2cc(C=[4*])ccc2S(=O)(=O)N(N)CC1C&[4*]=Cc1ccccc1&&&
OCC1=CC2=C(C=CC3=CC=CC=C32)N=C1C1=CC=CC=C1&&&
CN1C2=C(CC3=C(OS(=O)(=O)C(F)(F)F)C=CC=C32)C2=CC=CC=C21&&&
[0*]=Cc1ccc(N(C)C)cc1&[0*]=C1C(=O)N(c2ccccc2)N=C1C(F)(F)F&&&
[0*]CCCCN&[0*]Nc1[nH]c(=O)nc2[nH]cnc12&&&
[0*]C1C(c2ccc(OC)cc2)CC(=O)N1C&[0*]C(O)c1ccc(Cl)c(Cl)c1&&&
O=C(O)C1=CC(C2=CC=CC=C2)=C2C=CC(=O)C=C2[NH]1&&&
NC1=NCCO1&&&
COC1=CC=CC=C1C=NC1=C(C(N)=O)C=C(N2CCOCC2)S1&&&
[0*]N1c2ccccc2NC(=O)C1(C)C&[0*]C(=O)C[1*]&[1*]Sc1nnccn1&&&
[1*]C(C)(C)C([0*])=O&[0*]N([3*])c1ccccc1&[3*]C1CCCCC1^[1*]N[2*]&&[2*]S(=O)(=O)c1ccc(Cl)cc1&&&
[2*]CC&[2*]N[0*]&[0*]C([1*])=O&[1*]N([3*])C1CCc2ccccc21&[3*]Cc1ccccc1&&&
[0*]C(C)=O&[0*]N[1*]&[1*]C(C)Cc1ccc(C#Cc2cnc(N[2*])nc2)cc1&[2*]C1CC1&&&
ON=C1C2=CC=CC=C2C2CC(C3=CC=C(Cl)C=C3)N12&&&
O=C(NN=CC1=CC=C(O)C=C1)C1=CC=C(Cl)C=C1&&&
[2*]CC&[2*]Oc1ccc(N[0*])cc1O[3*]&[0*]C(=O)C[4*]&[4*]N([5*])C^[3*]CC^[5*]CC([1*])=O&&&[1*]Nc1ccc(Cl)c(C(F)(F)F)c1&&&
[0*]OC&[0*]C([1*])=O&[1*]C1(C)N=C(N2CCC2)c2cc(OC)c(OC)cc2N1&&&
[0*]Nc1ccccc1OC&[0*]C(=O)C([2*])C&[2*]N([1*])C&[1*]C(=O)CC[3*]&[3*]Sc1nc(=O)cc(C)[nH]1&&&
CC(=NNC(=S)N1CCC2=C(CCC2)C1)C1SC(=O)NC1=O&&&
[0*]NC(=S)NNC(=O)c1cc2cccc(C)c2oc1=N&[0*]C(=O)c1c(F)cccc1F&&&
OC1=CC=C(C=NNC(=S)NC2=CC=C3C=CC=CC3=C2)C=C1&&&
[3*]N(C)C&[3*]CC[2*]&[2*]Oc1cc2c(cc1N[0*])ncn2C2CCCC12&[0*]C([1*])=O&[1*]Nc1cc(C(F)(F)F)ccc1F&&&
[0*]OC&[0*]Cc1cc(-c2cc3c(Nc4cc(OC)c(Cl)cc4Cl)c(C#N)cnc3s2)co1&&&
CNC(=S)NC1=CC(C)=N[NH]1&&&
[2*]C(C)C&[2*]N1CC([1*])C(F)C1&[1*]O[0*]&[0*]Cc1nccn1C1CCOCC1&&&
[0*]N1Cc2ccccc2C1=O&[0*]C[1*]&[1*]C1(c2ncco2)NC(=O)NC1=O&&&
[0*]C(=O)c1ccccc1C&[0*]Oc1ccc(C([1*])=O)cc1&[1*]Oc1cc(C)cc2oc(=O)c3c(c12)CCC3&&&
CC1=CC=C2C(N)=C(C(N)=O)SC2=N1&&&
CC1=C(O)C(C(C)C)=C(O)C(C(C)C)=C1CCCC1=CC=CC=C1&&&
[0*]C(=O)Cc1ccc(OC)c(S([1*])(=O)=O)c1&[0*]N([2*])C&[2*]C1CCCCC1^[1*]N1CCOCC1&&&&
[2*]CC&[2*]O[0*]&[0*]C(=O)c1ccc(C#Cc2ccc(CC([3*])C)cc2)cc1&[3*]N[1*]&[1*]C(C)=O&&&
COC1=CC=C(C2=CC3=CC(Cl)=CC=C3[NH]2)C=C1&&&
O=C1[NH]N=C2C3=CC=CC=C3C(C3=CC=CC=C3)=NN12&&&
[0*]C(=O)Cn1cnc2c(nnn2-c2ccccc2)c1=O&[0*]N1CC(O)C1&&&
COC1=CC=C2C=C(C3=C(C4=CC=NC=C4)N=C(N)S3)C=CC2=C1&&&
[0*]Nc1ncc2c(n1)-c1c(c(C(N)=O)nn1C)CC2&[0*]C1CC1&&&
CC1=NC(NC2=CC=C(Cl)C=C2)=CC(NC2=CC=C(Cl)C=C2)=N1&&&
N#CC1=CC=CC(OC2=CC=C(C3=CC=CN=C3)C(F)=C2)=N1&&&
[0*]Oc1ccc(Cl)c2cccnc12&[0*]Cc1cccnc1&&&
[0*]CC(=O)NN=C(Cc1ccc(O)c(OC)c1)c1ccccc1&[0*]Oc1cccc(Cl)c1&&&
[0*]CC&[0*]O[1*]&[1*]C(C[2*])c1ccccc1&[2*]Nc1ncnc2[nH]cnc12&&&
[5*]CC&[5*]O[0*]&[0*]C([2*])=O&[2*]N1CCC(n2c(=O)[nH]c3ccccc32)CC1[6*]&[6*]C([3*])=O&[3*]Nc1ccccc1C([4*])=O&[4*]N1CCN(c2cccnc2)CC1&&&
[5*]CCC&[5*]N[1*]&[1*]C([0*])=O&[0*]O[3*]&[3*]C1CN([2*])C2COC(OCCCCCOC(CC1[4*])OC)C2&[2*]C(=O)c1ccccc1&&[4*]OC&&
[1*]Nc1cc(C)on1&[1*]C(=O)C[2*]&[2*]O[0*]&[0*]C(=O)C=[3*]&[3*]=C(c1ccccc1)c1ccc(F)cc1&&&
[2*]CC=C&[2*]NC1=NCC([1*])N1OC&[1*]O[0*]&[0*]Cc1ccccc1&&&
[0*]C1OC(n2ccc(N)nc2=O)C(O)C1O&[0*]CO&&&
COC1=CC=C(C2=CC=CC=C2N2CCN(C)CC2)C=C1&&&
[1*]S(=O)(=O)c1ccc(F)cc1F&[1*]N[0*]&[0*]Cc1ccccn1&&&
[0*]CCC&[0*]Oc1nsnc1Oc1ccc(C)cc1Cl&&&
[0*]CC=C&[0*]Oc1ccc(-c2nc3ccc(F)cc3c(C(F)(F)F)c2C)cc1&&&
[0*]CCCCCC&[0*]Oc1c(S[1*])c(CC)cc2c1CCCC2(C)C&[1*]CC(N)C(=O)O&&&
[0*]C(=O)CCCCC&[0*]O[1*]&[1*]CCCCCCCC1=C(Br)C(=O)C(Br)=C(Br)C1=O&&&
[0*]C(C)c1ccccc1&[0*]Nc1nc(N2CCOCC2)nc(N2CCOCC2)n1&&&
[0*]OC&[0*]C([1*])=O&[1*]C1CC2CCN1CC2c1ccnc2cc(OC)ccc12&&&
[0*]C(=O)c1cccc(OC)c1&[0*]Oc1ccc2ccccc2c1Cl&&&
[1*]Nc1onc(C)c1C&[1*]S(=O)(=O)c1ccc(N[0*])cc1&[0*]C(=O)c1ccc(C#N)cc1&&&
[0*]Oc1ccc(-c2cn[nH]c2-c2cccnc2)cc1&[0*]Cc1cc(C[1*])cnc1-n1cccn1&[1*]O[2*]&[2*]CC[3*]&[3*]O[4*]&[4*]CC[5*]&[5*]OC&&&
[1*]CC(=O)c1cc(C)c(C)cc1C&[1*]O[0*]&[0*]C(=O)c1ccc[n+]([O-])c1&&&
CC(C)C1=CC2=C(S1)C1=NC(C(=O)N(CC3=CC=CC4=CC=CC=C34)N=C1)=NC(C)(C)C2&&&
[2*]Sc1nc(N)cc(N)n1&[2*]CC([0*])=O&[0*]N[1*]&[1*]Cc1ccccc1F&&&
[0*]Nc1cccc(-c2ccc(-c3nc4cccc(C)c4[nH]3)s2)c1&[0*]C(=O)CCCCCCC(=O)NO&&&
[0*]C(=O)CCc1c(C)nn(-c2ccc(N3C(=O)CCC3=O)cc2)c1C&[0*]Nc1ccccc1Cl&&&
[0*]CCCn1ccc2ccccc21&[0*]N1CCc2ccc(-c3cccnc3)cc2CC1&&&
[0*]C(=O)c1cn(-c2ccc(OC)cc2)c(=O)c2ccccc12&[0*]Nc1ccncc1&&&
[2*]=C1CC2C3CCc4cc(O)ccc4C3CCC2(C)C1O&[2*]=CC[0*]&[0*]S[1*]&[1*]C(c1ccccc1)(c1ccccc1)c1ccccc1&&&
NC1CCN(C2=C(F)C=C3C(=O)C(C(=O)O)=CN(C4CC4)C3=C2F)C1&&&
[1*]CC([0*])=O&[0*]Nc1ccccc1Sc1ccccc1&&[1*]N1C(=O)NC2(CCCC2)C1=O&&
CC(C)CCN1C(=O)C2=C([NH]C(CC3=CC=CS3)=N2)N(CC2=CSC=C2)C1=O&&&
[0*]OC&[0*]C(=O)CCN[N+]([O-])=NO[1*]&[1*]C[2*]&[2*]C1OC(n2cnc3c(N)ncnc32)C(O)C1O&&&
[0*]C(=O)C(=O)O&[0*]N1CCC2(CCC([1*])CC2)CC1&[1*]Cn1nccc1C1CC1&&&
[2*]CC&[2*]O[0*]&[0*]C(=O)c1cc(-c2ccc(OC)cc2)n(CCC([1*])=O)c1C&[1*]Nc1ccc2c(c1)OCO2&&&
[1*]Oc1ccccc1C&[1*]CC(=O)NNC(=S)N[0*]&[0*]C(=O)c1cccs1&&&
[1*]N1CCC(n2nc(-c3ccc(N[0*])c(OC)c3)c3c(N)ncnc32)CC1&[0*]C(=O)c1ccccc1&&[1*]Cc1ccc(OC)cc1OC&&
[8*]CC&[8*]C12c3[nH]c4ccc(Cl)cc4c3CCN1C(=O)C([9*])CC2[4*]&[4*]C([1*])=O&[1*]N1CCN([2*])CC1^[9*]CC(S)C[9*]^[2*]C([0*])=O&[9*]C1CCN([5*])CC1&[0*]N[3*]&[5*]CCc1ccc(OC)cc1&[3*]CC[6*]&&&[6*]
[1*]CCCC&[1*]N[0*]&[0*]C(=O)C(N)CCCN&&&
[4*]C&[4*]C1([5*])C(=O)N([1*])C1[2*]&[1*]C([0*])=O&[0*]N[3*]^[2*]Oc1ccc(C(=O)O)cc1^[3*]Cc1ccccc1&&[5*]C(C)(C)C&&&&
CN1CN(C2=CC3=C(C=C2F)C(=O)C(C(=O)O)=CN3C2CC2)CCN1&&&
CCN1C(C2=CC(C(F)(F)F)=CC=C2Cl)=C(O)[NH]C1=O&&&
[0*]=CC(C)=O&[0*]=C1CC2C3CCc4cc(O)ccc4C3CCC2(C)C1=O&&&
[1*]CC(C)C(C)(C)C&[1*]Oc1ccc(C([0*])=O)cc1&[0*]N[2*]&[2*]CCc1c[nH]cn1&&&
[0*]N(C)c1nc(-c2ccco2)nc2c1cnn2C&[0*]Cc1cccs1&&&
[2*]C(C)(C)C&[2*]O[0*]&[0*]C([1*])=O&[1*]N1CC(c2ccc(N3CCN([3*])CC3)c(F)c2)CC1=O&[3*]CC[4*]&[4*]N1CCCC1=O&&&
[0*]OC&[0*]C(=O)CCCC([1*])=O&[1*]N1CCC2(CC1)NCCc1[nH]cnc12&&&
CCCC1=NN(C2=CC=CC=C2)C(C2=CC=C3OC(C4=CC=CC=C4F)=CC3=C2)=C1&&&
CC1=CC=C2N=C(C)C3=C(C)N=C(C4=CC=CO4)N3C2=N1&&&
[0*]=Cc1ccc(N(C)C)cc1&[0*]=CC(=O)O&&&
[0*]NC&[0*]Cc1cccc(Oc2ccc(Cl)cc2)c1&&&
[1*]=C1C(=O)N(c2ccccc2)N=C1N&[1*]=Cc1ccc(O[0*])cc1&[0*]Cc1nc2ccccc2s1&&&
[0*]CC(C)C&[0*]N1CCCC1c1cc(-c2nsc(N)n2)cc(-c2ccccc2)c1&&&
[0*]C(=O)c1cc(-c2ccc3[nH]c(-c4nc(C)no4)cc3c2)n(C)n1&[0*]N[1*]&[1*]Cc1c(F)cccc1Cl&&&
FC(F)(F)C1=CC=C(C2=NN=C(CC3=CC=C(Cl)C=C3)N2C2=CC=C(Cl)C=C2)C(Cl)=C1&&&
[0*]Nc1ccc([N+](=O)[O-])cc1OC&[0*]C(=O)c1ccco1&&&
[0*]OC&[0*]C(=O)c1ccccc1N[1*]&[1*]C([3*])=O&[3*]C1CCN([2*])CC1&[2*]S(=O)(=O)c1ccc2c(c1)OCCO2&&&
[0*]N1CCCCC2Cc3c(cccc3OC)CC21&[0*]C(=O)c1cn2cc(C)sc2n1&&&
[0*]N(C)C&[0*]Cc1ncccc1Oc1ccc(Cl)cc1&&&
[0*]=Cc1cnc(CCCC)n1Cc1ccc(C(=O)O)cc1&[0*]=C(Cc1cccs1)C(=O)O&&&
[0*]=CC(=N)N1CCN(c2c3c(cc(S(=O)(=O)O)cc2S(=O)(=O)O)C(=O)CC3)CC1&[0*]=Cc1ccc(Nc2c3ccccc3nc3ccccc23)cc1&&&
[1*]CC&[1*]Oc1cc(C=[2*])cc(Br)c1O[0*]&[0*]C(=O)c1ccccc1&&[2*]=C1SC(=S)N([3*])C1=O^[3*]C(C)C&&&
[3*]C1Nc2ccc(C#Cc3ccc(OC)cc3)cc2C2C1CCN2[1*]&[1*]CCC[2*]&[2*]N[0*]^[3*]CO^[0*]C(=O)CCl&&&&&
[0*]C(C)=O&[0*]N[3*]&[3*]C[5*]&[5*]C1OCC([4*])C1O&[4*]N[1*]&[1*]C([6*])=O&[6*]C1CC(O)CN1[2*]&[2*]C(=O)CCN&&&
[0*]C(=O)c1c(N)[nH]c(C(=O)c2ccc(Cl)cc2)c1Sc1ccc(C)cc1&[0*]N[1*]&[1*]Cc1ccco1&&&
[1*]CC&[1*]O[0*]&[0*]C(=O)c1ccnc2ccccc12&&&
[3*]NC(=N)N&[3*]CCCC([4*])C(N)=O&[4*]N[0*]&[0*]C(=O)C([5*])Cc1ccccc1&[5*]N[1*]&[1*]C(=O)C([6*])C[7*]&[6*]N[2*]&[2*]C(=O)c1ncc[nH]1^[7*]C1CCCCC1&&&&
[2*]CC&[2*]O[0*]&[0*]C(=O)c1c(-c2ccccc2)csc1N[1*]&[1*]C(=O)C[3*]&[3*]N1CCOCC1&&&
CC1=CC2=C(C=C1C)N(C1=CC=C(S(N)(=O)=O)C=C1)C(=O)N=C2&&&
[0*]C(=O)c1ccc(Cl)cc1&[0*]N[2*]&[2*]C1CCC([3*])CC1&[3*]CC[1*]&[1*]N1CCN(c2nccc3occc23)CC1&&&
[3*]=Cc1ccc(OC)cc1&[3*]=C(N[0*])C([1*])=O&[0*]C(=O)c1ccco1&&[1*]N[2*]^[2*]C1CCCCC1&&&
[0*]Nc1ccc2c(c1)C(=O)NC2=O&[0*]C([1*])=O&[1*]N[3*]&[3*]CC[5*]&[5*]C1CCN([2*])CC1&[2*]C([4*])=O&[4*]C1CCCO1&&&
[0*]N([4*])c1cccc(OC)c1&[0*]C(=O)C[3*]&[3*]N[1*]^[4*]C(C([2*])=O)c1cccnc1^[1*]C(=O)c1ccco1&[2*]N[5*]&&&[5*]C1CCCC1&&&
COC1=CC=C(P(=O)(C2=CC=CC=C2)C2=CC=CC=C2)C=C1OC&&&
[3*][N+](C)(C)C&[3*]CC(O)C[2*]&[2*]Oc1ccc(C([0*])=O)cc1&[0*]Oc1ccc(C=[6*])cc1O&[6*]=CC([1*])=O&[1*]O[4*]&[4*]CC([5*])c1ccccc1&[5*][N+](C)(C)C&&&
[0*]Nc1nc2ccccc2n1CC&[0*]C(=O)c1ccccc1F&&&
[1*]CC(=O)NN=C(C)c1ccc(Br)cc1&[1*]N[0*]&[0*]C([2*])=O&[2*]C1CC1&&&
[1*]CCCC&[1*]C1([2*])CS(=O)(=O)c2ccc(N(C)C)cc2C(c2ccc(O[0*])cc2)C1O&[0*]Cc1ccccc1&&[2*]CCCC&&
ClC1=CC=C(C2=CC=C(C3(C4=NC5=NC=CC=C5[NH]4)CC3)C=C2)C(Cl)=C1&&&
[0*]Nc1cc2sc(C(=O)c3cc(F)ccc3O)c(C)c2cn1&[0*]C([1*])=O&[1*]N[2*]&[2*]CCCl&&&
[0*]C(C)C&[0*]C1NC(=O)C([1*])NC(=O)C([2*])NC(=O)C([3*])NC(=O)C([4*])NC(=O)C([5*])NC1=O&[1*]Cc1ccc(O)cc1&&[2*]C(C)O&[3*]C(C)C&[4*]C(O)CC(=O)O&[5*]CCCN&&
CC(=O)C1=CC(C2=NC3=CC(C)=CC=C3[NH]2)=C(N)S1&&&
[3*]CC&[3*]N([1*])[5*]&[1*]C(=O)C[2*]&[2*]O[0*]^[5*]C1CCS(=O)(=O)C1^[0*]C(=O)C[4*]&&&[4*]Sc1ccc(Cl)cc1&&&
[0*]C([1*])=O&[0*]N1CCC(c2noc3cc(-c4cccc5[nH]ncc45)nc(N4CCOCC4)c23)C1&&[1*]N1CCCC1&&
[0*]C(=O)C1c2cccc(O)c2C(=O)N1c1cccc(C)c1&[0*]N[1*]&[1*]Cc1ccccc1&&&
[0*]C(C)=O&[0*]C1C(C)CC2C3CCC4=CC(=O)CCC4(C)C3CCC12C&&&
[0*]NC(=NC#N)c1cnccn1&[0*]Cc1ccc(Cl)c(Cl)c1&&&
[0*]Nc1nc(Cc2ccccc2)c(C(=O)O)s1&[0*]C(CO)c1ccccc1&&&
[2*]C1C(C)C(c2ccccc2)=NN1c1ccccc1&[2*]C([0*])=O&[0*]O[1*]&[1*]C(Cc1ccccc1)C(=O)c1ccccc1&&&
[0*]Nc1ccc(Oc2ccnc3cc(O[1*])c(OC)cc23)c(F)c1&[0*]C(=O)c1cc(-c2ccc(C[2*])cc2)ccn1&[2*]N1CCOCC1^[1*]CCC[3*]&&[3*]N1CCCCC1&&&
[1*]N1CCc2cc(-c3cncc(C#N)c3Nc3ccc4[nH]ncc4c3C)ccc2C1C([0*])=O&[0*]N(C)C&&[1*]C1CC1&&
[2*]Sc1nccn1C&[2*]Cc1ccc(C([0*])=O)o1&[0*]O[1*]&[1*]Cc1ccccc1F&&&
NCCC1=CN(CC2=CC=CC=C2)N=N1&&&
[0*]C(=O)C(C)(C)C&[0*]OCO[1*]&[1*]C([2*])=O&[2*]C1(C)CC(O)C(O)C2(C)C1CCC1(C)C3C=CC(C)(C)C3CCC12&&&
[4*]N1CC(C)C([5*])Oc2ccc(N[0*])cc2CC1=O&[0*]C([3*])=O&[3*]C1CC1^[4*]C(C)CO&&&[5*]C[1*]^[1*]N([2*])C&[2*]Cc1ccc(C(F)(F)F)cc1&&&
[0*]N1c2ccccc2NC(=O)C2CCCCC21&[0*]S(=O)(=O)c1ccc([N+](=O)[O-])cc1&&&
[0*]C(C)=O&[0*]N1CCN([1*])CC1&[1*]C(=O)c1cc2cc(F)ccc2oc1=Nc1ccccc1&&&
[0*]CN&[0*]C1CN(c2nnc(Nc3ccc(C(F)(F)F)cc3)s2)CCC1c1ncc[nH]1&&&
[2*]Sc1nc2ccccc2n1C&[2*]CC[0*]&[0*]Oc1ccc(C2CCNCC2[4*])cc1&[4*]C[1*]&[1*]Oc1ccc2c(c1)CCC2C(C)(C)C(=O)O&&&
O=S(=O)(O)CC1=CC=C(CCC2=CCcC3=CC=CC=C23)C(F)=C1&&&
[0*]C(=O)C(C)n1ccc2cc(S([1*])(=O)=O)ccc21&[0*]N1CCCCC1&&[1*]N1CCCCC1&&
[0*]Cc1ccccc1OC&[0*]Oc1ccc2sc(C(=N)N)cc2c1&&&
O=C1NC2=CC(F)=C(F)C(F)=C2C(C#CC2=CC=CC=C2)(C(F)(F)F)O1&&&
O=C1[NH]N=C2COC3=CC=NC(=C3)OCCOCCN12&&&
[0*]Nc1c(C(=O)c2ccc([N+](=O)[O-])cc2)oc2ccc(Cl)cc12&[0*]C1CCCCCC1&&&
CC(=O)C1=CN(C2=CC=C([N+](=O)[O-])C=C2)C(=N&&&
[2*]CC&[2*]C1CCCCN1[1*]&[1*]CCCC[0*]&[0*]Oc1ccc2c(=O)c3ccccc3oc2c1&&&
[1*]N1CCN(c2cn(-c3ccccc3)c3cc(Cl)ccc23)C(C)C1&[1*]CC(O)C[0*]&[0*]Oc1cccc2c1NC(=O)CC2&&&
[0*]CC&[0*]N([1*])[2*]&[1*]CC&&[2*]CC[3*]^[3*]NC1=C2C(=O)CC(c3ccc(OC)cc3)(CCCCCCBr)CC2=Nc2ccc(F)cc21&&&
[0*]=Cc1cccc(O)c1&[0*]=Cc1ccc(C=[1*])cc1&[1*]=Cc1ccc(O)c(O)c1&&&
[2*]N1CCN(C)CC1&[2*]CCCC[1*]&[1*]Oc1cccc(N[0*])c1&[0*]C(=O)c1cccc(-c2c[nH]cn2)c1&&&
[2*]C(C)C&[2*]N[0*]&[0*]C(=O)C[3*]&[3*]N1CN(c2ccccc2)C2(CCN([1*])CC2)C1=O&[1*]C(=O)c1cccnc1&&&
[3*]CCC&[3*]N([1*])[5*]&[1*]C(=O)CCC([2*])=O&[2*]Nc1cc([N+](=O)[O-])ccc1OC^[5*]C1CCN([4*])CC1&&[4*]CC[11*]&[11*]C1(c2cccc(F)c2)CCN([0*])CC1&[0*]C(=O)c1cc(OC)c(OC)c(OC)c1&&
COC1=C(C)C2=C(CC3C4=CC5=C(C=C4NC4=CC=C(O)C=C4N(C)C23)OCO5)C(OC)=C1OC&&&
[1*]CC([0*])=O&[0*]O[2*]&[2*]Cc1nc(=O)c2c(-c3ccccc3)csc2[nH]1^[1*]Oc1ccc(Cl)cc1&&&&
CN1C(=O)OC(C2=CC=C(C#N)C(N3C=C(C(N)=O)C(C)=N3)=C2)C1(C)O&&&
[4*]CC&[4*]C1OC(=O)C(C)=CC(C)C([2*])C([0*])(C)CC(C)C(=O)C(C)C2N(NCc3ccccn3)C(=O)OC12C&[0*]OC&&[2*]O[1*]^[1*]C1OC(C)CCC1[3*]&[3*]Nc1ncccn1&&&
[1*]CC(=O)c1ccc(Cl)cc1&[1*]O[0*]&[0*]C(=O)c1ccccn1&&&
CC1=CC=C(S(=O)(=O)N2C3=CC=CC=C3C3=CC=C4OCOC4=C32)C=C1&&&
[1*]C1COC(N)=N1&[1*]CC[0*]&[0*]Oc1ccccc1Br&&&
[2*]Cc1cc(Cl)ccc1CN&[2*]N[0*]&[0*]C(=O)C([3*])C[4*]&[3*]N[1*]&[1*]C(=O)c1ccc(-c2ccccc2)nc1^[4*]C1CCCCC1&&&&
COC1=CC=CC=C1C1=NN=C2C1=NC1=CC=C(Cl)C=C1C2=O&&&
[1*]N1CCN(c2ccc(C)cc2C([0*])=O)CC1&[0*]N1CCCC1&&[1*]C([2*])=O^[2*]C1CC1&&&
[2*]C1C(=O)Nc2ccc(F)cc2CC1[1*]&[1*]Cc1ccccc1&&[2*]CCCC[0*]^[0*]N1CCN(c2cccc(Cl)c2Cl)CC1&&&
[0*]N1CCc2cc(OC)c(OC)cc2C1&[0*]C(=O)C[1*]&[1*]Oc1ccc2ccccc2c1&&&
[1*]CCC&[1*]N[0*]&[0*]C(=O)Cn1nc(C)c2c(C)n(-c3ccc4ccccc4c3)nc2c1=O&&&
COC1=CC=CC(C2SCC(=O)N2C2=CC(OC)=C(OC)C(OC)=C2)=C1O&&&
[1*]Cc1c(C)cccc1C&[1*]N[0*]&[0*]C(=O)C(CC(C)C)NP(=O)(N1CC1[4*])N1CC1[5*]&[4*]C(N)=O&&[5*]C[2*]^[2*]N[3*]&[3*]C(C)1=NCN(C2CCCCC2)C1=O&&&
OC1=CC=C(C=NC2=C(C3=NC4=CC=CC=C4[NH]3)C3=C(CC4=CC=CC=C4)[NH]C(=N3)S2)C=C1&&&
[3*]Cc1ccc(OC)cc1&[3*]N1C(=O)C([4*])CC(C([1*])=O)=C1C&[1*]N(C)C&&[4*]CC([0*])=O^[0*]N[2*]&[2*]Cc1cccnc1&&&
[0*]Nc1cccn2c(C)c(C)nc12&[0*]CCc1ccc2c(c1)OCO2&&&
CC1(C2=CC=CC=C2)CC(CN)C1&&&
[0*]C(=O)c1ccc(N2C(=O)C3C4C=CC(C4)C3C2=O)cc1&[0*]Nc1ccc(-c2cccc(Cl)c2)cc1&&&
O=C(CC1=C(N=NC2=CC=C(O)C=C2)N=C(NC2=CC=C(S(=O)(=O)C3=CC=CC=C3)C=C2)S1)C1=CC=CS1&&&
[0*]C12OC(c3nc(-c4ccccc4)c(-c4ccccc4)s3)OC1CC1C3CCC2C1CC3C&[0*]CO&&&
[2*]CC&[2*]Oc1ccc(N[0*])cc1O[3*]&[0*]C([4*])=O&[4*]C1CCN([1*])CC1^[3*]CC^[1*]C(=O)c1cccc(OC)c1&&&&&
[0*]=CCCCCCCCCCCCCCC&[0*]=CCCCCC[1*]&[1*]C1OC(=O)C(C)NC1=O&&&
[0*]N(C)C&[0*]C1CCC(n2cc(C(N)=O)c(Nc3ccc(Cl)cc3)n2)C(C#N)C1&&&
O=C1C2=C(N=CN1CC1=CC=C(Cl)C=C1Cl)N(C1=CC=C(Cl)C=C1)N=C2&&&
[1*]OC&[1*]CCC([0*])=O&[0*]N[2*]&[2*]CCn1cc2nc(-c3ccco3)nc(Nc3cccc(Cl)c3)c2n1&&&
[2*]=COC&[2*]=C(C#N)C([0*])=O&[0*]Nc1cccc(N[1*])c1&[1*]C(=O)CC[4*]&[4*]N1C(=O)C(=[3*])SC1=S&[3*]=Cc1ccccc1Cl&&&
[0*]C([1*])=O&[0*]Nc1ccc(F)cc1&&[1*]N1CC=CCC1&&
[0*]C(=O)Cc1csc(C)n1&[0*]N1CC2CCC1CN([1*])C2&[1*]Cc1ccsc1&&&
[2*]NC(=N)N&[2*]CCC[4*]&[4*]C1C(=O)N([3*])CC(=O)N1[5*]&[3*]C(Cc1cccc(C(=N)N)c1)C([0*])=O&[0*]N1CCC([1*])CC1^[5*]C1CCCCC1^[1*]OS(=O)(=O)Cc1ccccc1&&&&&
[0*]NC&[0*]C(=O)c1cnn(-c2nc(-c3ccccc3)cc(-c3ccc(OC)cc3)n2)c1&&&
[0*]C(=O)Cc1csc(C(C)C)n1&[0*]Nc1ccccc1-c1ccccc1&&&
C[N+]1(C)C2OP(=O)(O)OCC2OC1P(=O)(O)O&&&
[2*]=CCCCCCCCCCCCCC&[2*]=C1CC([1*])C([3*])O1&[1*]O[0*]&[0*]C(C)=O^[3*]CO&&&&
N#CC1=CN(C2=CC=C(C(=O)O)C(O)=C2)C=C1C1=CC=C(Cl)C=C1Cl&&&
[1*]Cc1cc(C(C)C)n[nH]1&[1*]N1CCN([0*])CC1&[0*]C([2*])=O&[2*]C1CC1&&&
[0*]Nc1nc2ccc(OC)cc2s1&[0*]C(c1ccc(Cl)cc1)c1nccn1C&&&
CCCCN1C(=O)C(C(=O)C2=CC=C(F)C=C2O)=C(O)C2=CC=CC=C21&&&
CCN1C(=O)C(C2=C[NH]C3=CC=C(O)C=C23)C2=CC(OC)=C(OC)C=C21&&&
CC1=CC=CC(C)=C1NC1=NC=NC2=C1C(C1=CC=CC(Cl)=C1)=C(C#N)S2&&&
[0*]Nc1cc(C(C)(C)C)nn1-c1ccc(C)cc1&[0*]C([1*])=O&[1*]Nc1ccc(Oc2ccnc3[nH]c(=O)n(C)c23)c2ccccc12&&&
[0*]C(c1ccccc1)(c1ccccc1)c1ccc(OC)cc1&[0*]O[1*]&[1*]CC[2*]&[2*]N1CCC(O)C1&&&
ClC1=CC=C2C(=C1)N=CN2C1CCNCC1&&&
[0*]C1CCC2(CC1)Oc1ccc(-c3ccccc3)cc1C1CCC(C)C(C)C1C21CO2&[0*]C(C)(O)CO&&&
[1*]CC&[1*]O[0*]&[0*]C(=O)C[2*]&[2*]N1CCc2sc(CC[3*])nc2C1&[3*]N[4*]&[4*]CCC[5*]&[5*]N1CCOCC1&&&
[2*]CCC#N&[2*]N([3*])[0*]&[0*]C([1*])=O&[1*]Nc1cccc(F)c1^[3*]CC[4*]&&[4*]Sc1nnnn1-c1ccccc1&&&
[0*]C1([N-][N+]#N)OC(n2ccc3c(N)ncnc32)C(O)C1O&[0*]CO&&&
[0*]=CC(=O)NO&[0*]=Cc1ccc(O)c(O)c1&&&
[0*]Nc1ccccc1OC&[0*]C(=O)c1c(N[1*])c2cc(C)ccn2c1O&[1*]CCCc1ccccc1&&&
[0*]CC&[0*]N([1*])[2*]&[1*]CC&&[2*]Cc1coc(-c2ccc(Br)cc2)n1&&
[0*]OC&[0*]C(=O)C([2*])Cc1ccc(O)cc1&[2*]N[1*]&[1*]C(=O)c1c(Cl)cc2c(c1Cl)CCNC2&&&
O=C1C=C2C=C(C3=CC=CC=C3F)[NH]C2=CN1CCC1=CC=CC=C1&&&
[1*]CC&[1*]O[0*]&[0*]C([4*])=O&[4*]C1([5*])CCN([3*])CC1&[3*]O[2*]&[2*]Cc1ccccc1^[5*]Cc1ccccc1&&&&
CC1=CC=C(N2N=CC3=C(N)N=CN=C32)C=C1&&&
[0*]Nc1ccc(C)cc1C&[0*]C(=O)Cn1nc(C(F)(F)F)c2c1CCCC2&&&
[0*]C(=O)c1ccc(Nc2nc(C)cn3c(-c4cn[nH]c4)cnc23)cc1F&[0*]N1CCOCC1(C)C&&&
[1*]C1CC2CCC(C1)N2C&[1*]O[0*]&[0*]C(=O)c1cccnc1&&&
[4*]C1SC(=NC)N(C)C1=O&[4*]Cc1ccc(O[0*])cc1&[0*]Cc1ccccc1C[1*]&[1*]O[2*]&[2*]C1OC([3*])C(O)C(O)C1O&[3*]CO&&&
CN1CCC2C(C1)C1=CC3=C(C=C1C1=CC=C(F)C=C1)C1=CC=CC=C1[NH]3&&&
[1*]CC#CC&[1*]Oc1ccc(S(=O)(=O)C[3*])cc1&[3*]C1([2*])CCN([0*])CC1&[0*]C(=O)c1ccccc1F&&[2*]C(=O)NO&&
[1*]CCc1c[nH]c2ccc(OC)cc12&[1*]N[0*]&[0*]C(=O)c1ccc2[nH]nnc2c1&&&
COC1=CC(Br)=C(OC)C=C1C1=NOC(C2=CC=CC=C2F)=N1&&&
COC1=CC=CC(C2=NC3=CC(C(=O)O)=CC=C3N2C2CCCCC2)=C1&&&
O=C(O)C#CC1=CC=CC2=C1C1=CC=CC=C1C2=O&&&
[1*]=CC&[1*]=C(N[0*])C(=O)O&[0*]C(=O)CCP(=O)(O)Oc1ccccc1&&&
CCCCCCCCC1=CC=C(CN)C=C1&&&
[1*]C(C#N)Cc1ccc(-c2ccc3ncccc3c2)cc1F&[1*]N[0*]&[0*]C([2*])=O&[2*]C1NC2CC1C1CCC21&&&
CC1=CC=CC=C1C1NN=C(C2=CC=CC(C)=C2)S1&&&
[0*]N(C)C&[0*]CCC[1*]&[1*]Nc1nc2c(s1)CCc1ccccc1-2&&&
[0*]C(=O)CCCCCCCCCCCCCCCCCCCCCCC&[0*]Nc1ccc(C(=O)O)c(C(=O)O)c1OC&&&
[0*]Cc1ccc(N[2*])c(OC)c1&[0*]Nc1nc(N[1*])nc(N[3*])n1&[1*]CCCN^[2*]CCc1cc(OC)cc(OC)c1&[3*]CCc1ccc(N)c(OC)c1&&&&
[0*]=C(C(=O)c1ccc(OC)cc1)c1ccccc1&[0*]=Cc1ccc(OC)c(OC)c1&&&
[3*]Cc1ccc(C)cc1&[3*]N[0*]&[0*]C(=O)CC[1*]&[1*]O[2*]&[2*]Cc1cc(-c2cc(C)cc(C)c2)no1&&&
[0*]C(=O)CC(C)C&[0*]O[2*]&[2*]C1CC2CC([3*])CC1N2C&[3*]O[1*]&[1*]C(c1ccc(F)cc1)c1ccc(F)cc1&&&
[3*]=CCC&[3*]=CC(=O)C([0*])=O&[0*]O[2*]&[2*]C[4*]&[4*]C1C([1*])C(n2ccc(=O)[nH]c2=O)OC1(C)C&[1*]OP(=O)(O)OP(=O)(O)O&&&
O=C1[NH]C(=O)N(C2CCCC2)N=C1F&&&
CC1(C)COC(C2COC(C3=CC=C(Cl)C=C3)=N2)=N1&&&
[0*]CCCCc1nnc(S[1*])n1-c1ccc(OC)cc1&[0*]Oc1ccc(C)cc1&&[1*]C(C)C(=O)O&&
[0*]Nc1nc2ccccn2c1[N+](=O)[O-]&[0*]CC[1*]&[1*]S[2*]&[2*]C1CCCCC1&&&
[0*]C1CC(c2ccc(-c3cccnc3)cc2)=NN1C(N)=O&[0*]Cc1ccc(Cl)cc1&&&
[3*]C1C=C2C(=CC3(C)C4=CCC(c5ccoc5)C4([4*])CCC23[1*])O1&[1*]C(=O)O&&[3*]CO&[4*]CC(=O)C[0*]^[0*]O[2*]&[2*]C1OC2OC3(C)CC4C(C)CCC(C1C)C24OO3&&&
CC1(C)CCC(C)(Br)C2(C)CC3CC=C1C2C3(C)C&&&
[3*]Oc1ccc(OC)cc1&[3*]C1C=CC(c2ccccc2)OC1[4*]&[4*]C[0*]&[0*]O[2*]&[2*]C1OC([5*])C(O)C(O)C1O&[5*]C[1*]&[1*]Oc1ccc(O)cc1&&&
[0*]CC(C)=O&[0*]Oc1ccc(C(F)(F)F)cc1-c1ccc(-c2nccnc2Nc2cccc(C[1*])c2)cc1&[1*]N[2*]&[2*]CCc1ccccc1&&&
CC(C)(C)C1=N[NH]C(=NNC(=S)NC2=CC=CC=C2)S1&&&
[0*]OC1=C(c2ccc(OC)cc2)Sc2ccccc2-n2cccc21&[0*]C(=O)C[1*]&[1*]N1CCCCC1&&&
[0*]C(C)=O&[0*]N[2*]&[2*]C(Cc1ccc(OP(=O)(O)O)cc1)C([1*])=O&[1*]N[3*]&[3*]C(CCc1ccccc1)C(=O)O&&&
CC(=O)C(=O)O&&&
[0*]C(=O)Cn1ccsc1=N&[0*]Nc1ccc2c(c1)OCO2&&&
[0*]N1C2CCCC1C1CCC2N1c1ccc(-c2ccccc2)cc1&[0*]C1CCC1&&&
[0*]OC&[0*]C(=O)CCCCC[2*]&[2*]N1C(=O)N([3*])C(c2ccccc2)(c2ccccc2)C1=O&[3*]CCC[1*]&[1*]N1CCN(c2ccccc2)CC1&&&
CC1=CN=CC=C1C1=NN=C2SC(C3=CC=CO3)=NN12&&&
C1=CN(CC2=CC=C(C3=NN=C(CC4=CC=CC=C4)O3)C=C2)C=N1&&&
[2*]S(=O)(=O)c1cc(C)ccc1OC&[2*]N1CCOC12CCN([0*])CC2&[0*]C([1*])=O&[1*]Nc1ccc(C#N)cc1&&&
[0*]C(=O)C(CC(C)C)C(CCC)[N-][N+]#N&[0*]N[1*]&[1*]C1C(O)C(O)C2OCOC2C1O&&&
[1*]N(C)C&[1*]C[3*]&[3*]C1(C)CNC(=O)c2ccc(N[0*])cc2O1&[0*]C(=O)C=[2*]&[2*]=Cc1ccccc1&&&
[2*]CCC&[2*]C1C(=O)C(=O)N([3*])C1[1*]&[1*]C([0*])=O&[0*]OC^[3*]CC#Cc1ccccc1&&&&
[5*]SC&[5*]CCC([3*])C([2*])=O&[2*]N1CCOCC1&&[3*]N[0*]^[0*]C(=O)C([4*])Cc1ccccc1&[4*]N[1*]&[1*]C(=O)c1csc(C2CCCCN2)n1&&&
[3*]CC&[3*]O[0*]&[0*]C(=O)c1cc(C)sc1N[2*]&[2*]C(=O)C[4*]&[4*]O[1*]&[1*]C([5*])=O&[5*]C1CC1&&&
[0*]C(C)=O&[0*]O[1*]&[1*]C[3*]&[3*]C1CN([2*])CC(N)C1O&[2*]Cc1ccccc1&&&
[0*]CCCCCCCs&[0*]Oc1ccc2c(-c3ccccc3)cc(-c3ccccc3)nc2c1&&&
[1*]C(Cc1ccccc1)C(O)CC(CCC(C#N)C(N)=O)C([0*])=O&[0*]NC1c2ccccc2CC1O&&[1*]N[2*]^[2*]C(C)(C)c1cccc2ccccc12&&&
[1*]CC&[1*]N([2*])c1ccc(C([0*])=O)cn1&[0*]Nc1cccc(C(C)=O)c1&&[2*]Cc1ccccn1&&
[1*]Nc1ccc(C)c(C)c1&[1*]C(=O)C[2*]&[2*]O[0*]&[0*]C(=O)c1c(C)noc1C&&&
[2*]C(C)(C)CC&[2*]N([3*])[0*]&[0*]C([1*])=O&[1*]Nc1ccccc1Br^[3*]Cc1ccccc1&&&&
[2*]C(C)C&[2*]ON=C(C([0*])=O)c1nc2c(s1)CCCc1cc(C3CCCCC3)ccc1-2&[0*]N[4*]&[4*]C1([6*])CCC1&[6*]C([1*])=O&[1*]N[5*]&[5*]CC#N&&&
[2*]N([0*])c1c(N)n(CCCC)c(=O)[nH]c1=O&[0*]C(=O)CC[3*]&[3*]N[1*]^[2*]CC(C)C^[1*]C(=O)c1ccc(Br)o1&&&&&
[0*]C(C)=O&[0*]O[1*]&[1*]C1CC(C)C2CCC(C)C([2*])C12&[2*]CO&&&
[3*]Cc1ccccc1C&[3*]C1CC2(CC2[2*])CN([1*])C1=O&[1*]Cc1ccc(O[0*])cc1&[0*]C(C)C^[2*]C(=O)NO&&&&
[0*]Cc1cc(C)ccc1C&[0*]N[1*]&[1*]CCCCCCCCCCCC[2*]&[2*]N[3*]&[3*]CCCCCCCCCCCCC[4*]&[4*]N[5*]&[5*]CCCCCCCC[7*]&[7*]N[8*]&[8*]CCCCCC[9*]&[9*]N[10*]&[10*]Cc1cc(C[11*])ccc1CO&[11*]N[12*]&[12*]CCCN&&&
C1=CC=C2C(C3=CSN=N3)=CC=CC2=C1&&&
[0*]Nc1ccc(CC([1*])=O)cc1&[0*]C([2*])=O&[2*]C1CCCCC1^[1*]N1CCNCC1&&&&
[1*]C1CC2CC(O)CCC2C2CCC3(C)C(C4=CC(=O)OC4)CCC3C12&[1*]O[0*]&[0*]C(=O)n1ccc2cccnc21&&&
COC1=CC=C2C(=C1)N=C(NC1=NC(N)=NC3=CC=CC=C13)C1=C2SC(C2=CC=C3N=CC=CC3=C2)=N1&&&
N#CC1=C(C2=CC=C(Cl)C=C2)C=C(C2=CC=C(Cl)C=C2Cl)N=C1N1CCCC1&&&
[0*]Nc1ccc(C)cc1&[0*]C([1*])=O&[1*]N1CCCCC1&&&
[0*]C(=O)c1cc2ccccc2oc1=O&[0*]Nc1nccs1&&&
[0*]OC&[0*]C([3*])=O&[3*]C1([4*])C2=C(C(=O)C(C)=C(OC)C2=O)N2CC3C(N3C)C21[2*]&[2*]C([1*])=O&[1*]OC^[4*]Cc1ccccc1&&&&
[0*]CCCCCc1cn(-c2cccc(C)c2)nn1&[0*]Oc1ccc(C(=O)O)cc1&&&
[0*]C(=O)CCc1c(C)nc2c(c1C)c(=O)n(C)c(=O)n2C&[0*]Nc1sc(C)c(C)c1C#N&&&
[0*]Nc1ccc(-c2csc3c(-c4cnn(C)c4)cnc(N)c23)cc1&[0*]C([1*])=O&[1*]Nc1ccccc1&&&
[1*]=C1SC(=S)N([2*])C1=O&[1*]=Cc1ccc(O[0*])cc1&[0*]Cc1ccccc1^[2*]CCC(=O)O&&&&
[0*]CC(O)c1ccc(F)cc1&[0*]N[1*]&[1*]Cc1cccnc1&&&
[0*]Nc1cccc2c(CC(=O)O)c(C)oc12&[0*]S(=O)(=O)c1ccc(-c2ccc(F)cc2)cc1&&&
[0*]C([3*])=O&[0*]N[2*]&[2*]C1CCCCC1^[3*]C1CCCN([1*])C1&&[1*]S(=O)(=O)c1cccc2cccnc12&&&
[0*]Cc1cccc(OC)c1&[0*]N[1*]&[1*]S(=O)(=O)c1ccc2oc(-c3cccnc3)nc2c1&&&
C1=CC=C2C(=C1)C1=C3[NH]N=C4CCCCC4=C3N=CN12&&&
[0*]N(C)C&[0*]Cc1cccc(C[1*])c1&[1*]N[2*]&[2*]Cc1csc(-c2ccc(Cl)cc2)n1&&&
[0*]Nc1ccc(C#N)c(C(F)(F)F)c1&[0*]C(c1nnc(-c2ccccc2)o1)C(Cc1ccccc1)c1ccccc1&&&
[0*]C(C)=O&[0*]O[4*]&[4*]C1C([5*])C(C)(C)C23OC(C)(C)C(C(O)C([6*])C2(C)C1[7*])C3[8*]&[5*]O[1*]&[1*]C(=O)c1ccccc1^[6*]O[2*]&&[2*]C(C)=O^[7*]O[3*]&&[3*]C(=O)c1ccccc1^[8*]OC1=C(Cl)
[1*]C(=O)C(=C)C&[1*]NC1CC(C)(C)Oc2ccc(Br)cc21&&&
[4*]S(=O)(=O)c1ccc(C)cc1&[4*]N([1*])[3*]&[1*]CC([0*])=O&[0*]N([2*])c1ccc(Cl)cn1^[3*]CC(C)C^[2*]Cc1ccccc1&&&&&
[3*]C1CCC([2*])C(c2ccccc2)C1c1ccccc1&[2*]O[1*]&[1*]CCCc1ccc(-c2ccncc2)cc1^[3*]N[0*]&&[0*]C[4*]&[4*]C1CC1&&&
[1*]CC=C&[1*]N([2*])[0*]&[0*]C(=O)C=[3*]&[3*]=Cc1ccc(OC)c(Br)c1^[2*]CC=C&&&&
[0*]N1CCc2cccc(OC)c21&[0*]CCCC[1*]&[1*]N(C)c1nc2ccccc2s1&&&
[1*]OC&[1*]CCn1c(S[3*])nc2c(c1=O)SCC2&[3*]CC([0*])=O&[0*]N[2*]&[2*]CCc1ccccc1&&&
[0*]C(=O)c1nc2ccccc2[nH]1&[0*]O[1*]&[1*]CCS(=O)(=O)c1ccc(Br)cc1&&&
[0*]S(=O)(=O)CC&[0*]Nc1ccc(Nc2c3ccc(Cl)cc3nc3ccc(OC)cc23)c(OC)c1&&&
[1*]ON=C(C)C(=O)O&[1*]CC[2*]&[2*]O[0*]&[0*]C(=O)C(N)Cc1ccc(OP(=O)(O)O)cc1&&&
[2*]=C1Nc2ccc(N[0*])cc2C1=O&[0*]C([1*])=O&[1*]Nc1ccccc1^[2*]=Cc1ccccc1F&&&&
[0*]Nc1ccc2[nH]c(C)cc2c1&[0*]C(CCC[1*])c1ccccc1&[1*]N(C)C&&&
[1*]N1CCN(C)CC1&[1*]C(c1ccccc1)c1cc(Br)ccn1&&&
[1*]Oc1ncnc2c1CN(c1cnc(OC)c(C(F)(F)F)c1)CC2&[1*]C1CCN([0*])C1&[0*]C([2*])=O&[2*]C1CCOC1&&&
[1*]C(C([0*])=O)c1ccc(OC)c(OC)c1&[0*]N[2*]&[2*]C1CCCCCC1^[1*]Sc1nc2ccccc2[nH]1&&&&
CC(C)(C)C1=CC=C(CN2C=C(CC(=O)O)C3=CC=CC=C3C2=O)C=C1&&&
[1*]CC&[1*]Oc1ccc(-n2c(S[2*])nc3c(c2=O)SCC3)cc1&[2*]CC([0*])=O&[0*]Nc1nccs1&&&
[1*]CC&[1*]N([2*])[4*]&[2*]CC&&[4*]S(=O)(=O)c1ccc2c(c1)N(CC(C)C)C(=O)CO2^[4*]C1CN([3*])CC1C&[3*]CC[5*]&[5*]C1(c2ccccn2)CCN([0*])CC1&[0*]C(C)=O&&&
O=C1NC(=O)C2(CCCN3C2=CC2=C(C2=CN=CN=C2)C3)S1&&&
[0*]Nc1ccc(CC(N)=O)cc1&[0*]C(=O)c1ccc2nc3ccc4ccccc4c3c(N[1*])c2c1&[1*]CC[2*]&[2*]N1CCOCC1&&&
[0*]NC(=N)N&[0*]CCCCn1cnc2c(=O)nc[nH]c21&&&
CC1=CC=CC(OC2=CC=C(CC(=NO)N3CCN(C)CC3)C=N2)=C1&&&
[1*]S(=O)(=O)c1ccc(C(C)(C)C)cc1&[1*]N1CN([0*])S(=O)(=O)c2cc(F)ccc21&[0*]C(=O)c1ccco1&&&
[1*]CCc1sc2ccccc2c1C&[1*]N[0*]&[0*]C(=O)c1ccc(Cl)cc1&&&
[0*]C(=O)c1c(-c2ccccc2)noc1C&[0*]N[1*]&[1*]S(=O)(=O)c1ccc(C(=N)N)cc1&&&
OC1=CC=CC(C2=NC3=CC=CC=C3O2)=C1O&&&
[0*]CC&[0*]N([1*])[2*]&[1*]CC&&[2*]CCn1c2c(c3ccc(Br)cc3c1=O)C(=O)c1ccccc1-2&&
[0*]Cc1cc(C)nc2ccccc12&[0*]Oc1ccc(S([3*])(=O)=O)cc1&[3*]N[1*]&[1*]C[5*]&[5*]C12CCC3(O1)C1Cc4ccc(O)cc4C3(CCN1C)C2&&&
CC1=CC=C(C2=NN=C(C3=CC=CC=C3)N=C2N)C2=CC=CC=C12&&&
[0*]OC&[0*]C1CCC2(CC1)Cc1ccc(-c3cccc(C#CC[1*])c3)cc1C21N=C(C)C(N)=N1&[1*]C1CC1&&&
[0*]NC(=N)Nc1ccc2c(ccn2CCCC)c1&[0*]CCc1c[nH]cn1&&&
[0*]N1C(=O)c2[nH]nc(-c3ccccc3O)c2C1c1ccc(OC)c(OC)c1&[0*]Cc1ccco1&&&
[0*]Nc1ccc(C)cc1-c1ccccc1&[0*]C(=O)c1ccc(-c2ccccc2[N+](=O)[O-])o1&&&
[1*]CC&[1*]N[0*]&[0*]C(=O)c1cnc(N2CCN(c3ccccc3Cl)CC2)c(-c2ccccc2Cl)c1&&&
CC1=CC=C(O)C=C1NC1=NC(NC2=CC=C(C#N)C(Cl)=C2)=NC=C1C(N)=O&&&
CC1=CC(C)=C2C(CC3=C(C4=CC=CC=C4)OC4=CC=C(Br)C=C34)=COC2=C1&&&
[2*]C([0*])=O&[0*]N1CCc2cc(S([1*])(=O)=O)ccc21&[1*]N1CCC([3*])CC1^[2*]C1CC1^[3*]Cc1ccccc1&&&&&
[4*]CC&[4*]C1(c2ccccc2)NC(=O)N([3*])C1=O&[3*]CC([0*])=O&[0*]N[1*]&[1*]CC([2*])c1cccs1&[2*]N1CCCCC1&&&
[0*]Nc1ccccc1C&[0*]C([1*])=O&[1*]Nc1ccc2c(c1)OCO2&&&
[0*]=Cc1cc(-c2ccc(OC)cc2)no1&[0*]=C1CCn2c1nc1ccccc1c2=O&&&
[0*]Nc1ccc(CCCC)cc1&[0*]CCC[1*]&[1*]N1CC(O)C(O)C(O)C1[2*]&[2*]CO&&&
O=C1[NH]C=CC2=C1OC(C(F)(F)F)=CC2=O&&&
[0*]=CC(C(=O)O)S(=O)(=O)c1ccccc1&[0*]=Cc1ccccc1&&&
CC12CCC3C(CCC4=CC(=O)CCC43C)C1CC(N)C2&&&
[3*]CC&[3*]O[0*]&[0*]C([1*])=O&[1*]N[2*]&[2*]C(=O)c1ccc(N2CCCC2)c(S([4*])(=O)=O)c1&[4*]N1CCOCC1&&&
[0*]CC(=O)N1N=C(C)C(c2ccc(OC)cc2)=C1C&[0*]Oc1ccccc1&&&
COC1=CC=C(C2C3=C(CCCC3=O)NC(=N)C2C#N)C=C1OC&&&
C1=CC2=NN=NN2C(NC2=CC=C3C=CC=CC3=C2)=N1&&&
CN1CC(F)(F)CN(C2=NC3=CC(C(F)(F)F)=CC=C3N3C=CC=C23)C1=O&&&
[0*]CC&[0*]OP(=O)(C=CCC[1*])O[3*]&[1*]ON=C1CCCc2ccccc21&&[3*]C1CCC([4*])C1^[4*]O[2*]&[2*]CC&&&
OC1(C(F)(F)F)CCNC2=C1[NH]C1=CC=C(C3=C(C4=CC=CC=C4)N=C4C=CC(C5=CC=CN=C5)=CN34)C=C21&&&
[3*]NC(=N)N&[3*]CCCC([4*])C(N)=O&[4*]N[0*]&[0*]C(=O)C([5*])CCCCN&[5*]N[1*]&[1*]C(=O)C[6*]&[6*]N[2*]&[2*]C([7*])=O&[7*]C1CCCN1&&&
[0*]OC&[0*]CC[2*]&[2*]N([3*])[4*]&[3*]Cc1ccc(C)cc1&&[4*]CC(O)C[1*]^[1*]Oc1cccc2c1CCCC2&&&
[5*]C(CC(C)C)C([3*])=O&[3*]N[7*]&[7*]C(Cc1c[nH]cn1)C(=O)O^[5*]N[1*]&&[1*]C(=O)C([6*])CCC(=O)O&[6*]N[2*]&[2*]C([0*])=O&[0*]O[4*]&[4*]Cc1ccccc1&&&
[0*]N1CCCC1c1ccc(CC)s1&[0*]C(=O)C[1*]&[1*]N[2*]&[2*]CC(C)O&&&
[0*]C(=O)c1cccc(-c2ccc(-c3nc4cccc(C)c4[nH]3)cc2)c1&[0*]Nc1ccc(C(=O)O)cc1&&&
COC1=CC=C(C2=CC(C(F)(F)F)=C3C(N)=NC=NN23)C=C1OC&&&
[4*]C(CCCC)C([2*])=O&[2*]N[6*]&[6*]C(C[12*])C(O)CC(C([3*])=O)C(C)C^[4*]O[5*]^[3*]N[10*]&[5*]Cc1ccccc1&[10*]CC([7*])C#N^[12*]C1CCCCC1&&[7*]N[1*]&&&[1*]C([0*])=O&[0*]O[6*]&[6*]C1CCSC1&&&
COC1=CC=CC(NC2=CN=C3C=CC(SC4=CC=CC=C4)=CC3=N2)=C1&&&
CC1C(=O)OC2C=CCCCCCCC3OC3C12&&&
CCC(N)CC1=CC=CC(CC)=C1&&&
[2*]C(C)(C)Cc1ccc(O[0*])cc1&[0*]C([1*])=O&[1*]N1CCC2(CC1)CC(C(=O)O)c1cccc(Cl)c12^[2*]N[3*]&&[3*]Cc1cccc(C(F)(F)F)c1&&&
[0*]Nc1cc(-c2ccc(C)c3c2CNC3=O)ccn1&[0*]C1CCOCC1&&&
[0*]CC=C&[0*]Oc1ccccc1N1CCN([1*])CC1&[1*]CC#N&&&
[1*]C(C)C&[1*]N[0*]&[0*]C(=O)C[2*]&[2*]Sc1nnc(-c2c[nH]c3ccccc23)n1C[3*]&[3*]C1CCCO1&&&
[4*]N([6*])C&[4*]CCC[5*]&[5*]N([0*])C^[6*]CCCC[7*]^[0*]C(=O)CCCCCCCCCCCCCCCCCCCCCCCCCC([1*])=O&[7*]N[3*]&[1*]N([8*])C&[3*]C(=O)CCCCCCCC[9*]&[9*]N([10*])C&[8*]CCCN&[10*]CCCCCCCC[11*]&&[11*]N[2*]&
COC1=CC=C(C2=CC3=C(C=C2F)C(C2(N)CCC2)C2C(C)=NC4=CC=CC=C4N23)C=C1OC&&&
[0*]C(=O)c1cc2c(=O)n3cccc(C)c3nc2n(CCc2ccccc2)c1=N&[0*]N[1*]&[1*]C1CCCCC1&&&
[0*]C(C)C(=N)NO&[0*]N[1*]&[1*]CC(=O)O&&&
[0*]=CC(=O)c1ccc(OC)cc1OC&[0*]=Cc1ncc[nH]1&&&
[1*]CC&[1*]N([2*])[3*]&[2*]CC&&[3*]S(=O)(=O)c1ccc(-c2nnc(S[0*])o2)cc1^[0*]CC(=O)c1c(N)n(CC)c(=O)n(C)c1=O&&&
[0*]S(C)(=O)=O&[0*]Nc1cc(-c2n[nH]c3ccccc23)ccc1N1CCOCC1&&&
[2*]CC&[2*]O[0*]&[0*]C(=O)c1c2c(n3ccccc13)C(=O)C(C)=C(C)C2=O&&&
[2*]S(=O)(=O)c1ccc(Cl)cc1&[2*]N1CCN(C(=S)N[0*])CC1&[0*]CCC[1*]&[1*]N1CCOCC1&&&
[2*]CC#CC#C&[2*]N([3*])c1ccc(C([0*])=O)c(Cl)c1&[0*]N[4*]&[4*]C(CCC([1*])=O)C(=O)O^[3*]Cc1ccc2[nH]cnc(=O)c2c1^[1*]N[5*]&&&[5*]CCC&&&
[1*]Oc1c(-c2nc(C)cs2)cnc2c(C)c(OC)ccc12&[1*]C1CC2C(=O)NC3([3*])CC3C=CCCCCC(=O)N2C1&[3*]C([0*])=O&[0*]N[2*]&[2*]S(=O)(=O)C1(C)CC1&&&
[0*]=Cc1ccc2c(c1)nc(Cc1cc(OC)c(OC)c(OC)c1)n2CCCC&[0*]=CC(=O)NO&&&
CC1CN(C2=CC3=C(C=C2F)C(=O)C(C(=O)O)=CN3C2CC2)CC(C)N1&&&
[0*]CCCCCCCCC&[0*]O[1*]&[1*]C1Cc2c[nH]c(=O)cc2C([2*])O1&[2*]CO&&&
[0*]Oc1ccc(C=Nn2cn[nH]c2=S)cc1&[0*]Cc1cccc(Cl)c1&&&
[1*]Cc1cccc(OC)c1&[1*]N[0*]&[0*]C(=O)c1cnc(N2CCN(c3ccccc3)CC2)c(Cl)c1&&&
N#CC1=C(Cl)[NH]C(C(=O)O)=C1&&&
[0*]N1CCN(c2cccc(C)c2C)CC1&[0*]C(=O)CC[1*]&[1*]N1C(=O)c2ccccc2C1=O&&&
CN(C)N=NC1=NC2=CC=C(C(N)=O)C=C2[NH]1&&&
[2*]=C1C(=O)Nc2ccccc21&[2*]=Cc1cc2ccccc2n1S(=O)(=O)c1cccc(C[0*])c1&[0*]N[1*]&[1*]S(=O)(=O)c1ccc(Cl)cc1&&&
[0*]N1CCCC1c1cc(C)no1&[0*]C(=O)c1ccc2c(c1)C(O)(C(F)(F)F)c1ccccc1-2&&&
[0*]Cc1ccc(OC)cc1OC&[0*]N[1*]&[1*]C(C)CC[2*]&[2*]N1CCC2(CC1)C(=O)NCN2c1ccccc1&&&
[1*]=C(C)C&[1*]=CCC[3*]&[3*]C1(C)C([4*])C2C(O)CC(C)(F)C2CC1C&[4*]CC=[2*]&[2*]=CCC=[3*]&[3*]=Cc1ccccc1&&&
[0*]CC(=O)O&[0*]N[1*]&[1*]CC[2*]&[2*]S[3*]&[3*]C1CN(c2ccc(-c3ccc(Cl)c(Cl)c3)c(F)c2)C(=O)O1&&&
COC1=CC=C(NC2=NC(C3=CC=C4C=CC=CC4=C3)=N[NH]2)C=C1&&&
[0*]Oc1ccccc1OC&[0*]C1CN(c2nc3c(cc2F)c(=O)c(C(=O)O)cn3C2CC2)C1&&&
[0*]C(=O)C(=O)O&[0*]N[1*]&[1*]CCC[2*]&[2*]Nc1ncnc2onc(-c3ccccc3)c12&&&
[2*]CC&[2*]O[0*]&[0*]C(=O)C([3*])([4*])[5*]&[3*]N[1*]&[1*]C(=O)C=[6*]^[4*]C(F)(F)F^[6*]=Cc1cccs1&&[5*]C(F)(F)F&&&&
[2*]CC([1*])=O&[1*]Nc1cc(Cl)ccc1[N+](=O)[O-]&&[2*]O[0*]^[0*]C(=O)c1cc(S([3*])(=O)=O)ccc1O&[3*]N1CCOCC1&&&
[1*]CC&[1*]N([2*])[0*]&[0*]C(=O)C[3*]&[3*]Sc1nc2cc(C(=O)O)ccc2cc1C#N^[2*]Cc1ccccc1F&&&&
[1*]C([0*])=O&[0*]O[2*]&[2*]C1CCOC1^[1*]Nc1ccccc1CC[3*]&&[3*]N1CCC(c2ccccc2)CC1&&&
[0*]C(=O)CC(C)C&[0*]O[2*]&[2*]C1C(=O)OC2CC3C(C(O)C(O)C4(C)C(O)CCC34)C(C)(C)C21[3*]&[3*]O[1*]&[1*]C(=O)CC(C)C&&&
[0*]N1CCN(c2ccccc2OC)CC1&[0*]CC[1*]&[1*]Nc1ncnc2c1cnn2-c1ccccc1C&&&
[1*]Cc1ccc(OC)cc1OC&[1*]N[0*]&[0*]C(=O)C[2*]&[2*]Sc1ccc(-c2cccs2)nn1&&&
[0*]C(=O)c1ccc(C(=O)c2ccccc2)cc1&[0*]Oc1cccc(C[1*])c1&[1*]C1CCCCN1&&&
[0*]Nc1cccc(C)c1&[0*]C(=O)C[1*]&[1*]Sc1nc2ccc[nH]c-2n1&&&
NS(=O)(=O)C1=CC=C(C2=NOC3C(=N)CCCC23)C=C1&&&
[1*]C1C(O)C22COc3cc(OC(F)(F)F)ccc3C1(c1ccccc1)O2&[1*]O[0*]&[0*]Cc1ccccc1&&&
[0*]Nc1cc2c(cc1C(C)=O)OCCO2&[0*]C(=O)c1cc2ccccc2o1&&&
CCC1(CC(=O)O)CCCC2=C1[NH]C1=C(OC)C=CC=C21&&&
[0*]=C1C(=O)NC(=O)C(C#N)C1=O&[0*]=Cc1ccc2c(c1)OCO2&&&
[0*]C1NC(=O)C([2*])NC(=O)C([1*])NC(=O)C(N)CCCCNC(=O)C(C)N(C)C1=O&[0*]Cc1ccc(O)cc1&&[1*]CCCCCN&[2*]Cc1ccccc1&&
[2*]S(=O)(=O)c1ccc(OC)c(N[0*])c1&[0*]C(=O)C[1*]&[1*]Oc1ccc(C)cc1^[2*]N1CCOCC1&&&&
[0*]N([1*])C&[0*]Cc1ccc2ccccc2n1&&[1*]CC(O)(Cn1cncn1)c1ccc(F)cc1F&&
[3*]CCCc1ccccc1OC&[3*]N[0*]&[0*]C(=O)c1ccc(N[1*])cc1&[1*]C([2*])=O&[2*]N1CC(C)Sc2ccccc21&&&
[1*]Nc1c(C)n(C)n(-c2ccccc2)c1=O&[1*]C(=O)C[2*]&[2*]O[0*]&[0*]C(=O)C([3*])C&[3*]Sc1ccccc1&&&
[1*]CC#C&[1*]O[0*]&[0*]C(=O)C(=[2*])C#N&[2*]=Cc1ccc(O)c(O)c1&&&
CC1=NC2=C(C3=CC=CO3)N=CN2C(N2CCOCC2)=C1&&&
[0*]Nc1cccc(C)c1&[0*]C(=O)C[1*]&[1*]Sc1nc2ccccc2c(=O)n1C&&&
[0*]N1CCC(c2ncc(-c3ccc(Cl)cc3)nc2C)CC1&[0*]C(C)C&&&
COC1=CC=C(C2(O)C3=C(CN(C)CC3)N(C3=CC=C(F)C=C3)C(=O)N2C2=CC=C(F)C=C2)C=C1OC&&&
[0*]C(=O)c1ccc(-c2cnc3ccc(N[2*])nn23)cc1F&[0*]N[1*]&[1*]C1CCOC1^[2*]C1CCCC1&&&&
[0*]C1OC(C)C(O)C(O)C1O&[0*]O[1*]&[1*]C1C([2*])OC(O)C(O)C1O&[2*]CO&&&
[1*]=C1CN([0*])CC(=[2*])C1=O&[0*]Cc1ccccc1&&[1*]=Cc1ccccc1Cl&[2*]=Cc1ccccc1Cl&&
COC1=CC=C(C=C2CC(=O)NC(=S)N2C)C=C1&&&
[0*]CC(O)Cn1c2ccc(Br)cc2c2cc(Br)ccc21&[0*]N[1*]&[1*]CCc1ccccn1&&&
[0*]N([1*])C&[0*]C[2*]&[2*]C1CC1c1ccccc1^[1*]C1CCS(=O)(=O)C1&&&&
[0*]S(C)(=O)=O&[0*]Nc1cc2c(cc1Cl)S(=O)(=O)NC2CO&&&
[1*]CC&[1*]N([2*])[3*]&[2*]CC&&[3*]S(=O)(=O)c1ccc(C([0*])=O)cc1^[0*]N[4*]&[4*]C1CCS(=O)(=O)C1&&&
[2*]S(=O)(=O)c1ccc(OC)cc1&[2*]N1CCCC([3*])C1&[3*]C([0*])=O&[0*]N[1*]&[1*]C[4*]&[4*]C1CCCO1&&&
[2*]C12CC1c1cc(OC)ccc1-c1c(C3CCCCC3)c3ccc(C([1*])=O)cc3n1C2&[1*]NS(=O)(=O)N(C)C&&[2*]C([0*])=O^[0*]N1CC2CNCC2C1&&&
[0*]=Cc1cc2oc(=O)c(C3CC3)c(C)c2c2c1C=CC(C)(C)O2&[0*]=CC(=O)c1ccccc1&&&
[0*]CC&[0*]Oc1ccc(N=NC(=O)c2ncc(-c3ccc(O)c(I)c3)o2)c(C)c1&&&
[0*]NC&[0*]CC[1*]&[1*]N[2*]&[2*]Cc1cc(-c2ccccc2)n(S(=O)(=O)c2cccs2)c1&&&
[3*]C(CC)C([1*])=O&[1*]Nc1cccc(C)c1&&[3*]N[0*]^[0*]C(=O)C([2*])=O&[2*]Nc1cccc2ccccc12&&&
[1*]CCCC&[1*]Oc1ccc2c(c1)OC([0*])C(C(=O)O)=C2Nc1cccc(C)c1&[0*]C(C)=O&&&
BrC1=CN=CC(NC2=CC=C(N3CCOCC3)N=N2)=C1&&&
[0*]CCO&[0*]N1c2ccccc2-c2ncccc2C1c1ccccc1&&&
[0*]Nc1ccccc1N&[0*]C(=O)C[2*]&[2*]N1C(=O)N([3*])C([4*])C(O)C(O)C1[5*]&[3*]Cc1ccccc1&&[4*]Cc1ccccc1&[5*]C[1*]^[1*]Oc1ccccc1&&&
[2*]CC&[2*]Oc1ccc(N[0*])cc1&[0*]C([1*])=O&[1*]N[3*]&[3*]CC[4*]&[4*]N1CCN(c2ccc(C(C)=O)cc2)CC1&&&
[1*]C(CC(C)C)c1cnc(-c2ccccc2)nc1&[1*]N[0*]&[0*]C(=O)c1cc(C(F)(F)F)nc(S[2*])c1&[2*]CC(=O)O&&&
[1*]CC&[1*]O[0*]&[0*]C(=O)c1cnc2c(OC)cccc2c1Nc1ccccc1&&&
[0*]C(=O)c1ccccc1&[0*]N1CCN(c2ccc(C([1*])=O)cn2)CC1&[1*]N1CCCC1c1nccs1&&&
[0*]C(=O)c1c(Oc2cc(OC)cc(OC)c2)cccc1N[1*]&[0*]Nc1cc(C(F)(F)F)cc(C(F)(F)F)c1&&[1*]C(C)=O&&
[0*]Nc1cc(C)cc(C)c1&[0*]C(=O)C(=O)NN=Cc1ccco1&&&
[1*]Nc1cnc2ccc(C)cc2n1&[1*]CC[2*]&[2*]N[0*]&[0*]C(=O)c1c(C)noc1C&&&
[1*]C1OC(c2ccccc2)=NN1C([0*])=O&[0*]Oc1ccccc1&&[1*]CC(O)(Cn1cncn1)c1ccc(F)cc1F&&
[0*]Oc1cc(C)cc2oc(=O)c(C(C)=O)c(C)c12&[0*]Cc1ccccc1&&&
CN1C([N+](=O)[O-])=CN=C1C1=NC2=CC(C3=CC=C(S(N)(=O)=O)C=C3)=CC=C2[NH]1&&&
[0*]Nc1ccc(C)c(Nc2nccc(-c3cccnc3)n2)c1&[0*]C([1*])=O&[1*]Nc1cccc(N(C)C)c1&&&
[0*]CC#Cc1cccc(OC)c1&[0*]N1CCN([1*])CC1&[1*]S(=O)(=O)C1CCCC1&&&
[0*]N1CCN(c2c(C#N)c(Cl)c(C#N)c(-c3cncnc3)c2OC)CC1&[0*]CCO&&&
[0*]CC&[0*]Oc1ccc(C=[1*])cc1&[1*]=C1N=CN(c2ccccc2)C1=O&&&
[0*]CC(=O)c1c(N)n(CC(C)C)c(=O)n(C)c1=O&[0*]Sc1nnc(-c2cccnc2)n1C&&&
[0*]Nc1nc(CC)nc2c1cnn2C&[0*]C([1*])=O&[1*]N1CCOCC1&&&
COC1=CC(C)=CC=C1C(C)=NNC(=S)NC1=CC=C(C(F)(F)F)C=C1&&&
[0*]CC&[0*]Oc1ccccc1C(=O)NN=C1CC(c2cccs2)CC(c2cccs2)C1&&&
NC(=O)CC1=CC=CC=C1NC1=NC=NC(NC2=CC=CC=C2)=N1&&&
[0*]CC&[0*]Oc1ccc2ccn(Cc3ccc(-c4nnn[nH]4)cc3)c2c1&&&
[7*]C1CCCN(C(C)=N)C1&[7*]C([0*])=O&[0*]N[3*]&[3*]CC([1*])=O&[1*]N[4*]&[4*]C(C[8*])C([2*])=O&[2*]N[5*]&[5*]C(C[6*])C(O)C(S)CC(C)C^[8*]C1CCCCC1^[6*]N1CCC(O)C1&&&&&
[1*]=C1CC(=O)N([2*])C1=O&[1*]=C(c1ccccc1)c1ccccc1&&[2*]CCCC[0*]^[0*]N1CCN(c2cccc(Cl)c2Cl)CC1&&&
[1*]CC&[1*]O[0*]&[0*]C(=O)c1c(N[6*])sc(CCC([4*])C)c1C&[4*]N[5*]&[5*]CC^[6*]CC[2*]&&[2*]O[3*]&[3*]C(C)C(=O)O&&&
[0*]Oc1ccccc1C1=NNC(=O)CC1&[0*]Cc1ccccc1&&&
[1*]OC&[1*]CC[2*]&[2*]N([3*])[5*]&[3*]CC([0*])=O&[0*]N([4*])c1ccc(C(C)=O)cc1^[5*]S(C)(=O)=O^[4*]Cc1ccc(F)cc1&&&&&
[2*]CC([1*])CCC&[1*]N[4*]&[4*]CC(O)CC^[2*]N([3*])[0*]&&[0*]C(=O)C([5*])Cc1ccccc1F&[5*]N[6*]^[3*]Cc1ccc(OC)c(F)c1^[6*]S(=O)(=O)CCC&&&&&
[0*]OC&[0*]C(=O)c1ccccc1NC=c1c(O)[nH]c(=O)n(-c2ccc(OC)cc2)c1=O&&&
[0*]NC1CC(C)(C)Oc2ccc(C(C)CC)cc21&[0*]C([1*])=O&[1*]Nc1ccc2c(c1)NC(=O)CO2&&&
N=C(N)N1CCC2=CC(Cl)=C(N=C3N=C(NC4=CC=CC=C4)[NH]C(=N)[NH]3)C=C21&&&
O=C1OC2=CC=CC=C2C(O)=C1C1SCCN1&&&
OC1=CC=C(C2=CC=C(C3=NC4=CC=C(F)C=C4C4=NN=NN34)C=C2F)C=C1&&&
[2*]C(C)CC&[2*]N([3*])[0*]&[0*]C([1*])=O&[1*]N[4*]^[3*]Cc1cc2cc3c(cc2[nH]c1=O)OCCO3^[4*]C1CCCCC1&&&&&
C1=CC=C(C2=NC3=NC=C(C4=CC=C5N=C(N6CCOCC6)[NH]C5=C4)N3C(C3=CSC=C3)C2)C=C1&&&
[0*]Oc1nn(-c2ncc3c(n2)-c2ccc(Cl)cc2CC3(C)CC(C)C)c(CCC(C)C)c1CC&[0*]CC(O)CO&&&
[0*]Cc1cccn1-c1ccccc1&[0*]N[1*]&[1*]Cc1ccc2c(c1)OCO2&&&
C1=CC=C(C2=CN3C=C(C4CC4)C=C3N=C2C2=CC=NC=C2)C=C1&&&
[1*]CC&[1*]Oc1ccc2[nH]c(=O)[nH]c2c1CC([0*])=O&[0*]N[2*]&[2*]C(C)Cn1cccn1&&&
[0*]C(=O)c1[nH]c2ccccc2c1Sc1ccccc1&[0*]N[1*]&[1*]CCC[2*]&[2*]N1CCOCC1&&&
[2*]=Cc1cccc(C)c1&[2*]=C(N[0*])C([1*])=O&[0*]C(=O)c1ccccc1&&[1*]N1CCCCC1&&
[1*]N(C)C&[1*]CC[2*]&[2*]N[0*]&[0*]C(=O)CCc1nnc2ccc(N3CCOCC3)nn12&&&
NC1=NC(C2=CC=CO2)=C2N=NN(CC3=CC=CO3)C2=N1&&&
COC1=CC(C2=CC=CC3=C2NC(=O)C3=NNC2=CC=CC=C2)=CC=C1O&&&
[0*]Nc1ccc(C)cc1C&[0*]C(=O)CCS(=O)CC([1*])=O&[1*]Nc1ccc2c(c1)OCO2&&&
COC1=CC=CN2C(=O)N(C3=CC=CC=C3)C(=O)N12&&&
CC(C)(C)C1=CC=C(C2=CN3N=CC=C3C(N)=N2)C=C1&&&
[0*]C(=O)CCc1ccc(CC)o1&[0*]N1CCCC1c1noc(C)n1&&&
CCC1=CC=CC(C)=C1NC1=NC=C(C2=CC=NC=C2)C2=NC(C3=CC=CO3)=NN12&&&
CC(C)C(=O)C(CC1=CN(C2=CC=C(F)C=C2)N=C1)=NO&&&
[0*]NC&[0*]C1CCN(c2ccc(Nc3nccc(-c4csc(C)n4)n3)c(OC)c2)C1&&&
[0*]C(=O)C(N)C(C)O&[0*]N1CCC(=NOc2ccccc2)C1=O&&&
[3*]CC&[3*]N[0*]&[0*]C([1*])=O&[1*]N[4*]&[4*]CC1CN(c2ccc(N3CCC([2*])C3)c(F)c2)Cc2cncn21&[2*]Oc1ccccc1&&&
[0*]S(=O)(=O)c1ccc(N2C(=O)C(Cl)=C(C)C2=O)cc1&[0*]Nc1ccc(Br)cc1&&&
C1=CN=CC(C2=NC(C3=CC=NC4=CC=CC=C34)=N[NH]2)=C1&&&
[0*]Nc1ccc(C)cc1&[0*]C([1*])=O&[1*]N1CCC2(CC1)OOC1(O2)C2CC3CC(C2)CC1C3&&&
[0*]Nc1ccc(N2CCC([1*])C2)c(C)c1&[0*]C(=O)c1cccn1C&&[1*]N1CCCCC1C&&
[0*]CC&[0*]Oc1ccc2[nH]c(=O)c(C[1*])cc2c1&[1*]N1CCCCC1C&&&
[1*]CC&[1*]Oc1ccccc1O[2*]&[2*]CC([0*])=O&[0*]O[3*]&[3*]CC(=O)NNC([4*])=O&[4*]C1CCCCC1&&&
[0*]OS(=O)(=O)O&[0*]C[1*]&[1*]C1OC(O)C(O)C(O)C1O&&&
[0*]=C(C(=O)c1c[nH]c2ccc(OC)cc12)[N+](=O)[O-]&[0*]=Cc1c[nH]c2ccccc12&&&
[2*]CC&[2*]Oc1cccc(C[4*])c1O[3*]&[3*]CC&&[4*]N[0*]^[0*]C(=O)C[5*]&[5*]N[1*]&[1*]C([6*])=O&[6*]C1CCC1&&&
[0*]NC&[0*]C(=O)C([5*])=O&[5*]C1CCCCCCC([4*])C(=O)NC([6*])C(=O)NC([7*])C(=O)N1&[4*]N[1*]&[1*]C(=O)C([3*])C(C)C^[6*]Cc1ccc(O)cc1^[3*]N[2*]&&[7*]Cc1ccccc1^[2*]C(=O)C(N)Cc1
[1*]C(C)C&[1*]Nc1nc(N[2*])c2ccccc2n1&[2*]Cc1cccc(N[0*])c1&[0*]C(=O)c1cccc(Cl)c1&&&
[0*]C(=O)Cn1cc(S(=O)(=O)c2ccccc2)c(=O)c2cc(C)c(C)nc21&[0*]Nc1ccccc1&&&
[1*]Sc1nc(N)n[nH]1&[1*]CC[0*]&[0*]N1CCC(c2ccccc2)CC1&&&
[1*]ON=C1C=CC2C3Cc4ccc(OC)c5c4C2(CCN3C)C1O5&[1*]CC[2*]&[2*]O[3*]&[3*]CC[4*]&[4*]O[5*]&[5*]CC[6*]&[6*]O[7*]&[7*]CC[8*]&[8*]O[9*]&[9*]CC[10*]&[10*]O[11*]&[11*]CC[12*]&[12*]O[14*]&[14*]CC[15*]&[15*]O[5*]&[16*]CC([0*])=O&[0*]N[16*]&[16*]CCC
[1*]Nc1ccc(OC)cc1OC&[1*]C([2*])=O&[2*]N1CCC([5*])CC1&[5*]C([3*])=O&[3*]N1CCN([4*])CC1&[4*]C([0*])=O&[0*]Oc1ccccc1&&&
[0*]S(C)(=O)=O&[0*]Nc1ccc2c3c(cccc13)CC2&&&
[1*]=Cc1ccc(OC)c(O[0*])c1&[0*]CCCCCCCCCCCCCO&&[1*]=CC(=O)CC(O)CCc1ccc(OC)c(OC)c1&&
[0*]C(=O)c1c(-c2ccc(F)cc2)noc1C&[0*]Oc1ccccc1&&&
[0*]N1CCN(c2cc(=O)n(-c3ccccc3)c(=S)n2CCC)CC1&[0*]Cc1ccc2c(c1)OCO2&&&
[1*]CC(C)C&[1*]N1CCN([0*])CC1&[0*]C(=O)c1ccc2[nH]cnc2c1&&&
[3*]C(C)O&[3*]C1C(=O)N2C([1*])C(C)(C)S(=O)(=O)C12&[1*]C(=O)O&&&
[2*]C(CCC(=C)C1CC(O)C2(C)C3=C(CCC12[4*])C(=O)C(C)CC3O&[2*]OC&&[4*]C([3*])CCC([1*])=O^[1*]Nc1ccccc1&&[3*]O[0*]^[0*]C(C)=O&&&
[1*]N1CCC23c4c5ccc(OC)c4OC2C2([0*])C=CC3(CC2[2*])C1C5&[0*]OC&&[1*]C[3*]^[3*]C1CC1^[2*]C(N)=O&&&&
C[N+]1=CC=CC(CC2=NC3=CC=CC=C3N2CCCCCCCCCC[N+]2=CC=CC(N)=C2)=C1&&&
[1*]CC1c2c(cc(OC)c(OC)c2OC)CCN1[0*]&[0*]C(=O)Cc1cccc2ccccc12&&[1*]Oc1ccc(Cl)cc1&&
[0*]C(=O)C1=C(O)CCn2c1nc1ccccc12&[0*]Nc1ccccc1Cl&&&
CC1=CC2=C(N3CCCC(N)C3)N=C(N3CCOCC3)N=C2S1&&&
[1*]C1CCN(C)CC1&[1*]N[0*]&[0*]C1([3*])CC1&[3*]C1CCN(c2c(F)cc3c(=O)c(C(=O)O)cn(C4CC4)c3c2F)CC1&&&
[0*]C12CC4CC(n1cnc5[nH]c(=O)[nH]c5c1=O)C(O)(C4)C3(C1COC(c4ccccc4)(c4ccccc4)O1)O2&[0*]Cc1ccccc1&&&
[1*]OC&[1*]CCC(=[5*])C&[5*]=CC([0*])=O&[0*]N[4*]&[4*]C1CCC([6*])CC1&[6*]CC[2*]&[2*]N[3*]&[3*]S(=O)(=O)c1ccc2ccccc2c1&&&
[0*]C(=O)c1nc2c(n1C)C(=O)N(C)C1CCCCC12&[0*]Nc1ccc(-c2ccccc2)cc1&&&
[0*]CC=C&[0*][N+]12CC3C4C5CC([1*])C(C5)(C(N)=O)N4C(=O)C3(C1)C(O)C2[2*]&[1*]CC#N&&[2*]Cc1ccccc1&&
[0*]C([1*])=O&[0*]N[2*]&[2*]C1CCCCC1^[1*]NS(=O)(=O)Oc1ccccc1[N+](=O)[O-]&&&&
[0*]OC&[0*]C(=O)C1=C(C)NC(C)=C(C([1*])=O)C1c1cnc(S[2*])n1Nc1ccccc1&[1*]OC&&[2*]CC(=O)c1ccccc1&&
[1*]C(C)c1ccccc1&[1*]N[0*]&[0*]C(=O)Cn1nc(C(F)(F)F)c(Cl)c1C&&&
[0*]C(=O)Cn1ncc2c3ccccc3nc-2c1O&[0*]N[1*]&[1*]CC[2*]&[2*]N1CCCCC1&&&
[0*]C(=O)C(C)(C)C&[0*]Oc1ccc(Cl)cc1C=NNC(N)=S&&&
CC1=NN=CN1NC1=CC=CC=C1&&&
O=C(O)C1=CN(C2CC2)C2=C(F)C(N3CCN(CN4N=CN=C4C4=CC=C(Cl)C=C4)CC3)=C(F)C=C2C1=O&&&
[0*]OC&[0*]C(=O)C([6*])CC[7*]&[6*]N[1*]&[1*]C(=O)C([8*])Cc1ccccc1^[7*]SC^[8*]N[2*]&&&[2*]C(=O)C([9*])CC(C)C&[9*]N[3*]&[3*]C(=O)C([10*])Cc1c[nH]c2ccccc12&[10*]N[4*]&[4*]C(=O)C([11*])CC(=O)O&[11*]
N=C(N)NC1=CC=C(OC2=CC=C(NC(=N)N)C=N2)C(Cl)=C1&&&
[0*]S(=O)(=O)c1ccc(C)cc1&[0*]Nc1c(C)n(C(=O)c2ccc(Cl)cc2)c2ccc(Cl)cc12&&&
[6*]C1([11*])CC1C=C&[6*]N[1*]&[1*]C([10*])=O^[11*]C([4*])=O^[10*]C1CN(c2cc(-c3ccccc3)nc3ccc(F)cc23)CN1[2*]&[4*]N[9*]&[2*]C(=O)C([7*])C(C)(C)C&[9*]S(=O)(=O)C1CC1&[7*]N[3*]&&&[3*]C(
[2*]Cc1cc(Cl)c(O[1*])c(OC)c1&[1*]CC[4*]&[4*]N1C(=O)c2ccccc2C1=O^[2*]N([3*])[0*]&&[0*]C(=O)c1ccc(C)o1&&[3*]Cc1ccccc1F&&
[0*]=Cc1cncn(Cc2ccc(Cl)cc2Cl)c1=O&[0*]=CC1CC(O)CC1O&&&
[2*]CC&[2*]O[0*]&[0*]C(=O)C1=C(C[3*])NC(=O)NC1C&[3*]O[1*]&[1*]C(=O)c1cnccn1&&&
[0*]C(=O)c1cc2cc(CN=C(N)N)ccc2o1&[0*]N1CCC([1*])CC1&[1*]Cc1ccc(F)cc1&&&
[0*]CC&[0*]N([1*])c1ccc(C(=O)NN=CC=[2*])cc1&[1*]CC&&[2*]=C(C)C&&
CN1CCC2(CC1)OC(CC1=CC=C(OS(N)(=O)=O)C=C1)C1=CC=C(F)C=C12&&&
[0*]N(C)c1ccc(Cl)c(Cl)c1&[0*]C(=O)Cn1cnc2ccc(S([1*])(=O)=O)cc2c1=O&[1*]N1CCC([2*])CC1&[2*]CCN&&&
CN1C2=CC=CC=C2N2C(=O)C3=C(C=CC4=CC=CN=C34)N(CC(=O)C3=CC=C(O)C=C3)C12&&&
[0*]OC&[0*]C(=O)c1cc2c(=O)n3ccccc3nc2n(Cc2ccco2)c1=NC(=O)c1ccc(F)cc1&&&
[0*]C(=O)c1csc(C)n1&[0*]N1CCC([2*])CC1&[2*]N([1*])C&[1*]C(C)c1nccn1C&&&
[0*]CCC&[0*]N(C)c1nc(-n2cccn2)nc2c1CCN([1*])CC2&[1*]CCO&&&
[0*]N1CCC(c2ccccc2OC)CC1&[0*]Cc1coc(N)n1&&&
[0*]CC&[0*]C1CN(c2c(F)cc3c(=O)c(C(=O)O)cn4c3c2SCC4)CCN1C&&&
[0*]C(=O)CCC&[0*]Nc1c(=O)[nH]c2ccc([N+](=O)[O-])cc2c1=O&&&
[0*]Nc1ccc(CCCCCC)cc1&[0*]C([1*])=O&[1*]N[2*]&[2*]Cc1ccco1&&&
[0*]C1C([1*])C2c3ccc(CC)cc3OC1(c1ccco1)O2&[0*]C(=O)O&&[1*]C(=O)O&&
[0*]Oc1ccc(-c2nc3cc(C(=O)O)ccc3n2C2CCCCC2)c(F)c1&[0*]Cc1ccc(F)cc1&&&
[0*]Cc1c(C(F)(F)F)nc2n(-c3c(C)cc(C)cc3C)c3ccccc3n12&[0*]N1CCCC([1*])C1&[1*]CO&&&
[0*]C1Cc2ccccc2C1O&[0*]N1CC=C(c2c[nH]c3ccc(O)cc23)CC1&&&
[1*]NC&[1*]C(=O)C([4*])CCCC[5*]&[4*]N[2*]&[2*]C(=O)C(CC([0*])=O)Cc1ccccc1^[5*]NC(=N)N^[0*]O[3*]&&&[3*]Cc1ccc(OC)cc1&&&
NC(=O)C1=CC=C(C2=CC(C3=CC=C(OC4=CC=C(F)C=C4)C=C3)=NC=N2)C=C1&&&
C1=CN=C2C(=C1)C1=NC3=CC=CC=C3C1=CC2N1CCCNCC1&&&
[0*]C(=O)C([3*])C[4*]&[0*]N[1*]&[1*]Cc1ccc(Cl)cc1^[3*]N1C(=O)c2cccc3cccc(c23)C1=O&&&[4*]C1CCN([2*])CC1^[2*]Cc1ccccc1&&&
[0*]CCCC&[0*]O[1*]&[1*]C[3*]&[3*]C1CC2([4*])OC(C)(C)OC2CN1[2*]&[2*]Cc1ccco1&&[4*]CCCC&&
[6*]C(C([4*])=O)C(C)CC&[4*]N[9*]&[9*]C(Cc1cccs1)C([1*])=O^[6*]N[0*]^[1*]OC&[0*]C(=O)C[7*]&&&[7*]N[2*]&[2*]C(=O)C[8*]&[8*]N[3*]&[3*]C(=O)c1cc(O)ccc1O&&&
[3*]CC&[3*]O[0*]&[0*]C([1*])=O&[1*]N1CCN([2*])CC1&[2*]C(=O)c1ccc2c(c1)c(C)c(C)n2C&&&
CN(C1=NC=NC2=C1SC=C2)C1=CC(F)=C(OC2=CC=C(F)C=C2)C=C1Cl&&&
[0*]C(C)=O&[0*]O[7*]&[7*]C[16*]&[16*]C1OC([12*])C([13*])C([14*])C1[15*]&[12*]O[10*]&[10*]C1C([17*])OC([19*])C([13*])C1O^[13*]O[4*]^[18*]N[6*]&[4*]C(C)=O^[14*]O[5*]^[6*]C(C)=O^[12*]O[2*]&&[5*]C(C)=O^[16*]CO^[2*]C(C)=O^[14*]O[3*]&&&&&
[0*]C(=O)c1ncc(C)cc1-c1ncccn1&[0*]N1C2CCC1C([1*])C2&[1*]Nc1ccc(-c2ccc(C(F)(F)F)cc2)cn1&&&
[0*]C1(C)CCC(C2CC2)C1(C)C&[0*]CCCC(CC(C[0*])C(=O)O)c1ccccc1&C1CCC1&&&
[0*]Nc1nc(C)cs1&[0*]S(=O)(=O)c1ccc(N[1*])cc1&[1*]S(C)(=O)=O&&&
O=P(O)(O)C(O)C(N1C=NC=N1)P(=O)(O)O&&&
CON(C)C1=NC2=CC3=C(C=C2S1)OCO3&&&
[1*]=Cc1ccc(OC)c(OC)c1&[1*]=CC([0*])=O&[0*]N[2*]&[2*]C1CC2CCC(C1)N2C&&&
CN(C)C1=NC(N(C)N2CCN(CN3C(=O)N(CN4N=NC5=CC=CC=C54)C4=CC=CC=C43)CC2)=NC(N(C)C)=N1&&&
[2*]C1NCC(O)C1O&[2*]C[0*]&[0*]N[1*]&[1*]Cc1cccs1&&&
[0*]CC(=O)c1ccc[nH]1&[0*]Sc1nnc(-c2ccncc2)n1-c1ccc(O)cc1&&&
[0*]CCn1c(C(=O)c2ccc(Cl)cc2)c(C2CC2)c(=O)[nH]c1=S&[0*]N1CCCC1&&&
[1*]CC&[1*]OP(=O)(CCC([0*])=O)O[2*]&[0*]N[3*]&[3*]C1CCOC1=O^[2*]CC&&&&
O=C(O)C(=O)C1=C[NH]C2=C([N+](=O)[O-])C(O)=CC=C12&&&
[5*]CC(C([3*])=O)C(C)C&[3*]N[8*]&[8*]C(CC(=O)O)C(=O)C[4*]^[5*]N1CCCCC1[9*]^[4*]Oc1cc(F)cc(F)c1F&[9*]C([1*])=O&&&[1*]N[6*]&[6*]C(C)C([2*])=O&[2*]N[7*]&[7*]CCc1ccccc1&&&
[0*]Cc1cccc(OC)c1&[0*]O[1*]&[1*]C1COC([2*])C1[4*]&[2*]O[3*]&[3*]C1CC2C3CCc4cc(O)ccc4C3CCC2(C)C1O^[4*]CO&&&&
[1*]Cc1ccc(C)cc1&[1*]N[0*]&[0*]C(=O)CCc1nnc2cc(N3CCOCC3)ncn12&&&
[3*]CC&[3*]O[0*]&[0*]C([1*])=O&[1*]N1CCN([2*])CC1&[2*]C(=O)Cn1nc(-c2ccc(Cl)s2)ccc1=O&&&
[2*]=CC12OC3C4C5OC5([4*])C(O)C5(O)C(=O)C(C)=CC5C4(O1)C(C)C([1*])C3(F)C(C)C2[3*]&[1*]O[0*]&[0*]C(=O)CCC(=O)O^[2*]=CC(C)C&&&[3*]C(=O)O&[4*]CO&&
=C1C(=O)C23C(O)C1CC1C2NCC3C2=CC=CC(C#N)=C21&&&
[0*]CC&[0*]C1CC2CCC3C(CCC4c5nn(C)cc5CCC43C)C2CC1=O&&&
[1*]CC&[1*]O[0*]&[0*]C(=O)c1cnc2ccc(I)cc2c1O[2*]&[2*]CCC[4*]&[4*]N[5*]&[5*]CC[3*]&[3*]OC&&&
COC1=CC=C(NC2=C(C#N)C=NC3=C2C=NN3C2=CC=C(C)C=C2)C=C1&&&
[0*]Nc1c(SC)cc(C)nc1SC&[0*]C([1*])=O&[1*]N([2*])C&[2*]C[3*]&[3*]C1CCCN(C)C1&&&
[0*]C1(C)C(C)CC2(C)CC3C(C)CCC3C(C)=C21&[0*]C(=O)O&&&
[0*]C(=O)Cc1cc(C)c(OC)cc1C&[0*]N1CCCCC1[3*]&[3*]C([1*])=O&[1*]N[2*]&[2*]Cc1ccccc1&&&
[0*]CCn1c(=O)ccc2ncc(Oc3cc(F)ccc3F)cc21&[0*]N1CCC(c2ccc(F)nc2)CC1&&&
FC1=CC=C(C2=NC3=CN(CC4=CC=CC=C4)C=CC3=N2)C(F)=C1&&&
COC1=CC=C(C2=NN(C(=O)CC3=CC=CC=C3)CCC2)C=C1&&&
[0*]Cc1cc(OC)c(OC)c(OC)c1&[0*]N1CCOC2CN([1*])CC21&[1*]S(C)(=O)=O&&&
[0*]Cc1ccc(OC)cc1&[0*]Oc1ccc(C=NNC(=O)C2=C(C)OCCN2c2ccc(OC)cc2)cc1&&&
[1*]CC&[1*]O[0*]&[0*]C(=O)C(=[2*])C#N&[2*]=Cc1ccc(O)cc1&&&
O=C1CN(C2=CC=CC=C2)C(=O)C2=CC=CC=C12&&&
[4*]=Cc1ccc(C)cc1&[4*]=CC([0*])=O&[0*]N1CCC([3*])CC1&[3*]N[1*]&[1*]C([2*])=O&[2*]Nc1cccnc1&&&
[2*]CO&[2*]C1C(O)C(O)C(O)CN1[1*]&[1*]CC[4*]&[4*]C1CCN([0*])CC1&[0*]C(=O)C=[3*]&[3*]=Cc1cccc2snnc12&&&
[0*]Nc1cc(OC)c(Cl)cc1OC&[0*]S(=O)(=O)c1cccs1&&&
[0*]OC&[0*]C(=O)C[2*]&[2*]Oc1ccccc1C=[5*]&[5*]=C(C)C([1*])=O&[1*]O[3*]&[3*]C12CC(C)C3(O)C(C=C(CO)C(O)C4(O)C(=O)C(C)=CC43)C1C2(C)C&&&
[2*]CC&[2*]N([3*])[4*]&[3*]CC&&[4*]CC[5*]^[5*]N[0*]&[0*]C(=O)C[6*]&[6*]N[1*]&[1*]C(=O)C[7*]&[7*]N1CC(c2ccc3c(c2)OCO3)C([8*])C1c1ccc(OC)cc1&[8*]C(C)(C)C&&&
[2*]Sc1nnnn1-c1cc(C)ccc1C&[2*]CC([0*])=O&[0*]N[1*]&[1*]CC[4*]&[4*]N1C(=O)SC(=[3*])C1=O&[3*]=Cc1ccco1&&&
[0*]Sc1nnc(-c2ccc(-c3ccccc3)cc2)n1C&[0*]CC(=O)c1c[nH]c2ccccc12&&&
[0*]Nc1ccccc1OC&[0*]C([1*])=O&[1*]N[2*]&[2*]CC(C[3*])c1ccco1&[3*]N1CCCCC1&&&
[0*]N1CC2(CCN(c3nccc(-c4cccc(C#N)c4)n3)C2)C1&[0*]C1COC1&&&
[0*]N(C)C&[0*]C(=O)c1cccc(-c2ccc3ncc(C#N)n3n2)c1&&&
[0*]NC1=C(N2CCC(N)CC2)C(=O)c2ccccc2C1=O&[0*]S(=O)(=O)c1ccc([N+](=O)[O-])cc1&&&
[0*]CC&[0*]O[1*]&[1*]CCC[2*]&[2*]N(C1=C(N2CCOCC2)C(=O)c2ccccc2C1=O)c1ccccc1&&&
[0*]N(C)C&[0*]CCCC[1*]&[1*]Sc1ccc2ccnc(Nc3cccc(Br)c3)c2c1&&&
[0*]=C1C(=O)CC2(c3cccc(O)c3)CCN(C)C1C2[3*]&[0*]=Cc1ccc(Cl)c(Cl)c1&&[3*]CC=[1*]^[1*]=CC(=[2*])c1ccccc1&[2*]=CCCCC(=O)O&&&
[0*]OC&[0*]C(=O)C1=C2CC(O)C(C)CC2C2(O)CC([2*])C(C)C(c3ccc(OC)cc3)C12O&[2*]O[1*]&[1*]C(=O)C=[3*]&[3*]=Cc1ccc(OC)cc1&&&
[0*]CC(=O)c1ccco1&[0*]Sc1nnnn1-c1ccc2c(c1)OCCO2&&&
[3*]CC(C)C&[3*]C1([2*])CCC([1*])C(F)O1&[1*]N[0*]&[0*]C(=O)c1ccccn1^[2*]C(=O)O&&&&
[0*]C(=O)c1cccs1&[0*]Nc1nc2c(s1)CCOc1ccc(F)cc1-2&&&
[0*]Cc1cnc(C(C)(C)C)nc1&[0*]N1CCCCC1c1c(N2CCN([1*])CC2)c(=O)c1=O&[1*]C1CC1&&&
[0*]C(=O)c1conc1C&[0*]N1CC2CN(c3ncc4c(n3)CCC4)CC2C1&&&
NCC(CS(=O)(=O)CC(=O)O)C1=CC=CC(C2=CC=CC(Cl)=C2)=C1&&&
[0*]Nc1cc(C)nc(C)n1&[0*]C(=O)C(O)CCc1cccs1&&&
[0*]C(=O)c1cc2n[nH]c(=O)n2cc1CC&[0*]N([1*])C&[1*]Cc1ccccn1&&&
[0*]OC&[0*]C(=O)c1cc(O)cc(O)c1C(=O)O&&&
[0*]Cc1cc([N+](=O)[O-])ccc1O&[0*]N[1*]&[1*]CCCCCc1ccccc1&&&
[0*]Cc1ccc(F)c(F)c1&[0*]N1CCC([1*])C1&[1*]Nc1ccc2[nH]ncc2c1&&&
[1*]N1CCN(c2ccccc2OC)CC1&[1*]CCC[2*]&[2*]N[0*]&[0*]C(=O)c1[nH]nc(C[4*])c1Br&[4*]C12CC3CC(C1)CC([6*])(C3)C2&[6*]C[3*]&[3*]N1CCN(C)CC1&&&
O=C1OC2=CC=CC3=C2C(C=C1C(=O)C1=CC=CC(Cl)=C1)SCN1C3=CC=C2C=CC=CC2=C13&&&
[0*]Nc1ccc(N2CCN(C)CC2)cc1&[0*]C(=O)C=[1*]&[1*]=Cc1cc(Br)c2c(c1)OCO2&&&
[1*]C(N)C(=O)O&[1*]C1C([0*])C1F&[0*]C(=O)O&&&
[0*]C(=O)c1cc(Cl)ccc1C&[0*]Nc1ccc(C([1*])=O)c(Cl)c1&[1*]N1Cc2cccn2Cc2ccccc21&&&
[1*]CC(C)C&[1*]Sc1nnc(N[0*])s1&[0*]C(=O)c1cc2ccccc2o1&&&
[5*]C(C([2*])=O)C(C)(C)C&[2*]N1CC2C(C1[9*])C2(C)C&[9*]C([3*])=O^[5*]N[0*]^[3*]N[7*]&[0*]C([1*])=O&[7*]C(C[10*])C(=O)C(N)=O&[1*]N[6*]&[10*]C1CC1&[6*]C1([10*])CC1&&&[10*]C([4*])=O&[4*]N[8*]&[8*]S(=O)
[4*]N1CC(C)C([5*])Oc2c(N[0*])cccc2C1=O&[0*]C(=O)c1nc2ccccc2s1&&[4*]C(C)CO&[5*]C[3*]^[3*]N([1*])C&[1*]C([2*])=O&[2*]Nc1ccccc1&&&
[0*]OC&[0*]CC[1*]&[1*]Nc1ncc(-c2ccnc(N[2*])n2)s1&[2*]C(CO)c1cc(C)cs1&&&
[4*]CC&[4*]C1CCCC([5*])N1[3*]&[3*]S(=O)(=O)c1ccc(Cl)cc1&&[5*]C1([2*])CC1^[2*]O[0*]&[0*]C([1*])=O&[1*]N1CCOCC1&&&
[3*]C([1*])C&[1*]N([2*])C&[2*]C[4*]^[3*]C1CC1^[4*]C1OCC([5*])CO1&&&[5*]CC([0*])=O&[0*]N1CCC(c2ccccc2)CC1&&&
[2*]N([1*])C&[1*]C(=O)c1ccncc1&&[2*]Cc1ccccc1C[3*]^[3*]N1CCC([4*])CC1&[4*]C([0*])=O&[0*]Nc1ccccc1F&&&
CC1(C)CC(=O)C2=C(C1)NC1=C(C(=O)CC(C)(C)C1)C2C1=CC=C(C#N)C([N+](=O)[O-])=C1&&&
[0*]C(=O)c1ccccc1&[0*]N1CCN(c2nc3ccccc3s2)CC1&&&
[1*]Nc1ccc(OC)c(C[2*])c1&[1*]C(=O)C=[3*]&[3*]=Cc1ccccc1^[2*]O[0*]&&[0*]C(=O)c1ccc(S(N)(=O)=O)cc1&&&
CC(C)S(=O)(=O)C1=NC(N)=NC2=C1N=CN2CC1=CC=CC=C1&&&
[0*]N([2*])C&[0*]CC[1*]&[1*]N1CCCC1^[2*]CC[3*]&&[3*]Nc1cccnc1&&&
NCC1=C(F)C=CC=C1Cl&&&
[0*]Nc1ccnc2cc(Cl)ccc12&[0*]CC[1*]&[1*]N[2*]&[2*]Cc1ccsc1&&&
[0*]Nc1ccc2nnn(-c3cccc(-c4nnc(-c5cccs5)n4C)c3)c2n1&[0*]C1CC1&&&
[0*]C([1*])=O&[0*]Nc1ccc(OC(F)(F)F)cc1&&[1*]Nc1ccc(C(F)(F)F)cc1&&
[1*]C(CCc1ccc(OC)c(OC)c1)c1cccc(O[2*])c1&[1*]O[0*]&[0*]C([4*])=O^[2*]CC(=O)O^[4*]C1CCCCN1[3*]&&&[3*]S(=O)(=O)Cc1ccccc1&&&
[0*]C1(C#C)OC(n2cc(F)c(=O)[nH]c2=O)CC1O&[0*]CO&&&
[1*]Nc1ccc2[nH]cc(C3CCN(C)CC3)c2n1&[1*]C1CCC([2*])CC1&[2*]C([0*])=O&[0*]N1CCCCC1&&&
[0*]C1CCC2c3ccc(cc3C(=O)O)CC(CO)CC(C)CCCC12C&[0*]C(C)=O&&&
[0*]Nc1ccc(S(N)(=O)=O)cc1F&[0*]C(=O)C[1*]&[1*]N[2*]&[2*]C12CC3CC(CC(C3)C1)C2&&&
CC1=CC2=C(C=C1C1=CC=CC(O)=C1)C(=O)N=C(N)[NH]2&&&
[0*]S(=O)(=O)c1ccc2nc3c(c(C(=O)O)c2c1)CCCCC3&[0*]N1CCCCCC1&&&
[0*]=Cc1cc(=O)c2c(O)cc(O)cc2o1&[0*]=Cc1ccc(F)c(F)c1&&&
[1*]N([2*])c1ccc(C(C)C)cc1&[1*]CC([0*])=O&[0*]N1CCN([3*])CC1^[2*]S(=O)(=O)c1ccccc1^[3*]S(=O)(=O)c1ccc(C)cc1&&&&&
[0*]Nc1cc(C)n(CC[1*])n1&[0*]C(=O)Cc1ccccc1&&[1*]O[2*]^[2*]CCO&&&
CC1=CC=C(S(=O)(=O)C2=C(C3=CC=CC(N(C)C)=C3)[NH]C3=CC=NC(O)=C23)C=C1&&&
[0*]S(=O)(=O)CS(=O)(=O)c1ccc(C)cc1&[0*]NC(=N)Nc1ncc(Cl)cn1&&&
[0*]=CC(O)C(=O)O&[0*]=CCCc1ccc(Nc2nccs2)cc1&&&
[0*]C(=O)NNC(=O)c1ccno1&[0*]C1CCCCO1&&&
CC1=CC=CC=C1C1=NC(C#N)=C(N2CCOCC2)O1&&&
[1*]OC&[1*]CC[2*]&[2*]N([0*])c1c(N)n(CC(C)C)c(=O)[nH]c1=O&[0*]C(=O)C[3*]&[3*]Sc1nnc(-c2ccco2)n1C&&&
[0*]C(=O)c1cn(-c2ccc3ccccc3c2)nn1&[0*]Nc1nc(-c2cc3ccccc3o2)cs1&&&
[0*]N1C(=O)C(O)=C(C(=O)c2ccccc2)C1c1cccs1&[0*]CCCn1ccnc1&&&
O=S1(=O)C(F)=C(NC2=CC(F)=CC(F)=C2)C2=NC=CC=C21&&&
[0*]N([3*])c1ccc(OC)cc1OC&[0*]C([1*])=O&[1*]Nc1ccc(F)cc1^[3*]C1CCN([2*])CC1&&[2*]C(C)=O&&&
ONC(=NCC1=CC=CN=C1)C1=CC=C(C2=CC=CC=C2F)N=C1&&&
[0*]C(=O)C([1*])CC(=O)c1cccc(OC)c1&[0*]Nc1ccc(F)cc1&&[1*]N1C(=O)C2C3CCC(C3)C2C1=O&&
[0*]C(=O)Cc1c(C)n(C(=O)c2ccc(Cl)cc2)c2ccc(OC)cc12&[0*]N[1*]&[1*]S(=O)(=O)c1ccc(F)cc1&&&
[3*]Cc1cc(C)on1&[3*]N1CCC([4*])C1&[4*]N[0*]&[0*]C(=O)C[2*]&[2*]N[1*]&[1*]C(=O)c1cccc(C(F)(F)F)c1Cl&&&
[0*]C(=O)C([1*])c1ccc(C)cc1&[0*]N([2*])C&[2*]CCC[3*]^[1*]N1CCC(C)CC1^[3*]Nc1ccnc2cc(Cl)ccc12&&&&&
[5*]CC&[5*]C1NC(=O)C([3*])C(C)C([4*])N1C&[3*]N[1*]&[1*]C(=O)c1ccc(C=[2*])cc1^[4*]C([0*])=O^[2*]=Cc1ncccn1&[0*]Nc1cccc(C(=O)O)c1&&&&&
O=C1OC2=CC(F)=CC=C2C=C1C1=NN=C2SC(C3=CC=C[NH]3)=NN12&&&
[0*]C(CC(=O)c1ccc(OC)cc1)c1ccccc1&[0*]Sc1ccccn1&&&
[0*]C(C)=O&[0*]O[1*]&[1*]C1CC(C)C2CC=C(C)C12&&&
CN1C2=C(C3=CC=CC(C4=NN=N[NH]4)=C31)C1CCC(C2)N1&&&
[0*]Cc1cc(OC)ccc1OC&[0*]Nc1cc(-c2ccccc2)nc2ccccc12&&&
[1*]S(C)(=O)=O&[1*]Nc1ccc(C[0*])cc1&[0*]Oc1ncnc2c1CCNCC2&&&
[0*]C(=O)c1ccc(OC)c(Nc2ncnc3cnc(N4CCN(C)CC4)nc23)c1&[0*]Nc1cnn(C)c1&&&
[0*]Nc1nc(N(C)C)nc(Cl)c1C&[0*]Cc1ccc(S(C)(=O)=O)cc1S(C)(=O)=O&&&
CC1=CC=C2N=C(N)SC2=N1&&&
CC1=CC=CC=C1S(=O)CC1=NC(C2=CC=C(F)C=C2)=NO1&&&
CN=C1N=C(C2=CC=C(OC)C(OC)=C2)[NH]C2=C1C(C1=CC=C(Cl)C=C1)NC1=NN=CN21&&&
[0*]CC=C&[0*]N[1*]&[1*]CCC(Cc1ccccc1)(c1ccccc1)c1ccc(O)cc1&&&
[0*]C(=O)C(c1ccc(Br)cc1)C(O)c1ccc(Br)cc1&[0*]N1CCOCC1&&&
[1*]=Cc1cccc(OC)c1&[1*]=C1C(=O)Nc2cc(N[0*])ccc21&[0*]S(C)(=O)=O&&&
[0*]C([2*])=O&[0*]N1CC2CNCC(C1)C2&&[2*]C1CC([3*])CN1[1*]^[1*]C(=O)c1ccc(Cl)cc1&&[3*]Cc1ccc(C(F)(F)F)cc1&&
[1*]S(=O)(=O)c1cnc2ccccc2c1&[1*]N[0*]&[0*]Cc1cccnc1&&&
[0*]OC&[0*]C(=O)c1cccc(N[1*])[nH]1&[1*]C([3*])=O&[3*]C1CCCN([2*])C1&[2*]S(C)(=O)=O&&&
[0*]C(=O)O&[0*]C1CSC(c2ccccc2Cl)=N1&&&
CN1CCN(C2=NC(N)=NC3=C2CCN(C2=CC=CC=C2C(F)(F)F)C3)CC1&&&
NN1C(C2=N[NH]C(C(=O)NN=CC3=CC=C(F)C=C3)=C2)=N[NH]C1=S&&&
[0*]C(=O)CC(=O)O&[0*]Nc1ccc2c(c1)C(=O)c1cc(N[1*])ccc1C2=O&[1*]C(=O)CC(=O)O&&&
[3*]C1CCC(C)CC1[1*]&[1*]O[0*]&[0*]C(=O)C[2*]^[3*]C(C)C^[2*]Sc1ncnc2ccccc12&&&&&
[0*]OC&[0*]C(=O)Cn1c(=O)c2sc3ccccc3c2n(Cc2c(C)noc2C)c1=O&&&
[0*]Nc1ncnc2ccc(-c3ccc(C#N)c(Cl)c3)cc12&[0*]CC[1*]&[1*]N1CCCC1&&&
[0*]Nc1ccc(Oc2ccc(CC(=O)O)cc2)cc1&[0*]C([1*])=O&[1*]C1CCCCC1&&&
[1*]=CCCCCCCCC&[1*]=CCCCCCCCC[0*]&[0*]Oc1ccc(CC2OC(=O)c3ccccc32)cc1OC&&&
[0*]C(=O)c1cc(CCC)on1&[0*]Nc1c(C)cccc1Cl&&&
[0*]=C1CN(C)CC2=C1OC(=N)C(C#N)C2c1ccc(Cl)cc1&[0*]=Cc1ccc(Cl)cc1&&&
CCC(=O)NN=CC1=CC=C2N=CC=CC2=C1&&&
[0*]C(C)=O&[0*]Nc1ccc(S[3*])cc1&[3*]C(CC[2*])c1ccccc1&[2*]N[1*]&[1*]C(=O)Cc1ccc(Cl)cc1&&&
[0*]N(C)C&[0*]CCn1nc(-c2ccco2)c2c1NC(=O)C([2*])N2&[2*]C[1*]&[1*]N1CC([3*])(c2ccccc2)C1&[3*]Cn1cccn1&&&
[1*]CCCC(=O)c1ccc(F)cc1Cl&[1*]C1CCN([0*])CC1&[0*]Cc1ccc2c(c1)OCO2&&&
[0*]C(C)c1ccc(S(=O)(=O)c2ccc(Cl)cc2S(=O)(=O)c2ccc(Cl)cc2)cc1&[0*]N[1*]&[1*]S(C)(=O)=O&&&
[0*]C(=O)c1ccc2c(c1)C(=O)N([1*])C2=O&[0*]Nc1ccc(F)cc1&&[1*]CCc1ccccn1&&
[1*]CC&[1*]N([2*])[3*]&[2*]CC&&[3*]CCC[0*]^[0*]Oc1ccc(C(c2c(C)[nH][nH]c2=O)c2c(C)[nH][nH]c2=O)cc1&&&
[1*]CC&[1*]O[0*]&[0*]C(=O)cCC1c2cc(C#CC3(O)CCCCC3)ccc2OC(=N)C1C#N&&&
CC1=CC=CC(N2C(=O)CC(NNC(=O)C3=CC(C)=CC(C)=C3)C2=O)=C1&&&
ClC1=CC=C(CC2=NN3C=NN=C3C3=CC=CC=C23)C=C1&&&
[0*]Nc1ccc(C)cc1&[0*]C(=O)N=C1Sc2c(-c3ccccc3)c(C(C)(C)C)c(=O)n(-c3ccccc3)c2N1c1ccccc1&&&
[0*]N(C)C&[0*]CCC[1*]&[1*]N1c2ccccc2Sc2ccc([N+](=O)[O-])cc21&&&
[3*]CC&[3*]Oc1ccc(CC[5*])cc1O[4*]&[4*]CC&&[5*]N[1*]^[1*]C(=O)C[2*]&[2*]O[0*]&[0*]C(=O)CCc1nc2ccccc2s1&&&
[0*]CCCCCCn1c(C)c(C(=O)c2cc(OC)c(OC)c(OC)c2)c2ccccc21&[0*]N1CCN(C)CC1&&&
[0*]C1OC(n2c(=O)[nH]c(=O)c3ncn(C4OC([2*])C(O)C4O)c32)C(O)C1O&[0*]CO&&[2*]C[1*]^[1*]C1OC(O)C(O)C(O)C1O&&&
[0*]Nc1cc(OC)ccc1OC&[0*]C(=O)Cn1c(=O)n(-c2ccc(C)cc2)c(=O)c2oc3ccccc3c21&&&
[4*]Sc1nnc(-c2cccs2)n1CC&[4*]CC([0*])=O&[0*]N[1*]&[1*]C([2*])=O&[2*]N[3*]&[3*]Cc1ccco1&&&
[0*]C(=O)CS(=O)CC&[0*]N[1*]&[1*]CC(=O)N(CC(C)C)N(CC(C)C)CC(C)C&&&
[0*]N1C(=O)C2C3CCC(O3)C2C1=O&[0*]Cc1ccc(F)cc1&&&
[0*]Cc1ccc2[nH]c(C)nc2c1&[0*]N[1*]&[1*]S(=O)(=O)c1ccc2c(c1)CCCC(=O)N2&&&
[0*]C([1*])=O&[0*]Nc1cccc(Cc2c[nH]c3ncccc23)c1&&[1*]N[2*]^[2*]C1CC1c1ccccc1&&&
[0*]OC&[0*]C(=O)C([6*])C[4*]&[4*]O[1*]&[1*]C(C)=O^[6*]N[2*]&&[2*]C(=O)C([7*])Cc1ccccc1&[7*]N([3*])C&[3*]C(=O)C([8*])C(C)C&[8*]N([9*])C&[9*]S(=O)(=O)c1ccc(OC)cc1&&&
[0*]Nc1cc(C)c(O[1*])c(C)c1&[0*]C(=O)c1ccccc1&&[1*]C1CCN([2*])CC1^[2*]Cc1ccccc1&&&
[0*]Oc1ccc(C2CC(c3ccc(O)cc3)=NN2C(C)C)cc1&[0*]CC[1*]&[1*]N1CCOCC1&&&
[1*]CC&[1*]O[0*]&[0*]C(=O)c1sc2nc(C)cc(C)c2c1N&&&
[0*]NC(=NCc1ccc(-c2ccccc2)cc1)N1CCCCC1&[0*]CCCCc1c[nH]cn1&&&
[0*]C(=O)CCc1ccc(OC)cc1&[0*]O[2*]&[2*]CC([1*])=O&[1*]Nc1c(C)n[nH]c1C&&&
[0*]C(C)=O&[0*]N[1*]&[1*]CCC[2*]&[2*]Nc1ncnc2ccc(-c3ccc4c(c3)OCO4)cc12&&&
[0*]Oc1cccc(O)c1OC&[0*]C1OC([1*])C(O)C(O)C1O&[1*]CO&&&
[0*]CC&[0*]Oc1ccc(S([1*])(=O)=O)cc1&[1*]N1CCN([2*])C1=Nc1ccc(N=Nc2ccc(OC(F)(F)F)cc2)cc1&[2*]S(C)(=O)=O&&&
[0*]N1CCCC1c1cnn(C)c1&[0*]C(=O)CCCn1cc(Cl)cn1&&&
OC1=CC=C(NC2=NC=NC3=C2N=CN3CC2=CC=CC=C2F)C=C1&&&
[0*]CC&[0*]Oc1cccc2c(=O)n(C[1*])ccc12&[1*]C1CCCO1&&&
[3*]N(C)C&[3*]CC[0*]&[0*]O[1*]&[1*]C12OC3COC(C)(C3)OC1CC1C3CCC4=CC(=O)CCC4(C)C3CCC12C&&&
[0*]N1CCN(c2ccc([N+](=O)[O-])c3cccnc23)CC1&[0*]C1CC2CCC1C2&&&
[0*]CC&[0*]OP(=O)(O[1*])C(=NNc1ccc([N+](=O)[O-])cc1[N+](=O)[O-])N[2*]&[1*]CC&&[2*]C(C)c1ccccc1&&
[1*]C1Sc2nc(C)nn2C1=O&[1*]C([0*])c1cccs1&[0*]N1CCC([2*])CC1&[2*]Cc1ccccc1&&&
[1*]C1N=C(c2ccccc2)c2cc(C)cc3c2N(CC3)C1=O&[1*]N[0*]&[0*]Cc1ccc(F)cc1Cl&&&
[0*]CCCCC=C&[0*]C1CC2CC(=O)CCC2(C)C2CCC3(C)C(=O)CCC3C12&&&
CN1CCN(C2CC(C3=CC=CC=C3)C3=CC=CC=C32)CC1C1=CC=CC=C1&&&
[0*]N(C)C&[0*]CCCC1(c2ccc(F)cc2)OCc2c1nc1ccccc1c2N1CCOCC1&&&
[0*]=C1CN(C)CC2=C1N=C1CSCN1C2c1ccccc1&[0*]=Cc1ccccc1Br&&&
CN(C)N=NC1=CC=C(C(N)=O)C=N1&&&
S=C1OC(C2=CC=C(Cl)C=C2Cl)=NN1CNC1=CC=C(Cl)C=C1&&&
[0*]Nc1c(C)cc(Cl)cc1C&[0*]C(=O)CC[1*]&[1*]N1CCC(c2noc3cc(F)ccc23)CC1&&&
[0*]C1COCOC1&[0*]CCc1cncs1&&&
[1*]Nc1cc(Cl)ccc1C&[1*]C(=O)C[3*]&[3*]O[0*]&[0*]C(=O)c1ccc(N[2*])cc1&[2*]C(=O)c1cnccn1&&&
OC1=CC(Br)=CC(C2=CC(Br)=C3ON=C(C4=CC=C(O)C=C4)C3=C2)=C1&&&
[2*]=Cc1ccc(O[1*])c(OC)c1&[1*]C(C)C&&[2*]=C1SC(=O)N([3*])C1=O^[3*]CC([0*])=O&[0*]Nc1cccc(-c2nc3ccccc3s2)c1&&&
[1*]N(C)C&[1*]CCC[2*]&[2*]N[0*]&[0*]C(=O)c1ccccn1&&&
[1*]C(C)CC&[1*]N[2*]&[2*]CC(O)C[0*]&[0*]Oc1ccc(OC)cc1&&&
O=C(O)C1=CC=C2C(=C1)N=C(CC1=CC=C(F)C=C1)N2C1CCCCC1&&&
[1*]CCCCC&[1*]C12OC1CCC1C3CCC4=CC(=O)CCC4(C)C3C(O)CC12[0*]&[0*]C(=O)CO&&&
[2*]CC([0*])=O&[0*]N[1*]&[1*]CCc1ccccc1^[2*]Sc1n[nH]c2nc(=O)cc(Cc3ccccc3)n12&&&&
[1*]CCCCCCC&[1*]Oc1c(OC)cc(C([0*])=O)cc1OC&[0*]OC&&&
[0*]C(=O)c1ccc[n+]([O-])c1&[0*]Nc1ccc(-c2ccc3c(c2)cnc2ccccc23)cc1&&&
[6*]CC&[6*]C12c3[nH]c4c(c3CCN1C(=O)C([7*])CC2[6*])C(=O)C(C)=C(N(C)C)C4=O&[6*]C([1*])=O&[1*]N1CCCC1&&[7*]CC([0*])=O^[0*]N[3*]&[3*]CCC[4*]&[4*]N([5*])C&[5*]CCCN&&&
COC1=CC=C2C(=C1)CC1=C2N(C)C2=CC=CC=C12&&&
[0*]C(=O)Cn1nnc(-c2ccccc2)n1&[0*]N[1*]&[1*]Cc1ccco1&&&
[3*]C1(C)COC1&[3*]C[2*]&[2*]N[0*]&[0*]C([1*])=O&[1*]Nc1ccc2ncc(-c3noc(C4CCOCC4)n3)nc2n1&&&
[0*]C(=O)c1ccccn1&[0*]N([1*])[2*]&[1*]Cc1nccs1&&[2*]Cc1ccccn1&&
[0*]C(C)=O&[0*]N([1*])c1ccc(O[2*])cc1&[1*]C(C)=O&&[2*]CC(O)C[3*]^[3*]N(C)C&&&
[3*]C1Oc2ccc(-c3ccc(OC)cc3)cc2C(=O)C1=CN[1*]&[1*]C([0*])=O&[0*]O[2*]^[3*]CO^[2*]C1CCCCCC1&&&&&
[3*]C(C([2*])=O)C(C)CC&[2*]N[5*]&[5*]C(CC(C)C)C(=O)O^[3*]N[0*]&&[0*]C(=O)C([4*])CCCCN&[4*]N[1*]&[1*]C(=O)c1ccc(C)cc1&&&
[1*]N1CCN(c2ccc(OC)cc2)CC1&[1*]C(C)(C)CC[0*]&[0*]Oc1ccc(-c2[nH]c(=O)[nH]c2O)cc1&&&
[1*]S(=O)(=O)c1ccc(O[0*])c(-c2nc(=O)c3c([nH]2)c(CCC)nn3C)c1&[0*]CC&&[1*]N1CCCCC1&&
[1*]CC&[1*]O[0*]&[0*]C([3*])=O&[3*]C1([5*])CCCN([2*])C1&[2*]S(C)(=O)=O&&[5*]C[4*]^[4*]C1CC(c2cccc(OC)c2)=NO1&&&
[0*]Cc1ccccc1&[0*]Oc1cccn2c(N3CCCC3[1*])nnc12&[1*]CCCCc1ccncc1&&&
[0*]CC(C)c1c(-c2cc(C)cc(C)c2)[nH]c2ccc(C(C)(C)C(=O)O)cc12&[0*]C1CC1&&&
[0*]Oc1ccc(CC(=O)O)cc1-c1cc(-c2ccc(OC)cc2)n(-c2ccc(F)cc2)n1&[0*]Cc1ccc(Cl)cc1&&&
[0*]C(=O)C(CC)(CC)CC&[0*]Nc1ccc(=O)n(CC)c1&&&
CC1(C)C(=O)NC(=O)NC1=O&&&
[0*]C1C(=O)N2C(C(=O)O)=C(Sc3ccc4ccccc4c3)CC12&[0*]Cn1ccnc1&&&
[0*]=Cc1ccc2oc(-c3ccccc3Cl)c(C(=O)O)c2c1&[0*]=Cc1c(-c2ccccc2)[nH]c2ccccc12&&&
[0*]C(=O)c1sc2nc3n(c(=O)c2c1C)CCC3&[0*]N[1*]&[1*]CCC1=CCCCC1&&&
[0*]Nc1ccccc1C(C)=O&[0*]C(=O)c1cccc(C#N)n1&&&
[1*]C(C)C&[1*]O[0*]&[0*]C(=O)c1ccc(N)c(Nc2nc(N[2*])nc(N[3*])n2)c1&[2*]CC(O)c1ccc(O)cc1&&[3*]C(C)C&&
[1*]Nc1cc(Cl)ccc1OC&[1*]C(=O)C[2*]&[2*]O[0*]&[0*]C(=O)C[3*]&[3*]Oc1cc(C)ccc1C&&&
CC1C2=C(O)C=C3C(=O)C4=CC=C(Cl)C(Cl)=C4C(=O)C3=C2OC1(C)C&&&
[0*]CCO&[0*]C1CC(O)C(O)C2(CCCO2)O1&&&
[0*]N1CC(C)SC1=NC(=O)c1ccccc1&[0*]C(=O)C([1*])Cc1ccc(Cl)cc1&[1*]N1C(=O)c2ccccc2C1=O&&&
[2*]C1CNc2c(OC)cccc2C1&[2*]C[1*]&[1*]N[0*]&[0*]C(C)=O&&&
[0*]N([3*])C&[0*]C(=O)C([2*])C[6*]&[2*]N[1*]^[3*]C(C[4*])c1ccc(O)cc1^[1*]C(=O)c1ccccc1^[4*]N1CCOCC1^[6*]C1CCCCC1&&&&&&&
O=C1C=C(N2CCOCC2)OC2=C1SC=C2C1=CC=C(Br)C=C1&&&
O=C1C(O)=C(O)C=C(C2=CC=CC(O)=C2)OC1C1=CC=CC(O)=C1&&&
O=C(NN1C(=O)CCS(=O)C1C1=CC=CC=C1)C1=CC=C([N+](=O)[O-])C=C1&&&
[0*]N(C)C&[0*]CCn1cc(C2CCN([1*])CC2)nc1C(N)=O&[1*]Cc1ccccn1&&&
[1*]Sc1ccc(OC)cc1&[1*]CC(O)C[0*]&[0*]Oc1ccc2c(=O)cc(N3CCOCC3)oc2c1&&&
[1*]C(C)=O&[1*]C12CCC(C)C(C)C1C1=CCC3C4(C)CC([0*])C(O)C(C)(C)C4CCC3(C)C1(C)CC2&[0*]OS(=O)(=O)O&&&
O=C(NN=CC1=CC=C(Cl)C=C1)C1=CC=C2OCOC2=C1&&&
[0*]N1CCC2(CC(=O)N(c3ccc(OC)cc3)C2)C1&[0*]Cc1cccs1&&&
COC1=CC(C2C3=C(CC4CSC(N)=NC42)C2=CC(OC)=C(OC)C=C2[NH]3)=CC(OC)=C1OC&&&
CCCCC1=CC2=C(C=C1O)C(C1=CC=C(S(C)(=O)=O)C=C1)C(C#N)C(=N)O2&&&
[3*]SC&[3*]CCC([2*])C([1*])=O&[1*]N1CC=CC1[4*]&[4*]C(N)=O^[2*]N[0*]&&[0*]C(=O)CS&&&
[0*]C(=O)c1cc(-c2ccccc2)nn1-c1ccccc1&[0*]Nc1ccc(C([1*])=O)cc1&[1*]N1CCCCC1&&&
[0*]C(=O)CCc1nnc2ccc(N3CCC4(CC3)OCCO4)nn12&[0*]N[1*]&[1*]CCc1ccccc1&&&
C1=CC=C(N2CCN(C3=CN=C4C=CC(C5=NN=C6[NH]C(C6=CC=NC=C6)=NN56)=NN4C3)CC2)C=N1&&&
C1=CC=C2C(=C1)N=NN1C(C3=CC=NC=C3)=NN=C21&&&
[0*]C(=O)C(=O)CCCCCCCCCCCCCC&[0*]NC=CCC(=O)CCC(N)=O&&&
CC1=CC=C(SC2=NC=CC(C3=C(C)[NH]C(C)=C3)=N2)C=C1&&&
CN1C(C2=CC=C(OC3=CC=C(CC(N)=O)C=C3)C=C2)=N[NH]C1=S&&&
[1*]CC&[1*]O[0*]&[0*]C(=O)c1cc(C#N)c(N2CCN([2*])CC2)nc1C&[2*]S(C)(=O)=O&&&
[3*]S(=O)(=O)c1ccc(O[1*])c(C)c1&[1*]CC([0*])=O&[0*]N[2*]^[3*]Nc1ccc(F)cc1^[2*]Cc1ccncc1&&&&&
[2*]CC(=C)SC&[2*]N([3*])[4*]&[3*]CC([0*])=O&[0*]O[1*]^[4*]Cc1ccccc1^[1*]CC&&&&&
[0*]C(=O)CCC([2*])C&[0*]N1CCN([1*])CC1&[1*]Cc1ccc(C(F)(F)F)cc1^[2*]C1CCC2C3C(O)CC4CC(O)CCC4(C)C3CCC12C&&&&
[4*]N(C)C&[4*]CCC[5*]&[5*]N([0*])C&[0*]C(=O)c1cccc(N[1*])c1&[1*]C([2*])=O&[2*]N1CCN([6*])CC1&[6*]CCC[3*]&[3*]Oc1ccc(-c2nc3ccc(F)cc3o2)cc1&&&
[0*]C([1*])=O&[0*]Nc1cccc(-c2ccnc3c2NCCN3)c1&&[1*]N[2*]^[2*]C1CC1&&&
O=C(O)C1=C2N=C(C3=CC=C(OC4=CC=CC=C4)C=C3)C=C(C(F)(F)F)N2N=N1&&&
[1*]CCc1c(-c2cc(C)cc(C)c2)[nH]c2c(Cl)cccc12&[1*]N[0*]&[0*]C(=O)C(C)(C)C&&&
O=C(CCCCCCCC1=CC=CC=C1)C1=NC=C(C2=CC=CC=N2)O1&&&
COC1=CC=C(C2=C(C3=CC(OC)=C4OCOC4=C3)[NH]C3=CC=C(Cl)C=C23)C=C1&&&
[3*]CC#C&[3*]N([4*])c1ccc(C([0*])=O)cc1&[0*]N[5*]&[5*]C(CCC([1*])=O)C([2*])=O^[4*]Cc1ccc2[nH]c(C)nc(=O)c2c1^[1*]N[6*]&&&[6*]C(CCC(=O)O)C(=O)O^[2*]N[7*]&&[7*]C(CCC(=O)O)C(=O
[1*]CC&[1*]N1CCN([0*])CC1&[0*]C(=O)CCc1cn(-c2ccccc2)nc1-c1cccc(S([2*])(=O)=O)c1&[2*]N1CCOCC1&&&
[0*]Oc1ccc(-c2ccccc2)cc1CCC&[0*]CCC[1*]&[1*]Oc1ccc2c(c1)OC([3*])C2&[3*]C[2*]&[2*][N+](C)(C)C&&&
[0*]CC&[0*]O[1*]&[1*]CC[3*]&[3*]C1CCCCN1[2*]&[2*]Cc1nc(-c2ccc(C)cc2)no1&&&
[0*]C1OC(=O)C23CCC4CC(O)CC(C)C4C2C13&[0*]N1CCN(C)CC1&&&
[0*]=C(C(=O)O)c1c[nH]c2cc(Br)ccc12&[0*]=Cc1ccccc1&&&
[0*]C(=O)c1cccc(C#N)c1&[0*]N[2*]&[2*]C1CC2CN([1*])CCN2C1&[1*]C(=O)c1ccccc1-c1ccccc1&&&
[0*]S(=O)(=O)c1ccccc1F&[0*]N1CCN(c2nccs2)CC1&&&
[4*]C(C([2*])=O)C(C)CC&[2*]N[5*]&[5*]C(C(=O)O)C(C)C^[4*]N[1*]&&[1*]C([0*])=O&[0*]O[3*]&[3*]CC(C)C&&&
OC1=CC(O)=C(C2=COC3=C(C=O)C(O)=C(O)C(O)=C3C2=O)C=C1O&&&
[1*]CC&[1*]O[2*]&[2*]CC([0*])=O&[0*]Nc1ncc(-c2ccc(Cl)cc2Cl)s1&&&
[1*]N1CCN(c2cccc(Cl)c2Cl)CC1&[1*]CCCC[0*]&[0*]Oc1ccc2c(c1)CNCC2&&&
[0*]Nc1cnc(N)cc1[N+](=O)[O-]&[0*]C[1*]&[1*]C1CCCCC1&&&
[0*]Oc1ccc(-c2ccc(C[2*])cc2)cc1&[0*]CC[1*]&[1*]N1CCCC1^[2*]N[3*]&&[3*]CC[4*]&[4*]N1CCCCCC1&&&
[1*]Nc1ccc(S(=O)(=O)n2ccc3c(c2)CCN(C)CC3)cc1O[0*]&[0*]Cc1ccccc1&&[1*]S(C)(=O)=O&&
CCCC1=CC(NC(=NC2CCCCC2)NC#N)=NC(C2=CC=NC=C2)=N1&&&
[0*]C(=O)c1ccc(Cl)cc1&[0*]NC(=[2*])c1nc2ccccc2[nH]1&[2*]=Cc1cccc(N[1*])c1&[1*]S(=O)(=O)C(F)(F)F&&&
[0*]NC1=NC(N)=NC(c2ccc(F)cc2)N1&[0*]CC[1*]&[1*]N1CCCCC1&&&
[2*]Cc1cccnc1Oc1cccc(C)c1&[2*]N[3*]&[3*]S(=O)(=O)CCC[0*]&[0*]O[1*]&[1*]C[4*]&[4*]C1CCCO1&&&
[0*]N1CCC2(CC1)CN(C)c1ccccc12&[0*]S(=O)(=O)c1ccc(Cl)cc1&&&
[1*]C1OC(n2cc(-c3ccco3)c(=O)[nH]c2=O)C(O)C1O&[1*]C[0*]&[0*]OP(=O)(O)OP(=O)(O)OP(=O)(O)OP(=O)(O)O&&&
[0*]C(N)=O&[0*]N1CCCC(c2cc(-c3ccccc3)n[nH]2)C1&&&
[2*]Cc1ccc(C)cc1&[2*]ON1C(=O)C2CCCC2([4*])C1=O&[4*]C([0*])=O&[0*]N[3*]&[3*]C1CCC([5*])CC1&[5*]CC[1*]&[1*]N1CCN(c2cccc3c2OCO3)CC1&&&
[2*]CC(C)(C)C(O)c1ccccc1&[2*]N1CCN([0*])CC1&[0*]C(=O)C[1*]&[1*]Oc1ccc(Cl)cc1Cl&&&
[2*]N1CCN(c2ccccc2OC)CC1&[2*]CCCCCn1ncc(N2CCN([0*])CC2)c(Cl)c1=O&[0*]C([1*])=O&[1*]Nc1ccc(OC)cc1&&&
[0*]C([1*])=O&[0*]N[2*]&[2*]C(=O)c1c(F)cccc1F^[1*]Nc1ccc(Cl)cc1&&&&
[0*]C1OC(n2cc(-c3cc(C=C)no3)c(=O)[nH]c2=O)CC1O&[0*]CO&&&
[2*]S(=O)(=O)c1ccc(OC)cc1&[2*]N([0*])[1*]&[0*]C[3*]&[3*]C1CCCC1^[1*]Cc1cccs1&&&&
[0*]C(=O)c1ccco1&[0*]NC(=[2*])C([1*])=O&[1*]N1CCOCC1&&[2*]=Cc1ccccc1&&
CCCCC1=NC=CN=C1CC(O)C1=CC=C2C(=C1)OCO2&&&
[2*]CCCC&[2*]N[0*]&[0*]C([1*])=O&[1*]Nc1cc(N[3*])ccc1Oc1ccccc1&[3*]S(=O)(=O)c1ccc(N2CCOCC2)c([N+](=O)[O-])c1&&&
[0*]C(=O)Cc1cccs1&[0*]N1Cc2ncnn2CC([4*])C1&[4*]C[1*]&[1*]O[2*]&[2*]CC[3*]&[3*]Oc1ccccc1&&&
[2*]C(C)(C)C&[2*]O[0*]&[0*]C([1*])=O&[1*]N1CCC([5*])CC1&[5*]N1C(=O)c2ccccc2C1([4*])O&[4*]Cc1cccc(O[3*])c1&[3*]C1CCCC1&&&
[0*]Nc1nc(-c2ccc(C)c(S(N)(=O)=O)c2)cc2ncn(C)c(=O)c12&[0*]CCO&&&
[0*]N1CNc2c1[nH]c(N)nc2=O&[0*]CCCC(P(=O)(O)O)P(=O)(O)O&&&
O=C1C2=CC=CC=C2C=CN1CC1=CC=C(C2=CC=CC=C2)C=C1&&&
O=C1C2=CC=CC=C2C(=O)C2=C1C1=CC=C(O)C=C1[NH]2&&&
[6*]C(C)(C)C&[6*]O[0*]&[0*]C([1*])=O&[1*]N[7*]&[7*]CC[8*]&[8*]N[2*]&[2*]C([11*])=O&[11*]C1NC([12*])SC1(C)C&[12*]C([9*])C([4*])=O&[4*]N[10*]&[10*]Cc1ccccc1^[9*]N[3*]&&[3*]C(=O)C(c1ccccc1)[N-][N+]#N&&&
O=C1C2=C(CCCC2)[NH]N1C1=CC=CC=C1&&&
[4*]C(Cc1ccccc1)C(O)CC(C)c1nc(C#N)c(N[2*])o1&[2*]C([0*])=O&[0*]O[3*]^[4*]N[1*]^[3*]Cc1ccccc1&[1*]C([5*])=O&&&[5*]C1([6*])CCC1&[6*]CC(N)=O&&&
[0*]N(C)C&[0*]CCc1nc2c3ccccc3nc-2c(O)n1-c1ccccc1&&&
[0*]=CC(C)(O)CCCCC&[0*]=CC1C(O)CC2OC(=O)CCC21&&&
[0*]S(=O)(=O)c1cc2c(Cl)nc(OC)cc2s1&[0*]Nc1cc(Cl)ccn1&&&
[0*]C(c1ccc(F)cc1)c1nnnn1Cc1ccccc1&[0*]N1CCN([1*])CC1&[1*]C1CCCC1&&&
[1*]=Cc1cccc2[nH]c(CCCC)nc12&[1*]=C1C(=O)N(CC[0*])c2ccccc21&[0*]SC&&&
[2*]C1CCN([0*])C(C)C1&[0*]C(=O)C([1*])=O&[1*]Nc1ccc(F)cc1^[2*]Nc1ccc2ccccc2n1&&&&
CN(C)C1=NN=C(C2=NN=NN2C2=CC=C(F)C=C2F)S1&&&
COC1=CC2=C(C=C1OC)N(CC1=CC=CC=C1F)C(S(=O)(=O)C1=CC=C(C)C=C1)=N2&&&
[0*]N1C(=O)c2ccc(N)cc2C1Nc1ccc(F)c(Cl)c1&[0*]Cc1ccccc1&&&
[1*]=CC([0*])=O&[0*]N1CCC([2*])CC1&[2*]Cc1ccc(Cl)cc1^[1*]=Cc1ccccc1&&&&
[1*]CC&[1*]O[0*]&[0*]C(=O)c1c(C)[nH]c(C)c1C(=O)C[2*]&[2*]Sc1nc(=O)[nH]c2c1CCCC2&&&
[0*]C(C)=O&[0*]Nc1ccc(N[1*])cc1&[1*]C(=O)Cn1ccc(N[2*])nc1=O&[2*]CCc1ccc(Cl)cc1&&&
[0*]C(=O)c1ccc(Cl)cc1C&[0*]Nc1cc2c3c(c1)CC(=O)N3CCC2&&&
[0*]CC=C&[0*]O[1*]&[1*]C1(c2ccccc2)C=CC(c2cccc(F)c2)OC1&&&
CC1=CC=C(F)C(C2=C(CC(N)C(=O)O)C(=O)[NH]O2)=C1&&&
[0*]=C(CCCC)c1cccc(O)c1&[0*]=C(c1ccc(O)cc1)c1ccc(O)cc1&&&
[0*]=Cc1ccc(C(=N)N2CCCC2)cc1OC&[0*]=C1CCCN1&&&
[1*]Cc1ccccc1OC&[1*]N([0*])C&[0*]C(=O)CN1C(=O)C([2*])C(=O)N(c2ccccc2)c2ccccc21&[2*]Cc1ccccc1&&&
[0*]OC&[0*]C([1*])=O&[1*]N[3*]&[3*]C1CCC([4*])CC1&[4*]CC[2*]&[2*]N1CCN(c2ccc(OC)cc2)CC1&&&
[0*]CC&[0*]Oc1ccccc1-c1ccc(C[1*])o1&[1*]N1CCN([2*])CC1&[2*]CCO&&&
[3*]C(C)(C)C&[3*]N[0*]&[0*]C([7*])=O&[7*]C1CCCN1[4*]&[4*]CC(O)C([5*])Cc1cc2ccccc2s1&[5*]N[1*]&[1*]C(=O)C([6*])CC(N)=O&[6*]N[2*]&[2*]C(=O)c1ccc2ccccc2n1&&&
[0*]NC(=S)Nc1ccc(OC)c(OC)c1&[0*]CCO&&&
[0*]C([1*])=O&[0*]N[2*]&[2*]Cc1ccccc1^[1*]Nc1cc(Cl)ccc1Oc1ccccc1&&&&
[0*]C(=O)c1ccc2c(c1)ncn2-c1cccc(F)c1&[0*]N1CC2CCC1CN2&&&
[0*]ONC(=N)c1ccccc1Oc1ccccc1&[0*]C(=O)c1cc(C(F)(F)F)cc(C(F)(F)F)c1&&&
[3*]C(C)C([1*])=O&[1*]N[4*]&[4*]C(C([2*])=O)C(C)C^[3*]N[0*]^[2*]N1CCCC1[6*]&[0*]C(=O)C([5*])C(C)C&[6*]C(C)C&[5*]Nc1ccc(O)cc1&&&&&
[0*]CC&[0*]C1C(N)=NC(=S)N1c1ccc(Br)cc1&&&
[4*]C(C([3*])=O)C(C)O&[3*]N[7*]&[7*]Cc1ccc(CN)cc1^[4*]N[0*]&&[0*]C(=O)C([5*])Cc1ccc(O)cc1&[5*]N[1*]&[1*]C(=O)C[6*]&[6*]N[2*]&[2*]C(=O)C(N)CO&&&
[0*]C(C)C&[0*]Oc1ccc(-c2nc(N)nc3c2cnn3-c2ccccc2)cc1&&&
[0*]N1C(=S)NC(C)(C)C=C1C&[0*]CCc1ccc(Oc2ccc(Cl)cc2)cc1&&&
[4*]CCC&[4*]C1C(=O)N([2*])CCS(=O)(=O)N1[3*]&[2*]CCc1ccc(Cl)cc1Cl&&[3*]Cc1ccc(O[0*])cc1^[0*]CC[1*]&[1*]N(C)C&&&
[1*]N([3*])C&[1*]Cc1cc2c(=O)c(C([0*])=O)cn(C)c2s1&[0*]N[2*]^[3*]CC(O)c1ccc(O)cc1^[2*]Cc1ccc(Cl)cc1&&&&&
[0*]N(C)c1ccccc1&[0*]S(=O)(=O)c1ccc(-c2ccc(=O)[nH]n2)s1&&&
[0*]=Cc1ccc(OC)c(C2CCCC2)c1&[0*]=C1CCC(C=[1*])=C1N&[1*]=CC(=O)O&&&
[1*]CC&[1*]N1CCN([2*])CC1&[2*]CC(O)C[0*]&[0*]Oc1ccc2c(c1)Cc1c-2[nH]c2ccccc12&&&
[1*]N(C)C&[1*]CC[2*]&[2*]Nc1ncc(-c2ccc(C([0*])=O)cc2)s1&[0*]Nc1ccc2c(c1)OCCO2&&&
[1*]CC&[1*]Oc1ccc(N[2*])cc1&[2*]S(=O)(=O)c1ccc2c(c1)CCN2[0*]&[0*]C([3*])=O&[3*]C1CCC1&&&
[1*]CCc1ccc(OC)c(OC)c1&[1*]N[0*]&[0*]C(=O)c1sc2nc3n(c(=O)c2c1C)CCC3&&&
[0*]Nc1nc(C)cs1&[0*]C(=O)C[1*]&[1*]Sc1nc2nc3c(cc2c(=O)n1-c1ccccc1F)CCCC3&&&
O=C1C2=C(C(=O)C3=CC=CC=C3O2)C(C2=CC=C(F)C=C2)N1C1=CC=CC2=CC=CC=C12&&&
[0*]C(=O)CCc1c(C)nc2cc(-c3ccccc3)nn2c1C&[0*]Nc1ccccc1C(F)(F)F&&&
CC12SC(N)=NC1=CC1=CC=CC=C12&&&
[0*]Nc1ccc(C)cc1O&[0*]C(=O)c1ccc2c(c1)C(=O)N([1*])C2=O&[1*]C1CCCCC1&&&
[1*]C1CC2(C)OC(C(C)(C)O)=CC(=O)C2(O)C2C(=C)C3CCC(=O)C(O)C3(C)CC12&[1*]O[0*]&[0*]C(C)=O&&&
[1*]CCC(C)O&[1*]N[0*]&[0*]C([2*])=O&[2*]C1CCC(=O)N([3*])C1&[3*]Cc1ccccc1Cl&&&
[2*]N1CCN(c2ccc(OC)cc2)CC1&[2*]CCC[1*]&[1*]Oc1cccc2c(C)c(CC([0*])=O)c(=O)oc12&[0*]N1CCCC1&&&
COC1=CC(C2=CC3=CC(C(N)=O)=CN=C3[NH]2)=CC(OC)=C1OC&&&
CC1=CC(C2=NOC(C3=CC=C([N+](=O)[O-])C=C3)=N2)=C(C)N1C1=CC=CC=C1&&&
[0*]CCc1ccc(OC)c2c1OCC(=O)N2&[0*]Nc1nc2ccccc2s1&&&
[0*]CCC&[0*]N([1*])c1c(O)[nH]c(S[2*])nc1=O&[1*]CCC&&[2*]Cc1cccc(Cl)c1&&
[0*]C(=O)c1cccc(C)c1&[0*]O[2*]&[2*]C(C([1*])=O)c1ccccc1&[1*]N[3*]&[3*]Cc1ccco1&&&
[1*]C1CCN(c2ccncc2OC)C1=O&[1*]N[0*]&[0*]S(=O)(=O)Cc1ccccc1Cl&&&
[0*]Nc1ccc(C)c(F)c1&[0*]C(=O)CN1C(=O)COc2ccc(S([1*])(=O)=O)cc21&[1*]N1CCCCCC1&&&
[0*]CCC&[0*]N([1*])c1nccc(N2C(=O)OC(C)(C)C2c2ccccc2)n1&[1*]CCC&&&
[0*]C(=O)c1ccccc1-n1cccc1&[0*]N[1*]&[1*]C[2*]&[2*]C1OC([3*])C(O)C(O)C1O&[3*]CO&&&
[1*]C1CCc2c(ccc3c(=O)cc(-c4ccccc4Cl)oc23)C1&[1*]O[0*]&[0*]CCO&&&
[0*]CC&[0*]Oc1ccc(NC2=NN([1*])C(c3ccccc3Cl)C2)cc1&[1*]CC&&&
[0*]C(C)c1ccc(Cl)cc1&[0*]N1CCC2C(C1)c1ccc(C#N)cc1N2c1ccc(F)cc1&&&
[2*]CC(C)C([0*])=O&[0*]N([3*])[5*]&[3*]C(C=O)CCC[1*]^[2*]N1CCN([4*])CC1^[1*]Oc1cc2c(c3c1ccc1ccccc13)CCN(C)C2^[5*]S(C)(=O)=O^[4*]Cc1ccccc1&&&&&&
[1*]CC&[1*]O[0*]&[0*]C(=O)Cc1nc2nc3c(Cl)cc(Cl)cc3nc2cc1C(C)C&&&
[0*]C(=O)Cn1cc(SC)c2ccccc21&[0*]N([1*])[2*]&[1*]Cc1cccc(Cl)c1&&[2*]C1CCS(=O)(=O)C1&&
CN1C2CC[N+](C)(C1)C2&&&
N#[N+]C1=C(NC2=CC=C(O)C(F)=C2)SN=C1C1=CC=CC=C1&&&
[0*]=Cc1cc(O)c(OC)c(OC)c1&[0*]=Cc1ccc2ccc(O)cc2n1&&&
[0*]N1CCCC1c1noc(CN)n1&[0*]C(=O)c1cccc(F)c1&&&
[3*]C1(O)Cc2c(O)c3c(c(O)c2C(O[0*])C1)C(=O)c1c(OC)cccc1C3=O&[0*]C1CC(N)C([2*])C(C)O1&[2*]O[1*]^[3*]C(=O)CO^[1*]C1CCCO1&&&&&
N=C1C(=O)N(CC2=CC=CC=C2)C2=CC=C(Cl)C=C12&&&
[0*]C(=O)c1sccc1S(=O)(=O)c1ccc(C)cc1&[0*]Nc1nc2ccc(C)cc2s1&&&
[1*]N1CCN(C)CC1&[1*]S(=O)(=O)c1ccc(N[0*])cc1&[0*]C(=O)c1ccc(-c2nccs2)cc1&&&
[0*]OC&[0*]C(=O)c1cccc(N[1*])c1&[1*]C(=O)c1cccc(-n2c(C)cc3c2CCCC3)c1&&&
[0*]C(C)C(O)(Cn1cncn1)c1ccc(F)cc1F&[0*]N1CCc2nc(-c3sccc3Cl)sc2C1&&&
[1*]CCCCCC&[1*]N([2*])[0*]&[0*]C(=O)Cc1ccc(Cl)cc1&&[2*]CCCCCC&&
[0*]OC&[0*]C(=O)c1cc(C(C)(C)C)sc1N[1*]&[1*]C([2*])=O&[2*]Nc1ccccc1Cl&&&
[0*]CCCCCCCCCCC1=CC(C)OC1=O&[0*]Oc1c(Br)cc(CCC(=O)O)cc1Br&&&
[0*]=Cc1ccc(O)c(OC)c1&[0*]=C1C(=O)OC(c2ccc3c(c2)OCO3)C1=O&&&
[0*]Nc1nc(N2CCCCC2)nc(N2CCCCC2)n1&[0*]Cc1ccccc1&&&
[0*]Nc1cnn(Cc2cccc(OC)c2)c1&[0*]C(=O)c1cccc(OC)c1&&&
[1*]Cc1ccc(C)cc1&[1*]N[0*]&[0*]C([2*])=O&[2*]C1CCC2C3CN=C4CC(=O)CCC4(C)C3CCC12C&&&
O=P(O)(O)C(NC1=CC=C(F)C=C1)P(=O)(O)O&&&
[0*]=CC&[0*]=C(C=O)C1(c2ccccc2)CCCCC1&&&
[0*]C(=O)c1c(-c2ccccc2F)noc1C&[0*]N[1*]&[1*]Cc1cccnc1&&&
[1*]OC&[1*]C1CCN([0*])CC1&[0*]C(=O)c1ccc2c(c1)N(Cc1ccccc1C)C(=O)c1ccccc1S2=O&&&
[3*]C(C([0*])=O)C(C)C&[0*]O[2*]&[2*]CC([1*])=O^[3*]N[4*]^[1*]N1CCCCC1&[4*]S(=O)(=O)c1ccc2c(c1)OCCO2&&&&&
[0*]C(C)=O&[0*]O[5*]&[5*]C1OC([8*])C([6*])C([7*])C1O&[6*]O[1*]&[1*]C(=O)c1ccccc1^[7*]O[2*]&&[2*]C(=O)c1cccc2c(C)cccc12^[8*]C[4*]&&[4*]O[3*]&[3*]C(C)=O&&&
[1*]=Cc1cc(OC)c(OC)c(OC)c1&[1*]=Cc1cc(OC)c(OC)c(OC)c1C=[2*]&[2*]=CC([0*])=O&[0*]N1CCOCC1&&&
C=CCN1C(C2=CC=C(O)C(O)=C2)=CC2=CC(O)=CC=C21&&&
[0*]C(=O)c1ccccc1C&[0*]Nc1cc(C[1*])cc(N[2*])c1&[1*]N1CCCC1&&[2*]C(C)C&&
[2*]C1(N)CCN(c2ncnc3[nH]cc(C)c23)C1&[2*]C[1*]&[1*]N[0*]&[0*]C(=O)c1cnn2ccnc12&&&
[1*]OC&[1*]CC[2*]&[2*]N[0*]&[0*]C([3*])=O&[3*]C1(C)Cc2ccc(O)cc2C1&&&
[0*]ON=C1CC(N)C(O)C2OCOC12&[0*]Cc1ccccc1&&&
CCC1=C(C2=CC=CC=C2)NOC(=O)C1N&&&
[2*]N([1*])C&[1*]C(=O)c1ccc2c(c1)OCCO2&&[2*]CC([0*])=O^[0*]Nc1ccc(N2CCCCC2)cc1&&&
O=C1C(CC2=CC=CC=C2F)=C(C2=CC=C[NH]2)OC2=CC=CC=C12&&&
[1*]CC&[1*]Nc1onc(-c2cccc(N[0*])c2)c1-c1ccncc1&[0*]C(=O)C[2*]&[2*]N1CCN(C)CC1&&&
[0*]N1CCC2(CC1)CN(c1cccc(C)n1)C(=O)O2&[0*]Cc1ccc(OC(F)F)c(F)c1&&&
[0*]OC&[0*]C(=O)C[2*]&[2*]N[1*]&[1*]C(=O)c1cnc2scc(C)n2c1=O&&&
[2*]Cc1ccc(O[1*])c(C)c1&[1*]C1CCN(S(=O)(=O)N(C)C)CC1&&[2*]N[0*]^[0*]C(=O)c1ccc(-c2ccccc2Cl)o1&&&
[2*]CC([1*])C&[1*]N[0*]&[0*]C(=O)CCc1ccc(O)c(O)c1^[2*]N1CCCCC1&&&&
[1*]C(CC)C([0*])=O&[0*]N[3*]&[3*]C1CCCCC1^[1*]N[2*]&&[2*]Cc1cccs1&&&
[0*]S(=O)(=O)c1ccc(-c2nnc(SC)o2)cc1&[0*]Nc1ccc(C)c(C)c1&&&
[0*]Nc1ccc(C(C)C)cc1&[0*]C(=O)c1ccc2c(c1)C1(C)CCN([1*])C(C2)C1C&[1*]C[2*]&[2*]C1CC1&&&
[0*]CC(=O)O&[0*]Oc1ccccc1N1C(=O)C2Cc3c([nH]c4ccccc34)C(c3cccc([N+](=O)[O-])c3)N2C1=O&&&
[1*]CC&[1*]OP(=O)(O[2*])C([4*])c1ccc(C)cc1&[2*]CC&&[4*]N[0*]^[0*]C(=O)C[3*]&[3*]Oc1cccc2[nH]c3ccccc3c12&&&
[1*]N1CCN(c2ccc(-c3nnc(CC)o3)cc2)CC1&[1*]CCCC[0*]&[0*]Oc1ccc(-c2nc3ccccc3s2)cc1&&&
[0*]N(C)c1c(CC)nc2ccc(C([1*])=O)cn12&[0*]C(=O)NNC(=O)c1ccccc1C&&[1*]N[2*]^[2*]CCc1ccc(OC)cc1&&&
[0*]Oc1ccc(-c2cc3cc(OC)c(OC)cc3[nH]2)cc1&[0*]CC[1*]&[1*]O[2*]&[2*]CC[3*]&[3*]O[4*]&[4*]CC[5*]&[5*]O[6*]&[6*]CC[7*]&[7*]Oc1cc2c(cc1OC)C(=O)N1CCCC1C=N2&&&
[0*]=Cc1nc2ccccc2c(=O)n1-c1ccc(OC)cc1&[0*]=Cc1cccc([N+](=O)[O-])c1&&&
ClC1=CC=C2N=C3CCCCC3=C(Cl)C2=C1&&&
[0*]CC&[0*]Oc1ccc(C[1*])cc1&[1*]NC1=NCCN1&&&
[0*]Cc1nc2ccc(-c3nc(C)cnc3C)cc2[nH]1&[0*]N1CCC(c2ccc(C#N)cc2)C(O)C1&&&
[0*]CCC(=O)O&[0*]N1CCCC1c1cccc(-n2cccn2)n1&&&
[0*]C(=O)c1cc2c3ccccc3n(-c3ccccc3)c2n(C(C)C)c1=O&[0*]N[1*]&[1*]CCc1ccccc1&&&
[1*]Oc1nc(C2=CCC(C)(C)CC2)nc2ccccc12&[1*]CC([0*])=O&[0*]N1CCOCC1&&&
[1*]C(C)C&[1*]O[0*]&[0*]C(=O)C[2*]&[2*]Nc1ccc(-c2cn3cc(Cc4ccccc4)sc3n2)cc1&&&
[3*]CCCC&[3*]N([4*])[0*]&[0*]C(=O)C[5*]&[5*]N[1*]^[4*]C[7*]^[1*]C(=O)C[6*]&[7*]C1CCCN1[2*]&[6*]Sc1ccccc1&[2*]C(=O)c1ccccc1Cl&&&&&
ClC1=CC=C(CC2=NC=CN=C2C2CN(C3=NCCO3)C2)C(Cl)=C1&&&
CC1=CC(=O)[NH]N=C1C1=CC=C2C(=C1)C(C1=CC=CC(F)=C1)=NC1=NN=CN12&&&
[0*]Oc1c(OC)cccc1OC&[0*]C(CC[1*])C(C)C&[1*]N1CCN(c2cccc3ccccc23)CC1&&&
CCCCC1=CC=C(C2=N[NH]C(C3=CC=C4OCOC4=C3)=C2)C=C1O&&&
COC1=CC=CC=C1C1NC2=CC=NC=C2NC2=C1C(=O)CC(C)(C)C2&&&
O=S(C1=CC=CC=C1)C1=CC=CC(C(F)(F)F)=C1&&&
[1*]C1CCN(C)CC1&[1*]Oc1ccccc1C([0*])=O&[0*]Nc1cccnc1&&&
COC1=CC(O)=C2C(=O)C3=C(O)C=C(C)C=C3CC2=C1&&&
[1*]C12CCCc3cccc(c31)Nc1cccc(c1)C(=O)N2&[1*]CC[0*]&[0*]N1CCCCC1&&&
[0*]C(C)C&[0*]Oc1cc2c(cc1Nc1nccn3nc(-c4ccncc4)cc23)cn1)COC(C)(C)C&&&
[3*]CCO&[3*]C1CN([1*])CCN1[2*]&[1*]CCc1ccc(O[0*])cc1&[0*]C1CCCC1^[2*]C1CCCCC1&&&&
CC1(C)C(=O)NC2(CCC3=CCCCC32C)C1=O&&&
[1*]=C1SC(=S)N([2*])C1=O&[1*]=Cc1cccc(O[0*])c1&[0*]C1CN2CCC1CC2^[2*]Cc1ccccc1&&&&
[0*]N1CCC(c2cccc(CN)c2)CC1&[0*]CCCC[1*]&[1*]C1CCCCC1&&&
[3*]CC&[3*]O[0*]&[0*]C(=O)C1=C(C)N([4*])C(C)=C(C([1*])=O)C1c1ccccc1C(F)(F)F&[1*]OC&&[4*]CCCC[5*]^[5*]N[2*]&[2*]C(C)=O&&&
[2*]N1C(=O)C(CC(C)C)=C(c2ccc(C(=N)N)cc2)C1=O&[2*]C(CCC(=O)O)c1nc(CCC([1*])=O)cs1&[1*]N1CCCC1[3*]&[3*]C([0*])=O&[0*]N1CCCCC1&&&
[0*]C(=O)CCCCc1cc(-c2ccc(Cl)cc2)n(-c2ccc(C#N)cc2)c1C&[0*]N[1*]&[1*]S(C)(=O)=O&&&
[0*]OC&[0*]C(=O)c1c(C)nc(C)c(C([1*])=O)c1-c1ccccc1C(=O)O&[1*]O[2*]&[2*]Cc1ccccc1&&&
[4*]NC&[4*]C1C(O)C([5*])OC1n1ccc(=O)[nH]c1=O&[5*]C([2*])C(N)=O&[2*]O[0*]&[0*]C(=O)C(C([1*])=O)C(C)Cn1ccnc1&[1*]N[3*]&[3*]Cc1cccc(-c2ccc(Cl)cc2)c1&&&
COC1=C(CC2=CC=CC(C(=O)O)=C2)C(OC)=CC(OC)=C1CC1=CC=CC=C1C1=CC=NC=C1&&&
[1*]CC&[1*]O[0*]&[0*]C(=O)c1cc(-c2ccc(C)o2)[nH]n1&&&
[0*]OC&[0*]C1(C)CC(n2cc(C(N)=O)c(Nc3ccc(F)c(Cl)c3)n2)C(C#N)C(C#N)C1&&&
[0*]Nc1cc(OC)ccc1OC&[0*]C([1*])=O&[1*]Nc1cccc(-c2csc(-c3nc4cccc(C)c4[nH]3)c2)c1&&&
[0*]Oc1ccc(C(=O)CC)c(O)c1C&[0*]CCCC[1*]&[1*]Oc1cccc(O)c1C(=O)O&&&
[0*]Nc1nc(Nc2ccc(S(N)(=O)=O)cc2)nc(N2CCOCC2)n1&[0*]CCCCCCF&&&
CCCCN1C2=CN=C(C)C=C2C(=O)N1C1=CC=C(C2=NN=N[NH]2)N=C1&&&
N#CC1C(=N)N(N=C2CCC3=CC=CC=C23)C2=C(C(=O)CCC2)C1C1=CC2=CC(Cl)=CC=C2N=C1O&&&
[0*]Sc1nnc(-c2cc(OC)ccc2O)o1&[0*]CC(=O)c1cc(C)n(-c2ccc3c(c2)OCO3)c1C&&&
[0*]OC&[0*]C([1*])=O&[1*]C1(C)CCC2(C)CCC3(C)C4=CCC5(CCC([2*])O5)C4(C)CCC3(C)C2C1&[2*]C(C)(C)O&&&
[4*]=CC([0*])=O&[0*]O[3*]&[3*]CC([2*])=O^[4*]=Cc1ccc(O)c(O)c1^[2*]N1CCN([1*])CC1&&&[1*]C(=O)c1cc(O)c(O)c([N+](=O)[O-])c1&&&
[2*]OC&[2*]Cc1ccccc1N[0*]&[0*]C([1*])=O&[1*]N[3*]&[3*]CCc1ccc(C)o1&&&
O=C1[NH]SC(C2=CC=CC=C2)(C2=CC=CC=C2)C1&&&
[0*]Sc1ccc(S(N)(=O)=O)cc1S(N)(=O)=O&[0*]Cc1ccc(F)cc1&&&
[1*]CC&[1*]N([2*])[0*]&[0*]C(=O)C[3*]&[3*]Sc1nc(=O)cc(N)[nH]1^[2*]Cc1ccccc1&&&&
[0*]C1C(=O)N2C([1*])C(C)(C)S(=O)C12&[0*]C(=O)O&&[1*]C[N-][N+]#N&&
O=C1C(NC2=CC=C3CCCC3=C2)=C(NC2=CC=C3OCOC3=C2)C(=O)C2=CC=CC=C12&&&
[0*]Nc1cc(C)nc2ccccc12&[0*]C([1*])=O&[1*]Nc1cccc2c1CCCC2&&&
[0*]Nc1cc(C)cc(C)c1&[0*]C(=O)C[1*]&[1*]Sc1nccn1-c1cccc(Cl)c1&&&
O=C1C2=CC=CC=C2N=CN1C1=CC=C(Cl)C=C1&&&
[1*]C1Nc2c(C([0*])=O)cnn2C2CCCCC12&[0*]N1CCOCC1&&[1*]CO&&
[0*]Oc1cccc(Oc2ccccc2Cc2c[nH]c3cc(OC)ccc23)c1&[0*]CC[1*]&[1*]N1CCCCCC1&&&
O=C(CC(O)C1=CC2=CC=CC=C2S1)NO&&&
[0*]N1CCN(c2cnn(CC)c2)C(C)C1&[0*]C(=O)Cn1ccc(C)cc1=O&&&
[1*]=Cc1ccc(OC)c(F)c1&[1*]=C1CCC([2*])C1=O&[2*]C[0*]&[0*]N1CCOCC1&&&
NC1=CC=CC2=C1OCCN(C1=NCCN1)C2&&&
N#CC1=CC=C(CC2=CN=C(NC3=CC=CN=C3)O2)C=C1&&&
[0*]Nc1cccc(Cl)c1C&[0*]C(=O)C([1*])Cc1ccccc1&[1*]N1Cc2ccccc2C1=O&&&
[1*]N1CCN(c2ccccc2OC)CC1&[1*]CCC[2*]&[2*]N[0*]&[0*]C(=O)c1cnc2c(c1)NC(=O)CS2&&&
[1*]C(C)(C)C&[1*]N[2*]&[2*]S(=O)(=O)c1cccc(C([0*])=O)c1&[0*]Nc1cccc(Br)c1&&&
[1*]OC&[1*]CCn1nnnc1C([2*])c1ccccc1&[2*]N1CCN([0*])CC1&[0*]C(=O)c1ccco1&&&
[0*]C(C)=O&[0*]O[1*]&[1*]C([5*])CP(=O)(O)CO[2*]&[2*]C[8*]&[8*]C1OC([4*])C(O)C(O)C1O^[5*]O[3*]^[4*]Oc1cc(C=[7*])ccc1C(=O)c1ccccc1Br&[3*]C(C)=O&[7*]=Cc1ccc(C=[6*])cc1&&&[6*]=C1SC
[0*]C(=O)CCC&[0*]O[1*]&[1*]C[2*]&[2*]C1OC(n2ccc(=O)[nH]c2=O)C(O)C1O&&&
[0*]CCCCC&[0*]Oc1ccc(C(=O)C=[1*])cc1&[1*]=Cc1ccc2ccccc2c1&&&
[0*]N1CCC([1*])C(C)C1&[0*]C(=O)c1ccccc1F&&[1*]N(C)c1ncnc2c1cnn2-c1ccc(Cl)cc1&&
[1*]C1CCN(c2nn3cc(-c4ccc(C)cc4)nc3s2)CC1&[1*]C([0*])=O&[0*]N1CCCC(C)C1&&&
COC1=CC=C(C2=NC(C3=CC=C(OC4=CC=CC=C4)C=C3OC)=NO2)C(OC)=C1&&&
CC1=CC=C(C2=C(O)C(=O)C3=CC=CC=C3C2=O)C=C1&&&
N#CC1C(=N)OC2=C(C(=O)CCC2)C1C1CC1&&&
[1*]S(=O)(=O)c1ccc(OC)c(Cl)c1&[1*]N([0*])C&[0*]C[4*]&[4*]C1OCCCCC(C)Oc2cccnc2C(=O)N([2*])CC1C&[2*]C(C)CO&&&
[2*]CC([0*])=O&[0*]N1CCN(c2cccc(Cl)c2)CC1&&[2*]N[1*]^[1*]C(=O)c1ccccc1&&&
[0*]C1OC(c2cn(C)c(=O)n(Cc3ccc(O)cc3)c2=O)C(O)C1O&[0*]CO&&&
[0*]N(C)C&[0*]S(=O)(=O)c1cccc(NC(=S)Nc2ccc3[nH]c(=O)cc(C(F)(F)F)c3c2)c1&&&
[0*]N1CCN(C)c2ccccc21&[0*]C(=O)c1cc(-c2ccccc2)on1&&&
[4*]C(C)O&[4*]C1C(=O)N2C(C(=O)O)=C(C[2*])SC12&[2*]N1CCN([0*])CC1&[0*]C(=O)C[3*]&[3*]N([1*])C&[1*]C(=O)C(N)C(C)(C)S&&&
[0*]C12C(=O)OC3C=C(C)C(=O)C4CC(=O)OC(C2C43)C1C4(C)C&[0*]CCc1ccoc1&&&
OCS(=O)(=O)O&&&
[0*]N1CCC23Cc4[nH]c5ccccc5c4CC2(O)C1Cc1ccc(O)cc13&[0*]C[1*]&[1*]C1CC1&&&
[0*]N1CCN(c2ccc(C(C)=O)cc2)CC1&[0*]C(=O)CCCn1nc([N+](=O)[O-])c(Br)c1C&&&
[1*]N1C(=O)c2ccccc2C1=O&[1*]CC=[0*]&[0*]=Cc1ccccc1&&&
[0*]N1CCC(=O)C([1*])C1&[0*]CCCC(=O)c1ccc(F)cc1&&[1*]C(c1ccc(F)cc1)c1ccc(F)cc1&&
[0*]Nc1cccc(C#N)c1&[0*]C(=O)c1ccc(F)c(F)c1&&&
[0*]Cc1ccc(Cl)c(OC)c1&[0*]Nc1n[n+]([O-])c2cc(OC(F)F)ccc2[n+]1[O-]&&&
[4*]=Cc1ccccc1OC&[4*]=CC([0*])=O&[0*]N[2*]&[2*]CC[1*]&[1*]Oc1ccc(C[3*])cc1&[3*]N(C)C&&&
[0*]N(C)C&[0*]C1([1*])COc2c(ccc(O)c2C(=O)c2ccccc2)O1&[1*]C(=O)O&&&
[0*]N1CCN(c2cnn(-c3ccc(F)cc3)c(=O)c2CC)CC1&[0*]CC(C)S(N)(=O)=O&&&
CN1C2=CC3=C(C=C2CCC1C1=CC=CC(O)=C1)OCO3&&&
[0*]C(=O)C(=O)c1c[nH]c2ccccc12&[0*]Nc1cccc2ccccc12&&&
[3*]C(C(=O)O)C(C)CC&[3*]N[0*]&[0*]C(=O)c1ccc(N[1*])cc1&[1*]C([2*])=O&[2*]Nc1ccc2c(c1)OCCO2&&&
C1=CC=C(NC2=NN=CC3=C2N=CN3CN2CCCCC2)C=C1&&&
COC1=CC(OC)=C2C(=O)C=C(C3=CC=C(Cl)C=C3)OC2=C1&&&
CSC1=NN(C2=CC(Cl)=CC=C2OC)C2=C1C(=O)CC(C)(C)C2&&&
[1*]CC&[1*]Oc1ccc(NC(=[2*])C)cc1&[2*]=C(C#N)C([0*])=O&[0*]Nc1ccccc1OC&&&
[1*]Nc1ccc(OC=C)cc1&[1*]C(=O)C[2*]&[2*]O[0*]&[0*]C(=O)C=[3*]&[3*]=Cc1ccc(OC)cc1&&&
[0*]N(C)c1nc2ccccc2n1Cc1ccccc1&[0*]C1CCCCC1&&&
[1*]=CC([0*])=O&[0*]N1CCN(c2ccnc3cc(Cl)ccc23)CC1&&[1*]=Cc1ccccc1&&
CC1=CC(C(=O)CN2C3=C(CCCC3)C3=C2C2=CC=CC=C2C3=O)=C(C)N1C&&&
[0*]C(=O)c1ccccc1&[0*]N1CCNC(=O)C1[2*]&[2*]CCC([1*])=O&[1*]N1CCN(c2ccccn2)CC1&&&
[0*]Oc1ccc(C)cc1&[0*]CCCn1ccnc1&&&
[1*]CCCCCCCC&[1*]O[0*]&[0*]C(=O)CCCCCCCC[2*]&[2*]Nc1nc(N)n(-c2ccccc2)n1&&&
[1*]CC&[1*]N([2*])[0*]&[0*]C(=O)Cn1nc(C)n2c(cc3sc(C)cc32)c1=O&&[2*]CC&&
[1*]CC([0*])=O&[0*]N1CCN([2*])CC1&[2*]CC(O)c1ccccc1^[1*]Oc1ccc(Cl)cc1&&&&
[0*]C([3*])=O&[0*]N[2*]&[2*]C(Cc1ccc(Cl)cc1)C([1*])=O^[3*]C1Cc2ccccc2CN1^[1*]N1CCN(c2ccccn2)CC1&&&&&
[0*]Nc1c2ccccc2nc2c1c(C)nn2C&[0*]CCC[1*]&[1*]N(C)C&&&
[0*]Cc1nn(C)c2c1CN([2*])C2=O&[0*]Oc1ccccn1&&[2*]CC[1*]^[1*]Oc1cccs1&&&
[0*]OP1(=O)OCc2cccc(C)c2O1&[0*]C[1*]&[1*]C1CC(n2cc(I)c(=O)[nH]c2=O)OC1[2*]&[2*]CO&&&
[1*]Cc1ccc(C(C)=O)cc1&[1*]O[0*]&[0*]C(=O)c1ncc2c(cc(-c3ccccc3)c(=O)n2Cc2ccccc2)c1O&&&
C1=C(C2=CC=CN=C2)CC2CCC1N2&&&
C1=CC=C(C2=CSC(C3=CC=C4OCOC4=C3)=N2)C=C1&&&
[0*]CO&[0*]C1CCCC1n1cc(Cl)c(-c2ccc(C(F)(F)F)cc2)n1&&&
[0*]C(C)C(=O)O&[0*]C1CCC2C3CC=C4CC(O)CCC4(C)C3CCC12C&&&
CN1C2CCC1C(C1=CC=C(Cl)C=C1)C(C1=CC=C(Cl)C=C1)C2&&&
[1*]N1CCC(C)CC1&[1*]CCC[0*]&[0*]Oc1ccc(C=[2*])cc1&[2*]=C1SC(=O)N([3*])C1=O&[3*]Cc1ccccc1&&&
[0*]CCc1ccc(OC)c(OC)c1&[0*]Nc1nc2nonc2nc1N1CCc2ccccc2C1&&&
[1*]=CC(=[0*])C&[0*]=CC(=O)O&&[1*]=CC1=C(C)CCCC1(C)C&&
[0*]C(c1nc2cc(-c3cncc(Cl)c3)ccn2n1)C(C)C&[0*]Nc1ncnc2c(C(N)=O)cccc12&&&
S=C1SSC2=NC3=C[NH]C(=S)N3C(C3=CC=C(Cl)C=C3Cl)=C12&&&
[0*]C(=O)c1cc(-c2ccccn2)[nH]n1&[0*]N[1*]&[1*]C[2*]&[2*]C1CCCO1&&&
OC(C1=CC=C2COCCC2=C1)C1=NC(C2=CC=C3C=CC=CC3=N2)=CS1&&&
[0*]N1Cc2ccc(OC)cc2C1=O&[0*]C[1*]&[1*]C1(C#Cc2cncc(C3CCN(C)CC3)c2)NC(=O)NC1=O&&&
[0*]C(=O)Cn1c(C)c(C[1*])c2ccccc2c1=O&[0*]Nc1ccc(C(=N)N)cc1&&[1*]C1OCC(N)C(O)C1O&&
[2*]C1OC(n2nnc(C)c2CO)C(O)C1O&[2*]C[1*]&[1*]N[0*]&[0*]C(=O)c1ccccc1&&&
[5*]C(C([1*])=O)C(C)C&[1*]N[6*]&[6*]C(C[8*])C(O)CC(C([2*])=O)C(C)C^[5*]N[0*]^[2*]N[7*]&[0*]C(=O)C([4*])Cc1ccccc1&[7*]CC[10*]^[8*]C1CCNC1=O^[4*]N[3*]&[10*]C1CCCCC1&[3*]C([9*])=O&&&&&[9*]C1CC
[1*]C(CC)C([0*])=O&[0*]N[2*]&[2*]Cc1ccc(OC)c(OC)c1^[1*]Oc1ccc(-n2cnc3ccccc32)cc1&&&&
O=C1NC(=O)C2(CCOC3=CC=C(F)C=C32)N1&&&
[0*]OC&[0*]C1Cc2c(cc(O)c(O)c2O)C2=C(CC([1*])C(O)C2)CC(O)C(C)=CC(C)C([2*])C(C)=CC1[3*]&[1*]OC&&[2*]OC&[3*]OC&&
[0*]Nc1cccc(-c2cccc(-c3cccc(C(=O)O)c3)c2)c1C&[0*]C(=O)c1ccccc1&&&
[1*]NC&[1*]C(=O)CCc1c(-c2ccc(N)cc2)[nH]c2ccc(C(C)C([0*])=O)cc12&[0*]OC&&&
[4*]Nc1ccc(OC)cc1&[4*]S(=O)(=O)c1cccc(C)c1N[1*]&[1*]C(=O)C[2*]&[2*]O[0*]&[0*]C(=O)C[3*]&[3*]Oc1ccc(Cl)cc1&&&
[2*]C(C)C([1*])=O&[1*]Nc1cccc(Cl)c1&&[2*]N[0*]^[0*]C(=O)c1cccc(S([3*])(=O)=O)c1&[3*]N1CCOCC1&&&
[2*]CC&[2*]Oc1cc(N[0*])ccc1C=[6*]&[0*]C(=O)c1sc(N[1*])nc1C1CC1&[1*]C(=O)C([3*])C^[6*]=CC(=O)O^[3*]N[4*]&&&[4*]CC[5*]&[5*]Nc1c2c(nc3ccccc13)CCCC2&&&
O=C(O)C1=CC(C2=CC=CC=N2)=NC2=NC(C3=CC=C(F)C=C3)=CC(C(F)(F)F)=C12&&&
[0*]C(=O)c1cc2c(nc(C)n2C)c2c1CCC(c1ccccc1C)O2&[0*]N1CCC(O)C1&&&
O=NC1=CC2=CC=C(N3CCNCC3)C=C2[NH]1&&&
O=C1NC2=CC=CC=C2C1=NNC1=CC=NC=C1&&&
[0*]C(=O)c1ccc(Cl)nc1&[0*]O[2*]&[2*]CC([1*])=O&[1*]N1CCCc2ccccc21&&&
[0*]=CC=NNC(=O)c1sc(N2CCOCC2)nc1C&[0*]=Cc1ccc(O)c(O)c1&&&
[0*]Nc1ccc(C(C)(C)C)cc1&[0*]C([1*])=O&[1*]Nc1nnc(C(C)(C)C)s1&&&
[0*]C(=O)c1c(N)sc2c1CCC(C)C2&[0*]N1CCN(c2cccc(Cl)c2)CC1&&&
CC12CCC3C4CCC(=O)C=C4CCC3C1CCC21C=CC(=O)O1&&&
[2*]CC&[2*]O[0*]&[0*]C(=O)c1c(C)[nH]c(C(=O)C[3*])c1C&[3*]O[1*]&[1*]C([4*])=O&[4*]C1CC(=O)N(c2ccccc2OC)C1&&&
[0*]=C1CN(C2=CC(=O)CC(C)(C)C2)CC(=[1*])C1=O&[0*]=Cc1ccc(N)cc1&&[1*]=Cc1ccc(N)cc1&&
[1*]CC&[1*]O[0*]&[0*]C(=O)c1cn(S(=O)(=O)c2ccc(C)cc2)c2ccc(C)cc2c1=O&&&
[0*]Nc1nn(CCC)c2nc3cc(OC)c(OC)cc3cc12&[0*]S(=O)(=O)c1ccc(F)cc1&&&
[0*]Nc1cc(C)ccc1C&[0*]C(=O)C([1*])CCN&[1*]N[2*]&[2*]S(=O)(=O)c1ccc(Br)cc1&&&
[0*]=Cc1csc2ccc(OC)cc12&[0*]=CC(=O)NN&&&
[1*]C1CC2(C)C(=O)CCC2C2CCC3CC12CC3(C)O&[1*]N[0*]&[0*]S(=O)(=O)c1ccc([N+](=O)[O-])cc1&&&
O=C1COC2=CC=C(C3=CC=C(Cl)C=C3)C=C2N1&&&
[0*]N([1*])c1cccc(C)c1&[0*]CC(=O)O&&[1*]S(=O)(=O)c1ccccc1&&
[2*]Cc1c(C)nn(C)c1N(C)C&[2*]N[3*]&[3*]CC[1*]&[1*]Oc1cccc2[nH]c(C([0*])=O)cc12&[0*]N1CCOCC1&&&
COC1=CC=C(C2=NN3C(C4=CC=CC=C4)=NN=C3S2)C=C1&&&
[0*]Nc1cc(-c2cnc3c(N)nccn23)cnc1OC&[0*]S(=O)(=O)c1ccc(OC)cc1&&&
[0*]C1CC(C)=C(C)CO1&[0*]C([1*])(C)O&[1*]C1CCC2C3CC=C4CC(O)CCC4(C)C3CCC12C&&&
COC1=CC=C(N2C(=O)C3=C(ON=C3N)C3=CC=CC=C32)C=C1&&&
[0*]C(=O)NNc1ccc([N+](=O)[O-])cc1&[0*]C1CCNCC1&&&
[0*]=CC(=O)c1ccc([N+](=O)[O-])o1&[0*]=Cc1ccc(-c2ccc(Cl)cc2Cl)o1&&&
[0*]N1CCC(c2nc(C(C)(C)C)no2)CC1&[0*]C(=O)c1ccc(=O)n(C)n1&&&
[0*]CCn1cccc1C&[0*]N1CCN([1*])CC1&[1*]CCC[2*]&[2*]NC1c2ccccc2-c2ccccc21&&&
[0*]C(=O)C(N)CS&[0*]Nc1ccc2nc(S[1*])sc2c1&[1*]Cc1ccccc1&&&
[0*]OCSC&[0*]C1CCN(S(=O)(=O)O)C1&&&
[1*]N1C(=O)c2ccccc2C1=O&[1*]CCCCCC[0*]&[0*]N1CCOCC1&&&
[0*]Oc1c(OC)ccc2cc3[n+](cc12)CCc1cc2c(cc1-3)OCO2&[0*]C(=O)c1cccc(F)c1&&&
[0*]S(=O)(=O)Cc1ccc(OC)cc1&[0*]Nc1cccc(C([1*])c2c(O)c3c(oc2=O)CCCCCC3)c1&[1*]C1CC1&&&
O=[N+]([O-])C1=CC=CC2=C1N=CN2CCCCN1[N+]([O-])=NC2=CC=CC=C21&&&
[0*]Nc1ccc(C)cc1&[0*]C(=O)Cn1c(=O)n(-c2ccc(CC([2*])C(=O)O)cc2)c(=O)c2sccc21&[2*]N[1*]&[1*]C([4*])=O&[4*]C1CCN([3*])CC1&[3*]CCO&&&
[0*]Oc1ccc2c(c1)Cc1c-2n[nH]c1-c1ccc(CCCC)cc1&[0*]Cc1ccccn1&&&
[2*]CC&[2*]O[3*]&[3*]CCC[4*]&[4*]N[0*]&[0*]C(=O)c1ccc(Oc2ccccc2O)c(N[1*])c1&[1*]C(=O)C[5*]&[5*]Oc1ccc(C#N)cc1&&&
[5*]C(C([3*])=O)C(C)(C)C&[3*]N1CC2C(C1[7*])C2(C)C&[7*]C([4*])=O^[5*]N[1*]^[4*]N[6*]&[1*]C([2*])=O&[6*]C(C[8*])C(=O)C(N)=O&[2*]N1CCC1&[8*]C1CC1&&&&&
[6*]NC(=N)N&[6*]CCCC([7*])C([4*])=O&[4*]N[10*]&[10*]C(CCC[11*])C(N)=O^[7*]N[0*]^[11*]NC(=N)N&[0*]C(=O)C([8*])Cc1ccccc1&&&[8*]N[1*]&[1*]C(=O)C([9*])Cc1ccc(O)cc1&[9*]N[2*]&[2*]C(=O)C(N)CC
[0*]CC(=O)n1c2ccc(Cl)cc2c2ccccc21&[0*]N1CCN(c2ccc([N+](=O)[O-])cc2)CC1&&&
[1*]C(=O)C(=O)O&[1*]C1Cc2ccccc2CN1[0*]&[0*]S(=O)(=O)Cc1ccccc1&&&
[0*]N1CCCC2C3CCc4cc(O)ccc4C3CCC21&[0*]C[1*]&[1*]C1CCC1&&&
COC1=CC=CC(C2CN=C(C3=CC=C(F)C=C3)O2)=C1OC&&&
[0*]OC&[0*]C([2*])=O&[2*]C12CCCC1CC([4*])C2&[4*]C[1*]&[1*]N1CCCc2nc(C)c(C[3*])cc21&[3*]N1CCOCC1&&&
[0*]C(=O)c1ccc(S(N)(=O)=O)cc1&[0*]N[2*]&[2*]CC[3*]&[3*]N[1*]&[1*]C(=O)c1ccc(S([6*])(=O)=O)cc1&[6*]N[4*]&[4*]CC[5*]&[5*]N[7*]&[7*]S(=O)(=O)c1ccc(S(N)(=O)=O)cc1&&&
[0*]C(=O)c1ccccc1C(=O)c1ccccc1&[0*]Nc1ccc([N+](=O)[O-])cc1C(=O)O&&&
[0*]Oc1cccc2c(=O)n(C)ccc12&[0*]CC(O)C[1*]&[1*]N[2*]&[2*]C(C)(C)c1ccccc1&&&
CN1C=C(C2=NC(C3(C4=CC(C5=CN=C(N)N=C5)=CC=C4F)CCC3)=NO2)C=N1&&&
ClC1=CC=C(C2=CN3C(C4=CC=NC=C4)=NN=C3C=C2)C=C1Cl&&&
[0*]Cc1ccccc1O&[0*]Nc1cccc(-c2nc3ccccc3[nH]2)c1&&&
[0*]CC&[0*]N1Cc2ccc(C(C)(C)C)nc2N([1*])CC1[2*]&[1*]Cc1cncn1Cc1ccc(C#N)cc1&&[2*]CC&&
COC1=CC=C(S(=O)(=O)C2=C3N=C[NH]C3=C3[NH]C=CC=C23)C=C1&&&
[0*]C(=O)C(=COC)c1ccccc1C[1*]&[0*]OC&&[1*]Oc1ccccc1I&&
[4*]CC&[4*]C1CN([0*])c2c3c(cc(OC(F)(F)F)cc23)C(=O)N1[2*]&[0*]C([1*])=O&[1*]Nc1ccco1^[2*]CCC[3*]&&[3*]N(C)C&&&
[0*]=CC(=O)NN&[0*]=Cc1ccc(N2CCN([1*])CC2)c([N+](=O)[O-])c1&[1*]Cc1ccc(Cl)cc1&&&
[1*]CC&[1*]O[0*]&[0*]C(=O)c1cc2c([n+](C)c1-c1ccc(Cl)cc1)CCCC2&&&
CC1=C(C2=CC=C(O)C=C2)N(C2=CC=C(O)C=C2)C=N1&&&
[0*]CCCC&[0*]N(C)C=C1C(=O)NC(c2ccccc2)Cc2c1cc(C)c(C)c2C&&&
[0*]C(=O)c1cnn(-c2ncc(C(O)(C(F)(F)F)C(F)(F)F)cc2Cl)c1-c1ccc(C)cc1&[0*]N[1*]&[1*]C1([2*])CC1&[2*]C(=O)O&&&
[0*]C1COc2nc([N+](=O)[O-])cn2C1&[0*]Oc1cc(-c2ccc(C(F)(F)F)cc2)cnn1&&&
[0*]Oc1ccc(C(c2cccc(CN)c2)c2cccc(C(C)C)ccc2)cc1&[0*]CC[1*]&[1*]N(C)C&&&
[0*]Nc1cccc(OC)c1&[0*]CC[1*]&[1*]Nc1cc(-c2ccncc2)nc(N)n1&&&
[0*]Oc1nonc1C&[0*]CC(O)C[1*]&[1*]N1CCN([2*])CC1&[2*]S(C)(=O)=O&&&
[0*]Nc1cc(C)no1&[0*]C(=O)C[1*]&[1*]SC1=NCCS1&&&
CC1(C)CC2=C(C#N)C(S(=O)(=O)C3=CC=CC=C3)=NN2C1&&&
O=C1C=C2[NH]C3=CC=CC=C3C=C2C=C1O&&&
NCC1=CC(CO)=C2C=C(C3=NCCN3)C=CC2=C1O&&&
[0*]Cc1nnc2n1-c1ccc(Cl)cc1C(c1ccccc1)=NC2&[0*]Nc1ccccn1&&&
[2*]CC&[2*]Oc1nc(N)nc2c1ncn2C1OC([6*])C(O)C1O&[6*]C[3*]&[3*]N([4*])[5*]&[4*]CC(=O)O&&[5*]CC(O)C([6*])Cc1ccccc1^[6*]N[1*]&[1*]C([0*])=O&[0*]OC&&&
[0*]CC(C)n1c(=O)c(-c2cccc(OC)c2F)c(C)n(Cc2c(F)cccc2F)c1=O&[0*]N[1*]&[1*]C[2*]&[2*]C1CC1&&&
O=C1C(Cl)=C(NC2=CC=CC=C2)C(=O)C2=CN=C3CCCCC3=C12&&&
[0*]C(=O)c1ccc(OC)cc1&[0*]N1CCCC([3*])C1&[3*]C([1*])=O&[1*]N[2*]&[2*]C1CCCC1&&&
[0*]N1c2ccccc2Sc2ccc(C(F)(F)F)cc21&[0*]CC[1*]&[1*]N1CCN2CCCC2C1&&&
[0*]C(=O)c1sc(=O)[nH]c1C&[0*]O[1*]&[1*]C(C(=O)c1ccc(Br)cc1)c1ccccc1&&&
[0*]Nc1ccc(C)c(C)c1&[0*]C([1*])=O&[1*]C1Cc2c([nH]c3ccccc23)C(c2cccc([N+](=O)[O-])c2)N1&&&
[0*]Nc1ccnc2ccccc12&[0*]CC[1*]&[1*]SS[2*]&[2*]Cc1ccccc1&&&
[0*]C(=O)C([1*])=O&[0*]N[2*]&[2*]CCc1csc(-c2ccc(F)cc2)n1^[1*]N[3*]&&[3*]Cc1ccccc1O&&&
[0*]Nc1n[nH]c2c1Nc1ccc(OC)c(OC)c1O2&[0*]C(=O)c1ccc(Br)s1&&&
[0*]Cc1ccc(N2C(N)=NC(N)=NC2(C)C)cc1&[0*]Oc1ccccc1&&&
[0*]C(C)=O&[0*]N[1*]&[1*]CCCc1cc2cc(-c3ccccc3)ccc2nc1N&&&
CC1(C)C=CC2=C(C=C(O)C3=C2OC(C2=CC=CC=C2)CC3=O)O1&&&
[0*]Cc1ccc(Br)cc1&[0*]Sc1nnc(-c2ccccn2)o1&&&
[0*]CC&[0*]Oc1ccc(C=[1*])cc1&[1*]=C1C(=O)c2cccc(Cl)c2C1=O&&&
[1*]Nc1ncc(C)n(CC([0*])=O)c1=O&[0*]N[2*]&[2*]Cc1ccc2cccc(N[3*])c2c1^[1*]CC(F)(F)c1ccccc1^[3*]S(C)(=O)=O&&&&&
[0*]OC&[0*]C(=O)C(F)(F)F&&&
NC1=CC2=C(C=N1)C(=O)OC1=C2C=CC2=CC=CC=C21&&&
CCCCCCCCCCCCC1=CC(=O)CC(C)(C)C1&&&
[1*]OC&[1*]CC[2*]&[2*]N[0*]&[0*]C(=O)c1cc2c(-c3cnc(C)s3)nc(-c3ccco3)cn2n1&&&
O=C(C1=CN=C(C2=CC=C(OC3=CC=CC=C3)C=C2)S1)C1=CN=CC=N1&&&
[0*]C(=O)C([2*])c1ccc(F)cc1&[0*]N[3*]&[3*]C1CC=CC(c2cccc(F)c2)N([4*])C1=O^[2*]N[1*]^[4*]CCO&[1*]C(=O)c1ccccc1&&&&&
[0*]C(=O)c1cnc(N)nc1-c1ccccc1OC&[0*]Nc1ncc([N+](=O)[O-])s1&&&
CC1=N[NH]C(=O)N1C1=CC=CC(C2=NC3=CC=CC=C3S2)=C1&&&
[1*]CC&[1*]Oc1ccccc1N([2*])[3*]&[2*]CC([0*])=O&[0*]Nc1ccc(OC)c(OC)c1OC^[3*]S(=O)(=O)c1ccccc1&&&&
O=C1C(C2=CC=C(O)C=C2O)=COC2=CC(O)=CC(O)=C12&&&
[0*]OC&[0*]C(=O)C[1*]&[1*]Sc1nc2ccc(S([3*])(=O)=O)cc2s1&[3*]N[2*]&[2*]C1CCCCC1&&&
[0*]C(=O)Cc1cc(OC)c(OC)c(OC)c1&[0*]N[2*]&[2*]C1C(=O)N(C)C(=O)C1[1*]&[1*]Oc1ccc(OC)cc1&&&
[0*]OC&[0*]C(=O)c1ccc(N[1*])cc1&[1*]C(=O)C[2*]&[2*]Oc1ccc(Cl)cc1Cl&&&
NC1=NC=CC(N2CCN(C3=CC4=C(C=C3F)C(=O)C(C(=O)O)=CN4C3CC3)C2)=N1&&&
[0*]Oc1ccc(C(C)=NNC(=O)Cn2nc([N+](=O)[O-])c(Br)c2C)cc1&[0*]Cc1c(F)cccc1Cl&&&
[0*]C(=O)Cn1nc(-c2ccc(Cl)c(C)c2)oc1=O&[0*]N[1*]&[1*]Cc1ccc2c(c1)OCO2&&&
[1*]S(=O)(=O)c1ccc(C)cc1&[1*]N1CCC([2*])CC1&[2*]C([0*])=O&[0*]Nc1ccccc1N1CCCC1&&&
[1*]CC&[1*]C1C(CCC(=O)O)=Cc2cc(O)c(O[0*])cc2O1&[0*]Cc1ccc2ccccc2n1&&&
[3*]C(C)c1ccccc1N1CCN([1*])CC1&[1*]C(=O)C([4*])Cc1ccc(Cl)cc1&[4*]N[2*]^[3*]N[0*]^[2*]C([5*])=O&[0*]C(=O)c1ccno1&[5*]C1Cc2ccccc2CN1&&&&&
[0*]C(C)=O&[0*]N[2*]&[2*]C(C([1*])=O)C(C)O&[1*]N[3*]&[3*]C(CCC[4*])C(=O)O&[4*]NC(=N)N&&&
[0*]Nc1cn(C(N)=O)c2ccccc12&[0*]C([1*])=O&[1*]N1C([4*])CC2CC21&[4*]C([2*])=O&[2*]N[3*]&[3*]Cc1cc(Cl)ccc1F&&&
COC1=CC=C(C2=CC=C(C3=C(N4C=CC=C4)N(C4=CC=CC=C4F)N=C3C)C=C2)C=C1&&&
[0*]C(=O)c1ccc(C(=O)O)cc1&[0*]Nc1ccc(O)cc1Cl&&&
COC1=CC=C(N2C=NN=C2C2=CC=C(N3CCC3)C=C2)C=C1&&&
[0*]C(=O)c1ccc(OC)c(OC)c1&[0*]Nc1ccc2nc3c4[nH]ccc4c(=O)n(C)c3nc2c1&&&
[0*]N(C)c1ccccc1&[0*]S(=O)(=O)c1ccc2c3c(c4c(c1)CCCN4)CCCN3CCC2&&&
[0*]C(C)=O&[0*]O[5*]&[5*]C1C(=O)C2OCC3(OC([8*])C([6*])C3O)C([7*])C2(C)C([9*])C23OC(=O)OC2C([10*])C(C)=C1C3(C)C&[6*]O[1*]&[1*]C(C)=O^[7*]O[2*]&&[2*]C(C)=O^[8*]O[3*]&&[3*]C(=O)c1
[0*]C(C)=O&[0*]Nc1ccc2c3c(n(C)c(=O)c2c1)-c1ccccc1C3=O&&&
[0*]Nc1nc(N)c([N+](=O)[O-])c(N)n1&[0*]Cc1cccc(Cl)c1&&&
[0*]C(=O)c1c(F)cc(F)c(F)c1F&[0*]Nc1ccc(C([1*])=O)cn1&[1*]N1CCCCC1&&&
[3*]S(=O)(=O)c1cn(C)cn1&[3*]N([0*])[4*]&[0*]CC[1*]&[1*]N[2*]^[4*]C1CC1^[2*]C(c1ccc(-c2ccc(Cl)cc2)cc1)c1cccnn1&&&&&
CC1=CC=C(CC2=CC=CC(Cl)=C2)C(C2CCCCC2(C)O)=C1&&&
[1*]CC&[1*]Oc1nc2cccc(C([0*])=O)c2n1Cc1c(F)cccc1F&[0*]Nc1cnn(Cc2ccc(C)cc2)c1&&&
[3*]Cc1ccc(-c2ccc(C3CCN([2*])CC3)cc2)cc1&[2*]CC[0*]&[0*]O[1*]^[3*]C1COc2ccccc2O1^[1*]Cc1ccccc1&&&&&
[0*]CC=C=C&[0*]N1C(=O)C(C)C1([1*])c1ccccc1&[1*]CC&&&
[2*]C(CCC)C(C)(C)C([1*])=O&[1*]N[3*]&[3*]C1([4*])CCCCC1^[2*]N[0*]^[4*]C(N)=O&[0*]C([5*])=O&&&[5*]C1CC(F)(F)CN1&&&
[0*]Nc1c(C)cc(Cc2ccccc2)cc1C&[0*]C(=O)C(N)C(C[1*])C&[1*]SC[2*]&[2*]S[3*]&[3*]CCC(=O)O&&&
[0*]Oc1ccc(Oc2ncc(C#Cc3cccc(C(C)N)c3)cn2)cc1&[0*]CC[1*]&[1*]Oc1ccccc1&&&
[0*]CC=C&[0*]Nc1nc(Cl)nc(N[1*])n1&[1*]C(C)C&&&
[2*]CC([0*])=O&[0*]N[3*]&[3*]C([4*])C([1*])=O^[2*]Oc1ccccc1^[1*]Nc1ccccc1-c1ccccc1&&&&[4*]C1CCCCC1&&
[2*]C(C)C&[2*]O[0*]&[0*]C(=O)c1ccccc1N[1*]&[1*]C(=O)c1cccnc1&&&
[2*]C(C)(C)C&[2*]N[0*]&[0*]C([5*])=O&[5*]C1CN([3*])CCN1[4*]&[3*]Cc1ccoc1&&[4*]CC(O)CC(Cc1ccccc1)C([1*])=O^[1*]NC1c2ccccc2NC1O&&&
N#[N+][N-]C1=CC=CC=C1&&&
[0*]Cc1ccc(OC)c(OC)c1&[0*]Nc1nc(Nc2ccccc2)nc(N[1*])n1&[1*]Cc1ccc(OC)c(OC)c1&&&
[0*]=Cc1cc(OC)c(OC)c(OC)c1&[0*]=Cc1cc(OC)c2c(c1)OCO2&&&
[0*]C(=O)NP(=O)(N1CC1(C)C)N1CC1(C)C&[0*]N[1*]&[1*]Cc1ccccc1&&&
[0*]N1CCC2(CCCN(c3ncc(F)cn3)C2)C1&[0*]C[1*]&[1*]C1CC1&&&
[0*]C(=O)c1cc(-c2ccoc2)nc2ccccc12&[0*]Nc1nc(-c2ccccc2)cc(-c2cccs2)n1&&&
[0*]Sc1nccn1C&[0*]Cc1cccc(C(=O)c2ccc(Cl)cc2)n1&&&
[1*]CC([0*])=O&[0*]N[2*]&[2*]C12CC3CC(CC(C3)C1)C2^[1*]Sc1ccccc1C(=O)O&&&&
[0*]C(=O)c1ccc(Cl)cc1Cl&[0*]O[1*]&[1*]CCn1nnc2ccccc21&&&
CC1=CC(NN=CC2=CC=CC=C2)=C2C(=N1)C=CC1=C2[NH]C(=O)[NH]1&&&
[2*]C(C)(C#C)CC&[2*]N[3*]&[3*]Cc1ccncc1-c1cccc(N[0*])c1&[0*]C([1*])=O&[1*]N[4*]&[4*]Cc1cccnc1&&&
[0*]Cc1ccccc1SC&[0*]S[1*]&[1*]Cc1cncs1&&&
[0*]CC(C)O&[0*]Nc1nc(N[1*])c2ncn(C3OC([2*])C(O)C3O)c2n1&[1*]Cc1ccco1&&[2*]CO&&
[0*]CC&[0*]Oc1ccccc1NC(=S)N1CCN([1*])CC1&[1*]CC&&&
[0*]C(C)=O&[0*]N([1*])C&[1*]C[2*]&[2*]C1CN(c2ccc(N3CCCS3=O)c(F)c2)C(=O)O1&&&
COC1=CC=C(C2=CSC3=NN=C(C4=CC=C(C)C=C4)N23)C=C1OC&&&
[1*]N1C(=O)C(O)=C(C(=O)c2sc(C)nc2C)C1c1ccc(OC)cc1&[1*]CC[0*]&[0*]N1CCOCC1&&&
[1*]CC([0*])=O&[0*]N1CCCCCC1&&[1*]N1CCCC1&&
[0*][N+](C)(C)C&[0*]CC#CCN1C(=O)COc2ccc(F)cc21&&&
[1*]C(C)(C)O&[1*]C1CSC(c2cccs2)N1[0*]&[0*]C(=O)c1ccccc1&&&
C1=CC=C(C2=CC3=C(C=CC4=C2[NH]C=C4)C2=CC=C3[NH]2)C=C1&&&
CON=C1C2C(O)C3C=CC2(O3)C2CCC1N2C&&&
[2*]S(=O)(=O)c1cccs1&[2*]N[1*]&[1*]CC[0*]&[0*]Oc1ccc2c(c1)C(C1(c3ccc(Cl)cc3)CCC1)NCC2&&&
[2*]Oc1cc(-c2nc(C(C)C)cs2)nc2c(C)c(OC)ccc12&[2*]C1CC2C(=O)NC3([4*])CC3C=CCCCCCC([6*])C(=O)N2C1&[4*]C([0*])=O&[0*]N[3*]^[6*]C([1*])=O^[3*]C[5*]&[1*]N1CCC(O)C1&[5*]C
C1=CC=C2C(NC3=CC=C(C4CN5CCSC5C5=CC=CC=C55)C=C3)=CC=NC2=C1&&&
[0*]Nc1cccc2c1C(=O)c1ccccc1C2=O&[0*]CCC[1*]&[1*]N1CCC(n2c(=O)[nH]c3ccccc32)CC1&&&
[0*]C1CCN(c2ccc(Nc3ncc4c5ccncc5n(C5CCCC5)c4n3)nc2)CC1&[0*]N1CCOCC1&&&
CC(=S)N1CCN(C2=NC=NC3=C2C(=O)N(C)C(=O)N3C)CC1&&&
[1*]CCCC&[1*]N([0*])c1c(N)n(CC(C)C)c(=O)[nH]c1=O&[0*]C(=O)C[2*]&[2*]Sc1nc2ccccc2c(=O)n1-c1ccc(F)cc1&&&
[0*]Nc1cc(C)cc(C)c1&[0*]S(=O)(=O)c1ccccc1&&&
[0*]Nc1ccc(-c2cccc(C)c2)cc1&[0*]C(=O)Cc1ccc(-n2cccn2)nc1&&&
[0*]C(C)=O&[0*]Oc1cccc(N2C(=O)c3nnc(-c4cccs4)nc3C2c2ccccc2)c1&&&
[1*]Nc1cc(Nc2cc(-c3cc(OC)cc(OC)c3)nc(OC)n2)ncn1&[1*]C1CCN([0*])CC1&[0*]C(=O)c1cc(Cl)cc(Cl)c1&&&
[0*]Nc1nc(C)c(C(C)=O)s1&[0*]C(=O)CCCCCCS(=O)(=O)N(C)OCO[2*]&[2*]CC[3*]&[3*]O[4*]&[4*]CC[5*]&[5*]O[6*]&[6*]CC[7*]&[7*]O[1*]&[1*]C(C)=O&&&
[0*]N1CCN(c2cccc(C)c2C)CC1&[0*]C(=O)c1ccccc1S[1*]&[1*]Cc1ccccc1F&&&
[0*]C(=O)c1ccccc1-c1ccccc1&[0*]N[1*]&[1*]C[3*]&[3*]C1([2*])CCNCC1&[2*]N1CCCCC1&&&
[4*]CC(=O)NNC(=O)c1ccc(O[3*])cc1&[3*]CC(=O)NN=Cc1ccc(O)cc1&&[4*]N[1*]^[1*]C([0*])=O&[0*]O[2*]&[2*]C1CCCCC1&&&
[1*]Cc1cc2ccc(OC)cc2[nH]c1=O&[1*]N([0*])c1ccccc1C&[0*]C(=O)c1ccco1&&&
COC1=CC(C=NNC(=O)C2=CC=NC=C2)=CC(OC)=C1OC&&&
[0*]N1CCCCC1c1cc2[nH]c(C)sc2cn1&[0*]C(=O)c1ccc2cc[nH]c2c1&&&
[0*]OC&[0*]C(=O)c1cc(C([1*])=O)cc(-c2ccccc2OC)n1&[1*]OC&&&
[0*]Oc1cc(-c2cn[nH]c2C)cnc1N&[0*]C1CC([1*])C1&[1*]Oc1cnc(C#N)cn1&&&
[0*]Nc1cn(CC)nc1C([1*])=O&[0*]C(=O)c1nc(C2CC2)cnc1Nc1cncnc1&&[1*]Nc1cn(CCCC(=O)c2nc3ccc(F)cc3s2)nn1&&
[0*]Cc1ccc(C([1*])C)c(Cl)c1&[0*]N(C)C&&[1*]N1C(=O)CC2(CCCC2)CC1=O&&
O=[N+]([O-])C1=CC=C2N=C(C3=CC=C4OC(=S)N(C5=CC=C(Br)C=C6)C4=C3)[NH]C2=C1&&&
CC(C)(C1=CSC(C2=CC=C(CO)C=C2)=N1)C1=CC=C(OC(F)(F)F)C=C1&&&
COC1=CC=C(N2C(=O)C3C(C2=O)C2C2=CC=CC(O)=C2C3(O)C2=CC=CC=C2)C=C1&&&
[3*]C(CC(C)C)C([2*])=O&[2*]N[5*]&[5*]C(CCCN=C(N)N)C(N)=O^[3*]N[0*]&&[0*]C(=O)C([4*])CC(=O)O&[4*]N[1*]&[1*]C(=O)CCc1ccc(F)cc1&&&
CC(C)(C)S(=O)(=O)N1C=C(C2=NC(C3=CC=C(C#N)C=C3)=NO2)C=CC1=O&&&
[0*]ON=C(C)N1N=C(c2ccc(O[1*])cc2)CC1c1ccc(F)cc1&[0*]Cc1ccccc1&&[1*]Cc1ccccc1&&
[0*]=Cc1ccoc1&[0*]=CC[1*]&[1*]C1CCC2CC1C2(C#CCC[2*])c1ccccc1&[2*]C1CCCCC1&&&
[0*]N1CCC2(C)c3cc4[nH]c(c3CC1C2C)C(C(C)=O)=C4&[0*]Cc1cn(Cc2ccccn2)nn1&&&
COC1=CC=C2C3=NC(C4=CC=C(C)C=C4)=CC(C(F)(F)F)=C3N(CC(F)(F)F)C2=N1&&&
[0*]N1CC2CN(c3nc(N)c4cc(OC)c(OC)cc4n3)CC2C1&[0*]Cc1ccccc1&&&
[0*]C(=O)c1ccccc1C&[0*]N[2*]&[2*]C1CCC([3*])CC1&[3*]N[1*]&[1*]C([4*])=O&[4*]C1(c2ccccc2)CC1&&&
[2*]CC=C&[2*]O[0*]&[0*]C([1*])=O&[1*]N[3*]&[3*]C[4*]&[4*]C1OC(=O)N2c3ccc(-c4ccc(Cl)nc4)cc3OCC12&&&
CC1CNCCN1C1=C(F)C=C2C(=O)C(C(=O)O)=CN(C3CC3)C2=C1F&&&
[0*]OC&[0*]C([1*])=O&[1*]C1CC2CC=CCCC(C[0*])=Cc3cc(O)c(cc3C(=O)O1)O2&[1*]C1CC1&&&
[0*]OC&[0*]C(=O)c1cc(Sc2nc3ccccc3s2)[n+]([O-])c2ccccc12&&&
[0*]C(=O)c1cc2cc(-c3ccc(N)cc3)ncc2o1&[0*]Nc1ccc(F)cc1&&&
[0*]C(=O)c1ccc(CCCC)cc1&[0*]N1CC([1*])C2OCCCC2C1&[1*]Nc1cccnc1&&&
COC1=CC=C(N2C(=N)N(C)C3=CC=C(Cl)C=C32)C=C1&&&
[4*]C(C)(C)C&[4*]O[0*]&[0*]C([2*])=O&[2*]N[7*]&[7*]C(Cc1ccccc1)C(O)C[8*]&[8*]N[9*]&[9*]CC(O)C([10*])Cc1ccc(S(=O)(=O)c2ccccc2)cc1&[10*]N[3*]&[3*]C([1*])=O&[1*]O[5*]&[5*]C(C)(C)C&&&
[0*]CC&[0*]N1CC=CC(C2c3[nH]c4ccccc4c3CCN2[1*])C1&[1*]CC&&&
[0*]Nc1nc(-c2ccccc2C)cs1&[0*]CCc1ccccn1&&&
[1*]N(C)c1ccccc1&[1*]CC([0*])=O&[0*]Nc1ccc(Cl)cn1&&&
[0*]Sc1nnc(C2CCN([2*])CC2)n1C&[0*]C(=O)c1ccccc1&&[2*]CC[1*]^[1*]N[3*]&[3*]S(C)(=O)=O&&&
[1*]CCCC&[1*]Oc1ccc(CC([0*])=O)cc1&[0*]N([2*])C&[2*]C(c1ccccc1)c1ccccc1&&&
[1*]CC&[1*]O[0*]&[0*]C(=O)c1nnn(-c2nonc2-n2ccc(C)cc2=O)c1C&&&
CC1=NN(C2=CC=CC=C2)C2=CC(OC3=CC=CC=C3)=CC=C12&&&
[1*]CC#N&[1*]Sc1nnc(-c2ccccc2O[0*])o1&[0*]Cc1cccc(F)c1&&&
[0*]C(=O)c1ccccc1Sc1ccc(C)cc1&[0*]O[2*]&[2*]CC([1*])=O&[1*]Nc1ccc(C(C)C)cc1&&&
[2*]Oc1c(-c2ccc(OC#C)cc2)oc2cc(O[1*])cc(O)c2c1=O&[1*]CCO&&[2*]C1OC([4*])C(O)C(O)C1O^[4*]C[0*]&[0*]O[3*]&[3*]C1OC(C)C(O)C(O)C1O&&&
O=C1C(C2CCCC2)N=C2CCCCCN21&&&
[0*]C(C)=O&[0*]O[7*]&[7*]C[19*]&[18*]C1OC([19*])C([9*])C([10*])C1[11*]&[9*]O[1*]&[1*]C(C)=O^[10*]O[2*]&&[2*]C(C)=O^[11*]O[5*]&&[5*]C(C)=O^[19*]C[8*]&&[8*]O[3*]&[3*]C(C)=O^[19*]C[11*]&&[6*]O[4*]&[4*]C(C)=O&&&
[0*]C(=O)c1sc(Nc2ccc(Cl)c(C(F)(F)F)c2)nc1C(F)(F)F&[0*]N1CCOCC1&&&
COC1=CC(N2N=CC3=C(NN=CC4=CC=NC=C4)N=CN=C32)=CC(OC)=C1OC&&&
[0*]C(=O)N1N=C(c2ccc(OC)c(OC)c2)C(Cl)=C1C&[0*]N[1*]&[1*]C1CCCCC1&&&
CC1=CC=C(Cl)C(NC2=CC(N)=C3C=C(C)N(C4=CC=NC=C4)C3=N2)=C1&&&
[3*]NC&[3*]C(C)C([0*])=O&[0*]N[4*]&[4*]C(C([1*])=O)C(C)C&[1*]N1CCCC1[7*]&[7*]C([2*])=O&[2*]N[5*]&[5*]CC([6*])c1ccccc1&[6*]NC&&&
[0*]C(=O)c1ccc(Sc2ccc(C)cc2N[1*])c([N+](=O)[O-])c1&[0*]N[3*]&[3*]S(=O)(=O)c1ccccc1^[1*]CC[2*]&&[2*]Sc1ccccn1&&&
[0*]Nc1cccc(-c2cc3[nH]ncc3c(=O)[nH]2)c1&[0*]S(=O)(=O)c1ccc(Cl)cc1&&&
[0*]CC&[0*]OC(=Cn1nc(-c2ccccc2)ccc1=O)O[1*]&[1*]CC&&&
CN1N=NN=C1CC1=CC=C(Cl)C(Cl)=C1&&&
[1*]CC(=O)NN=Cc1ccc2c(c1)[n+]([O-])c(C)n[n+]2[O-]&[1*]N[0*]&[0*]C(=O)c1ccc(F)cc1F&&&
O=C1C2=CC=CC=C2N=C(C2=CC=CC=C2O)N1C1=CC=C(F)C=C1&&&
[0*]C(=O)c1ccc(S(=O)(=O)Cc2c(Cl)cccc2Cl)c(Cl)c1&[0*]N[1*]&[1*]C1CCOC1=O&&&
[0*]C(=O)C(C)C&[0*]Nc1ccc(C(=O)NN2C(=O)c3ccccc3C2=O)cc1&&&
CC(=O)C1=C(O)C(O)C2(C)C(=O)C1C1=CC3=C(C=C1O2)OCO3&&&
[0*]Oc1cc(C2CN(C)C(=O)C2)ccc1OC&[0*]C1CCCCC1&&&
[0*]Nc1ccc(Oc2ccnc3cc(O[1*])c(OC)cc23)c(F)c1&[0*]C(=O)c1c(-c2ccccc2)n(-c2ccc(OC)cc2)c2ncccc2c1=O&&[1*]CCC[2*]^[2*]N1CCCCC1&&&
C1CCC2(CC1)NCCC1=C2[NH]C2=CC=C(Br)C=C12&&&
O=C1C=C2CCCCC2(O)C2=C1C=N[NH]2&&&
CC1=CC2CC3=C(C2=NN1C)[NH]C1=NC=CC=C13&&&
[0*]N1CCn2c(C)nnc2C1&[0*]C(=O)c1cnn(C)c1&&&
[0*]C(=O)c1ccc(OC)cc1&[0*]N1COC2CNCC21&&&
[3*]C(C([1*])=O)C(C)C&[1*]N[4*]&[4*]C(Cc1ccccc1)C(O)C(O)C([5*])Cc1ccccc1^[3*]N[0*]^[5*]N[2*]&[0*]C(=O)c1ccccn1&[2*]C(=O)c1ccc(O)cc1&&&&&
[0*]CC&[0*]N1CCc2nc3ccc4[nH]c(=O)[nH]c4c3c(C)c2C1&&&
[0*]C(C)=O&[0*]N[2*]&[2*]C(C)c1c(C[1*])cc2c(c1O)C(=O)c1ccccc1C2=O&[1*]Oc1ccc(F)c(F)c1&&&
[0*]CC&[0*]Oc1nc2ccccc2n2cnnc1-2&&&
[3*]C(C)(C)CC&[3*]C1CCC2(CC1)CN(c1ccc(OC)cc1)C(=O)N2[2*]&[2*]Cc1ccc(C([0*])=O)cc1&[0*]N[1*]&[1*]C1CC(C)N((C)C1&&&
[0*]OC&[0*]C(=O)C([4*])CCCCN&[4*]N[1*]&[1*]C(=O)C([5*])C[6*]&[5*]N[2*]&[2*]C(=O)C([7*])Cc1ccc(O)cc1^[6*]Sc1ccccc1^[7*]N[3*]&&&[3*]C(=O)CCCCCN&&&
COC1=CC2=C(C=C1OC)C1=NN=C(C)N1C(CF)=N2&&&
[2*]N([1*])C&[1*]C(=O)c1ccc(S([3*])(=O)=O)cc1&[3*]N1CCOCC1^[2*]CC([0*])=O&&[0*]Nc1ccccc1Br&&&
[1*]CCCCCCCCCCCCCC([0*])=O&[0*]N[4*]&[4*]C1CC2CCC(C1)N2[3*]^[1*]O[2*]^[3*]CCC(c1ccccc1)c1ccccc1&[2*]C1OC([5*])C(O)C(O)C1O&&&[5*]C(O)CO&&&
[1*]CCC&[1*]Oc1ccc2c(=O)c3ccc(N[0*])cc3oc2c1&[0*]C(N)=O&&&
[1*]S(=O)(=O)c1cc(N2CCCC2=O)ccc1CC&[1*]N([0*])C&[0*]Cc1ccccc1&&&
COC1=CC(NC2=NC3=C(C4=NC=NN4C)C=CC=C3C3=C2N=CN3C)=CC(OC)=C1&&&
NC1=CC=CC(C2=CN(CCC3=CC=CC=C3)N=N2)=C1&&&
[4*]N1CC(C)C([5*])Oc2c(N[3*])cccc2C1=O&[3*]S(=O)(=O)c1ccccc1&&[4*]C(C)CO&[5*]C[1*]^[1*]N([2*])C&[2*]Cc1ccc(C([0*])=O)cc1&[0*]Nc1ccccc1N&&&
[0*]Nc1nc(-c2ccc(S(N)(=O)=O)cc2)cc2ncn(C)c(=O)c12&[0*]CC[1*]&[1*]C1CCOCC1&&&
[1*]S(=O)(=O)c1ccc(C)cc1&[1*]Nc1ccccc1C([0*])=O&[0*]Nc1nc2ccc([N+](=O)[O-])cc2s1&&&
[0*]CC(=N)N&[0*]Oc1cccc2c1CC1CC([3*])CCC21&[3*]CC([1*])C(=O)O&[1*]N[2*]&[2*]S(=O)(=O)c1ccccc1&&&
[1*]C(C)CC(=O)O&[1*]N1C(=O)C(=[0*])SC1=S&[0*]=Cc1ccc(Oc2ccccc2)cc1&&&
[9*]SC&[9*]CCC([8*])C([1*])=O&[1*]O[7*]&[7*]C(CC(C)C)C([2*])=O^[8*]N[3*]^[2*]N1CCN(C)CC1&[3*]C(=O)C([10*])CCC(N)=O&&&[10*]N[4*]&[4*]C(=O)C([11*])Cc1ccc(OP(=O)(O)O)cc1&[11*]N[5*]&[5*]C([0*]
COC1=C(CC(=O)O)C=C(Br)C(=O)C2=C1NC1=C(C(=O)C3=C(C=C(C)C=C3C)C1=O)C2C1=C(Br)C(Br)=CC(CC(=O)O)=C1O&&&
FC1=CC=C(C2=NC=CN=C2C2CN(C3=CC=C4C=CC=CC4=N3)C2)C=C1F&&&
[0*]C(=O)c1ccccc1-c1nccnn1&[0*]Nc1ccc(F)c(C2([1*])COCC(N)=N2)c1&[1*]C(F)F&&&
COC1=CC2=C(C=C1C1CCN(C)CC1)C1=CC(C3=NN=N[NH]3)=CC=C1[NH]2&&&
[0*]C(C)=O&[0*]N1CCc2c1ccc(N[1*])c2[N+](=O)[O-]&[1*]CCC[2*]&[2*]N1CCCC1=O&&&
COC1=CC(C=NNC2=NC3=CC=CC=C3[NH]2)=CC(OC)=C1O&&&
[0*]CC&[0*]Oc1cccc2cc(-c3nncn2-c2cccc(C)n2)cnc1N&&&
[0*]Cc1cc(C)nc2ccccc12&[0*]Oc1ccc(-c2nn(Cc3ccccc3)nc2C2CC(=O)N(C)C2=O)cc1&&&
[2*]C(c1ccc(OC)c(F)c1)C(C)C&[2*]N[0*]&[0*]C(=O)C[3*]&[3*]N([4*])C&[4*]CC([1*])=O&[1*]Nc1cc(F)ccc1F&&&
[2*]CC([1*])C&[1*]N[0*]&[0*]C(=O)c1cc(-c2ccc(C(F)(F)F)cc2)n[nH]1^[2*]N1CCC(O)(c2ccccc2)CC1&&&&
[0*]C(=O)c1ccccc1O&[0*]Nc1nnc(C2CC(O)C([1*])O2)s1&[1*]CO&&&
[1*]N1C(=O)C2C3CCC(C2C1=O)C1C2C(=O)N(c2ccc(OC)cc2)C(=O)C31&[1*]CCCCC[0*]&[0*]N1C(=O)c2ccccc2C1=O&&&
[0*]Oc1cnn(C)c1&[0*]Cc1ccc(S([1*])(=O)=O)s1&[1*]N1CCCCCC1&&&
[1*]C1C(=O)N(c2ccc(OC)cc2)C1c1ccc(OC)cc1&[1*]CC=[0*]&[0*]=C(C)C&&&
[2*]CC&[2*]O[0*]&[0*]C([1*])=O&[1*]N1CCC([6*])CC1&[6*]Sc1cc(-c2cncc(C(F)(F)F)c2)ccc1C[3*]&[3*]N([4*])[5*]&[4*]CC&&[5*]CC&&
COC1=CC=C2C=NC=CC2=C1C(=O)NN=CC1=CC(Cl)=CC(Cl)=C1O&&&
[0*]Nc1ccc(C(C)C)cc1&[0*]C(=O)c1nc(N2CCc3ccccc3C2)sc1C(C)C&&&
CC(=NNC(=S)NC1=NCCCCC1)C1=CC=CC=C1&&&
[1*]C(C)C&[1*]N1CCOCC2(C1)CN([0*])CCO2&[0*]C(=O)c1cccc(Cl)c1&&&
CCCCCCCC=C1C=C(CO)C(=O)C(O)=C1&&&
CCCCCCCCCC(=O)C1=NC=C(C2=CC=C(OC)C(OC)=C2)O1&&&
[3*]S(C)(=O)=O&[3*]Nc1ccc(CC[1*])cc1F&[1*]N[2*]&[2*]CC(O)C[0*]&[0*]Oc1cccc2[nH]c(=O)[nH]c12&&&
[0*]=Cc1cc(NC=O)cc(OC)c1OC&[0*]=Cc1ccc(OC)c(OC)c1&&&
[0*]C([1*])=O&[0*]O[2*]&[2*]C1CCOC1^[1*]N1CCC2(CC1)CCN([3*])CC2&&[3*]S(=O)(=O)c1cccc(Cl)c1&&&
C(=NN1CC=CCC1)C1=CC=CN=C1&&&
COC1=CC2=C3C=C1OC1=C(OC)C(=CC=C1O)CC3N(C)CC2&&&
NNS(=O)(=O)C1=CC=C(C2=NN=N[NH]2)C=C1&&&
[0*]C(=O)C(CC)n1ccnc(N[3*])c1=O&[0*]N[1*]&[1*]C(CC(=O)O)C(=O)C[2*]^[3*]Cc1nonc1C^[2*]N(C)C&&&&&
[0*]C(=O)c1ccc(Cl)cc1&[0*]N[2*]&[2*]CC([1*])=O&[1*]N1CCN([3*])CC1&[3*]S(=O)(=O)c1ccccc1&&&
[0*]C1C(=O)C(=O)N(c2ccccc2C)C1c1ccccc1OC&[0*]C(=O)C(C)(C)C&&&
CCCCCCCCCC(O)C1=CC=C(C(O)C(N)CO)C=C1&&&
COC1=CC=C(NC2=NC(C)=CC(OC)=N2)C(OC)=C1&&&
[0*]C(=O)C(S)C(C)CC&[0*]N[1*]&[1*]C(C)c1ccc(-c2ccccc2Cl)cc1&&&
[1*]CC&[1*]O[0*]&[0*]C(=O)C[2*]&[2*]Nc1ncnc2c1nnn2CC(Cl)C[3*]&[3*]N1CCOCC1&&&
[0*]C(=O)c1cc2ccccc2[nH]1&[0*]N1CCCCC1&&&
CC1=C2C(N)=NC3=CC=CC=C3NC2=N[NH]1&&&
[3*]C12CCC(C(=C)C)C1C1CCC3C4(C)CCC([2*])C(=O)C4CCC3(C)C1(C)CC2&[2*]O[1*]&[1*]C(C)=O^[3*]C[0*]&&[0*]OC&&&
[0*]C(=O)CC&[0*]N[1*]&[1*]C1CCC([2*])CC1&[2*]CCn1c(C)nc2c(sc3ccccc32)c1=O&&&
[0*]Nc1ccc(OC)c(-c2c(Br)cnn2C)c1&[0*]C([1*])=O&[1*]Nc1ccc(O[2*])cc1&[2*]CC[3*]&[3*]N1CCNCC1&&&
OC1=CC=C(SC2=CC=CC=C2)C=C1&&&
COC1=CC(NC2=NC(C3=CC=C(OC4=CC=CC=C4)C=C3)=CS2)=CC(OC)=C1OC&&&
[2*]C1C2C3(C)CC4(O)OC1(C)C3CC1(O)C2C2OC4(C(=C)C)C(O)OC22CC(C2=O)OC(=O)C31O&[2*]O[0*]&[0*]C(=O)CC(O)C([3*])CC&[3*]O[1*]&[1*]C(=O)C(C)C&&&
[3*]C1OC(n2ccc(=O)[nH]c2=O)C(O)C1O&[3*]C[0*]&[0*]OP(=O)(O)OP(=O)(O)O[1*]&[1*]C[4*]&[4*]C1OC(n2ccc(=O)[nH]c2=O)C(O)C1[2*]&[2*]OP(=O)(O)O&&&
CC(O)(C1=CC=CC(F)=C1)C1=NC(C2=CC=NN2C2=CC=C(F)C=C2)=NO1&&&
[0*]Nc1cnc(C(=O)NN=Cc2ccc(C(C)(C)C)cc2)cn1&[0*]C1CC1&&&
[0*]C(=O)c1ccc(C2=NCCN2[1*])cc1&[0*]N[4*]&[4*]S(=O)(=O)c1ccc(C(F)(F)F)cc1^[1*]C([2*])=O&&[2*]N[3*]&[3*]CC(F)(F)F&&&
[0*]Cc1ccc(OC)cc1&[0*]Oc1ccc2nc(N)nc(N)c2c1&&&
[0*]=C(C)C&[0*]=C1CCC2C3CC(=[1*])C4=CCCC4(C)C3CCC12C&[1*]=CCN&&&
[0*]C(C)=O&[0*]O[5*]&[5*]C[10*]&[10*]C1OC([10*])C([6*])C([7*])C1[8*]&[6*]O[3*]&[3*]C(C)=O^[7*]O[4*]&&[4*]C(C)=O^[8*]O[1*]&&[1*]C(C)=O^[10*]NC(=S)N[9*]&&[9*]C[11*]&[11*]C1OC([8*])C(O)C(O)C1O&[8*]O[2*]&[2*]C(C)=O&
[0*]Nc1nc2nn(CCCCC)cc2c2nc(-c3ccco3)nn12&[0*]CCc1ccco1&&&
[0*]Nc1ccc(OC)c(S([1*])(=O)=O)c1&[0*]C(=O)c1ccc2c(c1)OCO2&&[1*]N1CCOCC1&&
[0*]C(=O)c1cn(-c2ccccc2)nc1-c1cccc([N+](=O)[O-])c1&[0*]N[1*]&[1*]Cc1cccs1&&&
[1*]CC&[1*]O[0*]&[0*]C(=O)c1[nH]c2cc(C)ccc2c1NC(=S)N[2*]&[2*]C1CC2CCC1C2&&&
[1*]C1(C)C(=O)C2=C(CCCC2)C1O&[1*]C[0*]&[0*]N1C(=O)c2ccccc2C1=O&&&
[0*]C(=O)c1cc2cc(OC)ccc2[nH]1&[0*]N1CCC2CN([1*])CCOC2C1&[1*]C(=O)Cc1ccccc1&&&
[0*]S(=O)(=O)c1ccc(N2CCN(C)CC2)cc1&[0*]Nc1cccc(Nc2cc[nH]n2)c1&&&
[1*]CC&[1*]Oc1ncccc1C([0*])=O&[0*]Nc1ccc(-c2ccc(N3CCOCC3)nn2)cc1&&&
[1*]N1CCC2C1c1cc(-c3ccc(CN)cc3)ccc1N(C)C2[2*]&[1*]CC([0*])=O&[0*]Nc1ccccc1^[2*]CO&&&&
[2*]Cc1cc2cc(C)ccc2[nH]c1=O&[2*]N([3*])[0*]&[0*]C([1*])=O&[1*]N[5*]^[3*]CC[4*]^[5*]Cc1ccccc1&[4*]N[7*]&&&[7*]S(=O)(=O)c1ccccc1&&&
[0*]N1CCC(O)(c2ccccc2)CC1&[0*]CCCc1ccc(CCc2ccccc2)cc1&&&
CCCCC(O)C1=CC=C(C2=CC=C(CCCC)C=C2)C=C1&&&
[0*]C(=O)CCc1ccc(O)c(O)c1&[0*]O[2*]&[2*]CC([4*])C[3*]&[3*]O[1*]&[1*]C(=O)CC(c1ccccc1)c1ccccc1^[4*]O[5*]&&[5*]CC(O)C[6*]&[6*]Oc1ccccc1[N+](=O)[O-]&&&
[0*]Cc1cc(Br)cc(Br)c1O&[0*]Nc1ccc(O)cc1&&&
[0*]Nc1ccc2nc(C)sc2c1&[0*]C([1*])=O&[1*]C1(C)CC(C)(O)CC(O)C1&&&
[0*]CC&[0*]N([1*])[2*]&[1*]CC&&[2*]CCC[3*]^[3*]Nc1ncnc2ccc(Cl)cc12&&&
[2*]C(=O)CC(CC=C)C([3*])=O&[2*]N([6*])[7*]&[6*]CCO^[3*]N[8*]&[7*]Cc1ccccc1^[8*]C(C[4*])Cc1ccccc1&&&[4*]O[0*]&[0*]C(=O)C(CC=C)CC([1*])=O&[1*]O[5*]&[5*]C(C)(C)C&&&
[0*]NC&[0*]CC[1*]&[1*]N[2*]&[2*]S(=O)(=O)c1cc(F)ccc1Oc1ccc(F)cc1&&&
[0*]Cc1nn(C)nc1-c1cccc(Cl)c1&[0*]N[1*]&[1*]Cc1ccccc1&&&
[0*]C(C)(C)C&[0*]N1CCN([1*])CC1&[1*]C(C[2*])c1cccc(Cl)c1&[2*]NC(=S)N[3*]&[3*]Cc1ccc(F)cc1&&&
[1*]OC&[1*]CCC[2*]&[2*]N[0*]&[0*]C(=O)C[3*]&[3*]S[4*]&[4*]Cc1cn(-c2ccccc2)nc1-c1cccnc1&&&
[0*]N1CCN(c2ccccc2OC)CC1&[0*]CCCC[1*]&[1*]Sc1nnc(-c2ccc3c(c2)OCCO3)o1&&&
CC1=C(Cl)C=CC=C1OC1=C1C=CC(C2=CC=C(N3C=CC=N3)C=N2)=N1&&&
[0*]CC#C&[0*]Oc1ccc(S([1*])(=O)=O)cc1&[1*]N1CCN(C2=Nc3ccccc3CC=C2c2ccccc2)CC1&&&
[0*]C1OC(C)C(O)C(O)C1O&[0*]Oc1c(-c2ccc(O)c(O)c2)oc2cc(O)cc(O)c2c1=O&&&
[0*]Sc1nccnc1Cc1ccc(OC)cc1&[0*]CCc1ccccc1&&&
CC1=NN=C(NC2=CC=C(C(C)(C)C)C=C2)C2=C1N=C[NH]2&&&
[0*]CCC&[0*]N([1*])[2*]&[1*]CCC&&[2*]C1CCc2cc3c(OC)cccc3cc2C1&&
[1*]C(C([0*])=O)C(C)CC&[0*]OC&&[1*]Nc1ccc(C(N)=O)cn1&&
[4*]C(C)(C)C&[4*]O[0*]&[0*]C([1*])=O&[1*]N[5*]&[5*]C(CCl)C([2*])=O&[2*]N1CCCC1[7*]&[7*]C([3*])=O&[3*]N[6*]&[6*]C1CC(=O)NC1=O&&&
CSC1=NC(C(Cl)(Cl)Cl)=CC(C2=CC=C(Br)C=C2)=C1C#N&&&
[0*]C1CC(=O)N(c2ccc(Cl)cc2OC)C1&[0*]C(O)C(O)CO&&&
[0*]OC&[0*]CCn1cc(Nc2ccc(-c3ccccc3)nn2)c(=O)c2ccc(-c3ccc(OC)nc3)cc21&&&
[0*]=CC(C)=O&[0*]=Cc1ccc2ccccc2c1&&&
[0*]Nc1cc(C)ccc1CC&[0*]C(=O)Cn1ccnc1&&&
[0*]Cc1ccc(C(=O)NN=Cc2ccccn2)cc1&[0*]Oc1ccccc1-c1ccccc1&&&
CN1C(C2=CC=CC3=C2CCO3)=NN=C1C1=CC=C2[NH]C(=O)C=CC2=C1&&&
[0*]CC&[0*]Oc1cccc(C=NNC(=O)c2cc(-c3ccco3)nc3ccccc23)c1O&&&
CC1=NC(C)=C(C2=CC=NC(NC3=CC=C(C4CNCCO4)C=C3)=N2)S1&&&
[0*]Cc1cn(C)nc1-c1ccc(F)cc1&[0*]N[1*]&[1*]Cc1csc2ccccc12&&&
[0*]C(=O)C([1*])=O&[0*]N[2*]&[2*]Cc1ccc(F)cc1^[1*]Nc1ccc(N2CCOCC2)cc1&&&&
COC1=CC(O)=C2C(=O)OC(C3=COC=C3)C2=C1&&&
[2*]=Cc1ccc(OC)cc1&[2*]=C(N[0*])C([1*])=O&[0*]C(=O)c1ccccc1&&[1*]Nc1ccccc1C(=O)O&&
[0*]C(=O)c1ccc2c(c1)N(Cc1ccc(C)cc1)C(=O)c1ccccc1S2(=O)=O&[0*]N[1*]&[1*]CCc1ccccc1&&&
[0*]ON=C(CCC)C1C(=O)OC(C)C(=O)OCCC(=O)O1&[0*]Cc1ccc2ccc(OC)cc2c1&&&
[0*]=C1C(=O)N(c2cccc(C)c2)N=C1C&[0*]=Cc1ccc(-c2ccc(Br)cc2)o1&&&
[0*]C([2*])=O&[0*]Oc1ccccc1F&&[2*]C1CC2c3ccccc3CCN2C1[1*]^[1*]C(=O)O&&&
CN1CC1C1=CC=C(Cl)C=C1&&&
[0*]C(=O)c1cc(-c2ccc(Cl)cc2Cl)n(-c2ccc(S(C)(=O)=O)cc2)n1&[0*]N1CCOCC1&&&
[0*]CCCC&[0*]C1([1*])CS(=O)(=O)c2ccccc2C(c2ncc[nH]2)C1O&[1*]CC&&&
[1*]Cc1ccc(OC)cc1&[1*]N[0*]&[0*]C(=O)CCc1ccccn1&&&
[0*]CCCCC&[0*]C1([1*])C(=O)NC(=O)NC1=O&[1*]CCc1ccccc1&&&
[0*]OC&[0*]C1C(c2c(C=[1*])c(C)c[nH]2)OC(C)C1(O)c1ccc(SC)cc1&[1*]=CCc1ccccc1&&&
[0*]Oc1cccc2c1c(=C(O)C(N)=O)c(=C)n2Cc1cccc2ccccc12&[0*]CC(=O)O&&&
[0*]Cc1ccc(C#N)cc1-c1ccc(C(F)(F)F)cc1&[0*]O[1*]&[1*]Cc1cncn1Cc1ccc(C#N)cc1&&&
[0*]Nc1nc(C)c(-c2csc(Nc3ccccc3)n2)s1&[0*]C([1*])=O&[1*]N[2*]&[2*]CCCn1ccnn1&&&
[0*]C(C)=O&[0*]Oc1ccc(C=[1*])cc1&[1*]=Cc1cccc2c1C1C3=CC4C(=C(C(=O)N2)C1O)C1Oc2c(O)ccc4c2C12CCN(C)C(C3)C2N5&&&
[2*]=CC([0*])=O&[0*]N[1*]&[1*]CCc1c[nH]c2ccccc12^[2*]=Cc1c[nH]c2ccccc12&&&&
[0*]C(=O)c1ccc(Nc2ncc(C(F)(F)F)c(Oc3cccc4c3C(=O)NC4)n2)c(OC)c1&[0*]N[1*]&[1*]C1CCN(C)CC1&&&
[0*]N1N=C(C(C)(C)C)CC1([4*])O&[0*]C([1*])=O&[1*]N[2*]^[4*]C(F)(F)F^[2*]CC[3*]&&&[3*]N1CCC2(CCc3ccccc32)CC1&&&
[0*]CC(=O)c1ccc(O)c(OC)c1&[0*]Sc1nnc(-c2ccccc2F)o1&&&
O=C(O)C1=CC=C(CN2C(C(=O)O)=CC3=C(O)C=CC=C32)O1&&&
[0*]NC&[0*]C([1*])=O&[1*]N[8*]&[8*]C1CCN([2*])C1&[2*]C(=O)C([9*])C[3*]&[3*]O[6*]&[6*]C(C)(C)C^[9*]N[4*]&&[4*]C(=O)c1ccc(O[7*])nn1&[7*]C1CCN([5*])CC1&[5*]C(=O)c1nccs1&&&
[6*]CC&[6*]N[2*]&[2*]C([0*])=O&[0*]O[4*]&[4*]Cc1c(C[5*])c2n(c1C)Cc1cc3ccccc3nc1-2&[5*]O[1*]&[1*]C([3*])=O&[3*]N[7*]&[7*]CC&&&
COC1=CC=C(C2=CN=CN=C2C2CN(C3=CC=C4C=CC=CC4=N3)C2)C=C1F&&&
CN1CCN(C2=NC3=CC=CC=C3N(NC(=O)C3=CC=CS3)C3=CC=CC=C23)CC1&&&
[0*]N1CCCC1=N&[0*]CCCCCCCCCCCCc1ccc(N=Cc2ccc3ccccc3c2)cc1&&&
[0*]OC&[0*]C(=O)c1nnn(-c2nonc2N)c1-c1ccc(O[2*])c(OC)c1&[2*]CC([1*])=O&[1*]N(C)C&&&
CC1=CC=CC(N2C(=O)CSC23C(=O)N(CC2=CC=CC(C)=C2)C2=CC=CC=C23)=C1&&&
OC1=C(Br)C(Br)=C(Br)C=C1Br&&&
[0*]Cc1cnc(C)s1&[0*]N1CCN(c2ccnc(Nc3ccc(C#N)cn3)n2)CC1&&&
[7*]CC&[7*]C1CN([0*])c2ccccc2O1&[0*]C([1*])=O&[1*]N([2*])[5*]&[2*]C([3*])=O&[3*]N[4*]^[5*]C(C)C^[4*]C(C)c1ccccn1&&&&&
[1*]CC&[1*]N1CCCC1[2*]&[2*]C[0*]&[0*]Oc1ccc(-c2nc3c([nH]2)c(=O)n(C)c(=O)n3C)cc1&&&
[0*]C(=O)c1ccc2c(c1)NC(=O)C1CCCN21&[0*]N[1*]&[1*]CCc1ccc(-c2ccc(F)cc2)cc1&&&
[0*]C(=O)CCN1C(=O)COc2ccccc21&[0*]Nc1ccc(Cl)cc1Cl&&&
[1*]CC&[1*]O[0*]&[0*]C([2*])=O&[2*]C1C(=O)C([3*])C(c2ccccc2)CC1c1ccccc1&[3*]Cc1ccccc1&&&
O=C(CBr)C1=CC=C(CCC2=CC=CC=C2)C=C1&&&
NC1=CC=CC=C1NC1=C(C2=CC=C(F)C=C2)N=C2C=CC(Br)=CN12&&&
[0*]C1SC(=NC)N(c2ccccc2)C1=O&[0*]CC&&&
[0*]Nc1cc(C)cc(C)c1&[0*]C(=O)CC[1*]&[1*]Sc1nnc(Cc2csc(C)n2)o1&&&
[0*]C(Cc1ccc(C2CC(=O)NS2(=O)=O)cc1)c1nc2ccccc2[nH]1&[0*]N[1*]&[1*]S(=O)(=O)c1cncc(Br)c1&&&
O=C(NN1CCOCC1)C1=CC=CC(CC2=CC=CC=C2)=C1&&&
[0*]C(=O)c1nn(-c2ccc(Cl)cc2Cl)c(-n2cccc2)c1C&[0*]N[1*]&[1*]Cc1ccccc1&&&
[0*]N1CCCC(c2nnc(-c3cccc4[nH]nc(C)c34)s2)C1&[0*]C(=O)c1ccc(C)cc1&&&
[0*]C1CCN(C)CC1&[0*]Nc1nccc(-n2ccc3c(N4CCOCC4)cccc32)n1&&&
[0*]CC&[0*]Oc1ccc(N[1*])cc1&[1*]CCn1c([N+](=O)[O-])cnc1C&&&
N#CC1=CC=C2OC3=CC=C(C#CC44NC(=O)N5CCC(O)C4CC5)C=C3C2=C1&&&
[1*]Cc1ccc(-c2ccccc2F)cc1&[1*]N[2*]&[2*]CCCCCCC[0*]&[0*]Oc1ccccc1&&&
[0*]N1c2ccccc2C(C)C1C&[0*]S(=O)(=O)c1cccc(Cl)c1&&&
[1*]CC&[1*]O[2*]&[2*]CC1CN([0*])Cc2cnn(C)c21&[0*]C(=O)c1cccc2cnccc12&&&
[1*]C([0*])=O&[0*]N1CCCC1[2*]&[2*]Cn1cccn1^[1*]C1CC1&&&&
[0*]C(=O)C(CCC)CCC&[0*]O[1*]&[1*]C1CC2CCC(C1)N2C&&&
[1*]S(=O)(=O)c1ccc(C)cc1&[1*]N([0*])c1ccccc1&[0*]Cc1ccco1&&&
[1*]CC&[1*]O[2*]&[2*]CCn1c(S[3*])nc2ccccc2c1=O&[3*]CC([0*])=O&[0*]N1CCCC1&&&
CC1CN(C2=C(F)C=C3C(=O)C(C(=O)O)=CN(C4CC4)C3=C2F)CC(C)N1&&&
[0*]C(C)=O&[0*]Nc1ccc(C([1*])=O)cc1&[1*]Nc1ccsc1-c1nccc2ccccc12&&&
[0*]OC&[0*]CCc1cccc(C2([1*])N=C(N)OC3CC32)c1&[1*]C(F)F&&&
C1=CC=C2C(NC3=CC=NC4=CC=CC=C34)=C3C=CC=CC3=NC2=C1&&&
[0*]C(=O)c1ccco1&[0*]N1CCN([1*])CC1&[1*]S(=O)(=O)c1ccccc1F&&&
[0*]Nc1ccc(C)cc1&[0*]C(=O)Cc1csc(-c2ccccc2)n1&&&
[0*]Oc1cc2oc(=O)c(Cc3ccccc3)c(C)c2cc1CO&[0*]C([1*])=O&[1*]C1CCCCC1&&&
[0*]C(=O)c1ccc(Br)cc1&[0*]N1CCN(c2cc(-c3ccc(Cl)cc3)nc3ccnn23)CC1&&&
[0*]C(=O)c1ccc(-c2ccccc2Cl)o1&[0*]N1CCN(c2ccc(F)cc2)CC1&&&
C[N+]1(C)C2=CC=CC=C2C2=CC(CN[N+]3(C)CCCC3)=CC=C21&&&
[1*]CC&[1*]N([2*])C=C1C(=O)C(C)(C)Oc2cc(N[0*])ccc21&[0*]C(=O)C(C)(C)O&&[2*]CC&&
[2*]C(C)c1cccc2cccnc12&[2*]N[0*]&[0*]C([1*])=O&[1*]Nc1ccc(C(C)(C)C)cc1&&&
[1*]CC([0*])=O&[0*]Nc1ccc(F)cc1Cl&&[1*]Sc1nnc2ccc(Br)cn12&&
COC1=CC=C(C2C3=CC(O)=C(O)C=C3OC3N=C(CC4=CC=C(OC)C(O)=C4)C(C(=O)O)=C(C)C(=O)N32)C=C1OC&&&
[4*]C1OCCCCC(C)Oc2ccc(N[2*])cc2C(=O)N([3*])CC1C&[2*]S(=O)(=O)c1ccc(Cl)cc1&&[3*]C(C)CO&[4*]C[0*]^[0*]N([1*])C&[1*]Cc1ccc(-c2ccccc2)cc1&&&
[0*]C(=O)c1cn2c(n1)CN([2*])CC2&[0*]N[1*]&[1*]Cc1ccccc1^[2*]Cc1ccc2c(c1)OCO2&&&&
COC1=CC2=C(C=C1OC)C(C(F)(F)F)CC1C(C3=CC(F)=CC(Cl)=C3)NCCC21&&&
[0*]C(=O)Cc1ccc(O)c(OC)c1&[0*]N[2*]&[2*]C1CCCCC1[3*]&[3*]N[1*]&[1*]C(C)=O&&&
[3*]CC(C)C&[3*]C1CC(=O)N([2*])S1(=O)=O&[2*]Cc1ccc(C([0*])=O)cc1&[0*]N[1*]&[1*]Cc1ccccc1CN&&&
[0*]C(=O)CCCCCCCCCCC&[0*]Nc1ccncc1&&&
COC1=CC(=O)C2=C(SC(=S)N2N)C1=O&&&
[3*]CC&[3*]N([4*])[1*]&[1*]C(=O)c1snnc1C&&[4*]CC[2*]^[2*]O[0*]&[0*]C(=O)c1ccc(N[5*])cc1&[5*]S(=O)(=O)c1cccc2ccccc12&&&
CC1=CC2C3CC4C5CC(O)C(O)C5(C)CCC4(C)C3CCC2(C)C(O)C1&&&
[1*]CC&[1*]Oc1ccc(Cc2nnc(S[2*])n2CCc2ccccc2OC)cc1&[2*]CC([0*])=O&[0*]Nc1cc(C)on1&&&
[0*]N1CCN(c2ncccc2C#N)CC1&[0*]C(=O)c1cnc(-c2ccoc2)nc1&&&
[0*]C(=O)c1c(Cl)cccc1Cl&[0*]O[1*]&[1*]Cc1nnc(S[2*])n1-c1ccccc1&[2*]CC(=O)c1ccc(F)cc1&&&
CC(C)(C)C1=CC=C2[NH]C(=O)C(C#N)=CC2=C1&&&
[1*]Cc1ccc2[nH]c(C)nc(=O)c2c1&[1*]N(C)c1ccc(N[0*])cn1&[0*]C(=O)c1ccc(Br)c2c(=O)c(C(=O)O)cn(C)c12&&&
[0*]C(=O)c1ccc(CCC)[nH]1&[0*]N([1*])C&[1*]CCCc1ccc2c(c1)OCO2&&&
[9*]=CC&[9*]=C(C)C([0*])=O&[0*]O[8*]&[8*]C1CC23CC24C1=C(C(=O)c1ccccc1)C(C([3*])=O)=C(N([7*])C)C4=O&[3*]O[5*]&[5*]CC^[7*]C([4*])=O&&[4*]N1CC[N+]([6*])(C)CC1&[6*]C([2*])=O&[2*]O[9*]&[10*]
[0*]C(C)=O&[0*]O[1*]&[1*]CC[2*]&[2*]OCn1ncc2c(Cl)c(Cl)ccc21&&&
[0*]C(=O)c1cc(Cl)ccc1Cl&[0*]N1CCOCC1&&&
[3*]Cc1ccc(O)c(OC)c1&[3*]NC1CC2c3cccc4c3c(cn4C(C)C)CC2([2*])[4*]&[2*]O[1*]&[1*]C(C)=O^[4*]C([0*])=O&&[0*]OC1c2cc3c(cc2C(c2cc(OC)c(OC)c(OC)c2)C2C(=O)OCC
[0*]N1C(=O)NC(=O)C1[1*]&[0*]Cc1ccc(Cl)cc1&&[1*]CCc1ccccc1&&
[0*]CCCCn1c([N+](=O)[O-])cnc1C&[0*]N(C)c1ccccc1&&&
[0*]NC&[0*]C(=O)c1cccc(C[2*])c1&[2*]N[1*]&[1*]C(=O)CC([3*])c1ccc(Cl)c(Cl)c1&[3*]C1CCCC1&&&
[0*]CCC&[0*]Oc1ccc2c(c1)CCc1nnc(-c3ccc(C)cc3)n1-2&&&
[2*]OC1=C(c2cccnc2)C(=O)OC1&[2*]C[4*]&[4*]C1CCN([0*])CC1&[0*]C(=O)C[1*]&[1*]Oc1ccc(O[3*])cc1&[3*]Cc1ccccc1&&&
[2*]=CCC([1*])CCCCCCCCCCCCC&[1*]OC&&[2*]=CCCC([0*])=O^[0*]OC&&&
CC1=CC=C(S(=O)(=O)O)C2=C1OC(CC1=CC3=CC(C(=N)N)=CC(C)=C3OC1=O)=C2&&&
[0*]C(=O)c1cc(C)cc(C)c1&[0*]N1CCC([4*])CC1&[4*]N1CCC([3*])CC1&[3*]O[2*]&[2*]CC([1*])=O&[1*]N1CCOCC1&&&
[2*]=C(O)C(=O)O&[2*]=CC(=O)c1ccc2c(c1OP(=O)(O[0*])O[1*])C13CCCCC1C(C2)N(c1ccccc1)CC3&[0*]Cc1ccccc1&&[1*]Cc1ccccc1&&
CC1=CC2=C(C(C)=C1S)C(=O)C(C1=CC=C(C(C)(C)C)C=C1)=C(O)[NH]2&&&
[0*]C(=O)C1=CC(C2CC2)CC([2*])O1&[0*]N[3*]&[3*]Cc1ccccc1^[2*]O[1*]&&[1*]CCCCO&&&
[1*]N(C)C&[1*]C1CCC([0*])C1O&[0*]Oc1cccc2ccc(-c3nnc4ccccn34)nc12&&&
NC1=NC(=O)C2=C([NH]1)N(CCCO)C1=C(CCCO)C=CC=C12&&&
NC(CC1=C(SC2=CC=CC=C2)[NH]C2=CC=CC=C12)C(=O)O&&&
[0*]Nc1ccc(-c2ccccc2C(N)=O)cc1&[0*]C(=O)c1cn(-c2ccccc2)nc1-c1ccccc1&&&
[0*]C(=O)c1cc(Cl)c(N)cc1OC&[0*]N[1*]&[1*]C1CCNCC1&&&
[0*]CCC&[0*]Oc1ccc2c(c1)CCC1=C(C)C(=O)CCN12&&&
[0*]C1CC(C)=C(C)CO1&[0*]C12CCC3(C)OC(=CC3=O)C1C(=O)C=CC2=O&&&
[0*]S(=O)(=O)c1cc(C)cc(C)c1&[0*]NS(=O)(=O)N[1*]&[1*]C1CCCC1&&&
O=C1[NH]C(CC2=CC=CC=C2C2=CC=CC=C2)=N[NH]1&&&
CC(C)(C)C1=CC=C(CCP(=O)(O)CC(O)CN)C=C1&&&
C1=CC=C(C2CC(C3=COC=C3)=NN2CC2=CC=CC=C2)C=C1&&&
[2*]CC(C)(C)C&[2*]Nc1ncc2c(n1)CCN([0*])C2&[0*]C([1*])=O&[1*]N[3*]&[3*]Cc1cc(F)ccc1C(F)(F)F&&&
[0*]C(=O)c1ccccc1F&[0*]Nc1cc2[nH]nc(-c3ccncc3)c2cn1&&&
[1*]Nc1ccccc1C(C)CC&[1*]S(=O)(=O)CC[0*]&[0*]N(C)C&&&
[0*]Nc1cc(Cl)ccc1OC&[0*]C([1*])=O&[1*]N1CCN([2*])CC1&[2*]CC[3*]&[3*]Sc1ccccc1&&&
N#CC1CC(=O)C2=CC=C(Cl)C=C2N1&&&
COC1=C2C=COC2=C(OC)C2=C1OC(C=CC1=CC=C(O)C=C1)C(O)C2=O&&&
[0*]C(Cc1ccccc1)C(C)=O&[0*]N[1*]&[1*]S(=O)(=O)c1ccc(C)cc1&&&
[0*]=Cc1ccc(OC)c(O)c1&[0*]=Cc1cc(O)c(C(=O)O)c(O)c1&&&
[0*]Nc1ccc(Cn2nc(C)c(CC(=O)O)c2C)cc1&[0*]C(=O)c1ccccc1&&&
[2*]CC&[2*]N1C(=O)C(N[1*])=C(C#N)C1c1ccccc1OC&[1*]C([0*])=O&[0*]OC&&&
[0*]=Cc1cccc[n+]1CC&[0*]=Cc1ccc2ccccc2[n+]1C&&&
[0*]C(CCC1Cc2ccc(S(C)(=O)=O)cc21)C(=O)O&[0*]N[1*]&[1*]S(=O)(=O)c1cccc(-c2ccc(Br)cc2)c1&&&
[0*]Nc1cc(C)on1&[0*]S(=O)(=O)c1cccc(-c2cn3cccnc3n2)c1&&&
CC1=CC=C(N2N=NC3=C2C(=O)C2=CC=CC=C2C3=O)C=C1Cl&&&
[0*]OC&[0*]C(=O)c1ccc(C[1*])o1&[1*]Sc1nc2cc3c(cc2cc1C)OCO3&&&
[0*]OC&[0*]CC[1*]&[1*]N1CCc2ccc(Nc3ncc4c(n3)-c3c(nn(C)c3Cc3ccccc3)CC4)cc2CC1&&&
[0*]OC&[0*]C(=O)c1cccc(C[1*])c1&[1*]N([3*])[2*]&[2*]S(=O)(=O)c1ccc2c(c1)NCCC(=O)N2&&[3*]C1CCC1&&
CCC1=CC=C(CN2C=NC3=C(C=NN3C3=CC=C(C)C=C3Cl)C2=O)C=C1&&&
[0*]C(=O)Cn1nc(-c2ccc(OC)c(OC)c2)ccc1=O&[0*]N[1*]&[1*]CCc1ccccc1&&&
[2*]CC&[2*]O[0*]&[0*]C([1*])=O&[1*]N[4*]&[4*]C1C(=O)N(O[3*])CC1(C)C&[3*]Cc1ccc([N+](=O)[O-])cc1&&&
CC1=CC=C(N2CCN(C3=NC4=C(C(=O)N(C)C(=O)N4C)N3CC3=C(Cl)C=CC=C3F)CC2)C(C)=C1&&&
[1*]C1CCC2C3CCC4CC(C=C)CCC4(C)C3CCC12C&[1*]O[0*]&[0*]C(=O)c1ccccc1&&&
[0*]C(=O)c1cc2c(s1)-c1ccccc1SC2&[0*]N[1*]&[1*]C1CCCCC1&&&
[0*]N1CCc2cc(OC)c(O)cc2C1&[0*]CCc1ccc(N[1*])cc1&[1*]S(C)(=O)=O&&&
[0*]C([1*])=O&[0*]N1CC2CC(C1)c1cccc(=O)n1C2&&[1*]C1(F)CC1&&
[0*]Nc1ccc(-c2nc3ccc(CC)cc3s2)cc1&[0*]C(=O)C[1*]&[1*]N1CCC(C)CC1&&&
[0*]N1C(c2ccccc2OC)CCC(=O)C12CCN([1*])CC2&[0*]Cc1ccccc1&&[1*]CCCn1ccnc1&&
[1*]S(=O)(=O)c1ccc(Cl)c(Cl)c1&[1*]N[0*]&[0*]Cc1nnc(Cc2ccccc2F)o1&&&
NC(CC(=O)C1=CC=C(O)C=C1)C(=O)O&&&
[0*]CCC&[0*]Oc1ccc(-c2nc(-c3cccc4c3CCN=C4)no2)cc1O[1*]&[1*]CCC&&&
[2*]=Cc1ccc(O[1*])c(OC)c1&[1*]CCc1ccccc1&&[2*]=C1CCC(=[3*])C1=O^[8*]=Cc1ccc(O[0*])c(OC)c1&[0*]CCCCn1cc(C[4*])nn1&[4*]=C1C(=O)Nc2ccc(S(=O)(=O)C(F)(F)F)cc
[0*]Nc1cccc(-c2ccc3nncn3c2)c1C&[0*]C(=O)c1ccccc1F&&&
[3*]CCCC&[3*]O[0*]&[0*]C([1*])=O&[1*]N[5*]&[5*]S(=O)(=O)n1cccc1-c1ccc2nc(N[2*])sc2c1&[2*]C([4*])=O&[4*]Nc1ccc(F)cc1&&&
[0*]C(=O)c1sc(=O)n(Cc2ccc(Cl)cc2)c1C&[0*]N[1*]&[1*]Cc1ccc2c(c1)OCO2&&&
[0*]C(C)=O&[0*]O[4*]&[4*]C[9*]&[9*]C1OC([5*])C([6*])C([7*])C1[8*]&[5*]Oc1cccc2ccccc12&&[6*]O[1*]^[1*]C(C)=O^[7*]O[2*]&&[2*]C(C)=O^[8*]O[3*]&&[3*]C(C)=O&&&
[2*]Nc1ccc2c(C([0*])=O)c(C)n(Cc3cc(Cl)ccc3OC)c2c1&[0*]N[3*]&[3*]C1CCN(C)CC1^[2*]S(=O)(=O)c1ccc(C[1*])c([N+](=O)[O-])c1&&[1*]N1CCOCC1&&&
[0*]CC&[0*]N[1*]&[1*]Cc1cc2c(c3c1OC(C)(C)C=C3)OCO2&&&
[0*]CC&[0*]O[1*]&[1*]C([2*])C[3*]&[2*]OC&&[3*]NC1c2cc(C#N)ccc2OC(C)(C)C1O&&
[0*]=Cc1ccccn1&[0*]=Cc1ccccc1&&&
[0*]P(=O)([O-])C=C(Br)Br&[0*]N1CCCc2ccccc21&&&
[1*]C(C=O)CC(=O)O&[1*]N[0*]&[0*]C(=O)C(C[2*])Cc1ccccc1&[2*]N[3*]&[3*]S(=O)(=O)c1cccc(N)c1&&&
[0*]C(=O)C([2*])C&[0*]N[1*]&[1*]Cc1ccco1^[2*]N1CCc2cc(-c3csc(C4CC4)n3)ccc21&&&&
[1*]=Cc1cc(OC)c(OC)cc1OC&[1*]=CC(=O)c1ccccc1N[0*]&[0*]C(=O)C=[2*]&[2*]=Cc1ccc(-c2ccc(Cl)c(C(F)(F)F)c2)o1&&&
[0*]Nc1cc(OC)cc(OC)c1&[0*]C(=O)C[2*]&[2*]N([1*])C&[1*]C(=O)c1cc(O)c2c(c1)C(=O)N([3*])C2=O&[3*]CC(C)C&&&
[1*]C(C)C&[1*]Oc1ccc(C([0*])=O)cc1&[0*]N[2*]&[2*]Cc1ccc(F)cc1&&&
[0*]NC1CC(C)(C)Cc2c1cnn2-c1ccc(C)cc1&[0*]C(=O)C1=CCCC1&&&
[1*]C(c1ccc(C)cc1)P(=O)(O[0*])Oc1ccccc1&[0*]Cc1ccccc1&&[1*]N[2*]^[2*]C(C)C&&&
COC1=CC(OC)=C2C(=O)N(C3=CC=C(C)C=C3)SC2=C1&&&
[1*]Cc1ccccc1SC&[1*]N([2*])C&[2*]CC(O)C([3*])Cc1ccccc1&[3*]N[0*]&[0*]C(=O)c1ccc(C)c(-c2ccccc2)c1&&&
[0*]NC&[0*]C(=O)C([2*])Cc1ccc(OC)cc1&[2*]N[1*]&[1*]C(=O)C(CC(=O)NO)CC(C)C&&&
[0*]OC&[0*]C([3*])=O&[3*]C1CCCN([2*])C1&[2*]CCC(Cn1c(=O)c(-c2cccc(O[1*])c2)c(C)n(Cc2c(F)cccc2F)c1=O)c1ccccc1&[1*]C(C)(C)C(=O)O&&&
[0*]Sc1nc2c(cc1C#N)N1CCC2CC1&[0*]C1CC(=O)N1&&&
[1*]Cc1ccc(OC)cc1&[1*]N[0*]&[0*]C([2*])=O&[2*]C1CC(c2ccccc2Br)=NO1&&&
[0*]CC(C)C&[0*]C1C(=O)N2CCS(=O)(=O)C2C2(O)C(=O)c3c(cc(O)c(Cl)c3O)C[0*]&[0*]N1CC(O)CC1[1*]&[1*]CO&&&
O=C(NNC(=S)NC1=CC=C(Cl)C=C1)C1=CC=CC=C1N1CCCC1&&&
[0*]Nc1ccc(-c2cnco2)c(OC)c1&[0*]C(=O)c1ccc(C#N)cc1&&&
[0*]CC&[0*]N[1*]&[1*]CCc1c(O)ccc2cc(-c3noc(-c4ccccc4)n3)ccc12&&&
[0*]Cc1ccc(CC(C)C)cc1&[0*]Nc1ccc(N[1*])c2c1C(=O)c1ccccc1C2=O&[1*]S(C)(=O)=O&&&
[1*]C(C)CC&[1*]C1NC(=O)N([0*])C1=O&[0*]Cc1ccc(C)cc1&&&
[2*]C(C)C&[2*]N([3*])[5*]&[3*]CC[4*]&[4*]N[0*]^[5*]C(C)C^[0*]C([1*])=O&&&[1*]N[6*]&[6*]C1C2CC3CC(C2)CC1C3&&&
COC1=CC=C(N2C(=O)C3=N[NH]C(C4CC4)=C3C2C2=CC=C(OC)C=C2)C=C1&&&
[3*]CC&[3*]N([1*])c1ccc(OC)c2nc(N[2*])sc12&[1*]C([0*])=O&[0*]OC^[2*]C([4*])=O&&[4*]C1CNC(=O)C1&&&
[2*]CC&[2*]N[0*]&[0*]C(=O)N(C)N=Cc1ccc2[nH]c(C)c(CCC([1*])=O)c2c1&[1*]N[3*]&[3*]C1CCCCC1&&&
[1*]C1N=C(c2ccccc2F)c2cc(C)ccc2N(CC(F)(F)F)C1=O&[1*]N[0*]&[0*]C(=O)c1cccc(N2CCOCC2)c1Cl&&&
[0*]C(C)C(O)c1ccc2c(c1)CC(C)(C=C)O2&[0*]N1CCOCC1&&&
[0*]Cc1ccc(N(C)C)cc1&[0*]N1CCC([1*])C1&[1*]Cc1nccn1C&&&
[0*]C(=O)c1(C)c2ccccc2-c2ccc(C=[1*])cc21&[0*]N1CCCC1[2*]&[2*]CO^[1*]=CC(=O)c1ccccc1&&&&
COC1=CC=C(N2C3=CC=C(Cl)C=C3CN3C(C4=CC=CO4)=NN=C23)C=C1OC&&&
[0*]C(=O)CN1C(=O)COc2ccccc21&[0*]N[1*]&[1*]CCc1ccccc1Cl&&&
[3*]CC&[3*]O[0*]&[0*]C(=O)c1c(N[1*])sc2c1CCC([4*])C2&[1*]C(=O)C[5*]&[5*]N1CCN(C)CC1^[4*]N[2*]&&[2*]C(=O)c1ccccc1Cl&&&
[0*]Cc1ccc([N+](=O)[O-])cc1&[0*]Sc1nncn1Cc1ccc(Cl)cc1&&&
COC1=CC=CC2=C1N=C(N1CCN(C)CC1)[NH]2&&&
[0*]C(=O)c1cccnc1&[0*]N[1*]&[1*]CC[2*]&[2*]N1c2ccccc2Sc2ccc(C(F)(F)F)cc21&&&
[3*]C(CC(C)C)C([1*])=O&[1*]N[4*]&[4*]C(CCCN=C(N)N)C([2*])=O^[3*]N[0*]^[2*]N[5*]&[0*]C(=O)c1ccccc1&[5*]C(CC(C)C)C(N)=O&&&&&
[0*]Nc1c(OC)ncnc1Oc1ccccc1&[0*]C([1*])=O&[1*]N1CC(C)OC(C)(C)C1&&&
[4*]C(C)O&[4*]C1C(=O)N2C1SC(C)(C)C2[3*]&[3*]C([1*])=O&[1*]N1CCC(F)C1[2*]&[2*]O[0*]&[0*]C(=O)C(C)(C)C&&&
CC1(C)OC2=NC=NC(N)=C2N=C1C1=CC=CC([N+](=O)[O-])=C1&&&
[4*]CC([0*])=O&[0*]N1CCN([3*])CC1&[3*]C1CCCCC1^[4*]C1C(=O)NCN1[1*]&&[1*]C([2*])=O&[2*]Nc1ccccc1&&&
[1*]CC&[1*]Oc1ccc(C([0*])=O)cc1-c1nc(=O)c2cc3c(cc2[nH]1)ncn3Cc1ccccc1&[0*]N[2*]&[2*]CCc1ccc(Cl)cc1&&&
[0*]N1CCN(c2ncnc3c2cnn3C)CC1&[0*]Cc1ccc(Br)cc1&&&
[0*]C(=O)CC(C)C&[0*]N[1*]&[1*]CCC[3*]&[3*]C1CCN([2*])CC1&[2*]CCc1ccccc1&&&
[0*]=C1SC(=O)N([1*])C1=O&[0*]=Cc1cccc(F)c1&&[1*]Cc1ccncc1&&
[0*]OC&[0*]C[1*]&[1*]C1Cc2c(Cn3ccnc3)nn(-c3ccc(Cl)cc3)c2CN1&&&
CNC1=NON=C1NC1=NC=C2C=NN(C3=CC=CC=N3)C2=N1&&&
[0*]Oc1cc2ncnc(N3CCN(c4ccccc4)CC3)c2cc1OC&[0*]CCC[1*]&[1*]N1CCN(c2ccc(Cl)cc2Cl)CC1&&&
[0*]Nc1cc2c(cc1C(=O)c1cccs1)OCCO2&[0*]S(=O)(=O)c1ccc(F)cc1&&&
[1*]CC&[1*]O[0*]&[0*]C(=O)c1c(C)[nH]c(C)c1C(C)=O&&&
[0*]C(=O)CCC([1*])C&[0*]Nc1cc(F)ccc1F&&[1*]C1CCC2C3C(O)CC4CC(O)CCC4(C)C3CCC12C&&
[0*]C(=O)c1cnc(C#Cc2ccccc2)nc1C(F)(F)F&[0*]N1CCOC2(CCOC2)C1&&&
[0*]C(c1cccs1)c1nnnn1C(C)(C)C&[0*]N1CCN([1*])CC1&[1*]CC=[2*]&[2*]=Cc1ccccc1&&&
[1*]C([0*])=O&[0*]O[4*]&[4*]Cc1ccccc1^[1*]N[5*]&&[5*]Cc1ccc(-c2cc(C(F)(F)F)oc2C[2*])[nH]1&[2*]O[3*]&[3*]Cc1ccccc1&&&
[3*]CC&[3*]O[0*]&[0*]C(=O)CCC([6*])C([1*])=O&[1*]O[5*]&[5*]CC^[6*]N[2*]&&[2*]C([8*])=O&[8*]C1Cc2ccccc2CN1[7*]&[7*]Cc1ccccc1O[4*]&[4*]CC&&&
[0*]C(=O)C(CC)CC&[0*]O[1*]&[1*]C1C(O)(C)CC2C3CC(F)C4=CC(=O)C=CC4(C)C3(F)C(O)CC21C&&&
CN1N=C2C=CC(C3=CC4(O)CCC=CC4C3)=NN2C=C1=O&&&
[0*]C(=O)c1c(C)nn(C)c1N(C)C&[0*]N1CCN(c2cccc(Cl)c2F)CC1&&&
[1*]Sc1nc2ccccc2c(=O)n1-c1ccc(C)cc1&[1*]CC([0*])=O&[0*]Nc1ccc(S(N)(=O)=O)cc1&&&
CN(C)C(=S)NN=CC1=CC=C(C2=CN3C=CC=CC3=N2)O1&&&
[0*]Nc1nc2c(Cl)c(Cl)c(Cl)cc2s1&[0*]CCCO&&&
[1*]Oc1ccc(C#N)cc1&[1*]C1CCN([2*])CC1&[2*]CC(O)C[3*]&[3*]N[0*]&[0*]C(=O)c1cnn[nH]1&&&
[1*]N1CC(C)C2(c3cccc(O)c3)CC([0*])C1C2&[0*]N1CCCCC1&&[1*]CC(O)c1ccccc1&&
CC1=C(CC2=CC=CC=C2Cl)C(=O)[NH]O1&&&
O=C1NC2=CC=CC(C3=CC=CC=C3Br)=C2C1=NNC1=CC=NC=C1&&&
[0*]N1CCN(c2cc(Cl)ccc2C)CC1&[0*]C(=O)Cn1nc(-c2ccccc2F)ccc1=O&&&
NS(=O)(=O)C1=CC=C(C2=C(C3=CC=C4C=CC=CC4=C3)C3=CC=CC=C3[NH]2)C=C1&&&
[0*]NC(=S)Nc1cccc(O)c1&[0*]C[1*]&[1*]C1CC1&&&
[0*]Oc1ccc2occc2c1C&[0*]C([2*])=O&[2*]C1CCN([1*])CC1&[1*]C([3*])=O&[3*]C1CCCC1&&&
[0*]=C1SC(=Nc2noc(C)n2)NC1=O&[0*]=Cc1cccc(O)c1&&&
[0*]=Cc1cccc(OC)c1OC&[0*]=CC(=O)c1cc(OC)c(OC)cc1OC&&&
[1*]CC#Cc1ccc(C)cc1&[1*]N[0*]&[0*]C(=O)c1cccn2c(=O)c3cc4ccc(-c5ccccc5)cc4cc3nc12&&&
[2*]Cc1cn(-n2nc(C)cc2C)nn1&[2*]N[0*]&[0*]C([1*])=O&[1*]NC1CC([3*])S(=O)(=O)c2ccccc21&[3*]C(C)(C)C&&&
[3*]C(C)(C)C&[3*]O[0*]&[0*]C([1*])=O&[1*]N[4*]&[4*]CC[5*]&[5*]N[2*]&[2*]C(=O)c1cncc(Br)c1&&&
[0*]=C1C(=O)N([1*])N(c2ccccc2)C1=O&[0*]=Cc1cn(-c2ccccc2)nc1-c1cc2ccccc2o1&&[1*]Cc1nc2ccccc2[nH]1&&
[2*]CC&[2*]N([3*])[0*]&[0*]C(=O)C[4*]&[4*]N[1*]^[3*]CCc1ccccc1^[1*]C(=O)C[5*]&&&[5*]Sc1nnc(N)s1&&&
[0*]C(=O)C(C)(O)C(F)(F)F&[0*]N[8*]&[8*]C1CC(=O)N([10*])CC1&[10*]CC([1*])=O&[1*]N[9*]&[9*]CC([2*])=O&[2*]Nc1ccc(C([3*])=O)c(O[6*])c1&[3*]N[7*]&[7*]C(C([4*])=O)C(C)(C)C^[6*]CCO^[4*]N[5*]&&
[0*]C(=O)c1cc(C)ccc1-n1nccn1&[0*]N1C2CCC1C([2*])C2&[2*]C[1*]&[1*]Oc1ncc(Cl)cn1&&&
[0*]Nc1cc(-n2cc(C)c3c(-c4cnc5ccccc5c4)ccnc32)ccc1C(N)=O&[0*]C1CCCCC1&&&
[0*]C(C)=O&[0*]O[1*]&[1*]C1CCC2(C)C(CCC3(C)C2CC=C2C4C(C)C(C)CCC4(C)CCC23C)C1(C)C&&&
[1*]CC=C&[1*]Oc1c(OC)ccc2c1C13CCN(C)C(C2)C1C=C(OC)C(=O)C3&&&
NC1=NC2=CC=C(C(=O)C3=C(F)C=CC=C3F)C=C2S1&&&
[0*]C12CCC(C)C(C)C1C1=CCC3C4(C)CC(C)(C)CC(O)C4CCC3(C)C1(C)CC2&[0*]CO&&&
[0*]CCCC&[0*]NC1=NCCN1C&&&
COC1=CC=C(C(C2=C(O)C3=CC=CC=C3C2=O)C2=C(O)C3=CC=CC=C3OC2=O)C(OC)=C1&&&
CC1=CC=CC=C1CN1C=CC(C(=O)C2=CC=CC(O)=C2)=C1&&&
[1*]N1CCN(c2ccccc2OC)CC1&[1*]C1CCCN([0*])C1&[0*]C(=O)c1cccc(C)c1-c1cccc(C(F)(F)F)c1&&&
[0*]C(=O)C(N)Cc1c(C)cc(O)cc1C&[0*]N[1*]&[1*]C1CNC(=O)CNC(=O)CNC(=O)C([2*])NC1=O&[2*]Cc1ccc(O)cc1&&&
[2*]C1CCC(C)N([0*])C1&[0*]C(=O)c1ccc(S(C)(=O)=O)cc1&&[2*]N[1*]^[1*]C(c1nc2cc(Cl)ccc2s1)C(C)(C)O&&&
[0*]CC&[0*]Oc1ccccc1NC(=S)N[2*]&[2*]C1CCN([1*])C1&[1*]Cc1ccc(OC)cc1&&&
[0*]C(=O)CCC(=O)NNC(=O)C[2*]&[0*]Nc1ccccc1&&[2*]N[1*]^[1*]C(=O)c1ccccc1&&&
[0*]C(=O)c1csc2ccccc12&[0*]Nc1cccc(S([1*])(=O)=O)c1&[1*]N1CCCCC1&&&
[0*]=CCc1cc(O)c2oc3cc(OC)cc(O)c3c(=O)c2c1O&[0*]=C(C)C&&&
[0*]=C([N+](=O)[O-])c1ccccc1F&[0*]=Cc1ccco1&&&
[0*]Oc1ccccc1C(=C)n1ccnc1&[0*]Cc1cccc(Cl)c1&&&
[0*]C(=O)C1=C(C)NC(=O)NC1c1ccc(O[2*])c(OC)c1&[0*]N[5*]&[5*]CCCCCC[4*]^[2*]CCC[3*]^[4*]Oc1ccc(C2SC(=O)NC2=O)cc1&[3*]Oc1ccc(C2=C(C(=O)O)C3C=CC=CC3C2=O)cc
[0*]CC&[0*]OP(=O)(O[1*])O[2*]&[1*]CC&&[2*]CCC(Cc1ccccc1)C(=O)c1ccc(F)c(F)c1&&
[0*]C(=O)c1nc(-c2ccc(C)c(C)c2)n(CCCO)n1&[0*]N[1*]&[1*]Cc1ccco1&&&
[0*]Nc1ccc(C(=O)O)cc1Cl&[0*]C(=O)c1nc2ccccc2[nH]1&&&
[3*]CCCCC&[3*]N[0*]&[0*]C(=O)C(C)CC(O)C(N)CC(Cc1ccc(O[1*])cc1)C(C)C&[1*]CCC[2*]&[2*]OC&&&
OC1=CC=C(Br)C=C1C1=NN=C(N2CCN(C3=CC=NC4=CC(Cl)=CC=C34)CC2)O1&&&
[0*]OC&[0*]C1Cc2c(cnn2-c2ncc3c(n2)-c2cc(O)ccc2CC3)C2(CCN([1*])CC2)O1&[1*]Cc1ccc(F)c(F)c1&&&
N#CC1=CN(C2=NC3=C(F)C(F)=CC(F)=C3S2)N=N1&&&
[0*]C(=O)C(C)(C)CC(=O)c1c(O)cc(C)oc1=O&[0*]N[1*]&[1*]CCc1ccccc1&&&
[1*]N([0*])C&[0*]C(=O)C[2*]&[2*]Sc1nc(-c2cccs2)cc(C(F)(F)F)n1^[1*]Cc1cccs1&&&&
[0*]S(=O)(=O)c1ccc(Cl)s1&[0*]N1CCC([1*])CC1&[1*]Cc1ccccc1&&&
[1*]S(=O)(=O)c1ccc(N2CCN([0*])CC2)nc1&[0*]CC[1*]&[1*]N1CCCC1^&&&
[1*]S(=O)(=O)c1ccc(C)c([N+](=O)[O-])c1&[1*]N1CCN([0*])CC1&[0*]Cc1ccc2c(c1)OCO2&&&
[2*]CC([0*])=O&[0*]N1CCN([1*])CC1&[1*]Cc1cccc(F)c1^[2*]Sc1nnc(-c2ccco2)o1&&&&
[0*]OC&[0*]Cc1ccccc1-c1cc(-c2ccc(OC)cc2)[nH]c(=O)c1C#N&&&
[0*]C(=O)c1cc(Cl)ccc1OC&[0*]ON=C(N)c1ccc(Cl)cc1&&&
[1*]CC&[1*]O[0*]&[0*]C(=O)C[3*]&[3*]N1C(=O)SC(=[2*])C1=O&[2*]=Cc1ccccc1Cl&&&
[1*]=Cc1ccc(OC)c(OC)c1&[1*]=C1SC(=S)N([2*])C1=O&[2*]CC([0*])=O&[0*]Nc1ccc(OC)cc1&&&
[0*]C(=O)c1cccc(-c2nsc3ccccc23)c1&[0*]N1CCCCCC1&&&
[1*]CC&[1*]O[0*]&[0*]C([2*])=O&[2*]C1CN(C)CC1c1[nH]c2ccccc2c1C&&&
[2*]C(CCCCCCN)C([1*])=O&[1*]N[3*]&[3*]C1COC(=O)CCCCCCC([4*])NC(=O)C([5*])NC1=O^[2*]N[0*]^[4*]C(=O)O&[0*]C(=O)CCc1ccc(O)cc1&&[5*]Cc1c[nH]c2ccccc12&&&&
[0*]Cc1nnc(N)o1&[0*]Oc1ccc2ccccc2c1Br&&&
[0*]C(=O)c1cccc(OC)c1&[0*]N1CCNCC1[2*]&[2*]C([1*])=O&[1*]N1CCC(c2noc3cc(F)ccc23)CC1&&&
[0*]C(=O)c1ccccc1-c1ccc(-c2cnc(N)cn2)c(F)c1&[0*]N1CCN([1*])CC1&[1*]C[2*]&[2*]C1CC1&&&
[0*]Oc1cc2oc(=O)ccc2cc1OC&[0*]CCCCCCC[1*]&[1*]N1CCN([2*])CC1&[2*]CC[3*]&[3*]N1c2ccccc2Sc2ccc(Cl)cc21&&&
[2*]N1CC(C)NCC1[4*]&[2*]CC([0*])=O&[0*]N[3*]^[4*]C([1*])=O^[3*]Cc1ccc(-c2ccccc2)cc1&[1*]Nc1cn(-c2cccc(O)c2)cn1&&&&&
[1*]CC&[1*]Oc1ccc2nc(N[2*])c(C#N)cc2c1&[2*]Cc1ccc(O[0*])cc1&[0*]C(C)=O&&&
[0*]Oc1ccc(-c2nc(N3CCOCC3)c3nnn(CCc4ccccc4)c3n2)cc1C(F)(F)F&[0*]C1CCOCC1&&&
[0*]OC&[0*]C(=O)C1=C(C)N([1*])C(N[2*])=NC1c1ccccc1&[1*]Cc1ccccc1&&[2*]Cc1ccccc1&&
[0*]=Cc1c(C)nc(O)[nH]c1=O&[0*]=CC(=O)c1ccc(Cl)cc1&&&
[2*]C(C)CC1=C(C)C(=O)c2cccc(OC)c2C1=O&[2*]O[0*]&[0*]C(=O)C1=C(C([1*])=O)CCCC1&[1*]O[3*]&[3*]C(C)C&&&
[0*]S(=O)(=O)c1cc(OC)c(OC)cc1Cc1n[nH]c(=Nc2ccccc2F)[nH]1&[0*]N(C)C&&&
[1*]=C1C(=O)C=C2Oc3c(C(C)=O)c(O)c(C)c(O)c3C2(C)C1=O&[1*]=C(C)Nc1ccc(O[0*])cc1&[0*]Cc1ccccc1&&&
[0*]Oc1c(Cl)cc(Cl)cc1Oc1ccc(Cl)c(C)c1O&[0*]CC(=O)O&&&
[0*]C(=O)c1cc2c(nc(C)n2C)c2c1CCC(c1ccccc1C)O2&[0*]N1CCN(C)CC1&&&
[5*]C(CC(C)C)C([2*])=O&[2*]N[6*]&[6*]C(Cc1ccccc1)C(O)C([3*])=O^[5*]N[1*]^[3*]N[7*]&[1*]C([0*])=O&[7*]C1([8*])CCCC1&[0*]O[4*]&[8*]C(=O)c1ccccc1&[4*]Cc1ccccc1&&&&&
[0*]C1OC2CC3OC(CCC4OC(CCC56CC7OC8C(OC9CCC(CC(=O)OC2C(O)C1O)OC9C7O6)C7O6)CC4=C)CC(C)C3=C&[0*]CO&&&
[2*]Oc1ccc(C)cc1&[2*]CC([0*])=O&[0*]Nc1ccccc1C([1*])=O&[1*]N[3*]&[3*]CC(O)c1cccnc1&&&
[1*]Oc1ccc(C)cc1C&[1*]CC([0*])=O&[0*]N([2*])[3*]&[2*]Cc1ccco1&&[3*]Cc1ccco1&&
[0*]Nc1cccc2c1ncn2CC(=O)c1ccc(F)cc1&[0*]C[1*]&[1*]C1CCNCC1&&&
[1*]CCC([0*])=O&[0*]N1CCc2ncc(C(N)=O)cc2C1&&[1*]C1CC1&&
[1*]OC&[1*]CCC([0*])=O&[0*]N1CCN(c2nnc(-n3nc(C)cc3C)s2)CC1&&&
[2*]OC&[2*]C([3*])C[4*]&[3*]OC&&[4*]N[0*]^[0*]C(=O)C[5*]&[5*]N[1*]&[1*]C(=O)c1cccs1&&&
CC1=CC=C(S(=O)(=O)NNC2=NC=C(C(=O)NN3CCCCC3)S2)C=C1&&&
CN(C)C1=CC=C(C2C3CNCC2C3)C=C1&&&
[1*]C1CCN(C)CC1&[1*]O[0*]&[0*]C(=O)c1ccccc1Nc1cccc(C(F)(F)F)c1&&&
O=C(O)C1=CN(C2=CC=C(F)C=C2F)C2=NC(N3CCNCC3)=C(F)C=C2C1=O&&&
[0*]Cc1cccc(C#N)c1&[0*]Nc1cc(Cl)cc2nccnc12&&&
[1*]CC&[1*]N([0*])[3*]&[0*]C(=O)c1cc(S([2*])(=O)=O)ccc1Cl&[2*]N1CCOCC1^[3*]C1CCS(=O)(=O)C1&&&&
[0*]C(=O)C1=C(C)NC(=S)NC1c1ccc(OC)c(Br)c1&[0*]Nc1ccc(F)cc1&&&
[3*]SC&[3*]C1CCN([0*])CC1&[0*]C(=O)c1ccc(C[2*])cc1&[2*]N1CC2CC(C1)c1cccc(=O)n1C2&&&
[0*]Cc1cc2cc(OC)ccc2[nH]c1=O&[0*]N([1*])C&[1*]C[2*]&[2*]C1CCCO1&&&
[2*]Cc1ccc(Cl)c(Cl)c1&[2*]N1CCOC([3*])C1&[3*]CC[0*]&[0*]O[1*]&[1*]C1COc2nc([N+](=O)[O-])cn2C1&&&
[0*]Oc1ccc(C(=O)CCCCC)cc1&[0*]CCCC[1*]&[1*]N1CC(O)C(O)C(O)C1[2*]&[2*]CO&&&
[1*]Sc1nc2c(cc1=O)CCCC2&[1*]CC([0*])=O&[0*]N1CCOCC1&&&
[0*]Cc1ccc(C(C)C(=O)O)cc1&[0*]Oc1ccc(Cl)cc1&&&
[0*]CC(=O)c1ccc(Cl)cc1&[0*]Sc1nnc(-c2cc3ccccc3o2)n1-c1ccco1&&&
[0*]CC=C&[0*]Nc1ncnc2c1nnn2Cc1ccccc1&&&
CC1=C(CC(=O)O)C(=O)N2C(=N1)SC1CCC=C12&&&
[4*]N1CC(C)C([5*])Oc2ccc(N[1*])cc2C1=O&[1*]S(=O)(=O)c1ccccc1&&[4*]C(C)CO&[5*]C[2*]^[2*]N([0*])C&[0*]C([3*])=O&[3*]C1CCOCC1&&&
N#CC1=CC=C(N2CCN(C3=CC=C(F)C(C4=CC=CC(N)=C4)=N3)CC2)N=C1&&&
[1*]S(=O)(=O)c1ccc(C)cc1&[1*]N[0*]&[0*]Cc1ccccn1&&&
[1*]C(=O)O&[1*]C1CC1c1cn(CC(O)C[0*])nn1&[0*]Oc1ccc2ccccc2c1&&&
[3*]CC&[3*]O[0*]&[0*]C([1*])=O&[1*]N1CCN([4*])CC1&[4*]Cc1ccc2nc(N[2*])n(Cc3c(F)cccc3F)c2c1&[2*]C(=O)c1ccc(CN)cc1&&&
[0*]N1CCC(c2ccc(C)cc2)C(C)C1&[0*]CCCn1n[nH]c(=O)c2ccccc21&&&
[5*]C(C)(C)C&[5*]O[0*]&[0*]C([1*])=O&[1*]N[6*]&[6*]C(C)(Cc1c[nH]c2ccccc12)C([2*])=O&[2*]N[7*]&[7*]CCCC[8*]&[8*]N[9*]&[9*]CCC[10*]&[10*]N[3*]&[3*]C([4*])=O&[4*]Nc1ccccc1C(F)(F)F&&&
[1*]S(=O)(=O)c1ccccn1&[1*]N1CC2CC([2*])C2C1&[2*]O[0*]&[0*]Cc1cccnc1&&&
[1*]N(c1ccccc1)S(=O)(=O)N(C)C&[1*]CC([0*])=O&[0*]Nc1ccccc1Oc1ccccc1&&&
[1*]C(C)C&[1*]C1C(=O)NC([2*])Cc2c[nH]c3cccc1c23&[2*]CCCCC([0*])=O&[0*]NS(=O)(=O)N(C)C&&&
[1*]OC&[1*]CC[2*]&[2*]N[0*]&[0*]C(=O)C[3*]&[3*]N(C#N)c1nc(N2CCOCC2)nc(-n2c(C)nc3ccccc32)n1&&&
[0*]C(=O)c1cc(-c2ccncc2)c(-c2ccc(Cl)c(O)c2)[nH]1&[0*]N[1*]&[1*]C1CCCCC1O&&&
CC1=CC=C(C(C)(C)C)C=C1P(=O)(O)O&&&
[1*]CC([0*])=O&[0*]Nc1ccc(F)c(F)c1&&[1*]Sc1ccc(-c2ccco2)nn1&&
CC(=O)C1=C2CCC3C4(C)CCCC(C)(C)C4C(O)CC3(C)C2(C)C(O)C1=O&&&
[0*]N1CCCC2(CCN(c3ncncc3F)C2)C1=O&[0*]C1CCOCC1&&&
[1*]OC&[1*]C1C=CC23c4cc5c(cc4C(O)c8c(cc2C13)OCO6)OCO5&&&
[2*]C([0*])=O&[0*]N1CCCC([1*])C1&[1*]N1CCN(c2ccccc2)CC1^[2*]C1CC1&&&&
[1*]CC&[1*]Oc1ccc(S([2*])(=O)=O)cc1-c1nnc2c(n1)c(C)nn2CC(Cl)c1ccccc1&[2*]N[0*]&[0*]C(C)=O&&&
[0*]NC(=S)Nc1cccc(C)c1&[0*]C(=O)c1c(-c2c(F)cccc2Cl)noc1C&&&
[0*]Nc1ccc(C)cc1&[0*]C([3*])=O&[3*]C1CCCN([1*])C1&[1*]C([2*])=O&[2*]Nc1cccc(C(F)(F)F)c1&&&
[0*]N1CC2CNS(=O)(=O)C2C1&[0*]CCc1ccccc1&&&
[0*]Oc1ccccc1N&[0*]CCC[1*]&[1*]N[2*]&[2*]Cc1ccccc1&&&
[0*]Cc1c(OC)cccc1OC&[0*]N1CCOC([1*])C1&[1*]Cn1cncn1&&&
[0*]Cc1cnc2c(C(N)=O)cccc2c1&[0*]Nc1ccc(Oc2ccccc2)cc1&&&
[0*]C(=O)c1cc(Cl)ccc1OC&[0*]Nc1cccc(-c2nc3ccccc3o2)c1C&&&
NCCCS(=O)(=O)O&&&
[0*]N(C)C&[0*]C(=O)C(=[1*])c1cnc(N)s1&[1*]=C(F)c1ccccc1&&&
[1*]N(C)C&[1*]CC[2*]&[2*]N([0*])c1nc2cc3c(cc2s1)OCO3&[0*]C(=O)c1ccc(F)cc1&&&
O=C1[NH]C2=CC=CC=C2[NH]1&&&
[4*]CC(C)(C)C&[4*]N[1*]&[1*]C(=O)c1ccc(C(=O)O)cc1O[2*]&[2*]CC([0*])=O&[0*]O[3*]&[3*]CC(=O)c1ccc2c(c1)OCCO2&&&
CN(C)C1=CC=C(C(=O)C2=CN(C3=CC=CC(Cl)=C3)N=N2)C=C1&&&
[0*]C(=O)Cn1c(C)cc2ccccc21&[0*]N[1*]&[1*]Cc1ccc2c(c1)OCO2&&&
[1*]C(=O)C(=O)CCCC&[1*]N1CCCCC1[3*]&[3*]C([0*])=O&[0*]O[2*]&[2*]CC&&&
[0*]CC&[0*]N([1*])C1CCCc2cccnc21&[1*]Cc1cnn(CC)c1&&&
[1*]OC&[1*]CC[2*]&[2*]N1CCN(c2cc(-c3ccc(Cl)cc3)c(C([0*])=O)cn2)CC1&[0*]N1CCCC(n2ccnc2C(C)=O)C1&&&
[0*]Nc1ccnc2cc(Cl)ccc12&[0*]CC[1*]&[1*]N[2*]&[2*]Cc1ccc(-c2ccc(C[3*])cc2)cc1&[3*]N[4*]&[4*]C[5*]&[5*]C1CCCCC1&&&
[1*]OC&[1*]C1C=COC2(C)Oc3c(C)c(O)c4c(O)c(cc(O)c4c3C2=O)NC(=O)C(C)=CC=CC(C)C(O)C(C)C(O)C(C)C([2*])C1C&[2*]O[0*]&[0*]C(C)=O&&&
CC(CN)CC1=CC=C(O)C=C1&&&
C1=CC=C(C2=C(C3=CC=NC4=CC=CC=C34)N3C=CC=CC3=N2)C=C1&&&
[0*]NC(=S)Nc1ccccc1F&[0*]C1CC2CCC1C2&&&
[0*]C(=O)C(=C)F&[0*]Nc1ccc2nc(N[1*])sc2c1&[1*]C(=O)c1ccc(-c2cccs2)s1&&&
[0*]C(=O)C(C)N&[0*]N[2*]&[2*]C(Cc1ccccc1)C([1*])=O&[1*]N[3*]&[3*]C1CSC2CCCC([4*])N2C1=O&[4*]C(=O)O&&&
[0*]C(C)=O&[0*]N[5*]&[5*]C1C([1*])OC([9*])C(O)C1O&[1*]O[2*]&[2*]C1C([3*])OC([8*])C([6*])C1O^[9*]CO^[3*]O[4*]&&&[4*]C1C([7*])OC(C)C(O)C1O^[6*]OS(=O)(=O)O^[7*]CO&&&&[8*]CO&&
[2*]C(C)C(=O)CCC(C)C&[2*]C1C(O)CC2C3C(O)CC4CC([1*])CCC4(C)C3CC(O)C12C&[1*]O[0*]&[0*]C(=O)C=O&&&
O=C1NC2=CC=CC=C2C1=NN=C1SC=C(C2=CC=CC=C2)N1C1=CC=C(Cl)C(Cl)=C1&&&
[0*]C(=O)c1cccc(-c2ccccc2)n1&[0*]N1CCc2ccccc21&&&
[0*]C(=O)c1cccc(C)n1&[0*]Nc1cnc2ccc(C3CCCC3)cn12&&&
[1*]CC([0*])=O&[0*]N1CCc2ccccc21&&[1*]N1CCc2ccccc21&&
[0*]Nc1ccccc1OC&[0*]C(=O)C[1*]&[1*]Sc1nnc(-c2ccc(OC)cc2)n1C&&&
[0*]Sc1nc(C)cc(C)n1&[0*]CC(=O)NN=Cc1ccc([N+](=O)[O-])s1&&&
[2*]S(=O)(=O)c1c(C)c(C)cc(C)c1C&[2*]N[1*]&[1*]CCC([0*])=O&[0*]NC1=NCCS1&&&
[5*]C1OCCCCC(C)Oc2ccc(N[0*])cc2C(=O)N([4*])CC1C&[0*]C([1*])=O&[1*]N[3*]^[4*]C(C)CO^[3*]C1CCCCC1&&[5*]C[2*]&&[2*]N(C)C&&&
[1*]=C(CC)c1ccc(O)cc1&[1*]=C(CC)c1cccc(O)c1C([0*])=O&[0*]OC&&&
[0*]C(=O)Cn1c(=O)n(Cc2ccccc2)c(=O)c2c1c1cc(OC)ccc1n2C&[0*]Nc1ccccc1F&&&
[1*]OC&[1*]CC[4*]&[4*]N1C=C2C(=O)C([2*])(C)C(=O)C3=C(O)C(C)=C(C([3*])C2=C1N)C3c1ccc(-c2ccc(SC)cc2)cc1&[2*]OC&&[3*]O[0*]^[0*]C(C)=O&&&
CC1=C(C)C2=C(S1)N(C1=CC=C(F)C(F)=C1)N=N2&&&
N#CC1=CC=CC2=CC(NC3=CC=NC4=CC(Cl)=CC=C34)=CC=C12&&&
[2*]CCC&[2*]N[0*]&[0*]C(=O)C[3*]&[3*]Sc1nc(-c2ccco2)cc(C([1*])=O)c1C#N&[1*]Nc1ccc(OC)cc1&&&
[0*]Oc1ccc2c3c(oc2c1)CCCC3&[0*]CCC[1*]&[1*]Oc1ccc2c(c1)CCCC2&&&
COC1=CC=CC(NC2=NC3=C(S(=O)(=O)C4=CC=C(C)CC4)N=NN3C3=C2SC=C3)=C1&&&
[1*]Cc1cccc(OC)c1&[1*]N[0*]&[0*]C(=O)c1ccc2c(c1)nc(C)n2-c1cc(C)ccc1C&&&
[0*]C(=O)NN=Cc1ccc(OC)c(Br)c1&[0*]C1CC1c1ccccc1&&&
[0*]Nc1nc(-c2ccccc2)c(C)n1CC=C&[0*]C[2*]&[2*]C1CCC([1*])CC1&[1*]C(=O)O&&&
[0*]=C1SC(=N)N(c2nc(-c3ccc(C)cc3)cs2)C1=O&[0*]=Cc1ccc(N2CCOCC2)o1&&&
[0*]Sc1nnc(C2CC2)n1CC=C&[0*]Cc1c(F)cccc1Cl&&&
[0*]CC=C&[0*]Nc1oc(-c2sccc2C)nc1C#N&&&
[0*]N1CCC23CC(=O)CCC2(O)C1Cc1ccc(O)cc13&[0*]C[1*]&[1*]C1CC1&&&
O=C1OC2=CC=CC=C2C=C1C=NCC1=CC=CC=C1&&&
[1*]CCCC&[1*]N([0*])c1nnc2c(n1)-c1ccccc1CC2(C)C&[0*]C(=O)c1ccc(S([2*])(=O)=O)cc1&[2*]N1CCCC1&&&
[3*]CC([0*])=O&[0*]N[2*]&[2*]C1CCC(c2cccc3c2OCO3)CC1^[3*]C1CCC2CN([1*])CC12&&[1*]Cc1cccc(F)c1F&&&
[3*]OC&[3*]C1C([4*])CCC2(CO2)C1[7*]&[4*]O[0*]&[0*]C([1*])=O^[7*]C1(C)OC1[6*]^[1*]N[5*]&[6*]CC=[7*]&[5*]C(C([2*])=O)C(C)C&[7*]=C(C)C&[2*]Nc1cccc2ncccc12&&&&&
[2*]C1OC(n2cnc3c(N)nc(C)nc32)C(O)C1O&[2*]C[0*]&[0*]OP(=O)(O)O[1*]&[1*]C1C(O)C(O)C(O)C(O)C1O&&&
COC1=CC=C2C(=C1)NC1=CC(F)=CC=C1NC21C(=O)NS(=O)(=O)N(C)C1=O&&&
CC(C)CC1=CC=CC(NC2=NC=CC(C3=CC=CN=C3)=N2)=C1&&&
[0*]C(C)Cc1ccccc1&[0*]N[1*]&[1*]S(=O)(=O)c1ccc(Cl)cc1&&&
COC1=CC=C(S(=O)(=O)C2=CN(C)C3=C(F)C4=C(C=C3C2=O)OCO4)C=C1&&&
[0*]CCCCC&[0*]NC1=CC(=O)c2ccccc2C1=O&&&
C1=CC2=C3C(=C1)C=CC1=[N+]3CCOC1=C2C7&&&
[0*]CC&[0*]Oc1cccc(-n2c(C)nc3ccccc3c2=O)c1&&&
[1*]CC&[1*]O[0*]&[0*]C(=O)CC(O)C(N)CC(=O)O&&&
[0*]C(=O)c1cccc(C(=N)N)c1&[0*]Nc1ccc(CC([1*])=O)cc1&[1*]Nc1ccc(C([2*])=O)cc1&[2*]N[3*]&[3*]C(CC(=O)O)c1ccccc1&&&
[2*]CC1=C(c2ccc(F)cc2)CC(C)(C)CC1&[2*]N1CCN([0*])CC1&[0*]C(=O)C([3*])Cc1ccc(OS(=O)(=O)c2ccsc2)cc1&[3*]N[1*]&[1*]C([4*])=O&[4*]C1Cc2ccccc2CN1&&&
[0*]OC&[0*]C(=O)c1cc2ccc3c(c2c(-c2ccc4c(c2)OCO4)c1O[1*])OCO3&[1*]Cc1ccc(F)cc1&&&
[0*]OC&[0*]C(=O)c1n[nH]c(-c2cc(Cl)c(O)cc2O)c1-c1ccc(O[1*])cc1&[1*]C(=O)c1ccccc1&&&
[2*]C1OC(n2cnc3c(N)ncnc32)C(O)C1O&[2*]C[1*]&[1*]O[0*]&[0*]C(=O)C(N)Cc1ccc(O)cc1&&&
[0*]C(=O)c1ccc(Cc2cn(C(C)C)c3ccc(OC)cc23)c(OC)c1&[0*]N[1*]&[1*]S(=O)(=O)c1ccc(C)cc1&&&
COC1=CC=CC2=C1C=C(C(=O)O)C1=C2[NH]C(=O)C2=CC=CC=C21&&&
CN(C)C1=NC(=O)N2N=C(C(O)CO)N=C2[NH]1&&&
CC1=CC=C(CC2=CC=C(SC3=CC=C(C(C)(C)C)C=C3)C=C2)C=C1&&&
CC1=NN(CC(=O)O)C(C2=CC=CC=C2)=C1&&&
[0*]C(=O)c1ccncc1Nc1nc(-c2ccc(C)cc2C)ns1&[0*]N[1*]&[1*]C(CO)CO&&&
COC1=CC=C2OC(=O)C3=C(N)NC(C4=CC=CC(C5=CC=CC=C5)=C4)=NC3(C)C2=C1&&&
[0*]OC&[0*]CCC[1*]&[1*]Oc1ccc(-c2cc3c(N)ncc(C4CCC4)c3s2)cn1&&&
[0*]NC1=NN(C(C)=O)C2(S1)C(=O)N(CCC)c1ccc(Br)cc12&[0*]C(C)=O&&&
[0*]CC&[0*]Oc1ccccc1C[1*]&[1*]N[2*]&[2*]CCC[3*]&[3*]Nc1nc(-c2ccc(C)cc2)nc2ccccc12&&&
[1*]CO&[1*]C1OC(n2cnc3c(N[0*])ncnc32)C(O)C1O&[0*]C1CCCCC1&&&
[0*]Cc1cc(C)ccc1O&[0*]N[1*]&[1*]CCCCCCC[2*]&[2*]N[3*]&[3*]CCCC[4*]&[4*]N[5*]&[5*]CCCCCCCCN&&&
[0*]Oc1ccccc1C&[0*]C([1*])=O&[1*]N[3*]&[3*]C1C(c2ccccc2)CCN([2*])C1c1ccccc1&[2*]CCn1cncn1&&&
CN1OC2CC1CN(C1=CC=C(C3=CC=CC=C3C(F)(F)F)C=N1)CC2&&&
[0*]Cc1nnnn1-c1ccc(Br)cc1&[0*]N1CCN(c2ncnc3ccsc23)CC1&&&
[0*]=Cc1cccc(F)c1&[0*]=C1CN2CCC1CC2&&&
COC1=CC2=C(C=C1OC)C(=O)C(C1=CC=CC=C1)=C(C1=CC=CC=C1)O2&&&
[0*]=Cc1c(C)nn(C(C)C)c(=O)c1C&[0*]=C1SC(=S)N([1*])C1=O&[1*]C(C(=O)O)C(C)C&&&
O=C(O)C1=C(C(=O)O)C(C2=CC=C3OCOC3=C2)=C[NH]1&&&
[2*]CC&[2*]Oc1ccc(N[0*])cc1&[0*]C([1*])=O&[1*]Nc1ccnc2ccccc12&&&
[0*]C(C)c1ccc(Oc2ccc(Cl)cc2)cc1&[0*]N1CCC([1*])(c2ccccc2)OC1=O&[1*]CC(C)(C)O&&&
[0*]C(=O)c1cnn(-c2ncc3c(n2)-c2cccc(F)c2CCC3)c1C&[0*]N[1*]&[1*]C1CCC(O)CC1&&&
[1*]C(Cc1c[nH]c2ccc(OC)cc12)c1nnc(CCCc2ccccc2)n1Cc1ccc(OC)cc1&[1*]N[0*]&[0*]C(=O)c1ccncc1&&&
[0*]Cc1cc2cccc(O)c2o1&[0*]N[1*]&[1*]Cc1ccccc1&&&
O=C1CSC(=NN=CC2=CC=CS2)N1&&&
[4*]C1CCc2cccc(OC)c2C1&[4*]C([0*])=O&[0*]N[2*]&[2*]C(Cc1ccc(N[1*])cc1)C(=O)O&[1*]C(=O)c1c(Cl)cccc1Cl&&&
[0*]C(=O)c1ccc(C)cc1C&[0*]Oc1ccc(Br)cc1C(=O)c1ccccc1&&&
CC1=NN(C(=O)C2=CC=CC=C2)C(C)(O)C1&&&
[0*]C(=O)c1nc(C)n(-c2ccccc2)n1&[0*]O[2*]&[2*]CC([1*])=O&[1*]N([3*])[4*]&[3*]Cc1ccccc1&&[4*]C(C)C&&
[4*]C12CCC(C(=C)C)C1C1CCC3C4(C)CC([5*])C(O)C(C)(C)C4CCC3(C)C1(C)CC2&[4*]C(=O)O&&[5*]C[2*]^[2*]O[0*]&[0*]C(=O)c1ccc(N[1*])cc1&[1*]C(=O)CC[3*]&[3*][N+](C)(C)C&&&
[2*]=CCCC&[2*]=C(CCC)C([0*])=O&[0*]N[1*]&[1*]CC[3*]&[3*]N1CCOC1=O&&&
[0*]C(=O)C(N)CO&[0*]N1CCCC1[4*]&[4*]C([1*])=O&[1*]N[3*]&[3*]C(Cc1ccccc1)C([2*])=O&[2*]N1CCC([5*])CC1&[5*]Cc1ccc(O)cc1&&&
[0*]C(=O)c1cncn(Cc2cc(F)cc(F)c2)c1=O&[0*]N[1*]&[1*]CC#Cc1ccc2ncc(N[2*])nc2c1&[2*]C1CC1&&&
[1*]C(C)(C)C&[1*]N[0*]&[0*]C([2*])=O&[2*]C1C(c2ccccc2)=Nc2ccnn2C1c1cccs1&&&
CC1=NN(C2CCCC2)C2=C1CCN1C(C3=CC=C(O)C=C3)=NN=C21&&&
[1*]CC([0*])=O&[0*]Nc1cc(F)c(F)c(Cl)c1&&[1*]Oc1ccc(C(=O)c2ccc(O)cc2)cc1&&
[1*]CC&[1*]O[0*]&[0*]C(=O)c1c(S[2*])nc(C2CCCCC2)c2c1CCC1C2CCC2(C)C(O)CCC12&[2*]Cc1ccc(C)cc1&&&
O=C(NN=C1CCCCC1)C1=CC=C(S(=O)(=O)NN=CC2=CC=C(O)C=C2O)C=C1&&&
[0*]C(=O)Cn1cnc(C)cc1=O&[0*]N[1*]&[1*]Cc1ccccc1&&&
[1*]Cc1cccc(-n2nc(C([0*])=O)c3c2-c2ccccc2S(=O)(=O)C3)c1&[0*]N1CCOCC1&&[1*]N1CCOCC1&&
[1*]Cc1cccc(OC)c1&[1*]N[0*]&[0*]C(=O)CCCn1c(=O)c2c3ccccc3n(Cc3ccccc3)c2c2ncccc21&&&
CCCCN1C=C(C(=O)O)C(=O)C2=CC(F)=C(N3CCN(C4=NC5=CC=CC=C5S4)CC3)C=C21&&&
CCCCC1=NC2=CC=NN2C2=C1CCNC2&&&
[0*]C(=O)c1c(O)nc2ccccn2c1=O&[0*]Nc1ccccc1C(F)(F)F&&&
[2*]=CCC([1*])CCCCCCCC&[1*]OC&&[2*]=CCC([0*])=O^[0*]OC&&&
[1*]N([0*])C&[0*]C(=O)C1=CCCCC1&&[1*]Cc1cccc(-c2cccc(-c3nc4cc(C(F)(F)F)ccc4[nH]3)c2)c1&&
[0*]Nc1ccc(OC)cc1&[0*]C([1*])=O&[1*]N([2*])[3*]&[2*]Cc1cccc(Br)c1&&[3*]Cc1cccnc1&&
CC1(C)CC2=C(C(C3=CC=C4OCOC4=C3)=N[NH]2)C(C2=CC=C(F)C=C2)N1&&&
[2*]C(CC(=O)O)C(=O)C[4*]&[2*]N[0*]&[0*]C(=O)C([3*])Cc1c[nH]c2ccccc12^[4*]N[1*]^[3*]N[5*]&[1*]C(=O)c1ccccc1Cl&[5*]S(=O)(=O)c1ccc(F)cc1&&&&&
[0*]C(=O)CCCCCCCCCCCCCCCCCCCCCC&[0*]Oc1ccc2c(cc(=O)oc2C)c1&&&
[6*]C1([10*])CC1C=C&[6*]N[1*]&[1*]C([9*])=O^[10*]C([4*])=O^[9*]C1CN(c2ccc(-c3cccc(C#N)n3)nn2)CN1[2*]&[4*]N[8*]&[2*]C(=O)C([7*])C(C)(C)C&[8*]S(=O)(=O)C1CC1&[7*]N[3*]&&&[3*]C([0*])=O
[0*]C(=O)c1sccc1C&[0*]Nc1ccccn1&&&
CC1=CC(C)CC2=C(OC3=C(CC(C)C)C4=C(C=C3O)C(=C(C(C)C)C(O)C(O)=C4O)C(O)CC3=C(C2)C(C)(C)C1)OCO1&&&
[1*]CCc1cc(=O)nc(N)[nH]1&[1*]N[0*]&[0*]C(=O)Cc1cccc(CC[3*])c1&[3*]C1CN([2*])CCO1&[2*]Cc1ccccc1&&&
[1*]CC=C&[1*]O[2*]&[2*]C(C[4*])C(=O)O&[4*]N[0*]&[0*]C(=O)C[3*]&[3*]Oc1ccc(-c2cn[nH]c2)cc1&&&
[0*]CCO&[0*]C1C=CCC1[1*]&[1*]CSc1ccc(Cl)cc1&&&
[0*]Oc1cccc2sc(C(=N)N)cc12&[0*]Cc1ccccc1C[1*]&[1*]Oc1ccc2ccc(C(=N)N)cc2c1&&&
CN1C(=O)N=C(NC2=CC=C3OC=C(OC4=NN=CN4C)C3=C2)C1=O&&&
CC1(C)CC(=O)C2=C(C1)N(NC(=O)C1=CC=C(C(=O)O)C=C1)C1=C([NH]C(=O)N(C3=CC=C(C(=O)O)C=C3)C1=O)C2C1=CC=C(Br)C=C1&&&
[0*]Cc1ccc2c(c1)OCCO2&[0*]C1CCCCC1&&&
[1*]N1CCc2cc(OC)c(OC)cc2CC1=O&[1*]CCC[0*]&[0*]N(C)C&&&
[0*]N(C)C&[0*]C(=O)c1cnnc(N2CCCC([1*])C2)c1&[1*]N(C)c1ncc(C(F)(F)F)cn1&&&
[1*]N1C(=O)Nc2ccccc2C1CC([0*])=O&[0*]N1CCOCC1&&[1*]Cc1ccccc1&&
[0*]N1CCCC1c1cncc(NC)c1&[0*]C(=O)c1cccc(F)c1C&&&
[0*]Nc1nc2nc(N)ncc2cc1-c1ccccc1&[0*]C([1*])=O&[1*]Nc1ccc2c(c1)CC([3*])CC2&[3*]C([2*])=O&[2*]Nc1ccc(F)cc1&&&
[1*]C(=O)C(CC)CCCC&[1*]Nc1ccc(Cl)c(-c2nc(N3CCCN([2*])CC3)nc(N3CCC(O)CC3)n2)c1Cl&[2*]C([0*])=O&[0*]O[3*]&[3*]C(C)(C)C&&&
[0*]CC&[0*][N+]([1*])([2*])c1ccccc1&[1*]CC&&[2*]CC[3*]^[3*]Nc1cc(-c2ccccc2)nc2ccccc12&&&
[0*]Nc1ccc(OC)c(N[1*])c1&[0*]C(=O)c1ccncc1&&[1*]C(=O)c1ccco1&&
[0*]Cc1ccccc1&[0*]O[1*]&[1*]CCCCCC[2*]&[2*]Oc1ccc(-c2nc3ccc(Cc4cccnc4)cc3[nH]2)cc1&&&
[1*]Oc1ccc(C)c(C)c1&[1*]CC([0*])=O&[0*]O[2*]&[2*]C1(C)C(=O)C2=CN([3*])C(c3ccc(OC(F)F)cc3)=CC2=C(c2ccc(Cl)cc2)C1=O&[3*]CCO&&&
[1*]N1CCN(c2ccccc2OC)CC1&[1*]C1CCC([2*])CC1&[2*]N[0*]&[0*]C(=O)C=[3*]&[3*]=Cc1ccc(Cl)c(Cl)c1&&&
[0*]CC&[0*]N([1*])c1ccc2c(c1)Oc1ccccc1C(c1ccc(Cl)cc1)=N2&[1*]CC&&&
NC1=CC=C(C2=CN3C=C(CC4=CN(C(=O)C5=CC=C(O)C(O)=C5)N=N4)SC3=N2)C=C1&&&
C#CC1=CC=C2C(=C1)C1=C(C)N=C(N)N=C1N2C1=CC=C(Cl)C=C1&&&
[0*]CCC(=O)O&[0*]C1NC(=O)C2Cc3ccc(O)cc3CN2C(=O)C([1*])NC(=O)CSCC(NC1=O)C(=O)O&[1*]Cc1ccc(O)cc1&&&
CCN1C=C(C2=C[NH]N=C2)C2=CC=CC=C21&&&
CSC1=C(C#N)C(=O)C2=NC3=CC=CC=C3C(C)=C2[NH]1&&&
[0*]N1CCCC1c1[nH]ncc1C&[0*]C(=O)CCc1csc(C)n1&&&
[4*]C(C)(C)C&[4*]O[0*]&[0*]C([1*])=O&[1*]N[5*]&[5*]C(Cc1ccccc1)C([2*])=O&[2*]N1CC(=O)NCC([6*])C1=O&[6*]CC([3*])=O&[3*]NC1CCCc2ccccc21&&&
[2*]CC&[2*]O[0*]&[0*]C([4*])=O&[4*]C1C(=CO[3*])NC(C)=C(C([1*])=O)C1c1cccc(Cl)c1Cl&[1*]OC&&[3*]CCn1c(O)nc(Nc2ccc(Br)c(C(F)(F)F)c2)cc1=O&&
[0*]OC&[0*]C([1*])=O&[1*]C1C2CCC(C)C1(c1ccc(OC)cc1)C2=O&&&
[1*]C([0*])=O&[0*]O[2*]&[2*]CC(=O)c1ccccc1^[1*]Nc1ccc(-c2nc3cc([N+](=O)[O-])ccc3[nH]2)cc1&&&&
[0*]OC&[0*]C(=O)c1ccc2c(c1)nc(-c1ccc(F)cc1)n2CCc1ccccc1&&&
[0*]Cc1cccc(-c2ccccc2)c1&[0*]N[2*]&[2*]C1CCN([1*])CC1&[1*]Cc1ccccc1&&&
[0*]=C1N=C(N)N(c2nncs2)C1=O&[0*]=Cc1ccccc1&&&
O=C1COC2=CC=C(Cl)C=C2N1CC1=NN=C(C2=CC=C(OC3=CC=CC=C3)C=C2)O1&&&
[0*]OC&[0*]C(=O)C([2*])CC(C)C&[2*]N[1*]&[1*]C(=O)CCn1c(S[3*])nc2ccccc2c1=O&[3*]Cc1ccccc1F&&&
[0*]C(=O)C#C&[0*]O[1*]&[1*]CC[2*]&[2*]O[3*]&[3*]CC[4*]&[4*]O[5*]&[5*]CC[6*]&[6*]O[7*]&[7*]CC[8*]&[8*]O[9*]&[9*]CC[10*]&[10*]O[11*]&[11*]CC[12*]&[12*]O[13*]&[13*]CC[14*]&[14*]O[15*]&[15*]CC[16*]&[16*]O[18*]&[19*]CC#CC#CBr&&&
NC(=NNC1=CC=NC=N1)C1=CC=CC=C1&&&
CC(C)(C)C1=CC(C2=CC=C(C(=N)N)C=C2)=NO1&&&
N#CC1=C2C=CC(N3C=CN=C3)=NN2C=C1&&&
[0*]Cc1cccc(-c2nc3cc(C(N)=O)cnc3[nH]2)c1&[0*]Sc1nc2ccccc2s1&&&
[1*]C(C)C&[1*]O[2*]&[2*]CCC[3*]&[3*]N[0*]&[0*]C(=O)c1ccc2c(c1)N=C(C1CCCCC1)c1ccccc1S2&&&
CC1=CC=CN2C=C(CN3C(C4=CC=CC=C4)=NC4=CC=CC=C43)N=C12&&&
[1*]SC&[1*]CCCc1nnc(S[2*])n1-c1ccc(C)cc1&[2*]CC([0*])=O&[0*]Nc1cccc(Cl)c1&&&
[6*]C1OP(=O)(c2cccc(OC)c2)C(O)C([5*])C1[4*]&[4*]O[2*]&[2*]Cc1ccccc1^[5*]O[3*]&&[3*]Cc1ccccc1^[6*]C[0*]&&[0*]O[1*]&[1*]Cc1ccccc1&&&
[2*]Cc1[nH]c2ccccc2c1CC&[2*]Nc1ccc(CC([0*])=O)cc1&[0*]O[1*]&[1*]CC(=O)O&&&
[0*]ON=C(N)c1cscc1CC&[0*]C([1*])=O&[1*]N[2*]&[2*]Cc1ccncc1&&&
[0*]C(=O)CC(N)Cc1cc(F)c(F)cc1F&[0*]N1CCn2c(nnc2C(F)(F)F)C1&&&
[0*]CCn1cnc2c3c(Cl)c(Cl)ccc3nc-2c1O&[0*]N1CCOCC1&&&
[1*]CC&[1*]O[0*]&[0*]C(=O)Cn1c(=N)n(CC[2*])c2nc(C)cc(C)c21&[2*]N(C)C&&&
[5*]C1([9*])Oc2ccc(CC([4*])C)cc2O1&[4*]N[6*]&[6*]CCC(O)c1ccc(O)c2[nH]c(=O)ccc12^[5*]C([0*])=O&&[0*]O[3*]^[9*]C([1*])=O^[3*]CCc1ccccc1&[1*]O[2*]&&&[2*]CCCCCCCCCCCCCCCCCCC[7*]&[7*]
[1*]Cc1ccc(C)cc1&[1*]N[0*]&[0*]C(=O)C[4*]&[4*]C1CCC([3*])C([5*])O1&[3*]N[2*]&[2*]S(=O)(=O)c1ccc(Cl)cc1^[5*]CO&&&&
CCC1=CC=C2C(=NC3=NC4=CC=CC=C4S3)NC(=O)C2=C1&&&
[2*]=CC([1*])=O&[1*]Nc1cc(S([3*])(=O)=O)ccc1Cl&[3*]N1CCOCC1^[2*]=Cc1ccc(C([0*])=O)cc1&&[0*]Oc1cccc(F)c1&&&
[0*]C(=O)CCn1nc(-c2ccc(C)cc2)oc1=N&[0*]Nc1ccc2ccccc2c1&&&
COC1=CC=C(NC(=S)NN=C2C3=C(C)C=CC=C3C3=NC4=CC=CC=C4C(=O)N23)C=C1&&&
[1*]C1(C)CCOCC1&[1*]C([0*])=O&[0*]N1CCOC(c2ccccc2)(c2ccccc2)C1&&&
[0*]N1CCC(=O)CC1&[0*]C(c1ccccc1)c1nnnn1Cc1ccccc1&&&
CC1=CC(C)=CC(N2[NH]C3=CC(N)=C(C#N)C=C3C2=O)=C1&&&
[0*]Cn1c2c(c3cc(OC)c(OC)cc3c1=O)C(=O)c1cc(O)ccc1-2&[0*]C1CCCCC1&&&
[0*]C([1*])=O&[0*]Nc1ccc(-n2ccc3c(SC(F)F)cccc32)cc1&&[1*]Nc1c(Cl)cccc1Cl&&
[5*]C(CC(C)C)C([4*])=O&[4*]N[8*]&[8*]C(C)C(=O)O^[5*]N[0*]&&[0*]C([9*])=O&[9*]C1CCCN1[1*]&[1*]C(=O)C([6*])CC(N)=O&[6*]N[2*]&[2*]C(=O)C([7*])C(C)C&[7*]N[3*]&[3*]C(=O)C(N)CCCCN&&&
[2*]Sc1nnc(C)n1C&[2*]CC([1*])=O&[1*]Nc1ccccc1C([0*])=O&[0*]Oc1ccccc1&&&
[0*]Sc1nc(=O)c(C#N)c(-c2ccccc2)[nH]1&[0*]Cc1ccccc1Cl&&&
[0*]OP(=O)(O[1*])C(O)c1ccco1&[0*]C1CSC(c2ccc(C(F)(F)F)cc2)O1&&[1*]C1CCC(O)(c2ccccc2)CC1&&
[2*]CC&[2*]N([0*])[3*]&[0*]C([1*])=O&[1*]NC^[3*]C1CCC2C3CCC4NC(=O)C=CC4(C)C3CCC12C&&&&
[0*]C(=O)c1ccc(N2CCCCCC2)cc1&[0*]N1CCCC1[1*]&[1*]C(N)=O&&&
[0*]CC(=O)c1ccc(Cl)s1&[0*]Oc1ccc([N+](=O)[O-])cc1&&&
CN(C)C1=CC=C(C2=CN=C3N=C(N)N=C(N)C3=C2)C=C1&&&
[0*]=C1NC(=O)NC1=O&[0*]=Cc1ccc(-c2ccccc2)s1&&&
[0*]C(=O)C1=CCC2C(C1)C2(C)C&[0*]N[1*]&[1*]CC([2*])Cn1cncn1&[2*]N1CCOCC1&&&
[0*]CC=C&[0*][N+](C)(C)c1ccc2c(c1)C(=O)C(=O)N2Cc1ccccc1&&&
[1*]S(=O)(=O)c1ccccc1-c1ccc(Cn2c(CCCC)nn(-c3ccccc3C(F)(F)F)c2=O)cc1&[1*]N[0*]&[0*]C(=O)CC&&&
[0*]Oc1ccccc1N1C(=O)C2C3C=CC(C3)C2C1=O&[0*]Cc1ccccc1Cl&&&
CC(C)(O)CC(=O)C1=CC(Cl)=C([N+](=O)[O-])C=C1O&&&
[0*]C(=O)C1CC(=O)Nc2ccccc21&[0*]N1CCN(c2ccc(-c3sccc3C[1*])cc2)CC1&[1*]N[2*]&[2*]S(=O)(=O)c1ccccc1&&&
[0*]C(C)=O&[0*]N[1*]&[1*]CC[2*]&[2*]Nc1ccc2c(c3oc4ccccc4c(=O)c2c1)CCC=CC3NO&&&
[0*]C(CC)CO&[0*]Oc1ccc(C(C)=O)c(O[1*])c1F&[1*]C1CCCC1&&&
[0*]C(C)=O&[0*]N[1*]&[1*]C(C)Cc1ccc(C#Cc2cnc(N[2*])nc2)cc1&[2*]C1CCC1&&&
[0*]NC(=S)C1(c2ccc(Cl)cc2)CCCc2cc(Br)cnc21&[0*]Cc1ccc(Cl)cc1&&&
[0*]C1CCNCC1c1cc2ccc(C)cc2s1&[0*]Cc1ccc(Cl)cc1&&&
[0*]C([1*])=O&[0*]Nc1ccccc1F&&[1*]N1CCC([4*])C1^[4*]N1CCC([3*])CC1&[3*]O[2*]&[2*]C(c1ccc(Cl)cc1)c1ccc(Cl)cc1&&&
[0*]CCC#N&[0*]N[1*]&[1*]Cc1cncc(-c2ccc3[nH]ncc3c2)c1&&&
[1*]N(C)c1cc(C)c2cc(N[0*])ccc2n1&[0*]C(=O)C=[3*]&[3*]=Cc1ccccc1^[1*]CC[2*]&&[2*]N(C)C&&&
[1*]N1CCC(c2ccc(OC)cc2)C1&[1*]CC[2*]&[2*]N[0*]&[0*]C(=O)c1nn(-c2ccccc2Cl)c(-c2ccc(Cl)cc2)c1C&&&
[2*]OC&[2*]C12C3=C(C(=O)C(C)=C(N4CCN(c5ccccc5F)CC4)C3=O)N1CC1NC12&&&
[7*]SC&[7*]CCC([4*])C([1*])=O&[1*]N[5*]&[5*]C(C[8*])C([2*])=O^[4*]N[0*]^[2*]N[6*]&[0*]C(=O)c1ccccc1&[6*]C(CC(C)C)C([3*])=O^[8*]SC&&[3*]N1CCOCC1&&&&&
[0*]C(c1ccco1)c1nnnn1C(C)(C)C&[0*]N1CCN(c2ccccc2)CC1&&&
[0*]OC&[0*]C(=O)C([4*])C&[4*]N[1*]&[1*]C(=O)C([5*])C[7*]&[5*]N[2*]&[2*]C([9*])=O^[7*]S[6*]^[9*]C1CCCN1[3*]&[6*]C[8*]&[3*]C(=O)C(C)N&[8*]SC&&&&&
[0*]OC&[0*]C(=O)c1ccc(O)cc1&&&
O=[N+]([O-])C1=CC=C(NN=C2N=C(O)[NH]C(=S)[NH]2)C=C1&&&
[1*]CCC([0*])=O&[0*]Nc1ccccc1&&[1*]N[2*]^[2*]S(=O)(=O)c1ccc2nc(C(F)(F)F)cc(N3CCN(c4ccccc4F)CC3)c2c1&&&
[1*]CC([0*])C&[0*]N1CC2CCCN2C1=O&&[1*]C1CCCC1&&
[2*]C(C)(C)C&[2*]O[0*]&[0*]C([1*])=O&[1*]Nc1ccc(C=[3*])cc1&[3*]=C1NC(=S)NC1=O&&&
[1*]N1CCN(c2ccc(OC)cc2)CC1&[1*]C(=O)C[2*]&[2*]O[0*]&[0*]C([3*])=O&[3*]C1CC2C=CC1C2&&&
[0*]N1Cc2ccccc2-n2nncc2C1&[0*]Cc1cc2c(cc1Br)OCO2&&&
O=C(C1=CC=CC(Br)=C1)C1=CC(I)=CC(I)=C1O&&&
[0*]C(=O)c1ccc(CCn2nc(-c3ccccc3)c(C[1*])c2C(N)=O)nc1&[0*]N[2*]&[2*]Cc1ccccc1^[1*]Oc1ccccc1&&&&
[0*]C(C)=O&[0*]N[2*]&[2*]C(C)c1ccc(O[1*])cc1&[1*]C1CCN(c2nc(N([3*])C)ncc2Cl)C1&[3*]C1CCOCC1&&&
[11*]C1OC(n2nc(C)c3ccccc32)C([7*])C1[8*]&[7*]O[3*]&[3*]Cc1ccccc1^[8*]O[4*]&&[4*]Cc1ccccc1^[11*]C[5*]&&[5*]O[0*]&[0*]C(=O)C[9*]&[9*]N[2*]&[2*]C([1*])=O&[1*]O[6*]&[6*]C(C)(C)C&&&
[0*]Cc1cnn(Cc2cccc([N+](=O)[O-])c2)c1C&[0*]N([1*])C&[1*]CCC[2*]&[2*]N1CCCC1&&&
N#CC1=C(N)N(N=CC2=CC=C(O)C=C2O)C=C1C1=CC2=CC=CC=C2OC1=O&&&
[0*]CCCC&[0*]C1C(=O)NN=C1c1ccc(Br)cc1&&&
[4*]C(CC(C)C)C([1*])=O&[1*]N[5*]&[5*]C(C)C([2*])=O^[4*]N[0*]^[2*]N1CCCC1[7*]&[0*]C(=O)c1ccc(C=[8*])cc1&[7*]C([3*])=O&[8*]=CC(=O)O&[3*]N[6*]&&&[6*]CCC(=O)O&&&
[0*]Nc1ccc(C[2*])c(OC)c1&[0*]C([1*])=O&[1*]Nc1ccccc1Cl^[2*]N1CC(C)OC(C)C1&&&&
[0*]S(=O)(=O)c1ccc(C)cc1&[0*]Nc1ccc2[nH]c(=O)[nH]c2c1&&&
[0*]C(=O)CCCCCCn1nc(-c2cccs2)ccc1=O&[0*]Nc1ccccc1&&&
[0*]C1Nc2ccccc2C(=O)N1c1ccccc1&[0*]Cc1ccccc1&&&
[0*]=Cc1ccc(O)c(OC)c1&[0*]=CC=[1*]&[1*]=CC(=O)c1ccco1&&&
C(=NNC1=NC2=CC=CC=C2[NH]1)C1=CC=C(OCC2=CC=CC=C2)C=C1&&&
[0*]CC(C)(C)C(N)=O&[0*]N[1*]&[1*]Cc1ccc(F)cc1-n1cc(C[2*])nn1&[2*]C1CCC(F)(F)CC1&&&
[3*]C(C)CCC&[3*]N[0*]&[0*]C(=O)C([4*])c1ccccc1&[4*]N[1*]&[1*]C(=O)C[5*]&[5*]N[2*]&[2*]C([6*])=O&[6*]C1Cc2ccccc2CN1&&&
[1*]N(C)C&[1*]Cc1ccc(C(=O)Cn2nnc(-c3ccc(OC(F)F)cc3)n2)cc1O[0*]&[0*]Cc1ccccc1&&&
[0*]C(=O)c1ccccc1&[0*]Nc1nnc(-c2ccncc2)s1&&&
[1*]CC&[1*]Oc1ccc(-c2nc(N[0*])sc2-c2cc(OC)c(OC)c(OC)c2)cc1&[0*]C([2*])=O&[2*]C1CNC(=O)C1&&&
[0*]C(C)=O&[0*]O[6*]&[6*]C1C(=O)C2(C)C(O)CC3OCC3([7*])C2C([8*])C2(O)CC(O)C(C)=C1C2(C)C&[7*]O[1*]&[1*]C(C)=O^[8*]O[2*]&&[2*]C(=O)C(O)C([9*])c1ccccc1&[9*]N[4*]&[4*]C([3*])=O&
[1*]CC([0*])=O&[0*]Nc1ccc(Br)c(C(F)(F)F)c1&&[1*]Sc1n[nH]c(-c2ccc(F)cc2)n1&&
CC1(C)C=C(N2CCCC2=O)C2=CC=CC=C2O1&&&
OC1(C2=CC=CC(C(F)(F)F)=C2)CN2CCC1CC2&&&
[0*]=CC&[0*]=CC1=CC(=O)C2(C)C(C1)C(O)CC1C34CC(Br)C(C)(C)C1(C)C3CC(=O)O4&&&
[0*]C(=O)c1cc2c(Cl)cccc2[nH]1&[0*]N[1*]&[1*]CCc1nc2ccccc2[nH]1&&&
[2*]Nc1ccc(-c2nc(N3CCC([3*])C3)ncc2Cl)cc1OC&[2*]CC([0*])=O&[0*]Nc1cc(F)ccc1F^[3*]N[1*]&&[1*]C(C)=O&&&
[1*]N(C)C&[1*]CC[0*]&[0*]Oc1ccc(-c2cc(-c3cccc(C(F)(F)F)c3)nc(N)n2)cc1&&&
[0*]Nc1ccc(OC)c(S([1*])(=O)=O)c1&[0*]C(=O)Cc1ccccc1&&[1*]N1CCOCC1&&
[0*]C(C)c1nc2cnccc2n1-c1ccccc1&[0*]N[1*]&[1*]S(C)(=O)=O&&&
[1*]C(CC)CO&[1*]N[0*]&[0*]C(=O)Cc1c(C)nc2[nH]c(-c3cccs3)nn2c1=O&&&
O=C1OC2=CC=CC=C2C=C1C1=NN=C(NC2=CC=CC=C2)O1&&&
[0*]C(C)=O&[0*]O[1*]&[1*]C1CCN([2*])C1&[2*]Cc1cc(=O)c(O)co1&&&
CN1C(C2CCN(C3=CC(N4CCC5=C(Cl)N=C(N6CCOCC6)N=C54)=NC(N4CCSCC4)=N3)CC2)=N[NH]C1=O&&&
[2*]N1CCN(c2cc(Cl)ccc2C)C(C)C1&[2*]CCCC[3*]&[3*]N[0*]&[0*]C([1*])=O&[1*]N[4*]&[4*]C12CC3CC(CC(C3)C1)C2&&&
[0*]C(=O)C(N)=O&[0*]Nc1nnc(-c2ccc(Cl)cc2I)s1&&&
C#CC12C=C(C#N)C(=O)N1C(=O)N=C1C2=NC2=CC=C(O)C=C2N1C&&&
[0*]C(=O)c1ccc(Nc2ccncn2)cc1&[0*]N1CCCC1&&&
[6*]CC([4*])C(O)C(O)CC(C)C&[4*]N[0*]&[0*]C(=O)C([5*])Cc1c[nH]cn1^[6*]C1CCCCC1^[5*]N[1*]&&&[1*]C(=O)C(C(C)C)C([2*])CC(C)C&[2*]O[3*]&[3*]Cc1ccccc1&&&
[0*]OC&[0*]CCC[2*]&[2*]N1C(=O)CC([1*])C1=O&[1*]N1CCC(n2c(=O)[nH]c3ncc(-c4cnc5ccccc5c4)cc32)CC1&&&
[0*]OC&[0*]C(=O)C[1*]&[1*]C1Cc2cccc(O)c2C(=O)O1&&&
[2*]CC&[2*]O[0*]&[0*]C(=O)CC[3*]&[3*]N[1*]&[1*]C(=O)C(=[4*])O&[4*]=C1C(=O)CC2C(=O)c3c(O)cc(O)c(Cl)c3OC2C1=O&&&
COC1=CC(O)=C(C=NNC(=O)C2=CC=C3C(C)=N[NH]C3=C2)C=C1O&&&
[0*]C(C)c1cccc2ccccc12&[0*]N([1*])C&[1*]C[2*]&[2*]C1COC([3*])(c2ccccc2)O1&[3*]C(C)C&&&
[1*]Cn1cc(C)cn1&[1*]C1CCCCN1[0*]&[0*]C(=O)c1csc(C)c1&&&
CN(C)C=CC1=NC=CN1CC1=CC=CC=C1O&&&
[0*]N1CCCC1=O&[0*]CC#CCn1ccnc1&&&
[0*]Nc1nccc(-c2cnc3ccccc3c2)n1&[0*]CCc1c[nH]cn1&&&
N#CC1=CC=C(C2=CN(CCCCCN3C=NC=N3)N=N2)C=C1&&&
[0*]Nc1ccc2ncc(-c3ccc(C#N)nc3)n2n1&[0*]C[2*]&[2*]C1CCN([1*])CC1&[1*]Cc1cncs1&&&
[0*]C(=O)C(=O)c1c[nH]c2ccc(Cl)cc12&[0*]N[1*]&[1*]Cc1ccc([N+](=O)[O-])cc1&&&
[0*]Cc1ccc(Cl)c(Cl)c1&[0*]Sc1nnc(Cn2nnc3ccccc32)o1&&&
[1*]C1CCC(n2nc(C(N)=O)c3c2-c2ccccc2S(=O)(=O)C3)CC1&[1*]O[0*]&[0*]CC(N)=O&&&
[0*]C(=O)c1ccncc1&[0*]O[2*]&[2*]C1C([3*])OC2COC(c3ccccc3)OC21&[3*]O[1*]&[1*]C(=O)c1ccccc1&&&
[1*]Oc1ccc([N+](=O)[O-])cc1C#N&[1*]CC([0*])=O&[0*]N1CCCC1&&&
[2*]CC&[2*]O[0*]&[0*]C([4*])=O&[4*]C1CCN([1*])CC1&[1*]C(=O)CC[3*]&[3*]Sc1ccccc1&&&
[0*]Nc1cc(C(C)=NOC)ccc1O&[0*]C(=O)c1ccco1&&&
[0*]C(=O)Cn1nc(C)c([N+](=O)[O-])c1C&[0*]N1CCN(c2ccccc2)CC1&&&
[2*]C(CC(C)C)C([1*])=O&[1*]N[3*]&[3*]C[5*]^[2*]N[0*]^[5*]C1CCCCC1&[0*]C([4*])=O&&&[4*]C1Cc2ccccc2CN1&&&
[0*]C(=O)c1ccccn1&[0*]Nc1ccc2c(c1)C(=O)N([1*])C2=O&[1*]Cc1ccncc1&&&
[0*]C(=O)c1cccnc1&[0*]Nc1sc2c(c1C([1*])=O)CCC2&[1*]N1CCC(F)(F)CC1&&&
[1*]Oc1ccc(OC)cc1&[1*]CC1c2cc(OC)c(OC)cc2CCN1[0*]&[0*]C(=O)c1cccc(OC)c1&&&
[0*]C(=O)C(c1ccccc1)c1ccc(Cl)cc1&[0*]NC1=NCCS1&&&
[0*]N1CCC23c4c5ccc(O)c4OC2C2CCC3(O)C1C5&[0*]C[1*]&[1*]C1CC1&&&
[0*]Nc1nnc(-c2cc(OC)ccc2OC)s1&[0*]C(=O)C[1*]&[1*]Oc1ccc(C)cc1C&&&
[0*]C(=O)C(N)Cc1ccccc1&[0*]N1CCCC1([3*])[1*]&[1*]C(=O)NO&&[3*]CC[2*]^[2*]SC(F)F&&&
[2*]CC&[2*]N1C(=O)CC([1*])C1=O&[1*]N[0*]&[0*]Cc1ccc(S(N)(=O)=O)cc1&&&
[0*]N1CCN(c2ncccc2C(F)(F)F)CC1C&[0*]S(=O)(=O)c1ccc(C(C)(O)C#N)cc1&&&
[0*]CCCC&[0*]OC1=NC(=O)C(=[1*])S1&[1*]=Cc1ccccc1&&&
CC1=NN=C2CN=C(N3C=NC(C(F)(F)F)=C3)C3=CC(Cl)=CC=C3N12&&&
[0*]N1CCC23CCCCC2C1Cc1cccnc13&[0*]CCc1cccs1&&&
[1*]CC&[1*]Oc1nc(C#Cc2cccc(C([0*])=O)c2)nc2c1ncn2C1OC2COP(=O)(O)OC2C1O&[0*]OC&&&
[1*]CC([0*])=O&[0*]Nc1ccc2c(c1)OCO2&&[1*]ON=Cc1ccc(F)cc1&&
COC1=C(O)C=CC2=C1C1=CC=C3C=C(O)C=C(OC)C3=C1CNC2=O&&&
[0*]NC1c2cc3c(cc2C(c2cc(OC)c(O)c(OC)c2)C2C(=O)OCC12)OCO3&[0*]C(=O)n1ccnc1C&&&
ClC1=CC=C(CCN2C=CC=C2C2=CN=C3N=C(N4CCNCC4)N=C(N4CCNCC4)C3=C2)C=C1&&&
[1*]Nc1nccn(CC([0*])=O)c1=O&[0*]Nc1ccccc1&&[1*]Cc1ccncc1&&
O=C1C=C2C=C(O)C(O)=CC2=NN1C1=CC=CC=C1&&&
CC1=CC=C(C)C(NC2=CC(=O)[NH]C(O)=N2)=C1&&&
O=C(CCC1=CC=CC=C1)C1=C[NH]C2=NC=CN=C12&&&
CN1CCC2=CC(OC(F)CC3=CC=CC=C3)=CC=C2C1&&&
[0*]N1C(=O)C(=O)N([1*])C1=S&[0*]Cc1ccco1&&[1*]Cc1ccco1&&
[4*]N1CC(C)C([5*])Oc2ccc(N[0*])cc2CC1=O&[0*]C([1*])=O&[1*]Nc1ccccc1^[4*]C(C)CO&&&[5*]C[2*]^[2*]N([3*])C&[3*]Cc1ccc(Cl)c(Cl)c1&&&
[0*]OC&[0*]C(=O)c1cccc(OS(N)(=O)=O)c1&&&
[0*]Cc1ccc(-n2cncc2Cn2ncc3cc(-c4ccc(OC)cc4)ccc32)cc1&[0*]N1CCC(O)CC1&&&
[1*]CC([0*])=O&[0*]Nc1cccc(Cl)c1&&[1*]Sc1nc(-c2cccs2)nc2cc(=O)[nH]n12&&
[0*]C(=O)c1ccc(Cc2cn(CC)c3ccc(N[1*])cc23)c(OC)c1&[0*]N[3*]&[3*]S(=O)(=O)c1ccccc1F^[1*]C([2*])=O&&[2*]Nc1ccccc1&&&
[0*]Nc1ccc(C#N)cc1&[0*]C12CC3CC(CC(C3)C1)C2&&&
[0*]C(=O)C(C)C&[0*]N[1*]&[1*]CCCc1ccccc1&&&
O=C1CCC2(CCSC3=CC(Cl)=C(Cl)C=C3N2)O1&&&
COC1=CC=C(CCN2C=NC3=C(SC)N=C4C=CC=CC4=C32)C=C1OC&&&
CCC1=CC=CC(N(C)C(=N)NC2=CC=C3OCCOC3=C2)=C1&&&
O=CN(O)C1CCCC2=CC=CC=C21&&&
[0*]Cc1cccc(C(C)=O)c1&[0*]N1CCN(c2ccccc2Cl)C(=O)C1&&&
[0*]C(=O)c1cc2c([nH]c3ccccc32)c(C([1*])=O)n1&[0*]N[2*]&[2*]Cc1ccco1^[1*]N[3*]&&[3*]Cc1ccco1&&&
O=C1C2CC=CCC2C(=O)N1C1=CC=CC=C1[N+](=O)[O-]&&&
[0*]NC(=S)Nc1sc2c(c1C#N)CCCC2&[0*]C(=O)c1ccc(C(F)(F)F)cc1&&&
CCN1N=CC=C1SC1=CC=C(C2=CC=C(Cl)C=C2)C=C1C(=O)O&&&
[0*]C(=O)c1ccc2c(c1)NC(=O)C2=[1*]&[0*]N1CCN([2*])CC1&[2*]C(c1ccccc1)c1ccccc1^[1*]=Cc1ccncc1&&&&
CC1(C)OC2=CC3=C(C=C2C(Br)=C1C=O)C(=O)C=CO3&&&
[0*]OC&[0*]C(=O)C[1*]&[1*]N1CCC([2*])CC1&[2*]Cc1nccn1C&&&
[0*]Nc1ccccc1OC&[0*]C(=O)C[1*]&[1*]SC(=S)N[2*]&[2*]C1CCS(=O)(=O)C1&&&
[2*]CCCC([0*])=O&[0*]Nc1ccc2c(c1)C(=O)c1cc(N[1*])ccc1-2&[1*]C(=O)CC[3*]^[2*]N1CCN(c2ccccc2)CC1^[3*]N1CCN(c2ccccc2)CC1&&&&&
[4*]C(C(=O)O)C(C)C&[4*]N[0*]&[0*]C([6*])=O&[6*]C1(C)CCCN1[1*]&[1*]C(=O)C([5*])CCC(=O)O&[5*]N[2*]&[2*]C(=O)c1cc2cc(O[3*])ccc2[nH]1&[3*]CCc1ccc(-c2ccccc2)cc1&&&
[0*]OC&[0*]C(=O)c1cc(C[1*])ccc1O&[1*]Sc1nnc(-c2cccnc2)n1CCc1ccccc1&&&
[1*]C(=O)c1ccccc1&[1*]C1CCN([0*])CC1&[0*]C1CCc2ccccc2C1&&&
[3*]C(C)(C)C&[3*]O[0*]&[0*]C([1*])=O&[1*]N[4*]&[4*]C(Cc1ccccc1)C(O)CC(CC(C)(C)C([2*])=O)C(N)=O&[2*]NC1c2ccccc2CC1O&&&
COC1=CC=C2N=CC=C(NN=CC3=C(O)N(C4=CC=C(F)C=C4)C(=O)C4=CC=CC=C34)C2=C1&&&
[0*]C(C)=O&[0*]N[4*]&[4*]C(CCC[5*])C([1*])=O&[1*]N[6*]&[6*]C(CC(C)C)C([2*])=O^[5*]NC(=N)N^[2*]N[7*]&&&[7*]C(C[8*])C(O)S(=O)(=O)O&[8*]C1OC([9*])C(O)C(O)C1N&[9*]C[3*]&[3*]Oc1cccnc1&&&
CCCCN1C2=C(C3=CC(OC)=C(OC)C=C31)C(=O)N(C)C(=O)N2&&&
COC1=CC=C(N2CCN(C3=NC(OC4=CC=CC(C(=N)N)=C4)=NC(N)=C3[N+](=O)[O-])CC2)C=C1&&&
[5*]C(C([3*])=O)C(C)CC&[3*]N[7*]&[7*]C(Cc1ccccc1)C([4*])=O^[5*]N[0*]^[4*]N[8*]&[0*]C(=O)C([6*])Cc1c[nH]c2ccccc12&[8*]C(CCCCN)C(N)=O&[6*]N[1*]&&&[1*]C(=O)CN&&&
[0*]Oc1ccccc1C(c1c(C)[nH][nH]c1=O)c1c(C)[nH][nH]c1=O&[0*]CC[1*]&[1*]Oc1ccccc1&&&
[0*]C(=O)c1ccc(OC)c(OC)c1&[0*]ON=C1CCCCC1=[1*]&[1*]=Cc1ccccc1&&&
CN1CCN(C2=NC3=CC(Cl)=CC=C3N2C2N=C(C3=CC=C(Cl)C=C3)C(C3=CC=C(Br)C=C3)N2)CC1&&&
O=C(O)C1=C(Cl)C=CC=C1Cl&&&
[2*]N([3*])C&[2*]CCCc1ccccc1&&[3*]CC1c2cccc3cccc(c23)C1[4*]^[4*]C([0*])=O&[0*]O[1*]&[1*]CC=[5*]&[5*]=Cc1ccc(O)cc1&&&
[0*]C([1*])=O&[0*]Nc1cc(-c2ccccc2)cnc1N1CCOCC1&&[1*]C1CC1&&
[2*]Cc1nn(C)c2c1CN([0*])C2&[0*]C([1*])=O&[1*]N1CCN(c2cccc(Cl)c2)CC1^[2*]C1CC1&&&&
[0*]C(=O)c1ccc(C(=N)N)nc1&[0*]Nc1ccc(C2CNCCO2)cc1Cl&&&
[4*]N1CC(C)C([5*])Oc2ccc(N[0*])cc2CC1=O&[0*]C([1*])=O&[1*]Nc1ccc2c(c1)OCO2^[4*]C(C)CO&&&[5*]C[2*]^[2*]N([3*])C&[3*]Cc1ccc(Cl)c(Cl)c1&&&
[0*]C(=O)CCc1c(C)noc1C&[0*]N1CCN(c2ccc(F)cc2)CC1&&&
[0*]OP1(=O)OCc2ccccc2O1&[0*]C[1*]&[1*]C1C=CC(n2cnc3c(N4CCOCC4)ncnc32)O1&&&
[0*]Cc1ccc(OC)cc1&[0*]N1CCNCCC1&&&
[0*]CC&[0*]C1([1*])C(=O)NC(=O)NC1=O&[1*]CC&&&
[0*]Oc1cc(OC)c2c(c1C)C(=O)C=CC2=O&[0*]C(=O)C=[1*]&[1*]=Cc1ccc(Cl)cc1&&&
[0*]Cc1cccc(Cl)c1&[0*]N[1*]&[1*]C1C2C3CC4C1C1C2CC3C41&&&
[1*]S(=O)(=O)c1ccc(OC)cc1&[1*]N([0*])C&[0*]C[3*]&[3*]C1OCc2cnnn2CCCC(=O)N([2*])CC1C&[2*]C(C)CO&&&
[0*]Nc1ccc(-c2cc(C)cc(C)c2)nn1&[0*]Cc1cccs1&&&
[2*]C(=O)NO&[2*]C1CC(O)C([1*])CN1&[1*]N[0*]&[0*]C([3*])=O&[3*]C1CSCN1&&&
[2*]C(C)(C)C&[2*]O[0*]&[0*]C([1*])=O&[1*]N[3*]&[3*]CC[4*]&[4*]N1CCN([5*])CC1&[5*]CCCc1c[nH]c2ccc(-n3cnnc3)cc12&&&
[0*]=C1C(=O)N(C)C(=O)N(C)C1=O&[0*]=Cc1cccn1-c1ccccc1&&&
[0*]Nc1ccc(S(N)(=O)=O)cc1Cl&[0*]C(=O)C[1*]&[1*]N([2*])[10*]&[2*]CC[3*]&[3*]N([4*])[9*]^[10*]CC(=O)O^[4*]CC[5*]&&&[5*]N([6*])[8*]^[9*]CC(=O)O^[6*]CC[7*]&&&[7*]N1C(=O)c2ccccc2C1=O^[10*]CC(=O)O&
[0*]C(=O)c1cc(OC)ccc1O[3*]&[0*]N[4*]&[4*]C(C)C([1*])=O^[3*]Cc1ccccc1^[1*]N[5*]&&&[5*]CC([2*])=O&[2*]Nc1ccccc1Cl&&&
[0*]C(=O)c1oc(C)nc1C&[0*]Nc1ccc(N2CCCC2)c(Cl)c1&&&
[4*]CC&[4*]O[0*]&[0*]C(=O)CC([6*])C([1*])=O&[1*]O[5*]&[5*]CC^[6*]N[2*]&&[2*]C(=O)c1ccccc1N[3*]&[3*]C(=O)c1ccc(OC)cc1&&&
[0*]C(C)Cc1ccccc1&[0*]N[1*]&[1*]S(=O)(=O)c1cn(C)nc1C#N&&&
CC1=CC2=NC([N+](=O)[O-])=C(NC3=CC=CC(Br)=C3)N2C=C1&&&
CCC1=NC2=C(C)N=C3C=C(Cl)C=CC3=C2N1CC1=CC=C(C2=C(Br)C=NC=C2CO)C=C1&&&
[1*]OC&[1*]CCn1cc(C[2*])c2ccccc21&[2*]N([0*])C&[0*]C(=O)C(N)Cc1ccccc1&&&
[0*]OC&[0*]C(=O)C([2*])C=[4*]&[2*]O[3*]&[3*]C(c1ccccc1)(c1ccccc1)c1ccccc1^[4*]=CC1C([5*])C(=O)N1C(C)=O&&[5*]C([1*])=O&[1*]OC&&&
[4*]C(=O)O&[4*]C1CCCN([2*])C1&[2*]CC[0*]&[0*]O[1*]&[1*]C(c1ccccc1)c1ccccc1&&&
O=C1C=C(N2CCOCC2)OC2=CC3=C(C=C12)CCC(C1=CC=C([N+](=O)[O-])C=C1)O3&&&
COC1=CC2=C(C=C1N)C=C(C1=C3C=CC(C4=CC=C(O)C=C4)=CN3N=C1)C(=O)[NH]2&&&
C=C1NC2=CC=C(F)C=C2N(OS(=O)(=O)C2=CC=C(C)C=C2)C1=O&&&
[2*]Oc1c(Cl)cc(C)cc1Cl&[2*]CC[3*]&[3*]Oc1ccc(N2C(=O)CNCC2[7*])cn1&[7*]C([0*])=O&[0*]N([4*])[6*]&[4*]Cc1cc(C[5*])ccc1Cl&[5*]N[1*]^[6*]C1CC1^[1*]C(=O)CCC(F)(F)F&&&&&
[1*]Cc1c(C)nn(C)c1OC&[1*]N[2*]&[2*]Cc1ccc2c(c1)CCN2[0*]&[0*]C(C)=O&&&
COC1=CC(C2=CC(=O)C3=CC(O)=C(O)C=C3O2)=CC([N+](=O)[O-])=C1O&&&
[0*]Nc1c(C)cc(C)cc1C&[0*]C([1*])=O&[1*]C1NS(=O)(=O)c2cc(C)ccc2C(=O)N1[2*]&[2*]C[3*]&[3*]C1CCCO1&&&
[1*]N1CC(C)CC(C)C1&[1*]Cc1ccc(C([0*])=O)cc1&[0*]Nc1ccc(-c2ccccc2S(N)(=O)=O)cc1&&&
O=C(O)C1=CC=C2C(C(=O)O)C3(CCCC3)C3(C2=C1)C(=O)C1=CC=CC=C1C3=O&&&
COC1=CC=CC(CN2C(C3=CC=C(Cl)C=C3)=NC3=C(C4=C(CCCC4)S3)C2=O)=C1&&&
[0*]Nc1nc(Nc2ccc(C)cc2)ncc1C(N)=O&[0*]Cc1ccccc1&&&
[0*]C(=O)CCCCN&[0*]Nc1nc(-c2cccc(N[1*])c2)cs1&[1*]C(=O)CCCN&&&
CC1=CC=CC(C2=NN(CC(=O)NN)C=C2C(=O)NN)=C1&&&
[1*]N(C)C&[1*]C1(c2cccc(O[0*])c2)CCCCCC1&[0*]Cc1cc2cnccc2[nH]1&&&
[1*]C1OC(n2cc(C#C)c(=O)[nH]c2=O)C(O)C1O&[1*]C[0*]&[0*]OP(=O)(O)CP(=O)(O)OP(=O)(O)O&&&
[2*]N1CC(C)C([3*])Oc2ncc(C3=CCCC3)cc2C1=O&[2*]C(C)CO&&[3*]C[1*]^[1*]N([0*])C&[0*]C(=O)c1ccccc1&&&
[4*]N([3*])C&[3*]S(=O)(=O)c1ccc2c(c1)C(=O)C(=O)N2C&&[4*]C1CCN([1*])CC1^[1*]C([0*])=O&[0*]O[2*]&[2*]Cc1ccccc1&&&
[3*]C(C)(C)Cc1ccccc1&[3*]N[4*]&[4*]CC(O)C[1*]&[1*]O[0*]&[0*]C(=O)c1ccccc1N[2*]&[2*]C(=O)c1ccccc1O&&&
FC1=CC=C2OC3=C([NH]C4=CC=CC=C43)C2=C1&&&
NC(CS)CCCC(F)(F)F&&&
[0*]C(C)=O&[0*]N1CCC([2*])CC1&[2*]Oc1cc(N[1*])ccc1C#N&[1*]C(=O)c1ccccc1&&&
CN1C(=O)C(=CN2CCN(C3=CC=CC=C3)CC2)C(=O)N(C)C1=O&&&
[2*]CCC&[2*]C1CN([0*])CCN1[1*]&[0*]C(=O)c1cc(C)cc(C)c1&&[1*]C(C)C&&
[1*]CC&[1*]O[0*]&[0*]C(=O)c1cc2c(s1)-c1ccc(O[2*])cc1S(=O)(=O)C2&[2*]C1CCCCCC1&&&
[0*]CC#Cc1ccc(C)cc1&[0*]Oc1no[n+]([O-])c1S(=O)(=O)c1ccccc1&&&
[0*]C(=O)c1ccc(C)cc1&[0*]N1CCc2c([nH]c3ccccc23)C1c1ncc[nH]1&&&
[1*]Cc1cccc(C)c1&[1*]N[0*]&[0*]C(=O)c1cc2c(C)cc(C)cc2oc1=O&&&
CN1C2=NC=CC=C2C2=CN=C3C4=CC=CC=C4C(O)(C(C#N)C12)C3C1=CC=CO1&&&
[2*]N([3*])c1ccccc1OC&[2*]CC[1*]&[1*]O[0*]^[3*]S(=O)(=O)c1ccc(-n2cnnn2)cc1^[0*]C(C)=O&&&&&
[0*]C(=O)CCC(N)C(=O)O&[0*]N[4*]&[4*]C(C[8*])C([5*])[7*]&[5*]N[1*]&[1*]C(=O)CCC([6*])C(=O)O^[7*]C1CCCCC1^[6*]N[2*]&&[8*]C1CCCCC1^[2*]C(=O)C([3*])CCCN=C(N)N&&&[3*]OP(=O)(O)N&&&
COC1=NC(N(C)C)=NC=C1N1N=C2C(=O)N(C3=CN(C)C(=O)C(Cl)=C3)C(C3=CC=C(C#N)C(F)=C3)C2=C1C(C)C&&&
CCC1=CC2=C(O)C3=C(C(O)=C2O1)C(=O)C=C(CO)O3&&&
[1*]CCc1nnc(S[2*])n1CC&[1*]N[0*]&[0*]C(C)=O^[2*]CC(=O)c1ccc(OC)cc1&&&&
COC1=NC=CC=C1N1N=C2C(=O)N(CC3=CC=C(C4(O)CCC4)C=C3)C(C3=CN=CC(Cl)=C3)C2=N1&&&
[0*]C1C(=O)C(=O)N(c2ccc(-c3ccsc3)cc2)C1c1ccccc1OC(F)(F)F&[0*]C(=O)C1=CCCC1&&&
[1*]S(=O)(=O)c1cc(OC)c(N[0*])cc1OC&[0*]C([2*])=O&[2*]C1CC1C^[1*]N1CCOCC1&&&&
[0*]OC&[0*]C(=O)CC(O)C([8*])CC(C)C&[8*]N[2*]&[2*]C(=O)C([9*])CCC(=O)O&[9*]N[3*]&[3*]C(=O)C([10*])C(C)C&[10*]N[4*]&[4*]C(=O)C([11*])C(C)C&[11*]N[5*]&[5*]C(=O)C([12*])Cc1ccccc1&[12*]N[6*]&[6*]C([1*]
COC1=CC=C(C(=O)C=NO)C(OC)=C1&&&
[0*]C(=O)c1cc(-c2ccc(OC)c(OC)c2)c[nH]1&[0*]N1CCCCC1[1*]&[1*]Cn1cccn1&&&
[0*]C(=O)c1cc2ccccc2s1&[0*]NC1CCCc2ccccc21&&&
[0*]C(=O)c1cc2c(=O)n3cccc(C)c3nc2n(CCc2ccccc2)c1=N&[0*]N[1*]&[1*]Cc1ccc2c(c1)OCO2&&&
COC1=CC(F)=C(C2=CC3=C(C=C2F)C(=O)C2=C(S[NH]C2=O)N3C2CC2)C(F)=C1&&&
[0*]CCC&[0*]N(c1ccccc1)c1ccsc1C(=O)c1nc[nH]n1&&&
[0*]Cc1cn2cc(Cl)ccc2n1&[0*]Nc1ccccc1O&&&
[1*]N1C(C)CCCC1C&[1*]CC[2*]&[2*]N[0*]&[0*]C(=O)CCc1ccc2c(c1)OCO2&&&
[1*]C1CC2(C)C(CCC3(C)C2CCC2C4C(C(=C)C)CCC4(C)CCC23C)C2(C)CCC(O)CC12C&[1*]O[0*]&[0*]C(=O)c1cccc(OC)c1&&&
[1*]CC&[1*]N([2*])c1ccccc1&[2*]S(=O)(=O)c1ccc(N[0*])cc1&[0*]C(=O)c1cccc(-n2c(C)ccc2C)c1&&&
[0*]Oc1cccc(-n2ccnc2-c2ccc(Cl)cc2)c1&[0*]Cc1ccc2ccccc2n1&&&
[4*]C1CCC2(c3cccc(C#N)c3)CC2C1&[4*]N([2*])[0*]&[0*]C([1*])=O&[1*]Nc1ccccc1Cl^[2*]CC[3*]&&[3*]N1CCC(O)C1&&&
[0*]C(C)=O&[0*]N(c1ccccn1)c1cccc(C([1*])=O)c1&[1*]Nc1ccc(C([2*])=O)cc1&[2*]N1CCC(C)CC1&&&
[0*]OC=C(C)CCCc1c(C)cc(CCC(N)C(=O)O)cc1C&[0*]C(=O)CCCc1ccccc1&&&
O=C(O)C1=CC=C2C(=O)C3=C(CCC2=C1)[NH]C1=CC=CC=C13&&&
O=C(O)C1=CC=C(C2=NC3=CC=CC=C3C3=NC=CC=C23)C=C1&&&
[2*]=CC(O)CCCCCC&[2*]=CC1C(O)CC(O)C1[4*]&[4*]CC=[3*]&[3*]=CCCCC([0*])=O&[0*]O[1*]&[1*]CCCc1ccccc1&&&
[0*]C(=O)c1cc(Cl)ccc1OC&[0*]Nc1ccc(C(C)=NNC(=O)c2ccc3c(c2)NCCO3)cc1&&&
[0*]CCCCCCCCCCCCCCCC&[0*]N1CCOCC1&&&
[0*]CC=C&[0*]Nc1nccnc1Oc1ccc(Nc2ccccn2)cc1&&&
[1*]N(C)C&[1*]CC[0*]&[0*]Oc1ccc2c(c1)C(O)(C(F)(F)F)c1ccccc1-2&&&
[0*]OP(=O)(NCc1ccc(C)cc1&[0*]C[1*]&[1*]C1OC(n2cc(C)c(=O)[nH]c2=O)CC1[N-][N+]#N&&&
[1*]Oc1ccccc1OC&[1*]Cc1cc(C([0*])=O)no1&[0*]N1CCOCC1&&&
[0*]CCn1nc2n3c(cccc31)CCC2C&[0*]Oc1ccccc1&&&
[2*]CC&[2*]O[0*]&[0*]C([3*])=O&[3*]C1C(=O)NC(N[1*])=NC1c1ccc(Br)cc1&[1*]C(C)=O&&&
[1*]C1NC(=O)CNC1=O&[1*]CC([0*])=O&[0*]N1CCCCC1&&&
[0*]C(=O)C([1*])C&[0*]N[2*]&[2*]C1CCCCC1^[1*]N1CCCC1&&&&
[3*]S(=O)(=O)c1ccc(OC)cc1&[3*]N([2*])C&[2*]C[5*]&[5*]C1Oc2c(N[0*])cccc2C(=O)N([4*])CC1C&[0*]C([1*])=O&[1*]Nc1ccc(F)cc1^[4*]C(C)CO&&&&
[1*]C1C([0*])OC2OC3(C)CCC4C(C)CCC1C24OO3&[0*]OC1CC2(C)C(CCC3C2CCC2(C)C([2*])CCC32)OC1=O&[2*]C(=O)O^[1*]CO&&&&
[1*]C(=O)C(O)(CC)c1cccs1&[1*]N[3*]&[3*]C1C[N+]2([2*])CCC1CC2&[2*]CCC([0*])=O&[0*]OC&&&
[0*]C(C)=O&[0*]N[2*]&[2*]C(C([1*])=O)C(C)C&[1*]N1CCC(c2cc(-c3cncc(C#N)c3)n(-c3ccccn3)n2)CC1&&&
[5*]CC&[5*]C1([6*])NC(=O)N([3*])C1=O&[3*]CC([0*])=O&[0*]Nc1cc(C)c(C)cc1C^[6*]CC([1*])=O&&[1*]N[2*]&[2*]CC[4*]&[4*]SC&&&
[0*]C(C)=O&[0*]O[2*]&[2*]C1CC([3*])C2C(CCC3(C)C2CCC2(C)C([4*])OC4(CCC(C)CO4)C(C)(O)C32)C1(C)C&[3*]O[1*]&[1*]C(C)=O^[4*]C1OC1(C)C&&&&
[1*]N([0*])C&[0*]C(=O)c1ccc(S(N)(=O)=O)cc1&&[1*]Cc1cc2ccccc2[nH]c1=O&&
[1*]Nc1nc(OC)cc(OC)n1&[1*]S(=O)(=O)c1c(C([0*])=O)c(C)cc(C)c1C&[0*]Nc1ccc(F)cc1&&&
[1*]Cc1nnnn1CCC&[1*]N([0*])[2*]&[0*]C([3*])=O&[3*]C1CNC1^[2*]C(C)C&&&&
[0*]C(C)=O&[0*]NC(=[1*])C(=O)O&[1*]=Cc1ccc(Cl)cc1&&&
[0*]C(=O)c1cccc(-n2ncc3nc(Nc4ccc(OC(F)(F)F)cc4)ncc32)c1&[0*]N[1*]&[1*]CCO&&&
CCCC1=C(C2=CC=C(C)C=C2)N=CN1CC1=CC=C(C2=CC=CC=C2C2=N[NH]N=N2)C=C1&&&
[1*]CC&[1*]N([2*])[3*]&[2*]CC&&[3*]CCCC[4*]^[4*]N1C(=O)C([0*])OC1c1ccc(Cl)cc1&[0*]OC&&&
[0*]OC&[0*]CC[1*]&[1*]Oc1c(OC)cccc1-c1cc(-c2ccccc2Cl)on1&&&
[1*]C(C)(C)CC&[1*]O[0*]&[0*]C([2*])=O&[2*]C1CCC2C3CCC4N(C)C(=O)C(C)CC4(C)C3CCC12C&&&
[2*]CC([1*])C&[1*]N[0*]&[0*]C(=O)c1cc(=O)c2ccc(Cl)cc2o1^[2*]Sc1ccc(Cl)cc1&&&&
CCC1=CC=C2[NH]C3=C(CC(=O)NC4=C3S[N+]([O-])=C4)C2=C1&&&
[0*]OC&[0*]C(=O)c1cccc(C[1*])c1&[1*]N1CCOCC1&&&
[0*]CCC&[0*]N([1*])[2*]&[1*]CCc1ccc(Cl)c(Cl)c1&&[2*]C1CC1&&
O=C(NN=CC1=CC=C([N+](=O)[O-])O1)C1=CC2=C(SC=C2)N(C2=CC=C(Cl)C=C2)C1=O&&&
[1*]N1CCN(c2cccc3[nH]c(=O)oc23)CC1&[1*]CCCCCC[0*]&[0*]Oc1ccc(-c2nc3ccccc3o2)cc1&&&
[0*]=C(C)CCC[1*]&[0*]=CCc1c(C)oc2ccccc12&&[1*]C1OCC([2*])C(O)C1O^[2*]CO&&&
[0*]CCCCCC(=O)C(=O)O&[0*]Oc1cc(-c2ccccc2)cc2c1-c1cc(C(=O)O)ccc1C2&&&
COC1=C2C(=NOC2=O)C2=CC(N3CCOCC3)=C(S(C)(=O)=O)C=C2C1=O&&&
[2*]CC&[2*]N([3*])[1*]&[1*]C(=O)CCS(=O)(=O)Cc1ccc(C)cc1&&[3*]CC([0*])=O^[0*]Nc1ccccc1OC&&&
[0*]Nc1cc(C)ccn1&[0*]C(=O)C[1*]&[1*]Oc1ccc(Cl)cc1&&&
CC1=CC=C(C2=CC(C(C)(C)C)=CC(C(C)(C)C)=C2O)C=C1&&&
[1*]CCC&[1*]N1CCC([2*])CC1&[2*]C[0*]&[0*]Oc1nc2sccc2n2cccc12&&&
[0*]Nc1nn(Cc2ccccc2)c2c(N3CCN(C)CC3)nc(CC)nc12&[0*]C(C)=O&&&
[1*]CC&[1*]O[0*]&[0*]C(=O)c1nnc(C23CCC([2*])CC2C3)o1&[2*]C(N)=O&&&
[1*]SC1c2ccccc2COc2ccc(C(=O)O)cc21&[1*]CC[0*]&[0*]N[2*]&[2*]S(=O)(=O)c1ccccc1&&&
[2*]Cc1c(OC)cccc1OC&[2*]N1CCN([3*])CC1&[3*]CCC[0*]&[0*]Oc1cccc2c1OCCC2N[1*]&[1*]C(=O)c1cn(CC[4*])nn1&[4*]N1CCOCC1&&&
[4*]CC#C&[4*]O[0*]&[0*]C([1*])=O&[1*]N1CCN([2*])CC1&[2*]C([6*])=O&[6*]C1CCC([7*])CC1&[7*]C[5*]&[5*]N[3*]&[3*]C(=O)c1cccc(C(F)(F)F)c1&&&
[2*]=CCCCCCCCC&[2*]=CCCCCCCCC([0*])=O&[0*]N[1*]&[1*]C(CO)c1cccc(Cl)c1&&&
CC1=CC=CC(Cl)=C1NC1=NC=C(C2=CC=CC=C2S(N)(=O)=O)C=C1F&&&
[0*]C(C)=O&[0*]N1C(c2ccc(Br)cc2)CC2CNCC21&&&
[1*]CC&[1*]O[0*]&[0*]C(=O)Cn1cnc2cc([N+](=O)[O-])ccc21&&&
[0*]Nc1sc2c(c1C(N)=O)CC(C)(C)NC2(C)C&[0*]C(=O)C[1*]&[1*]Oc1ccccc1&&&
[2*]=Cc1ccc(F)cc1&[2*]=CC[0*]&[0*]SS[1*]&[1*]CCC(=O)O&&&
[0*]N(C)C&[0*]CC[1*]&[1*]Sc1cnc2ccccc2c1-c1ccccc1Cl&&&
[0*]N1CCN(C2=C(Cl)C(=O)N(c3ccc(CC)cc3)C2=O)CC1&[0*]C(=O)c1ccco1&&&
[2*]CC([0*])=O&[0*]Nc1ccccc1O[1*]&[1*]Cc1ccccc1^[2*]C1CCCCN1&&&&
[0*]CC(=O)NN=C(c1ccccc1)c1ccccn1&[0*]N1CCc2ccccc21&&&
[0*]S(=O)(=O)c1cc(-c2nnc(Nc3cccc(C(F)(F)F)c3)c3ccccc23)ccc1C&[0*]N1CCCC1&&&
[1*]Oc1ccc(-c2c(C(N)=O)nn3c2CS(=O)(=O)C3)cc1&[1*]C1CCN([0*])CC1&[0*]C([2*])=O&[2*]C1CCCC1&&&
ClC1=CC=C(C2=NC(C3=CC=C([N+]4=CC=C5C(=C4)CCS5)C=C3)=CO2)C=C1&&&
[6*]C1([9*])CC1C=C&[6*]N[0*]&[0*]C([8*])=O^[9*]C([4*])=O^[8*]C1CC2(CN1[1*])C(C)(C)C21CCC1&[4*]NS(=O)(=O)N1CCCC1&[1*]C(=O)C([7*])C(C)C&&&[7*]N[2*]&[2*]C(=O)C([8*])[10*]&[9*]N[3*]&[3*]C(=
[0*]N1CCCC1C&[0*]CCc1ccc2ccc(Cl)cc2c1&&&
[0*]C(=O)C1=C(C)Nc2ccnn2C1c1ccccc1F&[0*]N1CCN(c2ccc(F)cc2)CC1&&&
[0*]N1C(=O)C2C(c3ccc(OC)cc3)N3C(=O)N(c4cccc(C)c4)C(=O)C3([1*])C2C1=O&[0*]C1CCCCC1&&[1*]Cc1ccc(OC)cc1&&
OC1=C(Cl)C=C(Cl)C=C1C=NNC1=NC(NC2=CC=CC(Cl)=C2)=NC(NC2=CC=CC(Cl)=C2)=N1&&&
[0*]Nc1nc(C(C)C)nc2ccccc12&[0*]Cc1ccc2c(c1)OCO2&&&
CCC1=CC=C(C(=O)NNS(=O)(=O)C2=CC=CC(C(=O)O)=C2)C=C1&&&
CC1=NN(OC2=CC=CC(Cl)=C2)C(=O)[NH]1&&&
[1*]Oc1ccc(CC)cc1&[1*]CC([0*])=O&[0*]N1CCCSC1=N&&&
[1*]CCC&[1*]N([2*])c1ccccc1Oc1cccc(C(F)(F)F)c1&[2*]S(=O)(=O)c1ccc(N[0*])cc1&[0*]C(C)=O&&&
[7*]SC&[7*]CCC([4*])C(N)=O&[4*]N[0*]&[0*]C(=O)C([5*])Cc1ccccc1&[5*]N[1*]&[1*]C(=O)C([6*])Cc1ccc(OP(=O)(O)O)cc1&[6*]N[2*]&[2*]C(=O)C[8*]&[8*]SS[9*]&[9*]CC([3*])=O&[3*]N(C)C&&&
NC1=NS(=O)(=O)C2=C(N)C=CC=C12&&&
[0*]Nc1cc2ccc(-c3cc(F)ccc3C)cc2cn1&[0*]C([1*])=O&[1*]C1CCC(=O)NC1&&&
[2*]CC&[2*]O[0*]&[0*]C([6*])=O&[6*]C1CCC([7*])N1[5*]&[5*]S(=O)(=O)c1ccc(C)cc1&&[7*]C([1*])=O^[1*]O[4*]&[4*]CC[3*]&[3*]Oc1ccc(Cl)cc1&&&
CC(C)C1=CC(C2C3=CC=C4C=CC=NC4=C3OC3=C2C(=O)CC(C)(C)C3)=CC2=C1OCO2&&&
[2*]Cc1cccc(OC)c1&[2*]N[0*]&[0*]C(=O)c1cnc(N2CCN([1*])CC2)cn1&[1*]C(=O)c1cccnc1C&&&
CC1=NN(C)C(=O)C2=C1N=C(N1CCOCC1)S2&&&
[1*]CC&[1*]O[0*]&[0*]C([2*])=O&[2*]C1CN(c2nc3cc(C)c(CC)cc3[nH]2)CCN1&&&
[0*]Nc1ccc(N([2*])C)cc1&[0*]C([1*])=O&[1*]Nc1ccc(C(F)(F)F)cc1^[2*]CC[3*]&&[3*]N1CCOCC1&&&
[0*]CC&[0*]N([1*])c1nc(C)nc(-c2cc(C(N)=O)c[nH]2)c1[N+]#[C-]&[1*]CC&&&
[2*]N1CCN([0*])C(C)C1&[0*]C(=O)C[1*]&[1*]Oc1ccccc1^[2*]S(=O)(=O)C[3*]&&[3*]C1(N(O)C=O)CCCC1&&&
[0*]OC1c2cc3c(cc2C(c2cc(OC)c(O)c(OC)c2)C2C(=O)OCC12)OCO3&[0*]CC[1*]&[1*]N([2*])C&[2*]Cc1cccs1&&&
CN1C=C(C2=CC=CC=C2)C(C(C2=CC=CC=C2)C2=CC=C3C=CC=CC3=C2)=N1&&&
[0*]Nc1nc2c(C)cccc2s1&[0*]C(=O)Cc1cccc2ccccc12&&&
[1*]C(C)(C)C&[1*]N[0*]&[0*]C(=O)C[2*]&[2*]SC1=Nc2ccccc2NC(C)(C)CS1&&&
[2*]N([0*])C&[0*]C(=O)c1c(O)cccc1O[1*]&[1*]Cc1ccccc1^[2*]CCCC1(O)c2ccccc2-c2ccccc21&&&&
[0*]Oc1ccccc1&[0*]C1([1*])NC(c2cccs2)C2C(=C1C(=O)c1ccccc1)C(c1ccccc1)NC21C(=O)Nc2ccccc21&[1*]OC=Cc1cccs1&&&
[0*]Oc1ccccc1O&[0*]C1CCN([1*])CC1&[1*]Cc1ccc(-c2ccncc2)cc1&&&
[0*]Nc1nc2nn(C)cc2c2nc(-c3ccc(C(C)C)cc3)nn12&[0*]C([1*])=O&[1*]Nc1ccccc1&&&
[12*]SC&[12*]CCC([7*])C([4*])=O&[4*]N[9*]&[9*]C(Cc1c[nH]cn1)C([5*])=O^[7*]N[1*]^[5*]N[10*]&[1*]C(=O)C([8*])Cc1c[nH]cn1&[10*]C(CO)C(C)C&[8*]N[2*]&&&[2*]C(=O)C([9*])Cc1ccccc1&[9*]N[3*]&[3*]C([0*])=O&[0*]O[6*]
CC(C)C1=NN=C(C2=CC=NC(N3CCC(C4=CC=CC=C4)CC3)=N2)O1&&&
COC1=CC=C(OC)C(S(=O)(=O)NN=C(C)C2=CC=NC=C2)=C1&&&
[0*]=Cc1ccc(OC)cc1&[0*]=CC(=O)C=[1*]&[1*]=Cc1ccccc1Cl&&&
[0*]CCCC(=O)c1cc(C)cs1&[0*]N1Cc2ccccc2C1&&&
[4*]=Cc1cc(C(C)(C)C)c(O)c(C(C)(C)C)c1&[4*]=Cc1ccc(O[0*])cc1&[0*]CC[1*]&[1*]O[2*]&[2*]CC[3*]&[3*]Oc1cc(N[5*])ccc1I&[5*]S(C)(=O)=O&&&
[0*]Cc1ccc2nonc2c1N&[0*]N1CCCCC1&&&
CCCCCCCCCCCC1=C(CCC(=O)O)C(=O)OC1&&&
[0*]CC&[0*]Oc1ccc(CC[3*])cc1O[2*]&[2*]CC&&[3*]N[1*]^[1*]C(=O)C[4*]&[4*]C1CCCC1&&&
[0*]CCCCCCCC&[0*]Nc1cc2c(Nc3ccc(F)c(Cl)c3)c(C#N)cnc2cn1&&&
[0*]C(=O)c1ccc(-n2cnc(C)c2)c(OC)c1&[0*]N[2*]&[2*]C1CCCN([1*])C1&[1*]Cc1ccccc1F&&&
CC1C(=O)C2=CC(O)=CC=C2OC1C1=CC=C(O)C=C1&&&
[0*]CC&[0*]OP(=O)(O[1*])C(=[2*])Cl&[1*]CC&&[2*]=Cc1csc(-c2ccc(Br)cc2)n1&&
[0*]C(C)=O&[0*]N[1*]&[1*]CCCc1nc2ccccc2n1CCc1ccccc1F&&&
CC1CC(CBr)=NO1&&&
[0*]C(=O)c1ccc(-c2nc3cc(C#N)cc(C(C)C)c3o2)cc1&[0*]N[1*]&[1*]C1CCN(C)CC1&&&
[0*]C(=O)c1ccc([N+](=O)[O-])o1&[0*]Nc1ccc(Cl)cc1N1CCOCC1&&&
[0*]C(=O)c1ccc(F)cc1&[0*]N1CCC([1*])CC1&[1*]N1CCC([2*])CC1&[2*]Cn1cccn1&&&
NC1=C(C(=O)C2=CC=C(Br)C=C2)C2=C(CCNC2)S1&&&
[1*]C1C2CCCC1C2=NO[0*]&[0*]Cc1ccccc1&&[1*]Cn1ccnc1&&
[1*]CCCCC&[1*]C1(c2ccccc2)C(=O)NC2=C(C(=O)CCC2)C1c1ccc2nc(O[0*])sc2c1&[0*]CC&&&
[0*]Nc1nc(-c2cccc(-c3cccs3)n2)c(-c2cccs2)s1&[0*]C1CCCCC1&&&
[0*]NC&[0*]C(=O)CC[1*]&[1*]Oc1ccccc1C(=O)O&&&
[0*]CC(C)C&[0*]ON=C1C=C(C=[1*])C(=O)C(C)O1&[1*]=Cc1ccccc1&&&
FC1=CC=C2N=C(NC3=CC=C4[NH]N=CC4=C3)OC2=C1&&&
[0*]CC(C)=O&[0*]C1CC2([1*])C(=O)C(Cc3ccccc3)=CC2CC1O&[1*]CO&&&
[0*]C(=O)c1sc(C)nc1C&[0*]Nc1cc(S([1*])(=O)=O)ccc1N1CCOCC1&[1*]N1CCCCC1&&&
[1*]OC&[1*]C1CN([2*])CC1[3*]&[2*]CC([0*])=O&[0*]N1CC(C)OC(C)C1^[3*]C(=O)NN1CCCCC1&&&&
[1*]C1C2OC(c3ccc(C)cc3)OC1(C)OO2&[1*]C[0*]&[0*]OS(N)(=O)=O&&&
[0*]OC&[0*]C([1*])=O&[1*]N[3*]&[3*]C1C([4*])OC([5*])C(O)C1O&[4*]Cn1cc(-c2ccc(F)cc2)nn1&&[5*]C[2*]^[2*]OC(=S)NC&&&
O=S(=O)(C1=CC=C(Br)C=C1)C1C2=CC=CC=C2C2CC(C3=CC=CC=C3)N(O2)C1S(=O)(=O)C1=C=C(Br)C=C1&&&
[0*]C(=O)Cc1ccc(OC)cc1&[0*]O[1*]&[1*]CCCc1c[nH]cn1&&&
[0*]OC&[0*]C(=O)C1=C(C)NC(C)=C(C([1*])=O)C1[4*]&[1*]OC&&[4*]C([2*])=O^[2*]O[3*]&[3*]CC[5*]&[5*]N1C(=O)c2ccccc2S1(=O)=O&&&
[0*]OC&[0*]C([1*])=O&[1*]C1(O)CCC2C3CCc4cc(O)ccc4C3CCC21C&&&
[0*]CC&[0*]Oc1cccc2[nH]c(=O)[nH]c12&&&
[1*]CC&[1*]Oc1cc(C([3*])C([0*])=O)ccc1O[2*]&[0*]N[4*]&[4*]S(=O)(=O)c1ccccc1^[2*]C(C)C&&&[3*]Nc1ccc2nnc(C)c3c2c1&&
[0*]C(=O)c1ccco1&[0*]N1CC2CCN(c3cnccn3)CC2C1&&&
[0*]N1CCN(c2ccc(OC)cc2)CC1&[0*]CCC[1*]&[1*]N[2*]&[2*]S(=O)(=O)c1ccc2nc3ccccc3c(=O)n2c1&&&
[2*]CCCCC&[2*]N[0*]&[0*]C([1*])=O&[1*]Nc1ccc2ncc(-c3ccc(F)cc3)nc2n1&&&
[1*]Nc1ccn(C)n1&[1*]CC([2*])CO&[2*]N[0*]&[0*]C(=O)c1cccc(N(C)C)c1&&&
[0*]C(=O)C(C)(C)C&[0*]NC1=NCCS1&&&
[0*]OC&[0*]C(=O)c1c(-c2cc(OC)c(OC)c(OC)c2)c2ccc(OC)cc2c(=O)n1CCCC([1*])=O&[1*]N1CCCCC1&&&
[0*]=Cc1cc(OC)c([N+](=O)[O-])c(OC)c1&[0*]=CC(=O)c1ccc(OC)cc1OC&&&
[0*]=C(C)C&[0*]=CCCC([1*])(C)O&[1*]C1Cc2cc(O)c(cc2O)C(=O)NC([2*])C(=O)NC([3*])C(=O)N1&[2*]CO&&[3*]CO&&
NC1=NON=C1-C1=NC2=CN=CC=C2N1CC1=C(F)C=CC=C1F&&&
O=C(C1=CC=CC=C1)C1=CC=C2C3=C(C=CC2=C1)[NH]N=C3&&&
O=C1CC2=CC(NC3=NC=CC=C3F)=CC=C2N1&&&
ClC1=CC=C(CN2C(C3=CC=CC=C3)=CN3N=C(C4=CC=CC=C4)N=C23)C=C1&&&
[0*]C(=O)c1cc(N2CCNC2=O)cc(CC)c1O&[0*]N[1*]&[1*]C[2*]&[2*]C1CCC2(CC1)OCCO2&&&
[0*]C(C)C&[0*]Nc1nccn2c(-c3ccco3)cnc12&&&
C1=CN2N=CC=CC2=N1&&&
[0*]Oc1c(CCCCC)cc2c(c1OC)CN([2*])C2=O&[0*]C([1*])=O&[1*]N(C)C^[2*]CC&&&&
[1*]C1CCC(c2ccc(OC)c(OC)c2)O1&[1*]O[0*]&[0*]CCCc1cccnc1&&&
[0*]CC&[0*]SC1=C(C#N)C(c2ccc(O)c3c2CCCC3)C2=C(CCCC2=O)N1&&&
[0*]Cc1ccc(OC)cc1&[0*]N([1*])[3*]&[1*]CCCCC[4*]&[4*]N1CC([5*])N([2*])C(c2ccc(O)cc2)C1^[3*]Cc1ccc(O)cc1^[2*]Cc1cccnc1&&&&[5*]Cc1ccccc1&&
ClC1=CC=CC(C2=NC(N3C4CCC3CC4)=NC3=NC4=C(N5CCC4)C=CC=C23)=C1&&&
[0*]Oc1c(C)cccc1C&[0*]C(=O)C[1*]&[1*]Oc1ccc(Br)cc1C(C)(C)C&&&
[0*]Oc1cccc2c1CCN(C)C2=O&[0*]CCCC[1*]&[1*]N1CCN(c2cccc3cccnc23)CC1&&&
[4*]Oc1cc(-c2nc(C(C)C)cs2)nc2c(C)c(OC)ccc12&[4*]C1CC2C(=O)NC3([7*])CC3C=CCCCCC([5*])C(=O)N2C1&[5*]N[1*]&[1*]C(=O)C([6*])C(C)(C)C^[7*]C([0*])=O^[6*]N[2*]&[0*]N[3*]&
[1*]C(=O)c1ccc(-c2cc3c([nH]2)c(=O)n(CCC)c(=O)n3CCC)cc1&[1*]N1CCN([2*])CC1&[2*]C([0*])=O&[0*]OC&&&
NCC1=CC=C(Cl)C=C1Cl&&&
CC1=CN=CC(C2=C(C3=CC=C(F)C=C3)N(C)C3=NC=CC=C23)=C1&&&
[2*]CC(N)Cc1ccccc1&[2*]N([0*])c1ccc2c(c1)OCO2&[0*]C([1*])=O&[1*]Nc1cccc2cnccc12&&&
[1*]CC&[1*]N([2*])[3*]&[2*]CC&&[3*]CC[4*]^[4*]N[0*]&[0*]C(=O)c1ccc2nsnc2c1&&&
[1*]CC&[1*]O[0*]&[0*]C(=O)c1ccc(N=Cc2c(O)[nH]c(=S)[nH]c2=O)cc1&&&
[0*]CC&[0*]Oc1cc(C=[2*])ccc1O[1*]&[1*]Cc1ccccc1&&[2*]=C(C(=O)O)c1ccc(S(C)(=O)=O)cc1&&
[0*]Nc1ccc(C(=O)O)cn1&[0*]C1CCCCC1&&&
[0*]S(=O)(=O)c1ccccc1&[0*]Nc1cc(-c2cc(F)ccc2O)sc1C(=O)O&&&
[2*]CCc1ccc(OC)c(OC)c1&[2*]N[0*]&[0*]C(=O)C[1*]&[1*]Oc1ccc(C(C)(C)C)cc1&&&
[3*]OC&[3*]C1C([4*])OC2COC(c3ccccc3)OC2C1[5*]&[4*]O[0*]&[0*]Cc1ccccc1^[5*]O[1*]&&[1*]CC([2*])Cn1ccc(=O)[nH]c1=O&[2*]OS(=O)(=O)O&&&
[0*]CCCCCC&[0*]N1C2Cc3c(Br)ccc(O)c3C1Cc1cc(O)c(O)cc12&&&
[0*]S(=O)(=O)c1ccc(Oc2ccc(-c3ccccc3)cc2)cc1&[0*]Nc1nccs1&&&
[0*]C(=O)CCc1ccccc1&[0*]Nc1ncnc2c1cnn2-c1ccccn1&&&
[0*]C(C)=O&[0*]N[4*]&[4*]C(Cc1ccc(CP(=O)(O)CO)cc1)C([1*])=O&[1*]N[5*]&[5*]C1CCC(=O)N([6*])C1=O&[6*]CC([2*])=O&[2*]N[3*]&[3*]Cc1ccccc1&&&
=C1C2CC3C(C2C(=O)N1C1=CC=CC=C1)NC1=CC=CC=C1N3C&&&
O=C(NN=CC1=C[NH]N=C1C1=C[NH]C2=CC=C(F)C=C12)C1=CC=C(F)C=C1&&&
[1*]Cc1ccc(OC)c(OC)c1&[1*]N[0*]&[0*]C(=O)c1cc(C)n(C2CC2)c1C&&&
CC(=NNC1=CC=C(Cl)C=C1)C1=CC=C(NC(=N)N)C=C1&&&
[0*]Nc1c2ccccc2[n+](C)c2c1[nH]c1ccccc12&[0*]CCCCCCCCC[1*]&[1*]Nc1c2ccccc2[n+](C)c2ccccc12&&&
O=C1CSC(C2=C(Br)C=CC=C2Br)N1C1=CC=C(CC(=O)O)C(Br)=C1&&&
[0*]Cc1ccc(-c2nc3cc(C#N)cc(C)c3o2)cc1&[0*]Oc1ccc(-c2cc(C(F)(F)F)nn2C)cc1&&&
[0*]CC&[0*]Sc1nc(Cl)cc(-c2ccc3c(c2)CC(C)N3)n1&&&
N=C(N)C1=CC=C(N2C=CC3=C(C4=CC=C(C(=N)N)C=C4)C=CC=C32)C=C1&&&
[0*]C(=O)C(N)Cc1cccc(F)c1&[0*]N[2*]&[2*]CCC([1*])=O&[1*]N1CCCC1[3*]&[3*]C(=O)O&&&
O=C(C1=CC=CC=C1F)C1=CC=C(O)C(O)=C1O&&&
CC1=C(C(=O)C2=CC=CC=C2)N2C=C(Br)C=CC2=C1Br&&&
[0*]=C(C)C&[0*]=CCn1cc(-c2ccc(S(C)(=O)=O)cn2)cn1&&&
CC(=N)N1CCN(C2=CC=C(OCN3C(C4=CC=CC=C4)=NC4=C(Br)C=C(Br)C=C43)C=C2)CC1&&&
[0*]C(C)=O&[0*]O[2*]&[2*]C1C2CCC(C2)C1[3*]&[3*]O[1*]&[1*]C(C)=O&&&
[0*]N(C)C&[0*]CC[1*]&[1*]N1CCN([2*])CC1&[2*]C1(c2ccccc2F)CCCCC1&&&
C1=CC=C(C2CCNCN2)C=C1&&&
[3*]CC&[3*]Oc1ccccc1C[4*]&[4*]N([1*])[5*]&[1*]C(=O)CCC([2*])=O&[2*]Nc1cc(C)on1^[5*]C(C([0*])=O)c1ccc(O)cc1&&[0*]OC&&&
[0*]OC&[0*]C([1*])(C)C[2*]&[1*]OC&&[2*]Oc1c2ccoc2cc2oc(=O)ccc12&&
[1*]CC&[1*]O[2*]&[2*]C(CO)CCC([5*])C&[5*]C1CCC2C3CCC4CC([3*])CCC4(C)C3CC([4*])C12C&[3*]O[0*]&[0*]C(C)=O^[4*]OC&&&&
[0*]C(C)=O&[0*]O[3*]&[3*]C1C(C)=CC23C(=O)C(C=C(C[2*])C(O)C12O)C1C(CC3C)C1(C)C&[2*]O[1*]&[1*]C(=O)c1ccccc1&&&
O=C(O)C1=NC2=CC=CC=C2[NH]C1=O&&&
[0*]Cc1ccccc1&[0*]N[1*]&[1*]Cc1cccc(C[3*])c1&[3*]N[4*]&[4*]CCCCCCC[5*]&[5*]N[6*]&[6*]CCCCC[7*]&[7*]N[8*]&[8*]CCCCCCCC[9*]&[9*]N[10*]&[10*]Cc1ccccc1O[2*]&[2*]Cc1ccccc1&&&
[3*]S(=O)(=O)c1cccc2c1NCC(C)(C)C2&[3*]N[2*]&[2*]C(Cc1nc2ccccc2s1)C([1*])=O&[1*]N1CC2CCCC2CN([0*])C1&[0*]C(=O)c1cccnc1&&&
[0*]C1(C)CCc2[nH]c3c(C(C)=O)cc(-c4ccc(Cl)cc4Cl)cc3c2C1&[0*]N(C)C&&&
[0*]S(=O)(=O)c1ccc(C)cc1&[0*]Nc1ccc(C)cc1&&&
[0*]N1CCc2cc(OC)c(OC)cc2C1c1ccccc1&[0*]CCCC[1*]&[1*]N([2*])C&[2*]CCCCC[3*]&[3*]Nc1cc(-c2ccc(Cl)cc2)c2cc(OC)c(OC)cc2n1&&&
[1*]C1C(C)=CC23C(=O)C(C=C(CO)C(O)C12O)C1C(CC3C)C1(C)C&[1*]O[0*]&[0*]C(=O)CCc1ccccc1&&&
[0*]C(=O)c1cccc2c1OCS2&[0*]Nc1nc[nH]n1&&&
NC(CS)CO&&&
CC1=CC(=O)N=C(NC2=NC3=CC=CC=C3S2)[NH]1&&&
[2*]=CCC&[2*]=CCC=[3*]&[3*]=CCC=[4*]&[4*]=CCC=[5*]&[5*]=CCC=[6*]&[6*]=CCCCCC([0*])=O&[0*]N[1*]&[1*]CCc1c[nH]cn1&&&
[3*]CC([1*])=O&[1*]N[2*]&[2*]C(=O)c1ccccc1F^[3*]O[0*]&&[0*]C(=O)c1oc2ccc(F)cc2c1Cc1ccccc1&&&
[0*]S(=O)(=O)c1c(N)nc2sc(C)cn2c1=O&[0*]Nc1c(Cl)cccc1Cl&&&
[0*]C(=O)c1oc(Br)cc1C&[0*]Nc1cccc(-c2nn3c(C)nnc3s2)c1&&&
[2*]Nc1ncnc2cc(-c3ccc(S(C)(=O)=O)cc3)sc12&[2*]C([0*])C(F)(F)F&[0*]O[1*]&[1*]CC(F)(F)F&&&
[0*]Cc1cccc(C)c1O&[0*]N[1*]&[1*]Cc1coc(-c2ccc(C(F)(F)F)cc2)n1&&&
[0*]S(=O)(=O)c1ccc(N)cc1Cl&[0*]N1CCN(c2ncccn2)CC1&&&
[0*]Oc1ccc2sc(-c3nc(C)c(C(C)(C)C)s3)cc2c1&[0*]CC[1*]&[1*]O[2*]&[2*]CCO&&&
O=C1OC2=CC=CC=C2C=C1C1=NN(C(=O)C2=CC=CO2)C(C2=CC=CO2)C1&&&
[0*]C(C)=O&[0*]N[3*]&[3*]C(C)c1ccc(O[2*])cc1&[2*]C1CCN(c2ccnc(O[1*])c2)C1&[1*]C[4*]&[4*]C1CC1&&&
O=C(CCCCCCCN=C(C1=CC=CC=C1)C1=CC=CC=C1)NO&&&
[1*]CC&[1*]Oc1ccc(N[0*])cc1&[0*]C(=O)c1cc(=O)c2cccc(I)c2o1&&&
[5*]N1CC2(CN([1*])C2)c2c([nH]c3cc(OC)ccc23)C1CO&[1*]C([2*])=O&[2*]Nc1ccccc1^[5*]CCC[3*]&&[3*]O[0*]&[0*]C([4*])=O&[4*]N[6*]&[6*]C1CCCC([7*])C1&[7*]CO&&&
O=[N+]([O-])C1=CC=C(NC2=NC(C(F)(F)F)=CC(NC3=CC=CC(Cl)=C3)=N2)C=C1&&&
[0*]OC&[0*]CC([2*])CC[1*]&[1*]OC&&[2*]Nc1nc(-c2ccc(S(=O)(=O)CCO)cc2)nc2ccccc12&&
[1*]CC([0*])=O&[0*]Nc1nccs1&&[1*]C1Sc2ccccc2N(CC(O)CO)C1=O&&
[0*]Nc1cnc(S(C)(=O)=O)cn1&[0*]C(=O)c1ccccc1&&&
[2*]=Cc1cccc(OC)c1&[2*]=Cc1cc(OC)c(O[0*])c(OC)c1&[0*]C1OC([4*])C(O)C(O)C1O&[4*]C[1*]&[1*]N[3*]&[3*]C1CCC2(C)C(CCC3(C)C2CCC24OCC5(CCC(C)(C)CC52)CC34)C1(
O=C1CC2(CO1)CC(C1=CC=CC(OC3=CC=CC=C3)=C1)C1C(=O)NC(=O)C12&&&
[2*]CC&[2*]O[0*]&[0*]C(=O)c1[nH]cc(C[4*])c1C&[4*]Sc1nnc(C[3*])n1-c1ccccc1&[3*]N[1*]&[1*]C(=O)c1cccs1&&&
[1*]NC&[1*]C(=O)C[3*]&[3*]O[0*]&[0*]C(=O)CC[4*]&[4*]N[2*]&[2*]C(=O)c1cccs1&&&
[0*]Oc1ccccc1OC&[0*]CC(=O)NN=Cc1ccc(F)cc1&&&
[0*]C(=O)CCC&[0*]N([1*])c1ccccc1F&[1*]Cc1cnc[nH]1&&&
CC1=C(CCC2=CC=CC=C2)C(=O)N2N=C(C3=CC=CC=C3)N=C2[NH]1&&&
[1*]Cc1cc(C(F)(F)F)ccc1OC&[1*]N[0*]&[0*]C([3*])=O&[3*]C1CCCN([2*])C1&[2*]Cc1ccc(F)cc1F&&&
[2*]N([0*])c1ccc(OC)cc1&[0*]C([1*])=O&[1*]Nc1cccc(Cl)c1^[2*]CCC[3*]&&[3*]N(C)C&&&
[1*]S(=O)(=O)c1cccc(C)c1&[1*]Nc1cccc2c1OC([4*])C(C)CN([3*])C2=O&[3*]C(C)CO&&[4*]C[0*]^[0*]N([2*])C&[2*]S(=O)(=O)c1ccccc1&&&
[0*]Oc1cccc2c(C)cc(C)nc12&[0*]C[2*]&[2*]C1CCN([1*])C1&[1*]C[3*]&[3*]C1CC1&&&
[0*]CC(=O)NN=C1CCCC(C)C1&[0*][N+]12CC[N+]([1*])(CC1)CC2&[1*]CC(=O)NN=C(N)N[2*]&[2*]CC(=O)O&&&
[0*]S(=O)(=O)CCC&[0*]Nc1ccc(Nc2c3ccccc3nc3cc(N)ccc23)c(OC)c1&&&
[5*]=CC&[5*]=C(C)C([0*])=O&[0*]O[3*]&[3*]C1CC([6*])C2(C)COC3C4OC5CC(C6C(=C5C([4*])C=CC(C)(C)O6)C13C)C(=O)OC5(C)C2=O&[4*]O[2*]&[2*]C(C)=O^[6*]CC([1*])=O&&[1*]OC&&&
[0*]CC&[0*]OP(=O)(O[1*])C(Cc1ccc(S(N)(=O)=O)cc1)P(=O)(O[2*])O[3*]&[1*]CC&&[2*]CC&[3*]CC&&
[1*]CC([0*])=O&[0*]Nc1ccc2c3c(cccc13)C(=O)N(c1cccc(Br)c1)C2=O&&[1*]N1CCN([2*])CC1^[2*]CCO&&&
[8*]C(CC(C)C)C([5*])=O&[5*]N[12*]&[12*]C(Cc1ccccc1)C(=O)O^[8*]N[1*]&&[1*]C(=O)C([9*])C&[9*]N[2*]&[2*]C(=O)C([10*])CC(C)C&[10*]N[3*]&[3*]C(=O)C([11*])Cc1ccccc1&[11*]N[4*]&[4*]C([0*])=O&[0*]O[6*]&[6*]C
[0*]C(=O)c1cnn2c(C)cc(C)nc12&[0*]N[1*]&[1*]C(C)c1ccccc1&&&
[0*]CC&[0*]Oc1cc(Nc2ncc3c(n2)CC(c2ccccc2)CC3=O)ccc1C&&&
[2*]CCCC&[2*]O[0*]&[0*]C([1*])=O&[1*]N([4*])c1ccc(Nc2c3ccccc3nc3cc([N+](=O)[O-])ccc23)cc1&[4*]CC([3*])C&[3*]OC&&&
[2*]CC&[2*]N[0*]&[0*]C(=O)c1ccccc1Nc1nc(Nc2ccc(O[1*])cc2)c2ccccc2n1&[1*]CCF&&&
[0*]CCn1cnc2cc(-c3ccc(Cl)cc3)sc2c1=O&[0*]N1CCCCC1&&&
[0*]C(=O)c1csc(NC2CCc3ccccc32)n1&[0*]Nc1cccc2ccccc12&&&
[1*]N1CCCC(c2nc(C)no2)C1&[1*]CC([0*])=O&[0*]N[2*]&[2*]Cc1ccccn1&&&
[0*]C(=O)Cc1ccccc1Cl&[0*]Nc1ccc(S(=O)(=O)N=C(N[1*])N[2*])cc1&[1*]C(=O)Cc1ccccc1Cl&&[2*]C(=O)c1ccccc1&&
[0*]C(=O)C(=C)C(O)c1cc2cc3c(cc2nc1Cl)OCO3&[0*]OC&&&
[0*]C(=O)CCCc1ccc(F)cc1&[0*]O[1*]&[1*]Cc1cc(=O)n2ccsc2n1&&&
[1*]Cc1cc(C)nc2ccccc12&[1*]Oc1ccc(C([0*])=O)cc1&[0*]N[2*]&[2*]C1CN(C)CCC1[3*]&[3*]C(=O)NO&&&
O=C1C=C(C2=CC=CC([N+](=O)[O-])=C2)OC2=CC(F)=CC=C12&&&
[1*]CC&[1*]N([2*])[3*]&[2*]CC&&[3*]CC([0*])=O^[0*]N1CC(CCl)c2c1cc1c3c(cccc23)CN([4*])C1&[4*]CC[5*]&[5*]N(C)C&&&
[0*]Cc1cccnc1&[0*]O[1*]&[1*]C1C2CCN(CC2)C1[2*]&[2*]C(c1ccccc1)c1ccccc1&&&
[1*]Sc1nnc(C)s1&[1*]CC1=C(C(=O)O)N2C(=O)C([2*])C2SC1&[2*]N[0*]&[0*]C([3*])=O&[3*]C1CC1&&&
[1*]C(C)c1nc2ccccc2[nH]1&[1*]N[0*]&[0*]C(=O)c1ccccc1C(=O)O&&&
[2*]Cc1cc(=O)n2ncsc2n1&[2*]N1CC([0*])C1&[0*]O[1*]&[1*]Cc1csc(C(F)(F)F)c1&&&
[0*]Oc1ccccc1C=NNc1nc(Nc2ccc(C#N)cc2)nc(N2CCOCC2)n1&[0*]Cc1csc(CC(CO)CO)n1&&&
[1*]CC([0*])=O&[0*]Nc1ccc(S([2*])(=O)=O)cc1&[2*]N[3*]^[1*]Sc1nc2ccc[nH]c-2n1^[3*]C1CCCCC1&&&&&
[0*]OC&[0*]C(=O)c1sc(-c2cn(Cc3ccc(C)cc3)cn2)nc1C&&&
[1*]CO&[1*]C1SC([0*])C(O)C(O)C1O&[0*]Oc1ccc(-n2cccc2)cc1&&&
C[N+](C)(C)N=C(N)C1=CC=C2C(=C1)CC1=CC(Cl)=CC=C12&&&
[0*]C(=O)c1ccccc1&[0*]NC(=P(C1CCCCC1)(C1=CCCCC1)C1CCCCC1)N1CCCCC1&&&
[0*]C(=O)c1cccc([N+](=O)[O-])c1&[0*]Nc1nnc(C23CC4CC(CC(C4)C2)C3)s1&&&
[0*]=C1C(=O)N(Cc2c(C)noc2C)c2ccccc21&[0*]=Cc1ccc(N2CCOCC2)cc1&&&
[0*]CC(O)C[1*]&[0*]Oc1ccccc1&&[1*]N1CCc2c([nH]c3ccccc23)C1&&
[0*]CCCC&[0*]SC1=CC(=O)C=CC1=O&&&
[0*]CC&[0*]OC1CC(O)c2ccccc21&&&
[3*]CC&[3*]N([4*])[5*]&[4*]CC&&[5*]CC[2*]^[2*]Oc1ccc(N[0*])cc1-c1nc(=O)c2ccc(OC)cc2[nH]1&[0*]C([1*])=O&[1*]N(C)C&&&
[0*]C1OC(n2cnc(O)cc2=O)C(F)C1O&[0*]CO&&&
[7*]C(C)C([1*])=O&[1*]N[8*]&[8*]CC([2*])=O^[7*]N[0*]^[2*]N(C)C&[0*]C(=O)CC[4*]&&&[4*]O[5*]&[5*]CC[6*]&[6*]Oc1ccc(C[9*])cc1&[9*]N[3*]&[3*]C(=O)C(N)Cc1ccc(O)cc1&&&
[2*]CC(=O)O&[2*]N1C(=O)C(=[1*])SC1=S&[1*]=Cc1cccc(O[0*])c1&[0*]Cc1ccc(Cl)cc1&&&
CCCCN=C1SCC(=O)N1N=CC1=CC=C(C2=CC=C(Cl)C=C2)O1&&&
N#CC1=CC=C(NC2=NC=CC(C(C#N)C5=CC=C(CS(C)=O)C=C5)=N2)C=C1&&&
[0*]Oc1ccc2c(C)cc(=O)oc2c1C&[0*]CCCC[1*]&[1*]N1CC=C(c2noc3cc(F)ccc23)CC1&&&
[1*]CC([0*])=O&[0*]Nc1cccc(F)c1&&[1*]Sc1nnc(-c2ccoc2C(=O)O)o1&&
[0*]Nc1ccc(OC)cc1&[0*]C([1*])=O&[1*]N[3*]&[3*]CC([2*])=O&[2*]N([4*])[5*]&[4*]Cc1cccs1&&[5*]C(C)C&&
[0*]C(C)=O&[0*]Nc1ccc(Cl)c(-c2csc(N[1*])n2)c1&[1*]C([2*])=O&[2*]N[3*]&[3*]C(=O)c1c(F)cccc1F&&&
[0*]Oc1c2ccoc2c(OC)c2oc(=O)ccc12&[0*]C(=O)c1ccccc1&&&
[1*]N1CC(c2ccc(OC)c(O[0*])c2)CC2OCCC21&[0*]C1CCOCC1&&[1*]C1CC1&&
[1*]Oc1ccc2c(C)cc(=O)oc2c1&[1*]CC([0*])=O&[0*]N[2*]&[2*]CCC[3*]&[3*]N1CCN(c2ccccc2)CC1&&&
[0*]Nc1ccc2c(c1)c1ccccc1n2CC&[0*]C(=O)c1ccc(S([1*])(=O)=O)cc1&[1*]N1CCOCC1&&&
[0*]N1CCN(c2ncc(C)c(-c3cccs3)n2)CC1C&[0*]C(C)c1ccc(F)cc1&&&
[7*]CC&[7*]C1OC(=O)C(C)C([3*])C(C)C([4*])C([1*])(C)CC(C)C(=O)C(C)C(O)C1(C)O&[1*]OC&&[3*]O[0*]^[0*]C(=O)c1ccccc1^[4*]O[2*]&&[2*]C1OC(C)CC([6*])C1O&[6*]N([5*])C&[5*]Cc1ccc
COC1=CC(CN2C=CC3=NC(NC4=CC=C(N5CCN(C)CC5)C=C4)=NC=C32)=CC(F)=C1O&&&
[2*]Cc1ccc(C)o1&[2*]N[0*]&[0*]C([1*])=O&[1*]N[3*]&[3*]Cc1nncn1C(C)C&&&
CC1=CN(CC2=N[NH]C=N2)C2=CC=CC=C12&&&
CC1=CC=CC(Cl)=C1NC1=NS(=O)(=O)C(C)=C1&&&
[0*]C(=O)c1cn(Cc2ccc(F)cc2)c2ccc(OC)cc12&[0*]N[4*]&[4*]C1CCC([5*])CC1&[5*]CC[3*]&[3*]N[1*]&[1*]C([2*])=O&[2*]Nc1ccc(F)cc1&&&
[0*]CC=C&[0*]N1CCc2c([nH]c3ccccc23)C1c1cn(CCc2cccc3ccccc23)c2ccccc12&&&
[0*]Oc1ccccc1CC=C&[0*]Cc1cn(Cc2ccccc2)nn1&&&
CC1=CC=CC(C#CC2=CC=CC([N+](=O)[O-])=C2)=N1&&&
[0*]CC#Cc1c[nH]cn1&[0*]O[1*]&[1*]Cc1cncc(C2CCCCC2)c1&&&
[0*]Cc1nccn1C&[0*]N1CCc2nc(N3CCCC3)sc2C1&&&
[0*]C(=O)c1ccccc1OC&[0*]Nc1ccc2nc(N[1*])c3nccn3c2c1&[1*]CCCO&&&
[0*]OC&[0*]C(=O)c1ccc2c(c1)OCCO2&&&
O=C1NN=C(C2=CC=CC=C2)C1=NNC1=CC=C(Br)C=C1&&&
CC1=CC=CC2=C1NC(=O)C2(C1=C[NH]C2=CC=C(Br)C=C12)C1=C[NH]C2=CC=CC=C12&&&
[0*]C(=O)CC(C)(C)C&[0*]N1CCC([3*])CC1&[3*]CCC([1*])=O&[1*]N[2*]&[2*]CCc1ccccn1&&&
O=C1NC(C2=CC=CC=C2)=CC2=NC3=C(CO)C=C(C(F)(F)F)C=C3N2C1=O&&&
[0*]N([2*])C&[0*]C(=O)C=[5*]&[5*]=CC[4*]^[2*]C1CCCCC1^[4*]N1CCC([3*])C1=O&&&[3*]N[1*]&[1*]S(=O)(=O)c1cc2ccc(Cl)cc2s1&&&
[2*]S(=O)(=O)c1ccc(OC)cc1&[2*]N1CCC([3*])CC1&[3*]C([0*])=O&[0*]N1CCC2C1CCC(=O)N2[1*]&[1*]Cc1cccnc1&&&
[9*]CCCC&[9*]N[0*]&[0*]C(=O)C([10*])Cc1ccc(O[7*])c([N+](=O)[O-])c1&[7*]CC&&[10*]N[1*]^[1*]C(=O)C([11*])Cc1ccccc1&[11*]N[2*]&[2*]C(=O)C([12*])Cc1ccccc1&[12*]N[3*]&[3*]C(=O)C([13*])Cc1ccccc1&[13*]N
[0*]C(=O)c1sc2nc3c(cc2c1N)C(=O)CC(C)(C)C3&[0*]Nc1nccs1&&&
[1*]Nc1cc(C)nc(C)n1&[1*]CC([0*])=O&[0*]Nc1cc([N+](=O)[O-])ccc1Cl&&&
[1*]CC&[1*]O[0*]&[0*]C(=O)CCC(=O)NN=Cc1ccc(O)cc1O&&&
[0*]C1CCN(C#N)C1&[0*]Oc1nc2ccccc2s1&&&
[2*]Cc1ccc(OC)cc1&[2*]N[0*]&[0*]C([1*])=O&[1*]N[3*]&[3*]C1CCCCC1&&&
[0*]Nc1c(C)cc(Br)cc1C&[0*]C([2*])=O&[2*]C1CCC([3*])CC1&[3*]Cn1c(=O)c2sccc2n(CC([1*])=O)c1=O&[1*]N1CCCCC1&&&
[0*]N(C)c1cccc(-c2ccn3ncnc3c2)c1&[0*]C(=O)c1ccc[nH]1&&&
NC1=C(C(=O)C2=CC=C(Br)C=C2)SC(NC2=CC=CC=C2)=N1&&&
[0*]S(=O)(=O)c1ccc(CC)cc1&[0*]NC1=NC(=O)C(=[1*])S1&[1*]=Cc1cc(C)ccc1C&&&
[2*]N(C)C&[2*]S(=O)(=O)c1cc(N[0*])ccc1Cl&[0*]C(=O)C[1*]&[1*]Sc1nc(SC(F)F)ncc1[N+](=O)[O-]&&&
[0*]=CC(=O)O&[0*]=Cc1ccc(-c2ccc(-c3ccccc3)cc2)cc1&&&
C=C1C2=CC(OC)=C(OC)C=C2C(=O)N(C2=CC=CN=C2)C1C1=CC=C(OC)C=C1&&&
[0*]C(=O)c1cnn(-c2ccc(Cl)cc2Cl)c1CCC&[0*]Nc1ccc(F)cc1F&&&
C(=C1CCN(C2COC3=CC=CC=C3CO2)C1)C1=COC=N1&&&
[2*]CC#N&[2*]N([0*])[6*]&[0*]C(=O)C([3*])Cc1ccccc1&[3*]N[1*]^[6*]C1CCCCC1^[1*]C([5*])=O&&&[5*]C1CCCN1[4*]&[4*]CC=[7*]&[7*]=Cc1ccccc1&&&
[0*]Nc1ccc(C)cc1&[0*]C([1*])=O&[1*]Nc1cc(C)ccn1&&&
[0*]CCCN=Cc1cc2cc(CC=C)ccc2nc1Cl&[0*]N1CCN([1*])CC1&[1*]CCCN=Cc1cc2c3c(cccc3n1)CCC2&&&
[0*]C(=O)Cc1ccccc1&[0*]Nc1ccc(CCCCc2nnc(N[1*])s2)nn1&[1*]C(=O)Cc1ccccc1&&&
COC1=CC(C2=CC3=C(NC4=CC=CC5=C4OCO5)N=CN=C3[NH]2)=CC(OC)=C1OC&&&
[0*]CC&[0*]N([1*])[2*]&[1*]CC&&[2*]CC(O)c1cc2ccc(Br)cc2c2cc(Br)ccc12&&
[1*]C1CNCCN1c1ccnc(N2CCCCC2C)n1&[1*]C[0*]&[0*]Oc1cccnc1&&&
[5*]CC&[5*]C1(O)CC2CN(CCc3c([nH]c4ccccc34)C(C([0*])=O)(c3cc4c(cc3OC)N(C)C3C([4*])(O)C([3*])C4)C2)C1&[0*]OC&&[3*]O[2*]^[2*]C(C)=O^[4*]C([1*])=O&&[1*]OC&&&
[1*]CCC&[1*]Nc1nc(Nc2cccc(C([0*])=O)c2)cc(N2CCN(C)CC2)n1&[0*]N[2*]&[2*]Cc1ccc(Cl)nc1&&&
N=C(C1=CC=CC(F)=C1)N(NC(=O)C=C(O)NN(C(=O)C1=CC=CC=C1)C1=CC=CC=C1)C1=CC=CC=C1&&&
[0*]C(=O)c1cc2cnc(OC)[nH]c-2nc1=O&[0*]Nc1cccc2c1CC([1*])C2&[1*]N1CCOCC1&&&
[1*]C(C)O&[1*]C12OC1C1OC13C1(C)CCC4=C(COC4=O)C1CC1OC13C2(C)O&&&
CN1CCC2CC(O)(C#CC3=CC=CC=N3)CCC21&&&
N#CC1=CC=C(C(C2=C[NH]C3=CC=C(F)C=C23)C2=C[NH]C3=CC=C(Br)C=C23)C=C1&&&
COC1=CC=C(NC2=NC(C)=NC=C2C2=NC(C)=NC(N)=N2)C=N1&&&
[0*]N([2*])c1cc(C)cc(C)c1&[0*]C(=O)C[1*]&[1*]Oc1nsnc1N1CCCCCC1^[2*]C1CCN(C)CC1&&&&
[0*]=C1C(=O)Nc2ccc([N+](=O)[O-])cc21&[0*]=Cc1ccc(Cl)cc1&&&
[0*]C(=O)C(CCC)n1ccc(N[1*])cc1=O&[0*]N[2*]&[2*]C(CC(=O)O)C(=O)C[3*]^[1*]C(=O)c1ccccc1-n1cnnn1^[3*]S[4*]&&&[4*]Cc1ccccc1F&&&
[0*]Nc1cc(-c2ccc(OC)cc2)sc1C(=O)O&[0*]C(=O)c1ccc(OC)cc1&&&
CC(C)(C)C1=NC2=NC(N)=NC(Cl)=C2N=C1C1=CC=C(Cl)C(Cl)=C1&&&
[2*]N1CSCC1C#N&[2*]CC([0*])=O&[0*]N1CCC([1*])CC1&[1*]Oc1cccc2onc(N)c12&&&
[1*]N([0*])C&[0*]C(=O)c1[n+]([O-])Oc2ccccc2C1=O&&[1*]Cc1ccccc1&&
[0*]C1(C#C)OC(n2ccc(N)nc2=O)C(F)C1O&[0*]CO&&&
CC1=CC=C(N2C(C3=CC=C(F)C=C3)=NC3=CC=C(N)C=C3C2=O)C=C1&&&
[0*]OCn1c(Sc2ccccc2)c(C)c(=O)[nH]c1=O&[0*]CCO&&&
[0*]ON=C(C#Cc1ccc(OC)cc1)c1cccc(OC)c1&[0*]C([1*])=O&[1*]N1CCOCC1&&&
COC1=CC2=C(C=C1OC)C(C(=O)O)N(S(=O)(=O)C1=CC=C(C)C=C1)N2&&&
[0*]Nc1ccc(-c2ccccc2S(C)(=O)=O)cc1F&[0*]C(=O)c1cc(C[1*])on1&[1*]Oc1ccc(F)cc1&&&
[3*]=C(C)C&[3*]=CCCC(=[4*])C&[4*]=CC[1*]&[1*]N([2*])c1ccc(S(C)(=O)=O)cc1&[2*]CC([0*])=O&[0*]Nc1ccccc1&&&
CC1=CC=C2NCC3CC4P(=O)(CCC(=O)O)OC(=O)CC4(C)C2=C1&&&
[0*]=Cc1ccc(C(C)(C)C)cc1&[0*]=C1N=C(N)C(C#N)=C1C#N&&&
[0*]C(=O)CCc1ccc(C)o1&[0*]Nc1nc(-c2ccccc2)cs1&&&
[0*]Nc1ccccc1N&[0*]C(=O)CCCCC(=O)O&&&
[0*]C1NC(=NN2C(=O)C=C(C)C2=O)C1c1ccc(Cl)cc1&[0*]C1CC1&&&
[0*]C1CCCN(c2nc(-c3ccco3)cc(C(F)(F)F)n2)C1&[0*]Cn1ccnc1&&&
[0*]OCn1cnc2c(=O)n3cc(-c4ccc(OC)cc4)nc3[nH]c21&[0*]CCO&&&
[0*]Nc1ncnc2cnc(-c3ccc(O)cc3)cc12&[0*]CC[1*]&[1*]N1CCNCC1&&&
[0*]N1CCN(c2c(F)cc3c(=O)c(C(=O)O)cn4c3c2OCC4C)CC1C&[0*]CC(=O)c1ccccc1&&&
N#CC1=C(N)SC=C1C1=CC=CC=C1&&&
[4*]C(C)(C)C&[4*]N[1*]&[1*]C([0*])=O&[0*]O[3*]&[3*]C1CCN([5*])CC1&[5*]S(=O)(=O)c1ccc(N[2*])cc1&[2*]C(=O)c1ccc(Br)o1&&&
[0*]S(=O)(=O)c1ccc(C)cc1&[0*]Nc1ccc(N2CCCCS2(=O)=O)cc1&&&
[0*]Nc1cc(OC)c(OC)c(OC)c1&[0*]C([1*])=O&[1*]N[2*]&[2*]Cc1ccccn1&&&
[0*]C([1*])=O&[0*]N[2*]&[2*]CCc1cccs1^[1*]N1CC(=O)Nc2ccccc21&&&&
[0*]OC&[0*]C([1*])=O&[1*]C1CN(c2ccc(OC)cc2)C(=O)O1&&&
O=[N+]([O-])C1=CC=C(C(F)(F)P(=O)(O)O)C=C1&&&
[0*]C(=O)CCCc1nc(=O)c2ccccc2[nH]1&[0*]N[1*]&[1*]Cc1ccco1&&&
[2*]C(C)C(C)CN=Cc1ccccc1&[2*]O[0*]&[0*]C([1*])=O&[1*]Nc1nc2cc(Cl)ccc2s1&&&
[0*]Oc1ccc(CCCCCC)cc1&[0*]Cc1ccc2[nH]c(=O)ccc2c1&&&
[4*]C(C(C)C)C(C)C&[4*]O[0*]&[0*]C([1*])=O&[1*]N[5*]&[5*]C(C([2*])=O)C(O)C(O)C([6*])C([3*])=O&[2*]NC1c2ccccc2CC1O&&[3*]NC1c2ccccc2CC1O&[6*]O[7*]^[7*]C(C)(C)C&&&
C1=CC=C(N2CCN(C3=NC4=CC=CC=C4C4=NC(C5=CC=CC=C5)=NN34)CC2)C=C1&&&
[0*]C(=O)c1cnc(Nc2ccc(C)nc2)c2ccoc12&[0*]N[1*]&[1*]CCCn1ccnc1&&&
[0*]C(=O)c1noc(C)c1[N+](=O)[O-]&[0*]Nc1ccccc1S([1*])(=O)=O&[1*]N1CCN(C)CC1&&&
[2*]C(C([1*])=O)C(C)C&[1*]N1CCN(c2ccccc2)CC1&&[2*]N[0*]^[0*]C(=O)c1ccco1&&&
[0*]C(=O)c1ccc(OC)cc1&[0*]Nc1cccc(C([1*])=O)c1&[1*]N1CCCC1&&&
CC1=CC(NC2=N[NH]C(=NN)S2)=C2OC=CC2=C1&&&
CC1=CC(OC2=NC=C(C(F)(F)F)C=C2Cl)=CC=C1C1=C2C(N)=NC=CN2C(C2CCCO2)=N1&&&
[1*]Nc1ccc(OC)cc1C[2*]&[1*]S(=O)(=O)c1cc(Br)ccc1Cl&&[2*]C1([0*])CCN(C)C1=O^[0*]OC&&&
[0*]=Cc1cncc(C#N)c1Nc1ccc2[nH]ccc2c1C&[0*]=Cc1cccc(F)c1&&&
[4*]=CCC([1*])c1ccc(OC)cc1&[1*]N[0*]&[0*]C(=O)CCCC[2*]^[4*]=Cc1ccccc1^[2*]N([3*])C&&&[3*]S(=O)(=O)c1cccc(F)c1&&&
NC(=O)C1=CC=CC(C2=CN=NC(NC3=CC=CC(F)=C3)=N2)=C1&&&
[0*]C(=O)c1cnc(N)c(S(=O)(=O)C2CCC2)c1&[0*]Nc1ccccc1N1CCOCC1&&&
[0*]Cc1ccc([N+](=O)[O-])cc1&[0*]Sc1nnc(-c2ccncc2)n1-c1ccccc1&&&
C=CCN1C(C2=CC=CC=C2)=N[NH]C1=S&&&
[0*]Nc1c(C)n(C)n(-c2ccccc2)c1=O&[0*]C(=O)c1cccc(N[1*])c1&[1*]S(=O)(=O)c1ccccc1&&&
[0*]N1CCN(c2ccccc2C)CC1&[0*]C([3*])=O&[3*]C1CCC([4*])CC1&[4*]C[1*]&[1*]N[2*]&[2*]S(=O)(=O)c1ccccc1&&&
[1*]C(=O)c1cnn(-c2ccc(OC)cc2)c1C1CCN([2*])CC1&[1*]N[4*]&[4*]CCc1ccc(Cl)cc1Cl^[2*]C([0*])=O&&[0*]O[3*]&[3*]C(C)(C)C&&&
[1*]=Cc1ccc(C)s1&[1*]=C1CN([0*])CC(=[2*])C1=O&[0*]CCc1ccccc1&&[2*]=Cc1ccccc1&&
CC(O)C1=CC=C([N+](=O)[O-])C(O)=C1&&&
[2*]C(C(=O)C(F)(F)F)C(C)C&[2*]N[0*]&[0*]C(=O)Cn1ccc(N[1*])nc1=O&[1*]C(=O)c1ccco1&&&
[0*]C(=O)c1cc(C)oc1C&[0*]N1CC(=O)N2C([1*])C(c3ccc(C#CC4CC4)cc3)C2C1&[1*]CO&&&
[0*]C(=O)c1nc2ccccc2[nH]1&[0*]N1CCCC([1*])C1&[1*]Cc1cccc(F)c1&&&
COC1=CC2=C(C=C1OC)C(CC1=CC(Cl)=CC(Cl)=C1)NCC2&&&
[0*]=Cc1ccccc1OC&[0*]=Cc1nc2ccccc2[nH]1&&&
COC1=CC=C(N2N=CC3=C2C2=CC=CC=C2N(C)C3=O)C=C1&&&
[0*]C(=O)C1c2cccc(OC)c2C(=O)N2CCc3c([nH]c4ccccc34)C12&[0*]Nc1c(Cl)c[n+]([O-])cc1Cl&&&
COC1=CC=C(C2=CC(OC)=C(OC)C(OC)=C2)C=C1N&&&
[0*]CC&[0*]Nc1nc(C)c(-c2cccc(C(F)(F)F)c2)s1&&&
[4*]C(C(=O)O)C(C)C&[4*]N[0*]&[0*]C([11*])=O&[11*]C1CCCN1[1*]&[1*]C(=O)C([5*])C(C)C&[5*]N[2*]&[2*]C(=O)C([6*])C&[6*]N[3*]&[3*]C(=O)C([7*])CCC[8*]&[7*]N[9*]&[9*]CC[10*]^[8*]NC(=N)N^[10*]NC(=N)N&&&&&
[0*]N1CCCC(c2nc(=O)c3nnn(Cc4ccc(Cl)cc4)c3[nH]2)C1&[0*]Cc1ccccc1&&&
CN(C(=S)N1CCCC(C2=CC=CC=C2F)=N1)C1=CC=CC=C1&&&
[2*]Cc1ccc(OC)c(OC)c1&[2*]Nc1nc(N[3*])nc(-n2cnc3cc(O[0*])ccc32)n1&[0*]CC[1*]&[1*]Oc1ccccc1^[3*]CC[4*]&&[4*]NC(=N)NO&&&
[1*]=CC&[1*]=CC=[2*]&[2*]=Cc1cc(C(C)(C)C)ccc1O[0*]&[0*]CC(N)CS&&&
[0*]C(=O)c1ccc(F)cc1Oc1ccccc1OC&[0*]Nc1cc[nH]c(=O)c1&&&
[0*]Nc1c(-c2cccc(C)c2)nc2ccc(Br)cn12&[0*]C1CCCCCC1&&&
[0*]C(C)=O&[0*]N[1*]&[1*]CCc1ccc(-c2[nH]c3ccnc(=O)c-3cc2-c2ccccc2)cc1&&&
[0*]S(=O)(=O)c1ccc2ccccc2c1&[0*]N[1*]&[1*]C1CCN(c2ccc(Cl)cn2)C1&&&
COC1=CC=C(CC2C3=CC(OC)=C(OC)C=C3CC[N+]2(C)C)C=C1OC&&&
[0*]C(=O)c1csc(-c2cccs2)n1&[0*]Nc1cccnc1&&&
[0*]OC&[0*]CCC[1*]&[1*]NC(=S)N=c1scc(C)n1Cc1ccccc1F&&&
CC1=CC=C(SC2=C(Cl)C(=O)C3=CC(Cl)=CC(Cl)=C3C2=O)C=C1&&&
[1*]=Cc1ccc(CC)cc1&[1*]=CC([0*])=O&[0*]OC1c2c(ccc3ccc(=O)oc23)OC(C)(C)C1O&&&
[0*]Oc1ccc(CC2=C(c3ccc(OC)cc3)C(C)(C)Oc3cc(F)ccc32)cc1&[0*]CC[1*]&[1*]N1CCCC1&&&
CNC1=NC(C)=C(C2=CC(NC3=CC=CC=C3C(F)(F)F)=NC=N2)S1&&&
O=C(O)C1=CC=C(NC2=NC=C(C(O)(C3=CC=C(F)C=C3F)C(F)(F)F)C=C2F)C=C1&&&
[1*]C1CCC(O)CC1&[1*]N[0*]&[0*]Cc1cccc2cnccc12&&&
[0*]CCC&[0*]N1CCC23c4c5ccc(O)c4OC2C(=O)CCC3(O)C1C5&&&
[0*]CC&[0*]N([1*])c1nc(N)c2cc(OC)c(OC)cc2n1&[1*]CC&&&
[0*]C(=O)C(C)(CC)CCC&[0*]N[5*]&[5*]C(C([1*])=O)c1ccc(O[4*])cc1&[1*]N[6*]&[6*]C(C)C([2*])=O^[4*]CC(N)=O^[2*]N[7*]&&&[7*]C(Cc1ccccc1)C([3*])=O&[3*]Nc1ccc2oc(-c3ccc(F)cc3)n
[0*]C(=O)CCCC&[0*]N[5*]&[5*]C1CC([3*])N(C)C1&[3*]O[4*]&[4*]C1CC(n2cnc3c(N)ncnc32)OC1[6*]&[6*]C[2*]&[2*]O[1*]&[1*]C(=O)c1ccccc1&&&
[5*]C(C(=O)c1nc2ccccc2o1)C(C)C&[5*]N[1*]&[1*]C([7*])=O&[7*]C1CCCN1[2*]&[2*]C(=O)C([6*])C(C)C&[6*]N[3*]&[3*]C([0*])=O&[0*]O[4*]&[4*]Cc1ccccc1&&&
[0*]N1Cc2c([nH]c3ccccc23)C(C(C)=O)=N1&[0*]C1CCCCC1&&&
[1*]S(=O)(=O)c1ccc(OC)c(OC)c1&[1*]N1CCN([2*])CC1&[2*]C1CCN([0*])CC1&[0*]C(=O)c1ccc(O)cc1&&&
[3*]Sc1nc2ccsc2c(=O)n1CCC&[3*]CC([0*])=O&[0*]O[2*]&[2*]C(C)C([1*])=O&[1*]N([4*])c1c(N)n(CC(C)C)c(=O)[nH]c1=O&[4*]C1CCCC1&&&
[0*]C(=O)C(N)Cc1c(C)cc(O)cc1C&[0*]N1CCCC1[3*]&[3*]C([1*])=O&[1*]N[2*]&[2*]C(Cc1cccc2ccccc12)C(=O)O&&&
[0*]Cc1cc(=O)oc2cc(OC)ccc12&[0*]Oc1ccc(O[1*])cc1&[1*]Cc1ccccc1&&&
[1*]CC&[1*]N([2*])[0*]&[0*]C([3*])=O&[3*]C1CCC2C3CC=C4N(C)C(=O)CCC4(C)C3CCC12C^[2*]CC&&&&
[1*]CC([0*])=O&[0*]Nc1cccc2nsnc12&&[1*]Sc1ncccn1&&
CN1C=C(C2=C3N=C(N4CCN(C5=CC=CC=C5)CC4)C(C#N)=C(N)N3N=C2)C=N1&&&
[1*]OC&[1*]CC([0*])=O&[0*]N1Cc2ccccc2-c2c(sc(N)c2C#N)C1&&&
[0*]ON=CC1CCN([1*])CC1&[0*]Cc1ccccc1&&[1*]Cc1ccccc1&&
COC1=CC2=C(C=C1OC)C(C(=O)C1=CC=CN=C1)N(C)CC2&&&
[2*]Cc1ccc(C)cc1&[2*]N[0*]&[0*]C(=O)c1cc2ccc(O[1*])cc2oc1=O&[1*]Cc1ccc(F)cc1&&&
[0*]OC&[0*]C(=O)CC([5*])C([1*])=O&[1*]OC&&[5*]N[2*]^[2*]C(=O)C([6*])C(C)C&[6*]N[3*]&[3*]C(=O)C([7*])CC(C)C&[7*]N[4*]&[4*]C(=O)c1ccc2c(c1OC)C(=O)C(OC)=CC2=O&&&
NC1=CC=C2N=CC(S(=O)(=O)C3=CC=CC=C3)=CC2=C1&&&
CC1=CC=C2C=CC=CC2=[N+]1CCCCCCCCC[N+]1=CC=C2C=CC=CC2=C1&&&
CC1=CC=C(C2C3=C(C(C)C)N(C4=CC=CC=C4)N=C3C(=O)N2C2=NC3=CC(Cl)=CC=C3[NH]2)C=C1&&&
[2*]CC&[2*]O[0*]&[0*]C([4*])=O&[4*]C1CCN([3*])CC1&[3*]CCC([1*])=O&[1*]Nc1cc(C)ccc1OC&&&
[0*]N([1*])c1cc(-c2cncc(C)c2)nc2cc3c(cc12)OCO3&[0*]C[2*]&[2*]C1CCCO1^[1*]C[3*]&&[3*]C1CC1&&&
[1*]Nc1nc(C)cs1&[1*]C(=O)C[2*]&[2*]O[0*]&[0*]C([4*])=O&[4*]C1CCCN1[3*]&[3*]S(=O)(=O)c1ccc(Cl)cc1&&&
[0*]NC&[0*]C(=O)C([2*])Cc1ccccc1&[2*]N[1*]&[1*]C(=O)c1sccc1-c1ccccc1&&&
[0*]C(C)C&[0*]N[1*]&[1*]C1CCc2c(O)cccc2C1&&&
N#CC1=CC=C(CN2C=C(C3=CC=C(CC(N)C(=O)O)C=C3)N=N2)C=C1&&&
[2*]C12CCC(C(=C)C)C1C1CCC3C4(C)CCC([1*])C(C)(C)C4CCC3(C)C1(C)CC2&[1*]N1CCCCC1&&[2*]C([0*])=O^[0*]N1CCCCC1&&&
[0*]Oc1ccc(O[1*])c(C)c1&[0*]Cc1nc2ccccc2[nH]1&&[1*]CC(=O)O&&
[0*]C1CCN(c2ccc(Nc3ncc4c5ccnc(F)c5n(C(C)CO)c4n3)nn2)CC1&[0*]N1CCNCC1&&&
[0*]Nc1nc(-c2ccccc2C(C)C)nc2ccccc12&[0*]CN([1*])C&[1*]CCO&&&
[1*]C(=O)c1ccccc1OC&[1*]N[4*]&[4*]CC([0*])=O&[0*]O[3*]&[3*]CC([2*])=O&[2*]N([5*])c1c(N)n(Cc2ccccc2)c(=O)[nH]c1=O&[5*]CCC(C)C&&&
[2*]CC([0*])=O&[0*]O[1*]&[1*]C1CCCCC1=O^[2*]C1NCCNC1=O&&&&
[0*]C(=O)CCS(=O)(=O)CC&[0*]N[1*]&[1*]Cc1ccccc1&&&
[2*]Nc1nc(-c2ccc(N[0*])cc2)cs1&[0*]C([1*])=O&[1*]Nc1ccccc1^[2*]CCCCCc1ccccc1&&&&
[1*]N(C)C(=N)N[0*]&[0*]C(=O)c1cccc(C(F)(F)F)c1&&[1*]CCCCc1ccccc1&&
[0*]S(=O)(=O)c1ccc(-c2nc(-c3cccc(Br)c3)cs2)cc1&[0*]Nc1ccccc1&&&
C1=CC=C(C2=CN3C=CSC3=N2)C=C1&&&
[0*]C(=O)c1occc1C&[0*]N1CCCC([2*])C1&[2*]N[1*]&[1*]C(c1ccc(C(F)(F)F)cc1)c1cccnc1&&&
NC(=O)C1=C(C2=CC=C(O)C=C2)C2=CC(O)=C(O)C=C2[NH]1&&&
[3*]CC&[3*]O[0*]&[0*]C(=O)c1c(N[1*])sc(C([2*])=O)c1C&[1*]C(=O)C[4*]&[4*]Sc1nnc(C(C)C)n1C^[2*]Nc1ccc(Cl)cc1&&&&
[0*]C(=O)c1nsc2ccccc12&[0*]N[1*]&[1*]C1Cc2ccc(Cn3ccnc3)cc2C1&&&
[0*]N1CCN(c2ccc(OC)cc2)CC1&[0*]C(=O)c1ccc(C)c(Nc2ncnc(Nc3ccccc3C(N)=O)c2F)c1&&&
[0*]C(=O)C1=C(C)NC(=O)CC1c1ccc(Cl)cc1&[0*]O[1*]&[1*]C1CCOC1&&&
[0*]OC&[0*]C1CCN(c2nc(-c3ccc(N4CCOCC4)cc3)cnc2N)CC1&&&
[0*]C(=O)c1cccc(F)c1&[0*]N1CCN(c2ccc(N3CC([1*])OC3=O)c(F)c2F)CC1&[1*]Cn1ccnn1&&&
NC(=O)C1=CC=CC(CN2C=NC(Cl)=C2N=O)=C1&&&
C#CC1=CC=C2CC3C4CCC(=O)C4(CCN3C)C2=C1&&&
COC1=CC=C(C2=C(C(N)=O)N=C(C3=CC=CC=C3)[NH]2)C=C1OC&&&
[4*]CCCCCC&[4*]N[1*]&[1*]C([0*])=O&[0*]O[3*]&[3*]Cc1ccc(N([2*])C)cc1&[2*]C(=O)C(N)CCc1ccccc1&&&
[4*]C(C)C&[4*]N[1*]&[1*]C(=O)C(=O)C([5*])Cc1ccccc1&[5*]N[2*]&[2*]C([0*])=O&[0*]O[3*]&[3*]Cc1ccccc1&&&
[1*]Sc1cc(=O)n2nc(C)sc2n1&[1*]CC([0*])=O&[0*]N[2*]&[2*]C1CCCCC1&&&
[1*]CC&[1*]Oc1ccc(S([11*])(=O)=O)cc1&[11*]N1CCN([6*])CC1&[6*]C1CCN([2*])CC1&[2*]C(=O)C([7*])Cc1ccccc1&[7*]N[3*]&[3*]C(=O)C([8*])CC(C)C&[8*]N[4*]&[4*]C([0*])=O&[0*]O[5*]&[5*]C(C)(C)C&&
[0*]N(C)c1ccc(C(F)(F)F)cc1&[0*]CC(=O)NNC(=O)CCCC[1*]&[1*]N1Cc2ccccc2C1=O&&&
[0*]OCn1cnc2c(N)ncnc21&[0*]CCC(=O)O&&&
[0*]C(C)=O&[0*]N(c1ccccc1)c1ccc(O)cc1C(=O)O&&&
[0*]C(=O)c1c(C([1*])=O)c2ccc(C(F)(F)F)cn12&[0*]N[2*]&[2*]Cc1ccco1^[1*]N1CCCC1&&&&
[0*]OC&[0*]C(=O)c1cc2cc3c(cc2oc1=O)OCC1CCCN31&&&
[2*]OC&[2*]Cc1nc(N[0*])sc1C&[0*]C([1*])=O&[1*]N[3*]&[3*]Cc1ccccc1&&&
[1*]C(C)(C([0*])=O)n1c(C)nc2ccccc21&[0*]Nc1ccccc1&&[1*]N[2*]^[2*]Cc1ccc(C(N)=O)cc1&&&
CC1=CC=C(C2=C(CC(=O)O)SC(C3=CC=CO3)=N2)C=C1&&&
[2*]CC&[2*]Oc1ccc(N[1*])cc1&[1*]C(=O)C[3*]&[3*]O[0*]&[0*]C(=O)c1ccc2ncsc2c1&&&
[0*]Cc1ccc(C(=O)Cn2ncc(O)nc2=O)c(C)c1&[0*]N1CCC([1*])C1&[1*]Nc1ccc(C(C)C)cc1&&&
[0*]OC&[0*]C(=O)c1sccc1S([3*])(=O)=O&[3*]N([1*])[2*]&[1*]Cc1ccccc1&&[2*]Cc1cccs1&&
[1*]CC&[1*]N([2*])[0*]&[0*]C([3*])=O&[3*]C1CCC2C3CCC4N(C)C(=O)C=CC4(C)C3CCC12C^[2*]CC&&&&
COC1=CC=C(C2=C(C)C3=CC=C4C=CC(Cl)=CC4=C3OC2=O)C=C1&&&
[0*]=Cc1ccc(OC)cc1&[0*]=C(c1ccc2c(c1)OCO2)c1cc(OC)ccc1OC&&&
[0*]Cc1cccc(OC)c1&[0*]N[1*]&[1*]C1(CS(=O)(=O)c2cccs2)CCOCC1&&&
[1*]N1CCCC(c2cn(C)c3ccccc23)C1=O&[1*]C1C([0*])C1C&[0*]C(=O)O&&&
CC12CCC3C4CCC(=O)CC4CCC3C1CCC2O&&&
NC1=NC(=O)C2=C([NH]1)[NH]C(CC1=CC=NC=C1)=N2&&&
[0*]C1C(=O)NC(c2ccc(O)cc2)C=C1C(=O)O&[0*]C(=O)O&&&
[0*]=CCC(Cc1c(O)cc(O)c2c(=O)cc(-c3ccc(O)cc3)oc12)C(=C)C&[0*]=C(C)C&&&
[1*]C(=O)O&[1*]C1CN([0*])C1&[0*]Cc1nc(-c2ccc(-c3ncns3)cc2)no1&&&
[0*]Nc1ccccc1OC&[0*]C(=O)C[2*]&[2*]N([1*])C&[1*]C(=O)CCc1nc(=O)c2ccccc2[nH]1&&&
[0*]Oc1ccc(S(C)(=O)=O)cc1&[0*]CCCC[1*]&[1*]N[2*]&[2*]CCc1ccc(O)c(Cl)c1&&&
[1*]Oc1c(C)cccc1C&[1*]C(C)C([0*])=O&[0*]N[2*]&[2*]Cc1nc(-c2cccc(Cl)c2)no1&&&
[2*]N1C(=O)CCCC1=O&[2*]CCC[0*]&[0*]N1CCN([1*])CC1&[1*]CCC[3*]&[3*]N1C(=O)c2cccc3cccc(c23)C1=O&&&
[0*]Cc1nc(=O)c2cnn(-c3ccccc3)c2[nH]1&[0*]N1CCOCC1&&&
[0*]OC&[0*]C([1*])=O&[1*]C1CCC2C3CCC4CC(=NN&&&
[1*]Cc1ccc(OC)c(OC)c1&[1*]N[0*]&[0*]C(=O)c1ccc(-c2cccc(Cl)c2C)o1&&&
CC1=NN(C)C=C1C=CI&&&
[0*]Oc1ccc(C=c2sc3n(c2=O)C(c2ccc(OC)c(OC)c2)c2sc4ncccc4n2C3=O)cc1&[0*]CC[1*]&[1*]N(C)C&&&
[0*]CC(=O)c1c(-c2ccc(F)cc2)[nH]c2cc(OC)ccc12&[0*]Sc1ccccn1&&&
[0*]CCN=c1cc2n(-c3ccc(Cl)cc3)c3ccccc3nc-2cc1Nc1ccc(Cl)cc1&[0*]N1CCOCC1&&&
[0*]Cc1ncc(C)c(OC)c1C&[0*]N1CCOC2(C1)CN(C)C(=O)O2&&&
[0*]C([2*])=O&[0*]N[1*]&[1*]C(c1ccccc1)c1ccccc1^[2*]C1CC1&&&&
ON=C1CCC2=C(C=C(C3=CC=C(F)C=C3)S2)N1&&&
[0*]C1CCCCNC1=O&[0*]Sc1nnc(-c2ccccc2)n1Cc1ccccc1&&&
CC1CC2=CC3=C(C(=C2O1)C1=CC(O)=CC(C(=O)O)=C1)C(C)CCC3O&&&
FC1=CC=CC(NC2=CC=NC3=CC=C(Br)C=C23)=C1&&&
[0*]Nc1scnc1C(N)=O&[0*]C(=O)c1cccs1&&&
O=C1CCSC2=CC(C#CC3=CC=CC=C3)=CC=C12&&&
[0*]C(=O)c1cc2cc(Nc3nccc(-c4cc(O[1*])ccn4)n3)ccc2[nH]1&[0*]N[2*]&[2*]CCC[3*]^[1*]Cc1cccc(F)c1^[3*]N1CCOCC1&&&&&
[2*]C(C)C&[2*]N[0*]&[0*]C(=O)c1ccc(O[1*])c(Cl)c1&[1*]C1CCN(C)C1&&&
COC1=CC=C(CN2C=C(C(=O)C3=C(OC)C(OC)=C(OC)C(OC)=C3OC)C=C(I)C2=O)C=C1&&&
COC1=CC=C(C2C3=CC4=C(C=C3N=C3COC(=O)C32)OCO4)C=C1OC&&&
[4*]C1CCC2(c3cccc(C#N)c3)CC2C1&[4*]N([2*])[0*]&[0*]C([1*])=O&[1*]N[3*]^[2*]Cc1cccc2cc[nH]c12^[3*]Cc1ccccc1&&&&&
[2*]CC&[2*]O[0*]&[0*]C([4*])=O&[4*]C1CCCN1[1*]&[1*]C(=O)C[3*]&[3*]On1nnc2ccccc21&&&
[0*]Nc1ccc(-c2ccccc2S(C)(=O)=O)cc1F&[0*]C([2*])=O&[2*]C1CCCN([1*])C1&[1*]C(=O)c1cncnc1&&&
[2*]N([5*])C&[2*]CC([3*])CS(C)(=O)=O&[3*]N[0*]^[5*]C1COc2cccc(N[0*])c2C1^[0*]C([1*])=O&[1*]N[4*]&[3*]N1CCCC1&[4*]C(Cc1ccc(Cl)cc1)C(=O)O&&&&&
[0*]=C(C(=O)c1ccc(OC)cc1)S(=O)(=O)c1ccccc1&[0*]=Cc1ccccc1&&&
[0*]Cc1cc(C#N)ccc1F&[0*]Oc1ccc2c(c1)c(CN)cn2-c1ccc(C(=O)O)cc1&&&
[0*]N1C(=O)c2c(n(Cc3ccccc3)c3cc(-c4ccc(N)cc4)nn23)N2CC3CCC1C23&[0*]CCO&&&
[0*]C(=O)Cc1ccccc1OC&[0*]N1CCC([1*])CC1&[1*]Cc1ccc(C(N)=O)cn1&&&
[1*]N([3*])C&[1*]CCC[2*]&[2*]N(C)C^[3*]CC([0*])=O&&[0*]Nc1ccc(-c2cc(-c3ccncc3)cc(-c3ccccc3)n2)cc1S(N)(=O)=O&&&
[0*]N1CCN(c2ccc(Nc3ncc4ccn(C5CCC([1*])CC5)c4n3)nc2)CC1&[0*]C[2*]&[2*]C1CCCCC1^[1*]N1CCC(O)C1&&&&
[1*]S(=O)(=O)c1ccc(OC)cc1&[1*]N1CCC([2*])CC1&[2*]C([0*])=O&[0*]Nc1nccs1&&&
[0*]Nc1nc(-c2ccc(C)cc2C)cs1&[0*]C(=O)C[1*]&[1*]Sc1nc2ccccc2s1&&&
CC1=CC=C(NC2=C3N=C(SC4=CC=CC=N4)N=C3[NH]C=N2)C=C1&&&
[1*]CC([0*])=O&[0*]Nc1nc(-c2cc3cc(Cl)ccc3o2)cs1&&[1*]Oc1ccc(Br)cc1&&
CC1=CC=CC=C1N1CC2CC(C3=CC=CC(C4=CC(=O)C5=CC=CC=C5[NH]4)=C3)=NN2C1=O&&&
[0*]C1CCc2n[nH]cc2C1C&[0*]N(C)c1ncnc2[nH]ccc12&&&
[1*]C(C)(c1ccc(OC)cc1)c1ccc(OC)cc1&[1*]N[0*]&[0*]C(=O)Cn1c(=O)n(-c2ccc(F)cc2)c(=O)c2ccccc21&&&
[0*]Nc1ccccc1SC&[0*]C(=O)Cn1ncc2c(C)cccc21&&&
CC(C)C1=CC(C2=NN=C(NC3=CC=CC(Cl)=C3)C3=CC=CC=C23)=CC=C1O&&&
OC1=CC=CC(C2=CC(C3=CC=C4C=CC=CC4=C3)=NC(N3CCOCC3)=N2)=C1&&&
[3*]CCCC(N)=O&[3*]N[0*]&[0*]C(=O)C([4*])CCCCN&[4*]N[1*]&[1*]C(=O)C([5*])CCC[6*]&[5*]N[2*]&[2*]C(=O)c1ccc(-c2ccccc2)cc1^[6*]NC(=N)N&&&&
[0*]C(C)=O&[0*]N[1*]&[1*]CC([2*])Cc1ccc(-c2cccnc2)cc1&[2*]N[3*]&[3*]S(=O)(=O)c1ccc(C)cc1&&&
O=C(O)C1=CC(C2=CC=C(Cl)C=C2)=NC2=CC=CC=C12&&&
O=[N+]([O-])C1=CC=C2C(=C1)C(C1=CC=C(Br)C=C1)CN1CCCC21&&&
[0*]CCCN=C(N)N&[0*]N1C(=O)CCC1[3*]&[3*]CCC[1*]&[1*]N1C(=O)c2ccccc2C1=O&&&
[0*]C([1*])=O&[0*]N[4*]&[4*]CC[5*]^[1*]Nc1ccccc1^[5*]N[2*]&&&[2*]C([3*])=O&[3*]N[6*]&[6*]CC(F)(F)F&&&
NC1=C2OC3=CC=CC=C3OC2=C(NC2=CC=CC=C2)C(=O)C1=NN1CCCCC1&&&
[0*]Oc1ccc(C)cc1-c1ccc(-c2nc3ccccc3[nH]2)cc1&[0*]CCC[1*]&[1*]N1CCC([2*])CC1&[2*]Cc1ccccc1&&&
[0*]OC&[0*]C(=O)C[1*]&[1*]C1CC(=O)c2ccccc2O1&&&
[1*]Nc1ncc(C#N)cc1Cl&[1*]C([2*])c1ccccn1&[2*]C1CCN([0*])CC1&[0*]C(=O)c1cc(C(F)(F)F)nc2ccccc12&&&
[1*]CC&[1*]O[0*]&[0*]C(=O)c1[nH]nc2c1C(=O)N(C)C1=NC3CCCC3N12&&&
[0*]C(N)=O&[0*]N[1*]&[1*]C(=O)CC([2*])=O&[2*]N[3*]&[3*]Cc1ccoc1&&&
[1*]=CC([0*])=O&[0*]Nc1ccc(Cl)cc1&&[1*]=Cc1ccc2c(c1)OCO2&&
[4*]C(CCCC)C([3*])=O&[3*]N[7*]&[7*]C(C)c1ccccc1^[4*]N[0*]&&[0*]C(=O)C([5*])C&[5*]N[1*]&[1*]C(=O)C([6*])CC(C)C&[6*]N[2*]&[2*]C(C)=O&&&
CCC(CC)CN1C=CC2=C1C(=O)C(C1=CC=C(OC)C(OC)=C1)=CC2=O&&&
[4*]CCC&[4*]C1([5*])S(=O)(=O)c2ccc(N[0*])cc2C(c2ccccc2)C1O&[0*]C(=O)CC[1*]&[1*]N([2*])[3*]^[5*]CCC^[2*]CC&&&&[3*]CC&&
[1*]=Cc1ccc(OC)c(OC)c1&[1*]=CC(=O)c1ccccc1N[0*]&[0*]C(=O)c1ccco1&&&
[2*]C(=O)O&[2*]C1([0*])Cc2ccccc2C1c1cccnc1&[0*]N1CCN([1*])CC1&[1*]C(c1ccccc1)c1ccccc1&&&
O=C1CCCC2=C1C(C1=CN=CC(O)=C1)C1=C(CCS1(=O)=O)N2&&&
[0*]C1OC=C(C(N)=O)C(=O)C1(N)F&[0*]OCP(=O)(O)O&&&
C1=CC=C2C3=C([NH]C2=C1)N1CCCC1CC3&&&
[1*]CC&[1*]Oc1cc(C=[3*])ccc1O[2*]&[2*]Cc1ccc(F)cc1&&[3*]=CC(=O)N(C)O[0*]^[0*]C(=O)c1cccnc1&&&
[0*]C(=O)n1oc(=O)c(C(C)C)c1C&[0*]N1CCCCC1&&&
[1*]Nc1nnc(CC)s1&[1*]S(=O)(=O)c1ccc(N[0*])cc1&[0*]C(=O)C(=[2*])C#N&[2*]=Cc1ccccc1&&&
[0*]CCC&[0*]O[1*]&[1*]Cc1ccc2ncnc(Nc3cccc(Br)c3)c2c1&&&
[0*]Cc1ccc(Cl)cc1&[0*]N1CCC(c2ccccc2)C(c2ccccc2)C1&&&
CC1=CC(C)=NC(NC(=S)N2CCCCCC2)=N1&&&
[0*]Nc1onc(C)c1C&[0*]S(=O)(=O)c1ccc(N2C(=O)c3oc4ccccc4c(=O)c3C2c2ccccc2F)cc1&&&
[0*]S(=O)(=O)c1ccc(C)cc1&[0*]N1CCN([1*])C1&[1*]S(=O)(=O)c1cccc2nsnc12&&&
CC1=CC=CC=C1CN1N=CC2=C1N=CN1C(=O)N(CCC3=CC=CC=C3)N=C21&&&
[1*]CC(C)c1c(-c2cc(C)cc(C)c2)[nH]c2ccc(C(C)(C)C([0*])=O)cc12&[0*]N1C2CCC1CC2&&[1*]N[2*]^[2*]CCc1ccccc1&&&
[1*]CC&[1*]N([2*])[4*]&[2*]CC&&[4*]S(=O)(=O)c1ccc(C([0*])=O)cc1^[0*]N[3*]&[3*]C[5*]&[5*]C1CCCCC1&&&
[2*]SC&[2*]CCC([1*])c1nnnn1Cc1ccccc1&[1*]N[0*]&[0*]C(=O)C[3*]&[3*]N1CCOC(=O)C1&&&
[0*]C(=O)c1ccc(CS(=O)(=O)c2ccccc2C)o1&[0*]N1CCN(c2ccc([N+](=O)[O-])cc2)CC1&&&
CN1C2=CC=CC=C2N(C)C2=C1C(=O)[NH]N=C2&&&
[0*]CCCCCCCC(c1ccc(O)cc1)C(C)(CC)CC&[0*]N[1*]&[1*]CCCCCCCCC(C)(C)C1=CC(C)(C)N([O])C1(C)C&&&
COC1=CC2=C(C=C1OC)CN1C(=O)C(C3=C[NH]C4=CC=CC=C34)=NN=C1N2&&&
[7*]CCC&[7*]C1=C(C)C([5*])C(C)CC1[6*]&[5*]N([0*])C&[0*]C(=O)CCc1nc(-c2ccc(N[1*])cc2)no1^[6*]N([4*])C^[1*]C([2*])=O&[4*]S(=O)(=O)CC&[2*]N[3*]&&&[3*]CCc1ccccc1&&&
CC1=CC=C(N2N=CCC2C2=CC=NC(NC3=CC=C(S(N)(=O)=O)C=C3)=N2)C(Cl)=C1&&&
[0*]Nc1ccc(-c2cc(-c3ccc(OC)c(OC)c3)nc(N)n2)cc1[N+](=O)[O-]&[0*]CCC[1*]&[1*]N1CCOCC1&&&
[0*]C(=O)Cn1sc2ccccc2c1=O&[0*]Nc1ccc(-c2nc3ccccc3[nH]2)cc1&&&
[0*]C(=O)Cc1ccccc1S(=O)CCC&[0*]Nc1nc(-c2ccccc2)cs1&&&
[0*]S(=O)(=O)c1ccc(C)cc1C&[0*]N1CCC([1*])C1&[1*]C(N)=O&&&
[0*]N1CCN=C1C&[0*]C(=O)c1ccc([N+](=O)[O-])cc1&&&
CN1C(=O)C2=C(N=C(OC3=CC=CC(S(C)(=O)=O)=C3)N2CC2=COC=C2)N(C)C1=O&&&
[0*]C1Cn2cc(C=S)c3cccc(c32)N1C&[0*]CO&&&
[0*]C(=O)CC&[0*]N1CC([2*])N=C1c1ccc(C)cc1&[2*]CC([1*])=O&[1*]Nc1c(Cl)cc(C)cc1Cl&&&
O=C(C1=CC=CC=C1)C1=CC2=CC=CC=C2N1O&&&
[2*]C([0*])=O&[0*]N1Cc2c([nH]c3ccccc23)C1&&[2*]C1CCN([1*])CC1^[1*]C[3*]&[3*]C1CCC1&&&
[1*]CC&[1*]O[0*]&[0*]C(=O)c1cnc(-c2ccccc2)nc1Cc1ccccc1&&&
[0*]C([1*])=O&[0*]Nc1cnc(-c2cccc(Cl)c2)n(Cc2ccccc2Cl)c1=O&&[1*]N1CCCCC1&&
FC1=CC=C2N=CN=C(NC3=CC=CC(Br)=C3)C2=C1&&&
[0*]CC(=O)c1ccc(F)cc1&[0*]N1CCC(c2nc3cc(Cl)c(Cl)cc3[nH]2)CC1&&&
[4*]C(CCCC)C([0*])=O&[0*]N[5*]&[5*]C(CCC[6*])C(=O)C(F)(F)C([3*])=O^[4*]N[1*]^[3*]N[7*]&[1*]C(=O)C(C[7*])Cc1ccccc1&[7*]Cc1cccc2cccnc12^[6*]NC(=N)N^[8*]N[9*]&&&&&[9*]S(=O)(=O)C1
CC1(C)CC(=O)C2=C(C1)NC1=C(C(=O)CC(C)(C)C1)C2C1=CC=CC=C1&&&
[1*]N([0*])c1c(N)n(CCCC)c(=O)[nH]c1=O&[0*]C(=O)c1cnccn1&&[1*]CC(C)C&&
[1*]C(C)(C)C&[1*]Sc1c(CC(C)(C)C(=O)O)n(Cc2ccc(Cl)cc2)c2ccc(O[0*])cc12&[0*]Cc1ccc2ccc(Cl)cc2n1&&&
[0*]Nc1ccc2oc3c(c2c1)CCN(C)C3=O&[0*]C(=O)C(C)(C)C&&&
[1*]CC&[1*]O[0*]&[0*]C(=O)C(=NNc1ccc(Cl)cc1)N1CCN([2*])CC1&[2*]C(c1ccccc1)c1ccccc1&&&
CN1C=NC([N+](=O)[O-])=C1C(C#N)C1=C2C=C(I)C=CN2N=C1&&&
[0*]C1CCN(c2nc(-c3ccc(N4C(=O)c5ccccc5C4=O)cc3C)cnc2N)CC1&[0*]C(N)=O&&&
[0*]Nc1ccc(C)cc1Cl&[0*]C(=O)CCn1c(=O)oc2ccccc21&&&
CN1C=NC2=C1C(=O)N(C1=CN(C)C(=O)C(C)=C1)N=C2C1=CC=CC=C1Cl&&&
[0*]OC&[0*]C(=O)CC(O)C(N)CC(C)C&&&
[4*]C1OC(n2cc(C)c(=O)[nH]c2=O)CC1[N-][N+]#N&[4*]C[2*]&[2*]O[0*]&[0*]C([1*])=O&[1*]O[3*]&[3*]C(c1ccccc1)(c1ccccc1)c1ccccc1&&&
COC1=CC=C2C(C(F)(F)F)=C(C3=CC=C(O)C=C3)C=C(C#N)C2=C1&&&
[1*]Oc1cc2c(cc1OC)C(=O)N1CCCC1C=N2&[1*]CCCC([0*])=O&[0*]N1CCN([2*])CC1&[2*]Cc1ccccc1&&&
[0*]OP(=O)(O)CCC&[0*]CCC[1*]&[1*]OCn1cnc2c(=O)nc(N)[nH]c21&&&
[0*]Cc1ccc(C)o1&[0*]N1CC([2*])Oc2cc(N3CCOCC3)ccc2S1(=O)=O&[2*]C([1*])C&[1*]N(C)C&&&
[2*]C(C)(C)Cc1ccccc1&[2*]N[0*]&[0*]C(=O)c1ccccc1-c1ccccc1C([1*])=O&[1*]N[3*]&[3*]CCc1ccccc1&&&
[6*]=CC(=[5*])C&[5*]=CC[9*]&[9*]C1CCC([8*])CC1^[6*]=CC1CC2(CO2)CC(C)(C)O1^[8*]C([2*])Cc1ccccc1&&&[2*]O[0*]&[0*]C([1*])=O&[1*]O[3*]&[3*]CC[4*]&[4*]Oc1no[n+]([O-])c1S(=O)(=O)c1ccccc1&
[1*]C1OCC(n2ccc3c(N)ncnc32)O1&[1*]C[0*]&[0*]OP1(=O)OCc2ccccc2O1&&&
[0*]Cc1cc2ccccc2o1&[0*]N1CCN([1*])CC1&[1*]CCn1cccn1&&&
CN1C2=C(C(=O)[NH]C(=O)N2CC(C)(C)O)C2=CC=CC=C21&&&
[0*]N1CCN=C1c1ccccc1C&[0*]C(=O)c1ccccc1F&&&
NS(=O)(=O)C1=CC=CC=C1[N+](=O)[O-]&&&
[1*]C(C)C&[1*]O[0*]&[0*]C(=O)c1cc(N[2*])c2c(c1)C(C)(C)CCN2C&[2*]S(=O)(=O)C=Cc1ccccc1&&&
[0*]CC&[0*]OP(=O)(O[1*])C1CNC(=Nc2ccc(Cl)cc2)SC1&[1*]CC&&&
[0*]C(=O)CC1c2ccccc2N=C(N2CCN(C)CC2)N1c1ccccc1&[0*]N[1*]&[1*]Cc1ccccc1&&&
[0*]C1OC(n2c(SC)nc3c(=O)nc[nH]c32)C(O)C1O&[0*]CO&&&
[0*]C1CCCN1c1ccc(-c2cn[nH]c2)cc1&[0*]Cn1cncn1&&&
COC1=CC(OC)=C2C(=O)C(OC)=C(C3=NC4=CC=CC=C4C(=O)N3C3=CC=CC=C3Cl)[NH]C2=C1&&&
[0*]=Cc1cc(OC)ccc1OC&[0*]=CC(=O)c1cccc2ccccc12&&&
COC1=CC2=NC=NC(N3CCN(C(=S)NC4=CC=C(F)C=C4)CC3)=C2C=C1OC&&&
[2*]N1C(=O)C(N(C)c2ccccc2)=C(C(C)=O)C1c1ccc2c(c1)OCO2&[2*]C1CCC([1*])CC1&[1*]N[0*]&[0*]C(=O)CN&&&
[0*]C(=O)c1ccc(C(F)(F)F)cc1&[0*]N1CCN(c2ncnc3sc4c(c23)CCCC4)CC1&&&
[0*]OC&[0*]C(=O)C[1*]&[1*]N1C(=O)NC(c2ccccc2)(c2ccccc2)C1=O&&&
NC1=NC=C(C2=CC=C(C3(C4=NOC(C5=CN(CC(O)CO)N=C5)=N4)CC3)C=C2F)C=N1&&&
[0*]C(=O)c1ccc(C)c(S([1*])(=O)=O)c1&[0*]Nc1ccccc1&&[1*]N1CCc2ccccc2C1&&
[2*]CC&[2*]C1C(=O)OC2CCN([0*])CCC2N1[1*]&[0*]Cc1cc(N(C)C)cc(N(C)C)c1&&[1*]S(=O)(=O)c1ccccc1&&
CC1=C(Cl)C=CC(C)=C1SC1=CC=CC(C#N)=C1&&&
CC1CN(C2=NC=NC3=C2SC(C)=C3)CCN1C1=CN=C(Cl)C=N1&&&
[3*]CCC([0*])=O&[0*]N[1*]&[1*]C1CCC([4*])CC1^[3*]C1CCCCC1^[4*]CC[2*]&&&[2*]C1CCCCN1&&&
[1*]N([0*])c1c(N)n(CCCC)c(=O)[nH]c1=O&[0*]C(=O)C[2*]&[2*]N1CCC([3*])CC1^[1*]CC(C)C^[3*]C(=O)c1ccc(C)cc1&&&&&
[0*]Nc1ccc(OC)c(-c2ccccc2)c1&[0*]C(=O)c1ccc(C[1*])o1&[1*]Oc1cccc(-n2cnnn2)c1&&&
[0*]Oc1cc(-c2ccc(CC)cc2)nc2ccccc12&[0*]C(C)C&&&
[3*]C12CCC(C)(C)CC1C1=CCC3C4(C)CC(O)C(O)C(C)(C)C4CCC3(C)C1(C)CC2&[3*]C([0*])=O&[0*]O[1*]&[1*]CCC[2*]&[2*]N1CCN(C)CC1&&&
[3*]=CC(=O)O&[3*]=Cc1ccc(N[0*])cc1&[0*]C(=O)c1ccc(C[1*])o1&[1*]Oc1ccc(N[2*])cc1&[2*]S(=O)(=O)c1ccc(Cl)cc1Cl&&&
[5*]CC&[5*]N[1*]&[1*]C([2*])=O&[2*]N[3*]&[3*]C(=O)C([4*])C(C)(C)C&[4*]O[0*]&[0*]C(=O)C[6*]&[6*]Oc1ccc2c(C)cc(=O)oc2c1&&&
[0*]NC1=NC(=O)C=C(c2ccc(N)cc2)[NH]1&[0*]CCn1cc(-c2ccccc2)nn1&&&
[0*]C(=O)c1ccccc1Br&[0*]Nc1ccc(-n2cnn(CC(O)(Cn3cncn3)c3ccc(F)cc3F)c2=O)cc1&&&
CN1C(=O)C=NC2=CN=C(NC3=CC=CC=C3Cl)N=C21&&&
[1*]CC([0*])=O&[0*]Nc1ccc(Cl)cn1&&[1*]Sc1nc(-n2cccc2)cc(C(F)(F)F)n1&&
[1*]CC&[1*]OP(=O)(O[2*])C(CC(C)C)S(=O)(=O)CC([0*])=O&[0*]OC&&[2*]C1CC2OC3CC4(C)C(=O)CCC4C4(C)C34C(=O)CC(C5=CCOC5=O)C14O2&&
[1*]Cc1cc2cccc(C)c2[nH]c1=O&[1*]N([2*])[0*]&[0*]C(=O)c1ccccn1&&[2*]Cc1ccco1&&
[0*]C(=O)c1sc(-c2cccs2)nc1C&[0*]N[1*]&[1*]C(C)C(C)(C)C(=O)O&&&
COC1=CC=CC=C1C1C2=C(C(C)(C)C)[NH]N=C2C(=O)N1C1=CC=C(C2=NC3=CC=CC=C3S2)C=C1&&&
[0*]N1CCC23c4c5ccc(O)c4OC2c2[nH]c4ccccc4c2CC3(O)C1C5&[0*]C[1*]&[1*]C1CC1&&&
[2*]N([0*])C&[0*]C([3*])=O&[3*]C1(c2ccc(Cl)c(Cl)c2)CC1[4*]^[2*]Cc1cccnc1^[4*]C([1*])=O&&&[1*]Nc1ccc(-c2ncccn2)cc1&&&
[0*]C(CC(C)C)C([1*])=O&[0*]N[3*]&[3*]C[4*]^[1*]N1CCC2(CC1)Cc1cn(C(C)(C)C)nc1C(=O)N2^[4*]C1Cc2ccccc2CN1[2*]&&&[2*]C(=O)c1ccccc1&&&
[1*]=Cc1ccc(N)cc1&[1*]=CC=[2*]&[2*]=CC(=O)C[0*]&[0*]Oc1ccccc1&&&
[0*]Cc1cnc(Nc2ccc(C#N)cc2)cc1-c1ccc(F)cc1&[0*]N[1*]&[1*]Cc1cncn1Cc1ccc(C#N)cc1&&&
[0*]Nc1cc(C)on1&[0*]C(=O)c1ccc2c(c1)C1(C)CCN([1*])C(C2)C1C&[1*]C[2*]&[2*]C1CC1&&&
[0*]CC(N)C(=O)O&[0*]S[1*]&[1*]C[2*]&[2*]C1OC(n2cnc3c(=O)nc[nH]c32)C(O)C1O&&&
[4*]=CCCCCCCCC&[4*]=CCCCCCCCC[1*]&[1*]O[2*]&[2*]C1OC([6*])C(O)C(O)C1O&[6*]C[3*]&[3*]O[0*]&[0*]C(=O)CCCC(=[5*])C&[5*]=CCCCC&&&
[0*]C1OC(n2cnc3c(N)ncnc32)C(O)C1O&[0*]CO&&&
[0*]Nc1cc2c(Nc3cccc(Br)c3)ncnc2cn1&[0*]C1CCC(N)CC1&&&
[0*]C(=O)C1=NN(c2ccc(OC)cc2OC)C(=O)CC1&[0*]Nc1nnc(CC(C)(C)C)s1&&&
COC1=CC=C(N2C=NC3=C2N=C(N)N2N=C(C4=CC=CO4)N=C32)C=C1&&&
[0*]C(=O)NN1CCN(c2cc3c(cc2[N+](=O)[O-])c(=O)c(C(=O)O)cn3C2CC2)CC1&[0*]C1NCCC1c1ccccc1&&&
CC1=CC=CC(NC2=NC3=C(CCCC3)C(N3CCCC3)=N2)=C1&&&
[0*]NC&[0*]C1Cc2ccccc2C1N[1*]&[1*]C1C2CC3CC(C2)CC1C3&&&
[0*]N1CCC2CCC(C1)N2C&[0*]C(=O)c1cc2cc(F)ccc2[nH]1&&&
[1*]C([2*])c1ccc(C)cc1&[1*]N[0*]&[0*]C(=O)c1cc2cc(CBr)ccc2oc1=O^[2*]C1CCCC1&&&&
O=C1C=C(Cl)C(Cl)=C(Cl)C1=O&&&
[0*]CCC&[0*]N([1*])c1nc(S(=O)(=O)c2ccccc2)cn2c(=O)n(-c3ccccc3OC)nc12&[1*]CCC&&&
[0*]NC1CCc2ccccc21&[0*]Cc1ccc(C[1*])cc1&[1*]N[2*]&[2*]Cc1ccccc1&&&
[0*]C(C)=O&[0*]N[6*]&[6*]C(Cc1cccc(C)c1)C([1*])=O&[1*]N[7*]&[7*]C(CN)C([2*])=O&[2*]N[8*]&[8*]C(CC(C)C)C([3*])=O&[3*]N[9*]&[9*]CC([4*])=O&[4*]N[10*]&[10*]C(CC(=O)O)C([5*])=O&[5*]N[11*]&[11*]C(Cc1ccc
[2*]CC&[2*]O[0*]&[0*]C(=O)C([3*])([4*])C(F)(F)F&[3*]N[1*]&[1*]C(=O)c1ccco1^[4*]Nc1ccc(OC)cc1&&&&
CC(=O)N1N=C(C2=CC=C([N+](=O)[O-])C=C2)OC1(C)C&&&
[3*]Sc1nnc(-c2ccc(N[1*])cc2)n1C&[1*]C([0*])=O&[0*]O[2*]^[3*]Cc1ccccc1^[2*]Cc1ccccc1&&&&&
[2*]CC&[2*]Oc1ccccc1N[0*]&[0*]C(=O)C([3*])c1ccccc1&[3*]N([4*])C&[4*]S(=O)(=O)c1ccc(N[1*])cc1&[1*]C(C)=O&&&
[0*]N1CC2(CCN([1*])CC2)c2c([nH]c3cc(OC)ccc23)C1CO&[0*]C([2*])=O&[2*]C1CCCC1^[1*]C[3*]&&[3*]C1CC1&&&
COC1=CC=C(C2=C(C3=CC=C(OC)C=C3)N=C(N)C3=C2SC(C2=CC=C(C)C=C2)=C3S(=O)(=O)O)C=C1&&&
[0*]Nc1nc(Nc2ccccc2)nc2ccc(Cl)cc12&[0*]Cc1cccnc1&&&
[0*]CCc1ccccc1&[0*]N1CCN(c2ccnc3cc(Cl)ccc23)CC1&&&
[0*]N1Cc2ccccc2C1=O&[0*]C(Cc1ccc(Cl)c(Cl)c1)c1nnn[nH]1&&&
[5*]C1CCC(=O)N1&[5*]C([0*])=O&[0*]N[3*]&[3*]C1([8*])CCCCC1&[8*]C([1*])=O&[1*]N[4*]&[4*]C(Cc1ccccc1)C(O)C([2*])=O&[2*]Nc1cccc(-c2noc(=O)[nH]2)c1&&&
[2*]Cc1ccc(OC)cc1&[2*]N[0*]&[0*]C([4*])=O&[4*]C1CCC([5*])CC1&[5*]C[3*]&[3*]N[1*]&[1*]C(=O)c1ccc(F)c(F)c1&&&
[0*]C(=O)c1nn(-c2ccc(OC)cc2)c2c1NN=Cc1cc(OC)c(OC)c(OC)c1N2&[0*]Oc1ccccc1&&&
O=[N+]([O-])C1=CC=C(NC2=NC=CC(C3CNCCO3)=N2)C=C1&&&
[0*]C(=O)CC(c1ccccc1)c1ccc(OC)cc1OC&[0*]N[1*]&[1*]Cc1ccccc1OC&&&
[2*]CC&[2*]O[0*]&[0*]C([3*])=O&[3*]C1CCN([1*])CC1&[1*]C(=O)c1ccc2c(c1)NC(=O)C(=[4*])S2&[4*]=Cc1ccc[nH]1&&&
[0*]Cc1cc(OC)ccc1OC&[0*]N[1*]&[1*]C(c1cccs1)c1nnnn1C(C)(C)C&&&
[0*]=CC(=O)c1c(OC)cccc1OC&[0*]=Cc1c(N2CCC([2*])CC2)nc2ccccn2c1=O&[2*]C[0*]&[0*]N([1*])C&[1*]CCC(C)C&&&
CC1=C(N=CC2=CC=C(F)C=C2)C(=O)N(C2CC2)N1C&&&
[2*]=CC([0*])=O&[0*]N[1*]&[1*]CCc1c[nH]c2ccccc12^[2*]=Cc1coc2ccccc2c1=O&&&&
[1*]C(C)C&[1*]O[0*]&[0*]C([2*])=O&[2*]C1(C)CCC2(C)CCC3(C)C(=CC(=O)C4C5(C)CC(=NOS(=O)(=O)OC=O)C(C)(C)C5CCC43C)C2C1&&&
[5*]C(C(=O)O)C(C)C&[5*]N([0*])C&[0*]C(=O)C[6*]&[6*]N[1*]&[1*]C(=O)C([7*])CCC(=O)O&[7*]N[2*]&[2*]C(=O)C([8*])C[11*]&[8*]N[3*]&[3*]C(=O)C([9*])Cc1c[nH]cn1^[11*]C1CCCCC1^[9*]N[4*]&&&[4*]C(=O)CC[10*]&
[2*]CC&[2*]O[0*]&[0*]C(=O)C([3*])C&[3*]N[1*]&[1*]C(=O)C[4*]&[4*]Sc1nc(C)cc(Nc2ccccc2)n1&&&
[1*]CC([0*])=O&[0*]N[2*]&[2*]CCc1ccccc1^[1*]N1CCN(c2nc3ccccc3s2)CC1&&&&
[0*]N1CCC(n2nnc3cc(C)ccc32)CC1&[0*]C(=O)c1ccc2c(c1)OCO2&&&
[0*]OP(N)(=O)N(CCCl)CCCl&[0*]C1OC([1*])C(O)C(O)C1O&[1*]CO&&&
[0*]N1C(=O)C(=O)N([1*])CC(O)C1[2*]&[0*]Cc1ccc2[nH]ncc2c1&&[1*]Cc1ccc2[nH]ncc2c1&[2*]Cc1ccccc1&&
[0*]N1C2CCC1CC(n1c(C)nc3ccccc31)C2&[0*]CCc1ccsc1&&&
[2*]CC&[2*]O[0*]&[0*]C([1*])=O&[1*]N1CCN(c2c(N[3*])c(=O)c2=O)CC1&[3*]CCC[4*]&[4*]N([5*])[6*]&[5*]CC&&[6*]CC&&
[0*]C1CC(=O)N(c2ccc(C)cc2)C1&[0*]C(=O)O&&&
[2*]C(C([1*])=O)C(C)C&[1*]N[3*]&[3*]Cc1ccccc1^[2*]O[0*]&&[0*]C(=O)C[4*]&[4*]N[5*]&[5*]S(=O)(=O)c1ccc(Cl)cc1&&&
[0*]C(C)c1nc2ccc(F)cc2n1C&[0*]N[1*]&[1*]S(=O)(=O)c1ccc(C(C)(C)C)cc1&&&
[4*]C(C(=O)O)C(C)C&[4*]N[0*]&[0*]C(=O)C([5*])CC(N)=O&[5*]N[1*]&[1*]C(=O)C[6*]&[6*]N[2*]&[2*]C(=O)C[7*]&[7*]N[3*]&[3*]C(=O)c1ccccc1&&&
NC(=NC1=CC2=N[NH]C=C2C=C1)NC1=CC=C(N2C=CN=C2)C=C1&&&
[0*]N1CCN(c2ccccc2C)CC1&[0*]C(=O)CCCN1C(=O)COc2ccc(S([1*])(=O)=O)cc21&[1*]N1CCCCC1&&&
[0*]CCCn1c2c(c3ccccc3c1=O)C(=O)c1ccc(O)cc1-2&[0*]N[1*]&[1*]CCO&&&
[0*]C(=O)c1c(C)ncnc1C&[0*]N1CC2CN([2*])CC2C1&[2*]CCC([3*])c1ccccc1&[3*]N[1*]&[1*]C([4*])=O&[4*]C1CCOC1&&&
[0*]C(C)=O&[0*]N1CCc2ccc(-c3cccnc3)cc21&&&
[0*]Cc1c(Cl)cccc1Cl&[0*]O[1*]&[1*]C[2*]&[2*]C12CCCC1CNC2&&&
[0*]C(=O)c1ccco1&[0*]N[1*]&[1*]CC([2*])c1ccccc1&[2*]N1CCN(c2ccccc2)CC1&&&
[1*]Oc1cccc(C(C)=O)c1&[1*]CC([0*])=O&[0*]Nc1cccc(S([2*])(=O)=O)c1&[2*]NC1=NCCCCC1&&&
CSC1=NC=CN1N=CC1=CC=C(C#N)C=C1&&&
[0*]=CC(Cl)(Cl)CC&[0*]=CC(Cl)(Cl)CCl&&&
[0*]CCC(C)(O)CC&[0*]OP(=O)(O[1*])O[2*]&[1*]CC(Cl)(Cl)Cl&&[2*]CC(Cl)CC(Cl)CC(Cl)=C(Cl)Cl&&
[0*]Nc1c2c(nc3cc(Cl)ccc13)NCC2&[0*]CCCCCCCCCC[1*]&[1*]Nc1c2c(nc3cc(Cl)ccc13)CCCC2&&&
[1*]N(C)C&[1*]CC[0*]&[0*]Oc1ccc(Nc2ncc(-c3ccc(C(N)=O)cc3)cn2)cc1&&&
[0*]CCc1c[nH]c2c(OC)cccc12&[0*]N1CC=C(c2ccccc2)CC1&&&
[0*]C(=O)c1ccccc1&[0*]Nc1nc(S[1*])n[nH]1&[1*]Cc1ccccc1&&&
[0*]C(=O)Cc1cc(OC)c(OC)cc1C(=O)O&[0*]O[1*]&[1*]CC(C)=O&&&
[0*]OC&[0*]C(=O)c1ccc(OC)c(N[1*])c1&[1*]C(=O)Cc1ccc(Br)cc1&&&
[3*]CC&[3*]O[0*]&[0*]C([1*])=O&[1*]N1CCC([6*])CC1&[6*]N[4*]&[4*]S(=O)(=O)c1ccc(C([2*])=O)cc1&[2*]N[5*]&[5*]C1CCCCCCCC1&&&
[0*]S(=O)(=O)c1cc(Cl)c(Oc2ccc(OC(F)(F)F)cc2-c2cn[nH]c2)cc1F&[0*]Nc1ncns1&&&
[4*]=CC&[4*]=C(C)C([0*])=O&[0*]O[2*]&[2*]C1CC(O)C2(C)C1CCC1C3(C)CCC([3*])C(C)(C)C3C(O)CC12C&[3*]O[1*]&[1*]C(=O)C(C)C&&&
O=C(CC(CC1=CC=CC=C1)C(=O)O)C1=C[NH]C2=CC=C([N+](=O)[O-])C=C12&&&
[0*]C([1*])c1ccc(N)cc1&[0*]OC(=S)Nc1ccccc1Cl&&[1*]OC=Cc1ccc([N+](=O)[O-])cc1&&
[0*]C(=O)c1ccc([N+](=O)[O-])cc1Oc1ccc(C(C)(C)C)cc1&[0*]N[1*]&[1*]Cc1cccnc1&&&
[2*]CC([0*])=O&[0*]N1CCC([1*])C1&[1*]Oc1cccnc1^[2*]N1CCCC(c2ccccc2)C1=O&&&&
[0*]C(C)=O&[0*]Nc1cccc(-c2ccccc2C[1*])c1&[1*]N[2*]&[2*]C(C)c1cnn(C)c1&&&
C1=CC=C(CC2=NN(CC3=CC=CC=C3)C(N3CCOCC3)=N2)C=C1&&&
[0*]N(C)c1nsc2ccc(Cl)cc12&[0*]C1CCCCC1&&&
[0*]Oc1c(Cl)cc(C#N)cc1C(=O)CCc1ccc(Cl)cc1&[0*]CC(=O)O&&&
[0*]S(=O)(=O)c1ccc(Oc2ccc(Cl)cc2-c2cn[nH]c2)c(Cl)c1&[0*]Nc1nncs1&&&
NC1=CC2=C(N=C1N)N(C1CCCCC1)C=N2&&&
[O-][N+]1=C(CC2=NC3=CC(Cl)=CC=C3S2)C2=CC=CC=C2S1&&&
[0*]=CCC&[0*]=Cc1ccc2ccccc2n1&&&
[0*]C(=O)c1ccc(S(=O)(=O)c2cccc([N+](=O)[O-])c2)cc1&[0*]N[2*]&[2*]C1CCN([1*])CC1&[1*]Cc1ccc2c(c1)OCO2&&&
[1*]CC(C)C&[1*]O[0*]&[0*]C(=O)C(C)NP(=O)(NC(Cc1c[nH]c2ccccc12)C(=O)O)c1cccc2ccccc12&&&
[1*]CC&[1*]O[0*]&[0*]C(=O)c1ccc(Cn2ncc3c(=O)onc(-c4ccccc4)c32)cc1&&&
[3*]CC&[3*]N1CCN([1*])CC1&[1*]C(=O)C[2*]&[2*]O[0*]&[0*]C(=O)c1cc(S([4*])(=O)=O)ccc1C&[4*]N1CCOCC1&&&
[0*]N1CCC2(c3cccc(OC)c3)CCC1C2&[0*]CCc1ccccc1&&&
[0*]Oc1ccc(Nc2ncnc3ccccc23)cc1S(N)(=O)=O&[0*]Cc1ccccc1F&&&
CC1(C)CN=C(C2=CC=CC=C2O)S1&&&
[0*]Cc1cccc(OC)c1OC&[0*]N[1*]&[1*]C(C)c1ccc(Cl)cc1&&&
[1*]C1Cn2c(nc3c(c2=O)C(C)(C)C(=O)N3)N1[0*]&[0*]Cc1ccccc1&&[1*]CC(=O)O&&
[0*]Cc1cn2c(-c3ccc(N(C)C)nc3)cnc(N3CCOCC3)c2n1&[0*]O[1*]&[1*]C[2*]&[2*]C1COC([3*])(c2ccc(F)cc2F)O1&[3*]Cn1cncn1&&&
O=C1CCC2=CC(C3=CC=C(C4=CC=CN=C4)C=C3)=CC=C2N1&&&
C1=CC=C2C=C(NC3=NC=CC4=C3[NH]C=C4)C(N3CCOCC3)=NC2=C1&&&
[0*]Nc1ccc(C)cc1C(=O)O&[0*]C(=O)c1cc(C(F)(F)F)nn1-c1ccccc1&&&
[0*]C(C)=O&[0*]Nc1cccc(-c2ccc(Cn3ncc(N4CCN(C)CC4)c(C#N)c3=O)cc2)c1&&&
[0*]OC&[0*]C(=O)C1=CC2C(=O)CC3C(=O)c4ccccc4C(=O)C3C2C2(O)C(=O)C=CC(=O)C12C&&&
COC1=CC=CC=C1C1=NC(N2CCOCC2)=C2N=NN(C)C2=N1&&&
O=C1[NH]C(C23CC4CC(CC(C4)C2)C3)=NN1CC1=CC=C(F)C=C1&&&
[3*]CCCC&[3*]C1CCC([2*])CC1&[2*]C([0*])=O&[0*]N[1*]&[1*]Cc1cnn(-c2ccccc2OC)c1&&&
[1*]C1(C)COC(c2nc(C(C)(C)C)n[nH]2)=N1&[1*]C([0*])=O&[0*]Nc1ccc()c(C(F)(F)F)c1&&&
[1*]CC&[1*]N([2*])[0*]&[0*]C(=O)Cc1cc(OC)ccc1OC&&[2*]Cc1cc2cc(OC)ccc2[nH]c1=O&&
O=C1C2=C([NH]C3=CC=C(Cl)C=C3C2=O)N(CC2=CC=CC=C2F)C(=O)N1CC1=CC=CS1&&&
[2*]CC&[2*]O[0*]&[0*]C(=O)CC([5*])C([1*])=O&[1*]O[3*]&[3*]CC^[5*]N1C(=O)c2ccc(C(C)=NNC(=O)c3cccs3)cc2C1=O&&&&
[0*]C([1*])=O&[0*]N[2*]&[2*]C(=O)c1c(Cl)cccc1Cl^[1*]N1CCC2(CCCN(c3nc4cc(Cl)c(Cl)cc4[nH]3)C2)CC1&&&&
[0*]C(C)=O&[0*]N[2*]&[2*]CC#Cc1cnc2ccccc2c1CC([1*])=O&[1*]N([3*])C&[3*]Cc1ccccc1&&&
[0*]C(=O)CC(=O)NN=Cc1ccco1&[0*]N[1*]&[1*]Cc1ccccc1[N+](=O)[O-]&&&
[0*]CCCC&[0*]Oc1ccc(-c2[nH]ncc2-c2ccc(C(=O)O)cc2)cc1&&&
[0*]C(=O)C(N)Cc1cscn1&[0*]N1CCCC1[1*]&[1*]C(=O)O&&&
OC1CCN(C2=NC3=CC=CC(Cl)=C3N3N=NN=C23)CC1&&&
CCCCC1=CC=CC2=C1OC(=O)C(S(=O)CC1=CC=CC=C1)=C2&&&
[0*]Oc1cccc(-c2nc(-c3ccc(SC)cc3)c(-c3ccc(SC)cc3)n2CC#N)c1&[0*]CC[1*]&[1*]N1CCOCC1&&&
[0*]N1CCC(c2noc3c(C)cc(C)cc23)CC1&[0*]C(=O)c1cccc(F)c1&&&
[NH]=C(NN=CC1=CC=C(O)C(O)=C1)C1=CC=C(C2=NC3=CC(O)=CC=C3S2)C=C1&&&
[0*]OC&[0*]C([1*])=O&[1*]Nc1ccc2c(c1)N([2*])c1ccccc1S2&[2*]S(C)(=O)=O&&&
CC(C)C1=C(C(C)C2=C(Cl)C=CC=C2Cl)N(C2=CC(Cl)=CC(Cl)=C2)N=C1C1=CN(C)C(=O)[NH]1&&&
[0*]C(C)=O&[0*]O[1*]&[1*]Cc1nc2sccc2c(=O)n1-c1ccc(F)cc1&&&
[1*]C1(c2ccc(Oc3cc([N+](=O)[O-])cc([N+](=O)[O-])c3)cc2)N=C(N)OC2CC21&[1*]C[0*]&[0*]Oc1ccc(Br)cc1&&&
[1*]C(=O)c1cccc(Br)c1&[1*]N[4*]&[4*]C(C([2*])=O)c1ccccc1&[2*]N1CCN([3*])CC1&[3*]C([0*])=O&[0*]Oc1ccc(Cl)cc1&&&
[0*]Sc1nnc(-c2ccc(Oc3ccccc3)cc2)n1C&[0*]CC(=O)NN1C(=O)CSC1c1ccccc1O&&&
[2*]N(C)C&[2*]C1CCC([1*])CC1&[1*]Oc1ccc(C([0*])=O)cc1F&[0*]N1CC=CC1&&&
[2*]C1OCC(n2cc(C)c(=O)[nH]c2=O)C1[1*]&[1*]N[0*]&[0*]C(=O)CP(=O)(O)O^[2*]CO&&&&
[2*]CC&[2*]O[0*]&[0*]C(=O)C[5*]&[5*]C1([3*])CC(N)C([4*])C([6*])O1&[3*]Nc1ccncc1&&[4*]N[1*]^[1*]C(C)=O^[6*]CO&&&&
O=C1C=C(NC2=CC=CC(Cl)=C2)C2=CC(NC3=CC=CC=C3)=CC=C2C1=O&&&
NC1=NC(=O)[NH]C(O)=C1N=O&&&
NC1=CC=CC=C1N1CCC2=NC(N3CCCCC3)=C3C=C(C4=CC=CC=C4)N=C(C4=CC=CC=C4)C3=C2C1&&&
[6*]=CC([0*])=O&[0*]O[3*]&[3*]C1C2CCC(C2)C1[4*]^[6*]=Cc1ccc(O)cc1^[4*]O[1*]&&&[1*]C([2*])=O&[2*]N[5*]&[5*]Cc1ccc(O)cc1&&&
O=C1NC2=CC=CC=C2C1=NNC(=O)C1=CC=C(Br)C=C1&&&
[0*]Nc1cccc(OC)c1&[0*]C(=O)C[1*]&[1*]N1CC(c2ccc3c(c2)OCO3)C([3*])C1c1ccc(OC)cc1&[3*]C[2*]&[2*]N1CCOCC1&&&
[0*]Cc1c(O)c(Cl)cc2c(=O)c(-c3cccc(OC)c3)coc12&[0*]N1CCCCC1&&&
CN1C2=CC=CC=C2C2=CC(C(=O)NN=CC3=CC=C([N+](=O)[O-])O3)=C3C=CC=CC3=C21&&&
O=S1(=O)C2=CC=CC=C2C2=NN=C(CC3=CC=CC(F)=C3)N21&&&
CC(=O)C1=CN(NC2=CC=CC=C2)C(=O)C=C1&&&
[1*]C1(c2ccc(Oc3ccccc3)cc2)C(=O)NC(=O)NC1=O&[1*]N1CCN([0*])CC1&[0*]C(=O)CCCc1ccc(C(F)(F)F)cc1&&&
[0*]N1CCCC1c1cnc(-c2c(C)noc2C)s1&[0*]C(=O)C[1*]&[1*]N(C)C&&&
[0*]Nc1ncc2c(n1)CCN(c1cnccn1)CC2&[0*]CCc1c[nH]cn1&&&
[0*]C(=O)C=C&[0*]Nc1cc2c(Nc3ccc(Br)cc3F)ncnc2cc1O[2*]&[2*]CC[3*]&[3*]O[1*]&[1*]C(=O)CC&&&
[0*]Nc1nc(-c2ccc(S(C)(=O)=O)cc2)cs1&[0*]S(=O)(=O)c1ccc(C(F)(F)F)cc1&&&
CC1=C(N2CCC(N)C2)C(F)=CN2C(=O)C(C(=O)O)=CC(C3CC3)=C12&&&
[0*]N1CCN(C(=NNc2cccc(C)c2C)[N+](=O)[O-])CC1&[0*]CCc1c[nH]cn1&&&
[2*]CCC&[2*]S[3*]&[3*]CCC[1*]&[1*]N1CCN([0*])CC1&[0*]C(=O)c1ccoc1&&&
[0*]Cc1ccc(C)cc1&[0*]SC1=C2C(=NC1=O)c1ccccc1C2=O&&&
[0*]Nc1ccccc1OC&[0*]C(=O)c1cc2ccc3cccnc3c2[nH]1&&&
[0*]C1(C)C(O)CCC2(C)C1CCC1(C)C2CC(O)C23CC(OC3=O)=C(C(=C)CO)CC21&[0*]CO&&&
[2*]Sc1nnc(-c2ccncc2)n1CC&[2*]CC([0*])=O&[0*]N[1*]&[1*]Cc1ccccc1&&&
[0*]C(=O)c1n[nH]c2ccccc12&[0*]Nc1cncc(Oc2cncc(F)c2)c1&&&
[1*]N1CCC(N)C1&[1*]CCc1c(-c2ccc(O[0*])cc2)[nH]c2ccccc12&[0*]CCCc1ccc(-c2ccncc2)cc1&&&
[0*]N1CCN(c2ccc([N+](=O)[O-])cc2[N+](=O)[O-])CC1&[0*]Cc1cc2ccccc2s1&&&
N#CC1=C(N)N=C2C3=C(CCC2=C1N)OC=C3C1=CC=CC=C1F&&&
[0*]CC=C&[0*]N([1*])[2*]&[1*]CC=C&&[2*]Cc1coc(-c2ccc(Br)cc2)n1&&
[0*]C(C)C&[0*]NC(=N)c1ccc2[nH]c(-c3ccncc3)nc2c1&&&
[5*]=CC([0*])=O&[0*]N[3*]&[3*]CCCCC[4*]^[5*]=Cc1ccc(Cl)c(Cl)c1^[4*]N1CCCC([6*])C1&&&[6*]C([1*])=O&[1*]N([2*])c1ccc(Cl)cc1&[2*]Cc1ccccc1&&&
CN1CCC2(CC1)OC(C1=CC=C([N+](=O)[O-])C=C1)C1=CC=CC=C12&&&
[0*]CN1C(=O)c2cccc3cc(Oc4ccc(F)c(C(N)=O)c4)cc(c23)C1=O&[0*]C1CC1&&&
[3*]N1C(=O)c2cccc3cccc(c23)C1=O&[3*]CCC[0*]&[0*]N[1*]&[1*]CC[2*]&[2*]N1CCN(c2ccccc2)CC1&&&
[0*]=CC(=O)c1ccc2nc3c(c(CC=C)c2c1)c(=O)n(CC=C)c(=O)n3C&[0*]=Cc1ccccc1&&&
[0*]C(=O)c1ccc2cnccc2c1&[0*]N1CCC2(CC1)COCc1sccc12&&&
[0*]C(=O)c1cccc(Cl)c1&[0*]N[1*]&[1*]Cc1ccco1&&&
CC(C)CN1C(S(=O)C2=CC=C(Cl)C(Cl)=C2)=NC2=C1C(=O)CC(C)(C)C2&&&
ClC1=CC=CC2=C1C(SC1=CC=C(C3=NN=N[NH]3)C=C1)=C[NH]2&&&
[0*]Oc1ccc(C#N)cc1&[0*]CCCn1c(=O)oc2ccccc21&&&
[0*]C(=O)c1cc(Cl)cc2c1OC1C3C=C(C)CC2C1(Cc1ccc(Cl)cc1)C3&[0*]N[5*]&[5*]S(=O)(=O)CC([1*])=O&[1*]N[3*]&[3*]CCC[4*]&[4*]N[2*]&[2*]C(=O)CO&&&
[3*]CC([1*])=O&[1*]N[4*]&[4*]C(Cc1c[nH]cn1)C([0*])=O^[3*]N[5*]^[0*]O[2*]&[5*]S(=O)(=O)Cc1ccccc1&[2*]Cc1ccccc1&&&&&
CC1=CC2=C(OC(=O)C=C2C)C2=CC(C#N)=CC=C12&&&
O=C(NNC(=O)C1=CC=C(Cl)C=C1)C1=CC=C(N2CCCC2)C([N+](=O)[O-])=C1&&&
[1*]N([0*])C&[0*]C(=O)Cn1ccccc1=O&&[1*]Cc1cc(C(F)(F)F)cc(C(F)(F)F)c1&&
O=C(O)CCN1N=C(C2=CC=C(Cl)C=C2)C2=CC3=C(C=C2C1=O)OCO3&&&
[0*]N1CN=C(S[1*])NC1&[0*]Cc1ccccc1&&[1*]Cc1ccc(Cl)c(Cl)c1&&
[0*]C([1*])=O&[0*]Nc1ccc(-c2nc(O)[nH]c(=O)c2Br)cc1&&[1*]C1CC1&&
CC(NN=C1N=C2C=CC(F)=CN2C2=C1SCC(=O)N2C1=CC=CC=C1)C(=O)O&&&
[2*]CC&[2*]O[0*]&[0*]C(=O)CCc1cccc(O[4*])c1&[4*]CC[5*]&[5*]N[6*]&[6*]CCCCCCC[7*]&[7*]N[1*]&[1*]C(=O)c1ccc(N[3*])cc1&[3*]C(=O)c1ccc(-c2ccccc2)cc1&&&
CCC1=C(C(N)=O)C(C2=CC=C(Cl)C(Cl)=C2)NC(=O)N1&&&
COC1=CC=C(S(=O)(=O)C2=COC3=CC(F)=C(OC)C=C3C2=O)C=C1&&&
CC1=NC2=CC=CN=C2N1CC1=NN=C(CCCCCC2=CC=CC=C2)N1C1=CC=CC=C1&&&
[0*]N(C)c1c2c(nc3ccccc13)CCCC2&[0*]CCCCCC[1*]&[1*]Nc1c2c(nc3ccccc13)CCCC2&&&
N#CC1CCCCC1N1C=C(C(N)=O)C(NC2=CC=C(CO)C=N2)=N1&&&
[3*]S(=O)(=O)c1ccc(C)cc1&[3*]N1CCOC12CCN([0*])CC2&[0*]C(=O)C[1*]&[1*]O[2*]&[2*]Cc1ccccc1&&&
[0*]C(=O)CCS(=O)(=O)c1ccc(C)cc1&[0*]Nc1nc(-c2ccccc2)cs1&&&
CCC1=CC=C(C2(O)OC(=O)C(=O)C2=O)C=C1&&&
[0*]Nc1cccc(CC)c1&[0*]C([1*])=O&[1*]N[2*]&[2*]CCCCn1cnc2c(NC)ncnc21&&&
[0*]C(=O)Cn1c(=O)oc2ccccc21&[0*]Nc1cccc(Nc2ccc(N[1*])cc2)c1&[1*]C(=O)CCC[2*]&[2*]Oc1ccccc1&&&
NC1=N[NH]C(C(N)=O)=N1&&&
[0*]=C1Oc2ccc(cc2)C=C(C(=O)O)C1=O&[0*]=Cc1ccc(O)cc1&&&
[0*]Nc1ccc2c(=O)c3ccccc3[nH]c2c1&[0*]CC[1*]&[1*]N[2*]&[2*]CC[3*]&[3*]N([4*])[5*]&[4*]CCO&&[5*]CCO&&
[1*]CC&[1*]O[0*]&[0*]C(=O)C1=C(C)NC2=C(C(=O)CC(c3ccc(OC)cc3)C2)C1c1ccc(OC)cc1&&&
[2*]CC&[2*]O[0*]&[0*]C(=O)c1cc(S([3*])(=O)=O)ccc1C&[3*]N1CCC([4*])CC1&[4*]C([1*])=O&[1*]Nc1cccc2c1oc1ccccc12&&&
[0*]Nc1c(C(N)=O)sc2ncccc12&[0*]C(=O)Cc1cccs1&&&
[0*]Nc1nc(-c2ccc(OC)cc2)c(-c2ccc(OC)cc2)s1&[0*]C(=O)CCc1ccccc1&&&
[1*]CC(O)c1ccnc2ccc(OC)cc12&[1*]N1CCC([3*])CC1&[3*]N[0*]&[0*]C(=O)C([2*])c1ccccc1&[2*]N(C)C&&&
CC1=CC(C2=NC(C3=CC=CC(Cl)=C3)=C(C3=CC=NC=C3)[NH]2)=CC=N1&&&
[0*]C(=O)Cn1nc(C(N)=O)c2cc(Br)ccc21&[0*]N1C([2*])CC2CC21&[2*]C([1*])=O&[1*]Nc1cccc(OC(F)(F)F)c1F&&&
[1*]CC&[1*]Oc1ccc(C[2*])cc1&[2*]N([3*])[4*]&[3*]CC&&[4*]CCn1nc(N[0*])ccc1=O^[0*]C(=O)c1ccc(C(F)(F)F)cc1&&&
[0*]Oc1ccc(-c2cccc(O)c2)cc1&[0*]CCC[1*]&[1*]Oc1ccc(-c2ccccc2)cc1&&&
COC1=CC(C)=CC(C=NNC(=O)C2=NC3=CC=CC=C3N=C2C2=CC=CC=C2)=C1O&&&
O=C1OCCS1C1=CC=C(C2=CC=CC(Cl)=C2Cl)C=C1&&&
[1*]N1CC(C)C([3*])OCc2cnnn2CCCC1=O&[1*]S(=O)(=O)c1ccc(N[0*])cc1&[0*]C(=O)c1ccncc1^[3*]C[2*]&&[2*]C1CCCCC1&&&
[0*]CN1C(=O)C2(OCCCO2)c2cc(Br)ccc21&[0*]C1CCCO1&&&
[0*]Nc1c(CCCC)c(C)c(C#N)c2nc3ccccc3n12&[0*]C1CC1&&&
FC(F)(F)C1=CC=CC(N2C(C3=CC=C(Cl)C=C3)=N[NH]C2=S)=C1&&&
[0*]N(C)C&[0*]Cc1cccc2[nH]c(-c3n[nH]c4ccnc(-c5cnn(C)c5)c34)cc12&&&
[0*]=CC#N&[0*]=Cc1cc(Br)c2c(c1)OCC1c3ccccc3C2O1&&&
[2*]CC&[2*]O[0*]&[0*]C([4*])=O&[4*]C1CCN([1*])CC1&[1*]C([5*])=O&[5*]C1CCCN([3*])C1&[3*]S(=O)(=O)c1cccc2nsnc12&&&
[0*]CCC(C)C&[0*]N1CCN([1*])CC1[3*]&[1*]C(C[2*])c1ccc(F)cc1&[2*]N1CCOCC1^[3*]CCO&&&&
[2*]N1CC=C(c2ccccc2)CC1&[2*]C1CCCN([0*])C1&[0*]CC=[1*]&[1*]=Cc1ccccc1&&&
C(=NN1C2=NC(N3CCNCC3)=NC(N3CCN(C4=CC=C(N5CCNCC5)C=C4)CC3)=N2)C2=CC3=CC=CC=C3C=C21&&&
CCC(C)(C)C1=NC(C2=CC=CC(C(N)=O)=C2)=C2C(N)=NC=NN12&&&
O=C1C=C(N2CCN(C3=CC=CC=C3)CC2)C2=CC=C(Cl)C=C2C1=O&&&
[0*]C(C)=O&[0*]N1CCN(c2ccc(C)c(C)c2)CC1&&&
[0*]C1(c2nc(-c3ccc(C(C)(C)C)cc3)no2)CCOCC1&[0*]C(=O)O&&&
[0*]C(=O)C(CS)Cc1ccccc1&[0*]N[1*]&[1*]C(Cc1ccc(-c2cccc(F)c2)cc1)C(=O)O&&&
[0*]OC&[0*]C(=O)C[1*]&[1*]Oc1ccc(N2C(=O)CC([2*])C2=O)cc1&[2*]Oc1ccccc1&&&
[1*]CCCCC&[1*]N([0*])c1c(N)n(CCCC)c(=O)[nH]c1=O&[0*]C(=O)C[2*]&[2*]Sc1nc(C)cc(C)n1&&&
[2*]C1OC(n2ccc(N(C)C)nc2=O)C(O)C1O&[2*]C[0*]&[0*]OP(=O)(O)OP(=O)(O)OP(=O)(O)O[1*]&[1*]C1CC(n2ccc(=O)[nH]c2=O)OC1[3*]&[3*]CO&&&
CC1=CC=C2C(=C1)CCC1=C2C=CC2=C1OCO2&&&
[0*]C(C)(C)CO&[0*]N[1*]&[1*]S(=O)(=O)c1cccc(C=[2*])c1&[2*]=Cc1ccnc2ccccc12&&&
CCC1=CC(NC2=NC3=CC=C(C)C=C3N=C2[N+](=O)[O-])=CC=C1C&&&
[3*]Cc1ccc(F)c(C)c1&[3*]N([4*])[1*]&[1*]C(=O)CCC([2*])=O&[2*]Nc1cc(C)on1^[4*]CC([0*])=O&&[0*]N[5*]&[5*]Cc1ccccc1Br&&&
[0*]C(=O)C(C)c1ccc2cc(OC)ccc2c1&[0*]O[2*]&[2*]CC(CC[3*])CC(=O)O&[3*]N[1*]&[1*]C(C)=O&&&
CS(=O)(=O)C1=CC(C2=CN3N=CC(C4=CSC=C4)=C3N=C2)=CC=C1F&&&
[0*]N1Cc2cc(Cl)cc3[nH]c(=S)n(c23)CC1C&[0*]C[1*]&[1*]C1CC1&&&
[1*]=CCCCC&[1*]=CCCC([0*])=O&[0*]NC1c2cc3c(cc2C(c2cc(OC)c(OC)c(OC)c2)C2C(=O)OCC12)OCO3&&&
[0*]=CC(=O)c1ccccc1&[0*]=CC=[1*]&[1*]=Cc1ccccc1&&&
[0*]Cc1csc(C)n1&[0*]N([2*])C&[2*]C1CCCN([1*])C1&[1*]Cc1cccn1-c1nccs1&&&
[1*]Nc1c(C)cc(C)cc1C&[1*]C(=O)C[2*]&[2*]O[0*]&[0*]C(=O)C[3*]&[3*]Sc1cccc[n+]1[O-]&&&
CC1=NC(N2CCOCC2)=NC2=C1NC(=O)CN2C1=CC=CC=C1&&&
[0*]C(=O)c1c(-c2ccccc2)noc1C&[0*]N1CCN([2*])CC1&[2*]CC([1*])=O&[1*]Nc1c(F)cccc1F&&&
[1*]CC&[1*]O[0*]&[0*]C(=O)C(=[2*])O&[2*]=CC(=O)c1cc(Cc2ccccc2)on1&&&
[1*]Sc1ccc(C)cc1&[1*]CC(N)C(O)C[0*]&[0*]OP(=O)(O)O&&&
[2*]CC&[2*]O[0*]&[0*]C([5*])=O&[5*]C1CCN(C(=S)N[3*])CC1&[3*]CC[4*]&[4*]N[1*]&[1*]C(=O)c1ccco1&&&
[0*]C1C=CC(n2cc(C)c(=O)[nH]c2=O)O1&[0*]CO&&&
[1*]CC&[1*]O[0*]&[0*]C(=O)c1ccc(N[2*])cc1&[2*]CCCCCCC[3*]&[3*]C1CCCC1&&&
[0*]C(C)=O&[0*]Oc1ccccc1C([1*])=O&[1*]Nc1nc2ccccc2c(=O)s1&&&
CC1=CC(C2=NC(C3=CC=CC=C3C)=C(C3=CC=CC=C3C(F)(F)F)[NH]2)=CC=N1&&&
[3*]N1CC(C)C([4*])Oc2c(N[2*])cccc2C1=O&[2*]S(=O)(=O)c1ccc(Cl)cc1&&[3*]C(C)CO&[4*]C[0*]^[0*]N([1*])C&[1*]Cc1ccc(C(=O)O)cc1&&&
[0*]NC1CCNc2ccc(C#N)cc21&[0*]C(=O)c1cnn(-c2ncccc2F)c1-n1cncn1&&&
[0*]C(C)=O&[0*]N[7*]&[7*]CC([1*])=O&[1*]N[8*]&[8*]CCC([2*])=O&[2*]N[9*]&[9*]C(CCC(=O)O)C([3*])=O&[3*]N[10*]&[10*]CC[11*]&[11*]N[4*]&[4*]C(=O)C[13*]&[13*]N[5*]&[5*]C(=O)C[14*]&[14*]N[6*]&[6*]C(=O)C=[15*]&[15*]=CC(=O)O&&&
[0*]C1CC2CCN1CC2C=C&[0*]C(O)c1ccnc2ccc(OC)cc12&&&
[4*]C(CC(C)C)C([2*])=O&[2*]N[6*]&[6*]C(C=O)CCCCN^[4*]N[0*]&&[0*]C(=O)C([5*])C(C)C&[5*]N[1*]&[1*]C(=O)c1ccc(C[3*])o1&[3*]Oc1ccccc1&&&
[0*]N1CCN(c2ncc(C(F)(F)F)c(Oc3cccc(C(F)(F)F)c3)n2)CC1&[0*]Cc1ccc2c(c1)CNC2&&&
[0*]C1CCC2C3Cc4ccc(O)c5c4C2(CCN3C)C1O5&[0*]C(F)(F)F&&&
CC1(C)CC2=CC=CC=C2C2=NC=C(N)C(N)=C21&&&
CC1=CC2=C(C=C1C)C(=O)C=C(C1=CC=C(N3CCOCC3)C=C1)O2&&&
NCCC1=C[NH]C(=S)N1CC1=CC=CC=C1CN&&&
[0*]Cc1ccc(OC)c(OC)c1&[0*]Nc1ncnc2c1ncn2C1OC([1*])C(O)C1O&[1*]CO&&&
[0*]Nc1ccc(Cl)c(-c2ccnc3[nH]c(C4CCCNC4)cc23)n1&[0*]CC[1*]&[1*]N1CCOCC1&&&
[1*]Cc1cc(C)ccc1C&[1*]Oc1cc(N[0*])ccc1N([2*])C&[0*]C(=O)c1cccs1&&[2*]S(C)(=O)=O&&
[0*]C(=O)C(C)c1ccc(F)c(F)c1&[0*]N1CCC2(CC1)COc1ccc(C(N)=O)cc12&&&
[1*]Sc1ccc(C)cc1[N+](=O)[O-]&[1*]CCCC[0*]&[0*]Oc1ccc(S([2*])(=O)=O)cc1[N+](=O)[O-]&[2*]N(C)C&&&
COC1=CC=C2C([N+](=O)[O-])=CC(=O)C3=C(O)C(OC)=C(OC)C(OC)=C3C2=C1O&&&
C1=CC=C(C2=CN=NC(N3CCCC3)=C2)C=C1F&&&
[2*]N([0*])C&[0*]C(=O)C([1*])=O&[1*]Nc1ccccc1^[2*]Cc1ccc2c(c1)OCO2&&&&
[0*]CC&[0*]N[1*]&[1*]S(=O)(=O)c1cccc(N2CCC3C(c4ccc(-c5cccnc5)c(O)c4)C32)c1&&&
[0*]C(=O)Cc1ccccc1C&[0*]Nc1ccc(-c2csc(N)n2)cc1&&&
[0*]C(=O)CCC(CC)n1ccnc(Nc2ccc(C#N)cc2)c1=O&[0*]N1CCOCC1&&&
COC1=CC(N2C=C(C3=CC=CC=N3)N=N2)=CC(Br)=C1OC&&&
[1*]Oc1ccccc1C([0*])=O&[0*]N1CCC2(CC1)OCCO2&&[1*]CC(F)(F)F&&
[0*]N1C(=O)C2C3CNC(C3)C2C1=O&[0*]CCc1ccccc1F&&&
[0*]CC&[0*]Oc1ccc(C(=O)c2ccc(C[1*])cc2)cc1&[1*]N1CCN([2*])CC1&[2*]C(c1ccccc1)c1ccccc1&&&
[1*]Cc1cccc(C([0*])=O)c1&[0*]N1CCCC(n2ccnc2)C1&&[1*]Oc1ccccc1&&
CN1CCN(C2=CC(C3=CC=CC=C3)=C3C(=NO)CC(C)(C)SC3=N2)CC1&&&
[2*]S(=O)(=O)Cc1nc(C)oc1C&[2*]N[0*]&[0*]C(=O)C[1*]&[1*]Oc1ccccc1&&&
COC1=CC=C(C2=N[NH]C(C(=O)NNC(=O)C3=CC=C(O)C=C3O)=C2)C=C1&&&
[0*]Nc1ccc2nc(C)cc(-c3ccc(OC)cc3)c2c1&[0*]C([1*])=O&[1*]Nc1ccccc1&&&
[3*]OCOC&[3*]C1CC(O)COC1[5*]&[5*]C[1*]&[1*]O[2*]&[2*]C[6*]&[6*]C1COC([4*])([7*])O1&[4*]C([0*])=O&[0*]OC^[7*]C(F)(F)F&&&&
[4*]S(=O)(=O)c1ccc(OC)c(OC)c1&[4*]N([1*])[2*]&[1*]C[3*]&[3*]C1COC(C)(C)O1^[2*]Cc1ccc2c(c1)CCN2[0*]&&[0*]C(C)=O&&&
[1*]C(C)C([0*])=O&[0*]Nc1ccccc1[N+](=O)[O-]&&[1*]Sc1nnc(-c2cccs2)n1C1CCCCC1&&
[1*]=CC(=O)C=C(N[0*])NC&[0*]Cc1cnccn1&&[1*]=Cc1ccc(N(C)C)cc1&&
CC1CCC(=NNC2=CC(Cl)=CC=C2Cl)C2=NC3=CC=CC=C3N=C21&&&
[0*]Nc1c(C)n(C)n(-c2ccccc2)c1=O&[0*]C(=O)c1cn(N=Cc2ccc(O)cc2)c(=O)c2ccccc12&&&
[0*]C(=O)C([3*])CC[2*]&[0*]N1CCN([1*])CC1&[1*]Cc1ccccc1^[2*]N1CCOCC1&&&[3*]N1C(=O)c2ccccc2C1=O&&
O=C(O)C1=CC=CN=N1&&&
[3*]C(N)=O&[3*]C1CC([2*])CN1[0*]&[0*]C(=O)C(N)CCC[1*]&[1*]NC(N)=N[N+](=O)[O-]^[2*]NC(N)=N[N+](=O)[O-]&&&&
[1*]C(C)c1ccccc1&[1*]N[2*]&[2*]Cc1ccc(-c2ccc(C[3*])cc2)cc1&[3*]N1CCOCC1[4*]&[4*]C[0*]&[0*]Oc1ccc2ccccc2c1&&&
[2*]=C(C)C&[2*]=C(N[0*])C(=O)O&[0*]C([1*])=O&[1*]C1C2CCC(C2)C1[3*]&[3*]C(=O)O&&&
O=C1CC2=CC(Cl)=CC(Br)=C2OC2=C3C=CC=CC3=CC=C12&&&
CC(C)(C)C1=CC(=O)ON=C1N1CCNC1=O&&&
[2*]C(C)C&[2*]C1COC([1*])(C)OC1C&[1*]C([0*])=O&[0*]Nc1cccc(C#Cc2ccccc2)c1&&&
COC1=CC=CC(C2=N[NH]C(=S)N2C2=CC=C(OC)C=C2)=C1&&&
[1*]C(C(=O)NN=Cc1cccs1)C(C)C&[1*]N[0*]&[0*]C(=O)c1cccs1&&&
[0*]Nc1sc2c(c1C#N)CC(C)(C)SC2&[0*]C(=O)c1ccc(N[1*])cc1&[1*]C(=O)c1ccco1&&&
[3*]CC(C)C&[3*]N([2*])[4*]&[2*]C(=O)CCc1ccc(C(=O)O)cc1&&[4*]C1CCN([0*])CC1^[0*]C([1*])=O&[1*]N[5*]&[5*]C1CCC(c2ccccc2)C1&&&
[0*]C(C)C&[0*]N[1*]&[1*]S(=O)(=O)c1ccc(N=Cc2c(O)[nH]c(=O)n(-c3ccccc3)c2=O)cc1&&&
CN1C(C2=CC=CO2)=C(C=O)C(=O)[NH]C1=O&&&
[1*]=Cc1ccc(OC)c(O[0*])c1&[0*]CC#CCCCCCCCCN1CCCCCC1&&[1*]=CC(=O)C=[2*]^[2*]=Cc1ccc(OC)c(OC)c1&&&
[1*]N(C)C&[1*]CCCC([0*])=O&[0*]Nc1ccc2c(c1)Oc1cc(N[2*])ccc1C21OC(=O)c2ccccc21&[2*]CCCCCCCCCN&&&
[3*]CC&[3*]O[0*]&[0*]C(=O)CCC([5*])C([1*])=O&[1*]O[4*]&[4*]CC^[5*]N[2*]&&[2*]C(=O)c1ccc(N[6*])cc1&[6*]CCCCCCCCCCC(=O)NO&&&
[2*]S(C)(=O)=O&[2*]N1CCC([3*])CC1&[3*]C([0*])=O&[0*]N[1*]&[1*]CCc1ccccc1Cl&&&
[0*]Nc1ccc2c(c1)n(C)c(=O)n2C&[0*]C(=O)c1ccc2nc(CCc3ccccc3)oc2c1&&&
[0*]CC&[0*]Oc1ccc(C2=NN(C(=O)c3ccc([N+](=O)[O-])cc3)C(c3ccccc3OC)C2)cc1OC&&&
COC1=CC=C(C2NC3=CC=CC4=CC=CC(=C34)N2)C(OC)=C1OC&&&
[0*]C(=O)c1cc2ccccc2cc1OC&[0*]N1CC([3*])C1&[3*]C([1*])=O&[1*]N[2*]&[2*]C[4*]&[4*]C1CCN(c2ncccn2)CC1&&&
[0*]CC=C&[0*]On1cnc2c(Cl)ncnc21&&&
[0*]Nc1nnc(CCC)s1&[0*]C(=O)C[1*]&[1*]Sc1ccc2nnc(-c3ccccc3Cl)n2n1&&&
[0*]N1CCc2c([nH]c3ccccc23)C1c1cccc(C)n1&[0*]C(=O)C[1*]&[1*]N1CCCC1&&&
[4*]C(C)(C)C&[4*]O[0*]&[0*]C([1*])=O&[1*]N[5*]&[5*]C(Cc1ccccc1)C(CO)C([2*])=O&[2*]N1CCCC1[7*]&[7*]C([3*])=O&[3*]N[6*]&[6*]C(CN=C(N)N)C(N)=O&&&
[1*]=C(C(=O)CC)c1ccccc1&[1*]=C(O)C([0*])=O&[0*]Nc1ccc(Cl)cc1Cl&&&
[0*]Nc1c(C)nn(C)c1C&[0*]S(=O)(=O)c1cccc2cccnc12&&&
[1*]CO&[1*]C1OC2C(O1)C([0*])C2O&[0*]Oc1cccnc1-c1ccccc1F&&&
[6*]CC([2*])C(O)CC(O)C(C)C&[2*]N[0*]&[0*]C(=O)C([3*])Cc1csc(N)n1^[6*]C1CCCCC1^[3*]N[4*]&&&[4*]CC(O)C([5*])Cc1ccccc1&[5*]N[1*]&[1*]C(=O)CC(C)(C)S(=O)(=O)c1ccccc1&&&
[1*]CC&[1*]Oc1cc(C[2*])ccc1OC&[2*]N([0*])C&[0*]C(=O)c1cc(C)on1&&&
[0*]C(=O)c1ccc(OC)cc1OC&[0*]N[2*]&[2*]C(Cc1ccc(N[1*])cc1)C(=O)O&[1*]C(=O)c1c(Cl)cccc1Cl&&&
[0*]Nc1ccc(C)c(N[1*])c1&[0*]C(=O)c1cccc(C(F)(F)F)c1&&[1*]C(=O)c1ccccc1&&
[0*]Cc1nc(C)c(C(C)(C)C)o1&[0*]N1CCCC1[1*]&[1*]Cn1cncn1&&&
[0*]CC(N)=O&[0*]N1CCC2(CCCNC2)CC1&&&
[0*]Cc1ccccc1C&[0*]Nc1ccc2nc(N)nc(N)c2c1&&&
[2*]CC&[2*]N([1*])[3*]&[1*]C(=O)c1ccco1&&[3*]C1Cc2ccc(O[0*])cc2C1^[0*]CC[4*]&[4*]N1CCCC1&&&
[0*]Oc1cnc(NC)nc1&[0*]Cc1nc2c(cc1-c1ccc(F)cn1)CCC2&&&
[0*]C(=O)c1cc2ccccc2[nH]1&[0*]N[2*]&[2*]C1CCC([3*])CC1&[3*]CC[1*]&[1*]N1CCN(c2cccc3c2OCCO3)CC1&&&
COC1=CC=CC(C2=C(C#CC3=CSC(N)=N3)N3C=CC=CC3=N2)=C1&&&
OC1=CC=C(C2=CC=C(OC3=CC=C(O)C=C3O)C=C2)C=C1&&&
[0*]C(=O)c1ccc(C)c(-c2ccc3cc(N[1*])ncc3c2)c1&[0*]N[2*]&[2*]C1CC1^[1*]C([3*])=O&&[3*]C1CC1&&&
[0*]C(=O)c1cccc(OC)c1OC&[0*]Nc1ccc2cn[nH]c2c1&&&
[3*]C(C)C&[3*]N1CC([4*])Oc2cc(N3CCC([5*])C3)ccc2S1(=O)=O&[4*]C[2*]&[2*]O[0*]^[5*]C[1*]^[0*]C(=O)Cc1ccccc1&[1*]Oc1ccccc1&&&&&
CCCCC(C1=CC=C(C)C=C1)C1=C(O)C2=CC=C(C)C=C2OC1=O&&&
CC(=O)C1=NC=CN1C1=CC=C(N2C=NC=N2)N=C1&&&
[0*]Cc1ccc(C)cc1C&[0*]N1CCC2(CC1)CC(=O)N(c1ccc(-c3ccccc3)cc1)C2=O&&&
[2*]C1CC(C)CCC1[0*]&[0*]O[1*]&[1*]C1CCC2(C)C(=CCC3C2CCC2(C)C(n4cncn4)=CCC32)C1^[2*]C(C)(O)c1ccccc1&&&&
BrC1=CC=C(C2=NN(CN3CCNCC3)C(C3=CC=CC=C3)=N2)C=C1&&&
[0*]=CCCCCCCCCC&[0*]=CC(C)n1cc(C(N)=O)c2ncnc(Nc3ccc(Oc4cccc(Br)c4)cc3)c21&&&
[4*]CC([0*])=O&[0*]N[3*]&[3*]C1CCC([5*])CC1^[4*]C1CCCO1^[5*]C[2*]&&&[2*]N[1*]&[1*]C(=O)c1ccnn1Cc1ccc(Cl)cc1&&&
[0*]N1CCN(c2ccc(OC)cc2)CC1&[0*]C(=O)[1*]&[1*]N[2*]&[2*]S(=O)(=O)c1cc(C)c(C)cc1C&&&
C=C1C(=O)OC2CC1(C)CCC(O)C(C)=CCCC2(C)O&&&
[0*]CCn1c(=O)c2[nH]c(Cc3ccc(C)cc3)nc2n(C)c1=O&[0*]OC(F)(F)F&&&
[0*]Nc1ccc(C)cn1&[0*]C([1*])=O&[1*]Nc1ccc(C(F)(F)F)cc1&&&
[0*]ONC(=N)c1ccc(Cl)cc1&[0*]C(=O)CC[1*]&[1*]C1CCCCC1&&&
[0*]OC&[0*]C(=O)C1=C(C)NC(C)=C(C([1*])=O)C1c1cccc(C=[4*])c1&[1*]OC&&[4*]=CC([2*])=O^[2*]O[3*]&[3*]CCC[5*]&[5*]N1C(=O)C(F)C12CCCC2&&&
[2*]C1CCCO1&[2*]C[0*]&[0*]N[1*]&[1*]Cc1ccc(-c2ccc(C([3*])c3ccccc3)cc2)cc1&[3*]N1CCCC1&&&
[0*]=CC&[0*]=C1COC(=O)C([1*])N1&[1*]CC&&&
[0*]Oc1ccc(CCC(=O)O)cc1&[0*]CCCc1c[nH]cn1&&&
NC1=C2CSCC2=NC2=CC=C(O)C=C12&&&
[0*]C(C)=O&[0*]N[1*]&[1*]C(CO)C(=O)O&&&
[0*]C(=O)c1c(C)noc1C&[0*]N[1*]&[1*]CCC([2*])c1cccs1&[2*]N1CCOCC1&&&
C=CS(=O)(=O)CCC&&&
[0*]C(C)=O&[0*]O[2*]&[2*]C[6*]&[6*]C1OC(n2cnc3c(N(C)C)ncnc32)C([3*])C1[4*]&[3*]N[1*]&[1*]C(=O)c1ccccc1^[4*]O[5*]&&[5*]C1OC([7*])C(O)C1O&[7*]CO&&&
[0*]OC&[0*]CC[1*]&[1*]N1C(=O)CSC1c1ccccc1-c1nc(C(=O)O)co1&&&
[0*]C(=O)c1cc(C=C)ncn1&[0*]O[1*]&[1*]CC[2*]&[2*]Oc1ccc(Cl)cc1&&&
[0*]C(=O)c1ccccc1N[1*]&[0*]Nc1cccc(Cl)c1&&[1*]C([2*])=O^[2*]C1CCCO1&&&
[1*]Sc1ccc(-c2ccc(F)cc2)nn1&[1*]CC[0*]&[0*]N1CCc2ccccc21&&&
[1*]Cc1ccc(OC)cc1&[1*]N[0*]&[0*]C(=O)C1=NN(C)C2(C1)c1c([nH]c3ccccc13)C(C(N)=O)=C(C)N2C(N)=O&&&
[0*]Cc1c(C(F)(F)F)nc2n(-c3c(C)cc(C)cc3C)c3ccc(OC)cc3n12&[0*]N[1*]&[1*]CCc1cccnc1&&&
[0*]N(C)C&[0*]C(=O)c1ccc(-c2ccc3ncnc(N(C)c4ccc(N[1*])cc4)c3c2)cc1&[1*]C([2*])=O&[2*]Nc1ccccc1&&&
[0*]CC=C&[0*]Oc1ccnc(-c2ccncc2)n1&&&
[1*]C(C)(C)C&[1*]O[0*]&[0*]C(=O)C(N)Cc1ccc(O)cc1&&&
[0*]C(=O)c1nc2nc(C)cc(C)n2n1&[0*]Nc1ccc(Cl)c(Cl)c1&&&
[0*]N1CCC(C)CC1&[0*]C(=O)c1ccc(C[1*])o1&[1*]Sc1ccccc1&&&
[0*]C(=O)c1ccccc1Cl&[0*]N1CC2CC1CN2c1cccc(-c2ccccc2)c1&&&
O=C1OC(C2=CC=CC=C2Cl)=NC1=CN1CCOCC1&&&
O=C(C1=CC=C(C2=NC(C3=CC=C(OC4=CC=C(Cl)C=C4)C=C3)=NO2)C=C1)C1=CC=C(F)C=C1&&&
[3*]N1CC(C)C([4*])Oc2ccc(N[0*])cc2CC1=O&[0*]C(=O)Cn1cnnn1&&[3*]C(C)CO&[4*]C[1*]^[1*]N([2*])C&[2*]Cc1ccc2c(c1)OCO2&&&
[2*]C(CC=C)C(=O)O&[2*]N[0*]&[0*]C(=O)C[5*]&[5*]C1CCC([3*])CC1&[3*]N[1*]&[1*]C([4*])=O&[4*]C1CCC1&&&
[0*]C(=O)c1c(C)noc1C&[0*]N[1*]&[1*]C(C)c1noc(-c2ccc(F)cc2)n1&&&
[1*]C(C)C&[1*]O[0*]&[0*]C(=O)c1ccc2c(c1)-c1nc3ccccc3c(=O)n1C2&&&
[3*]CC(C)(C)N(Cl)Cl&[3*]N[0*]&[0*]C(=O)c1cc(N[1*])cn1C&[1*]C(=O)c1cc(N[2*])cn1C&[2*]C(=O)c1cc(N[4*])cn1C&[4*]CC[5*]&[5*]N1CCOCC1&&&
[2*]C(C)(C)C&[2*]N[3*]&[3*]CC(O)C[1*]&[1*]Oc1ccc(CC(C[7*])C([0*])=O)cc1&[0*]Oc1ccccc1O[4*]&[4*]CC[5*]^[7*]C1CCCCC1^[5*]N[6*]&&&[6*]CCCc1ccc(O)cc1&&&
[0*]CC(=O)c1c(C)[nH]c2ccccc12&[0*]N1CCN([1*])CC1&[1*]Cc1ccc(Cl)cc1&&&
[0*]N1CCC(c2nncn2C)CC1&[0*]Cc1cccc(C(F)(F)F)c1&&&
[1*]Nc1c(C)nc2c(O[0*])cccn12&[0*]Cc1cccc(F)c1F&&[1*]C1CCCCC1&&
[1*]CC&[1*]O[0*]&[0*]C(=O)c1sc2nc(C)n(NS(C)(=O)=O)c(=O)c2c1C&&&
[0*]OC&[0*]C([1*])=O&[1*]C1CC2([2*])c3ccccc3N3C(=N)C(C)C(c4ccccc4)N2C13&[2*]CCc1ccccc1&&&
[0*]OC&[0*]C(=O)c1ccc(C(=O)C[1*])o1&[1*]Sc1cccc(-c2ccc(F)(F)cc2)c1&&&
[1*]C(C)c1csc2nc(C)cc(C)c12&[1*]N[0*]&[0*]C(=O)Cc1c(Cl)ccc(N[2*])c1F&[2*]S(C)(=O)=O&&&
CCCC1=CC=C(C)C(C(=O)O)=C1&&&
CC1=NC2=CC(C)=NN2C(N2CCN(C3=CC=C(Cl)N=C3)CC2)=C1CC1=CC=CO1&&&
[0*]Nc1ccc(C)c(S([2*])(=O)=O)c1&[0*]C(=O)C([1*])=O&[1*]Nc1ccc(Br)cn1^[2*]N1CCCC1&&&&
[0*]C1(C)CC1(Cl)Cl&[0*]C(=O)NNC(=S)Nc1ccc(Cl)c(Cl)c1&&&
[2*]Oc1cccc2cc(OC)ccc12&[2*]C1OC([4*])C(O)C(O)C1O&[4*]C[1*]&[1*]O[0*]&[0*]C(=O)C=[3*]&[3*]=Cc1ccc(O)c(OC)c1&&&
CC1=CC=C(NC(=S)N2CCC(C3=NC4=CC=C(C(=O)O)C=C4S3)CC2)C(Cl)=C1&&&
[0*]Nc1c(C)cccc1C(C)C&[0*]C(=O)C[1*]&[1*]C1NCCNC1=O&&&
[0*]=C(C)C(C)F&[0*]=CCc1c(O)cc2oc3c(c2c1O)C(O)CC(C)(C)O3&&&
[0*]N1CC(C)N([1*])CC1C&[0*]C([2*])=O&[2*]C1CC=CC2CCCCC12^[1*]C(=O)c1cccc(Cl)c1&&&&
[0*]N(C)C&[0*]C(=O)c1cc2cnc(Nc3ccc(N4CCN([2*])CC4=O)nc3)nc2n1C1CCCC1&[2*]C1CCN([1*])CC1&[1*]C[3*]&[3*]C1CCCO1&&&
[0*]CCCC&[0*]Oc1ccc(S([1*])(=O)=O)cc1&[1*]N1CC([2*])C1&[2*]N1CCCC1&&&
[0*]Nc1ccc(OC)c(Cl)c1&[0*]C(=O)c1cc(C2CC2)nn1-c1ccccc1&&&
COC1=CC=CC(C2=CN3N=C(Cl)C(-C4=C[NH]N=C4)=C3N=C2)=C1&&&
O=C1OC(C2=CC=CC=C2)=NC1=CNCN1CCOCC1&&&
[2*]OS(=O)O&[2*]C1C([3*])OC2OC(c3ccc(O)cc3)OC2C1O&[3*]C[0*]&[0*]O[1*]&[1*]Cc1ccccc1&&&
[1*]=CCC&[1*]=CC([0*])=O&[0*]Oc1cc(O)c2c(=O)c(-c3ccc(O)cc3)coc2c1&&&
CC(C)(C)C1=CC=C(SC2=C(I)C=C(CCC(N)(CO)CO)C=C2I)C=C1&&&
CN(C)C1=CC=CC(N(C)C2=NC=NC3=CC=C(Br)C=C23)=C1&&&
[2*]C1NC(=O)c2ccccc2N(CCCC[1*])C1=O&[1*]N[0*]&[0*]C(c1ccccc1)c1ccccc1^[2*]Cc1ccccc1&&&&
[0*]Oc1ccc(Oc2ccc(-c3ccccn3)cn2)cc1&[0*]CCCn1cncn1&&&
[0*]N1CCN(C)CC1&[0*]CCC[1*]&[1*]Nc1cc2c3c(nn2CC(O)C[2*])-c2cnccc2C(=O)c13&[2*]N[3*]&[3*]CC(F)(F)F&&&
[0*]Oc1ccccc1C(C)=O&[0*]C1OCC(O)C(O)C1O&&&
[0*]C(=O)CC(O)C(N)CCCN&[0*]N[1*]&[1*]C(Cc1ccccc1)C(=O)O&&&
CC1(C)OC2=CC3=CC(N)=CC(C(C)(C)C)=C3C=C2C(N2CCCCC2)C1O&&&
[0*]Nc1cccc(C)c1&[0*]C(=O)CN&&&
[0*]C(=O)c1sc2ncnc(Nc3ccc(F)cc3O[1*])c2c1C&[0*]N[2*]&[2*]CCC[3*]^[1*]C(CF)CF^[3*]NC(=S)NC#N&&&&&
[0*]C(C)=O&[0*]N[3*]&[3*]CCCc1ccccc1C([1*])=O&[1*]N1CCC([5*])CC1&[5*]C([2*])=O&[2*]N[4*]&[4*]C(Cc1ccc(Cl)cc1)C(=O)O&&&
[0*]C(C)(C)C&[0*]O[1*]&[1*]C(CC(=O)c1ccc(F)cc1)N(O)C=O&&&
[0*]CC#N&[0*]Sc1noc(-c2ccccc2Cl)n1&&&
[0*]C(C)=O&[0*]Nc1ccccc1C([1*])=O&[1*]N[2*]&[2*]C[3*]&[3*]C1CCCCC1&&&
[1*]=Cc1ccc(O[0*])c(OC)c1&[0*]C1CC(=O)N1&&[1*]=CC(=O)NN=Cc1ccc(C)cc1&&
C=C1N=C(N)N=C2N(C)C3=CC=CC=C3N12&&&
[1*]NC&[1*]C([0*])=O&[0*]O[2*]&[2*]C(C)(C)Cc1c(-c2ccc(OC)c(OC)c2)nc2c(C)cccn12&&&
[0*]N([4*])c1ccc(OC)cc1&[0*]C(=O)C[3*]&[3*]N[1*]^[4*]C(C([2*])=O)c1ccncc1^[1*]C(=O)c1ccco1&[2*]N[5*]&&&[5*]C1CCCCC1&&&
[0*]CC#Cc1c[nH]c(Sc2ccccc2)n1&[0*]N1CCN(c2ccccc2)CC1&&&
[0*]C1Nc2ccc(-c3ccc4cn[nH]c4c3)cc2C2C1CCN2C&[0*]Cc1ccccc1&&&
[2*]=CC(=O)O&[2*]=CC([0*])=O&[0*]N[1*]&[1*]Cc1cccnc1&&&
[0*]Nc1cccc(-c2cnc(Nc3ccc(N4CCN(C)CC4)cc3)o2)c1&[0*]C(=O)C[1*]&[1*]Oc1ccccc1&&&
[0*]C(=O)c1cc(C)c2cc(C)ccc2n1&[0*]N[4*]&[4*]CCCCCCCC[5*]&[5*]N[6*]&[6*]CCCCCCCCC[7*]&[7*]N[1*]&[1*]C(=O)c1cc(C([2*])=O)ccn1&[2*]N[8*]&[8*]Cc1cc(C2CCCN2[3*])ccn1&[3*]C(C)=O&&&
[0*]C([3*])=O&[0*]N[2*]&[2*]C1CCC([4*])CC1^[3*]C1CCOCC1^[4*]CC[1*]&&&[1*]N1CCN(c2cccc3c2OCO3)CC1&&&
CN1SC(=O)[NH]C1=O&&&
[0*]C(=O)c1ccc(C)cc1&[0*]N[1*]&[1*]C1([2*])NC(=O)N(C)C1=O&[2*]C(F)(F)F&&&
N#[N+][N-]CCC1=CC=C(CC2=NN3C(=O)C4=C(Cl)C(Cl)=C(Cl)C(Cl)=C4C3=C2)C=C1&&&
[0*]N1Cc2ccc(OC)cc2C1=O&[0*]C[1*]&[1*]C1(C#Cc2cnc(N3CCN(C)CC3)nc2)NC(=O)NC1=O&&&
CC12CCC3C(CCC4CC(O)C(O)CC43C)C1CC(C(=NO)C1=CC=C(N(C)C)C=C1)C2&&&
[3*]N1CC(C)C([4*])Oc2ccc(N[1*])cc2CC1=O&[1*]S(=O)(=O)c1ccc(Cl)cc1&&[3*]C(C)CO&[4*]C[0*]^[0*]N([2*])C&[2*]S(=O)(=O)c1ccc(Cl)cc1&&&
[0*]C(=O)c1ccc(-c2cnn(C)c2C)s1&[0*]N1CCCCCC1[1*]&[1*]Cn1cccn1&&&
[0*]CCc1ccc(C(=O)CCC(=O)O)s1&[0*]N[1*]&[1*]S(=O)(=O)c1ccc2ccccc2c1&&&
[1*]C(=O)CCCCC([0*])=O&[0*]N1CC(O)C(O)C(O)C1[2*]&[2*]CO^[1*]N1CC(O)CC1[3*]&&[3*]C(O)C(O)CO&&&
[0*]C(=O)C(Cn1ccnc1)c1ccc(C(F)(F)F)nc1&[0*]N1CCN2C(=O)OC(c3ccccc3)(c3ccccc3)C2C1&&&
[0*]C(=O)c1cccc(OC)c1&[0*]Nc1ccc(Oc2cccc3cccnc23)cc1C(N)=O&&&
[0*]Oc1ccccc1&[0*]Cc1nnc(S[1*])o1&[1*]Cc1ccccc1Cl&&&
N#CC1=CC=CC(C2=CC=C3C(NC4=CC=C(S(N)(=O)=O)C=C4)=NC=NC3=N2)=C1&&&
[1*]Cc1csc(C(C)C)n1&[1*]N1CCCN([0*])CC1=O&[0*]Cc1ccccc1&&&
[0*]CC&[0*]N1C(=O)C2Cc3c([nH]c4ccccc34)C(c3ccc(OC)c(OC)c3)N2C1=O&&&
[0*]Cc1cc2c(cc1OC)OCO2&[0*]N[1*]&[1*]CCCCCC[2*]&[2*]Nc1nc2ccccc2s1&&&
[0*]N(C)C&[0*]C([1*])=O&[1*]C1CC2c3ccccc3Cc3ccccc3N2O1&&&
[2*]C1CCN(c2ccc3c(C)ccnc3n2)CC1&[2*]N[1*]&[1*]CC([0*])=O&[0*]Nc1ccc2c(c1)OCO2&&&
[6*]C(C)CC&[6*]C1C(=O)OC([4*])(c2ccccc2)OC1[5*]&[4*]CC&&[5*]C([0*])=O^[0*]N[3*]&[3*]C(Cc1ccccc1)C([1*])=O&[1*]N[2*]&[2*]CCCO&&&
COC1=CC(C2=CC=CC(N(C)C)=C2)=C2N=CN=CC2=C1&&&
[1*]Oc1nc(C)cc(C)n1&[1*]C(C(=O)O)C(C[2*])(c1ccccc1)c1ccccc1&[2*]O[0*]&[0*]C(=O)c1ccccc1&&&
[0*]C(=O)C([1*])=O&[0*]N[2*]&[2*]Cc1ccc2c(c1)OCO2^[1*]N[3*]&&[3*]CC[4*]&[4*]Sc1ccc(Cl)cc1&&&
COC1=CC(C2=CN=C3[NH]C=C(C4=CC=C(N)C=C4C)C3=C2)=CC(OC)=C1OC&&&
[1*]=C1SC(=O)NC1=O&[1*]=Cc1ccc(O[0*])cc1&[0*]Cc1cccs1&&&
COC1=CC(C=NN2C(C)=N[NH]C2=S)=CC(Br)=C1O&&&
[0*]CC=C&[0*]Oc1ccc(C[1*])cc1&[1*]NC(=S)NN=C(C)c1ccncc1&&&
CCCN1N=C(C)C(C2=C(C)C(=O)N=C3C4=CN=CC=C4C=CN32)=C1C&&&
[1*]S(=O)(=O)c1ccc(Cl)cc1&[1*]N[0*]&[0*]CCc1nnc2n1CCC2&&&
[2*]C1OC(n2ccc(N)nc2=O)C(F)C1O&[2*]C[0*]&[0*]OP(=O)(O)OP(=O)(O)O[1*]&[1*]C1CC(n2ccnn2)OC1[3*]&[3*]CO&&&
[1*]CC([0*])=O&[0*]Nc1cccc2c1C(=O)c1ccccc1C2=O&&[1*]OC(=S)Nc1cccc2ccccc12&&
N#CC1=CC=CC=C1C1=CC=CC(C2=CN=C3C(N)=CC=NN23)=C1&&&
CS(=O)C1=CC=C(C2=CC(=O)C=C(N3CCOCC3)O2)C=C1&&&
[1*]OC&[1*]CC[3*]&[3*]N1Cc2cccc(C([0*])=O)c2C1=O&[0*]N[2*]&[2*]CCc1cccc(OC)c1&&&
[0*]C(C)=O&[0*]N(C(=O)c1cc(C)ccc1N1CCOCC1)c1ccc(C([1*])=O)cc1&[1*]Nc1ccc(F)cc1&&&
[1*]Cc1c(-c2ccccc2)noc1C&[1*]Oc1ccc(C([0*])=O)cn1&[0*]N[2*]&[2*]Cc1ccno1&&&
[0*]OC&[0*]C(=O)c1cccc2c(N)c3ccc(Cl)cc3nc12&&&
[0*]CCCC&[0*]C1CC2C(CCC3(C)C([1*])C(C)CC23)C2(C)CC=C(C=O)CCC12&[1*]CCCC(=O)O&&&
[1*]Sc1nncn1CC=C&[1*]CC([0*])=O&[0*]Nc1ccc(-c2nc3ccc(C)cc3s2)cc1&&&
[0*]Oc1ccc(C)cc1C&[0*]CCCC[1*]&[1*]Oc1ccc2c(c1)CCC2CC(=O)O&&&
[0*]N1CCN(c2cc(C)ccc2C)CC1&[0*]C(=O)Cn1nc(C)n2c3c(cccc31)CCC2&&&
[1*]C1CN(c2ccc(-n3ccc(C)n3)c(F)c2)C(=O)O1&[1*]C[0*]&[0*]Oc1ccon1&&&
[0*]C(=O)CCCC&[0*]N([1*])c1ccc(Cl)cc1&[1*]C1C=CS(=O)(=O)C1&&&
[1*]Sc1nc(C)nc2ccccc12&[1*]CC([0*])=O&[0*]N1CCN(c2ccccn2)CC1&&&
CN1C2=CC(O)=CC(O)=C2C2=C3C(=O)NCC(O)C3=CC=C21&&&
[0*]CC=C&[0*]Oc1ccc(Nc2nc(-c3ccccc3)c(C(=O)CCCC)s2)cc1&&&
CC1=C(CC(=O)O)SC=C1C(=O)C1=CC=C(Cl)C2=CC=CC=C12&&&
[1*]S(=O)(=O)c1cccc(Nc2c3ccccc3nc3ccc(C)cc23)c1&[1*]N[0*]&[0*]CCO&&&
[1*]CC&[1*]O[0*]&[0*]C(=O)c1ccc(NC(=S)Nc2ccccc2O[2*])cc1&[2*]CC&&&
COC1=CC(C=NNC(=O)C2=CC=CC(NC3=C(F)C(=O)C4=CC=CC=C4C3=O)=C2)=CC(OC)=C1O&&&
[0*]CC(=O)NN=Cc1ccc(O)cc1&[0*]N1CCN([1*])CC1&[1*]CC=[2*]&[2*]=Cc1ccccc1&&&
[1*]C(C)(C)C([0*])=O&[0*]N[3*]&[3*]C1C2CC3CC1CC(O)(C3)C2^[1*]N[2*]&&[2*]S(=O)(=O)c1ccc(C#N)cc1&&&
NC(=S)NN=C1CCS(=O)(=O)C2=CC=C(I)C=C12&&&
[0*]C(C)=O&[0*]N[1*]&[1*]C(Cc1ccc(OS(=O)(=O)c2cccc3cnccc23)cc1)C(=O)O&&&
[1*]C(C)C&[1*]O[2*]&[2*]Cc1cc2cc(C([0*])=O)ccc2[nH]1&[0*]N1CCC(n2c(=O)[nH]c3ncccc32)CC1&&&
[1*]CC([0*])=O&[0*]Nc1ccc(Br)cc1F&&[1*]S[2*]^[2*]Cc1ccccc1F&&&
[0*]C(=O)c1cnccn1&[0*]Nc1cccc(C([1*])=O)c1&[1*]N1CCCC1&&&
[2*]C1CN(c2ccc(-c3ccc(C(C)O)cc3)c(F)c2)C(=O)O1&[2*]C[1*]&[1*]N[0*]&[0*]C(=O)c1c(F)cc(F)cc1F&&&
[4*]C1Cc2ccccc2CN1C&[4*]C[2*]&[2*]N[0*]&[0*]C(=O)C(CC([1*])=O)c1ccc(Cl)cc1&[1*]N[3*]&[3*]C1C(=O)NC([5*])C(=O)NCCCCC(=O)NC([6*])C(=O)NC([7*])C(=O)NCCNC1=O&[5*]Cc1ccc
O=C(O)CC1=C(C2=CC=C(Cl)C(Cl)=C2)C2=CC(Cl)=CC=C2[NH]C1=O&&&
CC1=NN(CCC2=NOC(C3=CC=C(Cl)C=C3)C2)C(C)=C1[N+](=O)[O-]&&&
[0*]C(=O)CC(c1ccc(OC)cc1)c1c(O)cc(OC)cc1O[5*]&[0*]O[2*]&[2*]C1CC(C)CC(C)(O)C1O^[5*]C1OC([7*])C(O)C(O)C1O&&[7*]C[3*]&[3*]O[1*]&[1*]C(=O)C=[6*]&[6*]=Cc1ccc(OC)cc1&&&
[1*]Sc1nc(=O)cc[nH]1&[1*]CC1=C(C(=O)O)N2C(=O)C([2*])C2SC1&[2*]N[0*]&[0*]C(=O)CS(=O)(=O)CC(O)C(F)(F)F&&&
[0*]C([1*])=O&[0*]Nc1ccc2c(c1)OCO2&&[1*]N[2*]^[2*]C(Cc1ccccc1)C(O)C[3*]&[3*]N[4*]&[4*]C1CC1&&&
[0*]C(C)=O&[0*]N[2*]&[2*]C(C)c1ccc(O[1*])cc1&[1*]C1CCN(c2ccnc(N([3*])C)n2)C1&[3*]C[4*]&[4*]C1CC1&&&
[1*]C1CC2CCC(c3cccnc3)N2C1=O&[1*]C[0*]&[0*]N1CCOCC1&&&
[2*]C([3*])c1ccc(OC)cc1&[2*]N[0*]&[0*]C([1*])=O^[3*]SC^[1*]Nc1ccc(C)cc1&&&&&
[0*]N1CCN(c2nc3ccccc3n2C)CC1&[0*]C(=O)CCn1c(=O)sc2ccccc21&&&
COC1=CC=C2C=CC(=O)OC2=C1C1=NN(C2=CC=C(Cl)C=C2)C(C2=CC=C3N=CC=CC3=C2)C1&&&
CC1=CC(C)=C(C#N)C(N2CCCC2)=N1&&&
[0*]Cc1ccc(N(C)C)cc1&[0*]Oc1ccc2c(c1)CCC1C2CCCN1C&&&
[2*]C(C)C&[2*]N[0*]&[0*]C([1*])=O&[1*]Nc1ccc(-c2n[nH]c3oc(=O)cc(-c4ccccc4)c23)cc1&&&
[0*]C1CCN(c2nc(-c3ccc(Cl)cc3)cc(-c3cc(Cl)c(N)cc3C)n2)CC1&[0*]NC(=S)NC#N&&&
[0*]S(=O)(=O)c1ccc(OC)cc1&[0*]N1CC(C)CC(C)C1&&&
[0*]Oc1ccc(C(C)=O)c(O[1*])c1&[0*]CCCc1c(C)n(C(C)C)c2ccc(F)cc12&&[1*]CCC[2*]^[2*]N1CCCCC1&&&
[3*]=CC#CC&[3*]=CCCCCCCCCCCCCCCCCCCCCCCCCCCCCCCCC([0*])=O&[0*]O[1*]&[1*]CC(O)C[2*]&[2*]OP(=O)([O-])Oc1ccccc1OC&&&
[0*]CC&[0*]Oc1ccccc1C=NNC(=O)C[1*]&[1*]Sc1cc2oc(=O)ccc2cc1Cl&&&
[0*]N([1*])c1ncc2cc(OC)c(OC)cc2c1C&[0*]Cc1ccc(F)cc1&&[1*]S(=O)(=O)c1ccc(C(=O)O)cc1&&
CNC1=NN(C)C2=C1N=NN(CC1=CC=CC=C1Cl)C2=O&&&
[0*]CCN1C(=O)COc2ccc(-c3c(C)noc3C)cc21&[0*]N1CCN(c2cccc(Cl)c2)CC1&&&
[0*]C1C(O)CC(O)C1C&[0*]C(=O)C[1*]&[1*]C1C(=O)OCC2(C)C3=C(C(=O)CC12)C([2*])OC3&[2*]CCO&&&
[0*]OC&[0*]C(=O)c1cc(O[2*])cc(C([1*])=O)n1&[1*]OC&&[2*]CC(C)(O)CCCC(C)(C)C&&
[0*]C(C)=O&[0*]N[1*]&[1*]CC(C)(C)C[2*]&[2*]N[3*]&[3*]C1CNc2cc(-n3cnc(C)n3)nc(N)c2NC1=O&&&
CCC1=NN(C2=NC(C)=CC(C)=N2)C(C)=C1&&&
[2*]=CCC([1*])CCCCCCC&[1*]O[0*]&[0*]C(=O)C(c1ccccc1)c1ccccc1^[2*]=CC[3*]&&[3*]C1([4*])CC(=[5*])C(=O)O1&[4*]CO&&[5*]=CC(=O)O&&
[0*]N(C)C&[0*]C(=O)CC[2*]&[2*]N([1*])C&[1*]C(=O)c1cccn2c(=O)c3cc4ccccc4cc3nc12&&&
[0*]CC(=O)c1ccco1&[0*]Sc1nccs1&&&
C1=CC=C(CO2)C(C2=NN3C=NN=C3C=C2)=C1&&&
CC1CCC2OC3C(CCC45OC4C(=O)CCC34C=CC(=O)C54C)C3OCC23C1&&&
CC1=CC=C(N2C=C(C3=CC=C(S(N)(=O)=O)C=C3)C(C)=N2)C=C1&&&
CNC1=NC(OC2=CC=CC=C2)=NC(NC2=CC=C3OCOC3=C2)=N1&&&
[3*]C(C)(O)c1ccc(OC)cc1&[3*]C1CCN([0*])CC1&[0*]C(=O)c1ccc(O[1*])cc1&[1*]C1CCN([2*])CC1&[2*]CC(F)(F)F&&&
CC1=C(C)C2=C([NH]C(C3=N[NH]C=C3)=NC2=O)S1&&&
[0*]=Cc1cc(-c2ccccc2)n(-c2ccc(F)cc2)c1-c1cccc(C(F)(F)F)c1&[0*]=CC1CC=CCN1&&&
[1*]C1CN(c2cc(OC)ncn2)CC2OCCC12&[1*]C([0*])=O&[0*]N1CCOCC1&&&
FC1=CC=C(C(C2=C[NH]C3=CC=CC=C23)N2C=CN=C2)C=C1&&&
[2*]=Cc1ccc(O[1*])c(OC)c1&[1*]CC([0*])=O&[0*]NC1=NCCS1^[2*]=CC(=O)C=[3*]&&[3*]=Cc1ccc([N+](=O)[O-])cc1&&&
C1=C(Br)C2=NC(C=C3NC(=CC4=C5C=CC(C6=C[NH]C7=CC=CC=C66)=CC5=CC=C4N3CCCCNC4=CC=CC=C4)CCN3C3=NC4=CC=CC=C4C2=C3Br)[NH]1&&&
[1*]S(=O)(=O)c1c(C)c(C)cc(C)c1C&[1*]N1CCN([0*])CC1&[0*]C(=O)c1ccco1&&&
CC1=NN(C)C2=C1C(C1=CC=C(O)C=C1)=NC=N2&&&
CN1C(=O)NC2C(=O)N(CC3=CC=C(Br)C=C3)C(=O)C21&&&
CC(C)(C)C1=CC=C2[NH]C3=C(CCCC3=O)C2=C1&&&
[0*]C(C)=O&[0*]N[3*]&[3*]C(CC(C)C)C([1*])=O&[1*]N[4*]&[4*]C(CCO)C([2*])=O&[2*]N[5*]&[5*]CC(N)=O&&&
[1*]Cc1ccc(OC)c(OC)c1&[1*]N[0*]&[0*]C(=O)c1cccc(S([2*])(=O)=O)c1&[2*]N1CCc2ccccc21&&&
[0*]C(C)c1ccc(C)nc1&[0*]N([1*])C&[1*]CCC=[2*]&[2*]=C1c2ccccc2CCc2cccnc21&&&
[1*]NC1=NC(=O)CN1&[1*]S(=O)(=O)c1ccc(N[0*])cc1&[0*]C(=O)C(F)(F)F&&&
[1*]N(C)c1nc2ccccc2o1&[1*]CC[0*]&[0*]Oc1ccc(CC([2*])C(=O)O)cc1&[2*]N[3*]&[3*]S(=O)(=O)c1ccccc1&&&
[0*]Sc1cccc([N+](=O)[O-])c1&[0*]Cc1ccc(C[1*])cc1&[1*]Sc1cccc(C(F)(F)F)c1&&&
[0*]C1CC(n2cc(C)c(=O)[nH]c2=O)C(O)C1O&[0*]CO&&&
CC1=CC=C(C2=NC(C3=CC=C(Cl)C=C3Cl)N(C)C(=O)C2)C=C1&&&
[0*]CCCC&[0*]N([1*])[2*]&[1*]CCCN&&[2*]CCC[3*]^[3*]NC1CC(=O)Nc2ccc(Cl)cc21&&&
[4*]CCCC(=N)N&[4*]C1NC(=O)C([3*])CCC=CCCC([2*])C(=O)N2CCCCC2C(=O)NC1=O&[2*]N[0*]&[0*]C([1*])=O^[3*]NC=O^[1*]Nc1cccc(N)c1&&&&&
[1*]C(C)C&[1*]N([3*])c1nccc(-c2c(-c3ccc(F)cc3)ncn2Cc2ccc(F)cc2)n1&[3*]C1CCN([2*])CC1&[2*]CC([0*])=O&[0*]Nc1c(F)cc(C#N)cc1F&&&
[0*]Sc1nnc(N2CCN(c3cc4c(cc3F)c(=O)c(C(=O)O)cn4CC)CC2)s1&[0*]C1CCCC1&&&
NS(=O)(=O)OC1=CC=CC(C(=O)O)=C1&&&
[0*]C(=O)c1cc(-c2cc(F)ccc2C(F)(F)F)n[nH]1&[0*]Nc1cncc(C(=O)c2cn(C(CO)CO)c3ncncc23)c1&&&
[1*]CCC&[1*]N([0*])c1ccc(N2CCN(C)CC2)cc1&[0*]C(=O)c1ccc([N+](=O)[O-])o1&&&
[0*]CCC&[0*]N1C(=O)C2C(c3ccccc3)NC3(C(=O)c4ccccc4C3=O)C2C1=O&&&
[0*]OC&[0*]Cc1noc(-c2csc(Cc3n[nH]c(C)n3)n2)n1&&&
[1*]CCc1ccc(C)cc1&[1*]N[0*]&[0*]C(=O)c1cncc(Br)c1&&&
[2*]C(C([1*])=O)C(C)c1ccccc1&[1*]N1CCCC1[5*]&[5*]C(N)=O^[2*]N[0*]&&[0*]C([3*])=O&[3*]C1CCC([6*])CC1&[6*]C([4*])=O&[4*]C1CCCCC1&&&
[0*]Cc1csc(C(C)(C)C)c1&[0*]N[1*]&[1*]Cc1nc(-c2ccncc2)no1&&&
[1*]S(=O)(=O)c1ccc(F)c(Br)c1&[1*]N[0*]&[0*]CCc1ccncc1&&&
[0*]Cc1cnccc1OC&[0*]Nc1cc(-c2ccc(N3CCOCC3)cc2)ncn1&&&
[1*]CC&[1*]N1CCCC([4*])([3*])C1&[3*]C([0*])=O&[0*]N([2*])C^[4*]Cc1ccccc1F^[2*]Cc1ccc(C)o1&&&&&
CC1=C(C)N2C3=CC=CC=C3C3=CC(=O)C4=CC5=CC=CC=C5C1=C43&&&
CC1=CC=C(C=NNC(=O)C2=N[NH]N=N2)O1&&&
[0*]N1Cc2ccccc2C2(CCN(C)CC2)C1&[0*]Cc1c[nH]c2ccccc12&&&
[0*]CC1=Cc2cc(OC)c(OC)cc2CC1&[0*]N1CCC2(CC1)OCNC2=O&&&
[1*]CC&[1*]Nc1nc2sc3c(c2c(=O)n1CC[0*])CCN(C)C3&[0*]OC&&&
[0*]Cc1cnc(N2CCN(C)CC2)nc1&[0*]N([1*])[2*]&[1*]CCc1ccsc1&&[2*]C[3*]^[3*]C1CC1&&&
NNC(=O)C1=CC=CC(C2=CC(C(F)(F)F)=CC(C(F)(F)F)=C2)=C1&&&
[3*]C12CCC(C(=C)C)C1C1CCC3C4(C)CC([2*])C(O)C(C)(C)C4CCC3(C)C1(C)CC2&[2*]O[0*]&[0*]C(=O)n1ccnc1^[3*]C([1*])=O&&[1*]N1CC([N+](=O)[O-])C1&&&
[0*]Nc1ccc(C(C)=O)cc1&[0*]C(=O)C[1*]&[1*]Sc1nc2c(oc3ccccc32)c(=O)n1-c1ccc(C)c(Cl)c1&&&
[0*]Oc1ccc2ccc(OC)cc2c1C=[1*]&[0*]CCC[2*]&[2*]N(C)C^[1*]=CC(=O)NO&&&&
[2*]CC&[2*]Oc1ccccc1N[0*]&[0*]C([1*])=O&[1*]N1CC(C)C2(C)CC1Cc1ccc(O)cc12&&&
[1*]Oc1cc(C)cc2oc(=O)c3c(c12)CCC(C)(C)O3&[1*]CC([0*])=O&[0*]Nc1cc(C(F)(F)F)ccc1N1CCOCC1&&&
[1*]C1(c2cccc(OC)n2)CC1&[1*]N[0*]&[0*]C(=O)c1ccccc1C(F)(F)F&&&
[0*]C(=O)CCc1c(C)nc2ncnn2c1C&[0*]Nc1c(C)cccc1C&&&
[0*]S(=O)(=O)c1ccc(F)cc1&[0*]N1CCCC2(CCN(c3cccnc3)C2)C1&&&
[2*]C1COc2cc(OC)ccc2C1&[2*]N([0*])[1*]&[0*]Cc1ccncc1&&[1*]C[3*]^[3*]C1CCOCC1&&&
[1*]C(C)CCCCC&[1*]O[0*]&[0*]C(=O)c1c(-c2ccccc2)[n+]([O-])c2ccc(Cl)cc2[n+]1[O-]&&&
[1*]S(=O)(=O)c1ccc(C(C)C)cc1&[1*]NC(=NC([0*])=O)c1ccncc1&[0*]Nc1cccnc1&&&
CC1CN(C)CCN1C1=CC=NC2=CC(C3=CN=C(F)N=C3)=NN12&&&
[0*]C(=O)C1=C(C)C(=O)OC12CCCCC2&[0*]Nc1ccccc1&&&
[0*]=C1SC(=NC=C2N(C)c3ccccc3C2(C)C)N(c2cccc(C)c2C)C1=O&[0*]=Cc1ccc(O)c(C)c1&&&
[2*]NC&[2*]CC([0*])=O&[0*]Nc1cc(-c2cccc(N[1*])n2)ccn1&[1*]C([3*])=O&[3*]C1CCC1&&&
CC1(C2=CC=CC(O)=C2)C2=CC=CC=C2C2=NCCCN21&&&
[0*]C([1*])=O&[0*]N[2*]&[2*]CCc1ccccc1^[1*]N([3*])[4*]&&[3*]Cc1ccccn1&&[4*]C[5*]^[5*]C1COCCO1&&&
[1*]CC(=O)O&[1*]N[0*]&[0*]C(=O)CS&&&
[5*]C(C([4*])=O)C(C)CC&[4*]N[8*]&[8*]C(CC(C)C)C(=O)O^[5*]N[0*]&&[0*]C(=O)C([6*])Cc1ccc(O)cc1&[6*]N[1*]&[1*]C([9*])=O&[9*]C1CCCN1[2*]&[2*]C(=O)C([7*])CCCN=C(N)N&[7*]N[3*]&[3*]C(=O)C(
[0*]ON=C1CCC2(C)C(C1)C(=O)CC1C3CCC(=O)C3(C)CCC12&[0*]Cc1ccccc1&&&
[0*]C1OC(n2cc(C(O)(c3cccs3)C(C)CC)nn2)C(O)C1O&[0*]CO&&&
[1*]Sc1nnc(-c2cccs2)n1CC&[1*]CC([0*])=O&[0*]N1CCc2ccccc21&&&
CC1=C(CC(=O)O)C(=O)C2=CC=CC)=C2[NH]1&&&
[0*]OC&[0*]C(=O)Cn1c(O)cn(-c2ccc(C)cc2)c1=S&&&
[2*]Oc1ccc(N2CCOCC2)cc1CCC(C)(C)C&[2*]Cc1ccc(C[3*])cc1&[3*]N[0*]&[0*]C([4*])=O&[4*]C1([5*])CC1&[5*]C([1*])=O&[1*]Nc1ccccc1&&&
[2*]Sc1nnc(Cc2sc(=O)c(C(C)=O)n2C)n1CC=C&[2*]CC([0*])=O&[0*]O[1*]&[1*]CC&&&
CC1=CC=CC(C)=C1N1C(=O)CN(C2=CC=C(O)C=C2)C(=O)C12CC1=CC=CC=C1C2&&&
CCCCC1(CC2=CC=C(O)C=C2)OC(=O)C2=CC=CC=C21&&&
[0*]CCO&[0*]Sc1ccc(-c2nc(N3CCOCC3)c3cnn(C4CCCCC4)c3n2)cc1&&&
CC1=C(C(C)(O)C2=CC=CC3=CC=CC=C23)SC=N1&&&
[0*]C(C)=O&[0*]O[1*]&[1*]C1CCC2(C)C(CCC3C2CCC2(C)C([2*])CCC32)C1&[2*]C(C)CCCC(C)C&&&
C1=CC2=NN=C(C34CCC(CC3)CC4)N=C2SC1&&&
FC(F)(F)C1=CC=C(C2=N[NH]C(C3CC(=S)NC4=C3C=NN4C3=CC=CC=C3)=C2)C=C1&&&
[0*]Nc1nc(Nc2cccc(C(F)(F)F)c2)c2ncn(C(C)C)c2n1&[0*]C([1*])=O&[1*]Nc1ccc(C#N)cc1&&&
[0*]Nc1c(N2CCOCC2)c(=O)c1=O&[0*]Cc1ccccn1&&&
[0*]=C(Oc1ccc2c(c1)OCO2)C(=O)NO&[0*]=Cc1cccc(C(F)(F)F)c1&&&
[0*]C(=O)CCc1nnc2n(CC(C)C)c(=O)c3sccc3n12&[0*]Nc1cccc(S([1*])(=O)=O)c1&[1*]N1CCOCC1&&&
[4*]C1(O)CCC2C3CCC4=CC(=O)CCC4(C)C3C(O)CC21C&[4*]C(=O)C[3*]&[3*]O[0*]&[0*]C([1*])=O&[1*]Oc1ccccc1O[2*]&[2*]C(=O)C[5*]&[5*][N+]1(C)CCCC1&&&
[0*]=Cc1ccc(O)c(OC)c1&[0*]=C1OC(=O)c2c1cc(O)c(OC)c2OC&&&
[0*]OC&[0*]C(=O)C([2*])C&[2*]N[1*]&[1*]C(=O)c1cnc2ccccc2c1&&&
[0*]C(=O)c1ccc(OC)cc1&[0*]N[1*]&[1*]CCS([3*])(=O)=O&[3*]N[2*]&[2*]Cc1cccnc1&&&
[0*]C(=O)CC(O)Cc1ccccc1&[0*]N[1*]&[1*]CC[2*]&[2*]Sc1ccccn1&&&
[0*]C(=O)c1ccc(-c2occc2C)cc1&[0*]N([1*])[2*]&[1*]CCC(C)C&&[2*]Cc1ccc2c(c1)OCO2&&
[0*]Nc1c(C)cccc1C(C)C&[0*]C([1*])=O&[1*]N[2*]&[2*]C1CON(C(C)C)C1=O&&&
CS(=O)(=O)C1=CC=C(CC2=C(CO)N=C3C=CC(C4=CC=CC=C4)=CN23)C=C1&&&
[1*]C(C)(C)C&[1*]N[2*]&[2*]CC(O)C[0*]&[0*]Oc1cccc2[nH]c(=S)[nH]c12&&&
COC1=CC=C2[NH]C(C3=C(N)SC4=C3CCC4)=NC2=C1&&&
[1*]C1(c2ccc(OC)c(OC)c2)CCCC1&[1*]N[0*]&[0*]C([2*])=O&[2*]C1(c2ccc(Br)cc2)CCC1&&&
[0*]C(=O)c1ccc(Nc2ncc(C(F)(F)F)c(Oc3cccc4c3C(=O)c3c(N)nc(S[2*])nc3C4)n2)c(C)c1&[0*]N[1*]&[1*]C1CCNCC1F^[2*]C(C)C(F)(F)F&&&&
[0*]C1OC(n2cc(F)c(N)nc2=O)CC1F&[0*]CO&&&
[1*]C(C)C(F)(F)F&[1*]O[2*]&[2*]Cc1cc(F)cc(-c2cc(N[0*])nn2-c2ccc(F)cc2)c1&[0*]C([3*])=O&[3*]C1CNC(=O)C1&&&
[0*]C1CN2C(-c3ccnc(Nc4ccc(C)cc4)n3)=N1&[0*]C[1*]&[1*]C1CCCCC1&&&
[0*]CC=C&[0*]N1C(=O)C2C3C3CCC(O3)C2C1=O&&&
[0*]C([1*])=O&[0*]O[2*]&[2*]CC1c2ccccc2-c2ccccc21^[1*]N1CCC([4*])([5*])CC1&&[4*]CO&&[5*]C[3*]^[3*]C1CCCCO1&&&
[2*]N(C)c1ccncc1&[2*]CC[0*]&[0*]O[1*]&[1*]C1CCC2(CC1)OOC1(O2)C2CC3CC(C2)CC1C3&&&
[0*]CCC(C)C&[0*]N1CCN([1*])CC1[2*]&[1*]Cc1ccccc1&&[2*]CCO&&
[0*]N(C)c1ncccc1C(=O)NN=Cc1ccc(Cl)cc1Cl&[0*]S(=O)(=O)c1ccccc1&&&
[0*]ON=C(C)c1ccc2nnc(Cc3c(Cl)cc4ncsc4c3F)n2n1&[0*]CC(C)(C)O&&&
[0*]C(=O)Cc1c(C)noc1C&[0*]N1CCCC(n2cccn2)C1&&&
[0*]Oc1c(C)cc(C(C)(C)C)cc1C&[0*]CCCc1cc(C[1*])no1&[1*]N1CCOCC1&&&
[0*]=Cc1ccc2c(c1)NC(=O)CO2&[0*]=CC(=O)c1cc(-c2ccc(Cl)cc2)n(-c2ccccc2)c1C&&&
[0*]CCn1nc(-c2ccc(OC)cc2)c2ccccc2c1=O&[0*]Oc1ccccc1F&&&
[0*]Nc1ccc(C)cc1C&[0*]C(=O)c1cccc2ccccc12&&&
[1*]N1CC(C)N([0*])CC1C&[0*]Cc1nnc(C(C)(C)C)o1&&[1*]Cc1nccs1&&
[1*]CCCC&[1*]N([2*])[3*]&[2*]CCCC&&[3*]CCC[4*]^[4*]N[5*]&[5*]CC[6*]&[6*]N[0*]&[0*]C(=O)c1cccc(-n2cc(-c3cccc(F)c3)[nH]c2=O)c1&&&
[0*]C(c1ccccc1)c1ccccc1&[0*]N[3*]&[3*]C1CCN([1*])CC1&[1*]CCCCC[2*]&[2*]N1CCN(c2ccccc2)CC1&&&
CC1=CC=C(S(=O)(=O)NN=CC2=CC=CN=C2)C=C1&&&
[0*]Nc1ccc2c(c1)NC(=O)CO2&[0*]C([1*])=O&[1*]NC1CC([2*])(C(F)(F)F)c2ccccc21&[2*]C(F)(F)F&&&
[0*]C(=O)c1ccccc1&[0*]Nc1ccc(Cl)c(-c2nc3cc(Cl)ccc3o2)c1&&&
[0*]=C(CCCCCC)c1cc(OC)c(OC)c(OC)c1&[0*]=Cc1ccccc1&&&
[0*]C(=O)c1cc2c3ccccc3n(Cc3ccc(OC)cc3)c2cn1&[0*]N1CCC([1*])CC1&[1*]N1CCCCC1&&&
[0*]OC&[0*]C1CCN(c2ccc(-c3cn[nH]c3-c3cc4nccc(C)c4[nH]3)cn2)CC1&&&
[0*]=Cc1ccc(O)c(OC)c1&[0*]=CC(=O)c1ccccc1-c1cccc(Cl)c1&&&
[0*]N(C)C&[0*]CCCN=C1c2ccc(I)cc2COc2ccccc21&&&
[1*]=C(C)C&[1*]=CCCC(=[2*])C&[2*]=CCCC(=[3*])C&[3*]=CCCC(=[4*])C&[4*]=CC[0*]&[0*]OP(=O)(O)OP(=O)(O)O&&&
[0*]Nc1cccc(-c2cnc3ccc(Cl)c(N[3*])c3n2)c1C&[0*]C([1*])=O&[1*]N[2*]^[3*]C[4*]^[2*]C(C)C&[4*]C1CCCCC1&&&&&
[0*]Cc1ccc(OC)cc1S(=O)(=O)c1ccccc1C&[0*]NC(=S)N[1*]&[1*]Cc1ccc(S(N)(=O)=O)cc1&&&
[0*]Nc1ccc(-c2nc(-c3ccc(OC)c(OC)c3)no2)cc1[N+](=O)[O-]&[0*]C(C)CC#Cc1ccccc1&&&
[0*]N1Cc2c(c3cc(OC)c(OC)cc3c3cc(OC)c(OC)cc23)C1&[0*]CCCO&&&
[0*]C1Oc2cc(nn2C)C(=O)NC1C&[0*]C(=O)O&&&
COC1=CC=C(C2=CN=CO2)C=C1OC&&&
CC1=CN=C(N2CCN(C3=C(F)C=C4C(=O)C(C(=O)O)=CN(CC(F)F)C4=C3F)CC2C)N=C1&&&
[0*]Nc1cccc(OC)c1&[0*]C([1*])=O&[1*]C1CCCC(=O)N1[2*]&[2*]Cc1ccc(F)cc1&&&
CC1CCC2(O)OC3CC4(C)C(CCC5C4C(C)(C)CCCC54C)C3(O)CC2O1&&&
[0*]Nc1nnc(C)s1&[0*]C(=O)C[1*]&[1*]Sc1nc2c(c(C(C)(C)C)n1)CCCC2&&&
[0*]C(=O)c1sccc1C&[0*]Nc1ccccc1N[1*]&[1*]S(=O)(=O)C(F)(F)F&&&
[1*]CC&[1*]O[0*]&[0*]C(=O)C(=[2*])O&[2*]=CC(=O)c1cn(Cc2ccc(F)cc2Cl)c2ccccc2c1=O&&&
C1=CC=C(C2=CC=C(C3=NCCN3)S2)C=C1&&&
[1*]N([0*])c1nc2cc(OC)ccc2s1&[0*]C(=O)c1ccc(S([3*])(=O)=O)cc1&[3*]N1CCCCCC1^[1*]CCC[2*]&&[2*]N(C)C&&&
[0*]CCn1c(Sc2cc(C)cc(C)c2)c(C2CC2)c(=O)[nH]c1=O&[0*]C1CC1&&&
O=C1C2=CC=CN=C2OCC2=CC3=CC(Br)=CC(Br)=C3N=C12&&&
[0*]OC&[0*]C(=O)c1ccc(C[2*])cc1&[2*]C1CN([1*])CCN1C&[1*]C(=O)c1ccc(-c2ccccc2)cc1&&&
[2*]S(=O)(=O)c1ccc(C)cn1&[2*]N[0*]&[0*]C([3*])=O&[3*]C1(C)CCN1[1*]&[1*]C(=O)CCCc1ccccc1&&&
[0*]Cc1c(-c2ccc(F)cc2)nc2ccc(Cl)cn12&[0*]C1CCCCC1&&&
CCC(=O)C1=C(C)N=C(N)C(C#N)=C1C1=CC(Br)=CC=C1OC&&&
[5*]CC=C&[5*]N[1*]&[1*]C([3*])=O&[3*]N1CC(C)CC(C)C1[4*]&[4*]C([0*])=O&[0*]O[2*]&[2*]C(C)C&&&
[2*]C(C)c1ccc(O[1*])cc1&[1*]C1CCN(c2ncc(C(F)(F)F)cc2Cl)C1&&[2*]N[0*]^[0*]C([3*])=O&[3*]C1CC1&&&
COC1=CC2=CC=C[N+](CC3=CC=C(C#CCCCC[N+]4=CC=CC(C5=CC=CC(OC)=C5OC)=C4)C=C3)=C2C=C1OC&&&
[0*]OC&[0*]C([1*])[3*]&[1*]OC&&[3*]C1OC(n2c(Cl)nc3cc(Cl)c(Cl)cc32)C([2*])C1O^[2*]OC&&&
[0*]C(C)C&[0*]O[1*]&[1*]C1COCCN1[2*]&[2*]Cc1cc(Cl)cc(Cl)c1&&&
CC1CCN(C=NC2=CC=C(S(N)(=O)=O)C=C2)C1&&&
[2*]CC([1*])=O&[1*]N[4*]&[4*]C1CC1^[2*]O[0*]&&[0*]C(=O)C[3*]&[3*]Oc1ccc(F)cc1&&&
[0*]OC&[0*]C(=O)c1cc(N[1*])ccc1O&[1*]C(=O)C=[2*]&[2*]=Cc1ccc2c(c1)OCO2&&&
[0*]C(=O)c1ccc2c(c1)C(=O)N(c1cc(C3CC3)nn1C)C2=O&[0*]N[1*]&[1*]CCCO&&&
[0*]N1CCN(c2ccc(CC)cc2)CC1&[0*]C(=O)C[1*]&[1*]N([2*])c1cccc(OC)c1&[2*]S(C)(=O)=O&&&
COC1=CC=C(C2=C[NH]C3=CC=NC(OC4=CC=CC(C(N)=O)=C4)=C23)C=C1OC&&&
[2*]=CC([0*])=O&[0*]N1CCC([3*])CC1&[3*]C[1*]^[2*]=Cc1ccccc1^[1*]N1CCC(c2c[nH]c3ccccc23)CC1&&&&&
CC1=C(C)C2=CC=C(N3CCOCC3)N=C2O1&&&
[0*]Nc1ccc(C)c(C)c1&[0*]C(=O)CCc1c(C)nc2cc(-c3ccc(C)cc3)nn2c1C&&&
[0*]Nc1cnn(C(C)(C)C)c(=O)c1Cl&[0*]CCc1ccc(Cl)cc1&&&
CCCC1=CC=C(C2=C(C#N)C(N)=NC3=C2CCC3)C=C1&&&
CC1=CC(NC2=CC=CC(Cl)=C2)=NC(SC2=CC=C(Cl)C=C2)=N1&&&
[0*]N1CC(c2cc3c(-c4cncc(C([1*])=O)n4)ccnc3[nH]2)C1C&[0*]C([3*])=O&[3*]C1(C#N)CC1^[1*]N[2*]&&[2*]C1CC1(C)C&&&
[0*]C(=O)Cc1c(C)n(C(=O)c2ccc(Cl)cc2)c2ccc(OC)cc12&[0*]N[1*]&[1*]C(CO)C(C)C&&&
[1*]CC&[1*]O[0*]&[0*]C(=O)c1c(C)nc2c(c(=O)n(C)c(=O)n2C)c1-c1ccccc1&&&
[5*]SC&[5*]C1OC([3*])C(O)C(O)C1O&[3*]C[0*]&[0*]S[1*]&[1*]CC1NC([2*])C(O)C(O)C1O&[2*]CO&&&
[0*]S(=O)(=O)c1cc(I)cc(I)c1OC&[0*]N[1*]&[1*]C1CCC(O)CC1&&&
[0*]=C1CC(O)C(C)C(=C)C1&[0*]=CC=[1*]&[1*]=C1CCCC2(C)C([3*])CCC12&[3*]C(C[6*])C[2*]&[2*]C1OC(=O)C(=C)C1[4*]&[4*]CC=[5*]^[6*]C1OC(=O)C(C)C1=O^[5*]=C1CC(O)C(C)C(O)C1=
[0*]Nc1ccc(-c2cccnc2C)cc1&[0*]C(=O)c1cnc(N(C)C)nc1&&&
[1*]CC(C)C&[1*]Oc1cc(F)ccc1-c1[nH]c(C([0*])=O)cn1&[0*]N1CCC(N)C(C2CC2)C1&&&
[0*]C(=O)c1cc2c(-c3cccc(Cl)c3)nn(C)c2s1&[0*]Nc1ccc(N(C)C)cc1Cl&&&
[2*]CCCC([0*])=O&[0*]N[1*]&[1*]Cc1cccs1^[2*]Sc1ncccn1&&&&
[1*]C(=O)CCCCCCCCCCCCCCCCC&[1*]N[5*]&[5*]CC([4*])C[2*]&[2*]OP(=O)(O)[O-]&&[4*]N[3*]^[3*]C([0*])=O&[0*]OC&&&
[0*]C(=O)c1ccc(N2CCC3(CCN([2*])c4ccccc4O3)CC2)nn1&[0*]N[1*]&[1*]C1C2CC3CC1CC(O)(C3)C2^[2*]Cc1ccccc1&&&&
[0*]CCc1ccc(OC)c(OC)c1&[0*]Nc1cncc(C(=O)c2cn(C(C)C)c3ncncc23)n1&&&
[1*]Cc1cccc(C(=N)N)c1&[1*]N1CCC([0*])C1=O&[0*]Nc1nc2ccccc2[nH]1&&&
[2*]OC&[2*]C1C(C)CN([0*])CC1C&[0*]C(=O)c1cc(-c2ccccc2)c(C[1*])c2ccccc12&[1*]Oc1ccc(-c2nc3ccccc3[nH]2)cc1&&&
CC1(C)CCC2C(C=O)=CC3OC(=O)C4OC4C3C2C1&&&
[0*]N1c2ccc(F)cc2CCC1C&[0*]C(=O)CCC[1*]&[1*]N1CCN([2*])CC1&[2*]Cc1ccccc1&&&
[0*]Nc1c(C)cccc1Cl&[0*]C([1*])=O&[1*]N[2*]&[2*]Cc1ccc(-c2ccc(-c3nc4cc(F)ccc4[nH]3)s2)cc1&&&
[0*]C1NC(=O)C([1*])NC(=O)C([2*])NC(=O)C([3*])NC(=O)C2CCCN2C1=O&[0*]Cc1c[nH]c2ccccc12&&[1*]Cc1ccccc1&[2*]CCc1c[nH]c2ccccc12&[3*]Cc1ccccc1&&
[4*]C(CC(C)C)C(=O)O&[4*]N[0*]&[0*]C(=O)C([5*])Cc1c(I)[nH]c2ccccc12&[5*]N[1*]&[1*]C(=O)C[6*]&[6*]N[2*]&[2*]C(=O)C[7*]&[7*]N[3*]&[3*]C(=O)C(C)N&&&
CC1=CC=CC(C(=O)C2=CN(C3=CC=CC(F)=C3F)C=C2)=C1&&&
[2*]=Cc1cccc(OC)c1&[2*]=CC([0*])=O&[0*]N1CC([1*])C1&[1*]C(=O)O&&&
[0*]C(=O)c1cccs1&[0*]N[2*]&[2*]CC[1*]&[1*]Oc1ccccc1F&&&
[1*]CCC&[1*]N([2*])[0*]&[0*]C([4*])=O&[4*]C1CCCN([3*])C1^[2*]CCc1ccc(Cl)cc1^[3*]S(=O)(=O)C[5*]&&&[5*]C1CCCCN1&&&
[0*]C(C)=O&[0*]O[2*]&[2*]C1C(C)C([1*])OC(C)C1O&[1*]Oc1c2c(cc3ccc(=O)oc13)OCO2&&&
[0*]N(C)C&[0*]C(C)CC[1*]&[1*]SC1c2ccc(O)cc2C(=O)c2c(O)cccc21&&&
[5*]C(C)C(=O)O&[5*]N[1*]&[1*]C(=O)C([6*])CC(=O)O&[6*]N[2*]&[2*]C(=O)C([7*])C(C)C&[7*]N[3*]&[3*]C([0*])=O&[0*]O[4*]&[4*]C(C)(C)C&&&
[0*]C(=O)c1cnn2c(C(F)F)cc(-c3ccc(F)cc3)nc12&[0*]N[1*]&[1*]Cc1ccccn1&&&
O=C1[NH][NH]C=C1C1=NN=C(C2=CC=CC=C2O)O1&&&
[0*]CC&[0*]Oc1cc(C[3*])ccn1&[3*]C1CCN([1*])C1&[1*]CC=[2*]&[2*]=Cc1ccccc1&&&
[0*]=C1CC(O)CC(O)C1=C&[0*]=CC=[1*]&[1*]=C1CCCC2(C)C([2*])CCC12&[2*]C(C)C(CCC(O)(CC)CC)CC&&&
[O-][N+]1=CC(C2=CC=C(Cl)C=C2)=C2OC3=CC=CC=C3C2=C1&&&
[1*]Nc1nc(Nc2ccc(Nc3ccc(N4CCOCC4)cc3)cc2)ncc1Cl&[1*]CC[0*]&[0*]Oc1ccccc1&&&
[0*]CCC&[0*]Oc1ccc(C=[1*])cc1&[1*]=C1SC(=S)N(NS(=O)(=O)c2ccccc2)C1=O&&&
[0*]N([4*])C&[0*]C([1*])=O&[1*]N[2*]^[4*]C1CCCCC1[3*]^[2*]C(CO)c1ccncc1&[3*]Oc1ccccc1&&&&&
[0*]Oc1ncccc1-c1cccc(-c2cnc(N)cn2)n1&[0*]CC(N)Cc1ccccc1Cl&&&
[0*]Nc1ccc(OC)c(S([1*])(=O)=O)c1&[0*]C(=O)c1ccc(-c2ccccn2)cc1&&[1*]N(C)C&&
[0*]OC&[0*]C(=O)C1=C(c2ccc(S(C)(=O)=O)cc2)CC2CCC1N2[1*]&[1*]C([2*])=O&[2*]N[3*]&[3*]Cc1ccccc1&&&
[0*]=C1SC(Nc2cccc(Cl)c2)=NC1=O&[0*]=Cc1ccco1&&&
N#CC1=CC=CC(C2=CN=CN=C2)=C1&&&
CNC1=CC=C(C2=NN(CC3=NN(C4=CC=C(Cl)C=C4Cl)C(C4=CC=C(C)C=C4)C3)C(=O)C3=CC=CC=C23)C=C1&&&
CC1=CC=C2C=C3C4[N+](CCC5=C[NH]C1=C24)CCC4&&&
[0*]C(=O)c1ccccc1SC&[0*]Nc1c(C)cccc1C(=O)O&&&
COC1=CC=CC2=C(NC3=CC=CC=C3N=C3C4=CC=CC=C4C(=O)C3CC3=CC=C(OC)C=C3)C3=CC=CC=C3NC12&&&
[0*]C1(O)CC(C(F)(F)F)=NN1C(=O)c1cccs1&[0*]C(F)(F)F&&&
[3*]CC=C&[3*]S[4*]&[4*]CC([5*])(O)c1ccccc1&[5*]C1CCCN([1*])C1&[1*]C([0*])=O&[0*]O[2*]&[2*]Cc1ccccc1&&&
[0*]C(C)c1cccnc1&[0*]N([1*])C&[1*]Cc1nc(-c2ccccc2)oc1C&&&
[0*]CCC&[0*]Nc1nc(N)c2cc(OC)c(O)cc2n1&&&
CCCN1C(=O)C=CC2=CN=C(NC3=CC=C4C(=C3)C=NN4C)N=C21&&&
CC(=NNC(=S)NC1=CC=C([N+](=O)[O-])C=C1)C1=CC=CC=N1&&&
COC1=CC=C(NC(=S)N2CCC3=C4C=CC=CC4=CC=C32)C=C1&&&
[0*]C(=O)C(O)(c1ccccc1)c1ccccc1&[0*]O[1*]&[1*]C1CN2CCC1CC2&&&
COC1=CC2=CC(C)=C(Br)C(C)=C2C=C1OC&&&
[1*]OC&[1*]CC([0*])=O&[0*]N1CCC2(CC1)CN([2*])C2&[2*]Cc1cscn1&&&
[0*]NC(=S)NNC(=O)Cc1ccccc1&[0*]C(=O)c1ccc(Cl)cc1&&&
[0*]NC1CCN(C)c2ccccc21&[0*]C(=O)c1ccc(-c2ccccc2)nc1&&&
[0*]C1CC2C(=CCC3C4CC=C5CC(=O)CCC5(C)C4CCC23C)C(=O)O1&[0*]N1CCN([1*])CC1&[1*]CCO&&&
COC1=CC=C2N=C3SC(=CC4=CC=C(OC5=CC=C(F)C=C5)C=C4)NN=C3SC2=C1&&&
[1*]C(C)(C)CC&[1*]N[0*]&[0*]C(=O)C[2*]&[2*]Sc1ccc(-c2ccco2)nn1&&&
[2*]Cc1ccc(OC)cc1&[2*]N[0*]&[0*]C([1*])=O&[1*]N1CCN(c2cc(C)ccc2C)CC1&&&
[1*]CO&[1*]C1C(O)CN([0*])C1c1ccc(-c2ccccc2F)cc1&[0*]Cc1ccc2ncccc2c1&&&
[0*]OC1c2cc3c(cc2C(c2cc(OC)c(O)c(OC)c2)C2C(=O)OCC12)OCO3&[0*]C([1*])=O&[1*]N(C)c1ccccc1&&&
[3*]CC(C)C&[3*]C1NC(=O)C([4*])NC(=O)C([5*])NC(=O)C([6*])NC(=O)C([2*])CSSCC([3*])NC1=O&[2*]N[0*]&[0*]C(=O)C(N)Cc1ccc(O)cc1^[4*]C(C)O&&&[5*]Cc1ccccc1&[6*]CCC[1*]^[1*]NC
NC(=O)N=C1NC2(CCCC2)CS1&&&
COC1=CC=C(C2=C(C3=CC=CC=C3)C(=O)N3N=C(C(F)(F)F)C=C3[NH]2)C=C1C&&&
[1*]S(=O)(=O)CC&[1*]N1CCN(c2cccc(OC)c2)CC1[2*]&[2*]C([0*])=O&[0*]N1CCN(c2ccc(OC)cc2)CC1&&&
[0*]N1CCN([4*])C(C)C1&[0*]C[5*]&[5*]C1CN([1*])CC1c1ccccc1^[4*]C1CCCCC1^[1*]C([2*])=O&&&[2*]N[3*]&[3*]Cc1ccccc1C(F)(F)F&&&
[0*]N1CCN(c2ncnc3c2cnn3-c2cccc(F)c2)CC1&[0*]C1CCCCC1&&&
[0*]=CC(=O)c1c(OC)cc(OC)cc1OC&[0*]=Cc1cc2cccc(OC)c2nc1Cl&&&
CN1N=C2C3=C(C(Cl)=CS3)C3=CC(Cl)=CC=C3N2C1=O&&&
[0*]C(C)C&[0*]N[1*]&[1*]C(C)C(O)c1ccc(O)c(O)c1&&&
O=C1N=C2N(C3=CC=C(Cl)C=C3)CC3=CC=CC=C3NN2C2=C1SC=C2&&&
[1*]N1CCN(c2cccc(Cl)c2)C1=O&[1*]CCC[0*]&[0*]N1CCc2ccccc2C1&&&
COC1=CC(O)=C(C)C2=C1C(=O)C1=CC3=C(C=C1C2=O)OCO3&&&
[0*]CC(F)(F)Cc1c[nH]c2ccccc12&[0*]N1CCN(c2ccc(Br)cn2)CC1&&&
[1*]N1CC(C)OC(C)C1&[1*]Cc1ccc(C([0*])=O)cc1&[0*]N1CCC(N2C(=O)OCc3ccccc32)CC1&&&
[0*]N1CCN(c2cc(CC)nc(Nc3ccncn3)n2)CC1&[0*]C(C)C(C)(C)C&&&
CC1=CC=CC(N2C(SC3=NC=NC4=CC=CC=C34)=NC3=CC=CC=C3C2=O)=C1&&&
[0*]CC(N)C(=O)O&[0*]S[1*]&[1*]CC1=CCOc2ccccc21&&&
CCC1=CC(=O)OC2=CC(OS(C)(=O)=O)=CC=C12&&&
[4*]C(C)=O&[4*]C1CCC2C3CC=C4CC([2*])CCC4(C)C3CCC12C&[2*]O[1*]&[1*]C(=O)C[3*]&[3*]O[0*]&[0*]C(=O)C=[5*]&[5*]=C(C)C&&&
[0*]Nc1cc(C2(C)NC(=O)c3ccccc3O2)ccn1&[0*]C1Cc2ccccc2C1&&&
[0*]CCCCn1c(=O)c2ccccc2c2ccccc21&[0*]N1CCN([1*])CC1&[1*]CCC[2*]&[2*]Nc1c2c(nc3cc(Cl)ccc13)CCCC2&&&
[3*]S(=O)(=O)c1ccc(OC)cc1&[3*]Nc1ccc(C([0*])=O)cc1&[0*]N[1*]&[1*]CCC[2*]&[2*]N1CCOCC1&&&
[1*]C1CC(O)CC2c3ccc(N)cc3CCN12&[1*]CC[0*]&[0*]N1CCCC1&&&
[0*]C([1*])=O&[0*]N[2*]&[2*]CC[3*]^[1*]Nc1ccc(C(F)(F)F)cc1^[3*]N1CCCC(n2cncn2)C1&&&&&
[5*]C(CCCCN)C(=O)c1noc(Cc2ccc(-c3ccccc3)cc2)n1&[5*]N[1*]&[1*]C(=O)C([6*])Cc1ccccc1&[6*]N[2*]&[2*]C(=O)C([7*])Cc1ccccc1&[7*]N[3*]&[3*]C([0*])=O&[0*]O[4*]&[4*]Cc1ccccc1&&&
CC1CN(C2=CC3=C(C=C2F)C(=O)C(C(=O)O)=CN3C2=CC=C(F)C=C2F)CCN1&&&
O=C(O)C1=CC=C(C2=CC(Br)=CC(Br)=C2)C=C1&&&
[0*]Oc1cc(C(C)C)ccc1C(C)C&[0*]CC(=O)N1N=C(c2ccc(N3CCOCC3)cc2)CC1c1cccs1&&&
[0*]C(=O)c1ccccc1&[0*]NC(=[1*])c1ccc(Cl)cc1&[1*]=C1C(=O)Nc2ccccc21&&&
[0*]C(=O)c1cc(-c2ccc(Cl)cc2)nc2ccccc12&[0*]O[1*]&[1*]CC[2*]&[2*]N1CCCCC1&&&
[0*]=CCCC&[0*]=C1OC2CC3OC(=O)C=C4C(O)C(O)C(O)C(O)C4(C)C3C2O1&&&
[0*]CC&[0*]Oc1ccccc1N([1*])C&[1*]S(=O)(=O)c1ccc(-c2ccc(=O)n(CC)n2)s1&&&
CC(=O)C1=CC=C(C2CC(C3=CC=C(F)C=C3)N3N=C(N)N=C3N2)C=C1&&&
[0*]CC&[0*]O[1*]&[1*]CC[2*]&[2*]Oc1ccccc1-c1nc(-c2c[nH]c3ccc(C(N)=NNC(=O)c4ccccc4CC)cc23)c[nH]1&&&
[1*]CC&[1*]N[0*]&[0*]C(=O)c1cncc(C=[2*])c1&[2*]=C(CC)c1nc2cc(O)ccc2[nH]1&&&
[1*]C(=O)C1=C(O)CC2OC2(C)C1[3*]&[1*]N[4*]&[4*]C(c1ccccc1)c1ccccc1^[3*]O[0*]&&[0*]C(=O)C=[5*]&[5*]=CC([2*])=O&[2*]N1CCNCC1&&&
[1*]C(C)C&[1*]O[0*]&[0*]C(=O)C[2*]&[2*]Sc1nc2ccccc2c(=O)n1C&&&
[1*]N1CCC(c2nc3ccccc3n2Cc2ccc(C)cc2)CC1&[1*]CC([0*])=O&[0*]Nc1cccc(F)c1&&&
O=C1C2=CC=CC=C2C2=NC(NN=CC3=CC=C(F)C=C3)=NC=C12&&&
[1*]N1CC(C)OC(C)C1&[1*]CCC[0*]&[0*]Oc1ccc(-c2nc3ccccc3s2)cc1&&&
[0*]C(=O)c1onc(C)c1Cl&[0*]N[2*]&[2*]C1CCCN([1*])C1&[1*]Cc1cccc(F)c1&&&
[0*]CCCC&[0*]N1CCN(c2nnc(-c3ccc(S(N)(=O)=O)cc3)s2)CC1&&&
[0*]C(=O)CCc1nnc(C)o1&[0*]N1CCn2c(C3CC3)nnc2C1&&&
[5*]SC&[5*]CCC([3*])C([2*])=O&[2*]N[4*]&[4*]Cc1ccccc1Cl^[3*]N[0*]&&[0*]C([1*])=O&[1*]N1CCn2c1nc1ccccc12&&&
[1*]CC&[1*]O[0*]&[0*]C(=O)c1c(-c2cccc([N+](=O)[O-])c2)noc1-c1ccccc1&&&
[1*]C(CC)CO&[1*]N[0*]&[0*]C(=O)c1ccccc1N[2*]&[2*]S(C)(=O)=O&&&
[0*]Nc1cccc(C(=O)O)c1&[0*]C(=O)c1ccc(Cl)c(Cl)n1&&&
[3*]CC([2*])CC&[2*]N[0*]&[0*]C([1*])=O^[3*]N1CCCCC1^[1*]Nc1cccnc1&&&&&
[0*]NC&[0*]C(=O)C([2*])C(C)(C)O&[2*]N[1*]&[1*]C(=O)CCN&&&
[3*]C1CCC(C)CC1&[3*]C([0*])=O&[0*]N[1*]&[1*]CC[2*]&[2*]Nc1ccnc(Nc2cc(Cl)ccc2Cl)n1&&&
[0*]CC#Cc1sccc1C(=O)O&[0*]N[1*]&[1*]CC[2*]&[2*]Nc1cc(=O)n(C2CC2)c2ccc(Cl)cc12&&&
[0*]C(=O)CCC&[0*]Nc1ccc2nc3[nH]c(=O)[nH]c3cc2c1&&&
[4*]=CC&[4*]=C(C)C([0*])=O&[0*]O[2*]&[2*]C1C(C)=C2CCC([3*])C3(C=O)C([6*])C(C)(O)C4(O)C(=O)C(C)=CC43OC(=O)C2([5*])C1O&[3*]O[1*]&[1*]C(=O)C(C)CC^[5*]C(C)(C)O&&&[6*]C
[2*]Cc1ccc(C)cc1&[2*]N[0*]&[0*]C(=O)CC([3*])C(=O)O&[3*]N[1*]&[1*]C(=O)CC[4*]&[4*]N[5*]&[5*]S(=O)(=O)c1cccc(C)c1&&&
[0*]Oc1nc(-c2nccs2)cnc1N&[0*]C1CC([1*])C1&[1*]C(=O)O&&&
CN1C=C(N2C=C3C=C(F)C=CC3=N2)C2=C(N)N=CN=C21&&&
[0*]C(=O)c1ccc(F)cc1&[0*]N1CCC2(CC1)CCN(c1cccnc1)CC2&&&
NC(C1=CN(CC2=CC=CC=C2)N=N1)C1=CC=C(OC2=CC=C3N=CC=CC3=C2)C=C1&&&
[0*]S(=O)(=O)c1ccc(C)cc1&[0*]N[1*]&[1*]S(=O)(=O)c1ccc(N)cc1&&&
[0*]=Cc1cccc(OC)c1&[0*]=C1C(=O)c2ccccc2OC1C1=C(c2cccc(C)c2)C(=O)c2ccccc2C1=O&&&
COC1=CC(C=NNC(=O)C2=CC=NC=C2)=CC2=C1OC1=C2CCCC1&&&
[0*]CC&[0*]Oc1cncc(N2CC2[1*])n1&[1*]CO&&&
[0*]CCn1cc2ccc(CCC[1*])cc2c1CCCC&[0*]Oc1ccccc1&&[1*]N1CCN(C)CC1&&
[0*]N([1*])C&[0*]CCCc1ccc(C#N)cc1&&[1*]CCCc1cccc2cccnc12&&
NCC1=C(Br)[NH]C(=O)N1C1=CC=CC=C1&&&
[0*]=Cc1ccc(O)cc1OC&[0*]=CC(=O)c1ccc(-n2cccc2)cc1&&&
COC1=CC2=C(C=C1OC)C(=O)N(C1=CC=C(C(=O)O)C=C1)C(SC1=CC=CC(Cl)=C1)=N2&&&
[1*]C(C)(C)C&[1*]N[2*]&[2*]CC(O)C[0*]&[0*]Oc1nsnc1C#N&&&
[4*]CC&[4*]C1CN([0*])c2ccccc2O1&[0*]C([1*])=O&[1*]N1CCC([3*])CC1&[3*]CC([2*])=O&[2*]N1CCOC1&&&
[2*]=CCC&[2*]=CCC=[3*]&[3*]=CCCCCCCCCCCC([0*])=O&[0*]N[1*]&[1*]CCc1ccc(O)cc1&&&
[1*]CCCC&[1*]Oc1ccc(-c2cc(C(=O)O)c3cc(C([0*])=O)sc3n2)cc1&[0*]N(C)c1ccccc1&&&
[0*]Nc1ccccc1OC&[0*]C(=O)C1=C(C)Nc2nc(S[1*])nn2C1c1cccs1&[1*]Cc1ccccc1F&&&
[0*]N(C)C&[0*]C(=O)Cn1c(Cc2cccc(F)c2)nc2ccccc21&&&
[0*]Nc1nc(N[1*])c2sc(-c3ccc(C)cc3)cc2n1&[0*]C(C)c1nccs1&&[1*]C1CCOC1&&
[1*]C([2*])c1ccc(C)cc1&[1*]N[0*]&[0*]C(=O)c1cc2ccccc2n1C^[2*]C1CCCCC1&&&&
[0*]OC=CCCCCC&[0*]C([1*])=O&[1*]NC=C1CCOC1=O&&&
CC1=C(N=NC2=CC(S(=O)(=O)O)=C(O)C(S(=O)(=O)O)=C2)C(=O)N(C2=CC(Cl)=C(Cl)C(Cl)=C2)[NH]1&&&
[0*]C(=O)Cc1c(C)nc(-c2ccccc2)n1C&[0*]N[1*]&[1*]Cc1ccc(Cl)cc1&&&
[0*]=CC(O)CCCCC&[0*]=CC1C(O)CC(O)C1[3*]&[3*]CC=[1*]&[1*]=CCCC[2*]&[2*]C1CC(O)CC(=O)O1&&&
[1*]CC&[1*]Oc1ccc(CC[3*])cc1O[2*]&[2*]CC&&[3*]N[0*]^[0*]C(=O)C[4*]&[4*]N[5*]&[5*]S(=O)(=O)c1ccc(F)cc1&&&
[0*]N(C)C&[0*]C(=O)c1cc2cc(Nc3nccc(-c4cn(C)cn4)n3)cc(Cl)c2[nH]1&&&
[0*]Cc1cnn(Cc2ccccc2C)c1&[0*]N1CC2(CCNCC2)S1(=O)=O&&&
[2*]N1CCN(c2ccccc2OC)CC1&[2*]CCCC[3*]&[3*]N[0*]&[0*]C(=O)Cn1nnc(-c2ccc(N[1*])cc2)n1&[1*]C(=O)c1ccco1&&&
[1*]CCCC&[1*]N([2*])[0*]&[0*]C(=O)C[3*]&[3*]Sc1nc2[nH]ncc2s1^[2*]Cc1ccccc1&&&&
[1*]CCC&[1*]O[0*]&[0*]C(=O)C1=C(C)Oc2ncnc(N3CCN(c4cccc(Cl)c4C)CC3)c2NC1c1cccc(Br)c1&&&
[1*]Sc1nnc(-c2cccnc2OC)n1C&[1*]CC([0*])=O&[0*]N1CCC([2*])CC1&[2*]C(=O)c1ccc(F)cc1&&&
[1*]N1CCCNC(C)C1&[1*]C[2*]&[2*]C1Cc2ccc(C(N)=NC([0*])=O)cc2C1&[0*]Nc1ccccc1&&&
CCCCC1=C2C(=O)C3=CC=CC=C3C(=O)C2=NN1CC1=CC=CC2=CC=CC=C12&&&
[0*]Cc1ccc(OC)c(OC)c1&[0*]N[1*]&[1*]S(=O)(=O)c1ccc(-n2cnnn2)c(OC)c1&&&
[0*]CC(N)CO&[0*]Oc1ccc2c(c1)c(S(=O)(=O)c1cc(F)c(F)cc1F)cn2-c1ccccc1&&&
[0*]C(C)c1ccc(Cl)cc1&[0*]Nc1cc(-c2ccc(F)cc2)c(C[1*])nn1&[1*]N1CCOCC1&&&
[0*]C(=O)c1csc(Nc2cc(OC)c(OC)c(OC)c2)n1&[0*]N[1*]&[1*]C[2*]&[2*]C1CCCN1&&&
[0*]Nc1nc(=O)n(-c2cccc(C)c2)c(=O)n1C&[0*]CCC(C)C&&&
[3*]CCO&[3*]C1CCN([0*])CCCN1[2*]&[0*]Cc1ccon1&&[2*]CC[1*]^[1*]N1CCCC1&&&
[0*]Oc1ccc(OC)cc1&[0*]C1C=CC(c2ccccc2)OC1[1*]&[1*]CO&&&
[0*]C(C)=O&[0*]O[1*]&[1*]C[2*]&[2*]C1CN=C(C2=C(N=C1N)CCCC2)N1C&&&
[2*]C1Cc2ccc(C#N)cc2CN1&[2*]C[1*]&[1*]N[0*]&[0*]C(=O)c1cccc2cccnc12&&&
[0*]C(=O)CCc1cn(Cc2ccc(Cl)cc2)c2ccccc12&[0*]N1CCOCC1&&&
[6*]Sc1ccc(OC)cc1&[6*]CC(O)C[4*]&[4*]N[5*]&[5*]CC[1*]&[1*]O[2*]&[2*]CC[3*]&[3*]O[0*]&[0*]C(=O)c1ccc(N)cc1&&&
[5*]C1CCc2ccc(OC)cc2C1Cc1cccc(C(F)(F)F)c1&[5*]N[1*]&[1*]C(=O)C[4*]&[4*]N[2*]&[2*]C([0*])=O&[0*]O[3*]&[3*]C(C)(C)C&&&
[0*]CCC&[0*]N([1*])c1nccc(N2C(=O)OC3(CCNCC3)C2c2ccc(OC)cc2)n1&[1*]CCC&&&
[0*]N1C(=S)NC2C3N(C)c4ccc(C)cc4C2(CCN3c2ccccc2)C1=O&[0*]C(C)(C)C&&&
CN1C(=O)C2=C(NC(=S)NN)N=CN2C2=CC=C(C3=CC=CC(Cl)=C3)C=C21&&&
[1*]C1CCCN([0*])C1=O&[0*]C[2*]&[2*]C1CCCCC1^[1*]Cc1noc(-c2cccs2)n1&&&&
[1*]Sc1cccc(-c2cc(-c3ccc(OC)cc3)[nH]c2N)c1&[1*]C(C)C([0*])=O&[0*]Nc1ncc(Cl)s1&&&
[1*]C(CC)c1ccccc1&[1*]N[0*]&[0*]C(=O)CCC(=O)C=[2*]&[2*]=Cc1ccccc1&&&
[0*]CCCN1C(=O)c2ccccc2Sc2ccccc21&[0*]N1CCOCC1&&&
CCN1C=C(C(=O)O)C(=O)C2=CN=C(N3CCN(C4=NC5=C(S4)C(=O)NC(CC)=N5)CC3)N=C21&&&
O=C1C(C2=CC=C(F)C=C2)=C(O)[NH]C2=C1SC=C2CCC1=CC=CC2=CC=CC=C12&&&
[4*]C(C)C&[4*]Oc1ccc(C([0*])=O)cn1&[0*]N[5*]&[5*]C(Cc1ccc(F)cc1)C([1*])=O&[1*]N1CCC([6*])CC1&[6*]C([2*])=O&[2*]N1CCC([4*])CC1&[4*]O[3*]&[3*]Cc1ccoc1&&&
[2*]=C(CC)c1ccccc1&[2*]=C(c1ccc(O)cc1)c1ccc(O[0*])cc1&[0*]CCCCC[1*]&[1*]N1CCOCC1&&&
[0*]N([1*])c1ccc(C(=O)O)cc1&[0*]Cc1ccc([N+](=O)[O-])cc1&&[1*]Cc1cc([N+](=O)[O-])ccc1O&&
[1*]C(=O)O&[1*]C1OC([0*])C(O)C(O)C1O&[0*]Oc1cccc2ncccc12&&&
[0*]CCCc1c[nH]c(N)n1&[0*]NC=C1C(=O)NC(=O)c2ccc(Cl)cc21&&&
[0*]C(=O)CC([5*])C(C)C&[0*]N[6*]&[6*]Cc1cccc(C(F)(F)F)c1^[5*]N[2*]&&[2*]C([10*])=O&[10*]C1CCCC([11*])C1&[11*]C([3*])=O&[3*]N[7*]&[7*]C(CCC[8*])C([4*])=O&[4*]N[9*]&[9*]C(Cc1c[nH]c2ccccc12)C(N)
COC1=CC(NC(=S)N2CC3=CC=CC4=CC=CC2=C34)=CC(OC)=C1OC&&&
[0*]Nc1ccccc1OC&[0*]C(=O)C([1*])c1cccc(F)c1&[1*]N1CCN(c2ccc(F)cc2)CC1&&&
CCC(C1=CC=C(C2=CC=CC=C2)C=C1)N1C=CN=C1CC1=CC=C(Cl)C=C1&&&
ON=C(CCCCCCC1=CC=CN=C1)C1=CC=C2OCOC2=C1&&&
[1*]C1CC2CC([3*])C(C1)N2C&[1*]O[0*]&[0*]C(c1ccc(F)cc1)c1ccc(F)cc1^[3*]O[2*]&&[2*]C(c1ccc(F)cc1)c1ccc(F)cc1&&&
[2*]CCCCCCC(=O)NO&[2*]N[0*]&[0*]C(=O)c1ccc(N[1*])cc1&[1*]C(=O)c1ccc(Br)cc1&&&
[2*]OC&[2*]CC[4*]&[4*]N([1*])c1c(N)n(Cc2ccccc2)c(=O)[nH]c1=O&[1*]C(=O)C[3*]&[3*]O[0*]&[0*]C(=O)CCc1ccccc1&&&
[0*]C(=O)c1cc2cc(Br)ccc2o1&[0*]N[1*]&[1*]CCC[2*]&[2*]N1CCN(c2ccc(F)c(F)c2)CC1&&&
[0*]C(C)=O&[0*]O[1*]&[1*]C1C([2*])CC2C3CCC4=CC(=O)C=CC4(C)C3(F)C(O)CC12C&[2*]C(C)=O&&&
[2*]CC&[2*]Oc1ccc2nc(N[0*])sc2c1&[0*]C(=O)C([1*])=O&[1*]N[3*]&[3*]CC[4*]&[4*]N1CCOCC1&&&
[2*]CC&[2*]N([0*])c1cccc(C)c1&[0*]C(=O)CCCC([1*])=O&[1*]N1CCc2cc(O)c(O)cc2C1Cc1ccc(C)cc1&&&
[2*]S(=O)(=O)CC&[2*]N1CCC([3*])CC1&[3*]N[0*]&[0*]C([1*])=O&[1*]Nc1nc(C)nc2c1cnn2-c1ccccc1&&&
[0*]CC&[0*]Oc1ccc(Cc2c(N[1*])c(CC=[2*])c3nc4ccccc4nc3c2CO)cc1&[1*]CCCN&&[2*]=C(C)C&&
[0*]C1C(=O)OC2OC3(C)CCC4C(C)CCC1C24OO3&[0*]CCCc1ccccc1&&&
[0*]C(=O)c1ccccc1C&[0*]N1CC2CN(c3cnc4ccccc4n3)CC2C1&&&
[0*]C(=O)c1nc[nH]n1&[0*]Nc1ccc(F)c(C2([1*])N=C(N3CCOCC3)CO2)c1&[1*]C(F)F&&&
[1*]CCCC&[1*]N([0*])c1nnc(-c2ccc(Cl)cc2)s1&[0*]C(=O)c1ccco1&&&
[1*]CC&[1*]Oc1ccccc1N1CCN([2*])CC1&[2*]CC(O)C[3*]&[3*]N[0*]&[0*]C(=O)c1ccnn1C&&&
O=C1OC(C2=CC=C(F)C=C2)(C(F)(F)F)C2=CC(CO)=C(F)C(Cl)=C2N1CC1=CC=CC=C1[N+](=O)[O-]&&&
CN1CCC2=CC=CC3=C2C(=C(SC2=CC=CC=C2)S3)C1&&&
[1*]CCCCCC&[1*]Oc1ccc(N[0*])cc1&[0*]C(=O)c1c(C)noc1C&&&
[1*]Cc1c(C)nn(Cc2ccccc2)c1C&[1*]N([0*])C&[0*]C(=O)c1ccc(-c2ccccc2)cc1&&&
CCC(C)(C)C1=CC(C(=O)O)=NN1CC1=CC=C(C2=CC=CC=C2C2=N[NH]N=N2)C=C1&&&
[0*]OP1(=O)OCc2cc(Cl)cc(C)c2O1&[0*]CC[1*]&[1*]C1C=CC(n2cnc3c(N)nc(F)nc32)O1&&&
[0*]C1(O)C(n2ccc(N)nc2=O)CC1O&[0*]CO&&&
BrC1=CC=C(C2=NN3C(CN4C=NC=N4)=NN=C3S2)C=C1&&&
[0*]OC&[0*]C(=O)C[2*]&[2*]N[1*]&[1*]C(=O)C(=O)CP(=O)(O)O&&&
[0*]C(=O)NNC(=O)Cc1cccs1&[0*]N[1*]&[1*]C(Cc1ccccc1)C(=O)O&&&
[0*]CCC&[0*]O[1*]&[1*]CC(=O)C1=COCCO1&&&
[0*]C(C)=O&[0*]O[1*]&[1*]C1CCC2C3CCC4CC5=C(F)C(=O)CCC5CC4(C)C3(F)C(O)CC12C&&&
[0*]C(=O)Cn1cc(C(=O)c2ccccc2)c2ccccc21&[0*]N1CCCc2ccccc21&&&
[8*]CC&[8*]C1OC(=O)C(C)C([3*])C(C)C([4*])C(C)(O)CC(C)C([7*])C(C)C(O)C1(C)O&[3*]O[1*]&[1*]C1CC([0*])(C)C(O)C(C)O1^[4*]O[2*]^[0*]OC&[2*]C1OC(C)CC([6*])C1O^[7*]N[5*]&&[6*]N(C)
[0*]C(=O)c1cnn(-c2ccccc2)c1-n1cccc1&[0*]N[2*]&[2*]Cc1ccc2c(c1)OCO2&&&
[0*]C(=O)c1scnc1C&[0*]N[1*]&[1*]CC[2*]&[2*]Nc1c(F)cc2c(=O)c(C(=O)O)cn(C3CC3)c2c1F&&&
[0*]CC&[0*]N([1*])[2*]&[1*]CC&&[2*]Cc1sc(=S)[nH]c1-c1ccc(Cl)c(Cl)c1&&
[2*]CC(N)C(O)CC(C([0*])=O)C(C)C&[0*]N[1*]&[1*]C1CNC(=O)C([3*])NC(=O)C([4*])NC(=O)C2CCCN2C(=O)C([5*])NC1=O^[2*]C1CC1^[3*]C(C)O&&&&[4*]C(O)C(O)CO&[5*]Cc1ccccc1
[0*]ON=C(CC(C)C)C([1*])c1ccccc1&[0*]CCC(=O)O&&[1*]Sc1nc(-c2ccccc2)c(-c2ccccc2)[nH]1&&
[0*]Oc1cccc(-c2ccc(C)n2CC(=O)O)c1&[0*]CCCc1c[nH]cn1&&&
[1*]C(C)C&[1*]O[2*]&[2*]CC([0*])=O&[0*]Nc1sc(-c2ccccc2)cc1C#N&&&
CC(C1=CC=C(O)C=C1)N1C=CN=C1&&&
[0*]CCCCCCCCCCCC&[0*]N([1*])c1nc(Nc2ccc3[nH]c(N4CCOCC4)nc3c2)ncc1C(F)(F)F&[1*]CCCCCCCCCCCC&&&
[0*]C(CO)C(O)c1ccc(O)c(OC)c1&[0*]Oc1ccc(CC[1*])cc1OC&[1*]N[2*]&[2*]CC(O)c1ccc(O)c(OC)c1&&&
[1*]=Cc1cc[n+](CCCC[0*])cc1&[0*]Oc1ccccc1&&[1*]=Cc1cc[n+](CCCCn2ccc(=O)c(O)c2CCCC[P+](c2ccccc2)(c2ccccc2)c2ccccc2)cc1&&
[1*]CC([0*])=O&[0*]N1CCCC1&&[1*]Sc1nc2ccccc2[nH]1&&
[3*]CC&[3*]N([4*])[5*]&[4*]CC&&[5*]S(=O)(=O)c1cc(C([0*])=O)ccc1OC^[0*]O[2*]&[2*]CC([1*])=O&[1*]N1CCCCCC1&&&
O=C(O)C1=C(O)C(CC2=C[NH]C3=CC=CC=C23)=NC2=CC=CC=C12&&&
[2*]C1C(C)(C)C1(C)C&[2*]C(=O)c1cn(CC[0*])c2c(Cl)cccc12&[0*]O[1*]&[1*]C1OC(C)(C)C(O)C(O)C1O&&&
[0*]C(=O)CC(C)=NNC(=O)Cc1ccc(Cl)cc1&[0*]Nc1ccc(F)c(F)c1&&&
[2*]CCC(C)(C)C&[2*]N[0*]&[0*]C(=O)C1=NOC2(C1)CCN([1*])CC2&[1*]C(=O)c1ccc(C(F)(F)F)cc1&&&
[0*]Nc1ccc(C(N)=O)nc1&[0*]C(=O)CCCCc1cccc(F)c1&&&
O=C1OC(CC2=CC=C(F)C=C2)(CC2=CC=CC3=CC=CC=C23)C2=CC=CC=C12&&&
[0*]=C1C(=O)Nc2ccccc21&[0*]=Cc1occc1C1CCNCC1&&&
[0*]Cc1cc(C)cs1&[0*]N([1*])[3*]&[1*]C[4*]&[4*]C1CCCN([2*])C1^[3*]C1CC1^[2*]Cc1ccccc1&&&&&
[0*]N1CCC(c2cn(-c3ccc(F)cc3)c3ccc(-c4ccc(OC)cc4)cc23)CC1&[0*]CC[1*]&[1*]N1CCNC1=O&&&
[0*]C(=O)CCCCC&[0*]O[2*]&[2*]CC([5*])=O&[5*]C1([3*])C(C)CC2C3CCC4=CC(=O)C=CC4(C)C3(F)C(O)CC21C&[3*]O[1*]&[1*]C([4*])=O&[4*]C1CCCN1C&&&
[2*]CC&[2*]Oc1ccc2[nH]c(C([0*])=O)cc2c1&[0*]O[3*]&[3*]CC([1*])=O&[1*]N1CC(C)OC(C)C1&&&
[2*]Sc1nnc(-c2ccc(OC)cc2)n1N&[2*]CC([0*])=O&[0*]N[1*]&[1*]Cc1cccs1&&&
CC(=O)C=C1SC2=CC(F)=CC=C2N1C&&&
[0*]Nc1ccc(OC)cc1&[0*]C([1*])=O&[1*]N[2*]&[2*]C1CCN2c3ccccc3Oc3ccccc3C2C1&&&
OC1=CC=CC(CCN2C=CN=C2)=C1&&&
[1*]CC&[1*]Oc1ccccc1C([0*])=O&[0*]N[2*]&[2*]Cc1noc(C(C)C)n1&&&
CC1=CC(C2=C(Cl)N=C(NC3=CC=C4CCCC4=C3)S2)=N[NH]1&&&
[0*]CCC&[0*]NC(=S)S[1*]&[1*]CCc1c(C)[nH]c2ccccc12&&&
CC(=NNC(=NC1=CC=CC(N)=C1)C(=O)O)C1=CC=C(O)C=C1&&&
[0*]Oc1ccc(Br)cc1-c1ccc(C)n1-c1cccc(C(=O)O)c1&[0*]Cc1ccccc1&&&
[0*]Nc1ccc(S(N)(=O)=O)cc1&[0*]C(=O)C[1*]&[1*]N([2*])[11*]&[2*]CC[3*]&[3*]N([4*])[9*]^[11*]CCP(=O)(O)O^[4*]CC[5*]&&&[5*]N([6*])[13*]^[15*]CC(=O)O^[6*]CC[7*]&&&[7*]N([8*])[10*]^[10*]CC(=O)O^[8*]CC(=O)O&&&
[0*]=C(C)C&[0*]=CCCC(=[1*])C&[1*]=CCCC(=[2*])C&[2*]=CCC[3*]&[3*]C1(C)CCc2cccc(O)c2O1&&&
[2*]CC&[2*]O[0*]&[0*]C(=O)C([3*])CCCc1ccccc1&[3*]N[1*]&[1*]C(=O)CCc1ccccc1&&&
CCC1=CC=CC=C1N1C(=O)C2CCCCC2C1=O&&&
[0*]=C(C(=O)O)c1ccccn1&[0*]=Cc1cccc(-c2ccc(O)c(C(=O)O)c2)c1&&&
[0*]C1CCC(C)CC1&[0*]Cn1c(N2CCCC2[1*])nc2cc(-c3noc(=O)[nH]3)nc(-c3cncc(Cl)c3)c21&[1*]C(F)(F)F&&&
[2*]=CCCCCC&[2*]=CCC=[3*]&[3*]=CCCCCCCCC([0*])=O&[0*]O[1*]&[1*]CC(O)CO&&&
[1*]OC&[1*]C1C(C)OC([0*])C(O)C1O&[0*]O[2*]&[2*]C1CC2C(CCC3(C)C2CC(O)C2(C)C4=CCC(c5ccoc5)C4([3*])CCC23)C1(C)C&[3*]C(=O)O&&&
[4*]N1C(=O)c2cc(C(C)(C)C)ccc2S1(=O)=O&[4*]CN([5*])[1*]&[1*]C([0*])=O&[0*]O[3*]^[5*]CCC[6*]^[3*]Cc1ccccc1&[6*]N[2*]&&&[2*]C(=O)c1ccccc1&&&
[9*]C(C)CC&[9*]C1NC(=O)C([5*])C[6*]&[5*]N[0*]&[0*]C(=O)C([3*])C^[6*]S[7*]^[3*]N[1*]&[7*]CC[4*]&[1*]C(=O)C(N)CCCCCCCC(N)CCCCN&[4*][N+]([2*])(C)C&&&[2*]C([8*])=O&[8*]C1NC([11*])SC1(C)C&[11*]CCl&&
[1*]CC([0*])=O&[0*]N[3*]&[3*]C1CCCCC1^[1*]S[2*]&&[2*]Cc1nc2ccccc2s1&&&
[0*]C(=O)C(C)(C)C&[0*]Nc1cc(=O)c2ccccc2[nH]1&&&
[5*]C(C)CC(=O)O&[5*]N[0*]&[0*]C(=O)CC([6*])C(=O)O&[6*]N[1*]&[1*]C(=O)C([7*])Cc1c[nH]c2ccccc12&[7*]N[2*]&[2*]C(=O)C[3*]&[3*]Oc1ccccc1O[4*]&[4*]Cc1ccccc1&&&
[2*]NC(=N)N&[2*]CC[4*]&[4*]C1CC2CCCCC2CN1[0*]&[0*]C(=O)C([3*])CCCN&[3*]N[1*]&[1*]C(=O)CCc1cccc(N)c1&&&
[1*]CC&[1*]N[0*]&[0*]C([4*])=O&[4*]C1OC(n2nc(C[2*])nc2S[3*])C(O)C1O&[2*]N1CCN(c2ccccc2)CC1&&[3*]Cc1ccc(Cl)cc1&&
[0*]N1CCC(c2ccn[nH]2)CC1&[0*]CCc1ccc2[nH]c([1*])cc2c1&[1*]C1CCCCC1&&&
[1*]C(C)C(=O)O&[1*]ON=C(C([0*])=O)c1csc(N)n1&[0*]N[2*]&[2*]C1C(=O)N2C(C(=O)O)=C(Sc3cc[n+](CCCO)c4[nH]c(N)nc4c3)CSC12&&&
O=[N+]([O-])C1=CC=C(C2=CC(C3=CC=C(Cl)C=C3)=NC(N3CCN(C4=CC=CC=C4)CC3)=N2)C=C1&&&
[0*]S(=O)(=O)CC&[0*]Nc1ccc(-c2cccc3ncccc23)cc1&&&
[1*]C1C([0*])OC2C1Oc1nc(=N)ccn12&[0*]Oc1ccc(-c2ccccc2)cc1&&[1*]CO&&
[2*]C(C)c1ccccc1&[2*]N[0*]&[0*]C(=O)c1cc(C([1*])=O)nn1-c1ncccc1Cl&[1*]N[3*]&[3*]C(C)c1ccc(F)cc1F&&&
[0*]S(=O)(=O)c1ccc(-c2cc(C)c(C)cc2F)s1&[0*]N1CCN(C)CC1&&&
[7*]Cc1csc(C(C)C)n1&[7*]N([1*])C&[1*]C([2*])=O&[2*]N[8*]&[8*]C(C([3*])=O)C(C)C&[3*]N[9*]&[9*]C(Cc1ccccc1)CC(O)C([10*])Cc1ccccc1&[10*]N[4*]&[4*]C(=O)C([11*])C(C)C&[11*]N[5*]&[5*]C([0*])=O&[0*]
[0*]CCc1c(C)[nH]c(=O)n1-c1cccc(OC)c1&[0*]N1C(=O)CCC1=O&&&
[2*]S(=O)(=O)CCC&[2*]N[0*]&[0*]C([3*])=O&[3*]C1(C)CCCN([1*])C1&[1*]C(=O)c1c(F)cccc1Cl&&&
[0*]C(=O)c1ccc(OC)cc1&[0*]Nc1cc(-c2nn(-c3ccccc3)c(=O)c3ccccc23)ccc1OC&&&
CC1=CC=C(C(C2=C(O)C=CC3=CC=CC=C23)C2=C(O)C(=O)C3=CC=CC=C3C2=O)C=C1&&&
[0*]NC(=S)Nc1ccc(N)cc1&[0*]Cc1ccc(F)cc1&&&
[0*]Nc1nc(C)c(C)s1&[0*]C(=O)C(=O)c1cn(CC([1*])=O)c2ccccc12&[1*]N1CCOCC1&&&
[2*]CC&[2*]O[0*]&[0*]C([4*])=O&[4*]C1C(c2ccc(C(F)(F)F)cc2)N(Nc2ccc(N)cc2)C(=O)N1[3*]&[3*]CCC[1*]&[1*]OC&&&
[0*]C(=O)O&[0*]C1OC1[1*]&[1*]Cc1ccc(O)cc1&&&
COC1=NC=C2N=C(C3=CC=C4CCC34)C(=O)N(CC3=CC=CC=N3)C2=N1&&&
[0*]S(=O)(=O)c1ccc(Oc2ccc(Cl)cc2-c2ccncn2)c(C#N)c1&[0*]Nc1ncns1&&&
OC1CC=CC(C2=CC=CC(F)=C2)O1&&&
[0*]S(C)(=O)=O&[0*]N1CC(c2nc3ccccc3o2)C1&&&
[0*]Nc1cc(Cl)ccc1OC&[0*]C(=O)C(=NNC(=O)CCC(=O)O)C(C#N)c1nc2ccccc2[nH]1&&&
[1*]CC&[1*]O[0*]&[0*]C(=O)C(=[2*])O&[2*]=CC(=O)c1cn(Cc2ccccc2)c2ccccc2c1=O&&&
O=C1[NH]C(=O)N(CC=NCCO)C=C1O&&&
[2*]CC&[2*]Oc1ccc(Cc2cn(Cc3c(F)cccc3C(F)(F)F)c(=O)n(CC([0*])=O)c2=O)cc1&[0*]N[3*]&[3*]Cc1ccc(O[1*])cc1&[1*]CC[4*]&[4*]N(C)C&&&
[7*]C(C([4*])=O)C(C)C&[4*]N[10*]&[10*]C(Cc1c[nH]c2ccccc12)C(=O)NO^[7*]N[1*]&&[1*]C(=O)C([8*])Cc1ccccc1&[8*]N[2*]&[2*]C(=O)C([9*])Cc1ccccc1&[9*]N[3*]&[3*]C([0*])=O&[0*]O[5*]&[5*]C(C)(C)C&
[3*]Cc1ccc(OC)cc1&[3*]S[4*]&[4*]CC([1*])C(=O)O&[1*]N[0*]&[0*]C(=O)C[2*]&[2*]N[5*]&[5*]S(=O)(=O)c1ccc(C)cc1&&&
[1*]CCCC&[1*]N[0*]&[0*]C([2*])=O&[2*]C1OC([5*])C(O)C(O)C1O&[5*]C[2*]&[2*]S[3*]&[3*]Cc1cccc(N[4*])c1&[4*]S(C)(=O)=O&&&
[0*]CCS(C)=O&[0*]Oc1cccc(C(N)=O)c1&&&
O=NN(O)CCC(=O)O&&&
[0*]Nc1cc(C)ccn1&[0*]C([2*])=O&[2*]C1CCCN([1*])C1&[1*]C(=O)c1ccc(Cl)c(Cl)c1&&&
C1=CC=C(C2=CC=C3C(=C2)CC2=NN=NN32)C=C1&&&
[0*]Nc1nc(-c2ccc(C)cc2)cs1&[0*]C(=O)C[1*]&[1*]S[2*]&[2*]Cc1ccccc1&&&
[0*]OC&[0*]C(=O)C=[1*]&[1*]=C1SC(C)=NC1=O&&&
[0*]N1CCC2NC(=O)NC2(C)C1&[0*]Cc1ccc2c(c1)OCO2&&&
[2*]CC&[2*]O[0*]&[0*]C([4*])=O&[4*]C1C(=O)NC(N[1*])=NC1c1ccc(Br)cc1&[1*]C(=O)C([3*])C&[3*]Oc1ccc(F)cc1&&&
[1*]N1CCN(c2ccccc2OC)CC1&[1*]CC[2*]&[2*]N[0*]&[0*]C(=O)C[3*]&[3*]N(C)c1ccc(N(C)C)cc1&&&
[0*]OC&[0*]C(=O)c1ccc(N[1*])cc1&[1*]C([2*])=O&[2*]Nc1ccc(N2CCOCC2)cc1&&&
[0*]CCC&[0*]C1CC([1*])C1([2*])N&[1*]CCC&&[2*]CC(=O)O&&
[2*]CCc1ccc(C#N)cc1&[2*]N[0*]&[0*]C(=O)C([1*])=O&[1*]N[3*]&[3*]C[5*]&[5*]C1CCCN1[4*]&[4*]S(=O)(=O)c1cc(Cl)ccc1Cl&&&
[0*]Cc1cc(Cl)cc(Cl)c1O&[0*]Nc1ccccc1&&&
COC1=C(OC)C(OC)=CC(CC2=CN=C(N)N=C2N)=C1OC&&&
[1*]CCc1ccc(OC)cc1&[1*]N[0*]&[0*]C(=O)c1ccccc1SC&&&
[1*]OC&[1*]C(Cn1c(=O)n2n(c1=O)C(C([0*])=O)C=CC2)C(C)C&[0*]N[2*]&[2*]Cc1ccccc1&&&
[2*]=CC(C)O&[2*]=CC1=C2C(=O)C3(O)OC([0*])(C)C([1*])C3(O)C2(O)C(=O)C(C)C1=O&[0*]Oc1ccccc1&&[1*]OS(C)(=O)=O&&
[0*]CC&[0*]OP(=O)(O[1*])C([2*])c1ccc(F)cc1F&[1*]CC&&[2*]NC&&
N#CC1=CC(C2=CC=NC(N)=N2)=CC=C1N1C=NC(C2=CC=CC=C2)=C1&&&
COC1=CC=C2[NH]C3=C(C2=C1)C(CCC1=CC=C(Cl)C=C1)NCC3&&&
C=C1CCC2(CC1)OC(=O)CO2&&&
O=C(O)C1=CC=C(NC2=NC3=C(S2)C2=N[NH]C=C2C3C2=CC=C(Cl)C=C2)C=C1&&&
[0*]Cc1ccc(-n2cnnn2)c(C2(C)CCC2)c1&[0*]Nc1ncc(Oc2cccc(C(F)(F)F)c2)cn1&&&
[0*]S(=O)(=O)c1ccc2c(-c3cc(Cl)ccc3OC)ncc(Cl)c2c1&[0*]Nc1ccncn1&&&
[1*]CC&[1*]Oc1cccc(C([0*])=O)c1&[0*]Nc1ccc2nc3n(c(=O)c2c1)CCCCC3&&&
[0*]C(=O)c1ccco1&[0*]Nc1ccc(C([1*])=O)cc1&[1*]N1CCOCC1&&&
[2*]CC([6*])C&[2*]O[3*]&[3*]CC[5*]^[6*]C1CCC([4*])N1[0*]^[5*]N[1*]&[0*]C(=O)Cc1c(Cl)ccc(Cl)c1Cl&[1*]C(=O)C(C)(C)C&&[4*]C(=O)O&&&&
O=C1[NH][NH]C(CC2=CC=C(Br)C=C2)=C1CC1=CC(O)=CC(O)=C1&&&
[0*]C(=O)C(C)C&[0*]Nc1ccc(C([1*])=O)cc1&[1*]Nc1cc(-c2ccc(C(F)(F)F)cc2)ccc1N&&&
[0*]OSN(C(=O)c1cc(C)cc(C)c1)N(C(=O)c1cc(C)cc(C)c1)C(C)(C)C&[0*]C(=O)c1cc(C[9*])cc(C)c1&[9*]N[2*]&[2*]C(=O)NO[4*]&[4*]Cc1cccc(C[10*])c1&[10*]N[3*]&[3*]C([1*])=O&[1*]O
[4*]C(C)C([0*])=O&[0*]O[3*]&[3*]C(C)(C)C^[4*]N[1*]&&[1*]C(=O)C([5*])Cc1ccccc1&[5*]N[2*]&[2*]C([7*])=O&[7*]C1CC(O)CN1[6*]&[6*]S(=O)(=O)c1ccc2ccccc2c1&&&
[3*]NC(=N)N&[3*]CCCC([4*])C(=O)O&[4*]N[0*]&[0*]C(=O)C([5*])CS&[5*]N[1*]&[1*]C(=O)C[5*]&[5*]N[2*]&[2*]C(=O)C(N)CCCCN&&&
[0*]=C1Cc2ccccc2C1=O&[0*]=Cc1ccccc1C=[1*]&[1*]=CC(=O)O&&&
[1*]CC&[1*]Oc1nn(C)cc1-c1cc(C([0*])=O)[nH]n1&[0*]N1CCCCC1&&&
[1*]Sc1nc(=O)c(C)n[nH]1&[1*]CC([0*])=O&[0*]N[2*]&[2*]C1CCCCC1&&&
[0*]Nc1onc(-c2cccnc2)c1-c1ccncn1&[0*]C1CCCCC1&&&
[1*]CC(=O)O&[1*]C1CC=CC([0*])C2CCCC([3*])C12&[0*]C(=O)O&&[3*]CS(=O)CC[2*]^[2*]C1CC1&&&
CC#CN1C(SC2=CC=NC=C2)=NC2=C1C(=O)[NH]C(=O)N2C&&&
COC1=CC=C(S(=O)(=O)OC2=C(O)C(OC)=C3C=C(C4=CC=C(OC)C=C4)OC3=C2OC)C=C1&&&
CSC1=NC(N)=C2C=C(C3=CC=CC=C3)C(C3=CC=CC=C3O)=CC2=N1&&&
[0*]S(=O)(=O)c1cnn(C)c1C&[0*]N(C)c1ncnc2ccccc12&&&
[0*]Oc1ccccc1OC&[0*]CC(O)C[1*]&[1*]N1CCN(c2cccc(C)c2C)CC1&&&
[1*]CCCCCCCCCCCC&[1*]N[0*]&[0*]C(=O)c1ccc(NC(=S)c2ccccc2-c2ccccc2)cc1&&&
[8*]SC&[8*]CCC([5*])C([2*])=O&[2*]N[6*]&[6*]C(C([3*])=O)C(C)C^[5*]N[1*]^[3*]N[7*]&[1*]C([0*])=O&[7*]C(C(=O)C(F)(F)F)C(C)C&[0*]O[4*]&&&[4*]Cc1ccccc1&&&
[2*]C(CCC([0*])=O)C([1*])=O&[0*]NC1CCCc2ccccc21&&[1*]NC1CCCc2ccccc21&[2*]Sc1cccc(Br)c1&&
[0*]C(C)=O&[0*]O[4*]&[4*]C1COC(N2C(=O)C(=[8*])c3ccccc32)C([5*])C1[6*]&[5*]O[1*]&[1*]C(C)=O^[6*]O[2*]&&[2*]C(C)=O^[8*]=CC(=[9*])C&&[9*]=C1C(=O)C([7*])(O)C(=O)C1(F)F&[7*]O[3*]&[3*]C(C
[1*]C(C)C&[1*]Oc1cccc(C[2*])c1&[2*]N[0*]&[0*]C(=O)Cn1ncc2c1-c1ccccc1OC2&&&
[2*]CCCC&[2*]N[3*]&[3*]S(=O)(=O)c1cc(N[1*])ccc1Cl&[1*]C(=O)C[1*]&[1*]O[0*]&[0*]C([4*])=O&[4*]C1CC1&&&
[2*]CCc1n[nH]c(=S)n1-c1ccccc1&[2*]N1CCN([3*])CC1&[3*]CCC[0*]&[0*]O[1*]&[1*]CCc1c[nH]c2ccc(F)cc12&&&
[1*]NC&[1*]S(=O)(=O)c1ccc(C([0*])=O)cc1&[0*]NC(=S)Nc1ccc(S([2*])(=O)=O)cc1&[2*]Nc1ncccn1&&&
NC1=NC2=C(C3=CC=C(S(=O)(=O)O)C=C3)N=NN2C2=C1SC=C2&&&
[1*]CC([0*])=O&[0*]Nc1ccc(F)cc1&&[1*]C1SC(N2CCCC2)=NC1=O&&
[1*]Nc1ccc(S(N)(=O)=O)cc1[N+](=O)[O-]&[1*]C1OC([2*])C(O)C(O)C1O&[2*]C[0*]&[0*]OP(=O)(O)O&&&
[0*]Nc1cc2c(s1)-c1nc(CCO)sc1CC2&[0*]Cc1ccccc1&&&
[0*]CC&[0*]N([1*])[2*]&[1*]CC&&[2*]CC[3*]^[3*]NC(=S)N1CCC(n2nc(-c3ccc(OC)cc3)c3c(N)ncnc32)CC1&&&
C1=CC=C(C2=NN3C(C4=CC=CC=N4)=NN=C3C=C2)C=C1&&&
[1*]Cc1ccc(C)cc1&[1*]N[0*]&[0*]C(=O)c1ccc(C[2*])nc1&[2*]N1CCCC1[4*]&[4*]C[3*]&[3*]N(C)C&&&
[1*]C(C)C&[1*]O[0*]&[0*]C(=O)C[2*]&[2*]Sc1nc(N)cc(N)n1&&&
[0*]CCS(=O)Cc1cccc(F)c1&[0*]N1CCc2c(c3ccccc3n2Cc2ccccc2)C1&&&
COC1=CC=CC=C1C1CC(C2=CC=C(F)C=C2)=NN1C(N)=S&&&
[0*]C(=O)c1ocnc1C&[0*]N1CC2CCC([1*])C1CN2c1cccc(F)c1&[1*]Oc1ccc(C(F)(F)F)cn1&&&
[5*]C(CC(C)C)C([2*])=O&[2*]N[6*]&[6*]C(CC(C)C)C([3*])=O^[5*]N[1*]^[3*]N[7*]&[1*]C([0*])=O&[7*]CC(=O)C(O)C(N)Cc1ccccc1&[0*]O[4*]&&&[4*]Cc1ccccc1&&&
[0*]C(=O)c1cc(C)on1&[0*]N1CCN([1*])CC1&[1*]C(=O)c1ccco1&&&
[1*]Cc1ccccc1C&[1*]N[0*]&[0*]C(=O)c1ccc(-c2cc(-c3cccnc3)nc3ccccc23)cc1&&&
[1*]OC&[1*]CCC[2*]&[2*]N[0*]&[0*]C(=O)C[3*]&[3*]Sc1nc2ccc(N3CCOCC3)cc2s1&&&
[0*]Cc1ccc(C)cc1&[0*]Nc1nc(Cn2nnc3ccccc32)cs1&&&
[2*]C(C)C&[2*]N[0*]&[0*]C(=O)C[3*]&[3*]Sc1nnc(C[1*])o1&[1*]Oc1ccccc1&&&
[5*]Cc1nc(-c2ccccc2)oc1C&[5*]S[6*]&[6*]CC([0*])=O&[0*]N[1*]&[1*]CCC[2*]&[2*]N[2*]&[2*]CCCC[3*]&[3*]N[4*]&[4*]CCCN&&&
[0*]CCCN=C1CC(c2ccccc2)Cc2[nH]c3ccc(Cl)cc3c(=O)c21&[0*]N1CCCC1&&&
[0*]N1C(=O)C(O)=C(Br)C1=O&[0*]C[1*]&[1*]C1CCCO1&&&
CC(=O)C1=CC=C(C)N1C1=CC=C2C(=C1)C(=O)C(C1=CC(C)=CC(C)=C1)=[N+]2[O-]&&&
[0*]C(C)=O&[0*]N([1*])[3*]&[1*]Cc1noc(C)n1&&[3*]C1CCN([2*])C1^[2*]Cc1ccccc1&&&
[1*]C(C)C([0*])=O&[0*]N[3*]&[3*]CCc1ccccc1^[1*]Oc1ccc(O[2*])cc1&&[2*]Cc1cccc(I)c1&&&
O=[N+]([O-])C1=CC=C(C2=NN=C(C3=CC=CN=C3)O2)C=C1&&&
[0*]Nc1cc(C)ccc1OC&[0*]C([1*])=O&[1*]N(c1ccccc1)C1c2ccccc2OCC1O&&&
[0*]C(=O)c1cc2cccc(O)c2[nH]1&[0*]Nc1ccc(CC([2*])C(=O)O)cc1&[2*]N[1*]&[1*]C([3*])=O&[3*]C1CC1&&&
CC1=C(C=NNC(=O)C(O)(C2=CC=CC=C2)C2=CC=CC=C2)C=CO1&&&
CN1C=CC=C1C(C1=CC=CC=C1)C1=C3C(=O)NCC3=C[NH]C2=C1&&&
[0*]OC&[0*]CC[1*]&[1*]N[2*]&[2*]Cc1cnc2c(-c3ccccc3)c(C)c(C)nn2c1&&&
[0*]C1(C)CCC2(C)CCC3(C)C(=CC(=O)C4C5(C)CCC(=NNc6c(C)n[nH]c6C)C(C)(C)C5CCC43C)C2C1&[0*]C(=O)O&&&
[0*]N(C)c1cccc(Cl)c1&[0*]C(=O)c1ccccc1Nc1c(Cl)cccc1Cl&&&
[0*]Cc1ccccc1OC&[0*]Nc1ncc(-c2c(N)n[nH]c2-c2ccccc2)c(N[1*])n1&[1*]C1CC([2*])C(O)C1O&[2*]CO&&&
[2*]C1C(=O)Oc2ccccc2C1=O&[2*]C([3*])c1cccc(F)c1&[3*]C1(O)C(C([0*])=O)=C(O)c2ccc(F)cc2C1O&[0*]N[1*]&[1*]CCc1ccccc1Cl&&&
[0*]C1CCC(c2ccc(CCCCCCCCCCCC)cc2)C(C)(C)C1&[0*]C(=O)O&&&
[8*]S(=O)(=O)c1ccc(C)cc1&[8*]N[6*]&[6*]C(CC(C)C)C([1*])=O&[1*]N1CCC2(CCCN([2*])C2)CC1&[2*]C(=O)C([7*])CC(C)C&[7*]N[3*]&[3*]C([0*])=O&[0*]O[4*]&[4*]Cc1ccccc1&&&
[0*]CC(C)(C)C&[0*]NC1=NCCOc2ccccc21&&&
[0*][N+]1(C)C([1*])Cc2ccccc2C1&[0*]Cc1ccccc1&&[1*]CC(=O)c1ccccc1&&
[0*]C1OC(c2csc3ccccc23)C(O)C(O)C1O&[0*]CP(=O)(O)O&&&
[0*]C([2*])=O&[0*]N[1*]&[1*]C(c1cccs1)c1ccc2ccccc2c1^[2*]C1CC=CCC1&&&&
CCC1=CC2=C(S1)C(=O)C1=CC=CC=C1C2=O&&&
[0*]C(=O)c1sc2ccc(OC)cc2c1-c1cccc(Cl)c1&[0*]N1CCN(c2ccc([N+](=O)[O-])cc2)CC1&&&
[1*]OC&[1*]C([4*])C([0*])=O&[0*]O[3*]&[3*]C(C)C^[4*]N[2*]&&[2*]C(=O)C(O)C(O)C(N)CC[5*]&[5*]SC&&&
[0*]Nc1ccc(C#N)cn1&[0*]C([1*])=O&[1*]Nc1ccc(Oc2ccnc(-c3ncc[NH]3)c2)c(F)c1&&&
[1*]CC([0*])=O&[0*]Nc1ncc([N+](=O)[O-])s1&&[1*]Oc1cccc(C(F)(F)F)c1&&
[1*]C1CC(C)(C)NC(C)(C)C1&[1*]N[0*]&[0*]C(=O)Cn1c(Br)cnc(N[2*])c1=O&[2*]C[3*]&[3*]C1CCCN1&&&
[0*]OC&[0*]C(=O)CCCC1=CC(=O)c2c(O)ccc(O)c2C1=O&&&
[0*]C([3*])=O&[0*]N[2*]&[2*]C1CCCC1^[3*]C1CCN([1*])CC1&&[1*]Cc1ccc(Cl)s1&&&
[1*]CO&[1*]C1OC(n2cnc3c(N[0*])ncnc32)C(O)C1O&[0*]C1CCOC1&&&
CC1=NN=C(NC2=N[NH]C(=S)S2)S1&&&
[2*]Oc1ccc(OC)cc1&[2*]CC([0*])=O&[0*]Nc1ccccc1C([1*])=O&[1*]N[3*]&[3*]C1CC1&&&
COC1=NN=C(C2=C(OC)C=C(OC)C=C2F)C2=C(N)N=CN=C12&&&
[0*]NC&[0*]C([1*])=O&[1*]Nc1ccc2c(c1)C(O)(C(F)(F)F)c1ccccc1-2&&&
C1=CC=C(C2=CC(C3=CC=NC=C3)=NC(C3=NC=CS3)=N2)C=C1&&&
COC1=CC=CC(C2=C(C3=CC=CC=C3)N(C3=CC=CC=N3)N=N2)=C1&&&
[3*]CC&[3*]C1CCC([2*])N1[1*]&[1*]S(=O)(=O)c1ccc(C)cc1&&[2*]C([0*])=O^[0*]N1CCC(N2C(=O)OCc3ccccc32)CC1&&&
[4*]C(C)c1ccccc1&[4*]N[1*]&[1*]C(=O)CC([5*])c1ccccc1&[5*]N[2*]&[2*]C([0*])=O&[0*]O[3*]&[3*]Cc1ccccc1&&&
[0*]=CC(=NNC(N)=S)c1sccc1C&[0*]=Cc1ccccc1&&&
[0*]C(C)C(=O)O&[0*]N[1*]&[1*]S(=O)(=O)c1cccc(Oc2ccccc2)c1&&&
CC1=C(O)C=C2OC(C3=CC=CC(F)=C3)CC(=O)C2=C1O&&&
[3*]Oc1c(C)cc(N)c(C)c1C&[3*]CC([0*])=O&[0*]N[4*]&[4*]C(Cc1ccccc1)C(O)CC(Cc1ccccc1)C([1*])=O&[1*]N[5*]&[5*]C(C)(C)C([2*])=O&[2*]N[6*]&[6*]Cc1cc(C(F)(F)F)cc(C(F)(F)F
CCCCC1=C(Br)C2(C)C3CC(CC3(C)O)C2(C)CC1=O&&&
[1*]CC([0*])=O&[0*]N1CCCC([2*])C1&[2*]C(F)F^[1*]N1CCCC1c1cccnc1&&&&
[1*]Cc1ccc(CC)cc1&[1*]N1CCC([2*])CC1&[2*]C[0*]&[0*]Oc1ccc2c(c1)CN1CN2Cc2cc(OC)c(OC)cc2C1=O&&&
[2*]CC([0*])=O&[0*]N[1*]&[1*]CCCO^[2*]C1COc2ccccc2S1&&&&
[5*]C(C)C([1*])=O&[1*]O[7*]&[7*]Cc1ccccc1^[5*]N[2*]&&[2*]C(=O)C([6*])Cc1ccc(O)cc1&[6*]O[0*]&[0*]C(=O)C[8*]&[8*]N[3*]&[3*]C(=O)C([9*])C(C)C&[9*]N[4*]&[4*]C(=O)C(N)CS&&&
[0*]S(=O)(=O)c1ccc(OC)cc1&[0*]N1C(c2ccc(Br)cc2)CC=C(C(=O)O)C1c1cccc(Br)c1&&&
CC1=CC=C(C(O)(C2=CC=NC(F)=C2)C2=CN=CN=C2)C=N1&&&
[1*]CC&[1*]O[0*]&[0*]C(=O)c1nc2c(C)cc(C)cn2c1C[2*]&[2*]N1CC(C)OC(C)C1&&&
[1*]CC(C)C&[1*]N([0*])C&[0*]C([3*])=O&[3*]C1CCCN1[2*]&[2*]CC([4*])O&[4*]C1Cc2ccccc2C2CCCCC12&&&
[0*]C(=O)c1ccccc1CO&[0*]Nc1ccccc1-c1nnc(N[1*])o1&[1*]C(=O)c1ccccc1Cl&&&
[7*]S(=O)(=O)c1ccc(NC(=S)N[3*])cc1&[3*]CC[4*]&[4*]N1CCOCC1^[7*]N([5*])[6*]&&[5*]CCO&&[6*]CC(O)C[0*]^[0*]O[1*]&[1*]CC[2*]&[2*]Oc1ccc2c(=O)cc(-c3ccc(NC(=S)N[5*])cc3)oc2c1&[5*]CC
CC1=CC(=O)N2C(C)=NC(C3CCCCCC3)=C2[NH]1&&&
CC(C)(C)P1(=S)NC(C2=CC=CC=C2)(C2=CC=CC=C2)C2=CC=C(C(C)(C)C)C=C21&&&
[0*]Nc1ncnc2c1sc1c(C)nc(C)nc12&[0*]CCO&&&
[0*]Nc1oc(-c2ccccc2Br)nc1C#N&[0*]Cc1cccnc1&&&
[0*]C(C)c1cn(C2(c3ccc(F)cc3)CC2)nn1&[0*]ON1C(=O)CCC1=O&&&
CN1C2=C(C3=CC(S(=O)(=O)C4=CC=CC=C4)=CC=C31)C1CCC(C2)N1&&&
[1*]CC&[1*]Oc1cccc(C[3*])c1O[2*]&[2*]CC&&[3*]N([4*])[0*]^[0*]C(=O)c1snnc1C&&[4*]Cc1ccc(Cl)cc1&&
[0*]Nc1ccccc1CC&[0*]C([1*])=O&[1*]C1CCC(=O)N1&&&
[0*]C(=O)c1ccc(C)cc1&[0*]O[1*]&[1*]C1CC2C(=O)C=CC1C2(C)C&&&
[2*]=CC([0*])=O&[0*]N[1*]&[1*]S(=O)(=O)c1cc(Cl)c(Cl)s1^[2*]=Cc1cccc2ccncc12&&&&
[0*]Nc1c2ccc(Cl)cc2nc2ccc(OC)cc12&[0*]CCCN&&&
[0*]C(=O)c1ccc(OC)cc1OC&[0*]N[1*]&[1*]C[2*]&[2*]C1OC(=O)N2c3ccc(N4CCOCC4)cc3OCC12&&&
CCN1C=C(C(=O)O)C(=O)C2=CC(F)=C(N3C=NC4=CN=CC=C43)C(F)=C21&&&
[0*]C([1*])=O&[0*]N[2*]&[2*]Cc1cccnc1^[1*]Nc1ccccc1F&&&&
[0*]N1c2ccccc2CC1C&[0*]C(=O)c1ccc2c(c1)NC(=O)CS2&&&
[0*]C1CCN(c2nc(-c3ccc(N(C)C)cc3)nc3ccccc23)CC1&[0*]N1CCCC1&&&
[0*]Oc1cccc(Cn2c(-c3ccco3)nc3cccc(C(=O)O)c32)c1&[0*]Cc1ccc2ccccc2n1&&&
[1*]OC&[1*]CCC[2*]&[2*]N[0*]&[0*]C(=O)Cn1c(=O)n(-c2ccc(C)cc2)c(=O)c2c(C)c(C(C)=O)sc21&&&
[1*]=C1CC(O)CC(O)C1=C&[1*]=CC=[2*]&[2*]=C1CCCC2(C)C([3*])CCC12&[3*]C(C)CCC[0*]&[0*]OS(N)(=O)=O&&&
[0*]C1(C)SC(=N)N(c2nc(-c3ccccc3)cs2)C1=O&[0*]CCc1cccs1&&&
[0*]C(=O)Cn1nc(-c2ccc(OC)cc2)ccc1=O&[0*]Nc1ccc(S([1*])(=O)=O)cc1&[1*]Nc1cc(C)on1&&&
CN1C(C2=CC=CS2)=NN=C1SC1=CC=CC=C1&&&
[6*]C(C([1*])=O)C(C)(C)C&[1*]O[4*]&[4*]CC([5*])=O^[6*]N[2*]^[5*]N1C(=O)c2ccccc2C1=O&[2*]C([0*])=O&&&[0*]O[3*]&[3*]CC1c2ccccc2-c2ccccc21&&&
[0*]C(=O)c1ccc(C(C)(C)C)cc1&[0*]O[1*]&[1*]CC(=O)c1c[nH]c2ccc(Cl)cc12&&&
[0*]N([2*])C&[0*]CCCC[1*]&[1*]N[3*]^[2*]Cc1ccc2ccccc2c1^[3*]Cc1ccccc1-c1ccc(Cl)cc1&&&&&
CC(=O)C1=C(NC2=CC=CC=C2F)N=C2C(Cl)=CC=C(Cl)C2=C1O&&&
CC(C)C1=C(O)C2=CN=NC(C3=CC=C(CC4=CC=CC=C4)C=C3)=C2N(C2CCCC2)C1=O&&&
[1*]Cc1ccc(C(=N)N)cc1&[1*]N[0*]&[0*]C(=O)C[2*]&[2*]C1C2CCC(O2)C1[3*]&[3*]C(=O)O&&&
CN1CCN(C2=NC3=CC(Cl)=CC=C3N(NC(=O)C3=C(O)C=CS3)C3=CC=CC=C23)CC1&&&
[5*]C(CC(C)C)C([4*])=O&[4*]N[9*]&[9*]C(Cc1ccc(O)cc1)C(=O)O^[5*]N[0*]&&[0*]C(=O)C([6*])CC(C)C&[6*]N[1*]&[1*]C(=O)C[7*]&[7*]N([2*])C&[2*]C(=O)C[8*]&[8*]N[3*]&[3*]C(=O)CCc1ccccc1&&&
[0*]C(=O)c1cc2c(cc1C1Oc3cc(O)ccc3C(=O)C1O)OCO2&[0*]N[1*]&[1*]C1CC1&&&
[0*]C(=O)C(c1ccc(C)cc1)c1nnnn1Cc1ccco1&[0*]N[1*]&[1*]Cc1ccco1&&&
[0*]Sc1nc2c(c(=O)[nH]c(=O)n2C)n1CCCC&[0*]Cc1ccc(Cl)cc1&&&
CCCCC1=CC=CC=C1C1=CN=CN=C1&&&
[2*]N([0*])C&[0*]C(=O)CCCCCC([1*])=O&[1*]N1CCN(C2c3ccc(Cl)cc3CCc3cc(Br)cnc32)CC1[4*]^[2*]CC(O)c1cccnc1^[4*]C[3*]&&&[3*]N1C2CCC1CC([5*])C2&[5*]C(C)(C)C&&&
[2*]C(C(=O)O)C(C)CC&[2*]N[0*]&[0*]C(=O)c1ccc(-c2ccc(-c3ccccc3O[1*])cc2)cc1&[1*]C[3*]&[3*]C1CCCCC1&&&
[0*]Oc1cccc(OC)c1&[0*]CC[2*]&[2*]N1C(=O)C(=O)N([3*])CC1([1*])C&[1*]OC&&[3*]C1CCC(C)CC1&&
[1*]CC&[1*]O[0*]&[0*]C(=O)C=[2*]&[2*]=C1SC(NN=Cc2ccc(C)s2)=NC1=O&&&
[0*]C(=O)c1ccc(OC)cc1&[0*]N1CCC([1*])CC1&[1*]C(=O)c1ccccc1-c1cccc(Cl)c1&&&
[0*]=C(C)c1cc(C)cs1&[0*]=Cc1nnc(N(C)C)n1C&&&
[0*]C(=O)c1sc(-c2ccc(Cl)s2)nc1C&[0*]N[1*]&[1*]Cc1ccc(C[2*])cc1&[2*]N1CCCC1&&&
CNC1=NC(NC2=CC=CC(Cl)=C2)=NC(C)=C1C&&&
[3*]S(=O)(=O)c1ccc(C)cc1&[3*]Nc1cccc(O[2*])c1&[2*]CC([0*])=O&[0*]O[1*]&[1*]Cc1cc(=O)n2ccsc2n1&&&
[1*]C1COC(C)(C)OC1c1ccccc1&[1*]C([0*])=O&[0*]Nc1ccc(F)cc1&&&
[2*]Cc1ccccc1OC&[2*]N([3*])[1*]&[1*]C(C)=O&&[3*]CC([4*])Cc1c[nH]c2ccccc12^[4*]N[0*]&[0*]C(=O)C[5*]&[5*]N1CCN(C)CC1&&&
[0*]Oc1ccc2c(c1)CCN1CCCn3c(nc4cc(OC)c(OC)cc43)C21&[0*]C(C)C&&&
[0*]OC&[0*]C(=O)c1ccc(C([1*])C(=O)O)s1&[1*]Sc1ccccc1Cl&&&
[0*]Cc1cn(-c2ccc(OC)cc2)nc1C&[0*]N1CCOC([1*])C1&[1*]Cn1cccn1&&&
[5*]OC&[5*]C1C([7*])C2OC(C)(C)OC2C([8*])C2(O)COC(=O)c3c(O)c([nH]c4cc(ccc34)CCOC(=O)C([9*])COC1C(C)CC2(C)O&[7*]O[0*]&[0*]C(C)=O^[8*]O[1*]&&[1*]C(=O)C(O)C([10*])CC
COC1=C(N2CCCCC2)C=C(C2=CN=C3[NH]C=CC3=C2)C2=C1N(C1CC1)C=C(C(=O)O)C2=O&&&
[1*]CC&[1*]N[0*]&[0*]C(=O)C[2*]&[2*]N1CCN(c2ccc(Nc3ncc4ccc(-c5cc(Cl)ccn5)n4n3)cc2)CC1&&&
[0*]C([3*])=O&[0*]N[1*]&[1*]Cc1ccc(Cl)cc1^[3*]C1COCC2CN([2*])CC12&&[2*]C[4*]&[4*]C1CC1&&&
[2*]Cc1ccc(OC)cc1&[2*]N[0*]&[0*]C(=O)C([1*])=O&[1*]N[3*]&[3*]CC(C)C&&&
[0*]C1SC(c2ccccc2)C(O)C(O)C1O&[0*]C(O)C(O)C(O)CO&&&
[0*]N1CCC(C)CC1&[0*]C(=O)CCc1nc(=O)c2ccc(O[1*])cc2[nH]1&[1*]Cc1ccccc1&&&
[0*]Nc1c(C)cccc1C&[0*]C(=O)CN1C(=O)CC(C)(C)Sc2ccccc21&&&
[0*]CC(=O)c1ccc(-c2ccc(Cn3c(CCC)nc(C4CC4)c3C(N)=O)cc2Cl)cc1&[0*]N1CCN(C)CC1&&&
[0*]N1CCCC1C&[0*]CC1=NC2CC(C1)c1cc(F)ccc1N2&&&
COC1=CC=C2C=C3CC4CC5(CCCCC5)NC(=O)C4(CC4CCCCN43)C2=C1&&&
[0*]OC&[0*]C([1*])=O&[1*]C12Oc3c(c(OC)cc(O)c3C1=O)C(c1cc(OC)c(OC)c(OC)c1)OC2c1cc(OC)c(O)c(OC)c1&&&
[0*]OC1c2cc3c(cc2C(c2cc(OC)c(O)c(OC)c2)C2C(=O)OCC12)OCO3&[0*]C([1*])=O&[1*]N1CCCC1&&&
[0*]C([1*])=O&[0*]N[3*]&[3*]C1CC1c1ccccc1^[1*]N1CCC([2*])CC1&&[2*]Oc1ncnc2c1cnn2-c1ccc(Cl)cc1&&&
[3*]C(C)C(N)=O&[3*]N[0*]&[0*]C(=O)C([4*])CCCCN&[4*]N[1*]&[1*]C(=O)C([5*])Cc1ccccc1&[5*]N[2*]&[2*]C(=O)C(N)CCCN=C(N)N&&&
[0*]C(=O)c1ccc2[nH]c3c(c2c1)C(C)CNC3=O&[0*]Nc1cnc(C([1*])=O)cn1&[1*]N[2*]&[2*]C(C)(C)C&&&
[0*]N1c2ccc(C)cc2C2CN(C)CCC21&[0*]C([1*])=O&[1*]Nc1ccc(F)cc1&&&
O=C1C2=C([NH]C=C[NH]2)C(=O)C2=NC(C(F)(F)F)=CC=C12&&&
[1*]Cc1ccc(OC)c(N(C)C)c1&[1*]N[0*]&[0*]C(=O)c1cc(-c2ccc(F)cc2)n(C[2*])n1&[2*]C1COc2ccccc2O1&&&
[7*]C(CC=C)C([3*])=O&[3*]N[8*]&[8*]C(C[12*])C(O)CC([9*])C(C)C^[7*]N[1*]^[9*]N[4*]&[1*]C([2*])=O&[4*]C(=O)C([10*])CC(=O)O^[12*]C1CCCCC1^[2*]N1CCC([5*])CC1&[10*]C1CCCCC1&&&[5*]O[0*]&&&[0*]C(=O)
[2*]CC&[2*]O[0*]&[0*]C([3*])=O&[3*]C1(O)CCC2C3CCC4CC([4*])CCC4(C)C3CCC21C&[4*]C(C)C[1*]&[1*]OC&&&
ClC1=CC=C2C(=C1)N=NN2CC1=CC=C(Cl)C=C1&&&
[1*]CC&[1*]N([2*])c1cc2c(cc1Sc1ccc(N[0*])cc1)C(=O)CC2&[0*]C(C)=O&&[2*]CC&&
[0*]N1CCCOc2ccc(C3=CCOCC3)cc2C1&[0*]Cc1ccsc1&&&
[0*]Cc1csc(-c2ncccn2)n1&[0*]N1CCc2ccccc2C1&&&
[0*]OC&[0*]C([1*])=O&[1*]Nc1cccc(N([2*])[3*])c1&[2*]CCCl&&[3*]CCCl&&
[0*]Oc1ccc(Cl)cc1-c1ccc(C)n1-c1cccc(C(=O)O)c1&[0*]Cc1ccc(F)cc1F&&&
C=C1C(=O)OC2C1CCC(C)C1(O)C=C(C)C(=O)C21C&&&
[0*]C(=O)CCC(N)C(=O)O&[0*]N[4*]&[4*]C(CS)C([1*])=O&[1*]N[5*]&[5*]C(C[6*])C([3*])=O&[3*]N[7*]&[7*]C(Cc1c[nH]c2ccccc12)C(=O)O^[6*]N[2*]&&[2*]C(=O)Cc1ccc2c(c1)COP(=O)(O)O2&&&
[0*]Cc1ccc(OC)cc1&[0*]Nc1ncnc2sccc12&&&
[5*]C(CCC)C(=O)C([4*])=O&[4*]N[8*]&[8*]C[10*]^[5*]N[0*]^[10*]C1CCCN1[1*]&[0*]C([9*])=O&[1*]C(=O)C([6*])C(C)(C)C&[9*]C1CCCCC1&[6*]N[2*]&&&[2*]C(=O)C([7*])[11*]&[7*]N[3*]&[3*]C(=O)c1cnccn1^[11*]C1CCC
[0*]=Cc1ccc(C)cc1&[0*]=C1COc2ccc(C)cc2C1=O&&&
[0*]C(=O)c1ccc(C)s1&[0*]N1CCc2c([nH]c3ccccc23)C1c1cccc(O)c1&&&
[0*]1COCC(O)(c2cccc(C(F)(F)F)c2)C1&[0*]Cn1cc(-c2ccccc2)nn1&&&
[0*]C1C(=O)NC(C)C(=O)N(O)C1=O&[0*]Cc1ccc(O)cc1&&&
[2*]C(N)=O&[2*]C1CCN([1*])CC1&[1*]S(=O)(=O)c1ccc(N[0*])cc1&[0*]C(=O)Cn1c(=O)oc2cc(S(N)(=O)=O)ccc21&&&
[0*]C(=O)c1cc(=O)[nH]c(O)n1&[0*]Nc1ccccc1&&&
CC1(C)CCCC2(C)C3=CC(O)=CC=C3C(O)CC12&&&
O=C1CSC(=NN=CC2=CC=C([N+](=O)[O-])C=C2)N1&&&
[1*]C1OC(n2cc(C(I)=CI)c(=O)[nH]c2=O)CC1O&[1*]C[0*]&[0*]OP(=O)(O)O&&&
[1*]CC(=O)c1ccccc1&[1*]O[0*]&[0*]C(=O)C[2*]&[2*]Sc1cccc3ccccc2c13&&&
O=C1CCCC2=C1CC1=C([NH]2)C2=NCCCN2C=N1&&&
[1*]=C(C)C&[1*]=CCc1cc(C([0*])=O)ccc1O&[0*]Nc1cc2c(cc1F)nc(C)n2Cc1ccccc1&&&
[4*]C(C([2*])=O)C(C)C&[2*]N1CCN(c2ccncn2)CC1&&[4*]N[0*]^[0*]C(=O)c1ccc(O[3*])cc1&[3*]CC([1*])=O&[1*]N1CCOCC1&&&
[4*]C(CCC)C(=O)O&[4*]N[0*]&[0*]C(=O)C([5*])C(C)CC&[5*]N[1*]&[1*]C(=O)C([6*])C(C)CC&[6*]N[2*]&[2*]C(=O)C([7*])Cc1cnc[nH]1&[7*]N[3*]&[3*]C(=O)C(N)Cc1ccc(O)cc1&&&
[1*]C(C)C(Cc1ccc(Cl)cc1)c1cccc(C#N)n1&[1*]N[0*]&[0*]C(=O)C([2*])(C)C&[2*]N1CCCC1&&&
OC(C1=CC=C(Cl)C=C1)(C1=CC=C(Cl)C=C1)C1=NN=C2C(C(F)(F)F)=CC(C3=CC=CC=C3)=NN12&&&
[1*]Oc1ccc(F)cc1C&[1*]CC([0*])=O&[0*]N1CCc2nc(=O)n3cc(C)nc3c2C1&&&
[2*]C1CC(O)(c2ccccn2)CN1[1*]&[1*]CCc1ccccc1&&[2*]C[0*]^[0*]Oc1ccccc1&&&
[0*]C([2*])=O&[0*]N[1*]&[1*]CCc1ccccn1^[2*]C1CC(=O)N([3*])C1&&[3*]Cc1ccco1&&&
[0*]N1CCN(c2cccc(C)c2C)CC1&[0*]CCC1OCCc2cc(CO)c(-c3ccccc3)cc21&&&
COC1=CC=CC=C1N1C2=C(C(=O)C3=CC4=C(C=C32)OCO4)C(C2=CC=C(C#N)C=C2)C2C3=CC=CC=C3CCCN2C1=O&&&
[3*]C1(C)CCN1[1*]&[1*]C(=O)Cc1cccs1&&[3*]C([0*])=O^[0*]N[2*]&[2*]Cc1ccccc1&&&
[3*]C(CC(C)C)C([1*])=O&[1*]N1CCCC1[5*]&[5*]C([2*])=O^[3*]N[0*]^[2*]N[4*]&[0*]C(=O)C(O)Cc1ccccc1&[4*]C(CCCN=C(N)N)C(=O)C(F)(F)F&&&&&
[1*]CC&[1*]O[0*]&[0*]C([2*])=O&[2*]C1CCC2C(CC1c1ccc(N3CCS(=O)CC3)c(F)c1)NC1=CN(C)N=C1N2C&&&
[0*]Cc1cn(-c2ccc(C)cc2)nn1&[0*]ON=C1CN2CCC1C2&&&
[0*]C(=O)Cc1ccc(OC(F)F)cc1&[0*]Nc1cccc2c1CC(O)C2&&&
[0*]C([3*])=O&[0*]N[2*]&[2*]C1CCC(O)CC1^[3*]C1CCCN1[1*]&&[1*]C(=O)C=[4*]&[4*]=Cc1ccc(O)c(O)c1&&&
[0*]C1C(O)C2C(CC1(C)O)C2(C)C&[0*]C(=O)O&&&
[1*]S(=O)(=O)c1ccccc1&[1*]N[0*]&[0*]C1(c2ccc3ccccc3c2)CCC1&&&
[1*]CC&[1*]O[0*]&[0*]C(=O)c1cc2c3cc(OC)c(OC)cc3cnc2o1&&&
[0*]C(=O)c1ccc(OC)c(C(F)(F)F)c1&[0*]Nc1cccc(-c2c(N)nc(N)nc2C(F)(F)F)c1&&&
O=C1C2=CC(O)=CC=C2C(C2=CC=CC=C2)=NN1CC1=NN=C(C2=CC=CN=C2)N1C1=CC=CC=C1&&&
[0*]CCCC(C)(C)C(=O)O&[0*]Oc1ccc(S[1*])cc1&[1*]CCCC(C)(C)C(=O)O&&&
[0*]CC&[0*]N([1*])[4*]&[1*]CC[2*]&[2*]N1CCN([3*])CC1^[4*]Cc1ccc(S(C)(=O)=O)cc1^[3*]Cc1ccccc1&&&&&
[1*]N1C(=O)NC2(CCCCCCC2)C1=O&[1*]CC(O)C[0*]&[0*]Oc1cccc2ccccc12&&&
[0*]CCCCCCn1ncn2c3c(=O)n(C)c(=O)n(C)c3nc12&[0*]N1CCN(c2ccccc2)CC1&&&
[0*]C(=O)c1ccc(OC)cc1O&[0*]Nc1ccc(S([2*])(=O)=O)cc1&[2*]N[1*]&[1*]C(CC(=O)O)c1ccccc1&&&
[0*]=CC1=C(C(=O)O)N2C(=O)C(=[1*])C2S1&[0*]=CC(=O)O&&[1*]=Cc1cccs1&&
[0*]Nc1c(C)n(C)n(-c2ccccc2)c1=O&[0*]C(=O)C[1*]&[1*]Sc1nnc(-c2ccccc2F)n1-c1ccccc1&&&
[0*]CCCCC&[0*]N([1*])[3*]&[1*]CCCC[2*]&[2*]Nc1ccnc2cc(Cl)ccc12^[3*]Cc1cc(OC)c(OC)c(OC)c1&&&&
[1*]N1C(=O)CC2(CCCC2)CC1=O&[1*]CC[0*]&[0*]N1CCN(c2nc3ccccc3s2)CC1&&&
[0*]CC(C)=O&[0*]N[1*]&[1*]S(=O)(=O)c1ccccc1[N+](=O)[O-]&&&
[4*]=C(C#N)C([0*])=O&[0*]N[2*]&[2*]C(Cc1ccccc1)C(=O)C([1*])=O^[4*]=Cc1ccc(O)c(O)c1^[1*]N[3*]&&&[3*]C(Cc1ccccc1)C(=O)O&&&
[1*]Sc1nc2ccccc2nc1Cc1ccc(OC)cc1&[1*]CC([0*])=O&[0*]Nc1cccnc1Cl&&&
[2*]SC&[2*]CCC([1*])C(=O)O&[1*]N[0*]&[0*]C([3*])=O&[3*]C12CCC(C)=C(C)C1C1=CCC3C4(C)CCC(O)C(C)(C)C4CCC3(C)C1(C)CC2&&&
[1*]CC&[1*]O[0*]&[0*]C(=O)C(C#N)=NNc1ccc(-c2ccc(OC)cc2)cn1&&&
[0*]Cc1cn(CCCCC)c(-c2ccccc2F)nc1=O&[0*]N[1*]&[1*]C1CCCCCC1&&&
[0*]S(=O)(=O)c1cnn(CC)c1&[0*]Nc1ccc2oc(C)nc2c1&&&
[0*]C(=O)c1ccccc1&[0*]O[1*]&[1*]C[4*]&[4*]C1OC(n2ccc(N[2*])nc2=O)C(O)C1O&[2*]S(=O)(=O)c1ccc(N[3*])c([N+](=O)[O-])c1&[3*]C1CCCCC1&&&
[truncated: 1,060,185 more chars]
