# Supplementary material for: t-SMILES: a fragment-based molecular representation framework for de novo ligand design
Source: Nat Commun. 2024 Jun 11;15:4993. doi: 10.1038/s41467-024-49388-6 (PMC11167009; doi:10.1038/s41467-024-49388-6)
Supplement: Supplementary file 4 — Source Data [file 41467_2024_49388_MOESM4_ESM.zip › Soure data/Source data and code for all other graphs/Metrics/Models/Chembl/ChEMBL_TSID_BAEID[mpl][rnd10][bs128][ST]/gen.smi.re_smils[1].smi]

CC(CN1CCOCC1)C(=O)Nc1c(-c2ccc3c(c2)OCO3)ccc(O)c1Br
O=C(Nc1ccccc1)Nc1cccc(-c2nc3ncccc3o2)c1
Clc1ccc(OCCCN2CCNCC2)c(Br)c1
CN(C)C(=O)C1CCC(Nc2nccc(-c3nccn3CCN3CCOCC3)n2)CC1
CC1OC(OCc2ccc3c(c2)OCO3)C(O)C(OC2CC(OS(=O)(=O)O)C(O)C(O)C2OCc2ccc3ccccc3c2)C1O
CCCS(=O)(=O)NCCc1cn(CC)c2ccccc12
N=C(N)N1C=CC(NC(=O)C2NC(CC(=O)O)C(c3cccc(Cl)c3F)C23C(=O)Nc2cc(Cl)c(F)cc23)CC1
COc1ccc(OC)c(-c2ccc3c4c(ccc([N+](=O)[O-])c24)C=C3)c1
Cc1n[nH]c(=S)n1Cc1ccccc1
COc1cc(OC)c(-c2coc3cc(OCCCCN4CC[N+](C)(C)CC4)ccc3c2=O)cc1OC
CCn1c(=O)n(C2CCCCO2)c2c3nc(-c4cnn(C)c4)cc(C4CC4)c3ncc21
CC(C)CN(C(Cc1ccccc1)C(O)CNC(=O)C1CN(c2cccc(F)c2)C(=O)O1)S(=O)(=O)c1ccc2ncsc2c1
CCCNC(=O)c1cccc2c1C(=O)N(CC)C2
COc1ccc(-c2c(O)c3c(c(C)c2-c2ccc(O)cc2)OC(C)(C)C=C3C)cc1
CCOc1cccc(ONc2sc3c(c2C#N)CCCC3)c1C(=O)CC
Cn1ccnc1SC(=O)CN1CCN(c2ncccn2)CC1
Cc1nnc(C)n1N=Cc1ccc2c(c1)OCO2
NS(=O)(=O)c1ccc(Cl)cc1NC(=O)COCC(=O)N1C(=O)C2CCCCC2C1=O
O=C(CNc1cc(S(=O)(=O)N2CCOCC2)ccc1Br)OCc1cccs1
COc1ccc(NC(=O)c2ccc(Cn3c(O)c4cc([N+](=O)[O-])ccc4nc3=S)cc2)cc1OC
FC(F)(F)c1ccc(C=CC=CC=CC2C3CCCc4n[nH]cc4C3=CC3CCCCC32)cc1
COC(=O)C1=CC(OC)C2C(C3CC(=O)CC(C)=CCCCC(C)=CC(O)C3)OC(=O)N2CC(C)=CCCCC=CC2C=CCC1O2
N=C(N)N(CCCC(C(=O)O)N1CCC2(CCCC2)CC1)Cc1ccccc1
CCC(C(=O)S(=O)(=O)c1ccc(NNc2ncccn2)cc1)c1ccccc1
CN1CCN(c2ccc(-c3nnc(-c4ccc([N+](=O)[O-])cc4)o3)cc2)CC1
COc1ccc(CN2CCc3nc(N4CCN(c5ccccn5)CC4)ncc3C2)cc1
CCCCn1c(C)c(CNC(C)(C)C)c2c3ccccc3nc-2c1-c1ccccc1
Cc1cc(Nc2ccc(C(=O)NCCc3ccccc3)cc2)c2cc(C#N)cc(C(F)(F)F)c2n1
CCC(C)(C)NC(=O)C(c1cccc(F)c1)N(C(=O)CCC(=O)Nc1cc(C)on1)C(=O)CNCc1ccco1
CC(Cc1cccc(-c2cccc(O)c2)c1)c1ccc(F)cc1
COc1c(N2CC(CN)C(CO)C2)c(F)cc2c(=O)c(C(=O)O)cn(C3CC3)c12
NC(N)=Nc1nc(-c2ccc(C(=O)C(=O)Oc3ccc(NCCO)cc3)c3ccccc23)cs1
O=C(Cc1noc(Cc2c[nH]c3ncccc23)n1)NC1(c2cccc(OC(F)(F)F)c2)CCC1
N#Cc1cc(S(=O)(=O)Nc2nncs2)ccc1Oc1ccccc1-c1cccc(OC(F)(F)F)c1
COc1cc2c(cc1OC)C(C(=O)C1CC1)=CC2
CC(CNc1ccc(Cl)cc1Cl)NCC(O)c1cccc(Cl)c1
CC1(C)CC=C(c2cc(CCCCC(=O)O)ccc2NC(=O)c2nc(-c3ccncc3F)[nH]c2C(F)(F)F)CC1
CCCCC(Nc1ccccc1C(F)(F)F)C(=O)C(=O)NC(=O)C1CC1c1ccccc1
CC=CC(CCC(N)=O)NC(=O)C(Cc1c[nH]cn1)NC(=O)OCc1ccccc1
Cc1cc(C)c2c(c1)c1cc(Nc3nc(Nc4ccccc4)nc(Nc4c(C)cccc4C)n3)ccc1n2C
Cc1cc(Cl)ccc1OCc1ccc(-c2nc(-c3ccc(Cl)cc3)no2)cc1
O=C(c1ccc(-c2cccc(Cl)c2)s1)N1CCC(Cc2ccccc2)CC1
CCN(CC)Cc1c(C(C)(C)C)nc2c(C(F)(F)F)cccn12
O=C(COC(=O)CN1C(=O)NC2(CCCCC2)C1=O)Nc1ccc2c(c1)OCCO2
CC1CN(CCn2ccc3ccccc32)CCC1(C)c1cccc(O)c1
COc1cc(C(c2ccccc2OC(C)=O)=c2sc3ncnn3c2=O)cc(OC)c1OC
O=C(NCC1(N2CCOCC2)CCC1)c1cn[nH]c1Nc1ccccc1F
O=[N+]([O-])c1cn2cccnc2n1
CNC(=O)C(Cc1ccc(OC)cc1)NC(=O)Nc1ccccc1
CC1Cn2c(nnc2-c2ncc(F)cn2)C(=O)N1Cc1ccc2c(c1)NC(=O)CO2
CC(C)(C)CC(=O)NC1=C(C(=O)O)CC(C)(c2ccc(Cl)c(Cl)c2)CC1
COc1ccc2[nH]cc(-c3c(NC(C)=O)n(C)c4ccccc34)c2c1
CCCNC(=O)NCCCn1nc2ccccn2c1=O
CC(C)C1CCN(NC(=O)c2ccc(-c3ccc(C#N)cc3)cn2)CC1
CCCc1ccc(S(=O)(=O)Nc2ccc(C)c(C(c3c(O)c4c(oc3=O)CCCCCC4)C3CC3)c2)cc1
O=C(NCCc1ccncc1)C(O)(c1ccccc1)c1ccc(-n2cnnn2)cc1
Cc1cc(C)n(-c2ccc(C(=O)NC3CCC(CCN4CCC(c5cccc6c5CCO6)CC4)CC3)cc2)n1
COc1cc(C23COC(Cn4cc(Cn5cc(I)c(=O)[nH]c5=O)nn4)(CO2)CO3)cc(OC)c1OC
Cc1nonc1-c1cn(C2COc3cc(F)c(F)cc3C2=O)nn1
CCOC(=S)NN=Cc1ccc2nn(-c3ccc(F)cc3)c(=O)n2c1
COc1cc(Cl)cc(Oc2ccc(C(=O)Nc3c(Cl)cncc3Cl)nc2)c1
COc1ccc(CN(C)CCc2ccccn2)c(OC)c1
CNCCCCc1c[nH]c2ccccc12
COc1ccc(OC)c(Nc2nc(NN=Cc3ccc(Cl)cc3)nc(N3CCCCC3)n2)c1
Cc1ccc(NC(=O)NCc2cccn3c(=O)cc(N4CCOCC4)nc23)cc1
O=C(c1cccc2ccccc12)C(c1ccc(O)cc1)c1ccc(O)cc1
COc1c(-c2c(C)c(C)c(C)c(C)c2O)cc2c(C(=O)O)cc(O)c(OC)c2c1CC=C(C)CCC=C(C)C
CCOC(=O)C1(c2ccccc2)CCN(Cc2ccc(-c3ccc(C(F)(F)F)cc3)cc2)CC1
Cc1ccc(NC(=O)c2ccc(F)c(S(=O)(=O)N3CCCC3)c2)nc1
CCOC(=O)Cc1csc(NNc2ccc(CCC(=O)S(C)(=O)=O)cc2)n1
CCOc1ccc2nc(NC(=O)NNc3ccc(S(=O)(=O)C(C)C)cc3[N+](=O)[O-])sc2c1
O=C(O)N1CC(Cc2cc3c(cc2[N+](=O)[O-])OCO3)C1
O=C(O)Cc1cnc(OCc2cc(Cl)cc(Cl)c2)c(F)c1
COc1cc2c(c(OC)c1OC)C(=O)c1ccccc1C2=O
O=C1CC(Nc2ccc(F)cc2)C(=O)N1c1ccccc1
Cc1ccc2c(c1)CC1CCCCN1C2=O
N#Cc1ccc(C(=O)N2CCN(c3ccc(-c4cc(N)n[nH]4)cc3F)CC2)nc1
COc1ccc(C(=O)OCc2csc(-c3cccs3)n2)cc1
Cc1ccc2c(N3CCOCC3)nc(N)nc2c1
O=C(CNC1CCC(CCN2CCC(c3cccc4c3OCO4)CC2)CC1)C1COc2ccccc2O1
CCN(CC)C(=O)COc1ccc2ccc(=O)oc2c1
Cc1ccc(CN2CCN(Cc3ccc(C)nc3)C2c2ccc(C)s2)cc1
Cc1cc(NC(=O)c2cccc(S(=O)(=O)N3CCCC3)c2)no1
O=[N+]([O-])c1cccc(C=NNS(=O)(=O)c2ccccc2)c1
Cn1c2c(c3ccccc31)CC(C)(C)CC2=O
COc1ccc(CNC(C)C(=O)Nc2ccc3c(c2)OCCO3)cc1
CCN(CC)C(=O)N1CC(Cc2ccco2)CC1=O
Cc1cc2c(c(C(N)=O)c1C)CC(=O)N2c1ccccc1
COc1ccc(-c2cc(N=C(N)N)[nH]n2)cc1
Cc1cc(C)nc(Oc2ccc(NC(=O)c3ccc([N+](=O)[O-])cc3)cc2C)n1
CC(C)(O)C1CCC2(O)C3=CC(=O)C4CC(O)CCC4(C)C3CCC12C
CCc1ccc(C(=O)NS(=O)(=O)c2ccc3c(c2)c(=O)n(C)c(=O)n3C)cc1
COc1ccc(C=CC=Nn2c(-c3ccccc3)n[nH]c2=S)cc1OC
Cc1cc(Nc2cc3c(OCCN4CCOCC4)cc(F)cc3cn2)ccc1OCCN1CCOCC1
O=CCCCCCCC(=O)NC1CCCCNC1=O
COC(=S)NCCc1c(C)[nH]c2ccc(OC(F)(F)F)cc12
CCOC(=O)Nc1c(-c2nc3ccccc3[nH]2)sc(=O)n1Cc1cccc(OC)c1
COCC(=O)N1CCc2nc(-c3cncc4ccccc34)nc(NC3CC3)c2CC1
Cc1cc(C)n(-c2cc(CN3CCOCC3)nc(N)n2)n1
CC(C)OC1C(=O)N2C(NC(=O)CCc3cccnc3)C(C)C(CC(OC3C(Oc4ccccc4)OC(CO)C3O)C(C)C)OC12
CCCN(C)C(=O)c1cccnc1Sc1ccc(C)cc1
COc1cccc(-c2cnn(CCN3CCN(C(=O)c4ccc(C)cc4)CC3)c2C)c1
CC(=CCC1(C)C(C)CCC2(C)C(C)=CCCC21)COC(=O)c1cc(O)c(O)c(O)c1
Cc1nc(CN2CCCCn3cc(c4cc(F)ccc43)C2=O)cs1
CC(C)CC(NC(=O)OCc1ccccc1)C(=O)NC(=O)C(CC(C)C)NC(CC(=O)O)C(=O)COc1cc(F)cc(F)c1
COC(=O)C1=C(C)N(CCCSc2ccccc2)C(=O)NC1C
CN(C(=O)CSc1nc2ccc(F)cc2s1)C12CC3CC(CC(C3)C1)C2
CCCCC(CC)C(=O)OC1C(C=C(C)COC)=Cc2cc3c(cc2C1c1cc(OC)c(OC)c(OC)c1)OCO3
O=C(NCC(O)c1ccc(O)cc1)c1cnc(N2CCN(c3ccccc3)CC2)c2ccccc12
CC(C)OC(=O)CSc1nnc(-c2nn(C)cc2Cl)o1
Cc1c(-c2cc(C(F)(F)F)nn2-c2ccc(S(N)(=O)=O)cn2)oc2ccc(Cl)cc2c1=O
CC(C)C(CS)NS(=O)(=O)c1ccc(-c2cccc(CN)c2)cc1
O=C(NC1(C(=O)NC(Cc2ccc(-c3cccnc3)cc2)C(=O)O)CCCC1)C(S)Cc1ccccc1
COC1OC(C(NC(C)=O)C(C)CC=C(C)C)C(O)C(O)C1O
O=C(NN=C(CC=Cc1ccccc1)Cc1c(O)c2ccccc2oc1=O)c1ccc[nH]1
O=C(O)C(O)=CC(=O)c1ccc2c(c1)oc1ccc(F)cc12
COc1ccccc1C(=O)C1CCN(c2nccnc2C2CN(N3CCCC3)C2)CC1
CC(C)Nc1nc(NC(C)C)c2c(n1)C(=O)c1ccccc1C2=O
C=C1C(O)C(COP(=O)(NC(C)C(=O)OCCCC)OC(=O)c2ccccc2)OC1n1ccc(N)nc1=O
CC1CCCCOC(COC(=O)Cc2ccccc2)C(C)CN(C(C)CO)C(=O)c2cc(NC(=O)Nc3ccc(Cl)cc3)ccc2O1
Cc1cc(N2CC3CN(C(=O)c4cccc(F)c4-c4ccccc4F)CC3C2)nc(N(C)C)n1
COCCN(CCOC)c1nc2ccccc2nc1-n1ccnc1C
CC(C)COC1(C)CC(=O)N(CC(=O)CNC(=O)c2ccccc2Cl)c2ccccc2O1
CCN(CC)CCC(=N)c1ccc(NS(=O)(=O)c2ccc3ccc4cccc5ccc2c3c45)cc1
O=C(NN=Cc1ccc(O)cc1)c1ccc(Br)s1
CN(C)C1CCc2[nH]c3c(C(N)=O)cccc3c2C1
Cc1nc(N2CCCC2)c2c(C(=O)OCC(=O)S(=O)(=O)c3ccc(C)c(NN4CCOCC4)c3)c(C)oc2n1
CC(C)(C)c1ccccc1C(C)(O)C(N)=O
Cc1cccc(NC(=O)c2ccc3c(C=O)c(O)ccc3c2)c1
Cc1nnc(CCn2nnc(-c3ccccc3)n2)s1
O=[N+]([O-])c1ccc(OCc2ccccc2)cc1
CN1C(=O)COc2cc(Nc3cccc(C(=O)O)c3)ccc21
O=c1ccn(C2OC(CO)C(O)C2O)c(=O)[nH]1
O=CC(CC(=O)O)NC(=O)C(Cc1ccccc1)NC(=O)c1cccs1
CNCC(=O)Sc1nc2c3cc(OC)c(OC)cc3nc-2c(O)[nH]1
CC(N)c1n[nH]c2ccccc12
CNC(=O)c1cc2c(ccn2C)n1Cc1ccc(-c2ccccc2-c2nn[nH]n2)cc1
N#Cc1c(N)nc(N2CCOCC2)nc1-c1ccccc1
O=C(C1CCOCC1)N1CCC2C(CCCN2Cc2ccncc2)C1
Fc1ccc(N2C=c3[nH]nc(-c4nccs4)c3=C(c3ccoc3)N2)cc1
CCN1CCCn2c1c1c(C(N)=O)c(Br)n(COCc3ccc(F)cc3)c1nc2=O
C(=CCn1cc(-c2ccc3c(c2)-c2c([nH]c4ccccc24)CC3)nn1)CCN1CCNCC1
CN(C)S(=O)(=O)N1CCCCC1c1ccc(Cl)cc1
CN1CCN(CC(=O)OC(=O)c2ccccc2F)CC1
COc1ccc(Nc2nc3nccn3c3c2cnn3C)cc1
CN1CCC2(CC1)CN(C)c1ccc(NS(C)(=O)=O)cc12
COc1cccc(CNC(=O)C(=O)NCC2CCCN2S(=O)(=O)c2ccc(C)cc2)c1
COc1ccccc1OC(=O)CNc1ccccc1-c1nc2ccccc2[nH]1
O=Cc1cnc(Nc2nnc(-c3cccc([N+](=O)[O-])c3)s2)s1
CC(=O)N1C2C=C(c3cnccn3)CCC2C2SCCC21
CC(O)C(NC(CC(=O)O)C(=O)N(C)CC(=O)O)C(=O)NNCc1ccc(C(=O)NC(=O)C(N)CCC(=O)O)cc1
COC(=O)c1ccc(CN2CCN(c3cccc(C(F)(F)F)c3)S2(=O)=O)o1
CCN(CCN1CCCC1)CCN1CCN(c2ncnc3c2cnn3-c2cccc(Cl)c2)CC1
CCC(C)C(CNC(=O)C1Cc2ccccc2CN1)N1CCC(Cc2ccccc2)CC1
Cc1ccc(NC(=S)c2c(-c3ccccc3)noc2C)cc1[N+](=O)[O-]
COCCn1c(O)nc2ccc(Br)cc2c1=O
CC(=O)c1ccc(OC(=O)c2coc(CN(C)Cc3cccnc3)n2)cc1
N#CNC(=NC(COc1ccccc1Cl)Cc1c[nH]c2ccccc12)NCCCCCCCCCCCCCCCCNC(=O)COc1ccccc1Cl
Cc1ccc(CNC(=O)c2cc3c(=O)n4ccccc4nc3n(C(C)C)c2=N)cc1
CCc1ccc2c(c1)[nH]c(=O)c1[nH]c(O)nc(=O)c12
COc1cc(C(=O)c2cc(-c3cccc(Cl)c3)c(N3CCOCC3)s2)cc(OC)c1OC
O=C(NCc1cccnc1)c1cc(-n2ncc(=O)[nH]c2=O)ccc1F
COc1cc(SC)c2c(-c3coc(N)n3)csc2c1
CC1(C(=O)O)CCC2(C)CCC3(C)C(=CC(=O)C4C5(C)CCC(O)C(C)(C)C5CCC43C)C2C1
O=C(O)CCCC=C(c1cccnc1)c1cccc(CNS(=O)(=O)c2cccc(-c3ccc(F)cc3)c2)c1
CNc1ccc(-c2nnc(SCC(=O)Nc3ccc(OC)c(OC)c3)n2N)cc1
O=C(C=Cc1cn(C(c2ccccc2)c2ccccc2)cn1)N1CCC(N2C(=O)C3C4CCC(C4)C3C2=O)CC1
O=c1cc(-c2nc(-c3ccc(C(F)(F)F)cc3)c[nH]2)c2cc(C(F)(F)F)ccc2[nH]1
Cc1ccc2sn(C)c(=O)c2c1
Cc1cccnc1-c1cc(CNc2ccc(OC(=O)N3CCC(CC4CC4)CC3)cc2)c2ccccc2n1
CCOc1c(NC(C)=O)c(N(C)CCN(CC)CC)[n+](C)c2ccccc12
Cc1sc2ncnc(N3CCCC(C(=O)NCC4CCCO4)C3)c2c1C
Nc1ccnc(N)c1
Cn1c2c(c3cc(-c4ccc(F)cc4)ccc31)CN(Cc1ccc(O)cc1)CC2
Cc1ccc(C(CCNC(=O)c2ccccc2)N(C)C)cc1
Cc1cn(C2CC(O)C(CO)O2)c(=O)[nH]c1=O
CC(C)N(CCO)Cc1cc(-c2ccccc2)on1
O=C(Cc1cccs1)N(C(=O)C(NC1CCCCC1)c1ccccc1)c1ccc(F)cc1
COc1ccccc1N1CCN(CCCC(=O)Nc2cc(C)on2)CC1
N#Cc1c(N)nc2ccccc2c1-c1cn2ccsc2n1
O=C(c1ccc(Cl)cc1)N1CCN(C(c2ccccc2)c2ccc(Cl)cc2)CC1
O=C(c1ccc(OC(F)(F)F)cc1)c1nc(N2CCOCC2)n(CC(F)(F)F)c1C1CC1
Oc1ccc(Cl)cc1-c1nc2ccccc2[nH]1
NCCCCNC(CO)C(=O)NC(=O)N(CCCl)N=O
CC(O)(C#Cc1cc2ccncc2s1)c1ncc(C(F)(F)F)cc1Cl
CC12CCC3C4CCC(=O)C=C4CCC3C1CCC21CCOCC1
CNCC1CCN(c2cnn(C)c(=O)c2Cl)C1
CC12CCN(c3ccc(C(=O)O)nc3)CC1Cc1ccc(cc1O)C2
CC1OC(OC2C(OC3CCC4(C)C(CCC5C4CCC4(C)C(C6=CC(=O)OC6)CCC54O)C3)OCC(O)C2O)C(O)C(O)C1O
COC1CCC2(CC1)Cc1ccc(-c3cc(Cl)cc(C#N)c3C)cc1C21N=C(C)C(N)=N1
COc1ccc(C(=O)C=Cc2nc3c(c(=O)n(C)c(=O)n3C)n2C)cc1
CC1=NN(c2nnc(Cc3ccc(O)cc3)o2)C(c2ccc(C)cc2)C1
CCOP(=O)(ON1CCN(c2ccc([N+](=O)[O-])cc2)CC1)C(CC)c1cccs1
COc1cc(C=CC(=O)OCCOC(=O)CN2C(=O)C3C4C=CC(C4)C3C2=O)c([N+](=O)[O-])cc1O
COc1cc(C(=O)C(=O)c2[nH]c3ccccc3c2NNC2CCCCC2)cc(OC)c1OC
O=C(NCC1CCCC(c2ccc(F)cc2)N1S(=O)(=O)c1ccc(Cl)cc1)c1ccc(OC2C3CC4CC(C3)CC2C4)cc1
C=CC1CC1(NC1CC(Oc2cc(-c3ccccc3)nc3cc(OC)ccc23)CN1NC(=O)OC(=O)C(C=O)C(C)(C)C)C(=O)O
CC1(C)Cc2ccccc2C=[N+]1CCC#CCS(=O)(=O)c1ccccc1
Cc1ccc(Nc2nc(-c3ccc(F)cc3)nc3ccccc23)cc1Cl
CCCCCNOc1ccc(CC(NC(=O)OOc2ccc(CC(=O)OC)cc2C)C(=O)CC(=O)O)cc1
CCN(CC)CC1SC(C)C(=O)NC1=O
O=c1cc(NCCCNCCCCCCCCNCCCNC2CC3CCC2C3)sc2ccccc12
CC(=O)C(=O)c1ccc(NNCCCNS(=O)(=O)c2ccc(C)cc2)cc1
CCOCC(=O)NC(=O)C(OCC)C(C)C
CC(=O)OCC1(C)C(OC(=O)c2ccccc2)CCC2(C)C1CC(OC(C)=O)C1(C)Oc3cc(-c4cccnc4)oc(=O)c3C(O)C21
CN1CCC(c2cc3c(-c4ccc(NCc5cccc(F)c5)nc4)ccnc3[nH]2)CC1
CCN(CC)CCCNC(=O)C1(c2ccc(OC)cc2OC)CCOC(C)(C)C1
CC(NCc1ccc(F)cc1)c1noc(-c2ccco2)n1
O=C(Nc1ccccc1)Nc1cc2cccnc2cc1OCc1ccccc1
CC(C)CNC(=O)c1nc(-c2cccc(-c3ccnc(F)n3)c2)cnc1N
Cc1nc2n(n1)CC(NCCc1ccc(Oc3ccc(CNC(=O)C4CC4)cc3)cc1)CC2
CCC(C)C(N)CNc1ncc2c(-c3ccccc3F)nn(C)c2n1
N#Cc1ccc2oc(-c3ccccc3Cl)nc2c1
CCNC(CSC)C(=O)NCC(=O)OC(=O)c1ccccc1O
CC1(C)CCC2(C(=O)O)CCC3(C)C(=CCC4C5(C)C=C(O)C(=O)C(C)(C)C5CCC43C)C2C1
N#Cc1ccc(C(=O)c2nc(-c3c[nH]c4ccccc34)c[nH]2)cc1
CS(=O)(=O)c1ccc(-c2nnn(C3CCNC3)c2-c2ccc(F)cc2)cc1
NCc1ccc(NC(=O)N2CCC3C(CO)Nc4ccc(Br)cc4C32)cc1
CCN1C(=O)NC(CC)(CC(=O)Nc2ccccc2C)C1=O
COc1cc(C(C#N)NS(=O)(=O)c2ccc(Cl)cc2)cc(OC)c1OC
CCOC(=O)c1c(NC(=O)CNC(=O)Cc2ccc(OC)c(OC)c2)sc2c1CCCC2
O=C(C=Cc1ccccc1Br)c1n[nH]c(=O)c2ccccc12
O=C(CN(Cc1ccc(C(F)(F)F)cc1)C1=NC(=O)C(C(=O)c2cnccn2)S1)NCc1ccccc1
CCOCCOc1cc2[nH]c(C(=O)c3cccs3)cc2cc1N1CCN(C)CC1
O=c1ccc2[nH]c(-c3ccccc3)c(O)c(=O)c2[nH]1
CCCCC[n+]1ccc2c(c1)C(O)(C(F)(F)F)c1ccccc1-2
Cc1sc2nc3n(c(=O)c2c1C)CCN(C1CCNCC1)CC3
CC(=O)Nc1ccc2nc(Nc3ccc4ncnn4c3)cc(C)c2c1
O=C1NCCc2ccc(F)c(c2)-c2ccc(O)c1c2Br
CCCOc1ccc(C(=O)c2cc(=O)c(O)c(-c3ccc4c(c3)oc3cc(O)ccc34)o2)cc1
O=C1Nc2c(I)cccc2C1=NNC(=S)Nc1ccc(F)cc1
C=CCOc1ccc2oc3ccccc3c(=O)c2c1
CC(C)(C)n1c(-c2ccccc2Cl)nc(=O)c2cc([N+](=O)[O-])ccc21
CC(NC(=O)c1cccc(-c2ccccc2)c1)c1cccc2ccccc12
CN1CCN(c2ccc(C3CC(c4ccc(Cl)c(Cl)c4)=NN3c3nccs3)cc2)CC1
C=C(C)C1CCC2(COC(N)=O)CCC3(C)C(CCC4C5(C)CCC(OC(C)=O)C(C)(C)C5CCC43C)C12
N#Cc1ccc(-c2ccnc(-n3cc4c(n3)CCC(NC(=O)C3CCCN3C(=O)c3ccccc3-c3nc5ccccc5s3)C4)n2)cc1
Clc1ccc(C(c2ccc(Br)cc2Cl)N2CCNCC2)c(Cl)c1
c1ccc(Cn2nnnc2C(c2cccs2)N2CCCNCC2)cc1
COc1cccc(N2CCN(C(=O)c3ccc(N4CCCC4=O)cc3)CC2)c1
N#Cc1c[nH]c(-c2cncc(-c3ccc(O)c(Cl)c3)n2)c1
Cc1c(Cc2ccc(F)cc2)c(C(F)(F)F)nn1CCO
COc1ccc(OC)c(C=NNC(=O)Cc2ccc(OCc3ccncc3)cc2)c1
CC(C=CCCc1ccc(OCCOC(=O)COc2ccccc2Cl)cc1)=CC(=O)O
O=C1NCC(O)C(=O)c2c(-c3cc(Br)cc(Br)c3F)csc21
N#Cc1ccc(C(=O)c2oc3ccccc3c2N)cc1
COc1ccccc1-c1sc2ncnc(NC(=O)Nc3ccccc3)c2c1-c1ccccc1
O=C(O)C1CC(=O)C(CCSc2ccc(Cl)cc2)C(=O)N1
CC1CN(C(C)CO)C(=O)Cc2cc(NCN(C)S(=O)(=O)c3ccc(F)cc3)ccc2OC1S(=O)(=O)c1ccc(F)cc1
CCCCCC(=O)OC1C(C)C=CC2C(C)(C)CCCC12C
c1ccc(-c2noc(-c3ccccc3)n2)cc1
COc1ccccc1N1CCN(S(=O)(=O)c2cc(S(=O)(=O)c3ccccc3)ccc2C)CC1
CC(OC1CN2C(=O)CC(N)C2C1c1ccc(F)cc1)c1cc(C(F)(F)F)cc(C(F)(F)F)c1
CCCCCc1c[nH]c(C(O)c2ccccc2)n1
O=C(NS(=O)(=O)c1cc(Cl)ccc1Cl)c1ccc(Cl)cc1
COc1ccc(Cc2cc(C3OC(CO)C(O)C(O)C3O)c3c(c2Cl)CCO3)cc1O
O=C1c2ccccc2CN1C(=O)C(Nc1cc(-c2ccccc2)ccc1N1CCCC1)c1ccccc1
O=C(C=C1CCCCC1)Nc1ccccc1
O=c1oc2ccccc2cc1-c1csc(-c2cc(Br)ccc2Cl)n1
CCN(CC)C(=O)c1cn(Cc2ccccc2)nc1OC
CSc1ccc(CN2CCCCC2c2noc(C)n2)cc1
CN(C)Cc1ccc(C(=O)Oc2cccc(-c3ccccc3)c2)o1
c1ccc(Cn2cccc2CSc2nnc(-c3ccco3)o2)cc1
Cc1ccccc1NC(=O)N1CCc2[nH]cnc2C1
Cc1nc(N)n2nc(N)c(-c3ccccc3)c2n1
N#Cc1c2n(c3c(I)cc(C(=O)O)cc13)CCC2
CCOc1ccc(CN2CCN(c3cc(C)ccc3C)C(=O)C2=O)cc1
Cc1ccc(C2C(c3ccccc3)=NN(Cc3ccc4c(c3)OCCO4)C23C(=O)Nc2ccc(Br)cc23)cc1
CC(C)(C)OC(=O)N1CCC=C(c2ccc(NC(=O)C3CC3)c([N+](=O)[O-])c2)C1
COC=CC(=O)c1cccc(OCc2ccccc2C(=COC)C(=O)OC)c1
COCC(C)C(=NNC(=S)Nc1ccc(F)cc1)C1=NCCN1Cc1ccc(F)cc1
CN(C)C(=O)c1cccc2oc(-c3ccc(OC(F)(F)F)cc3)nc12
COc1ccccc1CC(=O)Nc1ccc(-c2ccc(-c3nc4cc(C(F)(F)F)ccc4[nH]3)cc2)cc1
CN(C)CCc1c(C=C2C(=O)NC(=O)N(Cc3ccccc3)C2=O)[nH]c2ccccc12
CCCCc1ncc(C=C2CN3CCC2CC3C(=O)OC)n1Cc1ccc(C(=O)OC)cc1
O=S(=O)(Nc1ccc2nc(N3CCCCCCC3)ccc2c1)c1cccs1
COCCOC(=O)C1=CC(O)C2C(=CC=C3CC(O)CC(O)C3)CCC(O)C2C1
c1ccc(-c2ncc(N(Cc3ccccn3)Cc3nc4ccccc4[nH]3)nc2-c2ccccc2)cc1
CC(=O)N1CCN(C(=O)C(OC(C)C(=O)Nc2ccc(C)cc2C)c2ccccc2)CC1
Cc1ccn2cc(-c3ccc(OCCc4ccccc4)cc3O)nc2n1
CC(C)(C)c1csc2nc3ccccc3n12
CCOc1ccccc1NNc1ccc(C(=O)S(=O)(=O)c2ccc3c(c2)OCCCO3)cc1
CN(C)C1CSC(=O)C1
CC(C)S(=O)(=O)c1cn[nH]c1-c1ccc(ONc2ccc(F)cc2Cl)cc1
CCCCn1c(N)c(N(CC(C)C)C(=O)c2cc3c(s2)CCCCCC3)c(=O)[nH]c1=O
CCCCN(C)CC(=O)C1C(c2ccc3c(c2)OCO3)CN(C(=O)O)C1c1ccc(OC)cc1
CC(=O)N1CCN(CCCCCCN(C(=O)Cc2ccccn2)c2ccccn2)CC1C(=O)Nc1ccc(C(F)(F)F)cc1
CCC(C)C(NC(=O)C(CC(C)C)NC(=O)OCc1ccccc1)C(=O)c1nc2ccccc2o1
Cc1cc(C)nc(NS(=O)(=O)c2cccc(-c3cnc(OCC(N)=O)o3)c2)n1
Cc1ccc(NC(=O)c2ccnc(-c3ccc(Cl)cc3)c2)cc1Nc1ncnc2cnc(N3CCN(C4CCC(O)CC4)CC3)nc12
CC(=O)Nc1ccc(F)c(-c2ccc3c(cnn3C)c2)n1
CCCN(CCC)C1Cc2c(O)cccc2CC1C
CC(C)(CN1CCOCC1)OC(=O)c1ccc2c(c1)OCO2
Cc1nc(NNC(=O)NS(=O)(=O)c2ccc(Br)cc2)ncc1Cl
C1=C(c2oc3ccccc3c2-c2ccccc2)C2CCN1CC2
COc1cccc(OC)c1-c1ccc(OCCOC2CCCCO2)cc1
COc1ncc(C(=O)Nc2cccc(C3(C)CNC(=O)N3)c2)c(C(F)(F)F)n1
O=C(CN(CC(=O)NS(=O)(=O)c1ccccc1)c1ccc(Cl)c(Cl)c1)NCc1cccc2ccccc12
COc1ccccc1C1CN(CC(=O)N2CCC(O)CC2)C(=O)N(CC(C)(C)C)c2ccc(Cl)cc21
CCN1c2c(Cl)nc(N)nc2N=C(NC)C1C
CCCCNC(=O)Nc1ccc(Cl)c(CC(=O)O)c1
CCOc1ccc(S(=O)(=O)N2CCC(CC(=O)NNC(=O)C(CC)Oc3ccc(Cl)cc3)CC2)cc1
CCn1c(CCNC(=O)c2ccco2)nnc1SCC(=O)c1ccc([N+](=O)[O-])cc1
COc1ccc2c(c1)C(=C(C)c1nc(=O)c3sccc3[nH]1)C(=O)N2
CCC(C)C(NC(Cc1ccc(O)cc1)C(=O)O)C(=O)NC(C(=O)NC(=O)C(N)CCCCNP(=O)(O)OCc1ccccc1)C(C)O
O=C(NC1Cc2ccccc2C1NC(=O)c1ccc(O)cc1)c1cccc(O)c1
O=C(NNC(=O)c1cccnc1)NC12CC3CC(CC(C3)C1)C2
Cc1cccc(NNc2ccc(C(=O)C(=O)C3CC3c3ccccc3)cc2)c1
FC(F)(F)c1ncc(-c2cnnc(SCCN3CCCCC3)n2)s1
COc1cc(OC)cc(C(O)CC=Cc2ccc(F)cc2)c1
O=C(O)Cc1ccc(-c2sc(C(Cl)(Cl)Cl)nc2-c2ccc(F)cc2)cc1
O=C1NC(=O)C2CCCCC2N1
O=C(O)Cc1cccc(Nc2cccc(C(F)(F)F)c2)c1
CCc1cc2[nH]c(-c3ccccc3)cc(=O)c2cn1
CC(=CC(C)C)c1ccc(N(C)C2CCCCC2C(=O)NCCc2cc(F)cc(F)c2)cc1
O=C(O)c1c(F)cccc1OCc1cccc(COc2cncc(-c3ccsc3)c2)c1
O=C(NS(=O)(=O)c1ccccc1C(F)(F)F)c1ccc(Cc2cn(C34CC5CC(CC(C5)C3)C4)c3ccc(OC(F)(F)F)cc23)cc1
Cc1cc(C)c(NC(=O)N(Cc2ccco2)CC2CCCN(C3Cc4ccccc4C3)C2)c(C)c1
CC(CCC1OCC(O)C(O)C1O)COc1c(-c2ccc(O)c(O)c2)oc2cc(O)cc(O)c2c1=O
C=CCOc1c(OC)cc(C(=Nc2ccc(Cl)c(C(F)(F)F)c2)c2cc(OC)c(OC)c(OC)c2)cc1OC
Cc1cn(-c2ccc(C(C)(C)NC(Cc3ccccc3)C(O)CNC(=O)c3c(C)sc4ccccc34)cc2F)cn1
COC(=O)C1CN(C(=O)N2CCOCC2)C2=CCCCCC21CCc1ccccc1
O=C(NC(c1ccc([N+](=O)[O-])cc1)C1CCCCC1)c1cccnc1
O=S(=O)(c1ccc(OC2CCC(Nc3ncnc4ccsc34)CC2)cc1)C(F)(F)F
CCCC(=C(c1ccccc1)c1ccc(NCCN2CCOCC2)cc1)c1ccc(S(C)(=O)=O)cc1
O=C1C=C(c2cnn(-c3ccc4c(c3)OCO4)c2)C(=O)c2ccccc21
Cc1ccc(S(=O)(=O)NCCCc2ccccc2)cc1C
CCC1OC(=O)C2=C1NC1=C(C(=O)CC(C)(C)C1)C2c1ccc(Cl)c(Cl)c1
COC(=O)C1=NOC(COC(=O)C=Cc2ccc(O)c(O)c2)C1
O=C(Cc1cc(C(F)(F)F)cc(C(F)(F)F)c1)NC1=NCCS1
CC(=O)N1CCN(C(C)C)C2(CCN(c3ccncc3)C2=O)C1
N=C(N)c1cccc(CC(C(=O)Nc2cc(-c3ccccc3)ccc2O)C(=O)NN(CCCl)c2ccc(CCCCCl)cc2)c1
COc1cccc(C2c3c(ccc4oc(=O)c(C)cc34)OC(=N)C2C#N)c1O
CCOC(=O)C1=CC(OC(C)=O)C(OCC)C(OC=O)C1OC
Cc1cc(CN2CC(C)CN(CC(F)(F)F)CC2C)no1
CC(C)c1cc(-c2nnc(SCc3ccc(-c4ccccc4)c(C(F)(F)F)c3)o2)cc(C(C)C)c1O
O=C(CCCCCCCNC(=O)c1ccc(-c2ccccc2)cc1)NO
COc1cc(C=CC(=O)C2=C(C=Cc3ccc(O)c(OC)c3)NC(OC=O)NC2c2ccc(O)c(OC)c2)ccc1O
CN(C)CCNc1cc2c(cc1S(N)(=O)=O)C(=O)C=C1C2=NCCN1C
CCOCC1=C(C(=O)OC(=O)C(N)C(C)C)C(C)NC(=O)N1
NS(=O)(=O)c1ccc(C(=O)NC2CCC(Nc3nccc(-c4c(-c5ccccc5)cnc5[nH]ccc45)n3)C2)cc1
CC(C)(C)NC(=S)NN=Cc1ccc([N+](=O)[O-])cc1
COc1cc(NC(=O)c2cccnc2)ccc1-c1nn[nH]n1
CCC1C(OC(C)=O)OC(C2OC(OC(C)=O)C(O)C(OC(C)=O)C2OC(C)=O)C(O)C1OC(C)=O
COc1ccc(Nn2cnc3ccsc3c2=O)cc1
CC1CCCCC1NC(=O)Cc1nnc(Cc2ccccc2)o1
CC(Cc1ccccc1)NC(=O)c1cccnc1Cl
COc1ccccc1OC(C)C1=NCCN1
Cc1nc(C)c(-c2nc(CCNC(=O)CC(c3ccc(F)cc3)n3c(=O)c(C)nc4ccc(F)cc43)no2)s1
CC(C)c1ccc(NC(=O)c2cccc(N3CCC4(CC3)OCCO4)n2)c(O)c1
COc1ccc(NC(=O)NN2C3CCC2CC(CCc2ccccc2)C3)cc1
CON=Cc1cn(-c2ccc(C)cc2)nn1
COc1cc(C(F)(F)C2=C(O)C(=O)c3ccccc3C2=O)cc(OC)c1OC
C=C(C)C1CCC2(C(=O)NCc3cccnc3)CCC3(C)C(CCC4C5(C)CCC(OC(C)=O)C(C)(C)C5CCC43C)C12
CCn1c(NC)nc2cccnc21
ON1CCN(c2ccc(-c3cnc(Nc4ccc(N5CCNCC5)cc4)nc3)nn2)CC1
Cc1cc(C)nc([S+]([O-])c2cccc(C)c2C)c1
O=C(NCCc1nc(-c2cccc(O)c2)c2cc(Cl)ccc2n1)c1ccccc1
Clc1ccc(CCCn2cc(C=CCc3cncn3Cc3ccccc3Cl)c3ccccc32)cc1
Nc1nc(F)nc2c1ncn2C1OC(CO)C(O)C1O
CC(C)C1C(O)CC2CN3CCc4ccc(O)cc4C3CC2C1O
COC1=C(Br)C(O)C2(C=C1Br)CC(C(=O)NCCc1ccc(OC)c(Br)c1)=NO2
CCS(=O)(=O)N1CCN(c2ccc(OCC(=O)O)c(Cl)c2)CC1
CCCCCCCCN(CC(=O)NC(=O)Cc1ccccc1-c1ccccc1)C(C)C
CS(=O)(=O)NCCOc1ccc2c(c1)C(C1(c3nonc3C(F)(F)F)CC1)NCC2
Cc1cc(N2CC2c2ccc(O)cc2)nc2ccc(F)cc12
CCCCc1nc2ccc(C(=O)NCCC3CCCCC3)cc2n1Cc1ccc(-c2ccccc2-c2nn[nH]n2)cc1
COC(=O)C(C(=O)c1cccc(Cl)c1)C1CCCc2ccncc21
CCCOc1ccc2c(c1)CCc1nc(-c3ccncc3Cl)sc1-2
C=C1C(OC(C)=O)CCC2(C)CC(O)C3=C(C)CCC(O)(C3=O)C(OC(C)=O)C12C
O=C(NCCCSC(Cc1ccc2ccccc2c1)C(=O)O)NCCc1ccccc1
CCCN1C(=O)C(NS(=O)(=O)c2ccccc2)N=C(C2CCCCC2)c2ccccc21
Cc1ccc(S(=O)(=O)N2CCN(C(=O)c3cc(C)c4c(c3)C(O)(C(F)(F)F)c3ccccc3-4)CC2)cc1
O=C(CCCN1C(=O)NC2(CCCC2)C1=O)Nc1ccccc1[N+](=O)[O-]
COc1cc(C=CCc2c(OC)cc(O)c(C(=O)C=C(C)C)c2-c2ccc(O)c(OC)c2)ccc1O
O=c1[nH]c2ccc(Cl)cc2cc1-c1nc2ccccc2nc1C(c1ccc(N2CCOCC2)cc1)n1ccnc1
COc1cccc(CCNS(=O)(=O)c2coc(C(N)=O)c2)c1
Cc1cc2c(nc1COc1ccc(Cl)cc1)CC(C)(C)CO2
CC1=CCC(C(C)C2CCC3(C)C4=C(CCC23C)C2(C)CCC(=O)C(C)(C)C2CC4)OC1=O
COc1cccc(Oc2ncncc2C2CCCN(C(C)C)C2)c1
COc1ccc(-c2nc3c([nH]2)CCN(Cc2ccccc2)C3)cc1
COc1ccccc1C=CC(OC)C(Cc1cccc(C(=N)N)c1)C(=O)NC(C)=O
Cn1c2c(c3cc(S(=O)(=O)c4ccc(Cl)cc4)ccc31)C1CCC(C2)N1
Cc1ccc(-c2cc(=O)n3c(n2)SCC3c2c(F)cccc2F)cc1
COc1ccc(C2SCC(=O)N2NC(=O)c2ccncc2)cc1O
O=Cc1cc2c(cc1O)C13CCCCC1C(C2)N(CC1CCOCC1)CC3
CCNc1ccc(OC(C(=O)Sc2nnc(C)n2-c2ccc(C)cc2)c2ccc(Cl)cc2)cc1
CN1C(C2CC2)=Nc2cc(Cl)c(Cl)cc2C1Cc1ccc2ccccc2c1
S=c1[nH]nc(-c2ccc(-c3cccnc3)cc2)n1Cc1ccccc1
Nc1ccc(Oc2cc(NC(=O)c3ccccc3N)c3ncccc3c2)cc1
CC(=O)OC1CC2CC3(CCC2(C)C2CCC4(C)C(c5ccoc5)OC(=O)CC4C12)OC(=O)CC3C
CC(C)(C)NC(=O)c1ncc2c(cc(-c3ccc(Cl)cc3)c(=O)n2-c2ccco2)c1O
CCS(=O)(=O)NCCc1ccc(Cl)cc1
Cc1cc(C)n2nc(-c3ccc4c(c3)OCCN4C(C)c3ccc(F)cc3F)cc2n1
C=CC(C)(CC=CC(=O)CC(O)C(C)(O)C(F)(F)F)C(C)=C(C)C
O=C(O)CCCCCCCNC(=O)C1=CC2CCCC=C2C=C1
CC(=O)C1=C(C)OC(N)=C(C(C)=O)C1c1ccccc1[N+](=O)[O-]
N#CC1C(=N)OC2=C(C(=O)CCC2)C12C(=O)N(Cc1ccc(Cl)cc1)c1ccccc12
CCOc1ccc(N2CCN(c3[nH]nc4c3C(=O)CC(C)(C)C4)C2=O)cc1
CC(C)(COC(=O)c1ccccc1)CC1=C(O)C(=O)c2ccccc2C1=O
CS(=O)(=O)Nc1cccc(-c2ccc(NC(=O)NC3CCN(C4Cc5ccccc5C4)C3)c(F)c2)c1
CN(C)C1C(C2CC2)=Nc2c(-n3ccc(-c4ccc(Cl)nc4)cc3=O)cnn2C1c1ccco1
NCCC1CC(O)C(O)C1
CCn1nnnc1SC(=O)CN1CC(C)OC(C)C1
N#Cc1c(-c2ccc(Cl)cc2)no[n+]1[O-]
CCOC(=O)C1=CCCCC1S(=O)(=O)Nc1ccccc1
Cc1ccc(-c2c(N3C(=O)c4ccccc4C3=O)c(=O)n(-c3ncccn3)n2-c2nc(C)c3c(n2)C(C)(C)NC3=O)cc1
O=C(CC1(O)C(=O)Nc2ccc(Cl)cc21)c1cccs1
CC(=O)OC1C(C=CCO)=CC(O)(CO)C1(C)O
COc1ccc2c(c1)Oc1[nH]nc(-c3cccs3)c1N2
Oc1ccccc1NCCN1c2ccccc2Oc2ccc(Cl)cc21
COc1cc(C=C2C(=O)NC(=S)N(C3CCCCC3)C2=O)cc(OC)c1OC
O=[N+]([O-])c1nccn1CCCNC(=S)N1CCN(c2ncccn2)CC1
CCc1c(C(=O)NCc2ccc(-c3ccc(C(F)(F)F)cc3)cc2)nn(C)c1-c1ccc(F)cc1C
Cc1ccc(S(=O)(=O)N(C)CN2CC(C)C(C(C)CO)Oc3cc(C#CC4CCCC4)ccc3S2(=O)=O)cc1
NC(=NC(=O)c1nc(Cl)c(NC2CC2c2ccccc2)nc1N)Nc1ccccc1O
O=C(NC1CC1)N1c2ccccc2C=Cc2ccccc21
O=C(CCNCc1ccco1)SCc1ccc(Br)cc1
O=S(=O)(Nc1ccc(Cl)cc1)c1ccc(NCCN2CCOCC2)cc1
CN(C)Cc1cncc2c1CCN(CCC(C)(C)O)C2
CCCCNC(=O)c1cc2cc3ccc(OC)cc3nc2o1
Cc1ccc(NC2=C(Cl)C(=O)c3nc[nH]c3C2=O)cc1
Cc1nn(C)cc1C=CC(=O)NN=Cc1ccc(O)cc1
CN(C)CC=C(c1ccc(O)cc1)c1nc(-c2ccc(NCCCCCCCCCC(=O)OC(=O)CCCCCC(=O)O)cc2)c(-c2ccc(O)cc2O)o1
Cc1c(CC(=O)O)c(-c2ccc(Br)cc2)nn1-c1ccccc1Cl
Cc1ccc(OC(=O)CS(=O)(=O)c2cc(Cl)c(NNc3nccs3)c(Cl)c2)cn1
c1ccc(-c2ccc(-c3c[nH]c(Nc4ccc(CN5CCCCC5)cc4)n3)cc2)cc1
COc1ccc2c(c1)ncc1c(=O)n(CCN3CCN(c4cccc(C)c4C)CC3)cnc12
Cc1c(NC(=O)C=Cc2ccccc2)ccc2nn(-c3cccc(C(F)(F)F)c3)nc12
O=C(CNc1ccccc1F)Oc1ccc(Cn2cc(C(=O)N3CCCCC3)cn2)cc1
COc1cc2ncnc(Nc3cccc4[nH]ccc34)c2cc1OC
Oc1ccc(-c2ccc3ncc(-c4ccccc4F)n3n2)cc1O
CCCC1CC2NCCC2N1c1ccc2c(c1)N(C)CCS2
COc1ccc(C2=NC(c3ccc(OC)cc3)C(C(=O)OC3CCCCC3)=C(C)N2)cc1
O=S(=O)(c1ccc(Cl)cc1)n1ccc2ccc3c(Nc4ccc(Cl)cc4)ccnc3c21
c1cnc(N2CCCC3(CCN(CC4CC4)C3)C2)nc1
COC(=O)C1CSCc2c(C3CCCCC3)c(-c3cccnc3)nn2CC(=O)N1
N#Cc1cc(Cl)cc(Oc2c(Cl)ccc(CNC(=O)c3nccn3-c3ccccn3)c2F)c1
O=C1c2ccccc2C(=O)N1CCCCCCCCNc1ccc([N+](=O)[O-])c(C(F)(F)F)c1
NS(=O)(=O)OCC1OC(n2c(Cl)c(C3CC3)c3cc(Cl)c(Cl)cc32)C(O)C1O
N#Cc1c(-c2ccc(F)cc2)[n+]([O-])c2cc(Br)c(C(F)(F)F)cc2[n+]1[O-]
Cn1cc(-c2ccc(C(=O)O)cc2F)cn1
Cc1ccc(C)c(S(=O)(=O)NC(CC(=O)NCCc2cccs2)C(=O)OC(C)(C)C)c1
Cc1cc(Br)ccc1Oc1ccc(NC(N)=Nc2ccccc2)cc1
CCN(CC)C(=O)OCCCc1nc2ccccc2c(=O)n1CCOC(=O)NCCOC
COc1ccccc1-c1ccc(C(=O)NCCCCc2ccccc2)cn1
O=C(O)CN1C(=O)C(=Cc2ccc(-c3cccs3)s2)SC1=S
O=C(Cc1ccc(O)cc1)NNc1c(Cl)cc(Cl)c(C(F)(F)F)c1Cl
C=CCC1OC2(c3ccccc3)OC3N4C5CC6C(O)CSC(OC64)C(O)C3(C1=O)C(O)C(OC)C52
COc1ccc(CCN(CCc2ccc(C3CCCCC3)cc2)c2ncc(C(=O)O)s2)cc1OC
O=C(c1ccc(-c2cccs2)cc1)N1CCN(S(=O)(=O)c2ccc(Cl)cc2)CC1
COC(=O)CN1CCOCC2(CCN(S(C)(=O)=O)CC2)C1
COc1cc(O)c2c(=O)c3c(OC)cc(O)cc3oc2c1
Cc1ccc(-n2nc(C(C)(C)C)cc2NC(=O)Nc2c3c(nn2-c2ccccc2)CS(=O)(=O)C3)cc1
CCC(C)OC1CC(OOC)OC(C)C1C1C(C)=CCC2CC(CC3(C=CC(C)CO3)O2)OC(=O)C2C=C(C)C(O)C3OCC(=CC=CC1C)C23O
COc1ccc2nc3cc(Cl)ccc3c(N3CCN(C)CC3)c2c1
O=C(C=Cc1ccc(O)cc1)C=CC1(c2ccc(OCc3ccccc3)cc2)Oc2ccccc2-n2cccc2C1=O
COc1ccc(F)cc1-c1cccc(-c2nccc3cc(S(=O)(=O)Nc4ncns4)ccc23)c1
CCOC(=O)c1c(-c2ccc(C(C)(C)c3ccncc3)cc2)nc2cc(-c3ccncc3)ccn12
COc1ccc2ncc(S(=O)(=O)c3ccccc3)c(O)c2c1
CCON=C(c1ccc(Cl)cc1)c1ccc2c(c1)N1CC(CN3CCOCC3)C2C1
O=C(Cc1ccccc1)NC1C(=O)N2C(C(=O)O)=C(c3ccccc3)CSC12
Cc1ccc(Nc2nc(Nc3ccc4c(c3)CCCC4)cc(N3CCCCC3)n2)cc1C
CC1(C)C(O)CCC2(C)C1CCC1(C)C2CCC2C3C(OC(=O)CBr)CCC3(C)C(O)CC21C
Cc1ncc(CN2CCc3nc(N4CCC(c5nocc5Cl)C4)ncc3C2)s1
Cc1ncc(CN2CCc3sccc3C2c2cccs2)s1
CCC(C)(C)Oc1ccc2nc(N)c(=S)[nH]c2c1
OCCOCCNc1nccc(-c2cnc(C3CNCCO3)c3[nH]ccc23)n1
Cn1cc([N+](=O)[O-])c(C(=O)Nc2cc(Cl)ccc2N2CCOCC2)n1
COC(=O)C1SCCS1
CCCOc1ccc(-c2ccc[nH]2)cc1
Cc1ccc(C2=CC3c4cc(N5CCN(C)CC5)ccc4OC(c4ccccc43)N2C)cc1
CCOC(=O)C(Cc1ccc(-c2ccccc2)cc1)NC(=O)C(=O)C(C)(C)C
CCN1CCN(CC(=O)Nc2ccc3c(c2)nc(C)n3C(C)C)CC1
CC(=NOCCN1CCOCC1)c1ccc(Nc2c3ccccc3nc3occc23)cc1
CCc1ccc(NC(=S)NNC(=O)c2ccco2)cc1
COc1cc(C(=O)NCc2cc[nH]n2)ccc1OCc1ccccc1Cl
O=C(c1ccccc1)C1CCc2c(ccc(NN3CCN(CCO)CC3)c2[N+](=O)[O-])C1
CC(=O)C1CCC2C3CCC4=CC(=O)CCC4(C)C3C(NCc3cccc4ccccc34)CC12C
CCc1nnc(N2CCCC2)nc1C#N
CC(NC(CC(=O)O)C(=O)CF)C(=O)NC(=O)C(=O)Nc1ccc(Cl)c(Cl)c1
Cc1cc(C(=O)CSc2nnnn2C)c(C)n1-c1ccc(F)cc1
O=C(Cc1cccc2ccccc12)NN1CCC(CCCc2ccc(Cl)cc2)CC1
O=C(NCc1ccccn1)c1cn(-c2ccccc2)nc1-c1ccc2c(c1)OCO2
CCSc1nnc(-c2ccc(OC(=O)CNCCN3CCN(C(=O)c4ccccc4C)CC3)cc2)o1
CNS(=O)(=O)Nc1ccc(OC)cc1
Cc1occc1C(=O)NN=Cc1cc(Cl)ccc1O
NC(Cn1cnc2cc(C(=O)NO)ccc21)C(=O)O
CON1CC=C(C(=O)C(=O)C(C)S(=O)(=O)c2ccc(F)c(Cl)c2)CC1
CCCCCNC(CCC(N)=O)C(=O)NC(Cc1ccc(OCc2ccccc2)cc1)C(=O)NC(=O)C(NC(=O)C(N)CS)C(C)C
CC(=O)Nc1ccc(S(=O)(=O)N2CCN(S(=O)(=O)N3CCCCC3)CC2)cc1
CNC(=O)c1cccc2c1-c1ccccc1C2
N#Cc1ccc(-c2ccc3c(c2)OCN3c2ccc3cc(Br)ccc3c2)cc1
CCCCCCCCCCCCCCCC[P+](CCCC)(CCCCC)CCCCCC
O=C1NC(=O)C2=C1NC1Oc3ccccc3C(=O)C1C2c1cc([N+](=O)[O-])ccc1Cl
CC1(C)CC(=O)c2c(ncnc2NCCCOc2ccc(CC3(OS(=O)(=O)O)CC(O)C(COS(C)(=O)=O)C(O)C3)cc2)C1
CC(C)=CCc1c2c(c(O)c3c1OC(c1ccc(O)cc1)C3c1cc(O)cc(O)c1)C(=O)CC(c1ccc(O)cc1)O2
CNCc1ccccc1C(=NOC)C(=O)Oc1ccccc1Oc1ccccc1
Cc1nc(COC(=O)NC(=O)C(NC(Cc2ccccc2)C(O)CC(Cc2ccccc2)NC(=O)OCc2cncs2)C(C)C)oc1C
COc1ccc(C2CN(C)C3(C(=O)Nc4ccccc43)C23CN(C)CCS3)cc1
CC(=O)C1C2CCN(CO)C2c2cc(-c3ccc(S(N)(=O)=O)cc3)ccc2N1C
O=C(c1cnc(-c2ccccc2)cn1)N1CCN(c2ccccc2)CC1
CNC(=O)C(NC(=O)C(CCCc1ccccc1)C(O)C(=O)NO)C(C)(C)C
O=C(O)COc1cccc(CN(C(=O)c2ccccc2Cl)C2CCCC2)c1
CCOc1ccc(C(=O)N2CCCN(C(c3ccccc3)c3ccccc3)CC2)s1
Nc1ccc(C(=O)C2CC3CCC(C2)N3)cc1ON1CCOCC1
CC12C=CC(=O)C=C1CCC1C2CCC2(C)C(C(=O)CO)CCC12
O=C(NCCc1ccccn1)c1nn(-c2ccccc2)c(=O)c2ccccc12
CC(C)CCC(=O)NN1CCC(C(=O)CCC(=O)N2CCC(=O)CC2)CC1
Cc1c(Cc2ccccc2)c(-c2ccccc2)n(C2OC(COC3OC(CO)C(O)C(O)C3O)C(O)C(O)C2O)c(=O)c1C#N
Nc1c(C(=O)O)c2ccccc2n1-c1ccccn1
COCC(=O)OCCOC(C)=O
CC1Sc2ccc(C#N)cc2C(=O)N1c1nc2ccccc2s1
Cc1ccc2cnc3c(c2n1)-c1n[nH]cc1CC3
O=C(c1c[nH]nc1-c1ccccc1)N1CCN(c2ccccc2)CC1
CC(=NOCC1OC(C(Cc2cn(-c3ccc4c(c3)C(=O)NCC4)nn2)C(=O)C(C)C(=O)O)C(N)C(O)C1N)NNCC(=O)NN
Cc1c(CNc2ccccc2C(N)=O)c2c(n1C)C=CC(C)(C)O2
COc1ccc(NC(=O)c2cc3c(=O)n4cccc(C)c4nc3n(Cc3ccco3)c2=N)cc1Cl
NCC1CN(c2nc3c(cc2F)c(=O)c(C(=O)O)cn3C2CC2)CCO1
CCOc1ccc(C=C2CCN(C(=O)Nc3ccccc3C#N)CC2)cc1
O=c1nc(NCCc2ccccc2)ss1
COc1cc(C=CC(=O)C=Cc2ccc(OCc3cccc([N+](=O)[O-])c3)c(OC)c2)ccc1OCCI
CC(=O)OC1C(OC(C)=O)C2(O)C(C)C3C(OCC13C)C(C(C)CCC=Cc1ccccc1)C1(C)C3=CCC(c4cccnc4)C3(C)CCC12
N#Cc1cccc(C23CCC(N(C(=O)C(Cc4nccs4)CC(O)CNC(=O)C(CO)N4CCC(O)C4)S(=O)(=O)Cc4ccccc4)CC2C3)c1
O=C(NS(=O)(=O)c1ccc(Br)c(C(F)(F)F)c1)c1ccc(N2CCOCC2)c([N+](=O)[O-])c1
CC(C)N1CCC(c2ccc(OCCN3CCCCC3)cc2Cl)CC1
CC1CCN(S(=O)(=O)c2ccc3ccccc3c2)CC1
Fc1ccc(C2NCc3sc(-c4ccncc4)nc32)c(Cl)c1
CCNc1ccc(OC(=O)CCNC(=O)c2ccco2)c(OCC)c1
O=C(c1ccccc1NCCCN1CCCCC1)C1CCN(CCO)CC1
C(=CC1CCCCC1)CN1CCN(c2ncccn2)CC1
O=C(CCCCCCCCCCc1ccc2ccccc2n1)NO
COc1cc2c(cc1NC(=O)c1ccc(F)cc1)CN(C1CCCCC1)C(=O)C2
Cc1ccc(S(=O)(=O)c2nc(-c3ccccc3)oc2NCCCn2ccnc2)cc1
O=C(Nc1ccc(-n2ccccc2=O)cc1F)Nc1cccc2ccccc12
CC(C)(C)C(=O)N1CCN(C(=NC#N)Nc2ccccc2)CC1
CCNc1ccc(OS(=O)(=O)c2ccc3c(c2)NC(=O)C(C)S3)cc1
CN1CCCOCCOCCOCCOCC1
NC(Cc1ccccc1)C(=O)N1CCC(N2C(=O)OCc3ccccc32)CC1
NC(=O)n1cc(NC(=O)N2C(C(=O)NCc3cccc(Cl)c3F)CC3CC32)c2ccccc21
c1ccc(-c2nn(-c3ccccc3)cc2-c2ccccc2OCCN2CCCC2)cc1
CC1CN(c2cc3c(Nc4ccc(N5CCNCC5)cc4)cc(C(N)=O)cn3n2)CCO1
COC(=O)c1ccccc1C(=O)N1CCc2ccccc21
CC(C)C1N(CCOc2ccc(C#N)cc2)C23CCC1(O)C1Oc4c(O)ccc5c4C12CCN(CC1CC1)C3C5
CC(=O)N=c1cc2[nH]c3ccc(Br)cc3nc-2cc1Nc1ccc(C)cc1
O=C1CCC2(O)C3Cc4ccc(O)c5c4C2(CCN3CC2CC2)C1O5
O=C(CCNc1ccccc1)N1CCCC1C(O)c1cccnc1
Cc1ccc2c(c1)[n+]([O-])c(C#N)c(NCc1ccccc1)[n+]2[O-]
O=C(Cn1c(=O)n(Cc2ccco2)c(=O)c2ccccc21)Nc1ccccc1F
Cn1cc(C(=O)NCCc2ccc(C(=O)O)cc2)c(Oc2cc(Cl)ccc2Cl)n1
O=C1C2C3C=CC(C3)C2C(=O)N1c1ccc([N+](=O)[O-])cc1
COCCSC1c2cccc(O)c2C(=O)c2c(O)cccc21
CCCOc1nc2ccccn2c(=O)c1Cc1ccccc1
CC(C)(C)OC(=O)N(O)c1nc[nH]n1
Cc1ccc(-n2c(-c3ccc(O)c(O)c3)nc3ccccc3c2=O)c(O)c1
COP(=O)(OC)OCC(C)C1OC(n2c3ccccc3c3c4c(c5c6ccccc6[nH]c5c32)C(=O)N(C)C4=O)C(O)C(O)C1O
CCOC(=O)c1[nH]c(C(=O)O)cc1-c1cccc(Cn2nncc2C2CCCC2)c1
CCCCc1cc(O)c(O)cc1CCC(C)=O
CCOC(=O)N1CCC(N2CCCc3cc(S(=O)(=O)C(C)=O)ccc32)CC1
CCCc1cc(=O)nc(-n2nc(C)cc2NCC(=O)Oc2ccccc2C)[nH]1
COc1ccc(CCC(=O)OC2C(O)CC3(O)C4Cc5ccc(O)c6c5C3(CCN4C)C2O6)cc1OC
COc1cc(C2c3cc4c(cc3C(NC(=S)Nc3ccccc3)C3COC(=O)C23)OCO4)cc(OC)c1O
CCCCCc1c(-c2ccc(OC)cc2)ncn1Cc1ccccc1
CN(C)Cc1cn(-c2ccccc2)nc1-c1ccc(F)cc1
Oc1ccc2oc(-c3ccccc3)cc2c1CN1CCOCC1
FC(F)(F)c1ccc2[nH]c(-c3cccc(-c4cccc(CNCCN5CCOCC5)c4)c3)nc2c1
CC(=O)S(=O)(=O)c1ccc(Oc2ccc(NNc3nccc(C)n3)cc2)cc1
O=C(Cn1ccnc(N(Cc2ccc(-c3ccccc3)cc2)C2CC2)c1=O)NCCc1ccc2c(c1)OCO2
NC1=NNC2(C(=O)N1)c1cc(Br)ccc1OC1=CC=C(Br)C12
CCN(C)C(=O)CSc1cn(CC(=O)N2CCCCCC2)c2ccccc12
Nc1ncnc2c1ncn2C1OC(COP(=O)(OCCF)OCc2ccc(Cl)cc2)C2OC(c3ccccc3)OC21
CCC(CC)OC1C(NC(C(N)=O)C(C)C)C=C(C(=O)O)CC1NC(C)=O
Cc1cc(N2CCOCC2)cc2[nH]c(-c3c(NCC(O)c4ccccc4)cc[nH]c3=O)nc12
CN1CCN(C2=Nc3ccccc3Nc3ncc([N+](=O)[O-])cc32)CC1
O=C(Nc1ccc(F)cc1)C1CCCO1
COc1ccc(C(=O)N2CCN(c3ccccc3F)CC2)cc1Cl
COc1ccc2[nH]c(C(=O)c3ccccc3)cc2c1
Nc1nc(N)c2nc[nH]c2n1
CC1CN(C(=O)Nc2ccccc2)CCN1c1ncc2c(c1C#N)-c1c(nn(C)c1-c1ccccc1)CC2
O=C1CC2(NC(=O)NC2=O)c2cc(I)ccc2N1
CC1CN(C(C)CO)S(=O)(=O)c2ccc(C#CC3CCCCC3)cc2OC1CN(C)Cc1cccnc1
CCCc1ccc(OC)c(ON(C)C(=O)N2CCCC(S(=O)(=O)c3ccc4c(c3)CCC(=O)N4)C2)c1
Cc1cc(OC(=O)CN2CC2)cc(C)c1F
Cc1ccc(OCCC2COC(N)=N2)cc1
CCCCCCCn1cc2c(c1-c1ccccc1Cl)C(=O)OC2(C)C
COc1ccc(Nc2nc3ccc(Cl)cc3s2)cc1CSc1ccc(C)cc1
Cc1cc(=O)c2c(O)cc(O)cc2o1
COCCCN=C(N)Nc1ccc(C(=O)Nc2ccc(-c3cccnc3)cc2)cc1
Cn1nc(C(N)=O)cc1-c1nc(-c2ccc3[nH]ncc3c2)no1
CN(C)CCC(CN(C)C(C(=O)Nc1ccc2ncnc3c2c1CCC3)c1ccccc1F)c1ccc(Cl)c(Cl)c1
O=C(c1cccc(Cl)c1)N1CCC(CCN2CCN(c3ncccn3)CC2)CC1
CN1CC(CNC(=O)C2CCCC2)=CC2c3cccc4[nH]cc(c34)CC21
COc1cc(NC(=O)CSc2nc3ccccc3c(=O)n2-c2ccc(F)cc2)c(OC)cc1NCC(=O)Sc1n[nH]c(-c2ccccc2)n1
COC1CCN(Cc2ccccc2)C12C(=O)Nc1ccccc12
COc1ccc(N2CCN(CCCCNC(=O)c3cc4c5ccccc5n(Cc5ccc(F)cc5)c4cn3)CC2)cc1
CCC(=O)NC1CCN(c2c(F)cc3c(=O)c(C(=O)O)cn(C4CC4)c3c2OC)C1
COc1ccc(CNc2nc(NCc3ccc(OC)c(OC)c3)nc(N3CCCCC3)n2)cc1OC
NNC(=O)c1cn(Cc2cccc(Cl)c2)c2nc(N3CCOC(c4ccccc4)C3)c(F)cc2c1=O
O=C(O)C1OC(Oc2c(O)c(O)cc3c2CCCC3)C(O)C(O)C1O
Nc1ccc2c(c1)CN(OCCBr)c1ccccc1O2
COC(C(=O)NC(=O)NC(C)c1ccccc1)c1ccccc1
COc1ccccc1C1CSCN1C(=O)c1c[nH]c2ncc(C)nc12
C=C1C(=CC=C2CCCC3(C)C2CCC3C(C)C=CC(O)CC(O)CC(=O)O)CC(O)CC1O
Cc1cccc(C)c1Nc1ccnc(Nc2ccc(C#N)cc2)n1
O=C1c2cc(O)c(O)cc2OC(c2c(O)cc(O)c3c2OC(c2ccc(O)c(O)c2)C(O)C3)C1O
Cc1oc2c(c1C(=O)NC(=O)C(CCC(=O)O)NC(CC(C)C)C(=O)O)CCCC2
CC(=O)C1C=CC(CCC=CCCC(=O)O)C1C(=O)CC(C)C
O=c1c(C=Cc2ccc(F)cc2)coc2cc(O)cc(O)c12
C=CC(=O)C1CCCN(C(=O)OCCOc2ccc(Cl)cc2Cl)C1
COc1ccc(NC(=O)CCN2C(=O)C3CCCCC3C2=O)cc1S(=O)(=O)N1CCCCC1
C#CCC1CCN(c2ncc(F)c(NOCc3ccc(OC)cc3)n2)C1
O=C(Cc1ccccc1)OCC#CCCSc1nc[nH]c2ncnc1-2
COc1ccc(OC(=O)CN2CCc3ccccc32)c(C(C)=O)c1
COc1ccc(-c2nc3ccc(OC)nc3n(C(C)C(C)O)c2=O)cc1
CC(=O)NC(Cc1ccc(OP(=O)(O)O)cc1)C(=O)NC(=O)C(CC(C)C)NCc1ccccc1
COc1ccccc1COCC(=O)Sc1ccc(F)cc1Cl
CCOC(C[n+]1c(SC)nc(C)c(-c2ccc(OC)cc2)c1-c1ccc(OC)cc1)OC(C)C
O=C(O)c1cc(=O)c2ccccc2[nH]1
O=P(O)(O)COc1ccc2cccc(CNc3ccc(CCO)cc3)c2c1
O=C1c2ccccc2-c2c(NS(=O)(=O)c3ccc(-c4cc5ccccc5[nH]4)s3)nc3ccccc3c21
COCc1cc2ncnc(Nc3cccc(OC)c3)c2s1
Oc1cc(Cl)ccc1Oc1cc(Cl)ccc1CNCC1CCCC1
CC(Cc1ccc(O)cc1)NCC(O)c1cccc(C(F)(F)F)c1
CCC=C1OC(=O)C(CC(C)C2CC(=O)C3(C)C4=C(C(=O)CC23C)C2(C)CCC(O)C(C)(C)C2CC4=O)C1=O
COc1cc2c(cc1OC)CN(CCn1cnc3cc(OC)c(OC)cc3c1=O)CC2
N#Cc1ccccc1N1CCN(Cc2c[nH]nc2-c2ccc(F)cc2F)CC1
O=P(O)(O)C(Cl)(Cl)c1cccc(C(Cl)(Cl)Cl)c1
CCN(CC)c1ccc(C2CC(=O)N3CN(c4ncccn4)CC3=C2c2ccc(OC)cc2)cc1
CCC#CCOc1nc(C)nc2c1nnn2-c1c(Cl)cc(C(C)C)cc1Cl
Oc1ccc(CN2CCN(c3ccc(O)cc3F)CC2)cc1
CS(=O)(=O)NCCSCCN
Cc1cc(Oc2cccc(C(=N)N)c2)cc(C(C)(C)C)c1
C#Cc1cn(C2OC(CO)C(O)C2F)c(=O)[nH]c1=O
O=c1cc(Cc2ccccc2F)[nH]c(O)n1
CC(C)=C1CC(O)C2C(C)(CCC3C(C)(C)C(O)CCC32C)C1CC1=CCOC1=O
O=C(Nc1cc(Cl)ccc1F)c1cc(S(=O)(=O)N2CCCCC2)ccc1F
CC(=O)C=C1CC2C3CC=C4CC(OC(C)=O)CCC4(C)C3CCC2(C)C1OC(C)=O
CC1(C(c2ccc(Cl)cc2)c2ccc(Cl)cc2)N=N1
CS(=O)(=O)N(C(=O)CN1CCc2ccccc21)c1ccccc1
CC(=O)Oc1cc2oc(=O)c(-c3ccc(C(C)=O)cc3)c(C)c2c2c1CCC(C)(C)O2
COc1cccc(CC(=O)Nc2ccc3[nH]c(=O)sc3c2)c1
c1ccc(OCCOCCCn2cnc3ccccc32)cc1
O=c1oc2ccccc2c(O)c1C(c1ccc(OC2OCC(O)C(O)C2O)cc1)C1c2ccccc2OCC1O
S=c1[nH]ccn1C1CCCN(Cc2cc(Cl)c3c(c2)OCCO3)C1
CN(C)CSc1nc2ccccc2n1C
O=C(Nc1nccs1)c1ccc(F)c(Oc2cncnc2)c1
CCOC(=O)C(Cc1ccccc1)c1c(O)cc(O)c2c(=O)cc(-c3ccccc3)oc12
COc1ccc(-c2cc(-c3ccc4ccn(Cc5ccc(-c6ccccc6)cc5)c4c3C)nc(N)n2)cc1
CCN(C(=O)c1cccc(S(=O)(=O)NCC(C)c2ccccc2)c1)c1ccccc1
Cc1cc(Oc2ccc(C(=O)Nc3ccc(F)c(C4(C(F)F)N=C(N)OC5CC54)c3)cc2)ccn1
Cc1cccc(N2CCN(C(=O)c3cnc4c(cnn4CC(C)C)c3)CC2)c1C
CN1CCN(C(=O)c2ccc(-c3nc4ccc(Br)cc4nc3-c3ccccc3)cc2)CC1
Cc1ccc2c(c1)S(=O)(=O)N(NCC1CCCO1)C(C(=O)CCc1ccc(C(F)(F)F)cc1)=C2O
OC(c1ccccc1)N1CCC(CCCOc2ccc(-c3ccccc3)cc2)CC1
Cc1cc2c(c(O)c1O)C1(C)C(C)CC1CC1C2CC(O)C2(C)C3C(=CC(=O)C2C1(C)C)OC(=O)C3C
Cc1ccccc1C1(C#N)CCN(C(=O)C2CCCC(N(C)C)C2)CC1
COC(=O)c1ccc(-c2cc(C(F)(F)F)nn2-c2ccc(S(N)(=O)=O)cc2)cc1F
N#Cc1cc(S(=O)(=O)Nc2nccs2)ccc1Oc1ccccc1-c1nc(-c2ccc[nH]2)no1
Clc1ccc(C(c2cncnc2)N2CCN(c3ccc4c(c3)OCCO4)CC2)cc1
CC(C(=O)O)c1ccc(COc2ccc(C=C3SC(=O)NC3=O)cc2)cc1
Cc1ccc(C)c(CNc2sc3c(c2C(=O)N2CCCCC2)CCC3)c1
CN(CC(=O)N1CCCC1)Cc1nc2c(c(=O)n(C)c(=O)n2C)n1Cc1ccccc1F
CN1C(=O)N(C)C(=O)C2(Cc3cc(F)ccc3N2)C1=O
CC(=O)NC(CC(=O)c1ccccc1)c1ccc(C)cc1
Cc1ccc(CNc2nc(C(=O)N(C)C)cc3c2C(C)(C)CC3)s1
Cc1cc2c(s1)CNCCC2
COc1cc2c3c(n1)[nH]cc3oc1ncc(CO)c(=O)n12
CCCCN(C)Oc1ccc(-c2nc(CCC)co2)cc1
CC(C)S(=O)(=O)C(c1cccc(NC2CC2)c1)c1c(O)c2c(oc1=O)CCCCCC2
CC1CC(Cl)SC(n2nnc3ccccc32)=N1
COc1cc(F)ccc1-c1ccc(N2CCC(NC(=O)C3CC3)CC2)nn1
CCCCCCc1ccc(O)c2ncccc12
O=S(=O)(Nc1nccs1)c1ccc2c(-c3ccccc3Cl)ncnc2c1
COc1cc2c(cc1OC(C)C)C(c1ccc(Cl)cc1)N(c1ccc(N3CCN(c4ccccc4S(C)(=O)=O)CC3)cc1)C(=O)C2
CC=C(C)C=CC(C)C(O)C(C)C1=C(C)C2(C)C=CC1(C)O2
NCCCCNC(=O)CNC(=O)C(CCCCNC(CCCCN)C(N)=O)NC(N)=N[N+](=O)[O-]
Cc1oc(-c2ccccc2)nc1CN1CC2CCC1CN(CCC1CCOCC1)C2
O=C(O)CC1C(=CC2CC2)c2ncccc2-c2ccc(Cl)cc21
O=C(NCc1ccc(F)cc1)c1cnc2n(c1=O)CCS2
Cc1c(C(=O)NCC2CCCO2)sc(=O)n1Cc1ccc(C(=O)O)cc1
CN1CCC(CNC(=O)c2ccccc2OCCCNS(=O)(=O)CC2CCc3ccccc32)CC1
Cc1cccc2nc(-c3ccc(-c4cccc(NC(=O)CCN)c4)s3)[nH]c12
CCONc1ccccc1C(=O)C(=O)COC(=O)C1CC1
O=C(NCc1ccsc1)c1ccncc1
CSc1ccc(C(=O)c2ccc(-n3nc4ncnc(N)c4c3-c3ccccc3)cc2)cc1
O=C1NC(=O)C(c2c[nH]c3ccc(C#CCN4CCCC4)cc23)=C1c1c[nH]c2ccc(O)cc12
O=C1C=CC(=O)c2c1cc(O)c1ccccc21
Cc1ccccc1-c1nnn(-c2ccc(C(=O)Nc3ccc(Cl)cc3)cc2)n1
Cc1nn(C2CCCCC2)c2sc(C(=O)Nc3ccc4c(c3)CCCN4S(C)(=O)=O)cc12
CCNc1ccc(C=CC(=O)O)c(OC(=O)C2(NC(C(=O)NC(=O)c3ccc4c(C5CCCC5)c(-c5ccccn5)n(C)c4c3)C(C)C)CCC2)c1
CN(C)CCC(=O)Nc1ccc(S(=O)(=O)NCc2cccnc2)cc1
CC(C)Oc1c(C(N)=O)sc(C(N)=O)c1Cl
Cc1ccc2c(CC(=O)Nc3cc(S(=O)(=O)N4CCOCC4)ccc3C)coc2c1
CC(=O)c1ccc(NC(=O)COc2cccc(-n3cnnn3)c2)cc1
Cc1ccc(N(C(=O)c2csnn2)C(C(=O)NC2CCCCC2)c2cccnc2)cc1
O=C(O)C=Cc1ccc(OCc2nc3ccccc3n2CCO)c(Cl)c1Cl
CC12CCC(OC(=O)c3ccccc3)CC1CCC1C2CCC2(C)C(C3=CC(=O)OC3)CCC12O
CC(Cc1ccc(OC2CCCCC2)c(Br)c1)C(=O)O
OCC1CN(Cc2ccccc2OC(F)F)CC(n2cnc3c(Nc4ccccc4)ncnc32)O1
COc1ccc(Nc2nn(-c3ccc(Cl)cc3)cc2-c2nnc(C)c(=O)n2-c2ccc(OC)cc2)cc1
Cc1ccccc1-n1c(C)cc(CS(=O)(=O)c2ccccc2)c1C
COc1c(OCc2ccc(C)cc2)cccc1OCc1ccccc1F
CCCCCCCCCC(=O)NC(=O)CC(=O)C(C)CNC(C)CO
FC(F)Cc1nnc2n1-c1c(Cl)cc(Cl)cc1OC2
CCCCN(CCCC)C(=O)CC(=O)c1ccc(Cl)cc1
Cc1ccc2c(c1Cc1ccccc1)c(=O)n(C)c(=O)n2C
O=C(NC1CCNC1=O)C(CS)Cc1ccccc1
N=C(N)N1CCC(=C2c3ccc(NS(=O)(=O)c4cccc(C(N)=O)c4)cc3CCc3cccnc32)CC1
Nc1ccc(NC(=O)CCCCCC(=O)NO)cc1
N#CCSC(=S)NCC(=O)SC1=NCCS1
OCC=Cc1ccc2c(c1)Cc1sccc1-2
O=C1Nc2cc(Br)cnc2N(c2cccc(CO)c2)C1c1ccccc1
CSc1ncccc1C(=O)Nc1ccc(-n2oc(C)cc2=O)cc1
Oc1c2c(nc(=S)n1Cc1ccccc1)-c1ccccc1CC2
CCCC(O)C(C)C(=O)C(C)CC1OC2(C=CC(O)C3(CC(C)C(C(C)O)O3)O2)C(O)C1O
NN=c1oc(-c2cccc3c2CCC3)nc2ccccc12
O=c1cc(-c2csc3ccccc23)oc2c1ccc1ccccc12
COc1ccc(CCCNC(=O)Cc2c(C)c3cc4c(C)coc4c(C)c3oc2=O)cc1
COc1ccccc1N(C(=O)c1ccc2c(c1)OCO2)C1C=CS(=O)(=O)C1
C=CCc1ccc(OCC(=O)N(C)C(=O)CN2CC(C)OC(C)C2)cc1
COc1cc(C=CC(=O)Nc2cccc(Oc3ccccc3)c2)ccc1OCC=CP(=O)(O)O
COc1ccc(S(=O)(=O)C2(C(=O)Nc3sc4c(c3C#N)CCCCC4)CC2)cc1
CCOC(=O)C1CCc2c(sc3ccc(OC)cc23)C1
CC1NCCC2=C1N=C[BrH]2
Cc1[nH]c(Cc2ccccc2)nc1C(=O)N=C(N)N
Cn1c(=O)c2c(nc(Cc3ccccc3C(F)(F)F)n2C(C)(C)C)n(C)c1=O
c1ccc(-c2ccc(Cn3nnc4c(N5CCOCC5)nc(-c5ccc(OC6CCC(N7CCOCC7)CC6)cc5)nc43)cc2)c(CC2CC2)c1
COc1ccc(OC(=O)CS(=O)(=O)c2ccc(NNc3cc(C)on3)cc2)cc1
CC(C)CC1Cc2ccc(cc2)OCCCC(C(=O)NO)C(C(=O)NCC(O)COS(=O)(=O)c2ccc3c(c2)OCO3)C(=O)N1
O=C(Nc1ccc(NC(=S)NOc2ccccc2C(=O)C(=O)c2ccccc2)cc1)c1ccccc1
CNCC(O)C(=O)c1ccc(Cl)cc1
Cc1ccc(C)c(N2CCN(C(=O)CCc3c(-c4ccc(Cl)cc4)[nH]c4ccccc34)CC2)c1
Cc1cnn(-c2ccc(N3CCCC3Cn3[nH]ccc3=O)c(F)c2)n1
Cc1ccccc1Nc1nc(Cl)nc(-n2nnc(C)c2C)n1
CCCCCCNc1nc(OCC)nc2ncc(C)cc12
CCc1nnc(NCC(=O)Sc2nnc(-c3ccccc3)o2)s1
CCOP(=O)(ONC(=O)COc1ccc2ccccc2c1C(=O)c1ccc(F)cc1)C(CC)c1ccccc1
CC(C(=O)NS(=O)(=O)c1ccc(Cl)cc1)c1ccc2c(c1)SCC1CCCCC1C2=O
CN(C)C(O)C=NNC(=O)N=c1[nH]c2ccc(CCC3OC4CC(=NOCc5ccccc5Cl)CC=CC4C3O)cc2s1
N=C(N)NC(CCCNC(=O)C(Cc1ccc(O)cc1)NC(CO)C(=O)NCc1ccc2c(c1O)C(=O)N1CCCC1C=N2)C(N)=O
CC1CCCC1C(=O)Nc1cc(S(=O)(=O)N2CCCC2)ccc1Cl
CNC(=O)OCc1c(COC(=O)NC)c(-c2ccccc2)n2c1Cc1c(n(C)c3ccccc13)C2
CC(O)C12C(C)C(Sc3nc4ccccc4s3)=C(C(=O)O)N1C(=O)C2C(N)=O
CC(C)C(C)NC(=O)C(=O)Nc1ccc2c(c1)OCO2
CC(=O)c1ccccc1Cc1ccc(Cc2ccc(Cl)c(O)c2)cc1O
CCCCCCCC(=O)OCOP(=O)(CCNc1ccn(C2OC(OC)CC2C)c(=O)n1)OCONC(=O)CCCCC
Cc1ccc(N2C(=O)CCSC23C(=O)N(Cc2ccccc2)c2ccccc23)cc1F
CCCCCCCCCCCCCCC(=O)OC1CCC2C3CCc4cc(O)ccc4C3CCC12C
Cc1ccccc1Cc1c(-c2ccc(S(C)(=O)=O)cc2F)ncnc1N1CCOCC1
CC(=O)C1CN(S(=O)(=O)c2ccc(Br)cc2)CCN1C(=O)NC(=O)CCOc1ccccc1
COCC(=O)Sc1nc(=O)c(C#N)c(-c2ccccc2O)[nH]1
COCc1ccccc1-c1csc(-c2cc(C(N)=O)[nH]n2)c1
Cn1c(-c2cccs2)n[nH]c1=O
CS(=O)(=O)Nc1ccc2c(c1)C(=C(Nc1ccc(CCN3CCOCC3)cc1)c1ccccc1)C(=O)N2
O=C(NO)c1cnc(N2CCN(Cc3ccc([N+](=O)[O-])cc3)CC2)s1
CC1(C)CCC2(OC3OCC(O)C(O)C3O)CCC3(C)C(=CCC4C5(C)CCC(C(=O)OC6OC(CO)C(O)C(O)C6O)C(C)(C)C5CCC43C)C2C1
CCOC(=O)c1sc2cc(N3CCN(C(=O)c4ccc5cc(Cl)ccc5c4)CC3)c3c(c2c1N)C(=O)c1ccccc1C3=O
O=C(Cc1ccncc1)c1ccnnc1NNc1cccc(F)c1
COc1ccccc1NC(=O)NC1(C(O)c2ccccc2)OC(C(=O)O)C(O)C1O
Cc1cccc(S(=O)(=O)N2CCC(C(=O)NC3CCCC3)CC2)c1
CCSc1ccccc1C=C1SC(=S)N(CCC(=O)O)C1=O
CCCCCCOc1ccc(C(C)=NO)cc1
O=C(Cn1cnc2scc(-c3ccc(Cl)cc3Cl)c2c1=O)NN1CCN(c2ccccc2)CC1
CS(=O)(=O)N1CCOC2CNCC21
COc1ccc(C(=O)NCC2CCN(c3cc(C)c4ccccc4n3)CC2)c(-c2ccc(Cn3cncn3)cc2)c1
Nc1no[nH]c1=O
O=S(=O)(Cc1ccc(F)cc1)c1ccc(-c2ccc3ncnc(Nc4ccc(ON5CCOCC5)c(Cl)c4)c3c2)cc1
CC(=O)c1ccc(N2CCN(C(=O)c3cnn(-c4ccccc4)c3-n3ccnc3)CC2)c(F)c1
O=[N+]([O-])COc1ccccc1Cc1ccccc1
COc1cc2c(cc1OC)-c1c(-c3ccc(F)cc3)ncn1CC2
O=C(O)COc1ccc(-c2noc(-c3cccnc3)n2)cc1
CC1(C)CNC(=O)c2cc3ccc(C(=O)Nc4cccc(C(F)(F)F)c4)nc3n2C1
CCCCCC(C)NCc1coc(-c2ccc(OC)cc2)n1
CC(=O)c1cc(Cl)ccc1OCc1ccc(C(=O)Nc2c(C)ccnc2Cl)cc1
CN(C)c1ccc(C=NNC(=O)c2ccccc2-c2ccccc2[N+](=O)[O-])cc1
N#Cc1cncc(-c2cc(F)ccc2C2CCC2)n1
CCOC(=O)C1=C(C)NC(c2ccc(Cl)cc2)=NC1c1ccc(Cl)cc1Cl
CCN(CC)C(=O)COC(=O)c1cccc(S(=O)(=O)N2c3ccccc3CCC2C)c1
CN(C(=O)C12CC3CC(CC(C3)C1)C2)N1CCC(C(=O)Oc2c(Cl)cc(Cl)cc2Cl)CC1
CCOC(=O)c1nc2ccccc2nc1Oc1cccc(S(=O)(=O)CC)c1
O=C(Nc1cccc2[nH]ncc12)NC1CC(CF)(CF)Oc2c(F)cccc21
CCC=CC(=O)Oc1ccc(C=C(C)C)c(C(=O)Cc2c(O)c3c(c(O)c2CCC)C(=O)Cc2c(CCC4OC(C)C(O)C(O)C4O)c(O)cc(O)c2-3)c1O
Nc1ccc(S(=O)(=O)c2ccc3ncn(CCN4CCOCC4)c3c2)cc1
CCON1CCc2nc3sc(C(=O)CC)c(N)c3cc2C1
Cc1cccc(NC(=O)CSc2nccn2-c2cccnc2)c1C
Cc1ccc(C2C=C(C(=O)CO)OC(NCc3ccccc3F)C2)cc1
COC1=CC=c2ccc3[n+](c2C1=O)C=c1cc2c(cc1=3)OCO2
CC(=O)NC(=O)N=C(N)c1ccc(CC(NCc2ccccc2)c2nccs2)cc1
Fc1ccc(-c2c(CCC3CCCCC3)c3cccc4c3n2CCC4)cc1
Cc1cc(C)n(-c2nc3ccccc3n2CC(O)COc2ccc(Cl)cc2Cl)n1
CCOc1ccc(N(CC)COCC2(c3ccccc3)CC2C(=O)NCc2cccc3ccccc23)cc1
Cc1ccccc1C(=O)N(NC(=O)N=c1[nH]nc(-c2ccc(Br)cc2)s1)c1nccs1
COC(=O)c1ccc(SCCc2ccc(C3OCC(N4CCCCC4)CO3)cc2)cc1
Cc1ncc(CO)c(CO)c1O
O=C(O)CN1CCC(CCc2ccc3c(c2)CCOCC3)CC1
CCSC(=O)c1ccc(COC2CCOC2=O)o1
Cc1ccc(C(=O)C(=O)c2c(NN3CCOCC3)sc3c2CCC(C(C)(C)C)C3)cc1
Cc1cccc(N2CCN(CCCCCNS(=O)(=O)c3ccc(-c4ccc(F)cc4)cc3)CC2)c1C
Cc1nnc(SCC(=O)NN=c2scc(-c3ccccc3)n2-c2ccccc2)n1N
O=C1C2Cc3c([nH]c4ccccc34)C(c3ccc(F)cc3)N2C(=O)CN1C1CCN(C(c2ccccc2)c2ccccc2)C1
CC(=O)N1CCC(C(=O)C2CCN(N3CCN(c4ccccc4)CC3)CC2)CC1
COc1cccc(OC)c1-c1ccc(CC(NC(=O)c2ccc(F)cc2Cl)C(=O)O)cc1
CC(C)C1COc2cccc3c(=O)c(C(=O)NC(CC(=O)O)c4ccccc4)cn1c23
O=C1NCN(c2ccccc2)C12CCN(CCC1=CC(=S)Nc3ccccc3N1)CC2
O=C(O)CN1C(=O)C(=Cc2cn(CC(=O)N3CCOCC3)c3ccccc23)SC1=S
COc1ccc(-n2c(O)cc(=O)n(-c3ccccc3)c2=O)cc1
COc1ccc(-c2[nH]nc3c2Cc2cc(OCc4ccccn4)ccc2-3)cc1OC
CC(C)(C)CNC(=O)c1cccc(OC(F)(F)F)c1C1=NCCN1
Cc1cc2nc(C)n(CC(=O)c3cccc(Br)c3)c2s1
C=CCN1c2ccccc2-c2ccnc3c2c1nc1ccccc13
CCNC(=O)c1ncc2c(cc(-c3ccccc3)c(=O)n2Cc2ccccc2)c1O
C#CCc1c(-c2ccccc2)nn(-c2ccc(OC)cc2)c1-c1ccc(OC)cc1
COC(=S)N(CCN(C)C)Cc1cc2ccc(OC)cc2[nH]c1=O
CCONc1sc2c(c1C(=O)C(=O)Cc1cccs1)CC(C)(C)NC2(C)C
Cc1noc(NS(=O)(=O)c2ccccc2-c2ccc3ncccc3c2)c1C
CCCCCCCCOc1ccc(C(=O)Oc2ccc3c(c2)C24CCCCC2C(C3)N(CC2CC2)CC4)cc1
CCC(C)C(NC(C(=O)O)C(C)O)C(=O)NC(=O)OCc1ccccc1
O=C(NCCc1ccc(Cl)cc1)c1cccc(-n2cnnn2)c1
O=C(O)C1=CC(=O)C(Cc2ccccc2)S1
Cc1onc(-c2ccccc2Cl)c1C(=O)N=C(N)NCCc1c[nH]c2ccccc12
CC(C)CNCc1ccc(-c2ccc(CN(Cc3ccccc3)C(=O)CCCc3c[nH]c4ccccc34)cc2)cc1
CN1CCN(C2=Nc3cc(Cl)c(Cl)cc3N(NC(=O)c3ccncc3)c3ccccc32)CC1
CN(C(=O)CCc1ccccc1)C1CCN(C(=O)c2ccc(Cl)cc2)CC1
OC1C(O)C(n2cnc3c(NCCOc4ccccc4)ncnc32)CC1n1cc(-c2ccccc2)nn1
COc1ccc2c(Nc3ccc(NS(C)(=O)=O)cc3)c3ccc(Cl)cc3nc2c1C
COc1cc2c(cc1OC)N(c1ccc(NC(C)=O)cc1)CC2
Cc1c(-c2nc3cc(N)ccc3o2)sc2ccccc12
C=CCNC1=NC2=NCCN2C(=O)N1Cc1ccccc1
O=C(C(=O)N1CCN(C(=O)c2ccccc2)CC1)c1c[nH]c2c(-n3cncn3)ncc(F)c12
O=C(COc1cccc2ccccc12)NN=C1CCOC1=O
Cc1nc(-c2cc(Cl)ccc2Nc2ncnc3c2cnn3C2CCCC2)cs1
Oc1ccc(CCCCC2CCC(CCCCCCN3CCCC3)O2)cc1
Cc1nn(C)c2sc(C(=O)NCCc3cccc(F)c3)cc12
O=S(=O)(c1cn(CCNCCOc2ccc3ccccc3c2OCCF)c2ccccc12)C1CCCCC1
N=C1NC(=O)C(=Cc2c[nH]c3cc(Cl)ccc23)N1
Cc1cccc(C)c1C(=O)c1c(O)cc(O)c2c1ccc1c(C)c3c(c(O)c12)C(=O)C=CC(=O)C3=O
NS(=O)(=O)c1cccc(C(=O)Nc2nc3ccc([N+](=O)[O-])cc3s2)c1
Cc1cc(F)ccc1NC(=O)c1cccc(-n2c(CN(C)C)nc3cccnc32)c1
Cc1c(-c2ccc(F)cc2)c(=O)n(CCNC(C)C2CCCO2)c(=O)n1Cc1c(F)cccc1F
C=C1CC(O)CC2CCC3C(O)C(O)CCC3(C)C12
O=[N+]([O-])c1cccc(-[n+]2c(-c3ccc(Br)cc3)c(-c3ccc(Cl)cc3)n3ccsc32)c1
CCOC(=O)c1c(NCC(=O)Sc2ccc(C)cc2)sc(C)c1C
COc1ccc(S(=O)(=O)NC(=O)C(Cc2ccccc2)N2CCN(C(C)=O)CC2)c2ccc(C)nc12
CC1CN(CO)C(=O)Cc2cc(N3CCCC3C(C)CO)ccc2OC1CN(C)C(=O)Cc1ccc(Cl)cc1
CC1(C)CNc2ccccc2C(COc2cccc(F)c2)N1C(=O)Cc1ccccc1Cl
CN(C)CCc1ccc(Nc2ncc(-c3cccc(C(=O)N4CCOCC4)c3)c3ccccc23)cc1
CCOC(=O)CCc1cccc2c1c(C(=O)c1ccc(N)cc1)cn2-c1ccc([N+](=O)[O-])cc1
CNC(=S)NN=C1CCc2nc3ccc(C)cc3c(C)c2C1
CC(C)N(c1cc(C(O)(C(F)(F)F)C(F)(F)F)ccc1Cl)S(=O)(=O)c1ccccc1
CC(Cc1cccc(NNCC(O)c2ccccc2)c1)C(=O)C1CN(C2CCCC2)CC1c1ccc(Cl)c(Cl)c1
CCOc1ccccc1-c1ccc(-c2cnc(N3CCCNCC3)nc2)cc1C
CC(C)(C)OC(=O)NCCOc1cccc(Cl)c1
Cc1nc2ncnn2c2c1CCN2Cc1ccc2c(c1)OCO2
COc1cc(C(C)C#Cc2nc(N)nc3c2ncn3C2OC(C)C(O)C2O)cc(OC)c1OC
CCOc1ccccc1-c1nnn(CCC#N)n1
COc1ccc(NCCN2CCOCC2)cc1OC(=O)C=CC(=O)NCc1ccco1
CC(Oc1c[nH]c(=O)c(Br)c1)c1c(Cl)ccc(F)c1Cl
Cn1cc(NCC(=O)N2c3cc(F)ccc3NC(=O)C2C(=O)c2cccc(F)c2)cn1
COc1ccc(-c2nc3c(cc2-c2ccc(OC)c(OC)c2)c(C)nn3C)cc1
COc1cc(-c2nccnc2N2CCc3sccc3C2)cc2nncnc12
CC(C=CCC1COC(NC(=O)C=CC(C)OC(=O)Nc2c(C)n(C)n(-c3ccccc3)c2=O)OC1)=CC1CC2(CO2)CC(C)(C)O1
COC(CC(C)C)C(O)C(=O)NC(C(=O)C(=O)C(Cc1c[nH]cn1)NC(Cc1ccccc1)C(=O)NC(CC(C)C)C(O)CC(N)=O)C(C)C
Cn1nc(C(F)(F)F)c2c1OC(=O)N(c1cccc(-c3cccc(NC(=O)Nc4ccc(F)cc4F)c3)c1)CC2
OCCCC1CCCC=CCCCCC(CCCCCC2CCCCCCCCCC2)C(CCCO)CCCCCC1
COc1cc(NC(=N)Nc2cccc(C)c2)ccc1-c1cnco1
C=C1C(=O)NC(c2ccc(OC)cc2)C1Oc1cccc2ccccc12
Nc1nc(=O)c(Cl)c(-c2ccccc2)[nH]1
COc1ccccc1CNCCCNC(=O)NCc1cccc2cnccc12
COc1ccc(C(=O)C(NC(=O)C2CCCN2C(C(=O)NC(=O)c2cccs2)C(C)C)C(C)C)cc1
CCC(C)NC(=O)C(c1cccc(OC)c1)N1CCC(Cc2ccccc2)CC1
CC(=O)NC(=O)C(Cc1c[nH]cn1)NC(Cc1ccccc1)C(=O)NC(=O)C(Cc1c[nH]c2ccccc12)NC(Cc1ccc(O)cc1)C(N)=O
CNC(=O)C(NC(C(=O)NO)C(CC(C)C)C(=O)SCC(F)(F)F)C(C)(C)C
CN(C(=O)c1ccc(F)cc1)c1ccc(OCC(O)CNC(C)(C)Cc2cccc(C(F)(F)F)c2)cc1
COc1cc(Nc2nc(NC3CC3CO)n3ccnc3c2C(N)=O)cc(OC)c1
CCCCCCN1CCC2=CC(=O)CCC2(Cc2ccccc2)C1
CCC1OC2(C)CCC3CCCCC31OO2
COSc1ccc(C(=O)C(C)C(=O)O)c(NC(=O)c2ccco2)c1
O=C(CO)Nc1ccc(O)c(NC(=O)c2cccc(C(F)(F)F)c2)c1
CN(c1ccc(F)cc1)N1CC(CCc2ccccc2)CC1=O
CC(=O)OC1COC(n2cc(F)c(=O)n(C3OC(CO)C(CBr)C3O)c2=O)C(OC(C)=O)C1OC(C)=O
Clc1cccc(OCCCC#Cc2nccn2COOc2ccccc2)c1
CCN1c2ccc(C(F)(F)F)cc2C(N(Cc2cc(C(F)(F)F)cc(C(F)(F)F)c2)c2nnn(C)n2)CC1C(=O)OC(C)(C)C
COc1ccc(S(=O)(=O)N(CCCn2ccnc2)C(C)C(=O)NOCc2ccccc2)cc1
CN1C2CCC1CC(OC(c1ccc(F)cc1)c1ccc(F)cc1)C2
Cc1cc(-c2nnn(C)n2)cc(C)c1OCC1(C(=O)O)CCCC1
O=C(OCCCCCCOc1nsnc1N1CCOCC1)c1ccccc1
Clc1ccc(-c2nnc3n2-c2ccccc2C(c2ccccc2)=NC3)cc1
COc1cc(Cn2c(=O)cc(O)[nH]c2=O)cc(OC)c1
CC(C)NCC(O)COc1ccc(CCC(=O)C(=O)c2ccccc2NNCc2ccccc2)cc1
CC1(N)CN(CP(=O)(O)O)c2ccccc2O1
COc1cc2ccccc2c(OC)c1C(c1ccc(N)cc1)C(C)C=CC(O)CC(O)CC(=O)O
Brc1ccc(C(=C2CCCC2)C2COC3(CCCCC3)OO2)cc1
COc1ccccc1C(=O)NC(=Cc1cccs1)C(=O)NC(C)C
Cc1ccc2c(c1)C(=NNc1c(C)cccc1Cl)C(=O)N2
COc1ccc(CC(C)=O)cc1O
c1ccc(-c2cn[nH]c2)cc1
CCOC(=O)c1ccc2c(ccn2Cc2nc(-c3ccccc3)oc2C)c1
COc1ccc(Cl)cc1NC(=O)CN(C)C(=O)CCc1nnc(SOc2ccc(C(C)C)cc2)o1
O=C(c1cc(-c2cccc(Cl)c2)no1)N1CCN(c2ncccn2)CC1
N#Cc1ccc(CC(CN(O)C(N)=O)(c2ccccc2)c2ccc(F)cc2F)cc1
Cc1ccc(-c2csc(C(C#N)=Cc3ccncc3)n2)cc1
Cc1cn(Cc2ccc(-c3ccccc3-c3nn[nH]n3)cc2)c2ccc(C(=O)NCc3cccs3)cc12
COc1ccc(-c2ccc(C(=O)C(C)OC(=O)c3cccc(OC)c3)cc2)cc1
CCC(C)CC(C)C=C1CCC(COC)C(O)(CCc2ccc(O)cc2)C1
COc1ccc(Nc2nc3c(c(N4CCCC4)n2)CCC3)cc1
Cc1ccc(-c2ccc(Cn3c4ccc(Cl)cc4c4nc5ccc(C)cc5nc43)cc2)cc1
CNC(=Nc1ccc(Cl)cc1Cl)Nc1ccncc1
CC(C)(C)NC(=O)C(=O)c1cn(C(C)(C)C)c2ccccc12
C=C1C(=O)OC2C1CCC(C)=CCCC1(C)OC21
COc1cc(C(=O)c2cc(OC)c(OC)c(OC)c2)cc(OC)c1OC
Cc1ccc(OCc2ccc(C(=O)N(C)Cc3ccco3)cc2)cn1
CC(=O)c1ccc(N2CCN(C(=O)CN)CC2)c(F)c1
Cc1ccc(NNc2ccc(S(=O)(=O)C(=O)c3cc(C)no3)cc2)cc1
CCCCCCc1ccc(Oc2c(Cl)cnn(CC)c2=O)cc1
CCCCOC1=C(C#N)C(c2ccc(OC)cc2)C2=C(CCCC2=O)N1
O=C1CN(CC(=O)OCC(=O)N2CCCCC2)CCN1
COCCn1c(=O)c2c(ncn2C2CC2)n(Cc2ccccc2)c1=O
CC1=C(C(=O)N2CCN(c3ccc(Br)cc3)CC2)C(c2ccccc2Br)n2nccc2N1
Cc1ccc(CN=C(NO)c2cccnc2Oc2ccccc2C)cc1
Cc1nn(Cc2ccco2)c(C)c1CNCC1CC(O)CN1c1cccnn1
Cc1ccc(CN2CCOC3CN(C(=O)c4cscn4)CC3C2)o1
CCCN1CCN(CCCC=C2Oc3cc(OC(=O)n4c(C[P+](c5ccccc5)(c5ccccc5)c5ccccc5)cc5ccccc54)ccc3C2=O)CC1
CC(C)CC(N)C(=O)Nc1ccc(NCC(=O)O)cc1SC(=O)C=Cc1ccc(-c2ccc(Cl)cc2)cc1
CC(C)(C)c1cc(C(N)=O)c2c(c1)C(c1nc(-c3ccccc3Cl)c[nH]1)Cc1ccccc1C2
CC=CC(C)=CC(=O)O
Cc1ccc(CC(=O)N2CCCN(Cc3ccccc3)CC2)cc1
Cc1ncnc(N2CCCC2)c1C#Cc1cnc(NC2CCCCC2)nc1
Cc1c(C(=O)Oc2cccc(-n3cnnn3)c2)cnn1-c1ccccc1
COc1ccc(C=CC(=O)NCCC(O)c2ccccc2)c(OC)c1
C#CCCc1ccc(ONc2nc(NC3CC3)c3ncn(C4CC(O)C(COP(=O)(O)OP(=O)(O)O)O4)c3n2)cc1
Cc1ccnc(N(Cc2cccs2)Cc2ccccc2Cl)c1
Nc1nc(Cl)cc(NC2CC3CCC2C3)n1
CN(C)CCNC(=O)c1ccc2cc3n(c2n1)C(C)(C)CNC3=O
Cc1ccc(Cn2nnnc2CN2CCCCC2)cc1
CN(C)n1nc(-c2ccccc2)c(-c2ccccc2)c1-c1ccccc1
Cc1ccc(C(=O)C(=O)c2ccccc2)o1
CCC(CN1CCC1)c1ccc(ONC(=O)C2CC(=O)N(c3ccc(F)cc3)C2)cc1
CNC(=O)C1CCCN1c1ccnc(Nc2ccccc2)n1
COc1ccccc1N1CCN(Cc2ccc(CN3CCc4ccccc4C3)cc2)CC1
CCCC(NC(Cc1c[nH]c2ccccc12)C(=O)NC(CNC(=O)OCc1ccccc1)C(=O)C1CCCCC1)C(=O)O
CC(C)(C)OCC(O)CN(C(=O)Cc1ccc(NN2CCCC2)c2ccccc12)c1ccccc1
N#Cc1c(-c2ccc(F)cc2F)cc(-c2cccnc2)nc1N1CCOCC1
CCCOc1nc(C)nc2c1cnn2-c1ccc(S(C)(=O)=O)cc1
COc1ccc(C(Nc2ccc(-c3nn[nH]n3)cc2)NS(=O)(=O)c2ccc(C)cc2)cc1OC
O=C(CCc1nnc(SOc2ccc(F)cc2)o1)NCc1cccs1
CSc1nc(-c2ccccc2)cc(-c2ccc3c(ccn3C)c2)n1
CCOC(=O)CN1C(=O)SC(=Cc2cccs2)C1=O
CNc1ncnc2[nH]c(-c3ccc(Cl)cc3)nc12
Cc1nc(C)n(C2CCCN(C(=O)c3c(C)cccc3C)C2)n1
CC1CN(C(C)CO)C(=O)c2cccc(NCN(C)Cc3ccc(Oc4ccccc4)cc3)c2OC1C(=O)c1nc2ccccc2s1
CCNc1ccc(OC(=O)CCc2c(C)nc3cc(-c4ccccc4OC)nn3c2C)cc1
Cc1ccccc1S(=O)(=O)Cc1ccc(C(=O)NCc2ccccc2)o1
CN(CCc1c[nH]c2ccccc12)C1CCCc2cccnc21
CONc1sc(C(=O)C(=O)CCCC2=CCCCC2)c(C)c1C#N
COc1ccc(NC(=O)c2c(C)noc2C)cc1Cl
O=C(Nc1cccc(C(F)(F)F)c1)N(Cc1ccc(Cl)cc1)CC1CCCO1
COc1cc(NCC(=O)Sc2nc3ccccc3c3nc(CCn4c(C)cnc4C)nn23)cc(OC)c1
C=Cc1c[n+](-c2ccc(N)cc2)cc2cc(C)sc12
Cc1noc(C)c1CC(=O)N(C)Cc1cscn1
COc1ccc(CCNC(=O)C2CCN(c3ncnc4scc(-c5ccco5)c34)CC2)cc1OC
Cc1cccc(OCc2nnc(SC(=O)COCc3cccc(F)c3)n2C)c1
Cc1ccc(CNCC2(F)CCN(C(=O)c3cc4ccccc4cn3)CC2)nc1
CC1CN(CCc2ccccc2)CCC1(C)c1cccc(O)c1
COc1cc2c(cc1OC)C1c3cc(O)c(O)cc3CN(C)C1CC2
CCOc1ccccc1C(=O)S(=O)(=O)c1cccc(NNCc2ccco2)c1
Cc1ccc(C(=S)N2CCC(Cc3ccccc3)CC2)o1
O=C(O)c1ccc(Nc2cccc(-c3c(O)ccc4cc(F)c(F)cc34)n2)cc1
CN1CCN2c3ccccc3Cc3cccc1c32
CC(=O)C(=O)c1ccc(-c2ccccc2NN2CC3CC(C2)c2cccc(=O)n2C3)cc1
Cc1ccc(CSC2=NCC(=O)N2CCOC(C)C)cc1
CSCCC1CCN2CC(c3ccc(C)cc3)N(C(=O)O)C(=O)C12
CCN(CC)CCCn1c2c(c3ccccc3c1=O)C(=O)c1ccccc1-2
NC(=O)c1cn(CC(=O)C2CC3CC3N2C(=O)NCc2nccc(Cl)c2F)c2ccccc12
CCN(CC)c1nnc(SC(=O)CNc2ccc3c(c2)OCCO3)s1
OCNc1ncnc2c1ncn2C1OC(CCCCCNc2nc(Nc3ccccc3)nc(Nc3ccccc3)n2)C(O)C1O
O=C(Nc1cccc(Oc2cccc3[nH]c(=O)[nH]c23)c1)Nc1ncc(C(F)(F)F)cc1F
COc1ccc(C2CC(=O)C=C(c3ccc(F)cc3)C2)cc1OC
Cc1ccc(-n2cnc(Cl)c2Cl)cc1O
O=C(C=Cc1ccc(O)c(O)c1)OCCc1ccccn1
CC(C)NC1c2[nH]c3ccccc3c2CC2C1CCN1C(=O)CCC21
Cc1ccc2nc(C(=O)NC3CC4CCC(C3)N4Cc3ccc(F)cc3Cl)[nH]c2c1
O=C(Oc1ccc(Cl)cc1)N(CC1CCCCC1)NS(=O)(=O)c1ccc(-c2nn[nH]n2)cc1
O=C1C=C(Oc2ccc(-c3ccccc3)cc2)C(=O)c2ncccc21
COc1ccc(C(=O)NCC(=O)NNC(=O)c2cc3cccc([N+](=O)[O-])c3[nH]2)cc1
c1ccc(-c2csc(Nc3cc4c(cc3-c3ccncc3)S4)n2)cc1
COc1ccc2c(c1)C1CC1(C(=O)N(C)C)Cn1c-2c(C2CCCCC2)c2ccc(C(=O)NS(C)(=O)=O)cc21
Cn1c(=O)c2[nH]c(-c3ccc(OCC(=O)N4CCOCC4)cc3)cc2n(C)c1=O
CCOC(=O)c1sc(NC(=O)c2cccc(S(=O)(=O)N3CCCc4ccccc43)c2)nc1C
CNC(=O)c1cccc(Oc2ncnc(N)c2C=NOC2CCCCC2)c1
O=C1C(=O)N(Cc2ccc(F)cc2)c2ccc(S(=O)(=O)NCc3ccccc3)cc21
Clc1ccc(-c2nc3ccccc3o2)cc1
N#Cc1nc(-c2cccc3ccccc23)oc1NC1CCN(CC(=O)N2CCCC2)CC1
Cc1ccc(C(CN(Cc2ccccc2C#N)C2CC2)N2CCCC2)cc1
CN(Cc1cc(CO)on1)S(=O)(=O)c1ccc(Br)cc1
COc1ccc(NCCNC(=O)CNC(CNS(=O)(=O)c2cccc3ccccc23)C(=O)O)cc1
CCCCNC(=O)c1ccc(C=C(C)C(=O)c2cc3c(cc2C)OCO3)cc1
O=C(c1ccco1)C1CCN(N2CCOCC2)CC1
OC1COC(CNCc2ccc(Nc3ccccc3)cc2)C(O)C1O
CCCc1c(C(=O)NN)nn(-c2ccc(OC)cc2)c1-c1ccc(OC)cc1
CN(CCc1ccc(Cl)cc1)N=O
COc1ccc(OC(=O)CNc2cccc(-c3nc4ncccc4o3)c2)cc1
O=C(CSc1nnc(-c2ccccc2)o1)NN=Cc1ccc(-c2ccc(C(F)(F)F)cc2Cl)o1
C=C1C(=CC=C2CCCC3(C)C2CCC3C(C)CC2C(=C)C(=O)OC2CC(C)C)OC(=O)C1O
CCNc1ccccc1OC(C(=O)O)C1(c2ccccc2)NCC(=O)N(Cc2c(F)cccc2F)c2ccccc21
O=C(O)C(NCc1ccccc1)C1CCCCC1
Nc1ncnc2c1ncn2C1OC(COP(=O)(O)OP(=O)(O)OP(=O)(O)O)C(O)C1O
COc1ccc(Nc2nccc(N3CCC(C(=O)NCCOc4ccccc4)CC3)n2)cc1
O=C(NCc1ccc(C(=O)N2CCC3(CC2)OCCO3)cc1)N1CCOCC1
COc1ccc(NC(=S)NC(=O)CSc2ccc(I)cc2)cc1
CNCCCC1CC2c3cccc(O)c3CC[N+]2(C)C1
COc1ccccc1C=CC(=O)OCC(=O)NC(C)CCc1ccccc1
COc1ccc(S(=O)(=O)N2CCCCC2)cc1NC(=O)COc1ccc([N+](=O)[O-])cc1Cl
COc1ccc(Cc2nc3cc(C)ccc3o2)cc1OC
O=C(Cc1nnc(SNC(=O)c2ccco2)n1C1CCCCC1)CN1CCc2ccccc21
CN(Cc1nc2ccccc2s1)C(=O)CC1C(=O)NCCN1CC1CCCCC1
CCc1cc(O)cc(O)c1C(=O)OC1(C)C(CC)CCC2(C=O)C1CCC1(C)C2CC=C2C3CC(C)(C)CCC3(C)CCC21C
Cc1ccsc1C(=O)N1CCN(C(=O)c2ccco2)CC1
Cc1ccc(C2=CC(=O)C(=Cc3cccnc3)N2)cc1
COc1ccc(-n2c(-c3cc(-c4ccc(C)cc4)[nH]n3)csc2=O)cc1
CC(NC(C(=O)NC(=O)CS)C(C)(C)C)c1ccccc1
COc1ccc(C(=O)Nc2ccc3[nH]c(-c4ccccn4)nc3c2)c(OC)c1
Cc1ccc(C(CC(=O)N2CCOCC2)Nc2ccccc2)cc1
NC(Cc1ccc(Cl)cc1)C(=O)O
COc1ccc(-c2nocc2C(=O)NNC(=O)c2ccc(Cl)cc2Cl)cc1
COC1CN(Cc2cccs2)CC1NCC(=O)NC(=O)c1ccc(-n2cncn2)c(F)c1
C=C(O)C(=O)c1cn(-c2ccc(Cl)cc2F)c2ccc(OC)cc12
CCCN(C)c1nc(OC)nc2c(N(CC)CCC)nc(N(CCC)c3cccc(Cl)c3)nc12
c1ccc(CCN2CCOCC2)cc1
O=C(O)C1(c2ccccc2)CCCN(Cc2cnc(Oc3ccc4c(c3)CCC(c3ccccc3)O4)s2)CC1
Cc1cccc(C)c1N(C)C(=O)C[S+]([O-])Cc1ccccc1
O=C(NCc1ccc(Nc2ncc(-c3ccc(C(F)(F)F)cn3)s2)cc1)NCC1CC1
NCCc1c[nH]c2ccc(CNCc3cccc(C(=O)NCc4ccccc4)c3)cc12
COc1ccc(C(=O)Nc2c(Cl)c[n+]([O-])cc2Cl)c2[nH]c(C(F)(F)F)nc12
Cc1nc2c(NCC3(O)CCCCC3)ncc(Br)c2n1C
O=C(CCNc1ccc2sc3ccccc3c(=O)c2c1)N1CCCC1
O=c1ncn2nc(Sc3ccccc3)nnc2c1-c1cccnc1
O=c1oc2ccccc2n1Cc1cc(Br)ccc1OCCCCCCCN1CCOCC1
CC(C)CC(O)C(O)C(CSc1cccnc1)N1CCC(OCC(O)(Cn2cncn2)c2ccc(F)cc2F)CC1
OCC1OC(Nc2cccc(NC3=NCCN3)c2)C(O)C(O)C1O
CC1CCN(CCC(C)c2csc(Nc3cnn(C)c3)n2)CC1
O=C(CN1C(=O)NC2(CCCCCC2)C1=O)Nc1cccc(F)c1
CCCCc1nc(SC)c(C(=O)O)n1Cc1ccc(-c2ccccc2S(=O)(=O)NC(=O)Nc2ccccc2)cc1
COc1ccc(F)c(Nc2nccnc2C(=O)NC2CCCc3ccccc32)c1
Cc1ccc(C)c(NC(=O)Cn2c(=O)oc3ccccc32)c1
CC(C)CC(NS(=O)(=O)c1cccc(-c2ccc3ccccc3c2)c1)C(=O)O
COCCC(NC(=O)c1ccc(NC2c3cc4c(cc3C(c3cc(OC)c(OC)c(OC)c3)C3C(=O)OCC23)OCO4)cc1)C(=O)SC=O
CC(C)(C)NCc1cc(-c2nc(C(=O)N3CCc4ccccc43)no2)c(Cl)cc1O
COc1ccc(N(Cc2ccco2)C(=O)c2ccc(N(C)S(C)(=O)=O)cc2)cc1
CC#CCOc1cnc(C(=O)CNC(=O)OCc2ccccc2)cn1
COC(=O)C=Cc1c2ccccc2cc2ccccc12
Cc1cccc(C2=C(c3cc(-c4ccc(F)cc4)c(N4CCOCC4)c(O)c3O)C(=O)OC2)c1
CC(=O)N1N=C(c2ccccc2)CC1c1ccccc1
CCCCN(Cc1ccc(OC)c(F)c1)c1ccccc1C(=O)O
C=C1C(=O)OC2C1CC1C(COC(=O)c3ccccc3)C2(C)C2C(=O)OC(c3ccoc3)CC12C
O=c1c(O)c(-c2ccccc2)oc2c(O)c(O)cc(O)c12
O=C1C(c2ccccc2Cl)=C(c2ccc(Cl)cc2)S(=O)(=O)CN1c1ccc(O)cc1
O=C1NC2=CC=C2S(=O)(=O)C1(c1cccc(F)c1)c1cccc(Br)c1
N=C(NCCCc1c[nH]cn1)NCc1ccc(-c2cccc3ccccc23)cc1
Cc1cc(S(=O)(=O)N2CCNC(C)C2)c(S)cc1Cl
COc1ccc2ncccc2c1
O=c1nc(-c2ccccc2OCc2ccccc2Cl)[nH]c2ccccc12
Cc1cc(N2CCC(C(=O)CC#N)C2)ccc1NOc1ccccc1
CC(C)(C)n1cc(CNC2CCC(c3cc[nH]n3)C2)cn1
Fc1ccccc1-c1nnc2sc(C(F)(F)F)nn12
CC(=O)c1nc(-c2ccccc2)oc1C
CC(=O)OC1C(O)C2(C)C3CC(c4ccco4)OCC3=CC(OC(=O)C(C)CC=CC(C)OC(=O)CC=CC(C)C(O)C(=O)O)C2(O)C1C
Cc1cccc(C)c1OCC(O)CNS(=O)(=O)c1ccc(-n2sc3ccccc3c2=O)cc1
O=S(=O)(CC#CCON=C1CSc2ncccc21)Cc1ccccc1
CN1CCc2ccc(NC(=O)c3cccc(Nc4nccc(-c5cccnc5)n4)c3)cc2C1
C=C(C)C1CC2=C(CC1O)c1ccccc1CC2(C)CC
O=S(=O)(c1ccc(Cl)cc1)C(c1nc2ccccc2s1)S(=O)(=O)c1ccccc1O
COC(=O)C1=C(C)NC(C)=C(C(=O)OC2CCN(C(C)C)CC2)C1c1cccc2c1OCO2
CCOC(=O)C1CC2OC(=O)C=CC2O1
COC(=O)CCN1CCN(c2nc(N)c3cc(OC)c(OC)cc3n2)CC1
COOOc1cccc(C(=O)C(=O)c2cc(F)cc(F)c2)c1
O=C(Nc1ccccc1-c1nn[nH]n1)C1CCCCC1
O=C(NC1CCCC1)c1cn(C(CO)Cc2ccccc2)cn1
N#Cc1cccc(CC2CCCN(C(=O)CCNc3ccccc3)C2)c1
O=C(NCC(F)(F)F)Nc1cccc(-c2cnc3cc(-c4ccc(OC(F)(F)F)cc4)ccn23)c1
CC(C)=CCn1c(OCCC2CCN(C)C2)nc2c1c(=O)[nH]c(=O)n2C
CC(C)Cc1ccc(OCC(O)CNC(=O)c2ccccc2NC(=O)c2ccco2)cc1
NCCCCc1cccc(-c2ccc(OC(F)(F)F)cc2)c1
c1ccc2oc(-c3ccc(NCCN4CCOCC4)cc3)nc2c1
Nc1cnc(Cc2ccc(-c3ccccc3)cc2)c(C2CCCNC2)n1
O=C(c1ccc(C(F)(F)F)cc1)C1CCC(c2ccc(C(F)(F)F)cc2)CN1
Cc1ccc2c(c1)N(CC(=O)NCc1ccc3c(c1)OCO3)C(=O)CO2
CN(c1nc2ccccc2o1)C1CCN(C(=O)C2CC2)CC1
CN(CC(=O)N1CCN(c2cc(-c3ncccc3C3CCC3)c(Cl)cn2)CC1)S(=O)(=O)c1ccc(-c2ccc(Cl)cc2)cc1
Cc1ncsc1C(=O)N1CCn2c(C)nnc2C1
O=c1nc2[nH]c(-c3ccc(O)cc3)nc(Nc3ccc(F)cc3)c-2[nH]1
Cc1ccc(C(=O)Nc2cccc3c2CCC(=O)N3)cc1
CN(C)c1cncc(-c2cncc(NCc3ccccc3)n2)c1
COC1=C(O)OC(C(OC(=O)c2ccccc2)C2C(C)OC(c3ccccc3)OC2Cc2ccccc2)C1=O
Cc1ccc(Oc2nc(CO)ccc2C(=NC2CCCC2)NO)c(C)c1
O=C1OC(Cn2ccnn2)CN1c1ccc(-c2ccc3nc[nH]c3c2)c(F)c1
CN1C(=O)CCC2(C)c3ccccc3CCC12
CCCn1c(=O)c2nc(-c3ccc(OCC(=O)N4CCN(S(=O)(=O)c5ccc(C)cc5)CC4)cc3)[nH]c2n(CCC)c1=O
CC12C=CC(O1)C1C(=O)N(CCCCN3CCN(c4cccc(C(F)(F)F)c4)CC3)C(=O)C12
CN1CCN=C1C=Cc1ccc(Cl)cc1
COC(=O)C=Cc1ccc2c(c1)C13CCCC1C(C2)N(C)CC3
CCCN(CCC)c1ccc(C=C(C#N)C(=O)c2ccncc2)cc1
COc1cc(-c2nnco2)cc(OS(C)(=O)=O)c1OC
O=C(O)C=CC(O)C(O)CO
Cc1cc(C(N)=O)cc(C)c1C(C)C(=O)NCc1ccc(NS(C)(=O)=O)cc1
CCN(C(=O)CCC(=O)Nc1nccs1)c1ccc(NCC2CCCN(C(C)=O)C2)cc1
Nc1ncc2cc(-c3c(Cl)cccc3Cl)c(N)nc2n1
CCN(CCN1CCN(c2ccccc2)CC1)c1ccc(Cl)cc1[N+](=O)[O-]
CC(C)C1SC2=NCCN2C1=O
Oc1ccc2c3c1OC1C34CCN(CC3CC3)C(C2)C12CCc1ccccc1C2O4
O=C(CN1C(=O)C(N2CCN(C3CCC(c4cc(Cl)ccc4O)CC3)CC2)N=C(c2ccccc2)c2ccccc21)NC(=O)N1CC2CC1CO2
O=C(CSc1nncs1)N1CCN(c2ccc(F)cc2)CC1
O=C(NN=Cc1ccc([N+](=O)[O-])s1)C1COc2ccccc2O1
CN(CCC(COc1ccc(-c2cc(=O)c3ccc(O)c(C(=O)O)c3o2)cc1)Oc1ccc(-c2cc(-c3ccc4c(c3)OCO4)on2)cc1)CC(O)COc1ccccc1
COc1cc(OC)c(C2=NC(C)CN2)cc1OC
CC(C)CC(C=O)ONCC(=O)C(=O)C(Cc1ccc(O)cc1)CC(O)CC(CC(C)C)C(=O)NNCCCCN=C(N)N
Cc1ccc(-n2c(SC(=O)CNc3ccccc3)nc3ccsc3c2=O)cc1C
COc1ccc2cc(C3Oc4cc(O)c5c(=O)c6ccccc6sc5c4OC3CO)c(=O)oc2c1
Cn1cnc2cc(-c3ccc(NC4CC4)c(S(C)(=O)=O)c3)nc(NC3CC3)c2c1=O
O=c1ccn(C2CC(O)C(CO)O2)c(=O)[nH]1
CN(c1nc2ccccn2c(=O)c1C=Nn1nc(-c2ccc(Cl)cc2)nc1N)C1CCCCC1
CCCCc1nc(CC(=O)N2CC3CCCN3c3ccccc32)cs1
CC1C2Cc3ccc(O)cc3C1(c1ccccc1)CCN2CCc1ccccc1
COc1cccc(CN2CCN(c3cnc4ccccc4n3)CC2)c1O
O=S(=O)(Cc1ccccc1)Cn1nnnc1C(c1cccs1)N1CCN(c2ccccc2)CC1
O=c1oc2ccccc2cc1C1=NN(c2ccccc2)C(c2ccc(N3CCOCC3)cc2)C1
Cc1ccc(O)c(-c2nnc(SCC(=O)N3CCOCC3)o2)c1
CCOCCCCNS(=O)(=O)c1ccc(-c2coc(Cc3cc(OC)c(OC)c(OC)c3)n2)cc1
COc1ccccc1-n1c(=O)c(-c2ccccc2)nc2cncnc21
CN(C(=O)c1ccc2c(c1)CN1CCc3ccccc3C1N2C(=O)Nc1ccc(F)c(F)c1)C1CCCC1
COc1ccccc1OCCN1CCC(C(=O)Nc2cccc(Oc3cccnc3)c2)CC1
O=c1[nH]c(=O)n(C2OC(OP(=O)(O)O)C(O)C2O)cc1CCO
COc1ccc(Nn2cc(C)[nH]c2=O)cc1Cl
Cc1nnc(NCC(=O)Sc2nccnn2)o1
O=C1NC(=O)c2c1ccc1[nH]c3ccccc3c21
CNC(=O)C=NOC1CC2(CCC2)Oc2ccccc21
CN(C)CCCN1OCCC1C#Cc1ccc(C(N)=O)cc1
CC(C)NC(=O)CCc1c(-c2ccc(Cl)cc2)nc2c(Cl)cc(Cl)cn12
COc1cc2cc(C(=O)N3CC(COS(=O)(=O)Cc4ccccc4)c4c3cc([N+](=O)[O-])c3ccccc43)[nH]c2c(OC)c1OC
O=C(C=C(O)c1ccc(O)c(O)c1)C=C(O)c1ccc(O)c(O)c1
CSc1ccc(S(=O)(=O)NCc2ccc(C(=O)NCc3ccco3)cc2)cc1Cl
CCOC(=O)c1ccc(S(=O)(=O)CS(=O)(=O)c2c[nH]c3ccccc23)cc1
Cc1noc(C)c1NC(=O)N1CCC2CN(C(=O)c3ccccn3)CC21
COc1ccc(C(=O)COC(=O)c2ccc(C)o2)cc1
COc1cc(C)c2c(c1)CC(c1ccc3ncc(-c4cccc(OC)c4O)n3c1)O2
CN1C2CN(Cc3nonc3C(F)(F)F)CC1CN(C(=O)c1ccccc1)C2
Cn1cc(-c2nc(Nc3cc(C(F)(F)F)nc4c(C(F)(F)F)cccc34)sc2-c2nn(CC(=O)O)c3ccccc23)c2ccccc21
Brc1ccc(CC2CCN(CCC#Cc3ccccc3)CC2)cc1
CC(=O)c1ccccc1NC(=O)c1cc2c(=O)n3cccc(C)c3nc2n1C
CC1CCC(C)(C(C)NC(=O)C(CCCCc2ccccc2)CC(=O)O)OC1Oc1ccc(CC(C)(C)C)cc1
COc1ccc2c(c1)Cc1cc(OC)cc(OC)c1-2
CCOC(=O)c1cc(C#N)c(Nc2ccc(Br)cc2)nc1C
O=C(O)CNC(=O)c1c(=O)oc(O)c2ccccc12
O=C(COC(=O)c1cc([N+](=O)[O-])ccc1N1CCOCC1)NCc1ccccc1F
N=C(N)NC(CCCNC(=O)CN1CCC(NC(=N)N)C1=O)C(=O)O
CCN(CC(O)C(Cc1ccccc1)NC(C)=O)Oc1ccc2cc(S(=O)(=O)CCN(C)Cc3cc4c(Cl)cccc4s3)ccc2n1
Cc1ccc(C2C(C(=O)NCCC(C)(C)C)CCC(=O)N2c2ccc(C)c(F)c2)s1
COc1cccc(CNCC(O)C(Cc2ccccc2)NC(CC(N)=O)C(=O)NC(=O)OCc2ccccc2)c1
CC(C)c1cn(-c2ccc(S(C)(=O)=O)cc2)c2ccc(Cc3ccc(F)cc3F)cc12
O=C(CSc1nc2cnccc2[nH]1)Nc1ccc2c(c1)OCCO2
CC(C)N(CC(=O)O)C(Cc1ccccc1)=C1Sc2ccccc2C1=O
CC1(C(=O)NS(=O)(=O)c2ccc(Cl)s2)CCN1C(=O)C1(c2ccc(Cl)cc2)CC1
Cc1cccc(-c2nc3cc4c(cc3cc2C(=O)C=C2C(=O)Nc3ccc(C)cc32)OCO4)c1
COc1ccc(Nc2cc(NCc3ccco3)ncn2)cc1
COC1OC(C)C(O)C(OC2C(C)C(=O)C3(C)OC3C(C)C(O)C(C)C(OC(=O)NCCOC(=O)C(C)N)C(C)C(=O)OC(C)C2C)C1O
O=S(=O)(O)c1ccc(NC(=S)NN=Cc2cn(-c3ccc(S(=O)(=O)O)cc3)c3ccccc23)cc1
NC(Cc1cccc(-c2cccnc2)c1)C(=O)O
COc1cc(C=C2CCC(COc3ccc(C)cc3)C2=O)ccc1OCc1ccccc1
Cc1ccc(Cn2nc(C)c(NC(=O)CCCn3cncn3)c2C)cc1
Cc1ccc2c(c1)S(=O)(=O)N=C(N(CCN1CCC(c3ccccc3)CC1)c1ccccc1)S2
CC(=O)NC(C)c1ccc(OC2CN(c3ccnc(C(F)(F)F)n3)C2)cc1
O=C(CN1CCC2(CC=Cc3ccccc32)CC1)NCC1CC1
CCCc1cccc(Cl)c1NC1=NCCc2cc(OC)c(OC)cc21
NC(=O)n1cc(NC(=O)N2CC(F)CC2C(=O)NCc2cccc(Cl)c2F)c2ccccc21
O=C(NN=Cc1ccco1)Nc1nc(-c2ccccc2)cs1
CCCc1cc(Cc2ccccc2)ccc1OCCCOc1ccc2c(c1)OC(C)(C(=O)O)CC2
COc1ccc(-c2csc(NCC3CC(C)(O)CC(=O)O3)n2)cc1
CCC(C)C(=O)OC1CC2(C)C(=CCC3C2CCC2(C)C(c4ncon4)CCC32O)C(C)(O)C1C(C)CCC(=O)O
FC(F)(F)C(F)(F)c1nc2c(OCCCOc3ccccc3)cccc2[nH]1
COc1ccc(C2=NOC(C(=O)NCc3ccc(F)cc3)C2)cc1OC
O=C(O)c1ccccc1CC1CCCN1
O=C(CNc1ccccc1N1CCOCC1)C1CN(Cn2cccn2)CCO1
CC(=Cc1coc2c(c1=O)CCCCCC2)C(N)=O
Cn1c(=O)oc2cc(S(=O)(=O)NCc3cccs3)ccc21
CS(=O)(=O)N(C(=O)CNCC(=O)N1CCC(Nc2ccccc2)C1)c1ccc(C2CC2)cc1
CC(C)(C#N)Cc1ccc(NC(=O)c2ccncc2Nc2ccc(I)c(C(F)(F)F)c2)cc1
Cc1nc(-c2ccccc2)n2nc(Nc3ccc([N+](=O)[O-])cc3)ncc12
CCc1cccc(C)c1NC(=O)CN(C)S(=O)(=O)c1ccc2c(c1)NC(=O)CO2
CC(C)CNc1cccc(-n2ccc(OCC(C)OCC(C)C)cc2=O)c1
COc1ccccc1NC(=O)COc1ccc2c(C)cc(=O)oc2c1
NCCCCC(NC(Cc1c[nH]c2ccccc12)C(=O)OCc1ccccc1)C(=O)NC(=O)Cc1ccccc1
C#Cc1ccc(C2C(N(C)C(=O)CCc3c[nH]cn3)c3ccccc3C(=O)N2C)cc1
NC1CN(c2c(F)cc3c(=O)c(C(=O)O)cn(-c4c(F)cccc4F)c3c2F)CC1CO
CC(=O)OCC1OC(OC(C)=O)C(OC(C)=O)C(NC(=S)NN=C(C)c2nc3ccccc3o2)C1OC(C)=O
NC(=O)CCNC(=O)CN1CCC(CS)C1=O
CC(Cc1ccccc1)N1CCNCC1
CN1CCCN(CCCC(=O)Oc2ccccc2F)CC1
O=C(NCCO)C1(O)c2ccccc2CNc2ccccc21
CC(C)CCC1(CC(C)C)OC(=O)N(CN2CCN(c3nc4ccccc4s3)CC2)C1=O
CC(=O)c1ccc(CCOS(N)(=O)=O)cc1Br
COc1cc(NCCCOc2ccc(Cl)cc2)ccc1OOc1ccc(C(=O)CCCN(C)C)c(Cl)c1
CC(C)CC(NC(=O)c1cccc(Oc2ccccc2)c1)C(=O)NC(=O)C(Cc1ccccc1)NC(CO)C(=O)O
CN(C(=O)C(=O)c1nc2ccc(F)cn2c1NC1CCCCC1)c1ccccc1
c1ccc2c(c1)Sc1ccccc1N2CCCN1CCC(c2c[nH]c3cc(N4CCOCC4)ncc23)CC1
CC1(C(N)=O)CCc2c(N3CCOCC3)nc3sc4c(NC5CCNC5)ncnc4c3c21
COc1ccc2c(OC34CC3C=CCCCCN(C)C(=O)C3CC(C(=O)NS(=O)(=O)C5(C)CC5)CC3C(=O)N4)cc(-c3nc(C)c(C)s3)nc2c1Cl
CNC(=O)c1ccc(S(N)(=O)=O)cc1OCCSC
COC1CCC(CC(C)Nc2nccc(-c3c(C)[nH]c4cccc(Cl)c34)n2)CC1
O=C(O)CC1c2ccccc2CCCN1C(=O)c1ccc(-c2cccc(C(F)(F)F)c2)o1
CCN(CC)C(=S)NN=C1CC(c2ccccc2)NC(c2ccccc2)C1
CN(NC(CCC(=O)NC(CCC(=O)O)C(=O)NC(Cc1ccc(O)cc1)C(=O)O)C(=O)O)c1ccc(C(=O)Cc2cnc3nc(N)nc(N)c3n2)cc1
CC(C)CCCC(C)C1CCC2C(=CC=O)CCCC21C
O=C(NCC(c1cccs1)N1CCOCC1)c1ccccc1Cl
O=C(O)CCC=CCC1CSCC(NS(=O)(=O)c2cccc3ccccc23)C1O
CC1CCN(CCNC(=O)c2cc3c(=O)n4ccccc4nc3n(Cc3ccco3)c2=N)CC1
CN1CCN(CCCN(CCCl)c2ccc(NCCCl)c3c2C(=O)c2ccccc2C3=O)CC1
Cc1cc(NCC(=O)Sc2nnnn2-c2ccc(OC(F)(F)F)cc2)no1
O=[N+]([O-])c1ccc(-n2nc(C(F)(F)F)cc2-c2cc(F)c(O)c(F)c2)cc1
COc1ccc(NC(=O)N2CCN(c3cccc(C)c3C)CC2)cc1OC
CONC(=S)NN=C1C(=O)N(Cc2nc3ccccc3n2CCCC(C)=O)c2ccccc21
Cc1ccc(-c2nnn(CC(=O)CCl)n2)c(Oc2ccc(Cl)cc2)n1
O=C(O)C1C(O)C2(CC2)CCC1(O)c1cccc(C(F)(F)F)c1
COc1ccc(S(=O)(=O)NC(CCCN=C(N)N)C(=O)C2CCN(CCCCCCCCO)CC2)cc1Cl
CCn1nccc1NCC(=O)N1CCN(c2cnccn2)CC1
CCCCN(CCCC)CC(O)c1ccc(C#Cc2ccc(C(F)(F)F)cc2)c2c1cc(Cl)c1ccccc12
Cc1nc(N2CCC(C)CC2)nc2c1CN(C(=O)COc1ccccc1F)CC2
CC(C)Oc1ccccc1-c1cc(-c2ncc[nH]2)ncn1
Cc1[nH]c2ccccc2c1C(=O)COC(=O)c1c[n+]([O-])cc[n+]1[O-]
CC(=O)c1ccc(N2CCN(C(=O)c3cc(S(=O)(=O)N(C)C)ccc3C)CC2)c(F)c1
CC(C)CC(NC(CC(C)C)C(=O)C1(C)CO1)C(=O)NC(=O)C(Cc1ccccc1)NC(=O)c1cccc2ccccc12
O=C(NO)C1(S(=O)(=O)c2ccc(Cl)cc2)CCNCC1
O=C(CNC(=O)c1cccc([N+](=O)[O-])c1)OC(=O)CN1CC2CCCCC2C1
Cc1cc(NN=Cc2ccco2)nc(N2CCCCC2)n1
CCCCc1cc(Cl)ccc1-c1[nH]c(=O)[nH]c1C(=O)O
CS(=O)(=O)c1ccc(-c2csc(N3CCN(c4ccccc4)CC3)n2)cc1
CC1(C)CC(c2ccccc2)Cc2sc(C#Cc3ccccc3C#Cc3ccccc3)cc21
CCn1c(=O)cc(SC(=O)CNc2cccc(C(C)=O)c2)c2ccccc21
N#Cc1c(NCC(=O)N2CCN(c3ccc(Cl)cc3)CC2)sc2c1CCCC2
Cc1ccc(N2C(=O)NC(=O)C(=Cc3ccc(OCc4cccc(C(F)(F)F)c4)cc3)C2=O)cc1
Nc1ccnc2c1ncn2C1OC(COP(=O)(O)OP(=O)(O)O)C(O)C1O
CC(C)(C)NCc1cccc(-c2ccc3[nH]cc(C(=O)NC4(C(=O)NC(CCC(N)=O)C(=O)O)CCCC4)c3c2)c1
CC(C1CC1)n1cc(Cl)nc(Nc2c(Cl)cc(C#N)cc2Cl)c1=O
O=C(NCCCN1CCCC1)C(=O)NCCSc1ccc(F)cc1
O=C(Nc1cccc(-c2nc3ccccc3[nH]2)c1)c1cccs1
CC1(O)CC(=CC(=O)N2CC(c3ccc(Cl)cc3)C2)CCC1NCc1ccncc1
O=C(CNCc1ccc(F)cc1)NCCSc1ccc(Cl)cc1
CCC12C(=O)C3(CCCl)CC(C(=O)SC4OC(CO)C(O)C(O)C4O)C4C3N(C)C(=O)C(CC=C(C)C)(C1=O)C42O
CCC(=O)C(C)C1(C)C(OC(C)=O)CCC2(C)C3=CC(OC(C)=O)C(C(=O)O)C3(C)CCC21
CCCCC(=O)N1CCC(c2cc(Nc3ncc(C#N)s3)nc(C)n2)CC1
CC1CN(c2cc(C(F)(F)F)nc(C(C)(C)C)n2)CCN1C(=O)Nc1ccc(Oc2cccc(C(=O)CCC(=O)O)c2)cc1
O=c1cc(-c2ccccc2)oc2ccc3ccccc3c12
NS(=O)(=O)c1ccc(C(=O)NC(=O)CNc2ccccc2Br)cc1
CN(Cc1ccccc1)C(=O)C1CC1(C(=O)NO)c1nc(-c2ccc(OCCCCCC(=O)O)cc2)cs1
COc1ccc(N2CC(Cc3ccccc3)NC2=S)cc1C(N)=O
CC(=O)NC(=O)C(NC1C(=O)N2C(C(=O)O)=C(C)CSC12)c1ccccc1
C#CCC(=O)c1ccc(ONc2ccc3c(c2)C(=O)N(C(C)CO)CC(C)C(CO)O3)cc1
Nc1ncnc2c1ncn2COC(CO)CCCCO
NC(=O)C1CCN(c2nc3ccccc3c(=O)o2)CC1
C(=C(c1ccccc1)c1ccccc1)c1cccnc1
CCc1nc(N)nc(N)c1-c1ccc(CC(NC(=O)C2CN(C)C2)C(=O)O)cc1
O=C(CNCCc1ccccc1)OC(=O)c1ccccc1Cl
Oc1c(Cl)cc(Cl)cc1C=Nc1ccc(C(F)(F)F)nc1
Cc1ccccc1C(=O)NC(C(=O)NNC(=O)c1ccccc1)C(C)C
CNCCCn1c(=N)c(C(=O)NC(C)C)cc2c(=O)n3cccc(C)c3nc21
CCON=Cc1ccc(NC(=O)N2CCc3c(sc4c3CCCC4)C2c2ccc(OC)cc2)cc1
Cc1nn(C)c(N2CC3CC2CN3c2ccc(Cl)c(Cl)c2)c1C=NOCc1cccnc1
CC1OC(c2ccc3c(c2)OCO3)OC1(O)c1ccc([N+](=O)[O-])cc1
CC1CC(C)CN(CC(=O)C2NC(=O)N(Cc3ccccc3)C2=O)C1
COc1ccccc1N(C(=O)CNCc1ccc(F)cc1)S(C)(=O)=O
CC(C)C1(Cc2ccc(Nc3nccc(N4CCC(O)CC4)n3)cc2)CC(=O)OC1=O
O=C(CCl)C1CN(Oc2ccc(F)cc2Cl)CC1O
Cc1ccc(NC(=O)Nc2ccc(S(N)(=O)=O)cc2)cc1
CC(C)OCCCN1CCN(C(=O)CS(=O)(=O)c2ccc3cc(Cl)ccc3c2)CC1
O=C1C(=Cc2ccc(Cl)cc2Cl)CCC(Br)C1=Cc1c(Cl)cc(Cl)cc1Cl
Nc1nn(-c2ccccc2)c(N)c1[N+](=O)[O-]
Cc1oc(-c2ccc(C(F)(F)F)cc2)nc1COc1cccc(CN2CCNC(=O)CC2)n1
O=C(Cc1ccsc1)NNC(=S)NC(=O)c1ccccc1
Cn1cnc([N+](=O)[O-])c1Sc1nnnn1-c1ccccc1
CCN1CCN(C(=O)c2cc3c(=O)n4cccc(C)c4nc3s2)CC1
CC(=O)N1CCOc2ccc(S(=O)(=O)NCc3cccs3)cc21
COc1ccc(CNC(=O)CN2C(=O)c3ccccc3Sc3ccccc32)c(OC)c1
CC(=NNC(=O)CC(C)C)c1ccc(NC(=O)C(C)C)cc1
CNC(=S)NCCCC(NCC(=O)N1C(=O)c2ccccc2S1(=O)=O)C(=O)O
COc1cc2c(cc1OC)N(Cc1cccc(C)c1)C1C(OS(N)(=O)=O)CN1CC2
O=C(c1ccc(Br)o1)N1CCN(c2ccccc2NCCO)CC1
COC(=O)C(C)NC(=O)CC1NC(CO)C(O)C(O)C1O
CC1=C(C(=O)OC(C)c2ccccc2)C(c2cccs2)NC(=O)N1
O=C(CSc1nc2ccccc2s1)Nc1nnc(C(F)(F)F)s1
Cc1c(Nc2c(C#N)cncc2C=Cc2ccncc2)ccc2[nH]ccc12
O=C(COc1cccc(-c2cc(=O)c3ccccc3o2)c1)Nc1nc(-c2ccccc2)cs1
Cc1ccc(N=C2NCCN2c2cccc(C)n2)cc1
COc1cc(Cc2cnc(N)nc2N)cc2c1OC1(CCCCC1)CC2=O
Cc1ccc(OCCCn2nnnc2CN2CCc3ccccc3C2)cc1
O=C(Nc1cccnc1-n1cccn1)C1CN(C(=O)C2CC2)C1
O=S(=O)(C1CC1)C12CCOC1CCN(CN1CCN(c3ccccn3)CC1)C2
COC(=O)C(C)(C)CC(=O)Nc1ccc(C(=O)C=Cc2cc(Br)c(O)c(Br)c2)cc1
CC1CCC(Oc2cccc3ccccc23)CCN1C(=O)c1cccc(F)c1-c1ncccn1
CN1CCN(c2cc(N(C)Cc3ccccc3)c([N+](=O)[O-])cc2F)CC1
CC(C)Nc1nc(NCc2ccccc2)nc2ccsc12
CCCCC(Nc1cc[nH]n1)C(=O)C(=O)NC(=O)OCC1(CC)CCC1
COc1cc(CN2CCN(CCO)CC2C2CCCCC2)cc(OC)c1
Clc1sccc1CN1CCN(CC2CC2)CC1
COc1cc(OC)c(Cn2cnc3ccc(Cc4cc(Cl)cc(Cl)c4)cc3c2=O)c(C(=O)O)c1
Cc1c(C(=O)NCc2cccs2)[n+]([O-])c2ccccc2[n+]1[O-]
CCCCN(CCCC)C(=O)Cn1ccc2ccccc21
CC1CCN(CC(=O)NC(=O)NC2CCCCC2)CC1
O=C(NCc1ccc(Cl)cc1)c1ccc2snnc2c1
COc1cc(OC)cc(C(=O)Nc2nc(Nc3ccc4occc4c3)cc(Sc3n[nH]c(C)n3)n2)c1
O=C(c1cc2ccccc2[nH]1)c1cn(C23CC4CC(CC(C4)C2)C3)c2ccccc2c1=O
Cc1ccc(CN=C(NO)c2ccc(C)nc2Oc2ccc3ccccc3c2)cc1
COc1cc(OC)c(-c2coc3cc(O)cc(O)c3c2=O)c2c1C(=O)OC2
CCN(CC)Nc1cc(S(=O)(=O)C(=O)c2cc(-c3ccco3)nc3ccccc23)cc2c1NC(=O)CO2
Cc1[nH]c(C)c(S(=O)(=O)N2CCC(N)CC2)c1C(=O)N1CCN(c2ccc(F)cc2)CC1
O=c1[nH]c2ccc(OCC(O)CNCC3COC(c4ccccc4)(c4ccccc4)O3)cc2[nH]1
O=C(Nc1ccc(Cl)cc1)Nc1ccc2c(c1)OCO2
CC(C)NCC(=O)OC(=O)c1ccccc1-n1cccn1
CCn1cc(C(=O)NC(CCCN=C(N)N)C(=O)OC(C)C(=O)NC(C)c2ccc(-c3ccccc3)cc2)c2cc(C(=O)OC)ccc21
CC(=O)Cc1ccc(NN2CCC(C(=O)Nc3ccc(-c4noc(-c5ccccc5)n4)cc3)C2)cc1
O=C(Sc1nc2ccncc2n1Cc1ccco1)c1ccc(CNc2ccc(C(F)(F)F)cc2)cc1
Cc1nc(-c2ccc3c(c2)CCN(CCCCN2C(=O)c4ccc(-c5c(C)noc5C)cc4C2=O)CC3)no1
CNc1cc(F)cc(-c2nc(N3CC4CC(C(=O)O)NC4C3)cnc2-c2cnn(C)c2)c1
NC1(CNC(=O)C2CCC2)CCN(c2ncnc3[nH]ccc23)CC1
CCC1OC(=O)C(C)C(C2CCOC(N(C)OOC)C2O)C(C)C(OC(=O)Cc2cn(C)c3ccccc23)C(C)CC(C)C(=O)C(C)C(O)C1(C)O
COc1ccc(C=NNC(=O)c2ccccc2O)cc1COc1ccccc1
Cc1ccc(S(=O)(=O)N2CCN(S(=O)(=O)c3ccc(Br)cc3)CC2)cc1
Fc1cccc(F)c1-n1nnc(-c2cccnc2)n1
CN(C(=O)N1CCC(C2Cc3ccccc3C2)CC1)C1CCC1
C#CCOCCOCCOCCNc1nc(N2CCN(C)CC2)nc(N2CCN(C(=O)C(C(C)C)n3cc(C(N)CO)nn3)CC2)n1
CC(=O)c1cccc(-c2nc(C)c3[nH]c(=O)n(C)c3n2)c1
COc1ccc(-n2ncc3c(NN=Cc4ccccc4)ncnc32)cc1
CC1(C)OC(CC=CC[N+](C)(C)[O-])=CC1=O
COc1cc2[nH]c(C)c(-c3ccc(F)cc3)c(=O)c2cc1Cl
O=C(NC(=O)c1c(F)cccc1F)Nc1ccc(C2CN3CCC2CC3)c(Cl)c1Cl
CCOc1nc(NC(=O)Cc2ccccc2)cc(N)c1C#N
N#Cc1ccc(OC2CC2)cc1Nc1ncnc(Nc2cccnc2OCC2CC2)n1
COCC(C)n1c(C)cc(C(=O)Cn2nc(C)cc2C)c1C
OCC1OC(c2cc(Cc3ccc(O)cc3)c(Cl)c3c2CCC3)C(O)C(O)C1O
COC(=S)N1CCN(S(=O)(=O)c2ccc(O)c(C)c2)CC1
COc1ccc(CNC(=O)c2cc(=O)c3ccc(C)cc3o2)cc1
O=C(O)C(=O)Nc1nc(-c2cc3cc(F)ccc3o2)cs1
NC(=O)CN1CCCC1=Nc1ccc(Cl)cc1Cl
CS(=O)(=O)N1CCN(C(=O)N2CCCC2C(=O)Cc2ccc(F)cc2)CC1
O=C(O)CCc1cccc2c1CCC(NS(=O)(=O)Cc1ccccc1Cl)C(=O)N2Cc1ccc(-c2ccccc2-c2nn[nH]n2)cc1
CCCCOC(=O)N(CCCN)CCCN
COCn1c(C=O)c(-c2ccccc2)c2cc(OC)ccc21
OCN1CCCC1Cc1nc(-c2ccoc2)c(-c2ccc(F)cc2)s1
COc1ccc(N2C(=O)C(=CN3CC(C)C(c4cccc(Cl)c4)=N3)C(=O)N(Cc3c(F)cccc3Cl)C2=O)cc1
CON=C1C2C(=O)NC(c3ccccc3)C1C(c1ccccc1)NC2c1ccccc1
CS(=O)(=O)NCC1OC(CO)C(O)C(O)C1O
N#CC(=Cc1cccs1)C(=O)N1CCOCC1
O=C(Cc1cccs1)NS(=O)(=O)c1ccc2c(c1)OCCO2
CC(OC(=O)c1ccccn1)C(=O)NCCc1ccccc1Cl
CC(=Cc1ccc(Cc2cccnc2)cc1)C(=O)O
N#Cc1ccc(CC2CCC3C(c4ccccc4)=C(c4cc(Cl)c(OC(=O)CON)c(Cl)c4)N(C(=O)O)C23)cc1
O=C(Cn1ccc2ccccc2c1=O)Nc1ccc(Cc2ccccc2)cc1
COc1cc(OC)c(Oc2ccc(S(=O)(=O)Nc3ccc(F)cn3)cc2C#N)cc1Cl
O=C(Nc1ccccc1Oc1ccccc1)Nc1ccccc1C(F)(F)F
Cc1c2ccc(ON(C)CCN(C)C)cc2nc2c(-c3ccccc3)cc(C(=O)CCN(C)C)cc12
Cc1cc(NN=C2CCCCC2)oc(=O)c1
O=C(CCn1ncc2c3ccccc3n(Cc3ccc(Cl)cc3)c2c1=O)C1CCN(N2CCCCC2)CC1
CC(=O)OC1CC2(O)C(C(=O)C(O)C(O)C(NO)c3ccccc3)C3C4(O)COC4CC(O)C3(C)C(=O)CC(=C1C)C2(C)C
C=CCn1c(=O)c2c(nc(-c3ccc([N+](=O)[O-])o3)n2CCC)n(C)c1=O
CN(C)CCCCc1cc(I)c(ON(C)C)c(I)c1
CC(=O)NCCN(Cc1ccco1)C(=O)c1cccc([N+](=O)[O-])c1
CSc1ccc(-c2nc(-c3ccc(O)c(O)c3)sc2NN=C2C(=O)Nc3ccc([N+](=O)[O-])cc32)cc1
CC(C)CCC1=CC(C2C(C)CC3C4CC=C5CC(O)CCC5(C)C4CCC32C)OC1=O
O=C(C=Cc1ccc(Cl)c(Cl)c1)NCCCCCOc1cccc(Cl)c1C1CCN(CCN2CCCC2)CC1
c1ccc2c(c1)CC(CNc1ncc3c(ccc4ccccc43)n1)C2
COc1ccc2c(c1)N(CCNC(=O)Nc1ccccc1C(F)(F)F)C(=O)CO2
NC(=O)c1cc([N+](=O)[O-])ccc1N(Cc1cccc(O)c1)Cc1cccc(O)c1O
CC1CCC(NC(=O)N(CCCl)N=O)CC1
CCC12CCCCC1C1CCC3=CC(=O)CCC3(C)C1(C)CC2
CC(C)(C)OC(=O)N1CCC(NC(=O)c2cccnc2Oc2ccc(Nc3ccccn3)cc2)CC1
CN1CCN(C(=O)Oc2ccc3c(c2)c2ccccc2n3O)CC1
O=C(NC(=O)C(Cc1ccc(OP(=O)(O)O)cc1)N1CCC(n2c(=O)[nH]c3ccccc32)CC1)C1Cc2ccccc2CN1
COc1ccc2c(c1)CC(NC(C)CCc1ccccc1)CO2
O=C(O)C(=O)c1ccc2c(c1)CCN(S(=O)(=O)c1ccc(Cl)cc1)C2c1ccc([N+](=O)[O-])cc1
O=c1nc(NCCc2ccccc2)[nH]c2[nH]ncc12
Cc1cc(C)n(-c2nc(N)nc(C(=O)O)c2Cl)n1
NS(=O)(=O)ON1C(=O)c2ccc(NC(=O)c3ccccc3)cc2C1=O
COc1ccc(NC(=O)CN(c2ccccc2OC)S(=O)(=O)c2ccccc2)c(C)c1
CC(=O)Oc1cccc2oc(=O)ccc12
CCOC(=O)c1sc(NCC(=O)SC(=S)N2CCCC2)nc1C
O=C(Cn1cccc1)NC12CC3CC(CC(C3)C1)C2
CCOC(=O)c1sc2nc(-c3ccccc3)cc(C(F)(F)F)c2c1NNc1c(C)cccc1Cl
CNC(=O)c1sccc1NC(=O)c1cc(F)ccc1F
O=C(c1cc(CCO)on1)C1CCN(C(=O)NCC(O)CCc2ccco2)CC1
CC(=O)NCCCOCCOC(CNC(=O)c1ccccc1)CN(C(=O)Oc1ccccc1)C(=O)c1ccccc1
O=S(=O)(Nc1nccs1)c1ccc(Oc2ccccc2-c2c[nH]cn2)c(F)c1
CC(=O)OC1C=C(C)CC(C(C)CC#N)CC2(C)C(Cc3ccccn3)CCC(C)C12
COc1ccc2c(OC34CC3C=CCCCN(C)C(=O)C3CC(C(=O)NS(=O)(=O)C5(C)CC5)CC3C(=O)N4)cc(-c3nc(C)cs3)nc2c1C
COc1ccc(-c2nc3ccccn3n2)cc1
NCC1CCN(c2cc3c(cc2F)c(=O)c(C(=O)O)cn3-c2ccc(F)cc2)CC1
O=C(Nc1cccc(-c2cnc3nccnn23)c1)N1CCC(c2ccccc2)CC1
CNC(=O)C=CC(=O)O
Oc1ccc(C2=Cc3ccccc3C3=NCCN23)c(O)c1
C=S(c1ccc(F)cc1)n1c(-c2ccccc2O)cc(-c2ccco2)cc1=O
CCn1ncc(NC(=O)c2nc(OCC3CCOCC3)ccc2Nc2cncnc2)c1C(N)=O
CS(=O)(=O)Nc1cc(Cl)ccc1O
CC(N)C1CCN(c2ccccc2)C1
Cc1ccnc2c1c(C(F)(F)F)cc[n+]2C1OC(CO)C(O)C1O
O=C(CCS)C(=O)c1cccc(NNC2CCCC2)c1
CC(=O)NC(Cc1cc(F)cc(F)c1)C(O)CNC1(c2cccc(C3CCOC3)c2)CCC1
CS(=O)(=O)c1ccc(-c2ccc(CC(C#N)NC(=O)C3NC4CCC3C4)c(F)c2)c(F)c1
CCOc1n[nH]c2cc(OCC(O)CN3CCN(C(=O)CNCC(C)C)CC3)ccc12
CC(C)(C)c1ccc(CN2CCC3(CC2)C(=O)NCN3c2ccccc2)cc1
C=C1C(=O)C23CCC4C(C)(C(=O)O)CCCC4(C)C2CCC1C3
CCCCn1c(=O)n(CCC)c(=O)c2nc(C34CC5CC(CC(C5)C3)C4)[nH]c21
CC(C)CC1OC(n2cnc3c(NCO)ncnc32)C(O)C1O
CCCCCCCCCCCCCC=C1CC(O)C(CO)O1
COc1ccc(-c2c[nH]nc2-c2ccc(OCc3ccc4ccccc4n3)cc2)cc1Cl
COc1cccc(Nc2cc(-c3ccc(Cl)cc3)n(-c3ccccc3)n2)c1
COc1ccc(NC(=O)CCc2cc(-n3ccc4ncnc(Nc5cc(OC)c(OC)c(OC)c5)c43)cs2)cc1OC
COc1ccc(NC(=O)CN2CCCC(Cn3cncn3)C2)c(OC)c1
COCCOC(=O)C1=CC(C)C2CCC(C#N)=C(C(=O)O)C12
CCC1(O)C(=O)OCc2c1cc1n(c2=O)Cc2cc3cc(C4=CC=CC=c5cc[nH]c5=C4)ccc3nc2-1
Fc1ccc(-c2cc(-c3ccccc3)c3c(-c4ccccc4-c4ccc(-c5ccc(Cl)cc5)cc4)nc4ccccc4n23)cc1
CCc1n[nH]c(=O)n1N=Cc1ccc(O)c(OC)c1
CSc1ccccc1CC1CCN(C(=O)NCc2ccccc2Cl)CC1
CC(=O)OC1CCC2(C)C(CC(O)C3(C)C2CC(OC(C)=O)C2(C)C4CC(C)(C)CCC4(C(=O)O)CCC23C)C1(C)C
COC(=O)c1ccccc1ON=C(C)C1C(=O)C=C(C)C(C)C1=O
O=C1c2ncc(C#Cc3cccc(Cl)c3)n2CCN1c1cnccc1C1CC1
CN(C)CCCNC(=O)c1ccc(N(C)CCc2ccc(-c3cccc(OC(=O)N(C)C)c3)cc2)cc1
CCOC(=O)N(C)C
NCCCOc1ccc([N+](=O)[O-])cc1
O=C(CNS(=O)(=O)c1ccc(Cl)cc1)Sc1ccc(-c2ccco2)nn1
C=CC1CC1(NC(=O)C1NC(=O)OCCCCCOC2CC(Cc3ccc4ccccc4c3)N(C2)C1=O)C(=O)NC1CCCCC1
O=c1oc2ccccc2c2sc(Nc3ccccc3)nc12
CN1CCC(NC(=O)c2ccccc2C2(O)CCCN(C)C2)CC1
COc1cc2nc(N3CCN(S(=O)(=O)c4cccc(Cl)c4Cl)CC3)sc2cc1OC
CSc1nc(Nc2cccc(Br)c2)c2ccccc2n1
O=C(O)C1(Oc2ccccc2C2CCCCC2)CCN(CC2CC2)CC1
O=C(Nc1ccccc1)C1(c2ccc3ccccc3c2)CCOCC1
CCN(CC)C(=O)c1oc2ccc3c(c2c1C)CC1(C3)C(=O)NC(=O)N1C
COc1ccccc1-c1noc(-c2cn(C3OC(CO)C(O)C3O)c3ncnc(N)c23)n1
COc1cc(C2CNCCS2)ccc1Oc1ccc2ccccc2c1
Cn1ccc2c(OCCN3CCCC3)nc(-c3ccc(NC(=O)C4CC4)cc3)nc21
O=C(Nc1ccccc1)c1nc2cc(Cl)ccc2[nH]1
COc1ccc(C2NC(=O)C3CCCN32)cc1OC
COc1ccc(-n2cc(C(=O)O)c(=O)c3cc(F)c(N4CCN(CC#Cc5cnc6cc(OC)c(OC)c(OC)c6c5)CC4)cc32)cc1
COc1ccc(CN2C(=O)C3CCCN3C(=O)c3c(C)csc32)cc1
O=C1NCCCCCCCCOP(=O)(O)NCCNCCN2CCN(CC2)Cc2ccccc2N1
CC(C)(C)n1cc2c(n1)C(=O)NC1(CCN(C(=O)C3=C4CNCCN4C4CC4NC3)CC1)C2
FC(F)(F)c1ccc(N2CCNCC2)cn1
COc1ccc2c(c1)CC(N1CCN(c3cccc(Cl)c3)CC1)CC2
O=S(=O)(Nc1ccncn1)c1ccc2c(-c3cc(C(F)(F)F)nn3-c3ccccc3)nccc2c1
O=C(O)CCCc1ccc(NC(=O)c2ccccc2)cc1
COc1ccccc1CC(=O)NC(C(=O)NC(=O)C(CCCN=C(N)N)OCc1ccccc1)C(C)C
CCc1[nH]c2c(ccc3[nH]c(C)c(C(=O)O)c(=O)c32)c1C
CCCCc1c(C(=O)OCc2cccc(Br)c2)[nH]c2ccc(CC(C)C)cc12
CNC(CC(C)C)C(=O)NC(=O)n1c(=O)[nH]c2ccc(Cl)cc21
COc1ccc(-n2nc3c(c2NC(=O)CCc2ccc(Cl)cc2)CCSC3)cc1
COc1ccc(-c2cccc(CNC3CCCCC3)c2)cc1C(=O)N1CCC(O)CC1
CC1(C)Cc2cccc(OC(=O)CCc3ccc(NN4CC5CCC(C4)N5Cc4ccc5c(c4)OCO5)cc3)c2O1
Cn1nc(C(N)=O)c2c1-c1cc(N3CCOC(CN)C3)ccc1CC2
Nc1ncnc2c1ncn2C1OC(OC(=O)c2ccccc2)C(OC(=O)c2ccccc2)C1COC(=O)c1cccc2ccccc12
O=C(NCc1cccnc1)c1cccc(S(=O)(=O)N2CCCCC2)c1
CC(=O)N1CCC(C(Oc2ccccn2)C(=O)O)CC1
CC(C)CNC(CC(C)C)C(O)CC(=O)NC(=O)C(Cc1c[nH]cn1)NC(=O)C(Cc1ccccc1)NC(=O)C(C)C
CC(C)n1cc[n+](Cc2c(-c3ccc(Br)cc3)oc3c2C(=O)C(O)=C(c2nccs2)C3=O)c1
CC#Cc1ccc(-n2c(CN3CCN(C)CC3)nc3ccc(F)cc3c2=O)cc1
CCCc1nc2c(C)ccnc2n1Cc1ccc(-c2ccccc2-c2nn[nH]n2)cc1
CCSc1nc2c(c(=O)n1-c1ccc(OCC(=O)Nc3ccccc3)cc1)SC(C)C2
COc1cc(Cl)c(Nc2nc(Br)cn(C(CN)C3CC3)c2=O)c(Cl)c1
O=C(c1ccccc1)N1CCN(CCCNC(=O)C23CC4CC(CC(C4)C2)C3)CC1
COCCNc1nc(NC(C)C)nc(C)c1-c1ncc(Cl)c(-c2ccc(OCC3CC3)c(C#N)c2)n1
CC1CN(C(C)CO)C(=O)c2cc(NCN(C)C(=O)Nc3ccc(C(F)(F)F)cc3)ccc2OC1C(=O)Cc1cn(C)c2ccccc12
COc1ccc(-c2c(C(=O)N3CCN(c4ccccc4C(F)(F)F)CC3)cnn2-c2ccc(Cl)cc2Cl)cc1
COc1cc(NS(=O)(=O)c2ccc(NC(=O)Nc3ncc(Br)s3)cc2)nc(OC)n1
CC(=O)Nc1ccc(NC(=O)CC(NS(=O)(=O)c2cccc3cccnc23)C(=O)NCc2cccnc2)cc1
CC(C)(C)S(=O)(=O)CCNC(=O)COc1cccc(C#N)c1
CCC(C)(C)C1(C)CCC(C(=O)NC(=O)C(Cc2ccc(-c3cccc(C(F)(F)F)c3)cc2)OC(C)C)CO1
Cc1ccc2c(c1)C(CC(=O)NCc1ccco1)C(=O)N2
CCN(CC)CCCCCNc1ccc(NCCCN(C)C)c2c1C(=O)c1ccccc1C2=O
O=S(=O)(NCCCCO)C1OC1c1ccccc1
CCCc1ccc(N(NC(C)=O)c2ccccc2)nc1
CN1CCN(c2ccccc2)C2(CCN(C3CCCC3O)CC2)C1=O
COc1cccc2c1c(=O)c1c(O)c3c(cc1n2C)[nH]c1cc(F)ccc13
O=c1[nH]c2nccc(Oc3ccc(NS(=O)(=O)c4ccc(Cl)c(Cl)c4)c(F)c3)c2[nH]1
Cc1ccc2nc(-c3cc4ccc(-n5c(C)ccc5C)cc4oc3=O)[nH]c2c1
CC(C)Cc1cc(CNC2CC(C(N)=O)N(c3nccs3)C2)[nH]n1
Cc1ccc(NC(=O)Nc2ccccc2[N+](=O)[O-])cc1
CC(=O)NC1=NN(C(C)=O)C(c2ccc(Cl)cc2Cl)S1
COC(=O)c1ccc2c(c1)S(=O)(=O)c1ccc(C)cc1C2=O
Cn1ncc(-c2cnc(N3CCCC3c3nccs3)c(F)c2)c1-c1nc2ccccc2s1
CSC1CC(=O)N(C)c2ccc(cc2)-c2ccc(c(O)c2OC2Cc3ccccc3C2)C(=O)N1
O=C(NC1N=C(c2ccccc2)c2ccccc2NC1=O)c1cccc(Cl)c1
COc1cccc(N2CCN(c3ccc(C(CC(N)=O)NC(=O)NCc4ccccc4)cc3[N+](=O)[O-])CC2)c1
CC(NCC(=O)C1OC(CO)CC2c3cc(NC(=O)C4CCOC4)ccc3OC12)c1ccccc1
O=C(O)c1ccc(-c2ccc(-c3nc(C(=O)O)co3)s2)cc1
O=c1ccc(S(=O)(=O)c2ccc(Br)cc2Cl)cn1-c1ccc(Cl)cc1C(F)(F)F
CCn1cc(C(=O)O)c(=O)c2cc(F)c(N3CCN(CC(=O)O)CC3)cc21
Cc1c(C(=O)c2ccccc2)c2ccc(OC(F)F)cc2n1Cc1cccc(OC(C)C(=O)O)c1
Cn1c(=O)c(C(=O)N2CCC(C3CC3)CC2)c(C=CC(=O)O)c2ccc(Cl)cc21
CN(C)C1CCN(CCCCCN2c3ccccc3Sc3ccc(C(C)(C)C)cc32)CC1
COc1ccccc1C(=O)NC(=O)C(CC(C)C)NC(C)Cc1ccccc1
COc1cc(-c2nc3cccc(Cl)c3s2)cc(OC)c1OC
O=C(O)c1cc(NC(=O)c2cc(=O)c3cc(F)cc(F)c3[nH]2)cc(C(=O)O)c1
COCCC(=O)Oc1ccccc1N1CCN(CCCc2ccccc2)CC1
CN(C1CCCNC1)S(=O)(=O)c1cccc(OC(F)F)c1
CCOc1ccccc1OCC(=O)Nc1ccc(N2CCOCC2)cc1N1CCOCC1
Cc1cccc(C)c1C=Cc1ccc2ccccc2n1
CC1(C)CCC2(C(=O)O)CCC3(C)C(CCC4C5(C)CCC(O)C(C)(C)C5CCC43C)C2C1
CN(Cc1ccc(Cl)s1)C(=O)c1cnn2c(=O)[nH]ccc12
CSc1ccc(S(=O)(=O)CC2CCCCC2NCC(=O)NC(=O)c2cc(NC(C)=O)cc(NC(=O)CN)c2)cc1
CCN1C(=O)C(=C2C(=O)N(C)c3ccccc32)SC1=S
O=C(NCc1ccc(F)cc1Cl)c1ccc(-n2ccc3ncccc32)cc1Cl
O=C(O)C(=O)C1CCCCC1C(=O)c1nc2ccccc2s1
Cc1oc(-c2ccccc2)nc1CCNC(=O)OC(C)CN1CCCC1
Cc1ccc(CSC(C)C(=O)C(=O)c2cccc(NNc3ccccc3C)c2)cc1
Cc1ccccc1CN=C(NO)c1ccnc(Oc2c(F)c(F)cc(F)c2F)c1
CC1(C)CC2CC(C)(CN2C(=O)c2ncccc2-c2cccnc2)C1
Oc1ccc(CNc2ccc(C(F)(F)F)nc2)c(O)c1
CCC(Sc1nc2ccccc2o1)C(=O)Nc1nc2ccccc2s1
Cc1[nH]n(CBr)c(=O)c1-c1cccc(C#N)c1
COc1ccc(Cl)cc1CNc1ccncc1
CC(C)(C)OC(=O)N1CCN(C(=O)CC(NC(=O)NC(CCC(N)=O)C(=O)O)c2ccccc2)CC1
CCOC(=O)C(Cc1ccc(OC(C)C)cc1)NCCNOc1cc(C(=O)CC)cc(OC)c1OC
CCN=C(Cc1ccc(C(=O)NC(C(N)=O)C(C)C)s1)C(=O)NC(Cc1ccccc1)C(=O)OCc1ccccc1
CC(C)Cc1c(CC(=O)O)oc(-c2ccccc2)c1-c1ccccc1
Cc1cc(=O)oc2ccc(OCC(=O)NNC(=O)COc3csc(-c4cccc([N+](=O)[O-])c4)n3)cc12
Cc1ccc(C)c(NC(=S)N(CCCN2CCOCC2)Cc2ccncc2)c1
CCCN(C(=O)c1cn(C2CCCCC2)c(=O)c2c1c1ccccc1n2C)c1ccccn1
COCCNC(=O)CN1CCN(Cc2ccccc2)CC1
CN(C)CC#Cc1ccc(C2=C(c3ccc(F)cc3)C(=O)NC2=O)cc1
CC=CC1=C(COC(C(=O)NC(=O)OCC)C(C)C)C(=O)C2(O1)c1c(cc(C)cc1C(C)=O)OC(=N)C2C#N
CC(Nc1cc(C(F)(F)F)cc2ncccc12)C(=O)OCc1ccccc1
CON=C(C(=O)NCC1=C(C(=O)O)N2C(=O)C(Sc3[nH]ncc3[N+](=O)[O-])C2SC1)c1csc(N)n1
Cc1cc(Nc2cccc(Cl)c2)nc(=S)[nH]1
CN1C(=O)C(=NNc2nc(N3CCOCC3)c3sccc3n2)c2ccccc21
O=C1Nc2ccccc2C12CCN(C1CCCc3ccccc31)CC2
CCCCN1CC(c2ccccc2)(c2cc(C)cc(C#N)c2)NC1=O
Cc1cc(NC(=O)CSCc2nc(=O)c3c(C)c(C)sc3[nH]2)no1
CCONc1nc(C(=O)C(=O)COc2ccc(OC)cc2)cs1
CNc1ncccc1NC(=O)c1ccc(N2CCCS2(=O)=O)c(C)c1
O=C(Cc1ccc(Br)cc1)NC(=O)c1coc(-c2ccc(CN3CCOCC3)cc2)n1
COC(=O)C1=C(c2cccc3ccccc23)CC2CCC1N2C(=O)NCCCN1CCOCC1
c1ccc(C2c3ccccc3OC2CC2CC2)cc1
CCOc1ccccc1NC(=O)COCC(=O)Sc1nc(-c2cccs2)nc2sc(C)c(C)c12
COc1ccc(C(O)=C(I)Nc2ccccc2)cc1
CCOc1ccc(CC2CCCN(CC(=O)c3ccc(ON4CC(N)CC4OC)cc3)C2)cc1
CC(C)(C)OC(=O)N1CC(N)C(c2ccc(Cl)cc2Cl)C1
COc1ccc(COC(=O)N(C)CC2Oc3cc(C=Cc4ccccc4)ccc3S(=O)(=O)N(N)CC2C)cc1
OCc1cc2c(ccc3ccccc32)nc1-c1ccccc1
Cn1c2c(c3ccccc31)Cc1c(OS(=O)(=O)C(F)(F)F)cccc1-2
CN(C)c1ccc(C=C2C(=O)N(c3ccccc3)N=C2C(F)(F)F)cc1
NCCCCNc1[nH]c(=O)nc2[nH]cnc12
COc1ccc(C2CC(=O)N(C)C2C(O)c2ccc(Cl)c(Cl)c2)cc1
O=C(O)c1cc(-c2ccccc2)c2ccc(=O)cc-2[nH]1
NC1=NCCO1
COc1ccccc1C=Nc1sc(N2CCOCC2)cc1C(N)=O
CC1(C)C(=O)Nc2ccccc2N1C(=O)CSc1nccnn1
CC(C)(C(=O)NS(=O)(=O)c1ccc(Cl)cc1)N(c1ccccc1)C1CCCCC1
CCNC(=O)N(Cc1ccccc1)C1CCc2ccccc21
CC(=O)NC(C)Cc1ccc(C#Cc2cnc(NC3CC3)nc2)cc1
ON=C1c2ccccc2C2CC(c3ccc(Cl)cc3)N12
O=C(NN=Cc1ccc(O)cc1)c1ccc(Cl)cc1
CCOc1ccc(NC(=O)CN(C)C(=O)CNc2ccc(Cl)c(C(F)(F)F)c2)cc1OCC
COC(=O)C1(C)N=C(N2CCC2)c2cc(OC)c(OC)cc2N1
COc1ccccc1NC(=O)C(C)N(C)CCC(=O)Sc1nc(=O)cc(C)[nH]1
CC(=NNC(=S)N1CCC2=C(CCC2)C1)C1SC(=O)NC1=O
Cc1cccc2cc(C(=O)NNC(=S)NC(=O)c3c(F)cccc3F)c(=N)oc12
Oc1ccc(C=NNC(=S)Nc2ccc3ccccc3c2)cc1
O=C(Nc1cc(C(F)(F)F)ccc1F)C(=O)c1ccc2c(c1)ncn2C1CCCC1
COCc1cc(-c2cc3c(Nc4cc(OC)c(Cl)cc4Cl)c(C#N)cnc3s2)co1
CNC(=S)Nc1cc(C)n[nH]1
CC(C)C1CN(OCc2nccn2C2CCOCC2)CC1F
O=C1NC(=O)C(CN2Cc3ccccc3C2=O)(c2ncco2)N1
Cc1cc(OOc2ccc(C(=O)C(=O)c3ccccc3C)cc2)c2c3c(c(=O)oc2c1)CCC3
Cc1ccc2c(N)c(C(N)=O)sc2n1
Cc1c(O)c(C(C)C)c(O)c(C(C)C)c1CCCc1ccccc1
COc1ccc(CC(=O)N2CCOCC2)cc1S(=O)(=O)N(C)C1CCCCC1
CCOC(=O)c1ccc(C#Cc2ccc(CC(C)NC(C)=O)cc2)cc1
COc1ccc(-c2cc3cc(Cl)ccc3[nH]2)cc1
O=c1[nH]nc2c3ccccc3c(-c3ccccc3)nn12
O=C(Cn1cnc2c(nnn2-c2ccccc2)c1=O)N1CC(O)C1
COc1ccc2cc(-c3sc(N)nc3-c3ccncc3)ccc2c1
Cn1nc(C(N)=O)c2c1-c1nc(NC3CC3)ncc1CC2
Cc1nc(Nc2ccc(Cl)cc2)cc(Nc2ccc(Cl)cc2)n1
N#Cc1cccc(Oc2ccc(-c3cccnc3)c(F)c2)n1
Clc1ccc(OCc2cccnc2)c2ncccc12
COc1cc(CC(=NNC(=O)COc2cccc(Cl)c2)c2ccccc2)ccc1O
CCOC(CNc1ncnc2[nH]cnc12)c1ccccc1
CCOC(=O)N1CCC(n2c(=O)[nH]c3ccccc32)CC1C(=O)C(=O)c1ccccc1NN1CCN(c2cccnc2)CC1
CCCNC(=O)OC1CC(OC)OCCCCCOC2CC(CO2)N(C(=O)c2ccccc2)CC1OC
Cc1cc(NCC(=O)OC(=O)C=C(c2ccccc2)c2ccc(F)cc2)no1
C=CCNC1=NCC(OCc2ccccc2)N1OC
Nc1ccn(C2OC(CO)C(O)C2O)c(=O)n1
COc1ccc(-c2ccccc2N2CCN(C)CC2)cc1
O=S(=O)(NCc1ccccn1)c1ccc(F)cc1F
CCCOc1nsnc1Oc1ccc(C)cc1Cl
C=CCOc1ccc(-c2nc3ccc(F)cc3c(C(F)(F)F)c2C)cc1
CCCCCCOc1c2c(cc(CC)c1SCC(N)C(=O)O)C(C)(C)CCC2
CCCCCC(=O)OCCCCCCCC1=C(Br)C(=O)C(Br)=C(Br)C1=O
CC(Nc1nc(N2CCOCC2)nc(N2CCOCC2)n1)c1ccccc1
COC(=O)C1CC2CCN1CC2c1ccnc2cc(OC)ccc12
COc1cccc(C(=O)Oc2ccc3ccccc3c2Cl)c1
Cc1noc(NNc2ccc(S(=O)(=O)C(=O)c3ccc(C#N)cc3)cc2)c1C
COCCOCCOCc1cnc(-n2cccn2)c(COc2ccc(-c3cn[nH]c3-c3cccnc3)cc2)c1
Cc1cc(C)c(C(=O)COC(=O)c2ccc[n+]([O-])c2)cc1C
CC(C)c1cc2c(s1)C1=NC(=NC(C)(C)C2)C(=O)N(Cc2cccc3ccccc23)N=C1
Nc1cc(N)nc(SC(=O)CNCc2ccccc2F)n1
Cc1cccc2nc(-c3ccc(-c4cccc(NC(=O)CCCCCCC(=O)NO)c4)s3)[nH]c12
Cc1nn(-c2ccc(N3C(=O)CCC3=O)cc2)c(C)c1CCC(=O)Nc1ccccc1Cl
c1cncc(-c2ccc3c(c2)CCN(CCCn2ccc4ccccc42)CC3)c1
COc1ccc(-n2cc(C(=O)Nc3ccncc3)c3ccccc3c2=O)cc1
CC12CCC3c4ccc(O)cc4CCC3C1CC(=CCSC(c1ccccc1)(c1ccccc1)c1ccccc1)C2O
NC1CCN(c2c(F)cc3c(=O)c(C(=O)O)cn(C4CC4)c3c2F)C1
O=C(CNc1ccccc1Sc1ccccc1)N1C(=O)NC2(CCCC2)C1=O
CC(C)CCn1c(=O)c2nc(Cc3cccs3)[nH]c2n(Cc2ccsc2)c1=O
COC(=O)CCN[N+]([O-])=NOCC1OC(n2cnc3c(N)ncnc32)C(O)C1O
O=C(O)C(=O)N1CCC2(CCC(Cn3nccc3C3CC3)CC2)CC1
CCOC(=O)CCn1c(-c2ccc(OC)cc2)cc(C(=O)Nc2ccc3c(c2)OCO3)c1C
Cc1ccccc1OCC(=O)NNC(=S)NC(=O)c1cccs1
COc1ccc(CN2CCC(n3nc(-c4ccc(NC(=O)c5ccccc5)c(OC)c4)c4c(N)ncnc43)CC2)c(OC)c1
CCC1CC(CC(S)CN2CCC(CCc3ccc(OC)cc3)CC2)C(=O)N2CCc3c([nH]c4ccc(Cl)cc34)C12
CCCCNC(=O)C(N)CCCN
CC(C)(C)C1N(C(=O)NCc2ccccc2)C(=O)C1(C)Oc1ccc(C(=O)O)cc1
CN1CN(c2cc3c(cc2F)c(=O)c(C(=O)O)cn3C2CC2)CCN1
CCn1c(-c2cc(C(F)(F)F)ccc2Cl)c(O)[nH]c1=O
CC(=O)C=C1CC2C3CCc4cc(O)ccc4C3CCC2(C)C1=O
CC(CC(=O)c1ccc(ONCCc2c[nH]cn2)cc1)C(C)(C)C
CN(Cc1cccs1)c1nc(-c2ccco2)nc2c1cnn2C
CC(C)(C)OC(=O)N1CCN(c2ccc(C3CC(=O)N(CCN4CCCC4=O)C3)cc2F)CC1
COC(=O)CCCC(=O)N1CCC2(CC1)NCCc1[nH]cnc12
CCCc1cc(-c2ccc3oc(-c4ccccc4F)cc3c2)n(-c2ccccc2)n1
Cc1ccc2nc(C)c3c(C)nc(-c4ccco4)n3c2n1
CN(C)c1ccc(C=CC(=O)O)cc1
CNCc1cccc(Oc2ccc(Cl)cc2)c1
NC1=NN(c2ccccc2)C(=O)C1=Cc1ccc(OCc2nc3ccccc3s2)cc1
CC(C)CN1CCCC1c1cc(-c2ccccc2)cc(-c2nsc(N)n2)c1
Cc1noc(-c2cc3cc(-c4cc(C(=O)NCc5c(F)cccc5Cl)nn4C)ccc3[nH]2)n1
FC(F)(F)c1ccc(-c2nnc(Cc3ccc(Cl)cc3)n2-c2ccc(Cl)cc2)c(Cl)c1
COc1cc([N+](=O)[O-])ccc1NC(=O)c1ccco1
CONc1ccccc1C(=O)C(=O)N1CCC(S(=O)(=O)c2ccc3c(c2)OCCO3)CC1
COc1cccc2c1CC1CCCCN(C(=O)c3cn4cc(C)sc4n3)C1C2
CN(C)Cc1ncccc1Oc1ccc(Cl)cc1
CCCCc1ncc(C=C(Cc2cccs2)C(=O)O)n1Cc1ccc(C(=O)O)cc1
O=S(=O)(O)c1ccc(N=C2C=CC(=Cc3ccc(Nc4c5ccccc5nc5ccccc45)cc3)C=C2)c(S(=O)(=O)O)c1
CCOc1c(Br)cc(C=C2SC(=S)N(C(C)C)C2=O)cc1OC(=O)c1ccccc1
COc1ccc(C#Cc2ccc3c(c2)C2C(CCN2CCCNC(=O)CCl)C(CO)N3)cc1
CC(=O)NCC1COC(NC(=O)C2CC(O)CN2C(=O)CCN)C1O
Cc1ccc(Sc2c(C(=O)c3ccc(Cl)cc3)[nH]c(N)c2C(=O)NCc2ccco2)cc1
CCOC(=O)c1ccnc2ccccc12
N=C(N)NC(CCCNC(=O)C(Cc1ccccc1)NC(CC1CCCCC1)C(=O)NC(=O)c1ncc[nH]1)C(N)=O
CCONc1scc(-c2ccccc2)c1C(=O)C(=O)CN1CCOCC1
Cc1cc2cnc(=O)n(-c3ccc(S(N)(=O)=O)cc3)c2cc1C
O=C(NC1CCC(CCN2CCN(c3nccc4occc34)CC2)CC1)c1ccc(Cl)cc1
COc1ccc(C=C(NC(=O)c2ccco2)C(=O)NC2CCCCC2)cc1
O=C(NCCN1CCC(C(=O)C2CCCO2)CC1)Nc1ccc2c(c1)C(=O)NC2=O
COc1cccc(N(C(=O)CNC(=O)c2ccco2)C(C(=O)NC2CCCC2)c2cccnc2)c1
COc1ccc(P(=O)(c2ccccc2)c2ccccc2)cc1OC
C[N+](C)(C)CC(O)CC(=O)c1ccc(OOc2ccc(C=CC(=O)OCC(c3ccccc3)[N+](C)(C)C)cc2O)cc1
CCn1c(NC(=O)c2ccccc2F)nc2ccccc21
CC(=NNC(=O)CNC(=O)C1CC1)c1ccc(Br)cc1
CCCCOc1ccc(C2c3cc(N(C)C)ccc3S(=O)(=O)CC(CCCC)(Cc3ccccc3)C2O)cc1
Clc1ccc(-c2ccc(C3(c4nc5ncccc5[nH]4)CC3)cc2)c(Cl)c1
Cc1c(C(=O)c2cc(F)ccc2O)sc2cc(NC(=O)NCCCl)ncc12
CC(C)C1NC(=O)C(C(C)C)NC(=O)C(C(O)CC(=O)O)NC(=O)C(C(C)O)NC(=O)C(CCCN)NC(=O)C(Cc2ccc(O)cc2)NC1=O
CC(=O)c1cc(-c2nc3cc(C)ccc3[nH]2)c(N)s1
CCN(C(=O)COC(=O)CSc1ccc(Cl)cc1)C1CCS(=O)(=O)C1
O=C(N1CCCC1)N1CCC(c2noc3cc(-c4cccc5[nH]ncc45)nc(N4CCOCC4)c23)C1
Cc1cccc(N2C(=O)c3c(O)cccc3C2C(=O)NCc2ccccc2)c1
CC(=O)C1C(C)CC2C3CCC4=CC(=O)CCC4(C)C3CCC21C
N#CN=C(NCc1ccc(Cl)c(Cl)c1)c1cnccn1
O=C(O)c1sc(NC(CO)c2ccccc2)nc1Cc1ccccc1
CC1C(c2ccccc2)=NN(c2ccccc2)C1C(=O)OC(Cc1ccccc1)C(=O)c1ccccc1
COc1cc2c(Oc3ccc(NCCCN4CCCCC4)cc3F)ccnc2cc1OC(=O)c1cc(-c2ccc(CN3CCOCC3)cc2)ccn1
Cc1c(Nc2c(C#N)cncc2-c2ccc3c(c2)CCN(C2CC2)C3C(=O)N(C)C)ccc2[nH]ncc12
Cn1ccnc1SC(=O)c1ccc(COCc2ccccc2F)o1
NCCc1cn(Cc2ccccc2)nn1
CC(C)(C)C(=O)OCOC(=O)C1(C)CC(O)C(O)C2(C)C1CCC1(C)C3C=CC(C)(C)C3CCC12
CC(CO)Nc1ccc2c(c1)CC(=O)N(C(=O)C1CC1)CC(C)C(CN(C)Cc1ccc(C(F)(F)F)cc1)O2
O=C1Nc2ccccc2N(S(=O)(=O)c2ccc([N+](=O)[O-])cc2)C2CCCCC12
CC(=O)N1CCN(C(=O)c2cc3cc(F)ccc3oc2=Nc2ccccc2)CC1
NCC1CN(c2nnc(Nc3ccc(C(F)(F)F)cc3)s2)CCC1c1ncc[nH]1
Cn1c(SCCOc2ccc(C3CCNCC3COc3ccc4c(c3)CCC4C(C)(C)C(=O)O)cc2)nc2ccccc21
O=S(=O)(O)Cc1ccc(CCC2=CCCc3ccccc32)c(F)c1
CC(C(=O)N1CCCCC1)n1ccc2cc(S(=O)(=O)N3CCCCC3)ccc21
COc1ccccc1COc1ccc2sc(C(=N)N)cc2c1
O=C1Nc2cc(F)c(F)c(F)c2C(C#Cc2ccccc2)(C(F)(F)F)O1
O=c1[nH]nc2n1CCOCCOc1cc(ccn1)OC2
O=C(c1ccc([N+](=O)[O-])cc1)c1oc2ccc(Cl)cc2c1NC1CCCCCC1
CC(=O)c1nnn(-c2ccc([N+](=O)[O-])cc2)c1C
CCN1CCCCC1CCCCOc1ccc2c(=O)c3ccccc3oc2c1
CC1CN(CC(O)COc2cccc3c2NC(=O)CC3)CCN1c1cn(-c2ccccc2)c2cc(Cl)ccc12
CCN(CC)CCNc1c2c(nc3ccc(F)cc13)CC(CCCCCCBr)(c1ccc(OC)cc1)CC2=O
Oc1cccc(C=Cc2ccc(C=Cc3ccc(O)c(O)c3)cc2)c1
CN1CCN(CCCCOc2cccc(NC(=O)c3cccc(-c4c[nH]cn4)c3)c2)CC1
CC(C)NC(=O)CN1CN(c2ccccc2)C2(CCN(C(=O)c3cccnc3)CC2)C1=O
CCCN(C(=O)CCC(=O)Nc1cc([N+](=O)[O-])ccc1OC)N1CCC(CCN2CCC(C(=O)c3cc(OC)c(OC)c(OC)c3)(c3cccc(F)c3)CC2)CC1
COc1c(C)c2c(c(OC)c1OC)CC1c3cc4c(cc3Nc3ccc(O)cc3N(C)C21)OCO4
O=C(COCc1nc(=O)c2c(-c3ccccc3)csc2[nH]1)Oc1ccc(Cl)cc1
Cc1nn(-c2cc(C3OC(=O)N(C)C3(C)O)ccc2C#N)cc1C(N)=O
CCC1C(C)C=C(C)C(=O)OC(OC2CCC(C)OC2Nc2ncccn2)C2(C)OC(=O)N(NCc3ccccn3)C2C(C)C(=O)C(C)CC1(C)OC
O=C(COC(=O)c1ccccn1)c1ccc(Cl)cc1
Cc1ccc(S(=O)(=O)n2c3ccccc3c3ccc4c(c32)OCO4)cc1
NC1=NC(CCOc2ccccc2Br)CO1
NCc1ccc(Cl)cc1CNCC(C(=O)NC(=O)c1ccc(-c2ccccc2)nc1)C1CCCCC1
COc1ccccc1C1=NN=C2C(=O)c3cc(Cl)ccc3N=C21
Cc1ccc(N2CCN(C(=O)C3CC3)CC2)c(C(=O)N2CCCC2)c1
O=C1Nc2ccc(F)cc2CC(Cc2ccccc2)C1CCCCN1CCN(c2cccc(Cl)c2Cl)CC1
COc1cc2c(cc1OC)CN(C(=O)COc1ccc3ccccc3c1)CC2
CCCNC(=O)Cn1nc(C)c2c(C)n(-c3ccc4ccccc4c3)nc2c1=O
COc1cccc(C2SCC(=O)N2c2cc(OC)c(OC)c(OC)c2)c1O
Cc1cccc(C)c1CNC1CN1P(=O)(NC(CC(C)C)C(=O)C(N)=O)N1CC1CNCOc1c(Cl)cnn(C2CCCCC2)c1=O
Oc1ccc(C=NC2=C(c3nc4ccccc4[nH]3)c3nc([nH]c3Cc3ccccc3)S2)cc1
COc1ccc(CN2C(=O)C(CC(=O)NCc3cccnc3)CC(C(=O)N(C)C)=C2C)cc1
Cc1nc2c(NCCc3ccc4c(c3)OCO4)cccn2c1C
CC1(c2ccccc2)CC(CN)C1
O=C(Nc1ccc(-c2cccc(Cl)c2)cc1)c1ccc(N2C(=O)C3C4C=CC(C4)C3C2=O)cc1
O=C(Cc1sc(Nc2ccc(S(=O)(=O)c3ccccc3)cc2)nc1N=Nc1ccc(O)cc1)c1cccs1
CC1CC2C3CC4OC(c5nc(-c6ccccc6)c(-c6ccccc6)s5)OC4(CO)C2CCC13
CCOc1ccc(NC(=O)C2CCN(C(=O)c3cccc(OC)c3)CC2)cc1OCC
CCCCCCCCCCCCCCC=CCCCCCC1OC(=O)C(C)NC1=O
CN(C)C1CCC(n2cc(C(N)=O)c(Nc3ccc(Cl)cc3)n2)C(C#N)C1
O=c1c2cnn(-c3ccc(Cl)cc3)c2ncn1Cc1ccc(Cl)cc1Cl
COCCC(=O)NCCn1cc2nc(-c3ccco3)nc(Nc3cccc(Cl)c3)c2n1
COC=C(C#N)C(=O)Nc1cccc(NCCC(=O)N2C(=O)C(=Cc3ccccc3Cl)SC2=S)c1
O=C(Nc1ccc(F)cc1)N1CC=CCC1
Cc1nc(CC(=O)N2CC3CCC(C2)N(Cc2ccsc2)C3)cs1
N=C(N)NCCCN1CC(=O)N(C(Cc2cccc(C(=N)N)c2)C(=O)N2CCC(OS(=O)(=O)Cc3ccccc3)CC2)C(C2CCCCC2)C1=O
CNC(=O)c1cnn(-c2nc(-c3ccccc3)cc(-c3ccc(OC)cc3)n2)c1
CC(C)c1nc(CC(=O)Nc2ccccc2-c2ccccc2)cs1
C[N+]1(C)C2OP(=O)(O)OCC2OC1P(=O)(O)O
CCCCCCCCCCCCCC=C1CC(CO)C(OC(C)=O)O1
N#Cc1cn(-c2ccc(C(=O)O)c(O)c2)cc1-c1ccc(Cl)cc1Cl
CC(C)c1cc(CN2CCN(C(=O)C3CC3)CC2)[nH]n1
COc1ccc2nc(NC(c3ccc(Cl)cc3)c3nccn3C)sc2c1
CCCCn1c(=O)c(C(=O)c2ccc(F)cc2O)c(O)c2ccccc21
CCN1C(=O)C(c2c[nH]c3ccc(O)cc23)c2cc(OC)c(OC)cc21
Cc1cccc(C)c1Nc1ncnc2sc(C#N)c(-c3cccc(Cl)c3)c12
Cc1ccc(-n2nc(C(C)(C)C)cc2NC(=O)Nc2ccc(Oc3ccnc4[nH]c(=O)n(C)c34)c3ccccc23)cc1
COc1ccc(C(OCCN2CCC(O)C2)(c2ccccc2)c2ccccc2)cc1
Clc1ccc2c(c1)ncn2C1CCNCC1
CC1=NC2(N=C1N)c1cc(-c3ccccc3)ccc1CC21CCC(C(C)(O)CO)CC1
CCOCC(=O)N1CCc2sc(CCNCCCN3CCOCC3)nc2C1
N#CCCN(CCSc1nnnn1-c1ccccc1)C(=O)Nc1cccc(F)c1
N#[N+][N-]C1(CO)OC(n2ccc3c(N)ncnc32)C(O)C1O
O=C(C=Cc1ccc(O)c(O)c1)NO
COc1ccccc1NC(=O)c1c(NCCCc2ccccc2)c2cc(C)ccn2c1O
CCN(CC)Cc1coc(-c2ccc(Br)cc2)n1
COC(Cc1ccc(O)cc1)C(=O)NC(=O)c1c(Cl)cc2c(c1Cl)CCNC2
O=c1cc2cc(-c3ccccc3F)[nH]c2cn1CCc1ccccc1
CCOC(=O)C1(OCc2ccccc2)CCN(Cc2ccccc2)CC1
Cc1ccc(-n2ncc3c(N)ncnc32)cc1
Cc1ccc(NC(=O)Cn2nc(C(F)(F)F)c3c2CCCC3)c(C)c1
Cc1cn2c(-c3cn[nH]c3)cnc2c(Nc2ccc(C(=O)N3CCOCC3(C)C)c(F)c2)n1
CN1C2CCC1CC(OC(=O)c1cccnc1)C2
CN=C1SC(Oc2ccc(CCc3ccccc3COC3OC(CO)C(O)C(O)C3O)cc2)C(=O)N1C
CN1CCCC1c1cc2[nH]c(-c3ccccn3)nc2cc1Oc1ccc(F)cc1
CC#CCCS(=O)(=O)c1ccc(OC2(C(=O)NO)CCN(C(=O)c3ccccc3F)CC2)cc1
COc1ccc2[nH]cc(CCNC(=O)c3ccc4[nH]nnc4c3)c2c1
COc1cc(-c2noc(-c3ccccc3F)n2)c(OC)cc1Br
COc1cccc(-c2nc3cc(C(=O)O)ccc3n2C2CCCCC2)c1
O=C(O)C#Cc1cccc2c1-c1ccccc1C2=O
CC=C(NC(=O)CCP(=O)(O)Oc1ccccc1)C(=O)O
CCCCCCCCc1ccc(CN)cc1
N#CC(Cc1ccc(-c2ccc3ncccc3c2)cc1F)NC(=O)C1NC2CC1C1CCC21
Cc1cccc(C2=NNC(c3ccccc3C)S2)c1
CN(C)CCCNc1nc2c(s1)CCc1ccccc1-2
CCCCCCCCCCCCCCCCCCCCCCCC(=O)Nc1ccc(C(=O)O)c(C(=O)O)c1OC
COc1cc(CCCc2ccc(NNc3nc(NCCCN)nc(NCCc4ccc(N)c(OC)c4)n3)c(OC)c2)cc(OC)c1
COc1ccc(C(=O)C(=Cc2ccc(OC)c(OC)c2)c2ccccc2)cc1
Cc1ccc(CNC(=O)CCOCc2cc(-c3cc(C)cc(C)c3)no2)cc1
CC(C)CC(=O)OC1CC2CC(OC(c3ccc(F)cc3)c3ccc(F)cc3)C(C1)N2C
CCC=CC(=O)C(=O)OCC1C(n2ccc(=O)[nH]c2=O)OC(C)(C)C1OP(=O)(O)OP(=O)(O)O
O=c1[nH]c(=O)n(C2CCCC2)nc1F
CC1(C)COC(C2COC(c3ccc(Cl)cc3)=N2)=N1
COc1ccc(-n2c(CCCCC(C)C(=O)O)nnc2SOc2ccc(C)cc2)cc1
O=[N+]([O-])c1c(NCCSC2CCCCC2)nc2ccccn12
NC(=O)N1N=C(c2ccc(-c3cccnc3)cc2)CC1Cc1ccc(Cl)cc1
CC1CCC2C(C)C(OCC(=O)CC3C=C4C(=CC5(C)C6=CCC(c7ccoc7)C6(C(=O)O)CCC45CO)O3)OC3OC4(C)CC1C32OO4
CC1(C)CCC(C)(Br)C2(C)CC3CC=C1C2C3(C)C
COc1ccc(OC2OC(c3ccccc3)C=CC2COC2OC(COc3ccc(O)cc3)C(O)C(O)C2O)cc1
CC(=O)CCc1cccc(Nc2nccnc2-c2ccc(-c3cc(C(F)(F)F)ccc3ONCCc3ccccc3)cc2)c1
CC(C)(C)c1n[nH]c(=NNC(=S)Nc2ccccc2)s1
COc1ccc(C2=C(OC(=O)CN3CCCCC3)c3cccn3-c3ccccc3S2)cc1
CC(=O)NC(=O)C(Cc1ccc(OP(=O)(O)O)cc1)NC(CCc1ccccc1)C(=O)O
CC(=O)C(=O)O
N=c1sccn1CC(=O)Nc1ccc2c(c1)OCO2
c1ccc(-c2ccc(N3C4CCC3C3CCCC4N3C3CCC3)cc2)cc1
COC(=O)CCCCCN1C(=O)N(CCCN2CCN(c3ccccc3)CC2)C(c2ccccc2)(c2ccccc2)C1=O
Cc1cnccc1-c1nnc2sc(-c3ccco3)nn12
c1ccc(Cc2nnc(-c3ccc(Cn4ccnc4)cc3)o2)cc1
COc1ccc(C)cc1S(=O)(=O)N1CCC2(CC1)OCCN2C(=O)Nc1ccc(C#N)cc1
CCCC([N-][N+]#N)C(CC(C)C)C(=O)NC1C(O)C(O)C2OCOC2C1O
CN(C)CC1(C)CNC(=O)c2ccc(NC(=O)C=Cc3ccccc3)cc2O1
CCCC1C(=O)C(=O)N(C(=O)OC)C1CC#Cc1ccccc1
CSC(=O)C(CCN1CCOCC1)NC(=O)C(Cc1ccccc1)NC(=O)c1csc(C2CCCCN2)n1
CCONc1sc(C)cc1C(=O)C(=O)COC(=O)C1CC1
CC(=O)OCC1CN(Cc2ccccc2)CC(N)C1O
CCCCCCCOc1ccc2c(-c3ccccc3)cc(-c3ccccc3)nc2c1
CC(C)(NC(=O)C(CCC(C#N)C(N)=O)CC(O)C(Cc1ccccc1)NC1c2ccccc2CC1O)c1cccc2ccccc12
CCN(Nc1cccc(C(C)=O)c1)c1ccc(C(=O)Cc2ccccn2)cn1
Cc1ccc(NCC(=O)OC(=O)c2c(C)noc2C)cc1C
CCC(C)(C)N(Cc1ccccc1)C(=O)Nc1ccccc1Br
CC(C)C(=O)C(=NONC1(C(=O)NCC#N)CCC1)c1nc2c(s1)CCCc1cc(C3CCCCC3)ccc1-2
CCCCn1c(N)c(N(CC(C)C)C(=O)CCNC(=O)c2ccc(Br)o2)c(=O)[nH]c1=O
CC(=O)OC1C(C)CCC2C(C)CC(CO)C21
Cc1ccccc1CC1CC12CC(Oc1ccc(CC(C)C)cc1)C(=O)N(C(=O)NO)C2
Cc1ccc(C)c(CNCCCCCCCCCCCCNCCCCCCCCCCCCCNCCCCCCCCNCCCCCCNCc2cc(CNCCCN)ccc2CO)c1
c1ccc2c(-c3csnn3)cccc2c1
O=C(Cc1ccc(NN2CCNCC2)cc1)C(=O)C1CCCCC1
CC12CCC3C4CCC(O)CC4CC(OC(=O)n4ccc5cccnc54)C3C1CCC2C1=CC(=O)OC1
COc1ccc2c(c1)nc(Nc1nc(N)nc3ccccc13)c1nc(-c3ccc4ncccc4c3)sc12
N#Cc1c(-c2ccc(Cl)cc2)cc(-c2ccc(Cl)cc2Cl)nc1N1CCCC1
Cc1ccc(NC(=O)N2CCCCC2)cc1
O=C(Nc1nccs1)c1cc2ccccc2oc1=O
COC(=O)C1(Cc2ccccc2)C2=C(C(=O)C(C)=C(OC)C2=O)N2CC3C(N3C)C21C(=O)OC
Cc1cccc(-n2cc(CCCCCOc3ccc(C(=O)O)cc3)nn2)c1
Cc1nc2c(c(C)c1CCC(=O)Nc1sc(C)c(C)c1C#N)c(=O)n(C)c(=O)n2C
Cn1cc(-c2cnc(N)c3c(-c4ccc(NC(=O)Nc5ccccc5)cc4)csc23)cn1
O=C(O)CCN1C(=O)C(=Cc2ccc(OCc3ccccc3)cc2)SC1=S
OC(CNCc1cccnc1)c1ccc(F)cc1
Cc1oc2c(NS(=O)(=O)c3ccc(-c4ccc(F)cc4)cc3)cccc2c1CC(=O)O
O=C(NC1CCCCC1)N1CCCC(S(=O)(=O)c2cccc3cccnc23)C1
COc1cccc(CNS(=O)(=O)c2ccc3oc(-c4cccnc4)nc3c2)c1
c1ccc2c(c1)c1c3[nH]nc4c(c-3ncn2-1)CCCC4
CN(C)Cc1cccc(CNCc2csc(-c3ccc(Cl)cc3)n2)c1
N#Cc1ccc(NC(c2nnc(-c3ccccc3)o2)C(Cc2ccccc2)c2ccccc2)cc1C(F)(F)F
CC(=O)OC1C(OC2=CCCC2)C(C)(C)C23OC(C)(C)C(C(O)C(OC(=O)c4ccccc4)C2(C)C1OC(=O)c1ccccc1)C3OC(C)=O
C=C(C)C(=O)NC1CC(C)(C)Oc2ccc(Br)cc21
Cc1ccc(S(=O)(=O)N(CC(=O)N(Cc2ccccc2)c2ccc(Cl)cn2)CC(C)C)cc1
c1ccc(C2C(NCC3CC3)CCC(OCCCc3ccc(-c4ccncc4)cc3)C2c2ccccc2)cc1
C=CCN(CC=C)C(=O)C=Cc1ccc(OC)c(Br)c1
COc1cccc2c1N(CCCCN(C)c1nc3ccccc3s1)CC2
COSc1nc2c(c(=O)n1CCC(=O)CNCCc1ccccc1)SCC2
O=C(OCCS(=O)(=O)c1ccc(Br)cc1)c1nc2ccccc2[nH]1
CCS(=O)(=O)Nc1ccc(Nc2c3ccc(Cl)cc3nc3ccc(OC)cc23)c(OC)c1
CC(=NOCCOC(=O)C(N)Cc1ccc(OP(=O)(O)O)cc1)C(=O)O
O=C(Nc1ccccc1)Nc1ccc2c(c1)C(=O)C(=Cc1ccccc1F)N2
Cc1cc2cc(NCCCC(c3ccccc3)N(C)C)ccc2[nH]1
CN1CCN(C(c2ccccc2)c2cc(Br)ccn2)CC1
COc1ncc(N2CCc3ncnc(OC4CCN(C(=O)C5CCOC5)C4)c3C2)cc1C(F)(F)F
COc1ccc(C(Sc2nc3ccccc3[nH]2)C(=O)NC2CCCCCC2)cc1OC
CC(C)(C)c1ccc(Cn2cc(CC(=O)O)c3ccccc3c2=O)cc1
CCOc1ccc(-n2c(SC(=O)CNc3nccs3)nc3c(c2=O)SCC3)cc1
CCN(CC)CC(=O)C1(c2ccccn2)CCN(CCN2CC(C)C(S(=O)(=O)c3ccc4c(c3)N(CC(C)C)C(=O)CO4)C2)CC1
O=C1CCNC(=O)c2c1ccn2-c1ccc(-c2ccccc2)cc1
NC(=O)Cc1ccc(NNc2c3cc(C(=O)CCN4CCOCC4)ccc3nc3ccc4ccccc4c23)cc1
N=C(N)NCCCCn1cnc2c(=O)nc[nH]c21
Cc1cccc(Oc2ccc(CC(=NO)N3CCN(C)CC3)cn2)c1
CC(C)(C)c1ccc(S(=O)(=O)N2CN(C(=O)c3ccco3)c3ccc(F)cc3S2(=O)=O)cc1
Cc1c(CCNC(=O)c2ccc(Cl)cc2)sc2ccccc12
Cc1onc(-c2ccccc2)c1C(=O)NS(=O)(=O)c1ccc(C(=N)N)cc1
Oc1cccc(-c2nc3ccccc3o2)c1O
CCN(CC)CCn1c2c(c3ccc(Br)cc3c1=O)C(=O)c1ccccc1-2
Cc1cc(CS(=O)(=O)c2ccc(ONCC34CCC5(O3)C3Cc6ccc(O)cc6C5(CCN3C)C4)cc2)c2ccccc2n1
Cc1ccc(-c2nnc(-c3ccccc3)nc2N)c2ccccc12
COCC#Cc1cccc(-c2ccc3c(c2)C2(N=C(C)C(N)=N2)C2(CCC(C4CC4)CC2)C3)c1
CCCCn1ccc2cc(NC(=N)NCCc3c[nH]cn3)ccc21
COc1ccc(C2c3c(-c4ccccc4O)n[nH]c3C(=O)N2Cc2ccco2)cc1OC
Cc1ccc(NC(=O)c2ccc(-c3ccccc3[N+](=O)[O-])o2)c(-c2ccccc2)c1
CCNC(=O)c1cnc(N2CCN(c3ccccc3Cl)CC2)c(-c2ccccc2Cl)c1
Cc1ccc(O)cc1Nc1nc(Nc2ccc(C#N)c(Cl)c2)ncc1C(N)=O
Cc1cc(C)c2c(Cc3c(-c4ccccc4)oc4ccc(Br)cc34)coc2c1
O=C(C1CC1)N1CCc2cc(S(=O)(=O)C3CCN(Cc4ccccc4)CC3)ccc21
CCN1C(=O)NC(C(=O)CNC(CN2CCCCC2)c2cccs2)(c2ccccc2)C1=O
Cc1ccccc1NC(=O)Nc1ccc2c(c1)OCO2
COc1ccc(-c2cc(C=C3CCn4c3nc3ccccc3c4=O)on2)cc1
CCCCc1ccc(NCCCC2C(O)C(O)C(O)CN2CO)cc1
O=c1cc(C(F)(F)F)oc2c(=O)[nH]ccc12
O=C(O)C(C=Cc1ccccc1)S(=O)(=O)c1ccccc1
CC12CCC3C(CCC4=CC(=O)CCC43C)C1CC(N)C2
CCOC(=O)NC(=O)c1ccc(N2CCCC2)c(S(=O)(=O)N2CCOCC2)c1
COc1ccc(-c2c(C)nn(C(=O)COc3ccccc3)c2C)cc1
COc1ccc(C2C3=C(CCCC3=O)NC(=N)C2C#N)cc1OC
c1ccc2cc(Nc3nccc4nnnn34)ccc2c1
CN1CC(F)(F)CN(c2nc3cc(C(F)(F)F)ccc3n3cccc23)C1=O
CCCCC=CP(=O)(OON=C1CCCc2ccccc21)OC1CCC(OCC)C1
OC1(C(F)(F)F)CCNc2c1[nH]c1ccc(-c3c(-c4ccccc4)nc4ccc(-c5cccnc5)cn34)cc21
N=C(N)NCCCC(NC(=O)C(CCCCN)NC(=O)CNC(=O)C1CCCN1)C(N)=O
COCCN(Cc1ccc(C)cc1)CC(O)COc1cccc2c1CCCC2
CC(C)CC(NC(Cc1c[nH]cn1)C(=O)O)C(=O)NC(CCC(=O)O)C(=O)NC(=O)OCc1ccccc1
CCc1ccc(C2CCCN2C(=O)CNCC(C)O)s1
Cc1cccc2nc(-c3ccc(-c4cccc(C(=O)Nc5ccc(C(=O)O)cc5)c4)cc3)[nH]c12
COc1ccc(-c2cc(C(F)(F)F)c3c(N)ncnn23)cc1OC
CCCCC(OCc1ccccc1)C(=O)NCC(C(O)CC(C(=O)NCC(C#N)NC(=O)OC1CCSC1)C(C)C)C1CCCCC1
COc1cccc(Nc2cnc3ccc(Sc4ccccc4)cc3n2)c1
CC1C(=O)OC2C=CCCCCCCC3OC3C21
CCc1cccc(CC(N)CC)c1
CC(C)(Cc1ccc(OC(=O)N2CCC3(CC2)CC(C(=O)O)c2cccc(Cl)c23)cc1)NCc1cccc(C(F)(F)F)c1
Cc1ccc(-c2ccnc(NC3CCOCC3)c2)c2c1C(=O)NC2
C=CCOc1ccccc1N1CCN(CC#N)CC1
CC(C)NCC(=O)Sc1nnc(-c2c[nH]c3ccccc23)n1CC1CCCO1
CCCN(C)C(=O)CCCCCCCCCCCCCCCCCCCCCCCCCC(=O)CCCCCCCCN(C)N(C)N(C)CCCCNCCCCCCCCC(=O)NCCCN
COc1ccc(-c2cc3c(cc2F)C(C2(N)CCC2)C2C(C)=Nc4ccccc4N32)cc1OC
Cc1cccn2c(=O)c3cc(C(=O)NC4CCCCC4)c(=N)n(CCc4ccccc4)c3nc12
CC(NCC(=O)O)C(=N)NO
COc1ccc(C(=O)C=Cc2ncc[nH]2)c(OC)c1
CCN(CC)S(=O)(=O)c1ccc(-c2nnc(SCC(=O)c3c(N)n(CC)c(=O)n(C)c3=O)o2)cc1
CS(=O)(=O)Nc1cc(-c2n[nH]c3ccccc23)ccc1N1CCOCC1
CCOC(=O)c1c2c(n3ccccc13)C(=O)C(C)=C(C)C2=O
O=S(=O)(c1ccc(Cl)cc1)N1CCN(C(=S)NCCCN2CCOCC2)CC1
C#CC#CCN(NC(CCC(=O)NCCC)C(=O)O)c1ccc(C(=O)Cc2ccc3[nH]cnc(=O)c3c2)c(Cl)c1
COc1ccc2c(OC34CC3C=CCCCCC(=O)N3CC(C(=O)NS(=O)(=O)C5(C)CC5)CC3C(=O)N4)c(-c3nc(C)cs3)cnc2c1C
CCCCn1c(Cc2cc(OC)c(OC)c(OC)c2)nc2cc(C=CC(=O)NO)ccc21
CC1CN(c2cc3c(cc2F)c(=O)c(C(=O)O)cn3C2CC2)CC(C)N1
CCCCCCCCCOC1Cc2c[nH]c(=O)cc2C(CO)O1
S=c1[nH]ncn1N=Cc1ccc(OCc2cccc(Cl)c2)cc1
COc1cccc(CNC(=O)c2cnc(N3CCN(c4ccccc4)CC3)c(Cl)c2)c1
N#Cc1cc(C(=O)O)[nH]c1Cl
Cc1cccc(N2CCN(CCC(=O)N3C(=O)c4ccccc4C3=O)CC2)c1C
CN(C)N=Nc1nc2ccc(C(N)=O)cc2[nH]1
O=C1Nc2ccccc2C1=Cc1cc2ccccc2n1S(=O)(=O)c1cccc(CNS(=O)(=O)c2ccc(Cl)cc2)c1
Cc1cc(C2CCCN2C(=O)c2ccc3c(c2)C(O)(C(F)(F)F)c2ccccc2-3)on1
COc1ccc(CNCCC(C)N2CCC3(CC2)C(=O)NCN3c2ccccc2)c(OC)c1
CC(C)=CCCC1C2C(O)CC(C)(F)C2CC(C)C1(C)CC=CCC=Cc1ccccc1
O=C(O)CNCCSC1CN(c2ccc(-c3ccc(Cl)c(Cl)c3)c(F)c2)C(=O)O1
COc1ccc(Nc2nc(-c3ccc4ccccc4c3)n[nH]2)cc1
COc1ccccc1OC1CN(c2nc3c(cc2F)c(=O)c(C(=O)O)cn3C2CC2)C1
O=C(O)C(=O)NCCCNc1ncnc2onc(-c3ccccc3)c12
CCOC(NC(=O)C=Cc1cccs1)(C(=O)C(F)(F)F)C(F)(F)F
O=C(CNc1cc(Cl)ccc1[N+](=O)[O-])OS(=O)(=O)c1ccc(O)c(C(=O)N2CCOCC2)c1
CCN(CC(=O)Sc1nc2cc(C(=O)O)ccc2cc1C#N)Cc1ccccc1F
O=C(CCc1ccccc1NN1CCC(c2ccccc2)CC1)OC1CCOC1
CC(C)CC(=O)OC1C(=O)OC2CC3C4CCC(O)C4(C)C(O)C(O)C3C(C)(C)C21OC(=O)CC(C)C
COc1ccccc1N1CCN(CCNc2ncnc3c2cnn3-c2ccccc2C)CC1
COc1ccc(CNC(=O)CSc2ccc(-c3cccs3)nn2)c(OC)c1
O=C(Oc1cccc(CC2CCCCN2)c1)c1ccc(C(=O)c2ccccc2)cc1
Cc1cccc(NC(=O)CSc2nc3ccc[nH]c-3n2)c1
N=C1CCCC2C(c3ccc(S(N)(=O)=O)cc3)=NOC12
FC(F)(F)c1ccc2c(c1)C1CC(OCc3ccccc3)ON1c1ccccc1C2
CC(=O)c1cc2c(cc1NC(=O)c1cc3ccccc3o1)OCCO2
CCC1(CC(=O)O)CCCc2c1[nH]c1c(OC)cccc21
N#CC1C(=O)NC(=O)C(=Cc2ccc3c(c2)OCO3)C1=O
CC1C(=O)NCCCCC(N)C(=O)NC(CCCCCN)C(=O)NC(Cc2ccc(O)cc2)C(=O)NC(Cc2ccccc2)C(=O)N1C
COc1ccc(S(=O)(=O)CC(=O)Oc2ccc(C)cc2)cc1NN1CCOCC1
CN(Cc1ccc2ccccc2n1)CC(O)(Cn1cncn1)c1ccc(F)cc1F
COc1ccccc1CCCNNc1ccc(C(=O)C(=O)N2CC(C)Sc3ccccc32)cc1
Cc1c(NC(=O)COC(=O)C(C)Sc2ccccc2)c(=O)n(-c2ccccc2)n1C
C#CCOC(=O)C(C#N)=Cc1ccc(O)c(O)c1
Cc1cc(N2CCOCC2)n2cnc(-c3ccco3)c2n1
Cc1cccc(NC(=O)CSc2nc3ccccc3c(=O)n2C)c1
Cc1nc(-c2ccc(Cl)cc2)cnc1C1CCN(C(C)C)CC1
COc1ccc(C2(O)C3=C(CN(C)CC3)N(c3ccc(F)cc3)C(=O)N2c2ccc(F)cc2)cc1OC
O=C(NC1CCOC1)c1ccc(-c2cnc3ccc(NC4CCCC4)nn23)cc1F
CC1OC(OC2OC(O)C(O)C(O)C2CO)C(O)C(O)C1O
O=C1C(=Cc2ccccc2Cl)CN(Cc2ccccc2)CC1=Cc1ccccc1Cl
COc1ccc(C=C2CC(=O)NC(=S)N2C)cc1
OC(CNCCc1ccccn1)Cn1c2ccc(Br)cc2c2cc(Br)ccc21
CN(CC1CC1c1ccccc1)C1CCS(=O)(=O)C1
CS(=O)(=O)Nc1cc2c(cc1Cl)S(=O)(=O)NC2CO
CCN(CC)C(=O)c1ccc(S(=O)(=O)NC2CCS(=O)(=O)C2)cc1
COc1ccc(S(=O)(=O)C2CCCN(C(=O)NCC3CCCO3)C2)cc1
COc1ccc2c(c1)C1CC1(C(=O)N1CC3CNCC3C1)Cn1c-2c(C2CCCCC2)c2ccc(C(=O)NS(=O)(=O)N(C)C)cc21
Cc1c(C2CC2)c(=O)oc2cc(C=CC(=O)c3ccccc3)c3c(c12)OC(C)(C)C=C3
CCOc1ccc(N=NC(=O)c2ncc(-c3ccc(O)c(I)c3)o2)c(C)c1
CNCCNCc1cc(-c2ccccc2)n(S(=O)(=O)c2cccs2)c1
CCC(NC(=O)C(=O)Nc1cccc2ccccc12)C(=O)Nc1cccc(C)c1
CCCCOc1ccc2c(c1)OC(C(C)=O)C(C(=O)O)=C2Nc1cccc(C)c1
Brc1cncc(Nc2ccc(N3CCOCC3)nn2)c1
OCCN1c2ccccc2-c2ncccc2C1c1ccccc1
Nc1ccccc1NC(=O)CC1C(O)C(O)C(Cc2ccccc2)N(COc2ccccc2)C(=O)N1Cc1ccccc1
CCOc1ccc(NC(=O)NCCN2CCN(c3ccc(C(C)=O)cc3)CC2)cc1
CC(C)CC(NC(=O)c1cc(SCC(=O)O)nc(C(F)(F)F)c1)c1cnc(-c2ccccc2)nc1
CCOC(=O)c1cnc2c(OC)cccc2c1Nc1ccccc1
O=C(c1ccccc1)N1CCN(c2ccc(C(=O)N3CCCC3c3nccs3)cn2)CC1
COc1cc(OC)cc(Oc2cccc(NC(C)=O)c2C(=O)Nc2cc(C(F)(F)F)cc(C(F)(F)F)c2)c1
Cc1cc(C)cc(NC(=O)C(=O)NN=Cc2ccco2)c1
Cc1ccc2ncc(NCCNC(=O)c3c(C)noc3C)nc2c1
O=C(CC(O)(Cn1cncn1)c1ccc(F)cc1F)N1N=C(c2ccccc2)OC1Oc1ccccc1
CC(=O)c1c(C)c2c(OCc3ccccc3)cc(C)cc2oc1=O
Cn1c([N+](=O)[O-])cnc1-c1nc2cc(-c3ccc(S(N)(=O)=O)cc3)ccc2[nH]1
Cc1ccc(NC(=O)Nc2cccc(N(C)C)c2)cc1Nc1nccc(-c2cccnc2)n1
COc1cccc(C#CCN2CCN(S(=O)(=O)C3CCCC3)CC2)c1
COc1c(-c2cncnc2)c(C#N)c(Cl)c(C#N)c1N1CCN(CCO)CC1
CCOc1ccc(C=C2N=CN(c3ccccc3)C2=O)cc1
CC(C)Cn1c(N)c(C(=O)CSc2nnc(-c3cccnc3)n2C)c(=O)n(C)c1=O
CCc1nc(NC(=O)N2CCOCC2)c2cnn(C)c2n1
COc1cc(C)ccc1C(C)=NNC(=S)Nc1ccc(C(F)(F)F)cc1
CCOc1ccccc1C(=O)NN=C1CC(c2cccs2)CC(c2cccs2)C1
NC(=O)Cc1ccccc1Nc1ncnc(Nc2ccccc2)n1
CCOc1ccc2ccn(Cc3ccc(-c4nnn[nH]4)cc3)c2c1
CC(=N)N1CCCC(C(=O)NCC(=O)NC(CNC(CN2CCC(O)C2)C(O)C(S)CC(C)C)C(=O)C2CCCCC2)C1
O=C1CC(=C(c2ccccc2)c2ccccc2)C(=O)N1CCCCN1CCN(c2cccc(Cl)c2Cl)CC1
CCNC(=O)c1c(NCCOC(C)C(=O)O)sc(CCC(C)OCC)c1C
O=C1CCC(c2ccccc2OCc2ccccc2)=NN1
COCCN(CC(=O)N(Cc1ccc(F)cc1)c1ccc(C(C)=O)cc1)S(C)(=O)=O
CCCC(CN(Cc1ccc(OC)c(F)c1)C(=O)C(Cc1ccccc1F)NS(=O)(=O)CCC)NCC(O)CC
COC(=O)c1ccccc1N=Nc1c(C)[nH]n(-c2ccccc2)c1=O
CCC(C)c1ccc2c(c1)C(NC(=O)Nc1ccc3c(c1)NC(=O)CO3)CC(C)(C)O2
N=C(N)N1CCc2cc(Cl)c(N=c3nc(Nc4ccccc4)[nH]c(=N)[nH]3)cc21
O=c1oc2ccccc2c(O)c1C1NCCS1
Oc1ccc(-c2ccc(-c3nc4ccc(F)cc4c4nnnn34)cc2F)cc1
CCC(C)N(Cc1cc2cc3c(cc2[nH]c1=O)OCCO3)C(=O)NC1CCCCC1
c1ccc(C2=Nc3ncc(-c4ccc5nc(N6CCOCC6)[nH]c5c4)n3C(c3ccsc3)C2)cc1
CCc1c(OCC(O)CO)nn(-c2ncc3c(n2)-c2ccc(Cl)cc2CC3(C)CC(C)C)c1CCC(C)C
c1ccc(-n2cccc2CNCc2ccc3c(c2)OCO3)cc1
c1ccc(-c2cn3cc(C4CC4)cc3nc2-c2ccncc2)cc1
CCOc1ccc2[nH]c(=O)[nH]c2c1CC(=O)NC(C)Cn1cccn1
O=C(NCCCN1CCOCC1)c1[nH]c2ccccc2c1Sc1ccccc1
Cc1cccc(C=C(NN2CCCCC2)C(=O)C(=O)c2ccccc2)c1
CN(C)CCNC(=O)CCc1nnc2ccc(N3CCOCC3)nn12
Nc1nc(-c2ccco2)c2nnn(Cc3ccco3)c2n1
COc1cc(-c2cccc3c2NC(=O)C3=NNc2ccccc2)ccc1O
Cc1ccc(NC(=O)C[S+]([O-])CCC(=O)Nc2ccc3c(c2)OCO3)c(C)c1
COc1cccn2c(=O)n(-c3ccccc3)c(=O)n12
CC(C)(C)c1ccc(-c2cn3nccc3c(N)n2)cc1
CCc1ccc(CCC(=O)N2CCCC2c2noc(C)n2)o1
CCc1cccc(C)c1Nc1ncc(-c2ccncc2)c2nc(-c3ccco3)nn12
CC(C)C(=O)C(Cc1cnn(-c2ccc(F)cc2)c1)=NO
CNC1CCN(c2ccc(Nc3nccc(-c4csc(C)n4)n3)c(OC)c2)C1
CC(O)C(N)C(=O)N1CCC(=NOc2ccccc2)C1=O
CCNC(=O)NCC1CN(c2ccc(N3CCC(Oc4ccccc4)C3)c(F)c2)Cc2cncn21
CC1=C(Cl)C(=O)N(c2ccc(S(=O)(=O)Nc3ccc(Br)cc3)cc2)C1=O
c1cncc(-c2nc(-c3ccnc4ccccc34)n[nH]2)c1
Cc1ccc(NC(=O)N2CCC3(CC2)OOC2(O3)C3CC4CC(C3)CC2C4)cc1
Cc1cc(NN2CCCCC2C)ccc1N1CCC(C(=O)c2cccn2C)C1
CCOc1ccc2[nH]c(=O)c(CN3CCCCC3C)cc2c1
CCOc1ccccc1OCC(=O)OCC(=O)NNC(=O)C1CCCCC1
O=S(=O)(O)OCC1OC(O)C(O)C(O)C1O
COc1ccc2[nH]cc(C(=O)C(=Cc3c[nH]c4ccccc34)[N+](=O)[O-])c2c1
CCOc1cccc(CNCC(=O)NC(=O)C2CCC2)c1OCC
CNC(=O)C(=O)NC(C(=O)NC1NC(=O)CCCCCCCC(Cc2ccccc2)NC(=O)C(Cc2ccc(O)cc2)NC1=O)C(C)C
CC(C)Nc1nc(NCc2cccc(NC(=O)c3cccc(Cl)c3)c2)c2ccccc2n1
Cc1cc2c(=O)c(S(=O)(=O)c3ccccc3)cn(CC(=O)Nc3ccccc3)c2nc1C
Nc1n[nH]c(SCCN2CCC(c3ccccc3)CC2)n1
CCOCCCCCCNCC(=O)OCCOOOOCCOCCON=C1C=CC2C3Cc4ccc(OC)c5c4C2(CCN3C)C1O5
COc1ccc(NC(=O)C2CCN(C(=O)N3CCN(C(=O)Oc4ccccc4)CC3)CC2)c(OC)c1
CS(=O)(=O)Nc1ccc2c3c(cccc13)CC2
COc1ccc(CCC(O)CC(=O)C=Cc2ccc(OC)c(OCCCCCCCCCCCCCO)c2)cc1OC
Cc1onc(-c2ccc(F)cc2)c1C(=O)Oc1ccccc1
CCCn1c(N2CCN(Cc3ccc4c(c3)OCO4)CC2)cc(=O)n(-c2ccccc2)c1=S
CC(C)CN1CCN(C(=O)c2ccc3[nH]cnc3c2)CC1
CC(O)C1N2C(=O)C(C(=O)O)C2S(=O)(=O)C1(C)C
COCC(=O)OC(CCCC(C)C1=CCC2(C)OC3=C(CC12)C(=O)C(O)CC3)CCC(=O)Nc1ccccc1
COc1ccc2c3c1OC1C4(CC5CC5)C=CC5(CC4C(N)=O)C(C2)N(OC)CCC315
C[n+]1cccc(Cc2nc3ccccc3n2CCCCCCCCCC[n+]2cccc(N)c2)c1
COc1cc2c(c(OC)c1OC)C(CC(=O)Cc1cccc3ccccc13)N(Oc1ccc(Cl)cc1)CC2
O=C(Nc1ccccc1Cl)C1=C(O)CCn2c1nc1ccccc12
Cc1cc2c(N3CCCC(N)C3)nc(N3CCOCC3)nc2s1
CN1CCC(NC2(C3CCN(c4c(F)cc5c(=O)c(C(=O)O)cn(C6CC6)c5c4F)CC3)CC2)CC1
Cc1cn(C2CC(n3nncc3C3(O)c4ccccc4-c4ccccc43)C(Cc3ccccc3)O2)c(=O)[nH]c1=O
COCCC(C)=CC(=O)NC1CCC(CCNS(=O)(=O)c2ccc3ccccc3c2)CC1
CN1C(=O)c2c(nc(C(=O)Nc3ccc(-c4ccccc4)cc3)n2C)C2CCCCC21
C=CCC1CC2CC1(C(N)=O)N1C(=O)C34C[N+](Cc5ccccc5)(CC3C21)C(CC#N)C4O
O=C(NC1CCCCC1)NS(=O)(=O)Oc1ccccc1[N+](=O)[O-]
COC(=O)C1=C(C)NC(C)=C(C(=O)OC)C1c1cnc(SCC(=O)c2ccccc2)n1Nc1ccccc1
Cc1c(Cl)c(C(F)(F)F)nn1CC(=O)NC(C)c1ccccc1
O=C(Cn1ncc2c3ccccc3nc-2c1O)NCCN1CCCCC1
CC(C)(C)C(=O)Oc1ccc(Cl)cc1C=NNC(N)=S
Cc1nncn1Nc1ccccc1
O=C(O)c1cn(C2CC2)c2c(F)c(N3CCN(Cn4ncnc4-c4ccc(Cl)cc4)CC3)c(F)cc2c1=O
COC(=O)C(CCSC)C(Cc1ccccc1)C(=O)NC(=O)C(CC(=O)O)NC(Cc1c[nH]c2ccccc12)C(=O)C(CC(C)C)C(=O)NN
N=C(N)Nc1ccc(Oc2ccc(NC(=N)N)cc2Cl)nc1
Cc1ccc(S(=O)(=O)Nc2c(C)n(C(=O)c3ccc(Cl)cc3)c3ccc(Cl)cc23)cc1
C=CC1CC1C(=O)NS(=O)(=O)C1CC1
COc1cc(CCCN2C(=O)c3ccccc3C2=O)cc(Cl)c1ON(Cc1ccccc1F)C(=O)c1ccc(C)o1
O=c1c(C=CC2CC(O)CC2O)cncn1Cc1ccc(Cl)cc1Cl
CCOC(=O)C1=C(COC(=O)c2cnccn2)NC(=O)NC1C
NC(N)=NCc1ccc2oc(C(=O)N3CCC(Cc4ccc(F)cc4)CC3)cc2c1
CCN(CC)c1ccc(C(=O)NN=CC=C(C)C)cc1
CN1CCC2(CC1)OC(Cc1ccc(OS(N)(=O)=O)cc1)c1ccc(F)cc12
CN(c1ccc(Cl)c(Cl)c1)S(=O)(=O)c1ccc2ncn(CC(=O)C3CCN(CCN)CC3)c(=O)c2c1
CN1c2ccccc2N2C(=O)c3c(ccc4cccnc34)N(CC(=O)c3ccc(O)cc3)C12
COC(=O)c1cc2c(=O)n3ccccc3nc2n(Cc2ccco2)c1=NC(=O)c1ccc(F)cc1
Cc1nc(C(=O)C2CCN(N(C)C(C)c3nccn3C)CC2)cs1
CCCN(C)c1nc(-n2cccn2)nc2c1CCN(CCO)CC2
COc1ccccc1C1CCN(Cc2coc(N)n2)CC1
CCC1CN(c2c(F)cc3c(=O)c(C(=O)O)cn4c3c2SCC4)CCN1C
CCCC(=O)C(=O)c1c(O)[nH]c2ccc([N+](=O)[O-])cc2c1=O
CCCCCCc1ccc(NC(=O)NCc2ccco2)cc1
CCc1ccc2c(c1)OC1(c3ccco3)OC2C(C(=O)O)C1C(=O)O
O=C(O)c1ccc2c(c1)nc(-c1ccc(OCc3ccc(F)cc3)cc1F)n2C1CCCCC1
Cc1cc(C)c(-n2c3ccccc3n3c(CC4CCCN(CO)C4)c(C(F)(F)F)nc23)c(C)c1
Oc1ccc2[nH]cc(C3=CCN(C4Cc5ccccc5C4O)CC3)c2c1
CNC(CCCCNC(=O)CC(Cc1ccccc1)C(=O)OCc1ccc(OC)cc1)C(=O)NC(=N)N
NC(=O)c1ccc(-c2cc(-c3ccc(Oc4ccc(F)cc4)cc3)ncn2)cc1
C1=C2C(=Nc3ccccc32)c2cccnc2C1N1CCCNCC1
O=C(NCc1ccc(Cl)cc1)C(CN1CCC(Cc2ccccc2)CC1)N1C(=O)c2cccc3cccc(c23)C1=O
CCCCOCC12CC(CCCC)N(Cc3ccco3)CC1OC(C)(C)O2
CCC(C)C(NC(=O)CNCC(=O)NC(=O)c1cc(O)ccc1O)C(=O)NC(Cc1cccs1)C(=O)OC
CCOC(=O)N1CCN(C(=O)c2ccc3c(c2)c(C)c(C)n3C)CC1
CN(c1cc(F)c(Oc2ccc(F)cc2)cc1Cl)c1ncnc2ccsc12
CC(=O)OC1OC(CO)C(CO)C(OC(C)=O)C1C(C)=O
Cc1cnc(C(=O)N2C3CCC2C(Nc2ccc(-c4ccc(C(F)(F)F)cc4)cn2)C3)c(-c2ncccn2)c1
CC1(CCCC(CC(CC2CCC2)C(=O)O)c2ccccc2)CCC(C2CC2)C1(C)C
Cc1csc(NS(=O)(=O)c2ccc(NS(C)(=O)=O)cc2)n1
O=P(O)(O)C(O)C(n1cncn1)P(=O)(O)O
CON(C)c1nc2cc3c(cc2s1)OCO3
COc1ccc(C=CC(=O)NC2CC3CCC(C2)N3C)cc1OC
CN(C)c1nc(N(C)C)nc(N(C)N2CCN(Cn3c(=O)n(Cn4nnc5ccccc54)c4ccccc43)CC2)n1
OC1CNC(CNCc2cccs2)C1O
O=C(CSc1nnc(-c2ccncc2)n1-c1ccc(O)cc1)c1ccc[nH]1
O=C(c1ccc(Cl)cc1)c1c(C2CC2)c(=O)[nH]c(=S)n1CCN1CCCC1
CCOP(=O)(CCC(=O)NC1CCOC1=O)OCC
O=C(O)C(=O)c1c[nH]c2c([N+](=O)[O-])c(O)ccc12
CC(NC(=O)C1CCCCN1CC(C(=O)NCC(=O)C(CC(=O)O)Oc1cc(F)cc(F)c1F)C(C)C)C(=O)NCCc1ccccc1
COc1cccc(COC2OCC(OC3CC4C5CCc6cc(O)ccc6C5CCC4(C)C3O)C2CO)c1
Cc1ccc(CNC(=O)CCc2nnc3cc(N4CCOCC4)ncn23)cc1
CCOC(=O)N1CCN(C(=O)Cn2nc(-c3ccc(Cl)s3)ccc2=O)CC1
CC1=CC2C(O)(C1=O)C(O)C1(CO)OC1C1C3OC4(C=CC(C)C)OC12C(C)C(OC(=O)CCC(=O)O)C3(F)C(C)C4C(=O)O
CN1C(=O)c2cccnc2Oc2cccc(C#N)c21
CCC1CC2CCC3C(CCC4c5nn(C)cc5CCC43C)C2CC1=O
CCOC(=O)c1cnc2ccc(I)cc2c1OCCCNCCOC
COc1ccc(Nc2c(C#N)cnc3c2cnn3-c2ccc(C)cc2)cc1
CSc1cc(C)nc(SC)c1NC(=O)N(C)CC1CCCN(C)C1
CC1=C2C(C)(CC3C(C)CCC13)CC(C)C2(C)C(=O)O
COc1cc(C)c(CC(=O)C2CCCCN2C(=O)NCc2ccccc2)cc1C
O=c1ccc2ncc(Oc3cc(F)ccc3F)cc2n1CCN1CCC(c2ccc(F)nc2)CC1
Fc1ccc(-c2nc3ccn(Cc4ccccc4)cc-3n2)c(F)c1
COc1ccc(C2=NN(C(=O)Cc3ccccc3)CCC2)cc1
COc1cc(CN2CCOC3CN(S(C)(=O)=O)CC32)cc(OC)c1OC
COc1ccc(COc2ccc(C=NNC(=O)C3=C(C)OCCN3c3ccc(OC)cc3)cc2)cc1
CCOC(=O)C(C#N)=Cc1ccc(O)cc1
O=C1CN(c2ccccc2)C(=O)c2ccccc21
Cc1ccc(C=CC(=O)N2CCC(NC(=O)Nc3cccnc3)CC2)cc1
O=C(C=Cc1cccc2snnc12)N1CCC(CCC2C(O)C(O)C(O)CN2CO)CC1
COc1cc(NS(=O)(=O)c2cccs2)c(OC)cc1Cl
COC(=O)COc1ccccc1C=C(C)C(=O)OC12CC(C)C3(O)C(C=C(CO)C(O)C4(O)C(=O)C(C)=CC43)C1C2(C)C
CCN(CC)CCNCC(=O)NC(=O)CC1C(c2ccc3c(c2)OCO3)CN(C(C)(C)C)C1c1ccc(OC)cc1
Cc1ccc(C)c(-n2nnnc2SC(=O)CNCCN2C(=O)SC(=Cc3ccco3)C2=O)c1
Cn1c(SCC(=O)c2c[nH]c3ccccc23)nnc1-c1ccc(-c2ccccc2)cc1
COc1ccccc1NC(=O)NCC(CN1CCCCC1)c1ccco1
N#Cc1cccc(-c2ccnc(N3CCC4(C3)CN(C3COC3)C4)n2)c1
CN(C)C(=O)c1cccc(-c2ccc3ncc(C#N)n3n2)c1
NC1CCN(C2=C(NS(=O)(=O)c3ccc([N+](=O)[O-])cc3)C(=O)c3ccccc3C2=O)CC1
CCOCCCN(C1=C(N2CCOCC2)C(=O)c2ccccc2C1=O)c1ccccc1
CN(C)CCCCSc1ccc2ccnc(Nc3cccc(Br)c3)c2c1
CN1CCC2(c3cccc(O)c3)CC(=O)C(=Cc3ccc(Cl)c(Cl)c3)C1C2CC=CC(=CCCCC(=O)O)c1ccccc1
COc1ccc(C=CC(=O)OC(=O)C2=C3CC(O)C(C)CC3C3(O)CC(OC)C(C)C(c4ccc(OC)cc4)C23O)cc1
O=C(CSc1nnnn1-c1ccc2c(c1)OCCO2)c1ccco1
CC(C)CC1(C(=O)O)CCC(NC(=O)c2ccccn2)C(F)O1
O=C(Nc1nc2c(s1)CCOc1ccc(F)cc1-2)c1cccs1
CC(C)(C)c1ncc(CN2CCN(c3c(C4CCCCN4C4CC4)c(=O)c3=O)CC2)cn1
Cc1nocc1C(=O)N1CC2CN(c3ncc4c(n3)CCC4)CC2C1
NCC(CS(=O)(=O)CC(=O)O)c1cccc(-c2cccc(Cl)c2)c1
Cc1cc(NC(=O)C(O)CCc2cccs2)nc(C)n1
CCc1cn2c(=O)[nH]nc2cc1C(=O)N(C)Cc1ccccn1
COC(=O)c1cc(O)cc(O)c1C(=O)O
O=[N+]([O-])c1ccc(O)c(CNCCCCCc2ccccc2)c1
Fc1ccc(CC2CCN(Nc3ccc4[nH]ncc4c3)C2)cc1F
COc1ccccc1N1CCN(CCCNCc2n[nH]c(C(=O)C34CC5CC(CC(CN6CCN(C)CC6)(C5)C3)C4)c2Br)CC1
O=c1oc2ccccc2c2c1C(c1ccc(Cl)cc1)Nc1ccc3ccccc3c1-2
CN1CCN(c2ccc(NC(=O)C=Cc3cc(Br)c4c(c3)OCO4)cc2)CC1
NC(C(=O)O)C1C(F)C1C(=O)O
Cc1ccc(Cl)cc1C(=O)C(=O)c1ccc(NN2Cc3cccn3Cc3ccccc32)cc1Cl
CC(C)CNc1nnc(SC(=O)c2cc3ccccc3o2)s1
CC(C)(C)CC(=O)NNC(=O)C1(C(=O)NC2C3C(CN2C(=O)NCC(C(=O)C(N)=O)C2CC2)C3(C)C)CC1
CC(CO)Nc1cccc2c1OC(CN(C)C(=O)Nc1ccccc1)C(C)CN(C(=O)c1nc3ccccc3s1)C2=O
COCCNc1nccc(-c2cnc(NC(CO)c3cc(C)cs3)s2)n1
CCC1CCCC(S(=O)(=O)c2ccc(Cl)cc2)N1C1(OC(=O)N2CCOCC2)CC1
CC(C1CC1)N(C)CC1OCC(C(=O)CN2CCC(c3ccccc3)CC2)CO1
CN(Cc1ccccc1CC1CCN(C(=O)Nc2ccccc2F)CC1)C(=O)c1ccncc1
CC1(C)CC(=O)C2=C(C1)NC1=C(C(=O)CC(C)(C)C1)C2c1ccc(C#N)c([N+](=O)[O-])c1
O=C(c1ccccc1)N1CCN(c2nc3ccccc3s2)CC1
COc1ccc(NOC(=O)c2ccc(S(N)(=O)=O)cc2)cc1CC(=O)C=Cc1ccccc1
CC(C)S(=O)(=O)c1nc(N)nc2c1ncn2Cc1ccccc1
CN(CCNc1cccnc1)CCN1CCCC1
NCc1c(F)cccc1Cl
Clc1ccc2c(NCCNCc3ccsc3)ccnc2c1
Cn1c(-c2cccc(-n3nnc4ccc(NC5CC5)nc43)c2)nnc1-c1cccs1
O=C(Nc1ccc(OC(F)(F)F)cc1)Nc1ccc(C(F)(F)F)cc1
COc1ccc(CCC(OC(=O)N2CCCCC2S(=O)(=O)Cc2ccccc2)c2cccc(OCC(=O)O)c2)cc1OC
C#CC1(CO)OC(n2cc(F)c(=O)[nH]c2=O)CC1O
CN1CCC(c2c[nH]c3ccc(NC4CCC(C(=O)N5CCCCC5)CC4)nc23)CC1
CC(=O)C1CCC2c3ccc(cc3C(=O)O)CC(CO)CC(C)CCCC12C
NS(=O)(=O)c1ccc(NCC(=O)NC23CC4CC(CC(C4)C2)C3)c(F)c1
Cc1cc2[nH]c(N)nc(=O)c2cc1-c1cccc(O)c1
O=C(O)c1c2c(nc3ccc(S(=O)(=O)N4CCCCCC4)cc13)CCCCC2
O=c1cc(C=Cc2ccc(F)c(F)c2)oc2cc(O)cc(O)c12
Cc1ccc(S(=O)(=O)N2CCN(CC(=O)N(c3ccc(C(C)C)cc3)S(=O)(=O)c3ccccc3)CC2)cc1
Cc1cc(NC(=O)Cc2ccccc2)nn1CCOCCO
Cc1ccc(S(=O)(=O)c2c(-c3cccc(N(C)C)c3)[nH]c3ccnc(O)c23)cc1
Cc1ccc(S(=O)(=O)CS(=O)(=O)NC(=N)Nc2ncc(Cl)cn2)cc1
O=C(O)C(O)C=CCCc1ccc(Nc2nccs2)cc1
O=C(NNC(=O)C1CCCCO1)c1ccno1
Cc1ccccc1-c1nc(C#N)c(N2CCOCC2)o1
COCCN(CC(=O)Sc1nnc(-c2ccco2)n1C)c1c(N)n(CC(C)C)c(=O)[nH]c1=O
O=C(Nc1nc(-c2cc3ccccc3o2)cs1)c1cn(-c2ccc3ccccc3c2)nn1
O=C(C1=C(O)C(=O)N(CCCn2ccnc2)C1c1cccs1)c1ccccc1
O=S1(=O)C(F)=C(Nc2cc(F)cc(F)c2)c2ncccc21
COc1ccc(N(C(=O)Nc2ccc(F)cc2)C2CCN(C(C)=O)CC2)c(OC)c1
ONC(=NCc1cccnc1)c1ccc(-c2ccccc2F)nc1
COc1cccc(C(=O)CC(Nc2ccc(F)cc2)C(=O)N2C(=O)C3C4CCC(C4)C3C2=O)c1
COc1ccc2c(c1)c(CC(=O)NS(=O)(=O)c1ccc(F)cc1)c(C)n2C(=O)c1ccc(Cl)cc1
Cc1cc(CN2CCC(NCC(=O)NC(=O)c3cccc(C(F)(F)F)c3Cl)C2)no1
Cc1ccc(C(C(=O)N2CCC(C)CC2)N(C)CCCNc2ccnc3cc(Cl)ccc23)cc1
CCC1C(=O)NC(C(=O)Nc2cccc(C(=O)O)c2)N(C)C(NC(=O)c2ccc(C=Cc3ncccn3)cc2)C1C
O=c1oc2cc(F)ccc2cc1-c1nnc2sc(-c3ccc[nH]3)nn12
COc1ccc(C(=O)CC(Sc2ccccn2)c2ccccc2)cc1
CC(=O)OC1CC(C)C2CC=C(C)C12
Cn1c2c(c3cccc(-c4nnn[nH]4)c31)C1CCC(C2)N1
COc1ccc(OC)c(CNc2cc(-c3ccccc3)nc3ccccc23)c1
CS(=O)(=O)Cc1ccc(NOc2ncnc3c2CCNCC3)cc1
COc1ccc(C(=O)Nc2cnn(C)c2)cc1Nc1ncnc2cnc(N3CCN(C)CC3)nc12
Cc1c(Cl)nc(N(C)C)nc1NCc1ccc(S(C)(=O)=O)cc1S(C)(=O)=O
Cc1ccc2nc(N)sc2n1
Cc1ccccc1[S+]([O-])Cc1nc(-c2ccc(F)cc2)no1
CN=c1nc(-c2ccc(OC)c(OC)c2)[nH]c2c1C(c1ccc(Cl)cc1)Nc1nncn1-2
C=CCNCCC(Cc1ccccc1)(c1ccccc1)c1ccc(O)cc1
O=C(C(c1ccc(Br)cc1)C(O)c1ccc(Br)cc1)N1CCOCC1
COc1cccc(C=C2C(=O)Nc3cc(NS(C)(=O)=O)ccc32)c1
O=C(C1CC(Cc2ccc(C(F)(F)F)cc2)CN1C(=O)c1ccc(Cl)cc1)N1CC2CNCC(C2)C1
O=S(=O)(NCc1cccnc1)c1cnc2ccccc2c1
COC(=O)c1ccc(CC(=O)N2CCCC(S(C)(=O)=O)C2)[nH]1
O=C(O)C1CSC(c2ccccc2Cl)=N1
CN1CCN(c2nc(N)nc3c2CCN(c2ccccc2C(F)(F)F)C3)CC1
Nn1c(-c2cc(C(=O)NN=Cc3ccc(F)cc3)[nH]n2)n[nH]c1=S
O=C(O)CC(=O)Nc1ccc2c(c1)C(=O)c1cc(NC(=O)CC(=O)O)ccc1C2=O
CC1CCC(OC(=O)CSc2ncnc3ccccc23)C(C(C)C)C1
COC(=O)Cn1c(=O)c2sc3ccccc3c2n(Cc2c(C)noc2C)c1=O
N#Cc1ccc(-c2ccc3ncnc(NCCN4CCCC4)c3c2)cc1Cl
O=C(O)Cc1ccc(Oc2ccc(NC(=O)C3CCCCC3)cc2)cc1
CCCCCCCCC=CCCCCCCCCOc1ccc(CC2OC(=O)c3ccccc32)cc1OC
CCCc1cc(C(=O)Nc2c(C)cccc2Cl)no1
CN1CC(=Cc2ccc(Cl)cc2)C2=C(C1)C(c1ccc(Cl)cc1)C(C#N)C(=N)O2
CCC(=O)NN=Cc1ccc2ncccc2c1
CC(=O)Sc1ccc(NC(CCNC(=O)Cc2ccc(Cl)cc2)c2ccccc2)cc1
CN(C)CCn1nc(-c2ccco2)c2c1NC(=O)C(CN1CC(Cn3cccn3)(c3ccccc3)C1)N2
O=C(CCCC1CCN(Cc2ccc3c(c2)OCO3)CC1)c1ccc(F)cc1Cl
CC(NS(C)(=O)=O)c1ccc(S(=O)(=O)c2ccc(Cl)cc2S(=O)(=O)c2ccc(Cl)cc2)cc1
O=C(Nc1ccc(F)cc1)c1ccc2c(c1)C(=O)N(CCc1ccccn1)C2=O
CCN(CC)CCCOc1ccc(C(c2c(C)[nH][nH]c2=O)c2c(C)[nH][nH]c2=O)cc1
CCOC(=O)CC1c2cc(-c3cc(OC)cc(OC)c3)ccc2OC(=N)C1C#N
Cc1cc(C)cc(C(=O)NNC2CC(=O)N(c3cccc(C)c3)C2=O)c1
Clc1ccc(Cc2nn3cnnc3c3ccccc23)cc1
Cc1ccc(NC(=O)N=c2sc3c(-c4ccccc4)c(C(C)(C)C)c(=O)n(-c4ccccc4)c3n2-c2ccccc2)cc1
CN(C)CCCN1c2ccccc2Sc2ccc([N+](=O)[O-])cc21
CCCCc1ccc(OCC)c(ONC(=O)COC(=O)CCc2nc3ccccc3s2)c1
COc1cc(C(=O)c2c(C)n(CCCCCCN3CCN(C)CC3)c3ccccc23)cc(OC)c1OC
O=c1[nH]c(=O)n(C2OC(CO)C(O)C2O)c2c1ncn2C1OC(CC2OC(O)C(O)C(O)C2O)C(O)C1O
COc1ccc(OC)c(NC(=O)Cn2c(=O)n(-c3ccc(C)cc3)c(=O)c3oc4ccccc4c32)c1
CCn1c(SCC(=O)NC(=O)NCc2ccco2)nnc1-c1cccs1
CC[S+]([O-])CC(=O)NCC(=O)N(CC(C)C)N(CC(C)C)CC(C)C
O=C1C2C3CCC(O3)C2C(=O)N1Cc1ccc(F)cc1
Cc1nc2cc(CNS(=O)(=O)c3ccc4c(c3)CCCC(=O)N4)ccc2[nH]1
O=C(Nc1cccc(Cc2c[nH]c3ncccc23)c1)NC1CC1c1ccccc1
COCC(OC(C)=O)C(=O)NC(=O)C(Cc1ccccc1)N(C)C(=O)C(C(C)C)N(C)S(=O)(=O)c1ccc(OC)cc1
Cc1cc(NC(=O)c2ccccc2)cc(C)c1ON1CCC(Cc2ccccc2)CC1
CC(C)N1N=C(c2ccc(O)cc2)CC1c1ccc(OCCN2CCOCC2)cc1
CCOC(=O)c1sc2nc(C)cc(C)c2c1N
c1ccc(-c2ccc(CN=C(NCCCCc3c[nH]cn3)N3CCCCC3)cc2)cc1
COc1ccc(CCC(=O)OC(=O)CNc2c(C)n[nH]c2C)cc1
CC(=O)NCCCNc1ncnc2ccc(-c3ccc4c(c3)OCO4)cc12
COc1c(O)cccc1OC1OC(CO)C(O)C(O)C1O
CCS(=O)(=O)c1ccc(ON2CCN(S(C)(=O)=O)C2=Nc2ccc(N=Nc3ccc(OC(F)(F)F)cc3)cc2)cc1
Cn1cc(C2CCCN2C(=O)CCCn2cc(Cl)cn2)cn1
Oc1ccc(Nc2ncnc3c2ncn3Cc2ccccc2F)cc1
CCOc1cccc2c(=O)n(CC3CCCO3)ccc12
CN(C)CCOC12OC3COC(C)(C3)OC1CC1C3CCC4=CC(=O)CCC4(C)C3CCC12C
O=[N+]([O-])c1ccc(N2CCN(C3CC4CCC3C4)CC2)c2ncccc12
CCOP(=O)(OCC)C(=NNc1ccc([N+](=O)[O-])cc1[N+](=O)[O-])NC(C)c1ccccc1
Cc1nc2n(n1)C(=O)C(C(c1cccs1)C1CCN(Cc3ccccc3)CC1)S2
Cc1cc2c3c(c1)C(c1ccccc1)=NC(NCc1ccc(F)cc1Cl)C(=O)N3CC2
C=CCCCCC1CC2CC(=O)CCC2(C)C2CCC3(C)C(=O)CCC3C12
CN1CCN(C2CC(c3ccccc3)c3ccccc32)CC1c1ccccc1
CN(C)CCCC1(c2ccc(F)cc2)OCc2c1nc1ccccc1c2N1CCOCC1
CN1CC(=Cc2ccccc2Br)C2=C(C1)C(c1ccccc1)N1CSCC1=N2
CN(C)N=Nc1ccc(C(N)=O)cn1
S=c1oc(-c2ccc(Cl)cc2Cl)nn1CNc1ccc(Cl)cc1
Cc1cc(Cl)cc(C)c1NCCC(=O)N1CCC(c2noc3cc(F)ccc23)CC1
c1ncc(CCC2COCOC2)s1
Cc1ccc(Cl)cc1NCC(=O)ONc1ccc(C(=O)C(=O)c2cnccn2)cc1
Oc1ccc(-c2noc3c(Br)cc(-c4cc(O)cc(Br)c4)cc23)cc1
COc1cc(C=C2SC(=O)N(CC(=O)Nc3cccc(-c4nc5ccccc5s4)c3)C2=O)ccc1OC(C)C
CN(C)CCCNC(=O)c1ccccn1
CCC(C)NCC(O)COc1ccc(OC)cc1
O=C(O)c1ccc2c(c1)nc(Cc1ccc(F)cc1)n2C1CCCCC1
CCCCCC12OC1CCC1C3CCC4=CC(=O)CCC4(C)C3C(O)CC12C(=O)CO
O=C(CNCCc1ccccc1)Sc1n[nH]c2nc(=O)cc(Cc3ccccc3)n12
CCCCCCCOc1c(OC)cc(C(=O)OC)cc1OC
O=C(Nc1ccc(-c2ccc3c(cnc4ccccc43)c2)cc1)c1ccc[n+]([O-])c1
CCC1CCC(=O)N2CCc3c([nH]c4c3C(=O)C(C)=C(N(C)C)C4=O)C12CN(CCCN)CCCNC(=O)CC(=O)N1CCCC1
COc1ccc2c(c1)Cc1c-2n(C)c2ccccc12
O=C(Cn1nnc(-c2ccccc2)n1)NCc1ccco1
CC1(CNC(=O)Nc2ccc3ncc(-c4noc(C5CCOCC5)n4)nc3n2)COC1
O=C(c1ccccn1)N(Cc1ccccn1)Cc1nccs1
CC(=O)Oc1ccc(N(CC(O)CN(C)C)C(C)=O)cc1
COc1ccc(-c2ccc3c(c2)C(=O)C(=CNCO)C(C(=O)OC2CCCCCC2)O3)cc1
CCC(C)C(NC(CC(C)C)C(=O)O)C(=O)NC(CCCCN)C(=O)NC(=O)c1ccc(C)cc1
COc1ccc(N2CCN(CCC(C)(C)Oc3ccc(-c4[nH]c(=O)[nH]c4O)cc3)CC2)cc1
CCCc1nn(C)c2c(=O)nc(-c3cc(S(=O)(=O)CC)ccc3ON3CCCCC3)[nH]c12
CCOC(=O)N1CCCC(CC2CC(c3cccc(OC)c3)=NO2)(S(C)(=O)=O)C1
c1ccc(CC2CCCN2c2nnc3c(OCCCCc4ccncc4)cccn23)cc1
Cc1cc(C)cc(-c2[nH]c3ccc(C(C)(C)C(=O)O)cc3c2C(C)CC2CC2)c1
COc1ccc(-c2cc(-c3cc(CC(=O)O)ccc3OCc3ccc(Cl)cc3)nn2-c2ccc(F)cc2)cc1
CCn1cc(NC(=O)C(CC)(CC)CC)ccc1=O
CC1(C)C(=O)NC(=O)NC1=O
O=C(O)C1=C(Sc2ccc3ccccc3c2)CC2C(Cn3ccnc3)C(=O)N12
O=C(O)c1c(-c2ccccc2Cl)oc2ccc(C=Cc3c(-c4ccccc4)[nH]c4ccccc34)cc12
Cc1c(C(=O)NCCC2=CCCCC2)sc2nc3n(c(=O)c12)CCC3
CC(=O)c1ccccc1NC(=O)c1cccc(C#N)n1
CC(C)Nc1nc(NOC(C)C)nc(Nc2cc(C(=O)CC(O)c3ccc(O)cc3)ccc2N)n1
COc1ccc(Cl)cc1NC(=O)COC(=O)COc1cc(C)ccc1C
CC1c2c(O)cc3c(c2OC1(C)C)C(=O)c1c(ccc(Cl)c1Cl)C3=O
OCCC1CC(O)C(O)C2(CCCO2)O1
CC1CN(C(Cc2ccc(Cl)cc2)C(=O)N2C(=O)c3ccccc3C2=O)C(=NC(=O)c2ccccc2)S1
COc1cccc2c1NCC(CNC(C)=O)C2
CN(CC(c1ccc(O)cc1)C1CCCCC1)C(CN1CCOCC1)C(=O)NC(=O)c1ccccc1
O=c1cc(N2CCOCC2)oc2c(-c3ccc(Br)cc3)csc12
O=C1C(O)=C(O)C=C(c2cccc(O)c2)OC1c1cccc(O)c1
O=C(NN1C(=O)CC[S+]([O-])C1c1ccccc1)c1ccc([N+](=O)[O-])cc1
CN(C)N1CCC(c2cn(CCCc3ccccn3)c(C(N)=O)n2)CC1
COc1ccc(SCC(O)COc2ccc3c(=O)cc(N4CCOCC4)oc3c2)cc1
CC(=O)C1CC2(C)C(CCC3(C)C2CC=C2C4C(C)C(C)CCC4(OS(=O)(=O)O)CCC23C)C(C)(C)C1O
O=C(NN=Cc1ccc(Cl)cc1)c1ccc2c(c1)OCO2
COc1ccc(N2CC3(CCN(Cc4cccs4)C3)CC2=O)cc1
COc1cc2[nH]c3c(c2cc1OC)CC1CSC(N)=NC1C3c1cc(OC)c(OC)c(OC)c1
CCCCc1cc2c(cc1O)C(c1ccc(S(C)(=O)=O)cc1)C(C#N)C(=N)O2
CSC(=O)C(CCNC(=O)CS)C1C=CCN1C(N)=O
O=C(C(=O)c1cc(-c2ccccc2)nn1-c1ccccc1)c1ccc(NN2CCCCC2)cc1
O=C(CCc1nnc2ccc(N3CCC4(CC3)OCCO4)nn12)NCCc1ccccc1
C1=CC2=NC=C(N3CCN(c4cccnc4)CC3)CN2N=C1c1nnc2[nH]c3nn1ccnccc3-2
c1ccc2c(c1)nnn1c(-c3ccncc3)nnc21
CCCCCCCCCCCCCCC(=O)C(=O)NC=CCC(=O)CCC(N)=O
Cc1ccc(Sc2nccc(-c3cc(C)[nH]c3C)n2)cc1
Cn1c(-c2ccc(Oc3ccc(CC(N)=O)cc3)cc2)n[nH]c1=S
CCOC(=O)c1cc(C#N)c(N2CCN(S(C)(=O)=O)CC2)nc1C
Cc1cc(S(=O)(=O)C(=O)CNCc2ccncc2)ccc1ONc1ccc(F)cc1
C=C(CN(CC(=O)OCC)Cc1ccccc1)SC
CC(CCC(=O)C1CCC2C3C(O)CC4CC(O)CCC4(C)C3CCC12C)N1CCN(Cc2ccc(C(F)(F)F)cc2)CC1
CN(C)CCCN(C)C(=O)c1cccc(NC(=O)N2CCN(CCCOc3ccc(-c4nc5ccc(F)cc5o4)cc3)CC2)c1
O=C(Nc1cccc(-c2ccnc3c2NCCN3)c1)NC1CC1
O=C(O)c1nnn2c(C(F)(F)F)cc(-c3ccc(Oc4ccccc4)cc3)nc12
Cc1cc(C)cc(-c2[nH]c3c(Cl)cccc3c2CCNC(=O)C(C)(C)C)c1
O=C(CCCCCCCc1ccccc1)c1ncc(-c2ccccn2)o1
COc1ccc(-c2c(-c3cc(OC)c4c(c3)OCO4)[nH]c3ccc(Cl)cc23)cc1
C#CCNNC(CCC(=O)Nc1ccc(C(=O)Cc2ccc3[nH]c(C)nc(=O)c3c2)cc1)C(=O)NC(CCC(=O)O)C(=O)O
CCN1CCN(S(=O)(=O)c2cccc(-c3nn(-c4ccccc4)cc3CCC(=O)N3CCOCC3)c2)CC1
CCCc1cc(-c2ccccc2)ccc1OCCCC1Cc2ccc(OC[N+](C)(C)C)cc2O1
CCOCCC1CCCCN1Cc1nc(-c2ccc(C)cc2)no1
CC1CC(O)CC2CCC34C(=O)OC(N5CCN(C)CC5)C3C4C12
O=C(O)C(=Cc1ccccc1)c1c[nH]c2cc(Br)ccc12
N#Cc1cccc(C(=O)NC2CC3CN(C(=O)c4ccccc4-c4ccccc4)CCN3C2)c1
O=S(=O)(c1ccccc1F)N1CCN(c2nccs2)CC1
CCC(C)C(NC(=O)OCC(C)C)C(=O)NC(C(=O)O)C(C)C
O=Cc1c(O)c(O)c(O)c2c(=O)c(-c3cc(O)c(O)cc3O)coc12
CCOC(=O)CNc1ncc(-c2ccc(Cl)cc2Cl)s1
Clc1cccc(N2CCN(CCCCOc3ccc4c(c3)CNCC4)CC2)c1Cl
Nc1cc([N+](=O)[O-])c(NCC2CCCCC2)cn1
c1cc(-c2ccc(ONCCN3CCCCCC3)cc2)ccc1CCCN1CCCC1
CN1CCc2cc(OCCc3ccccc3)c(S(=O)(=O)c3ccc(NS(C)(=O)=O)cc3)cc2CC1
CCCc1cc(NC(=NC2CCCCC2)NC#N)nc(-c2ccncc2)n1
O=C(NC(=Cc1cccc(NS(=O)(=O)C(F)(F)F)c1)c1nc2ccccc2[nH]1)c1ccc(Cl)cc1
NC1=NC(c2ccc(F)cc2)NC(NCCN2CCCCC2)=N1
Cc1cccc(Oc2ncccc2CNS(=O)(=O)CCCOCC2CCCO2)c1
CN1CC2(CCN(S(=O)(=O)c3ccc(Cl)cc3)CC2)c2ccccc21
O=c1[nH]c(=O)n(C2OC(COP(=O)(O)OP(=O)(O)OP(=O)(O)OP(=O)(O)O)C(O)C2O)cc1-c1ccco1
NC(=O)N1CCCC(c2cc(-c3ccccc3)n[nH]2)C1
Cc1ccc(CC23CCCC2C(=O)N(OC(=O)NC2CCC(CCN4CCN(c5cccc6c5OCO6)CC4)CC2)C3=O)cc1
CC(C)(CN1CCN(C(=O)COc2ccc(Cl)cc2Cl)CC1)C(O)c1ccccc1
COc1ccc(NC(=O)N2CCN(c3cnn(CCCCCN4CCN(c5ccccc5OC)CC4)c(=O)c3Cl)CC2)cc1
O=C(NC(=O)c1c(F)cccc1F)Nc1ccc(Cl)cc1
C=Cc1cc(-c2cn(C3CC(O)C(CO)O3)c(=O)[nH]c2=O)on1
COc1ccc(S(=O)(=O)N(Cc2cccs2)CC2CCCC2)cc1
O=C(NC(=Cc1ccccc1)C(=O)N1CCOCC1)c1ccco1
CCCCc1nccnc1CC(O)c1ccc2c(c1)OCO2
CCCCNC(=O)Nc1cc(NS(=O)(=O)c2ccc(N3CCOCC3)c([N+](=O)[O-])c2)ccc1Oc1ccccc1
O=C(Cc1cccs1)N1Cc2ncnn2CC(COCCOc2ccccc2)C1
CC(C)(C)OC(=O)C1CCN(C2(O)c3ccccc3C(=O)N2Oc2cccc(CC3CCCC3)c2)CC1
Cc1ccc(-c2cc3ncn(C)c(=O)c3c(NCCO)n2)cc1S(N)(=O)=O
Nc1nc(=O)c2c([nH]1)N(CCCC(P(=O)(O)O)P(=O)(O)O)CN2
O=c1c2ccccc2ccn1Cc1ccc(-c2ccccc2)cc1
O=C1c2ccccc2C(=O)c2c1[nH]c1cc(O)ccc21
CC(C)(C)OC(=O)NCCNC(=O)C1NC(C(NCc2ccccc2)C(=O)NC(=O)C([N-][N+]#N)c2ccccc2)SC1(C)C
O=c1c2c([nH]n1-c1ccccc1)CCCC2
CC(CC(O)C(Cc1ccccc1)C(=O)OCc1ccccc1)c1nc(C#N)c(NNC(=O)C2(CC(N)=O)CCC2)o1
CN(C)CCc1nc2c3ccccc3nc-2c(O)n1-c1ccccc1
CCCCCC(C)(O)C=CC1C(O)CC2OC(=O)CCC21
COc1cc2sc(S(=O)(=O)Nc3cc(Cl)ccn3)cc2c(Cl)n1
Fc1ccc(C(c2nnnn2Cc2ccccc2)N2CCN(C3CCCC3)CC2)cc1
CCCCc1nc2c(C=C3C(=O)N(CCSC)c4ccccc43)cccc2[nH]1
CC1CC(Nc2ccc3ccccc3n2)CCN1C(=O)C(=O)Nc1ccc(F)cc1
CN(C)c1nnc(-c2nnnn2-c2ccc(F)cc2F)s1
COc1cc2nc(S(=O)(=O)c3ccc(C)cc3)n(Cc3ccccc3F)c2cc1OC
Nc1ccc2c(c1)C(Nc1ccc(F)c(Cl)c1)N(Cc1ccccc1)C2=O
O=C(C=Cc1ccccc1)C1CCN(Cc2ccc(Cl)cc2)CC1
CCOCC(=O)c1c(C)[nH]c(C)c1C(=O)Sc1nc(=O)[nH]c2c1CCCC2
CC(=O)Nc1ccc(NNc2ccn(CC(=O)CCc3ccc(Cl)cc3)c(=O)n2)cc1
Cc1cc(Cl)ccc1C(=O)Nc1cc2c3c(c1)CC(=O)N3CCC2
C=CCOC1(c2ccccc2)C=CC(c2cccc(F)c2)OC1
Cc1ccc(F)c(-c2o[nH]c(=O)c2CC(N)C(=O)O)c1
CCCCC(=C(c1ccc(O)cc1)c1ccc(O)cc1)c1cccc(O)c1
COc1cc(C(=N)N2CCCC2)ccc1C=C1CCCN1
COc1ccccc1CN(C)C(=O)CN1C(=O)C(Cc2ccccc2)C(=O)N(c2ccccc2)c2ccccc21
COC(=O)NC1CCC(CCN2CCN(c3ccc(OC)cc3)CC2)CC1
CCCc1ccc(-c2ccccc2ON2CCN(CCO)CC2)o1
CC(C)(C)NC(=O)C1CCCN1C(Cc1cc2ccccc2s1)C(O)CNC(=O)C(CC(N)=O)NC(=O)c1ccc2ccccc2n1
COc1ccc(NC(=S)NCCO)cc1OC
O=C(NCc1ccccc1)Nc1cc(Cl)ccc1Oc1ccccc1
O=C(c1ccc2c(c1)ncn2-c1cccc(F)c1)N1CC2CCC1CN2
N=C(NOC(=O)c1cc(C(F)(F)F)cc(C(F)(F)F)c1)c1ccccc1Oc1ccccc1
CC(NC(=O)C(Nc1ccc(O)cc1)C(C)C)C(=O)NC(C(=O)C1CCCN1C(C)C)C(C)C
CCC1C(N)=NC(=S)N1c1ccc(Br)cc1
CC(O)C(NC(=O)C(Cc1ccc(O)cc1)NCC(=O)NC(=O)C(N)CO)C(=O)NCc1ccc(CN)cc1
CC(C)Oc1ccc(-c2nc(N)nc3c2cnn3-c2ccccc2)cc1
CC1=CC(C)(C)NC(=S)N1CCc1ccc(Oc2ccc(Cl)cc2)cc1
CCCN1CCS(=O)(=O)N(CCc2ccc(Cl)cc2Cl)C(Oc2ccc(CCCN(C)C)cc2)C1=O
CN(CC(O)c1ccc(O)cc1)C(=O)c1cn(C)c2sc(CNCc3ccc(Cl)cc3)cc2c1=O
CN(c1ccccc1)S(=O)(=O)c1ccc(-c2ccc(=O)[nH]n2)s1
COc1ccc(C=CC2=C(N)C(=CC(=O)O)CC2)cc1C1CCCC1
CCN1CCN(CC(O)COc2ccc3c(c2)Cc2c-3[nH]c3ccccc23)CC1
CN(C)CCNc1ncc(-c2ccc(C(=O)Nc3ccc4c(c3)OCCO4)cc2)s1
CCNc1ccc(ON2CCc3cc(S(=O)(=O)C(=O)C4CCC4)ccc32)cc1
COc1ccc(CCNC(=O)c2sc3nc4n(c(=O)c3c2C)CCC4)cc1OC
Cc1csc(NC(=O)CSc2nc3nc4c(cc3c(=O)n2-c2ccccc2F)CCCC4)n1
O=C1c2oc3ccccc3c(=O)c2C(c2ccc(F)cc2)N1c1cccc2ccccc12
Cc1nc2cc(-c3ccccc3)nn2c(C)c1CCC(=O)Nc1ccccc1C(F)(F)F
CC12SC(N)=NC1=Cc1ccccc12
Cc1ccc(NC(=O)c2ccc3c(c2)C(=O)N(C2CCCCC2)C3=O)c(O)c1
C=C1C2CCC(=O)C(O)C2(C)CC2C(OC(C)=O)CC3(C)OC(C(C)(C)O)=CC(=O)C3(O)C12
CC(O)CCNC(=O)C1CCC(=O)N(Cc2ccccc2Cl)C1
COc1ccc(N2CCN(CCCOc3cccc4c(C)c(CC(=O)N5CCCC5)c(=O)oc34)CC2)cc1
COc1cc(-c2cc3cc(C(N)=O)cnc3[nH]2)cc(OC)c1OC
Cc1cc(-c2noc(-c3ccc([N+](=O)[O-])cc3)n2)c(C)n1-c1ccccc1
COc1ccc(CCNc2nc3ccccc3s2)c2c1NC(=O)CO2
CCCN(CCC)c1c(O)[nH]c(SCc2cccc(Cl)c2)nc1=O
Cc1cccc(C(=O)OC(C(=O)NCc2ccco2)c2ccccc2)c1
COc1cnccc1N1CCC(NS(=O)(=O)Cc2ccccc2Cl)C1=O
Cc1ccc(NC(=O)CN2C(=O)COc3ccc(S(=O)(=O)N4CCCCCC4)cc32)cc1F
CCCN(CCC)c1nccc(N2C(=O)OC(C)(C)C2c2ccccc2)n1
O=C(NCC1OC(CO)C(O)C(O)C1O)c1ccccc1-n1cccc1
O=c1cc(-c2ccccc2Cl)oc2c3c(ccc12)CC(OCCO)CC3
CCOc1ccc(NC2=NN(CC)C(c3ccccc3Cl)C2)cc1
CC(c1ccc(Cl)cc1)N1CCC2C(C1)c1ccc(C#N)cc1N2c1ccc(F)cc1
CC(CN1CCN(Cc2ccccc2)CC1)C(=O)N(C(C=O)CCCOc1cc2c(c3c1ccc1ccccc13)CCN(C)C2)S(C)(=O)=O
CCOC(=O)Cc1nc2nc3c(Cl)cc(Cl)cc3nc2cc1C(C)C
CSc1cn(CC(=O)N(Cc2cccc(Cl)c2)C2CCS(=O)(=O)C2)c2ccccc12
CN1C[N+]2(C)CCC1C2
N#[N+]c1c(-c2ccccc2)nsc1Nc1ccc(O)c(F)c1
COc1cc(C=Cc2ccc3ccc(O)cc3n2)cc(O)c1OC
NCc1nc(C2CCCN2C(=O)c2cccc(F)c2)no1
COc1cccc2c1C(=O)c1c(O)c3c(c(O)c1C2=O)CC(O)(C1C(N)CC(OC2CCCO2)OC1C)CC3OC(=O)CO
N=C1C(=O)N(Cc2ccccc2)c2ccc(Cl)cc21
Cc1ccc(S(=O)(=O)c2ccsc2C(=O)Nc2nc3ccc(C)cc3s2)cc1
CN1CCN(S(=O)(=O)c2ccc(NC(=O)c3ccc(-c4nccs4)cc3)cc2)CC1
COC(=O)c1cccc(NC(=O)c2cccc(-n3c(C)cc4c3CCCC4)c2)c1
CC(N1CCc2nc(-c3sccc3Cl)sc2C1)C(O)(Cn1cncn1)c1ccc(F)cc1F
CCCCCCN(CCCCCC)C(=O)Cc1ccc(Cl)cc1
COC(=O)c1cc(C(C)(C)C)sc1NC(=O)Nc1ccccc1Cl
CC1C=C(CCCCCCCCCCOc2c(Br)cc(CCC(=O)O)cc2Br)C(=O)O1
COc1cc(C=C2C(=O)OC(c3ccc4c(c3)OCO4)C2=O)ccc1O
c1ccc(CNc2nc(N3CCCCC3)nc(N3CCCCC3)n2)cc1
COc1cccc(Cn2cc(NC(=O)c3cccc(OC)c3)cn2)c1
Cc1ccc(CNC(=O)C2CCC3C4CN=C5CC(=O)CCC5(C)C4CCC23C)cc1
O=P(O)(O)C(Nc1ccc(F)cc1)P(=O)(O)O
CC=C(C=O)C1(c2ccccc2)CCCCC1
Cc1onc(-c2ccccc2F)c1C(=O)NCc1cccnc1
CON1CCC(C(=O)c2ccc3c(c2)N(Cc2ccccc2C)C(=O)c2ccccc2[S+]3[O-])CC1
CC(C)C(NS(=O)(=O)c1ccc2c(c1)OCCO2)C(=O)OC(=O)CN1CCCCC1
CC(=O)OCC1OC(OC(=O)c2cccc3c(C)cccc23)C(OC(=O)c2ccccc2)C(OC(C)=O)C1O
COc1cc(C=Cc2c(C=CC(=O)N3CCOCC3)cc(OC)c(OC)c2OC)cc(OC)c1OC
C=CCn1c(-c2ccc(O)c(O)c2)cc2cc(O)ccc21
Cc1ccccc1C(=O)Nc1cc(CN2CCCC2)cc(NC(C)C)c1
Cc1c[nH]c2ncnc(N3CCC(N)(CNC(=O)c4cnn5cccnc45)C3)c12
COCCNC(=O)C1(C)Cc2ccc(O)cc2C1
NC1CC(=NOCc2ccccc2)C2OCOC2C1O
CCC1=C(c2ccccc2)NOC(=O)C1N
CN(CC(=O)Nc1ccc(N2CCCCC2)cc1)C(=O)c1ccc2c(c1)OCCO2
O=c1c(Cc2ccccc2F)c(-c2ccc[nH]2)oc2ccccc12
CCNc1cccc(-c2noc(NCC(=O)N3CCN(C)CC3)c2-c2ccncc2)c1
Cc1cccc(N2CC3(CCN(Cc4ccc(OC(F)F)c(F)c4)CC3)OC2=O)n1
COC(=O)CNC(=O)c1cnc2scc(C)n2c1=O
Cc1cc(CNC(=O)c2ccc(-c3ccccc3Cl)o2)ccc1OC1CCN(S(=O)(=O)N(C)C)CC1
CC(CN1CCCCC1)NC(=O)CCc1ccc(O)c(O)c1
CCC(NC1CCCCC1)C(=O)NCc1cccs1
CSc1nnc(-c2ccc(S(=O)(=O)Nc3ccc(C)c(C)c3)cc2)o1
CC(C)c1ccc(NC(=O)c2ccc3c(c2)C2(C)CCN(CC4CC4)C(C3)C2C)cc1
O=C(O)COc1ccccc1N1C(=O)C2Cc3c([nH]c4ccccc34)C(c3cccc([N+](=O)[O-])c3)N2C1=O
CCOP(=O)(ONC(=O)COc1cccc2[nH]c3ccccc3c12)C(CC)c1ccc(C)cc1
CCc1nnc(-c2ccc(N3CCN(CCCCOc4ccc(-c5nc6ccccc6s5)cc4)CC3)cc2)o1
CCc1nc2ccc(C(=O)C(=O)NNC(=O)c3ccccc3C)cn2c1N(C)NCCc1ccc(OC)cc1
COc1cc2cc(-c3ccc(OCCOCCOCCOCCOc4cc5c(cc4OC)C(=O)N4CCCC4C=N5)cc3)[nH]c2cc1OC
COc1ccc(-n2c(C=Cc3cccc([N+](=O)[O-])c3)nc3ccccc3c2=O)cc1
Clc1ccc2nc3c(c(Cl)c2c1)CCCC3
CCOc1ccc(CNC2=NCCN2)cc1
Cc1cnc(C)c(-c2ccc3nc(CN4CCC(c5ccc(C#N)cc5)C(O)C4)[nH]c3c2)n1
O=C(O)CCN1CCCC1c1cccc(-n2cccn2)n1
CC(C)n1c(=O)c(C(=O)NCCc2ccccc2)cc2c3ccccc3n(-c3ccccc3)c21
CC1(C)CC=C(c2nc(OC(=O)CN3CCOCC3)c3ccccc3n2)CC1
CC(C)OC(=O)CNc1ccc(-c2cn3cc(Cc4ccccc4)sc3n2)cc1
CCCCN(CN1CCCC1C(=O)c1ccccc1Cl)C(=O)CNCC(=O)Sc1ccccc1
Clc1ccc(Cc2nccnc2C2CN(C3=NCCO3)C2)c(Cl)c1
Cc1cc(=O)[nH]nc1-c1ccc2c(c1)c(-c1cccc(F)c1)nc1nncn12
COc1cccc(OC)c1OCCC(C(C)C)N1CCN(c2cccc3ccccc23)CC1
CCCCc1ccc(-c2cc(-c3ccc4c(c3)OCO4)[nH]n2)cc1O
COc1ccccc1C1Nc2ccncc2NC2=C1C(=O)CC(C)(C)C2
[O-][S+](c1ccccc1)c1cccc(C(F)(F)F)c1
CN1CCC(Oc2ccccc2C(=O)Nc2cccnc2)CC1
COc1cc(O)c2c(c1)Cc1cc(C)cc(O)c1C2=O
O=C1NC2(CCN3CCCCC3)CCCc3cccc(c32)Nc2cccc1c2
CC(C)C1C(O)c2c(ccc3c(=O)c(-c4ccccc4)coc23)OC1(C)C
OCCC1CN(Oc2ccc(CCC3CCCC3)cc2)CCN1C1CCCCC1
CC1(C)C(=O)NC2(CCC3=CCCCC32C)C1=O
O=C1C(=Cc2cccc(OC3CN4CCC3CC4)c2)SC(=S)N1Cc1ccccc1
NCc1cccc(C2CCN(CCCCC3CCCCC3)CC2)c1
CCOC(=O)C1=C(C)N(CCCCNC(C)=O)C(C)=C(C(=O)OC)C1c1ccccc1C(F)(F)F
CC(C)CC1=C(c2ccc(C(=N)N)cc2)C(=O)N(C(=O)CCc2csc(C(CCC(=O)O)N3CCCC3C(=O)N3CCCCC3)n2)C1=O
Cc1c(CCCCC(=O)NS(C)(=O)=O)cc(-c2ccc(Cl)cc2)n1-c1ccc(C#N)cc1
COC(=O)c1c(C)nc(C)c(C(=O)OCc2ccccc2)c1-c1ccccc1C(=O)O
CNC1OC(n2ccc(=O)[nH]c2=O)C(C(OC(=O)C(C(=O)NCc2cccc(-c3ccc(Cl)cc3)c2)C(C)Cn2ccnc2)C(N)=O)C1O
COc1cc(OC)c(Cc2ccccc2-c2ccncc2)c(OC)c1Cc1cccc(C(=O)O)c1
CCOC(=O)c1cc(-c2ccc(C)o2)[nH]n1
COC1(C)CC(C#N)C(C#N)C(n2cc(C(N)=O)c(Nc3ccc(F)c(Cl)c3)n2)C1
COc1ccc(OC)c(NC(=O)Nc2cccc(-c3csc(-c4nc5cccc(C)c5[nH]4)c3)c2)c1
CCC(=O)c1ccc(OCCCCOc2cccc(O)c2C(=O)O)c(C)c1O
NS(=O)(=O)c1ccc(Nc2nc(NCCCCCCF)nc(N3CCOCC3)n2)cc1
CCCCn1c2cnc(C)cc2c(=O)n1-c1ccc(-c2nnn[nH]2)nc1
N#CC1C(=N)N(N=C2CCc3ccccc32)C2=C(C(=O)CCC2)C1c1cc2cc(Cl)ccc2nc1O
COc1ccc(O)c(-c2nnc(SCC(=O)c3cc(C)n(-c4ccc5c(c4)OCO5)c3C)o2)c1
COC(=O)C1(C)CCC2(C)CCC3(C)C4=CCC5(CCC(C(C)(C)O)O5)C4(C)CCC3(C)C2C1
O=C(C=Cc1ccc(O)c(O)c1)OC(=O)CN1CCN(C(=O)c2cc(O)c(O)c([N+](=O)[O-])c2)CC1
COCc1ccccc1NC(=O)NCCc1ccc(C)o1
O=C1CC(c2ccccc2)(c2ccccc2)SN1
NS(=O)(=O)c1ccc(SCc2ccc(F)cc2)c(S(N)(=O)=O)c1
CCN(CC(=O)Sc1nc(=O)cc(N)[nH]1)Cc1ccccc1
CC1(C)C(C[N-][N+]#N)N2C(=O)C(C(=O)O)C2[S+]1[O-]
O=C1C(Nc2ccc3c(c2)CCC3)=C(Nc2ccc3c(c2)OCO3)C(=O)c2ccccc21
Cc1cc(NC(=O)Nc2cccc3c2CCCC3)c2ccccc2n1
Cc1cc(C)cc(NCC(=O)Sc2nccn2-c2cccc(Cl)c2)c1
O=c1c2ccccc2ncn1-c1ccc(Cl)cc1
O=C(c1cnn2c1NC(CO)C1CCCCC12)N1CCOCC1
COc1ccc2c(Cc3ccccc3Oc3cccc(OCCN4CCCCCC4)c3)c[nH]c2c1
O=C(CC(O)c1cc2ccccc2s1)NO
CCn1cc(N2CCN(C(=O)Cn3ccc(C)cc3=O)CC2C)cn1
COc1ccc(C=C2CCC(CN3CCOCC3)C2=O)cc1F
Nc1cccc2c1OCCN(C1=NCCN1)C2
N#Cc1ccc(Cc2cnc(Nc3cccnc3)o2)cc1
Cc1c(Cl)cccc1NC(Cc1ccccc1)C(=O)N1Cc2ccccc2C1=O
COc1ccccc1N1CCN(CCCNC(=O)c2cnc3c(c2)NC(=O)CS3)CC1
CC(C)(C)NC(=O)c1cccc(S(=O)(=O)Nc2cccc(Br)c2)c1
COCCn1nnnc1C(c1ccccc1)N1CCN(C(=O)c2ccco2)CC1
CC(=O)OC(CP(=O)(O)COCC1OC(Oc2cc(C=Cc3ccc(C)cc3)ccc2C(=O)c2ccccc2Br)C(O)C(O)C1O)OC(C)=O
CCCC(=O)OCC1OC(n2ccc(=O)[nH]c2=O)C(O)C1O
CCCCCOc1ccc(C(=O)C=Cc2ccc3ccccc3c2)cc1
CC1CN(N(C)c2ncnc3c2cnn3-c2ccc(Cl)cc2)CCC1C(=O)c1ccccc1F
Cc1ccc(-c2cn3nc(N4CCC(C(=O)N5CCCC(C)C5)CC4)sc3n2)cc1
COc1ccc(-c2nc(-c3ccc(Oc4ccccc4)cc3OC)no2)c(OC)c1
Cc1ccc(C2=C(O)C(=O)c3ccccc3C2=O)cc1
N#CC1C(=N)OC2=C(C(=O)CCC2)C1C1CC1
COc1ccc(S(=O)(=O)N(C)CC2OCCCCC(C)Oc3cccnc3C(=O)N(C(C)CO)CC2C)cc1Cl
O=C(NCC(=O)N1CCN(c2cccc(Cl)c2)CC1)c1ccccc1
Cn1cc(C2OC(CO)C(O)C2O)c(=O)n(Cc2ccc(O)cc2)c1=O
CN(C)S(=O)(=O)c1cccc(NC(=S)Nc2ccc3[nH]c(=O)cc(C(F)(F)F)c3c2)c1
CN1CCN(C(=O)c2cc(-c3ccccc3)on2)c2ccccc21
CC(O)C1C(=O)N2C(C(=O)O)=C(CN3CCN(CC(=O)N(C)C(=O)C(N)C(C)(C)S)CC3)SC12
CC1=CC2C(O)(CC(CO)=CC3C4C(C(CCc5ccoc5)CC32O)C4(C)C)C1=O
O=S(=O)(O)CO
Oc1ccc2c(c1)C13CCN(CC4CC4)C(C2)C1(O)Cc1c([nH]c2ccccc12)C3
CC(=O)c1ccc(N2CCN(C(=O)CCCn3nc([N+](=O)[O-])c(Br)c3C)CC2)cc1
O=C1c2ccccc2C(=O)N1CC=Cc1ccccc1
O=C(CCCN1CCC(=O)C(C(c2ccc(F)cc2)c2ccc(F)cc2)C1)c1ccc(F)cc1
N#Cc1cccc(NC(=O)c2ccc(F)c(F)c2)c1
COc1cc(CNc2n[n+]([O-])c3cc(OC(F)F)ccc3[n+]2[O-])ccc1Cl
COc1ccccc1C=CC(=O)NCCOc1ccc(CN(C)C)cc1
CN(C)C1(C(=O)O)COc2c(ccc(O)c2C(=O)c2ccccc2)O1
CCc1c(N2CCN(CC(C)S(N)(=O)=O)CC2)cnn(-c2ccc(F)cc2)c1=O
CN1c2cc3c(cc2CCC1c1cccc(O)c1)OCO3
O=C(Nc1cccc2ccccc12)C(=O)c1c[nH]c2ccccc12
CCC(C)C(NC(=O)c1ccc(NC(=O)Nc2ccc3c(c2)OCCO3)cc1)C(=O)O
c1ccc(Nc2nncc3c2ncn3CN2CCCCC2)cc1
COc1cc(OC)c2c(=O)cc(-c3ccc(Cl)cc3)oc2c1
COc1ccc(Cl)cc1-n1nc(SC)c2c1CC(C)(C)CC2=O
CCOc1ccc(NC(C)=C(C#N)C(=O)Nc2ccccc2OC)cc1
C=COc1ccc(NC(=O)COC(=O)C=Cc2ccc(OC)cc2)cc1
CN(c1nc2ccccc2n1Cc1ccccc1)C1CCCCC1
O=C(C=Cc1ccccc1)N1CCN(c2ccnc3cc(Cl)ccc23)CC1
Cc1cc(C(=O)Cn2c3c(c4c2-c2ccccc2C4=O)CCCC3)c(C)n1C
O=C1NCCN(C(=O)c2ccccc2)C1CCC(=O)N1CCN(c2ccccn2)CC1
Cc1ccc(OCCCn2ccnc2)cc1
CCCCCCCCOCCCCCCCCC(=O)Nc1nc(N)n(-c2ccccc2)n1
CCN(CC)C(=O)Cn1nc(C)n2c(cc3sc(C)cc32)c1=O
O=C(COc1ccc(Cl)cc1)N1CCN(CC(O)c2ccccc2)CC1
O=C(NC(=O)C(Cc1ccc(Cl)cc1)N1CCN(c2ccccn2)CC1)C1Cc2ccccc2CN1
Cc1nn(C)c2nc3ccccc3c(NCCCN(C)C)c12
Cn1nc(COc2ccccn2)c2c1C(=O)N(CCOc1cccs1)C2
Cc1cccc2c1OP(=O)(OCC1OC(n3cc(I)c(=O)[nH]c3=O)CC1CO)OC2
CC(=O)c1ccc(COC(=O)c2ncc3c(cc(-c4ccccc4)c(=O)n3Cc3ccccc3)c2O)cc1
C1=C(c2cccnc2)CC2CCC1N2
c1ccc(-c2csc(-c3ccc4c(c3)OCO4)n2)cc1
OCC1CCCC1n1cc(Cl)c(-c2ccc(C(F)(F)F)cc2)n1
CC(C(=O)O)C1CCC2C3CC=C4CC(O)CCC4(C)C3CCC12C
CN1C2CCC1C(c1ccc(Cl)cc1)C(c1ccc(Cl)cc1)C2
CC1CCN(CCCOc2ccc(C=C3SC(=O)N(Cc4ccccc4)C3=O)cc2)CC1
COc1ccc(CCNc2nc3nonc3nc2N2CCc3ccccc3C2)cc1OC
CC(C=CC1=C(C)CCCC1(C)C)=CC(=O)O
CC(C)C(Nc1ncnc2c(C(N)=O)cccc12)c1nc2cc(-c3cncc(Cl)c3)ccn2n1
S=c1ssc2nc3c[nH]c(=S)n3c(-c3ccc(Cl)cc3Cl)c12
O=C(NCC1CCCO1)c1cc(-c2ccccn2)[nH]n1
OC(c1ccc2c(c1)CCOC2)c1nc(-c2ccc3ccccc3n2)cs1
COc1ccc2c(c1)C(=O)N(CC1(C#Cc3cncc(C4CCN(C)CC4)c3)NC(=O)NC1=O)C2
Cc1c(CC2OCC(N)C(O)C2O)c2ccccc2c(=O)n1CC(=O)Nc1ccc(C(=N)N)cc1
Cc1nnn(C2OC(CNC(=O)c3ccccc3)C(O)C2O)c1CO
CC(C)CC(=O)NC(Cc1ccccc1)C(=O)NNCC(NCCC1CCCCC1)C(O)CC(C(=O)C(=O)C1CCNC1=O)C(C)C
CCC(NCc1ccc(OC)c(OC)c1)C(=O)Oc1ccc(-n2cnc3ccccc32)cc1
O=C1NC(=O)C2(CCOc3ccc(F)cc32)N1
COC1C=C(C)C(OC)C(C)C=C(C)C(O)CC2=C(CC(O)C(OC)C2)c2cc(O)c(O)c(O)c2CC1OC
Cc1c(NC(=O)c2ccccc2)cccc1-c1cccc(-c2cccc(C(=O)O)c2)c1
CNC(=O)C(C)c1ccc2[nH]c(-c3ccc(N)cc3)c(CCC(=O)OC)c2c1
COc1ccc(NS(=O)(=O)c2cccc(C)c2NCC(=O)OC(=O)COc2ccc(Cl)cc2)cc1
CC(Nc1cccc(Cl)c1)C(=O)NC(=O)c1cccc(S(=O)(=O)N2CCOCC2)c1
CCOc1cc(NNc2nc(C3CC3)c(C(=O)C(=O)C(C)NCCNc3c4c(nc5ccccc35)CCCC4)s2)ccc1C=CC(=O)O
O=C(O)c1cc(-c2ccccn2)nc2nc(-c3ccc(F)cc3)cc(C(F)(F)F)c12
Cc1ccccc1C1CCc2c(C(=O)N3CCC(O)C3)cc3c(nc(C)n3C)c2O1
O=Nc1cc2ccc(N3CCNCC3)cc2[nH]1
O=C1Nc2ccccc2C1=NNc1ccncc1
O=C(CN1CCCc2ccccc21)OC(=O)c1ccc(Cl)nc1
Cc1nc(N2CCOCC2)sc1C(=O)NN=CC=Cc1ccc(O)c(O)c1
CC(C)(C)c1ccc(NC(=O)Nc2nnc(C(C)(C)C)s2)cc1
CC1CCc2c(sc(N)c2C(=O)N2CCN(c3cccc(Cl)c3)CC2)C1
CC12CCC3C4CCC(=O)C=C4CCC3C1CCC21C=CC(=O)O1
CCOC(=O)c1c(C)[nH]c(C(=O)COC(=O)C2CC(=O)N(c3ccccc3OC)C2)c1C
CC1(C)CC(=O)C=C(N2CC(=Cc3ccc(N)cc3)C(=O)C(=Cc3ccc(N)cc3)C2)C1
CCOC(=O)c1cn(S(=O)(=O)c2ccc(C)cc2)c2ccc(C)cc2c1=O
CCCn1nc(NS(=O)(=O)c2ccc(F)cc2)c2cc3cc(OC)c(OC)cc3nc21
Cc1ccc(C)c(NC(CCN)C(=O)NS(=O)(=O)c2ccc(Br)cc2)c1
COc1ccc2scc(C=CC(=O)NN)c2c1
CC1(O)CC23CC1CCC2C1CCC(=O)C1(C)CC3NS(=O)(=O)c1ccc([N+](=O)[O-])cc1
O=C1COc2ccc(-c3ccc(Cl)cc3)cc2N1
Cc1cccc(N(CC(=O)O)S(=O)(=O)c2ccccc2)c1
Cc1nn(C)c(N(C)C)c1CNCCOc1cccc2[nH]c(C(=O)N3CCOCC3)cc12
COc1ccc(-c2nn3c(-c4ccccc4)nnc3s2)cc1
COc1ccc(S(=O)(=O)Nc2cc(-c3cnc4c(N)nccn34)cnc2OC)cc1
CC1=C(C)CC(C(C)(O)C2CCC3C4CC=C5CC(O)CCC5(C)C4CCC32C)OC1
COc1ccc(-n2c(=O)c3c(N)noc3c3ccccc32)cc1
O=C(NNc1ccc([N+](=O)[O-])cc1)C1CCNCC1
O=C(C=Cc1ccc(-c2ccc(Cl)cc2Cl)o1)c1ccc([N+](=O)[O-])o1
Cn1nc(C(=O)N2CCC(c3nc(C(C)(C)C)no3)CC2)ccc1=O
Cc1cccn1CCN1CCN(CCCNC2c3ccccc3-c3ccccc32)CC1
NC(CS)C(=O)Nc1ccc2nc(SCc3ccccc3)sc2c1
CSCOC1CCN(S(=O)(=O)O)C1
O=C1c2ccccc2C(=O)N1CCCCCCN1CCOCC1
COc1ccc2cc3[n+](cc2c1OC(=O)c1cccc(F)c1)CCc1cc2c(cc1-3)OCO2
COc1ccc(CS(=O)(=O)Nc2cccc(C(c3c(O)c4c(oc3=O)CCCCCC4)C3CC3)c2)cc1
O=[N+]([O-])c1cccc2c1ncn2CCCCn1c2ccccc2n[n+]1[O-]
Cc1ccc(NC(Cc2ccc(-n3c(=O)c4sccc4n(CC(=O)NC(=O)N4CCC(CCO)CC4)c3=O)cc2)C(=O)O)cc1
CCCCc1ccc(-c2[nH]nc3c2Cc2cc(OCc4ccccn4)ccc2-3)cc1
CCOCCCNC(=O)c1ccc(Oc2ccccc2O)c(NC(=O)COc2ccc(C#N)cc2)c1
CC(C)(C)C(NC(=O)N1CCC1)C(=O)N1CC2C(C1C(=O)NC(CC1CC1)C(=O)C(N)=O)C2(C)C
N=C(N)NCCCC(NC(=O)C(CCCNC(=N)N)NNC(=O)C(Cc1ccc(O)cc1)NC(C=O)Cc1ccccc1)C(N)=O
O=C(CN1CCN(c2ccc([N+](=O)[O-])cc2)CC1)n1c2ccccc2c2cc(Cl)ccc21
O=C(O)C(=O)N1Cc2ccccc2CC1S(=O)(=O)Cc1ccccc1
Oc1ccc2c(c1)CCC1C2CCC2C1CCCN2CC1CCC1
COc1cccc(C2CN=C(c3ccc(F)cc3)O2)c1OC
COC(=O)C12CCCC1CC(CN1CCCc3nc(C)c(CN4CCOCC4)cc31)C2
NS(=O)(=O)c1ccc(C(=O)NCCNC(=O)c2ccc(S(=O)(=O)NCCNS(=O)(=O)c3ccc(S(N)(=O)=O)cc3)cc2)cc1
O=C(O)c1cc([N+](=O)[O-])ccc1NC(=O)c1ccccc1C(=O)c1ccccc1
Cn1ccc2c(OCC(O)CNC(C)(C)c3ccccc3)cccc2c1=O
Cn1cc(-c2nc(C3(c4cc(-c5cnc(N)nc5)ccc4F)CCC3)no2)cn1
Clc1ccc(-c2ccc3nnc(-c4ccncc4)n3c2)cc1Cl
Oc1ccccc1CNc1cccc(-c2nc3ccccc3[nH]2)c1
CCN1CC(Cc2cncn2Cc2ccc(C#N)cc2)N(CC)Cc2ccc(C(C)(C)C)nc21
COc1ccc(S(=O)(=O)c2c3ccc[nH]c-3c3[nH]cnc23)cc1
COC=C(C(=O)Oc1ccccc1I)c1ccccc1COC
CCCN(C)CCCC1CN(Oc2cccc(C(F)(F)F)c2)C(=O)CN1C(=O)Nc1ccco1
NNC(=O)C=Cc1ccc(N2CCN(Cc3ccc(Cl)cc3)CC2)c([N+](=O)[O-])c1
CCOC(=O)c1cc2c([n+](C)c1-c1ccc(Cl)cc1)CCCC2
Cc1ncn(-c2ccc(O)cc2)c1-c1ccc(O)cc1
CCCCN(C)C=C1C(=O)NC(c2ccccc2)Cc2c1cc(C)c(C)c2C
Cc1ccc(-c2c(C(=O)NC3(C(=O)O)CC3)cnn2-c2ncc(C(O)(C(F)(F)F)C(F)(F)F)cc2Cl)cc1
O=[N+]([O-])c1cn2c(n1)OCC(Oc1cc(-c3ccc(C(F)(F)F)cc3)cnn1)C2
CC(C)C1=CC=CC(C(c2ccc(OCCN(C)C)cc2)c2cccc(CN)c2)=CC=C1
COc1cccc(NCCNc2cc(-c3ccncc3)nc(N)n2)c1
Cc1nonc1OCC(O)CN1CCN(S(C)(=O)=O)CC1
Cc1cc(NCC(=O)SC2=NCCS2)on1
CC1(C)Cc2c(C#N)c(S(=O)(=O)c3ccccc3)nn2C1
O=c1cc2[nH]c3ccccc3cc-2cc1O
NCc1cc(CO)c2cc(C3=NCCN3)ccc2c1O
Clc1ccc2c(c1)C(c1ccccc1)=NCc1nnc(CNc3ccccn3)n1-2
CCOc1nc(N)nc2c1ncn2C1OC(CN(CC(=O)O)C(Cc2ccccc2)C(O)CNC(=O)OC)C(O)C1O
COc1cccc(-c2c(C)n(Cc3c(F)cccc3F)c(=O)n(C(C)CNCC3CC3)c2=O)c1F
O=C1C(Nc2ccccc2)=C(Cl)C(=O)c2c1cnc1c2CCCC1
COc1ccc(C(=O)C2CCCN(C(=O)NC3CCCC3)C2)cc1
FC(F)(F)c1ccc2c(c1)N(CCN1CCN3CCCC3C1)c1ccccc1S2
Cc1[nH]c(=O)sc1C(=O)OC(C(=O)c1ccc(Br)cc1)c1ccccc1
Cc1ccc(NC(=O)C2Cc3c([nH]c4ccccc34)C(c3cccc([N+](=O)[O-])c3)N2)cc1C
c1ccc(CSSCCNc2ccnc3ccccc23)cc1
O=C(NCCc1csc(-c2ccc(F)cc2)n1)C(=O)NCc1ccccc1O
COc1ccc2c(c1OC)Oc1[nH]nc(NC(=O)c3ccc(Br)s3)c1N2
CC1(C)N=C(N)N=C(N)N1c1ccc(COc2ccccc2)cc1
CC(=O)NCCCc1cc2cc(-c3ccccc3)ccc2nc1N
CC1(C)C=Cc2c(cc(O)c3c2OC(c2ccccc2)CC3=O)O1
Brc1ccc(CSc2nnc(-c3ccccn3)o2)cc1
CCOc1ccc(C=C2C(=O)c3cccc(Cl)c3C2=O)cc1
Cc1cnc(NNCc2ccc3cccc(NS(C)(=O)=O)c3c2)c(=O)n1CC(=O)CC(F)(F)c1ccccc1
COC(=O)C(F)(F)F
Nc1cc2c(cn1)c(=O)oc1c3ccccc3ccc21
CCCCCCCCCCCCC1=CC(=O)CC(C)(C)C1
COCCNC(=O)c1cc2c(-c3cnc(C)s3)nc(-c3ccco3)cn2n1
O=C(c1cnccn1)c1cnc(-c2ccc(Oc3ccccc3)cc2)s1
O=C(NC(=O)C(NC1CC=CC(c2cccc(F)c2)N(CCO)C1=O)c1ccc(F)cc1)c1ccccc1
COc1ccccc1-c1nc(N)ncc1C(=O)Nc1ncc([N+](=O)[O-])s1
Cc1n[nH]c(=O)n1-c1cccc(-c2nc3ccccc3s2)c1
CCN(c1ccccc1OC(=O)CNc1ccc(OC)c(OC)c1OC)S(=O)(=O)c1ccccc1
O=c1c(-c2ccc(O)cc2O)coc2cc(O)cc(O)c12
COC(=O)CSc1nc2ccc(S(=O)(=O)NC3CCCCC3)cc2s1
COc1ccc(OC2C(=O)N(C)C(=O)C2NC(=O)Cc2cc(OC)c(OC)c(OC)c2)cc1
COC(=O)c1ccc(NCC(=O)Oc2ccc(Cl)cc2Cl)cc1
Nc1nccc(N2CCN(c3cc4c(cc3F)c(=O)c(C(=O)O)cn4C3CC3)C2)n1
CC(=NNC(=O)Cn1nc([N+](=O)[O-])c(Br)c1C)c1ccc(OCc2c(F)cccc2Cl)cc1
Cc1cc(-c2nn(CC(=O)NCc3ccc4c(c3)OCO4)c(=O)o2)ccc1Cl
Cc1ccc(S(=O)(=O)N2CCC(C(=O)Nc3ccccc3N3CCCC3)CC2)cc1
CCC1Oc2cc(OCc3ccc4ccccc4n3)c(O)cc2C=C1CCC(=O)O
CC(C(=O)C(Cc1ccc(Cl)cc1)NC(=O)C1Cc2ccccc2CN1)c1ccccc1N1CCN(NC(=O)c2ccno2)CC1
CC(=O)NC(=O)C(NC(CCCNC(=N)N)C(=O)O)C(C)O
NC(=O)n1cc(NC(=O)C2CC3CC3N2C(=O)NCc2cc(Cl)ccc2F)c2ccccc21
COc1ccc(-c2ccc(-c3c(C)nn(-c4ccccc4F)c3-n3cccc3)cc2)cc1
O=C(O)c1ccc(C(=O)Nc2ccc(O)cc2Cl)cc1
COc1ccc(-n2cnnc2-c2ccc(N3CCC3)cc2)cc1
COc1ccc(C(=O)Nc2ccc3nc4c5[nH]ccc5c(=O)n(C)c4nc3c2)cc1OC
CN(c1ccccc1)S(=O)(=O)c1cc2c3c(c1)CC(=O)N3CCC2
CC(=O)OOC1C(=O)C2OCC3(CC2(C)CC24OC(=O)OC2CC(C)=C1C4(C)C)OC(OC(C)=O)C(OC(C)=O)C3O
CC(=O)Nc1ccc2c3c(n(C)c(=O)c2c1)-c1ccccc1C3=O
Nc1nc(NCc2cccc(Cl)c2)nc(N)c1[N+](=O)[O-]
O=C(C(=O)c1c(F)cc(F)c(F)c1F)c1ccc(NN2CCCCC2)nc1
Cn1cnc(S(=O)(=O)N(CCNC(c2ccc(-c3ccc(Cl)cc3)cc2)c2cccnn2)C2CC2)c1
Cc1ccc(Cc2cccc(Cl)c2)c(C2CCCCC2(C)O)c1
CCOc1nc2cccc(C(=O)Nc3cnn(Cc4ccc(C)cc4)c3)c2n1Cc1c(F)cccc1F
c1ccc(COCCN2CCC(c3ccc(-c4ccc(CC5COc6ccccc6O5)cc4)cc3)CC2)cc1
C=C=CCC1(c2ccccc2)C(C)C(=O)N1CC
CCCC(NC1(C(N)=O)CCCCC1)C(C)(C)C(=O)NC(=O)C1CC(F)(F)CN1
Cc1cc(Cc2ccccc2)cc(C)c1NCC(C)C(N)C(=O)SCSCCC(=O)O
CC(N)c1cccc(C#Cc2cnc(Oc3ccc(OCCOc4ccccc4)cc3)nc2)c1
C=CCNc1nc(Cl)nc(NC(C)C)n1
O=C(CNC(=O)C(Nc1ccccc1-c1ccccc1)C1CCCCC1)Oc1ccccc1
CC(C)ONc1ccccc1C(=O)C(=O)c1cccnc1
CC(C)(C)NC(=O)N1CCN(Cc2ccoc2)CC1CC(O)CC(Cc1ccccc1)C(=O)NC1c2ccccc2NC1O
N#[N+][N-]c1ccccc1
COc1ccc(CNc2nc(NCc3ccc(OC)c(OC)c3)nc(Nc3ccccc3)n2)cc1OC
COc1cc(C=Cc2cc(OC)c3c(c2)OCO3)cc(OC)c1OC
CC1(C)CN1P(=O)(NC(=O)NCc1ccccc1)N1CC1(C)C
Fc1cnc(N2CCCC3(CCN(CC4CC4)C3)C2)nc1
O=C(Nc1nc(-c2ccccc2)cc(-c2cccs2)n1)c1cc(-c2ccoc2)nc2ccccc12
Cn1ccnc1SCc1cccc(C(=O)c2ccc(Cl)cc2)n1
O=C(CSc1ccccc1C(=O)O)NC12CC3CC(CC(C3)C1)C2
O=C(OCCn1nnc2ccccc21)c1ccc(Cl)cc1Cl
Cc1cc(NN=Cc2ccccc2)c2c(ccc3[nH]c(=O)[nH]c32)n1
C#CC(C)(CC)NCc1ccncc1-c1cccc(NC(=O)NCc2cccnc2)c1
CSc1ccccc1CSCc1cncs1
CC(O)CNc1nc(NCc2ccco2)nc2c1ncn2C1OC(CO)C(O)C1O
CCOc1ccccc1NC(=S)N1CCN(CC)CC1
CC(=O)N(C)CC1CN(c2ccc(N3CCC[S+]3[O-])c(F)c2)C(=O)O1
COc1ccc(-c2csc3nnc(-c4ccc(C)cc4)n23)cc1OC
COc1ccc(C2C(C(=O)c3sc(C)nc3C)=C(O)C(=O)N2CCN2CCOCC2)cc1
O=C(CN1CCCCCC1)N1CCCC1
C[N+](C)(C)CC#CCN1C(=O)COc2ccc(F)cc21
CC(C)(O)C1CSC(c2cccs2)N1C(=O)c1ccccc1
C1=Cc2c(c3ccc2[nH]3)C=C(c2ccccc2)c2[nH]ccc21
CON=C1C2CCC(N2C)C23C=CC(O2)C(O)C13
O=S(=O)(NCCOc1ccc2c(c1)C(C1(c3ccc(Cl)cc3)CCC1)NCC2)c1cccs1
COc1ccc2c(OC3CCCCCC=CC4CC4(C(=O)N4CCC(O)C4)NC(=O)C4CCCN4C3=O)cc(-c3nc(C(C)C)cs3)nc2c1C
c1ccc2c(Nc3ccc(Nc4ncnc5ccccc45)cc3)ncnc2c1
O=C1c2ccccc2C(=O)c2c(NCCCN3CCC(n4c(=O)[nH]c5ccccc54)CC3)cccc21
c1cc2c3cnc(Nc4ccc(N5CCC(N6CCOCC6)CC5)cn4)nc3n(C3CCCC3)c2cn1
CC(=S)N1CCN(c2ncnc3c2c(=O)n(C)c(=O)n3C)CC1
CCCCN(CC(=O)Sc1nc2ccccc2c(=O)n1-c1ccc(F)cc1)c1c(N)n(CC(C)C)c(=O)[nH]c1=O
Cc1cc(C)cc(NS(=O)(=O)c2ccccc2)c1
Cc1cccc(-c2ccc(NC(=O)Cc3ccc(-n4cccn4)nc3)cc2)c1
CC(=O)Oc1cccc(N2C(=O)c3nnc(-c4cccs4)nc3C2c2ccccc2)c1
COc1cc(OC)cc(-c2cc(Nc3cc(NC4CCN(C(=O)c5cc(Cl)cc(Cl)c5)CC4)ncn3)nc(OC)n2)c1
CC(=O)OCCOCCOCCC(=O)CCCCCCS(=O)(=O)N(C)OCONc1nc(C)c(C(C)=O)s1
Cc1cccc(N2CCN(C(=O)c3ccccc3SCc3ccccc3F)CC2)c1C
O=C(NCC1(N2CCCCC2)CCNCC1)c1ccccc1-c1ccccc1
O=C(CCC(=O)NNC(=O)c1ccc(ONC(=O)OC2CCCCC2)cc1)NN=Cc1ccc(O)cc1
COc1ccc2cc(CN(C(=O)c3ccco3)c3ccccc3C)c(=O)[nH]c2c1
COc1cc(C=NNC(=O)c2ccncc2)cc(OC)c1OC
O=C(CCCCc1ccc2[nH]c(=O)sc2c1)c1ccc2cc[nH]c2c1
COC(=O)c1cc(C(=O)OC)nc(-c2ccccc2OC)c1
Cc1[nH]ncc1-c1cnc(N)c(OC2CC(Oc3cnc(C#N)cn3)C2)c1
CCn1cc(NC(=O)c2nc(C3CC3)cnc2Nc2cncnc2)c(C(=O)Nc2cn(CCCC(=O)c3nc4ccc(F)cc4s3)nn2)n1
CC(c1ccc(CN2C(=O)CC3(CCCC3)CC2=O)cc1Cl)N(C)C
O=[N+]([O-])c1ccc2nc(-c3ccc(O)cc3)c(-c3ccc(O)cc3)nc2c1
CC(C)(c1ccc(OC(F)(F)F)cc1)c1csc(-c2ccc(CO)cc2)n1
COc1ccc(N2C(=O)C3C(C2=O)C3(c2ccccc2)c2ccccc2)cc1
CC(C)CC(NC(CCCN=C(N)N)C(N)=O)C(=O)NC(CC(=O)O)C(=O)NC(=O)CCc1ccc(F)cc1
CC(C)(C)S(=O)(=O)n1cc(-c2nc(-c3ccc(C#N)cc3)no2)ccc1=O
CC(=NOCc1ccccc1)N1N=C(c2ccc(OCc3ccccc3)cc2)CC1c1ccc(F)cc1
C(#CC1(c2ccccc2)C2CCC(CC=Cc3ccoc3)C1C2)CCC1CCCCC1
CC12CCc3c(ccc4c3CCC(O)C4)C1CCC2Cc1cn(Cc2ccccn2)nn1
COc1ccc2c3nc(-c4ccc(C)cc4)cc(C(F)(F)F)c3n(CC(F)(F)F)c2n1
COc1cc2nc(N3CC4CN(Cc5ccccc5)CC4C3)nc(N)c2cc1OC
Cc1ccccc1C(=O)NC1CCC(NC(=O)C2(c3ccccc3)CC2)CC1
C=CCOC(=O)NCC1OC(=O)N2c3ccc(-c4ccc(Cl)nc4)cc3OCC12
CC1CNCCN1c1c(F)cc2c(=O)c(C(=O)O)cn(C3CC3)c2c1F
COC(=O)CC1=Cc2cc(O)c3cc2C(=O)OC(C2CC2)CC(CC=CCC1)O3
COC(=O)c1cc(Sc2nc3ccccc3s2)[n+]([O-])c2ccccc12
Nc1ccc(-c2cc3cc(C(=O)Nc4ccc(F)cc4)oc3cn2)cc1
CCCCc1ccc(C(=O)N2CC3CCCOC3C(Nc3cccnc3)C2)cc1
COc1ccc(-n2c(=N)n(C)c3ccc(Cl)cc32)cc1
CC(C)(C)OC(=O)NCC(O)C(Cc1ccccc1)NC(Cc1ccc(S(=O)(=O)c2ccccc2)cc1)C(O)CNC(=O)OC(C)(C)C
CCN1CC=CC(C2c3[nH]c4ccccc4c3CCN2CC)C1
Cc1ccccc1-c1csc(NCCc2ccccn2)n1
CN(C(=O)CNc1ccc(Cl)cn1)c1ccccc1
Cn1c(SCCNS(C)(=O)=O)nnc1C1CCN(C(=O)c2ccccc2)CC1
CCCCOc1ccc(CC(=O)N(C)C(c2ccccc2)c2ccccc2)cc1
CCOC(=O)c1nnn(-c2nonc2-n2ccc(C)cc2=O)c1C
Cc1nn(-c2ccccc2)c2cc(Oc3ccccc3)ccc12
N#CCOc1ccccc1-c1nnc(SCc2cccc(F)c2)o1
Cc1ccc(Sc2ccccc2C(=O)OC(=O)CNc2ccc(C(C)C)cc2)cc1
C#COc1ccc(-c2oc3cc(OCCO)cc(O)c3c(=O)c2OC2OC(COC3OC(C)C(O)C(O)C3O)C(O)C(O)C2O)cc1
O=C1C(C2CCCC2)N=C2CCCCCN12
CC(=O)OCCOC(=O)CC1C(OC(C)=O)OC(OC(C)=O)C(OC(C)=O)C1COC(C)=O
O=C(c1sc(Nc2ccc(Cl)c(C(F)(F)F)c2)nc1C(F)(F)F)N1CCOCC1
COc1cc(-n2ncc3c(NN=Cc4ccncc4)ncnc32)cc(OC)c1OC
COc1ccc(-c2nn(C(=O)NC3CCCCC3)c(C)c2Cl)cc1OC
Cc1ccc(Cl)c(Nc2cc(N)c3cc(C)n(-c4ccncc4)c3n2)c1
CNCC(NC(=O)N1CCCC1C(C(=O)NC(C)C(=O)NC)C(C)C)c1ccccc1
Cc1ccc(Sc2ccc(C(=O)NS(=O)(=O)c3ccccc3)cc2[N+](=O)[O-])c(NCCSc2ccccn2)c1
O=c1[nH]c(-c2cccc(NS(=O)(=O)c3ccc(Cl)cc3)c2)cc2[nH]ncc12
CCOC(=Cn1nc(-c2ccccc2)ccc1=O)OCC
Cn1nnnc1Cc1ccc(Cl)c(Cl)c1
Cc1n[n+]([O-])c2ccc(C=NNC(=O)CNC(=O)c3ccc(F)cc3F)cc2[n+]1[O-]
O=c1c2ccccc2nc(-c2ccccc2O)n1-c1ccc(F)cc1
O=C(NC1CCOC1=O)c1ccc(S(=O)(=O)Cc2c(Cl)cccc2Cl)c(Cl)c1
CC(C)C(=O)Nc1ccc(C(=O)NN2C(=O)c3ccccc3C2=O)cc1
CC(=O)C1=C(O)C(O)C2(C)Oc3cc4c(cc3C1C2=O)OCO4
COc1ccc(C2CC(=O)N(C)C2)cc1OC1CCCCC1
COc1ccc(-n2c(-c3ccccc3)c(C(=O)Oc3cc4nccc(Oc5ccc(NCCCN6CCCCC6)cc5F)c4cc3OC)c(=O)c3cccnc32)cc1
Brc1ccc2[nH]c3c(c2c1)CCNC31CCCCC1
O=C1C=C2CCCCC2(O)c2[nH]ncc21
CC1=CC2Cc3c([nH]c4ncccc34)C2=NN1C
Cc1nnc2n1CCN(C(=O)c1cnn(C)c1)C2
COc1ccc(C(=O)N2COC3CNCC32)cc1
CC(C)C(NC(=O)c1ccccn1)C(=O)NC(Cc1ccccc1)C(O)C(O)C(Cc1ccccc1)NC(=O)c1ccc(O)cc1
CCN1CCc2nc3ccc4[nH]c(=O)[nH]c4c3c(C)c2C1
CC(=O)NC(C)c1c(COc2ccc(F)c(F)c2)cc2c(c1O)C(=O)c1ccccc1C2=O
CCOc1nc2ccccc2n2cnnc12
CCC(C)(C)C1CCC2(CC1)CN(c1ccc(OC)cc1)C(=O)N2Cc1ccc(C(=O)NC2CC(C)NC(C)C2)cc1
COC(CCCCN)C(=O)NC(CNC(=O)C(Cc1ccc(O)cc1)NC(=O)CCCCCN)C(=O)Sc1ccccc1
COc1cc2nc(CF)n3c(C)nnc3c2cc1OC
CN(C(=O)CNc1ccccc1Br)C(=O)c1ccc(S(=O)(=O)N2CCOCC2)cc1
O=C(CCCCCCCCCCCCCOC1OC(C(O)CO)C(O)C(O)C1O)NN1C2CCC1CC(CCC(c1ccccc1)c1ccccc1)C2
CCCOc1ccc2c(=O)c3ccc(NC(N)=O)cc3oc2c1
CCc1ccc(N2CCCC2=O)cc1S(=O)(=O)N(C)Cc1ccccc1
COc1cc(Nc2nc3c(-c4ncnn4C)cccc3c3c2ncn3C)cc(OC)c1
Nc1cccc(-c2cn(CCc3ccccc3)nn2)c1
CC(CO)Nc1cccc2c1OC(S(=O)(=O)c1ccccc1)C(C)CN(CN(C)Cc1ccc(C(=O)Nc3ccccc3N)cc1)C2=O
Cn1cnc2cc(-c3ccc(S(N)(=O)=O)cc3)nc(NCCC3CCOCC3)c2c1=O
Cc1ccc(S(=O)(=O)C(=O)c2ccccc2NNc2nc3ccc([N+](=O)[O-])cc3s2)cc1
N=C(N)CC1CCC2c3cccc(OC(CNS(=O)(=O)c4ccccc4)C(=O)O)c3CC2C1
CC(CC(=O)O)N1C(=O)C(=Cc2ccc(Oc3ccccc3)cc2)SC1=S
CCC(NNC(Cc1ccc(OP(=O)(O)O)cc1)C(=O)C(=O)C(CCC(N)=O)NSC)C(=O)OC(CC(C)C)C(=O)N1CCN(C)CC1
COc1c(CC(=O)O)cc(Br)c(=O)c2c1NC1=C(C(=O)c3c(C)cc(C)cc3C1=O)C2c1c(O)c(CC(=O)O)cc(Br)c1Br
Fc1ccc(-c2nccnc2C2CN(c3ccc4ccccc4n3)C2)cc1F
NC1=NC(C(=O)c2ccccc2-c2nccnn2)(c2cc(NC(F)F)ccc2F)COC1
COc1cc2[nH]c3ccc(-c4nnn[nH]4)cc3c2cc1C1CCN(C)CC1
CC(=O)Nc1ccc2c(c1[N+](=O)[O-])CCN2CCCN1CCCC1=O
COc1cc(C=NNc2nc3ccccc3[nH]2)cc(OC)c1O
CCCc1ccc2c(cnn2-c2cccc(C)c2)c1
Cc1cc(COc2ccc(-c3nn(Cc4ccccc4)nc3C3CC(=O)N(C)C3=O)cc2)c2ccccc2n1
COc1ccc(C(NCC(=O)N(C)CC(=O)Nc2cc(F)ccc2F)C(C)C)cc1F
CC(CNC(=O)c1cc(-c2ccc(C(F)(F)F)cc2)n[nH]1)N1CCC(O)(c2ccccc2)CC1
O=C(Nc1nnc(C2CC(O)C(CO)O2)s1)c1ccccc1O
O=C1NC(=O)C2C3CCC(C12)C1C2C(=O)N(CCCCCN4C(=O)c5ccccc5C4=O)C(=O)C2C31
Cn1cc(OS(=O)(=O)c2ccc(CN3CCCCCC3)s2)cn1
COc1ccc(C2C(CC=C(C)C)C(=O)N2c2ccc(OC)cc2)cc1
CCOC(=O)N1CCC(Sc2cc(-c3cncc(C(F)(F)F)c3)ccc2CN(CC)CC)CC1
COc1ccc2cnccc2c1C(=O)NN=Cc1cc(Cl)cc(Cl)c1O
CC(C)c1ccc(NC(=O)c2nc(N3CCc4ccccc4C3)sc2C(C)C)cc1
CC(=NNC(=S)NC1=NCCCCC1)c1ccccc1
CC(C)N1CCOCC2(CN(C(=O)c3cccc(Cl)c3)CCO2)C1
CCCCCCCC=C1C=C(O)C(=O)C(CO)=C1
CCCCCCCCCC(=O)c1ncc(-c2ccc(OC)c(OC)c2)o1
CS(=O)(=O)CCc1ccc(NNCC(O)COc2cccc3[nH]c(=O)[nH]c23)c(F)c1
COc1ccc(C=Cc2cc(NC=O)cc(OC)c2OC)cc1OC
O=C(OC1CCOC1)N1CCC2(CC1)CCN(S(=O)(=O)c1cccc(Cl)c1)CC2
C1=CCN(N=Cc2cccnc2)CC1
COc1cc2c3cc1Oc1c(O)ccc(c1OC)CC3N(C)CC2
NNS(=O)(=O)c1ccc(-c2nnn[nH]2)cc1
CCC(C(=O)NCC(=O)C(CC(=O)O)N(C)C)n1ccnc(NCc2nonc2C)c1=O
O=C(NCC(=O)N1CCN(S(=O)(=O)c2ccccc2)CC1)c1ccc(Cl)cc1
COc1ccccc1C1C(C(=O)C(C)(C)C)C(=O)C(=O)N1c1ccccc1C
CCCCCCCCCC(O)c1ccc(C(O)C(N)CO)cc1
COc1ccc(Nc2nc(C)cc(OC)n2)c(OC)c1
CCC(C)C(S)C(=O)NC(C)c1ccc(-c2ccccc2Cl)cc1
CCOCC(=O)CC(Cl)Cn1nnc2c(NN3CCOCC3)ncnc21
O=C(c1cc2ccccc2[nH]1)N1CCCCC1
Cc1[nH]nc2c1C(N)=Nc1ccccc1N2
C=C(C)C1CCC2(OC(C)=O)CCC3(C)C(CCC4C5(C)CCC(COC)C(=O)C5CCC43C)C12
CCC(=O)NC1CCC(CCn2c(C)nc3c(sc4ccccc43)c2=O)CC1
COc1ccc(NC(=O)Nc2ccc(OCCN3CCNCC3)cc2)cc1-c1c(Br)cnn1C
Oc1ccc(Sc2ccccc2)cc1
COc1cc(Nc2nc(-c3ccc(Oc4ccccc4)cc3)cs2)cc(OC)c1OC
C=C(CCCC(C)(C)O)C1CCC2(C)C1C(OC(=O)CC(O)C(CC)OC(=O)C(C)C)CC1C3(C)CCC(O)C(C)(C)C3CCC12C
O=c1ccn(C2OC(COP(=O)(O)OP(=O)(O)OCC3C(OP(=O)(O)O)OC(n4ccc(=O)[nH]c4=O)C3O)C(O)C2O)c(=O)[nH]1
CC(O)(c1cccc(F)c1)c1nc(-c2ccnn2-c2ccc(F)cc2)no1
CC(C)(C)c1ccc(C=NNC(=O)c2cnc(NC3CC3)cn2)cc1
O=C(NS(=O)(=O)c1ccc(C(F)(F)F)cc1)c1ccc(C2=NCCN2C(=O)NCC(F)(F)F)cc1
COc1ccc(COc2ccc3nc(N)nc(N)c3c2)cc1
CC(C)=C1CCC2C3CC(=CCN)C4=CCCC4(C)C3CCC12C
CC(=O)OCC1C(OC(C)=O)OC(NC(=S)NCC2OC(OC(C)=O)C(O)C(O)C2O)C(OC(C)=O)C1OC(C)=O
CCCCCn1cc2c(nc(NCCc3ccco3)n3nc(-c4ccco4)nc23)n1
COc1ccc(NC(=O)c2ccc3c(c2)OCO3)cc1S(=O)(=O)N1CCOCC1
O=C(NCc1cccs1)c1cn(-c2ccccc2)nc1-c1cccc([N+](=O)[O-])c1
CCONC(=S)Nc1c(C(=O)C2CC3CCC2C3)[nH]c2cc(C)ccc12
CC1(CN2C(=O)c3ccccc3C2=O)C(=O)C2=C(CCCC2)C1O
COc1ccc2[nH]c(C(=O)N3CCC4CN(C(=O)Cc5ccccc5)CCOC4C3)cc2c1
CN1CCN(c2ccc(S(=O)(=O)Nc3cccc(Nc4cc[nH]n4)c3)cc2)CC1
CCOc1ncccc1C(=O)Nc1ccc(-c2ccc(N3CCOCC3)nn2)cc1
CN1c2ccc(-c3ccc(CN)cc3)cc2C2C(CCN2C(=O)CNc2ccccc2)C1CO
Cc1ccc2[nH]c(=O)c(CN(CCNS(=O)(=O)c3ccccc3)C(=O)NCc3ccccc3)cc2c1
OC1(c2ccccc2)CCN(CCCc2ccc(CCc3ccccc3)cc2)CC1
CCCCc1ccc(-c2ccc(C(O)CCCC)cc2)cc1
O=C(CCc1ccc(O)c(O)c1)OCC(COCC(O)COc1ccccc1[N+](=O)[O-])OC(=O)CC(c1ccccc1)c1ccccc1
Oc1ccc(NCc2cc(Br)cc(Br)c2O)cc1
Cc1nc2ccc(NC(=O)C3(C)CC(O)CC(C)(O)C3)cc2s1
CCN(CC)CCCNc1ncnc2ccc(Cl)cc12
C=CCC(CC(=O)OCC(Cc1ccccc1)NC(=O)CC(CC=C)C(=O)N(CCO)Cc1ccccc1)C(=O)OC(C)(C)C
CNCCNS(=O)(=O)c1cc(F)ccc1Oc1ccc(F)cc1
Cn1nc(CNCc2ccccc2)c(-c2cccc(Cl)c2)n1
CC(C)(C)N1CCN(C(CNC(=S)NCc2ccc(F)cc2)c2cccc(Cl)c2)CC1
COCCCNCC(=O)SCc1cn(-c2ccccc2)nc1-c1cccnc1
COc1ccccc1N1CCN(CCCCSc2nnc(-c3ccc4c(c3)OCCO4)o2)CC1
Nc1nc(-c2ccccc2)cc(-c2ccc(-n3ccnc3)cc2)n1
C#CCOc1ccc(S(=O)(=O)N2CCN(C3=Nc4ccccc4CC=C3c3ccccc3)CC2)cc1
CC1OC(Oc2c(-c3ccc(O)c(O)c3)oc3cc(O)cc(O)c3c2=O)C(O)C(O)C1O
COc1ccc(Cc2nccnc2SCCc2ccccc2)cc1
Cc1nnc(Nc2ccc(C(C)(C)C)cc2)c2[nH]cnc12
CCCN(CCC)C1CCc2cc3c(OC)cccc3cc2C1
CCC(C)C(OC)C(=O)Nc1ccc(C(N)=O)cn1
CC(C)(C)OC(=O)NC(CCl)C(=O)C1CCCN1C(=O)NC1CC(=O)NC1=O
CSc1nc(C(Cl)(Cl)Cl)cc(-c2ccc(Br)cc2)c1C#N
COc1cc(Cl)ccc1N1CC(C(O)C(O)CO)CC1=O
COCCn1cc(Nc2ccc(-c3ccccc3)nn2)c(=O)c2ccc(-c3ccc(OC)nc3)cc21
CC(=O)C=Cc1ccc2ccccc2c1
CCc1ccc(C)cc1NC(=O)Cn1ccnc1
O=C(NN=Cc1ccccn1)c1ccc(COc2ccccc2-c2ccccc2)cc1
Cn1c(-c2ccc3[nH]c(=O)ccc3c2)nnc1-c1cccc2c1CCO2
CCOc1cccc(C=NNC(=O)c2cc(-c3ccco3)nc3ccccc23)c1O
Cc1nc(C)c(-c2ccnc(Nc3ccc(C4CNCCO4)cc3)n2)s1
Cn1cc(CNCc2csc3ccccc23)c(-c2ccc(F)cc2)n1
O=C(NCc1ccc(F)cc1)C(=O)Nc1ccc(N2CCOCC2)cc1
COc1cc(O)c2c(c1)C(c1ccoc1)OC2=O
COc1ccc(C=C(NC(=O)c2ccccc2)C(=O)Nc2ccccc2C(=O)O)cc1
Cc1ccc(CN2C(=O)c3ccccc3S(=O)(=O)c3ccc(C(=O)NCCc4ccccc4)cc32)cc1
CCCC(=NOCc1ccc2ccc(OC)cc2c1)C1OC(=O)CCOC(=O)C(C)OC1=O
CC1=NN(c2cccc(C)c2)C(=O)C1=Cc1ccc(-c2ccc(Br)cc2)o1
O=C(O)C1CC2c3ccccc3CCN2C1C(=O)Oc1ccccc1F
CN1CC1c1ccc(Cl)cc1
CS(=O)(=O)c1ccc(-n2nc(C(=O)N3CCOCC3)cc2-c2ccc(Cl)cc2Cl)cc1
CCCCC1(CC)CS(=O)(=O)c2ccccc2C(c2ncc[nH]2)C1O
COc1ccc(CNC(=O)CCc2ccccn2)cc1
CCCCCC1(CCc2ccccc2)C(=O)NC(=O)NC1=O
COC1C(c2[nH]cc(C)c2C=CCc2ccccc2)OC(C)C1(O)c1ccc(SC)cc1
C=c1c(=C(O)C(N)=O)c2c(OCC(=O)O)cccc2n1Cc1cccc2ccccc12
N#Cc1ccc(Cn2cncc2COCc2ccc(C#N)cc2-c2ccc(C(F)(F)F)cc2)cc1
Cc1nc(NC(=O)NCCCn2ccnn2)sc1-c1csc(Nc2ccccc2)n1
CC(=O)N1CCC23c4c5ccc(O)c4OC2c2[nH]c4c(NOc6ccc(C)cc6)cccc4c2CC3(O)C1C5
O=C(C=Cc1c[nH]c2ccccc12)NCCc1c[nH]c2ccccc12
COc1cc(C(=O)NC2CCN(C)CC2)ccc1Nc1ncc(C(F)(F)F)c(Oc2cccc3c2C(=O)NC3)n1
CC(C)(C)C1=NN(C(=O)NCCN2CCC3(CCc4ccccc43)CC2)C(O)(C(F)(F)F)C1
COc1cc(C(=O)CSc2nnc(-c3ccccc3F)o2)ccc1O
O=C(O)c1ccc(Cn2c(C(=O)O)cc3c(O)cccc32)o1
CNC(=O)NC1CCN(CC(OC(C)(C)C)C(=O)NC(=O)c2ccc(ON3CCC(C(=O)c4nccs4)CC3)nn2)C1
CCNC(=O)OCc1c(COC(=O)NCC)c2n(c1C)Cc1cc3ccccc3nc1-2
COc1ccc(-c2cncnc2C2CN(c3ccc4ccccc4n3)C2)cc1F
CN1CCN(C2=Nc3ccccc3N(NC(=O)c3cccs3)c3ccccc32)CC1
N=C1CCCN1CCCCCCCCCCCCc1ccc(N=Cc2ccc3ccccc3c2)cc1
COC(=O)c1nnn(-c2nonc2N)c1-c1ccc(OC(=O)CN(C)C)c(OC)c1
Cc1cccc(CN2C(=O)C3(SCC(=O)N3c3cccc(C)c3)c3ccccc32)c1
Oc1c(Br)cc(Br)c(Br)c1Br
Cc1ncc(CN2CCN(c3ccnc(Nc4ccc(C#N)cn4)n3)CC2)s1
CCC1CN(C(=O)N(C(=O)NC(C)c2ccccn2)C(C)C)c2ccccc2O1
CCC1CCCN1COc1ccc(-c2nc3c([nH]2)c(=O)n(C)c(=O)n3C)cc1
O=C(NCCc1ccc(-c2ccc(F)cc2)cc1)c1ccc2c(c1)NC(=O)C1CCCN21
O=C(CCN1C(=O)COc2ccccc21)Nc1ccc(Cl)cc1Cl
CCOC(=O)C1C(=O)C(Cc2ccccc2)C(c2ccccc2)CC1c1ccccc1
O=C(CBr)c1ccc(CCc2ccccc2)cc1
Nc1ccccc1Nc1c(-c2ccc(F)cc2)nc2ccc(Br)cn12
CCC1SC(=NC)N(c2ccccc2)C1=O
Cc1cc(C)cc(NC(=O)CCSc2nnc(Cc3csc(C)n3)o2)c1
O=C1CC(c2ccc(CC(NS(=O)(=O)c3cncc(Br)c3)c3nc4ccccc4[nH]3)cc2)S(=O)(=O)N1
O=C(NN1CCOCC1)c1cccc(Cc2ccccc2)c1
Cc1c(C(=O)NCc2ccccc2)nn(-c2ccc(Cl)cc2Cl)c1-n1cccc1
Cc1ccc(C(=O)N2CCCC(c3nnc(-c4cccc5[nH]nc(C)c45)s3)C2)cc1
CN1CCC(Nc2nccc(-n3ccc4c(N5CCOCC5)cccc43)n2)CC1
CCOc1ccc(NCCn2c([N+](=O)[O-])cnc2C)cc1
Cc1ccc2c(c1)C=Cc1cc(C(C)C(=O)O)ccc1O2
Fc1ccccc1-c1ccc(CNCCCCCCCOc2ccccc2)cc1
CC1c2ccccc2N(S(=O)(=O)c2cccc(Cl)c2)C1C
CCON1Cc2cnn(C)c2C(CC(=O)c2cccc3cnccc23)C1
O=C(C1CC1)C1CCCN1Cn1cccn1
CCCC(CCC)C(=O)OC1CC2CCC(C1)N2C
Cc1ccc(S(=O)(=O)N(Cc2ccco2)c2ccccc2)cc1
CCOSc1nc2ccccc2c(=O)n1CCC(=O)CN1CCCC1
CC1CN(c2c(F)cc3c(=O)c(C(=O)O)cn(C4CC4)c3c2F)CC(C)N1
CC(=O)C(=O)c1ccc(NNc2ccsc2-c2nccc3ccccc23)cc1
COC1(c2cccc(CCC(F)F)c2)N=C(N)OC2CC21
c1ccc2c(Nc3c4ccccc4nc4ccccc34)ccnc2c1
O=C(c1ccco1)N1CCN(S(=O)(=O)c2ccccc2F)CC1
Cc1ccc(NC(=O)Cc2csc(-c3ccccc3)n2)cc1
Cc1c(Cc2ccccc2)c(=O)oc2cc(OC(=O)C3CCCCC3)c(CO)cc12
O=C(c1ccc(Br)cc1)N1CCN(c2cc(-c3ccc(Cl)cc3)nc3ccnn23)CC1
O=C(c1ccc(-c2ccccc2Cl)o1)N1CCN(c2ccc(F)cc2)CC1
C[N+]1(NCc2ccc3c(c2)-c2ccccc2[N+]3(C)C)CCCC1
CCN(C=C1C(=O)C(C)(C)Oc2cc(NC(=O)C(C)(C)O)ccc21)CC
CC(NC(=O)Nc1ccc(C(C)(C)C)cc1)c1cccc2cccnc12
O=C(CSc1nnc2ccc(Br)cn12)Nc1ccc(F)cc1Cl
COc1ccc(CC2=NC3Oc4cc(O)c(O)cc4C(c4ccc(OC)c(OC)c4)N3C(=O)C(C)=C2C(=O)O)cc1O
CC1CCCCOC(S(=O)(=O)c2ccc(Cl)cc2)C(C)CN(C(C)CO)C(=O)c2cc(NCN(C)Cc3ccc(-c4ccccc4)cc3)ccc2O1
O=C(NCc1ccccc1)c1cn2c(n1)CN(Cc1ccc3c(c1)OCO3)CC2
COc1cc2c(cc1OC)C(C(F)(F)F)CC1C2CCNC1c1cc(F)cc(Cl)c1
COc1cc(CC(=O)NC2CCCCC2NC(C)=O)ccc1O
CC(C)CC1CC(=O)N(Cc2ccc(C(=O)NCc3ccccc3CN)cc2)S1(=O)=O
CCCCCCCCCCCC(=O)Nc1ccncc1
COC1=CC(=O)c2c(sc(=S)n2N)C1=O
CCN(CCONc1ccc(C(=O)S(=O)(=O)c2cccc3ccccc23)cc1)C(=O)c1snnc1C
CC1=CC2C3CC4C5CC(O)C(O)C5(C)CCC4(C)C3CCC2(C)C(O)C1
CCOc1ccc(Cc2nnc(SC(=O)CNc3cc(C)on3)n2CCc2ccccc2OC)cc1
N#Cc1cccnc1N1CCN(C(=O)c2cnc(-c3ccoc3)nc2)CC1
O=C(CSc1nnc(COC(=O)c2c(Cl)cccc2Cl)n1-c1ccccc1)c1ccc(F)cc1
CC(C)(C)c1ccc2[nH]c(=O)c(C#N)cc2c1
Cc1nc(=O)c2cc(CN(C)c3ccc(NC(=O)c4ccc(Br)c5c(=O)c(C(=O)O)cn(C)c45)cn3)ccc2[nH]1
CCCc1ccc(C(=O)N(C)CCCc2ccc3c(c2)OCO3)[nH]1
CC=C(C)C(=O)O[N+]1(C)CCN(C(=O)OC(=O)C2CC34CC(OCC)C(C)(C)C(C(=O)C(C(=O)c5ccccc5)=C3O2)C4=O)CC1
CC(=O)OCCOCn1ncc2c(Cl)c(Cl)ccc21
O=C(c1cc(Cl)ccc1Cl)N1CCOCC1
COc1cc(CCC(=O)OC(=O)C2CC3c4cccc5c4c(cn5C(C)C)CC3N(C)C2)ccc1O
O=C1NC(=O)N(Cc2ccc(Cl)cc2)C1CCc1ccccc1
Cc1ncc([N+](=O)[O-])n1CCCCN(C)c1ccccc1
CNC(=O)c1cccc(CNC(=O)CC(c2ccc(Cl)c(Cl)c2)C2CCCC2)c1
CCCOc1ccc2c(c1)CCc1nnc(-c3ccc(C)cc3)n1-2
O=C(CN1CCC(COC2=C(c3cccnc3)C(=O)OC2)CC1)Oc1ccc(OCc2ccccc2)cc1
CCCCCCCCCCCCCC(CC=CCCC(=O)OC)OC
Cc1cc(C(=N)N)cc2cc(Cc3cc4c(S(=O)(=O)O)ccc(C)c4o3)c(=O)oc12
Cc1cc(C)cc(C(=O)C2CCN(N3CCC(OCC(=O)N4CCOCC4)CC3)CC2)c1
O=C(O)C(O)=CC(=O)c1ccc2c(c1OP(=O)(OCc1ccccc1)OCc1ccccc1)C13CCCCC1C(C2)N(c1ccccc1)CC3
Cc1cc2[nH]c(O)c(-c3ccc(C(C)(C)C)cc3)c(=O)c2c(C)c1S
O=C(NCc1ccccc1)C1=CC(C2CC2)CC(OCCCCO)O1
CN(C)C1CCC(Oc2cccc3ccc(-c4nnc5ccccn45)nc23)C1O
Nc1nc(=O)c2c3cccc(CCCO)c3n(CCCO)c2[nH]1
NC(Cc1c(Sc2ccccc2)[nH]c2ccccc12)C(=O)O
NC(=O)c1ccccc1-c1ccc(NC(=O)c2cn(-c3ccccc3)nc2-c2ccccc2)cc1
COc1cc(N)c(Cl)cc1C(=O)NC1CCNCC1
CCCOc1ccc2c(c1)CCC1=C(C)C(=O)CCN12
CC1=C(C)CC(C23CCC4(C)OC(=CC4=O)C2C(=O)C=CC3=O)OC1
Cc1cc(C)cc(S(=O)(=O)NS(=O)(=O)NC2CCCC2)c1
O=c1[nH]nc(Cc2ccccc2-c2ccccc2)[nH]1
CC(C)(C)c1ccc(CCP(=O)(O)CC(O)CN)cc1
c1ccc(CN2N=C(c3ccoc3)CC2c2ccccc2)cc1
CC(C)(C)CNc1ncc2c(n1)CCN(C(=O)NCc1cc(F)ccc1C(F)(F)F)C2
O=C(Nc1cc2[nH]nc(-c3ccncc3)c2cn1)c1ccccc1F
CCC(C)c1ccccc1NS(=O)(=O)CCN(C)C
COc1ccc(Cl)cc1NC(=O)N1CCN(CCSc2ccccc2)CC1
N#CC1CC(=O)c2ccc(Cl)cc2N1
COc1c2c(c(OC)c3occc13)C(=O)C(O)C(C=Cc1ccc(O)cc1)O2
CC(=O)C(Cc1ccccc1)NS(=O)(=O)c1ccc(C)cc1
COc1ccc(C=Cc2cc(O)c(C(=O)O)c(O)c2)cc1O
Cc1nn(Cc2ccc(NC(=O)c3ccccc3)cc2)c(C)c1CC(=O)O
CCN1C(=O)C(NC(=O)OC)=C(C#N)C1c1ccccc1OC
CC[n+]1ccccc1C=Cc1ccc2ccccc2[n+]1C
CS(=O)(=O)c1ccc2c(c1)C(CCC(NS(=O)(=O)c1cccc(-c3ccc(Br)cc3)c1)C(=O)O)C2
Cc1cc(NS(=O)(=O)c2cccc(-c3cn4cccnc4n3)c2)no1
Cc1ccc(-n2nnc3c2C(=O)c2ccccc2C3=O)cc1Cl
COCc1ccc(C(=O)Sc2nc3cc4c(cc3cc2C)OCO4)o1
COCCN1CCc2ccc(Nc3ncc4c(n3)-c3c(nn(C)c3Cc3ccccc3)CC4)cc2CC1
COCc1cccc(C(=O)N(C2CCC2)S(=O)(=O)c2ccc3c(c2)NCCC(=O)N3)c1
CCc1ccc(Cn2cnc3c(cnn3-c3ccc(C)cc3Cl)c2=O)cc1
COc1ccc(-c2ccc(=O)n(CC(=O)NCCc3ccccc3)n2)cc1OC
CCOC(=O)NON1CC(C)(C)C(Cc2ccc([N+](=O)[O-])cc2)C1=O
Cc1ccc(N2CCN(c3nc4c(c(=O)n(C)c(=O)n4C)n3Cc3c(F)cccc3Cl)CC2)c(C)c1
C=CC1CCC2(C)C(CCC3C2CCC2(C)C(OC(=O)c4ccccc4)CCC32)C1
O=C(NC1CCCCC1)c1cc2c(s1)-c1ccccc1SC2
COc1cc2c(cc1O)CN(CCc1ccc(NS(C)(=O)=O)cc1)CC2
O=C(N1CC2CC(C1)c1cccc(=O)n1C2)C1(F)CC1
CCc1ccc2nc(-c3ccc(NCC(=O)N4CCC(C)CC4)cc3)sc2c1
COc1ccccc1C1CCC(=O)C2(CCN(Cc3ccccc3)CC2)N1CCCn1ccnc1
O=S(=O)(NCc1nnc(Cc2ccccc2F)o1)c1ccc(Cl)c(Cl)c1
NC(CC(=O)c1ccc(O)cc1)C(=O)O
CCCOc1ccc(-c2nc(-c3cccc4c3CCN=C4)no2)cc1OCCC
COc1cc(CCCc2ccccc2)ccc1OCCCCn1cc(COc2ccc(C=C3CCCC3=O)cc2OC)nn1
Cc1c(NC(=O)c2ccccc2F)cccc1-c1ccc2nncn2c1
CCCCOC(=O)NS(=O)(=O)n1cccc1-c1ccc2nc(NC(=O)Nc3ccc(F)cc3)sc2c1
Cc1c(C(=O)NCc2ccc3c(c2)OCO3)sc(=O)n1Cc1ccc(Cl)cc1
CC(=O)OCC1OC(OC(C)=O)C(OC(C)=O)C(OC(C)=O)C1Oc1cccc2ccccc12
COc1ccc(Cl)cc1Cn1c(C)c(C(=O)NC2CCN(C)CC2)c2ccc(NS(=O)(=O)c3ccc(CN4CCOCC4)c([N+](=O)[O-])c3)cc21
CCNCc1cc2c(c3c1OC(C)(C)C=C3)OCO2
CCOCC(NC1c2cc(C#N)ccc2OC(C)(C)C1O)OC
C(=Cc1ccccn1)c1ccccc1
O=P([O-])(C=C(Br)Br)N1CCCc2ccccc21
Nc1cccc(S(=O)(=O)NCC(Cc2ccccc2)C(=O)NC(C=O)CC(=O)O)c1
CC(C(=O)NCc1ccco1)N1CCc2cc(-c3csc(C4CC4)n3)ccc21
COc1cc(OC)c(OC)cc1C=CC(=O)c1ccccc1NC(=O)C=Cc1ccc(-c2ccc(Cl)c(C(F)(F)F)c2)o1
COc1cc(NC(=O)CN(C)N2C(=O)c3cc(C(=O)CC(C)C)cc(O)c3C2=O)cc(OC)c1
CC(C)Oc1ccc(C(=O)NCc2ccc(F)cc2)cc1
Cc1ccc(-n2ncc3c2CC(C)(C)CC3NC(=O)C2=CCCC2)cc1
Cc1ccc(C(Cc2ccccc2)P(=O)(ONC(C)C)Oc2ccccc2)cc1
COc1cc(OC)c2c(=O)n(-c3ccc(C)cc3)sc2c1
CSc1ccccc1CN(C)C(Cc1ccccc1)C(O)CNC(=O)c1ccc(C)c(-c2ccccc2)c1
CNC(Cc1ccc(OC)cc1)C(=O)NC(=O)C(CC(=O)NO)CC(C)C
COC(=O)N1CCCC(CCC(Cn2c(=O)c(-c3cccc(OC(C)(C)C(=O)O)c3)c(C)n(Cc3c(F)cccc3F)c2=O)c2ccccc2)C1
N#Cc1cc2c(nc1SC1CC(=O)N1)C1CCN2CC1
COc1ccc(CNC(=O)C2CC(c3ccccc3Br)=NO2)cc1
CC
O=C(NNC(=S)Nc1ccc(Cl)cc1)c1ccccc1N1CCCC1
COc1cc(NC(=O)c2ccc(C#N)cc2)ccc1-c1cnco1
CCNCCc1c(O)ccc2cc(-c3noc(-c4ccccc4)n3)ccc12
CC(C)Cc1ccc(CNc2ccc(NS(C)(=O)=O)c3c2C(=O)c2ccccc2C3=O)cc1
CCC(C)N1C(=O)NC(Cc2ccc(C)cc2)C1=O
CC(C)N(CCNC(=O)NC1C2CC3CC(C2)CC1C3)C(C)C
COc1ccc(C2c3c(n[nH]c3C3CC3)C(=O)N2c2ccc(OC)cc2)cc1
CCN(C(=O)C1CNC(=O)C1)c1ccc(OC)c2nc(NC(=O)OC)sc12
CCNC(=O)N(C)N=Cc1ccc2[nH]c(C)c(CCC(=O)NC3CCCCC3)c2c1
Cc1ccc2c(c1)C(c1ccccc1F)=NC(NC(=O)c1cccc(N3CCOCC3)c1Cl)C(=O)N2CC(F)(F)F
C=CC1(C)Cc2cc(C(O)C(C)N3CCOCC3)ccc2O1
CN(C)c1ccc(CN2CCC(Cc3nccn3C)C2)cc1
CC1(C(=O)N2CCCC2CO)c2ccccc2-c2ccc(C=CC(=O)c3ccccc3)cc21
COc1ccc(N2c3ccc(Cl)cc3Cn3c(-c4ccco4)nnc32)cc1OC
O=C(CN1C(=O)COc2ccccc21)NCCc1ccccc1Cl
CCOC(=O)c1c(NCC(=O)N2CCN(C)CC2)sc2c1CCC(NC(=O)c1ccccc1Cl)C2
O=[N+]([O-])c1ccc(CSc2nncn2Cc2ccc(Cl)cc2)cc1
COc1cccc2[nH]c(N3CCN(C)CC3)nc12
O=C(NCCN1c2ccccc2Sc2ccc(C(F)(F)F)cc21)c1cccnc1
CC(C)CC(NC(CCCN=C(N)N)C(=O)NC(CC(C)C)C(=O)NC(=O)c1ccccc1)C(N)=O
COc1ncnc(Oc2ccccc2)c1NC(=O)N1CC(C)OC(C)(C)C1
CC(O)C1C(=O)N2C1SC(C)(C)C2C(=O)N1CCC(F)C1OC(=O)C(C)(C)C
CC1(C)Oc2ncnc(N)c2N=C1c1cccc([N+](=O)[O-])c1
O=C1NCN(CC(=O)N2CCN(C3CCCCC3)CC2)C1C(=O)Nc1ccccc1
CCOc1ccc(C(=O)NCCc2ccc(Cl)cc2)cc1-c1nc(=O)c2cc3c(cc2[nH]1)ncn3Cc1ccccc1
Cn1ncc2c(N3CCN(Cc4ccc(Br)cc4)CC3)ncnc21
CC(C)CC(=O)NCCCC1CCN(CCc2ccccc2)CC1
O=C1SC(=Cc2cccc(F)c2)C(=O)N1Cc1ccncc1
COCC1Cc2c(Cn3ccnc3)nn(-c3ccc(Cl)cc3)c2CN1
CNc1nonc1Nc1ncc2cnn(-c3ccccn3)c2n1
COc1cc2c(N3CCN(c4ccccc4)CC3)ncnc2cc1OCCCN1CCN(c2ccc(Cl)cc2Cl)CC1
O=C(c1cccs1)c1cc2c(cc1NS(=O)(=O)c1ccc(F)cc1)OCCO2
CCOC(=O)c1c(C)[nH]c(C)c1C(C)=O
CC(CCC(=O)Nc1cc(F)ccc1F)C1CCC2C3C(O)CC4CC(O)CCC4(C)C3CCC12C
O=C(c1cnc(C#Cc2ccccc2)nc1C(F)(F)F)N1CCOC2(CCOC2)C1
CC(C)(C)n1nnnc1C(c1cccs1)N1CCN(CC=Cc2ccccc2)CC1
O=C(NCc1ccc(-c2cc(C(F)(F)F)oc2COCc2ccccc2)[nH]1)OCc1ccccc1
CCCc1ccccc1ON1Cc2ccccc2CC1C(=O)NC(CCC(=O)OCC)C(=O)OCC
CCC(CC)C(=O)OC1C(C)(O)CC2C3CC(F)C4=CC(=O)C=CC4(C)C3(F)C(O)CC21C
Cc1cccc(C2CC(c3ccccc3)=NN2C)c1
Cc1nn(C)c(N(C)C)c1C(=O)N1CCN(c2cccc(Cl)c2F)CC1
Cc1ccc(-n2c(SCC(=O)Nc3ccc(S(N)(=O)=O)cc3)nc3ccccc3c2=O)cc1
CN(C)C(=S)NN=Cc1ccc(-c2cn3ccccc3n2)o1
OCCCNc1nc2c(Cl)c(Cl)c(Cl)cc2s1
N#Cc1ccc(ON2CCC(CC(O)CNC(=O)c3cnn[nH]3)CC2)cc1
CC1CN(N2CCCCC2)C2CC1(c1cccc(O)c1)CC2CC(O)c1ccccc1
Cc1o[nH]c(=O)c1Cc1ccccc1Cl
O=C1Nc2cccc(-c3ccccc3Br)c2C1=NNc1ccncc1
Cc1ccc(Cl)cc1N1CCN(C(=O)Cn2nc(-c3ccccc3F)ccc2=O)CC1
NS(=O)(=O)c1ccc(-c2[nH]c3ccccc3c2-c2ccc3ccccc3c2)cc1
Oc1cccc(NC(=S)NCC2CC2)c1
Cc1c(OC(=O)N2CCC(C(=O)C3CCCC3)CC2)ccc2occc12
Cc1nc(N=C2NC(=O)C(=Cc3cccc(O)c3)S2)no1
COc1cc(OC)c(C(=O)C=Cc2cccc(OC)c2OC)cc1OC
Cc1ccc(C#CCNC(=O)c2cccn3c(=O)c4cc5ccc(-c6ccccc6)cc5cc4nc23)cc1
Cc1cc(C)n(-n2cc(CNC(=O)NC3CC(C(C)(C)C)S(=O)(=O)c4ccccc43)nn2)n1
CC(C)(C)OC(=O)NCCNC(=O)c1cncc(Br)c1
O=C1C(=Cc2cn(-c3ccccc3)nc2-c2cc3ccccc3o2)C(=O)N(c2ccccc2)N1Cc1nc2ccccc2[nH]1
CCN(CCc1ccccc1)CC(=O)NCC(=O)Sc1nnc(N)s1
CC(C)(C)C(NCC(=O)CC(=O)C1CCN(N)C(=O)C1)C(=O)NNc1ccc(C(=O)NC(=O)C(C)(O)C(F)(F)F)c(OCCO)c1
Cc1ccc(-n2nccn2)c(C(=O)C2CC3CCC2N3COc2ncc(Cl)cn2)c1
Cc1cn(-c2ccc(C(N)=O)c(NC3CCCCC3)c2)c2nccc(-c3cnc4ccccc4c3)c12
CC(=O)OC1CCC2(C)C(CCC3(C)C2CC=C2C4C(C)C(C)CCC4(C)CCC23C)C1(C)C
C=CCOc1c(OC)ccc2c1C13CCN(C)C(C2)C1C=C(OC)C(=O)C3
Nc1nc2ccc(C(=O)c3c(F)cccc3F)cc2s1
CC1CCC2(CO)CCC3(C)C(=CCC4C5(C)CC(C)(C)CC(O)C5CCC43C)C2C1C
CCCCNC1=NCCN1C
COc1ccc(C(C2=C(O)c3ccccc3C2=O)c2c(O)c3ccccc3oc2=O)c(OC)c1
Cc1ccccc1Cn1ccc(C(=O)c2cccc(O)c2)c1
COc1ccccc1N1CCN(N2CCCC(C(=O)c3cccc(C)c3-c3cccc(C(F)(F)F)c3)C2)CC1
Cc1cc(O)cc(C)c1CC(N)C(=O)NC1NC(=O)C(Cc2ccc(O)cc2)CNC(=O)CNC(=O)CNC1=O
CC1CCC(NC(c2nc3cc(Cl)ccc3s2)C(C)(C)O)CN1C(=O)c1ccc(S(C)(=O)=O)cc1
CCNC(=S)Nc1ccccc1OC1CCN(Cc2ccc(OC)cc2)C1
O=C(CCC(=O)NC(=O)c1ccccc1)NNC(=O)CNc1ccccc1
O=C(c1csc2ccccc12)S(=O)(=O)c1cccc(NN2CCCCC2)c1
COc1cc(O)c2c(=O)c3c(O)c(CC=C(C)C)cc(O)c3oc2c1
O=[N+]([O-])C(=Cc1ccco1)c1ccccc1F
C=C(c1ccccc1OCc1cccc(Cl)c1)n1ccnc1
COc1cc(C2NC(=O)NC(C)=C2C=O)ccc1OCCCNCCCCCCOc1ccc(C2SC(=O)NC2=O)cc1
CCOP(=O)(OCC)OCCC(Cc1ccccc1)C(=O)c1ccc(F)c(F)c1
Cc1ccc(-c2nc(C(=O)NCc3ccco3)nn2CCCO)cc1C
O=C(O)c1ccc(NC(=O)c2nc3ccccc3[nH]2)c(Cl)c1
CCCCCNOc1ccc(CC(CC(N)C(O)CC(C)C(=O)CCCOC)C(C)C)cc1
Oc1ccc(Br)cc1-c1nnc(N2CCN(c3ccnc4cc(Cl)ccc34)CC2)o1
CON1CCC2(CC1)OC(Cc1ccc(F)c(F)c1)Cc1c2cnn1-c1ncc2c(n1)-c1cc(O)ccc1CC2
N#Cc1cn(-c2nc3c(F)c(F)cc(F)c3s2)nn1
Cc1cc(O)c(C(=O)CC(C)(C)C(=O)NCCc2ccccc2)c(=O)o1
CN(Cc1cccs1)C(=O)CSc1nc(-c2cccs2)cc(C(F)(F)F)n1
O=S(=O)(c1ccc(Cl)s1)N1CCC(Cc2ccccc2)CC1
O=S(=O)(CCN1CCCC1)c1ccc(N2CCNCC2)nc1
Cc1ccc(S(=O)(=O)N2CCN(Cc3ccc4c(c3)OCO4)CC2)cc1[N+](=O)[O-]
O=C(CSc1nnc(-c2ccco2)o1)N1CCN(Cc2cccc(F)c2)CC1
COCc1ccccc1-c1cc(-c2ccc(OC)cc2)[nH]c(=O)c1C#N
COc1ccc(Cl)cc1C(=O)ON=C(N)c1ccc(Cl)cc1
CCOC(=O)CN1C(=O)SC(=Cc2ccccc2Cl)C1=O
COc1ccc(NC(=O)CN2C(=O)C(=Cc3ccc(OC)c(OC)c3)SC2=S)cc1
O=C(c1cccc(-c2nsc3ccccc23)c1)N1CCCCCC1
CCOC(=O)C1CN(C)CC1c1[nH]c2ccccc2c1C
NCCCCCCC(NC(=O)CCc1ccc(O)cc1)C(=O)NC1CCCCCCC(=O)OCC(Cc2c[nH]c3ccccc23)C(=O)NC(C(=O)O)C(=O)N1
Nc1nnc(COc2ccc3ccccc3c2Br)o1
COc1cccc(C(=O)N2CCNCC2C(=O)N2CCC(c3noc4cc(F)ccc34)CC2)c1
Nc1cnc(-c2ccc(-c3ccccc3C(=O)N3CCN(CC4CC4)CC3)cc2F)cn1
COc1cc2ccc(=O)oc2cc1OCCCCCCCN1CCN(CCN2c3ccccc3Sc3ccc(Cl)cc32)CC1
CC1CN(C(=O)CNCc2ccc(-c3ccccc3)cc2)C(C(=O)Nc2cn(-c3cccc(O)c3)cn2)CN1
CCNc1nc2ccc(OOc3ccc(CC(C)=O)cc3)cc2cc1C#N
FC(F)(F)c1cc(-c2nc(N3CCOCC3)c3nnn(CCc4ccccc4)c3n2)ccc1OC1CCOCC1
CON1C(NCc2ccccc2)=NC(c2ccccc2)C(C(=O)Cc2ccccc2)=C1C
Cc1nc(O)[nH]c(=O)c1C=CC(=O)c1ccc(Cl)cc1
COc1cccc2c1C(=O)C(CC(C)OC(=O)C1=C(C(=O)OC(C)C)CCCC1)=C(C)C2=O
COc1cc(Cc2n[nH]c(=Nc3ccccc3F)[nH]2)c(S(=O)(=O)N(C)C)cc1OC
CC(=O)c1c(O)c(C)c(O)c2c1OC1=CC(=O)C(=C(C)Nc3ccc(OCc4ccccc4)cc3)C(=O)C12C
Cc1c(Cl)ccc(Oc2cc(Cl)cc(Cl)c2OCC(=O)O)c1O
Cc1ccccc1C1CCc2c(C(=O)N3CCN(C)CC3)cc3c(nc(C)n3C)c2O1
CC(C)CC(NC(=O)OCc1ccccc1)C(=O)NC(=O)C(O)C(Cc1ccccc1)NC1(C(=O)c2ccccc2)CCCC1
C=C1CC2CCC34CC5OC6C(OC7CCC(CC(=O)OC8CC(O)C(CO)OC8CC8OC(CCC1O2)CC(C)C8=C)OC7C6O3)C5O4
Cc1ccc(OC(=O)CNc2ccccc2C(=O)NCC(O)c2cccnc2)cc1
Cc1ccc(OCC(=O)N(Cc2ccco2)Cc2ccco2)c(C)c1
O=C(Cn1cnc2c(NCC3CCNCC3)cccc21)c1ccc(F)cc1
NC(=O)c1cnc2c(c1)CN(C(=O)CCC1CC1)CC2
COC(=O)CCN1CCN(c2nnc(-n3nc(C)cc3C)s2)CC1
COCC(NC(=O)CNC(=O)c1cccs1)OC
Cc1ccc(S(=O)(=O)NNc2ncc(C(=O)NN3CCCCC3)s2)cc1
CN(C)c1ccc(C2C3CNCC2C3)cc1
CN1CCC(OC(=O)c2ccccc2Nc2cccc(C(F)(F)F)c2)CC1
O=C(O)c1cn(-c2ccc(F)cc2F)c2nc(N3CCNCC3)c(F)cc2c1=O
N#Cc1cccc(CNc2cc(Cl)cc3nccnc23)c1
CCN(C1CCS(=O)(=O)C1)S(=O)(=O)c1ccc(Cl)c(C(=O)N2CCOCC2)c1
COc1ccc(C2NC(=S)NC(C)=C2C(=O)Nc2ccc(F)cc2)cc1Br
CSN1CCC(Cc2ccc(C(=O)N3CC4CC(C3)c3cccc(=O)n3C4)cc2)CC1
COc1ccc2[nH]c(=O)c(CN(C)CC3CCCO3)cc2c1
O=[N+]([O-])c1cn2c(n1)OCC(OCCN1CCOC(Cc3ccc(Cl)c(Cl)c3)C1)C2
CCCCCC(=O)c1ccc(OCCCCN2CC(O)C(O)C(O)C2CO)cc1
O=C(CCn1nc2c(cc1=O)CCNCC2)CN1CCOCC1
CC(C(=O)O)c1ccc(COc2ccc(Cl)cc2)cc1
O=C(CSc1nnc(-c2cc3ccccc3o2)n1-c1ccco1)c1ccc(Cl)cc1
C=CCNc1ncnc2c1nnn2Cc1ccccc1
Cc1nc2n(c(=O)c1CC(=O)O)C1=CCCC1S2
CC(CO)Nc1ccc2c(c1)C(=O)N(S(=O)(=O)c1ccccc1)CC(C)C(CN(C)C(=O)C1CCOCC1)O2
N#Cc1ccc(N2CCN(c3ccc(F)c(-c4cccc(N)c4)n3)CC2)nc1
Cc1ccc(S(=O)(=O)NCc2ccccn2)cc1
O=C(O)C1CC1c1cn(CC(O)COc2ccc3ccccc3c2)nn1
CCOC(=O)N1CCN(Cc2ccc3nc(NC(=O)c4ccc(CN)cc4)n(Cc4c(F)cccc4F)c3c2)CC1
Cc1ccc(C2CCN(CCCCc3n[nH]c(=O)c4ccccc34)CC2C)cc1
CC(C)(C)OC(=O)NC(=O)C(C)(Cc1c[nH]c2ccccc12)NCCCCNCCCNC(=O)Nc1ccccc1C(F)(F)F
O=S(=O)(c1ccccn1)N1CC2CC(OCc3cccnc3)C2C1
CN(C)S(=O)(=O)N(CC(=O)Nc1ccccc1Oc1ccccc1)c1ccccc1
CC(C)C1Cc2c[nH]c3cccc(c23)C(C(=O)CCCCNS(=O)(=O)N(C)C)C(=O)N1
COCCNCC(=O)N(C#N)c1nc(N2CCOCC2)nc(-n2c(C)nc3ccccc32)n1
O=C(NC1CCCCC1O)c1cc(-c2ccncc2)c(-c2ccc(Cl)c(O)c2)[nH]1
Cc1ccc(C(C)(C)C)cc1P(=O)(O)O
O=C(CNc1ccc(F)c(F)c1)Sc1ccc(-c2ccco2)nn1
CC(=O)C1=C2CCC3C4(C)CCCC(C)(C)C4C(O)CC3(C)C2(C)C(O)C1=O
O=C1N(C2CCOCC2)CCCC12CCN(c1ncncc1F)C2
COC1C=CC23c4cc5c(cc4C(O)N(CC2O)C3C1)OCO5
O=C(C1CC1)C1CCCN(N2CCN(c3ccccc3)CC2)C1
CCS(=O)(=O)c1ccc(ONC(C)=O)c(-c2nnc3c(n2)c(C)nn3CC(Cl)c2ccccc2)c1
Cc1cccc(NC(=S)NC(=O)c2c(-c3c(F)cccc3Cl)noc2C)c1
Cc1ccc(NC(=O)C2CCCN(C(=O)Nc3cccc(C(F)(F)F)c3)C2)cc1
O=S1(=O)NCC2CN(CCc3ccccc3)CC21
Nc1ccccc1OCCCNCc1ccccc1
COc1cccc(OC)c1CN1CCOC(Cn2cncn2)C1
NC(=O)c1cccc2cc(CNc3ccc(Oc4ccccc4)cc3)cnc12
COc1ccc(Cl)cc1C(=O)Nc1cccc(-c2nc3ccccc3o2)c1C
NCCCS(=O)(=O)O
CN(C)C(=O)C(=C(F)c1ccccc1)c1cnc(N)s1
CN(C)CCN(C(=O)c1ccc(F)cc1)c1nc2cc3c(cc2s1)OCO3
O=c1[nH]c2ccccc2[nH]1
CC(C)(C)CNOc1cc(C(=O)O)ccc1C(=O)C(=O)COCC(=O)c1ccc2c(c1)OCCO2
CN(C)c1ccc(C(=O)c2cn(-c3cccc(Cl)c3)nn2)cc1
Cc1cc2ccccc2n1CC(=O)NCc1ccc2c(c1)OCO2
CCCCC(=O)C(=O)N1CCCCC1C(=O)OCC
CCN(Cc1cnn(CC)c1)C1CCCc2cccnc21
COCCN1CCN(c2cc(-c3ccc(Cl)cc3)c(C(=O)N3CCCC(n4ccnc4C(C)=O)C3)cn2)CC1
Clc1ccc2c(NCCNCc3ccc(-c4ccc(CNCC5CCCCC5)cc4)cc3)ccnc2c1
COC1C=COC2(C)Oc3c(C)c(O)c4c(O)c(cc(O)c4c3C2=O)NC(=O)C(C)=CC=CC(C)C(O)C(C)C(O)C(C)C(OC(C)=O)C1C
CC(CN)Cc1ccc(O)cc1
c1ccc(-c2nc3ccccn3c2-c2ccnc3ccccc23)cc1
Fc1ccccc1NC(=S)NC1CC2CCC1C2
C=C(F)C(=O)Nc1nc2ccc(NC(=O)c3ccc(-c4cccs4)s3)cc2s1
CC(N)C(=O)NC(Cc1ccccc1)C(=O)NC1CSC2CCCC(C(=O)O)N2C1=O
CC(=O)OC1C(O)C(OS(=O)(=O)O)C(OCC2OC(CO)C(CO)C(O)C2O)OC1C1OC(N)C(O)C(O)C1CO
CC(C)CCC(=O)C(C)C1C(O)CC2C3C(O)CC4CC(OC(=O)C=O)CCC4(C)C3CC(O)C21C
O=C1Nc2ccccc2C1=NN=c1scc(-c2ccccc2)n1-c1ccc(Cl)c(Cl)c1
O=C(c1cccc(-c2ccccc2)n1)N1CCc2ccccc21
Cc1cccc(C(=O)Nc2cnc3ccc(C4CCCC4)cn23)n1
O=C(CN1CCc2ccccc21)N1CCc2ccccc21
COc1ccc(-c2nnc(SC(=O)CNc3ccccc3OC)n2C)cc1
Cc1cc(C)nc(SCC(=O)NN=Cc2ccc([N+](=O)[O-])s2)n1
Cc1cc(C)c(C)c(S(=O)(=O)NCCC(=O)NC2=NCCS2)c1C
CC(CO)Nc1ccc2c(c1)C(=O)N(CN(C)C)CC(C)C(C(=O)NC1CCCCC1)OCCCCC(C)O2
CCC(=C(CC)c1cccc(O)c1C(=O)OC)c1ccc(O)cc1
COc1ccc2c(c1)c1c(c(=O)n(Cc3ccccc3)c(=O)n1CC(=O)Nc1ccccc1F)n2C
COCCn1cc2c(c1N)C(OC(C)=O)C1=C(C)C(O)=C(C(=O)C(C)(OC)C2=O)C1c1ccc(-c2ccc(SC)cc2)cc1
Cc1sc2c(nnn2-c2ccc(F)c(F)c2)c1C
N#Cc1cccc2cc(Nc3ccnc4cc(Cl)ccc34)ccc12
CCCNCC(=O)Sc1nc(-c2ccco2)cc(C(=O)Nc2ccc(OC)cc2)c1C#N
c1cc2c(cc1OCCCOc1ccc3c4c(oc3c1)CCCC4)CCCC2
COc1cccc(Nc2nc3c(S(=O)(=O)C4=CC=C(C)CC4)nnn3c3ccsc23)c1
COc1cccc(CNC(=O)c2ccc3c(c2)nc(C)n3-c2cc(C)ccc2C)c1
COc1ccc(C=NNC(=O)C2CC2c2ccccc2)cc1Br
C=CCn1c(NCC2CCC(C(=O)O)CC2)nc(-c2ccccc2)c1C
Cc1ccc(-c2csc(N3C(=N)SC(=Cc4ccc(N5CCOCC5)o4)C3=O)n2)cc1
C=CCn1c(SCc2c(F)cccc2Cl)nnc1C1CC1
C=CCNc1oc(-c2sccc2C)nc1C#N
O=C1CCC2(O)C3Cc4ccc(O)cc4C2(CCN3CC2CC2)C1
O=c1oc2ccccc2cc1C=NCc1ccccc1
CCCCN(c1nnc2c(n1)-c1ccccc1CC2(C)C)S(=O)(=O)c1ccc(C(=O)N2CCCC2)cc1
O=C(CN1CC2CCC(Cc3cccc(F)c3F)C2C1)NC1CCC(c2cccc3c2OCO3)CC1
COC1CCC2(CO2)C(OC(=O)NC(=O)C(Nc2cccc3ncccc23)C(C)C)C1C1(C)OC1CC=C(C)C
Cc1nc(N)c2ncn(C3OC(COP(=O)(O)OC4C(O)C(O)C(O)C(O)C4O)C(O)C3O)c2n1
COc1ccc2c(c1)Nc1cc(F)ccc1NC21C(=O)NS(=O)(=O)N(C)C1=O
CC(C)Cc1cccc(Nc2nccc(-c3cccnc3)n2)c1
CC(Cc1ccccc1)NS(=O)(=O)c1ccc(Cl)cc1
COc1ccc(S(=O)(=O)c2cn(C)c3c(F)c4c(cc3c2=O)OCO4)cc1
CCCCCNC1=CC(=O)c2ccccc2C1=O
c1cc2c3c(c1)ccc1cccc(c13)C2
CCOc1cccc(-n2c(C)nc3ccccc3c2=O)c1
CCOC(=O)CC(O)C(N)CC(=O)O
N=C(N)c1cccc(C(=O)Nc2ccc(CC(=O)C(=O)c3ccc(NNC(CC(=O)O)c4ccccc4)cc3)cc2)c1
CC1(C)CCC(CN2CCN(C(=O)C(Cc3ccc(OS(=O)(=O)c4ccsc4)cc3)NC(=O)C3Cc4ccccc4CN3)CC2)=C(c2ccc(F)cc2)C1
COOc1c(C(=O)Cc2ccc(F)cc2)cc2ccc3c(c2c1-c1ccc2c(c1)OCO2)OCO3
COOc1ccc(-c2c(C(=O)C(=O)c3ccccc3)n[nH]c2-c2cc(Cl)c(O)cc2O)cc1
Nc1ncnc2c1ncn2C1OC(COC(=O)C(N)Cc2ccc(O)cc2)C(O)C1O
COc1ccc2c(c1)c(Cc1ccc(C(=O)NS(=O)(=O)c3ccc(C)cc3)cc1OC)cn2C(C)C
COc1cccc2c1cc(C(=O)O)c1c3ccccc3c(=O)[nH]c21
CN(C)c1nc(=O)n2nc(C(O)CO)nc2[nH]1
Cc1ccc(Cc2ccc(Sc3ccc(C(C)(C)C)cc3)cc2)cc1
Cc1cc(-c2ccccc2)n(CC(=O)O)n1
Cc1ccc(-c2nsc(Nc3cnccc3C(=O)NC(CO)CO)n2)c(C)c1
COc1ccc2c(c1)C1(C)N=C(c3cccc(-c4ccccc4)c3)NC(N)=C1C(=O)O2
COCCCOc1ccc(-c2cc3c(N)ncc(C4CCC4)c3s2)cn1
CCCN1C(=O)C2(SC(NC(C)=O)=NN2C(C)=O)c2cc(Br)ccc21
CCCc1ccccc1ONCCCNc1nc(-c2ccc(C)cc2)nc2ccccc12
OCC1OC(n2cnc3c(NC4CCCCC4)ncnc32)C(O)C1O
Cc1ccc(O)c(CNCCCCCCCNCCCCNCCCCCCCCN)c1
Cc1ccccc1OC(=O)NN1CCC(c2ccccc2)C(CCn2cncn2)C1c1ccccc1
CN1OC2CCN(c3ccc(-c4ccccc4C(F)(F)F)cn3)CC1C2
Brc1ccc(-n2nnnc2CN2CCN(c3ncnc4ccsc34)CC2)cc1
Fc1cccc(C=C2CN3CCC2CC3)c1
COc1cc2oc(-c3ccccc3)c(-c3ccccc3)c(=O)c2cc1OC
Cc1nn(C(C)C)c(=O)c(C)c1C=C1SC(=S)N(C(C(=O)O)C(C)C)C1=O
O=C(O)c1[nH]cc(-c2ccc3c(c2)OCO3)c1C(=O)O
CCNc1ccc(OC(=O)Nc2ccnc3ccccc23)cc1
CC(c1ccc(Oc2ccc(Cl)cc2)cc1)N1CCC(CC(C)(C)O)(c2ccccc2)OC1=O
Cc1c(C(=O)NC2CCC(O)CC2)cnn1-c1ncc2c(n1)-c1cccc(F)c1CCC2
COc1ccc(Cn2c(CCCc3ccccc3)nnc2C(Cc2c[nH]c3ccc(OC)cc23)NC(=O)c2ccncc2)cc1
Oc1cccc2cc(CNCc3ccccc3)oc12
O=C1CSC(=NN=Cc2cccs2)N1
COc1cccc2c1CC(C(=O)NC(Cc1ccc(NC(=O)c3c(Cl)cccc3Cl)cc1)C(=O)O)CC2
Cc1ccc(C(=O)Oc2ccc(Br)cc2C(=O)c2ccccc2)c(C)c1
CC1=NN(C(=O)c2ccccc2)C(C)(O)C1
Cc1nc(C(=O)OC(=O)CN(Cc2ccccc2)C(C)C)nn1-c1ccccc1
C=C(C)C1CCC2(COC(=O)c3ccc(NC(=O)CC[N+](C)(C)C)cc3)CCC3(C)C(CCC4C5(C)CC(C(=O)O)C(O)C(C)(C)C5CCC43C)C12
CCCC=C(CCC)C(=O)NCCN1CCOC1=O
NC(CO)C(=O)C1CCCN1C(=O)NC(Cc1ccccc1)C(=O)C1CCN(Cc2ccc(O)cc2)CC1
O=C(NCC#Cc1ccc2ncc(NC3CC3)nc2c1)c1cncn(Cc2cc(F)cc(F)c2)c1=O
CC(C)(C)NC(=O)C1C(c2ccccc2)=Nc2ccnn2C1c1cccs1
Cc1nn(C2CCCC2)c2c1CCn1c(-c3ccc(O)cc3)nnc1-2
O=C(COc1ccc(C(=O)c2ccc(O)cc2)cc1)Nc1cc(F)c(F)c(Cl)c1
CCOSc1nc(C2CCCCC2)c2c(c1C(=O)Cc1ccc(C)cc1)CCC1C2CCC2(C)C(O)CCC12
O=C(NN=C1CCCCC1)c1ccc(S(=O)(=O)NN=Cc2ccc(O)cc2O)cc1
Cc1cc(=O)n(CC(=O)NCc2ccccc2)cn1
O=C(c1nn(-c2cccc(CN3CCOCC3)c2)c2c1CS(=O)(=O)c1ccccc1-2)N1CCOCC1
COc1cccc(CNC(=O)CCCn2c(=O)c3c4ccccc4n(Cc4ccccc4)c3c3ncccc32)c1
CCCCn1cc(C(=O)O)c(=O)c2cc(F)c(N3CCN(c4nc5ccccc5s4)CC3)cc21
CCCCc1nc2ccnn2c2c1CCNC2
O=C(Nc1ccccc1C(F)(F)F)c1c(O)nc2ccccn2c1=O
CCCCCCCCC(CC=CCC(=O)OC)OC
CN(Cc1cccc(-c2cccc(-c3nc4cc(C(F)(F)F)ccc4[nH]3)c2)c1)C(=O)C1=CCCCC1
COc1ccc(NC(=O)N(Cc2cccnc2)Cc2cccc(Br)c2)cc1
CC1(C)Cc2[nH]nc(-c3ccc4c(c3)OCO4)c2C(c2ccc(F)cc2)N1
O=C(O)CC(NC(=O)c1ccccc1Cl)C(=O)CNC(Cc1c[nH]c2ccccc12)C(=O)NS(=O)(=O)c1ccc(F)cc1
CCCCCCCCCCCCCCCCCCCCCCC(=O)Oc1ccc2c(C)oc(=O)cc2c1
C=CC1CC1C(=O)NS(=O)(=O)C1CC1
Cc1ccsc1C(=O)Nc1ccccn1
Cc1cc(Cc2c(C)c(C)c(Cc3cc(C)cc(C(C)(C)C)c3O)c(C)c2C)c(O)c(C(C)(C)C)c1
Nc1nc(=O)cc(CCNCCc2cccc(CC(=O)C3CN(Cc4ccccc4)CCO3)c2)[nH]1
C=CCOC(CNCC(=O)Oc1ccc(-c2cn[nH]c2)cc1)C(=O)O
OCCC1C=CCC1CSc1ccc(Cl)cc1
N=C(N)c1ccc2ccc(OCc3ccccc3COc3cccc4sc(C(=N)N)cc34)cc2c1
CN1C(=O)N=C(Nc2ccc3occ(Oc4nncn4C)c3c2)C1=O
CC1(C)CC(=O)C2=C(C1)N(NC(=O)c1ccc(C(=O)O)cc1)c1c([nH]c(=O)n(-c3ccc(C(=O)O)cc3)c1=O)C2c1ccc(Br)cc1
c1cc2c(cc1CC1CCCCC1)OCCO2
COc1cc2c(cc1OC)CC(=O)N(CCCN(C)C)CC2
CN(C)C(=O)c1cnnc(N2CCCC(N(C)c3ncc(C(F)(F)F)cn3)C2)c1
O=C(Cc1ccccc1)CC1c2ccccc2NC(=O)N1N1CCOCC1
CNc1cncc(C2CCCN2C(=O)c2cccc(F)c2C)c1
Nc1ncc2cc(-c3ccccc3)c(NC(=O)C3CCc4ccc(NC(=O)Nc5ccc(F)cc5)cc4C3)nc2n1
CCCCC(CC)C(=O)Nc1ccc(Cl)c(-c2nc(N3CCC(O)CC3)nc(N3CCCN(C(=O)OC(C)(C)C)CC3)n2)c1Cl
CC[N+](CC)(CCNc1cc(-c2ccccc2)nc2ccccc12)c1ccccc1
COc1ccc(NC(=O)c2ccncc2)cc1NC(=O)c1ccco1
c1ccc(COCCCCCCOc2ccc(-c3nc4ccc(Cc5cccnc5)cc4[nH]3)cc2)cc1
Cc1ccc(OCC(=O)OC2(C)C(=O)C3=CN(CCO)C(c4ccc(OC(F)F)cc4)=CC3=C(c3ccc(Cl)cc3)C2=O)cc1C
COc1ccccc1N1CCN(C2CCC(NC(=O)C=Cc3ccc(Cl)c(Cl)c3)CC2)CC1
CCN(CC)c1ccc2c(c1)Oc1ccccc1C(c1ccc(Cl)cc1)=N2
Nc1ccc(-c2cn3cc(Cc4cn(C(=O)c5ccc(O)c(O)c5)nn4)sc3n2)cc1
C#Cc1ccc2c(c1)c1c(C)nc(N)nc1n2-c1ccc(Cl)cc1
O=C(O)CCC1NC(=O)C2Cc3ccc(O)cc3CN2C(=O)C(Cc2ccc(O)cc2)NC(=O)CSCC(C(=O)O)NC1=O
CCn1cc(-c2cn[nH]c2)c2ccccc21
CSc1[nH]c2c(C)c3ccccc3nc2c(=O)c1C#N
Cc1nc(CCC(=O)N2CCCC2c2[nH]ncc2C)cs1
CC(C)(C)OC(=O)NC(=O)C(Cc1ccccc1)N1CC(=O)NCC(CC(=O)NC2CCCc3ccccc32)C1=O
CCOC(=O)OC=C1NC(C)=C(C(=O)CCn2c(O)nc(Nc3ccc(Br)c(C(F)(F)F)c3)cc2=O)C(c2cccc(Cl)c2Cl)C1OC
COC(=O)C1C2CCC(C)C1(c1ccc(OC)cc1)C2=O
O=C(Nc1ccc(-c2nc3cc([N+](=O)[O-])ccc3[nH]2)cc1)OCC(=O)c1ccccc1
COC(=O)c1ccc2c(c1)nc(-c1ccc(F)cc1)n2CCc1ccccc1
c1ccc(CC2CCN(NCc3cccc(-c4ccccc4)c3)CC2)cc1
NC1=NC(=Cc2ccccc2)C(=O)N1c1nncs1
O=C1COc2ccc(Cl)cc2N1Cc1nnc(-c2ccc(Oc3ccccc3)cc2)o1
COC(=O)C(CC(C)C)NSc1nc2ccccc2c(=O)n1CCC(=O)Cc1ccccc1F
C#CC(=O)OCCOCCOCCOCCOCCOCCOCCOCCOCC#CC#CBr
NC(=NNc1ccncn1)c1ccccc1
CC(C)(C)c1cc(-c2ccc(C(=N)N)cc2)no1
N#Cc1ccn2nc(-n3ccnc3)ccc12
NC(=O)c1cnc2[nH]c(-c3cccc(CSc4nc5ccccc5s4)c3)nc2c1
CC(C)OCCCNC(=O)c1ccc2c(c1)N=C(C1CCCCC1)c1ccccc1S2
Cc1cccn2cc(Cn3c(-c4ccccc4)nc4ccccc43)nc12
CSSc1nnc(CCCC(=O)CNc2cccc(Cl)c2)n1-c1ccc(C)cc1
COc1cccc(P2(=O)OC(OCc3ccccc3)C(OCc3ccccc3)C(COCc3ccccc3)C2O)c1
CCc1c(CC(=O)Cc2ccc(NOCC(=O)O)cc2)[nH]c2ccccc12
CCc1cscc1C(N)=NOC(=O)NCc1ccncc1
NC(CC(=O)N1CCn2c(nnc2C(F)(F)F)C1)Cc1cc(F)c(F)cc1F
Oc1c2nc3ccc(Cl)c(Cl)c3c-2ncn1CCN1CCOCC1
CCOCCn1c(=N)n(CC(=O)N(C)C)c2c(C)cc(C)nc21
CCCCCCCCCCCCCCCCCCCOC(=O)C1(NCCC(O)c2ccc(O)c3[nH]c(=O)ccc23)Oc2ccc(CC(C)C(=O)OCCc3ccccc3)cc2O1
Cc1ccc(CNCC(=O)C2OC(NS(=O)(=O)c3ccc(Cl)cc3)CCC2CO)cc1
CCc1ccc2c(c1)C(=O)NC2=Nc1nc2ccccc2s1
O=C(Oc1cccc(F)c1)c1ccc(C=CC(=O)S(=O)(=O)c2ccc(Cl)c(NN3CCOCC3)c2)cc1
Cc1ccc(-c2nn(CCC(=O)Nc3ccc4ccccc4c3)c(=N)o2)cc1
COc1ccc(NC(=S)NN=C2c3c(C)cccc3-c3nc4ccccc4c(=O)n32)cc1
CC1(C(=O)N2CCOC(c3ccccc3)(c3ccccc3)C2)CCOCC1
O=C1CCN(C(c2ccccc2)c2nnnn2Cc2ccccc2)CC1
Cc1cc(C)cc(-n2[nH]c3cc(N)c(C#N)cc3c2=O)c1
COc1cc2c3c(n(CC4CCCCC4)c(=O)c2cc1OC)-c1ccc(O)cc1C3=O
O=C(Nc1ccc(-n2ccc3c(SC(F)F)cccc32)cc1)Nc1c(Cl)cccc1Cl
CC(C)CC(NC(C)C(=O)O)C(=O)NC(=O)C1CCCN1C(=O)C(CC(N)=O)NC(=O)C(NC(=O)C(N)CCCCN)C(C)C
Cc1nnc(SC(=O)CC(=O)c2ccccc2NOc2ccccc2)n1C
N#Cc1c(-c2ccccc2)[nH]c(SCc2ccccc2Cl)nc1=O
O=P(OC1CCC(O)(c2ccccc2)CC1)(OC1CSC(c2ccc(C(F)(F)F)cc2)O1)C(O)c1ccco1
CCN(C(=O)NC)C1CCC2C3CCC4NC(=O)C=CC4(C)C3CCC21C
NC(=O)N1CCCC1C(=O)c1ccc(N2CCCCCC2)cc1
O=C(COc1ccc([N+](=O)[O-])cc1)c1ccc(Cl)s1
CN(C)c1ccc(-c2cnc3nc(N)nc(N)c3c2)cc1
O=C1NC(=O)C(=Cc2ccc(-c3ccccc3)s2)N1
CC1(C)C2CC=C(C(=O)NC(CN3CCOCC3)Cn3cncn3)CC21
C=CC[N+](C)(C)c1ccc2c(c1)C(=O)C(=O)N2Cc1ccccc1
CCCCc1nn(-c2ccccc2C(F)(F)F)c(=O)n1Cc1ccc(-c2ccccc2S(=O)(=O)NC(=O)CC)cc1
O=C1C2C3C=CC(C3)C2C(=O)N1c1ccccc1OCc1ccccc1Cl
CC(C)(O)CC(=O)c1cc(Cl)c([N+](=O)[O-])cc1O
O=C1CC(C(=O)N2CCN(c3ccc(-c4sccc4CNS(=O)(=O)c4ccccc4)cc3)CC2)c2ccccc2N1
CC(=O)NCCNc1ccc2c(c1)C(=O)c1ccccc1OC1=C2CCC=CC1NO
CCC(CO)Oc1c(C(C)=O)ccc(OC2CCCC2)c1F
CC(=O)NC(C)Cc1ccc(C#Cc2cnc(NC3CCC3)nc2)cc1
S=C(NCc1ccc(Cl)cc1)C1(c2ccc(Cl)cc2)CCCc2cc(Br)cnc21
Cc1ccc2cc(C3CNCCC3Cc3ccc(Cl)cc3)sc2c1
O=C(Nc1ccccc1F)N1CCC(N2CCC(OC(c3ccc(Cl)cc3)c3ccc(Cl)cc3)CC2)C1
N#CCCNCc1cncc(-c2ccc3[nH]ncc3c2)c1
Cc1cc(N(C)C(=O)C=Cc2ccccc2)nc2ccc(NCCN(C)C)cc12
COc1ccc(C2CCN(CCNC(=O)c3nn(-c4ccccc4Cl)c(-c4ccc(Cl)cc4)c3C)C2)cc1
COC12C3=C(C(=O)C(C)=C(N4CCN(c5ccccc5F)CC4)C3=O)N1CC1NC12
CSCCC(NC(=O)c1ccccc1)C(=O)NC(CNC(=O)C(CC(C)C)N1CCOCC1)C(=O)SC
CC(C)(C)n1nnnc1C(c1ccco1)N1CCN(c2ccccc2)CC1
COC(=O)C(C)NCC(NC(=O)N1CCCC1C(=O)C(C)N)C(=O)SCSC
COC(=O)c1ccc(O)cc1
O=[N+]([O-])c1ccc(NN=c2nc(O)[nH]c(=S)[nH]2)cc1
O=C(CCNS(=O)(=O)c1ccc2nc(C(F)(F)F)cc(N3CCN(c4ccccc4F)CC3)c2c1)Nc1ccccc1
CC(CN1CC2CCCN2C1=O)C1CCCC1
CC(C)(C)OC(=O)Nc1ccc(C=C2NC(=S)NC2=O)cc1
COc1ccc(N2CCN(CC(=O)OC(=O)C3CC4C=CC3C4)CC2)cc1
Brc1cc2c(cc1CN1Cc3ccccc3-n3nncc3C1)OCO2
O=C(c1cccc(Br)c1)c1cc(I)cc(I)c1O
NC(=O)c1c(CNCc2ccccc2)c(-c2ccccc2)nn1CCc1ccc(C(=O)Oc2ccccc2)cn1
CC(=O)NOc1ccc(C(C)N(C)c2ncc(Cl)c(N3CCC(C4CCOCC4)C3)n2)cc1
Cc1nn(C2OC(COCC(=O)NC(=O)OC(C)(C)C)C(OCc3ccccc3)C2OCc2ccccc2)c2ccccc12
Cc1c(CN(C)CCCN2CCCC2)cnn1Cc1cccc([N+](=O)[O-])c1
N#Cc1c(-c2cc3ccccc3oc2=O)cn(N=Cc2ccc(O)cc2O)c1N
CCCCC1C(=O)NN=C1c1ccc(Br)cc1
CC(C)CC(NC(=O)C(C)C1CCCN1C(=O)NCCC(=O)O)C(=O)NC(=O)c1ccc(C=CC(=O)O)cc1
COc1cc(NC(=O)Nc2ccccc2Cl)ccc1CN1CC(C)OC(C)C1
Cc1ccc(S(=O)(=O)Nc2ccc3[nH]c(=O)[nH]c3c2)cc1
O=C(CCCCCCn1nc(-c2cccs2)ccc1=O)Nc1ccccc1
O=C1c2ccccc2NC(Cc2ccccc2)N1c1ccccc1
COc1cc(C=CC=CC(=O)c2ccco2)ccc1O
C(=NNc1nc2ccccc2[nH]1)c1ccc(OCc2ccccc2)cc1
CC(C)(CNCc1cn(-c2cc(F)ccc2CC2CCC(F)(F)CC2)nn1)C(N)=O
CCCC(C)NC(C(=O)NCC(=O)NC(=O)C1Cc2ccccc2CN1)c1ccccc1
CN(C)Oc1cc(C(=O)Cn2nnc(-c3ccc(OC(F)F)cc3)n2)ccc1CCc1ccccc1
O=C(Nc1nnc(-c2ccncc2)s1)c1ccccc1
CCNc1nc(-c2ccc(OC(=O)C3CNC(=O)C3)cc2)c(-c2cc(OC)c(OC)c(OC)c2)s1
CC(=O)OOC(c1ccccc1)C(O)C(=O)NC(=O)C1C(=O)C2(C)C(O)CC3OCC3(OC(C)=O)C2CC2(O)CC(O)C(C)=C1C2(C)C
O=C(CNc1ccc(Br)c(C(F)(F)F)c1)Sc1n[nH]c(-c2ccc(F)cc2)n1
CC1(C)C=C(N2CCCC2=O)c2ccccc2O1
OC1(c2cccc(C(F)(F)F)c2)CN2CCC1CC2
CC=CC1CC2OC2CCCC(C)C(O)C(C)C(=O)C(C)(C)C(O)CC(=O)O1
O=C(NCCc1nc2ccccc2[nH]1)c1cc2c(Cl)cccc2[nH]1
COc1cc(-c2nc(N3CCC(CC(=O)Nc4cc(F)ccc4F)C3)ncc2Cl)ccc1NNC(C)=O
CN(C)CCOc1ccc(-c2cc(-c3cccc(C(F)(F)F)c3)nc(N)n2)cc1
COc1ccc(NC(=O)Cc2ccccc2)cc1S(=O)(=O)N1CCOCC1
CC(NS(C)(=O)=O)c1nc2cnccc2n1-c1ccccc1
CCC(CO)NC(=O)Cc1c(C)nc2[nH]c(-c3cccs3)nn2c1=O
O=c1oc2ccccc2cc1-c1nnc(Nc2ccccc2)o1
CC(=O)ON1CCC(Cc2cc(=O)c(O)co2)C1
Cn1c(C2CCN(c3cc(N4CCc5c(Cl)nc(N6CCOCC6)nc54)nc(N4CCSCC4)n3)CC2)n[nH]c1=O
Cc1ccc(Cl)cc1N1CCN(CCCCNC(=O)NC23CC4CC(CC(C4)C2)C3)CC1C
NC(=O)C(=O)Nc1nnc(-c2ccc(Cl)cc2I)s1
C#CC12C=C(C#N)C(=O)N1C(=O)N=C1C2=Nc2ccc(O)cc2N1C
O=C(c1ccc(Nc2ccncn2)cc1)N1CCCC1
CC(C)CC(O)C(O)C(CC1CCCCC1)NC(Cc1c[nH]cn1)C(=O)NC(=O)C(C(C)C)C(CC(C)C)OCc1ccccc1
COCCCN1C(=O)CC(N2CCC(n3c(=O)[nH]c4ncc(-c5cnc6ccccc6c5)cc43)CC2)C1=O
COCC(=O)C1Cc2cccc(O)c2C(=O)O1
CCOCCC(=O)NC(=O)C(O)=C1C(=O)CC2C(=O)c3c(O)cc(O)c(Cl)c3OC2C1=O
COc1cc(O)c(C=NNC(=O)c2ccc3c(C)n[nH]c3c2)cc1O
CC(c1cccc2ccccc12)N(C)CC1COC(c2ccccc2)(C(C)C)O1
Cc1cnn(CC2CCCCN2C(=O)c2csc(C)c2)c1
CN(C)C=Cc1nccn1Cc1ccccc1O
O=C1CCCN1CC#CCn1ccnc1
c1ccc2ncc(-c3ccnc(NCCc4c[nH]cn4)n3)cc2c1
N#Cc1ccc(-c2cn(CCCCCn3cncn3)nn2)cc1
N#Cc1ccc(-c2cnc3ccc(NCN4CCC(Cc5cncs5)CC4)nn23)cn1
O=C(NCc1ccc([N+](=O)[O-])cc1)C(=O)c1c[nH]c2ccc(Cl)cc12
Clc1ccc(CSc2nnc(Cn3nnc4ccccc43)o2)cc1Cl
NC(=O)COC1CCC(n2nc(C(N)=O)c3c2-c2ccccc2S(=O)(=O)C3)CC1
O=C(OC1OC2COC(c3ccccc3)OC2C1OC(=O)c1ccncc1)c1ccccc1
N#Cc1cc([N+](=O)[O-])ccc1OC(=O)CN1CCCC1
CCOC(=O)C1CCN(C(=O)CCSc2ccccc2)CC1
CON=C(C)c1ccc(O)c(NC(=O)c2ccco2)c1
Cc1nn(CC(=O)N2CCN(c3ccccc3)CC2)c(C)c1[N+](=O)[O-]
CC(C)CC(NC(=O)C1Cc2ccccc2CN1)C(=O)NCC1CCCCC1
O=C(c1ccccn1)N1C(=O)c2ccc(NCc3ccncc3)cc2C1=O
O=C(C(=O)c1c(NN2CCC(F)(F)CC2)sc2c1CCC2)c1cccnc1
COc1ccc(OCC2c3cc(OC)c(OC)cc3CCN2C(=O)c2cccc(OC)c2)cc1
O=C(NC1=NCCS1)C(c1ccccc1)c1ccc(Cl)cc1
Oc1ccc2c3c1OC1CCCC4(O)C(C2)N(CC2CC2)CCC314
COc1ccc(OC)c(-c2nnc(NC(=O)COc3ccc(C)cc3C)s2)c1
NC(Cc1ccccc1)C(=O)N1CCCC1(CCSC(F)F)C(=O)NO
CCC1CC(=O)N(NCc2ccc(S(N)(=O)=O)cc2)C1=O
CC1CN(c2ncccc2C(F)(F)F)CCN1S(=O)(=O)c1ccc(C(C)(O)C#N)cc1
CCCCOC1=NC(=O)C(=Cc2ccccc2)S1
Cc1nnc2n1-c1ccc(Cl)cc1C(n1cnc(C(F)(F)F)c1)=NC2
c1csc(CCN2CCC34CCCCC3C2Cc2cccnc24)c1
CCOc1nc(C#Cc2cccc(C(=O)OC)c2)nc2c1ncn2C1OC2COP(=O)(O)OC2C1O
O=C(CON=Cc1ccc(F)cc1)Nc1ccc2c(c1)OCO2
COc1c(O)ccc2c1-c1ccc3cc(O)cc(OC)c3c1CNC2=O
COc1cc(C2c3cc4c(cc3C(NC(=O)n3ccnc3C)C3COC(=O)C23)OCO4)cc(OC)c1O
Clc1ccc(CCn2cccc2-c2cnc3nc(N4CCNCC4)nc(N4CCNCC4)c3c2)cc1
O=C(Cc1ccncc1)Cn1ccnc(NNc2ccccc2)c1=O
O=c1cc2cc(O)c(O)cc2nn1-c1ccccc1
Cc1ccc(C)c(Nc2cc(=O)[nH]c(O)n2)c1
O=C(CCc1ccccc1)c1c[nH]c2nccnc12
CN1CCc2cc(OC(F)Cc3ccccc3)ccc2C1
O=C1C(=O)N(Cc2ccco2)C(=S)N1Cc1ccco1
CC(CO)C1Oc2ccc(NC(=O)Nc3ccccc3)cc2CC(=O)N(CN(C)Cc2ccc(Cl)c(Cl)c2)CC1C
COC(=O)c1cccc(OS(N)(=O)=O)c1
COc1ccc(-c2ccc3c(cnn3Cc3cncn3-c3ccc(CN4CCC(O)CC4)cc3)c2)cc1
O=C(CSc1nc(-c2cccs2)nc2cc(=O)[nH]n12)Nc1cccc(Cl)c1
CCn1cc(Cc2ccc(C(=O)NS(=O)(=O)c3ccccc3F)cc2OC)c2cc(NC(=O)Nc3ccccc3)ccc21
N#Cc1ccc(NC23CC4CC(CC(C4)C2)C3)cc1
CC(C)C(=O)NCCCc1ccccc1
O=C1CCC2(CCSc3cc(Cl)c(Cl)cc3N2)O1
COc1ccc(CCn2cnc3c(SC)nc4ccccc4c32)cc1OC
CCc1cccc(N(C)C(=N)Nc2ccc3c(c2)OCCO3)c1
O=CN(O)C1CCCc2ccccc21
CC(=O)c1cccc(CN2CCN(c3ccccc3Cl)C(=O)C2)c1
O=C(NCc1ccco1)c1cc2c([nH]c3ccccc32)c(C(=O)NCc2ccco2)n1
O=C1C2CC=CCC2C(=O)N1c1ccccc1[N+](=O)[O-]
N#Cc1c(NC(=S)NC(=O)c2ccc(C(F)(F)F)cc2)sc2c1CCCC2
CCn1nccc1Sc1ccc(-c2ccc(Cl)cc2)cc1C(=O)O
O=C1Nc2cc(C(=O)N3CCN(C(c4ccccc4)c4ccccc4)CC3)ccc2C1=Cc1ccncc1
CC1(C)Oc2cc3occc(=O)c3cc2C(Br)=C1C=O
COC(=O)CC1CCN(Cc2nccn2C)CC1
COc1ccccc1NCC(=O)SC(=S)NC1CCS(=O)(=O)C1
O=C1c2cc(NCCCC(=O)N3CCN(c4ccccc4)CC3)ccc2-c2ccc(NCCC(=O)N3CCN(c4ccccc4)CC3)cc21
CC(C)C(NC(=O)C1(C)CCCN1C(CCC(=O)O)C(=O)NC(=O)c1cc2cc(OCCc3ccc(-c4ccccc4)cc3)ccc2[nH]1)C(=O)O
COC(=O)c1cc(CSc2nnc(-c3cccnc3)n2CCc2ccccc2)ccc1O
O=C(c1ccccc1)C1CCN(C2CCc3ccccc3C2)CC1
CC(C)(C)OC(=O)NC(Cc1ccccc1)C(O)CC(CC(C)(C)C(=O)NC1c2ccccc2CC1O)C(N)=O
COc1ccc2nccc(NN=Cc3c(O)n(-c4ccc(F)cc4)c(=O)c4ccccc34)c2c1
CC(=O)NC(=O)C(CCCNC(CC(C)C)C(=O)NC(CC1OC(COc2cccnc2)C(N)C(O)C1O)C(O)S(=O)(=O)O)NC(=N)N
CCCCn1c2cc(OC)c(OC)cc2c2c(=O)n(C)c(=O)[nH]c21
COc1ccc(N2CCN(c3nc(Oc4cccc(C(=N)N)c4)nc(N)c3[N+](=O)[O-])CC2)cc1
CCC(C)C(NC(=O)C(Cc1c[nH]c2ccccc12)NC(=O)CN)C(=O)NC(Cc1ccccc1)C(=O)NC(CCCCN)C(N)=O
Cc1[nH][nH]c(=O)c1C(c1ccccc1OCCOc1ccccc1)c1c(C)[nH][nH]c1=O
COc1ccc(C(=O)ON=C2CCCCC2=Cc2ccccc2)cc1OC
CN1CCN(c2nc3cc(Cl)ccc3n2C2N=C(c3ccc(Cl)cc3)C(c3ccc(Br)cc3)N2)CC1
O=C(O)c1c(Cl)cccc1Cl
CN(CCCc1ccccc1)C1c2cccc3cccc(c23)C1CC(=O)OCC=Cc1ccc(O)cc1
O=C(Nc1cc(-c2ccccc2)cnc1N1CCOCC1)C1CC1
Cn1nc(CC(=O)N2CCN(c3cccc(Cl)c3)CC2)c2c1CN(C1CC1)C2
N=C(N)c1ccc(C(=O)Nc2ccc(C3CNCCO3)cc2Cl)cn1
CC(CO)Nc1ccc2c(c1)CC(=O)N(CN(C)Cc1ccc(Cl)c(Cl)c1)CC(C)C(C(=O)Nc1ccc3c(c1)OCO3)O2
Cc1noc(C)c1CCC(=O)N1CCN(c2ccc(F)cc2)CC1
O=P1(OCC2C=CC(n3cnc4c(N5CCOCC5)ncnc43)O2)OCc2ccccc2O1
COc1ccc(CN2CCCNCC2)cc1
CCC1(CC)C(=O)NC(=O)NC1=O
COc1cc(OC(=O)C=Cc2ccc(Cl)cc2)c(C)c2c1C(=O)C=CC2=O
Clc1cccc(CNC2C3C4CC5C6C4CC3C6C52)c1
COc1ccc(S(=O)(=O)N(C)CC2OCc3cnnn3CCCC(=O)N(C(C)CO)CC2C)cc1
Cc1cc(C)cc(-c2ccc(NCc3cccs3)nn2)c1
O=C(NO)C1CC(O)C(NC(=O)C2CSCN2)CN1
CC(C)(C)OC(=O)NCCN1CCN(CCCc2c[nH]c3ccc(-n4cnnc4)cc23)CC1
CN1C(=O)C(=Cc2cccn2-c2ccccc2)C(=O)N(C)C1=O
NS(=O)(=O)c1ccc(NC(=O)CN(CCN(CCN(CCN2C(=O)c3ccccc3C2=O)CC(=O)O)CC(=O)O)CC(=O)O)c(Cl)c1
COc1ccc(OCc2ccccc2)c(C(=O)NC(=O)C(C)NCC(=O)Nc2ccccc2Cl)c1
Cc1nc(C)c(C(=O)Nc2ccc(N3CCCC3)c(Cl)c2)o1
CCOC(=O)CC(NC(=O)c1ccccc1NC(=O)c1ccc(OC)cc1)C(=O)OCC
CC(Cc1ccccc1)NS(=O)(=O)c1cn(C)nc1C#N
Cc1ccn2c(Nc3cccc(Br)c3)c([N+](=O)[O-])nc2c1
CCc1nc2c(C)nc3cc(Cl)ccc3c2n1Cc1ccc(-c2c(Br)cncc2CO)cc1
COCCn1cc(CN(C)C(=O)C(N)Cc2ccccc2)c2ccccc21
COC(=O)C1C(=O)N(C(C)=O)C1C=CC(OC)C(=O)OC(c1ccccc1)(c1ccccc1)c1ccccc1
O=C(O)C1CCCN(CCOC(c2ccccc2)c2ccccc2)C1
O=c1cc(N2CCOCC2)oc2cc3c(cc12)CCC(c1ccc([N+](=O)[O-])cc1)O3
COc1cc2[nH]c(=O)c(-c3cnn4cc(-c5ccc(O)cc5)ccc34)cc2cc1N
C=C1Nc2ccc(F)cc2N(OS(=O)(=O)c2ccc(C)cc2)C1=O
Cc1cc(Cl)c(OCCOc2ccc(N3C(=O)CNCC3C(=O)N(Cc3cc(CNC(=O)CCC(F)(F)F)ccc3Cl)C3CC3)cn2)c(Cl)c1
COc1c(CNN2CCc3cc(CC(C)=O)ccc32)c(C)nn1C
COc1cc(-c2cc(=O)c3cc(O)c(O)cc3o2)cc([N+](=O)[O-])c1O
Cc1cc(C)c(NC(=O)C2NS(=O)(=O)c3cc(C)ccc3C(=O)N2CC2CCCO2)c(C)c1
CC1CC(C)CN(C(=O)c2ccc(CNc3ccc(-c4ccccc4S(N)(=O)=O)cc3)cc2)C1
O=C(O)c1ccc2c(c1)C1(C(=O)c3ccccc3C1=O)C1(CCCC1)C2C(=O)O
COc1cccc(Cn2c(-c3ccc(Cl)cc3)nc3sc4c(c3c2=O)CCCC4)c1
Cc1ccc(Nc2ncc(C(N)=O)c(NCc3ccccc3)n2)cc1
NCCCCC(=O)Nc1nc(-c2cccc(NC(=O)CCCN)c2)cs1
Cc1cccc(-c2nn(CC(=O)NN)cc2C(=O)NN)c1
CN(C)C1(c2cccc(OCc3cc4cnccc4[nH]3)c2)CCCCCC1
C#Cc1cn(C2OC(COP(=O)(O)CP(=O)(O)OP(=O)(O)O)C(O)C2O)c(=O)[nH]c1=O
CC1CN(C(C)CO)C(=O)c2cc(C3=CCCC3)cnc2OC1CN(C)C(=O)c1ccccc1
CN1C(=O)C(=O)c2cc(S(=O)(=O)N(C)N3CCC(C(=O)OCc4ccccc4)CC3)ccc21
CC(C)(Cc1ccccc1)NCC(O)CONc1ccccc1C(=O)C(=O)c1ccccc1O
Fc1ccc2oc3c4ccccc4[nH]c3c2c1
NC(CS)CCCC(F)(F)F
CC(=O)C1CCN(Oc2cc(NC(=O)c3ccccc3)ccc2C#N)CC1
CN1C(=O)C(=CN2CCN(c3ccccc3)CC2)C(=O)N(C)C1=O
CCCN1CCN(C(C)C)CC1C(=O)c1cc(C)cc(C)c1
CCOOc1ccc2c(c1)S(=O)(=O)Cc1cc(C(=O)C3CCCCCC3)sc1-2
Cc1ccc(C#CCOc2no[n+]([O-])c2S(=O)(=O)c2ccccc2)cc1
Cc1ccc(C(=O)N2CCc3c([nH]c4ccccc34)C2c2ncc[nH]2)cc1
Cc1cccc(CNC(=O)c2cc3c(C)cc(C)cc3oc2=O)c1
CN1c2ncccc2C2=CN=C3c4ccccc4C(O)(C3c3ccco3)C(C#N)C21
COc1ccccc1N(CCOC(C)=O)S(=O)(=O)c1ccc(-n2cnnn2)cc1
NC(N)=NCCCC(NC(CCC(=O)NC(CC1CCCCC1)C(NC(=O)CCC(N)C(=O)O)C1CCCCC1)C(=O)O)C(=O)OP(N)(=O)O
COc1nc(N(C)C)ncc1-n1nc2c(c1C(C)C)C(c1ccc(C#N)c(F)c1)N(c1cc(Cl)c(=O)n(C)c1)C2=O
CCc1cc2c(O)c3oc(CO)cc(=O)c3c(O)c2o1
CCn1c(CCNC(C)=O)nnc1SCC(=O)c1ccc(OC)cc1
COc1ncccc1-n1nc2c(n1)C(c1cncc(Cl)c1)N(Cc1ccc(C3(O)CCC3)cc1)C2=O
O=C1C(=O)N(c2ccc(-c3ccsc3)cc2)C(c2ccccc2OC(F)(F)F)C1C(=O)C1=CCCC1
COc1cc(S(=O)(=O)C(=O)C2CC2C)c(OC)cc1NN1CCOCC1
COC(CC(C)C)C(O)CC(=O)NNC(=O)C(NC(Cc1ccccc1)C(=O)NC(C(=O)C(=O)C(N)CCC(=O)O)C(C)C)C(C)C
COc1ccc(C(=O)C=NO)c(OC)c1
COc1ccc(-c2c[nH]c(C(=O)N3CCCCC3Cn3cccn3)c2)cc1OC
O=C(NC1CCCc2ccccc21)c1cc2ccccc2s1
Cc1cccn2c(=O)c3cc(C(=O)NCc4ccc5c(c4)OCO5)c(=N)n(CCc4ccccc4)c3nc12
COc1cc(F)c(-c2cc3c(cc2F)c(=O)c2c(=O)[nH]sc2n3C2CC2)c(F)c1
CCCN(c1ccccc1)c1ccsc1C(=O)c1nc[nH]n1
Oc1ccccc1NCc1cn2cc(Cl)ccc2n1
CC1CCCC(C)N1CCNC(=O)CCc1ccc2c(c1)OCO2
C=C(C)C1CCC2(C)CCC3(C)C(CCC4C5(C)CC(OC(=O)c6cccc(OC)c6)C6(C)CC(O)CCC6(C)C5CCC43C)C12
CCN(c1ccccc1)S(=O)(=O)c1ccc(NC(=O)c2cccc(-n3c(C)ccc3C)c2)cc1
Clc1ccc(-c2nccn2-c2cccc(OCc3ccc4ccccc4n3)c2)cc1
N#Cc1cccc(C23CCC(N(CCN4CCC(O)C4)C(=O)Nc4ccccc4Cl)CC2C3)c1
CC(=O)C(=O)c1cccc(N(Nc2ccc(C(=O)N3CCC(C)CC3)cc2)c2ccccn2)c1
CC(=COC(=O)CCCc1ccccc1)CCCc1c(C)cc(CCC(N)C(=O)O)cc1C
O=C(O)c1ccc2c(c1)CCc1[nH]c3ccccc3c1C2=O
O=C(O)c1ccc(-c2nc3ccccc3c3ncccc23)cc1
CCCCCCC(O)C=CC1C(O)CC(O)C1CC=CCCCC(=O)OCCCc1ccccc1
COc1ccc(Cl)cc1C(=O)Nc1ccc(C(C)=NNC(=O)c2ccc3c(c2)NCCO3)cc1
CCCCCCCCCCCCCCCCN1CCOCC1
C=CCNc1nccnc1Oc1ccc(Nc2ccccn2)cc1
CN(C)CCOc1ccc2c(c1)C(O)(C(F)(F)F)c1ccccc1-2
Cc1ccc(CP(=O)(O)OCC2OC(n3cc(C)c(=O)[nH]c3=O)CC2[N-][N+]#N)cc1
COc1ccccc1OCc1cc(C(=O)N2CCOCC2)no1
c1ccc(OCCCc2cn3c4c(cccc24)CCC3)cc1
CCOC(=O)C1C(=O)NC(NC(C)=O)=NC1c1ccc(Br)cc1
O=C1CNC(=O)C(CC(=O)N2CCCCC2)N1
CC(C(=O)NC1CCCCC1)N1CCCC1
COc1ccc(S(=O)(=O)N(C)CN2CC(C)C(C(C)CO)Oc3c(NC(=O)Nc4ccc(F)cc4)cccc3C2=O)cc1
CC1CCC2C(C3CCC4C5CCC6OC(=O)C(OC(=O)O)CC6(C)C5CCC43C)C(CO)OC3OC4(C)CCC1C32OO4
CCC(O)(C(=O)N[N+]12CCC(CC1)C(C(=O)CCOC)C2)c1cccs1
CC(=O)NC(C(=O)N1CCC(c2cc(-c3cncc(C#N)c3)n(-c3ccccn3)n2)CC1)C(C)C
CCC1(C(=O)CNc2cc(C)c(C)cc2C)NC(=O)N(C(=O)CNCCSC)C1=O
CC(=O)OC1CC(C2OC2(C)C)C2C(CCC3(C)C2CCC2(C)C(OC(C)=O)OC4(CCC(C)CO4)C(C)(O)C23)C1(C)C
CN(Cc1cc2ccccc2[nH]c1=O)C(=O)c1ccc(S(N)(=O)=O)cc1
COc1cc(OC)nc(NC(=O)c2c(C)cc(C)c(C)c2S(=O)(=O)Nc2ccc(F)cc2)n1
CCCn1nnnc1CN(C(=O)C1CNC1)C(C)C
CC(=O)NC(=Cc1ccc(Cl)cc1)C(=O)O
O=C(NCCO)c1cccc(-n2ncc3nc(Nc4ccc(OC(F)(F)F)cc4)ncc32)c1
CCCc1c(-c2ccc(C)cc2)ncn1Cc1ccc(-c2ccccc2-c2nn[nH]n2)cc1
CCN(CC)CCCCN1C(=O)C(OC)OC1c1ccc(Cl)cc1
COCCOc1c(OC)cccc1-c1cc(-c2ccccc2Cl)on1
CCC(C)(C)OC(=O)C1CCC2C3CCC4N(C)C(=O)C(C)CC4(C)C3CCC12C
CC(CSc1ccc(Cl)cc1)NC(=O)c1cc(=O)c2ccc(Cl)cc2o1
CCc1ccc2[nH]c3c(c2c1)CC(=O)Nc1c[n+]([O-])sc1-3
COC(=O)c1cccc(CN2CCOCC2)c1
CCCN(CCc1ccc(Cl)c(Cl)c1)C1CC1
O=C(NN=Cc1ccc([N+](=O)[O-])o1)c1cc2ccsc2n(-c2ccc(Cl)cc2)c1=O
O=c1[nH]c2cccc(N3CCN(CCCCCCOc4ccc(-c5nc6ccccc6o5)cc4)CC3)c2o1
CC(=CCc1c(C)oc2ccccc12)CCCC1OCC(CO)C(O)C1O
O=C(O)C(=O)CCCCCOc1cc(-c2ccccc2)cc2c1-c1cc(C(=O)O)ccc1C2
COC1=C2C(=O)ON=C2c2cc(N3CCOCC3)c(S(C)(=O)=O)cc2C1=O
CCN(C(=O)CCS(=O)(=O)Cc1ccc(C)cc1)C(=O)CNc1ccccc1OC
Cc1ccnc(NCC(=O)Oc2ccc(Cl)cc2)c1
Cc1ccc(-c2cc(C(C)(C)C)cc(C(C)(C)C)c2O)cc1
CCCN1CCC(COc2nc3sccc3n3cccc23)CC1
CCc1nc(N2CCN(C)CC2)c2c(n1)c(NC(C)=O)nn2Cc1ccccc1
CCOC(=O)c1nnc(C23CCC(C(N)=O)CC2C3)o1
O=C(O)c1ccc2c(c1)C(SCCNS(=O)(=O)c1ccccc1)c1ccccc1CO2
COc1cccc(OC)c1CN1CCN(CCCNC2CCOc3c(OC(=O)c4cn(CCN5CCOCC5)nn4)cccc32)CC1
C#CCOC(=O)N1CCN(C(=O)C2CCC(CNC(=O)c3cccc(C(F)(F)F)c3)CC2)CC1
CCCCCCCCC=CCCCCCCCC(=O)NC(CO)c1cccc(Cl)c1
Cc1cccc(Cl)c1Nc1ncc(-c2ccccc2S(N)(=O)=O)cc1F
CC(=O)N1C(c2ccc(Br)cc2)CC2CNCC21
CCOC(=O)Cn1cnc2cc([N+](=O)[O-])ccc21
CC1(C)Cc2c(sc(NCC(=O)Oc3ccccc3)c2C(N)=O)C(C)(C)N1
O=C(O)CCSSCC=Cc1ccc(F)cc1
CN(C)CCSc1cnc2ccccc2c1-c1ccccc1Cl
CCc1ccc(N2C(=O)C(Cl)=C(N3CCN(C(=O)c4ccco4)CC3)C2=O)cc1
O=C(CC1CCCCN1)Nc1ccccc1OCc1ccccc1
O=C(CN1CCc2ccccc21)NN=C(c1ccccc1)c1ccccn1
Cc1ccc(-c2nnc(Nc3cccc(C(F)(F)F)c3)c3ccccc23)cc1S(=O)(=O)N1CCCC1
NC(=O)c1nn2c(c1-c1ccc(OC3CCN(C(=O)C4CCCC4)CC3)cc1)CS(=O)(=O)C2
Clc1ccc(-c2nc(-c3ccc(-[n+]4ccc5c(c4)CCS5)cc3)co2)cc1
C=CC1CC1C(=O)NS(=O)(=O)N1CCCC1
CC1CCCN1CCc1ccc2ccc(Cl)cc2c1
CC1=C(C(=O)N2CCN(c3ccc(F)cc3)CC2)C(c2ccccc2F)n2nccc2N1
COc1ccc(CC23C(=O)N(c4cccc(C)c4)C(=O)N2C(c2ccc(OC)cc2)C2C(=O)N(C4CCCCC4)C(=O)C23)cc1
Oc1c(Cl)cc(Cl)cc1C=NNc1nc(Nc2cccc(Cl)c2)nc(Nc2cccc(Cl)c2)n1
CC(C)c1nc(NCc2ccc3c(c2)OCO3)c2ccccc2n1
CCc1ccc(C(=O)NNS(=O)(=O)c2cccc(C(=O)O)c2)cc1
Cc1nn(Oc2cccc(Cl)c2)c(=O)[nH]1
CCc1ccc(OC(=O)CN2CCCSC2=N)cc1
CCCN(Nc1ccc(S(=O)(=O)C(C)=O)cc1)c1ccccc1Oc1cccc(C(F)(F)F)c1
CSCCC(NC(=O)C(Cc1ccccc1)NC(=O)C(Cc1ccc(OP(=O)(O)O)cc1)NC(=O)CSSCC(=O)N(C)C)C(N)=O
NC1=NS(=O)(=O)c2c(N)cccc21
Cc1ccc(F)cc1-c1ccc2cc(NC(=O)C3CCC(=O)NC3)ncc2c1
CCOC(=O)N1C(C(=O)OCCOc2ccc(Cl)cc2)CCC1S(=O)(=O)c1ccc(C)cc1
CC(C)c1cc(C2C3=C(CC(C)(C)CC3=O)Oc3c2ccc2cccnc32)cc2c1OCO2
COc1cccc(CNC(=O)c2cnc(N3CCN(C(=O)c4cccnc4C)CC3)cn2)c1
Cc1nn(C)c(=O)c2sc(N3CCOCC3)nc12
CCOC(=O)C1CN(c2nc3cc(C)c(CC)cc3[nH]2)CCN1
CN(CCN1CCOCC1)c1ccc(NC(=O)Nc2ccc(C(F)(F)F)cc2)cc1
[C-]#[N+]c1c(-c2cc(C(N)=O)c[nH]2)nc(C)nc1N(CC)CC
CC1CN(CS(=O)(=O)C2(N(O)C=O)CCCC2)CCN1C(=O)COc1ccccc1
COc1cc(C2c3cc4c(cc3C(OCCN(C)Cc3cccs3)C3COC(=O)C23)OCO4)cc(OC)c1O
Cn1cc(-c2ccccc2)c(C(c2ccccc2)c2ccc3ccccc3c2)n1
Cc1cccc2sc(NC(=O)Cc3cccc4ccccc34)nc12
CC(C)(C)NCC(=O)SC1=Nc2ccccc2NC(C)(C)CS1
CN(CCCC1(O)c2ccccc2-c2ccccc21)Oc1cccc(O)c1C(=O)Cc1ccccc1
O=C(C1=C2C(c3ccccc3)NC3(C(=O)Nc4ccccc43)C2C(c2cccs2)NC1(OC=Cc1cccs1)Oc1ccccc1)c1ccccc1
Oc1ccccc1ON1CCC(Cc2ccc(-c3ccncc3)cc2)CC1
CC(C)c1ccc(-c2nc3c4cn(C)nc4nc(NC(=O)Nc4ccccc4)n3n2)cc1
CSNC(=O)C(Cc1c[nH]cn1)NC(=O)NC(Cc1ccccc1)C(=O)C(C=O)CCNC(=O)C(Cc1c[nH]cn1)NC(CO)C(C)C
CC(C)c1nnc(-c2ccnc(N3CCC(c4ccccc4)CC3)n2)o1
COc1ccc(OC)c(S(=O)(=O)NN=C(C)c2ccncc2)c1
COc1ccc(C=CC(=O)C=Cc2ccccc2Cl)cc1
Cc1csc(C(=O)CCCN2Cc3ccccc3C2)c1
CC(C)(C)c1cc(C=Cc2ccc(OCCOCCOc3cc(NS(C)(=O)=O)ccc3I)cc2)cc(C(C)(C)C)c1O
Nc1c(CN2CCCCC2)ccc2nonc12
CCCCCCCCCCCC1=C(CCC(=O)O)C(=O)OC1
CCOc1ccc(CCNCC(=O)C2CCCC2)cc1OCC
CCCCCCCCNc1cc2c(Nc3ccc(F)c(Cl)c3)c(C#N)cnc2cn1
COc1cc(C(=O)NC2CCCN(Cc3ccccc3F)C2)ccc1-n1cnc(C)c1
CC1C(=O)c2cc(O)ccc2OC1c1ccc(O)cc1
CCOP(=O)(OCC)C(Cl)=Cc1csc(-c2ccc(Br)cc2)n1
CC(=O)NCCCc1nc2ccccc2n1CCc1ccccc1F
CC1CC(CBr)=NO1
CC(C)c1cc(C#N)cc2nc(-c3ccc(C(=O)NC4CCN(C)CC4)cc3)oc12
O=C(Nc1ccc(Cl)cc1N1CCOCC1)c1ccc([N+](=O)[O-])o1
O=C(c1ccc(F)cc1)C1CCN(N2CCC(Cn3cccn3)CC2)CC1
Nc1sc2c(c1C(=O)c1ccc(Br)cc1)CNCC2
c1ccc(CON=C2C3CCCC2C3Cn2ccnc2)cc1
CCCCCC1(c2ccccc2)C(=O)NC2=C(C(=O)CCC2)C1c1ccc2nc(OCC)sc2c1
c1cc(-c2cccs2)nc(-c2nc(NC3CCCCC3)sc2-c2cccs2)c1
CNC(=O)CCOc1ccccc1C(=O)O
CC(C)CON=C1C=C(C=Cc2ccccc2)C(=O)C(C)O1
Fc1ccc2nc(Nc3ccc4[nH]ncc4c3)oc2c1
CC(=O)CC12CC(CO)C(O)CC1C=C(Cc1ccccc1)C2=O
Cc1nc(C)c(C(=O)Nc2cc(S(=O)(=O)N3CCCCC3)ccc2N2CCOCC2)s1
CON1CC(CC(=O)N2CC(C)OC(C)C2)C(C(=O)NN2CCCCC2)C1
Cc1ccc(C2OC3OOC(C)(O2)C3COS(N)(=O)=O)cc1
CNC(=S)OCC1C(Cn2cc(-c3ccc(F)cc3)nn2)OC(NC(=O)OC)C(O)C1O
O=S(=O)(C1=C=C(Br)C=C1)C1C(S(=O)(=O)c2ccc(Br)cc2)c2ccccc2C2CC(c3ccccc3)N1O2
COc1ccc(CC(=O)OCCCc2c[nH]cn2)cc1
COC(=O)C1=C(C)NC(C)=C(C(=O)C(=O)OCCN2C(=O)c3ccccc3S2(=O)=O)C1OC
COC(=O)C1(O)CCC2C3CCc4cc(O)ccc4C3CCC21C
CCOc1cccc2[nH]c(=O)[nH]c12
CCOc1cc(C(NS(=O)(=O)c2ccccc2)C(=O)C(C)C)ccc1ONc1ccc2nc(C)ccc2c1
O=C(c1ccco1)N1CC2CCN(c3cnccn3)CC2C1
COc1ccc(N2CCN(CCCNS(=O)(=O)c3ccc4nc5ccccc5c(=O)n4c3)CC2)cc1
CCCCCNC(=O)Nc1ccc2ncc(-c3ccc(F)cc3)nc2n1
CN(C)c1cccc(C(=O)NCC(CO)Nc2ccn(C)n2)c1
CC(C)(C)C(=O)NC1=NCCS1
COC(=O)CCCn1c(C(=O)N2CCCCC2)c(-c2cc(OC)c(OC)c(OC)c2)c2ccc(OC)cc2c1=O
COc1ccc(C(=O)C=Cc2cc(OC)c([N+](=O)[O-])c(OC)c2)c(OC)c1
CC(C)=CCCC(C)(O)C1Cc2cc(O)c(cc2O)C(=O)NC(CO)C(=O)NC(CO)C(=O)N1
Nc1nonc1-c1nc2cnccc2n1Cc1c(F)cccc1F
O=C(c1ccccc1)c1ccc2c(ccc3[nH]ncc32)c1
O=C1Cc2cc(Nc3ncccc3F)ccc2N1
Clc1ccc(Cn2c(-c3ccccc3)cn3nc(-c4ccccc4)nc23)cc1
CCc1cc(N2CCNC2=O)cc(C(=O)NCC2CCC3(CC2)OCCO3)c1O
CC(C)Nc1nccn2c(-c3ccco3)cnc12
c1cnn2ccnc2c1
CCCCCc1cc2c(c(OC)c1OC(=O)N(C)C)CN(CC)C2=O
COc1ccc(C2CCC(OCCCc3cccnc3)O2)cc1OC
CCSC1=C(C#N)C(c2ccc(O)c3c2CCCC3)C2=C(CCCC2=O)N1
COc1ccc(CN(CCCCCN2CC(Cc3cccnc3)N(Cc3ccccc3)C(c3ccc(O)cc3)C2)Cc2ccc(O)cc2)cc1
Clc1ccc(-c2nc(N3CCCC3)nc3c2CCc2ccccc2-3)cc1
Cc1cccc(C)c1OC(=O)COc1ccc(Br)cc1C(C)(C)C
CN1CCc2c(OCCCCN3CCN(c4cccc5cccnc45)CC3)cccc2C1=O
COc1ccc2c(OC3CCCCC=CC4CC4NC(=O)C4CC(NC=O)CN4C3=O)cc(-c3nc(C(C)C)cs3)nc2c1C
CCCn1c(=O)c2[nH]c(-c3ccc(C(=O)N4CCN(C(=O)OC)CC4)cc3)cc2n(CCC)c1=O
NCc1ccc(Cl)cc1Cl
Cc1cncc(-c2c(-c3ccc(F)cc3)n(C)c3ncccc23)c1
NC(Cc1ccccc1)CN(C(=O)Nc1cccc2cnccc12)c1ccc2c(c1)OCO2
CCN(CC)CCNC(=O)c1ccc2nsnc2c1
CCOC(=O)c1ccc(N=Cc2c(O)[nH]c(=S)[nH]c2=O)cc1
CCOc1cc(C=C(C(=O)O)c2ccc(S(C)(=O)=O)cc2)ccc1OCc1ccccc1
O=C(O)c1ccc(NC2CCCCC2)nc1
O=C(O)c1sc(-c2cc(F)ccc2O)cc1NS(=O)(=O)c1ccccc1
COc1ccc(CCNCC(=O)Oc2ccc(C(C)(C)C)cc2)cc1OC
COC1C(OCc2ccccc2)OC2COC(c3ccccc3)OC2C1OC(COS(=O)(=O)O)Cn1ccc(=O)[nH]c1=O
CCCCCCN1C2Cc3c(Br)ccc(O)c3C1Cc1cc(O)c(O)cc12
O=S(=O)(Nc1nccs1)c1ccc(Oc2ccc(-c3ccccc3)cc2)cc1
O=C(CCc1ccccc1)Nc1ncnc2c1cnn2-c1ccccn1
CC(=O)NC(Cc1ccc(CP(=O)(O)CO)cc1)C(=O)NC1CCC(=O)N(C(=O)CNCc2ccccc2)C1=O
O=C1c2ccccc2C(=O)N1c1ccccc1-c1ccccc1
O=C(NN=Cc1c[nH]nc1-c1c[nH]c2ccc(F)cc12)c1ccc(F)cc1
COc1ccc(CNC(=O)c2cc(C)n(C3CC3)c2C)cc1OC
CC(=NNc1ccc(Cl)cc1)c1ccc(NC(=N)N)cc1
C[n+]1c2ccccc2c(NCCCCCCCCCNc2c3ccccc3[n+](C)c3c2[nH]c2ccccc23)c2ccccc21
O=C(O)Cc1ccc(N2C(=O)CSC2c2c(Br)cccc2Br)cc1Br
Cc1cc(C#N)cc2nc(-c3ccc(COc4ccc(-c5cc(C(F)(F)F)nn5C)cc4)cc3)oc12
CCSc1nc(Cl)cc(-c2ccc3c(c2)CC(C)N3)n1
N=C(N)c1ccc(-c2cccc3c2ccn3-c2ccc(C(=N)N)cc2)cc1
NC(Cc1cccc(F)c1)C(=O)NCCC(=O)N1CCCC1C(=O)O
O=C(c1ccccc1F)c1ccc(O)c(O)c1O
Cc1c(Br)c2ccc(Br)cn2c1C(=O)c1ccccc1
CC(C)=CCn1cc(-c2ccc(S(C)(=O)=O)cn2)cn1
CC(=N)N1CCN(c2ccc(OCn3c(-c4ccccc4)nc4c(Br)cc(Br)cc43)cc2)CC1
CC(=O)OC1C2CCC(C2)C1OC(C)=O
CN(C)CCN1CCN(C2(c3ccccc3F)CCCCC2)CC1
c1ccc(C2CCNCN2)cc1
CCOc1ccccc1CN(C(=O)CCC(=O)Nc1cc(C)on1)C(=O)C(OC)c1ccc(O)cc1
COCC(C)(OC)Oc1c2ccoc2cc2oc(=O)ccc12
CCOC(CO)CCC(C)C1CC2C(CCC3CC(OC)CCC32C)C2CCC(OC(C)=O)C12C
CC(=O)OC1C(C)=CC23C(=O)C(C=C(COC(=O)c4ccccc4)C(O)C12O)C1C(CC3C)C1(C)C
O=C(O)c1nc2ccccc2[nH]c1=O
c1ccc(CCc2ccccc2ONCCCCCCCCNCCCCCNCCCCCCCNCc2cccc(CNCc3ccccc3)c2)cc1
CC1(C)CNc2c(cccc2S(=O)(=O)NC(Cc2nc3ccccc3s2)C(=O)N2CC3CCCC3CN(C(=O)c3cccnc3)C2)C1
CC(=O)c1cc(-c2ccc(Cl)cc2Cl)cc2c3c([nH]c12)CCC(C)(N(C)C)C3
Cc1ccc(NS(=O)(=O)c2ccc(C)cc2)cc1
COc1cc2c(cc1OC)C(c1ccccc1)N(CCCCN(C)CCCCCNc1cc(-c3ccc(Cl)cc3)c3cc(OC)c(OC)cc3n1)CC2
CC1=CC23C(=O)C(C=C(CO)C(O)C2(O)C1OC(=O)CCc1ccccc1)C1C(CC3C)C1(C)C
O=C(Nc1nc[nH]n1)c1cccc2c1OCS2
NC(CO)CS
Cc1cc(=O)nc(Nc2nc3ccccc3s2)[nH]1
CCC=CCC=CCC=CCC=CCC=CCCCCC(=O)NCCc1c[nH]cn1
O=C(COC(=O)c1oc2ccc(F)cc2c1Cc1ccccc1)NC(=O)c1ccccc1F
Cc1cn2c(=O)c(S(=O)(=O)Nc3c(Cl)cccc3Cl)c(N)nc2s1
Cc1cc(Br)oc1C(=O)Nc1cccc(-c2nn3c(C)nnc3s2)c1
CS(=O)(=O)c1ccc(-c2cc3ncnc(NC(OCC(F)(F)F)C(F)(F)F)c3s2)cc1
Cc1cccc(CNCc2coc(-c3ccc(C(F)(F)F)cc3)n2)c1O
Nc1ccc(S(=O)(=O)N2CCN(c3ncccn3)CC2)c(Cl)c1
Cc1nc(-c2cc3cc(OCCOCCO)ccc3s2)sc1C(C)(C)C
O=C(c1ccco1)N1N=C(c2cc3ccccc3oc2=O)CC1c1ccco1
CC(=O)NOc1ccc(C(C)C2CCN(c3ccnc(OCC4CC4)c3)C2)cc1
O=C(CCCCCCCN=C(c1ccccc1)c1ccccc1)NO
CCNc1ccc(OC(=O)c2cc(=O)c3cccc(I)c3o2)cc1
COc1ccc2c3c([nH]c2c1)C(CO)N(CCCOC(=O)NC1CCCC(CO)C1)CC31CN(C(=O)Nc2ccccc2)C1
O=[N+]([O-])c1ccc(Nc2nc(Nc3cccc(Cl)c3)cc(C(F)(F)F)n2)cc1
COCCC(COC)Nc1nc(-c2ccc(S(=O)(=O)CCO)cc2)nc2ccccc12
O=C(CNc1nccs1)C1Sc2ccccc2N(CC(O)CO)C1=O
CS(=O)(=O)c1cnc(NC(=O)c2ccccc2)cn1
COc1cccc(C=Cc2cc(OC)c(OC3OC(CN)C(O)C(O)C3O)c(OC)c2)c1
O=C1CC2(CO1)CC(c1cccc(Oc3ccccc3)c1)C1C(=O)NC(=O)C12
CCOC(=O)c1[nH]cc(CSc2nnc(CNC(=O)c3cccs3)n2-c2ccccc2)c1C
CNC(=O)COCCC(=O)NC(=O)c1cccs1
COc1ccccc1OCC(=O)NN=Cc1ccc(F)cc1
CCCC(=O)N(Cc1cnc[nH]1)c1ccccc1F
Cc1[nH]c2nc(-c3ccccc3)nn2c(=O)c1CCc1ccccc1
COc1ccc(C(F)(F)F)cc1CNC(=O)C1CCCN(Cc2ccc(F)cc2F)C1
COc1ccc(N(CCCN(C)C)C(=O)Nc2cccc(Cl)c2)cc1
Cc1cccc(S(=O)(=O)N2CC(C)C(CN(C)S(=O)(=O)c3ccccc3)Oc3c(NC(C)CO)cccc3C2=O)c1
Cc1cc(C)c2cccc(OCC3CCN(CC4CC4)C3)c2n1
CC1CCCC(=NNC(=O)C[N+]23CC[N+](NC(N)=NNC(=O)CCC(=O)O)(CC2)CC3)C1
CCCS(=O)(=O)Nc1ccc(Nc2c3ccccc3nc3cc(N)ccc23)c(OC)c1
CC=C(C)C(=O)OC1CC(CC(=O)OC)C2(C)COC3C4OC5CC(C6=CC(=O)OC6O)=C(C)C5C4(C)C(OC(C)=O)C1(C)C32
CCOP(=O)(OCC)C(Cc1ccc(S(N)(=O)=O)cc1)P(=O)(OCC)OCC
O=C(CN1CCN(CCO)CC1)Nc1ccc2c3c(cccc13)C(=O)N(c1cccc(Br)c1)C2=O
CC(C)CC(N)C(=O)C(=O)C(Cc1ccccc1)OC(=O)NNC(=O)C(C)NC(CC(C)C)C(=O)NC(Cc1ccccc1)C(=O)O
Cc1cc(C)n2ncc(C(=O)NC(C)c3ccccc3)c2n1
CCOc1cc(Nc2ncc3c(n2)CC(c2ccccc2)CC3=O)ccc1C
CCCCOC(=O)N(CC(C)OC)c1ccc(Nc2c3ccccc3nc3cc([N+](=O)[O-])ccc23)cc1
CCNC(=O)c1ccccc1Nc1nc(Nc2ccc(OCCF)cc2)c2ccccc2n1
O=c1c2sc(-c3ccc(Cl)cc3)cc2ncn1CCN1CCCCC1
O=C(Nc1cccc2ccccc12)c1csc(NC2CCc3ccccc32)n1
Cc1noc(C2CCCN(CC(=O)NCc3ccccn3)C2)n1
O=C(Cc1ccccc1Cl)NC(=NS(=O)(=O)c1ccc(NC(=O)c2ccccc2)cc1)NC(=O)Cc1ccccc1Cl
C=C(C(=O)OC)C(O)c1cc2cc3c(cc2nc1Cl)OCO3
O=C(CCCc1ccc(F)cc1)OCc1cc(=O)n2ccsc2n1
Cc1cc(COc2ccc(C(=O)NC3CCN(C)CC3C(=O)NO)cc2)c2ccccc2n1
O=c1cc(-c2cccc([N+](=O)[O-])c2)oc2cc(F)ccc12
CCN(CC)C(=O)CN1CC(CCl)c2c1cc1c3c(cccc23)CN(CCN(C)C)C1
c1ccc(C(c2ccccc2)C2C(OCc3cccnc3)C3CCN2CC3)cc1
Cc1nnc(SC2C(=O)N3C(C(=O)O)=C(CNC(=O)C4CC4)CSC23)s1
CC(NC(=O)c1ccccc1C(=O)O)c1nc2ccccc2[nH]1
O=c1cc(CC2CN(OCc3csc(C(F)(F)F)c3)C2)nc2scnn12
N#Cc1ccc(Nc2nc(NN=Cc3ccccc3OCc3csc(CC(CO)CO)n3)nc(N3CCOCC3)n2)cc1
O=C(CS(=O)(=O)c1ccc(NNC2CCCCC2)cc1)Sc1nc2ccc[nH]c-2n1
COC(=O)c1sc(-c2cn(Cc3ccc(C)cc3)cn2)nc1C
OCC1SC(Oc2ccc(-n3cccc3)cc2)C(O)C(O)C1O
C[N+](C)(C)N=C(N)c1ccc2c(c1)Cc1cc(Cl)ccc1-2
O=C(NC(N1CCCCC1)=P(C1=CCCCC1)(C1CCCCC1)C1CCCCC1)c1ccccc1
O=C(Nc1nnc(C23CC4CC(CC(C4)C2)C3)s1)c1cccc([N+](=O)[O-])c1
Cc1noc(C)c1CN1C(=O)C(=Cc2ccc(N3CCOCC3)cc2)c2ccccc21
OC(COc1ccccc1)CN1CCc2c([nH]c3ccccc23)C1
CCCCSC1=CC(=O)C=CC1=O
CCOC1CC(O)c2ccccc21
CCN(CC)CCNc1ccc(OC(=O)N(C)C)c(-c2nc(=O)c3ccc(OC)cc3[nH]2)c1
O=c1cc(O)ncn1C1OC(CO)C(O)C1F
CC(NCC(=O)N(C)C)C(=O)NCCC(=O)OCCOc1ccc(CNC(=O)C(N)Cc2ccc(O)cc2)cc1
O=C(O)CN1C(=O)C(=Cc2cccc(OCc3ccc(Cl)cc3)c2)SC1=S
CCCCN=C1SCC(=O)N1N=Cc1ccc(-c2ccc(Cl)cc2)o1
C[S+]([O-])Cc1ccc(C(C#N)c2ccnc(Nc3ccc(C#N)cc3)n2)cc1
Cc1cc(=O)oc2c(C)c(OCCCCN3CC=C(c4noc5cc(F)ccc45)CC3)ccc12
O=C(CSc1nnc(-c2ccoc2C(=O)O)o1)Nc1cccc(F)c1
COc1ccc(NC(=O)NCC(=O)N(Cc2cccs2)C(C)C)cc1
CC(=O)Nc1nc(-c2cc(NC(=O)NC(=O)c3c(F)cccc3F)ccc2Cl)cs1
COc1c2occc2c(OC(=O)c2ccccc2)c2ccc(=O)oc12
COc1ccc(C2CC3OCCC3N(C3CC3)C2)cc1OC1CCOCC1
Cc1cc(=O)oc2cc(OCC(=O)NCCCN3CCN(c4ccccc4)CC3)ccc12
CCn1c2ccccc2c2cc(NS(=O)(=O)c3ccc(C(=O)N4CCOCC4)cc3)ccc21
Cc1cnc(N2CCN(C(C)c3ccc(F)cc3)C(C)C2)nc1-c1cccs1
CCC1C(C)CC(C)C(=O)C(C)C(O)C(C)(O)C(C2OC(C)CC(N(C)OOC)C2O)OC(=O)C(C)C(OC(=O)c2ccccc2)C1C
COc1cc(Cn2ccc3nc(Nc4ccc(N5CCN(C)CC5)cc4)ncc32)cc(F)c1O
Cc1ccc(CNC(=O)NCc2nncn2C(C)C)o1
Cc1cn(Cc2nc[nH]n2)c2ccccc12
CC1=CC(Nc2c(C)cccc2Cl)=NS1(=O)=O
COc1ccc2c(c1)c(C(=O)NC1CCC(CCNC(=O)Nc3ccc(F)cc3)CC1)cn2Cc1ccc(F)cc1
C=CCN1CCc2c([nH]c3ccccc23)C1c1cn(CCc2cccc3ccccc23)c2ccccc12
C=CCc1ccccc1OCc1cn(Cc2ccccc2)nn1
Cc1cccc(C#Cc2cccc([N+](=O)[O-])c2)n1
C(#Cc1c[nH]cn1)COCc1cncc(C2CCCCC2)c1
Cn1ccnc1CN1CCc2nc(N3CCCC3)sc2C1
COc1ccccc1C(=O)Nc1nc2ccc(NCCCO)cc2n2ccnc12
COC(=O)c1ccc2c(c1)OCCO2
O=C1NN=C(c2ccccc2)C1=NNc1ccc(Br)cc1
Cc1cccc2c1NC(=O)C2(c1c[nH]c2ccccc12)c1c[nH]c2ccc(Br)cc12
CC(C)(C)CC(=O)N1CCC(CCC(=O)NCCc2ccccn2)CC1
O=c1[nH]c(-c2ccccc2)cc2nc3c(CO)cc(C(F)(F)F)cc3n2c1=O
CN(C(=O)C=CCN1CCC(NS(=O)(=O)c2cc3ccc(Cl)cc3s2)C1=O)C1CCCCC1
COc1ccc(S(=O)(=O)N2CCC(C(=O)N3CCC4C3CCC(=O)N4Cc3cccnc3)CC2)cc1
CCCCNC(Cc1ccccc1)C(=O)C(Cc1ccccc1)C(=O)NNC(Cc1ccccc1)C(=O)NOc1ccc(CC(C=O)CC)cc1[N+](=O)[O-]
CC1(C)CC(=O)c2cc3c(N)c(C(=O)Nc4nccs4)sc3nc2C1
Cc1cc(NCC(=O)Nc2cc([N+](=O)[O-])ccc2Cl)nc(C)n1
CCOC(=O)CCC(=O)NN=Cc1ccc(O)cc1O
N#CN1CCC(Oc2nc3ccccc3s2)C1
COc1ccc(CNC(=O)NC2CCCCC2)cc1
Cc1cc(Br)cc(C)c1NC(=O)C1CCC(C(=O)Cn2c(=O)n(CN3CCCCC3)c(=O)c3sccc32)CC1
CN(C(=O)c1ccc[nH]1)c1cccc(-c2ccn3ncnc3c2)c1
Nc1nc(Nc2ccccc2)sc1C(=O)c1ccc(Br)cc1
CCc1ccc(S(=O)(=O)NC2=NC(=O)C(=Cc3cc(C)ccc3C)S2)cc1
CN(C)Nc1ccc(Cl)c(S(=O)(=O)CC(=O)Sc2nc(SC(F)F)ncc2[N+](=O)[O-])c1
O=C(O)C=Cc1ccc(-c2ccc(-c3ccccc3)cc2)cc1
C=C1c2cc(OC)c(OC)cc2C(=O)N(c2cccnc2)C1c1ccc(OC)cc1
CCCc1c(C(=O)Nc2ccc(F)cc2F)cnn1-c1ccc(Cl)cc1Cl
C(=C1CCN(C2COc3ccccc3CO2)C1)c1cocn1
N#CCN(C(=O)C(Cc1ccccc1)NC(=O)N1CCCC1CC=Cc1ccccc1)C1CCCCC1
Cc1ccc(NC(=O)Nc2cc(C)ccn2)cc1
C=CCc1ccc2nc(Cl)c(C=NCCCN3CCN(CCCN=Cc4cc5c6c(cccc6n4)CCC5)CC3)cc2c1
O=C(Cc1ccccc1)Nc1ccc(CCCCc2nnc(NC(=O)Cc3ccccc3)s2)nn1
COc1cc(-c2cc3c(Nc4cccc5c4OCO5)ncnc3[nH]2)cc(OC)c1OC
CCN(CC)CC(O)c1cc2ccc(Br)cc2c2cc(Br)ccc12
CC1CCCCN1c1nccc(N2CCNCC2COc2cccnc2)n1
CCC1(O)CC2CN(CCc3c([nH]c4ccccc34)C(C(=O)OC)(c3cc4c(cc3OC)N(C)C3C(O)(OC(C)=O)CC5(C(=O)OC)CCCN6CCC43C65)C2)C1
CCCNc1nc(Nc2cccc(C(=O)NCc3ccc(Cl)nc3)c2)cc(N2CCN(C)CC2)n1
N=C(c1cccc(F)c1)N(NC(=O)C=C(O)NN(C(=O)c1ccccc1)c1ccccc1)c1ccccc1
COc1ncc2cc(C(=O)Nc3cccc4c3CC(N3CCOCC3)C4)c(=O)nc-2[nH]1
CC(O)C12OC1C1OC13C1(C)CCC4=C(COC4=O)C1CC1OC13C2(C)O
CN1CCC2CC(O)(C#Cc3ccccn3)CCC21
N#Cc1ccc(C(c2c[nH]c3ccc(F)cc23)c2c[nH]c3ccc(Br)cc23)cc1
COc1ccc(Nc2nc(C)ncc2-c2nc(C)nc(N)n2)cn1
Cc1cc(C)cc(N(C(=O)COc2nsnc2N2CCCCCC2)C2CCN(C)CC2)c1
O=C1Nc2ccc([N+](=O)[O-])cc2C1=Cc1ccc(Cl)cc1
CCCC(C(=O)C(=O)c1ccccc1-n1cnnn1)n1ccc(NNCC(=O)C(CC(=O)O)SCc2ccccc2F)cc1=O
COc1ccc(C(=O)Nc2cc(-c3ccc(OC)cc3)sc2C(=O)O)cc1
CC(C)(C)c1nc2nc(N)nc(Cl)c2nc1-c1ccc(Cl)c(Cl)c1
N#CC1CSCN1C(=O)CC1CCN(Oc2cccc3onc(N)c23)CC1
CN(Cc1ccccc1)C(=O)c1c(=O)c2ccccc2o[n+]1[O-]
C#CC1(CO)OC(n2ccc(N)nc2=O)C(F)C1O
Cc1ccc(-n2c(-c3ccc(F)cc3)nc3ccc(N)cc3c2=O)cc1
Cc1c(Sc2ccccc2)n(COCCO)c(=O)[nH]c1=O
COc1ccc(C#CC(=NOC(=O)N2CCOCC2)c2cccc(OC)c2)cc1
COc1cc2c(cc1OC)C(C(=O)O)N(S(=O)(=O)c1ccc(C)cc1)N2
CS(=O)(=O)c1ccccc1-c1ccc(NC(=O)c2cc(COc3ccc(F)cc3)on2)c(F)c1
CC(C)=CCCC(C)=CCN(CC(=O)Nc1ccccc1)c1ccc(S(C)(=O)=O)cc1
COc1ccc2c3oc(=O)cc(O)c3c(=O)n(C)c2c1
CC(C)(C)c1ccc(C=C2N=C(N)C(C#N)=C2C#N)cc1
Cc1ccc(CCC(=O)Nc2nc(-c3ccccc3)cs2)o1
Nc1ccccc1NC(=O)CCCCC(=O)O
CC1=CC(=O)N(N=C2NC(C3CC3)C2c2ccc(Cl)cc2)C1=O
FC(F)(F)c1cc(-c2ccco2)nc(N2CCCC(Cn3ccnc3)C2)n1
COc1ccc(-c2cn3c(=O)c4ncn(COCCO)c4[nH]c3n2)cc1
Oc1ccc(-c2cc3c(NCCN4CCNCC4)ncnc3cn2)cc1
CC1CN(c2c(F)cc3c(=O)c(C(=O)O)cn4c3c2OCC4C)CCN1CC(=O)c1ccccc1
N#Cc1c(-c2ccccc2)csc1N
CC(C)(C)NC(=O)ON1CCC(Nc2ccc(S(=O)(=O)C(=O)c3ccc(Br)o3)cc2)CC1
Cc1ccc(S(=O)(=O)Nc2ccc(N3CCCCS3(=O)=O)cc2)cc1
COc1cc(NC(=O)NCc2ccccn2)cc(OC)c1OC
O=C1CN(C(=O)NCCc2cccs2)c2ccccc2N1
COC(=O)C1CN(c2ccc(OC)cc2)C(=O)O1
O=[N+]([O-])c1ccc(C(F)(F)P(=O)(O)O)cc1
O=C(CCCc1nc(=O)c2ccccc2[nH]1)NCc1ccco1
CC(CN=Cc1ccccc1)C(C)OC(=O)Nc1nc2cc(Cl)ccc2s1
CCCCCCc1ccc(OCc2ccc3[nH]c(=O)ccc3c2)cc1
CC(C)C(OC(=O)NC(C(=O)NC1c2ccccc2CC1O)C(O)C(O)C(NC1c2ccccc2CC1O)C(=O)OC(C)(C)C)C(C)C
c1ccc(-c2nc3c4ccccc4nc(N4CCN(c5ccccc5)CC4)n3n2)cc1
Cc1ccc(Nc2ncc(C(=O)NCCCn3ccnc3)c3occc23)cn1
Cc1onc(C(=O)Nc2ccccc2S(=O)(=O)N2CCN(C)CC2)c1[N+](=O)[O-]
CC(C)C(C(=O)NC(=O)c1ccco1)N1CCN(c2ccccc2)CC1
COc1ccc(C(=O)Nc2cccc(C(=O)N3CCCC3)c2)cc1
Cc1cc(Nc2n[nH]c(=NN)s2)c2occc2c1
Cc1cc(Oc2ncc(C(F)(F)F)cc2Cl)ccc1-c1nc(C2CCCO2)n2ccnc(N)c12
COc1ccc(NC2(OC)CCN(C)C2=O)c(CS(=O)(=O)c2cc(Br)ccc2Cl)c1
Cc1c(Nc2c(C#N)cncc2C=Cc2cccc(F)c2)ccc2[nH]ccc12
COc1ccc(C(CC=Cc2ccccc2)NC(=O)CCCCN(C)S(=O)(=O)c2cccc(F)c2)cc1
NC(=O)c1cccc(-c2cnnc(Nc3cccc(F)c3)n2)c1
Nc1ncc(C(=O)Nc2ccccc2N2CCOCC2)cc1S(=O)(=O)C1CCC1
O=[N+]([O-])c1ccc(CSc2nnc(-c3ccncc3)n2-c2ccccc2)cc1
C=CCn1c(-c2ccccc2)n[nH]c1=S
Cc1c(NC(=O)c2cccc(NS(=O)(=O)c3ccccc3)c2)c(=O)n(-c2ccccc2)n1C
Cc1ccccc1N1CCN(C(=O)C2CCC(CNS(=O)(=O)c3ccccc3)CC2)CC1
COc1ccc(-n2ncc(C(=O)C(=O)OC(C)(C)C)c2C2CCN(NCCc3ccc(Cl)cc3Cl)CC2)cc1
Cc1ccc(C=C2CN(CCc3ccccc3)CC(=Cc3ccccc3)C2=O)s1
CC(O)c1ccc([N+](=O)[O-])c(O)c1
CC(C)C(NNc1ccn(CC(=O)C(=O)c2ccco2)c(=O)n1)C(=O)C(F)(F)F
Cc1cc(C(=O)N2CC(=O)N3C(CO)C(c4ccc(C#CC5CC5)cc4)C3C2)c(C)o1
O=C(c1nc2ccccc2[nH]1)C1CCCN(Cc2cccc(F)c2)C1
COc1cc2c(cc1OC)C(Cc1cc(Cl)cc(Cl)c1)NCC2
COc1ccccc1C=Cc1nc2ccccc2[nH]1
COc1ccc(-n2ncc3c(=O)n(C)c4ccccc4c32)cc1
COc1cccc2c1C(=O)N1CCc3c([nH]c4ccccc34)C1C2C(=O)Nc1c(Cl)c[n+]([O-])cc1Cl
COc1ccc(-c2cc(OC)c(OC)c(OC)c2)cc1N
CCNc1nc(C)c(-c2cccc(C(F)(F)F)c2)s1
CC(NC(CCCNC(=N)N)C(=O)NCCNC(=N)N)C(=O)NC(=O)C(C(C)C)C1CCCN1C(=O)NC(C(=O)O)C(C)C
O=c1nc(C2CCCN(Cc3ccccc3)C2)[nH]c2c1nnn2Cc1ccc(Cl)cc1
CN(C(=S)N1CCCC(c2ccccc2F)=N1)c1ccccc1
COc1ccc(CNc2nc(NCCOc3ccccc3)nc(-n3cnc4cc(OCCNC(=N)NO)ccc43)n2)cc1OC
CC=CC=Cc1cc(C(C)(C)C)ccc1OCC(N)CS
COc1ccccc1Oc1cc(F)ccc1C(=O)Nc1cc[nH]c(=O)c1
Cc1cccc(-c2nc3ccc(Br)cn3c2NC2CCCCCC2)c1
CC(=O)NCCc1ccc(-c2[nH]c3ccnc(=O)c-3cc2-c2ccccc2)cc1
O=S(=O)(NC1CCN(c2ccc(Cl)cn2)C1)c1ccc2ccccc2c1
COc1ccc(CC2c3cc(OC)c(OC)cc3CC[N+]2(C)C)cc1OC
O=C(Nc1cccnc1)c1csc(-c2cccs2)n1
COCCCNC(=S)N=c1scc(C)n1Cc1ccccc1F
Cc1ccc(SC2=C(Cl)C(=O)c3cc(Cl)cc(Cl)c3C2=O)cc1
CCc1ccc(C=CC(=O)OC2c3c(ccc4ccc(=O)oc34)OC(C)(C)C2O)cc1
COc1ccc(C2=C(Cc3ccc(OCCN4CCCC4)cc3)c3ccc(F)cc3OC2(C)C)cc1
CNc1nc(C)c(-c2cc(Nc3ccccc3C(F)(F)F)ncn2)s1
O=C(O)c1ccc(Nc2ncc(C(O)(c3ccc(F)cc3F)C(F)(F)F)cc2F)cc1
OC1CCC(NCc2cccc3cnccc23)CC1
CCCN1CCC23c4c5ccc(O)c4OC2C(=O)CCC3(O)C1C5
CCN(CC)c1nc(N)c2cc(OC)c(OC)cc2n1
CCCC(C)(CC)C(=O)C(C(=O)NC(Cc1ccccc1)C(=O)C(C)C(=O)NN)c1ccc(OCC(N)=O)cc1
CCCCC(=O)NC1CC(OC2CC(n3cnc4c(N)ncnc43)OC2COC(=O)c2ccccc2)N(C)C1
CC(C)C(NC(=O)N1CCCC1C(C(=O)NC(=O)OCc1ccccc1)C(C)C)C(=O)c1nc2ccccc2o1
CC(=O)C1=NN(C2CCCCC2)Cc2c1[nH]c1ccccc21
COc1ccc(S(=O)(=O)N2CCN(C3CCN(C(=O)c4ccc(O)cc4)CC3)CC2)cc1OC
CCCn1c(SC(=O)COC(=O)C(C)N(c2c(N)n(CC(C)C)c(=O)[nH]c2=O)C2CCCC2)nc2ccsc2c1=O
Cc1cc(O)cc(C)c1CC(N)C(=O)N1CCCC1C(=O)NC(Cc1cccc2ccccc12)C(=O)O
COc1ccc2c(COc3ccc(OCc4ccccc4)cc3)cc(=O)oc2c1
CCN(CC)C(=O)C1CCC2C3CC=C4N(C)C(=O)CCC4(C)C3CCC12C
O=C(CSc1ncccn1)Nc1cccc2nsnc12
Cn1cc(-c2cnn3c(N)c(C#N)c(N4CCN(c5ccccc5)CC4)nc23)cn1
COC(=O)CN1Cc2ccccc2-c2c(sc(N)c2C#N)C1
C(=NOCc1ccccc1)C1CCN(Cc2ccccc2)CC1
COc1cc2c(cc1OC)C(C(=O)c1cccnc1)N(C)CC2
Cc1ccc(CNC(=O)c2cc3ccc(OCc4ccc(F)cc4)cc3oc2=O)cc1
COC(=O)C(CC(=O)NC(C(=O)NC(=O)C(CC(C)C)NC(=O)c1ccc2c(c1OC)C(=O)C(OC)=CC2=O)C(C)C)OC
Nc1ccc2ncc(S(=O)(=O)c3ccccc3)cc2c1
Cc1ccc2ccccc2[n+]1CCCCCCCCC[n+]1ccc2ccccc2c1
Cc1ccc(C2c3c(nn(-c4ccccc4)c3C(C)C)C(=O)N2c2nc3cc(Cl)ccc3[nH]2)cc1
CCOC(=O)N1CCC(CCC(=O)Nc2cc(C)ccc2OC)CC1
Cc1cncc(-c2cc(N(CC3CC3)CC3CCCO3)c3cc4c(cc3n2)OCO4)c1
Cc1csc(NCC(=O)OC(=O)N2CCCC2S(=O)(=O)c2ccc(Cl)cc2)n1
CNC(Cc1ccccc1)C(=O)NC(=O)c1sccc1-c1ccccc1
CC(C)NC1CCc2c(O)cccc2C1
N#Cc1ccc(Cn2cc(-c3ccc(CC(N)C(=O)O)cc3)nn2)cc1
C=C(C)C1CCC2(N3CCCCC3)CCC3(C)C(CCC4C5(C)CCC(C(=O)N6CCCCC6)C(C)(C)C5CCC43C)C12
Cc1cc(OCc2nc3ccccc3[nH]2)ccc1OCC(=O)O
CC(CO)n1c2nc(Nc3ccc(N4CCC(N5CCNCC5)CC4)nn3)ncc2c2ccnc(F)c21
CC(C)c1ccccc1-c1nc(NN(C)CCCO)c2ccccc2n1
COc1ccccc1C(=O)NC(=O)COC(=O)CN(CCC(C)C)c1c(N)n(Cc2ccccc2)c(=O)[nH]c1=O
O=C(CC1NCCNC1=O)OC1CCCCC1=O
CCS(=O)(=O)CCC(=O)NCc1ccccc1
O=C(Nc1ccccc1)Nc1ccc(-c2csc(NCCCCCc3ccccc3)n2)cc1
CN(CCCCc1ccccc1)C(=N)NC(=O)c1cccc(C(F)(F)F)c1
O=S(=O)(Nc1ccccc1)c1ccc(-c2nc(-c3cccc(Br)c3)cs2)cc1
c1ccc(-c2cn3ccsc3n2)cc1
Cc1ccoc1C(=O)N1CCCC(NC(c2ccc(C(F)(F)F)cc2)c2cccnc2)C1
NC(=O)c1[nH]c2cc(O)c(O)cc2c1-c1ccc(O)cc1
CCOC(=O)c1c(NNc2ccc(Cl)cc2)sc(C(=O)C(=O)CSc2nnc(C(C)C)n2C)c1C
O=C(NC1Cc2ccc(Cn3ccnc3)cc2C1)c1nsc2ccccc12
COc1ccc(N2CCN(C(=O)c3ccc(C)c(Nc4ncnc(Nc5ccccc5C(N)=O)c4F)c3)CC2)cc1
CC1=C(C(=O)OC2CCOC2)C(c2ccc(Cl)cc2)CC(=O)N1
COC1CCN(c2nc(-c3ccc(N4CCOCC4)cc3)cnc2N)CC1
O=C(c1cccc(F)c1)C1CN(c2ccc(N3CCN(Cn4ccnn4)CC3)c(F)c2F)C(=O)O1
NC(=O)c1cccc(Cn2cnc(Cl)c2N=O)c1
C#Cc1ccc2c(c1)C13CCN(C)C(C2)C1CCC3=O
COc1ccc(-c2[nH]c(-c3ccccc3)nc2C(N)=O)cc1OC
CCCCCCNC(=O)OCc1ccc(N(C)C(=O)C(N)CCc2ccccc2)cc1
CC(C)NC(Cc1ccccc1)C(=O)C(=O)NC(=O)OCc1ccccc1
Cc1nn2c(=O)cc(SCC(=O)NC3CCCCC3)nc2s1
CCS(=O)(=O)c1ccc(ON2CCN(N3CCC(C(Cc4ccccc4)C(=O)NC(CC(C)C)C(=O)NC(=O)OC(C)(C)C)CC3)CC2)cc1
CN(CC(=O)NNC(=O)CCCCN1Cc2ccccc2C1=O)c1ccc(C(F)(F)F)cc1
Nc1ncnc2c1ncn2COCCC(=O)O
CC(=O)N(c1ccccc1)c1ccc(O)cc1C(=O)O
O=C(NCc1ccco1)c1cn(CC(=O)N2CCCC2)c2ccc(C(F)(F)F)cc12
COC(=O)c1cc2cc3c(cc2oc1=O)OCC1CCCN31
COCc1nc(NC(=O)NCc2ccccc2)sc1C
Cc1nc2ccccc2n1C(C)(NCc1ccc(C(N)=O)cc1)C(=O)Nc1ccccc1
Cc1ccc(-c2nc(-c3ccco3)sc2CC(=O)O)cc1
CCNc1ccc(OC(=O)COC(=O)c2ccc3ncsc3c2)cc1
Cc1cc(CN2CCC(Nc3ccc(C(C)C)cc3)C2)ccc1C(=O)Cn1ncc(O)nc1=O
COS(=O)(=O)c1ccsc1C(=O)N(Cc1ccccc1)Cc1cccs1
CCN(CC)C(=O)C1CCC2C3CCC4N(C)C(=O)C=CC4(C)C3CCC12C
COc1ccc(-c2c(C)c3ccc4ccc(Cl)cc4c3oc2=O)cc1
COc1ccc(C=C(c2ccc3c(c2)OCO3)c2cc(OC)ccc2OC)cc1
COc1cccc(CNC2(CS(=O)(=O)c3cccs3)CCOCC2)c1
CC1C(C(=O)O)C1N1CCCC(c2cn(C)c3ccccc23)C1=O
CC12CCC3C4CCC(=O)CC4CCC3C1CCC2O
Nc1nc(=O)c2nc(Cc3ccncc3)[nH]c2[nH]1
O=C(O)C1=CC(c2ccc(O)cc2)NC(=O)C1C(=O)O
C=C(C)C(CC=C(C)C)Cc1c(O)cc(O)c2c(=O)cc(-c3ccc(O)cc3)oc12
O=C(O)N1CC(Cc2nc(-c3ccc(-c4ncns4)cc3)no2)C1
COc1ccccc1NCC(=O)N(C)C(=O)CCc1nc(=O)c2ccccc2[nH]1
CS(=O)(=O)c1ccc(OCCCCNCCc2ccc(O)c(Cl)c2)cc1
Cc1cccc(C)c1OC(C)C(=O)NCc1nc(-c2cccc(Cl)c2)no1
O=C1CCCC(=O)N1CCCN1CCN(CCCN2C(=O)c3cccc4cccc(c34)C2=O)CC1
O=c1nc(CN2CCOCC2)[nH]c2c1cnn2-c1ccccc1
COC=O
COc1ccc(CNC(=O)c2ccc(-c3cccc(Cl)c3C)o2)cc1OC
Cc1nn(C)cc1C=CI
COc1cccc(C2C3=C(N=c4sc(=Cc5ccc(OCCN(C)C)cc5)c(=O)n42)c2ccccc2CC3)c1
COc1ccc2c(C(=O)CSc3ccccn3)c(-c3ccc(F)cc3)[nH]c2c1
Clc1ccc(Nc2cc3nc4ccccc4n(-c4ccc(Cl)cc4)c-3cc2=NCCN2CCOCC2)cc1
COc1c(C)cnc(CN2CCOC3(C2)CN(C)C(=O)O3)c1C
O=C(NC(c1ccccc1)c1ccccc1)C1CC1
ON=C1CCc2sc(-c3ccc(F)cc3)cc2N1
O=C1NCCCCC1Sc1nnc(-c2ccccc2)n1Cc1ccccc1
CC1Cc2cc3c(c(-c4cc(O)cc(C(=O)O)c4)c2O1)C(C)CCC3O
Fc1cccc(Nc2ccnc3ccc(Br)cc23)c1
NC(=O)c1ncsc1NC(=O)c1cccs1
O=C1CCSc2cc(C#Cc3ccccc3)ccc21
O=C(Cc1cccc(F)c1)c1cc2cc(Nc3nccc(-c4cc(ONCCCN5CCOCC5)ccn4)n3)ccc2[nH]1
CC(C)NOc1ccc(C(=O)C2CCN(C)C2)cc1Cl
COc1ccc(Cn2cc(C(=O)c3c(OC)c(OC)c(OC)c(OC)c3OC)cc(I)c2=O)cc1
COc1ccc(C2c3cc4c(cc3N=C3COC(=O)C32)OCO4)cc1OC
N#Cc1cccc(C23CCC(N(Cc4cccc5cc[nH]c45)C(=O)NCc4ccccc4)CC2C3)c1
CCOC(=O)N1CCCC1C(=O)COn1nnc2ccccc21
CS(=O)(=O)c1ccccc1-c1ccc(NC(=O)C2CCCN(C(=O)c3cncnc3)C2)c(F)c1
CN(Nc1cccc2c1CC(NC(Cc1ccc(Cl)cc1)C(=O)O)CO2)C(CNC(=O)N1CCCC1)CS(C)(=O)=O
COc1ccc(C(=O)C(=Cc2ccccc2)S(=O)(=O)c2ccccc2)cc1
N#Cc1ccc(F)c(COc2ccc3c(c2)c(CN)cn3-c2ccc(C(=O)O)cc2)c1
Nc1ccc(-c2cc3n(Cc4ccccc4)c4c(n3n2)C(=O)N(CCO)C2CCC3CN4C32)cc1
COc1ccccc1CC(=O)N1CCC(Cc2ccc(C(N)=O)cn2)CC1
CN(C)CCCN(C)C(=O)CNc1ccc(-c2cc(-c3ccncc3)cc(-c3ccccc3)n2)cc1S(N)(=O)=O
OC1CCN(N2CCN(c3ccc(Nc4ncc5ccn(C6CCC(CC7CCCCC7)CC6)c5n4)nc3)CC2)C1
COc1ccc(S(=O)(=O)N2CCC(C(=O)Nc3nccs3)CC2)cc1
Cc1ccc(-c2csc(NCC(=O)Sc3nc4ccccc4s3)n2)c(C)c1
Cc1ccc(Nc2nc[nH]c3nc(Sc4ccccn4)nc2-3)cc1
O=C(CNc1nc(-c2cc3cc(Cl)ccc3o2)cs1)Oc1ccc(Br)cc1
Cc1ccccc1N1CC2CC(c3cccc(-c4cc(=O)c5ccccc5[nH]4)c3)=NN2C1=O
CC1c2c[nH]nc2CCC1N(C)c1ncnc2[nH]ccc12
COc1ccc(C(C)(NC(=O)Cn2c(=O)n(-c3ccc(F)cc3)c(=O)c3ccccc32)c2ccc(OC)cc2)cc1
CSc1ccccc1NC(=O)Cn1ncc2c(C)cccc21
CC(C)c1cc(-c2nnc(Nc3cccc(Cl)c3)c3ccccc23)ccc1O
Oc1cccc(-c2cc(-c3ccc4ccccc4c3)nc(N3CCOCC3)n2)c1
N=C(N)NC(CCCNC(=O)c1ccc(-c2ccccc2)cc1)C(=O)NC(CCCCN)C(=O)NCCCC(N)=O
CC(=O)NCC(Cc1ccc(-c2cccnc2)cc1)NS(=O)(=O)c1ccc(C)cc1
O=C(O)c1cc(-c2ccc(Cl)cc2)nc2ccccc12
O=[N+]([O-])c1ccc2c(c1)C(c1ccc(Br)cc1)CN1CCCC21
NC(N)=NCCCC1CCC(=O)N1CCCN1C(=O)c2ccccc2C1=O
O=C(NCCNC(=O)Nc1ccccc1)NCC(F)(F)F
Nc1c2oc3ccccc3oc-2c(Nc2ccccc2)c(=O)c1=NN1CCCCC1
Cc1ccc(OCCCN2CCC(Cc3ccccc3)CC2)c(-c2ccc(-c3nc4ccccc4[nH]3)cc2)c1
COCC(=O)C1CC(=O)c2ccccc2O1
N#Cc1cnc(NC(c2ccccn2)C2CCN(C(=O)c3cc(C(F)(F)F)nc4ccccc34)CC2)c(Cl)c1
CCOC(=O)c1[nH]nc2c1C(=O)N(C)C1=NC3CCCC3N12
NC(=O)NC(=O)CC(=O)NCc1ccoc1
O=C(C=Cc1ccc2c(c1)OCO2)Nc1ccc(Cl)cc1
CCCCC(NC(=O)C(C)NC(=O)C(CC(C)C)NC(C)=O)C(=O)NC(C)c1ccccc1
CCC(CC)Cn1ccc2c1C(=O)C(c1ccc(OC)c(OC)c1)=CC2=O
CCCNc1ccc2c(c1)C(c1ccccc1)C(O)C(CCC)(CCC(=O)N(CC)CC)S2(=O)=O
COc1ccc(C=CC(=O)c2ccccc2NC(=O)c2ccco2)cc1OC
O=C(O)C1(N2CCN(C(c3ccccc3)c3ccccc3)CC2)Cc2ccccc2C1c1cccnc1
O=C1CCCC2=C1C(c1cncc(O)c1)C1=C(CCS1(=O)=O)N2
NC(=O)C1=COC(OCP(=O)(O)O)C(N)(F)C1=O
c1ccc2c3c([nH]c2c1)N1CCCC1CC3
CCOc1cc(C=CC(=O)N(C)OC(=O)c2cccnc2)ccc1OCc1ccc(F)cc1
Cc1c(C(C)C)c(=O)on1C(=O)N1CCCCC1
CCc1nnc(NNc2ccc(S(=O)(=O)C(=O)C(C#N)=Cc3ccccc3)cc2)s1
CCCOCc1ccc2ncnc(Nc3cccc(Br)c3)c2c1
Clc1ccc(CN2CCC(c3ccccc3)C(c3ccccc3)C2)cc1
Cc1cc(C)nc(NC(=S)N2CCCCCC2)n1
Cc1noc(NS(=O)(=O)c2ccc(N3C(=O)c4oc5ccccc5c(=O)c4C3c3ccccc3F)cc2)c1C
Cc1ccc(S(=O)(=O)N2CCN(S(=O)(=O)c3cccc4nsnc34)C2)cc1
Cc1ccccc1Cn1ncc2c1ncn1c(=O)n(CCc3ccccc3)nc21
Cc1cc(C)cc(-c2[nH]c3ccc(C(C)(C)C(=O)NCCc4ccccc4)cc3c2C(C)CN2C3CCC2CC3)c1
CCN(CC)C(=O)c1ccc(S(=O)(=O)NCC2CCCCC2)cc1
CSCCC(NC(=O)CN1CCOC(=O)C1)c1nnnn1Cc1ccccc1
Cc1ccccc1S(=O)(=O)Cc1ccc(C(=O)N2CCN(c3ccc([N+](=O)[O-])cc3)CC2)o1
CN1c2ccccc2N(C)c2c1cn[nH]c2=O
CCC(C)(CC)C(CCCCCCCNCCCCCCCCC(C)(C)C1=CC(C)(C)N([O])C1(C)C)c1ccc(O)cc1
COc1cc2c(cc1OC)Nc1nnc(-c3c[nH]c4ccccc34)c(=O)n1C2
CCCC1C(C)=C(N(C)C(=O)CCc2nc(-c3ccc(NC(=O)NCCc4ccccc4)cc3)no2)C(N(C)S(=O)(=O)CC)CC1C
Cc1ccc(N2N=CCC2c2ccnc(Nc3ccc(S(N)(=O)=O)cc3)n2)c(Cl)c1
COc1ccc(-c2cc(-c3ccc(NCCCN4CCOCC4)c([N+](=O)[O-])c3)nc(N)n2)cc1OC
O=C(Cn1sc2ccccc2c1=O)Nc1ccc(-c2nc3ccccc3[nH]2)cc1
CCC[S+]([O-])c1ccccc1CC(=O)Nc1nc(-c2ccccc2)cs1
Cc1ccc(S(=O)(=O)C2CCN(C(N)=O)C2)c(C)c1
CC1=NCCN1C(=O)c1ccc([N+](=O)[O-])cc1
Cn1c(=O)c2c(nc(Oc3cccc(S(C)(=O)=O)c3)n2Cc2ccoc2)n(C)c1=O
CN1c2cccc3c(C=S)cn(c23)CC1CO
CCC(=O)N1CC(C(=O)CNc2c(Cl)cc(C)cc2Cl)N=C1c1ccc(C)cc1
O=C(c1ccccc1)c1cc2ccccc2n1O
O=C(N1CCC(CC2CCC2)CC1)N1Cc2[nH]c3ccccc3c2C1
CCOC(=O)c1cnc(-c2ccccc2)nc1Cc1ccccc1
O=C(Nc1cnc(-c2cccc(Cl)c2)n(Cc2ccccc2Cl)c1=O)N1CCCCC1
Fc1ccc2ncnc(Nc3cccc(Br)c3)c2c1
O=C(CN1CCC(c2nc3cc(Cl)c(Cl)cc3[nH]2)CC1)c1ccc(F)cc1
CCCCC(NC(=O)C(CN)Cc1ccccc1)C(=O)NC(CCCNC(=N)N)C(=O)C(F)(F)C(=O)NCc1cccc2cccnc12
CC1(C)CC(=O)C2=C(C1)NC1=C(C(=O)CC(C)(C)C1)C2c1ccccc1
CCCCn1c(N)c(N(CC(C)C)C(=O)c2cnccn2)c(=O)[nH]c1=O
CC(C)(C)Oc1ccc2c(c1)c(SCc1ccc3ccc(Cl)cc3n1)c(CC(C)(C)C(=O)O)n2Cc1ccc(Cl)cc1
CN1CCc2c(oc3ccc(NC(=O)C(C)(C)C)cc23)C1=O
CCOC(=O)C(=NNc1ccc(Cl)cc1)N1CCN(C(c2ccccc2)c2ccccc2)CC1
Cn1cnc([N+](=O)[O-])c1C(C#N)c1cnn2ccc(I)cc12
Cc1cc(N2C(=O)c3ccccc3C2=O)ccc1-c1cnc(N)c(N2CCC(C(N)=O)CC2)n1
Cc1ccc(NC(=O)CCn2c(=O)oc3ccccc32)c(Cl)c1
Cc1cc(-n2nc(-c3ccccc3Cl)c3ncn(C)c3c2=O)cn(C)c1=O
COC(=O)CC(O)C(N)CC(C)C
Cc1cn(C2CC([N-][N+]#N)C(COC(=O)OC(c3ccccc3)(c3ccccc3)c3ccccc3)O2)c(=O)[nH]c1=O
COc1ccc2c(C(F)(F)F)c(-c3ccc(O)cc3)cc(C#N)c2c1
COc1cc2c(cc1OC(=O)CCCN1CCN(Cc3ccccc3)CC1)N=CC1CCCN1C2=O
CCCP(=O)(O)OCCCOCn1cnc2c(=O)nc(N)[nH]c21
Cc1ccc(CC2CN(C(C)N(C)C)S(=O)(=O)c3ccc(N4CCOCC4)cc3O2)o1
CC(C)(Cc1ccccc1)NC(=O)c1ccccc1-c1ccccc1C(=O)NCCc1ccccc1
CC(C=CCC1CCC(C(Cc2ccccc2)OC(=O)OCCOc2no[n+]([O-])c2S(=O)(=O)c2ccccc2)CC1)=CC1CC2(CO2)CC(C)(C)O1
Nc1ncnc2c1ccn2C1COC(COP2(=O)OCc3ccccc3O2)O1
c1ccc2oc(CN3CCN(CCn4cccn4)CC3)cc2c1
Cn1c2ccccc2c2c(=O)[nH]c(=O)n(CC(C)(C)O)c21
Cc1ccccc1C1=NCCN1C(=O)c1ccccc1F
NS(=O)(=O)c1ccccc1[N+](=O)[O-]
CC(C)OC(=O)c1cc(NS(=O)(=O)C=Cc2ccccc2)c2c(c1)C(C)(C)CCN2C
CCOP(=O)(OCC)C1CNC(=Nc2ccc(Cl)cc2)SC1
CN1CCN(C2=Nc3ccccc3C(CC(=O)NCc3ccccc3)N2c2ccccc2)CC1
CSc1nc2c(=O)nc[nH]c2n1C1OC(CO)C(O)C1O
c1ncn(CC2CCCN2c2ccc(-c3cn[nH]c3)cc2)n1
COc1cc(OC)c2c(=O)c(OC)c(-c3nc4ccccc4c(=O)n3-c3ccccc3Cl)[nH]c2c1
COc1ccc(OC)c(C=CC(=O)c2cccc3ccccc23)c1
COc1cc2ncnc(N3CCN(C(=S)Nc4ccc(F)cc4)CC3)c2cc1OC
CC(=O)C1=C(N(C)c2ccccc2)C(=O)N(C2CCC(NC(=O)CN)CC2)C1c1ccc2c(c1)OCO2
O=C(c1ccc(C(F)(F)F)cc1)N1CCN(c2ncnc3sc4c(c23)CCCC4)CC1
COCC(=O)N1C(=O)NC(c2ccccc2)(c2ccccc2)C1=O
Nc1ncc(-c2ccc(C3(c4noc(-c5cnn(CC(O)CO)c5)n4)CC3)cc2F)cn1
Cc1ccc(C(=O)Nc2ccccc2)cc1S(=O)(=O)N1CCc2ccccc2C1
CCN1C(Cc2cc(N(C)C)cc(N(C)C)c2)C(=O)OC2CCN(S(=O)(=O)c3ccccc3)CCC21
Cc1ccc(Cl)c(C)c1Sc1cccc(C#N)c1
Cc1cc2ncnc(N3CCN(c4cnc(Cl)cn4)C(C)C3)c2s1
O=C(CCNC1CCC(CCC2CCCCN2)CC1)C1CCCCC1
CCCCn1c(N)c(N(CC(C)C)C(=O)CN2CCC(C(=O)c3ccc(C)cc3)CC2)c(=O)[nH]c1=O
COc1ccc(NCc2ccc(C(=O)Oc3cccc(-n4cnnn4)c3)o2)cc1-c1ccccc1
CCc1ccc(-c2cc(OC(C)C)c3ccccc3n2)cc1
CN1CCN(CCCOC(=O)C23CCC(C)(C)CC2C2=CCC4C5(C)CC(O)C(O)C(C)(C)C5CCC4(C)C2(C)CC3)CC1
O=C(O)C=Cc1ccc(NCc2ccc(C(=O)Oc3ccc(NS(=O)(=O)c4ccc(Cl)cc4Cl)cc3)o2)cc1
CCNC(=O)NC(=O)C(OCC(=O)Oc1ccc2c(C)cc(=O)oc2c1)C(C)(C)C
Nc1ccc(-c2cc(=O)nc(NCCn3cc(-c4ccccc4)nn3)[nH]2)cc1
O=C(Nc1ccc(-n2cnn(CC(O)(Cn3cncn3)c3ccc(F)cc3F)c2=O)cc1)c1ccccc1Br
Cn1c(=O)cnc2cnc(Nc3ccccc3Cl)nc21
O=C(CSc1nc(-n2cccc2)cc(C(F)(F)F)n1)Nc1ccc(Cl)cn1
C=C1C(=O)C23C(O)CC4C(C)(C)CCC(O)C4(C)C2CC(OP(=O)(OOC)C(CC(C)C)S(=O)(=O)CC(=O)CC)C1C3O
Cc1cccc2cc(CN(Cc3ccco3)C(=O)c3ccccn3)c(=O)[nH]c12
Cc1nc(-c2cccs2)sc1C(=O)NC(C)C(C)(C)C(=O)O
COc1ccccc1C1c2c(n[nH]c2C(C)(C)C)C(=O)N1c1ccc(-c2nc3ccccc3s2)cc1
Oc1ccc2c3c1OC1c4[nH]c5ccccc5c4CC4(O)C(C2)N(CC2CC2)CCC314
CN(Cc1cccnc1)C(=O)C1CC1(C(=O)Nc1ccc(-c2ncccn2)cc1)c1ccc(Cl)c(Cl)c1
CC(C)CC(NCC1Cc2ccccc2CN1C(=O)c1ccccc1)C(=O)N1CCC2(CC1)Cc1cn(C(C)(C)C)nc1C(=O)N2
Nc1ccc(C=CC=CC(=O)COc2ccccc2)cc1
N#Cc1ccc(Cn2cncc2CNCc2cnc(Nc3ccc(C#N)cc3)cc2-c2ccc(F)cc2)cc1
Cc1cc(NC(=O)c2ccc3c(c2)C2(C)CCN(CC4CC4)C(C3)C2C)no1
NC(CSCC1OC(n2cnc3c(=O)nc[nH]c32)C(O)C1O)C(=O)O
CCCCC=C(C)CCCC(=O)OCC1OC(OCCCCCCCCC=CCCCCCCCC)C(O)C(O)C1O
Nc1ncnc2c1ncn2C1OC(CO)C(O)C1O
NC1CCC(Nc2cc3c(Nc4cccc(Br)c4)ncnc3cn2)CC1
COc1ccc(N2N=C(C(=O)Nc3nnc(CC(C)(C)C)s3)CCC2=O)c(OC)c1
COc1ccc(-n2cnc3c2nc(N)n2nc(-c4ccco4)nc32)cc1
O=C(O)c1cn(C2CC2)c2cc(N3CCN(NC(=O)C4NCCC4c4ccccc4)CC3)c([N+](=O)[O-])cc2c1=O
Cc1cccc(Nc2nc3c(c(N4CCCC4)n2)CCCC3)c1
CNC1Cc2ccccc2C1NC1C2CC3CC(C2)CC1C3
CN1C2CCC1CN(C(=O)c1cc3cc(F)ccc3[nH]1)CC2
Cc1ccc(C(NC(=O)c2cc3cc(CBr)ccc3oc2=O)C2CCCC2)cc1
O=C1C=C(Cl)C(Cl)=C(Cl)C1=O
CCCN(CCC)c1nc(S(=O)(=O)c2ccccc2)cn2c(=O)n(-c3ccccc3OC)nc12
c1ccc(CNCc2ccc(CNC3CCc4ccccc43)cc2)cc1
CC(=O)NC(Cc1cccc(C)c1)C(=O)C(=O)C(CN)NCC(=O)NNC(=O)C(CC(=O)O)C(=O)C(CC(C)C)NN
CCOC(=O)C(NC(=O)c1ccco1)(Nc1ccc(OC)cc1)C(F)(F)F
CC(=O)N1N=C(c2ccc([N+](=O)[O-])cc2)OC1(C)C
Cn1c(SC(=O)OCc2ccccc2)nnc1-c1ccc(NCc2ccccc2)cc1
CCNc1ccccc1OC(=O)C(c1ccccc1)N(C)S(=O)(=O)c1ccc(NC(C)=O)cc1
COc1ccc2c3c([nH]c2c1)C(CO)N(C(=O)C1CCCC1)CC31CCN(CC2CC2)CC1
COc1ccc(-c2nc(N)c3c(S(=O)(=O)O)c(-c4ccc(C)cc4)sc3c2-c2ccc(OC)cc2)cc1
Clc1ccc2nc(Nc3ccccc3)nc(NCc3cccnc3)c2c1
Clc1ccc2c(N3CCN(CCc4ccccc4)CC3)ccnc2c1
O=C1c2ccccc2CN1C(Cc1ccc(Cl)c(Cl)c1)c1nnn[nH]1
O=C1CCC(C(=O)NC2(C(=O)NC(=O)C(O)C(Cc3ccccc3)Nc3cccc(-c4noc(=O)[nH]4)c3)CCCCC2)N1
COc1ccc(CNC(=O)C2CCC(CNC(=O)c3ccc(F)c(F)c3)CC2)cc1
COc1ccc(-n2nc(C(=O)Oc3ccccc3)c3[nH]ncc4cc(OC)c(OC)c(OC)c4[nH]c32)cc1
O=[N+]([O-])c1ccc(Nc2nccc(C3CNCCO3)n2)cc1
COc1ccc(C(CC(=O)NCc2ccccc2OC)c2ccccc2)c(OC)c1
CCOC(=O)N1CCC(C(=O)c2ccc3c(c2)NC(=O)C(=Cc2ccc[nH]2)S3)CC1
COc1ccc(OC)c(CNC(c2cccs2)c2nnnn2C(C)(C)C)c1
COc1cccc(OC)c1C(=O)C=Cc1c(N2CCC(CN(C)CCC(C)C)CC2)nc2ccccn2c1=O
Cc1c(N=Cc2ccc(F)cc2)c(=O)n(C2CC2)n1C
O=C(C=Cc1coc2ccccc2c1=O)NCCc1c[nH]c2ccccc12
CC(C)OC(=O)C1(C)CCC2(C)CCC3(C)C(=CC(=O)C4C5(C)CC(=NOS(=O)(=O)OC=O)C(C)(C)C5CCC43C)C2C1
CNCC(=O)NC(=O)C(CCC(=O)O)C(=O)C(CNC(C(=O)O)C(C)C)C1CCCCC1
CCOC(=O)C(C)NCC(=O)Sc1nc(C)cc(Nc2ccccc2)n1
O=C(CN1CCN(c2nc3ccccc3s2)CC1)NCCc1ccccc1
Cc1ccc2c(c1)nnn2C1CCN(C(=O)c2ccc3c(c2)OCO3)CC1
NP(=O)(OC1OC(CO)C(O)C(O)C1O)N(CCCl)CCCl
O=C1C(=O)N(Cc2ccc3[nH]ncc3c2)C(Cc2ccccc2)C(O)CN1Cc1ccc2[nH]ncc2c1
Cc1nc2ccccc2n1C1CC2CCC(C1)N2CCc1ccsc1
CCOC(=O)Nc1c(N2CCN(CCCN(CC)CC)CC2)c(=O)c1=O
Cc1ccc(N2CC(C(=O)O)CC2=O)cc1
CC(C)C(OC(=O)CNS(=O)(=O)c1ccc(Cl)cc1)C(=O)NCc1ccccc1
CC(NS(=O)(=O)c1ccc(C(C)(C)C)cc1)c1nc2ccc(F)cc2n1C
CC(C)C(NC(CC(N)=O)C(=O)NC(=O)CNC(=O)CNC(=O)c1ccccc1)C(=O)O
NC(=Nc1ccc2c[nH]nc2c1)Nc1ccc(-n2ccnc2)cc1
Cc1ccccc1N1CCN(S(=O)(=O)c2ccc3c(c2)N(CCCC(=O)N2CCCCC2)C(=O)CO3)CC1
O=C1c2ccc(O)cc2-c2c1c1ccccc1c(=O)n2CCCNCCO
Cc1ncnc(C)c1C(=O)N1CC2CN(CCC(NC(=O)C3CCOC3)c3ccccc3)CC2C1
CC(=O)N1CCc2ccc(-c3cccnc3)cc21
Clc1cccc(Cl)c1COCC12CCCC1CNC2
O=C(NC(CN1CCN(c2ccccc2)CC1)c1ccccc1)c1ccco1
CC(=O)c1cccc(OC(=O)CS(=O)(=O)c2cccc(NNC3=NCCCCC3)c2)c1
CSc1nccn1N=Cc1ccc(C#N)cc1
CCC(Cl)(Cl)C=CC(Cl)(Cl)CCl
CCC(C)(O)CCOP(=O)(OCC(Cl)CC(Cl)CC(Cl)=C(Cl)Cl)OCC(Cl)(Cl)Cl
Clc1ccc2c(NCCCCCCCCCCNc3c4c(nc5cc(Cl)ccc35)NCC4)c3c(nc2c1)CCCC3
CN(C)CCOc1ccc(Nc2ncc(-c3ccc(C(N)=O)cc3)cn2)cc1
COc1cccc2c(CCN3CC=C(c4ccccc4)CC3)c[nH]c12
O=C(Sc1n[nH]c(NCc2ccccc2)n1)c1ccccc1
COc1cc(CC(=O)OCC(C)=O)c(C(=O)O)cc1OC
CONc1cc(C(=O)C(=O)Cc2ccc(Br)cc2)ccc1OC
CCOC(=O)C1CCN(NC(=O)c2ccc(S(=O)(=O)NC3CCCCCCCC3)cc2)CC1
O=S(=O)(Nc1ncns1)c1cc(Cl)c(Oc2ccc(OC(F)(F)F)cc2-c2cn[nH]c2)cc1F
CC=C(C)C(=O)OC1CC(O)C2(C)C1CCC1C3(C)CCC(OC(=O)C(C)C)C(C)(C)C3C(O)CC12C
O=C(CC(Cc1ccccc1)C(=O)O)c1c[nH]c2ccc([N+](=O)[O-])cc12
Nc1ccc(C(OC=Cc2ccc([N+](=O)[O-])cc2)OC(=S)Nc2ccccc2Cl)cc1
CC(C)(C)c1ccc(Oc2cc([N+](=O)[O-])ccc2C(=O)NCc2cccnc2)cc1
O=C(CN1CCCC(c2ccccc2)C1=O)C1CCN(Oc2cccnc2)C1
CC(=O)Cc1ccccc1-c1cccc(NNC(C)c2cnn(C)c2)c1
c1ccc(Cc2nc(N3CCOCC3)n(Cc3ccccc3)n2)cc1
CN(c1nsc2ccc(Cl)cc12)C1CCCCC1
N#Cc1cc(Cl)c(OCC(=O)O)c(C(=O)CCc2ccc(Cl)cc2)c1
O=S(=O)(Nc1nncs1)c1ccc(Oc2ccc(Cl)cc2-c2cn[nH]c2)c(Cl)c1
Nc1cc2ncn(C3CCCCC3)c2nc1N
[O-][n+]1sc2ccccc2c1Cc1nc2cc(Cl)ccc2s1
CCC=Cc1ccc2ccccc2n1
O=C(NN1CCC(Cc2ccc3c(c2)OCO3)CC1)c1ccc(S(=O)(=O)c2cccc([N+](=O)[O-])c2)cc1
CC(C)COC(=O)C(C)NP(=O)(NC(Cc1c[nH]c2ccccc12)C(=O)O)c1cccc2ccccc12
CCOC(=O)c1ccc(Cn2ncc3c(=O)onc(-c4ccccc4)c32)cc1
CCN1CCN(C(=O)COS(=O)(=O)c2ccc(C)c(C(=O)N3CCOCC3)c2)CC1
COc1cccc(C23CCC(C2)N(CCc2ccccc2)CC3)c1
NS(=O)(=O)c1cc(Nc2ncnc3ccccc23)ccc1OCc1ccccc1F
CC1(C)CN=C(c2ccccc2O)S1
COc1cccc(CNC(C)c2ccc(Cl)cc2)c1OC
CC1(C)C(=O)Nc2nc3n(c(=O)c21)CC(CC(=O)O)N3Cc1ccccc1
CN(C)c1ccc(-c2cnc(N3CCOCC3)c3nc(COCC4COC(Cn5cncn5)(c5ccc(F)cc5F)O4)cn23)cn1
O=C1CCc2cc(-c3ccc(-c4cccnc4)cc3)ccc2N1
c1ccc2nc(N3CCOCC3)c(Nc3nccc4cc[nH]c34)cc2c1
Cc1ccc(NC(=O)c2cc(C(F)(F)F)nn2-c2ccccc2)c(C(=O)O)c1
CC(=O)Nc1cccc(-c2ccc(Cn3ncc(N4CCN(C)CC4)c(C#N)c3=O)cc2)c1
COC(=O)C1=CC2C(=O)CC3C(=O)c4ccccc4C(=O)C3C2C2(O)C(=O)C=CC(=O)C12C
COc1ccccc1-c1nc(N2CCOCC2)c2nnn(C)c2n1
O=c1[nH]c(C23CC4CC(CC(C4)C2)C3)nn1Cc1ccc(F)cc1
CCCCC1CCC(C(=O)NCc2cnn(-c3ccccc3OC)c2)CC1
Cc1ccc(NC(=O)C2(C)COC(c3nc(C(C)(C)C)n[nH]3)=N2)cc1C(F)(F)F
CCN(Cc1cc2cc(OC)ccc2[nH]c1=O)C(=O)Cc1cc(OC)ccc1OC
O=c1c2cc(Cl)ccc2[nH]c2c1c(=O)n(Cc1cccs1)c(=O)n2Cc1ccccc1F
CCOC(=O)C(CC(=O)N1C(=O)c2ccc(C(C)=NNC(=O)c3cccs3)cc2C1=O)OCC
O=C(NC(=O)N1CCC2(CCCN(c3nc4cc(Cl)c(Cl)cc4[nH]3)C2)CC1)c1c(Cl)cccc1Cl
CC(=O)NCC#Cc1cnc2ccccc2c1CC(=O)N(C)Cc1ccccc1
O=C(CC(=O)NN=Cc1ccco1)NCc1ccccc1[N+](=O)[O-]
CCCCOc1ccc(-c2[nH]ncc2-c2ccc(C(=O)O)cc2)cc1
NC(Cc1cscn1)C(=O)N1CCCC1C(=O)O
OC1CCN(c2nc3cccc(Cl)c3n3nnnc23)CC1
CCCCc1cccc2cc([S+]([O-])Cc3ccccc3)c(=O)oc12
CSc1ccc(-c2nc(-c3cccc(OCCN4CCOCC4)c3)n(CC#N)c2-c2ccc(SC)cc2)cc1
Cc1cc(C)c2onc(C3CCN(C(=O)c4cccc(F)c4)CC3)c2c1
N=C(NN=Cc1ccc(O)c(O)c1)c1ccc(-c2nc3cc(O)ccc3s2)cc1
COC(=O)Nc1ccc2c(c1)N(S(C)(=O)=O)c1ccccc1S2
CC(C)c1c(-c2cn(C)c(=O)[nH]2)nn(-c2cc(Cl)cc(Cl)c2)c1C(C)c1c(Cl)cccc1Cl
CC(=O)OCc1nc2sccc2c(=O)n1-c1ccc(F)cc1
NC1=NC(COc2ccc(Br)cc2)(c2ccc(Oc3cc([N+](=O)[O-])cc([N+](=O)[O-])c3)cc2)C2CC2O1
O=C(NC(=O)C(c1ccccc1)N1CCN(C(=O)Oc2ccc(Cl)cc2)CC1)c1cccc(Br)c1
Cn1c(SCC(=O)NN2C(=O)CSC2c2ccccc2O)nnc1-c1ccc(Oc2ccccc2)cc1
CN(C)C1CCC(Oc2ccc(C(=O)N3CC=CC3)cc2F)CC1
Cc1cn(C2COC(CO)C2NC(=O)CP(=O)(O)O)c(=O)[nH]c1=O
CCOC(=O)CC1(NC(C)=O)CC(N)C(CO)C(Nc2ccncc2)O1
O=C1C=C(Nc2cccc(Cl)c2)c2cc(Nc3ccccc3)ccc2C1=O
Nc1nc(=O)[nH]c(O)c1N=O
Nc1ccccc1N1CCc2nc(N3CCCCC3)c3cc(-c4ccccc4)nc(-c4ccccc4)c3c2C1
O=C(C=Cc1ccc(O)cc1)OC1C2CCC(C2)C1OC(=O)NCc1ccc(O)cc1
O=C1Nc2ccccc2C1=NNC(=O)c1ccc(Br)cc1
COc1ccc(C2C(C(=O)CNc3cccc(OC)c3)C(c3ccc4c(c3)OCO4)CN2CN2CCOCC2)cc1
COc1cccc(-c2coc3c(CN4CCCCC4)c(O)c(Cl)cc3c2=O)c1
Cn1c2ccccc2c2cc(C(=O)NN=Cc3ccc([N+](=O)[O-])o3)c3ccccc3c21
O=S1(=O)c2ccccc2-c2nnc(Cc3cccc(F)c3)n21
CC(=O)c1ccc(=O)n(Nc2ccccc2)c1
O=C1NC(=O)C(c2ccc(Oc3ccccc3)cc2)(N2CCN(C(=O)CCCc3ccc(C(F)(F)F)cc3)CC2)C(=O)N1
Cc1noc(C)c1-c1ncc(C2CCCN2C(=O)CN(C)C)s1
c1cnc(N2CCc3cnc(NCCc4c[nH]cn4)nc3CC2)cn1
C=CC(=O)Nc1cc2c(Nc3ccc(Br)cc3F)ncnc2cc1OCCOC(=O)CC
CS(=O)(=O)c1ccc(-c2csc(NS(=O)(=O)c3ccc(C(F)(F)F)cc3)n2)cc1
Cc1c(N2CCC(N)C2)c(F)cn2c(=O)c(C(=O)O)cc(C3CC3)c12
Cc1cccc(NN=C(N2CCN(CCc3c[nH]cn3)CC2)[N+](=O)[O-])c1C
CCCSCCCN1CCN(C(=O)c2ccoc2)CC1
Cc1ccc(CSc2c3c(=O)c4ccccc4c-3nc2=O)cc1
COc1ccccc1NC(=O)c1cc2ccc3cccnc3c2[nH]1
C=C(CO)C1=C2CC3(C(=O)O2)C(O)CC2C4(C)CCC(O)C(C)(CO)C4CCC2(C)C3C1
CCn1c(SC(=O)CNCc2ccccc2)nnc1-c1ccncc1
O=C(Nc1cncc(Oc2cncc(F)c2)c1)c1n[nH]c2ccccc12
NC1CCN(Oc2ccc(-c3[nH]c4ccccc4c3CCCCCc3ccc(-c4ccncc4)cc3)cc2)C1
O=[N+]([O-])c1ccc(N2CCN(Cc3cc4ccccc4s3)CC2)c([N+](=O)[O-])c1
N#Cc1c(N)nc2c(c1N)CCc1occ(-c3ccccc3F)c1-2
C=CCN(CC=C)Cc1coc(-c2ccc(Br)cc2)n1
CC(C)NC(=N)c1ccc2[nH]c(-c3ccncc3)nc2c1
O=C(C=Cc1ccc(Cl)c(Cl)c1)NCCCCCN1CCCC(C(=O)N(Cc2ccccc2)c2ccc(Cl)cc2)C1
CN1CCC2(CC1)OC(c1ccc([N+](=O)[O-])cc1)c1ccccc12
NC(=O)c1cc(Oc2cc3c4c(cccc4c2)C(=O)N(CC2CC2)C3=O)ccc1F
O=C1c2cccc3cccc(c23)C(=O)N1CCCNCCN1CCN(c2ccccc2)CC1
C=CCc1c2cc(C(=O)C=Cc3ccccc3)ccc2nc2c1c(=O)n(CC=C)c(=O)n2C
O=C(c1ccc2cnccc2c1)N1CCC2(CC1)COCc1sccc12
O=C(NCc1ccco1)c1cccc(Cl)c1
CC(C)Cn1c([S+]([O-])c2ccc(Cl)c(Cl)c2)nc2c1C(=O)CC(C)(C)C2
Clc1cccc2[nH]cc(Sc3ccc(-c4nnn[nH]4)cc3)c12
N#Cc1ccc(OCCCn2c(=O)oc3ccccc32)cc1
CC1=CC2CC3(Cc4ccc(Cl)cc4)C(C1)c1cc(Cl)cc(C(=O)NS(=O)(=O)CC(=O)NCCCNC(=O)CO)c1OC23
O=C(CNS(=O)(=O)Cc1ccccc1)NC(Cc1c[nH]cn1)C(=O)OCc1ccccc1
Cc1cc2c(C)cc(=O)oc2c2cc(C#N)ccc12
O=C(NNC(=O)c1ccc(N2CCCC2)c([N+](=O)[O-])c1)c1ccc(Cl)cc1
CN(Cc1cc(C(F)(F)F)cc(C(F)(F)F)c1)C(=O)Cn1ccccc1=O
O=C(O)CCn1nc(-c2ccc(Cl)cc2)c2cc3c(cc2c1=O)OCO3
Clc1ccc(CSC2=NCN(Cc3ccccc3)CN2)cc1Cl
O=C(Nc1ccc(-c2nc(O)[nH]c(=O)c2Br)cc1)C1CC1
CC(NN=c1nc2ccc(F)cn2c2c1SCC(=O)N2c1ccccc1)C(=O)O
CCOC(=O)CCc1cccc(OCCNCCCCCCCNNc2ccc(C(=O)C(=O)c3ccc(-c4ccccc4)cc3)cc2)c1
CCC1=C(C(N)=O)C(c2ccc(Cl)c(Cl)c2)NC(=O)N1
COc1ccc(S(=O)(=O)c2coc3cc(F)c(OC)cc3c2=O)cc1
Cc1nc2cccnc2n1Cc1nnc(CCCCCc2ccccc2)n1-c1ccccc1
CN(CCCCCCNc1c2c(nc3ccccc13)CCCC2)c1c2c(nc3ccccc13)CCCC2
N#CC1CCCCC1n1cc(C(N)=O)c(Nc2ccc(CO)cn2)n1
Cc1ccc(S(=O)(=O)N2CCC3(CC2)OCCN3C(=O)COCc2ccccc2)cc1
Cc1ccc(S(=O)(=O)CCC(=O)Nc2nc(-c3ccccc3)cs2)cc1
CCc1ccc(C2(O)OC(=O)C(=O)C2=O)cc1
CCc1cccc(NC(=O)NCCCCn2cnc3c(NC)ncnc32)c1
O=C(Cn1c(=O)oc2ccccc21)Nc1ccc(Nc2cccc(NCCCC(=O)Oc3ccccc3)c2)cc1
NC(=O)c1nc(N)n[nH]1
O=C(O)C1=Cc2ccc(cc2)OC(=Cc2ccc(O)cc2)C1=O
O=c1c2ccccc2[nH]c2cc(NCCNCCN(CCO)CCO)ccc12
CCOC(=O)C1=C(C)NC2=C(C(=O)CC(c3ccc(OC)cc3)C2)C1c1ccc(OC)cc1
CCOC(=O)c1cc(S(=O)(=O)C2CCN(C(=O)Nc3cccc4c3oc3ccccc34)CC2)ccc1C
NC(=O)c1sc2ncccc2c1NC(=O)Cc1cccs1
COc1ccc(-c2nc(NC(=O)CCc3ccccc3)sc2-c2ccc(OC)cc2)cc1
COc1ccc2nccc(C(O)CN3CCC(NC(=O)C(c4ccccc4)N(C)C)CC3)c2c1
Cc1cc(-c2nc(-c3cccc(Cl)c3)c(-c3ccncc3)[nH]2)ccn1
NC(=O)c1nn(CC(=O)C2CC3CC3N2C(=O)Nc2cccc(OC(F)(F)F)c2F)c2ccc(Br)cc12
CCOc1ccc(CN(CC)Nc2ccc(=O)n(CCC(=O)c3ccc(C(F)(F)F)cc3)n2)cc1
Oc1cccc(-c2ccc(OCCCOc3ccc(-c4ccccc4)cc3)cc2)c1
COc1cc(C)cc(C=NNC(=O)c2nc3ccccc3nc2-c2ccccc2)c1O
O=C1OCC[SH]1c1ccc(-c2cccc(Cl)c2Cl)cc1
CC1CN(CC2CCCCC2)C(=O)CCCn2nncc2COC1Nc1ccc(S(=O)(=O)C(=O)c2ccncc2)cc1
O=C1N(CC2CCCO2)c2ccc(Br)cc2C12OCCCO2
CCCCc1c(C)c(C#N)c2nc3ccccc3n2c1NC1CC1
FC(F)(F)c1cccc(-n2c(-c3ccc(Cl)cc3)n[nH]c2=S)c1
CN(C)Cc1cccc2[nH]c(-c3n[nH]c4ccnc(-c5cnn(C)c5)c34)cc12
N#CC=Cc1cc(Br)c2c(c1)OCC1OC2c2ccccc21
CCOC(=O)N1CCC(C(=O)N2CCCC(S(=O)(=O)c3cccc4nsnc34)C2)CC1
CC(C)CCN1CCN(CCO)C(C(CN2CCOCC2)c2ccc(F)cc2)C1
C(=Cc1ccccc1)CC1CCCN(N2CC=C(c3ccccc3)CC2)C1
c1ccc2cc3c(cnn3-c3nc(N4CCNCC4)nc(N4CCN(c5ccc(N6CCNCC6)cc5)CC4)n3)cc2c1
CCC(C)(C)c1nc(-c2cccc(C(N)=O)c2)c2c(N)ncnn12
O=C1C=C(N2CCN(c3ccccc3)CC2)c2ccc(Cl)cc2C1=O
CC(=O)N1CCN(c2ccc(C)c(C)c2)CC1
CC(C)(C)c1ccc(-c2noc(C3(C(=O)O)CCOCC3)n2)cc1
O=C(NC(Cc1ccc(-c2cccc(F)c2)cc1)C(=O)O)C(CS)Cc1ccccc1
COC(=O)CC1CC(=O)N(c2ccc(OOc3ccccc3)cc2)C1=O
CCCCCN(C(=O)CSc1nc(C)cc(C)n1)c1c(N)n(CCCC)c(=O)[nH]c1=O
CN(C)c1ccn(C2OC(COP(=O)(O)OP(=O)(O)OP(=O)(O)OC3OC(n4ccc(=O)[nH]c4=O)CC3CO)C(O)C2O)c(=O)n1
Cc1ccc2c(c1)CCc1c-2ccc2c1OCO2
CC(C)(CO)NS(=O)(=O)c1cccc(C=Cc2ccnc3ccccc23)c1
CCc1cc(Nc2nc3ccc(C)cc3nc2[N+](=O)[O-])ccc1C
Cc1cc(NC(=O)CCC(=O)N(CC(=O)NCc2ccccc2Br)Cc2ccc(F)c(C)c2)no1
COc1ccc2cc(C(C)C(=O)OCC(CCNC(C)=O)CC(=O)O)ccc2c1
CS(=O)(=O)c1cc(-c2cnc3c(-c4ccsc4)cnn3c2)ccc1F
CC1Cn2c(=S)[nH]c3cc(Cl)cc(c32)CN1CC1CC1
CCCCC=CCCC(=O)NC1c2cc3c(cc2C(c2cc(OC)c(OC)c(OC)c2)C2C(=O)OCC12)OCO3
O=C(C=CC=Cc1ccccc1)c1ccccc1
Cc1nc(CN(C)N2CCCC(Cc3cccn3-c3nccs3)C2)cs1
Cc1cc(C)c(NCC(=O)OC(=O)CSc2cccc[n+]2[O-])c(C)c1
Cc1nc(N2CCOCC2)nc2c1NC(=O)CN2c1ccccc1
Cc1onc(-c2ccccc2)c1C(=O)N1CCN(CC(=O)Nc2c(F)cccc2F)CC1
CCOC(=O)C(O)=CC(=O)c1cc(Cc2ccccc2)on1
Cc1ccc(SCC(N)C(O)COP(=O)(O)O)cc1
CCOC(=O)C1CCN(C(=S)NCCNC(=O)c2ccco2)CC1
Cc1cn(C2C=CC(CO)O2)c(=O)[nH]c1=O
CCONc1ccc(C(=O)CCCCCCCC2CCCC2)cc1
CC(=O)C(=O)c1ccccc1ONc1nc2ccccc2c(=O)s1
Cc1cc(-c2nc(-c3ccccc3C)c(-c3ccccc3C(F)(F)F)[nH]2)ccn1
CC(CO)C1Oc2c(NCN(C)Cc3ccc(C(=O)O)cc3)cccc2C(=O)N(S(=O)(=O)c2ccc(Cl)cc2)CC1C
N#Cc1ccc2c(c1)C(NC(=O)c1cnn(-c3ncccc3F)c1-n1cncn1)CCN2
CC(=O)NC(=O)CNC(=O)CCNC(=O)C(CCC(=O)O)NCCNC(=O)CNC(=O)CNC(=O)C=CC(=O)O
C=CC1CN2CCC1CC2C(O)c1ccnc2ccc(OC)cc12
CC(C)CC(NC(=O)C(NC(=O)c1ccc(COc2ccccc2)o1)C(C)C)C(=O)NC(C=O)CCCCN
FC(F)(F)c1cccc(Oc2nc(N3CCN(Cc4ccc5c(c4)CNC5)CC3)ncc2C(F)(F)F)c1
CN1CCC23c4c5ccc(O)c4OC2C(C(F)(F)F)CCC3C1C5
CC1(C)Cc2ccccc2-c2ncc(N)c(N)c21
Cc1cc2oc(-c3ccc(N4CCOCC4)cc3)cc(=O)c2cc1C
NCCc1c[nH]c(=S)n1Cc1ccccc1CN
COc1ccc(CC2OC(n3cnc4c(NCO)ncnc43)C(O)C2O)cc1OC
Clc1ccc(NCCN2CCOCC2)nc1-c1ccnc2[nH]c(C3CCCNC3)cc12
Cc1ccc(C)c(CN(C)c2ccc(NS(C)(=O)=O)cc2OC(=O)c2cccs2)c1
CC(C(=O)N1CCC2(CC1)COc1ccc(C(N)=O)cc12)c1ccc(F)c(F)c1
Cc1ccc(SCCCCS(=O)(=O)c2ccc(ON(C)C)c([N+](=O)[O-])c2)c([N+](=O)[O-])c1
COc1ccc2c([N+](=O)[O-])cc(=O)c3c(O)c(OC)c(OC)c(OC)c3c2c1O
Fc1cccc(-c2cnnc(N3CCCC3)c2)c1
CN(Cc1ccc2c(c1)OCO2)C(=O)C(=O)Nc1ccccc1
CCNS(=O)(=O)c1cccc(N2CCC3C(c4ccc(-c5cccnc5)c(O)c4)C32)c1
Cc1ccccc1CC(=O)Nc1ccc(-c2csc(N)n2)cc1
CCC(CCC(=O)N1CCOCC1)n1ccnc(Nc2ccc(C#N)cc2)c1=O
COc1cc(-n2cc(-c3ccccn3)nn2)cc(Br)c1OC
O=C(CC(F)(F)F)c1ccccc1ON1CCC2(CC1)OCCO2
O=C1C2C3CNC(C3)C2C(=O)N1CCc1ccccc1F
CCCc1ccc(C(=O)c2ccc(ON3CCN(C(c4ccccc4)c4ccccc4)CC3)cc2)cc1
O=C(c1cccc(COc2ccccc2)c1)N1CCCC(n2ccnc2)C1
CN1CCN(c2cc(-c3ccccc3)c3c(n2)SC(C)(C)CC3=NO)CC1
Cc1nc(CS(=O)(=O)NCC(=O)Oc2ccccc2)c(C)o1
COc1ccc(-c2cc(C(=O)NNC(=O)c3ccc(O)cc3O)[nH]n2)cc1
COc1ccc(-c2cc(C)nc3ccc(NC(=O)Nc4ccccc4)cc23)cc1
COCOC1OCC(O)CC1COCC1(C(=O)OC)OCC(C(F)(F)F)O1
COc1ccc(S(=O)(=O)N(Cc2ccc3c(c2)CCN3C(C)=O)CC2COC(C)(C)O2)cc1OC
CC(Nc1ccccc1[N+](=O)[O-])C(=O)Sc1nnc(-c2cccs2)n1C1CCCCC1
CNC(=CC(=O)C=Cc1ccc(N(C)C)cc1)NCc1cnccn1
CC1CCC(=NNc2cc(Cl)ccc2Cl)c2nc3ccccc3nc21
Cc1c(NC(=O)c2cn(N=Cc3ccc(O)cc3)c(=O)c3ccccc23)c(=O)n(-c2ccccc2)n1C
O=C(C(CCN1CCN(Cc2ccccc2)CC1)N1C(=O)c2ccccc2C1=O)N1CCOCC1
O=C(O)c1cccnn1
NC(=O)C1CC(CCCC(N)C(=O)NC(N)=N[N+](=O)[O-])CN1NC(N)=N[N+](=O)[O-]
CC(NCc1ccc(-c2ccc(CN3CCOCC3COc3ccc4ccccc4c3)cc2)cc1)c1ccccc1
CC(C)=C(NC(=O)C1C2CCC(C2)C1C(=O)O)C(=O)O
O=C1Cc2cc(Cl)cc(Br)c2Oc2c1ccc1ccccc21
CC(C)(C)c1cc(=O)onc1N1CCNC1=O
CC1OC(C)(C(C)C)OCC1C(=O)Nc1cccc(C#Cc2ccccc2)c1
COc1ccc(-n2c(-c3cccc(OC)c3)n[nH]c2=S)cc1
CC(C)C(NC(=O)c1cccs1)C(=O)NN=Cc1cccs1
CC1(C)Cc2c(sc(NC(=O)c3ccc(NC(=O)c4ccco4)cc3)c2C#N)CS1
CC(C)CN(C(=O)CCc1ccc(C(=O)O)cc1)N1CCC(C(=O)NC2CCC(c3ccccc3)C2)CC1
CC(C)NS(=O)(=O)c1ccc(N=Cc2c(O)[nH]c(=O)n(-c3ccccc3)c2=O)cc1
Cn1c(-c2ccco2)c(C=O)c(=O)[nH]c1=O
COc1ccc(C=CC(=O)C=Cc2ccc(OC)c(OCC#CCCCCCCCCN3CCCCCC3)c2)cc1OC
CN(C)CCCC(=O)Nc1ccc2c(c1)Oc1cc(NCCCCCCCCCN)ccc1C21OC(=O)c2ccccc21
CCOC(=O)CCC(NNc1ccc(C(=O)CCCCCCCCCCC(=O)NO)cc1)C(=O)OCC
CS(=O)(=O)N1CCC(C(=O)NCCc2ccccc2Cl)CC1
Cn1c(=O)n(C)c2cc(NC(=O)c3ccc4nc(CCc5ccccc5)oc4c3)ccc21
CCOc1ccc(C2=NN(C(=O)c3ccc([N+](=O)[O-])cc3)C(c3ccccc3OC)C2)cc1OC
COc1ccc(C2Nc3cccc4cccc(c34)N2)c(OC)c1OC
COc1cc2ccccc2cc1C(=O)C1CN(C(=O)NCC2CCN(c3ncccn3)CC2)C1
C=CCOn1cnc2c(Cl)ncnc21
CCCc1nnc(NCC(=O)Sc2ccc3nnc(-c4ccccc4Cl)n3n2)s1
Cc1cccc(C2c3[nH]c4ccccc4c3CCN2CC(=O)N2CCCC2)n1
CC(C)(C)OC(=O)NC(Cc1ccccc1)C(CO)C(=O)C1CCCN1C(=O)NC(CN=C(N)N)C(N)=O
CCC(=O)C(=C(O)C(=O)Nc1ccc(Cl)cc1Cl)c1ccccc1
Cc1nn(C)c(C)c1NS(=O)(=O)c1cccc2cccnc12
OCC1OC2C(O)C(Oc3cccnc3-c3ccccc3F)C2O1
CC(C)C(O)CC(O)C(CNC(Cc1csc(N)n1)C(=O)NC(Cc1ccccc1)C(O)CNC(=O)CC(C)(C)S(=O)(=O)c1ccccc1)C1CCCCC1
CCOc1cc(CN(C)C(=O)c2cc(C)on2)ccc1OC
COc1ccc(C(=O)NC(Cc2ccc(NC(=O)c3c(Cl)cccc3Cl)cc2)C(=O)O)c(OC)c1
Cc1ccc(NC(=O)c2ccccc2)cc1NC(=O)c1cccc(C(F)(F)F)c1
Cc1nc(CN2CCCC2Cn2cncn2)oc1C(C)(C)C
NC(=O)CN1CCC2(CCCNC2)CC1
Cc1ccccc1CNc1ccc2nc(N)nc(N)c2c1
CCN(C(=O)c1ccco1)C1Cc2ccc(OCCN3CCCC3)cc2C1
CNc1ncc(OCc2nc3c(cc2-c2ccc(F)cn2)CCC3)cn1
O=C(NC1CCC(CCN2CCN(c3cccc4c3OCCO4)CC2)CC1)c1cc2ccccc2[nH]1
COc1cccc(-c2nc3ccccn3c2C#Cc2csc(N)n2)c1
Oc1ccc(-c2ccc(Oc3ccc(O)cc3O)cc2)cc1
Cc1ccc(C(=O)NC2CC2)cc1-c1ccc2cc(NC(=O)C3CC3)ncc2c1
COc1cccc(C(=O)Nc2ccc3cn[nH]c3c2)c1OC
CC(C)C1CN(COC(=O)Cc2ccccc2)S(=O)(=O)c2ccc(N3CCC(COc4ccccc4)C3)cc2O1
CCCCC(c1ccc(C)cc1)c1c(O)c2ccc(C)cc2oc1=O
CC(=O)c1nccn1-c1ccc(-n2cncn2)nc1
Cc1ccc(CN2CCC3(CC2)CC(=O)N(c2ccc(-c4ccccc4)cc2)C3=O)c(C)c1
CC1CCC(OC2CCC3(C)C(=CCC4C3CCC3(C)C(n5cncn5)=CCC43)C2)C(C(C)(O)c2ccccc2)C1
Brc1ccc(-c2nc(-c3ccccc3)n(CN3CCNCC3)n2)cc1
CCCCCCCCCC=CC(C)n1cc(C(N)=O)c2ncnc(Nc3ccc(Oc4cccc(Br)c4)cc3)c21
O=C(CC1CCCO1)NC1CCC(CNC(=O)c2ccnn2Cc2ccc(Cl)cc2)CC1
COc1ccc(N2CCN(C(=O)NS(=O)(=O)c3cc(C)c(C)cc3C)CC2)cc1
C=C1C(=O)OC2CC1(C)CCC(O)C(C)=CCCC2(C)O
Cc1ccc(Cc2nc3c([nH]2)c(=O)n(CCOC(F)(F)F)c(=O)n3C)cc1
Cc1ccc(NC(=O)Nc2ccc(C(F)(F)F)cc2)nc1
N=C(NOCCC(=O)C1CCCCC1)c1ccc(Cl)cc1
COC(=O)C1=C(C)NC(C)=C(C(=O)OC)C1c1cccc(C=CC(=O)OCCCN2C(=O)C(F)C23CCCC3)c1
c1ccc(C(c2ccc(-c3ccc(CNCC4CCCO4)cc3)cc2)N2CCCC2)cc1
CC=C1COC(=O)C(CC)N1
O=C(O)CCc1ccc(OCCCc2c[nH]cn2)cc1
Nc1c2c(nc3ccc(O)cc13)CSC2
CC(=O)NC(CO)C(=O)O
Cc1noc(C)c1C(=O)NCCC(c1cccs1)N1CCOCC1
C=CS(=O)(=O)CCC
CC(=O)OCC1C(NC(=O)c2ccccc2)C(OC2OC(CO)C(O)C2O)OC1n1cnc2c(N(C)C)ncnc21
COCCN1C(=O)CSC1c1ccccc1-c1nc(C(=O)O)co1
C=Cc1cc(C(=O)OCCOc2ccc(Cl)cc2)ncn1
O=C(C(=O)C1CCCO1)c1ccccc1NNc1cccc(Cl)c1
Fc1ccc(-c2ccc(SCCN3CCc4ccccc43)nn2)cc1
COc1ccc(CNC(=O)C2=NN(C)C3(C2)c2c([nH]c4ccccc24)C(C(N)=O)=C(C)N3C(N)=O)cc1
COc1ccc2c(c1)n1c(CNCCc3cccnc3)c(C(F)(F)F)nc1n2-c1c(C)cc(C)cc1C
CN(C)C(=O)c1ccc(-c2ccc3ncnc(N(C)c4ccc(NC(=O)Nc5ccccc5)cc4)c3c2)cc1
C=CCOc1ccnc(-c2ccncc2)n1
CC(C)(C)OC(=O)C(N)Cc1ccc(O)cc1
Cc1cc(C)n2nc(C(=O)Nc3ccc(Cl)c(Cl)c3)nc2n1
CC1CCN(C(=O)c2ccc(CSc3ccccc3)o2)CC1
O=C(c1ccccc1Cl)N1CC2CC1CN2c1cccc(-c2ccccc2)c1
O=C1OC(c2ccccc2Cl)=NC1=CN1CCOCC1
O=C(c1ccc(F)cc1)c1ccc(-c2nc(-c3ccc(Oc4ccc(Cl)cc4)cc3)no2)cc1
CC(CO)C1Oc2ccc(NC(=O)Cn3cnnn3)cc2CC(=O)N(CN(C)Cc2ccc3c(c2)OCO3)CC1C
C=CCC(NC(=O)CC1CCC(NC(=O)C2CCC2)CC1)C(=O)O
Cc1noc(C)c1C(=O)NC(C)c1noc(-c2ccc(F)cc2)n1
CC(C)OC(=O)c1ccc2c(c1)-c1nc3ccccc3c(=O)n1C2
Cn1cc(NNc2cc(C(=O)Nc3cc(C(=O)NCC(C)(C)N(Cl)Cl)n(C)c3)n(C)c2)cc1C(=O)CCN1CCOCC1
CC(C)(C)NCC(O)COc1ccc(CC(CC2CCCCC2)C(=O)Oc2ccccc2OCCNCCCc2ccc(O)cc2)cc1
Cc1[nH]c2ccccc2c1C(=O)CN1CCN(Cc2ccc(Cl)cc2)CC1
Cn1cnnc1C1CCN(Cc2cccc(C(F)(F)F)c2)CC1
Cc1nc2c(OCc3cccc(F)c3F)cccn2c1NC1CCCCC1
CCOC(=O)c1sc2nc(C)n(NS(C)(=O)=O)c(=O)c2c1C
COC(=O)C1CC2(CCc3ccccc3)c3ccccc3N3C(=N)C(C)C(c4ccccc4)N2C13
COCC(=O)c1ccc(C(=O)Cc2cccc(-c3ccc(F)c(F)c3)c2)o1
Cc1cc(C)c2c(C(C)NC(=O)Cc3c(Cl)ccc(NS(C)(=O)=O)c3F)csc2n1
CCCc1ccc(C)c(C(=O)O)c1
Cc1cc2nc(C)c(Cc3ccco3)c(N3CCN(c4ccc(Cl)nc4)CC3)n2n1
Cc1ccc(NC(=O)C(=O)Nc2ccc(Br)cn2)cc1S(=O)(=O)N1CCCC1
CC1(C(=O)NNC(=S)Nc2ccc(Cl)c(Cl)c2)CC1(Cl)Cl
COc1ccc2c(OC3OC(COC(=O)C=Cc4ccc(O)c(OC)c4)C(O)C(O)C3O)cccc2c1
Cc1ccc(NC(=S)N2CCC(c3nc4ccc(C(=O)O)cc4s3)CC2)c(Cl)c1
Cc1cccc(C(C)C)c1NC(=O)CC1NCCNC1=O
CC(=CCc1c(O)cc2oc3c(c2c1O)C(O)CC(C)(C)O3)C(C)F
CC1CN(C(=O)C2CC=CC3CCCCC32)C(C)CN1C(=O)c1cccc(Cl)c1
CN(C)C(=O)c1cc2cnc(Nc3ccc(N4CCN(C5CCN(CC6CCCO6)CC5)CC4=O)nc3)nc2n1C1CCCC1
CCCCOc1ccc(S(=O)(=O)N2CC(N3CCCC3)C2)cc1
COc1ccc(NC(=O)c2cc(C3CC3)nn2-c2ccccc2)cc1Cl
COc1cccc(-c2cnc3c(-c4cn[nH]c4)c(Cl)nn3c2)c1
O=C1OC(c2ccccc2)=NC1=CNCN1CCOCC1
O=S(O)OC1C(COCc2ccccc2)OC2OC(c3ccc(O)cc3)OC2C1O
CCC=CC(=O)Oc1cc(O)c2c(=O)c(-c3ccc(O)cc3)coc2c1
CC(C)(C)c1ccc(Sc2c(I)cc(CCC(N)(CO)CO)cc2I)cc1
CN(C)c1cccc(N(C)c2ncnc3ccc(Br)cc23)c1
O=C1NC(Cc2ccccc2)C(=O)N(CCCCNC(c2ccccc2)c2ccccc2)c2ccccc21
c1ccc(-c2ccc(Oc3ccc(OCCCn4cncn4)cc3)nc2)nc1
CN1CCN(CCCCCCn2nc3c4c(c(NNCC(F)(F)F)ccc42)C(=O)c2ccncc2-3)CC1
CC(=O)c1ccccc1OC1OCC(O)C(O)C1O
NCCCC(N)C(O)CC(=O)NC(Cc1ccccc1)C(=O)O
CC(C)(C)c1cc(N)cc2cc3c(cc12)C(N1CCCCC1)C(O)C(C)(C)O3
Cc1cccc(NC(=O)CN)c1
Cc1c(C(=O)C(CF)CF)sc2ncnc(Nc3ccc(F)cc3ONCCCNC(=S)NC#N)c12
CC(=O)NC(=O)c1ccccc1CCCC1CCN(C(=O)NC(Cc2ccc(Cl)cc2)C(=O)O)CC1
CC(C)(C)OC(CC(=O)c1ccc(F)cc1)N(O)C=O
N#CCSc1noc(-c2ccccc2Cl)n1
CC(=O)C(=O)c1ccccc1NNCC1CCCCC1
COc1cc(C=CC(=O)NN=Cc2ccc(C)cc2)ccc1OC1CC(=O)N1
C=C1N=C(N)N=C2N(C)c3ccccc3N12
CNC(=O)OC(C)(C)Cc1c(-c2ccc(OC)c(OC)c2)nc2c(C)cccn12
COc1ccc(N(CC(=O)NC(=O)c2ccco2)C(C(=O)NC2CCCCC2)c2ccncc2)cc1
C(#Cc1c[nH]c(Sc2ccccc2)n1)CN1CCN(c2ccccc2)CC1
CN1CCC2C(Cc3ccccc3)Nc3ccc(-c4ccc5cn[nH]c5c4)cc3C21
O=C(O)C=CC(=O)NCc1cccnc1
CN1CCN(c2ccc(Nc3ncc(-c4cccc(NC(=O)COc5ccccc5)c4)o3)cc2)CC1
CC(=O)N1CCCC1c1ccnc(CNC(=O)c2ccnc(C(=O)NCCCCCCCCCNCCCCCCCCNC(=O)c3cc(C)c4cc(C)ccc4n3)c2)c1
O=C(NC1CCC(CCN2CCN(c3cccc4c3OCO4)CC2)CC1)C1CCOCC1
Cn1sc(=O)[nH]c1=O
Cc1ccc(C(=O)NC2(C(F)(F)F)NC(=O)N(C)C2=O)cc1
N#[N+][N-]CCc1ccc(Cc2cc3n(n2)C(=O)c2c(Cl)c(Cl)c(Cl)c(Cl)c2-3)cc1
COc1ccc2c(c1)C(=O)N(CC1(C#Cc3cnc(N4CCN(C)CC4)nc3)NC(=O)NC1=O)C2
CN(C)c1ccc(C(=NO)C2CC3C4CCC5CC(O)C(O)CC5(C)C4CCC3(C)C2)cc1
CC(CO)C1Oc2ccc(NCN(C)S(=O)(=O)c3ccc(Cl)cc3)cc2CC(=O)N(S(=O)(=O)c2ccc(Cl)cc2)CC1C
Cc1c(-c2ccc(C(=O)N3CCCCCC3Cn3cccn3)s2)cnn1C
O=C(O)CCC(=O)c1ccc(CCNS(=O)(=O)c2ccc3ccccc3c2)s1
O=C(CCCCC(=O)N1CC(O)C(O)C(O)C1CO)N1CC(O)CC1C(O)C(O)CO
O=C(C(Cn1ccnc1)c1ccc(C(F)(F)F)nc1)N1CCN2C(=O)OC(c3ccccc3)(c3ccccc3)C2C1
COc1cccc(C(=O)Nc2ccc(Oc3cccc4cccnc34)cc2C(N)=O)c1
Clc1ccccc1CCc1nnc(SOc2ccccc2)o1
N#Cc1cccc(-c2ccc3c(Nc4ccc(S(N)(=O)=O)cc4)ncnc3n2)c1
CC(C)c1nc(CN2CCCN(Cc3ccccc3)CC2=O)cs1
CCN1C(=O)C2Cc3c([nH]c4ccccc34)C(c3ccc(OC)c(OC)c3)N2C1=O
COc1cc2c(cc1CNCCCCCCNc1nc3ccccc3s1)OCO2
CN(C)C(=O)C1CC2c3ccccc3Cc3ccccc3N2O1
Cc1ccnc2nc(N3CCC(NC(=O)CNc4ccc5c(c4)OCO5)CC3)ccc12
CCC1OC(c2ccccc2)(C(C)CC)OC(=O)C1C(=O)NC(=O)C(Cc1ccccc1)NCCCO
COc1cc(-c2cccc(N(C)C)c2)c2ncncc2c1
Cc1cc(C)nc(OC(C(=O)O)C(COC(=O)c2ccccc2)(c2ccccc2)c2ccccc2)n1
O=C(NCCSc1ccc(Cl)cc1)C(=O)NCc1ccc2c(c1)OCO2
COc1cc(-c2cnc3[nH]cc(-c4ccc(N)cc4C)c3c2)cc(OC)c1OC
O=C1NC(=O)C(=Cc2ccc(OCc3cccs3)cc2)S1
COc1cc(C=Nn2c(C)n[nH]c2=S)cc(Br)c1O
C=CCCc1ccc(ONC(=S)NN=C(C)c2ccncc2)cc1
CCCn1nc(C)c(-c2c(C)c(=O)nc3c4cnccc4ccn23)c1C
O=S(=O)(NCCc1nnc2n1CCC2)c1ccc(Cl)cc1
Nc1ccn(C2OC(COP(=O)(O)OP(=O)(O)OC3CC(n4ccnn4)OC3CO)C(O)C2F)c(=O)n1
O=C(COC(=S)Nc1cccc2ccccc12)Nc1cccc2c1C(=O)c1ccccc1C2=O
N#Cc1ccccc1-c1cccc(-c2cnc3c(N)ccnn23)c1
C[S+]([O-])c1ccc(-c2cc(=O)cc(N3CCOCC3)o2)cc1
COCCC(=O)c1cccc2c1C(=O)N(NCCc1cccc(OC)c1)C2
CC(=O)N(C(=O)c1cc(C)ccc1N1CCOCC1)c1ccc(C(=O)Nc2ccc(F)cc2)cc1
Cc1onc(-c2ccccc2)c1CC(=O)c1ccc(ONCc2ccno2)nc1
COC(=O)c1cccc2c(N)c3ccc(Cl)cc3nc12
CCCCC1C(C)CC2C3CC(CCCC(=O)O)C4CCC(C=O)=CCC4(C)C3CCC12C
C=CCn1cnnc1SCC(=O)Nc1ccc(-c2nc3ccc(C)cc3s2)cc1
Cc1ccc(OCCCCOc2ccc3c(c2)CCC3CC(=O)O)c(C)c1
CC1=NN(CC(=O)N2CCN(c3cc(C)ccc3C)CC2)c2cccc3c2N1CCC3
Cc1ccn(-c2ccc(N3CC(COc4ccon4)OC3=O)cc2F)n1
CCCCC(=O)N(c1ccc(Cl)cc1)C1C=CS(=O)(=O)C1
Cc1nc(SC(=O)CN2CCN(c3ccccn3)CC2)c2ccccc2n1
Cn1c2cc(O)cc(O)c2c2c3c(ccc21)C(O)CNC3=O
C=CCOc1ccc(Nc2nc(-c3ccccc3)c(C(=O)CCCC)s2)cc1
Cc1c(C(=O)c2ccc(Cl)c3ccccc23)csc1CC(=O)O
Cc1ccc2nc3ccccc3c(Nc3cccc(S(=O)(=O)NCCO)c3)c2c1
CCOOc1ccccc1NC(=S)Nc1ccc(C(=O)CC)cc1
COc1cc(C=NNC(=O)c2cccc(NC3=C(F)C(=O)c4ccccc4C3=O)c2)cc(OC)c1O
O=C(CN1CCN(CC=Cc2ccccc2)CC1)NN=Cc1ccc(O)cc1
CC(C)(NC1C2CC3CC1CC(O)(C3)C2)C(=O)NS(=O)(=O)c1ccc(C#N)cc1
NC(=S)NN=C1CCS(=O)(=O)c2ccc(I)cc21
CC(=O)NC(Cc1ccc(OS(=O)(=O)c2cccc3cnccc23)cc1)C(=O)O
CC(C)OCc1cc2cc(C(=O)N3CCC(n4c(=O)[nH]c5ncccc54)CC3)ccc2[nH]1
O=C(CSCc1ccccc1F)Nc1ccc(Br)cc1F
O=C(Nc1cccc(C(=O)N2CCCC2)c1)c1cnccn1
CC(O)c1ccc(-c2ccc(N3CC(CNC(=O)c4c(F)cc(F)cc4F)OC3=O)cc2F)cc1
CNC1NC(=O)C(C(=O)C(CC=O)c2ccc(Cl)cc2)NC(=O)CCCCNC(=O)C(N)NC(=O)C(C2Cc3ccccc3CN2C)C(=O)NCCNC1=O
O=C(O)Cc1c(-c2ccc(Cl)c(Cl)c2)c2cc(Cl)ccc2[nH]c1=O
Cc1nn(CCC2=NOC(c3ccc(Cl)cc3)C2)c(C)c1[N+](=O)[O-]
COc1ccc(C=CC(=O)OCC2OC(C(=O)CC(c3ccc(OC)cc3)c3c(O)cc(OC)cc3OOC3CC(C)CC(C)(O)C3O)C(O)C(O)C2O)cc1
O=C(CS(=O)(=O)CC(O)C(F)(F)F)NC1C(=O)N2C(C(=O)O)=C(CSc3nc(=O)cc[nH]3)CSC12
O=C(NCC(O)C(Cc1ccccc1)NC1CC1)Nc1ccc2c(c1)OCO2
CC(=O)NC(C)c1ccc(OC2CCN(c3ccnc(N(C)CC4CC4)n3)C2)cc1
O=C1C(CN2CCOCC2)CC2CCC(c3cccnc3)N12
COc1ccc(C(NC(=O)Nc2ccc(C)cc2)SC)cc1
Cn1c(N2CCN(C(=O)CCn3c(=O)sc4ccccc43)CC2)nc2ccccc21
COc1ccc2ccc(=O)oc2c1C1=NN(c2ccc(Cl)cc2)C(c2ccc3ncccc3c2)C1
Cc1cc(C)c(C#N)c(N2CCCC2)n1
CN(C)c1ccc(COc2ccc3c(c2)CCC2C3CCCN2C)cc1
CC(C)NC(=O)Nc1ccc(-c2n[nH]c3oc(=O)cc(-c4ccccc4)c23)cc1
Cc1cc(N)c(Cl)cc1-c1cc(-c2ccc(Cl)cc2)nc(N2CCC(NC(=S)NC#N)CC2)n1
COc1ccc(S(=O)(=O)N2CC(C)CC(C)C2)cc1
CC(=O)c1ccc(OCCCc2c(C)n(C(C)C)c3ccc(F)cc23)cc1OCCCN1CCCCC1
CC#CC=CCCCCCCCCCCCCCCCCCCCCCCCCCCCCCCCC(=O)OCC(O)COP(=O)([O-])Oc1ccccc1OC
CCOc1ccccc1C=NNC(=O)CSc1cc2oc(=O)ccc2cc1Cl
COc1cc2cnc(N(Cc3ccc(F)cc3)S(=O)(=O)c3ccc(C(=O)O)cc3)c(C)c2cc1OC
CNc1nn(C)c2c(=O)n(Cc3ccccc3Cl)nnc12
Cc1noc(C)c1-c1ccc2c(c1)N(CCN1CCN(c3cccc(Cl)c3)CC1)C(=O)CO2
CC1C(O)CC(O)C1CC(=O)C1C(=O)OCC2(C)C3=C(C(=O)CC12)C(CCO)OC3
COOc1cc(C(=O)CC(C)(O)CCCC(C)(C)C)nc(C(=O)OC)c1
CC(=O)NCC(C)(C)CNC1CNc2cc(-n3cnc(C)n3)nc(N)c2NC1=O
CCc1cc(C)n(-c2nc(C)cc(C)n2)n1
CCCCCCCC(CC=CCC1(CO)CC(=CC(=O)O)C(=O)O1)OC(=O)C(c1ccccc1)c1ccccc1
CN(C)C(=O)CCN(C)C(=O)c1cccn2c(=O)c3cc4ccccc4cc3nc12
O=C(CSc1nccs1)c1ccco1
Cc1cccc(-c2ccc3nncn3n2)c1
CC1CCC2OC3C(CCC45OC4C(=O)CCC34C=CC(=O)C45C)C3OCC23C1
Cc1ccc(-n2cc(-c3ccc(S(N)(=O)=O)cc3)c(C)n2)cc1
CNc1nc(Nc2ccc3c(c2)OCO3)nc(Oc2ccccc2)n1
COc1ccc(C(C)(O)N2CCC(Oc3ccc(C(=O)C4CCN(CC(F)(F)F)CC4)cc3)CC2)cc1
Cc1sc2[nH]c(-c3cc[nH]n3)nc(=O)c2c1C
Fc1ccc(-n2c(-c3ccccc3)cc(C=CC3CC=CCN3)c2-c2cccc(C(F)(F)F)c2)cc1
COc1cc(N2CC3OCCC3C(C(=O)N3CCOCC3)C2)ncn1
Fc1ccc(C(c2c[nH]c3ccccc23)n2ccnc2)cc1
COc1cc(C=CC(=O)C=Cc2ccc([N+](=O)[O-])cc2)ccc1OC(=O)CNC1=NCCS1
C1=Cc2nc1c(-c1ccccc1)c1ccc([nH]1)c(-c1ccccc1)c1nc(c(-c3ccccc3)c3ccc([nH]3)c2-c2ccccc2)C=C1
Cc1cc(C)c(C)c(S(=O)(=O)N2CCN(C(=O)c3ccco3)CC2)c1C
Cc1nn(C)c2ncnc(-c3ccc(O)cc3)c12
CN1C(=O)NC2C(=O)N(Cc3ccc(Br)cc3)C(=O)C21
CC(C)(C)c1ccc2[nH]c3c(c2c1)CCCC3=O
CC(=O)NC(=O)C(CC(C)C)NC(CCO)C(=O)NCC(N)=O
COc1ccc(CNS(=O)(=O)c2cccc(C(=O)N3CCc4ccccc43)c2)cc1OC
Cc1ccc(C(C)N(C)CCC=C2c3ccccc3CCc3cccnc32)cn1
O=C1CNC(NS(=O)(=O)c2ccc(NC(=O)C(F)(F)F)cc2)=N1
CN(CCC(Cc1ccc(ONS(=O)(=O)c2ccccc2)cc1)C(=O)O)c1nc2ccccc2o1
O=[N+]([O-])c1cccc(SCc2ccc(CSc3cccc(C(F)(F)F)c3)cc2)c1
Cc1cn(C2CC(CO)C(O)C2O)c(=O)[nH]c1=O
Cc1ccc(C2=NC(c3ccc(Cl)cc3Cl)N(C)C(=O)C2)cc1
CCCCN(CCCN)CCCNC1CC(=O)Nc2ccc(Cl)cc21
N=C(N)CCCC1CCC=CCCC(NC(=O)Nc2cccc(N)c2)C(=O)N2CCCCC2C(=O)NC(=O)C(NC=O)NC1=O
CC(C)N(c1nccc(-c2c(-c3ccc(F)cc3)ncn2Cc2ccc(F)cc2)n1)N1CCC(CC(=O)Nc2c(F)cc(C#N)cc2F)CC1
CCn1cc(C(=O)O)c(=O)c2cc(F)c(N3CCN(c4nnc(SC5CCCC5)s4)CC3)cc21
NS(=O)(=O)Oc1cccc(C(=O)O)c1
O=C(Nc1cncc(C(=O)c2cn(C(CO)CO)c3ncncc23)c1)c1cc(-c2cc(F)ccc2C(F)(F)F)n[nH]1
CCCN(C(=O)c1ccc([N+](=O)[O-])o1)c1ccc(N2CCN(C)CC2)cc1
CCCN1C(=O)C2C(c3ccccc3)NC3(C(=O)c4ccccc4C3=O)C2C1=O
COCc1noc(-c2csc(Cc3n[nH]c(C)n3)n2)n1
Cc1ccc(CCNC(=O)c2cncc(Br)c2)cc1
CC(c1ccccc1)C(C(=O)NC(=O)C1CCC(C(=O)C2CCCCC2)CC1)C1CCCN1C(N)=O
CC(C)(C)c1cc(CNCc2nc(-c3ccncc3)no2)cs1
O=S(=O)(NCCc1ccncc1)c1ccc(F)c(Br)c1
COc1ccncc1CNc1cc(-c2ccc(N3CCOCC3)cc2)ncn1
CCC1(Cc2ccccc2F)CCCN(C(=O)N(C)Cc2ccc(C)o2)C1
C=C1Cn2c3ccccc3c3c4c(c5c6ccccc6n(c5c32)C1)C(=O)NC4
Cc1ccc(C=NNC(=O)c2nn[nH]n2)o1
CN1CCC2(CC1)CN(Cc1c[nH]c3ccccc13)Cc1ccccc12
COc1cc2c(cc1OC)CCC(CN1CCC3(CC1)OCNC3=O)=C2
CCCCn1c(NOC)nc2sc3c(c2c1=O)CCN(C)C3
CN1CCN(c2ncc(CN(CCc3ccsc3)CC3CC3)cn2)CC1
NNC(=O)c1cccc(-c2cc(C(F)(F)F)cc(C(F)(F)F)c2)c1
C=C(C)C1CCC2(OC(=O)n3ccnc3)CCC3(C)C(CCC4C5(C)CC(C(=O)N6CC([N+](=O)[O-])C6)C(O)C(C)(C)C5CCC43C)C12
CC(=O)c1ccc(NC(=O)CSc2nc3c(oc4ccccc43)c(=O)n2-c2ccc(C)c(Cl)c2)cc1
COc1ccc2ccc(OCCCN(C)C)c(C=CC(=O)NO)c2c1
CCOc1ccccc1NC(=O)N1CC(C)C2(C)CC1Cc1ccc(O)cc12
Cc1cc(OCC(=O)Nc2cc(C(F)(F)F)ccc2N2CCOCC2)c2c3c(c(=O)oc2c1)OC(C)(C)CC3
COc1cccc(C2(NC(=O)c3ccccc3C(F)(F)F)CC2)n1
Cc1cccc(C)c1NC(=O)CCc1c(C)nc2ncnn2c1C
O=S(=O)(c1ccc(F)cc1)N1CCCC2(CCN(c3cccnc3)C2)C1
COc1ccc2c(c1)OCC(N(Cc1ccncc1)CC1CCOCC1)C2
CCCCCC(C)OC(=O)c1c(-c2ccccc2)[n+]([O-])c2ccc(Cl)cc2[n+]1[O-]
CC(C)c1ccc(S(=O)(=O)NC(=NC(=O)Nc2cccnc2)c2ccncc2)cc1
CC1CN(C)CCN1c1ccnc2cc(-c3cnc(F)nc3)nn12
CC1=C(C(=O)Nc2ccccc2)C2(CCCCC2)OC1=O
Cc1cc(C=C2SC(=NC=C3N(C)c4ccccc4C3(C)C)N(c3cccc(C)c3C)C2=O)ccc1O
CNC(=O)CNc1cccc(-c2ccnc(NC(=O)C3CCC3)c2)n1
CC1(c2cccc(O)c2)c2ccccc2C2=NCCCN21
O=C(NCCc1ccccc1)N(Cc1ccccn1)CC1COCCO1
O=C(O)CNC(=O)CS
CCC(C)CC(=O)NNC(CCCN=C(N)N)C(=O)NC1CCCN1C(=O)C(Cc1ccc(O)cc1)C(=O)NC(CC(C)C)C(=O)O
CC12CCC3C(CC(=O)C4CC(=NOCc5ccccc5)CCC43C)C1CCC2=O
CCC(C)C(O)(c1cn(C2OC(CO)C(O)C2O)nn1)c1cccs1
CCn1c(SCC(=O)N2CCc3ccccc32)nnc1-c1cccs1
Cc1[nH]c2ccccc2c(=O)c1C(=O)O
COC(=O)Cn1c(O)cn(-c2ccc(C)cc2)c1=S
CC(C)(C)CCc1cc(N2CCOCC2)ccc1OCc1ccc(CNC(=O)C2(C(=O)Nc3ccccc3)CC2)cc1
C=CCn1c(SCC(=O)OCC)nc2c1c(=O)n(C)c(=O)n2C
Cc1cccc(C)c1N1C(=O)CN(c2ccc(O)cc2)C(=O)C12Cc1ccccc1C2
CCCCC1(Cc2ccc(O)cc2)OC(=O)c2ccccc21
OCCSc1ccc(-c2nc(N3CCOCC3)c3cnn(C4CCCCC4)c3n2)cc1
Cc1ncsc1C(C)(O)c1cccc2ccccc12
CC(=O)OC1CCC2C3CCC4CC(C(C)CCCC(C)C)CCC4(C)C3CCC12C
C1=Cc2nnc(C34CCC(CC3)CC4)nc2SC1
FC(F)(F)c1ccc(-c2cc(C3CC(=S)Nc4c3cnn4-c3ccccc3)[nH]n2)cc1
CC(C)n1cnc2c(Nc3cccc(C(F)(F)F)c3)nc(NC(=O)Nc3ccc(C#N)cc3)nc21
O=c1c(NCc2ccccn2)c(N2CCOCC2)c1=O
O=C(NO)C(=Cc1cccc(C(F)(F)F)c1)Oc1ccc2c(c1)OCO2
CC(C)Cn1c(=O)c2sccc2n2c(CCC(=O)Nc3cccc(S(=O)(=O)N4CCOCC4)c3)nnc12
CC12CCC(=O)C=C1CCC1C2C(O)CC2(C)C1CCC2(O)C(=O)COC(=O)Oc1ccccc1OCC(=O)[N+]1(C)CCCC1
COc1cc(C=C2OC(=O)c3c2cc(O)c(OC)c3OC)ccc1O
COC(C)C(=O)NC(=O)c1cnc2ccccc2c1
COc1ccc(C(=O)NCCS(=O)(=O)NCc2cccnc2)cc1
O=C(CC(O)Cc1ccccc1)NCCSc1ccccn1
Cc1ccoc1-c1ccc(C(=O)N(CCC(C)C)Cc2ccc3c(c2)OCO3)cc1
Cc1cccc(C(C)C)c1NC(=O)NC1CON(C(C)C)C1=O
CS(=O)(=O)c1ccc(Cc2c(CO)nc3ccc(-c4ccccc4)cn23)cc1
CC(C)(C)NCC(O)COc1cccc2[nH]c(=S)[nH]c12
COc1ccc2[nH]c(-c3c(N)sc4c3CCC4)nc2c1
COc1ccc(C2(NC(=O)C3(c4ccc(Br)cc4)CCC3)CCCC2)cc1OC
Cc1cc(C(=O)NC2CCNCC2F)ccc1Nc1ncc(C(F)(F)F)c(Oc2cccc3c2C(=O)c2c(N)nc(SC(C)C(F)(F)F)nc2C3)n1
Nc1nc(=O)n(C2CC(F)C(CO)O2)cc1F
CC(ONc1cc(-c2cc(F)cc(CC(=O)C3CNC(=O)C3)c2)n(-c2ccc(F)cc2)n1)C(F)(F)F
CCc1ccc(Nc2nccc(N3CCCC(CC4CCCCC4)C3)n2)cc1
C=CCN1C(=O)C2C3C=CC(O3)C2C1=O
O=C(OCC1c2ccccc2-c2ccccc21)C1(CO)CCN(CC2CCCCO2)CC1
CN(CCOC1CCC2(CC1)OOC1(O2)C2CC3CC(C2)CC1C3)c1ccncc1
CC(C)CCN1CCN(Cc2ccccc2)C(CCO)C1
CN(c1ncccc1C(=O)NN=Cc1ccc(Cl)cc1Cl)S(=O)(=O)c1ccccc1
CC(=NOCC(C)(C)O)c1ccc2nnc(Cc3c(Cl)cc4ncsc4c3F)n2n1
Cc1noc(C)c1CC(=O)N1CCCC(n2cccn2)C1
Cc1cc(C(C)(C)C)cc(C)c1OCCCc1cc(CN2CCOCC2)no1
Cc1c(C(=O)C=Cc2ccc3c(c2)NC(=O)CO3)cc(-c2ccc(Cl)cc2)n1-c1ccccc1
COc1ccc(-c2nn(CCOc3ccccc3F)c(=O)c3ccccc23)cc1
Cc1ccc(NC(=O)c2cccc3ccccc23)c(C)c1
CC1CN(Cc2nccs2)C(C)CN1Cc1nnc(C(C)(C)C)o1
CCCCN(CCCC)CCCNCCNC(=O)c1cccc(-n2cc(-c3cccc(F)c3)[nH]c2=O)c1
c1ccc(C(NC2CCN(CCCCCN3CCN(c4ccccc4)CC3)CC2)c2ccccc2)cc1
Cc1ccc(S(=O)(=O)NN=Cc2cccnc2)cc1
O=C1COc2ccc(NC(=O)NC3CC(C(F)(F)F)(C(F)(F)F)c4ccccc43)cc2N1
O=C(Nc1ccc(Cl)c(-c2nc3cc(Cl)ccc3o2)c1)c1ccccc1
CCCCCCC(=Cc1ccccc1)c1cc(OC)c(OC)c(OC)c1
COc1ccc(Cn2c3ccccc3c3cc(C(=O)C4CCN(N5CCCCC5)CC4)ncc32)cc1
COC1CCN(c2ccc(-c3cn[nH]c3-c3cc4nccc(C)c4[nH]3)cn2)CC1
COc1cc(C=CC(=O)c2ccccc2-c2cccc(Cl)c2)ccc1O
CN(C)CCCN=C1c2ccc(I)cc2COc2ccccc21
CC(C)=CCCC(C)=CCCC(C)=C(C)CCC=CCOP(=O)(O)OP(=O)(O)O
Cc1c(NC(=O)NC(C)C)cccc1-c1cnc2ccc(Cl)c(NCC3CCCCC3)c2n1
COc1ccc(CNC(=S)NCc2ccc(S(N)(=O)=O)cc2)c(S(=O)(=O)c2ccccc2C)c1
COc1ccc(-c2noc(-c3ccc(NC(C)CC#Cc4ccccc4)c([N+](=O)[O-])c3)n2)cc1OC
COc1cc2c3c(c4cc(OC)c(OC)cc4c2cc1OC)CN(CCCO)C3
CC1NC(=O)c2cc(n(C)n2)OC1C(=O)O
COc1ccc(-c2cnco2)cc1OC
Cc1cnc(N2CCN(c3c(F)cc4c(=O)c(C(=O)O)cn(CC(F)F)c4c3F)CC2C)nc1
COc1cccc(NC(=O)C2CCCC(=O)N2Cc2ccc(F)cc2)c1
CC12CCC3C(CC(=O)C4(O)CCCCC34C)C1CC1CCCCC12
Cc1nnc(NCC(=O)Sc2nc3c(c(C(C)(C)C)n2)CCCC3)s1
Cc1ccsc1C(=O)Nc1ccccc1NS(=O)(=O)C(F)(F)F
CCOC(=O)C(O)=CC(=O)c1cn(Cc2ccc(F)cc2Cl)c2ccccc2c1=O
c1ccc(-c2ccc(C3=NCCN3)s2)cc1
COc1ccc2sc(N(CCCN(C)C)C(=O)c3ccc(S(=O)(=O)N4CCCCCC4)cc3)nc2c1
Cc1cc(C)cc(Sc2c(C3CC3)c(=O)[nH]c(=O)n2CCC2CC2)c1
O=C1c2cccnc2OCc2cc3cc(Br)cc(Br)c3nc21
COC(=O)c1ccc(CN2CCN(C)C(C(=O)c3ccc(-c4ccccc4)cc3)C2)cc1
Cc1ccc(S(=O)(=O)NC(=O)N2CCC2(C)C(=O)CCCc2ccccc2)nc1
Fc1ccc(-c2nc3ccc(Cl)cn3c2CC2CCCCC2)cc1
CCC(=O)c1c(C)nc(N)c(C#N)c1-c1cc(Br)ccc1OC
C=CCNC(=O)N1CC(C)CC(C)C1C(=O)OC(C)C
CC(NC(=O)C1CC1)c1ccc(OC2CCN(c3ncc(C(F)(F)F)cc3Cl)C2)cc1
COc1cc2ccc[n+](Cc3ccc(C#CCCCC[n+]4cccc(-c5cccc(OC)c5OC)c4)cc3)c2cc1OC
COC1OC(n2c(Cl)nc3cc(Cl)c(Cl)cc32)C(C(OC)OC)C1O
CC(C)ON1CCOCC1Cc1cc(Cl)cc(Cl)c1
CC1CCN(C=Nc2ccc(S(N)(=O)=O)cc2)C1
O=C(COCC(=O)Oc1ccc(F)cc1)NC1CC1
CONc1ccc(O)c(C(=O)C(=O)C=Cc2ccc3c(c2)OCO3)c1
Cn1nc(C2CC2)cc1N1C(=O)c2ccc(C(=O)NCCCO)cc2C1=O
CCc1ccc(N2CCN(C(=O)CN(c3cccc(OC)c3)S(C)(=O)=O)CC2)cc1
COc1ccc(-c2c[nH]c3ccnc(Oc4cccc(C(N)=O)c4)c23)cc1OC
O=C(C=Cc1ccccc1)C1CCN(CN2CCC(c3c[nH]c4ccccc34)CC2)CC1
Cc1oc2nc(N3CCOCC3)ccc2c1C
Cc1ccc(-c2cc3nc(C)c(CCC(=O)Nc4ccc(C)c(C)c4)c(C)n3n2)cc1
CC(C)(C)n1ncc(NCCc2ccc(Cl)cc2)c(Cl)c1=O
CCCc1ccc(-c2c(C#N)c(N)nc3c2CCC3)cc1
Cc1cc(Nc2cccc(Cl)c2)nc(Sc2ccc(Cl)cc2)n1
CC1C(c2cc3c(-c4cncc(C(=O)NC5CC5(C)C)n4)ccnc3[nH]2)CN1C(=O)C1(C#N)CC1
COc1ccc2c(c1)c(CC(=O)NC(CO)C(C)C)c(C)n2C(=O)c1ccc(Cl)cc1
CCOC(=O)c1c(C)nc2c(c1-c1ccccc1)c(=O)n(C)c(=O)n2C
CSC1OC(CSCC2NC(CO)C(O)C(O)C2O)C(O)C(O)C1O
COc1c(I)cc(I)cc1S(=O)(=O)NC1CCC(O)CC1
C=C1CC(=CCC2CCC3C(=CCC4OC(=O)C(=C)C4CC(C)C4OC(=O)C(C)C4=O)CCCC23C)CC(O)C1C
Cc1ncccc1-c1ccc(NC(=O)c2cnc(N(C)C)nc2)cc1
CC(C)CC(=O)c1cnc(-c2ccc(F)cc2ON2CCC(N)C(C3CC3)C2)[nH]1
CN(C)c1ccc(NC(=O)c2cc3c(-c4cccc(Cl)c4)nn(C)c3s2)c(Cl)c1
O=C(CCCSc1ncccn1)NCc1cccs1
CCCCCCCCCCCCCCCCCC(=O)NC(CNC(=O)OC)COP(=O)([O-])O
O=C(NC1C2CC3CC1CC(O)(C3)C2)c1ccc(N2CCC3(CC2)CCN(Cc2ccccc2)c2ccccc2O3)nn1
COc1ccc(CCNc2cncc(C(=O)c3cn(C(C)C)c4ncncc34)n2)cc1OC
N=C(N)c1cccc(CN2CCC(Nc3nc4ccccc4[nH]3)C2=O)c1
COC1C(C)CN(C(=O)c2cc(-c3ccccc3)c(COc3ccc(-c4nc5ccccc5[nH]4)cc3)c3ccccc23)CC1C
CC1(C)CCC2C(C=O)=CC3OC(=O)C4OC4C3C2C1
CC1CCc2cc(F)ccc2N1CCCC(=O)N1CCN(Cc2ccccc2)CC1
Cc1cccc(Cl)c1NC(=O)NCc1ccc(-c2ccc(-c3nc4cc(F)ccc4[nH]3)s2)cc1
O=C1NC(Cc2ccccc2)C(=O)NC(CCc2c[nH]c3ccccc23)C(=O)N2CCCC2C(=O)NC(Cc2c[nH]c3ccccc23)C(=O)NC1Cc1ccccc1
CC(C)CC(NC(Cc1c(I)[nH]c2ccccc12)C(=O)NC(=O)CNCC(=O)NC(=O)C(C)N)C(=O)O
Cc1cccc(C(=O)c2ccn(-c3cccc(F)c3F)c2)c1
COc1cccc(C=CC(=O)C2CN(C(=O)O)C2)c1
O=C(NCCOc1ccccc1F)c1cccs1
CCCN(CCc1ccc(Cl)cc1)C(=O)N1CCCC(S(=O)(=O)CC2CCCCN2)C1
CC(=O)OC1C(C)C(Oc2c3c(cc4ccc(=O)oc24)OCO3)OC(C)C1O
CC(CCN(C)C)SC1c2ccc(O)cc2C(=O)c2c(O)cccc21
CC(NC(CC(=O)O)C(=O)NC(=O)C(NC(=O)OC(C)(C)C)C(C)C)C(=O)O
O=C(NCc1ccccn1)c1cnn2c(C(F)F)cc(-c3ccc(F)cc3)nc12
O=c1[nH][nH]cc1-c1nnc(-c2ccccc2O)o1
CCOc1cc(CC2CCN(CC=Cc3ccccc3)C2)ccn1
C=C1C(=CC=C2CCCC3(C)C2CCC3C(C)C(CC)CCC(O)(CC)CC)CC(O)CC1O
[O-][n+]1cc(-c2ccc(Cl)cc2)c2oc3ccccc3c2c1
Clc1cnc(Nc2ccc(Nc3ccc(N4CCOCC4)cc3)cc2)nc1NCCOc1ccccc1
CCCOc1ccc(C=C2SC(=S)N(NS(=O)(=O)c3ccccc3)C2=O)cc1
CN(C(=O)NC(CO)c1ccncc1)C1CCCCC1Oc1ccccc1
Nc1cnc(-c2cccc(-c3cccnc3OCC(N)Cc3ccccc3Cl)n2)cn1
COc1ccc(NN(C)C)cc1S(=O)(=O)C(=O)c1ccc(-c2ccccn2)cc1
CON1C2CCC1C(C(=O)C(=O)NCc1ccccc1)=C(c1ccc(S(C)(=O)=O)cc1)C2
O=C1N=C(Nc2cccc(Cl)c2)SC1=Cc1ccco1
N#Cc1cccc(-c2cncnc2)c1
CNc1ccc(-c2nn(CC3=NN(c4ccc(Cl)cc4Cl)C(c4ccc(C)cc4)C3)c(=O)c3ccccc23)cc1
Cc1c2ccccc2[n+](C)c2c1[nH]c1ccccc12
CSc1ccccc1C(=O)Nc1c(C)cccc1C(=O)O
COC1=CC=CC2=C(Nc3ccccc3N=C3c4ccccc4C(=O)C3Cc3ccc(OC)cc3)c3ccccc3NC12
O=C(c1cccs1)N1N=C(C(F)(F)F)CC1(O)C(F)(F)F
C=CCSCC(O)(c1ccccc1)N1CCCC(C(=O)OCc2ccccc2)C1
Cc1oc(-c2ccccc2)nc1CN(C)C(C)c1cccnc1
CCCNc1nc(N)c2cc(OC)c(O)cc2n1
CCCn1c(=O)ccc2cnc(Nc3ccc4c(cnn4C)c3)nc21
CC(=NNC(=S)Nc1ccc([N+](=O)[O-])cc1)c1ccccn1
COc1ccc(NC(=S)N2CCc3c2ccc2ccccc32)cc1
O=C(OC1CN2CCC1CC2)C(O)(c1ccccc1)c1ccccc1
COc1cc2cc(C)c(Br)c(C)c2cc1OC
COCC(=O)N1CCC2(CC1)CN(Cc1cscn1)C2
O=C(Cc1ccccc1)NNC(=S)NC(=O)c1ccc(Cl)cc1
CN1CCC(NC(=O)c2ccc(-c3ccccc3)nc2)c2ccccc21
CC12CCC(=O)CC1=CCC1C2CCC2(C)C3CC(N4CCN(CCO)CC4)OC(=O)C3=CCC12
COc1ccc2c(c1)SC1=NNC(=Cc3ccc(Oc4ccc(F)cc4)cc3)SC1=N2
CCC(C)(C)NC(=O)CSc1ccc(-c2ccco2)nn1
COc1ccc(CNC(=O)N2CCN(c3cc(C)ccc3C)CC2)cc1
OCC1C(O)CN(Cc2ccc3ncccc3c2)C1c1ccc(-c2ccccc2F)cc1
COc1cc(C2c3cc4c(cc3C(OC(=O)N(C)c3ccccc3)C3COC(=O)C23)OCO4)cc(OC)c1O
CCCC1NC(=O)C(CC(C)C)NC(=O)CNC(=O)C(C(C)O)NC(=O)C(NC(=O)C(N)Cc2ccc(O)cc2)CSSCC(Cc2ccccc2)NC1=O
NC(=O)N=C1NC2(CCCC2)CS1
COc1ccc(-c2[nH]c3cc(C(F)(F)F)nn3c(=O)c2-c2ccccc2)cc1C
CCS(=O)(=O)N1CCN(c2cccc(OC)c2)CC1C(=O)N1CCN(c2ccc(OC)cc2)CC1
CC1CN(C2CCCCC2)CCN1CN1CC(C(=O)NCc2ccccc2C(F)(F)F)C(c2ccccc2)C1
Fc1cccc(-n2ncc3c(N4CCN(C5CCCCC5)CC4)ncnc32)c1
COc1cc(OC)c(C(=O)C=Cc2cc3cccc(OC)c3nc2Cl)c(OC)c1
Cn1nc2c3scc(Cl)c3c3cc(Cl)ccc3n2c1=O
CC(C)NC(C)C(O)c1ccc(O)c(O)c1
O=c1nc2n(c3ccsc13)Nc1ccccc1CN2c1ccc(Cl)cc1
O=C1N(CCCN2CCc3ccccc3C2)CCN1c1cccc(Cl)c1
COc1cc(O)c(C)c2c1C(=O)c1cc3c(cc1C2=O)OCO3
FC(F)(Cc1c[nH]c2ccccc12)CN1CCN(c2ccc(Br)cn2)CC1
CC1CN(C(=O)c2ccc(CN3CCC(N4C(=O)OCc5ccccc54)CC3)cc2)CC(C)O1
CCc1cc(N2CCN(C(C)C(C)(C)C)CC2)nc(Nc2ccncn2)n1
Cc1cccc(-n2c(Sc3ncnc4ccccc34)nc3ccccc3c2=O)c1
NC(CSCC1=CCOc2ccccc21)C(=O)O
CCc1cc(=O)oc2cc(OS(C)(=O)=O)ccc12
CC(=O)C1CCC2(C)C(=CCC3C2CCC2(C)C(OCC(=O)OC(=O)C=C(C)C)CCC32)C1
CC1(c2ccnc(NC3Cc4ccccc4C3)c2)NC(=O)c2ccccc2O1
O=c1c2ccccc2c2ccccc2n1CCCCN1CCN(CCCNc2c3c(nc4cc(Cl)ccc24)CCCC3)CC1
COc1ccc(S(=O)(=O)C(=O)c2ccc(NNCCCN3CCOCC3)cc2)cc1
Nc1ccc2c(c1)CCN1C(CCN3CCCC3)CC(O)CC21
O=C(NCCN1CCCC(n2cncn2)C1)Nc1ccc(C(F)(F)F)cc1
NCCCCC(NC(=O)C(Cc1ccccc1)NC(Cc1ccccc1)C(=O)NC(=O)OCc1ccccc1)C(=O)c1noc(Cc2ccc(-c3ccccc3)cc2)n1
CC1CN(c2cc3c(cc2F)c(=O)c(C(=O)O)cn3-c2ccc(F)cc2F)CCN1
O=C(O)c1ccc(-c2cc(Br)cc(Br)c2)cc1
CC(C)c1ccc(C(C)C)c(OCC(=O)N2N=C(c3ccc(N4CCOCC4)cc3)CC2c2cccs2)c1
O=C1Nc2ccccc2C1=C(NC(=O)c1ccccc1)c1ccc(Cl)cc1
O=C(OCCN1CCCCC1)c1cc(-c2ccc(Cl)cc2)nc2ccccc12
CCCC=C1OC2CC3OC(=O)C=C4C(O)C(O)C(O)C(O)C4(C)C3C2O1
CCOc1ccccc1N(C)S(=O)(=O)c1ccc(-c2ccc(=O)n(CC)n2)s1
CC(=O)c1ccc(C2CC(c3ccc(F)cc3)n3nc(N)nc3N2)cc1
CCOCCOc1ccccc1-c1nc(-c2c[nH]c3ccc(C(N)=NNC(=O)c4ccccc4CC)cc23)c[nH]1
CCNC(=O)c1cncc(C=C(CC)c2nc3cc(O)ccc3[nH]2)c1
CC12OC1CC(O)=C(C(=O)OC(=O)C=CC(=O)N1CCNCC1)C2NC(c1ccccc1)c1ccccc1
CC(C)OC(=O)CSc1nc2ccccc2c(=O)n1C
Cc1ccc(Cn2c(C3CCN(C(=O)CNc4cccc(F)c4)CC3)nc3ccccc32)cc1
O=C1c2ccccc2-c2nc(NN=Cc3ccc(F)cc3)ncc21
CC1CN(CCCOc2ccc(-c3nc4ccccc4s3)cc2)CC(C)O1
Cc1noc(C(=O)NN2CCCC(Cc3cccc(F)c3)C2)c1Cl
CCCCN1CCN(c2nnc(-c3ccc(S(N)(=O)=O)cc3)s2)CC1
Cc1nnc(CCC(=O)N2CCn3c(nnc3C3CC3)C2)o1
CSC(=O)C(CCNC(=O)N1CCn2c1nc1ccccc12)NCc1ccccc1Cl
CCOC(=O)c1c(-c2cccc([N+](=O)[O-])c2)noc1-c1ccccc1
CCC(CO)NC(=O)c1ccccc1NS(C)(=O)=O
O=C(O)c1cccc(NC(=O)c2ccc(Cl)c(Cl)n2)c1
CCC(CNC(=O)Nc1cccnc1)N1CCCCC1
CNC(=O)C(NC(=O)CCN)C(C)(C)O
CC1CCC(C(=O)NCCNc2ccnc(Nc3cc(Cl)ccc3Cl)n2)CC1
O=C(O)c1ccsc1C#CCNCCNc1cc(=O)n(C2CC2)c2ccc(Cl)cc12
CCCC(=O)Nc1ccc2nc3[nH]c(=O)[nH]c3cc2c1
CC=C(C)C(=O)OC1CCC2=C(C)C(C(C)(C)O)C(O)C2(OC(=O)C(C)CC)C(=O)OC23C=C(C)C(=O)C2(O)C(C)(O)C(C)C13C=O
Cc1ccc(CNC(=O)CC(NC(=O)CCNS(=O)(=O)c2cccc(C)c2)C(=O)O)cc1
Nc1ncc(-c2nccs2)nc1OC1CC(C(=O)O)C1
Cn1cc(-n2cc3cc(F)ccc3n2)c2c(N)ncnc21
O=C(c1ccc(F)cc1)N1CCC2(CC1)CCN(c1cccnc1)CC2
NC(c1ccc(Oc2ccc3ncccc3c2)cc1)c1cn(Cc2ccccc2)nn1
Cc1ccc(S(=O)(=O)NS(=O)(=O)c2ccc(N)cc2)cc1
COc1cccc(C=C2C(=O)c3ccccc3OC2C2=C(c3cccc(C)c3)C(=O)c3ccccc3C2=O)c1
COc1cc(C=NNC(=O)c2ccncc2)cc2c3c(oc12)CCCC3
CCOc1cncc(N2CC2CO)n1
CCCCc1c2cc(CCCN3CCN(C)CC3)ccc2cn1CCOc1ccccc1
CN(CCCc1ccc(C#N)cc1)CCCc1cccc2cccnc12
NCc1c(Br)[nH]c(=O)n1-c1ccccc1
COc1cc(O)ccc1C=CC(=O)c1ccc(-n2cccc2)cc1
COc1cc2nc(Sc3cccc(Cl)c3)n(-c3ccc(C(=O)O)cc3)c(=O)c2cc1OC
CC(C)(C)NCC(O)COc1nsnc1C#N
CCN1CC(C(=O)C2CCN(CC(=O)N3CCOC3)CC2)Oc2ccccc21
CCC=CCC=CCCCCCCCCCCC(=O)NCCc1ccc(O)cc1
CCCCOc1ccc(-c2cc(C(=O)O)c3cc(C(=O)N(C)c4ccccc4)sc3n2)cc1
COc1ccccc1NC(=O)C1=C(C)Nc2nc(SCc3ccccc3F)nn2C1c1cccs1
CN(C)C(=O)Cn1c(Cc2cccc(F)c2)nc2ccccc21
Cc1ccc(-c2cc3nc(NC4CCOC4)nc(NC(C)c4nccs4)c3s2)cc1
Cc1ccc(C(NC(=O)c2cc3ccccc3n2C)C2CCCCC2)cc1
CCCCCC=COC(=O)NC=C1CCOC1=O
Cc1[nH]n(-c2cc(Cl)c(Cl)c(Cl)c2)c(=O)c1N=Nc1cc(S(=O)(=O)O)c(O)c(S(=O)(=O)O)c1
Cc1nc(-c2ccccc2)n(C)c1CC(=O)NCc1ccc(Cl)cc1
CCCCCC(O)C=CC1C(O)CC(O)C1CC=CCCCC1CC(O)CC(=O)O1
CCCCc1ccc(ONCC(=O)NS(=O)(=O)c2ccc(F)cc2)c(OCC)c1
CN(C)C(=O)c1cc2cc(Nc3nccc(-c4cn(C)cn4)n3)cc(Cl)c2[nH]1
Cc1ccccc1Cn1cc(CN2CC3(CCNCC3)S2(=O)=O)cn1
COc1ccccc1N1CCN(CCCCNC(=O)Cn2nnc(-c3ccc(NC(=O)c4ccco4)cc3)n2)CC1
CCCCN(CC(=O)Sc1nc2[nH]ncc2s1)Cc1ccccc1
CCCOC(=O)C1=C(C)Oc2ncnc(N3CCN(c4cccc(Cl)c4C)CC3)c2NC1c1cccc(Br)c1
COc1ncccc1-c1nnc(SCC(=O)N2CCC(C(=O)c3ccc(F)cc3)CC2)n1C
CC1CN(CC2Cc3ccc(C(N)=NC(=O)Nc4ccccc4)cc3C2)CCCN1
CCCCc1c2c(nn1Cc1cccc3ccccc13)C(=O)c1ccccc1C2=O
COc1ccc(CNS(=O)(=O)c2ccc(-n3cnnn3)c(OC)c2)cc1OC
NC(CO)COc1ccc2c(c1)c(S(=O)(=O)c1cc(F)c(F)cc1F)cn2-c1ccccc1
CC(Cc1nnc(NN2CCOCC2)cc1-c1ccc(F)cc1)c1ccc(Cl)cc1
COc1cc(Nc2nc(C(=O)NCC3CCCN3)cs2)cc(OC)c1OC
Cc1cccc(-n2c(=O)nc(NCCC(C)C)n(C)c2=O)c1
OCCC1CCN(Cc2ccon2)CCCN1CCN1CCCC1
COc1ccc(OC2OC(c3ccccc3)C=CC2CO)cc1
CC(=O)OCCCC1=C2CCC(C)C2(C)CCC1
N#Cc1ccc2c(c1)CNC(CNC(=O)c1cccc3cccnc13)C2
O=C(CCc1cn(Cc2ccc(Cl)cc2)c2ccccc12)N1CCOCC1
COc1ccc(SCC(O)CNCCOCCOC(=O)c2ccc(N)cc2)cc1
COc1ccc2c(c1)C(Cc1cccc(C(F)(F)F)c1)C(NCC(=O)NC(=O)OC(C)(C)C)CC2
CCCN(CCC)c1nccc(N2C(=O)OC3(CCNCC3)C2c2ccc(OC)cc2)n1
Cc1ccc2c(c1)C13CCN(c4ccccc4)C(C1NC(=S)N(C(C)(C)C)C3=O)N2C
Cn1c(=O)c2c(NC(=S)NN)ncn2c2ccc(-c3cccc(Cl)c3)cc21
O=C1C(CC2CCCCC2)CCCN1Cc1noc(-c2cccs2)n1
COc1ccc(-c2cc(-c3cccc(SC(C)C(=O)Nc4ncc(Cl)s4)c3)c(N)[nH]2)cc1
CCC(NC(=O)CCC(=O)C=Cc1ccccc1)c1ccccc1
O=C1c2ccccc2Sc2ccccc2N1CCCN1CCOCC1
CCc1nc2nc(N3CCN(c4ncc5c(=O)c(C(=O)O)cn(CC)c5n4)CC3)sc2c(=O)[nH]1
O=c1c(-c2ccc(F)cc2)c(O)[nH]c2c(CCc3cccc4ccccc34)csc12
CC(C)C(=O)c1ccc(ONC(=O)C(Cc2ccc(F)cc2)C2CCN(C(=O)C3CCN(OCc4ccoc4)CC3)CC2)nc1
CCC(=C(c1ccc(O)cc1)c1ccc(OCCCCCN2CCOCC2)cc1)c1ccccc1
O=C(O)c1ccc(N(Cc2ccc([N+](=O)[O-])cc2)Cc2cc([N+](=O)[O-])ccc2O)cc1
O=C(O)C1OC(Oc2cccc3ncccc23)C(O)C(O)C1O
Nc1nc(CCCNC=C2C(=O)NC(=O)c3ccc(Cl)cc32)c[nH]1
CC(C)CCC(=O)NC(=O)NC(=O)C(CCCNNCc1cccc(C(F)(F)F)c1)C1CCCC(C=O)C1
COc1cc(NC(=S)N2Cc3cccc4cccc2c34)cc(OC)c1OC
COc1ccccc1NC(C(=O)N1CCN(c2ccc(F)cc2)CC1)c1cccc(F)c1
CCC(c1ccc(-c2ccccc2)cc1)n1ccnc1Cc1ccc(Cl)cc1
ON=C(CCCCCCc1cccnc1)c1ccc2c(c1)OCO2
CN1C2CC(OC(c3ccc(F)cc3)c3ccc(F)cc3)CC1C(OC(c1ccc(F)cc1)c1ccc(F)cc1)C2
O=C(CCCCCCNC(=O)c1ccc(NC(=O)c2ccc(Br)cc2)cc1)NO
COCCN(CC(=O)OC(=O)CCc1ccccc1)c1c(N)n(Cc2ccccc2)c(=O)[nH]c1=O
O=C(NCCCN1CCN(c2ccc(F)c(F)c2)CC1)c1cc2cc(Br)ccc2o1
CC(=O)OC1C(C(C)=O)CC2C3CCC4=CC(=O)C=CC4(C)C3(F)C(O)CC21C
CCNc1nc2ccc(OC(=O)C(=O)NCCN3CCOCC3)cc2s1
CCN(C(=O)CCCC(=O)N1CCc2cc(O)c(O)cc2C1Cc1ccc(C)cc1)c1cccc(C)c1
CCS(=O)(=O)C1CCN(NC(=O)Nc2nc(C)nc3c2cnn3-c2ccccc2)CC1
CCNc1c(Cc2ccc(OCCCN)cc2)c(CO)c2nc3ccccc3nc2c1CC=C(C)C
CC1CCC2C(CCCc3ccccc3)C(=O)OC3OC4(C)CCC1C32OO4
Cc1ccccc1C(=O)N1CC2CN(c3cnc4ccccc4n3)CC2C1
O=C(c1nc[nH]n1)C1(c2cc(NC(F)F)ccc2F)N=C(N2CCOCC2)CO1
CCCCN(C(=O)c1ccco1)c1nnc(-c2ccc(Cl)cc2)s1
CCN1CCN(c2ccccc2OCC(O)CNC(=O)c2ccnn2C)CC1
O=C1OC(c2ccc(F)cc2)(C(F)(F)F)c2cc(CO)c(F)c(Cl)c2N1Cc1ccccc1[N+](=O)[O-]
CN1CCc2cccc3sc(Sc4ccccc4)c(c23)C1
CCCCCCOc1ccc(NC(=O)c2c(C)noc2C)cc1
Cc1nn(Cc2ccccc2)c(C)c1CN(C)C(=O)c1ccc(-c2ccccc2)cc1
CCC(C)(C)c1cc(C(=O)O)nn1Cc1ccc(-c2ccccc2-c2nn[nH]n2)cc1
Cc1cc(Cl)cc2c1OP(=O)(OCCC1C=CC(n3cnc4c(N)nc(F)nc43)O1)OC2
Nc1ccn(C2CC(O)C2(O)CO)c(=O)n1
Brc1ccc(-c2nn3c(Cn4cncn4)nnc3s2)cc1
COC(=O)CNC(=O)C(=O)CP(=O)(O)O
O=C(Cc1cccs1)NNC(=O)NC(Cc1ccccc1)C(=O)O
CCCOCC(=O)C1=COCCO1
CC(=O)OC1CCC2C3CCC4CC5=C(F)C(=O)CCC5CC4(C)C3(F)C(O)CC12C
O=C(c1ccccc1)c1cn(CC(=O)N2CCCc3ccccc32)c2ccccc12
CCNC1OC(=O)C(C)CC(C)C(OC2(C)CC(OC)OC(C)C2O)C(C)(O)CC(C)CC(C)C(O)C1(C)O
O=C(NCc1ccc2c(c1)OCO2)c1cnn(-c2ccccc2)c1-n1cccc1
Cc1ncsc1C(=O)NCCNc1c(F)cc2c(=O)c(C(=O)O)cn(C3CC3)c2c1F
CCN(CC)Cc1sc(=S)[nH]c1-c1ccc(Cl)c(Cl)c1
CC(C)C(CC(O)C(N)CC1CC1)C(=O)NC1NC(=O)C(C(C)O)CNC(=O)C(Cc2ccccc2)NC(=O)C(C(O)C(O)CO)NC(=O)C2CCCN2C1=O
CC(C)CC(=NOCCC(=O)O)C(Sc1nc(-c2ccccc2)c(-c2ccccc2)[nH]1)c1ccccc1
Cc1ccc(-c2cccc(OCCCc3c[nH]cn3)c2)n1CC(=O)O
CC(C)OCC(=O)Nc1sc(-c2ccccc2)cc1C#N
CC(c1ccc(O)cc1)n1ccnc1
CCCCCCCCCCCCN(CCCCCCCCCCCC)c1nc(Nc2ccc3[nH]c(N4CCOCC4)nc3c2)ncc1C(F)(F)F
COc1cc(C(O)CNOc2ccc(CCC(CO)C(O)c3ccc(O)c(OC)c3)cc2OC)ccc1O
O=c1ccn(CCCC[n+]2ccc(C=Cc3cc[n+](CCCCOc4ccccc4)cc3)cc2)c(CCCC[P+](c2ccccc2)(c2ccccc2)c2ccccc2)c1O
O=C(CN1CCCC1)Sc1nc2ccccc2[nH]1
CCN(CC)C(=O)c1ccc(OC)c(S(=O)(=O)OC(=O)CN2CCCCCC2)c1
O=C(O)c1c(O)c(Cc2c[nH]c3ccccc23)nc2ccccc12
CC1(C)OC(OC(=O)c2cn(CCC3C(C)(C)C3(C)C)c3c(Cl)cccc23)C(O)C(O)C1O
CC(CC(=O)Nc1ccc(F)c(F)c1)=NNC(=O)Cc1ccc(Cl)cc1
CC(C)(C)CCNC(=O)C1=NOC2(CCN(C(=O)c3ccc(C(F)(F)F)cc3)CC2)C1
NC(=O)c1ccc(NC(=O)CCCCc2cccc(F)c2)cn1
O=C1OC(Cc2ccc(F)cc2)(Cc2cccc3ccccc23)c2ccccc21
O=C1Nc2ccccc2C1=Cc1occc1C1CCNCC1
Cc1csc(CN(CN2CCCC(Cc3ccccc3)C2)C2CC2)c1
COc1ccc(-c2ccc3c(c2)c(C2CCN(CCN4CCNC4=O)CC2)cn3-c2ccc(F)cc2)cc1
CCCCCC(=O)OC(=O)CC1(OC(=O)C2CCCN2C)C(C)CC2C3CCC4=CC(=O)C=CC4(C)C3(F)C(O)CC21C
CCOc1ccc2[nH]c(C(=O)OC(=O)CN3CC(C)OC(C)C3)cc2c1
COc1ccc(-c2nnc(SC(=O)CNCc3cccs3)n2N)cc1
CC(=O)C=C1Sc2cc(F)ccc2N1C
COc1ccc(NC(=O)NC2CCN3c4ccccc4Oc4ccccc4C3C2)cc1
Oc1cccc(CCn2ccnc2)c1
CCOc1ccccc1C(=O)NCc1noc(C(C)C)n1
Cc1cc(-c2sc(Nc3ccc4c(c3)CCC4)nc2Cl)n[nH]1
CCCSC(=S)NCCc1c(C)[nH]c2ccccc12
CC(=NNC(=Nc1cccc(N)c1)C(=O)O)c1ccc(O)cc1
Cc1ccc(-c2cc(Br)ccc2OCc2ccccc2)n1-c1cccc(C(=O)O)c1
NS(=O)(=O)c1ccc(NN(CCN(CC=O)CCP(=O)(O)O)CC(=O)O)cc1
CC(C)=CCCC(C)=CCCC(C)=CCCC1(C)CCc2cccc(O)c2O1
CCOC(=O)C(CCCc1ccccc1)NC(=O)CCc1ccccc1
CCc1ccccc1N1C(=O)C2CCCCC2C1=O
O=C(O)C(=Cc1cccc(-c2ccc(O)c(C(=O)O)c2)c1)c1ccccn1
CC1CCC(Cn2c(N3CCCC3C(F)(F)F)nc3cc(-c4noc(=O)[nH]4)nc(-c4cncc(Cl)c4)c32)CC1
CCCCCC=CCC=CCCCCCCCC(=O)OCC(O)CO
COC1C(C)OC(OC23CCC4C5(C)CCC6C(CC(C(=O)O)C6(C)C)C5CC(O)C4(C)C2=CCC3c2ccoc2)C(O)C1O
CC(C)(C)c1ccc2c(c1)C(=O)N(N(CCCNC(=O)c1ccccc1)CC(=O)OCc1ccccc1)S2(=O)=O
CCC(C)CC(NC(=O)C(N)CCCCCCCC(N)CCCCN)C(=O)NC1NC(=O)C(SCC[N+](C)(C)C(=O)C2NC(CCl)C(C)(C)S2)C1=O
O=C(CSCc1nc2ccccc2s1)NC1CCCCC1
CC(C)(C)C(=O)Nc1cc(=O)c2ccccc2[nH]1
CC(CC(=O)O)NC(CC(=O)NC(=O)C(Cc1c[nH]c2ccccc12)NCC(=O)Oc1ccccc1OCc1ccccc1)C(=O)O
N=C(N)NCCN1CC2CCCCC2CC1C(CCCN)C(=O)NC(=O)CCc1cccc(N)c1
CCNC(=O)C1OC(n2nc(CN3CCN(c4ccccc4)CC3)nc2SCc2ccc(Cl)cc2)C(O)C1O
c1cc(C2CCN(CCc3ccc4[nH]c(C5CCCCC5)cc4c3)CC2)[nH]n1
CC(C(=O)O)C(=O)C(=NONC1C(=O)N2C(C(=O)O)=C(Sc3nc4c(=O)[nH]c(O)nc4s3)CCC12)c1csc(N)n1
O=[N+]([O-])c1ccc(-c2cc(-c3ccc(Cl)cc3)nc(N3CCN(c4ccccc4)CC3)n2)cc1
CCS(=O)(=O)Nc1ccc(-c2cccc3ncccc23)cc1
N=c1ccn2c(n1)OC1C(CO)C(Oc3ccc(-c4ccccc4)cc3)OC12
CC(NC(=O)c1cc(C(=O)NC(C)c2ccc(F)cc2F)nn1-c1ncccc1Cl)c1ccccc1
Cc1cc(F)c(-c2ccc(S(=O)(=O)N3CCN(C)CC3)s2)cc1C
CNC(C(=O)C(Cc1ccccc1)C(O)CC(Cc1ccccc1)NC(=O)NC(=O)C(NNC(=O)Cc1csc(C(C)C)n1)C(C)C)C(C)C
COc1cccc(-n2c(CCN3C(=O)CCC3=O)c(C)[nH]c2=O)c1
CCCS(=O)(=O)NC(=O)N1CCCC(C)(C(=O)c2c(F)cccc2Cl)C1
COc1ccc(C(=O)Nc2cc(-c3nn(-c4ccccc4)c(=O)c4ccccc34)ccc2OC)cc1
Cc1ccc(C(C2=C(O)C(=O)c3ccccc3C2=O)c2c(O)ccc3ccccc23)cc1
Nc1ccc(NC(=S)NCc2ccc(F)cc2)cc1
Cc1nc(NC(=O)Cn2cc(C(=O)C(=O)N3CCOCC3)c3ccccc32)sc1C
CCOC(=O)N1C(=O)N(Nc2ccc(N)cc2)C(c2ccc(C(F)(F)F)cc2)C1CCCOC
O=C(O)C1OC1Cc1ccc(O)cc1
COc1ncc2nc(C3=CC=C4CCC43)c(=O)n(Cc3ccccn3)c2n1
N#Cc1cc(S(=O)(=O)Nc2ncns2)ccc1Oc1ccc(Cl)cc1-c1ccncn1
OC1CC=CC(c2cccc(F)c2)O1
CS(=O)(=O)N1CC(c2nc3ccccc3o2)C1
COc1ccc(Cl)cc1NC(=O)C(=NNC(=O)CCC(=O)O)C(C#N)c1nc2ccccc2[nH]1
CCOC(=O)C(O)=CC(=O)c1cn(Cc2ccccc2)c2ccccc2c1=O
O=c1[nH]c(=O)n(CC=NCCO)cc1O
CCOc1ccc(Cc2cn(Cc3c(F)cccc3C(F)(F)F)c(=O)n(CC(=O)NCc3ccc(OCCN(C)C)cc3)c2=O)cc1
CC(C)C(NC(=O)C(Cc1ccccc1)NC(=O)C(Cc1ccccc1)NC(=O)OC(C)(C)C)C(=O)NC(Cc1c[nH]c2ccccc12)C(=O)NO
COc1ccc(CSC(CNCC(=O)NS(=O)(=O)c2ccc(C)cc2)C(=O)O)cc1
CCCCNC(=O)C1OC(CSCc2cccc(NS(C)(=O)=O)c2)C(O)C(O)C1O
C[S+]([O-])CCOc1cccc(C(N)=O)c1
O=NN(O)CCC(=O)O
Cc1ccnc(NC(=O)N2CCCC(C(=O)c3ccc(Cl)c(Cl)c3)C2)c1
c1ccc(-c2ccc3c(c2)Cc2nnnn2-3)cc1
Cc1ccc(-c2csc(NCC(=O)SCc3ccccc3)n2)cc1
COC(=O)C=C1SC(C)=NC1=O
CC12CN(Cc3ccc4c(c3)OCO4)CCC1NC(=O)N2
CCOC(=O)NC1=NC(c2ccc(Br)cc2)C(C(=O)C(C)Oc2ccc(F)cc2)C(=O)N1
COc1ccccc1N1CCN(CCNCC(=O)N(C)c2ccc(N(C)C)cc2)CC1
CONc1ccc(C(=O)C(=O)Nc2ccc(N3CCOCC3)cc2)cc1
CCCC1CC(CCC)C1(N)CC(=O)O
N#Cc1ccc(CCNC(=O)C(=O)NCN2CCCC2S(=O)(=O)c2cc(Cl)ccc2Cl)cc1
Oc1c(Cl)cc(Cl)cc1CNc1ccccc1
COc1cc(Cc2cnc(N)nc2N)c(OC)c(OC)c1OC
COc1ccc(CCNC(=O)c2ccccc2SC)cc1
COC(Cn1c(=O)n2n(c1=O)C(C(=O)NCc1ccccc1)C=CC2)C(C)C
CC(O)C=CC1=C2C(=O)C3(O)OC(C)(OS(C)(=O)=O)C(Oc4ccccc4)C3(O)C2(O)C(=O)C(C)C1=O
CCOP(=O)(OCC)C(NC)c1ccc(F)cc1F
N#Cc1cc(-c2ccnc(N)n2)ccc1-n1cnc(-c2ccccc2)c1
COc1ccc2[nH]c3c(c2c1)C(CCc1ccc(Cl)cc1)NCC3
C=C1CCC2(CC1)OCC(=O)O2
O=C(O)c1ccc(Nc2nc3c(s2)-c2n[nH]cc2C3c2ccc(Cl)cc2)cc1
CC1(c2cc(CNc3ncc(Oc4cccc(C(F)(F)F)c4)cn3)ccc2-n2cnnn2)CCC1
COc1ccc(Cl)cc1-c1ncc(Cl)c2cc(S(=O)(=O)Nc3ccncn3)ccc12
CCOc1cccc(C(=O)Nc2ccc3nc4n(c(=O)c3c2)CCCCC4)c1
O=C(C(=O)c1ccco1)c1ccc(NN2CCOCC2)cc1
CC(CC1CCC(C(=O)Cc2c(Cl)ccc(Cl)c2Cl)N1C(=O)O)OCCNC(=O)C(C)(C)C
O=c1[nH][nH]c(Cc2ccc(Br)cc2)c1Cc1cc(O)cc(O)c1
CC(C)C(=O)Nc1ccc(C(=O)Nc2cc(-c3ccc(C(F)(F)F)cc3)ccc2N)cc1
Cc1cc(CCc2cccc(CNC(=O)ONC(N)=O)c2)cc(C(=O)OSN(C(=O)c2cc(C)cc(C)c2)N(C(=O)c2cc(C)cc(C)c2)C(C)(C)C)c1
CC(NC(=O)C(Cc1ccccc1)NC(=O)C1CC(O)CN1S(=O)(=O)c1ccc2ccccc2c1)C(=O)OC(C)(C)C
N=C(N)NCCCC(NC(=O)C(CS)NCC(=O)NC(=O)C(N)CCCCN)C(=O)O
O=C(O)C=Cc1ccccc1C=C1Cc2ccccc2C1=O
CCOc1nn(C)cc1-c1cc(C(=O)N2CCCCC2)[nH]n1
Cc1n[nH]c(SCC(=O)NC2CCCCC2)nc1=O
c1cncc(-c2noc(NC3CCCCC3)c2-c2ccncn2)c1
O=C(O)CC1CCCC2C(C[S+]([O-])CCC3CC3)C=CCC(C(=O)O)C12
CC#Cn1c(Sc2ccncc2)nc2c1c(=O)[nH]c(=O)n2C
COc1ccc(-c2cc3c(OC)c(O)c(OS(=O)(=O)c4ccc(OC)cc4)c(OC)c3o2)cc1
CSc1nc(N)c2cc(-c3ccccc3)c(-c3ccccc3O)cc2n1
Cc1c(S(=O)(=O)N(C)c2ncnc3ccccc23)cnn1C
COc1ccccc1OCC(O)CN1CCN(c2cccc(C)c2C)CC1
CCCCCCCCCCCCNC(=O)c1ccc(NC(=S)c2ccccc2-c2ccccc2)cc1
CSCCC(NC(=O)OCc1ccccc1)C(=O)NC(=O)C(NC(C(=O)C(F)(F)F)C(C)C)C(C)C
O=C(CCC(Sc1cccc(Br)c1)C(=O)NC1CCCc2ccccc21)NC1CCCc2ccccc21
CC(=O)OC1COC(N2C(=O)C(=CC(C)=C3C(=O)C(O)(O)C(=O)C3(F)F)c3ccccc32)C(OC(C)=O)C1OC(C)=O
CC(C)Oc1cccc(CNC(=O)Cn2ncc3c2-c2ccccc2OC3)c1
CCCCNNc1ccc(Cl)c(S(=O)(=O)CC(=O)OC(=O)C2CC2)c1
Fc1ccc2[nH]cc(CCOCCCN3CCN(CCc4n[nH]c(=S)n4-c4ccccc4)CC3)c2c1
CNC(=O)c1ccc(S(=O)(=O)NC(=S)Nc2ccc(S(=O)(=O)Nc3ncccn3)cc2)cc1
Nc1nc2c(-c3ccc(S(=O)(=O)O)cc3)nnn2c2ccsc12
O=C(CNc1ccc(F)cc1)C1SC(N2CCCC2)=NC1=O
NS(=O)(=O)c1ccc(NC2OC(COP(=O)(O)O)C(O)C(O)C2O)c([N+](=O)[O-])c1
OCCc1nc2c(s1)CCc1cc(NCc3ccccc3)sc1-2
CCN(CC)CCNC(=S)N1CCC(n2nc(-c3ccc(OC)cc3)c3c(N)ncnc32)CC1
c1ccc(-c2ccc3nnc(-c4ccccn4)n3n2)cc1
Cc1ccc(CNC(=O)c2ccc(CC3CCCN3CN(C)C)nc2)cc1
CC(C)OCC(=O)Sc1nc(N)cc(N)n1
[O-][S+](CCN1CCc2c(c3ccccc3n2Cc2ccccc2)C1)Cc1cccc(F)c1
COc1ccccc1C1CC(c2ccc(F)cc2)=NN1C(N)=S
Cc1ncoc1C(=O)N1CC2CCC(Oc3ccc(C(F)(F)F)cn3)C1CN2c1cccc(F)c1
CC(C)CC(NC(=O)OCc1ccccc1)C(=O)NC(CC(C)C)C(=O)NCC(=O)C(O)C(N)Cc1ccccc1
Cc1cc(C(=O)N2CCN(C(=O)c3ccco3)CC2)no1
Cc1ccccc1CNC(=O)c1ccc(-c2cc(-c3cccnc3)nc3ccccc23)cc1
COCCCNCC(=O)Sc1nc2ccc(N3CCOCC3)cc2s1
Cc1ccc(CNc2nc(Cn3nnc4ccccc43)cs2)cc1
CC(C)NCC(=O)Cc1nnc(SOc2ccccc2)o1
Cc1oc(-c2ccccc2)nc1CSCC(=O)NCCCNCCCCNCCCN
O=c1c2c([nH]c3ccc(Cl)cc13)CC(c1ccccc1)CC2=NCCCN1CCCC1
O=C1C(O)=C(Br)C(=O)N1CC1CCCO1
CC(=O)c1ccc(C)n1-c1ccc2c(c1)C(=O)C(c1cc(C)cc(C)c1)=[N+]2[O-]
CC(=O)N(Cc1noc(C)n1)C1CCN(Cc2ccccc2)C1
CC(Oc1ccc(OCc2cccc(I)c2)cc1)C(=O)NCCc1ccccc1
O=[N+]([O-])c1ccc(-c2nnc(-c3cccnc3)o2)cc1
COc1ccc(C)cc1NC(=O)N(c1ccccc1)C1c2ccccc2OCC1O
O=C(NNc1ccc(CC(C(=O)O)C(=O)c2cc3cccc(O)c3[nH]2)cc1)C1CC1
Cc1occc1C=NNC(=O)C(O)(c1ccccc1)c1ccccc1
Cc1ccc2c(Sc3ccccc3)c(C(=O)O)[nH]c2c1
COCCNCc1ccc2oc(-c3ccccc3)c(C)c(=O)c2c1
Cc1n[nH]c(C)c1NN=C1CCC2(C)C(CCC3(C)C2C(=O)C=C2C4CC(C)(C(=O)O)CCC4(C)CCC23C)C1(C)C
CN(C(=O)c1ccccc1Nc1c(Cl)cccc1Cl)c1cccc(Cl)c1
COc1ccccc1CNc1ncc(-c2c(N)n[nH]c2-c2ccccc2)c(NC2CC(CO)C(O)C2O)n1
O=C1Oc2ccccc2C(=O)C1C(C(=O)C1=C(O)c2ccc(F)cc2C(O)C1(O)NCCc1ccccc1Cl)c1cccc(F)c1
CCCCCCCCCCCCc1ccc(C2CCC(C(=O)O)CC2(C)C)cc1
Cc1ccc(S(=O)(=O)NC(=O)C(CC(C)C)N2CCC3(CCCN(C(=O)C(CC(C)C)NC(=O)OCc4ccccc4)C3)CC2)cc1
CC(C)(C)CNC1=NCCOc2ccccc21
C[N+]1(Cc2ccccc2)Cc2ccccc2CC1CC(=O)c1ccccc1
O=P(O)(O)CC1OC(c2csc3ccccc23)C(O)C(O)C1O
O=C(NC(c1ccc2ccccc2c1)c1cccs1)C1CC=CCC1
CCc1cc2c(s1)C(=O)c1ccccc1C2=O
COc1ccc2sc(C(=O)N3CCN(c4ccc([N+](=O)[O-])cc4)CC3)c(-c3cccc(Cl)c3)c2c1
COC(NC(=O)C(O)C(O)C(N)CCSC)C(=O)OC(C)C
N#Cc1ccc(NC(=O)Nc2ccc(Oc3ccnc(-c4ncc[nH]4)c3)c(F)c2)nc1
O=C(COc1cccc(C(F)(F)F)c1)Nc1ncc([N+](=O)[O-])s1
CC1(C)CC(NC(=O)Cn2c(Br)cnc(NCC3CCCN3)c2=O)CC(C)(C)N1
COC(=O)CCCC1=CC(=O)c2c(O)ccc(O)c2C1=O
O=C(NC1CCCC1)N1CCC(Cc2ccc(Cl)s2)CC1
OCNc1ncnc2c1ncn2C1OC(C2CCOC2)C(O)C1O
Cc1nnc(Nc2n[nH]c(=S)s2)s1
COc1ccc(OCC(=O)C(=O)c2ccccc2NNC2CC2)cc1
COc1cc(F)c(-c2nnc(OC)c3ncnc(N)c23)c(OC)c1
CNC(=O)Nc1ccc2c(c1)C(O)(C(F)(F)F)c1ccccc1-2
c1ccc(-c2cc(-c3ccncc3)nc(-c3nccs3)n2)cc1
COc1cccc(-c2nnn(-c3ccccn3)c2-c2ccccc2)c1
CCN1C(C(=O)N2CCC(N3C(=O)OCc4ccccc43)CC2)CCC1S(=O)(=O)c1ccc(C)cc1
CC(NC(CC(=O)NC(=O)OCc1ccccc1)c1ccccc1)c1ccccc1
Cc1ccsc1C(C=Cc1ccccc1)=NNC(N)=S
CC(NS(=O)(=O)c1cccc(Oc2ccccc2)c1)C(=O)O
Cc1c(O)cc2c(c1O)C(=O)CC(c1cccc(F)c1)O2
Cc1cc(N)c(C)c(C)c1OC(=O)CNC(=O)C(Cc1ccccc1)CC(O)C(Cc1ccccc1)C(=O)C(C)(C)NN
CCCCC1=C(Br)C2(C)C3CC(CC3(C)O)C2(C)CC1=O
O=C(CN1CCCC(C(F)F)C1)N1CCCC1c1cccnc1
CCc1ccc(CN2CCC(COc3ccc4c(c3)CN3CN4Cc4cc(OC)c(OC)cc4C3=O)CC2)cc1
O=C(CNCCCO)C1COc2ccccc2S1
CC(OCc1ccccc1)C(=O)NC(=O)C(Cc1ccc(O)cc1)OC(=O)CNC(=O)C(NC(=O)C(N)CS)C(C)C
COc1ccc(S(=O)(=O)N2C(c3ccc(Br)cc3)CC=C(C(=O)O)C2c2cccc(Br)c2)cc1
Cc1ccc(C(O)(c2cncnc2)c2ccnc(F)c2)cn1
CCOCc1c(C(=O)N2CC(C)OC(C)C2)nc2c(C)cc(C)cn12
CC(C)CN(C)C(=O)C1CCCN1CC(O)C1Cc2ccccc2C2CCCCC21
O=C(Nc1nnc(-c2ccccc2NC(=O)c2ccccc2CO)o1)c1ccccc1Cl
CC(O)CONC(=S)Nc1ccc(-c2cc(=O)c3ccc(OCCN(CCO)NC(=S)Nc4ccc(S(=O)(=O)CCN5CCOCC5)cc4)cc3o2)cc1
Cc1cc(=O)n2c(C)nc(C3CCCCCC3)c2[nH]1
CC(C)(C)c1ccc2c(c1)P(=S)(C(C)(C)C)NC2(c1ccccc1)c1ccccc1
Cc1nc(C)c2sc3c(NCCO)ncnc3c2n1
N#Cc1nc(-c2ccccc2Br)oc1NCc1cccnc1
CC(ON1C(=O)CCC1=O)c1cn(C2(c3ccc(F)cc3)CC2)nn1
Cn1c2c(c3cc(S(=O)(=O)c4ccccc4)ccc31)C1CCC(C2)N1
CCOc1cccc(CN(Cc2ccc(Cl)cc2)C(=O)c2snnc2C)c1OCC
CCc1ccccc1NC(=O)C1CCC(=O)N1
Cc1ccc(C(=O)OC2CC3C(=O)C=CC2C3(C)C)cc1
O=C(C=Cc1cccc2ccncc12)NS(=O)(=O)c1cc(Cl)c(Cl)s1
COc1ccc2nc3cc(Cl)ccc3c(NCCCN)c2c1
COc1ccc(C(=O)NCC2OC(=O)N3c4ccc(N5CCOCC5)cc4OCC23)c(OC)c1
CCn1cc(C(=O)O)c(=O)c2cc(F)c(-n3cnc4cnccc43)c(F)c21
O=C(NCc1cccnc1)Nc1ccccc1F
CC1Cc2ccccc2N1C(=O)c1ccc2c(c1)NC(=O)CS2
CN(C)c1ccc(-c2nc(N3CCC(N4CCCC4)CC3)c3ccccc3n2)cc1
O=C(O)c1cccc2nc(-c3ccco3)n(Cc3cccc(OCc4ccc5ccccc5n4)c3)c12
COCCCNC(=O)Cn1c(=O)n(-c2ccc(C)cc2)c(=O)c2c(C)c(C(C)=O)sc21
C=C1C(=CC=C2CCCC3(C)C2CCC3C(C)CCCOS(N)(=O)=O)CC(O)CC1O
CC1(CCc2cccs2)SC(=N)N(c2nc(-c3ccccc3)cs2)C1=O
COc1ccc(-c2ccc(=O)n(CC(=O)Nc3ccc(S(=O)(=O)Nc4cc(C)on4)cc3)n2)cc1
Cn1c(Sc2ccccc2)nnc1-c1cccs1
CC(C)(C)C(NC(=O)OCC1c2ccccc2-c2ccccc21)C(=O)OCC(=O)N1C(=O)c2ccccc2C1=O
CC(C)(C)c1ccc(C(=O)OCC(=O)c2c[nH]c3ccc(Cl)cc23)cc1
CN(CCCCNCc1ccccc1-c1ccc(Cl)cc1)Cc1ccc2ccccc2c1
CC(=O)c1c(Nc2ccccc2F)nc2c(Cl)ccc(Cl)c2c1O
CC(C)c1c(O)c2cnnc(-c3ccc(Cc4ccccc4)cc3)c2n(C2CCCC2)c1=O
N=C(N)c1ccc(CNC(=O)CC2C3CCC(O3)C2C(=O)O)cc1
CN1CCN(C2=Nc3cc(Cl)ccc3N(NC(=O)c3sccc3O)c3ccccc32)CC1
CC(C)CC(NC(=O)C(CC(C)C)NC(Cc1ccc(O)cc1)C(=O)O)C(=O)NC(=O)CN(C)C(=O)CNC(=O)CCc1ccccc1
O=C(NC1CC1)c1cc2c(cc1C1Oc3cc(O)ccc3C(=O)C1O)OCO2
Cc1ccc(C(C(=O)NCc2ccco2)c2nnnn2Cc2ccco2)cc1
CCCCn1c(SCc2ccc(Cl)cc2)nc2c1c(=O)[nH]c(=O)n2C
CCCCc1ccccc1-c1cncnc1
CN(CC(O)c1cccnc1)C(=O)CCCCCC(=O)C1CN(C2c3ccc(Cl)cc3CCc3cc(Br)cnc32)CCN1CC1CC2CCC(C1)N2C(C)(C)C
CCC(C)C(NOc1ccccc1-c1ccc(-c2ccc(C(=O)CC3CCCCC3)cc2)cc1)C(=O)O
COc1cccc(OCCN2CC(C)(C3CCC(C)CC3)N(OC)C(=O)C2=O)c1
CCOC(=O)C=C1SC(NN=Cc2ccc(C)s2)=NC1=O
COc1ccc(C(=O)C2CCN(C(=O)c3ccccc3-c3cccc(Cl)c3)CC2)cc1
CC(=Cc1nnc(N(C)C)n1C)c1cc(C)cs1
Cc1nc(-c2ccc(Cl)s2)sc1C(=O)NCc1ccc(CN2CCCC2)cc1
CNc1nc(Nc2cccc(Cl)c2)nc(C)c1C
Cc1ccc(S(=O)(=O)Oc2cccc(NC(=O)COCc3cc(=O)n4ccsc4n3)c2)cc1
CC1(C)OCC(C(=O)Nc2ccc(F)cc2)C(c2ccccc2)O1
COc1ccccc1CN(CC(Cc1c[nH]c2ccccc12)NCC(=O)N1CCN(C)CC1)C(C)=O
COc1cc2nc3n(c2cc1OC)CCCN1CCc2cc(OC(C)C)ccc2C31
COC(=O)c1ccc(C(Sc2ccccc2Cl)C(=O)O)s1
COc1ccc(-n2cc(CN3CCOC(Cn4cccn4)C3)c(C)n2)cc1
COC1NC(=O)C2NC(=O)C(C)NC(=O)C3CC(O)CN3C(=O)C(CSc3[nH]c4ccccc4c32)NC(=O)C(OOC(C)=O)NC(=O)C(C)NC1=O
COc1c(N2CCCCC2)cc(-c2cnc3[nH]ccc3c2)c2c(=O)c(C(=O)O)cn(C3CC3)c12
CCNCC(=O)N1CCN(c2ccc(Nc3ncc4ccc(-c5cc(Cl)ccn5)n4n3)cc2)CC1
O=C(NCc1ccc(Cl)cc1)C1COCC2CN(CC3CC3)CC21
COc1ccc(CNC(=O)C(=O)NCC(C)C)cc1
OCC(O)C(O)C(O)C1SC(c2ccccc2)C(O)C(O)C1O
CC1CCN(C(=O)CCc2nc(=O)c3ccc(OCc4ccccc4)cc3[nH]2)CC1
Cc1cccc(C)c1NC(=O)CN1C(=O)CC(C)(C)Sc2ccccc21
CCCc1nc(C2CC2)c(C(N)=O)n1Cc1ccc(-c2ccc(C(=O)CN3CCN(C)CC3)cc2)c(Cl)c1
CC1CCCN1CC1=NC2CC(C1)c1cc(F)ccc1N2
COc1ccc2c(c1)C13CC4CCCCN4C(=C2)CC1CC1(CCCCC1)NC3=O
COC(=O)C12Oc3c(c(O)cc(OC)c3C(c3cc(OC)c(OC)c(OC)c3)OC1c1cc(OC)c(O)c(OC)c1)C2=O
COc1cc(C2c3cc4c(cc3C(OC(=O)N3CCCC3)C3COC(=O)C23)OCO4)cc(OC)c1O
O=C(NC1CC1c1ccccc1)N1CCC(Oc2ncnc3c2cnn3-c2ccc(Cl)cc2)CC1
CC(NC(CCCCN)C(=O)NC(Cc1ccccc1)C(=O)NC(=O)C(N)CCCN=C(N)N)C(N)=O
CC1CNC(=O)c2[nH]c3ccc(C(=O)Nc4cnc(C(=O)NC(C)(C)C)cn4)cc3c21
Cc1ccc2c(c1)C1CN(C)CCC1N2C(=O)Nc1ccc(F)cc1
O=c1c2[nH]cc[nH]c=2c(=O)c2nc(C(F)(F)F)ccc12
COc1ccc(CNC(=O)c2cc(-c3ccc(F)cc3)n(CC3COc4ccccc4O3)n2)cc1N(C)C
C=CCCC(=O)C(=O)C1CCN(ONNC(CC(O)C(CC2CCCCC2)NC(=O)C(CC(=O)O)C2CCCCC2)C(C)C)CC1
CCOC(=O)C1(O)CCC2C3CCC4CC(CC(C)OC)CCC4(C)C3CCC21C
Clc1ccc(Cn2nnc3cc(Cl)ccc32)cc1
CCNc1ccc(Sc2cc3c(cc2N(CC)C(C)=O)CCC3=O)cc1
C1=C(c2ccc3c(c2)CN(Cc2ccsc2)CCCO3)CCOC1
c1cnc(-c2nc(CN3CCc4ccccc4C3)cs2)nc1
COC(=O)Nc1cccc(N(CCCl)CCCl)c1
Cc1ccc(-c2cc(Cl)ccc2OCc2ccc(F)cc2F)n1-c1cccc(C(=O)O)c1
C=C1C(=O)OC2C1CCC(C)C1(O)C=C(C)C(=O)C21C
NC(CCC(=O)NC(CS)C(=O)NC(=O)C(CNC(Cc1c[nH]c2ccccc12)C(=O)O)NC(=O)Cc1ccc2c(c1)COP(=O)(O)O2)C(=O)O
COc1ccc(CNc2ncnc3sccc23)cc1
CCCC(NCN1CCCC1C(C(=O)NC(C(=O)NC(=O)c1cnccn1)=C1CC1)C(C)(C)C)C(=O)C(=O)NC(=O)C1CCCCC1
Cc1ccc(C=C2COc3ccc(C)cc3C2=O)cc1
Cc1ccc(C(=O)N2CCc3c([nH]c4ccccc34)C2c2cccc(O)c2)s1
COCC(O)(CCn1cc(-c2ccccc2)nn1)c1cccc(C(F)(F)F)c1
CC1NC(=O)C(Cc2ccc(O)cc2)C(=O)N(O)C1=O
NC(=O)N1CCC(Nc2ccc(S(=O)(=O)C(=O)Cn3c(=O)oc4cc(S(N)(=O)=O)ccc43)cc2)CC1
O=C(Nc1ccccc1)c1cc(=O)[nH]c(O)n1
CC1(C)CCCC2(C)c3cc(O)ccc3C(O)CC12
O=C1CSC(=NN=Cc2ccc([N+](=O)[O-])cc2)N1
O=c1[nH]c(=O)n(C2CC(O)C(COP(=O)(O)O)O2)cc1C(I)=CI
O=C(COCC(=O)c1ccccc1)CSc1ccc2ccccc2c1
O=C1CCCC2=C1CC1=C(N2)C2=NCCCN2C=N1
CC(C)=CCc1cc(C(=O)Nc2cc3c(cc2F)nc(C)n3Cc2ccccc2)ccc1O
CC(C)C(NC(=O)c1ccc(OC(=O)CN2CCOCC2)cc1)C(=O)N1CCN(c2ccncn2)CC1
CCCC(NC(C(=O)NC(C(=O)NC(=O)C(Cc1cnc[nH]1)NC(=O)C(N)Cc1ccc(O)cc1)C(C)CC)C(C)CC)C(=O)O
CC(NC(=O)C(C)(C)N1CCCC1)C(Cc1ccc(Cl)cc1)c1cccc(C#N)n1
OC(c1ccc(Cl)cc1)(c1ccc(Cl)cc1)c1nnc2c(C(F)(F)F)cc(-c3ccccc3)nn12
Cc1cc(F)ccc1OC(=O)CN1CCc2[nH]c(=O)c3cc(F)ccc3c2C1
OC1(c2ccccn2)CC(COc2ccccc2)N(CCc2ccccc2)C1
O=C1CC(Cc2ccco2)CN1C(=O)NCCc1ccccn1
Cc1cccc(N2CCN(CCC3OCCc4cc(CO)c(-c5ccccc5)cc43)CC2)c1C
COc1ccccc1N1C(=O)N2CCCc3ccccc3C2C(c2ccc(C#N)cc2)C2=C1c1cc3c(cc1C2=O)OCO3
CC1(C(=O)NCc2ccccc2)CCN1C(=O)Cc1cccs1
CC(C)CC(C(=O)NC(=O)C(O)Cc1ccccc1)C1CCCN1C(=O)NC(CCCN=C(N)N)C(=O)C(F)(F)F
CCOC(=O)C1CCC2C(CC1c1ccc(N3CC[S+]([O-])CC3)c(F)c1)Nc1cn(C)nc1N2C
Cc1ccc(-n2cc(CON=C3CN4CCC3C4)nn2)cc1
O=C(Cc1ccc(OC(F)F)cc1)Nc1cccc2c1CC(O)C2
O=C(C=Cc1ccc(O)c(O)c1)C1CCCN1C(=O)NC1CCC(O)CC1
CC1(O)CC2C(C(O)C1C(=O)O)C2(C)C
O=S(=O)(NC1(c2ccc3ccccc3c2)CCC1)c1ccccc1
CCOC(=O)c1cc2c(ncc3cc(OC)c(OC)cc32)o1
COc1ccc(C(=O)Nc2cccc(-c3c(N)nc(N)nc3C(F)(F)F)c2)cc1C(F)(F)F
O=c1c2cc(O)ccc2c(-c2ccccc2)nn1Cc1nnc(-c2cccnc2)n1-c1ccccc1
CC(C)(CCCOc1ccc(SCCCC(C)(C)C(=O)O)cc1)C(=O)O
CCN(CCN1CCN(Cc2ccccc2)CC1)Cc1ccc(S(C)(=O)=O)cc1
O=C1NC2(CCCCCCC2)C(=O)N1CC(O)COc1cccc2ccccc12
Cn1c(=O)c2c(nc3n(CCCCCCN4CCN(c5ccccc5)CC4)ncn23)n(C)c1=O
COc1ccc(C(=O)Nc2ccc(S(=O)(=O)NC(CC(=O)O)c3ccccc3)cc2)c(O)c1
O=C(O)C=CC1=C(C(=O)O)N2C(=O)C(=Cc3cccs3)C2S1
Cc1c(NCC(=O)Sc2nnc(-c3ccccc3F)n2-c2ccccc2)c(=O)n(-c2ccccc2)n1C
CCCCCN(CCCCNc1ccnc2cc(Cl)ccc12)Cc1cc(OC)c(OC)c(OC)c1
O=C1CC2(CCCC2)CC(=O)N1CCN1CCN(c2nc3ccccc3s2)CC1
CC(=O)CNS(=O)(=O)c1ccccc1[N+](=O)[O-]
N#CC(=Cc1ccc(O)c(O)c1)C(=O)NC(=O)C(=O)C(Cc1ccccc1)NC(Cc1ccccc1)C(=O)O
COc1ccc(Cc2nc3ccccc3nc2SC(=O)CNc2cccnc2Cl)cc1
CSC(CCNC(=O)C12CCC(C)=C(C)C1C1=CCC3C4(C)CCC(O)C(C)(C)C4CCC3(C)C1(C)CC2)C(=O)O
CCOC(=O)C(C#N)=NNc1ccc(-c2ccc(OC)cc2)cn1
CCCCCn1cc(CNC2CCCCCC2)c(=O)nc1-c1ccccc1F
CCn1cc(S(=O)(=O)Nc2ccc3oc(C)nc3c2)cn1
O=C(OCNc1ccn(C2OC(S(=O)(=O)c3ccc(NC4CCCCC4)c([N+](=O)[O-])c3)C(O)C2O)c(=O)n1)c1ccccc1
CCCNCC(=O)C1CCC2(CCNCC2)O1
O=C(O)c1ccc(NCC2=C(Cc3ccccc3)Cc3ccccc32)cn1
CCOC(=O)N1CCN(c2ccccc2Oc2ccccc2)CC1
O=C(CN1CCN(Cc2ccccc2)CC1)Nc1ccc(Oc2ccccc2)cc1
COc1cc(C2=NN(C(C)=O)C(c3ccc(-n4cccn4)cc3)C2)ccc1O
COOc1cc(C(=O)Cc2ccccc2C#N)n(-c2ccccc2)n1
CCN(C(=O)CNc1c(F)cc(F)cc1F)C(=O)C1CCN(S(=O)(=O)c2ccccc2F)CC1
CCOC(=O)c1c(NC(=S)NN=Cc2ccccc2)sc2c1CCCC2
COc1ccc(CC(=O)N2CCOCC2)cc1S(=O)(=O)OCC1(N2CCCCC2)CCCCC1
CCCCCc1cc2c(c(C(C)C)c1C)OC(C)(C)C2=O
COc1ccccc1C(=O)NC(=O)C(O)C(Cc1ccccc1)N1CSC(C)(C)C1C(=O)NC1c2ccccc2CC1O
O=c1nc(-c2ccncc2)[nH]c2c1CCNC2
COC1C2=C(C(=O)C(CSc3nc4ccccc4s3)=C(N)C2=O)N2CC3NC3C12COC(N)=O
Cc1cccc(NCC(=O)OCC(=O)NC(=O)c2ccccc2)c1C
CC(=O)Nc1ccc(NC(=O)Cc2cn(Cc3ccccc3)c3ccccc23)cc1
O=C(NCCN1CCCCC1)NC(=S)Nc1ccccc1OCCOC(c1ccccc1)c1ccccc1
Cc1nc(C)n(CC2CCCN2C(=O)c2c(C)noc2C)n1
Cn1nccc1S(N)(=O)=O
CCCCNc1nccc(NCc2ccc(C(=O)NCC(C)C)cc2)n1
CCC(C)(NC1CCCC1)C(=O)N(C(=O)Cc1ccccc1)c1cccc2c1CCCC2
c1ccc(COc2cc(-c3cccc(OCC4CNC4)c3)cc3ncccc23)nc1
COc1c(N2Cc3c([nH]c4ccccc34)C2C)c(F)cc2c(=O)c(C(=O)O)cn(C3CC3)c12
Cc1ccccc1OCC(O)CNCC1(O)CCCCC1
CNC(=O)C=Cc1cc(Cc2ccc(Cl)cc2Cl)cc(Cc2ccc(C)cc2)c1O
CCCCn1c(=O)n(CCc2ccccc2)c2cc(=O)c(C(=O)OCC(=O)c3ccc([N+](=O)[O-])cc3)cn2c1=O
Cc1ccc(C2OOC(c3ccc(CNc4ccccc4CCc4ccccc4)cc3)OO2)cc1
NC1=NC(=S)N(c2ccc(Oc3ccccc3)cc2)C(c2ccccc2)C1
N#Cc1ccccc1OCC(NC(=O)c1ccco1)C(Cl)(Cl)Cl
Cc1ccc(NC(=O)CN2CCN(c3ccccc3)CC2)cc1
O=C(Cc1cccc(-c2ccc(F)cc2)c1)NO
Cc1ccc2nc(NC(=O)c3ccccn3)sc2c1
COc1cc(C=C2SC(=S)N(C(CC(C)C)C(=O)O)C2=O)ccc1OCCN1CCN(C)CC1
CCC(CC)N1CCN(C(c2ccccc2)c2ccccc2)C(C)C1
O=C1CCN2c3c1cccc3C1CN(Cc3cnn(-c4ccccc4)c3)CCC12
Cc1nnc(-c2ccccc2)cc1-c1ccc(O)c(C)c1[N+](=O)[O-]
O=C(Nc1ccc(C(F)(F)F)cc1)c1cc2ccccc2cc1O
Fc1ccc(-c2cc3ccccc3c3nccnc23)cc1Cl
COC(=O)c1cc(C)cc(Oc2ccc(Cl)c(Cl)c2)c1
Cc1ccc2[nH]c3c(c2c1)CCCC3NCc1cccc2ccccc12
Cc1ccc(C2(CNCc3ccc(-c4ccc(-c5nc6cccc(C)c6[nH]5)s4)cc3)CC2)cc1
Cc1c(C)n(Cc2cn3c(n2)CN(CC(O)c2ccccc2)CC3)c2ccccc12
CC1CCCN1CCc1cc2ccccc2c(=O)n1C
CCCC(NC(N)=O)C(=O)NC1CC(C)CNC1=O
O=C(Cc1ccc(-c2ccncc2)cc1)Nc1ccc(S(=O)(=O)Nc2ccc(Cl)c(Cl)c2)cc1
CN(Cc1coc(-c2cccc3ccccc23)n1)c1ccccc1
COc1cc2c(cc1OC)C(Cc1ccc(Cl)o1)NCC2
Cc1ccccc1-c1nc2ccccc2c(=O)n1NC(=O)CNC(=O)c1ccc(Cl)cc1
CCCc1c(OCCCc2c[nH]cn2)ccc(C(C)=O)c1O
COc1cc2oc(=O)ccc2c(OC)c1-c1ccc(C(=O)O)cc1
CN1C2=C(CCCC1(C)C)CS(=O)(=O)c1ccc(Cl)cc12
CC1CC(=O)C2OC2(C)C(O)C2CCC(=O)C12C
Cc1nn(-c2cccc(Cl)c2)c2c1C(=O)CC(C)(C)C2
CC=C(C)C(=O)OC1CCC2(C)C3CC=C4C5OC(=O)C(OC(C)=O)(OC(C)=O)C5CCC4(C)C3C(CO)CC2C1(C)C
N#Cc1c(N)ncc2c1N=C(c1ccccc1)CC(C#N)C21CCCCC1
CN(C)CC1CC2c3ccccc3Cc3ccccc3N2O1
CC1(C)NC(=O)N(C(=O)CNc2ccccc2-c2cc(C(F)(F)F)cc(C(F)(F)F)c2)C1=O
Cc1ccccc1-c1ccc(N)c(NC(=O)c2ccc(CS(C)(=O)=O)cc2)c1
CC(CO)Nc1cccc2c1OC(C(=O)C1CC1)C(C)CN(CN(C)Cc1ccc(Oc3ccccc3)cc1)C2=O
CC(O)CC=CC=C(CCCCCCCc1cccnc1)C(=O)O
COCc1cn(Cc2cc(-c3ccc(F)cc3)cnc2N2CCC(c3ccccc3)CC2)nn1
Cn1nnc(-c2ccc3[nH]c(Nc4ccc(N5CCC(N)C5)nc4)nc3c2)n1
O=C(Nc1ccc(C(O)(C(F)(F)F)C(F)(F)F)cc1)Nc1cc(-c2ccccc2)on1
O=C(CC1CCCN1)Nc1ccc(C2CCCN2C(=O)C2CCCC2)cc1
O=C(O)CC(NC(=O)c1ccc2c(n1)CCC2)c1ccc2c(c1)OCO2
N#[N+][N-]C1(COP(=O)(O)O)OC(n2cnc3c(N)ncnc32)C(F)C1O
O=C(c1ccc2sccc2c1)c1ccc(-c2ccc(Cl)cc2Cl)[nH]1
C=Cc1c(C)c2cc3nc(c4c5[nH]c(cc6nc(cc1[nH]2)C(C)=C6CC)c(C)c5C(=O)OC4=O)C(CCC(=O)OC)C3C
CC(C(=O)N(C)Cc1nc(-c2ccc(C(F)(F)F)cc2)cs1)c1ccc(CN2CCN(C)CC2)cc1
C1CNCCC2(C1)CCN(CC1CC1)CC2
O=C(O)CCNC(=O)c1ccc(-c2ccc(C(F)(F)F)cc2)cn1
CCOc1ccc(CCNC(CC)C(=O)NC(=O)NCc2ccccc2)cc1OCC
CC(=O)OC1CC2(C)C(CCC3(C)C2CCC2C(OC(C)=O)CCC23C)C(C)(C)C1C(C)(O)CCCC(C)(C)O
CC(C)(CO)n1cnc(-c2ccnc(Nc3cc(C4CC4)c4[nH]c(C(=O)N5CCCC5CS(C)(=O)=O)cc4c3)n2)c1
CC(=O)N(c1ccccc1)c1cc(O)[nH]c(=O)n1
CC(=O)NCc1ccc(CN(C)C(=O)Nc2ccc(NC(C)=O)cc2)cc1
O=C1CN(Cc2ccccc2Cl)CCN1c1ccc(Cl)cc1
CCOC(=O)C1(C)CCCC2(C)C1CCC13CC(C)(CCC12)c1c3[nH]c2ccccc12
Cc1n(C)c2ccccc2[n+]1CC(=O)Nc1ccc(Cl)cc1C(=O)c1ccccc1
O=C(Nc1ccc2ccccc2c1)c1cccc(-n2cnnn2)c1
O=C(NC1CCc2ncnn2C1)c1ccc(-c2cnccn2)cc1
O=C(CCc1ccc(Br)cc1)c1ccc(OOc2ccc(OC(F)(F)F)cc2)cc1
Cc1ccc2[nH]c(-c3ccnc4ncn(CCCN)c(=O)c34)nc2c1
Nc1nc(Cl)nc2c1ccn2C1OC(CO)C(O)C1(F)F
c1ccc2sc(N3CCNCC3)nc2c1
CN1CCOCC1Cc1c[nH]c2ccccc12
CC(C)c1cc(N2C(=O)CSC2c2c(F)cccc2Cl)no1
Cc1ncc([N+](=O)[O-])n1CCCOC(=O)C(C)(C)C
CCOc1ccc2c(c1)C1(C(=O)N(C)C(=O)N(SC)C1=O)C(c1ccccc1)N(CC)C2
O=S(=O)(Nc1cccc(CSc2ccc3nnc(-c4cccc(CN5CCOCC5)c4)n3n2)c1)c1ccccc1
Cc1nnc2sc(-c3ccc(NC(=O)c4ccc[nH]4)cc3)nn12
CC(C)C1OC(n2cnc3c(N)nc(OCO)nc32)C(O)C1O
CC(=NNC(=O)c1cccs1)c1cccc(NC(=O)c2ccc([N+](=O)[O-])cc2)c1
COc1cc(Cl)c(Cl)cc1C(=O)NCCN1CCN(c2cccc(C(F)(F)F)c2)CC1
NC(CO)C(O)(Cn1nc2ccccc2n1)C(=O)O
CC(C)(C)c1cc[n+]([O-])c(C(CCCN)c2ccc(Oc3cccc(C(=O)O)c3)cc2)c1
CSc1ccccc1CO
CCOC(=O)N1CCC(C(=O)c2cc3c(-c4ccccc4)nn(C)c3s2)CC1
CC(NP(=O)(OOCc1ccccc1)Oc1ccccc1)C(=O)CC1([N-][N+]#N)OC(n2ccc(=O)[nH]c2=O)C(O)C1O
COc1ccccc1NCC(C)N1CCN(C(C)COc2ccc(Oc3ccccc3)cc2)CC1
O=C(CCCc1ccc(-c2ccccc2)cc1)C1CC(c2ccc(Br)cc2)CN1C(=O)N1Cc2ccccc2C1
CNc1cccc2c1S(=O)(=O)N=C(C1C(=O)c3ccccc3C(CCC(C)C)(NS(C)(=O)=O)C1=O)N2
CN(C)C
Cc1ccc(OCc2ccccc2)c(C(=S)N2CCOCC2)c1
COc1ccc(Cc2ccc3oc(=O)c(C(=O)NCCCN4CCOCC4)cc3c2)c(OC)c1
CC(Nc1ccc(S(N)(=O)=O)cc1)C(=O)OC(=O)C=Cc1ccc(C(=O)O)cc1
Cn1cc2c(nc(NCc3ccccc3F)n3nc(-c4ccco4)nc23)n1
Cc1c(C(=O)c2cnn3c2CSCC3)c2ccccc2n1CCN1CCOCC1
CN1CCN(c2cc3c(cn2)CCCC3=NNc2ncc3c(n2)OC(C)(C)C(CO)=C3)CC1
CCCCOC(=O)N1CCCCC1C#CCN1Cc2ccccc2C1=O
COc1ccccc1N1CCN(CC(O)CCCNC(=O)c2cn(CC(=O)O)c3ccccc3c2=O)CC1
CC(=O)C1=C(C#N)CC23CC2(C1=O)C1CC(OC(=O)NCCCCO)C3(C)C1(C)C
CC1CCC(=NNc2cccnc2)c2ncc(C(=O)O)c(=O)n21
Cn1nc2c(c1C1CCCNC1)-c1nc(Nc3cc(OC4CCNC4)c(Cl)cc3F)ncc1CC2
O=C(NC12CC3CC(CC(C3)C1)C2)N1CCCO1
CN(C)c1cccc(-c2ccc3ncnc(NCCN4CCOCC4)c3c2)c1
CC(=O)N1C(=O)C(=Cc2ccc(S(N)(=O)=O)cc2)CC1CC(C)N(C)C
Cc1ccccc1-c1nnc(CNC(=O)CCc2ccccc2)o1
CN(C)CCNC(=O)c1ccc2c(c1)CCN2Cc1ccccc1
N#Cc1ccc(-c2c[nH]cn2)cc1
CNCC1CN(c2c(F)cc3c(=O)c(C(=O)O)cn(-c4ncc(F)cc4F)c3c2F)CC1CN
Cc1cc(C(=O)OCC=CCOC(=O)c2cc(O)c(C(=O)c3c(O)cccc3C(=O)O)c(O)c2)ccc1O
COc1ccc(CCNCc2cc(C(=O)SCc3cccs3)no2)cc1
O=C(c1ccc(NNCCSc2ccc(Cl)cc2)cc1)S(=O)(=O)c1ccc(Br)s1
CN(Cc1cc2ccccc2[nH]1)C(=O)Nc1ccccc1F
N#Cc1ccc2[nH]cc(C3CCC(N4CCN(C(=O)c5ccccc5F)CC4)CC3)c2c1
O=C(O)CCC(=O)Nc1ccc(-c2csc3c(-c4ccc(F)cc4)cnc(NC(=O)Nc4ccccc4)c23)cc1
CC(C(=O)Nc1cccc(Br)c1)n1nc(-c2ccc(Cl)cc2)ccc1=O
Cc1ccc(Oc2ccc(C)nc2)c(Nc2ncc(C(F)(F)F)cc2Cl)c1
Cn1cc(C2CCCN2C(=O)c2ccncc2)cn1
CCOCC1=C(C(=O)N2CCN(CCCN3C(=O)c4ccccc4C3=O)CC2)C(c2ccc3c(c2)OCO3)NC(=O)N1
O=[SH]Oc1cccc(-c2cccc(-c3ccc(F)cc3)c2)c1
NC(=O)CC(NC(=O)c1cc2cc(C(F)(F)F)ccc2n1-c1ccccc1)C(N)=O
Nc1ncnc(Nc2ccncc2)c1Sc1ccc(C(F)(F)F)cc1
CCOC(CNc1nc2cc3nc(SC)sc3cc2c2nc(-c3ccco3)nn12)OCC
CCOC(=O)C(=O)C1=C(C)NC(=COCCNC(C)c2ccccc2)C(OC)C1c1ccnc2ccccc12
Cc1cc(C(=O)C(F)(F)F)ccc1CCn1ccnc1
COc1ccc(CNC(CCC(=O)O)C(=O)NC(=O)CCCOc2ccc3ccccc3c2)cc1
CCn1c(-c2ccc(C)cc2)cc(N)c(C#N)c1=O
COc1cc(C)c2nc([S+]([O-])CCCc3ccc(C)cc3)n(NC(=O)Cn3c4ccccc4c4ccccc43)c(=O)c2c1
O=C1C(=Cc2ccccc2O)Oc2cc(O)ccc21
Cc1ccc(-n2nc(C)c3c2C(=O)N(c2ccccc2)CC3)cc1
COc1ccc2nc(OC)c3c(C)nc(-c4ccccc4Cl)n3c2n1
Cc1cccc(C2NC(c3ccccc3)C(C)c3[nH][nH]c(=O)c32)c1
CCOOc1ccc(CC(CC=C(c2ccc(C(F)(F)F)cc2)c2ccc(C(F)(F)F)cc2)C(=O)O)cc1
Cc1cccc(F)c1Cn1c(C)nc2cc(C(=O)O)ccc21
NC(CC(=O)N1CCC2(CC1)CN(c1ccccc1)C(=O)O2)Cc1ccccc1F
CCOC(c1ccc(Cl)cc1)c1nc(-c2cc3ccccc3o2)cs1
O=C(NCCCn1ccnc1)C(=O)Nc1ccc2c(c1)OCO2
Oc1ccc(C2NCc3c2[nH]c2ccc(Cl)cc32)cc1
COc1ccc(C=Nn2c(-c3ccc(OC)c(OC)c3)nnc2[S+]([O-])Cc2ccc(Br)cc2)cc1
CCCNCC(O)C(O)C(O)C(O)C(O)CO
COc1ccc(Br)c(CCNS(=O)(=O)c2ccc3c(c2)NC(=O)CS3)c1
CC(C)CN1CCN(CC(O)COc2ccc(F)cc2)CC1
c1coc(CN2CCN(C(CCC3CCCCC3)c3cscn3)CC2)c1
CC(C)=C(C)CCC=CCC(C(=O)NC(=O)C(NC(=S)NN)C(C)C)P(=O)(O)O
CCC(C)C(N)C(=O)OCC1OC(n2cc(F)c(=O)[nH]c2=O)CC1O
O=C(O)CCc1sc(-c2ccccc2)cc1C1CCCCC1
CCc1ccc(-c2ccc(Cc3nc4ccc(C(=O)OC)cc4o3)cc2)cc1
CC(C)(C)OC(=O)NC1CC(NC(=O)OCc2ccc(NC(=N)N)cc2)CCC1Cl
C(=Nc1ccccc1)c1ccc(-c2ccc(C=Nc3ccccc3)cc2)cc1
CC(C)(C)c1ccc(CNc2ncc(C(N)=O)c(Nc3ccccc3)n2)cc1
Cc1ccc(CCNc2[nH]c3ccccc3c2[N+](=O)[O-])cc1
O=C1OC(c2ccc(O)cc2)C(c2cc(O)c(O)cc2O)=C1O
O=C(c1cc(N2CCCC2=O)ccc1Cl)C1CCCN1COC(F)(F)C(F)(F)F
COc1ccccc1-c1nnc(SCC(=O)c2cc(C)n(-c3ccccc3)c2C)n1C
CC(C)(Cc1ccccc1)NC(=O)CCCCC(=O)O
COc1ccc(C=C2C(=O)N(c3cc(Cl)ccc3C)c3ccccc32)cc1
COc1cccc(OC)c1CC1CCN(CC(O)COc2ccc(-c3nc(C)c(C)[nH]3)cc2)CC1
Cc1ccc2sc(NN=Cc3cccc(F)c3)nc2c1
COc1ccc(C2=NN(C(N)=O)C(c3ccccc3)O2)cc1
CNc1nc2ccc(-c3nnn4c(Cl)cccc34)cc2s1
CCN=C1SC(=Cc2ccc(O)c(OC)c2)C(=O)N1CC
COc1nc(NCC2CCCO2)c2nc(N(Cc3ccccc3)Cc3ccccc3)n(C)c2n1
CCOC(=O)C12CCCCN1C(c1ccccc1)C1C(=O)N(c3cccc(C)c3)C(=O)C12
CC1C2Cc3ccc(C(=O)NC4CNCC4(O)c4ccc(Cl)c(Cl)c4)cc3C1(C)CCN2C
CCCC(=O)C1=C(O)C(C(=O)OC)C(C)(C)CC1=N
N#Cc1ccccc1Oc1ccc(C(=O)NCc2ccccc2)cc1
COc1cc(NC(=O)Cn2nc(C3CCN(S(C)(=O)=O)CC3)ccc2=O)cc(OC)c1
COC(=O)CNc1nc(C)cc(C)n1
CCC(Sc1nc2c(c(NCc3ccccc3Br)n1)NC(=O)CN2)c1ccccc1
Cc1cn2c(n1)CN(Cc1ccc(-c3ccc(N4CCCC4)nn3)cc1)CC2
COc1cc2nc(-c3ccc(O)c(O)c3)c(-c3ccc(O)c(O)c3)n2cc1OC
O=C(Nc1ccc(-n2cccc2)cc1)NC1CCN(Cc2ccc3cc(F)ccc3c2)CC1
Cc1csc(=NN=Cc2cc3ccccc3nc2Cl)n1C
Cc1ccc2c(CN3CCCCC3)cc(=O)oc2c1C
Nc1cccc(N2CCc3oc(N)nc3C2)c1
COCc1c(C(=O)NCc2ccncc2)oc2ccccc12
CN1CCC23Cc4ccccc4CC2C1Cc1ccc(C(F)(F)F)cc13
CCN(CCCCOc1ccc2oc(-c3ccccc3)cc(=O)c2c1)Cc1ccccc1Cl
O=C(Nc1nc(-c2ccccc2)cs1)c1ccc2cc3n(c2n1)CCCNC3=O
CCC1OC(=O)C(C)CC(C)C(OOC2(C)CC(C)OC(OC)C2)C(C)(O)CC(C)CC(C)C(O)C1(C)O
Nc1ccc2c(c1)ncn2-c1ccc(OCCCCCCSCc2ccccc2)cc1
O=P(O)(O)CSc1cc[nH]c1
CCc1nnc2c3c(nccc13)C(O)=C(C)C2=O
CCN(CC)C(=O)c1ccccc1OC(=O)CNCC(O)c1ccccc1
CC1CCC2(O)Cc3c(ccc4c3CCC3C4(C)CCC4C(C)(C)CCCCC(O)C43C)C12C
CN(C)C=Nc1ccc(C(=O)Nc2nc(-c3cccc([N+](=O)[O-])c3)cs2)cc1
Cc1cccc(-c2cc(-c3ccncc3)nc(-n3cncn3)c2)n1
CC(C)CCC1CCCCN2C(CCC(C)C2c2ccccc2)C1
CCCCCCCCCCCc1c[nH]nc1C1=NCCN1
O=Cc1ccc(OC2C=CC(c3ccc(I)cc3)OC2CO)cc1
CN(COc1ccccc1)S(=O)(=O)c1cccc2c1CNCC2
COc1ccc(Nc2[nH]nc3c2C(=Cc2ccccc2)NC(=O)O3)cc1
COc1ccc(CNC(=O)c2c(O)c3ccccc3n(C)c2=O)cc1
CC(C)(C)OC(=O)n1cnc2c(Cl)nc(Cl)nc21
COc1ccc(Cl)cc1NC(=O)C1CCCO1
COc1ccccc1CNC(=O)c1csc(C2C3CCC(O3)C2Cc2ccccc2)n1
Cc1cn(C2C=CC(COP3(=O)OCc4cc(-c5cccnc5)ccc4O3)O2)c(=O)[nH]c1=O
Cc1cc(OC(=O)c2cnc3ccccc3c2)cc(O)c1C#N
COc1cc(NS(C)(=O)=O)ccc1Nc1c2cc(OC)c(OC)cc2nc2cc(OC)c(OC)cc12
CNC(=O)Nc1cn2cc(C#N)ccc2c1-c1cccnc1
CC(C)N1CC2(CCN(c3ccc(C(=O)O)cc3)C2=O)c2ccccc21
Cc1nnn(-c2ccc(S(N)(=O)=O)cc2)c1-c1ccc(F)cc1
COc1ccc(N(CC(O)Cn2c3ccccc3c3ccccc32)S(=O)(=O)c2ccc(OC)cc2)cc1
CC(C)CC(NC1CCOC1=O)C(O)CC(=O)NC(=O)C(NC(=O)C(NC(=O)C(C)NC(=O)Oc1ccccc1)C(C)C)C(C)C
O=c1c(O)c(-c2nnc(CCc3cc[nH]c3)o2)nc2ccccn12
O=[N+]([O-])c1cc(C(F)(F)F)c(Cl)cc1N=C1SCCS1
O=C(Nc1cccc(-c2ccc(-c3nc4ccccc4[nH]3)s2)c1)NC1CCOc2ccccc21
CC1(C(=O)O)C(CCc2ccccc2)N2C(=O)C(Cl)C2S1(=O)=O
Cn1cnc(S(=O)(=O)Nc2ccc3[nH]ccc3c2)c1
CCN(CC)C(=S)SC(=O)C(CO)OC
COC(=O)C1(C)CCCC(C)(C)O1
CC(CO)Nc1cccc2c1OC(C(=O)c1nc3ccccc3s1)C(C)CN(CN(C)Cc1ccccc1NC(=O)Cc1cccc3ccccc13)C2=O
COc1ccc(Oc2nc3ccccc3cc2-c2nnnn2C2CCC2)cc1OC
CC1=NN(c2ccc(N3CCOCC3)cc2)C(=O)C1=NNc1ccc(F)cc1
N=C(NOC(=O)COc1ccccc1)c1nnn[nH]1
COC(=O)NC(Cc1ccccc1)C(O)CN(CC(C)C)NC(=O)C(NC(=O)OC)C(C)(C)C
NC(=O)c1ccc(-c2noc(C3CCCN3)n2)cc1
Cc1cc(NCCN2CCNCC2)nc2cc3ccnc(N)c3cc12
CC(n1cc([N+](=O)[O-])nc1C#Cc1cccc2ccccc12)C(O)(Cn1ccnc1)c1ccc(F)cc1F
CC(C)(C)c1cc(OC2CCCN(c3ccncc3-c3cccc(Cl)c3)C2)n(-c2ccc(C(F)(F)F)cc2)n1
O=C(c1cc(Cl)cc(Cl)c1)N1CCc2nc(N3CCOCC3)ncc2C1
CC1=C(O)C(=O)C(C)(c2ccc(N=Cc3c(O)cc(-c4ccccc4)c4c(-c5c(C)cccc5C)cc(=O)oc34)cc2)O1
COc1cccc(-c2cnc(NCC3CCCN(CC4OCCc5c(OC)cccc54)C3)n2C)c1
COc1ccc(-c2ccc(-c3ccc(-c4nc5c(O)cccc5[nH]4)cc3)cc2)cc1
O=C(Cc1ccc(Cl)cc1)N1CCN(C2CC2)c2cc(Cl)cnc21
CC(CO)C1Oc2c(NCN(C)C(=O)Nc3ccc(F)cc3)cccc2C(=O)N(C(=O)NC2CCCCC2)CC1C
CC1COc2cc(N3CC(C[N-][N+]#N)OC3=O)ccc2N1C
O=c1[nH]c2ccccc2cc1-c1ccc(O)c(C(F)(F)F)c1
C=CC(=O)OCc1coc(-c2ccccc2)n1
Cc1cc(C)c(S(=O)(=O)NC(=O)CNCC2CCCO2)c(C)c1
COC(=O)C(C(=O)OC)C1=NN(C)C(=O)C1C=NNC(=O)c1ccncc1
COC(=O)c1ccc(C2C3=C(CCc4ccccc43)CCN2C(=O)NCc2ccccc2)cc1
O=C(O)c1cn(-c2cccc(CO)c2)c2nc(N3CC4CCCNC4C3)c(F)cc2c1=O
CSC(CCNC(=O)c1ccccc1C(=O)c1ccccc1C)C(=O)O
Cn1c(N)c2ncn(C3OC(CO)C(O)C3O)c2nc1=O
N=C(NO)N1CCc2ccccc2C1
C=CCn1c(Cc2cccs2)nnc1SC(=O)CNc1cc(C)on1
N#CC(=Cc1ccccc1)C(=O)c1cccs1
CCn1nc(C)c(NS(=O)(=O)c2ccc(C(=O)NCc3cccnc3)cc2)c1C
Cc1[nH]c(C)c(S(=O)(=O)Nc2ccc(F)c(F)c2)c1C(=O)C1CCN(Cc2ccccc2)CC1
O=C(Cc1ccccc1)c1cn(Cc2ccc(F)cc2)c2c(F)cccc12
CC(C)=CCCC(C)=C(C)CCCC=CCOC(=O)c1ccccc1
COC1CCc2c(ccc3c2C(=O)C2(CCN(C#CCC(C)(C)C)CC2)O3)C1
NC(=O)c1cccc2[nH]c(-c3ccc(OCCF)cc3)nc12
CC(C)(C)c1ccc(-c2ccc3sc4ccccc4c3c2)cc1
CN(C)CCCOc1cc(C#N)ccc1Cn1cncc1CC(=O)c1ccc(N(C)NCCc2ccc(S(N)(=O)=O)cc2)cc1
COc1ccc(NC(=O)CSc2nc(-c3ccccc3C)nc3c2c(=O)n(C)c(=O)n3C)c(OC)c1
Nc1ncnc2nc(N3CCC(Oc4ccccc4)CC3)c(-c3ccccc3)cc12
Cn1nccc1-c1ccccc1Oc1ccc(S(=O)(=O)Nc2nccs2)cc1C#N
Clc1cccc(-c2cn3cc(Cc4ccccc4)sc3n2)c1
CCNc1cccc(C(=O)Nc2cccc(-c3nc4ccccc4s3)c2)c1
Cc1cc(NC(=N)N)ccc1-c1ccc(C(=N)N)cc1
CC(C)=CCCC(C)=CCCc1ccoc1
OCC(NOc1cccc(CCCc2ccccc2)c1)c1ccccc1
CCOc1ccc(C(=O)NCC2(N3CCOCC3)CCCCC2)c(OCC)c1
Cn1ncc2c(NCCNCCOc3ccccc3)nc(-c3ccccc3)nc21
CC(C)CN(C(=N)Nc1ccc(-c2ccnc3cc(ccc2F)C2=CN(CCCC2)N=N3)nc1)c1cccc(C(F)(F)F)c1
Cc1ccc(NC(=O)c2cccc(-n3cc(-c4cnc5[nH]c6ccccc6c5c4)nn3)c2)cc1
O=c1c(=Cc2cc(Br)ccc2O)sc2nncn12
CC1CCC2C(C)C(CC(COC3OC4OC5(C)CCC6C(C)CCC(C3C)C46OO5)CC3OC4OC5(C)CCC6C(C)CCC(C3C)C46OO5)OC3OC4(C)CCC1C32OO4
Cc1nc2ccccc2n2c[n+](Cc3ccccc3)cc12
CNC(=O)Nc1ncnc2c1ncn2C1OC(Cc2ccc(O)cn2)C(O)C1O
CC12C=CC3(CC1)OOC(=O)C3(C)C2
COCCNC(=S)N(C)CCc1c(C)[nH]c2ccc(OC)cc12
c1cnc2[nH]cc(CNC3=NCCC3)c2c1
Cc1nsc(NC2=NCCC2)c1C#N
CCOC(=O)c1ccn2c(=O)c3c(nc2n1)-c1ccccc1CC3
N=C(N)NCCCC(NC(=O)C(Cc1c[nH]c2ccccc12)NC(=O)C(Cc1ccc(F)cc1)NCCc1cccs1)C(=O)NC(=O)Cc1ccccc1
N#Cc1ccc(Nc2nc(NCCNc3ccnc4cc(Cl)ccc34)nc(N3CCOCC3)n2)cc1
COc1ccc(C(=O)OCCN2CCC(=O)N(CCc3ccccn3)CC2)cc1
COc1ccc(-c2ccc(C=NNC(=S)Nc3ccccc3)o2)cc1
C=C(C)C1CCC2(C(=O)OC3OC(CO)C(O)C(O)C3O)CCC3(C)C(CCC4C5(C)CC(c6nn[nH]n6)C(C)(C)C5CCC43C)C12
CCN(CC)CC(C)N=C(N)Cc1ccc(O)cc1
O=C(Nc1cccc(OCc2ccccn2)c1)N1CCN(Cc2cccc(Cl)c2)CC1
CNC(=O)C=C1C(=O)N(C)c2c(F)ccc(F)c21
COc1ccc(C(=O)COC(=O)c2ccccc2OCc2c(C)noc2C)cc1
COc1cc(C2c3cc4c(cc3C(Nc3ccc(O)cc3)C3COC(=O)C23)OCO4)cc(OC)c1O
COc1cc2nc(=S)n(Cc3ccc(C(=O)NCc4ccccc4)cc3)c(O)c2cc1OC
COc1ccc(CC2OC(=O)c3c2cnn3Cc2ccccn2)c(OC)c1OC
O=C(Cc1oc2ncnc(Oc3ccc(NN4CCOCC4)cc3)c2c1Br)c1cccn(-c2ccc(F)cc2)c1=O
Cc1cc(Cl)cc(C(=O)C(=O)c2scnc2C)c1NNc1ccc(Cl)nc1
CCOC(=O)Cn1nc(C)c2c(C)n(-c3cccc(C)c3)nc2c1=O
CC1(C)CCc2c(ccc3oc4c5cc(Br)ccc5oc(=O)c4c23)O1
O=C1Nc2ccc(NC(=O)c3c(-c4ccc(Cl)cc4)noc3C3CC3)cc2C2(CCNCC2)N1
CC(C)CN(Cc1ccc(-c2ccccc2-c2nn[nH]n2)cc1)c1cc2c(c(C(N)=O)c1)OCCO2
CCOc1ccc(C=C2C(=O)NC(=S)N(CCNC(=S)C(C)(C)C)C2=O)cc1
CCS(=O)(=O)Nc1cccc(Nc2ncc3cnn(C4CCCCCC4C)c3n2)c1
COc1cc(-c2noc(COc3ccccc3)n2)cc(OC)c1OC
CCC(C)C1(C(=O)Nc2c(C)noc2C)CC(c2cccc(C(F)(F)F)c2)=NO1
CC(C)C(C(=O)N1CCC2(O)CCNCC1C2)c1ccc(Cl)cc1
CC(=O)OC1CCC(OC(C)=O)C(OC(C)=O)C1
Cc1cn2c(-c3cn[nH]c3)cnc2c(Nc2cc(CN(C)CCO)ns2)n1
Cc1ccc(CC(=O)NC(C)c2ccc(S(N)(=O)=O)cc2)cc1
O=C(Nc1ccccc1N1CCCC1)c1ccc2occc2c1
CC(C)=CC(N)c1c(-c2ccc(F)cc2)sc2c1C(=O)NC(CO)C2
CC(C)CCOC(=O)CCCC=CCC=CCC=CCCCCc1ccccc1
O=[N+]([O-])c1ccc(-c2nc(-c3cccnc3)no2)cc1-n1ccnc1
O=S(=O)(N=S(NCCNc1ccn2nc(-c3ccccc3)cc2n1)N1CCOCC1)N1CCOCC1
Cc1nnc(SOc2ccc(C=NNC(=O)CC(=O)CNc3cc(C(F)(F)F)ccc3Cl)cc2Cl)s1
COc1ccc(N2CCN(CCCCCOc3cc(Cl)ccc3Br)CC2)c(OC)c1
c1ccc(Oc2ccc(Nc3ncnc4nc(-c5ccc(CN6CCOCC6)cc5)sc34)cc2)cc1
O=C(NCc1ncccc1O)c1ccc(N2CCC3(CC2)CC(C(=O)O)c2ccccc23)nc1
CC(C)=CCCP(=O)(O)C(N)P(=O)(O)O
CCOC(=O)c1coc(N=C(N)Nc2nccs2)c1
NC(CC(=O)N1CCSC1CNS(=O)(=O)Cc1ccccc1)Cc1cc(F)c(F)cc1F
COc1cc2c(cc1OC)C(Cc1ccccc1)N(C(=O)CC(C)C)CC2
CN(C)S(=O)(=O)N1CCN(c2nc3cc(F)ccc3o2)CC1
O=C(O)C=Cc1cccc(Br)c1
CONc1ccc(N2CCC(C(=O)c3ccc(Cn4ccc5ccccc54)s3)C2)c(Cl)c1
COc1ccc(CN2C(=O)C(N3CCCCC3)CC(C(=O)C(=O)CNCCc3ccccn3)=C2C)cc1
CN(C(=O)COc1ccc2ccccc2c1Br)c1ccccc1
COc1ccc(CCc2ccc(OC3C=C(c4ccccc4)CC(c4ccc([N+](=O)[O-])cc4)N3)cc2)cc1
COC(=O)c1cc(OC)c2c(c1-c1c(CO)cc(OC)c3c1OCO3)OCO2
Cn1ncc2c(NCc3cccnc3)nc(-c3ccccn3)nc21
COc1ccc(C(=O)Nc2nc3[nH]c4ccccc4c(=O)n3n2)cc1
C=C1CCC2C(C)(CCC34CC(Cl)C3(OC(=O)C=Cc3ccccc3)O4)CCCC2(C)C1C(=O)OC
CC(=O)c1ccc(N2CCOCC2)cc1
CC(C)CN(Cc1cc2cc(C(F)(F)F)ccc2s1)C(=O)c1cc(Cl)cc(Cl)c1O
Cn1c(-c2ccc(C(=O)N3CCCC3)cc2)nnc1C1(c2ccc(Cl)cc2)CCC1
N#Cc1ccc(-c2nccn2CN2CCC(C(=O)CCc3ccncc3)C2)c(F)c1
CNc1nc(N=Cc2ccc(O)cc2O)nc(NCC2CCCCC2)n1
CCn1cc(C(=O)O)c(=O)c2cc(F)c(N3CC[N+](C)(C(=O)c4ccco4)CC3)cc21
CC(=O)OC1C(Cc2ccccc2)C2OC1(N=O)c1cccc3c1C2(C(O)C(O)C1(C(=O)O)CC1C)CC(N)C3
O=C(CNCCc1nc(-c2ccc(Cl)cc2)cs1)Oc1ccc2c(c1)OCO2
COc1ccccc1C1(NC(=O)Nc2cc(Cl)ccc2O)CCCCC1
COc1ccc(C#N)cc1-n1c(C)ccc1-c1cc(Cl)ccc1OCC(=O)O
C=C(c1ccc(C#N)cc1)n1ccnc1
O=C(CN1CCN(CCC#Cc2ccc3[nH]c(=O)[nH]c3c2)CC1)c1ccccc1
CC(=O)NC1=C(Nc2ccccc2)C(=O)c2ccccc2C1=O
COc1cc(CNC(=S)Nc2ccc(SC(F)F)cc2)cc(OC)c1OC
CC(=O)OC1CCC2(C)C(CC(OC(=O)c3ccccc3)C34CC(=O)OC(c5ccoc5)C23O4)C1(C)C
C=C1C(O)C(COP(=O)(O)OP(=O)(O)OP(=O)(O)O)OC1n1ccc(N)nc1=O
COc1ccc(C=NNC(=O)c2cccc3ccccc23)cc1
Nc1ccc(-c2nc3ccccc3s2)cc1[N+](=O)[O-]
CC(C)(C)OC(=O)N1CCN(c2ccc(NC(=O)c3cccc(Cl)c3)cn2)CC1
COC(=O)c1cc2c([nH]c3ccccc32)c(-c2ccc(Cl)cc2)n1
CC(=O)OCOC1OC(C2C(C)OC(OC(C)=O)C(O)C2O)C(O)C(Oc2c(-c3ccc(O)c(O)c3)oc3cc(O)cc(O)c3c2=O)C1O
Cc1ccsc1CN(Cc1ccc(Cl)s1)C(=O)CN1CCCCC1
CC1(C)N=C(N)N=C(N)N1c1cc(Cl)cc(CCOc2ccccc2)c1Cl
Cc1ccc([P+](Cc2ccc(C(=O)c3ccccc3)cc2)(c2ccc(C)cc2)c2ccc(C)cc2)cc1
O=C(O)N1CC(Cc2cc(-c3cccnc3)no2)C1
Cc1ccc(SCc2cc(=O)n3nc(-c4cccc(C)n4)sc3n2)cc1
Cc1occc1C(=O)N1CCN(C(=O)c2ccco2)CC1
Cc1occc1-c1nnc(SCC(=O)Nc2ccccc2C(F)(F)F)n1C
Cc1nc2ccc(S(=O)(=O)NC(=O)CN3CCCCC3)cc2s1
CN(C)S(=O)(=O)c1cccc(NC(=O)COC(=O)c2ccc(OC(F)F)cc2)c1
CC1(CC(Cl)C(=O)O)CCN(Oc2ccc3c(c2)C(O)(C(F)(F)F)c2ccccc2-3)C1
CN(C)CCCOc1ccc(C(=O)c2ccc(C(C)(C)CCN(C)C)cc2)cc1
NC(=O)N1CCC(C(=O)c2ccccn2)CC1
CC=C(C)C(=O)OC1(O)CC2(CC1C)OC13OC4(CC1C2C)C(OC(=O)CC)CC(C)=CC4C3COC
CN(C)CCNCc1ccc(CCCCCCCCCCCC(=O)NO)c2c1Cc1cccc(C(=O)N(C)C)c1O2
Cc1ccccc1NC(=O)c1cccc2c(=O)c(C)c(-c3ccccc3Cl)oc12
CC1=Nc2ccc(Cl)cc2C(c2ccc(C)cc2)N1CCN1CCN(C)CC1
COc1cc(CCc2c(OS(=O)(=O)c3ccccc3)c3cc(Cl)cc(Cl)c3n2C)cc(OC)c1OC
CC(C)c1cc(-c2cc3ncccc3c(NCc3ccco3)n2)c(O)cc1O
NC(=O)c1ncn(C2OC(CO)C(O)C2O)n1
Nc1cnn(CN2CCOC3(CCN(Cc4ccc(Cl)o4)CC3)C2)c(=O)n1
COC(=O)COc1cc2c3c(c1OC)-c1c(cc(OC4OC(OC)C(OC5OC(CO)C(O)C(O)C5O)C(O)C4OC)c(OC)c1OC)CC3N(C)CC2
COCCNC(=O)N1CCC(C(=O)c2cc(C)oc2C)CC1
O=C1NCCN1C1CCN(CCCOc2ccc(-c3ccc(-c4nc5cc(C(F)(F)F)ccc5[nH]4)cc3)cc2)C1
O=C(NC1CCNCC1)c1cnc2ccccc2c1
COP(=O)(O)OC1C(O)C(O)C(OP(=O)(O)O)C(O)C1OP(=O)(O)O
CCN1CCc2cccc3c2C1Cc1ccccc1-3
N#CCCN(CC(=O)NC(=O)c1ccccc1F)c1ccccc1
Cc1ccc(Sc2ccc(O)c(C(=O)NO)c2)cc1F
COC(=O)c1ccccc1NC(=O)c1ccc(C)c(NC2=NC3CS(=O)(=O)CC3S2)c1
CCOc1ccccc1NCC(=O)Sc1nc(-c2ccccc2)nc2cc(=O)[nH]n12
CCCCCCCCCC=CCCCCC[N+]1=CC(C=NO)C(CC)C1
Cc1[nH]n(-c2ccc(F)cc2)c(=O)c1NC(=O)CCO
CCOC(=O)c1cn(CC)c2c(C)c(COc3cccc(C)c3)sc2c1=O
COC1=C(OC)C(=O)C(NCCN2CCN(C)CC2)=CC1=O
COc1cc(NC(CC(C)C)C(=O)NC(=O)OC(C)(C)C)ncn1
CCCN(CC1CC1)C1CCCC1NC(=O)C=Cc1cc(F)cc(F)c1
CCCCc1nc(Cl)c(C(=O)OC)n1Cc1ccc(-c2ccccc2-c2nn[nH]n2)cc1
CCCC(=O)C(CC(C)C)C1NC(=O)C(C(=O)NNC(C)=O)CCCNC(=O)CCC(NNCCCN=C(N)N(C)C)NC1=O
Cc1c(OC(=O)C23CC4CC(CC(C4)C2)C3)ccc2nc3scc(CN4CCCCC4)c3n12
Cc1cc(NCC(=O)OC(=O)C=Cc2cccs2)no1
OC1C(O)C(O)C(O)C(O)C1O
N=C(N)NN=Cc1ccc2ccccc2n1
CC(=O)OC1CC2CCC13C1CCC4=CC(=O)CCC4(C)C1CC(O)C23C
O=C1NC(=O)C(c2cccnc2)C1=O
COc1ccc2c(c1)c(C=CC(=O)NO)cn2COC(=O)C1CCCCC1
COc1cc(C2Oc3cc(O)c4c(oc5c(CN6CCOCC6)c(O)c(OC)c(O)c54)c3C2=O)cc(OC)c1O
COc1cc(C=O)ccc1Oc1nc(Nc2ccc(C#N)cc2)c2ccccc2n1
C#Cc1cccc(N2CCN=C2c2ccccc2F)c1
COc1ccccc1N1CCN(c2c(Cl)cncc2C#N)CC1
CCNS(=O)(=O)c1ccc2c3c(cccc13)C(=O)N2
Cc1ccc2c(CNCc3ccccc3)cc(=O)oc2c1
C=CCn1c(=S)n(-c2ccc(C)cc2)c2cc(N3CCNC(C)C3)c([N+](=O)[O-])cc21
Cc1cc(C=CC(=O)O)c(C)n1-c1cc(C(=O)O)cc(-c2cc(C(C)C)c(O)c(C(C)C)c2)c1
CC(CO)C1OCc2ccccc2-c2c(n(C)c3ccccc23)C(=O)N(CN(C)C(=O)Nc2ccc(C(F)(F)F)cc2)CC1C
O=C(C1=NOC2(CCN(NCc3ccccc3)CC2)C1)S(=O)(=O)Cc1ccccc1
CCSC1=Nc2ccccc2C2=NC(C(=O)CN(CC)CC)C(=O)N12
CCCCCc1ccc(-c2ccoc2)cc1
COC(=O)CC(=O)OC1C(C)=CC23C(=O)C(C=C(CO)C(O)C12O)C1C(CC3C)C1(C)C
CCC(CC(C)=Cc1ccccc1)=NOCC1CCCCC1
c1ccc(OCC2OCCN2c2ccnc(-n3cnc4ccccc43)n2)cc1
Fc1ccccc1-c1nnc(SCCOc2ccc(C(F)(F)F)cc2)n1Cc1ccco1
CS(=O)(=O)CCNC(=O)Nc1cc(C2CC2)[nH]n1
NC1CN(c2cc(N3CCOCC3CO)c3ccc(-c4ccc(C(F)(F)F)c(F)c4)nc3n2)CC1c1cc(F)c(F)cc1F
CC1=C(C=CCN(C)C)C(C)(C)CCC1
CCCCN(CCCC)Cc1coc(-c2cccc3ccccc23)n1
O=C(Nc1ccc(Cl)c(-c2nc3ccccc3s2)c1)c1ccc(F)cc1
CCCS(=O)(=O)c1ccc(ON2CCN(CCO)CC2)c(-c2nc(=O)c3nc4cc(C)c(C)cc4c(C(F)(F)F)c3[nH]2)c1
Cc1cccc(N2CC(C(=O)NC(Cc3ccccc3)C(=O)NCC3CCCO3)CC2=O)c1
COc1nn(-c2ccccc2CCO)c2ccccc12
CC12CCC(O)C=C1CCC1C2CCC2(C)C(=CC=O)CCC12
COc1ccc(Nc2cc(-c3cccc(C(=O)Nc4ccc(C)cc4)c3)ncn2)cc1
OC(CCOc1ccccc1Cl)CN1CCN(c2ccccc2)CC1
NC(CSCc1ccc(C(=O)O)cc1F)C(=O)O
O=C(O)CCC(=O)N(NC(=O)c1c(O)nc(O)[nH]c1=O)c1ccc(Cl)cc1Cl
CC(C)C(NC(=O)C1CCCCC1C(=O)NC(=O)C(Cc1ccccc1)NC(C(=O)C1CCCN1C(=O)O)C(C)C)C(N)=O
COCc1cc(C2=C(C(=O)Oc3ccc4ccccc4c3)C3CCC(C2)N3C(=O)C2CC2)ccc1F
CCc1ncnc(NCc2cccs2)c1Cl
COc1ccc(NC(=O)C(=O)Nc2ccccc2C(F)(F)F)cc1OC
NS(=O)(=O)c1ccc(CCNCc2csc(C(=O)N3CCc4ccccc4C3)c2Cl)cc1
CC1C2CC(=Nc3cc(O)ccc3N1C(N)=O)N(C)c1ccccc12
COc1ccc(-c2cn[nH]c2-c2ccc3c(c2)N(S(C)(=O)=O)CCN3CCN2CCCC2)cc1
COCc1nc2ccccc2n1CCNC(=O)c1cc(C)nc2c(C)cccc12
CCc1ccc(-c2cc(=O)c3cc(O)c(O)cc3o2)cc1
CSc1ccc2c(c1)C(=c1sc(=Cc3ccc4c(c3)OCCO4)c(=O)n1CCN1CCOCC1)C(=O)N2
COc1cc(NC(=O)c2ccc(N3CCCC3=O)cc2)cc(OC)c1OC
Fc1c(F)c(F)c(C=Cc2cccnc2)c(F)c1F
NS(=O)(=O)c1nnc(NC(=O)Cc2cccc([N+](=O)[O-])c2)s1
CC1(C)CC(=O)C2=C(C1)OC(=N)C(C#N)C2c1cc2ccccc2nc1O
COC1(c2ccc(-c3ccc(OC(F)(F)F)cc3)cc2)C=CC(n2ccc(N)nc2=O)C1
CCCCn1c(N)c(N(CCOC)C(=O)c2ccc3c(c2)NC(=O)C(C)S3)c(=O)[nH]c1=O
NC1=NC(CCc2ccccc2)CO1
NC(=O)c1cccc(-c2cc3c(cc2F)c(=O)c2c(=O)[nH]sc2n3C2CC2)c1
Nn1c(CN2N=C(c3ccccc3)CO2)nnc1C[S+]([O-])c1ccc([N+](=O)[O-])cc1
CC(C)CN1CCN(Cc2cn(-c3ccncc3)c(-c3ccc(F)cc3)n2)C(C)C1
COc1cc(CNCCc2ccc(C)cc2)ccc1OCc1ccccc1
CC1=C(O)C(=O)C=C(NCCc2ccccc2)C1=O
COc1cc(O)c2c(=O)cc(-c3cc(O)c(OC)c(OC)c3)oc2c1
CC12CC3(CC(=O)C1=CCC1C2CCC2(C)C(O)C=CC12)Cc1cc(C#N)ccc1O3
O=C(CCCCC(=O)N1CCN(Cc2ccc3c(c2)OCO3)CC1)Nc1ccc(Cl)cc1
Cc1ccccc1C(=O)OCC1(CO)CC(=Cc2ccccc2)C(=O)O1
COc1cccc(CNC(=O)COC(=O)Cc2c[nH]c3ccccc23)c1
Cc1cc(NC2CCC(O)CC2)nc(-c2ccc(Br)cc2)n1
O=C(CSc1nnnn1-c1ccccc1F)NCc1ccccc1
CC(C)N1CC(C(=O)N2CC=C(c3cc4ccc(N5CCCC5)cc4s3)CC2)N(Cc2cncn2Cc2ccc(-c3ccccc3)cc2)C1=O
CC1=C(C)c2c(-c3ccccc3)c(N3CCN(C)CC3)nn2C1=O
COc1ccc(C=CC(=O)c2ccc(OC(=O)C(C)C)cc2)cc1
Cn1nc2ccccc2c1NC(=O)CCNC(=O)NCc1cccs1
COC(=O)C1C(c2ccc(OCc3ccccc3)c(OC)c2)CC2CCC1N2C
O=C(NC(=O)c1cc(-c2ccccc2)cs1)c1cccc(CNCCc2ccccn2)c1
COc1ccc2ccn(-c3ccc([N+](=O)[O-])cc3)c(=O)c2c1OC
Cc1ccc(-c2nn3c(-c4ccc(-c5ccccc5)nc4)nnc3s2)cc1
NC(=O)C(Cc1c[nH]cn1)NC(=O)C1CCN(c2nc(-c3ccccc3)cs2)CC1
CCCCNC1(C)COc2ccc(-c3c(N)nc(N)nc3CN3CCOCC3)cc2C1
COc1cccc(OC(=O)CN(Cc2cccnc2)Cc2cc3ccccc3cc2OC)c1
Cc1onc(-c2ccccc2)c1CC(=O)c1ccc(ONC(C)C)nc1
c1cnc2cc3cn[nH]c3cc2c1
CN1CCN(Oc2ccc(-c3cc(C=O)nc4c3c(=O)n(C)c(=O)n4C)cc2)CC1
NC(CCc1ccccc1)(c1ccc(C(F)(F)F)cc1)C1CC1C(=O)O
CCC(C)C1CCN(NC(=O)NC2CCSC2)C1
Cc1cc(C(=O)OC(=O)C(C)N2CCCC2)c(C)o1
Cn1cc(-c2nc3ccc(Cl)cc3nc2C(F)(F)F)c([N+](=O)[O-])c1
Cc1ccc(-c2cc3c(cc2[N+](=O)[O-])[nH]c(=O)c2snnc23)cc1
Cc1ccc(NC(=O)c2sccc2C)c(C(=O)Nc2ccc(Cl)cc2)c1
CCc1cc(N(C)Cc2nnnn2C(C)C)c2cnn(C)c2n1
COC(=O)C12CCC(C)C(C)C1C1=CCC3C4(C)CC(O)C(O)C(C)(C)C4CCC3(C)C1(C)CC2
Cc1ccc(-c2nc(C(N)=O)c3[nH]c(=O)n(-c4ccc(C)cc4)c3n2)cc1
CCOC(=O)c1c(NC=CC(=O)C(C#N)C(=O)OCC)sc2c1CCCC2
COC(=O)C=Cc1ccc2c(c1)c1ccccc1n2C(C(=O)OC)C(=O)OC
CCOc1ccccc1C=NN(C(C)=O)C(SC)c1ccnn1C(C)C
Clc1ccc(-c2ccc(C=Cc3nc4cnccc4[nH]3)o2)cc1Cl
COc1ccc(C(CNC(=O)c2ccco2)N2CCC(C)CC2)cc1
Cc1cc(C)c(CN2CC(C)C(C(=O)O)C2)c(=O)[nH]1
COc1ccc(N2C(=NC(=O)CCc3ccccc3)SC3CS(=O)(=O)CC32)cc1
COc1ccc(C(=NC2CC(=O)Nc3c2cnn3-c2ccc(F)cc2)c2ccccc2Cl)cc1
O=C(O)COc1cccc(CCCCCOc2ccc(C(=O)O)cc2)c1
CCCCCCCCCCCCCCCCCCCCc1[nH]c(=O)c(CO)c(CCCCCCCC)c1C
CC(C)(C)c1cc(NC(=O)Nc2ccc(-c3nc(N4CC5CCC(C4)O5)c4cnn(C(C)(C)C)c4n3)cc2)no1
Cc1cccc(-c2ccc(C(=O)CC(C)C)cc2)n1
COc1ccccc1C(=O)Nc1nc2ccccc2n1CCN1CCCC1
O=C(CNCCc1c[nH]c2ccccc12)NC(=O)c1ccc(NC(Cc2ccccc2)C(=O)NC(=O)c2ccccc2C(=O)O)cc1
OCC1OC(c2ccccc2)C=CC1n1cncn1
CC(=O)CC(CC1CCCN1C(=O)C(CO)C(N)=O)NCC(=O)NCCNC(=O)C(C)NCC(=O)NC(C)=O
CSc1ccc(NC(=N)Nc2nc(-c3ccc(C(C)(C)C)cc3)cs2)cc1
O=C(C(=O)c1ccc([N+](=O)[O-])cc1)C(=Cc1ccc(F)cc1)NN1CCCCC1
O=c1cc(-c2ccccc2)[nH]c2ccc(Cl)cc12
COCCC(C)NC(=O)c1ccc2c(c1)sc1nc(-c3ccccc3OC)cn12
Cc1ccccc1-n1cnc2c(-c3ccccc3)ncnc21
Cc1cccc2c1C(=O)N(C(c1cccnc1)C1(C#N)CCCC1)C2
O=C(NC(=O)C(Cc1ccccc1)NC1C(=O)NC1C1CCOCC1)OCc1ccccc1
COCCn1c(=N)c(C(=O)NC2CCCC2)c(-c2cc(-c3cccs3)no2)n(Cc2ccco2)c1=O
COc1ccc2c(c1)C(=C1SC(=S)N(CC(=O)O)C1=O)C(=O)N2
Cc1ccc(-c2cc(C(F)(F)F)n3ncc(C(=O)N4CC(C)OC(C)C4)c3n2)cc1
CC1(C)C(=O)Nc2ccccc2N1S(=O)(=O)c1ccc(C(F)(F)F)cc1
CN(C(=O)CCCOc1ccc2c(c1)CN1CCCC1=N2)C1CCCCC1
COc1ccc(-c2cc(=O)nc(N)[nH]2)cc1
CC(C)CC(=O)S(=O)(=O)c1ccc(NNc2cc(C(C)C)nn2-c2ccccc2)cc1
Cc1ccc(Oc2cccc(C(F)(F)F)c2)c(NC(=O)c2cnc(N3CCOCC3)c3ccccc23)c1
COc1ccc(Cl)cc1Oc1ccccc1CNc1ccncc1Cl
COc1ccc(C2C[N+]3(CCCC3)CC2CO)cc1
Cc1cc(CC2CC(OC(=O)c3cc(O)c(O)c(O)c3)OC(O)C2O)c(O)c(C(CC2=CC(O)=CC(=O)C2=O)C(=O)OC(=O)c2cc(O)c(O)c(O)c2)c1
Cc1cnc(NC(=O)c2ccccc2[N+](=O)[O-])s1
C=CC(=O)Nc1ccc2ncnc(Nc3cccc(Br)c3)c2c1
COc1ccc(CCNCC(=O)Sc2nc3sc4c(c3c(=O)n2-c2ccc(C)cc2)CCCC4)cc1
Cc1ccc(-n2nc(C(C)(C)C)cc2NC(=O)Nc2ccc(-c3ccnc4[nH]ncc34)cc2)cc1
c1ccc2c(c1)N=C1CCCCCC13C2=Nc1ccccc13
O=C(Cc1nc2ccccc2[nH]c1=O)NCC1CCCO1
CCOC(=O)c1cc2c3ccncc3n(CC)c2cn1
CC1(C)Oc2ccc(NC(=N)N)cc2C(N(Cc2ccccc2)c2ccccc2)C1O
CCc1c(O)cc(C)c2c1CCC(CCN(C)C)(c1ccccc1)C2
COc1ccc(CCNC(=O)c2cc(-c3ccc(Cl)cc3Cl)cnc2-c2cncnc2)c(OC)c1
O=C1c2ccccc2C(=O)N1CCN1CCN(Cc2cccc(Cl)c2)CC1
CC12CC(CCCC(=O)Nc3cccc(S(=O)(=O)O)c3)C3C(CCC4(C)C3CCC43CCC(=O)O3)C1CCC2=O
O=C(NN=Cc1cc2cccc(OP(=O)(O)O)c2o1)c1ccc(C(F)(F)F)cc1
O=C(c1cccs1)N1CCN(C(=O)c2ccccc2Cl)CC1
Cc1c(C(=O)OC(=O)C(C)NC(N)=O)oc2ccccc12
CCCc1c(Cc2ccc(-c3ccccc3-c3noc(=O)[nH]3)cc2)c(=O)n(C2CCC(OCCOC)CC2)c2ncnn12
O=c1[nH]c2cc(F)ccc2n1CCN1CCN(C2c3ccc(Cl)cc3CCc3cc(Br)cnc32)CC1
COc1ccc(CN2CCN(c3ccc([N+](=O)[O-])cc3)CC2)cc1
CC(C)(N[S+]([O-])c1ccc(OC(F)(F)F)cc1)c1ccccc1
C#CCCNC(=O)NS(=O)(=O)c1ccc2c(c1)CCO2
CN(C)c1nc(NCc2ccc(S(N)(=O)=O)cc2)nc2ccccc12
CN(C(=O)Nc1cc(Cl)cc(-c2cnc3[nH]ccc3n2)c1)C1CCN(c2ccc(OC(F)(F)F)cc2)CC1
COc1ccc(C(=O)COS(=O)(=O)c2cccc(C(=O)N3CCCCCC3)c2)cc1
CSCCC1NC(=O)c2coc(n2)-c2coc(n2)-c2coc(n2)C(C)NC(=O)C2CC(O2)C(Cc2ccccc2)OC(=O)C2CC=CCN2C1=O
CCCNS(=O)(=O)c1ccc(OC(F)(F)F)c(C(=O)Nc2ncc(Cc3ccccc3)s2)c1
CC(C)CC(CC(=O)NO)C(=O)NC(Cc1c[nH]c2ccccc12)C(N)=O
Cc1ccccc1CSc1nccn2c(-c3ccc(C(F)(F)F)cc3)cnc12
C=C(CCC(C)C1CCC2C3CC=C4CC(O)CCC4(C)C3CCC12C)C(C)C
O=P(O)(O)C(c1ccc(O)cc1)c1cc(C=Cc2ccccc2)cc(-c2cc(O)cc3ccccc23)c1O
CCN(C(=O)CS(=O)(=O)c1ccc(NN(C)C)cc1)c1ccc(OCC(=O)NCc2ccc(Cl)cc2)cc1
COCCOCCNc1nc(Nc2ccc(OC(C)C)cc2)nc(NC(C)C)n1
COc1ccc(NC(=O)C(C#N)=Cc2cc(OC)c(OC)c(OC)c2)cc1
COOc1ccc(C(=O)CCc2ccccc2)cc1
CCC(C)C1OC2(C=CC1C)CC1CC(CC=C(C)C(OC3CC(OOC)CC(C)O3)C(C)C=CC=C3COC4C(O)C(C)=CC(C(=O)O1)C34O)O2
Cc1cnc(S(=O)(=O)N2CCc3c(c(NCc4ccsc4)nc4cc(-c5cncnc5)nn34)C2)cn1
COc1cc(O)c2c(c1)C(=O)c1c(ccc(OC)c1O)C2=O
Clc1ccc(Sc2nnc(Nc3ccccc3)s2)cc1
CCCNS(=O)(=O)c1cccc(-c2ccc(Cl)c(Cl)c2)c1OC
CC(=O)OOCC1CCC(C)(O)C23CC(C(OC(C)=O)C(OC(C)=O)C12OC(=O)c1ccccc1)C(C)(C)O3
N=C(N)NCCCC(NC(=O)N1CCCC1C(=O)C1CCC(=O)N1)C(=O)O
CC(CN)C(=O)N1Cc2[nH]c3ccccc3c2CC1C(=O)O
COc1ccccc1N1CCN(CCCCCNC(=O)c2cccnc2Oc2ccc(N)cc2)CC1
CCCCNC(=O)Nc1nnc(N(C)CCCC)s1
COc1cc(C2=NN(C(C)=O)C(c3ccc(O)c(OC)c3)C2)ccc1O
Cc1cc(Cl)c(C(=O)N2CCC(F)(c3ccnc(N)n3)CC2)cc1NC1CCOCC1
O=C(CS(=O)(=O)Cc1ccccc1)N1CCCC1
O=C(O)CC1(C(=O)c2ccccc2-c2ccccc2)Cc2ccc(NC(=O)O)cc2C1
C=C(C)C12OC3(c4ccccc4)OC1C1C4OC4(OC(=O)Cc4ccc(I)cc4)C(O)C4(O)C(=O)C(C)=CC4C1(O3)C(C)C2C(=O)O
CCn1cnnc1CNC(=O)CCn1ccc2cc(S(=O)(=O)N3CCCCCCC3)ccc21
Cc1cc(C)c(C2=C(c3c(C)[nH]n(C(C)(C)C)c3=O)C(=O)NC2=O)c(C)c1
O=C(NCCCl)Nc1ccccc1
CCC(C(N)=O)C(=O)C(CC(C)C)NNC(=O)C[S+]([O-])CC(CC(C)C)C(=O)NSC
CCN(CC1CCC(c2ccc(N3CCCOc4ncnc(N)c4C3=O)cc2)CC1)C(C)=O
CCOC(=O)CCCn1c(=O)c2ccccc2n2c(Cc3ccccc3)nnc12
Nc1ccc(-c2nnc(-c3c[nH]nc3-c3ccccc3)o2)cc1
O=C(ON=C1C=CCC1)c1cccc([N+](=O)[O-])c1
CCC(C)c1ccc2[nH]c([S+]([O-])Cc3ccc(N)cc3)nc2c1
CN(C)c1nc(-c2ccsc2)nc2ccccc12
c1ccc2c(c1)OCC(C(c1ccc3[nH]ccc3c1)c1c[nH]c3ccccc13)S2
CC(C)C(C(=O)NS(=O)(=O)c1ccccc1F)N1CCc2c([nH]c3ccccc23)C1c1ccccc1Cl
CN1CCN(c2ccc3nc(-c4c(N)c5cc(-c6cccnc6)ccc5[nH]c4=O)sc3c2)CC1
O=C1NCc2ccc(OCCCOc3ccnc4cc(OCc5ccccc5)ccc34)cc21
O=C(CCCN1CCC(c2noc3cc(F)ccc23)CC1)c1ccccc1F
O=C(NCCN1CCCCC1)c1cc(-c2ccccc2)n[nH]1
CN1CCN(C(=S)NNC(=O)Nc2ccc(S(=O)(=O)N3CCc4ccccc43)cc2)CC1
C#CCCn1c(=S)[nH]c2c1c(=O)n(C)c(=O)n2CC(C)C
CN1C(=O)C(Cc2ccccc2)CC(NNC(=O)Nc2cccc(-c3nn[nH]n3)c2)c2cc(Br)ccc21
CCCCc1nn2c(=O)cc(COC(=O)c3ccccc3NC(=O)COc3ccccc3)nc2s1
C=C1C(=O)OC2CC3(C)C(O)C=CC(C)(O)C3CC12
COCC(N)C(=O)SCC=CCF
Cc1cc(O)cc(C)c1CC(N)C(=O)C1Cc2cc(O)ccc2CN1C(=O)NC(CC(=O)O)C(=O)O
COc1ccc(-n2cnnc2SCC(=O)Nc2ccc3c(c2)OCO3)cn1
O=C(O)c1c(NN=Cc2ccc(-c3ccccc3)cc2)ccc2c(=O)c3cccc(O)c3oc12
CCCCn1c(SC(=O)CNCc2ccco2)nc2c1c(=O)n(C)c(=O)n2C
COc1cc2ncnc(N3CCN(C(=O)Nc4ccc(Br)cc4)CC3)c2cc1OC
CCN(CC)c1ccc(C=C(C#N)c2ccc(-c3ccccc3)cc2)cc1
COCC(=O)Cc1nnc(SNc2cc(F)ccc2C)n1-c1ccccc1
COc1cccc(CNC(=O)C(CCO)C2CCCN(CS)C2=O)c1
Cc1ccc(-c2nc3sc4cc(C(=O)NCCN5CCOCC5)ccc4n3c(=O)c2C#N)cc1
COC(C(=O)NC(Cc1c[nH]c2ccccc12)C(=O)NC(=O)C(N)CS)C(C)C
CC(=O)N1CCCC1(C)C(=O)O
CC(=NNC(=N)N)c1nc2[nH]c3ccccc3n2n1
COc1cccc(NC(=S)NC(=O)c2cccs2)c1
CN(Cc1cccc(F)c1)c1nc(N)nc2c1CCNCC2
O=c1[nH]c2ccccc2cc1-c1ccccc1
Cc1nc2c3ccccc3ccc2c2onc(N(C)C)c12
CCCCN(C1CCCCC1)S(=O)(=O)c1cccc(C(=O)N(C)CC(=O)Nc2ccc(OC)cc2)c1
Cc1cc(NCC(=O)OC(=O)CN2CCOCC2)no1
COc1cc(-c2cc3cc([N+](=O)[O-])ccc3[nH]2)cc(OC)c1OC
O=C(C=Cc1ccc(Cl)c(Cl)c1)N1CCC(NC(c2ccc(C(F)(F)F)cc2)c2cnccn2)CC1
Fc1ccc2c(c1)Cc1nnc(-c3cccnc3)n1-2
Cc1ccc(S(=O)(=O)c2ccc3n4c(=O)cc[nH]c4nnc-3c2=O)cc1
CCn1cc(C(=O)O)c(=O)c2cc(F)c(N3CCC(N)C3)cc21
COc1cc(OC)c(C2CN=C(c3ccc4ccccc4c3)O2)cc1C#N
Nc1nccn1CCc1ccccc1
Nc1nc(=O)c2cc(Sc3ccc(Cl)cc3)n(Cc3ccc(Br)cc3)c2[nH]1
O=C(NCCCn1ccnc1)c1ccc2nc3ccc(Cl)cc3c(=O)n2c1
COc1ccc(CNCc2coc(-c3cccc(F)c3)n2)cc1OC
CC(=O)S(=O)(=O)c1ccc(NNCc2ccco2)cc1
CN1Cc2cc[n+](CC3=C(C(=O)[O-])N4C(=O)C(NC(=O)C(=NOC5CC(O)C([n+]6ccsc6)C5)c5csc(N)n5)C4SC3)nc2-c2ccc(C[n+]3ccccc3)cc21
CN(C(=O)c1nn(-c2ccccc2)c2c1CS(=O)(=O)c1c(Cl)cccc1-2)N1CCC(CC2CC2)C1
CCCC1CC2c3cccc(O)c3CCC2N(C(=O)NCc2ccccc2F)C1
CS(=O)(=O)NCC1CCC2(CN=C(c3ccccc3)O2)O1
CCC(NC(=O)NCCCn1cccn1)c1cn(C2(C(=O)C3CCCCN3)CC2)nn1
Cn1nnnc1SC1C(=O)N2C(C(=O)O)=C(CNC(=O)OC(C)(C)C)CSC12
O=C(Nc1cccc(NC(=O)c2ccccc2F)n1)c1ccc(F)c(Cl)c1
CSc1nnc(CCNC(=O)NCc2cc(CCCO)no2)o1
Nc1ncnc2c1c(Br)cn2C1OC(CO)C(O)C1O
Cc1c(CSc2nc(-c3cccc(Cl)c3)c(-c3ccccc3)[nH]2)cnc2nc(N)nc(N)c12
O=C(O)C(c1ccccc1)c1[nH]nc2c1CCc1ccc(O)c(Br)c1-2
CC(=O)OCC1(OC(C)=O)CCC(c2cccs2)CC1
COC(=O)c1ccc(-c2nc3ccc(C=O)cc3[nH]2)cc1
Cc1ccc(NCCC(=O)Oc2ccccc2C)cc1
O=C1CCCN1CCCONCc1ccccc1F
Cc1n[nH]c(=O)n1CCCc1c[nH]cn1
COc1ccc(NC(=O)N2CCCC2C(=O)C2SCCN2CC(=O)OC(=O)CSc2cc(C)ccc2C)cc1
CC(=O)NC(C)Cc1ccc(C#Cc2ncc(-c3cccc(C(F)(F)F)c3)s2)cc1
Cc1cc(C)cc(C(=O)SC2=NCCN2Cc2ccc(Cl)cc2Cl)c1
CCCC(=O)c1ccc2oc(-c3ccc(C(=O)NCc4ccc(CNC(=O)OCCC(C)CC)cc4)cc3)nc2c1
O=C(CCOCC(=O)N1CCN(c2ccccc2)CC1)NC(=O)c1ccco1
COc1cc(C=Cc2ccc(C(=O)NC(=O)C(CCCNC(=N)N)NC3CCCCNC3=O)cc2)cc(OC)c1O
COc1ccc(OC)c(N(C(C)C(=O)N2CCCCC2Cn2cccn2)S(C)(=O)=O)c1
CCNC(=O)N1CCCN(C(=O)CCc2cccnc2)CC1
CN(C)C(=O)c1cc2ccccc2cc1NC(=O)NCCCl
C=CCn1cc(C2=C(c3nc(C(C)C)n4ncnc(N)c34)C(=O)NC2=O)c2cc(Br)ccc21
Cc1cn(C)c2ncn(Cc3ccc(Cl)nc3)c(=O)c12
c1ccc(N2CC3(CCNCC3)c3ccccc32)cc1
COc1ccc(CCC(C)NCC2CNc3ccc(OC)cc3O2)cc1
OCCNCCSc1nnc2c3cc(OCCO)ccc3c3ccccc3c2n1
CC1(C)C2CC(NS(=O)(=O)NCCC3=CCCCC3)C(C2)C1(C)C
c1nc2[nH]cnc(NCCCN3CCOCC3)c-2n1
Cc1cn(CC=CCNC(=O)C(CS)CS)c(=O)[nH]c1=O
CCc1ccc(NCc2ccccc2-c2nnc(-c3occc3C)o2)cc1
CCc1nc(C2CCCN2Cc2nnc(-c3cccs3)o2)no1
O=C(OCC1(C2SCCS2)CO1)c1ccc(Cl)cc1
CCN1C(=O)C(=Cc2cccs2)C(=O)N(CC)C1=S
CC(C)Cn1cnnc1C1CN(c2cnc3ccccc3n2)CCO1
CC(C)C(=O)c1ccc(OOC(=O)CN(C)C)nc1
Nc1nc(Nc2ccccc2)c2[nH]cc(C(=O)O)c2n1
CC(=O)Oc1ccc(NCCCCCCOc2cc(O)c3c(=O)cc(-c4ccccc4)oc3c2)cc1OC(=O)c1ccco1
CNC(=O)C(c1ccc(Cl)cc1)N1C(=O)c2ccc([N+](=O)[O-])cc2C1=O
COc1ccc(OC)c(C(O)CNC(=O)C23CC4CC(CC(C4)C2)C3)c1
Cc1nn2c(=O)n(CCO)nc2s1
c1ccc(CCc2cc3nc(-c4ccncc4)cc(N4CCOCC4)n3n2)cc1
O=C(c1ccncc1)N(CCC(=O)N1CCc2cc(Cl)ccc21)N=Cc1ccc(Cl)c(Cl)c1
CC(=O)NC(=O)C(CCC(N)=O)NC(=O)C(CC(C)C)NC(=O)C(Cc1ccccc1)N1CCCC1C(N)=O
COc1ccc(NC(=O)Nc2ccnn2C2CCN(C(=O)CO)CC2)cc1
CC(=O)NC(=O)C(CCCCN)N1CCCC1C(=O)O
COc1cc(C=NNC(=O)c2ccccc2F)ccc1O
O=C1Nc2cc(O)ccc2C1=C1Nc2cc(O)c(O)c(I)c2C1=O
O=C(Nc1ccc(-c2ccncc2)cc1)Nc1cccc(N2CCOCC2)c1
CC12CCC(O)CC1CCC1C2CCC2(C)C(C3=CC(=O)OCC3O)CCC12O
COc1ccc(-c2nnc(-c3cc(OC)c(OC)c(OC)c3)s2)cc1
CCOC(=O)C1CCCN(Cc2c(-c3cccc(OC(C)C)c3)sc3ccccc23)C1
O=C(Nc1ccccc1)Oc1cc2c3cc(ncc3CCN=2)c1=O
NC(=O)CC(c1ccc(NNC(=O)Cc2c[nH]c3ccccc23)c([N+](=O)[O-])c1)C1CCCCC1
COc1ccc2[nH]c(C(=O)c3ccc(C(=O)O)cc3)cc2c1
CC(O)Cn1c(=O)cnc2cnc(N3CCOCC3)nc21
CC(C)CCN1C(=O)C(N(C)C(=O)c2cccs2)c2[nH]c3ccccc3c2-c2cccc(Br)c21
O=C1c2ccccc2C(=O)c2c1cccc2N1CCCNC1=O
CCN(C(=O)COC(=O)C1CC1)c1c(N)n(Cc2ccccc2)c(=O)[nH]c1=O
NC(=O)N(O)CC=Cc1cc(Cl)ccc1Cl
CN(C)c1ccc(C(=O)OCC(=O)Nc2ccc3c(c2)OCO3)cc1
C=C1C(=CC=C2CCCC3(C)C2CCC3C(C)CCCC(C)(C)O)CC(O)C(C)C1O
CC1OC(Oc2cc(O)c3c(=O)c(-c4ccc(O)cc4)coc3c2)C(O)C(O)C1O
COc1cc(O)c(C2C=C(c3ccc(O)cc3)NC(c3ccc(O)cc3)C2)cc1OC
Cc1cc(NN=Cc2ccc(F)cc2)c2ccc(F)cc2n1
CC(=NOCCCNS(C)(=O)=O)c1ccc2nc(Nc3ccccc3)c3cncn3c2c1
O=C(O)Cc1csc(C2CCCN2C(=O)c2ccc(Br)s2)n1
COc1cccc(OSc2nnc(CCC(=O)c3ccc(OCC(=O)O)cc3)n2C)c1
CC(C)=CC1CC(C)C2COC(Cc3coc4cc(O)cc(O)c34)OCC2(O)O1
CCCC(=O)C1=C(OC)CC2CCC1N2C
Cc1ccc(S(=O)(=O)C(C#N)=NNc2c(Cl)ccc(Cl)c2Cl)cc1
COc1c(C)c2c(c(O)c1CC=C(C)CCC(=O)NC(CO)C(=O)O)C(=O)OC2
Cc1cccc(C(=O)O)c1NC(=O)c1ccc(-c2ccc(Br)cc2)o1
COC(=O)C(Cc1ccc(C(C)C)cc1)Nc1ccc2nc(C)[nH]c2c1
Cc1ccccc1-c1cnc(N(Cc2ccc(OC(F)(F)F)cc2)S(C)(=O)=O)[nH]1
CCC1OC(=O)C(C)C(CCCC2OC(C)CC(O)C2O)C(C)CC(C)(O)CC(C)CN(OC2CC(C)(OC)C(O)C(C)O2)C(C)C(O)C1(C)O
CC(C)OC(CC1CCCCC1)C(=O)NC(=O)C(Cc1ccccc1)NC(=O)C(CCCCOc1cccc(Br)c1)CC(=O)O
COC(=O)Sc1ccc(NC(=O)CNC2CCCCC2)nc1
O=C(NC1C2CCN(CC2)C1Cc1cccnc1)c1ccc(Cl)c(Cl)c1
CC(O)CNC(=O)COc1ccc2c(C#N)cn(-c3ccc(C#N)nc3)c2c1
COc1cccc(N=C(CN(C)C(=Nc2cccc(C(F)(F)F)c2)SS(C)(=O)=O)c2ccccc2)c1
Oc1ccc(-c2nn(-c3ccc(O)cc3)c3c4c(sc23)CCCCC4)cc1
CCOC(=O)C1c2c(ncn2C(C)c2ccc(C)cc2)CN2CCc3ccccc3C12
COc1cccc(C=CC(=O)c2ccc(C)s2)c1
COc1cc(NCC(=O)C2CC(c3cccc(F)c3)=NO2)cc(OC)c1OC
CCCOc1cc(OC)c(OC)c(C(=O)Nc2cccc(O)c2)c1
O=C(C(c1ccccc1)c1ccccc1)N1CCN(CCc2ccccc2)CC1
Cc1cc2c(NC3CCc4ccccc4C3)ncnc2nc1N1CC2CC1CN2C
CC(=O)C=CC(C)C1CCC2C3CC=C4C(=O)C(OC(=O)Nc5ccccc5)CCC4(C)C3CCC12C
CCOS(=O)(=O)c1c(C)[nH]c(C)c1C(=O)N1CC(C)CC(C)C1
O=C(NC1C2CC3CC1CC(O)(C3)C2)c1cn2ccnc2c(N2CCCCC2)n1
CC(C)(C)c1noc(CN2CCC(C(=O)Nc3ccc(-n4cccn4)cc3)CC2)n1
C=CCOC(=O)C=Cc1cccc(OC)c1OC
CN1CCOc2cc(Nc3c4ccccc4nc4ccccc34)ccc21
Oc1c2c(cc3c1OCO3)CCNCC2
COON=C(C(=O)OC)C(OC)C(CC(OC(C)=O)C(=O)CCCCCN1C(=O)c2ccccc2C1=O)OC
CN1CCN(c2ccc(Nc3nc(-c4ccccc4)cn4cc(C(=O)NCCCN5CCOCC5)nc34)cc2)CC1
O=c1cc(-c2ccc(O)cc2)oc2cc(O)cc(O)c12
O=C(Nc1ccc(OC(F)(F)F)cc1)N(CCc1cccnc1)Cc1ccccc1
Cc1ncsc1C(=O)C(=O)c1ccc(Cl)c(NN2CCC(N3C(=O)OCc4cc(Cl)ccc43)CC2)c1
COC(C)Cc1cc(O)cc(C(=O)NC(=O)C(Cc2ccccc2)NS(=O)(=O)Cc2ccccc2)c1O
CCOC(=O)c1cc(-c2cc3ccccc3o2)[nH]c1C(=O)c1cccs1
CSc1ccc(N2c3ccc(F)cc3C3CN(CCCF)CCC32)cc1
CC12CCC3c4ccc(O)cc4CCC3C1CC(CO)C2OCCNS(=O)(=O)N1CCCCCCCCC1
CN(CC(=O)Nc1ccccc1F)C(=O)c1cc2c(=O)n3ccccc3nc2s1
O=[N+]([O-])c1ccc(CCC2CC3CCC2N3Nc2ncc(-c3cccc(C(F)(F)F)c3)nn2)cc1
Cc1nn(C(F)F)c(C)c1NC(=O)Cc1ccccc1Cl
CCN(Cc1nc2ccccc2c(=O)n1-c1ccc(OC)cc1)c1ccccc1
C=CCN(c1cc(OCC)ccc1OC)S(=O)(=O)c1ccc(OC)c(NCC(=O)Sc2nncn2C)c1
N#CCN(CCN(C(=O)C1CCC1)c1ccccc1)C(Cc1c[nH]cn1)C(=O)NC(=O)Oc1ccccc1
Cc1cccc(-[n+]2ccc3c(c2)CCCC3)n1
O=C(O)c1cc2ccc(NCc3cccc(Cl)c3)cc2[nH]c1=O
C#Cc1c(-c2nnc(CC(C)C)o2)nc2ccccc2c1C(=O)O
CCN(C)C(c1ccc(C(=O)N2CCC(N3CCC(OC(=O)Nc4ccccn4)CC3)CC2)cc1)c1cccnc1
N#Cc1ccc(C(=O)N2CCC(c3cccc(N4CCC(C(N)=O)C4)n3)CC2)cn1
c1ccc(COc2ccccc2-c2cn3cnccc3c2-c2ccc(Oc3ccccc3)cc2)cc1
COc1ccc(NC(CC(=O)NC2C=CC(=O)NCCCCC(C(=O)O)C(=O)NC(c3ccccc3)(C3OC3c3ccccc3)CC(=O)N2)C(=O)O)cc1
CCCCCCC=CCCCCCCCCCC(=O)NCCCC
COC(C(=O)Nc1ncc([N+](=O)[O-])s1)c1ccccc1
O=C(COCCc1ccc(F)cc1)N1C(=O)C2C3CC(C(Br)C3Br)C2C1=O
Cc1ccccc1C1CCCN1C(=O)Nc1ccc(-c2cc3ncccc3[nH]2)cc1
CCNC(=O)C=Cc1ccc(C(C)C)cc1
O=C(Nc1ccncc1)N1CCCCCCC1
COC(=O)c1cccc(OC)c1S(=O)(=O)NC(C)c1ccccc1
Cc1cc2nc(C3(NCC(O)COc4ccccc4C(=O)O)CCC3)[nH]c2cc1C
Cn1cc2c(n1)C(CNCC1CCCCC1)OCC2
Cc1nc2ccccc2c2oc(C(=O)N3CCN(c4ccccc4)CC3)cc12
CNC(C(=O)NC(C(=O)NO)C(CC(C)C)C(=O)SC)C(C)(C)C
NC(=O)c1c(N)cc(N2CCNCC2)nc1Sc1ccccc1O
CC12C3C4C5C(C1C53N(CC1CCCC1)C1CC1)C42Cc1ccccc1
COc1ccc2cc1Cc1ccc(cc1)Oc1cc(ccc1OC)CCc1ccc(OC)c(c1)Oc1c(OC)c(cc(OC)c1OC)CC2
COCCCNSc1nc2cc(C(=O)CC(=O)Nc3ccc4c(c3)CCC4)ccc2c(=O)n1CC1=CCCC1
CC(=O)OCc1c(-n2nc(C)cc2C)sc2c1CCC2
CCOc1ccc(N(CC2CCC(C(=O)O)CC2)C(=O)c2ccccn2)cc1
COC1=C(C(N)=O)C(=O)OC1=Cc1ccc(F)c(F)c1
CC(=O)NCC1CN(c2ccc(N3CCCC3C(=O)NCc3ccccc3)c(F)c2)C(=O)O1
Cc1c(Cl)cccc1C(=O)NCCNS(=O)(=O)c1ccccc1
CC(S)C(=O)N(C)CCN
Oc1ccc2[nH]c3c(c2c1)CC1(O)C2Cc4ccccc4C1(CCN2CC1CC1)C3
CON=Cc1ccccc1Sc1cc(Br)ccc1N(C)C
CCNC(=O)Nc1ccc(CC)cc1
N#Cc1ccc(-c2ccc(C(=O)Nc3ccc(C(=O)N4Cc5cccnc5C4)cc3)c(F)c2)cc1
Oc1cccc(NCCNc2nc(NC3CCOC3)ncc2-c2nnc(C3CC3)o2)c1
O=C(CNc1ccc2ncccc2c1)N1CCOCC1
CC(C)C(Nc1n[nH]c2c1CN(S(=O)(=O)c1ccc(-c3ccccc3)cc1)C2(C)C)C(=O)O
CCC(C)C(NC(CC(=O)O)C(=O)NC(C=O)CCCCN)C(=O)NC(CCC(=O)O)C(=O)O
COc1ccccc1N1CCN(C(=O)CCCNc2ccccc2N2CCOCC2)CC1
O=c1c2ccccc2nc(-c2ccc(F)cc2)n1-c1ccc(O)cc1
C#CCOc1ccc(CCC(C)(C)CNC(=O)CN2C(=O)NC(Cc3c[nH]c4ccccc34)C2=O)cc1
COc1cc(CCc2ccccc2)ccc1ON(C)C(=O)Cc1ccccc1F
Nc1ncnc2c1ncn2CCCCP(=O)(O)O
Cc1cn(C2OC(CO)C(O)C2F)c(=O)n(C)c1=O
O=C(Cn1c(=O)n(CC(=O)NC2CCCC2)c2ccccc21)Nc1ccc2ccccc2c1
CN(C)Nc1ccc2[nH]cc(CCS(=O)(=O)c3ccc(Cl)c(Cl)c3)c2c1
Cc1nc(-c2cc(F)ccc2F)c(CNCC2(N3CCCCC3)CCCC2)o1
Cc1cc(=O)c2c(C)c3oc(=O)oc3cc2[nH]1
O=C(O)C1=C(Cl)CSC2C(NC(=O)c3ccccc3F)C(=O)N12
COc1cc2cc(-c3ccc(OCCCN4CCCC4)cc3)oc(=O)c2cc1OC
CC(=O)n1c2ccccc2c2ccccc21
CC(C)c1ccc(NC(=O)CSc2nnc(SCN3Cc4ccccc4CC3C)n2C)cc1
Cn1ncc2c1-c1cc(S(C)(=O)=O)ccc1C2(O)C(F)(F)F
CCNC(=O)C1C(=O)C2(C)CCC1(CCC(=O)N1CCCCCCC1)C2(C)C
CCC(=O)Nc1c2c(nn1-c1ccccc1C)CS(=O)(=O)C2
NC(CC(=O)O)C1CNC(c2ccc(-c3noc(-c4ccc(C5CCCC5)cc4)n3)cc2)C1
FC(F)(F)c1cccc(-c2nccnc2N2CCN(c3ccc(Cl)cc3)CC2)c1
c1ccc(N2CCNCC2)cc1
CC12CC(=CCO)C(O)CC1CCC1C3CCC(=O)C3CCC12
CNC(CCc1ccc(OC)cc1)C1CCNCC1
COc1ccc(-c2ccc3c(=O)c4c(C(=O)NCCc5ccccc5)cccc4[s+]([O-])c3c2)cc1
CC(C)C(CC(=O)NC(=O)c1c[nH]c2ccccc12)NC(CC(=O)O)C(=O)CSC1CCOC1=O
CC1=C(C(=O)Nc2ccc(C(C)C)cc2)C(c2ccc(O)cc2)n2nc(SCc3cccc(Br)c3)nc2N1
CCC(=NN=c1[nH]c2ccccc2o1)c1ccc(N2CCOCC2)cc1
CC(C)CC(=O)C(Cc1c[nH]c2ccccc12)C(=O)NNC(=O)C1CCCC1C(=O)C(Cc1ccc(S(N)(=O)=O)cc1)NN
O=C(Nc1cccc(Br)c1)c1cc2nc(-c3ccco3)cc(C(F)(F)F)n2n1
CC12CCC(=O)C=C1CCC1C2CCC2(C)C(C=Cc3cccc(O)c3)CCC12O
O=C1NCC(c2ccccc2)N=C1c1ccccc1
Cc1ccc(C(=O)N2CCc3c(ncnc3N(C)C)C2)c(COCCO)c1
O=C(NCCc1ccc(F)cc1)c1cc(-c2ccncc2)nc2ccccc12
COc1ccccc1N(C)C(=O)c1cccc(S(=O)(=O)NCCCN(CCC#N)c2cccc(C)c2)c1
CCc1cccc(C(O)c2nc(-c3ccc(OC(F)(F)F)cc3)c[nH]2)c1
COc1ccc(-c2cc(-c3ccc(-c4ccccc4)cc3O)ns2)cc1
N=C(N)NC(=O)c1cccc(C(=O)NC(=N)c2cccc(C(=N)N)c2)c1
Cc1ccccc1-c1nc2c([nH]1)c(=O)n(-c1ccccc1)c1nnnnc21
CCCc1cc(-c2noc(-c3ccc(C(=O)OCC)cn3)n2)cc(C)c1OCC(O)C(F)(F)F
COCC(=O)COC12CC3CC4C5CC(CC41)CC2C5C3
Cc1cc(O)ccc1C1=CC(=O)N(c2ccc(S(C)(=O)=O)cc2)C1
c1cc(-c2cnn(CN3CCCC(CC4CCCCC4)C3)c2)nc(Nc2ccc3[nH]ncc3c2)n1
N#CCCn1nc(CC2=CSC3=NCCCN23)c2ccccc2c1=O
COc1ccc(-c2nnc3n2N=C(c2cccc(Br)c2)CS3)cc1N
OCCN1CCN(c2nc3ccccc3n3cccc23)CC1
CC(C)CN(CC(O)c1cc(Cl)cc2c1ccc1ccccc12)C(=O)c1cccc(C(F)(F)F)c1
NC1=NC2(CO1)c1cc(-c3cccnc3F)ccc1OC1(CCC1)C21COC1
Cc1cccc(C(=O)N2CCC3(CC2)CCN(C(C)c2ccccc2)CC3)c1
O=C1C=NC(O)(C2CSc3ccc(F)cc3N2)C(=O)N1c1ccccc1
Cc1ccc(C(C(=O)N(C(=O)c2cccc(OCC(=O)O)c2)c2ccccn2)N(C)C)cc1
CC[N+](C)(CC)CCCC(C)=NO
CC(C)(C)CC(=O)NCC(C)(C)CCNC(=O)CC(c1ccccc1)c1c(O)c2ccccc2oc1=O
COc1ccc(-n2nnc(C(=O)N3CCC(CCN4CC5CCC(CC5)C4)(c4ccc(Cl)c(Cl)c4)C3)c2C)cc1
O=C(Cc1ccc2c(c1)ncn2-c1ccccc1)N1CCCCC1
CC1CN(C(=O)C2CN(C(=O)c3ccccc3)CC2c2ccc(Cl)cc2)CC(C)N(C(=O)Nc2ccc(F)cc2)C1
CN(C(=O)N1CCN(Cc2cc3c(cc2F)CCO3)CC1)C1CCCCC1
COc1ccccc1NCCOC1C(C(c2ccccc2)c2ccccc2)C2CCN1CC2
c1cc2c(cc1NC1=NCCN1)OCC2
Nc1cc(-c2ccco2)nc(Sc2ccnc3cnc(NCCCN4CCOCC4)cc23)n1
O=C(O)Cn1nnc(-c2ccccc2NS(=O)(=O)c2ccc(F)cc2)n1
O=C(NCCCCNc1c2c(nc3ccccc13)CCCC2)c1cc2ccccc2oc1=O
Cc1c(C(=O)Nc2cccc(-c3ncc[nH]3)c2)oc2ccccc2c1=O
COc1ccc(Oc2c(-c3ccc(Cl)cc3)nc3c(=O)[nH]c4ccc(OC)cc4c3c2C)cc1
C=C1CCN(C(=O)c2cc3ccccc3[nH]2)c2ccc(NCC(=O)O)cc21
O=c1oc2ncccc2n1CC1COc2ccccc2O1
CCNc1cc(-c2ccc(OCC(O)COC3CCCc4ccccc43)cc2)nc2ccccc12
O=C(O)c1c[nH]c2ccc(Cl)cc12
NS(=O)(=O)c1ccc(-c2c(C(F)(F)F)oc3ccc(-c4ccc(Cl)cc4)cc23)cc1
COc1cc(C(=O)NCCCO)cc(OC)c1OC
O=C1c2[nH]c3ccccc3c2C2CCC1N2Cc1ccc(F)cc1
Oc1ccc2c(c1)CCC1c3cc(O)ccc3CC21
O=c1[nH]c(=O)n(C2OC(CO)C(O)C2F)cc1F
COCCn1c(SCc2c(C)noc2C)nnc1-c1ccco1
O=C(C=Cc1ccc([N+](=O)[O-])cc1)NS(=O)(=O)c1ccc(Cl)cc1
O=C1C(N2CCOCC2)CCN1Cc1ccccc1
O=C1CC(c2cccc(Br)c2)Cc2sc(N=Cc3cccc(Br)c3)nc21
COCc1ccc(CC(=O)N(C(=O)c2ccc(S(C)(=O)=O)cc2)C2CCCCC2)cc1
O=C1NCN(c2cc(Cl)ccc2Oc2ccc(Cl)cc2)C1(Cc1cc2ccccc2[nH]1)Cc1ccco1
CC12CCC(O)(CS(=O)(=O)N3CCOCC3)C1C(=O)CCC2C(=O)C1CCC1
O=C(O)c1ccc(Nc2c(NCc3ccccc3)c(=O)c2=O)cc1
CN(c1ccc(C(=O)S(=O)(=O)c2ccccc2)cn1)N1CCOCC1
OCCNc1cc(-c2ccccc2)nc2c(Cl)cccc12
CN(CCCNS(=O)(=O)c1cccs1)CCCN1CCOC1=O
CCCCCCCCCCCS(=O)(=O)Nc1cccc(C(=O)O)c1
O=C(NO)c1ccc(NC(=O)c2ccc(-c3nc4ccccc4s3)s2)cc1
COc1c(C2C=CCCC2)o[nH]c1=O
CCc1ncnc(-c2ccc(C(=O)N3CCN(CCO)CC3)c(F)c2)c1C#Cc1ccc(N)nc1
COCCC(=O)N1CCCC12CCN(c1ccccn1)CC2
CCC(C)NC(=O)c1ccc(C(=C2CC3CCC(C2)N3C)c2cccc(O)c2)cc1
Nc1nc2c(s1)Cc1cc(O)ccc1-2
CCCC(=O)Nc1ccc(N=Nc2ccc(OC)c(-c3ccc(S(=O)(=O)O)cc3)c2)cc1
COc1ccccc1CNc1ncnc2ccc(-c3sccc3C)cc12
Cc1cc(O)cc(C)c1CC(N)C(=O)N1Cc2ccccc2CC1C(=O)NC(CCC(=O)O)C(=O)O
Cc1cc(OC(=O)c2cccnc2)c([N+](=O)[O-])c(O)n1
Cn1cccc1C(=O)N1CCC2(CN(C(=O)c3ccco3)CCO2)C1
Cc1cnc2nc(N)nc(N)c2c1
CCC1C(C)C(=O)OC(OC)C(C)(O)C(O)C(C)C(=O)C(C)CC(C)C(OC2OC(C)CC(CCCN(C)OC(=O)Cc3ccccc3)C2O)C1C
CCC(=O)N(c1ccccc1)N1CCC(CCC(=O)N2c3ccccc3CC2C)CC1
COc1ccc(C(CN2CCCC2)NC(=O)c2cccc(S(=O)(=O)N3CCCC3)c2)cc1
c1ccc2[nH]c(-c3cn(CCN4CCCC4)cn3)nc2c1
COc1cccc(CNCC(=O)N(C(=O)Cn2nnc(-c3ccc(C)o3)n2)C2CCCC2)c1
COc1ccc(C(=O)C2CCC3C(COc4ccc(NCC(=O)NCC5CCC6(CC5)CC6)cc4C(=O)N3C)O2)cc1
NC(Cc1cccc(-c2nnc3[nH]cnn23)c1)C(=O)O
C=CCN1CCc2ccc(OCCCC3CCCN3)cc2C1=O
CN(C)c1nc(N)nc(CSc2nnc(OS(C)(=O)=O)s2)n1
COCCNCC(=O)N1C(=O)C(Cc2ccccc2)CC2(C(=O)OC)CCCCC=C12
CN1CCN(CCCNCc2cn3c(-c4ccc(CN5CC6CCC(CC6)C5)cc4)c(Cl)nc3s2)CC1
Cc1cc(S(=O)(=O)O)ccc1Nc1ncc2c(n1)-c1ncn(CC(N)=O)c1CC2
COc1cccc(F)c1C1SCC(=O)N1Cc1ccsc1
N#Cc1ccc(C(=O)N(Cc2ccccc2)c2ccncc2)cc1
Brc1cnc(NC2CCC(n3ccnc3)CC2)nc1
CC(C)N1CC(C(=O)Cc2ccccc2)C(O)(Oc2cccc(F)c2)C1
CC1(C)Cc2c(ccc3c2C(=O)c2c(OC(C(=O)O)c4cccnc4)cccc2C3=O)O1
Cn1c(=O)n(-c2ccccc2)c(=O)c2cc(-c3nc4ccccc4s3)c(SCCO)nc21
Oc1ccc2c(c1O)CN1CCc3cc4c(cc3C1C2)OCO4
O=C(Nc1ccccc1N1CCOCC1)c1ccc(N2CCN(S(=O)(=O)c3ccc(Cl)cc3)CC2)cc1Oc1ccc(Cl)cc1
O=c1cc(CNc2ccc(-c3ccn[nH]3)cc2)c2ccccc2[nH]1
CCCCCCOC(=O)C(CO)N=Cc1ccc(Br)cc1
CC(C)[P+](C#N)(Cc1ccc(NC(=O)C(F)(F)C(F)(F)C(F)(F)C(F)(F)C(F)(F)C(F)(F)C(F)(F)C(F)(F)F)cc1)NC(=O)C(F)(F)C(F)(F)F
CN1C(C(=O)Nc2ccc(F)c(F)c2)=C(O)c2ccccc2S1(=O)=O
Oc1ccc(CNCCNCc2ccccc2)c2cccnc12
NC(Cc1ccc(OCc2ccccc2)c(OCc2ccc3ccccc3c2)c1)C(=O)O
O=C(NCC(c1ccccc1F)N1CCc2ccccc21)Oc1ccccc1
Cc1ccc(C2C(Oc3cccc(O)c3)CN2Cc2ccc([N+](=O)[O-])cc2)cc1
CC(=O)Oc1ccc2oc(=O)c3ccccc3c2c1C
Cc1ccc2c3c(c(=O)oc2c1)CN(CCN1CCN(C)CC1)CC3
NC(c1ccc(O)cc1)P(=O)(O)O
CCC(NC(=O)C(NC(=O)CCCNC(=O)C(NC(=O)CC(C)(C)N)C(C)CC)C(C)CC)C(=O)O
CN(Cc1ccccc1)Cc1cccc(Cl)c1
Fc1ccc(CNCC2COc3ccccc3O2)c(F)c1
COS(=O)(=O)c1ccc(C(=CNc2c(Cl)cccc2Cl)NN2CCCCC2)cc1
CCNc1ccc(OS(=O)(=O)c2cc3c4ccccc4n(CC)c3cc2Cl)cc1
Cc1csc(C2CCCN2C(=O)CCCl)nc1=O
Cn1nc(C(C)(C)C)cc1NS(=O)(=O)c1ccc(Cl)cc1
CCCCCCOCC(=O)C1C=CC(OOCCOC)C2CCC(O)(OCCOCC=CCC=CCCCCNC)C(=O)C12
CCCNC(=O)n1c(-c2ccc3ccc(NC)nc3c2)cc2cc(F)ccc21
N#CCc1c(C(=O)NC2CCCN(C3CCCC3)C2)nn(-c2ccc(Cl)cc2Cl)c1-c1ccc(Cl)cc1
CC1CCCN1CCCNCc1cnc2ccc3c(c2c1)CCN(CC1CC1)C3=O
NC(Cc1ccc(O)cc1)C(=O)NCC(=O)O
O=C(NCc1cccc(Cl)c1)C1CC(c2ccccc2)=NO1
CC(=O)N(C)c1ccc(C(=O)O)nc1
Cc1oc(-c2ccsc2)nc1CN(C)CCN1CCCC1=O
Cc1ccncc1C#CCNC(=O)c1cncn(Cc2ccc(F)c(F)c2)c1=O
CCCN1CCN(S(=O)(=O)c2cccc(Br)c2)CC1C
COc1ccc(C2c3c(C)n[nH]c3N=C3COC(=O)C32)cc1
CCCOc1nnc(CC2CC3CCN2CC3)s1
Cc1cc(Cl)ccc1-c1csc(NC(=O)C=CC(=O)O)n1
O=c1c(-c2ccccc2)c(O)[nH]c2cc3c(cc12)OCO3
O=C(Nc1ccccc1)C(O)C(C(=O)Nc1cccc(C(F)(F)F)c1)c1cc2ccc(-c3ccccc3)cc2[nH]c1=O
CCCCCCCCCCCNC(=O)C1CSC(c2cccc(Cl)c2)N1
CCOC(=O)c1ncn2c1C(=O)NC(C)C2
CCOc1ccc(OCc2sc(-c3ccncc3)nc2C)cc1
Cc1nn(C)c2c1ncn1nc(-c3cccs3)nc21
CC1OC(C2C(OC(=O)CCCCC(=O)O)CC(OOC(=O)CCCCC(=O)O)OC2OOC(=O)CCCC(=O)O)C(O)CC1O
CCOCC(=O)c1[nH]c(C)c(C(=O)Sc2nnccc2OC)c1C
COc1ccc(C(=O)NCCCc2ccccc2)cc1I
CNNc1ccc2c(c1)CC(C(=O)c1cccc(CN3CCCCC3)c1)CC2
C=CCC1CCC2CN(CC3c4ccccc4-c4ccccc43)C1CN2COc1ccc2ccccc2c1
O=C1CCC2C3Cc4ccc(O)c5c4C2(CCN3CC2CC2)C1O5
Cc1ccc(Nc2nc(NN=Cc3cccc4ccccc34)nc(N3CCOCC3)n2)cc1
Nc1cc(-c2ccccc2)nn1C(=O)CCc1ccccc1-c1ccc(F)cc1
O=c1c(NN=Cc2cc(O)c(O)c([N+](=O)[O-])c2)c(-c2ccc(Cl)cc2)[nH]n1-c1ccc([N+](=O)[O-])cc1
COC(=O)C1CC(=Cn2ncc3c(sc4ccc([N+](=O)[O-])cc43)c2=O)CCC1OC(C)=O
COC(=O)NC(C(=O)NC(=O)C(Cc1ccccc1)CC(O)C(Cc1ccccc1)OC)C(C)(C)S(=O)(=O)c1ccccc1
COC(=O)C1=C(C)N(CCCCCCCNC(=O)c2ccc(O)c(CNC(=O)C(C)NCC(=O)Oc3ccc(Cl)cc3)c2)C(=O)NC1c1ccc(O)cc1
Nc1nc(OC2CCC(CN3CCC(O)C3)CC2)nc2nc(-c3ccco3)nn12
Cc1ccc2[nH]c3c(CN(CCCN)Cc4ccccc4)nccc3c2c1
Cc1ccc(S(=O)(=O)N2CCCC2CCNC(=O)N2CCc3ccccc32)c(C)c1
CC(C)c1ccc(Cc2cc(C3OC(CO)C(O)C(O)C3O)c3c(c2Cl)OCC3)cc1
COc1cccc(C2c3c([nH]c4ccccc34)CC3C(=O)N(C)C(=O)N(c4ccccc4)C32)c1OC
COc1ccc2c(c1)CCc1c(C(=O)Nc3cc(C)ccc3Cl)noc1-2
CCCCn1cc(C(=O)NC23CC4CC(C)(CC(C)(C4)C2)C3)c(=O)c2ccc(C)nc21
CCCCOc1cccc(Cc2n[nH]c(=S)n2Cn2c(C)cc(C)c2C)c1
O=C(Nc1ncc2c(n1)CC(c1cccs1)CC2=O)c1ccccc1Cl
CCCc1ccc(C(C)=O)c(O)c1
COc1cccc(Nc2nc3ccc(Nc4ncnc5ccccc45)c(C)c3[nH]2)c1
Nc1nc(N)c(C(=O)NNC(=O)C2CCC(C(=O)O)(C(F)(F)F)CC2)nc1Cl
Cc1c[nH]c2cccc(-c3ccnc4c(-c5ccc(NC(C)C6CCOC6)nc5)cncc34)c12
CC(=O)Sc1nnc(NCc2ccccc2)s1
C=C(C)C1Cc2c(cc3c(c2O)c(=O)c2ccccc2n3C)O1
Cc1cccc(-n2c(=O)c3c4c(sc3n(Cc3ccc(C(=O)O)cc3)c2=O)CCC4)c1
COC(=O)C1(C)CCCC2(C)c3cc4occc4c(C)c3C(=O)CC12
O=c1ccc(-c2ccccc2)nn1Cc1ccccc1
CCCCCN(CCCCC)C(Cc1c[nH]c2ccccc12)C(=O)NC(=O)NCc1ccccc1
CC(C)C(NC(=O)NCCOc1ccc(C(=N)N)cc1)C(=O)O
CCC12CCC(O1)C(C)(C)C2C
O=C(CCNCc1cccnc1)OCC(Oc1ccc(Cl)cc1)c1ccccc1
O=C(NC1CC1)NC(c1ccccc1)(C1CC1)C1CC1
NCc1cccc(CCNc2ncnc3c2cnn3C=Cc2ccccc2)c1
COCCN1CC2CCCC2CC1Cc1ccn(-c2ccc(C)cn2)n1
Cn1c2c(c3cc(Cl)ccc31)CCCC2=O
COc1ccc(NC(=O)N=C2CCCN2C)c(OC)c1
O=C(O)CNC1c2ccccc2CN1S(=O)(=O)c1ccc2c(c1)C(=Cc1ccccc1)SCC(=O)N2
COc1ccc(S(=O)(=O)NCCO)c2sc(Nc3ccccc3F)nc12
CCOc1cccc(-n2c(=O)[nH]c3cc(Cl)cnc32)c1
CC1CNc2c(c(F)cc3c(=O)c(C(=O)O)cn(C4CC4)c23)S1
COc1ccccc1NC(=S)NC(c1ccc(Cl)cc1)c1ccccn1
C#CCN(Cc1ccccc1)Cc1coc(-c2ccc(OC)cc2)n1
NC(Cc1ccccc1)C(=O)N1CCCC1C(=O)O
Clc1ccc(CCc2ccc(NN3CCCCC3)cc2)cc1
O=[N+]([O-])c1ccc[n+]([O-])c1C=Nc1ccccc1N1CCCCC1
NC(=O)c1cccc2c(NNc3cccc(CCC(=O)c4ccc(Cl)cc4)c3)ncnc12
Cc1nc(C)c(C(=O)NCc2ccc(N3CCN(C)CC3)cc2)s1
O=S(=O)(N=Cc1cccc2ccccc12)c1ccc(F)cc1
CN1CCC(Oc2ccc(-c3ccc(CC(C#N)NC(=O)C4NC5CCC4C5)s3)cc2)CC1
O=C(O)c1cn(C2CC2)c2cc(NCc3ccco3)c(F)cc2c1=O
COc1cc(-c2ccccc2)ccc1Cn1cncc1CNc1ccc(C#N)c2ccccc12
COc1ccc2c(c1)OC1(CCN(C(=O)c3cccc4[nH]ncc34)CC1)CC2=O
O=C1NCCN1CCN1CCCN(C2CC(C3CCc4ccccc43)c3ccccc32)CC1
NS(=O)(=O)OCC(O)CNCc1cccs1
CCn1cc(C(=O)O)c(=O)c2cc(F)c(N3CC4CC3CN4)cc21
Nc1nccc2scc(-c3ccc(NC(=O)c4ccc(-c5ccccn5)cc4)cc3)c12
CC(C)(N)c1csc(Nc2ccc(C(O)C(F)(F)F)cc2)n1
CCS(=O)(=O)C1CCN(N(C)C(=O)CN2CCc3ccccc32)CC1
CCN1C2CCC1CC(c1ccnc3c(-c4cccc(C)c4)c(-c4ccncc4)nn13)C2
COc1ccc(-n2nc(-c3ccccn3)cc2CNCc2ccncc2)cc1
Fc1ccccc1C1CCCn2c(CNc3ccccc3)nnc21
NNC(=O)c1ccnn(Cc2cn(Cc3ccccc3)nn2)c1=O
CCn1cc(C(=O)O)c(=O)c2cc(F)c(N3CCN(C)C(C)C3)c(F)c21
CSCCNCCC(=O)C1NC(=O)C(C(C)C)NC(=O)C2CCCCN2C(=O)C(Cc2ccccc2)NC(=O)C2CCCN2C1=O
CN(C)c1cccc2c(S(=O)(=O)Nc3ccc(CC(NC(=O)Nc4cccc5cccnc45)C(=O)O)cc3)cccc12
Cc1cccc2nc(-c3ccc(-c4ccc(CN5CCN(C)CC5)cc4)cc3)[nH]c12
Cn1nc([N+](=O)[O-])nc1Sc1nc2nc3c(c(N)c2c(=O)n1C1CCCCC1)CCCC3
COc1ccc2ccc(-c3cc4ccc(NS(C)(=O)=O)cc4oc3=O)cc2c1
CCn1c(C2(C(F)F)CC2)nc2c1C(=O)C(C)=C(NC)C2=O
NC(=O)c1c(F)ccc(OCc2nc(-c3ccc(Cl)cc3Cl)no2)c1F
Cc1c(C(=O)N2CCCc3ccccc32)nnn1-c1cccc([N+](=O)[O-])c1
O=C(c1cc(Br)cc(Br)c1O)N1CCOCC1
O=C1NC(=S)NC1=Cc1c(C(F)(F)F)nn(-c2ccccc2)c1-c1ccc(F)cc1
C=CCC1Cc2cc(Cl)ccc2C1N
O=C(O)CN1C(=O)C(=Cc2ccc(CSCc3ccc(C(=O)O)cc3)s2)SC1=S
COc1ccc(CNS(=O)(=O)CCN2CCN(c3ccc(Cl)cc3)CC2)cc1
COc1cc2c(cc1OC)SC(CCCCNc1nc(-c3ccccc3)cc(-c3ccc(-c4ccccc4)cc3)n1)C2
CC(C)CC(C(=O)NC(=O)C(N)CNC(=O)CN)C1CCCN1C(=O)NC(CCCN=C(N)N)C(=O)O
CC1(C)NC(=O)N(C(=O)CCNc2ccc([N+](=O)[O-])cc2Cl)C1=O
CC12C3CCC(C#N)C1Cc1ccccc1-c1ccccc1C2n1c3nc2ccccc2c1=O
Cc1cc([N+](=O)[O-])nn1CC(=O)NCCCn1ccnc1
COCN1CCCC1Cc1coc(-c2ccc(OC)cc2Cl)n1
c1ccc(-c2nc(NCCN3CCOCC3)cn2-c2ccccc2)cc1
O=C(C=Cc1ccc(O)c(O)c1)NCCCCNC(=S)Nc1ccc(Cl)cc1
Cc1cc(C)n(C(=O)COC(=O)c2cccc3c2OCCN3)n1
CC1CCC2C1CC1=CC3(C(Oc4ccccc4)CCC(C)(O)C3O)N(Cc3ccc4cc(O)ccc4n3)C2C1
CC(CCCC(C)(C)O)C1CCC2C(=CC=C3CC(O)CC(O)C3)CCCC21C
CNC(=O)C(Cc1ccccc1)C(Cc1c[nH]cn1)C(=O)NC(Cc1ccccc1)C(=O)NC(=O)C(CC(C)C)NC(=O)C(CC(C)C)NN
COc1cc(C2Oc3cc(C4Oc5cccc(O)c5C(=O)C4O)ccc3OC2COP(=O)(O)OP(=O)(O)O)ccc1O
COc1ccc(CCCC(=O)N2CCOCC2)cc1S(=O)(=O)N(C)C(=O)CNc1ccccc1C
CCN1CCN(c2ccc(Nc3c(S(C)(=O)=O)c(=O)n(C)c4ncccc34)cc2)CC1
Clc1cnc(N2CCOCC2)nc1
Cc1ccc(C(=O)CCC(=O)NCCc2ccccc2)cc1
CCOc1cc(-c2c(C)noc2C)nc2c1CN(c1ccc(C#N)cc1C)CC2
O=P(O)(O)C(O)(C1Oc2cc(O)ccc2C=C1c1ccc(O)cc1)P(=O)(O)O
Cc1ccc(C=Cc2onc(C)c2S(=O)(=O)N2CCC(C(=O)NC3CC3)CC2)cc1
CCOC(=O)c1sc2nc(-c3ccccc3)nc(NCCCC(=O)O)c2c1-c1ccc(C(C)C)cc1
Cc1cccn2c(=O)c3cc4ccccc4nc3nc12
CCCCCC#CC(O)C=CC(=O)OCCCCCCCCCCCCCC
CCCCCC1OC(=O)C(C)=C1C(=O)O
COc1cccc2c1c(-c1ncon1)cn2C1OC(CO)C(O)C1O
COc1ccc(C(=O)C2(c3ccccc3)C3CCCC2C3)cc1
OC1(c2cc3ccccc3nc2-c2ccccc2)CN2CCC1CC2
O=C(Cc1cn(CCN2CCCCC2)c2ccccc12)N1CCCCCC1
O=C(CSc1nnc(-c2ccccc2-n2cnnn2)n1Cc1ccccc1)NCC1CCN(Cc2ccc(Cl)cc2)CC1
CC(=O)NCCCc1ccccn1
Cc1cc(-c2ccc(C=C(C#N)c3ccccc3)cc2)ccc1O
O=C(C=Cc1ccc(O)cc1)Oc1ccc(-c2ccccc2)cc1
CC1CC(=O)C2C(C1)C(c1ccc(Cc3ccc(F)cc3)cc1)C1CCCCN12
CCOC(=O)C1CCN(Cc2ccc(-c3ccc4ncnc(Nc5ccc(Oc6ccccc6)c(Cl)c5)c4c3)o2)CC1
Cc1ccc(C2(c3ccc(CC4(C(=O)OOC(=O)C56COC(C)(C(F)(F)F)CC5C6(C)C)CC4C)c(O)c3C)CCN(C)CC2)c(C)c1O
OCC(O)COc1c(O)cc(I)cc1Oc1ccc(C(F)(F)F)cc1OC(F)(F)C(F)F
CC1CNC(=O)N(Cc2ccc3c(c2)OCc2ccccc2-3)CCc2cncn2C1
N=C(N)NCCCC(N)C(=O)NC(CCCCN)C(=O)NC(CN)C(N)=O
CCc1c(C)[nH]c(=O)c(N(C)C)c1C(=O)c1cc(OC)ccc1OC
CCCCc1ccc(OCC)c(ONC(=O)COc2onc(C(F)(F)F)c2C)c1
O=C(NCCC(c1ccc(Cl)cc1)c1cncs1)NCCC(F)(F)F
Cc1cc2c(cc1-c1ccc3c(N)nc(N)nc3c1)OCO2
COc1ccc(CN2CCCC2c2ccnc3[nH]ccc23)cc1
CC(Cc1ccccc1F)c1nnc(SOc2ccc3c(c2)CCC3)n1Cc1ccco1
COCC(CNC(=O)C1(c2ccc(Cl)c(Cl)c2)CCCC1)OC
O=C(O)c1cc(-c2ccccc2)cnc1O
O=C1C(Cl)=C(NCCCNCCCl)C(=O)c2ccccc21
Nc1ncc(-c2ccc(N3CCOC(c4ccccc4)C3)nc2)c(N)n1
CCn1cc(C(=O)O)c(=O)c2cc(F)c(N3CCN(c4ccc(OCc5ccccc5)cc4)C(C)C3)c(F)c21
CC(=O)OC1OCCC(Oc2ccc(C)cc2)C1Oc1ccc(C)cc1
CCCCCCCCCCCCCCCCCCOC(COC(C)=O)COP(=O)([O-])OCC[N+](C)(C)C
O=C(NO)N1Cc2ccccc2CC1S(=O)(=O)c1ccc(Oc2ccccc2)cc1
CCOC(=O)C1(C)CN(C(=O)C(C)OC)C(=O)N1
O=C(NC(c1cccs1)c1nnnn1C1CCCCC1)c1ccccc1
Nc1sccc1C(=O)c1ccc(F)cc1
Cc1ccc2nccc(Nc3ccccc3C(N)=O)c2c1
CCOC(=O)C1=C(C)NC2=C(C(=O)C(C)(C)CC2)C1c1ccc(Cl)c(Cl)c1
CC(=O)NCc1ccc(S(N)(=O)=O)cc1
COc1ccc(CCNC(=O)C(=O)c2c[nH]c3ccccc23)cc1OC
COc1cc(NCC(=O)Sc2nc3ccccc3nc2N2CCC(C)CC2)cc(OC)c1
CC1=Nc2ccccc2SC(c2ccc(O)cc2)C1CCNS(=O)(=O)C(F)(F)F
CC(C)(C)c1n[nH]c(C2COCCN2C(=O)CCc2cscn2)n1
c1ccc(Nc2ncnc3c2cnn3-c2cccnc2)cc1
O=C1c2ccccc2CC2CNCCN12
CCCNc1nc(N(Nc2ccc(S(C)(=O)=O)cc2)N2CCC(C(C)=O)CC2)ncc1C(=O)CCC
O=C(NCCCn1ccnc1)C(=Cc1ccco1)NC(=O)c1ccco1
NC(Cc1c[nH]c2ccccc12)C(=O)Cc1cccnc1-c1cccc(NN2C(=O)c3ccccc3C2=O)c1
N#Cc1ccc2c(cnn2-c2ccc(C(=O)NCC3CCCN4CCCCC34)s2)c1
Cc1ccc(-n2c(-c3ccncc3)n[nH]c2=S)cc1
COc1ccc(-c2csc(NC(=O)CN3C(=O)NC4(CCC5(CC4)OCCO5)C3=O)n2)c(OC)c1
COc1ccc(-c2cnc(N)nc2-c2cc(OC)c(OC)c(OC)c2)cc1
O=c1cc(NCc2ncccn2)c2ccccc2o1
O=C1NCCCN2c3c1cc(F)cc3C1CN(CC3CC3)CCC12
NC(=O)c1cc2ccc(NC3CCOCC3)cc2nc1Nc1cccc(F)c1F
Cc1ccc(-c2nc(C[S+]([O-])CC(=O)NCc3ccco3)c(C)o2)cc1
Cc1noc(C)c1CN1CCOC2CN(Cc3ccsc3)CCC2C1
Cc1ccc(F)cc1NC(=O)c1ccc(N2C(=O)C3C4C=CC(C4)C3C2=O)cc1
CCNc1c(-c2cccc(OCCN(C)C)c2)nc2cccc(C)n12
CCC(CC(Cc1ccc(C(=O)OC)s1)C(=O)OC)C(=O)OC
C=C1C=C(C(=O)O)C2OC2(C)CC2OC(=O)C3(C)CCC1C23
CCN(CC)C(=O)c1ccc(S(=O)(=O)Nc2cccc(-c3csc(N4CC(C)N(C)CC4C)n3)c2)cc1
CC1(C)C2CCC1(C)C(NC(CNC(N)=O)C(=O)C1CCCCC1)C2
O=C(NC1CCNCC1)c1cc2ccccc2cc1O
COc1ccc(-c2csc(-n3c(S(=O)(=O)c4ccc(OC)cc4)n[nH]c3=O)n2)cc1
CNc1cncc(N2CCc3ncccc32)n1
Cc1ccc(S(=O)(=O)N2C(=NNC(=O)c3c(C)nc4sccn34)c3ccccc32)cc1
C=CCn1c(CC2=CC=C=Cc3ccccc32)n[nH]c1=S
Nc1scc(-c2cc(Cl)c(Cl)cc2Cl)c1C(=O)c1ccccc1
O=C(Nc1ncc([N+](=O)[O-])s1)c1ccc(Br)cc1
CS(=O)(=O)Nc1cccc(-c2ccc3nncn3n2)c1
Cc1cccc[n+]1CCC(=O)c1ccccc1
O=C(NCCCCN1CCC(c2noc3cc(F)ccc23)CC1)c1c(O)c2ccccc2oc1=O
CC(C)(Cc1c[nH]c2ccccc12)NCC(O)COc1ccccc1
CCN(CC)C(=O)Cn1c(=O)cc(C)c2c(C)nn(-c3ccccc3C)c21
COc1cc(C2c3cc4c(cc3C(NC(C)c3ccccc3)C3COC(=O)C23)OCO4)cc(OC)c1OC1OC2COC(C)OC2C(O)C1O
c1ccc(Cc2nn3c(-c4n[nH]c5ccccc45)nnc3o2)cc1
COc1ccc(CN2CCN(c3ncccn3)CC2)cc1[N+](=O)[O-]
CC(C)NC(=N)c1ccc(-c2cc3ccc(C(=N)NC(C)C)cc3[nH]2)cc1
O=C1Nc2c(Br)cc([N+](=O)[O-])cc2C1=NNC(=S)Nc1ccc(Cl)cc1
Cc1ccc(C(=O)C(CC(=O)c2ccc(Cl)cc2Cl)C(=O)O)nn1
COc1ccc(-c2nc(Nc3ccccc3OC)sc2NC(=O)CCN)cc1
CCC1(O)CC(=O)OCc2c1cc1n(c2=O)Cc2cc3c(nc2-1)OCO3
CCOC(=O)N(Cc1ccc(F)cc1)P(=O)(OCC)OCC
COc1ccccc1N1CCN(CCCCCc2cc(CC3(C(=O)NCCC(C)C)CCCC3)no2)CC1
OCCn1cnc2cc(C=Cc3cn(CCCOc4ccccc4)nn3)ccc21
CC1CCCCOC(CN(C)C(=O)C2CCCCC2)C(C)CNC(=O)c2cc(NS(=O)(=O)c3ccc(F)cc3)ccc2O1
O=C(c1cc(O)cc(O)c1)N1CCN(c2ccc(O)c(C34CC5CC(CC(C5)C3)C4)c2)CC1
Fc1cc(F)c2c(c1)C1C=CCC1C(c1ccccc1)N2
COCCCC(=O)NC(=O)c1ccc2nc3n(c2c1)CCCNC3=O
COc1ccc(C(=O)Nc2cc(C(=O)NCc3cccc(OC)c3)ccc2C)cc1
CC(C)(C)OC(=O)C1CCN(C(=O)NCCc2ccccn2)CC1
COc1ccc(C(NCC2CCCO2)C(=O)N(CC(=O)NS(=O)(=O)c2ccc(C)cc2)c2ccccc2)cc1OC
O=c1cc(Nc2cccc(Cl)c2)cn[nH]1
CC=CCCCC(OC(=O)c1ccccc1)c1ccccc1
CCN(CC)c1ccc(C(=O)Nc2cccc(-c3cc(-c4cccnc4)nc(N4CCOCC4)n3)c2)cc1
COc1ccc(NCc2cccc3ccccc23)cc1OC
CN(C1CCCCC1)C1CCC(Oc2ccccc2N2CCN(C3CCCC3)CC2)CC1
C=CCC(CC(=O)NC(CO)c1ccc(O)cc1)C(=O)NC(CO)C1CC(O)CN1C(=O)OC(=O)C(C)(C)OC
CC(C)c1noc(-c2nc(CC(=O)NC(CO)c3ccccc3)cs2)n1
CC(C)(C)c1ccc(S(=O)(=O)NCCc2csc(-c3ccccc3)n2)cc1
CCCc1cc(CC(=O)O)cc2c1OCC2=NN1CCOCC1
O=c1cc(-c2ccccc2)oc2ccccc12
CC1CCCCOC(C(C)CO)C(C)CN(CN(C)S(=O)(=O)c2ccc(F)cc2)C(=O)c2cc(NC(=O)Nc3ccccc3)ccc2O1
COc1ccc(-c2s[n+](C)c3c2NC2=C4CCCC(C)(C)C4CCC23)cc1
O=C(C(=O)N1CCCCC1)c1c[nH]c2ccccc12
CC(=O)NCCCCP(=O)(O)O
Sc1nnc(-c2nc3sc4ccccc4n3n2)o1
O=C(CCl)C(=O)c1cccc(-c2nc3c(NN(CCCl)CCCl)cccc3c(=O)[nH]2)n1
Cc1nnc(SC(=O)CN2CCc3ccccc32)n1C
O=C(O)c1cc(N2CCCC2)cc(C23CCC(N4CCCC4)C2C3)c1
O=C(O)CCc1cc(Br)c(OCCCOc2ccc(CC3NC(=O)c4ccccc43)cc2)c(Br)c1
O=S(=O)(NC1CC1)N1CCC(c2ccccc2)CC1
O=P(Cc1ccc(-c2c(NCC(F)(F)F)ncnc2OCc2ccccc2)cc1)(OCc1ccc2ccccc2n1)OCC(F)(F)C(F)(F)F
CCNC(=O)C1OC(n2cnc3c(N)nc(C(=O)NCCCCCOc4ccccc4)nc32)C(O)C1O
O=C1c2ccccc2-c2c1c(-c1cccc(Br)c1)nc1ccc3ccccc3c21
O=C(C1CNCC(=O)N1c1ccc(Cc2ccccc2)cc1)N(Cc1cc(CN2CCOCC2)co1)C1CC1
CC1=NC(C)=C(C(N)=O)C(C=CSC(=O)c2ccccc2)N1
COc1ccc(CN2CCN(C(=O)c3c[nH]c4ccccc34)CC2)c(OC)c1C
COc1ccc2c(c1)C(C)=CC1(CCCCC1)N2S(=O)(=O)c1ccc(C)cc1
Cc1cccc(C2CCCC(C)N2C(=O)CCc2cnn(-c3ccccn3)c2)c1
Cc1cc(S(=O)(=O)N2CCNC(=O)C2)ccc1F
COc1ccc(C=Cc2ccc(NC(=O)N(C)CCc3ncn[nH]3)cc2)cc1OC
CSc1cc(N2Cc3ccccc3C2=O)n2ncc(=O)nc2n1
N=C(N)c1ccc(CNC(=O)Cn2c(-c3ccccc3)cccc2=O)cc1
Cc1[nH]c(SC(=O)CNc2ccccn2)nc(=O)c1C
CCCCCCCCCN=c1ccn(Cc2ccc(Cl)cc2)cc1
Cc1ccccc1CNC(=O)CCS(=O)(=O)c1ccc2c(c1)oc(=O)n2C
COc1c(Br)cc(Br)cc1C(=O)NNC(=S)Nc1ccc(Br)cc1
C#Cc1cccc(Nc2c(C#N)cnc3cc(OC)c(NC(=O)C=CCN4CCOCC4)cc23)c1
CC(NCC(=O)Oc1ccccc1Sc1ccc(C(F)(F)F)cc1)c1ccccc1
O=C(CCCCC(=O)Nc1ccc(C2CN3CCC2CC3)cc1)NN=Cc1c[nH]c2ccccc12
CCOC(=O)c1ccc(-n2nnc(C(=O)N3CCOCC3)c2C)cc1
O=C(NC(=O)C(Cc1ccccc1)NCCCCC(C(=O)SCc1ccccc1)N(CO)C(=O)O)OCc1ccccc1
Nc1ccc2c(c1)CCN=C2c1ccccc1
COc1ccc(-c2nc(CS(=O)(=O)CC(=O)NCc3cccs3)c(C)o2)cc1
CCCN1COc2cc3oc(=O)cc(-c4ccccc4)c3cc21
Cc1cc(=O)nc2[nH]nc(SCC(=O)N3CCN(c4ccc(F)cc4)CC3)n12
O=C(NC(=O)C(Cc1ccc(O)cc1)N1CCC(CNCc2cccc3ccccc23)CC1)c1ccccc1
Cc1ccc(N(C)C(=O)N2c3ccccc3Sc3ccccc32)cc1
O=C1Nc2ccccc2C1=C1Nc2ccccc2C1=O
Cc1cccc(-c2cc(N3CCN(Cc4cccs4)CC3)n3nc(-c4cccc(O)c4)cc3n2)c1
CCn1c(=O)n(CC)c2cc(N3CCOCC3)c(NC(=O)c3ccco3)cc21
N#CC1CCCN1N1CCC(N(N)CC(=O)C(=O)c2ccc(Cl)c(Cl)c2)CC1
Cc1cccc(NS(=O)(=O)c2cccs2)c1
O=C(O)c1cccc(OC(=O)C(CN2CCCC2)NC(=O)c2ccccc2)c1
CC(C)(O)C1CN(c2c(F)cc3c(=O)c(C(=O)O)cn(C4CC4)c3c2F)C1
CC1CCC2(C(=O)OCCN3CCN(CCCN)CC3)CCC3(C)C(=CCC4C5(C)CCC(O)C(C)(C)C5CCC43C)C2C1C
COc1cccc(-c2csc(N)c2C(=O)OCc2c(F)cccc2Cl)c1
CC(C)(C)OC(=O)NCCCN1CCC2(CC1)CC(=O)c1ccccc1O2
O=Cc1ccc(C(=O)NCCc2ccc(O)c(O)c2)cc1
S=C(NN=Cc1ccc[nH]1)Nc1cccc(Cl)c1
CC(C)(c1ccc(Oc2cc(C(F)(F)F)nc(Nc3cnccc3C(N)=O)n2)c(F)c1)n1ccnc1
COC(=O)c1sc(C)nc1C(=O)Nc1ccccc1Cl
NC(=O)C(Cc1ccccc1)NC(=O)N1CSCC1C(=O)OCc1ccccc1
CSC(CCNNc1ccccc1C(=O)C(=O)C1CNC(=O)CN(Cc2ccccc2)C1)C(=O)O
COc1cccc(C=CC(=O)c2c(O)cc[nH]c2=O)c1
CC(C)(C)c1ccccc1N1CCN(CC2CC3C(C(=O)O)CCCN3C2)CC1
Cc1cccnc1NC(=O)Cc1ccc(S(=O)(=O)N2CCOCC2)s1
COc1ccc(CC=NNC(=O)COc2cccc(C)c2)cc1OC
O=C1C=C2N(Cc3cc(Cl)c(Cl)c(Cl)c3)CC3CC23c2c(Br)c[nH]c21
O=C(Cc1ccccc1)Nc1scc(-c2cccs2)c1C(=O)O
CON1CCC2(CCNC2=NC(=O)C(=O)c2ccccc2)CC1
CN(Cc1cccc(O)c1)c1cc(C(=O)NC(Cc2ccccc2)C(=O)O)cc2c1CCC(=O)N2
COc1ccc2oc3cnnc(C4CCN(C)CC4)c3c2c1
CCC(CNC(=O)C(N)CC(=O)O)Cc1ccccc1
c1ccc2c(c1)Cc1ccccc1C1(CNCC(N3CCCC3)C1)C2
O=C(Cn1ccnc1)Nc1ccccc1F
Cc1ccsc1-c1nc2c(c3c1CC(c1ccccc1)OC3)CN(C(=O)Nc1cccc(Cl)c1)CC2
N#Cc1ccc(C(=O)N2CCC3(CCCN(S(=O)(=O)c4ccccc4)C3)CC2)cc1
COc1nc(Nc2ccc(C)nc2)nc(N2CCc3cc(C(=O)NC4CC4)ccc32)n1
COc1cc(Nc2ccc(C(C)C)s2)cc(OC)c1
O=C1C(=Cc2ccccn2)C(=O)N(c2ccccc2)C(=S)N1c1ccccc1
CNCCn1ccc2c1ccc1c3ccccc3n(C)c12
O=c1c2ccccc2ncn1CCc1ccc(-c2cccc(Cl)c2)cc1
Cc1cc(C(C)C)oc1C(=O)N1CCNC1=N[N+](=O)[O-]
Cc1c(Nc2ccnc3cc(Cl)ccc23)ccc2c1NCCC2
COc1ccc(N)cc1N
CCOC(=O)c1c(NC(=O)CSc2nc[nH]n2)sc2c1CCC(C)C2
O=C(O)Cc1ccc(Oc2c3ccccc3nc3ccccc23)cc1
CS(=O)(=O)Nc1cccs1
CC(O)(C#Cc1ccc2nc(-c3cccc(Cl)c3)cn2c1)c1ncsn1
Cn1ncnc1COc1nn2c(-c3ccccc3F)nncc2c1-c1ccoc1
O=C1Nc2cc(C(=O)NCCCN3CCOCC3)ccc2C1=Cc1cccc([N+](=O)[O-])c1
c1coc(-c2cc3ccc(-n4ccnc4)nc3nc2N2CCOCC2)c1
CC(C)C(=O)C1(C)C(=O)NC(=O)N(C)C1=O
CC(Nc1nc2cc(-c3ccc(F)cc3)sc2c(=O)n1C)c1ccccc1
COC(=O)C(c1ccc2c(c1)OCO2)C(C(=O)Nc1ccc(Nc2ccnc3cc(Cl)ccc23)cc1)c1ccccc1
CC(=O)OC1CN2C(=NCC2C(=O)Nc2ccc(C)cc2)N1Cc1c[nH]c2ccccc12
CC(C)N(C(=O)Nc1ccc(F)cc1)N1CCC(CCCCNS(=O)(=O)c2ccc(O)cc2)CC1
CCN(CC)S(=O)(=O)c1ccc(C(=O)NCCCn2ccnc2)cc1
CCCCOC(=O)C1=C(C)NC(=O)NC1c1ccc([N+](=O)[O-])cc1
COc1ccc(C2CC(=NCCN3CCCC3)c3c([nH]c4ccc(Cl)cc4c3=O)C2)cc1
CN1CCN(C(=O)C(c2cc3ccc(C(F)(F)F)cc3nc2Oc2ccc(F)cc2)N2CCC(Cc3ccccc3)CC2)CC1
CN1CCN(c2cnc3c(n2)C=C(c2cncnc2)CC(C(F)(F)F)=C3)CC1
CC(C)Cc1ccc(CC(=O)Nc2nnc(CCCCc3ccc(NC(=O)Cc4ccccc4)nn3)s2)cc1
CC(C(=O)c1ccccc1)c1cccc(NNc2ncnc3c(C(N)=O)cccc23)c1
N#Cc1cc(S(=O)(=O)Nc2ncns2)ccc1Oc1ccccc1-c1ccccc1
O=C(CN1CCN(C(=O)CN2CCOCC2)CC1)OSc1ccccc1C(=O)CC(=O)N1CCOCC1
CCN(CC)CCN(Cc1ccc(-c2ccc(C(F)(F)F)cc2)cc1)C(=O)Cn1c(CCc2ccc(F)c(F)c2F)nc(=O)c2ccccc21
O=C(NN=Cc1ccc(OCc2ccc(Cl)cc2Cl)cc1)c1cccnc1
Cc1nn(-c2ccccc2)c2c1c(=O)c1cc(Cl)ccc1n2C
CC(C)(C)C(=O)c1c(N)nc2c(c1N)-c1ccccc1OC2(C)C
O=C(NC(CSCc1ccccc1)C(=O)O)C1CNC1
CC(C)Cn1cc2nc(SCC(N)=O)n(C3CCCC3)c2cc1=O
CN1CC(O)(c2cccs2)c2cc(-c3cncc(Cl)c3)ccc21
CC(O)CCN(COc1ccc(Br)cc1)C(=S)NCc1ccco1
CC(C)n1c(CCCC=CCC2OCC3CCCCC3O2)nc2ccccc21
CC(C)(CC(=O)N1CCN(c2ccccc2)CC1)C1=NS(=O)(=O)c2ccccc2N1
Brc1cccc(CSc2nnc(-c3ccccn3)o2)c1
COC1=CC(=O)c2c(O)c3c(c(CC=C(C)C)c2C1=O)OC(c1ccc(O)cc1)CC3=O
COCCCc1cc(CN(C(=O)C2CNCCC2c2ccc(F)cc2)C2CC2)cc(OCCOC)c1
C[N+](C)=C1C=c2c(oc3ccccc23)=CC1=O
CCOC(=O)C1=C(c2ccccc2)OC(COc2ccc(Cl)cc2)(C(F)(F)F)C1
COc1ccc2c(c1)CC(c1cccc3cccnc13)N2C
CC(=O)c1c(C)c(C)n(CCC(=O)O)c1C
Cc1cc(OCC(=O)OCc2cc(=O)n3c(C)csc3n2)ccc1Cl
CC(C)Cc1cccc(-c2nc(-c3ccc(OCC(N)CO)cc3)no2)c1
O=C1C(=Cc2cc(O)c(O)c3c2CCCC3)Oc2c(O)cc(O)cc21
CN(C)C(=O)CNc1cccc(N2CCN(C(=O)NCc3c[nH]cn3)CC2)c1
CC(OCC(=O)c1ccccc1)C(=O)N1C(=O)NC(=Cc2ccco2)C1=O
CC(C)(C)OC(=O)N1CC(n2cnc3c(=O)nc[nH]c32)C1
CC(C)(C)[S+]([O-])N1Cc2cc(C(=O)N3CCC(n4c(=O)[nH]c5ncccc54)CC3)nc(-c3cccc(-c4ccc(F)cc4F)c3)c2C1CCO
C=CCn1c(-c2ccc(C)cc2)cn2c3c(C)nn(C)c3nc12
O=C(C(=O)c1ccco1)C(=Cc1ccco1)NNc1ccccc1Br
COc1ccc(CNC(=O)Cn2nc3[nH]c4ccccc4n3c(=O)c2=O)cc1OC
O=C(CNCc1ccccc1)C1CCC2C(COc3ccc(NS(=O)(=O)c4ccc(Cl)cc4)cc3C(=O)N2C2CCC2)O1
CCCCc1nnc(SCc2cccc(CN3CCCC3)c2)n1Cc1ccc(-c2ccccc2-c2nnn[nH]2)cc1
C#CCN1Cn2c(=O)[nH]c3cccc(c32)C1=O
CC(=O)Nc1ccc(-c2cccnc2)c(-c2ccncc2)n1
CN(C(=O)CNc1cccc2c1CCC2)C(=O)Cc1cccs1
CCOc1cccc(-c2csc(NN=Cc3ccccc3[N+](=O)[O-])n2)c1
COc1ccccc1NSc1nnc(CCCCc2nnc(C(C(=O)CC(=O)O)c3ccccc3)n2Cc2ccc(-c3ccccc3)cc2)n1C1CC1
CC=C1CCN2C3=C(N4CCNCC4)N(C)C(=N)C3CC12
NC1=C(c2cn(-c3ccccc3)nc2-c2ccc(O)cc2)S(=O)(=O)CC1
COc1ccc2c(c1)CC(CNC(=O)N1CCC(C3CCN(C(=O)c4ccc(C)cc4)CC3)CC1)CO2
CCOC(=O)C(C)NC1CCc2ccccc21
COc1ccccc1C(=O)C(=O)c1ccc(NN2CCOCC2)cc1
Cc1ccc(NC(=O)c2c(C)oc3nc(C)cc(C)c23)cc1
COc1cc(OC)c(-c2ccnc3sc(C(=O)N(C)C)cc23)cc1OC
COc1ccc(C(=O)OC(=O)CN2CCN(c3ccc([N+](=O)[O-])cc3)CC2)cc1OC
COCc1c2c(O)c3c(O)c(C)c4c(c3c1O)C(=O)C(C)(OC=CC(NOC)C(C)CC(C)C(O)C(C)C(O)C(C)C(O)C(C)C=CC=C(C)C(=O)N2)O4
CNCC(=O)Oc1ccc(NC(=N)c2ccc(C)cc2)cc1
Cc1ccc(-c2nn(-c3ccccc3)cc2C(=O)OC(=O)CN2CCCCC2)o1
CC1(C)OC2=C(CC(N)C2)C(n2cc(CO)nn2)C1O
CC(=O)NCCS(=O)(=O)c1ccc(C(=O)SNc2ccc(Cl)cc2Cl)cc1
COc1cc(C=C2SC(=S)N(n3c4ccccc4c4ccccc43)C2=O)cc(OC)c1O
Cc1cc(SC2=C(O)OC(COCCCCO)(c3ccccc3)CC2=O)c(C(C)(C)C)cc1N
COCCCON=C1CN2CCC1C2
COC(=O)c1ccc(C(C)(C)C(=O)C2CCN(C(=O)N(CCCOc3ccccc3CO)Cc3ccc(OC)cc3)CC2)cc1
O=S1(=O)NCN(Cc2cccs2)c2ccsc21
O=C1OC(CNc2cc[nH]n2)CN1c1ccc(N2CCOCC2)c(F)c1
COC1=C(C)c2sc3nc4cc(F)c(N)cc4nc3c2CCC1
O=S(=O)(c1ccc(C(F)(F)F)cc1)N(Cc1ccccc1)C(CN1CCCCC1)c1ccco1
Nc1ncnc2c1c(Cl)nn2Cc1ccccc1Cl
Nc1cccc2c1ncn2C1OC(CO)CC1F
COc1cccc(C(C#N)=Cc2ccco2)c1OC
COc1cc(NC(=S)N2CCN(c3ncccn3)CC2)cc(OC)c1OC
Cc1ccc(C=NNc2ccc(C(=O)O)cc2[N+](=O)[O-])cc1
CC1(CCCCCCCCCCCCCCCCCCCCCCCCCCCCCNNCCCCCNNN)c2ccccc2-c2nc3ccccc3n21
CN(C)CCCc1ccn2c(-c3ccnc(NN4CCN(CCO)CC4)n3)c(-c3ccc(F)cc3)nc2c1
CCCCCOC(=O)N1CCN(C(=O)C(CCC(=O)O)NC(=O)OC(C)(C)C)CC1
CC(C)(N)CC(=O)N1CCCC(c2nc3ccccc3[nH]2)C1
N=C(N)c1ccc(CNC(=O)CNS(=O)(=O)c2cccc(-c3cccc(CC(=O)O)c3)c2)cc1
CCc1c(C(C#N)c2ccccc2)[nH]c(SCCc2ccc(OC)c(OC)c2)nc1=O
CCC(=O)Nc1ccn2nc(-c3ccccc3)cc2n1
CC(CO)=C(C)CCC=CCc1nnc(COc2ccccc2)o1
O=C(c1ccccc1)c1cc(Br)ccc1OCCC1CCN(C(O)(c2ccc(F)cc2)c2ccc(F)cc2)CC1
CC(C(=O)NCC1CCCO1)C1CCC(CC(C)n2cc(C#CCc3ccccc3)nn2)O1
O=S(=O)(c1cccc(C(F)(F)F)c1)n1ccc2c(N3CCN(CCc4ccccc4-c4ccncc4)CC3)cc(Cl)cc21
C=CCCCCCCCCC(=O)NCC(NC(=O)c1csc(-c2ccccc2)n1)C(=O)N1CCCC1
COc1ccc2c(c1)C1(SCC(N)=O)c3c(noc3C)CCN1C2=O
Cc1cc(C)c2nc(C(=O)NO)sc2c1
O=C1C(=Cc2ccccc2)c2ccccc2N1C(=O)c1ccc[nH]1
CCOC(=O)c1cc(CC)sc1NC(C(=O)NS(=O)(=O)c1ccc2c(c1)oc(=O)n2C)C(C)C
N=C(N)NC(=O)Cn1c(-c2ccccc2)ccc1-c1ccccc1
O=C(CNC1CC1)OC(=O)Cc1ccc([N+](=O)[O-])cc1
Cn1cnnc1CN(C(=O)c1ccccn1)c1ccc(Cl)cc1
CCCCN1C(=O)C(=Cc2ccc([N+](=O)[O-])cc2)SC1=Nc1nccs1
COC(=O)c1cc2cc(OCC(=O)N(C)C(=O)C(C)Oc3ccccc3)ccc2n1C
CCN(CCC(=O)N1CCN(Cc2ccccc2)CC1)Cc1nccn1C
CC(SCc1ccccc1)C(=O)Nc1cccc(C(F)(F)F)c1
Nc1nccc(-c2csc3c2C(=O)NCC3)n1
O=C(O)CC1CCC(c2ccc(N3CCCc4ccccc43)cc2)CC1
Cc1ccc(N=c2ccn(CCCOc3ccccc3)c(=O)[nH]2)cc1
Cc1cccc(NN=Cc2c(C)nn(-c3ccccc3)c2C)c1
COc1cc(-c2ccc(N=Nc3ccc4c(S(=O)(=O)O)ccc(S(=O)(=O)O)c4c3N)c(OC)c2)ccc1N=Nc1ccc2c(S(=O)(=O)O)ccc(S(=O)(=O)O)c2c1N
Cc1ccccc1-n1ncc2c1CC(C)(C)CC2NC(=O)Cc1cccs1
O=C(O)CC(O)CC(O)C=Cc1c(CC2CCCC(=Cc3ccccc3O)C2=O)ccc(F)c1F
O=C(Cn1cnc(-c2cccs2)n1)N1CCN(S(=O)(=O)c2ccccc2F)CC1
CCCCNC(=O)Oc1ccc(N2CCN(Cc3ccc(Cl)cc3Cl)CC2)cc1
Cc1nn(C2CCCCC2)c2sc(C(=O)NC3CCC(N4CCCC4)CC3)cc12
COc1ccc2c(c1)c(O)c(C(=O)c1ccc(C(F)(F)F)cc1)n2Cc1ccccc1
Cc1cccc(C2CC2c2nc(-c3ccccc3)no2)c1
Cc1csc2[nH]c(Cc3ccc(-c4ccccc4)cc3)nc(=O)c12
Cc1c(CN(Cc2cccc(O)c2)c2cccc(C(=O)NC(CC(=O)O)C(=O)O)c2)sc2c(N)ncnc12
CC(Oc1ccccc1)C(O)CNC(C)(C)C
COCCOc1cc(NCC(=O)N(c2ccccc2OC)S(=O)(=O)c2ccccc2F)ccc1OCC(=O)O
O=C1Nc2ccc(Cl)cc2C1=NN=Cc1ccc(O)c(O)c1
CC(C)COc1ncn(-c2cccnc2)c1S(=O)(=O)c1ccc(C(N)=O)cc1
COc1ccccc1N1CCN(C(=O)c2ccc(F)cc2)C(O)C1
CNCCNC(=O)c1ccccc1OC
O=C1CCC2(O)C3Cc4ccc(O)c5c4C2(CCN3CC2CC2)C1O5
NCc1ccc(C(O)C(F)(F)F)cc1
COC1OC2(C)CCC3CCCCC31OO2
O=C(Nc1ccc(Br)cc1)c1ccc(N2CCC(n3ccnc3)CC2)nc1
c1ccc2c(-c3cnc4[nH]cc(-c5cnc6cccnn56)c4c3)c[nH]c2c1
Clc1ccc(N2CCN(c3ccc(Nc4c5ccccc5nc5ccccc45)c(CCCN4CCCC4)c3)CC2)cc1
Cc1nc(CC(=O)C2CN(CCOc3ccccc3F)CCO2)cs1
Cc1cccc(-c2n[nH]c3c2C2(CCN(C4CCOc5ccccc54)CC2)N(Cc2ccccc2)C3=O)c1
Cc1nn2cc(-c3ccccc3)cc2c(=O)n1-c1ccc(S(N)(=O)=O)cc1
FC(F)(F)CSc1nnc(-c2ccncn2)o1
CCCCCC=CCC=CC=CC(O)CC=CCC=CCCCC(=O)OCC(C)O
Nc1ccc(NC2=C(Cl)C(=O)c3ncccc3C2=O)cc1
CCc1cccc(C(=O)c2c(OC)cccc2OC)c1C(=O)C1=C(O)C(=CC(=O)O)CCC1
O=C(CCCNC(=O)Oc1ccccc1)NN=Cc1ccccc1[N+](=O)[O-]
Cc1cccc(C)c1OC(=O)CN1CCCN(Cc2cccc(F)c2)CC1
COc1cc(F)c(CN2CCN(c3nc4ccccc4s3)CC2)cc1OC
COc1cc2cc(N)nc(-c3ccccc3Cl)c2cc1OC
O=C(Nc1ccc(C(F)(F)F)cc1)c1ccc2cc(OCCCN3CCCC3)ccc2c1
COc1cc(C2CC(=O)Oc3c2ccc(OC)c3OC)ccc1O
COc1ccc(CCC(=O)Nc2nc3ccccc3s2)c(OC)c1
Cc1ccccc1NC(=O)CCCN1C(=O)COc2ccc(S(=O)(=O)N3CCCCC3)cc21
CC(CC(=O)Nc1ccc(Cl)cc1)=NNC(=O)C(C#N)n1ccnc1
NC1Cc2ccccc2CN1C(=O)CC(=O)C(=O)C(Cc1ccccc1)NCc1ccc(C2CC(=O)N(Cc3ccccc3)C2=O)cc1
Nc1ccccc1-c1nnc(C=Cc2ccccc2[N+](=O)[O-])o1
c1ncn(CN2CCC(Cc3ccc4c(c3)OCO4)CC2)n1
COC(=O)C1=C(c2ccc(OC(=O)N3CCOCC3)cc2)CC2CCC1N2Cc1ccccc1
O=C(C=Cc1cc2cc(O)ccc2nc1Cl)OCCCNc1c2c(nc3ccccc13)CCCC2
CONc1ccccc1C(=O)C(=O)CCCC(=O)Nc1cc(C)on1
COCCN(C)C(=O)Nc1ccc(COc2nccc3n[nH]cc23)cc1
Oc1ccc(-c2[nH]c3ccccc3c2-c2cc(O)c(O)c(-[n+]3ccccc3)c2)cc1
CCCC1CCc2c(c(CO)cc3cc(-c4ccccc4C(F)(F)F)oc23)O1
COC(=O)c1sc2[nH]c(-c3ccccc3)cc(=O)c2c1N
CC(=O)NOc1ccc(S(=O)(=O)CCOc2ccc3c(c2)OCO3)cc1
O=C(c1ccc2cc(Cc3ccc(NNC4CCCCC4)cc3)cnc2n1)S(=O)(=O)c1ccccc1F
CC(c1ccccc1)C1OC(n2cnc3c(NCO)nc(Cl)nc32)C(O)C1O
COc1ccc2cc1Oc1ccc(cc1)CC1c3c(cc(OC)c(OC)c3Oc3c4c(cc(OC)c3OC)C(C2)N(C)CC4)CCN1C
OCCOCc1cc2c(-c3ccccc3)cc(-c3ccccc3)cc2n1CCO
O=C(NCc1cccs1)NC(CN1CCOCC1)c1ccco1
CCOC(=O)C1CCCN(C(=O)c2cc3c(s2)-c2ccccc2S(=O)(=O)C3)C1
CCCN1C(=O)C(C2C(C)C2(C)C)C(=O)N(c2ccccc2)c2cc(Cl)ccc21
CC(C)(CNc1ccc(OC(=O)c2ccco2)cc1)C(=O)O
N#Cc1cc2c(-c3ccc(Oc4ccc(F)cc4)cc3)cc(=O)[nH]c2s1
CC(C)C(N)c1cc(F)ccc1N1CCN(C2(c3ccc(Cl)cc3Cl)CC2)CC1
COc1cc(C(=O)Nc2ccc3c(c2)ncn3-c2cc(F)ccc2F)cc(OC)c1OC
COC1CCOCC1NC1(C(C)C)CCC(C(=O)N2CCSCC2)C1
CCNc1nc2ccc(OC(=O)c3ccc(OC)c(S(=O)(=O)NCc4ccccc4)c3)cc2s1
Cn1nnnc1SC1=C(C(=O)O)N2C(=O)C(NC(=O)CCCN)C2CC1
OCC(CO)C(CO)Cc1ccc(O)c(O)c1
CCCCCCCCCCCCCCCCCCCCCCCCC(=O)C(=O)NC(COC1OC(CO)C(O)C(O)C1O)C(O)C(O)CCCC
O=c1[nH]c(S)ncc1[N+](=O)[O-]
O=C(Nc1cccc(NC(=O)c2csc3ccccc23)c1)c1cccs1
COc1ccc(C2=C(c3ccc4noc(C5CC5)c4c3)C(=O)NC2=O)c(C)c1
CCOC(=O)c1c(NC(=O)NC(=O)CNC2CCCCC2)sc2c1CCC(C)(C)O2
CC(=O)OC1CCC2(C)C(CCC3C2CCC2(C)C(c4ccc(=O)oc4)OC(=O)C4OC432)C1
CC(C)(C)c1nc(-c2ccc(Cl)cc2Cl)nc(N)c1C#N
COc1ccc(CC2OC(CO)C(O)C(O)C2O)cc1ONc1cc(O)cc(O)c1
CN1CCCC1C(=O)N1CCC2(CCN(C(=O)c3ccc(C#N)cc3)CC2)CC1
CC1CCN(c2c(F)c(F)c3c(=O)c(C(=O)O)cn(C4CC4)c3c2F)CC1
CC(=O)c1cccc(-n2cc(-c3cnc4ccc(NC(=O)NC5CCN(C)CC5)nn34)cn2)c1
O=C1c2ccccc2C(=O)N1c1ccccc1
O=C(c1cc(-c2ccccc2)nc2ccccc12)C1CCN(C(=O)NCc2cccs2)CC1
c1ccc(C(CC(C2CC2)C2Cc3ccc(OCc4cccc5ccccc45)cc3CN2)c2ccccc2)cc1
CCn1ccnc1CN(C)Oc1ccc(C(=O)N2CCC(C3CC3)CC2)cc1
CNC1CCN(c2cc(NCc3cccc(C(F)(F)F)c3)nc(C)n2)C1
CS(=O)(=O)Cc1cccc(Nc2nccc(Oc3ccc(NC(=O)c4c(F)cccc4F)cc3F)n2)c1
COc1ccc2c(c1)c(-c1cc(-c3c[nH]nc3-c3cccs3)no1)cn2C(C)C
CC(c1ccc(C#N)c(Cl)c1)C(O)(CO)CO
Oc1ccc(N(c2ccccn2)C2CCN(c3ncccn3)CC2)cc1
O=C(O)c1ccn(Cc2ccccc2N(CC(Cl)(Cl)Cl)S(=O)(=O)C(F)(F)F)n1
COC(=O)C1CC1(CNC(=O)c1cccc2c1ccn2C)C(=O)OC
FC(F)Oc1ccc(-c2cccc3c2CCNC3c2nc(-c3c[nH]c4ccccc34)no2)cc1
C=CCl
CN1C2CCC(c3ccc(Br)cc3)(c3ccc(Br)cc3)C1Cc1cc(Br)cc(Br)c12
O=C(CCC(F)(F)F)c1ccc(ONCC(F)(F)F)nc1
O=C(NCc1ccc(-c2ccc(F)c(CN3CCOCC3)c2)cc1)c1cc(O)[nH]c(=O)n1
C=C(C)C1CCC2(OC(=O)C=Cc3ccc(O)cc3)CCC3(C)C(CCC4C5(C)CCC(C(=O)O)C(C)(C)C5CCC43C)C12
O=S(=O)(c1ccc2oc3c(-n4cccn4)nc4ccccc4c3c2c1)c1cnccc1F
OC(Cn1ccnc1)(Cn1cncn1)c1ccc(F)cc1F
O=C(O)C1CCCC1N1CC(=O)N2C(Cc3c([nH]c4ccccc34)C2c2ccc3c(c2)OCO3)C1=O
CC1(C(=O)OCc2ccccc2)CC=CC2(C)CCC3(C)C(=CCC4C5(C)CCC(O)C(C)(C)C5CCC43C)C2C1
CC(=O)c1ccccc1OCc1cc(C(=O)N2CCC(Oc3cccnc3)CC2)no1
Cc1ccc(S(=O)(=O)NC(=O)C(c2ccc(O)cc2)N2CCOCC2)cc1
CCNC(=O)C(C)OC(=O)C1CC2CCC(C1)N2C
CC(C)(C)c1ccc(S(=O)(=O)N2CCN(c3ccc([N+](=O)[O-])cc3Cl)CC2)cc1
CCS(=O)(=O)c1ccc(OSC2=NCCN2Cc2ccc(Cl)cc2)cc1
O=C(NCC(F)(F)F)c1cccc(C#Cc2ccc(C(=O)Nc3ccccc3Cl)nc2)c1
CCN(Cc1cccc(OC)c1)N=O
CCCc1ccc(OCC(=O)N2CCc3ccccc3C2)c(ONCCCN2CCOCC2)c1
CN1CCCN(CC(O)COc2ccccc2[N+](=O)[O-])CC1
COc1ccc(N=C2NC(=O)C(=Cc3ccc(-c4cccc(C(=O)O)c4)o3)S2)cc1
CCNCCCCNCCOc1ccc(C(F)(F)F)cc1
CC(=O)Nc1ccc(NC(=O)Cn2nnc(-c3ccccc3)n2)cc1
CC(C)(C)c1cc(NN=Cc2ccncc2)c2ccccc2n1
O=C(c1ccc(Cl)cc1Cl)N1CCc2cc(S(=O)(=O)NC3CCC(O)CC3)ccc21
Cc1cc(NC(=O)CSc2cn(CCOc3ccccc3Cl)c3ccccc23)no1
COc1ccccc1N1CCN(CCCCCc2c[nH]c3ccc(C(N)=O)cc23)CC1
C=CC1CC1(NC(=O)C(C(=O)NN1CCC2(C1)C(C)(C)C21CCC1)C(C)(C)C)C(=O)NS(=O)(=O)N1CCCC1
CN(Cc1ncc(C(=O)OCC(=O)Oc2ccc3c(c2)OCO3)o1)Cc1cccs1
NC1CC(=O)Nc2ccc(Br)cc21
CCCCCCN1CC=C(n2cc(-c3ccccc3)c3ccc(F)cc32)CC1
CC1=CC(C)(C)Nc2ccc3c(c21)C(C)(C)Oc1ccc(C)cc1-3
O=C(c1ccccc1)C1CC(c2cc(C(F)(F)F)cc(C(F)(F)F)c2)=NO1
CCCCCCCCCCCCCC(=O)N(O)Cc1ccc(-c2cccnc2)cc1
NCCCn1cc2c(Oc3cccc4ccccc34)nc3ccccc3c2nc1=O
COc1ccc(S(=O)(=O)c2cn(C)c(=O)c(Nc3ccc(C#N)cc3)n2)cc1
Cc1cccc(-c2nc(CNCCCN3CCN(c4ccccc4C)CC3)co2)c1
C=CCNCc1cc(-c2ccc3c(N4CCOCC4C)nc(N4CCOCC4C)nc3n2)ccc1OC
CCN(CC(=O)Sc1nnc2c(C)cc3ccccc3n12)c1cccc2c1CCCC2
CCCCCCCCCC=CCCCCCC1=CC2=CC(=O)C(C)(OC(=O)CCCCCCCCCCCCCC)C(=O)C2=CO1
Brc1ccc(CSc2nnc(-c3ccncc3)o2)cc1
O=C(O)c1ccc(-c2ccc(C=C3SC(=O)N(C(=O)CNc4ccc(F)c(Cl)c4)C3=O)o2)cc1
Cc1cccc(C)c1C1=C(O)C(=O)c2ccccc2C1=O
CCN=C(C=Cc1ccccc1)N1CCCN1C(C)=O
Cn1c(=O)[nH]c2cc(-n3ccnc3C#N)ccc21
O=C(CN1CCOCC1)NC(CCO)C(=O)c1ccccc1
CC(C)(C)NC(=O)C1CCC2C3CCC4=CC(=O)C(C)(CO)C(O)C4(C)C3CCC12C
CC1CCCCN1CC(=O)NCC(=O)Nc1ccc(Cl)cc1
COc1ccc(CNC(=O)N2CC(N)CC2C(=O)c2sccc2C)cc1F
COc1ccc(S(=O)(=O)Nc2cccc3cccnc23)cc1
COc1ccc(-c2cc(=O)n(CCCCSc3ccccc3)nc2-c2ccc(OC)cc2)cc1
CC(C)CC(NC(=O)Cn1ccc2c(=O)n(-c3ccc(F)cc3)c(O)nc2c1=O)C(=O)O
O=c1[nH]c2cccc(Oc3ccc(NS(=O)(=O)c4cccs4)cc3)c2[nH]1
S=C(NCCNc1ncnc2c1cnn2-c1ccccc1)Nc1ccc(Cl)cc1
Clc1cccc(C2COC(Cn3ccnc3)(c3cccc(Br)c3)O2)c1
N#CC(CN)C1CCC(Nc2nc(-c3c[nH]c4ncc(Cl)cc34)ncc2F)CC1
O=C(Cn1c(=O)sc2ccccc21)Nc1ccccc1F
COc1ccc2c(c1)C13CC2CN(CCCCc2c(C)n[nH]c2C)CC1C3
Cc1cc(O)cc2c1OC(C)(C)c1oc(-c3ccoc3)cc1-2
COc1cccc2c(=O)c(-c3nnc(SC)n3C)coc12
CCOC(=O)N1CCN(CC(=O)Nc2nc3ccccc3n2Cc2ccccc2)CC1
O=S(=O)(c1ccc(Cl)s1)N1CC2CC(c3ccncn3)N3CCCC23C1
CCCCCC1(OC(=O)Nc2ccc(C(=O)O)cc2)CCC2(CC1)Cc1ccc(OC(C)=O)cc1C21N=C(N)N(C(C)=O)C1=O
CC(C)(O)COc1ccc2[nH]c(C(=O)c3ccccc3)cc2c1
CC(=O)c1ccc(N2CCN(C(=O)NCc3ccc(C(C)(C)C)cc3)CC2)c(F)c1
O=c1ccc2c3c(sc2[nH]1)N(c1ccccc1F)c1ccc(-n2ccnc2)cc1C3
CC(=O)N1CCC(Oc2ccc(C(C)(O)COc3ccccc3C)cc2)CC1
c1ccc(CNCc2ccc3ccccc3n2)cc1
O=[N+]([O-])c1ccc(OS(=O)(=O)c2ccccc2)cc1
CC1(C(=O)C2CC2)CCN1C(=O)Nc1ccc(-c2cccc3[nH]nc(N)c23)cc1
O=C(c1ccccc1)C1C(c2ccccc2)C2(Cl)C(Cl)=C(Cl)C1(Cl)C2(Cl)Cl
CN(C)CCC(=O)N(C(=O)c1ccc(-c2ccccc2)[nH]1)c1cccc(Cl)c1
CCOC(C1CCC23CC24CCC2(C)C5C(C)CC(OC6CN(C7CC7C(=O)OC)CCO6)OC5C(O)C2(C)C4CCC3C1(C)C)C(C)(C)O
COc1ccc(NC(=O)C(OC(=O)CN2CCN(c3ccc(OC)cc3)CC2)C(C)C)cc1
Cc1ccc(C(=NO)C(C)C)c(Oc2ccc3ccccc3c2)n1
Cc1oc(-c2ccccc2)nc1CNC(=O)NCc1ccccn1
CN1CCc2cc(O)c(O)c(O)c2CC1
CC1CCC(O)C(C)(C)C1C=CC(C1C(O)C=CC(=O)C1CO)C1C(C)OC2OC(C)(C)OCC2C1O
O=C1c2c(O)cccc2-c2c(Cl)cc(Cl)c(Cl)c21
CC(C)(C)C1=C(C(=O)O)N2C(=O)C(COC3CCCCC3)C2O1
CC(C)CCOC(=O)N(Cc1cc(C(F)(F)F)cc(C(F)(F)F)c1)Cc1cccc(CN2CCOCC2)n1
CN1CCN(CC(c2cccnc2)N2CCc3ccccc3C2)CC1
CCCC(C(=O)O)N1Cc2ccccc2NC1=O
O=C(CCC(=O)Oc1ccc2c(c1)COC2)OC(=O)CN1CCOCC1
CCOC(=O)C1=C(c2ccccc2)OC(=N)C(C#N)C1c1ccc(C)cc1
CCC1CC1C#Cc1cccc2c1OC(CNC(C)=O)C2
CN1C2CCC1CC(OC1CCC3C1C(=CCO)NC3(C)C)C2
Cc1ccc(NC(=O)CCCn2c(=O)c3cccn3c3ccccc32)cc1Cl
OC(CN1CCN(CCc2ccccc2)CC1)c1cccnc1
COC(=O)C(C)NC1c2cc3c(cc2C(c2cc(OC)c(O)c(OC)c2)C2C(=O)OCC12)OCO3
Cc1nc(NCC(=O)O)nc(N(C#N)CCCCc2ccccc2)n1
CC(Cc1c[nH]c2ccccc12)(NCCCN1CCOCC1)C(=O)NC(=O)C(N)Cc1ccc(O)cc1
Cc1ccccc1OCC(=O)C(C)(C)C
O=C1COc2cc(S(=O)(=O)NCc3ccc(Cl)cc3)ccc2N1
O=C1NCCc2nc(NCc3ccc(Cl)c(Cl)c3)ncc21
CN(C(=O)CCNCc1ccccc1)S(=O)(=O)c1ccc([N+](=O)[O-])cc1
Cc1nc2sc3c(c2c(=O)n1N=Cc1ccc(O)cc1O)CCC3
Nc1ccccc1-c1cccc2c(Br)c(-c3nc(C(=O)O)cs3)c(=O)[nH]c12
O=C(Cn1c(-c2ccccc2)nc2ccccc2c1=O)NC1CCS(=O)(=O)C1
O=C(Cn1nnc(-c2cccs2)n1)Nc1ccc(N2CCCCCC2)cc1
CC(C)CC(NC(=O)C(Cc1ccc(O)cc1)NC(=O)C(N)Cc1ccc(O)cc1)C(=O)NC(CCCCN)C(N)=O
CCC(=O)SOP(=O)(NC1CCN(CC2C=CC(n3cnc4c(N)ncnc43)O2)CC1)Oc1ccccc1
O=C(CCCCCCn1c(=O)oc2ccccc21)Nc1nc2ccccc2s1
O=C(O)C(=Cc1cccc(-c2ccccc2)c1)NC(=O)c1ccccc1F
COc1ccccc1C=CC1=CC(=O)C=C(N2CCCCC2)C1=O
Nc1cnc2c(c1)CCCc1c(N)nc(N)nc1-2
Cc1ccc2oc(C(=O)C=CC(=O)Nc3ccccn3)cc2c1
COC12C(COC(N)=O)C3=C(C(=O)C(C)=C(Nc4ccccc4)C3=O)N1CC1NC12
CC(=O)Nc1ccccc1Cc1ccccc1
Cn1nccc1-c1ccc(S(=O)(=O)N2CCN(C(=O)c3ccccc3F)CC2)cc1
O=C(O)c1ccccc1SC1CC(=O)N(c2cccc(C(F)(F)F)c2)C1=O
O=C(Nc1nnc(-c2ccco2)s1)c1ccc(F)cc1
O=C(Nc1ccccc1)c1ccc(-c2ccccc2)nc1Oc1ccc(F)cc1
O=C(c1cccnc1-c1cccs1)N1CCCC(N2CCOCC2)C1
COc1cc(F)c(C=CCc2cc(OC)c(OC)c(OC)c2)cc1-c1ccccc1O
COc1cccc(CCC(=O)N2CCCC(c3c[nH]c4ccccc34)C2)c1
O=C1C(=O)N(Cc2ccccc2)c2c(O)cccc21
CCCCc1ccc(ON(C(C)=O)C(C(=O)O)C(C)C)c(-c2ccc(Cn3c(CC)nc4c(C)cc(C)nc43)cc2)c1
O=c1c(-c2ccc(F)cc2)c(-c2ccc(F)cc2)cc2n1CCN(CCN1CCCC1)C2
Cc1ccc(OSc2nnc(CC(=O)CN3CCCc4ccccc43)n2C)cc1
CC12CC3CC(C)(C1)CC(NCC(O)COc1ccccc1Cl)(C3)C2
CCOC(=O)c1nc2n(n1)C1OC(=O)C2CCC1=O
CCCCCCOc1cc(C(=O)Nc2ccncc2)cc(OCCCCCC)c1OCCCCC
CCCCCCCNC(Cc1c[nH]c2ccccc12)C(=O)NC(Cc1c[nH]cn1)C(=O)NC(=O)CNC(=O)c1cc(O)ccc1O
Clc1cccc2c(CNCCCN3CCN(C(c4ccccc4)c4ccccc4)CC3)cccc12
COCCNc1cc(-c2ccc(S(C)(=O)=O)cc2)cn2c(-c3ccc(F)cc3)cnc12
O=C(O)C1OC(Oc2c(-c3ccc(O)cc3)oc3cc(O)cc(O)c3c2=O)C(O)C(O)C1O
Cc1ccc2c(Cl)ccc(OCc3cnc4ccc(-c5cc(Cl)ccc5Cl)nn34)c2n1
Cc1cncc(C2CCCN2c2ccn3ncc(C(=O)Nc4ccccn4)c3n2)n1
O=c1c(-c2c(O)ccc3ccccc23)coc2cc(O)ccc12
CC(C)Cc1ccc(C(C)C(=O)ON=C(N)c2ccncc2)cc1
CC1CCN(c2cnc3cc(Cl)c(F)cc3n2)CC1
O=C(NCCN1CCOCC1)c1cccc2c1C(=O)N(Cc1ccco1)C2
CN(C)CC(NC(Cc1ccc(N(C(=O)C(=O)O)c2ccccc2C(=O)O)cc1)C(=O)C1CCN(C(=N)N)CC1)C(=O)OCc1ccccc1
Cc1ncnc(NCc2ccco2)c1Br
COc1ccc(C2C3CCCCN3C3(C(=O)Nc4ccccc43)C23NC(=O)NC3=O)cc1OC
Cc1ccc(-n2c(=O)n(CCc3ccccc3)c(=O)n(CC(=O)c3ccc(O)cc3)c2=O)cc1
CCCc1cc(C(=O)NC2CCCC2)cs1
O=C(O)CC(NC(=O)c1ccc(-c2nc[nH]n2)cc1)c1cccnc1
Cc1ccc(Nc2nc3ccccc3nc2Sc2nnnn2-c2ccc(Br)cc2)cc1
Cc1cc(NC(=O)C(F)(F)C(F)(F)C(F)(F)C(F)(F)C(F)(F)C(F)(F)C(F)(F)C(=O)NO)ccc1OC(F)(F)F
CCc1cc2c([nH]c(=O)n2Cc2ccccc2)c(C(=O)O)c1C
Cn1cc(-c2cnn(CNCc3cnn(-c4ccccc4)c3)c2)cc1C(=O)C1CCN(CCO)CC1
COCCNNc1cccc(C(=O)C(=O)NC(=O)c2ccc3[nH]c4c(c3c2)CC(C)CC4)c1
NC(=O)C1=NOC(c2ccc(-n3ccnc3)c(F)c2)C1
CCCCCCCCOc1ccccc1C(=O)N(CCCl)c1ccccn1
COc1ccc(-c2c(C)cccc2C)cc1-c1nc(C)c(C)[nH]1
O=C(CCC(=O)NN=Cc1ccccc1O)NCc1ccc2c(c1)OCO2
O=C(C1CCCN1C(=O)c1cccc(F)c1F)N1CCCCCC1
Cc1c[nH]nc1-c1ccc(-c2ccccc2O)cc1
CNC(=O)CS(=O)(=O)Nc1cccc([N+](=O)[O-])c1
CC(C)c1ccc(CN2CCC3(CC2)CC2C3N2Cc2ccccn2)cc1
NCCc1cccc(O)c1Cl
Cn1nnnc1-c1cc(OCc2ncc3ccccc3n2)cc(OCC(O)CNCCNc2cc(O)cc3ccccc23)c1
Nc1cccc(C2CN(c3nc(=O)c4cc(C(F)(F)F)cc([N+](=O)[O-])c4s3)CCO2)c1
CCC(=O)N(c1ccccc1)N1CCC(CCC(O)c2ccccc2)CC1
COC(=O)C1=C(C)N(C)C(C)=C(C(=O)OC)C1c1cccc([N+](=O)[O-])c1
Cc1ccc(S(=O)(=O)n2cc(CC(C)(C)O)c3ccc(F)cc32)cc1
COC1CCN(CCCCC(=O)c2cccs2)CC1
CC(C)C(C)Cn1ccnc1
COc1ccc(N2C(=O)C(=Cc3ccc(OC)c([N+](=O)[O-])c3)SC2=NC(C)(C)C)cc1
Oc1ccc(Cc2ccccc2O)cc1
O=C1C=C(c2ccsc2)C(=O)N1c1ccccc1
N#CC1CCCN1C(CO)C(=O)NC(=O)c1ccccc1
COc1ccc(C2CC(=O)C=C(c3c(C)cc4ccccn34)C2)c(Br)c1
CCOC(=O)N1CCC(NC(=O)c2ccc(F)c(S(=O)(=O)N3CCOCC3)c2)CC1
CC1=CC(C)(C)Nc2oc3ccc(OCc4ccccc4C(=O)[O-])cc3c21
CSc1cccc(-c2oc3ccc(C(F)(F)F)cc3c(=O)c2-c2ccc(F)cc2)c1
O=C(Nc1ccc([N+](=O)[O-])cc1Cl)c1ccc(N2CCOCC2)cc1
O=C(O)c1ccc(N2CC3(CCN(Cc4ccc5ccccc5c4)CC3)OC2=O)cc1
O=c1cc(COc2ccccc2Cl)c2cc(O)c(O)cc2o1
CC(C)CCC(=O)N1C(C(=O)N2CCCC(C)C2)CC2CN(S(C)(=O)=O)CC21
Cc1cnc(N2CC(C(=O)NCc3ccc(Cl)cc3Cl)N(C)C2=O)cn1
CCN1CCN(CCCNC(=O)c2c(C)[nH]c(C=C3C(=O)Nc4ccc(Cl)cc43)c2C)CC1
O=c1c2c(Cl)c(O)ccc2c2cc(Cl)c(O)cc2n2cnc(N3CCCC3)c12
CC1=CC(=O)C(O)C2(C)C1CCC1(C)C3=CCC4C(O)OCC34CCC12
CCOC(=O)C1=C(c2ccc(-c3c(C)nc4ccccn34)cc2)NC(C)=C(C(=O)N2CCOCC2)C1c1ccccc1Cl
COc1ccc(CNCc2ccc(C(=O)N3C=NC4(CCCCCC4)C3=O)cc2)cc1F
O=C(c1ccccn1)N1CCc2ncc(Cn3ccnc3)n2CC1
CCOC(=O)N=C(Nc1cccc(Cl)c1)NC1CCCCC1
COCCn1c(=O)nc2n(c1=O)CCCC2=Cc1ccc(C#N)cc1
COc1ccc2c(c1)CC1=CC(=O)CCN1C2=O
CC(O)c1nc2ccc[nH]c-2n1
O=C1NC(=S)NC12CC1(F)CC3CC(CC2C3)C1
CCc1ccc(C(=O)Nc2ccc(-c3cccs3)[nH]c2=O)cc1
Cc1c(-c2ccc3ccccc3c2)oc2cccc(Oc3nc4ccccc4s3)c12
CS(=O)(=O)Cc1ccc(Nc2nccc(Oc3ccc(NC(=O)C(F)(F)F)cc3F)n2)nc1
Cc1cc(-c2ccc3c(c2)CCN(CCSc2ccc(N(C)C)cc2)CC3)no1
NS(=O)(=O)c1ccc(C(=O)Nc2cc(-c3ccccc3)nn2-c2ccc(Cl)cc2)cc1
O=C(NCc1ccc(N2CCOCC2)cc1)NC(=O)c1c(F)cccc1F
Oc1cc2c(cc1Cl)NC(c1ccccc1O)C1CCCC2O1
Cc1ccc(C)c(CN(C)c2ccc(NC(=O)c3ccc(Br)c(Cl)c3)cc2OS(C)(=O)=O)c1
O=C(O)c1cc2cc3c(cc2o1)C1CNCC3C1
CC(C)NC(=O)C(CC(=O)OC(C)(C)C)C1Cc2ccccc2CN(NC(=O)C(F)(F)F)C1=O
CCCC1c2cc(C(=O)O)ccc2N(CC)C(=O)N(Cc2ccc([N+](=O)[O-])cc2)C1c1ccc([N+](=O)[O-])cc1
COc1ccc(-c2nc3cc(Cl)c(C)cc3o2)c(OC)c1
CC(C)C(=O)Sc1nnc(NC(=O)CNc2nc3ccccc3s2)s1
CCCCCCOc1ccc(-n2cnnc2C)cc1
O=C1CCc2ccc(N(Cc3cnc(-c4c(F)cccc4F)cn3)Cc3cn(Cc4ccccc4)nn3)cc2N1
CCOC(=O)C=C(NN=Cc1ccccn1)C(=O)NC(C)(C)C
O=c1cc(CN2CCN(Cc3ccccc3)CC2)c2cc(Cl)c(O)cc2o1
Cc1nnc(C(=O)C(NC(=O)Cn2c(-c3ccccc3)ncc(N)c2=O)C(C)(C)C)o1
CC(O)C(=O)Cc1ccc(NN2CC(=O)N3C4CCCC3C2CN(C)C4)cc1
CC(C)CCCCn1cnc2c(N)nc(N)nc21
CC(=O)C=Cc1cccc(N)c1
N#Cc1cc2c(ON3CCC(Cc4c(F)cccc4C(F)(F)F)CC3)cccc2cn1
Cc1cn(C2CC(O)C(CO)O2)c(=O)nc1N
CC(Nc1nccs1)c1ccc2c(c1)Cc1ccccc1-2
COc1cc(CNCCCn2cnc3ccccc32)ccc1OCc1ccccc1
Cc1ccc2[nH]c3c(c2c1)C1C2C=CC(O2)C1C(C)N3
Cc1ccc(S(=O)(=O)N(O)C(N)=O)cc1
CCc1cc2c(Nc3cccc(Br)c3)ncnc2s1
Cc1cc(NCc2ccccc2-c2ccccc2F)nc(NC(Cc2ccc(OCCNS(=O)(=O)c3ccccc3)cc2)C(=O)O)n1
CN(c1ccc(Cl)cc1)c1nc2cc(Cl)c(Cl)cc2n1CC(=O)O
C=CC1(C)CC(OC(=O)Cn2cc(CCCn3cnc4c(N)ncnc43)nn2)C2(C)C(C)CCC3(CCC(=O)C32)C(C)C1O
O=C(CN1CCN(c2ccccc2)CC1)N1CCN(Cc2cccc(F)c2)S1(=O)=O
N=C1N=C(NCc2ccccc2)C(=O)O1
CCCCOC(=O)C=CC(=O)OC(C)C(=O)Nc1c(CCO)cc(C(F)(F)F)cc1C(=O)O
CSC(=S)NN=C(C)c1cccs1
CCCn1c(C)nc2sc3c(c2c1=O)CCCC3
[NH]Cc1ccc(-c2nc(NCC3CCCO3)c3ccccc3n2)cc1
COc1ccc(-c2cccc(NC(=O)c3ccccc3)c2)cc1COCCN(C)C
CNc1nc(Nc2nc3ccccc3c3sccc23)nc(OC)n1
O=C(Nc1ccccc1F)NC1CCSc2ccccc21
Clc1ccccc1OCCCN1CCN(c2ncc3nnc(C4CC4)n3n2)CC1
CC(=O)Nc1ccc(NC(=O)c2cc(C3CC3)on2)cc1
CCCCCSc1nnc(-c2ncccc2O)n1-c1ccccc1
COc1ccc(S(=O)(=O)n2c(=O)c3ccccc3n3cccc23)cc1
NS(=O)(=O)c1ccc(CCNC(=O)CCc2c(Cc3ccccc3)sc3ccc(Cl)cc23)cc1
O=C1CCCN1CC(O)CN1CCN(c2ncccn2)CC1
COc1ccc(-c2c(O)c3ccccc3[nH]c2=O)cc1
O=C1C(CCSc2ccccc2)=C(O)c2cccc(Cl)c21
CC(C)CN1CCOC2(CCN(C(=O)CN(C)C)CC2)C1
CC(C)CCNC(=O)CC(O)C(CC(C)C)NC(=O)C(NC(=O)C(NC(=O)CC(C)C)C(C)C)C(C)C
CSc1noc(C)c1-n1nnc(-c2ccncc2)n1
COc1ccccc1Cn1c(=O)[nH]c2ccccc21
CCc1ccc(C(NC(=O)CCc2ccccc2)c2ccccc2)cc1
COc1ccc2c3c1OC1CC(O)C=CC31CCN(CCCF)C2
CCCCc1nn2cnnc2s1
COC(=O)c1ccccc1NCC(=O)Sc1ncccn1
Cc1cc(C)nc(N2CCCn3c(-c4cncc(C(=O)NO)c4)nnc32)n1
O=C(COc1ccc2ccccc2c1)N1c2ccccc2Sc2ccc(Cl)cc21
CCOC1OC(=O)c2cc3cc(-c4cccc(C)c4)oc3cc21
CN=c1oc2ccccc2c(N2CCN(c3cccc(C(F)(F)F)c3)CC2)c1[N+](=O)[O-]
COc1ccccc1NC(=S)Nn1cc(C(N)=O)c(=O)c2ccc(N3CCOCC3)cc21
COc1cc(C(=O)NCC(CSC2CCCCC2)C(SCc2ccccc2)C(=O)NO)cc(OC)c1OC
Cc1nn(CC(=O)NC2CCCCC2)c(=O)c2cccn12
O=C(c1ncc(-c2ccoc2)c(-c2ccco2)c1O)N1CCC1
CS(=O)(=O)N1CCC2CCCCC21C1CCN(Cc2ccncc2)CC1
COC(=O)C(C)NP(=O)(O)OCC1OC(n2cnc3c(N)ncnc32)C(O)C1O
CC1=C(C(=O)OCC(C)CNC(=O)C2=CSC3CCCCN23)CO1
Fc1cc2c(-c3cnc4ccccc4c3)cn(C3CCCC3)c2cc1-c1cccc(C(F)(F)F)n1
Cc1cc(NC(=O)CCC(=O)NNC(=O)c2cccs2)no1
CC(C)C(NC(=O)NCc1cccnc1)C(=O)O
Cc1csc(-c2c(C)nn(C)c2Nc2cn[nH]c2)n1
CCc1ccc(NC(=O)C2CC3CCCC(C2)C3O)cc1
Cc1ccc(CNC(=O)C2CCN(c3nnc(-n4c(C)ccc4C)s3)CC2)cc1
COC1CC2CC(C(=O)NCc3ccc4c(c3)OCO4)CC1N2S(=O)(=O)Cc1ccccc1
Cc1c2c(c3ccc(CC(C)(C)C4SC(=O)NC4=O)cc3c1C)CC1CC(N)CCC1C2
Cc1nc2ccccc2n1C1CC2(CCCCC2)Nc2ccccc21
Cc1cc(=O)nc(Nc2ccc(F)cc2)[nH]1
N#Cc1nc(N)c2ncn(CCC3CCCO3)c2n1
CCCc1noc(-c2cc(C(=O)N3CCC(c4ccc(C#N)cc4)CC3)c(C)cc2C2CCC2)n1
COc1ccc(S(=O)(=O)Nc2ccc(-c3ccc(-c4cc(N5CCCC5)nc5ccccc45)s3)cc2)cc1
COc1ccccc1-n1nnc2c1c1nc3ccccc3nc1n2Cc1cccc(O)c1
O=C(CCCC(=O)N1CCN(Cc2ccccc2F)CC1)c1ncco1
CC(C)c1ccc2nc(-c3ccc(NC(=O)c4ccc(N5CCOCC5)cc4)cc3)sc2c1
NC(=S)c1nn(CC(=O)N2CCOCC2)c2cnccc12
CC1NC(=O)CC2C=CC(C2)C(=O)NCc2cccc(c2)C(=O)N(C=O)C(c2cccc(CNNC(=O)C3(N)CCCCC3)c2)C(=O)NCc2cccc(c2)C(=O)N1
CN1CCN(Cc2ccc(CN(C)Cc3cccc(Cl)c3)n2C)CC1
O=C(NCCCCCCCCCCNCCCCCNCc1ccccc1)Nc1ccc(NC(=O)OCc2ccccc2)cc1
NC(=O)C1CCC(C(=O)NCC(O)C(Cc2ccccc2)NC2(c3cccc(C(F)(F)F)c3)CCCCC2)CC1
CCN(C1CCS(=O)(=O)C1)S(=O)(=O)c1ccc(Cl)c(C(=O)N2CCCCC2)c1
CN(C)CCc1c[nH]c2ccc(C=C3C(=O)NC(=O)NC3=O)cc12
COc1c(C)c2c(c(O)c1CC=C(C)CCC(=O)O)C(=O)OC2
CCOC(=O)c1ccc2c(c1)-c1nc3ccc(C(F)(F)F)cc3cc1C2
CC(=C1SC(=O)N(Cc2nc3ccccc3s2)C1=O)c1ccccc1
Cn1c(CCC(=O)N2CCC(C(N)=O)(C(=O)OCc3ccccc3)CC2)nc2ccccc21
Clc1cc2ccccc2[nH]1
CN(C)c1nc2c(cc1C(=O)O)CCN(c1ccc(S(C)(=O)=O)cc1)C2
Cc1cc(OC2OC(CO)C(O)C(O)C2O)cc(O)c1C(=O)NN=Cc1ccco1
Nc1nc(NCc2cccnc2)nc2c1nc(-c1ccco1)n2Cc1ccco1
COc1ccc(-c2cc(C=O)c(O)c(OC)c2)cc1O
CC(C)(C)c1cc(NCC2CCCO2)n(-c2ccc(NCCCO)nn2)n1
CNC(C)C(NCc1ccc2c(c1)OCO2)c1ccccc1
CC(C)(C)Sc1ccc(-c2cc(Cl)ccc2O)c(C(=O)O)c1
O=C(NC(Cc1ccc(O)cc1)C(=O)O)C(CS)Cc1ccccc1
CC(=O)Nc1cccc(-c2nccc(-c3c(-c4ccc(F)cc4)nnc4ccccc34)n2)c1
COc1ccc(-c2nc(-c3ccc(-c4[nH]c(-c5ccc(OC)cc5)nc4-c4ccccc4)cc3)c(-c3ccccc3)[nH]2)cc1
CC(C)N(C)CC1COCCN1CC(=O)C1CC(c2ccc(Cl)cc2)=NO1
Nc1nc(OCc2ccccc2)c2ncn(Cc3ccccc3)c2n1
O=S(=O)(CCO)c1nnc2n1C1CCCCN1C1=C2c2ccccc2CC1
CCCCCCSc1nnc(-c2cc3occc3s2)o1
C=CCN1C(=O)C2(c3ccccc31)N(Cc1ccccc1)CC1C3C(=O)N(c4ccccc4)C(=O)C3CCC12C
Cc1c2c(cc3c(=O)cc(C(C)C)oc13)CC(C)CC(=O)O2
c1cn(CCCOc2ccc(CN3CCCCC3)cc2)cn1
CC(C)CN(C(=O)c1ccc(-c2ccc(Br)cc2)[nH]c1=O)C(=O)C(NC1CCCCC1)c1cccnc1
O=C(CNc1nc(NC2CCC(O)C2)nc2c(C#Cc3nccs3)cnn12)NO
CCCc1cnn2c(=O)c3c([nH]c12)C(Cc1ccc(Br)cc1)NCC3
CCOc1ccc(C(=O)NC(P(=O)(O)O)P(=O)(O)O)cc1OCC
CCONc1nc(C(=O)CC(=O)C2CCN(c3ccc(NCO)cn3)CC2)cs1
CCCC(=O)Nc1ccc(OC)c(NC(=O)c2ccco2)c1
O=C(COc1ccc(F)cc1)NN=Cc1ccc(O)c(OCc2ccccc2)c1
CC(C)=CC(NC1CCCCC1)C1CCC(N(C)C)C(c2cccc(F)c2)C1
CC(=O)NCC(C)C(=O)N1CCC(COc2cccc(C(F)(F)F)c2)CC1
Ic1ccc2c(c1)C1(CCC3CN4CCCCC4C3CC1)CN2
Cc1ccc(C(=O)c2ccccc2NCc2cccnc2)cc1
Cn1c(=O)c2c3s[n+](C)c(-c4ccccc4)cc-3nc2n(C)c1=O
Nc1ccc(N=Nc2cc(N)cc(C(=O)O)c2)cc1
CC1C(NC(=O)c2ccc(-c3cc[nH]c3)cn2)CC2CC1C2(C)C
O=[N+]([O-])c1ccc[nH]1
O=C1NC(=O)C(Cc2ccc(OCC3CCCCC3)cc2)S1
CCS(=O)(=O)c1ccc(-c2nnc(Nc3ccc(ONc4ncccn4)cc3)c3ccccc23)cc1
N=C(N)Nc1ccccc1C=C1CCCCCC(=Cc2ccccc2NC(=N)NC(=O)Nc2ccc(Cl)cc2)C1=O
CCC(CC(O)C(C)C1CCC2C3CC=C4CCCC(OC(C)=O)C4(C)C3CCC12C)C(C)C
O=C1Nc2ccc(F)cc2C1=Nc1cc(N2CCOCC2)c(O)cc1O
Cc1nc(N(N=CC=Cc2ccccc2)c2ccc(Cl)cc2)c2nc[nH]c2n1
COc1ccc(Oc2ncc3nc(C)c(=O)n(NCCCNC(=O)c4ccccc4)c3n2)cc1
COc1cccc(Cn2cc(C)c3c(-c4ccccc4)nc(N4CCOCC4)nc32)c1
CN(C)CCCn1cc(S(=O)(=O)c2ccccc2)c2ccccc21
CN(C)N1CCOc2ccc(S(=O)(=O)C(=O)Cc3cccc4ccccc34)cc21
COc1ccccc1CNC(=O)Cn1c(=O)oc2ccccc21
O=c1c2ccccc2nc2n(C3CCCCC3)c3ccccc3n12
Cc1ccccc1NC(=O)Oc1cccc(Cl)c1
COc1c(C)cc(C)c(OC)c1CNCC(O)c1cc(C)c([N+](=O)[O-])s1
COC(=O)N(C)c1ccc(C(Cc2ccncc2)c2ccc(OC)c(OC3CCCC3)c2)cc1
Cc1ccc(CCNC(=O)Cn2ccsc2=N)cc1
Cc1nnc(Sc2nc3c(ccc4ccccc43)c(=O)n2NS(C)(=O)=O)s1
NC(=O)c1nn(C2CC2)c2c1CCc1coc(-c3ccc(O)cc3)c1-2
N=C(N)Nc1ccc(C2=CC3CC3(C(=O)NC(CN3CCC4(CC3)CC(C(=O)O)c3ccccc34)C(=O)NC(=O)OCc3ccccc3)C2)cc1
O=C(O)C(=NNc1ccccc1[N+](=O)[O-])c1ccccc1
COc1ccccc1N1CCN(C(=O)c2ccc3sc4ccccc4c(=O)c3c2)CC1
CC(C)=CCCC(C(=O)NO)C1CCC2(C)C3=C(C(=O)CC12C)C1(C)CCC(=O)C(C)(C)C1CC3
CC(C)(O)c1cnn2c(-c3ccc(F)cc3)ccnc12
COc1ccc(NN=C(C(=O)c2cccc(Cl)c2)c2nnc(CCc3ccc(F)cc3)o2)cc1
CCCC(=O)NC(=O)CC(NCC(=O)O)c1ccccc1
CCCCC(N)(C(=O)O)C1CC1C(=O)O
Cc1cc(C)cc(Nc2nc(Cl)cc(Nc3c(C)n(C)n(-c4ccccc4)c3=O)n2)c1
Cc1cccc(Cl)c1NC(=O)CCS(=O)(=O)c1ccc2c(c1)CCC2
CC(C)CC(NC1CC(=O)OC1O)C(=O)NC(=O)CN1C(=O)c2ccccc2C1=O
CNCCC(Oc1cncc(C#Cc2ccc3ccncc3c2)c1)c1cccc(F)c1
O=C(Nc1ccc(-c2cccc3c(-c4ccsc4)cncc23)cc1)Nc1ccc(C(F)(F)F)cc1
Cc1noc(-c2nnc3n2CCN(C(=O)Nc2ccccc2C#N)C3C)n1
COc1ccc(Cc2cc3c(-c4ccc(O)c(Cc5ccc(F)cc5)c4)c(C)c(C)cc3o2)cc1OC
CCN(CC)c1nc(C)c([N+](=O)[O-])c(-n2ccnc2C)n1
COC(=O)c1cc(-c2ccc3c(c2)OCO3)cc(-c2ccc3c(c2)OCO3)c1O
COc1ccc2cc(C=C3N=C(c4cc5ccccc5[nH]4)C=C3P(=O)(OC)OC)[nH]c2c1OC
N=C(c1ccc(C(=O)NC(CC(=O)O)c2ccccc2C(=O)C2CCCN2C(=O)NS(=O)(=O)Cc2ccccc2)cc1)N1CC1
CC(C)CC(=O)c1ccc(N(CCC#N)CCC#N)cc1
CC(Cn1cc2ccccc2n1)N1CCN(C(=O)CCC(=O)Nc2ccccc2-c2ccccc2)CC1
OC(CN1CCN(C(c2ccccc2)c2ccc(F)cc2)CC1)CN1CCN(C(c2ccccc2)c2nccs2)CC1
c1ccc(Oc2ccc(-n3cnnn3)cc2)c(CN2CCCN(C3CC3)CC2)c1
CC(=O)c1cccc(CC2CN(C(=O)O)CC2NC(=O)c2ccc(Oc3ccccc3)cc2)c1
NC(Cc1ccc(O)cc1)C(=O)NC(=O)CNC(Cc1ccccc1)C(=O)O
CCOC(=O)N1CCN(C(=O)c2sc3nc(-c4ccccc4)cc(C(F)(F)F)c3c2N)CC1
COCCCN1C(=O)C(=Cc2cc(-c3cccs3)ccc2OC(F)F)SC1=S
CS(=O)(=O)C(C(=O)NCCS(N)(=O)=O)c1nc2ccc(-c3ccc(C(=O)N4CCOCC4)cc3)cc2s1
C=C1C(=CC=C2CCCC3(C)C2CCC3C(C)COC(=O)c2cccc(C(C)(C)O)c2)CC(O)CC1O
O=C(Nc1ccon1)C1COc2ccccc2O1
COc1cccc(C2CC(=O)N3CN(Cc4cccs4)CSC3=C2C#N)c1
Cc1ccc(C(=O)c2c(N)nc3ccccn23)cc1
CC(C)CC(C(N)=O)N1CCN(C(=O)C(Cc2ccccc2)NC(=O)c2cccc(CN)c2)CC1
CCOC(=O)CCC(=O)N(c1ccc(NS(C)(=O)=O)cc1)C1CCCCC1
CN(Nc1ccc(CC(=O)C(=O)C2CCN(C(=O)CCc3ccccc3)CC2)cc1)C1CCC1
COC(=O)C=C1C(=O)N(C(C)=O)c2ccccc21
CN1CCN(CCC(=O)Nc2ccc3c(c2)c(Nc2ccc(NCCCC(=O)N4CCN(C)CC4)cc2)c2ccccc2[n+]3C)CC1
Oc1ccc(-c2cnc(N3CCOCC3)c3nccnc23)c(O)c1
CC(NS(=O)(=O)c1ccc(F)cc1Br)c1ccccc1
COc1ccc(S(=O)(=O)N2CCN(C(=O)COCc3ccccc3)CC2)cc1
COc1cc(CCc2nnnn2C2CCCC2)ccc1OC1OC(CC(C)=O)C(O)C(C(OCC2(O)CC(O)C(O)C(CO)O2)C(O)CO)C1O
CC(=O)Nc1ccc(-c2ccc(-n3c(C(C)(C)N)nc(C(C)(C)C)c(Br)c3=O)cc2)cc1F
O=C1CN(C(=O)COC(=O)c2ccccc2)c2ccccc2N1
Clc1ccc2[nH]c(CCc3nnc4[nH]cnn34)nc2c1
CCOCCC(=O)NC(=O)c1ccco1
CCOC(=O)C1=C(C)NC(=N)NC1c1cc(OC)ccc1OC
CSCCC(NS(=O)(=O)c1ccc([N+](=O)[O-])cc1)C(=O)O
CCOCCCN1C(=O)CN(CC)c2ccccc21
O=C(c1ccc2nc[nH]c2c1)N1CCCCC1
CCN(CC)CCCCc1c(O)cc2oc3c(O)ccc(O)c3c(=O)c2c1O
CS(=O)(=O)c1ccc(C(CC2CCCC2)C(=O)Nc2nccs2)cc1Cl
NC(=O)c1ccsc1NC(=S)N(CC1CCCO1)C1CCCCC1
O=C(O)C(=Cc1cn(-c2ccccc2)nc1-c1ccc(F)cc1)c1ccccc1
COc1c(C)cccc1C=CC(=O)c1sc2ccc(Br)cc2c1Cl
Nc1ncnc2c1ncn2C1OC(C[S+]([O-])CCO)C(O)C1O
CCCCN(C1=NCC(C)S1)c1ccccc1Br
CN1Cc2ccsc2C(c2ccccc2)C1
CC(C)(N)CC(=O)NC(CCN)C(=O)NC(Cc1ccccc1)C(N)=O
Cc1c2c(=O)n(C)c(=O)n(Cc3ccc(Cl)cc3)c2nn1C
O=C1C(Cc2ccccc2)C(c2ccc(OCCCc3ccccc3)cc2)N1c1ccccc1
O=C(c1ccccc1)N1N=CCC1c1cccc([N+](=O)[O-])c1
CC(=O)NOc1ccc(C(C)C2CCN(c3cc(OC4CC4)ncc3F)C2)cc1
C=CC(C)=CCC1OC(OC(C)=O)C2=CC(O)CC3C(C)(OC(C)=O)C(C)CC(OC(=O)C=Cc4ccccc4)C213
Nc1ccccc1NC(=O)CCCCCCC(=O)NCc1ccc(CN2CCCC(N)C2)cc1
O=C(C1=C(O)C(=O)N(CCN2CCOCC2)C1c1ccc(Cl)cc1)c1ccc2c(c1)OCO2
COC1=CC(=O)c2ccc3ccccc3c2C1=O
c1ccc2c(c1)CCN(CCN1CCCC1)C2
O=C(CC(=O)Oc1cc(Cl)cc(C(F)(F)F)c1Cl)CC(=O)c1cc(Br)cc(Br)c1ONC1CC1
COc1ccc(CC2CC(=O)N(C(=O)NC3CCc4ccccc43)C(NC(=O)c3ccc(-c4cccc(Cl)c4)nc3)C2CC=O)cc1
CN1CCN(C(=O)ON=C2CCc3c(Cl)cc(C(F)(F)F)cc32)CC1
COc1ccc(C2N=C3c4cc(OC)c(OC)cc4N=C(Oc4cccc(C=NNc5nc6c(OC)cccc6s5)c4OC)N3N2)cc1
Cc1onc(-c2ccccc2Cl)c1C(=O)OC(=O)CN(C)c1c(N)n(Cc2ccccc2)c(=O)[nH]c1=O
C=CC1CC1(NNC(=O)C(C(C)C)N1CC2(CC1C=O)C(C)(C)C21CCC1)C(=O)NS(=O)(=O)N(CC)C(C)(C)C
COc1ccc(C)cc1S(=O)(=O)Nc1cc(Cl)ccc1-n1cccc1
CC(C=CC1=C(C)C(n2ccnc2)CCC1(C)C)=CC=CC=CC(=O)NC(=O)C(Cc1ccccc1)NCCCNC(=N)NC#N
Cc1ccc(NC(=O)N2CCC(S(=O)(=O)c3cccc4nsnc34)CC2)cc1C
COc1cccc(C2(COCc3cc(C)ccc3C)CCN(C)CC2)c1
CCCCCCCCNC(=O)C(=O)NCCCCCC
CC(NC(=O)c1cnn(C)c1)c1ccc(OOc2cc(N3CCC(CC4CC4)C3)ccn2)cc1
COc1ccc(OC)c(CS(=O)(=O)c2ccc(N3CCN(C)CC3)c(NN3CCCCC3)c2)c1
CN1CCCC(OC(=O)n2cnc3ccc([N+](=O)[O-])cc32)C1
N#Cc1nc(COc2ccccc2F)oc1N1CCOCC1
c1ccc(-c2nnc3sc(-c4ccco4)nn23)cc1
CN(CCCc1ccccc1)CCS(=O)(=O)c1ccc(ON(C)C)cc1
COc1ccccc1-n1c(=O)c2ccccc2n(Cc2ccccc2F)c1=O
COc1ccccc1-c1nc(C(=O)Nc2ccc(-c3nnc(-c4ccccc4)o3)cc2)co1
CCOC(=O)c1ccc(NCC(=O)Sc2nccn2Cc2ccccc2)cc1
COc1nn(-c2c(Cl)cc(Cl)cc2Cl)c(=O)o1
COc1ccccc1NCCC(=O)Oc1ccccc1C
CC(C)N(CCC#N)c1ccc(C=C2C(=O)Nc3ccccc32)cc1
CCC1NC(=O)C(CC(=O)O)NC(=O)C(C(C)O)NC(=O)C(C)NC(=O)C(C(C)O)NC1=O
CCCCCC1CC(O)C(O)C2(CCc3ccccc3C2=O)O1
CC12CCC(=O)C=C1CCC1C2CCC2(C)C(N)CCC12
COc1ccc(C)cc1S(=O)(=O)Nc1ccc(CC(=O)O)cc1
COc1cc(C=CC(=O)OC2OC(CO)C(O)C(O)C2O)ccc1O
COCn1ncc2c1C(CC1CC1)CN(S(=O)(=O)N(C)C)C2
CCC1COc2cc(CCC(C)C)cc3c(=O)c(C(=O)OC(C)(C)C)cn1c23
COc1ccccc1NC(=O)C1COc2ccccc2O1
CC(C)CC(NC(=O)C=Cc1ccc(Sc2cnc3nccnc3c2)c(F)c1)C(=O)NC(=O)C(Cc1ccccc1)OC(C)(C)C
COC(=O)C(C)(C)c1nc(C2CCCCC2)c(-c2cc(F)ccc2CCNc2nccs2)s1
O=c1c2sccc2[nH]n1CC(O)C(O)CO
O=C(c1ccccc1)N1CCC(=C2c3ccc(Cl)cc3CCc3cc(Br)cnc32)CC1
CC(C)C(OC(=O)CNc1cccc(S(N)(=O)=O)c1)C(=O)NS(=O)(=O)c1ccccc1
O=C1CC(c2ccc(F)cc2)NC(c2cc(Br)cc(Br)c2OCc2ccncc2)=N1
CCON1C=C(C(=O)CC)C(c2cc(C)cs2)NS1(=O)=O
CC1OC(c2ccccc2)OCCC1NC(=O)CC(O)C#N
CCN1CC(=C2c3ccccc3-c3ccccc32)c2ccccc2S1(=O)=O
CCc1ccc(C2c3[nH]c4ccccc4c3CCN2C(C)=O)s1
CC1=C(C#N)C(c2cccnc2)C(C(=O)C(=O)c2ccc(NNC(C)C)cc2)=C(C(F)(F)F)N1
Cc1cccc(-c2nc(-c3cccc(-c4nc(C)no4)c3)no2)c1
OC(CNCCc1ccc(OCCSC2=NC3CCCCC3N2)cc1)c1ccccc1
CCCCCCCCCCCC[n+]1cccc(-c2ccc[n+](CC)c2)c1
CC(CCc1ccc(-c2ccc(OCc3cccnc3)cc2)cc1)(C(=O)NO)S(C)(=O)=O
Oc1cccc(C23CCN(CC4CC4)C(Cc4ccc(O)cc42)C3)c1
Nc1sccc1C(=O)C(F)(F)C(F)(F)C(F)(F)C(F)(F)C(F)(F)F
C=CC1(C)CC2OC(=O)C(=C)C2CC1C1CC(CO)=CC2=C1C(=O)C1=C(CCCC1(C)C)C2=O
NN=c1[nH]nc(-c2ccncc2)s1
O=C(c1cc2ccccc2o1)N1CCN(c2ccccc2)CC1
Cc1ccc(OCCNS(=O)(=O)c2ccc(F)c(F)c2)c([N+](=O)[O-])n1
Cc1ccccc1C1c2c(-c3ccccc3)n[nH]c2OC(=N)C1C#N
O=C(O)c1ccc2c(c1)nc(Nc1ccc(Cl)cc1)c1ccncc12
CCCNCC(=O)C1C(=O)N(c2cccc(C)c2)C(=O)N1CCc1cccs1
CCc1ccc(-c2n[nH]c(=S)n2N)cc1
c1ccc(-c2nc(N3CCC4(CC3)OCCO4)c3nccnc3n2)cc1
Cc1cc(C)n(Cc2c[nH]c3ccc(Cl)cc23)n1
COc1ccc(N2CCN(CCOc3ccc4c(c3)OCO4)CC2)cc1
CC1CN(c2ccc(F)cc2C(F)(F)F)CCN1S(C)(=O)=O
CCC1(CC)OC(=O)N(c2ccc(S(N)(=O)=O)cc2)C1=O
COc1cc(CN(C(=O)Cn2c(CC[S+](C)[O-])nc(=O)c3ccccc32)C(C)CCCNc2cc(OC)cc3cccnc23)cc(OC)c1
Cc1ccc(NC(=O)C(O)=C(C#N)c2nn[nH]n2)cc1
Cn1c(=O)[nH]c(=O)c2c1nc(NC1CCCCC1)n2Cc1ccccc1F
CC(C)C(=O)c1ccc(NC(=O)N2CC(N)CC2NC(=O)c2cnc3ccccc3n2)cc1
O=C(C1CCCN1Cc1ccccc1)N1CCC2CN(Cc3ccc(-c4ccco4)cc3)CC2C1
Cc1cnc(NC(=O)COc2ccc(Br)cc2)s1
C#CCOS(=O)(=O)C=C1C(=O)N2C(C(=O)OC)C(C)(C)S(=O)(=O)C12
COOc1c(C)cc(O)c(C(=O)C(C)=O)c1C(=O)Cc1ccc(CN(C)C)cc1Cl
Cc1nc(-c2ccc(S(=O)(=O)NC(=O)Nc3ccccc3F)s2)cs1
CCCNC(=O)CN1CCNC(=O)C1C(C)CN1CCCC(Cc2ccc(F)cc2)C1
CC12CCC(O)CC1=CCC1C2CCC2(C)C(C=NO)CCC12
CCc1cnc(Oc2ccc(CC(=O)O)cc2)c(C)c1N1CCCC1C(=O)Nc1ccccc1
CC(C)=CCCOc1cc(O)c2c(c1)OC(C)(C1OC(CO)C(O)C(O)C1O)C=C2
CC(C)(C)OC(=O)N(Cc1c[nH]c2ccccc12)CC(OS(=O)(=O)c1ccc(Cl)cc1)c1ccco1
CON=C1CN(c2nc3c(cc2F)c(=O)c(C(=O)O)cn3C2CC2)CC1CO
O=C(C=Cc1ccncc1)c1ccccc1O
COc1ccc(-c2cc(=O)c3c(OC)cc(OC)c(OC)c3o2)c(OC)c1
COc1ccc(-c2cc(=O)c3ccc(O)cc3o2)cc1
CC(=O)C1CCN(Cn2ccc(-c3ccc(-c4ccc(F)cc4)cc3)n2)CC1
O=C(CCc1c2ccccc2cc2ccccc12)NCc1ccncc1
COc1ccccc1OCc1cc(C(=O)N2CCN(c3cccc(Cl)c3)CC2)no1
Cc1cc(-c2n[nH]c3cc(NC(C4CCNCC4)C4CC4)ncc23)ccn1
Cc1c(C)c2cc(Cl)c(OC(=O)CNCCc3ccc(S(N)(=O)=O)cc3)cc2oc1=O
Fc1ccc(C(c2ccc(F)cc2)N2CCN(CCCN3CCN(CCCNc4c5c(cc6c4CCC6)CCCC5)CC3)CC2)cc1
Cc1ccc(S(=O)(=O)N2CCN(S(=O)(=O)c3ccc4ccccc4c3)CC2)cc1
COc1ccc(CNCC(O)c2[nH]c(C)c([N+](=O)[O-])c2C)cc1OC
CCCc1nc(N2CCOCC2)nc2c1CNN(C)C2=O
Cc1cccc(Nc2cc(N(CCN(C)C)CCN(C)C)nc3ccnn23)c1C
COc1cc(OC)c2ccn(C3OC(CO)C(O)C3O)c(=O)c2c1
CCCC(=O)C1(c2cc3c(cc2OC)N(C)C2C(O)(OC)CC4(OC(C)=O)C=CCN5CCC32C54)CC2CC(O)CN(CCc3c1[nH]c1ccccc31)C2
COc1cc2c(cc1OS(=O)(=O)c1ccc3c4c(n(CCCCNCc5ccccc5)c(=O)c3c1)-c1cccc(Cl)c1C4=O)N=CC1CC(Cl)CN1C2=O
OC1CC2CCCCC2CC1NC(=S)NN=C1CCCCCCCC1
COc1ccc(-c2cccc(C(=O)Nc3ccc(N4CCOCC4)cc3)c2)cn1
COC(=O)c1sc2ncnc(Nc3ccc(OCc4cn(CC(=O)N5CCC6(CCC6)Cc6ccccc65)nn4)c(Cl)c3)c2c1C
OC(c1ccccc1)(c1ccccc1)C12CC(NCCCc3ccccc3)CC1C2
O=C(Cc1ccccc1)Nc1nnc(SC(=O)CNCc2cccs2)s1
Cc1ccnc(N2CCN(C(=O)c3cc4cc(Nc5nccc(-c6cccnc6)n5)ccc4[nH]3)CC2)n1
COC(=O)C1(C(=O)OC)C2c3ccccc3C(c3ccc(C(F)(F)F)cc32)C1Cc1ccccc1
O=P(O)(O)C(C=NO)Cc1ccccc1
CN(CCc1ccccc1)Nc1cccc(C(=O)Nc2ccc(CC(=O)C(=O)C3CCCN(C(=O)C4CCCCC4)C3)cc2)c1
CSC1OC2OC3(C)CCC4C(C)CCC(C(C)(Br)C1CNCCNCCCCNCCCN1C(=O)c5ccccc5C1=O)C24OO3
COc1cccc(NC(=O)CSc2nc(=O)c(C)n[nH]2)c1
O=C1CC(c2ccc3c(c2)OCO3)N(c2ccc3c(c2)OCO3)C(=O)C1Cl
O=C(O)COc1ccccc1CCc1nc(-c2ccccc2)c(-c2ccccc2)o1
CN1CCN(c2ccc(-c3ccccc3)cc2NC(=O)c2ccccc2)CC1
Cc1c(Cl)cccc1NC(=O)Cn1cnc2c1c(=O)n(C)c(=O)n2C
O=C(CCC(=O)N(CC(=O)Nc1nccs1)Cc1ccco1)Nc1nccs1
COC(=O)C1(C)CCCN1c1ccnc2cc(OC)c(C(C)Sc3nncs3)cc12
Cc1nc(N)nc(N)c1-c1ccc(Br)cc1
COc1cccc(NC(=O)C(=O)c2[nH]c(=S)[nH]c2O)c1
Cc1cccc(C=Nc2sc(-c3ccccc3)nc2C(N)=O)c1
O=C(NCC(c1cccs1)S(=O)(=O)c1ccccc1)c1cnn2cccnc12
CN(C(=O)NC1CCCCCC1)c1ccc(N2CCC(S(=O)(=O)CCN)C2)cc1
FC(F)(F)Oc1ccc2c(c1)SC1=NC(c3ccccc3Cl)CN12
O=C(O)c1cccc(OCC(=NO)c2cccc(O)c2)c1
CCNOc1ccccc1C(=O)CC(=O)OC
Cc1c(Cl)cccc1N1CCN(CCCC(=O)NCc2ccco2)CC1
C1COCCOCOC1
Cc1ccc(N2CCc3cc(-c4cc(F)ccc4O)[nH]c3C2)nn1
N=C(N)Nc1nc(-c2ccc(CCNC(=O)CCCC34CC5CC(CC(C5)C3)C4)o2)cs1
CC(C)(C)C(NCc1ccc(-c2ccccc2O)cc1)C(=O)NC(=O)C1CCCN1C(=O)C(NS(C)(=O)=O)C(c1ccccc1)c1ccccc1
COc1ccccc1C(=O)Nc1ccc2c(c1)CN1CCCC1=N2
Nc1nn(S(=O)(=O)c2ccccc2)c2cc(-c3ccccc3)nn12
CN(C)C(=O)COc1ccc(-c2[nH]ncc2-c2cccc3ccccc23)cc1
CCc1ccc(NC(=O)c2nc(S(=O)(=O)Cc3ccccc3)ncc2Cl)cc1
COc1cc(F)ccc1CCc1ccccc1C(=O)NC(=S)NC1CCCCC1
CCCCCCCCCCN1C(=O)c2ccccc2C(CCc2ccc(-c3ccccc3O)cc2)c2ccccc21
Cc1ccc(-c2ccc(S(=O)(=O)N3CCCCCCC3)cc2)s1
c1ccc(-c2cnc(-c3ccc(-c4ncc(-c5ccccc5)o4)cc3)o2)cc1
CCC(Cc1cccc(OOc2ccc3ccccc3c2)c1[N+](=O)[O-])C(=O)O
NS(=O)(=O)c1ccc(C(=Cc2cn(CC(=O)O)c3ccccc23)C(=O)Nc2ccc(Br)cc2)cc1
COC(=O)c1cnc(NC(=S)N2CCN(c3ccnc4cc(Cl)ccc34)CC2)s1
O=C(NCc1ccccc1)NC(Cc1ccc2ccccc2c1)(c1cc(F)cc(F)c1)c1ccc(Cl)cn1
CCOP(=O)(OCC)C(O)Cc1cc(OC)c2c(c1)OCO2
O=C1NC(=O)C(Cn2ccc(=O)[nH]c2=O)(C(CCc2ccccc2)c2ccccc2)C(=O)N1
Cc1ccc(NC(=O)c2ncn(CC(=O)NC(C)c3ccc(OCC(F)(F)F)cc3)n2)cc1Cl
Cc1cc2c(cc1Oc1ccccc1C(C)C)C(=C1Nc3ccccc3C1=O)C(=O)N2
CC(=O)Oc1ccc(C(=O)C=CC(=O)OCc2cnc3ccccc3c2)cc1
O=C(OCc1ccccc1)n1c(=O)[nH]c2ccccc21
CCCN(CCC)Cc1cc(Cl)cc(Cl)c1OCCN
COC(=O)C1C(=O)C(=O)N(c2ccc(Cl)cc2C)C1c1cccc(OC)c1
[O-][n+]1ccc(-c2ccccn2)cc1
COc1ccc(-n2nnnc2SC)cc1
COc1cc(C(=O)NC(=O)C(OC(C)c2cn(-c3cccc([N+](=O)[O-])c3)nn2)C(C)C)cc(OC)c1OC
COc1cccc(C(C)=CCN2CC=C(c3ccccc3)CC2)c1
CCCCCCCCCCCCN1CC1P(=O)(OCCCCCCCCC)OCc1ccc(Cl)cc1
CC(=O)NC(Cc1ccc(O)cc1)C(=O)NC(C)c1coc(-c2ccccc2O)n1
CC(C)CNC(=O)c1ccc(-c2nnc(C(=O)NCc3ccco3)o2)cc1
COc1ccccc1CCn1nc(C2(O)CCCc3ccccc32)c(-c2cccc(Br)c2)cc1=O
CCCc1nc2[nH]cnc2c2nc(-c3ccc(OC)cc3)nn12
O=C(CNc1nccc2ccccc12)NC1CCN(c2cccc(C(F)(F)F)n2)C1
CCCCc1ccc(ONC(=O)CC(OC)c2cccs2)c(OCC)c1
COCC(=O)N(N=Cc1cccs1)c1nc(C)c([N+](=O)[O-])c(-n2c(C)ccc2C)n1
COc1cc2c(cc1OC)C(C)(C)CC2CC(=O)O
CCONc1nnc(CC(=O)C(=O)C2CCN(S(=O)(=O)c3ccc4c(c3)OCCO4)CC2)s1
COc1ccc(Nc2c(-c3ccncc3)nc3ccc(C)cn23)cc1
COc1ccc(Nc2ncc(-c3ccccc3)o2)cc1OC
CCOc1ccc(C2NN=C(c3cccs3)S2)cc1
CC(=O)N(Cc1ccccc1)c1nc(C)c2c(C)c(Cl)ccc2n1
CC(=O)NC(=O)Cc1cccc(C(Nc2ccc(OP(=O)(O)O)cc2)N2CCC(C(=O)N(C)C)CC2)c1
Cc1nc(NCc2ccc(Cl)cc2)nc(NC2CC(CO)C(O)C2O)c1-c1nc2ccccc2s1
CC(=NOC(=O)c1ccc(C(C)(C)C)cc1)C1CCC2C1CCC1C(=O)OC(C)C12
Cc1cc(C(c2ccc(F)c(Cl)c2)N2CCN(C(C)C)CC2)sn1
COC(C(=O)NC(=O)CCc1nc(=O)c2c3c(sc2[nH]1)CCCC3)C(C)C
O=C(Nc1ccccn1)c1nc(SCCc2ccccc2)ncc1Cl
CCOC(=O)CCCCCn1cc(-c2cccc(C(F)(F)F)c2)nc1N
Fc1ccccc1-c1cc(NCCCn2ccnc2)c2ccccc2n1
COc1ccc(CC2c3cc(OCCOc4ccc5c(c4O)C(=O)c4ccccc4C5=O)c(OC)cc3CCN2C2OC(C(C)O)C(O)C(O)C2O)cc1OC
CN(C)C(=O)c1ccc2nnc(C3CCN(Cc4cccs4)C3)n2c1
COc1ccc2c(c1)C1=C(c3ccccc3)C(=O)OC1CC2
Cc1nc2c3ccccc3c3ccsc3c2s1
COc1ccc(C(=O)NC(CC(=O)O)c2ccccc2Cl)nc1-c1cccc(OC(F)F)c1
O=C(NC1CCC(CCN2CCN(c3cccc4c3OCO4)CC2)CC1)c1cccc(F)c1
C#CCN(CC(Cc1ccccc1)NC(=O)c1ccncc1)S(=O)(=O)c1ccc(C)cc1
CC(=O)C1C(O)CC(C)CN1C(=O)O
CCc1ccc(CN2CCC(C(=O)c3ccc(Cl)cc3)CC2)cc1
Cn1nc(CO)c(-c2ccc(O)cc2)c1-c1ccnc(NC2CCOCC2)n1
CC(NC(=O)C1CC1c1ccccc1)c1ccccc1
COc1cc(C=Cc2nc3cc(-c4cccc(Cl)c4)ccc3c(=O)n2-c2cccc(O)c2)ccc1-n1cnc(C)c1
COc1ccc(OC(=O)c2cccc(CN3CCCC3c3cccnc3)c2)nc1
CCC(=O)c1cn(CC(=O)OCc2ccccc2)c2ccccc12
CCCC=CC(C)CCCc1ccc(OCCCCCCCCCCCc2ccc(F)c(N)c2)c(C=O)c1
CC(C)CCn1c(=O)n(C)c(=O)c2[nH]c(-c3ccccc3O)nc21
CCn1c(-c2nc(-c3ccc(Cl)cc3)no2)nc2ccccc21
Cc1ccccc1NC(=O)C(O)C(N)Cc1ccc(-c2ccccc2)cc1
Fc1cccc(-c2cc3nc4ccc(F)cc4[o+]c3cc2N2CCNCC2)c1
Cc1nc([N+](=O)[O-])cn1Cc1ccc(-c2ccccc2)cc1
COc1ccc(NC(=O)c2ccc(C)c(C)c2)cc1
NC(=O)c1ccc(CCC2CCN(C(=O)CCNCc3csc4ccccc34)C2)cc1
COCCN1CCC2(C1)CN(Cc1csc(C)n1)CCO2
O=C(O)CN(Cc1ccc(-c2cccc(Cl)c2)o1)S(=O)(=O)c1cccs1
O=C(c1cccc(Cl)c1Cl)N1CCn2c(nnc2-c2cccs2)C1
OCN(Cc1ccncc1)c1ncnc2c1ncn2C1CCC(Cc2ccc(Br)cc2)O1
CN(C)C=Nc1ccc2nc(C3CC3)cn2n1
O=C(CCl)NCCc1ccc(O)cc1
Cc1cc(Cl)c2c3c1CN(Cc1ccccc1F)CCC31C=CC(O)CC1O2
NC(c1ccccc1)c1c[nH]c(NC(=O)c2cccs2)n1
O=C(CN1CCN(C2CCCC2)CC1)N(c1ccc(Cl)cc1)C1CCCC1
O=C(O)CCc1c2c(=O)c3ccccc3c(=O)c2cc2c(=O)c3ccccc3c(=O)c12
CCCN(CCC)CCCNC(Cc1ccco1)C(=O)NS(=O)(=O)c1ccc(Cl)cc1
CC(=O)OC1CC2C(C)(C)C(=O)C=CC2(C)C2CCC3(C)C(=CCC3C3COC(C4(O)OC4(C)C)C3)C12C
CCN(CC)C(=O)Cn1nc(-c2ccccc2)cc1NS(=O)(=O)c1ccccc1
COc1ccc(NC(=O)CC2SC(N3CCCC3)=NC2=O)cc1
c1ccc(Oc2ccc(Oc3nccnc3-c3cccs3)cc2)cc1
CCC(=O)c1cc(-c2ccc(ON3CC(C)OC(C)C3)cc2)nc2ccccc12
CC(C)CCC(=O)NC(=O)CCC(=O)O
C=CCn1c(CC(=O)Nc2cccnc2)nnc1SC(=O)CNc1cccc(OC)c1
Cc1cc(N2CCN(C)CC2)c2oc3ccc(Cl)cc3c2c1
CNc1nc(COC(=O)NC(C(=O)NC(Cc2ccccc2)C(O)CC(Cc2ccccc2)NC(=O)OCc2cncs2)C(C)C)cs1
O=C1CC(Nc2ccc3c(c2)OCCO3)Cn2c1nc1ccccc12
CC(O)C(NC(=O)C1CCCN1C(=O)C(CC1CCCC1)CN(O)C=O)C(=O)NCCCCCN
N#Cc1cc2ccccc2nc1SCC(=O)Nc1cc(S(=O)(=O)N2CCCCCC2)ccc1Cl
CC1CN(c2nc3ccccc3n2C)CCN1C(=O)c1ccccc1
COC(=O)C(c1nc2ccccc2s1)C1CCCCC1
C=CCN(C)c1ccc(C=C(C#N)C(=O)NC2CCCC(CNS(=O)(=O)c3ccc(Br)cc3)C2)cc1
COc1ccc(C2=CC(c3ccc(Cl)cc3)NC(=S)N2)cc1OC
NC(Cc1ccccn1)C(=O)O
CN(Cc1nc2ccccc2n1C)CC(O)COc1ccccc1C#N
CNC1=NC(=O)C(=Cc2ccc3c(c2)OCO3)S1
NC(=O)n1cc(NC(=O)N2CC(N)CC2C(=O)NCc2ccc(C(=O)O)cc2)c2ccccc21
CC(C)=CCCC(C)=CCC1C2C=C(C)C(=O)C2C2C(=O)N(C(=O)C=C(C)C)C(=O)C12
COc1ccc(-c2[nH]ncc2-c2ccc([N-][N+]#N)cc2)cc1
Cc1cc2c3cc(C)c([N+](=O)[O-])cc3[nH]c(=O)n2n1
O=C(CNc1ccccc1)N1CCC2(CCC(=O)N(Cc3ccc(F)cc3)C2)CC1
CCCn1c(=O)c2nc(-c3ccc(OCCN4CCCC4)cc3)[nH]c2n(CCC)c1=O
Cc1cc(C)cc(C(=O)c2cnnn2-c2ccc(F)cc2)c1
CC(C)(C)c1cc(NC(=O)Nc2ccc(OC(F)(F)F)cc2)n(-c2ccccc2)n1
CN(C)CCCNC(=O)CCc1nc(-c2ccccc2C#N)no1
c1ccc(-c2cc3ccccc3[nH]2)cc1
CCc1nn(C)c(NC)c1CNCc1ccc(Br)cc1
Cc1nc2c(c(=O)n1N)CCc1[nH]nc(-c3ccccc3)c1-2
Cc1ccc2ncnc(OC3CCN(C(=O)c4ccccc4N)CC3)c2c1
O=C(Nc1cccc(N2CCOCC2)c1)C1=CCCC1
CC(=O)OC12CCC(C)(C)CC1C1=CCC3C4(C)CC(C(=O)C5CCN(C(=O)O)CC5)C(C)(C)C(C=C(C)C)C4CCC3(C)C1(C)CC2
CCCCCNC(=O)COCCSCCNNc1ccc(C(=O)C(=O)CN2CCOCC2)cc1
O=C(O)c1cc(-c2ccc(O)c(-c3nc4ccccc4s3)c2)nc2ccccc12
C=CCCc1cc(Cl)c(O)c(ON2CCN(C(=O)C(NC(=O)C=Cc3ccc(F)c(F)c3)C(C)C)CC2)c1
CCCOc1ccc(SC(=O)CCc2ccccc2)cc1
COc1ccc(C=NNC(=O)c2cccs2)c(OC)c1
Clc1ccc2c(c1)C=C(c1ccncc1)CO2
CC(=O)ON1C2CC(CC(=O)NC(C)(C)C)CC1C(CCCCNC(=O)c1cccnc1)C2
CCc1ccc(S(=O)(=O)NC(CN2CCc3ccccc32)c2ccco2)cc1
Cc1cccc(C)c1NC(=O)c1ccc2c(c1)N(Cc1ccccc1)C(=O)c1ccccc1[S+]2[O-]
Cc1cc(C(=O)Nc2ccc(C(=O)OCC(=O)N(C)c3c(N)n(Cc4ccccc4)c(=O)[nH]c3=O)cc2)no1
CSc1nc(Nc2ccc(N3CCOCC3)cc2)c2cccnc2n1
COCC(=O)NC(=O)C1COc2ccccc2O1
CC(C)c1cc(NC(=O)c2ccc3nc[nH]c3c2)c(C(C)C)cc1O
Cc1cnc(-c2ccccc2C(C)C)nc1NCc1ccccn1
Cn1c2ccc(C(F)(F)F)cc2c(=O)n2c(C(F)(F)F)cnc12
CCn1c(=O)c2[nH]c(Cc3ccccc3)nc2n(CC2CCCCC2)c1=O
O=C(Oc1c(Br)cc(CO)cc1Br)c1cccs1
NC(CS(=O)(=O)O)C(=O)O
CN1CC2CC(O)(c3ccccc3)C1CC2c1cccc(Cl)c1
CCOP(=O)(OCC[N+](CC)(CC)CC)c1ccc(Cl)cc1
CC(C)Cc1nc(NCc2ccc3c(c2)OCO3)c2ccccc2n1
CS(=O)(=O)CCN(C(=O)Nc1ccc(F)c(Cl)c1)C1CCN(C(CCN2CCCC2)c2ccccc2)CC1
CN(C)C(=O)c1nc(-c2ccccc2)[nH]c1C(=O)O
CNC(=O)c1n[nH]c2c1CC(C)(C)Cc1cc(Cl)ccc1-2
COc1ccc(NC(=O)NNC(=O)C2CCC3C4CCC5=CC(=O)CCC5(C)C4C(O)CC23C)cc1
CC(=O)c1cccc(NC(=O)C=CC(=O)O)c1
CCc1ccc(NS(=O)(=O)c2ccc(OC)c(N(C)C)c2)cc1
O=C1CC(C(=O)Nc2cc(-c3cccnc3)n(-c3ccccc3)n2)CN1
COc1cccc(-c2c(CO)c(CO)c3cc4c(cc3[n+]2[O-])OCO4)c1
CC(C)CC(=O)Nc1ccc2nc3ccccc3c(N)c2c1
Cc1cc(C)c(S(=O)(=O)C2CCN(C(=O)Nc3ccc(C(=O)O)cc3)CC2)c(C)c1
COc1cc2c(Oc3ccc(NCCCN4CCOCC4)cc3F)ccnc2cc1OC(=O)c1c(C)n(-c2ccccc2F)c(=O)n1C
CC(C)CCNC(=O)Cc1c(O)ccn(Cc2ccc3c(c2)OCO3)c1=O
Cn1cc(CN(Cc2cccn2-c2cccnc2)CC2CCOCC2)c(-c2ccccc2)n1
CCOCN(c1ccccc1OC)S(=O)(=O)c1ccc(C(=O)Nc2nnn[nH]2)cc1
CN(C)c1ccc(C(=O)Nc2cc(-c3cc(Cl)ccc3Cl)on2)cc1
COC(=O)C1Cc2c([nH]c3ccccc23)C(c2ccc(N(C)C)cc2)N1
CC1=C2CC3OC3(C)C2C2OC(=O)C(COC(=O)C3CCC(C(C)(C)C)CC3)C2CC1
CCCCCCCC=CCCCCCC1=C(O)C(=O)c2ccccc2C1=O
CCC(=O)N(c1c(C)cccc1C)C1CCN(C)CC1
Cn1c2c(c3ccc(-n4ccc(OCc5ccc(F)cc5F)cc4=O)cc31)CCNCCC2
COc1ccc(C(C)NC(=O)C(NCC(=O)Sc2nc3ccccc3c(=O)n2-c2ccc(OC)cc2)C(C)C)cc1
COC(=O)c1ccc2c(c1)C(O)(C(F)(F)F)c1ccccc1-2
Cn1cc(N2CC3CN(Cc4ccccc4Cl)CC3C2=O)cn1
N=C(N)NC(=O)C(N)CCCNC(CCCNC(CO)C(=O)O)C(=O)NC(=N)N
Cc1cncc(-c2cn(C3CCN(C(=O)Nc4cccc(F)c4)CC3)nn2)n1
O=c1[nH]c2c(Cl)ccnc2n1-c1cc2[nH]c3ccncc3c2cn1
CC(C)C(NCc1cc(=O)n2nc(C(C)(C)C)sc2n1)C(=O)OC(=O)CS(=O)(=O)c1ccc(Cl)c(NN2CCOCC2)c1
CC1CCC2C(C)CC3(C)C(C=O)C(S)CC23C1
COc1cc(F)c(-n2ncc3c2CCCC3NCc2ccco2)c([N+](=O)[O-])c1
COCC(=O)N1CCC2(CC1)CCN(c1ccncc1)CC2
Cc1ccc(NC2(c3nnc(-c4ccccc4)o3)CC2)cc1Cl
COC(=O)CNC(=O)C(CC(C)C)C(=O)NO
Cc1oc(-c2ccccc2)nc1CN1CCCC(NC(=O)N2CCC(c3nccn3C(C)C)CC2)CC1
CC1CCC2(CC1)NC(N)=NC2=O
CC(C)C1NC(=O)C(Cc2ccccc2)NC(=O)C(CC(=O)O)NC(=O)CCN(C)C(=O)CC(CC(=O)O)NC(=O)C(Cc2c[nH]c3ccccc23)NC1=O
Cc1cccc2sc(N)nc12
COc1ccc2c(c1)C(=O)N(CNc1ccc(C#CC3(C(=O)c4cccs4)NC(=O)NC3=O)cc1)C2
Cc1cc(C)c(S(=O)(=O)N2CCN(C(=O)c3cccc(F)c3)CC2)c(C)c1
O=C(NNC(=S)Nc1ccc2ccccc2c1)c1ccccc1
O=C(c1cn[n+]([O-])cc1Cl)N1CCCc2ccccc21
CN(C)Cc1cc2c(c(I)c1Oc1cc(I)c(C(F)(F)F)c(C(F)(F)F)c1)CCC2
COC(=O)N(NC(=O)c1c(OC)c(-c2ccc(F)cc2)nc2ccccc12)c1ccccc1
CON=C(C(=O)NC1C(CSC(=O)C(F)(F)C(F)(F)C(F)(F)F)C(=O)N1S(=O)(=O)O)c1csc(N)n1
COC(=O)C1OC(CO)CCC1SSC1CC(C(=O)Nc2ccc3c(c2)OCC(=O)N3)N(CO)CO1
CC(C)NC(=O)c1ccc2c(c1)ncn2-c1ccc(C(C)(C)C)cc1
CCCCON=C(C)C(=O)NCc1ccc(Cl)cc1
CC(=O)N1CC2(CCN(C(=O)c3cccs3)CC2)C1
CCOC(=O)N1N=C(c2ccccc2)CC1(O)C(F)(F)F
CCCCC1(CC)NC(c2ccccc2)c2ccccc2S(=O)(=O)N1
C=CCC1CN(C(=O)NO)CCN1C(c1ccccc1)c1cc(C(C)C)ccc1OCCCNS(C)(=O)=O
CC(C)CC(NC(=O)CCc1ccccc1)C(=O)NC(CC1CCN(C(=O)CN=C(N)N)CC1)C(O)CC(=O)NCCc1ccccc1
NC(=O)c1cccc2c(Nc3ccc(NS(=O)(=O)C(F)(F)F)cc3)c3ccccc3nc12
CS(=O)(=O)C1CN(C(=O)N2CCN(c3ccccn3)CC2)CC1C(=O)NCc1ccc(Cl)cc1Cl
COc1cc(C(=O)OC2CC3C(C)(C)C(=O)C=CC3(C)C3CCC4(C)C(c5ccoc5)OC(=O)C5OC54C23C)cc(O)c1O
CCn1c(CCC(=O)Nc2ncccc2OC)nnc1SOc1cccc(OC)c1
CCOC(=O)N1CCC(CC(=O)Nc2cc(C)ccc2OC)CC1
NCCCCCCNC(Cc1c[nH]c2ccccc12)C(=O)NC(=O)N1CCCC1C(=O)CCCc1ccccc1
COc1c(C)cnc(Cc2ccc(C(C)c3cc(C)nc(N)n3)cc2)c1OC
COc1ccc(C2c3c(oc4ccc(Cl)cc4c3=O)C(=O)N2Cc2ccco2)cc1OCCN1CCOC1=O
CN1CCN(CCCc2cc(N3CC(c4ccccc4)C3=O)ccc2C(C)(C)C)CC1
COCCNC(=O)n1c(=O)[nH]c2ccccc21
CC(=O)N(O)C(C)Cc1cc2c(Cl)c(Cl)cc(Cl)c2nc1Cl
COC1C(Oc2c(-c3ccc(O)c(O)c3)oc3cc(O)cc(O)c3c2=O)OC(COS(=O)(=O)O)C(O)C1O
COC(=O)CCC1CCN(C(=O)C(Cc2ccccc2)NS(=O)(=O)c2ccc(F)cc2)CC1
COC(c1ccccc1)C(N)CN1CCC(C(C)(C)c2ccccc2)CC1
CCCC(=O)c1ccc(C#Cc2nc(SS(=O)(=O)c3ccc(N4CCCC4)c(NNC(=O)OC(C)C)c3)ncc2Cl)cc1C
CCN(C)C
CC(=Nn1c(N2CCOCC2)c(C#N)c(-c2ccccn2)c(C#N)c1=O)c1nc2ccccc2[nH]1
O=C(c1ccn(-c2ccc(F)c(Cl)c2)n1)N1CCOCC1
CC(NCc1oc(-c2ccco2)nc1S(C)(=O)=O)c1ccc(Br)cc1
COc1ccc(-c2ccc3c(OC)cccc3[n+]2[O-])cc1OC
CCOC(=O)C1CCN(CSc2ncnc3c2cnn3-c2ccccc2)CC1
COC(=Cc1ccc(Cl)cc1)C(=O)NC1NCCn2c1nc1ccccc1c2=O
CCN(CC)c1ccc(C(=O)Nc2[nH]nc3ccccc23)cn1
COc1cc(C=Cc2ccc3cc(C)ccc3n2)cc(OC)c1
CN(C(=O)CCn1cncn1)N1CCCC(CCc2cscn2)C1
O=C(CSc1nnc(-c2cccnc2)n1-c1ccccc1)NO
COc1ccc(C2CC(=O)C3=C(C2)N(c2ccc4c(c2)OCCO4)C2=C(C(=O)NC2=O)C3c2ccc(OC)cc2OC)cc1
COc1cccc(CN2CCN(c3ncnc4c(C)csc34)CC2)c1OC
CN(C)Cc1n[nH]c(=O)n1-c1ccc2c(c1)OCCCO2
Clc1cccc(N2CCN(Cc3ccncc3)c3ccccc32)c1Cl
N#CC1CCC2CNC(=O)C2C1
OCC1OC(n2ncc3c(-c4ccc(F)cc4)ncnc32)C(O)C1O
Cc1cc(-c2nc3cc(CC(=O)O)ccc3o2)ccc1C=CC(=O)NCC(=O)O
C=C1CC23CC1CCC2C1(C)CCC(OC(C)=O)C(C)(CO)C1CC3O
O=c1ccn(CCCOc2cccc(C(F)(F)F)c2)c(=O)[nH]1
COc1ccccc1NC(=S)NS(=O)(=O)c1ccc(C(=O)N2CCCC2)cc1
CSc1ccc(C=CC(=O)NC(C)CCc2cccs2)cc1
CCCCNC(=O)CS(=O)(=O)c1ccc2c(c1)c1ccccc1n2CC
CCN(CC)Nc1sc(C(=O)C(=O)CCc2ccccc2)c(C)c1C(=O)OCc1cc(=O)n2cc(C)sc2n1
CC(C)CC(C=O)NCC(=O)NC(=O)C(CCCN=C(N)N)NNC(Cc1ccc(O)cc1)C(=O)NC(CCCN=C(N)N)C(N)=O
CN(CCCCCCCCn1ccc2ccccc21)c1ccc(Cl)c(Cl)c1
CCCCc1c(O)n2ccsc2nc1=O
Cc1nn2c(=O)c(-c3ccccc3)nnc2s1
CCc1c(O)ccc2[nH]c(C(=O)NN3CC(C)OC(C)C3)nc12
CS(=O)(=O)C(C(=O)NCCS(N)(=O)=O)c1nc2ccc(-c3cccc(F)c3)cc2s1
CCN1C(=Cc2ccc3cc(Br)ccc3[n+]2CC)Sc2ccccc21
COc1ccc(C(=O)NCCCNC(=O)c2ccc(-c3ccccc3)cc2)c(O)c1
COc1cc(C(Cc2cc3c(cc2Br)OCCO3)=NO)ccc1OC(C)C
COc1ccc(NC(=O)N2CCCN(CCO)CC2)cc1
CCCOc1ccc(NC2=NC(=O)C(=Cc3ccc(-c4nc5ccccc5s4)s3)S2)cc1
Cc1cc(C2=CC3C(c4ccc(SC(F)(F)F)cc4)=Nc4ccccc4N3C=N2)on1
c1ccc(C[n+]2cccc3ccccc32)cc1
CC(=NNC(N)=S)c1ccc(Nc2ccc(C)cc2)cc1
Cn1cc(-c2nc(C(F)(F)F)cn2-c2ccc(S(C)(=O)=O)cc2)cn1
CCOc1ccc(N2C(=O)CC(SC3CCCCCC3)C2=O)cc1
Cc1nn(C)c(C)c1CC1CN(C(=O)O)CC1c1ccc(F)c(F)c1
Cc1cc2[nH]c3c(C(N)=O)ncnc3c2cc1C
O=C1Nc2cccc(Br)c2C1=C1Nc2ccccc2C1=O
Nc1nc(C(=O)Nc2cccc(Cl)c2)c(-c2ccccc2)s1
COc1ccc(NC(=O)c2cc(-c3cccc4ccccc34)on2)cc1
CC1(c2ccc(C(F)(F)F)cc2)OC(=O)Nc2cc(Cl)c(Cl)cc21
COc1ccccc1C1C(O)=C2C(=O)N(c3ccccc3)C=C2C(=O)C1(C)OC(C)=O
O=c1cc(CF)[nH]c2c(-c3ccc(O)cc3)cnn12
COc1ccc(NCC(=O)OC(=O)NC2CCCCC2)cc1OC
CC1CCC2C(C)C(=O)OC3OC4(C)CCC1C32OO4
C#CCC(OC)n1cc(Cl)nc(Nc2c(Cl)cc(OC)cc2Cl)c1=O
Cc1cc(C)cc(Cc2c(C(=O)NCCc3ccc(O)cc3)c3ccccc3n2-c2ccccc2)c1
COc1cc(CNc2ccc(F)cn2)cc2c1OCCO2
CCc1nc(N)nc(N)c1-c1ccc(NCc2ccco2)c([N+](=O)[O-])c1
COc1cccc(OCCC(=O)NC(=O)C(NC2CCCC2)C(C)C)c1
CC(=O)Nc1nc(C)c(-c2nc3cc(C(=O)NC(C)c4ccc(-c5cnc(CO)cn5)cc4C(=O)N(C)C)ccc3o2)s1
CCc1n[nH]c(C(=O)NC(=O)CCNC(C)(C)CC)c1Br
COc1ccc(N2CCN(C(=O)CCNN3CCc4cc(S(=O)(=O)C(=O)C5CC5)ccc43)CC2)cc1
O=[N+]([O-])c1ccc(S(=O)(=O)N2CCN(c3ccccc3)CC2)c([N+](=O)[O-])c1
COc1ccccc1CNC(=O)COc1ccc2c(C)c(CC(N)=O)c(=O)oc2c1C
O=C(COc1ccccc1Cl)NN=Cc1ccc(O)cc1
O=C(Cc1ccccc1)OCC1OP(=O)(c2ccccc2)C(O)C(OCc2ccccc2)C1OCc1ccccc1
Cc1cc(=O)oc2cc(OC(OC(F)(F)F)(OC(F)(F)F)c3ccccc3)c(Cl)cc12
CN(Cc1cc2c(=O)c(C(=O)NCc3cccc(Cl)c3)cn(C)c2s1)CC(O)c1ccco1
Cc1ccc(-c2ccc(=S)n(C(N)COc3ccccc3Cl)n2)cc1
COc1ccc(CN2CCN(C(=O)CCCn3c(-c4ccccc4)cc(C(C)=O)c3C)CC2)cc1
O=C(NCC1CC2c3cccc4[nH]cc(c34)CC2N(Cc2ccccc2)C1)c1ccccc1
COCC(OC(C)CCC(=O)C1CCC2C3C(=O)CC4CC(O)CCC4(C)C3CCC12C)C(C)CCC(C)C(=O)CC(CC(=O)O)OC(C)(C)C
CC(C)CC(NC(=O)c1cc2ccccc2c(-c2ccc(N3CCOCC3)cc2)n1)C(=O)O
CCCN(CCC)C(=S)Nc1ccc(Oc2ccccc2)cc1
COc1cccc(CNCC(=O)C2CCC3C(COCC(O)CN3C(=O)c3ccccc3)O2)c1
O=c1[nH]c(=O)n(C2CC(O)C(CO)O2)cc1-c1cccs1
CC(COCC(=O)N1CCn2c(nnc2C2CC2)C1)N1CCOC1=O
Cc1cc2cc(-c3ccc(C(=O)O)nc3)ccc2[nH]1
CCN(C)CCOc1ccc2c(c1)C(=O)c1c-2n[nH]c1-c1cc(OC)c(OC)c(OC)c1
S=C(NC1CCCCC1)NN1CCCCC1
CSC(CCNC(=O)c1cccc(N=Nc2ccc(C(F)(F)F)cc2)c1)C(=O)O
Nc1c(C(=O)NCc2ccccn2)c2nc3ccccc3nc2n1-c1ccccc1
COc1cccc(NC(=O)NC2(C(=O)NCC3CC(Br)=NO3)CCc3ccccc3C2)c1
CC(=O)Nc1nccc(-c2cn3c(n2)sc2cc(NCc4ccccc4)ccc23)n1
Nc1nnc(SCCNC(=O)c2cc(Br)cc(Br)c2)s1
COc1ccc(C=C(CC(=O)Nc2cc(C)on2)n2nc3ccc(Cl)cc3n2)cc1
C[N+]1(C)CCN(c2ccc3c(c2)OCO3)CC1
Cc1ccccc1NC(=O)N1CCCC1C(=O)NC(Cc1ccccc1)C(=O)C1CCCN1C(=O)OC(C)(C)C
O=C(NN=CC=Cc1ccco1)c1ccco1
COc1cc(-c2nc(=O)c3ccccc3[nH]2)ccc1-n1cnc(C)c1
CCCc1nnc2n1CCN(CC(=O)Nc1cccnc1)C2
CCOC(=O)Cn1cnc2c(OCC(=O)OC)cccc2c1=O
CCNc1ccc(OC(=O)Nc2c(C)cc(C)cc2C)cc1
CCN(CC)C(=O)C1CCCN(c2cc(-c3ccc(Sc4ccccc4C(C)C)c(C(F)(F)F)c3)nc3ncnn23)C1
COc1cc(Br)cc(C=NN2CC[N+](C)(C)CC2)c1O
CC1=C(CCC2CCC2)C(=O)c2ccccc2C1=O
CCCCCC(O)C=CC1C(O)CC(O)C1CC=CCCC=CCCC(=O)OC
Clc1cc(NCc2ccccc2)c2[nH]c3cnccc3c2c1
Cc1c2c(nn1C)CC(c1ccccc1Cl)N(C)C2
c1ccc(-c2ccccc2CN2CCN(c3ccncc3)CC2)cc1
O=C(NCCC1=CCCCC1)c1cc2ccccc2cc1O
Cc1ccccc1NC(=O)N1CCC(C(=O)Oc2ccccc2)(c2ccccc2)CC1
CC(C)c1ccc2nc(-c3ccc(NCC(=O)N4CCN(C)CC4)cc3)sc2c1
Cc1nn(C)c(C(=O)Nc2ccc(C3CCCCC3)cc2)c1Br
O=C(Cc1ccc(Br)cc1)Nc1scc(Cc2ccncc2)c1C(=O)O
COc1ccccc1-c1ccc(C2C(C#N)N(OC)C2C(=O)NN2CCC(Cc3cccc(C(F)(F)F)c3)C2)cc1
O=C(NN=Cc1cc(Br)cs1)c1ccc(-n2cnnn2)cc1
CCCCNS(=O)(=O)CC(=O)NC(=O)c1ccc2c(c1)OCO2
NC(N)=NCCCC(N)C(=O)Nc1ccc2c(c1)C(=O)c1ccccc1C2=O
Cc1ccc(NC(=O)Nc2ccncc2)cc1
Cc1cc(N)nc(C(=O)CCCO)c1Cl
CC(NC(=O)CCCc1ccccc1)c1ccccc1
COc1ccc(-c2ccc(C3CN4CCCC4c4cc(OCCN5CCCCC5)ccc43)cc2)cc1
Cc1cc(C)c(CO)c(=O)[nH]1
CCc1ccccc1N1CC(NS(=O)(=O)c2ccc(C)c(C)c2)CC1=O
CN(C)c1ccc(CNC(=O)C2(S(=O)(=O)c3ccc(Cl)cc3)CC2)cc1
CC(C)(C1CC1)N(CCN1CCN(c2ccc(Cl)cn2)CC1)c1ccccc1
O=C(Cn1ccc2ccccc2c1=O)S(=O)(=O)c1cccc(NN2CCCC2)c1
CCOCCOC1CC2CCC1(S(=O)(=O)CCNCCCc1ccc(Cl)c(Cl)c1)C2(C)C
CN1CCCN(C2(c3cc(F)cc(C(=O)C(F)(F)F)c3)CC2)CC1
COCCN(Cc1ccccc1Cl)C(=O)CCNc1cccc(F)c1
CCOc1ccccc1-c1nc(=O)c2cnn(-c3ccccc3)c2[nH]1
CCCCCC(=O)c1cccc(-n2cc(-c3ccc(Cl)cc3)[nH]c2=O)c1
CC(=O)c1cc2c(cc1NS(=O)(=O)c1ccc(CCC(CCNC(=O)c3ccc(C(C)(C)C)cc3)N(O)C=O)cc1)OCO2
CC(C)CCC1C(OCc2ccccc2)OC(SC(CC(C)C)CC(C)CCCOc2ccccc2)C(OCc2ccccc2)C1O
CC(C)C(NC(CC1CCCCC1)C(=O)NC(=O)c1ccc2ccccc2c1)C(=O)NCc1cccc(C(=N)N)c1
Cc1ccc(Cl)cc1NC(=O)CCCn1c(O)nc2ccoc2c1=O
COc1ccc2c(c1)-c1cc(F)ccc1CCC2N1CCN(C)CC1
CCN(CC)CCCN1c2ccccc2NC(=O)C1C(C)C
O=C(NCCCCc1ccccc1)c1nc(-c2ccc(Cl)cc2)c2ccccc2n1
COc1ccn2nc(N3CCNCC3)c(C=NCc3ccccc3OC)c2c1
Cc1cc(Sc2ccc(Cl)cc2)cc(C)c1[S+](C)[O-]
COc1ccc(C(F)(F)F)c(C(=O)C2CCN(COc3cccn4c(Cl)c(C)nc34)CC2)c1
CCC(=O)c1cccc(ONC(=O)C(NC(CC(C)C)C(O)CC(C)C(=O)NCN2CCC(C(=O)c3ccn(CC)c(=O)c3O)CC2)C(C)C)c1
CC1(C)C2CCC1(S(=O)(=O)CN1CCC3(CCc4ccccc43)CC1)C(NC(=O)Cc1ccc(C(=O)O)cc1)C2
COc1ccc(CNC(=O)Cc2c(C)c3cc4c5c(oc4c(C)c3oc2=O)CCCC5)cc1
C=C1CCC2C(C)(CO)C(O)CCC2(C)C1CC=C1C(=O)OCC1OC(=O)CO
C#CCN(CC(=O)O)S(=O)(=O)c1ccc(OC)cc1
CC(C)=CCCOc1ccc2c(c1)C=CC(C)(CCN1CCCC1)O2
COc1cc(C=NNC(=O)CN2CCN(c3ccccc3)CC2)c([N+](=O)[O-])cc1OC
Cc1[nH]c(C=C2C(=O)Nc3cc(OCc4ccccc4)ccc32)c(C)c1C(=O)O
O=CN(O)CC(CC1CCCC1)C(=O)O
C=C1NC(=NN=C(CO)c2nc3ccccc3[nH]2)C(C)=C(CC)N1
Cc1ccc(N(C(=O)c2snc(C(N)=O)c2N)C(C(=O)NCc2ccco2)c2ccc(C)o2)c(C)c1
CN1CCCC1CCn1cnc2c(N)ncnc21
O=C(CC(O)C(c1ccc(F)cc1)c1ccc(F)c(F)c1)N1CCN(c2ccc(F)cc2)CC1
C#CCOCCOCCOCCN1CCN(c2nc(NC(=O)C(CCC(=O)O)C(C)C)nc(N3CCN(C(=O)C(CCCCN)n4cc(CCCCN)nn4)CC3)n2)CC1
CCCCc1c(C(=O)c2cccc(OC)c2)n(Cc2ccccc2)c2ccccc12
C=CCNc1nc(NCC=C)nc(N2CCNCC2)n1
NC1CCn2c1cc(F)c(F)c2=O
Oc1cccc(NCCCCCCCNc2c3c(nc4cc(Cl)ccc24)CCCC3)c1
CCCCCC=CCC=CCC=CCC=CCCCC(=O)OC(CO)CO
CCc1cccc(NC(=O)Cn2nnc(-c3ccc(OC)c(OC)c3)n2)c1
COc1c(Cl)cc(Cl)c(O)c1C(=O)Nc1nn[nH]n1
O=C(Nc1ccccc1)C(=O)c1c(-c2ccccc2)[nH]c2ccc(Cl)cc12
Cn1cc(SCC(=O)N2CCCCC2)c2ccccc21
CC1(CO)CCC2C1=CCC1C(C)(CO)CCCC21C
CC(C)C1CCN(N2CCN(C(=O)Nc3ccc(F)cc3F)CC2)CC1
CC(=O)Nc1cccc(-c2ncnc3scnc23)c1
O=C(C=Cc1ccccc1)c1cccc(OCCN2C(=O)C3CCCCC3C2=O)c1
CC12CCC3C(C(CCO)CC4CCCCC43C)C1CCC2O
Cc1cc(C)nc(NC(=S)NC(=O)C=Cc2ccccc2F)n1
CCCCCCCCCc1ccc(OC2CCN(NC3=NCCc4ccc(O)cc43)CC2)cc1
CCCCS(=O)(=O)C1CCCN(OC(C)c2ccsc2)C1
COc1ccc(C)cc1NC(=O)Nc1ccc(-c2cccn3c(=O)cc(N4CCOCC4)nc23)c2conc12
CCC(=O)c1cccc2c1Oc1c(C=O)cccc1O2
CCN(CC)CCNNc1ccc(C(=O)C(=O)c2cc(-c3ccco3)nc3ccccc23)c(OC)c1
O=C(NNC(=O)c1ccc(F)cc1)Nc1ccccc1
CCc1nn(C)c2cc(N3CCc4nc(C)ccc4C3)cnc12
CC(C)(NC(=O)c1ccc(-c2ccc(=O)[nH]n2)cc1)c1ccc2c(c1)OCCO2
CC(C)N(CC(O)COc1ccc(-c2ncc[nH]2)cc1)C(C)C
Cc1cc(-c2n[nH]c(=S)n2-c2ccc(C)c([N+](=O)[O-])c2)c(N)cc1Cl
CCOc1ccc(N2CC(C(=O)NC(CN(C)C)c3ccccc3)CC2=O)cc1
CC(C(=O)NC(=O)c1cc([N+](=O)[O-])cc([N+](=O)[O-])c1)N1CCSC1
C#CCOc1ccc(OCc2cc(OC)cc(OC)c2)cc1C(Cc1ccc(OCc2ccc3c(c2)OCO3)cc1)C(=O)O
CN(C)c1ccnc2sc3c(=O)n(-c4cc(C(F)(F)F)cc(C(F)(F)F)c4)cnc3c12
Cc1cccn2cc(-c3ccc4[nH]ncc4c3)nc12
Cn1c(=O)c2c(nc(SC(=O)CNc3cccc(F)c3)n2Cc2ccc(F)cc2)n(C)c1=O
CCN1CC2CC(C(=O)NCc3cc(F)cc(F)c3)NC2C1
CCOC(=O)N1C(=O)C(Cc2ccccc2)CC2(CC(=O)N3CCCCC3)CCC=C12
Nc1cnc(-c2ccccc2)n(CCC(=O)NCCC(=O)NC(CC(=O)O)C(=O)COc2ccccc2)c1=O
Cc1c(Cc2cccs2)c2ccccc2n1C(=O)c1ccc(OCC(=O)O)cc1
COc1cccc(NC(=O)c2ccc(Cl)c(S(=O)(=O)N(C)c3ccccc3)c2)c1
CC(=O)c1sc(Nc2ccc(C(C)C)cc2C(=O)O)nc1-c1ccc(F)cc1
O=S(=O)(c1cccc(-c2cn3cccnc3c2-c2ccncc2)c1)N1CCCC1
O=C(c1cc(Cl)ccc1O)N1CCc2ccccc2C1
COc1ccccc1Cn1cccc(C(=O)NC2CCCCCC2)c1=O
CC(C)(C)OC(=O)C1CCN(C(=O)N2CCCC(OCc3cccnc3)C2)CC1
CN1C(=O)C(=NNC(N)=S)c2ccccc21
CCOP(=O)(ON1CCCC1=O)C(CC)c1ccc(Cc2ccccc2)cc1
CN(C)C(=O)C1CC2c3cccc4c3c(cn4CC3CC3)CC2N(C)C1
CCN(CC(=O)OC(=O)Cc1c(C)nc2sccn12)C1CCS(=O)(=O)C1
COc1ccc(-c2nn(-c3ccccc3)cc2C=NNC(=O)c2ccc3c(c2)OCO3)cc1OC
COC(=O)CCn1c(=O)oc2cc(S(=O)(=O)N3CCC(C)CC3)ccc21
Nc1nc2ccccc2n1Cc1cccc(F)c1
CCOc1ccc(C=NNc2ccc(Cl)cc2Cl)cc1OCC
CC12CCC3c4ccc(O)cc4CCC3C1CCC2O
CCn1nc(C(=O)N(C)Cc2cccnc2)c2ccccc2c1=O
COc1cc(CNc2nc(NC(=O)C(Cc3ccccc3)OCCF)nn2CC(=O)Nc2ccccc2)ccc1O
c1coc(-c2nnc3c4ccccc4c(OCc4cccc5ccccc45)nn23)c1
O=C(CNC1CCCCC1)Nc1cccc(Nc2ccccc2)c1
O=C(c1nc(-c2ccc3c(c2)CCO3)no1)N1CCCc2ccccc21
CC(CC(=O)Nc1ccc2c(c1)OCO2)=NNC(=O)c1cccs1
CCCCC(NCC(=O)Oc1ccc(OCCN(C)C)cc1)C(=O)NCc1cccc(CN)c1
N#Cc1ccc2ccc(Nc3ncnc4[nH]nc(-c5ccc(C(=O)O)cc5)c34)cc2c1
CC1CCC(NC(=O)COc2ccccc2[N+](=O)[O-])CC1
Cc1cccc(N2CCN(CCCCNC(=O)C3COc4ccccc4O3)CC2)c1C
CSCCC(NC(=O)c1cc2c(cn1)sc1cccc(Cl)c12)C(=O)O
COc1cccc(CNC(=O)CCNC(=O)c2ccccc2C(=O)O)c1
c1ccc(CCNCc2ccccc2-c2ccccc2)cc1
CC1(C)CCC2(C(=O)O)CCC3(C)C(=CCC4C5(C)CCC(O)C(C)(C(=O)O)C5CCC43C)C2C1
CCC1OCC(CSc2cccc3ccccc23)O1
COCCOC12OC3(C4C(=O)N(C)C(=O)C41)N(OC)C(C)=C(C(=O)OCc1ccccc1)C(c1ccccc1)N3C2=O
CC(NC(=S)c1ccccc1)c1ccccc1
COc1ccc(CNC(=O)CSC2CC(=O)c3ccccc32)cc1
O=C1c2ccccc2-c2c1c1ccccc1c(=O)n2CCNCCNCCNCCNCCNCCn1c(=O)c2ccccc2c2ccccc21
COCCCNCCC(=O)NS(=O)(=O)c1ccc(Br)cc1
Cc1ccccc1-c1cc(N2CCN(Cc3ccc4c(c3)OCO4)CC2)n2nccc2n1
CN(C)CCNc1nc(-c2ccc3c(=O)n(CCN4CCN(C)CC4)c(O)nc3c2)cc2ncn(C)c(=O)c12
O=C1Nc2ccccc2C1=NO
CCC12CCCN1C(c1ccc(-c3ccccc3F)cc1)C1C(=O)N(CO)C(=O)C12
Cc1ccccc1N1C(=O)c2ccc(C(=O)N3CCN(c4ccc(F)cc4)CC3)cc2C1=O
CCC(=O)C=NONc1cc2c(Nc3ccc(F)c(Cl)c3)c(C#N)cnc2s1
OCC1C(c2ccc(F)cc2)NC(OCC23CC4CC(CC(C4)C2)C3)C1O
O=C(CN1CCOCC1)Nc1ccc2c(c1)C1CCCC(N2)O1
CN(C(=O)c1ccco1)c1ccc2c(c1)nc(NC(=O)c1ccccc1)n2CCC(N)=O
COC(=O)C(NC(CC(C)C)C(=O)NC(Cc1ccc(O)cc1)C(=O)NC(=O)OCc1ccccc1)C(C)C
N#Cc1[nH]c(=S)[nH]c1-c1ccc(Cl)cc1
CCOC(=O)C(c1ccc(O)cc1)N(CCCCCC1=NC2=C(OC(=O)CC)c3ccccc3C(=O)C2=N1)C(=O)CCN1C(=O)c2ccccc2C1=O
c1cc(-c2ccc3c(-c4nc5c([nH]4)CCN(CC4CCCCC4)C5)n[nH]c3c2)cs1
CCCC(=O)C1CCN(N2CCN(c3ccccc3OC)CC2)CC1
Cc1ccc(-c2nnc(N(C)Cc3ccc(Cl)cc3)o2)cc1S(=O)(=O)N1CCCC1
C=C1CCC2C(C)(CCC(C(=O)O)C2(C)CO)C1CCC1=CCOC1=O
Cc1ccc(NC(=S)NC(=O)N2CCN(C)CC2)cc1
CCN(CC)CCCCCOC1CCC2C3CC=C4CC(O)CCC4(C)C3CCC12C
CCCCCC(=O)NC1CCC2C(C1)CC1C(=O)OC(C)C1C2C=Cc1ccc(-c2cccc(C)c2)cn1
Cc1nc(Nc2ncc3c4ccncc4n(C4CCC(N)CC4)c3n2)cc(N2CCC(N(C)C)CC2)n1
COc1ccccc1N1CCN(CCCCC(=O)NCCCOC(C)C)CC1
Cc1noc(-c2ncn3c2CN=C(c2ccccc2F)c2cc(Cl)ccc2-3)n1
Cc1cc(C)c(S(=O)(=O)Nc2ccc(F)cn2)c(C)c1
Fc1cc(NC(c2ccc(C(F)(F)F)cc2)C2CCCNC2)ccc1Oc1ccnc2cc[nH]c12
CCCCCCCCCCCC(=O)OCC(O)COCC1OC(n2cnc3c(N)ncnc32)C(O)C1O
CC(=O)NCC1CN(c2ccc(N3CCN(c4cccc(F)c4)CC3)c(F)c2)C(=O)O1
Cc1ccccc1-n1nc2n(c1=O)C(c1cn(C)nc1C)N(c1ccc(Br)c(Cl)c1)C2=O
COc1ccccc1CCNC(=O)Cn1cc2c(n1)CCCC2
CC(CO)Nc1cccc2c1OC(CN(C)Cc1ccc(C(=O)Nc3ccccc3N)cc1)C(C)CN(C(=O)Nc1cccc3ccccc13)C2=O
COC(=O)C(CCN1CC=C(c2ccc3c(c2)OCCO3)CC1)(c1ccc(O)cc1)C(C)C
CC(=O)NCN1CC2COCC2(CCc2ccc(F)cc2)C1
CCc1cc(OC(=O)Nc2ccccc2CN(C)C)ccn1
O=C(NCc1cccc(N2CCOCC2)c1)N1CCc2sccc2C1
COc1ccc(-c2nc3cc(C(=O)O)cc(Cl)c3o2)cc1OC
CC1Cc2nn(C)c(-c3ccccc3Cl)c2-c2nc(Nc3ccc(OCCN4CCOCC4)cc3Cl)ncc21
c1ccc2c(c1)[nH]c1cc3ccc1n2c1ccc3cc1NC1=NNON1
CCOC(=O)CCCn1c(O)c2c3[nH]c(c(CN4CCOCC4)c3c1=O)C=C1CC(C)(C)C(=CC3=NC(=C(C)C4=NC(=C2)C2CC4CCC2=O)C(C)=C3C(C)=O)N1
Cc1ccc(C2CCCN(C(=O)NCCCn3ccnc3)C2)cc1
CC(=O)C=CC(C)CCCC1C(=O)C(C)=C2C1CC(COCCO)C1(C)Oc3cc(-c4cccnc4)oc(=O)c3C(O)C21
O=C(NNC(=S)NC1CCCC1)c1ccccn1
Oc1c(C(Nc2ccccc2)c2ccccc2)ccc2cccnc12
O=C(Nc1ccc2c(c1)S(=O)(=O)c1ccccc1C2=O)c1ccccc1
CC1CCC(Cn2c(N3CCOCC3c3nc(C#N)c(C(C)C)nc3N)nc3cc(-c4noc(=O)[nH]4)nc(-c4cncc(C(C)C)c4)c32)CC1
Cc1nc(=O)[nH]c(O)c1S(=O)(=O)N1CC(=Cc2ccc(F)cc2)C(=O)C(=Cc2ccc(F)cc2)C1
COc1cccc(NC(=S)NCc2ccco2)c1
CSc1ccc2nnc(SCC(=O)Nc3ccccc3F)n2n1
Nc1nnc(Cc2ccc(Cl)cc2)c2ccccc12
CN1C(=O)C(=Cc2cccc(NS(=O)(=O)c3ccc(Br)cc3)c2)C(=O)N(C)C1=O
CCn1c(CCNc2nc(=O)c3ccccc3[nH]2)nnc1SC(=O)CN1CCOCC1
COC(=O)c1c(C)c(-c2ccc(OC)cc2)nc2ccccc12
O=C(C=Cc1cccc2c1C1CCCC1O2)OCc1ccc(F)cc1
COc1ccccc1Cc1sc(N)nc1-c1cc(OC)c(OC)c(OC)c1
CCNCCCNc1nc(Oc2ccc3[nH]c(=O)ccc3c2)nc2c1cnn2Cc1ccccc1
COc1ccc2c3c([nH]c2c1)C(CO)N(Cc1cccc(F)c1)CC31CCN(S(=O)(=O)Cc2ccccc2)CC1
CN1C2CCC1CC(OC(=O)c1cn(C)c3ccccc13)C2
NC(CC(=O)N1CCCC1c1nc(-c2ccc(F)cc2)no1)Cc1cc(F)c(F)cc1F
CN(CCc1c[nH]c2cc(-n3cc(-c4ccc(C(F)(F)F)cc4)nn3)ccc12)C(=O)C(N)Cc1cc(F)c(F)cc1F
COc1ccc2[nH]c3cc(CC(O)CO)ccc3c2c1
O=C(O)c1cn2c3c1C(=O)C=C1C=CC=CC1N3CCC2
OCC1OC(Oc2cc3c4c(c2)-c2c(ccc(O)c2O)CC4NCC3)C(O)C(O)C1O
C#CCNC(=O)C(C)C1CCC(C(C)n2cc(C#Cc3cccc(F)c3)nn2)O1
Cc1cc(C#N)cc2nc(-c3ccc(COc4ccc(CC(C)C)c(C(F)(F)F)c4)cc3)oc12
Nc1c([N+](=O)[O-])cc([N+](=O)[O-])c2[nH]c(-c3c(F)cccc3Cl)nc12
CNC1C(=O)C(C(N)=O)=C2OCCN21
OCCNc1nc(Nc2cccc(-c3cscn3)c2)ncc1Cl
CC(=O)OC(Cc1ccc2ccccc2c1)CN1Cc2ccccc2C1=O
CCC(C)C1NC(=O)C(C(C)C)NC(=O)C(Cc2ccc(O)cc2)NC(=O)C(CC(C)C)NC(=O)C2CCCCN2C1=O
CC(C)C(=O)OCC1OC(c2ccccc2)C=CC1OC(=O)Nc1ccccc1C(F)(F)F
O=C(CSc1ccccc1)N1CCc2ccccc2C1
O=C(NCCCCN1CCN(c2ccc(-c3ccc(Cl)cc3)cc2)CC1)c1cccc2c1-c1ccccc1C2=O
COc1cccc(NC(=O)c2cccc(C3=NC(=O)C(=Cc4ccccc4)S3)c2)c1
O=C(Nc1ccc2c(c1)C(=O)OC2)OCc1ccccc1
CC(C)(C)NCC(=O)N(C(=O)C1CCCCC1)c1ccc(C(CC(=O)O)c2ccccc2)cc1
Cc1ccc(NC(=O)CCc2nc(-c3ccccc3Cl)no2)cc1
COCC(=O)Oc1ccc(-c2noc(C3CCCCC3)n2)cc1
COc1cccc(NNc2ccc(C(=O)Cc3ccc(Cl)cc3)cn2)c1
CCCN(C(=O)c1ccc(NC(=O)c2ccoc2)cc1)c1c(N)n(Cc2ccccc2)c(=O)[nH]c1=O
O=c1[nH]c2cnc3[nH]ccc3c2n1C1CCN(CC2COCCO2)CC1
CCOc1ccc(NC(=O)CCNC(=O)C(S)Cc2ccccc2)cc1
Cc1[nH]c2ccccc2c1CCNC(=O)N1CC(CCN2CCOCC2)CCC1=O
Oc1ccc(-c2[nH]nnc2-c2ccccc2)c(O)c1
CNC(=O)c1cc(OCCCN2CCCC2)cc(C(=O)Nc2ccc(O)c(C(C)(C)C)c2)c1
Nc1ncnc2c1c(-c1ccco1)cn2C1OC(CO)C(O)C1F
Cc1c(C(=O)c2ccc3c(c2)CCO3)c2ccccc2n1CCN1CCOCC1
CCN(CC)CCN1CCN(C(=O)c2ccsc2)CCC1=O
Cc1[nH]c(=O)n(C2CCCCC2)c1-c1ccc(Cl)cc1
O=C1C(=NNC2CCCC2)c2ccccc2N1c1ccccc1
Cc1ccccc1CSCC(NC(=O)C1CCCN1C(=O)C(N)C(C)C)C(=O)O
CC(C)CN1C(=O)CC2C3CCC4=CC(=O)CCC4(C)C3C(O)CC21C
Nc1ccn(C2CC(O)C(COP(=O)(O)OP(=O)(O)O)O2)c(=O)n1
COc1ccc(S(=O)(=O)NCc2cccc(C(=O)N3CCCCC3c3ccc[nH]3)n2)cc1C
CN1CCN(c2nncc3c2ncn3C2CCCC2)CC1
CNCCOc1ccc(Cl)cc1-c1cccn2nc(Nc3ccc4c(c3)CCNCC4)nc12
N#CC1NC(=O)C(CN)N=C1c1ccc(N2CCc3ccccc3C2)c(N2CCC(CO)CC2)c1
CCc1cc(=O)oc2cc(OC(C)(C)C(N)=O)ccc12
Cc1ccc(NC(=O)C2=CC(C)(C)NC2(C)C)cc1
COc1cc(-c2csc(CC(=O)c3ccncc3)n2)ccc1NN1CCc2ccccc2C1
Cc1nc(N)nc(N)c1C12CC3CC(CC(C3)C1)C2
Cn1c(=O)c2[nH]c(N)nc2n(C)c1=O
NC(=O)OC1CC(OC2C(N)CC(N)C(OC(N)=O)C2O)C=C(C(N)=O)O1
CC(C)(O)c1ccc(Cn2nnc(-c3cccc(OC(F)(F)F)c3)n2)cc1
COc1cccc(C(O)P(=O)(O)O)c1OC
CN1CCN(CCCNc2cccc(-c3ccc(NC(=O)C4CCCN4CCN4CCN(C)CC4)cc3)n2)CC1
CC(=NNC(=O)c1[nH]c2ccccc2c1C)c1cccnc1
O=C1c2ccccc2S(=O)(=O)N1CCOc1cccc(C(F)(F)F)c1
CCOCC(=O)SC1=CC(C)=NC2=C(C(=O)CC(c3ccccc3)C2)C1c1ccc([N+](=O)[O-])cc1
CCCn1cc(CN2CCCN(C(=O)CN3CCN(c4cccc(F)c4)CC3)CC2)c(C)n1
COc1ccc(C2(CCNc3ncccc3C)CCOC(C)(C)C2)cc1
O=C(O)CCCCCC(NC(=O)C1C=NCN1)c1ncc(-c2ccccn2)o1
CCOC(=O)c1cnc(Cl)[nH]c1=O
COc1ccc(-n2c(O)cc(-c3cc4cc(OC)c(OC)cc4oc3=O)cc2=O)cc1
CCN(C(=O)Nc1ccccc1)C(=S)Sc1nc2ccccc2[nH]1
COc1ccc(-c2nnc(NC(=O)C=Cc3cccs3)o2)cc1
c1cncc(CN(CCc2c[nH]c3ccccc23)c2cccnn2)c1
CN(C)C(CNC(=O)C(NC(=O)C(Cc1ccc(Cl)cc1)NC(=O)C(Cc1ccc(O)cc1)NCc1ccccc1)C(C)(C)C)C(=O)O
CCOCCCC(=O)NC(=O)c1ccc(O)c(-c2ccc3[nH]ncc3c2)c1
C=C(CN1CCN(C(c2ccc(F)cc2)c2cccc(F)c2)CC1)C(=O)c1ccc(Cl)c(Cl)c1
CCc1ccc(S(=O)(=O)n2ccc3cccnc32)cc1
Oc1ccccc1CCNc1nc(NCCc2ccc(Cl)cc2)c2ccccc2n1
CCN(Cc1ccsc1)N1CCC(C(=O)Cc2cn(-c3ccc(F)cc3F)nc2-c2ccc(F)cc2)CC1
CC(=O)SCC(C)C(=O)Nc1ccc(NS(C)(=O)=O)cc1C
CC(=O)Cc1ccc(NN(C(=O)N2CC(C3CCCC3)CC2=O)C2CCCC2)cc1
CC(NCCCn1cncn1)=C1C(=O)NC(=O)N(CCc2ccccc2)C1=O
COc1cc(NC(=O)C2(C)CCN2C(=O)Cc2ccccc2F)cc(OC)c1OC
O=C(Cn1c(=O)cnc2ccccc21)N1CC2CC(C1)c1cccc(=O)n1C2
COc1ccc(S(=O)(=O)NCc2c(C(=O)C3CC3)nc3ccccc3c2-c2ccccc2)cc1
N#Cc1c(N)nc2[nH]c3cc(N)ccc3n2c1=O
COc1ccccc1CC(=O)NC(CCCCN)C(=O)NCCCC(C=O)NC(=N)N
CC1(Cc2cccs2)NC(=O)NC1=O
CCn1c2ccccc2c2cc(NC(=O)Cc3ccncc3)ccc21
NC(=O)CN1CCN(C(=O)C2(Oc3ccccc3)CCN(c3ccncn3)CC2)CC1
NS(=O)(=O)c1ccc(NC(=O)COc2ccc(Br)cc2F)cc1
CN(NS(=O)(=O)N1CCOCC1)S(=O)(=O)Cc1ccc(Br)cc1
CC(C)CC(C(=O)NCC(=O)Nc1cccc(N=C(N)N)c1)N1CCCC1C(=O)NCCCCN=C(N)N
O=S1(=O)N=C(Oc2ccc3ccccc3c2)c2ccccc21
O=C(CSCc1ccncc1)NCc1ccc(Cl)cc1
CC(=O)ON(C(=O)Oc1ccccc1)S(=O)(=O)c1ccccc1[N+](=O)[O-]
O=C(O)CC(c1ccc(Cl)cc1Cl)N1CCC(n2c(=O)n(-c3ccccc3)c(=O)c3occc32)CC1
CC(COc1ccc(NS(C)(=O)=O)cc1Cl)NC1CC1
C=c1[nH]c2ccc(OC)cc2c1=C(O)C(=O)Nc1nc(C)cs1
Brc1cc(I)cc(I)c1
CCCOC(=O)C(O)=CC(=O)c1cn(Cc2ccc(F)cc2F)c2ccccc2c1=O
CC(C)(C)C(F)(F)COc1nc(-c2ccncc2)nc2c1CCNCC2
Cc1cc(Sc2ccc(F)cc2)cnc1Nc1cnc2cncnc2c1
NCNc1nc(N)c2ncn(C3OC(CCc4cccc(C(N)=O)c4)C(O)C3O)c2n1
COc1ccc(-c2cc(C(=O)NS(C)(=O)=O)ccc2CN2CCCCC2CN2CCOCC2)cc1
COC(=O)CCC(=O)OC1C(C(C)=O)C=C2CCN3Cc4cc5c(cc4C1C23)OCO5
NS(=O)(=O)c1ccc2c(c1)N(Cc1ccc(F)cc1)C(=O)NC2
O=C(NC(Cc1ccc(O)cc1)C(=O)O)c1cccc2ccccc12
COc1c(-c2ccc(Cl)cc2)oc2ccccc2c1=O
Cc1ccc(NC(=O)CC(=O)c2cnc(SNc3ccccc3)n(C)c2=O)cc1
CC(C)C(NS(C)(=O)=O)C(=O)N1CCC(O)(c2ccc(Cl)cc2)C2CCCCC21
COC(=O)c1ccc(N=Cc2c(C)[nH][nH]c2=O)cc1
COc1ccc2c(c1)OCc1c(-c3cc(OC)c(OC)c(OC)c3)nn(-c3ccc(F)cc3)c1-2
CC(C)(CN1CCC1)c1cc(F)cc(C(F)(F)F)c1
Cc1ccc(S(=O)(=O)Cc2ccc(C(=O)NCc3ccco3)o2)cc1
Cc1cccc(C)c1COC(=O)NC(C(=O)NC(=O)C(C)C(=O)C(C)(C)NC(Cc1ccccc1)C(O)CC(N)Cc1ccccc1)C(C)C
Cc1ccc(-c2csc(-c3csc(Nc4cccc(C)c4)n3)c2)cc1
CSCC(F)COc1ccc(Oc2ccc(OS(C)(=O)=O)cc2)cc1
CC(C)C(=O)C=CCC(C)C1CCC2C3CCC4(O)CC(O)CCC4(C)C3CCC12C
COc1ccc(CC(Cc2ccc(OCCN(Cc3ccccc3)Cc3ccccc3)cc2)(C(=O)O)c2ccc(OC)c(OC)c2)cc1OC
CC(C)(C)c1ccn(CCOc2nn3c(-c4ccc(F)cc4F)nnc3c3c2C2CCC3CC2)n1
CC(=O)OC(=O)CC1(OC(=O)Nc2ccccc2C)C(C)CC2C3CC(F)C4=CC(=O)C=CC4(C)C3(F)C(O)CC21C
CC(Cc1ccc2c(c1)OCCO2)NCCC=C(c1ccccc1)c1ccccc1
O=c1[nH]nc(Cc2ccc(F)cc2)o1
CCOCC(=O)SC1=C(C#N)C(c2ccccc2O)C2=C(CCCC2=O)N1
CN(c1ccccc1)N(C)c1nc(Cl)nc(Cl)n1
OC(CCCN(c1ccc(F)cc1)c1ccc(F)cc1)c1cnccn1
O=C(NCc1cccc(C(F)(F)F)c1)c1cccc(-c2cnc3c(Nc4ccc(Cl)cc4)nccn23)c1
CN1CCCN(c2ccc(C(=O)Nc3cc(C(N)=O)ccc3N)cc2)CC1
CC(C)(C)OC(=O)N1CCC(c2c(C(=O)N3CCN(OC4CC4)CC3)cnn2-c2ccccc2)CC1
CC(=O)c1nn(-c2ccc(Br)cc2)c(=O)c2[nH]c3ccccc3c12
CCC1CC(C(=O)CN(C)CC(N)=O)C(=O)N2CCc3c([nH]c4cc(-c5ccco5)ccc34)C12C(=O)N1CCN(C(=O)C2CC2)CC1
OCC1(Cc2ccncc2)CCN(CCCN2c3ccccc3Sc3ccc(Cl)cc32)CC1
Cc1cc2nc(-c3ccc(S(C)(=O)=O)c(F)c3)cc(-c3ccccn3)n2n1
COC(=O)C1=C(C=C(C(=O)O)c2ccc(Cl)cc2)OCCO1
CC(C)(C)C(C)(C)Nc1ncnc2c1cnn2-c1ccccc1
CN=C1SCC(=O)N1C
CCCC(NCC(F)(F)F)C(=O)C(=O)NC(=O)C1C2CCCC2CN1C(=O)C(NC(C(=O)NC(=O)c1cncnc1)=C1CC1)C(C)(C)C
O=C(Nc1ccccc1C(F)(F)F)NN1CCC(C(=O)Nc2ccc(C(F)(F)F)cc2)C1
c1ccc(CCc2ccccc2ONc2nc(-c3ccccc3)nc3ccccc23)cc1
COc1ccccc1Cn1c(=O)c(=O)[nH]c2ccccc21
O=C(NCCc1ccccc1)c1cc2cc(F)cc(O)c2[nH]1
COc1cc(OC)c(OC)cc1CCN
Cc1ccc(-c2cc(NC(=O)C(C)C)n[nH]2)cc1C
CC1CCCN(S(=O)(=O)c2cccc(C(c3nc4ccccc4[nH]3)C3CC3)c2)CC1
Cc1ccc2nc3ccccc3c(Nc3ccc(NS(C)(=O)=O)cc3)c2c1
O=C(O)c1cc(Cl)ccc1Nc1ccc(Br)cc1[N+](=O)[O-]
O=C(O)CC(NC(CCC(=O)NC(Cc1ccccc1)C(=O)NC(=O)C=Cc1ccccc1)C(=O)O)C(=O)COc1ccnc2ccccc12
Cc1ccc(SC(CO)CNC(=O)CCCC(=O)c2ccc(F)cc2)cc1
Fc1cnc(-c2noc(C3CN(C4CCC4)C3)n2)nc1
Cc1cc(C(=O)P(=O)(O)O)ccc1C(=O)O
CCOc1cc(C2NC(=O)NC(C)=C2c2csc(CC)n2)ccc1OC
CN(C(=O)CNC(Cc1ccc([N+](=O)[O-])cc1)C(N)=O)C(=O)C(CC(=O)O)NC(=O)Nc1ccc(C(=O)O)cc1
COc1ccc(-n2c(C)cc(C(=O)COCC(=O)c3ccc4c(c3)OCCO4)c2C)cc1
CCCCCCCCC=CCCCCCCCC(=O)NC(Cc1ccc(OCCCOC)cc1)C(O)CCCCO
CC(=O)NCC1OC(=O)N2c3ccc(-c4ccc(C#N)nc4)cc3SCC12
O=c1[nH]c2cc([N+](=O)[O-])c(-n3cc(Cl)cc3Cl)cc2n1C1CCNC1
Cc1cc(F)cc(C)c1-n1nnc(C(N)Cc2ccc(Cl)cc2Cl)c1C(N)=O
COc1cc(C(=O)NCc2cc(C)ccc2C)cc2cnccc12
CCCc1c(C(=O)N(C)C(C)CNc2ccccc2)cnn1-c1ccc(F)cc1
COc1ccc(F)c(CN(CC(=O)Oc2ccccc2)C(C)C)c1
CC1(CCC#N)N=C(C2CC2)N(C(C)(C)C)C1=O
CC(=O)N1CCN(C(=O)Nc2cc(C)ccc2Oc2ccccc2)CC1
Cc1ccc(Cl)c(-c2c3ccccc3nc3c2c(C)nn3CC#N)c1
Cn1nnnc1SC(=O)COc1ccc([N+](=O)[O-])cc1
c1ccc2c(Nc3ccc4[nH]c(-c5ccc6c(c5)OCO6)nc4c3)nncc2c1
COc1ccc(-c2n[nH]c(SCC(=O)N3CCc4ccccc43)n2)cc1
O=C(Nc1ccc(C(F)(F)F)cc1)c1ccc(Oc2cccc(C(F)(F)F)c2)c(NC(=O)C2CC2)c1
Cc1ccc(NC(=O)c2ccc(CN3CCNC(=O)C3)c(C(F)(F)F)c2)cc1Nc1nccc(-c2cccnc2)n1
CCOP(=O)(OCC)c1nnc(-c2ccc(Cl)cc2Cl)o1
O=C(NC(=O)c1cc2nc(Nc3cc(CNCC4CC4)ccc3Cl)n(C(=O)CO)c2cc1N1CC2CCC(CC1=O)N2)c1ccc(Cl)cc1
O=[N+]([O-])c1ccc2oc3ccccc3c2c1
FC(F)(F)c1ccc(-n2nnc(-c3ccccn3)n2)cc1
Cc1ccc(NC(=O)CN2CCN(S(=O)(=O)c3ccccc3)CC2)cc1C
COc1ccc2nc3cc(Cl)ccc3c(NCCNC(C)=O)c2c1
Cc1[nH]c2cccc(C)c2c1CC(=O)NC(C)c1ccccc1
O=C(Nc1ccc(C(=O)NN=C(c2cc(Cl)cc(Cl)c2)c2cc(Cl)cc(Cl)c2O)c(Cl)c1)c1cccc(Oc2ccccc2)c1
COc1cccc2cc(-c3ccc(S(C)(=O)=O)cc3)c(=O)oc12
CS(=O)(=O)Nc1ccc(-c2ccc(C(F)(F)F)nc2)cc1
CC1CCC(C)[N+]1(C)CCN1C(=O)c2cccc3cc([N+](=O)[O-])cc(c23)C1=O
Cc1cc(S(N)(=O)=O)ccc1NC(=O)Nc1ccc(-c2ccccc2Br)cc1
COc1cc(OC)c(C2CCNCC2)cc1OC
CCOc1ccc(-c2nc(CSCC(=O)Nc3nc(-c4ccc(OC)cc4OC)cs3)c(C)o2)cc1
N#Cc1cc(-c2ccc(=O)[nH]n2)ccc1OC1CCCC1
CCCCCCCC(=O)OC1CCC2(C)C(CCC3(C)C2CC=C2C4CC(C)(C)CCC4(C(=O)O)CCC23C)C1(C)C(=O)O
Cc1cccc(OCC2CN(C(=O)c3ccsc3)CCO2)c1
CCOC(=O)c1ccc(NC(=S)NN=C(C)c2ccc(C(C)(C)C)cc2)cc1
CC(C)C(NC(=O)C(NC(CCCCN)C(=O)O)C(C)O)C(=O)NC(=O)C(CC(=O)O)C(=O)C(Cc1ccc(O)cc1)NN
Cc1ccc(-c2nc3cc(N4C(=O)c5ccccc5C4=O)ccc3[nH]2)cc1C
CC(C(=O)NO)N(Cc1ccc([N+](=O)[O-])cc1)C(=O)c1ccccc1
COc1ccccc1NC(=O)CSc1ccc2nnc(-c3cccnc3)n2n1
C=CC(=C)CCC1OC(OC(=O)C(C)CC)C2=CC(=O)C3C(C)(OC(=O)CC(C)CC)C(C)CC(OC(C)=O)C213
C=CCNC(=O)C1CCCN(c2ncnc3onc(-c4cccs4)c23)C1
Nc1cccc(C(=O)NN2CCC(Cc3ccccc3)C2)c1
CN(C)CCNNc1cc(C(=O)C(=O)CCc2nc(-c3ccccc3)no2)n(C)c1
CC(C)(C)c1ccc(-c2cc(C(F)(F)F)nn2-c2ccc(S(N)(=O)=O)cc2)cc1
O=C(COc1ccc([N+](=O)[O-])cc1)Nc1ccc2[nH]c(=O)[nH]c2c1
Cc1cc(N)c(Nc2ccc(Cl)c(C(=O)O)c2)c(C)c1C
NC(=O)CNc1cccc(OC(=O)C2CCCO2)c1
Cc1ccccc1OCCSc1nc(=O)cc(C(C)c2c(F)cccc2F)[nH]1
CC(C)CC(NC(=O)c1c(F)cccc1F)C(=O)NC(Cc1ccccc1)C(=O)COC(=O)NC(=O)CNc1ccc(C(C)C)cc1
CC(C)C(NC(=O)OCc1ccccc1)C(=O)OC(=O)CNc1ccc2cccc(Cl)c2c1
COC(=O)CCC(=O)Nc1ncc([N+](=O)[O-])cc1Cl
CC(C)(C)NS(=O)(=O)c1ccc(-c2cnc(N)c(-c3nc4ccc(OCCO)cc4[nH]3)c2)cc1
O=C1C=C(c2ccc3[nH]c4c(c3c2)CCCC4)CCC1
O=C(O)CCNCc1cccc(Cl)c1-c1ccc(C(=O)Nc2ccc(-c3ccc(C(F)(F)F)cc3Cl)cc2)[nH]1
CC(=O)S(=O)(=O)c1ccc(NNC(=O)c2ccccc2ONCC(C)C)cc1
O=C1COc2ccc(CNN3CCC(CCn4c(=O)ccc5ncc(F)cc54)C(O)C3)nc2N1
N=C(N)c1cccc(NC(=O)CCCNc2ccc(S(N)(=O)=O)cc2Oc2cccc(C(=N)N)c2)c1
Cc1cc2nc(-c3ccc(C#CCCN4CCOCC4)cc3)[nH]c2cc1C
CC(=O)NN=C(c1ccccn1)c1ccccn1
COc1ccc(CN2CCOC3CN(C(=O)CCS(C)(=O)=O)CCC3C2)c(OC)c1OC
Nc1ncnc2c1c(-c1ccc3[nH]c(Cc4ccc(Cl)cc4)nc3c1)nn2C1CCC(N2CCOCC2)CC1
CNc1cccc(NC2Nc3cccc(C(=O)Cc4ccc(C(O)NC5CC5)cc4)c3NC2=O)c1
CC(=NSc1ccc(CC(N)=O)cc1)c1c(C)nn(Cc2ccccc2)c1O
O=C(NN=Cc1ccco1)c1ccc(O)cc1O
COc1ccc2nc(C)cc(Nc3ccccc3OC)c2c1
Cc1ccc(Cl)c(NC(=O)c2c(N)n[nH]c2N)c1
CSCCC(N)C(=O)NO
CCC1(OC(=O)CNC(=O)CN2CCN(CC(=O)NCCN)C2=N)C(=O)OCc2c1cc1n(c2=O)Cc2cc3ccccc3nc2-1
Nc1scc(CN2CCN(c3ccc(F)cc3)CC2)c1C(=O)c1ccc(Cl)cc1
Cc1ccc(S(=O)(=O)c2nnn3c2nc(NCC2CCCO2)c2sccc23)cc1
CSc1ccc(CS(=O)(=O)c2ncco2)cc1
O=S(=O)(c1ccc(C(F)(F)F)cc1)c1c(C=CCO)[nH]c2ccccc12
CC1(C)c2ccc(C(=O)Cc3ccc(F)cc3)c(=O)n2CCN1NCCc1ccccc1N
Cc1nnc(-n2c(C)nc3ccccc3c2=O)s1
CCc1cc2c(cc1OS(N)(=O)=O)CCC1C2CCC2(C)C(OC(C)=O)CCC12
CCCCn1c2ccccc2c2cc(COCC)[n+](CC)cc21
Cc1ccc(C(CCNC(=O)N2CCOCC2)CC(=O)O)cc1
COc1ccccc1C(=O)NCCS(=O)(=O)c1ccccc1
Cc1ccc2c(c1)C(=Nc1ccc(C(=O)Nc3ccc(N4CCOCC4=O)cc3)cc1)C(=O)N2
COc1ccc(-c2nc(NC(=O)CC(=O)O)sc2Cc2cccc(Br)c2)cc1
COC1OC2(C)C(OC(=O)NCCc3ccccc3)C(O)C(C)C1(OC)C2OC
CC1CC=CC2C1C(=O)N(Cc1ccc(Br)cc1F)C2c1ccc(Br)cc1F
c1cc[n+](CCCCCCCCCCCCCCCC[n+]2ccc3ccccc3c2)cc1
Cc1ccc(C2C(C(=O)Nc3ccc(N4CCN(CC(=O)NC(C)C)CC4)cc3)c3ccccc3C(=O)N2C)o1
O=C(Cc1ccccc1)Nc1nc(-c2ccco2)c(-c2ccco2)s1
O=C(O)c1cccc2[nH]c(C3CC3)nc12
COc1ccc(C2=NN(C(C)=O)C(c3cc(Br)ccc3O)O2)cc1
COc1cc(C(=O)O)cc(OC)c1OC
OCNc1ncnc2c1ncn2C1OC(C23CC4CC(CC(C4)C2)C3)C(O)C1O
CC(COCC(=O)N1C(=O)c2ccccc2C1=O)NC(=O)c1ccccc1
CCOc1cccc(-c2nnc(SCC(=O)c3c(O)nc(=O)n(C4CC4)c3N)o2)c1
Cc1ccc(C2=NN(c3ccc4[nH]c(=O)ccc4c3)C2=O)cc1
Cn1nc(-c2ccc(Cl)cc2)c2c(-c3ccccc3)nn(C)c2c1=O
Cc1ccccc1-c1noc(C)c1C(=O)N1CCN(Cc2ccc(Cl)cc2)CC1
COc1ccccc1NC(=O)CSc1n[nH]c(-c2ccco2)n1
Cc1ccc(NC(=O)COC(=O)c2c(C)nn(-c3ccccc3)c2C)c(Cl)c1
CN1CCC(n2cc(-c3ccc4ncc(N5CCOCC5)cc4c3)nn2)CC1
COc1cc(OC)c2nc(N3CCCN(c4ccccc4)CC3)nc(C)c2c1
COc1cc(OC)cc(C(=O)Nc2ccc3c(c2)N(C)C(=O)CS3)c1
COC(=O)CC(NC(=O)CC(O)C(CC(C)C)NCC(C)C)C(=O)NC(=O)OC(C)(C)C
CC1NC(c2cn(Cc3ccc(C(F)(F)F)cc3)nn2)=NC1(c1ccc(F)cc1)c1ccc(F)nc1
Cc1ncoc1C(=O)Nc1ccc2c(c1)OCO2
Cc1cc(C)nc(SCCN2C(=O)c3ccccc3C2=O)n1
CC(C)(C)OC(=O)NC(Cc1ccccc1)C(O)CC(Cc1ccccc1)C(=O)NC1c2ccccc2-c2ccccc21
CS(=O)(=O)Nc1nc(-c2ccccc2)cs1
CC(C)CCN(C1C(=O)NC(CCO)Cc2ccc(cc2)OCCCCC1NC(=O)CN1CCN(C)CC1)S(=O)(=O)c1cccc(C(F)(F)F)c1
Nc1ncnc2c1c(I)cn2C1COC(CO)O1
COc1ccc(NC(=O)C2NC(CCC(C)(C)C)C(c3cccc(Cl)c3F)C23C(=O)Nc2cc(Cl)c(F)cc23)cc1Cl
CC(=O)c1ccc(NCC(=O)Sc2ccc(-c3ccco3)nn2)cc1
CN(C)CC(=O)N1C(=O)CCNC2CCCCC21
Cc1ccccc1-n1nnnc1SCc1ccccc1
N=C(N)N1CCCC(NC(=O)CCNS(=O)(=O)Cc2ccccc2)C1O
NC(=O)c1ccc(NNc2cnc(C(=O)CC3CNc4[nH]c(N)nc(=O)c4C3)cn2)cc1-c1ccccc1
O=C(CCSCCn1cnc2ccccc21)Nc1ccccc1
COc1ccc(OC(=O)c2cc(CN3CCc4cnccc4C3)on2)cc1
CCCCCON(CCCCC)CC(C(O)CC(O)CCCC=O)N(c1ccccc1)c1ccccc1
CS(=O)(=O)Cc1ccccc1C(O)c1ncc[nH]1
Cc1nn(C)c(C)c1C1CC(c2cccs2)=NN1C1=NC(=O)C(=Cc2ccc(OCCOc3ccccc3)cc2)S1
COC(=O)c1ccccc1NS(=O)(=O)c1ccc(Oc2ccc3nc4c(cc3c2)n(C)c(=O)n4C)cc1
Cc1nc(SCC(=O)Nc2ccc(C)c(Cl)c2)c2c(n1)c(C)nn2-c1ccccc1
CCn1cnnc1CNC(=O)NCc1cccs1
COCCn1c(=N)n(CC(O)CN2CCN(c3ccccc3F)CC2)c2ccc(OC)cc21
O=C1c2cc(Cl)ccc2CN1c1cnn(CCCCCN2CCN(c3cccc4[nH]cnc34)CC2)c(=O)c1Cl
CC1CCN(Cc2ccc3c(c2)Cc2c(-c4ccc(C#N)nc4)n[nH]c2-3)CC1
[O-][S+](Cc1csc2nc(Nc3ccccc3)ncc12)c1nc2ccccc2[nH]1
CC1CC2(C)OC(CCl)(C1)C1C(=O)N(C[N-][N+]#N)C(=O)C12
Cc1ccc(C)c(-c2ccc3nnc(Nc4cc(C(C)(C)C)ccc4Cl)n3c2)c1
CCOC(=O)c1oc2ccc(F)c(F)c2c1C
COc1ccc(S(=O)(=O)n2c(=O)[nH]c3ccc(Cl)cc32)cc1
Cc1ccc(-c2c(-c3ccncc3)n(C)c(=O)n2C)cc1
CC(C)c1nc(CN(C)C(=O)NC(C(=O)NC(Cc2ccccc2)C(O)CC(Cc2ccccc2)NC(=O)OCc2cncs2)C(C)C)cs1
CCc1nnc(CNc2nnc(-c3cncc(Br)c3)s2)o1
CCCCNC(=O)CCC(=O)NCCCn1ccnc1
CC1CN(C(C)CO)C(=O)CCCn2nncc2COC1CN(C)Cc1cc(C(F)(F)F)cc(C(F)(F)F)c1
Cc1ccc(Cl)cc1-n1c(C)nc2ccc(F)cc2c1=O
CCCC(NCC(C(=O)C(N)C(C)(C)C)S(=O)(=O)C1CC1)C(=O)NC(=O)C1C2C(CN1C(=O)N1CCCC1C1CCOCC1)C2(C)C
CC(C)CCNC(=O)N1CCC(C)(C(C)c2ccc(Nc3ncc4cc(-c5ccncc5)ccc4n3)s2)C1
CC(C)(C)c1ccc(Cl)cc1C(O)c1nc(-c2cccc(-c3ccc(Cl)cc3)c2)c[nH]1
CCOC(=O)CCC(=O)Nc1ccc(OCc2nc(-c3ccc4c(c3)OCO4)oc2C)cc1
COc1cccc(C(=O)C(=O)c2ccc(NNc3cccc(SC)c3)cc2)c1
C=C(C)C1CC2(C)C(c3cc(OC)c(OC)c(OC)c3)CC1C2O
Cc1cc(C)cc(C(=O)NC2CCC(CCN3CCC(c4coc5ccccc45)CC3)CC2)c1
COc1ccc(C(=N)N)cc1Sc1cc(OC)c(OC)c(OC)c1
O=C(Oc1cc(-c2ccc3c(c2)OCO3)cs1)c1cccc(Br)c1
O=C1NC(=O)C2=C1C1=CC2=c2ccccc2=CN1
O=S(=O)(CC1CCOC1)c1nc(NNc2ccc(CCOc3cccnc3)cc2)ncc1-c1ccc(-n2ccnc2)cc1
CN1CCN(c2ncc3nc(-c4ccco4)c(=O)n(CCc4ccccc4)c3n2)CC1
CC(C)c1cc(NC(=O)N2CCCN(CCCN3CCC3)CC2)on1
O=S1(=O)N=C(NN=C(c2cccnc2)c2cccc(F)c2)c2c(F)cccc21
C=C1C(=CC=C2CCCC3(C)C(CC(C)C4C(=C)C(=O)OC4CCC)CCC23)CC(O)CC1O
O=C1N(Cc2ccc3ccccc3c2)C(Cc2ccc3ccccc3c2)C(O)C(O)C(CC2CC2)N1CC1CC1
O=C(NCCCN1CCCC1)c1cc(-c2ccc3c(c2)OCO3)cnc1O
CN1C(=Cc2ccc(C=CC(=O)NO)o2)C(=O)N(Cc2ccc(Br)cc2)C1=Nc1ccccc1
Cc1ccc(NC(=O)C[n+]2ccc3cc(Br)ccc3c2)cc1
CC12CCC3C(C1=CCC2c1ccoc1)C(CCCCCC(=O)NC1CCc2ccccc21)CC1OC(=O)C=CC13C
O=C(NCc1ccccc1)c1ncc(-c2ccccc2)cc1O
CC(Nc1cccc2ccccc12)C(=O)OC(=O)CCc1nc(-c2ccccc2)no1
CC(C)OOc1cccc(Cc2nn(CC(=O)Cc3ccc4ccccc4n3)c(=O)n2Cc2ccc(F)cc2)c1
OC(COc1ccccc1)CC1CCN(Nc2ncccn2)C1
NC(=O)C1CCN(c2nccc3c2[nH]c2ccccc23)CC1
Nc1cc(N)c2cc(Br)sc2n1
CCc1nn2c(=O)cc(COc3cccc(NC(=O)c4ccccc4Cl)c3)nc2s1
O=C(NC1CCCC(N2CCN(c3ccc(Cl)cc3)CC2)C1O)c1cscn1
O=C(C=Cc1ccc(-c2nc3ccccc3s2)s1)NO
CCC1C(C)C(=O)OC(Cc2ccccc2)C(C)(O)C(O)C(C)C(=NO)C(C)CC(C)(OC2CC(C)OC(OCCn3cnc4ccccc43)C2O)C(OC)C1C
Cc1ccccc1Nc1nccc(NCC(C)(C)C)n1
CC(C)(C)OC(=O)C1CCN(CNC(=O)c2ccccc2NC(=O)c2cc(Cl)cc(Cl)c2)CC1
COc1ccc(C=NNC(=O)CCC(=O)NC(=S)Nc2ccc(Cl)cc2)cc1OC
COc1ccc2c(c1)Cc1ccc(NC(N)=S)cc1C2(C)C
CCCNC(=O)c1[nH]cnc1C(=O)NCC(=O)OC
COC1C(C(=O)CN2CCc3ccccc3C2)CN1c1ccc(OC(F)(F)F)cc1
COC(=O)Cc1c(C)[nH]c(C(C)C)cc1=O
COc1ccccc1N1CCN(C(=O)c2cc3c(C)nn(-c4ccccc4)c3s2)CC1
CC1=CCC2C(C=CCC3C(C)C(=O)OC23Cc2cc(C)c(O)c(C)c2)CC1O
CN(C)c1cccc(C(=O)N2CCC(=C3c4ccc(Cl)cc4CCc4cccnc43)CC2)c1
CN1C(=O)c2c([nH]c(=O)n2CCc2ccccc2)N2C1=NC1CCCC12
Cc1ccc(C(C)NC(=O)C2(C)Cc3c(-c4cccc(C(F)(F)F)c4)ccnc3O2)cc1
CC1OC(CO)Nc2ccc(N)cc21
Clc1cccn2nc(-c3ccc(C4CNCCO4)cc3)nc12
CCN(CCCNc1ccnc2cc(Cl)ccc12)Cc1cc(O)cc(O)c1
CCOC(=O)c1c(NC(=O)COC(=O)CNC(=O)c2ccc(Cl)cc2O)sc(C)c1C
COc1ccc(CNC(=O)c2cc([N+](=O)[O-])ccc2N2CCOCC2)cc1
CCCOC(=O)CCCc1c[nH]c2ccccc12
COc1cc(C=NNC(=O)C2C3CCC(O3)C2CO)ccc1O
Cc1nc(N)sc1C1=NNC(C2CC2)C(=O)N1C1CCCCC1
COc1cccc(CNc2ncnc3c2ncn3C2CC(CO)C(CO)O2)c1
CC(=O)NC(CC(C)C)C(=O)NNC(=O)N1CCCC1C(Cc1ccc(OP(=O)(O)O)cc1)C(=O)C(CCC(N)=O)C(N)=O
Fc1ccc2c(c1)-c1nnnn1CC2c1ccccc1
Oc1cc2ncnc(Nc3c(O)cccc3Cl)c2cc1O
C=CCn1c(SC(=O)CNc2oc(C)c3c(C)n[nH]c(=O)c23)nc2sc(C)c(C)c2c1=O
COc1cc(-c2ccc(CN3CCCC4C(C(=O)O)C43)cc2)cc2c1OCO2
O=C1NC2C3N=c4ccc(I)cc4=C3C3CCN(c4ccc(Cl)nc4)C(=O)C3N2C1O
CCOP(=O)(NN=Cc1ccc(F)cc1)OCC
C=C(C)C(CC=C(C)C)Cc1c(O)c2c(c(CC)c1OC)OC(C)(C)C=C2
COc1cc(C=C2C(=O)c3ccccc3C2=O)ccc1OCCCO
CC(=O)N1Cc2ccccc2COc2ccc(C#CC(C)(C)N)cc21
NC1(CNCc2cccc3cnccc23)CCN(c2ncnc3[nH]ccc23)C1
COc1cc(C=CC(=O)C(C)C=Cc2cc(OC)c(OC)c(OC)c2)ccc1O
O=C(C=Cc1ccc(O)cc1)OC1OC(COS(=O)(=O)O)C(OC(=O)C=Cc2ccc(O)cc2)C(O)C1O
N#Cc1cccc(N2CCCN(C(=O)CNc3ccc(-c4cccc5c(=O)cc(N6CCOCC6)oc45)c4sc5ccccc5c34)CC2)c1
COC(=O)C1C2CCC(CC1c1ccc(-c3ccccc3)cc1)O2
COc1cc(Cl)ccc1C(=O)C1CCCN1Cn1nc(C)cc1C
Fc1ccc(-n2cc3[nH]c(-n4cnc5ccccc54)nc3n2)cc1
Cc1cc(C#N)c(Oc2ccc([N+](=O)[O-])c3onc(C)c23)[nH]1
NC(=O)c1c(F)ccc(OCc2ccc3ccccc3c2)c1F
COc1ccc(Cc2nnc(C(=O)NCCc3ccccc3OC)o2)cc1
CC1(C)OC2CC(O)CC(CCC3=CC(C(=O)O)CCC3)C2O1
OCC1CCN(c2nc(-c3cccc(OCCF)c3)nc3c2CN(c2ccccc2)CC3)CC1
CNC(Cc1ccccc1)C(=O)NCC(N)C(O)CC(C)C(=O)NC(Cc1ccc(O)cc1)C(=O)O
CCN(CC)c1ccc(OC)c(O)c1
O=C1CC2(c3cccc(O)c3)CCN(CC3CCCC3)C(CN1)C2
O=C(CCC1CCCC1)OC(=O)CNCc1cccs1
Fc1ccc(CN2CCN(CCOC(c3ccc(F)cc3)c3ccc(F)cc3)CC2)cc1
C=CCN=c1c(C(C)S(=O)(=O)c2ccccc2)c(O)c2cccnc2n1C
O=C(O)c1cccc(Cn2cc(Cl)c(=O)c3cc(OCc4ccc(F)cc4)ccc32)c1
Cc1ccc(-c2ccccc2NC(=O)C2CCN(C(=O)OC(C)(C)C)CC2)o1
CCc1noc(C)c1C(=O)C1CCCN1CNC(=O)c1ccccc1C
COc1ccc(OCCCCCN2CCN(c3ccccc3OC)CC2)cc1
CC(=O)NC(=O)C(CC(C)C)NC(CC(C)C)C(=O)C1(CC(=O)NO)CCCC1
CN1C(=O)C(C#N)c2c(-c3ccc(Cl)cc3)ccnc21
Cc1ccc(-c2c(-c3ccc([N+](=O)[O-])cc3O)nn(-c3ccccc3)c(=O)c2N)cc1
CC(C)CC(NC(=O)C(CC(C)C)N1CC(O)CC1C(=O)NC(Cc1ccc(O)cc1)C(=O)O)C(=O)NC(=O)c1ccccc1
O=C1NCC(=O)N(Cc2ccccc2)C1Oc1ccc(CCc2cccc(Cl)c2)cc1
C[S+]([O-])c1ccc(Cn2cc(C(=O)O)c(=O)c3ccc(-n4ccnc4)cc32)cc1
COc1ccc(NC(=O)c2cccc3c2N(S(=O)(=O)c2ccc(C)cc2)CC3)cc1
CCN(CC)c1cc(NCCO)c2nc(N(C)C(=O)OCCOC)cc(N(CC)CCO)c2c1
O=C(NCCCCNC(=O)c1ccc(O)cc1)c1ccc(O)cc1
NC(=O)N1Cc2ccccc2CC1C(=O)C(=O)Nc1ccccc1F
O=C(c1cccs1)N1CCC(Sc2ccccc2)CC1
Cc1ccc(S(=O)(=O)Nc2ccc3c(c2)C(=O)C(=O)NC3=O)cc1
CCn1cc(C(=O)O)c(=O)c2cc(F)c(N3CCN(C(=O)c4ccco4)CC3)cc21
CC(C)=CCCC1=CC(=O)C(O)C2(C)C1CC1OC(=O)CC3C(C)C(O)C4(C(=O)COCc5ccccc5)OCC13C42
O=[N+]([O-])c1cnn(CCCCN2CCN(c3cccc4c3OCCO4)CC2)n1
O=C(O)CCC(=O)OCC(CCCc1ccc(Br)cc1)(CCC(=O)O)C(=O)O
N#Cc1c2c(c(Nc3cccc(Cl)c3)c3ccsc13)CCC2
NC1=NC(c2ccccn2)CO1
Cn1cnc2cc(-c3cccc(C(=O)O)c3)nc(NC3CC3)c2c1=O
CCOC(=O)C1=C(C)Oc2nc3c(c(N)c2C1c1cccnc1)CCCC3
Fc1ccc(Cn2ccc3c(ON4CCC(Cc5cscn5)CC4)ncnc32)cc1
c1ccc2c(c1)OCc1cc(-c3csc(N4CCOCC4)n3)nc(CCN3CCOCC3)c1-2
CC(=O)Nc1ccc(NOc2cccc3cc(C(=O)C(C)C)oc23)cc1
NC1=NC(=O)C(=C2CCNC3(CCCCCC3)C2=O)N1
OC(CNCc1ccc(Cl)cc1Cl)Cn1c2c(c3ccccc31)CCCC2
Cc1nn(Cc2ccc(NC(=O)C3CCCCC3)cc2)c(C)c1CC(=O)O
O=C(CCc1nnc(SOc2ccccc2)o1)c1ccc(F)cc1
CCC(C)CC(=O)C(=O)CC(O)C(CC(C)C)NC(=O)C(Cc1ccccc1)NC(Cc1c[nH]cn1)C(=O)NNNCc1ccccn1
O=P(COCc1cccc(Cl)c1)(c1ccccc1)c1ccccc1
O=C(CSc1nsc2ccccc12)NCCc1ccccc1
Cc1ccc(SC(=O)CNc2ccc(C(N)=O)cc2)cc1
O=C(NC(NC(=O)C1CCN(c2ccncc2S(=O)(=O)N2CCCC2)CC1)c1ccccc1Cl)c1ccccc1F
Cc1oc(-c2cccc(F)c2)nc1CN1CCSCC1C
CC(=NO)C(c1ccccc1)N(C)C1CCCCC1
N#Cc1c(N2CCOCC2)c(-c2ccc(NCCCCO)cc2)c2ncccc2c1-c1ccccc1
CCCCN(C(=O)CCOc1ccccc1C(=O)Nc1c(C)cccc1C)c1c(N)n(CCCC)c(=O)[nH]c1=O
CCN(CC)CCNC(=O)c1ccc2c(c1)N(Cc1cccc(Cl)c1)C(=O)c1ccccc1[S+]2[O-]
Cc1ccc(-c2nc(Nc3cc(C)ccc3C)sc2C(=O)O)cc1
CC(C)NC1=NCCN=C(c2ccc(F)cc2)C1
CC(C)(C)C(=O)Oc1ccc(NC(=O)c2ccco2)cc1
CC(=O)NN=c1[nH]c(=O)c2ccccc2[nH]1
Cc1ccc(C2=Nc3ccc(C)cc3N=C(c3ccc([N+](=O)[O-])cc3)C2)cc1
COc1ccccc1N1CCN(CC2CCC(CCn3cc(-c4ccccn4)nn3)O2)CC1
CCOCC(NC(CC(C)C)C(=O)C(=O)C(CCSC)NC(=O)C(Cc1ccccc1)NNC(C)C=O)C(=O)OCC(C)(C)C
COc1cccc(-c2c(OC)c3c(OC)c4c(cc3oc2=O)OCO4)c1OC
CCOC(=O)C1CC(C)=C(C)C(=O)O1
C=C1C(=O)OC2C1CC(O)C(C)C1CCC(C)=CCCC12
CCOC(=O)c1sc2ccc(F)cc2c1Nc1c(C)n(C)n(-c2ccccc2)c1=O
CN(C)C(=O)c1cccc(C#Cc2cccc(CCCOC(C)(C)C)c2)c1
CN(C)C(=O)C1CCN(c2cc(-c3ccccc3)nc3cc(-c4ccc(O)cc4)nn23)CC1
CSc1c(Cl)cccc1NC(=O)c1cc(Br)ccc1O
O=C(O)CCCCCCCCS
O=C(O)c1cn(COCCO)c2cccc(F)c2c1=O
N#Cc1c(-c2cccnc2)cc(-c2cccc3ncccc23)nc1N
COc1ccc2c(c1)CC[N-][N+](C)(C)C2c1ccccn1
CN1CCN(c2ccccc2NC(=O)c2cccs2)CC1
CONc1cc[nH]c1C(=O)C(=O)c1cccc(S(=O)(=O)NCc2ccc(C)cc2)c1
O=C(CSc1nnc(COc2ccccc2)o1)Nc1ccc2c(c1)OCCO2
CSc1cc(N2CCNCC2)sn1
Cc1cccc(N2C(=O)CC(N3CCN(c4ccc(F)cc4)CC3)C2=O)c1
CCCN(CC)c1ccc2cc(NC(=O)c3ccccc3)ccc2n1
CC1CCCN1CCc1cccc(Nc2ccccc2)c1
O=C1COc2cnc(NCc3cc(F)ccc3O)nc2N1
NC(CCC(=O)NC(Cc1ccccc1)C(=O)NCC(=O)O)C(=O)O
C=CCC(=O)c1ccc(N(Cc2ccc3[nH]c(C)nc(=O)c3c2)NC(CCC(=O)O)C(=O)O)s1
Cc1ccnc(NC(=O)N2CCC(S(=O)(=O)c3ccc4c(c3)oc(=O)n4C)CC2)c1
CCn1c(-c2ccccc2)cc(C#N)[n+]1[O-]
CC(=O)N1CCN(C(=O)c2c[nH]cn2)C2CS(=O)(=O)CC21
CC(=O)C(=O)C(CC(C)C)SC(=O)CNNC(CC(C)C)C(=O)NC(=O)C(CCCNC(=N)N)NC(CC(=O)O)C(N)=O
CCCNC(=O)CCc1cn(-c2ccccc2)nc1-c1ccsc1
CC(C)(C)NC(C(=O)N(C(=O)c1csnn1)c1ccccc1F)c1ccsc1
O=C(NCCCCc1ccccc1)c1cc2ccccc2[nH]1
NS(=O)(=O)c1ccc(C(=O)c2cc3c(N4CCN(C(=O)Nc5ccccc5Cl)CC4)nc(C(F)(F)F)nc3s2)cc1
CC1(C)CCC(=O)C1C(=O)O
Cc1ccc(C)c(S(=O)(=O)N2CCC(C(=O)N3CCCC3)CC2)c1
Cc1ccc(S(=O)(=O)Nc2ccc3c(c2)C(=O)N(C)C2CCC(C(C)CN4CCCC4)OC2CO3)cc1
CCOC(=O)c1cc(C(C)C)nc2sc3c(c12)CCNC3
CN(C)CCCCCn1nc2c3c(c(NNCCO)ccc31)C(=O)c1c(O)ccc(O)c1-2
Cc1ccc(S(=O)(=O)Nc2nc(NC(=O)Cc3ccc(-c4ccccc4)cc3)c3ncn(CCc4n[nH]c(C)n4)c3n2)cc1
O=C(c1ccc2c(c1)OCO2)N1CCCC(n2ccnc2)C1
CNCCCCc1cc2cc(Cl)ccc2n1S(=O)(=O)c1ccccc1Br
CC(=O)Oc1ccc2c(C(=O)C(=O)N3CCOCC3)coc2c1
CCC(C)N(Cc1ccc(OC)cc1)Cc1coc(-c2ccccc2F)n1
Nc1nc(N)c2c(NCc3ccccc3)cc(Cl)nc2n1
CC(=O)Nc1ccc(NC(=O)Nc2cccc(C)c2)cc1
CC(CCC=O)C1CCC2(O)C3CCC4CC(OC5C(O)CC(OCC6OC(OC7CCC(O)C(C)O7)C(O)CC6O)OC5C)CCC4(C)C3CCC12C
CC(C)(C)OC(=O)NC(=O)C(CCCCCN)NCC1CC(=O)C=C2CCC(Oc3cccc(-c4ccc(Cl)cc4)c3)CC21C
CC1(C)CC(NC(=O)CCc2ccccc2F)c2cc(Cl)ccc2O1
CN(C(=O)CNC(=O)c1ccc(Cl)c(Cl)c1)C(CN1CCC(O)C1)c1ccccc1
CCOC(=O)N1CCN(c2ncc([N+](=O)[O-])cc2[N+](=O)[O-])CC1
COOP(=O)(NCC(=O)CC1CCC(c2ccccc2)CC1)Oc1ccc(C(C)=O)c(Cl)c1
c1ccc(C2=NCCc3c[nH]c4cccc2c34)cc1
CS(=O)(=O)NN1CCC(Cc2nc(-c3ccc(C(F)(F)F)cc3)cs2)CC1
CC1(C)CCCC2(C)C3=CCC(C)(O)C(CO)C3CCC12
CC(=Cc1ccc(C#N)cc1)c1ccc(OCc2n[nH]c(=O)o2)cc1
COc1ccc(C2=NN(C(C)=O)C(c3ccc4ccccc4n3)C2)cc1
CCCCC(O)c1ccc(ONC(C(=O)Oc2ccc(NC(=O)c3cccnc3)cc2)C(C)C)cc1
CS(=O)(=O)Nc1nc2ccc(-c3ccc(N)cc3)cc2s1
Cc1ccc(N2C(=O)NC(=O)C(=Cc3ccc(-c4cc([N+](=O)[O-])cc([N+](=O)[O-])c4)o3)C2=O)cc1
CCOC(=O)C1=CN(Cc2ccccc2)S(=O)(=O)NC1c1ccccc1Cl
CCOc1ccc(C(=O)NC2=NCCS2)cc1
Cc1nc2ccccc2c2c1C(NCC(=O)N1CCN(C(c3ccccc3)c3ccccc3)CC1)C(C)(O)CC2
c1cc(N2CCN(Cc3ccc4c(c3)OCO4)CC2)c2occc2c1
CC(C)CCN(C(Cc1ccccc1)C(O)CNC(=O)OC1COC2OCCC12)S(=O)(=O)c1ccccc1O
O=C(Cc1ccc(F)c(F)c1)Nc1nnc(CCCCc2nnc(NC(=O)C(O)Cc3cccc(F)c3)s2)s1
CN1CCN(C=C2SC(NS(C)(=O)=O)=NC2=O)CC1
CC(COP(=O)(O)O)C1Oc2cccc(C(N)=O)c2NC1=O
CC(=O)N1N=C(c2cccc(Cl)c2Cl)CC1c1ccc(Cl)cc1
COc1ccc(C2=NN(c3nccc(C)n3)C(c3ccc(C)cc3)C2)cc1
COc1ccc(-c2nc3n(c2C)-c2cc(C)ccc2C3(O)c2ccccc2)cc1
c1ccc(CN2CCN(C3CCCCC3)CC2)cc1
COc1ccccc1-n1c(CC(=O)CNc2nc(C)cs2)nnc1SN1CCOCC1
COc1cc2c(cc1OC)C1C(=O)c3ccc4c(c3OC1CO2)CC(C(C)(O)C(C)O)O4
CON1C2CCC1C(C(=O)CCCCc1ccccc1F)C(c1ccccc1)C2
CCCc1ccc2c(c1)c(-c1ccccc1OC1CN(NCCCC(=O)O)C1)cn2C(C)(C)C
CC(O)C1C(=O)N2C(C(=O)O)=C(Sc3nc(C4(N)CCC4)no3)CC12
COc1ccccc1-c1n[nH]c(=S)o1
COCCNNc1cc(C(=O)c2ccc(C(=O)CCCN3CCOCC3)c3c2[nH]c2ccccc23)ccc1OC
NS(=O)(=O)c1ccc(NC(=O)COc2ccc(CC(NS(=O)(=O)c3ccccc3)C(=O)O)cc2)cc1
CC(C)CC(NCC(C1CCCCC1)C(O)C(O)c1nc2ccccc2s1)C(=O)NC(=O)OC(C)(C)C1c2ccccc2-c2ccccc21
Cc1ccc(-c2n[nH]cc2C=C2SC(=S)N(C(Cc3ccccc3)C(=O)O)C2=O)cc1
CCOC(=O)C(Cc1ccccc1)NC(=O)C1(C)CC(C)CC(C)(C)C1
Cc1cc(C)c(CNC(=O)c2cc(-c3ccc4ccccc4c3)cnc2N)c(=O)[nH]1
COc1ccc(-c2csc(-c3cnn(C)c3[N+](=O)[O-])n2)cc1
COc1ccc(NC(=O)c2ccc(-c3cccnc3)s2)cc1
OC(CNCCOc1ccccc1C(F)(F)F)COc1ccccc1F
COc1ccc2nc3c4nc(OC)ccc4n(C)cc-3c2c1
Cc1ccc(S(=O)(=O)C2CCCN(C(=O)NCCCSc3ccccn3)C2)cc1
Cc1nn(-c2cc(C(F)(F)F)ccn2)c2c1C(c1ccc(Cl)c(O)c1)C1C(=O)CC(C)(C)CC1=N2
CCC(C)C(N)C(=O)N1CCCCC1
COCc1cccc(C(=O)Oc2ccccc2)c1
O=S(=O)(NC1=NCCCC1)c1ccccc1
Cc1ccc(-c2nc3ccc(C)cc3c(=O)n2CCCCCCCC[N+]2(c3ccc(C)cc3)c3cc4cc(O)ccc4cc3NC(=O)c3ccc(C)cc32)cc1
O=C(Nc1ccc2c(c1)CCC2)c1cnccn1
COc1ccc2nc(C)cc(NN=Cc3ccncc3)c2c1
Cc1cc(NS(=O)(=O)c2ccccc2C(F)(F)F)no1
COc1cccc(NC(=O)C(=O)NCc2ccco2)c1
CN(C)S(=O)(=O)c1ccccc1-c1nc(CN2CCN(c3ccc(F)cc3)CC2)co1
NCCCCc1ccc(ONCCCN)cc1
Cc1ccc2nc(C#N)c(NCc3ccc(Cl)cc3)nc2c1
COC(=O)CC1CCC2C(COc3ccc(NC(=O)Nc4cccc(Cl)c4)cc3C(=O)N2C)O1
CCS(=O)(=O)NCCC(=O)c1cc2cc(OOC)ccc2[nH]1
O=C(CNCc1cn2ccccc2n1)SC1=Nc2ccccc2C2=NC(C(=O)CN3CCOCC3)C(=O)N12
O=C1CNC(=O)N1CCCCNCCOc1ccc(C(F)(F)F)cc1Cl
O=C1C2C3CC(c4ccc(Cl)cc4)(c4ccccc43)C2C(=O)N1Cc1ccccc1
CC(=O)Nc1ccccc1-c1cccc(-c2cnc3c(NCC(C)(C)CC(C)(C)C)nccn23)c1
O=C(Cc1ccccc1)C(=O)c1c(-c2ccccc2)[nH]c2ccc(ON3CCC3)cc12
O=C1C=C(O)C(=O)c2ccccc21
CN1C2Cc3ccccc3CC1(C)c1ccccc12
O=C1CCc2cc(S(=O)(=O)Nc3cccc(Cl)c3Cl)cc3c2N1CC3
CC1(C)C(=O)CCC2(C)C3=C(C(O)CC12)C1(C)C(=O)CCC1(C)CC3O
C=C1C(=CC=C2CCCC3(C)C(CC(C)C4CC(C)(O)C(=O)N4CCC4CC4)CCC23)CC(O)CC1O
CC(=O)c1cccc(Nc2nc3ccc(N)cc3[nH]2)c1
COc1ccc2oc(=O)c(-c3cccc([N+](=O)[O-])c3)cc2c1
NC1=Nc2ccccc2CC1CCCCC(F)(F)C(=O)O
O=C(c1nn(-c2ccccc2F)c2c1CS(=O)(=O)c1ccccc1-2)N1CCOCC1
Cc1nc(CNc2ccncc2NC(=O)c2ccccc2)cs1
CCN1CC2CCCN3CCCC(C23)C1S(=O)(=O)c1ccc(C(C)(C)C)cc1
N#Cc1cc(F)cc(-n2nnc3c(C(F)(F)F)nc4sc(-c5cnn(CC(F)(F)F)c5)cc4c32)c1
Cc1ccc(S(=O)(=O)NCC2CCCO2)cc1C(=O)N1CCCC1
[truncated: 560,507 more chars]
