# Supplementary material for: t-SMILES: a fragment-based molecular representation framework for de novo ligand design
Source: Nat Commun. 2024 Jun 11;15:4993. doi: 10.1038/s41467-024-49388-6 (PMC11167009; doi:10.1038/s41467-024-49388-6)
Supplement: Supplementary file 4 — Source Data [file 41467_2024_49388_MOESM4_ESM.zip › Soure data/Source data and code for all other graphs/Metrics/Models/Chembl/ChEMBL_TSID_BAEID[mpl][rnd10][bs128][ST]/gen.smi.re_smils[1].smi.rnd10000.csv]

COc1ccc2oc(C(=O)N3CCN(C(C)=O)CC3)cc2c1
NC(Cc1cc(I)c(Oc2ccc(O)c(I)c2)c(I)c1)C(=O)O
COc1ccc2cc(CN(CCc3ccc(OC)c(OC)c3)S(=O)(=O)c3ccc(C)cc3)c(=O)n(C)c2c1
CCCC(=O)C1=C(O)C(C(=O)OC)C(C)(C)CC1=N
CCC1(C(=O)Nc2cccc3c2ccn3C)CC(NC(=O)Nc2ccccc2)c2ccc(Cl)cc2O1
CCOCCOc1ccc(NC(=O)NC2CC(C)(C)NC(C)(C)C2)cc1
CC(C)CC(NC(Cc1ccccc1)C(=O)NC(=O)CCCCN)C(=O)C(=O)C(Cc1c[nH]c2ccccc12)C(=O)C(Cc1ccccc1)NNN
Cc1nn2cc(-c3ccc(Br)cc3)nc2s1
CCN(CCCNN1C(=O)c2ccc(C(=O)Cc3cccs3)cc2C1=O)Cc1cccc(C#N)c1
COc1cc(C=C2C(=O)c3ccccc3C2=O)ccc1OCCCO
CN(C)c1nc(-c2cc3oc(=O)[nH]c3cc2[N+](=O)[O-])no1
CC(c1cccc([N+](=O)[O-])c1)n1nnc2ccccc21
Cc1ccc(OCCCn2nnnc2CN2CCc3ccccc3C2)cc1
COc1ccc(C2c3[nH]c4ccccc4c3CC3C(=O)N4c5ccccc5CC4C(=O)N32)cc1
Cc1cc2nc(C3(NCC(O)COc4ccccc4C(=O)O)CCC3)[nH]c2cc1C
CC(C)CC(NCC(=O)NS(C)(=O)=O)C(=O)N(C)C(CN)CC(=O)[O-]
Cc1cc(-n2ccc3c(OC(CNc4nc5ccccc5[nH]4)CC(C)C)cccc32)[nH]n1
COc1cc(C2CC(c3ccco3)=NN2C(=O)c2cccs2)cc(OC)c1OC
Cc1nc2ccccc2n1C1CC2CCC(C1)N2CCC1(c2cccc(F)c2)CCN(C(=O)C2(c3ccc(F)cc3)CC2)CC1
Cc1cccc(NCC(=O)N2CCC(CNc3ccccn3)C2)c1
OCCOCc1cc2c(-c3ccccc3)cc(-c3ccccc3)cc2n1CCO
Cc1ccc2c(c1)NC(=O)c1cc(C(N)=O)ccc1N=C2Cl
COc1ccc(-c2nn(C(=O)NC3CCCCC3)c(C)c2Cl)cc1OC
C[N+]1(C)C2OP(=O)(O)OCC2OC1P(=O)(O)O
CC(=O)Nc1ccc(NOc2cccc3cc(C(=O)C(C)C)oc23)cc1
O=C(O)CCc1c2c(=O)c3ccccc3c(=O)c2cc2c(=O)c3ccccc3c(=O)c12
CCNCc1ccc(Nc2ncc(F)c(Nc3cccc(S(=O)(=O)N4CCOCC4)c3)n2)cc1
O=C(Nc1cc[nH]n1)c1ccc2[nH]ncc2c1
COc1ccc(CN2CCN(C(=O)CCCn3c(-c4ccccc4)cc(C(C)=O)c3C)CC2)cc1
Cc1cccc(Oc2ccc(CC(=NO)N3CCN(C)CC3)cn2)c1
O=C(Nc1ccccc1)c1cnccc1C(F)(F)F
CC12CC3(CC(=O)C1=CCC1C2CCC2(C)C(O)C=CC12)Cc1cc(C#N)ccc1O3
Cc1cccc(NC(=O)c2cccs2)n1
O=C(NCc1ccco1)C(=O)c1c[nH]c2ccc(Br)cc12
COc1ccc(C(=O)C=Cc2cc(-c3ccc(C)c(C)c3)cnc2Cl)cc1OC
Cn1c(=O)c2c(nc(-c3ccc(-c4cccc(NC(=O)c5ccc(CNCCCO)cc5)c4)cc3)n2C)n(C)c1=O
COc1cccc2c1C(=O)c1c(O)c3c(c(O)c1C2=O)CC(O)(C(C)=O)CC3OC1CC(NC(=O)C(N)C(C)C)C(O)C(C)O1
COc1ccccc1NC(=O)C(Cc1ccccc1)NC(=O)C1NCCCC1C(=O)O
Cc1c(Cl)cccc1NC(=O)CSc1nccn1Cc1ccco1
O=C(C(C(=O)N1CCCCC1)N1C(=O)C2Cc3ccccc3CN2C1=O)N1CCCCC1
COC(=O)c1ccc(-c2ccccc2C(=O)N2CCOCC2)o1
FC(F)(F)CSc1nnc(-c2ccncn2)o1
Cn1cc(-c2c[nH]c3c(CNCc4ccccc4[N+](=O)[O-])cccc23)cn1
CCN1CCN(C2CCC3(CC2)OC(c2ccccc2)c2ccccc23)CC1
CCCCc1ccc(NC(=O)C[S+]([O-])CC(=O)NCc2ccccc2Br)cc1
CON1C2CCC1C(C(=O)CCCCc1ccccc1F)C(c1ccccc1)C2
CC(=O)OC1CC2(C)C(=CC1C)CCC1C2CCC2(C)C(=NO)CCC12
S=C(NCc1ccc(Cl)cc1)C1(c2ccc(Cl)cc2)CCCc2cc(Br)cnc21
CCOC(=O)c1cc(S(=O)(=O)N2CCN(c3cccc(C)c3C)CC2)cn1C
CC(NCC(=O)Oc1cccc2ccccc12)C(O)c1cccc(Cl)c1
COc1ccc(-c2nc3ccc(C(=O)NC(C)C)cc3nc2-c2ccc(OC)cc2)cc1
CCOC(=O)C(=O)Cn1c(=O)n(C2CCN(NC(Cc3ccccc3)C(O)C(=O)Nc3cccc(C)c3)CC2)c2ccccc21
CCS(=O)(=O)NCCc1ccc(Cl)cc1
CC(C)(Cc1ccc(OC(=O)N2CCC3(CC2)CC(C(=O)O)c2cccc(Cl)c23)cc1)NCc1cccc(C(F)(F)F)c1
Cc1cc(C)nc([S+]([O-])c2cccc(C)c2C)c1
CCC(O)(c1ccc(Cl)cc1)c1nc(-c2ccccc2)cs1
COc1cc(C2c3cc4c(cc3C(Nc3c(F)cccc3F)C3COC(=O)C23)OCO4)cc(OC)c1OC
CN1C(=O)C2(CCCC2)c2cc(-c3ccnc(OCc4ccccc4)c3)ccc21
O=C(O)c1cc(=O)c2c(Cl)c(Cl)cc(Cl)c2o1
CC1=NCCN(C(=O)C=Cc2cccc(OCc3ccccc3)c2)C1
O=C(CCc1ccccn1)Nc1cccc(F)c1
O=S(=O)(c1ccc(Oc2cc(F)cc(F)c2)cc1)c1nc(C2CC2)no1
CNCC1(C)CC2(CCC1C(=O)N1CCCCC1)OCC(C)(c1cccc(Cl)c1)O2
O=C(NCC1CC2c3cccc4[nH]cc(c34)CC2N(Cc2ccccc2)C1)c1ccccc1
Cc1cc(N2CCc3sccc3C2=O)nc(C)c1Cl
C=C1C(O)C(COP(=O)(O)OP(=O)(O)OP(=O)(O)O)OC1n1ccc(N)nc1=O
O=C(c1noc2c1CSc1ccc(Cl)cc1-2)N1CCN(Cc2ccccc2)CC1
Nc1nc(N)c2nc(CSc3ncccn3)cnc2n1
CCOC(=O)N1CCC(C(=O)N2CCCC(S(=O)(=O)c3cccc4nsnc34)C2)CC1
COc1cc(C=NNc2nc3ccccc3[nH]2)cc(OC)c1O
Oc1ccc2oc(-c3ccccc3)cc2c1CN1CCOCC1
Nn1c(CN2N=C(c3ccccc3)CO2)nnc1C[S+]([O-])c1ccc([N+](=O)[O-])cc1
CC(C)CC(CN1C(=S)N(CC2CCCCC2)CC1Cc1ccccc1)C1CCCN1CC1CNC(=S)N1CC(C)C
CN1C(=O)NC(=O)C2(CC(N)=O)N(C)C(=O)C12C
CC=C(C)CCCC(C)C=CCC(O)C(COC1OC(CO)C(O)C(O)C1O)NC(=O)CCCCCCCCCCCCCC(=O)NO
Cc1ccc(Nc2ncc(C(=O)NCc3ccncc3)c3ccccc23)cc1
C=CCN(NC(=O)CN(C)C(=O)CCN1CCN(C(=O)NC2c3ccccc3CC2O)CC1)C(=O)C=Cc1ccc(OC(=O)NC)c(OC)c1
CN1CCN(C23CC(OC4CC5CC(O)CC4C5)C4(OC(C)(C)OC4C2O)C3(C)C)CC1
C=CCOc1c(OC(C)=O)cc2c(c1Cl)CCCC2NC(C)=O
CCCCC(=O)N(c1ccc(Cl)cc1)C1C=CS(=O)(=O)C1
COc1ccc(C(=NO)c2cc([N+](=O)[O-])ccc2O)cc1
CCCN1CC(C(=O)CCNCC2CC2)C(c2ccc(OC)cc2)C1
COc1ccc(CCN2Oc3ccccc3C(NC(=O)NC3c4ccccc4CCCC3O)C2C(=O)C(Cc2ccc(OC)cc2)NC(=O)OC(C)(C)C)cc1
CCOC(=O)c1c(O)nc2ccccc2c1O
CCc1nc2n(n1)CC(Nc1ncc3cc(N)ncc3n1)CC2
CCCS(=O)(=O)Nc1ccc(Nc2c3ccccc3nc3cc(N)ccc23)c(OC)c1
CCCCCCCS(=O)(=O)CCC1(C(=O)NC(O)C(Cc2ccccc2)C2CS(=O)(=O)CC2NC(=O)OC)CCCC1
CC(OCC1(c2ccccc2)CC(C)(C)NC(C)(C)C1)c1cc(C(F)(F)F)cc(C(F)(F)F)c1
CN1CCN(CCCC2=CCCc3c(O)cccc32)CC1
Cc1ccc(S(=O)(=O)NCc2ccccn2)cc1
CCCOc1ccc(C=Cc2cc(O)cc(O)c2)cc1
CC(CO)NOc1cccc(C(=O)CCc2cccc3ccccc23)c1
O=C(c1cnc2ccc(-c3cc(F)c(O)c(Cl)c3)cc2c1Nc1ccc(CN2CCN(CCO)CC2)cc1)C1CC1
O=C(O)c1cccc(-n2cnnc2)c1
CC(C(=O)O)C(=O)C(=NONC1C(=O)N2C(C(=O)O)=C(Sc3nc4c(=O)[nH]c(O)nc4s3)CCC12)c1csc(N)n1
COc1cccc(C2(COCc3cc(C)ccc3C)CCN(C)CC2)c1
O=P(O)(O)OCC1OC(n2cnc3c(=S)nc[nH]c32)C(O)C1O
Cc1c(C(=O)N2CCN(CCO)CC2)cnn1-c1ncc2c(n1)-c1ccccc1CC2
Cc1cccc2nc(-c3ccc(-c4ccc(CNC(=O)c5ccccc5)cc4)s3)[nH]c12
COc1cc(NC(=S)N2Cc3cccc4cccc2c34)cc(OC)c1OC
COc1ccc(CCNC(=O)c2cc(NC(=O)C3CCC(=O)N3)ccc2OC)cc1OC
CN(C)C(=S)NN=CC(=O)c1c(O)cc(O)cc1O
CN(C)CCCn1ccnc1-c1c[nH]c2ccc(CN3CCC(N4C(=O)OCc5ccccc54)CC3)cc12
COc1ccc(C2CC(=O)N(C)C2C(O)c2ccc(Cl)c(Cl)c2)cc1
CCOC(=O)c1c(C)[nH]c(C(=O)COC(=O)C2CC(=O)N(c3ccccc3OC)C2)c1C
Nc1ncnc2nc(N3CCC(Oc4ccccc4)CC3)c(-c3ccccc3)cc12
COc1cc2ncnc(Nc3ccc(Cl)cc3)c2cc1OC
Cc1c(C(=O)NN=C2c3ccccc3C(=O)c3ncccc32)cnn1C
NCCCCC(=O)Nc1nc(-c2cccc(NC(=O)CCCN)c2)cs1
NC(Cc1ccc(Cl)cc1)C(=O)O
CCOc1cc(C(=O)O)cc(-c2ccc(C=Cc3ccc4ccccc4n3)cc2)c1O
COC(C)(C=C1COC(c2cc3cc(F)ccc3oc2=O)C1CO)OC
CCN(C(=O)COC(=O)c1ccc(COc2ccccc2F)cc1)C1CCS(=O)(=O)C1
Cn1c2cc(F)c(F)cc2c2nnc(-c3ccncc3)nc21
CCOC(=O)N1CCN(C(=S)Nc2ccccc2Cl)CC1
C=C(C)C(=O)O
CC(=O)C1CCC2C3CCC4N5C(=O)COC5(CC(C)CO)CCC4(C)C3CCC12C
COC(C(=O)NC(=O)c1ccc(-n2ccccc2=O)cc1)C(C)C
CCCn1cnc2c(Cl)nc(Cl)nc21
CC#CCON=C(C)C1C2CC2C1C(=O)O
COC(CCNc1cc(-c2ccccn2)nc(-n2cncn2)n1)C(=O)N(C)C
Cc1ccc2c(N3CCOCC3)nc(N)nc2c1
Cc1cc2[nH]c3c(C(N)=O)ncnc3c2cc1C
COc1ccc(S(=O)(=O)C2CC(F)CN2CCNC(=O)C(=O)NCc2ccc(C)cc2)cc1
O=[N+]([O-])c1ccc(Cl)c(S(=O)(=O)N2CCN(CCO)CC2)c1
CCONc1sc(C(=O)CC(=O)Cc2nnc(SOc3ccc(OC)cc3)o2)c(C)c1C(=O)NC(=O)c1ccc(Cl)cc1
NS(=O)(=O)c1ccc(C=CC(=O)Nc2ccc(S(N)(=O)=O)cc2)cc1
CCCCC#CCOCC12C(C(C)C)=CC3CC1(C=O)C1CCC(C)C1CC32C(=O)O
NC(=O)C1=COC(OCP(=O)(O)O)C(N)(F)C1=O
CN(C)CCNc1ccc(NC(=O)CCN(C)CCN(C)C)c2c1C(=O)c1ccccc1C2=O
N#Cc1ccc(C(=O)N2CCC3(CCCN(S(=O)(=O)c4ccccc4)C3)CC2)cc1
CC(=O)Cn1cc(-c2c(C(C)=O)ncn2-c2nc(C)nc(Oc3cc(C)cc(C)c3)n2)cn1
Cc1ccc(Cn2nnnc2CN2CCCCC2)cc1
CC(=O)OC1OC(CO)C(CO)C(OC(C)=O)C1C(C)=O
CCn1nc(C(=O)N(C)Cc2cccnc2)c2ccccc2c1=O
N#Cc1c(-c2ccc(O)cc2)[nH]c2c(N)ncnc12
Cc1ccc(Nc2nc3cc(F)ccc3c3nnnn23)c(C)c1
Nc1ccccc1Nc1c(-c2ccc(F)cc2)nc2ccc(Br)cn12
C#CCN(Cc1ccc2[nH]c(C)nc(=O)c2c1)c1ccc(C(=O)NC(CCC(=O)NC(C[N+](=O)[O-])C(=O)O)C(=O)O)cc1
CCCCCCCCCCOc1ccc(-c2nnn[nH]2)cc1
COc1cc(C2CN3CCCC3c3ccccc32)ccc1O
O=C(CCSC(=S)N1CCCC1)NN=Cc1ccc(-c2ccccc2[N+](=O)[O-])o1
CCOc1ccc2[nH]c(=O)[nH]c2c1CC(=O)NC(C)Cn1cccn1
O=C(O)C1=CSC2C(=Cc3ccccn3)C(=O)N12
COc1ccc(CCNCC2(O)CC(C(N)=O)=NN2c2nc(C)c(C(C)=O)s2)cc1
O=C1C(=NOP(=O)(Oc2ccc(Cl)cc2Cl)OC2CCCCC2)c2cc(Cl)ccc2N1CCOc1c(F)c(F)cc(F)c1F
c1ccc(C2CC2CNCc2cnc3ccccc3c2)cc1
CCCn1cnc2c(Nc3cccc(-c4cnco4)c3)nc(NC3CCCCO3)nc21
CC(C)(C)NC(=O)c1cccc(S(=O)(=O)Nc2cccc(Br)c2)c1
Cc1cc(C(=O)CN2CCOCC2)c(C)n1C1CC1
CCC(C)C(OC)C(=O)Nc1ccc(C(N)=O)cn1
Cc1cc(C#N)ccc1-c1cc(N2CC(O)C(CO)C2)nc(N)n1
Cc1nc(Nc2ccc(Cl)cc2)cc(Nc2ccc(Cl)cc2)n1
O=C(Cn1nnc(-c2ccc(Cl)cc2)n1)N1CCOCC1
N#Cc1ccc(N2CCN(c3ncccc3-c3noc(C4CC4)n3)CC2)nn1
O=C(c1cccc(Cl)c1Cl)N1CCn2c(nnc2-c2cccs2)C1
CC12C=CC3(CC1)OOC(=O)C3(C)C2
CC(CO)C1Oc2ccc(NCN(C)S(=O)(=O)c3ccc(Cl)cc3)cc2CC(=O)N(S(=O)(=O)c2ccc(Cl)cc2)CC1C
CC(CS)C(=O)OCCCCCCc1cccnc1
COc1cc(C2CC(=O)Oc3c2ccc(OC)c3OC)ccc1O
CCCNC(=O)c1[nH]cnc1C(=O)NCC(=O)OC
CCCc1cc(-n2c(=O)c3ccccc3n2O)ccc1-c1nnn(Cc2ccc(Cl)cc2)c1C(=O)O
ON=Cc1ccc(O)c(O)c1
CCOC(=O)c1c(N=C2C(=O)Nc3ccccc32)sc2c1CCC2
CCCCCCCOC1CC(C)(CO)C(O)C(C)O1
COc1ccc(OC2COC(OC(=O)c3ccccc3)C(OC34OC(COc5ccccc5)CC(O)C3OC3OC(C)(C)OC3C4O)C2O)cc1
O=C(CSc1ncccn1)Nc1cccc2nsnc12
O=c1[nH]c2c(Cl)cc(Cl)cc2nc1O
CCCCC1COC(=O)c2[nH]cnc21
CONc1cc(C(=O)C(=O)c2sc(-c3cccs3)nc2C)ccc1Cl
CN(C)CCCN1CCC2CC1c1ccccc12
O=C(Cn1c(=O)n(Cc2cccs2)c(=O)c2ccccc21)NCc1ccccc1
CC(=NNC(=O)c1nc(NC(=O)c2ccccc2F)n[nH]1)c1ccccc1
COc1cccc(-c2cnc3nc(N4CCC(C(N)=O)CC4)oc3c2)c1
O=C(CNc1ccc(F)cc1)C1SC(N2CCCC2)=NC1=O
COc1ccc2c(c1)ncc1c(=O)n(CCN3CCN(c4cccc(C)c4C)CC3)cnc12
CC(=O)NC(Cc1ccc(C#Cc2ccccc2OCC2CNc3nc(N)nc(N)c3O2)cc1)C(=O)O
O=C1CCC2(O)C3Cc4ccc(O)cc4C2(CCN3CC2CC2)C1
Cc1nocc1CC(=O)NCc1ccccc1F
O=C1c2ccccc2C(=O)N1CC=Cc1ccccc1
CC(CC(=O)Oc1ccc(Cl)cc1)=NNC(=O)C1CC=CCC1
CNC(C(=O)C(Cc1ccccc1)C(O)CC(Cc1ccccc1)NC(=O)NC(=O)C(NNC(=O)Cc1csc(C(C)C)n1)C(C)C)C(C)C
CCN(CC)CCc1nnc2ncc(-c3ccccc3Cl)nn12
Nc1ccc(C=CC=CC(=O)COc2ccccc2)cc1
CCC(CO)Oc1c(C(C)=O)ccc(OC2CCCC2)c1F
COC(=O)NC1CC(N)C(Nc2ncccc2-c2cnc3[nH]ccc3n2)C1
CC(C)C(C)N=Cc1c(O)cc(Cl)c2ccccc12
COc1cc(C2c3cc4c(cc3C(NC(=O)CSC3=NCCCN3C)C3COC(=O)C23)OCO4)cc(OC)c1O
C=C1NC(=NN=C(CO)c2nc3ccccc3[nH]2)C(C)=C(CC)N1
Cc1ccccc1OCCSc1nc(=O)cc(C(C)c2c(F)cccc2F)[nH]1
Cc1ccccc1CNC(=O)c1ccc(-c2cc(-c3cccnc3)nc3ccccc23)cc1
CN(C(=O)Cc1ccc(-c2cnco2)cc1)C1CCN(Cc2ccc(C(F)(F)F)cc2)C1
CCn1ncc(NC(=O)c2nc(OCC3CCOCC3)ccc2Nc2cncnc2)c1C(N)=O
O=C(NC1CCC(O)CC1)c1ccc(-c2ccccc2)c(-c2nc3ccc(-c4cn[nH]c4)cc3[nH]2)c1
CC1OC(C2CC(O)C(C3CCC4(O)C5C(F)CC6CC(C7CCC8(C)C(CCC9(C)C8CCC9(O)OOO)C7)CCC6(C)C5CCC34C)C(C)O2)CCC1O
NS(=O)(=O)c1ccccc1-c1ccc(C(=O)NC(=NC(=O)c2ccccc2)NC(=O)c2ccccc2)cc1
CCCCC1C(=O)NC(Cc2ccccc2)C(=O)N1Cc1ccc(O)cc1
C=CCl
COc1ccccc1NCC(=O)N(c1ccc(C)c(C)c1)S(=O)(=O)c1c(C)n[nH]c1C
CC=CC=CC(=O)O
O=[N+]([O-])c1cc2c(Nc3ccccc3Cl)c(-c3ccco3)cnc2s1
CCCn1c(=O)ccc2cnc(Nc3ccc4c(cnn4C)c3)nc21
CCCCCc1ccc(C(=O)NC(Cc2ccc(O)cc2)CN(C)C)cc1
CC(C)(C)c1ccc2[nH]c3c(c2c1)CCCC3=O
COc1ccc(CNCc2coc(-c3cccc(F)c3)n2)cc1OC
COc1ccc(C=NNC(=O)c2cccc3ccccc23)cc1
CCC(C)C1CCN(NC(=O)NC2CCSC2)C1
O=C(O)COc1cccc2nc3ccc(C(=O)O)cc3nc12
CC(=NNC(N)=S)c1ccc(Nc2ccc(C)cc2)cc1
CC(=O)C1CC2(C)C(CCC3(C)C2CC=C2C4C(C)C(C)CCC4(OS(=O)(=O)O)CCC23C)C(C)(C)C1O
COc1ccc(S(=O)(=O)N(Cc2cccs2)CC2CCCC2)cc1
FC(F)(F)c1cccc(-n2c(-c3ccc(Cl)cc3)n[nH]c2=S)c1
COc1ccc(Nc2nc(C)ncc2-c2nc(C)nc(N)n2)cn1
O=C(O)C1C2CCC(CC2)C1c1ncco1
c1ccc(Nc2nc(Nc3ccc(Oc4ccc5c(c4)OCO5)cc3)cc(Nc3ccc4c(c3)OCO4)n2)cc1
CCCc1cc(C(=O)Nc2c(C)cccc2Cl)no1
CCn1cc(C(=O)O)c(=O)c2cc(F)c(N3CCN(c4ccc(OCc5ccccc5)cc4)C(C)C3)c(F)c21
O=C(c1ccccc1)c1cn(Cc2ccccc2)c2ccc(OSc3ccc(Cl)cc3Cl)cc2c1=O
COc1ccccc1CNC(c1ccc2c(c1)OCO2)C1CC(C(F)(F)F)n2nccc2N1
CCC(=O)c1ccccc1ONC(CN1CCN(C)CC1)c1ccc2c(c1)OCCO2
CCN(CC)CCCNC(=S)N1CCN(C(=S)S)CC1
O=c1[nH]c(=O)n(C2OC(CO)C(O)C2O)c2c1ncn2C1OC(CC2OC(O)C(O)C(O)C2O)C(O)C1O
Cc1c2c(nn1C)CC(c1ccccc1Cl)N(C)C2
COc1ccc(S(=O)(=O)N(C(=O)CNCC(=O)Cc2c(Cl)ccc(N(C)Oc3cccn4c(Br)c(C)nc34)c2Cl)c2ccccc2)cc1
CCc1ccc(Cl)cc1N1C(=O)C2C3C=CC(C2C1=O)C(C)(C)C3
Cc1nc(C#Cc2cncc(CO)c2)cs1
CC1CC2=CC(=O)CCC2(C)C2CCC3(C)C(=O)CCC3C12
COc1cc2c(cc1OC)-c1cc(Nc3ccc(C)c(C)n3)nc(=O)n1CC2
CC1=NNC(=O)C1N(C)C
Cc1cc(Nc2cccc(Cl)c2)nc(Sc2ccc(Cl)cc2)n1
O=C(Cn1cnc2ccccc2c1=O)NS(=O)(=O)c1ccc(CCNC2CCCCCC2)cc1
O=C(c1ccc(F)cc1)N1CCC2(CC1)CCN(c1cccnc1)CC2
O=C(CNc1nnc(SC(=O)c2ccco2)s1)Nc1ccccc1
COc1ccc(OC)c(-n2c(S)nc3cc(C(=O)NCc4ccccc4C)ccc3c2=O)c1
CCOC(=O)c1nc2scc(-c3ccc(Cl)cc3)n2c1NC
O=C(CN1CCOCC1)Nc1ccc2c(c1)C1CCCC(N2)O1
Cc1ccccc1-n1nnnc1SCc1ccccc1
C#CCNC(=O)C(Cc1ccc(O)cc1)C1CCCN1C(=O)NCC#Cc1ccccc1
CC1OC(OC(=O)C2CCC3(C)C(CCC4(C)C3CC=C3C5CC(C)(C)CCC5(C5COCC(O)C5O)CCC34C)C2(C)O)C(O)C(O)C1O
CC1(C)CC2CC(C)(CN2C(=O)c2ncccc2-c2cccnc2)C1
Cc1c(Cl)[nH]c(N)nc1=O
COc1ccccc1NCC(=O)Oc1ncnc2c1cnn2-c1ccccc1F
CCc1ccc(C2CCCN2C(=O)CNCC(C)O)s1
O=C1NC(=O)C(CN2Cc3ccccc3C2=O)(c2ncco2)N1
Cc1cc2ccccc2n1CC(=O)NCc1ccc2c(c1)OCO2
CC(C)(C)NC(=O)ON1CCC(Nc2ccc(S(=O)(=O)C(=O)c3ccc(Br)o3)cc2)CC1
CCCCNC(=O)c1cc2cc3ccc(OC)cc3nc2o1
COc1cc2c(cc1O)CCc1cnc(N3CCc4ccccc4C3)nc1-2
Nc1cc([N+](=O)[O-])c(NCC2CCCCC2)cn1
COc1ccc(CCCSc2ccc(N)c([N+](=O)[O-])c2)cc1OC
CN(C(=O)c1cccc(OC2CCCC2)c1)C1CCOC(C)(C)C1
C=Cc1cc(C)nc(NN=C(C)c2cccs2)n1
CC(=O)C(=O)c1ccc(-c2cnc3c(NC=O)cc(-c4cccc(NN5CCOCC5)c4)cn23)cc1
N#Cc1ccc(C(=O)c2nc(-c3c[nH]c4ccccc34)c[nH]2)cc1
Cc1cc(C)c(NCC(=O)OC(=O)c2c(C)noc2C)c(C)c1
CC(=O)N1CC2CCCN(Cc3ccc(S(C)(=O)=O)cc3)C2C1=O
N#Cc1ccc(N2CCN(c3ccc(F)c(-c4cccc(N)c4)n3)CC2)nc1
O=C(C=Cc1ccc(O)c(O)c1)N(Cc1ccccc1)c1ccc(Oc2ccccc2)cc1
O=[N+]([O-])c1ccc2c(c1)NC(c1ccccc1)CN2
O=c1[nH]oc2cc(Cl)ccc12
CC(C)OC(=O)CSc1nc2ccccc2c(=O)n1C
CCC(C)C(NC(C(=O)OC)C(C)CC)C(=O)NC(N)=O
COc1ccc(OC)c(-c2[nH]nnc2-c2cc3c(N(C)C)cc(=O)[nH]c3cc2F)c1
CN1CC(=Cc2ccccc2[N+](=O)[O-])C(=O)C(=Cc2ccccc2[N+](=O)[O-])C1
CC(C)(CO)n1cnc(-c2ccnc(Nc3cc(C4CC4)c4[nH]c(C(=O)N5CCCC5CS(C)(=O)=O)cc4c3)n2)c1
COc1ccc(-c2cc(C)nc3ccc(NC(=O)Nc4ccccc4)cc23)cc1
CC(C)S(=O)(=O)CCCCCn1cc(C(=O)N2CC(F)(F)CC2C#N)c(=O)[nH]c1=O
COC(=O)CCc1ccc2cc(OP(=O)(O)O)ccc2c1
Cc1ccc(NC(=O)c2cccc(-n3cc(-c4cnc5[nH]c6ccccc6c5c4)nn3)c2)cc1
Cc1cc(C)nc(Oc2ccc(NC(=O)c3ccc([N+](=O)[O-])cc3)cc2C)n1
COc1ccc(OC)c(NC(=O)NC2(C(=O)N3CCN(c4ccc(C(F)(F)F)cn4)CC3)CCCCC2)c1
NC1Cc2ccccc2CC1O
CCc1ccc(OC(=O)CN2CCCSC2=N)cc1
COc1ccc(C(=O)N2CCC(CC(O)c3csc4ccccc34)CC2)cc1OC
CNC(=O)c1cnn(-c2nc(-c3ccccc3)cc(-c3ccc(OC)cc3)n2)c1
Cc1cc(C)nc(N2CCN(c3nccc4ccccc34)CC2)n1
COc1cc(CS(=O)(=O)c2ccc(N(C)Nc3ccccc3F)s2)cc(OC)c1
Cc1ccc([N+](=O)[O-])cc1S(=O)(=O)N(C)N=Cc1c(O)cc(-c2cc(Cl)ccc2Cl)oc1=O
CCCN(CC)c1ccc2cc(NC(=O)c3ccccc3)ccc2n1
COC(=O)C(C(=O)c1cccc(Cl)c1)C1CCCc2ccncc21
CC(=O)NCCCc1cc2cc(-c3ccccc3)ccc2nc1N
C(=C1CCN(C2COc3ccccc3CO2)C1)c1cocn1
N#Cc1cnc2c(O)cc(SCCCN3CCOCC3)cc2c1Nc1ccc(F)c(Cl)c1
O=CC(CC(=O)O)NC(=O)CCC(NCc1ccccc1)C(=O)O
CC(C=CC(C)CCC1(C)C2=CCC1(C)C(C)(C)C2)=CCC=CC(O)C(C)(C)O
COc1ccc(-c2nc3sc(C)nn3c2-c2cc3c(cc2F)N(C)C(=O)C3=O)cc1
NS(=O)(=O)c1ccc(Sc2ccc(Cl)cc2)c(CNc2ccncc2)c1
CN1CCCN(C(=O)c2cc3cc(C(=N)N)ccc3o2)CC1
CN(CCCC1(O)c2ccccc2-c2ccccc21)Oc1cccc(O)c1C(=O)Cc1ccccc1
COc1cc(C=C(NC2(C)CCCC3(C)C2CCC24CC(C)(CCC23)C(C=O)C4=O)C(=O)O)cc(OC)c1
O=C(NCCCCNC(=O)c1ccc(O)cc1)c1ccc(O)cc1
Cc1ccc(C)c(NC(=O)Cn2c(=O)oc3ccccc32)c1
N#Cc1cccc2[nH]c(N3CCCCCCC3)nc12
O=C(Nc1ccccc1)Oc1cc2c3cc(ncc3CCN=2)c1=O
COCCNc1ncccc1-c1nc(-c2cccc(C)c2C)[nH]c1-c1ccccc1
COc1ccc(S(=O)(=O)N2CCCC(C(=O)c3cccc(OC(C)C)c3)C2)cc1
Cc1ccc2[nH]c(-c3nnc(CCOc4ccc(Cl)cc4Cl)o3)cc2c1
O=C(COC(=O)Cc1ccc(Cl)cc1Cl)NCc1ccco1
CC(C)CC(NC(C#N)CCc1ccccc1)C(=O)NC(=O)Cc1ccccc1
COc1ccc(C(NCC2CCCO2)C(=O)N(CC(=O)NS(=O)(=O)c2ccc(C)cc2)c2ccccc2)cc1OC
S=c1[nH]c(-c2ccccc2)cn1-c1ccccc1
CN(C(=O)c1ccccc1)c1ccc(C2CC3C(C)(C)CN(C(=O)Nc4ccc(OC(F)(F)F)cc4)CC3(C)C2)cc1
CN1CCC23CCCCC2C1Cc1ccc(NC(=O)C=CC2CCC2)cc13
CCc1nc2ccc(C(=O)NCCOc3ccc(OC)cc3)cn2c1N(C)CC(O)c1ccccc1
COc1ccccc1OCCNCC(O)COc1ccccc1
COc1ccc(-c2nnn(CCCCCCCCCC(=O)NO)n2)cc1
CC(C)CC(=O)OC(Cc1ccccc1)CN1CCN(c2ccccc2)CC1
O=C(CN1CCN(C(=O)c2ccc(Cl)cc2)C2CS(=O)(=O)CC21)Oc1ccccc1
O=C(O)C1(Oc2ccccc2C2CCCCC2)CCN(CC2CC2)CC1
CC(=O)NC(CO)C(=O)O
CN(C)C1CCC(NC(=O)c2ccc(CN(C)S(=O)(=O)c3cccs3)cc2)CC1
Oc1ccc2ccccc2c1
Cn1c(-c2ccccc2)cnc1NC(=O)Nc1ccc(F)cc1
COc1ccc(S(=O)(=O)N2Cc3ccccc3CC2C(=O)N2CCN(C)CC2)cc1
CCc1c(CNC(=O)OC(C)(C)C)nn(-c2ccc(Cl)cc2Cl)c1-c1ccc(Cl)cc1
N=C(N)CCCC1CCC=CCCC(NC(=O)Nc2cccc(N)c2)C(=O)N2CCCCC2C(=O)NC(=O)C(NC=O)NC1=O
CC1CC(Cl)SC(n2nnc3ccccc32)=N1
CCC1(CC)C(=O)N(C(C)C)c2ccc(-c3cccc(C#N)c3)cc21
c1ccc(-c2nc3c4ccccc4nc(N4CCN(c5ccccc5)CC4)n3n2)cc1
Oc1ccc(Cl)cc1N=Cc1cc(Br)cc(Br)c1O
CC(C)(C)OC(=O)N1CCC(C2=CN(C3CC3)CC2=O)CC1
CC(=Cc1ccccc1)C1CC2NCCC23CN(Cc2ccccc2)C(=O)CC13
O=C(NCc1ccco1)c1cc2c([nH]c3ccccc32)c(C(=O)NCc2ccco2)n1
OCC(O)COc1c(O)cc(I)cc1Oc1ccc(C(F)(F)F)cc1OC(F)(F)C(F)F
COc1ccc(-c2noc(-c3ccc(OC(C)C)cc3C)n2)cc1OC
O=C(NCCN1CCOCC1)c1ccc(F)c(S(=O)(=O)N2CCCCC2)c1
CCOC(=O)C1=C(COC(=O)c2cnccn2)NC(=O)NC1C
Nc1cccc(N2CCc3oc(N)nc3C2)c1
c1ncc(CCC2COCOC2)s1
CCc1nc(NCC(=O)Sc2nnc(C(C)C)n2-c2ccc(OC)cc2)c(C#N)s1
Clc1cc(OCc2ccc3c(c2)OCO3)cc(-c2nn[nH]n2)c1
Cc1cc(N=Nc2cccc(Br)c2)ccc1O
CCOC(=O)Cn1cnc2c(OCC(=O)OC)cccc2c1=O
CCCC(CC)C(=O)OCCNCC(O)c1cc(OC)ccc1OC
O=C(c1cccc2ccccc12)C(c1ccc(O)cc1)c1ccc(O)cc1
CC(C)CN(NC1c2cc(C#N)ccc2CC1C(=O)C(C)N)S(=O)(=O)c1ccc(N2CCOCC2=O)cc1
Nc1nc2nc(Nc3cccc(C(=O)NCCN4CCOCC4)c3)ncc2cc1-c1c(Cl)cccc1Cl
CCCS(=O)(=O)Nc1ccc(NC(=S)N2CCCCC2)cc1
Cc1nccc2c1[nH]c1cc(OCc3ccccc3)ccc12
FC(F)CN1CCN(Cc2ccc(-c3cccc(-c4nc5cc(C(F)(F)F)ccc5[nH]4)c3)cc2)CC1
COc1cc(C=CC(=O)C=Cc2ccc([N+](=O)[O-])cc2)ccc1OC(=O)CNC1=NCCS1
Cc1ccc(C(O)(c2cncnc2)c2ccnc(F)c2)cn1
CC(=O)OC(=O)CC1(OC(C)=O)CC=C2C3CCC4=CC(=O)CCC4(C)C3(F)C(O)CC21C
COc1ccc2c(c1)C1CC1(C(=O)NC1(C3CCC3)CC1)Cn1c-2c(C2CCCCC2)c2ccc(C(=O)NS(=O)(=O)N(C)C)cc21
CC12CCC3C(C)(C)C(O)CCC3(C)C1CCC(c1ccccc1)O2
COc1cccc(CCC(=O)N2CCCC(c3c[nH]c4ccccc34)C2)c1
O=[N+]([O-])c1cn2c(n1)OCC(OCc1ccc(-c3ccccc3)cn1)C2
COc1ccc(C2CC(O)c3cc(OC)c(O)c(OC)c32)cc1OC
Cc1csc(NC(=O)C2CCN(c3ncnc4sc(C)c(C)c34)CC2)n1
CONc1cc(C2NC(CO)C(O)C2O)cc2cc(C)oc12
CCN(c1cccc2ccccc12)C1CC(=O)C=C(C(=O)C(C)C(=O)NCCCN2CCOCC2)C1
CCCc1c(O)cc(C(CCC)(CCC)CCC)cc1O
Cc1nn(-c2ccc(C(N)=O)c(NC3CCN(C)CC3)c2)c2c1CCC(C)C2
FC(F)(F)c1cccc(Nc2nc(-c3cccs3)c3ccccc3n2)c1
COc1ccc(S(=O)(=O)NCc2cccc(C(=O)N3CCCCC3c3ccc[nH]3)n2)cc1C
COc1ccc2nc(C(=O)CCC(C)=O)c3c4ccc1c2=c-c=3-4
CCCCCCCCN(CCCCCC)N1CCC(CCCCCCNCC)CC1
S=C(NC1CCCCC1)NC12CC3CC(CC(C3)C1)C2
COC(=O)c1ccc(Cn2c(=O)c3ccccc3n(Cc3ccc(C)cc3)c2=O)cc1
CN(CCCn1cccn1)C(=O)c1cc(COc2cnc(Cl)cc2Cl)on1
CCOC(=O)CCc1nnc(SNC(C)=O)n1-c1ccc(Cl)cc1
Cc1nc(N2CCOCC2)nc2c1NC(=O)CN2c1ccccc1
O=c1c(O)c(-c2nnc(CCc3cc[nH]c3)o2)nc2ccccn12
CCCCCSC1OC(CC(=O)N(N=CC(=O)OC)C(CNC(C(=O)OC)c2ccccc2)C(=O)Cc2cc(=O)oc3ccc(O)cc23)C(O)C(O)C1O
N=C(N)c1ccc(OCCCCCC(=O)O)cc1
CN1CCc2c(OCCCCN3CCN(c4cccc5cccnc45)CC3)cccc2C1=O
CCN(C(=O)c1nn(C)c(-c2ccc(C#Cc3ccc(NC(=O)c4ccccn4)cc3)cc2)c1C)C(C)C
COc1cc(NS(C)(=O)=O)ccc1Nc1c2ccccc2nc2ccccc12
COC1C2=C(C(=O)C(CSc3nc4ccccc4s3)=C(N)C2=O)N2CC3NC3C12COC(N)=O
CC1(C(=O)O)C(CCc2ccccc2)N2C(=O)C(Cl)C2S1(=O)=O
COc1ccccc1Cn1cccc(C(=O)NC2CCCCCC2)c1=O
Cc1ccc(S(=O)(=O)N2CCN(Cc3ccc4c(c3)OCO4)CC2)cc1[N+](=O)[O-]
O=c1c(-c2ccc(O)cc2O)coc2cc(O)cc(O)c12
CCOC(=O)CCCCCn1cc(-c2cccc(C(F)(F)F)c2)nc1N
O=C(O)c1cc2cc3c(cc2o1)C1CNCC3C1
O=C(CNc1ccccc1)N1CCC2(CCC(=O)N(Cc3ccc(F)cc3)C2)CC1
CC(=O)NC(=O)CS(=O)(=O)c1nnc(NN2CCc3ccccc3C2)s1
CC12CCC3c4ccc(O)c([N+](=O)[O-])c4CCC3C1CCC2O
c1cc(NCCN2CCOCC2)cc(-c2cc(Nc3ccc(N4CCCC4)cc3)ncn2)c1
CCOC(=O)c1cc2c3ccncc3n(CC)c2cn1
CN(C)S(=O)(=O)N1CCC(OCc2cnc(Cl)s2)CC1
CCCc1c(C(=O)Nc2ccc(F)cc2F)cnn1-c1ccc(Cl)cc1Cl
c1ccc(COCCCCCCOc2ccc(-c3nc4ccc(Cc5cccnc5)cc4[nH]3)cc2)cc1
CONc1ccccc1C(=O)C(=O)COc1cc(OC(=O)CN(C)C)c(OC)c2c1C(=O)c1ccccc1C2=O
COC(=O)c1ccc2c(=O)cc(-c3ccccc3)[nH]c2c1
Cc1ccc2c(c1)CCc1c-2ccc2c1OCO2
c1coc(-c2nnc3c4ccccc4c(OCc4cccc5ccccc45)nn23)c1
N=C(N)NCCCC(NC(=O)C(CCCCN)NC(=O)CNC(=O)C1CCCN1)C(N)=O
C=CC(C)(CC=CC(=O)CC(O)C(C)(O)C(F)(F)F)C(C)=C(C)C
CC(Cn1cnc2c(N)ncnc21)OC(=O)NCc1ccc(F)cc1
CN(C)CCCN(C)C(=O)c1cccc(NC(=O)N2CCN(CCCOc3ccc(-c4nc5ccc(F)cc5o4)cc3)CC2)c1
CCNC(=O)Nc1nc2cc(-c3ncc(CO)cn3)c(=O)n(C(C)C)c2s1
O=C(Nc1ccon1)C1COc2ccccc2O1
COc1ccc(OC2OC(COCCN(C)C(=O)C=Cc3ccc(-c4ccccn4)cc3)C(O)C(O)C2O)cc1
NS(=O)(=O)c1cccc(CNC(=O)COC(=O)c2c(F)cccc2F)c1
O=C(O)CN1C(=O)C(=Cc2ccc(CSCc3ccc(C(=O)O)cc3)s2)SC1=S
C=CCC1CCC(C(=O)Nc2ccc(Cl)cc2)N1Cc1ccc(Cl)cc1
Brc1cnc2c(c1)C(c1cccs1)=NNC(c1cccs1)=N2
Cc1ccc(OCCCn2ccnc2)cc1
CCn1cc(C(=O)O)c(=O)c2cc(F)c(N3CCN(C)C(C)C3)c(F)c21
Oc1ccc2c(c1)ncn2-c1cnc(O)cn1
CC=C(C(=O)CC1=CCN(C)C1=O)c1ccc(N)cc1
Cc1cc(C)nc(SC(=O)CNc2ccccc2C(=O)OCc2ccccc2)n1
N#Cc1cc([N+](=O)[O-])ccc1-c1cccc(OCCCOc2cccc(C#Cc3cncnc3)c2)c1
Cc1cc(C)cc(-c2[nH]c3ccc(C(C)(C)C(=O)NCCc4ccccc4)cc3c2C(C)CN2C3CCC2CC3)c1
CC1=NC(=Cc2cc(O)c3c(c2)OC(c2ccc(O)c(O)c2)CO3)C(=O)O1
CN(c1ncnc2[nH]ccc12)C1CC(S(=O)(=O)CN2CCCC(C(N)=O)C2)C1
CCN(CCC(=O)N1CCN(Cc2ccccc2)CC1)Cc1nccn1C
O=C1c2ccccc2C(=O)N1CCCCCCCCNc1ccc([N+](=O)[O-])c(C(F)(F)F)c1
COc1cc(-c2noc(-c3ccccc3F)n2)c(OC)cc1Br
Nc1cc(N)c2cc(Br)sc2n1
COc1cc2ccc(=O)oc2cc1OCCCCCCCN1CCN(CCN2c3ccccc3Sc3ccc(Cl)cc32)CC1
O
CC1=C(C(=O)OCCN2CC(C)OC(C)C2)C(c2ccc(C(F)(F)F)cc2)NC(=O)N1C
COc1ccc2c(c[n+]3c4c2ccc2c5c(cc(c24)CC3)OCO5)c1OC(=O)c1cccc(Br)c1
O=[N+]([O-])c1ccccc1N1CCC(NCC2CCCO2)CC1
CCOC(=O)CNc1ncc(-c2ccc(Cl)cc2Cl)s1
CC(C)c1nn(CC(=O)OC(C)(C)C)c(=O)c2ccccc12
COc1cc(-n2cc(-c3ccccn3)nn2)cc(Br)c1OC
CCC1SC(=NC)N(c2ccccc2)C1=O
COC(=O)CCCC(=O)N1CCC2(CC1)NCCc1[nH]cnc12
CC(Cl)C=CC(=O)NC1CCCCCC1OC(=O)CCC(=O)Nc1cccc(C(F)(F)F)c1
Cc1ccc(N2C(=O)CSC2=Nc2cc(Cl)cs2)cc1
C=C(CN1CCN(C(c2ccc(F)cc2)c2cccc(F)c2)CC1)C(=O)c1ccc(Cl)c(Cl)c1
COc1cc2[nH]c3ccc(-c4nnn[nH]4)cc3c2cc1C1CCN(C)CC1
O=C(O)CCNCc1cccc(Cl)c1-c1ccc(C(=O)Nc2ccc(-c3ccc(C(F)(F)F)cc3Cl)cc2)[nH]1
c1ccc(OCCN2CCN(c3nccc4c3CCO4)CC2)cc1
NCCCCNC(CO)C(=O)NC(=O)N(CCCl)N=O
CCON(c1ccc(O)cc1)c1ccc(C(=O)CC)cc1
CC(C)=CCCC1C2C(O)CC(C)(F)C2CC(C)C1(C)CC=CCC=Cc1ccccc1
CN1CCN(C(=O)CNc2nc3ccccc3n2Cc2cccs2)CC1
CC1=NN(C(=O)COC(=O)c2cnc(C)cn2)C(c2ccc(-c3ccco3)c([N+](=O)[O-])c2)C1C#N
O=C(NC1CC1c1ccccc1)N1CCC(Oc2ncnc3c2cnn3-c2ccc(Cl)cc2)CC1
O=C(CO)Nc1ccc(-c2ccc(C(=O)N3CC4CCC(C3)O4)c(Cl)c2)cn1
CC(C)CC(=O)S(=O)(=O)c1ccc(NNc2cc(C(C)C)nn2-c2ccccc2)cc1
C=CCNC(=O)C(=O)C(CCC)NC(=O)N1CC2CCC(C)C2C1C(=O)C(NC(C(=O)SC=C(C)C)C(C)C)C(C)C
COCCn1c(SCC(=O)N2CCc3ccccc32)nc2ccccc21
CC(=O)Cc1ccc(NN(C(=O)N2CC(C3CCCC3)CC2=O)C2CCCC2)cc1
O=C(Nc1cccc(-c2cn3c(n2)SCC3)c1)c1cccc(C(F)(F)F)c1
Cc1c(OC(=O)N2CCC(C(=O)C3CCCC3)CC2)ccc2occc12
CC(C)(C)OC(=O)NCCOc1nc(-c2ccncc2)nc2ccccc12
C1=C(c2ccc3c(c2)CN(Cc2ccsc2)CCCO3)CCOC1
CCCCCNc1nc(=O)c2oc3ccccc3c2[nH]1
COc1ccccc1N1CCC(CN2CCN(CCn3c(O)c4ccccc4nc3=O)CC2)CC1
CC(=O)N1CCN(S(=O)(=O)c2ccc(C(C)(C)C)cc2)CC1C(=O)N1c2ccccc2C23CCC4C(C)C(=O)CCC4(C)C2CCC1C3
CC(Nc1c(Cl)cc(Cl)cc1Cl)C(=O)Sc1nnc(-c2ccco2)o1
Cc1cccc(C)c1OC(=O)CN1CCCN(Cc2cccc(F)c2)CC1
CC(=O)Oc1ccc(NCCCCCCOc2cc(O)c3c(=O)cc(-c4ccccc4)oc3c2)cc1OC(=O)c1ccco1
CC(C)C(=O)c1ccc(NC(=O)N2CC(N)CC2NC(=O)c2cnc3ccccc3n2)cc1
COc1ccc(Cl)cc1NC(=O)C(=NNC(=O)CCC(=O)O)C(C#N)c1nc2ccccc2[nH]1
Cc1ccc(Sc2nccn(C3C4c5ccccc5C(c5ccccc54)C3c3ccccc3)c2=O)cc1
C=C(c1ccc(F)cc1)C1CCOC2(OCCCC2(C)C2CCC3(CCC(C)(C)CC3)C2)OO1
COc1ccc(-c2cc(-c3ccc(-c4ccc(O)cc4)cc3)c(C#N)c(=O)o2)cc1
COc1ccc(C(=O)c2c(N)sc3c2CCCCC3)cc1OC
CC(=O)C1CCC2(C)C(CCC3C2CCC2(C)C(OC(=O)C=C(O)C(=O)O)CCC32)C1
Cc1cc(O)c2c(c1)C(=O)c1ccc3c(c1C2=O)OC12OC(C)C4(O)C(C)(O)CC(O)=C(C(=O)c5c(O)cccc51)C324
Cc1cccc(CNC(=O)c2cc3c(C)cc(C)cc3oc2=O)c1
Cc1cc(Oc2ncc(C(F)(F)F)cc2Cl)ccc1-c1nc(C2CCCO2)n2ccnc(N)c12
CC(=O)C1=NN(C2CCCCC2)Cc2c1[nH]c1ccccc21
CN1Cc2ccccc2C(c2ccc(Cc3cc4cc(C(=N)N)ccc4[nH]3)cc2)C1
CN(C)C1C(C2CC2)=Nc2c(-n3ccc(-c4ccc(Cl)nc4)cc3=O)cnn2C1c1ccco1
COCCNC(=O)C1CCCC(CNS(=O)(=O)c2ccc3c(c2)NC(=O)CS3)C1
CCCP(=O)(O)OCCCOCn1cnc2c(=O)nc(N)[nH]c21
CC1CCN(c2nc(C(F)(F)F)ccc2CNC(=O)C(C)(C)c2ccc3c(c2)CCO3)CC1
OCC1CCN(c2c(-c3cnn(CC4=CCCCC4)c3)cnc3[nH]cnc23)C1
CC(C)c1nc2ccc(C(=O)O)cc2n1Cc1ccc(C(=O)O)cc1
CC=C(F)COP(=O)(O)OC(CNC(=O)CCCCCCCCCC)C(O)C=CCCCCCCCCCCCCCCC
CN1CC1c1ccc(Cl)cc1
C=C1C(=O)C23C(=O)OC4CCC(C)(C)C5C(O)OCC45C2CCC1C3OC(=O)Cc1ccccc1
c1ccc(-c2cc3c(OOc4cccc(CCC(CN5CCOCC5)N5CCOCC5)c4)cccc3o2)cc1
NS(=O)(=O)OCC1OC(n2c(Cl)c(C3CC3)c3cc(Cl)c(Cl)cc32)C(O)C1O
O=C(CCc1nc2cccnc2n1Cc1ccc(Cl)cc1)NCc1cccc(C(F)(F)F)c1
CN(C)S(=O)(=O)c1cccc(NC(=O)NCc2ccccc2)c1
O=C1C(=Cc2cccc([N+](=O)[O-])c2)CCc2cccc([N+](=O)[O-])c21
CC(=O)NC(=S)N1CCCC(c2cccc(NCC(=O)Oc3ccccc3Cl)c2)C1
COc1ccc(-c2cn(C3OCC(O)C(O)C3O)nn2)cc1
O=C(O)COc1ccc2c(C=CC(=O)c3cccs3)cc(=O)oc2c1
O=C(Nc1ccccc1)S(=O)(=O)c1cccc(NN(Cc2ccc(Cl)c(F)c2)C2=NCCCCC2)c1
COc1cccc(CNc2ccnn2C2CCN(C(=O)NC(C)C)CC2)c1O
Cc1cc(C)cc(-n2[nH]c3cc(N)c(C#N)cc3c2=O)c1
Cc1cccc(C)c1OCC(O)CNCc1ccc(F)cc1
N=C(NOC(=O)c1cccc(Br)c1)c1ccccn1
CN(C)CCCNCCn1nc2c3c(c(C(=O)N(C)C)ccc31)Nc1ccccc1-2
CC1C(=O)CCC2(C)C1CCC13Cc4cc(O)c(CN5CCCC5)cc4C1(O)CC23
COc1ccc(-n2c(-c3ccccc3)c(C(=O)Oc3cc4nccc(Oc5ccc(NCCCN6CCCCC6)cc5F)c4cc3OC)c(=O)c3cccnc32)cc1
c1ccc(-n2nccc2CN2CCCCC2c2ccsc2)nc1
O=C(O)COc1ccc(-c2noc(-c3cccnc3)n2)cc1
CC1=CC(C)(C)Nc2ccc3c(c21)C(c1cc(F)cc(F)c1)Oc1ccc(F)cc1-3
CCONc1nc(C(=O)C(=O)CCc2nc(=O)c3c4c(sc3[nH]2)CCCC4)cs1
CC(C)(c1ccc(Sc2ccc3ccccc3c2)cc1)C(O)(C[N+](=O)[O-])C(N)=O
O=S(=O)(c1ccc(Cl)cc1)n1ccc2ccc(Cl)cc21
Cn1cc2c(n1)C(CNCC1CCCCC1)OCC2
COC(=O)CN(Cc1nc(=O)c2ccccc2[nH]1)Cc1cc2ccccc2o1
N#Cc1nn(C2OC(CO)C(O)C2O)cc1C=CBr
N#Cc1ccc2[nH]c(CNC3CCC(Nc4ncnc5ccc(Cl)cc45)CC3)cc2c1
O=Cc1cnc(Nc2nnc(-c3cccc([N+](=O)[O-])c3)s2)s1
O=C1Nc2ccc(F)cc2C1=Nc1cc(N2CCOCC2)c(O)cc1O
Cc1ccc(NC(=O)Nc2ccccc2Sc2ccccc2)cc1
Cc1[nH]c2nc(N)nc(N)c2c1Sc1ccccc1
CCC1C(C)C(=O)C(C)C(=O)OCC2(C)OC(=O)NC2C(C)C(=O)C(C)CC1(C)O
CC1(c2ccccc2)CC(CN)C1
CN1CCN(c2cc(-c3csc4ccc(-c5cn[nH]c5)nc34)nc(N3CCOCC3)n2)CC1
O=C(Nc1ccc(-c2ccc(C(F)(F)F)nc2)cc1F)OC1COc2nc([N+](=O)[O-])cn2C1
CC(=O)OOC1C(=O)C2OCC3(CC2(C)CC24OC(=O)OC2CC(C)=C1C4(C)C)OC(OC(C)=O)C(OC(C)=O)C3O
Cc1cccc(CNC(=O)COC(=O)CCC2CCCC2)c1
O=[N+]([O-])c1ccc(Nc2nc(Nc3cccc(Cl)c3)cc(C(F)(F)F)n2)cc1
O=[N+]([O-])c1cc(-c2nc3ccccc3s2)ccc1OCc1ccccc1C(F)(F)F
O=C(O)C(Cc1ccc(F)cc1)Nc1cc2cc[nH]c(=O)c2cc1Cl
COc1ccc(C(=O)OCCN2CCC(=O)N(CCc3ccccn3)CC2)cc1
CC(ONc1cc(-c2cc(F)cc(CC(=O)C3CNC(=O)C3)c2)n(-c2ccc(F)cc2)n1)C(F)(F)F
Cc1ccc(NC(=O)Nc2nc(C(C)C)cs2)cc1
Cc1ccc(SCCCCS(=O)(=O)c2ccc(ON(C)C)c([N+](=O)[O-])c2)c([N+](=O)[O-])c1
Cc1ccc(-n2nc3c(=O)n(CC(=O)Nc4cccc(Cl)c4C)nc(C)c3c2C)cc1
Cc1cccc(-c2nc3ccc(Br)cn3c2NC2CCCCCC2)c1
Cn1cc(C=Cc2ccncc2)c2ccccc21
Cc1nc2ccccc2n1C(C)(NCc1ccc(C(N)=O)cc1)C(=O)Nc1ccccc1
COc1ccc(-c2nn3c(=O)[nH]c(=S)nc3[nH]2)cc1
COc1ccccc1CNC(=O)c1ccoc1-c1ccc(Cl)c(Cl)c1
c1cc2c(cc1-n1nnnc1CN1CCCCC1)OCCO2
Cn1c(C(=O)O)cc2cc(S(=O)(=O)NCc3ccccc3O)ccc21
Cc1ccc(CNc2nc(N3CCN(C)CC3)c3ncn(C(C)C)c3n2)cc1
CCOC(=O)C1(Oc2ccccc2)CCCN(C(=O)c2cccnc2OC)C1
CCC(=Nn1ccc2ccccc21)c1ccc(O)cc1
CC1(CC(=O)Nc2ccc(F)cc2)c2ccccc2-c2c1c(-n1ccnc1)nc1ccc(Br)cc21
CNc1nc(C)c(C(=O)O)nc1-c1ccccc1OC(F)F
O=C(NCc1ccc2c(c1)OCO2)N1CCC(S(=O)(=O)c2ccc3c(c2)OCCO3)CC1
C1=C(CCc2ccccc2)OCC1
O=C(O)C1=COC(OC2OC(CO)C(O)C(O)C2O)C2C(C(=O)O)=CCC12
CCC(C)C1OC2(C=CC1C)CC1CC(CC=C(C)C(OC3CC(OOC)CC(C)O3)C(C)C=CC=C3COC4C(O)C(C)=CC(C(=O)O1)C34O)O2
CCCn1c(=O)c2nc(-c3ccc(OC(=O)CNc4cccc(Cl)c4)cc3)[nH]c2n(CCC)c1=O
CCN(C(=O)c1ccc(C)o1)n1cc(S(=O)(=O)c2ccc(C)cc2)c2ccccc21
c1cc(-c2ccc(N3CCOCC3)nc2)nc(-c2nc3ccc4ncccc4c3[nH]2)c1
c1cnc(N2CCCC3(CCN(CC4CC4)C3)C2)nc1
C=CCCc1ccc(ONC(=S)NN=C(C)c2ccncc2)cc1
COCC(=O)NC(=O)N1CC(S(=O)(=O)c2ccc(OCC(C)C)c([N+](=O)[O-])c2)Oc2ccccc21
CCC(=O)N1CCN(NC(CCC(=O)O)C(=O)NC(=O)C(CCC(=O)O)NC(=O)C(NC(=O)CCCC(=O)O)C(C)C)CC1
O=C(O)CCSC12CC3CC(CC(C3)C1)C2
O=C(NC1CCCC(CCc2ccccc2)C1O)C(O)CCc1ccccc1
O=C(CCc1ccc(O)c(O)c1Br)NC1OC(COP(=O)(O)OP(=O)(O)O)C(O)C(O)C1O
CC(C(=O)c1ccccc1)c1cccc(NNc2ncnc3c(C(N)=O)cccc23)c1
Cc1ccc(S(=O)(=O)CC(=O)OC(=O)Cc2cc(=O)[nH]c3ccccc23)cc1NN1CCCCC1
Cc1cc(OCC(=O)Nc2cc(C(F)(F)F)ccc2N2CCOCC2)c2c3c(c(=O)oc2c1)OC(C)(C)CC3
CC(O)(c1ccc(C(=O)N(CC2CC2)C2CC2)o1)C(F)(F)F
CC(=O)NS(=O)(=O)c1ccc(F)c(C(=O)NN=Cc2ccc(C)cc2)c1
Fc1ccc(-c2cc(-c3ccccc3)c3c(-c4ccccc4-c4ccc(-c5ccc(Cl)cc5)cc4)nc4ccccc4n23)cc1
COc1cc2c(cc1C#Cc1cncc(C(F)(F)F)c1)N(S(C)(=O)=O)CC2
COc1ccc(C(=O)NCCC=C2c3ccccc3CCc3ccccc32)cc1OC
O=C1C(Cl)=C(Nc2cccc(C(F)(F)F)c2)C(=O)c2[nH]c(-c3cccnc3)nc21
CN1CCN(c2cccc(OC(Cc3ccc4c(n3)N(C)C(=O)C4)c3ncc(COC(=O)N4CCCC4)s3)c2)CC1
CC1(C)CC(=O)C2=C(C1)N(c1ccc(S(N)(=O)=O)cc1)C1=C(C(=O)CCC1)C2c1ccc(F)cc1
CCNc1cc(-c2cc(Cl)ccc2OC(=O)C2CNC(=O)C2)nn1-c1ccccc1
CC(=O)N1C2C=C(c3cnccn3)CCC2C2SCCC21
COCCC(=O)N1CCCC12CCN(c1ccccn1)CC2
CNCc1ccc2nc(N)sc2c1
COC(=O)CCN1CCN(c2nc(N)c3cc(OC)c(OC)cc3n2)CC1
Cc1csc(CN(C)C(=O)C(=O)Nc2sc3c(c2C(N)=O)CCC3)n1
CCOc1nc(N)nc2c1ncn2C1OC(CN(CC(=O)O)C(Cc2ccccc2)C(O)CNC(=O)OC)C(O)C1O
NC(=O)c1ccc(CCC2CCN(C(=O)CCNCc3csc4ccccc34)C2)cc1
CN(C)C=Nc1ccc2nc(C3CC3)cn2n1
CCCCNC(=O)NS(=O)(=O)c1cc(C)ccc1Oc1ccc(Cl)cc1
CN1CCN(c2ccc(NC(=O)C=Cc3cc(Br)c4c(c3)OCO4)cc2)CC1
Cc1ccc(CNN(C=O)Nc2ccccc2)cc1
OCC(CO)C(CO)Cc1ccc(O)c(O)c1
COc1ccc(NC(=O)CN(C)CCC(=O)SCc2ccccc2)cc1
O=C(NCc1ccco1)c1cn(CC(=O)N2CCCC2)c2ccc(C(F)(F)F)cc12
Cc1cc(Cl)cc(C)c1NCCC(=O)N1CCC(c2noc3cc(F)ccc23)CC1
CNc1nc(Nc2ccc(C3CNCCO3)cc2)ncc1Cl
CS(=O)(=O)c1ccc(-c2nnc3sc(-c4ccc(F)c(F)c4)nn23)cc1
COc1ccc(-c2cc(=O)c3ncccc3[nH]2)cc1
CCc1nc(N)nc(N)c1-c1ccc(NCc2ccco2)c([N+](=O)[O-])c1
CC(C)(C)NCc1cccc(-c2ccc3[nH]cc(C(=O)NC4(C(=O)NC(CCC(N)=O)C(=O)O)CCCC4)c3c2)c1
O=C(O)C(O)=CC(=O)c1ccc2c(c1OP(=O)(OCc1ccccc1)OCc1ccccc1)C13CCCCC1C(C2)N(c1ccccc1)CC3
CC(C=NC(C)C(=O)NCC(C)C)=CC=Cc1ccccc1
COc1ccc(CN2C(=O)C(N3CCCCC3)CC(C(=O)C(=O)CNCCc3ccccn3)=C2C)cc1
Cc1cc(C)cc(NC(=O)CCCC(=O)C(F)(F)F)c1
CN(C)c1ccc(C(=O)c2cn(-c3cccc(Cl)c3)nn2)cc1
COc1cccc(NCC(=O)OC(=O)C2CCN(S(=O)(=O)c3ccccc3)CC2)c1
CCSc1nc(NC(=O)CNC(=O)c2ccc(N)cc2)c2ccccc2n1
CC(COc1ccc(NS(C)(=O)=O)cc1Cl)NC1CC1
Cc1cc(Nc2nc(Nc3ccccc3S(=O)(=O)C(C)C)c3c(C)[nH]nc3n2)c(OC(C)C2CC2)cc1C1CCNCC1
CCOC(=O)N1CCC(CCC(=O)Nc2cc(C)ccc2OC)CC1
O=C(CN1CCCCCC1)N1CCCC1
COC1(C)CCC(=O)C2(C)C3CCC4CC3(CCC12)CC(=O)O4
COc1ccc(OCC(=O)Nc2cc(C(=O)N3CCCCC3)ccc2Cl)cc1
O=C(NCCNc1ccc(C(F)(F)F)cc1)N1CCC(c2nc(-c3ccc4ccccc4n3)no2)CC1
O=C(NCC1CC1)N1C=CCC(NC2CCCCC2)=C1
COc1ccc(CCN(C)C2CCc3cc(OC)ccc3C2Nc2ccc(OC)cc2)cc1
O=C(O)CC(Oc1ccccc1)C(=O)CNC(=O)C1CC2CCCCC2CN1C(=O)C(NC(=O)OO)C(CO)c1ccccc1
CC(C)SC(=NC(=O)Oc1ccc(Cl)cc1)NCCN(C)C
COc1ccc(C=C2SC(=O)N(CCC(=O)Nc3ccc(S(N)(=O)=O)cc3)C2=O)cc1
CCc1ccc(NC(=S)NNC(=O)c2ccco2)cc1
COc1cc2c(CCN)cc3c(=O)cc(-c4ccc5c(c4)OCO5)oc3c2cc1OC
CSCCC(=O)NCCC(C(=O)SC)N1CCN(C)CC1
C=C1Nc2ccc(F)cc2N(OS(=O)(=O)c2ccc(C)cc2)C1=O
CC(C)CC1(C(=O)N(C)c2ccc(Br)cc2)OC2(O)C3CCCN3C(=O)C(C(=O)C(C)(C)C)N2C1=O
CCCCn1c(NOC)nc2sc3c(c2c1=O)CCN(C)C3
COC(=O)CCC(=O)S(=O)(=O)c1cccc(NNc2cc(C)ccc2C)c1
COc1ccc(CCNC(=O)S(=O)(=O)c2cc(NN3CCOCC3)ccc2C)cc1OC
COc1cccc(CNC(=O)c2cnc(N3CCN(C(=O)c4cccnc4C)CC3)cn2)c1
CCOC(=O)C=Cc1ccc(S(C)(=O)=O)c(OC)c1
COC(CCC(=O)O)C(=O)NC(Cc1ccccc1)C(=O)NC(=O)C(C(=O)ONNC(=O)CCCCNC(C=O)CC(C)C)C(C)C
CC(=O)c1cc(-c2ccc(Cl)cc2Cl)cc2c3c([nH]c12)CCC(C)(N(C)C)C3
COc1cc(-c2cc3cc(C(N)=O)cnc3[nH]2)cc(OC)c1OC
N#CC1(NC(=O)c2ccc3ccccc3n2)CCCCC1
COc1ccccc1C1CN(CC(=O)N2CCC(O)CC2)C(=O)N(CC(C)(C)C)c2ccc(Cl)cc21
OC(c1ccc(Cl)cc1)(c1cn(-c2cccc(C(F)(F)F)c2)nn1)C(F)(F)F
O=c1c2ccccc2c2c(n1CCCNCc1ccccc1F)Cc1cccc(c1O)NC2c1cccc(F)c1
Cc1ccccc1NC(=O)N1CCc2[nH]cnc2C1
Cc1ccc2oc(C(=O)C=CC(=O)Nc3ccccn3)cc2c1
NC1=Nc2ccccc2CC1CCCCC(F)(F)C(=O)O
O=C(NNC(=S)Nc1ccc(Cl)cc1)c1ccccc1N1CCCC1
CCOC(=O)C1CCN(Cc2ccc(-c3ccc4ncnc(Nc5ccc(Oc6ccccc6)c(Cl)c5)c4c3)o2)CC1
CC(=O)OC1CCC2(C)C(CC(O)C3(C)C2CC(OC(C)=O)C2(C)C4CC(C)(C)CCC4(C(=O)O)CCC23C)C1(C)C
COC(=O)C1c2cc3cc(OC)c(OC)c(OC)c3cc2OC1(OC)c1cc2cc(OC)c(OC)c(OC)c2[nH]c1=O
CCCC(NCc1ccccc1)C(=O)NC(=O)c1ccco1
CC(c1ccc(-c2ccc(=O)n(C)c2)cc1)N1CCC(CC(C)(C)O)(c2ccccc2)OC1=O
COc1ccc2nc(C)cc(Nc3ccccc3OC)c2c1
O=C(O)C(=O)c1ccc2c(c1)CCN(S(=O)(=O)c1ccc(Cl)cc1)C2c1ccc([N+](=O)[O-])cc1
CCOc1ccccc1-n1c(SCC(=O)c2cc(C)n(C)c2C)nnc1-c1scnc1C
COc1cccc(N2CCN(Cc3c[nH]c(-c4ccc(C#N)c(F)c4)n3)CC2)c1
CCCCCn1c(=O)c2nnn(CC(C)C)c2c2ccccc21
COc1ccccc1OCc1cc(C(=O)N2CCN(c3cccc(Cl)c3)CC2)no1
COc1ccc(NC2OC(c3nc(C(=O)CO)cs3)CC2O)cc1.COc1ccccc1
O=C(CC1CCNCC1)C(=O)c1c(Cl)cc2c(c1Cl)CCN(NC(Cc1ccc(OS(=O)(=O)C3CCCC3)cc1)C(=O)O)C2
CC(C)CC=C1CCCc2cc3ccccc3nc21
CCCCCCCCC(=O)C(Cc1ccccc1-c1ccc(OSCc2ccccc2)nc1)C(=O)O
COc1ccccc1N1C(=O)N2CCCc3ccccc3C2C(c2ccc(C#N)cc2)C2=C1c1cc3c(cc1C2=O)OCO3
CC(CC(=O)Nc1ccc(F)cc1)=NNC(=O)c1cccc(Cl)c1
c1ccc2c(c1)CC(CNc1ncc3c(ccc4ccccc43)n1)C2
Cc1ccccc1OCCSc1ccccn1
O=C(Nc1ccc(-c2ccc(Br)cc2)cc1)OC1CCCC1
Fc1ccc(-n2cc(NCC3COCc4c(-c5cccnc5)nnn4C3)nn2)cc1
COCCCn1c(CN)nc2ccccc21
Cc1nn(C)c2c1c(-c1ccccn1)cc(=O)n2CC(C)N1CCCC(n2c(=O)[nH]c3ncccc32)C1
CCc1cc2c(cc1OS(N)(=O)=O)CCC1C2CCC2(C)C(OC(C)=O)CCC12
CNC(=S)OCC1C(Cn2cc(-c3ccc(F)cc3)nn2)OC(NC(=O)OC)C(O)C1O
CC(NC(=O)c1ccccc1F)c1n[nH]c(=S)o1
Cc1ccc2nc(C3CCOCC3)c(Nc3ccc(C#N)cc3)n2c1
CC1(C)Oc2ccc3c(=O)c4ccccc4oc3c2C(OC2OC(CO)C(O)C(O)C2O)C1OS(=O)(=O)c1cccc(F)c1
CC(=O)c1ccccc1OC1OCC(O)C(O)C1O
CCCCOc1cccc(Cc2n[nH]c(=S)n2Cn2c(C)cc(C)c2C)c1
CC1CC2C3CCC(=NOc4cccc5c4CCCC5)C3CCC2C1(C)C
CC(=O)Nc1ccc(OC2=Nc3c(F)cc(F)cc3S(=O)(=O)N2)cc1
Cc1ccc(OCCC(=O)Nc2cc([N+](=O)[O-])ccc2O)cc1
COCC(=O)NC(=O)C1COc2ccccc2O1
O=C(Nc1ccc(S(=O)(=O)Nc2nc(-c3ccc4c(c3)OCCO4)cs2)cc1)c1ccco1
CC(CNc1ccc(Cl)cc1Cl)NCC(O)c1cccc(Cl)c1
CC1=C(O)C(=O)C(C)(c2ccc(N=Cc3c(O)cc(-c4ccccc4)c4c(-c5c(C)cccc5C)cc(=O)oc34)cc2)O1
c1ccc(-c2nn3cnnc3c3ccc(-c4n[nH]c(-c5ccc6c(c5)OCO6)n4)cc23)cc1
CCc1ccc(C2c3[nH]c4ccccc4c3CCN2C(C)=O)s1
CCCCOC(=O)C1=C(C)NC(=O)NC1c1ccc([N+](=O)[O-])cc1
CN(C)CCCNC(=O)CCc1nc(-c2ccccc2C#N)no1
CC(O)Cn1c2cnccc2c2cnc(Nc3ccc(N4CCNCC4)cn3)nc21
COc1cc(C=C2SC(=S)N(n3c4ccccc4c4ccccc43)C2=O)cc(OC)c1O
CCCCON1CC2CC(Cc3cc(OC)c(OC)c(OC)c3)C1C2
COCCCOc1ccc(-c2cc3c(N)ncc(C4CCC4)c3s2)cn1
CN(C)C(=O)c1ccc(-c2ccc3ncnc(N(C)c4ccc(NC(=O)Nc5ccccc5)cc4)c3c2)cc1
O=C(COc1cccc(-c2cc(=O)c3ccccc3o2)c1)Nc1nc(-c2ccccc2)cs1
COc1cc(C=CC(=O)Nc2cccc(N3CCOCC3)c2)ccc1O
CCOC(=O)Cc1nc(COc2ccccc2)no1
CCn1nccc1Sc1ccc(-c2ccc(Cl)cc2)cc1C(=O)O
O=C(Nc1ccc(CP(=O)(Cc2ccccc2)Cc2ccccc2)cc1)c1ccc(CP(=O)(Cc2ccccc2)Cc2ccccc2)cc1
CC(C)(Cc1nc2cc(OCc3ccc4ccccc4n3)ccc2n1Cc1ccc(-c2ccccc2)cc1)C(=O)O
CC(=O)Cc1ccccc1C1CCN(N2CCCN(c3cc4cc(F)ccc4[nH]3)CC2)CC1
O=C(O)CCc1sc(-c2ccccc2)cc1C1CCCCC1
CCN(CC)C(=O)c1ccccc1OCCCCCNc1nc(OC)cc(OC)n1
CNCC(NC(=O)N1CCCC1C(C(=O)NC(C)C(=O)NC)C(C)C)c1ccccc1
COc1ccc(CC(Cc2ccc(OCCN(Cc3ccccc3)Cc3ccccc3)cc2)(C(=O)O)c2ccc(OC)c(OC)c2)cc1OC
O=C(CSc1nnc(COc2ccccc2)o1)Nc1ccc2c(c1)OCCO2
CC(NC(=O)c1ccccc1-c1ccc(Nc2ncccn2)nc1)C1CC1
Cc1ccc(-c2cc3ncn(C)c(=O)c3c(NCCO)n2)cc1S(N)(=O)=O
N=C(N)NCCCC(NC(=O)N1CCCC1C(=O)C1CCC(=O)N1)C(=O)O
N#Cc1nc(-c2cc(OCCCOc3ccc(F)cc3)cc(OCCCN3CCCC3)c2)oc1NCCCCO
CCCNC(=O)CCc1cn(-c2ccccc2)nc1-c1ccsc1
CC(CCOC1OC(C(=O)NCc2ccccc2F)C(O)C(O)C1O)CN1CCC(c2cn(C)c3ccccc23)CC1
CC(NS(=O)(=O)c1ccc(F)cc1Br)c1ccccc1
Cc1cc2c(=O)n(C(C)c3cccnc3)c(SCC(=O)Nc3ccc(F)cc3)nc2cn1
CC(=NOC(=O)c1cccc2onc(N)c12)c1cccc(C(F)(F)F)c1
Cc1ccc(C2c3c(nn(-c4ccccc4)c3C(C)C)C(=O)N2c2nc3cc(Cl)ccc3[nH]2)cc1
CS(=O)(=O)c1ccccc1-c1cc(NCc2ccc(C(=O)OCC(F)(F)F)cc2)c2cccnc2c1
CC(=O)OCC1C(OC(=O)c2ccccc2F)C(O)C(OC(=O)NCc2ccccc2)OC1n1cc(C)c(=O)[nH]c1=O
Cc1oc2ccc(OC(F)(F)F)cc2c1-c1ccc(OCCCCN2CCOCC2)cc1
CCc1cc(Cl)ccc1-n1nc(-c2cccnc2)c2ncc(-c3ccccc3F)nc2c1=O
CCc1cc(NCc2c(C)noc2C)c(=O)[nH]c1C
CCOP(=O)(ON1C(=O)c2ccccc2C1=O)C(CC)c1ccc(Cl)cc1
Cc1ccncc1C#CCNC(=O)c1cncn(Cc2ccc(F)c(F)c2)c1=O
CCOC(=O)CN1C(=O)SC(=Cc2ccccc2Cl)C1=O
O=c1[nH]c(=O)n(C2OC(CO)C(O)C2F)cc1F
CCCCCCCCCCCC(=O)Nc1ccncc1
CSc1cc(C)nc(SC)c1NC(=O)N(C)CC1CCCN(C)C1
Fc1ccc2c(c1)-c1nnnn1CC2c1ccccc1
CN(C(=O)CCOCC(=O)c1ccc(Br)cc1)C(=O)CNc1cc(S(N)(=O)=O)ccc1Cl
O=C(O)c1ccc(NC(=S)NN=C2CCSc3ccccc32)cc1
C(=CC1CCCCC1)CN1CCN(c2ncccn2)CC1
CON1Cc2ncn(CC3CC3)c2C(CCc2ccoc2)C1
O=C(CCCCC(=O)N1CCN(C2CCCCC2)CC1)NO
CCCCC1(CCCC)C(=O)Nc2ccc(Cl)cc2C1C(=O)OC
NCC1OC(Oc2cc(NC(=O)c3cccc(-c4c(F)cccc4F)n3)ccc2F)C(O)C1O
Fc1ccccc1NC(=S)NC1CC2CCC1C2
C(=Cc1ccccc1)CN1CCN(Cc2cc(Cc3ccccc3)on2)CC1
CN1CCN(CCc2ccccc2-c2ccccc2Cl)CC1
CCOS(=O)(=O)c1ccc(C=c2sc(=C(C#N)C(=O)NCCc3ccccc3)n(-c3cc(C)ccc3C)c2=O)cc1
CCOC(=O)N1CCN(C(=O)c2sc3nc(-c4ccccc4)cc(C(F)(F)F)c3c2N)CC1
COc1cc2c3c(c4cc(OC)c(OC)cc4c2cc1OC)CN(CCCO)C3
O=C1C(=O)N(Cc2ccco2)c2c(Br)cccc21
COc1ccc(N(Cc2ccco2)C(=O)c2ccc(N(C)S(C)(=O)=O)cc2)cc1
O=C(O)c1ccc(O)c(-c2noc(CN3CCCC3c3ccccc3F)n2)c1
CC(=O)N1CCN(C(=O)c2cc3cc(F)ccc3oc2=Nc2ccccc2)CC1
Nc1c(CN2CCCCC2)ccc2nonc12
CC(C)(C)C(=O)NC1=NCCS1
O=C(Cc1cccs1)N1Cc2ncnn2CC(COCCOc2ccccc2)C1
CC1CCCN(C(=O)CN2CCc3onc(-c4ccccc4)c3C2)C1
CCCCC1(Cc2ccc(O)cc2)OC(=O)c2ccccc21
c1ccc(N2CCN(c3c[nH]c4ccccc34)CC2)cc1
Cc1ccc(OCC(O)CNC2C3CN(c4ccc(C(F)(F)F)cc4)C(=O)C32)cc1
O=c1cc(O)ncn1C1OC(CO)C(O)C1F
CC(NCc1ccncc1)=C1C(=O)Nc2cc(Cl)ccc21
CC(=O)NC(Cc1ccccc1)C(=O)OC(=O)CN1CC(=O)Nc2ccccc21
CN1CCN(c2ccc([N+](=O)[O-])c3nonc23)CC1
CN(Cc1ccc(Cl)cc1)C(=O)C(Cc1ccccc1)NC(=O)OCc1ccccc1
CCCCCC=CCCCCCCCCCC(=O)NCc1cccnc1
Cc1ccc(CNC(=O)NCc2nncn2C(C)C)o1
CCCCCCCO
Cc1ccc(S(=O)(=O)Nc2ccc3c(c2)C(=O)N(C)C2CCC(C(C)CN4CCCC4)OC2CO3)cc1
NC(=O)N1CCCC(c2cc(-c3ccccc3)n[nH]2)C1
CC(C)NCC(=O)OC(=O)c1ccccc1-n1cccn1
CCCCCOC1C(C2CC3C(C)(CCC4C(=O)OCCC43C)C2)CCC2C(O)C(C)CCC21C
COc1cc(C2c3cc4c(cc3C(OC3OC5COC(=O)C(CO)OC5C(O)C3O)C3COC(=O)C23)OCO4)cc(OC)c1O
CCCCC(=O)c1[nH]nc2c1C(c1ccccc1ONCc1ccc(-c3ccc(C(=O)O)cc3)cc1)N(c1ccc(-c3ccoc3)cc1)C2=O
NS(=O)(=O)c1cc(NCCCCNc2nc(NC3=CC(=O)c4ncccc4C3=O)nc(Nc3ccc(F)cc3)n2)ccc1[N+](=O)[O-]
CN1CCN(c2cc3ccccc3c3[nH]c(-c4cccnc4)nc23)CC1
O=c1[nH]c(=O)n(C2OC(CO)C(O)C2O)cc1F
N=C(N)CC1CCC2c3cccc(OC(CNS(=O)(=O)c4ccccc4)C(=O)O)c3CC2C1
Cc1cccc(C(=O)NC(=O)c2csc(-c3ccc(CN(C)C)cc3)n2)c1
COc1cc2nc(NC3CCC(CCN(C)C)CC3)nc(N)c2cc1OC
O=C(NC1CCCN(Cc2ccncc2)C1)c1ccccc1
CCNC(Cc1ccccc1)C(=O)c1cn(C)c2ccccc12
CC(C)OCCOCCOC(=O)OCOC(=O)C1(C(=O)OCOC(=O)C=Cc2ccccc2)OC(n2ccc(=O)[nH]c2=O)C(O)C1O
CN1C2CCC1C(C(=O)Nc1cccc(F)c1)C(c1ccc(Cl)cc1)C2
CC(CC(=O)Nc1ccc(Cl)cc1)=NNC(=O)C(C#N)n1ccnc1
O=C(Cn1c(=O)n(Cc2ccc3c(c2)CCO3)c(=O)c2cccnc21)Nc1ccccc1F
CC12CCC3c4ccc(O)cc4CCC3C1CCC2O
C#Cc1ccc2c(c1)C(=O)C1CCCNC21
CC1C(C)(C)Oc2cc(O)ccc2C1(C)c1ccc(O)c(OC2OC(CO)C(O)C(O)C2O)c1
O=c1cc2[nH][nH]c(C(F)(F)F)c-2cc1OCCN1CCCCC1
NC(=O)N(O)CC=Cc1cc(Cl)ccc1Cl
COc1cc(NC(C)CCCNCC(=O)N(C)S(=O)(=O)C=Cc2ccccc2)c2ncccc2c1
OC1(c2ccccc2)CCN(CCCc2ccc(CCc3ccccc3)cc2)CC1
CC(=O)N1CCN(CC(O)COc2ccon2)CC1
Clc1ccc(CN(C2=NCCN2)c2cccnc2)cc1
O=C(COCCc1ccc(F)cc1)N1C(=O)C2C3CC(C(Br)C3Br)C2C1=O
OC(COc1ccc2[nH]ccc2c1)CN1CCC(O)(c2ccccc2)CC1
Cc1ccc(C)c(-n2nnnc2SC(=O)CNCCN2C(=O)SC(=Cc3ccco3)C2=O)c1
CC1Cc2nn(C)c(-c3ccccc3Cl)c2-c2nc(Nc3ccc(OCCN4CCOCC4)cc3Cl)ncc21
COCCNc1nc(NC(C)C)nc(C)c1-c1ncc(Cl)c(-c2ccc(OCC3CC3)c(C#N)c2)n1
COCCNc1nc(-c2ccc(OC)cc2)nc2ccc(C(F)(F)F)cc12
CC(C)CN(C(=O)c1ccc(-c2ccc(Br)cc2)[nH]c1=O)C(=O)C(NC1CCCCC1)c1cccnc1
CC(Cc1ccccc1)N1CCNCC1
CSc1cccc(CN2CCN(c3nc4cc(C)ccc4s3)CC2)c1
CCC(C)NC(=O)Sc1nnc(-c2ccc(C)cc2)o1
CC(C)(O)C1CSC(c2cccs2)N1C(=O)c1ccccc1
O=c1cc(CC2CN(OCc3csc(C(F)(F)F)c3)C2)nc2scnn12
O=C(O)C=Cc1ccccc1C=C1Cc2ccccc2C1=O
O=C(O)c1ccc(S(=O)(=O)NN=c2[nH]c3ccc(Cl)cc3[nH]2)cc1
Cc1ccc(CNC(=O)CN(C)C(=O)c2cc(Cl)cc(Cl)c2)cc1
COc1ccc(CN(C)CCc2ccccn2)c(OC)c1
C=C1c2c([nH]c3ccccc23)C23CCN(CC2)C3C1C
Cc1cccc(NC(=O)CSc2nc3ccccc3c(=O)n2C)c1
O=C(c1cc(Cl)ccc1O)N1CCc2ccccc2C1
O=C(NC(=O)C(Cc1ccc(F)cc1)N1CCN(c2ccccc2Cl)CC1)C1Cc2ccccc2CN1
CC(=O)N(C1=C(N2CCOCC2)C(=O)c2ccccc2C1=O)c1ccccc1
CC1(C)C2CCC1(S(=O)(=O)CN1CCC3(CCc4ccccc43)CC1)C(NC(=O)Cc1ccc(C(=O)O)cc1)C2
O=C(O)CCCOc1cc(-c2ccccc2-c2ccccc2)cnn1
CCc1c(CC(=O)Cc2ccc(NOCC(=O)O)cc2)[nH]c2ccccc12
COc1cccc(CN2CCN(c3ncnc4c(C)csc34)CC2)c1OC
CCONC(=Cc1ccnc2c(Cl)cc(Cl)cc12)C(=O)C(C)=O
CS(=O)(=O)NC1CCCN(C(=O)C2CCN(C(=O)N3CCCC3)CC2)C1
CCOc1cc(C=CC(=O)N(C)OC(=O)c2cccnc2)ccc1OCc1ccc(F)cc1
Cc1cccc(C)c1C(O)C1CCN(Cn2cncn2)CC1
COc1cccc2c1C(=O)C(CC(C)OC(=O)C1=C(C(=O)OC(C)C)CCCC1)=C(C)C2=O
O=c1[nH]c2cc3c(cc2cc1C(c1ccc(-c2ccccc2)cc1)N1CCC(O)C1)OCCO3
O=C(NCc1ccc(-c2cc(C(F)(F)F)oc2COCc2ccccc2)[nH]1)OCc1ccccc1
COc1c(C(C)=O)c(O)cc2c1-c1c(cc(O)c3c1OC(C)(C)OC3)C2
O=C1CCN(C(c2ccccc2)c2nnnn2Cc2ccccc2)CC1
COc1ccccc1N1CCN(C(=O)CCCNc2ccccc2N2CCOCC2)CC1
CCOC(=O)c1cnn2c(N)c(C#N)nnc12
CN(C)CCOc1cc(C(=O)C(Cc2ccc(OC(F)(F)F)cc2)OCOC(F)(F)F)ccc1NNc1ccncc1
COCC(=O)N1CCCN(Cc2nc(-c3ccc4c(c3)OCO4)oc2C)CC1
O=C(CNC(=O)c1ccccc1O)NN=Cc1ccc2c(c1)OCO2
O=P(Nc1ccc(I)cc1)(Oc1ccc(I)cc1)Oc1ccc(I)cn1
CC(C)CN(CC(O)c1cc(Cl)cc2c1ccc1ccccc12)C(=O)c1cccc(C(F)(F)F)c1
CNc1nc(Nc2cc(Cl)c(C(=O)N3CCOC(COC)C3)cc2OC)ncc1[N+](=O)[O-]
CC(C)CC(N)c1cc(C(F)(F)F)ccc1N1CCN(C(=O)COc2ccc3c(c2)OCCO3)CC1
O=C(c1ccc(S(=O)(=O)Nc2ccccc2Cl)cc1)N1CCCC1
O=C1Nc2ccc(S(=O)(=O)NCC3CCCO3)cc2C1=NNc1cccc(Cl)c1
Cc1nc2ccccc2cc1-c1nnn[nH]1
NN=c1[nH]c2cc(C(F)(F)F)ccc2s1
N=C(NOC(=O)c1cc(C(F)(F)F)cc(C(F)(F)F)c1)c1ccccc1Oc1ccccc1
NS(=O)(=O)c1ccc(NC(=O)COc2ccc(Cl)cc2)c(Cl)c1
CC(Cn1ccnc(N)c1=O)c1ccccc1
Cc1nc(C)c2c(n1)c(C)nn2CC(=O)N1CCCc2ccccc21
O=c1c(C=CC2CC(O)CC2O)cncn1Cc1ccc(Cl)cc1Cl
O=C1CN(C(=O)Cc2ccc(F)cc2)c2ccccc2N1
CC1=CCC2C(C=CCC3C(C)C(=O)OC23Cc2cc(C)c(O)c(C)c2)CC1O
O=C(NC(Cc1ccccc1)C(=O)O)c1ccc(Cl)cc1
N#Cc1ccc(OCCCCCCCCCN2CCN(c3nsc4ccccc34)CC2)cc1
N=C(NO)c1ccc(Cl)cc1
Cn1cc(C(=O)O)c(=O)c2cc(F)c(N3CCN(c4ncc5c(Cl)c(Cl)c(C(F)(F)F)n5n4)CC3)cc21
CC(C)(C)c1ccc(NC(=O)Nc2ccc(Oc3cncnc3)nc2)cc1
Cc1ccc2c(c1)Cc1c-2[nH]c2cc(O)ccc12
O=C(NCC1CCCO1)C1CCN(CC2CC2)CC1
O=S1(=O)Cc2nnc(C(F)(F)F)n2-c2cccc(F)c21
Cc1ccc(OCCCN2CCC(Cc3ccccc3)CC2)c(-c2ccc(-c3nc4ccccc4[nH]3)cc2)c1
COc1ccc(-n2ccnc2SC(=O)CNCCC2=CCCCC2)cc1
Cc1ccc(OCCNS(=O)(=O)c2ccc(F)c(F)c2)c([N+](=O)[O-])n1
COC(=O)C12CN(C)CC(C(=O)OC)(C1=O)C(c1ccc(Br)cc1)N(C)C2c1ccc(Br)cc1
COc1ccc(-c2cc3cc(Cl)ccc3[nH]2)cc1
CC(C)C(C=NNC(=O)OC1CCCCC1)=Cc1ccc(Cl)c([N+](=O)[O-])c1
NC(=O)c1cnc2[nH]c(-c3cccc(CSc4nc5ccccc5s4)c3)nc2c1
Cn1ccnc1SC(=O)c1ccc(COCc2ccccc2F)o1
NC(=O)c1cc(-c2ccccc2)cc2ccc(Cl)cc12
OC1CC2CCCCC2CC1NC(=S)NN=C1CCCCCCCC1
O=C(CSc1nnnn1-c1ccc2c(c1)OCCO2)c1ccco1
CCCCCCCCCCCCCCCC(=O)OCC(COP(=O)([O-])OCC[N+](C)(C)C)OC
O=C(C1=CC(c2ccc(F)cc2)CC(OCc2ccc(CO)cc2)O1)N1CCN(Cc2ccc3c(c2)OCO3)CC1
CC(C)(CNOc1cccc(C(=O)CC2CCCO2)c1)N1CCOCC1
CC(C(=O)CCC(=O)O)C(O)CC(O)c1ccc(O)c(CC=CC(=O)O)c1
COc1ccc(CN2CCc3nc(N4CCN(c5ccccn5)CC4)ncc3C2)cc1
Cc1cccc(-n2ncc3c2CCCC3NCc2ccc3c(c2)OCO3)c1
CSc1ccccc1NNc1ccc(C(C(=O)SC(C)=O)C(=O)c2cnccc2C(=O)O)cc1
O=C(O)C1OC1Cc1ccc(O)cc1
CNC(C(=O)NC(C(=O)NO)C(CC(C)C)C(=O)SC)C(C)(C)C
CC(C)N(CC(O)COc1ccc(-c2ncc[nH]2)cc1)C(C)C
CC(=NNC(=O)CC(C)C)c1ccc(NC(=O)C(C)C)cc1
NS(=O)(=O)c1ccc(NC(=O)COC(=O)C=Cc2cc([N+](=O)[O-])ccc2O)c(F)c1
CC1CC(O)C23CC24CCC(=O)C(C)(C)C4(CCC3O)C1(C)CNS(=O)(=O)OC(C)(C)C
CCOc1nc(NC(=O)Cc2ccccc2)cc(N)c1C#N
COCCCNC(=O)c1c[nH]c2ccc(S(=O)(=O)Nc3ccc(F)cc3F)cc2c1=O
CC(C)C(C(=O)NC(=O)c1ccco1)N1CCN(c2ccccc2)CC1
Nc1ncnc2c1ccn2C1COC(COP2(=O)OCc3ccccc3O2)O1
Cc1nn(Cc2nnc(N)s2)c(C)c1N=Nc1ccc(O)cc1
O=C(O)c1c(NN=Cc2ccc(-c3ccccc3)cc2)ccc2c(=O)c3cccc(O)c3oc12
CC(NCCCn1cncn1)=C1C(=O)NC(=O)N(CCc2ccccc2)C1=O
Cc1nc(NNC(=O)NS(=O)(=O)c2ccc(Br)cc2)ncc1Cl
O=C1NC(=C2SCC3=NCCN32)SC1Cc1ccc2c(c1)OCO2
Nc1nc(=O)c2c3cccc(CCCO)c3n(CCCO)c2[nH]1
NC(CS)CCCC(F)(F)F
Cc1ccc(-c2ccc3c(c2)C2C(CCN2CO)C(C(=O)Cc2ccc(F)cc2)N3C)cc1
CNOc1ccc(S(=O)(=O)C2CCN(c3ncnc4sc(C(=O)NC)c(C)c34)C2)cc1
CC(=O)N1C(c2ccc(Br)cc2)CC2CNCC21
CCCN(CC=CI)C1CCc2cc(O)ccc2C1C
CC(C)OC(=O)N1CCC(OCc2ccc(F)cc2Cl)CC1
CN(Cc1ccc(C#N)cc1)C(=O)c1cn(CC#CCCCCC(=O)O)nn1
CC=C(C)C(=O)OC1(O)CC2(CC1C)OC13OC4(CC1C2C)C(OC(=O)CC)CC(C)=CC4C3COC
CC1CCN(S(=O)(=O)c2cccc(C(=O)NCc3ccc(F)cc3)c2)CC1
COc1ccc(Cl)cc1NC(=O)C1CCCO1
O=C(c1ccncn1)N1CCN(c2ncccc2[N+](=O)[O-])CC1
O=C1NC2(c3ccccc3)CN(c3ccc(Cl)cc3)C(=O)C2C1c1cn(-c2ccccc2)nc1-c1ccc(Cl)c(Cl)c1
C1CNCCC2(C1)CCN(CC1CC1)CC2
COc1ccc2c(Cc3ccccc3Oc3cccc(OCCN4CCCCCC4)c3)c[nH]c2c1
CCC1CC(C(=O)CN(C)CC(N)=O)C(=O)N2CCc3c([nH]c4cc(-c5ccco5)ccc34)C12C(=O)N1CCN(C(=O)C2CC2)CC1
O=C(CN1CCC(c2ccccc2)CC1)Sc1ccc(Cl)cc1
CNC(=O)c1cc(OCCCN2CCCC2)cc(C(=O)Nc2ccc(O)c(C(C)(C)C)c2)c1
COc1ccc(CCC(=O)Nc2nc3ccccc3s2)c(OC)c1
CCCCCCCCCCCCCCCCN(CCCCCCCCCCCCCCC)CC(O)CO
Cc1ccc(N=c2ccn(CCCOc3ccccc3)c(=O)[nH]2)cc1
Nc1nn(S(=O)(=O)c2ccccc2)c2cc(-c3ccccc3)nn12
CCC1(O)CC(=O)OCc2c1cc1n(c2=O)Cc2cc3cc4cc(F)ccc4cc3nc2-1
COc1ccc(C(Sc2nc3ccccc3[nH]2)C(=O)NC2CCCCCC2)cc1OC
COC(=O)CC1CCC(CN(C)CC(=O)O)CC1
CC(C)C(NCC(C=O)C1CCCCC1)C(=O)NCC(NC(=O)c1cccc(O)c1O)C(O)C(O)C(C(=O)C1CCCCC1)C(C)C
CCc1ccc(Cl)cc1N1C(=O)c2cccnc2C1=O
Cc1cccc(-c2noc(CN3Cc4ccccc4C3)n2)c1C
Brc1cnc(NC2CCC(n3ccnc3)CC2)nc1
CCCC(=O)Nc1ccc2nc3[nH]c(=O)[nH]c3cc2c1
COc1c(O)ccc2c1[nH]c1c(O)c(O)c(-c3nc4cc(Cl)ccc4[nH]3)c(OC)c12
COc1ccc(-n2ncc3c(NCc4cccs4)ncnc32)cc1
O=C(Nc1nc(-c2ccccc2)cc(-c2cccs2)n1)c1cc(-c2ccoc2)nc2ccccc12
COc1cc(OC)c(-c2ccnc3sc(C(=O)N(C)C)cc23)cc1OC
CN(C)C(=O)c1cccc2oc(-c3ccc(OC(F)(F)F)cc3)nc12
CC(=O)Nc1ccc(-c2cnc3c(C#Cc4ccccc4)cccn23)cc1
O=C(NC(=O)C(Cl)(Cl)Cl)NC1CC1(C(=O)N1CCOCC1)c1ccccc1
O=C1Nc2ccccc2C1=NNC(=O)c1ccc(Br)cc1
O=C(CCCCCCn1c(=O)oc2ccccc21)Nc1nc2ccccc2s1
COc1ccc(NC(=O)CCc2cc(-n3ccc4ncnc(Nc5cc(OC)c(OC)c(OC)c5)c43)cs2)cc1OC
NC(=O)Cc1cc2c(c(F)c1Oc1ccc3ccnc(N)c3c1)CCC2
CCOc1ccccc1OCC(=O)OCC(=O)NNC(=O)C1CCCCC1
CC(=O)Nn1c(C)nc(-n2nc(-c3ccccc3)cc2C)c1-c1ccc(Cl)cc1
O=c1[nH]c(=O)n(CC=NCCO)cc1O
Cc1cccc(C2NC(c3ccccc3)C(C)c3[nH][nH]c(=O)c32)c1
COc1ccccc1NC(=O)c1cc2ccc3cccnc3c2[nH]1
CCOC(=O)c1c(-c2cnc3ccccc3c2)[nH]c2cc(OC)ccc2c1=O
CC(CO)Nc1ccc2c(c1)C(=O)N(CN(C)Cc1ccc(C(F)(F)F)cc1)CC(C)C(S(=O)(=O)c1cccs1)OCCCCC(C)O2
CCCc1nc(C#N)c(N=Nc2ccc(CC)c(C)c2)o1
COc1ccc(C(=O)NCC(=O)NN=C(C)c2ccccc2Nc2c(F)cccc2Cl)cc1
COC(=O)NCC(O)COc1ccc(F)cc1F
Cc1cc(-c2nnn(C)n2)cc(C)c1OCC1(C(=O)O)CCCC1
CC(C)CCOC(=O)CCCC=CCC=CCC=CCCCCc1ccccc1
CC1CN(CO)C(=O)Cc2cc(N3CCCC3C(C)CO)ccc2OC1CN(C)C(=O)Cc1ccc(Cl)cc1
O=C(C1CCOCC1)N1CCC2C(CCCN2Cc2ccncc2)C1
c1ccc(-c2nn[nH]n2)c(NCC2=NCCN2)c1
FC(F)(F)c1nnc(N2CC(c3ccccc3)C(c3ccc(Cl)cc3)=N2)s1
CCC(CC)C(=O)OC1C(C)(O)CC2C3CC(F)C4=CC(=O)C=CC4(C)C3(F)C(O)CC21C
NC(CS(=O)(=O)O)C(=O)O
Cn1c(=O)c2cc3ccccc3nc2n(C)c1=O
CC(C)(C#N)Cc1ccc(NC(=O)c2ccncc2Nc2ccc(I)c(C(F)(F)F)c2)cc1
CC(CO)Nc1ccc2c(c1)CC(=O)N(C(=O)C1CC1)CC(C)C(CN(C)Cc1ccc(C(F)(F)F)cc1)O2
O=C(c1ccc2c3c(cccc13)CC2)S(=O)(=O)c1ccc(NNc2ccc([N+](=O)[O-])cn2)cc1
CCNNc1c(C(=O)C(=O)c2ccc3c(ccn3C)c2)noc1-c1cc(C(C)C)c(O)cc1O
N=C1CCCC2C(c3ccc(S(N)(=O)=O)cc3)=NOC12
COOc1ccc(-c2c(C(=O)C(=O)c3ccccc3)n[nH]c2-c2cc(Cl)c(O)cc2O)cc1
CC(COc1ccccc1)C(=O)NCc1ccccc1CN1CCC(Cc2ccc(-c3ccsc3)cc2)CC1
CN(C)CCN1CC2CC1CN2c1ccc2ncc(-c3cc(C#N)c[nH]3)n2n1
Cc1cc(C(c2ccc(N(C)C)cc2)c2cc(C)c3oc(-c4ccc(N)cc4)cc(=O)c3c2O)c(C)c(O)c1C
Cc1[nH]n(-c2ccc(F)cc2)c(=O)c1NC(=O)CCO
CNCC(O)C(c1ccc(-c2ccccc2)cc1)n1ccnc1
Cn1c(=O)oc2cc(S(=O)(=O)NCc3cccs3)ccc21
COc1cc2ncnc(N3CCN(C(=O)Nc4ccc(N5CCCC5)nc4)CC3)c2cc1OC
COc1ccccc1C1CC(=O)c2c(ccc(OC)c2Cl)N1
Nc1nc(-c2ccccc2)cc(-c2ccc(-n3ccnc3)cc2)n1
Cc1nc(CN(C)N2CCCC(Cc3cccn3-c3nccs3)C2)cs1
C=CC(=O)C1CCCN(C(=O)OCCOc2ccc(Cl)cc2Cl)C1
Cc1c(NC(=O)Nc2ccccc2Br)c(=O)n(-c2ccccc2)n1C
NC1CCN(c2nc(Cl)nc3c2ncn3C(C2CCC(Oc3ccc(F)cc3)CC2)C(F)(F)F)C1
CCCCCCN(CCCCCC)CC(O)c1ccc(N=Nc2ccc(F)cc2)cc1
CC1=NN(C)C(C2=C(c3ccccc3)c3cc4c(cc3OC2c2cccc(C)c2)OCO4)C1
COC(=O)C1=C(C)NC(C)=C(C(=O)OC)C1c1cnc(SCC(=O)c2ccccc2)n1Nc1ccccc1
OCC1OC(n2cnc3c(NC4CC5CCC4C5)ncnc32)C(O)C1O
CC(C)(O)CCCCC=CCON=C1CN(c2nc3c(cc2F)c(=O)c(C(=O)O)cn3C2CC2)CC1O
CC1(c2cccc(O)c2)c2ccccc2C2=NCCCN21
COc1cc2[nH]c(=O)c(-c3cnn4cc(-c5ccc(O)cc5)ccc34)cc2cc1N
Fc1ccc(-c2ccccc2-c2ccnc(Nc3ccc4c(c3)OCCO4)n2)cc1
CCCc1c(-c2ccc(C)cc2)ncn1Cc1ccc(-c2ccccc2-c2nn[nH]n2)cc1
CC(C)CC(=O)NC(Cc1ccccc1)CC(O)C(Cc1ccccc1)NC(=O)Oc1cccc2[nH]cc(C(=O)C=Cc3ccc4ccc(Cl)cc4n3)c12
CCNc1nc(NCCN2CCOCC2)nc2nc(-c3ccco3)nn12
CC(=O)N1CCN(C(=S)Nc2ccccc2[N+](=O)[O-])CC1
COc1ccc(C(F)(F)F)cc1CNC(=O)C1CCCN(Cc2ccc(F)cc2F)C1
Cc1cccc(NCC(=O)OCC(=O)NC(=O)c2ccccc2)c1C
O=C(C(Nc1ccccc1)c1ccc(Cl)cc1)N1CCN(S(=O)(=O)c2ccc(Br)s2)CC1
CN1CCN(CC(c2cccnc2)N2CCc3ccccc3C2)CC1
COCCN(Cc1ccc(C)cc1)CC(O)COc1cccc2c1CCCC2
O=C(CNc1ccccc1N1CCOCC1)C1CN(Cn2cccn2)CCO1
Cc1ccc(CCNN2C(=O)c3ccc(C(=O)CCc4ccccn4)cc3C2=O)cc1
CN(C(=O)CCCCC(=O)NO)C1c2ccccc2-c2ccccc21
CN(C(=O)c1ccc(F)cc1)c1ccc(OCC(O)CNC(C)(C)Cc2cccc(C(F)(F)F)c2)cc1
Cc1ccc(CNC(=O)CSc2cc(=O)n(C)c3ccccc23)cc1
O=P(O)(O)C(C=NO)Cc1ccccc1
O=C(NCCCN1CCCCC1)c1cc(=O)c2cc(Cl)cc(Cl)c2o1
CC1CCCN(S(=O)(=O)c2cccc(C(c3nc4ccccc4[nH]3)C3CC3)c2)CC1
CNC(=O)C(c1ccc(Cl)cc1)N1C(=O)c2ccc([N+](=O)[O-])cc2C1=O
CC(C)OCCCN1CCN(C(=O)CS(=O)(=O)c2ccc3cc(Cl)ccc3c2)CC1
Cc1c[nH]c2ncnc(N3CCC(N)(CNC(=O)c4cnn5cccnc45)C3)c12
N#Cc1cc2c(ON3CCC(Cc4c(F)cccc4C(F)(F)F)CC3)cccc2cn1
Cc1ccc(Cl)cc1-c1csc(N(C)C(=O)CCc2ccccc2)n1
COc1ccc(-c2cc3c(OC)c(O)c(OS(=O)(=O)c4ccc(OC)cc4)c(OC)c3o2)cc1
CS(=O)(=O)CCc1ccc(NNCC(O)COc2cccc3[nH]c(=O)[nH]c23)c(F)c1
CC1Cc2c(-c3ccccc3)cc(-c3cc(F)ccc3F)nc2N1
COc1ccc(C(=O)N2COC3CNCC32)cc1
Nc1nc(N)c2cn[nH]c(=O)c2n1
COc1cc(NC(=O)C2CCCN2S(=O)(=O)c2ccccc2F)ccc1-c1cnco1
CN(C)c1nnc(Cc2ccc(-c3nn(C(C)(C)C)c4cc5ccccc5nc34)cc2)s1
O=C(Nc1cccc(Cl)c1)N1CCC(S(=O)(=O)c2ccc3[nH]c4c(c3c2)CCCCC4)CC1
COc1cccc(-c2c(C)n(Cc3c(F)cccc3F)c(=O)n(C(C)CNCC3CC3)c2=O)c1F
COc1ccc(Cl)cc1N=C1NCC(C)N1
CC(C)CC(NC(=O)c1ccco1)C(=O)NC(=O)C(CC(C)C)Nc1ccccc1
CC1(C)C2CCC1(C)C(C(=O)c1ccc(ONc3ccc(CC(=O)O)cc3)cc1)C2
O=C(NCCN1CCCC1)c1ccc(-c2ccccn2)s1
COOc1cc(C(=O)CC(C)(O)CCCC(C)(C)C)nc(C(=O)OC)c1
O=c1c2ccccc2nc(-c2ccccc2O)n1-c1ccc(F)cc1
CCOC(=O)c1cc(-c2cccs2)nc2ccccc12
CN(C)C1CCC(Oc2ccc(C(=O)N3CC=CC3)cc2F)CC1
Cc1cccc(Oc2ncccc2C(=O)NCCc2ccccc2)c1C
CCC1CCN(CN(C)C(=O)c2sc(NC)nc2N)C1
Oc1ccc2c(c1)C13CCCCC1C(C2)N(CC1CC1)CC3
CSc1nnc(-c2sc(-c3nnn[nH]3)nc2C)o1
COc1ccc(CN2CCN(Cc3cc(C)ccc3C)CC2)cc1
c1cncc(CN2Cc3n[nH]c(CC4CC4)c3C2)c1
CC1=C(C)C(C)C(C(C)O)CC1=O
CC1CCCCOC(COC(=O)Cc2ccccc2)C(C)CN(C(C)CO)C(=O)c2cc(NC(=O)Nc3ccc(Cl)cc3)ccc2O1
COC(=O)Cc1ccccc1OCC(O)CN1CCN(Cc2ccccc2)CC1
CC(=O)NC(=Cc1ccc(Cl)cc1)C(=O)O
CC1(C)CCCC2(C)C1CC(=O)C=CC2(C)O
Nc1nnc(SCCSc2nc3ccccc3s2)s1
CCC(C)OC1C(C)OC(OC)CC1OC1OC2(C=CC1C)CC1CC(CC=C(C)CC(C)C=CC=C3COC4C(O)C(C)=CC(C(=O)O1)C34O)O2
N#Cc1cccc(NC(=O)N(Cc2ccccc2)c2ccnc3cc(Cl)ccc23)c1
CC(C)C(=O)Nc1ccc(C(=O)Nc2cc(-c3ccc(C(F)(F)F)cc3)ccc2N)cc1
CCOC(=O)C1=CN(c2ccc3c(c2)CCCCC3)C=C(C(=O)OCC)C1c1ccc(C(F)(F)F)cc1
COc1cccc(CNc2ccc(N3CCN(C)CC3)cc2)c1
Fc1ccc(Cn2ccc3c(ON4CCC(Cc5cscn5)CC4)ncnc32)cc1
N=C(N)c1cccc(C(=O)Nc2ccc(CC(=O)C(=O)c3ccc(NNC(CC(=O)O)c4ccccc4)cc3)cc2)c1
CCN(CCC#N)C(=O)C1CCC(=O)N(Cc2ccccc2C)C1
CC(NC(=O)NCc1cc(F)ccc1F)c1ccccc1
Cn1c(=O)[nH]c2cc(-n3ccnc3C#N)ccc21
CCCCCC1C(=O)OC2OC3(C)CCC4C(C)CCC1C24OO3
Cc1nn(-c2ccccc2)c(-c2ccc(Cl)cc2)c1CC(=O)O
CC(CC(=O)Nc1ccc2c(c1)OCO2)=NNC(=O)c1cccs1
Nc1cc2c(cc1-n1sc3ccccc3c1=O)OS(=O)(=O)N2C1CC1
COc1ccc(-c2nc3cc(Cl)c(C)cc3o2)c(OC)c1
Cc1ccc(C(=O)Nc2nnc(C(C)(C)C)s2)c2ncccc12
COc1ccc(C=CC(=O)O)cc1S(=O)(=O)NCc1ccc(F)cc1
O=C1C=C(c2ccsc2)C(=O)N1c1ccccc1
COc1ccc(C(=O)C2CCN(N3CCC(C(=O)CC4CCc5ccccc54)CC3)CC2)cc1
COc1ccc(C(NCC(=O)N(C)CC(=O)Nc2cc(F)ccc2F)C(C)C)cc1F
O=C(O)CCOc1ccc(OC2OC(CO)C(CO)C(O)C2O)cc1
CN(Cc1ccccn1)C(=O)Cc1ccccn1
COc1ccc(C(O)=C(I)Nc2ccccc2)cc1
COc1cccc(OCC(O)CNC2CC2c2ccccc2)c1
C=C1C(=O)OC2CC(CO)=CC3OC3(O)C(COC(C)=O)=CCC12
Cc1ccc2c(c1)C(=CNc1nn[nH]n1)C(=O)N2
O=S(=O)(Nc1ccccc1)c1ccc(-c2nc(-c3cccc(Br)c3)cs2)cc1
COc1cc(-c2cc3cc([N+](=O)[O-])ccc3[nH]2)cc(OC)c1OC
Cc1nonc1OCC(O)CN1CCN(S(C)(=O)=O)CC1
CC1(CCCCCCCCCCCCCCCCCCCCCCCCCCCCCNNCCCCCNNN)c2ccccc2-c2nc3ccccc3n21
COc1ncc(N2CCc3ncnc(ON4CCC(C(=O)C5CCOCC5)C4)c3C2)cc1C
CCOP(=O)(OCC)c1nnc(-c2ccc(Cl)cc2Cl)o1
Cc1cc(Cl)ccc1-c1csc(NC(=O)C=CC(=O)O)n1
CC(=O)OCC1C(OC(C)=O)OC(NC(=S)NCC2OC(OC(C)=O)C(O)C(O)C2O)C(OC(C)=O)C1OC(C)=O
NC(=O)COc1cccc(C(=O)Nc2ccccc2C(F)(F)F)c1
Cc1nn(C)c(C)c1NS(=O)(=O)c1cccc2cccnc12
CC(C)=CC(N)c1c(-c2ccc(F)cc2)sc2c1C(=O)NC(CO)C2
COC1=Cc2cc3c(c(OCCOC(C)=O)c2CC1)C(=O)c1c(OC)cccc1C3=O
NS(=O)(=O)c1ccc(CCNC(=O)c2c(F)cccc2Cl)cc1
CC(C)OC(C)CCc1cccc(-c2cc(NC(=O)C3CNC(=O)C3)nn2-c2cc(F)cc(OOc3c(F)ccc(F)c3F)c2)c1
CCC(CC)c1ccc(Oc2ccc3ccccc3c2)c(OP(=O)(O)C(O)CC)c1
Cc1nc(-c2ccc(F)cc2)sc1CNc1ccc(C(=O)NCCC(=O)O)cn1
COc1ccccc1N(C)S(=O)(=O)c1cccc(C(=O)NCCCc2ccccc2)c1
O=C(COc1ccc([N+](=O)[O-])cc1)Nc1ccc2[nH]c(=O)[nH]c2c1
O=C(NC1OC(CO)C(O)C(O)C1O)c1cccc(-c2ccccc2)c1
CCOC(=O)c1cc(C(C)C)nc2sc3c(c12)CCNC3
Cc1cc(C)c(CN2CC(C)C(C(=O)O)C2)c(=O)[nH]1
Nc1ccc(CCc2ccccc2)cc1
Nc1scc(-c2cc(Cl)c(Cl)cc2Cl)c1C(=O)c1ccccc1
CC(C)(C)NC(=O)c1noc(-c2cc(Br)c(O)cc2O)c1NC(=O)N1CCC(CCO)CC1
CN1CCN(CCCN(Cc2ccc([N+](=O)[O-])cc2)C(=O)Nc2ccc(F)c(Cl)c2)CC1
COc1ccc(CNC(=O)c2nn(C)c3c2CS(=O)(=O)CC3)cc1OC
CCC(=O)C1CN(c2ccc(N3CCN(Cn4ccnn4)CC3)c(F)c2)C(=O)O1
COc1ccccc1CNC(=O)c1sc(-c2ccccc2)nc1C
Cc1cc(N)c(C)c(C)c1OC(=O)CNC(=O)C(Cc1ccccc1)CC(O)C(Cc1ccccc1)C(=O)C(C)(C)NN
Cc1c(Oc2cccc(C(C)(C)C)c2)nn(-c2ccc(C(N)=O)cc2)c(=O)c1Cl
O=c1oc2ccccc2cc1C1=NN(c2ccccc2)C(c2ccc(N3CCOCC3)cc2)C1
CC(C)CC(=O)C(=O)N1CCCC1C(=O)NC(Cc1ccc(OP(=O)(O)O)cc1)C(N)=O
O=C(c1cccs1)c1cc2c(cc1NS(=O)(=O)c1ccc(F)cc1)OCCO2
Cc1cc(C(=O)Cn2c3c(c4c2-c2ccccc2C4=O)CCCC3)c(C)n1C
NC(=O)n1ncc2ccccc21
CCC1NC(=O)N(c2ccc(OSC)cc2)C1=O
O=C(O)C(Cc1ccccc1)Oc1ccc(-c2ccccc2)cc1
CC1CCC(=NNc2cccnc2)c2ncc(C(=O)O)c(=O)n21
O=C(O)C1=CC(=O)c2c(cc3c(c2O)-c2ccccc2CO3)C1=O
N=C(N)c1ccc(-c2cnc3ccc4ccc(-c5nc6ccc(C(=N)N)cc6[nH]5)cc4c(=O)c3c2)cc1
Cc1ccc(C=Nn2c(-c3ccccc3)n[nH]c2=S)s1
CCCN(CCCCCC1CCc2cc(OC)c(OC)cc2C1)C1COc2ccc3c(c2C1)CC(O)C(C)(C)O3
CCNc1ccc(N(CC)C(=O)c2cc(-c3ccco3)nc3ccccc23)cc1C
C=S(=O)(CC(=O)Nc1ccc(Cl)cc1)c1ccccc1
COC(=O)C(C)=C1CC2C3OC3C=C3CCC(=O)C32CC1O
C=CC(=O)Cc1cccc(NN2CCSCC2)c1
COc1ccc2ccc3ccc4ccc(OCCCCNc5ccc6ccc(=O)oc6c5)cc4c3c2n1
COc1cccc(C(=O)c2ccoc2)c1
CCCCCNC(=O)Nc1ccc2ncc(-c3ccc(F)cc3)nc2n1
Cc1cn(-c2ccc(NCc3ccccc3)cc2)c2nc(Nc3ccc(OS(C)(=O)=O)c(Cl)c3)ncc12
Cc1cccc(-c2n[nH]c3c2C2(CCN(C4CCOc5ccccc54)CC2)N(Cc2ccccc2)C3=O)c1
CCNc1ccc(N(Cc2ccc3c(c2)OCO3)C(=O)CCC(=O)O)cc1
O=C1c2ccccc2C(=O)c2c1ccc1c(=O)c3ccc(Cl)cc3n(-c3ccccc3F)c21
CC1OC(CO)Nc2ccc(N)cc21
O=C(NCCc1ccccc1)C(=O)c1c[nH]c2ccc(F)cc12
COc1cccc(CNC(=O)CC23c4[nH]c5cc(C)ccc5c4CCN2C(=O)C(CCC2CCNCC2)CC3C(=O)N2CCOCC2)c1
Cc1ccc(Cl)c(Nc2cc(N)c3cc(C)n(-c4ccncc4)c3n2)c1
O=[N+]([O-])CCSCc1ccc(Cl)cc1
NC1CCC(Nc2ccc3ccccc3n2)CC1c1ccccc1
CCOc1ccccc1C(=O)NN=C1CC(c2cccs2)CC(c2cccs2)C1
CCCS(=O)(=O)NCCCN(Cc1ccc(C)cc1)Cc1ccc(Br)cc1
COc1ccc(-c2ccc3c(c2)c(C2CCN(CCN4CCNC4=O)CC2)cn3-c2ccc(F)cc2)cc1
CC(CNCC(O)c1cccc(Cl)c1)NC(=O)c1ccc(OC(F)F)cc1
CC(C)C1(O)C2(C(=O)CO)OC2C2OC23C2(C)CCC4=C(COC4=O)C2CC2OC213
O=C(O)C(=Cc1cccc(-c2ccc(O)c(C(=O)O)c2)c1)c1ccccn1
Cc1[nH]c(SC(=O)CNc2ccccn2)nc(=O)c1C
O=C(NCCCCc1ccccc1)c1nc(-c2ccc(Cl)cc2)c2ccccc2n1
COc1ccc(-c2csc(NC(=O)CC(S)CS)n2)cc1
CC(=O)c1ccc(COC(=O)c2ncc3c(cc(-c4ccccc4)c(=O)n3Cc3ccccc3)c2O)cc1
c1cc(Cc2cccnc2OCc2ccc3ccccc3n2)cc(OCc2ccc3ccccc3n2)c1
O=C(O)c1ccccc1SSc1ccccc1C(=O)OCCO
O=c1ccoc2cc(OCCCCCN3CCN(c4ccccc4)CC3)ccc12
CC=CCC=CCC=CCC=CCC=CCCCC(C)C(=O)N1C(C)CCCC1C
CCc1ccc2c(c1)CC(CNc1cc[nH]c(=O)c1)CO2
CCNc1ccc(C=CC(=O)O)c(OC(=O)C2(NC(C(=O)NC(=O)c3ccc4c(C5CCCC5)c(-c5ccccn5)n(C)c4c3)C(C)C)CCC2)c1
CC1=C(C=Cc2ccc3c(c2)OCO3)C(C)(C)CCC1
CC=C(C)C=CC(C)C(O)C(C)C1=C(C)C2(C)C=CC1(C)O2
COc1ccc(Nc2ncc(-c3ccccc3)o2)cc1OC
CCOC(=O)c1c(NC=CC(=O)C(C#N)C(=O)OCC)sc2c1CCCC2
O=C(O)C1=CC(c2ccc(O)cc2)NC(=O)C1C(=O)O
O=C1c2ccc([N+](=O)[O-])cc2NC(c2ccc([N+](=O)[O-])o2)N1O
NC(=O)C1CCN(c2nccc3c2[nH]c2ccccc23)CC1
COC(=O)CC1=Cc2cc(O)c3cc2C(=O)OC(C2CC2)CC(CC=CCC1)O3
Cc1ccc(NC(=S)N2CCN(c3onc4cc(C)sc34)CC2)cc1
CN(C(=O)C1CCCN(Cc2ccoc2)C1)c1ccncc1
COc1cc(C2c3cc4c(cc3N=C3COC(=O)C32)OCO4)cc([N+](=O)[O-])c1O
COc1cc(Br)c(-c2c(-c3ccc(Cl)cc3)nc(O)[nH]c2=O)cc1F
O=C(C(=O)c1c(NN2CCC(F)(F)CC2)sc2c1CCC2)c1cccnc1
C=C1C(=O)OC2C1CCC(C)C1(O)C(O)C=C(C=O)C(C)C21
O=C1C(=CN2CCN(CC(c3ccccc3)c3ccccc3)CC2)c2ccccc2N1c1cccc(F)c1
CC(C)CC(O)C(O)C(CSc1cccnc1)N1CCC(OCC(O)(Cn2cncn2)c2ccc(F)cc2F)CC1
C=Cc1cc(-c2cn(C3CC(O)C(CO)O3)c(=O)[nH]c2=O)on1
CC(=O)C(=O)c1cccc(N(Nc2ccc(C(=O)N3CCC(C)CC3)cc2)c2ccccn2)c1
O=S(=O)(CCCN1CCC(Cc2ccccc2)CC1)CN1c2cccc3cccc(c23)S1(=O)=O
CC(NS(=O)(=O)c1ccc(Cl)cc1)C(Cc1ccc(Cl)cc1)c1cccc(C#N)c1
CCc1cc(CCCOc2c(C)cc(-c3nn[nH]n3)cc2C)on1
CC(C(=O)Sc1nnc(-c2csc(Nc3ccccn3)n2)o1)N(C)C
Fc1cc2c(cc1F)C(Cc1ccccc1)=CC2=CCN1CCCNCC1
CCSc1ccccc1C=C1SC(=S)N(CCC(=O)O)C1=O
Cc1cccnc1NC(=O)c1cc2ccccc2n1CCc1nc(-c2ccccc2)oc1C
CC1(c2ccccc2)C(=O)N(c2ccccc2)c2cc(-c3ccc(Cl)cc3)nn21
COC(=O)C1CN(c2ccc(OC)cc2)C(=O)O1
COc1ccc(C(=O)NCCCc2ccccc2)cc1I
CCCC1NC(=O)C(CC(C)C)NC(=O)CNC(=O)C(C(C)O)NC(=O)C(NC(=O)C(N)Cc2ccc(O)cc2)CSSCC(Cc2ccccc2)NC1=O
CC1CN(C(C)CO)S(=O)(=O)c2ccc(Br)cc2OC1CN(C)Nc1ccccc1CC(=O)S(C)(=O)=O
COc1ccccc1CNC(=S)NCc1ccc(N(C)C)cc1
CC(CN1CCN(c2cnn(CCC#N)n2)CC1)c1ccccn1
N#Cc1ccc(C(c2c[nH]c3ccc(F)cc23)c2c[nH]c3ccc(Br)cc23)cc1
CCOc1ccc(-c2nc(-c3cccc(OC)c3)no2)cc1OCC
CC(C)(C)OC(=O)NC(=O)C(CNC1c2ccccc2CC1O)CC(O)C(Cc1ccccc1)NC(=O)C1CC(C(N)=O)CN1
O=C(Nc1ncc2c(n1)CC(c1cccs1)CC2=O)c1ccccc1Cl
Cc1cccc(CCNC(=O)c2cc(S(=O)(=O)N(C)C)ccc2Cl)c1
CCCCCCCCCCCC(=O)C1OC(n2ccc(NCC(=O)C(C)NP(=O)(OOCC)Oc3ccccc3)nc2=O)CC1O
N#Cc1ccc(NC(=O)C2C3C4C=CC(C4)C3CN2C(=O)C(CNC(=O)c2ccco2)Sc2ccccc2)cc1
CC1CCc2c(sc(NC(=O)c3ccncc3)c2C(N)=O)C1
CC(C)(C)OC(=O)N1CCC=C(c2ccc(NC(=O)C3CC3)c([N+](=O)[O-])c2)C1
O=C1NC(c2ccccc2)C(=O)NC1Cc1nc2cc(-c3ccccc3)ccc2[nH]1
CN(Cc1cc2ccccc2[nH]1)C(=O)Nc1ccccc1F
CC12CCC3C(C1=CCC2c1ccoc1)C(CCCCCC(=O)NC1CCc2ccccc21)CC1OC(=O)C=CC13C
CC[N+](CC)(Cc1ccccc1Cl)Cc1cn(Cc2ccccc2Cl)c2ccccc12
CC1Cc2[nH]c(=O)c3c(ncn4c5ccccc5nc34)c2C1
Cc1ccccc1NS(=O)(=O)c1ccc(C(=O)NCCCn2ccnc2)cc1
COc1ccc2nc(NC(=O)N3CC4(C)CC3CC(C)(C)C4)sc2c1
Brc1cn2nncc2c2ncn(C3CC3)c12
CC(=O)OCC1OC(OC(C)=O)C(Oc2ccccc2)C(OC(C)=O)C1OC(C)=O
O=C(COC(=O)c1cccnc1O)Nc1ccc2c(c1)OCCO2
CCOC(=O)c1ccc2nc(-c3c(C)[nH]c4ccccc34)c(Cc3ccccc3)n2c1
O=C1C(=Cc2cc(O)c(O)c3c2CCCC3)Oc2c(O)cc(O)cc21
CCCN1C(=O)C(C2C(C)C2(C)C)C(=O)N(c2ccccc2)c2cc(Cl)ccc21
O=C(O)C1CC1c1cn(CC(O)COc2ccc3ccccc3c2)nn1
COc1cc(OC)cc(C(=O)NS(=O)(=O)c2cc(CNCCc3ccccc3)ccc2OC)c1
Nc1c2c(nc3ccccc13)-c1ccccc1C2O
O=C(OC1CC2C3CCC(C3)C2C1)c1ccc(O)cc1O
CC1CCC(=NNc2cc(Cl)ccc2Cl)c2nc3ccccc3nc21
COc1ccc2c(c1)CCc1c(C(=O)Nc3cc(C)ccc3Cl)noc1-2
O=C1NC(=O)C(=Cc2cn(Cc3ccccc3)c3ccccc23)C(=O)N1
NS(=O)(=O)c1ccc(C(=O)NCCC2(C(=O)Nc3ccc(Cl)c(Cl)c3)CCOCC2)cc1
O=C(NC1CC1)N1c2ccccc2C=Cc2ccccc21
CC1CCCN1N1CCc2cc(-c3ccc(CCC4CCCC4)c(O)c3)ccc2C1=O
Cc1csc(CN(CN2CCCC(Cc3ccccc3)C2)C2CC2)c1
CC1OC(n2cc(-c3ccc4cn[nH]c4c3)nn2)C(O)C1O
CCN(CC)c1ccc(C=C2Oc3cc(O)ccc3C2=O)cc1
C=CCc1cc(OCc2ccccc2)ccc1OCCCOCc1ccccn1
O=C1CC(c2c[nH]c3ccccc23)c2c(-c3ccccc3)n[nH]c2N1
O=C(Cc1ccncc1)c1ccnnc1NNc1cccc(F)c1
C=C1C(=CC=C2CCCC3(C)C2CCC3C(C)COc2cccc(F)c2)CC(O)CC1O
Cc1ccc(-c2n[nH]c(=S)n2N)cc1
CN1C(=O)C(NC(=O)Nc2cccc(Cl)c2)N=C(c2ccccc2)c2ccccc21
CC1CN(C(=O)C2CC=CC3CCCCC32)C(C)CN1C(=O)c1cccc(Cl)c1
CNOc1ccc(Nc2ncnc3sc(-c4ccc(CCc5cccc(F)c5)cc4)cc23)cc1Cl
CCCCCCCCCCCCCCCCCCCOC(=O)C1(NCCC(O)c2ccc(O)c3[nH]c(=O)ccc23)Oc2ccc(CC(C)C(=O)OCCc3ccccc3)cc2O1
COc1cc(C(=O)NCC(CSC2CCCCC2)C(SCc2ccccc2)C(=O)NO)cc(OC)c1OC
CCCCNC(=O)C1CCCN1C(=O)CSC
Cc1ccc(S(=O)(=O)Nc2ccc3c(c2)c(=O)n(C)n3C)cc1
O=C(CCc1cc(-c2ccccc2)n[nH]1)NCc1ccncc1
CCOC(=O)C(O)=CC(=O)c1cn(Cc2ccc(F)cc2F)c2ccccc2c1=O
COc1cccc(C(=O)Nc2ccc3cn[nH]c3c2)c1OC
CC(C)Nc1nccc(-c2cc(F)ccc2-c2cnc(NC(C)c3ccccc3)nc2)n1
CCN=C(Cc1ccc(C(=O)NC(C(N)=O)C(C)C)s1)C(=O)NC(Cc1ccccc1)C(=O)OCc1ccccc1
Nc1nccn2c(C3CCCNC3)cc(-c3ccc(Oc4ccccc4)cc3)c12
O=C(COCc1cc(=O)n2nc(-c3ccccc3)sc2n1)Oc1ccccc1Cl
O=C(NCCc1ccncc1)C(O)(c1ccccc1)c1ccc(-n2cnnn2)cc1
CCCNS(=O)(=O)c1cccc(-c2ccc(Cl)c(Cl)c2)c1OC
CN(C)C(=O)Nc1ccc(-c2nc(N3CC4CCC(C3)O4)c3cnn(C4CCCCC4)c3n2)cc1
Oc1ccccc1NCc1cn2cc(Cl)ccc2n1
COc1c(O)c(C2CSC3=C2C(=O)c2ccccc2C3=O)cc2c(=O)cc(C(=O)O)oc12
N=C1SC(=Cc2cc3ccccc3nc2Cl)C(=O)N1c1cccc(C(F)(F)F)c1
COC1(C)CC(C#N)C(C#N)C(n2cc(C(N)=O)c(Nc3ccc(F)c(Cl)c3)n2)C1
NC(=O)N1CCCC1C(=O)c1ccc(-c2ccc(C(=O)NCc3cccc(Cl)c3)nc2)cc1
CC1CCCCOC(C(C)CO)C(C)CN(S(=O)(=O)c2ccc(Cl)cc2)C(=O)c2cc(NCN(C)S(=O)(=O)c3ccc(Cl)cc3)ccc2O1
COc1cc(C=Cc2cc(OC)c3c(c2)OCO3)cc(OC)c1OC
Cc1cnccc1-c1nnc2sc(-c3ccco3)nn12
Cc1cn(-c2cc(NC(=O)c3ccc(C)c(Nc4nc(-c5cnc6ccccc6c5)cc5ncnn45)c3)cc(C(F)(F)F)c2)cn1
Cc1ccc(C(=O)NN=CCc2cc(Cl)cc(Cl)c2O)cc1
CC1CN(c2nc3ccccc3n2C)CCN1C(=O)c1ccccc1
COc1ccc(-c2ccc(CN(C)C)cc2)cc1
CCCn1c(SCC(=O)Nc2c(C)n(C)n(-c3ccccc3)c2=O)nc2c(Cl)cccc21
N#Cc1cccc(CN(C(=O)c2nnc3ccc(-c4ccc(F)cc4)cn23)C2CC2)c1
Oc1ccc2c(c1)C13CCN(CC4CC4)C(C2)C1(O)Cc1c([nH]c2ccccc12)C3
O=c1ccc(C=NC23CC4CC(CC(C4)C2)C3)n[nH]1
COC(=O)COc1cc2c3c(c1OC)-c1c(cc(OC4OC(OC)C(OC5OC(CO)C(O)C(O)C5O)C(O)C4OC)c(OC)c1OC)CC3N(C)CC2
c1ccc(Sc2nc3c4n(nc3c3ccccc23)CCC4)cc1
CC(NC(=O)C(=O)NCC(c1ccco1)S(=O)(=O)C1CCCC1)c1ccccc1
Cc1cc2c3c(c1)C(c1ccccc1)=NC(NCc1ccc(F)cc1Cl)C(=O)N3CC2
COOP(=O)(NC(C)C(=O)CC1OC(n2cnc3c(=O)nc(N)[nH]c32)C(C)(F)C1O)Oc1ccc(Cl)c(Cl)c1
CCOC(=O)C1=C(C)NC2=C(C(=O)CC(c3ccc(OC)cc3)C2)C1c1ccc(OC)cc1
O=C1CCCN1CCC1C2CC2CN1C(=O)c1ccc2nc[nH]c2c1
COc1ccc(Cl)cc1NC(=O)COC(=O)COc1cc(C)ccc1C
Nc1cnn(CN2CCOC3(CCN(Cc4ccc(Cl)o4)CC3)C2)c(=O)n1
CCOC(=O)c1sc2nc(-c3ccccc3)cc(C(F)(F)F)c2c1NNc1c(C)cccc1Cl
Fc1c(F)c(F)c(Cc2c[nH]c3cc(Br)ccc23)c(F)c1F
CCN(CC)Nc1sc(C(=O)C(=O)CCc2ccccc2)c(C)c1C(=O)OCc1cc(=O)n2cc(C)sc2n1
Cc1ccc(C(=O)Cc2nc3ccccc3nc2C(=O)O)cc1
COc1ccc(CCN2Cc3cc(O)c(O)cc3C23CCN(CCc2ccc(O)c(OC)c2)CC3)cc1O
COc1cccc(-c2c(OC)ccc3c2N2CCc4cc(OC)c(OC)cc4C2CC3)c1
Cc1ccc(NCC(=O)C2NC(O)C3CC=CCC3NC2=O)cc1
COc1cccc2c1c(C=NNC(=O)CNC(=O)c1ccco1)cn2Cc1ccc(Cl)cc1
CCON=Cc1ccc(NC(=O)N2CCc3c(sc4c3CCCC4)C2c2ccc(OC)cc2)cc1
CC(C)(C)c1cc(NC(=O)C2CC(c3cccc(F)c3)=NO2)no1
O=C(c1ccccc1)c1sc2[nH]cnc(=O)c2c1-c1ccc2ccccc2c1
CCCC=CCCCOC1OC(CO)C(Br)C(O)C1O
COc1ccc(C=C2SC(c3ccc(C(F)(F)F)cc3)=NC2=O)cc1
CC(C)N(Cc1cccc(C#N)c1)c1ccc2c(c1)[nH]c(=O)n2C
O=C(c1ccccc1)C1CCN(C2CCc3ccccc3C2)CC1
CCN(CCc1ccccc1)S(=O)(=O)c1ccc(S(N)(=O)=O)cc1
N#Cc1ccc(ON2CCC(CC(O)CNC(=O)c3cnn[nH]3)CC2)cc1
Nc1ncnc2c1ncn2C1OC(CO)C(O)C1O
COc1ccc2[nH]c3c(C)c4ccnc(NCCCNC(=O)c5ccc(N)cc5)c4c(C)c3c2c1
COc1ccc(C=CC(=O)NC2CC3CCC(C2)N3C)cc1OC
Cc1cc(NN=C2CCCCC2)oc(=O)c1
O=C(c1cccc(-c2ccc(-c3nc4cc(C(F)(F)F)ccc4[nH]3)cc2)c1)N1CCOC(c2ccc(C(F)(F)F)cc2)C1
CC(C)NCC(O)COc1ccc(CCC(=O)C(=O)c2ccccc2NNCc2ccccc2)cc1
Cc1ccc(-c2nn(-c3ccccc3)cc2C(=O)OC(=O)CN2CCCCC2)o1
CC(C)(C)CCC1CCC(CNCCCCNCCCCNC(=O)N2CC(=Cc3ccccc3)C(=O)C(=Cc3ccccc3)C2)CC1
Oc1cncc(O)c1-c1nc2cccc(-c3nc4ccccc4s3)c2s1
O=C1NCN(c2cc(Cl)ccc2Oc2ccc(Cl)cc2)C1(Cc1cc2ccccc2[nH]1)Cc1ccco1
CC(=O)Nc1ccc(C(=O)NNC(=O)c2cc(-c3cccs3)nc3ccccc23)cc1
COc1ccc2c(OC3CCCCCC=CC4CC4(C(=O)N4CCC(O)C4)NC(=O)C4CCCN4C3=O)cc(-c3nc(C(C)C)cs3)nc2c1C
CCn1cc(C(=O)O)c(=O)c2cnc(N3CCN(C(=S)Nc4ccccc4Cl)CC3)nc21
CCCc1nnc(NC(=O)c2cccc(S(=O)(=O)N3CCc4ccccc4C3)c2)s1
CCC(=O)Oc1cccc2c1C(=O)C=C(OC)C2=O
CSC(CCNC(=O)c1ccccc1C(=O)c1ccccc1C)C(=O)O
O=C(CN1C(=O)CSc2ccc(F)cc21)Nc1ccc2c(c1)OCO2
N#CC1C(=N)OC2=C(C(=O)CCC2)C12C(=O)N(CCc1ccccc1)c1ccccc12
CC(C)(CNCC(=O)N1CCCCC1)n1cc(Cl)nc(Nc2cc(C(=N)N)ccc2F)c1=O
Cc1cc(C)cc(-c2[nH]c3c(Cl)cccc3c2CCNC(=O)C(C)(C)C)c1
CC(Oc1cc(N2CCC(C(C)C)C2)ccn1)c1ccc(ONC(=O)C2(F)CC2)cc1
Clc1ccc(-c2nccn2-c2cccc(OCc3ccc4ccccc4n3)c2)cc1
COc1ccc(-c2nc(N(C)C)c3ncn(Cc4ccc5ncccc5c4)c3n2)cc1OC
Cc1nc(C)c(C(=O)Nc2ccc(Br)cc2)o1
COc1cc2c(cc1OC)C(c1ccccc1)N(CCCCN(C)CCCCCNc1cc(-c3ccc(Cl)cc3)c3cc(OC)c(OC)cc3n1)CC2
Cn1c(SCCNS(C)(=O)=O)nnc1C1CCN(C(=O)c2ccccc2)CC1
CCn1cc(C(=O)O)c(=O)c2cc(F)c(N3CC[N+](C)(C(=O)c4ccco4)CC3)cc21
COc1cc(C2c3cc(O)c(OC)cc3CCN2C)ccc1O
CCCc1ccc(I)cc1
COc1ccc2[nH]c(C(=O)c3cc4ccccc4[nH]3)c(-c3ccc4c(c3)OCO4)c2c1
Nc1nc(=S)[nH]c2[nH]cnc(=S)c12
CN(C)C(=O)c1ccccc1NC(=O)c1ccc([N+](=O)[O-])cc1
Cc1cc(C)cc(-c2[nH]c3ccc(C(C)(C)C(=O)N4C5CCC4CC5)cc3c2C(C)CNCCCc2cnc3ccccc3c2)c1
O=C(c1ccco1)N1CCN(c2nc3ccccc3s2)CC1
CCC(O)(CC)N1CC(CC2CC2C(=O)CN(C)C)C=C2c3cccc4c3c(cn4C)CC21
CC(N)C(=O)SC1CC(=O)N(c2ccc(F)c(F)c2)C1=O
COc1nc(N)c2nc(Sc3cc4c(cc3Br)OCO4)n(CCCOCCOCP(=O)(O)O)c2n1
CC(=O)NC(=O)C(Cc1ccc(O)cc1)NC(=O)C(CCC(=O)O)NC(=O)C(CC(C)C)NC(C)C(N)=O
Oc1ccccc1CNc1cccc(-c2nc3ccccc3[nH]2)c1
CCOC(=O)C(NC(=O)c1ccco1)(Nc1ccc(OC)cc1)C(F)(F)F
N#Cc1ccccc1N1CCN(Cc2c[nH]nc2-c2ccc(F)cc2F)CC1
CC1CC(O)CC2CCC34C(=O)OC(N5CCN(C)CC5)C3C4C12
NC(=S)N1N=C(c2cccc(NS(=O)(=O)c3ccc(Cl)cc3)c2)CC1c1ccc(Cl)cc1
COC(=O)c1ccc(N=Cc2c(C)[nH][nH]c2=O)cc1
CN1CCCC1COc1ccc(C=Cc2ccncc2)cc1
COC(=O)c1cccc(OC)c1S(=O)(=O)NC(C)c1ccccc1
CCOC(=O)C1(Cc2ccccc2)CCOC1=O
CCC(=O)Nc1c2c(nn1-c1ccccc1C)CS(=O)(=O)C2
CN1C2Cc3ccccc3CC1(C)c1ccccc12
Cc1cc(O)cc(C)c1CC(N)C(=O)N1Cc2ccccc2CC1C(=O)NCc1cccc2ccccc12
C=CCNc1nc(NCC=C)nc(N2CCNCC2)n1
COc1ccc(N2CC(C)NC(C)C2)cc1NS(=O)(=O)c1ccc(-c2cccs2)cc1
C1=C2CN=C(Cc3ccccc3)c3c(cccc32)N1
COc1cc(Oc2ccc3c(c2)OC(=N)C(C#N)C3c2ccc(OC)c3c2OCO3)ccc1F
CCC(NC(=O)C(=O)Nc1cccc2ccccc12)C(=O)Nc1cccc(C)c1
CC(C)(C)CNOc1cc(C(=O)O)ccc1C(=O)C(=O)COCC(=O)c1ccc2c(c1)OCCO2
Cc1ccn(-c2ccc(C(=O)NC3CCC(NCc4ccc5nsnc5c4)C(N4CCCC4)C3)cc2)n1
O=S(=O)(CCCN1CCN(c2ccccc2F)CC1)NCCC1C(O)C(O)CN1CO
COCCSc1nc(-c2ccccc2)nc2c1c(=O)n(C)c(=O)n2C
CC(C)CCn1c2ccc(NCc3ccco3)cc2c(=O)n1C
NC(=O)c1c(CNCc2ccccc2)c(-c2ccccc2)nn1CCc1ccc(C(=O)Oc2ccccc2)cn1
Cc1ccc(S(=O)(=O)Nc2ccc3[nH]c(=O)[nH]c3c2)cc1
CC12CCN(c3ccc(C(=O)O)nc3)CC1Cc1ccc(cc1O)C2
CCCCCCCCCCCCCCCCCCCCCCCCCCCCS
O=c1cccc2n1CC1CC2CN(C(=Nc2ccccc2F)SCc2ccccc2Cl)C1
CCCCC(O)CCCC(=O)O
CN(C)C(=O)Cn1c(Cc2cccc(F)c2)nc2ccccc21
CC(Nc1nccs1)c1ccc2c(c1)Cc1ccccc1-2
COc1cc(OC)c2c(=O)c(OC)c(-c3nc4ccccc4c(=O)n3-c3ccccc3Cl)[nH]c2c1
O=C(C(=O)C1CCCO1)c1ccccc1NNc1cccc(Cl)c1
COC1C2=C(C(=O)C(CCOC(N)=O)=C(N)C2=O)N2CC3NC3C12Sc1nncn1C
CN(C(=O)c1nn(-c2ccccc2)c2c1CS(=O)(=O)c1c(Cl)cccc1-2)N1CCC(CC2CC2)C1
C=CC1CC1C(=O)NS(=O)(=O)N1CCCC1
CC(=O)C=C1SC(N2N=C(c3ccccc3)CC2c2ccc(Cl)cc2)=NC1=O
COc1cc(OC)c(C(=O)C=Cc2cccc(OC)c2OC)cc1OC
CN(Cc1csc2ccccc12)CC1CN(C(=O)Nc2ccccc2)CCO1
Cc1ccc(-c2nc3cc(N4C(=O)c5ccccc5C4=O)ccc3[nH]2)cc1C
Cc1cc(CC2CC(OC(=O)c3cc(O)c(O)c(O)c3)OC(O)C2O)c(O)c(C(CC2=CC(O)=CC(=O)C2=O)C(=O)OC(=O)c2cc(O)c(O)c(O)c2)c1
O=C(CN1CCN(CCO)CC1)Nc1ccc2c3c(cccc13)C(=O)N(c1cccc(Br)c1)C2=O
CCCCC=C(C)CCCC(=O)OCC1OC(OCCCCCCCCC=CCCCCCCCC)C(O)C(O)C1O
Cn1cc(C(=O)COC(=O)c2cnccn2)c2ccccc21
NC(=O)c1ccc(-c2ccc3c(c2)OCC2C(Cn4ccnn4)OC(=O)N32)cn1
Nc1scc(CN2CCN(c3ccc(F)cc3)CC2)c1C(=O)c1ccc(Cl)cc1
COc1ccc(NS(=O)(=O)c2ccc(N3CCCC3=O)cc2)cc1
COc1ccc(CCc2nc(-c3ccc(C)cc3)c(-c3ccc(F)cc3)[nH]2)c(OC)c1
CC(C)C1SC2=NCCN2C1=O
CC1(C)CCC2(OC3OCC(O)C(O)C3O)CCC3(C)C(=CCC4C5(C)CCC(C(=O)OC6OC(CO)C(O)C(O)C6O)C(C)(C)C5CCC43C)C2C1
CCc1cccc(NC(=O)Nc2ccccc2CC)c1
COc1ccc(CC(=O)Nc2ccccc2OC)cc1
CC1=CC2c3ccccc3Sc3ccccc3C2NC1=O
Cc1ccccc1-c1cc(N2CCN(Cc3ccc4c(c3)OCO4)CC2)n2nccc2n1
Nc1cc2ncn(C3CCCCC3)c2nc1N
NCCCCN(CCCCN(C(=O)CCCCCCN=C(N)N)c1ccccc1)Cc1ccccc1
Nc1ccccc1Nc1nc(-c2cccc(NC(=O)c3ccc(C(F)(F)F)cc3)c2)ccc1C(=O)O
Cc1ccc(C(C(=O)NCc2ccco2)c2nnnn2Cc2ccco2)cc1
CC(C)c1cc(-c2nnc(Nc3cccc(Cl)c3)c3ccccc23)ccc1O
CCOc1ccccc1NC(=O)N1CC(C)C2(C)CC1Cc1ccc(O)cc12
COCCNS(=O)(=O)c1ccc2c(c1)N(CCC(=O)N1CCCCC1)C(=O)CO2
CN(CC(O)c1ccco1)C(=O)c1cn(C)c2sc(CNCc3ccccc3)cc2c1=O
CCN1CCCC1CNC(=O)c1cccc(S(=O)(=O)N2CCOCC2)c1
CC(=O)c1sc(Nc2ccc(C(C)C)cc2C(=O)O)nc1-c1ccc(F)cc1
Cc1sc(NCC(=O)N2CCCCC2)c(C(N)=O)c1C
CS(=O)(=O)N(C(=O)CN1CCc2ccccc21)c1ccccc1
CCCC(=O)OC1CCC2C3CCc4cc(O)ccc4C3C(OC(=O)C(O)C(NC(=O)C(O)C(O)C(O)c3ccccc3)C(=O)OC)CC12C
CC(C)N1CCC(c2ccc(OCCN3CCCCC3)cc2Cl)CC1
O=C(Nc1ccccc1)N1CCN(Cc2ccccc2)CC1
CC(C)OC(=O)CSc1nnc(-c2nn(C)cc2Cl)o1
O=C(O)C(=O)Nc1nc(-c2cc3cc(F)ccc3o2)cs1
CCN(CC)c1ccc(C(=O)Nc2cccc(-c3cc(-c4cccnc4)nc(N4CCOCC4)n3)c2)cc1
Cc1ccc([N+](=O)[O-])cc1S(=O)(=O)Nc1ccccn1
CCOc1ccc(-c2nnsc2NS(=O)(=O)c2cc([N+](=O)[O-])ccc2OC)cc1
CNc1ncnc2c1ccn2CCCOC(=O)c1ccccc1
Cn1c(SC(=O)NNC(=O)CNc2cccc(Cl)c2)nnc1-c1cocn1
CC1=Nc2sc3c(c2C(c2ccccc2)N1)CCCC3
COc1ccc(C2Oc3ccc(Cl)cc3-c3oc4ccccc4c32)cc1
Cc1ccc(NC(=O)N2CCCCC2)cc1
c1ccc2sc(SCc3cn4ccsc4n3)nc2c1
CC(C)CCNC(C(=O)NS(=O)(=O)c1ccc(C(=O)O)cc1)c1ccccc1
C=C(C(=O)OC)C(O)c1cc2cc3c(cc2nc1Cl)OCO3
CC(C)=CCn1cc(-c2ccc(S(C)(=O)=O)cn2)cn1
CC(=O)c1ccc(CCOS(N)(=O)=O)cc1Br
CC(=O)c1cccc(NCC(=O)Sc2nnc(-c3ccco3)n2C)c1
CCOC(=O)Nc1c(-c2nc3ccccc3[nH]2)sc(=O)n1Cc1cccc(OC)c1
CCOc1ccc2c(C)n[nH]c2c1
CC(C)CC(C(=O)NC(CCC(N)=O)C(N)=O)C1CCCN1C(=O)NC(Cc1c[nH]c2ccccc12)C(N)=O
COc1ccccc1CCNCc1coc(-c2ccccc2Cl)n1
CCCCc1ccc(Nc2c3c(nc4ccc(OC)cc24)CCC3)cc1
COc1cc(OC)c(-c2c(C)cncc2C#N)cc1Oc1c[nH]c(N)n1
NC(=O)c1ccc(NNc2cnc(C(=O)CC3CNc4[nH]c(N)nc(=O)c4C3)cn2)cc1-c1ccccc1
CC(C)=C(C)CCC=CCC(C(=O)NC(=O)C(NC(=S)NN)C(C)C)P(=O)(O)O
Cc1ccc(NC(=O)C(O)=C(C#N)c2nn[nH]n2)cc1
CCN(CC)Cc1sc(Nc2c(C)cc(C)cc2C)nc1-c1ccc(F)cc1
COc1cc2c(cc1OC)N(Cc1cccc(C)c1)C1C(OS(N)(=O)=O)CN1CC2
CC1CN(CCC(c2ccccc2)c2ccccc2)CN2C(=O)C(C(N)=O)CC12c1cccc(O)c1
CCc1cccc(Nc2nc(C3CC3)nc3c2ncn3C)c1
O=C(O)c1cc(-c2ccc(Cl)cc2)nc2ccccc12
COC(=O)C=C1SC(C)=NC1=O
C=CCNC(=S)NN=Cc1ccco1
C=CC(C)=CCC1OC(OC(C)=O)C2=CC(O)CC3C(C)(OC(C)=O)C(C)CC(OC(=O)C=Cc4ccccc4)C213
CN1C(=O)COc2cc(Nc3cccc(C(=O)O)c3)ccc21
CCOc1cccc(CNCC(=O)NC(=O)C2CCC2)c1OCC
CN(C)Oc1cccc(C(C)(CCc2ccc(F)cc2)CCS(C)(=O)=O)c1
CCOc1cc(CC2CCN(CC=Cc3ccccc3)C2)ccn1
CCN(C(=O)Nc1ccccc1OCCOC)c1cc(-c2ccncc2)nc(-c2ccc(NCCOC)cc2)n1
CC(C)CC(C=O)NC(=O)C(Cc1ccc(-c2ccccc2)cc1)NCC(=O)C(=O)CNNNC(CCCN=C(N)N)C(N)=O
CCC1CCCCN1C
O=C(CN1CCCC1C(=O)N1CCOCC1)NN(CCCC(=O)C1CCCCN1C(=O)N1CCOCC1)C(=O)C1CCCCC1
O=C(CC1CCCN(Cn2cccn2)C1)NCc1ccc2c(c1)OCO2
O=c1c(NCc2ccccn2)c(N2CCOCC2)c1=O
COc1cccc(N2CCN(C(=O)c3cc4occc4n3Cc3ccc(OC)c(OC)c3)CC2)c1
O=C(O)C1=CC(COCc2ccccc2)NC1c1ccc(F)cc1
CN(C)CCCc1ccc2c(c1)OCCC2NC(=O)c1ccc2c(c1)OCO2
CC(C)C1C(=O)NC(C2CCN(S(=O)(=O)c3ccc(F)cc3)CC2)C(=O)N1Cc1ccccc1
Cn1cncc1C(N)(c1c[nH]c2ccc(O)cc12)c1cn(C)c2ccc(Oc3ccccc3)cc12
C#CC1(OC(C)=O)CCC2C3CCC4=CC(=O)C=CC4(C)C3C(OC(C)=O)CC21C
CC1CCCN(CCCc2ccccc2)C1
N#Cc1nc(Br)c(N)nc1N
CC(C)CCC1CCCCN2C(CCC(C)C2c2ccccc2)C1
CCn1c(N)nc2cc(CSCC(N)=O)cnc21
Cn1cnc(CCNC(=O)c2ccc3c(c2)N(Cc2ccccc2)C(=O)c2ccccc2S3(=O)=O)c1
OCC1NC(c2ccccc2O)C(O)C(O)C1O
Cc1ccc(C)c(CN(C)c2ccc(NS(C)(=O)=O)cc2OC(=O)c2cccs2)c1
CC1(C)OCC(C2(Cl)CCC3(CCl)C(C=C(Cl)Br)CCC23)O1
O=C(Nc1ccc(F)cc1Br)N1CCOC2(CCN(C(=O)c3ccccc3)CC2)C1
O=C(O)C(=Cc1ccccc1)c1c[nH]c2cc(Br)ccc12
CCCN1COc2cc3oc(=O)cc(-c4ccccc4)c3cc21
Cc1cn(C2CC(O)C(CO)O2)c(=O)nc1N
CC(C)(C)c1ccc2c(c1)P(=S)(C(C)(C)C)NC2(c1ccccc1)c1ccccc1
CCOC(=O)C1C(=O)N=C2SC(S(N)(=O)=O)=NN21
Cc1ccc(C2CC(=O)C3=C(C2=O)N(C(C)C)CN3C(C)C)o1
Cc1nonc1SCCCC1CCN(C(c2ccccc2)c2ccccc2)CC1
COc1ccccc1NC(=S)Nn1cc(C(N)=O)c(=O)c2ccc(N3CCOCC3)cc21
NC(=O)NCC(=O)Sc1nnc(-c2ccncc2)n1-c1ccccc1
O=C(c1ccc(-c2ccccc2Cl)o1)N1CCN(c2ccccc2F)CC1
C#CCOc1ccc(CCC(C)(C)CNC(=O)CN2C(=O)NC(Cc3c[nH]c4ccccc34)C2=O)cc1
CCOC(=O)c1cc2c(ncc3cc(OC)c(OC)cc32)o1
CNC(=O)CN1CCCC12CCN(c1noc(C)n1)CC2
Cn1c(=O)c2[nH]c(-c3ccc(OCC(=O)N4CCOCC4)cc3)cc2n(C)c1=O
CC(C)CNCc1ccc(-c2ccc(CN(Cc3ccccc3)C(=O)CCCc3c[nH]c4ccccc34)cc2)cc1
CCCN(CCc1ccc(Cl)cc1)C(=O)N1CCCC(S(=O)(=O)CC2CCCCN2)C1
CCCCCCCCC=CCCCCCCCCOc1ccc(CC2OC(=O)c3ccccc32)cc1OC
Oc1cccc(NCCNc2nc(NC3CCOC3)ncc2-c2nnc(C3CC3)o2)c1
COCCCNC1=CC(=O)CC(c2ccc(OC)c(OC)c2)C1
Cc1ccccc1OCC(O)CNC(C)(CCO)Cc1ccccc1
Cc1noc(NS(=O)(=O)c2ccc(NC(=O)c3ccccc3)cc2)c1C
COc1ccc(OC)c(-c2nc3cc(C(C)=O)ccc3[nH]2)c1
CCc1ccccc1OC(=O)CNC1CCN(S(C)(=O)=O)CC1
CC(C)CN(C(=N)Nc1ccc(-c2ccnc3cc(ccc2F)C2=CN(CCCC2)N=N3)nc1)c1cccc(C(F)(F)F)c1
N=C(N)NC(CCCNCC(=O)NC(CCCCN)C(N)=O)C(=O)O
O=c1ncn2nc(Sc3ccccc3)nnc2c1-c1cccnc1
CC(C)c1noc(CCC(=O)N2CCCC(n3cncn3)C2)n1
CN(Cc1cccs1)C(=O)C1(C)CCN1c1ccnc(Cl)c1
CN(C)CCCn1cc(-c2nc(C3(c4ccc(-c5cnc(N)nc5)nc4)CCC3)no2)cn1
N#Cc1cccc(C2=NOC(c3c(O)nc4sc(-c5ccccc5)nn4c3=O)C2)c1
CC(O)(c1cccc(OCc2ccccn2)c1)C(F)(F)F
CC(C)(C)OC(=O)NCCCCC=CCCCCCc1ccc(ONC(=O)OC(C)(C)C)cc1
CN(CC(=O)N1CCC(Cc2ccccc2)CC1)C1CCOCC1
CC(=O)c1ccc(S(=O)(=O)N2CC3C4C(C(=O)COC(N)=O)=COC(Oc5ccccn5)C4CC32)cc1
CC(C)c1ccc(N(CC2CC2)S(=O)(=O)c2ccccc2)cc1
Cn1c(SC2C(=O)N3C(C(=O)O)=C(CNON=C(C(=O)C(C)(C)C(=O)O)c4csc(N)n4)CSC23)nnc1-c1cc2cnccc2s1
CC(=O)NCC1CN(c2ccc3c(c2)CCCc2c(-c4csc(C(C)=O)n4)n[nH]c2-3)C(=O)O1
CON1CCC2(CCNC2=NC(=O)C(=O)c2ccccc2)CC1
CC(C)=CCC12CCC(=O)C3CC1OC3(CCO)C21CO1
O=C(c1cccnc1SN1CCCCC1)C1CCCC1
N=C(N)c1ccc(CNC(=O)C(CC(=O)N2CCC(CCN)CC2)NCC(NS(=O)(=O)c2cccc3ccccc23)C(=O)O)cc1
Cc1cccc(NC(=O)CSc2nccn2-c2cccnc2)c1C
CC1c2nc(-c3ccc(F)cc3)c(Nc3ccc(Cl)cc3Cl)n2CCN1C(=O)CN
O=[N+]([O-])c1ccc(OC(c2ccccc2)C2CNCCO2)cc1
O=C(Cc1ccc(-c2ccccc2)cc1)NCc1cc(O)ccc1O
Cc1ccc(C=NN=c2[nH]c3ccccc3n2C)s1
CONC1=NC(c2cccc(F)c2)C(C(=O)C2CCC(N)CC2)=C(C)N1Cc1ccc(F)cc1
Cc1ccc(C(=O)NCC(=O)N2CCN(c3ccccn3)CC2)cc1
N=C(N)NCCCC(NC(=O)C(CS)NCC(=O)NC(=O)C(N)CCCCN)C(=O)O
c1ccc(C2C(NCC3CC3)CCC(OCCCc3ccc(-c4ccncc4)cc3)C2c2ccccc2)cc1
CC(C)C(NC(=O)C1CCCCC1C(=O)NC(=O)C(Cc1ccccc1)NC(C(=O)C1CCCN1C(=O)O)C(C)C)C(N)=O
COc1cc(CN2CCOC3CN(S(C)(=O)=O)CC32)cc(OC)c1OC
O=C(C1=C(O)C(=O)N(CCN2CCOCC2)C1c1ccc(Cl)cc1)c1ccc2c(c1)OCO2
CC(=O)OC1C(C)C(Oc2c3c(cc4ccc(=O)oc24)OCO3)OC(C)C1O
CC1CCCCOC(C(C)CO)C(C)CN(CN(C)S(=O)(=O)c2ccc(F)cc2)C(=O)c2cc(NC(=O)Nc3ccccc3)ccc2O1
Cc1ccccc1NC(=O)CC(=O)Cn1c(SNc2ccc(F)cc2)nc2cc3c(cc2c1=O)OCO3
NCCc1cccc(O)c1Cl
N=C(N)NCCOc1ccc(NC(=N)N)cc1Br
CN(Cc1cccc(O)c1)c1cc(C(=O)NC(Cc2ccccc2)C(=O)O)cc2c1CCC(=O)N2
N=C(N)c1cccc(NC(=O)CCCNc2ccc(S(N)(=O)=O)cc2Oc2cccc(C(=N)N)c2)c1
CON1C(NCc2ccccc2)=NC(c2ccccc2)C(C(=O)Cc2ccccc2)=C1C
CCN1CCN(c2ncnc3c2[nH]c2ccc(C)cc23)CC1
CSc1nc2ccccc2c(=O)n1-c1ccccc1
Cc1nc(-c2ccccn2)nc(NC(C)COc2ccc(C(=O)N3CCCC3)cc2)c1Cl
CN(c1ccc(C(O)(C(F)(F)F)C(F)(F)F)cc1)S(=O)(=O)c1ccccc1
Cc1ccc(N2CCN(Cc3ccccn3)CC2=O)cc1
COC(=O)CNc1ccc2nc(C)cc(N)c2c1
Cc1ccsc1C(=O)Nc1ccccc1NS(=O)(=O)C(F)(F)F
Cn1ncc(NC(=O)c2nc(-c3c(F)cccc3F)sc2N)c1N1CCC(N)C(F)CC1
CCCCCC(=O)C(C)=C(C)C
CCC1(O)C(=O)OCc2c1cc1n(c2=O)Cc2cc3cc(C4=CC=CC=c5cc[nH]c5=C4)ccc3nc2-1
CCCN(CCC)c1nc(C)nc2c(-c3ccc(Br)cc3Br)nsc12
Cn1c2c(Br)cccc2c2sc3c(Br)ccc(Br)c3c21
Cn1cnc2cc(-c3ccc(N4CCCC4)cc3)nc(NC3CCCC3N)c2c1=O
CC(O)CCN(COc1ccc(Br)cc1)C(=S)NCc1ccco1
CCC1C2Cc3ccccc3C1(CC)CCN2C(=O)CN1c2ccccc2CC1C
C#Cc1nc(-c2ccc(OC)cc2)cn1Cc1ccccc1
CCCN(C)c1nc(-n2cccn2)nc2c1CCN(CCO)CC2
CC1CCN(Nc2ccc3ccc(S(=O)(=O)S(C)(=O)=O)cc3c2)CC1
COc1ccc2c(c1)c(Cc1ccc(C(=O)NS(=O)(=O)c3ccc(C)cc3)cc1OC)cn2C(C)C
CCCCCOC=C1N=C(c2ccccc2)OC1=O
CCCOC(=O)Cc1c(-c2cccc(Oc3ccccc3)c2)nc2ccc([N+](=O)[O-])cn12
O=[N+]([O-])c1ccc(O)c(CNCCCCCc2ccccc2)c1
CCn1cc(-c2cc(-c3ccccc3OC)nc(N(CCO)CCO)c2)cn1
CCON=C(OCC)c1ccc(F)cc1F
CC(NCCCCc1ccccc1)C(=O)CC(=O)c1ccccc1ON1CCCCC1
CCN(C(=O)CNc1cccc(OC)c1)S(=O)(=O)c1c(C)noc1C
COCCC(C)c1ccc(ONC(=O)CCc2nnc(-c3ccccc3Cl)o2)cc1
CC(=O)NC1CSC2=C(C(=O)O)C(c3ccccc3)OC(C)=C21
CCCC(CO)C1OC(=O)CC(O)CCC(C)(O)C(O)CCC1C
c1ccc(N2CCN(c3nc4ccc(N5CCN(c6ccncc6)CC5)cc4o3)CC2)nc1
CCOC(=O)Cn1c(=O)oc2ccccc21
O=C(COC(=O)c1cnccn1)c1cccc(Br)c1
CC(C)OCc1cc2cc(C(=O)N3CCC(n4c(=O)[nH]c5ncccc54)CC3)ccc2[nH]1
CC12SC(N)=NC1=Cc1ccccc12
O=C(CCC1CCCCC1)Nc1nc(-c2ccccn2)cs1
C=CC(=O)Nc1ccc2ncnc(Nc3cccc(Br)c3)c2c1
CC1(C)CCC2(C)CC(=O)C3=C(CC(O)C4(C)C(O)CC(O)C34)C2(O)C1
COC(=O)N(C(=O)Nc1ccccc1C)C(C)c1nc(-c2ccncc2)no1
COc1cc2c(cc1OC)C1c3cc(O)c(O)cc3CN(C)C1CC2
O=C(Nc1ccc(OC(F)(F)F)cc1)N(CCc1cccnc1)Cc1ccccc1
COc1ccc(OCc2cc(C(=O)NCCCn3ccnc3)no2)c(Cl)c1
COc1ccc(CNS(=O)(=O)c2ccc(-n3cnnn3)c(OC)c2)cc1OC
COCOC(=O)NC(c1nc2ccccc2[nH]1)C(Cl)(Cl)Cl
COc1ccccc1COc1ccc2sc(C(=N)N)cc2c1
NC(=S)c1nc2ccccc2n1NC(=O)c1ccccc1[N+](=O)[O-]
CCCOc1ccc(C=NNC(=O)C(=O)NCc2ccccc2)c(O)c1
Cc1ccc(S(=O)(=O)N2CCN(S(=O)(=O)c3cccc4nsnc34)C2)cc1
CCCCCOC(=O)C(C)NC(Cc1ccccc1)C(=O)NC(=O)c1ccc(C(=N)N2CCCCC2)cc1
CC(=O)OC1COC(N2C(=O)C(=CC(C)=C3C(=O)C(O)(O)C(=O)C3(F)F)c3ccccc32)C(OC(C)=O)C1OC(C)=O
c1ccc(OCCSc2nc3ccccc3s2)cc1
O=C(CCNCc1ccccc1Cl)SCc1cccnc1
CC1CC(C)CN(CCCCNc2ccc(NCCCN3CC(C)(C)C3)c3c2C(=O)c2c(O)ccc(O)c2C3=O)C1
COc1cc2c(cc1OC)C(=O)OC(C)(C)O2
N#CC=Cc1cc(Br)c2c(c1)OCC1OC2c2ccccc21
COc1ccc(CNC(=O)CN2C(=O)c3ccccc3Sc3ccccc32)c(OC)c1
CC(NC(=O)CN1C(=O)C(N)CSc2ccccc21)c1ccc(Cl)cc1Cl
NC(CS)C(=O)Nc1ccc2nc(SCc3ccccc3)sc2c1
Cc1cccc(NC(=O)c2c(C)[nH]c(C)c2C)n1
Cc1sc2nc3n(c(=O)c2c1C)CCN(C1CCNCC1)CC3
COc1cnc(C(=O)NCc2ccc(OC)c(C(F)(F)F)c2)cn1
CCc1ccc(CNc2nc3c(c(=O)n(C)c(=O)n3C)n2CCc2ccccc2)o1
O=C(c1ccc(Cl)cc1)N(Cc1nc(-c2cccc(C(F)(F)F)c2)no1)C1CCOC1
CCOC(=O)c1[nH]c2c(c1C)C(=O)CC(c1ccc(OC)cc1)C2
COC(=O)C1C(c2ccc(F)cc2)C(C(=O)OCC(C)C)C(=O)CC1(C)O
Cc1ccc(Nc2nc(NN=Cc3cccc4ccccc34)nc(N3CCOCC3)n2)cc1
O=C(Cc1ccc2c(c1)OCO2)c1ccc(C2SCC(=O)N2NCC2CCC(C(=O)NO)CC2)cc1
CC(=O)N1CCc2nc(Cn3cccc3)c3c(c2C1)COC(C)C3
Cn1ccc2ncnc(Oc3ccc(NC(=O)Nc4ccc(Cl)cc4)cc3)c21
N#CN=C(N)N(NCc1ccc(Cl)cc1)c1cc(Cl)ccc1-c1ccc(C(=O)CC2CC2)cc1
COCCC(=O)NCCn1cc2nc(-c3ccco3)nc(Nc3cccc(Cl)c3)c2n1
COc1cc(-c2ccc3ncc(C(=O)CC(=O)N4CCC(N)CC4)c(N4CCC(C5CC5)CC4)c3c2)cc(Cl)c1O
Cc1ccc(CNC(=O)c2cn(-c3cccc(Br)c3)nc2-c2ccc(Cl)cc2)cc1
O=C1CC(c2ccc(CC(NS(=O)(=O)c3cncc(Br)c3)c3nc4ccccc4[nH]3)cc2)S(=O)(=O)N1
CNC(=S)NCCCC(NCC(=O)N1C(=O)c2ccccc2S1(=O)=O)C(=O)O
CC(C)=CCn1c(N2CCN(c3ncccn3)CC2)nc2c1c(=O)[nH]c(=O)n2C
COc1ccc(-c2nc3ccc(OC)nc3n(C(C)C(C)O)c2=O)cc1
COc1ccccc1-c1nc(N2CCOCC2)c2nnn(C)c2n1
CCN(CC)CCNC(=O)c1ccc2c(c1)N(Cc1cccc(Cl)c1)C(=O)c1ccccc1[S+]2[O-]
Cc1ncsc1C(C)(O)c1cccc2ccccc12
CC(=O)C1C2CCN(CO)C2c2cc(-c3ccc(S(N)(=O)=O)cc3)ccc2N1C
COC(=O)C(C)NC(=O)NCC(C)OC
CC(C)CCCN(Cc1ccccc1)C1CCC(Nc2nc(-c3c[nH]c4nc(NC(=N)c5c(F)cccc5F)ncc34)ncc2F)CC1
N#Cc1c(N)ncc2c1N=C(c1ccccc1)CC(C#N)C21CCCCC1
CC(C)CC(CO)Nc1nc(SCc2cccc(C(F)(F)F)c2)nc2[nH]c(=O)sc12
COc1ccc(OC(=O)c2cccc(CN3CCCC3c3cccnc3)c2)nc1
CC(=O)Nc1nc2cnn(Cc3ccccc3)c2[nH]1
Cc1cc2cnc(=O)n(-c3ccc(S(N)(=O)=O)cc3)c2cc1C
CCOC(=O)CC(Cc1ccccc1)C(=O)CC
C[S+]([O-])c1ccccc1-c1ccc2c(cnn2CC2CCCN2C(=O)c2cc[nH]n2)c1
COc1cc(OC)cc(OCc2cc(C(=O)NC(C)c3cccc(NC(C)=O)c3)no2)c1
COc1cc(C)c(C(=O)NCN2CCCC2CCC(C)C)c(OC)c1
COc1cc(-c2ccccn2)cnc1N(C)C(=O)c1ccc(S(=O)(=O)Nc2ccc(Cl)cc2)cc1
Cn1cc(C(=O)C=Cc2ccc3c(c2)c2cc(O)ccc2n3C)c2c(O)cccc21
CN(C(=O)COc1ccc2ccccc2c1Br)c1ccccc1
O=C1NC(=O)C(=Cc2cc3c(cc2Br)OCCO3)O1
CC(=NN=C1SC(=Cc2ccccc2N)C(=O)N1C)c1ccc(N)cc1
CNC(=O)OCc1c(COC(=O)NC)c(-c2ccccc2)n2c1Cc1c(n(C)c3ccccc13)C2
CC(C)CC(NC(=O)OCC1c2ccccc2-c2ccccc21)C(=O)NC(=O)C(Cc1ccc(O)cc1)NC(CC(=O)O)C(=O)OC(C)(C)C
CN1C[N+]2(C)CCC1C2
O=C(O)c1cccc(NS(=O)(=O)c2ccc([N+](=O)[O-])cc2)c1
C=C1C(=O)OCC1C(C)CC1CC2C3CCC(OS(=O)(=O)O)C3(C)CCC2C2(C)CCC(OS(=O)(=O)O)CC12
CC(C)Nc1nc(NC(=O)CCNCc2ccco2)nc(N2CCN(C)CC2)n1
CC(C)c1cc(NC(=O)N2CCCN(CCCN3CCC3)CC2)on1
C=C=CCC1(c2ccccc2)C(C)C(=O)N1CC
ON=c1cc(-c2ccccc2)nc2ccccn12
O=C(C=Cc1ccc(Cl)c(Cl)c1)NCCCCCOc1cccc(Cl)c1C1CCN(CCN2CCCC2)CC1
FC(F)(F)c1ccc(C=CC=CC=CC2C3CCCc4n[nH]cc4C3=CC3CCCCC32)cc1
Cc1cc(Cl)c(OC(=O)CNC(Cc2ccccc2)C(=O)OCc2ccccc2)c(Cl)c1
Oc1ccc(-c2ccc(-c3nc4ccc(F)cc4c4nnnn34)cc2F)cc1
Clc1ccc2nc(Nc3ccccc3)nc(NCc3cccnc3)c2c1
CC(c1ccc(CN2C(=O)CC3(CCCC3)CC2=O)cc1Cl)N(C)C
CCn1c(NC)nc2cccnc21
Cc1nc(Nc2ncc3c4ccncc4n(C4CCC(N)CC4)c3n2)cc(N2CCC(N(C)C)CC2)n1
COc1ccc(-c2c3c(nn2C(=O)C(C)C)n(Cc2ccccc2)c(=O)n3-c2ccccc2C#N)cc1
NC(=O)c1ccc(NS(=O)(=O)c2ccc(NC(=O)CCc3ccccc3)cc2)cc1
COc1ccc(C=C(C#N)C(=O)N2CCN(c3ccccc3OC)CC2)cc1
COc1ccc(-c2s[n+](C)c3c2NC2=C4CCCC(C)(C)C4CCC23)cc1
COc1ccc(-c2cc3nc(NCc4cccc5ccccc45)n(C)c(=O)c3s2)cc1OC
CCn1cc(C(=O)N2CCN(c3ccc(C)cc3)CC2)c2ccccc21
NC(CSCC1=CCOc2ccccc21)C(=O)O
C=C1C(=O)OCC1NC(=O)OCc1ccccc1
CCCCNC(=S)NNC(=O)c1cccc(C)c1
O=C(NN=Cc1ccc(OCc2ccccc2)cc1)c1[nH]nc2c1CCCC2
CCCNCC(O)COc1cccc(C=Cc2cc(OC)c(OC)c(OC)c2)c1
CC(NC(CC(=O)O)C(=O)CF)C(=O)NC(=O)C(=O)Nc1ccc(Cl)c(Cl)c1
CCCCCN1CCc2c(c3cc(F)ccc3n2S(=O)(=O)c2ccc(N)cc2)C1
Cc1nn2c(=O)cc(SCC(=O)NC3CCCCC3)nc2s1
O=C(c1ccccc1)c1cc(Br)ccc1OCCC1CCN(C(O)(c2ccc(F)cc2)c2ccc(F)cc2)CC1
CCCN1CCN(c2cc(-c3cccc(F)c3)nc3cc(-c4cccc(Cl)c4)nn23)CC1
O=C(O)c1cccc(N2C(=O)C3Cc4cc(C(=O)O)cn4C3C2=O)c1
CCCC(O)C(C)C(=O)C(C)CC1OC2(C=CC(O)C3(CC(C)C(C(C)O)O3)O2)C(O)C1O
NC(Cc1ccc(O)cc1)C(=O)NC(=O)CNC(Cc1ccccc1)C(=O)O
Cc1cc(-c2cc(Cl)ccc2OCC2CC(O)CC(=O)O2)cc(C)c1C
Cc1ccccc1N1CCN(c2ccc(NC(=O)C3CC3C)cc2)CC1
CC(Oc1c(N)ncc2c(-c3cnn(C4CCNCC4)c3)nn(C3CCCC3)c12)c1c(Cl)ccc(F)c1Cl
Cc1cc(C)n(-c2nc3ccccc3n2CC(O)COc2ccc(Cl)cc2Cl)n1
COc1ccc(Nc2ncc(CN3CCN(S(C)(=O)=O)CC3)cc2-c2nc(C)nc(N)n2)cn1
OC1CCN(N2CCN(c3ccc(Nc4ncc5ccn(C6CCC(CC7CCCCC7)CC6)c5n4)nc3)CC2)C1
c1ccc(CN2CCN(Cc3nc4ccccc4n3Cc3ccccc3)CC2)cc1
CC(=O)c1nn(-c2ccccc2)c(=O)cc1C(=O)c1cc(C)cc(C)c1
O=C(Nc1cc(O)c2c(c1)C(=O)c1ccccc1C2=O)c1ccccc1Cl
COC(=O)N1C(C(=O)C(=O)C(Cc2ccccc2)NC(=O)NC2c3ccccc3-c3ccccc32)CC2(O)C(O)C(O)C(O)C(O)C12
CC(C)=C1CCC2C3CC(=CCN)C4=CCCC4(C)C3CCC12C
CCC(C)C(CO)Nc1nc(SC)nc2ncccc12
CC(CN(c1ccc(Br)cc1)S(=O)(=O)c1ccc(Br)cc1)OC(N)=O
O=C(C=Cc1cccs1)NCCO
OCc1cnc(COc2ccc3sc(-c4ccccc4OCc4ccccc4)nc3c2)nc1CO
Cc1ccc(C(CCNC(=O)N2CCOCC2)CC(=O)O)cc1
O=C(Nc1cc[nH]n1)N1CCOC2(CCSCC2)C1
O=C(NC1CC1)c1cc2c(cc1C1Oc3cc(O)ccc3C(=O)C1O)OCO2
O=c1c(-c2nc3ccc(Cl)cc3s2)c(O)[nH]c(=S)n1NS(=O)(=O)c1ccccc1
COc1ccccc1N(C(=O)CNCc1ccc(F)cc1)S(C)(=O)=O
COc1ccc(-c2ccc3c(-c4ccc(NC(=O)c5ccc(F)cc5F)cc4)ccc(OC)c3n2)cc1
CC(C)CNC(=N)c1ccc(OCCCc2c[nH]cn2)cc1O
CN(Cc1nc2ccccc2n1C)CC(O)COc1ccccc1C#N
COc1cc(CN(C(=O)Cn2c(CC[S+](C)[O-])nc(=O)c3ccccc32)C(C)CCCNc2cc(OC)cc3cccnc23)cc(OC)c1
CCCCC(NC(=O)C(CN)Cc1ccccc1)C(=O)NC(CCCNC(=N)N)C(=O)C(F)(F)C(=O)NCc1cccc2cccnc12
Cn1ccnc1CN1CCc2nc(N3CCCC3)sc2C1
O=C(Cc1ccccc1)NC1C(=O)N2C(C(=O)O)=C(c3ccccc3)CSC12
CCOC(=O)C(C#N)=Cc1ccc2ccccc2c1
CCOS(=O)(=O)c1c(C(=O)N2CCOCC2)c(C)n(C)c1C
O=C(O)C(C=Cc1ccccc1)S(=O)(=O)c1ccccc1
CC12CCC3=C4CCC(=O)C=C4CCC3C1CCC2O
Cc1ccccc1Cc1c(-c2ccc(S(C)(=O)=O)cc2F)ncnc1N1CCOCC1
COc1cc2c(cc1OC)CN(CCCCN1CCCc3cc(OS(N)(=O)=O)ccc31)CCC2
c1coc(-c2ccccc2-c2cccs2)c1
Cc1cccc(OSc2nnc(CC(=O)CNCCN3CCOCC3)n2C)c1C
Cc1ccc(-c2cc(-c3ccccc3)c(C#N)c(N)n2)o1
Cc1cc(C)c(C#N)c(N2CCCC2)n1
CS(=O)(=O)c1ccc(C(=O)S(=O)(=O)c2ccc(NN3CCCCC3)cc2)s1
O=C(NC(c1ccc(Cl)cc1)c1ccc(N2CCOCC2)cc1)c1cccc(-c2cn[nH]c2)c1
O=C(Cc1cccs1)N1CCC2(CC(OCc3ccccn3)CO2)C1
CC(C)CC(N)C(=O)Nc1ccc(NCC(=O)O)cc1SC(=O)C=Cc1ccc(-c2ccc(Cl)cc2)cc1
O=S1(=O)NCN(Cc2cccs2)c2ccsc21
Clc1cnc(Nc2ccc(Nc3ccc(N4CCOCC4)cc3)cc2)nc1NCCOc1ccccc1
CCOCCCNCC(=O)Oc1ccc2c(c1)OCC2
CC(=O)OC1CC2(O)CC3C4(OC(=O)c5ccccc5)COC4CC(O)C3(C)C(=O)C(O)C(=C1C)C2(C)C
NS(=O)(=O)c1ccc(C(=O)Nc2cc(-c3ccccc3)nn2-c2ccc(Cl)cc2)cc1
COc1ccc(N2C(=O)C3C(C2=O)C2(Cl)C(Cl)=C(Cl)C2(Cl)C3(Cl)Cl)cc1
Fc1ccccc1-c1nc(C2CCN(Cc3ccc(C(F)(F)F)cc3)CC2)no1
CCC1C(C)C=C(C)C(=O)OC(OC2CCC(C)OC2Nc2ncccn2)C2(C)OC(=O)N(NCc3ccccn3)C2C(C)C(=O)C(C)CC1(C)OC
CC(C)C(N)c1c[nH]c(C=O)n1
COc1cccc2c1C(=O)c1c(O)c3c(c(O)c1C2=O)CC(O)(C1CC(N)C(O)C(C)O1)CC3OC(C)=O
CCOc1ccc(OCc2sc(-c3ccncc3)nc2C)cc1
COc1ccc(NC(=O)CCS(=O)(=O)c2ccccc2)c([N+](=O)[O-])c1
COc1ccccc1C(=O)NC(=O)COC(=O)CN(CCC(C)C)c1c(N)n(Cc2ccccc2)c(=O)[nH]c1=O
COCCn1c(=O)cnc2cnc(Nc3ccccc3C)nc21
c1ccc(C(CN2CCOCC2)CN2CCC(c3c[nH]c4cc(NCC5CC5)ncc34)C2)cc1
CC(=O)c1ccc(N=Cc2c3c(c(O)c4ccccc24)COC3=O)cc1
CN(Cc1ccc2c(c1)OCCCO2)C(=O)C1CCCN(Cc2ccccc2)C1
CC1Cc2ccc(S(=O)(=O)CCC(N)=O)cc2N(C(=O)Cc2ccccc2Cl)C1
CC(C)OC(=O)c1cc(NS(=O)(=O)C=Cc2ccccc2)c2c(c1)C(C)(C)CCN2C
O=C(CCl)C1CN(Oc2ccc(F)cc2Cl)CC1O
CCCN(CCC)C(=O)c1cc(C)cc(C(=O)NC(Cc2cc(F)cc(F)c2)C(O)N2CCNC(S(=O)(=O)c3ccccc3F)C2)c1
CNC(=O)C(Cc1ccccc1)C(Cc1c[nH]cn1)C(=O)NC(Cc1ccccc1)C(=O)NC(=O)C(CC(C)C)NC(=O)C(CC(C)C)NN
O=C(NCc1cn(CCn2cccc2)nn1)N1CCCCC1
COc1ccc(C(=O)C2=C(C)C3(O)C(=O)c4ccccc4C23O)cc1
COC12C(COC(N)=O)C3=C(C(=O)C(C)=C(Nc4ccccc4)C3=O)N1CC1NC12
Cc1[nH]c2ccccc2c1CCNC(=O)N1CC(CCN2CCOCC2)CCC1=O
CCNC(=S)Nc1ccc(OC(=O)CCNc2cccc(F)c2)cc1
CCCCC(Nc1cc[nH]n1)C(=O)C(=O)NC(=O)OCC1(CC)CCC1
CCONc1nnc(C(=O)S(=O)(=O)c2ccc(C(=O)N(CC)CC)cc2)s1
O=C(c1sc(Nc2ccc(Cl)c(C(F)(F)F)c2)nc1C(F)(F)F)N1CCOCC1
c1cncc(-c2cn(-c3ccc4c(c3)CNCC4)nn2)c1
c1ccc(-c2ccc(CN=C(NCCCCc3c[nH]cn3)N3CCCCC3)cc2)cc1
Cc1cc(NCC(=O)OC(=O)C=C(c2ccccc2)c2ccc(F)cc2)no1
CCNC(=O)CN1c2ccccc2CCc2ccccc21
NS(=O)(=O)c1ccc(CC(=O)NCc2ccccn2)cc1
COC(=O)C1=C(C)NC(C)=C(C(=O)OCCN(C)C)C1c1ccc([N+](=O)[O-])cc1
CCNc1ccccc1ONc1ccccc1C(=O)C(=O)COc1cc(=O)n(C)c2ccccc12
CCc1ccc(C(=O)N2CCOCC3(CCN(C(=O)C4CCCC4)CC3)C2)o1
CCN(CC)CCNc1c(C)cnc2cc(Cl)ccc12
CN(C)C(=O)C(CCCNCc1cc(C(F)(F)F)cc(C(F)(F)F)c1)c1ccc(Cl)cc1
Clc1ccc(C(c2cncnc2)N2CCN(c3ccc4c(c3)OCCO4)CC2)cc1
CC(=O)Nc1ccc(S(=O)(=O)N2CCN(Cc3ccccc3Cl)CC2)cc1
CC(C)(C)c1cc(NN=Cc2ccncc2)c2ccccc2n1
Cc1cc(-c2ccccc2)c(C#N)c(SCC(=O)NNS(=O)(=O)c2ccccc2)n1
Cc1ccc(C(=O)N2CCN(c3ccccc3)CC2)cc1-c1ccc2c(c1)CCN2S(C)(=O)=O
COc1cc(C=C2C(=O)OC(c3ccc4c(c3)OCO4)C2=O)ccc1O
COc1ccc(C2=NN(C(C)=O)C(c3ccc(Br)cc3)O2)cc1
CN1CCC2(CC1)CN(C)c1ccc(NS(C)(=O)=O)cc12
NC(=O)CC(NC(=O)c1cc2cc(C(F)(F)F)ccc2n1-c1ccccc1)C(N)=O
CCCc1ccc(ON2CCC(Nc3nc4ccccc4n3Cc3ccc(F)cc3)CC2)cc1
Cc1ccc(S(=O)(=O)N2N=C(c3ccc(NS(C)(=O)=O)cc3)CC2c2cccs2)cc1
Cc1ccc2[nH]c(=O)c(C(c3nnnn3C(C)(C)C)N3CCc4ccccc43)cc2c1
CSc1nnc(-c2ccccc2CNC(=O)CC2CCN(Cc3ccccc3F)CC2)n1-c1cccc(C)c1
NC(CSCc1ccc(C(=O)O)cc1F)C(=O)O
Oc1ccc(OCCCCCC(O)COCC(O)CN(CC(O)COCc2cccc(Cl)c2)NCCCN2CCCC2)c2ccccc12
CN(C)CCCNC(=O)C=Cc1ccc(F)cc1
Cc1ccc2c3c(c(=O)oc2c1)CN(CCN1CCN(C)CC1)CC3
Cc1ccc(-c2nc(CNC(=O)CCN)sc2-c2ccc(C)cc2)cc1
CC(C)(C)OC(=O)NCC(O)C(Cc1ccccc1)NC(Cc1ccccc1)C(O)CNC(=O)c1cccc(O)c1
O=C(Cc1ccccc1)CC1c2ccccc2NC(=O)N1N1CCOCC1
CCc1nnc(N2CCCC2)nc1C#N
CC(C)(C)OC(=O)NCCC(c1c[nH]c2ccccc12)P(=O)(O)O
C=C(c1cc(Cl)cc(Cl)c1OCC(O)CNC(C)(C)O)n1ccnc1
C=S(c1ccc(F)cc1)n1c(-c2ccccc2O)cc(-c2ccco2)cc1=O
CS(=O)(=O)C1CCN(CC(O)C(c2ccccc2)c2ccccc2)CC1
C=CCOc1ccc(Cl)cc1C1CC(c2cccc(C)c2)=NN1C(N)=O
Cc1cc(C)c(CNC(=O)c2cc(-c3ccc4ccccc4c3)cnc2N)c(=O)[nH]1
CC(=O)Nc1n[nH]c2ncnc(-c3ccccc3)c12
Cc1ccc(N2CCOCC2)c(CNC(=O)Cc2ccc(Br)cc2)c1
O=S(=O)(Nc1ccncn1)c1ccc2c(-c3cc(C(F)(F)F)nn3-c3ccccc3)nccc2c1
COCC(N)COc1ccc(Oc2ccccc2S(=O)(=O)NC(OCc2ccccc2)C(=O)C2CCCN2C(=O)OCc2ccccc2)cc1
Cc1nc(-c2ccccc2)n(C)c1CC(=O)NCc1ccc(Cl)cc1
O=C(NCc1cccs1)c1cn(-c2ccccc2)nc1-c1cccc([N+](=O)[O-])c1
O=C(COCc1nc(=O)c2c(-c3ccccc3)csc2[nH]1)Oc1ccc(Cl)cc1
O=C1NCCc2nc(NCc3ccc(Cl)c(Cl)c3)ncc21
O=C1OC(c2ccccc2)=NC1=CNCN1CCOCC1
CC1CC(=O)C2C(C1)C(c1ccc(Cc3ccc(F)cc3)cc1)C1CCCCN12
Fc1cc(F)c(-c2nc3ncn(Cc4ccco4)c3[nH]2)c(F)c1F
NC(CC(=O)N1CCn2c(nnc2C(F)(F)F)C1)Cc1cc(F)c(F)cc1F
C=CCOC(=O)Nc1ccc2c(c1)OCCO2
COc1ccccc1N1CCN(CCCCN2C(=O)CC3(CCCC3)CC2=O)CC1
N#Cc1c2c(nc3nc(N)nn13)OCC2
COc1cc2c3c(n(-c4ccc(I)cc4)c(=O)c2cc1OC)CC(C)(C)CC3=O
CCNc1nc2ccc(OC(=O)C(=O)NCCN3CCOCC3)cc2s1
CC(C)(C(=O)NS(=O)(=O)c1ccc(Cl)cc1)N(c1ccccc1)C1CCCCC1
CC(=O)OC1CC2(OOCc3ccccc3)C(C)C(OC(C)=O)CC(C)(O)C23OC(C)(C)C1C3OC(C)=O
Cc1cc(NC(=O)CSc2cn(CCOc3ccccc3Cl)c3ccccc23)no1
CCOC(=O)C1=NC(N(C)C(=O)C(C)Nc2ccccc2)C(=O)N(CC(=O)NCCc2ccccc2)c2cc3c(cc21)OCO3
C=C(C)C(=O)OC1C(C)=CC23C(=O)C(C=C(CO)C(O)C12O)C1C(CC3C)C1(C)C
CCCOc1ccc(-c2ccc[nH]2)cc1
COC(=O)C1SCCS1
COc1ccc(-n2cnc3c(N4CCN(C)CC4)nc(C)nc32)c(F)c1
O=C(O)c1cc(-c2ccc(C=C3SC(=O)N(Cc4ccccc4)C3=O)cc2)ccc1O
COC(=O)C(Cc1c[nH]cn1)NS(=O)(=O)c1ccc2ccccc2c1
Fc1ccc(N2CCN(Cc3nc4c(Cl)cccc4[nH]3)CC2)cc1
c1cc2sc(-c3nc(C4CCCCN4Cc4ncns4)no3)cc2cn1
c1ccc(CON=C2C3CCCC2C3Cn2ccnc2)cc1
COc1ccc(C(=O)NN=C2C3CC4CC(C3)CC2C4)cc1
COON=C(C(=O)OC)C(OC)C(CC(OC(C)=O)C(=O)CCCCCN1C(=O)c2ccccc2C1=O)OC
O=C(NCc1cccnc1)Nc1ccccc1F
CN1CCC23Cc4ccccc4CC2C1Cc1ccc(C(F)(F)F)cc13
Cc1c2cnn(-c3ccccc3)c(=O)c2c(C)n1CCCC(=O)NCCc1ccccc1
N#Cc1c(-c2ccccc2)csc1-n1ccnc1
O=C(NC1CC(=O)N(c2ccc3c(c2)OCCO3)C1)c1ccccc1Cl
C[N+]1(Cc2ccccc2)Cc2ccccc2CC1CC(=O)c1ccccc1
O=c1cc(-c2ccccc2)[nH]c(SCc2ccc3ccc(=O)oc3c2)n1
Cc1c(Cl)c(C(F)(F)F)nn1CC(=O)NC(C)c1ccccc1
CCc1ccccc1NCC(=O)OC(=O)c1ccc(C)o1
CCCCCCCCC(=O)N1CC(n2nc(C(C)(C)C)c3c(Nc4cccc(OC)c4)ncnc32)C1
O=C(Nc1cnc2c(c1)OCO2)C1CC=CC1
CC(C)(C)OC(=O)NC(=O)C(Cc1c[nH]c2ccccc12)Nc1ccncc1
CCC(C)C(=O)OC1CC2(C)C(=CCC3C2CCC2(C)C(c4ncon4)CCC32O)C(C)(O)C1C(C)CCC(=O)O
COc1ccc(-n2c(-c3cccc(OC)c3)n[nH]c2=S)cc1
C=C(C)C1CCC2(C(=O)NCc3cccnc3)CCC3(C)C(CCC4C5(C)CCC(OC(C)=O)C(C)(C)C5CCC43C)C12
C#CCC1CCN(c2ncc(F)c(NOCc3ccc(OC)cc3)n2)C1
Cc1ccc(CN2C(=O)c3ccccc3S(=O)(=O)c3ccc(C(=O)NCCc4ccccc4)cc32)cc1
O=C1C2Cc3c([nH]c4ccccc34)C(c3ccc4c(c3)OCO4)N2C(=O)CN1C1CCCCC1
CN(CC1CC1c1ccccc1)C1CCS(=O)(=O)C1
COc1cc2c(cc1OC)C(C(=O)O)N(S(=O)(=O)c1ccc(C)cc1)N2
CC(=O)OC1CCC2(C)C(CCC3(C)C2CC=C2C4C(C)C(C)CCC4(C)CCC23C)C1(C)C
CC(=Cc1ccc(O)cc1)CCC(Cl)CC1C(C)=CCC2C(C)(C)CCCC12C
Fc1ccc(C(c2nnnn2C2CCCCC2)N2CCCCC2)cc1
O=C(Nc1ccc(C(F)(F)F)cc1)Nc1cncnc1
O=C(NCCCN1CCN(c2ccc(F)c(F)c2)CC1)c1cc2cc(Br)ccc2o1
O=C(O)CCCCCON=C(c1ccc(OC(F)F)cc1)C(Cc1ccccc1)n1ccnc1
CC(=NNC(=O)c1cccs1)c1cccc(NC(=O)c2ccc([N+](=O)[O-])cc2)c1
CC(=O)SCCSc1ccc([N+](=O)[O-])cn1
CCn1c(SCC(=O)Nc2ccc3c(c2)OCO3)nnc1-c1cccs1
CNc1cccc(-c2ccc3ncnc(Nc4ccc(OCc5ccccc5)c(Cl)c4)c3c2)c1
Cc1cn(C2COC(CO)C2NC(=O)CP(=O)(O)O)c(=O)[nH]c1=O
O=C(NC1CCCCC1)C(c1c(-c2ccccc2)[nH]c2ccccc12)n1c(=O)c(-c2cc3ccccc3[nH]2)nc2ccccc21
COc1ccc(-n2cc(CN3CCOC(Cn4cccn4)C3)c(C)n2)cc1
CS(=O)(=O)N(C(=O)CNCC1CCCO1)c1ccccc1
CCc1nnc(N(C)CCC(=O)NS(C)(=O)=O)s1
O=C(O)c1ccc(Cl)cc1NC(=O)c1cccc2ccccc12
Cc1nnc(SC(=O)CC(=O)c2ccccc2NOc2ccccc2)n1C
Clc1ccc(Sc2nc3cccnc3n2-c2ccc3ccccc3c2)cc1
COc1ccc(C)cc1NC(=O)Nc1ccc2c(c1)CC(=O)N(C(=O)C(C)NCC(C)(C)C)CC(C)C(CN(C)C(C)=O)OCCCCC(C)O2
COc1cc(C=CC(=O)C=Cc2ccc(OCc3cccc([N+](=O)[O-])c3)c(OC)c2)ccc1OCCI
Cc1nc2ccc(NC(=O)C3(C)CC(O)CC(C)(O)C3)cc2s1
CCn1nnnc1SC(=O)CN1CC(C)OC(C)C1
Cc1cc(NC(=O)CCSc2ncccn2)no1
Cc1cnn(-c2ccc(S(=O)(=O)N3CC(C)CC(C)C3)cc2)c1
CCC(NC(=O)C(C)NC(=O)C(Cc1ccc(OP(=O)(O)NC(C(=O)OCc2ccccc2)C(C)C)cc1)C(C)C)C(=O)NC(CC(C)C)C(=O)O
O=C(O)CCc1c[nH]c(-c2cccnc2)n1
COc1cc(-c2nnc(-c3ccccc3)o2)ccc1NC(=O)CCn1cccn1
CC(NCC(=O)N(C)C)C(=O)NCCC(=O)OCCOc1ccc(CNC(=O)C(N)Cc2ccc(O)cc2)cc1
O=C(CCc1ccon1)N1CCN(CC2CCCO2)CC1
CC1CCc2sc(NC(=S)NC(=O)c3cccnc3)nc2C1
CCOC(=O)C(CCC(=O)NC(=O)c1cnc(Nc2ccc(Oc3ccccc3)cc2)s1)OCC
CCCc1cc(C(=O)NC2CCCC2)cs1
CN(Cc1ccc2c(c1)OCO2)c1ccc(C2OCC(O)C(O)C2O)cc1
Cc1ccc(NC(=O)N2CCC3(CC2)OOC2(O3)C3CC4CC(C3)CC2C4)cc1
NC1C(CCP(=O)(O)O)OC(n2ccc(=O)[nH]c2=O)C1O
O=c1nc(Nc2ccc(I)cc2)nc(S)[nH]1
CC(=O)NOc1ccc(C(C)N(C)c2nccc(N3CCC(Cc4ccccn4)C3)n2)cc1
CC1COc2cc(N3CC(C[N-][N+]#N)OC3=O)ccc2N1C
Cc1cc(C)n(CN2CCCC2C(=O)c2ccn(C)n2)n1
CC12CCC(O)CC1CCC1C2CCC2(C)C(NS(=O)(=O)c3cccnc3)CCC12
CC(C)n1cnc2c1NC(=O)N(C)C(=O)N2CC1=CCN=C1
O=C(O)c1cc2nc(O)[nH]c(=O)n2n1
Cc1ccc(C(=O)C(=O)c2ccccc2)o1
CCCC(CC)P(=O)(O)O
CC(C)CC(S)C(CC(=O)O)Cc1ccc(ONC(=O)OCc2ccccc2)cc1
Cc1ccsc1C(=O)N1CCN(C(=O)c2ccco2)CC1
NC(=O)C(Cc1c[nH]cn1)NC(=O)C1CCN(c2nc(-c3ccccc3)cs2)CC1
O=C(NCC#Cc1ccc2ncsc2c1)c1cncn(Cc2ccc(F)c(F)c2)c1=O
CCCCCCCCCCCCCCC1OC(=O)C(CO)O1
O=c1c(-c2ccccc2)c(O)[nH]c2cc3c(cc12)OCO3
OCC1CN(Cc2ccccc2OC(F)F)CC(n2cnc3c(Nc4ccccc4)ncnc32)O1
CC(=O)C1CCN(C(=O)C2CC(c3ccccc3)CN2C(=O)NCCCn2ccnc2)CC1
CS(=O)(=O)N1CCOC2CNCC21
CCc1c(OC)cc(C(=O)N=C(N)N)cc1C(=O)O
CCN(CC)Cc1cc(Nc2c3ccccc3nc3ccccc23)ccc1N
CN(C)CCCCS(=O)(=O)c1cccc2c(S(=O)(=O)Nc3nccs3)ccc(NNc3cccc(N)c3)c12
CCCCCCCCCn1cnc(C(N)=O)c1
CC(=O)N1CCCC1(C)C(=O)O
Cc1ccc(-c2c(-c3ccc([N+](=O)[O-])cc3O)nn(-c3ccccc3)c(=O)c2N)cc1
Cc1nn(C2CCCC2)c2c1C(c1ccc(Cl)cc1)N(c1ccc3nnc(C)n3c1)C2=O
O=S1(=O)CCC(NS(=O)(=O)C2CC2)C1
OC(=NOCC1CCCCC1)c1cccc(-c2cc(Cl)ccc2Cl)n1
O=C(NCC(O)c1ccccc1)C1CN=C2N(CCSc3ccccc3)C(CC3CCCCC3)CN21
Cn1cc(-c2ccc3[nH]nc(Nc4ccc(OCc5ccccc5)cc4)c3c2)cn1
CCNC(=O)C1C(=O)C2(C)CCC1(CCC(=O)N1CCCCCCC1)C2(C)C
CC1(C)CCC2(C(=O)O)CCC3(C)C(=CCC4C5(C)C=C(O)C(=O)C(C)(C)C5CCC43C)C2C1
C1COCCOCOC1
CS(=O)(=O)c1cc(F)cc2c1N(C1CC1)CC2c1cccc(-c2cn(CCC(O)CO)nn2)c1
COc1ccccc1C(=O)Nc1nc2ccc(NCCCO)cc2n2ccnc12
NS(=O)(=O)c1ccc(CCNC(=O)c2csc(-c3ccccn3)n2)cc1
Nc1nc2ccc(-c3ccc(OCCOC(=S)Nc4ccccc4)cc3)nn2n1
c1ccc(-n2c(CON3c4ccccc4N=C(N4CCCCC4)c4ccccc43)nnc2C2CC2)cc1
CCC(CC)C1CCN(N2CCN(C3CS(=O)(=O)c4ccccc43)CC2)CC1
C=CC1CC1C(=O)NS(=O)(=O)C1CC1
CN(C(=O)c1cccnc1)c1nnc(Cc2cccc(Oc3ccccc3)c2)s1
CC(=O)NC1=NN(CC(=O)NC(C)c2ccc(F)cc2)CS1
Cc1ccc(C=NNc2ccc(C(=O)O)cc2[N+](=O)[O-])cc1
COc1cc(OC)c2nc(N3CCCN(c4ccccc4)CC3)nc(C)c2c1
CCc1cc(N2CCN(CCO)CC2)c2nc(S(N)(=O)=O)sc2c1
COc1cc(NC(=O)c2ccc(Cl)cc2)ccc1C(=O)NCCCN1CCC(C(=O)c2ccc(ONC3CC3)nc2)C1
O=c1c2ccccc2ccn1Cc1ccc(-c2ccccc2)cc1
CCC1(O)C(=O)OCc2c1cc1n(c2=O)Cc2c-1nc1ccccc1c2CNC(C)C(=O)OC
COc1cc2cc(-c3ccc(OCCCN4CCCC4)cc3)oc(=O)c2cc1OC
CCc1ccc(C(=O)c2c3c(c(=O)n4c2CCC4)-c2cc4c(c(=O)n2C3)COC(=O)C4(O)CC)cc1
CCOc1ccc(N2CC(C(=O)NC(CN(C)C)c3ccccc3)CC2=O)cc1
CCN(CC)CCSC1=Nc2c(c(=O)[nH]c3ccc(OC)cc23)C(=Cc2ccccc2)N1
Cc1cc(C(=O)NC2CCNCC2F)ccc1Nc1ncc(C(F)(F)F)c(Oc2cccc3c2C(=O)c2c(N)nc(SC(C)C(F)(F)F)nc2C3)n1
O=C1CC(Nc2ccc3c(c2)OCCO3)Cn2c1nc1ccccc12
Cc1ccc(C)c(NC(=S)N(CCCN2CCOCC2)Cc2ccncc2)c1
CCN1CCN(N2CCC(Cc3ccnc(N4CCOCC4)c3)CC2)S1(=O)=O
CC(C)(C)C(=O)NC(=O)C(Cc1ccccc1)CC(O)C(Cc1ccccc1)NC1c2ccccc2CC1O
CCn1cnnc1CNC(=O)Nc1cc(Oc2ccc(F)cc2)ccn1
COc1cc(OC)nc(OC(Cc2ccc(C(C)C)cc2)C(=O)O)n1
CCCOc1nc2ccccn2c(=O)c1Cc1ccccc1
COC(C(=O)Oc1ccc([N+](=O)[O-])cc1)C(=O)C1CCCC(=O)N1
O=c1nc2cc3c(cc2c(O)[nH]1)OCO3
O=C(NCc1cccnc1)C1=CC(c2ccc3c(c2)OCO3)CC(OCc2ccc(CO)cc2)O1
CCC(C#N)=C(OS(N)(=O)=O)c1ccccc1
CC(=O)c1ccc2nc(=S)n(CCCCN3CCN(c4ccc(Cl)c(Cl)c4)CC3)c(O)c2c1
O=C(CCCC(=O)N1CCN(Cc2ccccc2F)CC1)c1ncco1
COc1ccc(-c2ccc(C3=CCN(C(=O)CCN4CCN(C)CC4)CC3)cc2)cc1OC1CCC(C(C)(C)C)CC1
CC(=O)ON(C(=O)Oc1ccccc1)S(=O)(=O)c1ccccc1[N+](=O)[O-]
CCCCC(C)(C)C=C(C)CC(=O)c1ccc2c(c1)C(=O)c1ccc(OOCCC(C)CC)cc1C2=O
Nc1ncc(-c2ccc(N3CCOC(c4ccccc4)C3)nc2)c(N)n1
CC(NNC(C(=O)NC(=O)C(NC(=O)c1cc(C=O)cc(N(C)S(=O)(=O)c2ccccc2)c1)C(C)C)C(C)C)c1ccccc1
CCNNc1c(C(=O)C(=O)C2CC2)noc1-c1cc(C(C)C)c(O)cc1O
Cc1ccc(NC(=O)Nc2ccc(CNC(=O)C3CCCN3)cc2)cc1C
NC(=O)N1CCCC(Cc2ccc(Cl)c(Cl)c2)C1
CC1(C(=O)O)CCC2(C)CCC3(C)C(=CC(=O)C4C5(C)CCC(OC(=O)CCC(=O)O)C(C)(C)C5CCC43C)C2C1
COc1cccc(C2(NC(=O)c3ccccc3C(F)(F)F)CC2)n1
CC(=O)OCC1CCC2C(C(C)CCCC(C)C)C3CC4CCC5=CC(=O)CCC5(C)C4CC3C(O)C12C
COc1ccc2cc(CN(C(=O)c3ccco3)c3ccccc3C)c(=O)[nH]c2c1
CC1CCC2C(C)CC3(C)C(C=O)C(S)CC23C1
c1ccc(N2CCN(C3COC4(CCCCC4)O3)CC2)cc1
Cc1ccc(C(CCNC(=O)c2ccccc2)N(C)C)cc1
c1ccc2c(c1)CC1CNCCN21
CCCC1CN(c2noc3c(F)c4c(cc23)-c2c(nnn2C)CC2(CC2)C4)CCN1C(=O)NC1CCC(C(C)(C)C)CC1
O=C(c1ccc(F)c(S(=O)(=O)Nc2ccc(Br)cc2)c1)N1CCOCC1
CCN(CC)C(=O)Cn1nc(C)n2c(cc3sc(C)cc32)c1=O
Clc1cccc(Nc2cncc(-c3ccnc(NC4CCNC4)n3)n2)c1
CC(=O)S(=O)(=O)c1ccc(NN2CCC(C(=O)c3ccccc3F)CC2)cc1
CSCOC1CCN(S(=O)(=O)O)C1
CN(C)CCCN1c2ccccc2Sc2ccc(Cl)cc21
CC(C)CN1CCN(Cc2cn(-c3ccncc3)c(-c3ccc(F)cc3)n2)C(C)C1
NC(=O)Cc1ccc(OCCc2c(-c3ccccc3)[nH]c3ccccc23)cc1
COc1cc2c(cc1OC)-c1[nH]c3cc(OC)c(OC)cc3c1C(=O)OC2
O=C(CSc1ccccc1)N1CCc2ccccc2C1
Cc1c(Sc2ccccc2)n(COCCO)c(=O)[nH]c1=O
CNC(=O)c1cc(-c2ccc(Cl)cc2Cl)c(-c2ccc(Cl)cc2Cl)nn1
CN1CC2CC(O)(c3ccccc3)C1CC2c1cccc(Cl)c1
CCOP(=O)(OCC)C(Cc1ccc(S(N)(=O)=O)cc1)P(=O)(OCC)OCC
Cc1oc(-c2ccc(C(F)(F)F)cc2)nc1COc1cccc(CN2CCNC(=O)CC2)n1
COc1cc(NC(=O)Nc2ccccc2Cl)ccc1CN1CC(C)OC(C)C1
CN1CCN(CC(=O)N2CCc3sc(Br)cc3C2c2cccc(F)c2)CC1
c1cc(N2CCN(Cc3ccc4c(c3)OCO4)CC2)c2occc2c1
Nc1cccc(C#CCN2CCCC3(CCN(c4ncccn4)C3)C2=O)c1
Cc1ccc(Nc2nc(-c3ccc(F)cc3)nc3ccccc23)cc1Cl
COc1ccc(C2C(C(=O)Nc3ccccc3Cl)=C(C)Nc3nc(C(=O)c4ccccc4)nn32)cc1F
Cc1cccc(CNC(=O)NC(=O)CNC(CC(=O)O)C(=O)NC(C(=O)COC(=O)C[N+](C)(C)C)C(C)C)c1
Cn1cnnc1C1CCN(C(=O)c2cccc(-c3ccc(Br)cc3)n2)CC1
COCCNC(=O)C(=O)NCC1OCCO1
CCCCCc1ncc(CCOc2ccc(C(=O)O)cc2)n1Cc1ccc(-c2ccccc2-c2nnn[nH]2)cc1
O=[N+]([O-])c1ccc(-c2csc(NN=C3CCCCCC3)n2)cc1
CC(C)CC(O)C(O)C(CNC(=O)C(Cc1c[nH]cn1)NC(=O)C(Cc1ccccc1)C1COC(C)(C)CNC1=O)C1CCCCC1
CC1(F)C(O)C(COP(=O)(O)CP(=O)(O)OP(=O)(O)OP(=O)(O)O)OC1n1cnc2c(=O)nc(N)[nH]c21
NC(=O)c1nc(Nc2ccc3ccccc3c2)sc1O
CN(C)C1CCC(Nc2cc(-c3nc(C(=O)N4CCOCC4)c(O)c4ccccc34)nc(N3CCOCC3)n2)CC1
COc1ccc(N2CCN(c3ncc(-c4nc(C)no4)c(C4CC4)n3)CC2C)cc1N
CCc1ccc(NC(=O)C2CC3CCCC(C2)C3O)cc1
CCOC(=O)C(C)NCC(=O)Sc1nc(C)cc(Nc2ccccc2)n1
O=C(CN1C(=O)COc2ccccc21)Nc1cc(Cl)ccc1Cl
C=CCc1ccc(-c2[nH]ncc2-c2ccc(C=C)cc2)cc1
CCOc1ccc(N=NC(=O)c2ncc(-c3ccc(O)c(I)c3)o2)c(C)c1
CCOCCn1c(=N)n(CC(=O)N(C)C)c2c(C)cc(C)nc21
CC(=O)c1ccc(S(=O)(=O)N(c2ccc3occc3c2)n2c(N)nc3ccccc32)s1
COc1cc(C2c3cc4c(cc3C(NC(C)c3ccccc3)C3COC(=O)C23)OCO4)cc(OC)c1OC1OC2COC(C)OC2C(O)C1O
c1cnc2c(Nc3nc4ccccc4n4cnnc34)cccc2c1
COc1ccc(-c2nc3cc(OC)c(OC)cc3nc2-c2ccccc2)cc1
CNC(=O)C(=O)NCC(c1cccs1)N1CCc2ccccc2C1
c1cc2c(cc1C1=NCCN1)NCc1ccc(N3CCN4CCCC4C3)nc1-2
CN1CCN(C(=S)NNC(=O)Nc2ccc(S(=O)(=O)N3CCc4ccccc43)cc2)CC1
COc1ccc(C(=O)c2c(N)sc3ccsc23)c2ccccc12
COc1ccc(CN2CCN(C(=O)c3c[nH]c4ccccc34)CC2)c(OC)c1C
COc1ccc(S(=O)(=O)N2CCN(C(=O)c3csc(C)n3)CC2)cc1OC
Oc1ccc(CC2CCCN3CCCCC23)cc1
CCNc1ccccc1OC(C(=O)O)C1(c2ccccc2)NCC(=O)N(Cc2c(F)cccc2F)c2ccccc21
CCCC(=O)Nc1ccc(N=Nc2ccc(OC)c(-c3ccc(S(=O)(=O)O)cc3)c2)cc1
NCC1CCN(c2cc3c(cc2F)c(=O)c(C(=O)O)cn3-c2ccc(F)cc2)CC1
NC(=O)Nc1n[nH]c(-c2cccc(Cl)c2)n1
CCN(CC)C(=O)C1CCCN(c2cc(-c3ccc(Sc4ccccc4C(C)C)c(C(F)(F)F)c3)nc3ncnn23)C1
CNc1ccc(C=C2COc3c(ccc4ccccc34)C2=O)cc1
O=S(=O)(c1cccc(O)c1)c1c(-c2ccc(F)cc2)[nH]c2ccccc12
Cc1cccnc1CCC(=O)N1CCCC1CNc1ccccn1
Cc1ccc(S(=O)(=O)c2cccc(N)c2)cc1C
Cc1ccc2c(c1)[n+]([O-])c(C#N)c(NCc1ccccc1)[n+]2[O-]
CCC(C(=O)Nc1nncs1)c1ccc2c(cnn2-c2ccc(F)cc2)c1
CCCCCCCCCCCCCCCCNCc1ccc(O)c(O)c1
CC(NCC(O)CCc1ccc(ON2CCCCC2)cc1)C12CC3CC(CC(C3)C1)C2
Cc1cccc(-c2nc3cc4c(cc3cc2C(=O)C=C2C(=O)Nc3ccc(C)cc32)OCO4)c1
COc1ccc(NC(=S)NC(=O)CSc2ccc(I)cc2)cc1
Cn1c(CNc2ccccc2)nnc1SC(=O)CN1CCCC1
CC(=O)NC(=O)C(Cc1cccc2ccccc12)NC1Cc2ccc(cc2)OCCCCCOC(=O)C(CCCN=C(N)N)NC1=O
NS(=O)(=O)c1ccc(NC(=O)Nc2ccc(-c3ccccc3S(N)(=O)=O)cc2)cc1
Cn1c(CCC(=O)N2CCC(C(N)=O)(C(=O)OCc3ccccc3)CC2)nc2ccccc21
O=C(CNc1cc(Cl)ccc1[N+](=O)[O-])OS(=O)(=O)c1ccc(O)c(C(=O)N2CCOCC2)c1
COc1ccc(C(=O)OC(=O)CN2CCN(c3ccc([N+](=O)[O-])cc3)CC2)cc1OC
Cc1ccc(O)c(-c2nnc(SCC(=O)N3CCOCC3)o2)c1
CCOC(=O)C(=Cc1ccc2oc(=O)c3c(c2c1)CCCC3)Cn1ccnc1
CCn1ccnc1CC1CC(CCO)N(NS(=O)(=O)C(F)(F)F)C1
COC(=O)c1ccc(-c2nc3ccc(C=O)cc3[nH]2)cc1
OCCN1Cc2nc(-c3cc(Cl)cc(Cl)c3)nc(-c3ccccc3)c2C1
CC(CO)C1Oc2ccc(N(C)C)cc2CC(=O)N(CN(C)Cc2ccc(C(=O)Nc3nccs3)cc2)CC1C
O=C1NC(=O)C(Cc2ccccc2)C(=O)N1
CCCCOCC12CC(CCCC)N(Cc3ccco3)CC1OC(C)(C)O2
CCCCc1ccc(-c2[nH]nc3c2Cc2cc(OCc4ccccn4)ccc2-3)cc1
N=C(N)NC(CCCNC(=O)C(Cc1ccccc1)NC(CC1CCCCC1)C(=O)NC(=O)c1ncc[nH]1)C(N)=O
O=C(NCc1ccccc1)c1cccnc1Nc1nc2ccccc2s1
COc1ccn(-c2ccc3c(c2)C(=O)NCc2nnc(OC)n2-3)n1
CCCN(CCC)c1nc(S(=O)(=O)c2ccccc2)cn2c(=O)n(-c3ccccc3OC)nc12
CCCc1c(OC(C)=O)ccc2c(-c3ccccc3)cc(=O)oc12
CNC(=O)C=C1C(=O)N(C)c2c(F)ccc(F)c21
c1ncn(CC2CCCN2c2ccc(-c3cn[nH]c3)cc2)n1
Cn1c(C(=O)O)ccc1-c1ccc(C(=O)O)cc1
CN(C)CCNC(=N)c1cccc(-c2cc3ccccc3oc2=O)c1
CCCCc1ccc(-c2cc(-c3ccc4c(c3)OCO4)[nH]n2)cc1O
CCC1(C)CC(C)C(=O)C(C)C2N(N)C(=O)OC2(C)C(OC2CC(C)OC(N(C)C)C2O)OC(=O)C(C)C(=O)C(C)C1OC
COCC(=O)C1Cc2cccc(O)c2C(=O)O1
Cc1cc(COc2ccc(S(=O)(=O)NCCN3CCCCC3)cc2)c2ccccc2n1
CN(Cc1ccc(Cl)s1)C(=O)c1cnn2c(=O)[nH]ccc12
CNN1CCC(C(=O)c2cnc3scc(C)n3c2=O)C1
COCc1cnc2n1CCN(CCC(=O)NS(=O)(=O)C1CC1)C2C
O=[N+]([O-])c1ccc(-c2noc(-c3n[nH]c4ccccc34)n2)cc1
COc1ccc2cc(-c3sc(N)nc3-c3ccncc3)ccc2c1
COc1ccc2c(c1)n1c(CNCCc3cccnc3)c(C(F)(F)F)nc1n2-c1c(C)cc(C)cc1C
CC=C(NOC(=O)c1ccccc1)C(=O)Nc1ccccc1
COc1ccc(-c2[nH]nc3c2Cc2cc(OCc4ccccn4)ccc2-3)cc1OC
COc1ccc(-c2nc3c([nH]2)CCN(Cc2ccccc2)C3)cc1
CCOC(=O)c1cc(-c2ccccc2F)nn1Cc1cccc(OC)c1
CCNC(=O)NN=C1NCC(O)C(O)C1O
COc1cc(Cl)cc(-c2cnn(CCC#N)c2N2CCOCC2C)c1
COC1=C(O)OC(C(OC(=O)c2ccccc2)C2C(C)OC(c3ccccc3)OC2Cc2ccccc2)C1=O
COc1cc(OC)c(C2CN=C(c3ccc4ccccc4c3)O2)cc1C#N
Cc1cccc(OCC2CN(C(=O)c3ccsc3)CCO2)c1
N=C(N)NC(CCCNC(=O)c1ccccc1CCO)C(=O)NCc1ccccc1
NC(=O)c1cccc(Cn2cnc(Cl)c2N=O)c1
NCc1cc(C(=O)NC(CS)C(=O)O)no1
NS(=O)(=O)c1ccc(-n2ncc(=O)[nH]c2=O)cc1
CCCC(C)C(=O)OC1OC2(C)OC(C)C(OC)C2C(OC(C)=O)C1OC1OC(CO)C(O)C(O)C1O
O=C1C(=Cc2ccccn2)C(=O)N(c2ccccc2)C(=S)N1c1ccccc1
Brc1ccc(COCCCn2cncn2)cc1
Cc1ccc(S(=O)(=O)Nc2c(C)n(C(=O)c3ccc(Cl)cc3)c3ccc(Cl)cc23)cc1
CCCCCCc1ccc(S(=O)(=O)Nc2ccc3c(c2)CC(=O)N(CN(C)S(=O)(=O)c2ccccc2)CC(C)C(C(C)CO)OCCCCC(C)O3)cc1
CS(=O)(=O)c1ccc(C(=O)C(=O)c2cccc(NOCc3cc(=O)n4ccsc4n3)c2)cc1[N+](=O)[O-]
Cc1cc(=O)[nH]nc1-c1ccc2c(c1)c(-c1cccc(F)c1)nc1nncn12
COc1cc(C(C#N)NS(=O)(=O)c2ccc(Cl)cc2)cc(OC)c1OC
COc1ccccc1C1CSCN1C(=O)COC(=O)c1ccc2ncccc2c1
CC(C)CCCCC(C)CCC(=O)OC12CC3CC(CC(C3)C1)C2
O=C1NC(Cc2ccccc2)C(=O)N(CCCCNC(c2ccccc2)c2ccccc2)c2ccccc21
CC1CCN(C(=O)CCNc2ccc3c(c2)CCC3)CC1
O=C(NCc1ccc(Nc2ncc(-c3ccc(C(F)(F)F)cn3)s2)cc1)NCC1CC1
CCOC(=O)CC(NC(=O)c1ccccc1NC(=O)c1ccc(OC)cc1)C(=O)OCC
O=c1ccn(C2OC(COP(=O)(O)O)CC2Cl)c(=O)[nH]1
COC(=O)CCCn1c(C(=O)N2CCCCC2)c(-c2cc(OC)c(OC)c(OC)c2)c2ccc(OC)cc2c1=O
Cn1cnnc1SCC(=O)NN=Cc1cccc(Br)c1
COC(=O)C1C(C)C(OC(C)=O)C(C)(O)CC(OC(=O)c2ccccc2)C(OC(C)=O)C2(C)C(SC(C)(C)C1(C)O)C(CO)N2C
CC(C)(C)c1nc(-c2ccc(Cl)cc2Cl)nc(N)c1C#N
Cc1ccc(CSCCc2nc3ccccc3[nH]2)cc1
O=C(O)CNC(=O)CCNc1ccc(NC(=O)C=Cc2ccccc2[N+](=O)[O-])cc1C(=O)c1ccccc1Cl
O=C(NCc1cccc(C(F)(F)F)c1)c1cccc(-c2cnc3c(Nc4ccc(Cl)cc4)nccn23)c1
Cn1cc2c(nc(NCc3ccccc3F)n3nc(-c4ccco4)nc23)n1
COc1ccc(-c2cnc(N)nc2-c2cc(OC)c(OC)c(OC)c2)cc1
COc1ccncc1CNc1cc(-c2ccc(N3CCOCC3)cc2)ncn1
Nc1c2ccccc2c(Br)c2c1ccc1ccccc12
COc1cc2c(cc1OC)CN(Cc1ccc(C(=O)N3CCCC3)cc1)CC2
OC1CNC(Cc2ccccc2)C1O
O=C(O)CCc1c(C(=O)O)[nH]c2c([N+](=O)[O-])ccc(CCCCF)c12
CC(C)C(=O)OCC1(CO)CC(=CC2CCCCC2)C(=O)O1
CCCCOc1ccc(-c2cc(C(=O)O)c3cc(C(=O)N(C)c4ccccc4)sc3n2)cc1
CCCCCC(O)C=CC1C(O)CC(O)C1CC=CCCC=CCCC(=O)OC
COC1C=COC2(C)Oc3c(C)c(O)c4c(O)c(c(CN5CCOCC5)c(O)c4c3C2=O)NC(=O)C(C)=CC=CC(C)C(O)C(C)C(O)C(C)C(OC(C)=O)C1C
O=C(c1cc(O)cc(O)c1)N1CCN(c2ccc(O)c(C34CC5CC(CC(C5)C3)C4)c2)CC1
CC1CN(C(C)CO)C(=O)c2cc(NCN(C)C(=O)NC3CCCCC3)ccc2OC1C(=O)c1cnccn1
Cc1nc2c3ccccc3c3ccsc3c2s1
C=CCCCCCC=CCCCCCCCC(=O)Nc1ccccc1
N#Cc1ccccc1Oc1ccc(C(=O)NCc2ccccc2)cc1
Cc1nc(C2CCCN2Cc2cccnc2)sc1C
Cc1cccc(C2c3[nH]c4ccccc4c3CCN2CC(=O)N2CCCC2)n1
CN1Cc2cccc(C(=O)NCCCCc3cccnc3)c2C1=O
[truncated: 8,000 more rows]
