# Supplementary material for: t-SMILES: a fragment-based molecular representation framework for de novo ligand design
Source: Nat Commun. 2024 Jun 11;15:4993. doi: 10.1038/s41467-024-49388-6 (PMC11167009; doi:10.1038/s41467-024-49388-6)
Supplement: Supplementary file 4 — Source Data [file 41467_2024_49388_MOESM4_ESM.zip › Soure data/Source data and code for all other graphs/Metrics/Models/Chembl/ChEMBL_TSID_HBMSV[mpl][8_8_256][r10_128]/gen.smi]

[1*]C&[1*]C(NC(=O)C1=CC=C([2*])C=C1N1N=CC=N1)C(CC1=CC=C([3*])C=C1[4*])C1=CC=CC([5*])=C1&[2*]Cl&&[3*]Cl&[4*]Cl&[5*]Cl&&
CN1C=NC([N+](=O)[O-])=C1SC1=NN=C(C2=CC=CO2)N1C1=CC=CC=C1&&&
CN1CC(=O)NC2=CC=CC=C21&&&
[1*]C(=O)C1=CC(C)=CC=C1&[1*]NC1=NC2=CC=CC=C2N2C(=O)N(C3=CC=CC=C3)N=C12&&&
CCOC1=CC=C(N2C(C)=NN=C2SCC(=O)NC2=NC=C(C)S2)C=C1&&&
[1*]C&[1*]C[2*]&[2*]C([3*])[4*]&[3*]C&&[4*]C([5*])=O^[5*]C1=C([6*])C=C2OC3=C([7*])C([8*])=C([9*])C=C3C2=C1[10*]&[6*]O&&[7*]CC=C(C)CCC=C(C)C&[8*]O&[9*]C(C)C&[10*]O&&
[2*]SC&[1*]C(=O)C(N)CC[2*]&[1*]N1CCN([3*])CC1&[3*]CC1=CC(C2=CC=C(C)C=C2)=N[NH]1&&&
CN1C(=O)NC2C(N(O)C=O)CNC21&&&
[1*]F&[1*]C1=CC=C([2*])C=C1&[2*]C[3*]&[3*]C[4*]&[4*]C1=CC=CC([5*])=C1&[5*]F&&&
[3*]C12CCC(C(=C)C)C1C1CCC3C4(C)CCC(O)C([9*])(C)C4CCC3(C)C1(C)CC2&[1*]C([9*])=O&[1*]N[4*]^[7*]=CC[11*]^[4*]CCC&[7*]=C1N=C(C=[8*])OC1=O&&&[2*]C(=O)C=[8*]&[2*]N[5*]&[5*]CCCC
CCC(CC)C(CS)C(=O)N(CC1=CC=C(OC)C=C1)CC1=CC=C(OC)C(OC)=C1&&&
[1*]C1=C2[NH]C(=O)[NH]C2=C2C=C(C3=CC=CC=C3)C(C(F)(F)F)=NC2=C1&[1*][N+](=O)[O-]&&&
[1*]C(C)CCC&[1*]C1NC(=O)C([2*])NC(=O)C([3*])NC(=O)C2CCCCN2C(=O)C([4*])NC(=O)C([5*])NC(=O)C([6*])NC(=O)C2CCCCN2C1=O&[2*]C(C)CC&&[3*]CC1=CC=CC=C1&[4*]CCC
[1*]OC&[1*]N=C(C1=CC=CC=C1COC1=CC=CC=C1[2*])C1=CC=CC=C1[3*]&[2*]CC(C)(C)C&&[3*]C&&
[1*]C&[1*]N1C(=O)C2=C(N=C(N)N2[2*])N([6*])C1=O&[2*]C[3*]&[3*]N[4*]^[6*]C^[4*]C[5*]&&&[5*]C1=CC=CC=C1&&&
[1*]C&[1*]C1=CC=C(CN2CCSCC2)C=C1C(=O)NC1=CC=C([2*])C(C2=CC=C([3*])N=C2)=C1[4*]&[2*]Cl&&[3*]N(C)C&[4*]C&&
[1*]C(=O)C1=CC=C(C2=C(C#CC3=CC=C(N)N=C3)C(CC)=NC=N2)C=C1Cl&[1*]N1CCN([2*])CC1&[2*]CS(C)(=O)=O&&&
O=C(COC1=CC=C(F)C=C1)NC1=CC=C(S(=O)(=O)N2CCCC2)C=C1&&&
O=C(NC1=CC(Cl)=C(OC2=CC=C(Br)C=C2)C=C1Cl)N1CCC2(CC1)CCN(C1=CC=CC=C1)CC2&&&
[1*]COC&[1*]C1=CC=CC(S(=O)(=O)N2CCCC(N([2*])CC3=CN([3*])N=C3)C2)=C1&[2*]C&&[3*]C&&
C=C1C(OC(=O)CCC)CCC2(C)CC(OC(C)=O)C3=C(C)C(=O)OC3C(OC(C)=O)C12&&&
[1*]OC&[1*]C1=CC=C2C([2*])=CC(=O)OC2=C1&[2*]CC(=O)O&&&
[1*]C&[1*]O[2*]&[2*]C[3*]&[3*]C1=CN([4*])C2=C([7*])N=C(N)N=C12&[4*]C1=CC=C([5*])C=C1[6*]&[5*]C(=O)O^[7*]N&[6*]Cl&&&&
[1*]C&[1*]N1C([2*])=CC([7*])=NS1(=O)=O&[2*]N[3*]&[3*]C[4*]^[7*]C1=CC=C([8*])C=C1^[4*]C([5*])[6*]&[8*]Br&[5*]O&&&&[6*]C1=CC=CC=C1&&
[1*]N(C)C&[1*]C(=O)C1=CC=C(C2=CC3=CN=CC(C#N)=C3N=C2N)C=C1&&&
[1*]C&[1*]C1=CC([2*])=C([5*])N1[6*]&[2*]C([3*])=O&[3*]C[4*]^[5*]C^[4*]SC1=NN2C=CC=CC2=N1&&[6*]C&&&&
CCC(NC(=O)CC1=CC(F)=CC(F)=C1)C1=CC=C(C(=O)N2C(C)CN(C)CC2CC)C=C1&&&
[1*]NC(=O)CCC&[1*]C1=N[NH]C2=NC(C3=CC=CC=C3)=CC=C12&&&
[1*]N&[1*]C1=NC=NC2=C1N=CN2C1OC(OC2C=CC([2*])([3*])OC2)C([4*])C1[5*]&[2*]COS(=O)(=O)O&&[3*]COS(=O)(=O)O&[4*]O&[5*]O&&
CC1=C(C)OC2=C(C3=NCC(C4=CC=CC=C4)O3)C=CC(Cl)=C12&&&
COC(=O)C(CC1=CC=CC=C1)NC(=O)C12CCC(C)C(C)C1C1=CCC3C4(C)CCC(O)C(C)(C)C4CCC3(C)C1(C)CC2&&&
CC(C)CC(O)C(O)CC(C)C1CCC2C3CC(O)C4CC5OC5CC4(C)C3CCC12C&&&
CCSC1=NC(CC)(C(=O)O)C2=CC(F)=CC=C12&&&
C=C(Br)C(=O)NC1=CN=CC(OC2=CN=C(N3CCN(C(=O)C4CC4)CC3)N=C2)=C1&&&
CC1=C(CC2=CC=C(Cl)C=C2)C(C(=O)C2=CC=C(Cl)C=C2)=C(N)S1&&&
[1*]C&[1*]C([2*])[3*]&[2*]O[4*]&[4*]C1=CC=CC2=NC(N)=NC([5*])=C12^[3*]C1=CC=CC([7*])=C1^[5*]N&[7*]C([8*])(F)F&&&[8*]F&&&
OCC(O)COC1=CC2=NC=C(C#CC3=CC=CC=C3Cl)N=C2C=C1OC(F)C(O)C1=CC=CC=C1Cl&&&
[1*]C&[1*]C[2*]&[2*]NC(=O)O[3*]&[3*]C[4*]&[4*]C1=C([5*])N([6*])C([8*])=C1[9*]&[5*]C&&[6*]C[7*]^[7*]C1=CC=CC=C1^[8*]C&&&[9*]C[10*]^[10*]OC(=O)N([11*])C&[11*]C&&&
[1*]CC&[1*]C1=NC2=CC=CC=C2C2=NC3=C([2*])C=C([3*])C=C3N12&[2*]F&&[3*]F&&
[4*]C1OC=C(C(=O)O)C(O)C1O&[1*]O[4*]&[1*]C([2*])=O&[2*]N[5*]&[3*]C(=O)C([5*])CC1=CC=CC=C1&[3*]N[6*]&[6*]CC1=CC=CC=C1&&&
[3*]CC1=C(C)N(C=CC(=O)O)C(C)=C1C(C)(C)C&[1*]O[3*]&[1*]C(=O)C1=CC=C(N[2*])C=C1&[2*]C(=O)C1=CC=CC=C1F&&&
[1*]NC(=S)NC([2*])=O&[1*]C1=CC=C2OC(=O)C=CC2=C1&&[2*]C1=CN=C2C=CC=CC2=N1&&
[1*]C&[1*]C1=CC=C([2*])C([4*])=C1&[2*]C([3*])C&[3*]C^[4*]O[5*]&&[5*]C1=CC([6*])=CC=N1&[6*]C#N&&&
[2*]CC&[1*]N[2*]&[1*]C([5*])=O&[4*]N1CCCC([5*])([6*])C1&[3*]CC[6*]&[3*]OC1=CC=CC=C1^[4*]S(=O)(=O)C1=CC=C(C(F)(F)F)C=C1&&&&
NC12CC3CC(C1)CC(C(=O)NCC1=NC=CN1CC1=CSC=C1)(C3)C2&&&
[1*]C&[1*]C[2*]&[2*]C([3*])[4*]&[4*]C(=O)N[11*]&[11*]C([12*])[13*]^[3*]NC([5*])=O^[12*]C[14*]&[5*]C([6*])[7*]&[14*]C(=O)O^[13*]C(=O)N[15*]^[7*]C[17*]&&&[15*]C([16*])=C1CC(=O)C2=CC=CC=C12&[17*]O[18*]^[6*]C[8*]^[16*]C&[18*]C&[8*]C1=CC=
[1*]C(=O)C1=CN=CC=C1OC&[1*]N1CCC([3*])(C)C1&[2*]C([3*])=O&[2*]NC1=CC=C(S(N)(=O)=O)C=C1&&&
[1*]C1=CC(C2OC3=CC=CC=C3C(=NOC(=O)C3=CC=CN=C3)C2[2*])=CC=C1&[1*]Br&&[2*]N=O&&
[1*]C&[1*]C1=CC=C([2*])C=C1&[2*]N1N=C2C(=O)N([3*])N=C([15*])C2=C1[16*]&[16*]C&&[3*]C([4*])[5*]^[4*]C[6*]^[15*]C^[6*]C[7*]^[5*]C(=O)N[8*]&&[7*]N1CCCC1&[8*]C[9*]&&&[9*]C[10*]&[10*]O[11*]&[11*]C([12*])C&[12*]C&&&
CCCCCCCCC=CC(=O)NC(CC1=CC=C(O)C=C1)C(I)(CO)CN1C=NC=N1&&&
[1*]C(=O)O&[1*]C1=CC=CC(S(=O)(=O)NC2=CC=NC=C2)=C1&&&
[1*]C&[1*]O[2*]&[2*]C[3*]&[3*]C1=NC2=C(C(=O)N([4*])C(=O)N2[5*])N1[6*]&[4*]C&&[5*]C&[6*]C[7*]^[7*]C[8*]&[8*]C1=CC=CC=C1&&&
[1*]CCCC&[1*]S(=O)(=O)C1=NC=C(CN2C=CN=C2)N1C&&&
COC1=NC=C(C2=CC=C(C3=CC=C(COC(C)=O)C=C3)C=C2)C=N1&&&
[1*]C=C&[1*]C(=O)N[2*]&[2*]C[3*]&[3*]C[4*]&[4*]C=C[5*]&[5*]C([6*])[7*]&[6*]O&&[7*]C[8*]^[8*]C[9*]&[9*]C[10*]&[10*]C&&&
[1*]NS(C)(=O)=O&[1*]C1=CC=C([2*])C=C1C#CC1=CC=C(N2CCCCCC2)N=C1&[2*]F&&&
[1*]C&[1*]O[2*]&[2*]C1=C([3*])C2=CC([9*])=CC=C2N1[10*]&[10*]C[11*]&[11*]C1=CC=CC=C1^[3*]C[4*]&&[4*]C(=O)N[5*]^[9*]Cl^[5*]C[6*]&&&[6*]C1=CC=C([7*])C([8*])=C1&[8*]Cl&&[7*]F&&
[1*]CC1=CN(C)N=C1&[1*]N1CCCC2(CCN([2*])C2)C1=O&[2*]CC1=CC=CC=C1&&&
[1*]CCCC(=O)O&[1*]C1=NN(CC2=NC3=CC=CC=C3S2)C(=O)C2=CC=CC=C12&&&
[2*]CC&[1*]O[2*]&[1*]C(=O)C1=CC=CC=C1N[3*]&[3*]S(=O)(=O)C1=CC2=C(C=C1C)N(C)C(=O)C(=O)N2C&&&
CCC1OC(=O)C(C)C(O)C(C)C(OC2OC(C)CC(N(C)C)C2O)C(C)(OC)CC(C)C(=O)C(C)C2N(CCC3=CC=C(OC)C(OC)=C3)C(=O)OC12C&&&
[1*]S(=O)(=O)C1=CC=C(Cl)C=C1&[1*]NC1=CC=CC2=C1C=N[NH]2&&&
[1*]OC&[1*]C1=C(CN2CCC([2*])CC2)C=C(C(=O)NCC2=CC=CC([3*])=C2[4*])C=C1[5*]&[2*]N(C)C&&[3*]F&[4*]F&[5*]F&&
[1*]OC&[1*]C1=CC=CC=C1N1CC([2*])CC1=O&[2*]C(=O)O&&&
[1*]C&[1*]C1=CC=C2N=C([2*])C=CC2=C1&[2*]C1=CC=C([3*])C=C1&[3*]N1C(=O)C([4*])C([5*])C1[8*]&[8*]C1=CC=C([9*])C=C1&[9*]N1CCCC1=O^[4*]C#N&&&[5*]C1=CC([6*])=CC=C1[7*]^[6*]Cl&&[7*]C&
[1*]NC1=CC(S([2*])(=O)=O)=CC=C1C&[2*]N1CCOCC1&&[1*]C([3*])=O^[3*]C1CC=CCC1[4*]&[4*]C(=O)O&&&
[1*]C&[1*]C[2*]&[2*]C1=CC=CC=C1[3*]&[3*]NC([4*])=O&[4*]C=C[5*]&[5*]C1=CC=CC=C1&&&
[3*]CC&[1*]O[3*]&[1*]C(=O)CF&&&
[1*]OC&[1*]C1=CC=C2CN(CC3([2*])CCN(C(=O)C4=C([3*])C=C5CN(C6COC6)CCC5=C4[4*])C3)C(=O)C2=C1&[2*]O&&[3*]C&[4*]C#N&&
[1*]C&[1*]C[2*]&[2*]C[3*]&[3*]NC(=O)NC([4*])=O&[4*]C[5*]&[5*]SC1=NC2=C(CCCC2)C([6*])=C1[8*]&[8*]C#N&&[6*]C([7*])(F)F^[7*]F&&&
CC(NC1CCCCC1NC(=O)C1CCC(=O)N(C2CCCC2)C1)C1=CC=C2OCCOC2=C1&&&
[1*]OC&[1*]C1=CC(CCOC(=O)C2=CC([2*])=C([3*])C([4*])=C2)=CC([5*])=C1[6*]&[2*]C(C)(C)C&&[3*]O&[4*]C(C)(C)C&[5*]OC&[6*]OC&&
[1*]OC&[1*]C1=CC(NC2=NC=C3CCC4=NN([2*])C(C5=C([3*])C=CC=C5[4*])=C4C3=N2)=CC([5*])=C1[6*]&[2*]C&&[3*]F&[4*]Cl&[5*]OC&[6*]OC&&
[1*]C&[1*]C([2*])C&[2*]C([3*])([4*])O&[3*]C[5*]&[5*]C[6*]^[4*]C1=CC=C([7*])C=C1^[6*]N1C=NC=N1&[7*]I&&&&&
[1*]C&[1*]C[2*]&[2*]O[3*]&[3*]C1=CC=C([4*])C=C1[5*]&[4*]Cl&&[5*]C1=CC(N[6*])=NC=N1^[6*]C1=CC=C([7*])C=N1&[7*]C&&&
CN1C=C(C([N+](=O)[O-])=C(Cl)C(=O)NCC2=CC=C(Br)C=C2)C2=CC=CC=C21&&&
[1*]C1(C)CCCC2(C)C1CCC13CC(C)(CCC12)C(O)C3=O&[1*]C(=O)O&&&
[1*]C&[1*]C1NC2=CC=CC=C2C(=O)N2N=C(CCC3=CC=CC=C3)N=C12&&&
[1*]CC(CC)CCCC&[1*]N(CC1=CC=C([2*])O1)C(=O)C([3*])N=C([4*])NC1=C([5*])C=CC=C1[6*]&[2*]C(=O)O&&[3*]CC&[4*]C&[5*]C&[6*]C&&
[1*]C(=O)C1=NC=C(OC)N=C1&[1*]NC1=CC=C(F)C(C2([2*])COCC(N)=N2)=C1&[2*]C(F)F&&&
[2*]NC1=C(C)C=CC=C1C&[2*]C(=O)C[3*]&[1*]O[3*]&[1*]C(=O)CC[4*]&[4*]S[5*]&[5*]CC1=CC=C(Cl)C=C1&&&
CC(C)(C)C1=CC(I)=C2OC3=C([1*]C=O)C=CC=C3OC2=C1&&&
[1*]C&[1*]C1=CC(=O)N2C=C([2*])C=CC2=N1&[2*]C(=O)N1CCCCC1&&&
[1*]OC1=NC(C)=CC(C)=N1&[1*]C(=O)C1=CC=CC=C1O&&&
[1*]C#N&[1*]C1=CC=C2C=C(CN3C=CN=C3)C(C3=CC=C(C4=CC=C([2*])C([3*])=C4)C=C3)=NC2=C1&[2*]Cl&&[3*]Cl&&
CC1=CC(OC(=O)N2CCOCC2)C2C(C)(COC(=O)C3=CC=CC=C3)CCC(O)C2(O)C(C)C1=O&&&
[1*]C&[1*]C1=NOC([2*])=C1&[2*]C[3*]&[3*]N1C=CC2=CC([4*])=CC=C21&[4*]S(=O)(=O)N1CCCC([5*])C1&[5*]C&&&
[1*]C(N)=O&[1*]C1=COC(COC2=CC=C([2*])C=C2[3*])=N1&[2*]Cl&&[3*]C(F)(F)F&&
[1*]C&[1*]O[2*]&[2*]C1=CC2=C(C=C1[3*])C(=O)OC([5*])=C2&[3*]O[4*]&[4*]C^[5*]C([6*])[7*]&&[6*]C&&[7*]O[8*]^[8*]C[9*]&[9*]C([10*])[11*]&[10*]O&&[11*]C[12*]^[12*]S&&&
[1*]C1=CC=CC=C1&[1*]C[2*]&[2*]N1CCCC2(C1)ON=C([3*])O2&[3*]C1=CC=CC=C1&&&
[1*]C&[1*]O[2*]&[2*]C1=CC=C([3*])C=C1[5*]&[3*]C=C[4*]&[4*]C(=O)O^[5*]C[6*]&&[6*]N1CCN([7*])C([8*])C1&[8*]C&&[7*]C1CCCCC1&&
[2*]N([4*])C&[1*]CC(O)C[2*]&[1*]OC1=CC=CC2=NC=CC=C12^[3*]N1CCC([4*])CC1&&[3*]S(C)(=O)=O&&&
[1*]CC&[1*]N(CC1=CC=C2OCOC2=C1)C1CCCN(C(=O)CCC2=CN([2*])C3=CC=CC=C23)C1&[2*]C&&&
CC1OCC2CN(C(=O)C3=CC=CN=C3N3N=CC=N3)CC12&&&
[1*]CCOC&[1*]N1C(=O)C2ON=C([2*])C2C1=O&[2*]CC(C)=NO&&&
[1*]NC1=CC=C(OC)C=C1OC&[1*]C(=O)C1=CC=C(C#N)C=C1&&&
[1*]C&[1*]C[2*]&[2*]C[3*]&[3*]C[4*]&[4*]C[5*]&[5*]C([6*])[7*]&[7*]C([14*])=O&[14*]C1=CC([15*])=C([16*])C([17*])=C1^[6*]NC([8*])=O^[16*]O&[8*]C1([9*])CCCC1&&[17*]C^[9*]NC([10*])=O&&[15*]C^[10*]C[11*]&&&[11*]N([12*])C([13*])=O&[12*]C&&[13*]C
O=C(CCC1=CCN(CCC2=CC=CC=C2)C1=O)NO&&&
CC(=O)OCC1(O)CCC2C3CC(C)C4=CC(=O)C=CC4(C)C3CCC21C&&&
[1*]C1=C2CCN(C(=O)NC3CCNCC3)CCC2=CC([2*])=C1&[1*]F&&[2*]Cl&&
[1*]C&[1*]O[2*]&[2*]C1=CC=C([3*])C=C1&[3*]C1C2=CC=CC=C2OC(=N)C1[4*]&[4*]C(=O)O[5*]&[5*]C[6*]&[6*]C1CCCCO1&&&
O=C(CCCN1CCC(C2=CC=CC=C2Br)CC1)NCCC1=C[NH]C2=CC=CC=C12&&&
[1*]C&[1*]C1=CC=C(N([2*])C2=NC([3*])=NC3=CC=CC=C23)C=C1&[2*]C&&[3*]O&&
O=C1C(C2=CC=CC=C2Cl)=C(SC2=CC=C(Cl)C=C2)N(CN2CCOCC2)C(=O)N1CN1CCOCC1&&&
[1*]C(=O)N1CC2=C3C(=CC=C2)C(=O)NCCC3([2*])CC1[4*]&[1*]C1CCCN1C1=NC2=C([3*])C=NN2C=C1&[3*]Cl^[4*]C1=NC=C[NH]1&&&[2*]C1=CC=C([5*])C=C1^[5*]F&&&
[2*]CCC1=CC=C(OC)C=C1&[1*]=C1SC(=O)N([2*])C1=O&[1*]=CC1=CC=C(O)C(Cl)=C1&&&
[1*]CO&[1*]C1=CC2=CC=CC=C2N=C1N1CCCCC1&&&
[1*]C&[1*]C([4*])=NNC(=S)N[2*]&[2*]C1=CC=CC([3*])=C1&[3*]Cl^[4*]C1=CC=C([5*])C=C1&&[5*]Br&&&
CC1=CC(C)=CC(NC(=O)C2=CC=CC=C2NC2=CC=CC=C2Cl)=C1&&&
[1*]C(C)C&[1*]C1CCCCN1CCC(=O)NC1=CC=C([2*])C=C1&[2*][N+](=O)[O-]&&&
[1*]C&[1*]C1=CC=CC=C1C1=CC=C2N=C([2*])N=CC2=C1&[2*]N&&&
[1*]C&[1*]O[2*]&[2*]C1=CC=CC([3*])=C1&[3*]C(=O)N[4*]&[4*]C([5*])[6*]&[6*]C(=O)N[9*]&[9*]C([10*])[11*]^[5*]C[7*]^[10*]C[12*]&[7*]C1=CC=C([8*])C=C1&[12*]C1=CC=C([13*])C=C1^[11*]C(=O)O^[8*]Cl&[13*]O[14*]&&&&&[14*]C([15*])[16*]&
[1*]C(=O)N1CCN([5*])C2=CC=CC=C21&[1*]C[2*]&[2*]C1=CC=C([3*])C=C1[4*]^[5*]C1=CC=CC=N1^[3*]I&&&&[4*]F&&
[1*]C=C&[1*]C[2*]&[2*]NC(=S)NN=C[3*]&[3*]C1=CC=CC([4*])=C1&[4*]Br&&&
[1*]OC&[1*]C1=CC=CC=C1[2*]&[2*]OCCN(C)C&&&
[1*]NC1=CC2=C(C=C1OC)C1=CC=CC=C1C2=O&[1*]S(C)(=O)=O&&&
[1*]CC(O)CN1C(C2=CC=CC=C2)=C(C2=CC=C(OC)C=C2)[NH]C1=S&[1*]OC1=CC=CC=C1&&&
[1*]Cl&[1*]C1=CC=C(C2=CN=C3NCC([2*])CC3=C2)C=C1&[2*]F&&&
[1*]C&[1*]C[2*]&[2*]C1CCOC([3*])([4*])C1&[3*]C&&[4*]C([5*])[6*]^[5*]O&&[6*]C1=CC=CC=C1&&
COC1=CC(O)=C(C(C)=O)C=C1CC1=C(O)C(O)=C(O)C(CC=C(C)C)=C1O&&&
CN(NC(=S)NC(=O)C1=CC=CS1)C(=O)C1=CC=CC(Cl)=C1&&&
CCCCCCCCOCC(=O)NC1=CC=C2C=CN(CC3=CC=C(C(=O)O)C=C3OC)C2=C1&&&
O=C(COC(=O)C1=CC=C2OCCOC2=C1)NC(=O)NCC1=CC=CC=C1&&&
[3*]SC1=CC=C(C2=CC=C(C)C=C2)N=N1&[2*]CC[3*]&[1*]O[2*]&[1*]C(=O)C[4*]&[4*]NC1=NS(=O)(=O)C2=CC=CC=C12&&&
[1*]O&[1*]C[2*]&[2*]C1=CC=CC([3*])=C1&[3*]C1=NC2=CC([4*])=CC=C2S1&[4*]Cl&&&
CCCCCCCCCCCCCCCC1=NC=C(CCCCC(=O)NC(CO)(CO)CO)[NH]1&&&
[1*]S(N)(=O)=O&[1*]C1=CC=C([2*])C=C1&[2*]N1N=NN=C1S[3*]&[3*]C[4*]&[4*]C1=CC=C([5*])C=C1&[5*]Cl&&&
CC1=CC=CC=C1CNC(=O)NC1=CC=CC=C1&&&
[1*]C&[1*]C([2*])(C)C&[2*]C1=CC=C([3*])C=C1&[3*]N[4*]&[4*]C1=CN(C(N)=O)C2=CC=CC=C12&&&
[1*]OC&[1*]C1=CC=C(N2C([2*])=NC3=C(C4=C(COC([3*])C4)S3)C2=O)C=C1&[2*]SC&&[3*]C(C)(C)C&&
ClC1=CC=CC(Cl)=C1C1=NC(N(CN2C=NC=N2)C2=CC(N3CCOCC3)=C(OCC3CO3)C=N2)=N[NH]1&&&
[1*]NC1=NC=NC2=CC=C(CC3=CC=CC=C3)C=C12&[1*]CC1=CC=CN=C1&&&
[1*]N&[1*]C1=C([2*])SC(N[2*])=N1&[2*]C1CCCCC1[3*]&[3*]N&&&
[1*]N=C=S&[1*]C1CN2CCC1CC2&&&
CCC1OC(=O)C(C)C(=O)C(C)C(OC2OC(C)CC(N(C)C)C2O)C(C)(OC)CC(C)C(=O)C(C)C2N(CCCC3=CC=C(N4C=CN=N4)C=C3)C(=O)OC12C&&&
[1*]C&[1*]C([2*])[3*]&[2*]NC(=O)N[4*]&[4*]C1=CC=C([5*])C([6*])=C1^[3*]C1=CC=CC2=CC=CC=C12^[5*]Cl&&&&[6*]Cl&&
[1*]C(=O)C(=O)C1=C(C2=CC=CC=C2)[NH]C2=CC=CC=C12&[1*]N[2*]&[2*]C([3*])C(=O)O&[3*]C1CCCCC1&&&
[1*]C&[1*]C([2*])[3*]&[2*]C[4*]&[4*]C[5*]^[3*]C[13*]^[5*]C[6*]&[13*]C1=CC([14*])=CC([15*])=C1&[6*]C[7*]&[14*]O&[7*]N([8*])C([9*])=O&&[15*]O^[9*]C([10*])[11*]&&&[10*]N[12*]^[8*]C^[12*]C1=CC=CC=C1^[11*]C1=CC=CC=C1&&&&&&
[1*]C(N)=O&[1*]C[2*]&[2*]C1=CC=C2[NH]C([3*])=NC2=C1&[3*]C1=CC=C([4*])C=C1&[4*]O[5*]&[5*]C1=CC=CC([6*])=C1&[6*]C[7*]&[7*]N[8*]&[8*]C[9*]&[9*]C[10*]&[10*]C1=CC=CC=C1&&&
[1*]C&[1*]C1=CC=CC([2*])=C1&[2*]C1=NC([3*])=CN1[4*]&[3*]C1=CC=C2NC(=O)CNC2=C1&&[4*]C&&
[1*]C&[1*]O[2*]&[2*]C1=CC=CC([3*])=C1&[3*]NC([4*])=O&[4*]C[5*]&[5*]C1C(=O)N([6*])C(=S)N1[8*]&[8*]C[9*]&[9*]C1=CC=CC=C1^[6*]C1=CC=C([7*])C=C1&&[7*]C&&&
[1*]C&[1*]O[2*]&[2*]C1=CC=C([3*])C=C1&[3*]C1([4*])CCOCC1&[4*]N[5*]&[5*]C1=CC=CC=C1&&&
[1*]C#N&[1*]C[2*]&[2*]N([3*])C([6*])=O&[3*]C[4*]&[4*]C1=CC=C([5*])C=C1^[6*]C[7*]^[5*]Cl&[7*]N1C=C([8*])C=CC1=O&&&[8*]C([9*])(F)F&[9*]F&&&
CC(C)(C)C1=CC=C(NC(=O)C2=N[NH]C=C2NC(=O)CC2=CC=CC=C2)C=C1&&&
COC(=O)CCC1C(=O)C2=CC=CC=C2C1=O&&&
[4*]C1C=CCC(C)C1&[1*]C([4*])=O&[1*]N[3*]&[2*]NC(=S)S(=O)(=O)CCC[3*]&[2*]C(=O)C1=CC=CC=C1&&&
[1*]C&[1*]O[2*]&[2*]C1=CC=CC([3*])=C1&[3*]N1C=CN=C1S[4*]&[4*]C[5*]&[5*]C(=O)N[6*]&[6*]C[7*]&[7*]C1=CC=CS1&&&
[1*]C(C)C&[1*]C(C(=O)N1CCN(C(=O)C([2*])(CC2=CC=CC=C2)NC(=O)OCC2C3=CC=CC=C3C3=CC=CC=C32)CC1)N1C(=O)C(NC(=O)C([3*])CC2=CC=CC=C2)=NC2=CC
[1*]OC1=CC=CC2=C1C1(C#CC3=CC=CC=C31)NCC2C&[1*]CC1=CC=C2C=CC=CC2=N1&&&
[1*]OCC&[1*]C1=CC=CC=C1C1=NC(CNC2CCCC2)=CO1&&&
[1*]C1=CC=C(C=C2CS(=O)(=O)CC(=CC3=CC=C([2*])C([3*])=C3)C2=O)C=C1&[1*]Br&&[2*]F&[3*]F&&
[1*]NCCN(CC)CC&[1*]C1=NC=C2C=C(C3=C([2*])C=CC=C3[3*])C(=O)N([4*])C2=N1&[2*]Cl&&[3*]Cl&[4*]C&&
[1*]C&[1*]N([2*])C([9*])=O&[9*]C[10*]&[10*]O[11*]^[2*]C[3*]^[11*]C1=CC=C([12*])C=C1&[3*]C(=O)N[4*]&[12*]F&[4*]C1=CC=CC=C1[5*]&&&[5*]O[6*]&[6*]C[7*]&[7*]C1=CC=C([8*])C=C1&[8*]F&&&
CC1=CC=CC(C)=C1NC(=S)NCCCN1CCOCC1&&&
[1*]C&[1*]C1=C([2*])[NH]C(=O)C2=C1OC1=NC(N[5*])=NC=C21&[2*]S[3*]&[3*]C1=CC=C([4*])C=C1^[5*]C([6*])C^[4*]Cl&[6*]C&&&&&
[1*]C&[1*]OC([2*])=O&[2*]C1=CC=CC([3*])=C1&[3*]C1NC2=CC=CC=C2N=C2CC([4*])(C)CC(=O)C21&[4*]C&&&
[1*]COC(=O)NC&[1*]C1=C([2*])N(C(=O)C2=CC=C([3*])C=C2)C([4*])=C1[5*]&[2*]C&&[3*]Cl&[4*]C&[5*]C&&
CN1C=C(CCC(=O)O)C(C2=CC=CC=C2Cl)=N1&&&
[1*]C([3*])=O&[1*]OC1=CC=C(C2=NCCO2)C=C1&&[2*]N1CCCC([3*])C1^[2*]C(=O)C1=CC=C2[NH]C(C3=CC=CC=C3)=NC2=C1&&&
CCCCN(CCC[N+]1=C(C)C=C(C)C=C1C)CCCC&&&
[1*]CC&[1*]C1=CC=CC=C1N=C1SCCCN1N([2*])C(C1=CC=CC=C1)C1=CC=CC=C1&[2*]C(C)=O&&&
CC1=NN(CC2=CC=CC=C2)C(Cl)=C1C1CCCN1C(=O)C1=CC=C[NH]1&&&
[3*]C(C)(C)C&[1*]O[3*]&[1*]C(=O)C1=CC=C(N[2*])C=C1&[2*]C(=O)C1=CC2=CC=CC=C2N1CC1=CC=CC=C1&&&
CCOC(=O)C1=C(C)N=C(NC(=O)NC2=CC=C(Cl)C=C2)S1&&&
[1*]C&[1*]C[2*]&[2*]C[3*]&[3*]C[4*]&[4*]C([5*])[6*]&[6*]C(=O)C(=O)N[12*]&[12*]C([13*])[14*]^[5*]NC(=O)O[7*]^[13*]C=O&[7*]C[8*]&&[14*]C[15*]^[8*]C1([9*])CCCC1&[15*]C1CCCCC1&[9*]C[10*]&&&[10*]OC([11*])=O&[11*]C&&&
[3*]C(=O)C(=[5*])C&[2*]OC1=CC=C(C=[5*])C=C1&[2*]CC(O)C[4*]^[3*]N1CCCCC1^[1*]N[4*]&&&[1*]C(=O)C(C)(C)C&&&
CCC1(OC(=O)CNC(=O)OCC2=CC=CC=C2)C(=O)OCC2=C1C=C3C2=NC1=CC=CC(C)=C1C3(C)C&&&
[1*]C&[1*]C1=CC([2*])=C([3*])C([7*])=C1[8*]&[2*]Cl&&[3*]NC([4*])=O^[4*]C[5*]^[7*]Cl^[5*]N1CCN([6*])CC1&&[8*]Cl^[6*]C1=CC=CC=C1&&&&&
[1*]OCCOC&[1*]C1=CC2=NC=NC(NC3=CC=CC([2*])=C3)=C2C=C1[3*]&[2*]I&&[3*]OC&&
CC(C)(C)C(=O)C1C(=O)C(=O)N(C2=CC=C(C3=CSC=C3)C=C2)C1C1=CC=CC=C1OCOCC(F)(F)F&&&
[1*]N(C)C&[1*]C1=CC=C(C=CC=C(S(=O)(=O)C=CC2=CC=C([2*])C=C2)S(=O)(=O)C=CC2=CC=C([3*])C=C2)C=C1&[2*]N(C)C&&[3*]N(C)C&&
[1*]C&[1*]C(=O)N1CCC([2*])CC1&[2*]NC(=N)N([3*])C([5*])=O&[3*]C[4*]&[4*]C1=CC=CC=C1^[5*]C&&&&
[1*]C&[1*]C[2*]&[2*]C[3*]&[3*]C1CC2=C([4*])C=CC([6*])=C2O1&[4*]C([5*])=O&[5*]C1=CC=CC=C1^[6*]O&&&&
[1*]NC([6*])=O&[1*]C[2*]&[2*]C1CCN([3*])CC1^[6*]C1CCOC1^[3*]C1=CC([4*])=CN=N1&&&[4*]N1CCCC1[5*]&[5*]C1=CC=CN=C1&&&
[1*]C&[1*]N1CCN([2*])CC1&[2*]C1=CC=C([3*])C=C1[6*]&[3*]N1CCN([4*])CC1&[4*]C1=CC=CC=C1[5*]^[6*]NC([7*])=O^[5*]F&[7*]C1=CC=CC=C1[8*]&&&[8*]F&&&
[5*]NC(=N)N&[5*]CC[8*]&[1*]NC1=NSS(=O)(=O)C1[8*]&[1*]C(=O)C([7*])CC1=C[NH]C2=CC=CC=C12&[2*]N[7*]&[2*]C([6*])=O&[3*]N1CCCC1[6*]&[3*]C([4*])=O&[4*]NC1=CC=CC(Cl)=C1&&&
[1*]CCCCCCCC&[1*]N[2*]&[2*]C(CCC)C1=CC=C(Cl)C=C1&&&
[1*]C&[1*]C1CN([2*])C(=O)CC2=CC([6*])=CC=C2OC1[8*]&[8*]C[9*]&[9*]N([10*])S([11*])(=O)=O^[2*]C([3*])[4*]^[10*]C&[3*]C^[6*]NC([7*])=O&[11*]C1=CC=CC=C1&[4*]C[5*]^[7*]C1=CC=CO1&&&[5*]O&&&&&
CCOC1=NC=NC2=C1CCN(C1=NC(C)=NC3=C1C=C[NH]3)CC2&&&
[1*]OCC&[1*]C1=CC=C(N2C([2*])=NC3=C(C4=C(CCCC4)S3)C2=O)C=C1&[2*]S&&&
COC1=C(C)C(=O)C(CC2COCC(CC3=CC=CC=C3)C2CC2=CC=CC=C2)=C(O)C1=O&&&
CN(C1=NC=CC2=C1C=NN2CC1=CC=C(CC2=CC=CC=C2)C=C1)C1CCCCC1&&&
[1*]C&[1*]N1CCC2=CC3=CC=CC([2*])=C3C=C2C1C1CCCCC1&[2*]O&&&
[1*]C&[1*]C[2*]&[2*]C[3*]&[3*]N1CCC23CC4([4*])OC(O4)C12CC1=CC=C([6*])C=C13&[4*]C([5*])C&[5*]C^[6*]O&&&&
[1*]C(=O)NC(C(=O)O)C(C)CC&[1*]C1C2CCC(O2)C1[2*]&[2*]C(=O)O&&&
[1*]CC&[1*]C1=CC=C(NC(=O)C2=NC3=C(CN(C(=O)NC([4*])CC4=CC=C([2*])C=C4[3*])C3)S2)C=C1&[2*]Cl&&[3*]Cl&[4*]C(=O)O&&
[1*]C&[1*]C1=CC=C(NC(=O)CCCCCCC(=O)NCCC(=O)NC2=CC=C([2*])C([3*])=C2)C([4*])=C1&[2*]O&&[3*]O&[4*]C&&
[2*]C(C)C(=O)O&[1*]N[2*]&[1*]C(=O)CCCC1=CC=C2CCCNC2=N1&&&
CC=CC(=O)OCC(NC(=O)C1=CC2=CC(OC)=CC=C2[NH]1)C(=O)NC(C=NN(C)C(=O)C=CC1=CC=C(OCC)C=C1)CC&&&
[1*]C&[1*]C([2*])[3*]&[2*]O[4*]&[4*]C1=CC=CC=C1[5*]^[3*]C(=O)N1CCN([6*])CC1^[5*]C(=O)N1CCCC1&[6*]C1=CC=CC=C1&&&&&
[1*]C(=O)C1=CC=C(Br)S1&[1*]NC1=CC=C2OC([6*])C([9*])CN([10*])C(=O)C2=C1&[10*]C(C[10*])CO&[10*]C1CCCCC1^[9*]CO&&&[2*]C[6*]^[2*]N([3*])[4*]&[3*]CC(F)(F)F&&[4*]CC[5*]^[5*]N1CCOCC1&&&
OC(C1=CC=CC=C1)(C1=CC=CC=C1)C1=CC=CN=C1&&&
[1*]C&[1*]C[2*]&[2*]C[3*]&[3*]C[4*]&[4*]C1=C([5*])N2C=CC([8*])=CC2=C1[11*]&[8*]O[9*]&[9*]C[10*]^[11*]C(=O)O[12*]^[10*]C1=NN=N[NH]1&[12*]C[13*]^[5*]C[6*]&&[13*]C&[6*]C1=CC=C([7*])C=C1&&&[7*]C1=CC=CC=C1&&&
[1*]OC&[1*]C1=CC2=NC=NC(N3CCN(C(=S)NC4=CC=C(OC5=CC=CC=C5)C=C4)CC3)=C2C=C1[2*]&[2*]OC&&&
[1*]C(=O)NC(C)(C)C&[1*]C1CN(CCCCN2C(=O)C3=CC=CC=C3C2=O)CCN(CCCC2=CC=CC=C2)C1=O&&&
[1*]C(C)(C)C&[1*]N1N=C2CS(=O)(=O)CC2=C1NC(=O)C1=CC=CO1&&&
[1*]OC&[1*]C1=CC=C2NC(=O)C([2*])(S(=O)(=O)C3=CC=C([3*])C=C3)C([4*])(C3=CC=C([5*])C=C3)C2=C1&[2*]O&&[3*]C(C)C&[4*]C&[5*]C(C)C&&
[1*]C&[1*]O[2*]&[2*]C1=CC=C([3*])C=C1&[3*]C1=CC([4*])=NC2=C([5*])C=NN12&[4*]C&&[5*]C(N)=O&&
O=C(CN1CCCC1)NC1=NC2=CC3=C(C=C2S1)SC(NC(=O)CN1N=C([N+](=O)[O-])C=C1[N+](=O)[O-])=N3&&&
[1*]C&[1*]C1=CC=CC(S(=O)(=O)NC2=CC=NC=C2)=C1&&&
CC1=CC=C(NC(=O)CSC2=NN=C(C3=CC=CN=C3)O2)C=C1&&&
N#CC1=CC=C(Br)C=C1NC(=O)COC(=O)CCC1=CC=C(S(=O)(=O)N2CCOCC2)C=C1&&&
CCCCCCN1C(=O)SC(NCCC2=CCCCC2)C1=O&&&
[1*]C&[1*]O[2*]&[2*]C[3*]&[3*]C[4*]&[4*]NC1=NC=C2N=CC(=O)N([5*])C2=N1&[5*]C1=CC=C([6*])C=C1&[6*]O[7*]&[7*]C&&&
[1*]C&[1*]O[2*]&[2*]C1=CC2=CC=CC=C2C=C1[3*]&[3*]C(=O)N[4*]&[4*]C[5*]&[5*]C[6*]&[6*]C[7*]&[7*]N1CCOCC1&&&
NC1=NC(=O)N(C2CCC(CNS(=O)(=O)C3=CC=CC(C(=O)O)=C3)O2)C=C1&&&
CC(C)C1=C(C(=O)NCC2=CC=C(F)C=C2)N=C(NC2=CC=C3C=CC=CC3=N2)S1&&&
FC(F)(F)OC1=CC=CC(NC2=CC=CN=C2SC2CN(C3=CC=C4C=CC=CC4=N3)C2)=C1&&&
[1*]C&[1*]C[2*]&[2*]OC([3*])=O&[3*]C=C[4*]&[4*]C1=CC([5*])=CC([6*])=C1&[5*]O&&[6*]O[7*]^[7*]C&&&
[1*]C&[1*]C[2*]&[2*]C[3*]&[3*]O[4*]&[4*]C1=CC=C([5*])C=C1[6*]&[5*]Br&&[6*]C1=NC(=O)C2=C([NH]1)N([7*])N=C2[9*]^[9*]C&&[7*]C[8*]^[8*]C&&&
[1*]OC&[1*]C(=O)C1=CC=C(N[2*])C=C1&[2*]C(=O)C[3*]&[3*]SC(=S)N1CCOCC1&&&
N#CC(=CC1=C(F)C=CC=C1Cl)C1=CC=C(Cl)C=C1C(F)(F)F&&&
CCC(CC)C(=O)NC(=S)NC1=CC=C(C2=NNC(=O)CC2C)C=C1C&&&
[1*]C1CC2=C(C(=O)C3=CC=CC=C3C2=O)C([2*])C1&[1*]O&&[2*]O[3*]^[3*]C1OC([4*])C([6*])C([7*])C1[8*]&[4*]C[5*]&[5*]O^[6*]O&&&[7*]O&[8*]O&&
[1*]C(C)C&[1*]C1CN(C2CC2)C(=N)N1CC1=NN=C(C2=CC=CC=C2)O1&&&
CC1=NC2=C(O1)C1=C(C(=O)C(C)(C)OC1)C1=C2C=C(C2=CN=C3C=CC=CC3=C2)O1&&&
[1*]C&[1*]O[2*]&[2*]C1=CC([3*])=CC([7*])=C1[9*]&[3*]C1C2=C(C3=CC=CC=C3[NH]2)C([4*])C2COC(=O)C12&[4*]NC(=O)N[5*]^[9*]O^[5*]C1=CC=C([6*])C=C1&&[7*]O[8*]^[6*]F&[8*]C&&&&&
ClC1=CC(Cl)=C(C2=CC=C(C3=CC=C4C=CC=CC4=N3)O2)C=C1C=CC1=CC=NC=C1&&&
CC(C)C1=CC2=C(C=C1O)C(C)(C)C1CCC3(C)CC21CCC3C&&&
[1*]C&[1*]C1=CC=CC(C2=C(C3=CSC4=CC=CC=C34)C=N[NH]2)=N1&&&
[1*]C&[1*]C([2*])C&[2*]C[3*]&[3*]C([4*])[5*]&[4*]NC([6*])=O&[6*]C([7*])[8*]^[5*]C(=O)N[21*]^[8*]C([19*])[20*]&[21*]C([22*])[23*]&[19*]O^[7*]NC([9*])=O^[23*]C(=O)N[25*]&&[20*]C1CCCCC1^[9*]C([10*])[11*]&[25*]C([26*])[27*]^[22*]C[24*]&&[10*]C[12*]&[26*]C(=O)
[1*]C(C)C(=O)O&[1*]C1=CC([2*])=CC=C1NC1=C([3*])C=CC=C1[4*]&[2*][N+](=O)[O-]&&[3*]Cl&[4*]Cl&&
N#CC(=CC1=CC=C2[NH]C3=C(CCCC3)C2=C1)C(=O)O&&&
[1*]OCCC&[1*]C1=CC=CC(CNC(=O)CCCC2=CSC3=NC(C4=CC=CC=C4)=NN23)=C1&&&
[1*]OC&[1*]C1=CC2=C(C=N1)C=C1N=CC=C3[NH]C4=CC=CC=C4C1=C32&&&
[1*]C&[1*]C1=CC=C(C2=NC(C3=CC=CC=C3)=CO2)C=C1&&&
O=C1COC2=CC=C(C3=CC=NC(N4CCOCC4)=C3)C=C2N1&&&
[1*]C&[1*]C[2*]&[2*]OC1=NC=CC=C1[3*]&[3*]C[4*]&[4*]N1CCN([5*])CC1&[5*]C[6*]&[6*]C([7*])[8*]&[8*]C[9*]&[9*]O[10*]^[7*]O^[10*]C1=CC=CC=C1[11*]&&&[11*]O[12*]&[12*]C[13*]&[13*]C&&&
[1*]C&[1*]O[2*]&[2*]C1=CC=C([3*])C=C1[4*]&[3*]C&&[4*]C1=CC([5*])=CC=N1^[5*]C[6*]&[6*]N1C([7*])=NC2=CC([8*])=C([9*])C=C21&[8*]Cl&&[9*]Cl&[7*]C&&
[1*]C&[1*]C(C)=C[2*]&[2*]C1C=C([3*])CCP(=O)(O)C([4*])(C)CCCC([5*])CC([6*])=CCC1&[3*]C&&[4*]C&[5*]C&[6*]C&&
[1*]COC(=O)CC&[1*]C1([2*])C([3*])CCC2([4*])C1CCC1C3C4OCC3(CCC12[5*])C4[6*]&[2*]C&&[3*]C(=C)C&[4*]C&[5*]C&[6*]O&&
COC1=CC=C2[NH]C3=C(CCNC3CC3=CC=CC=C3)C2=C1&&&
[1*]OC&[1*]C(=O)C(=[2*])O&[2*]=CC(=O)C1=C[NH]C2=CC=CC=C12&&&
[1*]C(=O)O&[1*]C1=CC=CC=C1OC1=NC(OC2=CC=CC(NCC3=CC=CC=C3)=C2)=C([2*])C(C2=CC=CC=C2)=C1[3*]&[2*]F&&[3*]F&&
NC1=NN2C(=N1)NC(C1=CC=CC=C1)CC2C1=CC=C(Br)C=C1&&&
[1*]C(=O)C1=CC=C(OC)C=C1&[1*]NC1=C(O)C=C(N[2*])C=C1C&[2*]S(=O)(=O)C1=CC=C(C)C=C1&&&
[3*]CC1=NC=CC=C1C&[1*]N[3*]&[1*]C([2*])=O&[2*]N[4*]&[4*]C1CCC(O)CC1&&&
[1*]C(OC(C)=O)C(=O)C(=C)C&[1*]C12CCC([2*])C1([3*])CCC1C3([4*])CCC(OC4OC([5*])C([6*])C([7*])C4[8*])C([9*])([10*])C3C([11*])CC12[12*]&[2*]C(C)C&&[3*]C&[4*]C&[5*]C(=O)OC&[6*]OC(C)=O
[1*]C&[1*]O[2*]&[2*]C1=CC2=C(C=C1[3*])C(=O)C([4*])CC2&[3*]OP(=O)(S)OC&&[4*]C1=C([5*])N([6*])N=C1[9*]^[9*]C&&[5*]C&[6*]C1=CC=CC([7*])=C1[8*]^[8*]C&&[7*]C&&
[1*]C1=CC=C(N(CC(=O)NCCSCC2=CC=CC=C2)CC2=CC=CC=N2)C=C1&[1*]F&&&
COC1=CC=C(NC(=O)NC2=CC=CC(CN3N=C(NC(=O)C4=CC=C(C(F)(F)F)C=C4)C=CC3=O)=C2)C=C1OC&&&
CC1=C(C(=O)N(C2CCSCC2)C23CC4CC(CC(C4)C2)C3)OC=C1&&&
[1*]C&[1*]C1=CC(=O)[NH]C2=CC([2*])=CC=C12&[2*]NS([3*])(=O)=O&[3*]C1=CC=C([4*])C=C1&[4*]N1N=C2C3=CC=C([5*])C=C3C(=N)N2C1=O&[5*]F&&&
[1*]C(CC)C1=CC(C)=CC=C1C&[1*]NC1=CC=C2C(=C1)N(CC1=CC(O)=CC=C1O)C(=O)N2C&&&
[1*]OC1=CC(=O)N(CC)C2=CC=CC=C12&[1*]CC(=O)C1=CC=C(OC)C=C1&&&
CNC1=CC=C2C(C)=NC(N)=NC2=C1&&&
[1*]OCC&[1*]C1=NN=NC2=C1SC1=NC([2*])=C3COC([3*])([4*])CC3=C12&[2*]N&&[3*]C&[4*]C&&
[1*]OC&[1*]C(=O)C(CCC1=CC=CC=C1)C1=CC=C(C[2*])C=C1&[2*]O[3*]&[3*]C(C1=CC=CC=C1)(C1=CC=CC=C1)C1=CC=CC=C1&&&
[1*]C&[1*]C1=C(C(=O)C2=CC=CS2)SC(N=CN([2*])CC2=CC=CC=C2)=N1&[2*]C&&&
[1*]C(=O)OCC&[1*]N1CCC(N2CCCC(N3C=C(NC(=O)C4=CC=CO4)N=N3)C2)CC1&&&
[1*]S(=O)(=O)NC(=O)N[3*]&[1*]C[2*]&[2*]C1=CC=CC=C1^[3*]C[4*]&&[4*]C1OC([5*])C([8*])C1[9*]&[8*]O&&[9*]O&[5*]N1C=NC2=C([6*])N=CN=C21^[6*]N[7*]&[7*]C1CCCC1&&&
CC1=CC=CC(NC(=O)C2=C(C)NC3=NC(SCC4=CC=C(Cl)C=C4)=NN3C2C2=CC=NC=C2)=C1&&&
O=[N+]([O-])C1=CC=C(C2=NN3C(C4=N[NH]C(C5=CC=C(Br)C=C5)=N4)=NN=C3S2)C=C1&&&
[1*]OC&[1*]C1=CC=C(NC(=O)CN2C(C3=CC=CN=C3)=CN3N=C(OCC4=CC=CC=C4)C=C3C2=O)C=C1&&&
[1*]C&[1*]C1([2*])CCCCCC([3*])([4*])C2=C1CC1=CC([5*])=CC=C1O2&[2*]O&&[3*]C&[4*]C&[5*][N+](=O)[O-]&&
[1*]C(C)C&[1*]C1=CC=CC=C1OCCN1CCCC([2*])C1&[2*]C(=O)O&&&
[1*][N+](=O)[O-]&[1*]C1=CC=C(CSC2=NN=C(C3=CC=NC=C3)O2)C=C1&&&
CC1=CC(NC(CC(C)C)C2=NN=NN2CC2=CC=C3OCOC3=C2)=NC(N2CCCC2)=N1&&&
[2*]CCC1=CC=C(OC)C(OC)=C1&[1*]N[2*]&[1*]C(=O)C[3*]&[3*]N1C(=O)NC2(CCCCC2C)C1=O&&&
[1*]CCC&[1*]O[2*]&[2*]C([3*])C[6*]&[7*]C1([8*])CCCC1&[4*]C[8*]^[6*]N1CCOC1=O^[3*]C1CCC([5*])([7*])CC1&&&[5*]C(=O)O&&[3*]C(C)(C)C&&
[1*]C&[1*]O[2*]&[2*]C1=CC=C([3*])C=C1&[3*]N1N=NN=C1[4*]&[4*]C([5*])[6*]&[6*]N1CCCN(C([10*])=O)CC1&[10*]C1=CC=CO1^[5*]C1=CC=CC([7*])=C1&&[7*]O[8*]&[8*]C([9*])(F)F&[9*]F&&&
NC(=O)C1CCCN(C2=CC=CC=C2NC(=O)CCSC2=CC=CC=C2)C1&&&
[1*]C&[1*]O[2*]&[2*]C1=CC=C([3*])C=C1[9*]&[3*]C([4*])=O&[4*]C=C([5*])[6*]^[9*]O[10*]^[5*]O&[10*]C&&[6*]C(=O)N[7*]&&[7*]C1=CC=C([8*])C=C1&[8*]C&&&
CC1=CC(Br)=C(OC2=CC(NC3=CC=C(C#N)C=C3)=C(N)C=C2[N+](=O)[O-])C(Br)=C1&&&
[1*]C&[1*]N1C=CC=C1[2*]&[2*]C([3*])([4*])C&[3*]C&&[4*]C([5*])=O^[5*]C[6*]&[6*]C[7*]&[7*]C(=O)N[8*]&[8*]C[9*]&[9*]C([10*])=O&[10*]C1=CC=CC=C1&&&
COCCOC1=CC2=NC=NC(NC3=CC=C(F)C(Cl)=C3)=C2C=C1OCCOC&&&
COC1=CC(NCC2=C(CNC3=CC=C(C)C=C3)C3=CC(O)=C(O)C=C3O2)=C2N=CC=CC2=C1&&&
CC(NCC1=CC=C(C(=O)NCCCC(=O)NO)C=C1)C1=CC=C(NC2=CC=CC=C2)C=C1&&&
[1*]CC1=CC=C(OC)C(OC)=C1&[1*]NC1=NC=NC2=C1N=NN2C&&&
COC1=CC=C(NC2=NC3=CC=C(Cl)C=C3N=C2NS(=O)(=O)C2=CC(C)=CC=C2C)C=C1&&&
[1*]CCCCCCC&[1*]N([2*])[3*]&[2*]CCCCCCC&&[3*]CC(O)C1=C2C=CC=CC2=NC2=CC=C(C(F)(F)F)C=C12&&
[1*]NC(C)=O&[1*]C1=CC=C(S(=O)(=O)NC2=NC3=CC([2*])=CC=C3O2)C=C1&[2*]Cl&&&
[1*]C&[1*]C(=O)O[2*]&[2*]C[3*]&[3*]C[4*]&[4*]C1C([5*])CCC2C1C([9*])CC1([12*])C(=O)CCC21&[9*]C[10*]&[10*]C[11*]^[12*]C^[11*]O&&[5*]OC([6*])=O&&[6*]C=C[7*]&[7*]C1=CC=C([8*])C=C1&[8*][N+](=O)[O-]&&&
[1*][N+](=O)[O-]&[1*]C1=CC=CC=C1C1=NN(C2=NC3=CC=CC=C3[NH]2)C(C2=CC=CO2)C1&&&
[1*]OC(=O)CCCCC&[1*]C1C2=CC=CC=C2C2=C1C1=CC=CC=C1C(=O)N2[2*]&[2*]C&&&
[1*]C&[1*]C1=CC=CC=C1N=C1SSN=C1C1=CC=CC=C1&&&
[1*]OC1=CC=C(CC)C=C1&[1*]CC([2*])C&[2*]N(C)C&&&
[3*]N1C(=O)C(O)=C(C(=O)C2=CC=C3OC(C)CC3=C2)C1C1=CC=C(OC)C(OC)=C1&[1*]CC[3*]&[1*]N([2*])C&[2*]CC1=CC=CC=C1&&&
[1*]OC&[1*]C(=O)C1=C(C([4*])=O)C2N([6*])C(=O)C3=CC(O)=C(O)C=C3N2C=N1&[2*]C([4*])=O&[2*]OC^[3*]C([6*])=O&&[3*]O[5*]&[5*]CC1=CC=CC=C1&&&
[1*]C(=O)N1CCN([6*])CC1&[1*]C1=CC([2*])=CC=N1&[2*]C[3*]^[6*]C[7*]^[3*]O[4*]&[7*]C1=CC=C2OCOC2=C1&[4*]C1=CC=C([5*])C=C1&&&[5*]C1=N[NH]N=N1&&&
[1*]C&[1*]C(=O)O[2*]&[2*]C[3*]&[3*]C1=CC=CC=C1[4*]&[4*]C(=O)N[5*]&[5*]C1=CC=CC([6*])=C1&[6*]NC([7*])=O&[7*]C1=CC=CO1&&&
[1*]C&[1*]C([2*])=O&[2*]C1=CC=C([3*])C=C1&[3*]C1=C([4*])[NH]C(S[7*])=NC1=O&[4*]C([5*])([6*])C&[5*]C^[7*]C[8*]&[6*]O^[8*]C[9*]&&&[9*]C[10*]&[10*]C[11*]&[11*]C[12*]&[12*]O&&&
[1*]C#N&[1*]C1=CC=C(N2CCC(OC3=CC=C([2*])C=C3)CC2)N=C1&[2*]S(C)(=O)=O&&&
[1*]C(=O)OC&[1*]C1=CC=C([2*])C=C1C1=C2C([3*])=NC=NN2C(N2CCOCC2)=N1&[2*]F&&[3*]N&&
[1*]C1=CC=C(NC2=NC=CS2)C([2*])=C1C(=O)NC1=CC(=O)[NH]C=C1&[1*]Cl&&[2*]Cl&&
[1*]C&[1*]C1=CC=C(C(=O)NC2=CC=C3OCOC3=C2)C=C1[2*]&[2*]NC(=O)C(C)C&&&
[1*]C&[1*]C1=CC=C(NC2=NC=C(C([2*])N3CCN([3*])CC3)C3=CC=C(C4=CC([4*])=NO4)C=C23)C=C1OCCN1CCCC1&[2*]C=O&&[3*]S(C)(=O)=O&[4*]C&&
[1*]NC1=CC=C(OC)C=C1&[1*]C(=O)C1=CC=CC(N2CCCC2=O)=C1&&&
O=C(OC1C(=O)C2CCCCC2C(=O)C1(F)O)C(F)(F)F&&&
COC1=CC=C(N2N=NN=C2SCC2=CC=CC=N2)C=C1&&&
[1*]OC(C)(C)C#CC&[1*]C1=CC=C(S(=O)(=O)N2C=CC([2*])=N2)C=C1&[2*]CCN(O)C(N)=O&&&
CC1(C)C2=CC=C(O)C=C2OCC1N1C=C(COC2=CC(CCC3=CC=CC=C3)=C3CCC(C(=O)O)N3C2=O)N=N1&&&
[3*]CC&[1*]N([3*])[4*]&[4*]CC&&[1*]C(=O)C([5*])C^[2*]N[5*]&[2*]C(=O)C([6*])CCCN=C(N)N&[6*]N[7*]&[7*]C[8*]&[8*]C1OC(N2C=CC(N)=NC2=O)C(O)C1O&&&
COC1=CC2=CC=C3C4=CC5=C(C=C4C=CC3=C2C=C1OC)OCO5&&&
[1*]C&[1*]O[2*]&[2*]C1=CC=CC=C1[3*]&[3*]N1CCN([4*])CC1&[4*]C[5*]&[5*]C1=CN([6*])N=N1&[6*]C[7*]&[7*]C(=O)N[8*]&[8*]C1=CC=C([9*])C([10*])=C1&[9*]C&&[10*]C&&
N#CC1=NC=C2N=C1OCCCCOC1=CC(NC(=O)C(N)CC3=CC=CC=C3)=C(Cl)C=C1NC(=O)N2&&&
[1*]C(=O)COC&[1*]N(C1=CC=CC=C1)C1(C2=CC=CC=C2)CCN(CCN2N=NC(C3=CC=CC=C3)=N2)CC1&&&
[1*]CC(C)NC(=O)NCC&[1*]C1=CC=C([2*])C=C1&[2*]OC(F)F&&&
CC1(C2=CC=C(OCC(=O)OCCCCC3=CC=CC=C3)C=C2)CCS1&&&
CC(C)N(CC(=O)NC1=CC=C2OCCOC2=C1)C(=O)CCC1=NC(=O)C2=CC=CC=C2[NH]1&&&
[1*]C&[1*]N([2*])[5*]&[2*]C[3*]&[3*]C([4*])=O^[5*]C([6*])C1=CC=CC=C1^[4*]C1=CC=CC=C1&[6*]C1=CC=CC=C1&&&&&
CC1=CC=C(S(=O)(=O)CC(=O)NNC(=O)C2CCN(S(=O)(=O)C3=CC=C(C)C=C3)CC2)C=C1&&&
[1*]NC([5*])=O&[1*]C1=CC=C([2*])C=C1&[2*]C[3*]^[5*]C1=CC=CC=C1[6*]^[3*]C[4*]&[6*]Cl&[4*]N1CCCC1&&&&&
CC1=CC=C2[NH]C(C3=CC=C(NC(=O)CC4=CC=CS4)C=C3)=NC2=C1&&&
CN1N=NN=C1SCCC(=O)O&&&
[1*]COC(=O)N(CCCl)N=O&[1*]C1([2*])OC(=O)C([3*])=C1[4*]&[2*]CO&&[3*]O&[4*]O&&
[1*]Cl&[1*]C1=CC=C(OCCCOC2=CC=CC=C2CN2C=CN=C2)C=C1&&&
[1*]C&[1*]N1CCC2=CC=CC=C2CC1=O&&&
[4*]=CCCCCCCC&[3*]CCCCCCCCCC=[4*]&[1*]N([3*])C1=CC=C(C[5*])C=C1&[1*]C(=O)C1=CC=CN=C1&&[2*]N[5*]^[2*]C(=O)C(C)(C)N&&&
CC1=CC=CC(NC2=NC=NC3=C2N=CN3C(C)C)=C1&&&
[1*]C&[1*]N1C=C([2*])C([3*])=N1&[2*]C1=CC=C2C=NC(N)=NC2=C1&&[3*]C1=CC=CC([4*])=C1^[4*]NC([5*])=O&[5*]C1=CC=CC([6*])=C1&[6*]F&&&
[1*]NC1=C(C)C(C)=CC=C1&[1*]C(=O)CC1=CSC(=NC2=CC=C(C)C=C2Cl)N1C&&&
[1*]C&[1*]C[2*]&[2*]C([3*])[4*]&[3*]C&&[4*]C1=CC=C([5*])C=C1^[5*]NC([6*])=O&[6*]C1=CC=C2N=C([7*])OC2=C1&[7*]C[8*]&[8*]CCC1=CC=C(C(=O)NC2=CC=C3C(=C2)CCN3CC(C)C)C=C1&&&
[1*]C(=O)N[6*]&[1*]C[2*]&[2*]C[3*]^[6*]C[7*]^[3*]C[4*]&[7*]C[8*]&[4*]N1C=CC(NC([5*])=O)=N1&[8*]S[9*]&[5*]C1=CC=CS1&[9*]C1=CC=CC=C1&&&&&
[1*]C&[1*]C1CCC2(CC1)NC(=O)N([2*])C2=O&[2*]CC(=O)NC(C)C&&&
[1*]OC&[1*]C1=CC=C(CN2CCN(C3=CC(C4CCCCC4)=NC(C4=CC=C([2*])C=C4)=N3)CC2)C=C1&[2*]Cl&&&
CC1=CC=C(NC(=O)CN2C(=O)C(=C3SC(=S)NC3=O)C3=CC=CC=C32)C=C1&&&
[1*]C(CO)CC1=CC(CC(C)C)=CC=C1&[1*]N[2*]&[2*]C1COC2=CC=CC(Cl)=C2C1&&&
[1*]C(=C)C&[1*]C12OC3([2*])OC1C1C4OC4([3*])C(OC(=O)C4=CC=CN=C4)C4([4*])C([5*])C(OC(=O)C5=CC=CC=C5)CC([6*])(N=C(C=C([7*])C(=O)NC1O3)C4([8*])[9*])C([10*])C2O
CC(C)C1CN(CC2=CSC=C2)CC1NC(=O)C1=CC=C(Cl)C=C1Cl&&&
[1*]C&[1*]C([2*])=O&[2*]C1=CC=CC2=C1C(=O)C1=C([3*])C=CC=C1C2=O&[3*]C(=O)O&&&
[1*]C&[1*]C1=CC=C2N=C3CC([2*])CC(=O)C3C(C3=CC=C(C4=CC=CN=C4)C=C3)NC2=C1&[2*]C&&&
[1*]C&[1*]O[2*]&[2*]C1=CC=CC=C1[3*]&[3*]C1=C([4*])N([9*])C(=O)C([11*])=C1[13*]&[4*]C1=CC=C([5*])C([7*])=C1&[5*]O[6*]^[9*]C1=CC=CC([10*])=C1^[6*]C^[7*]O[8*]^[10*]C1=NN=N[NH]1^[11*]O[12*]&&[8*]C&&&[12*]C^[13*]C&&
O=C(NCCCC1=CC=CC=C1)NC1=CC=NC=C1&&&
COC1=CC=NC(NC(=O)NS(=O)(=O)NN(C(C)C)S(=O)(=O)C2=CC=CC=C2)=N1&&&
[1*]C#N&[1*]C1=CC(S(=O)(=O)NC2=CC=C([2*])C=N2)=CC=C1OC1=CC=CC([3*])=C1&[2*]F&&[3*]Cl&&
[1*]C&[1*]C[2*]&[2*]C[3*]&[3*]N1N=CC2=CC3=C(C=C2C1=O)OCCO3&&&
[1*]C&[1*]C1=NC2=CC([2*])=C([3*])C=C2C([4*])=C1[5*]&[2*]Cl&&[3*]Cl&[4*]Cl&[5*]S(=O)CC(=O)C(C)(C)C&&
CCN1C(=O)C(C(=O)NCCCN2CCN(C3=CC=CC(Cl)=C3)CC2)=CC2=CC(C)=CC=C21&&&
[1*]CCN(C)C&[1*]N1CCN(C2=NC3=CC([2*])=CC=C3N(NC(=O)C3=CC=C([3*])C=C3)C3=CC=C([4*])C=C23)CC1&[2*]Cl&&[3*]C#N&[4*]Cl&&
[1*]C&[1*]C1=CC=C2OC(C3=CC=CC(NC(=O)NCC4=CC=CC=N4)=C3)=NC2=C1&&&
[1*]C&[1*]C[2*]&[2*]C[3*]&[3*]C[4*]&[4*]C[5*]&[5*]C[6*]&[6*]C[7*]&[7*]C[8*]&[8*]C[9*]&[9*]CCC[10*]&[10*]C[11*]&[11*]C[12*]&[12*]C[13*]&[13*]C[14*]&[14*]C[15*]&[15*]C[16*]&[16*]N[17*]&[17*]C1CCOC1=O&&&
[1*]CCCC1=CN(C2=CC=C(F)C=C2)N=N1&[1*]C1CCCCC1&&&
COC1=CC=CC(C(=O)NC2COC3=CC=C(C(=O)NC4=C(C)C=CC=C4C)C=C32)=C1&&&
[1*]OC&[1*]C1=CC=CC(CCNC(=O)C2=CC(C3=CC=C([2*])C=C3)=NC3=CC=CC=C23)=C1&[2*]N(C)C&&&
[1*]C&[1*]C1=CC=CC(S(=O)(=O)NC(=O)NC2=CC=CC=C2[2*])=C1&[2*]F&&&
COC1=CC=C(C(=O)NC2=CC=CN=C2Cl)C=C1Cl&&&
CCN(CC)C1=CC=C2C=C(C(=N)N)C(=O)OC2=C1&&&
[1*]C&[1*]C1=C([2*])N=C([6*])O1&[2*]C[3*]&[3*]C[4*]^[6*]C1=CC=CC=C1^[4*]C1=CC=CC=C1[5*]&&&[5*]C1=CC=CC=C1&&&
[1*]OC&[1*]C(=O)CC1=C(C)C(C#N)C2(O)C([8*])C(C3=CC=C(C)C(C)=C3)C([5*])(O)C12O&[5*]OC&&[3*]C([8*])=O^[3*]O[6*]&[6*]CC[7*]&[7*]OC1=CC=CC2=CC=CC=C12&&&
[1*]C&[1*]C[2*]&[2*]N([3*])CC&[3*]C[4*]&[4*]C[5*]&[5*]C[6*]&[6*]N1C([7*])=NC2=C([13*])C=CC=C21&[13*]Cl&&[7*]C([8*])[9*]^[8*]C&&[9*]C[10*]^[10*]N[11*]&[11*]C[12*]&[12*]C1=CC=CC=C1&&&
[1*]F&[1*]C1=CC=C(OCC2=CC=CS2)C=C1&&&
[1*]C&[1*]C[2*]&[2*]C[3*]&[3*]C[4*]&[4*]N1C([5*])=NC2=CC([7*])=CC=C21&[5*]C([6*])C&[6*]C^[7*]C(=O)N1CCNC([8*])C1&&[8*]C(=O)N[9*]&[9*]C([10*])[11*]&[10*]C&&[11*]C1=CC=C([12*])C=C1^[12*]N1C=CN=C1&&&
CCOC1=CC(NC2=C(C#N)C=NC3=CC(OCCCN4C=CN=C4)=C(OC)C=C23)=C(Cl)C=C1Cl&&&
[1*]C(=O)CCC1=NN=C2C=CC(N[2*])=NN12&[2*]CCC1=CC=CC=C1&&[1*]N[3*]^[3*]CC1=CC=CC=C1&&&
[2*]NC1=NC(OC)=CC=N1&[2*]C[4*]&[3*]C(C)C1=NN=C(S[4*])O1&[1*]N[3*]&[1*]C(C)=O&&&
CC(CCC1=CC=CC=C1C(F)(F)F)NC1=NC2=NC=CN=C2C(C2=CC=C(Cl)C=C2)=N1&&&
[3*]C(C)C1=NN=C(S[4*])N1CC&[1*]N[3*]&[1*]C(=O)C1=CC=CC=C1^[2*]C(=O)C[4*]&&[2*]NC1=NC=CS1&&&
[1*]NC1=CC(S(C)(=O)=O)=C2C=C(Br)C=CC2=N1&[1*]C(=O)C1=CC=CC=C1&&&
[1*]C&[1*]C(C)=C[2*]&[2*]C[3*]&[3*]C[4*]&[4*]C([5*])=C[6*]&[5*]C&&[6*]C[7*]^[7*]C[8*]&[8*]C1([9*])C([10*])CCC23C([11*])C4C([12*])OC(=O)C4C(CC21)C3[13*]&[9*]C&&[10*]C&[11*]O&[12*]C1=COC=C1&[13*]O&&
NC1=CC=NC(N2CCC3=CC=CC=C3C2)=N1&&&
[2*]CC&[1*]O[2*]&[1*]C(=O)C1=CC(S([3*])(=O)=O)=N[NH]1&[3*]N[4*]&[4*]C1CCCCC1&&&
[1*]OC&[1*]C1=CC(C(=O)NC2CCN([2*])CC2)=CC=C1NC1=NC=C2CCC3=NN([3*])C(C4=CC=CC=C4[4*])=C3C2=N1&[2*]S(C)(=O)=O&&[3*]C&[4*]Cl&&
O=C(NC1=CC=CC(Cl)=C1)N(CC1=CC=C(O)C2=NC=CC=C12)C1CCCCCC1&&&
CCC1=C(C2=CC=C(OC)C=C2)N(C)C2=CC3=C(C=C12)OC(C)(C)C=C3&&&
COC1=CC2=NC=NC(CC(=O)C3=CC=CC4=CC=CC=C34)=C2C=C1OC&&&
[1*]NC1=NC2=CC(C)=CC(C)=C2N1C&[1*]CC[2*]&[2*]N1CCOCC1&&&
CC(C)(C)C(NC(=O)NC1(CO)CCCCC1)C1=NC=C(C2=CC=CC([N+](=O)[O-])=C2)[NH]1&&&
[1*]CCC&[1*]C1=C(OCCCCCOC2=C([2*])C=C([3*])C([4*])=C2[5*])C=CC2=C1N(C1CC1)C=C([6*])C2=O&[2*]Cl&&[3*]C(=O)O&[4*]O&[5*]Cl&[6*]C(=O)O&&
COC1=CC=CC=C1S(=O)(=O)NC1=CC=C2[NH]C=C(CC3CCN(CCCNC4=CC=NC5=CC=C(Cl)C=C45)CC3)C2=C1&&&
[1*]C&[1*]O[2*]&[2*]C1C=CC=C([3*])C([4*])C([5*])CC([6*])C([8*])C([9*])C=CC=C([12*])C([13*])C([14*])CC([15*])C(=O)NC([16*])C([18*])C([20*])C1[21*]&[3*]C&&[4*]O&[5*]C&[6*]O[7*]^[7*]C^[8*]C&&&[9*]O[10*]^[10*]C[11*]^[12*]C^[11*]C1=
[1*]OC&[1*]C1=CC=C(C2=CC([2*])=CC(C3=CC=C(NC4=C5C=CC=CC5=NC5=CC=CC=C45)C=C3)=N2)C=C1[3*]&[2*]N&&[3*]OC&&
[1*]S(N)(=O)=O&[1*]C1=CC=CC([2*])=C1&[2*]C1=CC([3*])=CC=N1&[3*]C(=O)NN=C[4*]&[4*]C1=CC=CC=C1[5*]&[5*]O[6*]&[6*]C1=CC=CC=C1&&&
[2*]CCCCCCCC(=O)O&[2*]N[3*]&[1*]CC[3*]&[1*]OC1=CC=C(C2=CC=C3C=NC4=CC(Cl)=CC=C4NC3=C2)C=C1&&&
[3*]N(C)C&[2*]OC1=C2C=CC=CC2=C2C(=C1)CCN1C(=O)C3=CC4=C(C=C3C21)CN([4*])C4=O&[1*]C(=O)C[4*]&[1*]NC1=CC=CC=C1N&&&
[1*]C1OC(N2C=NC(C(N)=O)=C2NC2=CC=C(F)C=C2)C(O)C1O&[1*]CO&&&
[1*]NC1=CC=C(C2=NN(C)C(=O)C3=CC=CC=C23)C=C1&[1*]S(C)(=O)=O&&&
[1*]O&[1*]C1=CC=C(C2=CC(C3=CC=CS3)=NC(N3CCCC3)=N2)C=C1&&&
[1*]CCCCCCCCCC&[1*]OC1=CC=C(N[2*])C=C1&[2*]C1NC(=O)NC1=O&&&
CON=C1C2OC3(CCCCC3)OOC2OC2(C)OCCC12&&&
[2*]C(C)C&[1*]N[2*]&[1*]C(=O)CC1=CC=C(N2CCN([3*])CC2)C=C1&[3*]CCC1=C[NH]C2=CC=C(F)C=C12&&&
[1*][N-][N+]#N&[1*]C1C(=O)N(C2=CC=C(CC3=CC=C([2*])C=C3)C=C2)C1[3*]&[2*]N&&[3*]COCCCl&&
[1*]C&[1*]O[2*]&[2*]C1=CC=CC=C1[3*]&[3*]N1CCN([4*])CC1&[4*]C([5*])[6*]&[5*]C&&[6*]C(=O)O&&
[1*]OC&[1*]C1=CC([2*])=C(C=NNC(=O)C2=CC=C(NS(=O)(=O)C3=CC=C4[NH]C(=O)[NH]C4=C3)C=C2)C([3*])=C1&[2*]OC&&[3*]OC&&
[1*]C&[1*]N1CCN([2*])CC1&[2*]C[3*]&[3*]C1=NC=NN1[4*]&[4*]C1=CC=CC([5*])=C1&[5*]C(=O)N1CCCCC1&&&
COC1=CC=C(N2N=C(C(=O)N(CC(=O)NCCC3=CC=CC=C3)CC(C)(C)C)C3=CC=CC=C3C2=O)C=C1&&&
CN1C(=O)C2=C(C=C(CC3=CC=C(NC(=O)CCCN4CCCCC4)C=C3)[NH]2)N(C)C1=O&&&
[1*]NC([5*])=O&[1*]C[2*]&[2*]C1=CC([3*])=CC([4*])=C1^[5*]C1=CN([6*])C2=CC=CC=C12^[3*]F&[6*]C[7*]&&[4*]F^[7*]C1=CC=C([8*])C=C1&&&[8*]F&&&
COC1=CC(=O)C(O)=C(CC=O)C1=O&&&
[1*]C(C)C&[1*]N1C([2*])=NC2=CC(NCC3=CC=C([3*])C=C3)=CC=C21&[2*]C(F)(F)F&&[3*]C(C)(C)C&&
[1*]C(=O)C(=O)NCC(=O)OCCF&[1*]C1=C[NH]C2=CC=C([2*])C=C12&[2*][N+](=O)[O-]&&&
[1*]C(COC1=CC=NC=C1NC1=CC=CC([2*])=C1[3*])CC1=CC=CC=C1&[1*]OC(F)(F)F&&[2*]Cl&[3*]Cl&&
C=CCC(C=C(C)C=O)C1=CC=CC=C1&&&
[1*]C&[1*]C12CCC3C4=CC([2*])=C([3*])C=C4CCC3C1CC([4*])C2[5*]&[2*]O&&[3*]N&[4*]N&[5*]O&&
[4*]CC&[3*]C1([4*])CC1[5*]&[1*]N[3*]&[1*]C(=O)C1=C(Cl)C=C2C(=C1Cl)C(C)=C(C1=CC=C(C)N=C1)N2C1=CN=C(N)N=C1^[2*]C([5*])=O&&[2*]NC&&&
[1*]NC&[1*]C(=O)C1=CC2=CC=C(CC[2*])C=C2C=N1&[2*]N1CCN(C2=CC=CC(C)=C2C)CC1&&&
[1*]C(=O)N[5*]&[1*]C[2*]&[2*]N1C=C([3*])N=N1^[5*]C1=CC([6*])=C([7*])C=C1[8*]^[3*]C[4*]&[8*]Cl&[4*]N1CCCCC1&&[6*]Cl&&&[7*]Cl&&
[1*]OC&[1*]C1=CC=C(S(=O)(=O)N2C=CC3=C(N4CCCCC4)C=CC(N4CCNCC4)=C32)C=C1[2*]&[2*]Cl&&&
[1*]C&[1*]C([2*])=O&[2*]C1=C([3*])N([4*])N=C1&[3*]N&&[4*]C1=CC=CC=C1&&
[2*]C(C)C&[1*]NC1=CC(O[2*])=CC=C1&[1*]C(=O)CN1C=C(C=O)C2=CC=CC=C21&&&
[1*]CC&[1*]C1=CC=C(NC(=O)C2=C([2*])C3=CC4=C(CCCCC4)N=C3S2)C=C1&[2*]N&&&
[1*]F&[1*]C([2*])(F)F&[2*]C1=CC=CC=C1[3*]&[3*]O[4*]&[4*]C1=CC=C2C(=C1)CC1C3=C2N=CC2=CC=CC=C32&&&
COC1=CC=C(C2=C(C)[NH]C=C2C=C2SC(=O)NC2=O)C=C1C(=O)O&&&
[1*]C&[1*]C1=C([2*])C=CC([6*])=C1[7*]&[2*]O[3*]&[3*]C[4*]^[6*]Br^[4*]C[5*]&&[7*]O[8*]^[5*]N1CCCCC1&[8*]C1=CC=C([9*])C([10*])=C1&&&[9*]Cl&&[10*]Cl&&
[1*]C(=O)C1=C(C)N=CS1&[1*]N1CCCC(C2=NC=CN2CCC#N)C1&&&
CCCCCCCCCCCC(=O)NC1CC2CCC1(CCC)C2(C)C&&&
[1*]C&[1*]C[2*]&[2*]N1CCCC1=N[3*]&[3*]C1=CC=C([4*])C=C1&[4*]NC([5*])=O&[5*]C1=CC=CC=C1&&&
CCOC1=CC=C(C(=O)N(C)CC(=O)NC2=C(F)C=CC=C2F)C=C1Br&&&
CC(C)C1=CC=C(NC(=S)N2CCC(C3=CC=CC(CNC(=O)C=CC4=CC=C(Cl)C(Cl)=C4)=N3)CC2)C=C1&&&
[1*]C&[1*]C1=CC=C2OC(C(=O)NC([2*])C(=O)C3=NN=C([3*])O3)=NC2=C1&[2*]CC(=O)O&&[3*]C(C)(C)C&&
[1*]CC1=CC(O)=C(O)C(O)=C1&[1*]C1CCCCN1&&&
[1*]C&[1*]C1=C([2*])C=C([15*])N1[19*]&[2*]C(=O)N([3*])[4*]&[3*]C^[19*]C&[4*]C[5*]&[15*]C1=CC=CC=C1[16*]^[5*]C[6*]&[16*]C(=O)O[17*]&[6*]C1=C([7*])C2=CC([11*])=CC=C2N1[13*]&[17*]C[18*]&[11*]C[12*]&[18*]C1=CC=CC=C1&[12*]C(=
[1*]C&[1*]O[2*]&[2*]C1=CC=CC=C1[3*]&[3*]C1=C([4*])C2CCC(C1)N2[5*]&[4*]C1=CC=CC=C1&&[5*]C[6*]^[6*]C1=CC=CC=C1&&&
[1*]OC&[1*]C1=CC=CC(C([2*])=O)=C1&[2*]NC1=CC=CC=C1C(=O)NN=C(N)N&&&
[1*]C1=CC=CC=C1N1CCN(C(=O)CCC(=O)NCC2=CC=CC=C2)CC1&[1*]F&&&
CC1=NOC(NS(=O)(=O)C2=CC=C3NC(=O)OC(C)(C)C3=C2)=C1C1=CC=CC=C1&&&
[1*]C&[1*]N(C)C([2*])=O&[2*]C1SC=C([3*])C1=O&[3*]C1=CC=CC=C1&&&
[1*]C&[1*]N1C([6*])=NN=C1S[2*]&[2*]C[3*]&[3*]C1=C([4*])C=CC=C1[5*]^[6*]C1=CC=CO1^[4*]F&&&&[5*]Cl&&
O=C(NCCCN1C=CN=C1)C1C2=CC=CC=C2C(=O)N1CCCN1C=CN=C1&&&
[1*]NC(=O)OC&[1*]C(CC1=CC=CC=C1)C(=O)NC(CC1CCCCC1)C([2*])C(CC1=CC=CC=C1)NC(=O)C([3*])NC(=O)OC1COC2OCCC12&[2*]O&&[3*]CC(C)C&&
[1*]N&[1*]C1=NC2=CC=CC=C2C(=O)C1CC(=O)OCC(=O)NCCC1=CC=CC=C1&&&
[1*]OC&[1*]CCN1C(=O)C2=C(N=C(CC3=CC=C(OC)C=C3)N2C)N(CC2=CC=CO2)C1=O&&&
CC1=CSC(NC(=NC(C)(C)C)NC2CCCC2)=N1&&&
[1*]C(C)=O&[1*]C1=CC=C(NC(=O)C2CCCN(C(=O)N3CC([2*])OC4=CC=CC=C43)C2)C=C1&[2*]C&&&
COC1=C(C(C)(O)C2=CC3=C(C(C)=N2)N(C)C2=CC=CC=C32)C(C)=NN1C&&&
[1*]C&[1*]C1=NOC(CN2CCCC3(CCN(C4=CC=CN=N4)C3)C2=O)=N1&&&
[1*]C(=O)C1=CC2=C(N=C3C=CC=CN3C2=O)N(C[2*])C1=N&[1*]NC1=CC=CC=N1&&[2*]C1CCCO1&&
[1*]C&[1*]C1([2*])CC(=O)C2=C(C1)CC([3*])C([4*])C2C1=CC=C([5*])C=C1&[2*]C&&[3*]O&[4*]C(=O)O&[5*]C(F)(F)F&&
[1*]NC1=CC=CC(Cl)=C1C&[1*]C(=O)CCC1=C(C)N2N=C3N=CC=CN3C(=O)C2=C1C&&&
[1*]C#C&[1*]C1([2*])CCC2C3CC=C4C=C([4*])CCC4C3CCC21[11*]&[2*]OC([3*])=O&[3*]C^[11*]C&&&[4*]O[5*]^[5*]C1CCC2C3CCC4=CC([6*])=CC=C4C3CCC2([7*])C1&[6*]O&&[7*]C[8*]^[8*]OC([9*])=O&[9*]C1=C
[1*]OC&[1*]C(=O)C1=CC(OC)=CC(C([2*])=O)=C1&[2*]NC1=CC=C(C([5*])=O)C=C1&[5*]N[8*]&[3*]C(=O)CC[8*]&[3*]O[7*]&[4*]C(=O)CCC[7*]&[4*]O[6*]&[6*]C(C)(C)C&&&
CC1=CC=C(C(=O)NCCNC2CCCCC2)N=C1N1N=CC=N1&&&
[1*]C&[1*]C1=CC([2*])=C([3*])C([6*])=C1&[2*]C&&[3*]O[4*]^[4*]C1=NC(N)=NC(N)=N1^[6*]C&&&&
CS(=O)(=O)C1=NC=C(C2=C(C3=CC=C(F)C=C3)N=C(C3=CC=CC=C3Cl)S2)O1&&&
[1*]NC1=NN(C)C2=C1CS(=O)(=O)C1=CC=CC=C12&[1*]C(=O)C1=CC(O)=C(O)C(Cl)=C1&&&
[1*]C&[1*]C1=CN(C2CC([2*])C([3*])O2)C(=O)[NH]C1=O&[2*]O&&[3*]CO&&
[1*]C&[1*]C([2*])C&[2*]C1=CC=C2C(=C1)C([3*])=CC(=O)N2[9*]&[3*]C[4*]&[4*]N[5*]^[9*]C^[5*]C[6*]&&&[6*]C1CCN([7*])CC1&[7*]C[8*]&[8*]C1=CC=CC=C1&&&
COC1=CC=CC(N=C(NO)C2=CC=CN=C2OC2=CC=C(SC)C=C2)=C1&&&
[1*]C&[1*]C1=CC=C2C(=C1)C=CN2C1CCN(CC(=O)NC2=NOC([2*])=C2)CC1&[2*]C&&&
COC1=CC=C(Cl)C=C1N1CCN(CCC2=CC=NC=C2)CC1&&&
[1*]OC&[1*]C1=CC2=C(NC3=CC=C([2*])C=C3[3*])[NH]C=C(C(=O)C3=C([4*])C=CC=C3[5*])C2=CC1=O&[2*]Cl&&[3*]F&[4*]F&[5*]F&&
[2*]C(C#N)CC1=CC=C(N2CCCCCCC2)C=C1F&[1*]N[2*]&[1*]C([3*])=O&[3*]C1NC2CCC1C2&&&
[1*]C&[1*]C1=C(CC2=CC=CC=C2)OC2=CC=CC=C2C1=O&&&
[1*]C&[1*]N1CCC(CCN=C2C=C3C(=NC4=CC=CC=C4N3C3=CC=C([2*])C=C3[3*])C=C2NC2=CC=CN=C2)CC1&[2*]Cl&&[3*]C(F)(F)F&&
[1*]C&[1*]C[2*]&[2*]NC(=O)N1CCN2CC([3*])CC2C1&[3*]C1=CC=C([4*])C=C1&[4*]C&&&
[1*]C(C)=O&[1*]N1CCC2=C(C1)N=CN2C1=CC=CC=C1&&&
CCC1=CC=C(NC2=CC(=O)CC(C)(C)C2)C=C1&&&
[1*]C&[1*]N1CC([2*])(C2=CC=CC=C2)OC(=O)C1=CC1=CC=CC=C1&[2*]O&&&
[1*]NC1=CC(C#N)=CC=C1&[1*]C([2*])=O&[2*]N[3*]&[3*]CC([4*])C1=CC=CC=C1&[4*]N1CCNCC1&&&
[1*]C&[1*]C1([2*])OC2=CC=C(S(=O)(=O)N3CCOCC3)C=C2C(N2CCCC2=O)C1[5*]&[2*]C&&[3*]CO[4*]^[4*]C1=CC=CC2=CC=C(N)N=C12&&&
CC(C)(C)C1C(=O)C2=C(SC3=C2CCN(C(=O)C2CC2)C3)N1C(=O)CN1CCN(C2=CC=C([N+](=O)[O-])C=C2)CC1&&&
[1*]N&[1*]C1=NC(C2=CC=C([2*])C=C2)=CS1&[2*]C(F)(F)F&&&
[1*]CC=C&[1*]N1C(SCC2=CC=C([2*])C=C2)=NN=C1C1=CC=CC=N1&[2*]Cl&&&
CCC(CC(C)C)C(C)C=CC(C)C1CC(O)C2C3CC=C4CC(O)CCC4(C)C3CCC12C&&&
[1*][N+](=O)[O-]&[1*]C1=CC=C2CCC3=CC=CC=C3NC2=C1&&&
CC1=CC(CCCCN2CCCC(C(=O)C3=CC=CC=C3)C2)=CC=C1O&&&
[1*]C&[1*]N(CC(=O)N1CCN(CC2=CC=C([2*])C=C2)CC1)CC(=O)N1C2=CC=CC=C2CC1[3*]&[2*][N+](=O)[O-]&&[3*]C#N&&
[1*]C&[1*]C([2*])(C)C&[2*]C1=CC=C([3*])C=C1&[3*]NC([4*])=O&[4*]C1=CC2=CC=CC=C2[NH]1&&&
[1*]C&[1*]C[2*]&[2*]C1=NN=C(NC(=O)N[3*])S1&[3*]C[4*]&[4*]C1=CC=CS1&&&
CCCCC(=NC1=CC(Cl)=CC(Cl)=C1)NC1=NC(C)=CC(OC)=N1&&&
[1*]CC&[1*]N1C=C(C=C(C2=CC=CC=C2)C2=CC=CC=C2)C([2*])=N1&[2*]N&&&
[1*]C&[1*]O[2*]&[2*]C1=CC([3*])=CC=C1[8*]&[8*]O[9*]&[9*]C[10*]^[3*]C[4*]^[10*]C[11*]&[4*]N([5*])CCC#N&[11*]C1=CC=CC=C1&[5*]C[6*]&&&[6*]C[7*]&[7*]N1C(=O)OC2=CC=CC=C21&&&
[3*]CCC(C)C&[1*]N[3*]&[1*]C([4*])=O&[2*]N1CCCC([4*])C1&[2*]C(=O)CCC1=CC=CC(OC2=CC=CC=C2)=C1&&&
[1*]C&[1*]C(=O)N[2*]&[2*]C[3*]&[3*]C1CN([4*])C(=O)O1&[4*]C1=CC([5*])=C([6*])C([7*])=C1&[5*]F&&[6*]N1CCN(C(=O)C2=NON=C2N)CC1&[7*]F&&
[1*]C1=CC=CC2=C1C1CC(=O)NC1CC2&[1*]F&&&
[1*]S(=O)(=O)C1=CC(F)=CS1&[1*]N1CCC(O)(C2=CC=CN=C2)CC1&&&
[1*]C#N&[1*]C1=CC=C(COC2=CC=C3CCCN(S(=O)(=O)C4=CC=C5C=CC=CC5=C4)C3=C2)C=C1&&&
[1*]CCCCCCCCCCCCCCCCCC&[1*]C1CC([2*])C([3*])C([4*])O1&[2*]O&&[3*]O&[4*]CO&&
C=CCCC=CCC=CCC=CCCSCC1COC(C)(C)OC1&&&
[1*]C&[1*]N1CCN(C(=S)N([2*])[6*])CC1&[2*]C[3*]&[3*]C1=CC2=CC([4*])=CC([5*])=C2[NH]C1=O^[6*]C[7*]^[4*]C#N&[7*]C1=CC=CS1&&[5*]C#N&&&&
CC(C)CCN1C(SCC(=O)NC2=NOC(C)=C2)=NC2=CC=CC=C2C1=O&&&
CC1=CC=C(OC(=O)NC2=CC=C(C3=CC=C(S(N)(=O)=O)C=C3)C=C2)C=C1&&&
CSCCC(NC(=O)C(NC(C)=O)C(C)C)C(=O)NC(C(=O)NC(CC1=CC=CC=C1)C(=O)NC(CC(C)C)C(O)CC(=O)NC(C(N)=O)C(C)C)C(C)C&&&
[1*]C(=O)O&[1*]C1=CC=C([2*])S1&[2*]C[3*]&[3*]N1CCOC2=CC=C3CN(C([4*])=O)CCC3=C2C1&[4*]C1=CC=C([5*])C=C1&[5*]O[6*]&[6*]C1CCNCC1&&&
[1*]CCC&[1*]N1C=NC2=CC=C3N=C(C4=CC([2*])=CC([3*])=C4)C(C4=CC([4*])=C([5*])C([6*])=C4)=NC3=C21&[2*]F&&[3*]F&[4*]OC&[5*]OC&[6*]F&&
CC(=O)NCC1CN(C2=CC=C(N3C=CC(C(=O)N(O)CC4=CC=CC=C4)=C3)C(F)=C2)C(=O)O1&&&
[1*]C(C)C(=O)NN=C1C2=CC=CC=C2C=CC2=CC=CC=C12&[1*]N([2*])C&[2*]S(=O)(=O)C1=CC=CC=C1&&&
CCN1C(=O)C2=C(N=C[NH]2)N(C)C1=O&&&
C#CCOC1=CC=C(C2C3=C(CCN2CC2COC3)C2=CC=CC=C2[NH]2=CC=CC=C2F)C=C1&&&
[1*]C1=CC=C(NCCCNC(=O)C=CC2=CC=CS2)C=C1[2*]&[1*]F&&[2*]F&&
COC1=CC=C(C2=NC(C3=CC=C4CC(N(C)C)CC4=C3)=CS2)C=C1OC&&&
[1*]C&[1*]N(C(=O)C1=CC=CC(NC(=O)C2CCCC2)=C1)C1=C([2*])N(CC2=CC=CC=C2)C(=O)[NH]C1=O&[2*]N&&&
[1*]C(C)(C)C&[1*]C1=CC=C(CCN2CCC(NC3=CC=C4OCOC4=C3)C([2*])C2)C=C1&[2*]O&&&
[1*]C(=O)O&[1*]C[2*]&[2*]O[3*]&[3*]C1=CC=C([4*])C=C1&[4*]O[5*]&[5*]C[6*]&[6*]C[7*]&[7*]N[8*]&[8*]C[9*]&[9*]C[10*]&[10*]C1=CC=CC=C1&&&
[2*]N([4*])C&[1*]C(=O)C[4*]&[1*]NC1=CC=C(NC2=CC=CC=C2)C=C1^[2*]C(=O)C([5*])C(C)(C)C&&[3*]N[5*]&[3*]C(=O)C1=CC=CC=C1&&&
CC(C)(C)CCC1=CC=C2C(=C1)SC(=O)N2CCCCCCC(=O)NS(=O)(=O)C1=CC=C(Cl)C(C(F)(F)F)=C1&&&
[1*]C&[1*]C([2*])C&[2*]C[3*]&[3*]OC([4*])=O&[4*]C12CCC([5*])C([6*])C1C1=CCC3C4([7*])CCC([8*])C([9*])(C)C4CCC3([10*])C1([11*])CC2&[5*]C&&[6*]C&[7*]C&[8*]O&[9*]C&[10*]C&[11*]C&&
NC1=NC=C(C(=O)NC2=NC(C(F)(F)F)=CC=C2Cl)C(C2=CC=CC=C2)=N1&&&
[1*]C1=CC=C(C=NNC(=O)C2=CC=C(CN3C=CC=C3)O2)C=C1&[1*]Cl&&&
[2*]N1C(=O)NC(C2=CN(C)C3=CC=CC=C23)C(C(C(=O)C2=CC=CC=C2)=C(NC2=CC=C(Cl)C=C2)N2CCCCC2)C1=O&[1*]CCC[2*]&[1*]N(C)C&&&
[1*]OC&[1*]C1=CC(CC2=CN=C([2*])N=C2[3*])=CC=C1OCCCOC1=CC=C([4*])C=C1&[2*]N&&[3*]N&[4*]N&&
[1*]OC1=C2C(=O)OC([2*])(C)OC2=CC(C2CCCCCC2)=C1&[2*]CCC1=CC=CC=C1&&[1*]CCC(=O)O&&
CC1(C)CC2(CCO1)C(=O)N(N=CC1=C[NH]C3=CC=CC=C13)C(=N)C2C#N&&&
[1*]C&[1*]C[2*]&[2*]OC([3*])=O&[3*]C1=CC=C([4*])C=C1&[4*]NC([5*])=O&[5*]C1=CC=C([6*])C([8*])=C1&[8*]O[9*]&[9*]C^[6*]O[7*]&&[7*]C&&&
[1*]Br&[1*]C1=CC=C([2*])C=C1&[2*]O[3*]&[3*]C[4*]&[4*]C1=CN([5*])N=N1&[5*]C[6*]&[6*]C1=CC=CC=C1&&&
[1*]NC1=CC=C(OC)C=C1&[1*]C(=O)C[3*]&[3*]S[4*]&[2*]C(=O)C[4*]&[2*]NC1=CC=C(S([5*])(=O)=O)C=C1&[5*]N1CCOCC1&&&
COC1=CC=C(C2CCC(=CC3=CC=CC(C)=C3)CC2)C=C1&&&
[1*]SC&[1*]C[2*]&[2*]C1C(=O)OC2C3C(C)COC3CC(C)C12O&&&
CC1=NC(COC2=CC=C(F)C=C2)=NC(NCC2=CC=CO2)=C1C(=O)N1CC2=CC=CC=C2C1&&&
[1*]N1C2=CC=CC=C2SC2=CC=C(C(F)(F)F)C=C21&[1*]S(=O)(=O)CC1=CC=C(Cl)C=C1&&&
CCCCN(CCC)C(=O)C1=NN(C2=CC=CC(OC)=C2C(=O)OC)C(C)=C1&&&
[1*]NC&[1*]CC1=CN(S(=O)(=O)C2=CC=CC(C#N)=C2)C(C2=CC=CC=C2)=C1&&&
CC1=C(C(=O)NN=CCCC2=CC=CC=C2)C(C2=CC=C(Cl)C=C2Cl)NC(=O)N1&&&
O=C1C2=CC=C(O)C=C2OC2=CC(O)=CC(OC3OC(CO)C(O)C(O)C3O)=C12&&&
[1*]NC1=CC=CC=C1C&[1*]C(=O)C([2*])=O&[2*]N[3*]&[3*]CCCC1=CC=CC=C1&&&
[1*]OC&[1*]C1=CC=C(C(=O)N([2*])C2=CC=CC(C3=CN=C([3*])N=C3)=C2[4*])C=C1[5*]&[2*]C&&[3*]N&[4*]CO&[5*]OC&&
CC(C)CN(C1=CC=CC=C1)S(=O)(=O)C1=CC=C2OC(=O)C=CC2=C1&&&
[1*]C(C)C&[1*]C1=CC=C(N2CC([2*])CC2=O)C=C1&[2*]C(=O)NC(C)C&&&
O=C(N[N+]1=CC=CC(C(=O)N2CCSC2)=C1)C1=CC=CC=C1&&&
[1*]OCCO&[1*]C1=CC([2*])=CC=C1[3*]&[2*]Cl&&[3*]Cl&&
CC1=CC=C(S(=O)CC2=CC(=O)OC3=C(C)C(O)=C(C)C=C23)C=C1&&&
[1*]C(C)(C)C&[1*]N1C=NN=C1C(C(=O)C1=CC=NC=C1)=C1SC(=S)SS1&&&
[1*]C(C)=O&[1*]OC1=C(Br)C(C2=CC=CC=C2)=NN1C&&&
[1*]Br&[1*]C[2*]&[2*]C1C=COC([3*])C1&[3*]C1=CC=C([4*])C=C1&[4*]C1=CC=CC=C1[5*]&[5*]Cl&&&
CCCCCCCCCCSC(=O)CC#N&&&
[2*]CC&[1*]O[2*]&[1*]C(=O)C1=CN=C2C(C)=CC=CC2=C1NC1=CC=CC(Br)=C1&&&
[1*]CC(C)C&[1*]N1C(=O)C2=C(N=C3N(CC4=CC([2*])=CC=C4[3*])CCCN32)N([4*])C1=O&[2*]Cl&&[3*]Cl&[4*]C&&
COC1=CC(OC)=C(C(=O)C=CNC2=CC=C(S(=O)(=O)NC3=CC(S(=O)(=O)NC4=NC=CC=N4)=CC=C3C)C=C2)C(OC)=C1&&&
COC1=C(C(=O)O)C=CC=C1C1=CC(C(=O)O)=C(CCC(=O)N(C)C)[NH]1&&&
[1*]S(=C)(=O)NC(C)CCl&[1*]C1=CC=C([2*])C=C1&[2*]C(C)C&&&
NC1=C2CNCCC2=C(C2=CC=CC=C2)S1&&&
[1*]C(=O)OC&[1*]C1C2=CC=CC=C2NC1(OC1=CC=CC([2*])=C1)C1=CC=CC=C1&[2*]C#N&&&
COC1=CC=CC=C1C1=C(C2=CC=NC=C2)[NH]C(C2=CC=CC=C2)=NC1=O&&&
[1*]NC1=C2N=CN(C(C)C)C2=NC=N1&[1*]CC1=CC=CC=C1Cl&&&
[1*]C(=O)C1=CC=C(CCCCCC)C=C1&[1*]OC1=CC=C(OC2=CC=CC=C2)C=C1&&&
[1*]C&[1*]C[2*]&[2*]OC([3*])=O&[3*]C1=C([4*])C2=C(CC([7*])(C)CC2=O)N([8*])C1=O&[8*]C1=CC=CC=C1&&[4*]NC(=O)N[5*]^[5*]C([6*])C^[7*]C^[6*]C&&&&&
[1*]C&[1*]N1CCC(N2C=C(C3=NN=C(C4=CC=CC(N5C=CN=C5[2*])=C4)O3)C3=CN=C([3*])N=C32)C1&[2*]C(F)(F)F&&[3*]N&&
N#CC1=C(N=C=S)C=CC=C1[N+](=O)[O-]&&&
[1*]OCC&[1*]C1=CC([2*])=C(C(=O)CCCCCCSC2=CC=C([3*])C=C2)C=C1[4*]&[2*]C&&[3*]C(=O)O&[4*]CC&&
CCC1=CC=CC=C1NC1=NS(=O)(=O)NC1=NN&&&
CCCCCCCCCCCCCCCCCC(=O)OCC(CO)OC(=O)CC1=CC=C(OC)C(O)=C1&&&
[1*]C&[1*]C1OC([2*])C([5*])C([6*])C1[7*]&[2*]O[3*]&[3*]C1=CC=C2C(=O)C([4*])=COC2=C1^[5*]O^[4*]C1=CC=C2OCOC2=C1&&[6*]O&&&[7*]O&&
[1*]O&[1*]C1(C2=CC=C([2*])C=C2)CCN(CCCC(C2=CC=CC=C2)C2=CC=CC=C2)CC1&[2*]Cl&&&
[1*]CC1=CC([N+](=O)[O-])=CC=C1&[1*]NC1=NC=NC2=C(C(F)(F)F)C=CC=C12&&&
[1*]N1C=CC=C(C(=O)NCCCCCCCNC(=O)C2=CC=C([2*])C=C2)C1=O&[1*]O&&[2*][N+](=O)[O-]&&
CCCCCCCCC=CC1=CC(=O)CC(C2=CC=C3OCOC3=C2)C1&&&
O=C(CSC1=NN=CC=C1C1=CC=CC2=CC=CC=C12)N1CCN(C2=CC=CC=N2)CC1&&&
[1*]C&[1*]C1=NC(C2=CC=C([2*])N=C2)=NC(N2CCC([3*])CC2)=C1[4*]&[2*]F&&[3*]SC(C)(C)C&[4*]Cl&&
[1*]=C1C(=O)NC(=O)NC1=O&[1*]=CC=[2*]&[2*]=CC1=CC=CC=C1&&&
CC(=O)C1=CC=C(NC2=NC(C)=C(C3=NC2)C(N2CCC(O)CC2)=N2)C=C1&&&
CNC(C)C(=O)NC1CCC2=CC=CC=C2N(CC(=O)N2CCCC2C(=O)NCC2=CC=CC(Cl)=C2)C1=O&&&
COCCOC1=CC=C(CN2CCOCC(NC3=NC4=NC=CC=C4[NH]3)C2)C=C1&&&
[2*]CC1=CC(Cl)=CC=C1OC&[2*]N1CCCC([3*])C1&[1*]N[3*]&[1*]C([4*])=O&[4*]C1CCC(C2CC2)CC1&&&
[1*]NC([3*])=O&[1*]C1=CC=CC=C1[2*]&[2*]N1CCCC1^[3*]C1CC2CCCCC2N1C(=O)N[4*]&&[4*]C1=CN(C(N=C(S[5*])NC2=CC=CC=C2)=NC2CCCCC2)N=C1&[5*]C[6*]&[6*]C1=CC=C([7*])C=C1&[7*]
[1*]C(=O)C1=C(OC)C(OC)=CC=C1&[1*]N1CCOC(C2=NC=CS2)C1&&&
O=C1N(CC2CCOCC2)CCCN1C1CCN(CCCC2=CC=CC=C2)CC1&&&
[1*]NC1=CC=C(C)C(C)=C1&[1*]S(=O)(=O)C1=CC=C(N2CCCCS2(=O)=O)C=C1&&&
[1*]CC1=CC=C(OC)C=C1&[1*]N1CC2=C(C1)N(C)N=C2C[2*]&[2*]NC1=NC=CC=N1&&&
[1*]C&[1*]C[2*]&[2*]C[3*]&[3*]N1CCCC2C3CCC4=CC([4*])=CC=C4C3CCC21[6*]&[4*]O[5*]&[5*]C^[6*]C&&&&
O=C1OCCC1=CC1=CC=C(Cl)C=C1Cl&&&
CCC1=CC(C2=C(C(F)(F)F)C=NN(CCN)C2=O)=C(OC2=CC=C(CC(=O)NC3=CC(C)=CC=C3N)C=C2)C=N1&&&
COC1=CC(C2CC(=O)OC3=CC=C4C=CC=CC4=C32)=CC2=C1OCO2&&&
[1*]C(=O)N[6*]&[1*]C[2*]&[2*]C[3*]^[6*]C[7*]^[3*]C[4*]&[7*]C[8*]&[4*]C[5*]&[8*]O&[5*]C1SCC2NC(=O)NC21&&&&&
[5*]C1([6*])CC1C=C&[1*]N[5*]&[1*]C([9*])=O^[2*]C([6*])=O^[3*]N1CC2=C(CC1[9*])C3=CC=CC=C3[NH]2&[2*]N1CC2(CC1[7*])C(C)(C)C21CCC1&[3*]C(=O)C([8*])[10*]&[4*]N[8*]&[10*]C1CCCCC1&[4*]C(=O)C
CN(C(=O)CCCOC1=NC(N)=C2N=CN(C3OC(CO)C(O)C3O)C2=N1)C1=CC=CC=C1&&&
[1*]C&[1*]N1C([2*])=NC2=C1C(=O)N([4*])C(=O)N2[5*]&[2*]C[3*]&[3*]N1CCOCC1^[4*]C&&&[5*]C&&
[2*]OC1=CC=C(OC)C=C1&[2*]CCN1C(C([3*])C)=NC(C2=CC=C(Cl)C=C2Cl)=C1C1=CC=C(N([4*])[5*])C=C1&[3*]NC1=CC=CC=C1C(=O)O&&[1*]C([4*])=O^[1*]OCC1=CC=CC=C1^[5*]C[6*]&
[1*]C(=O)C[2*]&[2*]OC1=CC=C2[NH]C(=O)OC2=C1&&[1*]N[3*]^[3*]CCC1=NC(C2=CC=CS2)=NO1&&&
[1*]CNC(=O)C(CC(C)C)NC(=O)CC(CCC)C(=O)NC(C(=O)O)C(C)C&[1*]C1=CC=CC=C1&&&
[1*]N(C)C&[1*]C1=CC=C(C2=CC([2*])=CC(NC(=S)NCC3=CC=C([3*])C=C3)=N2)C=C1&[2*]C(F)(F)F&&[3*]F&&
[1*]Br&[1*]C1=CC=CC(CSC2=NN=C(C3=CC=CO3)O2)=C1&&&
CC1=CN=CC=C1COC1=C(C)C(=O)N(C(C)(C)C2=CC3=CC=CC=C3S2)N=C1&&&
CCCCCCCCCCCCCCCCOC(=O)N(CCCCC[N+](C)(C)C)CC1=CC=CC(OCC)=C1&&&
[1*]C(=O)OCC&[1*]C1=C([2*])OC2=NC=NC(N3CCN(C4=CC=C([3*])C=C4)CC3)=C12&[2*]C&&[3*]F&&
[1*]C&[1*]C1=CC=CC([2*])=C1NC1=NC=CC(C2=CC=CN=C2)=N1&[2*]C&&&
[1*]N&[1*]C1=NC=NC2=C1N=CN2C1OC([2*])C([3*])C1[4*]&[2*]COP(=O)(O)OP(=O)(O)O&&[3*]O&[4*]O&&
[1*]C&[1*]C1=CC=CC([2*])=C1&[2*]C[3*]&[3*]N1N=NC2=C1[NH]C([4*])=NC2=O&[4*]C[5*]&[5*]N1CCN([6*])CC1&[6*]C1=CC=CC=N1&&&
[1*]N&[1*]C1=NC2=C([2*])C=C(CNC3=NN=CC(N4C(=O)OCC4[3*])=N3)C=C2S1&[2*]Cl&&[3*]CC(=O)O&&
[1*]C&[1*]C1=C([2*])C2=CC=CC=C2N1CC1=CC([3*])=C([4*])C([5*])=C1&[2*]CCC(=O)O&&[3*]Cl&[4*]O&[5*]Cl&&
[1*]C&[1*]C([2*])([3*])[4*]&[4*]C[9*]&[9*]C1=CC=CC=C1^[2*]C[5*]&&[5*]C[6*]^[3*]C(N)=O^[6*]C1C([7*])([8*])C(=O)N1C(=O)O&&&[7*]C&&[8*]O&&
[2*]CC&[1*]O[2*]&[1*]C(=O)CC[3*]&[3*]N1C(=O)CSC1=NNC(=O)C1=CC=C(C(=O)O)C=C1&&&
[2*]C(C)=O&[2*]NC1=CC=C(S([3*])(=O)=O)C=C1&[1*]C(=O)C1=CC([N+](=O)[O-])=CC=C1N[3*]&[1*]O[4*]&[4*]C1CC2CCC(C1)N2C&&&
[1*]C&[1*]C1(C)CC(=O)C2=C(C1)OC([2*])=C2[6*]&[2*]S([3*])(=O)=O&[3*]C1=CC=C([4*])C([5*])=C1^[6*]C1=CC=CC([7*])=C1[8*]^[4*]Cl&[8*]Cl&&[5*]Cl&[7*]Cl&&&&
CCN(CC)C1=CC=C(C=NN2C(C)=NN=C2CC2=CC=C(Cl)C(Cl)=C2)C=C1CN1CCOCC1&&&
[1*]NC(=O)OC(C)(C)C&[1*]C(CC1=CC=CC=C1)C(OCC=CC1=CC=CC=C1)C(CC1=CC=CC=C1)NC(=O)C([2*])NC(=O)OCC1=CC=CC=C1&[2*]CC(N)=O&&&
CCCCCCCCCCCCCC[N+](C)(C)CC1=CC=CC=C1&&&
[1*]C&[1*]C([2*])[3*]&[2*]NC(=O)C1=NC([4*])=NO1&[4*]C[5*]^[3*]C1=CC=C([9*])C=N1^[5*]O[6*]&[9*]O[10*]&[6*]C1=CC=C([7*])C=C1&[10*]C([11*])(F)F&[7*]C([8*])(F)F&[11*]F&[8*]F&&&&&
[1*]C(=O)OCC&[1*]C1=CN=NN1C1=C([2*])C=C([3*])C=C1[4*]&[2*]Br&&[3*]C&[4*]Br&&
CCC(=C(C1=CC=CC=C1)C1=CC=CC=C1)C1=CC=C(S(C)(=O)=O)C=C1&&&
[1*]C&[1*]C1(C)C2CCC1([2*])C([4*])C2&[2*]C[3*]&[3*]S(=O)(=O)N1CCC2(CCC3=CC=CC=C32)CC1^[4*]NC([5*])=O&&[5*]C1CCCCC1&&&
[1*]C&[1*]C1=C2C3OC(=O)C([2*])C3CCC2([5*])OC(=O)C1=O&[2*]C([3*])[4*]&[3*]C^[5*]C&[4*]O&&&&
[3*]S(=O)(=O)CC1=CC=C(C(C)(C)C)C=C1&[1*]N[3*]&[1*]C([4*])=O&[2*]N1CCC1([4*])C&[2*]C(=O)C=[5*]&[5*]=CC1=CC=C(C(=N)N)C=C1&&&
[1*]C&[1*]O[2*]&[2*]C[3*]&[3*]C[4*]&[4*]O[5*]&[5*]C1=CC([6*])=CC([10*])=C1&[10*]C1=CC=C([11*])C=C1&[11*]S([12*])(=O)=O^[6*]C1CCN([7*])CC1^[12*]C&[7*]C[8*]&&&[8*]C1=CC=CC([9*])=C1&[9*]N=C=S&&&
CCOC(=O)C(CC1=CC=C(OC(F)(F)F)C=C1)NC(=O)C(CC(C)C)NC(=O)OCC1=CC=CC=C1&&&
[1*]C&[1*]C1=C([2*])C([8*])=NO1&[8*]C1=C([9*])C=CC=C1[10*]&[10*]Cl^[2*]O[3*]&[9*]F^[3*]C[4*]&&&[4*]C[5*]&[5*]C[6*]&[6*]C(=O)N[7*]&[7*]C1CC1&&&
[1*]N1CCC(C2=NN=CN2CC)CC1&[1*]CC(O)C[2*]&[2*]C1CC1&&&
[3*]C1(C)CCC2=C(O1)C(C)=C(C)C(O)=C2C&[1*]C([3*])=O&[1*]N[2*]&[2*]CC1=CC=CN=C1&&&
CC1=C(C(=O)O)C(C2=CC=C(Cl)C=C2)NC(=S)N1&&&
[2*]N1CCC2=C(C=C(OC)C(OC)=C2)C1&[1*]OC1=CC=C(N2C=CC(C[2*])=CC2=O)C=C1&[1*]C[3*]&[3*]C1CCCCC1&&&
[1*]C&[1*]C1=CC=C(C2=CC=C3C(=C2)CC2CC3OC3C([2*])C([3*])OC4=C([4*])C([5*])=CC([6*])=C4N23)C=C1&[2*]O&&[3*]C&[4*]F&[5*]F&[6*]F&&
[1*]C#N&[1*]C1=CC=C(C(=O)NC2=CC=C(N3C=NC(C(=O)NC4=CC=C([2*])C=C4)=N3)C=C2)C=C1&[2*]C(C(N)=O)N(CC(F)(F)F)CC(F)(F)F&&&
[1*]C&[1*]C1=CC=CC=C1C1=NOC([2*])=N1&[2*]SCCN(C)C&&&
[1*]C&[1*]O[2*]&[2*]C1=CC=CC=C1[3*]&[3*]C(=O)N[4*]&[4*]C([5*])[6*]&[6*]C([9*])C&[9*]C^[5*]C([7*])=O&&[7*]C1=C([8*])C(C(N)=O)=NS1&[8*]N&&&
[1*]C&[1*]N([2*])C&[2*]C1=CC=C([3*])C=C1&[3*]C[4*]&[4*]N1C(C2=NN=C(S[5*])O2)=NC2=CC=CC=C21&[5*]C[6*]&[6*]C1=CC=C([7*])C=C1&[7*]Cl&&&
[1*]C&[1*]C1=NC2=CC=CC=C2C=C1[2*]&[2*]C(=O)O[3*]&[3*]C[4*]&[4*]C1=C([5*])C=CC=C1[6*]&[5*]Cl&&[6*]Cl&&
[1*]C&[1*]C1=C(C(=O)N2CCN(CC3=CC=CC=C3[2*])CC2)C2=C(N=C1[3*])SCC(=O)N2&[2*]F&&[3*]C&&
[1*]OC&[1*]C(=O)C([3*])C1=CC=CC=C1&[2*]N[3*]&[2*]C(=O)C(N)CC(=O)O&&&
CCSC(=S)NC1=NC=CC(C=CC2=CC=CC=C2)=N1&&&
[1*]C&[1*]O[2*]&[2*]C1=CC([3*])=CC=C1[13*]&[3*]C([4*])[5*]&[4*]NC([6*])=O^[13*]O^[6*]C^[5*]C(=O)N[7*]&&&&[7*]C([8*])[9*]&[8*]C[10*]&[10*]C([11*])C^[9*]C(=O)N[12*]^[11*]C&[12*]C1CC1&&&&&
[1*]O&[1*]C1=CC=C(C2(OCC3CC3)CCCCCCO2)C=C1&&&
[1*]C&[1*]C(C)=C[2*]&[2*]C[3*]&[3*]C[4*]&[4*]C([5*])=C[6*]&[5*]C&&[6*]C[7*]^[7*]C[8*]&[8*]C([9*])=C[10*]&[9*]C&&[10*]C[11*]^[11*]C[12*]&[12*]C1([13*])OCC2=C3C1=NC4=CC=CC=C4C3=CC=C2&[13*]C&&&
[1*]C&[1*]C([2*])([3*])C&[2*]OS(=O)(=O)O&&[3*]C(=O)N[4*]^[4*]C[5*]&[5*]C[6*]&[6*]S([7*])(=O)=O&[7*]C([8*])(F)F&[8*]F&&&
[1*]OC&[1*]C1=CC([2*])=CC(C=NN([3*])C(=O)C2=CC=NC=C2)=C1[4*]&[2*]Br&&[3*]C&[4*]O&&
[1*]C&[1*]C1=NC=C(C2=CC=CC([2*])=C2)C(NC2CC2)=N1&[2*]Br&&&
[1*]OC&[1*]C1=CC([2*])=CC=C1N(C(=O)C1=CC=CC=C1[3*])C1=CN=C2C([4*])=CC=CC2=C1&[2*]CCCN&&[3*]O&[4*]C&&
O=C(O)C1=CC=CC(S(=O)(=O)NC2=CC=CN=C2)=C1&&&
[1*]C1=CC=CC=C1N1CCN(CCN2C(=O)CC3=CC=CC=C32)CC1&[1*]F&&&
[1*]N(C)C&[1*]C1=CC=C2C(=C1)OC(=N)C([2*])C2C1=CC=NC=C1&[2*]C#N&&&
[1*]CC&[1*]C(NC(=O)C([4*])NC(=O)C([3*])CC1=CC=C([2*])C=C1)C(=O)C(=O)NCC(=O)NS(=O)(=O)C1=CC=CC=C1&[2*]OP(=O)(O)O&&[3*]NC(=O)C(C)NC&[4*]C(C)C&&
[1*]CC&[1*]N1C=C(S(=O)(=O)CC(=O)NC2=CC([2*])=C([3*])C=C2[4*])C2=CC=CC=C21&[2*]OC&&[3*]OC&[4*]OC&&
[1*]OC(=O)CC&[1*]C1([2*])CCC2C3CCC4=CC(=O)CCC4([3*])C3([4*])C([6*])([7*])C([8*])CC21[9*]&[2*]C(=O)OC&&[3*]C&[4*]OC(=O)CC&[5*]F&[6*]C&[7*]O&[8*]O&[9*]C&&
CC1CC(C)CN(C(=O)C(C(C)C)N2C(=O)C(C3=CC=CC=C3)=NC3=CC(Cl)=C(Cl)C=C32)C1&&&
[1*]C(=O)OCC&[1*]C1CCN(C(=O)CCSC2=CC=C([2*])C=C2)CC1&[2*]Br&&&
[1*]NC([6*])=O&[1*]C([2*])[3*]&[2*]C1=CC=C([4*])C=C1^[6*]C1CC1^[4*]C([5*])(F)F^[3*]C1CCNCC1&&[5*]F&&&&&
[1*]C&[1*]C[2*]&[2*]N1C=C([3*])C=N1&[3*]C1=NC2=C(S1)C([4*])N([7*])CC2=O&[4*]N([5*])C([6*])=O&[5*]C^[7*]C1=CC=CC([8*])=C1[9*]&[6*]C^[8*]Cl&&&&[9*]C&&
[1*]C&[1*]C1=CC=C([2*])C=C1&[2*]C=C[3*]&[3*]C([4*])=O&[4*]C1=CC=C([5*])C=C1&[5*]O[6*]&[6*]C1OC([7*])C([9*])C([10*])C1[11*]&[7*]C[8*]&[8*]O^[9*]O&&&[10*]O&[11*]O&&
CCS(=O)(=O)N1CCCC(C(=O)N2CCC3(C)C4=CC=CC(O)=C4CC2C3(C)C)C1&&&
[1*]S(=O)(=O)N1CCCCC1&[1*]C1=CC=C([2*])C=C1&[2*]Cl&&&
[1*]C(=O)CC&[1*]NC1=CC(OC)=CC(C2C3=CC4=C(C=C3C(OC)C3COC(=O)C23)OCO4)=C1&&&
[1*]OC&[1*]C1=CC(NC(=S)N2CCC(C([2*])C3=CC=CC=C3)CC2)=CC=C1NC(=O)COC1=CC=C([3*])C=C1&[2*]O&&[3*]Cl&&
[1*]C&[1*]C1=NC([2*])=C2C=CN([6*])C2=N1&[2*]N[3*]&[3*]C[4*]^[6*]C1OC([7*])C([9*])C1[10*]^[4*]C[5*]&[10*]O&[5*]O&&[7*]C[8*]&&[8*]O^[9*]O&&&&
CCN(CC)CCN(CC)C1=CC=CC(C(=C(CC)C2=CC=C(OC)C=C2)C2=CC=CC=C2)=C1&&&
[1*]C&[1*]C1=CC([2*])=CC([3*])=C1OCC(=O)N1CCCC1C1=CSC=C1&[2*]Cl&&[3*]C&&
[1*]C#N&[1*]C[2*]&[2*]3=CN([3*])N=N3&[3*]C[4*]&[4*]C[5*]&[5*]C[6*]&[6*]C1=CC=C([7*])C=C1&[7*]O&&&
[2*]=C(C)C&[1*]SC1=NC(C=[2*])=CC(Cl)=N1&[1*]CC[4*]&[3*]N1CCCC1[4*]&[3*]S(=O)(=O)C1=CC=CC=C1&&&
[3*]CCC(CC)CCC(=O)O&[1*]N[3*]&[1*]C([2*])=O&[2*]NC1=CC=C2N=CC=CC2=C1&&&
[1*]C&[1*]C1=CC=C2N=C([2*])C=C([3*])C2=C1&[2*]C&&[3*]C(=O)NN=C1SC=C([4*])N1[8*]^[8*]C&&[4*]C[5*]^[5*]C(=O)O[6*]&[6*]C[7*]&[7*]C1CCCO1&&&
COC1=CC=C(CN2C(C(C)NC3=CC(C)=NC(N(C)C)=C3)=NC3=CC=CC=C32)C=C1&&&
[1*]NS(C)(=O)=O&[1*]N1C(C2=CC=C([2*])C=C2)=N[NH]C1=S&[2*]Br&&&
[1*]NC1=CC(C2CC2C)=CN=C1&[1*]C(=O)C1=CC=C(C([2*])=O)N=C1&[2*]NC1=CC=CC(C2=CC=CC(C3=NC5=CC=CC=C5[NH]3)=C2)=C1&&&
O=C(NC1=CC=C(F)C=C1)C1=CC(N2N=NC(C3=CC=CC=C3)=N2)=CC=C1O&&&
O=C(NC(CC1=CC=CC=C1)C(O)CN1CCN(CC2=CC=CC=C2)CC1)NC1=NC=CS1&&&
CC1=CC=C(N2CC(C(=O)NC3=NN=C(SCC(=O)NCC4=CC=CO4)S3)CC2=O)C=C1&&&
[1*]C(=O)O&[1*]C1=CC=C([2*])C=C1&[2*]C1=CC=C([3*])O1&[3*]C=C1SC(=O)N([4*])C1=O&[4*]C[5*]&[5*]C1=CC=C([6*])C=C1&[6*]O&&&
[1*]C&[1*]OC([2*])=O&[2*]C1=C([3*])CC2CCC1N2C(=O)N[8*]&[8*]C[9*]&[9*]C1=CC=CC([10*])=C1^[3*]C1=CC=C([4*])C=C1^[10*]C([11*])(F)F&[4*]C[5*]&[11*]F&[5*]C[6*]&&&[6*]N1CCN([7*])CC1&[7*]C&&&
[1*]C&[1*]C[2*]&[2*]C[3*]&[3*]C1=C([4*])C=CC([18*])=C1[20*]&[18*]C([19*])=O&[19*]C^[4*]O[5*]&&[5*]C[6*]^[20*]O^[6*]C[7*]&&&[7*]C[8*]&[8*]C[9*]&[9*]O[10*]&[10*]C1=CC=C([11*])C([13*])=C1[15*]&[11*]C[14*]&[12*]C(=O)O^[13*]C&&&[14*]C1=CC=CC=C1
[1*]CNC&[1*]C(C1=CC=C([2*])C=C1)C1(C2=CC=CC=C2)CCC1&[2*]Cl&&&
[3*]CC&[3*]N([4*])[5*]&[2*]CC[4*]&[2*]OC1=CC=CC=C1^[1*]C(=O)C[5*]&&[1*]N1CCCC2=CC=C(N)C=C21&&&
[1*]CCC1=CC=C(C#N)C=C1&[1*]ON1C(=NC(=O)C2=CC=CC=C2)SC2=CC(F)=CC=C21&&&
[1*]C(=O)C1=C(C)C=CC=C1C&[1*]N([2*])C1=CC=C(O)C=C1&[2*]CC1=CC2=CN(CC(=O)O)N=C2C=C1&&&
CC1=CC=C(NC(=O)C2=C(N)N(CC3=CC=C4OCOC4=C3)N=N2)C=C1[N+](=O)[O-]&&&
[1*]C&[1*]C1=NN=C2CCC3=CC([2*])=C(NCCN4CCOCC4)C=C3N12&[2*][N+](=O)[O-]&&&
[1*]C&[1*]C(=NNC(=O)C(=O)NC12CC3CC(CC(C3)C1)C2)C1=CC=CC=C1[2*]&[2*]O&&&
[1*]C(C)=O&[1*]NC1=CC=CC=C1C1=NN(C(=O)C(=O)O)C(C2=CC=C(OC3=CC=CC=C3Cl)C=C2)C1&&&
CC1=CC=CC=C1C1=CC=C(C(=O)N2CCC(N(C)C)CC2)C=C1&&&
[1*]CCCCCCCCCC&[1*]C1=CC([2*])=NC([3*])=N1&[2*]SCCC&&[3*]SCC(N)=O&&
[1*]C&[1*]O[2*]&[2*]C1=CC([3*])=CC([7*])=C1&[3*]C(=O)N1CCC([4*])([5*])C1&[4*]C^[7*]F&[5*]C1=NC=C([6*])S1&&[6*]C&&&
[1*]C1C(N)C(C)S1&[1*]C(=O)C[2*]&[2*]C1(O)CCCCC1&&&
[1*]OC&[1*]C1=CC=CC=C1C(=O)N1C=C([2*])N([3*])C1=O&[2*]S(C)(=O)=O&&[3*]C&&
O=C(OC1=CC=CC2=C1C(=O)C1=CC=CC(OC(=O)C3=CC4=CC=CC=C4O3)=C1C2=O)C1=CC2=CC=CC(O)=C2O1&&&
[1*]N=O&[1*]C1=C(C2=CC=CC=C2)N=C(NC2=CC=CC=C2)[NH]1&&&
[1*]C&[1*]C[2*]&[2*]OC([3*])=O&[3*]C[4*]&[4*]C[5*]&[5*]C[6*]&[6*]C[7*]&[7*]N[8*]&[8*]C1=C([9*])N=C2C=CC=CN12&[9*]C[5*]&[10*]C1=CC=CC=C1&&&
CCC1=CC=CC2=C(C)C(C(=O)NCC3CCCN3C)=CC(=O)N12&&&
CC1CN(CC2=CC=CC=C2)C(=O)C2=CC(COC3=CC=C(Cl)C=N3)=NN21&&&
[2*]NC1=CC=C([N+](=O)[O-])C(OC)=C1&[2*]C(=O)CN1C=CSC1=N&&&
[1*]C&[1*]C[2*]&[2*]O[3*]&[3*]C1=CC=C([4*])C=C1&[4*]N1CCN([5*])CC1&[5*]C[6*]&[6*]C[7*]&[7*]C[8*]&[8*]C[9*]&[9*]O[10*]&[10*]C1=CC=C2[NH]C([11*])=CC(=O)C2=C1&[11*]C1CCCCC1&&&
[1*]C(=O)OC&[1*]C1=NN(C2=CC=C([2*])C(CN3C=C(S(=O)(=O)CC4=CC=CC=C4)C4=CC=C([3*])C=C43)=C2[4*])C=N1&[2*]C#N&&[3*]Cl&[4*]C&&
[1*]C=NNC([3*])=O&[1*]C1=CC=C([2*])C=C1&[2*]I^[3*]C1=CC=CC=C1[4*]&&[4*]O&&&
C1=CC=CC=C1C1=NN=C(CN2CCN(C3=CC=CC4=CC=CC=C34)CC2)O1&&&
[1*]NC([3*])=O&[1*]C1=CC=CC([2*])=C1&[2*]C1=CC=NC(N2CC3CCCNC3C2)=N1^[3*]C1CC1&&&&
O=C1C(=O)N(CC2=CC=C(N3CCOCC3)C=C2)C2=CC=CC(Br)=C12&&&
[1*]C(C)=O&[1*]NC1=CC=CC(S([2*])(=O)=O)=C1&[2*]N1CCOC2=CC=C(C#N)C=C21&&&
[1*]C&[1*]C([2*])=O&[2*]C1=CC=CC=C1[3*]&[3*]NC([4*])=O&[4*]C[5*]&[5*]N1C(=O)N([6*])C(=O)C2=C1C=CN2[9*]&[9*]C&&[6*]C[7*]^[7*]C[8*]&[8*]N1CCOCC1&&&
[1*]C&[1*]C1=CC=C(NC(=O)C2CC(=O)N3CCN(S(=O)(=O)C4=CC=C([2*])C([3*])=C4)CC3=C2[4*])C=C1&[2*]C&&[3*]C&[4*]C&&
CCCCCN(CCCCC)C(=O)C(CC1=CC=CC=C1)NC(=O)C1CCC(O)C(C)C1&&&
O=C1NCCN1C1CCN(CC(=O)N2C3=CC=CC=C3CCC3=CC=CC=C32)CC1&&&
O=C(NC1=CC=CC=C1)C1=CC=CS1&&&
NC(=O)CC(NC(=O)C=CC1=CC=CC=C1)C(=O)O&&&
[1*]OC&[1*]C1=CC=C(CCNC(=S)NN=C([2*])C2=CC=CS2)C=C1[3*]&[2*]C&&[3*]OC&&
[1*]NC1=C(C)N(C)N(C2=CC=CC=C2)C1=O&[1*]C(=O)C[2*]&[2*]N1C(=O)C(C2CCCCC2)OC2=CC=CC=C21&&&
[1*]C&[1*]C1=CC=C(C2=NC(CS(=O)(=O)CC(=O)N3CCN(C4=CC=CC([2*])=C4[3*])CC3)=C([4*])O2)C=C1&[2*]C&&[3*]C&[4*]C&&
[3*]=CCCCCC&[3*]=CC=[4*]&[1*]C(=O)CCCCCCCCCS(=[4*])(=O)=O&[1*]N[2*]&[2*]CC(=O)O&&&
CCCS(=O)(=O)N(C)C1=CC=C(NC(=O)C2=CC=CC(OC)=C2OC)C=C1&&&
[1*]C&[1*]C1=CC=C([2*])C([6*])=C1&[2*]S(=O)(=O)N[3*]&[3*]C([4*])[5*]^[6*]C^[4*]C&&&&[5*]C(=O)NC1=NC=CS1&&
[1*]C&[1*]O[2*]&[2*]C1=CC=C([3*])C([11*])=C1&[11*]O[12*]&[12*]C^[3*]C[4*]&&[4*]C[5*]&[5*]NC(=S)N[6*]&[6*]C[7*]&[7*]C1=CC=C([8*])C=C1&[8*]C[9*]&[9*]N1CCN([10*])CC1&[10*]C&&&
[1*]C&[1*]O[2*]&[2*]C1=CC=C([3*])C=C1[4*]&[3*]S(=O)(=O)N1CCCCC1&&[4*]NC([5*])=O^[5*]C[6*]&[6*]N1N=C([7*])C([9*])=C1[11*]&[9*]C([10*])(F)F&[10*]F^[11*]C&&&[7*]C([8*])(F)F^[8*]F&&&
[1*]C1CN(CC2=CC3=C(C=C2C(=O)C2=CC=C([2*])C=C2)NC(=O)O3)C1&[1*]O&&[2*]F&&
COC1=CC=CN=C1C(=O)NC1=C(F)C=CC=C1C1=CC=CC=C1&&&
[1*]OC&[1*]N=C1CC(C2=CC=CC=C2[2*])NC2=CC=C([3*])C=C12&[2*]Cl&&[3*]OC&&
[1*]C(C)=O&[1*]O[7*]&[7*]C1CCC(C)C23OC(C)(C)C(C([8*])(C([9*])C([10*])C12[11*])C3[12*]&[5*]O[10*]&[5*]C(C)=O^[6*]O[11*]&&[6*]C(C)=O^[2*]O[4*]&&[2*]C(=O)C1=CC=CO1^[3*]O[7*]&&[3*]C(C)=O^[8*]OC=O&
[1*]SC1=NC(C2=CC=C(CCC)C=C2)=C(C2=CC=NC(N)=C2)[NH]1&[1*]CCCC&&&
[1*]C(C)=O&[1*]NC1=CC=C(S([2*])(=O)=O)C=C1&[2*]NC1=NC2=CC=C([N+](=O)[O-])C=C2S1&&&
[1*]OC&[1*]C1=CC=CC=C1NC1=C([2*])C2=NSN=C2C=C1&[2*][N+](=O)[O-]&&&
[1*]N&[1*]C[2*]&[2*]C[3*]&[3*]C[4*]&[4*]C[5*]&[5*]C[6*]&[6*]C[7*]&[7*]C[8*]&[8*]CCCCCCCCCCCC[9*]&[9*]C[10*]&[10*]C[11*]&[11*]C[12*]&[12*]O[13*]&[13*]C1=CC=C([14*])C=C1&[14*]C(=O)O&&&
[1*]NC([6*])=O&[1*]C1=CC([2*])=CC=C1[3*]&[2*]S(=O)(=O)N1CCCCC1^[6*]C1=CC=C([7*])C=C1&[3*]N1CCN([4*])CC1^[7*]F&[4*]C1=CC=CC=C1[5*]&&&[5*]Cl&&&
[1*]C1=CC(C2=NN(C(=O)C3=CC=CC4=C3C(=O)C3=CC=CC=C3C4=O)C(C3=CC=C(NS(=O)(=O)C4=CC=CC=C4)C=C3)C2)=CC=C1&[1*]O&&&
[1*]C1=CC=C2C(=O)N(CC3=NC(C4=CC=CC=C4)=CS3)C=NC2=C1&[1*]Cl&&&
[1*]C&[1*]C1=CC(C2=CC=CC([2*])=C2)=CC(OC2=CC=CC=C2NC(=O)NC2=CC=C(OC3=CC=CC=C3)C=C2)=N1&[2*]C#N&&&
NC(C(=O)O)C1CCC(C2=CC=C(Cl)C=C2)(S(=O)(=O)C2=CC=C(Cl)C=C2)CC1&&&
[1*]C&[1*]N([2*])C&[2*]C1=CC=C([3*])C=C1&[3*]C([4*])=O&[4*]C[5*]&[5*]OC([6*])=O&[6*]C[7*]&[7*]O[8*]&[8*]C1=CC=CC=C1[9*]&[9*][N+](=O)[O-]&&&
[1*]NC(=S)NN=C1C(=O)NC2=CC=CC=C12&[1*]C1=CC=CC=C1&&&
[1*]C&[1*]N1C=C(C2=CC=CC([2*])=C2)C(C2=CC=NC(NCCOC3=CC=NC=C3)=N2)=N1&[2*]C(F)(F)F&&&
[1*]OC(=O)CCCC&[1*]C1CC(C(=O)C2=C([2*])C([3*])=C([4*])C([5*])=C2[6*])OC([7*])C1[8*]&[2*]O&&[3*]CC=C(C)C&[4*]O&[5*]CC=C(C)C&[6*]O&[7*]C(=O)O&[8*]C&&
[1*]C1=C2C=CC=CC2=NC(C(=O)O)=N1&[1*]N[2*]&[2*]C1=CC=CC2=C1CCNC2=O&&&
[1*]SC1=CC(C2=NC3=C(C=CC=C3C)[NH]2)=CC=C1&[1*]C1COC([2*])C(O)C1O&[2*]C(=O)O&&&
[1*]OC1=CC=C2CCC(=O)NC2=C1&[1*]C1CCN([2*])CC1&[2*]CC1=CC=CC=C1&&&
[1*]C&[1*]C1C(NC2=C([2*])C=NN2C2=CC=CC([3*])=C2[4*])CCS(=O)(=O)N1[5*]&[2*]C(N)=O&&[3*]Cl&[4*]Cl&[5*]C&&
ClC1=CC=C(NC2SCC3=NC4=CC=CC=C4N32)C=C1&&&
CCC1=NN(CC2=CC=CC(C(=O)NC3C4(C)CCC(C4)C3(C)C)=N2)C(C)=C1CC(=O)O&&&
CC(C)NC(=O)NC1=CC=C(NC(=O)N(C)CCN2CCOCC2)C=C1&&&
[1*]C&[1*]C1=CC=C(NC2=NC3=NON=C3N=C2N2N=C([2*])C=C2[3*])C=C1&[2*]C&&[3*]C&&
[1*]OC&[1*]C1=CC=C([2*])C(NC(=O)CN2CCN(C3=C([3*])C=C([4*])C=C3[5*])CC2)=C1&[2*]OC&&[3*]Cl&[4*]C&[5*]Cl&&
CC(C)(C)C1=CC(C2=NC(=O)C3=CC=CC=C3[NH]2)=CC=C1CP(=O)(O)CP(=O)(O)O&&&
[1*]CCCCC&[1*]C1=NC=C(C=C([2*])C2=CC=C3C(=C2)OC(=O)N3CC2=CC=C([3*])C=C2)N1[4*]&[2*]CC(=O)O&&[3*]S(C)(=O)=O&[4*]CC(F)(F)F&&
[1*]C&[1*]O[2*]&[2*]C1=CC2=C3C(=C1)CC(=O)N3CC2&&&
[1*]C(=O)OCC&[1*]C1=C(NC(=O)C2=CC=C3OCCC3=C2)SC=C1C1=CC=CC=C1&&&
[1*]C&[1*]C1=C([2*])C2=CC([3*])=C([10*])C=C2N1[11*]&[11*]C[12*]&[12*]C(=O)O^[2*]C1=CC=CC=C1&&&[3*]O[4*]^[4*]C[5*]^[10*]Br^[5*]C[6*]&&&[6*]O[7*]&[7*]C1=CC=C([8*])C=C1[9*]&[8*]Cl&&[9*]Cl&&
[1*]C&[1*]C[2*]&[2*]C(=O)N[3*]&[3*]C1=CN([4*])N=C1[5*]&[4*]C&&[5*]C1=CC=C([6*])O1^[6*]C&&&
[1*]C&[1*]C[2*]&[2*]C[3*]&[3*]C[4*]&[4*]C1=NC([5*])=C([7*])N1[8*]&[8*]C[9*]&[9*]C1=CC=C2OC([10*])([11*])C([12*])(C)CC2=C1^[5*]NC([6*])=O^[10*]C[12*]&[6*]C^[7*]C(=O)O^[12*]C^[11*]C[13*]&&&&&&[13*]C1=CC=C2CCCCC2=C
[1*]C&[1*]C1=CC=C(C(CNC(=O)COC2=CC=C([2*])C=C2)N2CCCC2)C=C1&[2*]C(F)(F)F&&&
COC1=C(COC2=CC=C3C(C(=O)NCC4=NC5=CC=CC=C5N4CC(N)=O)=CC=CC3=C2)C(C2=CC=CC=C2)=NN1C&&&
COC(=O)C(CCSC)NC(=O)C=CC1=CC=C([N+](=O)[O-])C=C1&&&
CN1C(CN)=NC2=CC=C(NC(=O)C3=CC=CC=C3SCC3=CC=CC=C3F)C=C21&&&
COC1=CC=C(S(=O)(=O)N2CCC3=CC(S(=O)(=O)N4CCOCC4)=CC=C32)C=C1OC&&&
N#CC(OC(=O)COC1=CC=CC(F)=C1)C(=O)C1=CC=C[NH]1&&&
[1*]OC&[1*]C1=CC([2*])=CC(N2CCN(C3=CC=CC([3*])=C3)CC2)=C1&[2*]C&&[3*]Cl&&
[4*]CC1=CC=C(C)C=C1&[3*]C1CCC(=O)N1[4*]&[1*]C([3*])=O&[1*]N[2*]&[2*]CCN1C=CC=N1&&&
[1*]C=NN(CC)C(C)=O&[1*]C1=C(C2=CC=CC=C2)N=C2SCC(=O)N12&&&
CCC1=CC=CC2=C(C3=CC(OC)=C(OC)C(OC)=C3)C(CC3=CC=C(OCCN4CCOCC4)C=C3)=NN12&&&
CCN1C(N2CCC(N)CC2)=NC2=CC=CC=C21&&&
CCCCC1=NC(CO)=C(CC2=CC(Cl)=CC(C(F)(F)F)=C2)N1CC1=CC=C(O)C=C1&&&
[4*]C(C)C(=O)C1=CC=CO1&[1*]N[4*]&[1*]C(=O)C[5*]&[2*]N[5*]&[2*]C([6*])=O&[3*]N1CCCC1[6*]&[3*]C(=O)C1=CC=CC=C1&&&
[1*]C#C&[1*]C[2*]&[2*]O[3*]&[3*]C[4*]&[4*]C[5*]&[5*]O[6*]&[6*]C1C=C([7*])CC([8*])C1[9*]&[8*]N&&[9*]NC([10*])=O^[10*]C^[7*]C(=O)O&&&&
[1*]=C(C#N)C1=NC2=CC(OC)=CC=C2[NH]1&[1*]=C1NC2=CC=CC=C2C1=O&&&
NS(=O)(=O)C1=CC=C(CCNC(=O)CC2=CC=C(Cl)C(Cl)=C2)C=C1&&&
[1*]C&[1*]C([2*])[3*]&[2*]NC([4*])=O&[4*]C1=CC=CO1^[3*]C(=O)O[5*]&&[5*]C[6*]&[6*]C(=O)N[7*]&[7*]C1=CC=CC([8*])=C1&[8*]S(=O)(=O)N([9*])C&[9*]C&&&
CC1=NC(N2CCCC2)=C2OCCN(S(C)(=O)=O)C2=N1&&&
CC(=O)N1N=C2C(=O)N(C3=CN(C)C((=O)C(C)=C3)CC2C1C1=CC=C([N+](=O)[O-])C=C1&&&
[2*]CC&[1*]C(=O)C1=CN(CC2=CC=C(O[2*])C=C2)C2=C(C=C(O[3*])C(O)=C2)C1=O&[1*]O[4*]&[4*]C(C)CC^[3*]CC&&&&
[1*]C&[1*]C1(C(=O)NC2CCCC2)CCCN1C(=O)C1=NSC(C2=CC=C([2*])C=C2)=C1&[2*]F&&&
[1*]NC1=C(C)N=C2C=CC=CN2C1=O&[1*]C(=O)C1=CC=CS1&&&
CC1=CC=C(C2=N[NH]C(C(=O)NC3=CC=CC(S(=O)(=O)NC4=CC=CC=C4)=C3)=C2)O1&&&
[1*]C&[1*]C[2*]&[2*]N([3*])CC&[3*]C1=CC=C([4*])C=C1&[4*]C[5*]&[5*]C1=CC2=NC=C([6*])N2C=C1&[6*]C1=CC=CC([7*])=C1&[7*]NC([8*])=O&[8*]C1=CC=C([9*])O1&[9*]Cl&&&
[2*]CC1=CC=C(OC)C=C1&[2*]N1CC([3*])OC(N2C=NC3=C(N[3*])N=CN=C32)C1&[1*]C([3*])=O&[1*]NC1=CC=CC=C1C^[4*]=CC1=CC=NC=C1&&&&
[1*]C&[1*]C1([2*])C=C([3*])C2=CC(C3=CC=CC([4*])=C3)=CC=C2C1=O&[2*]C&&[3*]N&[4*]C(F)(F)F&&
[1*]C&[1*]C[2*]&[2*]OC([3*])=O&[3*]C1CN(C([4*])=O)CCN1&[4*]C1=CC=CO1&&&
[1*]C&[1*]O[2*]&[2*]C1=CC=C([3*])C=C1&[3*]C1=NC2=CC=C([4*])C=C2C(=O)N1[5*]&[4*]N&&[5*]C[6*]^[6*]C(N)=O&&&
[3*]C1OC(N2C=CC(=O)[NH]C2=O)CC1O&[1*]C[3*]&[1*]OS(=O)(=O)NC(=S)S[2*]&[2*]CCO&&&
[1*]C&[1*]C1=CC=C([2*])C=C1&[2*]S(=O)(=O)NC([3*])=O&[3*]C([4*])=C[5*]&[4*]C#N&&[5*]C1=C([6*])N([7*])C([9*])=C1^[9*]C&&[6*]C&[7*]C[8*]^[8*]C1=CC=CC=C1&&&
[1*]C&[1*]N1CCC2=NC(C#CC3=CC=CC([2*])=C3[3*])=CC=C2C1=O&[2*]F&&[3*]C(F)(F)F&&
[1*]N1CCN([2*])C(C)C1&[1*]C(=O)C=[3*]&[3*]=CC1=CC=CC=C1^[2*]C(=O)C(=[4*])N&&[4*]=CC1=CC=CC=C1&&&
[1*]C&[1*]C[2*]&[2*]O[3*]&[3*]C1=CC=C([4*])C=C1&[4*]N1C([5*])=C2C3=CC=CC=C3S(=O)(=O)N([6*])C2=C1[9*]&[9*]C&&[5*]C&[6*]C[7*]^[7*]C([8*])C&[8*]C&&&
[1*]C&[1*]C1=CC=CC=C1[2*]&[2*]C1=NC2=C([3*])N=C3C=CC=CC3=C2[NH]1&[3*]C1=CC=C([4*])C=C1&[4*]Cl&&&
[1*]N(C)C&[1*]C1CN(C2=C([2*])C=C3C(=O)C([3*])=CN4C3=C2OCC4[4*])CC1[5*]&[2*]F&&[3*]C(=O)O&[4*]C&[5*]N&&
[1*]=C(C)C&[1*]=CCC1=CC(C=[2*])=C[N+](C)=C1C&[2*]=CC1=CC(C=[3*])=CC(O)=C1&[3*]=CC1=CC(C(C)C)=C(O)C(C=[4*])=C1&[4*]=C(C)C&&&
[1*]C&[1*]O[2*]&[2*]C1=CC=C([3*])C=C1&[3*]NC1=NC([4*])=CC(N[5*])=N1&[4*]C&&[5*]C1=CC=CC([6*])=C1^[6*]Cl&&&
[1*]C&[1*]C(=CC1=CC=CC=C1)C1=CC([2*])=C([3*])C([4*])=C1[5*]&[2*]C(C)C&&[3*]O&[4*]C(C)C&[5*]O&&
[1*]C&[1*]C1=C(CCN2CCC3(CC2)OCCO3)C2=CC=CC=C2[NH]1&&&
N#CC1=C(N)N=C2C3=CC=CC=C3C=CC2=C1C1=CC=CC=C1&&&
CC1=N[NH]C2=CC=C(C3=NN=C(NCC4=CC=C(F)C=C4)S3)C=C12&&&
[1*]CCC&[1*]C1=C(CC2=CC=C(C3=CC=CC=C3C3=N[NH]N=N3)C=C2)C2=N[NH]C(=O)N2C=C1[2*]&[2*]OC(C)C&&&
[1*]S(=O)(=O)N(C)C&[1*]C1=CC=CC(C(=O)NC([2*])C(=O)NC2=CC=C([3*])C([4*])=C2)=C1&[2*]CC(=O)O&&[3*][N+](=O)[O-]&[4*]C(F)(F)F&&
CC1=CC=C(COC(=O)C2=CC=CC=C2[N+](=O)[O-])C=C1&&&
[1*]OC&[1*]C1=CC=C(CCOC(=O)C2=C(C3=CC=C([2*])C=C3)C=C([3*])S2)C=C1[4*]&[2*]F&&[3*]CO&[4*]O&&
OC(CN1CCN(CC2=CC(Cl)=CC(Cl)=C2)CC1)C1=CC=C2OCOC2=C1&&&
[1*]C&[1*]C1OC(OC2C([2*])OC(OC3CC([3*])([4*])CC3[5*])C([6*])C2[7*])C([8*])C([9*])C1[10*]&[2*]CO&&[3*]C&[4*]O&[5*]NC(=N)N&[6*]O&[7*]O&[8*]N&[9*]O&[10*]O&&
[1*]N1C=CN(C(=S)O[3*])C1=S&[1*]C[2*]&[2*]C1=CC=CC=C1^[3*]C1CCN(C2=NC=CC=C2[4*])CC1&&[4*]Cl&&&
[1*]C(=O)OCC&[1*]C1CCN(C2=CC3=C(C=C2[2*])C(=O)C([3*])=CN3C2CC2)CC1&[2*]F&&[3*]C(=O)O&&
O=C(O)CCCCCCCOC1=CC=C2C=CC=CC2=C1C1=CC(C2=CC=C(F)C=C2)=NO1&&&
[1*]C&[1*]N=C1NC2=CC=CC=C2C1=O&&&
[1*]NC&[1*]C(=O)C[4*]&[2*]NC12CCC([4*])(CC1)COC2&[2*]C([3*])=O&[3*]NC1=CC=C(C)C=C1&&&
[1*]=CC1=CC=C2OC(C)(C)C(O)C(N3C=C(C4=CC=CN=C4)N=N3)C2=C1&[1*]=C1C(=O)NC(=S)NC1=O&&&
[1*]CCC(C)(C)C&[1*]OC1=CC=C(N)N=C1&&&
COC1=CC2=C(C=C1OC(C)=O)C(=O)C(=CC1=CC=C(CCN3CCCCC3)C=C1)CO2&&&
CC12CCC3C4=CC=C(O)C=C4CCC3C1CCC2O&&&
[2*]C(=O)C(C)(C)C([5*])CCCCCC&[1*]N[5*]&[1*]C(C)=O^[2*]N1C([6*])C1C#N&&[3*]C([6*])=O&[3*]N1CCCN1[4*]&[4*]C(=O)CCCCC[7*]&[7*]C1CCSS1&&&
[1*]C&[1*]ON=C([8*])C(=O)N[2*]&[8*]C1=CSC(N)=N1&&[2*]C1C(=O)N2C([3*])=C([4*])CSC12^[3*]C(=O)[O-]&&[4*]C[5*]^[5*][N+]1=CC=CC([6*])=C1&[6*]C=NO[7*]&[7*]C&&&
O=C(N1CCCC1)N1CCC(C2=CC3=CC=CC=C3[NH]2)CC1&&&
CC(C)OCCCNC(=S)NCCC1=CC=C2[NH]C3=C(CCCC3)C2=C1&&&
[1*]N&[1*]C1=NC=NC2=C1N=CN2[2*]&[2*]OC(CO)CSCCCOP(=O)(O)O&&&
[1*]OP(=O)([O-])OCCCCCCCCCCCCCCCCCCCC&[1*]C1CCCCC1[2*]&[2*]O&&&
[1*]C&[1*]C([2*])([3*])[4*]&[2*]C[5*]&[5*]C([6*])(F)F^[3*]C(=O)NC1=NN([7*])C=C1^[6*]F&[7*]C1=CC=CC=C1^[4*]C([8*])(F)F&&&&[8*]F&&&
O=C1CCCN(CC2=CN(CC3=CC=C(Cl)C=C3Cl)N=N2)CCN1CC1=CC=CC=C1Cl&&&
[1*]C1C(=O)NC(=O)C2=CC=CC=C21&[1*]C[2*]&[2*]C[3*]&[3*]C[4*]&[4*]C[5*]&[5*]C[6*]&[6*]C1=CC=C2C=CC=CC2=C1&&&
[1*]NC1=C(C)N(C)N=C1C&[1*]C(=O)N1C=NC(S(=O)(=O)C2CC2)=N1&&&
[1*]OC&[1*]C1=CC=C(NC2=NC=C3C=C(C4=C([2*])C=CC=C4[3*])C(=O)N([4*])C3=N2)C=C1&[2*]F&&[3*]Cl&[4*]C(C)C&&
CC1=CC=CC(C(=O)N2CCCC(NC(=O)C=CC3=CC=CC=C3)C2C)=C1&&&
[3*]C1OC(=O)C2=NC3=CC=CC=C3C(=O)N21&[1*]C[3*]&[1*]S[2*]&[2*]CCCC1=CC=CC=C1&&&
[1*]C&[1*]C1=C(C2=CC([2*])=CC=C2[3*])N(C2=CC=C([4*])C=C2[5*])N=C1C(=O)NN1CCCCC1&[2*]F&&[3*]F&[4*]Cl&[5*]Cl&&
[1*]CC&[1*]OC1=NC(NC2=NC=C(C)S2)=NC(N2CCCCC2[2*])=N1&[2*]CC&&&
[1*]OC&[1*]C1=CC=C(C(=O)NC2=CC=CC(C(=O)NC3=C([2*])C=CC=C3[3*])=C2)C=C1[4*]&[2*]C&&[3*]C&[4*]NC(=O)CC(C)(C)C&&
[1*]C&[1*]C[2*]&[2*]C[3*]&[3*]C[4*]&[4*]O[5*]&[5*]C1=CC=C([6*])C=C1&[6*]C[7*]&[7*]C[8*]&[8*]C([9*])=O&[9*]C1=CC=CC=C1[10*]&[10*]N&&&
[1*]C(=O)C1=CC2=CC=CC=C2C=N1&[1*]NC1=CC=C2SC(C3=CC=CO3)=NC2=C1&&&
CC(=O)N1CCC(C)(OC2=CC=C(C(=O)NC3=CC=C(C)C=N3)C=C2)CC1&&&
[4*]C(C)(C)C&[1*]O[4*]&[1*]C([2*])=O&[2*]N1CCN(C2=NC=C(N[3*])C=C2C2=CN=C3[NH]C=CC3=N2)CC1C1=CC=CC=C1&[3*]C(=O)C1=CC=C(F)C=C1&&&
[1*]CC&[1*]C1(C2=CC=C([2*])C=C2)SC(NC2CC([3*])C([4*])C2[5*])=NC1=O&[2*]F&&[3*]O&[4*]O&[5*]O&&
[1*]=CC1=CC=C(OC)C(OC)=C1&[1*]=CC(=O)CCC&&&
[1*]C(=O)OCC&[1*]C1=NON=C1NCC1=CC=CO1&&&
[1*]C(F)(F)F&[1*]C1=CC=C(CNC2=N[NH]C3=C2CCC2=CC([2*])=C([3*])C=C23)C=C1&[2*]OC(F)(F)F&&[3*]Cl&&
[1*]C#N&[1*]C1=C([2*])C=C([7*])[NH]C1=O&[2*]C1=CC=C([3*])C([4*])=C1&[3*]O^[7*]C1=CC=CC=N1&[4*]S([5*])(=O)=O&&[5*]C1=CC=CC([6*])=C1&[6*]Cl&&&
NC(=O)C1=C(C(N)=O)C2=CC=CC=C2[NH]1&&&
[1*]CC1=CC=CC=C1C&[1*]SC1=CC2=C(C=C1N)CCC2&&&
[1*]N(C)C&[1*]C([2*])=O&[2*]N[4*]&[3*]OC1=CC=NC(C#CC2=CC=C(CC([4*])C)C=C2)=C1&[3*]CC1=CC=CC=C1&&&
[1*]N([2*])N=NC1=NOC(C)=C1&[1*]CC1=CC=C2OCOC2=C1&&[2*]CC1=CC=C2OCOC2=C1&&
[1*]C=C&[1*]C1([2*])CC(OC(=O)CSC2CCN(C(=O)CN3C=NC4=C([3*])N=C([4*])N=C43)CC2)C2([5*])C([6*])CCC3(CCC(=O)C32)C([7*])C1[8*]&[2*]C&&[3*]N&[4*]N&[5*]C&[6*]C&[7*]C&[8*]O&&
[1*]C1(C)OC2C=C(C)SCCC3(C)OC1(O)C1(C)CCC(C)C4(O)OC3(C)C21&[1*]OS(=O)(=O)O&&&
CC1CC2=CC=CC=C2N1C(=O)COC(=O)C=CC1=CC=CC=C1F&&&
[1*]C1=CC=C(C2=CSC3=NC=NC(N4CCNCC4)=C23)C=C1[2*]&[1*]F&&[2*]OC(F)F&&
[1*]CC&[1*]C(NC(=O)C([2*])CC1=CC=C([3*])C([4*])=C1)C(=O)N1CCCC1[5*]&[2*]N&&[3*]O&[4*]I&[5*]C(=O)NC(CO)C(=O)O&&
[1*]NC1=C2C(=NC3=CC=C(C)C=C13)CCCC2O&[1*]CCO&&&
CC(=O)NCC1OC(=O)N2C3=CC=C(N4CCN(C)CC4)C=C3OCC12&&&
[1*]OCC&[1*]C1=CC=C([2*])C=C1NC(=O)C1=C2C([3*])=CC=CN2N=C1[4*]&[2*]NC(=O)CNCC(C)C&&[3*]Cl&[4*]CC&&
[1*]C&[1*]O[2*]&[2*]C[3*]&[3*]C[4*]&[4*]N1CCC([5*])CC1&[5*]N1C=C([6*])C2=C([8*])N=CN=C21&[8*]N&&[6*]S([7*])(=O)=O^[7*]C1=CC=CC=C1&&&
[1*]C(=O)CC1=CC=C2C(=C1)C(C)(C)C(=O)N2CCC&[1*]N)C1=CC=CN=C1&&&
[4*]=CC1=CC=NC(OC)=C1&[1*]OC1=CC=C(C2C([3*])C(=O)N2C(C=[4*])=NCCO)C=C1&[3*]CC1=CC=CC=C1&&[1*]C([2*])=O^[2*]N1CCCC1&&&
[1*]OC&[1*]C1=CC=C(CNCCC2=C([2*])[NH]C3=CC=CC=C23)C([3*])=C1[4*]&[2*]C&&[3*]OC&[4*]OC&&
[4*]C(C)C&[2*]N1CCC([3*])C([4*])C1&[1*]N[3*]&[1*]C(=O)CC1=CC=C(Cl)C(Cl)=C1^[2*]C(=O)C1=CN=C2C=CC=NN12&&&&
[2*]CC&[1*]N[2*]&[1*]C(=O)C1=CC=C(OC)C=C1&&&
[1*]C&[1*]O[2*]&[2*]C[3*]&[3*]C[4*]&[4*]N1C(=O)C=CN([5*])C1=O&[5*]C[6*]&[6*]C1=CC=CN=C1N1CCCC1&&&
COC1=CC=C(CCN(C)C(=S)NCC2=CC=C(Cl)C=C2)C=C1OC&&&
[1*]C([5*])=O&[1*]C1=C([2*])C2=CC([4*])=CC=C2[NH]C1=O&[2*]C1=CC=CC=C1[3*]^[5*]C([6*])(F)F^[3*]Cl^[4*]Cl^[6*]F&&&&&&&
CC1(C)C2CCC1C(C=NNC1=NC(C3=CC=C(N)C=C3)=CS1)C(=NO)C2&&&
[1*]C&[1*]C[2*]&[2*]C[3*]&[3*]C[4*]&[4*]C1=C([5*])C(=O)N([9*])C2=NC=NN12&[9*]C1=CC([10*])=CC=N1&[10*]C(=O)O^[5*]C[6*]&&[6*]C1=CC=C([7*])C=C1[8*]&[8*]C&&[7*]C1=CC=CN=C1&&
[1*]C&[1*]C1=CC([2*])=CC(OC2=NC([3*])=CC=C2S(=O)(=O)C2=CC=C([4*])C=C2)=C1&[2*]C&&[3*]C&[4*]C(N)=NC(C)C&&
[1*]C(C)=O&[1*]C1=CC=C(NS(=O)(=O)C2=CC([2*])=CC=C2[3*])C=C1&[2*]C&&[3*]C&&
[1*]C(=O)N[7*]&[1*]C[2*]&[2*]N1CCC([3*])CC1^[7*]C1=CC=C([8*])C=C1[9*]^[3*]NC1=NC=C([4*])C(N[5*])=N1&[8*]Cl&[4*]F&&[9*]Cl&[5*]C[6*]&&[6*]C1=CC=CC=C1&&&
CC1=NOC(C)=C1C(=O)N(C)CC1=NC=CN1C&&&
CC(C)N(C(=O)CN1C(=O)OC2=CC=CC=C21)C1=CC=CC=C1&&&
[1*]OC&[1*]C1=CC=C(C2=NN=C([2*])N2N2C(=O)C([3*])C2C2=CC=C([4*])O2)C=C1&[2*]SC&&[3*]Cl&[4*][N+](=O)[O-]&&
[1*]C&[1*]C1=CC=C(NC2=CC=CC=C2C(=O)NCC(=O)NCCC2=CC=C([2*])C=C2)C=C1&[2*]S(N)(=O)=O&&&
[1*]CC1=CC=C(OC)C=C1OC&[1*]NC(=S)NC1=CC=CN=C1&&&
[1*]C&[1*]C1=CC=C2C(N3CCN4CCCC4C3)=NC([2*])=NC2=C1&[2*]C1=CC=CC([3*])=C1&[3*]O[4*]&[4*]C([5*])C&[5*]C&&&
[1*]OC&[1*]C1=CC=C(C(=O)CN2CCOCC2)C([2*])=C1&[2*]OC&&&
[1*]CCN(C)C&[1*]C1=CC([2*])=CC(CN([3*])S(=O)(=O)C2=CN([4*])C=N2)=C1&[2*]Cl&&[3*]CCN(C)C&[4*]C&&
[1*]NC(=O)CC&[1*]C1=CC(S(=O)(=O)NC2=C([2*])C([3*])=NO2)=CC=C1[4*]&[2*]C#N&&[3*]C(C)C&[4*]C&&
[1*]C&[1*]N1CCC2(CC1)C1=CC=CC=C1C1=CC=NC=C12&&&
C=C1C(=O)OC2CC(C)C3C(OC(C)=O)CC(O)(O)C3(C)C(O)C12&&&
[1*]O&[1*]C1C([2*])C([3*])C2CN([4*])CC12&[2*]O&&[3*]O&[4*]C[5*]^[5*]CCN1CCCC1&&&
[1*]C&[1*]O[2*]&[2*]C1=CC=C([3*])C=C1[4*]&[3*]C1CC(=O)NC2=CC3=NC4=C(CCCC4=C[5*])C([6*])=C3C=C21&[5*]C1=CC=C[NH]1^[4*]O&[6*]C1=CC=C[NH]1&&&&
CCC(=O)N1N=C(C2=CC(F)=CC=C2F)CC1C1=CC=C(F)C=C1&&&
C=C1C=CC2CC(C)CCCC(C)=CC(=O)CC2C1&&&
O=C1CSC(C2=CC=CC=C2)N1CN1CCCCC1&&&
[1*]NC1=CC=C(F)C(C2([2*])N=C(N)OCC2(F)F)=N1&[2*]C(F)F&&[1*]C(=O)C1=CC=CC=C1&&
[1*]N(C)C1=CC=CN(C([2*])=O)C1&[1*]C(=O)C1=CC=CC=C1&&[2*]N[4*]^[3*]CC1=CC=C(S([4*])(=O)=O)C=C1Cl&[3*]ON1C(=O)CCC1=O&&&
O=C(NC1=CC=CC(C2=CN=C3N=C(NCC(O)C4CC5CCC5CN4)C=CN23)=C1)C1=CC=C(N2CC3(CCOCC3)C2)N=C1&&&
[1*]CC&[1*]N1CCN(C2=NN3C(=O)N=C(C4=NN(C5=CC=C([2*])C=C5)C(=O)CO4)N=C3[NH]2)CC1&[2*]C&&&
[1*]C&[1*]C1=CC([2*])=C(S(=O)(=O)N2C=NC([3*])=C2)C([4*])=C1&[2*]C&&[3*]C&[4*]C&&
[1*]C#N&[1*]C1=CN([2*])C2=CC=C([5*])C=C12&[2*]C1=CC=C([3*])C([4*])=C1&[3*]C(=O)O^[5*]C([6*])(F)F&[4*]O^[6*]F&&&&&
[1*]C(=O)C1=CC2=C(N=C(C)O2)C2=C1CCC(C1=CC=CC=C1)O2&[1*]N1CCC(C)CC1&&&
N#CC(CC1=CC=CC=C1)NC(=O)C1CCCN1C(=O)CCCN&&&
[3*]CC&[1*]O[3*]&[1*]C([4*])=O&[2*]N1CCC([4*])([6*])CC1&[5*]C[6*]&[5*]C1CCCCO1^[2*]C(=O)C1=CC(C)=NO1&&&&
CC1=CC(C)=C(S(=O)(=O)NCC2=CC=C(C3=CC=C(CN4CCCCCC4)C=N3)C=C2)C(C)=C1&&&
CC(C)(Cl)C1CC(=O)NC2=C1C=C(Cl)C1=CC=CN=C21&&&
[1*]C&[1*]C1=C(C2=NN()C(=O)C=C2)SC(NC(=O)C2=CC=CO2)=N1&&&
[1*]CCNC(C)=O&[1*]C1=CC=C([2*])C(CN(C(=O)C2CNCC(=O)N2C2=CC=C(OCCCOC3=C([3*])C=C([4*])C=C3[5*])N=C2)C2CC2)=C1&[2*]Cl&&[3*]Cl&[4*]C&[5*]Cl&&
[1*]OC&[1*]C1=C([2*])C2=C(C(=O)OC2)C2=C1CCCC2&[2*]O&&&
CCCCCNC1=CC=C(NC(=O)C(CC)OC)C=C1&&&
[1*]C(=O)NCCCCC&[1*]N1C=NC2=C([2*])N=CN=C21&[2*]NC&&&
[2*]=C(C)C&[2*]=CCCC(=[3*])C&[1*]CCC=[3*]&[1*]OC1=CC=C(C2=CSC(C)=N2)C=C1&&&
[1*]NC1=CC=C(C2=C(CN)N3C(=O)C(C(=O)O)=CN(CC4=CC=CC=C4F)C3=C2)C=C1&[1*]C(=O)C1=CC=C(F)C=C1&&&
[1*]C&[1*]C[2*]&[2*]ON=C([3*])C(=O)O&[3*]C1=CC=CC=C1[4*]&[4*]C[5*]&[5*]O[6*]&[6*]C1=CC([7*])=NC2=C([9*])C([11*])=NN12&[9*]C([10*])(F)F&[10*]F^[11*]C&&&[7*]C([8*])(F)F^[8*]F&&&
[1*]C(=O)C1=NC=C(C2=CC=NC(N)=C2)O1&[1*]N[2*]&[2*]C1CN(C2CCOCC2)C1&&&
[1*]C&[1*]C1=CC(N2C=CC=C2[2*])=NC(N2CCN(C3=C([3*])C=C4C(=O)C([4*])=CN(C5CC5)C4=C3[5*])CC2)=N1&[2*]F&&[3*]F&[4*]C(=O)O&[5*]OCCS(C)(=O)=O&&
O=C(NC1=CC=CC=C1)C(C1=CC=CC=C1)C1=CC=CC=C1&&&
[2*]C(=O)C([3*])C&[1*]N[3*]&[1*]C([5*])=O^[2*]N[4*]^[5*]C1CC2=C(Cl)C=CC=C2CN1&[4*]C(CC1=CC=CC=C1)C(N)=O&&&&&
[1*]C&[1*]C[2*]&[2*]C[3*]&[3*]N([4*])[8*]&[8*]C1CCC2=C([9*])C=CC=C2C1&[9*]O^[4*]C[5*]&&[5*]C1=CC=C([6*])C=C1&[6*]S([7*])(=O)=O&[7*]C&&&
COC1=CC(CNC2=CC=C(F)C=C2C2=N[NH]C(NC3=CC(Cl)=CC(Cl)=C3)=N2)=CC=C1OCC(F)(F)F&&&
CC(C)(C)OC(=O)C1=C(NC(=O)CC(C)(C)C)SC=C1C1=CC=C2C=CC=CC2=C1&&&
[1*]C&[1*]N1C=CN=C1C([2*])([3*])C1=CC=CC=C1[4*]&[2*]O&&[3*]C(Br)=C(Br)Br&[4*]O&&
[1*]C1=CC=C2C(=C1)N=NN2C1CCN(C(=O)C2=CC=C[NH]2)CC1&[1*]F&&&
CCN1C2=CC=CC=C2C2=CC(S(=O)(=O)N3N=C(C4=CC=C(Cl)C=C4Cl)CC1C3=O)=CC=C2OC&&&
[1*]C&[1*]C[2*]&[2*]C[3*]&[3*]NC([4*])=O&[4*]C1CC([5*])CN1C([6*])=O&[5*]N&&[6*]C1=CN([7*])C2=CC=CC=C12^[7*]C&&&
COC1=CC=C(C2=COC3=CC(OC4OC(C(=O)O)C(O)C(O)C4O)=CC(O)=C3C2=O)C=C1&&&
[1*]C&[1*]C[2*]&[2*]C[3*]&[3*]C[4*]&[4*]C[5*]&[5*]C[6*]&[6*]C[7*]&[7*]C[8*]&[8*]C[9*]&[9*]C[10*]&[10*]C[11*]&[11*]C[12*]&[12*]C[13*]&[13*]C1=NOC(=O)N1[14*]&[14*]C[15*]&[15*]C[16*]&[16*]C[17*]&[17*]C(=O)O[18*]&[18*]C[19*]&[19*]C[20*]&[20*]C[21*]&[21*]C[22*]&[22*]C&&&
[1*]OC&[1*]C1=CC=C2OC(C3=CC=CC=C3)=C([2*])C2=C1&[2*]C(C)CN(C)C&&&
[1*]CC&[1*]C1OC(=O)C([2*])C(OC2CC([3*])([4*])C([5*])C([6*])O2)C([7*])C(OC2OC([8*])CC([9*])C2[10*])C([11*])([12*])CC([13*])CN(CCCN2C=C(C3=CC=NC=C3)N=N2)C([14*])C([15*])C1([16*])[17*]&[2*]
[1*]Cl&[1*]C1=CC=CC=C1C1=NOC(CN2CCN(C3=CC=CC=C3)CC2)=N1&&&
[1*]C&[1*]N([2*])C&[2*]C[3*]&[3*]C[4*]&[4*]N1C(=O)C2=C(N=CN2C([5*])C)N([7*])C1=O&[5*]C[6*]&[6*]N1C=CN=C1^[7*]C&&&&
[4*]CCC1=CC=C(OC)C=C1&[2*]N([4*])[5*]&[5*]CCCCC[6*]&[1*]N([6*])[7*]^[5*]CC1=CC=CC=C1^[2*]C(=O)CN1C=C(CC2=CN(C)C(=O)N=C2)C(=O)N=C1S[8*]&&&[8*]C1CCCCC1^[3*]CC[7*]&&[3*]OC1
[1*]C&[1*]C1([2*])C=CC2=CC(OCCC3=CC=CC=C3)=CC=C2O1&[2*]CC(=O)O&&&
[1*]C(C)C&[1*]OC1=NC2=C(C(=O)N(C)C(=O)N2C)N1CC1=CC=C(Br)C=C1&&&
COC1=CC(C(=O)C(=O)N2CC=C(C3=CC=CC=C3)CC2)=CC(OC)=C1OC&&&
CC1=CC=NC(NS(=O)(=O)C2=CC=C(NC(=O)C3=CC=CN3C)C=C2)=N1&&&
[1*]N1CCN(C)CC1&[1*]C(=O)C1=CC=C2C(=O)N(C3=CC=C(C(C)(C)C)C=C3)C(O)=NC2=C1&&&
[1*]NCC=C&[1*]C1=NC(NC2=CC=CC([2*])=C2)=NC(N2CCCC([3*])C2)=N1&[2*]Cl&&[3*]C(=O)OC&&
CCCC1=CC(=O)OC2=CC(OCC(=O)NC3=CC=CC=N3)=C(Cl)C=C12&&&
[1*]C&[1*]C1=NC(N[2*])=NC([7*])=N1&[2*]C1=CC=C([3*])C=C1&[3*]S([4*])(=O)=O^[7*]C^[4*]C1=CC=CC=C1[5*]&&&[5*]C1=CC=C([6*])C=C1&[6*]F&&&
[1*]C(CC(=O)C1=CC=C(OCC2=CC=CC=C2)C=C1)C(=O)C1=CC=C(C)C=C1&[1*]NC1=CC=CC=C1&&&
CCCCCCCCC1=C2C3=CC4=C(C=C3CC[N+]2=CC2=C(OC)C(OC)=CC=C12)OCO4&&&
ClC1=CC=CC(C2=C(C3=C(C4=CC=CC=C4)N=CO3)C=N[NH]2)=C1&&&
CC1=CC=CC=C1C1=NC2=CC([N+](=O)[O-])=CC=C2[NH]1&&&
[1*]OC&[1*]C1CCN(C2=NC=NC3=C2C(C2=CC=CS2)=NO3)CC1&&&
[1*]C&[1*]C[2*]&[2*]C[3*]&[3*]C[4*]&[4*]C[5*]&[5*]O[6*]&[6*]C1=CC=C([7*])C=C1&[7*]C[8*]&[8*]NC([9*])=O&[9*]C[10*]&[10*]C[11*]&[11*]NC([12*])=O&[12*]C([13*])[14*]&[13*]N&&[14*]C([15*])[16*]^[16*]C(=O)NO&&[15*]C[17*]^[17*]C1=CC=CC=C1&&&
[1*]C&[1*]C[2*]&[2*]C[3*]&[3*]C[4*]&[4*]C[5*]&[5*]C[6*]&[6*]C[7*]&[7*]C[8*]&[8*]C=C[9*]&[9*]C[10*]&[10*]C[11*]&[11*]C[12*]&[12*]C[13*]&[13*]C[14*]&[14*]C[15*]&[15*]C[16*]&[16*]C(=O)O[17*]&[17*]C[18*]&[18*]C([19*])[20*]&[19*]C[21*]&[21*]O^[20*]O[22*]&&[22*]C1OC([23*])C([26*])C([27*])C1[28*]&[23*]C[24*]&
[1*]F&[1*]C1=CC=CC([2*])=C1C1=CN=C(SCC2=CC=CC(C3=CC4=CN=CC=C4[NH]3)=C2)O1&[2*]C(F)(F)F&&&
CCOC1=CC=CC=C1C#CC1=CC=C(CC(C)NC(=O)C2=CC=C(OC)N=C2)C=C1&&&
[1*]C&[1*]O[2*]&[2*]C1=CC=C2CN([3*])CCC34C=CC([4*])CC3OC1=C24&[3*]C&&[4*]O&&
[1*]C&[1*]C[2*]&[2*]C[3*]&[3*]C[4*]&[4*]C[5*]&[5*]OC([6*])=O&[6*]C1N2C(=O)C=C([7*])N2C1([8*])[9*]&[8*]C&&[9*]C1=CC=CC=C1&[7*]C1=CSC=C1&&
CCN(CC)CCNC(=S)NC1=C(C(N)=O)C2=C(CC(C(C)C)CC2)S1&&&
[1*]OC&[1*]C1=CC2=C(C([2*])=C1)C(=O)C=C(C1=CC=C([3*])C=C1)O2&[2*]OC&&[3*]OC(C)=O&&
[2*]OC1=CC2=C(C3=CC=CC=C3C(O)(C(F)(F)F)C2)C(C)=C1&[2*]CC1=C(C(=O)O)N2C(=O)C([4*])C2SC1&[1*]N[4*]&[1*]C(=O)C[3*]&[3*]OC1=CC=CC=C1&&&
[1*]NC1=C(C)C=CC=C1C&[1*]C(=O)C=CNN1C=NN=C1&&&
CC1=NN=C(SCC(=O)NCCC(C)C)N1CC1CCCO1&&&
[2*]CC&[2*]N([3*])[4*]&[3*]CC&&[1*]CC[4*]^[1*]OC1=CC(OC)=C2C=C(C3=CC=C(OC)C(OC)=C3)C=CC2=N1&&&
[1*]C&[1*]C1=CC=C2C(=C1)C([2*])=CN2[5*]&[2*]C([3*])=O&[3*]C[4*]^[5*]C[6*]^[4*]N1CCCCC1&[6*]C1=CC=CC=C1&&&&&
[1*]OCCCCC(=O)O&[1*]C1=CC=C2N=C3[NH]C(=O)[NH]C3=CC2=C1&&&
[1*]C&[1*]C1=CC=CC([2*])=C1&[2*]C1=CC=C([3*])C=C1&[3*]C1C2CN(C(=O)N[4*])CC21&[4*]C1=CC=CC=C1[5*]&[5*]C&&&
COC1=CC(C=CCCC=CC2=C(O)C=C(O)C(OC)=C2OC)=CC(OC)=C1OC&&&
[1*]CCNC(C)=O&[1*]N=C1C(NC2=CC=CC([2*])=C2)=C([3*])C1=O&[2*]S(N)(=O)=O&&[3*]O&&
[1*]C1=CC=C(CN2C(=O)OC3=CC([3*])=CC=C32)C=C1[2*]&[1*]Cl&&[2*]Cl&[3*]NCC(F)(F)F&&
[1*]OC1=C(F)C(C2=NC=NN3C(C)=NC(C4=CC=CC=C4)=C23)=CC=C1C(O)CC&[1*]C[2*]&[2*]C1CNC(=O)C1&&&
[1*]C(=O)C1=C(C)ON=C1C1=C(Cl)C=CC=C1Cl&[1*]N[3*]&[2*]C(=O)C([3*])C(C)C&[2*]NC1=NC2=CC=C(C)C=C2S1&&&
[1*]C(C)=O&[1*]O[3*]&[3*]C1(C)C([4*])CC2C3CCC4CC(O)CCC4(C)C3C(O)CC21C&[2*]O[4*]&[2*]C(=O)C1=CC=CC(C)=C1&&&
[1*]NC1=NC2=C3C(=N[NH]C(=O)C3=CC=C2)N1&[1*]CC1=CC=C(F)C=C1&&&
[1*]OC&[1*]C1=CC=C(C2=NOC(C3=CC=C([2*])C(C#CC4CCCCC4)=C3)=N2)C=C1[3*]&[2*]O&&[3*]C&&
[1*]C&[1*]N([6*])C([2*])=O&[2*]C[3*]&[3*]OC([4*])=O^[6*]C1=CC=CC=C1^[4*]C[5*]&&&[5*]N1C(=O)NC2(CCC3=CC=CC=C32)C1=O&&&
[1*]C(=O)C(C)C&[1*]N1CCNC2=CC=C(C3=C[NH]N=C3)C=C2C1&&&
[2*]C(C)C&[2*]N1CCOC([3*])C1&[1*]N1CCN(C2=CC=C(C[3*])C=C2)CC1&[1*]C(=O)C1=C(C#N)C=C(C(F)(F)F)N=C1N&&&
[1*]CCCCCCCC&[1*]N1CC([2*])C([3*])C([4*])C1[5*]&[2*]O&&[3*]O&[4*]O&[5*]CO&&
[1*]CC&[1*]N1OC(=O)C(C2=CC=CC=C2)=C1CC1=CC=C(N2C(NC3CCCCC3)=NC3=CC=C([2*])C=C32)C=C1&[2*]C(F)(F)F&&&
COC1=CC=CC=C1NC(=O)C1=C(C)NC(=O)NC1C1=CC=CS1&&&
COC1=CC=CC=C1C(=O)C=CC1=CC=C(C(F)(F)F)C=C1&&&
[1*]C&[1*]C1=CC(NC(=O)CSC2=NC3=CC=CC=C3S2)=NO1&&&
[1*]NC(=N)N&[1*]C[2*]&[2*]C1=CC=C(CNC(=N)N)C=C1&&&
[1*]C&[1*]N1CCN(CCCNC(=O)NC2=CC=C([2*])C([3*])=C2)CC1&[2*]Cl&&[3*]Cl&&
[1*]C&[1*]C[2*]&[2*]C[3*]&[3*]C[4*]&[4*]O[5*]&[5*]C1=CC([6*])=C([16*])C=C1[17*]&[16*]Cl&&[17*]Cl&[6*]C[7*]^[7*]N([8*])[14*]&[8*]C[9*]&[9*]C[10*]^[14*]C[15*]^[10*]C[11*]&[15*]C1=CC=CS1&[11*]O[12*]&&&[12*]C[13*]&[13*]C&&&
CSC1=CC=CC=C1CC(=O)NCCNC1=NC2=CC=CC=C2O1&&&
[1*]N1CCN(C2=CC=CC=C2OC)CC1&[1*]C(=O)CCCCCCC(=O)C1=C(C)N(C)C2=CC=CC=C12&&&
[1*]NC&[1*]C1=NC([2*])=NC2=C1N=CN2C([3*])C1=CC=CC=C1&[2*]N(C)C&&[3*]C(=O)OCC#CCO&&
[1*]C&[1*]C[2*]&[2*]N([3*])CC&[3*]C1=CC=C([4*])C=C1[5*]&[4*]S(=O)(=O)N1CCOCC1&&[5*]NC([6*])=O^[6*]C1CC1&&&
CN1C(=O)C(C2=CC=C(CC(C3CCCC3)N3C=C(C4=CC=C(Br)C=C4)N=N3)C=C2)=CC2=CN=C(NC3CCCCC3)N=C21&&&
[1*]C&[1*]C1=CC=C(C(=N[2*])N2CCN(C3=CC=CC=N3)CC2)C(OC2=CC=CC=C2)=N1&[2*]O&&&
O=C1C(C2=C(Cl)C=CC3=CC=CC=C23)=NC=CN1CN1CCN(C2=CC=CC=C2)CC1&&&
[1*]OC&[1*]C1=CC=C(C(=O)C2=C([2*])C(=O)N(C3=NC([3*])=CC([4*])=N3)C2C2=CC=C([5*])C=C2)C=C1&[2*]O&&[3*]C&[4*]C&[5*]OC&&
CCCCC=CCOC1=CC(NC(=N)C2=CC=CC=N2)=CC=C1O&&&
[1*]OCC&[1*]C1=CC=CC(C#CC2=CC=C(C([2*])NC(=O)CCS(=O)(=O)C3=CC=CC=C3)C=C2)=C1&[2*]C&&&
[2*]CC&[1*]O[2*]&[1*]C([3*])=O&[3*]C1CCCCC1=O&&&
[1*]C&[1*]C1=CC=C([2*])C=C1&[2*]N1C(=O)C([3*])=C(C=NCCCN2C=CN=C2)C1=O&[3*]C1=C([4*])C(=O)N([6*])N1[7*]&[4*]C1=CC=C([5*])C=C1&[5*]F^[6*]C1=CC=CC=C1&&&[7*]C1=CC=CC=C
[1*]C(=O)C1=C2C=CC=CC2=NC(C)=C1&[1*]O[3*]&[2*]C(=O)CC[3*]&[2*]N1CCOCC1&&&
[1*]N1CCOC2=C(C=C3C(SC)=NN=NC3=C2)C1&[1*]C([2*])=O&[2*]C1CCCCC1&&&
[1*]CC&[1*]C1=C(CC2=CC([2*])=CC([3*])=C2)N(COCCOC2=CC=CC([4*])=C2)C(=O)[NH]C1=O&[2*]C&&[3*]C&[4*]C&&
[1*]CSC(C)=O&[1*]C1=CC=CC=C1[2*]&[2*]F&&&
O=C1CN2N=C(C(F)(F)F)C=C2N1CC1=CC=CC=C1Cl&&&
[1*]C&[1*]C1=CC=C2C(N)=NC(N)=NC2=C1[2*]&[2*]Cl&&&
CN(C)C1=C(C=NCCN(C)C)N=C(C2=CC=C(C(F)(F)F)O2)O1&&&
[1*]C&[1*]OC([2*])=O&[2*]C[3*]&[3*]C1=CC=CC=C1[4*]&[4*]C1COC([5*])([6*])O1&[5*]C[7*]&[7*]C(=O)O[8*]^[6*]C1=CC=CC=C1^[8*]C&&&&&
[1*]Cl&[1*]C1=CN=CC(N2CCC3C2CCCN3CC2=CN=CN2C2=CC=CN=C2)=C1&&&
[1*]C&[1*]C[2*]&[2*]N(CC)S([3*])(=O)=O&[3*]C1=CC=C2NC(=O)C(=C[4*])C2=C1&[4*]C1=C([5*])C2=C([6*])C=C([7*])C=C2N1[8*]&[8*]C&&[5*]C#N&[6*]C&[7*]C&&
[1*]CC&[1*]C1=CC=C2[NH]C(=O)C(CN(C(=O)NC3=CC=CC=C3[2*])C3CCCC3)=CC2=C1&[2*]OC&&&
[2*]S(=O)(=O)C1=CC([N+](=O)[O-])=CC=C1F&[1*]NC1=NCN([2*])CC1&[1*]CC1=CC=CC=C1&&&
[1*]C&[1*]SC1=NC([2*])=C2C=CC=NC2=N1&[2*]N[3*]&[3*]C[4*]&[4*]C(=O)O&&&
[1*]C&[1*]S[2*]&[2*]C[3*]&[3*]C[4*]&[4*]C([5*])[6*]&[6*]C(=O)N[12*]&[12*]C[13*]^[5*]NC([7*])=O^[13*]C[14*]&[7*]C[8*]&[14*]C(=O)N[15*]&[8*]N1C=CC2=CC([9*])=CC=C21&[15*]C([16*])[17*]&[9*]S([10*])(=O)=O&[16*]C[18*]&[10*]C[11*]&[18*]C[19*]^[17*]C1=CC=
[1*]C&[1*]O[2*]&[2*]C1=CC=C([3*])C=C1[12*]&[3*]C[4*]&[4*]C[5*]^[12*]O[13*]^[5*]NC([6*])=O&[13*]C&[6*]C1=CC=C([7*])C([9*])=C1&&&[9*][N+](=O)[O-]&&[7*]O[8*]^[8*]C&&&
[1*]OC&[1*]C([2*])=O&[2*]C1(C)OC(=O)C2=C1C=C1C3=NC4=CC=CC=C4C=C3CN1C2=O&&&
C1=CC=C(C2=CC=C3[NH]N=NC3=C2)N=C1&&&
CC1(C(=O)NCC2=CC=C(Cl)C=C2Cl)COC(C2=NOC(CC3=CC=CC=C3)(C(=O)O)C2)OC1&&&
CC(=O)OCC1OC([N+]2=CN(C(C)=O)N=C2)C(OC(C)=O)C1OC(C)=O&&&
[1*]NC&[1*]C1=CC([2*])=C(C2=CC=CC=C2)C(C2=CC=CC=C2)=N1&[2*]NC&&&
[1*]N(CC)CC&[1*]C1=NC=CC(NS(=O)(=O)C2=CC=C([2*])C=C2[3*])=N1&[2*]C&&[3*]C&&
CCC1=C(N(C)C(=O)CCl)N2C=CC=C(OCC3=C(Cl)C=CC(S(=O)(=O)N(C)C)=C3Cl)C2=N1&&&
[1*]C&[1*]C([2*])[3*]&[2*]NC([4*])=O&[4*]C([5*])[6*]^[3*]C(=O)O^[6*]N[9*]&&&[9*]C1=CC=C([10*])C=C1^[5*]C[7*]^[10*]C(=N)N&[7*]C1=CC=C([8*])C=C1&&&[8*]NC(=N)N&&&
[1*]OC&[1*]C1=CC=C(S(=O)(=O)N([2*])CC2=CC=CC=C2)C=C1&[2*]C(C(=O)NO)C(C)C&&&
CC(=O)OC1CCC(C)C23CCC(C)(C)C12C=CC1=C(O)C(OC(=O)C2=CC=C(C(F)(F)F)C=C2)CCC13C&&&
[1*]C(=O)OC&[1*]C1=C([2*])NC2=C(C(=O)CC([3*])([4*])C2)C1[5*]&[2*]C&&[3*]C&[4*]C&[5*]C(=O)OC&&
[1*]C&[1*]C1([2*])CCC2(C(=O)OC3OC([3*])C([4*])C([5*])C3[6*])CCC3([7*])C(C(=O)C=C4C5([8*])C=C([9*])C(=O)C([10*])([11*])C5CCC43[12*])C2C1&[2*]C&&[3*]CO&[4*]O&[5*]O&[6*]O&[7*]C&[8*]C&[9*]C#N
[1*]C&[1*]C1=NN([2*])C=C1&[2*]C1=CC=NC([3*])=C1&[3*]O[4*]&[4*]C1=CC=C([5*])C=C1&[5*]C(=N)N&&&
CC1=CC=CC(C)=C1CN1C(=O)N(CC2=NC3=CC=CC=C3N2CCC(C)C)C2=CC=CC=C21&&&
[1*]C(=O)NC(CCC(=O)O)C(=O)NC(C(=O)O)C(C)C&[1*]N1C(=S)OC2=CC=CC=C21&&&
[1*]CC&[1*]N1C(CN2C=NC3=C([2*])C=CC=C32)=NN=C1SCC(=O)C1=CC([3*])=CC=C1[4*]&[2*]C&&[3*]Cl&[4*]O&&
[1*]C&[1*]N([2*])C&[2*]C1=CC(=S)SC(=S)S1&&&
NCCC(=O)NC1=CC=CC2=CC(CP(=O)(O)O)=CN=C12&&&
COC1=CC=C(S(=O)(=O)N(CC2=CC=C3OCOC3=C2)C(CCC(=O)NCC2=CC=C(F)C=C2)C(=O)NO)C=C1&&&
[1*]C(=O)CCCCCCCCC([4*])C&[1*]O[3*]&[3*]C1CC(O)(C2OC3OC(C)(C)OC3C2O)CC2OCC3(CO3)C21^[2*]O[4*]&&[2*]C(=O)CO&&&
COC1=CC(Br)=CC=C1CC1=CN=C(N)N=C1N&&&
CCOC(=O)C(CCCN=C(N)N)NC(=O)C(N)CCCN=C(N)N&&&
[1*]F&[1*]C1=CC([2*])=C([3*])C([8*])=C1&[8*]F&&[2*]F&[3*]O[4*]^[4*]C1CCN(S([5*])(=S)=O)CC1&[5*]C1=CC=C([6*])C=C1&[6*]O[7*]&[7*]C1=CC=CC=C1&&&
[1*]C&[1*]C([2*])=NNC([5*])=O&[2*]C[3*]&[3*]C(=O)N1CCCC2=CC([4*])=CC=C21^[5*]C1=CC=CC=C1[6*]^[4*]C&[6*][N+](=O)[O-]&&&&&
CC1OC(OC2CCC3(C)C(=CCC4C3CCC35C(=O)C(O)=CC45)C2)C(O)C(O)C1O&&&
[1*]N(C)C1=NOC(CCC)=N1&[1*]CC1=CC=C2OC(C)(C)CCC2=C1&&&
O=S(=O)(C1=CC=CS1)N(CC1=CC=CN=C1)C1=CC(Cl)=CC(Cl)=C1&&&
COC1=CC=C2OC(C(=O)C3=C(C)OC4=C(OC)C(O)=C(OC)C=C34)=C(C)C2=C1&&&
[1*]C&[1*]C1=CC(C(=O)OC2=CC=CC=C2)=NN1CC1=CC([2*])=CC=C1[3*]&[2*]C#N&&[3*]OCC(C)C&&
[1*]OC&[1*]C1=CC=C(C2CC(NC(=O)CC3=CC=CC=C3)CN(C(=O)CC(=O)NC3=C([2*])C=CC=C3[3*])C2)C=C1&[2*]C&&[3*]C&&
[1*]C(=O)C1=CC=CC=C1&[1*]C1COCC(=O)N1[2*]&[2*]CCC1=CC=CC=C1&&&
[1*]NC(=O)CC(C)C&[1*]C1=CC=C2N=C(C(=O)NC3=CC=C([2*])C=C3)OC2=C1&[2*]CC(=O)O&&&
[6*]CC1=CN(C(C)(C)C)N=C1C#N&[4*]C1([6*])CC1&[2*]N[4*]&[2*]C(=O)C[3*]&[1*]O[3*]&[1*]C(=O)C1=CN=CC=N1&&&
[1*]NC([3*])=O&[1*]C[2*]&[2*]C1=CC=NC=C1^[3*]C1CCN([4*])CC1&&[4*]C[5*]&[5*]C1=CC=CC2=C1OCCO2&&&
[1*]NC1=CC=C(C)C=C1C&[1*]C(=O)C[3*]&[3*]N([4*])C&[2*]CC[4*]&[2*]OC1=CC=CC=C1Cl&&&
CCOCCCN(C1=NC(C)=CC(C2=CC=C(N3C=CN=C3C)C=C2)=N1)C1CCCC1&&&
[1*]C(C)=O&[1*]O[4*]&[3*]C1OCC(O)C(O)C1[4*]&[2*]O[3*]&[2*]CC=[5*]&[5*]=CCO&&&
[1*]N(C=O)N(C=O)CCC&[1*]C1=CC=C([2*])C([3*])=C1&[2*]C&&[3*]C&&
[1*]C&[1*]OC([2*])=O&[2*]C1=CC=CC([3*])=C1&[3*]O[4*]&[4*]C[5*]&[5*]C[6*]&[6*]C[7*]&[7*]C[8*]&[8*]N1C(=O)OC2=CC=CC=C21&&&
[1*]C(=O)C1=CC=C(CCCCCC)C=C1&[1*]N[3*]&[2*]C(=O)C([3*])CCCCN&[2*]N[4*]&[4*]C1CC(C)CC2=C(O)C3=C(C(=O)C4=C(C=CC=C4C3=O)C(O)=C2C)C1C&&&
[1*]NCCN(C)C&[1*]C1=CC=C(C=C2CC3=CC=CC=C3C2=O)C=C1[2*]&[2*][N+](=O)[O-]&&&
CCOC1=CC=CC(N(C(=O)C2=CSN=N2)C(C(=O)NC(C)(C)C)C2=CC=C(N3CCOCC3)C=C2)=C1&&&
O=C(C1=CC=C2[NH]N=CC2=C1)N1CCOC2=CC=C(CC3CCNCC3)C=C2C1&&&
[1*]OC&[1*]C1=CC=C(NC(=O)NC2=NC3=CC=CC=C3S2)C=C1[2*]&[2*]S(C)(=O)=O&&&
[2*]S(C)(=O)=O&[1*]N[2*]&[1*]CCCCCN1C=CN=C1&&&
[1*]CCC&[1*]C1=CC=C2OC(C(=O)N3CCN([2*])CC3)=C([3*])C2=C1&[2*]C&&[3*]C&&
CC(SC1=NC(Cl)=C(CC(=O)O)C(C2=CC=CC(F)=C2)=N1)C(=O)NC1=NC=CS1&&&
[1*]C&[1*]C1=CC(=O)OC2=CC([2*])=C3C=CC=CC3=C12&[2*]O[3*]&[3*]C[4*]&[4*]C(=O)N[5*]&[5*]C1CCS(=O)(=O)C1&&&
[1*]C(N)=O&[1*]C1=CC([2*])=CN2C([5*])=NN=C12&[2*]C[3*]&[3*]C[4*]^[5*]C1=CC=C([6*])C=C1^[4*]N1CCOCC1&[6*]O[7*]&&&[7*]C([8*])(F)F&[8*]F&&&
[1*]C(=O)OCC&[1*]C1=C(C2=CC=CC=C2)N(CC(=O)C2=CC=C([2*])C=C2)N=N1&[2*]OC(F)(F)F&&&
NC1(C2=CC=C(N3C(C4CCOCC4)=NC4=CC=CN=C43)C=C2)CCC1&&&
[1*]NC(=N)SCC&[1*]C1=CC=C(NC2=C3C=C([2*])C([3*])=CC3=NC3=C([4*])C([5*])=CC=C23)C=C1&[2*]O&&[3*]OC&[4*]C&[5*]C&&
[1*]C&[1*]OC([2*])=O&[2*]C1=C([3*])C=C([4*])C([5*])=C1[6*]&[3*]O&&[4*]O&[5*]Cl&[6*]Cl&&
[1*]C(=O)C1=CN=CC(Cl)=C1&[1*]N1CCC([2*])CC1&[2*]N1CCN(C2=CC=C(C(F)(F)F)C=C2)CC1&&&
C1=CC=C(CC2=NOC(C3=CC=CC(C4=CC=C5[NH]C=CC5=C4)=C3)=N2)C=C1&&&
[1*]CNC(=O)CC&[1*]C1CN(C2=CC=C(N3CCN(C(=O)C=CC4=CC=CC=C4)CC3)C([2*])=C2)C(=O)O1&[2*]F&&&
[1*]C&[1*]N1C=NC([2*])=C1&[2*]S(=O)(=O)N1CC2([3*])CCN(C(=O)N[4*])C1CC1=CC=C([6*])C=C12&[3*]O&&[4*]C1CCN([5*])CC1^[5*]C1=CC=CC=C1^[6*]O&&&&
[1*][N+](=O)[O-]&[1*]C1=CC=C(C=C2SC(=S)N(N=CC=CC3=CC=CC=C3)C2=O)C=C1&&&
[1*]C&[1*]N1CCN(C2=CC(C3=CC=NC=C3)=NC3=C(C4=CC=CC([2*])=C4)C=CC=C23)CC1&[2*]C#N&&&
[1*]C&[1*]C1=CC=C2[NH]C(SCCN3C=NC=N3)=NC2=C1&&&
[1*]OC&[1*]C1=CC=C2C(=C1)C(CC(=O)NC1=CC=C3SC=CC3=C1)=C([2*])N2C(=O)C1=CC=C([3*])C=C1&[2*]C&&[3*]Cl&&
[1*]SC1=C2C(C)=C(C)SC2=NC=N1&[1*]CC1=CC=CC=C1F&&&
[1*]C&[1*]C1=CC=C(S(=O)(=O)N2CCS(=O)CC2)C=C1NC(=O)C1=CC=CC=C1[2*]&[2*]C&&&
[2*]S(=O)(=O)C1=CC=C(N2C(C)=NC3=C(C=NN3C3=CC=CC=C3)C2=O)C=C1&[1*]N[2*]&[1*]C(C)C(C)(C)O&&&
[1*]CC=C&[1*]OC1=CC=C(C(=O)C=[2*])C(O)=C1&[2*]=CC1=CC=C(O)C=C1&&&
O=C1C2=CC=CC=C2[NH]C2=CC=CC=C12&&&
CCC1=NC(N)=NC(N)=C1C1=CC=C(N)C(N)=C1&&&
C=C(C)C(C)C(C)O&&&
[1*]C&[1*]N(CC1=CC=CC=C1)C(=O)CN1C=C(S(=O)(=O)CC2=CC=CC=C2[2*])C2=CC=CC=C21&[2*]F&&&
[1*]C(C#C)OC&[1*]C1=CC([2*])=C2C([3*])=NC=NN12&[2*]OC&&[3*]C(F)(F)F&&
NC(=O)C1=CC=C(NC(=O)C2=CC=C3C=CC=CC3=C2)C(C(=O)NCC2=CC=CN=C2)=C1&&&
CC(C)N1N=C(CC2=CC=C(F)C=C2)C2=C(OC3=CC=CC=C3C2O)C1=O&&&
[1*]CC1=CC=C(N[2*])C(OC)=C1&[1*]N[3*]&[3*]S(=O)(=O)C1=CC=C(Br)S1^[2*]S(C)(=O)=O&&&&
[1*]C(=O)CC1=CC=CC(F)=C1C&[1*]N[2*]&[2*]C[5*]&[4*]N1CCC([5*])C1&[4*]CCC[8*]&[3*]N1CCC([8*])CC1&[3*]C(=O)C1=CC=C(S([6*])(=O)=O)C=C1&[6*]N[7*]&[7*]C1CCCC1&&&
[1*]OC&[1*]C1=CC(C2=CC=C3N=CC(C(=O)C4CC4)=C(N4CCC([2*])CC4)C3=C2)=CC([3*])=C1[4*]&[2*]NS(C)(=O)=O&&[3*]Cl&[4*]O&&
CCC1=NC2=CC=CC=C2N1CC1=NC2=CC=CC=C2C(=O)N1N1C(C)=NC2=CC=CC=C2C1=O&&&
[1*]C&[1*]O[2*]&[2*]C1=CC([3*])=CC=C1[10*]&[10*]O&&[3*]C=C[4*]^[4*]C([5*])=O&[5*]C1=CC([6*])=C([8*])C([9*])=C1&[8*]O&&[9*]Br&[6*]O[7*]^[7*]C&&&
[1*]C&[1*]C1([2*])CCC2(C(=O)OCCCC(=O)N3CCN(C(=O)OCC4=CC=CC=C4)CC3)CCC3([3*])C(=CCC4C5([4*])CCC([5*])C([6*])([7*])C5CCC43[8*])C2C1&[2*]C&&[3*]C&[4*]C&[5*]O&[6*]C&[7*]C
[1*]NC(=N)N&[1*]CC1=CC=C(N)C(F)=C1&&&
[1*]CCCCN&[1*]NC(=S)NC1=CC=CC=C1F&&&
[1*]C(=O)NC(CCCC)C(=O)O&[1*]C1=CC=C(OCC2=CN([2*])N=N2)C=C1&[2*]CC(=O)CCCCCCCCCCC&&&
[1*]C&[1*]C[2*]&[2*]C[3*]&[3*]C[4*]&[4*]N([5*])[8*]&[8*]C[9*]&[9*]C(=O)N[10*]^[5*]C[6*]^[10*]C1=CC=C2N=C(S[11*])SC2=C1&[6*]C(=O)N[7*]&[11*]C[12*]&[7*]C1=CC=CC=C1&[12*]C(N)=O&&&&&
COC1=CC=CC(C2=C(C(=O)NN=C3CCN(C)CC3)N=NN2C2=NON=C2N)=C1&&&
[1*]C&[1*]N1C=C(C(=O)CC2CCN(C3CCN(C(=O)C4=CC=C([2*])C=C4)CC3)CC2)C2=CC=CC=C21&[2*]C(=O)O&&&
[1*]NC(=O)CCCC&[1*]C1=CC=C([2*])C=C1NC(=O)C1=CC=CC=C1[3*]&[2*]C(=O)O&&[3*]Cl&&
[5*]N1CCN(C2=CC=C(OC)C=C2)CC1&[5*]CC[6*]&[1*]N[6*]&[1*]C(=O)C1=CN(CC[2*])C2=CC=CC=C12&[2*]O[3*]&[3*]CC[4*]&[4*]OC1=CC=CC=C1&&&
[2*]C(=O)C([8*])CCCCN&[2*]N[9*]&[3*]C(=O)C([9*])CC1=CC=CC=C1^[5*]N[8*]^[3*]N[10*]&[5*]C(=O)C([11*])CC1=C[NH]C2=CC=CC=C12&[10*]CC1=CC=CC=C1&[4*]N[11*]&&&[1*]C([4*])=O&[1*]O[7*]&[7*]CC1=CC=C
[1*]OC&[1*]C1=C([2*])C2=C(N=C1[3*])C(=O)C1=C([4*])C=CC=C1C2=O&[2*]Cl&&[3*]Cl&[4*]Cl&&
CCC1=CC=C(NC(=O)CN2CCC3(O)CC(O)CCC3C2)C=C1&&&
[1*]OC&[1*]C1=CC2=C(C=C1[2*])C(=O)C(=CC1=CC=C(C3=CC=CC([3*])=C3)O1)O2&[2*]OC&&[3*]C(=O)NCCO&&
[1*]C1OC(OC2CCC3OCC4(CCC(C5=C([2*])C=C6OCC([3*])C(=O)C6=C5[4*])CC4)C3O2)C([5*])C([6*])C1[7*]&[1*]CO&&[2*]O&[3*]O&[4*]O&[5*]O&[6*]O&[7*]O&&
[1*]N&[1*]C1=NC(CN2CCN(C3=CC=C([2*])C=C3[3*])CC2)=NC(N2C=CN=C2)=N1&[2*]Cl&&[3*]F&&
[1*]C#N&[1*]C[2*]&[2*]O[3*]&[3*]C1=CC=CC=C1[4*]&[4*]N1N=NC2=CC=CC=C2C1=O&&&
[1*]C&[1*]C(=O)O[2*]&[2*]C1C=CCCC2CC=CCC(CCC=CC(=O)OC1)O2&&&
[1*]C&[1*]N1N=CC2=CC([2*])=CC=C21&[2*]NC1=NC=CC([3*])=N1&[3*]C1=C([4*])N=C2SC=CN12&[4*]C1=CC=CC([5*])=C1&[5*]Cl&&&
[1*]C=C&[1*]C1=C(C2=CCCCC2)C([2*])=C2CCC[N+]3=CC4=C(C=C3C2=C1[3*])OCO4&[2*]C&&[3*]OC(C)=O&&
[1*]C&[1*]N([2*])C&[2*]C1=CC=C([3*])C=C1&[3*]C=C[4*]&[4*]C1=CC2=CC([5*])=C([6*])C=C2N=N1&[5*]Cl&&[6*]Cl&&
[1*]OC&[1*]C1=CC=C(C=NC2=CC=C([2*])C=C2)C2=C1C=C([3*])N2CC1=CC=C([4*])C=C1&[2*]C&&[3*]C(=O)O&[4*]C(C)(C)C&&
[1*]S(N)(=O)=O&[1*]C1=CC=C(C(=O)N2CC3=CC=CN3CC3=CC=CC=C32)C=C1&&&
[2*]CC&[1*]O[2*]&[1*]C(=O)C(C1=CN=C2C=CC=CC2=C1)[N+](=O)[O-]&&&
[1*]OC1=CC=CN=C1OC&[1*]C(C)=O&&&
[1*]C&[1*]C[2*]&[2*]C[3*]&[3*]C[4*]&[4*]O[5*]&[5*]C1=CC=C([6*])C=C1&[6*]C1N([7*])C(=O)CC1([13*])C&[13*]C&&[7*]C[8*]^[8*]C1=CC=C([9*])C=C1&[9*]O[10*]&[10*]C1=CC(N2CCC([11*])CC2)=NC(N)=N1&[11*]C[12*]&[12*]C&&&
[1*]N(C)C&[1*]CC[3*]&[2*]NC1=CC2=C(C(=O)[NH]C=C2C2=CC=CC(C(F)(F)F)=C2)C(N[3*])=C1&[2*]S(C)(=O)=O&&&
N=C(N)N1CCCC(CC(NS(=O)(=O)CC2=CC=CC=C2)C(=O)N2CCCC2C(=O)NC(CC2=C[NH]C=N2)C(=O)NC(CCC2=C[NH]C=N2)C(N)=O)C1&&&
[1*]OC(C)=O&[1*]C1=CC=CC(CC2CC3=CC=CC=C3C2NC(=O)CNC(=O)NC2=CC([2*])=CC([3*])=C2)=C1&[2*]Cl&&[3*]Cl&&
CCCN(CCC)C1=NC2=C(C=CC3=CC=CC=C32)N=C1NCCC&&&
[1*]C(=O)NC(C)(C)C&[1*]C1=C(C2CC2)N(C2=CC=CC([2*])=C2)N=C1&[2*]F&&&
[1*]NC(=O)C(=O)N[4*]&[1*]C[2*]&[2*]C[3*]^[4*]C[5*]^[3*]N1CCOCC1&[5*]C([6*])[7*]&&&[6*]O&&[7*]C1=CC=CC=C1[8*]^[8*]F&&&
[4*]OC&[1*]N1CC([4*])CC1[5*]&[2*]C([5*])=O&[2*]N1CCC([6*])CC1^[1*]C(=O)C[7*]^[3*]N1CC(C2=CC=C(F)C=C2)CC1[6*]&[7*]C1CC2=CC=C(F)C=C2N1&[3*]C(=O)CC1=CC=CC2=CC=CC=C12&
[1*]C(C)CC=CC(C)(C)OC&[1*]C1CCC2([2*])C3CC=C4C(CCC([3*])C4([4*])[5*])C3([6*])C([7*])CC12[8*]&[2*]C&&[3*]O&[4*]C&[5*]C&[6*]C&[7*]O&[8*]C&&
[1*]CC&[1*]N1C([2*])=NN=C1C1=CC=C(NCC2=CC([3*])=C([4*])C([5*])=C2)C=C1&[2*]SC&&[3*]OC&[4*]OC&[5*]OC&&
[1*]C&[1*]C[2*]&[2*]C1C=C([3*])CC([4*])CC([5*])C2OC([7*])(C(=O)C(=O)N3CCCCC3C(=O)OC([8*])C([10*])C([11*])CC1=O)C([12*])CC2[13*]&[3*]C&&[4*]C&[5*]O[6*]^[6*]C^[7*]O&&&[8*]C([9*])=C^[9*]C^[10*]C&&&[11*]
[1*]C&[1*]C1=CC([2*])=CC=C1NCC1=CC=CO1&[2*][N+](=O)[O-]&&&
[1*]C&[1*]OC(=O)C(=O)N1CCN(C([2*])=O)CC1&[2*]C1=CC=CC=C1&&&
[1*]C(=O)OC&[1*]C1=CC=CC2=CC=C(C3=CC=CC=C3)N=C12&&&
[2*]C1(C)CCCC2(C)C([3*])C(=C)CCC12&[1*]C([2*])=O&[1*]NC1=CC=C(C(=O)O)C=C1^[3*]CCC1=CCOC1=O&&&&
O=C(O)CCCCCC(CNS(=O)(=O)C1=CC=C(Cl)C=C1)C(=O)NC1=CC=C(Cl)C=C1&&&
[3*]N(C)C&[1*]C(=O)CC[3*]&[1*]NC1=NN=C(S[4*])S1&[2*]C(=O)C[4*]&[2*]NC1=CC=C(F)C=C1&&&
COC(=O)C=CC1=CC=C2OCOC2=C1&&&
[1*]C&[1*]C1=C(C(=O)C2=CC=C(OCCN3CCCC3)C=C2)C2=CC=CC=C2N1CC1=CC=CC=C1&&&
[1*]C&[1*]N1C(CCC2CCN(CC3=CC=NC=C3)CC2)=NC2=CC=CC=C21&&&
CC(C)NC1=C(C(=O)NN=CC2=CC=C(Cl)C=C2)N=NC2=CC=CC=C12&&&
[1*][N+]1=C2C=CC=CC2=NC(N)=N1&[1*]C[2*]&[2*]C(=O)O&&&
[1*]C&[1*]C([2*])C&[2*]C1NC(=O)C2([3*])CSC(=N2)C2=C([4*])C=CC([5*])=C2NC(=O)C([7*])NC(=O)C([10*])N([17*])C(=O)C([18*])OC1=O&[17*]C&&[18*]C&[3*]O&[4*]S&[5*]C([6*])=O^[6*]C1=CC=CC=C1
[1*]N&[1*]C[2*]&[2*]C[3*]&[3*]NC([4*])=O&[4*]C[5*]&[5*]C[6*]&[6*]C([7*])[8*]&[8*]N([11*])C([12*])=O&[11*]C1=CC=C2OCCOC2=C1^[7*]C(=O)N1CCCC1[9*]&[12*]C[13*]^[9*]C1=NC([10*])=C[NH]1&[13*]N&[10*]C1=CC=CC=C1&&&&&
CC1=CC=CC=C1C(=O)NC1=CC=CC(NC(=O)C(C)C)=C1&&&
CN(C)C1=NC(C(=O)NC2CCS(=O)(=O)C2)=CS1&&&
CC(=O)NC1=CC=CC(C(=O)NCC2=N[NH]C(SCC(=O)C3=CC=CC=C3)=N2)=C1&&&
[1*]C&[1*]C[2*]&[2*]O[3*]&[3*]C1=CC=C([4*])C([5*])=C1&[4*]C1=CC=CC=C1&&[5*]C[6*]^[6*]C([7*])[8*]&[8*]N&&[7*]C[9*]^[9*]C1=CC=CC=C1&&&
COC(=O)CCCC1=C2C=COC2=C(OC)C2=C1C=CO2&&&
[1*]C&[1*]N([6*])C([2*])=O&[2*]C1=CC=C([3*])C=C1&[3*]N[4*]^[6*]C1=CC=C([7*])C=C1^[4*]C1=CC=CC([5*])=C1&[7*]N&[5*]O&&&&&
[3*]=CC(=O)NO&[1*]C(=O)C=[3*]&[1*]N[2*]&[2*]CCCCC[4*]&[4*]NC1=C2CCCCC2=NC2=CC=CC=C12&&&
[1*]C1=CC=C2SC(C(=O)NCC3=CC=CN=C3)=CC2=C1&[1*]Br&&&
[1*]CC&[1*]C(NC(=O)C1CC(S(=O)(=O)C2=CC=CC=C2[2*])CN1C1=CC=CC([3*])=C1)C1=CC=C(C2=N[NH]N=N2)C=C1&[2*]Cl&&[3*]Cl&&
[1*]C&[1*]C1=NN(CC(=O)C2=CC=CC=C2[2*])C([3*])=C1[4*]&[2*]C&&[3*]C&[4*][N+](=O)[O-]&&
[1*]OC&[1*]C1=CC=CC=C1N1C(C=CC2=CC=CC=C2[2*])=NC2=CC=C([3*])C=C2C1=O&[2*][N+](=O)[O-]&&[3*]Br&&
CCC1(C)CC(NC(=O)NC2=CC=CC3=C2C2CCCCN2O3)C2=CC=CC=C2O1&&&
CCOC1=CC=C(OCC)C(NC(=O)C2=CC3=C(C=CN(CCN4CCCC4)C3=O)N=C2C)=C1&&&
C#CCON=C(C)C1=CC=C(OCC2=CC=CC=C2)C=C1&&&
[1*]C(=O)C(=[12*])C#N&[1*]N[5*]&[5*]CC1=CC=CC=C1^[10*]C1CCC2C3CC=C4CC([12*])C(O)CC4(C)C3CCC12C&&[6*]C1CCC2(C)C(CCC3(C)C2C([10*])CC2OC4(CCC(C)CO4)C(C)C23
[2*]CO&[1*]NC1=NC=C2N=CN(C3OC([2*])C(O)C3O)C2=N1&[1*]CCC1=CC=CS1&&&
CC(=O)C1=CC2=C(C=C(Br)S2)S1&&&
[2*]N1CCN(C)CC1&[1*]N1CCC2=C(C1)N(C1=CC=CC(Cl)=C1)C(C1=CC=C(C[2*])C=C1)=N2&[1*]C(=O)C1=CC=C(C2=CC=CC=C2)C=C1&&&
CC(C=CC1=C(C)CCCC1(C)C)=CC=CC(C)=CC=CC(C)=CC=CC(=O)NC1=CC=CC=C1C&&&
[1*]C(=O)OCC&[1*]N1CCN(CCCNC(=O)CSC2=NN=NN2C2=CC=C([2*])C=C2)CC1&[2*]F&&&
[1*]C(C)=O&[1*]C1=CC=CC([2*])=C1N1CCN(CC2=CC=C([3*])C=C2)CC1&[2*]F&&[3*]C(=O)NC(C)C&&
[1*]C&[1*]NC([2*])=O&[2*]C([3*])[4*]&[3*]C[5*]&[5*]C1=CC=C2C=CC=CC2=C1^[4*]NC([6*])=O&&[6*]C([7*])[8*]&[8*]C[9*]&[9*]C([10*])[11*]^[7*]S^[10*]OS([12*])(=O)=O&&&[12*]C1=CC=C([13*])C=C1^[11*]C(=O)N[14*]^[13*]C&[14*]C&
[1*]NC1=CC=C(C)C=C1C&[1*]C(=O)CCC([2*])=O&[2*]NC1=CC=C2CCNCC2=C1&&&
[1*]OC&[1*]C1=C(CC2=CC=CC=C2)C([2*])=C2C(=O)C=C([3*])OC2=C1[4*]&[2*]O&&[3*]C(C)C&[4*]OC&&
[1*]C&[1*]O[2*]&[2*]C1=CC2=NC(N3CCC([3*])CC3)=NC([6*])=C2C=C1[7*]&[3*]C[4*]&[4*]C[5*]^[6*]N^[5*]N1CCCCC1&&[7*]O[8*]&&[8*]C&&&
CC1=CC=C(NC(=O)CN2C(=O)N(CC3=CC=CC=C3)C(=O)C3=CC=CC=C32)C=C1S(=O)(=O)N1CCOCC1&&&
[3*]CC&[1*]O[3*]&[1*]C(=O)C1=C(C)OC2=NC(S[4*])=NC(NC3=CC=CC(OC)=C3)=C12&[2*]C(=O)C[4*]&[2*]N(C)C&&&
[1*]C&[1*]C(=CC1=CC2=CC([2*])=CC=C2[NH]1)C(=O)NC1=CC=C(CCC2=CC=C(NC(=O)CC3=CC=C([3*])O3)C=C2[4*])C=C1&[2*]C(C)C&&[3*][N+](=O)[O-]&[4*]C&&
[4*]C1(C)CCCC2(C)C([5*])C(=C)CCC12&[3*]C[5*]&[1*]O[3*]^[2*]N[4*]^[1*]C(=O)C1=CC=CO1&[2*]C(=O)C1=CC=C(O)C(O)=C1&&&&&
CCOC(=O)CSP1(=O)OCCCN1CC1=CC=CC2=CC=CC=C12&&&
[1*]C1CC2CCC(C1)N2C&[1*]NC1=NC(N)=NC2=C1N=NN2CC1=CC=CC=C1&&&
[1*]C1CCC([2*])N1C&[2*]CC1=CN=C2C=CC=CC2=C1&&[1*]C(=O)O&&
[2*]CCCC&[2*]OC1=CC=C(O[3*])C=C1&[1*]C(=O)C[3*]&[1*]N[4*]&[4*]CC1=CC(Cl)=CC=C1OC&&&
CN(O)C(=O)CC(NC(=O)OCC1=CC=CC=C1)C(=O)NC(CC1=CC=CC=C1)C(=O)NCC#N&&&
[1*]OC(C)C&[1*]C1=CC(CC2CNC(=O)C(=O)N2CCC2=CC=C([2*])N=C2)=CC=N1&[2*]C(C)C&&&
[1*]C&[1*]O[2*]&[2*]C1=CC2=C(C=C1[3*])CC1NCCC3=CC4=C(C=C31)OCO4&[3*]O&&&
CNC1=C([N+](=O)[O-])C=C(C(=O)NN2C=NN=C2)S1&&&
[1*]NC(=O)N[5*]&[1*]C1=CC=[N+]([2*])C=C1&[2*]C[3*]^[5*]C12CC3CC(CC(C3)C1)C2^[3*]C[4*]&&&[4*]C1CCCCCC1&&&
[1*]C&[1*]C[2*]&[2*]O[3*]&[3*]C1=CC([4*])=CC=C1[5*]&[4*]N1CCOCC1&&[5*]NC1=NC([6*])=C2C=C[NH]C2=N1^[6*]N[7*]&[7*]C[8*]&[8*]C[9*]&[9*]N[10*]&[10*]C1=CC=NC(N)=N1&&&
[1*]C1CCCN(S(N)(=O)=O)C1&[1*]C(=O)O&&&
[1*]C&[1*]O[2*]&[2*]C([3*])[4*]&[3*]C1CC([5*])C2C(O1)C([6*])C1([7*])C3CCC4C([8*])(C)C([9*])CCC45CC35CCC21[13*]&[5*]C^[4*]C([14*])([15*])C&[6*]O^[14*]C&&[7*]C&[15*]O&[8*]C&&&[9*]O[10*]^[10*]C[11*]^[13*]C^[11*]C([12*])C&&
[1*]C&[1*]C([2*])([3*])F&[2*]C(=O)N[4*]&[4*]C1CCCCCC1^[3*]S([5*])(=O)=O&&[5*]C1=CC=C([6*])C=C1&[6*]C#N&&&
[1*]C(=O)C([3*])C1=CC=C(F)C=C1&[1*]O[2*]&[2*]C1CCSN(C2=CC=CC=C2)C1[N+](=O)[O-]^[3*]N1CCOCC1&&&&
[2*]NC1=CC=C(C)C(C)=C1&[1*]N1CCCC([2*])C1&[1*]C(=O)C1=CC(C2=CC=NC=C2)=CS1&&&
O=C(NC1=CC=CC(N2C(=O)C3=CC=CC=C3C2=O)=C1)NC1=CC=CC2=CC=CN=C12&&&
[1*]=C(C)C&[1*]=CCCC(=[2*])C&[2*]=CCCC(=[3*])C&[3*]=CCCC(=[4*])C&[4*]=CCN1C=C(C)C(=O)[NH]C1=O&&&
CC1=CC=C(OC(=O)C[N+]2=CC=CC(C=NO)=C2)C=C1&&&
[1*]C&[1*]N([2*])C&[2*]C[3*]&[3*]C(=O)N[4*]&[4*]C[5*]&[5*]C[6*]&[6*]N1N=C([7*])C=CC1=O&[7*]C1=CC=CC=C1&&&
[1*]CC&[1*]C1([2*])CC([3*])C(=O)N(CC2=CC=CC=C2)C2=CC(N3CCN([4*])CC3)=C([5*])C=C21&[2*]C(=O)OC&&[3*]OC&[4*]C(C)=O&[5*]Cl&&
[1*]C&[1*]C([2*])[3*]&[2*]C1=CC=C([4*])C([5*])=C1&[4*]F^[3*]N1C([6*])=NC2=CC([10*])=CC=C21&[5*]F^[10*]C1=CC=NC([11*])=C1&&&[11*]F^[6*]C[7*]&&[7*]O[8*]&[8*]C1=CC=CC=C1[9*]&[9*]F&&&
C(=NNC1=NC(C2=CC3=CC=CC=C3OC2)=CS1)C1=CC=CN=C1&&&
CC1=CC=C2N=C(C3=CC=CC=C3)N=C(N3CCN(C)CC3)C2=C1&&&
[1*]OC&[1*]C1=CC=C(NC(=S)NC([4*])CC2=CC=C(NC(=O)C3=C([2*])C=NC=C3[3*])C=C2)C=C1&[2*]Cl&&[3*]Cl&[4*]C(=O)O&&
[1*]C&[1*]N1C=C([2*])C2=CC=CC=C21&[2*]C[3*]&[3*]C([4*])[5*]&[4*]C[6*]&[6*]O^[5*]N1CCOCC1&&&&
COC1=CC=CC(C(=O)NN2C(C)=NC3=CC=CC=C3C2=S)=C1&&&
[1*]C&[1*]C1=C([2*])C=CC=C1N1N=CC([3*])=C1NC(=O)NC1=CC=C(OC2=CC=NC(C(=O)NC3CC3)=C2)C=C1[4*]&[2*]Cl&&[3*]Cl&[4*]F&&
[1*]NC(C)=O&[1*]C1=CC=C(C2=NN=C3SCC(C4=CC=C([2*])C=C4)=NN32)C=C1&[2*]Cl&&&
[1*]C&[1*]O[2*]&[2*]C1=CC=CC([3*])=C1&[3*]NC1=NC2=C(C(=O)N([4*])C(=O)N2[5*])N1[6*]&[4*]C&&[5*]C&[6*]C[7*]^[7*]C1=CC([8*])=CC=C1[9*]&[8*][N+](=O)[O-]&&[9*]Cl&&
COC1=CC=C(NC(=O)C2=C(N)C(C#N)=C(N3CCOCC3)S2)C=C1&&&
O=C(NC1=CC=C2C=CC=CC2=C1)C1=CN=CC=N1&&&
O=C(O)C(=NNC(=O)C1=CC=CC(Br)=C1)C1=CC=CC=C1&&&
[1*]C(CN1CCN(CCCOC2=CC=C3N=C4[NH]C(=O)[NH]C4=CC3=C2)CC1)(C1=CC=CC=C1)C1=NN=NN1C1CCCCC1&[1*]O&&&
[1*]CCCCCCCCCC&[1*]OC1=CC=C(CC(=O)O)C=C1&&&
[1*]C(=O)NCC(=O)OCC&[1*]N1CCN(C2=CC=CC=C2[2*])CC1&[2*]OC&&&
COC1=CC=CC(CC(C)=NNC(=O)CN2N=NC3=CC=CC=C32)=C1&&&
[1*]C&[1*]O[2*]&[2*]C1=C([3*])C=C([5*])C=C1[7*]&[3*]=C1C(=O)OC(=O)C([4*])=C1Cl&[4*]Cl^[5*]C([6*])(C)C&&[6*]C^[7*]Br&&&&
CCC&&&
[1*]C1=CC=C2C=C3C(=NC(=O)[NH]C3=O)N(C3=CC=C([2*])C([3*])=C3)C2=C1&[1*]Br&&[2*]Cl&[3*]Cl&&
[1*]OC&[1*]C1=CC=C([2*])C(NC2=C(C3=CC=CC=C3)N=C3[NH]C([3*])=CC(=O)N23)=C1&[2*]OC&&[3*]C&&
[1*]OC&[1*]C1=CC=C(C(=O)OCC2=CC([2*])=C([3*])C([4*])=C2)C=C1COP(=O)(OC1=CC=CC=C1)OC1=CC=CC=C1&[2*]OC&&[3*]OC&[4*]OC&&
[1*]C(=O)C[7*]&[6*]N1CCN([7*])CC1&[3*]CC[6*]^[1*]O[5*]^[3*]O[4*]&[5*]CC1=CC=CC=C1&[2*]C(=O)C[4*]&&&[2*]N[8*]&[8*]C12CC3CC(CC(C3)C1)C2&&&
[1*]C1=CC(NC(=O)CSCCNC(=O)OCC(=O)N2CCOCC2)=CC=C1&[1*]Cl&&&
[3*]S(=O)(=O)C1=C(C)C2=C(O1)C1=CC=CC=C1C=C2&[2*]N[3*]&[1*]C(=O)C([2*])CC1=C[NH]C2=CC=CC=C12&[1*]N1CCN(C)CC1&&&
CC1=NN(C2=NC(=O)C=C(CF)[NH]2)C(C)=C1&&&
[1*]C(=O)O&[1*]C([2*])[3*]&[2*]C[4*]&[4*]C1=CC=CC=C1^[3*]OC([5*])=O&&[5*]C1=C([6*])C=CC=C1[7*]&[6*]Cl&&[7*]Cl&&
[1*]C&[1*]C([2*])C&[2*]C1=NC=CN1S([3*])(=O)=O&[3*]C1=CC=C2C(=C1)OC(=O)N2[4*]&[4*]C&&&
[1*]C&[1*]C1=CC=CC([2*])=C1&[2*]C([3*])=C[4*]&[4*]C#N&&[3*]C1CNC(=O)C1&&
[1*]OC&[1*]C(=O)C[4*]&[2*]N([4*])C1=CC=CC(N[3*])=C1&[2*]C(=O)CC1=COC2=C(C=C(C)C3=CC=CC=C13)C2&&[3*]C(C)=O&&
[1*]C&[1*]C[2*]&[2*]N1C2=NC=CC=C2C(=O)N([3*])C2=CC=C([4*])N=C21&[3*]C1=CC=CC=C1&&[4*]C1=CC=C([5*])C=C1^[5*]F&&&
CC1CN(CC(O)C2=CC=C(Cl)C(Cl)=C2)CCC1(O)C1CC1&&&
[1*]CC&[1*]OP(=O)(O[2*])C([3*])[4*]&[2*]CC&&[3*]OC1=CC=C2C=CC(=O)OC2=C1&[4*]C1CC([5*])C(=O)N1^[5*]SC1=CC=CC=C1&&&
[1*]CC&[1*]N1CC2([2*])CCC([3*])C34C5CC6C([4*])CC([5*])(C5C6[6*])C([7*])C([8*])(C(OC(=O)CC5=CC=CC=C2C13)C2OC(=O)CC1=CC=CC=C1)C4C6[9*]&[2*]C&&[3*]OC(C)=O&[4*]O&[5*]O
[1*]C&[1*]O[2*]&[2*]C[3*]&[3*]C1([4*])CC([5*])CC1[9*]&[9*]C([10*])([11*])C&[10*]C^[4*]O&[11*]Cl&[5*]NC([6*])=O&&[6*]C1=CC=C([7*])C=C1[8*]&[8*]Cl&&[7*]Cl&&
O=C(NC1CCCC1)C1=C(C2=CC=CC=C2)C=NN1CCN1CCC2=CC=CC=C2CC1&&&
CC1=CC=C(S(=O)(=O)N2C(=O)C(C)=NC3=CC=CC=C32)C=C1Cl&&&
[1*]C(=C)C&[1*]C1CCC2([2*])CCC3([3*])C(CCC4C5([4*])CCC([5*])C([6*])([7*])C5CCC43[8*])C12&[2*]COC(=O)CC(C)(C)C(=O)OCC&&[3*]C&[4*]C&[5*]OC(=O)CC(C)(C)C(=O)OCC&[6*]C&
[1*]C&[1*]N1C([2*])=C([5*])C2=CC([6*])=CC=C21&[2*]C(=O)N1CCC([3*])([4*])CC1&[3*]O^[5*]C1CCCCC1&[4*]C1=CC=CC=C1&[6*]C(=O)O&&&&
[1*]CC&[1*]N1N=C([2*])C(CN([3*])CC(=O)NC2=CC=CC([4*])=C2[5*])=C1[6*]&[2*]C&&[3*]C&[4*]C&[5*]C&[6*]C&&
CC(C)CC(NC(=O)CNC(=O)CC(O)C(CC(C)C)NC(=O)CNC(=O)C(NC(=O)C(C)NC(=O)OCC1=CC=CC=C1)C(C)C)C(=O)NC(CC(C)C)C(=O)O&&&
[1*]CC&[1*]N1C(=CC=CC2=[N+]([2*])C3=CC=CC=C3S2)SC2=CC=C([3*])C=C21&[2*]CC&&[3*]OC&&
[1*]C&[1*]C[2*]&[2*]C[3*]&[3*]C1=CC(=O)OC2=CC([4*])=C3C=CC([8*])(C)OC3=C12&[8*]C&&[4*]N1C(=O)C2=C(CCCC2)C1=O&&
[1*]C1=CC=C(NC(=O)CC2=CSC(NC(=O)C3=CC=CS3)=N2)C=C1&[1*]F&&&
CCN(C(=O)OC(C)(C)C)S(=O)(=O)C1=CC=C(OC(F)(F)F)C=C1&&&
COC1=CC=C2N=C(CNC(=O)C3=CC=C4N=C(CC5=CC=CC=C5)OC4=C3)OC2=C1&&&
[1*]C&[1*]N([2*])C&[2*]C[3*]&[3*]C[4*]&[4*]OC([5*])=O&[5*]C1=CC=C([6*])C=C1&[6*]N1C=NN=C1&&&
O=C(N1CCOCC1)N(CCCN1C=CN=C1)CC1CCC(=O)N1&&&
CN1CC=C(C2=CC=CC=C2)CC1&&&
CC(SC1=CC=CC=C1)C1=NC2=CC=CC=C2C(=O)N1CC1=CC=C(C(=O)NCC2=CC=CC=C2)C=C1&&&
COC1=CC=CC=C1NC(=O)C(C#N)=CC1=CC=C(OCCN2C([N+](=O)[O-])=CN=C2C)N=C1&&&
[1*]OC&[1*]C([2*])=O&[2*]C1(C)CCC2=C1C=C(C)C1=C2C(=O)C(O)=C(C(C)C)C1=O&&&
CNC(=O)C(C)N1C=NC=N1&&&
O=C(CN1C=C(C=CC(=O)NO)N=N1)NC1=CC=CC(OCC2=CC=C3C=CC=CC3=N2)=C1&&&
CC1=C(CN(C)C)C=NN1C1=NC2=C(Cl)C=CC=C2N1CC1=CC=C(C(C)(C)C)C=C1&&&
[1*]C(C)=O&[1*]NC1=CC(C)=NC(C2CN([2*])CCO2)=N1&[2*]CC1=CC=NC=C1&&&
[1*]C1=C([2*])C(=O)C2=CC=CC=C2C1=O&[1*]Cl&&[2*]N[3*]^[3*]C1=CC=C([4*])C=C1&[4*]I&&&
[2*]S(=O)(=O)C1=CC=C(C)C=C1C&[1*]C(=O)C1=CC=C2N=CC=C(N[2*])C2=C1&[1*]N1CCOCC1&&&
[1*]C(=O)C1=CN(C)C(=O)C2=CC=CC=C12&[1*]NC1=CC=C(C([2*])=O)C=C1&[2*]N1CCCC2=CC=CC=C21&&&
[1*]C(C)C&[1*]N[2*]&[2*]CC1=CC=CC(Cl)=C1N1CCN(C(=S)S[3*])CC1&[3*]CC1=CC=CC=C1&&&
[1*]C&[1*]C([2*])=O&[2*]C1=CC=C([3*])N=C1&[3*]S[4*]&[4*]C([5*])[6*]&[5*]C&&[6*]C(=O)N1CC([7*])CC(C)C1^[7*]C&&&
[1*]C&[1*]C([2*])[3*]&[2*]O&&[3*]C1C(=O)N2C([4*])=C([5*])C([9*])C12^[4*]C(=O)O&&[5*]S[6*]^[6*]C1CNC([7*])C1^[9*]C^[7*]C(=O)N[8*]&&&[8*]C1CC1&&&
[1*]OC&[1*]C1=CC=C([2*])C=C1NC(=O)CSC1=NC2=C(SC=C2)C(=O)N1CCCN1CCCC1&[2*]Cl&&&
[1*]C(F)(F)F&[1*]C1=CC=C2[NH]C(C3=CC=C4N=C(C5=CC=CN5CCN5CCCC5)[NH]C4=C3)=NC2=C1&&&
CCOC(C1=CC=C(NCC2=CC=C(C3=CC=CC=C3)C=C2)C=C1)C1=CC=CC=C1NS(C)(=O)=O&&&
COC1=CC=CC(C(C)(ON=C(C)C2=CC=CC=C2)C(=O)NC2(C#N)CC2)=C1&&&
[1*]OC&[1*]C1=CC=C2C=CC=CC2=C1C1=CN(C2=CC=C([2*])C=C2)C=C1[3*]&[2*]C(=O)O&&[3*]C#N&&
[1*]C&[1*]C1([2*])CCCC2([3*])C1CC([4*])C13CC(CCC21)C(=CC1=CC=C(C(=O)N(CC2=CC=CC=C2)CN2CCN(CC4=CC=CC=C4)CC2)C=C1)C3=O&[2*]C&&[3*]C&[4*]O&&
[1*]C&[1*]C[2*]&[2*]O[3*]&[3*]C1=CC=CC=C1[4*]&[4*]N1CCN([5*])CC1&[5*]C[6*]&[6*]C([7*])[8*]&[8*]C[9*]&[9*]NC([10*])=O^[7*]O^[10*]C1=CC=CC=C1[11*]&&&[11*]NS([12*])(=O)=O&[12*]C1=CC=C([13*])C=C1&[13*]NC([14*])=O&[14*]C
[1*]N&[1*]C1([2*])CCCCC1&[2*]C1=CC=C([3*])C=C1&[3*]C1=C([4*])N2COC3=NC=CC=C3C2=N1&[4*]C1=CC=CC=C1&&&
[1*]C(C)=O&[1*]C1=CC=C(C2=CN=C([2*])N2C2=CC=C([3*])C=C2)C([4*])=C1&[2*]N&&[3*]OC(F)(F)F&[4*]F&&
[1*]CCCCCCCCCCCCCCCCCCC&[1*]O[2*]&[2*]CCC[3*]&[3*]OP(=O)(O)CO[4*]&[4*]CCCCCCCCCCCCCCCC&&&
CC1(C)OC(=O)C2(C)C1C(O)C(O)C13CC4CC(O)OCC4(CC(O)C21)O3&&&
CC12CCC3C4=CC=C(O)C=C4CCC3C1CC(=CC1=CC=C(N(CCCl)CCCl)C=C1)C2O&&&
[1*]CCCC(C)CC(=O)C(C)CC&[1*]C1([2*])OCC([3*])C([4*])([5*])O1&[2*]C&&[3*]O&[4*]C&[5*]O&&
[1*]C&[1*]C1=NN(C2=CC=C(C(=O)NC3CCC([2*])CC3)C=N2)C([3*])=C1[4*]&[2*]N&&[3*]C&[4*][N+](=O)[O-]&&
[1*]C=NNC1=C2C=CC=CC2=NC2=CC=CC=C12&[1*]C=CC1=C2C=CC=CC2=NC2=CC=CC=C12&&&
[1*]C&[1*]C[2*]&[2*]C([3*])[4*]&[3*]C&&[4*]C([5*])[6*]^[6*]C(=O)N1CCCC1[10*]&[10*]C(=O)N[11*]^[5*]NC([7*])=O^[11*]C([12*])[13*]&[7*]C1CCCN1C([8*])=O&[12*]C(=O)C1=NC2=CC=CC=C2S1&[8*]C[9*]&&[13*]C([22*])C^[9*]N&[22*]C
[1*]C(=O)C1=N[NH]C(C2=C(Cl)C=CC=C2Cl)=C1&[1*]NC1=CC=CC2=C1C=N[NH]2&&&
[1*]N(C)C(=O)C(Cl)Cl&[1*]C1=CC=CC=C1&&&
[1*]C(=O)C1=CC([12*])=C(OC)C(OC)=C1&[1*]O[5*]&[5*]C[15*]^[12*]OC^[6*]C1OC([15*])C(O)C(O)C1O&&&[6*]O[9*]&[7*]C1OC([16*])C([10*])C1[9*]&[9*]C(C)C&&[15*]CO&[3*]C[16*]^[2*]O[3*]&[2*]C(=O)CCCCC([4*])=O&[4*]
[1*]C(=O)C[2*]&[2*]SC1=N[NH]C(C2=CC=NC=C2)=N1&&[1*]N[3*]^[3*]C1CCCCC1&&&
[1*]C&[1*]C1=NC(CN2C(C3=CC=CC=C3)=CC(C3=CC=CC=C3)=C2C2=CC=CC=C2)=CS1&&&
[1*]C(=O)N1CCN([2*])C2=CC=CC=C21&[1*]C1CCCCC1&&[2*]C=C1C(=O)NC(=S)NC1=O&&
[1*]O&[1*]C1=CC=CC(CC2=N[NH]C3=CC(N4CCCC4[2*])=CC=C23)=C1&[2*]CO&&&
NC(=O)C1=CC(CSC2=NC=CC=N2)=CC2=C1[NH]C1=CC=CC=C12&&&
[1*]C&[1*]C[2*]&[2*]C[3*]&[3*]C[4*]&[4*]C[5*]&[5*]C[6*]&[6*]C[7*]&[7*]C[8*]&[8*]C[9*]&[9*]C[10*]&[10*]C[11*]&[11*]C[12*]&[12*]C[13*]&[13*]C([13*])[14*]&[14*]C(=O)O&&[13*]C[15*]^[15*]P(=O)(O)O&&&
[1*]C&[1*]C(NC(=O)C1=CC=CC(C2=CC=CC(C3=NC4=CC([2*])=CC=C4[NH]3)=C2)=C1)C1=CC=CC=C1&[2*]C(F)(F)F&&&
CC1=CC=C(C2=NN(CCO)C(=O)C3=C4N=CC=CN24)C=C1&&&
COC1=CC=CC(C(=O)CP(=O)(NC2=CC=C(N=NC3=CC=CC=C3)C=C2C)SCSC2=CC=CC=C2C=NC2=CC=CC=C2C(=O)OC)=C1&&&
[1*]N1CC2CC(C1)C1=CC=CC(=O)N1C2&[1*]C(=O)C[3*]&[2*]N1CCC([3*])CC1&[2*]CC=[4*]&[4*]=CC1=CC=CC=C1&&&
CN(C)C1=CC=C(C(C(=O)NC2CCCC2)N(C(=O)C2=C(N)C(C(N)=O)=NS2)C2=CC=CC=C2)C=C1&&&
[2*]CC&[2*]O[3*]&[3*]CC[4*]&[1*]O[4*]&[1*]C(=O)C(=[6*])C#N&[5*]NC(=[6*])C(C)C&[5*]S(=O)(=O)C1=CC=CC=C1&&&
[1*]NC([3*])=O&[1*]C#C[2*]&[2*]C1CC1^[3*]C1CCCC([4*])N1S([5*])(=O)=O&&[4*]C1=CC=CC=C1&&[5*]C1=CC=C([6*])C=C1^[6*]Cl&&&
CC1=CC=C2C=C(C3=CC=CC4=C3[NH]C=C4)C(=O)[NH]C2=C1O&&&
[1*]C(C)=O&[1*]N1CCC2=C(SC(C(=O)NCCC3=CC=CC=C3[2*])=C2[3*])C1=O&[2*]C&&[3*]C&&
CCN1C(SCC(=O)NCC2=CC=CC=C2)=NC2=C1C(=O)[NH]C(=O)N2C&&&
[1*]OC&[1*]C1=CC=CC=C1N1C(=NNC(=O)C2=CC([2*])=CC=C2[3*])[NH]C2=CC=CC=C2C1=O&[2*]S(=O)(=O)N(C)C&&[3*]OC&&
[1*]NC1=CC(OC)=C(OC)C(OC)=C1&[1*]C(=O)C[3*]&[2*]C(=O)CN1C=NC2=C1C(=O)N(C)C(=O)N2C[4*]&[2*]NC1=CC=CC=C1&&&
[1*]C(F)(F)F&[1*]C1=CC=C2[NH]C(CC3=C[NH]C4=CC=CC=C34)=NC2=C1&&&
[1*]C&[1*]C([2*])C&[2*]C1=NN=C2C(N[3*])=NC3=CC=C([7*])C=C3N12&[3*]C[4*]&[4*]C[5*]^[7*]O[8*]^[5*]O[6*]&[8*]C1=CC=CC=C1&[6*]C1=CC=CC=C1&&&&&
[1*]C(C)C(=O)NC&[1*]C1=CC=C(C2=CC=CC([2*])=C2)C([3*])=C1&[2*]C(OC)C(O)CO&&[3*]F&&
[1*]C(N)=O&[1*]C1=C(C2=CC=CC=C2)[NH]C(C2=CC=NN2C2=CC=C([2*])C=N2)=N1&[2*]S(N)(=O)=O&&&
[1*]C(C)=O&[1*]N1CCC(C2=CC(N3CCOC4(CCN(C(=O)C5=C([2*])C=CC=C5[3*])C4)C3)=NC=N2)CC1&[2*]C&&[3*]C&&
[1*]C&[1*]C1=CN=C([2*])N=C1NC1CCCCC1[3*]&[2*]N&&[3*]O&&
[1*]C(=O)C1=C(C)NC(C)=C(C([2*])=O)C1C1=CC=CC(OC)=C1OC&[1*]O[3*]&[3*]CCCC1=CC=CC=C1^[2*]O[4*]&&[4*]CCCC1=CC=CC=C1&&&
CC(C)(C)C1=CC=CC=C1OC1=CC=CC2=C1CC(=O)N(CC1CCCN1)C2&&&
C=CCN1OC(=O)C(C2=CC=C(F)C=C2)=C1C1=CC=NC(N2N=CC(Br)=C2C)=N1&&&
[1*]OC&[1*]C1=CC=C(C2=NC(CSCC(=O)NNC(=O)C3CCCCC3)=C([2*])O2)C=C1[3*]&[2*]C&&[3*]OC&&
COC1=CC=C(N2CC(C(=O)NCC3=CC=C(Br)C=C3)CC2=O)C=C1&&&
CCOC(=O)N1CCC(NC(=O)C2COC3=CC=CC=C3O2)CC1&&&
[1*]C1=NN=C(C2=CC=CC([2*])=C2)N(C(=O)CNC2=NC3=CC=CC=C3S2)C1C1=CC=C[NH]1&[1*]Cl&&[2*]C(F)(F)F&&
CCCCC(NC(=O)C1CC2=CC=CC=C2CN1C(=O)C(NC(=O)C(CC1=CC=C(O)C=C1)NC(=O)C1=CC=CC=C1)C(C)C)C(=O)NC(CC(=O)O)C(=O)NC(CC(=O)O)C(N)=
[1*]COC&[1*]C1=NC2=CC=CC=C2N1C1CC2CCC(C1)N2CCC1(C2=CC=CC([NH]C3=CC=CC=C3C3=NN=NN3[2*])=C2)CCN([3*])CC1&[2*]C&&[3*]C(=O)C(C)C&&
[1*]C&[1*]C1([2*])CCC2=CC(NC(=O)NC3=CC=C(OC4=CC([3*])=NC(C5=CC=CC=N5)=N4)C=C3)=CC=C2O1&[2*]C&&[3*]C(F)(F)F&&
[1*]C&[1*]C[2*]&[2*]C1OC(=O)C([3*])C(=O)C([4*])C([5*])C([11*])([12*])CC([15*])C(=NO[16*])C([18*])C2OC(=O)OC12[19*]&[3*]C&&[4*]C&[5*]O[6*]^[6*]C1OC([7*])CC([8*])C1[10*]^[11*]C^[8*]N([9*])C&&[12*]O[13*]^[9*]C^[10*]O^[13*]C
[1*]C&[1*]C1=CN([2*])C(=O)C(NCC2=CC=CC=C2)=C1&[2*]COC(CO)CO&&&
[1*]C1=CC=C(=O)C=N1&[1*]N1CC2(CCNCC2)C1&&&
[1*]OC&[1*]C1=CC=C(COCC2=CC=C(C3=CC=C(CC([2*])NC(=O)C4=CN=CC=N4)C=C3)C=C2)C=C1&[2*]C#N&&&
[1*]C&[1*]C([2*])(C(=O)N1CCC2(CC1)C(=O)N(C1=CC=C([3*])C=C1)C(=O)N2C1=CC=CC=C1)N1CCCC1&[2*]C&&[3*]C(=N)N&&
[1*]OC&[1*]C1=CC=C(N2C3=NC(=O)[NH]C4=CC=CC(=C34)C2=O)C=C1&&&
[1*]OCC&[1*]C1=CC2=NC=C([2*])C(NC3=CC=CC(C4=CSC([3*])=N4)=C3)=C2C=C1[4*]&[2*]C#N&&[3*]C(C)(C)C&[4*]OCC&&
[1*]NC(=O)C(C)N&[1*]C1C2=CC=CC=C2CSC2=CC=CC=C21&&&
[1*]C&[1*]C([2*])C&[2*]C[3*]&[3*]C(=O)NN=C1CCCN1[4*]&[4*]C&&&
[1*]OC&[1*]C1=CC=C(OCC2=CC=NC(C(=O)N3CCCCCC3)=C2)C=N1&&&
[1*]CCN(C)C&[1*]N1C(=O)C2=CC=CC3=C4C=CC([2*])=CC4=CC(=C23)C1=O&[2*][N+](=O)[O-]&&&
[1*]CCC(C)C&[1*]N1C(=O)C(C2=NS(=O)(=O)C3=CC=CC=C3N2)=C([2*])C2=CC=C(C3=C[NH]N=C3)C=C21&[2*]O&&&
[1*]C(N)=O&[1*]C1=CC=CC=C1C(=O)C1=CC=C([2*])C=C1[3*]&[2*][N+](=O)[O-]&&[3*][N+](=O)[O-]&&
[1*]C&[1*]C(CC1=C[NH]C2=CC=C([2*])C=C12)(NC(=O)OC11C2CC3CC(C2)CC1C3)C(=O)N1CC(OC2=CC=C([3*])C=C2)CC1[4*]&[2*]F&&[3*]C(=O)O&[4*]C(=O)O&&
CC1=CC=C2OC(C)=C(C(=O)NNC(=S)NC3=CC=CC=C3C(F)(F)F)C2=C1&&&
[1*]C&[1*]C1=CC=C([2*])C=C1&[2*]NC(=S)NN1C([3*])=N[NH]C1=S&[3*]C[4*]&[4*]N1N=CC2=CC=CC=C21&&&
COC1=CC=C(OC)C(NC2=CC(C)=NC3=C2[NH]N=C3C)=C1&&&
[1*]OC1=C(C)C2=C(C=C1)C1(C)CCCC(C(=O)O)C1C2&[1*]C(=O)C(O)C(C)(C)C&&&
[1*]C&[1*]OC([2*])=O&[2*]C1=CC=CC=C1[3*]&[3*]N[4*]&[4*]C[5*]&[5*]C1=NC2=CC=CC=C2[NH]1&&&
[1*]C(=O)OCC&[1*]C1=C([2*])NC([3*])=C([4*])C1C1=C([5*])ON=C1[6*]&[2*]C&&[3*]C&[4*]C(=O)OCC&[5*]C&[6*]C(C)C&&
[1*]C(=O)NC&[1*]C1=CC=CC(C2=CC(C(=O)NC3=CC=CC([2*])=C3)=NN2C2=CC=C([3*])C=C2)=C1&[2*]C(C)=O&&[3*]C&&
[1*]C&[1*]C([2*])C&[2*]C[3*]&[3*]C(=O)O[4*]&[4*]C[5*]&[5*]C1OC([6*])C2OC(=O)OC12&[6*]N1C=NC2=C([7*])N=CN=C21&[7*]N&&&
[1*]Cl&[1*]C1=CC=C(C=C2CCCC3C2=NN(C2=CC=C([2*])C=C2)C3C2=CC=C([3*])C=C2)C=C1&[2*]Cl&&[3*]Cl&&
[3*]CO&[1*]N1CC(O)C(O)C(O)C1[3*]&[1*]CC(O)C[2*]&[2*]N1CCC2=C(C1)C1=CC=CC=C1O2&&&
[1*]C&[1*]C(NC1=NC=CC([2*])=N1)C1=CC=CC=C1&[2*]C(F)(F)F&&&
[1*]C&[1*]C([2*])(C)C&[2*]C1=CC=C([3*])C=C1&[3*]S(=O)(=O)N1C=NC2=CC=CN=C21&&&
O=C(O)C(=NNC1=CC=C([N+](=O)[O-])C=C1[N+](=O)[O-])C(=O)N1CCCC1&&&
COC1=CC=C(S(=O)(=O)N(CC(=O)NO)C2=CC=C(C(C)C)C=C2)C=C1C1=CN=C(N)S1&&&
[1*]C(=O)C(F)(F)F&[1*]NC1=CC=CC(Cl)=C1CC1=N[NH]C(=S)N1N=CC1=CC=C(Cl)C=C1&&&
O=C(CCCN1CCC2CCCC(C3=CC=CC(Cl)=C3)C2C1)NCC1=CC=CC(F)=C1F&&&
[1*]C&[1*]C[2*]&[2*]OC([3*])=O&[3*]C([4*])([5*])C&[4*]C&&[5*]C1=CC=C([6*])C=C1[7*]^[6*]C1=CN=CO1&&[7*]NC([8*])=O^[8*]C1=CC=CC=C1&&&
[1*]C&[1*]C([2*])C&[2*]N1C([3*])=NC2=CC([6*])=CC=C21&[3*]C1=CC=C([4*])C=C1[5*]&[4*]Cl^[6*]C([7*])(F)F&[5*]Cl^[7*]F&&&&&
OC1C(O)C(OCC2=CC=C3SC(CC4=CC=CC=C4)=NC3=C2)C(O)C(OCC2=CC=C3SC(CC4=CC=CC=C4)=NC3=C2)C1OCC1=CC=C2SC(CC3=CC=CC=C3)=NC2=C1&&&
[1*]CC(C)C&[1*]C1NC(=O)C2CCCN2C(=O)C(COP([2*])(=O)OP([3*])(=O)OC2=CC=CC=C2)NC(=O)C2(CC([4*])CN2[5*])SSCC([6*])NC(=O)C([7*])NC1=O&[2*]O&&[3*]O&[4*]O&[5*]C&[6*]C(
CCOC1=CC=C(CC(NC(=O)CNC(=O)C[N+]2=CC=CC=C2)C(=O)N2CCN(C3=CC4=C(C=C3F)C(=O)C(C(=O)O)=CN4C3CC3)CC2)C=C1&&&
[1*]CC1=CC(OC)=CC=C1&[1*]N1CC([4*])C2OCCCC2C1&[2*]N([3*])[4*]&[2*]CC1=CC=CN=C1&&[3*]S(C)(=O)=O&&
CC(C)C1=CC=CC=C1C(=O)NC1=NC=CS1&&&
COC1=CC=C(CC(=O)N2CCC(C3=NOC4=CC(F)=CC=C34)CC2)C=C1OC&&&
[1*]C(=O)N[4*]&[1*]C[2*]&[2*]C[3*]^[4*]C1=CC=CC=C1[5*]^[3*]NC(=O)N1CC2CC(C1)C1=CC=CC(=O)N1C2&[5*]F&&&&&
[1*]C(=O)C1=CC=C2C=CC=CC2=C1&[1*]N[2*]&[2*]C1CCC1&&&
[1*]C(=O)N[7*]&[1*]C[2*]&[2*]OC([3*])=O^[7*]C1=CC=C([8*])C=N1^[3*]C[4*]&[8*]Cl&[4*]C[5*]&&&[5*]C[6*]&[6*]C1CCSS1&&&
[3*]C(C(N)=O)C(C)C&[3*]N[4*]&[1*]OC1=CC=C(C(=O)C[4*])C=C1&[1*]CCCC[5*]&[2*]N[5*]&[2*]C(=O)CCC1=CC=CC=C1&&&
[1*]OC&[1*]C(=O)CC([7*])C([5*])=O&[3*]N[7*]&[2*]C([3*])=O^[5*]N[8*]^[2*]O[6*]&[4*]C(=O)C([8*])CCC[9*]&[6*]C[11*]&[4*]N[10*]&[11*]C1CCCCC1&[10*]C(CO)CC1=CC=C(C(F)(F)F)C=C1^[4*]N[10*]&&&&&[10*]C(CC(N)=
[1*]C1=C2C(=O)C3=CC=CC=C3C(=O)C2=C([2*])C=C1&[1*]O&&[2*]NCCCNCCO&&
[1*]C(=O)NC1=NC=CS1&[1*]C=C[2*]&[2*]C1=CC=C2OCOC2=C1&&&
[1*]C(=O)C1=CC=C(CC)C=N1&[1*]NC1=CC(C2CC2)=NN1CC&&&
[1*]CC(=O)O&[1*]C1=CC=C(NC(=O)C2=CC=C([2*])C=C2)C=C1&[2*]NC(=O)CCCCCCC(=O)NO&&&
[1*]C&[1*]C1=CC(NS([2*])(=O)=O)=NO1&[2*]C1=CC=C([3*])C=C1&[3*]NC([4*])=O&[4*]C1=CC=CS1&&&
[1*]C(C)NC&[1*]C1=CC=C([2*])C([3*])=C1N1CCN(C(=O)C2CN(C3CCOCC3)CC2C2=CC=C([4*])C=C2)CC1&[2*]Cl&&[3*]C&[4*]Cl&&
NCCC(O)CC(N)CC(Cl)(Cl)C1=CC=C(Cl)C=C1&&&
CCN(CC1CC1)C1=CC(C)=NC2=C1N(C)N=C2C1=CC=C(Cl)C=C1Cl&&&
[2*]N1CCS(=O)(=O)CC1&[1*]N1CCC([2*])CC1&[1*]C[3*]&[3*]C1CC(C2=CC=C(Cl)C=C2)=NO1&&&
CC1=NC(NC2=CC=C(OC(F)(F)F)C=C2)=NC2=CC=CC(C)=C12&&&
N=C(N)NN=CC1=CN(C(=O)C2=CC=CS2)C2=CC=CC=C12&&&
[1*]C&[1*]C1=CC=CC([2*])=C1NC(=S)NC(=O)C1=CC=C([3*])C=C1&[2*]C&&[3*]Cl&&
CC1=NN(C)C(F)=C1C(=O)N1CCCC(N)C1C1=CSC=C1&&&
[1*]OC&[1*]C1=NC(NC2=CC=CC=C2)=NC(N2CCN(CC3=CC=CC=C3)CC2)=N1&&&
O=C1C(=CC2=CC=C(Cl)C=C2)CCC2=CC=CC=C12&&&
[1*]OC&[1*]C1=CC=C2C(CCCCN3CCC4=CC=C([2*])C=C4CC3)=NOC2=C1&[2*]OC&&&
COC1=CC2=C(C=C1OC)C(=O)C(C1=CN=CC=N1)=CO2&&&
[1*]C&[1*]N([2*])C&[2*]C[3*]&[3*]C[4*]&[4*]C1=NOC([5*])=N1&[5*]C[6*]&[6*]C[7*]&[7*]C1CCCN1[8*]&[8*]C&&&
O=C(NC1=CC=CC(Cl)=C1)NC1=CC=C(CCCCCC2=NN=C(NC(=O)CC3=CC=C(NC(=O)NC4=CC=CC(Cl)=C4)N=C3)S2)N=N1&&&
[1*]C1=CN([4*])C2=C1C(N)=NC=N2&[1*]C(=O)NN1CCCN([2*])CC1&[2*]C[3*]^[4*]C[5*]^[3*]C1=CC=CC=N1&[5*]C1=CC=CC=C1&&&&&
[1*]N1CC2=C3C(=C(C)C=C2)[NH]CC(=O)N3CC(O)C1&[1*]S(=O)(=O)C1=CC=C(Cl)C=C1&&&
[1*]C&[1*]C[2*]&[2*]C1=CC=C([3*])C=C1&[3*]S(=O)(=O)C1=NC=C([4*])N=C1[12*]&[4*]C1=CC=CC([5*])=C1&[5*]C1=C([6*])[NH]C(C2=N[NH]C=C2[7*])=N1^[12*]C^[6*]C&&&&[7*]C[8*]^[8*]C([9*])[10*]&[9*]N&&[10*]C(=O)
[1*]C&[1*]C(=O)N[2*]&[2*]C1=CC=C([3*])C=C1&[3*]C1=CC([4*])=CN1[6*]&[4*]C([5*])(F)F&[5*]F^[6*]C1=CC=C([7*])C=C1&&[7*]S([8*])(=O)=O&[8*]C&&&
COC(=O)C1CCN(C2=NC(C)=C3CS(=O)CC3=C2C#N)CC1&&&
[1*]C(C)=O&[1*]N1C2=CC=C(S([2*])(=O)=O)C=C2CC1C&[2*]N1CCC(C2CCN([3*])CC2)CC1&[3*]C1CCOCC1&&&
CC(=O)OC1CCC2(C)C(=CCC3C2CCC2(C)C(C(C)N(C)C)=C(C=O)CC32)C1&&&
[1*]CCCN(C)C&[1*]C(NC(=O)NC1=CC=C([2*])C=C1)C(=O)NC1=CC=C([3*])C=C1&[2*]F&&[3*]C(C)(C)C&&
O=C(O)CCNC(=O)CC1CCC2(CC1)OOC1(O2)C2CC3CC(C2)CC1C3&&&
[1*]C&[1*]C[2*]&[2*]C1=CC2=C(C=C1[3*])OC(=O)C=C2[4*]&[3*]O&&[4*]C1=CC=CC=C1&&
CN(C)C1=NC(NCCO)=C2SC=CC2=N1&&&
[1*]C(=O)OCCC&[1*]C1=CC=C2C(=C1)N=CN2C1=CC([2*])=CC=C1[3*]&[2*]N&&[3*]C&&
[1*]N(C)C1=NN2C(C)=CC=C2C=C1C1=CN=C2C=CC=CC2=C1&[1*]CC(N)(CO)CO&&&
CCCN1C(N)=C(N(CC(C)O)C(=O)C2=CC=CN=C2)C(=O)[NH]C1=O&&&
O=C1C2C(C3=CC=C(Cl)C=C3)N3C(=O)N(C4=CC=C(Cl)C=C4)C(=O)C3(CC3=CC=CC=C3)C2C(=O)N1C1=CC=C(N2C=CN=C2)C=C1&&&
[4*]C(=O)C([5*])C(C)CC&[1*]N[5*]&[1*]C(=O)C([6*])CC1=CC=C(O)C=C1^[4*]N[7*]^[2*]N[6*]&[7*]C(CCC(=O)O)C(=O)CO&[2*]C(=O)C([8*])CCC(N)=O&&&[3*]N[8*]&[3*]C(=O)C(N)CC1=CC=C(O)
[1*]C&[1*]N=C1SC([2*])C(=O)N1[8*]&[8*]C&&[2*]C[3*]^[3*]C(=O)N[4*]&[4*]C[5*]&[5*]C1=CC=CC=C1[6*]&[6*]O[7*]&[7*]C&&&
[1*]OC(C)C&[1*]C1=CC=C(C2=CSC([2*])=N2)C=C1&[2*]NC(=O)C(C)(C)C&&&
[1*]C&[1*]C1=C([2*])SC(C(=O)COC2=CC=CC=C2OCC2=CC=CC=C2)=N1&[2*]CC#N&&&
[1*]C#N&[1*]C1=NC([2*])=C2N=C(NCCC3=CC=C([3*])C=C3)N(CC3=CC=CC=C3)C2=N1&[2*]N&&[3*]S(N)(=O)=O&&
O=C1NCN(C2=CC=CC=C2)C12CCN(C(CN1C(=O)C3=CC=CC=C3C1=O)C1=CC=CC=C1)CC2&&&
[1*]C&[1*]C([2*])C&[2*]O[3*]&[3*]C1=CC=C([4*])C=C1[6*]&[4*]S(=O)(=O)N1CC2=CC=C([5*])C=C2C1&[5*]F^[6*]NC([7*])=O&&[7*]C1=CC=CN=C1&&&
[1*]N&[1*]C12CCC(=O)C=C1C1=C(C2)C2=CC=CC=C2N1[2*]&[2*]C[3*]&[3*]C[4*]&[4*]Cl&&&
[1*]OC&[1*]C1=CC=C(CNC(=O)COC(=O)CCCC2=C[NH]C3=CC=CC=C23)C=C1&&&
[1*]C&[1*]C[2*]&[2*]C(=O)N1CCCC1([3*])[4*]&[3*]C&&[4*]C(=O)N1CC([5*])CC1[8*]^[8*]C(=O)N[9*]&[9*]C[10*]^[5*]O[6*]^[10*]C1=CC=CC=C1&[6*]C[7*]&&&[7*]C1=CC=CC=C1&&&
[1*]C1=C(C(C2=CC=C(N(CCN3CCOCC3)S(=O)(=O)C3=CC=CC=C3)C=C2)C2CCC2)C(=O)C2=C([2*])C=C([3*])C=C2O1&[1*]C(F)(F)F&&[2*]O&[3*]F&&
[3*]OC&[1*]C(=O)C[3*]&[1*]N[4*]&[2*]C(=O)C([4*])C(C)C&[2*]N1CC([5*])C(C2=CC=C(Cl)C=C2)C1&[5*]C(=O)O&&&
CC1=NC2=CN(C3=CC=CC(C(F)(F)F)=C3)N=C2C(N)=N1&&&
CC(C)CNC(=S)N1N=C(C2=CC=CC=C2)CC1C1=CC=C(Br)C=C1&&&
[1*]C&[1*]C([2*])[3*]&[2*]C[4*]&[4*]NC([5*])=O^[3*]C[6*]^[5*]C1=CN=CC=N1&[6*]C1=CC=CC(C#N)=N1&&&&&
[1*]C(C)C(CCCC)C1=CC=C(Cl)C(Cl)=C1&[1*]N[2*]&[2*]CC1=C(C)N=C(S[3*])S1&[3*]C(C)(C)C&&&
O=C(CN1C(N2CCNCC2)=NC2=CC=CC=C21)NCCC1=CC=CC=C1&&&
[1*]OCCCCC&[1*]C1=CC=C(NC(=O)C2=CC=C(C3C([2*])N(C(=O)C4=CC=CC=C4)C3C3=CC=C([3*])C=C3)C=C2)C=C1&[2*]C(=O)O&&[3*]Cl&&
[1*]SCC(=O)OCC&[1*]C1=NC2=CC=CC=C2N1CC1=CC=C([2*])C=C1&[2*]F&&&
[1*]C1=CC(NC(=O)NC2=CC=C(OC3=CC=NC4=C3[NH]C(=O)[NH]4)C=C2)=CC=C1&[1*]C(F)(F)F&&&
[2*]C1C2C=CC3(CN(C4=CC=CC=N4)C(=O)C13)O2&[1*]C[2*]&[1*]N1CCC(O)C1&&&
C#CC(C)NC1=CC=C(OCCCNCC(O)CSC2=CC=CC=C2)C(C)=C1&&&
OC1=CC=C(C(=S)NCCCCCNC2=C3C=CC=CC3=NC3=CC=CC=C23)C=C1&&&
O=C1NN=C2CCCCCN21&&&
CCC(C)C(CN(CC(=O)NC(CCSC)C(=O)O)CC1=CC=CC2=CC=CC=C12)NC(=O)C1=CC=C2C=CC=CC2=N1&&&
[2*]CC1=CC(OC)=CC=C1&[1*]N([2*])[3*]&[1*]C(=O)C([4*])CCS(C)(=O)=O&[4*]NS(=O)(=O)N1CCOCC1^[3*]C(C)C&&&&
[1*]NC&[1*]C(CC1=C[NH]C2=CC=CC=C12)C(=O)NCC(=O)NCC(=O)N1CCCC1C(=O)N1C([2*])C1[3*]&[2*]C(=O)NC(CC(=O)O)C(=O)NC(CCCCN)C(=O)NC(CC(N)=O)C(N)=O&
[3*]CC&[1*]O[3*]&[1*]C([2*])=O&[2*]OC1=CC2=C(C=C1Cl)C(C(F)(F)F)=CC(=O)O2&&&
[1*]NC1=CC=CC(Cl)=C1OC&[1*]C(=O)CS(=O)CC([2*])=O&[2*]NC1=CC=C(Br)C=C1&&&
[1*]C(=O)OCC&[1*]C1=C([2*])NC([5*])=C([3*])C1C=CC1=CC=CC=C1[4*]&[2*]C&&[3*]C(=O)OCC&[4*]C(F)(F)F&[5*]C&&
[1*]C(C)=O&[1*]N[2*]&[2*]CC1=CC=C(C2=NC(CN3C=CC4=CC=NC=C43)=C(C)O2)C=C1&&&
[1*]C&[1*]N([2*])C&[2*]C[3*]&[3*]C[4*]&[4*]C[5*]&[5*]N([6*])C([7*])=O&[6*]C&&[7*]C1=CC=C([8*])[NH]1^[8*]C1=CC=CC([9*])=C1&[9*]NC([10*])=O&[10*]C1=CC=C([11*])C=C1&[11*]Cl&&&
[1*]C(=O)OC&[1*]C1=CN(CC(=O)NCC2=CC=CC(OC3=CC=C([2*])C=C3)=C2)C2=NC([3*])=CC=C2C1=O&[2*]C(=N)N&&[3*]Cl&&
[1*]NC(=S)NN=C1C(=O)N(CN2CCOCC2)C2=CC=C(Br)C=C12&[1*]C12CC3CC(CC(C3)C1)C2&&&
COC1=NC2=CC(C(=NO)C3=C(O)C4=CC(F)=CC=C4[NH]C3=O)=CC=C2N1C&&&
[1*]C1=CC=C2OC(SCC3=CC=CN=C3)=NC2=C1&[1*]Br&&&
[1*]C&[1*]C([4*])=NNC([2*])=O&[2*]C1=CC=C([3*])C=C1&[3*]C^[4*]C1=CC=CC=C1[5*]&&[5*]O&&&
[1*]C12CCCC(=C)C1CC1C3C3=CC3C4C5=C(CC(C23)N4CC2=CC=CC=C2)CC1O5&[1*]O&&&
[1*]C(=O)O&[1*]C1=CC=CC([2*])=C1&[2*]O[3*]&[3*]C1=CC=CC=C1[4*]&[4*]C[5*]&[5*]C1=CC=CC=C1&&&
[1*]C(=O)OC&[1*]C(CC1=CC=C([2*])C=C1)NC(=O)C([3*])NC(=O)C([4*])CC1=CC=C([5*])C=C1&[2*]O&&[3*]CC(=O)O&[4*]N&[5*][N+](=O)[O-]&&
[1*][N+](=O)[O-]&[1*]C1=CC=CC2=C1C([2*])=C[NH]2&[2*]C[3*]&[3*]N[4*]&[4*]C1CN2CCC1CC2&&&
[1*]C&[1*]C1=C2C3=CC4=C(C=C3CCN=C2[NH]C1=O)OCO4&&&
[1*]C&[1*]C[2*]&[2*]C[3*]&[3*]C[4*]&[4*]N1C(=O)[NH]C(=O)C2=C1N=C([5*])[NH]2&[5*]C1=CC([6*])=CC=C1[7*]&[6*]S(=O)(=O)N1CCOCC1&&[7*]N&&
[1*]C&[1*]C1=C([2*])C(C=NNC(=O)CSC2=NN=NN2C2=CC=C3C=CC=CC3=C2)C([3*])([4*])CC1&[2*]C#N&&[3*]C&[4*]C&&
[1*]C&[1*]C([2*])C&[2*]O[3*]&[3*]C[4*]&[4*]C([5*])[6*]&[5*]O&&[6*]C[7*]^[7*]O[8*]&[8*]C1=CC=CC2=CC=C([9*])N=C12&[9*]N&&&
COC1=CC=C2[NH]C=C(C(=O)CN3CCN(CC4=CC=CC=C4)CC3)C2=C1&&&
COC1=CC=C(S(=O)(=O)N2CCCCC2)C(C(=O)N2N=NC3=CC=CC=C32)=C1&&&
[1*]C(=O)C=[4*]&[4*]=CC1=CC=CC=C1&&[1*]O[2*]^[2*]C1CC([3*])(O)CC(O)C1O&[3*]C(=O)O&&&
[1*]C&[1*]C1=CC=C([2*])C=C1&[2*]N1CCN(C([3*])=O)CC1&[3*]C1=C([4*])N2N=C([5*])C=C2N=C1&[4*]C&&[5*]C&&
[1*]N(C)C&[1*]C(C[2*])C1=CC=CO1&[2*]N[3*]&[3*]S(=O)(=O)C1=CC=CS1&&&
O=C(NC1=NC(=O)C2=C([NH]1)N(C1CCC(O)C1)N=C2)C1=CC(F)=CC=C1F&&&
[1*]C&[1*]C1=NN([2*])C2=C(NC3=CC=CC=C3[3*])N=C(N3CCCCC3)N=C12&[2*]C&&[3*]C(=O)O&&
[1*]SC1=NCCN1S([4*])(=O)=O&[1*]C[2*]&[2*]C[3*]^[4*]C1=CC=CC=C1^[3*]O&&&&&
[1*]C&[1*]C([2*])C&[2*]C[3*]&[3*]C[4*]&[4*]N1C([5*])=C([6*])C(=O)[NH]C1=O&[5*]N&&[6*]N([7*])C([9*])=O^[9*]C[10*]&[10*]N1C(=O)NC([11*])([12*])C1=O^[7*]C[8*]^[11*]C&[8*]C1=CC=CC=C1&&[12*]C[13*]&&[13*]C1=CC=CC=C1&
[1*]C&[1*]C1=NC=CC([2*])=N1&[2*]C1=CC=C([3*])C([10*])=C1&[10*]C([11*])(F)F&[11*]F^[3*]O[4*]&&[4*]C[5*]&[5*]C([6*])[7*]&[6*]N&&[7*]C[8*]^[8*]C1=CC=CC=C1[9*]&[9*]C(=O)O&&&
COC1=C(O)C(N2CCOCC2)=CC2=C1C(=O)C1=CC=CC(C)=C1C2=O&&&
[3*]CC(C)C&[3*]C1OC(=O)C([4*])(C)CNC(=O)C=CCC(C)OC(=O)CC(C)(C)C(O)C1C&[1*]=CC[4*]&[1*]=CC=[2*]&[2*]=CC1=CC=CC=C1&&&
[1*]Cl&[1*]C1=CC(CN2C=C[NH]C2=S)=CC([2*])=C1[3*]&[2*]Cl&&[3*]Cl&&
O=C(NC(CC1=CC=C(Cl)C=C1)C(=O)N1CCN(C2=CC=CC(C(F)(F)F)=N2)CC1)C1CC2CCCCC2CN1C(=O)CC(C1=CC=CC=C1)(C1=CC=CC=C1)C1=CC=CC=C1&&&
[1*]C1SCC(=O)N1[4*]&[1*]C1=CC([2*])=CC=C1[3*]&[2*]Cl^[4*]C[5*]&[3*]O^[5*]C1=CC=C([6*])C=C1&&&[6*]F&&&
CCC1=C(SC2=CC=CC=C2Cl)N(OCCO)C(=O)[NH]C1=O&&&
[4*]C1(C)CC1C1=CC=CC=C1&[1*]C([4*])=O&[1*]N[3*]&[2*]OC1=CC=C(C[3*])C=N1&[2*]C1CCOC1&&&
[1*]C&[1*]C([2*])([3*])C&[2*]C=C[4*]&[4*]C(=O)O^[3*]O[5*]&&[5*]C[6*]&[6*]C1=CC=C([7*])C=C1&[7*]C([8*])=O&[8*]C1=CC=C2C(=C1)C=CN2[9*]&[9*]C1=CC=CC=C1&&&
[1*]NC(=O)CCCCC&[1*]C1=C([2*])C=C(C(=O)OC2CCC(=O)CC2[3*])C=C1[4*]&[2*]C&&[3*]O&[4*]C&&
[1*]C&[1*]C[2*]&[2*]C1OC(=O)C([3*])=CC([4*])C([5*])C([11*])([12*])CC([14*])C(=NO[15*])C([19*])=CC1([20*])[21*]&[3*]C&&[4*]C&[5*]O[6*]^[6*]C1OC([7*])CC([8*])C1[10*]^[11*]C^[8*]N([9*])C&&[12*]O[13*]^[9*]C^[10*]O^[13*]C^[14*]C&&&[7*]C
[1*]C=NOCCCC(=O)OCC&[1*]C1=CC=C(OCC2=CC=C3OC=CC3=N2)C=C1&&&
[1*]C(CO)(CO)CN1C=NC2=C(NC3=CC=CC=C3)N=C(N=C(N)N)N=C21&[1*]O[2*]&[2*]CC[3*]&[3*]O[4*]&[4*]CCO&&&
CCS(=O)(=O)NC(=O)C1=CC(Cl)=C(OCC23CC4CC(CC(C4)C2)C3)C=C1F&&&
[1*]C([2*])=O&[1*]N[3*]&[3*]CC([4*])C1=CN=C2C=CC=CN12^[2*]N[6*]^[4*]N1CCN([5*])CC1&[6*]C1C2CCC1CC([7*])C2&[5*]CC1=CC=CC=C1&[7*]N1CCCCC1&&&&&
[1*]NC([4*])=O&[1*]C[2*]&[2*]C[3*]^[4*]C1=C([5*])C=CC=C1[6*]^[3*]S&[5*][N+](=O)[O-]&&&&[6*][N+](=O)[O-]&&
CC1=CC=C(C(=O)C(=CC2=CC=C([N+](=O)[O-])C=C2)C2=CC=CC=C2)C=C1&&&
[1*]C&[1*]C1=CC([2*])=C([3*])C([9*])=C1&[9*]C&&[2*]C&[3*]S([4*])(=O)=O^[4*]C[5*]&[5*]C([6*])[7*]&[6*]O&&[7*]C[8*]^[8*]N1C=NC2=NC=NC(Cl)=C21&&&
[1*]CC(N)COP(=O)(O)O&[1*]N1CC(=O)C2=CC=CC=C2C1&&&
[1*]C(=O)CCCCCCC&[1*]C1=CC=C(OCCCN2CCN(C(=O)OC3CCN([2*])CC3)CC2)C=C1&[2*]C(=O)OC(C)(C)C&&&
N1C=C(C2=CC=CC3=CC=CC=C23)N=C1&&&
[1*]NCCCC&[1*]C1=NC([2*])=C([3*])C(OC2CCCC2)=N1&[2*]C&&[3*][N+](=O)[O-]&&
[1*]C&[1*]C([2*])C&[2*]C[3*]&[3*]N1C=NC2=C([4*])N=CN=C21&[4*]NC(=O)N[5*]&[5*]C1=CC=C2C=NC=CC2=C1&&&
[2*]C1CCN(C2=C3C(=NC=N2)C(C)=NN3C)CC1&[1*]N[2*]&[1*]C(=O)C1=CC2=C(C=C1Cl)SC(=O)[NH]2&&&
COC(=O)C1C2CCC(C(=O)OC)CC2CN1S(=O)(=O)C1=CC(Cl)=CC=C1OC&&&
[1*]C&[1*]C1=CC(NC2=NC=CC(NC3=CN=CC=N3)=N2)=CC=C1OC1CCCN([2*])C1&[2*]C(C)C&&&
[1*]C(C)(C)C&[1*]C1=CC=C(C2CC([2*])N(C(=O)CN3C=CN=C3)C2)C=C1&[2*]COCCO&&&
[1*]CC&[1*]C1=CC=CC=C1N1C(SCC(=O)NC2=CC=C([2*])C=C2)=NC2=C3C=CC=CC3=NC2=C1[3*]&[2*]CC#N&&[3*]O&&
[1*]NC1=CC=C(OC)C=C1OC&[1*]C(=O)C[3*]&[2*]CC1=NN=C(S[3*])N1C1=CC=CC=C1&[2*]NC1=NC(C2=CC=CC=C2)=CS1&&&
[1*]C(=O)O&[1*]C[2*]&[2*]N1CCN([3*])CC1&[3*]C[4*]&[4*]C1=CC=C([5*])O1&[5*]C1=CC=C([6*])C=C1&[6*]C1=NC2=CC=CC=C2[NH]1&&&
C=C(C)C1C(=O)C2=C3C(=CC4=C2N1C1=C4CC2CCC4C(C)(C=CC=C(C)C(=O)NCC5=CC=CC=C5)C(O)CCC4(C)C12C)C1=CC(C)(C)OC(C)(C)C1C3O&&&
[1*]C1=C2C(=O)C3=C([4*])C=CC4=C3C(=NN4[2*])C2=CC=C1&[1*]O&&[2*]C[3*]^[3*]C1=CC=CN=C1^[4*][N+](=O)[O-]&&&&
CC1=CC(N2CCN(CC(=O)N(C)CC3=CC=CC=C3)CC2)=CC=C1[N+](=O)[O-]&&&
[3*]C(=O)C([5*])CC(C)C&[1*]N[5*]&[1*]C(=O)C([6*])C(C)C1=CC=C(O)C=C1^[3*]N[7*]^[2*]N[6*]&[4*]C(=O)C(O)C([7*])CC1=CC=CC=C1&[2*]C(=O)C1=CSC(C(C)O)=N1&[4*]NC1C2=CC=CC=
[1*]C(=O)NN=C[5*]&[1*]C[2*]&[2*]O[3*]^[5*]C1=CC=C([6*])C([7*])=C1^[3*]C1=CC=C([4*])C=C1&[6*]O&[4*]Cl&&[7*]O&&&&
[1*]C(=O)CN1C(C)=CSC1=NC1=CC=CC(C2=NC3=CC=CC=C3O2)=C1&[1*]NC1=CC=CC(C)=C1&&&
[1*]C&[1*]C1=C([2*])C([9*])C2=C(CCCC2=O)N1&[9*]C1=CC=CC=C1[10*]&[10*]C(=O)O^[2*]C(=O)O[3*]&&[3*]C1OC([4*])C([6*])C([7*])C1[8*]&[4*]C[5*]&[5*]O^[6*]O&&&[7*]O&[8*]O&&
[1*]C(O)CCC&[1*]C(CC1CCCCC1)NC(=O)C(CC1=C[NH]C=N1)NC(=O)C(CC1=CC=CC2=CC=CC=C12)NC(=O)OCC1=CC=CC=C1&&&
[1*]C&[1*]C[2*]&[2*]OC([3*])=O&[3*]C[4*]&[4*]C1=CSC(NC([5*])=O)=N1&[5*]C[6*]&[6*]C[7*]&[7*]C1=CC=C([8*])C([10*])=C1&[8*]O[9*]&[9*]C^[10*]O[11*]&&[11*]C&&&
[1*]C(=O)N1CCC([6*])CC1&[1*]C[2*]&[2*]N1C(=O)C([3*])N=C([7*])C2=CC=CC=C21^[6*]N1C=NC2=CC=CC=C21^[3*]NS([4*])(=O)=O&&&[4*]C1=CC=C([5*])C=C1^[7*]C1=CC=CC=C1^[5*]Br&&&
[1*]CC&[1*]O[2*]&[2*]C(C)(C)O[3*]&[3*]C[5*]&[4*]=C1CC([5*])([6*])OC1=O&[6*]C[7*]&[7*]C1CCCCC1^[4*]=CC(C)C&&&&
[1*]C&[1*]S(=O)(=O)N[2*]&[2*]C1=CC=C([3*])C=C1&[3*]NC([4*])=O&[4*]C1=CC2=CC([5*])=CC=C2[NH]1&[5*]Br&&&
[1*]C&[1*]N1C=NC2=C(C3=CN=C(N[2*])C([3*])=C3)N=C(N[12*])N=C21&[2*]C1CCCC1&&[3*]O[4*]^[4*]C[5*]^[12*]C([13*])CO^[5*]C[6*]&[13*]C[14*]&[6*]N[7*]&[14*]O&[7*]C[8*]&&&[8*]C[9*]&[9*]NC([10*])=O&[10*]C([11*])(C)C&[11*]C&&&
[1*]C&[1*]C1=NC2=NC([2*])=NN2C(NC2=CC=C3OCCOC3=C2)=C1&[2*]C&&&
[1*]C&[1*]N1C2=CC=C(C3=CC([2*])=CC([3*])=C3)C=C2C2C(CCN2C(=O)C2CCOC2)C1[4*]&[2*]F&&[3*]F&[4*]CO&&
[1*]C&[1*]C([2*])=O&[2*]C1=C([3*])N([4*])C2=CC=C([5*])C=C12&[3*]C&&[4*]C&[5*]NC([6*])=O^[6*]C[7*]&[7*][N+]1=CC=CC2=CC=CC=C21&&&
[1*]OC&[1*]C1=CC=C([2*])C(NC(=O)C2=CCCC2C(=O)NCC2=CC(CNC(=O)C3=CC([3*])=CC=C3[4*])=CC=C2[5*])=C1&[2*]OC&&[3*]OC&[4*]OC&[5*]OC&&
[1*]C&[1*]C[2*]&[2*]C[3*]&[3*]OC([4*])=O&[4*]C[5*]&[5*]C[6*]&[6*]C(=O)N1CC(=C[7*])C(=O)C(=CC2=CC=CC(OCCC)=C2)C1&[7*]C1=CC=CC([8*])=C1[13*]&[8*]O[9*]&[9*]C[10*]^[13*]O^[10*]C[11*]&&&[11*]C[12*]&[12*]C&&&
[1*]C(N)=O&[1*]C1([2*])CCN([3*])CC1&[2*]N1CCCCC1&&[3*]C[4*]^[4*]C[5*]&[5*]C1=CC=CC=C1[6*]&[6*]F&&&
[1*]C&[1*]C1=CC=C(S(=O)(=O)NC(=O)NCC2CCC3(CC2)CC(C2=CC=CC=C2[2*])CO3)C=C1&[2*]F&&&
CC1=CC=C(NC(=O)CS(=O)(=O)C2=C3C=CC=C(Cl)C3=NC3=CC=CC=C23)C=C1&&&
[1*]Cl&[1*]C1=CC=CC([2*])=C1&[2*]C[3*]&[3*]C1=NN=C2SC([4*])=NN12&[4*]C1=C([5*])C=CC=C1[6*]&[5*]Br&&[6*]Br&&
[1*]C&[1*]N1C=C([2*])C=C1[10*]&[2*]N[3*]&[3*]C([4*])[5*]^[10*]C(=O)N[11*]^[4*]C[6*]&[11*]C[12*]&[6*]C(=O)O^[5*]C1=CC=C([7*])C([9*])=C1^[12*]C1=CC=CC=C1[13*]&&&[9*][N+](=O)[O-]&[13*]N([14*])C&&[7*]C([8*])(F)F^[14*]C&[8*]F&
CN1C2CCC1C1=C(C2)C(CN)=C2C=C(Cl)C=CC2=N1&&&
[1*]C&[1*]C[2*]&[2*]C1NC2NN=C(C(=O)O)C2NC1=O&&&
COC1=CC(C2=CC(C(=O)O)=CC(C(=O)NCC#CC3=CC=CC=C3Cl)=C2C)=CC=N1&&&
[1*]N([3*])C&[1*]C(=O)C[5*]&[5*]C1C=CCC([6*])O1^[3*]C1CCC([5*])C(C)C1^[2*]C([6*])=O&[4*]CC#CC1=CC2=NC=NC(NC3=CC=C(F)C(Cl)=C3)=C2S1&[2*]N1CCCC1&&&&&
[1*]C&[1*]O[2*]&[2*]C1=CC=C([3*])C=C1&[3*]O[4*]&[4*]C[5*]&[5*]C1C2=C(C=C([6*])S2)CCN1C([8*])=O&[8*]C1=CC=CC=C1[9*]&[9*]F^[6*]C(=O)N[7*]&&[7*]C1CCS(=O)(=O)C1&&&
CC(=O)N(C1=CC=C(Br)C=C1)S(=O)(=O)C1=CC=C(C(=O)N(CC2=CC=CS2)C2=CC=CC(C(=O)OC4=CC=C(C)C=C4)=C2)C=C1&&&
[1*]NC(=O)C(=O)CC&[1*]C1=CC=CC(C(=O)NC2=CC=C3C=CC=CC3=N2)=C1&&&
CCOCCOC1=NC=C(C#N)C=N1&&&
[1*]NC([2*])=O&[1*]C1C2CON(C3=NC=CC=N3)C2CCC12CC2&&[2*]C1=CC([3*])=CC=C1[4*]^[3*]F&&[4*]O[5*]^[5*]C1=CC=CC=C1&&&
CC1=CC=CC(CCNC(=O)C2=CC=CC(N3CCC4=NC(N)=NC=C4C3)=C2)=C1N(C)C&&&
[1*]CC(=O)O&[1*]OC1=CC=CC=C1&&&
[1*]OC&[1*]C1=CC=C2C(=C1)C1=C3C=[N+](CC([2*])CN4CCN([3*])CC4)C=CC3=CC3=C1N2CCC3&[2*]O&&[3*]C(=O)C(N)CCCN&&
[1*]C(=O)C1=NC([5*])=NO1&[1*]C[2*]&[2*]C[3*]^[5*]C=C[6*]^[3*]C[4*]&[6*]C1=CC=C([7*])C=C1&[4*]O&[7*]Cl&&&&&
[1*]C1=CC2=CC=CC=C2OC1=O&[1*]C1=CC=C([2*])C=C1&[2*]Cl&&&
[1*]C&[1*]C1=CC=C([2*])C=C1&[2*]C[3*]&[3*]N1C=NC2=C(N([4*])C)N=CN=C21&[4*]C&&&
[1*]OC&[1*]C1=CC=C(S(=O)(=O)N([2*])C([3*])C(=O)NOCCC2=CC=CC=C2)C=C1&[2*]CCC(=O)NO&&[3*]C(C)C&&
[1*]C(=O)C1=CC=C(N2CCN(C)CC2)C=C1&[1*]NC1=CC=C(C([2*])=O)C=C1&[2*]N[3*]&[3*]CC(=O)C1=CC=C(Cl)C(Cl)=C1&&&
CC(C)C(NC(=O)C1=CC(C(F)(F)F)=CC=C1N)C(=O)O&&&
CC1=CC=C(C2=C(O)C(=O)C3=C(O)C(O)=C(O)C=C3O2)C=C1&&&
[2*]C(C)C&[2*]C1([3*])CC1&[1*]N([3*])C&[1*]C(=O)C1C=C2CC3C(CCC4(C)C([4*])CCC34)C(C)(O)C2=N1&[4*]C(C)CO&&&
[1*]C&[1*]N1C=CN=C1CCNC1=NC=CC=C1CNC1=CC=C([2*])C=C1C(=O)NC1CC1&[2*]C(F)(F)F&&&
[1*]C1=C2C(=O)C=C(N3CCOCC3)C(=O)C2=NC(SCC2=CC=CC=C2)=N1&[1*]O&&&
[1*]C#N&[1*]C1=CC=CC([2*])=C1&[2*]C1=CC(N2C=CC=N2)=NC(N2CCOCC2)=N1&&&
[1*]C&[1*]C1=CC=C([2*])C=C1&[2*]C[3*]&[3*]N1C(=O)C(=NNC(=S)N[4*])C2=CC([9*])=CC=C21&[9*]F&&[4*]C1=CC=C([5*])C=C1[6*]^[5*]Br&&[6*]O[7*]^[7*]C([8*])F&[8*]F&&&
[1*]OC1=CC(OC)=CC(OC)=C1&[1*]CC1=CC(=O)N2N=C(CCC(=O)O)SC2=N1&&&
COC1=CC=C(C(=O)NC2(C(F)(F)F)C(=O)NC3=C2C(=O)N(C)C(=O)N3C)C=C1&&&
[1*]C&[1*]C1=CC=CC=C1[2*]&[2*]C[3*]&[3*]N1CCOC2=CC=C([4*])C=C2C1&[4*]C1=CC2=C(N3CCNCC3)N=CN=C2O1&&&
[1*]C&[1*]O[2*]&[2*]C1=CC2C(=O)N([3*])C(=O)C2C([8*])C1[10*]&[8*]O[9*]&[9*]C^[10*]O[11*]&&[11*]C^[3*]C[4*]&&[4*]C1=CC=C([5*])C=C1&[5*]N([6*])CCCl&[6*]C[7*]&[7*]CCl&&&
CCOC(=O)C1=CC=C(S(=O)(=O)NC2=CC=CC(C3=NN4C=NN=C4C=C3)=C2)S1&&&
[1*]C&[1*]N([2*])C&[2*]C[3*]&[3*]C[4*]&[4*]S[5*]&[5*]C1=CC=C2C=CC3=CC=CC4=CC=C1C2=C34&&&
[1*]OS(C)(=O)=O&[1*]C1=CC=C(C([2*])C2=C([3*])C=NC=C2C2=CC=CC([4*])=C2)C=C1&[2*]N&&[3*]Cl&[4*]Cl&&
[2*]CC1=CC=C(OC)C=C1&[2*]N([3*])C&[1*]C(=O)C1=CN(C2=CC=CC=C2)N=C1C1=CC(S([3*])(=O)=O)=CC=C1&[1*]N([4*])C&[4*]C1CCS(=O)(=O)C1&&&
[1*]C&[1*]C[2*]&[2*]O[3*]&[3*]C1=CC=C([4*])C=C1&[4*]C(=O)N[5*]&[5*]C1=CC=C([6*])C=C1&[6*]NC([7*])=O&[7*]C([8*])C&[8*]C&&&
CCOC1=CC=C2N=C(NC(=O)NC3=CC=CC(CN4CCSCC4)=C3)SC2=C1&&&
NCCC1=CC(N)=C(O)C([N+](=O)[O-])=C1&&&
[1*]C1=CC=C([2*])C(C(=O)NC2CCN(CC3=CC=C4C=CC=CC4=C3)C2)=C1&[1*]F&&[2*]Cl&&
CCC(C#N)N1C=C(C(C)(NC(=O)OCC2=CC=C(OC(F)(F)F)C=C2)C(C)C)C(C(=O)NC2=CC=CC=C2)=N1&&&
[1*]C&[1*]O[2*]&[2*]C1=CC=CC([3*])=C1&[3*]C[4*]&[4*]N1C(=O)C2=CC=CC=C2SC2=NC=CC=C21&&&
[3*]CC1=C(Cl)C=C(O)C(OC)=C1&[1*]NC1=CC=C2NC(=O)C([3*])C(=O)NC2=C1&[1*]C([2*])=O&[2*]NC1=CC(Cl)=CC=N1&&&
[2*]CC&[1*]O[2*]&[1*]C(=O)C1=C(C2=CC=CC(Br)=C2)[NH]C2=C1C(=O)C(OC)=CC2=O&&&
[1*]N1CCCN=C1C[N+](=O)[O-]&[1*]CC1=CC=C(Cl)C(Cl)=C1&&&
[1*]C&[1*]C[2*]&[2*]OC([3*])=O&[3*]C1=CC=C([4*])C=C1&[4*]C[5*]&[5*]N[6*]&[6*]C1=CC([7*])=CC([8*])=N1&[8*]C&&[7*]C&&
[1*]C&[1*]O[2*]&[2*]C1=CC=C([3*])C=N1&[3*]NC(=S)NN=C[4*]&[4*]C1=CC=C([5*])O1&[5*][N+](=O)[O-]&&&
[1*]N1CCC2(CCC(=O)N([2*])C2)CC1&[1*]CC1=NC=CS1&&[2*]CC1=CC=CC=N1&&
[1*]C#C&[1*]C[2*]&[2*]OC(=O)N[3*]&[3*]C1=CC=C([4*])C=C1&[4*]S(=O)(=O)N1C(=O)CN([5*])CC1[9*]&[9*]C[10*]&[10*]C([11*])C^[5*]C[6*]^[11*]C&[6*]C(=O)O[7*]&&&[7*]C([8*])(C)C&[8*]C&&&
[1*]OC&[1*]C1=CC2=NN=CN=C2C=C1OCC1=CC=C([2*])N=C1&[2*]C&&&
[1*]C(C)=O&[1*]NC1=CC=CC(C2=CSC=C2C2=CC=CS2)=C1&&&
[1*]OC&[1*]C(=O)C1=CC=C(N[2*])C(Br)=C1&[2*]C([3*])=O&[3*]N([4*])[5*]&[4*]CC1=CC=C(C2CCCCC2)C=C1&&[5*]C1CCCCC1&&
CC(=O)NC1=NC=C(SC2=C(C(C)C)N3C(=O)C(NC(=O)C(=NOC(C)(C)C(=O)O)C4=CSC(N)=N4)C3CC2)S1&&&
CCN(CC)CCNC(=O)C12CCC(C)(C)CC1C1=CCC3C4(C)CCC(OC(C)=O)C(C)(C)C4CCC3(C)C1(C)CC2&&&
[2*]S(=O)(=O)C=CC#CC&[1*]N[2*]&[1*]CC1=CC=C2OCOC2=C1&&&
[1*]OC&[1*]C1=CC=C(NC(=O)CC2=NN=C(SCC(=O)NC3=NC=C([2*])S3)N2[3*])C=C1[4*]&[2*]C&&[3*]C&[4*][N+](=O)[O-]&&
CCN(CC)C(=O)C1=C(C2=CC=C3C=CC=CC3=C2)C(C#N)=C(N)S1&&&
[1*]NC(=O)N(CCCC)N=NC1=N[NH]C([3*])=C1[4*]&[1*]C1=C([2*])C=CC=C1C&[2*]C^[3*]C&&&[4*]C#N&&
[1*]CCCC&[1*]OC1=CC=C(NC2=NC(=O)C(C)=C(C(C[N+](=O)[O-])C(=O)O)[NH]2)C=C1&&&
[1*]C([2*])=C&[1*]C&&[2*]C1CCC2([3*])CCC3([6*])C(CCC4C5([13*])CCC([14*])C([16*])(C)C5CCC43[17*])C12^[16*]C&&[17*]C&[3*]C(=O)N[4*]^[4*]C[5*]^[6*]C(=O)N[7*]^[5*]C(=O)O&[7*]C[8*]^[13*]C&&[8*]C[9*]&&[14*]OC([15*]
[1*]C1=CC(COC(=O)C2=C(N3C=CC=C3)C=N[NH]2)=CC=C1&[1*]F&&&
[1*]CCC&[1*]N(C)C1=NC(C2=CC=C(N[2*])C=C2)=NC2=CC=CC=C12&[2*]S(=O)(=O)C1=CC=CC=C1C&&&
[1*]C#N&[1*]C[2*]&[2*]C[3*]&[3*]NC([4*])=O&[4*]C[5*]&[5*]SC1=NN=C([6*])N1[9*]&[9*]C1=CC=C([10*])C=C1&[10*]F^[6*]C[7*]&&[7*]C1=CC=CN1[8*]&[8*]C1=CC=CC=C1&&&
[9*]=CC1=CC=C(OC)C(O)=C1&[2*]C(=O)C=[9*]&[2*]N[5*]&[5*]CCCCC[6*]&[6*]N[7*]&[7*]CCCCCCC[8*]&[1*]N[8*]&[1*]C(=O)C(O)C(O)C(N)C[8*]&[3*]N[8*]&[3*]C(=O)C[10*]&[10*]C1OC(C)C(O)C(O)C1O&&&
[1*]CC&[1*]N1C(=O)N([2*])C2=CC=CC=C21&[2*]CC&&&
[1*]C(=O)CC[2*]&[2*]NC(=S)NC1=CC=C2C=CC=CC2=C1&&[1*]C1CCCCC1&&
O=C(NC(CC1=CC=CC=C1)C(=O)C(=O)NCC(C1=CC=CC=C1)C1=CC=CC=C1)OCC1=CC=CC=C1&&&
CC(=O)NCCON=C1C2=CC=CC=C2C2=CC=CC=C12&&&
[1*]C&[1*]C1=CC([2*])=CC=C1[7*]&[2*]C[3*]&[3*]N1CCN([4*])CC1[6*]^[7*]C([8*])(C)C^[4*]C1=CC=CC=C1[5*]&[8*]C&[5*]F^[6*]C(N)=O&&&&&&
[1*]N1N=C(C(=O)O)C2=CC=CC=C21&[1*]C[2*]&[2*]C1=CC=C([3*])C=C1&[3*]Cl&&&
[1*][N+](=O)[O-]&[1*]C1=CN2CC([2*])COC2=N1&[2*]O[3*]&[3*]C[4*]&[4*]C1=CC=C([5*])C=C1[6*]&[5*]C1=CC=CC=C1&&[6*]C1=CC=C([7*])C=C1^[7*]O[8*]&[8*]C([9*])(F)F&[9*]F&&&
CC1(C)C=CC2=CC(OCC(=O)N3CCN(C4=CC=C(O)C=C4)CC3)=CC=C2O1&&&
[1*]CC(O)C1=CC=NC2=CC=C(OC)C=C12&[1*]N1CCC([3*])C(C)C1&[2*]N[3*]&[2*]CC1=CC2=C(C=N1)OCCS2&&&
O=C1C2=CC=CC(F)=C2C(=O)N1C1=CC=C(N2CCOCC2)C2=CC=CN=C12&&&
[1*]C(=O)NC(C)C&[1*]C1=CC(NC(=O)C([2*])C2=CC=C(OP(=O)(C3=CC=CC=C3)C3=CC=CC=C3)C=C2)=CC=C1[3*]&[2*]C&&[3*]SC(C)(C)C&&
OC1=CC=CC=C1N1CCN(C(=S)SCC2=CC=CC3=CC=CC=C23)CC1&&&
[1*]C&[1*]N1CCOCCOC2=CC=CC=C2C2=CC([2*])=NC(=C2)CC1&[2*]C(F)(F)F&&&
CCNC1=N[NH]C2=C(F)C(NC(=O)NCC3=CC=CC(C(=O)N4CCOCC4)=C3)=CC=C12&&&
[1*]=CC(=O)C1=CC=C(N2CCOCC2)C=C1&[1*]=CC1=CC=C([N+](=O)[O-])O1&&&
CC(C)(C)N1N=C2CSCC2=C1NC(=O)C1=CC([N+](=O)[O-])=CC=C1Cl&&&
[1*]C(C)=O&[1*]C1=CC=C(NC(=O)C([2*])OC(=O)C2=CC=CC=C2NC(=O)C2=CC=CO2)C=C1&[2*]C&&&
[1*]C(=O)C1=CN(CCCCC)C(C=C)=N1&[1*]N[2*]&[2*]CC1=CC=CC=C1&&&
[4*]=C(C)C&[2*]CCC=[4*]&[2*]N[3*]&[1*]C(=O)C([3*])C&[1*]N1CC2=CC=CC=C2CC1C#N&&&
[1*]C&[1*]C1=CC=C([2*])C=C1&[2*]C[3*]&[3*]N1N=C(C(=O)N[4*])C2=CC=CC=C2C1=O&[4*]C1=CC=C([5*])C=C1&[5*]S(=O)(=O)N1CCCC1&&&
[1*]C&[1*]O[2*]&[2*]C1=CC=CC=C1[3*]&[3*]C[4*]&[4*]N[5*]&[5*]C[6*]&[6*]C([7*])[8*]&[8*]C([9*])[10*]&[9*]NC([11*])=O^[7*]O^[11*]C1=CC=C([12*])C=C1^[10*]C1=CC=CC=C1[18*]&&[12*]C1=NN([13*])N=N1&[18*]C([19*])(F)F&[13*]C[14*]&[19*]F&
[1*]O&[1*]C([2*])[3*]&[2*]C1CCCCC1&&[3*]C1=CC2=C(C=C([4*])O2)C2=C1OCCN2^[4*]C1=CC=CC=C1&&&
[1*]C1=CC2=C(C=CC=C2[2*])N1CC(=O)N1CCN(C(=O)C2=CC=CO2)CC1&[1*][N+](=O)[O-]&&[2*]Cl&&
[1*]C1=CC=CC=C1NC(=O)COC(=O)CN1C=NN=N1&[1*]Cl&&&
[3*]CC(=O)O&[2*]=C1SC(=S)N([3*])C1=O&[1*]OC1=CC=CC=C1C=[2*]&[1*]CC1=CC=C(F)C(F)=C1&&&
[1*]C&[1*]C[2*]&[2*]C[3*]&[3*]C1=NC([4*])=C2C=C([5*])C([7*])=NN12&[4*]C&&[5*]C1=CC=CC=C1[6*]^[6*]O^[7*]C1=CC=C([8*])N=C1&&[8*]C([9*])(F)F&[9*]F&&&
[1*]C&[1*]C1=CC([2*])=C2N=C(C=CC3=CN(CC4=CC=C([3*])C([4*])=C4)N=C3)C=CC2=C1&[2*]C(=O)O&&[3*]Cl&[4*]Cl&&
[1*]C&[1*]C[2*]&[2*]OC([3*])=O&[3*]C1=CN2N=CC([4*])=C2N=C1C1=NN=C(N[5*])S1&[4*]Br&&[5*]C1=CC([6*])=CC([8*])=C1^[8*]O[9*]&[9*]C^[6*]O[7*]&&[7*]C&&&
[1*]C&[1*]C1=CC=CC2=C1[NH]C=C2[2*]&[2*]C(=O)N[3*]&[3*]C1=CC=C2OCOC2=C1&&&
[1*]CC&[1*]N1CCN([2*])CC1&[2*]CC1CCCN1C1=NC(NC2=CC=CC(C(=O)N3C=CN=C3)=C2)=C2C=CC=CC2=N1&&&
[1*]C&[1*]C12CC=C([2*])CC1=CCC1C2CCC2([7*])C([8*])C([9*])CC12&[2*]C[3*]&[3*]O[4*]^[7*]C^[4*]C1=CC=C([5*])C=C1[6*]&&[8*]O^[5*][N+](=O)[O-]&&[9*]OC([10*])=O&[6*][N+](=O)[O-]^[10*]C1=CC=C([11*])C=C1[12*]&&&
[1*]NC1=CC(C(C)=NNC(N)=O)=CC=C1&[1*]S(=O)(=O)C1=CC=C(Cl)C=C1&&&
[1*]OC&[1*]C(=O)C(C1=CC=CC=C1)C1=CC=C(OC)C=C1&&&
[1*]C&[1*]C[2*]&[2*]OC([3*])=O&[3*]C1C2COC3=CC([4*])=CC=C3C2N2C(=O)CN([5*])C(=O)C12[7*]&[4*]F&&[5*]C[6*]^[6*]C1=CC=CO1^[7*]C&&&&
CC1=CC=C(F)C(S(=O)(=O)N2C=C(C3=CN=C(N)C4=C3SC=C4C3=CC=C(OC4CCOCC4)C=C3)C3=CC=CC(F)=C32)=C1&&&
[1*]CCC&[1*]N1C([2*])=NC2=C([3*])N=C([4*])N=C21&[2*]CC&&[3*]N&[4*]N&&
[1*]C1=CC=CC=C1&[1*]C[2*]&[2*]C1=CC2=C(C3=NCCN3)C=CC=C2C=N1&&&
[1*]OC&[1*]C1=CC=C2N=C(NC(=O)NC3=CC=C([2*])C=C3)SC2=C1&[2*]OC&&&
[1*]CC&[1*]C1=NN=C(NS(=O)(=O)C2=CC=C(NS(=O)(=O)C3=CC=C([2*])C=C3)C=C2)S1&[2*]Br&&&
[1*]NC(C)=O&[1*]C1=CC=C(N2C([2*])=C([3*])C([4*])=C([5*])C2=O)C=C1&[2*]N&&[3*]C#N&[4*]C&[5*]C#N&&
[1*]OC&[1*]C1=CC=CC=C1N1CCN(C(=O)CSC2=NC(C3=CC=CC=C3)=C(C3=CC=C([2*])C=C3)[NH]2)CC1&[2*]O&&&
[3*]C1C2CCC(CC2=O)C1(C)C&[1*]O[3*]&[1*]C([2*])=O&[2*]N[4*]&[4*]CC1=CC=CO1&&&
NC1=CC=C2SC3=CC=CC=C3CC(O)C2=C1&&&
[1*]C(=O)CCC1=CN(CC2=CC=C(Cl)C(Cl)=C2)C2=CC(C)=NN12&[1*]NC1=CC=CC=C1N&&&
[1*]NC1=C(C)C(C)=CC=C1&[1*]C(=O)C1=C(N2CCCC([3*])C2)N(C2=CC=CC=C2)N=C1C&[2*]C([3*])=O&[2*]NC1=CC=C(Cl)C=C1Br&&&
CN(CC(=O)NC1=CC=C(Cl)C=C1)CC(=O)N1CCN(C2=CC=CC=N2)CC1&&&
[1*]N1C([3*])=NC2=C1C(N)=NC=N2&[1*]C[2*]&[2*]C1=CC=CC=C1^[3*]C[4*]&&[4*]C[5*]&[5*]C1=CC=CC=C1&&&
CON=C1C=CCC2C1(C)CCC(OC(C)=O)C2(C)CC1=CC(CNS(C)(=O)=O)=CC=C1O&&&
[2*]C(C)C1=CC=CC=C1&[1*]N[2*]&[1*]C([3*])=O&[3*]C1(C)CCN1C1=NN2C=CC=C2C(NC2=N[NH]C3=CC(N4CCCC4[5*])=NC=C23)=N1&[4*]C[5*]&[4*]N1CCC(N)C1&&&
[1*]CCCC1=C[NH]C2=CC=C(F)C=C12&[1*]N1CCN([2*])CC1&[2*]CCC1=C[NH]C2=CC=CC=C12&&&
[1*]C&[1*]OC([2*])=O&[2*]C1=C([3*])NC([4*])=C([5*])C1[6*]&[3*]C&&[4*]C&[5*]C#N&[6*]C1=CC=CC([7*])=C1^[7*]O[8*]&[8*]C&&&
COC1=CC=CC=C1N1CCN(C2=CC=C(S(C)(=O)=O)C=C2NC(=O)C2CC2)CC1&&&
COC1=CC2=C(C(O)=C1OC)C(=O)C=C(C1=CC=CC=C1)O2&&&
[1*]NC(C)=O&[1*]C1=CC=C(S(=O)(=O)NC2=NN3C([2*])=CC([3*])=NC3=N2)C=C1&[2*]C&&[3*]C&&
CC1=CC=C2[NH]C3=CC=C4C=C(N)C=CC4=C3C2=C1&&&
[4*]CC&[1*]O[4*]&[1*]C(=O)C[5*]&[2*]N[5*]&[2*]C(=O)C([6*])C1=CC=CC=C1&[3*]N[6*]&[3*]C(=O)C1=CC=C(C2=CC=CC=C2)C=C1&&&
C1=CC=C(CN2C=NC3=CC=C(NC4=NC=NC5=C4C=C(C4=CC=CC=C4)[NH]5)C=C32)C=N1&&&
[1*]C(=O)OCC&[1*]C1=C(NC(=O)NCCCN2CCN(C3=CC=CC([2*])=C3)CC2)SC2=C1CCN([3*])C2&[2*]C&&[3*]C&&
[3*]=CCCCC&[1*]C(=O)C(=[3*])C&[1*]O[2*]&[2*]CC(CO)CC1=C[NH]C2=CC=CC=C12&&&
[1*]C&[1*]O[2*]&[2*]C1=CC=C([3*])C=C1&[3*]C(=O)N[4*]&[4*]C1=CC=C([5*])C=C1&[5*]O[6*]&[6*]C1=CC=CN=C1&&&
[1*]CCCC&[1*]N1CC2(CCC([2*])CC2)NC(=O)C1CC(=O)NC1CCCCC1&[2*]C&&&
[1*]CC&[1*]N([2*])C1=CC=C(N2CCN(C3=CC=CC4=C3[NH]C=C4)CC2)N=C1&[2*]S(C)(=O)=O&&&
ClC1=CC=C(COC2=CC=C(C3=CC=NC=C3)C=N2)C(Cl)=C1&&&
[1*]C(=O)NC(C)C(=O)OCC&[1*]C1=CC=CC(CN2C=C([2*])C3=CC=C(C(=O)NC4=NC5=CC=CC=C5[NH]4)C=C32)=C1&[2*]C&&&
[1*]C&[1*]O[2*]&[2*]C1=CC=C([3*])C=C1[9*]&[3*]C[4*]&[4*]N1CCN(C([5*])=O)CC1^[9*]O[10*]^[5*]C[6*]&[10*]C1CC1&[6*]C1=CC=C([7*])C([8*])=C1&&&[8*]Cl&&[7*]Cl&&
[1*]C&[1*]C1=CC([2*])=CC=C1[3*]&[2*]Cl&&[3*]NC([4*])=O^[4*]C[5*]&[5*]C[6*]&[6*]NC([7*])=O&[7*]C[8*]&[8*]C[9*]&[9*]C1=CC=CC=C1&&&
[1*]CC&[1*]N1CCN=C1NCCC(=O)N1CCCCCC1&&&
[1*]C&[1*]C([2*])C&[2*]O[3*]&[3*]C1=CC=CC=C1[4*]&[4*]C(=O)N[5*]&[5*]C[6*]&[6*]C([7*])[8*]&[8*]NC([11*])=O&[11*]C[12*]^[7*]C[9*]^[12*]O[13*]&[9*]C([10*])C&[13*]C1=CC=CC=C1&[10*]C&&&&&
CCC(C)CC1=NC(CC(OC)C(CC2=CC=CC=C2)NC(=O)C(C(C)C)N2CC3=CC=CC=C3C2=O)=C[NH]1&&&
CC(C)C1=CC=C(NC(=O)CSC2=NC(=O)C=N[NH]2)C=C1&&&
[1*]C1=C2[NH]C(=O)OC2=C(C2=CC([2*])=CC([3*])=C2[4*])C=C1C1=CC=NN1[5*]&[1*]F&&[2*]Cl&[3*]Cl&[4*]Cl&[5*]C(F)F&&
[2*]N(C)C&[1*]C(=O)C[2*]&[1*]NC1=CC=C2N=C3C=CC=CC3=C(NC3=CC=C(O)C=C3)C2=C1&&&
CCC(C)C1NC(=O)C(CC2=CC=CC=C2)NC(=O)C(CCCN=C(N)N)NC(=O)C(CC(C)C)NC(=O)C2CCCN2C(=O)C2CC(=O)CN2C1=O&&&
[2*]C(=O)C([5*])C(C)CC&[1*]N[5*]&[1*]C([8*])=O^[2*]N[6*]^[8*]C1CCCN1&[3*]C(=O)C([6*])CCCCN&&&[3*]N[7*]&[4*]C(=O)C([7*])CC1=CC=C(O)C=C1&[4*]NC&&&
[1*]CC1=CC=C(OC)C=C1&[1*]N[2*]&[2*]S(=O)(=O)C1=C(C)N(C)N=C1C&&&
[1*]C1=CC2=C([NH]1)C(=O)N([4*])C([2*])=N2&[1*]C1=CC=CC=C1&&[2*]C1=CC=C([3*])C=C1^[3*]O^[4*]C1=CN=C2C=CC=CC2=C1&&&&
[1*]NC1=CC=CC=C1OC&[1*]C(=O)CN1N=C(C2=CC=CC=C2Cl)C2=CC=CC=C2C1=O&&&
CN(C)C1=CC=CC(CNCC2CC(OC3CC(OC(=O)NC4=CC=CC=C4C4=CC=CC=C4)C(C4CC(O)C(O)C(OC(=O)NCC(O)CO)O4)O3)CO2)=C1&&&
[1*]C&[1*]C1=CC=CC=C1[2*]&[2*]C1=NC2=CC=C([3*])C=C2O1&[3*]C([4*])(F)F&[4*]F&&&
[1*]C&[1*]C1=CC=CC([2*])=C1[3*]&[2*]C&&[3*]O[4*]^[4*]C1=CC=CC=C1[5*]&[5*]C[6*]&[6*]N1C=CC(=O)C=C1[7*]&[7*]C1=CC([8*])=CC=C1[9*]&[8*]Cl&&[9*]N([10*])C^[10*]C&&&
COC1=CC=C(C=C2C(=O)NC(=S)N(CC3=CC=CO3)C2=O)C=C1CN1CCSCC1&&&
[2*]CC&[1*]C(=O)C1=NN(C2=CC=C(F)C=C2F)C(O[2*])=C1C&[1*]N[3*]&[3*]CC1=CC=C(CC)C=C1&&&
[1*]C&[1*]O[2*]&[2*]C1=CC=C([3*])C=C1&[3*]C([4*])=O&[4*]C=C[5*]&[5*]C1=CC=C([6*])C=C1&[6*]C(=O)O&&&
[1*]NS([10*])(=O)=O&[1*]C[2*]&[2*]C([3*])[4*]^[10*]C1=CC=CC2=NON=C12^[3*]O&&&&[4*]C[5*]^[5*]O[6*]&[6*]C1=CC=C([7*])C=C1[8*]&[8*]O[9*]&[9*]C1CCCC1^[7*]Cl&&&&
[2*]C1(O)CC(S(=O)C2=CC=CC=C2)N([3*])C1&[1*]N1CCC([3*])CC1&[1*]CC1=CC=C2[NH]C=CC2=C1^[2*]CC1=CC=CN=C1&&&&
[1*]C&[1*]C1=C([2*])C=C([3*])O1&[2*]C(=O)NNC(=S)NC(=O)CC(C)C&&[3*]Br&&
O=C(O)C1CCN(CCNN=C2C(=O)NC3=CC=C(Br)C=C23)CC1&&&
[1*]C(N)=O&[1*]C1=CC=C[N+](CC(=O)OCC2=C([2*])C=CC=C2[3*])=C1&[2*]F&&[3*]Cl&&
CCCl&&&
[1*]N1CCN(C2=CC=CC=C2OC)CC1&[1*]CC[2*]&[2*]NC(=S)NC1=CC=C2N=CSC2=C1&&&
[1*]CC(=NOC(=O)NC(C)(C)C)C([N+](=O)[O-])C(=O)O&[1*]C1=CC=C2C=CC=CC2=C1&&&
CC1CC(CC2=CC(Cl)=CS2)N(C2CC(C(=O)O)C2)CC12CC[1*]C(=O)O&&&
[1*]C(=O)CCCCCN&[1*]N1CCCCC1[4*]&[2*]C([4*])=O&[2*]N[3*]&[3*]C(CCC1=CC=CC=C1)C(=O)O&&&
[1*]NC(C)C&[1*]C1=NC2=NC(NC3=CC=CC=C3[2*])=NC([3*])=C2N1CC1=CC=C(C2=CC=CC=C2C2=N[NH]N=N2)C=C1&[2*]C(F)(F)F&&[3*]N&&
CC(C)NC1=NC2=CC=CC=C2N=C1NS(=O)(=O)C1=CN(C)C=N1&&&
[1*]OC&[1*]C1=CC(NC(=O)C2=CC=CC=C2[2*])=CC=C1OCC1=CN(CC(=O)N2CCC([3*])CC2)N=N1&[2*]Cl&&[3*]C&&
[1*]NC(=O)CCCC&[1*]C1=CC=CC=C1C1=NN(C(=O)C2=CC=CC=C2)C(C2=CC=CS2)C1&&&
O=C(NC1=NC2=CC=C(Cl)C=C2S1)N(CC(O)CO)C1CCCC2=CC=CC=C21&&&
[2*]CC=C&[1*]N1CCN([2*])CC1&[1*]C(=O)C(CC1=CC=C(Cl)C=C1)C1=CC=C(O)C=C1&&&
[1*]C&[1*]N([2*])C&[2*]C1=CC=C([3*])C=C1&[3*]NC([4*])=O&[4*]C1=CC=C2C(=C1)C(=O)C([5*])=CN2[6*]&[5*]C(=O)O&&[6*]C[7*]^[7*]C1=CC=C([8*])C=C1&[8*]Cl&&&
[1*]C1([2*])CC2([4*])OC(=O)C(=C)C1([7*])C2=O&[1*]C&&[2*]C(=O)O[3*]^[3*]C^[4*]C[5*]&&[5*]OC([6*])=O^[7*]C[8*]^[6*]C&[8*]OC([9*])=O&&&[9*]C([10*])=C[11*]&[10*]O5&&[11*]C&&
[1*]N&[1*]C1=C2CCC3=CC=CC=C3C2=NC2=CC=C([2*])C=C12&[2*]NC([3*])=O&[3*]C[4*]&[4*]C1=CC=CC=C1&&&
[1*]C#N&[1*]C1=CN([2*])C(=N)C([6*])=C1&[2*]C[3*]&[3*]C[4*]^[6*]C#N^[4*]C[5*]&&&[5*]C1=CC=CC=C1&&&
[1*]CCCC(=O)C1=CC=C(OC)C=C1&[1*]N1CCN([2*])CC1&[2*]CC1=CN(CCC[3*])N=N1&[3*]N1CCN(C2=CC=CC(C)=C2)CC1&&&
[1*]NC(=O)CC#N&[1*]C1=N[NH]C2=CN(C3=CC=CC=C3)N=C12&&&
[1*]OC&[1*]C1=CC=C2C(=C1)N(CC1=CC(=O)N3C4(CCCC4)C4=CC=CC=C4C(C4=CC=CC=C4)C3=N1)C(=O)CC1(C(=O)N3CCOCC3)C2C=C([2*])C2=CC=CC=C21&[2*]C&&
COC1=CC=C2C(=C1)OC1(C3=C(Br)C=CC=C3Br)C(C3=CC=CC(Br)=C3)C(C(O)C(O)CS(=O)(=O)C(C)C)C21O&&&
CC1=C(C2=NN=C(SCC(=O)N3C4=CC=CC=C4SC4=CC=CC=C43)O2)OC2=CC=CC=C12&&&
[1*]C&[1*]C1=CC=C([2*])C2=C([7*])C([8*])=NN12&[8*]C[9*]&[9*]C(=O)O^[2*]NC(=O)N[3*]&&[3*]C1=CC=C([4*])C([5*])=C1^[7*]Br^[4*]Cl&&&&[5*]C([6*])(F)F^[6*]F&&&
[1*]C&[1*]C[2*]&[2*]C1([3*])CC1([5*])[6*]&[3*]C1=CC=C([4*])C=C1&[4*]F^[5*]C[7*]&&[7*]N1C=NC=N1^[6*]C1=CC=C([8*])C=C1[9*]&&[8*]F&&[9*]F&&
[1*]C&[1*]N1C2CC3CC(C2)CC1CC3&&&
[1*]C=C&[1*]C1NOCN1C(=O)O[2*]&[2*]C1=CC=CC=C1&&&
CC(C)C(NC(C1=CC=C(C2=CC=C(S(C)(=O)=O)N=C2)C=C1)C(F)(F)F)C(=O)NC1=NCCS1&&&
O=C(CC1=CC=CC2=CC=CC=C12)NC1=CC=C([N+](=O)[O-])C=C1&&&
[1*]SC1=NC2=C(CC3=C(OC(C)(C)CC3)O2)C(SC)=N1&[1*]CC(=O)NNC(=S)N[2*]&[2*]S(=O)(=O)C1=CC=C(C)C=C1&&&
[1*]C&[1*]C(C1=NC=CN1[2*])N([3*])C(=O)C([4*])CC1CCCCC1&[2*]C&&[3*]C&[4*]CC(=O)NO&&
[1*]OC&[1*]C1=C(N2CC3CCCNC3C2)C([2*])=CC2=C1N(C1CC1)C=C([3*])C2=O&[2*]F&&[3*]C(=O)O&&
[1*]C&[1*]N1CCN(C(C(=O)NCC2=CC=C([2*])C=C2)C2=CC=C([3*])C=C2)CC1&[2*]F&&[3*]O&&
[1*]C1=CC=C(NC(=O)N2CCC3=C(SC4=C3CCCC4)C2C2=CC=CC=C2)C([3*])=C1[2*]&[1*]Cl&&[2*]Cl&[3*]Cl&&
CC1(C)CCC(C)(C)C2=CC(C(=O)CC3=CC=C(C(=O)O)C(O)=C3)=CC=C21&&&
[1*]NC(=O)N[5*]&[1*]C1=CC=CC([2*])=C1&[2*]O[3*]^[5*]C1=CN=CC=C1[6*]^[3*]C([4*])C(F)(F)F&[6*]O[7*]&[4*]F&[7*]C[8*]&&&[8*]C([9*])(F)F&[9*]F&&&
[1*]OC&[1*]CC(C1=CC=CC(N)=C1)C1=CC=C2C=C(C)[NH]C2=C1&&&
[1*]C(C#CN)CO&[1*]N[2*]&[2*]CC1=CC=CC=C1OC1=CC=CC=C1&&&
[1*]C&[1*]C[2*]&[2*]C1=CC([3*])=C2C=C([4*])C=CC2=N1&[3*]N&&[4*]O[5*]^[5*]C&&&
[1*]C&[1*]C[2*]&[2*]C[3*]&[3*]C[4*]&[4*]N([5*])CCCC&[5*]C[6*]&[6*]C([7*])[8*]&[8*]C1=CC([9*])=NC2=NC([11*])=CC=C12&[9*]C1=CC=C([10*])C=C1^[7*]O^[10*]Cl^[11*]C1=CC=C([12*])C=C1&&&&[12*]Cl&&&
[1*]C&[1*]C1=CC=CC=C1NC(=O)C1=CC=C([2*])C=C1NC(=O)CCC1=C([3*])ON=C1[4*]&[2*]C(=O)N(C)C&&[3*]C&[4*]C&&
[2*]N1CCN(C)CC1&[1*]C(=O)C[2*]&[1*]NC1=CC=C2[NH]C(C3=CC(O)=C(O)C=C3O)=NC2=C1&&&
[1*]CCOCCCCC&[1*]N1C(=O)[NH]C2=C([2*])N=C(C3=CC=NC=C3)N=C21&[2*]N&&&
CN(C)CCNC(=O)C1=CC=CC(NC(=O)C2=CC=C(NC(=O)C3=CC4=CC5=CC=C(C(=O)NO)C=C5N=C4O3)C=C2)=C1&&&
COC1=CC(C2=NN=C(SCC3=CC=C(Cl)C=C3)O2)=CC=C1O&&&
CC(=O)N1CCC2=NC(C(C)C)=NC2CC1&&&
N#CC1=CC=C(CN2C=NC=C2CN2CCC(NC(=O)C3=CC=CC=C3)C2=O)C=C1&&&
[1*]C(=O)O&[1*]C1CCC([2*])CC1&[2*]C[3*]&[3*]NC1=NC([4*])=CC([7*])=N1&[4*]N([5*])CC1=CC=CC=C1&[5*]C[6*]^[7*]C1=CC=NC=C1^[6*]C1=CC=CC=C1&&&&&
[1*]N1CCC2=C(C=C(OC)C(OC)=C2)C1=O&[1*]C[2*]&[2*]C1CCCN2CCCCC12&&&
[1*]C(=O)C1=CC=C(C2(C3=CC=CC(OC4=CC=C5CCNCCC5=C4)=C3)CCC2)C=C1&[1*]N[2*]&[2*]C([3*])C(=O)O&[3*]C1CC1&&&
[1*]C(=O)CC1=CSC(C)=N1&[1*]N[2*]&[2*]CC1=CC=CC(C2=CC=CC(C3=NC4=CC=CC=C4[NH]3)=C2)=C1&&&
[1*]C&[1*]C1=CC=C([2*])C=C1&[2*]C(=N)NOC([3*])=O&[3*]C1=C([4*])C=CS1&[4*]C&&&
[1*]C(C)(C)C&[1*]C1=NN=C2SC(C3=CC=CC=C3)=NN12&&&
[1*]C&[1*]C1=CC=C(NC(=S)NN=CC2=CC=C(C3=CC=C([2*])C=C3)O2)C=C1[3*]&[2*]C(=O)O&&[3*]C&&
[1*]OCC&[1*]C1=CC=C([2*])C=C1S(=O)(=O)N1CCOCC1&[2*]C=CC(=O)O&&&
[1*]C&[1*]O[2*]&[2*]C1=C([3*])C=C([9*])C=C1[11*]&[11*]Br&&[3*]S([4*])(=O)=O^[4*]C1=CC=CC([5*])=C1^[9*]C1([10*])CC1^[5*]O[6*]&[10*]C&[6*]C[7*]&&&[7*]C([8*])C&[8*]C&&&
CCOC1=CC=C(CCNC(=O)C2=CN(C)C3=CC=C(S(=O)(=O)N(CC)CC)C=C3C2=O)C=C1OCC&&&
[1*]C&[1*]C([2*])C&[2*]O[3*]&[3*]C1=CC=C2N=C([4*])OC2=C1&[4*]C1([5*])CCC2(CC1)CC([6*])C1=NN=CN12&[5*]O&&[6*]O&&
[2*]C1C(=O)OCC2=CC=CC=C2CC(O)C(=O)OCCNC1=O&[1*]N[2*]&[1*]C(=O)C(F)(F)F&&&
O=C1C(NS(=O)(=O)C2=CC=CC=C2)=C(N2CCN(C3=CC=CC(Cl)=C3)CC2)C(=O)N1C1=CC=CC=N1&&&
CC1=CC(F)=CC=C1OCC(=O)NCC1=CC=CC=N1&&&
[1*]N([3*])C1=CC=C(OC)C=C1&[1*]C(=O)CN1N=NC(C2=CC=C(C([2*])=O)C=C2)=N1&[2*]N1CCOCC1^[3*]C(C)C1=CC=NC=C1&&&&
COC1=CC(=O)OC2(C=C1)CC(C(O)C1=CC=CO1)OC2=O&&&
NC1=C(C(=O)O)N=C(C2=CC=C(F)C=C2)O1&&&
[2*]CCC1=C(C)ON=C1C&[1*]N[2*]&[1*]C(=O)C1=NN2C=CC=NC2=N1&&&
FC1(F)C(F)(F)C1(F)C1=CC=C(CN2C=CN=C2)C=C1&&&
CCCCOC(=O)C1(C)CCC2(O)CCC3(C)C(=CC(=O)C4C5(C)CCC(OC(=O)C(C)N)C(C)(C)C5CCC43C)C2C1&&&
[2*]C(=O)C([4*])C&[1*]N[4*]&[1*]C(=O)C(N)CC1=CC=CC=C1^[2*]N[5*]&&[3*]C(=O)CCCC[5*]&[3*]N[6*]&[6*]C(C)C(=O)O&&&
[1*]C&[1*]C[2*]&[2*]C[3*]&[3*]C[4*]&[4*]C[5*]&[5*]N([7*])C([6*])=O&[6*]C1=CSN=N1&&[7*]C1CCS(=O)(=O)C1&&
[3*]CC&[1*]O[3*]&[1*]C([2*])=O&[2*]N1CCC([4*])CC1&[4*]NC(=S)NC1=CC=C(OC2=NC=CC=C2C2CC2)C=C1&&&
[1*]C&[1*]C(OC(=O)C1=CC=CC=C1)C(=O)NC1=NC(C2=CC=C([2*])C=C2)=CS1&[2*]Cl&&&
[1*]C&[1*]C1CN(C([2*])=O)CC(C)O1&[2*]C1CCOCC1&&&
[1*]C(=O)C(CC)CC&[1*]N1CCC([3*])CC1&[2*]N[3*]&[2*]S(=O)(=O)C1=CC=CC2=C1N=CS2&&&
[1*]C&[1*]C[2*]&[2*]N1C2=NC=C([3*])C=C2C(=O)N([4*])C2=CC=C([5*])N=C21&[3*]C(=O)O&&[4*]C&[5*]C1=C2CNC(=O)C2=C([6*])C2=C([7*])N=CC=C12^[6*]N1C=CN=C1&&[7*]O[8*]^[8*]C&&&
[1*]C&[1*]C1=C(CN2CCC(C(=O)NCC3=CC([2*])=CC([3*])=C3)CC2)C2=CC=CC=C2[NH]1&[2*]C(F)(F)F&&[3*]C(F)(F)F&&
CN(CC(=O)NC1=CC=C(Cl)C=C1)C(=O)C1=CC(=O)[NH]C2=CC=CC=C12&&&
[1*]Cl&[1*]C1=CC=C(SCC2=CC=C([2*])O2)C([3*])=C1&[2*]Br&&[3*]Cl&&
[1*]N1CCC(=O)NC2=CC=CC=C21&[1*]C(=O)C1=CC=C2N=C(CC3=CC=CC=C3)OC2=C1&&&
O=C(C1=NOC(COC2=CC(Cl)=C(Cl)C=C2Cl)=C1)N1CCN(S(=O)(=O)C2=CC=CC=C2F)CC1&&&
[1*]C&[1*]C1=COC2=CC([2*])=CC=C2C1=O&[2*]O[3*]&[3*]C[4*]&[4*]C[5*]&[5*]C1=NN=CN1[6*]&[6*]C&&&
[1*]C(=O)C1=C(C)N(C)N=C1&[1*]N1CCN([2*])CC1&[2*]CC1=CSC=N1&&&
[1*]C&[1*]C1=CC=C(N2CC(C(=O)C3=C([2*])N=C([3*])S3)CC2=O)C=C1&[2*]C&&[3*]N&&
[1*]C&[1*]C([2*])[3*]&[3*]C1=CC=CC=C1&&[2*]O[4*]^[4*]C1=CC=C([5*])C=C1[8*]&[5*]S([6*])(=O)=O&[6*]C1=CC=C([7*])C=C1^[8*]C#N^[7*]N1CCOCC1&&&&&
[1*]S(C)(=O)=O&[1*]C1=CC=C(N2N=C([2*])C(CC3CCCC3)=C2C2CCCCCC2)N=C1&[2*]C(F)(F)F&&&
[1*]CCCC&[1*]N1C(=O)C([2*])(C2=CC=C(C3=CC=CC=C3)C=C2)N=C1[3*]&[2*]C&&[3*]N&&
[1*]OC&[1*]C(=O)CCC1=CC=C(C2=C(O)C(=O)C3=C(O)C=C(O)C=C3O2)C=C1&&&
[1*]C&[1*]C1CCC2([2*])CCC3([5*])C(=CCC4C5([6*])CC([7*])C([9*])C([10*])([11*])C5CCC43[12*])C2C1([13*])[14*]&[2*]C(=O)O[3*]&[3*]C[4*]^[5*]C^[4*]C1=CC=CC=C1&&[6*]C&&&[7*]OC([8*])=O^[8*]C1=CC=CC=C
O=C(NN=CC1=CC([N+](=O)[O-])=C(O)C(O)=C1)C1=CC=CC(Br)=C1&&&
[1*]C&[1*]C1=C([2*])C=CC2=C1OC(=O)C(C1=CC=CC(OCC3=CC=C4C=CC=CC4=N3)=C1)=C2[3*]&[2*]O&&[3*]O&&
[1*]C(C)C&[1*]N(CC1=NC=C[NH]1)C(=O)N1CCC(COC2=CC=CC=C2)CC1&&&
[1*]C&[1*]C1=CC(NC(=O)CC2=N[NH]C(=S)N2C2=CC=C([2*])C([3*])=C2)=NO1&[2*]C&&[3*]C&&
[3*]=CC1=CC(OC)=C(OC)C(OC)=C1&[1*]C(=O)C=[3*]&[1*]N1CCN([2*])CC1&[2*]S(=O)(=O)C1=CC=C(C)C=C1&&&
[1*]N1CCN(C2=CC=CC=C2OC)CC1&[1*]C(=O)CN1C(=O)C2=CC=CN=C2OC2=CC=C(C)C=C21&&&
[3*]=CCCCCCCCCCCC&[3*]=CCCCCCC=[4*]&[1*]C(=O)CCCC=[4*]&[1*]N[2*]&[2*]C(CO)C(O)C1=CC=C(O)C(O)=C1&&&
[1*]C&[1*]S(=O)(=O)N1CCCC([2*])C1&[2*]C1=CC([3*])=NC(N)=N1&[3*]C1=CC=C([4*])C=C1&[4*]Br&&&
[1*]OC&[1*]C1=CC=C(C2C(C3=CC=C([2*])O3)C([3*])C(=N)OC23C(=O)N(C2=CC=CC=C2)N(C2=CC=CC=C2)C3=O)C=C1&[2*][N+](=O)[O-]&&[3*]C&&
CCCCCCCCCCCCCC[N+](C)(C)CC1=CC=C(N(C)C(=O)C2=CC=C(OCCCCCCCCCCC)C=C2)C=C1&&&
[1*]C&[1*]C1=CC=C([2*])C=C1&[2*]C1=NN2C([3*])=NN=C2SC1&[3*]C1=CC=CC=C1[4*]&[4*]C&&&
[1*]C&[1*]C[2*]&[2*]C[3*]&[3*]C[4*]&[4*]C[5*]&[5*]C[6*]&[6*]C[7*]&[7*]C[8*]&[8*]C[9*]&[9*]C[10*]&[10*]C[11*]&[11*]C[12*]&[12*]C[13*]&[13*]C(=O)C1=N[NH]C(=S)O1&&&
O=S(=O)(N1CCC(C2=NC(C3=CC=C(Cl)C=C3Cl)=NO2)CC1)C1=CC=C(OC(F)(F)F)C=C1&&&
[1*]C#N&[1*]C1=C([2*])N=C(SCC2=CN(CC(=O)NC3=CC=CC=C3)N=N2)C([3*])=C1[4*]&[2*]N&&[3*]C#N&[4*]C1=CSC=C1&&
[1*]C&[1*]N1C=NC2=CC(C3=CC=C(N4CCOCC4)C=C3)=NC(NC3CC3)=C2C1=O&&&
OC1=CC=C2C3=C(O)C(O)=CC=C3C(C3=CC=CC=C3)C2=C1&&&
CC(=NNC(=O)C1=CC=C(O)C=C1)C1=CC=C(N2CCOCC2)C=C1&&&
[1*]N(C)C1=CC=CC=C1&[1*]C([3*])=O&[2*]N1CCCC([3*])C1&[2*]S(=O)(=O)C1=C[NH]C=N1&&&
[2*]C(C1=CC=CC=C1C)C1=CC(OC)=CC=C1&[1*]N[2*]&[1*]C(=O)C(C)N&&&
[1*]N1CCN(C)CC1&[1*]C(=O)C1=NN(C2=CC=C(Cl)C=C2Cl)C(C2=CC=C(Cl)C=C2Cl)=C1CN1C=NC=N1&&&
O=C(C=CNC1=CC(Cl)=CC(Cl)=C1)CSCCCCC1=CC=CC=C1&&&
[1*]C&[1*]C1=CC=C2N=C(NC([2*])=O)SC2=C1&[2*]C1=CC=C([3*])C=C1&[3*]Br&&&
[1*]N&[1*]C1=CN(C2OC([2*])C([3*])C2[4*])C(=O)N=C1CNCC1=C[NH]C2=C([5*])N=CN=C12&[2*]CO&&[3*]O&[4*]O&[5*]N&&
NC1=NC2(CCCCC2)CS1&&&
[4*]SC1=C(C#N)C(C(C)(C)C)=CC(=O)[NH]1&[1*]C(=O)C[4*]&[1*]N[2*]&[2*]C([3*])=O&[3*]NC1=CC=CC(Cl)=C1&&&
[1*]N1CCC(C)CC1&[1*]C(=O)C([2*])CC1=CC=CC(N)=C1&[2*]N[3*]&[3*]S(=O)(=O)C1=CC=C2C=C(Cl)C=CC2=C1&&&
[1*]C(C)=O&[1*]N1CCN([2*])CC1&[2*]C(=O)C=[3*]&[3*]=CC1=CC=C(Br)C=C1&&&
[1*]C&[1*]O[2*]&[2*]C1=CC=C([3*])C=C1&[3*]N1N=C(OC([4*])=O)C=C([6*])C1=O&[4*]C([5*])(C)C&[5*]C^[6*]NC(=O)N[7*]&&[7*]C1=CC=C2C=CC=CC2=C1&&&
[2*]N1CCC2=C(C1)N=CN2C&[1*]CC[2*]&[1*]OC1=CC=CC=C1&&&
[1*]CNS(=O)(=O)CC&[1*]C1CCCN(C2=CC=C([2*])C=C2)C1&[2*]C&&&
CN1N=NN=C1SCCCCN1CCN(C(=O)C(CC2=CC=C(O)C=C2)NC(=O)CC2=CC=CC=C2)CC1&&&
[1*]OC&[1*]C1=CC2=C(C=C1[2*])CN(CC1=CC=C(C3=NC4=CC=C(C5=NC6=CC([3*])=CC=C6[NH]5)C=C4[NH]3)C=C1)CC2&[2*]OC&&[3*]C(F)(F)F&&
O=C(NC1=CC=CN=C1)C1=C(C2=CN=CS2)OC=N1&&&
[1*]C&[1*]C[2*]&[2*]O[3*]&[3*]C1=CC=C([4*])C=C1[11*]&[11*]O[12*]&[12*]C[13*]^[4*]C[5*]^[13*]C&[5*]C[6*]&&&[6*]NC([7*])=O&[7*]C1=CC2=C(C([8*])=N1)N([9*])C1=CC=CC=C21&[8*]C&&[9*]C[10*]^[10*]C1CCNCC1&&&
[1*]C(=O)NN=C1[NH]C2=CC=CC=C2[NH]1&[1*]N[2*]&[2*]CC1=CC=CC=C1O&&&
[1*]C&[1*]C1=NN2C(=N)C(=C[2*])C(=O)N=C2S1&[2*]C1=CC=C[NH]1&&&
[1*]C&[1*]C1=CC([2*])=CC(N(CCCN2C=CN=C2)C(=O)CN2C=NC3=CC=CC=C32)=C1&[2*]C&&&
[2*]CC&[1*]O[2*]&[1*]C(=O)C1=CC2=C(N=C1C(F)(F)F)SC1=C2CCCC1&&&
[1*]OC&[1*]C1=CC=C(N(CC(=O)C2=C([2*])N([3*])C(=O)N([4*])C2=O)C(=O)CSCC(=O)NC2=CC=C([5*])C=C2)C=C1&[2*]N&&[3*]C&[4*]C&[5*]OC(F)F&&
[1*]OC&[1*]C1=CC=C(C2C3=CC=C([2*])C=C3OC(=N)C2[3*])C=C1[4*]&[2*]N&&[3*]C#N&[4*]OC&&
[1*]NCCCCC(C)O&[1*]C1CCC2=C([2*])C=CC=C2C1&[2*]O&&&
CC1=CC=CC(OCCN(CC2=CC=CC=C2)C(=S)NCCC2=CC=CC=C2)=C1&&&
[1*]C&[1*]N([2*])C&[2*]C1=CC=C([3*])C=C1&[3*]C(=O)N1CCCC1[4*]&[4*]C1=NC([5*])=NO1&[5*]C1=CC=CC2=C1C=C[NH]2&&&
N=C(NCCCC1=C[NH]C=N1)NCCCC1=C[NH]C=N1&&&
CC1=CC=CC2=C1C(=O)OC(CCCCOC(=O)C(CC1=CC=CC=C1)NC(=O)C1=CC=C(OCCCCN)C=C1)OC2=O&&&
[1*]CCC(=O)C1=CC([N+](=O)[O-])=CC=C1&[1*]N1CCN([2*])CC1&[2*]CCC1=CC=CC=C1&&&
[1*]C#N&[1*]C1=CC=CN=C1N1CCC([2*])CC1&[2*]C1=NN(C2=NC=CS2)C([3*])C1&[3*]C1CCC1&&&
[1*]C&[1*]N(CCCN1C(=O)OC2=CC=CC=C21)CC(=O)NC1=CC=C([2*])C=C1&[2*]Cl&&&
[1*]C&[1*]C[2*]&[2*]C[3*]&[3*]C[4*]&[4*]N([5*])[8*]&[8*]C[9*]&[9*]C1=C([10*])N=C(N[16*])S1^[5*]C[6*]^[16*]C1=C([17*])C=C([18*])C=C1[19*]&[6*]C[7*]&[17*]Cl^[10*]O[11*]^[7*]C&&[18*]Cl^[11*]C[12*]&&&&[19*]Cl^[12*]C([13*])[14*]&&&[13*]O&&[14*]C[15*]^[15*]N1CCN(C
[1*]C(=O)C1=CC2=CC=CC=C2N(C2=CC=CC(Br)=C2)C1=O&[1*]N[3*]&[2*]CCCCCC[3*]&[2*]OC1=CC=CC(Br)=C1&&&
COC(=O)CNC(=O)C1=CC(CC2=CC=NC=C2)=CC(CNC2=CC=C(C(=N)N)C=C2)=C1&&&
[1*]C&[1*]N1C(=O)N([2*])CC1[4*]&[2*]C1=CC=C2N=NN([3*])C2=C1&[3*]C^[4*]C[5*]&&[5*]C1=CC=CC=C1&&&
CCCCCCCCCCCN1C=C(C(=O)O)C(=O)C2=CC=CC=C21&&&
[1*]C(C)=O&[1*]C1=CC=C(NC(=O)C(NC2=CC=CC=C2)(C2=CC=CC=C2)C2=CC=CC=C2)C=C1&&&
COC(=O)C(O)C1=CN=C(C(=O)CCCCCCCCC2=CC=CC=C2)O1&&&
[5*]CC&[1*]O[5*]&[1*]C([2*])=O&[2*]N1CCN([3*])CC1&[3*]C(=O)C([6*])CCC(=O)O&[4*]N[6*]&[4*]C(=O)C1=CC(N2N=C(C3=CC(C)=CC(C)=C3)C=C2N)=CC(C2=CC=CC=C2)=N1&&&
[1*]C(=O)C(CCC(N)=O)NC(=O)C(N)CCCCNC(=O)CNC(=O)C(CC1=CC=CC=C1)NC(=O)C(N)CO&[1*]N1CCCC1C(=O)NCC(=O)NC([2*])CC1=C[NH]C2=CC=CC=C12&[2*]C(=O
[2*]CC(CC)(CC)C1=CC=C(Cl)C=C1&[1*]N[2*]&[1*]C(=O)C1=CN=C(C)S1&&&
[1*]C#N&[1*]C1CCCN1C([2*])=O&[2*]C[3*]&[3*]NC([4*])=O&[4*]C1=CC=C([5*])C=C1&[5*]C1=CC=C2C=CC=NC2=N1&&&
[1*]CC&[1*]N([2*])[3*]&[2*]CC&&[3*]CCCC[4*]^[4*]NC1=NC=C2C=C(C3=C[NH][11*])C(=O)N(C3=O)C2=N1&[8*]C1CCC([11*])CC1&[8*]N[9*]&[9*]CC[10*]&[10*]N1CCCC1[12*]&[7*]C[12*]&[7*]N[10*]&[10*]S(C)(=O)=O&&&
[1*]OCC&[1*]C1=CC=CC=C1N(CC(=O)NC1CCS(=O)(=O)C1)S(=O)(=O)C1=CC=C([2*])C=C1&[2*]C&&&
O=C(NC1=CC(Cl)=CC(Cl)=C1)C1=CC(S(=O)(=O)N(C2=CC=CC=C2)C2=CC=CC=C2)=CC=C1CO&&&
[1*]C&[1*]O[2*]&[2*]C1=CC=C([3*])C=C1[4*]&[3*][N+](=O)[O-]&&[4*]NC(=O)N[5*]^[5*]C([6*])[7*]&[7*]C(=O)N1CCOCC1&&[6*]C[8*]^[8*]C1=CC=CC=C1&&&
[1*]NC([2*])=O&[1*]C1=CC=CC=C1&&[2*]C1=CN=CC2=NN=C([3*])N12^[3*]C1=CC=C([4*])C=C1&[4*]O[5*]&[5*]C([6*])(F)F&[6*]F&&&
[1*]C1=CC(C2=C(C3=CC=CC=C3)N=C(NC(=O)CN3CCN(CC(=O)N4CCCCC4)CC3)S2)=CC=N1&[1*]C(F)(F)F&&&
[1*]C&[1*]C([2*])C&[2*]C[3*]&[3*]C1=NOC([4*])=N1&[4*]C1=CC=C([5*])N=C1&[5*]O[6*]&[6*]C1CCN(C([7*])=O)CC1&[7*]C([8*])[9*]&[8*]C&&[9*]O&&
[1*]C&[1*]C(NC(=O)C([2*])CNCC1=CC=CC=C1)C(=O)NC(CC1=CC=CC=C1)C(=O)C(=O)NCC1=CC=CC=C1&[2*]NC(=O)OC(C)(C)C&&&
O=C(O)CCC=C1CC2CC(OC(C3=CC=CC=C3)C3=CC=CC(F)=C3)CCC2C(COC(=O)N2CCCC2)C1Cl&&&
[1*]CC(=O)NC(C(=O)NC(CC(=O)O)C(=O)CF)C(C)CC&[1*]C1=CC([2*])=CC([3*])=C1&[2*]C(F)(F)F&&[3*]C(F)(F)F&&
[1*]C&[1*]C1=CC(=O)N(C2=CC=C([2*])C=C2)[NH]1&[2*]F&&&
[1*]C&[1*]C1CCC(C(=O)N(C2=C([2*])N3C(=O)C(NC(=O)C(=N[3*])C4=CSC([4*])=N4)C3CC2)C2=CC=CC([5*])=N2)CC1&[2*]C(=O)O&&[3*]OC(C)C&[4*]N&[5*]N&&
CCC1=NC2=C(C3=C1CCCC3)C1=C(S2)C(=O)N(CCN2CCOCC2)N=N1&&&
CCOC(=O)C1C(=N)OC2=CC(S(=O)(=O)N3CCCC3)=CC=C2C1C1=CC=CC=C1&&&
[1*]CC&[1*]C(CC1=CC=C([2*])C([3*])=C1)C(=O)OCC([4*])COC(=O)CC1=CC([5*])=C([6*])C([7*])=C1&[2*]O&&[3*]O&[4*]O&[5*]O&[6*]O&[7*]OC&&
[1*]C&[1*]C([2*])(C)C&[2*]C1=CC=CC=C1[3*]&[3*]N1CCN([4*])CC1&[4*]C[5*]&[5*]C([6*])[7*]&[6*]O&&[7*]C[8*]^[8*]N1C(=O)NC2(CCC3=CC=CC=C32)C1=O&&&
[1*]C(C)=O&[1*]C1=CC=CC(NC(=O)CCNCCCCN2CCCC([2*])C2)=C1&[2*]C&&&
NCCCCCOP(=O)(O)OP(=O)(O)O&&&
COC1=CC=C(S(=O)(=O)NN2C(=O)C3=CC=C(Cl)C=C3N3N=NC=C23)C(OC)=C1&&&
[1*]C&[1*]C1=CC=CC([2*])=C1&[2*]NC([3*])=O&[3*]C1=CC=C([4*])C=C1&[4*]O[5*]&[5*]C1=C([6*])C(=O)N([7*])N=C1&[6*]Cl&&[7*]C([8*])C^[8*]C&&&
[2*]CCCCCCCCCCCCCCCCCC&[2*]N1CCN([3*])CC1&[1*]CC(O)C[3*]&[1*]OC1=CC=C(OC)C=C1&&&
[1*]NC(=O)N[3*]&[1*]C1=CC=C([2*])C=C1&[2*]F^[3*]C([4*])[5*]&&[4*]C[6*]&[6*]C1=CC=CC=C1^[5*]C(=O)O&&&&
[2*]CC&[2*]O[3*]&[3*]CCC[4*]&[1*]N[4*]&[1*]C(=O)C1=CC=C2C(C)=CN(CC3=CC=C(C(=O)O)C=C3)C2=C1&&&
[2*]CCC1=CC(OC)=CC=C1&[1*]N[2*]&[1*]C(=O)C1=CC=C(C(=N)N)C=C1&&&
CC1=CC=CC=C1OCC(=O)OCC(=O)NC1=CC=C2C(=C1)[NH]C(=O)N2C&&&
[1*]OC&[1*]C([3*])=O&[2*]C(=O)CC([3*])(C)O&[2*]N[4*]&[4*]C1CC2(C)C(=C(C)C1O)CCC1C2CCC2(C)C([5*])C(O)CC12&[5*]C(C)CCCC(C)(C)O&&&
[1*]C1=CC=C(C2=CC(C(=O)NC3=CC(C4=NC5=CC=CC=C5[NH]4)=CC=C3)=CC=C2)C([2*])=C1&[1*]Cl&&[2*]Cl&&
CN1C=C(C2CCN(CC3=CC(=O)N4C(=N3)SC3=CC=CC=C34)CC2)C2=CC=CC=C21&&&
CC1=NOC(C)=C1NC(=O)NC1=CC=C(C2=C(O)C=CC3=C2OC(=O)C=C3C)C2=C1OC=C2&&&
[1*]C&[1*]O[2*]&[2*]C1=CC=C([3*])C=C1[5*]&[3*]C(=O)NC1=NN=C(S[4*])S1&[4*]C1=CC=CC=C1^[5*]S(=O)(=O)N[6*]&&[6*]C1=CC=C([7*])C=C1&[7*]C&&&
[1*]C&[1*]N[2*]&[2*]C([3*])[4*]&[3*]C[5*]&[5*]N1C(=O)C([6*])([7*])C2=CC([10*])=CC=C21^[4*]C1=CC=C([13*])C=C1^[6*]O&[13*]F&&[7*]C1=CC([8*])=CC([9*])=C1&&[9*]F^[10*]C[11*]&[8*]F^[11*]C[12*]&&&[12*]C(=O)O&&&
CC(=O)NC1=NC(C)=C(C2=CSC(NC3=CC=C(Cl)C=C3)=N2)S1&&&
CCCCC1=CC(N2CCC(NCCCCC)CC2)=NC(N)=N1&&&
[3*]N1C(=O)C2=CC=CC=C2C1=O&[1*]CC[3*]&[1*]OC(=NCCC[2*])SSC(=NCC1=CC=CC=C1)O[4*]&[2*]OC(=NCC1=CC=CC=C1)OCC[4*]&[4*]N1C(=O)C2=CC=CC=C2C1=O^[5*]N1C(=O)C2=
COC1=CC(C(C)=O)=C2C(OC)=C(OC)C=CC2=C1C1=C(C)N2C(=N1)SC1=CC=CC=C12&&&
CCCCNC(=O)CCNC(=O)C1CCN(C(=O)C=CC2=CC=C(Cl)C(Cl)=C2)CC1&&&
[1*]C(C)C&[1*]C1=CC=CC([2*])=C1NC(=O)NC(=O)NC1=CC=C([3*])C=C1&[2*]C(C)C&&[3*][N+](=O)[O-]&&
[1*]C&[1*]C1=CC=C([2*])C=C1&[2*]N1N=C(S[3*])C=C([9*])C1=O&[3*]C[4*]&[4*]C(=O)N[5*]^[9*]C1=CC=CC=C1^[5*]C1=CC=C([6*])C=C1&&&[6*]NC([7*])=O&[7*]C[8*]&[8*]N1CCOCC1&&&
[3*]NC1=CC=C(CCCCCCCCC)C=C1&[2*]C(=O)CC([3*])C(=O)O&[2*]N[4*]&[1*]C(=O)C([4*])CC1=CC=C(O)C=C1&[1*]OC&&&
[1*]CC(F)(F)F&[1*]C1=NC2=CC(OCC3=CC=CC(C4=CC=CN=C4)=C3)=CC=C2N1CC1=CC=CC=C1&&&
[1*]C&[1*]C1=C([2*])OC(SCC(=O)NC2=CC=CC=C2)=N1&[2*]C&&&
CCOC1=CC=C(S(=O)(=O)N2CCN(C(=O)COC3=CC=CN=C3[N+](=O)[O-])CC2)C=C1&&&
[1*]C&[1*]O[2*]&[2*]C1=CC=CC([3*])=C1&[3*]C[4*]&[4*]O[5*]&[5*]C1=CC=CC([6*])=C1&[6*]C(=O)N1CC2([7*])CC1CC([8*])(C)C2&[8*]C&&[7*]C&&
CCCCCC1=CC(=O)OC1=O&&&
[1*]OC&[1*]C1=CC(C=NNS(=O)(=O)C2=CC=C([2*])C=C2)=CC=C1[3*]&[2*]N&&[3*]O&&
[1*]C&[1*]C[2*]&[2*]C[3*]&[3*]OC([4*])=O&[4*]C[5*]&[5*]C1=C([6*])[NH]C2=CC=CC=C12&[6*]S([7*])(=O)=O&[7*]C&&&
[1*]CCCC&[1*]C1=NC2=CC=C(C3=N[NH]C(=S)N3[2*])C=C2N1CC1=CC=C(C2=CC=CC=C2[3*])C=C1&[2*]C&&[3*]S(=O)(=O)NC(=O)OCCC&&
CN1C(N)=C(C(=O)CSC2=NC3=CC=CC=C3O2)C(=O)N(C)C1=O&&&
O=C(NC1CCC2=NC=NN2C1)C1=CC=C2C=CC=C(Cl)C2=N1&&&
[1*]NC([3*])=O&[1*]C1=CC=C([2*])C=C1&[2*]Cl^[3*]C1=CC=C([4*])C=C1&&[4*]S(=O)(=O)N1CCCCCC1&&&
[2*]C(=O)C1=CC=C(OC)C(OC)=C1&[2*]N[5*]&[1*]C(=O)C([5*])C(C)C&[1*]O[4*]&[3*]C(=O)C[4*]&[3*]NC1=CC=NN1C1=CC=CC(Cl)=C1&&&
[1*]C&[1*]C(NCCC1=C[NH]C2=CC=CC=C12)C1=CC=CC=C1N1CCN(C(=O)C(CC2=C[NH]C=N2)NC(=O)C2=CC=CC=C2)CC1&&&
CN1C(=O)C2=CC(S(=O)(=O)NC3=CC=C(C(F)(F)F)C=C3)=CC=C2N1CC1=CC(Cl)=CC=C1O&&&
CC1=CC=C(C2=CC(=O)C3=CC(Cl)=CC=C3O2)C=C1&&&
[1*]C&[1*]C[2*]&[2*]OC([3*])=O&[3*]C1=CC=CC=C1[4*]&[4*]O[5*]&[5*]C[6*]&[6*]C(=O)N[7*]&[7*]C1CCS(=O)(=O)C1&&&
[1*]C1OC(N2C=CC(N)=NC2=O)C(F)C1O&[1*]CO&&&
[1*]CC&[1*]C1=NN=C(NC(=O)CSC2=NC3=C(SC=C3)C(=O)N2CC2CCCO2)S1&&&
CC1=CC=C(NC(=O)C2=CC=NC(NC(C)CCC(N)C(=O)O)=C2)C=C1NC(=O)C1=CC=CC=C1C1=CC=C(C(F)(F)F)C=C1&&&
[1*]C&[1*]C([2*])C&[2*]C[3*]&[3*]C[4*]&[4*]NC(=O)N1CN([5*])C2(CCN(C([7*])=O)CC2)C1&[5*]C[6*]&[6*]C1=CC=CC=C1^[7*]C1=CC=C([8*])N=C1&&[8*]C1CCCCC1&&&
[1*]NCC&[1*]C1=NC2=C(SC(C3=CN4C=CC=C([2*])C4=N3)=C2)C(=O)N1CC1=CC=CC=C1&[2*]C&&&
[1*]C(=O)C(C)S&[1*]NC1=CC=CC(OC2=CC=C(S([2*])(=O)=O)C=C2)=C1&[2*]N1CCOCC1&&&
[1*]N&[1*]C[2*]&[2*]C1COC([3*])=N1&[3*]C1=CC=C([4*])C=C1&[4*]F&&&
[1*]C(=O)NC(=O)N[5*]&[1*]C1=C([2*])C=CC=C1[3*]&[2*]F^[5*]C1=CC=C([6*])C=C1&[3*]C([4*])(F)F^[6*][N+](=O)[O-]&[4*]F&&&&&
[1*]N([3*])C1=CC(OC)=CC=C1OC&[1*]C(=O)CCS(=O)(=O)C1=CC=C(Cl)C=C1&&[2*]C(=O)C([3*])C1=CC=NC=C1^[2*]N[4*]&[4*]C(C)C&&&
[1*]O&[1*]C([2*])[3*]&[2*]C[4*]&[4*]N[5*]^[3*]C1=CC=C([6*])C=C1^[5*]C1CCCCC1&[6*]Cl&&&&&
[1*]OC&[1*]C1=CC(COC2=CC=C3C=C(C4=CN=C([2*])N=C4)C(=O)OC3=C2)=CC([3*])=C1[4*]&[2*]C&&[3*]OC&[4*]OC&&
CN(C)C1CC(C2=CC=C(Cl)C=C2)=NC2=CC=CC=C21&&&
[1*]C(=O)OCC&[1*]C1=C([2*])[NH]C([3*])=C1S(=O)(=O)N1CCC(C(=O)NC2=CC=C3OCOC3=C2)CC1&[2*]C&&[3*]C&&
[1*]C&[1*]N1C(=O)C(C2=C([2*])C=CC=C2[3*])=NC2=CN=C(OCC3=CC=CN=C3)N=C21&[2*]Cl&&[3*]Cl&&
CC1CN(CC2=CC=C(COCC=C(C3=CC=CC=C3)C3=CC=CC=C3)O2)CCO1&&&
[1*]OC&[1*]C1=CC=CC=C1C1=CC=C(C(=O)NC([2*])C2CCCCC2)C=N1&[2*]C(O)C(C)C&&&
CN1CCN(C(CC(=O)C2CCCC2)C(=O)NCC2CCCO2)CC1&&&
[1*]SC(C)C(=O)NO&[1*]C1=NN=C(CC2=CC=CC=C2)N1C1=CC=CC=C1&&&
[1*]CCC&[1*]N([2*])C1=CC=NC=C1&[2*]CCC1=CC=C2OC(C3=CC=CC=C3)=NC2=C1&&&
[1*]C1=CC=C(C2NC3(CCCN(CC(=O)NC4CCCC4)C3=O)C3C(=O)N(C4=CC=CC=C4)C(=O)C23)C=C1&[1*]F&&&
[1*][N+](=O)[O-]&[1*]C1=CN2CC(OC3=CC=C([2*])C=N3)COCC2=N1&[2*]C(F)(F)F&&&
[1*]C1=CC2NC(C1)CC2=C&[1*]C(=O)O[2*]&[2*]C&&&
[1*]NC1=CC=C2OCC3(CCN(C)C3)C2=C1&[1*]C(=O)C1=CN=C2C=C(Cl)C=CN12&&&
[1*]Cl&[1*]C1=CC=C([2*])C=C1&[2*]OC1=NC2=CC3=CC=CC=C3N=C2S1&&&
[1*]C(=O)C1=CC=C(N([2*])C)C=C1&[2*]CC1=CN=C2N=C(N)N=C(N)C2=N1&&[1*]N[3*]^[3*]C(C(=O)O)C(C)(C)C&&&
[1*]NC1CCCC2=C1C=NN2C(C)C&[1*]C(=O)C([2*])=O&[2*]N[3*]&[3*]CC1=CC=CN=C1&&&
CC(C)OC(=O)C1=C(C=NCC(F)(F)F)N=C2C=CC=CN12&&&
OCC1CC(N2C=NC3=C(NCC4=CC=CC(I)=C4)N=CN=C32)C(O)C1O&&&
O=C1OCC2=C1C(C1=CC=C(Br)C=C1)C1=C(CC(Br)=CC1=O)N2&&&
CCCCC1(CCCC)CS(=O)(=O)C2=CC=C(N(C)C)C=C2C(C2=CC=CC=C2)C1O&&&
[1*]C1=CC=CC=C1C=CC(=O)C1=CC=CC=C1[2*]&[1*]Cl&&[2*]O&&
CC(OC1=CC=C(Cl)C=C1)C(=O)NC1=NN=C(C2=CC=NC=C2)O1&&&
[3*]C12CCC(C3=NC(C)=CC=C31)C2(C)C&[1*]C([3*])=O&[1*]N[2*]&[2*]S(=O)(=O)C1=CC=CC=C1&&&
[1*]N&[1*]C1=C([2*])C=C([3*])C=C1[6*]&[2*]Br&&[3*]NS([4*])(=O)=O^[4*]C([5*])(F)F^[6*]Br^[5*]F&&&&&
CCN1CC(O)(CNC(=O)C2CCCN2CC2=C(F)C=CC=C2Cl)CC1=O&&&
[1*]C&[1*][N+]1(CCC(=O)C2=CC=C([2*])S2)CCCC1&[2*]S(N)(=O)=O&&&
[2*]CC(=O)O&[1*]N[2*]&[1*]C(=O)C1=CC=C2C=CC=NC2=C1O&&&
[1*]C(C(=O)N1CCC2(CC1)CN([3*])C2)(C1=CC=CC=C1)C1=CC=CC=C1[2*]&[1*]O&&[2*]F&[3*]CC(F)(F)F&&
CCCN1C2=C(C=CC1=O)C(NCC=C(C)C)CCC2&&&
[2*]CC(C)C1=CC=CC=C1&[1*]N[2*]&[1*]C([3*])=O&[3*]C1CC(=O)N([4*])C1&[4*]CC1=CC=CC=C1&&&
[1*]C&[1*]C1CN([2*])CC(C)O1&[2*]C1=CC=CC=C1[3*]&[3*]F&&&
O=C1N(CC2=CC=CC=N2)CC2CCCCN21&&&
[1*]C([2*])=O&[1*]NC1=CC=C(S([3*])(=O)=O)C=C1&[3*]N1CCCC(C)C1^[2*]N1CCCN([4*])CC1&&[4*]S(=O)(=O)C1=CC=CC=C1&&&
[1*]S(C)(=O)=O&[1*]C1=CC=C(C2=CN=C3N=C(N4CCC(N5CCCCC5)CC4)OC3=C2)C=C1[2*]&[2*]F&&&
CC1=CC=CC(CN2CCC(N3N=CC=C3NC(=O)C3CC3)CC2)=N1&&&
[1*]C(=O)C(C)C&[1*]NC1=NN=C(CCCCC2=CC=C(N[2*])N=N2)S1&[2*]C(=O)CC1=CC=CC=C1F&&&
NC1=CC(CN2CCN(C3=CC(C(F)(F)F)=NC(C(F)(F)F)=N3)CC2)=CC(O)=C1&&&
[2*]CC1=CC=CN(C(C=O)C(C)C)C1=O&[1*]N[2*]&[1*]C(=O)C1=CC=C(C(C)(C)C)O1&&&
FC1=CC=C(C2=CC(C3=CC=CC(Cl)=C3)=C(NC3=CC=C4OCCOC4=C3)N2C2CCNCC2)C=C1&&&
C=CCOCCN1C(N2CCCC(NS(N)(=O)=O)C2)=NC(C2=CC=NC=N2)=CC1=O&&&
[1*]SC1=NC(CCC)=NC2=C1C1=C(CCCC1)S2&[1*]CC#N&&&
CC1=CC=C2OC(C3CCCN(S(C)(=O)=O)C3)=NC2=C1C&&&
[1*]C&[1*]C1=CC2=C(C=C1S(=O)(=O)N1CCOCC1)OC(=O)C=C2[2*]&[2*]C&&&
CN1CCN(C2=CC(N)=C([N+](=O)[O-])C=C2[N+](=O)[O-])CC1&&&
[1*]C&[1*]C[2*]&[2*]C[3*]&[3*]C[4*]&[4*]C[5*]&[5*]C[6*]&[6*]C[7*]&[7*]C1C(=O)C(=O)NC(=O)NC1=O&&&
[1*]OC&[1*]C1=NC=NC2=C1CCN(C(=O)C1=CSC=N1)CC2&&&
[1*]NC(=O)OCCOC&[1*]C1=NC2=CC(OCCNCCC3=CC=CO3)=CC=C2[NH]1&&&
CC(C)CCNC([7*])=NC#N&[7*]S&&&
[2*]OC&[2*]CC[3*]&[1*]N([3*])[4*]&[4*]CC1=CC=CO1&&[1*]C(=O)CN1N=NC(C2=CC=CC(C)=C2)=N1&&
CSC1=NC(C)=C(C(O)C2=CC=C(Cl)C(Cl)=C2)C(N)=N1&&&
CC(NC(=O)CCCOCCN(C)C)C1=CC=CC(Br)=C1&&&
[4*]C1CCC(=O)N1&[4*]C[5*]&[3*]C1CC([5*])C(=O)N2CCC3=C([NH]C4=CC(Cl)=CC=C34)C12C&[1*]C([3*])=O&[1*]N[2*]&[2*]CCC1=CC=CC=N1&&&
CC(OC(=O)C1=CC(Cl)=CC(Cl)=C1)C(=O)C1=CC=CO1&&&
[1*]C&[1*]C[2*]&[2*]C(=O)N1CCC2=CC([3*])=CC=C21&[3*]S([4*])(=O)=O&[4*]C[5*]&[5*]C[6*]&[6*]C(=O)N[7*]&[7*]C[8*]&[8*]C1=CC=CC([9*])=C1[11*]&[9*]O[10*]&[10*]C^[11*]O[12*]&&[12*]C&&&
[1*]CC&[1*]N1C=C(C2=CC([2*])=C3C=CC=CN23)C(=O)C2=CC=CC=C21&[2*]CN(C)C&&&
CC1CCCCC1NC(=O)C(=O)NCC=CC1=CC=CC=C1&&&
[1*]C&[1*]C([2*])C&[2*]N[3*]&[3*]C[4*]&[4*]C([5*])[6*]&[6*]C([12*])C&[12*]C^[5*]O[7*]&&[7*]C1=CC=CC([8*])=C1&[8*]C[9*]&[9*]SC1=NC2=CC=CC=C2S1&&&
NC1=C(CC(=O)CCC(=O)C2=CC=C(OC3=CC=C([N+](=O)[O-])C=C3)C=C2)C2=NON=C2N(C2=CC=CC=C2)C1=O&&&
[2*]C(CCN1C()C)=NC2=CC=CC=C21)C1=CC=CC=C1&[1*]N[2*]&[1*]C(=O)C1=CC=CC=C1&&&
C1=CC=C(OCCCCN2C=CN(NC3=CC=CC=C3)C2=S)C=C1&&&
CCCCC1(CCCC)CS(=O)(=O)C2=CC=C(N)C=C2C(C2=CC=CN2C)C1O&&&
[1*]C(=O)C(CCCC(C)(C)O)C(=O)NO&[1*]N[3*]&[2*]C(=O)CC([3*])C1=CC=CC=C1&[2*]N[4*]&[4*]C1CCCCC1&&&
[1*]C&[1*]C1(C)OCCC2([2*])O1&[2*]C&&&
CCCN(CC(=O)NC1=CC=CC(Cl)=C1C^&&
[1*]CCCCCN1C=NC2=C1N=CN=C2N(C)C&[1*]OC(=S)SC1=CC=CC=C1&&&
[1*]C&[1*]C([2*])(C)C&[2*]N[3*]&[3*]C[4*]&[4*]C([5*])[6*]&[5*]O&&[6*]C1=CC=C2C=CC=NC2=C1&&
CC1=CC=C(C(NC2=C(NC3=CC=CC(C(=O)N(C)C)=C3O)C(=O)C2=O)C2=CC=C(C)O2)O1&&&
[1*]C(C)=O&[1*]O[2*]&[2*]C1CCC2(C)C(CCC3C2CCC2(C)C(C4COC(=O)C4)CC([3*])C32O)C1&[3*]OC(=S)NC1=CC=CC=C1&&&
[1*]N&[1*]C[2*]&[2*]C[3*]&[3*]N[4*]&[4*]C[5*]&[5*]C1=CC2=C([6*])C=CC=C2C([7*])(C2=CC=CC=C2)O1&[6*]Cl&&[7*]C1=CC=CC=C1&&
[1*]C&[1*]C1=CC=C([2*])C=C1&[2*]OC1=NC([3*])=C2C=CC=CC2=N1&[3*]N[4*]&[4*]C[5*]&[5*]C1=CC=CN=C1&&&
[1*]NC([3*])=O&[1*]C1=CC=C2OC([2*])=NC2=C1&[2*]C1=CC=CC=C1^[3*]C1=CC=C([4*])N=C1&&[4*]Cl&&&
[1*]C(CC1=C[NH]C2=CC=CC=C12)NC(=O)C1CCC(=O)NC1=O&[1*]C(=O)O&&&
[1*]C&[1*]C[2*]&[2*]OC([3*])=O&[3*]C([4*])[5*]&[4*]C&&[5*]C1=CC=C([6*])C([8*])=C1^[8*]C&&[6*]C#C[7*]^[7*]C1=CSC=N1&&&
[1*]C&[1*]S(=O)(=O)N([2*])[6*]&[2*]C[3*]&[3*]C1=CC=C([4*])C=C1[5*]^[6*]C1C2=CC([7*])=CC=C2CCC1[10*]^[4*][N+](=O)[O-]&[10*]N&&[5*]Cl&[7*]C1=COC2=C([8*])C([9*])=CC=C12&&[8*]F&&[9*]F&&
[1*]C(=O)C1=CSC=C1&[1*]N1CCC([3*])C1&[2*]O[3*]&[2*]CC1=CSC(C2CCCC2)=N1&&&
[6*]S(C)(=O)=O&[2*]C(=O)C([3*])CCC[6*]&[1*]N[3*]&[1*]C(=O)C1=CC=CC=N1^[2*]N1CCC([4*])CC1&&[4*]C([5*])=O&[5*]C1CCC1&&&
[1*]C&[1*]C1=NN(CC(=O)N2CCOCC2)C([2*])=C1S(=O)(=O)N1CCCC1&[2*]C&&&
[2*]=CC(C)Br&[2*]=CC[3*]&[1*]C1C=CC(=O)OC1[3*]&[1*]=CC=[4*]&[4*]=C1CCCC([5*])C1&[5*]CCC(=O)O&&&
O=C(NC1=CC=CC(Cl)=C1)OC1C2CC3CC(C2)CC1C3&&&
[1*]C&[1*]O[2*]&[2*]C1=CC=C([3*])C=C1&[3*]C[4*]&[4*]O[5*]&[5*]C[6*]&[6*]C([7*])[8*]&[8*]N[9*]&[9*]C[10*]^[7*]C1=CC=CC=C1^[10*]C([11*])[12*]&&&[11*]O&&[12*]C1=CC([13*])=NC2=C([15*])C=CC=C12^[13*]C([14*])(F)F&[14*]F^[15*]C([16*])
[1*]C&[1*]C([2*])C&[2*]C[3*]&[3*]N1CCN([4*])CC1&[4*]C[5*]&[5*]C1CC([6*])=NO1&[6*]C1=CC=CC=C1&&&
[1*]C&[1*]C1=CC=C2C(=C1)C(C1=CC=CC=C1)=NCC(=O)N2[2*]&[2*]C&&&
[1*]OC&[1*]C1=CC2=C(OC3=CC=C(NC(=O)C4=NN([2*])C(=O)C=C4[3*])C=C3[4*])C=CN=C2C=C1OCCCN1CCN([5*])CC1&[2*]C&&[3*]C&[4*]F&[5*]C&&
[1*]NC1=CC=CC=C1C(C)C&[1*]C(=O)C1=CC=C(C(C)(C)C)C=C1&&&
[1*]C(O)C(=O)NCCS(=O)(=O)NCCOC&[1*]C(CC1CCCCC1)NC(=O)C(CC1=CC=CC=C1)NC(=O)C([2*])CC1=CC=C([3*])C=C1&[2*]CCCN=C(N)N&&[3*]O&&
O=C1C(C2=CC=CC=C2)=C(C2=CC=CC=C2)[NH]C2=C(C(=O)C(C3=CC=C(Cl)C=C3Cl)=CC2)N1CCN1CCOCC1&&&
[1*]CC1=C(F)C=CC=C1F&[1*]N1CCC([3*])C1&[2*]N([3*])C1=CC=C(Br)C=C1&[2*]CC1=CSC=C1&&&
[1*]N1N=NC(C(=O)NNC(=O)C2=CC=CN=C2)=C1SCC(=O)C1=CC=CC=C1&[1*]CCO&&&
O=C(CCSC1=NN=C(C2=CC3=CC=CC=C3O2)O1)N1CCOCC1&&&
[1*]C&[1*]C1=C(C2=NN=C3SC(NC4=CC=CC([2*])=C4[3*])=NN23)SC(C2=CC=CC([4*])=C2)=C1&[2*]Cl&&[3*]Cl&[4*]Cl&&
O=C(NC1=CC=CC(Br)=C1)NC1=CC=C(OC2=CC=NC3=C2[NH]C(=O)N3C2=CC=CC=C2)C=C1&&&
CC1=CC=C(N2C(SCC(=O)NN=C3SC4=CC=CC=C4N3C)=NC3=C([NH]C4=CC=CC=C43)C2=O)C=C1&&&
[1*]C&[1*]C([2*])(C)C&[2*]C([3*])[4*]&[3*]NC(=O)O[5*]&[5*]C[6*]^[4*]C(=O)N[7*]^[6*]C1=CC=CC=C1&[7*]C([8*])[9*]&&&[8*]C=C([10*])[11*]&[10*]C[12*]^[9*]C[13*]^[12*]C1=CC=CC=C1^[11*]C(=O)O^[13*]C(=O)O&&&&&&&
[1*]CC&[1*]C1=CC(OC2=CC=C(C=NNC(=O)C3CC3)C=C2)=CC=C1[2*]&[2*]OC&&&
CC1=CC=CC(C2=NN(CC(=O)N3C(C)CCCC3C)N=N2)=C1&&&
[1*]CN&[1*]C1CCC(C2=CC=CC=C2)(C2=CC=CC=C2)CC1&&&
[1*]C&[1*]C([2*])C&[2*]N1[NH]C(=O)C2=C1NC(=O)CC2&&&
FC1=CC=C(CCC2=CC=CN=C2)C=C1&&&
[1*]NC(C)=O&[1*]C1=CC([2*])=CC=C1C1=CN=C2C=C(C(=O)NC3=CC=C([3*])C=N3)C=CC2=N1&[2*]C(F)(F)F&&[3*]F&&
[1*]C(=O)O&[1*]C1=CC=[N+]([2*])C=C1&[2*]C[3*]&[3*]C1=CC=C([4*])C=C1&[4*]NC([5*])=O&[5*]C1=CC=CC([6*])=C1&[6*]N1C([7*])=NC2=CC=CC=C2C1=O&[7*]C1=C([8*])C=CC=C1[9*]&[8*]F&&[9*]F&&
[1*]C&[1*]C1=C([2*])SC(SCC([3*])=NNC2=CC=C3C(=O)C4=CC=CC=C4C(=O)C3=C2)=N1&[2*]C(=O)O&&[3*]C&&
CC1=CC=C(C)C(C2=C(C3=CN4N=CN=C4C=C3)N=C(CNC3=CC=C(C#N)C=C3F)[NH]2)=C1&&&
[2*]CCC(C)C&[1*]N[2*]&[1*]C([4*])=O&[3*]N1CCC([4*])CC1&[3*]CCC1=CC=CC=N1&&&
[2*]OC1=NN(CC)C2=CC(C3=CC=C4C5CCC6C([6*])(C)C(O)C(O)CC67CC4C6)=CC=C12&[7*]=CC(=O)C([6*])C&[5*]N[6*]^[2*]CC[3*]^[5*]S(=O)(=O)C1=CC=CC=C1C&[1*]O[3*]&&&[1*]C([4*])
[3*]=CCC&[3*]=CCC=[4*]&[4*]=CCC=[5*]&[5*]=CCC=[6*]&[1*]C(=O)CCCC=[6*]&[1*]O[2*]&[2*]CC&&&
COC1=CC=CC(C(=O)NC2=C(C(=O)C3=CC=CC=C3)C(C3=CC=C(O)C=C3)N3N=NN=C3N2)=C1&&&
[1*]S(=O)(=O)CC&[1*]NC1=N[NH]C2=CC(C3=CC=C4OCOC4=C3)=CC=C12&&&
[1*]C&[1*]C(CCC(=O)OC1=C2CC3CC(C2=C([2*])C2=C1CC4C(C3)C4([3*])[4*])C([5*])([6*])O2)C1CCC2C3C([7*])C([8*])C4([9*])CC([10*])CCC4([11*])C3CC([12*])C12[13*]&[2*]C&&[3*]C&[4*]C&[5*]C&[6*]
[1*]CC(=O)NCCC&[1*]N1C=C(S(=O)(=O)CC(=O)NC2CCCCC2)C2=CC=CC=C21&&&
[1*]C&[1*]O[2*]&[2*]C1=CC=C([3*])C=C1&[3*]C1=C2N=C(N[4*])C3=CC=CC=C3N2N=C1[5*]&[4*]C1=CC=CC=C1&&[5*]C1=CC=CC=C1&&
[2*]CC1=CC(CN)=CC=C1&[1*]N[2*]&[1*]C(=O)C1=CC=CC=C1O&&&
CN1C=C(NC(=O)C2=CC(NC(=O)C3=CN=C4C=CN=C(N5CCCCC5)C4=N3)=CN2C)C=C1C(=O)NCCCN1CCOCC1&&&
CSC1=CC=C(C2=CC(=O)C3=C(O)C(C)=C(O)C=C3O2)C=C1N&&&
OCC(O)C1=NN(C2=CC=C(Cl)C=C2)C(C2=CN(C3=CC=CC=C3)N=C2C2=CC=CC=C2)=C1&&&
[1*]C&[1*]N[2*]&[2*]C1=C([3*])N=C([7*])O1&[3*]S([4*])(=O)=O&[4*]C1=CC=C([5*])C=C1^[7*]C[8*]^[5*]C([6*])(C)C&[8*]C1=CC=CC2=CC=CC=C12&[6*]C&&&&&
CCCC1=C(OCCCOOC)C=CC2=C1ON=C2C1=CC=C2OCCC2=C1&&&
[1*]CCC[N+]1=C(C)C(C)=C(C)C=C1C&[1*]N1C(C)C(=O)C2=CC=CC=C21&&&
CC1(C(=S)NC2=CC=CC=C2)CCCCC1(C)C(=O)O&&&
NC1=NC=CC(NC(=O)C2=COC(C3=CC=CC=C3)=N2)=N1&&&
[1*]C(=O)NCCCCCCCCCCCCCCCC&[1*]C1=CC2=CC=C([2*])C=C2O1&[2*]OC&&&
[1*]CCC&[1*]N1C(=O)C2=C([NH]C(C3=NON=C3)=N2)N([2*])C1=O&[2*]CCCF&&&
=CCC(C1=CC=C2OCOC2=C1)N1C=CN=C1&&&
CC1=CC=C(C(=O)CCC(=O)NC2=CC=CC(O)=C2)C(C)=C1&&&
[1*]CCN(CCC)CCC&[1*]N1CCN(C2=C3C=CC=CC3=NC3=C([2*])C=CC=C23)CC1&[2*]C&&&
CC1CC(=O)NC2=CC(NC(=O)C3=CC=CC(F)=C3)=CC=C2S1&&&
[2*]CC1=CC2=C([NH]C1=O)C(OC)=CC=C2C&[1*]O[2*]&[1*]C(=O)C1=CC=CC=N1&&&
[1*]NC1=CC=CC=C1OC&[1*]C(=O)C[2*]&[2*]SC1=NN=C(C2=N[NH]C(C)=C2)N1C1=CC=CC=C1&&&
[1*]NC(=O)C(N)C(C)C&[1*]C1CC([2*])C([3*])C1OC1OC([4*])C([5*])C([6*])C1[7*]&[2*]N&&[3*]O&[4*]CO&[5*]O&[6*]O&[7*]O&&
[1*]C&[1*]C([2*])C&[2*]C([3*])[4*]&[3*]N&&[4*]C(=O)N1C2=CC=CC=C2CCC2=CC=CC=C21&&
[1*]NC1=NC=C2C(C3=CC=NC(C)=C3)=N[NH]C2=C1&[1*]C([2*])=O&[2*]N[3*]&[3*]C(C)C1=CC=CC=C1&&&
C=CCNOC(=O)CSC1C2=CC=CC=C2C(=O)N1C1=CC=CC(Cl)=C1&&&
[1*]C&[1*]C1=NOC([2*])=C1&[2*]C1=NOC([3*])=N1&[3*]C[4*]&[4*]C[5*]&[5*]C[6*]&[6*]C[7*]&[7*]O[8*]&[8*]C1=CC=CC=C1&&&
O=C(O)C1=NN(CC2=CC=C(C3=CC=CC=C3)C=C2)C(=O)C2=CC=CC=C12&&&
[1*]C&[1*]C[2*]&[2*]OC([3*])=O&[3*]C1CCCN(C2=NC([4*])=NC3=C2SC2=CC=CC=C23)C1&[4*]C&&&
[1*]CCC&[1*]C1=NC2=C(C(=O)N([2*])C=C2)N1CC1=CC=C(C2=CC=CC=C2C2=N[NH]N=N2)C=C1&[2*]CC(C)O&&&
NC1=NC2=C(N=C(C3=CC=CC=C3)[NH]2)C2=C1N=CN2C1OC(COP(=O)(O)O)C(O)C1O&&&
[1*]OC&[1*]C1=C([2*])C([3*])=C2C(=O)C=C(C3=CC=C([4*])C([5*])=C3)OC2=C1[6*]&[2*]O&&[3*]O&[4*]O&[5*]O&[6*]OC&&
[1*]C(C)C&[1*]N1CC(C(=O)NCC2=CC=CC=C2[2*])C=C2C3=CC([3*])=CC4=C3C(=C[NH]4)CC21&[2*]Cl&&[3*]O&&
[1*]SCC(NC(=O)C(CCC(=O)O)NC(=O)CCCC(C)=O)C(=O)NC&[1*]C1=CC=C([2*])C=C1&[2*][N+](=O)[O-]&&&
[1*]C(=O)OC&[1*]C1=CC=CC2=NC3=CC([2*])=C([3*])C=C3N=C12&[2*]C&&[3*]C&&
[1*]C&[1*]C[2*]&[2*]C[3*]&[3*]SC1=NN=C([4*])N1[5*]&[4*]C1=CN=CC=N1&&[5*]C1=CC=CC=C1&&
[1*]C(=O)NCC&[1*]C1=CC=C([2*])C=C1NS(=O)(=O)C1=CC=C([3*])C=C1&[2*]C&&[3*]C(C)(C)C&&
[1*]C(=O)O&[1*]C1=CC=NC(N2C(=O)C(=CC3=CC=C(C=CC4=CC=C([2*])C=C4)C=C3)SC2=S)=C1&[2*]Cl&&&
N#CC1=CC=C(C2=CC=C(C(=O)CCl)C=C2)C=C1&&&
[1*]C&[1*]C1=CN([2*])C=N1&[2*]C1=CC=C([3*])C=C1[4*]&[3*]C1=CC=CC=C1&&[4*]C(=O)O&&
CN1C(=O)C=CC2=C(NC(=O)NC3CCC(O)C4=CC(F)=CC=C43)N=C(NC3CCOCC3)N=C21&&&
[1*]SC1=NC(=O)C(C#N)=C(C2=CC=CC(F)=C2)[NH]1&[1*]CC1=CC=CC=C1&&&
[1*]OCC&[1*]C1=CC([2*])=CC=C1CN1CCCC(C2=CC=CC([3*])=C2)C1&[2*]F&&[3*]C(N)=O&&
[1*]C&[1*]C[2*]&[2*]C[3*]&[3*]C[4*]&[4*]C[5*]&[5*]C[6*]&[6*]C[7*]&[7*]C([8*])[9*]&[8*]C([10*])=O&[10*]C1=CC([11*])=C([12*])C([13*])=C1^[9*]N1CCCC1^[11*]F&&&&[12*]F&[13*]F&&
[1*]C&[1*]O[2*]&[2*]C([3*])[4*]&[3*]C#C[5*]&[5*]C#C[6*]^[4*]O[7*]^[6*]C1=CC=C2[NH]C(N)=NC2=C1&[7*]C&&&&&
[2*]CCCCC(=O)O&[1*]N1CCC([2*])CC1&[1*]S(=O)(=O)C1=CC=C(I)C=C1&&&
[1*]C&[1*]C1=CC([2*])=NC(NC2=CC=C(C3=C([3*])C(=O)[NH]C(=O)N3[4*])C=C2)=N1&[2*]N&&[3*]F&[4*]C&&
[1*]NC1=CC(OC)=CC=C1&[1*]C(=O)C[2*]&[2*]S[3*]&[3*]CC(=O)C1=CC=CC=C1&&&
[1*]S(=O)(=O)NC([3*])=O&[1*]C1=CC=C([2*])C=C1&[2*]Cl^[3*]C1=CC=CC=C1[4*]&&[4*]C1=CC=C([5*])C=C1&[5*]Cl&&&
[1*]C1=CC2=NC=C([3*])N2C=C1&[1*]O[2*]&[2*]C1CC2CCC(C1)N2^[3*]C1=CC=NC2=CC=CC=C12&&&&
O=C(CCC1=CC=C([N+](=O)[O-])C=C1)NC1=NN=C(C23CC4CC(CC(C4)C2)C3)S1&&&
[1*]O&[1*]C[2*]&[2*]C[3*]&[3*]N[4*]&[4*]C[5*]&[5*]C[6*]&[6*]C1=CC=C([7*])C=C1&[7*]C[8*]&[8*]C([9*])[10*]&[9*]O&&[10*]C[11*]^[11*]N[12*]&[12*]C([13*])C1=CC=CC=C1&[13*]C1=CC=CC=C1&&&
[1*]C(=O)OC(C)(C)C&[1*]N1CCN(C(=O)NCC2=CC=CN=C2)CC1&&&
[1*]OC&[1*]C1=CC=CC(C(=O)NC([4*])C(=O)NCC2=CC=C([2*])C=C2[3*])=C1CC1=C([5*])C([6*])=CS1&[2*]Cl&&[3*]Cl&[4*]C(C)C&[5*]C&[6*]NC(C)=O&&
[1*]C&[1*]C([2*])[3*]&[2*]O&&[3*]C[4*]^[4*]N1CCCC2(CCN(C([5*])=O)CC2)C1&[5*]C1=CC=CS1&&&
[1*]C&[1*]C1=C2OC([2*])([3*])CCC2=C2C=C([4*])OC2=C1[5*]&[2*]C&&[3*]C&[4*]C(N)=O&[5*]C&&
[1*]CC(O)C(CCCCC)OCC=C&[1*]N1CCCC1CC1CCCCN1CCCC1&&&
[1*]SC(=C)C(=O)O&[1*]C1=NC2=C(C([2*])=N[NH]2)C(=S)N1C1=CC=CC=C1&[2*]C&&&
[1*]C&[1*]SC1=NC([2*])=N[NH]1&[2*]C[3*]&[3*]C1=CC=CC([4*])=C1&[4*]C([5*])(F)F&[5*]F&&&
[1*]NC(=O)NCC(CSC)CCCC&[1*]C1=CC=CC=C1[2*]&[2*]C&&&
O=C(O)C1=NN2C(=N1)C(=O)C1=CC(Cl)=CC=C12&&&
[1*]C&[1*]O[2*]&[2*]C1=CC=C([3*])C=C1&[3*]C[4*]&[4*]C[5*]&[5*]N[6*]&[6*]C1=C([7*])C(=O)C1=O&[7*]N[8*]&[8*]C1=CC=CC([9*])=C1&[9*]O&&&
[1*]C&[1*]O[2*]&[2*]C1=CC([3*])=CC([4*])=C1[7*]&[3*]Br&&[4*]NC(=S)N[5*]^[5*]C1=CC=C([6*])C=C1^[7*]O[8*]^[6*]Br&[8*]C&&&&&
[1*]CC1=CC=CC=C1&[1*]NC1=NC(N2CCCC2)=NC2=CC=CC=C12&&&
[1*]C&[1*]C[2*]&[2*]C[3*]&[3*]C[4*]&[4*]C[5*]&[5*]C[6*]&[6*]C[7*]&[7*]C[8*]&[8*]C[9*]&[9*]C1=CC=C([10*])C=C1&[10*]C(=O)N([11*])[15*]&[11*]C[12*]&[12*]C1=CC=CC([13*])=C1^[15*]C1C=CS(=O)(=O)C1^[13*]C([14*])(C)C&&&[14*]C&&&
[1*]OC&[1*]C1=CC=C(C2C(C(=O)NC([2*])C3=CC=CC=C3)C3=CC=CC=C3C(=O)N2[3*])C=C1&[2*]C&&[3*]C&&
[1*]N&[1*]C[2*]&[2*]C[3*]&[3*]O[4*]&[4*]C1=CC=C2N=CC([5*])=CC2=N1&[5*]C1=CC=C([6*])C=C1&[6*]Cl&&&
[1*]CC&[1*]C1=CC(C2=CC=C([2*])C=C2)=C([3*])C([4*])=N1&[2*]C&&[3*]C&[4*]NCCCO&&
[1*]NCP(=O)(OCC)OCC&[1*]P(=S)(OCC)OCC1=CC=CC([2*])=C1&[2*]OCC&&&
[1*]C&[1*]O[2*]&[2*]C1=CC=CC=C1[3*]&[3*]C1=CSC(NN=C[4*])=N1&[4*]C1=CC=CC([5*])=C1&[5*]C([6*])(F)F&[6*]F&&&
[1*]C&[1*]C[2*]&[2*]C[3*]&[3*]C[4*]&[4*]N[5*]&[5*]C1=CC(=O)N=C(N=C2NC3=CC=C([6*])C=C3S(=O)(=O)N2)[NH]1&[6*]S(N)(=O)=O&&&
[1*][O-]&[1*][N+]1=NC2=C(C=NN2CC2=CC=CC=C2[2*])C2=NC(C3=CC=CO3)=NN12&[2*]Cl&&&
CCCCN1C2=CC=CN=C2N2C(C(=O)NC)=NN=C21&&&
[1*]C&[1*]C1=CC=C([2*])C=C1&[2*]C1=NN=C(S[3*])O1&[3*]C[4*]&[4*]C(=O)N([5*])[6*]&[5*]C&&[6*]C[7*]^[7*]C(=O)N[8*]&[8*]C1=CC([9*])=CC=C1[10*]&[9*]C&&[10*]C&&
[1*]C&[1*]O[2*]&[2*]C1=CC([3*])=CC([7*])=C1[9*]&[3*]C([4*])[5*]&[4*]OC([6*])=O^[9*]O[10*]^[6*]C^[5*]C1C(=O)CCC2C3=CC=CC4=C3C(=CN4[8*])CC12^[10*]C^[7*]I&&[8*]C&&&&&&&
[1*]OC&[1*]C1=CC([2*])=CC=C1C(=O)NC1=CC=CC(C(=O)N2CCCC([3*])C2)=C1[4*]&[2*][N+](=O)[O-]&&[3*]C&[4*]C&&
CC(C)N(CC(=O)NCC1=CC=C(F)C=C1)C(=O)C1=CC=C(NC(N)=O)C=C1&&&
[1*]C1=C2N=C(C3=CC=CC=C3)[NH]C2=NC([2*])=N1&[1*]Cl&&[2*]Cl&&
[1*]O&[1*]C1=C([2*])C=CC2=C1CN1CCCC3=CC=CC=C3C1=C2&[2*]C1=CC=CC=C1&&&
[1*]CCCC&[1*]N[2*]&[2*]CC[3*]&[3*]SC1=NC2=CC=CN=C2N1CC1=CC=C(F)C=C1&&&
[1*]=CC1=CC(OC)=C(OC)C(OC)=C1&[1*]=C1C2=CC=CC(Cl)=C2C(=O)C2=C(O)C=CC=C12&&&
[1*]C&[1*]N(C)N=N[2*]&[2*]C1=CC([3*])=CC=C1[4*]&[3*]C(=O)O&&[4*]Cl&&
[2*]CC&[1*]N1CCC([2*])CC1&[1*]S(=O)(=O)C1=CC=CC(NC2=NN=C(N3CCOCC3)S2)=C1&&&
[1*]C&[1*]C[2*]&[2*]C[3*]&[3*]C1=C([4*])N=C([8*])O1&[8*]C1=C([9*])C=CC=C1[10*]&[9*]Cl^[4*]C[5*]&[10*]Cl^[5*]C[6*]&&&[6*]C[7*]&[7*]C1=NC(N)=NC(N)=N1&&&
[1*]C1=CC(C(=O)CCNC(=O)C2=CC=C([2*])C=C2)=CC=C1&[1*]OCC(F)(F)F&&[2*]F&&
[1*]NC1=CC=C([N+](=O)[O-])C=C1&[1*]C([2*])=O&[2*]N[3*]&[3*]CC1=CC=CN=C1&&&
[1*]C(=O)C1=C(N)N(CC2=CC=CC=C2)N=N1&[1*]N1CCC2=C(C1)N=CN2CC1=CC=CC=C1&&&
[1*]OC1=CC(C2NC(=O)NC(C)=C2C(N)=S)=CC=C1OC&[1*]CC1=CC=C2C=CC=CC2=N1&&&
O=C(NC1=CC=CC(Cl)=C1)C1=CC=CC=C1NC(=O)C1CC=CCC1C(=O)O&&&
[1*]N1CC=C(C2=NC3=CC=CC=C3N2CC=C)CC1&[1*]CC[2*]&[2*]S[3*]&[3*]C[4*]&[4*]C1CC1&&&
[1*]C&[1*]C1=CN([2*])C(=O)[NH]1&[2*]C[3*]&[3*]C1CCN([4*])CC1&[4*]C[5*]&[5*]C[6*]&[6*]C1=C([7*])[NH]C2=CC=C([9*])C=C12&[9*]I&&[7*]S[8*]^[8*]C1=CC=CC2=CC=CC=C12&&&
O=C(CSCC1=CC=C(F)C=C1)NC1=CC=C2N=C(SCC3=CC(F)=CC=C3F)SC2=C1&&&
CC1=CC=C(NC2=CN=CC=C2NS(=O)(=O)C2=CC=CS2)C=C1&&&
[1*]C&[1*]O[2*]&[2*]C1=CC2=C(C=C1[3*])C([5*])=NCC2&[3*]N([4*])C&[4*]C^[5*]C1=CC=C([6*])C=C1&&[6*]C&&&
O=C(NS(=O)(=O)C1=CC=C(C#CC(C2CC2)N2CCOCC2)C=C1)C1=CC(Cl)=C(Cl)S1&&&
[1*]S(N)(=O)=O&[1*]C1=CC=C(CNC(=O)CSC2=NC3=CC=CC=C3O2)C=C1&&&
[1*]C&[1*]C[2*]&[2*]C[3*]&[3*]N1CCC([4*])CC1&[4*]C[5*]&[5*]NC([6*])=O&[6*]C1=CC=C([7*])C=C1&[7*]O[8*]&[8*]C[9*]&[9*]C1=CC=CC=C1&&&
[3*]CC&[1*]O[3*]&[1*]C(=O)C[4*]&[2*]N[4*]&[2*]C(=O)C1=C(N[5*])C2=CC=CN=C2N2C(C(=O)C3CC3)=NN=C12&[5*]CCC1=C[NH]C2=CC=CC=C12&&&
[1*]Cl&[1*]C1=CC=CC=C1OC1=NC=CC=C1C1=CN=CO1&&&
[1*]C&[1*]C1=CC([2*])=CC2=C1N=C(C1=C(NCC([3*])C3=CC=CC([4*])=C3)C=C[NH]C1=O)[NH]2&[2*]NCCO&&[3*]O&[4*]Cl&&
[1*]C&[1*]O[2*]&[2*]C1=CC=CC=C1[3*]&[3*]NC([4*])=O&[4*]C1=CSC([5*])=N1&[5*]C1([6*])CCC2=CC=CC=C2C1=O&[6*]O&&&
[2*]=CC&[2*]=CC=[3*]&[1*]C(=O)C=[3*]&[1*]OCOP(=O)(O)O&&&
[1*]SC&[1*]C1=NC2=NC=NC(N3CCCCC3[2*])=C2C=C1C1=CC=CC=C1&[2*]C(F)(F)F&&&
[1*][N+]1=CC=C2C(=C1)C=CN2CC(=O)C1=CC=CC=C1[2*]&[1*][O-]&&[2*]Cl&&
[6*]S(=O)(=O)C1=CC=C(C)C=C1&[2*]N[6*]&[2*]CCC[3*]&[3*]N1CCC([4*])CC1&[1*]O[4*]&[1*]C(=O)C(C1=CC=CC=C1)C1=CC=CC=C1N&&&
[1*]NC([4*])=O&[1*]C[2*]&[2*]C1=CC=CC([3*])=C1^[4*]C1=CC([5*])=CC=C1[6*]^[3*]Cl&[5*]S(=O)(=O)N1CCCCC1&&&&[6*]F&&
[1*]C1=CC=C2[NH]C=C(C=C3C(=O)N(C4=CC=C([2*])C=C4[3*])C4=CC([4*])=CC=C34)C2=C1&[1*]Br&&[2*]N(CCO)CCO&[3*]F&[4*]C(F)(F)F&&
[1*]C&[1*]C(C)=C[2*]&[2*]C[3*]&[3*]C[4*]&[4*]C1([5*])C([6*])=CC([7*])C23C(=CC([10*])CC12)C(=O)OC3[13*]&[5*]C&&[6*]C&[7*]OC([8*])=O^[8*]C1=CC=CC([9*])=C1^[10*]OC([11*])=O^[9*]Cl&[11*]C([12*])C^[13*]OC([14*])=O
[1*]C&[1*]C1=NN([2*])C([3*])=C1[4*]&[2*]C&&[3*]NC(=O)N(C)C&[4*]Cl&&
[1*]C&[1*]C([2*])=NO&[2*]C1=CN=C2N=NN([3*])C2=N1&[3*]C[4*]&[4*]C1=CC=NC([5*])=N1&[5*]C[6*]&[6*]N&&&
CC1=CN2C=C(CNC3CC4=CC=CC=C4CC3O)N=C2C=C1&&&
[1*]C=C&[1*]C([2*])([3*])C&[2*]C&&[3*]C1=C([4*])C2=CC=CC=C2[NH]1^[4*]C[5*]&[5*]C[6*]&[6*]NC([7*])=O&[7*]C[8*]&[8*]C([9*])[10*]&[9*]C1=CC=CC=C1&&[10*]C1=CC=CC=C1&&
[1*]C(=O)O&[1*]C1=CC2=CC=C([2*])C=C2C2=CC=CC=C12&[2*][N+](=O)[O-]&&&
[1*]C(=O)CCCC1=NN=C(NC2=CC=C(OC)N=N2)2=CC=CC=C12&[1*]N[2*]&[2*]CC1=CC=C(C)O1&&&
[1*]C(CC(C)C)CN(C)C&[1*]N(C(=O)CNC(=O)C1=C[NH]C2=NC([2*])=NC(=O)C2=N1)C1=CC=C(C(=O)NC([3*])CCCNC(=N)NC(=N)NCC2=CC=C([4*])C=C2)C=C1&[2*]N&&[3*]C(=
[1*]C&[1*]C[2*]&[2*]OC([3*])=O&[3*]C([4*])[5*]&[4*]C&&[5*]C1N2C(=O)C([6*])C2SC1([9*])C^[9*]C&&[6*]NC(=O)O[7*]^[7*]C[8*]&[8*]C1=CC=CC=C1&&&
[3*]C1CCC(C2=CC=C(OC)C(OC)=C2)CC1&[1*]N[3*]&[1*]CCC([2*])C&[2*]NC1=CC(=O)C2=CC=CC=C2[NH]1&&&
CC1=CC=CC=C1C1=CC=C2N=CN=C(NCCCN3CCNCC3)C2=C1&&&
[1*]NCCCCCCC&[1*]C1=CC(=O)C2=CC=CC=C2C1=O&&&
[1*]C&[1*]C([2*])C&[2*]C#C[3*]&[3*]C[4*]&[4*]NC([5*])=O&[5*]C([6*])[7*]&[7*]C([9*])C&[9*]C^[6*]NC([8*])=O&&[8*]C1=CC=CC=C1&&&
[1*]NC1=CC=C(CCCCCC(=O)O)C=C1&[1*]C(=O)C=[2*]&[2*]=CC(=O)O&&&
[1*]OC&[1*]C1=CC=C(C2=CC([2*])=NN2C2=CC=C([3*])C=C2)C=C1&[2*]C(=O)NC(=N)N&&[3*]S(N)(=O)=O&&
[1*]OC&[1*]C1=CC=C([2*])C=C1&[2*]N=CCC(=O)NCCCl&&&
O=C1[NH]C2=CC([N+](=O)[O-])=CC=C2N1C1=CC=C(Cl)C(C(F)(F)F)=C1&&&
[1*]NC1=C2C=C(C)C=CC2=NC=N1&[1*]C1CC1C1=CC=CC=C1&&&
[1*]C&[1*]C1=CC=C2C(N)=NN([2*])C2=N1&[2*]C1=CC=CC=C1&&&
[2*]CC&[2*]N([3*])[4*]&[3*]C&&[4*]CCC[5*]^[1*]N[5*]&[1*]C(=O)C1=CC(C2=CC=CC=C2)=NS(=O)(=O)N1C&&&
[1*]NC(=O)CCCCCCCCCCC&[1*]C1=CC=C([2*])C([3*])=C1&[2*]O&&[3*]OC&&
COCC1(C=CC2=C(OC)C=CC=C2OC)CCN(C(C)C)CC1&&&
[2*]C1(C)CCCN1C&[1*]C([2*])=O&[1*]NC1=CC=C(NC2=CC=C3C=CN=CC3=C2)C=C1&&&
[1*]C&[1*]N1C=CC=C1[2*]&[2*]C(=O)O[3*]&[3*]C[4*]&[4*]C([5*])=O&[5*]C1=CC=CO1&&&
[3*]C(N)CC1=CC=C(O)C=C1&[1*]C1CCC([3*])CC1&[1*]N[2*]&[2*]CC1=CC=CC(C2=NC=CC=N2)=N1&&&
CC(C)OCN1C=C(C(=O)N(C)CCOC2=CC=CC=C2)C=N1&&&
[1*]C&[1*]C[2*]&[2*]C[3*]&[3*]C[4*]&[4*]C[5*]&[5*]C#C[6*]&[6*]C1=NC([7*])=C([8*])N1[11*]&[8*]C[9*]&[9*]OC([10*])=O^[11*]C^[10*]C1=CC=CN=C1&&[7*]C1=CC=CO1&&&&
[1*]C&[1*]C([2*])[3*]&[2*]NC([4*])=O&[4*]C([5*])[6*]^[3*]C(=O)O^[5*]C[7*]&&&[7*]C[8*]^[6*]NC([15*])=O^[8*]C[9*]&[15*]C([16*])[17*]&[9*]C[10*]&[16*]C[18*]&[10*]NC([11*])=O&[18*]C[19*]^[17*]NC([20*])=O^[11*]C[12*]&[19*]C(=O)O&[20*]CNC([21*])=O&[12*]C[13*]&&
COC1=CC(NS(C)(=O)=O)=CC=C1NC1=C2C=CC=CC2=NC2=CC=NC=C12&&&
CCCN1C=CN=C1C=C1C(=O)NC(=O)NC1=O&&&
CCOC(=O)COC1=CC(N2CCOCC2)=C(Cl)C=C1Cl&&&
[1*]C&[1*]C1=C([2*])C(C2=CC=C([3*])C=C2)C2=C(C=CC3=C2N([4*])C(=O)[NH]3)N1&[2*]C(=O)OC(C)C&&[3*][N+](=O)[O-]&[4*]C&&
[1*]C(=O)N(C)CCCC&[1*]C1CCC(CNS(=O)(=O)C2=CC=C3C(=C2)CCCN3[2*])CC1&[2*]C(C)=O&&&
[1*]NC&[1*]C1=NC=C(C2=CN=C([2*])N=C2C2=C[NH]C3=CC=CC=C23)S1&[2*]OC&&&
[1*]C(=O)N1CCN([2*])CC1&[1*]C1=CN=C(Br)C=N1&&[2*]C[3*]^[3*]C[4*]&[4*]O[5*]&[5*]C1=CC=CC=C1&&&
[1*]C(=O)CCS(C)(=O)=O&[1*]N1CCC(NC(=O)C2=CC=CC([2*])=C2)CC1&[2*]C(F)(F)F&&&
CC1(C)CCCC2(C)C3CC4OC45CC3C(O)C12&&&
[1*]C(=O)C1=CC=C(Cl)C=C1Cl&[1*]NC1=CC=CC(N[2*])=C1&[2*]C([3*])=O&[3*]C1CCCO1&&&
[1*]C&[1*]C1=CC=C([2*])C=C1&[2*]C(=O)NN1C(=O)C([3*])C1[4*]&[3*]N1C=CN=C1&&[4*]C1=CC=CC=C1&&
[2*]CC(C)(C)O&[1*]N[2*]&[1*]C(=O)CCC([3*])C&[3*]C1CCC2C3CCC4CC(O)CCC4(C)C3CC(O)C12C&&&
[1*]C&[1*]C1=CC=C([2*])C=C1[7*]&[2*]NC([3*])=O&[3*]C1=CN=C2SC([4*])C([6*])=NN2C1=O^[7*]C^[4*]C([5*])C&&&[5*]C^[6*]C&&&&
[1*]N1C=NS(=O)(=O)C2=CC([3*])=C([5*])C=C21&[1*]C1=CC=CC=C1[2*]&[2*]Cl^[3*]C([4*])(F)F&&[4*]F^[5*]Cl&&&&
CC1(C)CCC(C)(C)C2=CC(NC(=O)CN3C=CC(C4=CC=C(C5=CC=C(C(=O)O)C=C5)C=C4)=N3)=CC=C21&&&
[1*]COC&[1*]C(C1CC1)N1C([2*])=NC2=CC(C3=NOC(=O)[NH]3)=NC(C3=CN=CC([3*])=C3)=C21&[2*]N&&[3*]Cl&&
[1*]OC&[1*]C1=CC([2*])=CC=C1OC1OC([3*])C([4*])C(NCC2=NC3=CC=CC=C3[NH]2)C1[5*]&[2*]CO&&[3*]CO&[4*]O&[5*]O&&
CN(O)C(=O)C1=CC=C(N2C=CN=C2)C=C1&&&
[1*]C&[1*]N1CCN([2*])CC1&[2*]C1=CC=C([3*])C=C1&[3*]NC1=NC=C2C=C([4*])N([6*])C2=N1&[4*]C1=CC=C([5*])C=C1&[5*]F^[6*]C1=CC=CC([7*])=C1&&[7*]Cl&&&
[1*]C&[1*]C12C=CC(=O)C=C1CCC1C2C([2*])CC2([3*])C1CCC2([4*])C(=O)COC1=NSN=C1N1C=CC=C1&[2*]O&&[3*]C&[4*]O&&
[1*]C&[1*]C1=CC([2*])=C2C=CC=C([5*])C2=N1&[2*]N[2*]&[3*]N[4*]^[5*]C^[4*]C1CC1&&&&&
[1*]C&[1*]C[2*]&[2*]C[3*]&[3*]C[4*]&[4*]C[5*]&[5*]C[6*]&[6*]C[7*]&[7*]C[8*]&[8*]C[9*]&[9*]SC1=NN=C([10*])O1&[10*]C1=CC=C([11*])C([14*])=C1&[11*]C(=O)O[12*]&[12*]C[13*]^[14*]O^[13*]C&&&&&
O=C1C2CCCN2C(=O)N1CCCN1CCN(C2=CC=C(Cl)C(Cl)=C2)CC1&&&
[1*]C&[1*]OC([2*])=O&[2*]C1=CC=CC=C1[3*]&[3*]C[4*]&[4*]N1C=NC=C1[5*]&[5*]CN1C=CC=C1C(=O)OC&&&
[1*]C(=O)C1=C(C)N=C(C)S1&[1*]N[2*]&[2*]C1CC2CCC1C2&&&
[1*]C(=O)C1=CC=C(CCN)C=C1&[1*]N[3*]&[2*]C(=O)C([3*])CC1=CC=CC=C1&[2*]N1CCCC1[4*]&[4*]C(=O)O&&&
[1*]CC1=CC=C(C2=C(O)C(=O)C3=C(C=C(O)C(CC(=O)O)=C3)C2=O)C=C1&[1*]O[2*]&[2*]CCO&&&
[1*]C&[1*]C1=C([2*])C=N[NH]1&[2*]C[3*]&[3*]N[4*]&[4*]C1=CC=C([5*])C([6*])=C1&[5*]N1CCCCC1&&[6*]C([7*])(F)F^[7*]F&&&
[1*]C&[1*]C[2*]&[2*]N1C=C2C(=O)N([3*])C(=O)C2=C1[5*]&[3*]C[4*]&[4*]C1=CC=CC=C1^[5*]C([6*])(F)F&&[6*]F&&&
COC1=CC=C(CC(=O)C2=CC=CC=C2)C(OC)=C1&&&
[1*]N1CN=C2SCC(=O)N2C1&[1*]C[2*]&[2*]C1=CC=CO1&&&
NCCCCCCCCCCC1=C2C3=CC4=C(C=C3CC[N+]2=CC2=C(O)C(OCCN3C=C(C4=CC=C(C(F)(F)F)C=C4)C=N3)=CC=C12)OCO4&&&
[1*]C(=O)C1=NOC(C)=C1&[1*]N([2*])C1=CC=CN=C1&[2*]C([3*])C1=CC=CS1&[3*]C1CC1&&&
[1*]C&[1*]O[2*]&[2*]C1=CC=C([3*])C=C1&[3*]N1C2=C(C(=O)C3=CC=CC=C3C2=O)C2=CC([4*])=CC=C21&[4*]NC([5*])=O&[5*]C1=CC=C([6*])C=C1&[6*]Cl&&&
CC1=CC=C(C(=O)NC(C(=O)O)C2CCCCC2)C(Cl)=C1&&&
[1*]NC1=NC2=C(C=CC=C2C2=CC=CC=C2)O1&[1*]C1CCCCC1&&&
[1*]CC&[1*]C1CCCCN1C(=O)C1=CC=CN=C1OC1=CC=C([2*])C=C1&[2*]NC(=O)NCCOC&&&
CN1C(=O)C2=C(C=CN2C)N(C)C1=O&&&
[1*]C&[1*]C1=CC=CC([2*])=C1&[2*]NC(=S)N[3*]&[3*]C1=CC=C2OCOC2=C1&&&
CC(C)(C)OC(=O)N(CC1=CC=C(C(CC(=O)NO)C(=O)NCC2=CC=CC=C2)C=C1)C1CCCCC1&&&
CCOP(=O)(OCC)N1CC(=CC2=CC=CC([N+](=O)[O-])=C2)C(=O)C(=CC2=CC=CC([N+](=O)[O-])=C2)C1&&&
O=S(=O)(O)OC1=CC=C(C2=NOC(C3=CC=C(F)C(NC4=CC=CC([N+](=O)[O-])=C4)=C3)C2)C=C1&&&
[1*]C(=O)C1=CC=CC=C1&[1*]O[3*]&[2*]C(=O)C[3*]&[2*]N1CCCC2=CC=CC=C21&&&
[1*]C&[1*]C[2*]&[2*]C[3*]&[3*]C[4*]&[4*]C1=NC([5*])=C([6*])N1[8*]&[8*]C[9*]&[9*]C1=CC=C([10*])C=C1^[5*]Cl^[10*]NC([11*])=O&&[6*]C(=O)O[7*]^[11*]C[12*]&[7*]C&[12*]C1=NOC([13*])=N1&&&[13*]C[14*]&[14*]S[15*]&[15*]C[16*]&[16*]C(=O)O&&&
[1*]NC([2*])=O&[1*]C1CCC1&&[2*]C1=CC=C2C=CN(C([3*])=O)C2=C1^[3*]C[4*]&[4*]C[5*]&[5*]NC([6*])=O&[6*]C[7*]&[7*]C1=CC=CC=C1&&&
O=C1CCC2(CCCN(C(=O)C3=CC=C(Cl)S3)C2)CN1C1=CC=CC=C1&&&
[1*]C([2*])=O&[1*]NC1=NC=CS1&&[2*]NC1=N[NH]C(C2=CC=CC=C2)=C1&&
O=[N+]([O-])C1=CC=C2C(Cl)=CC(NC3=NN4C=CC=C(OCCCN5CCOCC5)C4=N3)=CC2=C1&&&
[1*]C&[1*]C([2*])[3*]&[2*]NC([4*])=O&[4*]C([5*])([6*])C^[3*]C(=O)N([7*])[8*]^[5*]C&[8*]C[9*]&&[6*]N^[9*]C1=CC=CN=C1^[7*]C&&&&&&
O=C(O)CC(O)(CC(=O)O)CC(=O)O&&&
[1*]C&[1*]N([2*])C&[2*]C[3*]&[3*]C[4*]&[4*]O[5*]&[5*]C1=CC=C([6*])C=C1&[6*]NC(=O)N[7*]&[7*]C1=CC=C([8*])C=C1&[8*]C(=O)N[9*]&[9*]C1=CC=C([10*])C=N1&[10*]Br&&&
C#CC1=CC=C(C23CC4C(CC(C(=O)O)N4C2)C3=O)C=C1&&&
[1*]C&[1*]O[2*]&[2*]C[3*]&[3*]C[4*]&[4*]C[5*]&[5*]N[6*]&[6*]C[7*]&[7*]C1=CC=C2OCC3=C(N=C([8*])S3)C2=C1&[8*]C1=CC=CN=C1C&&&
[1*]C1=CC=CC=C1&[1*]O[2*]&[2*]C[3*]&[3*]C[4*]&[4*]O[5*]&[5*]C1=CC=C([6*])C=C1&[6*]N[7*]&[7*]C1=C2C=CC=CC2=NC2=CC=CC=C12&&&
[1*]OC&[1*]C1=CC(C2=CN=CC(C3=CC=CC([2*])=C3)=N2)=CC([3*])=C1[4*]&[2*]C&&[3*]OC&[4*]OC&&
[1*]C(C)C&[1*]C1COC(=O)N1C1=NC2=C(C3=CC=C(C4=N[NH]C=N4)C=C3)C=NN2C=C1&&&
[1*]C1CCC(C2=CC(OC3=CC(NC(=O)NC4=CC=C(C5=CC=CC=C5)C=C4)=CC=C3)=CC=C2)CC1&[1*]C(O)CCO&&&
[1*]C(N)=O&[1*]C1=CC=C(NC(=O)C2=CC=C(C(=O)OC3=CC=C(C(=O)C4=CC=CC([2*])=C4)C=C3)C=C2)C=C1&[2*][N+](=O)[O-]&&&
[1*]C(C)=O&[1*]N1N=C(C2=CC=CO2)CC1C1=CC=CC([2*])=C1&[2*]Cl&&&
CC1=NC2=C(OC3=CC=C(N4CCN(C)CC4)C=N3)C(F)=CN=C2C(=O)N1CC1=CSC=N1&&&
CC1=CC(C)=CC(NC(=O)CN2CCCN(S(=O)(=O)C3=CC=CC4=CC=CN=C34)CC2)=C1&&&
[1*]C(=O)C1=CC=C(C2=CC=C(C)C=C2)C=C1&[1*]NC(=S)N[2*]&[2*]C(=O)C1=CC=CC=C1Cl&&&
[1*]C&[1*]C1=CC=CC(NC2=NC3=CC=CC=C3N3C=NC=C23)=N1&&&
CCN(C)C(=O)C1=CC=C(NC(=O)C2=C(S(=O)(=O)NC3=C(Cl)C(C)=NO3)C=CS2)C=C1&&&
[1*]C&[1*]C1=CC2=CC=CC=C2N1CCC(=O)N1CCCC1&&&
[1*]C&[1*]O[2*]&[2*]C1=CC([3*])=C([4*])C=C1[5*]&[3*]N&&[4*]Cl&[5*]C(=O)N[6*]^[6*]C([7*])[8*]&[8*]C1CCNCC1&&[7*]C[9*]^[9*]N1CCCC1&&&
[1*]NC(=N)N&[1*]C1=CC=CC=C1[2*]&[2*]S[3*]&[3*]C[4*]&[4*]C(=O)N[5*]&[5*]C([6*])[7*]&[7*]C(=O)N[9*]&[9*]C1=CC=CC=C1[10*]^[6*]C[8*]^[10*]Cl&[8*]C(=O)O&&&&&
[1*]C1=CC=CC=C1COC(=O)C=CC1=CC=CC=C1&[1*][N+](=O)[O-]&&&
[1*]Cl&[1*]C1=CC=C(N2C=C3CN(C4=CC=C5C=CC=CC5=C4)CCC3=N2)C=C1&&&
CCC1=CC=CC=C1NC1=NC(N2CCCCC2)=NC(N2CCOCC2)=N1&&&
[3*]CC(=O)C1=CC=C([N+](=O)[O-])C=C1&[1*]O[3*]&[1*]C([5*])=O&[5*]C1(C2=CC=CC=C2)CCCC1[6*]&[2*]C([6*])=O&[2*]O[4*]&[4*]CC1=CC=CC=C1&&&
[1*]C(C)C&[1*]C1=NC(NCCCN2C=NC=N2)=C2OC3=CC=CC=C3C2=N1&&&
CCCN1C=C(C(=O)CCCC(=O)O)C2=CC(OC)=CC=C21&&&
[1*]C1=CC=C(C2=NOC(C3=CC=CC=C3)(C3=CC=CC=C3)CCCCCCCC(=O)NCCNC2=O)C=C1&[1*]Cl&&&
[1*]C&[1*]C[2*]&[2*]C([3*])[4*]&[3*]C&&[4*]C([5*])[6*]^[5*]NC([7*])=O&[7*]C([8*])[9*]^[6*]C(N)=O^[9*]NC([12*])=O&&&[12*]C([13*])[14*]^[8*]C[10*]^[13*]C[15*]&[10*]C([11*])C&[15*]C(N)=O^[14*]NC([16*])=O^[11*]C&&&[16*]C1CCCN1C([17*])=O&&&
[1*]C&[1*]C1=CC=NC(N2CCC3=CC(C(=O)C=CC4=CC=C5OCOC5=C4)=CC=C32)=C1&&&
[1*]C&[1*]OC1=NC([2*])=NC2=C1N=CN2[7*]&[2*]C1=CC=C([3*])C=C1[5*]&[3*]O[4*]^[7*]C([8*])C^[4*]C^[5*]O[6*]^[8*]C&&&[6*]C&&&&&
[1*]C(=O)OC&[1*]C1([2*])CCCC2([3*])C3CC(C4=COC=C4)OC(=O)C3=CCC12&[2*]C&&[3*]C&&
CCCC1=NN=C(NC(=O)COC2=CC=CC(C)=C2)S1&&&
[1*]C&[1*]N1C(=O)N(CC2=CC=C3OCCOC3=C2)C(=O)C2=C1N=C(CC1=CN=C3C=CC=CC3=C1)N2CCCCC1=C[NH]C2=CC=CC=C12&&&
[1*]=C1C(=O)NC(=O)NC1=O&[1*]=CC1=CN(CC2=CC=C(Cl)C(Cl)=C2)C2=CC=CC=C12&&&
[1*]N&[1*]C1=CC=CC(OCCCN2CCOCC2)=C1&&&
[1*]C&[1*]C1CCCC=CC2CC([2*])CC2([3*])OC(=O)C(=O)N2CCCCC2C(=O)O1&[2*]O&&[3*]C&&
[1*]C(=O)CC&[1*]NC1=CC=CC(NC(=S)N([2*])[3*])=C1&[2*]CC1=CC=CC=C1Cl&&[3*]S(=O)(=O)C1=CC=CC=C1&&
[4*]S(=O)(=O)C1=CN(C)C=N1&[1*]N[4*]&[1*]C([2*])=O&[2*]N[3*]&[3*]C(C)(C)C&&&
[1*]O&[1*]C1=CC=C2C=CC([2*])=CC2=C1&[2*]O[3*]&[3*]C[4*]&[4*]C[5*]&[5*]N1CCN([6*])CC1&[6*]C1=CC=CC=N1&&&
[2*]=CC(C)(C)O&[1*]C(=O)C=[2*]&[1*]NC1=CC=C2C(=C1)C=C(C(=O)O)N2CC(F)(F)F&&&
[1*]C1=CC=C(C=CC(=O)NCCCCN2CCN(C3=CC=CC=C3OCC3=CC=CC=C3)CC2)C=C1[2*]&[1*]Cl&&[2*]Cl&&
[1*]CCC&[1*]C1=CC=C(C(=O)CCN2C=NC=N2)C=C1&&&
CC(C)CC(NC(=O)OCC1=CC=CC=C1)C(=O)NNC(=O)C=CC(=O)O&&&
CC(C)(C)NC1=C(C2=N[NH]C=N2)N2C=CC=C(C3=C(CO)C=CC=C3F)C2=N1&&&
[2*]C(C)(C)C&[1*]O[2*]&[1*]C(=O)CCC1=CC=CC=C1&&&
[1*]CC&[1*]N(C(=O)C1=C([2*])C=CC=C1[3*])C1=NC2=CC=C([4*])C=C2S1&[2*]F&&[3*]F&[4*]S(C)(=O)=O&&
[1*]C(=O)C1=CC=C(C2CCCN2)C(C([2*])=O)=C1&[2*]N1CCC2=CC=CC=C21&&[1*]ON1C(=O)CCC1=O&&
CCOC(=O)NNC(=O)C1=CC(C23CC4CC(CC(C4)C2)C3)=C2C=CC=CC2=N1&&&
[1*]C&[1*]N1CCC23CCCCC2C1CC1=CC=C([2*])C=C13&[2*]NS([3*])(=O)=O&[3*]C1=CC=CC2=CC=CN=C12&&&
[1*]C&[1*]C[2*]&[2*]C[3*]&[3*]S(=O)(=O)N1C([4*])=C2C3=CC=CC=C3COC([5*])C2C1[7*]&[4*]C1=CC=CC=C1&&[5*]C([6*])C^[6*]C^[7*]C1=CC=C([8*])C=C1&&[8*]C(=O)N([9*])CC&[9*]C[10*]&[10*]C&&&
[1*]C&[1*]C1=NC([2*])=CS1&[2*]C1=CC=C([3*])C=C1&[3*]C[4*]&[4*]C[5*]&[5*]C[6*]&[6*]C[7*]&[7*]C[8*]&[8*]N1CCN([9*])CC1&[9*]C1=CC=C([10*])C=C1&[10*]C[11*]&[11*]C[12*]&[12*]N1CCN([13*])CC1&[13*]C1=CC=CC=C1&&&
[1*]C(=O)CCCCCCCCCCCCCCCC&[1*]N1CCCC1[4*]&[2*]C([4*])O&[2*]O[3*]&[3*]C1OC([5*])C(O)CC1O&[5*]CO&&&
CC(=NNC(=O)C1=CC=C(C)[NH]C1=O)C1=CC=CC=C1&&&
[1*]C&[1*]S[2*]&[2*]C[3*]&[3*]C[4*]&[4*]C([5*])[6*]&[7*]C(=O)C(=O)N[9*]&[9*]C[10*]^[5*]NC([8*])=O^[10*]C[11*]&[8*]C&[11*]O[12*]&&&[12*]C1=CC=C([13*])C=C1&[13*]C[14*]&[14*]C[15*]&[15*]N([16*])C&[16*]C&&&
FC(F)(F)C1=CC=C(COC2=CC=C(C3CCNCC3)C=C2)N=C1&&&
CCN(CC)C1=C(C#N)N=C(C2=CC=C(S(C)(=O)=O)C=C2)O1&&&
[1*]NC1=CC=C(C2=NN=C(NC3=CC=C(OC)C=C3)O2)C=C1&[1*]C(=O)C1=CC=C(C)C=C1&&&
CC1=NC=C([N+](=O)[O-])N1CCOC(=O)C(N)CC1CCCCC1&&&
[1*]CC#CCCC(NC(=O)CNC)C(=O)O&[1*]N1C=NC2=C([2*])N=CN=C21&[2*]N&&&
[2*]CC&[1*]O[2*]&[1*]C(=O)C1=CN(C(=O)C2=CC=C(C)C=C2)CCC1=O&&&
COC1=CC=C(OC)C(CNC2=NC(NC)=NC3=C(OC(C)C)N=C(N(CCOC(=O)C(C)N(C)C)CCOC(=O)C(C)N(C)C)N=C23)=C1&&&
[1*]C(CCC)C1=CC=CC=C1&[1*]N[2*]&[2*]CC1=COC(C2=CC=C(OC)C=C2)=N1&&&
[1*]C&[1*]C[2*]&[2*]SC1=NN=C2C3=CC=CC=C3C([3*])([4*])OC2=N1&[3*]O&&[4*]C([5*])(F)F^[5*]F&&&
[1*]CC(NC(=O)OC)C(=O)O&[1*]C1=CC=C(C2=CC=CC=C2)C=C1&&&
[1*]CC(=O)NCCCC&[1*]N1C=C(C(=O)C2=CC=C([2*])C=C2)C2=CC=CC=C21&[2*]F&&&
[1*]C&[1*]C1=CC2=C(C(=O)CC([2*])([3*])O2)C([4*])=C1C1=CC=CC([5*])=C1&[2*]C&&[3*]C&[4*]COC(=O)C(C)(C)C&[5*]C#N&&
[1*]CC1=CC=C(CCCC)C=C1&[1*]N([2*])[3*]&[2*]CC1=CC=C2N=C(C)N=C(N)C2=C1&&[3*]S(=O)(=O)C1=CC=C(C(=O)O)C=C1&&
[1*]C([3*])=O&[2*]N1CCC([3*])CC1&[2*]S(=O)(=O)C1=CC=CC=C1^[1*]N1CCCCC1&&&&
CCCN(CCC)C1CCC2=CC=C3C(=C2)NC(=O)C3C1&&&
COC1=CC=C(NC2=NC(C)=C(C(=O)NCCCCC(=O)NO)S2)C=C1&&&
[1*]C(=O)OCC&[1*]C1=CC=C(CSC2=NN=C(NC(=O)CCS(=O)(=O)C3=CC=CC=C3)S2)C=C1&&&
[1*]CC&[1*]C1=C(C2=CC=CC=C2)C2=C(NN=C3C(=O)NC(=O)C3C3=CC=CC=C3)N=CN=C2S1&&&
[1*]CC(C)C&[1*]C(NC(=O)C(CC1=CC=CC=C1)NC(=O)CCC1=CC=CC=C1)C(=O)NC1=CC=CC=C1&&&
CC(C)C1=CC=C(NC2=NC(C3=CC=NC=C3C(F)(F)F)=CS2)C=C1&&&
[1*]OC1=C2C=CC=CC2=NC(NC(=S)NN2N=C(C3=CC=CC([N+](=O)[O-])=C3)CC2C2=CC=CC=C2)=N1&[1*]C[2*]&[2*]C1CCCO1&&&
[1*]C(=N)N&[1*]C1=CC=C(C2NC(=O)NC([2*])C2[3*])C=C1&[2*]CO&&[3*]C(=O)O&&
[1*]OC&[1*]C1=CC=CC=C1C1=C(C(=O)C2=CC([2*])=C([3*])C([4*])=C2)C2=CC=C([5*])C=C2O1&[2*]OC&&[3*]OC&[4*]OC&[5*]F&&
[1*]OC&[1*]C1=CC(C=CC([2*])=CC(=O)C=CC2=C([3*])C=CS2)=CC=C1[4*]&[2*]O&&[3*]C&[4*]O&&
[1*]C(=O)CC1=C(C)N(C(=O)C2=CC=C(Cl)C=C2)C2=CC=C(OC)C=C12&[1*]O[2*]&[2*]C(C)C&&&
[1*]NC([4*])=O&[1*]C1=CC=C([2*])C=C1[3*]&[2*]Br^[4*]C1=CC=C([5*])C=C1&[3*]F^[5*]NC([6*])=O&&&[6*]C1=CC2=C(C=C1[7*])C(=O)C1=CC=CC=C1S2(=O)=O&[7*]Cl&&&
[1*]C&[1*]C([2*])(C)C&[2*]C[3*]&[3*]C1=CC=C([4*])C=C1&[4*]C[5*]&[5*]C1=NOC([6*])=C1[7*]&[6*]Cl&&[7*]C#N&&
[1*]C(C)=O&[1*]N1C([2*])C(C2=CC=C(C3=CC=C([3*])N3[4*])C=C2)C1[5*]&[2*]CO&&[3*]C(C)=O&[4*]C&[5*]C#N&&
[1*]C&[1*]C1=C([2*])C(=O)OC([3*])C1&[2*]C&&[3*]C([4*])[5*]^[4*]C&&[5*]C=C[6*]^[6*]C[7*]&[7*]C([8*])[9*]&[8*]C&&[9*]C[10*]^[10*]C[11*]&[11*]C[12*]&[12*]C([13*])[14*]&[13*]C&&[14*]C[15*]^[15*]C[16*]&[16*]C[17*]&[17*]C1([18*])CCC2=C3CN([19*])COCC4OC4
[1*]CC&[1*]N([2*])C(=S)NC&[2*]CC1=C(C)OC([5*])O1&[3*]C[5*]&[3*]S[4*]&[4*]CC1=CC=C(Br)C=C1&&&
CC1=NOC(CCCOC2=C(C)C=C(C3=NOC(C)=N3)C=C2C)=N1&&&
COC1=CC=C(NC(=O)C2=CC=C(Cl)C(NC3=NC=CC(C4=CC=CN=C4)=N3)=C2)C=N1&&&
[1*]C(=O)OC(C)(C)C&[1*]N=C1[NH]N=C(C2=CC=C([2*])C=C2)O1&[2*]C(C)(C)C&&&
CC1=CC=CC=C1C1=CN=C(N2CCCC(N3CCN(C(=O)C4=CC=C(C5=CC=CC=N5)C=C4)CC3)C2)N=C1&&&
[1*]C(=O)C1=NC2=CC=CC=C2C(=O)N1[4*]&[1*]C1=CC=C([2*])C=C1&[2*]O[3*]^[4*]C[5*]^[3*]C1=CC=CC=C1&[5*]C1=CC=CC=C1&&&&&
[1*]NC(=O)N[4*]&[1*]C1=CC=C([2*])C=C1&[2*]O[3*]^[4*]C1=CC=CC([5*])=C1^[3*]C1=CC=CC=C1&[5*]C(=O)O&&&&&
COC(=O)C1=C(C)N(CC2=CC=CC=C2)C2=C1C=C(OC)C1=NC3=CC=CC=C3N=C12&&&
[1*]C&[1*]C(C)=C[2*]&[2*]C[3*]&[3*]C[4*]&[4*]C1([5*])C([6*])CC2OC(=O)C3([7*])OC23C1[10*]&[5*]C&&[6*]O&[7*]C[8*]^[8*]OC([9*])=O^[10*]OC([11*])=O^[9*]C1=CC=CC=C1&[11*]C1=CC=CC=C1&&&&&
[1*]OC&[1*]C1=CC=CC(NC(=O)CN2N=C([2*])C3=C([3*])N(C4CCCCC4)N=C3C2=O)=C1&[2*]C&&[3*]C&&
[1*]C&[1*]C1=CC=C2N=C(S(=O)(=O)CC3=CC=C([2*])C=C3)C=C([3*])C2=C1&[2*]Cl&&[3*]C&&
[1*]C1=CC=C(N2C(SCC(=O)N3CCOCC3)=NN=C2C2=CC=CN=C2)C=C1&[1*]Br&&&
[4*]CC1=CC=CC=C1OC&[4*]N([5*])C&[3*]CC1=CC=C(C[5*])C=C1&[1*]O[3*]&[1*]C(=O)CC1=C[NH]C2=CC=C(O[2*])C=C12&[2*]C(C)=O&&&
[2*]C1CCCN(C2=NC(C)=CC(C)=N2)C1&[1*]N[2*]&[1*]C(=O)CCCC1=CN(C)N=C1&&&
N#CC1(NC(=O)COC2=CC=C(Cl)C=C2)CCCCC1&&&
[1*]CCC&[1*]N[2*]&[2*]CC1=NC=CC(C2=C(C3=CC=C(F)C=C3)N=C3C(=N2)C=CN2C(C)=NN=C32)=N1&&&
[1*]C&[1*]C1=C([2*])C2=C(N=CN(CC(=O)NCC3=CC=CO3)C2=O)S1&[2*]C&&&
[3*]C1(C)OC(N2C=CC(N)=NC2=O)C(O)C1O&[1*]C[3*]&[1*]OP(=O)(O)OP(=O)(O)OP(=O)(O)OP(=O)(O)O[2*]&[2*]C[4*]&[4*]C1OC(N2C=NC3=C(N)N=C(N)N=C32)C(O)C1O&&&
[2*]CC&[1*]O[2*]&[1*]C([3*])=O&[3*]C1C(=O)OC2=CC=C(S(N)(=O)=O)C=C2C1C1=CC=CC(OC)=C1&&&
[1*]CC1=CC(OC)=CC=C1&[1*]N([2*])C&[2*]CC(O)C(CC1=CC=CC=C1)NC(=O)C1=CC(OC)=CC(OC)=C1&&&
[1*]C&[1*]C1OC2=CC=C(C=CC3=CC=CC=C3)C=C2N(C(=O)C2=CC=CC=C2)C1[2*]&[2*]C&&&
[1*]SC&[1*]C1=CC=CC=C1C([2*])C1CCN(CCCCC2=C[NH]C(=O)[NH]2)CC1&[2*]O&&&
[1*]OC&[1*]C1=CC=C2C(=C1)CCN(C(=O)C1=CC=CC=C1)C2CC(=O)NC([2*])C1=CC=CC=C1&[2*]C&&&
[1*]N(C)C1=NC2=CC=C(Br)C=C2S1&[1*]CCC[2*]&[2*]NC(N)=S&&&
COC1=CC(C2=CC=NC3=CC(C4=CC=C(F)C=C4)=NN23)=CC=C1C1=CC(Cl)=CC=C1OC1=CC=CC=C1&&&
[1*]C&[1*]C[2*]&[2*]N([3*])CC&[3*]C[4*]&[4*]C[5*]&[5*]NC([6*])=O&[6*]C1=CC=C(NC(=O)C2=CC=C(N(CC)CC)C=C2OC)C([7*])=C1&[7*]C(=O)O[8*]&[8*]C[9*]&[9*]C1=CC=CC=C1&&&
N#CC1=CC=CC=C1SC1C(=O)CC(CCC(=O)O)CC1=O&&&
O=C(C(=CC1=CC=C(C(F)(F)F)C=C1)N1N=NC2=CC=CC=C21)C1=CC=CC=C1&&&
[1*]C#N&[1*]C[2*]&[2*]C[3*]&[3*]O[4*]&[4*]C1=CC=CC=C1[5*]&[5*]C1=C2C=CC(=N2)C([6*])=C2C=CC(=C(C3=CC=C(OCCCF)C=C3)C3=CC=C4[NH]C(=CC1=N3)C=C4O)[NH]2&[6*]C1=CC=C2[NH]C(=
[1*]C&[1*]C[2*]&[2*]C[3*]&[3*]O[4*]&[4*]C([5*])[6*]&[5*]C[7*]&[7*]C1=CC=C([8*])C=C1^[6*]C(=O)O^[8*]O[9*]&&&[9*]C[10*]&[10*]C[11*]&[11*]C1=NOC([12*])=N1&[12*]C&&&
[1*]CC=C&[1*]C1=CC=CC(C=C([2*])C2=CC=NC=C2)=C1[3*]&[2*]C#N&&[3*]O&&
[1*]C(=O)O&[1*]C1OC([2*])C([8*])C1[9*]&[8*]O&&[2*]N1C=C([3*])N=N1^[3*]C[4*]^[9*]O^[4*]OC([5*])=O&&&[5*]C1=CC=C([6*])C([7*])=C1&[6*]O&&[7*]O&&
COC1=CC=C(NC(=O)C2CCC2)C=C1S(=O)(=O)N1CCCCC1&&&
CN1CCN(S(=O)(=O)C2=CC=CC(C(=O)NNC(=O)C3CCCCC3)=C2)CC1&&&
[1*]C&[1*]C1=C(CNC(=O)NC2=CC=C([2*])C=C2)SC2=CC=C(N([3*])C3CCN([4*])CC3)C=C12&[2*]Cl&&[3*]C&[4*]C&&
[1*]C#N&[1*]C(C(=O)NCCN1CCNCC1)=C1N=C(C2=CC=CC=C2)C=C([2*])N1CC1=CC=CC=C1&[2*]N&&&
[1*]C&[1*]OC([2*])=O&[2*]C1C2CCC(C2)C1[3*]&[3*]C(=O)O&&&
[1*]C&[1*]C[2*]&[2*]C1=NC2(CCC([3*])CC2)N2C=CN=C12&[3*]C([4*])[5*]&[4*]C&&[5*]O&&
[1*]OCCN(C)C&[1*]C1=CC=C(C(=C(C2=CC=CC=C2)C2=CC=CC=C2)C2=CC=CC=C2)C=C1&&&
[1*]C&[1*]N1CCN(C2=CC=C3N=C(C(=O)N4CCOCC4)[NH]C3=N2)CC1C1=CC=CC=C1&&&
[1*]C1CCC(O)CC1&[1*]NC1=NC=NC2=CC=C(C3=CC=CC(F)=C3)C=C12&&&
CC1=CC(C)=C(NC(=O)NC2=CC=C(C3=CN=CC4=C3C(N)=NO4)C=C2)C(C)=C1&&&
OCC1OC2(CO1)NC(N1CCOCC1)=NC1=C2SC=C1C1=CC=C2C=CC(Cl)=CC2=N1&&&
[3*]CC&[1*]O[3*]&[1*]C(=O)CC1=CSC(N[2*])=N1&[2*]C([4*])=O&[4*]C1CCCC1&&&
[1*]C&[1*]C[2*]&[2*]C([3*])[4*]&[4*]C1=CC([10*])=CS1&[10*]F^[3*]N[5*]&&[5*]C1=C([6*])C(=O)C1=O&[6*]N[7*]&[7*]C1=CC=CC([8*])=C1[9*]&[9*]O&&[8*]C#N&&
[1*]C&[1*]O[2*]&[2*]C1=CC=C([3*])C([5*])=C1&[3*]C1C([4*])=C2OC(=N)C(C(N)=O)C2C2=C1CCCC2&[4*]C#N^[5*]O[6*]&&[6*]C&&&
[1*]NC1=CC=CC=C1C&[1*]C(=O)C[3*]&[3*]S[4*]&[2*]C(=O)C[4*]&[2*]NC1=CC=CC=C1N1CCCC1&&&
[1*]NC(C)=O&[1*]C1=CC=C(SCC2=N[NH]C(=S)N2C2=CC=CC([2*])=C2)C=C1&[2*]C&&&
[1*]N(O)C(=O)C(N)C(C)C&[1*]C1CCC([2*])CC1&[2*]O&&&
[1*]C(=O)NCC(F)(F)F&[1*]C1CCC(CN2C(=O)C3=C(C=CS3)N(CCC3=CC=CC=C3)C2=O)CC1&&&
[1*]C&[1*]OC([2*])=O&[2*]C12CC(=O)C3([3*])CC(=O)C([4*])=C3C1CCC1([5*])C(=O)C3([6*])OC1C2[7*]&[3*]O&&[4*]C&[5*]C&[6*]O&[7*]O&&
[2*]CC1=CC=CC=C1OC&[1*]N[2*]&[1*]C([3*])=O&[3*]C12CC3CC(C1)CC(Cl)(C3)C2&&&
[1*]C&[1*]C[2*]&[2*]C[3*]&[3*]C1=NN([4*])C2=C1[NH]C([5*])=NC2=O&[4*]C&&[5*]C1=CC([6*])=CC=C1[9*]^[9*]O[10*]&[10*]C[11*]^[6*]S(=O)(=O)N[7*]^[11*]C&[7*]C[8*]&&&[8*]C1=CC=CO1&&&
CCOC(=O)C1=CC2=CC(N3CCN(CCOC)CC3)=CC=C2O1&&&
CC1=CC=CC(SCC(C)(NCC(O)C2=CC=C(O)C3=C2C=CC(=O)[NH]3)C2=CC=C(O)C=C2)=C1&&&
[1*]C&[1*]C[2*]&[2*]C([3*])[4*]&[3*]C&&[4*]C([5*])[6*]^[5*]NC([7*])=O&[7*]C([8*])[9*]^[6*]C(=O)O^[9*]NC([12*])=O&&&[12*]C([13*])[14*]^[8*]C[10*]^[13*]C[15*]&[10*]C([11*])C&[15*]C[16*]^[14*]NC(=O)C([17*])=O^[11*]C&[16*]C(=O)O&[17*]C([18*])[19*]&&&&
[1*]SC&[1*]CCC(N)C(=O)O&&&
[1*]C&[1*]C1=NC([2*])=NO1&[2*]C[3*]&[3*]N1CCOC2(CCN(C([4*])=O)CC2)C1&[4*]C1=CC=CO1&&&
[1*]C&[1*]C([2*])C&[2*]C([3*])[4*]&[3*]NC(=O)O[5*]&[5*]C[6*]^[4*]C(=O)N[7*]^[6*]C1=CC=CC=C1&[7*]C([8*])[9*]&&&[8*]C[10*]&[10*]C1=CC=CC=C1^[9*]C([11*])[12*]&&[11*]O&&[12*]C([13*])[14*]^[14*]NCC([18*])[19*]&[18*]C[20*]^[13*]C[15*]^[20*]C1=CC
CN(C(=O)CC1=CC=C(Cl)C(Cl)=C1)C1CCN(C(CN2CCCC2)C2=CC=CC=C2)CC1&&&
[1*]C&[1*]C1=CC=C([2*])N=C1&[2*]NN=CC(C)C(C)(C)O&&&
[1*]C(F)(F)F&[1*]C1=CC=CC(C2=CC=C3[NH]N=C(C4=CN5CCOCC5=C4)C3=C2)=C1&&&
CCOC(=O)CNC(=O)CCN1C=CC(C(F)(F)F)=N1&&&
[1*]C&[1*]C[2*]&[2*]C([3*])([4*])C&[3*]C&&[4*]NC(=O)N1CCN([O])CC1&&
[1*]C&[1*]C[2*]&[2*]OC([3*])=O&[3*]C1=CC=C([4*])C=C1&[4*]NC([5*])=O&[5*]C([6*])[7*]&[6*]C&&[7*]C1=CC=CC=C1&&
CCCCCCCP(=O)(O)O&&&
[3*]NC&[1*]C(=O)C1=CC=C(C#CC2=CC=C(C([2*])=O)C=C2)C(OC)=C1&[1*]N(C)C&&&
[1*]C&[1*]C([2*])C&[2*]C[3*]&[3*]N1C([4*])=NC2=C([6*])C=CC=C21&[4*]C[5*]&[5*]Cl^[6*]C1=CC=C([7*])C=C1&&[7*]Cl&&&
[2*]N1C(=O)C2(CC(C)(C)OC3=CC=C(C4=CC=C(F)C=C4)C=C32)N=C1N&[1*]C(=O)C[2*]&[1*]NC1=CC=CC(Cl)=C1&&&
CC(C)(C)C1=NC2=C(C3=CN=CS3)C=CC=C2N1CC1=CC=CC=N1&&&
CCNC(=O)C(C1=CC=C(C)C=C1)N1CCN(C)CC1&&&
[1*]N&[1*]C1=CC=CC=C1[2*]&[2*]C(=O)O[3*]&[3*]C[4*]&[4*]C(=O)N[5*]&[5*]C1CCCC1&&&
[1*]C&[1*]O[2*]&[2*]C1=CC=C([3*])C=C1&[3*]C[4*]&[4*]C[5*]&[5*]C[6*]&[6*]C[7*]&[7*]C[8*]&[8*]NS([9*])(=O)=O&[9*]C1=CC=C2C(=C1)OC(=O)N2[10*]&[10*]C&&&
[1*]CC(C)C&[1*]N1C(=O)C2=C(N=C(C=CC3=CN([2*])C4=CC=CC=C34)N2[3*])N([4*])C1=O&[2*]CC(=O)NCCCN(C)C&&[3*]C&[4*]C&&
[1*]C&[1*]C[2*]&[2*]OC([3*])=O&[3*]C1=CSC(NC([4*])=O)=N1&[4*]C1=CC=C([5*])C=C1&[5*]F&&&
[1*]C&[1*]O[2*]&[2*]C1=CC=C([3*])C=C1&[3*]C1=NN([4*])C(=O)C2CCCCC12&[4*]C1=CC=C([5*])C=C1&[5*]S(N)(=O)=O&&&
[1*]OC1=CC=C(Cl)C=C1&[1*]CC1=NN=C2SC(C3=CC=CS3)=NN12&&&
[1*]OC&[1*]C1=CC=C(C=C2CCCC(=CC3=CC=C([2*])C([3*])=C3)C2=O)C=C1&[2*]C(=O)O&&[3*]OC&&
[1*]O&[1*]C1=CC=C([2*])C=C1&[2*]C[3*]&[3*]C[4*]&[4*]N[5*]&[5*]C[6*]&[6*]C1=CC=CC([7*])=C1&[7*]O[8*]&[8*]C[9*]&[9*]C1=CSC=C1&&&
[1*]C&[1*]C[2*]&[2*]O[3*]&[3*]C1=CC([4*])=CC([16*])=C1[17*]&[16*]F&&[17*]O[18*]^[18*]C^[4*]C[5*]&&[5*]C[6*]&[6*]C([7*])[8*]&[8*]C(N)=O&&[7*]N[9*]^[9*]C[10*]&[10*]C([11*])[12*]&[11*]O&&[12*]C1=CC=C([13*])C([15*])=C1^[13*]NS([14*])(=O)=O&[14*]C^
[1*]C([3*])=O&[1*]N[2*]&[2*]CC1=CSC(C2=CC=CS2)=N1^[3*]C1CC1C1=CC=CC=C1Cl&&&&
[3*]C(C)(C)C&[1*]O[3*]&[1*]C([2*])=O&[2*]N[4*]&[4*]S(=O)(=O)C1=C(C2=CC=C(C#CC3(O)CCCO3)C=C2)C=C(CC(C)(C)C)S1&&&
[1*]O&[1*]C1=CC=C([2*])C=C1[8*]&[8*]Cl&&[2*]NC1=NC=C([3*])C([4*])=N1^[3*]C1=CC=CC=C1&&[4*]C[5*]^[5*]C[6*]&[6*]C[7*]&[7*]O&&&
[1*]OC&[1*]C1=CC=CC(C2SCC(=O)N2C2=CC=C([2*])C=C2)=C1&[2*]OC&&&
[1*]C&[1*]N([2*])C&[2*]C[3*]&[3*]C[4*]&[4*]C[5*]&[5*]OC([6*])=O&[6*]C12CC3CC(CC(C3)C1)C2&&&
[1*]C(=O)O&[1*]C1=CC=C([2*])C=C1&[2*]S(=O)(=O)N[3*]&[3*]C[4*]&[4*]C[5*]&[5*]O[6*]&[6*]C1=CC=CC=C1&&&
[1*]CCC&[1*]N1C(CCC2=CC=CC=C2)=NN=C1SCC(=O)N1CCCCCC1&&&
[1*]C(=O)C(N)C(C)CC&[1*]O[4*]&[4*]C1C([5*])CC2([6*])C3CCC4(C)C([7*])CCC4C3CC3OC32C1[8*]&[5*]C(C)C&&[6*]C(=O)O&[2*]O[3*]^[2*]C(C)=O^[7*]C(C)C=O&&&[8*]OC&&
CC1=NC2=C(N)N=CC=C2N1C1=CC=CC(C2=CN(C)N=C2)=C1&&&
CC1=NN=C(NCC2=CSC=C2)C2=CN(C3=CC=C(Cl)C=C3)C(C)=C12&&&
[1*]NC([6*])=O&[1*]C([2*])[3*]&[2*]C[4*]^[6*]C1=CC=C2C=CC=CC2=C1^[4*]C[5*]^[3*]C(=O)O&&[5*]C(=O)N1CCC2=CC=CC=C21&&&&&
[1*]OC&[1*]C1=CC=C(N2N=C([2*])C3=C2C(=O)N(C2=CC=C(N4CCCC4)C=C2)CC([3*])([4*])C3)C=C1&[2*]C(N)=O&&[3*]C&[4*]C&&
[2*]CC&[2*]N([3*])C1=CC=CC=C1&[1*]C(=O)C1=CC(S([3*])(=O)=O)=CC=C1&[1*]NC1=CC=C(N2CCN(C)CC2)C=C1&&&
[1*]CCCCCCCCCC#N&[1*]N1C=C(COC2=CC(C3=CC=NC([2*])=C3)=CC=C2[3*])N=N1&[2*]N&&[3*]C(=O)O&&
[1*]C&[1*]C1=CC([2*])=C(NC(=O)N([3*])CC2=CN([4*])C3=CC=CC=C23)C([5*])=C1&[2*]C&&[3*]C&[4*]C&[5*]C&&
[1*]C&[1*]SC1=NC([2*])=CN1[4*]&[2*]C([3*])(F)F&[3*]F^[4*]C1=CC=C([5*])C=C1&&[5*]C(=O)NS([6*])(=O)=O&[6*]C1=CC=C([7*])C([12*])=C1&[12*][N+](=O)[O-]&&[7*]N[8*]^[8*]C[9*]&[9*]C[10*]&[10*]S[11*]&[11*]C&&&
[1*]NCC=C&[1*]C1=NN([2*])C2=NC3=CC([3*])=C([4*])C=C3C([5*])=C12&[2*]CCOC&&[3*]C(=O)OCC&[4*]Cl&[5*]SC&&
[1*]C&[1*]N(C)S([2*])(=O)=O&[2*]C1=CC=C([3*])C=C1&[3*]C(=O)N[4*]&[4*]C([5*])[6*]&[5*]C[7*]&[7*]C1=CC=CC=C1^[6*]C([8*])[9*]&&[8*]O&&[9*]C[10*]^[10*]N([11*])N1CCCC1&[11*]C[12*]&[12*]C1=CC=CC=C1&&&
[1*]C&[1*]C#C[2*]&[2*]C[3*]&[3*]O[4*]&[4*]C1=CC=C([5*])C=C1&[5*]S([6*])(=O)=O&[6*]C1([7*])CCN(S([10*])(=O)=O)CC1&[10*]C&&[7*]C(=O)NO[8*]^[8*]C[9*]&[9*]C1=CN=CS1&&&
CC(C)CC(C=O)NC(=O)C(CC(C)C)NC(=O)CCCCCOC1=CC=CC=C1&&&
[1*]C&[1*]C1=CC=C2C(=O)C=C([2*])C(=O)C2=N1&[2*]C1=CC=CC=C1&&&
CCC=CC=CC=CC=NOCC(=O)O&&&
NC1=C(C(=O)C2=CC=C(Cl)C=C2)C2=CC=CC=C2[NH]1&&&
[1*]OC&[1*]C1=CC2=CC=NC3=C([2*])C([3*])=C(CC=C([4*])CCC=C([5*])CCC=C([6*])CCC=C([7*])CC2)C(=O)C3=C1[8*]&[2*]CC=C(C)C&&[3*]OC&[4*]C&[5*]C&[6*]C&[7*]C&[8*]OC&&
[1*]C&[1*]C1CCC2(OC1)OC1CC3C4CC=C5CC([2*])CC([6*])C5([7*])C4C([8*])CC3([9*])C1([10*])C2[11*]&[2*]O[3*]&[3*]C[4*]^[6*]O^[4*]C1CN([5*])CCO1&&[7*]C^[5*]C1CC1&&[8*]O&&&[9*]C&[10*]C&[11*]O&&
[1*]OC&[1*]C1=CC(NC(=O)C2CNC(=O)C2)=CC=C1OC1CCN([2*])CC1&[2*]CCF&&&
[1*]C(=O)CCC1=CC=C(S(=O)(=O)N2C=CC3=CC=CC=C32)C=C1&[1*]NC1=CC=C(N[2*])C=C1&[2*]S(=O)(=O)C1=CC=CC=C1&&&
[2*]N1C(=O)CNC(=O)C1C&[1*]C(=O)C[2*]&[1*]NC1=CC=C(F)C=C1&&&
[1*]C(S)=NCCC&[1*]N(CC1=CC=C([2*])C=C1)CC1=CC=C([3*])C=C1&[2*]N&&[3*]Br&&
[1*]C(C)(C)CCCCC&[1*]C1=CC([2*])=C2CC([3*])C([4*])C(=O)C2=C1[5*]&[2*]O&&[3*]CO&[4*]C&[5*]O&&
[1*]C&[1*]C[2*]&[2*]N1C=C([3*])C2=C([4*])N=CN=C21&[3*]C(N)=S&&[4*]N&&
[1*]CNC(=O)C=C&[1*]C1=C([2*])N=C2C(=C1[3*])C([4*])=NN2[5*]&[2*]C&&[3*]N&[4*]C&[5*]C&&
CC1=CC(C)=CC(C2=C(CCNC3CCNCC3O)C3=C(CCO2)C(=O)[NH]C=C3)=C1&&&
[1*]C&[1*]C1=C(C(=O)OC2=CC=C([2*])C=C2)C(C2=CC=C([3*])C([4*])=C2)NC(=O)N1[5*]&[2*]C(C)(C)C&&[3*]O&[4*]Br&[5*]C&&
[1*]C&[1*]OC([2*])=O&[2*]C1=C[NH]C2=CC=C([3*])C=C12&[3*]NC1=NC=CC([4*])=N1&[4*]C1=CN([5*])C2=CC=CC=C12&[5*]C[6*]&[6*]C1CCCN1[7*]&[7*]C&&&
[1*]C(=O)C1=NN(C2=CC=C(C)C=C2)N=C1CO&[1*]N[2*]&[2*]CC1=CC=CC=C1C&&&
[1*]S(N)(=O)=O&[1*]C1=CC=CC([2*])=C1&[2*]NC(=NC([3*])=[3*])N[13*]&[3*]S([4*])(=O)=O&[4*]C[5*]^[13*]C1=CC=CC=C1^[5*]C1=CC([6*])=C([8*])C([9*])=C1&&&[8*]O&&[9*]C[10*]^[10*]N[11*]^[6*]C[7*]^[11*]C[12*]&[7*]N1C
[1*]C&[1*]C[2*]&[2*]N1CCC2=C([3*])C=CC=C2C1&[3*]NC([4*])=O&[4*]C1=CC(N[5*])=NC2=CC=CC=C12&[5*]C1=CC=NC=C1&&&
CC1=CC=CC(CN2CCN(CC3=CSC(C)=N3)CC2CCO)=N1&&&
N#CC(=C1SC2=C(S1)C(C(F)(F)F)=NN2C1=CC=CC=C1)[N+](=O)[O-]&&&
[1*]OC&[1*]C1(C2=CC([2*])=CC(OCC3=CC4=CC=CC=C4S3)=C2)COC2=NC([3*])=CC([4*])=C2C(=O)N1&[2*]F&&[3*]N&[4*]N&&
[1*]C&[1*]O[2*]&[2*]C1=CC=CC=C1[3*]&[3*]N([4*])S([9*])(=O)=O&[9*]C&&[4*]C[5*]^[5*]C(=O)ON=C([6*])N&[6*]C[7*]&[7*]C[8*]&[8*]C(C)C&&&
O=C(O)C1=CN(CC2=CC=CC=C2C2=CC=CC=C2)C2=C(F)C=CC=C2C1=O&&&
CC(C)NC(=NC#N)NCCCC1=C[NH]C=N1&&&
[1*]C(=O)NC(C)C&[1*]C1N(C(=O)C([2*])NC(=O)C([3*])NC(=O)C(NC(=O)CC2=CC=CC=C2)C2CCCCC2)CSC1([4*])[5*]&[2*]CCS(C)(C)=O&&[3*]CC(C)C&[4*]C&[5*]C&&
ClC1=CC=CC(N2N=NN=C2SCC2=NC3=CC=CC=C3[NH]2)=C1&&&
[2*]CCCCCCCC&[2*]OC1=CC=C(C=[4*])C=C1&[1*]C(=O)C=[4*]&[1*]O[3*]&[3*]C1CC2CCC1(C)C2(C)C&&&
[1*]C(=O)NCCOC&[1*]C1=CC=C(NC(=O)CC2=CC=C3OCOC3=C2)N=C1&&&
CCN1C2=NC=C(CCC3=CC=CC=N3)C=C2C(=O)N(C)C2=CC=C(N3C=CC(C4CC4)=N3)N=C21&&&
[1*]N&[1*]C1=NC2=CC=CC=C2C2=C1C(=O)[NH]C1=CC=C([2*])C=C12&[2*][N+](=O)[O-]&&&
[1*]C&[1*]N1C(=O)OC2=CC(S(=O)(=O)NC3=CC=CC=C3[2*])=CC=C21&[2*]N&&&
O=C1CC(NC2=NC(Cl)=NC(C3=CC=CC=C3)=N2)CN1CCC1=CC=CC=C1&&&
[1*]OC&[1*]C1=CC=CC(C2=NN=C(SCC(=O)N3CCOCC3)O2)=C1&&&
[1*]C&[1*]O[2*]&[2*]C1=CC=CC=C1[3*]&[3*]C1=NN2C([4*])=NN=C2S1&[4*]C1=CC=C([5*])C([8*])=C1&[8*]O[9*]&[9*]C^[5*]S(=O)(=O)N1CCN([6*])CC1&&[6*]C[7*]&[7*]C1CC1&&&
[1*]C(=O)NC&[1*]C1=CC([2*])=CC=C1N1CCCCC1&[2*]Cl&&&
CC(C)CC(NC(=O)N1CCCCCC1)C(=O)NCCC(=O)O&&&
[1*]C1=CC=C(C2([2*])CCOC3=CC=C(C4(C=CC(=O)OC4[3*])CCCCCCCCC2[4*])C=C3)C=C1&[1*]F&&[2*]O&[3*]C(=O)O&[4*]C(=O)O&&
[1*]C&[1*]C[2*]&[2*]C[3*]&[3*]C[4*]&[4*]C[5*]&[5*]C([6*])=C[7*]&[7*]C[8*]&[8*]N(O)C=O^[6*]C([9*])[10*]&&[9*]C[11*]&[11*]C^[10*]C(=O)N[12*]&&[12*]C([13*])[14*]&[13*]C[15*]&[15*]C1CCCCC1^[14*]C(=O)O&&&&
[1*]OC&[1*]C1=CC=C(NC(=O)C(=CC2=CC=C([2*])C=C2)SCC2=CC=C([3*])C=C2)C=C1[4*]&[2*]Cl&&[3*]Cl&[4*]OC&&
[1*]C&[1*]C[2*]&[2*]NC(=S)S[3*]&[3*]C[4*]&[4*]C1=CN([5*])N=N1&[5*]C[6*]&[6*]C[7*]&[7*]O[8*]&[8*]C1=CC=CC=C1&&&
[1*]OC&[1*]C1=CC=CC(C(=O)NC2CCCC3=C2C=NN3C2=CC=C([2*])C=C2)=C1&[2*]C&&&
[1*]C&[1*]OC([2*])=O&[2*]C1=CC=CC([3*])=C1&[3*]NC(=S)N[4*]&[4*]C1=CC([5*])=CC=C1[8*]&[8*]C&&[5*]S(=O)(=O)N([6*])CC(C)C^[6*]C[7*]&[7*]C(C)C&&&
[3*]S(=O)(=O)CC&[1*]N[3*]&[1*]CCC[2*]&[2*]N[4*]&[4*]S(=O)(=O)C1=CC=CC=C1&&&
CC(C)(C)C1CCC2(CC1)CN(C1=NC3=CC(Cl)=CC=C3O1)C1=C(OO)C=CC=C12&&&
[1*]C&[1*]C1=CC=C(NC(=O)COC(=O)CC2=N[NH]C(=O)C3=CC=CC=C23)C=C1S(=O)(=O)N1CCCCC1&&&
[1*]C&[1*]C[2*]&[2*]C([3*])[4*]&[4*]N([9*])C([11*])=O&[11*]C1=C([12*])ON=C1[13*]^[3*]C[5*]^[13*]C1=C([14*])C=CC=C1[15*]^[9*]C[10*]^[5*]C[6*]&[14*]F^[12*]Cl^[6*]N1C(O)=NC([7*])=C1[8*]&&[15*]Cl&&[7*]C&&&&&&[8*]C&&
CC1=NC2=C(C(C)=CC3=C2C(=O)C=C(C)O3)C(=O)N1N1CCCC1&&&
O=C(CSC1=CC=C(F)C=C1)N1CCN(CCO)CC1&&&
O=C1CCC2=C([NH]C3=NC=CC=C23)C12CCN(CCOC1=CC=C(Cl)C=C1)CC2&&&
S=C(NCC1=CC=CS1)NC1=CC=CC=C1Cl&&&
CCC1=CC=CC(NC(=O)C2=NOC(C3=CC=CC=C3)=C2NC(C)=O)=C1&&&
CC1=CC=CC(N2C(=O)C3=CC=CC=C3NS2(=O)=O)=C1&&&
[1*]OC(=O)CC&[1*]C1CCC2([2*])C(CCC3C2CCC2([3*])C([4*])CCC32)C1&[2*]C&&[3*]C&[4*]C(=O)NC&&
[1*]C&[1*]C1=CC=C([2*])C=C1&[2*]C1=CC=CC=C1[3*]&[3*]C[4*]&[4*]C[5*]&[5*]N[6*]&[6*]C[7*]&[7*]C([8*])[9*]&[8*]O&&[9*]C[10*]^[10*]O[11*]&[11*]C1=CC=CC=C1[12*]&[12*]C([13*])[14*]&[14*]NS([15*])(=O)=O&[15*]C[16*]^[13*]C[15*]^[16*]C([17*])=O&[15*]C1
[1*]C([2*])=O&[1*]N[4*]&[4*]CC1=CC=CC=N1^[2*]NC1=CC=C(S([5*])(=O)=O)C=C1&&[3*]N[5*]&[3*]CC1=CC=CC=C1&&&
[1*]C&[1*]C1=CC=CC([2*])=C1&[2*]N1CCN(C([3*])=O)CC1&[3*]C[4*]&[4*]C[5*]&[5*]NC([6*])=O&[6*]C[7*]&[7*]C[8*]&[8*]C1=CC=CC=C1&&&
[1*]C([2*])=O&[1*]N[3*]&[3*]CC1=NC2=CC=CC=C2S1^[2*]N[5*]&&[4*]N1CCC([5*])CC1&[4*]S(=O)(=O)C1=CC=CC=C1&&&
O=C(NC1=N[NH]N=N1)OCC(Cl)(Cl)C(Cl)(Cl)Cl&&&
[1*]OC&[1*]C(=O)C1=CC=C(NC(=S)NN)C=C1&&&
CCOC(=O)CON1C(=O)C(C)=[N+]([O-])C2=CC=CC=C21&&&
[1*]C(=O)C1=CC=C(C(=O)C=[2*])O1&[2*]=CC1=CC=C(Br)C=C1&&[1*]N1CCOCC1&&
COC1=CC2=NC=NC(N3CCN(C(=O)NC4=CC=C(C5=CC=CC=C5)C=C4)CC3)=C2C=C1OC&&&
[1*]C=NNC([3*])=O&[1*]C1=CC=CC=C1[2*]&[2*]Br^[3*]C1=CC=C([4*])O1&&[4*][N+](=O)[O-]&&&
[1*]NC1=CC(C)=CC=C1OC&[1*]C(=O)C[2*]&[2*]SC1=C2CCC(C)CC2=NC2=CC(C)=NN12&&&
CC(C)C1=NC(N)=NC(N)=C1C1=CC=C(NC(=O)NC2=CC=CC=C2Cl)C=C1&&&
[1*]C([2*])=O&[1*]NC1=CC=C(C2=CC=CC=C2)C=C1&&[2*]N[4*]^[3*]N1CCC([4*])CC1&[3*]CC1=CC=CC=C1&&&
[1*]OC&[1*]C1=CC=C(C2=C3CCCCCC3=C([2*])C([3*])=C2CC(=O)NC2=NC3=CC=CC=C3S2)C=C1&[2*]C&&[3*]C(=O)O&&
[1*]N&[1*]C[2*]&[2*]C[3*]&[3*]NC([4*])=O&[4*]C1=CC=C([5*])S1&[5*]C([6*])[7*]&[7*]C(=O)O&&[6*]NC([8*])=O^[8*]C1=CC=C2C(=C1)N=C([9*])N2[12*]&[9*]C1=COC([10*])=C1&[10*]C1=CC=C([11*])C=C1^[12*]C1CCCC
[1*]C&[1*]N([2*])C([4*])=O&[2*]C[3*]&[3*]C1=CC=NC=C1^[4*]C1CCCN1C(=O)N[5*]&&[5*]C1=CC=CC([6*])=C1&[6*]F&&&
CN1C(=O)OC2(O)OC3C1OC(COC(=O)C1=CC=C(F)C=C1)(C(OC(=O)C1=CC=C(F)C=C1)C(OC(=O)C1=CC=C(F)C=C1)C2OC(=O)C1=CC=C(F)C=C1)C3OC(=O
CCCC1=CC(O)=CC2=C1C(=NO)C(CC1=CC=C(O)C(O)=C1)O2&&&
CC1=CC=NC(N2N=CC(C3=CC=CN=C3)=N2)=C1&&&
CCCCCCCCCCN(C)C(=O)OCCN(CC)CC&&&
[1*]C&[1*]O[2*]&[2*]C1=CC=C([3*])C=C1[4*]&[3*]Cl&&[4*]NC([5*])=O^[5*]C1=CC=C2N=C([6*])OC2=C1&[6*]C1=CC=CO1&&&
[1*]C&[1*]O[2*]&[2*]C1C=COC2([3*])OC3=C([4*])C([5*])=C4C([6*])=C(NC(=O)C([7*])=CC=CC([8*])C([9*])C([10*])C([11*])C([12*])C([13*])C1[14*])C([15*])=C([16*])C4=C3C2=O&[3*]C&&[4*]C&[5*]O&[6*]F&[7*]C&[8*]C
[1*]CC1=CC(NC2=CC=CC=C2F)=CC=N1&[1*]N1C2CCC1CC([4*])C2&[2*]N[4*]&[2*]CC[3*]&[3*]SC1=CC=CC(I)=C1&&&
[1*]C&[1*]C1=CC=C(C2=C([2*])N=C([3*])N=C2C(=O)NC2=CC=C([4*])C=C2)C([5*])=C1&[2*]C&&[3*]SCC(=O)O&[4*]Cl&[5*]C&&
C=CC(O)C(NC(=O)OCC1=CC=CC=C1)C1=CC=CC(Br)=C1&&&
[1*]C&[1*]C[2*]&[2*]C[3*]&[3*]C[4*]&[4*]C[5*]&[5*]C[6*]&[6*]N([7*])CCCCCC&[7*]C[8*]&[8*]C([9*])[10*]&[9*]O&&[10*]C1=CC=CC2=C1C=CC1=CC=CC=C12&&
O=C(NS(=O)(=O)C1=CC=C(Cl)C=C1)C1=CC(Cl)=C(Cl)C=C1Cl&&&
[1*]C=C&[1*]C[2*]&[2*]O[3*]&[3*]C1=CC=C([4*])C=C1&[4*]C(=O)N[5*]&[5*]C[6*]&[6*]C[7*]&[7*]C1=CC=C([8*])C([10*])=C1[12*]&[8*]O[9*]&[9*]C^[10*]O[11*]&&[11*]C^[12*]O[13*]&&[13*]C&&&
[2*]NC1=CC=C(Cl)C=C1C(=O)C1=CC=CC=C1&[1*]N1CCC([2*])CC1&[1*]CC1=CC=CC=C1&&&
O=C(O)C1C2=CC(Br)=CC=C2OCC(=O)N1CCC1=CC=CC=C1&&&
[1*]C&[1*]C([2*])[3*]&[2*]C[4*]&[4*]C[5*]^[3*]C1CCC2C3C([10*])CC4CC([12*])CCC4([13*])C3CC([14*])C12[15*]^[5*]C(=O)N[6*]&[10*]OC([11*])=O&[6*]C([7*])[8*]&[11*]C1=CC=CC=C1^[12*]O^[8*]C(=O)O&&&&[13*]C&[7*]C[9*]&[14*]O^[9*]
[1*]C1=CCN(C(=O)C=CC2=CC=CC=C2)C1CC1=CC=C(N=C=S)C=C1&[1*]O&&&
[1*]C1=CN(CC#CCN2CCC3=CC(C(=O)C4=CC=C(C5=CC=CC=C5)C=C4)=CC=C32)C2=CC=CC=C12&[1*]C(=O)O&&&
C1=CC=C(C(CC2=C[NH]C3=CC=CC=C23)NC2=NC(C3=CC=CC=C3)=CS2)C=C1&&&
[1*]C(C)(C)C&[1*]C1=CC=C(C(=O)NC(=S)N(CCC2=C[NH]C3=CC=CC=C23)C(=O)C2=CC=C([2*])N=C2)C=C1&[2*]Cl&&&
[1*]C&[1*]O[2*]&[2*]C1=CC=C2C(=C1)N1N=CC([3*])=C1N=[N+]2[O-]&[3*]C#N&&&
[2*]CC&[1*]O[2*]&[1*]C(=O)C1=C(CC(F)(F)F)[NH]C2=C(O)C=CC=C2C1=O&&&
[1*]C&[1*]C[2*]&[2*]C([3*])[4*]&[3*]C&&[4*]C([5*])[6*]^[5*]NC([7*])=O&[7*]C([8*])[9*]^[6*]C(=O)O^[9*]NC([12*])=O&&&[12*]C([13*])[14*]^[8*]C[10*]^[13*]C[15*]&[10*]C([11*])C&[15*]C[16*]^[14*]NC([22*])=O^[11*]C&[16*]C[17*]&[22*]C([23*])[24*]&&&[17*]NC([18*])=O&[24*]
[1*]C(=O)OCC&[1*]C1=C([2*])NC2=C(C(=O)CC(C3=CC=C([3*])C([4*])=C3)C2)C1C1=CC=CC([5*])=C1[6*]&[2*]C&&[3*]OC&[4*]OC&[5*]Cl&[6*]F&&
[1*]NC1=NN=C(CCC)S1&[1*]C(=O)C1=CC=C(Cl)C=C1N[2*]&[2*]S(C)(=O)=O&&&
[1*]C&[1*]C([2*])([3*])C&[2*]C[4*]&[4*]C1=CC=C([5*])C=C1^[3*]NC([7*])=O^[5*]C([6*])(F)F&[7*]C[8*]&[6*]F&[8*]C([9*])[10*]&&&[9*]C[11*]&[11*]C(=O)NO^[10*]C(=O)N[12*]&&[12*]C[14*]&[14*]C1=CC=CC=C1&&&
CCCC(=O)NCC1CN(C2=CC(F)=C3C(=C2)OCC2CCCN32)C(=O)O1&&&
[1*]OC&[1*]C1=CC=C(C(=O)N2CCN([2*])CC2)C=C1NC1=NC=C2CCC3=C(C2=N1)N([3*])N=C3[4*]&[2*]C&&[3*]C&[4*]C(N)=O&&
CC(C)(C)CC1=CN(CCOC2=CC=C3C=CC=CC3=C2)C2=CC(F)=CC=C12&&&
COC1=CC=C(C2=NC(CN3CCCC3C3=CN(C)N=C3)=CO2)C=C1F&&&
[1*]C#N&[1*]C1=C([2*])N=C(S([6*])(=O)=O)C([9*])=C1[10*]&[9*]C#N&&[2*]N[3*]^[3*]C[4*]^[10*]C1=CC=C([11*])C=C1^[4*]C[5*]&[11*]Cl^[6*]C[7*]^[5*]O&&&[7*]C=C[8*]&&&[8*]C1=CC=CC=C1&&&
COC1=CC=C(CC(NCCC2=CC=C3OCOC3=C2)C(N)=O)C=C1&&&
[1*]C&[1*]C(=O)O[2*]&[2*]C1=CC([3*])=C([9*])C=C1[10*]&[10*]C1=NC([11*])=C2C=CC=CC2=N1&[11*]N[12*]^[3*]N[4*]^[12*]C1=CC=C([13*])C=C1&[4*]C([5*])[6*]^[9*]F^[13*]F&[5*]C[7*]&&&&&[7*]C1=CC=CC=C1^[6*]C([8*])C&
[1*]C&[1*]C(=O)N[2*]&[2*]C([3*])[4*]&[3*]C[5*]&[5*]C1=CC=C([6*])C=C1^[4*]C(=O)N[7*]^[6*]OP(=O)(O)O&[7*]C1CCCCN([8*])C1=O&&&[8*]C[9*]&[9*]C1=CC=C([10*])C=C1&[10*]C1=CC=CC=C1[11*]&[11*]C&&&
[1*]NC1=CC(C)=CC=C1&[1*]C(=O)C1=CC(F)=CC(F)=C1&&&
CC1=CC(C)(C)N(C(=O)CSC2=NN=CN2C2=CC=CC=C2)C2=CC=CC=C12&&&
[1*]C&[1*]C1=NN(C2CCCCC2)C2=C1C=C(C(=O)OCC(=O)N([2*])CCC1=CC=CC=C1)S2&[2*]C&&&
[1*]C&[1*]OC(=O)N=C1NC2(CCCCC3=CC=CC=C32)CCS1&&&
[1*]OC&[1*]C(=O)C1=C(C)[NH]C(C(=O)C[3*])=C1C&[2*]O[3*]&[2*]C(=O)C1=CC=C(S([4*])(=O)=O)C=C1&[4*]N1CCN(C2=CC=CC=C2)CC1&&&
COC1=CC=C(N2CCN(C(=O)C3=CC([N+](=O)[O-])=CC4=C(Cl)N=CC=C34)CC2)C=C1&&&
[1*]CC1=NC2=CC=CC=C2C(=O)N1C1=CC=C(OC)C(OC)=C1&[1*]SC1=NN=C(CC2=CC=CC=C2)C(=O)N1N&&&
O=S(=O)(NC1=CC=C(Cl)C=C1)C1=CC=CC(Cl)=C1&&&
FC1=CC=C(NCN2C=C(CCCN3CCCCC3)C3=CC=CC=C32)C=C1&&&
FC1=CC=C(CSC2=NC=CN2CC2=CC=CC=C2)C=C1&&&
[1*]C&[1*]C1=CC([2*])=C(OC2=CC(NC3CCN(CC4=CN([3*])C5=CC=CC=C45)CC3)=NC=N2)C=C1[4*]&[2*]F&&[3*]C&[4*]C&&
O=C1CC(N2CC(C3=CC=CC=C3)(C3=CC=CC=C3)CC2=O)C(=O)N1&&&
[1*]CC(=O)O&[1*]N1CCN([2*])CC1&[2*]CC1=CC=CC=C1&&&
[1*]C&[1*]C[2*]&[2*]O[3*]&[3*]C[4*]&[4*]C(=O)O[5*]&[5*]C[6*]&[6*]N1C(=O)C2CC3=C([NH]C4=CC=CC=C34)C([7*])N2C1=S&[7*]C1=CC=CC=C1[8*]&[8*]Cl&&&
[1*]C&[1*]C[2*]&[2*]O[3*]&[3*]C1=CC=C2OCC([4*])=NC2=C1&[4*]C[5*]&[5*]C[6*]&[6*]N1CCN([7*])CC1&[7*]C1=CC=CC=C1[8*]&[8*]O[9*]&[9*]C&&&
[1*]C&[1*]C(=O)N[2*]&[2*]C1([3*])CCCC1&[3*]C[4*]&[4*]C1=CC=C([5*])C=C1&[5*]O[6*]&[6*]C[7*]&[7*]C1=CC=CC2=CC=CC=C12&&&
COC1=CC=C(C(=O)N2CCC3=C(C2)N=C(C2=CC=CN=C2)[NH]3)C=C1&&&
CC1=C(C(=O)NC2=CC=CC(C(F)(F)F)=C2)SC=C1&&&
CC(C)(C)C1=CC=C(CSC2=NC(N)=CC=C2CNC(=O)C2=CC=C(C#N)N=C2)C=C1&&&
O=C(C1CCCCC1)N1CC2CN(CC3=COC=C3)C(=O)C2C1&&&
O=C(NCC1=CC=C(Cl)C=C1)C1=CC=CC(C(F)(F)F)=C1&&&
CCN(CC)S(=O)(=O)C1=CC=CC(C(=O)NCC2=CC=CS2)=C1&&&
[1*]C&[1*]C1=CC2=C(C=C1[2*])OCO2&[2*]N1C(=O)C2=CC=CC=C2C1=O&&&
[1*]C1=CC=C([2*])C(N2CCN(CCCCNC(=O)C3=C([3*])C4=CC=CC=C4S3)CC2)=C1&[1*]F&&[2*]F&[3*]Cl&&
[1*]CCO&[1*]N([2*])[3*]&[2*]CCC1=CC=CC=C1&&[3*]CCN1C=CC=N1&&
[1*]C&[1*]N1CCN(C2=CC=C(C(=O)N3CCN(C4=NC([2*])=CS4)CC3)C=C2)CC1&[2*]C(=O)N(C)C&&&
COC1=CC=C(N2N=C(SCC(=O)NC3=CC=C(N(C)C)C=C3)C=C(CCC(N)CC(C)C)C2=O)C=C1&&&
[1*]CCC(=O)O&[1*]C1=CC=CC=C1CC1=NC2=C([2*])C([3*])=CC=C2[NH]1&[2*]Cl&&[3*]Cl&&
[1*]C(C)C&[1*]C1=CC=CC=C1N=C1SSN=C1C1=CC=CC=C1&&&
[1*]C(=O)C1=NN2C(C)=CC=NC2=N1&[1*]N[2*]&[2*]CCC[3*]&[3*]N([4*])C1=CC(F)=CC=C1F&[4*]S(C)(=O)=O&&&
[1*]C(C)=O&[1*]C1=CC=CC=C1NC(=O)C([2*])([3*])S(=O)(=O)C1=CC=C2C(=C1)OC(=O)N2[4*]&[2*]C&&[3*]C&[4*]C&&
[1*]NC(C)=O&[1*]C1=CC=C(N2CCN(CC([2*])COC3=CC=C([3*])C=C3[4*])CC2)C=C1&[2*]O&&[3*]Cl&[4*]Cl&&
[1*]C&[1*]C1=CC=C(N2N=C([2*])C3=C2C(=O)N(C2=CC=C(C4(CN5CCN([3*])CC5)CC4)C=C2)C=N3)C=C1&[2*]C(N)=O&&[3*]C&&
[1*]C&[1*]C1=CC([2*])=CC=C1[6*]&[2*]C[3*]&[3*]C[4*]^[6*]C([7*])([8*])C^[4*]O[5*]&[8*]N[9*]&[5*]C1=CC=C(C(=O)O)C=C1&[9*]C1=C([10*])C(=O)C1=O^[7*]C&&[10*]N[11*]&&&[11*]C[12*]&[12*]C1=NC=C[NH]1&&&
COC1=CC=C(C2SC(C)(C)C(=O)N2CCO)C=C1&&&
COC1=CC=C(CN2CC(C(=O)NC3=CC=C(S(N)(=O)=O)C=C3)CCC2=O)C=C1&&&
[1*]C(C)=O&[1*]N[3*]&[3*]CC1=CC=C(C)C(C[4*])=C1&[2*]N([4*])[5*]&[5*]C[6*]&[6*]C1CCC(=O)N1^[2*]C(C)=O&&&&
[1*]C1OC2OC(C)(C)OC2C2OC(C)(C)OC12&[1*]C([2*])C1=C[NH]C2=CC=CC=C12&[2*]C1CC(=O)N(C2=CC=CC=C2Cl)C(=S)N1C1=CC=CC=C1&&&
CC(C)C1=CC=CC(N2CCC(S(=O)(=O)C3=CC=C4C=C(Cl)C=CC4=C3)CC2)=C1&&&
C=CCN1C(SCC2=CC(=O)C3=C([NH]C(C)=N3)[NH]2)=NN=C1C1=CC=CO1&&&
[2*]C(C)C[3*]&[3*]N1CCC([5*])CC1&[5*]CC1=CC=C(F)C=C1^[1*]N[2*]&&[1*]C(=O)C[4*]&[4*]SC1=NN=NN1C&&&
CC(C)(C)OC(=O)NN=CC1=CC(F)=CC=C1C(=O)O&&&
[1*]C&[1*]O[2*]&[2*]C1=CC=CC=C1[3*]&[3*]NC([4*])=O&[4*]C[5*]&[5*]SC(=S)N[6*]&[6*]C1=CC=CC=C1&&&
[1*]OC&[1*]C1=CC=C(N2C=CSC2=S)C=C1&&&
[1*]N1CCN(C)CC1&[1*]C(=O)C[2*]&[2*]N1CC(C2=NC(=O)C3=C([NH]2)N(C)N=C3)C1&&&
COC1=CC(NC2=C(C#N)C=NC3=CC(C4=CC(Cl)=C(OC)C(OC)=C4)=C(OC)C=C23)=C(Cl)C=C1Cl&&&
[1*]C&[1*]C1=CC=C([2*])C=C1&[2*]C([3*])C1=CC=C(C)C=C1&[3*]O[4*]&[4*]C[5*]&[5*]C[6*]&[6*]N1CCN(C([7*])=O)CC1&[7*]C[8*]&[8*]C[9*]&[9*]C(=O)O&&&
[1*]CCCCCCCCCCCC&[1*]OC1=CC=C(C=NNC(N)=S)C=C1&&&
CCOC(=O)C1=C(C)OC2=NC3=C(CCCC3)C(N)=C2C1C1=CC=C(C)O1&&&
[1*]C(=O)OC&[1*]C1=C([2*])[N+]([3*])=C2C=C([4*])C([5*])=CC2=[N+]1[6*]&[2*]C(=O)[O-]&&[3*][O-]&[4*]Cl&[5*]Cl&[6*][O-]&&
O=C1CCCN1C1=CC=CC=C1C(=O)NC1=CC=C(NC2=CC=CC=N2)C=C1&&&
COC1=CC=C(C=CC2=NC3=CC=CC=C3N2S(=O)(=O)C2=CC=C(C)C=C2)C=C1&&&
CC1=CC=CC=C1CC(CP(=O)(O)C(Cl)Cl)C(=O)O&&&
[1*]C&[1*]C[2*]&[2*]C(=O)O[3*]&[3*]C1C([7*])OC([4*])C1[5*]&[4*]C1=CC=CC=C1&&[5*]NC(=S)N1N=NC2=CC=CC=C21&[6*]C([7*])[8*]^[8*]NC([10*])=O&[10*]C^[7*]C[9*]&&[9*]O&&&
[1*]C(=O)NC&[1*]C1=CC=C2NC(=C3C(=O)NC4=CC=C([2*])C=C34)C(=O)C2=C1&[2*]Br&&&
[1*]C&[1*]N1C(=O)CC(=O)N([2*])C1=O&[2*]C[3*]&[3*]C[4*]&[4*]C1=NC2=CC=CC=C2C(=O)N1[5*]&[5*]C1=CC=CC=C1&&&
[1*]C&[1*]C1=CC=C2OC(=O)C([2*])=C([5*])C2=C1&[2*]C(=O)N[3*]&[3*]C1=CC=CC=C1[4*]^[5*]O^[4*]Cl&&&&&
[1*]OCCCCCCCCCC&[1*]C1=NC(NCC2=CC=CC=C2)=C2N=CN(C3OC([2*])C([3*])C3[4*])C2=N1&[2*]CO&&[3*]O&[4*]O&&
[1*]OC&[1*]C1=CC([2*])=C(C2=CC=CC=C2)C2=C1C1=CC=CC=C1C(=O)O2&[2*]OC&&&
[1*]C&[1*]C[2*]&[2*]C(SC1=NC=NC2=CC=CC=C12)C(=O)NC1=NC=CS1&&&
[1*]CC&[1*]N([2*])C1=CC=CC=C1&[2*]CC1=NC=NN1CC1=CC=C(C2=CC=CC=C2)C=C1&&&
[1*]C&[1*]C1=CC=CC([2*])=C1&[2*]N1C([3*])=NC2=C(C=NN2[8*])C1=O&[8*]C1=CC=C([9*])C=C1&[9*]F^[3*]C[4*]&&[4*]C[5*]&[5*]N1C(=O)C2=CC=CC=C2C1=O&&&
[1*]C(=O)C1=C(O)C2=CC=CC=C2C=N1&[1*]N[2*]&[2*]CCCCC1=CC=CC=C1&&&
[1*]C(C)(C)C&[1*]C1(C)CC(=O)C2=C(C1)OC1=C(C(=O)C1)C2C1=CC=C(Cl)C([N+](=O)[O-])=C1&&&
[1*]NC([7*])=O&[1*]C[2*]&[2*]C[3*]^[7*]C1=CC=C2C(=O)N([8*])C(O)=NC2=C1^[3*]C[4*]&[8*]C[9*]&[4*]N1CCN([5*])CC1&[9*]C1=CC=CO1&[5*]C1=CC=CC=C1[6*]&&&[6*]F&&&
[1*]C&[1*]C1=NC2=CC=CC=C2N1CCN1C(=O)C(C2=CC=C([2*])C=C2)C1C1=CC=C([3*])C=C1&[2*]C&&[3*]C#N&&
[1*]C&[1*]C(=O)O[2*]&[2*]C[3*]&[3*]C1OC([4*])C([10*])C([11*])C1[13*]&[4*]OC([5*])=O&[5*]C1([6*])CCC2C3CCC4=CC(=O)C=CC4([7*])C3C([8*])CC21[9*]^[10*]O^[6*]O&&[11*]OC([12*])=O&[7*]C^[12*]C^[13*]OC([14*])=O&[8*]O
[1*]CC(C)C&[1*]C(NC(=O)C1=C(C(=O)NCC2=CC=CC=C2)N=C[NH]1)C(=O)OCC1=CC=CC=C1&&&
[1*]C&[1*]O[2*]&[2*]C[3*]&[3*]C[4*]&[4*]N1CCN([5*])CC1[6*]&[5*]C1=CC=NC=C1&&[6*]C[7*]^[7*]C#N&&&
[1*]NC1=CC=CC=C1OC&[1*]C(=O)CCN1C(=O)CSC2=NC=CC=C21&&&
[1*]CCCCN=O&[1*]C(NC(=O)C1CCCN1C(=O)OCC1=CC=CC=C1)C(=O)NCC(=O)N1CCCC1C(=O)NC1=CC=C([2*])C=C1&[2*]C(=O)O&&&
[1*]N&[1*]C1=CC=C2C(N[2*])=NC3=CC=CC=C3C2=C1&[2*]C[3*]&[3*]C[4*]&[4*]C[5*]&[5*]N[6*]&[6*]C1CCCC1&&&
[1*]C&[1*]C[2*]&[2*]C[3*]&[3*]C[4*]&[4*]C[5*]&[5*]C=C[6*]&[6*]C[7*]&[7*]C=C[8*]&[8*]C[9*]&[9*]C=C[10*]&[10*]C[11*]&[11*]C=C[12*]&[12*]C[13*]&[13*]C[14*]&[14*]C[15*]&[15*]C(=O)O[16*]&[16*]C[17*]&[17*]C([18*])[19*]&[18*]O&&[19*]C[20*]^[20*]O[21*]&[21*]C[22*]&[22*]C([23*])[24*]&[24*]N[27*]&[27*]C[28*]^[23*]C[25*]
[1*]C&[1*]N1C(C2=CC=CC=C2)=C2C=CN=CC2=C1[2*]&[2*]N&&&
[3*]C1CC(C(F)(F)F)=N[NH]1&[1*]C[3*]&[1*]N1CCN([2*])CC1&[2*]CC1=CC=CC=C1&&&
COC1=CC(C2=CC=C3C=CC=CC3=C2)=CC=C1N&&&
[1*]C1=CC(NC2=C3C=C(C4=CC=CC=C4[2*])C=CC3=NC(NCC3CC3)=N2)=CC=C1N1CCCCC1&[1*]Cl&&[2*]CN1CCOCC1&&
[1*]C&[1*]C1=CC=C(C2C(C(=O)NC3=CC=C4OCCOC4=C3)C3=C([2*])C=CC=C3C(=O)N2[3*])C=C1&[2*]O&&[3*]C&&
[1*]C&[1*]C1=CC([2*])=CC=C1[5*]&[2*]C1=NN([3*])N=N1&[3*]C[4*]^[5*]O[6*]^[4*]C(=O)NC1=NC=CS1&[6*]C1=CC=CC=C1&&&&&
[1*]C&[1*]C1=CC=C(N2C(=O)CN(C(=O)C3=CC=CC=C3)C(=O)C2CC(=O)NCC2=CC=C3OCOC3=C2)C=C1&&&
[2*]NC1=NN=C(CC)S1&[1*]NC1=CC=C(S([2*])(=O)=O)C=C1&[1*]C(=O)CC&&&
[2*]CC&[1*]C(=O)C1=CC=CN=C1O[2*]&[1*]N[3*]&[3*]CC1=CC=C(F)C(F)=C1&&&
[1*]CO&[1*]C1OC(N2C(C3=CC=CC=C3)=NC3=CC(N4CCC5=CC=CC=C5C4)=C([2*])C=C32)C([3*])C1[4*]&[2*]F&&[3*]O&[4*]O&&
[1*]C&[1*]C[2*]&[2*]C[3*]&[3*]C[4*]&[4*]C[5*]&[5*]C=C[6*]&[6*]C[7*]&[7*]C=C[8*]&[8*]C[9*]&[9*]C=C[10*]&[10*]C[11*]&[11*]C=C[12*]&[12*]C[13*]&[13*]C[14*]&[14*]C[15*]&[15*]C(=O)N[16*]&[16*]C1=C([17*])C=CC=C1[18*]&[17*]C&&[18*]C&&
COC1=CC=C2C(N=O)=C(O)N(C3=CC=CC=C3)C(=O)C2=C1OC&&&
[1*]C(CO)CCC&[1*]C1CC=C2C1(C)CCC1C2(C)C(O)CC2(C)C([2*])CCC12C&[2*]C(C)CCCC(C)C&&&
[1*]C&[1*]N1CCN(C2=NC([2*])=NC3=C2C=NN3CCCOC2=CC=CC=C2)CC1&[2*]N&&&
[1*]C(C)C&[1*]C1=CC=C(C2=NOC(C([2*])NC(=O)COC3=CC=CC=C3)=N2)C=C1&[2*]CC(=O)O&&&
[2*]CC1=CC=C(S(N)(=O)=O)C=C1&[2*]N[3*]&[3*]CCC[4*]&[1*]N[4*]&[1*]C(=O)C1=CC=CO1&&&
[1*]C(=O)C1=CC=C(C)C([N+](=O)[O-])=C1&[1*]N[2*]&[2*]CC([3*])C1=CC=CS1&[3*]N1CCC2=CC=CC=C21&&&
O=C(NC1=NN=C(C23CC4CC(CC(C4)C2)C3)S1)C1=CC=CC=C1O&&&
[1*]OC&[1*]C1=CC2=CC=NC3=C([2*])C([3*])=C([4*])C(CC([5*])CC4=CC([6*])=C([7*])C([8*])=C4)=C23)C([9*])=C1[10*]&[2*]OC&&[3*]OC&[4*]OC&[5*]O&[6*]O&[7*]CC=C(C)C&[8*]OC&[9*]OC&[10*]OC&&
O=C1C2=CC=CC=C2C(=O)N1C1=CC=CC(O)=C1&&&
[1*]O&[1*]C([2*])[3*]&[3*]C[10*]&[10*]C1=CC=CC=C1^[2*]C[4*]&&[4*]O[5*]&[5*]C([6*])[7*]&[6*]C1=CC=CC=C1&&[7*]C1CCN([8*])CC1^[8*]C[9*]&[9*]C1=CC=CC=C1&&&
[1*]NC(=O)OCC&[1*]C1=NN2C=NN=C2C=C1&&&
CC1=NN(C2=CC=C(F)C(Cl)=C2)C(C)=C1C1CCN(C2CCN(S(=O)(=O)CCCN(C)C)CC2)CC1&&&
[1*]C1NC(N2C=NC3=C2N=CN=C3N)OC1C&[1*]CO&&&
[1*]CC1=C(C)OC(C2=CC=C(Cl)C=C2)=N1&[1*]N1CCCC([2*])C1&[2*]C(=O)O&&&
[3*]S(=O)(=O)C1=CC=C2C(=C1)OC(=O)N2C&[1*]CCCC1=CC(C2=NN=C(S[3*])O2)=CC=C1&[1*]N[2*]&[2*]CC(O)C1=CC=CN=C1&&&
[1*]C&[1*]C[2*]&[2*]OC([3*])=O&[3*]C[4*]&[4*]N1C(=O)NC2(CCC3=CC=CC=C32)C1=O&&&
[1*]C&[1*]C[2*]&[2*]C[3*]&[3*]N([4*])[9*]&[9*]C1CCC2=C(C1)SC(N)=N2&&[4*]C[5*]^[5*]C[6*]&[6*]C[7*]&[7*]C[8*]&[8*]C1=C[NH]C=N1&&&
[1*]C&[1*]C1=CC=C([2*])C=C1&[2*]C1=CC=C([3*])N1[7*]&[3*]C([4*])=O&[4*]C[5*]^[7*]C^[5*]N([6*])C&&&[6*]C&&&
[1*]C&[1*]C1=NC=C(C2=CC(C(=O)N3CCC4(CC3)CC(=O)C3=N[NH]C=C3O4)=CS2)N1C1=CC=C([2*])C=C1&[2*]O&&&
[1*]C(=O)NCC(=O)O&[1*]C1=NC(C2=CC=CC([2*])=C2)=C2C(=C1[3*])C=C(C1=CC=CC=C1)C(=O)N2CC1=CC=CC=C1[4*]&[2*]C(F)(F)F&&[3*]O&[4*]C(F)(F)F&&
[1*]C&[1*]C(C)=C[2*]&[2*]C[3*]&[3*]C1=C([4*])C=C([11*])C2=C1OC([12*])=C2[13*]&[4*]O[5*]&[5*]C[6*]^[11*]O^[6*]C([7*])[8*]&&[12*]C1=CC=CC=C1^[8*]C[9*]&&[13*]O^[9*]C=C([10*])C^[7*]O&&[10*]C&&&&&
[1*]C(=O)NC1=NN=C([2*])S1&[1*]C1CCCC1&&[2*]C[3*]^[3*]C[4*]&[4*]SC1=NN=C(NC([5*])=O)S1&[5*]C1CCCC1&&&
C=CC(=O)NC1=CC(OC2=C(F)C=C(N3N=CC(C(F)(F)F)=C3C)C=C2Cl)=CC=C1[N+](=O)[O-]&&&
[1*]CCC&[1*]C1=CC=C2[NH]C3=C(N=NC4=CC=C(C5=CSC=C5)C=C4)N=CN=C3C2=C1&&&
[1*]C&[1*]C[2*]&[2*]OC([3*])=O&[3*]C1=CC=C([4*])C=C1&[4*]N[5*]&[5*]C[6*]&[6*]C1=CC=C([7*])C=C1&[7*]Cl&&&
[1*]CC&[1*]N1C(=CC2=C(C3=CC=C([2*])C=C3)N=C3SC(C(=N)N4C(=O)C(=CC5=C([3*])C=CC=C5[4*])SC4=S)=C(C4=CC=C([5*])C=C4)N23)SC2=CC=CC=C21&[2*]Cl&&[3*]Cl&[4*]Cl
CC1=CC=C(S(=O)(=O)N2N=C(C(=O)NNC(=O)C3=CC4=CC=CC=C4C=C3O)C3=CC=CC=C32)C=C1&&&
CCCCC1N(C2=CC=CC=C2)C(=O)C2=CC=CN=C2N1C&&&
[1*]C&[1*]N[2*]&[2*]C[3*]&[3*]C[4*]&[4*]C[5*]&[5*]C[6*]&[6*]C([7*])[8*]&[8*]C(=O)N([9*])[10*]&[9*]C^[7*]N&[10*]C[11*]&&[11*]C(=O)N[12*]&[12*]C1=CC=C([13*])C([14*])=C1[15*]&[13*]O&&[14*]C(=O)O&[15*]O&&
[1*]CC&[1*]OC1=CC=C(NC2=CC=CC(Cl)=C2)N=N1&&&
CC1=CC=C(C2=CC=CC(CNC(=O)N3CCN(C4=NC(C)=NC(C)=C4C)CC3)=N2)C=C1&&&
[2*]CC1=C(C)ON=C1C&[1*]C(=O)C1=CC=C(O[2*])C=C1&[1*]NC1=NC(CC2=CC(Cl)=CC=C2O)=CS1&&&
[1*]N1CC(=O)N2C([2*])C(C3=CC=C(C4=CC=C(C(F)(F)F)C=C4)C=C3)C2C1&[1*]C(=O)CC1=CSC=C1&&[2*]CO&&
[1*]C1=NC(=O)C2=CN=CC=C2[NH]1&[1*]C[2*]&[2*]C[3*]&[3*]C1=CC=CC=C1&&&
[1*]OC&[1*]C1CCC2(CC1)CC1=CC=C(C3=CC=CC([2*])=C3)C=C1C21N=C([3*])C([4*])=N1&[2*]C#N&&[3*]N&[4*]N&&
[1*]C&[1*]C[2*]&[2*]S([3*])=O&[3*]C[4*]&[4*]C[5*]&[5*]C[6*]&[6*]N1C(=O)C([7*])=C([13*])N([16*])C1=O&[16*]C1=CC=C([17*])N=N1&[17*]C^[13*]C1=CC([14*])=CC([15*])=C1&&[14*]F^[7*]C1=NS(=O)(=O)C2=CC([8*])=CC=
[1*]C&[1*]C([2*])C&[2*]C(=O)NC(=S)N1CCC([3*])CC1&[3*]C([4*])[5*]&[4*]C1=CC=CC=C1&&[5*]N([6*])C^[6*]C&&&
CC1=C(O)C(C)=C(Cl)C(C)=C1NC(=O)C1CCCN1C(=O)OC(C)C1=CC=CC=C1&&&
[1*]OC&[1*]C1=CC=C(C2=CC=CC3=C(N([2*])C(=O)C4C=CCN4[3*])N=C([4*])N=C23)C=C1[5*]&[2*]C&&[3*]C(=O)C(F)(F)F&[4*]C&[5*]OC&&
[1*]C(C)=O&[1*]NC1=CC=C(S([2*])(=O)=O)C=C1&[2*]NC1=CC=CC=C1&&&
[2*]NC(N)=NC(=O)C1=CC=C(OC)C=C1&[1*]NC1=C(C)C=C(OC)C=C1C([2*])=O&[1*]C(=O)C[3*]&[3*]OC1=CC(C)=CC=C1C&&&
[1*]CC=C&[1*]N1CCC23C4=C5C=CC(O)=C4OC2C(=O)CCC3([2*])C1C5&[2*]CC1=CC=C(F)C=C1&&&
[1*]C&[1*]C1=CC=C2C(=O)C=C([2*])OC2=C1&[2*]C1=CC=C([3*])C=C1&[3*]Cl&&&
CC(C)C(C1=CC=C(C2=CC=CC=C2)C=C1)N(O)C(=O)CCCCCNC(N)=O&&&
[1*]C&[1*]O[2*]&[2*]C[3*]&[3*]C[4*]&[4*]N[5*]&[5*]C[6*]&[6*]C1=CC=C([7*])C=C1&[7*]O[8*]&[8*]C[9*]&[9*]C1=CC=NC=C1&&&
[2*]CC1=C(CC)N(CC2=CC=C(F)C=C2)C(CC)=C1C&[1*]N[2*]&[1*]C([4*])=O&[3*]N1CCCC1[4*]&[3*]S(=O)(=O)C1=CC(Cl)=CC(Cl)=C1&&&
[1*]OC&[1*]C1=CC=CC(NC(=O)CS(=O)(=O)C2=NC(C3=CC=C([2*])C=C3)=CN2[3*])=C1&[2*]C&&[3*]CC(C)C&&
[1*]C(=O)N[4*]&[1*]C[2*]&[2*]S[3*]^[4*]C1=C([5*])C=CC2=CC=CC=C12^[3*]C1CCCCC1&[5*]O&&&&&
[1*]N(C)C&[1*]CCC1=CC=CC(S([2*])(=O)=O)=C1&[2*]NC1=CC=C(N2CCC3=CC=CC=C3C2)C=C1&&&
CCOC(=O)C1=C(NC(=O)NC(C)C)C2=C(C)N=C(C)N=C2N(CC)C1=O&&&
[3*]C(C)(C)C&[1*]O[3*]&[1*]C([2*])=O&[2*]N[5*]&[5*]S(=O)(=O)C[6*]&[4*]N1C2CCC1CC([6*])C2&[4*]CC1=CC2=NON=C2C=C1&&&
O=C(NC(C1=CC=CS1)C1=CC(Cl)=C2C=CC=NC2=C1O)C1=CC=CO1&&&
COC1=CC=C2N=C(C)C=C(NN=C3C=C(C4=CC=C(Cl)C=C4)SC(C4=CC=C(Cl)C=C4)=C3)C2=C1&&&
[1*]C([4*])=O&[1*]C1=CC([2*])=CC=C1[3*]&[2*]F^[4*]C1CCCN1[5*]&[3*]F^[5*]C[6*]&&&[6*]C1=CC([7*])=C([8*])C=C1[9*]&[8*]F&&[9*]Cl&[7*]Cl&&
[1*]C&[1*]C[2*]&[2*]N1C=CC2=C([3*])C([4*])=CC=C21&[3*]F&&[4*]C[5*]^[5*]N1CCC([6*])C1&[6*]C(N)=O&&&
[1*]C&[1*]C1=CC=C([2*])C=C1&[2*]C(=O)NC1=NN=C(S(=O)(=O)N([3*])[4*])S1&[3*]C&&[4*]C1=CC=CC=C1&&
CN1CCN(C(=O)C2(OC3=CC=C(Cl)C(Cl)=C3)CCCCC2)CC1&&&
[1*]C&[1*]C1=NC=CN1C1=NC=C2N=CC(=O)N([2*])C2=N1&[2*]C[3*]&[3*]C1=CC=C([4*])C=C1&[4*]C([5*])(F)F&[5*]F&&&
[2*]CC1=C(C)C(=O)C2=CC=CC=C2C1=O&[1*]N[2*]&[1*]C(=O)C(CC(C)C)NP(=O)(O)CC1=CC=CC2=CC=CC=C12&&&
[1*]CC=C&[1*]C1=NC([2*])=NC([3*])=C1COC(=O)C1=CC=CN=C1&[2*]N&&[3*]N&&
[1*]NC([3*])=O&[1*]C[2*]&[2*]C1=CC=CS1^[3*]C1=CSC([4*])=N1&&[4*]C1COCCO1&&&
O=C(O)C1=CC=C(N(CCCl)CCCl)C=C1&&&
CC1=CC=CC(NC(=O)C2=CC=CC=C2NC(=O)C2=CC=CC(C(F)(F)F)=C2)=N1&&&
[1*]CSCCN=C(N)N&[1*]C1=CC=CN1C1=CC=CC([2*])=C1&[2*]Br&&&
[1*]C(=N)N&[1*]C1=CC=CC(C2=CC=CC(C3=CC=CC([2*])=C3)=C2)=C1&[2*]C(N)=O&&&
[1*]NC(=N)N&[1*]C[2*]&[2*]C[3*]&[3*]C[4*]&[4*]C([5*])[6*]&[6*]C(=O)N[9*]&[9*]C([10*])[11*]^[5*]NC([7*])=O^[10*]C[12*]&[7*]C1=CC=C([8*])C=C1&[12*]C[13*]^[11*]C(=O)N[14*]^[8*]N&[13*]C(=O)O&[14*]C[15*]&&&&&[15*]C(=O)O&&&
[1*]C&[1*]C1(C(=O)NC2=CC=CC([2*])=C2)CC1C1=CC=CS1&[2*]Cl&&&
[1*]C&[1*]C[2*]&[2*]OC([3*])=O&[3*]C([4*])[5*]&[4*]C&&[5*]O[6*]^[6*]C1=CC=C([7*])S1&[7*]C=C1C(=O)N([8*])C(=O)N1[9*]&[8*]C&&[9*]C&&
[1*]C(=O)OC&[1*]C1=CC=C(NC(=O)C2=CN=C([2*])C=N2)S1&[2*]C&&&
[1*]C&[1*]O[2*]&[2*]C(=O)ON=C1C2=CC=CC=C2C2=C1C(=O)N1CCSC1=N2&&&
[1*]C&[1*]C1=C(C(=O)C=CC2=CC=C([2*])C=C2)C2=CC=CC([3*])=C2[NH]1&[2*]O&&[3*]O&&
O=C(NCC1=CC=CC=C1)C1=CC2=CC=CC=C2OC1=NC1=CC=CC=C1&&&
[1*]NC(=O)N[5*]&[1*]C1=CC=C([2*])C=C1&[2*]C1=CC=C([3*])C([4*])=C1^[5*]C1=CC=CC=N1^[3*]Cl&&&&[4*]Cl&&
[2*]N1C(=O)C2=C3C(=CC=CC3=CC=C2)C1=O&[1*]CC[2*]&[1*]N1CCC2=CC=CC=C2CC1&&&
[1*]C(=O)C1=CC2=C(C=C1C)OCC(=O)N2&[1*]N[2*]&[2*]C1CCN(C)C1&&&
[1*]C&[1*]O[2*]&[2*]C[3*]&[3*]ON1C(=O)C([4*])=[N+]([O-])C2=CC=CC=C21&[4*]C1CCCC1&&&
[1*]C(=CC=CCOC1=CC=CN=C1)C(=O)NCCCCCCCCCNC(=O)C1=CC=CO1&[1*]O&&&
COC1=CC=C(C)C=C1NC(=O)NC1=NC=C(C)S1C&&&
[1*]C&[1*]C[2*]&[2*]C[3*]&[3*]S(=O)(=O)N[4*]&[4*]C([5*])[6*]&[5*]C[7*]&[7*]O^[6*]C1=CC=C([8*])C=C1&&[8*]S[9*]&[9*]C1=CC=CC=C1&&&
[1*]C(=O)C1=CC=C(OC)C(OC)=C1&[1*]NC(=S)NC1=CC=CN=C1&&&
[1*]C&[1*]O[2*]&[2*]C1=CC([3*])=CC=C1[4*]&[3*]C1=NC(N)=NC2=C1C=C[NH]2&&[4*]NC([5*])=O^[5*]C1=CC=C([6*])C=C1&[6*]F&&&
[1*]C(C)=O&[1*]NC1=CC=C(N2CCN([2*])CC2)C(C)=C1&[2*]CC(O)C1=CC=CC=C1&&&
[1*]C(=O)C1=NOC2=C1CN(C)CC2&[1*]N[2*]&[2*]CC1=CC=CC=C1&&&
[1*]C&[1*]O[2*]&[2*]C1=CC=C([3*])C=C1&[3*]N1N=C(C(=O)O[4*])CC([6*])C1=O&[4*]C[5*]&[5*]C1=CC=CO1^[6*]C1=CC=CC=C1[7*]&&[7*]O[8*]&[8*]C&&&
[1*]C&[1*]C[2*]&[2*]OC([3*])=O&[3*]C[4*]&[4*]N[5*]&[5*]C1=CC=C([6*])C([7*])=C1&[6*]Cl&&[7*]S(=O)(=O)N[8*]^[8*]C([9*])[10*]&[9*]C[11*]&[11*]C1=CC=CC=C1^[10*]C(=O)NO&&&&
CCN1C(C2=CC=C(Cl)C=C2)=NC2=CC=CC=C2C1=O&&&
[1*]C&[1*]C[2*]&[2*]C[3*]&[3*]C[4*]&[4*]C[5*]&[5*]C[6*]&[6*]C([7*])[8*]&[8*]C(=O)O&&[7*]NC([9*])=O^[9*]C[10*]&[10*]C[11*]&[11*]C[12*]&[12*]C[13*]&[13*]CCCC(=O)NC(CCCCNC(=O)CCCCC)C(=O)O&&&
[1*]OC(C)=O&[1*]C1CCC2([2*])C(=CCC3C2CCC2([3*])C([4*])=C([5*])CC32)C1&[2*]C&&[3*]C&[4*]C(=O)OC(C)C(C)O&[5*]C(C)=O&&
[1*]N(C)C&[1*]S(=O)(=O)C1=CC=C(NN=CC2=C(Cl)C=CC=C2Cl)C=C1&&&
[1*]C&[1*]C1=C([2*])OC2=CC=C([5*])C=C12&[2*]C(=O)O[3*]&[3*]C[4*]^[5*]S(=O)(=O)N1CC([6*])OC(C)C1^[4*]C1=CC=CC=C1&[6*]C&&&&&
CC1=CC=C(NC2=NC(C3=CC=C(C)C=C3)C3=CN=CC=C3C2=O)C=C1&&&
[1*]C(=O)NO&[1*]C[2*]&[2*]O[3*]&[3*]C1=CC=C([4*])C=C1&[4*]C1=C([5*])C([7*])=NO1&[5*]C1=CC=C([6*])C=C1&[6*]F^[7*]C1=CC=NO1&&&&
[1*]N1N=NC2=CC3=CC([2*])=CC=C3N=C21&[1*]C1CCCCC1&&[2*]N1CCCCC1&&
[1*]C&[1*]C([2*])([3*])C&[2*]O&&[3*]C#C[4*]^[4*]C([5*])[6*]&[6*]C[14*]&[14*]C[15*]^[5*]C[7*]^[15*]C([16*])[17*]&[7*]C[8*]&[16*]O&[8*]C[9*]&&[17*]C=C[18*]^[9*]C[10*]&[18*]C1C([19*])CC([20*])C1[21*]&[10*]C[11*]&[19*]O&[11*]C[12*]&&[20*]O^[12*]O&&[21*]C[22*]&&[22*]C[23*]&[23*]C(=O)
CCCCCC(O)C=CCC=CCC=CCC=CCCC(=O)O&&&
CCN(CC)CC1=CSC(NC(=O)C2=C(C)N=CO2)=N1&&&
[1*]C(=O)O&[1*]C1=CC=C2NC(C3=CC=C(OC4=CC=CC=C4)C=C3)C3CC=CC3C2=C1&&&
COC1=CC=C2C(=C1)CCC1=C2N=C(NC(=O)N2CC3CC2CN3)S1&&&
CC(=O)C1=C(O)C(=O)N(C2=NC(C)=CS2)C1C1=CC=C(Cl)C=C1&&&
[3*]CCCCC&[1*]O[3*]&[1*]C(=O)C[4*]&[2*]C(=O)C1=CC=C(O[4*])C=C1&[2*]N([5*])C&[5*]CC(=O)O&&&
[2*]C(=O)C([3*])CC=C&[1*]N[3*]&[1*]C(=O)C(N)CC1=CC=CC=C1^[2*]N[4*]&&[4*]C(CCC)C(=O)O&&&
CC(C)(C)NC(=S)NC1=CC=C(S(N)(=O)=O)C=C1&&&
[1*]C&[1*]C[2*]&[2*]O[3*]&[3*]C1=CC=CC=C1[4*]&[4*]NC([5*])=O&[5*]C[6*]&[6*]N1C(=O)C2=CN=CC=C2OC2=CC=C([7*])C=C21&[7*]Cl&&&
CCOC(=O)C1=C(C)[NH]C2=C1C(=O)C1=CC=CC=C1C2=O&&&
[1*]C(=O)N[5*]&[1*]C[2*]&[2*]C[3*]^[5*]C[6*]^[3*]NC([4*])=O&[6*]C1([7*])CCCCC1&[4*]C1=CC=CC=C1&[7*]N1CCCCC1&&&&&
[1*]NC1=CC=C(NS(N)(=O)=O)C=C1&[1*]S(=O)(=O)C1=CC=CC([N+](=O)[O-])=C1&&&
[1*]N1C=CC(N)=NC1=O&[1*]C[2*]&[2*]C[3*]&[3*]C[4*]&[4*]C[5*]&[5*]C[6*]&[6*]C[7*]&[7*]C(=O)O&&&
[1*]S(=O)(=O)NC(=O)OC(C)(C)C&[1*]C1=CN=CC(C(=O)NC2=CC=C([2*])C=N2)=C1&[2*]F&&&
[1*]C&[1*]N(CCC1=CC=CC=C1)C1=NC(C2=CC=CC=C2)=NC2=C([2*])C=CC=C12&[2*]C(N)=O&&&
[1*]C&[1*]C1=CC([2*])=C(OC2=CC=C([3*])C(NC3CC3)=C2)C(NCC2=CC=C(S(=O)(=O)C3=CC=CC=C3)C=C2)=N1&[2*]C&&[3*][N+](=O)[O-]&&
[1*]C&[1*]C([2*])(C)C&[2*]C1=CC([3*])=CC(C(C)(C)C)=C1O&[3*]C=C[4*]&[4*]C1=CC=C(C=CC2=CC(C(C)(C)C)=CC([5*])=C2O)C=C1&[5*]C([6*])(C)C&[6*]C&&&
CC1=CC=CC(OCCCCCCCCCCCNC(C)CCCN)=C1C&&&
[1*]NC(=O)CCCCCC&[1*]C1=NC([2*])=C2N=CN(C3OC([3*])C(OC(=O)C4([4*])CCCC4)C3[5*])C2=N1&[2*]N&&[3*]COP(=O)(O)OP(=O)(O)OP(O)(O)=S&[4*]NC(C)=O&[5*]O&&
[1*]C&[1*]C1CN([2*])C(=O)C2=CC=CC=C2C2=CC=CC=C2COC1[6*]&[2*]C([3*])[4*]&[3*]C^[6*]C[7*]&[4*]C[5*]^[7*]N([8*])C([9*])=O&[5*]O&[8*]C&&&&[9*]C[10*]^[10*]N([11*])C&[11*]C&&&
CC(=O)OC1CCC(C)(O)C23OC(C)(C)C(CC(OC(=O)C4=CC=CO4)C12C)C3OC(=O)C1=CC=CO1&&&
[1*]CCN&[1*]C1CN=C(OC2=CC=C3OCCOC3=C2)S1&&&
CC(C)N1C=C(C(=O)C2=CN=CC(NC(=O)C3=CC4=C(C=N3)[NH]N=C4)=C2)C2=CN=CN=C21&&&
[1*]OC&[1*]C1=CC=CC(N2C(C3=CN(C4=CC=C([2*])C=C4)N=C3C3=CC=CC([3*])=C3)=NC3=CC=CC=C3C2=O)=C1&[2*]C&&[3*]C(F)(F)F&&
[1*]C&[1*]O[2*]&[2*]C([3*])[4*]&[3*]C&&[4*]C(=O)N[5*]^[5*]C1=CC=CC([6*])=C1&[6*]O[7*]&[7*]C1=CC=C([8*])C=C1&[8*]C[9*]&[9*]C1=NN=N[NH]1&&&
[1*]C&[1*]C1=CC2=C([2*])C=CC([7*])=C2O1&[2*]C(=O)N[3*]&[3*]C[4*]^[7*]C^[4*]C([5*])[6*]&&&[5*]C1=CC=CS1&&[6*]N(1=CC=CC=C1)S([8*])(=O)=O^[8*]C&&&
[1*]NCC(O)COC&[1*]C1=NC=CC(N2C=CN=C2C2=CC=CC(C([2*])C3=CC=C([3*])C=C3)=C2)=N1&[2*]N&&[3*]F&&
CCCCN(CCCCSC1=NC(C)=CC(C)=N1)CC(=O)O&&&
[1*]C&[1*]C1=CC=C([2*])C=C1&[2*]S(=O)(=O)N[3*]&[3*]C[4*]&[4*]C[5*]&[5*]C1=NN=C2C=C([6*])C([7*])=NN12&[6*]C1=CC=CC=C1&&[7*]C1=CC=CC=C1&&
[1*]NC1=CC=C(Cl)C(C)=C1&[1*]C([2*])=O&[2*]NC1=NC2=CC=CC=C2N=C1N1CC(C)OC(C)C1&&&
CC(=O)NC(C)C1=CC=C(OC2CCN(C3=CC=C(OCCN4CCCC4)C=C3)C2)C=C1&&&
[1*]C(=O)C1=CC(C)=CC=C1&[1*]NC1=CC(C)=C(N[2*])C(C)=C1&[2*]C(=O)C1=CC=CC=C1&&&
[1*]C&[1*]N1C(=O)NC(C2=CC=CC=C2)C2=C1C=C(C1=CC=CC=C1)COC2=O&&&
[1*]C1CCN(CC(=O)NC(=S)NC2=CC=C([2*])C([3*])=C2)CC1&[1*]O&&[2*]Cl&[3*]C(F)(F)F&&
[1*]C(=O)NC&[1*]C1=C(N2CCCC([2*])CC2)C=CN2N=C(C3=CC=CO3)N=C12&[2*]C&&&
COC1=CC=CC=C1N1CCN(CC(O)COC(=O)C2=CC=C(NC(C)=O)C=C2)CC1&&&
OC(CC1CCCCN1)C1=CC2=CC=CC=C2C2=CC(Cl)=CC=C12&&&
[1*]C&[1*]S(=O)(=O)N[2*]&[2*]C[3*]&[3*]C[4*]&[4*]C[5*]&[5*]O[6*]&[6*]C1=CC=C([7*])C=C1&[7*]C(=O)C(=O)O&&&
[1*]C#N&[1*]C1=CC=C2C=C(C3=CC=CC=C3)N(CC3=CN=CC(N4CCOCC4)=C3)C2=C1&&&
CCOC1=CC=C(S(=O)(=O)NCC2=CSC(C3=CC=C(C)C=C3)=N2)C=C1&&&
CCN1C(C=CC(=O)O)=C(CC)C2=CC(OC)=C(O)C=C21&&&
[3*]C(C)(C)C&[1*]O[3*]&[1*]C([2*])=O&[2*]N[4*]&[4*]CCC1=NN=C2[NH]C(C3=COC=C3)=CC2=N1&&&
[1*]OC&[1*]C1=CC=C(C(=O)NC2=CC=CC=C2C(=O)N2CC3([2*])CC2CC([3*])([4*])C3)C=C1[5*]&[2*]C&&[3*]C&[4*]C&[5*]OC&&
[1*]C&[1*]C1=CC=C([2*])C=C1&[2*]N1N=C([3*])C=C1[6*]&[3*]C[4*]&[4*]N[5*]^[6*]C1=CC([7*])=CC=C1[8*]^[5*]C1CCCC1&[8*]O&&&&[7*]Cl&&
CC1CCN(C2=NC(Cl)=C(C=CC(O)=CC(=O)C=C(O)C(=O)O)S2)CC1&&&
[1*]C&[1*]C1=CC=C([2*])C=C1&[2*]S(=O)(=O)NC(=N)N1CC2(CCCCC2)CC1[3*]&[3*]C(=O)N[4*]&[4*]C1=CC=CC([5*])=C1[7*]&[5*]C([6*])(F)F&[6*]F^[7*]C&&&&
[1*]C&[1*]C1=CC=C2[NH]C(=O)C([2*])=CC2=C1&[2*]C[3*]&[3*]N([4*])[13*]&[4*]C[5*]&[5*]C(=O)N[6*]^[13*]C1=CC=C([14*])C=C1^[6*]C1=CC([7*])=CC=C1[11*]&[14*]C#N&[11*]O[12*]&&&[12*]C1=CC=CC=C1^[7*]NC([8*])=O&&
[1*]C(=O)NN=C[3*]&[1*]C[2*]&[2*]N1C=NN=N1^[3*]C1=CC=C([4*])C=C1&&[4*][N+](=O)[O-]&&&
[2*]C(=O)C([6*])CC(C)C&[1*]N[6*]&[1*]C(=O)C([7*])CO^[2*]N[8*]^[7*]NC=CS(=O)(=O)C1=CC=CC2=CC=CC=C12&[3*]C(=O)C[8*]&&&[3*]N1CCC([9*])CC1&[4*]C([9*])=O&[4*]N[5*]&[5*]C(C)C(N)=O&&
[1*]NC(C)=O&[1*]C(CC1=CC=C([2*])C=C1)C(=O)NC1CCN(C(=O)NCC2=C[NH]C=N2)CC1&[2*]Cl&&&
[1*]OC&[1*]C1=CC=C(C2=CC(C3=C(N4CCN(C5=CC=C([2*])C=C5)CC4)OC(=O)C=C3C3=CC=CC=C3)=CC=C2[3*])C=C1&[2*]OC&&[3*]OC&&
[1*]C(=O)O&[1*]C[2*]&[2*]C[3*]&[3*]C1=CC=C([4*])C=C1&[4*]NC1=NC=C([5*])C([7*])=N1&[5*]C1=CC=CC([6*])=C1&[6*]O^[7*]C1=CC=CC=C1&&&&
[1*]OC&[1*]C1=CC=C([2*])C=C1[3*]&[2*]CCCOCCCOCCC(C)NCC(O)CO&&[3*]OC&&
[3*]C1(O)CCC2=CC=CC=C21&[1*]C[3*]&[1*]N[2*]&[2*]CCC1=CC=CC=C1&&&
[1*]C&[1*]C[2*]&[2*]C[3*]&[3*]C[4*]&[4*]S(=O)(=O)N1CC2C(C1)C2([5*])[6*]&[5*]C[7*]&[7*]O^[6*]C[8*]&&[8*]N([9*])C&[9*]C&&&
[1*]C&[1*]C([2*])C&[2*]O[3*]&[3*]C1C([4*])C([5*])OC([15*])C1[16*]&[4*]O&&[5*]O[6*]^[6*]C1=CC=C([7*])C([13*])=C1^[15*]C^[13*]C1=CC=C([14*])C=C1&&[16*]O^[14*]O^[7*]C1=NC([8*])=NO1&&&&[8*]C[9*]&[9*]N([10*])S([11*])(=O)
[1*]C=C(C#N)C(=O)OCC&[1*]C1=CN(CC(=C([2*])[3*])C(=O)C2=CC=CC=C2)C2=CC=CC=C12&[2*]C#N&&[3*]C#N&&
[1*]N1CCCC(C)C1&[1*]C(=O)C[2*]&[2*]N1C(=O)NC2(CCC(C)CC2)C1=O&&&
[1*]C(=O)O&[1*]C=C[2*]&[2*]C1=CC=CC([3*])=C1&[3*]N([4*])CCCl&[4*]C[5*]&[5*]C[6*]&[6*]Cl&&&
CC(C)C(S)C(=O)NC1(C(=O)NC(CC2=CC=C(C3=CC=CC=C3)C=C2)C(=O)O)CCCC1&&&
CN(C)C1CCN(C(=O)CC2=CN(CC3=CC=C(Cl)C=C3)C3=CC(Cl)=C(Cl)C=C23)C1&&&
[1*]SCC=C&[1*]C1=NN=C(C2=CC=CC=C2)O1&&&
[1*]C(N)=O&[1*]C1=CC=CC(C2=NOC(C3=CC=C(C4=CC=C(N5CCC([2*])CC5)N=N4)C=C3)=N2)=C1&[2*]C(N)=O&&&
[1*]C#N&[1*]C1=CC=C([2*])C=C1[4*]&[2*]C[3*]&[3*]C1=CC=[N+]([O-])C=C1^[4*]C1=CC=CC=C1&&&&
[1*]C&[1*]C[2*]&[2*]C1=NC([3*])=CS1&[3*]C[4*]&[4*]N1CCC2=NC([4*])=NC([5*])=C2CC1&[5*]NC1=NN=C([6*])O1&[6*]C([7*])C&[7*]C&&&
CCC1=CC=C2C(=C1)C1=[N+](CCN1)C1=C2CCOC2=CC(OC)=C(OC)C=C12&&&
[5*]OC&[5*]CC[6*]&[3*]N([6*])[9*]&[9*]S(C)(=O)=O&&[3*]C([7*])=O^[4*]N1CC2=CC=CC=C2CC1[10*]&[1*]C([4*])=O&[1*]O[8*]&[2*]C(=O)C([8*])C&[2*]OC&&&
[1*]OC1=CC2=NC=NC(NC3=CC=C(C4=CC=CC=C4)C=C3)=C2C=C1OC&[1*]CCC[2*]&[2*]N1CCCC1&&&
[1*]C(=O)CC&[1*]N([2*])[4*]&[2*]CC1=NOC(C2CC2)=N1&&[3*]N1CCC([4*])C1^[3*]S(C)(=O)=O&&&
CCOC(=O)C1=CC=C(N2N=C3C(N4CCC(C(=O)NCCC5=CC=C(OC)C(OC)=C5)CC4)=NN=C(C)C3=C2C)C=C1&&&
[1*]C&[1*]C1CC([2*])(C)NC2=CC=C([3*])C=C21&[2*]C&&[3*]C([4*])[5*]^[4*]C&&[5*]NC([6*])=O^[6*]C1=CN=C(O[7*])S1&[7*]C1=CC=C2OC([8*])CCC2=C1&[8*]C1=CC=CC=C1&&&
[1*]C(N)C(C)CN&[1*]C1=CC([2*])=C([4*])C=C1[5*]&[2*]C(C)(C)C&&[3*]S(=O)(=O)N([4*])C^[3*]CC1=CC=C(F)C=C1^[5*]F&&&&
[1*]CCC1=C(C)C2=CC=CC=C2C1&[1*]N[2*]&[2*]C1CCC(=O)N([3*])C1=O&[3*]CC1=CC=CC=C1&&&
[1*]SC1=NC(C2=CC=CO2)=N[NH]1&[1*]CC[4*]&[2*]SS[4*]&[2*]CC[3*]&[3*]N1CCCC1&&&
[1*]C([4*])=O&[1*]N[2*]&[2*]CC1=CC=C(F)C=C1^[3*]N1CCCC([4*])C1&&[3*]S(=O)(=O)C1=C[NH]C=N1&&&
[1*]C1=CC=C(C=C2C(=O)N(CC3=CC=CC=C3)C(=S)N(CC3=CC=CC=C3)C2=O)C=C1&[1*]OC(F)F&&&
[1*]C&[1*]C1=CC=CC(NC(=O)N(C2=CC=C([2*])C([3*])=C2)C2CCN(CC3CN(C(=O)C4CCCCC4)CC3C3=CC=CC=C3)CC2)=C1&[2*]Cl&&[3*]C(F)(F)F&&
COC(=O)C1=CC=C(CN2CCC(CN3C=C(C4=N[NH]C5=NC=NC(N)=C45)N=N3)CC2)C=C1&&&
[1*]C&[1*]C[2*]&[2*]C([3*])CC&[3*]C(=O)NC1=NC=CC=C1[4*]&[4*]O[5*]&[5*]C[6*]&[6*]C1=CC=CC=C1&&&
NC1=C(F)C(NC2=CC=CC=C2)=C(F)C(F)=C1F&&&
[1*]C&[1*]OC([2*])=O&[2*]C[3*]&[3*]O[4*]&[4*]C1=CC([5*])=NC([6*])=N1&[5*]C&&[6*]C1=CC=CC=C1&&
CCN(CC)CCOC1=CC(C2=CC=C3[NH]N=C(C4=CC=C(O)C(O)=C4)C3=C2)=CC=C1F&&&
CCNC(=O)NC1=CC2=C(C=C1N(C)C)N(C)C(=O)N2C&&&
[1*]C&[1*]N([2*])C([5*])=O&[2*]C[3*]&[3*]C[4*]^[5*]C1=CC([6*])=CC=C1[11*]^[4*]O&[11*]F&&&&[6*]NC1=NC2=CC([7*])=CC=C2C2=C1C=CS2^[7*]N([8*])S([10*])(=O)=O&[8*]C[9*]&[9*]C1CC1^[10*]C&&&&
[1*]C([3*])=O&[1*]C[2*]&[2*]N1C=NC=N1^[3*]C1=CC=C([4*])C=C1&&[4*]C1=CC=CC=C1&&&
[1*]NC(=O)CNCC&[1*]C1=NC=CC=C1[2*]&[2*]S(C)(=O)=O&&&
[1*]OC&[1*]C1=CC([2*])=NC(N2CC3(CCN(CC4=CC=CO4)CC3)OC2=O)=N1&[2*]OC&&&
CN1C=C(C2=C(C3=CN(CC4=CC=CC=C4)C4=CC=CC=C34)C(=O)NC2=O)C2=CC=CC=C21&&&
[1*]Cl&[1*]C1=CC=C(CN2N=C3CCCCC3=C2NC2=CC=C([2*])C=C2[3*])C([4*])=C1&[2*]I&&[3*]F&[4*]Cl&&
[1*]C&[1*]C1=C(C(=O)NCCC2=N[NH]C3=C2CCCC3)C=C(C2=CC=CC=C2)N1[2*]&[2*]C&&&
[1*]C&[1*]C1=C(NC(=O)C2=CC=C(C3=CC=C([2*])C=C3)O2)C=CC=C1C1=NC([3*])=C2N=CC=CC2=C1C1=CC=CC=C1&[2*]Cl&&[3*]NCCCN(C)C&&
O=C(NCC1=CC=C(Cl)C(Cl)=C1)NC1=CC=C2N=CN=C(NC3=CC=CC(Cl)=C3)C2=C1&&&
[1*]C&[1*]C([2*])C&[2*]C1=CC=CC=C1[3*]&[3*]O[4*]&[4*]C[5*]&[5*]C(=O)N([6*])[7*]&[6*]C&&[7*]C1=CC=CC=C1&&
[1*]C&[1*]C[2*]&[2*]C1=C([3*])C=CC([4*])=C1[15*]&[3*]C&&[4*]C([5*])=O^[5*]C[6*]^[15*]O[16*]^[6*]O[7*]&[16*]C[17*]&[7*]C1=CC=C([8*])C=C1&[17*]C(=O)N[18*]&[8*]C[9*]&[18*]C&[9*]C([10*])[11*]&&&[10*]NC([12*])=O&[12*]C1CCCCC1[13*]^[11*]C(=O
[1*]C&[1*]C12CCC([2*])CC1=CCC1C2CCC2([3*])C([4*])CCC12&[2*]O&&[3*]C&[4*]NC=O&&
[2*]C(O)(CC)CC&[1*]OC1=C2C(=O)C=C(C3=CC=CC=C3)OC2=CC(CC([3*])C)=C1&[1*]C1OC([4*])C(O)C(O)C1O&[4*]CO&&&
CC(OC1=CN=CC(C2=CC=C(Cl)C=C2)=C1)C1=C(Cl)C=CC(F)=C1Cl&&&
CCC1=NN=C(NC(=O)C2=CC=CC=C2N(C)S(C)(=O)=O)S1&&&
[2*]C(C(=O)O)C(CC)CC&[1*]N[2*]&[1*]C(=O)C1=NN(C2=CC=CC=C2Br)C(O[3*])=C1Br&[3*]CC[4*]&[4*]NC1=CC=CC(C)=C1&&&
COCCCCN1C(S(=O)CC2=NC(=O)C3=CC=CC=C3[NH]2)=NC2=CC=CC=C21&&&
CC1=C(C)[NH]C2=C1C(=NOC1=CC=C(Cl)C=C1)CCC2&&&
CC(C)CC1OC2(CCCCC2C)OOC1(C)C&&&
[1*]Cl&[1*]C1=CC=C([2*])C=C1&[2*]C([3*])[4*]&[3*]Cl&&[4*]C[5*]^[5*]N1C([7*])=NN=C1S[6*]&[6*]C1CCCC1&&[7*]C1=CC=CC=C1&&
[1*]CC(=O)NO&[1*]C1C(=O)N(C2=CC=C([2*])C=C2)C2=CC=CC=C2N1C(=O)C1=CC=CC=C1&[2*]F&&&
O=C(C1=C(F)C=CC=C1F)N1CC=NC2=CC=CC=C21&&&
CN1C=CN=C1C(C#N)C(=O)NC(=O)C1=CC=C(N2CCCC2=O)C=C1&&&
[1*]C1=CC=C(NC(=S)NC2=CSC=C2)C([2*])=C1&[1*]Br&&[2*]Br&&
[1*]C(=O)C[2*]&[2*]SC1=C2CCCCC2=NC2=CC=CC=C12&&[1*]NC1=CC=C(Br)C2=CC=CC=C12&&
[1*]OC1=CC=C(C)C=C1&[1*]CCN1C(S[2*])=NC2=CC=NC=C21&[2*]C[3*]&[3*]C1CCCO1&&&
CC(=O)OC1CCC2(C)C(CCC3(C)C2CCC2C(C4(C)OC4C(=O)C2SC2=CC=CC=C2)OC(=O)C2C(C)CCC(C)C23O)C1(C)C&&&
CCOC(=O)C1CSCCS(=O)(=O)N1&&&
[1*]CC#C&[1*]SC1=CC=C(O[2*])C(Cl)=C1&[2*]CCC[3*]&[3*]N1CCN([4*])CC1&[4*]S(=O)(=O)C1=CC=CS1&&&
[1*]C&[1*]C[2*]&[2*]C[3*]&[3*]N([4*])[8*]&[8*]C1CCC2=CC([9*])=C([11*])C=C2C1&[9*]O[10*]^[4*]C[5*]^[10*]C^[11*]O[12*]^[5*]C[6*]&&&[12*]C&[6*]N([7*])C&&&[7*]C&&&
[1*]CCCC1=CN(C2=CC=C(F)C=C2)C2=CC=CC=C12&[1*]N1CCN([2*])CC1&[2*]CCCC1=CC=C2C(=C1)OC(=O)N1CCOCC21&&&
[1*]OC&[1*]C1=CC=C(C2=C([2*])C=C3C(=C2[3*])C2OCC4=CC([4*])=C([5*])C([6*])=C4C32)C=C1&[2*]O&&[3*]OC&[4*]OC&[5*]OC&[6*]OC&&
[1*]OC([5*])=O&[1*]C[2*]&[2*]C1=C([3*])C=CC=C1[4*]^[5*]C1=CC=CC([6*])=C1^[3*]Cl&[6*]N[7*]&&[4*]Cl^[7*]C[6*]&&&[8*]C[9*]&[9*]C1=CC=CC=C1&&&
[1*]C&[1*]C[2*]&[2*]OP(O[3*])OCC&[3*]C1=CC=C([4*])C=C1[5*]&[4*]C=O&&[5*]C(=O)O&&
[1*]C&[1*]O[2*]&[2*]C1=CC=C([3*])C=C1&[3*]C([4*])=O&[4*]C[5*]&[5*]C[6*]&[6*]C(=O)NC1=NC2=CC([7*])=CC=C2O1&[7*]C=C[8*]&[8*]C(=O)NO&&&
[1*]C&[1*]O[2*]&[2*]C1=CC2=C3C(=C1[3*])C1=C(C=CC([5*])=C1OC3([6*])C)CC([7*])C2&[3*]O[4*]&[4*]C^[5*]O&&&[6*]C&[7*]C&&
[1*]C1=CC=C([2*])C(NC(=O)CSC2=NN=C(C3=C[NH]C4=CC=CC=C34)O2)=C1&[1*]C(F)(F)F&&[2*]Cl&&
[1*]C(=O)N[4*]&[1*]C=C[2*]&[2*]C1=CC=C([3*])C=C1^[4*]C[5*]^[3*]Br&[5*]C[6*]&&&[6*]C[7*]&[7*]C[8*]&[8*]C[9*]&[9*]C[10*]&[10*]N[11*]&[11*]C1=C5CCCCC2=NC2=CC=CC=C12&&&
[1*]OC&[1*]C1=CC2=NC=CC(OC3=CC=C(N=CC4=C([2*])[NH]C(=O)[NH]C4=O)C=C3[3*])=C2C=C1[4*]&[2*]O&&[3*]F&[4*]OC&&
[1*]C(=O)C[2*]&[2*]OC1=CC(Cl)=C(Cl)C=C1Cl&&[1*]N[3*]^[3*]CC1=CC=NC=C1&&&
CC(=O)N1CCC2=CC(Br)=CC(N3CCN(C(=S)NC4=CC=C(F)C=C4)CC3)=C21&&&
[1*]C1=CN(C(N)=O)C2=CC=CC=C12&[1*]NC(=O)N1CC([2*])CC1[3*]&[2*]F&&[3*]C(=O)N[4*]^[4*]C[5*]&[5*]C1=CC=CC([6*])=C1[7*]&[6*]Cl&&[7*]F&&
&C1=CC=C(CN(C2=CC=CN=C2)C2OC(CO)C(O)C(O)C2O)C=C1&&&
[2*]CC&[2*]OC1=CC=C(C[3*])C=C1&[1*]N[3*]&[1*]C(=O)CN1C(=O)C2=CC=CC=C2OC2=CC=C(C)C=C21&&&
[1*]F&[1*]C1=CC=C([2*])C=C1&[2*]CC1=CC=C(F)C=C1&&&
[1*]C(=O)NC1=NC2=C([5*])C=CC=C2S1&[1*]C[2*]&[2*]OC(=O)C1=NN([3*])C(=O)C2=C1CCCC2^[5*]Cl^[3*]C[4*]&&&[4*]C1=CC=CC=C1&&&
COC1=CC=C(C2COC3=CC(C4OC5=CC(O)=CC(O)=C5C(=O)C4O)=CC=C3C2O)C=C1&&&
[1*]C(C)C&[1*]C1=C([2*])C=CC2=C1CCC2NC(=O)C([3*])(C1=CC=CC=C1)C1CC1&[2*]OC(C)C(=O)O&&[3*]C&&
O=C(NC1=CC=CC(C2=CC=CC(C3=NC4=CC(C(F)(F)F)=CC=C4[NH]3)=C2)=C1)C1=CC=CC(C(F)(F)F)=C1&&&
O=C1C(O)=C(C2=CC=C(O)C=C2)OC1CC1=CC=CS1&&&
[1*]C&[1*]S(=O)(=O)N1CCCC1[2*]&[2*]C1=CC(N2CCOCC2)=NC(N)=N1&&&
CCOC(=O)NC1=CC=C(OCC(=O)OCC(=O)NC2=CC=C3[NH]C(=O)[NH]C3=C2)C=C1&&&
[1*]C&[1*]C1=CC([2*])=CC=C1[9*]&[9*]Br&&[2*]N1CCN(C([3*])=O)CC1^[3*]C1=CC=CC([4*])=C1&[4*]NC([5*])=O&[5*]C[6*]&[6*]O[7*]&[7*]C1=CC=C([8*])C=C1&[8*]Cl&&&
[2*]C(C)C&[1*]C1C(=O)N2C(C(=O)O)=C(C3=CC=C4OC(=O)C=CC4=C3)CC12&&&
[1*]C&[1*]C1=CC=CC=C1[2*]&[2*]NC([3*])=O&[3*]C[4*]&[4*]SC1=NN=C([5*])N1[6*]&[5*]C1=CC=CS1&&[6*]C&&
[1*]C1=CC=C(N(C(=O)C2=CSN=N2)C(C(=O)NC2CCCCC2)C2=CC=C([2*])C=C2)C=C1&[1*]F&&[2*]C(F)(F)F&&
[1*]CCCCCCCCCCCN1C=C[N+](C)=C1C&[1*][N+]([2*])(C)C&[2*]CCCCCCCCCCCC[3*]&[3*][N+]([4*])(C)C&[4*]CCCCCCCCCC[N+]1=CN(C)C2=CC=CC=C21&&&
[1*]C(C[2*])C1=CC=C(CCCCCCC)C=C1&[2*]N1CCN([3*])CC1&[3*]C(C1=CC=CC=C1)C1=CC=C(CCC)C=C1^[1*]N1CCN([4*])CC1&&[4*]C(C=[5*])CC1=CC=CC=C1&[5*]=CC(=O)O&&&
[1*]C1=CC=C2C(=C1)C(=O)C1(CCN(C([2*])=O)CC1)C21CCC1&[1*]Cl&&[2*]C1=CC=C([3*])N=C1^[3*]O[4*]&[4*]C[5*]&[5*]C1=CC=CN=C1&&&
[1*]CC&[1*]C1(O)CC(O)C2(C)C3CCC4CC3(CCC3C2CC5OC([2*])(O)C(C)C5C34C)C([3*])C1O&[2*]N1CCCOCC1&&[3*]CC&&
[1*]OC(=O)CCCCCCC=CCC=CCCC&[1*]C1=CC=C([2*])C=C1&[2*]O&&&
[1*]C&[1*]C1=NN=C2C(NC(=O)C3=CC=C([2*])S3)=NC3=CC=CC=C3N12&[2*]C&&&
[1*]C&[1*]C[2*]&[2*]C([3*])[4*]&[3*]C&&[4*]C([5*])[6*]^[6*]C(=O)O&&[5*]NC([7*])=O^[7*]C[8*]&[8*]C1=CC=CC=C1[9*]&[9*]NC([10*])=O&[10*]C1=CC=C2C=CC=CC2=C1[11*]&[11*]O&&&
[1*]N&[1*]C1=NC([6*])(C2=CC(NCC(=O)NC3=CC=C([2*])C=N3)=CC=C2[3*])COC1&[2*]Cl&&[3*]F&[4*]OCC(F)(F)F&&
CC1=CC=C2[NH]C(=O)C(CSCC3=C(C)ON=C3C)=CC2=C1&&&
[2*]N1CCC(C2=CN(S(=O)(=O)C3=CC=C(C)C=C3)C3=CC=CC=C23)CC1&[1*]OC1=CC=C(CC([3*])C[2*])C=C1&[1*]C1CCNC1&&[3*]N(C)C&&
[1*]C&[1*]O[2*]&[2*]C1=CC=C([3*])N=N1&[3*]C#C[4*]&[4*]C1=CC=CC=C1[5*]&[5*]C[6*]&[6*]C[7*]&[7*]O&&&
COC1=CC=CC(CCNC(=O)CCOC2=CC=CC2=O)=C1&&&
NC(CC1=CC=C(O)C=C1)P(=O)(O)CC(CC1=CC=CC=C1)C(=O)O&&&
[1*]C(=O)C1=CC=C(OC)C=C1&[1*]N[2*]&[2*]CC[3*]&[3*]S[4*]&[4*]CC1=CC=CO1&&&
[1*]C&[1*]C(NC1=C([2*])C=NN2C=C(C3=CC=C(CN4CCN([3*])CC4)C=N3)C=C12)C1([4*])CC1&[2*]C(N)=O&&[3*]C&[4*]C&&
[1*]OC&[1*]C1=CC(C(=O)NC2CCN([2*])CC2)=CC=C1NC1=NN2C=C(C3=CC=C([3*])C=C3[4*])C=C([5*])C2=N1&[2*]C&&[3*]F&[4*]F&[5*]F&&
CN(C(=O)C(CC1=CC=C(O)C=C1)NC(=O)C(CC1=C[NH]C2=CC=CC=C12)NC(=O)CN1CCN(CC2=CC=CC=C2)CC1)C(CC1=CC=CC=C1)C(=O)NC(CC1=CC=CC=C1)C=
[1*]C#N&[1*]C1=CC=CC(COC2=CC=CC(C([2*])C(=O)NC3=CC=CC=C3[3*])=C2)=C1&[2*]O&&[3*]O&&
[1*]OC1=CC=C(Cl)C=C1C(=[3*])C#N&[3*]=CC1=CC=C(O)C=C1&&[1*]CCC[2*]^[2*]N1CCCC1&&&
CC(C)(C)OC(=O)N1CCC(COC2=CC=CC(CN3CCCCC3)=C2)CC1&&&
[1*]CC&[1*]N(CC(=O)NC1=C([2*])C=CC=C1[3*])C(=O)C=CC1=CC=C([4*])O1&[2*]F&&[3*]F&[4*][N+](=O)[O-]&&
[1*]N1C(=O)N([4*])C(=O)C2=CC=CC=C21&[1*]C[2*]&[2*]C1=CC=C([3*])C=C1^[4*]C[5*]^[3*]F&[5*]C[6*]&&&[6*]C1=CC=C([7*])C=C1&[7*]F&&&
[2*]CCC1=CC=C(OC)C(OC)=C1&[2*]N1CCN([3*])CC1&[1*]CCC[3*]&[1*]OC1=CC=C2C(=C1)CCC2N1CCCC1&&&
[1*]C&[1*]O[2*]&[2*]C1=CC=C([3*])C=C1&[3*]C([4*])=O&[4*]C1=C([5*])C2=CC([6*])=CC=C2O1&[5*]C&&[6*][N+](=O)[O-]&&
[1*]C&[1*]C([2*])[3*]&[2*]C[4*]&[4*]C1([5*])C([6*])CCC2([8*])C1CCC1C3C4OC([9*])C3(CCC12[10*])C4[11*]^[3*]O[7*]^[5*]C&[7*]C1=CC=C2[NH]C=CC(=O)C2=C1&&[6*]C&&&[8*]C&[9*]C&[10*]C&[11*]O&&
CSC1=NN=C(NC(=O)CCCN2C(=O)C3=CC=CC=C3S2(=O)=O)S1&&&
[1*]C1=CC=C2N=C3C(=O)C4=CN=NC=C4C(=NC=NCC4=CC=C([2*])C=C4)C3=NC2=C1&[1*]F&&[2*]F&&
COC1=CC2=C(C(O)=C1C1=C(OC)C=C3C=C4C=CC=CC4=C(C)C3=C1OC)C(=O)C=C(C1=CC=C(O)C=C1)O2&&&
[1*]C&[1*]O[2*]&[2*]C1=CC=C2C([3*])=NN=CC2=C1[5*]&[3*]C1=CC=CC([4*])=C1&[4*]C^[5*]N&&&&
[1*]NC1=CC(OC)=CC=C1&[1*]C(=O)C1=C(N)N(C2=CC(C)=CC=C2C)C=N1&&&
[1*]C&[1*]C[2*]&[2*]OC([3*])=O&[3*]C1C(=N)OC2=C(OC([4*])=CC2=O)C12C(=O)NC1=CC=CC=C12&[4*]C[5*]&[5*]N[6*]&[6*]C1=CC=CC=C1[7*]&[7*]C([8*])(F)F&[8*]F&&&
[1*]CC=C&[1*]ONC(=O)C1=CSC(CC2=CC(Br)=CC(OC)=C2O)=N1&&&
[1*]C&[1*]ON=C([2*])N&[2*]C1=CC=C([3*])C([7*])=C1&[3*]C1=CC=C([4*])O1&[4*]C1=CC=CC([5*])=C1^[7*]O[8*]^[5*]C([6*])(N)=O&[8*]C&[6*]N&&&&&
[1*]C(=O)C1=CC=CC=C1&[1*]N1CCC([5*])CC1&[3*]C[5*]&[2*]N[3*]&[2*]C([4*])=O&[4*]C1CC2=CC=CC=C2CN1&&&
[1*]C(C)=O&[1*]O[4*]&[2*]C(=O)C=C1SC(=S)N([3*])C1(C)C&[2*]O[5*]&[4*]CC1=CC=CC=C1&&&
CC1=NN(C)C(C)=C1CNCCN1C=CC=N1&&&
CC1=CC(F)=CC=C1NC1=NC=CC(C2=CC=C(N(C)C)C3=C2C=C(C)[NH]3)=N1&&&
C#CC1=NC2=CC(SC3=CC=CC=C3)=CC=C2N1C(C)C&&&
O=C(NC1=CC=CC(C2=CC=C3C(NC4=CC(CN5CCOCC5)=CC=N4)=CC=NC3=C2)=C1)NC1=CC(C(F)(F)F)=CC=C1F&&&
[2*]CC1=CN(C)N=C1&[1*]N[2*]&[1*]C([3*])=O&[3*]C1COCCC1[4*]&[4*]CC1=CC=CC(Cl)=C1&&&
[1*]S(=O)(=O)N1CCCCC1&[1*]C[2*]&[2*]C[3*]&[3*]N[4*]&[4*]C[5*]&[5*]C[6*]&[6*]C1=CC=C([7*])C=C1&[7*]F&&&
C1=CN=CC(N2CCCC3(CCN(CC4=CC=C5OCOC5=C4)CC3)C2)=C1&&&
[1*]C(=O)N[6*]&[1*]C[2*]&[2*]C[3*]^[6*]C1=CC=CC=C1[7*]^[3*]N1C(=O)CCN([4*])C1=O&[7*][N+](=O)[O-]&[4*]C1=CC=CC=C1[5*]&&&[5*]F&&&
CCC(C)C(C(=O)NC(C(=O)NCC1=CC=C(CCNC)C=C1)C(C)C)N1C(=O)C2=CC=CC=C2NC1C1=CC=CS1&&&
[1*]OC1=CC=C(C=C[N+](=O)[O-])C=C1&[1*]CCCCC[2*]&[2*]OC1=CC=C(C=[3*])C=C1&[3*]=C[N+](=O)[O-]&&&
[1*]C&[1*]C1=CC=C([2*])C(O[3*])=N1&[2*]C(=NO)N1CC2CCCC2C1&&[3*]C[4*]^[4*]C1=CC=CC=N1&&&
[1*]NC(=O)C(=O)N[2*]&[1*]C1=CC=C2OCOC2=C1&&[2*]C1=CC=C([3*])C([4*])=C1^[3*]F&&[4*]C([5*])(F)F^[5*]F&&&
[1*]C&[1*]C1=CN(C2CC([2*])C([3*])O2)C(=O)[NH]C1=O&[2*][N-][N+]#N&&[3*]CO&&
[1*]C(=O)C1=CC2=C(OC1=NC(C)C)C1=CC=CC=C1CC2&[1*]NC1=CC=CC(C([2*])=O)=C1&[2*]N[3*]&[3*]CC1=CC=CC=C1&&&
COC1=CC(C2=CC=C(C(=O)N(C)C3CCN(C(C)C)C3)S2)=CC=C1C1=CC2=C(N(C)C)N=CO2&&&
[1*]NC1=C(C)C=C(C)C(C)=C1&[1*]C(=O)C[4*]&[4*]N1CCN([5*])CC1&[2*]C(=O)C[5*]&[2*]N[3*]&[3*]C(=O)C1=CC=CO1&&&
[1*]C&[1*]C1=CC(C2=C([2*])C=CC=C2[3*])=CC2=NN=C(NC3=CC=C([4*])C=C3)N=C12&[2*]Cl&&[3*]Cl&[4*]OCCN(C)C&&
[1*]OCC&[1*]C1=CC=C(N2N=NN=C2[2*])C(NS(=O)(=O)C2=CC=CC([3*])=C2)=C1&[2*]SCC(=O)O&&[3*]I&&
CC1=CC=C(OC=NC2=CC=CC=C2)C(C)=C1&&&
[3*]CC&[1*]O[3*]&[1*]C(=O)C=[4*]&[2*]NC1=NC(C=[4*])=CC(C2=CC3=CC=CC(OC)=C3OC2=O)=C1&[2*]C(C)=O&&&
[1*]C(C)C&[1*]C1=NC([2*])=NC2=C1C=CO2&[2*]N&&&
[1*]NC([2*])=O&[1*]C1=CC=CC=C1&&[2*]C1=CC=C([3*])N=C1^[3*]N[4*]&[4*]C1=CC(N[5*])=NC=N1&[5*]C1=CC=CC([6*])=C1&[6*]F&&&
CCN1C(=O)C2=C(N=C(CN3CCN(C(=O)NCC(C)C)CC3)N2CCC2=CC=CC(OC)=C2)N(CC)C1=O&&&
[1*]CC1=NC2=C(C(=O)N(C)C(=O)N2C)N1CC&[1*]N1CCCCC1C&&&
[1*]C&[1*]C(=O)N1CCC(=NNC([2*])=O)C([5*])C1&[2*]C1=CC=C([3*])C([4*])=C1&[3*]Cl^[5*]C[6*]&[4*]S(=O)(=O)N1CCCCC1^[6*]C1=CC=CC=C1&&&&&
[2*]CC1=CC(OC)=CC=C1&[1*]N[2*]&[1*]C(=O)CN1N=C(C)C([N+](=O)[O-])=C1C&&&
CC(=N)N1CCC(OC2=CC=C(NC3=NN4C(C5=CC=C(NC(=O)C6CCCN6C(=O)C6=CC=CC=C6)C=C5)=CN=C4C=C3)C=C2)CC1&&&
[1*]CC&[1*]C1=C([2*])[NH]C([3*])=C1S(=O)(=O)C1=CC=C([4*])C=C1&[2*]C&&[3*]N&[4*]C&&
[1*]C(=O)C[2*]&[2*]N1CCC2=C(C=CS2)C1&&[1*]NC1=CC=C2C=C(C(=O)O)C=CC2=N1&&
CN(C)C1=CC=C(N(CC2=CC=CN=C2)S(C)(=O)=O)C=C1&&&
[1*]C&[1*]O[2*]&[2*]C1=C([3*])C=C2OC([9*])=CC(=O)C2=C1[11*]&[11*]O&&[3*]O[4*]^[4*]C1OC([5*])C([7*])C1[8*]^[9*]C1=CC=C([10*])C=C1^[8*]O&[10*]O&&[5*]C[6*]&&[6*]O^[7*]O&&&&
CC1CCCC(C)N1CC1=COC(C2=CC=CC(F)=C2Br)=N1&&&
[1*]C1=CC=C(C2=CC=C(CCNC(=O)C3=CC(N4CC(C(=O)N5CCOCC5)C(C5=CC([2*])=C([3*])C([4*])=C5)C4)=CC=C3CN3CCOC3=O)C=C2)C=C1&[1*]F&&[2*]F&[3*]F&[4*]F&&
COC1=CC=CC=C1P(=O)(O)CC1=CC=CC=C1[P+](C1=CC=CC=C1)(C1=CC=CC=C1)C1=CC=CC=C1&&&
[1*]C(=O)N=C1SC2CS(=O)(=O)CC2N1C&[1*]C1CC1&&&
O=C(NC(CC1=CC=CC=C1)P(=O)(O)C(CC1=CC=CC=C1)NC(=O)OCC1=CC=CC=C1)OCC1=CC=CC=C1&&&
[1*]C(=O)O&[1*]C1=CC=C(N2CCC3(CC2)CC(C2=CC=C([2*])C=C2)=NO3)C([3*])=C1&[2*]Cl&&[3*][N+](=O)[O-]&&
CC(C)CC(NC(=O)C1=CC=CO1)C(=O)NC(CC1=CC=CC=C1)C(=O)C(F)(F)F&&&
[1*]C1=CC=C2[NH]C3=C(CCN4C(=O)N(CCN5CCN(C6=CC=CC=C6[2*])CC5)C(=O)C34)C2=C1&[1*]Cl&&[2*]F&&
[1*]C&[1*]O[2*]&[2*]C1=CC=C([3*])C=C1&[3*]S(=O)(=O)N1CN([4*])C2=NC3=CC=CC=C3N=C21&[4*]C1=CC=C([5*])C=C1&[5*]C&&&
[1*]O&[1*]C1CCN(C2=CC=CC(OC3CCCC3)=N2)CC1&&&
CCNC(=O)NC1=CC=C(S(=O)(=O)C2=CC=C(OC)C(F)=C2)C=C1&&&
[1*]C(=N)N&[1*]C1=CC=C([2*])C=C1&[2*]C(=O)N[3*]&[3*]C([4*])[5*]&[5*]C(=O)N1CCCCC1&&[4*]C[6*]^[6*]C(=O)N[7*]&[7*]C1([8*])CCCCC1&[8*]C(=O)O&&&
[1*]C(=O)NO&[1*]C1=CC=CC=C1[2*]&[2*]C[3*]&[3*]C[4*]&[4*]C1=NC(N[5*])=NC2=NC=CC=C12&[5*]C1=CC=C2OCOC2=C1&&&
[1*]F&[1*]C1=CC=C2NC(C3=CC=CC=C3)C3CC=CC3C2=C1&&&
[1*]C&[1*]C1=CN=NC([2*])=C1&[2*]N[3*]&[3*]C[4*]&[4*]C1([5*])CCN1C([6*])=O&[5*]C&&[6*]C1CCCC1&&
[2*]CC&[1*]N([2*])[3*]&[3*]CC&&[1*]C(=O)CN1C=C(N([4*])[5*])C(=O)C2=CC(C(N)=O)=CC=C21^[4*]CC&&[5*]S(=O)(=O)C1=CC=C(OC)C=C1&&
[1*]N1CCN(C2=NC(C)=CS2)CC1&[1*]CC1=CSC(C2=CC=CC=C2)=N1&&&
CC1=CN(C2=CC=C(CS(=O)CC(=O)NCC3=CC=CC=N3)C(F)=C2)C=N1&&&
[2*]S(=O)(=O)C1=CC=CC=C1OC&[1*]C(=O)C1=CC=C(S[2*])N=C1&[1*]NC1=CC=C2OCCOC2=C1&&&
[2*]CC&[2*]OP(S[3*])(OC1=CC=C(C(F)(F)F)C=C1)N1CC2=CC=CC=C2CC1=O&[1*]C(=O)C[3*]&[1*]N1CCCCC1O&&&
[1*]C(C)=O&[1*]N1COCC2(C1)CN(C1CCCOC1)C2&&&
N#[N+][N-]C1CC(N2C=C(C(F)(F)F)C(=O)[NH]C2=O)OC1CO&&&
[1*]C&[1*]C[2*]&[2*]C[3*]&[3*]C[4*]&[4*]C[5*]&[5*]C[6*]&[6*]C[7*]&[7*]C[8*]&[8*][N+]1=CC=CC([9*])=C1&[9*]C1([10*])OC([14*])([15*])OC1=O&[10*]C1=CC=C([11*])C=C1&[11*]C1=CC=C([12*])C=C1^[14*]C^[12*]S[13*]&&[15*]C(=O)N1CCCC1^
[1*]C(=O)N[5*]&[1*]C[2*]&[2*]N1CCN([3*])CC1^[5*]C[6*]^[3*]C1=CC=C([4*])C=C1&[6*]C1=CC=CC=C1&[4*]F&&&&&
O=C(CCC1=C[NH]C2=CC=CC=C12)NC1=CC=CC(C(=O)NC2=CC=C(OC(F)(F)F)C=C2)=C1&&&
[1*]C&[1*]C[2*]&[2*]O[3*]&[3*]C1=CC=C2C(=C1)N=C([4*])N2[9*]&[9*]C[10*]&[10*]C1=CC=C([11*])C=C1^[4*]C[5*]^[11*]C1=CC=CC=C1[12*]&[5*]N[6*]&[12*]C(=O)O&[6*]C1=CC=C([7*])C=C1&&&[7*]C(=O)O[8*]&[8*]C&&&
O=C1C2=CC=CC=C2N=C2NC(=NC3=CC=C(F)C=C3)C(=NNC3=NC(C4=CC=C(F)C=C4)=CS3)ON12&&&
CC1=C(C)N(C2C(N(C)C)C(O)C=C(C(=O)O)OC2CO)C2=NC3=C(C(=O)N(CC4=CC=CC=C4)C(=O)N3C)N12&&&
[1*]CC(O)C[3*]&[1*]O[2*]&[2*]CC1=NOC=C1^[3*]N1CCN([4*])CC1&&[4*]CC1=CC=CC=C1&&&
[1*]NC1=C2C=CC3=C(C4=CN=C5C=CC(OC)=NC5=C4)C(C)=NN3C2=NC=N1&[1*]CC1=CC=CO1&&&
[1*]CC&[1*]OC1=CC(C#N)=CC=C1O[2*]&[2*]C(C(=O)O)C1=CC=CC=C1&&&
O=C(NC1CCCN(CC2=CC=CC=C2)C1)C1=CC=C(C(O)(C(F)(F)F)C(F)(F)F)C=C1&&&
COC1=CC(C2C3=CC4=C(C=C3C(OC(=O)NS(=O)(=O)C3=CC=CC=C3)C3COC(=O)C23)OCO4)=CC(OC)=C1O&&&
[1*]C&[1*]C[2*]&[2*]C([3*])[4*]&[4*]O[9*]&[9*]C1=CC=CC([10*])=C1[13*]^[3*]C[5*]^[10*]C([11*])([12*])C&[5*]N[6*]&[11*]C^[13*]C^[6*]C[7*]&&[12*]O&&[7*]C1=CN=C([8*])S1&&&[8*]C&&&
[1*]C(=O)NC(CCCCN)C(=O)O&[1*]C1=CN=C2C=CC=CC2=C1[2*]&[2*]Cl&&&
[1*]C(=O)C(F)(F)F&[1*]O[3*]&[2*]N1CCC([3*])CC1&[2*]C(=O)C1=C(N2C=CC=C2)N(C2=CC=CC=C2)N=C1&&&
[1*]C&[1*]C1=CC2=CC=CC=C2C(=O)N1[2*]&[2*]C1=CC=CC([3*])=C1&[3*]O[4*]&[4*]C[5*]&[5*]C1=N[NH]C([6*])=C1&[6*]C[7*]&[7*]N1CCCCC1&&&
[1*]C=C&[1*]C1([2*])CC(OC(=O)CN2C=C(CSC3CN(C(=O)CN4C=NC5=C([3*])N=C([4*])N=C54)C3)N=N2)C2([5*])C([6*])CCC3(CCC(=O)C32)C([7*])C1[8*]&[2*]C&&[3*]N&[4*]N&[5*]C&[6*]C&
[1*]NC([2*])=O&[1*]C1=CC2=CC=CC=C2O1&&[2*]C1=CC=CN2C(=O)C3=CC=CC=C3N=C12&&
CC1CCCC(NC(=S)NNC(=O)C2=CC=CC=C2)C1C&&&
COC1=C(C(=O)NC2=CC(C)=NC(OC)=N2)C=C(Cl)C(Cl)=C1Cl&&&
[1*]OC&[1*]C1=CC=CC(NC(=O)N(CCCN2CCC([2*])(C3=CC=CC=C3)CC2)CC2=CC=C([3*])C=C2)=C1&[2*]O&&[3*]C&&
[3*]CC&[1*]O[3*]&[1*]C(=O)C([5*])C&[5*]SC(=S)N1CCN([6*])C1=N&[2*]C(=O)C([6*])C1=CC=CC=C1&[2*]O[4*]&[4*]CC&&&
NN1C(C2=CN=CC(N3CCOCC3)=C2)=NC2=CC(Cl)=C(N)C=C2C1=O&&&
[1*]N([3*])C1=C(N)N(CCCC)C(=O)[NH]C1=O&[3*]CC(C)C&&[1*]C(=O)C[2*]^[2*]SC1=N[NH]C(N)=N1&&&
[1*]C1C=CC(=O)C23C(=O)C(=C)C(CCC2)C3C=C1&[1*]O&&&
[1*]C(C)(C)C(C)(C)C&[1*]N1N=CC2=C3C(=O)N([2*])C(=O)C3=CN=C21&[2*]CC1=CC=CC=C1&&&
[1*]C&[1*]C1=CN=C(C2=NC([2*])=C3C([3*])=NC=CN23)C([4*])=C1&[2*]C(C)(C)C&&[3*]C(C)C&[4*]F&&
N=C(N)C1=CC=C2[NH]C=C(C3CCN(C4CCC4)CC3)C2=C1&&&
[1*]C=NO&[1*]C1=CN=C2N=NN([2*])C2=N1&[2*]C1=CC=CC=C1&&&
COC1=CC=CC(N2CCN(C(=O)CCCCCCN3N=C(C)C(=O)[NH]C3=O)CC2)=C1&&&
[1*]C(=O)C(CC)(CC)CC&[1*]N1CCN([2*])CC1&[2*]CS(=O)(=O)CC1=CC=CC=C1&&&
[1*]C&[1*]C(=CC=CC([2*])=C([3*])C=CC1=C([4*])C=C([5*])C([6*])=C1[7*])C=CC=C([8*])C=CC1=C([9*])C(=O)C([10*])=CC1=O&[2*]C&&[3*]C&[4*]C&[5*]C&[6*]C&[7*]O&[8*]C&[9*]C&[10*]C&&
[1*]C(=O)OCC&[1*]N1CCN(C(=O)CN2CCN(C3=CC=CC([2*])=C3)CC2)CC1&[2*]C&&&
[1*]SC&[1*]C1=NC=CC(NC([2*])C2=NC3=CC=CC=C3N2[3*])=N1&[2*]C&&[3*]CCCC(=O)O&&
[1*]C(C)C&[1*]C1=CC(NC(=O)NC2=CC=C([2*])C=C2[3*])=C([4*])C=C1C1=CC=C(C(=O)NC(CC2CCCCC2)C([5*])N2CCOCC2)C=C1&[2*]OC(F)(F)F&&[3*]F&[4*]O&[5*]C&&
[1*]C&[1*]C([3*])=NO[2*]&[2*]C1CCCC1&&[3*]C([4*])=C([5*])[6*]^[4*]O&&[5*]C(=O)O&[6*]C1=CC([7*])=CC=C1[8*]^[8*]Cl&&[7*]C&&
[1*]NC1=CC(OC)=CC=C1&[1*]C(=O)C[2*]&[2*]SC&&&
CC1=CC(OC(=O)N(C)C)=CC=C1P(=O)(O)OC1=CC=C(C(C)(C)C)C=C1&&&
[1*]C&[1*]O[2*]&[2*]C[3*]&[3*]C[4*]&[4*]OC1=NC=CC=C1[5*]&[5*]C1C([6*])C(=O)C(=O)N1[10*]&[10*]C1=CC=C([11*])C=C1&[11*]C1=CC=C([12*])N1[13*]^[6*]C([7*])=O^[12*]C&[7*]C([8*])([9*])C&&[13*]C^[8*]C&&&&[9*]O&&
[1*]OC&[1*]C1=CC=C(C2=C(C=C3C(=O)NC4=CC=C([2*])C=C34)N3C=CC=CC3=N2)C=C1[3*]&[2*]Cl&&[3*]OC&&
[1*]NC1=CC=C(OC)C(OC)=C1&[1*]C([2*])=O&[2*]N([3*])C&[3*]C([5*])C(=O)O&[4*]N1CCCC([5*])C1&[4*]S(=O)(=O)C1=CC=C2C=CC=CC2=C1&&&
[1*]C&[1*]O[2*]&[2*]C1([3*])CN2N=C(C(=O)O)CC2C1&[3*]C1=CC=C([4*])C=C1&[4*]O[5*]&[5*]C[6*]&[6*]C1=CC=C2C=CC=CC2=N1&&&
O=CC1=CC=C(CC2=CC=C(C=CC3=NC(=O)C4=CC=CC=C4[NH]3)C=C2)C=C1&&&
[1*]NC1=NN(C2CCCCC2)C(C2=CC(C)=CC(C)=C2)=C1C&[1*]C([2*])=O&[2*]C1CNC(=O)C1&&&
[1*]C&[1*]C(C(=O)NC1CC1)N1C=C2CCOC3=CC([2*])=C(C#CC4([3*])CCC4)C=C3C2=N1&[2*]F&&[3*]N&&
O=C1NC2CC3CCC(C2)N3C2=CC=CC=C12&&&
[1*]CC&[1*]N(CC(=O)NC1=C([2*])C=CC=C1[3*])C(=O)CC1CCCC1&[2*]F&&[3*]F&&
[1*]NC1=C(Cl)C=C(CC2=CC(C(=O)O)=CC=C2OC)C=C1CC&[1*]C(=O)C1=C2NCCCN2N=C1C1=CC=CC=C1&&&
[1*]C&[1*]C[2*]&[2*]O[3*]&[3*]C1=CC=C([4*])C=C1[9*]&[9*]O[10*]&[10*]C[11*]^[4*]NC([5*])=O^[11*]C(=O)N[12*]&[5*]C[6*]&[12*]C1=CC=CC([13*])=C1&[6*]N1C([7*])=CC2=CC=CC=C21&[13*]C&[7*]S([8*])(=O)=O&&&[8*]C&&&
[1*]C&[1*]N1C(=O)N(C2=CC=CC([2*])=C2)C2=C3N=C(C4=C[NH]N=C4)[NH]C3=NC=C21&[2*]C(=O)NCCO&&&
[1*]C&[1*]C1=CC=C([2*])C=C1&[2*]C[3*]&[3*]N1C=NC2=C(C([4*])=C([6*])S2)C1=O&[4*]C1=CC=C([5*])C=C1&[5*]F^[6*]C(=O)N[7*]&&[7*]C1=CC=CC=C1&&&
[4*]CC&[1*]O[4*]&[1*]C([2*])=O&[2*]N1CCC([5*])([6*])CC1&[3*]N[5*]&[3*]C(=O)CCCC1=NC2=CC=CC=C2S1^[6*]C(=O)NO&&&&
[1*]C(O)CN(CCCCCCCCCCCCCCCCCCC)CCCCCCCCCCCCCCCC&[1*]C1=CC([2*])=CC=C1[3*]&[2*]C(O)C(F)(F)F&&[3*]O&&
[1*]C=C&[1*]C[2*]&[2*]N1C(=O)C(=C2SC(=S)NC2=O)C2=CC=CC=C21&&&
[2*]CC&[1*]O[2*]&[1*]C(=O)C1=CC2=C(C=CN2CC2=CC=CN=C2)N1CC1=CC=CO1&&&
[1*]NC1=NC(C)=CC(C)=N1&[1*]CC(O)C1=CC=C(Cl)C=C1&&&
[1*]NC1=CC=C(C)C(F)=C1&[1*]C(=O)CCC([2*])=O&[2*]N1CCC2(C)C3=CC=CC(O)=C3CC1C2(C)C&&&
[1*]NC&[1*]C(=O)C(=[2*])C#N&[2*]=CC1=CC=C(Cl)C=C1&&&
CS(=O)(=O)NC1CC2=CC(=C(O)C=C2)CCCCCCC(NC(=O)C(F)(F)F)C(=O)NCCCC(=O)NC(C2=CC=CC=C2C(F)(F)F)C(=O)N1&&&
[1*]C(=O)N[4*]&[1*]C[2*]&[2*]O[3*]^[4*]C1=CC=CC([5*])=C1^[3*]C1=CC=CC=C1&[5*]C1=CN=C2C=CC=C([6*])C2=N1&&&[6*]Cl&&&
[1*]C&[1*]C([2*])C&[2*]C[3*]&[3*]C([4*])[5*]&[5*]C(=O)N([9*])[18*]&[9*]C[10*]^[4*]NC([6*])=O^[10*]C=C[11*]^[18*]C[19*]^[6*]C[7*]&[11*]C1=CC=CC=C1[12*]&[19*]C(=O)N1CCN(C2=NSC3=CC=CC=C23)CC1&[7*]C([8*])(C)C&[12*]C[13*]
O=C1N=C(NN=CC2=CC=C(Cl)C=C2)[NH]C2=C1N=NN2CC1CCCO1&&&
[1*]C&[1*]C1=C(C=C2C(=O)NC(=O)NC2=O)C(=O)N(C2=CC=C([2*])C=C2)[NH]1&[2*]F&&&
CC(C)(C)C1=CC=CC=C1OC1=NN(C2=CC=CC=C2)C(=O)C=C1&&&
[1*]C&[1*]C1=CC=C(CNC(=O)C(CC2CCCCC2)NC(=O)C2=CC=C([2*])C=C2)C=C1&[2*]F&&&
[1*]C&[1*]O[2*]&[2*]C1=CC=CC2=C1C1=NC=NC([3*])=C1N([6*])C2=O&[3*]O[4*]&[4*]C1CCN(C([5*])=O)CC1^[6*]C^[5*]C&&&&&
CC(C)N1C(NC2=CC=CC=C2)=NC2=C(SC(C3=CC=C(Cl)C=N3)=C2)C1=O&&&
COC1=CC=C(CC2=NC3=CC=CC=C3C3=NC4=CC=CC=C4N23)C=C1OC&&&
CC1=NN(C(C)C)C(C2=CN3CCOC4=CC(OC(C)C)=NC=C4C3=N2)=N1&&&
CCCCN(CCCC)C(=O)CC1=NC(C2=CC=C(C)C=C2)=CS1&&&
[1*]C&[1*]OC([2*])=O&[2*]C1C2CCC(C2)C1[3*]&[3*]C[4*]&[4*]C[5*]&[5*]C[6*]&[6*]N1CCN([7*])CC1&[7*]C1=CC=CC([8*])=C1&[8*]C([9*])=O&[9*]C&&&
[1*]C&[1*]C1=CC(C2CC2)=C(C(=O)N2CCC(C3=N[NH]C(C4CCCO4)=N3)CC2)S1&&&
[1*]CNC(C)=O&[1*]C1CN(C2=CC=C3CCN(C(=O)CCN4N=C([2*])C=CC4=O)CCC3=C2)C(=O)O1&[2*]C(=O)O&&&
[1*]C&[1*]C[2*]&[2*]C[3*]&[3*]C[4*]&[4*]C1=CC=C([5*])S1&[5*]C1=NOC([6*])=N1&[6*]C1=CC=CC2=C1C(=O)N([7*])C2&[7*]C[8*]&[8*]C[9*]&[9*]N[10*]&[10*]C([11*])C&[11*]C&&&
[1*]C(=O)OCC&[1*]C1=CC2=CC=CC=C2C=C1[2*]&[2*]C(=O)OCC&&&
[1*]Br&[1*]C1=CC=CC=C1CNCCCCCNC1=CC=NC(NCC2=CC=CC=C2[2*])=N1&[2*]Br&&&
[1*]C&[1*]N1C=NC(S(=O)(=O)NCC2CCN(C3=NC=CC=N3)CC2)=C1&&&
[1*]N&[1*]C1=C(C(=O)C2=CC=C([2*])C=C2)C2=C(CCC2)S1&[2*]Cl&&&
CCCN1CC(O)=C(C(=O)C2=CC=C(OC3=CC=CC=C3F)C=C2)C1=O&&&
[1*]C#N&[1*]C1=CC2=CC3=C([2*])C=C([3*])C=C3N=C2S1&[2*]C1=CC=CC=C1&&[3*]C(=O)N[4*]^[4*]C([5*])[6*]&[6*]C(=O)O&&[5*]C[7*]^[7*]C[8*]&[8*]C(=O)O&&&
CCC1=NN(C2=CC=C(C3CC3)N=N2)C(C)=C1OC1=CC=CC(C)=C1&&&
[1*]C(C)=O&[1*]NC(=[3*])C([2*])=O&[3*]=CC1=CC=CC=C1&&[2*]N1CCC=CC1C(N)=O&&
[1*]CC=C&[1*]C1=CC=CC(C=NNC(=N)NS(=O)(=O)C2=CC=C([2*])C=C2)=C1[3*]&[2*]C&&[3*]O&&
[1*]CCC&[1*]C1CN(C(=O)C2=CC=C(OCC3=C[NH]N=N3)C=N2)CC1[2*]&[2*]NS(=O)(=O)OCC&&&
FC(F)(F)C1=CC=C2[NH]C(C=C3CCN(CC4=CC=CC=C4)CCC3OC3=CC=CN=C3)=NC2=C1&&&
CC1=NC(COC2=CC=C(C)N=C2)=CS1&&&
[1*]C&[1*][N+]1(C)CC([2*])OC2=C([6*])C=CC=C21&[2*]C[3*]&[3*]OC([4*])=O^[6*]N^[4*]C1=CC=C([5*])C=C1&&&[5*]F&&&
[1*]C&[1*]C[2*]&[2*]C(=O)N([3*])[4*]&[3*]C1=CC=CC=C1&&[4*]C1([5*])CCN([8*])CC1^[8*]C[9*]&[9*]C1=C([10*])N=C2C=C([12*])C=CN12^[5*]C[6*]^[10*]C1=CC=C([11*])C=C1&[6*]O[7*]&[11*]Cl^[12*]C^[7*]C&&&&&&&
[1*]C&[1*]C1=NN(C2CN(CC([2*])C3=CC=CC=C3)C2)C(=O)C2=NN(C3=CC=CC=C3)C([3*])=C12&[2*]O&&[3*]C&&
[1*]C(C)C&[1*]C1=CC2CC3([2*])C4CCC([3*])C4CC2(CCOC(=O)CC(C2=CC=CC([4*])=C2)N2C=NC=N2)C13[5*]&[2*]C=O&&[3*]C&[4*]C#N&[5*]C(=O)O&&
[1*]C&[1*]C1=CC=C([2*])C=C1&[2*]C1=CC(NC([3*])=O)=N[NH]1&[3*]C1=CC=C([4*])C=C1&[4*]NC([5*])=O&[5*]C1=CC=CC=C1[6*]&[6*]Cl&&&
COC1=CC(C2C3=CC4=C(C=C3C(NC3=CC=C(Cl)C=C3)C3COC(=O)C23)OCO4)=CC(OC)=C1OC(=O)C1=CC=CC=C1&&&
[1*]OC&[1*]C1=CC([2*])=CC=C1OC1=NC(NC2=CC=C(N3CCN(C4=CC=CC([3*])=C4)CC3)C=C2)=NC=C1[4*]&[2*]C#N&&[3*]C(C)(C)C&[4*]C(F)(F)F&&
[1*]C&[1*]C1=CC=C([2*])C=C1&[2*]N([3*])C([4*])=O&[3*]C&&[4*]C[5*]^[5*]O[6*]&[6*]C1OC([7*])C([9*])C1[10*]&[9*]O&&[10*]O[11*]^[11*]C[12*]^[7*]C[8*]^[12*]C[13*]&[8*]O&[13*]C[14*]&&&[14*]C1=CC=C2OCC3=C(C2=C1)N([15*])N=C3[16*]&[16*]
CC1=NC(C2=CC=CC=N2)=NO1&&&
[1*]OC&[1*]C1=CC=CC(OC2=CC(NC3=CC=C(N4CCOCC4)C=C3)=C3C=CC=CC3=N2)=C1&&&
NC1=NC(=O)C2=C([NH]1)N(CCC(O)C1=CC=CC=C1)C=N2&&&
[1*]C(=O)C1=CC=C2OCOC2=C1&[1*]NC1=CC=C(OC2=CC=C(N[2*])C=N2)C=C1&[2*]C([3*])=O&[3*]C1CC1&&&
[1*]C&[1*]C1=CC([2*])=CC([4*])=C1[6*]&[2*]OC1=NC=C([3*])C(N2CCOCC2)=N1&[3*]Cl^[4*]S[5*]&&[5*]C1=CC=CC=N1^[6*]O&&&&
[1*]C&[1*]O[2*]&[2*]C1=CC=C2C(=C1)C([3*])=C([7*])N2C([8*])=O&[8*]C1=CC=C([9*])C=C1&[9*]Cl^[3*]C[4*]&&[4*]C(=O)O[5*]^[7*]C^[5*]C[6*]&&&[6*]C(N)=O&&&
[2*]C(C)C[3*]&[3*]N1CCS(=O)(=O)CC1&&[1*]N1CCN([2*])CC1^[1*]C(=O)C1=CC=C(F)C=C1&&&
[1*]C1(CCC2C=C([2*])C(=O)O2)OC1=O&[1*]CO&&[2*]Cl&&
[1*]C&[1*]C1=NN(C2=NN=C([2*])O2)C([4*])C1&[2*]C[3*]&[3*]C1=CC=CC=C1^[4*]C1=CC=CC=C1[5*]&&[5*]Cl&&&
[1*]CC1=CN(C2CC(O)C([2*])O2)C(=O)N=C1N&[1*]OP(=O)(O)OP(=O)(O)O&&[2*]CO&&
[1*]C1([2*])CCCC2([3*])C(CC=C3COC(=O)C3=C)C(=C)CCC12&[1*]C&&[2*]C(=O)OC&[3*]C&&
[1*]C(=O)N(CC)CC&[1*]C1(C2=CC=CC=C2)CC1[2*]&[2*]CN&&&
[1*]C&[1*]C1=CC([2*])=C2C=CC(=O)N([3*])C2=C1&[2*]C&&[3*]C[4*]^[4*]C1=C([5*])C=CC=C1[6*]&[5*]Cl&&[6*]Cl&&
[1*]C&[1*]C([2*])[3*]&[2*]C(=O)N[4*]&[4*]C1=CC=C2[NH]C(=O)[NH]C2=C1^[3*]C1=CC=C([5*])C=C1&&[5*]Cl&&&
[1*]C1=CC=C(C=CC(=O)NC2=CC=C(CCN3CCC4=CC(OCN5CCCCC5)=C([3*])C=C4C3)C=C2)C=C1[2*]&[1*]Cl&&[2*]Cl&[3*]OCCF&&
[1*]C&[1*]C1=CC=C([2*])C=C1&[2*]SCC(O)COC(C)C&&&
[1*]C&[1*]C1=CC([2*])=CC([3*])=C1&[2*]C&&[3*]NC([4*])=O^[4*]C1=CC=C2C([5*])=C([6*])SC2=N1&[5*]N&&[6*]C(N)=O&&
[1*]CC1=CC(OC)=CC=C1&[1*]N([2*])C&[2*]CCC#N&&&
[1*]NCCN(CC)CC&[1*]C1=C([2*])C(=O)OC2=CC=CC=C12&[2*]N&&&
[1*]C&[1*]C(=O)N1CCN(C([2*])=O)CC1&[2*]C([3*])[4*]&[3*]C[5*]&[5*]C1=CC=CC=C1^[4*]N([8*])C([6*])=O&&[8*]C1=CC=CC=C1&&[6*]C[7*]^[7*]N1C=NC=N1&&&
[1*]C&[1*]O[2*]&[2*]C1=CC([3*])=C([7*])C=C1[8*]&[8*]C(=O)N[9*]&[9*]C([10*])C[14*]^[3*]NC([4*])=O^[10*]C&[4*]C[5*]^[7*]Cl&[11*]OC([12*])=O^[14*]C(=O)O^[5*]C1=CC=CC=C1[6*]&&&&&[12*]C[13*]&[6*]C&[13*]C1=CC=C2CCCC2=C
[1*]C&[1*]C([2*])=O&[2*]C1=C2C(=O)C3=C(C2=C([3*])S1)C1C2CC(OC3=O)C(OC(C)=O)C1([4*])CC2&[3*]N=C=S&&[4*]O&&
CC1=NN(CC(=O)NC2=C(C)N(C)N(C3=CC=CC=C3)C2=O)C(C)=C1Cl&&&
[1*]C&[1*]OC([2*])=O&[2*]C([3*])[4*]&[3*]C1=CC=C2OCOC2=C1&&[4*]N1CCCC2=CC([5*])=CC=C2C1=O^[5*]O[6*]&[6*]C[7*]&[7*]C1=CC=C([8*])C([10*])=C1&[8*]C([9*])(F)F&[9*]F^[10*]C#N&&&&
[1*]C(=O)N[5*]&[1*]C[2*]&[2*]C[3*]^[5*]C1CCC([6*])CC1^[3*]C[4*]&[6*]N1CCC2=CC=C([7*])C=C21&[4*]N1C(=O)C2=CC=CC=C2C1=O&[7*]Cl&&&&&
CC1=NC2=C(C3=CC=CC=C3)C=NN2C(C)=C1CNCCCCO&&&
[1*]NCCCCCC&[1*]C1=CC=CC=C1[2*]&[2*]C=C(C#N)S(C)(=O)=O&&&
[3*]CC&[1*]C(=O)C1=CN=C(N([3*])[4*])N1CC1=CC=C(OC)C=C1&[4*]CC&&[1*]N[5*]^[5*]CC[6*]&[2*]N[6*]&[2*]C(C)=O&&&
[1*]C1=CC=CC=C1&[1*]C[2*]&[2*]S[3*]&[3*]C[4*]&[4*]C[5*]&[5*]N[6*]&[6*]C1CCCCC1&&&
[1*]OCCN(C)CCC&[1*]C1=CC(N2C=CC=C2)=CN2C([2*])=C(C3CCCCC3)N=C12&[2*]Br&&&
CCCOC1=CC=CC(C2(C(N)=O)CC3C4CC5=CC=C(OC)C6=C5C3(CCN4CC3CC3)C(O6)C3=CC=C(OC)C(OC)=C32)=C1&&&
CC1=CC=CC2=C1[NH]C(C1=CC=C(Cl)C=C1)=N2&&&
[1*]C&[1*]C1=NN(C2=CC=CC(C3=C([2*])C=CC=C3[3*])=C2)C(=O)N1C([4*])C1=CC=CC(N2CCCNCC2)=C1&[2*]Cl&&[3*]Cl&[4*]C&&
[1*]C1=CC([2*])=CC(CN2C=CC=C(NC(=O)C3=NC(C4=CC=CC=C4)=CC(C4=CC=CC=C4)=C3[3*])C2=O)=C1&[1*]F&&[2*]F&[3*]O&&
O=C(N1CCCCC1)N1CCN(CCCC2=C[NH]C3=CC=C(N4C=NN=C4)C=C23)CC1&&&
[1*]C(C)NCCO&[1*]C1=CC=CC=C1&&&
[1*]N(C)C(C)=O&[1*]C1=CC=CC(C2=CSC([2*])=N2)=C1&[2*]N=C(N)N&&&
[1*]C(=O)OC&[1*]C1([2*])C=CCN1[3*]&[2*]C(=O)OC&&[3*]C(=O)OC&&
[1*]C&[1*]C1=C([2*])C([3*])=C(N2N=NC([4*])=C2[5*])S1&[2*]C&&[3*]C(N)=O&[4*]C&[5*]C(N)=O&&
[1*]CCC&[1*]N(CC1=CC=CC=C1)C1CCC2=C(C=CC=C2[2*])C1&[2*]Cl&&&
[1*]C&[1*]N[2*]&[2*]C[3*]&[3*]C1=CC([4*])=CC=C1[6*]&[4*]C(=O)NC1=NN=C([5*])S1&[5*]C^[6*]O[7*]&&[7*]C([8*])[9*]&[8*]C&&[9*]C([10*])(F)F^[10*]F&&&
O=C(NC1=CC=CC=C1)C1(O)C=CC2(OCCO2)C(O)C1O&&&
[1*]C(C)=O&[1*]N1CCN(C2=CC=C(N3CCC(OC4=CC=C([2*])C=C4)C3[3*])C([4*])=C2)CC1&[2*]S(C)(=O)=O&&[3*]C(=O)O&[4*]C(F)(F)F&&
[1*]C&[1*]C1=CC=C([2*])C=C1&[2*]NNC([3*])=O&[3*]C1=CC=C([4*])C=C1[5*]&[4*]Cl&&[5*]Cl&&
[1*]C(C#CC1=CC=C(F)C=C1)C1=CC=C(F)C=C1&[1*]O[2*]&[2*]C1CCC([3*])C1&[3*]CC1=CC=CN=C1&&&
[1*]C&[1*]C1=C(C(=O)C2=CC=CC=C2)OC2=CC=CC=C12&&&
[3*]=CC1=CC(OC)=C(OC)C(OC)=C1&[3*]=CC(=[4*])O&[2*]C(=O)C=[4*]&[1*]C(=O)CCC1=CC=C(O[2*])C(OC)=C1&[1*]OC&&&
[1*]C(=O)OCC&[1*]N1CCN(S(=O)(=O)C2=C([2*])N([3*])C([4*])=C2C(=O)N2CCCCC2)CC1&[2*]C&&[3*]C&[4*]C&&
CCCNC1=NC(NCCC)=NC2=C1N=NN2CC1=CC=CC=C1&&&
O=C1NC(=O)C(C2=CN(CC3CC3)C3=CC=C(F)C=C23)=C1C1=CN2CCNCC3=C2C1=CC=C3&&&
[1*]C&[1*]C1(C)C([2*])N2C(=O)C(NC(=O)C([5*])=NO[4*])C2S1(=O)=O&[2*]C(=O)O[3*]&[3*]C1=CC=CC=C1^[4*]C1=CC=CC=C1&&&[5*]C1=CSC(N)=N1&&
COCCCC=CCOC1=CC=C(CC(N)C(=O)O)C=C1&&&
[1*]C&[1*]N1CCC2(CC1)OC1=CN=C([2*])C=C1C(=O)N2&[2*]C1=CC=CC([3*])=C1&[3*]O[4*]&[4*]C1CCC1&&&
O=C(NC1=C(F)C=CC=C1F)C1=C(NC2CCCC2)N(CC2=CC(F)=CC=C2F)N=N1&&&
[1*]CCCC&[1*]C1=NC([2*])=C(C2CC2)N1CC1=CC=C([3*])C=C1&[2*]SC(F)F&&[3*]C(=O)O&&
[1*]CCO&[1*]C1=CN(CC2=CC=CC=C2)C2=CC=CC=C12&&&
[1*]C&[1*]N(C)C([2*])=O&[2*]C1=CC=C([3*])C=C1&[3*]C1=CC2=NC=C([4*])N2C=C1&[4*]C1=CC=CC([5*])=C1&[5*]NC(=O)N[6*]&[6*]C[7*]&[7*]C([8*])(F)F&[8*]F&&&
[1*]OC&[1*]C(=O)C1=C(N[2*])SC(CC2=NC3=CC=CC=C3[NH]2)=C1C&[2*]C(=O)C1=CC=C(F)C=C1&&&
[1*]C1=CC=C(CN2C(C(=O)NCC3=CC=CO3)=CC3=C2C=CS3)C=C1&[1*]F&&&
COCCOC1=CC=C(C(=NO)N2CCN(C3=CC=C(C(F)(F)F)C=C3)CC2)C=C1&&&
[1*]C&[1*]O[2*]&[2*]C1=CC=C([3*])C=C1&[3*]C1=CC(=O)N([4*])C1=O&[4*]C[5*]&[5*]N([6*])C&[6*]C&&&
[1*]NC(C)C&[1*]C1=NC(NCC2=CC=C([2*])C=C2)=NC(OC2=CC=CC([3*])=C2)=N1&[2*]N(C)C&&[3*]NC(=O)OC(C)C&&
[1*]C#N&[1*]C[2*]&[2*]S[3*]&[3*]C1=CC=CC=N1&&&
CCCCCN(CCCCC)CC(O)C1=CC(C2=CC=C(C(F)(F)F)C=C2)=NC(C2=CC=C(C(F)(F)F)C=C2)=C1&&&
[1*]O&[1*]C[2*]&[2*]C1([3*])CCN([8*])CC1&[8*]C[9*]&[9*]C1CCCCC1^[3*]C1=CC=C([4*])C=C1&&[4*]N1CCC([5*])CC1&[5*]C[6*]&[6*]C[7*]&[7*]O&&&
[1*]C&[1*]O[2*]&[2*]C[3*]&[3*]C1=NC2=C(C(=O)N([4*])C=C2)N1[6*]&[4*]C[5*]&[5*]C1=CC=CC=C1^[6*]C1=CC=C([7*])C=C1&&[7*]Cl&&&
[1*]C&[1*]C1([2*])OCC(=O)NC2=CC=C(C3=CC([3*])=CC([4*])=C3)C=C21&[2*]C&&[3*]F&[4*]F&&
[2*]C(C[3*])C(C)CC&[3*]N(C)C&&[1*]N[2*]^[1*]C(=O)C1=CC=C(C2=NOC(C(C)C)=N2)C=C1&&&
CC12CCC(C(=O)N3CCN(C4=CC=C(C(=O)C5CC5)C=C4)CC3)(OC1=O)C2(C)C&&&
[1*]S(=O)(=O)CC(=O)C1=CC=CC=C1C&[1*]N1CCC2=CC=CC=C21&&&
[1*]C&[1*]C([2*])(C)C&[2*]NC(=O)N1C=NC(S[3*])=N1&[3*]C[4*]&[4*]C(=O)N[5*]&[5*]C1=CC=C([6*])C=C1&[6*]Cl&&&
[1*]C#N&[1*]C1=CSC(N2CC3CC(C2)C2=CC=CC(=O)N2C3)=N1&&&
[1*]C([4*])=O&[1*]NC1=CC=C(C(O)(C(F)(F)F)C(F)(F)F)C=C1&&[4*]C1CC2=CC=CC=C2CN1[5*]^[3*]CC[5*]&[2*]N[3*]&[2*]C(=O)C1=CC=CC(C(F)(F)F)=C1&&&
[1*]NC([4*])=O&[1*]C[2*]&[2*]C1=CC(=O)N([3*])[NH]1^[4*]C1=CC=C([5*])C=C1^[3*]C1=CC=CC=C1&[5*]Cl&&&&&
[1*]NC(=N)NC1=CC=C2C=CC=CC2=C1&[1*]CCCCCCCCC[2*]&[2*]C1CCCCC1&&&
COC1=CC=C(OC)C(CC(=O)NCC2(N3CCCC(C)C3)CCCCC2)=C1&&&
[1*]C&[1*]O[2*]&[2*]C1=CC=C([3*])C=C1[4*]&[3*]Cl&&[4*]NC([5*])=O^[5*]C[6*]&[6*]N([7*])[9*]&[9*]C[10*]&[10*]C(=O)N[11*]^[7*]C[8*]^[11*]C1=CC=CC=C1[12*]&[8*]C1=CC=CS1&[12*]C1=CC=CC=C1&&&&&
[1*]NC&[1*]C1=NC([2*])=C2C=C(C3=CSC([3*])=N3)C(=O)N(C3CC3)C2=N1&[2*]C&&[3*]C&&
[1*]C(=O)O&[1*]C[2*]&[2*]N1C(=O)C2=CC([3*])=CC=C2N([4*])C(=O)C1[7*]&[3*][N+](=O)[O-]&&[4*]C[5*]^[5*]C1=CC=C([6*])C=C1^[7*]C1=CC=C([8*])N=C1^[6*]F&[8*]Cl&&&&&
[1*]N1CCC(C2CC(C3=CC=C(OC)C=C3)=NO2)CC1&[1*]C(=O)CCC1=CC=CC=C1&&&
[1*]C&[1*]N1CCCC1[2*]&[2*]C(=O)N[3*]&[3*]C[4*]&[4*]C[5*]&[5*]O[6*]&[6*]C1=CC=C([7*])C=C1[10*]&[10*]Cl&&[7*]C1=CC=C([8*])C=C1^[8*]O[9*]&[9*]C1=CC=CC=C1&&&
[1*]CC&[1*]C1=CN=C(N2C(=O)CSC2C2=C([2*])C=CC=C2[3*])N=C1[4*]&[2*]Cl&&[3*]Cl&[4*]S(C)(=O)=O&&
[1*]F&[1*]C1=CC=CC=C1[2*]&[2*]C[3*]&[3*]N1C([4*])=NC2=CC=CC=C21&[4*]C1=CC=CC=C1&&&
[1*]S(=O)C(C)C&[1*]N1CC(=[2*])C(=O)C(=[3*])C1&[2*]=CC1=CC=CC=C1&&[3*]=CC1=CC=CC=C1&&
CC(C)(C)OC(=O)NC(CC1=CC=CC=C1)C(O)CNCC(O)C(CC1=CC=CC=C1)NC(=O)OC(C)(C)C&&&
CC1=C(C2=CC=CC(C3=CC=CC=C3)=C2)N(C2=CC=C(Cl)C=C2Cl)N=C1C(=O)NC(C(=O)N1CCN(C)CC1)C1=CC=CC=C1&&&
[1*]N&[1*]C1CCC([2*])CC1&[2*]NC1=NN2C([3*])=CN=C2C=C1&[3*]C1=CN=C(N[4*])N=C1&[4*]C1=CC=NC=C1&&&
[1*]OCCC&[1*]C1=CC([2*])=CC(NC(=S)NCC2=CC=CN=C2)=C1&[2*]OCCC&&&
OC1(CC2=CC=CC=C2)CCN(CC2=CN=C(C3=CC=CC=C3)N=C2)CC1&&&
CC(C)SC1=C(SC(C)C2=CC=CC=C2)C(=O)C2=CC=CC=C2C1=O&&&
[1*]C&[1*]C1([2*])C(=O)C([4*])=CC2OC(=O)C=CC21&[2*]C([3*])(C)C&[3*]C^[4*]C[5*]&&[5*]O&&&
[1*]C(=O)OCC&[1*]C1=CC(C2=CC=CC([2*])=C2)=NS(=O)(=O)N1CCCCC(=O)N1CCCC1&[2*]I&&&
[1*]C1=CC([4*])=NC(N)=N1&[1*]C1=CC=C([2*])C=C1&[2*]C(=O)N[3*]^[4*]C1=CC=CC=N1^[3*]C1CC1&&&&&
[1*]C(=O)CN1C(C)=C(CC([2*])=O)C2=CC=CC=C21&[1*]N[4*]&[4*]C(CC(C)C)C(=O)C1=NC2=CC=CC=C2O1^[2*]N[5*]&&[3*]C(=O)C[5*]&[3*]N[6*]&[6*]CC1=CC=C(C(=O)O)C=C1&&&
[1*]C(=O)C(=O)C1=C[NH]C2=CC=C(C)C=C12&[1*]N(C)C1=CC=C2OCCOC2=C1&&&
[1*]C&[1*]C[2*]&[2*]C[3*]&[3*]N1C=NC([4*])=C1&[4*]C1=CC=C([5*])O1&[5*]P(=S)(C1=CC=C(C2=NOC(C(C)CC)=N2)O1)C1=CN(CCC)C(C2=CC=C(OC)C=C2)=N1&&&
[1*]C(C)=O&[1*]N[2*]&[2*]C(CC1=CC(F)=CC(F)=C1)C(O)C[3*]&[3*]N[4*]&[4*]C1(C2=CSC(C(C)C)=C2)CC1&&&
[1*]C1=CSC(=O)[NH]1&[1*]C#C[2*]&[2*]C[3*]&[3*]N1C(=O)N([4*])C(=O)C2=CC=CC=C21&[4*]C1=CC=CC([5*])=C1&[5*]Cl&&&
[1*]C(=O)O&[1*]C[2*]&[2*]C[3*]&[3*]C[4*]&[4*]C[5*]&[5*]C[6*]&[6*]C[7*]&[7*]C1=CC=C([8*])S1&[8*]C1=CC=CC=C1&&&
CCC1=C(C)N=C(C2=CC=CC=C2Cl)N=C1NCCN(CC)CC&&&
[1*]C&[1*]C([2*])C&[2*]NC(=O)N1CCCC([3*])C1&[3*]C(=O)N[4*]&[4*]C[5*]&[5*]C1=CC=NC(N)=N1&&&
[1*]C1=CC(OS(=O)(=O)C2=CC=C(NC(=O)CCCN3C(=O)NC(CC4=CC=CC=C4)C3=O)C=C2)=CC=C1&[1*]Cl&&&
[1*]C&[1*]C([2*])(C)C&[2*]OC([3*])=O&[3*]C([4*])[5*]&[4*]C[6*]&[6*]C1=CC=CC=C1^[5*]NC([7*])=O&&[7*]C[8*]&[8*]N(C([9*])=O)C1=NC=CS1&[9*]C1=CN=C2C=CC=CC2=C1&&&
[1*]C(=O)N[8*]&[8*]C([9*])[10*]&[9*]C[11*]^[1*]C[2*]^[11*]C1=CC=C([12*])C=C1^[10*]C(=O)N[13*]^[2*]C[3*]&[12*]O&[13*]C([14*])[15*]&[3*]NC([4*])=O&&&[15*]C[18*]&[4*]C1=CC=C([5*])C=C1&[18*]C1=CC=C([19*])C=C1^[14*]C[16*]^[5*]N[6*]&[19*]O&
[2*]CC&[1*]C(=O)C1=CC=C(O[2*])C=C1&[1*]OC1=CC(OC)=C(C(C)(C)C)C(OC)=C1&&&
CC1=CC(C=C2SC(=S)N(CC(=O)O)C2=O)=C(C)N1C1CC1&&&
[1*]OCC&[1*]C1=CC=C(C2=CN=CN=C2C2=CC=CC=C2)C=C1&&&
[1*]O&[1*]C1=CC=C([2*])C=C1[4*]&[2*]C([3*])(F)F&[3*]F^[4*]C=NNC1=NN=CC2=CC=CC=C12&&&&
[1*]C1OC2=CC(C#CCO)=CC=C2C=C1C1=CC=C(O)C=C1&[1*]N1CCCCCC1&&&
[1*]C&[1*]N([2*])C&[2*]C1=CC=C([3*])C=C1&[3*]C=C1CON([4*])C1=O&[4*]C1=CC=C([5*])C=C1&[5*]Cl&&&
CC1=NC2=C(C=1CNC1=CC=C(S(=O)(=O)NC3CCOCC3)C=C1)C(=O)[NH]C(=O)N2CC1=CC=CC=C1&&&
COC1=CC(C=CC2=CC(=O)C3=CC(O)=CC=C3O2)=CC=C1O&&&
COC1=CC=C(C)C=C1NC(=O)NN=CC1=CC2=C(CC(OC)CC2=O)N(C2=CC=CC=C2)C1=O&&&
[1*]S(=O)(=O)C1=CC=C(C)C=C1&[1*]NC1=CC=CC(C([2*])C2=C(O)C3=C(CCCCCC3)OC2=O)=C1&[2*]C1CCCCC1&&&
[1*]C&[1*]C[2*]&[2*]C([3*])[4*]&[3*]C&&[4*]C([5*])[6*]^[6*]C(=O)N[9*]&[9*]C1=CC=CC=C1[10*]^[5*]NC(=O)O[7*]^[10*]O[11*]&[7*]C[8*]&[11*]C&[8*]C1=CC=CC=C1&&&&&
[1*]C1=CC=CC2=CC=CC=C12&[1*]C1=N[NH]C=C1[2*]&[2*]C[3*]&[3*]N[4*]&[4*]C[5*]&[5*]C1CCCN1[6*]&[6*]C1CCC1&&&
CCCC1=CC(=O)OC2=CC(OS(=O)(=O)C3=CC=CC=C3)=CC=C12&&&
[1*]C(CC)CC&[1*]C1=NN=C(NC(=O)C2=CC=CC=C2C2=CC=CC=C2)S1&&&
[1*]OC(=O)CCCC&[1*]C1C(OC2C([2*])C([3*])OC([4*])C2[5*])OCC([6*])C1[7*]&[2*]O&&[3*]CO&[4*]O&[5*]O&[6*]O&[7*]O&&
[1*]C([4*])C[5*]&[5*]N1CCN2C=NC=C2C1&&[1*]O[3*]^[3*]C[6*]^[2*]N1CCC([4*])CC1^[6*]C1CCCCCC1&[2*]C(C=[5*])C1=CC=CC=C1&&&[5*]=CC1=CC=CC=C1&&&
CC(C)(NC(=O)C1=CC=CS1)C1C(=O)N2C(C(=O)O)=C(C(=O)C3CC[N+](=C)(CC4=CC=C(C=C(C#N)C(N)=O)C=C4)CC3)COC21&&&
[1*]CC&[1*]OC1=CC=CC=C1C(=O)O&&&
[1*]OC1=CC=C(OC2=CC=C(Cl)C=C2)C=C1&[1*]CC[2*]&[2*]N1CCCCC1&&&
COC1=CN=C2C=CC(=O)N(CCN3CCC(NCC4=CC5=C(C=N4)OCCO5)CC3)C2=C1&&&
[1*]C&[1*]O[2*]&[2*]C1=CC=C([3*])C([9*])=C1&[3*]NC([4*])=O&[4*]C([5*])[6*]^[9*]S(=O)(=O)N([10*])C^[5*]C&[10*]C&&[6*]C1=CC=CC([7*])=C1&&[7*]O[8*]&[8*]C&&&
[1*]C1=CC=C(C=CC(=O)NCCCCCN2CCCC2)C=C1[2*]&[1*]Cl&&[2*]Cl&&
[1*]C&[1*]C1=NC2=C(C=C1NC(=O)OCC1=CC=CC=C1)C(=O)OC1=CC=CC=C12&&&
[1*]OC&[1*]C1=C(NC(=O)C([4*])NC(=O)C(CC2=CC=C([2*])C([3*])=C2)NC(=O)C2=CC=C([5*])C=C2)C([6*])=CC2=C1N(C1CC1)C=C([7*])C2=O&[2*]O&&[3*]O&[4*]C(C)C&[5*]F&[6*]F&[7*]C=
[1*]OC1=CC=C(F)C(C(N)=O)=C1&[1*]C(=O)C1=NC(Cl)=CC=C1Cl&&&
[1*]C&[1*]C[2*]&[2*]OC([3*])=O&[3*]C1=CN=C2C([4*])=CC=CC2=C1[7*]&[4*]O[5*]&[5*]C[6*]^[7*]N[8*]^[6*]C&[8*]C1=CC=CC=C1[9*]&&&[9*]C&&&
[1*]OC&[1*]C(=O)C1=CC=CC=C1N[2*]&[2*]C(=O)C[3*]&[3*]SC1=NN=C(C2=C(C)C3=CC=CC=C3O2)O1&&&
[1*]NC(=O)CCCC(=O)OCC&[1*]C1CC([2*])([3*])OC2=CC=C([4*])C=C21&[2*]C&&[3*]C&[4*]OC(F)(F)F&&
[1*]NC1=CC(N)=CC=C1&[1*]C(=O)C1=CN2CCOC3=CC(Br)=CC=C3C2=N1&&&
O=C(O)COC1=CC=C2C(=C1)C(=O)C1=CC(OCCCCOC3=CC=C(CC4SC(=O)NC4=O)C=C3)=CC=C12&&&
[1*]C(=O)N[6*]&[1*]C[2*]&[2*]C[3*]^[6*]C1=CC=C2OC=CC2=C1^[3*]C1=CC([4*])=CC([5*])=C1&&&[4*]F&&[5*]F&&
CC(=O)C1=C(C)N=C(C)N(CCCC(=O)C2=CC=CC=C2)C1C1=CC=C(F)C=C1&&&
[2*]C1CCC2(C)C3=CCC4C(C)(C)C(=O)CCC4(C)C3CCC2(C)C1&[1*]O[2*]&[1*]C(=O)C1=CC=CC=C1Cl&&&
[1*]N1C2=C(CCCC2)C(=O)NC1C1=CC=C(OC)C(OC)=C1&[1*]CC([2*])C&[2*]N1CCN(C)CC1&&&
CC(C)(C)OC(=O)CNP(=O)(OCC1OC(O)C(N)C1O)OC1=CC=CC=C1&&&
COC1=CC=C(C2=NC=NC3=CC=CC=C23)C=C1OCCCCOC1=CC=C(N(C)C(=O)C2=CC=CC(F)=C2)C=C1&&&
[1*]C=C&[1*]C([2*])[3*]&[2*]C&&[3*]C([4*])[5*]^[4*]C(=O)N[6*]&[6*]C([7*])[8*]^[5*]N1C(=O)N2CCC3=CC=CC=C3C2C1=O^[8*]C(=O)N[11*]&&&[11*]C([12*])[13*]^[7*]C[9*]^[13*]C([17*])[18*]&[9*]S[10*]&[17*]C^[12*]C(=O)N[14*]^[10*]C&&[18*]O^
[1*]C&[1*]O[2*]&[2*]C1=CC=CC=C1[3*]&[3*]C[4*]&[4*]NC([5*])=O&[5*]C1=CC=C2SC([6*])C(=O)NC2=C1&[6*]C[7*]&[7*]O[8*]&[8*]C1=CC=C([9*])C=C1&[9*]C1=CC([10*])=NC([11*])=N1&[10*]C&&[11*]C&&
[1*]NC([3*])=O&[1*]C1=CN=CC([2*])=C1&[2*]O^[3*]C1CC2=CC=CC=C2CN1C([4*])=O&&[4*]C2=CC=CC([5*])=C2&[5*]C([6*])(F)F&[6*]F&&&
CCC1=NC(N)=NC(N)=C1C1=CC=C(N2CCN(C(=O)CN(C)C)CC2)C([N+](=O)[O-])=C1&&&
[1*]C1=CC=CC(C2(C3=CC=CC=C3)NC(=N)N(CCCN3CCOCC3)C2=O)=C1&[1*]F&&&
COC1=NC=C(N2C(=O)COCC2=O)C=C1Cl&&&
[1*]C&[1*]C1=CC([2*])=CN2C([3*])=C([4*])N=C12&[2*]C1=C[NH]N=C1&&[3*]C1=CC=CC=C1&[4*]C1=CC=CC=C1&&
[1*]C&[1*]C1=C([2*])C=NC=C1[5*]&[2*]C[3*]&[3*]N1C2=CC=CC=C2C2=C1C(=O)[NH]N=C2[4*]^[5*]N1CCC2=CC=C3OCOC3=C2C1^[4*]C&&&&&
[1*]C(=O)C1=CC=CC=C1S(C)=O&[1*]N[2*]&[2*]C1(C2=CC=CC=C2)CC1&&&
[1*]C1=CC=C(C#CC2=CC=C(S(=O)(=O)NCCN3CCCCCC3)S2)C=C1&[1*]Cl&&&
[1*]CC=C&[1*]OC1=CC=C(C2=CC(=O)C3=CC(C)=CC=C3[NH]2)C=C1&&&
[2*]C1(O)CC2COC(=O)C([3*])NC(=O)C=CCC(O)C(O)C(C)CC2OC1C=C&[3*]CC&&[1*]=CCC([2*])O^[1*]=CC1=CC=CC=C1&&&
[1*]OCCCCCCCC&[1*]C1=NC([2*])=NC2=CC([3*])=CC=C12&[2*]N&&[3*]C(F)(F)F&&
[1*]NC1=CC=C(S(N)(=O)=O)C=C1&[1*]C([2*])=O&[2*]N1CC2CC(C1)C1=CC=CC(=O)N1C2&&&
[2*]C1CCNC1=O&[1*]N[2*]&[1*]S(=O)(=O)C1=CC=C(Cl)C=C1&&&
COC1=CC=C(CC2C3=CC(OC)=C(OC)C=C3CCN2CC(=O)NC2=C(C)C=C(C)C=C2C)C=C1&&&
[3*]CC1=CC(CC)=NO1&[1*]N([3*])C&[1*]C([2*])=O&[2*]N1CCN(C2=CC=C(CN3C=CN=C3)C=C2)CC1&&&
CCCCNC(=O)C1=CC2=CC(Cl)=CC=C2OC1=O&&&
[1*]NC([3*])=O&[1*]C1=CC=C([2*])C=C1&[2*]C1=CC=CC=C1^[3*]C1=CC=CC([4*])=C1&&[4*]C([5*])(F)F&[5*]F&&&
[1*]C(=O)C1=CC=C(N2CCCC2=O)C=C1F&[1*]N[3*]&[2*]C(=O)C([3*])C1=CC=CC=C1&[2*]NC1=CC=CC=C1&&&
[1*]S(=O)(=O)C1=CC2=C(OCCC2=O)C(C(=O)O)=C1&[1*]NC1=CC=C(Cl)C=N1&&&
[1*]C&[1*]O[2*]&[2*]C1=CC=CC=C1[3*]&[3*]C1=CN=NC(N[4*])=N1&[4*]C1=CC=C([5*])C=C1&[5*]C(=O)N[6*]&[6*]C1=CC=CC=N1&&&
[1*]C(=O)C1=CC=CC=C1SC1=CC=C(C)C(C)=C1&[1*]NC1=CC=CC=C1C#N&&&
[1*]C&[1*]C1=CC=C([2*])C=C1&[2*]N1C(=O)C2CCCCC2C1=O&&&
[1*]C&[1*]C1=CC(C(=O)NN=C2CCCC3=CC=CC=C23)=C([2*])N1C1CC1&[2*]C&&&
[1*]C&[1*]N(CCC1=CC=CC=C1)CC([2*])COC1=CC=CC2=C1C1=CC=CC=C1[NH]2&[2*]O&&&
CC1=NN(CC2=CC=CC=C2F)C(C)=C1&&&
[1*]Cl&[1*]C1=CC=CC=C1CSC1=NN=C(C2=CSC=C2)O1&&&
[1*]C&[1*]C1CCC2(C(=O)OC3OC([2*])C([3*])C([4*])C3[5*])CCC3([6*])C(=CCC4C5([7*])CCC([8*])C([9*])([10*])C5CCC43[11*])C2C1[12*]&[2*]CO&&[3*]O&[4*]O&[5*]O&[6*]C&[7*]C&[8*]O&[9*]C&[10*]C&[11*]C&[12*]C&&
[1*]S(=O)(=O)CC(N)=O&[1*]C1=CC=C([2*])C=C1&[2*]OC(F)F&&&
O=S(=O)(NC1=CC=CC=C1C1=CC=CC=C1)N1CCCCC1&&&
[1*]CC1=CN(CC)N=C1C&[1*]N([2*])C&[2*]CC1=CC=C2CCN([3*])CCC2=C1&[3*]CC1=CC=CO1&&&
[1*]OC&[1*]C1=CC=C2[NH]C=C([2*])C2=C1CC1=CC=C([3*])C([4*])=C1&[2*]C&&[3*]Br&[4*]O&&
[1*]Cl&[1*]C1=CC=C([2*])C([7*])=C1&[2*]C1=CC=C2N=C(N[3*])SC2=C1&[3*]C[4*]^[7*]Cl^[4*]C1=CC=CC([5*])=C1&&&[5*]C[6*]&[6*]N1CCC2=CC=CC=C21&&&
[1*]C(=O)C=[4*]&[4*]=CC1=CC=C(Cl)C(Cl)=C1&&[1*]N[2*]^[2*]C1CCC([3*])CC1&[3*]N1CCC(N2C(=O)[NH]C3=NC=CC=C32)CC1&&&
CC#CC1(O)CCC2C3CCC4=CC(=O)CCC4=C3C(C3=CC=C(N(C)C)C=C3)CC21C&&&
[1*]C&[1*]C1=CC=CC=C1OC1=C([2*])OC2=CC([3*])=CC=C2C1=O&[2*]SC(C)(C)C&&[3*]OCC(=O)O&&
[1*]C&[1*]C1=CC([2*])=CC([3*])=C1&[2*]C&&[3*]C1=C([4*])C2=CC([9*])=C([10*])C=C2[NH]C1=O^[10*]Cl&&[9*]F&[4*]O[5*]^[5*]C[6*]&[6*]C[7*]&[7*]C1CCN([8*])CC1&[8*]C&&&
[2*]CC&[1*]OC1=CC(=O)N(CCC[4*])C=C1&[1*]CC1=CC=C(C2=CC=CC=C2C2=N[NH]N=N2)C=C1&&&
[1*]C(=O)C1=CC=C(F)C=C1&[1*]NC1=CC=C2C(O)=C(S(=O)(=O)C3=CC=C(Cl)C=C3)OC2=C1&&&
COC1=CC=C(Cl)C=C1NC(=O)C(C1=CC=CC(N2C=CC=C2)=C1)N1CCC2(CCC3=CC(O)=CC=C3O2)CC1&&&
[1*]O&[1*]C([2*])[3*]&[2*]C[4*]&[4*]O[5*]^[3*]C[8*]^[5*]C1=CC=CC([6*])=C1&[8*]N1CCOCC1&[6*]C1=CC=C2C(N[7*])=N[NH]C2=N1&&&[7*]C1=CC=CC=C1&&&
[1*]OC&[1*]C(=O)C1=C(N[2*])SC2=C1CCCC2&[2*]CC1=CC(Br)=C(O)C(OC)=C1Br&&&
[1*]C1=CC(NS(=O)(=O)C2=CC=C(SC3=CC=CC=C3)C([2*])=C2)=CC=C1&[1*]O&&[2*][N+](=O)[O-]&&
NC1=CC=CN=C1C(=O)NC1CCC(NC2=CC=CC3=C2C=N[NH]3)CC1&&&
CC1=CC(NC(=O)CSC2=NC3=C(SCC3)C(=O)N2C)=NO1&&&
[1*]CC(=O)O&[1*]C(NC(=O)C(CC(=O)C1=CC=C([2*])C([3*])=C1)N1CCC(C2=CC=CC=C2)CC1)C(=O)N1CCC(N2CCCCC2)CC1&[2*]Cl&&[3*]Cl&&
[1*]NC(=O)N1CCCC1[3*]&[1*]C1=CC=C([2*])C=C1&[2*]Cl^[3*]C[4*]&&[4*]N1CCCC1&&&
[1*]C1=CC=C(N2CCN(S(=O)(=O)C3=CC4=CN=CC=C4C=C3N3CCCC3)CC2)C=C1[2*]&[1*]Cl&&[2*]Cl&&
[1*]C&[1*]O[2*]&[2*]C[3*]&[3*]C[4*]&[4*]C1CCN(C2=NC([5*])=CC=C2[6*])CC1&[5*]C&&[6*]C[7*]^[7*]NC([8*])=O&[8*]C([9*])[10*]&[9*]C[11*]&[11*]C([12*])C^[10*]NC([13*])=O^[12*]C&[13*]C1=CC=C2C=COC2=C1&&&&&
[1*]C&[1*]C([2*])C&[2*]C[3*]&[3*]N[4*]&[4*]C1=CC(=O)C2=CC=C3C=CC=CC3=C2O1&&&
[1*]CCC1=CC2=CC=C(OC)C=C2C=C1&[1*]N[2*]&[2*]CC1=CC=C(F)C=C1&&&
[1*]C&[1*]O[2*]&[2*]C1=CC=C([3*])C=C1&[3*]C1=C([4*])C2=CC=CC=C2O1&[4*]C([5*])=O&[5*]C[6*]&[6*]C1=NN2CCCC2=C1&&&
[1*]C&[1*]N1C=C([2*])C=C1[6*]&[2*]C([3*])[4*]&[3*]O^[6*]C([7*])(F)F&[4*]C[5*]^[7*]F&[5*]O&&&&&
[1*]C&[1*]O[2*]&[2*]C1C([10*])OC([4*])C1[3*]&[10*][N+]1([O-])OCC([11*])C1[12*]&[11*]Br^[4*]C[5*]&[12*]O^[5*]S[6*]^[7*]C[8*]&&&[8*]C[9*]&[9*]F&&&
[1*]C&[1*]C(=O)N1C([2*])CCC1[4*]&[2*]C1=CC=C([3*])C=C1&[3*]Cl^[4*]C1=CC=C([5*])C=C1&&[5*]C#C[6*]&[6*]C1=CC=CC=C1&&&
[1*]OC&[1*]C1=CC=C(C(CC2=CC=CC(C=CC3=CC=CC([2*])=C3)=C2)=N[3*])C=C1&[2*]OC&&[3*]O&&
[3*]S(=O)(=O)C1=CC(C)=CC=C1Br&[1*]C(=O)C1=CC=C(N2CCCN([3*])CC2)N=C1&[1*]N[2*]&[2*]CCC1=CC=C(Cl)C=C1Cl&&&
[1*]NC([3*])=O&[1*]C1=CC=C([2*])C=C1&[2*]C1=NC2=CC=CC=C2[NH]1^[3*]C1=CC=C([4*])C=C1&&[4*]S([5*])(=O)=O&[5*]C([6*])F&[6*]F&&&
CC(=O)NC(C)CC1=CC=C(C2CN(C3=CC=C(OCCC#N)C=C3)C2)C=C1&&&
[1*]C&[1*]C1=CC(=O)N2N=C(N3CCC([2*])CC3)SC2=N1&[2*]C(=O)N[3*]&[3*]C[4*]&[4*]C1=CC=C([5*])C=C1&[5*]F&&&
[1*]CC&[1*]C1=CC2CC3=NC4=CC=CC=C4C([2*])=C3C(C1)C2&[2*]N&&&
[1*]C&[1*]C[2*]&[2*]C[3*]&[3*]C1CC([4*])C2=CC([7*])=CC=C2N1C([8*])=O&[8*]C([9*])[10*]&[9*]N^[4*]C1([5*])CC1&[10*]C[11*]^[5*]C1=CC=C([6*])C=C1^[7*]Cl^[11*]C&[6*]Cl&&&&&&&
[1*]C&[1*]C[2*]&[2*]OC([3*])=O&[3*]C1([4*])CCCCCN1[5*]&[4*]C&&[5*]C([6*])C^[6*]C&&&
[1*]C&[1*]C([2*])C&[2*]C[3*]&[3*]C([4*])[5*]&[4*]NC([6*])=O&[6*]C1=C([7*])C=CC([11*])=C1[12*]^[5*]C(=O)O^[11*]O&&&&[12*]O&[7*]NC([8*])=O^[8*]C([9*])[10*]&[9*]N&&[10*]C1=CC=CC=C1&&
[1*]C1=CC=C(C2=C(C3=CC=CC=C3)N=CN2CC(=O)N2CCCCC2)C=C1&[1*]OC(F)(F)F&&&
[1*]C(=O)NO&[1*]C1=CN=C(N(C2CCC([2*])CC2)S(=O)(=O)C2=CC=C(OCC3=CC=NC=C3)C=C2)S1&[2*]O&&&
[1*]C&[1*]C1=C([2*])C=CC=C1[4*]&[2*]C(=O)N1CCCC([3*])C1&[3*]N1C=CC=N1^[4*][N+](=O)[O-]&&&&
COC1=CC=C(C2C3C(=O)N(C4CCCC4)C(=O)C3C3(CC4=CC=C(OC)C=C4)C(=O)N(C4=CC=C(OC)C=C4)CC23)C=C1&&&
CN(C)C(=O)NC(C1=CC=CC(Cl)=C1)C1=CC=C2C=CC=NC2=C1O&&&
[1*]N1C=C([5*])C(=O)[NH]C1=O&[1*]C1=CC=C([2*])C=C1[3*]&[2*]Cl^[5*]C[6*]&[3*]C([4*])(F)F^[6*]O&[4*]F&&&&&
[1*]C(=O)O&[1*]C1=CC=CC=C1[2*]&[2*]C1=CC=C([3*])C=C1&[3*]C[4*]&[4*]C[5*]&[5*]C[6*]&[6*]N1CCC([7*])CC1&[7*]O[8*]&[8*]C1=CC=C([9*])C=C1&[9*]Cl&&&
[2*]S(=O)(=O)C1=CC=C(C)C=C1&[2*]N1CCN([3*])CC1&[1*]N1CCC2=CC=CC=C2C1[3*]&[1*]C(=O)C1=CC=CS1&&&
[1*]C&[1*]ON=C([6*])C(=O)N[2*]&[2*]C1C(=O)N2C([3*])=C([4*])CSC12&[3*]C(=O)O^[6*]C1=CSC(N)=N1&[4*]C[5*]&&[5*][N+]1=CC=CC2=C1SC=[N+]2[O-]&&&
O=C(OC1C2CC3CC(C2)CC1C3)C1=NC(C2=CC=CC=C2)=NC=C1Cl&&&
[1*]C&[1*]C[2*]&[2*]C1=NC([3*])=C([8*])N1[9*]&[8*]C&&[3*]C(=O)N[4*]^[4*]C[5*]^[9*]C1=CC([10*])=CC=C1[11*]^[5*]C[6*]&[10*]Cl&[6*]C[7*]&&[11*]O[12*]^[7*]N1C=CN=C1&[12*]C&&&&&
[1*]C&[1*]C[2*]&[2*]OC([3*])=O&[3*]C1=CC(=O)[NH]C2=C([4*])C=CC=C12&[4*]Cl&&&
[1*]CC&[1*]C(CC1=CC=C(C2=C([2*])C=C([3*])C=C2[4*])C=C1)C(=O)N1CCCC1C(=O)NC([5*])CC1=CC=C([6*])C=C1&[2*]C(=O)O&&[3*]C&[4*]C(=O)O&[5*]C(C)C&[6*]O&&
[1*]C&[1*]C#C[2*]&[2*]C[3*]&[3*]OC(=O)N[4*]&[4*]C1=CC=CC([5*])=C1&[5*]C[6*]&[6*]NC1=NC=NC2=C([7*])C([9*])=CC=C12&[9*]O[10*]&[10*]C^[7*]N([8*])C&&[8*]C&&&
COC1=CC2=C3C=C(C4=CC=C(O)C=C4)C=CC3=NC=C2C=C1OC&&&
[1*]C&[1*]C1=CC=C(S(=O)(=O)N(CC(=O)NC2=CC=CC=C2[2*])C2=CC=C([3*])C=C2)C=C1&[2*]F&&[3*]C(C)C&&
[1*]C&[1*]N1C(=O)C2=C(N=C(NCCC3=CC=CC=C3)N2[2*])N([3*])C1=O&[2*]C&&[3*]C&&
[1*]C&[1*]C([2*])(C)C&[2*]C[3*]&[3*]C1NC([4*])C([10*])C12C(=O)NC1=CC([11*])=C([12*])C=C12&[4*]C(=O)N[5*]&[5*]C[6*]^[10*]C1=CC=CC([13*])=C1^[6*]C1([7*])CC1&[13*]Cl^[11*]Cl^[7*]C1=CC=C([8*])C=C1&&&&
[2*]CC&[1*]O[2*]&[1*]C(=O)C1=C(C)OC2=NC(SC)=NC(N3N=C(C)C=C3C)=C12&&&
[2*]OC1=C(OC)C=C2C(=C1)C=C(C(=O)O)N2C&[2*]CC[3*]&[1*]N[3*]&[1*]C(=O)C1=CC([N+](=O)[O-])=CC=C1Cl&&&
COC(=O)C1=CC=C(NC(=O)C(=O)NCC2OCCN2S(=O)(=O)C2=CC=C(C)C=C2)C=C1&&&
[2*]C(C(=O)O)C1=CC=C(C)C=C1&[1*]N[2*]&[1*]C(=O)C1=CC=C([N+](=O)[O-])C=C1Br&&&
[1*]C([2*])=O&[1*]NC1=CC=CC=C1F&&[2*]NC1=CC=CC=C1SC1=CC=CC=C1C(=O)O&&
O=C(NC1=CC=CN=C1C(F)(F)F)OCC1(COC(=O)NCC2=CC=CN=C2)CCCCC1&&&
[1*]N&[1*]C([2*])[3*]&[3*]C(=O)O&&[2*]C[4*]^[4*]C1=CC=CC=C1[5*]&[5*]O[6*]&[6*]C1=CC=C([7*])C=C1[8*]&[7*]Br&&[8*]C#C[9*]^[9*]C1=CC=CC=C1&&&
[1*]C(=O)N1CCCC([2*])([3*])C1&[1*]C1=CC=CC=C1&&[2*]O&[3*]C[4*]^[4*]N1CCC2=CC=CC=C21&&&
[4*]=C(C)C&[1*]ON=C1CCC2C3=C(CCN2C1)C1=CC(C=[4*])=CC=C1[NH]3&[1*]CC1=CN(CC[5*])N=N1&[2*]N1CCN([5*])CC1&[2*]C([3*])=O&[3*]NC1=CC=CC=C1&&&
[1*]C([3*])=O&[1*]C[2*]&[2*]C1=CC=CC=C1^[3*]C1=CC=C2C=CC=CC2=C1[4*]&&[4*]O&&&
[1*]C&[1*]C1=NN(C2=CC=CC=C2[2*])C2=C1C=C(C(=O)N1CCOCC1)N(C1=CC=CC=C1)C2=O&[2*]F&&&
[1*]C&[1*]C1=C([2*])C([5*])CC(=O)N1&[2*]C(=O)O[3*]&[3*]C[4*]^[5*]C1=CC=CC([6*])=C1^[4*]C1=CC=CC=C1&[6*]F&&&&&
[1*]C(=O)NCC&[1*]N1SC2=CC=CC=C2C1=O&&&
[1*]S(=O)(=O)C1=CC=C(OC2=CC=C(C)C=C2C2=CC=CC=N2)C(C#N)=C1&[1*]NC1=NC=C(Br)S1&&&
CC1=CC=C(C2C3=CC=CN3C3=CC=CC=C3N2C(=O)CCN2CCN(C)CC2)C=C1&&&
[3*]CC&[1*]O[3*]&[1*]C([2*])=O&[2*]N[4*]&[4*]CCN(N=O)C(C)C&&&
[1*]C&[1*]C1=CC(N2CCN(C3=CC=NC([2*])=N3)CC2)=CC=C1S(=O)(=O)NCC12CCC(CC1=O)C2([3*])[4*]&[2*]N&&[3*]C&[4*]C&&
[3*]C(C)C&[1*]N([3*])[4*]&[1*]C([5*])=O&[2*]N1CCC([5*])CC1^[4*]C(C)C1=CC=CC=C1^[2*]C(=O)C1=CC=C(Cl)C=C1Cl&&&&&
[1*]C&[1*]N(C)C1=NC(=NN(CC2=CC=CC=C2)C([2*])=O)SS1&[2*]C1=CC=CC=C1[3*]&[3*][N+](=O)[O-]&&&
[1*]C&[1*]O[2*]&[2*]C1=CC=C([3*])C=C1[13*]&[3*]C(=O)N[4*]&[4*]C([5*])[6*]^[13*]O[14*]^[5*]C1=CC=CC([7*])=C1&[14*]C&[7*]Cl^[6*]C1([8*])CCCCC1&&&&[8*]C[9*]&[9*]C[10*]&[10*]N1CCC([11*])CC1&[11*]NC(=O)O[12*]&[12*]C1CCCCC
N=C(N)C1=NC(C2=CC=C(C3=CC=CC=C3S(=O)(=O)O)C=C2)=CC2=C1[NH]C1=CC=CC=C12&&&
COC(=O)C1=CC=C2C=C3C=C(OC)C=CC3=CC2=C1&&&
[1*]NC([7*])=O&[1*]C1CCC([2*])CC1&[2*]C[3*]^[7*]C1=CC=CC=C1^[3*]C[4*]&&&[4*]N1CCN(C2=NC=CC3=C2CCO3)CC1&&&
CC1CCN(C2=NC=NC3=C2C=NN3C)CC1&&&
FC1=CC=CC(CCNC2=NC=NC3=C2N=C(C2=CC=CC=C2)N3C2=CC=CC=C2)=C1&&&
CCN(CC)C1=CC=C(CC=CC2=NC=CN2C(=O)NCC2=CC=CC=C2)C=C1OCC1=CC=CC=C1&&&
[1*]C&[1*]OC([2*])=O&[2*]C1=CC=CC=C1[3*]&[3*]C(=O)O[4*]&[4*]C[5*]&[5*]C(=O)N[6*]&[6*]C1=CC([7*])=CC([8*])=C1&[8*]C&&[7*]C&&
[1*]CCC&[1*]N([2*])C&[2*]C1OC2=CC(OC)=C(OC)C=C2C=C1C(=O)O&&&
CCCOP(=O)(CN1C=C(CN(C)C(=O)C2CCCN2C(=O)C2CCCN2)N=N1)OCCC&&&
CC(=O)NC1=CC=C2NC3=CC(C)=CC=C3C(=O)N(CCN(C)C)C2=C1&&&
[4*]CC&[1*]O[4*]&[1*]C([2*])=O&[2*]N1CCN(C2=C(N[3*])C(=O)C3=CC=CC=C3C2=O)CC1&[3*]C(C)=O&&&
[1*]C&[1*]C[2*]&[2*]OC([3*])=O&[3*]C[4*]&[4*]C[5*]&[5*]NC(=S)NNC([6*])=O&[6*]C1CC1([7*])C&[7*]C&&&
[1*]CC1=NC(C2=CC=C(C)C=N2)=CC=C1N1CCCC1&[1*]N1CCC([2*])CC1&[2*]C(=O)O&&&
[1*]C([4*])=O&[1*]N[2*]&[2*]CCC(O)C1=CC=CN=C1^[3*]N1CCCC1[4*]&&[3*]S(=O)(=O)C1=CC=C(F)C=C1&&&
[1*]C&[1*]O[2*]&[2*]C1=CC=C2C=C([3*])C([5*])=NC2=C1&[3*]C=C[4*]&[4*]C(=O)N1CCC2=CC=CC=C2C1^[5*]C1=CC=C([6*])C([8*])=C1&&[8*]O[9*]&[9*]C^[6*]O[7*]&&[7*]C&&&
[1*]C&[1*]N1C([2*])=NC2=CC=CC=C21&[2*]NC(=S)N[3*]&[3*]C1=CC=C([4*])C([5*])=C1&[4*]Cl&&[5*]Cl&&
CN(CCOC1=CC=C(Cl)C=C1)CN1C=NC2=CC=CC=C2C1=O&&&
[2*]S(=O)(=O)C1=CC=C(Br)S1&[1*]N[2*]&[1*]CC1=CC=CC=C1&&&
[1*]C(N)=O&[1*]N1C(=O)CN=C(C2=CC=CC=C2)C2=CC=CC=C21&&&
CC1=CC(F)=C(S(=O)(=O)NC2=NC=C(CCN)C=C2Cl)C=C1Cl&&&
[1*]CC1=CC=C(N[2*])C(OC)=C1&[1*]NC1=CC=CC=C1&&[2*]S(=O)(=O)C1=C(C(C)C)ON=C1C&&
[1*]C1=CC=C(C=C2NC(=S)NC2=O)C=C1&[1*]F&&&
NC1=NC=NC2=C1N=CN2C1C=C(CO)C(O)C1O&&&
[1*]OC&[1*]C1=C([2*])C(=O)C2=C(C1=O)C([3*])=C1C3=CC4=C(C=C3N=CC1=C2NCC2=CC=CC=C2)OCO4&[2*]C&&[3*]COC(N)=O&&
[1*]C&[1*]C[2*]&[2*]C([3*])[4*]&[3*]C&&[4*]N1C([5*])=NC2=C1C(=O)[NH]C(=O)N2[9*]^[9*]C[10*]&[10*]C^[5*]C[6*]&&[6*]N1CCN([7*])CC1&[7*]C1=CC=CC=C1[8*]&[8*]F&&&
[1*]N&[1*]C1=CC=C([2*])C=C1OCCCN1CCN(C2=NS(=O)(=O)C3=CC=CC=C23)CC1&[2*]Cl&&&
[1*]NC(=O)CCSCC=C&[1*]C1=CC=CC=C1N1CCOCC1&&&
[1*]C&[1*]C1=CC([2*])=CN=C1N[5*]&[2*]NC([3*])=O&[3*]C1=CC=C([4*])C=C1^[5*]C1=CC=C([6*])C=C1^[4*]C(=N)N&[6*]C(=O)N[7*]&&&[7*]C([8*])[9*]&[8*]C[10*]&[10*]C[11*]^[9*]C(=O)O^[11*]C[12*]&&&[12*]C(=O)O&&&
[1*]F&[1*]C1=CC=C([2*])C=C1&[2*]C1=CSC(NN=C[3*])=N1&[3*]C1=CC=C2OCOC2=C1&&&
[1*]C&[1*]C1CCN(C([2*])=O)CC1&[2*]C[3*]&[3*]C[4*]&[4*]N1C([5*])=CC=C1[6*]&[5*]C(=O)O&&[6*]Cl&&
[1*]CC&[1*]C1=NC=CN1CC1=CC=CN=C1&&&
CC1=CC=C(C)C(N(CC(=O)NC2=CC(S(=O)(=O)N3CCCCC3)=CC=C2C)C(=O)C2=CSN=N2)=C1&&&
[3*]OC1=NC=CC=C1C1CCOCC1&[1*]N1CCC([3*])C1&[1*]C1CCN([2*])CC1&[2*]CCO&&&
[1*]OC&[1*]C(=O)C1=CC=CC=C1C1=CC=C(N2CCC([3*])CC2)C=C1&[2*]N[3*]&[2*]C(=O)C(C)N&&&
CN1N=C(C2=CC=C(NC(=O)NC3=CC=CC(Cl)=C3F)C=C2[N+](=O)[O-])C=C1C(=O)O&&&
[1*]C&[1*]C12CCCCC1C([2*])C1=CC([3*])=C([4*])C=C1O2&[2*]O&&[3*]O&[4*]O&&
NC1=C(C(=O)C2=CC=C3OCCOC3=C2)C2=C(CNCC2)S1&&&
CC(C)OCCC1CN(C(CC(C)C)C(N)=O)CC(=O)N1CC1=CC=CC=C1&&&
[1*]C(C)=O&[1*]O[7*]&[7*]C1OC([9*])C(O)C(O)C1[8*]&[2*]O[8*]&[2*]C(=O)C1=CC=CC=C1^[9*]CCl&&&&
CC(C)(F)NC(=O)NC1=CC=C(C(=O)NO)C=C1&&&
[1*]OC&[1*]C1(C(=O)NCCC2=CC=CC=N2)CCCN(CC2=CC=CC=C2)C1&&&
[1*]C&[1*]C1=CC=CC=C1C([2*])NC(=O)C1=C(C(=O)NC(CC2=CC=CC=C2)C(=O)NCC2=CC=CC=C2)N=C[NH]1&[2*]CC(C)C&&&
[1*]OC([4*])=O&[1*]C1=CC=C([2*])C=C1[3*]&[2*]Cl^[4*]C1CC2CCC1C2&[3*]Cl&&&&
CC(=O)SCC=CCCC(=O)N(C)C(C)C(=O)OCC(C)C&&&
[1*]C=C&[1*]C[2*]&[2*]C([3*])[4*]&[3*]NC([5*])=O&[5*]C([6*])[7*]^[4*]C(=O)NO^[6*]C[8*]&&&[8*]C([9*])C^[7*]C(=O)N[10*]^[9*]C&[10*]C([11*])[12*]&&&[11*]C[13*]&[13*]C([14*])C^[12*]C(=O)N[15*]^[14*]C&[15*]C([16*])[17*]&&&[17*]C(=O)N[21*]&[21*]C([22*])
[1*]C(=O)C1=C(O[3*])N=C(C)C(Br)=N1&[1*]O[4*]&[4*]C(C)C^[2*]C(=O)C[3*]&&[2*]N[5*]&[5*]CC1=CC=C(F)C=C1&&&
[1*]C(=O)OC&[1*]C1=C(C2=CC([2*])=CC([3*])=C2)C2=CC([4*])=C([5*])C=C2N([6*])C1=O&[2*]Br&&[3*]OC&[4*]OC&[5*]OC&[6*]C(C)=O&&
[1*]N(C)C&[1*]C[2*]&[2*]C1(C2=CC=CC(F)=C2)CCCC1&&&
[1*]C1=CC=CC=N1&[1*]C1=CN=C2C=CC=CC2=N1&&&
[1*]C1=CC=C(C=CC(=O)NCCCCCCN2CCCCN(C(=O)NC3=CC=C([3*])C([4*])=C3)CC2)C=C1[2*]&[1*]Cl&&[2*]Cl&[3*]F&[4*]Cl&&
[1*][N+](=O)[O-]&[1*]C1CCN([2*])CC1&[2*]C[3*]&[3*]C[4*]&[4*]C[5*]&[5*]O[6*]&[6*]C1=CC=C2CCCC2=C1&&&
[1*]NC([2*])=O&[1*]C1=CC=CN=C1&&[2*]C1CSC2=NC([3*])=CC(=O)N21^[3*]C1=CC=CC=C1&&&
[1*]C(=O)C([3*])C&[3*]C1N=C2CCCC([4*])N2C1=O&[4*]CCC(=O)O^[1*]N[2*]&&[2*]CC(=O)O&&&
NC(=O)NCCCC(NC(=O)C1=CC=C(C2=CC=C(C3=CC=CC=C3)C=C2)C=C1)C(=O)NC1CC(=O)OC1O&&&
[1*]C&[1*]N(C1=CC=C(C([2*])([3*])C2=CC=CC=C2)C=C1)S(=O)(=O)C1=CC=CC=C1&[2*]C&&[3*]C&&
[1*]C(=O)CN1N=NC(C2=CC=C(C)O2)=N1&[1*]N([3*])[4*]&[2*]C(=O)C[3*]&[2*]NC1=CC=C(F)C(Cl)=C1[18*]^[4*]CC(C)C^[18*]C&&&&&
[2*]CC1=C(C)ON=C1C&[2*]S[3*]&[1*]C(=O)C([3*])C&[1*]NC1=CC(Cl)=CC(Cl)=C1&&&
[1*]C&[1*]C1=CC=C2C=C([2*])C(Cl)=NC2=C1&[2*]C([3*])[4*]&[3*]C&&[4*]C(=O)N1CC([5*])C1^[5*]C&&&
CC(C)CS(=O)(=O)N(C)C1=CC=C(C(=O)NC2=CC=CC(CO)=C2)C=C1&&&
[1*]C(=O)C1=C(C)N=C(NC(=S)N[2*])S1&[1*]O[3*]&[3*]C(C)C^[2*]C(=O)C1=CC=CC=C1C&&&&
CCN1C(=O)NC(=O)C(=CC2=C(C)N(C3=CC=CC=C3C(F)(F)F)C(C)=C2)C1=O&&&
[1*]C#N&[1*]C1=C(C2=CC=CC=N2)C=C(C2=CC=CC=N2)N=C1N1CCNCC1&&&
[1*]C(C)(OCCCCCC)C(=O)O&[1*]C1=CC2=C([2*])C(=C1)COC1=CC=CC(=C1)S(=O)(=O)N1CCCCC21&[2*]OC&&&
O=C1NCCCN1CCN1CC=C(C2=C(C3=CC=CC=C3)OC3=CC=C(Br)C=C23)CC1&&&
COC(=O)CC1=CSC(NC(=O)CCN2CCC(O)(C3=CC=C(Cl)C=C3)CC2)=N1&&&
[1*]C&[1*]C1=CC([2*])=C(NC(=O)C2=CC([3*])=NC3=NC([4*])=CC=C23)C([5*])=C1&[2*]C(C)C&&[3*]C&[4*]C(C)C&[5*]C&&
[1*]CC&[1*]C(C1=CC=CC([2*])=C1)N1C(C2=CC=CC=C2)=NC2=CC=CC=C21&[2*][N+](=O)[O-]&&&
[1*]N1C=C(CNCCN2C(=O)CCC2=O)C2=CC=CC=C21&[1*]CCO&&&
CCOP(=O)(OCC)SCCSCC1=CC(=O)C2=CC=CC=C2C1=O&&&
N#CCC1=CC=CC(NC2=NC=CC(OC3=C(F)C=CC4=C3C(=O)N(CC(=O)N3CCN(C5CC5)CC3)C4)=N2)=C1&&&
[1*]C&[1*]C[2*]&[2*]N(CC)S([3*])(=O)=O&[3*]C1=CC=C([4*])C=C1&[4*]NC([5*])=O&[5*]C1=C([6*])ON=C1[9*]&[9*]C&&[6*]C1=CC=C([7*])C=C1^[7*]O[8*]&[8*]C&&&
N#CC1=CN(C2=CC=C(C(=O)O)C(O)=C2)C=C1C1=CC=CC(Br)=C1&&&
[1*]C(=O)NC(C)C&[1*]C1=CC=C([2*])C=C1&[2*]CNC(=S)C(C)NC(=O)C(N)C(C)C&&&
[1*]C1=C([2*])C(=O)N(C2=CC=CC=C2)C1=C&[1*]C#N&&[2*]C#N&&
COC1=CC2=NC=C(C(N)=O)C(NC3=CC=CC(OC4=CC=CC=C4)=C3)=C2C=C1OC&&&
[1*]C&[1*]C1=CC=CC=C1CSC1=NN=C(C2CC(=O)N(CC3=CC=C([2*])C=C3)C2)N1[3*]&[2*]F&&[3*]C(C)C&&
[1*]C&[1*]C1=CC([2*])=CC([8*])=C1&[8*]C&&[2*]NS([3*])(=O)=O^[3*]C1=CC([4*])=C([5*])S1&[4*]Br&&[5*]C[6*]^[6*]N([7*])C&[7*]C&&&
[1*]CC&[1*]C1=CC=C(S(=O)(=O)N2CCN([2*])CC2)O1&[2*]S(=O)(=O)C&&&
[1*]N&[1*]C1=C(CN2CCCCC2)C2=CC=CC=C2[NH]1&&&
[1*]C&[1*]C1CCl&&&
CNC1=NC(N2C=NC(C)=C2)=NC(C2=CC=CC=N2)=N1&&&
[1*]C&[1*]O[2*]&[2*]C1=CC=C([3*])C=C1&[3*]C=C[4*]&[4*]C(=O)NC1=N[NH]C=N1&&&
[1*]C&[1*]C[2*]&[2*]O[3*]&[3*]C[4*]&[4*]C1=NC=CC=C1[5*]&[5*]C(=O)N1CCCC([6*])([7*])C1&[7*]C[9*]&[9*]O^[6*]C[8*]&&[8*]O&&&
[1*]C&[1*]C1=CC=C2OCC3OC([2*])CC3OC(=O)CCC2=C1&[2*]C(=O)N1CCN(C([3*])=O)CC1&[3*]C1=CC=CO1&&&
[1*]C&[1*]O[2*]&[2*]C1=CC=C([3*])C=C1[11*]&[11*]O&&[3*]C1C([4*])CCC2=C([5*])C=C([9*])C([10*])=C21^[4*]O&&[5*]C=C([6*])[7*]^[6*]C#N^[9*]O&[7*]C[8*]&[10*]O^[8*]N1CCOCC1&&&&&
[1*]C(=O)C1=C(C(=O)O)C(C[2*])=C2C=CC=CN12&[1*]N[3*]&[3*]CCC1=CC=CC=C1^[2*]OC1=CC=CC=C1&&&&
[1*]NC(=O)CCC(C)C&[1*]C(C(=O)NC1=CC=C2C=CC=CC2=N1)C(OC(=O)C1=CC=CC=C1)C1=CC=CC=C1[2*]&[2*]F&&&
[1*]NC(=O)C1=NOC([4*])=C1&[1*]C1=CC=C([2*])C=C1[3*]&[2*]Cl^[4*]C1=CC=C([5*])C=C1&[3*]Cl^[5*]F&&&&&
[1*]C&[1*]C1=CC=C([2*])C=C1[5*]&[2*]NC(=S)NC([3*])=O&[3*]C1=CC=CC=C1[4*]^[5*]S(=O)(=O)N1CCOCC1^[4*]F&&&&&
[1*]CC(=O)C1=CC(OC)=C(OC)C(OC)=C1&[1*]N1CCN([2*])CC1&[2*]CC(=O)C(C)(C)C&&&
CCOC1=CC(C(=O)NC2=CC=C(CN3CCCN(C)CC3)C(C(F)(F)F)=C2)=CC=C1OC&&&
[1*]CC&[1*]OC1=CC=C(CC2=CC(C3OC([2*])C(O)C(O)C3O)=C3C(OC)=CC=CC3=C2C)C=C1&[2*]CO&&&
[1*]C(=O)C1=CC=CC(O)=C1&[1*]N1CC2(CC(C3=CC=C(Br)C=C3[1*]NC2=O)C1&&&
O=C(CC1=CC=CC=C1)C1=CC=C(OCCCN2CCCC(F)C2)C=C1Cl&&&
[1*]N1C(S)=NC2=C(C([3*])=CS2)C1=O&[1*]C1=CC=C([2*])C=C1&[2*]Cl^[3*]C1=CC=C([4*])C=C1&&[4*]Cl&&&
CC(=O)C1=CC=C(N2CCN(CCCNC(=O)C3=C(C)ON=C3C)CC2)C=C1&&&
[1*]C(=O)CC(C)(C)C&[1*]NC1=CC=C(C([2*])=O)C(Cl)=C1&[2*]N[3*]&[3*]CC1=CC=CC=N1&&&
[1*]CC&[1*]N1CCN(C2=CC=C(NC(=O)C3=COC=C3)C=C2)CC1&&&
[1*]CC=C(C)C&[1*]N1CC2C(C3=CC=CC([2*])=C3)C3([3*])C(OC(=O)C4=CC=CC=C4)C2(O3)C1[4*]&[2*]Br&&[3*]C(=O)OCCCCCCCCCCCCCCCCCCCCSCCC(C)C&[4*]CCC(=O)OCCCC
[1*]CCOC&[1*]C1CC(C2=CC=C([2*])C=C2[3*])=NO1&[2*]OC&&[3*]OC(C)=O&&
[1*]C1=CC=C(CC2C3=CC=CC=C3N=C(SCC3=NC4=CC=CC=C4C(=O)N3C3=CC=CC=C3)N2C(=O)C2=CC=CC=C2)C=C1&[1*]Cl&&&
[1*]NC1=NN(C)C=C1N&[1*]C(=O)C1=CC(C(N)=O)=CN1C1=CC=C(C2=CC(O[2*])=CC(F)=C2)C(F)=C1&[2*]C[3*]&[3*]C1CC1&&&
[1*]C&[1*]C([2*])=C([3*])[4*]&[2*]C1=CC=CC=C1&&[3*]C&[4*]C(=O)N[5*]^[5*]C1=CC=C([6*])C=C1&[6*]S(=O)(=O)O&&&
CCCCC1=CC=C([N+](=O)[O-])N1C&&&
C#CCN(C)NS(=O)(=O)C1=CC=NC=C1&&&
COC1=CC=C(S(=O)(=O)N2CCC(C(=O)NC3=CC(C)=CC=C3C)CC2)C=C1Br&&&
CC(C)C(NC(=O)CC(N)CC1=CC=CC=C1)C(=O)NC(C=O)CCCNC(=N)N&&&
[1*]OC1=CC=C(C2=CC=C(C#N)C=C2)C=C1&[1*]CCCC[2*]&[2*]N1CCCCC1&&&
[1*]C&[1*]N([2*])C&[2*]C1=CC=C([3*])C=C1&[3*]C=NN1C([4*])=N[NH]C1=S&[4*]C1=CC=NC=C1&&&
[1*]N&[1*]C[2*]&[2*]C[3*]&[3*]C[4*]&[4*]C[5*]&[5*]OP(=O)(O)O[6*]&[6*]C1C([7*])C([8*])C([9*])C(COCCCCO)C1O&[8*]O&&[9*]O&[7*]N&&
COC1=CC=C(C2=NC(CSC3=NN=C(C4=CC=NC=C4)O3)=C(C)O2)C=C1OC&&&
[1*]OC&[1*]C1=CC=CC(C2=CC(C(=O)N3CCN4CCC3CC4)=NO2)=C1&&&
[1*]C&[1*]C[2*]&[2*]N1C(=C[3*])SC2=CC=CC=C21&[3*]C=C1C(=O)C2=CC=CC=C2C1[5*]&[4*]O&&[5*]O&&
[1*]C&[1*]O[2*]&[2*]C1=CC=C([3*])C=C1OC1=CC=C(C=C(C#N)C(=O)O)C=C1C&[3*]Br&&&
[1*]C(C)(C)C&[1*]C1=CC=C(NC(=O)C2=CN(CC3=CC=CC(N=C=S)=C3[2*])C=C2)C=C1&[2*]O&&&
[1*]N1C(=O)C2=C(C1=O)C1=NC(C3=CC=C(OC)C=C3)=NC=C1C=C2&[1*]CC1=CC=C2C=CC=CC2=C1&&&
CC1=CC=C2C=CC(C3=N[NH]C4=CC(NC(=O)NC(C)C5=CC=NN5C)=NC=C34)=CC2=N1&&&
[1*]C(=O)C(F)(F)F&[1*]OC1=CC=C(C[2*])C=C1&[2*]C1OC2=CC(C3=CC(=O)C4=C(O)C=C(O)C=C4O3)=CC=C2OC1C1=CC(O)=C(O)C(O)=C1&&&
[1*]C&[1*]OC([2*])=O&[2*]C[3*]&[3*]C[4*]&[4*]N1C(=O)N([5*])C(=O)C2=C1SC1=C2CCCC1&[5*]C[6*]&[6*]C(=O)N[7*]&[7*]C1=CC=C([8*])C=C1[9*]&[8*]C&&[9*]O[10*]^[10*]C&&&
[2*]CCC&[2*]N([3*])[4*]&[3*]CCC&&[4*]CCC[5*]^[1*]N[5*]&[1*]C(=O)C[7*]&[6*]C1CCC(=O)N1[7*]&[6*]CC1=CC=CC(C(F)(F)F)=C1&&&
CN(C)C1=CC=C(NC(=O)C2=CC=C3OC4=CC=CC=C4S(=O)(=O)C3=C2)C=C1&&&
[2*]CC&[1*]NC1=CC=CC(Cl)=C1O[2*]&[1*]C(=O)C1=CC=CS1&&&
[2*]=C(C(=O)NO)C(=O)O&[1*]C(=O)C1=CC=C(C=[2*])C=C1&[1*]NC1=CC2=C(C=C1F)C(=O)C1=CC=CC=C1C2=O&&&
[1*]NC1=CC(C2=CC=C(C3=NC4=C([NH]3)C(C)=CC=C4)S2)=CC=C1&[1*]C([2*])=O&[2*]C1CCCCC1&&&
[1*]C(=O)C=[4*]&[4*]=CC1=CC=C(Cl)C(Cl)=C1&&[1*]N[2*]^[2*]CCCC[3*]&[3*]N1CCC(C2=C[NH]C3=CC=CC=C23)CC1&&&
[1*]C&[1*]N1C=C(C([2*])([3*])C2=CC=C([4*])C=C2)N=C1C1=CC=C([5*])C=C1&[2*]O&&[3*]C(F)(F)F&[4*]C#N&[5*]F&&
[1*]OCC&[1*]C1=CC=C2N=C(NC(=O)C([2*])C3=NC4=CC=CC=C4C(=O)N3C3=CC=C([3*])C=C3)SC2=C1&[2*]C&&[3*]Cl&&
[1*]C&[1*]C1=C(CN2CCC3=NC(C4=CC=C([2*])N=C4)=C4C([3*])=NN([4*])C4=C3C2)SC=C1&[2*]O&&[3*]C(F)(F)F&[4*]C&&
[1*]C&[1*]N([2*])C&[2*]C[3*]&[3*]C[4*]&[4*]C[5*]&[5*]O[6*]&[6*]C1=CC=C([7*])C=C1&[7*]C1=NC2=C([8*])C=CC=C2O1&[8*]C(N)=O&&&
[1*]C1=CC=C(NC(=O)CCC2=C[NH]C3=CC=CC=C23)C=C1C1=C([2*])C=CC2=CC(C3=CC=C([3*])C([4*])=C3)=CC=C12&[1*]O&&[2*]O&[3*]O&[4*]C(=O)O&&
[1*]OC&[1*]C([3*])=O&[3*]C1(C2=CC=CC=C2)CC1[4*]&[2*]C([4*])=O&[2*]OC&&&
[2*]C1CC2=C(C3=CC=C(OC)C(=O)C=C3)C3=C(C(OC)=C2O1)C(OC)=C(OC)C(OC)=C3&[1*]O[2*]&[1*]C(C)=O&&&
[1*]NC(=O)C1=NOC2(CCN(C([2*])=O)CC2)C1&[1*]C1=CC=CC=C1&&[2*]C1=CC([3*])=CC([5*])=C1^[3*]C([4*])(F)F&[4*]F^[5*]C([6*])(F)F&&[6*]F&&&
[1*]C(C)CC&[1*]C1NC(=O)C(=CN=C2CCC3=CC=CC=C23)C2=CC=NC(=N2)C2=CC(=C([2*])C=C2)CCCCC([3*])NC1=O&[2*]F&&[3*]C(N)=O&&
[1*]=C(C)Br&[1*]=CCCC(=[2*])C&[2*]=CCC1=C2OC34C(=CC5CC3C(C)(C)OC4(CC(O)C3=C5COC3=O)C5=O)C(=O)C2=C(O)C2=C1OC(C)(C)C=C2&&&
[1*]C&[1*]C1=CC=C(N2C(=O)C([2*])=NC3=CN=C(N4CCOCC4)N=C32)C=C1&[2*]C#N&&&
[1*]C&[1*]OC([2*])=O&[2*]C12CC1([3*])C1=CC(Cl)=CC=C1NC2=O&[3*]C1=CC=C([4*])C=C1[5*]&[4*]C&&[5*]C&&
[1*]C&[1*]C1=NN(CC2=CC=C([2*])C=C2)C([3*])=C1CNCC1C2=C(CCN1[4*])N(CC1CC1)C=N2&[2*]F&&[3*]C&[4*]C&&
[1*]N(C)C&[1*]C(=O)C1=CC=CC(CO)=C1&&&
[1*]C(C)=O&[1*]NCN1C=C(C2=CC=NC(N3CCSCC3)=N2)C=N1&&&
[1*]C&[1*]C1=C([2*])N=C2C=CC([5*])=CC2=C1[6*]&[2*]C[3*]&[3*]C1=CN=CC([4*])=C1^[5*]F^[4*]I&&[6*]C1=CC([7*])=CC=C1[8*]&&[8*]O[9*]&[9*]C([10*])F^[7*]Cl^[10*]F&&&&&
O=C(NC1=CC=CC=C1Br)C1=CC=C(NC(O)=C2C(=O)C=CC2=O)C=C1&&&
[1*]C1=CC=CC=C1CNC(=O)CC1C(=O)NCCN1CC1=CC=C2OCOC2=C1&[1*]Br&&&
[1*]C(=O)CCC[2*]&[2*]N[3*]&[3*]S(=O)(=O)C1=CC=C(Cl)C=C1^[1*]N1CCC(C2CCNCC2)CC1&&&&
[1*]CC&[1*]C1=C(C2=CC=CC=C2)[NH]C(=O)C(C2=CC=CC=C2)=C1[2*]&[2*]CO&&&
[1*]N&[1*]C1=CC([2*])=CC(NC2=CC=CC=C2OC2=CC=CC=C2)=C1&[2*]Cl&&&
[1*]C&[1*]C([2*])(C)C&[2*]OC(=O)N[3*]&[3*]C1CCN([4*])CC1&[4*]C1=C([5*])C(=O)N([6*])N=C1&[5*]Cl&&[6*]C1=CC=CC=C1[7*]^[7*]F&&&
[1*]C(=O)NNC([3*])=O&[1*]C[2*]&[2*]N1C=NC2=CC=CC=C21^[3*]C1=CC=C([4*])C=C1&&[4*]Br&&&
COC1=CC=C(Cl)C=C1NC(=O)NC(C)CCCC1=CC=CC=C1&&&
[1*]OCC&[1*]C1=CC=C(CC(=O)NN=C2[NH]N=CC3=CC=CC=C23)C=C1&&&
[1*]C(=O)C[2*]&[2*]SC1=NC2=CC=CC=C2C(=O)N1C[3*]&[3*]C1CCCO1^[1*]N1CCOCC1&&&&
[1*]OC&[1*]C(=O)C1=CC=C(CO)C=C1C1=CC=CC=C1C[2*]&[2*]N([3*])C&[3*]CCCCC1=CC=CC=C1&&&
[2*]S(=O)(=O)C1=CC=C(C)C=C1&[1*]C(=O)C1=CC=C2C(=O)N3CCCCN3C(=O)C2=C1N[2*]&[1*]N1CCC2=CC=CC=C2C1&&&
[1*]OC&[1*]C1=CC=C2C=C(C=C3CCOC3=O)C=CC2=C1&&&
CCCCNC1=NC(NCCCN2CCCC2)=NC(NC2=CC=C(C)C=C2)=N1&&&
CCOC(=O)C1=CC=C(OCC)C(NC(=O)C2=CC=C(CN3C=C([N+](=O)[O-])C=N3)O2)=C1&&&
[1*]C(=O)OC&[1*]C1CC(C(=O)NC([2*])C(=O)NCC2=CC=CC=C2)C([3*])CN1S(=O)(=O)C1=CC=CC=C1&[2*]CC(C)C&&[3*]C(=O)CO&&
CC(C)CC(C=O)NC(=O)C(CC(C)C)NC(=O)C(CC(C)C)NC(=O)C(CCCCN)NC(=O)C(CC1CCCCC1)NC(=O)C(CO)NC(=O)OCC1=CC=CC=C1&&&
[1*]C&[1*]S(=O)(=O)N1CCN(C([2*])=O)CC1&[2*]C1CCCN(C2=NC([3*])=CC(N[5*])=N2)C1&[3*]C([4*])(F)F&[4*]F^[5*]C[6*]&&[6*]C1([7*])CCN([8*])CC1&[8*]C[9*]&[9*]C1=CC=CC=C1^[7*]O&&&&
[1*]C(=O)O&[1*]C([2*])[3*]&[2*]C[4*]&[4*]C1=CC=CC=C1^[3*]N[5*]&&[5*]C[6*]&[6*]C([7*])[8*]&[8*]C([10*])[11*]&[10*]O^[7*]C[9*]&[11*]C([12*])[13*]^[9*]C1=CC=CC=C1&[12*]C[14*]&&&[14*]C1=CC=CC=C1^[13*]NC([15*])=O&&[15*]C1CC1&&&
[1*]C&[1*]C([2*])[3*]&[2*]C(=O)N[4*]&[4*]C1=CC=C2CC3(CC2=C1)C(=O)NC(=O)N3[5*]^[3*]C1=CC=CC=C1^[5*]C&&&&&
[1*]OCC&[1*]C1=CC=C(CCNC(=O)C2=C([2*])C3=CC(S(=O)(=O)N4CCCCC4)=CC=C3O2)C=C1[3*]&[2*]C&&[3*]OCC&&
CCOC(=O)C(=O)NC1=N[NH]C(C2=CC=CC=C2Cl)=C1Cl&&&
[1*]C&[1*]C1=CC=C([2*])C=C1&[2*]C(=O)N[3*]&[3*]C1=CC=CC([4*])=C1&[4*]C(=O)N[5*]&[5*]C[6*]&[6*]C[7*]&[7*]C[8*]&[8*]N1C=CN=C1&&&
[1*]OC&[1*]C1=C([2*])C=NC(C([4*])NC2=C(NC3=CC=CC(C=CC4=CC=CC([3*])=C4)=C3)C(=O)C2=O)=C1[5*]&[2*]F&&[3*]F&[4*]C(C)C&[5*]F&&
[1*]=CCC(CCCCCCC)C1=CC(O)=C2C(=O)C3=C(O)C=C(C)C=C3OC2=C1&[1*]=C(C)CCC=[2*]&[2*]=C(C)CCC=[3*]&[3*]=C(C)C&&&
CC(C)COC1=CC(N)=C(C#N)C(C(F)(F)F)=C1&&&
[1*]C(=O)C(=O)N(C)C(C)C&[1*]N1CCC(OC2=CC=C([2*])C([3*])=C2)CC1&[2*]C#N&&[3*]Cl&&
[1*]OCC&[1*]C1=CC=C(C2=NC([2*])=C([3*])S2)C=C1S(=O)(=O)NC(=O)NC1=NC([4*])=CC([5*])=N1&[2*]C&&[3*]C(C)=O&[4*]C&[5*]C&&
[1*]C&[1*]O[2*]&[2*]C1=CC=C([3*])C([6*])=C1&[3*]NC(=O)NC1=NC(=O)C2=C(N=C([4*])[NH]2)[NH]1&[4*]C[5*]^[6*]O[7*]^[5*]N1CCOCC1&[7*]C&&&&&
[1*]C&[1*]S([2*])(=O)=O&[2*]C1=CC=CC=C1[3*]&[3*]NC(([4*])=O&[4*]C1=CC=C([5*])O1&[5*]C[6*]&[6*]S[7*]&[7*]C1=CC=CC=N1&&&
CCCN1C(SCC(=O)C2=CC=C(OC)C=C2)=NN=C1C1=CC=CO1&&&
[2*]CCO&[1*]N1CCN([2*])CC1&[1*]C(=O)C[4*]&[3*]N1CCNC(=O)C1[4*]&[3*]CC1=CC=C(F)C(F)=C1F&&&
[4*]CC1=CC(OC)=CC=C1&[2*]N[4*]&[2*]C(=O)C[3*]&[1*]O[3*]&[1*]C([5*])=O&[5*]C1CC(=O)N([6*])C1&[6*]CC1=CC=CC=C1&&&
[1*]NC(C)=O&[1*]C1=CC=CC2=C1CC1=C2[NH]C(=O)C2=NC(C3=CC=CC([2*])=C3)=CN12&[2*]O&&&
CCC1=C(NC(C)=O)OC(C(C)(C)C2=CC(C)=CC(C)=C2)=N1&&&
[1*]C&[1*]C1CCCCOC([2*])C([7*])CN([11*])C(=O)C2=CC([12*])=CC=C2O1&[2*]C[3*]&[3*]N([4*])C(=O)N[5*]^[11*]C^[4*]C&&[12*]NS([13*])(=O)=O&[5*]C1=CC=C([6*])C=C1^[13*]C1=CN([14*])C=N1^[7*]C[8*]^[6*]C(N
[1*]C&[1*]O[2*]&[2*]C1CN([3*])C(=O)C2=CC([6*])=CC=C2OCC([8*])N([9*])CC1[12*]&[3*]C[4*]&[4*]C1=CC=CC([5*])=C1^[6*]NS([7*])(=O)=O^[5*]Cl&[7*]C1=CC=C2OCOC2=C1^[8*]C&&&&&[9*]C[10*]^[10*]C1=CC=
[1*]C(=O)OC&[1*]C(=CC1=CC=C([2*])C=C1)C(=O)C1=CC=CN1[3*]&[2*][N+](=O)[O-]&&[3*]C&&
COC1=CC=C(C2=CC(C(F)(F)F)=NN2C2=CC=C(S(C)(=O)=O)C=N2)C=C1CN&&&
[1*]C(=O)OC&[1*]C1=C([2*])N(CC2=CC=CC=C2[3*])C([4*])=C1[5*]&[2*]C&&[3*]C#N&[4*]C&[5*]C&&
C=C(C)C1CCC2(C(=O)O)CCC3(C)C(CCC4C5(C)CCC(OC(=O)C6=CC=C(F)C(F)=C6F)C(C)(C)C5CCC43C)C12&&&
[1*]SC1=NN=C(C(C)C)N1C1=CC=CC=C1&[1*]CC(=O)C1=C(N)N(C)C(=O)N(C)C1=O&&&
CC1=NN(C2=NC(C)=CC(C)=N2)C(C)=C1CCC(=O)NCC1=CC=C(F)C=C1OC(C)C&&&
O=C(NCC1CCCO1)C1=CC=C2SC(Br)=CC2=C1&&&
[1*]C(=O)CN1C(=O)C(=O)C2=CC(S([3*])(=O)=O)=CC=C21&[1*]N[2*]&[2*]CC1=CC=CC=C1^[3*]N1CCCC1&&&&
[1*]C&[1*]C(C)=C[2*]&[2*]C[3*]&[3*]C[4*]&[4*]C([5*])=C[6*]&[5*]C&&[6*]C[7*]^[7*]O[8*]&[8*]C1=CC([9*])=CC([10*])=C1[11*]&[9*]Cl&&[10*]Cl&[11*]N1C=CN=C1&&
O=C1C(=CC=CC2=CC=C(C=CC(=O)C3=CC=CC=C3)C=C2)OC2=CC=CC=C12&&&
[1*]C&[1*]C1=CC=C([2*])C=C1&[2*]S(=O)(=O)N[3*]&[3*]C[4*]&[4*]C[5*]&[5*]C[6*]&[6*]N[7*]&[7*]C[8*]&[8*]C([9*])[10*]&[9*]O&&[10*]C[11*]^[11*]O[12*]&[12*]C1=CC=CC=C1&&&
[1*]C(N)=O&[1*]C([2*])[3*]&[2*]C[4*]&[4*]C[5*]^[3*]N1CCCNCCNCCC1=O^[5*]C(=O)N[6*]&&&[6*]C[7*]&[7*]C1=CC=CC=C1&&&
[1*]NCCCN=C(N)N&[1*]C1=CC(C2=CC=CC=C2)=NC(N2CC=CC2)=N1&&&
[1*]C1=CC=CO1&[1*]C(=C1CCNCC1)C1=CC=CO1&&&
[1*]O&[1*]C1=CC=C2C(=C1)C1=CC=CC=C1C21CCN([2*])CC1&[2*]C[3*]&[3*]C1=COC=C1&&&
[1*]NC1=CC=C(OC)C=C1&[1*]C(=O)C1=C(S)N(C)N=C1C(F)(F)F&&&
[1*]C&[1*]O[2*]&[2*]C1=CC2=NC=CC([3*])=C2C=C1[6*]&[3*]O[4*]&[4*]C1=CC=C2C([5*])=CC=CC2=C1^[6*]O[7*]^[5*]C1=CC=CC=C1&[7*]C&&&&&
COC1=CC(C=CC2=CC(OC)=C(OC)C(OC)=C2)=CC(OC)=C1OC&&&
CC(OC(=O)NC(CC(N)=O)C1=CC=CC(CN2CCN(C)CC2)=C1)C(C)(C)C&&&
[1*]NC1=NN=C(C2=CC=CC=C2C)S1&[1*]C(N)=O&&&
[1*]C&[1*]C[2*]&[2*]N([3*])CC1=CC=CC=C1&[3*]C[4*]&[4*]C[5*]&[5*]NC([6*])=O&[6*]C[7*]&[7*]C1=CC=CC([8*])=C1&[8*]C([9*])(F)F&[9*]F&&&
[1*]C&[1*]C[2*]&[2*]O[3*]&[3*]C1=CC=C([4*])C=C1&[4*]NC([5*])=O&[5*]C[6*]&[6*]C[7*]&[7*]C([8*])[9*]&[8*]NC([10*])=O&[10*]C1=CC=C([11*])C=C1^[9*]C(=O)O^[11*]C[12*]&&&[12*]N1C=CN=C1&&&
[1*]NC(=N)N&[1*]C[2*]&[2*]C[3*]&[3*]C[4*]&[4*]C([5*])[6*]&[5*]NC([7*])=O&[7*]C([8*])[9*]^[6*]C(=O)N[15*]^[9*]C(=O)C1=NC=CS1&[15*]C([16*])[17*]&&[8*]NC(=O)C(=O)N[10*]^[16*]C[18*]&[10*]C[11*]&[18*]C1=CC=CC=C1^[17*]C(=O)N1
[1*]C(=O)C1=C2CCCC2=NC(C2=CC=CC=C2F)=C1&[1*]N[2*]&[2*]CCCN1C=NN=N1&&&
[1*]OC&[1*]C1=CC=C(C2=C(C3=CC=C([2*])C([3*])=C3)C(=O)N([4*])C2)C=C1[5*]&[2*]OC&&[3*]OC&[4*]C&[5*]O&&
[1*]C&[1*]N([2*])C([9*])=O&[9*]C1=CC=C([10*])C=C1&[10*]C1=NC=CC=C1[11*]^[2*]C[3*]^[11*]F&[3*]C[4*]&&&[4*]C[5*]&[5*]C1([6*])CCOC2=CC=CC=C21&[6*]C1=CC=C([7*])C=C1&[7*]C[8*]&[8*]N1CCCCC1&&&
[1*]C(=O)O&[1*]C1=CC(C2=CC=CC(CN3C(=O)C4=CC=CC=C4C3=O)=C2)=NC(C2=CC=CO2)=C1&&&
[1*]C&[1*]O[2*]&[2*]C1=CC=C([3*])C=C1[9*]&[3*]C1=C([4*])N=NN1[5*]&[4*]C(=O)N1C2=CC=CC=C2CC12CCC1=CC=CC=C1C2^[9*]O[10*]&[5*]C[6*]^[10*]C&[6*]C1=CC=C([7*])C([8*])=C1&&&[8*]Cl&&[7*]Cl&&
CN1C(=O)C2=CC=CC=C2S(=O)C2=CC=C(C(=O)NCCCN3CCOCC3)C=C21&&&
[1*]C&[1*]O[2*]&[2*]C1=CC=CC=C1[3*]&[3*]NC1=NC([4*])=C([5*])S1&[4*]C&&[5*]C(=O)N([6*])[7*]^[6*]C&&[7*]C1CCCCC1&&
[1*]CC(=O)O&[1*]N[2*]&[2*]S(=O)(=O)C1=CC=C2C=CC=CC2=C1&&&
[1*]C(=O)C1=NOC(C)=C1&[1*]N[3*]&[2*]CC1=C(C(=O)O)N=C2C=CC(Cl)=CN12&&&
[1*]C(=O)CCC([3*])C(=O)O&[3*]C1CCCC1&&[1*]N[2*]^[2*]CC1=CC=CC=C1&&&
CCN1CCC2=CC(CNC(=O)C3=C(Cl)C=CS3)=CC=C2C1=O&&&
[1*]C&[1*]C[2*]&[2*]OC([3*])=O&[3*]C1=C([4*])C2=C([5*])N=CN=C2S1&[4*]C&&[5*]S[6*]^[6*]C1=CC=CC=C1&&&
[1*]C&[1*]C(C)=C[2*]&[2*]C[3*]&[3*]C[4*]&[4*]C([5*])=C[6*]&[5*]C&&[6*]C[7*]^[7*]C[8*]&[8*]C([9*])=C[10*]&[9*]C&&[10*]C[11*]^[11*]C[12*]&[12*]C([13*])=C[14*]&[13*]C&&[14*]C[15*]^[15*]C[16*]&[16*]C([17*])=C[18*]&[17*]C&&[18*]C[19*]^[19*]C1=CC([20*])=CC=C1[21*]&[20*]O&&
[2*]CCC&[1*]N[2*]&[1*]C(=O)C1=CC=C2SC3=CC=CC=C3C(=O)N(C)C2=C1&&&
CC1=C(C=C(C#N)S(=O)(=O)C2=CC=CC=C2)SC=C1&&&
[1*]C(C1=CC=CC=C1)C1=CC=CC=C1&[1*]C1(C2=CC=CC=C2)CCN([2*])CC1&[2*]C1CC1&&&
O=C(OC1=CC=C(Cl)C=C1)N1CCC(NC2=CC=CC=N2)CC1&&&
CC1CCCCC1NC(=O)C1=CC=C(C#N)C=C1&&&
[1*]C&[1*]C([2*])C&[2*]C1=CC=C([3*])C=C1&[3*]C1CC([4*])C([5*])N1S([9*])(=O)=O&[9*]C1=CC=C([10*])C=C1&[10*]C([11*])(F)F^[4*]C(=O)NO^[11*]F&&[5*]C[6*]&&[6*]C1=CC=CC=C1[7*]&[7*]C([8*])(F)F&[8*]F
[1*]C1CCC2([2*])C(CCC3C2C(=O)CC2([3*])C(C([4*])C4C53C=CC3=C5CC([5*])([6*])OC([7*])([8*])C5CCC34[9*])C(=O)C3OC32[10*])C1&[1*]O&&[2*]C&[3*]C&[4*]O&[5*]C&[6*]C&[7*]C&[8*]C&[9*]C&[10*]C&&
[1*]SC1=NC2=C(C(=O)N(C)C(=O)N2C)N1CC1=CC=C(C)C=C1&[1*]CCC(=O)NN&&&
[1*]C&[1*]C1CCN(C2=NN3C(C44CCC([2*])CC4)=CN=C3C=C2)CC1&[2*]N&&&
[1*]C1(CCS(=O)(=O)C2=N[NH]C(=O)S2)NC(=O)NC1=O&[1*]C[2*]&[2*]C[3*]&[3*]C1=CC=C([4*])C=C1&[4*]F&&&
O=C1C(=O)N(CCO)C2=CC(C(F)(F)F)=CC=C12&&&
[1*]C&[1*]O[2*]&[2*]C1=CC=C([3*])C=C1[11*]&[11*]O&&[3*]C1=NC([4*])=C([9*])O1^[9*]C([10*])C&[10*]C^[4*]C[5*]&&[5*]O[6*]&[6*]C[7*]&[7*]C1=CC=C([8*])C=C1&[8*]C&&&
CC1=CC(F)=CC=C1C(=O)OCC(=O)N1CC([N+](=O)[O-])CC(C)C1&&&
[1*]CC&[1*]O[2*]&[2*]C1C=C2C3=CC=CC4=C3C(=C[NH]4)CC2N(C)C1&&&
[1*]N1CCC2=C(C=CC=C2OC)C1C&[1*]CC1=COC(C2=CC=C(F)C=C2)=N1&&&
[1*]C&[1*]O[2*]&[2*]C1=CC([3*])=CC([6*])=C1[7*]&[3*]C(=O)N1C([4*])CC2([5*])CN(C3=NC=CC=N3)CC12&[4*]C(N)=O^[6*]O&[5*]C&[7*]O[8*]&&[8*]C&&&
C1=CC=C(CN2C=C(CN3CCC(OC4=NC=NC5=C4C=CS5)CC3)N=N2)C=C1&&&
COC(=O)C1=CC=CC=C1N=NN1CCCCC1&&&
CC1=NN(CC2=CC=CC=C2)C(C)=C1NC(=O)CCCC1=NN=C(C2=CC=CC=C2)O1&&&
[30*]S(=O)(=O)CCC&[5*]N[8*]&[5*]C[10*]&[6*]N1CC1[10*]&[6*]C[12*]&[11*]C1([12*])CC1&[1*]C([11*])=O&[1*]N[7*]&[2*]NC1=CN=CC(C2=C(C3=CC(C(F)(F)F)=CC(N[3*])=C3F)N=C(C(C)(C)C)S2)=N1&[2*]C
CN(C1=CC=C(C(N)=O)C=C1)C1=CC=C(O)C=C1&&&
[1*]N1CCN2C1=NC1=C2C(=O)N(CCCC)C(=O)N1CCC&[1*]CCO&&&
[1*]C(=O)OC&[1*]C1=CC=C(S(=O)(=O)NC2=CC=C3C(=C2)CCN3[2*])C=C1&[2*]C(C)=O&&&
CC1=CC=C(OCC(=O)NC2C3=CC(C(C)(C)C)=CC=C3OC(C)(C)C2O)C(C)=N1&&&
[1*]C&[1*]C1=CC=C([2*])C=C1[5*]&[2*]C(=O)N[3*]&[3*]C1=CC=C([4*])C=C1^[5*]NC1=NC=NC2=CN=C(N3CCCN([6*])CC3)N=C12^[4*]S(N)(=O)=O&[6*]C&&&&&
[1*]C([2*])=O&[1*]NC1=CC=C(F)C=C1&&[2*]N1CCCCCC1[3*]^[3*]CC1=CC=CC=C1&&&
[1*]C&[1*]C[2*]&[2*]C1=NN=C(NC(=O)N[3*])S1&[3*]C1=CC=C2SC3=CC=CC=C3C(=O)NC2=C1&&&
CCN1C=C(NC=C2C(=O)NC(=O)C3=CC=C(NC4=CC=CC=C4)C=C23)C(=O)N(C2=CC=CC=C2)C1=O&&&
[1*]N1CCN(C)CC1&[1*]C(=O)C1=CC=C(C[2*])C=C1&[2*]OC1=CC=CC(N[3*])=C1&[3*]S(C)(=O)=O&&&
[1*]C&[1*]C1=CC=C([2*])C=C1[12*]&[2*]NC([3*])=O&[3*]C([4*])[5*]^[12*]C^[4*]C[6*]&&&[6*]C1=CC=CC=C1^[5*]N[7*]&&[7*]C[8*]&[8*]C1=NC2=CC=CC=C2N1[9*]&[9*]C[10*]&[10*]C[11*]&[11*]N1CCCCC1&&&
[4*]N1CCN(C2=C3N=C(C4=CC(F)=C(O)C(Cl)=C4)C=C(C)N3N=C2)CC1&[2*]CCC[4*]&[2*]OC1=CC=C2CCN([3*])CC2=C1&[1*]C([3*])=O&[1*]O[5*]&[5*]C(C)(C)C&&&
C1=CN=CC(N2CC3CCC(C2)N3CCOC2=CC(C3=CC=CC=C3)=C3C=CC=CC3=N2)=C1&&&
O=C1CN(C(=O)C(C2=CC=CC=C2)C2=CC=CC=C2)C2=CC=CC=C2N1CC1=CC=CC=C1&&&
[1*]C(C)=O&[1*]N[2*]&[2*]C(CC1=CC=C(OP(=O)(O)O)C=C1)C(=O)NNC(=O)C1=CC=CC=C1&&&
[1*]C&[1*]O[2*]&[2*]C1=CC=C2N=C(NC(=O)C3=NN([3*])C4=C3CS(=O)(=O)C3=CC=CC=C34)SC2=C1&[3*]C1=CC=C([4*])C=C1&[4*]F&&&
[1*]C(=O)CCC[2*]&[2*]NC1=NS(=O)(=O)C2=CC=CC=C12&&[1*]NC1CCCC2=CC=CC=C21&&
[1*]OCC&[1*]C1=CC(CC(=O)N2CC([2*])CC2[3*])=C([4*])C=N1&[2*]OC&&[3*]C(=O)NC&[4*]OCC&&
CCCCOC1=CC=C(N2CCN(C3=NS(=O)(=O)C(C4=CC=CC=C4)=C3COC)CC2)C=C1&&&
[1*]C&[1*]O[2*]&[2*]C1=CC([3*])=CC([7*])=C1[9*]&[3*]C=C[4*]&[4*]C[5*]^[9*]O[10*]^[5*]C(=O)N1CCN([6*])CC1&[10*]C^[7*]O[8*]^[6*]C&&&[8*]C&&&&&
[1*]OC1=CC=CC=C1C1CCCCC1&[1*]C1CCNC1&&&
[1*]C&[1*]N([2*])C&[2*]C[3*]&[3*]C[4*]&[4*]NC([5*])=O&[5*]C1=CN=C(C([6*])=O)O1&[6*]C1=C[NH]C2=CC=CC=C12&&&
[1*]C&[1*]C1=CC=C([2*])C=C1&[2*]O[3*]&[3*]C[4*]&[4*]C[5*]&[5*]SC(=S)N[6*]&[6*]C1=CC=CN=C1&&&
COC1=CC(CNCC2=CC=CC(C)=C2)=CC=C1OCCCN(C)S(C)(=O)=O&&&
[1*]N1CC2=C(C(COC)C1)N(C)N=N2&[1*]CC1=CC=NC=C1&&&
C1=COC(CN2CC3CCN(CC4=NC=CS4)CC3C2)=C1&&&
[1*]SC(=O)N[5*]&[1*]C[2*]&[2*]C1=CC=C([3*])C=C1^[5*]C1=CC=CC([6*])=C1^[3*]C1=CC=C([4*])C=C1&[6*]Cl&[4*]Br&&&&&
[1*]CNC&[1*]C1CCC2=CC=C(OCCCOC3=CC=CC(CN([2*])CC4CCN(C5=CC([3*])=CC=C5[4*])CC4)=C3)C=C2O1&[2*]C&&[3*]Cl&[4*]C&&
[1*]C&[1*]C1=NN([2*])C([4*])=C1&[2*]C1=CC=C([3*])C=C1&[3*]S(=O)(=O)O^[4*]C(=O)N[5*]&&[5*]C([6*])[7*]&[7*]C(=O)O&&[6*]C[8*]^[8*]C1=CC=CC=C1&&&
[2*]CCC&[1*]N1CCNC(=O)C1[2*]&[1*]C(=O)C1=NN2C=CC=NC2=C1&&&
O=C(NC1=CC=C(Cl)C=C1)NS(=O)(=O)C1=CC=C(OC2=CC=CC=C2C2=CC=CC=C2)C=C1&&&
[1*]C(C)=O&[1*]N1CCC(N2CC(NS(=O)(=O)C3=CC=CC=C3)C2)C2C1CCN2[2*]&[2*]CC1=CC=CC=N1&&&
CCC1=CC=C(C(C2=CC=CS2)N2C=CN=C2)C=C1&&&
[1*]=CCCCCCCCCCC&[1*]=CCCCCCC1=NC(C)=C(C(=O)O)[NH]1&&&
[1*]C1=C2N=C[NH]C2=NC(N)=N1&[1*]C[2*]&[2*]C[3*]&[3*]C[4*]&[4*]C[5*]&[5*]C[6*]&[6*]C([7*])[8*]&[8*]C(=O)N[11*]&[11*]C[12*]^[7*]C[9*]^[12*]C[13*]&[9*]C[10*]&[13*]C[14*]&[10*]C(=O)O&[14*]C([15*])[16*]&&&[16*]C(=O)N[18*]&[18*]C[19*]^[15*]C[17*]^[19*]C(=O)O&[17*]
[4*]CC&[1*]C(=O)C1=CC=C(O[4*])C=C1&[1*]N[5*]&[2*]C(=O)C([5*])CC1=CC=C(Cl)C=C1&[2*]N1CCN([6*])CC1&[3*]C([6*])=O&[3*]N1CCC([7*])CC1&[7*]NC1=CC=NC2=CC(Cl)=CC=C12&&&
[1*]OC1=CC=C(NC2=NC3=C(C)N=C(C)C=C3N=C2NC)C=C1OC&[1*]CCCN1C=CN=C1&&&
CCOC(=O)C1CCCCN1C(=S)NC(=O)C1=CC=CC=C1&&&
COC(=O)C1=CC=C(NCC(=O)O)C=C1&&&
[1*]C&[1*]C[2*]&[2*]C([3*])(CC)CC&[3*]N(NC([4*])=O)C([7*])=O&[4*]C1=CC=CC([5*])=C1&[5*]C[6*]^[7*]C1=CC=CC=C1[8*]^[6*]C(N)=O&[8*]Cl&&&&&
[1*]C&[1*]C([2*])(C)C&[2*]S(=O)=O&&&
[1*]C(=O)C1=CC=C(C)C(C#CC2=C(N[2*])N=CN=C2N2CCOCC2)=C1&[1*]N[3*]&[3*]S(=O)(=O)C1CC1^[2*]C1CC1&&&&
[1*]C&[1*]O[2*]&[2*]C1=CC=CC([3*])=C1&[3*]C(=O)N1CCN([4*])CC1&[4*]C[5*]&[5*]C[6*]&[6*]C[7*]&[7*]C[8*]&[8*]NC([9*])=O&[9*]C1=CC=C([10*])C=C1&[10*]F&&&
CC1=C(COC2=CC=C(C(=O)N3CCOCC3)C=N2)C(C2=CC=CC=C2)=NO1&&&
[1*]C(=O)C1=C(Cl)C=CC=C1Cl&[1*]N[2*]&[2*]CC[3*]&[3*]SCl&&&
[1*]C(C)=O&[1*]OC1=CC=C(C2=NOC(C3=CC=C4C(=O)N([2*])CCC4=C3)=C2)C=C1C&[2*]CCC1=CC=CC=N1&&&
[1*]C&[1*]C1=CC=CC(OCC([2*])CN2CC=C(CCC(=O)N3CCC4=CC=CC=C43)CC2)=C1&[2*]O&&&
[1*]C&[1*]OC([2*])=O&[2*]C([3*])[4*]&[3*]C[5*]&[5*]C1=CC=C([6*])C=C1^[4*]NC([7*])=O^[6*]O&[7*]C([8*])[9*]&&&[8*]N&&[9*]C[10*]^[10*]C(=O)O&&&
[1*]C&[1*]C1=CC=C([2*])C=C1&[2*]N1N=C(C(N)=O)C=C1[3*]&[3*]C1=CC=C([4*])C=C1&[4*]NC([5*])=O&[5*]C&&&
[1*]NCC&[1*]C1=CC=CC(C2=CC=C(C=C3SC(=S)NC3=O)O2)=C1&&&
[1*]C1=CN=C(NC(=O)NCCC2=CC=C([3*])C=C2)C([2*])=C1&[1*]C(F)(F)F&&[2*]Cl&[3*]F&&
[2*]C(C)(C)C(=O)O&[1*]OC1=CC=C(O)C(C2CCCC([2*])C2)=C1&[1*]CC1=CC=C2C=CC=CC2=N1&&&
[1*]C&[1*]C1=NN=C(SCC(=O)OCC(=O)N2C([2*])CCCC2[3*])N1[4*]&[2*]C&&[3*]C&[4*]N&&
[1*]C&[1*]C1=CC([2*])=CC=C1[6*]&[2*]C#C[3*]&[3*]C[4*]^[6*]NC(N)=O^[4*]C[5*]&&&[5*]N1CCCC1&&&
[1*]C&[1*]C1=CCCC([2*])=CCCC([3*])=CCC1&[2*]C&&[3*]C[4*]^[4*]C[5*]&[5*]C([6*])[7*]&[6*]O&&[7*]C[8*]^[8*]C[9*]&[9*]C([10*])[11*]&[10*]C&&[11*]O&&
[1*]C&[1*]N([2*])C&[2*]C([3*])[4*]&[3*]C1=CC=CC=C1&&[4*]C1=NN=C([5*])O1^[5*]C1=CC=CC=C1&&&
COC(=O)C1=CC=C(CN2[NH]C3=C(CCCC3)C2=O)C=C1&&&
[1*]C&[1*]C([2*])([3*])C&[3*]C[10*]&[10*]C1=CC=CC=C1^[2*]N[4*]&&[4*]C1=C([5*])C(=O)C1=N[6*]&[5*]O&&[6*]C1=CC=CC=C1[7*]^[7*]C[8*]&[8*]C[9*]&[9*]O&&&
COC1=CC=C(C(=O)NC2=CC=C(S(=O)(=O)NC3=CC=CN=C3)C=C2)C=C1&&&
[1*]C(=O)C1=CC=CC=C1&[1*]O[2*]&[2*]CCC1=C(C2=CC=CC=C2Cl)SC2=CC(Cl)=CC=C12&&&
[1*]C&[1*]O[2*]&[2*]C1=CC=C([3*])C=C1&[3*]C[4*]&[4*]C[5*]&[5*]C(=O)N[6*]&[6*]C1=CC=C([7*])C=C1&[7*]NC([8*])=O&[8*]C1=CC=CC=N1&&&
[1*]C&[1*]N([2*])C&[2*]C1=CC=C([3*])C=C1&[3*]C1=CC2=NC=CC=C2C(O[4*])=N1&[4*]C[5*]&[5*]C1CNC(=O)C1&&&
[1*]C&[1*]C1=CC=CC([2*])=C1S(=O)(=O)N1C(CN2C(=O)C(=NCC3=CC=CC=N3)C3=CC=CC=C32)=NC2=CC=CC=C21&[2*]C&&&
CCOC(=O)C1=CSC(NC(=O)C2=CC3=C(C=CS3)N2CC)=N1&&&
[1*]C(C)C&[1*]C1=CC2CC3([2*])C4CCC([3*])C4CC2(CCOC(=O)CCCCC2=CC=C([4*])C4=CC5=C(C=C2)C([5*])([6*])CCC5([7*])C([8*])([9*])C4CCC23[10*])CO1&[2*]C=O&&[3*]C&[4*]O&[5*]C&[6*]C
[1*]CCCNC(=O)OC&[1*]N1CCCC(CNC(=O)C2(C3=CC=C([2*])C=C3)CC2)C1&[2*]N(C)C&&&
[1*]OC&[1*]C1=CC=C(C2=CC(=O)C3=CC=CC=C3[NH]2)C=C1&&&
[1*]C&[1*]N1N=C(C(=O)O)C2=C1C1=CC=CC=C1C(N)=N2&&&
O=C(CN1N=C(C2=CC=CC=C2)C=CC1=O)NCC1=CC=CO1&&&
[1*]N1C=C([6*])C([12*])C(C([10*])C([14*])C)=N1&[1*]C([2*])[3*]&[2*]C^[12*]O[13*]&[3*]C[4*]^[13*]C^[14*]C[15*]^[4*]C1=CC=C([5*])C=C1^[6*]C(=O)N[7*]&&[15*]C^[10*]OC([11*])=O^[5*]O&[7*]C[8*]&&&[11*]C&&&[8*]C1=CC=C([9*])C=C1
COC1=CC=CC(OCCCCCCOC2=CC=C3OC(C4=CC=CC=C4)=CC(=O)C3=C2)=C1&&&
[1*]C&[1*]C1=CC=C([2*])C=C1&[2*]C([3*])=O&[3*]C[4*]&[4*]C[5*]&[5*]N1C=CN=C1&&&
[1*]C&[1*]C[2*]&[2*]O[3*]&[3*]C1=CC=C([4*])C([5*])=C1&[4*]O&&[5*]NC([6*])=O^[6*]C([7*])[8*]&[8*]N[9*]&[9*]C([10*])[11*]^[7*]C^[10*]C&&&&[11*]C([12*])(F)F^[12*]F&&&
CC1=NC2=C(C(=O)C3=CC=CC=C3C2=O)C(CN2CCN(C3=CC=CC(Cl)=C3)CC2)=C1C&&&
CCC1=NN=C2C(N3CCCCC3)=NC3=CC=CC=C3N12&&&
[1*]C#N&[1*]C1=CC=C(C2=CC=C(C=C([2*])S(=O)(=O)CCOC3=CC=CC4=CC=CC=C34)O2)C=C1&[2*]C(=O)O&&&
CC(=O)OCCN1C(=O)C(C(=O)NO)=CN(C2=CC=C(O)C=C2)C2=CC=CC=C21&&&
[1*]C(=O)OC&[1*]C1=C2C(=O)C3=C([2*])C=CC=C3C(=O)C2=NC2=CC([3*])=CC=C12&[2*]C(=O)OC&&[3*]O&&
[1*]OC&[1*]C1=CC(C2CC(=O)C3=C([2*])C=C([3*])C=C3O2)=CC([4*])=C1[5*]&[2*]OC&&[3*]O&[4*]O&[5*]O&&
[1*]C&[1*]C1=CC=C(OC(=O)C2=CC=C([2*])C=C2)C=C1&[2*]C&&&
O=C1[NH]C(C2=CC=CC(S(=O)(=O)NC3=CC(C4CCOCC4)=CC=C3F)=C2)=CN1CC1CCC1&&&
[1*]CC&[1*]N(CC1=CC2=CC=CC([2*])=C2[NH]C1=O)C(=O)C1=CC=C2OCOC2=C1&[2*]C&&&
[2*]CC(=O)C1=CC(OC)=CC=C1OC&[1*]O[2*]&[1*]C(=O)C1=NN(C(C)=O)C=C1Cl&&&
[1*]NC1=NC=CC=C1SC&[1*]C([2*])=O&[2*]N1CCC([4*])CC1&[3*]C[4*]&[3*]N(C)C1=NC=CC=N1&&&
[1*]C&[1*]C([2*])C&[2*]C([3*])[4*]&[4*]C(=O)O&&[3*]NC([5*])=O^[5*]C1=CC=C([6*])C([9*])=C1&[9*]C1=CC=CC=C1[10*]&[10*]Cl^[6*]O[7*]&&[7*]C1=CC=C([8*])C=C1&[8*]Cl&&&
[1*]C&[1*]C1=CC=CN=C1C(=O)N1CC2=C(C1)C(CC1=CC=CC=C1)=N[NH]2&&&
[1*]F&[1*]C([2*])(F)F&[2*]C1=CC=CC([3*])=C1&[3*]C1=NC([4*])=C2[NH]C([5*])=NC2=N1&[4*]N1CCOCC1&&[5*]C1=CC=CC([6*])=C1^[6*]Cl&&&
CCOC1=CC=C2OCC3(COC3)C3(NS(=O)(=O)C4=CC(Cl)=CC=C43)C2=C1&&&
[1*]C(C)=O&[1*]N[3*]&[2*]N(C)C1=CC=C(C23CCC([3*])(CC2)CC3)C=C1&[2*]C(=O)C1=COC=C1&&&
[1*]C&[1*]C(C)=C[2*]&[2*]C[3*]&[3*]C[4*]&[4*]C([5*])=C[6*]&[5*]C&&[6*]C[7*]^[7*]C[8*]&[8*]C([9*])=C[10*]&[9*]C&&[10*]C[11*]^[11*]C[12*]&[12*]C([13*])=C[14*]&[13*]C&&[14*]C[15*]^[15*]C[16*]&[16*]C([17*])=C[18*]&[17*]C&&[18*]C[19*]^[19*]C[20*]&[20*]C1=C([21*])C=CC([22*])=C
[2*]SC1=NC(=O)C(CC)=C[NH]1&[1*]C(=O)C[2*]&[1*]N1CCN(C2=CC=CC=C2)CC1&&&
[1*]C(C)=O&[1*]N1CCC2=CC(S(=O)(=O)NC(C(=O)NC3=CC=C([2*])C=C3[3*])C([4*])C3=CC=CN=C3)=CC=C21&[2*]Cl&&[3*]C&[4*]C&&
[1*]CC&[1*]OP(=O)(O[2*])C([3*])C1=CC=CC(Br)=C1&[2*]CC&&[3*]NC1=CC=CC=C1&&
[1*]C&[1*]N1C(OC2=CC=CC([2*])=C2)=NC2=CC(C(=O)N3CCC([3*])(N4CCCCC4)CC3)=CC=C21&[2*]C(N)=O&&[3*]C&&
[3*]OC&[3*]CCC[4*]&[4*]OC1=CC(C([5*])C)=CC=N1&[1*]N[5*]&[1*]C([6*])=O&[2*]N1CCC([6*])C1&[2*]C([7*])=O&[7*]C1CCNCC1&&&
[1*]OC&[1*]C(=O)C1=C(C)C2=C(NC3=CC=C(S([2*])(=O)=O)C=C3)N=CN=C2S1&[2*]NC1=CC=CC(Cl)=C1Cl&&&
[1*]CCN1C=CN=C1&[1*]N[2*]&[2*]CC1=CC=C2C=CC=CC2=C1&&&
CN1CC=C(N2C=NC3=CC(NC4=CC=NC5=CC(Cl)=CC=C45)=CC=C32)CC1&&&
[1*]C&[1*]N1C2=C(C=CC1=O)C([2*])(CC1=CC(NCC3CCCOC3)=NO1)CCC2&[2*]C&&&
[1*]C&[1*]C(=O)N[2*]&[2*]C1=CC=CC([3*])=C1&[3*]NC([4*])=O&[4*]C[5*]&[5*]SC1=NN=C([6*])O1&[6*]C[7*]&[7*]C1=CC=CC=C1&&&
COC1=CC(C=CC(=O)NCCCCCCNC2=C3CCCCC3=NC3=CC=CC=C23)=CC(OC)=C1OC&&&
[1*]C&[1*]C1=CC([2*])=CC([N+]2=NC3=C(C(=O)OCC4=CC=CC=C4)C=CC=C3[NH]2)=C1&[2*]C&&&
CC12CC3=C(C=C1CCCC2O)N(C1=CC=C(F)C=C1)N=C3&&&
[1*]C&[1*]C1COCCN1C1=NC([2*])=C2C=CC([5*])=NC2=N1&[2*]N1CCOC([3*])C1&[3*]C[4*]^[5*]C1=CC=C([6*])C=C1^[4*]O&[6*]C(=O)N1CCOCC1&&&&&
[1*]C(NC(=O)C(NC(=O)OCC1=CC=CC=C1)C1=CC=CC=C1)C(=O)NCC1=CC=CC=C1&[1*]CCC(NC(=O)OCC1=CC=CC=C1)C(=O)O&&&
CCCC(=O)NCC1=CC=CC(C(C)NC2=NC=NC3=C(C(N)=O)C=CC=C23)=C1&&&
[1*]C&[1*]C[2*]&[2*]NC([3*])=O&[3*]C1=CC=C([4*])C=C1[7*]&[4*]S([5*])(=O)=O&[5*]C1=CC=C([6*])C=C1^[7*]O[8*]^[6*]F&[8*]C&&&&&
[2*]CC&[1*]O[2*]&[1*]C(=O)C1=C(C)N2N=C(C)C(C(C)=O)=C2N=N1&&&
[1*]C&[1*]C[2*]&[2*]C[3*]&[3*]C[4*]&[4*]C([5*])[6*]&[6*]C(N)=O&&[5*]NC([7*])=O^[7*]C[8*]&[8*]C([9*])[10*]&[9*]O&&[10*]C([11*])[12*]^[12*]NC([18*])=O&[18*]C([19*])[20*]^[11*]C[13*]^[19*]C[21*]&[13*]C([14*])C&[21*]C([22*])C^[20*]NC([23*])=O^[14*]C&[22*]C&[23*]C1=CC
[1*]NC([4*])=O&[1*]C[2*]&[2*]C1=CC=CC=C1[3*]^[4*]C1=CC=C2[NH]N=CC2=C1^[3*]F&&&&&
[1*]N1C=CC(=O)[NH]C1=O&[1*]C1OC([2*])CC1[7*]&[2*]C[3*]&[3*]OP(=O)(O)OP(=O)(O)OP(=O)(O)O[4*]^[7*]F^[4*]C[5*]&&&[5*]C1OC([6*])C([11*])C1[12*]&[6*]N1C=NC2=C1[NH]C(N1CCOCC1)=NC2=O&&
[1*]C(=O)C1=CC=CC(C2=CC(Cl)=CC=C2O[4*])=N1&[1*]N[5*]&[2*]C(=O)C([5*])CC1=CC=CC=C1^[4*]C1COC1^[2*]N1CCC([6*])CC1&&&[3*]N[6*]&[3*]C([7*])=O&[7*]C1CCOCC1&&&
[1*]C&[1*]C[2*]&[2*]N1C(=O)C2C([3*])N3C(=O)N([6*])C(=O)C3([7*])C2C1=O&[3*]C1=CC=C([4*])C=C1&[4*]N1CCN([5*])CC1^[6*]C1=CC=CC=C1^[5*]C&&[7*]C[8*]&&[8*]C1=CC=CC=C1&&&
CC1=NN=C(SCC(=O)OCC(=O)N2CCN(C)CC2)S1&&&
O=C(NN=C1NC(=O)C(=CC2=CC=CC(Cl)=C2)S1)C1=CC=CS1&&&
[1*]CC&[1*]NC1=NOC(NC2=CC=CC=C2SC(F)(F)F)=N1&&&
[1*]N1CC2=CC(C(C)(C)C)=CC=C2N([2*])CC1C&[2*]CC1=C[NH]C(CC2=CC=C(N)C=C2)=N1&&[1*]C(=O)C(C)(C)C1=CC(C(C)(C)C)=C(O)C(C(C)(C)C)=C1&&
[1*]C(=O)OCC&[1*]C1=CN(CC2=CC=CC=C2)C2=CC(N3CCC4=C(C3)C([2*])=C([3*])S4)=C([4*])C=C2C1=O&[2*]N&&[3*]C(=O)NC(C)C&[4*]F&&
[1*]NC(=O)NC(C)C(=O)NCCC&[1*]C1CC2=CC=CC=C2C1&&&
[1*]CC1=CC=C(Cl)C(Cl)=C1&[1*]NC1=NC=NC2=CC=C(C3=CC=C(N4CCSCC4)C=C3)C=C12&&&
[1*]C&[1*]O[2*]&[2*]C1=CC=C([3*])C=C1&[3*]N1CCC([4*])([5*])C1&[4*]C[6*]&[6*]C1=CC=NC=C1^[5*]C(=O)N[7*]&&[7*]C1=CC=C2OCCOC2=C1&&&
[1*]OC&[1*]C1=CC=C(CCCN2C(=O)NC([2*])(C3=CC=C(OC4=CC=CC=C4)C=C3)C2=O)C=C1&[2*]C&&&
[1*]OC&[1*]C1=CC=C(C#CC2=CC=C([2*])O2)C=C1C1=CC=C([3*])C=C1&[2*]CNC(C)=O&&[3*]C(F)(F)F&&
[1*]OC&[1*]C1=CC=C(N(CC(=O)N2CCOCC2)S(=O)(=O)C2=C([2*])[NH]C([3*])=C2[4*])C=C1&[2*]C&&[3*]C&[4*]C&&
CCC1=C([N+](=O)[O-])CC(C(=O)O)C(C(=O)OC)C1C1=CC=CC=C1Cl&&&
[1*]C&[1*]C[2*]&[2*]C1=CC2=C(N=C(S[3*])N([10*])C2=O)S1&[10*]C[11*]&[11*]C[12*]^[3*]C[4*]^[12*]C[13*]&[4*]C(=O)N[5*]&[13*]O[14*]&[5*]C1=CC=CC([6*])=C1[7*]&[14*]C&[6*]F&&&&[7*]O[8*]^[8*]C[9*]&[9*]C1CCCCO1&&&
[1*]C1=CC=C(C=CC(=O)N2CC(=O)NC3=CC=C([2*])C=C3C2C2=CC=C([3*])C=C2)C=C1&[1*]F&&[2*]F&[3*]F&&
[1*]C1CCN(C2=CC=C(C(C)C)C(C(F)(F)F)=C2)CC1&[1*]NC1=NC2=C(C=NN2C)C2=NC(C3=CC=CO3)=NN12&&&
[1*]C&[1*]C[2*]&[2*]O[3*]&[3*]C1=CC([4*])=C([5*])C=N1&[4*]C&&[5*]C(=O)N[6*]^[6*]C1=CC=CC([7*])=C1&[7*]C(=O)N1CCCC1&&&
[1*]C&[1*]C[2*]&[2*]C[3*]&[3*]C[4*]&[4*]C[5*]&[5*]C[6*]&[6*]C[7*]&[7*]C[8*]&[8*]C[9*]&[9*]C[10*]&[10*]C[11*]&[11*]C[12*]&[12*]C[13*]&[13*]C[14*]&[14*]C[15*]&[15*]C(=O)N[16*]&[16*]C([17*])[18*]&[18*]C(=O)N[20*]&[20*]C[21*]^[17*]C[19*]^[21*]C[22*]&[19*]O&[22*]C[23*]&&&[23*]C[24*]&[24*]C[25*]&[25*]C1=C[NH]C=
[1*]C(=O)C1=CC=C(OC)C=C1&[1*]O[2*]&[2*]C1C(O)C2=NN(C(C)=O)CC2C2C([3*])C3=C(C=C(C(C)(C)C)OC3=O)OC12&[3*]OC&&&
[1*]CC&[1*]N1C=CC2=CC=C3C([2*])=C([3*])C(=O)OC3=C2C1&[2*]C(=O)OC&&[3*]OC&&
[4*]C1(C2=CC=CC=C2)C([5*])CCC2(C)C([6*])C(=C)CCC12&[1*]C([4*])=O&[1*]OC^[2*]C([5*])=O&&[2*]OC^[3*]C(=O)C[6*]&&[3*]OC&&&
[1*]C(=O)C=[3*]&[3*]=CC1=CC=C(O)C(O)=C1&&[1*]O[2*]^[2*]C1C(C2=CC(O)=C3OC(C4=CC=C(O)C(O)=C4)C(O)CC3=C2)OC([4*])C(O)C1O&[4*]CO&&&
[1*]C&[1*]C1=C([2*])N=C([11*])O1&[2*]C[3*]&[3*]O[4*]^[11*]C1=CC=CC=C1^[4*]C[5*]&&&[5*]C#C[6*]&[6*]C1=CC=C([7*])C=C1&[7*]C[8*]&[8*]C([9*])[10*]&[9*]N(O)C(N)=O&&[10*]C(=O)O&&
[1*]C&[1*]O[2*]&[2*]C1=CC=C([3*])C=C1[4*]&[3*]F&&[4*]S(=O)(=O)N[5*]^[5*]C[6*]&[6*]C1CCN([7*])CC1&[7*]C[8*]&[8*]C[9*]&[9*]C([10*])[11*]&[10*]C&&[11*]O[12*]^[12*]C1=CC=C([13*])C=C1&[13*]F&&&
CC1=CC=C(CN2C(C)=CN(CC(=O)N(C)CCC3=CCCCC3)C2=O)C=C1&&&
[7*]CC&[3*]S(=O)(=O)C1=CC=C(N2CCC([7*])CC2)N=C1&[1*]N[3*]&[1*]C(C(C)CC[2*])C(C)C&[2*]S[4*]&[4*]CC&&&
[2*]CCC1=CC=C(OC)C(OC)=C1&[1*]N[2*]&[1*]C(=O)C[3*]&[3*]N1C(=O)NC([4*])C1=O&[4*]CC1=CC=C(C)C=C1&&&
[1*]OC&[1*]C(=O)C1=CC2=C3C(=CC(O2)C([3*])C1[7*])N(C)CC3[6*]&[3*]O[4*]&[4*]C1OC(C)(C)C([5*])C([6*])C1O^[2*]C([7*])=O^[5*]OC&[2*]OC^[6*]OC1=CC=CC=C1F&&&&&&
CSC1=NC=CC=C1C(=O)NCCCN1CCOCC1&&&
[1*]N&[1*]C1=NC=NC2=C1N=CN2C1CC([2*])C([3*])O1&[2*]CO&&[3*]CO&&
[1*]C&[1*]C1=CC=CC=C1[2*]&[2*]N1CCN(C([3*])=O)CC1&[3*]C1=CC=CC([4*])=C1&[4*]NS([5*])(=O)=O&[5*]C&&&
[1*]C&[1*]C[2*]&[2*]C[3*]&[3*]C[4*]&[4*]N1C(=O)C([5*])CC([9*])=C1[13*]&[9*]C(=O)O[10*]&[10*]C[11*]^[13*]C^[11*]C(=O)N[13*]&&[5*]C[6*]^[13*]C[14*]&[6*]C(=O)N[7*]&[14*]C[15*]&[7*]C[8*]&[15*]C1=CC=CC=C1&[8*]C1=CC=CS1&&&&&
CC(C)(C)OC(=O)NC(CC1=C[NH]C=N1)C(=O)NCCCCCNC(=O)SC(C)(C)C&&&
[1*]CN&[1*]C(C1=CC=CC=C1)C1=CC(C2=CC=C([2*])C=C2)=CO1&[2*]Cl&&&
[5*]=CC1=CC=C(OC)C=C1&[1*]C(=O)C=[5*]&[1*]N1CCCC1[6*]&[2*]C([6*])=O&[2*]N[3*]&[3*]CCCCC[4*]&[4*]NC1=CC=NC2=CC(Cl)=CC=C12&&&
[1*]C(=O)NC1=NC=CN=C1[4*]&[1*]C[2*]&[2*]C[3*]^[4*]C1=CC=C([5*])C=C1^[3*]S(=O)(=O)N1CCOCC1&[5*]Cl&&&&&
[1*]C&[1*]C[2*]&[2*]C[3*]&[3*]NC(=S)N[4*]&[4*]C1CC2([5*])CC1CC([7*])(C)C2&[5*]C[6*]&[6*]C^[7*]C&&&&
[2*]CCC#N&[1*]N([2*])[3*]&[3*]CC1=CC=CC=C1&&[1*]C([5*])=O^[4*]N1CCC([5*])CC1&[4*]S(=O)(=O)C1=CC=CC2=NSN=C12&&&
CN(C)S(=O)(=O)C1=CC=C(N2[NH]C(C3=CC(Br)=CC=C3O)=CC2=O)C=C1&&&
CC1=CC=C(C2=NN=C(SCC(=O)NNC(=O)C3=CC=CO3)O2)C=C1&&&
[1*]C=C(C#N)COC(C)=O&[1*]N1N=C([2*])C=CC1=O&[2*]C&&&
[1*]C&[1*]C1(C)C(=O)N([2*])C(=O)N1[6*]&[2*]C[3*]&[3*]C[4*]^[6*]C[7*]^[4*]C[5*]&[7*]C1=CC=C([8*])C=C1&[5*]C#N&[8*]C1=CC=CC([9*])=C1[10*]&&&[9*]NS(N)(=O)=O&&[10*]Cl&&
[1*]F&[1*]C([2*])(F)F&[2*]C1=CC=C2C(=C1)C([3*])=CN2[4*]&[3*]C1CCNCC1&&[4*]C[5*]^[5*]C1=CC2=CC([6*])=C([7*])C=C2[NH]1&[6*]O&&[7*]Cl&&
[1*]C&[1*]N1C2=NC(C3=CC=C([2*])C=C3)=C(C3=CC=CC([3*])=C3)N=C2C([4*])=NS1(=O)=O&[2*]OC(F)(F)C(F)F&&[3*]OC(F)(F)F&[4*]N&&
[1*]C&[1*]C12CCC3C(CCC4C([2*])(COC(=O)C=CC5=CC=CC=C5)C([3*])CCC34[4*])(CC1=O)C2&[2*]C&&[3*]OC(=O)CCC(=O)OC(C)(C)C&[4*]C&&
CCCCCCCCCCCCCCCCC(=O)N(C)CCCO&&&
[1*]OC&[1*]C1=CC=C(S(=O)(=O)C(CCCC([2*])C2=CC=C([3*])C([4*])=C2)C2=CC=CC=C2)C=C1&[2*]CO&&[3*]O&[4*]O&&
CCCCC(NC(=O)OC(C(C)C)C(C)C)C(=O)NC(C=CC(C)C(O)C(C)C=CC=CC=CC=CC1CC(OC(C)=O)C(C)C(OC(C)=O)O1)CCC&&&
CCC12C=C(CN(CC1)C(=O)C1=CC=CO1)C(=O)C(C1=CC=CS1)=C2&&&
O=C1NC(=O)C(=CC2=CC3=CC(Br)=CC=C3N=C2Cl)C(=O)N1&&&
[1*]S(C)(=O)=O&[1*]NC1=CC=C(C(=O)C=[2*])C=C1OC1=CC=CC2=CC=CC=C12&[2*]=CC1=CC=CC=C1Cl&&&
[3*]C1CCC(C)O1&[1*]N[3*]&[1*]C([2*])=O&[2*]N1CC=C(C2=CC=CC(F)=C2)CC1&&&
CCOC(=O)C1=C(C)N=C2N=C3CCCCC3=[N+]2C1C1=CC=C(C(=O)OCC)C=C1&&&
[3*]C1(C)CCC(=O)N1[5*]&[1*]C([3*])=O&[1*]N[2*]^[5*]C1CC1^[2*]CC1=CC=C(Cl)C=C1&&&&&
COC1=CC=C(OC2=NC(C)=CC=C2C(N=O)N2C=CN=C2)C=C1C&&&
O=C(CN1CCC2(CC1)CCN(C1=CC=NC(NC3=CC(O)=CC(C4CC4)=C3)=N1)CC2)N1CCCC1&&&
[1*]NC([4*])=O&[1*]C[2*]&[2*]C1=CC=C([3*])C=C1^[4*]C([5*])[6*]^[3*]N1C=NC=N1&[5*]C1=CC=CC=C1&&&&[6*]N1CCCN([7*])CC1^[7*]C1CCC1&&&
[1*]C1=CC=C(CC2SC(NC(=O)C3CCCCC3)=CN(C3=CC=C([2*])C=C3[3*])C2=O)C=C1&[1*]F&&[2*]Cl&[3*]Cl&&
CC1=NC2=NC=NN2C=C1C1=CC=C(Cl)C=C1&&&
N#CC1=CC=C(NC(=O)CCN2CCCC2)C=C1&&&
[1*]C(=O)CCCCCCCCC&[1*]N[5*]&[5*]C(C=CS(=O)(=O)C1=CC=CC=C1)CCCC[6*]&[4*]N[6*]&[2*]C([4*])=O&[2*]O[3*]&[3*]C(C)(C)C&&&
[2*]CC&[1*]NC1=CC=C(O[2*])C=C1&[1*]C(=O)CC1=CC=CC2=CC=CC=C12&&&
[1*]C&[1*]N[2*]&[2*]C[3*]&[3*]C([4*])[5*]&[4*]O&&[5*]C1=CC2=CC=CC([6*])=C2C2=CC=CC=C12^[6*]Cl&&&
[1*]C&[1*]C1=CC=C(OC2=CC=C(C(=O)N([2*])CC3=CC=C([3*])C=C3)C=C2[4*])C=C1&[2*]C&&[3*]F&[4*][N+](=O)[O-]&&
[1*]C&[1*]C[2*]&[2*]N1C=C([3*])C(=O)C2=CC([9*])=C([10*])C=C21&[10*]N1CCN(S([11*])(=O)=O)CC1&[11*]C1=CC=CN=C1^[3*]C(=O)O[4*]&&[4*]C[5*]^[9*]F^[5*]C([6*])=O&&&[6*]C1=CC=C([7*])S1&[7*]C[8*]&[8*]
[1*]C(=O)O&[1*]C([2*])[3*]&[2*]C[4*]&[4*]C1=C[NH]C2=CC=CC=C12^[3*]NS([5*])(=O)=O&&[5*]C1=CC=C2C(=C1)CCN2C([6*])=O&[6*]C=C[7*]&[7*]C1=C[NH]N=C1[8*]&[8*]C1=CC=C([9*])C=C1&[9*]F&&&
[4*]CC&[4*]N([5*])[8*]&[5*]CC[6*]&[6*]N[7*]^[8*]CC1=CC=C2OCOC2=C1^[2*]CC(O)C[7*]&&&[2*]OC1=CC=C(N[3*])C=C1&[1*]C(=O)C1=CC=C(OC)C(C([3*])C)=C1&[1*]NC1=CC=CC=C1N&&&
[1*]OC&[1*]C1=CC=CC(NC(=O)C2CCN(S(=O)(=O)C3=C[NH]C=N3)CC2)=C1&&&
[1*]C(=O)C([2*])CC&[2*]SC1=NN=C(C2=CC=C(N(C)C)C=C2)N1C&&[1*]NC1=CC=C(CN)C=C1&&
CC1=CC=CC(C2=NC3=CC(N4C=CC=C4)=CC=C3N2C)=C1&&&
[1*]CC&[1*]N1C=C(C(=O)NC2=CC=CC([2*])=C2)C(=O)C2=CC3=C(C=C21)OCCO3&[2*]OC&&&
[3*]NC&[3*]CCCC[4*]&[4*]N[5*]&[1*]C(=O)C[5*]&[1*]NC1=CC=CC(N)=C1C([2*])=O&[2*]NC&&&
COC(=NC1=CC=CC=C1)C1=C(C)[NH]C(C)=C(C)C1=O&&&
[1*]C&[1*]O[2*]&[2*]C1=CC=CC=C1[3*]&[3*]NC(=O)N1CCOCC1[4*]&[4*]C(=O)N1CCOCC1&&&
[1*]OC&[1*]C1=CC(NC2=C([2*])C=NC3=CC([3*])=C([4*])C=C23)=C([5*])C=C1[6*]&[2*]C#N&&[3*]OC&[4*]OC&[5*]C&[6*]Cl&&
[1*]CC&[1*]N([2*])[3*]&[2*]CC&&[3*]CC[4*]^[4*]N1C(=O)C(O)(C2=CC=C(C)C=C2)C2=C1C(C)=C(C)C(=O)N2C1=CC=CC=C1&&&
CN1C(=O)C2=CC=C(C3=NC=CS3)C=C2N2C(CC3=CC=CC=C3)=NN=C12&&&
[1*]C([2*])=O&[2*]C1CC1C1=CC=CC=C1&&[1*]N1CCN(C2=CN=C3C=CC=CC3=N2)CC1&&
[1*]N(CC)CC&[1*]C1=CC=C(C(=S)NN=C2SC3=CC=CC=C3N2[2*])C([3*])=C1&[2*]C&&[3*]O&&
[1*]C&[1*]C1=CC=CC([2*])=C1NC(=O)C1=CC=CC2=C1C(=O)C1=CC=CC=C12&[2*]C&&&
CC(CO)C(C)CC1=C[NH]C=N1&&&
[1*]NC([2*])=O&[1*]C1=CC=C2[NH]N=CC2=C1&&[2*]C1=CC=CC=C1[3*]^[3*]F&&&
CCCCCC(O)C1=CC=CC(OCCCCCCCC(=O)O)=C1OC(=O)C1=CC=CC=C1&&&
CC1CCCN(C2=C(Br)C=NC3=C2C=C2CCC4=CC=CC=C4C2=N3)C1&&&
CC1=CN=CC2=C1C1=CN=CC=C1S2&&&
[1*]C&[1*]C1=C([2*])C([3*])=C([4*])N1C1=CC=C([5*])C=C1[6*]&[2*]C(=O)O&&[3*]C(=O)O&[4*]C&[5*]F&[6*]F&&
CC1=CC=C2OC(COC3=CC=C(C(=O)C=CC4=CC(Br)=C(O)C(O)=C4)C(C)=C3)C(O)C(=O)C2=C1&&&
CCN1CCC2=C(C1)C1=CC(F)=CC=C1N2CC(C)(C)O&&&
[1*]OC&[1*]CC1=CC(F)=C(O[2*])C=C1Cl&[2*]C1CCC([3*])C1&[3*]N1CCOCC1&&&
O=C1CSC(C2=CC=C(Cl)C=C2)N1C1=CC=C(CCN2CCN(CC3=CC=CC=C3)CC2)C=C1&&&
COC1=CC=C2C(=C1)OC1(CCN(CCCC3=CC=C(NC(=O)C4=NN(C)C=C4)C=C3)CC1)C1=CC=CN12&&&
[1*]C&[1*]S[2*]&[2*]C1=CC=CC=C1[3*]&[3*]NC(=O)N1CCN(S([4*])(=O)=O)CC1&[4*]C1=CC=CC=C1[5*]&[5*]F&&&
[1*]OC&[1*]C(=O)C1=C(C)C2=NC=C(C[2*])C=C2S1&[2*]N1CCOCC1&&&
[1*]C&[1*]C1=C(CNC2CCCCC2[2*])N=C(C2=CC=CC=C2)O1&[2*]C&&&
[1*]C&[1*]C1([2*])OC2=CC=C([3*])C=C2C(NC(=O)NC2=CC=CC=C2)C1[4*]&[2*]C&&[3*]S(N)(=O)=O&[4*]O&&
[1*]NC1=CN=C(C(C)=O)C(O)=C1CC1=CC=CC=C1Cl&[1*]C([2*])=O&[2*]C12CC3CC(CC(C3)C1)C2&&&
CC12C=CC(=O)C=C1CCC1C2C(O)CC2(C)C(S(=O)(=O)NC3=CC=CC=C3)CCC12&&&
CCN1CC(O)(C2=CC=C3OCCOC3=C2)C2CCCC1C2&&&
CC1=CC=C(C(=O)CN2C(=O)CCSC3=CC=CC=C32)C=C1&&&
[5*]S(=O)(=O)CCC&[5*]N[6*]&[6*]C1CCC([7*])CC1&[2*]C[7*]&[2*]N[3*]&[1*]OC1=CC=C(C[3*])C=C1&[1*]CC[4*]&[4*]N1CCOCC1&&&
CC(=O)NC1=CC=CC=C1C1=NNC(=O)CC2=CC3=CC4=C(C=C3N=C12)OCO4&&&
[1*]C&[1*]C[2*]&[2*]C1([3*])NC([5*])C2C(=O)N([10*])C(=O)C21&[10*]C&&[3*]C(=O)O[4*]^[4*]C^[5*]C[6*]&&[6*]N([7*])CCO&[7*]C[8*]&[8*]C[9*]&[9*]O&&&
[1*]C(C)N(C)C&[1*]C1C2=CC=CC=C2CC2=C1C1=CC=CC=C1C(=O)N2[2*]&[2*]O&&&
[1*]C(=O)C1=CC=CC=C1C1=CC=C(CN2C(CCCC)=NC(Cl)=C2C([2*])=O)C=C1&[2*]NC&&[1*]OC&&
ClC1=CC(Cl)=CC(NC2=CC=CC3=CN=CC=C23)=C1&&&
[1*]C&[1*]O[2*]&[2*]C1=CC=C2C(=C1)C([3*])=CN2[7*]&[3*]C[4*]&[4*]C(=O)N[5*]^[7*]C^[5*]C[6*]&&&[6*]C1=CC=CC=N1&&&
[1*]C&[1*]O[2*]&[2*]C1=CC([3*])=CC([9*])=C1[11*]&[11*]O[12*]&[12*]C^[3*]C([4*])[5*]&&[4*]O^[9*]O[10*]&[5*]C1=NC([6*])=CS1^[10*]C&[6*]C1=CC=C([7*])N=C1&&&[7*]C1=CC=CC=C1[8*]&[8*]F&&&
[1*]OC1=C(C)C2=C(C=C1)C(=O)C1=CC=CC=C1O2&[1*]CC1=NCCN1&&&
[1*]OC&[1*]C(=O)C1=CC=C2C(=N1)C=CN2C=CC1=CC=C(OC)C=C1&&&
[1*]OC&[1*]C1=CC=C(NC(=O)CN2CCCC([2*])(C(=O)NS(=O)(=O)C3=CC=C([3*])C([4*])=C3)C2)C=C1&[2*]C&&[3*]F&[4*]C(F)(F)F&&
[1*]C&[1*][N+]12CCC(CC1)C(OC(=O)C([2*])(C1=CC=CC=C1)C1=CC=CC=C1)C2&[2*]O&&&
[1*]=CC1=CC=C(OC)C=C1&[1*]=C1COCC(==[2*])C1[3*]&[2*]=CC1=CC=C(OC)C=C1&&[3*]C1=CC=C(OC)C=C1&&
C[N+]1(C)CC2CN(CC34CC5CC(CC(C5)C3)C4)CC2C1&&&
[1*]OC&[1*]C1=CC=C(N([2*])CC2=CC=CC=N2)C=C1&[2*]S(C)(=O)=O&&&
[1*]C(=O)O&[1*]C([2*])=C[3*]&[2*]O&&[3*]C([4*])=O^[4*]C1=CC=CC=C1&&&
[1*]C(=O)C=C&[1*]NC1=CC2=C(NC3=CC=C(Br)C=C3F)N=CN=C2C=C1O[3*]&[3*]C[4*]&[2*]N1CCC([4*])CC1&[2*]C(=O)C1=CC=CN(C)C1=O&&&
CC1=CC=C(S(=O)(=O)N2CCN=C2SCC2=CC=CN=C2)C=C1&&&
COC(=O)C1=C(O)C=C(OC)C(Cl)=C1CCC(=O)NC1=CC=C2N=C(N)N=C(N)C2=C1&&&
[1*]C&[1*]C1=CC=C([2*])C=C1&[2*]N([3*])C([8*])=O&[8*]C1=C([9*])N=NS1&[9*]C^[3*]C([4*])[5*]&&[4*]C(=O)N[6*]&[6*]C[7*]^[5*]C1=CC=CN=C1^[7*]C1=CC=CC=C1&&&&&
COC1=CC2=C(C=C1OC)C(CCCOCNC(=O)NC1=CC(C)=CC(C)=C1)N(C)CC2&&&
[1*]C&[1*]N1CCCC1C1CCCC2=CC=CC=C21&&&
[1*]C=C&[1*]C1CC1([4*])NC(=O)C1CC(OC2=CC(C3=CC=CC=C3)=NC3=CC([2*])=CC=C23)CN1[3*]&[2*]OC&&[3*]C(=O)C(NC(=O)OC(C)(C)C)C(C)(C)C&[4*]C(=O)O&&
[1*]C(=O)OCC&[1*]C1=C([2*])SC2=C1CCC([3*])C2&[2*]N&&[3*]C&&
[1*]C(C1=CC=CC=C1)C1=NN=NN1C1=C(C)C=CC=C1C&[1*]N1CCC([2*])CC1&[2*]NC1=CC=C(C(F)(F)F)C=C1&&&
[1*]Br&[1*]C1=CC=CC(NSC2=CC=NC=C2)=C1&&&
[2*]CCCCCCC&[1*]N[2*]&[1*]C(=O)C[3*]&[3*]SC1=NN=C(C2CC2)N1C1=CC=CC=C1&&&
[1*]C&[1*]C[2*]&[2*]NC(=O)O[3*]&[3*]C1=CC=C([4*])C([6*])=C1&[4*]O[5*]&[5*]C^[6*]C(=O)N[7*]&&[7*]C1=CC=C([8*])C=C1&[8*]O[9*]&[9*]C1=CC=C([10*])C=C1&[10*]NC(=N)N&&&
[1*]C1=CC=C(CN2C=C(C(=O)C(=O)NC3=CC=C(CC4=CC=CC=C4)C=C3)C3=CC([2*])=CC=C32)C=C1&[1*]Cl&&[2*]F&&
CCN1C(SCC(=O)NC2=CC=C(C(C)(C)C)C=C2)=NC2=CC(S(=O)(=O)N3CCOCC3)=CC=C21&&&
O=C(NC1=CC(C2=NOC(C(F)(F)F)=N2)=CC=C1N1CCNCC1)NC1=CC=C(F)C(F)=C1&&&
[1*]CNCCO&[1*]C1=C2N(CC3=CC=C([2*])N=C3)CCCN2C=C1[3*]&[2*]Cl&&[3*]CC(O)CO&&
CC1=CC(C=O)=C(O)C=C1NC1=CC=C(NC(=O)NN=CC2=CC=C(C3=CC=C([N+](=O)[O-])C4=CC=CC=C34)O2)C=C1&&&
[1*]C1=CC=C(C2=[N+](CC(=O)NC3=CC=C([2*])C(S(=O)(=O)N4CCOCC4)=C3)C(=C[3*])SN=C2C2=CC=CO2)C=C1&[1*]F&&[2*]Cl&[3*]Cl&&
CCCC1=NN=C2SC(N3C(=O)CSC3=S)C(C3=CC=CS3)=NN12&&&
[1*]C&[1*]O[2*]&[2*]C1=CC=C([3*])C=C1&[3*]C[4*]&[4*]C[5*]&[5*]C1=NC2=C(C([6*])=NO2)C(=O)N1N&[6*]C&&&
N#CCC1=NC2=CC=CC=C2N=C1NN=CC1=CC=C(C2=CC=C(Cl)C=C2)O1&&&
[1*]OCC&[1*]C1OC2OC3([2*])CCC4C([3*])CCC(C1[4*])C24OO3&[2*]C&&[3*]C&[4*]C&&
[1*]C(=O)OCC&[1*]N1CCN(C(=O)C2=C(NC(=O)CC3=COC4=CC([2*])=C([3*])C=C34)SC3=C2CCCC3)CC1&[2*]C&&[3*]CC&&
[1*]C(=O)N1CCN(C2=NC=CC=N2)CC1&[1*]C[2*]&[2*]C[3*]&[3*]C[4*]&[4*]N1C([5*])=C2C=CC=CC2=NC1=S&[5*]O&&&
[1*]C&[1*]C[2*]&[2*]OC([3*])=O&[3*]C1=CC=CC([4*])=C1&[4*]NC(=O)N[5*]&[5*]C1=CC=C([6*])C=C1&[6*]Cl&&&
[1*]C&[1*]C(=O)N[2*]&[2*]C[3*]&[3*]C[4*]&[4*]C1=CC=C([5*])C=C1&[5*]C1=CC=C([6*])N1[9*]&[9*]C&&[6*]C[7*]^[7*]C[8*]&[8*]F&&&
N#CC(=CC1=CC=CC=C1O)C(=O)NC1=NC(C2=CC=CC=C2)=CS1&&&
[1*]OC1=CC=C(C2=NN=C3C(C)=NC4=NC=CC=C4N23)C=C1&[1*]C1CCCCC1&&&
CC1C2CC3=CC=C(C(=O)NCC4=CC=C(F)C=C4)C=C3C1(C)CCN2CC1CC1&&&
[1*]C&[1*]O[2*]&[2*]C1([3*])CCOCC1&[3*]C1=CC=C([4*])C([6*])=C1&[4*]C[5*]&[5*]N1C(=O)NC2=CC=CC=C21^[6*]F&&&&
[1*]C(=O)CCN=C(N)N[N+](=O)[O-]&[1*]N[3*]&[2*]C(=O)C1=CC=C2OCC([3*])C(CC3=CC=CC=C3)C2=C1&[2*]N[4*]&[4*]C(CCCN=C(N)N[N+](=O)[O-])C(=O)O&&&
O=C(NCC1CCNCC1N1CCCC1)C1=NC(C2=CC(Cl)=CC=C2Cl)=C2C=CC=CN12&&&
[1*]C12C=CC(OCC3=CC=CC=C3)C([2*])([3*])C1CCC13CC(=C)C(CC21)C3&[1*]C&&[2*]C&[3*]CO&&
[1*]NC1=CC(C2=NC=CN2C)=CC=N1&[1*]C(=O)C1=CC(C2=CC=CC(Cl)=C2)=NC(N2CCOCC2)=C1&&&
[2*]CC&[1*]C(=O)C1=CC=CO1&[1*]NC1=NC2=CC=CC=C2[NH]1&&&
[1*]C=NNC([3*])=O&[1*]C1=CC=C([2*])C2=CC=CC=C12&[2*]O^[3*]C1COC2=CC=CC=C2O1&&&&
[2*]CC&[1*]O[2*]&[1*]C(=O)C1=C(N)OC2=NC=NC(N3CCN(C4=CC=CC(C)=C4)CC3)=C12&&&
[1*]CC&[1*]C1CN([2*])CCN1C(=O)N1CC2=C([NH]N=C2NC(=O)C2=CC=C([3*])C=C2)C1([4*])[5*]&[2*]C(=O)N(C)C&&[3*]F&[4*]C&[5*]C&&
[1*]C#C&[1*]C[2*]&[2*]N1C(=O)C2=C(N=C([3*])N2[7*])N([13*])C1=O&[3*]C[4*]&[4*]C[5*]^[13*]C[14*]^[5*]C[6*]&[14*]C[15*]^[7*]C[8*]^[6*]C&[15*]C[16*]&[8*]C[9*]&&&[16*]C&[9*]C[10*]&&&[10*]C[11*]&[11*]C[12*]&[12*]C&&&
[1*]C&[1*]C[2*]&[2*]NC1=NC2=CC=C([3*])C=C2S1&[3*]O[4*]&[4*]C1=CC=CC([5*])=C1&[5*]C[6*]&[6*]O[7*]&[7*]C1=CC=CC([8*])=C1&[8*]C([9*])(F)F&[9*]F&&&
[1*]C1=CC=CC=C1OC1=CC=C(S(=O)(=O)NC2=CC3=C(C=C2N2CCOCC2)[NH]C(=O)C(=O)[NH]3)C=C1&[1*]Cl&&&
N[N+](CC1CCCCC1)CC(=O)O&&&
[1*]CCCNC(=N)N&[1*]C(NC(=O)C([2*])NCC(=O)N1CCN(C(=O)CNC(=O)C2=CC=C([3*])C=C2)CC1)C(=O)NCC(=O)NC([4*])CC1=C[NH]C2=CC=CC=C12&[2*]CCCCN&&[3*]S(N)(=O
[1*]C&[1*]N1CCC2(CC1)CN(C([2*])=O)CC1=CC=CC=C12&[2*]C1=CC=CC=C1&&&
[1*]C&[1*]N1C=CC=C1C1=C(C2=CC=C(OCCCN3CCCCC3)C=C2)C(=O)N(C2=CC=CC=C2)C1&&&
[1*]C&[1*]C[2*]&[2*]N1C(=C[3*])SC2=CC=C([4*])C=C21&[3*]C=C1SC2=CC=CC=C2S1&&[4*]Cl&&
[1*]C&[1*]O[2*]&[2*]C1=CC2=NC=NC([3*])=C2C=C1[8*]&[8*]O[9*]&[9*]C^[3*]N[4*]&&[4*]C1=CC([5*])=C([6*])C=C1[7*]&[5*]Cl&&[6*]Cl&[7*]F&&
[1*]C&[1*]C1=CC=C([2*])C=C1[4*]&[2*]C1=NN([3*])N=N1&[3*]C1CCSCC1^[4*]S(=O)(=O)N([5*])[7*]&&[5*]C([6*])C&[6*]C^[7*]C([8*])C&&[8*]C&&&
[1*]C&[1*]N1C=CC2=CC([2*])=CC=C21&[2*]C#C[3*]&[3*]C1=CSC=C1&&&
[1*]CCC1=CN=C2C=C(OC)C=CC2=C1&[1*]C1CNC(=O)CC1C1=CC=CC=C1&&&
NC1=NC(N2CCCC2)=C2N=C(CC3=CC=CC=C3)N(CCCCO)C2=N1&&&
[1*]C&[1*]N1CCN(C2=NC3=NON=C3N=C2N([2*])C)CC1&[2*]C&&&
[1*]C&[1*]C1=CC=C(C2([2*])CCOCC2)C(OC2=CC=C(C(=O)NC3=CC=CC=C3[3*])C([4*])=C2)=N1&[2*]C#N&&[3*]N&[4*]C&&
[1*]C(=O)C1=CC=CC(C(F)(F)F)=C1&[1*]NC1=C(C2=NC(C3=C(F)C=CC=C3Cl)=NO2)C2=C(CCCCC2)S1&&&
CON=C(C(=O)NC1C(=O)N2C(C(=O)O)=C(COC(=O)CN(C)C)CSC12)C1=CSC(N)=N1&&&
[1*]NC([10*])=O&[1*]C[2*]&[2*]C[3*]^[10*]C1=CC=C([11*])C=C1^[3*]C[4*]&[11*]OC1=NC([12*])=C([13*])C([14*])=C1[15*]&[4*]C[5*]&[12*]Cl&[5*]C[6*]&&[13*]Cl^[6*]C[7*]&&[14*]C1=CC=CC=C1^[7*]C([8*])[9*]&&[15*]Cl^[8*]O&&&&[9*]C(=O)O&&
[1*]CCC&[1*]C1=NN=C(NC(=O)CCC(=O)N2CCN(C3=CC=CC=C3)CC2)S1&&&
[1*]CC=C&[1*]N([2*])C(=S)NC1=CC=C(Br)C=C1&[2*]CC=C&&&
[1*]C=O&[1*]N(CC1=CC([2*])=CC([3*])=C1)C1=CC([4*])=CC=C1[5*]&[2*]Cl&&[3*]Cl&[4*]CO&[5*]O&&
CCCCCCCN1CCC(C)(C2=CC=CC(O)=C2)C(C)C1&&&
NCC(CC1=CC=CC=C1)C(=O)N1CC(C(=O)O)C2=CC=CC=C21&&&
[1*]CC&[1*]OP(=O)(O[2*])SC1=CC=CC=C1&[2*]CC&&&
[1*]OC&[1*]C1=CC=C(C([2*])NC2=C(C3=NN4C([3*])=NN=C4C=C3)N([4*])C=N2)C=C1[5*]&[2*]C&&[3*]C(C)C&[4*]C&[5*]Cl&&
[1*]C&[1*]C1=NN2C([2*])=CC=CC2=C1[5*]&[2*]N[3*]&[3*]C1=CC=C([4*])C=C1^[5*][N+](=O)[O-]^[4*]O&&&&&
CCC(O)CN1C=C(C2=C3SC(C4CCN(C(=O)CC5=CC=CN=C5)CC4)=NC3=NC=C2F)C2=CC=CC=C21&&&
[1*]NC1=CC(Cl)=CC=C1OC&[1*]C([2*])=O&[2*]N([3*])C&[3*]CC(O)CCl&&&
[1*]NC1=CC=C(OC2=C3C=C(OC)C(O[2*])=CC3=NC=C2)C(F)=C1&[1*]CCC[3*]&[3*]N1CCOCC1^[2*]CC1=CC=CC=C1C&&&&
[1*]C&[1*]C1=CN=C2C(=O)[NH]C([2*])=CN12&[2*]C1=CC=C2OCOC2=C1&&&
[1*]OCCCSC&[1*]C1=CC=CC=C1C1C([2*])S(=O)(=O)CC(=O)N1[3*]&[2*]C(=O)NCCO&&[3*]C&&
[1*]NC1=NC=NC(C)=C1&[1*]S(=O)(=O)C1=CC=C2C(=C1)OCN2C1=CC=CC=C1Cl&&&
[1*]C&[1*]C1=CC=C(NC(=O)CN2C(=O)N(CC3=CC=CO3)C(=O)C3=CC=CN=C32)C=C1&&&
CC1=CN(C2CC([N-][N+]#N)C(CO)O2)C(=O)[NH]C1=O&&&
[2*]C1OC(N2C=C(Br)C(N)=NC2=O)CC1O&[1*]C[2*]&[1*]OP(=O)(O)OP(=O)(O)O&&&
COC(=O)C1=C(NC2=CC=CC=C2C)C=CS1&&&
[1*]OCC&[1*]C1=CC=C(NC(=O)CCN2C(=O)COC3=CC=CC=C32)C=C1&&&
[1*]C&[1*]C([2*])C&[2*]C1=NOC([3*])=N1&[3*]C1=CC=CC=C1[4*]&[4*]C(=O)N[5*]&[5*]C[6*]&[6*]C1=CC=CN=C1&&&
CCOC1=CC=C(C=CC(=O)NC2=CC=C3N=C(N4CCN(C(C)=O)CC4)C=C(C)C3=C2)C=C1OCC&&&
[1*]C&[1*]C1=CC2=C(C=C1[2*])C([3*])=C([4*])O2&[2*]C&&[3*]CC(N)=O&[4*]C&&
[1*]S(=O)(=O)CCCCC&[1*]NC1=CC=C(C2=CC=C(O)C3=C2C2=CC=C(C(N)=O)C=C2[NH]3)C=C1&&&
O=C1C=CC2=C(CC34CCN(CC5CC5)C(CC5=CC=C(O)C=C53)C4(O)CO2)C1=O&&&
[1*]NC&[1*]C(=O)C1=C(C([2*])=O)N=C[NH]1&[2*]N[3*]&[3*]CC1=CC=C(Cl)C=C1&&&
[1*]CC&[1*]C1=CC(=O)N=C(SCC2=NC(=O)C3=CC=CC=C3[NH]2)[NH]1&&&
CC1CCCN1C1CCN(C2=NC=NC3=C2C=C[NH]3)CC1&&&
O=[N+]([O-])C(=CC1=CC=C2OCOC2=C1)C1=C2C=CC=CC2=NC2=CC=CC=C12&&&
[2*]OC1=CC=C(N2C(N)=NC(N)=NC2(C)C)C=C1Cl&[1*]C(=O)CCC[2*]&[1*]NC1=CC=CC=C1Cl&&&
[1*]C&[1*]C([2*])[3*]&[2*]C[4*]&[4*]C1=C[NH]C2=CC=CC=C12^[3*]NS([5*])(=O)=O&&[5*]C1=CC=C([6*])C=C1&[6*]F&&&
[1*]C1=C(NC(=O)C2=NN(C3=CC=CC=C3)C(=O)CC2)C([2*])=CC=C1&[1*]Cl&&[2*]Cl&&
[1*]OC(C)=O&[1*]C1CC2C3([2*])CCC([3*])C([4*])([5*])C3CCC2([6*])C2C([7*])CC3CC12CC3&[2*]C&&[3*]O&[4*]C&[5*]C&[6*]C(=O)O&[7*]O&&
CC1=CN=C(C(=O)OCC(=O)NC2CCCC2)C=N1&&&
[1*]OC&[1*]C1=CC=C(CCNC(=O)CN([2*])C(=O)CSC2=CC=CC=C2)C=C1[3*]&[2*]C&&[3*]OC&&
[1*]C(C)C&[1*]C1=CC=C(N2N=NC3=C2[NH]C([2*])=NC3=O)C=C1&[2*]SCC(=O)O&&&
CC1=CC=CC(NC2=NC3=CC=CC=C3N2CC(=O)NCC2=CC=CC=C2Cl)=N1&&&
[1*]C1OC(C2=NN=C(C3=CC=C(S(C)(=O)=O)C=C3F)[NH]2)C(O)C1O&[1*]CO&&&
[3*]C(=C)C&[2*]C[3*]&[2*]C12C([4*])CCC(C)C13OC(C)(C)C(CC(O)C2O)C3O&[1*]O[4*]&[1*]C(=O)C(=[5*])C&[5*]=CC&&&
COC1=CC=CC=C1CNC1=NC=NC2=C(C(N)=O)CC(C3=CC=CC=C3)C=C12&&&
[1*]C&[1*]N1CCC(N2C(=O)ON(CCCOC3=CC=C([2*])C=C3)C2=O)CC1&[2*]F&&&
CC1CN(CC2=CC=C3[NH]C(C(=O)N4CC(C)(C)C5=CC=C(N6CCOCC6)C=C54)=CC3=C2)CCN1&&&
[1*]C&[1*]C1=CN(C2CC([2*])C(COS(=O)(=O)NC(=O)C3([3*])CCCCN3)O2)C(=N)[NH]C1=O&[2*][N-][N+]#N&&[3*]CO&&
[1*]C&[1*]C([2*])C&[2*]C[3*]&[3*]C1=CC=C([4*])C=C1&[4*]NC([5*])=O&[5*]C1=CC=C([6*])C([12*])=C1&[12*]NC([13*])=O&[13*]C1=CC=C2OC=CC2=C1^[6*]O[7*]&&[7*]C1=CC=NC2=C1C=C([8*])[NH]2&[8*]C(=O)N[9*]
[1*]C&[1*]C1=CC([2*])=C([3*])C([8*])=C1&[8*]C&&[2*]C&[3*]NC([4*])=O^[4*]C[5*]&[5*]SC1=NC2=C(CCC3=CC=CC=C32)C([6*])=C1[7*]&[6*]C(=O)O&&[7*]C#N&&
[1*]C(C)O&[1*]C1C(=O)N2C(C(=O)O)=C(SC3=NC4=CC(Cl)=CC(Cl)=C4S3)C(C)C12&&&
[1*]C&[1*]O[2*]&[2*]C1=CC=C([3*])C2=CC=CC=C12&[3*]C1=CC(=O)C2=CC=C([4*])C=C2O1&[4*]O[5*]&[5*]C[6*]&[6*]C(=O)N1CCN([7*])CC1&[7*]C1=CC=CC([8*])=C1&[8*]Cl&&&
[1*]OC(C)C&[1*]C1=C2C(=O)N(C3=CC=CC(C4=CC=CC([2*])=C4)=C3[3*])N=CC2=C([4*])N1[5*]&[2*]S(=O)(=O)NC(C)C&&[3*]CO&[4*]OC(C)C&[5*]C&&
[2*]NC1=CC=C(CC)C=C1&[2*]C(=O)C[3*]&[1*]O[3*]&[1*]C([5*])=O&[4*]N1CCC([5*])CC1&[4*]S(=O)(=O)C1=CC=C(C)C(C)=C1&&&
[1*]C&[1*]C1=CC=C(C2=NC(=O)N(C3=CC=CC([2*])=C3)C(NC3=CC=CC=C3[3*])=C2)C=C1&[2*]F&&[3*]Cl&&
[1*]C(=O)NC(CCCNC(=N)N)P(=O)(OCC)OCC&[1*]C1=CC=C2C=CC=CC2=C1[2*]&[2*]O&&&
CCC(O)CCOC1=CC=C([N+](=O)[O-])C=C1&&&
[1*]C&[1*]N1CCN(CCCC(=O)N2C3=CC=C([2*])C=C3CCC3=CC([3*])=CC=C32)CC1&[2*]Cl&&[3*]Cl&&
[1*]C&[1*]C1=CC=C([2*])C([8*])=C1&[8*]C&&[2*]O[3*]^[3*]C[4*]&[4*]C[5*]&[5*]C[6*]&[6*]C(=O)N[7*]&[7*]C1=CC=C2OCOC2=C1&&&
CCOP(=S)(OCC)SCCCCCCCCOC(=O)C(C)(CC)CC1=CC=C(C(=O)OC(C)(C)C)C=C1&&&
[4*]OC&[1*]C(=O)C1=CC=C(C[4*])O1&[1*]O[5*]&[2*]C(=O)C[5*]&[2*]N([6*])C&[3*]C(=O)C[6*]&[3*]N[7*]&[7*]C1CCCC1&&&
[1*]CC&[1*]N([2*])C1=CC=CC=C1&[2*]S(=O)(=O)C1=CC=C(C=[3*])C=C1&[3*]=CC(=O)O&&&
[1*]N1C2=CC(Cl)=CC=C2CC1C&[1*]C(=O)CCN1C=NN=N1&&&
[1*]OC&[1*]CC1=CC=C(C[2*])O1&[2*]NC1=CC=C2N=C(C)OC2=C1&&&
[2*]OC&[2*]C12C([4*])C3=C(C(=O)C(C)=C(C4=C(C)C(=O)C5=C(O)C=CC=C5C4=O)C3=O)N1CC1NC12&[3*]C[4*]&[1*]O[3*]&[1*]C(N)=O&&&
CC1=C(CNCC2=CC=C(F)C=C2)C(C[N+](=O)[O-])=C(C)C(=O)[NH]1&&&
[1*]C(=O)C1=CC=C(OC)C=C1OC&[1*]NC1=NC=C(S(=O)(=O)C2=CC=CC(Cl)=C2)S1&&&
[1*]C(=O)COC(C)=O&[1*]N1CC2OCCN([2*])C2C1&[2*]CC(C)C&&&
[1*]C(=O)CC&[1*]O[2*]&[2*]CC1=C(C#N)C(=O)[NH]C(=O)N1CC1=CC=CS1&&&
[1*]C&[1*]O[2*]&[2*]C1COCC2OC([3*])(CC([4*])N([6*])CC2[9*])O1&[3*]C&&[4*]C[5*]^[5*]C1=CC=CC=C1^[6*]C[7*]&&[7*]C1=C2C=CC=CN2C(=O)C([8*])=C1^[9*]C^[8*]C(=O)O&&&&&
CN(C)CC(NC1=NC=NC2=C(C(N)=O)C=CC=C12)C1=CC=CC(NC(=O)C2=CN=CC=N2)=C1&&&
[1*]C(=O)C1=CC=C(C)O1&[1*]N[3*]&[2*]N1CCC([3*])CC1&[2*]CC1=CN(C2=CC=CC=C2)N=C1&&&
[1*]C(C)=O&[1*]N[6*]&[2*]C(=O)C([6*])CC1=CC=C(OP(=O)(O)O)C=C1&[2*]N[7*]&[3*]C(=O)C([7*])CCC[8*]&[3*]N[9*]&[9*]C(CCC(N)=O)C(N)=O^[4*]N[8*]&&[4*]C(C)=O&&&
[1*]CC&[1*]N([2*])[4*]&[2*]CC[3*]&[3*]N1CCN(C)CC1^[4*]CC1=CSC(C2=CC=CS2)=N1&&&&
CCCCCCC=CCC=CCCCCCCCOC1=NC=C(C=C(C)CC)O1&&&
[1*]C&[1*]C[2*]&[2*]OC([3*])=O&[3*]C12CCC=C1N([4*])C(=O)C([7*])C2&[4*]C[5*]&[5*]C[6*]^[7*]C[8*]^[6*]C1=CCCCC1&[8*]C(=O)N[9*]&&&[9*]C[10*]&[10*]C1=CC=CC=C1[11*]&[11*]O[12*]&[12*]C&&&
[1*]C1=CC(NC(=O)CN2CCCC2)=CC=C1OCC1=CC(=O)N2C=CC=CC2=N1&[1*]Cl&&&
COC1=CC=CC=C1C(=O)OC(C1=CC=CC=C1)C1=CC(C)=NC2=CC=CC=C12&&&
[1*]C(=O)C1=CC(OC)=CC=C1&[1*]N[2*]&[2*]CC[3*]&[3*]C1CCCCC1[4*]&[4*]CCCC1=CC=CC=C1&&&
[1*]CC&[1*]O[2*]&[2*]C1CN([3*])CC2=NN=C(C)N2C1&[3*]CC1=CN(C)N=C1C1=CC=CC=C1&&&
CC1SC(C2=CC=C(Cl)C=C2)=NC1=O&&&
[6*]SC&[6*]CCCCCCC[7*]&[2*]N1CCNC(=O)C1[7*]&[2*]C(=O)C([5*])CCCN=C(N)N&[3*]N[5*]&[1*]C([3*])=O&[1*]O[4*]&[4*]CC1=CC=C(C2=CC=CC=C2)C=C1&&&
[1*]OC&[1*]CC[2*]&[2*]O[3*]&[3*]C12C(=O)C=C(C)C=C1C1CCC3(C)C([4*])CCC3C1(C)CC2&[4*]C(C)C(C)N&&&
[1*]C&[1*]C[2*]&[2*]O[3*]&[3*]C1=CC=C([4*])C=C1[8*]&[8*]O[9*]&[9*]C^[4*]C[5*]&&[5*]C[6*]&[6*]N1CC(=O)NC2=NC=C([7*])N=C21&[7*]C1=CC=CC=C1&&&
[1*]NC(=O)OC&[1*]C1=CC=C(S(=O)(=O)NC2=CC=CC(C3=CC4=CC=CC([2*])=C4O3)=C2)C=C1&[2*]C&&&
[1*]C&[1*]C1CCN(C2=NC3=C(C=C2[2*])C(=O)C([3*])=CN3[4*])CC1&[2*][N+](=O)[O-]&&[3*]C(=O)O&[4*]C(C)C&&
[1*]C&[1*]N[2*]&[2*]C1=CC=C([3*])C=C1&[3*]C[4*]&[4*]N1N=NC2=C1N=C(C#N)N=C2[5*]&[5*]C&&&
[1*]NC&[1*]C1=C2CN(C3=C([2*])C=NC4=C(C5=CN([3*])N=C5)C([4*])=C([5*])C=C34)CC2=NN1[6*]&[2*]C&&[3*]C&[4*]F&[5*]OCCF&[6*]C&&
[1*]C#N&[1*]N=C1[NH]C(C2=CC=CO2)=NC2=CC=CC=C12&&&
CCCOC1=CC=C(C(=O)NC2=CC=C3N=C(C)C=C(N)C3=C2)C=C1&&&
[1*]OC&[1*]C1=CC=C(CC([2*])([3*])NC(=O)CN([4*])S(=O)(=O)C2=CC([5*])=CC=C2[6*])C=C1[7*]&[2*]C&&[3*]C&[4*]C&[5*]Cl&[6*]Cl&[7*]OC&&
CCOC1=CC(C2C3=C(CC(C(C)C)CC3=O)N(NC(=O)C3=CC=C([N+](=O)[O-])C=C3)C(=N)C2C#N)=CC=C1O&&&
O=C(O)C1=CC=CC=C1NCCCCCCCCCN1C(=O)C2=CC=CN=C2C1=O&&&
[1*]C&[1*]C1=NC=CN1C1CCCN(C(=O)C2=CC=NC=C2)C1&&&
COC1=CC=CC(N(CC(=O)NN=C2CCCCC2)S(C)(=O)=O)=C1&&&
CCN(C(=O)NC[2*])C1=CC=CC(COC2=CC=CC(N3C=C(C(F)(F)F)C4=CC=C(N5CCOCC5)C=C43)=C2)=C1&&&
[1*]C&[1*]C1(C)CCCN1[2*]&[2*]C[3*]&[3*]C1([4*])CCC2([5*])C(CCC3C2CCC2([6*])C([7*])CCC32)C1&[4*]O&&[5*]C&[6*]C&[7*]C1=COC(=O)C=C1&&
[1*]C(=O)C([2*])CC(C)C&[2*]N[3*]&[3*]C(C1=CC=C(C2=CC=C(S(C)(=O)=O)C=C2)C=C1)C(F)(F)F^[1*]NC1=NC=CS1&&&&
CCOC(=O)C1(CC2=CC=CC=C2)CCCN(C(=O)CC(C)C)C1&&&
[1*]C(=O)CC1=CC=C([N+](=O)[O-])C=C1&[1*]NC1=CC=NC=C1&&&
[1*]C(=O)C1=CN=C(N)N2N=C(C3=CC=CO3)N=C12&[1*]N1CCN(C2=CC=CC=C2)CC1&&&
[1*]C&[1*]C1=CC(C(=O)NC2=C([2*])C3=C(CCCC3)S2)=C([3*])O1&[2*]C#N&&[3*]C&&
[1*]C&[1*][N+]1=CC=C(C2=CC=C(NC(=O)C3=CC=C(NC(=O)C4=CC=C(NC(=O)C5=CC=C(C(=O)NC6=CC=C([2*])C=C6)C=C5)C=C4)C=C3)C=C2)C=C1&[2*]C(F)(F)F&&&
[3*]C1(C2=CC=CC=C2)C(=O)C2=CC=CC=C2C(=O)N1C&[1*]C[3*]&[1*]S[2*]&[2*]CCCCN&&&
[1*]C(C)C&[1*]C1=NN(C2=CC=CC([2*])=C2[3*])C2=NN=C(NC(=O)NC3=CC=CC(C4CC4([4*])[5*])=C3)N=C12&[2*]O&&[3*]F&[4*]F&[5*]F&&
CN(C)CCNC1=NC(Cl)=C(OCC(F)(F)F)C(NC(CC2=CC=CC=C2)C(N)=O)=N1&&&
[1*]C&[1*]C[2*]&[2*]N([4*])C([3*])=O&[3*]C1=CC=CC2=CC=CC=C12&&[4*]C1=CC=C([5*])C=C1^[5*]C([6*])=O&[6*]C=C[7*]&[7*]C1=CC=C([8*])C([10*])=C1&[8*]O[9*]&[9*]C^[10*]O[11*]&&[11*]C&&&
[1*]NC(=O)CCl&[1*]C1=CC=C2C(=O)C3=CC([2*])=CC=C3C(=O)C2=C1NC(=O)C1=CC=CO1&[2*]NC(=O)CCl&&&
[1*]C(=O)OCC&[1*]N1CCC(NC(=O)CN([2*])S(=O)(=O)C2=CC=CC=C2)CC1&[2*]C&&&
[1*]C(=O)N1CC([3*])C([5*])CN2C=C([6*])N=C12&[1*]C1=CC=CC([2*])=C1&[2*]F^[3*]N[4*]&&[4*]C1CC1^[5*]O&&&[6*]C[7*]^[7*]O[8*]&[8*]C[9*]&[9*]C1=CC=CC=N1&&&
[1*]OC&[1*]C1=CC=CC(C2=CSC3=NC=NC(SC4=CC=C([2*])C=C4)C3=C2)=C1&[2*]Cl&&&
[2*]S(=O)(=O)C1=CC(Cl)=CC=C1Cl&[1*]N1CCN([2*])CC1&[1*]CC1=CC=CC=C1&&&
CCOC1=CC=C2[NH]C=C(CCCNC(=O)C3=CC=C(F)C=C3)C2=C1&&&
FC1=CC=CC=C1C1CCC(OCC(OCC2=CC(C(F)(F)F)=CC(C(F)(F)F)=C2)C2=CC=CC=C2)N1&&&
COC1=CC=C(NC(=O)C2=NC(C)=C(C)N=C2C(=O)NC2=CC=CC=C2C)C=N1&&&
[1*]SC1=NN=C(CC)N1CC1=CC=CC=C1OC&[1*]CC(=O)N1N=C(C2=CC=CC=C2)CC1C1=CC=C(Cl)C=C1&&&
[1*]C(=O)CCC1=NC2=CC=CN=C2N1CC1=CC=CC=C1&[1*]NC1=CC=C(N2C(=O)C3=CC=CC=C3C2=O)C(Cl)=C1&&&
[1*]CC(C)=CCCC=C(C)CCC=C(C)CCC=C(C)C&[1*]C1=CC([2*])=C([3*])C([4*])=C1&[2*]O&&[3*]CCCC=C(C)CCC=C(C)C&[4*]O&&
[1*]C&[1*]C1=CC=CC([2*])=N1&[2*]C1=CC=CC([3*])=C1&[3*]C=C([4*])[5*]&[5*]C(=O)O&&[4*]NC([6*])=O^[6*]C1=C([7*])SC([8*])=C1&[7*]N&&[8*]Cl&&
[1*]CN(CC)CC&[1*]C1=CN(CC(=O)N(C2=CC=CC=C2)C2CCCCC2)N=N1&&&
C=CC(=O)NC1=CC=CC(C2=NC(NC3=N[NH]C(C)=C3)=CC=C2F)=C1&&&
[1*]C(C)C1=CC=CC=C1&[1*]NC1=NC=NC=C1C1=CC=CC=C1F&&&
CN1C(=O)C(C2=CSC=C2)(C2=CC=C(Cl)C=C2)N=C1N&&&
[1*]NC1=C2OC([5*])C(C)CN([4*])C(=O)C2=CC=C1&[4*]C(C)CO&&[1*]C(=O)C1=CN=CC=N1&[2*]C[5*]^[2*]N([3*])C&[3*]S(=O)(=O)C1=CC=CC=C1&&&
[1*]NC1=CC(C)=CC=C1OC&[1*]C(=O)C[3*]&[2*]N([3*])C&[2*]C(=O)CCC1=CSC=C1&&&
CN(C)C(CNC(=O)C1=CC=C(Br)C=C1)C1=CC=CS1&&&
[1*]CCCC&[1*]N1C(=O)N(C([2*])C2=CC=CC=C2)C(=O)C12CCN(CC1=CC3=CC([3*])=CC=C3N1C1=CC=C([4*])C=C1)CC2&[2*]C(N)=O&&[3*]S(=O)(=O)NC(=O)OC(C)(C)C&[4*]Cl
[6*]NC(=N)N&[1*]C(=O)CN1C(C2=CC=C(CCCCC[2*])C=C2)=CC=C1C1=CC=C(CCCCCC[4*])S1&[2*]O[3*]&[3*]CCC1=CC=C(CCCCCC[4*])C=C1^[1*]NC1=CC=CC=C1N^[5*]N1CCC([6*])CC1&
CC(=O)N1C2=CC=CC=C2C(NC2=CC=CC=C2)CC1C&&&
[1*]SC(C)C(=O)NCC(N)=O&[1*]C1=CC=CC=C1&&&
[3*]CC&[1*]O[3*]&[1*]C([2*])=O&[2*]N1CCN([4*])CC1&[4*]S(=O)(=O)C1=CC=CC(C(=O)O)=C1&&&
C#CCCC1C(=O)C=CC1O&&&
[2*]C1CC2=C(O)C=C(O)C=C2OC1=O&[1*]O[2*]&[1*]C(=O)C1=CC=CC=C1&&&
[1*]C&[1*]C[2*]&[2*]N([3*])CC&[3*]C[4*]&[4*]C[5*]&[5*]NC(=O)C1=NN([6*])C([9*])=C1&[9*]C1=CC=C([10*])C=C1&[10*]NS([11*])(=O)=O^[6*]C1=CC=CC=C1[7*]^[11*]C&[7*]C([8*])C&&&[8*]C&&&
[1*]N(C)C&[1*]C1=CC=C(C=CC(=O)C2=CC=C([2*])C3=C2C(=O)C2=CC=CC=C2C3=O)C=C1&[2*]N(C)C&&&
[1*]C&[1*]N1CCN(C2=CC=CC([2*])=N2)CC1=O&[2*]CS(C)(=O)=O&&&
[1*]C(C)=O&[1*]NC1=CC=C(N[2*])C2=C1[NH]C1=CC=CC=C1C2=O&[2*]C(=O)C[3*]&[3*]N([4*])C&[4*]CCCO&&&
[1*]C&[1*]C1=C(CC2=CC=CC=C2)C(=O)N=C(SCC(=O)C2=CC=C([2*])C=C2)[NH]1&[2*]N&&&
[2*]NC(=S)NNC(=O)CC(C)(C)C&[2*]C(=O)C[3*]&[1*]O[3*]&[1*]C(=O)C1=CC=CO1&&&
O=C(C1=C(CC2=CC=CC=C2)OC=N1)C1CNCC(=O)N1C1=CC=C(OCCCOC2=C(F)C=CC(F)=C2F)C=C1&&&
[1*]OC&[1*]C(=O)C1=CC=CC=C1C1=CC=C2NC(C)C3(CC3)C2=C1&&&
[1*]C&[1*]N1CCN(CCCNC(=O)C2=CC=C3C4=CC=CC=C4C([2*])([3*])C3=C2)CC1&[2*]O&&[3*]C(F)(F)F&&
[1*]C&[1*]C1=NC(C2=CC=CC=C2)=C(C2=CC=C3OC4=C(C3=C2)N([2*])C(=O)N4[3*])N1[4*]&[2*]C&&[3*]CC(=O)O&[4*]C&&
[1*]C&[1*]N(C)C(=O)O[2*]&[2*]C([3*])[4*]&[3*]C1=CN=CC([5*])=C1&[5*]Br^[4*]C1=CN=CC([6*])=C1[7*]&&[6*]Cl&&[7*]N1CC2CCC(C1)O2&&
[1*]CCC(C)C&[1*]N1C(SCC(=O)N2CCC3=CC=CC=C32)=NC2=CC=CC=C21&&&
CC1=CC=C(C2=NN(CC(=NO)C(=O)NC3C(=O)N(CS(=O)(=O)O)C3C=CC(=O)O)N=N2)C=C1&&&
[1*]CCC&[1*]N(CC1=CC=C2OCOC2=C1)C(=O)C1=CC([2*])=CC([3*])=C1&[2*]C#N&&[3*]C(=O)O&&
[1*]C&[1*]C1=C(C2CC3=CC=CC=C3C(=O)N2C2=CC=C([2*])C=N2)SC=C1&[2*]C#N&&&
[3*]N1CCC(C)CC1&[3*]C1CCCC1[4*]&[1*]N[4*]&[1*]C(=O)CN1C(S[5*])=NC2=CC=CC=C21&[2*]C(=O)C[5*]&[2*]N1CCCCC1&&&
O=C(NC(=S)NC1=CC=C(N2CCCCC2)C=C1)C1=CC=CC=C1Cl&&&
[1*]C&[1*]S(=O)(=O)N[2*]&[2*]C1=CC=C2C(=C1)OCC([3*])CN(O)C2[5*]&[3*]C[4*]&[4*]O^[5*]C[6*]&&[6*]C1=CC=CC=C1&&&
[1*]C=NNC(=N)NO&[1*]C1=CC=C([2*])O1&[2*]C1=CC=CC([3*])=C1&[3*]Br&&&
CS(=O)(=O)NC1=CC=CC(OCC2=NN=C3CCCCCN32)=C1&&&
CCC(C(=O)NC1CCCC1)N1C(=O)C2CCCCC2C1=O&&&
[1*]NC(=S)NCC(=O)O&[1*]C1=CC=C(S(=O)(=O)N2CCCCCC2)C=C1&&&
[1*]OCC&[1*]C1=CC(C2=CC([2*])=NC=C2[3*])=CC=C1C1=NC=CC2=CC(S(=O)(=O)NC3=NC=CS3)=CC=C12&[2*]C(F)(F)F&&[3*]Cl&&
[1*]C&[1*]C1=CC=C([2*])C=C1&[2*]C1=CC=C([3*])C=C1&[3*]S(=O)(=O)N[4*]&[4*]C1=CC=CC([5*])=C1&[5*]C1=CC=C([6*])N=N1&[6*]N1CCOCC1&&&
C1=CC=C(CCC2=NOC(C3=CSC(N4N=C5CCCCC5=C4C4=CC=CC=C4)=N3)=N2)C=C1&&&
[1*]C&[1*]O[2*]&[2*]C1=CC=C([3*])C=C1&[3*]C([4*])[5*]&[5*]C1=CC=CC([11*])=C1&[11*]O[12*]^[4*]C[6*]^[12*]C&[6*]C(=O)N[7*]&&&[7*]C1=CC([8*])=CC([10*])=C1&[10*]C&&[8*]C([9*])(F)F^[9*]F&&&
[1*]C(=O)N[4*]&[1*]C=C[2*]&[2*]C1=CC=C([3*])C=C1^[4*]C1=CC=CC([5*])=C1^[3*]Cl&[5*][N+](=O)[O-]&&&&&
[1*]C([3*])=O&[1*]O[5*]&[5*]CC1=CC=CC=C1^[2*]C(=O)C1=C(C([4*])=O)[NH]C=N1&&[2*]O[6*]&[6*]CCC1=CC=CC=C1&&&
[1*]C&[1*]C([2*])C&[2*]C[3*]&[3*]C[4*]&[4*]N1C=C2C(=N1)N=C(NC(=O)N[5*])N1N=C([8*])N=C21&[8*]C1=CC=CO1&&[5*]C([6*])([7*])C^[6*]C&&[7*]C1=CC=CC=C1&&
CCN1C(O)=C2C=CC=CC2=NC1=S&&&
[1*]CCCC&[1*]C1=NN(C2=CC=CC=C2[2*])C([3*])=C1C=NOCC1=CC=CC=C1[4*]&[2*]F&&[3*]C(=O)O&[4*]Cl&&
CC(C)N1CCC(NC(=O)C2=CC=CC(C3=CC=CC(C4=NC5=CC(F)=CC=C5[NH]4)=C3)=C2)CC1&&&
[2*]CCCC&[2*]N([3*])C&[1*]CCCCC[3*]&[1*]OC1=CC=C(C2=NN(C)C(=O)C3=CC=CC=C23)C=C1&&&
CCOC(=O)N1C(=O)NC(=O)C(=CC2=C(C3=CC=C(OC)C=C3)N(C3=CC=CC=C3)C(C3=CC=CC=C3)=C2)C1=O&&&
[1*]CC1=CN(S(=O)(=O)C2=CC=CS2)C(C2=CC=C(C)C=C2)=N1&[1*]O[2*]&[2*]C1CCCCCCCCCC(=O)NC([3*])C(=O)N1&[3*]C(C)C&&&
[1*]OC&[1*]C1([2*])C(=O)N(CC2=CC=CC=C2)C2=CC=C([3*])C=C2C1([4*])[5*]&[2*]C&&[3*]O&[4*]C&[5*]O&&
[1*]C&[1*]N1N=CC2=C(NC3=CC=CC=C3)C([2*])=CN=C21&[2*]C#N&&&
[1*]C&[1*]N([2*])S([3*])(=O)=O&[2*]C1=CC=CC=C1&&[3*]C1=CC=C([4*])C=C1^[4*]N[5*]&[5*]C1=C2C=CC=CC2=NC2=C([6*])C=CC=C12&[6*]C(=O)N[7*]&[7*]C[8*]&[8*]C[9*]&[9*]N([10*])C&[10*]C&&&
[1*]C(=O)OCC&[1*]N1CCN(CCC(=O)NC2=CC=C3C(=C2)C([2*])=C([3*])N3C(=O)C2=CC=C([4*])C=C2)CC1&[2*]C&&[3*]C&[4*]C(F)(F)F&&
[1*]C&[1*]C1=CC=C([2*])N=C1&[2*]C1=CC=CC([3*])=C1&[3*]O[4*]&[4*]C1=C([5*])C([6*])=C([7*])C([8*])=C1[9*]&[5*]F&&[6*]F&[7*]F&[8*]OC1=NC=CC(N2CCN(C(N)=O)CC2)=N1&[9*]F&&
[1*]OC&[1*]C1=CC=C2C(=C1)C=C([2*])N2C(=O)C1=CC=C([3*])C=C1&[2*]C(=O)O&&[3*][N+](=O)[O-]&&
[1*]C&[1*]C([2*])[3*]&[2*]NC([4*])=O&[4*]C1=CC=C([5*])C=C1[6*]^[3*]C([7*])[8*]^[5*]N&[8*]C1=CC=C([10*])C=C1&&[6*]Cl^[10*][N+](=O)[O-]^[7*]O[9*]&&&&[9*]C1=CC=CC=C1&&&
[1*]C(=O)O&[1*]C1=CC([2*])=CC([6*])=C1&[2*]O[3*]&[3*]C[4*]^[6*]C(=O)O^[4*]C1CCN([5*])CC1&&&[5*]C1=CC=CC=N1&&&
[1*]C&[1*]C[2*]&[2*]OC([3*])=O&[3*]C1=C([4*])C([5*])=C([6*])S1&[4*]C&&[5*]C#N&[6*]NC(=O)N[7*]^[7*]C1=CC=C([8*])C=C1&[8*]O[9*]&[9*]C[10*]&[10*]C&&&
[1*]C&[1*]C[2*]&[2*]C[3*]&[3*]C[4*]&[4*]C[5*]&[5*]C[6*]&[6*]C[7*]&[7*]C[8*]&[8*]C[9*]&[9*]C[10*]&[10*]C[11*]&[11*]C[12*]&[12*]C[13*]&[13*]C[13*]&[14*]C[15*]&[15*]C[16*]&[16*]C[17*]&[17*]C[18*]&[18*][N+]([19*])([20*])C&[19*]C&&[20*]C[21*]^[21*]C[22*]&[22*]OP(=O)([O-])O[23*]&[23*]C[24*]&[24*]C[25*]&[25*]C[26*]&[26*]C[27*]
[1*]C(=O)C1=CC(O)=C(O)C(O)=C1&[1*]O[2*]&[2*]C[3*]&[3*]C1OC(O)C(O)C(O)C1O&&&
N#CCCN1C(=O)C2=CC=CC=C2NC(C2=CC=CC(OC)=C2)C2=CC=C3C=CC=CC3=C21&&&
CCS(=O)(=O)NC1=CC=C2C=CS(=O)(=O)C2=C1&&&
[1*]C(=O)C(CC1=CC=[N+]([O-])C=C1)C1=CC=C(S(C)(=O)=O)C(O[2*])=C1&[1*]N[3*]&[3*]S(=O)(=O)C1CC1^[2*]CC1=CC=C(C(F)(F)F)C=C1&&&&
CN1CCN(C(=O)C2=CC=C(C3=CC4=C(C(NC5=CC=C(O)C=C5)=N3)C(=O)N(C)C=N4)C=C2)CC1&&&
[1*]N&[1*]C[2*]&[2*]C[3*]&[3*]C[4*]&[4*]C1=CC=CC([5*])=C1&[5*]C1=C[NH]C(=S)[NH]1&&&
[2*]CC&[1*]O[2*]&[1*]C(=O)C[3*]&[3*]NC1=C(S(=O)(=O)C2=CC=CC=C2)N=C(C=[4*])O1&[4*]=CC1=CC=CC=C1&&&
[1*]C&[1*]C([2*])=O&[2*]C1=C([3*])C(=O)N([4*])C1[6*]&[3*]O&&[4*]C[5*]^[5*]C1=CC=CN=C1^[6*]C[7*]&&[7*]C1=CC=C([8*])C=C1&[8*]Br&&&
CCCCC1=NN=C2C=CC=CC2=C1O&&&
[1*]CCC#N&[1*]N1CCN(CC2=CC=C([2*])C=C2)C(=O)C1CCCC1CCNCC1&[2*]C(=O)O&&&
[1*]C(=O)C1=CC2=CC=CC=C2O1&[1*]NC1=CC=C2OCCOC2=C1&&&
[2*]CC&[1*]O[2*]&[1*]C(=O)C=[3*]&[3*]=C(O)CC1=CC=C2OCCC3=CC(=O)C1=C23&&&
CN(C)C1=CC=C(C=NN2C(C3=CC=CC=C3)=N[NH]C2=S)C=C1&&&
CCOC(=O)C1=C(C)N(NC(=O)CC2=CC=CC=C2)C(NC(=O)CC)=NC1C1=CC=CC=C1&&&
[1*]OC1=CC=CC=C1C#N&[1*]C1OC([2*])C(O)C(O)C1O&[2*]CO&&&
[6*]CC&[1*]C(=O)C(C)C([4*])C1=CC=CC=C1&[1*]N[5*]&[5*]C(C=O)C[7*]&[7*]C1CCC([8*])C(=O)NCCCC2=CC=CC=C2CC([9*])NC(=O)C([10*])NC(=O)C([11*])N1&[8*]OC&&[9*]C(=O)O&[2*]C([10*])C^
[1*]C&[1*]C([2*])(C)C&[2*]N1N=NN=C1[3*]&[3*]C([4*])[5*]&[4*]C1=CC=CN=C1&&[5*]N1CCN([6*])CC1^[6*]C1=CC=C([7*])C=C1&[7*]F&&&
[1*]C&[1*]C1([2*])C2CCC1([3*])C(N1C=NC3=CN=C(NC4CCCC4)N=C31)C2&[2*]C&&[3*]C&&
[1*]SC(C)=O&[1*]C1=CC=CC=C1[2*]&[2*]C(=O)NCC(=O)O&&&
[1*]C(=O)O&[1*]C([2*])[3*]&[2*]C[4*]&[4*]C1=CC=CC=C1^[3*]N[5*]&&[5*]C[6*]&[6*]C1=CC=C([7*])C=C1&[7*]C1=CC([8*])=C([9*])C=C1[10*]&[8*]Cl&&[9*]C1=NC2=CC=CC=C2[NH]1&[10*]Cl&&
[1*]C&[1*]C[2*]&[2*]C[3*]&[3*]OC([4*])=O&[4*]C1=C([5*])N([6*])C(=O)C1=C[7*]&[5*]C&&[6*]C1=CC=CC=C1&[7*]N[8*]^[8*]C1=CC=CC([9*])=C1[11*]&[9*]O[10*]&[10*]C^[11*]O[12*]&&[12*]C&&&
[1*]C&[1*]N1CCC2=CC=CC3=C2C1CC1=CC=CC=C13&&&
[1*]C&[1*]C1=C(C(=O)NCCCN2CCN(C3=CC=CC([2*])=C3[3*])CC2)C=NN1[4*]&[2*]Cl&&[3*]Cl&[4*]C&&
[1*]NC(C)=O&[1*]C1=CC=CC=C1[2*]&[2*]SSC(=S)N(C)C&&&
[1*]C&[1*]C[2*]&[2*]C1=NC2=C([3*])C=C([4*])N=C2N1[5*]&[3*]C&&[4*]C&[5*]C[6*]^[6*]C1=CC=C([7*])C([15*])=C1&[15*]F&&[7*]C1=CC=CC=C1[8*]^[8*]S(=O)(=O)N[9*]&[9*]C([10*])([11*])C&[10*]C&&[11*]C(=O)N[12*]^[12*]C([13*]
[1*]S(=O)(=O)N1CCCC([2*])C1&[1*]C1=CC=CC2=NSN=C12&&[2*]N1C=NC=N1&&
[1*]OC&[1*]C1=CC(NC2=CC(OC3CCCN([2*])C3)=NC([3*])=N2)=C([4*])C=C1[5*]&[2*]C&&[3*]N&[4*]Cl&[5*]Cl&&
[1*]OC&[1*]C1=CC=C(CC(=O)NC2=CC=NN2[2*])C=C1&[2*]C&&&
[1*]C&[1*]N1C=CC(NC2=NC=C3CCC4=NN([2*])C(CC5=CC=CC=C5[3*])=C4C3=N2)=N1&[2*]C&&[3*]N(C)S(C)(=O)=O&&
NC1=NN2C(CON=CC3=CC=C(OC(F)(F)F)C=C3)=NN=C2C=C1&&&
[1*]CC(C)C&[1*]N(CC1=CC([2*])=C2OCCCOC2=C1)C(=O)C1CCN(CC2=CC=CC3=C2N=C[NH]3)C1&[2*]Cl&&&
[1*]C&[1*]C1=C([2*])C2=CC([8*])=CC=C2[NH]1&[8*][N+](=O)[O-]&&[2*]C[3*]^[3*]C[4*]&[4*]NC([5*])=O&[5*]C1CCCN(S([6*])(=O)=O)C1&[6*]C1=CC=CC=C1[7*]&[7*]F&&&
[1*]NC(C)=O&[1*]C1=CC=CC(OC(=O)CCCCC(=O)OC2=CC=C3C=CC([2*])=CC3=C2)=C1&[2*]O&&&
[2*]OC&[1*]NC1=CC(C(=O)O)=CC=C1C([2*])C1=CC=C(C2=CC=CC=C2)S1&[1*]C(=O)C1=CC=CO1&&&
[1*]C&[1*]C1=NN([2*])C([3*])=C1[4*]&[2*]CC(C)C&&[3*]C&[4*]NS(C)(=O)=O&&
[1*]OC&[1*]C1=CC(C2=NN=C(NC(=O)C3=CC=C(OC4=CC=CC=C4)C=C3)S2)=CC=C1[2*]&[2*]O&&&
[1*]C&[1*]C1=CC(=O)N2N=CC=C2N1[2*]&[2*]C[3*]&[3*]C1=CC=CC([4*])=C1&[4*]C(=O)N[5*]&[5*]C1=CC=C([6*])C([7*])=C1&[6*]C&&[7*]F&&
[1*]C&[1*]C1=CC=C(S(=O)(=O)N2CCC(C(=O)NC3=CC([2*])=CC([3*])=C3[4*])CC2)C=C1&[2*]C&&[3*]C&[4*]C&&
[1*]OCC(P(=O)(O)O)P(=O)(O)O&[1*]C1=CC=C(C2=CC=CC=C2)C=C1&&&
[1*]N1CCC(C)CC1&[1*]C(=O)CC1=NS(=O)(=O)C2=CC=CC=C2N1&&&
[1*]C(=O)C1=NN(C2=CC=C(C)C(C)=C2)C(=O)C=C1&[1*]N1CCN(C2=CC=CC=C2)CC1&&&
[1*]C&[1*]C[2*]&[2*]C[3*]&[3*]O[4*]&[4*]C1=CC=C2N=CC=C([5*])C2=C1&[5*]C[6*]&[6*]C[7*]&[7*]C12CCC([8*])(CC1)OC2&[8*]N[9*]&[9*]C[10*]&[10*]C1=CC2=C(C=C1[11*])OCCO2&[11*]O[12*]&[12*]C&&&
[1*]N&[1*]C1=NC(SCC2=CC=CC=C2)=NC2=C1C=CS2&&&
COC1=CC=CC(S(=O)(=O)NCCOCCOC2=CC=CC(C(F)(F)F)=C2)=C1&&&
[1*]C&[1*]C1=CC([2*])=CC(N2CCC(OC3=CC(C([3*])C4CCNCC4)=CC=C3[4*])C2)=C1&[2*]C&&[3*]C&[4*]Cl&&
O=C(NC(=O)C1=C(F)C=CC=C1F)NC1=CC=C(C=CC(=O)O)C=C1&&&
[2*]S(=O)(=O)C1=C2C=CC=CC2=C(OC)C2=CC=CC=C12&[1*]N1CCN([2*])C2CS(=O)(=O)CC21&[1*]CC1=C(OC)C(OC)=CC2=C1C=CC(=O)O2&&&
[1*]C&[1*]C[2*]&[2*]C[3*]&[3*]C[4*]&[4*]N[5*]&[5*]C1=CN=CC([6*])=C1&[6*]NC([7*])=O&[7*]C1CCCC1&&&
[1*]OCCC&[1*]C1=CC=C(N2C(=O)CC(N3CCN(C4=CC=CC([2*])=C4)CC3)C2=O)C=C1&[2*]C&&&
[1*]OCCCC&[1*]C1=CC=C(C2=CC(C(=O)N3CC([2*])SC4=CC=CC=C43)=NO2)C=C1&[2*]CC&&&
O=C(O)CC(O)CC(=O)N1CCC2=CC(Br)=CC=C21&&&
[1*]N([2*])C&[1*]CCO&&[2*]CC1=CC=CC(C2=CC=C(C3=NC4=CC(C(F)(F)F)=CC=C4[NH]3)C=C2)=C1&&
[1*]C&[1*]C([2*])([3*])C&[2*]O&&[3*]C1=CC=C([4*])C=C1^[4*]C1=NC([5*])=C2C=CC=CC2=N1&[5*]N[6*]&[6*]C[7*]&[7*]C1=CC=CC=C1&&&
O=C1C2=CC=CC=C2C(=O)N1CCO&&&
[1*]C&[1*]C[2*]&[2*]C1=CC=C([3*])C=C1&[3*]NC([4*])=O&[4*]C[5*]&[5*]C[6*]&[6*]S[7*]&[7*]C[8*]&[8*]C1=C([9*])ON=C1[10*]&[9*]C&&[10*]C&&
[1*]C&[1*]C([2*])C&[2*]O[3*]&[3*]C1=CC=C([4*])C=C1&[4*]C1=NC([5*])=C2C=CC=CC2=N1&[5*]N[6*]&[6*]C1CCOCC1&&&
[1*]C&[1*]OC([2*])=O&[2*]C([3*])[4*]&[3*]C[5*]&[5*]C1=C[NH]C2=CC=CC=C12^[4*]NC(=O)C1=NOC=C1&&&&
[1*]C1=CC(=O)CC([3*])C1&[1*]C1=CC=C([2*])C=C1&[2*]Cl^[3*]C1=CC=C2OCOC2=C1&&&&
[1*]CC&[1*]C1=NN(C2CCCC2)C2=C1CCN1C(C3=CC=CC=C3[2*])=NN=C21&[2*]F&&&
[1*]C&[1*]C[2*]&[2*]C[3*]&[3*]N([4*])C([9*])=O&[9*]C1=CC=C2C([10*])=C3CCCC3=NC2=C1&[10*]Cl^[4*]C[5*]&&[5*]C1=NC2=CC=C([6*])C=C2N1[8*]&[8*]C&&[6*]C([7*])(F)F^[7*]F&&&
[1*]C(=O)NC(C)C&[1*]C1CCCCN1CC1=CC=CC=C1[2*]&[2*][N+](=O)[O-]&&&
[1*]NC([3*])=O&[1*]C1=CC=C([2*])C=C1&[2*]Cl^[3*]C1=CC=C2C=CC=CC2=C1[4*]&&[4*]O&&&
COC1=CC=C(OC)C(NC(=O)CNC2=CC=C3N=C(NC(C)=O)SC3=C2)=C1&&&
[1*]CC1=CC=C(OC)C=C1&[1*]N1C(=O)NC(=O)C(CC=NC2=CC=C(Br)C=C2)C1=O&&&
CC1(C)N=C(N)N=C(N)N1C1=CC=CC(OCCCCCO)=C1&&&
[1*]C&[1*]C1=CC=C(NC(=O)COC(=O)C=CC2=CC=CO2)C=C1S(=O)(=O)N1CCOCC1&&&
[4*]S(=O)(=O)C1=CC=CC=C1&[1*]N[4*]&[1*]CC[3*]&[3*]S[5*]&[2*]N1CCC([5*])CC1&[2*]CC1=CC=CC=C1C(F)(F)F&&&
[1*]CC(=O)O&[1*]N1C(C(=O)CCC(=O)C2=CC=CC=C2)=NC2=CC=CC=C21&&&
O=P(O)(O)CC1=CC=CC=C1&&&
[1*]C&[1*]C(=O)N[2*]&[2*]C1=CC=C([3*])C=C1&[3*]C([4*])=O&[4*]C[5*]&[5*]N1C(=O)NC2(CCCCCC2)C1=O&&&
[1*]NC(=O)C(C)(C)N&[1*]C(COCC1=CC=NC=C1)C1=NN(C2=CC=C([2*])C=C2)C=C1&[2*]F&&&
CC1=CC(C2=NOC(N3CCC(N4C(C)CN(C(=O)C5=CC=CC(O)=C5)CC4C)CC3)=C2)=C(C)O1&&&
CCC(CC)OC1=CC=C2C(=C1)OCC(N)C(=O)N2CC1=CC=CC=C1Cl&&&
[1*]C&[1*]C1=CC=C([2*])C=C1&[2*]C([3*])=O&[3*]C[4*]&[4*]N1C(=O)NC([5*])([6*])C1=O&[5*]C&&[6*]C1=NC2=CC=C([7*])C=C2S1^[7*]C&&&
O=C(NC1CCN(CCCOC2=CC=CC=C2)CC1N(C(=O)CC(F)(F)F)C1=CC=C(Cl)C=C1)C1=CC=C(OC(F)F)C=C1&&&
[1*]NC1=CC(C)=CC=C1&[1*]C(=O)CN&&&
[1*]OC&[1*]C(=O)C=[2*]&[2*]=CC1=CC(C(=N)N)=CC=C1OC&&&
CC(C)N(CC1=CN(C)N=C1C1=CC=CC(Cl)=C1)C(=O)CCC1=NN=C(CC2=CC=CC=C2)O1&&&
CC(C)OC1=CC=CC(CNC(=O)CC2C(=O)N(C3=CC=CC=C3)CC2CC2=CC=CC=C2)=C1&&&
[1*]C&[1*]O[2*]&[2*]C1=CC=CC([3*])=C1&[3*]C1([4*])OC(=O)C(C2=CC=C3OCOC3=C2)=C1C1=CC=C(OC)C=C1&[4*]C&&&
C=CC1CC1(NC(=O)C1CN(S(=O)(=O)C2=CC=CC=C2Cl)C1C(=O)O)C(=O)NS(=O)(=O)C1CC1&&&
[1*]OCC#C&[1*]C1=CC([2*])=CC=C1[3*]&[2*]CCC(C)C&&[3*]O&&
[1*]C&[1*]C([2*])[3*]&[2*]C1=CC([4*])=C([5*])C([6*])=C1&[4*]F^[3*]N1C=C([7*])C=N1&[5*]F^[7*]C1=C(C2=CN(COC(=O)C3=CC(F)=C(F)C(F)=C3)C=N2)C(=O)N(COS(=O)(=O)CC1)CO
[1*]CC&[1*]N([2*])C1=CC=C(C(=[3*])C2=CC=C(N(C)C)C=C2)C=C1&[2*]CC&&[3*]=C1C=CC2=CC=CC=C12&&
[1*]C&[1*]N1CCN([2*])CC1&[2*]C1=CN2C=C([3*])N=C2C=C1&[3*]C1=C2N=CC([4*])=CN2N=C1&[4*]C1=CC=CC([5*])=C1&[5*]F&&&
[1*]C1=C(OC(=O)C2=CC=C([3*])C=C2)C([2*])=CC=C1&[1*]F&&[2*]F&[3*]Br&&
[1*]CCCCC1=CN(CCCC)C2=CC=CC=C12&[1*]OC1=CC=CC(O)=C1CC(=O)O&&&
[1*]OC&[1*]N=C1CN(C2=C([2*])C=C3C(=O)C([3*])=CN4C3=C2OCC4[4*])CCC1([5*])[6*]&[2*]F&&[3*]C(=O)O&[4*]C&[5*]C&[6*]N&&
COP(=O)(O)OCC1C=CC(N2C=NC3=C(NC)N=CN=C32)O1&&&
[1*]C(C)=O&[1*]NC(=[3*])C([2*])=O&[3*]=CC1=CC=CC=C1&&[2*]NC=CC1=CSC=C1&&
[1*]C#N&[1*]C1=CC([2*])=CC=C1[3*]&[2*]S(=O)(=O)NC1=NC2=CC=CC=C2S1&&[3*]O[4*]^[4*]C1=CC=C([5*])C=C1[6*]&[5*]F&&[6*]C1=C[NH]N=C1&&
O=C1C(C2=NC(C3CC3)=CS2)=C(O)[NH]C2=CC(Cl)=CC=C12&&&
CC(C)(C)N(CC1=CC=CC=C1)C(=O)C1=CC=C(C(=O)O)C=C1&&&
[1*]CCCN&[1*]SC1=CC=C(Br)C=C1&&&
CI&&&
[1*]C(=O)OCC&[1*]C1=C([2*])SC([3*])=C1C1=CC=CC([4*])=C1&[2*]NC(=O)CC&&[3*]C&[4*]Cl&&
[4*]=CC1=CC=C(NC2=NC=CC=C2C(=O)O)C=C1&[1*]C(=O)C=[4*]&[1*]N1CCCC1[7*]&[2*]C([7*])=O&[2*]N[3*]&[3*]C([8*])=O&[5*]C1([8*])CC1&[5*]N[6*]&[6*]S(=O)(=O)C1=CC(Cl)=CC(Cl)=C1&&&
[1*]CC&[1*]C1OC(=O)C([2*])C(=O)C([3*])C(OC2OC([4*])CC([5*])C2[6*])C([7*])([8*])CC([9*])C(=NOCC=CC2=CC=C(C3=NC=CC=C3N3C=NN=N3)C=C2)C([10*])C2OC(=O)OC12[11*]&[2*]C&
[4*]C(=O)C([7*])CC(C)C&[2*]N[7*]&[2*]C(=O)C([8*])C^[4*]N[9*]^[3*]N[8*]&[5*]C(=O)CC(O)C([9*])CC(C)C&[1*]C([3*])=O&[5*]N[10*]&[1*]O[6*]&[10*]C(CC1=C[NH]C=N1)C(N)=O&[6*]C(C)(C)C&&&&&
[1*]CC1=NN=C(C2=CC=C(C)C(C)=C2)O1&[1*]N1CCN([2*])CC1&[2*]C1CC1&&&
[4*]C12CCC(C(=C)C)C1C1CCC3C4(C)CC(O)C(O)C(C)(C)C4CCC3(C)C1(C)CC2&[1*]C([4*])=O&[1*]N[3*]&[2*]C(=O)C[3*]&[2*]N1CCN(C2=CC=CC=C2)CC1&&&
[1*]C&[1*]C([2*])C&[2*]C([3*])[4*]&[3*]NC(=O)N[5*]&[5*]C[6*]^[4*]C(=O)O^[6*]C1=CC=CC=N1&&&&&
[1*]C&[1*]C[2*]&[2*]C1=CC=C([3*])C=C1&[3*]NC(=O)O[4*]&[4*]C1OC([5*])C([7*])C([8*])C1[9*]&[5*]C[6*]&[6*][N-][N+]#N^[7*]O&&&[8*]O&[9*]O&&
[1*]C&[1*]C[2*]&[2*]OC([3*])=O&[3*]C[4*]&[4*]C1=CSC(NC([5*])=O)=N1&[5*]C1=CC=CC([6*])=C1&[6*]NC([7*])=O&[7*]C1=CSCCO1&&&
[1*]OCCCCCCCCCCCCC&[1*]C1=CC=C(C(=O)NC2=C([2*])C=C([3*])C=C2[4*])C=C1&[2*]C&&[3*]C&[4*]C&&
[1*]OC&[1*]C(=O)C1=CC(Cl)=C(O[4*])C=C1N([2*])[5*]&[2*]C(=O)CCC([3*])=O&[3*]NC1=CC=CC=N1^[4*]CC1=CC=C(C#N)C=C1&&&[5*]S(C)(=O)=O&&
[1*]C&[1*]C1=NC2=CC=C([2*])C=C2S1&[2*]C1=CC=C([3*])C=C1&[3*]NC([4*])=O&[4*]C1=CC=CC=C1[5*]&[5*][N+](=O)[O-]&&&
[1*]S(C)(=O)=CC(=O)O&[1*]C1=CC=CC=C1&&&
[1*]CC(=O)OCC&[1*]N1N=C(C2=CC=C([2*])C=C2[3*])SC1=N[4*]&[2*]Cl&&[3*]Cl&[4*][N+](=O)[O-]&&
CN(CC1=CC=CC=C1)CC1(O)CCCN(C(=O)C2CCOCC2)C1&&&
O=C(NC1=CC=C2C=NN(S(=O)(=O)C3=CC=CC(C(F)(F)F)=C3)C2=C1)SC1=CC=CC=C1&&&
[1*]C&[1*]C1=CC([2*])=CC=C1[3*]&[2*]F&&[3*]S([4*])(=O)=O^[4*]C1=CC=CC([5*])=C1&[5*]C#N&&&
[1*]C(C)(C)C&[1*]C1=CC=CC([2*])=C1NC(=O)NCC1([3*])CCN(C(=O)NC2=CC=CC=C2[4*])CC1&[2*]C(C)(C)C&&[3*]C(=O)O&[4*]Cl&&
[1*]C&[1*]C1(C)CCC([2*])CC1&[2*]NC([3*])=O&[3*]C1=CC=C([4*])C=C1&[4*]C1=CC=C([5*])C=C1&[5*]O[6*]&[6*]C[7*]&[7*]C([8*])([9*])F&[8*]F&&[9*]C([10*])F^[10*]F&&&
CCN(CC)C(=S)N1CCC(NC(=O)NC2=CC(C)=CC=C2C)CC1&&&
[1*]C&[1*]C(=O)N[2*]&[2*]C1=C([3*])[NH]C(S[7*])=NC1=O&[3*]C1=CC=C([4*])C=C1&[4*]O[5*]^[7*]C([8*])[9*]^[5*]C([6*])C&[8*]C&[6*]C&&[9*]C1=CC=CC=C1&&&&
[2*]C(C)(C)O&[2*]C1CCC([3*])(C)O1&[1*]C[3*]&[1*]NC1C2=CC=CC=C2C2=CN=CC=C21&&&
[1*]C(=O)C[2*]&[2*]C1CCCC1&&[1*]O[3*]^[3*]C1(C2=CC=CC=C2)NC(=O)NC1=O&&&
[1*]C&[1*]OC([2*])=O&[2*]C([3*])[4*]&[4*]N[9*]&[9*]C[10*]^[3*]C[5*]^[10*]C1=CC=CC=C11&[5*]C1=CC=C([6*])C=C1&&&[6*]OS(=O)(=O)O&&&
[1*]F&[1*]C1=CN=CC([2*])=C1&[2*]C1CC([3*])NC1&[3*]C1=CC=C([4*])C=C1&[4*]C1=CC=CC([5*])=C1&[5*]F&&&
CN(CCCNC(=O)C1=CC(Cl)=CC2=CC3=CC=CC=C3N=C12)CC1=CC=CC=C1&&&
[2*]SC1=NC(=O)C=C(CCC(C)C)[NH]1&[1*]C(=O)C[2*]&[1*]N1CCOCC1&&&
[1*]C(=O)C1=CC2=CC=CC=C2O1&[1*]NC1=CC=C2N=C(C3=CC=CS3)OC2=C1&&&
O=C(O)CC1=C(C2=CC=C(Cl)C=C2)N=C2C=C(Cl)C(Cl)=CC2=C1C1=CC=CC=C1&&&
COC1=CC2=NC=NC(OC3=CC(Cl)=C(F)C=C3F)=C2C=C1OC&&&
[1*]C1=CC=C(CNC(=O)C2CCC(=O)N2C2CCCCC2)C([2*])=C1&[1*]F&&[2*]Cl&&
[1*]OC1=C(C)N(CC(C)C)C=CC1=O&[1*]CC(O)C[2*]&[2*]N[3*]&[3*]C(C)C[4*]&[4*]NC1=CC=CC=C1&&&
[1*]S(=O)(=O)C1=CC=C(F)C(Cl)=C1&[1*]N[3*]&[2*]N1CCC([3*])CC1&[2*]CC1=NN=NN1CC1=CC=C2OCOC2=C1&&&
[1*]C&[1*]C1=CC([2*])=NC(NC(=S)N2CCN([3*])CC2)=C1&[2*]C&&[3*]C&&
CN(C)CC1=NC=C(C(=O)N(C)CC2=NN=C(C3CC3)O2)C=N1&&&
[1*]C1=CC=C(S(=O)(=O)N2CCCCC2)C=C1NC(=O)C1COC2=CC=CC=C2O1&[1*]Br&&&
[3*]CC=C&[3*]O[5*]&[5*]C1CCC([6*])([7*])CC1&[1*]C([7*])=O&[1*]N[4*]^[2*]C([6*])=O^[4*]C(C)C&[2*]NC1=CC=C(CCCC)C=C1&&&&&
[1*]C#N&[1*]C1=C([2*])N=C2[NH]N=C(N)C2=C1[3*]&[2*]N&&[3*]C1=CC=CC=C1&&
[1*]C(C)=O&[1*]N1CCN(C2=CC=C(NC(=O)CC3=CC=C([2*])C=C3)C=C2)CC1&[2*]Cl&&&
COC1=CC=C(C=CC(=O)NC2=CC=CC(N3C(=O)C(CC4=CC=CC=C4)N(C)C3=O)=C2)C=C1OC&&&
CC1CCC(NC(=O)CSC2=NC=NC3=C2C=NN3C2=CC=C(F)C=C2)CC1&&&
[1*]C&[1*]C([2*])C&[2*]O[3*]&[3*]C1=CC=C([4*])C([10*])=C1&[10*]Cl&&[4*]NC([5*])=O^[5*]C[6*]&[6*]N1C(=O)N([7*])C(=O)C2=C1C=CS2&[7*]C[8*]&[8*]C1=CC=C([9*])C=C1&[9*]Cl&&&
[1*]C&[1*]O[2*]&[2*]C1=CC([3*])=CC([15*])=C1[17*]&[3*]C[4*]&[4*]N([5*])[11*]^[17*]O[18*]^[11*]C[12*]&[18*]C^[14*]C1=CC=CC=C1^[5*]C[6*]&&&&&[6*]C1CCC([7*])CC1&[7*]NC([8*])=O&[8*]C=C[9*]&[9*]C1=CC=C([10*])C=C1&[10*]O&&&
[1*]C(N)=NC(C)(C)CC&[1*]C1=CC=C(C2=CC=C(C3=CC=C(C4=CC=C(C(=N[2*])NC([3*])([4*])CC5=CC=CC=C5)C=C4)C=C3[5*])O2)C=C1&[2*]C(C)(C)CC&&[3*]C&[4*]C&[5*]S(=O)(
[1*]C&[1*]C(C)=C[2*]&[2*]C[3*]&[3*]C[4*]&[4*]C1=C([5*])C=CC2=C1OC(=O)C=C2&[5*]O&&&
[1*]NC1=CC=C(CC)C=C1&[1*]C([2*])=O&[2*]C1CCCN(C2=NN3C=C(C4=CN(C)N=C4)N=C3S2)C1&&&
[1*]OC&[1*]C1=CC=C(NC(=O)NC2=CC=C([2*])C=C2[3*])C=C1OC1CCN([4*])CC1&[2*]C&&[3*]C&[4*]C&&
[1*]CN(C)C&[1*]C1C(=O)OC2C1CC1([2*])C(=O)CCC1C2([3*])CCC1=CC=CC=C1&[2*]C&&[3*]C&&
[1*]OC&[1*]C1=CC=CC=C1C(SCCNC(=O)C1=CC=CC=C1)C1=CC([2*])=CC=C1[3*]&[2*]Cl&&[3*]NC(=O)C(C)C&&
CCCCCC1=CC=C(C(=O)N(CCN(C)C)C2=CC=CC=C2Cl)C=C1&&&
C#CC1(CC#CCCCCC(=O)O)CCC2C3CCC4=CC(=O)CCC4=C3C(C3=CC=C(N(C)C)C=C3)CC21C&&&
[1*]SC1=NC(C)=CC(C)=N1&[1*]CC1=CC(=O)C2=CC=CC=C2[NH]1&&&
[1*]CC(O)C1=CC(C2=CC=C(N)C=C2)=NC2=CC(OC)=CC=C12&[1*]C1CCCCN1C&&&
[1*]C&[1*]S[2*]&[2*]C[3*]&[3*]C[4*]&[4*]C1NC(=O)C2CCCN2C(=O)C([5*])NC(=O)C([6*])NC(=O)C([9*])NC(=O)C([11*])NC(=O)C([13*])NC(=O)C([17*])NC1=O&[5*]C&&[6*]C[7*]^[7*]C([8*])C^[9*]C[10*]^[8*]C&[10*]C(
[1*]C&[1*]C[2*]&[2*]N([3*])S([7*])(=O)=O&[3*]C[4*]&[4*]C[5*]^[7*]C1=CC=C([8*])C([9*])=C1^[5*]N([6*])C&[8*]N1C=CC=N1&[6*]C&&[9*]NC([10*])=O&&[10*]C1=CC=CC=C1[11*]&[11*]F&&&
O=C1CCC2=CC(S(=O)(=O)N3CCN(C(=O)CNCC4=CC=C5OCOC5=C4)CC3)=CC=C2N1&&&
[1*]CCCN1C(=O)C=C(C)C2=C1N(C1=CC(F)=CC=C1F)N=C2C&[1*]N1CCN(C2=CC=CC(Cl)=C2C)CC1&&&
[6*]C1([12*])CC1C=C&[1*]N[6*]&[1*]C([10*])=O^[5*]C([12*])=O^[2*]N1CC2(CC1[10*])C(C)(C)C21CCC1&[5*]NS(=O)(=O)N([11*])[11*]&[2*]C(=O)C([7*])C(C)(C)C&[11*]C[13*]&[3*]N[7*]&[13*]C1CCCCC1^[11*]S(=O)(
CCOC(=O)CCC(NC(=O)C(CC1=CC=CC=C1F)NC(=O)C1=C[NH]C(=O)C=C1)C(=O)OCC&&&
[1*]CC=C(C)C&[1*]C1=CC2=C(C=C1[2*])OC1=CC([3*])=C([4*])C=C1O2&[2*]O&&[3*]O&[4*]CC=C(C)C&&
[1*]CC(=O)NN=C(CC)CCCC&[1*]N[2*]&[2*]S(=O)(=O)C1=CC=C(C)C=C1&&&
[1*]CC&[1*]N1CCC2=C(C1)SC(NC(=O)CN([2*])S(=O)(=O)C1=CC=C([3*])C=C1)=C2[4*]&[2*]C&&[3*]F&[4*]C#N&&
CC(C)CC(NC(=O)C(O)C(C)C1=CC=C(C2=CC=CC=C2)C=C1)C(=O)N1CCCC1C(=O)O&&&
[1*]C&[1*]C1=NN([2*])C([6*])=C1&[2*]C1=CC([3*])=CC=C1[5*]&[3*]C(=O)N[4*]^[6*]C^[4*]C1CCCCC1^[5*]C&&&&&&
[1*]C&[1*]C[2*]&[2*]O[3*]&[3*]C1=CC([4*])=CC=C1[7*]&[4*]C([5*])=O&[5*]C1CC1[6*]^[7*]O[8*]^[6*]C1=CC=CC=N1&[8*]C[9*]&&&[9*]C[10*]&[10*]O[11*]&[11*]C1=CC=C([12*])C=C1&[12*]F&&&
CCC1OC(=O)C(C)C(O)C(C)C(OC2OC(C)CC(N(C)C)C2O)C(C)(OCC#CCC2=CC=C(N3C=NC=N3)C=C2)CC(C)CN(C)C(C)C(O)C1(C)O&&&
[1*]C&[1*]C([2*])=O&[2*]C=C[3*]&[3*]C[4*]&[4*]C1=C([5*])C=C([6*])C=C1[13*]&[13*]OC([14*])=O&[14*]C^[5*]C&&&[6*]OC([7*])=O^[7*]C=C[8*]&[8*]C1=CC=C([9*])C([11*])=C1&[9*]OC([10*])=O&[10*]C^[11*]OC([12*])=O&&[12*]C&&&
CCC(NCC1=CC=C(CCOC)C=C1)C1=CC=CC=C1&&&
[1*]C(=O)C([2*])C&[2*]N[3*]&[3*]S(=O)(=O)C1=CC=C2C=CC=CC2=C1^[1*]N1CCN(C2=CC=CC(Cl)=C2)CC1&&&&
[1*]NC1=CC=C(OC)C=C1&[1*]C(=O)C(=[2*])NNC(=O)C1=CC=CN=C1&[2*]=CC1=CC=CC=C1&&&
[1*]C1=CC=C(N2CCN(C(CNC(=O)C3CCCCC3)C3=CC=CC=C3)CC2)C=C1&[1*]F&&&
[1*]NC1=CN(C2=CC=C(S(C)(=O)=O)C=C2)C=N1&[1*]C([2*])=O&[2*]NC1=CC=C(F)C=C1F&&&
CC1(C)OCC(CNC2=CC=CC3=NC=CC=C23)O1&&&
[1*]C&[1*]C[2*]&[2*]O[3*]&[3*]C[4*]&[4*]C[5*]&[5*]NC([6*])=O&[6*]C1=CC=CC([7*])=C1&[7*]N[8*]&[8*]C1=C([9*])C([10*])=NC2=NC=NN12&[9*]C&&[10*]C&&
O=C1C(CCl)=C(CSC2=NC=CC=N2)N=C[23*]&[23*]C1CCCN(C(=O)NC2=CC=C(F)C=C2)C1&&&
[2*]C(C)C&[1*]N[2*]&[1*]C([3*])=O&[3*]C1CCN(C2=CC3=C(C=C2Cl)C(=O)C(C(=O)O)=CN3CC#N)CC1&&&
CC1=NON=C1NC(=O)COC1=CC=CC(Cl)=C1&&&
[1*]C&[1*]C1=CN=CC(NC2=NC=NC3=C([2*])C=CC=C23)=C1N1CCOCC1&[2*]C(N=O)C(F)(F)F&&&
CC1=CC=C2OC3C(NC(=O)C(C)(C)C)C(=O)CCC3(C)C2=C1&&&
[1*]Cl&[1*]C1=CC=C(COC2=CC=C(C3=NN4C=NN=C4S3)C=C2)C=C1&&&
[1*]C&[1*]C1=CC=CC(CC(NC(=O)C2=C([2*])C=CC=C2[3*])C(=O)C(=O)NCC(=O)N2CCCC2[4*])=C1&[2*]F&&[3*]F&[4*]C#N&&
[1*]C&[1*]C([2*])=O&[2*]C([3*])[4*]&[3*]C&&[4*]C[5*]^[5*]C(=O)O[6*]&[6*]C1=C([7*])OC=CC1=O&[7*]C1=CC=C([8*])C=C1&[8*]Br&&&
[1*]C&[1*]C1=CC(N2CCCC([2*])C2)=C2N=C(C3=CC=CN=C3)C=CC2=C1&[2*]C(N)=O&&&
[1*]C&[1*]O[2*]&[2*]C1=CC=C([3*])C=C1&[3*]C[4*]&[4*]C[5*]&[5*]C[6*]&[6*]C[7*]&[7*]C[8*]&[8*]C[9*]&[9*]C[10*]&[10*]C[11*]&[11*]C[12*]&[12*]N[13*]&[13*]C[14*]&[14*]C[15*]&[15*]C[16*]&[16*]C[17*]&[17*]C[18*]&[18*]N[19*]&[19*]C[20*]&[20*]C1=CC=CC=C1&&&
CN1CC=C(C2=CC=C(C3=CC=CC=C3)C=C2)C1&&&
[1*]C&[1*]O[2*]&[2*]C1=CC=C2CC3N([3*])CCC45C2=C1OC4C1([5*])CCC35CC1[7*]&[3*]C[4*]&[4*]C1CCC1^[5*]O[6*]&&[6*]C^[7*]C[8*]&&[8*]NC([9*])=O&[9*]C1=CC=C([10*])C=C1&[10*]C([11*])(C)C&[11*]C&&&
CC1=CC(C)=NC(N2N=C3CC(C)(C)CC(=O)C3=C2SCC(=O)NCCC2=CC=CC=C2)=N1&&&
[1*]C&[1*]C1=CC=C(C2=CSC(N3N=C([2*])CC3C3=CC=CC=C3)=N2)C=C1&[2*]C&&&
[1*]C&[1*]C[2*]&[2*]C[3*]&[3*]C[4*]&[4*]N1CNC(=S)N([5*])C1&[5*]C1=CC=C([6*])C=C1[7*]&[6*]C&&[7*]C&&
[1*]OC&[1*]C1=CC=CC2=C1[NH]C1=C2CC2C3CCC(=NNC2=O)C13[2*]&[2*]C&&&
O=S(=O)(C1=CC=C(Cl)C=C1)N1C2=CC=CC=C2SC2=CC=CC=C21&&&
[1*]NC(=O)NC(C)C&[1*]C1=CC=C(N2CCOC2=O)C=C1&&&
[1*]NC&[1*]C(=O)C1=NC(C2=CC=C(N[2*])C=C2)=CN=C1N&[2*]S(=O)(=O)C1=CC=C(F)C=C1&&&
[1*]C(=O)N(C)C&[1*]C1=CC=C(NC(=O)C2=CC=C3N=C(N4CCOCC4)SC3=C2)C=C1&&&
[2*]CC1=NC(=O)C2=C([NH]1)N(C)N=C2C&[1*]N[2*]&[1*]C(=O)C1=C2C=CC=CC2=NN1C&&&
[1*]C&[1*]O[2*]&[2*]C1=CC=CC([3*])=C1[6*]&[3*]C=NNC([4*])=O&[4*]C[5*]^[6*]O^[5*]N1C2=NC3=CC=CC=C3C=C2C(=O)N1C1=NC(=O)C2=CC=CC=C2[NH]1&&&&&
[1*]C12CC1C(N1C=NC3=C1N=CN=C3N)C(O)C2O&[1*]CO&&&
[1*]C=C&[1*]C[2*]&[2*]SC1=NN=C2N([3*])C(=O)C3=C(SC4=C3CC([4*])OC4)N12&[3*]C1=CC=CC=C1&&[4*]C1=CC=CC=C1&&
[1*]C&[1*]C([2*])[3*]&[2*]O&&[3*]C1C(=O)N2C([4*])=C([5*])C([8*])C12^[8*]C&&[4*]C(=O)O&[5*]C[6*]^[6*]S[7*]&[7*]C1=CC=NC=C1&&&
[2*]CCCC&[2*]N([3*])[4*]&[3*]CCCC&&[1*]CCC[4*]^[1*]OC1=CC=C(C2=NN(C3=CC=CC=C3)C(=O)C3=CC=CC=C23)C=C1&&&
[1*]CCC&[1*]C1([2*])CCN([3*])CC1&[2*]C&&[3*]CCCC(=O)C1=CC=C(F)C=C1&&
[1*]C(=O)C[3*]&[2*]O[3*]&[2*]C(=O)C1=CC(Br)=CC(Br)=C1^[1*]NC1=CC=C(Cl)C(S([4*])(=O)=O)=C1&&[4*]N1CCCC1&&&
[2*]SC1=NN=C(C2=CC=C(C)N=C2)N1CC&[1*]C(=O)C[2*]&[1*]NC1=C(C)C=CS1&&&
CCCOCCCN1C(N)=NC2=CC=C(C3=C(C)N=CO3)C=C21&&&
COC1=CC=C(NC2=C(C(=O)NC3CC3)C(C)=C(C)S2)C=C1&&&
[1*]NCCCCC&[1*]C1=CC=C(C2=CN=C([2*])N=C2[3*])C=C1&[2*]N&&[3*]N&&
[1*]N(C)C&[1*]C1=CC=C(C=C(C=C2C(=O)NC3=CC=CC=C23)C2=NC3=CC=CC=C3[NH]2)C=C1&&&
C1=CC(C2CN3CCCC3C3=CC=CC=C32)=CC2=C(CN3CCCC3)C=CC=C12&&&
[1*]C(=O)NC1=NC=CC=C1[5*]&[1*]C[2*]&[2*]O[3*]^[5*]O^[3*]C[4*]&&&[4*]C(=O)NC1=NC=CS1&&&
[1*]C&[1*]C1=CC=C([2*])C([3*])=C1&[2*]C&&[3*]C1=NN=C(NC([4*])=O)O1^[4*]C1=CC=C2OCCOC2=C1&&&
[1*]O&[1*]C1=CC=CC=C1C=NC1=CN=C2C=CC=CC2=C1&&&
[1*]C&[1*]N1CCN([2*])CC1&[2*]C1=CC=C2C(N)=NC=NC2=C1&&&
[1*]F&[1*]C([2*])(F)F&[2*]C1=NN=C([3*])O1&[3*]C1=C[NH]C2=CC([4*])=CC=C12&[4*]Br&&&
CC1=CC2=C(C=C1C)N(CC1=CC(F)=CC=C1Cl)C(=O)N2CC1=C(F)C=CC=C1F&&&
[1*]C([2*])=C&[1*]C&&[2*]C[3*]^[3*]O[4*]&[4*]C1=CC(=O)N([5*])C=C1&[5*]C&&&
COC1=CC(OC)=C(C2=CSC(NC(=O)C3=CC=CC(S(=O)(=O)NC4CCC(O)CC4)=C3)=N2)C(OC)=C1&&&
CCOC(=O)C=CC(CC1CCNC1=O)NC(=O)C(CC(C)C)NC(=O)C1=CC=CC=C1&&&
O=S(=O)(NCC1=CC=CC=C1)C1=CC=C(N2N=C(C(F)(F)F)C=C2C2=CC=CS2)N=C1&&&
[1*]=C1SC(=S)N(C2=CC=C(Br)C=C2)C1=O&[1*]=CC1=C(Cl)C=CC=C1Cl&&&
[1*]CC&[1*]N([2*])C1=CC=C(C2=CC=C(C3=NC4=CC=C(C)C=C4[NH]3)S2)C=C1&[2*]CC&&&
[1*]CCC(=O)OCC&[1*]N1C=C(CCC2=CC([2*])=CC(C=CC(=O)C3=CC=C([3*])C=C3)=C2)N=N1&[2*]CCC(=O)OCC&&[3*]NC(=O)CCCCCCCC&&
O=CC1=C(N2C=CC=C2)C=C[NH]1&&&
[1*]C&[1*]C1=CC=C2[NH]C3=C(NCCCCCCCCCNC(=N)NCCCCCCCCCCCCCCC(=N)NCCCCCCCCCCCNC4=C5C=CC=CC5=NC5=CC=CC=C45)N=CN=C3C2=C1&&&
CC#CC(C)(C)C(=O)OC1OC(CO)C(O)C(O)C1O&&&
[1*]C&[1*]O[2*]&[2*]C1=CC=C([3*])C=C1&[3*]C1=C([4*])C2=CC=CN2C([9*])=C1&[9*]Cl&&[4*]C[5*]^[5*]C[6*]&[6*]NC([7*])=O&[7*]C1=CC=C([8*])C=C1&[8*]C&&&
[1*]C(=O)N[3*]&[1*]C=C[2*]&[2*]C1=CC=CC=C1^[3*]C[4*]&&[4*]C[5*]&[5*]C[6*]&[6*]C[7*]&[7*]C(=O)NO&&&
[1*]C&[1*]OC([2*])=O&[2*]C([3*])[4*]&[3*]C[5*]&[5*]C1CCCCC1^[4*]NCP(=O)(O)O&&&&
[1*]NC([8*])=O&[8*]C1CCCC1&&[1*]C1=CC=C([2*])C=C1[7*]^[2*]C[3*]&[3*]N[4*]^[7*]Cl^[4*]C[5*]&&&[5*]C([6*])(F)F&[6*]F&&&
[1*]C&[1*]O[2*]&[2*]C1=CC=C([3*])C=C1&[3*]N1N=C([4*])C2=C1NCCC([9*])C2&[9*]C&&[4*]C[5*]^[5*]N[6*]&[6*]C[7*]&[7*]C1=CC=C([8*])O1&[8*]C&&&
CCOC(=O)C1=C(N)C2=CC(N)=C(OC)C=C2[NH]1&&&
[1*]C([2*])=C&[1*]C[3*]&[3*]O^[2*]C([4*])[5*]&&[4*]O&&[5*]C[6*]^[6*]O[7*]&[7*]C1=CC=CC2=NC(N)=NC([8*])=C12&[8*]N&&&
[1*]C([2*])=C&[1*]C1=CC=C([3*])C=C1&[3*]C(=O)O^[2*]C1=CC([4*])=C([6*])C([8*])=C1&&[4*]C([5*])(C)C&[5*]C^[6*]C#C[7*]&&[7*]C1=CC=CC=C1^[8*]C([9*])(C)C&&[9*]C&&&
[1*]C&[1*]C1=CC=CC2=C1[NH]C(=O)C(OC1=CC=C(NC3=CC(N4CCCCC4)=NC=N3)C=C1[2*])=C2&[2*]Cl&&&
[1*]C&[1*]O[2*]&[2*]C1=CC=C([3*])C=C1[10*]&[10*]O[11*]&[11*]C^[3*]C1=NOC([4*])=C1&&[4*]C1=CC=C([5*])C([7*])=C1[8*]&[8*]C(=O)N[9*]&[9*]C1=CC=CC=C1^[5*]C([6*])(F)F&&[6*]F^[7*][N+](=O)[O-]&&&&
[1*]CCOCCCC&[1*]C(C1=CC=C([2*])C=C1)N1CCN(C(=O)COC2=CC=CC=C2)CC1&[2*]OC&&&
CC(C)N(C(=O)COC(=O)C1=CC=C(S(=O)(=O)N2CCC3=CC=CC=C3C2)C=C1)C1CCS(=O)(=O)C1&&&
[1*]F&[1*]C1=CC=CC=C1[2*]&[2*]C1CC([3*])=NN1[6*]&[3*]C1=CC=C2OCOC2=C1[4*]&[4*]C([5*])(F)F^[6*]C1=CC=CC=C1^[5*]F&&&&&
[1*]C&[1*]O[2*]&[2*]C1=CC=C([3*])C=C1[5*]&[3*]C([4*])=O&[4*]C^[5*]S(=O)(=O)N[6*]&&[6*]C1OC([7*])C([9*])C1[10*]&[9*]O&&[10*]O&[7*]C[8*]^[8*]O&&&
COC1=CC=C(N2C(C)=CC(C=NNC(=O)C3=CC4=CC=CC=C4C=C3OC)=C(C)C2=O)C=C1&&&
N#CC1=C(F)C(F)=C(N(CC2=CC=C(C(=O)O)C=C2)S(=O)(=O)C2=CC=CC=C2)C(F)=C1F&&&
[1*]C&[1*]C1=CC=C(C2=CSC(C(C3=CC=CC=C3)N3CCN([2*])CC3)=N2)C=C1&[2*]C(=O)CC(N)CC(=O)O&&&
[1*]C#N&[1*]C1=C(NC2=CC=C([2*])C=C2)OCC1=O&[2*]Cl&&&
[1*]OC&[1*]C([4*])=O&[2*]OC1=CC=C2C(=O)C([4*])([5*])OC2=C1&[5*]CC1=CC=C(OC2=CC=C(F)C=C2)S1&&[2*]CC[3*]^[3*]OC1=CC=C(C(F)(F)F)C=N1&&&
[4*]=CC&[3*]C1C2CCC34C(O)C(CC(O)C3C23OC14)OC(=O)CC(C)(C)O)O[2*]&[1*]O[3*]&[1*]C(=O)CC(C)C&&&
CC1=CC(NS(=O)(=O)C2=CC=C(NC(=S)NC(=O)C3CCC3)C=C2)=NO1&&&
[1*]C#N&[1*]C1=CC=CC=C1N1CC(CNC(=O)C2=CC=CC([2*])=C2)CC1=O&[2*]Cl&&&
[2*]C(C)C1=CC=CC=C1&[1*]N[2*]&[1*]C(=O)CN1N=CC2=C(C1=O)N(CC1=CC=CC=C1)C1=CC=CC=C21&&&
CCN1C=C(C(=O)O)C(=O)C2=CC(F)=C(N3CCN(C(=O)C(O)=CC(=O)C4=CC=C(F)C=C4)CC3)C(F)=C21&&&
[1*]C(=O)C([3*])(O)C(F)(F)F&[1*]N[2*]&[2*]CCCC[4*]^[3*]C1CCCCC1^[4*]N1CCC2(CC1)OCC1=CC=CC=C12&&&&&
[1*]OC&[1*]C1=CC(N2C(=O)N(C3=CC=C([2*])C=C3)C(=O)C2[3*])=CC=C1NC1=NC=C([4*])C(OC2=CC=CC3=C2C(=O)N([5*])C3)=N1&[2*]C#N&&[3*]C&[4*]Cl&[5*]C&&
[1*]C&[1*]C[2*]&[2*]C[3*]&[3*]C[4*]&[4*]O[5*]&[5*]C1=CC=C([6*])C=C1&[6*]C(=O)O[7*]&[7*]C1=CC=CC([8*])=C1&[8*]C[9*]&[9*]S([10*])=O&[10*]C[11*]&[11*]C[12*]&[12*]C(=O)O&&&
[1*]C=C1SC(=O)N=C1N[4*]&[1*]C1=CC=C([2*])C=C1&[2*]O[3*]^[4*]C[5*]^[3*]C1=CC=CC=C1&[5*]C1=CC=CO1&&&&&
CCCCC1CN(C2=CC=CC=C2)N=C1N&&&
[1*]C&[1*]C1=CC=C([2*])C=C1&[2*]C1=NN([3*])C=C1[4*]&[3*]C1=CC=CC=C1&&[4*]C[5*]^[5*]C(=O)N[6*]&[6*]C[7*]&[7*]C1=CC=CO1&&&
[1*]C(=O)C1=CC=C(F)C=C1&[1*]NC1=CC=C(N2C=NN=N2)C(Cl)=C1&&&
CCOC1=CC=C(C2=C3C(=O)C4=C(NC(=O)CN5CCC(CC7=CC=CC=C7)(C1)CC5)C([N+](=O)[O-])=CN4C3=N[NH]2)C=C1&&&
[1*]CC&[1*]C1=NN(C2=CC=NC([2*])=C2)C2=C1C(=O)N=C(CC1=CC=CC3=CC=CC=C13)[NH]2&[2*]OCCOC&&&
[1*]OC&[1*]C1=CC=C(CN(C(=O)CC2=C[NH]C3=CC=CC=C23)C2CCS(=O)(=O)C2)C=C1&&&
COCCN1C(C)=CC(C2=NC3=CC=CC=C3C(=O)N2OCC#CCOC2=NO[N+]([O-])=C2S(=O)(=O)C2=CC=CC=C2)=C1C&&&
[1*]C&[1*]C([2*])[3*]&[3*]C(=O)N[10*]&[10*]C1=CC=CC=C1^[2*]OC([4*])=O&&[4*]C[5*]&[5*]C[6*]&[6*]C[7*]&[7*]O[8*]&[8*]C[9*]&[9*]C(=O)N1CCOCC1&&&
[1*]C&[1*]C([2*])C&[2*]N[3*]&[3*]C1=CC([4*])=CC([13*])=N1&[4*]N([5*])[8*]&[8*]C[9*]^[13*]C1=CC=CC=C1^[9*]C1=CC=C([10*])C=C1^[5*]C[6*]&&[10*]N([11*])CCCl&[6*]C[7*]&[11*]C[12*]&[7*]Cl&[12*]CCl&&&&&
[1*]C=CC(O)C[N+](C)(C)C&[1*]C1=CC=CO1&&&
COC(=O)C1=C(C)OC2=NC(C)=NC(N3CCCCC3)=C12&&&
[1*]NC=C1C(=O)NC(=O)C2=CC=CC=C12&[1*]CC1=CC=C(OC(F)(F)F)C=C1&&&
[1*]CC&[1*]C1=CC=CC(NC(=O)C2CCCN(C(=O)CSC3=CC=C([2*])C=N3)C2)=C1&[2*]F&&&
CC(C(=O)NC(C=CC(=O)NC(CO)CC(=O)O)CCC(N)=O)N(C)C&&&
[1*]C(C)=O&[1*]C1=CC=CC(NC(=O)COC2=NC=NC3=CC=CC=C23)=C1&&&
[1*]C(=O)C[2*]&[2*]SC1=C([N+](=O)[O-])SC=C1&&[1*]N1CCCCCC1=O&&
[1*]S(N)(=O)=O&[1*]C1=CC=C([2*])C=C1&[2*]NC(=S)N1CCN(S([3*])(=O)=O)CC1&[3*]C1=CC=CS1&&&
[1*]NC1=CC(OC)=C(OC)C(OC)=C1&[1*]C(=O)C1=CC=C(C[2*])C=C1&[2*]NC1=C(N2CCCC2)C(=O)C1=O&&&
CC(C)(O)C(NC(=O)C1CCCN(S(=O)(=O)C2=CC=CS2)C1)C(=O)N1CCN(C(=O)OC(C)(C)C)CC1&&&
[2*]CCCCCCCC1=C[NH]C2=CC=C(OC)C=C12&[1*]N[2*]&[1*]C([3*])=O&[3*]C1CNC(=O)N1&&&
[2*]CC&[1*]N[2*]&[1*]C(=O)C1=CC=C(OC2=NC(OC)=NC(OC)=C2N)C(C(=O)N2C=CC(C)=C2C)=C1&&&
[1*]C1=CC=C(NC(=O)N2CCCCN3C(COC4=CC=CC=C4)C(C4=CC=C(C5=CC=C([2*])C=C5)C=C4)C3C2)C=C1&[1*]F&&[2*]F&&
O=C(O)CC1=CC=C2OCC3=CC=CC=C3C(=O)C2=C1&&&
[1*]N&[1*]C[2*]&[2*]C[3*]&[3*]SSC1=NN=C(NC([4*])=O)S1&[4*]C[5*]&[5*]N1CCOCC1&&&
[1*]C(=O)OCC&[1*]N1CCN(C(=O)CCC(=O)C2CC2)CC1&&&
CC1=CC=CC=C1OC1=C(C(=O)O)OC2=CC(Cl)=CC(Cl)=C12&&&
[1*]OC1=CC(=O)OC2=CC=CC=C12&[1*]CC1=NN=C(S[2*])O1&[2*]CC1=CC=CC(Br)=C1&&&
CC(C)=CCC1(CC=C(C)C)C(=O)C(C)C(=O)C2=CC=CC=C21&&&
[1*]C(C)(C)C&[1*]C1=CC=C(C2=CC([2*])=C3C=CC=CC3=N2)C=C1&[2*]C(=O)O&&&
[1*]CC&[1*]N([2*])C1=CC=C(C=[3*])C=C1&[2*]CC&&[3*]=CC1=CC(OC)=C(OC)C(OC)=C1&&
[1*]C(=O)CCC1=NN=C(C[2*])O1&[2*]S[3*]&[3*]CC1=CC=C(Cl)C=C1^[1*]NC1=CC=CC=C1&&&&
CN1CCC(CC2=NC(C3=CC=CN=C3)=N[NH]2)(C2=CC=C(Cl)C=C2)CC1&&&
[1*]NC1=CC(C)=CC=C1&[1*]C([2*])=O&[2*]NC1=CC=CC(CO)=C1&&&
[1*]OC&[1*]C1=CC=C([2*])C(C2=CN3C(C4=CC=C([3*])C([4*])=C4)=CN=C3C(NC=O)=C2)=C1&[2*]C&&[3*]N&[4*]OC&&
[1*]C([2*])=C&[1*]C[3*]&[3*]C#C[4*]^[2*]C1CCC2([14*])C3CC=C4C(CCC([15*])C4([17*])C)C3([18*])C(=O)CC12[19*]^[4*]C[5*]&[18*]C&[5*]C([6*])[7*]&&[19*]C^[6*]C#N&&[14*]C&[7*]N([8*])C([12*])=O&[15*]OC([16*])=O^[12*]C=C[13*]&[16*]
CC(=O)NC1=C(C)C=CC=C1S(=O)(=O)NC1=CC=CC2=CC=CC=C12&&&
[1*]C&[1*]C[2*]&[2*]N1C=CC2=C([3*])C=CC=C21&[3*]C(=O)N[4*]&[4*]C1=CC=C([5*])C=C1&[5*]S(=O)(=O)N[6*]&[6*]C&&&
CC(C)CC(NC(=O)CCC[8*])C(=O)NC(C)C(=O)NC(C#N)CCCCNC(=O)OCC1=CC=C(C2=CSSC2=S)C=C1&&&
[1*]C&[1*]C1=CC([2*])=NC(NS(=O)(=O)C2=CC=C(NC(=O)C3=CC=C([3*])C=C3)C=C2)=N1&[2*]C&&[3*]C(F)C(F)(F)F&&
[1*]C&[1*]C[2*]&[2*]C1=NC2=CN=CC=C2N1[3*]&[3*]C1=CC=C([4*])C=C1&[4*]O[5*]&[5*]C[6*]&[6*]C1=CC=CC([7*])=C1&[7*]F&&&
CC1=NC2=NC(C3=CC=CC=C3SC(=O)C3=CC=CC=C3)=NN2C(C)=C1&&&
CC1=CC=C2C(CNCCCN3CCOCC3)=C(C3=CC=CC=C3)[NH]C2=C1&&&
[1*]S(=O)(=O)C1=CC=CC=C1&[1*]NC1=CC=C(CC2=NC3=CC(F)=CC=C3[NH]2)C=C1&&&
[2*]CC&[1*]N([3*])C1=CC=CC(O[2*])=C1&[1*]C(=O)CN1N=CC=C1C&&[3*]C1CCNC1&&
[1*]C&[1*]C1=C(C=NNC2=NC=NC3=C2C([2*])=CN3C2OC([3*])C([4*])C2[5*])SC=C1&[2*]C#N&&[3*]CO&[4*]O&[5*]O&&
[1*]C&[1*]C[2*]&[2*]C1OC(=O)CC([3*])C([4*])C([5*])C([11*])CC([15*])C(=O)C=CC([16*])=CC1[17*]&[16*]C&&[17*]C[18*]^[18*]O[19*]^[3*]O^[19*]C1OC([20*])C([21*])C([22*])C1[23*]&&[4*]C^[20*]C&&[5*]O[6*]&[21*]O^[6*]C1OC([7*])CC([8*])C1
[4*]CC&[1*]O[4*]&[1*]C(=O)C1=C(C([2*])=O)N2C=NC(C3=CC=C(OC)C=C3)=CC2=N1&[2*]O[5*]&[3*]C(=O)C[5*]&[3*]N(C)C&&&
[1*]C&[1*]O[2*]&[2*]C1=CC([3*])=CC(S[4*])=N1&[3*]C1CCOCC1&&[4*]C1=C([5*])OC([7*])([8*])CC1=O^[8*]C1=CC=CC=C1[9*]&[9*]O[10*]^[5*]C([6*])C^[10*]C&[6*]C^[7*]C&&&&&&
[1*]OC&[1*]C1=CC=CC(C(=O)N2CC(SCC3=CC=CC=C3)CNC2=O)=C1&&&
CC1=C(C2=CC=C(Cl)C=C2)[NH]C(N2CCOCC2)=NC1=O&&&
[1*]OC&[1*]C1=CC=CC(OC2=NC=CC=C2C2CCNCC2)=C1&&&
[1*]C([2*])=O&[1*]NC1=CC=C2C(=C1)N=CN2C1=CC=C(Cl)C=C1&&[2*]N[3*]^[3*]C(C1=CC=CC=C1)(C1=CC=CC=C1)C1=CC=CC=C1&&&
CC(=O)OC1=CC=C(C(=O)CN(C)C(=O)NC2=CC=C(OC(F)(F)F)C=C2)C=C1&&&
[1*]C&[1*]OC([2*])=O&[2*]C([3*])[4*]&[3*]C[5*]&[5*]C[6*]^[4*]NC([8*])=O^[6*]S[7*]&[8*]C([9*])[10*]&[7*]C&[9*]C[11*]&&&[11*]C1=C[NH]C=N1^[10*]NC([12*])=O&&[12*]C([13*])[14*]&[14*]NC([17*])=O&[17*]C([18*])[19*]^[13*]C[15*]^[18*]C[20*]&[15*]C([16*])C&[20*]C1=CC
CC1=CC=CC=C1NC(=S)NN=C(C1=CC=CC=C1)C1=CC=C(NC2=C3C=C=CC3=NC3=CC(Cl)=CC=C23)C=C1&&&
[1*]C&[1*]C(=O)N[2*]&[2*]C1=CC=CC([3*])=C1&[3*]C1=C[NH]C(=S)N=C1N&&&
[1*]CC1COC2=CC3=C(C=C21)OCCO3&[1*]N1CCC2=CC=CC=C2C1&&&
[1*]OC&[1*]C1=CC=C(C(C(=O)NC2CCCC2)N(C(=O)C2=C([2*])C([3*])=NS2)C2=CC=CC([4*])=C2)C=C1&[2*]N&&[3*]C(N)=O&[4*]C&&
[1*]C&[1*]C1([2*])CC2CC3(C1)CC(C)(C1=CC=C(O)C=C1)C2&[2*]C1=CC=C([3*])C=C1&[3*]O&&&
[1*]C([2*])=C&[1*]C&&[2*]C(=O)O[3*]^[3*]C1C([4*])C2([6*])C([7*])CC3([9*])C(=CC(=O)C4C5([10*])CCC([11*])C([20*])(C)C5CCC43[21*])C2CC1([22*])[23*]&[4*]OC([5*])=O&[5*]C^[6*]C&&&[7*]OC([8*])=O^[8*]C^[9*]
NC1=NC(N)=C2N=C(CCC3=CC=CC=C3)C=NC2=N1&&&
COC1=CC=C(NC2=CC(=O)C(CCCCO)C(=O)N2)C=C1&&&
O=C(NCCO)C1=CC=C(I)C=C1NCC1=CC=C(F)C=C1&&&
[1*]=CC(=O)C1=CC=C(OC)C=C1&[1*]=CC1=CC=C(N=CC2=CC=CC=C2O)C=C1&&&
[1*]C&[1*]C1=CC=CC=C1NC(=O)C([2*])OC(=O)C=C1C(=O)NC2=CC=CC=C12&[2*]C&&&
O=C(NCC1COC2=CC=CC=C2O1)C1=CC=CC(S(=O)(=O)N2CCC3=CC=CC=C3C2)=C1&&&
C1=CC=C2C(=C1)OC1=CC=CC=C1C1=NN=NN21&&&
[1*]SC&[1*]C1=CC=C(C2=C(C3=CC=CC=C3)C3=CC([2*])=NC=C3[NH]2)C=C1&[2*]Br&&&
[1*]C&[1*]C[2*]&[2*]N1CCN(C([3*])=O)CC1&[3*]C[4*]&[4*]SC1=NN=C([5*])O1&[5*]C[6*]&[6*]N1C=NC2=CC=CC=C21&&&
O=C(NC1CC1)C1CCN(C(=O)C(C2=CC=CC(Cl)=C2)C2=CC=CC=N2)CC1&&&
CN(C)C1=CC=C(C(=O)OCC(=O)NC2=NN=C(SCC(=O)NC3CCCC3)S2)C=C1&&&
[1*]C1=C2N=C3C=CC=CC3=C2C=CC2=C1C(=O)C1=CC=CC=C1O2&[1*]O&&&
[1*]C(=O)C([3*])C1=CC=CC=C1&[1*]N[4*]&[2*]N1CCC([4*])CC1^[3*]N1C(=O)C2=CC=CC=C2C1=O^[2*]CC1=CC=CC=C1&&&&&
[1*]S(N)(=O)=O&[1*]C1=CC=C(OCCC2=C[NH]C=N2)C=C1&&&
C=CCN(CC=C)N=O&&&
[1*]C=O&[1*]C1=C([2*])[NH]C2=CC=CC=C12&[2*]C1=CC=C([3*])C=C1&[3*]C1=CC=C([4*])C=C1&[4*]O&&&
[1*]C1=CC=[N+]([17*])C([O-])=N1&[1*]O[2*]&[2*]C[3*]^[17*]C[18*]^[3*]C[4*]&[18*]C1=CC=CC=C1[19*]&[4*]C[5*]&[19*]Cl&[5*]C[6*]&&&[6*]C[7*]&[7*]C[8*]&[8*]C[9*]&[9*]C[10*]&[10*]C[11*]&[11*]C[12*]&[12*]C[13*]&[13*]C[14*]&[14*]C[15*]&[15*]O[16*]&[16*]C1=CC(=O)C(=O)C2=C
[1*]C&[1*]N1C=C(C2=CN=CC(C(CCN3CCN(C4=CC=CC=C4)CC3)C3=CC=C([2*])C=C3)=C2)C=N1&[2*]F&&&
[1*]NC(=S)NC1=CC=C(C(C)CC)C=C1&[1*]CC1=CC=C(Cl)C=C1&&&
[1*]C&[1*]C1=CC([2*])=CC(N2C3=CC=CC=C3N3C4(CCN(CC5CCN(C(=O)C6CCN(C1)CC6)CC5)CC4)C([3*])C23)=C1&[2*]C&&[3*]O&&
[1*]C&[1*]C[2*]&[2*]C1=CC(N[3*])=NC2=CC=CC=C12&[3*]C[4*]&[4*]C[5*]&[5*]C[6*]&[6*]N[7*]&[7*]C[8*]&[8*]C1=CC=CO1&&&
OC1CC[N+]2(CCCCC2)CC1&&&
[2*]C1CC(C)(C)NC(C)(C)C1&[1*]N[2*]&[1*]C(=O)CN1C=NC2=C1NC=NCC2O&&&
CCOC(=O)NC1=CC2=C(N=C(CCC3=CC=CC=C3)CN2)C(N)=N1&&&
[1*]C1=CC(S(=O)(=O)NC2=CN=C(OCC3CCCO3)C([2*])=C2)=CC=C1&[1*]C(F)(F)F&&[2*]Cl&&
CC(=O)NCCC1=CC2=CC=C(C(N)=O)C=C2C=N1&&&
CC(NC(=O)C(C)N)C(=O)NC(CC1=CC=C(F)C=C1F)C(=O)NC(C(=O)N1CCCC1C(=O)NC(C(=O)N1CCN(C)CC1)C(C)O)C(C)C&&&
[1*]C&[1*]C1=C([2*])SN=N1&[2*]C1=NN=C(S[3*])O1&[3*]C[4*]&[4*]C(=O)N[5*]&[5*]C([6*])(C)C&[6*]C&&&
CC1=NN(C2=CC=C3C=C(Cl)C=CC3=C2)C2=NC=CC(C3CN(C(=O)C4CC4)C3)=C12&&&
O=P(NC1=CC=NC=C1)(N1CC1)N1CC1&&&
[1*]CC(O)CN1N=CC2=C1C(C)=CC=C2&[1*]N[2*]&[2*]C(C)C1=CC=CC=C1&&&
[1*]C(C)=O&[1*]C1=CC=C2OC=C(CC(=O)NC3=CC=CC([2*])=C3)C2=C1&[2*]F&&&
[1*]C&[1*]O[2*]&[2*]C1=CC=C([3*])C=C1&[3*]S(=O)(=O)N1CCC([4*])CC1&[4*]C(=O)N1CC([5*])CC(C)C1&[5*]C&&&
[1*]CC1=CC=CC=C1OCN1C=C(C)C(=O)[NH]C1=O&[1*]N([2*])[3*]&[2*]CCC(C1=CC=CC=C1)C1=CC=CC=C1&&[3*]CCC(C1=CC=CC=C1)C1=CC=CC=C1&&
[1*]C&[1*]O[2*]&[2*]C1=CC=C([3*])C([5*])=C1&[3*]O[4*]&[4*]C^[5*]C1=CC([6*])=NC(O[8*])=N1&&[8*]C&&[6*]C([7*])(F)F^[7*]F&&&
[1*]C(C)C&[1*]C1=CC(C2=NC3=CC=CC=C3S2)=C([2*])C=C1[3*]&[2*]O&&[3*]O&&
CCCCC1(CCCC)CS(=O)(=O)C2=CC=C(N(CC)CC(=O)O)C=C2C(C2=CC=C(CN)C=C2)C1O&&&
CCCCCN1C(C(C)NC(C)=O)=NC2=CC=CC=C21&&&
[1*]C(=O)OCC&[1*]C1CCCN(C2=C([2*])C(=O)N(C3=CC=C([3*])C([4*])=C3)C2=O)C1&[2*]Cl&&[3*]C&[4*]C&&
[1*]C1CC(=O)N(C2=CC=CC=C2)C1=O&[1*]N1CCN(C2=NC=CS2)CC1&&&
[1*]C(=O)C[2*]&[2*]SC1=CC=CC=C1&&[1*]N1CCC2=CC=CC=C21&&
CC1CN(CCN2C(=O)[NH]C3=CC=C(OC(F)F)C=C32)CCO1&&&
[1*]C&[1*]NS([2*])(=O)=O&[2*]C1=CC2=C(C=C1[3*])N([21*])C=C2&[3*]S[4*]&[4*]C[5*]^[21*]C^[5*]C[6*]&&&[6*]C[7*]&[7*]NC([8*])=O&[8*]C[9*]&[9*]C[10*]&[10*]C[11*]&[11*]C[12*]&[12*]C[13*]&[13*]C[14*]&[14*]C[15*]&[15*]C[16*]&[16*]C[17*]&[17*]C[18*]&[18*]C(=O)N[19*]&[19*]
[1*]NC(=O)NCC&[1*]C1=NC2=CC(C3=CC=C([2*])N=C3)=CN=C2[NH]1&[2*]N(C)C&&&
[1*]C(=O)NC(CCCCN)C(=O)OCNC(=O)CN&[1*]C1=CC=CC=C1[2*]&[2*]Br&&&
[1*]C(C)CC&[1*]C(NC(=O)C([2*])NC(=O)C([3*])NC(=O)CNC(=O)C(CC1=CN=C[NH]1)NC(=O)CCCNC(=O)CCCCC1=CC=CC=C1)C(=O)NC([4*])CC1=CC=CC=C1&[2*]CCCNC(=N)
[1*]OC&[1*]C1=CC=CC=C1C(=O)C1=C(NC(=O)CC2CCCO2)N([2*])N=C1[3*]&[2*]CCO&&[3*]C&&
O=C(C1=CC=CS1)N1CCC(C(=O)N2CCC3=CC=CC=C32)CC1&&&
[3*]C(=O)C([4*])C(C)CC&[1*]N[4*]&[1*]C(=O)C([5*])CCCCN^[3*]N[6*]^[2*]N[5*]&[6*]C(CC1=CC=CC=C1)C(=O)O&[2*]C(C)=O&&&&&
[1*]C&[1*]C1=CC=C([2*])C=C1NC1=NC(C2=CC=C([3*])C([4*])=C2)=CO1&[2*]NC(=O)CCl&&[3*]Br&[4*]Br&&
[1*]C&[1*]O[2*]&[2*]C1=CC2=C(C=C1[3*])C([5*])N(S([10*])(=O)=O)C([9*])C2&[3*]O[4*]&[4*]C^[5*]C1=CC=C([6*])C=C1&&[6*]O[7*]^[10*]C1=CC=C([11*])C=C1^[7*]C[8*]&[11*]C&[8*]C1=NC2=CC=CC=C2S1&&&&&
CC1=CC=C2C(=C1)C1=C(CCCC1)N2CC(O)COC1=CC=C(CC(CN)C(=O)O)C=C1&&&
[1*]C&[1*]C1=CC=C2C(=O)C([2*])=CC(=O)C2=N1&[2*]O&&&
[1*]C(=O)OC&[1*]C12CCC([2*])C([3*])C1C1=CCC3C4([4*])CC5=C([NH]C6=CC=CC=C56)C([5*])([6*])C4CCC3([7*])C1([8*])CC2&[2*]C&&[3*]C&[4*]C&[5*]C&[6*]C&[7*]C&[8*]C&&
[1*]C&[1*]C[2*]&[2*]C[3*]&[3*]C[4*]&[4*]C[5*]&[5*]C=C[6*]&[6*]C[7*]&[7*]C=C[8*]&[8*]C[9*]&[9*]C=C[10*]&[10*]C[11*]&[11*]C=C[12*]&[12*]C[13*]&[13*]C[14*]&[14*]C(=O)O[15*]&[15*]C[16*]&[16*]C1OC([17*])C([19*])C([20*])C1[21*]&[17*]O[18*]&[18*]C^[19*]O&&&[20*]OS(=O)(=O)O&
[1*]NC(=S)NC(C)C&[1*]C1=CC=C2N=C3CCCCCN3C(=O)C2=C1&&&
[1*]OC&[1*]C1=CC=C(OCC2=CC(=O)N3N=C(C4CCCCC4)SC3=N2)C=C1&&&
[1*]C(=O)NCC&[1*]N1N=CC2=C1N=C([2*])C([3*])=C2[4*]&[2*]C&&[3*]I&[4*]C&&
[1*]C&[1*]N1C(=S)SC2=C(N3CCCCC3)N=CN=C21&&&
[1*]C&[1*]C1=CC=CC([2*])=C1&[2*]C1=NN([3*])N=N1&[3*]C[4*]&[4*]C(=O)N([5*])[6*]&[5*]C&&[6*]C[7*]^[7*]C1=CC=CC2=C1OCCO2&&&
[1*]C&[1*]C1=CC=C([2*])C=C1&[2*]S(=O)(=O)N[3*]&[3*]C1=CC=CC([4*])=C1&[4*]C[5*]&[5*]C[6*]&[6*]N1CCC([7*])CC1&[7*]NC([8*])=O&[8*]C=C[9*]&[9*]C1=CC=CC=C1&&&
[1*]C&[1*]O[2*]&[2*]C[3*]&[3*]C1=CSC([4*])=N1&[4*]C[5*]&[5*]C1([6*])CCOCC1&[6*]N1CCOCC1&&&
CCOC1COCCC1NC1CC2CN(S(C)(=O)=O)CC2(C(=O)N2CCC3=NC=C(C(F)(F)F)C=C3C2)C1&&&
[1*]NC&[1*]C1C([2*])COC2(OC1C1=CC=CC([3*])=C1)C1=CC([4*])=CC=C1C(=O)C1=C([5*])C=CC=C12&[2*]O&&[3*]C#N&[4*]Cl&[5*]Cl&&
[3*]C1CC2=CC3=C(C=C2OC1(C)C)OC(=O)C1=CC(O)=C(O)C(O)=C13&[1*]O[3*]&[1*]C([2*])=O&[2*]N[4*]&[4*]CC[5*]&[5*]NC1=CC=CC=N1&&&
[1*]CCCCCC(=O)NC(C)CO&[1*]C1SCC2C(=O)N(C3=CC=C([2*])C([3*])=C3[4*])C(=O)N12&[2*]Cl&&[3*]Cl&[4*])C#N&&
[1*]C1=CC=C(OC2CC(=O)N(CC3CCCO3)C2)C=C1&[1*]F&&&
[1*]C&[1*]C1=NC=CC=C1OC1=CC=C(C2=[N+]([2*])C=CC3=C2[NH]C(=O)[NH]3)C=C1&[2*][O-]&&&
[1*]C(C)=O&[1*]N1CCOC2=CC=C(S([2*])(=O)=O)C=C21&[2*]NC1=CC=CC(Cl)=C1C&&&
[1*]C(CC)CC&[1*]C1=NC([2*])=C(C2=CC=CC=C2)O1&[2*]C#N&&&
[1*]SC1=CC=C(C2=CC=C(OC)C=C2)C=C1N&[1*]CC(=O)C1=CC=C(OS(=O)(=O)C2=CC=C(C)C=C2)C(OC)=C1&&&
[1*]C&[1*]C1=CC=C2C(=C1[2*])C1=C(C(=O)N([3*])N=C1)N2[5*]&[2*]F&&[3*]C1=CC=C([4*])C=C1^[4*]Cl^[5*]C&&&&
[1*]C(=O)O&[1*]C1=CC=C2CC3C4CCCCC4(CCN3[2*])C2=C1&[2*]C[3*]&[3*]C1CCC1&&&
[1*]C&[1*]C1=CC=C([2*])C=C1&[2*]C[3*]&[3*]N([4*])C([7*])=O&[4*]C[5*]&[5*]C1=CC=C([6*])O1^[7*]C1=CC=C([8*])C=C1^[6*]C&[8*]N[9*]&&&[9*]C1CC1&&&
CC1CCC2C(C)C(OC(=O)CCC3C(=O)N(CC(=O)NCC=O)C4OC5OC6(C)CCC7C(C)CCC(C4C6)C57OO3)OC3OC4(C)CCC1C32OO4&&&
CC(=O)C1=C(NCC2=CC=CC=C2)[NH]C(C2=CC=CC=C2)=C1&&&
[1*]C&[1*]C1(C)OC([2*])C([4*])([5*])O1&[2*]C1=CC=C([3*])C=C1&[3*]F^[4*]C&&&[5*]C1=CC=C([6*])N=C1^[6*]N&&&
[2*]C(C)C[3*]&[3*]N1CCN(C)CC1&&[1*]N([2*])[4*]^[4*]C1CCC2=CC=CC=C21&&[1*]C(=O)CN&&
CC1=CC=C(CNC2=NC=NC3=CC(N)=C(C#N)C=C23)C(C)=C1&&&
[1*]C(C)=O&[1*]C1=CN=C2C=CC(C3=CC([2*])=C([3*])C([4*])=C3)=NC2=C1NC1CCC(CN([5*])C(=O)C2=CC=C([6*])C=C2[7*])CC1&[2*]Cl&&[3*]O&[4*]Cl&[5*]C&[6*]NC(N)=O&[7*]F&&
[1*]N(C)C1=C2N=C(N[2*])N=C2C(Cl)=NC(C2=CC=CO2)=N1&[1*]CCCBr&&[2*]CCCO&&
[1*]C&[1*]C1=CC=C([2*])C=C1&[2*]C[3*]&[3*]C[4*]&[4*]N1CCN(C2=NC=NC3=C2N=C2CCCCCN23)CC1&&&
CC(C)C(NS(=O)(=O)C1=CC=CC=C1C(F)(F)F)C(=O)NC1CCCCCC1&&&
CC(C)CC1NC(=O)C(CCC2=CC=C(O)C=C2)N(C)C(=O)CN(C)NC(=O)C(CC2=CC=C(O)C=C2)NC1=O&&&
[1*]C&[1*]C1=CC=CC([2*])=C1[3*]&[2*]C&&[3*]NC([4*])=O^[4*]C1=CC=C([5*])C([6*])=C1&[5*]C&&[6*]NC1=NC=NC2=CC=C([7*])N=C12^[7*]N1CCN([8*])CC1&[8*]C&&&
[1*]C&[1*]N[2*]&[2*]C([3*])[4*]&[3*]C[5*]&[5*]O^[4*]C[6*]&&[6*]C1=CC=CC=C1&&&
CC(C)CCNC(=O)C(CC(C)C)N1C(=O)C(F)=CN(CCC2=CC=CC=C2)C1=O&&&
[1*]C(=O)O&[1*]C[2*]&[2*]C([3*])[4*]&[3*]NC([5*])=O&[5*]C12CC3CC(CC(C3)C1)C2^[4*]C1=CC=CC([6*])=C1&&[6*]Br&&&
CN1C(NC2CCC2)=NC2=CC(C(=O)O)=C(N3CCC(Cl)(F)CC3)C=C21&&&
COC1=CC=CC(Cl)=C1CNC1CCC(C(N)=O)C(C)C1&&&
[1*]N&[1*]C([2*])[3*]&[2*]C[4*]&[4*]C1=N[NH]C(=S)O1^[3*]C(=O)N1CCCC1[5*]&&[5*]C(=O)N[6*]&[6*]C([7*])[8*]&[8*]C(=O)O&&[7*]C[9*]^[9*]C1=CC=CC=C1&&&
[1*]C&[1*]C[2*]&[2*]C[3*]&[3*]C[4*]&[4*]C[5*]&[5*]C[6*]&[6*]N1C(=O)C2=CN([7*])N=C2N([10*])C1=O&[10*]C[11*]&[11*]C[12*]^[7*]C[8*]^[12*]C[13*]&[8*]C[9*]&[13*]C[14*]&[9*]C&[14*]C[15*]&&&[15*]C&&&
COC1=CC=C(C2C3C(=O)N(C4=CC=CC=C4)C(=O)C3C3(CCCCCN3S(=O)(=O)C3=CC=C(C)C=C3)C2C(=O)OC)C=C1&&&
[1*]C#C&[1*]C[2*]&[2*]N1C(=NC([3*])=O)SC2=CC([7*])=C([9*])C=C21&[3*]C[4*]&[4*]C[5*]^[9*]O[10*]^[5*]C[6*]&[10*]C^[7*]O[8*]^[6*]C1=CC=CC=C1&&&[8*]C&&&&&
O=C1N=C(C2=CC=NC=C2)[NH]C2=C1[NH]C1=NC=C(C3=CC=CC=C3)C=C12&&&
O=C(NC1=NN=CS1)C1(C2=CN=CC=N2)CCCC1&&&
CCC1=CC=C(NC(=O)CCCN2C(=O)C3C4C=CC(C4)C3C2=O)C=C1&&&
[1*]C&[1*]O[2*]&[2*]C1=CC([3*])=CC=C1[4*]&[3*]Cl&&[4*]O[5*]^[5*]C([6*])[7*]&[7*]C1=CC=CC=C1&&[6*]C[8*]^[8*]C[9*]&[9*]N1CCC([10*])CC1&[10*]C[11*]&[11*]C1=CC=CC=C1&&&
O=S(=O)(NCCN1CCCCC1)C1=CC=CC=C1&&&
CC1=C(C(=O)NC2=CC=C(C3=CC=CC(C4=NC5=CC=CC=C5[NH]4)=C3)C=C2C(F)(F)F)C(C2=CC=CC(Cl)=C2)=NO1&&&
[1*]C&[1*]C1=NC2=CC([2*])=CC=C2N1C1=CC=C2N=C(NC(=O)C3=CC=C(C4=CC=CC=C4)C=C3)SC2=C1&[2*]C#N&&&
CC1=CC(C)=CC(CN2CCC(C(N)=O)C2=O)=C1&&&
[1*]C1=CC=C(C(=O)NCC(C2=CC=CS2)S(=O)(=O)C2=CC=CN=C2)C([2*])=C1&[1*]Cl&&[2*]Cl&&
CC1CN(CCCCCCCCOC2=CC=C3C=CC(=O)OC3=C2)CC(C)O1&&&
[1*]CC&[1*]N1C=C(C2=C(CN3CCN([2*])CC3[3*])C(=O)N(C3=CC=C([4*])C([5*])=C3)C3=NC=CC=C23)C=N1&[2*]C&&[3*]CCO&[4*]Cl&[5*]Cl&&
[1*]C&[1*]C([2*])(C)C&[2*]NC([3*])=O&[3*]C([4*])[5*]&[4*]C1=CC=C([6*])C=C1&[6*]C1=CC=C([7*])C=C1^[5*]N([9*])C([9*])=O^[7*]C([8*])(F)F&[9*]C([10*])[11*]&[8*]F&[10*]N&&&&[11*]C[12*]^[12*]C1=CC=C([13*])C=C1&[13*]C
[1*]C&[1*]C1=C([2*])SC=N1&[2*]C1=NN=C2C(=O)N(C3=NC4=CC=CC=C4S3)CCN12&&&
[1*]C(=O)C1=NN(C2=CC=C(Cl)C=C2Cl)C(C2=CC=C(Cl)C=C2)=C1CN1C=NC=N1&[1*]N1CCN(C2=CC=C(C(F)(F)F)C=C2)CC1&&&
O=C1C2=CC=C([N+](=O)[O-])C=C2C2=NN=C3CNCCC3=C12&&&
[1*]C(=O)C([3*])C1=CC=C(C)C=C1&[1*]N[4*]&[4*]C(C)(C)C^[2*]N([3*])[5*]&&[5*]C[6*]&[6*]C1CCCO1^[2*]C(=O)CN1N=NC(C2=CC=C(F)C=C2)=N1&&&&
[1*]OC&[1*]C1=CC=C(C(=O)C=CC2=CC=C([2*])C=C2)C2=C1C=CC([3*])([4*])O2&[2*]S(=O)(=O)NC(C(=O)O)C(C)C&&[3*]C&[4*]C&&
[1*]C&[1*]C[2*]&[2*]C[3*]&[3*]C[4*]&[4*]N([5*])[6*]&[5*]C&&[6*]C[7*]^[7*]C[8*]&[8*]C[9*]&[9*]C[10*]&[10*]O[11*]&[11*]C1=CC=C2[NH]C3=C(CC4([12*])C([13*])C([14*])CC34)C2=C1&[12*]O&&[13*]C&[14*]C([15*])[16*]^[16*]C[17*]&[17*]C^[15*]C&&&&
[1*]NC1=CC=C(Cl)C(C2=CC=NN2C)=C1&[1*]C(=O)CC1=CC=C(Cl)C=C1&&&
[1*]C&[1*]C(=O)N[2*]&[2*]C([3*])[4*]&[3*]C[5*]&[5*]C1=CC=CC=C1^[4*]C(=O)N1CCN([6*])CC1[11*]&&[11*]C(=O)N[12*]&[12*]C([13*])[14*]^[6*]C[7*]^[14*]C([17*])[18*]&[7*]C[8*]&[17*]C^[13*]C(=O)N[15*]^[8*]C1=CC=C([9*])C=C1&&[18*]O^[15*]C
[1*]N&[1*]C1=NC2OC([2*])C([3*])C([4*])C2O1&[2*]CO&&[3*]O&[4*]O&&
CCCCCCCOP(=O)(OCCCCCCC)C1(P(=O)(OCCCC)OCCCCCC)OCCCO1&&&
OC1=CC=C2CC3N(CC4CC4)CCC45C2=C1OC4C1(O)C=CC35CC1C1=CC=CC(Br)=C1&&&
[1*]C(=O)C1=CC2=CN=CC=C2[NH]1&[1*]N1CC([2*])C2=CC=CC=C21&[2*]CCl&&&
[1*]C&[1*]C([2*])=O&[2*]C1=CC=C([3*])C=C1&[3*]N=C[4*]&[4*]C1=C([5*])OC([6*])=C1[9*]&[9*]C1=CC=C([10*])C=C1&[10*][N+](=O)[O-]^[5*]C&&&[6*]C1=CC=C([7*])C=C1^[7*]C([8*])(F)F&[8*]F&&&
[1*]=C(C)C&[1*]=CCC1=CC(C=[2*])=CC=C1O&[2*]=CC(=O)C=[3*]&[3*]=CC1=CC=C(O)C(O)=C1&&&
[1*]O&[1*]C1=CC([2*])=CC2=C1C1=C(CCCC1)O2&[2*]C[3*]&[3*]N1CCNCC1&&&
[2*]OC1=CC=C(OC)C=C1&[1*]C(=O)C1=CC(C2=CC=CC=C2)=NC2=C1C(C)=C(C(=O)C[2*])S2&[1*]N1CCC(C)CC1&&&
[1*]OC&[1*]C1=CC=CC(C2CC(C3=CC=CC=C3)NC3=CC=C(CCC(=O)NCCC4=CC=C([2*])C=C4)C=C32)=C1&[2*]C&&&
[1*]C&[1*]C([2*])[3*]&[2*]NC([4*])=O&[4*]C([5*])([6*])[8*]^[3*]C1=CC=C2OCCOC2=C1^[6*]C[9*]&&&[9*]C1CCCCC1^[5*]NC([7*])=O&&[7*]C1CCC2CCCCC2O1^[8*]C1CCCCC1&&&&
[4*]C(C)(C)C&[1*]O[4*]&[1*]C([2*])=O&[2*]N[5*]&[3*]C(=O)C(=O)C([5*])CC1=CC=CC=C1&[3*]NC1=NC=CS1&&&
[1*]C&[1*]C1=CC=C([2*])C=C1&[2*]C=C1SC(=S)N([3*])C1=O&[3*]C[4*]&[4*]C[5*]&[5*]C[6*]&[6*]C(=O)N[7*]&[7*]C([8*])[9*]&[8*]C[10*]&[10*]C1=CC=CC=C1^[9*]C(=O)NC1=NC2=CC=CC=C2S1&&&&
CC1(C)N=C(N)N=C(N)N1C1=CC=C(OCCCOC2=CC=C(Cl)C3=CC=CC=C23)C(Cl)=C1&&&
O=C(C=CC1=CC=CO1)NC1=CC=C(Br)C=C1C(=O)C1=CC=CC=C1&&&
C1=CN2C(=C1)CCC21CCCN1C1=NC=CO1&&&
[1*]C&[1*]O[2*]&[2*]C[3*]&[3*]C[4*]&[4*]C[5*]&[5*]NC([6*])=O&[6*]C([7*])=C([9*])[10*]&[9*]O&&[10*]C1=CC=CN=C1&[7*]C[8*]^[8*]C1=CC=CC=C1&&&
CCCCCCCCCCCCCCCC[N+]1=CC=CC(C2=C(C)[NH]C3=C(NCCCCCCCCCCCCCCCC)C=CC=C23)=C1&&&
[3*]N(C)C&[3*]CC[4*]&[1*]N([4*])C1=NC2=CC=C(S(C)(=O)=O)C=C2S1&[1*]C([2*])=O&[2*]N[5*]&[5*]CCC[6*]&[6*]N1CCCC1=O&&&
[1*]NC(=O)C=C&[1*]C1C=C2CCN3CC4=CC5=C(C=C4C(C1OC(=O)C1=CC=CC([2*])=C1)C23)OCO5&[2*]F&&&
[1*]CC&[1*]C1OC(=O)C([2*])C(=O)C([3*])C(OC2OC([4*])CC([5*])C2[6*])C([7*])([8*])CC([9*])C(=O)C([10*])C2NC(=O)OC12[11*]&[2*]C&&[3*]C&[4*]C&[5*]N(C)C&[6*]O&[7*]C&[8*]OC&[9*]C&[10*]C&[11*]C&&
[1*]C&[1*]N1C=NC([2*])=C1[10*]&[2*]C(=O)N([3*])[9*]&[3*]C[4*]^[10*]N^[4*]C[5*]^[9*]C1CCCCC1&&[5*]S([6*])(=O)=O&&&[6*]C[7*]&[7*]C([8*])(F)F&[8*]F&&&
[1*]C(=O)C(=[2*])O&[1*]NC1=NC2=CC=CC=C2S1&&[2*]=CC(=O)C1=CC=CS1&&
NCCSC1=CC=C(Br)C=C1&&&
[1*]S(=O)(=O)NC([3*])=O&[1*]C1=CC=C([2*])C=C1&[2*]Cl^[3*]C1=CN=CC([4*])=C1&&[4*]Br&&&
[1*]C&[1*]C1=CC([2*])=CC(NC(=O)C2=CC=C(C3=CC=CC=C3)C=C2)=C1&[2*]C&&&
CC1=CC=C(CN2CC=C(C3=CC=C(F)C=C3)CC2)C=C1&&&
C=CCN1C(CC2=CC=CC=C2)=NN=C1SCC(=O)C1=CC=CC=C1&&&
[2*]CC1=CC=C(CC)C=N1&[2*]N1CCC([3*])CC1&[3*]NC1=NC2=CC=CC=C2N1CC(O)CO&&[1*]N[2*]^[1*]C(=O)C1=CC=CC=C1F&&&
[1*]CSCC=C(C)CCC=C(C)C&[1*]C1([2*])CCC2([3*])OOC1([4*])OO2&[2*]C&&[3*]C&[4*]C&&
[1*]C(C)(OC)C(=O)CCC(C)C&[1*]C1([2*])CC(C(=O)C2=C([3*])C=C([4*])C([5*])=C2[6*])CCC1[7*]&[2*]O&&[3*]O&[4*]OC&[5*]C(C)(C)O&[6*]O&[7*]O&&
[1*]C&[1*]N1CCCN(C2=CC=C([2*])C=C2[3*])C2=CC(C3=C4CC([4*])CN4N=N3)=CC=C21&[2*][N+](=O)[O-]&&[3*]F&[4*]CO&&
[1*]N1SC2=NC(=O)C=CN2C1=O&[1*]C1=CC=CC=C1[2*]&[2*]F&&&
[1*]NC(=S)N([2*])[5*]&[1*]C1=CC=CC2=CC=CC=C12&&[2*]C[3*]^[3*]C[4*]^[5*]C[6*]^[4*]N1CCOCC1&[6*]C1=CC=CS1&&&&&
[1*]C1=CC=CC=C1&[1*]C[2*]&[2*]C([3*])[4*]&[3*]C1=CC=CS1&&[4*]N1C=CC=C1&&
[1*]NC([2*])=O&[1*]C1CC1&&[2*]C1=CC=CC([3*])=C1^[3*]NC1=NC=C2CCC3=C(C2=N1)N([4*])N=C3C(N)=O&[4*]C([5*])CF&[5*]C[6*]&[6*]F&&&
CC(C)(C)OC(=O)N(CC1=CC=CC(C[N+]2=CSC=C2)=C1)C1=CC=C(C(C)(C)C)C=C1&&&
CCN1C(=O)N(C2=CC=CC=C2)C2(CCN(C(=O)C34CC5CC(CC(C5)C3)C4)CC2)C1=O&&&
[1*]C&[1*]C([2*])([3*])C&[2*]O&&[3*]C1CCCC2([4*])C1C(=O)CC1C3([5*])CCC([6*])C([7*])(C)C3CCC12[8*]^[4*]C&&[5*]C&[6*]O&[7*]C&[8*]C&&
C1=CC=C(OCCCCCOCCCCNC2=NC=CC=N2)C=C1&&&
[1*]C&[1*]C[2*]&[2*]C1=CC=CC([3*])=C1&[3*]NC([4*])=O&[4*]C[5*]&[5*]C[6*]&[6*]N1C(=O)NC2(CCCC2[7*])C1=O&[7*]C&&&
[2*]C(=O)C([4*])C(C)CC&[1*]N[4*]&[1*]C(=O)C([5*])C(C)C^[2*]N[6*]^[5*]NC(=S)N[7*]&[3*]C(=O)C([6*])CCCN=C(N)N&[7*]CCCC1=C[NH]C=N1&[3*]N[8*]&&&[8*]CC(C)O&&&
[1*]S(=O)(=O)C(C)C&[1*]N(CC1=CC=CN=C1)C1=CC=CC(N2CCCC2COC2=CC=C([2*])C=C2[3*])=C1&[2*]F&&[3*]F&&
[1*]C&[1*]OC([2*])=O&[2*]C1=C([3*])SC=C1&[3*]NC([4*])=O&[4*]C[5*]&[5*]C1=C[NH]C2=CC=CC=C12&&&
[1*]C&[1*]C1=CC=C([2*])C=C1[6*]&[2*]O[3*]&[3*]C1=CC=C([4*])C=C1[5*]^[6*]N&[4*]C#N&&&[5*]C#N&&
[1*]OC([12*])=O&[1*]C[2*]&[2*]C1C([3*])C([5*])C([6*])CN1C([7*])=O^[12*]C([13*])C1=CC=CC=C1^[3*]OC([4*])=O&[13*]C1=CC=CC=C1&[4*]C1=CC=CC=C1^[5*]O&&&&&[6*]O&[7*]C([8*])[9*]^[8*]O&&[9*]C([10*])[11*]^[10*]C=
[2*]NC1=CC=C2N=C(CCC)N(CC3=CC=C(C4=CC=CC=C4S([4*])(=O)=O)C=C3)C(=O)C2=C1&[1*]N[4*]&[1*]C(C)=O^[2*]C([3*])=O&&[3*]NC1=CC=C(CC(=O)O)C=C1&&&
[1*]C&[1*]C[2*]&[2*]C[3*]&[3*]C[4*]&[4*]N(CCCC)C(=O)N[5*]&[5*]C1=CC=CC([6*])=C1&[6*]C(=O)O&&&
[1*]C(=O)P(=O)(OCC)OCC&[1*]N1CCCC1C(=O)NC(CC1=CC=CC=C1)C(=O)NC(CC1=C[NH]C=N1)C(=O)N([2*])C([3*])CC1=CC=CC=C1&[2*]C&&[3*]C(N)=O&&
CC12C3=C(CCN1C(=O)C(CC(=O)NCCC1=CC=C(F)C=C1)CC2C(=O)N1CCN(C(=O)C2CC2)CC1)C1=CC=C(C2=CC=CO2)C=C1[NH]3&&&
[1*]CC=C&[1*]N1CC(=O)N2C([2*])C(=O)N(CC3=CC=CC4=C3N([3*])C=C4C3=CC=C(N4CCOCC4)N=C3)CC2N1C(=O)NCC1=CC2=C(C=C1[4*])OCO2&[2*]CC1=CC=C(O)C=C1&&
[1*]O&[1*]C(CNC1CC1)CC1=CC=C2C=CC=CC2=C1&&&
[1*]C&[1*]O[2*]&[2*]C1=CC=C2[NH]C([3*])=C([4*])C2=C1&[3*]C&&[4*]C[5*]^[5*]C[6*]&[6*]NC([7*])=O&[7*]C1=CC=C([8*])C=C1&[8*]C#N&&&
[1*]OCC&[1*]C1=CC([2*])=CC=C1S(=O)(=O)NCCCN1CCCC1=O&[2*]C&&&
[2*]N1CCN(C2=CC=CC=C2OC)CC1&[2*]CCCC[3*]&[1*]N[3*]&[1*]C(=O)C1=CC([N+](=O)[O-])=CC=C1N1CCOCC1&&&
COC1=CC=C(NC(=O)C2=CN=CC(C(=O)NC(C)C(=O)O)=C2)C(NC2CC2)=C1&&&
[2*]C1CN=C(C2=CC=CC=C2)C2=CC=CC=C2N1C&[1*]C[2*]&[1*]N1CCCCC1&&&
CC(C)(C)OC(=O)N1CCN(C(=S)SCC2=CN(CC3=CC=CC=C3)N=N2)CC1&&&
CCOC(=O)C1=CN=C2C(OC)=CC=CC2=C1NCCC1=CC=C(OC)C=C1OC&&&
[1*]C1=CC=C(C(=O)NCC2=CC=C3OCOC3=C2)C=C1S(=O)(=O)N1CCOCC1&[1*]Cl&&&
COC1=CC(C2=CC=CC=C2)=CC(SC)=C1C=C(C#N)C#N&&&
CC1=NC(=O)N(C2CCC(N3C=C(C4=CC=CC5=C4C=C[NH]5)N=N3)C2)C=C1F&&&
[1*]C&[1*]C([2*])C&[2*]O[3*]&[3*]C[4*]&[4*]C([5*])([6*])[7*]&[5*]O&&[6*]C[8*]^[8*]N1C=NC=N1^[7*]C1=CC=C2OCOC2=C1&&&&
[1*]C&[1*]C([2*])(C)C&[2*]C1=CC=C([3*])C=C1&[3*]C(=S)N[4*]&[4*]C[5*]&[5*]C([6*])[7*]&[6*]O&&[7*]C1=CC=CC=C1&&
[1*]C&[1*]C[2*]&[2*]C[3*]&[3*]C[4*]&[4*]C[5*]&[5*]C[6*]&[6*]C1=CC([7*])=CC([8*])=C1[9*]&[8*]O&&[9*]C1=CC=C([10*])C=C1^[10*]O[11*]^[7*]O^[11*]C[12*]&&&[12*]C[13*]&[13*]C[14*]&[14*]O[15*]&[15*]C1=CC=C([16*])C=C1[17*]&[16*]O&&[17*]C[18*]^[18*]NC([19*])=O
CC(=O)C1=C(O)C=C(C2=CC=C3N=CN=C(NCC4CC4)C3=C2)C=C1O&&&
[1*]NC&[1*]C(=O)C1=CC=C(C([2*])=O)C=C1&[2*]N1CCCC([5*])C1&[4*]CC1=CC=C(C[5*])C=C1&[3*]C1CCN([4*])CC1&[3*]OC&&&
[1*]C(=O)NN=C[5*]&[1*]C[2*]&[2*]N1C=NC([3*])=C1^[5*]C1=CC=CN=C1^[3*]C([4*])(F)F&&&[4*]F&&&
[3*]N1CCC(C)CC1&[1*]CC(O)C[3*]&[1*]O[2*]&[2*]C(C1=CC=C(Cl)C=C1)C1=CC=C(Cl)C=C1&&&
[1*]NC1=CC=C(OC)C=C1&[1*]C(=O)C1=NN(CN2C=NC=N2)C(C2=CC=C(Cl)C=C2)=C1&&&
[1*]C&[1*]C[2*]&[2*]O[3*]&[3*]C1=CC([4*])=CC=C1[8*]&[8*]O&&[4*]C=NNC([5*])=O^[5*]C1=CC=CC=C1[6*]&[6*]N[7*]&[7*]C&&&
[1*]OC&[1*]C(=O)C[4*]&[3*]N([4*])[5*]&[2*]C(=O)C[5*]&[2*]NC1=CC=C(Cl)C=C1^[3*]C(=O)C1=CC=C(F)C(S([6*])(=O)=O)=C1&&[6*]N1CCOCC1&&&
CC1CCN(C(=O)CCC(=O)NC2=CC=C3C=C4CC5(CC4=CC3=C2)C(=O)NC(=O)N5C)CC1&&&
[1*]C&[1*]C([2*])C&[2*]C[3*]&[3*]C1C(=O)NC([4*])CN1C(=O)C1=NN([5*])C(=O)C=C1&[4*]C1=CC=CC=C1&&[5*]C[6*]^[6*]C1=CC=C([7*])C=C1&[7*]C[8*]&[8*]N&&&
[1*]C(=O)N[6*]&[1*]C[2*]&[2*]SC1=NN=C([3*])O1^[6*]C1CCCC1[7*]^[3*]C1=CC=C([4*])C=C1[5*]&[7*]O&[4*]Cl&&&&[5*]Cl&&
[1*]NC(=O)CNC(C)C&[1*]C1=CC=C2OC(CN([2*])S(=O)(=O)C3=CC=C([3*])C=C3)C([4*])CN([5*])C(=O)C2=C1&[2*]C&&[3*]F&[4*]C&[5*]C(C)CO&&
[1*]C&[1*]C1=NN([2*])C([4*])=N1&[2*]C([3*])C&[3*]C^[4*]C#C[5*]&&[5*]C1=CC=C([6*])C=C1&[6*]O[7*]&[7*]C([8*])(F)F&[8*]F&&&
[1*]C&[1*]C1=CC([2*])=CC=C1C(=O)NC1=CC=C2C(=C1)C1=C([3*])N=CN1N2[4*]&[2*]F&&[3*]C#CC(C)(C)O&[4*]C&&
CSCCC(NC(=O)CC(O)C(CC(C)C)NC(=O)C(CC1=C[NH]C=N1)CC1=CC=CC2=CC=CC=C12)C(=O)O&&&
CC1=CSC(C)=C1C(=O)NC1CCN(C(=O)NC2=CC=CC=C2)CC1&&&
[1*]OCC&[1*]C1=CC=C(C2=NN3C([2*])=C(CCC(=O)NCC4=CC=C([3*])C=C4)C4=CC=CC=C4C3=N2)C=C1&[2*]C&&[3*]Cl&&
CCCCNC(=O)CCCCCC(=O)NC1=CC=C(OCC)C=C1&&&
CCOC1=CC=CC(C2=CC=C3C(N4CCOCC4C)=NC(N4CCOCC4C)=NC3=N2)=C1&&&
[1*]C1C(=C)C([3*])C2C=CC([2*])C2C1[4*]&[1*]OC(C)=O&&[2*]OC&[3*]OC(C)=O&[4*]OC(=O)C=CC&&
[1*]C&[1*]N1CCN(C(=O)C2=CC=C([2*])C=C2)CC2=C1N=C(NC1=CC=CC([3*])=C1)N2[4*]&[2*]F&&[3*]C#N&[4*]C&&
[1*]C1=C(NC2=CC=C(SCCCN3CCCCC3)C=C2)C(=O)C2=C([4*])C([3*])=C([2*])C=C2C1=O&[1*]Cl&&[2*]C(=O)O&[3*]O&[4*]O&&
CCCN(CCC)C(=O)C1=CC(C)=CC(C(=O)NC(CC2=CC(F)=CC(F)=C2)C(O)CNCC2=CC=CC(F)=C2)=C1&&&
[1*]C&[1*]O[2*]&[2*]C1=CC([3*])=CC=C1[5*]&[3*]N1CCC2=NC(N3CCCCC3[4*])=NC=C2C1&[4*]C^[5*]C[6*]&&[6*]NC([7*])=O&[7*]C1CCC1&&&
[1*]C&[1*]O[2*]&[2*]C1=CC([3*])=C([4*])C=C1[7*]&[3*]N1CCOCC1&&[4*]C(=O)N[5*]^[5*]C1CCN([6*])CC1^[7*]Cl^[6*]C&&&&&
[1*]NC1=CC=C(C)C(C)=C1&[1*]C([2*])=O&[2*]NC1=CC=NC2=CC=C(C(F)(F)F)C=C12&&&
[1*]CC&[1*]OC1=CC=C(S([2*])(=O)=O)C2=CC=CN=C12&[2*]NC1=CC=CC=C1OC&&&
[1*]C&[1*]C[2*]&[2*]N1C(N[3*])=NC2=C(SC([5*])=C2)C1=O&[3*]C[4*]&[4*]C1=CC=CC=C1^[5*]C1=CN=CN1[6*]&&[6*]C&&&
[1*]O&[1*]C1=CC=C([2*])C=C1&[2*]C1NNC2=CC=CC=C2N2C=NN=C12&&&
[1*]C&[1*]N1C([2*])=NC2=CC([4*])=CN=C21&[2*]C1=CC=C([3*])S1&[3*]C=O^[4*]C(=O)N[5*]&&[5*]C[6*]&[6*]C1=CC=CC=C1&&&
[1*]C&[1*]N1C=C([2*])C(=O)C2=CC([3*])=C([4*])C=C21&[2*]C(=O)O&&[3*][N+](=O)[O-]&[4*]N1CCN2C1=NC1=C2C(=O)N([5*])C(=O)N1[6*]^[5*]C&&[6*]C&&
[1*]OC&[1*]C1=CC=C(C([2*])=NOC(=O)C2=CC=CN=C2)C=C1&[2*]N(C)C&&&
NC1=C(C(=O)C2=CC=CC(Cl)=C2)C(C2=CC=CC=C2)=C(C(=O)C2=CC=CC=C2)[NH]1&&&
CCCCC(NC(=O)C(CCCN=C(N)N)NC(=O)C(CC1=CC=C(C2C=CC=CC2)C=C1)NC(C)=O)C(=O)NCC(=O)N(CC)CC&&&
[1*]C([2*])=C&[1*]C&&[2*]N([7*])C([3*])=O^[3*]C[4*]&[4*]N1C(=O)C(=C2SC(=S)N([5*])C2=O)C2=CC=CC=C21^[7*]C1=CC=CC=C1^[5*]C[6*]&&&[6*]C(=O)O&&&
[1*]NC([2*])=O&[1*]C1=CC=C2OCCCOC2=C1&&[2*]C1=CC=NC=C1&&
CC1=CC=C(SC2=CC(N)=C(S(=O)(=O)C3=CC=C(C)C=C3)S2)C=N1&&&
[1*]NC1=CC=C(C)C=C1&[1*]C([2*])=O&[2*]C1CC2CCC1C2&&&
[1*]C(=O)NC#N&[1*]C[2*]&[2*]C[3*]&[3*]C[4*]&[4*]N1C(=O)C([5*])=NC2=CC=C([7*])C=C21&[5*]C1=CC=C([6*])C=C1&[6*]Cl^[7*]N1C=CC=C1&&&&
[1*]C&[1*]C[2*]&[2*]OC([3*])=O&[3*]C1=CC=C([4*])C=C1&[4*]NC([5*])=O&[5*]C[6*]&[6*]OC([7*])=O&[7*]C1=C([8*])ON=C1[9*]&[8*]C&&[9*]C1=C([10*])C=CC=C1[11*]^[10*]Cl&&[11*]Cl&&
[1*]F&[1*]C([2*])(F)F&[2*]C1=CC=CC([3*])=C1&[3*]C1=CCN([4*])CC1&[4*]C[5*]&[5*]C([6*])[7*]&[6*]C1=CC=CC=C1&&[7*]N1CCNC1=S&&
CCOC(=O)C1=C(C)N(C2=CC=CC(Cl)=C2)N=C1N1C(SC)=NC2=CC=CC=C2C1=O&&&
[1*]C&[1*]O[2*]&[2*]C1=CC=C([3*])C=C1[9*]&[3*]C[4*]&[4*]C[5*]^[9*]O[10*]^[5*]S[6*]&[10*]C&[6*]C1=CC=CC=C1[7*]&&&[7*]C[8*]&[8*]NC(=S)N1CCOCC1&&&
CCC1=CC=C(S(=O)(=O)C2=CN(C)C3=CC=C(O)C=C3C2=O)C=C1&&&
CC(C)CNC(=O)C(C)NC(=O)C(CCC(=O)O)NC(=O)C(CO)NC(=O)C(CO)NC(=O)NCC(=O)O)NC(=O)C(CC1=CC=CC=C1)NC(=O)C1=CC(I)=CC(I)=C1&&&
NC1=NC(N2CCCC2)=NC(C2=CC=C(Cl)C(O)=C2)=N1&&&
[1*]C(=O)C1=CC2=CC=CC=C2C=C1OC&[1*]N[4*]&[4*]CC[5*]&[5*]N[6*]&[2*]CC(O)C[6*]&[2*]OC1=CC=CC(C([3*])=O)=C1&[3*]N([7*])C&[7*]CC(=O)O&&&
[1*]C&[1*]C1=CC2CC3=NC4=CC=CC=C4C([2*])=C3C(C1)C2&[2*]N&&&
[1*]C(C)(C)C&[1*]C1=CC=C(NC(=O)C2=C([2*])C=C([3*])C=C2[4*])C=C1&[2*]F&&[3*]F&[4*]Cl&&
CC1=C(C=C2C(=O)NC(=O)NC2=O)C2=CC=CC=C2N1CC1=CC=CC(Cl)=C1&&&
[1*]C&[1*]C1CN(C2=CC=CN=C2)CCN1C(=O)C1=CC=C(N([2*])C2=CC=CC=C2)C=C1&[2*]S(C)(=O)=O&&&
CC1=CC(OC2=CC=CC(CNC3=N[NH]N=N3)=C2)=C2OC(C)(C)CC(=O)C2=C1&&&
[1*]CC(C)(C)C&[1*]C1N=C(C2=CC=CC=C2)OC1=O&&&
[4*]S(=O)(=O)C1=CC=C(C)C=C1&[3*]N[4*]&[1*]N1CCC([3*])(C)C1&[1*]C(=O)C[2*]&[2*]OC1=CC(C)=C2SC(C)=NC2=C1&&&
[1*]C&[1*]S[2*]&[2*]C1=CC=C([3*])C=C1&[3*]O[4*]&[4*]C[5*]&[5*]C(=O)N1CCCC([6*])C1&[6*]N1N=C([7*])N=C1[8*]&[8*]C&&[7*]C&&
[1*]C&[1*]C[2*]&[2*]C[3*]&[3*]C[4*]&[4*]C[5*]&[5*]C=C[6*]&[6*]C[7*]&[7*]C=C[8*]&[8*]C[9*]&[9*]C=C[10*]&[10*]C[11*]&[11*]C=C[12*]&[12*]C[13*]&[13*]C[14*]&[14*]C[15*]&[15*]C(=O)N[16*]&[16*]C1=C([17*])C=CC=C1[18*]&[17*]C&&[18*]C&&
[1*]NC1=CC=C2OCC3OC([4*])CCC3N(C)C(=O)C2=C1&[1*]C([2*])=O&[2*]N[3*]^[4*]CC(=O)O^[3*]C1CCCCC1&&&&&
CC(=O)ONC(=O)NC1=CC=CC=C1&&&
[3*]CC&[1*]O[3*]&[1*]C([2*])=O&[2*]N1CCN(S(=O)(=O)N2CCCC(C)C2)CC1&&&
[1*]C&[1*]N1N=NN=C1C1(C2=CC=C(C3=CC=C([2*])N=C3)C=C2)CCC1&[2*]N&&&
[3*]C1C2CCC(C2)C1C1=CC=C(C(F)(F)F)C=C1&[1*]C[3*]&[1*]N1CCC([2*])CC1&[2*]C(O)(C1=CC=CC=N1)C1=CC=CC=N1&&&
[1*]C(C)=O&[1*]N([5*])C1=CC=CC=C1&[2*]C(=O)C([5*])CC1=CC=CC=C1&[2*]N[6*]&[3*]NC1=CC(C[6*])=CC=C1&[3*]C([7*])=O&[4*]N1CCCC1[7*]&[4*]C(=O)C1=CC=CC2=CC=CC=C12&&&
N=C(N)C1=CC=C2C=C(CCC3=CC=CC=C3)C=CC2=C1&&&
[1*]C&[1*]O[2*]&[2*]C1=CC=C([3*])C=C1&[3*]C[4*]&[4*]N1N=NC([5*])=N1&[5*]C1=CC=CC=C1[6*]&[6*]F&&&
[1*]CC&[1*]OP(=O)(O[2*])C1=C2CN3C4=CC=CC=C4CN=C3C3=CC=CC=C3N2C=N1&[2*]CC&&&
[1*]CCC1=C(OC)C(OC)=CC=C1F&[1*]N[2*]&[2*]CC1=CC=C(N2C=CN=C2C)S1&&&
[1*]C&[1*]C[2*]&[2*]C([3*])CC&[3*]N[4*]&[4*]C1=C2CCNCCC2=NC2=CC=C([5*])C=C12&[5*]C&&&
[1*]Cl&[1*]C([2*])(Cl)Cl&[2*]C1=NC([3*])=CC2=C1[NH]C1=CC=CC=C12&[3*]C1=CC=CC=C1&&&
[1*]C(=O)C1=CC=C(OC)C=C1F&[1*]NC1=C(O)[NH]C(=O)N=C1C&&&
CN1CCCC(CN2CCOCC2)C1=O&&&
CCOC1=CC(N2CCOCC2)=C(OCC)C=C1NC(=O)C1CCCN(S(=O)(=O)C2=CC(Cl)=CC=C2Cl)C1&&&
[1*]C&[1*]OC([2*])=O&[2*]C1=CC2=C(C(=O)C([3*])C2)C2=C1OC([5*])=C2&[3*]OC([4*])=O&[4*]C^[5*]C&&&&
[1*]C&[1*]O[2*]&[2*]C12C([3*])C3=C(C(=O)C([5*])=C([6*])C3=O)N1CC1NC12&[3*]C[4*]&[4*]OC(N)=O^[5*]C&&&[6*]O[7*]^[7*]C1CCCCC1[8*]&[8*]O&&&
[1*]OC&[1*]C1=CC=CC2=C1CCCC2NCCCCCCN1CCN(C2=CC=CC=C2[2*])CC1&[2*]OC&&&
[1*]OCC&[1*]C1=CC=CC=C1NC(=O)CSC1=CN(CC([2*])C2=CC=CC=C2)C2=CC=CC=C12&[2*]N&&&
O=C(N1CCC(F)CC1)N1C=C(CC2=CN=CN=C2)C2=CC(OC3=CC=CC(C(F)(F)F)=C3)=CC=C21&&&
CN(CCCSC1=NC2=CC=CC=C2[NH]1)CCN(C)C1=NC2=C(F)C=CC=C2S1&&&
NC1=NC(N)=C2C=CC(CNCC3=CC=C(Cl)C=C3)=CC2=N1&&&
[1*]NC(=S)N[6*]&[1*]C[2*]&[2*]C[3*]^[6*]C1=CC=CC2=CN=CC=C12^[3*]C[4*]&&&[4*]N[5*]&[5*]C1=CC=CC=N1&&&
CCC1=CC=C(NC(=O)CN(C)CC(=O)NC2=CC=CC=C2OC)C=C1&&&
[2*]N1C(=O)C2C3CC(CC2C1=O)C3(C)C&[1*]CCCC[2*]&[1*]N1CCOCC1&&&
[3*]S(=O)(=O)C1=CC(F)=C(F)C=C1F&[1*]N[3*]&[1*]C([4*])=O&[2*]N1CCCC1[4*]&[2*]CC1=CC=C(OC(F)(F)F)C=C1&&&
ClC1=CC=CC2=C1OC(C1=CC=CN=C1)C2&&&
CCOC(=O)C1=NC2=CC(N)=CC=C2N=C1C(=O)OC1=CC(CC)=CC=C1OC&&&
[1*]C&[1*]N1C=C(C2=CC=C3C(=N[2*])CCN3C2=O)C2=CC=CC=C21&[2*]O&&&
CC(C)(C)C1=CC(I)=CC(C(C)(C)C)=C1OC(=O)CP(=O)(O)O&&&
O=C(O)CC(NC(=O)CS)C1=CC=CC(OCC(=O)C2=CC=CC=C2)=C1&&&
COC1=CC=C(NC2=NC=C(C(=O)NC3=CC=CC(C)=C3)O2)C=C1&&&
[1*]OC&[1*]C1=CC=C(S(=O)(=O)N2CCCCC2)C=C1NC(=O)C1COC2=CC=CC=C2O1&&&
[1*]C&[1*]N([2*])C&[2*]C[3*]&[3*]C[4*]&[4*]OC([5*])=O&[5*]C1=CC=CC2=C1OC1=CC=CC=C1C2=O&&&
[1*]NC1=CC(C2=NC3=CC=CC=C3S2)=CC=C1C&[1*]C(=O)C1=CC=CS1&&&
CC(C)(C)NC(=O)NC1=CC(C(C)(C)C)=CC=C1OCC1=CC=CC=N1&&&
[1*]NS(=O)(=O)C=C&[1*]C1=CC=C([2*])C(CN2C([3*])=C(C3=CC=C([4*])C=C3)C3=CC([5*])=CC=C32)=C1[6*]&[2*]Cl&&[3*]C&[4*]OC(F)(F)F&[5*]OC(F)(F)F&[6*]F&&
[1*]C&[1*]O[2*]&[2*]C1=CC=C([3*])C([7*])=C1&[3*]C1CC(=O)N([4*])C1&[4*]C1=CC=CC2=CC=C([5*])N=C12^[7*]O[8*]^[5*]N1CCN([6*])CC1&[8*]C&[6*]C&&&&&
CCCN1C(=O)C2=C([NH]C(C(C)CCCCO)=N2)N(CCC)C1=O&&&
COC1=CC(C2=N[NH]N=N2)=NC2=C1C(C(F)(F)F)C1=C(CN(C3=CC=CC=C3)C2=O)N1&&&
CCSC1(C(=O)NC(CC2=CC=C(NC(=N)N)C=C2)C(=O)O)CCCCC1&&&
[1*]C&[1*]C1=CC=C([2*])C=C1&[2*]C[3*]&[3*]N1C(=O)C2=CC=CC=C2SC2=NC=CC=C21&&&
[1*]C(=O)CCC=[2*]&[2*]=CC1=CC(O)=CC=C1O&&[1*]NC1=CC=CC=C1&&
CCN(CC)C(=O)C1=CC=CC(OCC(=O)N(CC)C2=C(N)N(CC3=CC=CC=C3)C(=O)[NH]C2=O)=C1&&&
[1*]OC&[1*]C1=CC=CC=C1CN1C(=O)N(C2=CC=C3C([4*])=C4C(=O)NCC([2*])([3*])CN4C3=C2)C2=CC=CC=C21&[2*]C&&[3*]C&[4*]OC(=O)N(C)C&&
[1*]C&[1*]OC([2*])=O&[2*]C([3*])[4*]&[3*]C[5*]&[5*]C[6*]^[4*]C1CCC2([7*])C3C([8*])CC4C5([9*])CCC([10*])C([11*])(C)C5CC([12*])C4([13*])C3([14*])CCC12[15*]^[6*]N&[7*]C&&&&[8*]O&[9*]C&[10*]O&[11*]C&[12*]O&[13*]C&[14*]C&[15*]C&
CC(C)CC1C(=O)OC(C(C)C)C(=O)N(C(CC2=CC=CC=C2)C(=O)N2CCCC2C(=O)N2CCCC2C(=O)NC(C)C(N)=O)C(C(C)C)C(=O)OC1C(C)C&&&
CCCC1(C(=O)O)CCC2=C1[NH]C1=CC=C(Cl)C=C21&&&
[1*]OC&[1*]C1=CC(C2=NC=CC3=CC(S(=O)(=O)NC4=CC=NC=N4)=CC=C23)=CC=C1N1C=NC([2*])=C1&[2*]C&&&
[1*]C&[1*]O[2*]&[2*]C1=CC2=C(C=C1[3*])CN([5*])CC2&[3*]O[4*]&[4*]C^[5*]C[6*]&&[6*]C[7*]&[7*]C[8*]&[8*]O[9*]&[9*]C1=CC=C([10*])C=C1&[10*]C1=CN([11*])CO1&[11*]C[12*]&[12*]C[13*]&[13*]N([14*])CC(=O)O&[14*]C[15*]&[15*]C([16*])[17*]&[16*]O&&
[1*]OC&[1*]C(=O)C1=CC=C(C[2*])O1&[2*]N[3*]&[3*]S(=O)(=O)C1=CC=CC=C1Br&&&
CC12C(NC(=O)C1O)C1CC1C1C(=O)N(C3=CC=CC(Cl)=C3)C(=O)C12&&&
COC1=CC=CC=C1NC(=O)C1=CC=CC=C1NC1=CC=CC=C1&&&
[1*]C&[1*]C([2*])[3*]&[3*]N1CCC([9*])CC1&[9*]N1C(=O)OCC2=CC=CC=C21^[2*]C(=O)N[4*]&&[4*]C[5*]&[5*]C1=CC=C([6*])C=C1&[6*]NS([7*])(=O)=O&[7*]C([8*])(F)F&[8*]F&&&
[1*]C&[1*]C[2*]&[2*]C1=NN2CC([3*])CCC2=N1&[3*]N[4*]&[4*]C[5*]&[5*]C1=C[NH]N=C1[6*]&[6*]C([7*])(C)C&[7*]C&&&
CN(CC#N)CC1CCCCC1&&&
NC(=O)C1=CSSC1=S&&&
NC(=O)C1=CSC(S(=O)(=O)N(CCOC2=CC=CC=C2)C2=CC=C(C(=O)O)C=C2)=N1&&&
CS(=O)(=O)NC1=CC=C(C2=CN=C(C(COC3=CC(F)=CC=C3N3C=CS(=O)(=O)CC3)NS(C)(=O)=O)N=C2)C=C1&&&
OCC1CNCCN1C1=NC(NC2=CC=C3N=CC=CC3=C2)=NC(N2CCCCC2)=N1&&&
[1*]C(=O)N(C)CCO&[1*]C1=CC=C(OCC2=C([2*])ON=C2[3*])C=C1&[2*]C(F)(F)F&&[3*]C&&
[1*]C&[1*]C1=CC=C([2*])C(NC(=O)NC2N=C(C3=CC=CC=C3)C3=CC=CC=C3N3C=NC=C23)=C1&[2*]C&&&
O=C(OC1=CC=C2CC3C4CCCCC4(CCN3CC3CC3)C2=C1)C1CCCCC1&&&
[1*]OC&[1*]C1=CC=C(NC(=O)CN2C=C(C=C3NC(=S)NC3=O)C3=CC=CC=C32)C=C1[2*]&[2*]OC&&&
COC1=CC=C(C(=O)OC2=CC=C(C)C(C)=C2)C=C1&&&
O=C(NCC1=CC=CC(F)=C1)N1CCC(CN2CCC(O)C2)CC1&&&
[1*]C(=O)C1=C(N)C2=C(N=C3CCCCN3C2=O)S1&[1*]NC1=CC=C(Cl)C=C1&&&
[1*]F&[1*]C([2*])(F)F&[2*]C1=CC=CC([3*])=C1&[3*]NC1=NC2=CC=C([4*])C=C2O1&[4*]C1=NN=N[NH]1&&&
[1*]CCCSC&[1*]N1C(CN2C(=O)N([2*])C3=CC=CC=C32)=NC2=C1C(=O)N([3*])C(=O)N2[4*]&[2*]C&&[3*]C&[4*]C&&
COC1=CC=C2CC3C4CCCCC4(CCN3CC3CC3)C2=C1C&&&
[1*]C&[1*]C1=NOC([2*])=C1C1=CC=CC([3*])=C1&[2*]C&&[3*][N+](=O)[O-]&&
[1*]C&[1*]N1CCC2C(=O)N([2*])C(=O)CC2C1&[2*]C&&&
[1*]C&[1*]N([2*])[9*]&[9*]C[10*]&[10*]C1=CC=CC=C1^[2*]C[3*]&&[3*]C[4*]&[4*]C(=O)N1CCC([5*])CC1&[5*]NC(=O)N[6*]&[6*]C1=CC=CC([7*])=C1&[7*]C([8*])(F)F&[8*]F&&&
COC1=CC=CC=C1CNC1=CC=NC2=C(C3=CC=CC=C3)C(C)=NN12&&&
[1*]O&[1*]C1=CC=C([2*])C=C1[8*]&[8*]O&&[2*]C1=CC(F)=NC([3*])=N1^[3*]C[4*]&[4*]C[5*]&[5*]C1=CN([6*])C=N1&[6*]C[7*]&[7*]C1=CC=CC=C1&&&
[1*]C(=O)C([4*])C1=CC=CN=C1&[1*]N[3*]&[3*]C1CCCCC1^[2*]N1CCN([4*])CC1&&[2*]S(=O)(=O)C1=CC=CS1&&&
[1*]C&[1*]C([2*])([3*])[4*]&[2*]C[5*]&[5*]C[6*]^[3*]C(=O)N[7*]^[6*]C1=CC=CC=C1&[7*]C[8*]^[4*]C(=O)O&&[8*]C[9*]&&&[9*]C[10*]&[10*]N([14*])C1=NS(=O)(=O)C2=CC([11*])=CC=C12&[11*]C[12*]&[12*]S([13*])(=O)=O^[14*]C1CC
[1*]=CC(=O)CCCCCC&[1*]=C(C(=O)CC)C(=O)C=[2*]&[2*]=CC1=CC=C(Cl)C=C1Cl&&&
[1*]C(=O)N[3*]&[1*]C[2*]&[2*]C1=CCCNC1^[3*]C1=CC=C([4*])C=C1&&[4*]N[5*]&[5*]C1=C2C=CC=CC2=NC2=CC([6*])=CC=C12&[6*]Cl&&&
[1*]C&[1*]OC([2*])=O&[2*]C1=C([3*])SC=C1[4*]&[3*]N&&[4*]C1=CC([5*])=CC([7*])=C1^[5*]C=C[6*]&[6*]C(=O)C1=NC2=CC=CC=C2S1^[7*][N+](=O)[O-]&&&&
CCCCCNC(=O)N(CCCCCCSC1=NC2=C(CCC=C2C2=CC=CC=C2)O1)CC1=CC=C(C(=O)NCCC(=O)O)C=C1&&&
CC1=CC=C(C(=O)NCC2(C3=CC=CC=C3)CCCC2)C=C1S(=O)(=O)NCCO&&&
[1*]C(=O)C1=CC2=C(OC1=O)C(O[2*])=CC=C2&[2*]CC1=CC=CC=C1&&[1*]N1CCN(C2=CC=C([N+](=O)[O-])C=C2)CC1&&
[1*]C&[1*]N(C)S([2*])(=O)=O&[2*]C1=CC=CC([3*])=C1&[3*]C([4*])[5*]&[4*]O&&[5*]C1=CC=CC([6*])=C1[7*]^[6*]Cl&&[7*]Cl&&
[1*]C&[1*]C([2*])[3*]&[2*]NC([4*])=O&[4*]C([5*])[6*]^[3*]C(=O)N[7*]^[5*]C[7*]&[7*]C([8*])([9*])C&[8*]C^[6*]NC([15*])=O^[7*]C1=CC=CC=C1^[9*]C(=O)N[10*]&&&&&[10*]C([11*])[12*]&[11*]C[13*]&[13*]C1=C[NH]C2=CC=CC=C12^[12*]C(=
[3*]CCCC&[1*]N[3*]&[1*]C([2*])=O&[2*]NC1=NC2=NN(CCC[4*])C=C2C2=NC(C3=CC=CO3)=NN12&[4*]N([5*])[6*]&[5*]CC&&[6*]CC&&
[1*]OC&[1*]C1=CC([2*])=CC=C1NC(=O)CSC1=NC2=C(C=N[NH]2)C(=O)N1C1=CC=CC=C1&[2*][N+](=O)[O-]&&&
NC(=O)NC1=NC(C2=CC=CO2)=NC(N2CCCC2)=N1&&&
[3*]CCCCCCC&[1*]N[3*]&[1*]C(=O)CCCC([4*])C(N)=O&[2*]N[4*]&[2*]C(=O)C1=CC=C(Cl)C=C1O&&&
[1*]OCC&[1*]C1=CC=C(C2=NN(C(=O)NC3=CC=C([2*])C=C3)C(C3=CC=C(C4=CC=CC=C4)C=C3)C2)C=C1&[2*]OC&&&
CN1CCN(C2=CC=C3C=C(C(=N)N)C(=O)OC3=C2CO)CC1&&&
COC(=O)C1=CC=CC(NC(=O)NC(CC(N)=O)C2=CC=C(Cl)C=C2Cl)=C1&&&
[1*]C&[1*]O[2*]&[2*]C1=CC=C([3*])C=C1&[3*]S(=O)(=O)N([4*])[8*]&[8*]C1=CC=C([9*])C([10*])=C1&[9*]F^[4*]C[5*]&[10*]O[11*]^[5*]C(=O)N[6*]&[11*]C1=CC=CN=C1&[6*]C[7*]&&&[7*]C1=CC=CN=C1&&&
[1*]C(=O)C1=CC2=CC=CC=C2C=N1&[1*]N[2*]&[2*]C(CCC[3*])C(=O)O&[3*]NC1=NC2=CC=CC=C2[NH]1&&&
[1*]C(C)C&[1*]C1=CC=CC=C1SC1=CC([2*])=CC=N1&[2*]C#N&&&
[1*]C(=O)C1=CC=C(OC)C=C1&[1*]ON=C(CCC1=CC=CC=C1)CC1=CC=CC=C1&&&
[2*]N(C)C&[2*]CCC[3*]&[1*]N[3*]&[1*]C(=O)C[4*]&[4*]NC1=CC2=C(NC3=CC=CC(Br)=C3)N=CN=C2C=N1&&&
CC(C)N1N=NC(NC(=O)C2=CC(C(F)(F)F)=CC(C(F)(F)F)=C2)=N1&&&
[2*]C(C1=CC=CC=C1C)C1=CC(C)=CC=C1C&[1*]N[2*]&[1*]C(=O)CC1=CC=C(C2=CC=CC=C2)C=C1&&&
[1*]C&[1*]O[2*]&[2*]C1=CC=C([3*])C=C1&[3*]S(=O)(=O)N1CCN([4*])CC1[7*]&[4*]C1=CC=C([5*])C([6*])=C1&[5*]Cl^[7*]C(=O)NO&[6*]Cl&&&&
[1*]CC(C)(C)CC&[1*]N1C(=O)C(NC(=O)C([2*])CC2=CC=CC=C2)CCC2=CC=CC=C21&[2*]NC(=O)C(CC(C)C)NC(C)=O&&&
COC1=CC=C(C2=NN=C3C=CC(SCC(=O)N4CCN(C5=CC=CC(C)=C5C)CC4)=NN23)C=C1&&&
[1*]N&[1*]C[2*]&[2*]C1OC([3*])C([6*])C1[7*]&[3*]C1=CC=C([4*])C([5*])=C1&[4*]Cl^[6*]O&[5*]Cl&[7*]O&&&&
[1*]C(=N)N&[1*]C1=CC=C(N(CC(=O)NN)C(=O)NN)C=C1&&&
[1*]C1=CC=C(C2=NN(CC3=C([2*])C=CC=C3[3*])C(=O)C=C2)C=C1C(=O)N1C(NC2=CC=C3[NH]N=CC3=C2)=NC2=CC=CC=C21&[1*]Cl&&[2*]F&[3*]F&&
[2*]C1COC(=O)C(=C)C1C=[3*]&[1*]O[2*]&[1*]C(C)=O^[3*]=CC1=CC=CC2=CC=CC=C12&&&&
[1*]N&[1*]C1=CC=CC(C2=NNC(=O)CC3=CC4=C(C=C23)CCC4)=C1&&&
[1*]OC&[1*]C1(C2=CC([2*])=CC(OCC3=CC=C4C(=C3)OCCN4[3*])=C2)CCOCC1&[2*]F&&[3*]C(=O)OC(C)(C)C&&
[1*]S(N)(=O)=O&[1*]C1=CC=C(C2=NC=CC(NC3=CC=C([2*])C=C3)=N2)C=C1&[2*]F&&&
[1*]C&[1*]C1=NN=C(C2=CC=C([2*])C=C2)N1CC1CCCN(CCCC2=CC=NC=C2)C1&[2*]Cl&&&
CC1=CC=CC(N2C(C)=NC3=C(C=NC4=C3C=C(C)S4)C2=O)=C1&&&
[1*]C&[1*]C1=CC=C(CNC(=O)C2CCN(S(=O)(=O)C3=CC=C4OCCOC4=C3)CC2)C=C1&&&
[1*]C&[1*]C[2*]&[2*]C[3*]&[3*]C(=O)O[4*]&[4*]C([5*])=C[6*]&[5*]C([11*])=O&[11*]C^[6*]C1=CC=CC=C1[7*]&&[7*]O[8*]&[8*]C[9*]&[9*]C([10*])(F)F&[10*]F&&&
[2*]C(C(N)=O)C(C)CC&[1*]N[2*]&[1*]C(=O)C(=O)CCCCC(F)(F)F&&&
[1*]C&[1*]C[2*]&[2*]C[3*]&[3*]S(=O)(=O)N1CCC2(CC(=O)N([4*])C2)C1&[4*]C1=CC=CC([5*])=C1&[5*]O&&&
[1*]C&[1*]C[2*]&[2*]C[3*]&[3*]C[4*]&[4*]C1=C([5*])C2=CC=CC=C2[NH]1&[5*]C([6*])=O&[6*]C1=CC=C([7*])C=C1&[7*]O&&&
[1*]C&[1*]O[2*]&[2*]C1=CC=C([3*])C=C1[4*]&[3*][N+](=O)[O-]&&[4*]S(=O)(=O)NC1=NC=C([5*])S1^[5*]Cl&&&
[1*]C&[1*]C(=NOC([2*])=O)N1N=C([3*])CC1[4*]&[2*]C&&[3*]C1=CC=CS1&[4*]C1=CC=CC([5*])=C1^[5*][N+](=O)[O-]&&&
[1*]C(C)C&[1*]C1(C#CC=C([4*])C2=CC=C([2*])C([3*])=C2C(=O)NC2=CC=C([5*])C=C2)CCCC1&[2*]Cl&&[3*]Cl&[4*]C(=O)O&[5*]C#N&&
[2*]C1CCCC(C)C1C&[1*]N[2*]&[1*]C(=O)C(=O)NN=CC1=CC=C([N+](=O)[O-])S1&&&
[1*]CCCC(C)C&[1*]NP(=O)(O[2*])OC1=CC=CC=C1&[2*]C[4*]&[3*]N1CC(N2C=C(Cl)C3=C(N)N=CN=C32)C([4*])O1&[3*]C(C)C&&&
[1*]S(=O)(=O)C1=CC=C(C(C)=NNC(=S)S[2*])C=C1&[1*]N1CCCCC1&&[2*]CC1=CC=CC=C1&&
O=C1CCN(C2=CC=C(Cl)C=C2F)C(=O)N1C1=CC=C(OC2=CC=CC=C2)C=C1Cl&&&
[2*]CCCC&[1*]N([2*])[3*]&[3*]CCCC&&[1*]C(=O)C1=NC(=O)[NH]C(O)=C1&&
[1*]CC1=CC(CCC(=O)O)=CC=C1OC&[1*]N[2*]&[2*]CC1=CC=CC=C1OC&&&
CC1=CC=C(CNC(=O)C(=O)NCCOC2=CC=C3OCOC3=C2)C=C1&&&
[3*]C1(C#N)CC1&[1*]N[3*]&[1*]C([4*])=O&[2*]N1CC(O)CC1[4*]&[2*]C(=O)C1=CC=C2C(C3CCCC3)=C(C3=NC=C(Cl)C=N3)N(C)C2=C1&&&
[1*]C&[1*]C1=NC([2*])=CC2=C1[NH]C1=CC([5*])=CC=C12&[2*]C(O)(C(F)(F)F)C(F)(F)F&&[3*]S(=O)(=O)C1=NC2=CC=CC=C2N1[4*]^[4*]C&&&
[1*]C(C)(C)Cl&[1*]C1CCC(NC(=O)NC2=CC=C(C3=CN=CC4=C3C([2*])=N[NH]4)C=C2)CC1&[2*]N&&&
CC(C)CN(C(=O)COC(=O)C1=CC=NC=C1)C1CCS(=O)(=O)C1&&&
[1*]C&[1*]N([2*])[4*]&[2*]C[3*]&[3*]C1=CC=CC=C1^[4*]C[5*]&&[5*]C1CCCC(=C[6*])C1=O&[6*]C1=CC=CC=C1&&&
[1*]C(=O)C1=CC=CC2=C1C=C[NH]2&[1*]NC1=NC=NC=C1C1=CC=CC=N1&&&
[1*]C&[1*]C1=CC=C([2*])C=C1&[2*]C[3*]&[3*]C[4*]&[4*]N1CCC2=C1N1N=CN=C1N=C2[5*]&[5*]C&&&
CCC1OC(=O)C(C)C(OC2CC(C)(OC)C(O)C(C)O2)C(C)C(OC2OC(C)CC(N(C)C)C2O)C(C)(OC)CC(C)C(=O)C(C)C(O)C1(C)O&&&
[1*]CCC(=O)OCC&[1*]C1=CC=CC(NC2=NC(N3CCCC3[2*])=NC=C2[3*])=C1&[2*]CO&&[3*][N+](=O)[O-]&&
[1*][N+](=O)[O-]&[1*]C1=CC=CC=C1[2*]&[2*]C1=NC2=CC=CC=C2S1&&&
CC(=O)OCC1=C(C(=O)C2=C(O)C(C)=CC(O)=C2C2=C(C(=O)C3=C(O)C=C(O)C=C3)C(C)=C(O)C(OCC=C(C)C)=C2OCC=C(C)C)C(C)=CC(O)=C1C(C)=O&&
[1*]C&[1*]C1=NC([2*])=C(N2CCC(N3C=C([3*])N=N3)CC2)S1&[2*]C&&[3*]CN&&
[1*]C&[1*]NC([2*])=O&[2*]C1=CC([3*])=CC=N1&[3*]NC1=NC=C([4*])C=N1&[4*]C1=CC=CC([5*])=C1&[5*]S([6*])=O&[6*]C&&&
CCOC1=CC=C(OCC#CN=C2SC=C(C)N2N)C=C1&&&
C[N+](C)(CCCCCC[N+]1(C)CCCC1)CC(=O)NCCCCCOC(=O)C1=CC=C(C2=C3C=CC(=N3)C(C3=CC=CC=C3)=C3C=CC(=C(C4=CC=CC=C4)C4=NC(=C2)C=C4)[NH]3)C=C
CN(C)C1=CC=CC(C2=NN(C3CCCCC3)C3=C2C=NC2=CC(Br)=CC=C23)=C1&&&
[1*]C&[1*]C[2*]&[2*]C([3*])[4*]&[3*]C&&[4*]C(=O)C(=O)N1CCCC1[5*]^[5*]C(=O)O[6*]&[6*]C[7*]&[7*]C[8*]&[8*]C1=CC=C([9*])C=C1&[9*]OCCC1=C([10*])OC([11*])=N1&[10*]C&&[11*]C=C[12*]^[12*]C1=CC=C([13*])C=C1&[13*]OC(
CC1=CC=CC=C1NC1=NC(N)=NC(CS(=O)(=O)CC2=CC=CC=C2)=N1&&&
[1*]OC&[1*]C1=CC(CCN(CC2=CC=CC=C2)CC2=CC=CC(OCC3=CC=CC=C3)=C2)=CC=C1OCCCC(=O)N1CCCCC1&&&
[1*]CC(=O)O&[1*]C(NC(=O)C1=CC=C([2*])C=C1)C1=CC=CC=C1N1CCCCCC1&[2*]C(F)(F)F&&&
CCNC1=NC(C#CC2=CC=CC(OC(F)(F)F)=C2)=NC2=C1CCNCC2&&&
[1*]C1OC(N2N=C(C#CC3=CC=C(N)C=C3)C3=C(N)N=CN=C32)C(O)C1O&[1*]CO&&&
[1*]C(=O)NO&[1*]C[2*]&[2*]N[3*]&[3*]C1=CC=C([4*])C=C1&[4*]S(=O)(=O)N[5*]&[5*]C1=CC=C([6*])C=C1[7*]&[6*]F&&[7*]F&&
CCN1C(NC2OC(C)C(O)C(OC(C)=O)C2O)=NC2=C(N)N=C(NCCNC(=N)NC)N=C21&&&
O=C(O)CN1N=C(NS(=O)(=O)C2=CC=CC=C2)C2=CC(S(=O)(=O)N3CCC4=CC=CC=C4C3)=CC=C21&&&
[1*]C&[1*]OC([2*])=O&[2*]C1=CC=C2C(=O)N([3*])C(=O)C2=C1&[3*]C[4*]&[4*]C1=CC=CC([5*])=C1&[5*]S(=O)(=O)N1CCOCC1&&&
CC(C)CN(CC1=CC(Cl)=C2OCCCOC2=C1)C(=O)C(C)CNCC1=CC=CC=C1C(F)(F)F&&&
[1*]C([2*])=C&[1*]C[3*]&[3*]C[4*]^[2*]C([13*])[14*]^[4*]C1([5*])C([6*])CC([8*])C23C(=CC([9*])CC12)C([13*])OC3[15*]&[13*]C&[5*]C&&[14*]C(=O)N[16*]&[6*]OC([7*])=O^[16*]C[17*]^[13*]O^[7*]C^[8*]OC(C)=O^[17*]C1=CC=CC=C1&&
C=C(C)C1CCC2(C)CCC3(C)C(CCC4C5(C)CCC(OC(=O)NC6=CC=C(OC)C=C6)C(C)(C)C5CCC43C)C12&&&
[5*]C(=O)C([9*])C&[7*]N[9*]&[7*]CC1=CC=CC=C1^[2*]N[10*]&&[2*]C(=O)C([11*])C&[3*]N[11*]&[3*]C(=O)C([12*])CC(=O)O&[4*]N[12*]&[1*]C([4*])=O&[1*]O[8*]&[8*]C(C)(C)C&&&
O=C1CCC(C2OC(=O)C(O)(CO)C(=O)N1CC1=CC=CC=C1)C1=CC=CC=C12&&&
CC1=CC(Cl)=CC(C(=NCC2=CC=C(CNC(=NC3=CC=CC=C3)NC3=CC=CC=C3)C=C2)NO)C1&&&
CC(C)C1=CN=C(N2CCN(CCC3=C(C4=CC=CC=C4)[NH]C4=CC=CC=C34)CC2)N=C1&&&
[1*]OCC&[1*]C1=CC=C(CNC(=O)C2CCN(S(=O)(=O)C3=C[NH]C=N3)CC2)C=C1&&&
[3*]C(C)(C)C&[1*]O[3*]&[1*]C([2*])=O&[2*]N[4*]&[4*]CC[5*]&[5*]NC1=NC(=O)C2=CC(C(F)(F)F)=CC=C2[NH]1&&&
[1*]C([2*])=O&[1*]N[3*]&[3*]CCC1=NC2=CC=CC=C2N1C1CCCCC1^[2*]N1CCN([4*])CC1&&[4*]CC1=NOC=N1&&&
CCC(COC1=CC=CC=C1)NS(=O)(=O)C(F)(F)F&&&
[1*]CC=C&[1*]N(C1=CC=C(N([2*])S(=O)(=O)C2=CC=CC(C3=CN=C([3*])N=C3)=C2)C=C1)S(=O)(=O)C1=CC=CC=C1&[2*]CC=C&&[3*]N&&
[1*]C&[1*]C[2*]&[2*]C(=O)N[3*]&[3*]C([4*])([5*])C&[4*]C&&[5*]C1=NC2=CC([6*])=CC=C2[NH]1^[6*]Cl&&&
CN(C)CCCCCCCN1C(=O)C(C)(C)CC2(CC(C3=CC=CC(OC4=CC=CC=C4)=C3)=NO2)C1=O&&&
[1*]CC&[1*]OC1=CC=CC=C1C(=O)C1=C(O)C(=O)N([2*])C1C1=CC=CC=C1[N+](=O)[O-]&[2*]CCN1N=NC2=CC=CC=C21&&&
[1*]C1=CC(NCCCCCCCOC2=CC=C(NC(=O)C(CC3=CC=CC=C3)NC(=O)C3=CC=CC=C3)C=C2)=CC=C1&[1*]O&&&
O=C1C=C(C2=CC=CC=C2)OC2=C(CCN3CCC(N4C(=O)N(C5CCCC5)C5=CC=CC=C54)CC3)C(O)=C(O)C=C12&&&
N#CC1=CC=CC=C1OCC(=O)OCC(=O)NCC(=O)NC1=CC(Cl)=CC(Cl)=C1&&&
[1*]OC1=CC=C(CC)C=C1&[1*]C([2*])=O&[2*]N1CCN(C)CC1&&&
CCOC(=O)CN1N=C(C)C([N+](=O)[O-])=C1C&&&
CCOC(=O)C1C(=O)C=C(C2=CC=C(OC)C=C2)CC1C1=CC=C(C(C)(C)O)C=C1&&&
[1*]C(=O)O&[1*]C1CCC([2*])CC1&[2*]C[3*]&[3*]C[4*]&[4*]C[5*]&[5*]C[6*]&[6*]N[7*]&[7*]C1=CC=CC=C1&&&
[1*]C&[1*]C1=NC=C([2*])C=C1[5*]&[2*]C([3*])([4*])C&[3*]C^[5*]C1=CC=C2C(=C1)NC(=O)C21CCN([6*])CC1&[4*]O^[6*]C([7*])[8*]&&&[8*]C1CCCCC1&&[7*]C&&
[1*]C&[1*]O[2*]&[2*]C1=CC=C([3*])C([4*])=C1&[3*]S(=O)(=O)N1CCCCC1&&[4*]C([5*])=O^[5*]C1=C([6*])C=C2C=CC=NC2=C1[7*]&[6*]O&&[7*]O&&
NC(=S)NC1=CC=C(NC2=NC=CC(C3=CC=CC(NC(=O)NCCN4CCOCC4)=C3)=N2)C=C1&&&
CN1C(CC(=O)O)=NC(Cl)=C1CC1=CC=C(C2=CC=CC=C2)C=C1&&&
[6*]CCCCC&[1*]N[6*]&[1*]C([2*])=O&[2*]N[7*]&[3*]CCC1=CC=C(S([7*])(=O)=O)C=C1&[3*]O[4*]&[4*]CC[5*]&[5*]OC&&&
[1*]C1=CC=C2[NH]C=C(CC([2*])NC(=O)C3=CC4=CC=CC=C4S3)C2=C1&[1*]F&&[2*]C(=O)O&&
[1*]C&[1*]C(C)=C[2*]&[2*]C[3*]&[3*]N1CC2=C([4*])N=C([5*])N2C2=C1C(=O)N([6*])N=C2&[4*]C1=CC=CC=C1&&[5*]C1=CC=CC=C1&[6*]C&&
[1*]N&[1*]C1=CC=C([2*])C=C1&[2*]C([3*])[4*]&[3*]O&&[4*]C1=CC=C2OCOC2=C1&&
[1*]C&[1*]C1=CCC([2*])C([5*])C1&[2*]C([3*])([4*])C&[3*]C^[5*]N[6*]&[4*]O^[6*]C[7*]&&&[7*]C1=NC2=C([8*])C=CC=C2O1&[8*]C([9*])(F)F&[9*]F&&&
[2*]C(=O)C[9*]&[4*]N[9*]&[4*]C(=O)C1=CC=CC=C1C1=CC=CC=C1^[2*]N[11*]&&[5*]C(=O)C([11*])CC1=CC=CC=C1&[5*]N[12*]&[6*]C(=O)C[12*]&[6*]N[13*]&[8*]C(=O)C([13*])CC1=CC=CC=C1&[8*]N[14*]&[1*]C([8*])=O
[2*]C1CC=C(S(C)(=O)=O)CC1&[1*]C[2*]&[1*]N1CCC2C(C1)C1=CC=CC3=C1N2CCN3&&&
[1*]C&[1*]C1=C([2*])C(=O)N(NC(=O)C2=CC=C([3*])N=C2)C([4*])=C1&[2*]C#N&&[3*]Cl&[4*]C&&
[1*]C&[1*]C1=CC=C([2*])C=C1[7*]&[2*]N([5*])C([3*])=O&[3*]C1=C([4*])SN=N1^[7*]S(=O)(=O)N1CCCCC1^[4*]C^[5*]C([6*])C&&&&[6*]C&&&
[1*]C&[1*]C1=CC=C(C(=O)NCC2=CC=CO2)C=C1S(=O)(=O)N1CCOCC1&&&
[1*]CC1=C(C)C2=C(O)C=C(O)C=C2OC1=O&[1*]N1C(=O)C2=CC=CC=C2C2=CC=CC=C21&&&
[truncated: 1,393,342 more chars]
