# Supplementary material for: t-SMILES: a fragment-based molecular representation framework for de novo ligand design
Source: Nat Commun. 2024 Jun 11;15:4993. doi: 10.1038/s41467-024-49388-6 (PMC11167009; doi:10.1038/s41467-024-49388-6)
Supplement: Supplementary file 4 — Source Data [file 41467_2024_49388_MOESM4_ESM.zip › Soure data/Source data and code for all other graphs/Metrics/Models/Chembl/ChEMBL_TSID_HBMSV[mpl][8_8_256][r10_128]/gen.smi.re_smils[1].smi]

CC(NC(=O)c1ccc(Cl)cc1-n1nccn1)C(Cc1ccc(Cl)cc1Cl)c1cccc(Cl)c1
Cn1cnc([N+](=O)[O-])c1Sc1nnc(-c2ccco2)n1-c1ccccc1
CN1CC(=O)Nc2ccccc21
Cc1cccc(C(=O)Nc2nc3ccccc3n3c(=O)n(-c4ccccc4)nc23)c1
CCOc1ccc(-n2c(C)nnc2SCC(=O)Nc2ncc(C)s2)cc1
CCC(C)C(=O)c1c(O)cc2oc3c(CC=C(C)CCC=C(C)C)c(O)c(C(C)C)cc3c2c1O
CSCCC(N)C(=O)N1CCN(Cc2cc(-c3ccc(C)cc3)n[nH]2)CC1
CN1C(=O)NC2C(N(O)C=O)CNC21
Fc1ccc(CCc2cccc(F)c2)cc1
C=C(C)C1CCC2(C(=O)NCCC)CCC3(C)C(CCC4C5(C)CCC(O)C(C)(CC=C6N=C(C=CC(N)=O)OC6=O)C5CCC43C)C12
CCC(CC)C(CS)C(=O)N(Cc1ccc(OC)cc1)Cc1ccc(OC)c(OC)c1
O=c1[nH]c2c([N+](=O)[O-])cc3nc(C(F)(F)F)c(-c4ccccc4)cc3c2[nH]1
CCCC1NC(=O)CNC(=O)CNC(=O)C2CCCCN2C(=O)C(C(C)CCC)NC(=O)C(C(C)CC)NC(=O)C(Cc2ccccc2)NC(=O)C2CCCCN2C1=O
CON=C(c1ccccc1C)c1ccccc1COc1ccccc1CC(C)(C)C
Cn1c(=O)c2c(nc(N)n2CNCc2ccccc2)n(C)c1=O
Cc1ccc(CN2CCSCC2)cc1C(=O)Nc1ccc(Cl)c(-c2ccc(N(C)C)nc2)c1C
CCc1ncnc(-c2ccc(C(=O)N3CCN(CS(C)(=O)=O)CC3)c(Cl)c2)c1C#Cc1ccc(N)nc1
O=C(COc1ccc(F)cc1)Nc1ccc(S(=O)(=O)N2CCCC2)cc1
O=C(Nc1cc(Cl)c(Oc2ccc(Br)cc2)cc1Cl)N1CCC2(CC1)CCN(c1ccccc1)CC2
COCc1cccc(S(=O)(=O)N2CCCC(N(C)Cc3cnn(C)c3)C2)c1
C=C1C(OC(=O)CCC)CCC2(C)CC(OC(C)=O)C3=C(C)C(=O)OC3C(OC(C)=O)C12
COc1ccc2c(CC(=O)O)cc(=O)oc2c1
COCc1cn(-c2ccc(C(=O)O)cc2Cl)c2c(N)nc(N)nc12
CN1C(NCC(O)c2ccccc2)=CC(c2ccc(Br)cc2)=NS1(=O)=O
CN(C)C(=O)c1ccc(-c2cc3cncc(C#N)c3nc2N)cc1
Cc1cc(C(=O)CSc2nc3ccccn3n2)c(C)n1C
CCC(NC(=O)Cc1cc(F)cc(F)c1)c1ccc(C(=O)N2C(C)CN(C)CC2CC)cc1
CCCC(=O)Nc1n[nH]c2nc(-c3ccccc3)ccc12
Nc1ncnc2c1ncn2C1OC(OC2C=CC(COS(=O)(=O)O)(COS(=O)(=O)O)OC2)C(O)C1O
Cc1oc2c(C3=NCC(c4ccccc4)O3)ccc(Cl)c2c1C
COC(=O)C(Cc1ccccc1)NC(=O)C12CCC(C)C(C)C1C1=CCC3C4(C)CCC(O)C(C)(C)C4CCC3(C)C1(C)CC2
CC(C)CC(O)C(O)CC(C)C1CCC2C3CC(O)C4CC5OC5CC4(C)C3CCC12C
CCSC1=NC(CC)(C(=O)O)c2cc(F)ccc21
C=C(Br)C(=O)Nc1cncc(Oc2cnc(N3CCN(C(=O)C4CC4)CC3)nc2)c1
Cc1sc(N)c(C(=O)c2ccc(Cl)cc2)c1Cc1ccc(Cl)cc1
CC(Oc1cccc2nc(N)nc(N)c12)c1cccc(C(F)(F)F)c1
OCC(O)COc1cc2ncc(C#Cc3ccccc3Cl)nc2cc1OC(F)C(O)c1ccccc1Cl
CCNC(=O)OCc1c(COC(=O)N(C)C)c(C)n(Cc2ccccc2)c1C
CCc1nc2ccccc2c2nc3c(F)cc(F)cc3n12
O=C(NC(Cc1ccccc1)C(=O)NCc1ccccc1)OC1OC=C(C(=O)O)C(O)C1O
Cc1c(COC(=O)c2ccc(NC(=O)c3ccccc3F)cc2)c(C(C)(C)C)c(C)n1C=CC(=O)O
O=C(NC(=S)Nc1ccc2oc(=O)ccc2c1)c1cnc2ccccc2n1
Cc1ccc(C(C)C)c(Oc2cc(C#N)ccn2)c1
CCNC(=O)C1(CCOc2ccccc2)CCCN(S(=O)(=O)c2ccc(C(F)(F)F)cc2)C1
NC12CC3CC(C1)CC(C(=O)NCc1nccn1Cc1ccsc1)(C3)C2
CCC(NC(=O)C(C)COC)C(=O)NC(CC(=O)O)C(=O)NC(C)=C1CC(=O)c2ccccc21
COc1ccncc1C(=O)N1CCC(C)(C(=O)Nc2ccc(S(N)(=O)=O)cc2)C1
O=NC1C(=NOC(=O)c2cccnc2)c2ccccc2OC1c1cccc(Br)c1
Cc1ccc(-n2nc3c(=O)n(C(CCN4CCCC4)C(=O)NCCOC(C)C)nc(C)c3c2C)cc1
CCCCCCCCC=CC(=O)NC(Cc1ccc(O)cc1)C(I)(CO)Cn1cncn1
O=C(O)c1cccc(S(=O)(=O)Nc2ccncc2)c1
COCc1nc2c(c(=O)n(C)c(=O)n2C)n1CCc1ccccc1
CCCCS(=O)(=O)c1ncc(Cn2ccnc2)n1C
COc1ncc(-c2ccc(-c3ccc(COC(C)=O)cc3)cc2)cn1
C=CC(=O)NCCC=CC(O)CCCC
CS(=O)(=O)Nc1ccc(F)cc1C#Cc1ccc(N2CCCCCC2)nc1
COc1c(CC(=O)NCc2ccc(F)c(Cl)c2)c2cc(Cl)ccc2n1Cc1ccccc1
Cn1cc(CN2CCCC3(CCN(Cc4ccccc4)C3)C2=O)cn1
O=C(O)CCCc1nn(Cc2nc3ccccc3s2)c(=O)c2ccccc12
CCOC(=O)c1ccccc1NS(=O)(=O)c1cc2c(cc1C)n(C)c(=O)c(=O)n2C
CCC1OC(=O)C(C)C(O)C(C)C(OC2OC(C)CC(N(C)C)C2O)C(C)(OC)CC(C)C(=O)C(C)C2N(CCc3ccc(OC)c(OC)c3)C(=O)OC12C
O=S(=O)(Nc1cccc2[nH]ncc12)c1ccc(Cl)cc1
COc1c(F)cc(C(=O)NCc2cccc(F)c2F)cc1CN1CCC(N(C)C)CC1
COc1ccccc1N1CC(C(=O)O)CC1=O
Cc1ccc2nc(-c3ccc(N4C(=O)C(C#N)C(c5cc(Cl)ccc5C)C4c4ccc(N5CCCC5=O)cc4)cc3)ccc2c1
Cc1ccc(S(=O)(=O)N2CCOCC2)cc1NC(=O)C1CC=CCC1C(=O)O
CCc1ccccc1NC(=O)C=Cc1ccccc1
CCOC(=O)CF
COc1ccc2c(c1)C(=O)N(CC1(O)CCN(C(=O)c3c(C)cc4c(c3C#N)CCN(C3COC3)C4)C1)C2
CCCNC(=O)NC(=O)CSc1nc2c(c(C(F)(F)F)c1C#N)CCCC2
CC(NC1CCCCC1NC(=O)C1CCC(=O)N(C2CCCC2)C1)c1ccc2c(c1)OCCO2
COc1cc(CCOC(=O)c2cc(C(C)(C)C)c(O)c(C(C)(C)C)c2)cc(OC)c1OC
COc1cc(Nc2ncc3c(n2)-c2c(nn(C)c2-c2c(F)cccc2Cl)CC3)cc(OC)c1OC
CC(C)C(O)(CCn1cncn1)c1ccc(I)cc1
CCOc1ccc(Cl)cc1-c1cc(Nc2ccc(C)cn2)ncn1
Cn1cc(C(=C(Cl)C(=O)NCc2ccc(Br)cc2)[N+](=O)[O-])c2ccccc21
CC12CCC3C(CCC4C(C)(C(=O)O)CCCC43C)(C1)C(=O)C2O
CC1Nc2ccccc2C(=O)n2nc(CCc3ccccc3)nc21
CCCCC(CC)CN(Cc1ccc(C(=O)O)o1)C(=O)C(CC)N=C(C)Nc1c(C)cccc1C
COc1cnc(C(=O)Nc2ccc(F)c(C3(C(F)F)COCC(N)=N3)c2)cn1
Cc1cccc(C)c1NC(=O)COC(=O)CCSCc1ccc(Cl)cc1
C=O.CC(C)(C)c1cc(I)c2c(c1)Oc1ccccc1O2
Cc1cc(=O)n2cc(C(=O)N3CCCCC3)ccc2n1
Cc1cc(C)nc(OC(=O)c2ccccc2O)n1
N#Cc1ccc2cc(Cn3ccnc3)c(-c3ccc(-c4ccc(Cl)c(Cl)c4)cc3)nc2c1
CC1=CC(OC(=O)N2CCOCC2)C2C(C)(COC(=O)c3ccccc3)CCC(O)C2(O)C(C)C1=O
Cc1cc(Cn2ccc3cc(S(=O)(=O)N4CCCC(C)C4)ccc32)on1
NC(=O)c1coc(COc2ccc(Cl)cc2C(F)(F)F)n1
COc1cc2cc(C(C)OCC(O)CS)oc(=O)c2cc1OC
c1ccc(CN2CCCC3(C2)ON=C(c2ccccc2)O3)cc1
COc1ccc(C=CC(=O)O)cc1CN1CCN(C2CCCCC2)C(C)C1
CN(CC(O)COc1cccc2ncccc12)C1CCN(S(C)(=O)=O)CC1
CCN(Cc1ccc2c(c1)OCO2)C1CCCN(C(=O)CCc2cn(C)c3ccccc23)C1
CC1OCC2CN(C(=O)c3cccnc3-n3nccn3)CC21
COCCN1C(=O)C2ON=C(CC(C)=NO)C2C1=O
COc1ccc(NC(=O)c2ccc(C#N)cc2)c(OC)c1
CCCCCC(NC(=O)C1(NC(=O)CN(C)C(C)=O)CCCC1)C(=O)c1cc(C)c(O)c(C)c1
O=C(CCC1=CCN(CCc2ccccc2)C1=O)NO
CC(=O)OCC1(O)CCC2C3CC(C)C4=CC(=O)C=CC4(C)C3CCC21C
O=C(NC1CCNCC1)N1CCc2cc(Cl)cc(F)c2CC1
COc1ccc(C2c3ccccc3OC(=N)C2C(=O)OCC2CCCCO2)cc1
O=C(CCCN1CCC(c2ccccc2Br)CC1)NCCc1c[nH]c2ccccc12
Cc1ccc(N(C)c2nc(O)nc3ccccc23)cc1
O=c1c(-c2ccccc2Cl)c(Sc2ccc(Cl)cc2)n(CN2CCOCC2)c(=O)n1CN1CCOCC1
O=C1NCCC2(c3ccc(F)cc3)CC(c3ncc[nH]3)N(C(=O)C3CCCN3c3ccn4ncc(Cl)c4n3)Cc3cccc1c32
COc1ccc(CCN2C(=O)SC(=Cc3ccc(O)c(Cl)c3)C2=O)cc1
OCc1cc2ccccc2nc1N1CCCCC1
CC(=NNC(=S)Nc1cccc(Cl)c1)c1ccc(Br)cc1
Cc1cc(C)cc(NC(=O)c2ccccc2Nc2ccccc2Cl)c1
CC(C)C1CCCCN1CCC(=O)Nc1ccc([N+](=O)[O-])cc1
Cc1ccccc1-c1ccc2nc(N)ncc2c1
COc1cccc(C(=O)NCCc2ccc(Cl)cc2)c1
O=C(Cc1ccc(I)cc1F)N1CCN(c2ccccn2)c2ccccc21
C=CCNC(=S)NN=Cc1cccc(Br)c1
COc1ccccc1OCCN(C)C
COc1cc2c(cc1NS(C)(=O)=O)C(=O)c1ccccc1-2
COc1ccc(-c2[nH]c(=S)n(CC(O)COc3ccccc3)c2-c2ccccc2)cc1
FC1CNc2ncc(-c3ccc(Cl)cc3)cc2C1
CCC1CCOC(C)(C(O)c2ccccc2)C1
COc1cc(O)c(C(C)=O)cc1Cc1c(O)c(O)c(O)c(CC=C(C)C)c1O
CN(NC(=S)NC(=O)c1cccs1)C(=O)c1cccc(Cl)c1
CCCCCCCCOCC(=O)Nc1ccc2ccn(Cc3ccc(C(=O)O)cc3OC)c2c1
O=C(COC(=O)c1ccc2c(c1)OCCO2)NC(=O)NCc1ccccc1
Cc1ccc(-c2ccc(SCCOC(=O)CNC3=NS(=O)(=O)c4ccccc43)nn2)cc1
OCc1cccc(-c2nc3cc(Cl)ccc3s2)c1
CCCCCCCCCCCCCCCc1ncc(CCCCC(=O)NC(CO)(CO)CO)[nH]1
NS(=O)(=O)c1ccc(-n2nnnc2SCc2ccc(Cl)cc2)cc1
Cc1ccccc1CNC(=O)Nc1ccccc1
CC(C)(C)c1ccc(Nc2cn(C(N)=O)c3ccccc23)cc1
COc1ccc(-n2c(SC)nc3sc4c(c3c2=O)CC(C(C)(C)C)OC4)cc1
Clc1cccc(Cl)c1-c1nc(N(Cn2cncn2)c2cc(N3CCOCC3)c(OCC3CO3)cn2)n[nH]1
c1ccc(Cc2ccc3ncnc(NCc4cccnc4)c3c2)cc1
Nc1nc(N)c(C2CCCCC2N)s1
S=C=NC1CN2CCC1CC2
CCC1OC(=O)C(C)C(=O)C(C)C(OC2OC(C)CC(N(C)C)C2O)C(C)(OC)CC(C)C(=O)C(C)C2N(CCCc3ccc(-n4ccnn4)cc3)C(=O)OC12C
CC(NC(=O)Nc1ccc(Cl)c(Cl)c1)c1cccc2ccccc12
O=C(NC(C(=O)O)C1CCCCC1)C(=O)c1c(-c2ccccc2)[nH]c2ccccc12
CC(CCCCN(C)C(=O)C(Nc1ccccc1)c1ccccc1)Cc1cc(O)cc(O)c1
NC(=O)Cc1ccc2[nH]c(-c3ccc(Oc4cccc(CNCCc5ccccc5)c4)cc3)nc2c1
Cc1cccc(-c2nc(-c3ccc4c(c3)NCC(=O)N4)cn2C)c1
COc1cccc(NC(=O)CC2C(=O)N(c3ccc(C)cc3)C(=S)N2Cc2ccccc2)c1
COc1ccc(C2(Nc3ccccc3)CCOCC2)cc1
N#CCN(Cc1ccc(Cl)cc1)C(=O)Cn1cc(C(F)(F)F)ccc1=O
CC(C)(C)c1ccc(NC(=O)c2n[nH]cc2NC(=O)Cc2ccccc2)cc1
COC(=O)CCC1C(=O)c2ccccc2C1=O
CC1CC=CC(C(=O)NCCCS(=O)(=O)C(=S)NC(=O)c2ccccc2)C1
COc1cccc(-n2ccnc2SCC(=O)NCc2cccs2)c1
CCC
CC1CNC2(C#Cc3ccccc32)c2c(OCc3ccc4ccccc4n3)cccc21
CCOc1ccccc1-c1nc(CNC2CCCC2)co1
O=C1C(=Cc2ccc(Br)cc2)CS(=O)(=O)CC1=Cc1ccc(F)c(F)c1
CCN(CC)CCNc1ncc2cc(-c3c(Cl)cccc3Cl)c(=O)n(C)c2n1
CN(CC(=O)Nc1ccccc1OCc1ccc(F)cc1)C(=O)COc1ccc(F)cc1
Cc1cccc(C)c1NC(=S)NCCCN1CCOCC1
Cc1c(Sc2ccc(Cl)cc2)[nH]c(=O)c2c1oc1nc(NC(C)C)ncc12
COC(=O)c1cccc(C2Nc3ccccc3N=C3CC(C)(C)CC(=O)C32)c1
CNC(=O)OCc1c(C)c(C)n(C(=O)c2ccc(Cl)cc2)c1C
Cn1cc(CCC(=O)O)c(-c2ccccc2Cl)n1
O=C(Oc1ccc(C2=NCCO2)cc1)C1CCCN(C(=O)c2ccc3[nH]c(-c4ccccc4)nc3c2)C1
CCCCN(CCCC)CCC[n+]1c(C)cc(C)cc1C
CCc1ccccc1N=C1SCCCN1N(C(C)=O)C(c1ccccc1)c1ccccc1
Cc1nn(Cc2ccccc2)c(Cl)c1C1CCCN1C(=O)c1ccc[nH]1
CC(C)(C)OC(=O)c1ccc(NC(=O)c2cc3ccccc3n2Cc2ccccc2)cc1
CCOC(=O)c1sc(NC(=O)Nc2ccc(Cl)cc2)nc1C
CCCCC(NC(=O)OCC1(COC(C)=O)CCCC1)C(=O)C(=O)NC(C=O)CC1CCCCC1
CC(=Cc1ccc(OCC(O)CNC(=O)C(C)(C)C)cc1)C(=O)N1CCCCC1
CCC1(OC(=O)CNC(=O)OCc2ccccc2)C(=O)OCC2=C1C=C1C2=Nc2cccc(C)c2C1(C)C
Cc1cc(Cl)c(NC(=O)CN2CCN(c3ccccc3)CC2)c(Cl)c1Cl
COCCOc1cc2ncnc(Nc3cccc(I)c3)c2cc1OC
CC(C)(C)C(=O)C1C(=O)C(=O)N(c2ccc(-c3ccsc3)cc2)C1c1ccccc1OCOCC(F)(F)F
CN(C)c1ccc(C=CC=C(S(=O)(=O)C=Cc2ccc(N(C)C)cc2)S(=O)(=O)C=Cc2ccc(N(C)C)cc2)cc1
CC(=O)N1CCC(NC(=N)N(Cc2ccccc2)C(C)=O)CC1
CCCC1Cc2c(C(=O)c3ccccc3)ccc(O)c2O1
O=C(NCC1CCN(c2cc(N3CCCC3c3cccnc3)cnn2)CC1)C1CCOC1
CN1CCN(c2ccc(N3CCN(c4ccccc4F)CC3)cc2NC(=O)c2ccccc2F)CC1
N=C(N)NCCC1C(NC(=O)C(Cc2c[nH]c3ccccc23)NC(=O)C2CCCN2C(=O)Nc2cccc(Cl)c2)=NSS1(=O)=O
CCCCCCCCNC(CCC)c1ccc(Cl)cc1
CC1CN(C(C)CO)C(=O)Cc2cc(NC(=O)c3ccco3)ccc2OC1CN(C)S(=O)(=O)c1ccccc1
CCOc1ncnc2c1CCN(c1nc(C)nc3[nH]ccc13)CC2
CCOc1ccc(-n2c(S)nc3sc4c(c3c2=O)CCCC4)cc1
COC1=C(C)C(=O)C(CC2COCC(Cc3ccccc3)C2Cc2ccccc2)=C(O)C1=O
CN(c1nccc2c1cnn2Cc1ccc(Cc2ccccc2)cc1)C1CCCCC1
CN1CCc2cc3cccc(O)c3cc2C1C1CCCCC1
CCCN1CCC23CC4(C(C)C)OC(O4)C12Cc1ccc(O)cc13
CCC(C)C(NC(=O)C1C2CCC(O2)C1C(=O)O)C(=O)O
CCc1ccc(NC(=O)c2nc3c(s2)CN(C(=O)NC(Cc2ccc(Cl)cc2Cl)C(=O)O)C3)cc1
Cc1ccc(NC(=O)CCCCCCC(=O)NCCC(=O)Nc2ccc(O)c(O)c2)c(C)c1
CC(NC(=O)CCCc1ccc2c(n1)NCCC2)C(=O)O
CC=CC(=O)OCC(NC(=O)c1cc2cc(OC)ccc2[nH]1)C(=O)NC(C=NN(C)C(=O)C=Cc1ccc(OCC)cc1)CC
CC(Oc1ccccc1C(=O)N1CCCC1)C(=O)N1CCN(c2ccccc2)CC1
O=C(Nc1ccc2c(c1)C(=O)N(CC(CO)C1CCCCC1)CC(CO)C(CN(CCN1CCOCC1)CC(F)(F)F)O2)c1ccc(Br)s1
OC(c1ccccc1)(c1ccccc1)c1cccnc1
CCCCc1c(C(=O)OCC)c2cc(OCc3nnn[nH]3)ccn2c1Cc1ccc(-c2ccccc2)cc1
COc1cc2ncnc(N3CCN(C(=S)Nc4ccc(Oc5ccccc5)cc4)CC3)c2cc1OC
CC(C)(C)NC(=O)C1CN(CCCCN2C(=O)c3ccccc3C2=O)CCN(CCCc2ccccc2)C1=O
CC(C)(C)n1nc2c(c1NC(=O)c1ccco1)CS(=O)(=O)C2
COc1ccc2c(c1)C(C)(c1ccc(C(C)C)cc1)C(O)(S(=O)(=O)c1ccc(C(C)C)cc1)C(=O)N2
COc1ccc(-c2cc(C)nc3c(C(N)=O)cnn23)cc1
O=C(CN1CCCC1)Nc1nc2cc3nc(NC(=O)Cn4nc([N+](=O)[O-])cc4[N+](=O)[O-])sc3cc2s1
Cc1cccc(S(=O)(=O)Nc2ccncc2)c1
Cc1ccc(NC(=O)CSc2nnc(-c3cccnc3)o2)cc1
N#Cc1ccc(Br)cc1NC(=O)COC(=O)CCc1ccc(S(=O)(=O)N2CCOCC2)cc1
CCCCCCN1C(=O)SC(NCCC2=CCCCC2)C1=O
COCCNc1ncc2ncc(=O)n(-c3ccc(OC)cc3)c2n1
COc1cc2ccccc2cc1C(=O)NCCCN1CCOCC1
Nc1ccn(C2CCC(CNS(=O)(=O)c3cccc(C(=O)O)c3)O2)c(=O)n1
CC(C)c1sc(Nc2ccc3ccccc3n2)nc1C(=O)NCc1ccc(F)cc1
FC(F)(F)Oc1cccc(Nc2cccnc2SC2CN(c3ccc4ccccc4n3)C2)c1
CCOC(=O)C=Cc1cc(O)cc(OC)c1
CCCOc1ccc(Br)cc1-c1nc(=O)c2c(C)nn(CC)c2[nH]1
COC(=O)c1ccc(NC(=O)CSC(=S)N2CCOCC2)cc1
N#CC(=Cc1c(F)cccc1Cl)c1ccc(Cl)cc1C(F)(F)F
CCC(CC)C(=O)NC(=S)Nc1ccc(C2=NNC(=O)CC2C)cc1C
O=C1C2=C(C(=O)c3ccccc31)C(OC1OC(CO)C(O)C(O)C1O)CC(O)C2
CC(C)C1CN(C2CC2)C(=N)N1Cc1nnc(-c2ccccc2)o1
Cc1nc2c(o1)c1c(c3oc(-c4cnc5ccccc5c4)cc32)C(=O)C(C)(C)OC1
COc1cc(C2c3[nH]c4ccccc4c3C(NC(=O)Nc3ccc(F)cc3)C3COC(=O)C23)cc(OC)c1O
Clc1cc(Cl)c(-c2ccc(-c3ccc4ccccc4n3)o2)cc1C=Cc1ccncc1
CC(C)c1cc2c(cc1O)C(C)(C)C1CCC3(C)CC21CCC3C
Cc1cccc(-c2[nH]ncc2-c2csc3ccccc23)n1
CCNC(=O)CCC(C)C
CC(C(=O)O)c1cc([N+](=O)[O-])ccc1Nc1c(Cl)cccc1Cl
N#CC(=Cc1ccc2[nH]c3c(c2c1)CCCC3)C(=O)O
CCCOc1cccc(CNC(=O)CCCc2csc3nc(-c4ccccc4)nn23)c1
COc1cc2c3c4c(cc2cn1)N=CC=C3Nc1ccccc1-4
Cc1ccc(-c2nc(-c3ccccc3)co2)cc1
O=C1COc2ccc(-c3ccnc(N4CCOCC4)c3)cc2N1
CCOc1ccccc1OCC(O)CN1CCN(Cc2cccnc2OCC)CC1
COc1ccc(C)cc1-c1cc(Cn2c(C)nc3cc(Cl)c(Cl)cc32)ccn1
CC(C)=CC1C=C(C)CCP(=O)(O)C(C)(C)CCCC(C)CC(C)=CCC1
C=C(C)C1CCC2(C)C(CCC3C4C5OCC4(CCC32C)C5O)C1(C)COC(=O)CC
COc1ccc2[nH]c3c(c2c1)CCNC3Cc1ccccc1
COC(=O)C(O)=CC(=O)c1c[nH]c2ccccc12
O=C(O)c1ccccc1Oc1nc(Oc2cccc(NCc3ccccc3)c2)c(F)c(-c2ccccc2)c1F
Nc1nc2n(n1)C(c1ccc(Br)cc1)CC(c1ccccc1)N2
COc1ccc(C(=O)Nc2c(C)cc(NS(=O)(=O)c3ccc(C)cc3)cc2O)cc1
Cc1cccnc1CNC(=O)NC1CCC(O)CC1
C=C(C)C(=O)C(OC(C)=O)C12CCC(C(C)C)C1(C)CCC1C2CCC2CC(OC3CCC(OC(C)=O)C(C(=O)OC)O3)CCC21C
COc1cc2c(cc1OP(=O)(S)OC)C(=O)C(c1c(C)nn(-c3cccc(C)c3C)c1C)CC2
O=C(CN(Cc1ccccn1)c1ccc(F)cc1)NCCSCc1ccccc1
COc1ccc(NC(=O)Nc2cccc(Cn3nc(NC(=O)c4ccc(C(F)(F)F)cc4)ccc3=O)c2)cc1OC
Cc1ccoc1C(=O)N(C1CCSCC1)C12CC3CC(CC(C3)C1)C2
Cc1cc(=O)[nH]c2cc(NS(=O)(=O)c3ccc(-n4nc5n(c4=O)C(=N)c4cc(F)ccc4-5)cc3)ccc12
CCC(Nc1ccc2c(c1)n(Cc1cc(O)ccc1O)c(=O)n2C)c1cc(C)ccc1C
CCn1c(=O)cc(OCC(=O)c2ccc(OC)cc2)c2ccccc21
CNc1ccc2c(C)nc(N)nc2c1
CCOc1nnnc2c1sc1nc(N)c3c(c12)CC(C)(C)OC3
COC(=O)C(CCc1ccccc1)c1ccc(COC(c2ccccc2)(c2ccccc2)c2ccccc2)cc1
Cc1nc(N=CN(C)Cc2ccccc2)sc1C(=O)c1cccs1
CCOC(=O)N1CCC(N2CCCC(n3cc(NC(=O)c4ccco4)nn3)C2)CC1
O=C(NCC1OC(n2cnc3c(NC4CCCC4)ncnc32)C(O)C1O)NS(=O)(=O)Cc1ccccc1
CC1=C(C(=O)Nc2cccc(C)c2)C(c2ccncc2)n2nc(SCc3ccc(Cl)cc3)nc2N1
O=[N+]([O-])c1ccc(-c2nn3c(-c4n[nH]c(-c5ccc(Br)cc5)n4)nnc3s2)cc1
COc1ccc(NC(=O)Cn2c(-c3cccnc3)cn3nc(OCc4ccccc4)cc3c2=O)cc1
CC1(C)CCCCCC(C)(O)C2=C1Oc1ccc([N+](=O)[O-])cc1C2
CC(C)c1ccccc1OCCN1CCCC(C(=O)O)C1
O=[N+]([O-])c1ccc(CSc2nnc(-c3ccncc3)o2)cc1
Cc1cc(NC(CC(C)C)c2nnnn2Cc2ccc3c(c2)OCO3)nc(N2CCCC2)n1
COc1ccc(CCNC(=O)CN2C(=O)NC3(CCCCC3C)C2=O)cc1OC
CCCOC(CN1CCOC1=O)C1(CC2(C(=O)O)CCC(C(C)(C)C)CC2)CCCC1
COc1ccc(-n2nnnc2C(c2cccc(OC(F)(F)F)c2)N2CCCN(C(=O)c3ccco3)CC2)cc1
NC(=O)C1CCCN(c2ccccc2NC(=O)CCSc2ccccc2)C1
COc1ccc(C(=O)C=C(O)C(=O)Nc2ccc(C)cc2)cc1OC
Cc1cc(Br)c(Oc2cc(Nc3ccc(C#N)cc3)c(N)cc2[N+](=O)[O-])c(Br)c1
Cn1cccc1C(C)(C)C(=O)CCC(=O)NCC(=O)c1ccccc1
COCCOc1cc2ncnc(Nc3ccc(F)c(Cl)c3)c2cc1OCCOC
COc1cc(NCc2oc3cc(O)c(O)cc3c2CNc2ccc(C)cc2)c2ncccc2c1
CC(NCc1ccc(C(=O)NCCCC(=O)NO)cc1)c1ccc(Nc2ccccc2)cc1
COc1ccc(CNc2ncnc3c2nnn3C)cc1OC
COc1ccc(Nc2nc3ccc(Cl)cc3nc2NS(=O)(=O)c2cc(C)ccc2C)cc1
CCCCCCCN(CCCCCCC)CC(O)c1c2ccccc2nc2ccc(C(F)(F)F)cc12
CC(=O)Nc1ccc(S(=O)(=O)Nc2nc3cc(Cl)ccc3o2)cc1
CC(=O)OCCC1C(OC(=O)C=Cc2ccc([N+](=O)[O-])cc2)CCC2C1C(CCO)CC1(C)C(=O)CCC21
O=[N+]([O-])c1ccccc1C1=NN(c2nc3ccccc3[nH]2)C(c2ccco2)C1
CCCCCC(=O)OC1c2ccccc2-c2c1c1ccccc1c(=O)n2C
Cc1ccccc1N=c1ssnc1-c1ccccc1
CCc1ccc(OCC(C)N(C)C)cc1
COc1ccc(C2C(C(=O)c3ccc4c(c3)CC(C)O4)=C(O)C(=O)N2CCN(C)Cc2ccccc2)cc1OC
COC(=O)C(=O)C1=C(C(=O)OC)N=CN2c3cc(O)c(O)cc3C(=O)N(C(=O)OCc3ccccc3)C12
O=C(c1cc(COc2ccc(-c3nn[nH]n3)cc2)ccn1)N1CCN(Cc2ccc3c(c2)OCO3)CC1
CC(=O)OCc1ccccc1C(=O)Nc1cccc(NC(=O)c2ccco2)c1
CC(=O)c1ccc(-c2c(C(C)(C)O)[nH]c(SCCCCCO)nc2=O)cc1
CS(=O)(=O)c1ccc(OC2CCN(c3ccc(C#N)cn3)CC2)cc1
COC(=O)c1ccc(F)cc1-c1nc(N2CCOCC2)n2ncnc(N)c12
O=C(Nc1cc[nH]c(=O)c1)c1c(Cl)ccc(Nc2nccs2)c1Cl
Cc1ccc(C(=O)Nc2ccc3c(c2)OCO3)cc1NC(=O)C(C)C
Cc1cc(-c2ccc3c(C(C=O)N4CCN(S(C)(=O)=O)CC4)cnc(Nc4ccc(C)c(OCCN5CCCC5)c4)c3c2)on1
COc1ccc(NC(=O)c2cccc(N3CCCC3=O)c2)cc1
O=C1C2CCCCC2C(=O)C(O)(F)C1OC(=O)C(F)(F)F
COc1ccc(-n2nnnc2SCc2ccccn2)cc1
CC#CC(C)(C)Oc1ccc(S(=O)(=O)n2ccc(CCN(O)C(N)=O)n2)cc1
CC1(C)c2ccc(O)cc2OCC1n1cc(COc2cc(CCc3ccccc3)c3n(c2=O)C(C(=O)O)CC3)nn1
CCN(CC)C(=O)C(C)NC(=O)C(CCCN=C(N)N)NCC1OC(n2ccc(N)nc2=O)C(O)C1O
COc1cc2ccc3c4cc5c(cc4ccc3c2cc1OC)OCO5
COc1ccccc1N1CCN(Cc2cn(CC(=O)Nc3ccc(C)c(C)c3)nn2)CC1
N#Cc1ncc2nc1OCCCCOc1cc(NC(=O)C(N)Cc3ccccc3)c(Cl)cc1NC(=O)N2
COCC(=O)N(c1ccccc1)C1(c2ccccc2)CCN(CCn2nnc(-c3ccccc3)n2)CC1
CCNC(=O)NC(C)Cc1ccc(OC(F)F)cc1
CC1(c2ccc(OCC(=O)OCCCCc3ccccc3)cc2)CCS1
CC(C)N(CC(=O)Nc1ccc2c(c1)OCCO2)C(=O)CCc1nc(=O)c2ccccc2[nH]1
CN(CC(=O)c1ccccc1)C(c1ccccc1)c1ccccc1
Cc1ccc(S(=O)(=O)CC(=O)NNC(=O)C2CCN(S(=O)(=O)c3ccc(C)cc3)CC2)cc1
O=C(Nc1ccc(CCN2CCCC2)cc1)c1ccccc1Cl
Cc1ccc2[nH]c(-c3ccc(NC(=O)Cc4cccs4)cc3)nc2c1
Cn1nnnc1SCCC(=O)O
O=NN(CCCl)C(=O)OCC1(CO)OC(=O)C(O)=C1O
Clc1ccc(OCCCOc2ccccc2Cn2ccnc2)cc1
CN1CCc2ccccc2CC1=O
CCCCCCCC=CCCCCCCCCCN(C(=O)c1cccnc1)c1ccc(CNC(=O)C(C)(C)N)cc1
Cc1cccc(Nc2ncnc3c2ncn3C(C)C)c1
Cn1cc(-c2ccc3cnc(N)nc3c2)c(-c2cccc(NC(=O)c3cccc(F)c3)c2)n1
Cc1ccc(N=c2scc(CC(=O)Nc3cccc(C)c3C)n2C)c(Cl)c1
CCC(C)c1ccc(NC(=O)c2ccc3nc(CCCc4ccc(C(=O)Nc5ccc6c(c5)CCN6CC(C)C)cc4)oc3c2)cc1
O=C(CCCn1ccc(NC(=O)c2cccs2)n1)NCCSc1ccccc1
CC1CCC2(CC1)NC(=O)N(CC(=O)NC(C)C)C2=O
COc1ccc(CN2CCN(c3cc(C4CCCCC4)nc(-c4ccc(Cl)cc4)n3)CC2)cc1
Cc1ccc(NC(=O)CN2C(=O)C(=C3SC(=S)NC3=O)c3ccccc32)cc1
CC(C)Cc1cccc(CC(CO)NC2COc3cccc(Cl)c3C2)c1
C=CC
CC(C)C1CN(Cc2ccsc2)CC1NC(=O)c1ccc(Cl)cc1Cl
CC(=O)c1cccc2c1C(=O)c1c(C(=O)O)cccc1C2=O
Cc1ccc2c(c1)NC(c1ccc(-c3cccnc3)cc1)C1C(=O)CC(C)CC1=N2
COc1ccc(-c2c(-c3ccccc3OC)c(C)c(OC)c(=O)n2-c2cccc(-c3nnn[nH]3)c2)cc1OC
O=C(NCCCc1ccccc1)Nc1ccncc1
COc1ccnc(NC(=O)NS(=O)(=O)NN(C(C)C)S(=O)(=O)c2ccccc2)n1
N#Cc1cc(S(=O)(=O)Nc2ccc(F)cn2)ccc1Oc1cccc(Cl)c1
CCCn1ncc2cc3c(cc2c1=O)OCCO3
Cc1nc2cc(Cl)c(Cl)cc2c(Cl)c1[S+]([O-])CC(=O)C(C)(C)C
CCn1c(=O)c(C(=O)NCCCN2CCN(c3cccc(Cl)c3)CC2)cc2cc(C)ccc21
CN(C)CCN1CCN(C2=Nc3cc(Cl)ccc3N(NC(=O)c3ccc(C#N)cc3)c3ccc(Cl)cc32)CC1
Cc1ccc2oc(-c3cccc(NC(=O)NCc4ccccn4)c3)nc2c1
CCCCCCCCCCCCCCCCCCNC1CCOC1=O
Fc1ccc(-n2cc(CCCC3CCCCC3)nn2)cc1
COc1cccc(C(=O)NC2COc3ccc(C(=O)Nc4c(C)cccc4C)cc32)c1
COc1cccc(CCNC(=O)c2cc(-c3ccc(N(C)C)cc3)nc3ccccc23)c1
Cc1cccc(S(=O)(=O)NC(=O)Nc2ccccc2F)c1
COc1ccc(C(=O)Nc2cccnc2Cl)cc1Cl
CCN(CC)c1ccc2cc(C(=N)N)c(=O)oc2c1
Cc1oc(-c2ccccc2)nc1CCc1ccccc1-c1ccccc1
COC(=O)CC1=C(C)C(C#N)C2(O)C(C(=O)OCCOc3cccc4ccccc34)C(c3ccc(C)c(C)c3)C(O)(OC)C12O
CCN(CC)CCCn1c(C(C)CNCc2ccccc2)nc2c(Cl)cccc21
Fc1ccc(OCc2cccs2)cc1
CCCCn1c(C(C)C)nc2cc(C(=O)N3CCNC(C(=O)NC(C)c4ccc(-n5ccnc5)cc4)C3)ccc21
CCOc1cc(Nc2c(C#N)cnc3cc(OCCCn4ccnc4)c(OC)cc23)c(Cl)cc1Cl
O=C(CCc1nnc2ccc(NCCc3ccccc3)nn12)NCc1ccccc1
COc1ccnc(NCSc2nnc(C(C)NC(C)=O)o2)n1
CC(CCc1ccccc1C(F)(F)F)Nc1nc(-c2ccc(Cl)cc2)c2nccnc2n1
CCn1c(SCC(=O)Nc2nccs2)nnc1C(C)NC(=O)c1ccccc1
CS(=O)(=O)c1cc(NC(=O)c2ccccc2)nc2ccc(Br)cc12
CC(C)=CCCC(C)=CCCC1(C)C(C)CCC23C(O)C(CC12)C1C(=O)OC(c2ccoc2)C1C3O
Nc1ccnc(N2CCc3ccccc3C2)n1
CCOC(=O)c1cc(S(=O)(=O)NC2CCCCC2)n[nH]1
COc1cc(C(=O)NC2CCN(S(C)(=O)=O)CC2)ccc1Nc1ncc2c(n1)-c1c(nn(C)c1-c1ccccc1Cl)CC2
O=C(Nc1cccc(Cl)c1)N(Cc1ccc(O)c2ncccc12)C1CCCCCC1
CCc1c(-c2ccc(OC)cc2)n(C)c2cc3c(cc12)OC(C)(C)C=C3
COc1cc2ncnc(CC(=O)c3cccc4ccccc34)c2cc1OC
Cc1cc(C)c2c(c1)nc(NCCN1CCOCC1)n2C
CC(C)(C)C(NC(=O)NC1(CO)CCCCC1)c1ncc(-c2cccc([N+](=O)[O-])c2)[nH]1
CCCc1c(OCCCCCOc2c(Cl)cc(C(=O)O)c(O)c2Cl)ccc2c(=O)c(C(=O)O)cn(C3CC3)c12
COc1ccccc1S(=O)(=O)Nc1ccc2[nH]cc(CC3CCN(CCCNc4ccnc5ccc(Cl)cc45)CC3)c2c1
COC1C=CC=C(C)C(O)C(C)CC(OC)C(C)CC=CC=C(C)CCCCC(=O)NCCCC1
COc1ccc(-c2cc(N)cc(-c3ccc(Nc4c5ccccc5nc5ccccc45)cc3)n2)cc1OC
NS(=O)(=O)c1cccc(-c2cc(C(=O)NN=Cc3ccccc3Oc3ccccc3)ccn2)c1
O=C(O)CCCCCCCNCCOc1ccc(-c2ccc3c(c2)Nc2ccc(Cl)cc2N=C3)cc1
CN(C)Oc1cc2c(c3ccccc13)C1c3cc4c(cc3C(=O)N1CC2)C(=O)N(CC(=O)Nc1ccccc1N)C4
NC(=O)c1ncn(C2OC(CO)C(O)C2O)c1Nc1ccc(F)cc1
Cn1nc(-c2ccc(NS(C)(=O)=O)cc2)c2ccccc2c1=O
Oc1ccc(-c2cc(-c3cccs3)nc(N3CCCC3)n2)cc1
CCCCCCCCCCOc1ccc(NC2NC(=O)NC2=O)cc1
CON=C1C2OC3(CCCCC3)OOC2OC2(C)OCCC12
CC(C)NC(=O)Cc1ccc(N2CCN(CCc3c[nH]c4ccc(F)cc34)CC2)cc1
N#[N+][N-]C1C(=O)N(c2ccc(Cc3ccc(N)cc3)cc2)C1COCCCl
COc1ccccc1N1CCN(C(C)C(=O)O)CC1
COc1cc(OC)c(C=NNC(=O)c2ccc(NS(=O)(=O)c3ccc4[nH]c(=O)[nH]c4c3)cc2)c(OC)c1
CN1CCN(Cc2ncnn2-c2cccc(C(=O)N3CCCCC3)c2)CC1
COc1ccc(-n2nc(C(=O)N(CC(=O)NCCc3ccccc3)CC(C)(C)C)c3ccccc3c2=O)cc1
Cn1c(=O)c2[nH]c(Cc3ccc(NC(=O)CCCN4CCCCC4)cc3)cc2n(C)c1=O
O=C(NCc1cc(F)cc(F)c1)c1cn(Cc2ccc(F)cc2)c2ccccc12
COC1=CC(=O)C(O)=C(CC=O)C1=O
CC(C)n1c(C(F)(F)F)nc2cc(NCc3ccc(C(C)(C)C)cc3)ccc21
O=C(CNC(=O)C(=O)c1c[nH]c2ccc([N+](=O)[O-])cc12)OCCF
FC(F)(F)OC(COc1ccncc1Nc1cccc(Cl)c1Cl)Cc1ccccc1
C=CCC(C=C(C)C=O)c1ccccc1
CC12CCC3c4cc(O)c(N)cc4CCC3C1CC(N)C2O
CCC1(NC(=O)c2c(Cl)cc3c(c(C)c(-c4ccc(C)nc4)n3-c3cnc(N)nc3)c2Cl)CC1C(=O)NC
CNC(=O)c1cc2ccc(CCN3CCN(c4cccc(C)c4C)CC3)cc2cn1
O=C(Cn1cc(CN2CCCCC2)nn1)Nc1cc(Cl)c(Cl)cc1Cl
COc1ccc(S(=O)(=O)n2ccc3c(N4CCCCC4)ccc(N4CCNCC4)c32)cc1Cl
CC(=O)c1cnn(-c2ccccc2)c1N
CC(C)Oc1cccc(NC(=O)Cn2cc(C=O)c3ccccc32)c1
CCc1ccc(NC(=O)c2sc3nc4c(cc3c2N)CCCCC4)cc1
FC(F)(F)c1ccccc1Oc1ccc2c(c1)Cc1c-2ccc2ccccc12
COc1ccc(-c2c(C=C3SC(=O)NC3=O)c[nH]c2C)cc1C(=O)O
Cc1c(OCCN2CCCCC2)ccc(Br)c1Oc1ccc(Cl)c(Cl)c1
Cc1ncsc1C(=O)N1CCCC(c2nccn2CCC#N)C1
CCCCCCCCCCCC(=O)NC1CC2CCC1(CCC)C2(C)C
CCN1CCCC1=Nc1ccc(NC(=O)c2ccccc2)cc1
CCOc1ccc(C(=O)N(C)CC(=O)Nc2c(F)cccc2F)cc1Br
CC(C)c1ccc(NC(=S)N2CCC(c3cccc(CNC(=O)C=Cc4ccc(Cl)c(Cl)c4)n3)CC2)cc1
Cc1ccc2oc(C(=O)NC(CC(=O)O)C(=O)c3nnc(C(C)(C)C)o3)nc2c1
Oc1cc(CC2CCCCN2)cc(O)c1O
Cc1ccc(-c2ccccc2C(=O)OCc2ccccc2)n1C
COc1ccccc1C1=C(c2ccccc2)C2CCC(C1)N2Cc1ccccc1
COc1cccc(C(=O)Nc2ccccc2C(=O)NN=C(N)N)c1
O=C(CCC(=O)N1CCN(c2ccccc2F)CC1)NCc1ccccc1
Cc1noc(NS(=O)(=O)c2ccc3c(c2)C(C)(C)OC(=O)N3)c1-c1ccccc1
CN(C)C(=O)C1SC=C(c2ccccc2)C1=O
Cn1c(SCc2c(F)cccc2Cl)nnc1-c1ccco1
O=C(NCCCn1ccnc1)C1c2ccccc2C(=O)N1CCCn1ccnc1
COC(=O)NC(Cc1ccccc1)C(=O)NC(CC1CCCCC1)C(O)C(Cc1ccccc1)NC(=O)C(CC(C)C)NC(=O)OC1COC2OCCC12
NC1=Nc2ccccc2C(=O)C1CC(=O)OCC(=O)NCCc1ccccc1
COCCn1c(=O)c2c(nc(Cc3ccc(OC)cc3)n2C)n(Cc2ccco2)c1=O
Cc1csc(NC(=NC(C)(C)C)NC2CCCC2)n1
CC(=O)c1ccc(NC(=O)C2CCCN(C(=O)N3CC(C)Oc4ccccc43)C2)cc1
COc1c(C(C)(O)c2cc3c4ccccc4n(C)c3c(C)n2)c(C)nn1C
Cc1noc(CN2CCCC3(CCN(c4cccnn4)C3)C2=O)n1
N=c1c(C(=O)Nc2ccccn2)cc2c(=O)n3ccccc3nc2n1CC1CCCO1
CC1(C)CC(=O)C2=C(CC(O)C(C(=O)O)C2c2ccc(C(F)(F)F)cc2)C1
Cc1c(Cl)cccc1NC(=O)CCc1c(C)c2c(=O)n3cccnc3nn2c1C
C#CC1(OC(C)=O)CCC2C3CC=C4C=C(OC5CCC6C7CCc8cc(O)ccc8C7CCC6(COC=O)C5)CCC4C3CCC21C
COC(=O)c1cc(OC)cc(C(=O)Nc2ccc(C(=O)NCCC(=O)OCCCC(=O)OC(C)(C)C)cc2)c1
Cc1ccc(C(=O)NCCNC2CCCCC2)nc1-n1nccn1
Cc1cc(C)c(Oc2nc(N)nc(N)n2)c(C)c1
CS(=O)(=O)c1ncc(-c2sc(-c3ccccc3Cl)nc2-c2ccc(F)cc2)o1
Cn1nc(NC(=O)c2cc(O)c(O)c(Cl)c2)c2c1-c1ccccc1S(=O)(=O)C2
Cc1cn(C2CC(O)C(CO)O2)c(=O)[nH]c1=O
CC(C)c1ccc2c(c1)c(CNCC1CCN(Cc3ccccc3)CC1)cc(=O)n2C
COc1cccc(N=C(NO)c2cccnc2Oc2ccc(SC)cc2)c1
Cc1ccc2c(ccn2C2CCN(CC(=O)Nc3cc(C)on3)CC2)c1
COc1ccc(Cl)cc1N1CCN(CCc2ccncc2)CC1
COc1cc2c(Nc3ccc(Cl)cc3F)[nH]cc(C(=O)c3c(F)cccc3F)c-2cc1=O
N#CC(Cc1ccc(N2CCCCCCC2)cc1F)NC(=O)C1NC2CCC1C2
Cc1c(Cc2ccccc2)oc2ccccc2c1=O
CN1CCC(CCN=c2cc3n(-c4ccc(Cl)cc4C(F)(F)F)c4ccccc4nc-3cc2Nc2cccnc2)CC1
CCNC(=O)N1CCN2CC(c3ccc(C)cc3)CC2C1
CC(=O)N1CCc2c(ncn2-c2ccccc2)C1
CCc1ccc(NC2=CC(=O)CC(C)(C)C2)cc1
CN1CC(O)(c2ccccc2)OC(=O)C1=Cc1ccccc1
N#Cc1cccc(NC(=O)NCC(c2ccccc2)N2CCNCC2)c1
CC1(C)Oc2ccc(S(=O)(=O)N3CCOCC3)cc2C(N2CCCC2=O)C1COc1cccc2ccc(N)nc12
CC(C)(C)C1C(=O)c2c(sc3c2CCN(C(=O)C2CC2)C3)N1C(=O)CN1CCN(c2ccc([N+](=O)[O-])cc2)CC1
Nc1nc(-c2ccc(C(F)(F)F)cc2)cs1
C=CCn1c(SCc2ccc(Cl)cc2)nnc1-c1ccccn1
CCC(CC(C)C)C(C)C=CC(C)C1CC(O)C2C3CC=C4CC(O)CCC4(C)C3CCC12C
O=[N+]([O-])c1ccc2c(c1)Nc1ccccc1CC2
Cc1cc(CCCCN2CCCC(C(=O)c3ccccc3)C2)ccc1O
CN(CC(=O)N1CCN(Cc2ccc([N+](=O)[O-])cc2)CC1)CC(=O)N1c2ccccc2CC1C#N
CC(C)(C)c1ccc(NC(=O)c2cc3ccccc3[nH]2)cc1
CCc1nnc(NC(=O)NCc2cccs2)s1
CCCCC(=Nc1cc(Cl)cc(Cl)c1)Nc1nc(C)cc(OC)n1
CCn1cc(C=C(c2ccccc2)c2ccccc2)c(N)n1
COc1cc(CN(CCC#N)CCn2c(=O)oc3ccccc32)ccc1OCCc1ccccc1
CC(C)CCNC(=O)C1CCCN(C(=O)CCc2cccc(Oc3ccccc3)c2)C1
CC(=O)NCC1CN(c2cc(F)c(N3CCN(C(=O)c4nonc4N)CC3)c(F)c2)C(=O)O1
O=C1CC2c3c(F)cccc3CCC2N1
O=S(=O)(c1cc(F)cs1)N1CCC(O)(c2cccnc2)CC1
N#Cc1ccc(COc2ccc3c(c2)N(S(=O)(=O)c2ccc4ccccc4c2)CCC3)cc1
CCCCCCCCCCCCCCCCCCC1CC(O)C(O)C(CO)O1
C=CCCC=CCC=CCC=CCCSCC1COC(C)(C)OC1
CN1CCN(C(=S)N(Cc2cccs2)Cc2cc3cc(C#N)cc(C#N)c3[nH]c2=O)CC1
Cc1cc(NC(=O)CSc2nc3ccccc3c(=O)n2CCC(C)C)no1
Cc1ccc(OC(=O)Nc2ccc(-c3ccc(S(N)(=O)=O)cc3)cc2)cc1
CSCCC(NC(=O)C(NC(C)=O)C(C)C)C(=O)NC(C(=O)NC(Cc1ccccc1)C(=O)NC(CC(C)C)C(O)CC(=O)NC(C(N)=O)C(C)C)C(C)C
O=C(O)c1ccc(CN2CCOc3ccc4c(c3C2)CCN(C(=O)c2ccc(OC3CCNCC3)cc2)C4)s1
CCCn1cnc2ccc3nc(-c4cc(F)cc(F)c4)c(-c4cc(F)c(OC)c(OC)c4)nc3c21
CC(=O)NCC1CN(c2ccc(-n3ccc(C(=O)N(O)Cc4ccccc4)c3)c(F)c2)C(=O)O1
CC(C(=O)NN=c1c2ccccc2ccc2ccccc12)N(C)S(=O)(=O)c1ccccc1
CCn1c(=O)c2[nH]cnc2n(C)c1=O
c1ccc(C(CCOCCN2CCCCCC2)(c2ccccc2)c2ccccc2)cc1
O=C(C=Cc1cccs1)NCCCNc1ccc(F)c(F)c1
COc1ccc(-c2nc(-c3ccc4c(c3)CC(N(C)C)C4)cs2)cc1OC
CN(C(=O)c1cccc(NC(=O)C2CCCC2)c1)c1c(N)n(Cc2ccccc2)c(=O)[nH]c1=O
CC(C)(C)c1ccc(CCN2CCC(Nc3ccc4c(c3)OCO4)C(O)C2)cc1
O=C(O)COc1ccc(OCCNCCc2ccccc2)cc1
CN(CC(=O)Nc1ccc(Nc2ccccc2)cc1)C(=O)C(NC(=O)c1ccccc1)C(C)(C)C
CC(C)(C)CCc1ccc2c(c1)sc(=O)n2CCCCCCC(=O)NS(=O)(=O)c1ccc(Cl)c(C(F)(F)F)c1
CC(C)COC(=O)C12CCC(C)C(C)C1C1=CCC3C4(C)CCC(O)C(C)(C)C4CCC3(C)C1(C)CC2
Nc1ncc(C(=O)Nc2nc(C(F)(F)F)ccc2Cl)c(-c2ccccc2)n1
O=C(NN=Cc1ccc(Cl)cc1)c1ccc(Cn2cccc2)o1
CN(C)CCCN1C(=O)NC(c2cn(C)c3ccccc23)C(C(C(=O)c2ccccc2)=C(Nc2ccc(Cl)cc2)N2CCCCC2)C1=O
COc1cc(Cc2cnc(N)nc2N)ccc1OCCCOc1ccc(N)cc1
CC1(CCc2ccccc2)OC(=O)c2c(OCCC(=O)O)cc(C3CCCCCC3)cc2O1
CC1(C)CC2(CCO1)C(=O)N(N=Cc1c[nH]c3ccccc13)C(=N)C2C#N
CCOC(=O)c1ccc(NC(=O)c2ccc(OC)c(OC)c2)cc1
Brc1ccc(OCc2cn(Cc3ccccc3)nn2)cc1
COc1ccc(NC(=O)CSCC(=O)Nc2ccc(S(=O)(=O)N3CCOCC3)cc2)cc1
COc1ccc(C2CCC(=Cc3cccc(C)c3)CC2)cc1
CSCC1C(=O)OC2C3C(C)COC3CC(C)C12O
Cc1nc(COc2ccc(F)cc2)nc(NCc2ccco2)c1C(=O)N1Cc2ccccc2C1
O=S(=O)(Cc1ccc(Cl)cc1)N1c2ccccc2Sc2ccc(C(F)(F)F)cc21
CCCCN(CCC)C(=O)c1cc(C)n(-c2cccc(OC)c2C(=O)OC)n1
CNCc1cc(-c2ccccc2)n(S(=O)(=O)c2cccc(C#N)c2)c1
CC1=C(C(=O)NN=CCCc2ccccc2)C(c2ccc(Cl)cc2Cl)NC(=O)N1
O=c1c2ccc(O)cc2oc2cc(O)cc(OC3OC(CO)C(O)C(O)C3O)c12
Cc1ccccc1NC(=O)C(=O)NCCCc1ccccc1
COc1ccc(C(=O)N(C)c2cccc(-c3cnc(N)nc3)c2CO)cc1OC
CC(C)CN(c1ccccc1)S(=O)(=O)c1ccc2oc(=O)ccc2c1
CC(C)NC(=O)C1CC(=O)N(c2ccc(C(C)C)cc2)C1
O=C(N[n+]1cccc(C(=O)N2CCSC2)c1)c1ccccc1
OCCOc1cc(Cl)ccc1Cl
Cc1ccc([S+]([O-])Cc2cc(=O)oc3c(C)c(O)c(C)cc23)cc1
CC(C)(C)n1cnnc1C(C(=O)c1ccncc1)=C1SSC(=S)S1
CC(=O)Oc1c(Br)c(-c2ccccc2)nn1C
Clc1ccccc1-c1ccc(C2CC(CBr)C=CO2)cc1
CCCCCCCCCCSC(=O)CC#N
CCOC(=O)c1cnc2c(C)cccc2c1Nc1cccc(Br)c1
CC(C)Cn1c(=O)c2c(nc3n2CCCN3Cc2cc(Cl)ccc2Cl)n(C)c1=O
COc1cc(OC)c(C(=O)C=CNc2ccc(S(=O)(=O)Nc3cc(S(=O)(=O)Nc4ncccn4)ccc3C)cc2)c(OC)c1
COc1c(C(=O)O)cccc1-c1cc(C(=O)O)c(CCC(=O)N(C)C)[nH]1
C=S(=O)(NC(C)CCl)c1ccc(C(C)C)cc1
Nc1sc(-c2ccccc2)c2c1CNCC2
COC(=O)C1c2ccccc2NC1(Oc1cccc(C#N)c1)c1ccccc1
COc1ccccc1-c1c(-c2ccncc2)[nH]c(-c2ccccc2)nc1=O
CC(C)n1cnc2c(NCc3ccccc3Cl)ncnc21
CCCCCCc1ccc(C(=O)Oc2ccc(Oc3ccccc3)cc2)cc1
CCOC(=O)c1c(NC(=O)NC(C)C)c2c(n(-c3ccccc3)c1=O)CC(C)(C)CC2=O
CN1CCC(n2cc(-c3nnc(-c4cccc(-n5ccnc5C(F)(F)F)c4)o3)c3cnc(N)nc32)C1
N#Cc1c(N=C=S)cccc1[N+](=O)[O-]
CCOc1cc(C)c(C(=O)CCCCCCSc2ccc(C(=O)O)cc2)cc1CC
CCc1ccccc1NC1=NS(=O)(=O)NC1=NN
CCCCCCCCCCCCCCCCCC(=O)OCC(CO)OC(=O)Cc1ccc(OC)c(O)c1
CC1OC(Oc2ccc3c(=O)c(-c4ccc5c(c4)OCO5)coc3c2)C(O)C(O)C1O
OC1(c2ccc(Cl)cc2)CCN(CCCC(c2ccccc2)c2ccccc2)CC1
O=[N+]([O-])c1cccc(CNc2ncnc3c(C(F)(F)F)cccc23)c1
O=C(NCCCCCCCNC(=O)c1cccn(O)c1=O)c1ccc([N+](=O)[O-])cc1
CCCCCCCCC=CC1=CC(=O)CC(c2ccc3c(c2)OCO3)C1
O=C(CSc1nnccc1-c1cccc2ccccc12)N1CCN(c2ccccn2)CC1
Cc1nc(-c2ccc(F)nc2)nc(N2CCC(SC(C)(C)C)CC2)c1Cl
O=C1NC(=O)C(=CC=Cc2ccccc2)C(=O)N1
Cc1cnc(Nc2ccc(C=O)cc2)nc1-c1ccc(N2CCOCC2)cc1
CNC(C)C(=O)NC1CCc2ccccc2N(CC(=O)N2CCCC2C(=O)NCc2cccc(Cl)c2)C1=O
COCCOc1ccc(CN2CCOCC(Nc3nc4ncccc4[nH]3)C2)cc1
COc1ccc(Cl)cc1CN1CCCC(NC(=O)C2CCC(C3CC3)CC2)C1
O=C(Nc1ccccc1N1CCCC1)C1CC2CCCCC2N1C(=O)Nc1cnn(C(N=C(Nc2ccccc2)SCc2ccccc2)=NC2CCCCC2)c1
COc1cccc(C(=O)N2CCOC(c3nccs3)C2)c1OC
O=C1N(CC2CCOCC2)CCCN1C1CCN(CCCc2ccccc2)CC1
Cc1ccc(NS(=O)(=O)c2ccc(N3CCCCS3(=O)=O)cc2)cc1C
COc1ccc(CN2Cc3c(CNc4ncccn4)nn(C)c3C2)cc1
CCCN1CCCC2C3CCc4cc(OC)ccc4C3CCC21C
O=C1OCCC1=Cc1ccc(Cl)cc1Cl
CCc1cc(-c2c(C(F)(F)F)cnn(CCN)c2=O)c(Oc2ccc(CC(=O)Nc3cc(C)ccc3N)cc2)cn1
COc1cc(C2CC(=O)Oc3ccc4ccccc4c32)cc2c1OCO2
O=C(CCCCC1SCC2NC(=O)NC21)NCCO
C=CC1CC12NC(=O)C1Cc3c([nH]c4ccccc34)CN1C(=O)C(C1CCCCC1)NN1CC3(CC1C2=O)C(C)(C)C31CCC1
CN(C(=O)CCCOc1nc(N)c2ncn(C3OC(CO)C(O)C3O)c2n1)c1ccccc1
Cn1c(=O)c2c(nc(CN3CCOCC3)n2C)n(C)c1=O
COc1ccc(OCCn2c(C(C)Nc3ccccc3C(=O)O)nc(-c3ccc(Cl)cc3Cl)c2-c2ccc(N(C)C(=O)OCc3ccccc3)cc2)cc1
O=C(COc1ccc2[nH]c(=O)oc2c1)NCCc1nc(-c2cccs2)no1
CCCC(CC(=O)NC(CC(C)C)C(=O)NCc1ccccc1)C(=O)NC(C(=O)O)C(C)C
CN(C)c1ccc(-c2cc(C(F)(F)F)cc(NC(=S)NCc3ccc(F)cc3)n2)cc1
Brc1cccc(CSc2nnc(-c3ccco3)o2)c1
Cc1cnccc1COc1cnn(C(C)(C)c2cc3ccccc3s2)c(=O)c1C
CCCCCCCCCCCCCCCCOC(=O)N(CCCCC[N+](C)(C)C)Cc1cccc(OCC)c1
CCOC(=O)c1c(C)oc2ncnc(N3CCN(c4ccc(F)cc4)CC3)c12
Cc1cccc(C)c1Nc1nccc(-c2cccnc2)n1
Nc1ncnc2c1ncn2C1OC(COP(=O)(O)OP(=O)(O)O)C(O)C1O
Cc1cccc(Cn2nnc3c(=O)nc(CN4CCN(c5ccccn5)CC4)[nH]c32)c1
Nc1nc2c(Cl)cc(CNc3nncc(N4C(=O)OCC4CC(=O)O)n3)cc2s1
Cc1c(CCC(=O)O)c2ccccc2n1Cc1cc(Cl)c(O)c(Cl)c1
CC(CCC1N(C(=O)O)C(=O)C1(C)O)(Cc1ccccc1)C(N)=O
CCOC(=O)CCN1C(=O)CSC1=NNC(=O)c1ccc(C(=O)O)cc1
CC(=O)Nc1ccc(S(=O)(=O)Nc2ccc([N+](=O)[O-])cc2C(=O)OC2CC3CCC(C2)N3C)cc1
CC1(C)CC(=O)c2c(oc(S(=O)(=O)c3ccc(Cl)c(Cl)c3)c2-c2cccc(Cl)c2Cl)C1
CCN(CC)c1ccc(C=Nn2c(C)nnc2Cc2ccc(Cl)c(Cl)c2)cc1CN1CCOCC1
CC(C)(C)OC(=O)NC(Cc1ccccc1)C(OCC=Cc1ccccc1)C(Cc1ccccc1)NC(=O)C(CC(N)=O)NC(=O)OCc1ccccc1
CCCCCCCCCCCCCC[N+](C)(C)Cc1ccccc1
CC(NC(=O)c1nc(COc2ccc(C(F)(F)F)cc2)no1)c1ccc(OC(F)(F)F)cn1
CCOC(=O)c1cnnn1-c1c(Br)cc(C)cc1Br
CCC(=C(c1ccccc1)c1ccccc1)c1ccc(S(C)(=O)=O)cc1
CC1(C)C2CCC1(CS(=O)(=O)N1CCC3(CCc4ccccc43)CC1)C(NC(=O)C1CCCCC1)C2
CC1=C2C3OC(=O)C(C(C)O)C3CCC2(C)OC(=O)C1=O
CC(C)(C)c1ccc(CS(=O)(=O)NC(=O)C2(C)CCN2C(=O)C=Cc2ccc(C(=N)N)cc2)cc1
COCCOc1cc(-c2ccc(S(C)(=O)=O)cc2)cc(C2CCN(Cc3cccc(N=C=S)c3)CC2)c1
CCOC(=O)C(Cc1ccc(OC(F)(F)F)cc1)NC(=O)C(CC(C)C)NC(=O)OCc1ccccc1
Cc1onc(-c2c(F)cccc2Cl)c1OCCCC(=O)NC1CC1
CCn1cnnc1C1CCN(CC(O)CC2CC2)CC1
Cc1c(C)c2c(c(C)c1O)CCC(C)(C(=O)NCc1cccnc1)O2
CC1=C(C(=O)O)C(c2ccc(Cl)cc2)NC(=S)N1
COc1cc2c(cc1OC)CN(Cc1ccn(-c3ccc(OCC4CCCCC4)cc3)c(=O)c1)CC2
Cc1ccc(-c2ccc3c(c2)CC2CC3OC3C(O)C(C)Oc4c(F)c(F)cc(F)c4N23)cc1
N#Cc1ccc(C(=O)Nc2ccc(-n3cnc(C(=O)Nc4ccc(C(C(N)=O)N(CC(F)(F)F)CC(F)(F)F)cc4)n3)cc2)cc1
Cc1ccccc1-c1noc(SCCN(C)C)n1
COc1ccccc1C(=O)NC(C(=O)c1snc(C(N)=O)c1N)C(C)C
CN(C)c1ccc(Cn2c(-c3nnc(SCc4ccc(Cl)cc4)o3)nc3ccccc32)cc1
Cc1nc2ccccc2cc1C(=O)OCc1c(Cl)cccc1Cl
Cc1nc2c(c(C(=O)N3CCN(Cc4ccccc4F)CC3)c1C)NC(=O)CS2
COC(=O)C(NC(=O)C(N)CC(=O)O)c1ccccc1
CCSC(=S)Nc1nccc(C=Cc2ccccc2)n1
COc1cc(C(NC(C)=O)C(=O)NC(CC(C)C)C(=O)NC2CC2)ccc1O
Oc1ccc(C2(OCC3CC3)CCCCCCO2)cc1
CC(C)=CCCC(C)=CCCC(C)=CCCC1(C)OCc2cccc3c2c1nc1ccccc13
CC(C)(OS(=O)(=O)O)C(=O)NCCS(=O)(=O)C(F)(F)F
COc1cc(Br)cc(C=NN(C)C(=O)c2ccncc2)c1O
Cc1ncc(-c2cccc(Br)c2)c(NC2CC2)n1
COc1cc(CCCN)ccc1N(C(=O)c1ccccc1O)c1cnc2c(C)cccc2c1
O=C(O)c1cccc(S(=O)(=O)Nc2cccnc2)c1
O=C1Cc2ccccc2N1CCN1CCN(c2ccccc2F)CC1
CN(C)c1ccc2c(c1)OC(=N)C(C#N)C2c1ccncc1
CCC(NC(=O)C(NC(=O)C(Cc1ccc(OP(=O)(O)O)cc1)NC(=O)C(C)NC)C(C)C)C(=O)C(=O)NCC(=O)NS(=O)(=O)c1ccccc1
CCn1cc(S(=O)(=O)CC(=O)Nc2cc(OC)c(OC)cc2OC)c2ccccc21
CCC(=O)OCOC(=O)C1(C)CCC2C3CCC4=CC(=O)CCC4(OC(=O)CC)C3(F)C(C)(O)C(O)CC21C
CC1CC(C)CN(C(=O)C(C(C)C)n2c(=O)c(-c3ccccc3)nc3cc(Cl)c(Cl)cc32)C1
CCOC(=O)C1CCN(C(=O)CCSc2ccc(Br)cc2)CC1
O=C(NC(c1ccc(C(F)(F)F)cc1)C1CCNCC1)C1CC1
CCn1cc(-c2nc3c(s2)C(N(C)C(C)=O)N(c2cccc(Cl)c2C)CC3=O)cn1
Cc1ccc(C=CC(=O)c2ccc(OC3OC(CO)C(O)C(O)C3O)cc2)cc1
CCS(=O)(=O)N1CCCC(C(=O)N2CCC3(C)c4cccc(O)c4CC2C3(C)C)C1
O=S(=O)(c1ccc(Cl)cc1)N1CCCCC1
CCC(=O)Nc1cc(OC)cc(C2c3cc4c(cc3C(OC)C3COC(=O)C23)OCO4)c1
COc1cc(NC(=S)N2CCC(C(O)c3ccccc3)CC2)ccc1NC(=O)COc1ccc(Cl)cc1
Cc1nc(NCCO)c2ccn(C3OC(CO)C(O)C3O)c2n1
CCC(=C(c1ccccc1)c1cccc(N(CC)CCN(CC)CC)c1)c1ccc(OC)cc1
Cc1cc(Cl)cc(C)c1OCC(=O)N1CCCC1c1ccsc1
CC#N
CC(C)=Cc1cc(Cl)nc(SCCC2CCCN2S(=O)(=O)c2ccccc2)n1
CCC(CCNC(=O)Nc1ccc2ncccc2c1)CCC(=O)O
Cc1ccc2nc(C)cc(C(=O)NN=c3scc(CC(=O)OCC4CCCO4)n3C)c2c1
COc1ccc(Cn2c(C(C)Nc3cc(C)nc(N(C)C)c3)nc3ccccc32)cc1
CS(=O)(=O)Nn1c(-c2ccc(Br)cc2)n[nH]c1=S
CC1CC1c1cncc(NC(=O)c2ccc(C(=O)Nc3cccc(-c4cccc(-c5nc6ccccc6[nH]5)c4)c3)nc2)c1
O=C(Nc1ccc(F)cc1)c1cc(-n2nnc(-c3ccccc3)n2)ccc1O
O=C(Nc1nccs1)NC(Cc1ccccc1)C(O)CN1CCN(Cc2ccccc2)CC1
Cc1ccc(N2CC(C(=O)Nc3nnc(SCC(=O)NCc4ccco4)s3)CC2=O)cc1
O=C(O)c1ccc(-c2ccc(C=C3SC(=O)N(Cc4ccc(O)cc4)C3=O)o2)cc1
COC(=O)C1=C(c2ccc(CCN3CCN(C)CC3)cc2)CC2CCC1N2C(=O)NCc1cccc(C(F)(F)F)c1
CCCc1c(OCCCCOc2c(CC(=O)O)ccc(-c3ccccc3)c2C)ccc(C(C)=O)c1O
CNCC(c1ccc(Cl)cc1)C1(c2ccccc2)CCC1
CCN(CCOc1ccccc1)CC(=O)N1CCCc2ccc(N)cc21
N#Cc1ccc(CCOn2c(=NC(=O)c3ccccc3)sc3cc(F)ccc32)cc1
Cc1cccc(C)c1C(=O)N(Cc1ccc2nn(CC(=O)O)cc2c1)c1ccc(O)cc1
Cc1ccc(NC(=O)c2nnn(Cc3ccc4c(c3)OCO4)c2N)cc1[N+](=O)[O-]
Cc1nnc2n1-c1cc(NCCN3CCOCC3)c([N+](=O)[O-])cc1CC2
CC(=NNC(=O)C(=O)NC12CC3CC(CC(C3)C1)C2)c1ccccc1O
CC(=O)Nc1ccccc1C1=NN(C(=O)C(=O)O)C(c2ccc(Oc3ccccc3Cl)cc2)C1
Cc1ccccc1-c1ccc(C(=O)N2CCC(N(C)C)CC2)cc1
CCCCCCCCCCc1cc(SCCC)nc(SCC(N)=O)n1
COc1cc(F)cc(C(=O)N2CCC(C)(c3ncc(C)s3)C2)c1
CC1SC(C(=O)CC2(O)CCCCC2)C1N
COc1ccccc1C(=O)n1cc(S(C)(=O)=O)n(C)c1=O
O=C(Oc1cccc2c1C(=O)c1cccc(OC(=O)c3cc4cccc(O)c4o3)c1C2=O)c1cc2ccccc2o1
O=Nc1[nH]c(Nc2ccccc2)nc1-c1ccccc1
CCOC(=O)CCCCNc1c(Cc2ccccc2)nc2ccccn12
CCc1cccc2c(C)c(C(=O)NCC3CCCN3C)cc(=O)n12
CC1CN(Cc2ccccc2)C(=O)c2cc(COc3ccc(Cl)cn3)nn21
COc1cc(NC(=O)Cn2ccsc2=N)ccc1[N+](=O)[O-]
CCOc1ccc(N2CCN(CCCCOc3ccc4[nH]c(C5CCCCC5)cc(=O)c4c3)CC2)cc1
COC(=O)c1ncn(-c2ccc(C#N)c(Cn3cc(S(=O)(=O)Cc4ccccc4)c4ccc(Cl)cc43)c2C)n1
O=C(NN=Cc1ccc(I)cc1)c1ccccc1O
c1ccc(-c2nnc(CN3CCN(c4cccc5ccccc45)CC3)o2)cc1
O=C(Nc1cccc(-c2ccnc(N3CC4CCCNC4C3)n2)c1)C1CC1
O=C1C(=O)N(Cc2ccc(N3CCOCC3)cc2)c2cccc(Br)c21
CC(=O)Nc1cccc(S(=O)(=O)N2CCOc3ccc(C#N)cc32)c1
CC(=O)c1ccccc1NC(=O)Cn1c(=O)n(CCN2CCOCC2)c(=O)c2c1ccn2C
CC1=C2CN(S(=O)(=O)c3ccc(C)c(C)c3)CCN2C(=O)CC1C(=O)Nc1ccc(C)cc1
CCCCCN(CCCCC)C(=O)C(Cc1ccccc1)NC(=O)C1CCC(O)C(C)C1
O=C(CN1CCC(N2CCNC2=O)CC1)N1c2ccccc2CCc2ccccc21
O=C(Nc1ccccc1)c1cccs1
NC(=O)CC(NC(=O)C=Cc1ccccc1)C(=O)O
COc1ccc(CCNC(=S)NN=C(C)c2cccs2)cc1OC
Cc1c(NC(=O)CN2C(=O)C(C3CCCCC3)Oc3ccccc32)c(=O)n(-c2ccccc2)n1C
Cc1ccc(-c2nc(CS(=O)(=O)CC(=O)N3CCN(c4cccc(C)c4C)CC3)c(C)o2)cc1
CCCCCC=CCC(CCCCCCCNC(=O)NCC(=O)O)S(C)(=O)=O
CCCS(=O)(=O)N(C)c1ccc(NC(=O)c2cccc(OC)c2OC)cc1
Cc1ccc(S(=O)(=O)NC(C)C(=O)Nc2nccs2)c(C)c1
COc1ccc(CCNC(=S)NCc2ccc(CN3CCN(C)CC3)cc2)c(OC)c1
COc1ccc(S(=O)(=O)N2CCCCC2)cc1NC(=O)Cn1nc(C(F)(F)F)c(C(F)(F)F)c1C
O=C(c1ccc(F)cc1)c1cc2[nH]c(=O)oc2cc1CN1CC(O)C1
COc1cccnc1C(=O)Nc1c(F)cccc1-c1ccccc1
CON=C1CC(c2ccccc2Cl)Nc2ccc(OC)cc21
CC(=O)OC1CC(C)C23OC(C)(C)C(C(OC(C)=O)C(OC(C)=O)C2(OC(=O)c2ccco2)C1OC=O)C3OC(C)=O
CCCCSc1nc(-c2ccc(CCC)cc2)c(-c2ccnc(N)c2)[nH]1
CC(=O)Nc1ccc(S(=O)(=O)Nc2nc3ccc([N+](=O)[O-])cc3s2)cc1
COc1ccccc1Nc1ccc2nsnc2c1[N+](=O)[O-]
NCCCCCCCCCCCCCCCCCCCCCCOc1ccc(C(=O)O)cc1
O=C(Nc1cc(S(=O)(=O)N2CCCCC2)ccc1N1CCN(c2ccccc2Cl)CC1)c1ccc(F)cc1
O=C1c2ccccc2C(=O)c2c1cccc2C(=O)N1N=C(c2cccc(O)c2)CC1c1ccc(NS(=O)(=O)c2ccccc2)cc1
O=c1c2ccc(Cl)cc2ncn1Cc1nc(-c2ccccc2)cs1
Cc1cc(-c2cccc(C#N)c2)cc(Oc2ccccc2NC(=O)Nc2ccc(Oc3ccccc3)cc2)n1
NC(C(=O)O)C1CCC(c2ccc(Cl)cc2)(S(=O)(=O)c2ccc(Cl)cc2)CC1
CN(C)c1ccc(C(=O)COC(=O)COc2ccccc2[N+](=O)[O-])cc1
O=C1Nc2ccccc2C1=NNC(=S)Nc1ccccc1
Cn1cc(-c2cccc(C(F)(F)F)c2)c(-c2ccnc(NCCOc3ccncc3)n2)n1
CCCCC(=O)OC1CC(C(=O)c2c(O)c(CC=C(C)C)c(O)c(CC=C(C)C)c2O)OC(C(=O)O)C1C
O=C(O)c1nc(Nc2cccc3c2CCNC3=O)c2ccccc2n1
Cc1cccc2[nH]c(-c3cccc(SC4COC(C(=O)O)C(O)C4O)c3)nc12
O=C1CCc2ccc(OC3CCN(Cc4ccccc4)CC3)cc2N1
CC1C(Nc2c(C(N)=O)cnn2-c2cccc(Cl)c2Cl)CCS(=O)(=O)N1C
Clc1ccc(NC2SCc3nc4ccccc4n32)cc1
CCc1nn(Cc2cccc(C(=O)NC3C4(C)CCC(C4)C3(C)C)n2)c(C)c1CC(=O)O
CC(C)NC(=O)Nc1ccc(NC(=O)N(C)CCN2CCOCC2)cc1
Cc1ccc(Nc2nc3nonc3nc2-n2nc(C)cc2C)cc1
COc1ccc(OC)c(NC(=O)CN2CCN(c3c(Cl)cc(C)cc3Cl)CC2)c1
CC(C)(C)c1cc(-c2nc(=O)c3ccccc3[nH]2)ccc1CP(=O)(O)CP(=O)(O)O
CCCCCc1ncc(C=C(CC(=O)O)c2ccc3c(c2)oc(=O)n3Cc2ccc(S(C)(=O)=O)cc2)n1CC(F)(F)F
COc1cc2c3c(c1)CC(=O)N3CC2
CCOC(=O)c1c(-c2ccccc2)csc1NC(=O)c1ccc2c(c1)CCO2
Cc1c(-c2ccccc2)c2cc(OCCOc3ccc(Cl)cc3Cl)c(Br)cc2n1CC(=O)O
CCC(=O)Nc1cn(C)nc1-c1ccc(C)o1
CCCCc1nc(NC(C)=O)c(C(=O)O)[nH]1
Cc1ccc(C(CNC(=O)COc2ccc(C(F)(F)F)cc2)N2CCCC2)cc1
COc1c(COc2ccc3c(C(=O)NCc4nc5ccccc5n4CC(N)=O)cccc3c2)c(-c2ccccc2)nn1C
COC(=O)C(CCSC)NC(=O)C=Cc1ccc([N+](=O)[O-])cc1
Cn1c(CN)nc2ccc(NC(=O)c3ccccc3SCc3ccccc3F)cc21
COc1ccc(S(=O)(=O)N2CCc3cc(S(=O)(=O)N4CCOCC4)ccc32)cc1OC
N#CC(OC(=O)COc1cccc(F)c1)C(=O)c1ccc[nH]1
COc1cc(C)cc(N2CCN(c3cccc(Cl)c3)CC2)c1
Cc1ccc(CN2C(=O)CCC2C(=O)NCCn2cccn2)cc1
CCN(N=Cc1c(-c2ccccc2)nc2n1C(=O)CS2)C(C)=O
CCc1cccc2c(-c3cc(OC)c(OC)c(OC)c3)c(Cc3ccc(OCCN4CCOCC4)cc3)nn12
CCn1c(N2CCC(N)CC2)nc2ccccc21
CCCCc1nc(CO)c(Cc2cc(Cl)cc(C(F)(F)F)c2)n1Cc1ccc(O)cc1
CC(NC(=O)CNC(=O)C1CCCN1C(=O)c1ccccc1)C(=O)c1ccco1
C#CCOCCOC1C=C(C(=O)O)CC(N)C1NC(C)=O
COc1ccc2[nH]c(C(C#N)=C3Nc4ccccc4C3=O)nc2c1
NS(=O)(=O)c1ccc(CCNC(=O)Cc2ccc(Cl)c(Cl)c2)cc1
CC(NC(=O)c1ccco1)C(=O)OCC(=O)Nc1cccc(S(=O)(=O)N(C)C)c1
Cc1nc(N2CCCC2)c2c(n1)N(S(C)(=O)=O)CCO2
CC(=O)C1=C(O)C(=O)N(c2ccc(C(=O)O)cc2)C1c1ccc([N+](=O)[O-])cc1
CCOc1ccc(Cn2cc(C(=O)OC(C)CC)c(=O)c3cc(OCC)c(O)cc32)cc1
CC1(C(=O)NC2CCCC2)CCCN1C(=O)c1cc(-c2ccc(F)cc2)sn1
Cc1nc2ccccn2c(=O)c1NC(=O)c1cccs1
Cc1ccc(-c2cc(C(=O)Nc3cccc(S(=O)(=O)Nc4ccccc4)c3)[nH]n2)o1
CCN(CC)c1ccc(Cc2ccn3c(-c4cccc(NC(=O)c5ccc(Cl)o5)c4)cnc3c2)cc1
COc1ccc(CN2CC(=Cc3ccncc3)OC(n3cnc4c(NC(=O)Nc5ccccc5C)ncnc43)C2)cc1
CC1(C)C=C(N)c2cc(-c3cccc(C(F)(F)F)c3)ccc2C1=O
CCOC(=O)C1CN(C(=O)c2ccco2)CCN1
COc1ccc(-c2nc3ccc(N)cc3c(=O)n2CC(N)=O)cc1
O=c1ccn(C2CC(O)C(COS(=O)(=O)NC(=S)SCCO)O2)c(=O)[nH]1
Cc1ccc(S(=O)(=O)NC(=O)C(C#N)=Cc2cc(C)n(Cc3ccccc3)c2C)cc1
CN1CCc2nc(C#Cc3cccc(F)c3C(F)(F)F)ccc2C1=O
CC1CN(C(=O)C=Cc2ccccc2)CCN1C(=O)C(N)=Cc1ccccc1
CCOc1ccc(-n2c(C)c3c(c2C)N(CC(C)C)S(=O)(=O)c2ccccc2-3)cc1
Cc1ccccc1-c1nc2c(-c3ccc(Cl)cc3)nc3ccccc3c2[nH]1
CC1COc2c(N3CC(N)C(N(C)C)C3)c(F)cc3c(=O)c(C(=O)O)cn1c23
CC(C)=CCc1cc(C=Cc2cc(O)cc(C=Cc3cc(C=C(C)C)c(O)c(C(C)C)c3)c2)c[n+](C)c1C
COc1ccc(Nc2nc(C)cc(Nc3cccc(Cl)c3)n2)cc1
CC(=Cc1ccccc1)c1cc(C(C)C)c(O)c(C(C)C)c1O
Cc1[nH]c2ccccc2c1CCN1CCC2(CC1)OCCO2
N#Cc1c(N)nc2c(ccc3ccccc32)c1-c1ccccc1
Cc1n[nH]c2ccc(-c3nnc(NCc4ccc(F)cc4)s3)cc12
CCCc1c(OC(C)C)cn2c(=O)[nH]nc2c1Cc1ccc(-c2ccccc2-c2nn[nH]n2)cc1
CN(C)S(=O)(=O)c1cccc(C(=O)NC(CC(=O)O)C(=O)Nc2ccc([N+](=O)[O-])c(C(F)(F)F)c2)c1
Cc1ccc(COC(=O)c2ccccc2[N+](=O)[O-])cc1
COc1ccc(CCOC(=O)c2sc(CO)cc2-c2ccc(F)cc2)cc1O
OC(CN1CCN(Cc2cc(Cl)cc(Cl)c2)CC1)c1ccc2c(c1)OCO2
CC1OC(OC2C(CO)OC(OC3CC(C)(O)CC3NC(=N)N)C(O)C2O)C(N)C(O)C1O
S=C(OC1CCN(c2ncccc2Cl)CC1)n1ccn(Cc2ccccc2)c1=S
CCOC(=O)C1CCN(c2cc3c(cc2F)c(=O)c(C(=O)O)cn3C2CC2)CC1
O=C(O)CCCCCCCOc1ccc2ccccc2c1-c1cc(-c2ccc(F)cc2)no1
CN=C1Nc2ccccc2C1=O
CNC(=O)CC12CCC(NC(=O)Nc3ccc(C)cc3)(CC1)COC2
CC1(C)Oc2ccc(C=C3C(=O)NC(=S)NC3=O)cc2C(n2cc(-c3cccnc3)nn2)C1O
CC(C)(C)CCOc1ccc(N)nc1
COc1cc2c(cc1OC(C)=O)C(=O)C(=Cc1ccc(CCN3CCCCC3)cc1)CO2
CC12CCC3c4ccc(O)cc4CCC3C1CCC2O
CCCCCCC(NC(C)=O)C(C)(C)C(=O)N1C(C#N)C1C(=O)N1CCCN1C(=O)CCCCCC1CCSS1
CON=Cc1ccc[n+](CC2=C(C(=O)[O-])N3C(=O)C(NC(=O)C(=NOC)c4csc(N)n4)C3SC2)c1
O=C(N1CCCC1)N1CCC(c2cc3ccccc3[nH]2)CC1
CC(C)OCCCNC(=S)NCCc1ccc2[nH]c3c(c2c1)CCCC3
Nc1ncnc2c1ncn2OC(CO)CSCCCOP(=O)(O)O
CCCCCCCCCCCCCCCCCCCCOP(=O)([O-])OC1CCCCC1O
CC(CC(F)(F)F)(C(=O)Nc1ccn(-c2ccccc2)n1)C(F)(F)F
O=C1CCCN(Cc2cn(Cc3ccc(Cl)cc3Cl)nn2)CCN1Cc1ccccc1Cl
O=C1NC(=O)C(CCCCCc2ccc3ccccc3c2)c2ccccc21
Cc1nn(C)c(C)c1NC(=O)n1cnc(S(=O)(=O)C2CC2)n1
COc1ccc(Nc2ncc3cc(-c4c(F)cccc4Cl)c(=O)n(C(C)C)c3n2)cc1
Cc1cccc(C(=O)N2CCCC(NC(=O)C=Cc3ccccc3)C2C)c1
O=C1OC(CSCCCc2ccccc2)n2c1nc1ccccc1c2=O
Cc1c(C(=O)NN2CCCCC2)nn(-c2ccc(Cl)cc2Cl)c1-c1cc(F)ccc1F
CCOc1nc(Nc2ncc(C)s2)nc(N2CCCCC2CC)n1
COc1ccc(C(=O)Nc2cccc(C(=O)Nc3c(C)cccc3C)c2)cc1NC(=O)CC(C)(C)C
CCCCOc1ccc(CCC(=O)c2ccccc2N)cc1
O=C(Nc1ccc2sc(-c3ccco3)nc2c1)c1cc2ccccc2cn1
CC(=O)N1CCC(C)(Oc2ccc(C(=O)Nc3ccc(C)cn3)cc2)CC1
CC(C)(C)OC(=O)N1CCN(c2ncc(NC(=O)c3ccc(F)cc3)cc2-c2cnc3[nH]ccc3n2)CC1c1ccccc1
CCC1(c2ccc(F)cc2)SC(NC2CC(O)C(O)C2O)=NC1=O
CCCC(=O)C=Cc1ccc(OC)c(OC)c1
CCOC(=O)c1nonc1NCc1ccco1
FC(F)(F)Oc1cc2c(cc1Cl)-c1[nH]nc(NCc3ccc(C(F)(F)F)cc3)c1CC2
N#Cc1c(-c2ccc(O)c(S(=O)(=O)c3cccc(Cl)c3)c2)cc(-c2ccccn2)[nH]c1=O
NC(=O)c1[nH]c2ccccc2c1C(N)=O
Cc1ccccc1CSc1cc2c(cc1N)CCC2
CC(Cc1ccc(C#Cc2cc(OCc3ccccc3)ccn2)cc1)NC(=O)N(C)C
Cc1cc(N=NN(Cc2ccc3c(c2)OCO3)Cc2ccc3c(c2)OCO3)no1
C=CC1(C)CC(OC(=O)CSC2CCN(C(=O)Cn3cnc4c(N)nc(N)nc43)CC2)C2(C)C(C)CCC3(CCC(=O)C32)C(C)C1O
CCCCCCC(C)C1=C(O)C(=O)C2C(O)C(C)CC(O)C2C1(C)OS(=O)(=O)O
CC1Cc2ccccc2N1C(=O)COC(=O)C=Cc1ccccc1F
Fc1ccc(-c2csc3ncnc(N4CCNCC4)c23)cc1OC(F)F
CCC(NC(=O)C(N)Cc1ccc(O)c(I)c1)C(=O)N1CCCC1C(=O)NC(CO)C(=O)O
Cc1ccc2nc3c(c(NCCO)c2c1)C(O)CCC3
CC(=O)NCC1OC(=O)N2c3ccc(N4CCN(C)CC4)cc3OCC12
CCOc1ccc(NC(=O)CNCC(C)C)cc1NC(=O)c1c(CC)nn2cccc(Cl)c12
COCCN1CCC(n2cc(S(=O)(=O)c3ccccc3)c3c(N)ncnc32)CC1
CCCN1C(=O)C(C)(C)c2cc(CC(=O)C(CN)c3cccnc3)ccc21
COc1cc(C=CC(=NCCO)N2C(=O)C(Cc3ccccc3)C2c2ccc(OC(=O)N3CCCC3)cc2)ccn1
COc1ccc(CNCCc2c(C)[nH]c3ccccc23)c(OC)c1OC
CC(C)C1CN(C(=O)c2cnc3cccnn23)CCC1NC(=O)Cc1ccc(Cl)c(Cl)c1
CCNC(=O)c1ccc(OC)cc1
COCCn1c(=O)ccn(Cc2cccnc2N2CCCC2)c1=O
COc1ccc(CCN(C)C(=S)NCc2ccc(Cl)cc2)cc1OC
O=C(c1c(-c2ccccc2Cl)c2cc(Cl)ccc2[nH]c1=O)C(F)(F)F
CC1(C)C2CCC1C(C=NNc1nc(-c3ccc(N)cc3)cs1)C(=NO)C2
CCCCc1c(Cc2ccc(-c3cccnc3)cc2C)c(=O)n(-c2cc(C(=O)O)ccn2)c2ncnn12
Cc1cc(C)cc(Oc2nc(C)ccc2S(=O)(=O)c2ccc(C(N)=NC(C)C)cc2)c1
CC(=O)c1ccc(NS(=O)(=O)c2cc(C)ccc2C)cc1
O=C(CN1CCC(Nc2ncc(F)c(NCc3ccccc3)n2)CC1)Nc1ccc(Cl)cc1Cl
Cc1noc(C)c1C(=O)N(C)Cc1nccn1C
CC(C)N(C(=O)Cn1c(=O)oc2ccccc21)c1ccccc1
COc1ccc(-c2nnc(SC)n2N2C(=O)C(Cl)C2c2ccc([N+](=O)[O-])o2)cc1
Cc1ccc(Nc2ccccc2C(=O)NCC(=O)NCCc2ccc(S(N)(=O)=O)cc2)cc1
COc1ccc(CNC(=S)Nc2cccnc2)c(OC)c1
Cc1ccc2c(N3CCN4CCCC4C3)nc(-c3cccc(OC(C)C)c3)nc2c1
COc1ccc(C(=O)CN2CCOCC2)c(OC)c1
CN(C)CCc1cc(Cl)cc(CN(CCN(C)C)S(=O)(=O)c2cn(C)cn2)c1
CCC(=O)Nc1cc(S(=O)(=O)Nc2onc(C(C)C)c2C#N)ccc1C
CN1CCC2(CC1)c1ccccc1-c1ccncc12
C=C1C(=O)OC2CC(C)C3C(OC(C)=O)CC(O)(O)C3(C)C(O)C12
OC1C(O)C2CN(CCCN3CCCC3)CC2C1O
COc1ccc(C2CC(=O)Nc3cc4nc5c(c(-c6ccc[nH]6)c4cc32)CCCC5=Cc2ccc[nH]2)cc1O
CCC(=O)N1N=C(c2cc(F)ccc2F)CC1c1ccc(F)cc1
C=C1C=CC2CC(C)CCCC(C)=CC(=O)CC2C1
O=C1CSC(c2ccccc2)N1CN1CCCCC1
NC1=NC(c2nc(NC(=O)c3ccccc3)ccc2F)(C(F)F)C(F)(F)CO1
CN(C(=O)c1ccccc1)C1=CC=CN(C(=O)NS(=O)(=O)c2ccc(CON3C(=O)CCC3=O)c(Cl)c2)C1
O=C(Nc1cccc(-c2cnc3nc(NCC(O)C4CC5CCC5CN4)ccn23)c1)c1ccc(N2CC3(CCOCC3)C2)nc1
CCN1CCN(c2nn3c(=O)nc(C4=NN(c5ccc(C)cc5)C(=O)CO4)nc3[nH]2)CC1
Cc1cc(C)c(S(=O)(=O)n2cnc(C)c2)c(C)c1
N#Cc1cn(-c2ccc(C(=O)O)c(O)c2)c2ccc(C(F)(F)F)cc12
Cc1nc2c3c(c(C(=O)N4CCC(C)CC4)cc2o1)CCC(c1ccccc1)O3
N#CC(Cc1ccccc1)NC(=O)C1CCCN1C(=O)CCCN
CCOC(=O)C1(CC2CCCCO2)CCN(C(=O)c2cc(C)no2)CC1
Cc1cc(C)c(S(=O)(=O)NCc2ccc(-c3ccc(CN4CCCCCC4)cn3)cc2)c(C)c1
CC(C)(Cl)C1CC(=O)Nc2c1cc(Cl)c1cccnc21
Cc1cc(-c2cnc(NC(=O)c3ccccc3)s2)n[nH]1
CC(=O)NCCc1ccc(Cl)c(CN(C(=O)C2CNCC(=O)N2c2ccc(OCCCOc3c(Cl)cc(C)cc3Cl)nc2)C2CC2)c1
COc1c(O)c2c(c3c1CCCC3)C(=O)OC2
CCCCCNc1ccc(NC(=O)C(CC)OC)cc1
CCCCCNC(=O)n1cnc2c(NC)ncnc21
CC(C)=CCCC(C)=CCCOc1ccc(-c2csc(C)n2)cc1
NCc1c(-c2ccc(NC(=O)c3ccc(F)cc3)cc2)cc2n(Cc3ccccc3F)cc(C(=O)O)c(=O)n12
CCON=C(C(=O)O)c1ccccc1COc1cc(C(F)(F)F)nc2c(C(F)(F)F)c(C)nn12
Nc1cc(-c2cnc(C(=O)NC3CN(C4CCOCC4)C3)o2)ccn1
Cc1cc(-n2cccc2F)nc(N2CCN(c3c(F)cc4c(=O)c(C(=O)O)cn(C5CC5)c4c3OCCS(C)(=O)=O)CC2)n1
O=C(Nc1ccccc1)C(c1ccccc1)c1ccccc1
CC(NC(=O)C1Cc2c(Cl)cccc2CN1)C(=O)NC(Cc1ccccc1)C(N)=O
CCCN(Cc1ccc(S(C)(=O)=O)cc1)C1CCc2c(O)cccc2C1
COc1cc(CNc2ccc(F)cc2-c2n[nH]c(Nc3cc(Cl)cc(Cl)c3)n2)ccc1OCC(F)(F)F
CC(C)(C)CC(=O)Nc1scc(-c2ccc3ccccc3c2)c1C(=O)OC(C)(C)C
Cn1ccnc1C(O)(C(Br)=C(Br)Br)c1ccccc1O
O=C(c1ccc[nH]1)N1CCC(n2nnc3cc(F)ccc32)CC1
CCN1c2ccccc2-c2cc(ccc2OC)S(=O)(=O)N2N=C(c3ccc(Cl)cc3Cl)CC1C2=O
CCCNC(=O)C1CC(N)CN1C(=O)c1cn(C)c2ccccc12
COc1ccc(-c2coc3cc(OC4OC(C(=O)O)C(O)C(O)C4O)cc(O)c3c2=O)cc1
CCCCCCCCCCCCCc1noc(=O)n1CCCC(=O)OCCCCC
COc1ccc2oc(-c3ccccc3)c(C(C)CN(C)C)c2c1
CCC1CCCN(CCCn2cc(-c3ccncc3)nn2)CCCCC(OC2CCCCO2)CC(OC2CCCCO2)CC(=O)O1
Clc1ccccc1-c1noc(CN2CCN(c3ccccc3)CC2)n1
CC(Cn1ccnc1)n1cnc2c1c(=O)n(CCN(C)C)c(=O)n2C
COc1ccc(CCCCCCCN(CCC(=O)Cn2cc(Cc3cnc(=O)n(C)c3)c(=O)nc2SC2CCCCC2)NCc2ccccc2)cc1
CC1(CC(=O)O)C=Cc2cc(OCCc3ccccc3)ccc2O1
CC(C)Oc1nc2c(c(=O)n(C)c(=O)n2C)n1Cc1ccc(Br)cc1
COc1cc(C(=O)C(=O)N2CC=C(c3ccccc3)CC2)cc(OC)c1OC
Cc1ccnc(NS(=O)(=O)c2ccc(NC(=O)c3cccn3C)cc2)n1
CN1CCN(C(=O)c2ccc3c(=O)n(-c4ccc(C(C)(C)C)cc4)c(O)nc3c2)CC1
C=CCNc1nc(Nc2cccc(Cl)c2)nc(N2CCCC(C(=O)OC)C2)n1
CCCc1cc(=O)oc2cc(OCC(=O)Nc3ccccn3)c(Cl)cc12
Cc1nc(C)nc(Nc2ccc(S(=O)(=O)c3ccccc3-c3ccc(F)cc3)cc2)n1
Cc1ccc(C(=O)C(CC(=O)c2ccc(OCc3ccccc3)cc2)Nc2ccccc2)cc1
CCCCCCCCc1c2[n+](cc3c(OC)c(OC)ccc13)CCc1cc3c(cc1-2)OCO3
Clc1cccc(-c2[nH]ncc2-c2ocnc2-c2ccccc2)c1
Cc1ccccc1-c1nc2cc([N+](=O)[O-])ccc2[nH]1
COC1CCN(c2ncnc3onc(-c4cccs4)c23)CC1
CCCCCOc1ccc(CNC(=O)CCNC(=O)C(N)C(Cc2ccccc2)C(=O)NO)cc1
CCCCCCCCC=CCCCCCCCC(=O)OCC(CO)OC1CCCC(C)O1
Fc1cccc(C(F)(F)F)c1-c1cnc(SCc2cccc(-c3cc4cnccc4[nH]3)c2)o1
CCOc1ccccc1C#Cc1ccc(CC(C)NC(=O)c2ccc(OC)nc2)cc1
COc1ccc2c3c1OC1CC(O)C=CC31CCN(C)C2
CCCCCOC(=O)C1n2c(=O)cc(-c3ccsc3)n2C1(C)c1ccccc1
CCN(CC)CCNC(=S)Nc1sc2c(c1C(N)=O)CCC(C(C)C)C2
COc1cc(OC)c2c(=O)cc(-c3ccc(OC(C)=O)cc3)oc2c1
Cc1cc(OCC2=C(C(=O)O)N3C(=O)C(NC(=O)COc4ccccc4)C3SC2)cc2c1-c1ccccc1C(O)(C(F)(F)F)C2
Cc1cccc(C)c1NC(=O)C=CNn1cnnc1
Cc1nnc(SCC(=O)NCCC(C)C)n1CC1CCCO1
CCN(CC)CCOc1cc(OC)c2cc(-c3ccc(OC)c(OC)c3)ccc2n1
Cc1ccc2c(c1)c(C(=O)CN1CCCCC1)cn2Cc1ccccc1
O=C(O)CCCCOc1ccc2nc3[nH]c(=O)[nH]c3cc2c1
Cc1cccc(-c2ccc(C3C4CN(C(=O)Nc5ccccc5C)CC43)cc2)c1
COc1cc(C=CCCC=Cc2c(O)cc(O)c(OC)c2OC)cc(OC)c1OC
CC(=O)NCCN=c1c(Nc2cccc(S(N)(=O)=O)c2)c(O)c1=O
O=c1oc2cc(NCC(F)(F)F)ccc2n1Cc1ccc(Cl)c(Cl)c1
CCC(O)c1ccc(-c2ncnn3c(C)nc(-c4ccccc4)c23)c(F)c1OCC1CNC(=O)C1
Cc1ccc2nc(NC(=O)C(NC(=O)c3c(-c4c(Cl)cccc4Cl)noc3C)C(C)C)sc2c1
CC(=O)OC1(C)C(OC(=O)c2cccc(C)c2)CC2C3CCC4CC(O)CCC4(C)C3C(O)CC21C
O=c1[nH]nc2c3c(cccc13)N=C(NCc1ccc(F)cc1)N2
COc1ccc(-c2noc(-c3ccc(O)c(C#CC4CCCCC4)c3)n2)cc1C
CN(C(=O)COC(=O)CN1C(=O)NC2(CCc3ccccc32)C1=O)c1ccccc1
CC(C)C(=O)N1CCNc2ccc(-c3cn[nH]c3)cc2C1
CC(C)N1CCOC(Cc2ccc(N3CCN(C(=O)c4c(C#N)cc(C(F)(F)F)nc4N)CC3)cc2)C1
CCCCCCCCN1CC(O)C(O)C(O)C1CO
CCn1oc(=O)c(-c2ccccc2)c1Cc1ccc(-n2c(NC3CCCCC3)nc3ccc(C(F)(F)F)cc32)cc1
COc1ccccc1NC(=O)C1=C(C)NC(=O)NC1c1cccs1
COc1ccccc1C(=O)C=Cc1ccc(C(F)(F)F)cc1
Cc1cc(NC(=O)CSc2nc3ccccc3s2)no1
N=C(N)NCc1ccc(CNC(=N)N)cc1
CN1CCN(CCCNC(=O)Nc2ccc(Cl)c(Cl)c2)CC1
CCCCOc1cc(CN(CCCOCC)Cc2cccs2)c(Cl)cc1Cl
CSc1ccccc1CC(=O)NCCNc1nc2ccccc2o1
COc1ccccc1N1CCN(C(=O)CCCCCCC(=O)c2c(C)n(C)c3ccccc23)CC1
CNc1nc(N(C)C)nc2c1ncn2C(C(=O)OCC#CCO)c1ccccc1
CCN(CC)c1ccc(S(=O)(=O)N2CCOCC2)cc1NC(=O)C1CC1
Cn1c(=O)c(-c2ccc(CC(C3CCCC3)n3cc(-c4ccc(Br)cc4)nn3)cc2)cc2cnc(NC3CCCCC3)nc21
Cc1ccc(C(=NO)N2CCN(c3ccccn3)CC2)c(Oc2ccccc2)n1
O=c1c(-c2c(Cl)ccc3ccccc23)nccn1CN1CCN(c2ccccc2)CC1
COc1ccc(C(=O)C2=C(O)C(=O)N(c3nc(C)cc(C)n3)C2c2ccc(OC)cc2)cc1
CCCCC=CCOc1cc(NC(=N)c2ccccn2)ccc1O
CCOc1cccc(C#Cc2ccc(C(C)NC(=O)CCS(=O)(=O)c3ccccc3)cc2)c1
CCOC(=O)C1CCCCC1=O
Cc1ccc(N2C(=O)C(C=NCCCn3ccnc3)=C(n3c(-c4ccc(F)cc4)c(-c4ccccc4)c(=O)n3-c3ccccc3)C2=O)cc1
Cc1cc(C(=O)OCCC(=O)N2CCOCC2)c2ccccc2n1
CSc1nnnc2cc3c(cc12)CN(C(=O)C1CCCCC1)CCO3
CCc1c(Cc2cc(C)cc(C)c2)n(COCCOc2cccc(C)c2)c(=O)[nH]c1=O
CC(=O)SCc1ccccc1F
O=C1Cn2nc(C(F)(F)F)cc2N1Cc1ccccc1Cl
Cc1ccc2c(N)nc(N)nc2c1Cl
CN(C)CCN=Cc1nc(-c2ccc(C(F)(F)F)o2)oc1N(C)C
COC(=O)Cc1ccccc1C1COC(CC(=O)OC)(c2ccccc2)O1
Clc1cncc(N2CCC3C2CCCN3Cc2cncn2-c2cccnc2)c1
CCN(CC)S(=O)(=O)c1ccc2c(c1)C(=Cc1c(C#N)c3c(C)cc(C)cc3n1C)C(=O)N2
CCc1ccc2[nH]c(=O)c(CN(C(=O)Nc3ccccc3OC)C3CCCC3)cc2c1
O=[N+]([O-])c1ccc(F)c(S(=O)(=O)N2CCC(NCc3ccccc3)=NC2)c1
CSc1nc(NCC(=O)O)c2cccnc2n1
CCS(=O)(=O)c1ccc2c(ccn2CC(=O)NC(CNC(=O)CCC(CC(N)=O)C2=CC2)CSC)c1
COc1ccc(CCNC(=O)c2ccc(OC)c([N+](=O)[O-])c2)cc1OC
COC(=O)C1(C)OC(=O)c2c1cc1n(c2=O)Cc2cc3ccccc3nc2-1
c1ccc(-c2ccc3[nH]nnc3c2)nc1
CC1(C(=O)NCc2ccc(Cl)cc2Cl)COC(C2=NOC(Cc3ccccc3)(C(=O)O)C2)OC1
CC(=O)OCC1OC([n+]2cnn(C(C)=O)c2)C(OC(C)=O)C1OC(C)=O
CNc1cc(NC)c(-c2ccccc2)c(-c2ccccc2)n1
CCN(CC)c1nccc(NS(=O)(=O)c2ccc(C)cc2C)n1
CCc1nc2c(OCc3c(Cl)ccc(S(=O)(=O)N(C)C)c3Cl)cccn2c1N(C)C(=O)CCl
CC(NC(=O)C(Cc1ccc(NC(=N)N)cc1)Nc1ccc(C(=N)N)cc1)C(=O)O
COc1ccc(S(=O)(=O)N(Cc2ccccc2)C(C(=O)NO)C(C)C)cc1
CC(=O)OC1CCC(C)C23CCC(C)(C)C12C=CC1=C(O)C(OC(=O)c2ccc(C(F)(F)F)cc2)CCC13C
COC(=O)C1=C(C)NC2=C(C(=O)CC(C)(C)C2)C1C(=O)OC
CC1(C)CCC2(C(=O)OC3OC(CO)C(O)C(O)C3O)CCC3(C)C4CCC5CC(=O)C(C#N)=CC5(C)C4=CC(=O)C3C2C1
Cc1ccn(-c2ccnc(Oc3ccc(C(=N)N)cc3)c2)n1
Cc1cccc(C)c1Cn1c(=O)n(Cc2nc3ccccc3n2CCC(C)C)c2ccccc21
CC(C)C(NC(=O)C(CCC(=O)O)NC(=O)n1c(=S)oc2ccccc21)C(=O)O
CCn1c(Cn2cnc3c(C)cccc32)nnc1SCC(=O)c1cc(Cl)ccc1O
CN(C)c1cc(=S)sc(=S)s1
NCCC(=O)Nc1cccc2cc(CP(=O)(O)O)cnc12
COc1ccc(S(=O)(=O)N(Cc2ccc3c(c2)OCO3)C(CCC(=O)NCc2ccc(F)cc2)C(=O)NO)cc1
CC(CCCCCCCCC(=O)OC1CC(O)(C2OC3OC(C)(C)OC3C2O)CC2OCC3(CO3)C21)OC(=O)CO
COc1cc(Br)ccc1Cc1cnc(N)nc1N
CCOC(=O)C(CCCN=C(N)N)NC(=O)C(N)CCCN=C(N)N
O=S(=S)(c1ccc(Oc2ccccc2)cc1)N1CCC(Oc2c(F)cc(F)cc2F)CC1
CC(CC(=O)N1CCCc2cc(C)ccc21)=NNC(=O)c1ccccc1[N+](=O)[O-]
C1=C2CC(OC3CCCCO3)CCC2C2CCC3CCCC3C2C1
CCCc1nc(N(C)Cc2ccc3c(c2)CCC(C)(C)O3)no1
O=S(=O)(c1cccs1)N(Cc1cccnc1)c1cc(Cl)cc(Cl)c1
COc1ccc2oc(C(=O)c3c(C)oc4c(OC)c(O)c(OC)cc34)c(C)c2c1
Cc1cc(C(=O)Oc2ccccc2)nn1Cc1cc(C#N)ccc1OCC(C)C
COc1ccc(C2CC(NC(=O)Cc3ccccc3)CN(C(=O)CC(=O)Nc3c(C)cccc3C)C2)cc1
O=C(c1ccccc1)C1COCC(=O)N1CCc1ccccc1
CC(C)CC(=O)Nc1ccc2nc(C(=O)Nc3ccc(CC(=O)O)cc3)oc2c1
CC(C)(C)n1cc(CC2(NC(=O)COC(=O)c3cnccn3)CC2)c(C#N)n1
O=C(NCc1ccncc1)C1CCN(Cc2cccc3c2OCCO3)CC1
Cc1ccc(NC(=O)CN(C)CCOc2ccccc2Cl)c(C)c1
CCOCCCN(c1nc(C)cc(-c2ccc(-n3ccnc3C)cc2)n1)C1CCCC1
CC(=O)OC1C(OCC=CCO)OCC(O)C1O
CCCN(C=O)N(C=O)c1ccc(C)c(C)c1
COC(=O)c1cccc(OCCCCn2c(=O)oc3ccccc32)c1
CCCCCCc1ccc(C(=O)NC(CCCCN)C(=O)NC2CC(C)CC3=C(O)C4=C(C(=O)c5c(cccc5C(O)=C3C)C4=O)C2C)cc1
CN(C)CCNc1ccc(C=C2Cc3ccccc3C2=O)cc1[N+](=O)[O-]
CCOc1cccc(N(C(=O)c2csnn2)C(C(=O)NC(C)(C)C)c2ccc(N3CCOCC3)cc2)c1
O=C(c1ccc2[nH]ncc2c1)N1CCOc2ccc(CC3CCNCC3)cc2C1
COc1ccc(NC(=O)Nc2nc3ccccc3s2)cc1S(C)(=O)=O
CS(=O)(=O)NCCCCCn1ccnc1
CCCc1ccc2oc(C(=O)N3CCN(C)CC3)c(C)c2c1
CC(Sc1nc(Cl)c(CC(=O)O)c(-c2cccc(F)c2)n1)C(=O)Nc1nccs1
Cc1cc(=O)oc2cc(OCC(=O)NC3CCS(=O)(=O)C3)c3ccccc3c12
NC(=O)c1cc(CCN2CCOCC2)cn2c(-c3ccc(OC(F)(F)F)cc3)nnc12
CCOC(=O)c1nnn(CC(=O)c2ccc(OC(F)(F)F)cc2)c1-c1ccccc1
NC1(c2ccc(-n3c(C4CCOCC4)nc4cccnc43)cc2)CCC1
CCSC(=N)Nc1ccc(Nc2c3cc(O)c(OC)cc3nc3c(C)c(C)ccc23)cc1
COC(=O)c1c(O)cc(O)c(Cl)c1Cl
O=C(c1cncc(Cl)c1)N1CCC(N2CCN(c3ccc(C(F)(F)F)cc3)CC2)CC1
c1ccc(Cc2noc(-c3cccc(-c4ccc5[nH]ccc5c4)c3)n2)cc1
CCC(=O)NCC1CN(c2ccc(N3CCN(C(=O)C=Cc4ccccc4)CC3)c(F)c2)C(=O)O1
Cn1cnc(S(=O)(=O)N2CC3(O)CCN(C(=O)NC4CCN(c5ccccc5)CC4)C2Cc2ccc(O)cc23)c1
O=C1C(=Cc2ccc([N+](=O)[O-])cc2)SC(=S)N1N=CC=Cc1ccccc1
CN1CCN(c2cc(-c3ccncc3)nc3c(-c4cccc(C#N)c4)cccc23)CC1
Cc1ccc2[nH]c(SCCn3cncn3)nc2c1
COc1ccc2c(c1)c(CC(=O)Nc1ccc3sccc3c1)c(C)n2C(=O)c1ccc(Cl)cc1
Cc1sc2ncnc(SCc3ccccc3F)c2c1C
Cc1ccc(S(=O)(=O)N2CC[S+]([O-])CC2)cc1NC(=O)c1ccccc1C
Cc1nc2c(cnn2-c2ccccc2)c(=O)n1-c1ccc(S(=O)(=O)NC(C)C(C)(C)O)cc1
C=CCOc1ccc(C(=O)C=Cc2ccc(O)cc2)c(O)c1
O=c1c2ccccc2[nH]c2ccccc12
CCc1nc(N)nc(N)c1-c1ccc(N)c(N)c1
C=C(C)C(C)C(C)O
CN(Cc1ccccc1)C(=O)Cn1cc(S(=O)(=O)Cc2ccccc2F)c2ccccc21
C#CC(OC)c1cc(OC)c2c(C(F)(F)F)ncnn12
NC(=O)c1ccc(NC(=O)c2ccc3ccccc3c2)c(C(=O)NCc2cccnc2)c1
CC(C)n1nc(Cc2ccc(F)cc2)c2c(c1=O)Oc1ccccc1C2O
COc1cc(CNS(=O)(=O)c2ccc(Br)s2)ccc1NS(C)(=O)=O
Cc1c(F)cccc1CC(=O)NCC1CCN(CCCC2CCN(C(=O)c3ccc(S(=O)(=O)NC4CCCC4)cc3)CC2)C1
COc1cc(-c2ccc3ncc(C(=O)C4CC4)c(N4CCC(NS(C)(=O)=O)CC4)c3c2)cc(Cl)c1O
CCc1nc2ccccc2n1Cc1nc2ccccc2c(=O)n1-n1c(C)nc2ccccc2c1=O
COc1cc(C=CC(=O)c2cc(Br)c(O)c(OC)c2)ccc1O
CC1(C)CCC2(C(=O)OCCCC(=O)N3CCN(C(=O)OCc4ccccc4)CC3)CCC3(C)C(=CCC4C3CCC3C(C)(C)C(O)CCC43C)C2C1
N=C(N)NCc1ccc(N)c(F)c1
NCCCCNC(=S)Nc1ccccc1F
CCCCCCCCCCCC(=O)Cn1cc(COc2ccc(C(=O)NC(CCCC)C(=O)O)cc2)nn1
CCCCN(CC(=O)Nc1ccccc1)CC(=O)Nc1ccc2nc(SCC(N)=O)sc2c1
COc1cccc(-c2c(C(=O)NN=C3CCN(C)CC3)nnn2-c2nonc2N)c1
Cn1cc(C(=O)CC2CCN(C3CCN(C(=O)c4ccc(C(=O)O)cc4)CC3)CC2)c2ccccc21
CCCCC(=O)Nc1ccc(C(=O)O)cc1NC(=O)c1ccccc1Cl
COc1ccc(N2CCN(CCNC(=O)c3cn(CCOCCOc4ccccc4)c4ccccc34)CC2)cc1
NCCCCC(NC(=O)C(Cc1c[nH]c2ccccc12)NC(=O)O)C(=O)NC(Cc1ccccc1)C(=O)NCc1ccccc1
COc1c(Cl)nc2c(c1Cl)C(=O)c1cccc(Cl)c1C2=O
CCc1ccc(NC(=O)CN2CCC3(O)CC(O)CCC3C2)cc1
COc1cc2c(cc1OC)C(=O)C(=Cc1ccc(-c3cccc(C(=O)NCCO)c3)o1)O2
O=C1c2c(cc(O)c(C3CCC4(CC3)COC3CCC(OC5OC(CO)C(O)C(O)C5O)OC34)c2O)OCC1O
Nc1nc(CN2CCN(c3ccc(Cl)cc3F)CC2)nc(-n2ccnc2)n1
N#CCOc1ccccc1-n1nnc2ccccc2c1=O
CC(=O)OC1C=CCCC2CC=CCC(CCC=CC(=O)OC1)O2
Cn1ncc2cc(Nc3nccc(-c4c(-c5cccc(Cl)c5)nc5sccn45)n3)ccc21
C=Cc1c(OC(C)=O)c2c(c(C)c1C1=CCCCC1)CCC[n+]1cc3c(cc1-2)OCO3
CN(C)c1ccc(C=Cc2cc3cc(Cl)c(Cl)cc3nn2)cc1
COc1ccc(C=Nc2ccc(C)cc2)c2c1cc(C(=O)O)n2Cc1ccc(C(C)(C)C)cc1
NS(=O)(=O)c1ccc(C(=O)N2Cc3cccn3Cc3ccccc32)cc1
CCOC(=O)C(c1cnc2ccccc2c1)[N+](=O)[O-]
COc1ncccc1OC(C)=O
CCCCOc1ccc(C2N(Cc3ccc(Oc4cc(N5CCC(CC)CC5)nc(N)n4)cc3)C(=O)CC2(C)C)cc1
CN(C)CCNc1cc(NS(C)(=O)=O)cc2c(-c3cccc(C(F)(F)F)c3)c[nH]c(=O)c12
N=C(N)N1CCCC(CC(NS(=O)(=O)Cc2ccccc2)C(=O)N2CCCC2C(=O)NC(Cc2c[nH]cn2)C(=O)NC(CCc2c[nH]cn2)C(N)=O)C1
CC(=O)Oc1cccc(CC2Cc3ccccc3C2NC(=O)CNC(=O)Nc2cc(Cl)cc(Cl)c2)c1
CCCNc1nc2ccc3ccccc3c2nc1N(CCC)CCC
CC(C)(C)NC(=O)c1cnn(-c2cccc(F)c2)c1C1CC1
O=C(NCCN1CCOCC1)C(=O)NCC(O)c1ccccc1F
COC1CC(C(=O)N2CCC(C3CC(c4ccc(F)cc4)CN3C(=O)Cc3cccc4ccccc34)CC2)N(C(=O)CC2Cc3ccc(F)cc3N2)C1
COC(C)(C)C=CCC(C)C1CCC2(C)C3CC=C4C(CCC(O)C4(C)C)C3(C)C(O)CC12C
CCn1c(SC)nnc1-c1ccc(NCc2cc(OC)c(OC)c(OC)c2)cc1
C=C(C)C1OC(=O)C2CCCCN2C(=O)C(=O)C2(O)CCCC(O2)C(OC)CC(C)CC(C)=CC(CC)C(=O)CCC1C
Cc1cc([N+](=O)[O-])ccc1NCc1ccco1
COC(=O)C(=O)N1CCN(C(=O)c2ccccc2)CC1
COC(=O)c1cccc2ccc(-c3ccccc3)nc12
C=C1CCC2C(C)(C(=O)Nc3ccc(C(=O)O)cc3)CCCC2(C)C1CCC1=CCOC1=O
O=C(O)CCCCCC(CNS(=O)(=O)c1ccc(Cl)cc1)C(=O)Nc1ccc(Cl)cc1
CN(C)CCC(=O)Nc1nnc(SCC(=O)Nc2ccc(F)cc2)s1
COC(=O)C=Cc1ccc2c(c1)OCO2
Cc1c(C(=O)c2ccc(OCCN3CCCC3)cc2)c2ccccc2n1Cc1ccccc1
Cn1c(CCC2CCN(Cc3ccncc3)CC2)nc2ccccc21
CC(C)Nc1c(C(=O)NN=Cc2ccc(Cl)cc2)nnc2ccccc12
Nc1nc2ccccc2[n+](CC(=O)O)n1
CC1OC(=O)C(C(C)C)NC(=O)C2(O)CSC(=N2)c2c(S)ccc(C=O)c2NC(=O)CNC(=O)CN(C)C1=O
NCCNC(=O)CCC(C(=O)N1CCCC1c1nc(-c2ccccc2)c[nH]1)N(C(=O)CN)c1ccc2c(c1)OCCO2
Cc1ccccc1C(=O)Nc1cccc(NC(=O)C(C)C)c1
CN(C)c1nc(C(=O)NC2CCS(=O)(=O)C2)cs1
CC(=O)Nc1cccc(C(=O)NCc2n[nH]c(SCC(=O)c3ccccc3)n2)c1
CCOc1ccc(-c2ccccc2)c(CC(N)Cc2ccccc2)c1
COC(=O)CCCc1c2ccoc2c(OC)c2occc12
CN(C(=O)c1ccc(Nc2cccc(O)c2)cc1)c1ccc(N)cc1
O=C(C=CC(=O)NCCCCCNc1c2c(nc3ccccc13)CCCC2)NO
O=C(NCc1cccnc1)c1cc2cc(Br)ccc2s1
CCC(NC(=O)C1CC(S(=O)(=O)c2ccccc2Cl)CN1c1cccc(Cl)c1)c1ccc(-c2nn[nH]n2)cc1
Cc1ccccc1C(=O)Cn1nc(C)c([N+](=O)[O-])c1C
COc1ccccc1-n1c(C=Cc2ccccc2[N+](=O)[O-])nc2ccc(Br)cc2c1=O
CCC1(C)CC(NC(=O)Nc2cccc3c2C2CCCCN2O3)c2ccccc2O1
CCOc1ccc(OCC)c(NC(=O)c2cc3c(=O)n(CCN4CCCC4)ccc3nc2C)c1
C#CCON=C(C)c1ccc(OCc2ccccc2)cc1
CC12CC(O)C(C(=O)CC#N)CC1=CCC1C2CCC2(C)C(NCc3ccccc3)CCC12
OCC1OC(n2cnc3cnc(NCCc4cccs4)nc32)C(O)C1O
CC(=O)c1cc2sc(Br)cc2s1
CN1CCN(Cc2ccc(-c3nc4c(n3-c3cccc(Cl)c3)CN(C(=O)c3ccc(-c5ccccc5)cc3)CC4)cc2)CC1
CC(C=CC=C(C)C=CC=C(C)C=CC1=C(C)CCCC1(C)C)=CC=CC(=O)Nc1ccccc1C
CCOC(=O)N1CCN(CCCNC(=O)CSc2nnnn2-c2ccc(F)cc2)CC1
CC(=O)c1cccc(F)c1N1CCN(Cc2ccc(C(=O)NC(C)C)cc2)CC1
CNC(=O)C(Cc1ccc2ccccc2c1)NC(=O)C(S)CC(OS(=O)(=O)c1ccc(C)cc1)C(=O)NC
Cc1ccc(NC(=O)CCC(=O)Nc2ccc3c(c2)CNCC3)c(C)c1
COc1c(Cc2ccccc2)c(O)c2c(=O)cc(C(C)C)oc2c1OC
COc1cc2nc(N3CCC(CCN4CCCCC4)CC3)nc(N)c2cc1OC
Cc1ccc(NC(=O)Cn2c(=O)n(Cc3ccccc3)c(=O)c3ccccc32)cc1S(=O)(=O)N1CCOCC1
CCOC(=O)c1c(C)oc2nc(SCC(=O)N(C)C)nc(Nc3cccc(OC)c3)c12
CC(=Cc1cc2cc(C(C)C)ccc2[nH]1)C(=O)Nc1ccc(CCc2ccc(NC(=O)Cc3ccc([N+](=O)[O-])o3)cc2C)cc1
C=C1CCC2C(C)(NC(=O)c3ccc(O)c(O)c3)CCCC2(C)C1COC(=O)c1ccco1
CCOC(=O)CSP1(=O)OCCCN1Cc1cccc2ccccc12
CN1C2CCC1CC(Nc1nc(N)nc3c1nnn3Cc1ccccc1)C2
CN1C(Cc2cnc3ccccc3c2)CCC1C(=O)O
CCCCOc1ccc(OCC(=O)NCc2cc(Cl)ccc2OC)cc1
CN(O)C(=O)CC(NC(=O)OCc1ccccc1)C(=O)NC(Cc1ccccc1)C(=O)NCC#N
CC(C)Oc1cc(CC2CNC(=O)C(=O)N2CCc2ccc(C(C)C)nc2)ccn1
COc1cc2c(cc1O)CN1CCc3cc4c(cc3C1C2)OCO4
CNc1sc(C(=O)Nn2cnnc2)cc1[N+](=O)[O-]
O=C(Nc1cc[n+](CCC2CCCCCC2)cc1)NC12CC3CC(CC(C3)C1)C2
CCOc1cc(N2CCOCC2)ccc1Nc1nc(NCCNc2ccnc(N)n2)c2cc[nH]c2n1
NS(=O)(=O)N1CCCC(C(=O)O)C1
COCC(C)(C)O
CC(F)(C(=O)NC1CCCCCC1)S(=O)(=O)c1ccc(C#N)cc1
O=C(OC1CCSN(c2ccccc2)C1[N+](=O)[O-])C(c1ccc(F)cc1)N1CCOCC1
Cc1ccc(NC2CCCN(C(=O)c3cc(-c4ccncc4)cs3)C2)cc1C
O=C(Nc1cccc(N2C(=O)c3ccccc3C2=O)c1)Nc1cccc2cccnc12
CC(C)=CCCC(C)=CCCC(C)=CCCC(C)=CCn1cc(C)c(=O)[nH]c1=O
Cc1ccc(OC(=O)C[n+]2cccc(C=NO)c2)cc1
CN(C)CC(=O)NCCn1nc(-c2ccccc2)ccc1=O
CCC1(C(=O)OC)CC(OC)C(=O)N(Cc2ccccc2)c2cc(N3CCN(C(C)=O)CC3)c(Cl)cc21
CC(c1ccc(F)c(F)c1)n1c(COc2ccccc2F)nc2cc(-c3ccnc(F)c3)ccc21
C(=NNc1nc(C2=Cc3ccccc3OC2)cs1)c1cccnc1
Cc1ccc2nc(-c3ccccc3)nc(N3CCN(C)CC3)c2c1
COc1ccc(NC(=S)NC(Cc2ccc(NC(=O)c3c(Cl)cncc3Cl)cc2)C(=O)O)cc1
Cn1cc(CC(CO)N2CCOCC2)c2ccccc21
COc1cccc(C(=O)Nn2c(C)nc3ccccc3c2=S)c1
Cc1c(Cl)cccc1-n1ncc(Cl)c1NC(=O)Nc1ccc(Oc2ccnc(C(=O)NC3CC3)c2)cc1F
CC(=O)Nc1ccc(-c2nnc3n2N=C(c2ccc(Cl)cc2)CS3)cc1
COc1cccc(Nc2nc3c(c(=O)n(C)c(=O)n3C)n2Cc2cc([N+](=O)[O-])ccc2Cl)c1
COc1ccc(NC(=O)c2sc(N3CCOCC3)c(C#N)c2N)cc1
O=C(Nc1ccc2ccccc2c1)c1cnccn1
O=C(O)C(=NNC(=O)c1cccc(Br)c1)c1ccccc1
O=c1[nH]c2cc3cc(OCCCN4CCN(CC(O)(c5ccccc5)c5nnnn5C5CCCCC5)CC4)ccc3nc2[nH]1
CCCCCCCCCCOc1ccc(CC(=O)O)cc1
CCOC(=O)CNC(=O)N1CCN(c2ccccc2OC)CC1
COc1cccc(CC(C)=NNC(=O)Cn2nnc3ccccc32)c1
CC
CCC
O=c1nc2n(-c3ccc(Cl)c(Cl)c3)c3cc(Br)ccc3cc-2c(=O)[nH]1
COc1ccc(OC)c(Nc2c(-c3ccccc3)nc3[nH]c(C)cc(=O)n23)c1
COc1ccc(C(=O)OCc2cc(OC)c(OC)c(OC)c2)cc1COP(=O)(Oc1ccccc1)Oc1ccccc1
O=C(COCCN1CCN(CC(=O)OCc2ccccc2)CC1)NC12CC3CC(CC(C3)C1)C2
O=C(CSCCNC(=O)OCC(=O)N1CCOCC1)Nc1cccc(Cl)c1
Cc1c(S(=O)(=O)NC(Cc2c[nH]c3ccccc23)C(=O)N2CCN(C)CC2)oc2c1ccc1ccccc12
Cc1cc(C)n(-c2nc(=O)cc(CF)[nH]2)n1
O=C(OC(Cc1ccccc1)C(=O)O)c1c(Cl)cccc1Cl
CC(C)c1nccn1S(=O)(=O)c1ccc2c(c1)oc(=O)n2C
Cc1cccc(C(=CC#N)C2CNC(=O)C2)c1
COC(=O)CN(C(=O)Cc1coc2c(cc(C)c3ccccc13)C2)c1cccc(NC(C)=O)c1
CCN1c2ncccc2C(=O)N(c2ccccc2)c2ccc(-c3ccc(F)cc3)nc21
CC1CN(CC(O)c2ccc(Cl)c(Cl)c2)CCC1(O)C1CC1
CCOP(=O)(OCC)C(Oc1ccc2ccc(=O)oc2c1)C1CC(Sc2ccccc2)C(=O)N1
CCC1C(OC(=O)c2ccccc2)CC(OC(C)=O)C23OC(O)(O)C(C(OC(=O)c4ccccc4)C(OC(=O)c4ccccc4)C12)C3C
COCC1(O)CC(NC(=O)c2ccc(Cl)cc2Cl)CC1C(C)(C)Cl
O=C(NC1CCCC1)c1c(-c2ccccc2)cnn1CCN1CCc2ccccc2CC1
Cc1ccc(S(=O)(=O)n2c(=O)c(C)nc3ccccc32)cc1Cl
C=C(C)C1CCC2(COC(=O)CC(C)(C)C(=O)OCC)CCC3(C)C(CCC4C3CCC3C(C)C(OC(=O)CC(C)(C)C(=O)OCC)CCC34C)C12
Cn1c(C(=O)N2CCC(O)(c3ccccc3)CC2)c(C2CCCCC2)c2cc(C(=O)O)ccc21
CCn1nc(C)c(CN(C)CC(=O)Nc2cccc(C)c2C)c1C
CC(C)CC(NC(=O)C(CC(C)C)NC(=O)CNC(=O)CC(O)C(CC(C)C)NC(=O)CNC(=O)C(NC(=O)C(C)NC(=O)OCc1ccccc1)C(C)C)C(=O)O
CCN1C(=CC=Cc2sc3ccccc3[n+]2CC)Sc2ccc(OC)cc21
CCCc1cc(=O)oc2cc(N3C(=O)C4=C(CCCC4)C3=O)c3c(c12)OC(C)(C)C=C3
O=C(Cc1csc(NC(=O)c2cccs2)n1)Nc1ccc(F)cc1
CCN(C(=O)OC(C)(C)C)S(=O)(=O)c1ccc(OC(F)(F)F)cc1
COc1ccc2nc(CNC(=O)c3ccc4nc(Cc5ccccc5)oc4c3)oc2c1
CN(C)CCOC(=O)c1ccc(-n2cnnc2)cc1
O=C1CCC(CN(CCCn2ccnc2)C(=O)N2CCOCC2)N1
CN1CC=C(c2ccccc2)CC1
CC(Sc1ccccc1)c1nc2ccccc2c(=O)n1Cc1ccc(C(=O)NCc2ccccc2)cc1
COc1ccccc1NC(=O)C(C#N)=Cc1ccc(OCCn2c([N+](=O)[O-])cnc2C)nc1
COC(=O)C1(C)CCc2c1cc(C)c1c2C(=O)C(O)=C(C(C)C)C1=O
CNC(=O)C(C)n1cncn1
O=C(C=Cc1cn(CC(=O)Nc2cccc(OCc3ccc4ccccc4n3)c2)nn1)NO
Cc1c(CN(C)C)cnn1-c1nc2c(Cl)cccc2n1Cc1ccc(C(C)(C)C)cc1
CC(=O)Nc1cc(C)nc(C2CN(Cc3ccncc3)CCO2)n1
O=C1C(Cl)=C(Nc2ccc(I)cc2)C(=O)c2ccccc21
Cc1ccc(S(=O)(=O)Nc2ccnc3ccc(C(=O)N4CCOCC4)cc23)c(C)c1
Cn1cc(C(=O)Nc2ccc(C(=O)N3CCCc4ccccc43)cc2)c2ccccc2c1=O
CC(C)NCc1cccc(Cl)c1N1CCN(C(=S)SCc2ccccc2)CC1
CC(=O)c1ccc(SC(C)C(=O)N2CC(C)CC(C)C2)nc1
CC(O)C1C(=O)N2C(C(=O)O)=C(SC3CNC(C(=O)NC4CC4)C3)C(C)C12
COc1ccc(Cl)cc1NC(=O)CSc1nc2ccsc2c(=O)n1CCCN1CCCC1
FC(F)(F)c1ccc2[nH]c(-c3ccc4nc(-c5cccn5CCN5CCCC5)[nH]c4c3)nc2c1
CCOC(c1ccc(NCc2ccc(-c3ccccc3)cc2)cc1)c1ccccc1NS(C)(=O)=O
COc1cccc(C(C)(ON=C(C)c2ccccc2)C(=O)NC2(C#N)CC2)c1
COc1ccc2ccccc2c1-c1cn(-c2ccc(C(=O)O)cc2)cc1C#N
CC1(C)CCCC2(C)C1CC(O)C13CC(CCC21)C(=Cc1ccc(C(=O)N(Cc2ccccc2)CN2CCN(Cc4ccccc4)CC2)cc1)C3=O
CCOc1ccccc1N1CCN(CC(O)CNC(=O)c2ccccc2NS(=O)(=O)c2ccc(NC=O)cc2)CC1
NC1(c2ccc(-c3nc4n(c3-c3ccccc3)COc3ncccc3-4)cc2)CCCCC1
CC(=O)c1ccc(-c2cnc(N)n2-c2ccc(OC(F)(F)F)cc2)c(F)c1
CCCCCCCCCCCCCCCCCCCOCCCOP(=O)(O)COCCCCCCCCCCCCCCCC
CC1(C)OC(=O)C2(C)C1C(O)C(O)C13CC4CC(O)OCC4(CC(O)C12)O3
CC12CCC3c4ccc(O)cc4CCC3C1CC(=Cc1ccc(N(CCCl)CCCl)cc1)C2O
CCC(C)C(=O)CC(C)CCCC1(C)OCC(O)C(C)(O)O1
Cc1nn(-c2ccc(C(=O)NC3CCC(N)CC3)cn2)c(C)c1[N+](=O)[O-]
C(=Cc1c2ccccc2nc2ccccc12)C=NNc1c2ccccc2nc2ccccc12
CCC(C)CNC(=O)C1CCCN1C(=O)CN
O=C(Nc1cccc2[nH]ncc12)c1cc(-c2c(Cl)cccc2Cl)[nH]n1
CN(C(=O)C(Cl)Cl)c1ccccc1
COc1cc(C(=O)CC(=O)CCCCC(=O)OCC2OC(OC3OC(O)C(O)C(O)C3O)C(CO)C2C(C)C)cc(OC)c1OC
O=C(CSc1n[nH]c(-c2ccncc2)n1)NC1CCCCC1
Cc1nc(Cn2c(-c3ccccc3)cc(-c3ccccc3)c2-c2ccccc2)cs1
O=C1NC(=S)NC(=O)C1=CN1CCN(C(=O)C2CCCCC2)c2ccccc21
OCC1CCCN1c1ccc2c(Cc3cccc(O)c3)n[nH]c2c1
NC(=O)c1cc(CSc2ncccn2)cc2c1[nH]c1ccccc12
CCCCCCCCCCCCCC(CP(=O)(O)O)C(=O)O
CC(NC(=O)c1cccc(-c2cccc(-c3nc4cc(C(F)(F)F)ccc4[nH]3)c2)c1)c1ccccc1
O=c1[nH]nc(-c2ccccc2)c2ccccc12
COC(=O)c1ccccc1N=Cc1ccccc1SCSP(=O)(CC(=O)c1cccc(OC)c1)Nc1ccc(N=Nc2ccccc2)cc1C
O=C(CC1CCN(CC=Cc2ccccc2)CC1)N1CC2CC(C1)c1cccc(=O)n1C2
CN(C)c1ccc(C(C(=O)NC2CCCC2)N(C(=O)c2snc(C(N)=O)c2N)c2ccccc2)cc1
CCOCCOC(=O)C(C#N)=C(NS(=O)(=O)c1ccccc1)C(C)C
O=C(NC#CC1CC1)C1CCCC(c2ccccc2)N1S(=O)(=O)c1ccc(Cl)cc1
Cc1ccc2cc(-c3cccc4cc[nH]c34)c(=O)[nH]c2c1O
CC(=O)N1CCc2c(sc(C(=O)NCCc3ccccc3C)c2C)C1=O
CCn1c(SCC(=O)NCc2ccccc2)nc2c1c(=O)[nH]c(=O)n2C
COc1ccc(S(=O)(=O)N(C)C)cc1C(=O)NN=c1[nH]c2ccccc2c(=O)n1-c1ccccc1OC
COc1cc(NCC(=O)Cn2c(=O)n(C)c(=O)c3c2ncn3CC(=O)Nc2ccccc2)cc(OC)c1OC
FC(F)(F)c1ccc2[nH]c(Cc3c[nH]c4ccccc34)nc2c1
CC(C)c1nnc2c(NCCOc3ccccc3)nc3ccc(Oc4ccccc4)cc3n12
CNC(=O)C(C)c1ccc(-c2cccc(C(OC)C(O)CO)c2)c(F)c1
NC(=O)c1nc(-c2ccnn2-c2ccc(S(N)(=O)=O)cn2)[nH]c1-c1ccccc1
CC(=O)N1CCC(c2cc(N3CCOC4(CCN(C(=O)c5c(C)cccc5C)C4)C3)ncn2)CC1
Cc1cnc(N)nc1NC1CCCCC1O
COc1cccc(C2C(C(=O)OCCCc3ccccc3)=C(C)NC(C)=C2C(=O)OCCCc2ccccc2)c1OC
CC(C)(C)c1ccccc1Oc1cccc2c1CC(=O)N(CC1CCCN1)C2
C=CCn1oc(=O)c(-c2ccc(F)cc2)c1-c1ccnc(-n2ncc(Br)c2C)n1
COc1ccc(-c2nc(CSCC(=O)NNC(=O)C3CCCCC3)c(C)o2)cc1OC
COc1ccc(N2CC(C(=O)NCc3ccc(Br)cc3)CC2=O)cc1
CCOC(=O)N1CCC(NC(=O)C2COc3ccccc3O2)CC1
O=C(CNc1nc2ccccc2s1)N1C(c2cccc(C(F)(F)F)c2)=NN=C(Cl)C1c1ccc[nH]1
O=C(CNC(=O)C(Cc1ccccc1)NC(=O)CNC(=O)C(Cc1ccccc1)NC(=O)Nc1ccccc1)NCCc1ccccc1
COCc1nc2ccccc2n1C1CC2CCC(C1)N2CCC1(c2cccc(Nc3ccccc3-c3nnnn3C)c2)CCN(C(=O)C(C)C)CC1
CC1(C)CCc2cc(NC(=O)Nc3ccc(Oc4cc(C(F)(F)F)nc(-c5ccccn5)n4)cc3)ccc2O1
CCC1OC(=O)C(C)C(=O)C(C)C(OC2OCCC(N(C)C)C2O)C(C)(O)CCC(=NO)CC2OC(=O)OC21
Cc1cc(NCc2ccccc2)c(=O)n(COC(CO)CO)c1
OCc1ccc(CN2CC3(CCNCC3)C2)nc1
COc1ccc(COCc2ccc(-c3ccc(CC(C#N)NC(=O)c4cnccn4)cc3)cc2)cc1
CC(C)(C(=O)N1CCC2(CC1)C(=O)N(c1ccc(C(=N)N)cc1)C(=O)N2c1ccccc1)N1CCCC1
COc1ccc(N2C(=O)c3cccc4[nH]c(=O)nc2c34)cc1
CCOc1cc2ncc(C#N)c(Nc3cccc(-c4csc(C(C)(C)C)n4)c3)c2cc1OCC
CC(N)C(=O)NC1c2ccccc2CSc2ccccc21
CC(C)CC(=O)NN=C1CCCN1C
COc1ccc(OCc2ccnc(C(=O)N3CCCCCC3)c2)cn1
CN(C)CCN1C(=O)c2cccc3c2c(cc2cc([N+](=O)[O-])ccc23)C1=O
CC(C)CCn1c(=O)c(C2=NS(=O)(=O)c3ccccc3N2)c(O)c2ccc(-c3cn[nH]c3)cc21
NC(=O)c1ccccc1C(=O)c1ccc([N+](=O)[O-])cc1[N+](=O)[O-]
CC1C2CC3CC(C2)C(OC(=O)NC(Cc2c[nH]c4ccccc24)(C(=O)O)C(=O)N2CC(Oc4ccc(F)cc4)CC2C(=O)O)C1C3
Cc1ccc2oc(C)c(C(=O)NNC(=S)Nc3ccccc3C(F)(F)F)c2c1
Cc1ccc(NC(=S)Nn2c(Cn3ncc4ccccc43)n[nH]c2=S)cc1
COc1ccc(OC)c(Nc2cc(C)nc3c(C)n[nH]c23)c1
Cc1c(OC(=O)C(O)C(C)(C)C)ccc2c1CC1C(C(=O)O)CCCC21C
COC(=O)c1ccccc1NCc1nc2ccccc2[nH]1
CCOC(=O)C1=C(C)NC(C)=C(C(=O)OCC)C1c1c(C(C)C)noc1C
CNC(=O)c1cccc(-c2cc(C(=O)Nc3cccc(C(C)=O)c3)nn2-c2ccc(C)cc2)c1
CC(C)CC(=O)OCC1OC(n2cnc3c(N)ncnc32)C2OC(=O)OC12
Clc1ccc(C=C2CCCC3C2=NN(c2ccc(Cl)cc2)C3c2ccc(Cl)cc2)cc1
OCC1C(O)C(O)C(O)CN1CC(O)CN1CCc2oc3ccccc3c2C1
CC(Nc1nccc(C(F)(F)F)n1)c1ccccc1
CC(C)(C)c1ccc(S(=O)(=O)n2cnc3cccnc32)cc1
O=C(O)C(=NNc1ccc([N+](=O)[O-])cc1[N+](=O)[O-])C(=O)N1CCCC1
COc1ccc(S(=O)(=O)N(CC(=O)NO)c2ccc(C(C)C)cc2)cc1-c1cnc(N)s1
O=C(Nc1cccc(Cl)c1Cc1n[nH]c(=S)n1N=Cc1ccc(Cl)cc1)C(F)(F)F
O=C(CCCN1CCC2CCCC(c3cccc(Cl)c3)C2C1)NCc1cccc(F)c1F
CCOC(=O)C(C)(C)c1ccc(-c2cnco2)cc1NC(=O)c1ccccc1
CC(C)n1c(-c2ccc(Cl)cc2Cl)nc2cc(C(F)(F)F)ccc21
OC1C(O)C(OCc2ccc3sc(Cc4ccccc4)nc3c2)C(OCc2ccc3sc(Cc4ccccc4)nc3c2)C(O)C1OCc1ccc2sc(Cc3ccccc3)nc2c1
C=[PH](=O)(Oc1ccccc1)OP(=O)(O)OCC1NC(=O)C2(CC(O)CN2C)SSCCNC(=O)C(CC(C)C)NC(=O)C(O)NC(=O)C2CCCN2C1=O
CCOc1ccc(CC(NC(=O)CNC(=O)C[n+]2ccccc2)C(=O)N2CCN(c3cc4c(cc3F)c(=O)c(C(=O)O)cn4C3CC3)CC2)cc1
COc1cccc(CN2CC3CCCOC3C(N(Cc3cccnc3)S(C)(=O)=O)C2)c1
CC(C)c1ccccc1C(=O)Nc1nccs1
COc1ccc(CC(=O)N2CCC(c3noc4cc(F)ccc34)CC2)cc1OC
O=C(CCNC(=O)N1CC2CC(C1)c1cccc(=O)n1C2)Nc1ccccc1F
O=C(NC1CCC1)c1ccc2ccccc2c1
O=C(COC(=O)CCCC1CCSS1)Nc1ccc(Cl)cn1
CC(C)C(NCC(=O)c1ccc(OCCCCNC(=O)CCc2ccccc2)cc1)C(N)=O
COC(=O)C(CC(=O)NC(=O)OCC1CCCCC1)NCCCC(C(=O)NNC(CO)Cc1ccc(C(F)(F)F)cc1)=C(C)C(N)=O
O=C1c2ccccc2C(=O)c2c(NCCCNCCO)ccc(O)c21
O=C(C=Cc1ccc2c(c1)OCO2)Nc1nccs1
CCc1ccc(C(=O)Nc2cc(C3CC3)nn2CC)nc1
O=C(O)Cc1ccc(NC(=O)c2ccc(NC(=O)CCCCCCC(=O)NO)cc2)cc1
Cc1cc(NS(=O)(=O)c2ccc(NC(=O)c3cccs3)cc2)no1
CNC(C)c1ccc(Cl)c(C)c1N1CCN(C(=O)C2CN(C3CCOCC3)CC2c2ccc(Cl)cc2)CC1
NCCC(O)CC(N)CC(Cl)(Cl)c1ccc(Cl)cc1
CCN(CC1CC1)c1cc(C)nc2c(-c3ccc(Cl)cc3Cl)nn(C)c12
O=S1(=O)CCN(C2CCN(CC3CC(c4ccc(Cl)cc4)=NO3)CC2)CC1
Cc1cccc2nc(Nc3ccc(OC(F)(F)F)cc3)nc(C)c12
N=C(N)NN=Cc1cn(C(=O)c2cccs2)c2ccccc12
Cc1cccc(C)c1NC(=S)NC(=O)c1ccc(Cl)cc1
Cc1nn(C)c(F)c1C(=O)N1CCCC(N)C1c1ccsc1
COc1nc(Nc2ccccc2)nc(N2CCN(Cc3ccccc3)CC2)n1
O=C1C(=Cc2ccc(Cl)cc2)CCc2ccccc21
COc1ccc2c(c1)CCN(CCCCc1noc3cc(OC)ccc13)CC2
COc1cc2occ(-c3cnccn3)c(=O)c2cc1OC
CN(C)CCc1noc(CCC2CCCN2C)n1
O=C(Cc1ccc(NC(=O)Nc2cccc(Cl)c2)nc1)Nc1nnc(CCCCCc2ccc(NC(=O)Nc3cccc(Cl)c3)nn2)s1
Nc1ncnc2c1c(C(=O)NN1CCCN(Cc3ccccn3)CC1)cn2Cc1ccccc1
Cc1ccc2c3c1NCC(=O)N3CC(O)CN(S(=O)(=O)c1ccc(Cl)cc1)C2
CCc1ccc(S(=O)(=O)c2ncc(-c3cccc(-c4nc(-c5n[nH]cc5CC(N)C=O)[nH]c4C)c3)nc2C)cc1
CC(=O)Nc1ccc(-c2cc(C(F)(F)F)cn2-c2ccc(S(C)(=O)=O)cc2)cc1
COC(=O)C1CCN(c2nc(C)c3c(c2C#N)C[S+]([O-])C3)CC1
CC(=O)N1c2ccc(S(=O)(=O)N3CCC(C4CCN(C5CCOCC5)CC4)CC3)cc2CC1C
CC(=O)OC1CCC2(C)C(=CCC3C2CCC2(C)C(C(C)N(C)C)=C(C=O)CC32)C1
CN(C)CCCC(NC(=O)Nc1ccc(F)cc1)C(=O)Nc1ccc(C(C)(C)C)cc1
O=C(O)CCNC(=O)CC1CCC2(CC1)OOC1(O2)C2CC3CC(C2)CC1C3
CCc1cc2c(-c3ccccc3)cc(=O)oc2cc1O
CN(C)c1nc(NCCO)c2sccc2n1
CCCOC(=O)c1ccc2c(c1)ncn2-c1cc(N)ccc1C
Cc1ccc2cc(-c3cnc4ccccc4c3)c(N(C)CC(N)(CO)CO)nn12
CCCn1c(N)c(N(CC(C)O)C(=O)c2cccnc2)c(=O)[nH]c1=O
O=C1C2C(c3ccc(Cl)cc3)N3C(=O)N(c4ccc(Cl)cc4)C(=O)C3(Cc3ccccc3)C2C(=O)N1c1ccc(-n2ccnc2)cc1
CCC(C)CC(=O)NC(CCC(=O)O)C(=O)CO
CN=C1SC(CC(=O)NCc2ccccc2OC)C(=O)N1C
CC(C)Oc1ccc(-c2csc(NC(=O)C(C)(C)C)n2)cc1
Cc1nc(C(=O)COc2ccccc2OCc2ccccc2)sc1CC#N
N#Cc1nc(N)c2nc(NCCc3ccc(S(N)(=O)=O)cc3)n(Cc3ccccc3)c2n1
O=C1c2ccccc2C(=O)N1CC(c1ccccc1)N1CCC2(CC1)C(=O)NCN2c1ccccc1
CC(C)Oc1ccc(S(=O)(=O)N2Cc3ccc(F)cc3C2)cc1NC(=O)c1cccnc1
NC12CCC(=O)C=C1c1c(c3ccccc3n1CCCl)C2
COc1ccc(CNC(=O)COC(=O)CCCc2c[nH]c3ccccc23)cc1
CCC(=O)N1CCCC1(C)C(=O)N1CC(OCc2ccccc2)CC1C(=O)NCc1ccccc1
O=c1c(C(c2ccc(N(CCN3CCOCC3)S(=O)(=O)c3ccccc3)cc2)C2CCC2)c(C(F)(F)F)oc2cc(F)cc(O)c12
COCC(=O)NC(C(=O)N1CC(C(=O)O)C(c2ccc(Cl)cc2)C1)C(C)C
Cc1nc(N)c2nn(-c3cccc(C(F)(F)F)c3)cc2n1
CC(C)CNC(=S)N1N=C(c2ccccc2)CC1c1ccc(Br)cc1
CC(CNC(=O)c1cnccn1)Cc1cccc(C#N)n1
CCCCC(c1ccc(Cl)c(Cl)c1)C(C)NCc1sc(SC(C)(C)C)nc1C
O=C(Cn1c(N2CCNCC2)nc2ccccc21)NCCc1ccccc1
CCCCCOc1ccc(NC(=O)c2ccc(C3C(C(=O)O)N(C(=O)c4ccccc4)C3c3ccc(Cl)cc3)cc2)cc1
CCOC(=O)CSc1nc2ccccc2n1Cc1ccc(F)cc1
O=C(Nc1ccc(Oc2ccnc3[nH]c(=O)[nH]c23)cc1)Nc1cccc(C(F)(F)F)c1
O=C1C2C(CN3CCC(O)C3)C3C=CC2(CN1c1ccccn1)O3
C#CC(C)Nc1ccc(OCCCNCC(O)CSc2ccccc2)c(C)c1
Oc1ccc(C(=S)NCCCCCNc2c3ccccc3nc3ccccc23)cc1
O=c1[nH]nc2n1CCCCC2
CCC(C)C(CN(CC(=O)NC(CCSC)C(=O)O)Cc1cccc2ccccc12)NC(=O)c1ccc2ccccc2n1
COc1cccc(CN(C(=O)C(CCS(C)(=O)=O)NS(=O)(=O)N2CCOCC2)C(C)C)c1
CNC(Cc1c[nH]c2ccccc12)C(=O)NCC(=O)NCC(=O)N1CCCC1C(=O)N1CC1C(=O)NC(CC(=O)O)C(=O)NC(CCCCN)C(=O)NC(CC(N)=O)C(N)=O
CCOC(=O)Oc1cc2oc(=O)cc(C(F)(F)F)c2cc1Cl
COc1c(Cl)cccc1NC(=O)C[S+]([O-])CC(=O)Nc1ccc(Br)cc1
CCOC(=O)C1=C(C)NC(C)=C(C(=O)OCC)C1C=Cc1ccccc1C(F)(F)F
CC(=O)NCc1ccc(-c2nc(Cn3ccc4ccncc43)c(C)o2)cc1
CN(C)CCCN(C)C(=O)c1ccc(-c2cccc(NC(=O)c3ccc(Cl)cc3)c2)[nH]1
COC(=O)c1cn(CC(=O)NCc2cccc(Oc3ccc(C(=N)N)cc3)c2)c2nc(Cl)ccc2c1=O
O=C1C(=NNC(=S)NC23CC4CC(CC(C4)C2)C3)c2cc(Br)ccc2N1CN1CCOCC1
COc1nc2cc(C(=NO)c3c(O)c4cc(F)ccc4[nH]c3=O)ccc2n1C
Brc1ccc2oc(SCc3cccnc3)nc2c1
CC(=NNC(=O)c1ccc(C)cc1)c1ccccc1O
OC1CC(c2c3ccccc3cc3ccccc23)N(Cc2ccccc2)O1
O=C(O)c1cccc(Oc2ccccc2Cc2ccccc2)c1
COC(=O)C(Cc1ccc(O)cc1)NC(=O)C(CC(=O)O)NC(=O)C(N)Cc1ccc([N+](=O)[O-])cc1
O=[N+]([O-])c1cccc2[nH]cc(CNC3CN4CCC3CC4)c12
CC1=C2C(=NCCc3cc4c(cc32)OCO4)NC1=O
CCCCn1c(=O)[nH]c(=O)c2[nH]c(-c3cc(S(=O)(=O)N4CCOCC4)ccc3N)nc21
CC1=C(C#N)C(C=NNC(=O)CSc2nnnn2-c2ccc3ccccc3c2)C(C)(C)CC1
CC(C)OCC(O)COc1cccc2ccc(N)nc12
COc1ccc2[nH]cc(C(=O)CN3CCN(Cc4ccccc4)CC3)c2c1
COc1ccc(S(=O)(=O)N2CCCCC2)c(C(=O)n2nnc3ccccc32)c1
O=C(C=Cc1ccccc1)OC1CC(O)(C(=O)O)CC(O)C1O
Cc1ccc(N2CCN(C(=O)c3cnc4cc(C)nn4c3C)CC2)cc1
CN(C)C(CNS(=O)(=O)c1cccs1)c1ccco1
O=C(Nc1nc(=O)c2cnn(C3CCC(O)C3)c2[nH]1)c1cc(F)ccc1F
Cc1nn(C)c2c(Nc3ccccc3C(=O)O)nc(N3CCCCC3)nc12
O=S(=O)(c1ccccc1)N1CCN=C1SCCO
CC(C)CCn1c(N)c(N(Cc2ccccc2)C(=O)CN2C(=O)NC(C)(Cc3ccccc3)C2=O)c(=O)[nH]c1=O
Cc1nccc(-c2ccc(OCC(N)Cc3ccccc3C(=O)O)c(C(F)(F)F)c2)n1
COc1c(O)c(N2CCOCC2)cc2c1C(=O)c1cccc(C)c1C2=O
CC(C)CC1OC(=O)C(C)(CC=CC=Cc2ccccc2)CNC(=O)C=CCC(C)OC(=O)CC(C)(C)C(O)C1C
S=c1[nH]ccn1Cc1cc(Cl)c(Cl)c(Cl)c1
O=C(NC(Cc1ccc(Cl)cc1)C(=O)N1CCN(c2cccc(C(F)(F)F)n2)CC1)C1CC2CCCCC2CN1C(=O)CC(c1ccccc1)(c1ccccc1)c1ccccc1
O=C1CSC(c2cc(Cl)ccc2O)N1Cc1ccc(F)cc1
CCc1c(Sc2ccccc2Cl)n(OCCO)c(=O)[nH]c1=O
CC1(C(=O)NCc2ccc(OC3CCOC3)nc2)CC1c1ccccc1
CC(C)(C=CC(=O)O)OCc1ccc(C(=O)c2ccc3c(ccn3-c3ccccc3)c2)cc1
CCCCCC(=O)Nc1c(C)cc(C(=O)OC2CCC(=O)CC2O)cc1C
CCC1CC=CC(=NO)C(C)CC(C)(OC)C(OC2OC(C)CC(N(C)C)C2O)C(C)C=C(C)C(=O)O1
CCOC(=O)CCCON=Cc1ccc(OCc2ccc3occc3n2)cc1
NC(N)=Nc1nc(Nc2ccccc2)c2ncn(CC(CO)(CO)OCCOCCO)c2n1
CCS(=O)(=O)NC(=O)c1cc(Cl)c(OCC23CC4CC(CC(C4)C2)C3)cc1F
O=C(NCC(c1cnc2ccccn12)N1CCN(Cc2ccccc2)CC1)NC1C2CCC1CC(N1CCCCC1)C2
O=C(NCCS)c1c([N+](=O)[O-])cccc1[N+](=O)[O-]
Cc1ccc(C(=O)C(=Cc2ccc([N+](=O)[O-])cc2)c2ccccc2)cc1
Cc1cc(C)c(S(=O)(=O)CC(O)Cn2cnc3ncnc(Cl)c32)c(C)c1
NC(COP(=O)(O)O)CN1CC(=O)c2ccccc2C1
CCCCCCCC(=O)c1ccc(OCCCN2CCN(C(=O)OC3CCN(C(=O)OC(C)(C)C)CC3)CC2)cc1
c1ccc2c(-c3c[nH]cn3)cccc2c1
CCCCNc1nc(C)c([N+](=O)[O-])c(OC2CCCC2)n1
CC(C)Cn1cnc2c(NC(=O)Nc3ccc4cnccc4c3)ncnc21
Cc1nn(C)c2c(N3CCC(NC(=O)c4cc5[nH]c(=O)sc5cc4Cl)CC3)ncnc12
COC(=O)C1CCC2C(C1)CN(S(=O)(=O)c1cc(Cl)ccc1OC)C2C(=O)OC
Cc1cc(Nc2nccc(Nc3cnccn3)n2)ccc1OC1CCCN(C(C)C)C1
CC(C)(C)c1ccc(C2CC(COCCO)N(C(=O)Cn3ccnc3)C2)cc1
CCc1ccccc1-n1c(SCC(=O)Nc2ccc(CC#N)cc2)nc2c3ccccc3nc-2c1O
COc1ccc(NC(=O)CSc2nnc(CNc3nc(-c4ccccc4)cs3)n2-c2ccccc2)c(OC)c1
O=C(O)CN1CCN(Cc2ccc(-c3ccc(-c4nc5ccccc5[nH]4)cc3)o2)CC1
C=C(C)C1C(=O)c2c3c(cc4c5c(n1c24)C1(C)C(CCC2C(C)(C=CC=C(C)C(=O)NCc4ccccc4)C(O)CCC21C)C5)C1=CC(C)(C)OC(C)(C)C1C3O
O=C1c2c(O)cccc2-c2nn(Cc3cccnc3)c3ccc([N+](=O)[O-])c1c23
Cc1cc(N2CCN(CC(=O)N(C)Cc3ccccc3)CC2)ccc1[N+](=O)[O-]
CC(C)CC(NC(=O)C(NC(=O)c1csc(C(C)O)n1)C(C)c1ccc(O)cc1)C(=O)NC(Cc1ccccc1)C(O)C=O
O=C(COc1ccc(Cl)cc1)NN=Cc1ccc(O)c(O)c1
Cc1cccc(NC(=O)Cn2c(C)csc2=Nc2cccc(-c3nc4ccccc4o3)c2)c1
CC1=C(C(=O)OC2OC(CO)C(O)C(O)C2O)C(c2ccccc2C(=O)O)C2=C(CCCC2=O)N1
CCCC(O)C(CC1CCCCC1)NC(=O)C(Cc1c[nH]cn1)NC(=O)C(Cc1cccc2ccccc12)NC(=O)OCc1ccccc1
CCOC(=O)Cc1csc(NC(=O)CCc2ccc(OC)c(OC)c2)n1
O=C(CN1C(=O)C(NS(=O)(=O)c2ccc(Br)cc2)N=C(c2ccccc2)c2ccccc21)N1CCC(n2cnc3ccccc32)CC1
CCOC(C)(C)OCC1(CC2CCCCC2)CC(=CC(C)C)C(=O)O1
CS(=O)(=O)Nc1ccc(NC(=O)c2cc3cc(Br)ccc3[nH]2)cc1
Cn1cnc2c(-c3cnc(NC4CCCC4)c(OCCNCCNC(=O)C(C)(C)C)c3)nc(NC(CO)CO)nc21
Cc1cc(Nc2ccc3c(c2)OCCO3)n2nc(C)nc2n1
CN1c2ccc(-c3cc(F)cc(F)c3)cc2C2C(CCN2C(=O)C2CCOC2)C1CO
CC(=O)c1c(C)n(C)c2ccc(NC(=O)C[n+]3cccc4ccccc43)cc12
COc1ccc(OC)c(NC(=O)C2=CCCC2C(=O)NCc2cc(CNC(=O)c3cc(OC)ccc3OC)ccc2OC)c1
CCCCOc1cccc(C=C2CN(C(=O)CCC(=O)OCCC)CC(=Cc3cccc(OCCC)c3)C2=O)c1O
NC(=O)C1(N2CCCCC2)CCN(CCc2ccccc2F)CC1
Cc1ccc(S(=O)(=O)NC(=O)NCC2CCC3(CC2)CC(c2ccccc2F)CO3)cc1
Cc1ccc(NC(=O)CS(=O)(=O)c2c3ccccc3nc3c(Cl)cccc23)cc1
Clc1cccc(Cc2nnc3sc(-c4c(Br)cccc4Br)nn23)c1
CN(C)c1ccccc1CNC(=O)c1cc(NC(CC(=O)O)c2ccc(C(F)(F)F)c([N+](=O)[O-])c2)cn1C
CN1C2CCC1c1nc3ccc(Cl)cc3c(CN)c1C2
CCC1NC2NN=C(C(=O)O)C2NC1=O
COc1cc(-c2cc(C(=O)O)cc(C(=O)NCC#Cc3ccccc3Cl)c2C)ccn1
CC1CC(N(C)C(=O)CC2C=CCC(C(=O)N3CCCC3)O2)CCC1CC#Cc1cc2ncnc(Nc3ccc(F)c(Cl)c3)c2s1
COc1ccc(OCC2c3sc(C(=O)NC4CCS(=O)(=O)C4)cc3CCN2C(=O)c2ccccc2F)cc1
CC(=O)N(c1ccc(Br)cc1)S(=O)(=O)c1ccc(C(=O)N(Cc2cccs2)c2cccc(C(=O)Oc3ccc(C)cc3)c2)cc1
CCC(=O)C(=O)Nc1cccc(C(=O)Nc2ccc3ccccc3n2)c1
CCOCCOc1ncc(C#N)cn1
O=C(NC1C2CON(c3ncccn3)C2CCC12CC2)c1cc(F)ccc1Oc1ccccc1
Cc1cccc(CCNC(=O)c2cccc(N3CCc4nc(N)ncc4C3)c2)c1N(C)C
O=C(O)COc1ccccc1
COc1ccc2c(c1)c1c3c[n+](CC(O)CN4CCN(C(=O)C(N)CCCN)CC4)ccc3cc3c1n2CCC3
O=C(CCCO)c1nc(C=Cc2ccc(Cl)cc2)no1
O=c1oc2ccccc2cc1-c1ccc(Cl)cc1
Cc1ccc(Cn2cnc3c(N(C)C)ncnc32)cc1
COc1ccc(S(=O)(=O)N(CCC(=O)NO)C(C(=O)NOCCc2ccccc2)C(C)C)cc1
CN1CCN(c2ccc(C(=O)Nc3ccc(C(=O)NCC(=O)c4ccc(Cl)c(Cl)c4)cc3)cc2)CC1
CC(C)C(NC(=O)c1cc(C(F)(F)F)ccc1N)C(=O)O
Cc1ccc(-c2oc3cc(O)c(O)c(O)c3c(=O)c2O)cc1
CC(CO)C1CCC2C3CC4=CC(C(=O)N(C)C5(C(C)C)CC5)N=C4C(C)(O)C3CCC12C
Cn1ccnc1CCNc1ncccc1CNc1ccc(C(F)(F)F)cc1C(=O)NC1CC1
O=C1C(N2CCOCC2)=CC(=O)c2c(O)nc(SCc3ccccc3)nc21
N#Cc1cccc(-c2cc(-n3cccn3)nc(N3CCOCC3)n2)c1
Cc1ccc(CN2C(=O)C(=NNC(=S)Nc3ccc(Br)cc3OC(F)F)c3cc(F)ccc32)cc1
COc1cc(OC)cc(OCc2cc(=O)n3nc(CCC(=O)O)sc3n2)c1
COc1ccc(C(=O)NC2(C(F)(F)F)C(=O)Nc3c2c(=O)n(C)c(=O)n3C)cc1
Cc1ccccc1CN1CCOc2ccc(-c3cc4c(N5CCNCC5)ncnc4o3)cc2C1
COC1=CC2C(=O)N(Cc3ccc(N(CCCl)CCCl)cc3)C(=O)C2C(OC)C1OC
CCOC(=O)c1ccc(S(=O)(=O)Nc2cccc(-c3ccc4nncn4n3)c2)s1
CN(C)CCSc1ccc2ccc3cccc4ccc1c2c34
CS(=O)(=O)Oc1ccc(C(N)c2c(Cl)cncc2-c2cccc(Cl)c2)cc1
COc1ccc(CN(C)S(=O)(=O)c2cccc(-c3nn(-c4ccccc4)cc3C(=O)N(C)C3CCS(=O)(=O)C3)c2)cc1
CCOc1ccc(C(=O)Nc2ccc(NC(=O)C(C)C)cc2)cc1
CCOc1ccc2nc(NC(=O)Nc3cccc(CN4CCSCC4)c3)sc2c1
NCCc1cc(N)c(O)c([N+](=O)[O-])c1
O=C(NC1CCN(Cc2ccc3ccccc3c2)C1)c1cc(F)ccc1Cl
CCC(C#N)n1cc(C(C)(NC(=O)OCc2ccc(OC(F)(F)F)cc2)C(C)C)c(C(=O)Nc2ccccc2)n1
COc1cccc(CN2C(=O)c3ccccc3Sc3ncccc32)c1
COc1cc(CC2C(=O)Nc3ccc(NC(=O)Nc4cc(Cl)ccn4)cc3NC2=O)c(Cl)cc1O
CCOC(=O)c1c(-c2cccc(Br)c2)[nH]c2c1C(=O)C(OC)=CC2=O
O=[N+]([O-])CC1=NCCCN1Cc1ccc(Cl)c(Cl)c1
CCOC(=O)c1ccc(CNc2cc(C)cc(C)n2)cc1
COc1ccc(NC(=S)NN=Cc2ccc([N+](=O)[O-])o2)cn1
O=C1CCC2(CCN(Cc3nccs3)CC2)CN1Cc1ccccn1
C#CCOC(=O)Nc1ccc(S(=O)(=O)N2C(=O)CN(CC(=O)OC(C)(C)C)CC2CC(C)C)cc1
COc1cc2nncnc2cc1OCc1ccc(C)nc1
CC(=O)Nc1cccc(-c2cscc2-c2cccs2)c1
COC(=O)c1ccc(NC(=O)N(Cc2ccc(C3CCCCC3)cc2)C2CCCCC2)c(Br)c1
CC(=O)Nc1ncc(SC2=C(C(C)C)N3C(=O)C(NC(=O)C(=NOC(C)(C)C(=O)O)c4csc(N)n4)C3CC2)s1
CCN(CC)CCNC(=O)C12CCC(C)(C)CC1C1=CCC3C4(C)CCC(OC(C)=O)C(C)(C)C4CCC3(C)C1(C)CC2
CC#CC=CS(=O)(=O)NCc1ccc2c(c1)OCO2
COc1ccc(NC(=O)Cc2nnc(SCC(=O)Nc3ncc(C)s3)n2C)cc1[N+](=O)[O-]
CCN(CC)C(=O)c1sc(N)c(C#N)c1-c1ccc2ccccc2c1
CCCCN(N=Nc1n[nH]c(C)c1C#N)C(=O)Nc1c(C)cccc1C
CCCCOc1ccc(Nc2nc(=O)c(C)c(C(C[N+](=O)[O-])C(=O)O)[nH]2)cc1
C=CC(=O)NCCC1(C23CCCC2C2CCC4C5(C)CCC(C(=O)NCC(=O)O)C(C)(C)C5CCC4(C)C2(C)CC3)CO1
O=C(OCc1cccc(F)c1)c1[nH]ncc1-n1cccc1
CCCN(C)c1nc(-c2ccc(NS(=O)(=O)c3ccccc3C)cc2)nc2ccccc12
N#CCCNC(=O)CSc1nnc(Cc2cccn2-c2ccccc2)n1-c1ccc(F)cc1
COc1ccc(C=CC(=O)NCCCCCNCCCCCCCNC(=O)C(O)C(O)C(N)CNC(=O)CC2OC(C)C(O)C(O)C2O)cc1O
CCn1c(=O)n(CC)c2ccccc21
O=C(CCNC(=S)Nc1ccc2ccccc2c1)C1CCCCC1
O=C(NC(Cc1ccccc1)C(=O)C(=O)NCC(c1ccccc1)c1ccccc1)OCc1ccccc1
CC(=O)NCCON=C1c2ccccc2-c2ccccc21
Cc1cc(CN2CCN(c3ccccc3F)CC2C(N)=O)ccc1C(C)(C)C
O=C(O)c1nn(Cc2ccc(Cl)cc2)c2ccccc12
O=[N+]([O-])c1cn2c(n1)OCC(OCc1ccc(-c3ccccc3)cc1-c1ccc(OC(F)(F)F)cc1)C2
CC1(C)C=Cc2cc(OCC(=O)N3CCN(c4ccc(O)cc4)CC3)ccc2O1
COc1ccc2nccc(C(O)CN3CCC(NCc4cc5c(cn4)OCCS5)C(C)C3)c2c1
O=C1c2cccc(F)c2C(=O)N1c1ccc(N2CCOCC2)c2cccnc12
CC(C)NC(=O)c1cc(NC(=O)C(C)c2ccc(OP(=O)(c3ccccc3)c3ccccc3)cc2)ccc1SC(C)(C)C
Oc1ccccc1N1CCN(C(=S)SCc2cccc3ccccc23)CC1
CN1CCOCCOc2ccccc2-c2cc(nc(C(F)(F)F)c2)CC1
CCNc1n[nH]c2c(F)c(NC(=O)NCc3cccc(C(=O)N4CCOCC4)c3)ccc12
O=C(C=Cc1ccc([N+](=O)[O-])o1)c1ccc(N2CCOCC2)cc1
CC(C)(C)n1nc2c(c1NC(=O)c1cc([N+](=O)[O-])ccc1Cl)CSC2
CC(=O)c1ccc(NC(=O)C(C)OC(=O)c2ccccc2NC(=O)c2ccco2)cc1
C=Cc1nc(C(=O)NCc2ccccc2)cn1CCCCC
CC(C)=CCCNC(C)C(=O)N1Cc2ccccc2CC1C#N
Cc1ccc(Cn2nc(C(=O)Nc3ccc(S(=O)(=O)N4CCCC4)cc3)c3ccccc3c2=O)cc1
COc1ccccc1CNCC(O)C(NC(=O)c1ccc(-c2nnn(C)n2)cc1)c1ccccc1C(F)(F)F
OC(c1cc2oc(-c3ccccc3)cc2c2c1OCCN2)C1CCCCC1
O=C(Cn1c([N+](=O)[O-])cc2c(Cl)cccc21)N1CCN(C(=O)c2ccco2)CC1
O=C(COC(=O)Cn1cnnn1)Nc1ccccc1Cl
O=C(O)CN1C(=O)C(=Cc2ccccc2OCc2ccc(F)c(F)c2)SC1=S
CCCc1nc(C)c2cc(-c3ccccc3O)c(-c3ccc(C(F)(F)F)nc3)nn12
Cc1cc(C(=O)O)c2nc(C=Cc3cnn(Cc4ccc(Cl)c(Cl)c4)c3)ccc2c1
CCOC(=O)c1cn2ncc(Br)c2nc1-c1nnc(Nc2cc(OC)cc(OC)c2)s1
Cc1cccc2c(C(=O)Nc3ccc4c(c3)OCO4)c[nH]c12
CCN1CCN(CC2CCCN2c2nc(Nc3cccc(C(=O)n4ccnc4)c3)c3ccccc3n2)CC1
CC12CC=C(COc3ccc([N+](=O)[O-])cc3[N+](=O)[O-])CC1=CCC1C2CCC2(C)C(O)C(OC(=O)c3ccccc3)CC12
CC(=NNC(N)=O)c1cccc(NS(=O)(=O)c2ccc(Cl)cc2)c1
COC(=O)C(c1ccccc1)c1ccc(OC)cc1
CCOC(=O)C1C2COc3cc(F)ccc3C2N2C(=O)CN(Cc3ccco3)C(=O)C12C
Cc1ccc(F)c(S(=O)(=O)n2cc(-c3cnc(N)c4c(-c5ccc(OC6CCOCC6)cc5)csc34)c3cccc(F)c32)c1
CCCn1c(CC)nc2c(N)nc(N)nc21
c1ccc(Cc2cc3c(C4=NCCN4)cccc3cn2)cc1
COc1ccc(NC(=O)Nc2nc3ccc(OC)cc3s2)cc1
CCc1nnc(NS(=O)(=O)c2ccc(NS(=O)(=O)c3ccc(Br)cc3)cc2)s1
CC(=O)Nc1ccc(-n2c(N)c(C#N)c(C)c(C#N)c2=O)cc1
COc1ccccc1N1CCN(C(=O)CSc2nc(-c3ccccc3)c(-c3ccc(O)cc3)[nH]2)CC1
CC1(C)C2CCC(C(=O)C2)C1OC(=O)NCc1ccco1
Nc1ccc2c(c1)C(O)Cc1ccccc1S2
Cc1cc2n(Cc3ccc(Cl)c(Cl)c3)cc(CCC(=O)Nc3ccccc3N)n2n1
Cc1cccc(NC(=O)c2c(C)nn(-c3ccccc3)c2N2CCCC(C(=O)Nc3ccc(Cl)cc3Br)C2)c1C
CN(CC(=O)Nc1ccc(Cl)cc1)CC(=O)N1CCN(c2ccccn2)CC1
Nc1ncnc2nc(CCc3ccccc3)n(Cc3ccccc3)c12
CON=C1C=CCC2C1(C)CCC(OC(C)=O)C2(C)Cc1cc(CNS(C)(=O)=O)ccc1O
CC(NC(=O)C1(C)CCN1c1nc(Nc2n[nH]c3cc(N4CCCC4CN4CCC(N)C4)ncc23)c2cccn2n1)c1ccccc1
Fc1ccc2[nH]cc(CCCN3CCN(CCc4c[nH]c5ccccc45)CC3)c2c1
COC(=O)C1=C(C)NC(C)=C(C#N)C1c1cccc(OC)c1
COc1ccccc1N1CCN(c2ccc(S(C)(=O)=O)cc2NC(=O)C2CC2)CC1
COc1cc2oc(-c3ccccc3)cc(=O)c2c(O)c1OC
CC(=O)Nc1ccc(S(=O)(=O)Nc2nc3nc(C)cc(C)n3n2)cc1
Cc1ccc2[nH]c3ccc4cc(N)ccc4c3c2c1
CCOC(=O)CNC(=O)C(NC(=O)c1ccc(-c2ccccc2)cc1)c1ccccc1
c1ccc(-c2cc3c(Nc4ccc5ncn(Cc6cccnc6)c5c4)ncnc3[nH]2)cc1
CCOC(=O)c1c(NC(=O)NCCCN2CCN(c3cccc(C)c3)CC2)sc2c1CCN(C)C2
CCCCC=C(C)C(=O)OCC(CO)Cc1c[nH]c2ccccc12
COc1ccc(C(=O)Nc2ccc(Oc3cccnc3)cc2)cc1
CCCCN1CC2(CCC(C)CC2)NC(=O)C1CC(=O)NC1CCCCC1
CCN(c1ccc(N2CCN(c3cccc4cc[nH]c34)CC2)nc1)S(C)(=O)=O
Clc1ccc(COc2ccc(-c3ccncc3)cn2)c(Cl)c1
CCOC(=O)C(C)NC(=O)c1cccc(Cn2cc(C)c3ccc(C(=O)Nc4nc5ccccc5[nH]4)cc32)c1
COc1ccc(CN2CCN(C(=O)Cc3ccc(Cl)c(Cl)c3)CC2)cc1OC1CC1
Cc1cc(Cl)ccc1NC(=O)CCNC(=O)CCc1ccccc1
CCN1CCN=C1NCCC(=O)N1CCCCCC1
CC(C)CC(CNC(=O)c1ccccc1OC(C)C)NC(=O)COc1ccccc1
CCC(C)Cc1nc(CC(OC)C(Cc2ccccc2)NC(=O)C(C(C)C)N2Cc3ccccc3C2=O)c[nH]1
CC(C)c1ccc(NC(=O)CSc2nc(=O)cn[nH]2)cc1
O=c1[nH]c2c(F)c(-c3ccnn3C(F)F)cc(-c3cc(Cl)cc(Cl)c3Cl)c2o1
CN(C)CC(=O)Nc1ccc2nc3ccccc3c(Nc3ccc(O)cc3)c2c1
CCC(C)C1NC(=O)C(Cc2ccccc2)NC(=O)C(CCCN=C(N)N)NC(=O)C(CC(C)C)NC(=O)C2CCCN2C(=O)C2CC(=O)CN2C1=O
CCC(C)C(NC(=O)C1CCCN1)C(=O)NC(CCCCN)C(=O)NC(Cc1ccc(O)cc1)C(=O)NC
COc1ccc(CNS(=O)(=O)c2c(C)nn(C)c2C)cc1
O=c1c2[nH]c(-c3ccccc3)cc2nc(-c2ccc(O)cc2)n1-c1cnc2ccccc2c1
COc1ccccc1NC(=O)Cn1nc(-c2ccccc2Cl)c2ccccc2c1=O
CN(C)c1cccc(CNCC2CC(OC3CC(OC(=O)Nc4ccccc4-c4ccccc4)C(C4CC(O)C(O)C(OC(=O)NCC(O)CO)O4)O3)CO2)c1
Cc1ccccc1-c1nc2ccc(C(F)(F)F)cc2o1
Cc1cccc(C)c1Oc1ccccc1Cn1ccc(=O)cc1-c1cc(Cl)ccc1N(C)C
COc1ccc(C=C2C(=O)NC(=S)N(Cc3ccco3)C2=O)cc1CN1CCSCC1
CCOc1c(C)c(C(=O)NCc2ccc(CC)cc2)nn1-c1ccc(F)cc1F
COc1ccc(C(=O)C=Cc2ccc(C(=O)O)cc2)cc1
O=S(=O)(NCC(O)COc1ccc(Cl)cc1OC1CCCC1)c1cccc2nonc12
[O-][S+](c1ccccc1)C1CC(O)(Cc2cccnc2)CN1C1CCN(Cc2ccc3[nH]ccc3c2)CC1
Cc1oc(Br)cc1C(=O)NNC(=S)NC(=O)CC(C)C
O=C1Nc2ccc(Br)cc2C1=NNCCN1CCC(C(=O)O)CC1
NC(=O)c1ccc[n+](CC(=O)OCc2c(F)cccc2Cl)c1
CCCl
COc1ccccc1N1CCN(CCNC(=S)Nc2ccc3ncsc3c2)CC1
CC(C)(C)NC(=O)ON=C(Cc1ccc2ccccc2c1)C(C(=O)O)[N+](=O)[O-]
Cc1c(C(=O)O)nn(-c2ccc(Cl)cc2Cl)c1-c1ccc(Cl)cc1
NCCCCCC(=O)N1CCCCC1C(=O)NC(CCc1ccccc1)C(=O)O
CC(C)Nc1nc2nc(Nc3ccccc3C(F)(F)F)nc(N)c2n1Cc1ccc(-c2ccccc2-c2nn[nH]n2)cc1
CC(C)Nc1nc2ccccc2nc1NS(=O)(=O)c1cn(C)cn1
COc1cc(NC(=O)c2ccccc2Cl)ccc1OCc1cn(CC(=O)N2CCC(C)CC2)nn1
CCCCC(=O)Nc1ccccc1C1=NN(C(=O)c2ccccc2)C(c2cccs2)C1
O=C(Nc1nc2ccc(Cl)cc2s1)N(CC(O)CO)C1CCCc2ccccc21
C=CCN1CCN(C(=O)C(Cc2ccc(Cl)cc2)c2ccc(O)cc2)CC1
CN(C)c1ccc(NC(=O)c2ccc3c(c2)c(=O)c(C(=O)O)cn3Cc2ccc(Cl)cc2)cc1
C=C1C(=O)OC2(C(=O)OC(=CC)C(C)O)CC(C)(COC(C)=O)C1(C(=O)OC)C2=O
Nc1c2c(nc3ccc(NC(=O)Cc4ccccc4)cc13)-c1ccccc1CC2
N#Cc1cc(C#N)c(=N)n(CCCc2ccccc2)c1
COc1ccc(C(=O)CCCN2CCN(Cc3cn(CCCN4CCN(c5cccc(C)c5)CC4)nn3)CC2)cc1
N#CCC(=O)Nc1n[nH]c2cn(-c3ccccc3)nc12
COc1ccc2c(c1)N(Cc1cc(=O)n3c(n1)C(c1ccccc1)c1ccccc1C31CCCC1)C(=O)CC1(C(=O)N3CCOCC3)c3ccccc3C(C)=CC21
COc1ccc2c(c1)OC1(c3c(Br)cccc3Br)C(c3cccc(Br)c3)C(C(O)C(O)CS(=O)(=O)C(C)C)C21O
Cc1c(-c2nnc(SCC(=O)N3c4ccccc4Sc4ccccc43)o2)oc2ccccc12
Cc1ccc(NC(=O)Nc2ccc(Cl)c(C(F)(F)F)c2)c2c(Br)c(CC(=O)O)nn12
CCC1(c2ccc(F)cc2)CC1(Cn1cncn1)c1ccc(F)cc1F
CN1C2CCC3CC(C2)CC1C3
C=CC1NOCN1C(=O)Oc1ccccc1
CC(C)C(NC(c1ccc(-c2ccc(S(C)(=O)=O)nc2)cc1)C(F)(F)F)C(=O)NC1=NCCS1
O=C(Cc1cccc2ccccc12)Nc1ccc([N+](=O)[O-])cc1
CSc1nc(SCC(=O)NNC(=S)NS(=O)(=O)c2ccc(C)cc2)nc2c1CC1=C(O2)OC(C)(C)CC1
CC(c1nccn1C)N(C)C(=O)C(CC(=O)NO)CC1CCCCC1
COc1c(N2CC3CCCNC3C2)c(F)cc2c(=O)c(C(=O)O)cn(C3CC3)c12
CN1CCN(C(C(=O)NCc2ccc(F)cc2)c2ccc(O)cc2)CC1
O=C(Nc1ccc(Cl)c(Cl)c1Cl)N1CCc2c(sc3c2CCCC3)C1c1ccccc1
CC1(C)CCC(C)(C)c2cc(C(=O)Cc3ccc(C(=O)O)c(O)c3)ccc21
O=C(Nc1cccc(OC(F)C(F)(F)F)c1)Nc1cnccc1OCC(F)(F)F
COCC(c1cccc(N)c1)c1ccc2cc(C)[nH]c2c1
NC#CC(CO)NCc1ccccc1Oc1ccccc1
CCc1cc(N)c2cc(OC)ccc2n1
CCCCN(CCCC)CC(O)c1cc(-c2ccc(Cl)cc2)nc2nc(-c3ccc(Cl)cc3)ccc12
Cc1ccccc1NC(=O)c1ccc(C(=O)N(C)C)cc1NC(=O)CCc1c(C)noc1C
CN1CCN(CC(=O)Nc2ccc3[nH]c(-c4cc(O)c(O)cc4O)nc3c2)CC1
CCCCCOCCn1c(=O)[nH]c2c(N)nc(-c3ccncc3)nc21
CN(C)CCNC(=O)c1cccc(NC(=O)c2ccc(NC(=O)c3cc4cc5ccc(C(=O)NO)cc5nc4o3)cc2)c1
COc1cc(-c2nnc(SCc3ccc(Cl)cc3)o2)ccc1O
CC(=O)N1CCC2=NC(C(C)C)=NC2CC1
N#Cc1ccc(Cn2cncc2CN2CCC(NC(=O)c3ccccc3)C2=O)cc1
O=C(O)C1CCC(CNc2nc(-c3ccncc3)cc(N(Cc3ccccc3)Cc3ccccc3)n2)CC1
COc1cc2c(cc1OC)C(=O)N(CC1CCCN3CCCCC13)CC2
O=C(NC(C(=O)O)C1CC1)c1ccc(C2(c3cccc(Oc4ccc5c(c4)CCNCC5)c3)CCC2)cc1
Cc1nc(CC(=O)NCc2cccc(-c3cccc(-c4nc5ccccc5[nH]4)c3)c2)cs1
Cc1ccc(C(=N)NOC(=O)c2sccc2C)cc1
CC(C)(C)c1nnc2sc(-c3ccccc3)nn12
Cc1ccc(NC(=S)NN=Cc2ccc(-c3ccc(C(=O)O)cc3)o2)cc1C
CCOc1ccc(C=CC(=O)O)cc1S(=O)(=O)N1CCOCC1
COc1c(Br)cc(C2(C)CC2)cc1S(=O)(=O)c1cccc(OCC(C)C)c1
CCOc1ccc(CCNC(=O)c2cn(C)c3ccc(S(=O)(=O)N(CC)CC)cc3c2=O)cc1OCC
CC(C)Oc1ccc2nc(C3(O)CCC4(CC3)CC(O)c3nncn34)oc2c1
O=C1OCCNC(=O)C(NC(=O)C(F)(F)F)C(=O)OCc2ccccc2CC1O
O=C1C(NS(=O)(=O)c2ccccc2)=C(N2CCN(c3cccc(Cl)c3)CC2)C(=O)N1c1ccccn1
Cc1cc(F)ccc1OCC(=O)NCc1ccccn1
COc1ccc(N(C(=O)Cn2nnc(-c3ccc(C(=O)N4CCOCC4)cc3)n2)C(C)c2ccncc2)cc1
COC1=CC(=O)OC2(C=C1)CC(C(O)c1ccco1)OC2=O
Nc1oc(-c2ccc(F)cc2)nc1C(=O)O
Cc1noc(C)c1CCNC(=O)c1nc2ncccn2n1
FC1(F)C(F)(F)C1(F)c1ccc(Cn2ccnc2)cc1
CCCCOC(=O)C1(C)CCC2(O)CCC3(C)C(=CC(=O)C4C5(C)CCC(OC(=O)C(C)N)C(C)(C)C5CCC43C)C2C1
CC(NC(=O)CCCCNC(=O)C(C)NC(=O)C(N)Cc1ccccc1)C(=O)O
CCCCCN(C(=O)c1csnn1)C1CCS(=O)(=O)C1
CCOC(=O)N1CCC(NC(=S)Nc2ccc(Oc3ncccc3C3CC3)cc2)CC1
CC(OC(=O)c1ccccc1)C(=O)Nc1nc(-c2ccc(Cl)cc2)cs1
CC1CN(C(=O)C2CCOCC2)CC(C)O1
CCC(CC)C(=O)N1CCC(NS(=O)(=O)c2cccc3scnc23)CC1
CCN1c2ncc(C(=O)O)cc2C(=O)N(C)c2ccc(-c3c4c(c(-n5ccnc5)c5c(OC)nccc35)C(=O)NC4)nc21
Cc1[nH]c2ccccc2c1CN1CCC(C(=O)NCc2cc(C(F)(F)F)cc(C(F)(F)F)c2)CC1
CN(CC(=O)Nc1ccc(Cl)cc1)C(=O)c1cc(=O)[nH]c2ccccc12
Clc1ccc(SCc2ccc(Br)o2)c(Cl)c1
O=C1CCN(C(=O)c2ccc3nc(Cc4ccccc4)oc3c2)c2ccccc2N1
O=C(c1cc(COc2cc(Cl)c(Cl)cc2Cl)on1)N1CCN(S(=O)(=O)c2ccccc2F)CC1
Cc1coc2cc(OCCc3nncn3C)ccc2c1=O
Cc1c(C(=O)N2CCN(Cc3cscn3)CC2)cnn1C
Cc1ccc(N2CC(C(=O)c3sc(N)nc3C)CC2=O)cc1
CC(Oc1ccc(S(=O)(=O)c2ccc(N3CCOCC3)cc2)cc1C#N)c1ccccc1
CS(=O)(=O)c1ccc(-n2nc(C(F)(F)F)c(CC3CCCC3)c2C2CCCCCC2)nc1
CCCCN1C(=O)C(C)(c2ccc(-c3ccccc3)cc2)N=C1N
COC(=O)CCc1ccc(-c2oc3cc(O)cc(O)c3c(=O)c2O)cc1
CC1CCC2(C(=O)OCc3ccccc3)CCC3(C)C(=CCC4C3CCC3CCC(OC=O)CC34C)C2C1
O=C(NN=Cc1cc(O)c(O)c([N+](=O)[O-])c1)c1cccc(Br)c1
Cc1c(O)ccc2c(O)c(-c3cccc(OCc4ccc5ccccc5n4)c3)c(=O)oc12
CC(C)N(Cc1ncc[nH]1)C(=O)N1CCC(COc2ccccc2)CC1
Cc1cc(NC(=O)Cc2n[nH]c(=S)n2-c2ccc(C)c(C)c2)no1
COc1cc(C=CC(=O)N2CCN(S(=O)(=O)c3ccc(C)cc3)CC2)cc(OC)c1OC
COc1ccccc1N1CCN(C(=O)CN2C(=O)c3cccnc3Oc3ccc(C)cc32)CC1
CCCCCCCCCCCC=CCCCCCC=CCCCC(=O)NC(CO)C(O)c1ccc(O)c(O)c1
CS(=O)(=O)N1CCCC(c2cc(-c3ccc(Br)cc3)nc(N)n2)C1
COc1ccc(C2C(c3ccc([N+](=O)[O-])o3)C(C)C(=N)OC23C(=O)N(c2ccccc2)N(c2ccccc2)C3=O)cc1
CCCCCCCCCCCCCC[N+](C)(C)Cc1ccc(N(C)C(=O)c2ccc(OCCCCCCCCCCC)cc2)cc1
Cc1ccc(C2=Nn3c(nnc3-c3ccccc3C)SC2)cc1
CCCCCCCCCCCCCC(=O)c1n[nH]c(=S)o1
O=S(=O)(c1ccc(OC(F)(F)F)cc1)N1CCC(c2nc(-c3ccc(Cl)cc3Cl)no2)CC1
N#Cc1c(N)nc(SCc2cn(CC(=O)Nc3ccccc3)nn2)c(C#N)c1-c1ccsc1
Cn1cnc2cc(-c3ccc(N4CCOCC4)cc3)nc(NC3CC3)c2c1=O
Oc1ccc2c(c1)C(c1ccccc1)c1ccc(O)c(O)c1-2
CC(=NNC(=O)c1ccc(O)cc1)c1ccc(N2CCOCC2)cc1
CN(C(=O)C1CCCN(S(=O)(=O)c2c[nH]cn2)C1)c1ccccc1
COc1cccc(C(NC(=O)C(C)N)c2ccccc2C)c1
CN1CCN(C(=O)c2nn(-c3ccc(Cl)cc3Cl)c(-c3ccc(Cl)cc3Cl)c2Cn2cncn2)CC1
O=C(C=CNc1cc(Cl)cc(Cl)c1)CSCCCCc1ccccc1
Cc1ccc2nc(NC(=O)c3ccc(Br)cc3)sc2c1
Nc1cn(C2OC(CO)C(O)C2O)c(=O)nc1CNCc1c[nH]c2c(N)ncnc12
NC1=NC2(CCCCC2)CS1
CC(C)(C)c1cc(=O)[nH]c(SCC(=O)NC(=O)Nc2cccc(Cl)c2)c1C#N
CC1CCN(C(=O)C(Cc2cccc(N)c2)NS(=O)(=O)c2ccc3cc(Cl)ccc3c2)CC1
CC(=O)N1CCN(C(=O)C=Cc2ccc(Br)cc2)CC1
COc1ccc(-n2nc(OC(=O)C(C)(C)C)cc(NC(=O)Nc3ccc4ccccc4c3)c2=O)cc1
Cn1cnc2c1CCN(CCOc1ccccc1)C2
CCS(=O)(=O)NCC1CCCN(c2ccc(C)cc2)C1
Cn1nnnc1SCCCCN1CCN(C(=O)C(Cc2ccc(O)cc2)NC(=O)Cc2ccccc2)CC1
COc1cc2c(cc1OC)CN(Cc1ccc(-c3nc4ccc(-c5nc6cc(C(F)(F)F)ccc6[nH]5)cc4[nH]3)cc1)CC2
O=C(Nc1cccnc1)c1ncoc1-c1cncs1
CCOc1ccc(CCNC(=O)c2cc3c4ccccc4n(CC4CCNCC4)c3c(C)n2)cc1OCC
O=C(NCc1ccccc1O)NN=c1[nH]c2ccccc2[nH]1
CC1=NN2C(=N)C(=Cc3ccc[nH]3)C(=O)N=C2S1
Cc1cc(C)cc(N(CCCn2ccnc2)C(=O)Cn2cnc3ccccc32)c1
CCOC(=O)c1cc2c3c(sc2nc1C(F)(F)F)CCCC3
COc1ccc(N(CC(=O)c2c(N)n(C)c(=O)n(C)c2=O)C(=O)CSCC(=O)Nc2ccc(OC(F)F)cc2)cc1
COc1ccc(C2c3ccc(N)cc3OC(=N)C2C#N)cc1OC
CC(O)CCCCNC1CCc2c(O)cccc2C1
Cc1cccc(OCCN(Cc2ccccc2)C(=S)NCCc2ccccc2)c1
CN(C)c1ccc(C(=O)N2CCCC2c2nc(-c3cccc4[nH]ccc34)no2)cc1
N=C(NCCCc1c[nH]cn1)NCCCc1c[nH]cn1
Cc1cccc2c1C(=O)OC(CCCCOC(=O)C(Cc1ccccc1)NC(=O)c1ccc(OCCCCN)cc1)OC2=O
O=C(CCN1CCN(CCc2ccccc2)CC1)c1cccc([N+](=O)[O-])c1
N#Cc1cccnc1N1CCC(C2=NN(c3nccs3)C(C3CCC3)C2)CC1
CN(CCCn1c(=O)oc2ccccc21)CC(=O)Nc1ccc(Cl)cc1
CCCCNCCC
O=C(NCCCCCCOc1cccc(Br)c1)c1cc2ccccc2n(-c2cccc(Br)c2)c1=O
COC(=O)CNC(=O)c1cc(CNc2ccc(C(=N)N)cc2)cc(Cc2ccncc2)c1
CN1C(=O)N(c2ccc3nnn(C)c3c2)CC1Cc1ccccc1
CCCCCCCCCCCn1cc(C(=O)O)c(=O)c2ccccc21
CC(=O)c1ccc(NC(=O)C(Nc2ccccc2)(c2ccccc2)c2ccccc2)cc1
COC(=O)C(O)c1cnc(C(=O)CCCCCCCCc2ccccc2)o1
CCOC(=O)N1CCN(C(=O)C(CCC(=O)O)NC(=O)c2cc(-n3nc(-c4cc(C)cc(C)c4)cc3N)cc(-c3ccccc3)n2)CC1
NC(=O)CCC(NC(=O)C(N)CCCCNC(=O)CNC(=O)C(Cc1ccccc1)NC(=O)C(N)CO)C(=O)N1CCCC1C(=O)NCC(=O)NCCc1c[nH]c2ccccc12
CCC(CC)(CNC(=O)c1cnc(C)s1)c1ccc(Cl)cc1
N#CC1CCCN1C(=O)CNC(=O)c1ccc(-c2ccc3cccnc3n2)cc1
CCN(CC)CCCCNc1ncc2cc3c(=O)n(c2n1)C(=O)C3=CNC1CCC(NCCN2CCCC2CNS(C)(=O)=O)CC1
CCOc1ccccc1N(CC(=O)NC1CCS(=O)(=O)C1)S(=O)(=O)c1ccc(C)cc1
O=C(Nc1cc(Cl)cc(Cl)c1)c1cc(S(=O)(=O)N(c2ccccc2)c2ccccc2)ccc1CO
COc1ccc([N+](=O)[O-])cc1NC(=O)NC(Cc1ccccc1)C(=O)N1CCOCC1
O=C(Nc1ccccc1)c1cncc2nnc(-c3ccc(OC(F)(F)F)cc3)n12
O=C(CN1CCN(CC(=O)N2CCCCC2)CC1)Nc1nc(-c2ccccc2)c(-c2ccnc(C(F)(F)F)c2)s1
CC(C)Cc1noc(-c2ccc(OC3CCN(C(=O)C(C)O)CC3)nc2)n1
CC(NC(=O)C(CNCc1ccccc1)NC(=O)OC(C)(C)C)C(=O)NC(Cc1ccccc1)C(=O)C(=O)NCc1ccccc1
O=C(O)CCC=C1CC2CC(OC(c3ccccc3)c3cccc(F)c3)CCC2C(COC(=O)N2CCCC2)C1Cl
CCC(C)C(NC(=O)Cc1cc(C(F)(F)F)cc(C(F)(F)F)c1)C(=O)NC(CC(=O)O)C(=O)CF
Cc1cc(=O)n(-c2ccc(F)cc2)[nH]1
CC1CCC(C(=O)N(C2=C(C(=O)O)N3C(=O)C(NC(=O)C(=NOC(C)C)c4csc(N)n4)C3CC2)c2cccc(N)n2)CC1
CCc1nc2sc3c(=O)n(CCN4CCOCC4)nnc3c2c2c1CCCC2
CCOC(=O)C1C(=N)Oc2cc(S(=O)(=O)N3CCCC3)ccc2C1c1ccccc1
CCC(Cc1ccc(O)c(O)c1)C(=O)OCC(O)COC(=O)Cc1cc(O)c(O)c(OC)c1
CC(C)(C)c1ccccc1N1CCN(CC(O)CN2C(=O)NC3(CCc4ccccc43)C2=O)CC1
CC(=O)c1cccc(NC(=O)CCNCCCCN2CCCC(C)C2)c1
NCCCCCOP(=O)(O)OP(=O)(O)O
COc1ccc(S(=O)(=O)Nn2c(=O)c3ccc(Cl)cc3n3nncc23)c(OC)c1
Cc1cccc(NC(=O)c2ccc(Oc3cnn(C(C)C)c(=O)c3Cl)cc2)c1
CCCCCCCCCCCCCCCCCCN1CCN(CC(O)COc2ccc(OC)cc2)CC1
O=C(Nc1ccc(F)cc1)NC(Cc1ccccc1)C(=O)O
CCOCCCNC(=O)c1ccc2c(C)cn(Cc3ccc(C(=O)O)cc3)c2c1
COc1cccc(CCNC(=O)c2ccc(C(=N)N)cc2)c1
Cc1ccccc1OCC(=O)OCC(=O)Nc1ccc2c(c1)[nH]c(=O)n2C
COC(=O)C(C)(O)CC(=O)NC1CC2(C)C(=C(C)C1O)CCC1C2CCC2(C)C1CC(O)C2C(C)CCCC(C)(C)O
O=C(Nc1cccc(-c2nc3ccccc3[nH]2)c1)c1cccc(-c2ccc(Cl)cc2Cl)c1
Cn1cc(C2CCN(Cc3cc(=O)n4c(n3)sc3ccccc34)CC2)c2ccccc21
Cc1noc(C)c1NC(=O)Nc1ccc(-c2c(O)ccc3c(C)cc(=O)oc23)c2ccoc12
COc1ccc(C(=O)Nc2nnc(Sc3ccccc3)s2)cc1S(=O)(=O)Nc1ccc(C)cc1
CNC(CN1C(=O)C(O)(c2cc(F)cc(F)c2)c2cc(CCC(=O)O)ccc21)c1ccc(F)cc1
CC(=O)Nc1nc(C)c(-c2csc(Nc3ccc(Cl)cc3)n2)s1
CCCCCNC1CCN(c2cc(CCCC)nc(N)n2)CC1
C=CC(=O)NCOC(=NCCCOC(=NCc1ccccc1)OCCN1C(=O)c2ccccc2C1=O)SSC(=NCc1ccccc1)OCCN1C(=O)c2ccccc2C1=O
COc1cc(C(C)=O)c2c(OC)c(OC)ccc2c1-c1nc2sc3ccccc3n2c1C
CCCCNC(=O)CCNC(=O)C1CCN(C(=O)C=Cc2ccc(Cl)c(Cl)c2)CC1
CC(C)c1cccc(C(C)C)c1NC(=O)NC(=O)Nc1ccc([N+](=O)[O-])cc1
Cc1ccc(-n2nc(SCC(=O)Nc3ccc(NC(=O)CN4CCOCC4)cc3)cc(-c3ccccc3)c2=O)cc1
CCCCCCCCCc1ccc(NC(CC(=O)NC(Cc2ccc(O)cc2)C(=O)OC)C(=O)O)cc1
FC(F)(F)Cc1nc2cc(OCc3cccc(-c4cccnc4)c3)ccc2n1Cc1ccccc1
Cc1nc(SCC(=O)Nc2ccccc2)oc1C
CCOc1ccc(S(=O)(=O)N2CCN(C(=O)COc3cccnc3[N+](=O)[O-])CC2)cc1
COc1cccc(COc2cccc(C(=O)N3CC4(C)CC3CC(C)(C)C4)c2)c1
CCCCCC1=CC(=O)OC1=O
COc1cc(C=NNS(=O)(=O)c2ccc(N)cc2)ccc1O
CCCOC(=O)Cc1c(S(C)(=O)=O)[nH]c2ccccc12
CCCCc1nc2ccc(-c3n[nH]c(=S)n3C)cc2n1Cc1ccc(-c2ccccc2S(=O)(=O)NC(=O)OCCC)cc1
Cn1c(N)c(C(=O)CSc2nc3ccccc3o2)c(=O)n(C)c1=O
O=C(NC1CCc2ncnn2C1)c1ccc2cccc(Cl)c2n1
O=C(Nc1ccc(Cl)cc1)c1ccc(S(=O)(=O)N2CCCCCC2)cc1
COc1ccc(C(=O)NC(C(=O)OCC(=O)Nc2ccnn2-c2cccc(Cl)c2)C(C)C)cc1OC
CC(NCCc1c[nH]c2ccccc12)c1ccccc1N1CCN(C(=O)C(Cc2c[nH]cn2)NC(=O)c2ccccc2)CC1
Cn1c(=O)c2cc(S(=O)(=O)Nc3ccc(C(F)(F)F)cc3)ccc2n1Cc1cc(Cl)ccc1O
Cc1ccc(-c2cc(=O)c3cc(Cl)ccc3o2)cc1
CCOC(=O)c1ccccc1OCC(=O)NC1CCS(=O)(=O)C1
Nc1ccn(C2OC(CO)C(O)C2F)c(=O)n1
CCc1nnc(NC(=O)CSc2nc3ccsc3c(=O)n2CC2CCCO2)s1
Cc1ccc(NC(=O)c2ccnc(NC(C)CCC(N)C(=O)O)c2)cc1NC(=O)c1ccccc1-c1ccc(C(F)(F)F)cc1
CC(C)CCNC(=O)N1CN(Cc2ccccc2)C2(CCN(C(=O)c3ccc(C4CCCCC4)nc3)CC2)C1
CCNc1nc2cc(-c3cn4cccc(C)c4n3)sc2c(=O)n1Cc1ccccc1
CC(S)C(=O)Nc1cccc(Oc2ccc(S(=O)(=O)N3CCOCC3)cc2)c1
NCC1COC(c2ccc(F)cc2)=N1
O=C(NC(=O)c1c(F)cccc1C(F)(F)F)Nc1ccc([N+](=O)[O-])cc1
COc1ccc(OC)c(N(C(=O)CCS(=O)(=O)c2ccc(Cl)cc2)C(C(=O)NC(C)C)c2ccncc2)c1
OC(CNC1CCCCC1)c1ccc(Cl)cc1
COc1cc(COc2ccc3cc(-c4cnc(C)nc4)c(=O)oc3c2)cc(OC)c1OC
CN(C)C1CC(c2ccc(Cl)cc2)=Nc2ccccc21
CCOC(=O)c1c(C)[nH]c(C)c1S(=O)(=O)N1CCC(C(=O)Nc2ccc3c(c2)OCO3)CC1
Cn1c(=O)c(-c2c(Cl)cccc2Cl)nc2cnc(OCc3cccnc3)nc21
CC1CN(Cc2ccc(COCC=C(c3ccccc3)c3ccccc3)o2)CCO1
COc1ccccc1-c1ccc(C(=O)NC(C2CCCCC2)C(O)C(C)C)cn1
CN1CCN(C(CC(=O)C2CCCC2)C(=O)NCC2CCCO2)CC1
CC(Sc1nnc(Cc2ccccc2)n1-c1ccccc1)C(=O)NO
CCCN(CCc1ccc2oc(-c3ccccc3)nc2c1)c1ccncc1
O=C(CN1CCCC2(NC(c3ccc(F)cc3)C3C(=O)N(c4ccccc4)C(=O)C32)C1=O)NC1CCCC1
O=[N+]([O-])c1cn2c(n1)COCC(Oc1ccc(C(F)(F)F)cn1)C2
C=C1CC2CC(C(=O)OC)=CC1N2
CN1CCC2(COc3ccc(NC(=O)c4cnc5cc(Cl)ccn45)cc32)C1
Clc1ccc(Oc2nc3cc4ccccc4nc3s2)cc1
CN(Cc1cnc2nc(N)nc(N)c2n1)c1ccc(C(=O)NC(C(=O)O)C(C)(C)C)cc1
CC(C)n1ncc2c1CCCC2NC(=O)C(=O)NCc1cccnc1
CC(C)OC(=O)c1c(C=NCC(F)(F)F)nc2ccccn12
OCC1CC(n2cnc3c(NCc4cccc(I)c4)ncnc32)C(O)C1O
O=C1C=C(Br)CC2=C1C(c1ccc(Br)cc1)C1=C(COC1=O)N2
CCCCC1(CCCC)CS(=O)(=O)c2ccc(N(C)C)cc2C(c2ccccc2)C1O
O=C(C=Cc1ccccc1Cl)c1ccccc1O
CC(Oc1ccc(Cl)cc1)C(=O)Nc1nnc(-c2ccncc2)o1
Cc1ccc2c(n1)C1CCC2(C(=O)NS(=O)(=O)c2ccccc2)C1(C)C
Nc1c(Br)cc(NS(=O)(=O)C(F)(F)F)cc1Br
CCN1CC(O)(CNC(=O)C2CCCN2Cc2c(F)cccc2Cl)CC1=O
C[N+]1(CCC(=O)c2ccc(S(N)(=O)=O)s2)CCCC1
O=C(O)CNC(=O)c1ccc2cccnc2c1O
O=C(N1CCC2(CC1)CN(CC(F)(F)F)C2)C(O)(c1ccccc1)c1ccccc1F
CCCn1c2c(ccc1=O)C(NCC=C(C)C)CCC2
CC(CNC(=O)C1CC(=O)N(Cc2ccccc2)C1)c1ccccc1
CC1CN(c2ccccc2F)CC(C)O1
O=C1N(Cc2ccccn2)CC2CCCCN12
CC1CCCN(S(=O)(=O)c2ccc(NC(=O)N3CCCN(S(=O)(=O)c4ccccc4)CC3)cc2)C1
CS(=O)(=O)c1ccc(-c2cnc3nc(N4CCC(N5CCCCC5)CC4)oc3c2)cc1F
Cc1cccc(CN2CCC(n3nccc3NC(=O)C3CC3)CC2)n1
CC(C)C(=O)Nc1nnc(CCCCc2ccc(NC(=O)Cc3ccccc3F)nn2)s1
Nc1cc(O)cc(CN2CCN(c3cc(C(F)(F)F)nc(C(F)(F)F)n3)CC2)c1
CC(C)C(C=O)n1cccc(CNC(=O)c2ccc(C(C)(C)C)o2)c1=O
Fc1ccc(-c2cc(-c3cccc(Cl)c3)c(Nc3ccc4c(c3)OCCO4)n2C2CCNCC2)cc1
C=CCOCCn1c(N2CCCC(NS(N)(=O)=O)C2)nc(-c2ccncn2)cc1=O
CCCc1nc(SCC#N)c2c3c(sc2n1)CCCC3
Cc1ccc2oc(C3CCCN(S(C)(=O)=O)C3)nc2c1C
Cc1cc2c(C)cc(=O)oc2cc1S(=O)(=O)N1CCOCC1
CN1CCN(c2cc(N)c([N+](=O)[O-])cc2[N+](=O)[O-])CC1
CCCCCCCC1C(=O)NC(=O)NC(=O)C1=O
COc1ncnc2c1CCN(C(=O)c1cscn1)CC2
COCCOC(=O)Nc1nc2cc(OCCNCCc3ccco3)ccc2[nH]1
CC(C)CCNC(S)=NC#N
COCCN(Cc1ccco1)C(=O)Cn1nnc(-c2cccc(C)c2)n1
CSc1nc(C)c(C(O)c2ccc(Cl)c(Cl)c2)c(N)n1
CC(NC(=O)CCCOCCN(C)C)c1cccc(Br)c1
CC12c3[nH]c4cc(Cl)ccc4c3CCN1C(=O)C(CC1CCC(=O)N1)CC2C(=O)NCCc1ccccn1
CC(OC(=O)c1cc(Cl)cc(Cl)c1)C(=O)c1ccco1
CCC(=O)N1CCc2cc(S(=O)(=O)CCC(=O)NCc3cccc(OC)c3OC)ccc21
CCn1cc(-c2cc(CN(C)C)c3ccccn23)c(=O)c2ccccc21
CC1CCCCC1NC(=O)C(=O)NCC=Cc1ccccc1
CC(C)NCC(Oc1cccc(CSc2nc3ccccc3s2)c1)C(C)C
Nc1c(CC(=O)CCC(=O)c2ccc(Oc3ccc([N+](=O)[O-])cc3)cc2)c2nonc2n(-c2ccccc2)c1=O
CCc1nc2ccccc2n1CC(CCNC(=O)c1ccccc1)c1ccccc1
S=c1n(CCCCOc2ccccc2)ccn1Nc1ccccc1
CCCCC1(CCCC)CS(=O)(=O)c2ccc(N)cc2C(c2cccn2C)C1O
CC(C)(O)CCCC(C(=O)NO)C(=O)NC(CC(=O)NC1CCCCC1)c1ccccc1
CC1CCOC(C)O1
CC(C)C(=O)c1cccc(Cl)c1
CN(C)c1ncnc2c1ncn2CCCCCOC(=S)Sc1ccccc1
CC(C)(C)NCC(O)c1ccc2cccnc2c1
Cc1ccc(C(Nc2c(Nc3cccc(C(=O)N(C)C)c3O)c(=O)c2=O)c2ccc(C)o2)o1
CC(=O)OC1CCC2(C)C(CCC3C2CCC2(C)C(C4COC(=O)C4)CC(OC(=S)Nc4ccccc4)C32O)C1
NCCNCC1=Cc2c(Cl)cccc2C(c2ccccc2)(c2ccccc2)O1
Cc1ccc(Oc2nc(NCc3cccnc3)c3ccccc3n2)cc1
O=C(Nc1ccc2oc(-c3ccccc3)nc2c1)c1ccc(Cl)nc1
O=C1CCC(C(=O)NC(Cc2c[nH]c3ccccc23)C(=O)O)C(=O)N1
CCOC(=O)C(C)c1ccc(C#Cc2cscn2)c(C)c1
CS(=O)(=O)N(Cc1ccc([N+](=O)[O-])cc1Cl)C1c2cc(-c3coc4c(F)c(F)ccc34)ccc2CCC1N
O=C(c1ccsc1)N1CCC(OCc2csc(C3CCCC3)n2)C1
CS(=O)(=O)CCCC(NC(=O)c1ccccn1)C(=O)N1CCC(C(=O)C2CCC2)CC1
Cc1nn(CC(=O)N2CCOCC2)c(C)c1S(=O)(=O)N1CCCC1
CC(Br)C=CCC1C=CC(=O)OC1=CC=C1CCCC(CCC(=O)O)C1
O=C(Nc1cccc(Cl)c1)OC1C2CC3CC(C2)CC1C3
COc1ccc(COCCc2ccccc2)cc1
CC(C)CN1CCN(CC2CC(c3ccccc3)=NO2)CC1
Cc1ccc2c(c1)C(c1ccccc1)=NCC(=O)N2C
COc1cc2c(Oc3ccc(NC(=O)c4nn(C)c(=O)cc4C)cc3F)ccnc2cc1OCCCN1CCN(C)CC1
CC(C)c1ccccc1NC(=O)c1ccc(C(C)(C)C)cc1
COCCNS(=O)(=O)CCNC(=O)C(O)C(CC1CCCCC1)NC(=O)C(Cc1ccccc1)NC(=O)C(CCCN=C(N)N)Cc1ccc(O)cc1
O=C1C(c2ccc(Cl)cc2Cl)=CCC2=C1N(CCN1CCOCC1)C(=O)C(c1ccccc1)=C(c1ccccc1)N2
Fc1cccc(F)c1CN1CCC(N(Cc2ccsc2)c2ccc(Br)cc2)C1
O=C(CSc1c(C(=O)NNC(=O)c2cccnc2)nnn1CCO)c1ccccc1
O=C(CCSc1nnc(-c2cc3ccccc3o2)o1)N1CCOCC1
Cc1cc(-c2cccc(Cl)c2)sc1-c1nnc2sc(Nc3cccc(Cl)c3Cl)nn12
O=C(Nc1ccc(Oc2ccnc3c2[nH]c(=O)n3-c2ccccc2)cc1)Nc1cccc(Br)c1
Cc1ccc(-n2c(SCC(=O)NN=c3sc4ccccc4n3C)nc3c([nH]c4ccccc43)c2=O)cc1
CC(C)(C)C(NC(=O)OCc1ccccc1)C(=O)NC(C=C(Cc1ccccc1)C(=O)O)CC(=O)O
CCc1cc(Oc2ccc(C=NNC(=O)C3CC3)cc2)ccc1OC
Cc1cccc(-c2nnn(CC(=O)N3C(C)CCCC3C)n2)c1
NCC1CCC(c2ccccc2)(c2ccccc2)CC1
CC(C)n1[nH]c(=O)c2c1NC(=O)CC2
Fc1ccc(CCc2cccnc2)cc1
CC(=O)Nc1cc(C(F)(F)F)ccc1-c1cnc2cc(C(=O)Nc3ccc(F)cn3)ccc2n1
O=C(O)c1cc[n+](Cc2ccc(NC(=O)c3cccc(-n4c(-c5c(F)cccc5F)nc5ccccc5c4=O)c3)cc2)cc1
CC(CSc1nc(C)c(C(=O)O)s1)=NNc1ccc2c(c1)C(=O)c1ccccc1C2=O
Cc1ccc(C)c(-c2[nH]c(CNc3ccc(C#N)cc3F)nc2-c2ccc3ncnn3c2)c1
CC(C)CCNC(=O)C1CCN(CCc2ccccn2)CC1
COc1cc2nccc(Oc3ccc4c(NOCC=CC(=O)C(C)NS(=O)(=O)c5ccccc5C)nn(C)c4c3)c2cc1OC
CCC=CCC=CCC=CCC=CCCCC(=O)OCC
COc1cccc(C(=O)NC2=C(C(=O)c3ccccc3)C(c3ccc(O)cc3)n3nnnc3N2)c1
CCS(=O)(=O)Nc1n[nH]c2cc(-c3ccc4c(c3)OCO4)ccc12
Cc1c2c3c(OC(=O)CCC(C)C4CCC5C4CCC4C6CCCCC6CCC45)c4c1C(CC(C4)CC1C(C3)C1(C)C)C(C)O2
CCCNC(=O)Cn1cc(S(=O)(=O)CC(=O)NC2CCCCC2)c2ccccc21
COc1ccc(-c2c(-c3ccccc3)nn3c2nc(Nc2ccccc2)c2ccccc23)cc1
NCc1cccc(CNC(=O)c2ccccc2O)c1
Cn1cc(NC(=O)c2cc(NC(=O)c3cnc4ccnc(N5CCCCC5)c4n3)cn2C)cc1C(=O)NCCCN1CCOCC1
CSc1ccc(-c2cc(=O)c3c(O)c(C)c(O)cc3o2)cc1N
OCC(O)c1cc(-c2cn(-c3ccccc3)nc2-c2ccccc2)n(-c2ccc(Cl)cc2)n1
CNc1oc(Cc2cccc3ccccc23)nc1S(=O)(=O)c1ccc(C(C)(C)C)cc1
CCCc1c(OCCCOOC)ccc2c(-c3ccc4c(c3)CCO4)noc12
Cc1cc(C)[n+](CCCN2c3ccccc3C(=O)C2C)c(C)c1C
CC1(C(=O)O)CCCCC1(C)C(=S)Nc1ccccc1
Nc1nccc(NC(=O)c2coc(-c3ccccc3)n2)n1
CCCCCCCCCCCCCCCCNC(=O)c1cc2ccc(OC)cc2o1
CCCn1c(=O)c2nc(-c3cnon3)[nH]c2n(CCCF)c1=O
c1cc2c(cc1CN1CCCC1)OCO2
Cc1ccc(C(=O)CCC(=O)Nc2cccc(O)c2)c(C)c1
CCCN(CCC)CCN1CCN(c2c3ccccc3nc3c(C)cccc23)CC1
CC1CC(=O)Nc2cc(NC(=O)c3cccc(F)c3)ccc2S1
COc1ccc(C)c2cc(COC(=O)c3ccccn3)c(=O)[nH]c12
COc1ccccc1NC(=O)CSc1nnc(-c2cc(C)[nH]n2)n1-c1ccccc1
CC(C)C(N)C(=O)NC1CC(N)C(O)C1OC1OC(CO)C(O)C(O)C1O
CC(C)C(N)C(=O)N1c2ccccc2CCc2ccccc21
Cc1cc(-c2n[nH]c3cc(NC(=O)NC(C)c4ccccc4)ncc23)ccn1
C=CCNOC(=O)CSC1c2ccccc2C(=O)N1c1cccc(Cl)c1
Cc1cc(-c2noc(CCCCOc3ccccc3)n2)on1
O=C(O)c1nn(Cc2ccc(-c3ccccc3)cc2)c(=O)c2ccccc12
CCOC(=O)C1CCCN(c2nc(C)nc3c2sc2ccccc23)C1
CCCc1nc2ccn(CC(C)O)c(=O)c2n1Cc1ccc(-c2ccccc2-c2nn[nH]n2)cc1
Nc1nc2[nH]c(-c3ccccc3)nc2c2c1ncn2C1OC(COP(=O)(O)O)C(O)C1O
COc1c(O)c(O)c2c(=O)cc(-c3ccc(O)c(O)c3)oc2c1OC
CC(C)N1CC(C(=O)NCc2ccccc2Cl)C=C2c3cc(O)cc4[nH]cc(c34)CC21
CNC(=O)C(CSc1ccc([N+](=O)[O-])cc1)NC(=O)C(CCC(=O)O)NC(=O)CCCC(C)=O
COC(=O)c1cccc2nc3cc(C)c(C)cc3nc12
CCCSc1nnc(-c2cnccn2)n1-c1ccccc1
CCNC(=O)c1ccc(C)cc1NS(=O)(=O)c1ccc(C(C)(C)C)cc1
O=C(O)c1ccnc(N2C(=O)C(=Cc3ccc(C=Cc4ccc(Cl)cc4)cc3)SC2=S)c1
N#Cc1ccc(-c2ccc(C(=O)CCl)cc2)cc1
Cc1cn(-c2ccc(-c3ccccc3)cc2C(=O)O)cn1
Cn1c(=O)ccc2c(NC(=O)NC3CCC(O)c4cc(F)ccc43)nc(NC3CCOCC3)nc21
N#Cc1c(-c2cccc(F)c2)[nH]c(SCc2ccccc2)nc1=O
CCOc1cc(F)ccc1CN1CCCC(c2cccc(C(N)=O)c2)C1
CCCCCCCC(C(=O)c1cc(F)c(F)c(F)c1)N1CCCC1
COC(C#CC#Cc1ccc2[nH]c(N)nc2c1)OC
O=C(O)CCCCC1CCN(S(=O)(=O)c2ccc(I)cc2)CC1
Cc1cc(N)nc(Nc2ccc(-c3c(F)c(=O)[nH]c(=O)n3C)cc2)n1
COc1cccc(NC(=O)CSCC(=O)c2ccccc2)c1
O=C(NS(=O)(=O)c1ccc(Cl)cc1)c1ccccc1-c1ccc(Cl)cc1
c1ccc2c(-c3cnc4cc(OC5CC6CCC(C5)N6)ccn34)ccnc2c1
O=C(CCc1ccc([N+](=O)[O-])cc1)Nc1nnc(C23CC4CC(CC(C4)C2)C3)s1
OCCNCCc1ccc(CC(O)CNC(c2ccccc2)c2ccccc2)cc1
CC(C)(C)OC(=O)N1CCN(C(=O)NCc2cccnc2)CC1
COc1cccc(C(=O)NC(C(=O)NCc2ccc(Cl)cc2Cl)C(C)C)c1Cc1scc(NC(C)=O)c1C
CC(O)CN1CCCC2(CCN(C(=O)c3cccs3)CC2)C1
Cc1c2c(c3cc(C(N)=O)oc3c1C)CCC(C)(C)O2
C=CCOC(CCCCC)C(O)CN1CCCCCC1C#CCN1CCCC1
C=C(Sc1nc2[nH]nc(C)c2c(=S)n1-c1ccccc1)C(=O)O
CSc1nc(Cc2cccc(C(F)(F)F)c2)n[nH]1
CCCCC(CNC(=O)Nc1ccccc1C)CSC
O=C(O)c1nc2n(n1)-c1ccc(Cl)cc1C2=O
COc1ccc(CCNc2c(Nc3cccc(O)c3)c(=O)c2=O)cc1
COc1cc(Br)cc(NC(=S)Nc2ccc(Br)cc2)c1OC
c1ccc(CNc2nc(N3CCCC3)nc3ccccc23)cc1
CCCCCCCCCc1ccc(C(=O)N(Cc2cccc(C(C)(C)C)c2)C2C=CS(=O)(=O)C2)cc1
COc1ccc(C2C(C(=O)NC(C)c3ccccc3)c3ccccc3C(=O)N2C)cc1
NCCOc1ccc2ncc(-c3ccc(Cl)cc3)cc2n1
CCc1cc(-c2ccc(C)cc2)c(C)c(NCCCO)n1
CCOc1cccc(COP(=S)(NCP(=O)(OCC)OCC)OCC)c1
COc1ccccc1-c1csc(NN=Cc2cccc(C(F)(F)F)c2)n1
CCCCNc1cc(=O)nc(N=C2Nc3ccc(S(N)(=O)=O)cc3S(=O)(=O)N2)[nH]1
[O-][n+]1nc2c(cnn2Cc2ccccc2Cl)c2nc(-c3ccco3)nn21
CCCCn1c2cccnc2n2c(C(=O)NC)nnc12
Cc1ccc(-c2nnc(SCC(=O)N(C)CC(=O)Nc3cc(C)ccc3C)o2)cc1
COc1cc(C(OC(C)=O)C2C(=O)CCC3c4cccc5c4c(cn5C)CC32)cc(I)c1OC
COc1cc([N+](=O)[O-])ccc1C(=O)Nc1cccc(C(=O)N2CCCC(C)C2)c1C
CC(C)N(CC(=O)NCc1ccc(F)cc1)C(=O)c1ccc(NC(N)=O)cc1
Clc1nc(Cl)c2nc(-c3ccccc3)[nH]c2n1
Oc1c(-c2ccccc2)ccc2c1CN1CCCc3ccccc3C1=C2
CCCCNCCSc1nc2cccnc2n1Cc1ccc(F)cc1
COc1cc(C=C2c3cccc(O)c3C(=O)c3c(Cl)cccc32)cc(OC)c1OC
CN(C)N=Nc1cc(C(=O)O)ccc1Cl
CCC1CCN(S(=O)(=O)c2cccc(Nc3nnc(N4CCOCC4)s3)c2)CC1
CCCc1oc(-c2c(Cl)cccc2Cl)nc1CCCc1nc(N)nc(N)n1
O=C(CCNC(=O)c1ccc(F)cc1)c1cccc(OCC(F)(F)F)c1
O=C(NCc1cccnc1)Nc1ccc([N+](=O)[O-])cc1
Nc1c(C(=O)N2CCc3c(ncn3Cc3ccccc3)C2)nnn1Cc1ccccc1
COc1ccc(C2NC(=O)NC(C)=C2C(N)=S)cc1OCc1ccc2ccccc2n1
O=C(Nc1cccc(Cl)c1)c1ccccc1NC(=O)C1CC=CCC1C(=O)O
C=CCn1c(C2=CCN(CCSCC3CC3)CC2)nc2ccccc21
Cc1cn(CC2CCN(CCc3c(Sc4cccc5ccccc45)[nH]c4ccc(I)cc34)CC2)c(=O)[nH]1
O=C(CSCc1ccc(F)cc1)Nc1ccc2nc(SCc3cc(F)ccc3F)sc2c1
Cc1ccc(Nc2cnccc2NS(=O)(=O)c2cccs2)cc1
COc1cc2c(cc1N(C)C)C(c1ccc(C)cc1)=NCC2
O=C(NS(=O)(=O)c1ccc(C#CC(C2CC2)N2CCOCC2)cc1)c1cc(Cl)c(Cl)s1
NS(=O)(=O)c1ccc(CNC(=O)CSc2nc3ccccc3o2)cc1
CCCN1CCC(CNC(=O)c2ccc(OCc3ccccc3)cc2)CC1
CCOC(=O)CNC(=O)c1c(NCCc2c[nH]c3ccccc23)c2cccnc2n2c(C(=O)C3CC3)nnc12
Clc1ccccc1Oc1ncccc1-c1cnco1
Cc1cc(NCCO)cc2[nH]c(-c3c(NCC(O)c4cccc(Cl)c4)cc[nH]c3=O)nc12
COc1ccccc1NC(=O)c1csc(C2(O)CCc3ccccc3C2=O)n1
CC=CC=CC(=O)OCOP(=O)(O)O
CSc1nc2ncnc(N3CCCCC3C(F)(F)F)c2cc1-c1ccccc1
O=C(Cn1ccc2c[n+]([O-])ccc21)c1ccccc1Cl
Cc1ccc(S(=O)(=O)NCCCN2CCC(OC(=O)C(c3ccccc3)c3ccccc3N)CC2)cc1
O=C(NCc1cccc(Cl)c1)c1cc(S(=O)(=O)N2CCCCC2)ccc1F
O=C1C(=Cc2c[nH]c3ccc(Br)cc23)c2ccc(C(F)(F)F)cc2N1c1ccc(N(CCO)CCO)cc1F
CC(C)=CCCC1(C)C(C)=CC(OC(=O)c2cccc(Cl)c2)C23C(=CCCC12)C(=O)OC3OC=O
Cc1nn(C)c(NC(=O)N(C)C)c1Cl
CC(=NO)c1cnc2nnn(Cc3ccnc(CN)n3)c2n1
Cc1ccc2nc(CNC3Cc4ccccc4CC3O)cn2c1
C=CC(C)(C)c1[nH]c2ccccc2c1CCNC(=O)CC(c1ccccc1)c1ccccc1
O=C(O)c1cc2ccc([N+](=O)[O-])cc2c2ccccc12
Cc1ccc(Nc2nnc(CC(=O)NCc3ccc(C)o3)c3ccccc23)cc1
C=C(CCCNC(=N)NC(=N)NCc1ccccc1)NC(=O)c1ccc(N(C(=O)CNC(=O)c2c[nH]c3nc(N)nc(=O)c-3n2)C(CC(C)C)CN(C)C)cc1
CCOC(=O)C(C)C1N2C(=O)C(NC(=O)OCc3ccccc3)C2SC1(C)C
COc1ccc(C2CCC(NCCC(C)Nc3cc(=O)c4ccccc4[nH]3)CC2)cc1OC
Cc1ccccc1-c1ccc2ncnc(NCCCN3CCNCC3)c2c1
CCCCCCCNC1=CC(=O)c2ccccc2C1=O
CC(C)C#CCNC(=O)C(NC(=O)c1ccccc1)C(C)C
O=C(O)C=CC(=O)Nc1ccc(CCCCCC(=O)O)cc1
COc1ccc(-c2cc(C(=O)NC(=N)N)nn2-c2ccc(S(N)(=O)=O)cc2)cc1
COc1ccc(N=CCC(=O)NCCCl)cc1
O=c1[nH]c2cc([N+](=O)[O-])ccc2n1-c1ccc(Cl)c(C(F)(F)F)c1
Cc1ccc2ncnc(NC3CC3c3ccccc3)c2c1
Cc1ccc2c(N)nn(-c3ccccc3)c2n1
CCN(C)CCCNC(=O)C1=CC(c2ccccc2)=NS(=O)(=O)N1C
CCCCCCCCCCCC(=O)Nc1ccc(O)c(OC)c1
COCC1(C=Cc2c(OC)cccc2OC)CCN(C(C)C)CC1
CN1CCCC1(C)C(=O)Nc1ccc(Nc2ccc3ccncc3c2)cc1
Cn1cccc1C(=O)OCC(=O)c1ccco1
NC(Cc1ccc(O)cc1)C1CCC(NCc2cccc(-c3ncccn3)n2)CC1
CC(C)OCn1cc(C(=O)N(C)CCOc2ccccc2)cn1
CCCCCC#Cc1nc(-c2ccco2)c(COC(=O)c2cccnc2)n1C
CCC(=O)O
COc1cc(NS(C)(=O)=O)ccc1Nc1c2ccccc2nc2ccncc12
CCCn1ccnc1C=C1C(=O)NC(=O)NC1=O
CCOC(=O)COc1cc(N2CCOCC2)c(Cl)cc1Cl
CC1=C(C(=O)OC(C)C)C(c2ccc([N+](=O)[O-])cc2)c2c(ccc3[nH]c(=O)n(C)c23)N1
CCCCN(C)C(=O)C1CCC(CNS(=O)(=O)c2ccc3c(c2)CCCN3C(C)=O)CC1
CNc1ncc(-c2cnc(OC)nc2-c2c[nH]c3ccccc23)s1
O=C(c1cnc(Br)cn1)N1CCN(CCOc2ccccc2)CC1
CS(=O)(=O)CCC(=O)N1CCC(NC(=O)c2cccc(C(F)(F)F)c2)CC1
CC1CCCC2(C)C1CC(=O)C1CC(=O)CCC12
O=C(Nc1cccc(NC(=O)C2CCCO2)c1)c1ccc(Cl)cc1Cl
Cc1ccc(C(=O)NN2C(=O)C(n3ccnc3)C2c2ccccc2)cc1
CC(CCC(=O)NCC(C)(C)O)C1CCC2C3CCC4CC(O)CCC4(C)C3CC(O)C12C
CC1=Nn2c(ncc(C(=O)Nc3ccc(C)c(C)c3)c2=O)SC1C(C)C
O=S1(=O)N=CN(c2ccccc2Cl)c2cc(Cl)c(C(F)(F)F)cc21
CC1(C)CCC(C)(C)c2cc(NC(=O)Cn3ccc(-c4ccc(-c5ccc(C(=O)O)cc5)cc4)n3)ccc21
COCC(C1CC1)n1c(N)nc2cc(-c3noc(=O)[nH]3)nc(-c3cncc(Cl)c3)c21
COc1cc(CO)ccc1OC1OC(CO)C(O)C(NCc2nc3ccccc3[nH]2)C1O
CN(O)C(=O)c1ccc(-n2ccnc2)cc1
CN1CCN(c2ccc(Nc3ncc4cc(-c5ccc(F)cc5)n(-c5cccc(Cl)c5)c4n3)cc2)CC1
CC12C=CC(=O)C=C1CCC1C2C(O)CC2(C)C1CCC2(O)C(=O)COc1nsnc1-n1cccc1
Cc1cc(NNC2CC2)c2cccc(C)c2n1
CCCCCCCCCSc1nnc(-c2ccc(C(=O)OCC)c(O)c2)o1
O=C1C2CCCN2C(=O)N1CCCN1CCN(c2ccc(Cl)c(Cl)c2)CC1
COC(=O)c1ccccc1Cn1cncc1Cn1cccc1C(=O)OC
Cc1nc(C)c(C(=O)NC2CC3CCC2C3)s1
NCCc1ccc(C(=O)NC(Cc2ccccc2)C(=O)N2CCCC2C(=O)O)cc1
O=C(O)Cc1cc2c(cc1O)C(=O)C(c1ccc(COCCO)cc1)=C(O)C2=O
Cc1[nH]ncc1CNc1ccc(N2CCCCC2)c(C(F)(F)F)c1
CCn1cc2c(c1C(F)(F)F)C(=O)N(Cc1ccccc1)C2=O
COc1ccc(CC(=O)c2ccccc2)c(OC)c1
O=C1CSC2=NCN(Cc3ccco3)CN12
NCCCCCCCCCCc1c2[n+]3cc4c(O)c(ccc14)OCCn1cc(cn1)C1=CC=C(C(F)(F)F)C=COCOc4cc(c-2cc41)CC3
Cc1cc(C(=O)N(c2cccnc2)C(c2cccs2)C2CC2)no1
COc1ccc(-n2c3c(c4cc(NC(=O)c5ccc(Cl)cc5)ccc42)C(=O)c2ccccc2C3=O)cc1
Cc1ccc(C(=O)NC(C(=O)O)C2CCCCC2)c(Cl)c1
c1ccc(-c2cccc3oc(NC4CCCCC4)nc23)cc1
CCC1CCCCN1C(=O)c1cccnc1Oc1ccc(NC(=O)NCCOC)cc1
Cn1c(=O)c2c(ccn2C)n(C)c1=O
Cc1cccc(NC(=S)Nc2ccc3c(c2)OCO3)c1
CC(C)(C)OC(=O)N(Cc1ccc(C(CC(=O)NO)C(=O)NCc2ccccc2)cc1)C1CCCCC1
CCOP(=O)(OCC)N1CC(=Cc2cccc([N+](=O)[O-])c2)C(=O)C(=Cc2cccc([N+](=O)[O-])c2)C1
O=[N+]([O-])c1cccc(Nc2cc(C3CC(c4ccc(OS(=O)(=O)O)cc4)=NO3)ccc2F)c1
O=C(OCC(=O)N1CCCc2ccccc21)c1ccccc1
CCCCc1nc(Cl)c(C(=O)OC)n1Cc1ccc(NC(=O)Cc2noc(CSCC(=O)O)n2)cc1
O=C(Cc1ccccc1)NCCC(=O)n1ccc2ccc(C(=O)NC3CCC3)cc21
O=C(c1ccc(Cl)s1)N1CCCC2(CCC(=O)N(c3ccccc3)C2)C1
O=C(Nc1cc(-c2ccccc2)[nH]n1)Nc1nccs1
O=[N+]([O-])c1ccc2c(Cl)cc(Nc3nc4c(OCCCN5CCOCC5)cccn4n3)cc2c1
CC(NC(=O)C(C)(C)N)C(=O)N(C)Cc1cccnc1
O=C(O)CC(O)(CC(=O)O)CC(=O)O
CN(C)CCOc1ccc(NC(=O)Nc2ccc(C(=O)Nc3ccc(Br)cn3)cc2)cc1
C#Cc1ccc(C23CC4C(CC(C(=O)O)N4C2)C3=O)cc1
COCCCNCc1ccc2c(c1)-c1nc(-c3cccnc3C)sc1CO2
c1ccc(OCCOc2ccc(Nc3c4ccccc4nc4ccccc34)cc2)cc1
COc1cc(-c2cncc(-c3cccc(C)c3)n2)cc(OC)c1OC
CC(C)C1COC(=O)N1c1ccn2ncc(-c3ccc(-c4nc[nH]n4)cc3)c2n1
O=C(Nc1ccc(-c2ccccc2)cc1)Nc1cccc(Oc2cccc(C3CCC(C(O)CCO)CC3)c2)c1
NC(=O)c1ccc(NC(=O)c2ccc(C(=O)Oc3ccc(C(=O)c4cccc([N+](=O)[O-])c4)cc3)cc2)cc1
CC(=O)N1N=C(c2ccco2)CC1c1cccc(Cl)c1
Cc1nc2c(Oc3ccc(N4CCN(C)CC4)cn3)c(F)cnc2c(=O)n1Cc1cscn1
Cc1cc(C)cc(NC(=O)CN2CCCN(S(=O)(=O)c3cccc4cccnc34)CC2)c1
Cc1ccc(-c2ccc(C(=O)NC(=S)NC(=O)c3ccccc3Cl)cc2)cc1
Cc1cccc(Nc2nc3ccccc3n3cncc23)n1
CCN(C)C(=O)c1ccc(NC(=O)c2sccc2S(=O)(=O)Nc2onc(C)c2Cl)cc1
Cc1cc2ccccc2n1CCC(=O)N1CCCC1
COc1cc(N)c(Cl)cc1C(=O)NC(CN1CCCC1)C1CCNCC1
N=C(N)Nc1ccccc1SCC(=O)NC(CC(=O)O)C(=O)Nc1ccccc1Cl
O=C(C=Cc1ccccc1)OCc1ccccc1[N+](=O)[O-]
Clc1ccc(-n2cc3c(n2)CCN(c2ccc4ccccc4c2)C3)cc1
CCc1ccccc1Nc1nc(N2CCCCC2)nc(N2CCOCC2)n1
O=C(COC(=O)C1(c2ccccc2)CCCC1C(=O)OCc1ccccc1)c1ccc([N+](=O)[O-])cc1
CC(C)c1nc(NCCCn2cncn2)c2oc3ccccc3c2n1
CCCn1cc(C(=O)CCCC(=O)O)c2cc(OC)ccc21
O=C1CCCCCCCC(c2ccccc2)(c2ccccc2)ON=C(c2ccc(Cl)cc2)C(=O)NCCN1
CCC(C)C(NC(=O)CCC(C)C)C(N)=O
Cc1ccnc(N2CCc3cc(C(=O)C=Cc4ccc5c(c4)OCO5)ccc32)c1
COc1ccc(-c2nc(OC)c3ncn(C(C)C)c3n2)c(OC)c1
COC(=O)C1(C)CCCC2(C)C3CC(c4ccoc4)OC(=O)C3=CCC12
CCCc1nnc(NC(=O)COc2cccc(C)c2)s1
Cn1c(=O)n(Cc2ccc3c(c2)OCCO3)c(=O)c2c1nc(Cc1cnc3ccccc3c1)n2CCCCc1c[nH]c2ccccc12
O=C1NC(=O)C(=Cc2cn(Cc3ccc(Cl)c(Cl)c3)c3ccccc23)C(=O)N1
Nc1cccc(OCCCN2CCOCC2)c1
CC1CCCC=CC2CC(O)CC2(C)OC(=O)C(=O)N2CCCCC2C(=O)O1
CCC(=O)Nc1cccc(NC(=S)N(Cc2ccccc2Cl)S(=O)(=O)c2ccccc2)c1
Cn1cnc(S(=O)(=O)NC(=O)NC(C)(C)C)c1
Oc1ccc2ccc(OCCN3CCN(c4ccccn4)CC3)cc2c1
CC(C)(O)C=CC(=O)Nc1ccc2c(c1)cc(C(=O)O)n2CC(F)(F)F
O=C(C=Cc1ccc(Cl)c(Cl)c1)NCCCCN1CCN(c2ccccc2OCc2ccccc2)CC1
CCCc1ccc(C(=O)CCn2cncn2)cc1
CC(C)CC(NC(=O)OCc1ccccc1)C(=O)NNC(=O)C=CC(=O)O
CC(C)(C)Nc1nc2c(-c3c(F)cccc3CO)cccn2c1-c1nc[nH]n1
CC(C)(C)OC(=O)CCc1ccccc1
CCN(C(=O)c1c(F)cccc1F)c1nc2ccc(S(C)(=O)=O)cc2s1
O=C(ON1C(=O)CCC1=O)c1ccc(C2CCCN2)c(C(=O)N2CCc3ccccc32)c1
CCOC(=O)NNC(=O)c1cc(C23CC4CC(CC(C4)C2)C3)c2ccccc2n1
CN1CCC23CCCCC2C1Cc1ccc(NS(=O)(=O)c2cccc4cccnc24)cc13
CCCS(=O)(=O)N1C(c2ccccc2)=C2c3ccccc3COC(C(C)C)C2C1c1ccc(C(=O)N(CC)CC)cc1
Cc1nc(-c2ccc(CCCCCN3CCN(c4ccc(CCN5CCN(c6ccccc6)CC5)cc4)CC3)cc2)cs1
CCCCCCCCCCCCCCCCC(=O)N1CCCC1C(O)OC1OC(CO)C(O)CC1O
CC(=NNC(=O)c1ccc(C)[nH]c1=O)c1ccccc1
CSCCC(NC(C)=O)C(=O)C(=O)NCCOc1ccc(CCN(C)C)cc1
FC(F)(F)c1ccc(COc2ccc(C3CCNCC3)cc2)nc1
CCN(CC)c1oc(-c2ccc(S(C)(=O)=O)cc2)nc1C#N
COc1ccc(Nc2nnc(-c3ccc(NC(=O)c4ccc(C)cc4)cc3)o2)cc1
Cc1ncc([N+](=O)[O-])n1CCOC(=O)C(N)CC1CCCCC1
CNCC(=O)NC(CCC#CCn1cnc2c(N)ncnc21)C(=O)O
CCOC(=O)C1=CN(C(=O)c2ccc(C)cc2)CCC1=O
CNc1nc(NCc2cc(OC)ccc2OC)c2nc(N(CCOC(=O)C(C)N(C)C)CCOC(=O)C(C)N(C)C)nc(OC(C)C)c2n1
CCCC(NCc1coc(-c2ccc(OC)cc2)n1)c1ccccc1
CCSc1nnc2c(n1)OC(O)(C(F)(F)F)c1ccccc1-2
COC(=O)NC(Cc1ccc(-c2ccccc2)cc1)C(=O)O
CCCCNC(=O)Cn1cc(C(=O)c2ccc(F)cc2)c2ccccc21
Cc1cc2c(c(COC(=O)C(C)(C)C)c1-c1cccc(C#N)c1)C(=O)CC(C)(C)O2
CCCCc1ccc(CN(Cc2ccc3nc(C)nc(N)c3c2)S(=O)(=O)c2ccc(C(=O)O)cc2)cc1
O=C(C1CCN(S(=O)(=O)c2ccccc2)CC1)N1CCCCC1
CCCN(CCC)C1CCc2ccc3c(c2)NC(=O)C3C1
COc1ccc(Nc2nc(C)c(C(=O)NCCCCC(=O)NO)s2)cc1
CCOC(=O)c1ccc(CSc2nnc(NC(=O)CCS(=O)(=O)c3ccccc3)s2)cc1
CCc1sc2ncnc(NN=C3C(=O)NC(=O)C3c3ccccc3)c2c1-c1ccccc1
CC(C)CC(NC(=O)C(Cc1ccccc1)NC(=O)CCc1ccccc1)C(=O)Nc1ccccc1
CC(C)c1ccc(Nc2nc(-c3ccncc3C(F)(F)F)cs2)cc1
O=[N+]([O-])c1cccc(C2=NN(NC(=S)Nc3nc(OCC4CCCO4)c4ccccc4n3)C(c3ccccc3)C2)c1
N=C(N)c1ccc(C2NC(=O)NC(CO)C2C(=O)O)cc1
COc1ccccc1-c1oc2cc(F)ccc2c1C(=O)c1cc(OC)c(OC)c(OC)c1
COc1cc(C=CC(O)=CC(=O)C=Cc2sccc2C)ccc1O
COc1ccc2c(c1)c(CC(=O)OC(C)C)c(C)n2C(=O)c1ccc(Cl)cc1
O=C(Nc1ccc(Br)cc1F)c1ccc(NC(=O)c2cc3c(cc2Cl)C(=O)c2ccccc2S3(=O)=O)cc1
CC(C)(C)Cc1ccc(Cc2noc(Cl)c2C#N)cc1
CC(=O)c1ccc(-c2ccc(C3C(C#N)N(C(C)=O)C3CO)cc2)n1C
CCCC(C)CCCC(C)CC=CC(C)C1CC(C)=C(C)C(=O)O1
CCN(CC1=C(C)OC(CSCc2ccc(Br)cc2)O1)C(=S)NC
Cc1noc(CCCOc2c(C)cc(-c3noc(C)n3)cc2C)n1
COc1ccc(NC(=O)c2ccc(Cl)c(Nc3nccc(-c4cccnc4)n3)c2)cn1
CC(C)(C)OC(=O)N=c1[nH]nc(-c2ccc(C(C)(C)C)cc2)o1
Cc1ccccc1-c1cnc(N2CCCC(N3CCN(C(=O)c4ccc(-c5ccccn5)cc4)CC3)C2)nc1
O=C(c1ccc(Oc2ccccc2)cc1)c1nc2ccccc2c(=O)n1Cc1ccccc1
O=C(Nc1ccc(Oc2ccccc2)cc1)Nc1cccc(C(=O)O)c1
COC(=O)c1c(C)n(Cc2ccccc2)c2c1cc(OC)c1nc3ccccc3nc12
CC(C)=CCCC1(C)C(O)CC2OC(=O)C3(COC(=O)c4ccccc4)OC23C1OC(=O)c1ccccc1
COc1cccc(NC(=O)Cn2nc(C)c3c(C)n(C4CCCCC4)nc3c2=O)c1
Cc1ccc2nc(S(=O)(=O)Cc3ccc(Cl)cc3)cc(C)c2c1
O=C(CSc1nnc(-c2cccnc2)n1-c1ccc(Br)cc1)N1CCOCC1
COc1ccccc1CN(C)Cc1ccc(COC(=O)Cc2c[nH]c3ccc(OC(C)=O)cc23)cc1
Cc1cc(C)nc(N2CCCC(NC(=O)CCCc3cnn(C)c3)C2)n1
N#CC1(NC(=O)COc2ccc(Cl)cc2)CCCCC1
CCCNCc1nccc(-c2nc3ccn4c(C)nnc4c3nc2-c2ccc(F)cc2)n1
Cc1sc2ncn(CC(=O)NCc3ccco3)c(=O)c2c1C
CC1(COP(=O)(O)OP(=O)(O)OP(=O)(O)OP(=O)(O)OCC2OC(n3cnc4c(N)nc(N)nc43)C(O)C2O)OC(n2ccc(N)nc2=O)C(O)C1O
CCOC(=O)C1C(=O)Oc2ccc(S(N)(=O)=O)cc2C1c1cccc(OC)c1
COc1cccc(CN(C)CC(O)C(Cc2ccccc2)NC(=O)c2cc(OC)cc(OC)c2)c1
CC1Oc2ccc(C=Cc3ccccc3)cc2N(C(=O)c2ccccc2)C1C
CSc1ccccc1C(O)C1CCN(CCCCc2c[nH]c(=O)[nH]2)CC1
COc1ccc2c(c1)CCN(C(=O)c1ccccc1)C2CC(=O)NC(C)c1ccccc1
CN(CCCNC(N)=S)c1nc2ccc(Br)cc2s1
COc1cc(-c2ccnc3cc(-c4ccc(F)cc4)nn23)ccc1-c1cc(Cl)ccc1Oc1ccccc1
CCN(CC)CCNC(=O)c1ccc(NC(=O)c2ccc(N(CC)CC)cc2OC)c(C(=O)OCc2ccccc2)c1
N#Cc1ccccc1SC1C(=O)CC(CCC(=O)O)CC1=O
O=C(C(=Cc1ccc(C(F)(F)F)cc1)n1nnc2ccccc21)c1ccccc1
N#CCCOc1ccccc1C1=C2C=CC(=N2)C=c2ccc([nH]2)=C(c2ccc(OCCCF)cc2)c2ccc3[nH]c(cc1n2)cc3O
CCCOC(Cc1ccc(OCCc2noc(C)n2)cc1)C(=O)O
C=CCc1cccc(C=C(C#N)c2ccncc2)c1O
O=C(OCc1cn(C2OC(C(=O)O)C(O)C2O)nn1)c1ccc(O)c(O)c1
COc1ccc(NC(=O)C2CCC2)cc1S(=O)(=O)N1CCCCC1
CN1CCN(S(=O)(=O)c2cccc(C(=O)NNC(=O)C3CCCCC3)c2)CC1
Cc1c(CNC(=O)Nc2ccc(Cl)cc2)sc2ccc(N(C)C3CCN(C)CC3)cc12
N#CC(C(=O)NCCN1CCNCC1)=C1N=C(c2ccccc2)C=C(N)N1Cc1ccccc1
COC(=O)C1C2CCC(C2)C1C(=O)O
CCC1=NC2(CCC(C(C)O)CC2)n2ccnc21
CN(C)CCOc1ccc(C(=C(c2ccccc2)c2ccccc2)c2ccccc2)cc1
CN1CCN(c2ccc3nc(C(=O)N4CCOCC4)[nH]c3n2)CC1c1ccccc1
OC1CCC(Nc2ncnc3ccc(-c4cccc(F)c4)cc23)CC1
Cc1cc(C)c(NC(=O)Nc2ccc(-c3cncc4onc(N)c34)cc2)c(C)c1
OCC1OCC2(NC(N3CCOCC3)=Nc3c(-c4ccc5ccc(Cl)cc5n4)csc32)O1
CCOC(=O)Cc1csc(NC(=O)C2CCCC2)n1
CCC(Nc1c(Nc2cccc(C#N)c2O)c(=O)c1=O)c1cc(F)cs1
COc1ccc(C2C(C#N)=C3OC(=N)C(C(N)=O)C3C3=C2CCCC3)c(OC)c1
Cc1ccccc1NC(=O)CSCC(=O)Nc1ccccc1N1CCCC1
CC(=O)Nc1ccc(SCc2n[nH]c(=S)n2-c2cccc(C)c2)cc1
CC(C)C(N)C(=O)N(O)C1CCC(O)CC1
O=C(NCC(F)(F)F)C1CCC(Cn2c(=O)c3sccc3n(CCc3ccccc3)c2=O)CC1
C=C1C2CCC3C45C(=O)OC(OC=O)(C(C)C4C(O)(O)CCC5O)C3(C1C)C2C
COc1ccccc1CNC(=O)C12CC3CC(CC(Cl)(C3)C1)C2
CCCc1nn(C)c2c(=O)nc(-c3cc(S(=O)(=O)NCc4ccco4)ccc3OCC)[nH]c12
CCOC(=O)c1cc2cc(N3CCN(CCOC)CC3)ccc2o1
Cc1cccc(SCC(C)(NCC(O)c2ccc(O)c3[nH]c(=O)ccc23)c2ccc(O)cc2)c1
CCC(C)C(NC(=O)CCC(C)C)C(=O)O
CSCCC(N)C(=O)O
Cc1nc(CN2CCOC3(CCN(C(=O)c4ccco4)CC3)C2)no1
CCC(O)C(Cc1ccccc1)NC(=O)C(NC(=O)OCc1ccccc1)C(C)C
CN(C(=O)Cc1ccc(Cl)c(Cl)c1)C1CCN(C(CN2CCCC2)c2ccccc2)CC1
Cc1ccc(NN=CC(C)C(C)(C)O)nc1
FC(F)(F)c1cccc(-c2ccc3[nH]nc(-c4cc5n(c4)CCOC5)c3c2)c1
CCOC(=O)CNC(=O)CCn1ccc(C(F)(F)F)n1
CCC(C)(C)NC(=O)N1CCN([O])CC1
CCOC(=O)c1ccc(NC(=O)C(C)c2ccccc2)cc1
CCCCCCCP(=O)(O)O
CNC(=O)c1ccc(C#Cc2ccc(C(=O)N(C)C)cc2OC)cc1
CC(C)Cn1c(CCl)nc2c(-c3ccc(Cl)cc3)cccc21
CC1(C)CC2(N=C(N)N(CC(=O)Nc3cccc(Cl)c3)C2=O)c2cc(-c3ccc(F)cc3)ccc2O1
CC(C)(C)c1nc2c(-c3cncs3)cccc2n1Cc1ccccn1
CCNC(=O)C(c1ccc(C)cc1)N1CCN(C)CC1
Nc1ccccc1C(=O)OCC(=O)NC1CCCC1
COc1ccc(CCCCCNS(=O)(=O)c2ccc3c(c2)oc(=O)n3C)cc1
CC(C)Cn1c(=O)c2c(nc(C=Cc3cn(CC(=O)NCCCN(C)C)c4ccccc34)n2C)n(C)c1=O
CCOC(=O)c1csc(NC(=O)c2ccc(F)cc2)n1
COc1ccc(C2=NN(c3ccc(S(N)(=O)=O)cc3)C(=O)C3CCCCC23)cc1
Clc1ccc(OCc2nnc3sc(-c4cccs4)nn23)cc1
COc1ccc(C=C2CCCC(=Cc3ccc(C(=O)O)c(OC)c3)C2=O)cc1
Oc1ccc(CCNCc2cccc(OCc3ccsc3)c2)cc1
CCOc1cc(CCC(NCC(O)c2ccc(N[SH](=O)=O)cc2)C(N)=O)cc(F)c1OC
O=C(NCc1csc(-c2cccs2)n1)C1CC1c1ccccc1Cl
CC(C)(C)Cc1cc(-c2ccc(C#CC3(O)CCCO3)cc2)c(S(=O)(=O)NC(=O)OC(C)(C)C)s1
OCCCc1nc(Nc2ccc(O)c(Cl)c2)ncc1-c1ccccc1
COc1ccc(N2C(=O)CSC2c2cccc(OC)c2)cc1
CN(C)CCCOC(=O)C12CC3CC(CC(C3)C1)C2
O=C(O)c1ccc(S(=O)(=O)NCCOc2ccccc2)cc1
CCCn1c(CCc2ccccc2)nnc1SCC(=O)N1CCCCCC1
CCC(C)C(N)C(=O)OC1CC2(C)C(C(C)C=O)CCC2C2CC3OC34C(OC)C(C(=O)O)C(C(C)C)CC4(OC(C)=O)C12
Cc1nc2c(N)nccc2n1-c1cccc(-c2cnn(C)c2)c1
Cc1nnc(NCc2ccsc2)c2cn(-c3ccc(Cl)cc3)c(C)c12
O=C(NC(CCC(=O)N1CCc2ccccc21)C(=O)O)c1ccc2ccccc2c1
COc1ccc(-n2nc(C(N)=O)c3c2C(=O)N(c2ccc(N4CCCC4)cc2)CC(C)(C)C3)cc1
CCN(c1ccccc1)S(=O)(=O)c1cccc(C(=O)Nc2ccc(N3CCN(C)CC3)cc2)c1
N#CCCCCCCCCCn1cc(COc2cc(-c3ccnc(N)c3)ccc2C(=O)O)nn1
Cc1cc(C)c(NC(=O)N(C)Cc2cn(C)c3ccccc23)c(C)c1
CSCCNc1ccc(S(=O)(=O)NC(=O)c2ccc(-n3cc(C(F)(F)F)nc3SC)cc2)cc1[N+](=O)[O-]
C=CCNc1nn(CCOC)c2nc3cc(C(=O)OCC)c(Cl)cc3c(SC)c12
CN(C)S(=O)(=O)c1ccc(C(=O)NC(Cc2ccccc2)C(O)CN(Cc2ccccc2)N2CCCC2)cc1
CC#CCOc1ccc(S(=O)(=O)C2(C(=O)NOCc3cncs3)CCN(S(C)(=O)=O)CC2)cc1
CC(C)CC(C=O)NC(=O)C(CC(C)C)NC(=O)CCCCCOc1ccccc1
Cc1ccc2c(n1)C(=O)C(c1ccccc1)=CC2=O
CCC=CC=CC=CC=NOCC(=O)O
Nc1[nH]c2ccccc2c1C(=O)c1ccc(Cl)cc1
COC1=CC2=CC=NC3=C(CC=C(C)C)C(OC)=C(CC=C(C)CCC=C(C)CCC=C(C)CCC=C(C)CC2)C(=O)C3=C1OC
CC1CCC2(OC1)OC1CC3C4CC=C5CC(OCC6CN(C7CC7)CCO6)CC(O)C5(C)C4C(O)CC3(C)C1(C)C2O
COc1cc(NC(=O)C2CNC(=O)C2)ccc1OC1CCN(CCF)CC1
O=C(CCc1ccc(S(=O)(=O)n2ccc3ccccc32)cc1)Nc1ccc(NS(=O)(=O)c2ccccc2)cc1
CC1C(=O)NCC(=O)N1CC(=O)Nc1ccc(F)cc1
CCCN=C(S)N(Cc1ccc(N)cc1)Cc1ccc(Br)cc1
CCCCCC(C)(C)c1cc(O)c2c(c1O)C(=O)C(C)C(CO)C2
CCn1cc(C(N)=S)c2c(N)ncnc21
C=CC(=O)NCc1c(C)nc2c(c(C)nn2C)c1N
Cc1cc(C)cc(C2=C(CCNC3CCNCC3O)c3cc[nH]c(=O)c3CCO2)c1
CC1=C(C(=O)Oc2ccc(C(C)(C)C)cc2)C(c2ccc(O)c(Br)c2)NC(=O)N1C
COC(=O)c1c[nH]c2ccc(Nc3nccc(-c4cn(CC5CCCN5C)c5ccccc45)n3)cc12
Cc1ccc(-n2nc(CO)c(C(=O)NCc3ccccc3C)n2)cc1
CN=C(Nc1ccccc1)Nc1cccc(S(N)(=O)=O)c1
CCN1CCc2c(cccc2NC(=O)c2cc(Nc3ccncc3)nc3ccccc23)C1
Cc1cccc(CN2CCN(Cc3csc(C)n3)CC2CCO)n1
N#CC(=C1Sc2c(C(F)(F)F)nn(-c3ccccc3)c2S1)[N+](=O)[O-]
COC1(c2cc(F)cc(OCc3cc4ccccc4s3)c2)COc2nc(N)cc(N)c2C(=O)N1
COc1ccccc1N(CC(=O)ON=C(N)CCC(C)C)S(C)(=O)=O
O=C(O)c1cn(Cc2ccccc2-c2ccccc2)c2c(F)cccc2c1=O
CC(C)NC(=NC#N)NCCCc1c[nH]cn1
CC(C)CC(NC(=O)C(NC(=O)Cc1ccccc1)C1CCCCC1)C(=O)NC(CC[SH](C)(C)=O)C(=O)N1CSC(C)(C)C1C(=O)NC(C)C
Clc1cccc(-n2nnnc2SCc2nc3ccccc3[nH]2)c1
CCCCCCCCOc1ccc(C=CC(=O)OC2CC3CCC2(C)C3(C)C)cc1
COCCNC(=O)c1ccc(NC(=O)Cc2ccc3c(c2)OCO3)nc1
CCN1c2ncc(CCc3ccccn3)cc2C(=O)N(C)c2ccc(-n3ccc(C4CC4)n3)nc21
Nc1nc2ccccc2c2c1c(=O)[nH]c1ccc([N+](=O)[O-])cc12
Cn1c(=O)oc2cc(S(=O)(=O)Nc3ccccc3N)ccc21
O=C1CC(Nc2nc(Cl)nc(-c3ccccc3)n2)CN1CCc1ccccc1
COc1cccc(-c2nnc(SCC(=O)N3CCOCC3)o2)c1
COc1ccccc1-c1nn2c(-c3ccc(S(=O)(=O)N4CCN(CC5CC5)CC4)c(OC)c3)nnc2s1
CNC(=O)c1cc(Cl)ccc1N1CCCCC1
CC(C)CC(NC(=O)N1CCCCCC1)C(=O)NCCC(=O)O
O=C1C=CC2(CCCCCCCCC(C(=O)O)C(O)(c3ccc(F)cc3)CCOc3ccc2cc3)C(C(=O)O)O1
CCCCCC(=CCN(O)C=O)C(CC)C(=O)NC(CC1CCCCC1)C(=O)O
COc1ccc(NC(=O)C(=Cc2ccc(Cl)cc2)SCc2ccc(Cl)cc2)cc1OC
CCNC(=S)SCc1cn(CCOc2ccccc2)nn1
COc1cccc(C(=O)NC2CCCc3c2cnn3-c2ccc(C)cc2)c1
COC(=O)c1cccc(NC(=S)Nc2cc(S(=O)(=O)N(CC(C)C)CC(C)C)ccc2C)c1
CCS(=O)(=O)NCCCNS(=O)(=O)c1ccccc1
CC(C)(C)C1CCC2(CC1)CN(c1nc3cc(Cl)ccc3o1)c1c(OO)cccc12
Cc1ccc(NC(=O)COC(=O)Cc2n[nH]c(=O)c3ccccc23)cc1S(=O)(=O)N1CCCCC1
CCCCCl
Cc1cc(=O)c2c(cc(C)c3c(=O)n(N4CCCC4)c(C)nc32)o1
O=C(CSc1ccc(F)cc1)N1CCN(CCO)CC1
O=C1CCc2c([nH]c3ncccc23)C12CCN(CCOc1ccc(Cl)cc1)CC2
S=C(NCc1cccs1)Nc1ccccc1Cl
CCc1cccc(NC(=O)c2noc(-c3ccccc3)c2NC(C)=O)c1
Cc1cccc(N2C(=O)c3ccccc3NS2(=O)=O)c1
CCC(=O)OC1CCC2(C)C(CCC3C2CCC2(C)C(C(=O)NC)CCC32)C1
Cc1ccc(-c2ccccc2CCNCC(O)COc2ccccc2C(C)NS(=O)(=O)CC=O)cc1
O=C(NCc1ccccn1)Nc1ccc(S(=O)(=O)NCc2ccccc2)cc1
Cc1cccc(N2CCN(C(=O)CCNC(=O)CCc3ccccc3)CC2)c1
O=C(NCc1nc2ccccc2s1)NC1CCN(S(=O)(=O)c2ccccc2)CC1
O=C(Nc1nn[nH]n1)OCC(Cl)(Cl)C(Cl)(Cl)Cl
COC(=O)c1ccc(NC(=S)NN)cc1
CCOC(=O)COn1c(=O)c(C)[n+]([O-])c2ccccc21
O=C(C=Cc1ccc(Br)cc1)c1ccc(C(=O)N2CCOCC2)o1
COc1cc2ncnc(N3CCN(C(=O)Nc4ccc(-c5ccccc5)cc4)CC3)c2cc1OC
O=C(NN=Cc1ccccc1Br)c1ccc([N+](=O)[O-])o1
COc1ccc(C)cc1NC(=O)CSc1c2c(nc3cc(C)nn13)CC(C)CC2
CC(C)c1nc(N)nc(N)c1-c1ccc(NC(=O)Nc2ccccc2Cl)cc1
O=C(Nc1ccc(-c2ccccc2)cc1)NC1CCN(Cc2ccccc2)CC1
COc1ccc(-c2c3c(c(C)c(C(=O)O)c2CC(=O)Nc2nc4ccccc4s2)CCCCC3)cc1
NCCNC(=O)c1ccc(C(NC(=O)c2ccc3[nH]c(-c4coc(-c5ccccc5)c4)nc3c2)C(=O)O)s1
CN(Cc1ccncc1)C(=O)C1CCCN1C(=O)Nc1cccc(F)c1
O=C(OCC1OC(OC(=O)c2ccccc2)C(OC(=O)c2ccccc2)C(OC(=O)c2ccccc2)C1OC(=O)c1ccccc1)c1ccccc1
CCCc1cc(O)cc2c1C(=NO)C(Cc1ccc(O)c(O)c1)O2
Cc1ccnc(-n2ncc(-c3cccnc3)n2)c1
CCCCCCCCCCN(C)C(=O)OCCN(CC)CC
COc1ccc(Cl)cc1NC(=O)c1ccc2nc(-c3ccco3)oc2c1
COC1C=COC2(C)Oc3c(C)c(O)c4c(F)c(ccc4c3C2=O)NC(=O)C(C)=CC=CC(C)CCCCCC1
Fc1ccccc1Nc1ccnc(CN2C3CCC2CC(NCCSc2cccc(I)c2)C3)c1
Cc1ccc(-c2c(C)nc(SCC(=O)O)nc2C(=O)Nc2ccc(Cl)cc2)c(C)c1
C=CC(O)C(NC(=O)OCc1ccccc1)c1cccc(Br)c1
CCCCCCN(CCCCCC)CC(O)c1cccc2c1ccc1ccccc12
O=C(NS(=O)(=O)c1ccc(Cl)cc1)c1cc(Cl)c(Cl)cc1Cl
C=CCOc1ccc(C(=O)NCCc2ccc(OC)c(OC)c2OC)cc1
O=C(c1ccccc1)c1cc(Cl)ccc1NC1CCN(Cc2ccccc2)CC1
O=C(O)C1c2cc(Br)ccc2OCC(=O)N1CCc1ccccc1
CCC1CCC2C1C(O)CC1C2C(OC(=O)c2ccccc2)CC2CC(O)CCC21C
O=C(C=Cc1ccccc1)N1CC=C(O)C1Cc1ccc(N=C=S)cc1
O=C(c1ccc(-c2ccccc2)cc1)c1ccc2c(c1)CCN2CC#CCn1cc(C(=O)O)c2ccccc21
c1ccc(-c2csc(NC(Cc3c[nH]c4ccccc34)c3ccccc3)n2)cc1
CC(C)(C)c1ccc(C(=O)NC(=S)N(CCc2c[nH]c3ccccc23)C(=O)c2ccc(Cl)nc2)cc1
COc1ccc2c(c1)n1ncc(C#N)c1n[n+]2[O-]
CCOC(=O)c1c(CC(F)(F)F)[nH]c2c(O)cccc2c1=O
CCC(C)CC(=O)O
CCOC(=O)C1=C(C)NC2=C(C(=O)CC(c3ccc(OC)c(OC)c3)C2)C1c1cccc(Cl)c1F
CCCc1nnc(NC(=O)c2ccc(Cl)cc2NS(C)(=O)=O)s1
CC(C)(Cc1ccc(C(F)(F)F)cc1)NC(=O)CC(CC(=O)NO)C(=O)NCc1ccccc1
CCCC(=O)NCC1CN(c2cc(F)c3c(c2)OCC2CCCN32)C(=O)O1
COc1ccc(C(=O)N2CCN(C)CC2)cc1Nc1ncc2c(n1)-c1c(c(C(N)=O)nn1C)CC2
CC(C)(C)Cc1cn(CCOc2ccc3ccccc3c2)c2cc(F)ccc12
COc1ccc(-c2nc(CN3CCCC3c3cnn(C)c3)co2)cc1F
N#Cc1c(NCCO)nc(S(=O)(=O)CC=Cc2ccccc2)c(C#N)c1-c1ccc(Cl)cc1
COc1ccc(CC(NCCc2ccc3c(c2)OCO3)C(N)=O)cc1
CCC(Cc1ccccc1)Nc1cc(OC(C)=O)c(-c2nc(Nc3ccc(F)cc3)c3ccccc3n2)cc1F
CC(=O)NC(Cc1ccc(OP(=O)(O)O)cc1)C(=O)NC1CCCCN(Cc2ccc(-c3ccccc3C)cc2)C1=O
Cc1cccc(NC(=O)c2cc(F)cc(F)c2)c1
CC1=CC(C)(C)N(C(=O)CSc2nncn2-c2ccccc2)c2ccccc21
Cc1nn(C2CCCCC2)c2sc(C(=O)OCC(=O)N(C)CCc3ccccc3)cc12
COC(=O)N=C1NC2(CCCCc3ccccc32)CCS1
COC(=O)c1c(C)[nH]c(C(=O)COC(=O)c2ccc(S(=O)(=O)N3CCN(c4ccccc4)CC3)cc2)c1C
COc1ccc(N2CCN(C(=O)c3cc([N+](=O)[O-])cc4c(Cl)nccc34)CC2)cc1
COc1ccc(-n2c(CSc3nnc(Cc4ccccc4)c(=O)n3N)nc3ccccc3c2=O)cc1OC
O=S(=O)(Nc1ccc(Cl)cc1)c1cccc(Cl)c1
Fc1ccc(NCn2cc(CCCN3CCCCC3)c3ccccc32)cc1
Fc1ccc(CSc2nccn2Cc2ccccc2)cc1
Cc1cc(F)c(Oc2cc(NC3CCN(Cc4cn(C)c5ccccc45)CC3)ncn2)cc1C
O=C1CC(N2CC(c3ccccc3)(c3ccccc3)CC2=O)C(=O)N1
O=C(O)CN1CCN(Cc2ccccc2)CC1
CCOCC(=O)OCN1C(=O)C2Cc3c([nH]c4ccccc34)C(c3ccccc3Cl)N2C1=S
CCOc1ccc2c(c1)N=C(CCN1CCN(c3ccccc3OC)CC1)CO2
CC(=O)NC1(Cc2ccc(OCc3cccc4ccccc34)cc2)CCCC1
COc1ccc(C(=O)N2CCc3[nH]c(-c4cccnc4)nc3C2)cc1
Cc1ccsc1C(=O)Nc1cccc(C(F)(F)F)c1
CC(C)(C)c1ccc(CSc2nc(N)ccc2CNC(=O)c2ccc(C#N)nc2)cc1
O=C(C1CCCCC1)N1CC2CN(Cc3ccoc3)C(=O)C2C1
O=C(NCc1ccc(Cl)cc1)c1cccc(C(F)(F)F)c1
CCN(CC)S(=O)(=O)c1cccc(C(=O)NCc2cccs2)c1
Cc1cc2c(cc1N1C(=O)c3ccccc3C1=O)OCO2
O=C(NCCCCN1CCN(c2cc(F)ccc2F)CC1)c1sc2ccccc2c1Cl
OCCN(CCc1ccccc1)CCn1cccn1
CN1CCN(c2ccc(C(=O)N3CCN(c4nc(C(=O)N(C)C)cs4)CC3)cc2)CC1
COc1ccc(-n2nc(SCC(=O)Nc3ccc(N(C)C)cc3)cc(CCC(N)CC(C)C)c2=O)cc1
O=C(O)CCc1ccccc1Cc1nc2c(Cl)c(Cl)ccc2[nH]1
CC(C)c1ccccc1N=c1ssnc1-c1ccccc1
Cc1ccnc2nc(C(=O)NCCCN(c3cc(F)ccc3F)S(C)(=O)=O)nn12
CC(=O)c1ccccc1NC(=O)C(C)(C)S(=O)(=O)c1ccc2c(c1)oc(=O)n2C
CC(=O)Nc1ccc(N2CCN(CC(O)COc3ccc(Cl)cc3Cl)CC2)cc1
Cc1ccc(-n2nc(C(N)=O)c3ncn(-c4ccc(C5(CN6CCN(C)CC6)CC5)cc4)c(=O)c32)cc1
Cc1cc(CCOc2ccc(C(=O)O)cc2)ccc1C(C)(C)Nc1c(NCc2ncc[nH]2)c(=O)c1=O
COc1ccc(C2SC(C)(C)C(=O)N2CCO)cc1
COc1ccc(CN2CC(C(=O)Nc3ccc(S(N)(=O)=O)cc3)CCC2=O)cc1
CC(=O)NCc1ccc(C)c(CN(CC2CCC(=O)N2)C(C)=O)c1
CC1(C)OC2OC(C(c3c[nH]c4ccccc34)C3CC(=O)N(c4ccccc4Cl)C(=S)N3c3ccccc3)C3OC(C)(C)OC3C2O1
CC(C)c1cccc(N2CCC(S(=O)(=O)c3ccc4cc(Cl)ccc4c3)CC2)c1
C=CCn1c(SCc2cc(=O)c3nc(C)[nH]c3[nH]2)nnc1-c1ccco1
CC(CN1CCC(Cc2ccc(F)cc2)CC1)NC(=O)CSc1nnnn1C
CC(C)(C)OC(=O)NN=Cc1cc(F)ccc1C(=O)O
COc1ccccc1NC(=O)CSC(=S)Nc1ccccc1
COc1ccc(-n2ccsc2=S)cc1
CN1CCN(C(=O)CN2CC(c3nc(=O)c4cnn(C)c4[nH]3)C2)CC1
COc1cc(Nc2c(C#N)cnc3cc(-c4cc(Cl)c(OC)c(OC)c4)c(OC)cc23)c(Cl)cc1Cl
Cc1ccc(C(OCCN2CCN(C(=O)CCC(=O)O)CC2)c2ccc(C)cc2)cc1
CCCCCCCCCCCCOc1ccc(C=NNC(N)=S)cc1
CCOC(=O)C1=C(C)Oc2nc3c(c(N)c2C1c1ccc(C)o1)CCCC3
COC(=O)c1c(C(=O)[O-])[n+]([O-])c2cc(Cl)c(Cl)cc2[n+]1[O-]
O=C(Nc1ccc(Nc2ccccn2)cc1)c1ccccc1N1CCCC1=O
COc1ccc(C=Cc2nc3ccccc3n2S(=O)(=O)c2ccc(C)cc2)cc1
Cc1ccccc1CC(CP(=O)(O)C(Cl)Cl)C(=O)O
CCC(=O)OC1OC(c2ccccc2)C(NC(=S)n2nnc3ccccc32)C1C(CO)NC(C)=O
CNC(=O)c1ccc2c(c1)C(=O)C(=C1C(=O)Nc3ccc(Br)cc31)N2
CN1C(=O)CC(=O)N(CCc2nc3ccccc3c(=O)n2-c2ccccc2)C1=O
Cc1ccc2oc(=O)c(C(=O)Nc3ccccc3Cl)c(O)c2c1
CCCCCCCCCCOc1nc(NCc2ccccc2)c2ncn(C3OC(CO)C(O)C3O)c2n1
COc1cc(OC)c2c(oc(=O)c3ccccc32)c1-c1ccccc1
CCC(Sc1ncnc2ccccc12)C(=O)Nc1nccs1
CCN(Cc1ncnn1Cc1ccc(-c2ccccc2)cc1)c1ccccc1
Cc1cccc(-n2c(CCN3C(=O)c4ccccc4C3=O)nc3c(cnn3-c3ccc(F)cc3)c2=O)c1
O=C(NCCCCc1ccccc1)c1ncc2ccccc2c1O
CC(C)(C)C1(C)CC(=O)C2=C(C1)OC1=C(C(=O)C1)C2c1ccc(Cl)c([N+](=O)[O-])c1
O=C(NCCCN1CCN(c2ccccc2F)CC1)c1ccc2c(=O)n(Cc3ccco3)c(O)nc2c1
Cc1ccc(C2C(=O)N(CCn3c(C)nc4ccccc43)C2c2ccc(C#N)cc2)cc1
CC(=O)OCC1OCC(O)C(OC(C)=O)C1OC=O
CC(C)CC(NC(=O)c1[nH]cnc1C(=O)NCc1ccccc1)C(=O)OCc1ccccc1
COCCN1CCN(c2ccncc2)CC1CC#N
COc1ccccc1NC(=O)CCN1C(=O)CSc2ncccc21
O=NCCCCC(NC(=O)C1CCCN1C(=O)OCc1ccccc1)C(=O)NCC(=O)N1CCCC1C(=O)Nc1ccc(C(=O)O)cc1
Nc1ccc2c(NCCCNC3CCCC3)nc3ccccc3c2c1
CCCCCC=CCC=CCC=CCC=CCCCC(=O)OCC(O)COCC(C)NC
Cn1c(N)c2cnccc2c1-c1ccccc1
FC(F)(F)C1=NNC(CN2CCN(Cc3ccccc3)CC2)C1
COc1cc(-c2ccc3ccccc3c2)ccc1N
Clc1cc(Nc2nc(NCC3CC3)nc3ccc(-c4ccccc4CN4CCOCC4)cc23)ccc1N1CCCCC1
Cc1ccc(C2C(C(=O)Nc3ccc4c(c3)OCCO4)c3c(O)cccc3C(=O)N2C)cc1
Cc1cc(-c2nnn(CC(=O)Nc3nccs3)n2)ccc1Oc1ccccc1
Cc1ccc(N2C(=O)CN(C(=O)c3ccccc3)C(=O)C2CC(=O)NCc2ccc3c(c2)OCO3)cc1
CCC(=O)Nc1ccc(S(=O)(=O)Nc2nnc(CC)s2)cc1
CCOc1ncccc1C(=O)NCc1ccc(F)c(F)c1
OCC1OC(n2c(-c3ccccc3)nc3cc(N4CCc5ccccc5C4)c(F)cc32)C(O)C1O
CCCCCC=CCC=CCC=CCC=CCCCC(=O)Nc1c(C)cccc1C
COc1ccc2c(N=O)c(O)n(-c3ccccc3)c(=O)c2c1OC
CCCC(CO)C1CC=C2C1(C)CCC1C2(C)C(O)CC2(C)C(C(C)CCCC(C)C)CCC12C
CN1CCN(c2nc(N)nc3c2cnn3CCCOc2ccccc2)CC1
CC(C)c1ccc(-c2noc(C(CC(=O)O)NC(=O)COc3ccccc3)n2)cc1
NS(=O)(=O)c1ccc(CNCCCNC(=O)c2ccco2)cc1
Cc1ccc(C(=O)NCC(c2cccs2)N2CCc3ccccc32)cc1[N+](=O)[O-]
O=C(Nc1nnc(C23CC4CC(CC(C4)C2)C3)s1)c1ccccc1O
COc1cc(C=CC(=O)NC2CCc3cc(C(C=C(C)C)OC)c(OC)c(OC)c3-c3ccc(O)c(=O)cc32)cc(OC)c1O
O=C1c2ccccc2C(=O)N1c1cccc(O)c1
OC(COC(c1ccccc1)C1CCN(Cc2ccccc2)CC1)Cc1ccccc1
CCOC(=O)Nc1ccc2nncn2n1
Cc1nn(-c2ccc(F)c(Cl)c2)c(C)c1C1CCN(C2CCN(S(=O)(=O)CCCN(C)C)CC2)CC1
CC1OC(n2cnc3c(N)ncnc32)NC1CO
Cc1oc(-c2ccc(Cl)cc2)nc1CN1CCCC(C(=O)O)C1
Cn1c(=O)oc2cc(S(=O)(=O)Sc3nnc(-c4cccc(CCCNCC(O)c5cccnc5)c4)o3)ccc21
CCOC(=O)CN1C(=O)NC2(CCc3ccccc32)C1=O
CCCN(CCCCc1c[nH]cn1)C1CCc2nc(N)sc2C1
Cc1ccc(-c2ccc(C(=O)CN(C)C)n2C)cc1
Cc1ncc(-c2cc(C(=O)N3CCC4(CC3)CC(=O)c3n[nH]cc3O4)cs2)n1-c1ccc(O)cc1
O=C(O)CNC(=O)c1nc(-c2cccc(C(F)(F)F)c2)c2c(cc(-c3ccccc3)c(=O)n2Cc2ccccc2C(F)(F)F)c1O
CC(C)=CCc1c(OCC(O)CC=C(C)C)cc(O)c2c(O)c(-c3ccccc3)oc12
O=C(Nc1nnc(CCSc2nnc(NC(=O)C3CCCC3)s2)s1)C1CCCC1
C=CC(=O)Nc1cc(Oc2c(F)cc(-n3ncc(C(F)(F)F)c3C)cc2Cl)ccc1[N+](=O)[O-]
CCCc1ccc2[nH]c3c(N=Nc4ccc(-c5ccsc5)cc4)ncnc3c2c1
CCOC(=O)c1ccc(NCc2ccc(Cl)cc2)cc1
CCN1C(=Cc2c(-c3ccc(Cl)cc3)nc3sc(C(=N)N4C(=O)C(=Cc5c(Cl)cccc5Cl)SC4=S)c(-c4ccccc4)n23)Sc2ccccc21
Cc1ccc(S(=O)(=O)n2nc(C(=O)NNC(=O)c3cc4ccccc4cc3O)c3ccccc32)cc1
CCCCC1N(C)c2ncccc2C(=O)N1c1ccccc1
CNCCCCC(N)C(=O)N(C)CC(=O)Nc1ccc(O)c(C(=O)O)c1O
CCOc1ccc(Nc2cccc(Cl)c2)nn1
Cc1ccc(-c2cccc(CNC(=O)N3CCN(c4nc(C)nc(C)c4C)CC3)n2)cc1
Cc1noc(C)c1COc1ccc(C(=O)Nc2nc(Cc3cc(Cl)ccc3O)cs2)cc1
O=C(Cc1ccsc1)N1CC(=O)N2C(CO)C(c3ccc(-c4ccc(C(F)(F)F)cc4)cc3)C2C1
O=c1nc(CCc2ccccc2)[nH]c2ccncc12
COC1CCC2(CC1)Cc1ccc(-c3cccc(C#N)c3)cc1C21N=C(N)C(N)=N1
CCc1ccc2c(c1)S(=O)(=O)N=C2n1c(C[S+]([O-])CC)c(-c2cccc(F)c2)c(=O)n(-c2ccc(C)nn2)c1=O
CC(C)C(=O)NC(=S)N1CCC(C(c2ccccc2)N(C)C)CC1
Cc1c(O)c(C)c(NC(=O)C2CCCN2C(=O)OC(C)c2ccccc2)c(C)c1Cl
COc1ccc(-c2cccc3c(N(C)C(=O)C4C=CCN4C(=O)C(F)(F)F)nc(C)nc23)cc1OC
CC(=O)Nc1ccc(S(=O)(=O)Nc2ccccc2)cc1
COc1ccc(C(=O)N=C(N)NC(=O)c2cc(OC)cc(C)c2NC(=O)COc2cc(C)ccc2C)cc1
C=CCN1CCC23c4c5ccc(O)c4OC2C(=O)CCC3(Cc2ccc(F)cc2)C1C5
Cc1ccc2c(=O)cc(-c3ccc(Cl)cc3)oc2c1
CC(C)C(c1ccc(-c2ccccc2)cc1)N(O)C(=O)CCCCCNC(N)=O
COCCNCc1ccc(OCc2ccncc2)cc1
CCc1c(C)c(CNC(=O)C2CCCN2S(=O)(=O)c2cc(Cl)cc(Cl)c2)c(CC)n1Cc1ccc(F)cc1
COc1cccc(NC(=O)CS(=O)(=O)c2nc(-c3ccc(C)cc3)cn2CC(C)C)c1
O=C(CSC1CCCCC1)Nc1c(O)ccc2ccccc12
CN(C)CCc1cccc(S(=O)(=O)Nc2ccc(N3CCc4ccccc4C3)cc2)c1
CCOC(=O)c1c(NC(=O)NC(C)C)c2c(C)nc(C)nc2n(CC)c1=O
CC(C)(C)OC(=O)NS(=O)(=O)CC1CC2CCC(C1)N2Cc1ccc2nonc2c1
O=C(NC(c1cccs1)c1cc(Cl)c2cccnc2c1O)c1ccco1
COc1ccc2nc(C)cc(NN=c3cc(-c4ccc(Cl)cc4)sc(-c4ccc(Cl)cc4)c3)c2c1
O=C(c1cc(F)ccc1F)C1CCCN1Cc1cc(Cl)c(F)cc1Cl
CCn1ccc2c(F)c(CN3CCC(C(N)=O)C3)ccc21
Cc1ccc(C(=O)Nc2nnc(S(=O)(=O)N(C)c3ccccc3)s2)cc1
CN1CCN(C(=O)C2(Oc3ccc(Cl)c(Cl)c3)CCCCC2)CC1
Cc1nccn1-c1ncc2ncc(=O)n(Cc3ccc(C(F)(F)F)cc3)c2n1
CC1=C(CNC(=O)C(CC(C)C)NP(=O)(O)Cc2cccc3ccccc23)C(=O)c2ccccc2C1=O
C=CCc1nc(N)nc(N)c1COC(=O)c1cccnc1
O=C(NCc1cccs1)c1csc(C2COCCO2)n1
O=C(O)c1ccc(N(CCCl)CCCl)cc1
Cc1cccc(NC(=O)c2ccccc2NC(=O)c2cccc(C(F)(F)F)c2)n1
NC(N)=NCCSCc1cccn1-c1cccc(Br)c1
N=C(N)c1cccc(-c2cccc(-c3cccc(C(N)=O)c3)c2)c1
N=C(N)NCCCC(NC(=O)c1ccc(N)cc1)C(=O)NC(CCC(=O)O)C(=O)NCC(=O)O
CC1(C(=O)Nc2cccc(Cl)c2)CC1c1cccs1
CCOC(=O)C(C)Oc1ccc(C=C2C(=O)N(C)C(=O)N2C)s1
COC(=O)c1ccc(NC(=O)c2cnc(C)cn2)s1
COC(=O)ON=C1c2ccccc2-c2nc3n(c(=O)c21)CCS3
Cc1[nH]c2c(O)cccc2c1C(=O)C=Cc1ccc(O)cc1
O=C(NCc1ccccc1)c1cc2ccccc2oc1=Nc1ccccc1
O=C(Nc1ccc(-c2ccc(Cl)c(Cl)c2)cc1)Nc1ccccn1
O=C1c2cccc3cccc(c23)C(=O)N1CCN1CCc2ccccc2CC1
Cc1cc2c(cc1C(=O)NC1CCN(C)C1)NC(=O)CO2
COCOn1c(=O)c(C2CCCC2)[n+]([O-])c2ccccc21
O=C(NCCCCCCCCCNC(=O)c1ccco1)C(O)=CC=CCOc1cccnc1
COc1ccc(C)cc1NC(=O)NC1=NC=C(C)[SH]1C
CCCS(=O)(=O)NC(CO)c1ccc(Sc2ccccc2)cc1
COc1ccc(C(=O)NC(=S)Nc2cccnc2)cc1OC
COc1cc(-c2nc(N)nc3[nH]ccc23)ccc1NC(=O)c1ccc(F)cc1
CC(=O)Nc1ccc(N2CCN(CC(O)c3ccccc3)CC2)c(C)c1
CN1CCc2onc(C(=O)NCc3ccccc3)c2C1
COc1ccc(N2N=C(C(=O)OCc3ccco3)CC(c3ccccc3OC)C2=O)cc1
CCOC(=O)CNc1ccc(Cl)c(S(=O)(=O)NC(Cc2ccccc2)C(=O)NO)c1
CCn1c(-c2ccc(Cl)cc2)nc2ccccc2c1=O
CCCCCCC(NC(=O)CCCCCCCC(=O)NC(CCCCNC(=O)CCCCC)C(=O)O)C(=O)O
CC(=O)OC1CCC2(C)C(=CCC3C2CCC2(C)C(C(=O)OC(C)C(C)O)=C(C(C)=O)CC32)C1
CN(C)S(=O)(=O)c1ccc(NN=Cc2c(Cl)cccc2Cl)cc1
Cc1c(C(=O)OCc2ccccc2)oc2ccc(S(=O)(=O)N3CC(C)OC(C)C3)cc12
Cc1ccc(NC2=NC(c3ccc(C)cc3)c3cnccc3C2=O)cc1
O=C(COc1ccc(-c2onc(-c3ccno3)c2-c2ccc(F)cc2)cc1)NO
c1cc2nc3c(cc2cc1N1CCCCC1)nnn3C1CCCCC1
CC(C)(O)C#CCCCCCCCO
CCCCCC(O)C=CCC=CCC=CCC=CCCC(=O)O
CCN(CC)Cc1csc(NC(=O)c2ocnc2C)n1
O=C(O)c1ccc2c(c1)C1C=CCC1C(c1ccc(Oc3ccccc3)cc1)N2
COc1ccc2c(c1)CCc1sc(NC(=O)N3CC4CC3CN4)nc1-2
CC(=O)C1=C(O)C(=O)N(c2nc(C)cs2)C1c1ccc(Cl)cc1
CCCCCOC(=O)COc1ccc(C(=O)N(C)CC(=O)O)cc1
C=CCC(NC(=O)C(N)Cc1ccccc1)C(=O)NC(CCC)C(=O)O
CC(C)(C)NC(=S)Nc1ccc(S(N)(=O)=O)cc1
CCOc1ccccc1NC(=O)CN1C(=O)c2cnccc2Oc2ccc(Cl)cc21
CCOC(=O)c1c(C)[nH]c2c1C(=O)c1ccccc1C2=O
O=C(CCNC(=O)c1ccccc1)NCC1(N2CCCCC2)CCCCC1
NS(=O)(=O)Nc1ccc(NS(=O)(=O)c2cccc([N+](=O)[O-])c2)cc1
Nc1ccn(CCCCCCC(=O)O)c(=O)n1
CC(C)(C)OC(=O)NS(=O)(=O)c1cncc(C(=O)Nc2ccc(F)cn2)c1
CN(CCc1ccccc1)c1nc(-c2ccccc2)nc2c(C(N)=O)cccc12
Cc1cc(C)c(Oc2ccc([N+](=O)[O-])c(NC3CC3)c2)c(NCc2ccc(S(=O)(=O)c3ccccc3)cc2)n1
CC(C)(C)c1cc(C=Cc2ccc(C=Cc3cc(C(C)(C)C)c(O)c(C(C)(C)C)c3)cc2)c(O)c(C(C)(C)C)c1
Cc1cccc(OCCCCCCCCCCCNC(C)CCCN)c1C
CCCCCCC(=O)Nc1nc(N)c2ncn(C3OC(COP(=O)(O)OP(=O)(O)OP(O)(O)=S)C(OC(=O)C4(NC(C)=O)CCCC4)C3O)c2n1
CC1CN(C(C)CO)C(=O)c2ccccc2-c2ccccc2COC1CN(C)C(=O)CN(C)C
CC(=O)OC1CCC(C)(O)C23OC(C)(C)C(CC(OC(=O)c4ccco4)C12C)C3OC(=O)c1ccco1
NCCC1CN=C(Oc2ccc3c(c2)OCCO3)S1
CC(C)n1cc(C(=O)c2cncc(NC(=O)c3cc4cn[nH]c4cn3)c2)c2cncnc21
COc1cccc(-n2c(-c3cn(-c4ccc(C)cc4)nc3-c3cccc(C(F)(F)F)c3)nc3ccccc3c2=O)c1
COC(C)C(=O)Nc1cccc(Oc2ccc(Cc3nnn[nH]3)cc2)c1
Cc1cc2c(C(=O)NCC(Nc3ccccc3CS(C)(=O)=O)c3cccs3)ccc(C)c2o1
COCC(O)CNc1nccc(-n2ccnc2-c2cccc(C(N)c3ccc(F)cc3)c2)n1
CCCCN(CCCCSc1nc(C)cc(C)n1)CC(=O)O
Cc1ccc(S(=O)(=O)NCCc2nnc3cc(-c4ccccc4)c(-c4ccccc4)nn23)cc1
Cc1cc(NC(=O)Nc2nc3ccccc3nc2N2CC(C)OC(C)C2)ccc1Cl
CC(=O)NC(C)c1ccc(OC2CCN(c3ccc(OCCN4CCCC4)cc3)C2)cc1
Cc1cccc(C(=O)Nc2cc(C)c(NC(=O)c3ccccc3)c(C)c2)c1
CN1C(=O)NC(c2ccccc2)C2=C1C=C(c1ccccc1)COC2=O
O=C(CN1CCC(O)CC1)NC(=S)Nc1ccc(Cl)c(C(F)(F)F)c1
CNC(=O)c1c(N2CCCC(C)CC2)ccn2nc(-c3ccco3)nc12
COc1ccccc1N1CCN(CC(O)COC(=O)c2ccc(NC(C)=O)cc2)CC1
OC(CC1CCCCN1)c1cc2ccccc2c2cc(Cl)ccc12
CS(=O)(=O)NCCCOc1ccc(C(=O)C(=O)O)cc1
N#Cc1ccc2cc(-c3ccccc3)n(Cc3cncc(N4CCOCC4)c3)c2c1
CCOc1ccc(S(=O)(=O)NCc2csc(-c3ccc(C)cc3)n2)cc1
CCc1c(C=CC(=O)O)n(CC)c2cc(O)c(OC)cc12
CC(C)(C)OC(=O)NCCc1nnc2[nH]c(-c3ccoc3)cc2n1
COc1ccc(C(=O)Nc2ccccc2C(=O)N2CC3(C)CC2CC(C)(C)C3)cc1OC
Cc1ccc(-n2nc(CNC3CCCC3)cc2-c2cc(Cl)ccc2O)cc1
CC1CCN(c2nc(Cl)c(C=CC(O)=CC(=O)C=C(O)C(=O)O)s2)CC1
Cc1ccc(S(=O)(=O)NC(=N)N2CC3(CCCCC3)CC2C(=O)Nc2cccc(C(F)(F)F)c2C)cc1
Cc1ccc2[nH]c(=O)c(CN(CC(=O)Nc3cc(NC=O)ccc3Oc3ccccc3)c3ccc(C#N)cc3)cc2c1
O=C(Cn1cnnn1)NN=Cc1ccc([N+](=O)[O-])cc1
CC(C)CC(NC(=O)C(CO)NC=CS(=O)(=O)c1cccc2ccccc12)C(=O)NCC(=O)N1CCC(C(=O)NC(C)C(N)=O)CC1
CC(=O)NC(Cc1ccc(Cl)cc1)C(=O)NC1CCN(C(=O)NCc2c[nH]cn2)CC1
COc1ccc(-c2cc(-c3c(-c4ccccc4)cc(=O)oc3N3CCN(c4ccc(OC)cc4)CC3)ccc2OC)cc1
O=C(O)CCc1ccc(Nc2ncc(-c3cccc(O)c3)c(-c3ccccc3)n2)cc1
COc1ccc(CCCOCCCOCCC(C)NCC(O)CO)cc1OC
OC1(CNCCc2ccccc2)CCc2ccccc21
CCCCS(=O)(=O)N1CC2C(C1)C2(CO)CN(C)C
CC(C)OC1C(O)COC(C)C1O
CCOC(=O)C(C#N)=Cc1cn(CC(C(=O)c2ccccc2)=C(C#N)C#N)c2ccccc12
CC1CCC2(CC1)NC(=O)N(CC(=O)N1CCCC(C)C1)C2=O
O=C(O)C=Cc1cccc(N(CCCl)CCCl)c1
CC(C)C(S)C(=O)NC1(C(=O)NC(Cc2ccc(-c3ccccc3)cc2)C(=O)O)CCCC1
CN(C)C1CCN(C(=O)Cc2cn(Cc3ccc(Cl)cc3)c3cc(Cl)c(Cl)cc23)C1
C=CCSc1nnc(-c2ccccc2)o1
NC(=O)c1cccc(-c2noc(-c3ccc(-c4ccc(N5CCC(C(N)=O)CC5)nn4)cc3)n2)c1
N#Cc1ccc(Cc2cc[n+]([O-])cc2)cc1-c1ccccc1
CCc1nc(Cc2nc3c(c(Nc4nnc(C(C)C)o4)n2)CCNCC3)cs1
CCc1ccc2c3c([n+]4c(c2c1)NCC4)-c1cc(OC)c(OC)cc1OCC3
COCCN(C(=O)C1Cc2ccccc2CN1C(=O)OC(C)C(=O)OC)S(C)(=O)=O
COc1cc2c(Nc3ccc(-c4ccccc4)cc3)ncnc2cc1OCCCN1CCCC1
CCC(=O)N(Cc1noc(C2CC2)n1)C1CCN(S(C)(=O)=O)C1
CCOC(=O)c1ccc(-n2nc3c(N4CCC(C(=O)NCCc5ccc(OC)c(OC)c5)CC4)nnc(C)c3c2C)cc1
CC1CC(C)(C)Nc2ccc(C(C)NC(=O)c3cnc(Oc4ccc5c(c4)CCC(c4ccccc4)O5)s3)cc21
CC(CN)C(N)c1cc(C(C)(C)C)c(N(C)S(=O)(=O)Cc2ccc(F)cc2)cc1F
CC1=C(CCNC2CCC(=O)N(Cc3ccccc3)C2=O)Cc2ccccc21
c1coc(-c2n[nH]c(SCCSSCCN3CCCC3)n2)c1
O=C(NCc1ccc(F)cc1)C1CCCN(S(=O)(=O)c2c[nH]cn2)C1
O=C1C(=Cc2ccc(OC(F)F)cc2)C(=O)N(Cc2ccccc2)C(=S)N1Cc1ccccc1
Cc1cccc(NC(=O)N(c2ccc(Cl)c(C(F)(F)F)c2)C2CCN(CC3CN(C(=O)C4CCCCC4)CC3c3ccccc3)CC2)c1
COC(=O)c1ccc(CN2CCC(Cn3cc(-c4n[nH]c5ncnc(N)c45)nn3)CC2)cc1
CCC(CC)C(=O)Nc1ncccc1OCc1ccccc1
Nc1c(F)c(F)c(F)c(Nc2ccccc2)c1F
COC(=O)COc1cc(C)nc(-c2ccccc2)n1
CCN(CC)CCOc1cc(-c2ccc3[nH]nc(-c4ccc(O)c(O)c4)c3c2)ccc1F
CCNC(=O)Nc1cc2c(cc1N(C)C)n(C)c(=O)n2C
CN(CCO)C(=O)c1cc(Nc2nc3cc(N(CC4CC4)S(C)(=O)=O)ccc3c3sccc23)ccc1F
O=C(Cn1cncn1)c1ccc(-c2ccccc2)cc1
CCNCC(=O)Nc1ncccc1S(C)(=O)=O
COc1cc(OC)nc(N2CC3(CCN(Cc4ccco4)CC3)OC2=O)n1
Cn1cc(C2=C(c3cn(Cc4ccccc4)c4ccccc34)C(=O)NC2=O)c2ccccc21
Fc1cc(I)ccc1Nc1c2c(nn1Cc1ccc(Cl)cc1Cl)CCCC2
Cc1c(C(=O)NCCc2n[nH]c3c2CCCC3)cc(-c2ccccc2)n1C
Cc1c(NC(=O)c2ccc(-c3ccc(Cl)cc3)o2)cccc1-c1nc(NCCCN(C)C)c2ncccc2c1-c1ccccc1
O=C(NCc1ccc(Cl)c(Cl)c1)Nc1ccc2ncnc(Nc3cccc(Cl)c3)c2c1
CC(C)c1ccccc1OCC(=O)N(C)c1ccccc1
CCc1ccc(C)c(CCC(=C=O)NC(=O)C2CCCCC2c2ccc(OC=O)cc2)c1OCC(=O)NC
CC12CCC(O)CC1=CCC1C2CCC2(C)C(NC=O)CCC12
CCC(O)(CC)C(C)Cc1cc(OC2OC(CO)C(O)C(O)C2O)c2c(=O)cc(-c3ccccc3)oc2c1
CC(Oc1cncc(-c2ccc(Cl)cc2)c1)c1c(Cl)ccc(F)c1Cl
CCc1nnc(NC(=O)c2ccccc2N(C)S(C)(=O)=O)s1
CCC(CC)C(NC(=O)c1nn(-c2ccccc2Br)c(OCCNc2cccc(C)c2)c1Br)C(=O)O
COCCCCn1c([S+]([O-])Cc2nc(=O)c3ccccc3[nH]2)nc2ccccc21
Cc1[nH]c2c(c1C)C(=NOc1ccc(Cl)cc1)CCC2
CC(C)CC1OC2(CCCCC2C)OOC1(C)C
Clc1ccc(C(Cl)Cn2c(SC3CCCC3)nnc2-c2ccccc2)cc1
O=C(CC1C(=O)N(c2ccc(F)cc2)c2ccccc2N1C(=O)c1ccccc1)NO
O=C(c1c(F)cccc1F)N1CC=Nc2ccccc21
Cn1ccnc1C(C#N)C(=O)NC(=O)c1ccc(N2CCCC2=O)cc1
S=C(Nc1ccsc1)Nc1ccc(Br)cc1Br
O=C(CSc1c2c(nc3ccccc13)CCCC2)Nc1ccc(Br)c2ccccc12
Cc1ccc(OCCn2c(SCC3CCCO3)nc3ccncc32)cc1
CC(=O)OC1CCC2(C)C(CCC3(C)C2CCC2C(Sc4ccccc4)C(=O)C4OC4(C)C2OC(=O)C2C(C)CCC(C)C23O)C1(C)C
CCOC(=O)C1CSCCS(=O)(=O)N1
C#CCSc1ccc(OCCCN2CCN(S(=O)(=O)c3cccs3)CC2)c(Cl)c1
CCCN(CCN(C)C)C1CCc2cc(OC)c(OC)cc2C1
O=C1Oc2cc(CCCN3CCN(CCCc4cn(-c5ccc(F)cc5)c5ccccc45)CC3)ccc2C2COCCN12
COc1ccc(-c2c(O)cc3c(c2OC)C2OCc4cc(OC)c(OC)c(OC)c4C32)cc1
O=C(OCc1c(Cl)cccc1Cl)c1cccc(NCCc2ccccc2)c1
CCOP(OCC)Oc1ccc(C=O)cc1C(=O)O
COc1ccc(C(=O)CCC(=O)Nc2nc3cc(C=CC(=O)NO)ccc3o2)cc1
COc1cc2c3c(c1OC)-c1c(ccc(O)c1OC3(C)C)CC(C)C2
O=C(CSc1nnc(-c2c[nH]c3ccccc23)o1)Nc1cc(C(F)(F)F)ccc1Cl
O=C(CCCCCCNc1c2c(nc3ccccc13)CCCC2)NC=Cc1ccc(Br)cc1
COc1cc2nccc(Oc3ccc(N=Cc4c(O)[nH]c(=O)[nH]c4=O)cc3F)c2cc1OC
O=C(COc1cc(Cl)c(Cl)cc1Cl)NCc1ccncc1
CC(=O)N1CCc2cc(Br)cc(N3CCN(C(=S)Nc4ccc(F)cc4)CC3)c21
NC(=O)n1cc(NC(=O)N2CC(F)CC2C(=O)NCc2cccc(Cl)c2F)c2ccccc21
CC
CCOc1ccc(CNC(=O)CN2C(=O)c3ccccc3Oc3ccc(C)cc32)cc1
Fc1ccc(Cc2ccc(F)cc2)cc1
O=C(COC(=O)c1nn(Cc2ccccc2)c(=O)c2c1CCCC2)Nc1nc2c(Cl)cccc2s1
COc1ccc(C2COc3cc(C4Oc5cc(O)cc(O)c5C(=O)C4O)ccc3C2O)cc1
CC(Oc1ccc2c(c1C(C)C)CCC2NC(=O)C(C)(c1ccccc1)C1CC1)C(=O)O
O=C(Nc1cccc(-c2cccc(-c3nc4cc(C(F)(F)F)ccc4[nH]3)c2)c1)c1cccc(C(F)(F)F)c1
O=C1C(O)=C(c2ccc(O)cc2)OC1Cc1cccs1
CS(=O)(=O)N1CCCC1c1cc(N2CCOCC2)nc(N)n1
CCOC(=O)Nc1ccc(OCC(=O)OCC(=O)Nc2ccc3[nH]c(=O)[nH]c3c2)cc1
Cc1cc(N2CCN(C(=O)c3cccc(NC(=O)COc4ccc(Cl)cc4)c3)CC2)ccc1Br
CC(C)C1C(=O)N2C(C(=O)O)=C(c3ccc4oc(=O)ccc4c3)CC12
Cc1ccccc1NC(=O)CSc1nnc(-c2cccs2)n1C
O=C(NC1CCCCC1)C(c1ccc(C(F)(F)F)cc1)N(C(=O)c1csnn1)c1ccc(F)cc1
Cc1n(CCCCCCCCCCC[N+](C)(C)CCCCCCCCCCCC[N+](C)(C)CCCCCCCCCC[n+]2cn(C)c3ccccc32)cc[n+]1C
CCCCCCCc1ccc(C(CN2CCN(C(c3ccccc3)c3ccc(CCC)cc3)CC2)N2CCN(C(C=CC(=O)O)Cc3ccccc3)CC2)cc1
O=C(c1ccc(OCc2cccnc2)nc1)N1CCC2(CC1)C(=O)c1cc(Cl)ccc1C21CCC1
CCC1C(O)C(O)(CC)CC(O)C2(C)C3CC4OC(O)(N5CCCOCC5)C(C)C4C4(C)C5CCC2C1(CCC34)C5
CCCC=CCC=CCCCCCCC(=O)Oc1ccc(O)cc1
Cc1ccc(C(=O)Nc2nc3ccccc3n3c(C)nnc23)s1
CCC(C)C(NC(=O)Cc1ccccc1NC(=O)c1ccc2ccccc2c1O)C(=O)O
NC1(c2cc(NCC(=O)Nc3ccc(F)cn3)ccc2OCC(F)(F)F)COCC(Cl)=N1
Cc1ccc2[nH]c(=O)c(CSCc3c(C)noc3C)cc2c1
Cc1ccc(S(=O)(=O)n2cc(C3CCN(CC(Cc4ccc(OC5CCNC5)cc4)N(C)C)CC3)c3ccccc32)cc1
COc1ccc(C#Cc2ccccc2CCO)nn1
COc1cccc(CCNC(=O)CCOC2=CC=CC2=O)c1
NC(Cc1ccc(O)cc1)P(=O)(O)CC(Cc1ccccc1)C(=O)O
COc1ccc(C(=O)NCCSCc2ccco2)cc1
CC(Nc1c(C(N)=O)cnn2cc(-c3ccc(CN4CCN(C)CC4)cn3)cc12)C1(C)CC1
COc1cc(C(=O)NC2CCN(C)CC2)ccc1Nc1nc2c(F)cc(-c3ccc(F)cc3F)cn2n1
O=C(CNC(=O)C(Cc1ccccc1)NC(=O)C(Cc1c[nH]c2ccccc12)NC(=O)OCC1c2ccccc2-c2ccccc21)NCCc1ccccc1
N#Cc1cccc(COc2cccc(C(O)C(=O)Nc3ccccc3O)c2)c1
N#CC(=Cc1ccc(O)cc1)c1cc(Cl)ccc1OCCCN1CCCC1
CC(C)(C)OC(=O)N1CCC(COc2cccc(CN3CCCCC3)c2)CC1
CCN(CC(=O)Nc1c(F)cccc1F)C(=O)C=Cc1ccc([N+](=O)[O-])o1
O=c1c2ccccc2n(Cc2ccc(F)cc2)c(=O)n1CCc1ccc(F)cc1
COc1ccc(CCN2CCN(CCCOc3ccc4c(c3)CCC4N3CCCC3)CC2)cc1OC
COc1ccc(C(=O)c2oc3ccc([N+](=O)[O-])cc3c2C)cc1
CC(CC1(C)C(C)CCC2(C)C1CCC1C3C4OC(C)C3(CCC12C)C4O)Oc1ccc2[nH]ccc(=O)c2c1
CSc1nnc(NC(=O)CCCN2C(=O)c3ccccc3S2(=O)=O)s1
O=C1c2cnncc2C(=NC=NCc2ccc(F)cc2)c2nc3cc(F)ccc3nc21
COc1cc2cc3ccccc3c(C)c2c(OC)c1-c1c(OC)cc2oc(-c3ccc(O)cc3)cc(=O)c2c1O
COc1ccc2c(-c3cccc(C)c3)nncc2c1N
COc1cccc(NC(=O)c2ncn(-c3cc(C)ccc3C)c2N)c1
CCOC(=O)C1C(=N)Oc2c(oc(CNc3ccccc3C(F)(F)F)cc2=O)C12C(=O)Nc1ccccc12
C=CCONC(=O)c1csc(Cc2cc(Br)cc(OC)c2O)n1
CON=C(N)c1ccc(-c2ccc(-c3cccc(C(N)C(N)=O)c3)o2)cc1OC
O=C(NCC1CCN(C(=O)c2ccccc2)CC1)C1Cc2ccccc2CN1
CC(=O)OC(=O)C=C1SC(=S)N(OCc2ccccc2)C1(C)C
Cc1nn(C)c(C)c1CNCCn1cccn1
Cc1cc2c(-c3ccnc(Nc4ccc(F)cc4C)n3)ccc(N(C)C)c2[nH]1
C#Cc1nc2cc(Sc3ccccc3)ccc2n1C(C)C
O=C(Nc1cccc(-c2ccc3c(Nc4cc(CN5CCOCC5)ccn4)ccnc3c2)c1)Nc1cc(C(F)(F)F)ccc1F
Cn1cc(CNC(=O)C2COCCC2Cc2cccc(Cl)c2)cn1
O=S(=O)(CCNCCc1ccc(F)cc1)N1CCCCC1
c1cncc(N2CCCC3(CCN(Cc4ccc5c(c4)OCO5)CC3)C2)c1
O=C(CCN1C(=O)CCN(c2ccccc2F)C1=O)Nc1ccccc1[N+](=O)[O-]
CCC(C)C(C(=O)NC(C(=O)NCc1ccc(CCNC)cc1)C(C)C)N1C(=O)c2ccccc2NC1c1cccs1
O=[N+]([O-])C=Cc1ccc(OCCCCCOc2ccc(C=C[N+](=O)[O-])cc2)cc1
Cc1ccc(C(=NO)N2CC3CCCC3C2)c(OCc2ccccn2)n1
O=C(Nc1ccc2c(c1)OCO2)C(=O)Nc1ccc(F)c(C(F)(F)F)c1
Cc1cn(C2CC([N-][N+]#N)C(CO)O2)c(=O)[nH]c1=O
CC(C)N=c1oc2c(cc1C(=O)Nc1cccc(C(=O)NCc3ccccc3)c1)CCc1ccccc1-2
COc1cc(Nc2nc3n(n2)CCC(=O)N3Cc2ccccc2C)ccc1-c1ccc(C)nn1
Cc1cc(C)c(NC(=O)CN2CCN(CC(=O)NC(=O)c3ccco3)CC2)cc1C
Cc1cc(-c2c(Cl)cccc2Cl)cc2nnc(Nc3ccc(OCCN(C)C)cc3)nc12
CCOc1ccc(-n2nnnc2SCC(=O)O)c(NS(=O)(=O)c2cccc(I)c2)c1
Cc1ccc(OC=Nc2ccccc2)c(C)c1
CCOC(=O)C=Cc1cc(-c2cc3cccc(OC)c3oc2=O)cc(NC(C)=O)n1
CC(C)c1nc(N)nc2occc12
O=C(Nc1ccccc1)c1ccc(Nc2cc(Nc3cccc(F)c3)ncn2)nc1
CCn1c(=O)c2c(nc(CN3CCN(C(=O)NCC(C)C)CC3)n2CCc2cccc(OC)c2)n(CC)c1=O
CCn1c(CN2CCCCC2C)nc2c1c(=O)n(C)c(=O)n2C
CC(=O)N1CCC(=NNC(=O)c2ccc(Cl)c(S(=O)(=O)N3CCCCC3)c2)C(Cc2ccccc2)C1
COc1cccc(CNC(=O)Cn2nc(C)c([N+](=O)[O-])c2C)c1
CC(=N)N1CCC(Oc2ccc(Nc3ccc4ncc(-c5ccc(NC(=O)C6CCCN6C(=O)c6ccccc6)cc5)n4n3)cc2)CC1
CCc1c(C)[nH]c(N)c1S(=O)(=O)c1ccc(C)cc1
O=C(CN1CCc2sccc2C1)Nc1ccc2cc(C(=O)O)ccc2n1
CN(C)c1ccc(N(Cc2cccnc2)S(C)(=O)=O)cc1
COc1c(OC2OC(CO)C(O)C2O)cc2oc(-c3ccc(O)cc3)cc(=O)c2c1O
CC1CCCC(C)N1Cc1coc(-c2cccc(F)c2Br)n1
O=C(NCCc1ccc(-c2ccc(F)cc2)cc1)c1cc(N2CC(C(=O)N3CCOCC3)C(c3cc(F)c(F)c(F)c3)C2)ccc1CN1CCOC1=O
COc1ccccc1P(=O)(O)Cc1ccccc1[P+](c1ccccc1)(c1ccccc1)c1ccccc1
CN1C(=NC(=O)C2CC2)SC2CS(=O)(=O)CC21
O=C(NC(Cc1ccccc1)P(=O)(O)C(Cc1ccccc1)NC(=O)OCc1ccccc1)OCc1ccccc1
O=C(O)c1ccc(N2CCC3(CC2)CC(c2ccc(Cl)cc2)=NO3)c([N+](=O)[O-])c1
CC(C)CC(NC(=O)c1ccco1)C(=O)NC(Cc1ccccc1)C(=O)C(F)(F)F
O=C1C2c3[nH]c4ccc(Cl)cc4c3CCN2C(=O)N1CCN1CCN(c2ccccc2F)CC1
COc1ccc(S(=O)(=O)N2CN(c3ccc(C)cc3)c3nc4ccccc4nc32)cc1
OC1CCN(c2cccc(OC3CCCC3)n2)CC1
CCNC(=O)Nc1ccc(S(=O)(=O)c2ccc(OC)c(F)c2)cc1
N=C(N)c1ccc(C(=O)NC(CC(=O)NC2(C(=O)O)CCCCC2)C(=O)N2CCCCC2)cc1
O=C(NO)c1ccccc1CCc1nc(Nc2ccc3c(c2)OCO3)nc2ncccc12
Fc1ccc2c(c1)C1C=CCC1C(c1ccccc1)N2
Cc1cnnc(NCC2(C)CCN2C(=O)C2CCCC2)c1
CCN(CC)C(=O)Cn1cc(N(CC)S(=O)(=O)c2ccc(OC)cc2)c(=O)c2cc(C(N)=O)ccc21
Cc1csc(N2CCN(Cc3csc(-c4ccccc4)n3)CC2)n1
Cc1cn(-c2ccc(C[S+]([O-])CC(=O)NCc3ccccn3)c(F)c2)cn1
COc1ccccc1S(=O)(=O)Sc1ccc(C(=O)Nc2ccc3c(c2)OCCO3)cn1
CCO[PH](Oc1ccc(C(F)(F)F)cc1)(SCC(=O)N1CCCCC1O)N1Cc2ccccc2CC1=O
CC(=O)N1COCC2(C1)CN(C1CCCOC1)C2
N#[N+][N-]C1CC(n2cc(C(F)(F)F)c(=O)[nH]c2=O)OC1CO
CCCCCCCC[n+]1cccc(C2OC(C)(C(=O)N3CCCC3)OC2=O)c1
O=C(CN1CCN(c2ccc(F)cc2)CC1)NCc1ccccc1
O=C(CCc1c[nH]c2ccccc12)Nc1cccc(C(=O)Nc2ccc(OC(F)(F)F)cc2)c1
CCOc1ccc2c(c1)nc(CNc1ccc(C(=O)OC)cc1)n2Cc1ccc(-c2ccccc2C(=O)O)cc1
O=c1c2ccccc2nc2[nH]c(=Nc3ccc(F)cc3)c(=NNc3nc(-c4ccc(F)cc4)cs3)on12
Cc1c(C)n2c3c(=O)n(Cc4ccccc4)c(=O)n(C)c3nc2n1C1C(CO)OC(C(=O)O)=CC(O)C1N(C)C
OC(COCc1ccon1)CN1CCN(Cc2ccccc2)CC1
COc1ccc2ncc(-c3c(C)nn4c3ccc3c(NCc5ccco5)ncnc34)cc2n1
CCOc1cc(C#N)ccc1OC(C(=O)O)c1ccccc1
O=C(NC1CCCN(Cc2ccccc2)C1)c1ccc(C(O)(C(F)(F)F)C(F)(F)F)cc1
COc1cc(C2c3cc4c(cc3C(OC(=O)NS(=O)(=O)c3ccccc3)C3COC(=O)C23)OCO4)cc(OC)c1O
CCC(CNCc1cnc(C)s1)Oc1cccc(C(C)(C)O)c1C
NCCCCC(NC(=O)c1cnc2ccccc2c1Cl)C(=O)O
O=C(c1cnn(-c2ccccc2)c1-n1cccc1)N1CCC(OC(=O)C(F)(F)F)CC1
Cc1cc2ccccc2c(=O)n1-c1cccc(OCc2cc(CN3CCCCC3)[nH]n2)c1
C=CC1(C)CCC23CCC(=O)C2C(C)(C(C)CC3)C(OC(=O)Cn2cc(CSC3CN(C(=O)Cn4cnc5c(N)nc(N)nc54)C3)nn2)C1
O=C(Nc1cc2ccccc2o1)c1cccn2c(=O)c3ccccc3nc12
CC1CCCC(NC(=S)NNC(=O)c2ccccc2)C1C
COc1nc(C)cc(NC(=O)c2cc(Cl)c(Cl)c(Cl)c2OC)n1
COc1cccc(NC(=O)N(CCCN2CCC(O)(c3ccccc3)CC2)Cc2ccc(C)cc2)c1
CCOC(=O)C(C)SC(=S)N1CCN(C(C(=O)OCC)c2ccccc2)C1=N
Nc1cc2c(=O)n(N)c(-c3cncc(N4CCOCC4)c3)nc2cc1Cl
CCCCn1c(N)c(N(CC(C)C)C(=O)CSc2n[nH]c(N)n2)c(=O)[nH]c1=O
C=C1C(=O)C23CCCC1C2C=CC(O)C=CC3=O
CC(C)(C)C(C)(C)n1ncc2c3c(cnc21)C(=O)N(Cc1ccccc1)C3=O
Cc1cnc(-c2nc(C(C)(C)C)c3c(C(C)C)nccn23)c(F)c1
N=C(N)c1ccc2[nH]cc(C3CCN(C4CCC4)CC3)c2c1
ON=Cc1cnc2nnn(-c3ccccc3)c2n1
COc1cccc(N2CCN(C(=O)CCCCCCn3nc(C)c(=O)[nH]c3=O)CC2)c1
CCC(CC)(CC)C(=O)N1CCN(CS(=O)(=O)Cc2ccccc2)CC1
CC(C=CC=C(C)C=CC1=C(C)C(=O)C(C)=CC1=O)=CC=CC(C)=C(C)C=Cc1c(C)cc(C)c(C)c1O
CCOC(=O)N1CCN(C(=O)CN2CCN(c3cccc(C)c3)CC2)CC1
CSc1nccc(NC(C)c2nc3ccccc3n2CCCC(=O)O)n1
CC(C)c1cc(NC(=O)Nc2ccc(OC(F)(F)F)cc2F)c(O)cc1-c1ccc(C(=O)NC(CC2CCCCC2)C(C)N2CCOCC2)cc1
CC(=NOC1CCCC1)C(O)=C(C(=O)O)c1cc(C)ccc1Cl
COc1cccc(NC(=O)CSC)c1
Cc1cc(OC(=O)N(C)C)ccc1P(=O)(O)Oc1ccc(C(C)(C)C)cc1
COCCOc1ncccc1C1C(C(=O)C(C)(C)O)C(=O)C(=O)N1c1ccc(-c2ccc(C)n2C)cc1
COc1ccc(-c2nc3ccccn3c2C=C2C(=O)Nc3ccc(Cl)cc32)cc1OC
COc1ccc(NC(=O)N(C)C(C(=O)O)C2CCCN(S(=O)(=O)c3ccc4ccccc4c3)C2)cc1OC
COC1(c2ccc(OCc3ccc4ccccc4n3)cc2)CC2CC(C(=O)O)=NN2C1
O=Cc1ccc(Cc2ccc(C=Cc3nc(=O)c4ccccc4[nH]3)cc2)cc1
Cc1cc(C)cc(-c2c(C)c(NC(=O)C3CNC(=O)C3)nn2C2CCCCC2)c1
CC(C(=O)NC1CC1)n1cc2c(n1)-c1cc(C#CC3(N)CCC3)c(F)cc1OCC2
O=C1NC2CC3CCC(C2)N3c2ccccc21
CCN(CC(=O)Nc1c(F)cccc1F)C(=O)CC1CCCC1
CCc1cc(Cc2cc(C(=O)O)ccc2OC)cc(Cl)c1NC(=O)c1c(-c2ccccc2)nn2c1NCCC2
CCOc1ccc(NC(=O)Cn2c(S(C)(=O)=O)cc3ccccc32)cc1OCC(=O)Nc1cccc(C)c1
Cn1c(=O)n(-c2cccc(C(=O)NCCO)c2)c2c3nc(-c4cn[nH]c4)[nH]c3ncc21
Cc1ccc(Cn2cnc3sc(C(=O)Nc4ccccc4)c(-c4ccc(F)cc4)c3c2=O)cc1
CCOC(=O)N1CCC(NC(=O)CCCc2nc3ccccc3s2)(C(=O)NO)CC1
CCCCCCCCCCCCCCCCCCCN(CCCCCCCCCCCCCCCC)CC(O)c1cc(C(O)C(F)(F)F)ccc1O
C=CCN1C(=O)C(=C2SC(=S)NC2=O)c2ccccc21
CCOC(=O)c1cc2c(ccn2Cc2cccnc2)n1Cc1ccco1
Cc1cc(C)nc(NCC(O)c2ccc(Cl)cc2)n1
Cc1ccc(NC(=O)CCC(=O)N2CCC3(C)c4cccc(O)c4CC2C3(C)C)cc1F
CNC(=O)C(C#N)=Cc1ccc(Cl)cc1
CS(=O)(=O)NC1Cc2ccc(O)c(c2)CCCCCCC(NC(=O)C(F)(F)F)C(=O)NCCCC(=O)NC(c2ccccc2C(F)(F)F)C(=O)N1
O=C(COc1ccccc1)Nc1cccc(-c2cnc3cccc(Cl)c3n2)c1
CC(C)CC(=O)NC(CC(C)C)C(=O)N(CC=Cc1ccccc1)CC(=O)N1CCN(c2nsc3ccccc23)CC1
O=c1nc(NN=Cc2ccc(Cl)cc2)[nH]c2c1nnn2CC1CCCO1
Cc1[nH]n(-c2ccc(F)cc2)c(=O)c1C=C1C(=O)NC(=O)NC1=O
CC(C)(C)c1ccccc1Oc1ccc(=O)n(-c2ccccc2)n1
Cc1ccc(CNC(=O)C(CC2CCCCC2)NC(=O)c2ccc(F)cc2)cc1
COc1cccc2c(=O)n(C)c3c(OC4CCN(C(C)=O)CC4)ncnc3c12
CC(C)n1c(Nc2ccccc2)nc2cc(-c3ccc(Cl)cn3)sc2c1=O
COc1ccc(Cc2nc3ccccc3c3nc4ccccc4n23)cc1OC
Cc1nc(-c2cn3c(n2)-c2cnc(OC(C)C)cc2OCC3)n(C(C)C)n1
CCCCN(CCCC)C(=O)Cc1nc(-c2ccc(C)cc2)cs1
COC(=O)C1C2CCC(C2)C1CCCN1CCN(c2cccc(C(C)=O)c2)CC1
Cc1cc(C2CC2)c(C(=O)N2CCC(c3n[nH]c(C4CCCO4)n3)CC2)s1
CC(=O)NCC1CN(c2ccc3c(c2)CCN(C(=O)CCn2nc(C(=O)O)ccc2=O)CC3)C(=O)O1
CCCCc1ccc(-c2noc(-c3cccc4c3C(=O)N(CCNC(C)C)C4)n2)s1
CCOC(=O)c1cc2ccccc2cc1C(=O)OCC
Brc1ccccc1CNCCCCCNc1ccnc(NCc2ccccc2Br)n1
Cn1cnc(S(=O)(=O)NCC2CCN(c3ncccn3)CC2)c1
Nc1sc2c(c1C(=O)c1ccc(Cl)cc1)CCC2
CCCN1CC(O)=C(C(=O)c2ccc(Oc3ccccc3F)cc2)C1=O
N#Cc1cc2cc3c(-c4ccccc4)cc(C(=O)NC(CCC(=O)O)C(=O)O)cc3nc2s1
CCc1nn(-c2ccc(C3CC3)nn2)c(C)c1Oc1cccc(C)c1
CC(=O)NC(=Cc1ccccc1)C(=O)N1CCC=CC1C(N)=O
C=CCc1cccc(C=NNC(=N)NS(=O)(=O)c2ccc(C)cc2)c1O
CCCC1CN(C(=O)c2ccc(OCc3c[nH]nn3)cn2)CC1NS(=O)(=O)OCC
FC(F)(F)c1ccc2[nH]c(C=C3CCN(Cc4ccccc4)CCC3Oc3cccnc3)nc2c1
Cc1ccc(OCc2csc(C)n2)cn1
C[N+]1(C)CC(COC(=O)c2ccc(F)cc2)Oc2c(N)cccc21
CCC(=O)N(c1ccccc1)C1(COC)CCN(Cc2c(-c3ccc(Cl)cc3)nc3cc(C)ccn23)CC1
Cc1nn(C2CN(CC(O)c3ccccc3)C2)c(=O)c2nn(-c3ccccc3)c(C)c12
CC(C)C1=CC2CC3(C=O)C4CCC(C)C4CC2(CCOC(=O)CC(c2cccc(C#N)c2)n2cncn2)C13C(=O)O
Cc1ccc(-c2cc(NC(=O)c3ccc(NC(=O)c4ccccc4Cl)cc3)n[nH]2)cc1
COc1cc(C2c3cc4c(cc3C(Nc3ccc(Cl)cc3)C3COC(=O)C23)OCO4)cc(OC)c1OC(=O)c1ccccc1
COc1cc(C#N)ccc1Oc1nc(Nc2ccc(N3CCN(c4cccc(C(C)(C)C)c4)CC3)cc2)ncc1C(F)(F)F
Cc1ccc(N(C)C(=O)COC2CC(O)C(CO)O2)cc1
Cc1nc(-c2ccccn2)no1
COc1cccc(Oc2cc(Nc3ccc(N4CCOCC4)cc3)c3ccccc3n2)c1
Nc1nc(=O)c2ncn(CCC(O)c3ccccc3)c2[nH]1
O=C(Nc1ccc(Oc2ccc(NC(=O)C3CC3)cn2)cc1)c1ccc2c(c1)OCO2
Cc1cc(Oc2ncc(Cl)c(N3CCOCC3)n2)cc(Sc2ccccn2)c1O
COc1ccc2c(c1)c(CC(=O)OCC(N)=O)c(C)n2C(=O)c1ccc(Cl)cc1
CC(CN1CCS(=O)(=O)CC1)N1CCN(C(=O)c2ccc(F)cc2)CC1
O=C1OC(CCC2(CO)OC2=O)C=C1Cl
CC1=NN(c2nnc(Cc3ccccc3)o2)C(c2ccccc2Cl)C1
Nc1nc(=O)n(C2CC(O)C(CO)O2)cc1COP(=O)(O)OP(=O)(O)O
C=C1C(=O)OCC1=CCC1C(=C)CCC2C(C)(C(=O)OC)CCCC12C
CCN(CC)C(=O)C1(c2ccccc2)CC1CN
Cc1cc(C)c2ccc(=O)n(Cc3c(Cl)cccc3Cl)c2c1
CC(C(=O)Nc1ccc2[nH]c(=O)[nH]c2c1)c1ccc(Cl)cc1
O=C(C=Cc1ccc(Cl)c(Cl)c1)Nc1ccc(CCN2CCc3cc(OCN4CCCCC4)c(OCCF)cc3C2)cc1
Cc1ccc(SCC(O)COC(C)C)cc1
Cc1cc(C)cc(NC(=O)c2ccc3c(N)c(C(N)=O)sc3n2)c1
COc1cccc(CN(C)CCC#N)c1
CCN(CC)CCNc1c(N)c(=O)oc2ccccc12
CC(=O)N1CCN(C(=O)C(Cc2ccccc2)N(C(=O)Cn2cncn2)c2ccccc2)CC1
COc1cc(NC(=O)OC(=O)C(C)C)c(C(Cc2ccc3c(c2)CC(c2ccccc2NC(C)=O)C3)C(=O)O)cc1Cl
CC(=O)OC1C2CC3CCC1(O)C3C1=C(C(=O)O2)C(=O)c2c(C(C)=O)sc(N=C=S)c21
Cc1nn(CC(=O)Nc2c(C)n(C)n(-c3ccccc3)c2=O)c(C)c1Cl
COC(=O)C(c1ccc2c(c1)OCO2)N1CCCc2cc(OCc3ccc(C(F)(F)F)c(C#N)c3)ccc2C1=O
O=C(CCCN1C(=O)c2ccccc2C1=O)NC1CCC(N2CCc3ccc(Cl)cc32)CC1
Cc1nc2c(-c3ccccc3)cnn2c(C)c1CNCCCCO
CCCCCCNc1ccccc1C=C(C#N)S(C)(=O)=O
CCN(CC)c1ncc(C(=O)NCCNC(C)=O)n1Cc1ccc(OC)cc1
c1ccc(CSCCNC2CCCCC2)cc1
CCCN(C)CCOc1cc(-n2cccc2)cn2c(Br)c(C3CCCCC3)nc12
CCCOc1cccc(C2(C(N)=O)CC3C4Cc5ccc(OC)c6c5C3(CCN4CC3CC3)C(O6)c3ccc(OC)c(OC)c32)c1
Cc1cccc2nc(-c3ccc(Cl)cc3)[nH]c12
Cc1nn(-c2cccc(-c3c(Cl)cccc3Cl)c2)c(=O)n1C(C)c1cccc(N2CCCNCC2)c1
O=C(Nc1cccn(Cc2cc(F)cc(F)c2)c1=O)c1nc(-c2ccccc2)cc(-c2ccccc2)c1O
O=C(N1CCCCC1)N1CCN(CCCc2c[nH]c3ccc(-n4cnnc4)cc23)CC1
CC(NCCO)c1ccccc1
CC(=O)N(C)c1cccc(-c2csc(N=C(N)N)n2)c1
COC(=O)N1CC=CC1(C(=O)OC)C(=O)OC
Cc1nnn(-c2sc(C)c(C)c2C(N)=O)c1C(N)=O
CCCN(Cc1ccccc1)C1CCc2c(Cl)cccc2C1
CNCc1cc(C(=O)Nc2nnc(C)s2)ccc1OC(C)C(F)(F)F
O=C(Nc1ccccc1)C1(O)C=CC2(OCCO2)C(O)C1O
CC(=O)N1CCN(c2ccc(N3CCC(Oc4ccc(S(C)(=O)=O)cc4)C3C(=O)O)c(C(F)(F)F)c2)CC1
Cc1ccc(NNC(=O)c2ccc(Cl)cc2Cl)cc1
Fc1ccc(C#CC(OC2CCC(Cc3cccnc3)C2)c2ccc(F)cc2)cc1
Cc1c(C(=O)c2ccccc2)oc2ccccc12
COC(=O)CCc1ccc(OC(=O)C=C(O)C=Cc2cc(OC)c(OC)c(OC)c2)c(OC)c1
CCOC(=O)N1CCN(S(=O)(=O)c2c(C(=O)N3CCCCC3)c(C)n(C)c2C)CC1
CCCNc1nc(NCCC)c2nnn(Cc3ccccc3)c2n1
O=C1NC(=O)C(c2cn3c4c(cccc24)CNCC3)=C1c1cn(CC2CC2)c2ccc(F)cc12
CC1(C)C(C(=O)Oc2ccccc2)N2C(=O)C(NC(=O)C(=NOc3ccccc3)c3csc(N)n3)C2S1(=O)=O
COCCCC=CCOc1ccc(CC(N)C(=O)O)cc1
CN1CCC2(CC1)NC(=O)c1cc(-c3cccc(OC4CCC4)c3)ncc1O2
O=C(Nc1c(F)cccc1F)c1nnn(Cc2cc(F)ccc2F)c1NC1CCCC1
CCCCc1nc(SC(F)F)c(C2CC2)n1Cc1ccc(C(=O)O)cc1
OCCc1cn(Cc2ccccc2)c2ccccc12
CN(C)C(=O)c1ccc(-c2ccn3c(-c4cccc(NC(=O)NCC(F)(F)F)c4)cnc3c2)cc1
COC(=O)c1c(NC(=O)c2ccc(F)cc2)sc(Cc2nc3ccccc3[nH]2)c1C
O=C(NCc1ccco1)c1cc2sccc2n1Cc1ccc(F)cc1
COCCOc1ccc(C(=NO)N2CCN(c3ccc(C(F)(F)F)cc3)CC2)cc1
COc1ccc(C2=CC(=O)N(CN(C)C)C2=O)cc1
CC(C)Nc1nc(NCc2ccc(N(C)C)cc2)nc(Oc2cccc(NC(=O)OC(C)C)c2)n1
N#CCSc1ccccn1
CCCCCN(CCCCC)CC(O)c1cc(-c2ccc(C(F)(F)F)cc2)nc(-c2ccc(C(F)(F)F)cc2)c1
OCCC1CCN(c2ccc(C3(CO)CCN(CC4CCCCC4)CC3)cc2)CC1
COCc1nc2ccn(Cc3ccccc3)c(=O)c2n1-c1ccc(Cl)cc1
CC1(C)OCC(=O)Nc2ccc(-c3cc(F)cc(F)c3)cc21
CCC(C)C(CN(C)C)NC(=O)c1ccc(-c2noc(C(C)C)n2)cc1
CC12CCC(C(=O)N3CCN(c4ccc(C(=O)C5CC5)cc4)CC3)(OC1=O)C2(C)C
Cc1ccccc1C(=O)CS(=O)(=O)N1CCc2ccccc21
CC(C)(C)NC(=O)n1cnc(SCC(=O)Nc2ccc(Cl)cc2)n1
N#Cc1csc(N2CC3CC(C2)c2cccc(=O)n2C3)n1
O=C(NCCN1Cc2ccccc2CC1C(=O)Nc1ccc(C(O)(C(F)(F)F)C(F)(F)F)cc1)c1cccc(C(F)(F)F)c1
O=C(NCc1cc(=O)n(-c2ccccc2)[nH]1)c1ccc(Cl)cc1
N=C(NCCCCCCCCCC1CCCCC1)Nc1ccc2ccccc2c1
COc1ccc(OC)c(CC(=O)NCC2(N3CCCC(C)C3)CCCCC2)c1
COc1ccc(Cl)cc1NC(=O)CN(CC(=O)Nc1ccccc1-c1ccccc1)Cc1cccs1
CNc1nc(C)c2cc(-c3csc(C)n3)c(=O)n(C3CC3)c2n1
O=C(O)CN1C(=O)c2cc([N+](=O)[O-])ccc2N(Cc2ccc(F)cc2)C(=O)C1c1ccc(Cl)nc1
COc1ccc(C2=NOC(C3CCN(C(=O)CCc4ccccc4)CC3)C2)cc1
CN1CCCC1C(=O)NCCOc1ccc(-c2ccc(Oc3ccccc3)cc2)cc1Cl
CCc1cnc(N2C(=O)CSC2c2c(Cl)cccc2Cl)nc1S(C)(=O)=O
Fc1ccccc1Cn1c(-c2ccccc2)nc2ccccc21
CC(C)[S+]([O-])N1CC(=Cc2ccccc2)C(=O)C(=Cc2ccccc2)C1
CC(C)(C)OC(=O)NC(Cc1ccccc1)C(O)CNCC(O)C(Cc1ccccc1)NC(=O)OC(C)(C)C
Cc1c(C(=O)NC(C(=O)N2CCN(C)CC2)c2ccccc2)nn(-c2ccc(Cl)cc2Cl)c1-c1cccc(-c2ccccc2)c1
NC1CCC(Nc2ccc3ncc(-c4cnc(Nc5ccncc5)nc4)n3n2)CC1
CCCOc1cc(NC(=S)NCc2cccnc2)cc(OCCC)c1
OC1(Cc2ccccc2)CCN(Cc2cnc(-c3ccccc3)nc2)CC1
CC(C)SC1=C(SC(C)c2ccccc2)C(=O)c2ccccc2C1=O
CC(C)(C)C1(C)C(=O)C(CO)=CC2OC(=O)C=CC21
CCOC(=O)C1=CC(c2cccc(I)c2)=NS(=O)(=O)N1CCCCC(=O)N1CCCC1
Nc1nc(-c2ccc(C(=O)NC3CC3)cc2)cc(-c2ccccn2)n1
Cc1c(CC(=O)NCC(=O)NCc2ccc(C(=O)O)cc2)c2ccccc2n1CC(=O)NC(CC(C)C)C(=O)c1nc2ccccc2o1
Cc1ccc2[nH]cc(C(=O)C(=O)N(C)c3ccc4c(c3)OCCO4)c2c1
CCCn1cnc(-c2ccc(P(=S)(c3cn(CCC)c(-c4ccc(OC)cc4)n3)c3ccc(-c4noc(C(C)CC)n4)o3)o2)c1
CC(=O)NC(Cc1cc(F)cc(F)c1)C(O)CNC1(c2csc(C(C)C)c2)CC1
O=c1[nH]c(C#CCn2c(=O)n(-c3cccc(Cl)c3)c(=O)c3ccccc32)cs1
O=C(O)CCCCCCc1ccc(-c2ccccc2)s1
CCc1c(C)nc(-c2ccccc2Cl)nc1NCCN(CC)CC
CC(C)NC(=O)N1CCCC(C(=O)NCc2ccnc(N)n2)C1
O=C(CCCN1C(=O)NC(Cc2ccccc2)C1=O)Nc1ccc(S(=O)(=O)Oc2cccc(Cl)c2)cc1
CC(C)(C)OC(=O)C(Cc1ccccc1)NC(=O)CN(C(=O)c1cnc2ccccc2c1)c1nccs1
CC(Cc1ccc(O)cc1)NC(=O)C(Cc1ccc(O)cc1)NC(=O)CCNC(=O)c1ccc(N)cc1
CCOc1ccc(C(=O)Oc2cc(OC)c(C(C)(C)C)c(OC)c2)cc1
Cc1cc(C=C2SC(=S)N(CC(=O)O)C2=O)c(C)n1C1CC1
CCOc1ccc(-c2cncnc2-c2ccccc2)cc1
Oc1ccc(C(F)(F)F)cc1C=NNc1nncc2ccccc12
OCC#Cc1ccc2c(c1)OC(N1CCCCCC1)C(c1ccc(O)cc1)=C2
CN(C)c1ccc(C=C2CON(c3ccc(Cl)cc3)C2=O)cc1
O=C(Nc1ccccc1)c1cncc(-c2ccc(S(=O)(=O)C3CCOC3)cc2)n1
COc1cc(C=Cc2cc(=O)c3cc(O)ccc3o2)ccc1O
COc1ccc(C)cc1NC(=O)NN=Cc1cc2c(n(-c3ccccc3)c1=O)CC(OC)CC2=O
Cc1ccc(S(=O)(=O)Nc2cccc(C(c3c(O)c4c(oc3=O)CCCCCC4)C3CCCCC3)c2)cc1
CCC(C)C(NC(=O)OCc1ccccc1)C(=O)Nc1ccccc1OC
c1ccc2c(-c3n[nH]cc3CNCC3CCCN3C3CCC3)cccc2c1
CCCc1cc(=O)oc2cc(OS(=O)(=O)c3ccccc3)ccc12
CCC(CC)c1nnc(NC(=O)c2ccccc2-c2ccccc2)s1
CCCCC(=O)OC1C(OC2C(O)C(O)OC(CO)C2O)OCC(O)C1O
C(=CC(c1ccccc1)N1CCC(C(CN2CCn3cncc3C2)OCC2CCCCCC2)CC1)c1ccccc1
O=C(Cc1cccs1)NC1C(=O)N2C(C(=O)OC(c3ccccc3)c3ccccc3)=C(C=NNC(=O)c3ccccc3)CSC12
CCOc1ccccc1C(=O)O
Clc1ccc(Oc2ccc(OCCN3CCCCC3)cc2)cc1
COc1cnc2ccc(=O)n(CCN3CCC(NCc4cc5c(cn4)OCCO5)CC3)c2c1
COc1cccc(C(C)C(=O)Nc2ccc(OC)cc2S(=O)(=O)N(C)C)c1
O=C(C=Cc1ccc(Cl)c(Cl)c1)NCCCCCN1CCCC1
Cc1nc2c(cc1NC(=O)OCc1ccccc1)c(=O)oc1ccccc12
C=C(NC(=O)C(Cc1ccc(O)c(O)c1)NC(=O)c1ccc(F)cc1)C(=O)Nc1c(F)cc2c(=O)c(OC)cn(C3CC3)c2c1C(C)C
NC(=O)c1cc(OC(=O)c2nc(Cl)ccc2Cl)ccc1F
CCOC(=O)c1cnc2c(OCC)cccc2c1Nc1ccccc1C
COC(=O)c1ccccc1NC(=O)CSc1nnc(-c2oc3ccccc3c2C)o1
CCOC(=O)CCCC(=O)NC1CC(C)(C)Oc2ccc(OC(F)(F)F)cc21
Nc1cccc(NC(=O)c2cn3c(n2)-c2ccc(Br)cc2OCC3)c1
O=C(O)COc1ccc2c(c1)C(=O)c1cc(OCCCCOc3ccc(CC4SC(=O)NC4=O)cc3)ccc1-2
O=C(CCc1cc(F)cc(F)c1)Nc1ccc2occc2c1
CC(=O)C1=C(C)N=C(C)N(CCCC(=O)c2ccccc2)C1c1ccc(F)cc1
CC1(C)C(=O)CCC2(C)C3CCC4(C)CC(OC(=O)c5ccccc5Cl)CCC4(C)C3=CCC12
COc1ccc(C2NC(=O)C3=C(CCCC3)N2CC(C)N2CCN(C)CC2)cc1OC
CC(C)(C)OC(=O)CNP(=O)(OCC1OC(O)C(N)C1O)Oc1ccccc1
COc1ccc(-c2ncnc3ccccc23)cc1OCCCCOc1ccc(N(C)C(=O)c2cccc(F)c2)cc1
C=CC(C)CN1C(=O)C2c3ccccc3CCN2C1=O
COc1ccccc1CNC(=O)c1ccc2c(c1)NC(=O)C(COc1ccc(-c3cc(C)nc(C)n3)cc1)S2
O=C(Nc1cncc(O)c1)C1Cc2ccccc2CN1C(=O)c1cccc(C(F)(F)F)c1
CCc1nc(N)nc(N)c1-c1ccc(N2CCN(C(=O)CN(C)C)CC2)c([N+](=O)[O-])c1
N=C1NC(c2ccccc2)(c2cccc(F)c2)C(=O)N1CCCN1CCOCC1
COc1ncc(N2C(=O)COCC2=O)cc1Cl
Cc1cc(-c2cn[nH]c2)cn2c(-c3ccccc3)c(-c3ccccc3)nc12
Cc1c(Cn2c3ccccc3c3c(C)n[nH]c(=O)c32)cncc1N1CCc2ccc3c(c2C1)OCO3
C[S+]([O-])c1ccccc1C(=O)NC1(c2ccccc2)CC1
O=S(=O)(NCCN1CCCCCC1)c1ccc(C#Cc2ccc(Cl)cc2)s1
C=CCOc1ccc(-c2cc(=O)c3cc(C)ccc3[nH]2)cc1
C=CC1OC2CC(C)C(O)C(O)CC=CC(=O)NC(CC)C(=O)OCC2CC1(O)C(O)CC=Cc1ccccc1
CCCCCCCCOc1nc(N)nc2cc(C(F)(F)F)ccc12
NS(=O)(=O)c1ccc(NC(=O)N2CC3CC(C2)c2cccc(=O)n2C3)cc1
O=C1NCCC1NS(=O)(=O)c1ccc(Cl)cc1
COc1ccc(CC2c3cc(OC)c(OC)cc3CCN2CC(=O)Nc2c(C)cc(C)cc2C)cc1
CCc1cc(CN(C)C(=O)N2CCN(c3ccc(Cn4ccnc4)cc3)CC2)on1
CCCCNC(=O)c1cc2cc(Cl)ccc2oc1=O
O=C(Nc1ccc(-c2ccccc2)cc1)c1cccc(C(F)(F)F)c1
O=C(NC(C(=O)Nc1ccccc1)c1ccccc1)c1ccc(N2CCCC2=O)cc1F
O=C(O)c1cc(S(=O)(=O)Nc2ccc(Cl)cn2)cc2c1OCCC2=O
COc1ccccc1-c1cnnc(Nc2ccc(C(=O)Nc3ccccn3)cc2)n1
Cc1ccc(Sc2ccccc2C(=O)Nc2ccccc2C#N)cc1C
Cc1ccc(N2C(=O)C3CCCCC3C2=O)cc1
Cc1cc(C(=O)NN=C2CCCc3ccccc32)c(C)n1C1CC1
CN(CCc1ccccc1)CC(O)COc1cccc2[nH]c3ccccc3c12
Cc1cc(C)n(Cc2ccccc2F)n1
Clc1ccccc1CSc1nnc(-c2ccsc2)o1
CC1CCC2(C(=O)OC3OC(CO)C(O)C(O)C3O)CCC3(C)C(=CCC4C5(C)CCC(O)C(C)(C)C5CCC43C)C2C1C
NC(=O)CS(=O)(=O)c1ccc(OC(F)F)cc1
O=S(=O)(Nc1ccccc1-c1ccccc1)N1CCCCC1
CCn1cc(CN(C)Cc2ccc3c(c2)CCN(Cc2ccco2)CC3)c(C)n1
COc1ccc2[nH]cc(C)c2c1Cc1ccc(Br)c(O)c1
Clc1ccc(-c2ccc3nc(NCc4cccc(CN5CCc6ccccc65)c4)sc3c2)c(Cl)c1
O=C(C=Cc1ccc(Cl)c(Cl)c1)NC1CCC(N2CCC(n3c(=O)[nH]c4ncccc43)CC2)CC1
CC#CC1(O)CCC2C3CCC4=CC(=O)CCC4=C3C(c3ccc(N(C)C)cc3)CC21C
Cc1ccccc1Oc1c(SC(C)(C)C)oc2cc(OCC(=O)O)ccc2c1=O
Cc1cc(C)cc(-c2c(OCCC3CCN(C)CC3)c3cc(F)c(Cl)cc3[nH]c2=O)c1
CCCCCn1ccc(OCc2ccc(-c3ccccc3-c3nn[nH]n3)cc2)cc1=O
O=C(Nc1ccc2c(O)c(S(=O)(=O)c3ccc(Cl)cc3)oc2c1)c1ccc(F)cc1
COc1ccc(Cl)cc1NC(=O)C(c1cccc(-n2cccc2)c1)N1CCC2(CCc3cc(O)ccc3O2)CC1
OC(COc1cccc(-c2ccc3c(Nc4ccccc4)n[nH]c3n2)c1)CN1CCOCC1
COC(=O)c1c(NCc2cc(Br)c(O)c(OC)c2Br)sc2c1CCCC2
O=[N+]([O-])c1cc(S(=O)(=O)Nc2cccc(O)c2)ccc1Sc1ccccc1
Nc1cccnc1C(=O)NC1CCC(Nc2cccc3[nH]ncc23)CC1
Cc1cc(NC(=O)CSc2nc3c(c(=O)n2C)SCC3)no1
O=C(O)CC(NC(=O)C(CC(=O)c1ccc(Cl)c(Cl)c1)N1CCC(c2ccccc2)CC1)C(=O)N1CCC(N2CCCCC2)CC1
O=C(Nc1ccc(Cl)cc1)N1CCCC1CN1CCCC1
O=S(=O)(c1cc2cnccc2cc1N1CCCC1)N1CCN(c2ccc(Cl)c(Cl)c2)CC1
COCCC1CCN(c2nc(C)ccc2CNC(=O)C(CC(C)C)NC(=O)c2ccc3ccoc3c2)CC1
CC(C)CNc1cc(=O)c2ccc3ccccc3c2o1
COc1ccc2cc(CCNCc3ccc(F)cc3)ccc2c1
COc1ccc(-c2oc3ccccc3c2C(=O)Cc2cc3n(n2)CCC3)cc1
Cn1cc(C(O)CO)cc1C(F)(F)F
CC1C(CO)OC(F)C1[N+]1([O-])OCC(Br)C1O
CC(=O)N1C(c2ccc(Cl)cc2)CCC1c1ccc(C#Cc2ccccc2)cc1
COc1ccc(C(Cc2cccc(C=Cc3cccc(OC)c3)c2)=NO)cc1
Cc1ccc(Br)c(S(=O)(=O)N2CCCN(c3ccc(C(=O)NCCc4ccc(Cl)cc4Cl)cn3)CC2)c1
O=C(Nc1ccc(-c2nc3ccccc3[nH]2)cc1)c1ccc(S(=O)(=O)C(F)F)cc1
CC(=O)NC(C)Cc1ccc(C2CN(c3ccc(OCCC#N)cc3)C2)cc1
Cc1cc(=O)n2nc(N3CCC(C(=O)NCc4ccc(F)cc4)CC3)sc2n1
CCC1=CC2Cc3nc4ccccc4c(N)c3C(C1)C2
CCCC1CC(C2(c3ccc(Cl)cc3)CC2)c2cc(Cl)ccc2N1C(=O)C(N)CC
CCOC(=O)C1(C)CCCCCN1C(C)C
CC(C)CC(NC(=O)c1c(NC(=O)C(N)c2ccccc2)ccc(O)c1O)C(=O)O
O=C(Cn1cnc(-c2ccccc2)c1-c1ccc(OC(F)(F)F)cc1)N1CCCCC1
O=C(NO)c1cnc(N(C2CCC(O)CC2)S(=O)(=O)c2ccc(OCc3ccncc3)cc2)s1
Cc1c(C(=O)N2CCCC(n3cccn3)C2)cccc1[N+](=O)[O-]
COc1ccc(CC23C(=O)N(c4ccc(OC)cc4)CC2C(c2ccc(OC)cc2)C2C(=O)N(C4CCCC4)C(=O)C23)cc1
CN(C)C(=O)NC(c1cccc(Cl)c1)c1ccc2cccnc2c1O
O=c1[nH]c(=O)n(-c2ccc(Cl)cc2C(F)(F)F)cc1CO
O=C(O)c1ccccc1-c1ccc(CCCN2CCC(Oc3ccc(Cl)cc3)CC2)cc1
Cc1ccc(S(=O)(=O)N2CCN(C3c4ccccc4CCN3C(=O)c3cccs3)CC2)cc1
CON=C(C(=O)NC1C(=O)N2C(C(=O)O)=C(C[n+]3cccc4c3sc[n+]4[O-])CSC12)c1csc(N)n1
O=C(OC1C2CC3CC(C2)CC1C3)c1nc(-c2ccccc2)ncc1Cl
CCc1nc(C(=O)NCCCn2ccnc2)c(C)n1-c1cc(Cl)ccc1OC
CCOC(=O)c1cc(=O)[nH]c2c(Cl)cccc12
CCC(Cc1ccc(-c2c(C(=O)O)cc(C)cc2C(=O)O)cc1)C(=O)N1CCCC1C(=O)NC(Cc1ccc(O)cc1)C(C)C
CC#CCOC(=O)Nc1cccc(CNc2ncnc3c(N(C)C)c(OC)ccc23)c1
COc1cc2cnc3ccc(-c4ccc(O)cc4)cc3c2cc1OC
Cc1ccc(S(=O)(=O)N(CC(=O)Nc2ccccc2F)c2ccc(C(C)C)cc2)cc1
Cn1c(=O)c2c(nc(NCCc3ccccc3)n2C)n(C)c1=O
CC(C)(C)CC1NCC(c2cccc(Cl)c2)C12C(=O)Nc1cc(Cl)ccc12
CCOC(=O)c1c(C)oc2nc(SC)nc(-n3nc(C)cc3C)c12
COc1cc2c(cc1OCCNC(=O)c1cc([N+](=O)[O-])ccc1Cl)cc(C(=O)O)n2C
COC(=O)c1ccc(NC(=O)C(=O)NCC2OCCN2S(=O)(=O)c2ccc(C)cc2)cc1
Cc1ccc(C(NC(=O)c2ccc([N+](=O)[O-])cc2Br)C(=O)O)cc1
O=C(Nc1ccccc1F)Nc1ccccc1Sc1ccccc1C(=O)O
O=C(NCc1cccnc1)OCC1(COC(=O)Nc2cccnc2C(F)(F)F)CCCCC1
NC(Cc1ccccc1Oc1ccc(Br)cc1C#Cc1ccccc1)C(=O)O
O=C(c1ccccc1)N1CCCC(O)(CN2CCc3ccccc32)C1
CC(C)=Cc1ccc2[nH]c3c(c2c1)CCN1CC(=NOCc2cn(CCN4CCN(C(=O)Nc5ccccc5)CC4)nn2)CCC31
O=C(Cc1ccccc1)c1ccc2ccccc2c1O
Cc1nn(-c2ccccc2F)c2c(=O)n(-c3ccccc3)c(C(=O)N3CCOCC3)cc12
CC1=C(C(=O)OCc2ccccc2)C(c2cccc(F)c2)CC(=O)N1
CCNC(=O)n1sc2ccccc2c1=O
Cc1ccc(Oc2ccc(S(=O)(=O)Nc3ncc(Br)s3)cc2C#N)c(-c2ccccn2)c1
Cc1ccc(C2c3cccn3-c3ccccc3N2C(=O)CCN2CCN(C)CC2)cc1
CCOC(=O)NCCN(N=O)C(C)C
Cc1cc(N2CCN(c3ccnc(N)n3)CC2)ccc1S(=O)(=O)NCC12CCC(CC1=O)C2(C)C
CC(C)N(C(=O)C1CCN(C(=O)c2ccc(Cl)cc2Cl)CC1)C(C)c1ccccc1
CN(C)c1nc(=NN(Cc2ccccc2)C(=O)c2ccccc2[N+](=O)[O-])ss1
COc1ccccc1OC
N=C(N)c1nc(-c2ccc(-c3ccccc3S(=O)(=O)O)cc2)cc2c1[nH]c1ccccc12
COC(=O)c1ccc2cc3cc(OC)ccc3cc2c1
O=C(NC1CCC(CCN2CCN(c3nccc4c3CCO4)CC2)CC1)c1ccccc1
CC1CCN(c2ncnc3c2cnn3C)CC1
Fc1cccc(CCNc2ncnc3c2nc(-c2ccccc2)n3-c2ccccc2)c1
CCN(CC)c1ccc(CC=Cc2nccn2C(=O)NCc2ccccc2)cc1OCc1ccccc1
COC(=O)c1ccccc1C(=O)OCC(=O)Nc1cc(C)cc(C)c1
CCCN(C)C1Oc2cc(OC)c(OC)cc2C=C1C(=O)O
CCCOP(=O)(Cn1cc(CN(C)C(=O)C2CCCN2C(=O)C2CCCN2)nn1)OCCC
CC(=O)Nc1ccc2c(c1)N(CCN(C)C)C(=O)c1ccc(C)cc1N2
CCOC(=O)N1CCN(C2=C(NC(C)=O)C(=O)c3ccccc3C2=O)CC1
CCOC(=O)CCNC(=S)NNC(=O)C1CC1(C)C
Cc1ccc(-c2ccc(N3CCCC3)c(CN3CCC(C(=O)O)CC3)n2)nc1
O=C(NCCC(O)c1cccnc1)C1CCCN1S(=O)(=O)c1ccc(F)cc1
COc1ccc2cc(C=CC(=O)N3CCc4ccccc4C3)c(-c3ccc(OC)c(OC)c3)nc2c1
Cn1c(NC(=S)Nc2ccc(Cl)c(Cl)c2)nc2ccccc21
CN(CCOc1ccc(Cl)cc1)Cn1cnc2ccccc2c1=O
O=S(=O)(NCc1ccccc1)c1ccc(Br)s1
NC(=O)N1C(=O)CN=C(c2ccccc2)c2ccccc21
Cc1cc(F)c(S(=O)(=O)Nc2ncc(CCN)cc2Cl)cc1Cl
COc1cc(CNc2ccccc2)ccc1NS(=O)(=O)c1c(C)noc1C(C)C
O=C1NC(=S)NC1=Cc1ccc(F)cc1
Nc1ncnc2c1ncn2C1C=C(CO)C(O)C1O
COC1=C(C)C(=O)c2c(c(COC(N)=O)c3c(cnc4cc5c(cc43)OCO5)c2NCc2ccccc2)C1=O
CCC(C)n1c(CN2CCN(c3ccccc3F)CC2)nc2c1c(=O)[nH]c(=O)n2CC
Nc1ccc(Cl)cc1OCCCN1CCN(C2=NS(=O)(=O)c3ccccc32)CC1
C=CCSCCC(=O)Nc1ccccc1N1CCOCC1
Cc1cc(NC(=O)c2ccc(C(=N)N)cc2)cnc1Nc1ccc(C(=O)NC(CCCC(=O)O)C(=O)O)cc1
Fc1ccc(-c2csc(NN=Cc3ccc4c(c3)OCO4)n2)cc1
CC1CCN(C(=O)CCn2c(Cl)ccc2C(=O)O)CC1
CCc1nccn1Cc1cccnc1
Cc1ccc(C)c(N(CC(=O)Nc2cc(S(=O)(=O)N3CCCCC3)ccc2C)C(=O)c2csnn2)c1
OCCN1CCC(N2CCC(Oc3ncccc3C3CCOCC3)C2)CC1
COC(=O)c1ccccc1-c1ccc(N2CCC(NC(=O)C(C)N)CC2)cc1
Cn1nc(-c2ccc(NC(=O)Nc3cccc(Cl)c3F)cc2[N+](=O)[O-])cc1C(=O)O
CC12CCCCC1C(O)c1cc(O)c(O)cc1O2
Nc1sc2c(c1C(=O)c1ccc3c(c1)OCCO3)CCNC2
CC(C)CC(C(N)=O)N1CC(=O)N(Cc2ccccc2)C(CCOC(C)C)C1
CC(=O)OC1OC(CCl)C(O)C(O)C1OC(=O)c1ccccc1
CC(C)(F)NC(=O)Nc1ccc(C(=O)NO)cc1
COC1(C(=O)NCCc2ccccn2)CCCN(Cc2ccccc2)C1
Cc1ccccc1C(CC(C)C)NC(=O)c1[nH]cnc1C(=O)NC(Cc1ccccc1)C(=O)NCc1ccccc1
O=C(Oc1ccc(Cl)cc1Cl)C1CC2CCC1C2
CC(=O)SCC=CCCC(=O)N(C)C(C)C(=O)OCC(C)C
C=CCCC(=O)NO
Cc1nc(OCC(=O)NCc2ccc(F)cc2)c(C(=O)OC(C)C)nc1Br
COC(=O)c1c(-c2cc(Br)cc(OC)c2)c2cc(OC)c(OC)cc2n(C(C)=O)c1=O
CN(C)CC1(c2cccc(F)c2)CCCC1
c1ccc(-c2cnc3ccccc3n2)nc1
O=C(C=Cc1ccc(Cl)c(Cl)c1)NCCCCCCN1CCCCN(C(=O)Nc2ccc(F)c(Cl)c2)CC1
O=[N+]([O-])C1CCN(CCCOc2ccc3c(c2)CCC3)CC1
O=C(Nc1cccnc1)C1CSc2nc(-c3ccccc3)cc(=O)n21
CC(C(=O)NCC(=O)O)C1N=C2CCCC(CCC(=O)O)N2C1=O
NC(=O)NCCCC(NC(=O)c1ccc(-c2ccc(-c3ccccc3)cc2)cc1)C(=O)NC1CC(=O)OC1O
CN(c1ccc(C(C)(C)c2ccccc2)cc1)S(=O)(=O)c1ccccc1
Cc1ccc(-c2nnn(CC(=O)N(CC(=O)Nc3ccc(F)c(Cl)c3C)CC(C)C)n2)o1
Cc1noc(C)c1CSC(C)C(=O)Nc1cc(Cl)cc(Cl)c1
Cc1ccc2cc(C(C)C(=O)N3CC(C)C3)c(Cl)nc2c1
CC(C)CS(=O)(=O)N(C)c1ccc(C(=O)Nc2cccc(CO)c2)cc1
Cc1ccccc1C(=O)NC(=S)Nc1nc(C)c(C(=O)OC(C)C)s1
CCN1C(=O)NC(=O)C(=Cc2cc(C)n(-c3ccccc3C(F)(F)F)c2C)C1=O
N#Cc1c(-c2ccccn2)cc(-c2ccccn2)nc1N1CCNCC1
CCCCCCOC(C)(C(=O)O)c1cc2c(OC)c(c1)C1CCCCN1S(=O)(=O)c1cccc(c1)OC2
O=C1NCCCN1CCN1CC=C(c2c(-c3ccccc3)oc3ccc(Br)cc23)CC1
COC(=O)Cc1csc(NC(=O)CCN2CCC(O)(c3ccc(Cl)cc3)CC2)n1
Cc1cc(C)c(NC(=O)c2cc(C)nc3nc(C(C)C)ccc23)c(C(C)C)c1
CCC(c1cccc([N+](=O)[O-])c1)n1c(-c2ccccc2)nc2ccccc21
O=C1CCC(=O)N1CCNCc1cn(CCO)c2ccccc12
CCOP(=O)(OCC)SCCSCC1=CC(=O)c2ccccc2C1=O
N#CCc1cccc(Nc2nccc(Oc3c(F)ccc4c3C(=O)N(CC(=O)N3CCN(C5CC5)CC3)C4)n2)c1
CCN(CC)S(=O)(=O)c1ccc(NC(=O)c2c(C)noc2-c2ccc(OC)cc2)cc1
N#Cc1cn(-c2ccc(C(=O)O)c(O)c2)cc1-c1cccc(Br)c1
CC(C)NC(=O)c1ccc(CNC(=S)C(C)NC(=O)C(N)C(C)C)cc1
C=C1C(C#N)=C(C#N)C(=O)N1c1ccccc1
COc1cc2ncc(C(N)=O)c(Nc3cccc(Oc4ccccc4)c3)c2cc1OC
Cc1ccccc1CSc1nnc(C2CC(=O)N(Cc3ccc(F)cc3)C2)n1C(C)C
Cc1cc(C)cc(NS(=O)(=O)c2cc(Br)c(CN(C)C)s2)c1
CCc1ccc(S(=O)(=O)N2CCN(S(C)(=O)=O)CC2)o1
Nc1[nH]c2ccccc2c1CN1CCCCC1
C=C1CC1
CNc1nc(-c2ccccn2)nc(-n2cnc(C)c2)n1
COc1ccc(C=CC(=O)Nc2nc[nH]n2)cc1
CCOCc1ncccc1C(=O)N1CCCC(CO)(CO)C1
Cc1ccc2c(c1)CCC(=O)OC1CC(C(=O)N3CCN(C(=O)c4ccco4)CC3)OC1CO2
COc1ccc(C2c3c(O)c(O)cc(C=C(C#N)CN4CCOCC4)c3CCC2O)cc1O
O=C(O)c1c(COc2ccccc2)c2ccccn2c1C(=O)NCCc1ccccc1
CC(C)CCC(=O)NC(C(=O)Nc1ccc2ccccc2n1)C(OC(=O)c1ccccc1)c1ccccc1F
O=C(Nc1ccc(Cl)cc1Cl)c1cc(-c2ccc(F)cc2)on1
Cc1ccc(NC(=S)NC(=O)c2ccccc2F)cc1S(=O)(=O)N1CCOCC1
COc1cc(C(=O)CN2CCN(CC(=O)C(C)(C)C)CC2)cc(OC)c1OC
CCOc1cc(C(=O)Nc2ccc(CN3CCCN(C)CC3)c(C(F)(F)F)c2)ccc1OC
CCOc1ccc(Cc2cc(C3OC(CO)C(O)C(O)C3O)c3c(OC)cccc3c2C)cc1
O=C(c1cccc(O)c1)N1CCC2(CCc3ccc(Br)cc32)C1
O=C(Cc1ccccc1)c1ccc(OCCCN2CCCC(F)C2)cc1Cl
O=c1c2c(-c3ccc(Cl)cc3)csc2nc(S)n1-c1ccc(Cl)cc1
CC(=O)c1ccc(N2CCN(CCCNC(=O)c3c(C)noc3C)CC2)cc1
CC(C)(C)CC(=O)Nc1ccc(C(=O)NCc2ccccn2)c(Cl)c1
CCN1CCN(c2ccc(NC(=O)c3ccoc3)cc2)CC1
CCCCOC(=O)CCC1N(CC=C(C)C)CC2C(c3cccc(Br)c3)C3(C(=O)OCCCCCCCCCCCCCCCCCCCCSCCC(C)C)OC21C3OC(=O)c1ccccc1
COCCC1CC(c2ccc(OC)cc2OC(C)=O)=NO1
O=C(c1ccccc1)N1C(SCc2nc3ccccc3c(=O)n2-c2ccccc2)=Nc2ccccc2C1Cc1ccc(Cl)cc1
Cn1cc(N)c(NC(=O)c2cc(C(N)=O)cn2-c2ccc(-c3cc(F)cc(OCC4CC4)c3)c(F)c2)n1
CC(C(=O)Nc1ccc(S(=O)(=O)O)cc1)=C(C)c1ccccc1
CCCCc1ccc([N+](=O)[O-])n1C
C#CCN(C)NS(=O)(=O)c1ccncc1
COc1ccc(S(=O)(=O)N2CCC(C(=O)Nc3cc(C)ccc3C)CC2)cc1Br
CC(C)C(NC(=O)CC(N)Cc1ccccc1)C(=O)NC(C=O)CCCNC(=N)N
N#Cc1ccc(-c2ccc(OCCCCN3CCCCC3)cc2)cc1
CN(C)c1ccc(C=Nn2c(-c3ccncc3)n[nH]c2=S)cc1
NCCCCOP(=O)(O)OC1C(N)C(O)C(O)C(COCCCCO)C1O
COc1ccc(-c2nc(CSc3nnc(-c4ccncc4)o3)c(C)o2)cc1OC
COc1cccc(-c2cc(C(=O)N3CCN4CCC3CC4)no2)c1
CCC=C1Sc2ccccc2N1c1ccc2c(c1)C(O)C(=CO)C2=O
COc1ccc(Br)cc1Oc1ccc(C=C(C#N)C(=O)O)cc1C
CC(C)(C)c1ccc(NC(=O)c2ccn(Cc3cccc(N=C=S)c3O)c2)cc1
COc1ccc(-c2ncc3ccc4c(c3n2)C(=O)N(Cc2ccc3ccccc3c2)C4=O)cc1
Cc1ccc2ccc(-c3n[nH]c4cc(NC(=O)NC(C)c5ccnn5C)ncc34)cc2n1
O=C(Oc1ccc(CC2Oc3cc(-c4cc(=O)c5c(O)cc(O)cc5o4)ccc3OC2c2cc(O)c(O)c(O)c2)cc1)C(F)(F)F
COC(=O)CCn1c(=O)n(CC(=O)Nc2ccc(C)cc2OC)c(=O)c2c3c(sc21)CCCC3
CCCN(CCC)CCCNC(=O)CN1C(=O)CCC1Cc1cccc(C(F)(F)F)c1
CN(C)c1ccc(NC(=O)c2ccc3c(c2)S(=O)(=O)c2ccccc2O3)cc1
CCOc1c(Cl)cccc1NC(=O)c1cccs1
O=C(O)C(=Cc1ccc(C(=O)Nc2cc3c(cc2F)C(=O)c2ccccc2C3=O)cc1)C(=O)NO
Cc1cccc2nc(-c3ccc(-c4cccc(NC(=O)C5CCCCC5)c4)s3)[nH]c12
O=C(C=Cc1ccc(Cl)c(Cl)c1)NCCCCN1CCC(c2c[nH]c3ccccc23)CC1
Cn1cc(C(O)(c2ccc(C#N)cc2)C(F)(F)F)nc1-c1ccc(F)cc1
CCOc1ccc2nc(NC(=O)C(C)c3nc4ccccc4c(=O)n3-c3ccc(Cl)cc3)sc2c1
Cc1ccsc1CN1CCc2nc(-c3ccc(O)nc3)c3c(C(F)(F)F)nn(C)c3c2C1
CN(C)CCCOc1ccc(-c2nc3c(C(N)=O)cccc3o2)cc1
O=C(CCc1c[nH]c2ccccc12)Nc1ccc(O)c(-c2c(O)ccc3cc(-c4ccc(O)c(C(=O)O)c4)ccc23)c1
COC(=O)C1CC1(C(=O)OC)c1ccccc1
COc1cc2c(-c3ccc(OC)c(=O)cc3)c3c(c(OC)c2c(OC)c1OC)OC(OC(C)=O)C3
O=C(Nc1ccccc1)C1=NOC2(CCN(C(=O)c3cc(C(F)(F)F)cc(C(F)(F)F)c3)CC2)C1
CCC(C)C1NC(=O)C(=CN=C2CCc3ccccc32)c2ccnc(n2)-c2ccc(F)c(c2)CCCCC(C(N)=O)NC1=O
CC(Br)=C(C)CCC=CCc1c2c(c(O)c3c1OC14C(=CC5CC1C(C)(C)OC4C5=O)C3=O)C=CC(C)(C)O2
Cc1ccc(-n2c(=O)c(C#N)nc3cnc(N4CCOCC4)nc32)cc1
COC(=O)C12CC1(c1ccc(C)cc1C)c1cc(Cl)ccc1NC2=O
Cc1nn(Cc2ccc(F)cc2)c(C)c1CNCC1c2ncn(CC3CC3)c2CCN1C
CN(C)C(=O)c1cccc(CO)c1
CC(=O)NCn1cc(-c2ccnc(N3CCSCC3)n2)cn1
Cc1c(Cc2cncc(I)c2)nc2ccc(F)cc2c1-c1cc(Cl)ccc1OC(F)F
O=C1C=CC(=O)C1=C(O)Nc1ccc(C(=O)Nc2ccccc2Br)cc1
O=C(CC1C(=O)NCCN1Cc1ccc2c(c1)OCO2)NCc1ccccc1Br
O=C(CCCNS(=O)(=O)c1ccc(Cl)cc1)N1CCC(C2CCNCC2)CC1
CCc1c(-c2ccccc2)[nH]c(=O)c(-c2ccccc2)c1CO
Nc1cc(Cl)cc(Nc2ccccc2Oc2ccccc2)c1
CC(C)(C)OC(=O)NC1CCN(c2cnn(-c3ccccc3F)c(=O)c2Cl)CC1
O=C(Cn1cnc2ccccc21)NNC(=O)c1ccc(Br)cc1
COc1ccc(Cl)cc1NC(=O)NC(C)CCCc1ccccc1
CCOc1ccc(CC(=O)NN=c2[nH]ncc3ccccc23)cc1
O=C(CSc1nc2ccccc2c(=O)n1CC1CCCO1)N1CCOCC1
COC(=O)c1ccc(CO)cc1-c1ccccc1CN(C)CCCCc1ccccc1
Cc1ccc(S(=O)(=O)Nc2c(C(=O)N3CCc4ccccc4C3)ccc3c(=O)n4n(c(=O)c23)CCCC4)cc1
COc1ccc2cc(C=C3CCOC3=O)ccc2c1
CCCCNc1nc(NCCCN2CCCC2)nc(Nc2ccc(C)cc2)n1
CCOC(=O)c1ccc(OCC)c(NC(=O)c2ccc(Cn3cc([N+](=O)[O-])cn3)o2)c1
COC(=O)C1CC(C(=O)NC(CC(C)C)C(=O)NCc2ccccc2)C(C(=O)CO)CN1S(=O)(=O)c1ccccc1
CC(C)CC(C=O)NC(=O)C(CC(C)C)NC(=O)C(CC(C)C)NC(=O)C(CCCCN)NC(=O)C(CC1CCCCC1)NC(=O)C(CO)NC(=O)OCc1ccccc1
CS(=O)(=O)N1CCN(C(=O)C2CCCN(c3nc(NCC4(O)CCN(Cc5ccccc5)CC4)cc(C(F)(F)F)n3)C2)CC1
O=C(NC(Cc1ccccc1)C(O)C(CNC(Cc1ccccc1)C(=O)O)Cc1ccccc1)C1CC1
CC(C(=O)Nc1ccc2c(c1)CC1(C2)C(=O)NC(=O)N1C)c1ccccc1
CCOc1ccc(CCNC(=O)c2oc3ccc(S(=O)(=O)N4CCCCC4)cc3c2C)cc1OCC
CCOC(=O)C(=O)Nc1n[nH]c(-c2ccccc2Cl)c1Cl
Cc1ccc(C(=O)Nc2cccc(C(=O)NCCCn3ccnc3)c2)cc1
COc1c(F)cnc(C(Nc2c(Nc3cccc(C=Cc4cccc(F)c4)c3)c(=O)c2=O)C(C)C)c1F
CCCCCCCC(CC=C(C)CCC=C(C)CCC=C(C)C)c1cc(O)c2c(=O)c3c(O)cc(C)cc3oc2c1
CC(C)COc1cc(N)c(C#N)c(C(F)(F)F)c1
CC(C)N(C)C(=O)C(=O)N1CCC(Oc2ccc(C#N)c(Cl)c2)CC1
CCOc1ccc(-c2nc(C)c(C(C)=O)s2)cc1S(=O)(=O)NC(=O)Nc1nc(C)cc(C)n1
COc1ccc(NC(=O)Nc2nc(=O)c3[nH]c(CN4CCOCC4)nc3[nH]2)c(OC)c1
CS(=O)(=O)c1ccccc1CNC(=O)c1ccc(CSc2ccccn2)o1
CCCn1c(SCC(=O)c2ccc(OC)cc2)nnc1-c1ccco1
O=C1NCCN(Cc2ccc(F)c(F)c2F)C1CC(=O)N1CCN(CCO)CC1
COc1cccc(CNC(=O)COC(=O)C2CC(=O)N(Cc3ccccc3)C2)c1
CC(=O)Nc1cccc2c1Cc1c-2[nH]c(=O)c2nc(-c3cccc(O)c3)cn12
CCc1nc(C(C)(C)c2cc(C)cc(C)c2)oc1NC(C)=O
CC1COCCCCC(C)Oc2ccc(NS(=O)(=O)c3c[nH]cn3)cc2C(=O)N(C)C1
COC1CCN(C)C(C)COc2ccc(NS(=O)(=O)c3ccc4c(c3)OCO4)cc2C(=O)N(Cc2cccc(Cl)c2)C1
COC(=O)C(=Cc1ccc([N+](=O)[O-])cc1)C(=O)c1cccn1C
COc1ccc(-c2cc(C(F)(F)F)nn2-c2ccc(S(C)(=O)=O)cn2)cc1CN
COC(=O)c1c(C)c(C)n(Cc2ccccc2C#N)c1C
C=C(C)C1CCC2(C(=O)O)CCC3(C)C(CCC4C5(C)CCC(OC(=O)c6ccc(F)c(F)c6F)C(C)(C)C5CCC43C)C12
CC(C)c1nnc(SCC(=O)c2c(N)n(C)c(=O)n(C)c2=O)n1-c1ccccc1
Cc1cc(C)nc(-n2nc(C)c(CCC(=O)NCc3ccc(F)cc3OC(C)C)c2C)n1
O=C(NCC1CCCO1)c1ccc2sc(Br)cc2c1
O=C(CN1C(=O)C(=O)c2cc(S(=O)(=O)N3CCCC3)ccc21)NCc1ccccc1
CC(C)=CCCC(C)=CCOc1cc(Cl)cc(Cl)c1-n1ccnc1
O=C(C=Cc1ccc(C=CC=C2Oc3ccccc3C2=O)cc1)c1ccccc1
Cc1ccc(S(=O)(=O)NCCCNCC(O)COc2ccccc2)cc1
NC(=O)C(CCC(=O)NCc1ccccc1)N1CCCNCCNCCC1=O
NC(N)=NCCCNc1cc(-c2ccccc2)nc(N2CC=CC2)n1
c1coc(C(=C2CCNCC2)c2ccco2)c1
Oc1ccc2c(c1)-c1ccccc1C21CCN(Cc2ccoc2)CC1
COc1ccc(NC(=O)c2c(C(F)(F)F)nn(C)c2S)cc1
COc1cc2nccc(Oc3ccc4c(-c5ccccc5)cccc4c3)c2cc1OC
COc1cc(C=Cc2cc(OC)c(OC)c(OC)c2)cc(OC)c1OC
CC(OC(=O)NC(CC(N)=O)c1cccc(CN2CCN(C)CC2)c1)C(C)(C)C
Cc1ccccc1-c1nnc(NC(N)=O)s1
CCN(CCNC(=O)Cc1cccc(C(F)(F)F)c1)Cc1ccccc1
CCOc1ccc(NC(=O)CCC(NC(=O)c2ccc(Cn3ccnc3)cc2)C(=O)O)cc1
CCCNC(=O)C(=O)NC(C(=O)NC(CNC(=N)N)NC(=O)C(Cc1ccccc1)=C1CC(=O)N1)C(=O)c1nccs1
O=C(NCCCn1cnnn1)c1cc(-c2ccccc2F)nc2c1CCC2
COc1ccc(C2=C(c3ccc(OC)c(OC)c3)C(=O)N(C)C2)cc1O
CN(CCCC1(c2ccc(CN3CCCCC3)cc2)CCOc2ccccc21)C(=O)c1ccc(-c2ncccc2F)cc1
O=C(O)c1cc(-c2cccc(CN3C(=O)c4ccccc4C3=O)c2)nc(-c2ccco2)c1
COc1ccc(-c2c(C(=O)N3c4ccccc4CC34CCc3ccccc3C4)nnn2Cc2ccc(Cl)c(Cl)c2)cc1OC
CN1C(=O)c2ccccc2[S+]([O-])c2ccc(C(=O)NCCCN3CCOCC3)cc21
COc1ccccc1Nc1nc(C)c(C(=O)N(C)C2CCCCC2)s1
O=C(O)CNS(=O)(=O)c1ccc2ccccc2c1
Cc1cc(C(=O)NCc2c(C(=O)O)nc3ccc(Cl)cn23)no1
O=C(CCC(C(=O)O)C1CCCC1)NCc1ccccc1
CCN1CCc2cc(CNC(=O)c3sccc3Cl)ccc2C1=O
CCOC(=O)c1sc2ncnc(Sc3ccccc3)c2c1C
CC(C)=CCCC(C)=CCCC(C)=CCCC(C)=CCCC(C)=CCc1cccc(O)c1
CCCNC(=O)c1ccc2c(c1)N(C)C(=O)c1ccccc1S2
Cc1ccsc1C=C(C#N)S(=O)(=O)c1ccccc1
c1ccc(C(c2ccccc2)C2(c3ccccc3)CCN(C3CC3)CC2)cc1
O=C(Oc1ccc(Cl)cc1)N1CCC(Nc2ccccn2)CC1
CC1CCCCC1NC(=O)c1ccc(C#N)cc1
CC(C)c1ccc(C2CC(C(=O)NO)C(Cc3ccccc3C(F)F)N2S(=O)(=O)c2ccc(C(F)(F)F)cc2)cc1
CC1CC2(O)C3CCC4Cc5c([nH]c6cc7c(cc56)C5=CC(C)(C)OC(C)(C)C5C7)C4(C)C3(C)CCC2(C)O1
Cc1ccc(Cn2c(SCCC(=O)NN)nc3c2c(=O)n(C)c(=O)n3C)cc1
CC1CCC(Nc2ccc3ncc(-c4ccc(N)cc4)n3n2)CC1
O=C1NC(=O)C(CCc2ccc(F)cc2)(CCS(=O)(=O)c2n[nH]c(=O)s2)N1
O=C1C(=O)N(CCO)c2cc(C(F)(F)F)ccc21
COc1ccc(-c2nc(COCc3ccc(C)cc3)c(C(C)C)o2)cc1O
Cc1cc(F)ccc1C(=O)OCC(=O)N1CC(C)CC([N+](=O)[O-])C1
CCOC1C=C2c3cccc4[nH]cc(c34)CC2N(C)C1
COc1cccc2c1CCN(Cc1coc(-c3ccc(F)cc3)n1)C2C
COc1cc(C(=O)N2C(C(N)=O)CC3(C)CN(c4ncccn4)CC23)cc(O)c1OC
c1ccc(Cn2cc(CN3CCC(Oc4ncnc5sccc45)CC3)nn2)cc1
COC(=O)c1ccccc1N=NN1CCCCC1
Cc1nn(Cc2ccccc2)c(C)c1NC(=O)CCCc1nnc(-c2ccccc2)o1
CCCS(=O)(=O)C1(C(=O)Nc2cncc(-c3sc(C(C)(C)C)nc3-c3cc(C(F)(F)F)cc(NNCN4CC4CN)c3F)n2)CC1
CN(c1ccc(O)cc1)c1ccc(C(N)=O)cc1
CCCCn1c(=O)c2c(nc3n2CCN3CCO)n(CCC)c1=O
COC(=O)c1ccc(S(=O)(=O)Nc2ccc3c(c2)CCN3C(C)=O)cc1
Cc1ccc(OCC(=O)NC2c3cc(C(C)(C)C)ccc3OC(C)(C)C2O)c(C)n1
Cc1ccc(C(=O)Nc2ccc(S(N)(=O)=O)cc2)cc1Nc1ncnc2cnc(N3CCCN(C)CC3)nc12
O=C(Nc1ccc(F)cc1)N1CCCCCC1Cc1ccccc1
CCc1nnc(NC(=O)Nc2ccc3c(c2)NC(=O)c2ccccc2S3)s1
CCn1cc(NC=C2C(=O)NC(=O)c3ccc(Nc4ccccc4)cc32)c(=O)n(-c2ccccc2)c1=O
CN1CCN(C(=O)c2ccc(COc3cccc(NS(C)(=O)=O)c3)cc2)CC1
Cc1ccc(NC(=O)C(Cc2ccccc2)NCc2nc3ccccc3n2CCN2CCCCC2)cc1C
Cc1cc(-c2cc(F)c(O)c(Cl)c2)nc2c(N3CCN(CCCOc4ccc5c(c4)CN(C(=O)OC(C)(C)C)CC5)CC3)cnn12
c1ccc(-c2cc(OCCN3C4CCC3CN(c3cccnc3)C4)nc3ccccc23)cc1
O=C1CN(C(=O)C(c2ccccc2)c2ccccc2)c2ccccc2N1Cc1ccccc1
CC(=O)NC(Cc1ccc(OP(=O)(O)O)cc1)C(=O)NNC(=O)c1ccccc1
COc1ccc2nc(NC(=O)c3nn(-c4ccc(F)cc4)c4c3CS(=O)(=O)c3ccccc3-4)sc2c1
O=C(CCCNC1=NS(=O)(=O)c2ccccc21)NC1CCCc2ccccc21
CCOc1cc(CC(=O)N2CC(OC)CC2C(=O)NC)c(OCC)cn1
CCCCOc1ccc(N2CCN(C3=NS(=O)(=O)C(c4ccccc4)=C3COC)CC2)cc1
COc1cc(C=CCC(=O)N2CCN(C)CC2)cc(OC)c1OC
c1ccc(C2CCCCC2)c(OC2CCNC2)c1
CN(C)CCNC(=O)c1cnc(C(=O)c2c[nH]c3ccccc23)o1
Cc1ccc(OCCSC(=S)Nc2cccnc2)cc1
COc1cc(CNCc2cccc(C)c2)ccc1OCCCN(C)S(C)(=O)=O
COCC1CN(Cc2ccncc2)Cc2nnn(C)c21
c1coc(CN2CC3CCN(Cc4nccs4)CC3C2)c1
O=C(Nc1cccc(Cl)c1)SCc1ccc(-c2ccc(Br)cc2)cc1
CNCC1CCc2ccc(OCCCOc3cccc(CN(C)CC4CCN(c5cc(Cl)ccc5C)CC4)c3)cc2O1
Cc1cc(C(=O)NC(Cc2ccccc2)C(=O)O)n(-c2ccc(S(=O)(=O)O)cc2)n1
CCCC1C(=O)NCCN1C(=O)c1cc2ncccn2n1
O=C(Nc1ccc(Cl)cc1)NS(=O)(=O)c1ccc(Oc2ccccc2-c2ccccc2)cc1
CC(=O)N1CCC(N2CC(NS(=O)(=O)c3ccccc3)C2)C2C1CCN2Cc1ccccn1
CCc1ccc(C(c2cccs2)n2ccnc2)cc1
CCCCCCCCCCC=CCCCCCc1nc(C)c(C(=O)O)[nH]1
CC(CCCNC(=O)C(CCCCCc1nc(N)nc2[nH]cnc12)CCC(=O)O)C(=O)NCC(=O)O
CCOc1ccc(C(=O)NC(Cc2ccc(Cl)cc2)C(=O)N2CCN(C(=O)N3CCC(Nc4ccnc5cc(Cl)ccc45)CC3)CC2)cc1
CNc1nc2cc(C)nc(C)c2nc1Nc1ccc(OCCCn2ccnc2)c(OC)c1
CCOC(=O)C1CCCCN1C(=S)NC(=O)c1ccccc1
COC(=O)c1ccc(NCC(=O)O)cc1
CCC(CC)(CC)N(NC(=O)c1cccc(CC(N)=O)c1)C(=O)c1ccccc1Cl
CC(C)(C)[SH](=O)=O
Cc1ccc(C(=O)NS(=O)(=O)C2CC2)cc1C#Cc1c(NC2CC2)ncnc1N1CCOCC1
COc1cccc(C(=O)N2CCN(CCCCNC(=O)c3ccc(F)cc3)CC2)c1
Cc1onc(-c2ccccc2)c1COc1ccc(C(=O)N2CCOCC2)cn1
O=C(NCCSCl)c1c(Cl)cccc1Cl
CC(=O)Oc1ccc(-c2cc(-c3ccc4c(c3)CCN(CCc3ccccn3)C4=O)on2)cc1C
Cc1cccc(OCC(O)CN2CC=C(CCC(=O)N3CCc4ccccc43)CC2)c1
COC(=O)C(Cc1ccc(O)cc1)NC(=O)C(N)CC(=O)O
CC(=O)Nc1ccc(-c2cc(C(N)=O)nn2-c2ccc(C)cc2)cc1
CCNc1cccc(-c2ccc(C=C3SC(=S)NC3=O)o2)c1
O=C(NCCc1ccc(F)cc1)Nc1ncc(C(F)(F)F)cc1Cl
CC(C)(C(=O)O)C1CCCC(c2cc(OCc3ccc4ccccc4n3)ccc2O)C1
Cc1nnc(SCC(=O)OCC(=O)N2C(C)CCCC2C)n1N
Cc1cc(C#CCCN2CCCC2)ccc1NC(N)=O
CC1=CCCC(C)=CCCC(CCC(O)CCC(C)O)=CCC1
CN(C)C(c1ccccc1)c1nnc(-c2ccccc2)o1
COC(=O)c1ccc(Cn2[nH]c3c(c2=O)CCCC3)cc1
CC(C)(Cc1ccccc1)Nc1c(O)c(=O)c1=Nc1ccccc1CCO
COc1ccc(C(=O)Nc2ccc(S(=O)(=O)Nc3cccnc3)cc2)cc1
O=C(OCCc1c(-c2ccccc2Cl)sc2cc(Cl)ccc12)c1ccccc1
COc1ccc(CCC(=O)Nc2ccc(NC(=O)c3ccccn3)cc2)cc1
CN(C)c1ccc(-c2cc3ncccc3c(OCC3CNC(=O)C3)n2)cc1
Cc1cccc(C)c1S(=O)(=O)n1c(CN2C(=O)C(=NCc3ccccn3)c3ccccc32)nc2ccccc21
CCOC(=O)c1csc(NC(=O)c2cc3sccc3n2CC)n1
CC(C)C1(O)CCC2(C=O)CCC3(CC(=O)C=Cc4ccccc4)C(=CCC4C3CCC3C(C)(C)CCCC43C)C2C1
COC(=O)NCCCN1CCCC(CNC(=O)C2(c3ccc(N(C)C)cc3)CC2)C1
COc1ccc(-c2cc(=O)c3ccccc3[nH]2)cc1
Cn1nc(C(=O)O)c2nc(N)c3ccccc3c21
O=C(Cn1nc(-c2ccccc2)ccc1=O)NCc1ccco1
CCC(C)C(OC(C)=O)C1=NN(C(C)CNC(=O)Cc2ccc(O)cc2)C=CC1OC
COc1cccc(OCCCCCCOc2ccc3oc(-c4ccccc4)cc(=O)c3c2)c1
Cc1ccc(C(=O)CCn2ccnc2)cc1
CCOc1ccc(O)c(NC(=O)C(C)NC(C)C(F)(F)F)c1
Cc1nc2c(c(CN3CCN(c4cccc(Cl)c4)CC3)c1C)C(=O)c1ccccc1C2=O
CCc1nnc2c(N3CCCCC3)nc3ccccc3n12
N#Cc1ccc(-c2ccc(C=C(C(=O)O)S(=O)(=O)CCOc3cccc4ccccc34)o2)cc1
CC(=O)OCCN1C(=O)C(C(=O)NO)=CN(c2ccc(O)cc2)c2ccccc21
COC(=O)c1cccc2c1C(=O)c1c(nc3cc(O)ccc3c1C(=O)OC)C2=O
COc1cc(C2CC(=O)c3c(OC)cc(O)cc3O2)cc(O)c1O
Cc1ccc(OC(=O)c2ccc(C)cc2)cc1
O=c1[nH]c(-c2cccc(S(=O)(=O)Nc3cc(C4CCOCC4)ccc3F)c2)cn1CC1CCC1
CCN(Cc1cc2cccc(C)c2[nH]c1=O)C(=O)c1ccc2c(c1)OCO2
COc1ccc(OC)c(C(=O)COC(=O)c2nn(C(C)=O)cc2Cl)c1
CSc1cccnc1NC(=O)N1CCC(CN(C)c2ncccn2)CC1
CC(C)C(NC(=O)c1ccc(Oc2ccc(Cl)cc2)c(-c2ccccc2Cl)c1)C(=O)O
Cc1cccnc1C(=O)N1Cc2[nH]nc(Cc3ccccc3)c2C1
FC(F)(F)c1cccc(-c2nc(N3CCOCC3)c3[nH]c(-c4cccc(Cl)c4)nc3n2)c1
CCOc1ccc2c(c1)C1(NS(=O)(=O)c3cc(Cl)ccc31)C1(COC1)CO2
CC(=O)NC12CCC(c3ccc(N(C)C(=O)c4ccoc4)cc3)(CC1)CC2
CCC=C(C)CCC=C(C)CCC=C(C)CCC=C(C)CCC=C(C)C
CCc1c[nH]c(SCC(=O)N2CCN(c3ccccc3)CC2)nc1=O
CC(=O)N1CCc2cc(S(=O)(=O)NC(C(=O)Nc3ccc(Cl)cc3C)C(C)c3cccnc3)ccc21
CCOP(=O)(OCC)C(Nc1ccccc1)c1cccc(Br)c1
Cn1c(Oc2cccc(C(N)=O)c2)nc2cc(C(=O)N3CCC(C)(N4CCCCC4)CC3)ccc21
COCCCOc1cc(C(C)NC(=O)C2CCN(C(=O)C3CCNCC3)C2)ccn1
COC(=O)c1sc2ncnc(Nc3ccc(S(=O)(=O)Nc4cccc(Cl)c4Cl)cc3)c2c1C
c1ccc2cc(CNCCn3ccnc3)ccc2c1
CN1CC=C(n2cnc3cc(Nc4ccnc5cc(Cl)ccc45)ccc32)CC1
Cn1c2c(ccc1=O)C(C)(Cc1cc(NCC3CCCOC3)no1)CCC2
CC(=O)Nc1cccc(NC(=O)CSc2nnc(Cc3ccccc3)o2)c1
COc1cc(C=CC(=O)NCCCCCCNc2c3c(nc4ccccc24)CCCC3)cc(OC)c1OC
Cc1cc(C)cc(-[n+]2nc3c(C(=O)OCc4ccccc4)cccc3[nH]2)c1
CC12Cc3cnn(-c4ccc(F)cc4)c3C=C1CCCC2O
CC1COCCN1c1nc(N2CCOC(CO)C2)c2ccc(-c3ccc(C(=O)N4CCOCC4)cc3)nc2n1
O=C(NC(CCC(NC(=O)C(NC(=O)OCc1ccccc1)c1ccccc1)C(=O)NCc1ccccc1)C(=O)O)OCc1ccccc1
CCCC(=O)NCc1cccc(C(C)Nc2ncnc3c(C(N)=O)cccc23)c1
CCNC(=O)c1ccc(S(=O)(=O)c2ccc(F)cc2)cc1OC
CCOC(=O)c1nnc2c(C(C)=O)c(C)nn2c1C
CCCCC(NC(=O)CC(O)C(CC(C)C)NC(=O)C(CC(C)C)NC=O)C(N)=O
O=C(NCc1ccccc1F)c1ccc2[nH]ncc2c1
O=c1ccn(C2OCCC2F)c(=O)[nH]1
O=C(NC(Cc1ccccc1)C(=O)N1CCC(NC(=O)C2CCOCC2)CC1)c1cccc(-c2cc(Cl)ccc2OC2COC2)n1
CCN1C(=O)C2C(c3ccc(N4CCN(C)CC4)cc3)N3C(=O)N(c4ccccc4)C(=O)C3(Cc3ccccc3)C2C1=O
Cc1nnc(SCC(=O)OCC(=O)N2CCN(C)CC2)s1
O=C1NC(=NNC(=O)c2cccs2)SC1=Cc1cccc(Cl)c1
CCNc1noc(Nc2ccccc2SC(F)(F)F)n1
CC1CN(Cc2c[nH]c(Cc3ccc(N)cc3)n2)c2ccc(C(C)(C)C)cc2CN1C(=O)C(C)(C)c1cc(C(C)(C)C)c(O)c(C(C)(C)C)c1
CCOC(=O)c1cn(Cc2ccccc2)c2cc(N3CCc4sc(C(=O)NC(C)C)c(N)c4C3)c(F)cc2c1=O
CCCNC(=O)C(C)NC(=O)NC1Cc2ccccc2C1
Clc1ccc(CNc2ncnc3ccc(-c4ccc(N5CCSCC5)cc4)cc23)cc1Cl
COc1ccc(N2CCC(Cc3ccncc3)(C(=O)Nc3ccc4c(c3)OCCO4)C2)cc1
COc1ccc(CCCN2C(=O)NC(C)(c3ccc(Oc4ccccc4)cc3)C2=O)cc1
COc1ccc(C#Cc2ccc(CNC(C)=O)o2)cc1-c1ccc(C(F)(F)F)cc1
COc1ccc(N(CC(=O)N2CCOCC2)S(=O)(=O)c2c(C)[nH]c(C)c2C)cc1
CCC1=C([N+](=O)[O-])CC(C(=O)O)C(C(=O)OC)C1c1ccccc1Cl
CCc1cc2c(=O)n(CCCOC)c(SCC(=O)Nc3cccc(F)c3OCC3CCCCO3)nc2s1
O=C1CN(C(=O)C=Cc2ccc(F)cc2)C(c2ccc(F)cc2)c2cc(F)ccc2N1
CC(C)c1ccc(N2CCC(Nc3nc4c(cnn4C)c4nc(-c5ccco5)nn34)CC2)cc1C(F)(F)F
CCOc1cc(C)c(C(=O)Nc2cccc(C(=O)N3CCCC3)c2)cn1
CCCCCCCCCCCCCCCC(=O)NC(CO)C(=O)NCCCCC
COc1ccc(C(=O)OC2C(O)C3=NN(C(C)=O)CC3C3C(OC)c4c(cc(C(C)(C)C)oc4=O)OC23)cc1
CCN1C=Cc2ccc3c(C(=O)OC)c(OC)c(=O)oc3c2C1
C=C1CCC2C(C)(CCC(C(=O)OC)C2(C(=O)OC)c2ccccc2)C1CC(=O)OC
O=C(C=Cc1ccc(O)c(O)c1)OC1C(c2cc(O)c3c(c2)CC(O)C(c2ccc(O)c(O)c2)O3)OC(CO)C(O)C1O
Cc1oc(-c2ccccc2)nc1COCC#Cc1ccc(CC(C(=O)O)N(O)C(N)=O)cc1
COc1ccc(F)cc1S(=O)(=O)NCC1CCN(CCC(C)Oc2ccc(F)cc2)CC1
Cc1ccc(Cn2c(C)cn(CC(=O)N(C)CCC3=CCCCC3)c2=O)cc1
CCSCCC(C)C(NS(=O)(=O)c1ccc(N2CCC(CC)CC2)nc1)C(C)C
COc1ccc(CCNC(=O)CN2C(=O)NC(Cc3ccc(C)cc3)C2=O)cc1OC
COC(=O)C1=CC2=C3C(=CC(CC1C(=O)OC)O2)N(C)CC3Oc1ccccc1F
CSc1ncccc1C(=O)NCCCN1CCOCC1
Nc1ncnc2c1ncn2C1CC(CO)C(CO)O1
Cc1ccccc1N1CCN(C(=O)c2cccc(NS(C)(=O)=O)c2)CC1
CCCCN1C(=O)C(CC(=O)NCc2cccs2)CC(C(=O)OCC(=O)NCCc2ccccc2)=C1C
CC(C)(C)OC(=O)NC(Cc1c[nH]cn1)C(=O)NCCCCCNC(=O)SC(C)(C)C
NCC(c1ccccc1)c1cc(-c2ccc(Cl)cc2)co1
COc1ccc(C=CC(=O)N2CCCC2C(=O)NCCCCCNc2ccnc3cc(Cl)ccc23)cc1
O=C(CCS(=O)(=O)N1CCOCC1)Nc1nccnc1-c1ccc(Cl)cc1
CCCNC(=S)NC1CC2(CC)CC1CC(C)(C)C2
N#CCCN(Cc1ccccc1)C(=O)C1CCN(S(=O)(=O)c2cccc3nsnc23)CC1
CN(C)S(=O)(=O)c1ccc(-n2[nH]c(-c3cc(Br)ccc3O)cc2=O)cc1
Cc1ccc(-c2nnc(SCC(=O)NNC(=O)c3ccco3)o2)cc1
CC(=O)OCC(C#N)=Cn1nc(C)ccc1=O
CC1(C)C(=O)N(CCCC#N)C(=O)N1Cc1ccc(-c2cccc(NS(N)(=O)=O)c2Cl)cc1
Oc1cc2cc(Cn3cc(C4CCNCC4)c4cc(C(F)(F)F)ccc43)[nH]c2cc1Cl
CN1c2nc(-c3ccc(OC(F)(F)C(F)F)cc3)c(-c3cccc(OC(F)(F)F)c3)nc2C(N)=NS1(=O)=O
CC(C)(C)OC(=O)CCC(=O)OC1CCC2(C)C3CCC4(C)CC3(CCC2C1(C)COC(=O)C=Cc1ccccc1)CC4=O
CCCCCCCCCCCCCCCCC(=O)N(C)CCCO
COc1ccc(S(=O)(=O)C(CCCC(CO)c2ccc(O)c(O)c2)c2ccccc2)cc1
CCCCC(NC(=O)OC(C(C)C)C(C)C)C(=O)NC(C=CC(C)C(O)C(C)C=CC=CC=CC=CC1CC(OC(C)=O)C(C)C(OC(C)=O)O1)CCC
CCC12C=C(CN(C(=O)c3ccco3)CC1)C(=O)C(c1cccs1)=C2
O=C1NC(=O)C(=Cc2cc3cc(Br)ccc3nc2Cl)C(=O)N1
CS(=O)(=O)Nc1ccc(C(=O)C=Cc2ccccc2Cl)cc1Oc1cccc2ccccc12
CC1CCC(NC(=O)N2CC=C(c3cccc(F)c3)CC2)O1
CCOC(=O)C1=C(C)N=C2N=C3CCCCC3=[N+]2C1c1ccc(C(=O)OCC)cc1
CC1(C(=O)NCc2ccc(Cl)cc2)CCC(=O)N1C1CC1
COc1ccc(Oc2nc(C)ccc2C(N=O)n2ccnc2)cc1C
O=C(CN1CCC2(CC1)CCN(c1ccnc(Nc3cc(O)cc(C4CC4)c3)n1)CC2)N1CCCC1
O=C(NCc1ccc(-n2cncn2)cc1)C(c1ccccc1)N1CCCN(C2CCC2)CC1
O=C(NC1=CN(c2ccc(Cl)cc2Cl)C(=O)C(Cc2ccc(F)cc2)S1)C1CCCCC1
Cc1nc2ncnn2cc1-c1ccc(Cl)cc1
N#Cc1ccc(NC(=O)CCN2CCCC2)cc1
CCCCCCCCCC(=O)NC(C=CS(=O)(=O)c1ccccc1)CCCCNC(=O)OC(C)(C)C
CCOc1ccc(NC(=O)Cc2cccc3ccccc23)cc1
CNCC(O)c1cc2cccc(Cl)c2c2ccccc12
Cc1ccc(Oc2ccc(C(=O)N(C)Cc3ccc(F)cc3)cc2[N+](=O)[O-])cc1
CCn1ccc(=O)c2cc(F)c(N3CCN(S(=O)(=O)c4cccnc4)CC3)cc21
O=C(O)C(Cc1c[nH]c2ccccc12)NS(=O)(=O)c1ccc2c(c1)CCN2C(=O)C=Cc1c[nH]nc1-c1ccc(F)cc1
CCN(CCNCC(O)COc1ccc(NC(C)c2cc(C(=O)Nc3ccccc3N)ccc2OC)cc1)Cc1ccc2c(c1)OCO2
COc1cccc(NC(=O)C2CCN(S(=O)(=O)c3c[nH]cn3)CC2)c1
CCC(Sc1nnc(-c2ccc(N(C)C)cc2)n1C)C(=O)Nc1ccc(CN)cc1
Cc1cccc(-c2nc3cc(-n4cccc4)ccc3n2C)c1
CCn1cc(C(=O)Nc2cccc(OC)c2)c(=O)c2cc3c(cc21)OCCO3
CNCCCCNCC(=O)Nc1cccc(N)c1C(=O)NC
COC(=Nc1ccccc1)c1c(C)[nH]c(C)c(C)c1=O
COc1ccccc1NC(=O)N1CCOCC1C(=O)N1CCOCC1
COc1cc(Nc2c(C#N)cnc3cc(OC)c(OC)cc23)c(C)cc1Cl
CCN(CC)CCN1C(=O)C(O)(c2ccc(C)cc2)c2c1c(C)c(C)c(=O)n2-c1ccccc1
Cn1c(=O)c2ccc(-c3nccs3)cc2n2c(Cc3ccccc3)nnc12
O=C(C1CC1c1ccccc1)N1CCN(c2cnc3ccccc3n2)CC1
CCN(CC)c1ccc(C(=S)NN=c2sc3ccccc3n2C)c(O)c1
Cc1cccc(C)c1NC(=O)c1cccc2c1C(=O)c1ccccc1-2
CC(CO)C(C)Cc1c[nH]cn1
O=C(Nc1ccc2[nH]ncc2c1)c1ccccc1F
CCCCCC(O)c1cccc(OCCCCCCCC(=O)O)c1OC(=O)c1ccccc1
CC1CCCN(c2c(Br)cnc3nc4c(cc23)CCc2ccccc2-4)C1
Cc1cncc2sc3ccncc3c12
Cc1c(C(=O)O)c(C(=O)O)c(C)n1-c1ccc(F)cc1F
Cc1ccc2c(c1)C(=O)C(O)C(COc1ccc(C(=O)C=Cc3cc(O)c(O)c(Br)c3)c(C)c1)O2
CCN1CCc2c(c3cc(F)ccc3n2CC(C)(C)O)C1
COCc1cc(F)c(OC2CCC(N3CCOCC3)C2)cc1Cl
O=C1CSC(c2ccc(Cl)cc2)N1c1ccc(CCN2CCN(Cc3ccccc3)CC2)cc1
COc1ccc2c(c1)OC1(CCN(CCCc3ccc(NC(=O)c4ccn(C)n4)cc3)CC1)c1cccn1-2
CSc1ccccc1NC(=O)N1CCN(S(=O)(=O)c2ccccc2F)CC1
COC(=O)c1sc2cc(CN3CCOCC3)cnc2c1C
Cc1oc(-c2ccccc2)nc1CNC1CCCCC1C
CC1(C)Oc2ccc(S(N)(=O)=O)cc2C(NC(=O)Nc2ccccc2)C1O
CC(=O)c1ncc(NC(=O)C23CC4CC(CC(C4)C2)C3)c(Cc2ccccc2Cl)c1O
CC12C=CC(=O)C=C1CCC1C2C(O)CC2(C)C1CCC2S(=O)(=O)Nc1ccccc1
CCN1CC(O)(c2ccc3c(c2)OCCO3)C2CCCC1C2
Cc1ccc(C(=O)CN2C(=O)CCSc3ccccc32)cc1
CCCS(=O)(=O)NC1CCC(CNCc2ccc(OCCN3CCOCC3)cc2)CC1
CC(=O)Nc1ccccc1C1=NNC(=O)Cc2cc3cc4c(cc3nc21)OCO4
CCC1(C(=O)OC)NC(CN(CCO)CCO)C2C(=O)N(C)C(=O)C21
CC(C1c2ccccc2Cc2c1c1ccccc1c(=O)n2O)N(C)C
CCCCc1nc(Cl)c(C(=O)NC)n1Cc1ccc(-c2ccccc2C(=O)OC)cc1
Clc1cc(Cl)cc(Nc2cccc3cnccc23)c1
COc1ccc2c(c1)c(CC(=O)NCc1ccccn1)cn2C
COc1cc(C(O)c2nc(-c3ccc(-c4ccccc4F)nc3)cs2)cc(OC)c1OC
Cc1c(OCC2=NCCN2)ccc2c(=O)c3ccccc3oc12
COC(=O)c1ccc2c(ccn2C=Cc2ccc(OC)cc2)n1
COc1ccc(NC(=O)CN2CCCC(C)(C(=O)NS(=O)(=O)c3ccc(F)c(C(F)(F)F)c3)C2)cc1
C[N+]12CCC(CC1)C(OC(=O)C(O)(c1ccccc1)c1ccccc1)C2
COc1ccc(Cc2cc(C=C3COCC(c4ccc(OC)cc4)C3=O)ccc2OC)cc1
C[N+]1(C)CC2CN(CC34CC5CC(CC(C5)C3)C4)CC2C1
COc1ccc(N(Cc2ccccn2)S(C)(=O)=O)cc1
O=C(O)C(O)=CC(=O)c1ccccc1
C=CC(=O)Nc1cc2c(Nc3ccc(Br)cc3F)ncnc2cc1OCC1CCN(C(=O)c2cccn(C)c2=O)CC1
Cc1ccc(S(=O)(=O)N2CCN=C2SCc2cccnc2)cc1
COC(=O)c1c(O)cc(OC)c(Cl)c1CCC(=O)Nc1ccc2nc(N)nc(N)c2c1
Cc1ccc(N(C(=O)c2snnc2C)C(C(=O)NCc2ccccc2)c2cccnc2)cc1
COc1cc2c(cc1OC)C(CCCOCNC(=O)Nc1cc(C)cc(C)c1)N(C)CC2
CN1CCCC1C1CCCc2ccccc21
C=CC1CC1(NC(=O)C1CC(Oc2cc(-c3ccccc3)nc3cc(OC)ccc23)CN1C(=O)C(NC(=O)OC(C)(C)C)C(C)(C)C)C(=O)O
CCOC(=O)c1c(N)sc2c1CCC(C)C2
Cc1cccc(C)c1-n1nnnc1C(c1ccccc1)N1CCC(Nc2ccc(C(F)(F)F)cc2)CC1
Brc1cccc(NSc2ccncc2)c1
CCCCCCCNC(=O)CSc1nnc(C2CC2)n1-c1ccccc1
CCNC(=O)Oc1ccc(OC)c(C(=O)Nc2ccc(Oc3ccc(NC(=N)N)cc3)cc2)c1
O=C(Nc1ccc(Cc2ccccc2)cc1)C(=O)c1cn(Cc2ccc(Cl)cc2)c2ccc(F)cc12
CCn1c(SCC(=O)Nc2ccc(C(C)(C)C)cc2)nc2cc(S(=O)(=O)N3CCOCC3)ccc21
O=C(Nc1ccc(F)c(F)c1)Nc1cc(-c2noc(C(F)(F)F)n2)ccc1N1CCNCC1
OCCNCc1c(CC(O)CO)cn2c1N(Cc1ccc(Cl)nc1)CCC2
Cc1cc(C=O)c(O)cc1Nc1ccc(NC(=O)NN=Cc2ccc(-c3ccc([N+](=O)[O-])c4ccccc34)o2)cc1
O=C(C[N+]1=C(c2ccc(F)cc2)C(c2ccco2)=NSC1=CCl)Nc1ccc(Cl)c(S(=O)(=O)N2CCOCC2)c1
CCCc1nnc2n1N=C(c1cccs1)C(N1C(=O)CSC1=S)S2
COc1ccc(CCc2nc3onc(C)c3c(=O)n2N)cc1
N#CCc1nc2ccccc2nc1NN=Cc1ccc(-c2ccc(Cl)cc2)o1
CCOC1OC2OC3(C)CCC4C(C)CCC(C1C)C24OO3
CCOC(=O)N1CCN(C(=O)c2c(NC(=O)Cc3coc4cc(C)c(CC)cc34)sc3c2CCCC3)CC1
O=C(CCCn1c(O)c2ccccc2nc1=S)N1CCN(c2ncccn2)CC1
CCOC(=O)c1cccc(NC(=O)Nc2ccc(Cl)cc2)c1
CC(=O)NCCc1ccc(-c2ccc(CCF)n2C)cc1
N#CC(=Cc1ccccc1O)C(=O)Nc1nc(-c2ccccc2)cs1
Cc1nc2ncccc2n2c(-c3ccc(OC4CCCCC4)cc3)nnc12
CC1C2Cc3ccc(C(=O)NCc4ccc(F)cc4)cc3C1(C)CCN2CC1CC1
COC1(c2ccc(Cn3c(=O)[nH]c4ccccc43)c(F)c2)CCOCC1
NC(=NCCCC(NC(=O)c1ccc2c(c1)C(Cc1ccccc1)C(NC(=O)CCN=C(N)N[N+](=O)[O-])CO2)C(=O)O)N[N+](=O)[O-]
O=C(NCC1CCNCC1N1CCCC1)c1nc(-c2cc(Cl)ccc2Cl)c2ccccn12
C=C1CC23CCC4C(C)(C=CC(OCc5ccccc5)C4(C)CO)C2CC1C3
Cn1ccnc1-c1ccnc(NC(=O)c2cc(-c3cccc(Cl)c3)nc(N3CCOCC3)c2)c1
CCc1coc(C(=O)Nc2nc3ccccc3[nH]2)c1
O=C(NN=Cc1ccc(O)c2ccccc12)C1COc2ccccc2O1
CCOC(=O)c1c(N)oc2ncnc(N3CCN(c4cccc(C)c4)CC3)c12
CCC1CN(C(=O)N(C)C)CCN1C(=O)N1Cc2c(NC(=O)c3ccc(F)cc3)n[nH]c2C1(C)C
C#CCn1c(=O)c2c(nc(CCCC)n2CCCCCC)n(CCCC)c1=O
CCNc1nc2ccc(Oc3cccc(COc4cccc(C(F)(F)F)c4)c3)cc2s1
O=c1[nH]c2cc(NS(=O)(=O)c3ccc(Oc4ccccc4Cl)cc3)c(N3CCOCC3)cc2[nH]c1=O
N[N+](CC(=O)O)CC1CCCCC1
N=C(N)NCCCC(NC(=O)C(NCC(=O)N1CCN(C(=O)CNC(=O)c2ccc(CCCCN)cc2)CC1)OS(N)=O)C(=O)NCC(=O)NCCc1c[nH]c2ccccc12
CN1CCC2(CC1)CN(C(=O)c1ccccc1)Cc1ccccc12
Cn1cccc1C1=C(c2ccc(OCCCN3CCCCC3)cc2)C(=O)N(c2ccccc2)C1
CCN1C(=CC=C2Sc3ccccc3S2)Sc2ccc(Cl)cc21
COc1cc2ncnc(Nc3cc(Cl)c(Cl)cc3F)c2cc1OC
Cc1ccc(-c2nnn(C3CCSCC3)n2)cc1S(=O)(=O)N(C(C)C)C(C)C
Cn1ccc2cc(C#Cc3ccsc3)ccc21
COc1ccc2cc(CCC3CNC(=O)CC3c3ccccc3)cnc2c1
Nc1nc(N2CCCC2)c2nc(Cc3ccccc3)n(CCCCO)c2n1
CN1CCN(c2nc3nonc3nc2N(C)C)CC1
Cc1ccc(C2(C#N)CCOCC2)c(Oc2ccc(C(=O)Nc3ccccc3N)c(C)c2)n1
O=C(Nc1sc2c(c1-c1nc(-c3c(F)cccc3Cl)no1)CCCCC2)c1cccc(C(F)(F)F)c1
CON=C(C(=O)NC1C(=O)N2C(C(=O)O)=C(COC(=O)CN(C)C)CSC12)c1csc(N)n1
O=C(NCCCCCCC(O)C(=O)O)c1ccc(Oc2nc(Cl)c(Cl)c(-c3ccccc3)c2Cl)cc1
CCCc1nnc(NC(=O)CCC(=O)N2CCN(c3ccccc3)CC2)s1
C=CCN(CC=C)C(=S)Nc1ccc(Br)cc1
O=CN(Cc1cc(Cl)cc(Cl)c1)c1cc(CO)ccc1O
CCCCCCCN1CCC(C)(c2cccc(O)c2)C(C)C1
NCC(Cc1ccccc1)C(=O)N1CC(C(=O)O)c2ccccc21
CCOP(=O)(OCC)Sc1ccccc1
COc1ccc(C(C)Nc2ncn(C)c2-c2ccc3nnc(C(C)C)n3n2)cc1Cl
Cc1nn2c(Nc3ccc(O)cc3)cccc2c1[N+](=O)[O-]
CCC(O)Cn1cc(-c2c(F)cnc3nc(C4CCN(C(=O)Cc5cccnc5)CC4)sc23)c2ccccc21
COc1ccc(Cl)cc1NC(=O)N(C)CC(O)CCl
COc1cc2c(Oc3ccc(NCCCN4CCOCC4)cc3F)ccnc2cc1OCc1ccccc1C
Cc1cnc2c(=O)[nH]c(-c3ccc4c(c3)OCO4)cn12
CSCCCOc1ccccc1C1C(C(=O)NCCO)S(=O)(=O)CC(=O)N1C
Cc1cc(NS(=O)(=O)c2ccc3c(c2)OCN3c2ccccc2Cl)ncn1
Cc1ccc(NC(=O)Cn2c(=O)n(Cc3ccco3)c(=O)c3cccnc32)cc1
Cc1cn(C2CC([N-][N+]#N)C(CO)O2)c(=O)[nH]c1=O
Nc1nc(=O)n(C2CC(O)C(COP(=O)(O)OP(=O)(O)O)O2)cc1Br
COC(=O)c1sccc1Nc1ccccc1C
CCOc1ccc(NC(=O)CCN2C(=O)COc3ccccc32)cc1
CC(C)c1noc(-c2ccccc2C(=O)NCc2cccnc2)n1
CCOc1ccc(C=CC(=O)Nc2ccc3nc(N4CCN(C(C)=O)CC4)cc(C)c3c2)cc1OCC
Cc1cc2oc(C)c(CC(N)=O)c2cc1C
CCCCCS(=O)(=O)Nc1ccc(-c2ccc(O)c3[nH]c4cc(C(N)=O)ccc4c23)cc1
O=C1C=CC2=C(CC34CCN(CC5CC5)C(Cc5ccc(O)cc53)C4(O)CO2)C1=O
CNC(=O)c1[nH]cnc1C(=O)NCc1ccc(Cl)cc1
CCc1cc(=O)nc(SCc2nc(=O)c3ccccc3[nH]2)[nH]1
CC1CCCN1C1CCN(c2ncnc3[nH]ccc23)CC1
O=[N+]([O-])C(=Cc1ccc2c(c1)OCO2)c1c2ccccc2nc2ccccc12
CC1(C)N=C(N)N=C(N)N1c1ccc(OCCCC(=O)Nc2ccccc2Cl)c(Cl)c1
CC(Cc1c[nH]c2ccccc12)NS(=O)(=O)c1ccc(F)cc1
O=C(Nc1c(Cl)cccc1Cl)C1=NN(c2ccccc2)C(=O)CC1
CC(=O)OC1CC2C3(C)CCC(O)C(C)(C)C3CCC2(C(=O)O)C2C(O)CC3CCC12C3
Cc1cnc(C(=O)OCC(=O)NC2CCCC2)cn1
COc1ccc(CCNC(=O)CN(C)C(=O)CSc2ccccc2)cc1OC
CC(C)c1ccc(-n2nnc3c(=O)nc(SCC(=O)O)[nH]c32)cc1
Cc1cccc(Nc2nc3ccccc3n2CC(=O)NCc2ccccc2Cl)n1
CS(=O)(=O)c1ccc(-c2nnc(C3OC(CO)C(O)C3O)[nH]2)c(F)c1
C=C(C)CC12C(OC(=O)C(C)=CC)CCC(C)C13OC(C)(C)C(CC(O)C2O)C3O
COc1ccccc1CNc1ncnc2c1=CC(c1ccccc1)CC=2C(N)=O
CN1CCC(n2c(=O)on(CCCOc3ccc(F)cc3)c2=O)CC1
CC1CN(Cc2ccc3[nH]c(C(=O)N4CC(C)(C)c5ccc(N6CCOCC6)cc54)cc3c2)CCN1
Cc1cn(C2CC([N-][N+]#N)C(COS(=O)(=O)NC(=O)C3(CO)CCCCN3)O2)c(=N)[nH]c1=O
CC(C)Cc1ccc(NC(=O)c2ccc(Oc3ccnc4[nH]ccc34)c(NC(=O)c3ccc4occc4c3)c2)cc1
Cc1cc(C)c(NC(=O)CSc2nc3c(c(C(=O)O)c2C#N)CCc2ccccc2-3)c(C)c1
CC(O)C1C(=O)N2C(C(=O)O)=C(Sc3nc4cc(Cl)cc(Cl)c4s3)C(C)C12
COc1ccc(-c2cc(=O)c3ccc(OCC(=O)N4CCN(c5cccc(Cl)c5)CC4)cc3o2)c2ccccc12
CC(C)NS(=O)(=O)c1cccc(-c2cccc(-n3ncc4c(OC(C)C)n(C)c(OC(C)C)c4c3=O)c2CO)c1
CCc1ccc(NC(=O)COC(=O)C2CCN(S(=O)(=O)c3ccc(C)c(C)c3)CC2)cc1
Cc1ccc(-c2cc(Nc3ccccc3Cl)n(-c3cccc(F)c3)c(=O)n2)cc1
CCOP(=O)(OCC)C(CCCNC(=N)N)NC(=O)c1ccc2ccccc2c1O
CCC(O)CCOc1ccc([N+](=O)[O-])cc1
CN1CCN(CCCC(=O)N2c3ccc(Cl)cc3CCc3cc(Cl)ccc32)CC1
Cc1ccc(OCCCC(=O)Nc2ccc3c(c2)OCO3)c(C)c1
CCOP(=S)(OCC)SCCCCCCCCOC(=O)C(C)(CC)Cc1ccc(C(=O)OC(C)(C)C)cc1
COCc1ccc(C(=O)OCC(=O)N(C)CC(=O)NC2CCCC2)o1
CCN(c1ccccc1)S(=O)(=O)c1ccc(C=CC(=O)O)cc1
CC1Cc2ccc(Cl)cc2N1C(=O)CCn1cnnn1
COCc1ccc(CNc2ccc3nc(C)oc3c2)o1
COC12C(COC(N)=O)C3=C(C(=O)C(C)=C(C4=C(C)C(=O)c5c(O)cccc5C4=O)C3=O)N1CC1NC12
Cc1[nH]c(=O)c(C)c(C[N+](=O)[O-])c1CNCc1ccc(F)cc1
COc1ccc(C(=O)Nc2ncc(S(=O)(=O)c3cccc(Cl)c3)s2)c(OC)c1
CC(=O)OCC(=O)N1CC2OCCN(CC(C)C)C2C1
CCC(=O)OCc1c(C#N)c(=O)[nH]c(=O)n1Cc1cccs1
COC1COCC2OC(C)(CC(Cc3ccccc3)N(Cc3cc(C(=O)O)c(=O)n4ccccc34)CC2C)O1
CN(C)CC(Nc1ncnc2c(C(N)=O)cccc12)c1cccc(NC(=O)c2cnccn2)c1
Cc1ccc(C(=O)NC2CCN(Cc3cnn(-c4ccccc4)c3)CC2)o1
CC(=O)NCCCC(NC(=O)C(Cc1ccc(OP(=O)(O)O)cc1)NC(C)=O)C(=O)NC(CCC(N)=O)C(N)=O
CCN(CCN1CCN(C)CC1)Cc1csc(-c2cccs2)n1
CCCCCCC=CCC=CCCCCCCCOc1ncc(C=C(C)CC)o1
CCOC(=O)C12CCC=C1N(CCC1=CCCCC1)C(=O)C(CC(=O)NCc1ccccc1OC)C2
O=C(CN1CCCC1)Nc1ccc(OCc2cc(=O)n3ccccc3n2)c(Cl)c1
COc1ccccc1C(=O)OC(c1ccccc1)c1cc(C)nc2ccccc12
COc1cccc(C(=O)NCCC2CCCCC2CCCc2ccccc2)c1
CCOC1CN(Cc2cn(C)nc2-c2ccccc2)Cc2nnc(C)n2C1
CC1SC(c2ccc(Cl)cc2)=NC1=O
CSCCCCCCCC1C(=O)NCCN1C(=O)C(CCCN=C(N)N)NC(=O)OCc1ccc(-c2ccccc2)cc1
COCCOC12CCC3(C)C(CCC4(C)C(C(C)C(C)N)CCC34)C1=CC(C)=CC2=O
CCOc1ccc(CCN2CC(=O)Nc3ncc(-c4ccccc4)nc32)cc1OC
COC(=O)Nc1ccc(S(=O)(=O)Nc2cccc(-c3cc4cccc(C)c4o3)c2)cc1
CC1CCN(c2nc3c(cc2[N+](=O)[O-])c(=O)c(C(=O)O)cn3C(C)C)CC1
CNc1ccc(Cn2nnc3c(C)nc(C#N)nc32)cc1
CNc1c2c(nn1C)CN(c1c(C)cnc3c(-c4cnn(C)c4)c(F)c(OCCF)cc13)C2
N#CN=c1[nH]c(-c2ccco2)nc2ccccc12
CCCOc1ccc(C(=O)Nc2ccc3nc(C)cc(N)c3c2)cc1
COc1ccc(CC(C)(C)NC(=O)CN(C)S(=O)(=O)c2cc(Cl)ccc2Cl)cc1OC
CCOc1cc(C2C3=C(CC(C(C)C)CC3=O)N(NC(=O)c3ccc([N+](=O)[O-])cc3)C(=N)C2C#N)ccc1O
O=C(O)c1ccccc1NCCCCCCCCCN1C(=O)c2cccnc2C1=O
Cc1nccn1C1CCCN(C(=O)c2ccncc2)C1
COc1cccc(N(CC(=O)NN=C2CCCCC2)S(C)(=O)=O)c1
CCN(C(=O)NC)c1cccc(COc2cccc(-n3cc(C(F)(F)F)c4ccc(N5CCOCC5)cc43)c2)c1
CC12CCC(O)(CN3CCCC3(C)C)CC1CCC1C2CCC2(C)C(c3ccc(=O)oc3)CCC12
CC(C)CC(NC(c1ccc(-c2ccc(S(C)(=O)=O)cc2)cc1)C(F)(F)F)C(=O)Nc1nccs1
CCOC(=O)C1(Cc2ccccc2)CCCN(C(=O)CC(C)C)C1
O=C(Cc1ccc([N+](=O)[O-])cc1)Nc1ccncc1
Nc1ncc(C(=O)N2CCN(c3ccccc3)CC2)c2nc(-c3ccco3)nn12
Cc1cc(C(=O)Nc2sc3c(c2C#N)CCCC3)c(C)o1
C[n+]1ccc(-c2ccc(NC(=O)c3ccc(NC(=O)c4ccc(NC(=O)c5ccc(C(=O)Nc6ccc(C(F)(F)F)cc6)cc5)cc4)cc3)cc2)cc1
CN1C(=O)c2ccccc2C(=O)C1(CSCCCCN)c1ccccc1
CC(C)c1nn(-c2cccc(O)c2F)c2nnc(NC(=O)Nc3cccc(C4CC4(F)F)c3)nc12
CN(C)CCNc1nc(Cl)c(OCC(F)(F)F)c(NC(Cc2ccccc2)C(N)=O)n1
CCN(C(=O)c1cccc2ccccc12)c1ccc(C(=O)C=Cc2ccc(OC)c(OC)c2)cc1
O=C(CCl)Nc1ccc2c(c1)C(=O)c1ccc(NC(=O)CCl)c(NC(=O)c3ccco3)c1C2=O
CCOC(=O)N1CCC(NC(=O)CN(C)S(=O)(=O)c2ccccc2)CC1
O=C(c1cccc(F)c1)N1CC(NC2CC2)C(O)Cn2cc(COCc3ccccn3)nc21
COc1cccc(C2=CSC3=NC=NC(Sc4ccc(Cl)cc4)C3=C2)c1
O=S(=O)(c1cc(Cl)ccc1Cl)N1CCN(Cc2ccccc2)CC1
CCOc1ccc2[nH]cc(CCCNC(=O)c3ccc(F)cc3)c2c1
Fc1ccccc1C1CCC(OCC(OCc2cc(C(F)(F)F)cc(C(F)(F)F)c2)c2ccccc2)N1
COc1ccc(NC(=O)c2nc(C)c(C)nc2C(=O)Nc2ccccc2C)cn1
CCc1nnc(SCC(=O)N2N=C(c3ccccc3)CC2c2ccc(Cl)cc2)n1Cc1ccccc1OC
O=C(CCc1nc2cccnc2n1Cc1ccccc1)Nc1ccc(N2C(=O)c3ccccc3C2=O)c(Cl)c1
CC(C)=CCCC(C)=CCCCc1c(O)cc(CC(C)=CCCC=C(C)CCC=C(C)CCC=C(C)C)cc1O
Cc1cccc(-c2cccc(C=C(NC(=O)c3cc(Cl)sc3N)C(=O)O)c2)n1
CCN(CC)Cc1cn(CC(=O)N(c2ccccc2)C2CCCCC2)nn1
C=CC(=O)Nc1cccc(-c2nc(Nc3cc(C)[nH]n3)ccc2F)c1
CC(Nc1ncncc1-c1ccccc1F)c1ccccc1
CN1C(=O)C(c2ccc(Cl)cc2)(c2ccsc2)N=C1N
CC1CN(C(C)CO)C(=O)c2cccc(NC(=O)c3cnccn3)c2OC1CN(C)S(=O)(=O)c1ccccc1
COc1ccc(C)cc1NC(=O)CN(C)C(=O)CCc1ccsc1
CN(C)C(CNC(=O)c1ccc(Br)cc1)c1cccs1
CCCCN1C(=O)N(C(C(N)=O)c2ccccc2)C(=O)C12CCN(Cc1cc3cc(S(=O)(=O)NC(=O)OC(C)(C)C)ccc3n1-c1ccc(Cl)cc1)CC2
N=C(N)NC1CN2CCc3ccc(cc3)CCCCCCCCCCCCc3ccc(s3)-c3ccc(n3CC(=O)Nc3ccccc3N)-c3ccc(cc3)CCCCCOC1CC2
CC(=O)N1c2ccccc2C(Nc2ccccc2)CC1C
CC(Sc1ccccc1)C(=O)NCC(N)=O
CCOC(=O)N1CCN(S(=O)(=O)c2cccc(C(=O)O)c2)CC1
C#CCCC1C(=O)C=CC1O
O=C(OC1Cc2c(O)cc(O)cc2OC1=O)c1ccccc1
CCN(CC)CCNC(=O)c1cc(-c2ccc(NS(C)(=O)=O)cc2)n(-c2ccccc2C(C)C)n1
CN(C)c1ccc(C=CC(=O)c2ccc(N(C)C)c3c2C(=O)c2ccccc2C3=O)cc1
CN1CCN(c2cccc(CS(C)(=O)=O)n2)CC1=O
CC(=O)Nc1ccc(NC(=O)CN(C)CCCO)c2c(=O)c3ccccc3[nH]c12
Cc1[nH]c(SCC(=O)c2ccc(N)cc2)nc(=O)c1Cc1ccccc1
CC(C)(C)CC(=O)NNC(=S)NC(=O)COC(=O)c1ccco1
O=C(c1ncoc1Cc1ccccc1)C1CNCC(=O)N1c1ccc(OCCCOc2c(F)ccc(F)c2F)cc1
COC(=O)c1ccccc1-c1ccc2c(c1)C1(CC1)C(C)N2
CN1CCN(CCCNC(=O)c2ccc3c(c2)C(O)(C(F)(F)F)c2ccccc2-3)CC1
Cc1nc(-c2ccccc2)c(-c2ccc3oc4c(c3c2)n(C)c(=O)n4CC(=O)O)n1C
CN(C)C(=O)OC(c1cncc(Br)c1)c1cncc(Cl)c1N1CC2CCC(C1)O2
CC(C)CCn1c(SCC(=O)N2CCc3ccccc32)nc2ccccc21
Cc1ccc(-c2nnn(CC(=NO)C(=O)NC3C(=O)N(CS(=O)(=O)O)C3C=CC(=O)O)n2)cc1
CCCN(Cc1ccc2c(c1)OCO2)C(=O)c1cc(C#N)cc(C(=O)O)c1
Cc1ccsc1C1Cc2ccccc2C(=O)N1c1ccc(C#N)cn1
CC1CCN(C2CCCC2NC(=O)Cn2c(SCC(=O)N3CCCCC3)nc3ccccc32)CC1
O=C(NC(=S)Nc1ccc(N2CCCCC2)cc1)c1ccccc1Cl
CS(=O)(=O)Nc1ccc2c(c1)OCC(CO)CN(O)C2Cc1ccccc1
N=C(NO)NN=Cc1ccc(-c2cccc(Br)c2)o1
CS(=O)(=O)Nc1cccc(OCc2nnc3n2CCCCC3)c1
CCC(C(=O)NC1CCCC1)N1C(=O)C2CCCCC2C1=O
O=C(O)CNC(=S)Nc1ccc(S(=O)(=O)N2CCCCCC2)cc1
CCOc1cc(-c2cc(C(F)(F)F)ncc2Cl)ccc1-c1nccc2cc(S(=O)(=O)Nc3nccs3)ccc12
Cc1ccc(-c2ccc(S(=O)(=O)Nc3cccc(-c4ccc(N5CCOCC5)nn4)c3)cc2)cc1
c1ccc(CCc2noc(-c3csc(-n4nc5c(c4-c4ccccc4)CCCC5)n3)n2)cc1
COc1ccc(C(CC(=O)Nc2cc(C)cc(C(F)(F)F)c2)c2cccc(OC)c2)cc1
O=C(C=Cc1ccc(Cl)cc1)Nc1cccc([N+](=O)[O-])c1
O=C(OCc1ccccc1)C(=O)c1[nH]cnc1C(=O)OCCc1ccccc1
CC(C)CCn1cc2c(nc(NC(=O)NC(C)(C)c3ccccc3)n3nc(-c4ccco4)nc23)n1
CCn1c(O)c2ccccc2nc1=S
CCCCc1nn(-c2ccccc2F)c(C(=O)O)c1C=NOCc1ccccc1Cl
CC(C)N1CCC(NC(=O)c2cccc(-c3cccc(-c4nc5cc(F)ccc5[nH]4)c3)c2)CC1
CCCCN(C)CCCCCOc1ccc(-c2nn(C)c(=O)c3ccccc23)cc1
CCOC(=O)N1C(=O)NC(=O)C(=Cc2cc(-c3ccccc3)n(-c3ccccc3)c2-c2ccc(OC)cc2)C1=O
Cc1ccc(-c2nc(COC3CCCCCCCCCC(=O)NC(C(C)C)C(=O)N3)cn2S(=O)(=O)c2cccs2)cc1
COC1(C)C(=O)N(Cc2ccccc2)c2ccc(O)cc2C1(C)O
Cn1ncc2c(Nc3ccccc3)c(C#N)cnc21
CN(C)CCNC(=O)c1cccc2c(Nc3ccc(S(=O)(=O)N(C)c4ccccc4)cc3)c3ccccc3nc12
CCOC(=O)N1CCN(CCC(=O)Nc2ccc3c(c2)c(C)c(C)n3C(=O)c2ccc(C(F)(F)F)cc2)CC1
Cc1ccc(-c2cccc(Oc3c(F)c(F)c(F)c(Oc4nccc(N5CCN(C(N)=O)CC5)n4)c3F)c2)nc1
COc1ccc2c(c1)cc(C(=O)O)n2C(=O)c1ccc([N+](=O)[O-])cc1
CC(NC(=O)c1ccc(N)cc1Cl)C(Oc1ccccc1)c1ccc([N+](=O)[O-])cc1
O=C(O)c1cc(OCC2CCN(c3ccccn3)CC2)cc(C(=O)O)c1
CCOC(=O)c1sc(NC(=O)Nc2ccc(OCC)cc2)c(C#N)c1C
CCCCCCCCCCCCCCCCCC[N+](C)(C)CCOP(=O)([O-])OCCC
O=C(OCC1OC(O)C(O)C(O)C1O)c1cc(O)c(O)c(O)c1
COc1cccc(C2Nc3ccccc3C(=O)N(CCC#N)c3c2ccc2ccccc32)c1
CCS(=O)(=O)Nc1ccc2c(c1)S(=O)(=O)C=C2
CS(=O)(=O)c1ccc(C(Cc2cc[n+]([O-])cc2)C(=O)NS(=O)(=O)C2CC2)cc1OCc1ccc(C(F)(F)F)cc1
CN1CCN(C(=O)c2ccc(-c3cc4ncn(C)c(=O)c4c(Nc4ccc(O)cc4)n3)cc2)CC1
NCCCc1cccc(-c2c[nH]c(=S)[nH]2)c1
CCOC(=O)CNc1oc(C=Cc2ccccc2)nc1S(=O)(=O)c1ccccc1
CC(=O)C1=C(O)C(=O)N(Cc2cccnc2)C1Cc1ccc(Br)cc1
CCCCc1nnc2ccccc2c1O
N#CCCN1CCN(Cc2ccc(C(=O)O)cc2)C(=O)C1CCCC1CCNCC1
O=C(Nc1ccc2c(c1)OCCO2)c1cc2ccccc2o1
CCOC(=O)C=C(O)Cc1ccc2c3c1C(=O)C=C3CCO2
CN(C)c1ccc(C=Nn2c(-c3ccccc3)n[nH]c2=S)cc1
CCOC(=O)C1=C(C)N(NC(=O)Cc2ccccc2)C(NC(=O)CC)=NC1c1ccccc1
N#Cc1ccccc1OC1OC(CO)C(O)C(O)C1O
CCC1NC(=O)C(CC)NC(CC(C=O)NC(=O)C(C)Cc2ccccc2)CCC(OC)C(=O)NCCCc2ccccc2CC(C(=O)O)NC1=O
CC(C)(C)n1nnnc1C(c1cccnc1)N1CCN(c2ccc(F)cc2)CC1
CC1(C)C2CCC1(C)C(n1cnc3cnc(NC4CCCC4)nc31)C2
CC(=O)Sc1ccccc1C(=O)NCC(=O)O
O=C(O)C(Cc1ccccc1)NCc1ccc(-c2cc(Cl)c(-c3nc4ccccc4[nH]3)cc2Cl)cc1
CCCOC(=O)C1=C(C)N(c2ccccc2)C(=O)C1=CNc1cccc(OC)c1OC
CN1CCc2cccc3c2C1Cc1ccccc1-3
Cc1c(C(=O)NCCCN2CCN(c3cccc(Cl)c3Cl)CC2)cnn1C
CC(=O)Nc1ccccc1SSC(=S)N(C)C
CCc1nc2c(C)cc(C)nc2n1Cc1ccc(-c2ccccc2S(=O)(=O)NC(C)(C)C(N)=O)c(F)c1
O=S(=O)(c1cccc2nsnc12)N1CCCC(n2cncn2)C1
COc1cc(Nc2cc(OC3CCCN(C)C3)nc(N)n2)c(Cl)cc1Cl
COc1ccc(CC(=O)Nc2ccnn2C)cc1
CN(c1ccccc1Cc1c2c(nn1C)CCc1cnc(Nc3ccn(C)n3)nc1-2)S(C)(=O)=O
Nc1ccc2nnc(CON=Cc3ccc(OC(F)(F)F)cc3)n2n1
CC(C)CN(Cc1cc(Cl)c2c(c1)OCCCO2)C(=O)C1CCN(Cc2cccc3[nH]cnc23)C1
Cc1[nH]c2ccc([N+](=O)[O-])cc2c1CCNC(=O)C1CCCN(S(=O)(=O)c2ccccc2F)C1
CC(=O)Nc1cccc(OC(=O)CCCCC(=O)Oc2ccc3ccc(O)cc3c2)c1
COC(c1ccc(-c2ccccc2)s1)c1ccc(C(=O)O)cc1NC(=O)c1ccco1
Cc1nn(CC(C)C)c(C)c1NS(C)(=O)=O
COc1cc(-c2nnc(NC(=O)c3ccc(Oc4ccccc4)cc3)s2)ccc1O
Cc1ccc(NC(=O)c2cccc(Cn3c(C)cc(=O)n4nccc34)c2)cc1F
Cc1ccc(S(=O)(=O)N2CCC(C(=O)Nc3cc(C)cc(C)c3C)CC2)cc1
O=P(O)(O)C(COc1ccc(-c2ccccc2)cc1)P(=O)(O)O
CC1CCN(C(=O)CC2=NS(=O)(=O)c3ccccc3N2)CC1
Cc1ccc(-n2nc(C(=O)N3CCN(c4ccccc4)CC3)ccc2=O)cc1C
CCCOc1ccc2nccc(CCC34CCC(NCc5cc6c(cc5OC)OCCO6)(CC3)OC4)c2c1
Nc1nc(SCc2ccccc2)nc2sccc12
COc1cccc(S(=O)(=O)NCCOCCOc2cccc(C(F)(F)F)c2)c1
Cc1cc(C)cc(N2CCC(Oc3cc(C(C)C4CCNCC4)ccc3Cl)C2)c1
O=C(O)C=Cc1ccc(NC(=O)NC(=O)c2c(F)cccc2F)cc1
COc1cc2oc(=O)ccc2c(CN2CCN(S(=O)(=O)c3c4ccccc4c(OC)c4ccccc34)C3CS(=O)(=O)CC32)c1OC
CCCCNc1cncc(NC(=O)C2CCCC2)c1
CCCOc1ccc(N2C(=O)CC(N3CCN(c4cccc(C)c4)CC3)C2=O)cc1
CCCCOc1ccc(-c2cc(C(=O)N3CC(CC)Sc4ccccc43)no2)cc1
O=C(O)CC(O)CC(=O)N1CCc2cc(Br)ccc21
CN(CCO)Cc1cccc(-c2ccc(-c3nc4cc(C(F)(F)F)ccc4[nH]3)cc2)c1
CC(C)(O)c1ccc(-c2nc(NCc3ccccc3)c3ccccc3n2)cc1
O=C1c2ccccc2C(=O)N1CCO
CCc1ccc(NC(=O)CCSCc2c(C)noc2C)cc1
CC(C)Oc1ccc(-c2nc(NC3CCOCC3)c3ccccc3n2)cc1
COC(=O)C(Cc1c[nH]c2ccccc12)NC(=O)c1ccon1
O=C1C=C(c2ccc(Cl)cc2)CC(c2ccc3c(c2)OCO3)C1
CCc1nn(C2CCCC2)c2c1CCn1c(-c3ccccc3F)nnc1-2
CCCN(Cc1nc2ccc(C(F)(F)F)cc2n1C)C(=O)c1ccc2c(Cl)c3c(nc2c1)CCC3
CC(C)NC(=O)C1CCCCN1Cc1ccccc1[N+](=O)[O-]
O=C(Nc1ccc(Cl)cc1)c1ccc2ccccc2c1O
COc1ccc(OC)c(NC(=O)CNc2ccc3nc(NC(C)=O)sc3c2)c1
COc1ccc(CN2C(=O)NC(=O)C(CC=Nc3ccc(Br)cc3)C2=O)cc1
CC1(C)N=C(N)N=C(N)N1c1cccc(OCCCCCO)c1
Cc1ccc(NC(=O)COC(=O)C=Cc2ccco2)cc1S(=O)(=O)N1CCOCC1
O=S(=O)(NCCSC1CCN(Cc2ccccc2C(F)(F)F)CC1)c1ccccc1
O=C(O)Cn1c(C(=O)CCC(=O)c2ccccc2)nc2ccccc21
O=P(O)(O)Cc1ccccc1
CC(=O)Nc1ccc(C(=O)CN2C(=O)NC3(CCCCCC3)C2=O)cc1
CC(C)(N)C(=O)NC(COCc1ccncc1)c1ccn(-c2ccc(F)cc2)n1
Cc1cc(-c2cc(N3CCC(N4C(C)CN(C(=O)c5cccc(O)c5)CC4C)CC3)on2)c(C)o1
CCC(CC)Oc1ccc2c(c1)OCC(N)C(=O)N2Cc1ccccc1Cl
Cc1ccc(C(=O)CN2C(=O)NC(C)(c3nc4ccc(C)cc4s3)C2=O)cc1
O=C(NC1CCN(CCCOc2ccccc2)CC1N(C(=O)CC(F)(F)F)c1ccc(Cl)cc1)c1ccc(OC(F)F)cc1
Cc1cccc(NC(=O)CN)c1
COC(=O)C=Cc1cc(C(=N)N)ccc1OC
CC(C)N(Cc1cn(C)nc1-c1cccc(Cl)c1)C(=O)CCc1nnc(Cc2ccccc2)o1
CC(C)Oc1cccc(CNC(=O)CC2C(=O)N(c3ccccc3)CC2Cc2ccccc2)c1
COc1ccc(C2=C(c3ccc4c(c3)OCO4)C(=O)OC2(C)c2cccc(OC)c2)cc1
C=CC1CC1(NC(=O)C1CN(S(=O)(=O)c2ccccc2Cl)C1C(=O)O)C(=O)NS(=O)(=O)C1CC1
C#CCOc1cc(CCC(C)C)ccc1O
CC(c1ccc(F)c(F)c1)n1cccn1
CCN(CC)c1ccc(C(=C2C=Cc3ccccc32)c2ccc(N(C)C)cc2)cc1
CN1CCN(c2ccc3nc(-c4cnn5cc(-c6cccc(F)c6)cnc45)cn3c2)CC1
O=C(Oc1c(F)cccc1F)c1ccc(Br)cc1
CCCCn1cc(CCCCOc2cccc(O)c2CC(=O)O)c2ccccc21
CON=C1CN(c2c(F)cc3c(=O)c(C(=O)O)cn4c3c2OCC4C)CCC1(C)N
CNc1ncnc2c1ncn2C1C=CC(COP(=O)(O)OC)O1
CC(=O)NC(=Cc1ccccc1)C(=O)NC=Cc1ccsc1
N#Cc1cc(S(=O)(=O)Nc2nc3ccccc3s2)ccc1Oc1ccc(F)cc1-c1cn[nH]c1
O=c1c(-c2nc(C3CC3)cs2)c(O)[nH]c2cc(Cl)ccc12
CC(C)(C)N(Cc1ccccc1)C(=O)c1ccc(C(=O)O)cc1
NCCCSc1ccc(Br)cc1
CI
CCOC(=O)c1c(NC(=O)CC)sc(C)c1-c1cccc(Cl)c1
O=C(O)c1cccnc1Nc1ccc(C=CC(=O)N2CCCC2C(=O)NC(=O)C2(NS(=O)(=O)c3cc(Cl)cc(Cl)c3)CC2)cc1
CCC1OC(=O)C(C)C(=O)CC(OC2CCCCO2)CCCC(=NOCC=Cc2ccc(-c3ncccc3-n3cnnn3)cc2)CC2OC(=O)OC21
CC(C)CC(NC(=O)C(C)NC(=O)OC(C)(C)C)C(=O)NC(CC(C)C)C(O)CC(=O)NC(Cc1c[nH]cn1)C(N)=O
Cc1ccc(-c2nnc(CN3CCN(C4CC4)CC3)o2)cc1C
C=C(C)C1CCC2(C(=O)NCC(=O)N3CCN(c4ccccc4)CC3)CCC3(C)C(CCC4C5(C)CC(O)C(O)C(C)(C)C5CCC43C)C12
CC(C)C(NC(=O)NCc1ccccn1)C(=O)O
CCc1ccc(NC(=O)OC2OC(C[N-][N+]#N)C(O)C(O)C2O)cc1
CCOC(=O)Cc1csc(NC(=O)c2cccc(NC(=O)C3=CSCCO3)c2)n1
CCCCCCCCCCCCCOc1ccc(C(=O)Nc2c(C)cc(C)cc2C)cc1
COC(=O)c1cc(Cl)c(OCc2ccc(C#N)cc2)cc1N(C(=O)CCC(=O)Nc1ccccn1)S(C)(=O)=O
Cc1nc2ccc(-c3ccc(NC(=O)c4ccccc4[N+](=O)[O-])cc3)cc2s1
CS(=O)(=CC(=O)O)c1ccccc1
CCOC(=O)Cn1nc(-c2ccc(Cl)cc2Cl)sc1=N[N+](=O)[O-]
CN(Cc1ccccc1)CC1(O)CCCN(C(=O)C2CCOCC2)C1
O=C(Nc1ccc2cnn(S(=O)(=O)c3cccc(C(F)(F)F)c3)c2c1)Sc1ccccc1
Cc1cc(F)ccc1S(=O)(=O)c1cccc(C#N)c1
CC(C)(C)c1cccc(C(C)(C)C)c1NC(=O)NCC1(C(=O)O)CCN(C(=O)Nc2ccccc2Cl)CC1
CC1(C)CCC(NC(=O)c2ccc(-c3ccc(OCC(F)(F)C(F)F)cc3)cc2)CC1
CCN(CC)C(=S)N1CCC(NC(=O)Nc2cc(C)ccc2C)CC1
CC(=O)Nc1c(-c2ccc(OC(C)C)cc2)[nH]c(SC(C)c2ccccc2)nc1=O
CC1(CNC2c3ccccc3-c3cnccc32)CCC(C(C)(C)O)O1
O=C1NC(=O)C(OC(=O)CC2CCCC2)(c2ccccc2)N1
CNC(CC(Cc1ccc(OS(=O)(=O)O)cc1)OC=O)c1ccccc1
Fc1cccc(-c2ccc(C3CC(c4cncc(F)c4)CN3)cc2)c1
CN(CCCNC(=O)c1cc(Cl)cc2cc3ccccc3nc12)Cc1ccccc1
CC(C)CCc1cc(=O)nc(SCC(=O)N2CCOCC2)[nH]1
O=C(Nc1ccc2nc(-c3cccs3)oc2c1)c1cc2ccccc2o1
O=C(O)Cc1c(-c2ccc(Cl)cc2)nc2cc(Cl)c(Cl)cc2c1-c1ccccc1
COc1cc2ncnc(Oc3cc(Cl)c(F)cc3F)c2cc1OC
O=C(NCc1ccc(F)cc1Cl)C1CCC(=O)N1C1CCCCC1
Cc1c(OCC(O)CNC(C)CNc2ccccc2)c(=O)ccn1CC(C)C
O=S(=O)(NC1CCN(Cc2nnnn2Cc2ccc3c(c2)OCO3)CC1)c1ccc(F)c(Cl)c1
Cc1cc(C)nc(NC(=S)N2CCN(C)CC2)c1
CN(C)Cc1ncc(C(=O)N(C)Cc2nnc(C3CC3)o2)cn1
O=C(Nc1cc(S(=O)(=O)N2CCCCC2)ccc1Br)C1COc2ccccc2O1
C=CCOC1CCC(C(=O)Nc2ccc(CCCC)cc2)(C(=O)NC(C)C)CC1
N#Cc1c(N)nc2[nH]nc(N)c2c1-c1ccccc1
CC(=O)N1CCN(c2ccc(NC(=O)Cc3ccc(Cl)cc3)cc2)CC1
COc1ccc(C=CC(=O)Nc2cccc(N3C(=O)C(Cc4ccccc4)N(C)C3=O)c2)cc1OC
CC1CCC(NC(=O)CSc2ncnc3c2cnn3-c2ccc(F)cc2)CC1
CC(C)Oc1ccc(NC(=O)Cn2c(=O)n(Cc3ccc(Cl)cc3)c(=O)c3sccc32)c(Cl)c1
COc1cc(-c2ccccc2)cc(N(C)CCC2CCC(NC(=O)C=Cc3ccc(O)cc3)CC2)c1OC
CCC(C)(C)N=C(N)c1ccc(-c2ccc(-c3ccc(-c4ccc(C(=NC(C)(C)CC)NC(C)(C)Cc5ccccc5)cc4)cc3CS(=O)O)o2)cc1
CC(C)=CCCc1c(O)ccc2ccc(=O)oc12
CCc1ccc(NC(=O)C2CCCN(c3nn4cc(-c5cnn(C)c5)nc4s3)C2)cc1
COc1ccc(NC(=O)Nc2ccc(C)cc2C)cc1OC1CCN(C)CC1
CN(C)CC1C(=O)OC2C1CC1(C)C(=O)CCC1C2(C)CCc1ccccc1
COc1ccccc1C(SCCNC(=O)c1ccccc1)c1cc(Cl)ccc1NC(=O)C(C)C
CCCCCc1ccc(C(=O)N(CCN(C)C)c2ccccc2Cl)cc1
C#CC1(CC#CCCCCC(=O)O)CCC2C3CCC4=CC(=O)CCC4=C3C(c3ccc(N(C)C)cc3)CC21C
Cc1cc(C)nc(SCc2cc(=O)c3ccccc3[nH]2)n1
COc1ccc2c(C(O)CC3CCCCN3C)cc(-c3ccc(N)cc3)nc2c1
CSCCC1NC(=O)C2CCCN2C(=O)C(C)NC(=O)C(CC(C)C)NC(=O)C(C)NC(=O)CNC(=O)CNC(=O)CNC1=O
CCN(CCN(C)C)S(=O)(=O)c1ccc(-n2cccn2)c(NC(=O)c2ccccc2F)c1
O=C1CCc2cc(S(=O)(=O)N3CCN(C(=O)CNCc4ccc5c(c4)OCO5)CC3)ccc2N1
Cc1c(Cl)cccc1N1CCN(CCCn2c(=O)cc(C)c3c(C)nn(-c4cc(F)ccc4F)c32)CC1
C=CC1CC1C(=O)NS(=O)(=O)N(CC1CCCCC1)CS(=O)O
CCOC(=O)CCC(NC(=O)C(Cc1ccccc1F)NC(=O)c1ccc(=O)[nH]c1)C(=O)OCC
CC(C)=CCc1cc2c(cc1O)Oc1cc(O)c(CC=C(C)C)cc1O2
CCCCC(CC)=NNC(=O)CNS(=O)(=O)c1ccc(C)cc1
CCN1CCc2c(sc(NC(=O)CN(C)S(=O)(=O)c3ccc(F)cc3)c2C#N)C1
CC(C)CC(NC(=O)C(O)C(C)c1ccc(-c2ccccc2)cc1)C(=O)N1CCCC1C(=O)O
Cc1cc(C)n(-c2cc(C(=O)NC3CCCCC3)ccc2C)n1
CCOc1cc(C(=O)C2CC2c2ccccn2)ccc1OCCOc1ccc(F)cc1
CCC1OC(=O)C(C)C(O)C(C)C(OC2OC(C)CC(N(C)C)C2O)C(C)(OCC#CCc2ccc(-n3cncn3)cc2)CC(C)CN(C)C(C)C(O)C1(C)O
CC(=O)C=CCc1c(C)cc(OC(=O)C=Cc2ccc(OC(C)=O)c(OC(C)=O)c2)cc1OC(C)=O
CCC(NCc1ccc(CCOC)cc1)c1ccccc1
CC(NS(=O)(=O)c1ccc2ccccc2c1)C(=O)N1CCN(c2cccc(Cl)c2)CC1
COc1ccc(NC(=O)C(=Cc2ccccc2)NNC(=O)c2cccnc2)cc1
O=C(NCC(c1ccccc1)N1CCN(c2ccc(F)cc2)CC1)C1CCCCC1
CS(=O)(=O)c1ccc(-n2cnc(NC(=O)Nc3ccc(F)cc3F)c2)cc1
CC1(C)OCC(CNc2cccc3ncccc23)O1
CCOCCNC(=O)c1cccc(Nc2c(C)c(C)nc3ncnn23)c1
O=C(Nc1ccc(F)cc1)N1CCCC(c2ccc(CSc3ncccn3)nc2)C1
CC(C)NC(=O)C1CCN(c2cc3c(cc2Cl)c(=O)c(C(=O)O)cn3CC#N)CC1
Cc1nonc1NC(=O)COc1cccc(Cl)c1
Cc1cncc(Nc2ncnc3c(C(N=O)C(F)(F)F)cccc23)c1N1CCOCC1
Cc1ccc2c(c1)C1(C)CCC(=O)C(NC(=O)C(C)(C)C)C1O2
Clc1ccc(COc2ccc(-c3nn4cnnc4s3)cc2)cc1
Cc1cccc(CC(NC(=O)c2c(F)cccc2F)C(=O)C(=O)NCC(=O)N2CCCC2C#N)c1
CC(=O)C(C)CC(=O)Oc1c(-c2ccc(Br)cc2)occc1=O
Cc1cc(N2CCCC(C(N)=O)C2)c2nc(-c3cccnc3)ccc2c1
COc1ccc(CCCCCCCCCNCCCCCNCc2ccccc2)cc1
CN1CC=C(c2ccc(-c3ccccc3)cc2)C1
COc1ccc2c3c1OC1C4(OC)CCC5(CC4CNC(=O)c4ccc(C(C)(C)C)cc4)C(C2)N(CC2CCC2)CCC315
Cc1cc(C)nc(-n2nc3c(c2SCC(=O)NCCc2ccccc2)C(=O)CC(C)(C)C3)n1
CC1=NN(c2nc(-c3ccc(C)cc3)cs2)C(c2ccccc2)C1
CCCCN1CNC(=S)N(c2ccc(C)cc2C)C1
COc1cccc2c3c([nH]c12)C1(C)C2=NNC(=O)C(C3)C1CC2
O=S(=O)(c1ccc(Cl)cc1)N1c2ccccc2Sc2ccccc21
CC(C)NC(=O)Nc1ccc(N2CCOC2=O)cc1
CNC(=O)c1nc(-c2ccc(NS(=O)(=O)c3ccc(F)cc3)cc2)cnc1N
CN(C)C(=O)c1ccc(NC(=O)c2ccc3nc(N4CCOCC4)sc3c2)cc1
Cc1nn(C)c2[nH]c(CNC(=O)c3c4ccccc4nn3C)nc(=O)c12
COc1cccc(C=NNC(=O)Cn2c3nc4ccccc4cc3c(=O)n2-c2nc(=O)c3ccccc3[nH]2)c1O
Nc1ncnc2c1ncn2C1C(O)C(O)C2(CO)CC12
C=CCSc1nnc2n(-c3ccccc3)c(=O)c3c4c(sc3n12)COC(c1ccccc1)C4
CC(O)C1C(=O)N2C(C(=O)O)=C(CSc3ccncc3)C(C)C12
CCCCN(CCCC)CCCOc1ccc(-c2nn(-c3ccccc3)c(=O)c3ccccc23)cc1
CCCC1(C)CCN(CCCC(=O)c2ccc(F)cc2)CC1
O=C(COC(=O)c1cc(Br)cc(Br)c1)Nc1ccc(Cl)c(S(=O)(=O)N2CCCC2)c1
CCn1c(SCC(=O)Nc2sccc2C)nnc1-c1ccc(C)nc1
CCCOCCCn1c(N)nc2ccc(-c3ocnc3C)cc21
COc1ccc(Nc2sc(C)c(C)c2C(=O)NC2CC2)cc1
CCCCCNc1ccc(-c2cnc(N)nc2N)cc1
CN(C)c1ccc(C=C(C=C2C(=O)Nc3ccccc32)c2nc3ccccc3[nH]2)cc1
c1ccc2c(c1)C(c1ccc3cccc(CN4CCCC4)c3c1)CN1CCCC21
O=C(COCC(=O)Nc1ncccc1O)Nc1nccs1
Cc1ccc(C)c(-c2nnc(NC(=O)c3ccc4c(c3)OCCO4)o2)c1
Oc1ccccc1C=Nc1cnc2ccccc2c1
CN1CCN(c2ccc3c(N)ncnc3c2)CC1
FC(F)(F)c1nnc(-c2c[nH]c3cc(Br)ccc23)o1
Cc1cc2c(cc1C)n(Cc1c(F)cccc1F)c(=O)n2Cc1cc(F)ccc1Cl
C=C(C)COc1ccn(C)c(=O)c1
COc1cc(OC)c(-c2csc(NC(=O)c3cccc(S(=O)(=O)NC4CCC(O)CC4)c3)n2)c(OC)c1
CCOC(=O)C=CC(CC1CCNC1=O)NC(=O)C(CC(C)C)NC(=O)c1ccccc1
O=S(=O)(NCc1ccccc1)c1ccc(-n2nc(C(F)(F)F)cc2-c2cccs2)nc1
O=C1C(=Cc2c(Cl)cccc2Cl)SC(=S)N1c1ccc(Br)cc1
CCN(CC)c1ccc(-c2ccc(-c3nc4ccc(C)cc4[nH]3)s2)cc1
CCCCCCCCC(=O)Nc1ccc(C(=O)C=Cc2cc(CCC(=O)OCC)cc(CCc3cn(CCC(=O)OCC)nn3)c2)cc1
O=Cc1[nH]ccc1-n1cccc1
Cc1ccc2[nH]c3c(NCCCCCCCCCNC(=N)NCCCCCCCCCCCCCCC(=N)NCCCCCCCCCCCNc4c5ccccc5nc5ccccc45)ncnc3c2c1
CC#CC(C)(C)C(=O)OC1OC(CO)C(O)C(O)C1O
COc1ccc(-c2cc(Cl)n3cccc3c2CCNC(=O)c2ccc(C)cc2)cc1
O=C(C=Cc1ccccc1)NCCCCC(=O)NO
COC(=O)C(CC1CCCCC1)NCP(=O)(O)O
O=C(Nc1ccc(CNCC(F)(F)F)cc1Cl)C1CCCC1
COc1ccc(-n2nc(CNCc3ccc(C)o3)c3c2NCCC(C)C3)cc1
CCOC(=O)c1[nH]c2cc(OC)c(N)cc2c1N
C=C(CO)C(O)COc1cccc2nc(N)nc(N)c12
C=C(c1ccc(C(=O)O)cc1)c1cc(C(C)(C)C)c(C#Cc2ccccc2)c(C(C)(C)C)c1
Cc1cccc2cc(Oc3ccc(Nc4cc(N5CCCCC5)ncn4)cc3Cl)c(=O)[nH]c12
COc1ccc(-c2cc(-c3ccc(C(F)(F)F)c([N+](=O)[O-])c3C(=O)Nc3ccccc3)on2)cc1OC
CCCCOCCC(c1ccc(OC)cc1)N1CCN(C(=O)COc2ccccc2)CC1
CC(C)N(C(=O)COC(=O)c1ccc(S(=O)(=O)N2CCc3ccccc3C2)cc1)C1CCS(=O)(=O)C1
Fc1ccccc1C1CC(c2ccc3c(c2C(F)(F)F)OCO3)=NN1c1ccccc1
COc1ccc(C(C)=O)cc1S(=O)(=O)NC1OC(CO)C(O)C1O
COc1ccc(-n2c(C)cc(C=NNC(=O)c3cc4ccccc4cc3OC)c(C)c2=O)cc1
N#Cc1c(F)c(F)c(N(Cc2ccc(C(=O)O)cc2)S(=O)(=O)c2ccccc2)c(F)c1F
Cc1ccc(-c2csc(C(c3ccccc3)N3CCN(C(=O)CC(N)CC(=O)O)CC3)n2)cc1
N#CC1=C(Nc2ccc(Cl)cc2)OCC1=O
COC(=O)C1(Cc2ccc(Oc3ccc(F)cc3)s2)Oc2cc(OCCOc3ccc(C(F)(F)F)cn3)ccc2C1=O
CCC(C)(C)CC(=O)OC1C=C2C3=C(CC(O)C2O1)C(=O)CC(C)(C)O3
Cc1cc(NS(=O)(=O)c2ccc(NC(=S)NC(=O)C3CCC3)cc2)no1
N#Cc1ccccc1N1CC(CNC(=O)c2cccc(Cl)c2)CC1=O
CC(NC(=O)Cn1ncc2c3ccccc3n(Cc3ccccc3)c2c1=O)c1ccccc1
CCn1cc(C(=O)O)c(=O)c2cc(F)c(N3CCN(C(=O)C(O)=CC(=O)c4ccc(F)cc4)CC3)c(F)c21
O=C(NCCCCN1CCC2(CC1)OCc1ccccc12)C(O)(C1CCCCC1)C(F)(F)F
COc1cc(N2C(=O)N(c3ccc(C#N)cc3)C(=O)C2C)ccc1Nc1ncc(Cl)c(Oc2cccc3c2C(=O)N(C)C3)n1
CCCCOc1ccc(C(=O)Oc2cccc(C[S+]([O-])CCC(=O)O)c2)cc1
O=C1N=C(NCc2ccco2)C(=Cc2ccc(Oc3ccccc3)cc2)S1
CCCCC1CN(c2ccccc2)N=C1N
Cc1ccc(-c2nn(-c3ccccc3)cc2CC(=O)NCc2ccco2)cc1
O=C(Nc1ccc(-n2cnnn2)c(Cl)c1)c1ccc(F)cc1
COc1ccc(-c2noc(-c3ccc(N4CCN(c5ccccc5OC)CC4)c([N+](=O)[O-])c3)n2)cc1
CCc1nn(-c2ccnc(OCCOC)c2)c2[nH]c(Cc3cccc4ccccc34)nc(=O)c12
COc1ccc(CN(C(=O)Cc2c[nH]c3ccccc23)C2CCS(=O)(=O)C2)cc1
COCCn1c(C)cc(-c2nc3ccccc3c(=O)n2OCC#CCOc2no[n+]([O-])c2S(=O)(=O)c2ccccc2)c1C
CC(OC(=O)CCCOCC(=O)N1CCOCC1)C(=O)Nc1ccccc1
CC(C)Nc1cc(N(CCCl)Cc2ccc(N(CCCl)CCCl)cc2)cc(-c2ccccc2)n1
C[N+](C)(C)CC(O)C=Cc1ccco1
COC(=O)c1c(C)oc2nc(C)nc(N3CCCCC3)c12
O=C1NC(=O)c2ccccc2C1=CNCc1ccc(OC(F)(F)F)cc1
CCc1cccc(NC(=O)C2CCCN(C(=O)CSc3ccc(F)cn3)C2)c1
CC(C(=O)NC(C=CC(=O)NC(CO)CC(=O)O)CCC(N)=O)N(C)C
CC(=O)c1cccc(NC(=O)COc2ncnc3ccccc23)c1
O=C1CCCCCN1C(=O)CSc1ccsc1[N+](=O)[O-]
NS(=O)(=O)c1ccc(NC(=S)N2CCN(S(=O)(=O)c3cccs3)CC2)cc1
COc1cc(NC(=O)c2ccc(CNc3c(N4CCCC4)c(=O)c3=O)cc2)cc(OC)c1OC
CC(C)(C)OC(=O)N1CCN(C(=O)C(NC(=O)C2CCCN(S(=O)(=O)c3cccs3)C2)C(C)(C)O)CC1
COc1ccc2[nH]cc(CCCCCCCNC(=O)C3CNC(=O)N3)c2c1
CCNC(=O)c1ccc(Oc2nc(OC)nc(OC)c2N)c(C(=O)n2ccc(C)c2C)c1
O=C(Nc1ccc(F)cc1)N1CCCCN2C(COc3ccccc3)C(c3ccc(-c4ccc(F)cc4)cc3)C2C1
O=C(O)Cc1ccc2c(c1)C(=O)c1ccccc1CO2
NCCSSc1nnc(NC(=O)CN2CCOCC2)s1
CCOC(=O)N1CCN(C(=O)CCC(=O)C2CC2)CC1
Cc1ccccc1Oc1c(C(=O)O)oc2cc(Cl)cc(Cl)c12
O=c1cc(OCc2nnc(SCc3cccc(Br)c3)o2)c2ccccc2o1
CC(C)=CCC1(CC=C(C)C)C(=O)C(C)C(=O)c2ccccc21
CC(C)(C)c1ccc(-c2cc(C(=O)O)c3ccccc3n2)cc1
CCN(CC)c1ccc(C=Cc2cc(OC)c(OC)c(OC)c2)cc1
O=C(CCc1nnc(CSCc2ccc(Cl)cc2)o1)Nc1ccccc1
CN1CCC(Cc2nc(-c3cccnc3)n[nH]2)(c2ccc(Cl)cc2)CC1
Cc1cccc(NC(=O)Nc2cccc(CO)c2)c1
COc1ccc(C)c(-c2cc(NC=O)c3ncc(-c4ccc(N)c(OC)c4)n3c2)c1
C=CC1CCC2(C)C3CC=C4C(C)C(OC=O)CCC4C3(C)C(=O)CC12C
CC(=O)Nc1c(C)cccc1S(=O)(=O)Nc1cccc2ccccc12
CCn1ccc2c(C(=O)Nc3ccc(S(=O)(=O)NC)cc3)cccc21
CCCC(=O)NC(CC(C)C)C(=O)NC(C)C(=O)NC(C#N)CCCCNC(=O)OCc1ccc(-c2cssc2=S)cc1
Cc1cc(C)nc(NS(=O)(=O)c2ccc(NC(=O)c3ccc(C(F)C(F)(F)F)cc3)cc2)n1
CCc1nc2cnccc2n1-c1ccc(OCc2cccc(F)c2)cc1
Cc1cc(C)n2nc(-c3ccccc3SC(=O)c3ccccc3)nc2n1
Cc1ccc2c(CNCCCN3CCOCC3)c(-c3ccccc3)[nH]c2c1
O=S(=O)(Nc1ccc(Cc2nc3cc(F)ccc3[nH]2)cc1)c1ccccc1
CCOc1cccc(N(C(=O)Cn2nccc2C)C2CCNC2)c1
Cc1ccsc1C=NNc1ncnc2c1c(C#N)cn2C1OC(CO)C(O)C1O
CCC1CC=C(C)C=CC(=O)CCCC(O)C(C)C(O)CC(=O)O1
CCOC(=O)c1nc2cc(-c3ccc(OC)cc3)ncn2c1C(=O)OCC(=O)N(C)C
COc1cc(C2CCOCC2)cc(SC2=C(C(C)C)OC(C)(c3ccccc3OC)CC2=O)n1
COc1cccc(C(=O)N2CC(SCc3ccccc3)CNC2=O)c1
Cc1c(-c2ccc(Cl)cc2)[nH]c(N2CCOCC2)nc1=O
COc1cccc(Oc2ncccc2C2CCNCC2)c1
O=C(Nc1ccc2c(c1)ncn2-c1ccc(Cl)cc1)NC(c1ccccc1)(c1ccccc1)c1ccccc1
CC(=O)Oc1ccc(C(=O)CN(C)C(=O)Nc2ccc(OC(F)(F)F)cc2)cc1
CCCCC(=O)NC(Cc1c[nH]cn1)C(=O)NC(CCSC)C(=O)OC
Cc1ccccc1NC(=S)NN=C(c1ccccc1)c1ccc(Nc2c3c(nc4cc(Cl)ccc24)C=C=C3)cc1
CC(=O)Nc1cccc(-c2c[nH]c(=S)nc2N)c1
c1ccc2c(c1)CCN(CC1COc3cc4c(cc31)OCCO4)C2
COc1ccc(C(C(=O)NC2CCCC2)N(C(=O)c2snc(C(N)=O)c2N)c2cccc(C)c2)cc1
Cc1cc(C23CC4CC(CC(C4)C2c2ccc(O)cc2)C3)ccc1O
C=C(C)C(=O)OC1CCC2C3=CC(=O)C4C(CCC5C(C)CCCC54)C3CC(OC(C)=O)C2(C)C1OC(C)=O
Nc1nc(N)c2nc(CCc3ccccc3)cnc2n1
COc1ccc(NC2=CC(=O)C(CCCCO)C(=O)N2)cc1
O=C(NCCO)c1ccc(I)cc1NCc1ccc(F)cc1
COc1ccc(C(=O)C=Cc2ccc(N=Cc3ccccc3O)cc2)cc1
Cc1ccccc1NC(=O)C(C)OC(=O)C=C1C(=O)Nc2ccccc21
O=C(NCC1COc2ccccc2O1)c1cccc(S(=O)(=O)N2CCc3ccccc3C2)c1
c1ccc2c(c1)Oc1ccccc1-n1nnnc1-2
CSc1ccc(-c2[nH]c3cnc(Br)cc3c2-c2ccccc2)cc1
CCN1CCN(C(=O)CSc2nnc(Cn3cnc4ccccc43)o2)CC1
O=C(NC1CC1)C1CCN(C(=O)C(c2cccc(Cl)c2)c2ccccn2)CC1
CN(C)c1ccc(C(=O)OCC(=O)Nc2nnc(SCC(=O)NC3CCCC3)s2)cc1
O=c1c2ccccc2oc2ccc3c4ccccc4nc-3c(O)c12
O=C(NC1CCN(Cc2ccccc2)CC1)C(c1ccccc1)N1C(=O)c2ccccc2C1=O
NS(=O)(=O)c1ccc(OCCc2c[nH]cn2)cc1
C=CCN(CC=C)N=O
O=Cc1c(-c2ccc(-c3ccc(O)cc3)cc2)[nH]c2ccccc12
O=c1ncccn1Cc1ccccc1Cl
Cn1cc(-c2cncc(C(CCN3CCN(c4ccccc4)CC3)c3ccc(F)cc3)c2)cn1
CCC(C)c1ccc(NC(=S)NCc2ccc(Cl)cc2)cc1
Cc1cccc(C(=O)N2CCC(N3CCC(C4(c5ccc(S(=O)(=O)c6ccc(O)cc6)c(C)c5)OCCO4)CC3)CC2)c1
CCc1cc(NCCCNCc2ccco2)nc2ccccc12
OC1CC[N+]2(CCCCC2)CC1
CC1(C)CC(NC(=O)Cn2cnc3c2NC=NCC3O)CC(C)(C)N1
CCOC(=O)Nc1cc2c(c(N)n1)N=C(CCc1ccccc1)CN2
O=S(=O)(Nc1cnc(OCC2CCCO2)c(Cl)c1)c1cccc(C(F)(F)F)c1
CC(=O)NCCc1cc2ccc(C(N)=O)cc2cn1
CC(N)C(=O)NC(C)C(=O)NC(Cc1ccc(F)cc1F)C(=O)NC(C(=O)N1CCCC1C(=O)NC(C(=O)N1CCN(C)CC1)C(C)O)C(C)C
Cc1nnsc1-c1nnc(SCC(=O)NC(C)(C)C)o1
Cc1nn(-c2ccc3cc(Cl)ccc3c2)c2nccc(C3CN(C(=O)C4CC4)C3)c12
O=P(Nc1ccncc1)(N1CC1)N1CC1
Cc1cccc2cnn(CC(O)CNC(C)c3ccccc3)c12
CC(=O)c1ccc2occ(CC(=O)Nc3cccc(F)c3)c2c1
COc1ccc(S(=O)(=O)N2CCC(C(=O)N3CC(C)CC(C)C3)CC2)cc1
Cc1cn(COc2ccccc2CN(CCC(c2ccccc2)c2ccccc2)CCC(c2ccccc2)c2ccccc2)c(=O)[nH]c1=O
COc1ccc(OC)c(-c2cc(C(F)(F)F)nc(OC)n2)c1
CC(C)c1cc(-c2nc3ccccc3s2)c(O)cc1O
CCCCC1(CCCC)CS(=O)(=O)c2ccc(N(CC)CC(=O)O)cc2C(c2ccc(CN)cc2)C1O
CCCCCn1c(C(C)NC(C)=O)nc2ccccc21
CCOC(=O)C1CCCN(C2=C(Cl)C(=O)N(c3ccc(C)c(C)c3)C2=O)C1
O=C1CC(N2CCN(c3nccs3)CC2)C(=O)N1c1ccccc1
O=C(CSc1ccccc1)N1CCc2ccccc21
CC1CN(CCn2c(=O)[nH]c3ccc(OC(F)F)cc32)CCO1
CNS(=O)(=O)c1cc2ccn(C)c2cc1SCCCNC(=O)CCCCCCCCCCC(N)=O
CCNC(=O)Nc1nc2cc(-c3ccc(N(C)C)nc3)cnc2[nH]1
NCCCCC(NC(=O)c1ccccc1Br)C(=O)OCNC(=O)CN
CCC(C)C(NC(=O)CNC(=O)CNC(=O)CNC(=O)C(Cc1cnc[nH]1)NC(=O)CCCNC(=O)CCCCc1ccccc1)C(=O)NCCc1ccccc1
COc1ccccc1C(=O)c1c(C)nn(CCO)c1NC(=O)CC1CCCO1
O=C(c1cccs1)N1CCC(C(=O)N2CCc3ccccc32)CC1
CCC(C)C(NC(=O)C(CCCCN)NC(C)=O)C(=O)NC(Cc1ccccc1)C(=O)O
Cc1ccc(NC(=O)CCl)cc1Nc1nc(-c2ccc(Br)c(Br)c2)co1
COc1cc2c(cc1OC)C(c1ccc(OCc3nc4ccccc4s3)cc1)N(S(=O)(=O)c1ccc(C)cc1)CC2
Cc1ccc2c(c1)c1c(n2CC(O)COc2ccc(CC(CN)C(=O)O)cc2)CCCC1
Cc1ccc2c(n1)C(=O)C=C(O)C2=O
COC(=O)C12CCC(C)C(C)C1C1=CCC3C4(C)Cc5c([nH]c6ccccc56)C(C)(C)C4CCC3(C)C1(C)CC2
CCCCCC=CCC=CCC=CCC=CCCC(=O)OCC1CC(OS(=O)(=O)O)C(O)C(OC)O1
CC(C)NC(=S)Nc1ccc2nc3n(c(=O)c2c1)CCCCC3
COc1ccc(OCc2cc(=O)n3nc(C4CCCCC4)sc3n2)cc1
CCNC(=O)n1ncc2c(C)c(I)c(C)nc21
Cn1c(=S)sc2c(N3CCCCC3)ncnc21
Cc1cccc(-c2nnn(CC(=O)N(C)Cc3cccc4c3OCCO4)n2)c1
Cc1ccc(S(=O)(=O)Nc2cccc(CCN3CCC(NC(=O)C=Cc4ccccc4)CC3)c2)cc1
COCc1csc(CC2(N3CCOCC3)CCOCC2)n1
CCOC1COCCC1NC1CC2CN(S(C)(=O)=O)CC2(C(=O)N2CCc3ncc(C(F)(F)F)cc3C2)C1
CNC1C(O)COC2(OC1c1cccc(C#N)c1)c1cc(Cl)ccc1C(=O)c1c(Cl)cccc12
CC1(C)Oc2cc3oc(=O)c4cc(O)c(O)c(O)c4c3cc2CC1OC(=O)NCCNc1ccccn1
CC(CO)NC(=O)CCCCCc1c(N2C(=O)C3CSC(=CC#N)N3C2=O)ccc(Cl)c1Cl
O=C1CC(Oc2ccc(F)cc2)CN1CC1CCCO1
Cc1ncccc1Oc1ccc(-c2c3[nH]c(=O)[nH]c3cc[n+]2[O-])cc1
CC(=O)N1CCOc2ccc(S(=O)(=O)Nc3cccc(Cl)c3C)cc21
CCC(CC)c1nc(C#N)c(-c2ccccc2)o1
COc1ccc(-c2ccc(SCC(=O)c3ccc(OS(=O)(=O)c4ccc(C)cc4)c(OC)c3)c(N)c2)cc1
Cc1ccc2c(c1F)c1cnn(-c3ccc(Cl)cc3)c(=O)c1n2C
O=C(O)c1ccc2c(c1)C13CCCCC1C(C2)N(CC1CCC1)CC3
Cc1ccc(CN(Cc2ccc(C)o2)C(=O)c2ccc(NC3CC3)cc2)cc1
CC1CCC2C(C)C(OC(=O)CCC3OOC45C6OC(C7CC(C)(CCC4C(C)CCC75)O6)N(CC(=O)NCC=O)C3=O)OC3OC4(C)CCC1C32OO4
CC(=O)c1cc(-c2ccccc2)[nH]c1NCc1ccccc1
CC1(C)OC(c2ccc(F)cc2)C(C)(c2ccc(N)nc2)O1
CC(CN1CCN(C)CC1)N(C(=O)CN)C1CCc2ccccc21
Cc1ccc(CNc2ncnc3cc(N)c(C#N)cc23)c(C)c1
CC(=O)c1cnc2ccc(-c3cc(Cl)c(O)c(Cl)c3)nc2c1NC1CCC(CN(C)C(=O)c2ccc(NC(N)=O)cc2F)CC1
CN(CCCBr)c1nc(-c2ccco2)nc(Cl)c2nc(NCCCO)nc1-2
Cc1ccc(CCN2CCN(c3ncnc4c3nc3n4CCCCC3)CC2)cc1
CC(C)C(NS(=O)(=O)c1ccccc1C(F)(F)F)C(=O)NC1CCCCCC1
CC(C)CC1NC(=O)C(CCc2ccc(O)cc2)N(C)C(=O)CN(C)NC(=O)C(Cc2ccc(O)cc2)NC1=O
Cc1ccc(C(=O)Nc2c(C)cccc2C)cc1Nc1ncnc2ccc(N3CCN(C)CC3)nc12
CNC(CO)Cc1ccccc1
CC(C)CCNC(=O)C(CC(C)C)n1c(=O)c(F)cn(CCc2ccccc2)c1=O
O=C(O)CC(NC(=O)C12CC3CC(CC(C3)C1)C2)c1cccc(Br)c1
Cn1c(NC2CCC2)nc2cc(C(=O)O)c(N3CCC(F)(Cl)CC3)cc21
COc1cccc(Cl)c1CNC1CCC(C(N)=O)C(C)C1
NC(Cc1n[nH]c(=S)o1)C(=O)N1CCCC1C(=O)NC(Cc1ccccc1)C(=O)O
CCCCCCn1c(=O)c2cn(CCC)nc2n(CCCCCC)c1=O
COC(=O)C1C(c2ccc(OC)cc2)C2C(=O)N(c3ccccc3)C(=O)C2C12CCCCCN2S(=O)(=O)c1ccc(C)cc1
C#CCn1c(=NC(=O)CCCc2ccccc2)sc2cc(OC)c(OC)cc21
O=c1nc(-c2ccncc2)[nH]c2c1[nH]c1ncc(-c3ccccc3)cc12
O=C(Nc1nncs1)C1(c2cnccn2)CCCC1
CCc1ccc(NC(=O)CCCN2C(=O)C3C4C=CC(C4)C3C2=O)cc1
COc1cc(Cl)ccc1OC(CCN1CCC(Cc2ccccc2)CC1)c1ccccc1
O=S(=O)(NCCN1CCCCC1)c1ccccc1
Cc1onc(-c2cccc(Cl)c2)c1C(=O)Nc1ccc(-c2cccc(-c3nc4ccccc4[nH]3)c2)cc1C(F)(F)F
Cc1nc2cc(C#N)ccc2n1-c1ccc2nc(NC(=O)c3ccc(-c4ccccc4)cc3)sc2c1
Cc1cc(C)cc(CN2CCC(C(N)=O)C2=O)c1
O=C(NCC(c1cccs1)S(=O)(=O)c1cccnc1)c1ccc(Cl)cc1Cl
CC1CN(CCCCCCCCOc2ccc3ccc(=O)oc3c2)CC(C)O1
CCn1cc(-c2c(CN3CCN(C)CC3CCO)c(=O)n(-c3ccc(Cl)c(Cl)c3)c3ncccc23)cn1
CC(C)(C)NC(=O)C(c1ccc(-c2ccc(C(F)(F)F)cc2)cc1)N(C=O)C(N)Cc1ccccc1
Cc1ncsc1-c1nnc2n1CCN(c1nc3ccccc3s1)C2=O
O=C(c1nn(-c2ccc(Cl)cc2Cl)c(-c2ccc(Cl)cc2)c1Cn1cncn1)N1CCN(c2ccc(C(F)(F)F)cc2)CC1
O=C1c2ccc([N+](=O)[O-])cc2-c2nnc3c(c21)CCNC3
Cc1ccc(C(C(=O)NC(C)(C)C)N(CC2CCCO2)C(=O)Cn2nnc(-c3ccc(F)cc3)n2)cc1
COc1ccc(C(=O)C=Cc2ccc(S(=O)(=O)NC(C(=O)O)C(C)C)cc2)c2c1C=CC(C)(C)O2
CCCCN(C)CCCCOc1ccc2[nH]c3c(c2c1)CC1(O)C3CC(C(C)CC)C1C
Cn1nccc1-c1cc(NC(=O)Cc2ccc(Cl)cc2)ccc1Cl
CC(=O)NC(Cc1ccccc1)C(=O)N1CCN(CCc2ccccc2)CC1
NC1=NC2OC(CO)C(O)C(O)C2O1
CCCCCCCOP(=O)(OCCCCCCC)C1(P(=O)(OCCCC)OCCCCCC)OCCCO1
Oc1ccc2c3c1OC1C4(O)C=CC5(CC4c4cccc(Br)c4)C(C2)N(CC2CC2)CCC315
O=C(c1cc2cnccc2[nH]1)N1CC(CCl)c2ccccc21
CC(=O)c1ccc(N=Cc2c(C)oc(-c3ccc(C(F)(F)F)cc3)c2-c2ccc([N+](=O)[O-])cc2)cc1
CC(C)=CCc1cc(C=CC(=O)C=Cc2ccc(O)c(O)c2)ccc1O
Oc1cc(CN2CCNCC2)cc2oc3c(c12)CCCC3
COc1ccc(OCC(=O)c2sc3nc(-c4ccccc4)cc(C(=O)N4CCC(C)CC4)c3c2C)cc1
COc1cccc(C2CC(c3ccccc3)Nc3ccc(CCC(=O)NCCc4ccc(C)cc4)cc32)c1
CC(NC(=O)C(CC1CCCCC1)(NC(=O)C1CCC2CCCCC2O1)C1CCCCC1)c1ccc2c(c1)OCCO2
CC(C)(C)OC(=O)NC(Cc1ccccc1)C(=O)C(=O)Nc1nccs1
Cc1ccc(C=C2SC(=S)N(CCCC(=O)NC(Cc3ccccc3)C(=O)Nc3nc4ccccc4s3)C2=O)cc1
CC1(C)N=C(N)N=C(N)N1c1ccc(OCCCOc2ccc(Cl)c3ccccc23)c(Cl)c1
O=C(C=Cc1ccco1)Nc1ccc(Br)cc1C(=O)c1ccccc1
c1cc2n(c1)C1(CCCN1c1ncco1)CC2
COCCCNC(=O)C(Cc1ccccc1)=C(O)c1cccnc1
CCCCCCCCCCCCCCCCNc1cccc2c(-c3ccc[n+](CCCCCCCCCCCCCCCC)c3)c(C)[nH]c12
CN(C)CCN(C(=O)NCCCN1CCCC1=O)c1nc2ccc(S(C)(=O)=O)cc2s1
C=CC(=O)NC1C=C2CCN3Cc4cc5c(cc4C(C1OC(=O)c1cccc(F)c1)C23)OCO5
CCC1OC(=O)C(C)C(=O)C(C)C(OC2OC(C)CC(N(C)C)C2O)C(C)(OC)CC(C)C(=O)C(C)C2NC(=O)OC12C
Cn1cnc(C(=O)N(CCS(=O)(=O)CC(F)(F)F)C2CCCCC2)c1N
O=C(Nc1nc2ccccc2s1)C(O)=CC(=O)c1cccs1
NCCSc1ccc(Br)cc1
O=C(NS(=O)(=O)c1ccc(Cl)cc1)c1cncc(Br)c1
Cc1cc(C)cc(NC(=O)c2ccc(-c3ccccc3)cc2)c1
Cc1ccc(CN2CC=C(c3ccc(F)cc3)CC2)cc1
C=CCn1c(Cc2ccccc2)nnc1SCC(=O)c1ccccc1
CCc1ccc(CC2CN(NC(=O)c3ccccc3F)CCC2Nc2nc3ccccc3n2CC(O)CO)nc1
CC(C)=CCCC(C)=CCSCC1(C)CCC2(C)OOC1(C)OO2
COc1cc(O)c(C(=O)C2CCC(O)C(O)(C(C)(OC)C(=O)CCC(C)C)C2)c(O)c1C(C)(C)O
CN1CCCN(c2ccc([N+](=O)[O-])cc2F)c2cc(-c3nnn4c3CC(CO)C4)ccc21
O=c1ccn2c(=O)n(-c3ccccc3F)sc2n1
S=C(Nc1cccc2ccccc12)N(CCN1CCOCC1)Cc1cccs1
c1ccc(CC(c2cccs2)n2cccc2)cc1
NC(=O)c1nn(C(CF)CF)c2c1CCc1cnc(Nc3cccc(C(=O)NC4CC4)c3)nc1-2
CC(C)(C)OC(=O)N(Cc1cccc(C[n+]2ccsc2)c1)c1ccc(C(C)(C)C)cc1
CCN1C(=O)N(c2ccccc2)C2(CCN(C(=O)C34CC5CC(CC(C5)C3)C4)CC2)C1=O
CC(C)(O)C1CCCC2(C)C1C(=O)CC1C3(C)CCC(O)C(C)(C)C3CCC12C
c1ccc(OCCCCCOCCCCNc2ncccn2)cc1
CCc1cccc(NC(=O)CCN2C(=O)NC3(CCCC3C)C2=O)c1
CCC(C)C(NC(=O)C(NC(=S)NCCCc1c[nH]cn1)C(C)C)C(=O)NC(CCCN=C(N)N)C(=O)NCC(C)O
CC(C)S(=O)(=O)N(Cc1cccnc1)c1cccc(N2CCCC2COc2ccc(F)cc2F)c1
COC(=O)c1ccsc1NC(=O)Cc1c[nH]c2ccccc12
CC
O=C(O)C(c1ccccc1)c1ccccc1
CCCc1nc2ccc(NC(=O)Nc3ccc(CC(=O)O)cc3)cc2c(=O)n1Cc1ccc(-c2ccccc2S(=O)(=O)NC(C)=O)cc1
CCCCN(CCCC)C(=O)Nc1cccc(C(=O)O)c1
CCOP(=O)(OCC)C(=O)N1CCCC1C(=O)NC(Cc1ccccc1)C(=O)NC(Cc1c[nH]cn1)C(=O)N(C)C(Cc1ccccc1)C(N)=O
CC12c3[nH]c4cc(-c5ccco5)ccc4c3CCN1C(=O)C(CC(=O)NCCc1ccc(F)cc1)CC2C(=O)N1CCN(C(=O)C2CC2)CC1
C=CCN1CC(=O)N2C(Cc3ccc(O)cc3)C(=O)N(Cc3cccc4c(-c5ccc(N6CCOCC6)nc5)c[nH]c34)CC2N1C(=O)NCc1ccc2c(c1)OCO2
OC(CNC1CC1)Cc1ccc2ccccc2c1
COc1ccc2[nH]c(C)c(CCNC(=O)c3ccc(C#N)cc3)c2c1
CCOc1cc(C)ccc1S(=O)(=O)NCCCN1CCCC1=O
COc1ccccc1N1CCN(CCCCNC(=O)c2cc([N+](=O)[O-])ccc2N2CCOCC2)CC1
COc1ccc(NC(=O)c2cncc(C(=O)NC(C)C(=O)O)c2)c(NC2CC2)c1
CN1c2ccccc2C(c2ccccc2)=NCC1CN1CCCCC1
CC(C)(C)OC(=O)N1CCN(C(=S)SCc2cn(Cc3ccccc3)nn2)CC1
CCOC(=O)c1cnc2c(OC)cccc2c1NCCc1ccc(OC)cc1OC
O=C(NCc1ccc2c(c1)OCO2)c1ccc(Cl)c(S(=O)(=O)N2CCOCC2)c1
COc1cc(-c2ccccc2)cc(SC)c1C=C(C#N)C#N
Cc1nc(=O)n(C2CCC(n3cc(-c4cccc5[nH]ccc45)nn3)C2)cc1F
CC(C)OCC(O)(Cn1cncn1)c1ccc2c(c1)OCO2
CC(C)(C)c1ccc(C(=S)NCC(O)c2ccccc2)cc1
CCCCCCc1cc(O)cc(O)c1-c1ccc(OCCCOc2ccc(O)cc2C)cc1
CC(=O)c1c(O)cc(-c2ccc3ncnc(NCC4CC4)c3c2)cc1O
CNC(=O)c1ccc(C(=O)N2CCCC(Cc3ccc(CN4CCC(OC)CC4)cc3)C2)cc1
O=C(Cn1cnc(C(F)(F)F)c1)NN=Cc1cccnc1
CC1CCN(CC(O)COC(c2ccc(Cl)cc2)c2ccc(Cl)cc2)CC1
COc1ccc(NC(=O)c2cc(-c3ccc(Cl)cc3)n(Cn3cncn3)n2)cc1
CCOc1cc(C=NNC(=O)c2ccccc2NC)ccc1O
COC(=O)CN(CC(=O)Nc1ccc(Cl)cc1)C(=O)c1ccc(F)c(S(=O)(=O)N2CCOCC2)c1
CC1CCN(C(=O)CCC(=O)Nc2ccc3cc4c(cc3c2)CC2(C4)C(=O)NC(=O)N2C)CC1
CC(C)CC1C(=O)NC(c2ccccc2)CN1C(=O)c1ccc(=O)n(Cc2ccc(CN)cc2)n1
O=C(CSc1nnc(-c2ccc(Cl)cc2Cl)o1)NC1CCCC1O
CC(C)NCC(=O)Nc1ccc2c(c1)C(=O)N(C(C)CO)CC(C)C(CN(C)S(=O)(=O)c1ccc(F)cc1)O2
Cc1nc(C#Cc2ccc(OC(F)(F)F)cc2)n(C(C)C)n1
Cc1cc(F)ccc1C(=O)Nc1ccc2c(c1)c1c(C#CC(C)(C)O)ncn1n2C
CSCCC(NC(=O)CC(O)C(CC(C)C)NC(=O)C(Cc1c[nH]cn1)Cc1cccc2ccccc12)C(=O)O
Cc1csc(C)c1C(=O)NC1CCN(C(=O)Nc2ccccc2)CC1
CCOc1ccc(-c2nc3c4ccccc4c(CCC(=O)NCc4ccc(Cl)cc4)c(C)n3n2)cc1
CCCCNC(=O)CCCCCC(=O)Nc1ccc(OCC)cc1
CCOc1cccc(-c2ccc3c(N4CCOCC4C)nc(N4CCOCC4C)nc3n2)c1
C=C1C(OC(C)=O)C2C=CC(OC)C2C(OC(=O)C=CC)C1OC(C)=O
CN1CCN(C(=O)c2ccc(F)cc2)Cc2c1nc(Nc1cccc(C#N)c1)n2C
O=C(O)c1cc2c(c(O)c1O)C(=O)C(Nc1ccc(SCCCN3CCCCC3)cc1)=C(Cl)C2=O
CCCN(CCC)C(=O)c1cc(C)cc(C(=O)NC(Cc2cc(F)cc(F)c2)C(O)CNCc2cccc(F)c2)c1
COc1cc(N2CCc3nc(N4CCCCC4C)ncc3C2)ccc1CNC(=O)C1CCC1
COc1cc(N2CCOCC2)c(C(=O)NC2CCN(C)CC2)cc1Cl
Cc1ccc(NC(=O)Nc2ccnc3ccc(C(F)(F)F)cc23)cc1C
CCOc1ccc(S(=O)(=O)Nc2ccccc2OC)c2cccnc12
CCn1c(NCc2ccccc2)nc2cc(-c3cncn3C)sc2c1=O
Oc1ccc(C2NNc3ccccc3-n3cnnc32)cc1
Cn1c(-c2ccc(C=O)s2)nc2cc(C(=O)NCc3ccccc3)cnc21
Cn1c(=O)c2c(nc3n2CCN3c2cc3c(cc2[N+](=O)[O-])c(=O)c(C(=O)O)cn3C)n(C)c1=O
COc1ccc(C(=NOC(=O)c2cccnc2)N(C)C)cc1
Nc1[nH]c(C(=O)c2ccccc2)c(-c2ccccc2)c1C(=O)c1cccc(Cl)c1
CCCCC(NC(=O)C(CCCN=C(N)N)NC(=O)C(Cc1ccc(C2C=CC=CC2)cc1)NC(C)=O)C(=O)NCC(=O)N(CC)CC
C=C(C)N(C(=O)CN1C(=O)C(=C2SC(=S)N(CC(=O)O)C2=O)c2ccccc21)c1ccccc1
O=C(Nc1ccc2c(c1)OCCCO2)c1ccncc1
Cc1ccc(S(=O)(=O)c2sc(Sc3ccc(C)nc3)cc2N)cc1
Cc1ccc(NC(=O)C2CC3CCC2C3)cc1
N#CNC(=O)CCCn1c(=O)c(-c2ccc(Cl)cc2)nc2ccc(-n3cccc3)cc21
CCOC(=O)c1ccc(NC(=O)COC(=O)c2c(-c3c(Cl)cccc3Cl)noc2C)cc1
FC(F)(F)c1cccc(C2=CCN(CC(c3ccccc3)N3CCNC3=S)CC2)c1
CCOC(=O)c1c(-n2c(SC)nc3ccccc3c2=O)nn(-c2cccc(Cl)c2)c1C
COc1ccc(CCSc2ccccc2CNC(=S)N2CCOCC2)cc1OC
CCc1ccc(S(=O)(=O)c2cn(C)c3ccc(O)cc3c2=O)cc1
CC(=O)NC(C)C(=O)NC(CCCNC(=N)N)C(=O)NC(C)C(=O)NC(CCC(=O)O)C(=O)NC(C(=O)NC(C)C(=O)NC(CC(C)C)C(N)=O)C(C)C
Nc1nc(-c2ccc(Cl)c(O)c2)nc(N2CCCC2)n1
COc1cc2ccccc2cc1C(=O)NCCNCC(O)COc1cccc(C(=O)N(C)CC(=O)O)c1
CC1=CC2Cc3nc4ccccc4c(N)c3C(C1)C2
CC(C)(C)c1ccc(NC(=O)c2c(F)cc(F)cc2Cl)cc1
Cc1c(C=C2C(=O)NC(=O)NC2=O)c2ccccc2n1Cc1cccc(Cl)c1
CC1CN(c2cccnc2)CCN1C(=O)c1ccc(N(c2ccccc2)S(C)(=O)=O)cc1
Cc1cc(Oc2cccc(CNc3nn[nH]n3)c2)c2c(c1)C(=O)CC(C)(C)O2
CC(C)(C)CC1N=C(c2ccccc2)OC1=O
Cc1ccc(S(=O)(=O)NC2(C)CCN(C(=O)COc3cc(C)c4sc(C)nc4c3)C2)cc1
CSc1ccc(OCC(=O)N2CCCC(n3nc(C)nc3C)C2)cc1
CCCCCC=CCC=CCC=CCC=CCCCC(=O)Nc1c(C)cccc1C
CN1C(=O)c2cc(NC(=O)NC3CCCCC3)ccc2OCC2OC(CC(=O)O)CCC21
CC(=O)ONC(=O)Nc1ccccc1
CCOC(=O)N1CCN(S(=O)(=O)N2CCCC(C)C2)CC1
Cn1nnnc1C1(c2ccc(-c3ccc(N)nc3)cc2)CCC1
OC(c1ccccn1)(c1ccccn1)C1CCN(CC2C3CCC(C3)C2c2ccc(C(F)(F)F)cc2)CC1
CC(=O)N(c1ccccc1)C(Cc1ccccc1)C(=O)NCc1cccc(NC(=O)C2CCCN2C(=O)c2cccc3ccccc23)c1
N=C(N)c1ccc2cc(CCc3ccccc3)ccc2c1
COc1ccc(Cn2nnc(-c3ccccc3F)n2)cc1
CCOP(=O)(OCC)c1ncn2c1CN1C(=NCc3ccccc31)c1ccccc1-2
COc1ccc(F)c(CCNCc2ccc(-n3ccnc3C)s2)c1OC
CCC(CC)Nc1c2c(nc3ccc(C)cc13)CCNCC2
ClC(Cl)(Cl)c1nc(-c2ccccc2)cc2c1[nH]c1ccccc12
COc1ccc(C(=O)Nc2c(C)nc(=O)[nH]c2O)c(F)c1
CN1CCCC(CN2CCOCC2)C1=O
CCOc1cc(N2CCOCC2)c(OCC)cc1NC(=O)C1CCCN(S(=O)(=O)c2cc(Cl)ccc2Cl)C1
COC(=O)c1cc2c(c3cc(C)oc13)C(=O)C(OC(C)=O)C2
COC12C(COC(N)=O)C3=C(C(=O)C(C)=C(OC4CCCCC4O)C3=O)N1CC1NC12
COc1ccccc1N1CCN(CCCCCCNC2CCCc3c(OC)cccc32)CC1
CCOc1ccccc1NC(=O)CSc1cn(CC(N)c2ccccc2)c2ccccc12
O=C(N1CCC(F)CC1)n1cc(Cc2cncnc2)c2cc(Oc3cccc(C(F)(F)F)c3)ccc21
CN(CCCSc1nc2ccccc2[nH]1)CCN(C)c1nc2c(F)cccc2s1
Nc1nc(N)c2ccc(CNCc3ccc(Cl)cc3)cc2n1
S=C(NCCCNc1ccccn1)Nc1cccc2cnccc12
CCc1ccc(NC(=O)CN(C)CC(=O)Nc2ccccc2OC)cc1
CC1(C)C2CC3C(=O)N(CCCCN4CCOCC4)C(=O)C3C1C2
O=C(NS(=O)(=O)c1cc(F)c(F)cc1F)C1CCCN1Cc1ccc(OC(F)(F)F)cc1
Clc1cccc2c1OC(c1cccnc1)C2
CCOC(=O)c1nc2cc(N)ccc2nc1C(=O)Oc1cc(CC)ccc1OC
Cn1cc(-c2ccc3n(c2=O)CCC3=NO)c2ccccc21
CC(C)(C)c1cc(I)cc(C(C)(C)C)c1OC(=O)CP(=O)(O)O
O=C(O)CC(NC(=O)CS)c1cccc(OCC(=O)c2ccccc2)c1
COc1ccc(Nc2ncc(C(=O)Nc3cccc(C)c3)o2)cc1
COc1ccc(S(=O)(=O)N2CCCCC2)cc1NC(=O)C1COc2ccccc2O1
CN(C)CCOC(=O)c1cccc2c(=O)c3ccccc3oc12
Cc1ccc(-c2nc3ccccc3s2)cc1NC(=O)c1cccs1
CC(C)(C)NC(=O)Nc1cc(C(C)(C)C)ccc1OCc1ccccn1
C=CS(=O)(=O)Nc1ccc(Cl)c(Cn2c(C)c(-c3ccc(OC(F)(F)F)cc3)c3cc(OC(F)(F)F)ccc32)c1F
COc1ccc(C2CC(=O)N(c3cccc4ccc(N5CCN(C)CC5)nc34)C2)c(OC)c1
CCCn1c(=O)c2nc(C(C)CCCCO)[nH]c2n(CCC)c1=O
COc1cc(-c2nn[nH]n2)nc2c1C(C(F)(F)F)C1=C(CN(c3ccccc3)C2=O)N1
CCSC1(C(=O)NC(Cc2ccc(NC(=N)N)cc2)C(=O)O)CCCCC1
Cc1ccc(CN2C(=O)c3ccccc3Sc3ncccc32)cc1
O=C(CCC=Cc1cc(O)ccc1O)Nc1ccccc1
CCN(CC)C(=O)c1cccc(OCC(=O)N(CC)c2c(N)n(Cc3ccccc3)c(=O)[nH]c2=O)c1
COc1ccccc1Cn1c(=O)n(-c2ccc3c(OC(=O)N(C)C)c4n(c3c2)CC(C)(C)CNC4=O)c2ccccc21
COC(=O)C(CCN)C1CCC2(C)C3C(O)CC4C5(C)CCC(O)C(C)(C)C5CC(O)C4(C)C3(C)CCC12C
CC(C)CC1C(=O)OC(C(C)C)C(=O)N(C(Cc2ccccc2)C(=O)N2CCCC2C(=O)N2CCCC2C(=O)NC(C)C(N)=O)C(C(C)C)C(=O)OC1C(C)C
CCCC1(C(=O)O)CCc2c1[nH]c1ccc(Cl)cc21
COc1cc(-c2nccc3cc(S(=O)(=O)Nc4ccncn4)ccc23)ccc1-n1cnc(C)c1
COc1cc2c(cc1OC)CN(CCCOc1ccc(C3=CN(CCN(CCO)CC(=O)O)CO3)cc1)CC2
COC(=O)c1ccc(CNS(=O)(=O)c2ccccc2Br)o1
CC12C(O)C(=O)NC1C1CC1C1C(=O)N(c3cccc(Cl)c3)C(=O)C12
COc1ccccc1NC(=O)c1ccccc1Nc1ccccc1
CC(C(=O)NCc1ccc(NS(=O)(=O)C(F)(F)F)cc1)N1CCC(N2C(=O)OCc3ccccc32)CC1
CCc1nc2n(n1)CC(NCc1c[nH]nc1C(C)(C)C)CC2
CN(CC#N)CC1CCCCC1
NC(=O)c1cssc1=S
NC(=O)c1csc(S(=O)(=O)N(CCOc2ccccc2)c2ccc(C(=O)O)cc2)n1
CS(=O)(=O)Nc1ccc(-c2cnc(C(COc3cc(F)ccc3N3C=CS(=O)(=O)CC3)NS(C)(=O)=O)nc2)cc1
OCC1CNCCN1c1nc(Nc2ccc3ncccc3c2)nc(N2CCCCC2)n1
Cc1noc(C(F)(F)F)c1COc1ccc(C(=O)N(C)CCO)cc1
Cc1ccc(C)c(NC(=O)NC2N=C(c3ccccc3)c3ccccc3-n3cncc32)c1
O=C(Oc1ccc2c(c1)C13CCCCC1C(C2)N(CC1CC1)CC3)C1CCCCC1
COc1ccc(NC(=O)Cn2cc(C=C3NC(=S)NC3=O)c3ccccc32)cc1OC
COc1ccc(C(=O)Oc2ccc(C)c(C)c2)cc1
O=C(NCc1cccc(F)c1)N1CCC(CN2CCC(O)C2)CC1
Nc1c(C(=O)Nc2ccc(Cl)cc2)sc2nc3n(c(=O)c12)CCCC3
FC(F)(F)c1cccc(Nc2nc3ccc(-c4nnn[nH]4)cc3o2)c1
CSCCCn1c(Cn2c(=O)n(C)c3ccccc32)nc2c1c(=O)n(C)c(=O)n2C
COc1ccc2c(c1C)C13CCCCC1C(C2)N(CC1CC1)CC3
Cc1noc(C)c1-c1cccc([N+](=O)[O-])c1
CN1CCC2C(=O)N(C)C(=O)CC2C1
CN(CCC(=O)N1CCC(NC(=O)Nc2cccc(C(F)(F)F)c2)CC1)Cc1ccccc1
COc1ccccc1CNc1ccnc2c(-c3ccccc3)c(C)nn12
Oc1ccc(-c2cc(F)nc(CCc3cn(Cc4ccccc4)cn3)n2)cc1O
O=C(NC1CCCCC1)C(c1cccnc1)N1CCN(S(=O)(=O)c2cccs2)CC1
CC(CCc1ccccc1)C(=O)O
CCCCCCC(=O)C=C(C(=O)C=Cc1ccc(Cl)cc1Cl)C(=O)CC
O=C(CC1=CCCNC1)Nc1ccc(Nc2c3ccccc3nc3cc(Cl)ccc23)cc1
COC(=O)c1c(-c2cc(C=CC(=O)c3nc4ccccc4s3)cc([N+](=O)[O-])c2)csc1N
CCCCCNC(=O)N(CCCCCCSc1nc2c(o1)CCC=C2c1ccccc1)Cc1ccc(C(=O)NCCC(=O)O)cc1
Cc1ccc(C(=O)NCC2(c3ccccc3)CCCC2)cc1S(=O)(=O)NCCO
O=C(c1cc2cccc(OCc3ccccc3)c2oc1=O)N1CCN(c2ccc([N+](=O)[O-])cc2)CC1
CN(C)S(=O)(=O)c1cccc(C(O)c2cccc(Cl)c2Cl)c1
CCNC(=O)NC(=O)CC(C)(c1ccccc1)c1c[nH]c2ccccc12
CCCCNC(=O)Nc1nc2nn(CCCN(CC)CC)cc2c2nc(-c3ccco3)nn12
COc1cc([N+](=O)[O-])ccc1NC(=O)CSc1nc2[nH]ncc2c(=O)n1-c1ccccc1
NC(=O)Nc1nc(-c2ccco2)nc(N2CCCC2)n1
CCCCCCCNC(=O)CCCC(NC(=O)c1ccc(Cl)cc1O)C(N)=O
CCOc1ccc(C2=NN(C(=O)Nc3ccc(OC)cc3)C(c3ccc(-c4ccccc4)cc3)C2)cc1
CN1CCN(c2ccc3cc(C(=N)N)c(=O)oc3c2CO)CC1
COC(=O)c1cccc(NC(=O)NC(CC(N)=O)c2ccc(Cl)cc2Cl)c1
COc1ccc(S(=O)(=O)N(CC(=O)NCc2cccnc2)c2ccc(F)c(Oc3cccnc3)c2)cc1
O=C(NC(CCCNc1nc2ccccc2[nH]1)C(=O)O)c1cc2ccccc2cn1
CC(C)c1ccccc1Sc1cc(C#N)ccn1
COc1ccc(C(=O)ON=C(CCc2ccccc2)Cc2ccccc2)cc1
CN(C)CCCNC(=O)CNc1cc2c(Nc3cccc(Br)c3)ncnc2cn1
CC(C)n1nnc(NC(=O)c2cc(C(F)(F)F)cc(C(F)(F)F)c2)n1
Cc1ccc(C)c(C(NC(=O)Cc2ccc(-c3ccccc3)cc2)c2ccccc2C)c1
COc1ccc(S(=O)(=O)N2CCN(c3ccc(Cl)c(Cl)c3)CC2C(=O)NO)cc1
CCC(C)(C)CN1C(=O)C(NC(=O)C(Cc2ccccc2)NC(=O)C(CC(C)C)NC(C)=O)CCc2ccccc21
COc1ccc(-c2nnc3ccc(SCC(=O)N4CCN(c5cccc(C)c5C)CC4)nn23)cc1
NCC1OC(c2ccc(Cl)c(Cl)c2)C(O)C1O
N=C(N)c1ccc(N(CC(=O)NN)C(=O)NN)cc1
O=C(c1cc(-c2ccc(=O)n(Cc3c(F)cccc3F)n2)ccc1Cl)n1c(Nc2ccc3[nH]ncc3c2)nc2ccccc21
C=C1C(=O)OCC(OC(C)=O)C1C=Cc1cccc2ccccc12
Nc1cccc(C2=NNC(=O)Cc3cc4c(cc32)CCC4)c1
COC1(c2cc(F)cc(OCc3ccc4c(c3)OCCN4C(=O)OC(C)(C)C)c2)CCOCC1
NS(=O)(=O)c1ccc(-c2nccc(Nc3ccc(F)cc3)n2)cc1
Cc1nnc(-c2ccc(Cl)cc2)n1CC1CCCN(CCCc2ccncc2)C1
Cc1cccc(-n2c(C)nc3c(cnc4sc(C)cc43)c2=O)c1
Cc1ccc(CNC(=O)C2CCN(S(=O)(=O)c3ccc4c(c3)OCCO4)CC2)cc1
CCCC(=O)OC(=Cc1ccccc1OCC(F)(F)F)C(C)=O
CCC(C)C(NC(=O)C(=O)CCCCC(F)(F)F)C(N)=O
CCCS(=O)(=O)N1CCC2(CC(=O)N(c3cccc(O)c3)C2)C1
CCCCc1[nH]c2ccccc2c1C(=O)c1ccc(O)cc1
COc1ccc([N+](=O)[O-])cc1S(=O)(=O)Nc1ncc(Cl)s1
CC(=O)ON=C(C)N1N=C(c2cccs2)CC1c1cccc([N+](=O)[O-])c1
CC(C)C1(C#CC=C(C(=O)O)c2ccc(Cl)c(Cl)c2C(=O)Nc2ccc(C#N)cc2)CCCC1
CC1CCCC(NC(=O)C(=O)NN=Cc2ccc([N+](=O)[O-])s2)C1C
CC(C)CCCNP(=O)(OCC1ON(C(C)C)CC1n1cc(Cl)c2c(N)ncnc21)Oc1ccccc1
CC(=NNC(=S)SCc1ccccc1)c1ccc(S(=O)(=O)N2CCCCC2)cc1
O=C1CCN(c2ccc(Cl)cc2F)C(=O)N1c1ccc(Oc2ccccc2)cc1Cl
CCCCN(CCCC)C(=O)c1cc(O)[nH]c(=O)n1
COc1ccccc1CNCc1cc(CCC(=O)O)ccc1OC
Cc1ccc(CNC(=O)C(=O)NCCOc2ccc3c(c2)OCO3)cc1
Cn1c(-c2ncc(Cl)cn2)c(C2CCCC2)c2ccc(C(=O)N3CC(O)CC3C(=O)NC3(C#N)CC3)cc21
Cc1ccc2c(c1)[nH]c1c(S(=O)(=O)c3nc4ccccc4n3C)nc(C(O)(C(F)(F)F)C(F)(F)F)cc12
CC(C)(Cl)C1CCC(NC(=O)Nc2ccc(-c3cncc4[nH]nc(N)c34)cc2)CC1
CC(C)CN(C(=O)COC(=O)c1ccncc1)C1CCS(=O)(=O)C1
CN(Cc1ccccc1)CC1CCCC(=Cc2ccccc2)C1=O
O=C(Nc1ncncc1-c1ccccn1)c1cccc2[nH]ccc12
Cc1ccc(CCN2CCc3c(C)nc4ncnn4c32)cc1
CCC1OC(=O)C(C)C(OC2CC(C)(OC)C(O)C(C)O2)C(C)C(OC2OC(C)CC(N(C)C)C2O)C(C)(OC)CC(C)C(=O)C(C)C(O)C1(C)O
CCOC(=O)CCc1cccc(Nc2nc(N3CCCC3CO)ncc2[N+](=O)[O-])c1
O=[N+]([O-])c1ccccc1-c1nc2ccccc2s1
CC(=O)OCc1c(C(=O)c2c(O)c(C)cc(O)c2-c2c(OCC=C(C)C)c(OCC=C(C)C)c(O)c(C)c2C(=O)c2ccc(O)cc2O)c(C)cc(O)c1C(C)=O
Cc1nc(C)c(N2CCC(n3cc(CN)nn3)CC2)s1
CNC(=O)c1cc(Nc2ncc(-c3cccc([S+](C)[O-])c3)cn2)ccn1
CCOc1ccc(OCC#CN=c2scc(C)n2N)cc1
C[n+]1ccc(-c2c3nc(c(-c4ccccc4)c4nc(c(-c5ccccc5)c5ccc([nH]5)c(-c5cc[n+](C)cc5)c5ccc2[nH]5)C=C4)C=C3)cc1
CN(C)c1cccc(-c2nn(C3CCCCC3)c3c2cnc2cc(Br)ccc23)c1
CCC(C)C(=O)C(=O)N1CCCC1C(=O)OCCc1ccc(OCCc2nc(C=Cc3ccccc3)oc2C)cc1
Cc1ccccc1Nc1nc(N)nc(CS(=O)(=O)Cc2ccccc2)n1
COc1cc(CCN(Cc2ccccc2)Cc2cccc(OCc3ccccc3)c2)ccc1OCCCC(=O)N1CCCCC1
O=C(O)CC(NC(=O)c1ccc(C(F)(F)F)cc1)c1ccccc1N1CCCCCC1
CCNc1nc(C#Cc2cccc(OC(F)(F)F)c2)nc2c1CCNCC2
Nc1ccc(C#Cc2nn(C3OC(CO)C(O)C3O)c3ncnc(N)c23)cc1
O=C(CNc1ccc(S(=O)(=O)Nc2ccc(F)cc2F)cc1)NO
CCn1c(NC2OC(C)C(O)C(OC(C)=O)C2O)nc2c(N)nc(NCCNC(=N)NC)nc21
O=C(O)Cn1nc(NS(=O)(=O)c2ccccc2)c2cc(S(=O)(=O)N3CCc4ccccc4C3)ccc21
COC(=O)c1ccc2c(c1)C(=O)N(Cc1cccc(S(=O)(=O)N3CCOCC3)c1)C2=O
CC(C)CN(Cc1cc(Cl)c2c(c1)OCCCO2)C(=O)C(C)CNCc1ccccc1C(F)(F)F
C=Cc1ccccc1CNC(=O)C(C)O
C=C(C)C1CCC2(C)CCC3(C)C(CCC4C5(C)CCC(OC(=O)Nc6ccc(OC)cc6)C(C)(C)C5CCC43C)C12
CC(NCc1ccccc1)C(=O)NC(=O)C(C)NC(=O)C(CC(=O)O)NC(=O)OC(C)(C)C
O=C1CCC2c3ccccc3C2OC(=O)C(O)(CO)C(=O)N1Cc1ccccc1
CC1=CC(Cl)=CC(C(=NCc2ccc(CNC(=Nc3ccccc3)Nc3ccccc3)cc2)NO)C1
CC(C)c1cnc(N2CCN(CCc3c(-c4ccccc4)[nH]c4ccccc34)CC2)nc1
CCOc1ccc(CNC(=O)C2CCN(S(=O)(=O)c3c[nH]cn3)CC2)cc1
CC(C)(C)OC(=O)NCCNc1nc(=O)c2cc(C(F)(F)F)ccc2[nH]1
O=C(NCCc1nc2ccccc2n1C1CCCCC1)N1CCN(Cc2ncon2)CC1
CCC(COc1ccccc1)NS(=O)(=O)C(F)(F)F
C=CCN(c1ccc(N(CC=C)S(=O)(=O)c2cccc(-c3cnc(N)nc3)c2)cc1)S(=O)(=O)c1ccccc1
CCC(=O)NC(C)(C)c1nc2cc(Cl)ccc2[nH]1
CN(C)CCCCCCCN1C(=O)C(C)(C)CC2(CC(c3cccc(Oc4ccccc4)c3)=NO2)C1=O
CCOc1ccccc1C(=O)C1=C(O)C(=O)N(CCn2nnc3ccccc32)C1c1ccccc1[N+](=O)[O-]
O=C(NC(Cc1ccccc1)C(=O)Nc1ccc(OCCCCCCCNc2cccc(O)c2)cc1)c1ccccc1
O=c1cc(-c2ccccc2)oc2c(CCN3CCC(n4c(=O)n(C5CCCC5)c5ccccc54)CC3)c(O)c(O)cc12
N#Cc1ccccc1OCC(=O)OCC(=O)NCC(=O)Nc1cc(Cl)cc(Cl)c1
CCc1ccc(OC(=O)N2CCN(C)CC2)cc1
CCOC(=O)Cn1nc(C)c([N+](=O)[O-])c1C
CCOC(=O)C1C(=O)C=C(c2ccc(OC)cc2)CC1c1ccc(C(C)(C)O)cc1
O=C(O)C1CCC(CCCCNc2ccccc2)CC1
Cc1ncc(C(C)(C)O)cc1-c1ccc2c(c1)NC(=O)C21CCN(C(C)C2CCCCC2)CC1
COc1ccc(S(=O)(=O)N2CCCCC2)c(C(=O)c2c(O)cc3cccnc3c2O)c1
NC(=S)Nc1ccc(Nc2nccc(-c3cccc(NC(=O)NCCN4CCOCC4)c3)n2)cc1
Cn1c(CC(=O)O)nc(Cl)c1Cc1ccc(-c2ccccc2)cc1
CCCCCNC(=O)NS(=O)(=O)c1ccc(CCOCCOC)cc1
O=C(NC(Cc1c[nH]c2ccc(F)cc12)C(=O)O)c1cc2ccccc2s1
CC(C)=CCN1Cc2c(-c3ccccc3)nc(-c3ccccc3)n2-c2cnn(C)c(=O)c21
Nc1ccc(C(O)c2ccc3c(c2)OCO3)cc1
CC1=CCC(C(C)(C)O)C(NCc2nc3c(C(F)(F)F)cccc3o2)C1
NC(=O)C(Cc1ccccc1)NC(=O)CNC(=O)C(Cc1ccccc1)NC(=O)CNC(=O)c1ccccc1-c1ccccc1
CS(=O)(=O)C1=CCC(CN2CCC3C(C2)c2cccc4c2N3CCN4)CC1
Cc1cc(C)n(NC(=O)c2ccc(Cl)nc2)c(=O)c1C#N
Cc1ccc(N(C(=O)c2nnsc2C)C(C)C)cc1S(=O)(=O)N1CCCCC1
Cc1ccc(C(=O)NCc2ccco2)cc1S(=O)(=O)N1CCOCC1
Cc1c(Cn2c(=O)c3ccccc3c3ccccc32)c(=O)oc2cc(O)cc(O)c12
Cc1ccc(C(CC(=O)Nc2cccc(Cl)c2)N2Cc3ccccc3C2=O)cc1
O=C(NCC1(O)CCCCC1)c1cc(Cl)ccc1O
COC(=O)C12CC(CC(=O)NCc3ccccc3)C(=O)N(Cc3cccc4c3OCO4)C1=CCC(C)(C)C2
CCCCC(=O)c1c(O)c(C(C)=O)c(O)c(C(=O)Cc2ccccc2)c1O
CC(C)CC(NC(=O)OC(C)(C)C)C(=O)NCC1NC(=O)CNC(=O)C(C)NC(=O)CNC(=O)CCSSCCNC1=O
O=C(OCc1ccccc1)c1ccc2c(c1)nc(-c1ccc(O)cc1)n2C1CC1
COC(=O)C1C2CC(=O)C3C(CCC4(C)C(OC(=O)C=CC(C)CC(C)C)C(O)CC34O)C2CCC1(C)O
COc1ccc(C2CC(c3ccc(C)cc3)=NN2C2=NC(=O)C(=Cc3coc4ccccc4c3=O)S2)cc1
Cc1nn(C(C)C)c(-n2nccn2)c1CNC1CCN(Cc2ccccc2)CC1C
CCOC(=O)N1CCN(C(=O)COC(=O)c2cc3ccccc3oc2=O)CC1
Cc1ccc(CNC(=O)Cn2cccc2C(=O)c2ccccc2)cc1
O=C1Nc2ccccc2C1=C1Nc2ccc(Cl)cc2C1=O
O=c1ccc2ccc(O)c(CCCc3ccc(O)cc3)c2o1
CCCCCCCC(=O)OC1C(OC)=CC23CCCN2CCc2cc4c(cc2C13)OCO4
CCN=CCc1ccc(-c2ccccc2)cc1
CCOC(=O)C1=C(C)NC(C)=C(C(=O)OCC)C1c1ccccc1Oc1nc(C)cc(C)n1
N=C(NCCc1cccs1)NCc1cccc(F)c1
CCCN(CCC)CCc1ccc(O)c(Br)c1
c1ccc(CCN2CCOC3(CCOCC3)C2)cc1
COc1ccc(C(=O)Nn2cc(CN3CCOCC3)nn2)cc1
CCCNS(=O)(=O)c1ccc(C)c(Nc2cc(C)nn(-c3ccccc3)c2=O)c1
CCOC(=O)NCc1cccc(CC(=O)N(C)C)c1
O=C1C(c2c[nH]c3ccccc23)C(=O)N(c2ccccc2)C1CO
CCCOc1ccc(C(NC(=O)c2ccccc2)c2cccs2)cc1
CCN(CC)CCN(Cc1ccccc1Cl)c1ccc(-c2nc(-c3cccs3)nc3c2CN(C(C)C)CC3)cc1
CCc1ncc(CNC(c2ccccc2)c2ccccc2)n1CC(F)F
Cn1c(=O)c2c(nc(NCCSc3ccc(Cl)cc3)n2C2OC(CO)C(O)C2O)n(C)c1=O
Cc1ccc(C)c(CNC(=O)CCc2cn(-c3ccc(F)cc3)nc2C)c1
N#[N+][N-]Cn1c(N2CCN(Cc3ccccc3)CC2)c([S+]([O-])c2ccc(F)cc2)c2ccccc21
CC(=O)Nc1cc2ccc(-c3cccc(C(C)=O)c3)cc2cn1
O=c1c2ccccc2oc2cc(COP(=O)(O)O)c(OCc3ccccc3)cc12
CCCOc1ccccc1-c1nc(CNCCCn2ccnc2)co1
COc1cc(C)nc(N2CCN3C(CN)CCC3C2)c1
CC1CCC2C(C)C(CN3CCN(C(=O)C(F)(F)F)CC3)OC3OC4(C)CCC1C32OO4
CC1=C2C3OC(=O)C(C)C3CCC(C)(C)C2CCC1OC(=O)c1ccc(NS(C)(=O)=O)cc1
CCN(CC)CCCOc1ccc2[nH]c(-c3c(Cl)nn(C)c3N)c(Cc3cc(F)cc(F)c3)c2c1
COc1ccc2c(c1)c(CCN)nn1cc(-c3ccccc3F)nc21
CCNC(=O)N1CCCN(S(=O)(=O)c2ccc(-c3ccccc3)cc2)CC1
CC(=O)c1c(O)cc(O)c2c1OC1C(O)C(O)C2C1O
CN1CC2(CC1=O)CN(Cc1cccnc1)C2
CN(C)CCCNc1c2ccccc2nc2ccc(C#N)cc12
CN(Cc1ccccc1)c1ccc(C=C2C=C(CSc3nc4ccccc4[nH]3)c3ccccc32)cc1
O=C(Nc1ccn(-c2ccccc2)c(=O)n1)c1ccc(F)cc1
CC(Nc1ncnc2c(C(N)=O)cccc12)c1cccc(NC(=O)c2ccc(F)c(C(F)(F)F)c2)c1
COc1ccc(C2=NN(C(C)=O)C(c3ccc(O)cc3O)C2S(=O)(=O)c2ccc(C)cc2)cc1OC
CCCCCCn1cc(C(=O)NC2CCCC2)c(=O)c2cc(S(=O)(=O)N3CCc4ccccc43)ccc21
COc1ccccc1N1C(=O)CSC1c1ccc(C(=O)N2CCOCC2)cc1
CCC1(C(O)C(=O)OCCF)OCCc2c1[nH]c1c(C)c(C#N)cc(C#N)c21
C=CC1CC1(NC(=O)CCC(C)(C)C)C(=O)O
COc1ccc(N2CCN(C(=O)CC(N)Cc3cc(F)c(F)cc3F)CC2)cc1
COc1cc2c(-c3ccc(OCC(=O)O)cc3)n(-c3ccc(OCc4ccccc4)cc3)c(=O)cc2cc1OCc1ccccc1
CN(c1cc[n+](-c2ccc(C3CCCCC3)cc2)cc1)c1ccc(Cl)c(Cl)c1
O=C(CCNC(=O)c1ccc(-c2ccccc2Cl)cc1)Nc1ccccc1Cl
COc1ccc(C(=O)C=Cc2ccc(-c3cc(F)cc(F)c3)o2)c(OC)c1
CN(C)CCOc1ccc(-n2c(-c3ccc(Cl)c(Cl)c3)cc(CCN3CCNCC3)c2-c2ccccc2Cl)cc1
FC(F)(F)Oc1ccc2[nH]c(-c3ccccc3)nc2c1
CNC(=O)c1ccccc1Oc1cc(-c2ccncn2)ccc1F
CCC1(O)C(=O)OCc2c1cc1n(c2=O)Cc2cc3cc(OCC[n+]4cccc(C)c4)ccc3nc2-1
CC(=NNS(=O)(=O)c1ccc(Cl)cc1)c1ccc(O)cc1
CC1(C)Nc2ccccc2-n2nc(SCC#N)nc21
Cc1ccccc1C(=O)OC1CCOC1=O
COc1cc(N2CCN(C(=O)CCC3CCN(C(=O)C=Cc4cc(F)c(F)c(F)c4)CC3C(=O)O)CC2)ccn1
CCOC(=O)c1cnc(NCc2ccc(C(=O)NO)cc2)n2nc(-c3ccco3)nc12
COc1cc(N2CC3CNCC(C3)C2)ccc1[N+](=O)[O-]
Cc1cn(C2CC(F)C2COP(=O)(O)OP(=O)(O)OP(=O)(O)OCC2OC([N-][N+]#N)C(O)C2F)c(=O)[nH]c1=O
CCN(CC(=O)NCc1cc(F)ccc1F)C(=O)C(Cc1ccccc1)NS(=O)(=O)c1cccc2cccnc12
CCC(C)CNC=O
CCCCNC(=O)c1nnn(-c2ccc(F)cc2)c1C
COc1ccc(CNC(=O)C(NC(=O)OCC23CC4CC(CC(C4)C2)C3)C(C)C)cc1
Cc1ccc(NC(=O)c2nnn(CCC34CC5CC(CC(C5)C3)C4)c2C2CC2)c(C)c1
CC(C)N1CCCC(NC(=O)Nc2ccc(Oc3ncc(-c4cn(Cc5c(F)cccc5Cl)nn4)[nH]3)cc2)C1
COC(=O)c1c(Cl)n(-c2ccccc2)n1-c1ccccc1
CN1Cc2sc3nnn(Cc4ccccc4)c(=O)c3c2C1
O=C(O)C(Cc1ccccc1)NC(=O)C1Cc2ccccc2CN1
Nc1[nH]nc(C2CCN(CC3CC3)CC2)c1S(=O)(=O)c1ccccc1
CN1CCC2=C(C1=O)C1C(=O)N(C3CC3)C(=O)C1C(CO)N2
NC(=O)c1cccc2c(Nc3ccc(NS(=O)(=O)NC(CSCCC(=O)O)C(=O)O)cc3)c3ccccc3nc12
CCc1cc2ccccc2nc1N
O=C(CCC(=O)SCc1ccccc1)SCCN1C(=O)c2ccccc2C1=O
CN1Cc2c(C(=O)OCC3(C)CCCC4(C)c5ccc(C(=O)O)cc5CCC34)ncn2-c2ccc(Cl)cc2C1=O
Cc1ccc(-c2cc(OCCSCCO)ccc2-c2nncc3cc(S(=O)(=O)Nc4nccs4)ccc23)cn1
CCCCCCCCCCC(O)C(CO)NC(=O)C1CNCCC1C(=O)O
Cc1ccccc1-c1nc(N2CCOCC2)nc2c1CN(C(=O)Nc1cc(Br)cc(Br)c1)CC2
COc1cc(C=C2CCn3c2nc2ccccc2c3=O)cc(OC)c1
O=C(N1CCN(c2ccc(Cl)cc2)CC1)N1CCc2ccccc2C1
CN(Cc1nc(=O)c2cnn(C)c2[nH]1)CC1COCCN1CCc1ccccn1
Cc1ccc(NC(=O)C(C#N)=C2SC(=S)N(Cc3ccco3)C2=O)cc1
CCN(CCOC)c1cc(C)nc2nn(-c3ccc(Cl)c(Cl)c3)nc12
N#CCNC(=O)N1CCC2(CC1)CN(CCc1ccccc1)c1c(Cl)cc(Cl)cc12
CC(NC(=O)C12CC3CC(CC(C3)C1)C2)C(=O)N1CCCN(C(=O)OCc2ccccc2)CC1
CC(C)(C)OC(=O)NS(=O)(=O)OC(=O)Cc1coc2ccccc12
N#Cc1ccc(Cc2nc3ccccc3[nH]2)cc1
CC1(C)SCCN1C(=O)C(Cc1c[nH]c2ccccc12)NC(=O)C1CNCCC1c1ccccn1
CC(C)CC(NC(=O)OC(C)(C)C)C(N)=O
CCn1nnnc1NS(=O)(=O)c1ccc(NC(=O)NS(=O)(=O)c2ccc(C)cc2)cc1
COc1cc(CNC(=S)NCc2ccc(F)cc2)cc(OC)c1OC
Cc1ccnc(NC(=O)NC(C)(C)C(=O)N(C)CC(=O)Nc2cc(F)c(C#N)c(F)c2F)c1
c1ccc(COCC2CN(Cc3ccoc3)Cc3ncn(CC4CC4)c32)cc1
COCCn1nnc2c1c(=O)n(C)c(=O)n2Cc1cccnc1
CC(=O)Nc1sc2c(c1-c1nc3ccc(C)cc3s1)CCN(C1SC(=O)NC1=O)C2
CC(C)n1nc(CN2CCCC2Cn2cc(C=N)cn2)c2cccnc21
CC(C)(C)C(=O)Nc1ccc(C=Cc2ccc(N)cc2)cc1
Cc1cc(C)n(C(=N)N(C)N=Cc2c[nH]c3ccccc23)n1
Cc1cccc(OCC(=Cc2cccs2)C(=O)NCCc2c[nH]c3ccccc23)c1
CC1CCCCC12NC(=O)N(c1cccc(C(=O)Nc3nnc(C(F)(F)F)s3)c1)C2=O
Cc1nc(C(=O)N2CCN(C3(C(=O)Nc4ccc(C#N)c(Cl)c4)CCCCC3)CC2)c(C2NC3CCCC2C3)s1
CCCCN1CCC(NC(=O)c2cc(C)cc(-c3cc(C)cc(Cl)c3)c2)CC1
CCc1ccc2[nH]cc(CCCNC(=O)c3ccccc3F)c2c1
Nc1ccn(C2OC(CO)C=C2F)c(=O)n1
CN(C)CCOc1ccc(S(=O)(=O)c2ccc(C(C)(C)C)cc2)cc1
COc1ncc(Nc2nn(C(C)C)c3ccccc23)cc1-c1nc(C)nc2[nH]cnc12
O=C(NC(=S)Nc1nc(-c2ccccc2C(F)(F)F)cs1)C1CC1
CCCCCCCCCCCOc1ccc(CC(C)CCc2ccc3nc(=O)c(N(C)C(C)=O)c(N)n3c2)cc1
CC=C(C)C(O)OC1OC(C(O)Sc2ccccc2)C(O)C(O)C1N
CN(c1ccc(NC(=O)Nc2ccccc2)cc1)S(C)(=O)=O
O=C(Nc1cccc(Cl)c1)N1CCCC1c1nc(-c2ccc(OC(F)(F)F)cc2)no1
O=C(NCCN1CCCCC1)OCc1cccc(Cl)c1
C(=C(c1ccccc1)c1ccccc1)c1ccccc1
Cc1[nH]c2ccccc2c1C=NN(C)C(=S)Nc1ccccc1F
Oc1ccc(C=C(Cl)c2nc(-c3ccc(Cl)cc3)cs2)cc1
CCOc1ccc(CCN(C)C(=O)c2cc3c(=O)oc4c(C)cccc4c3s2)cc1OCC
CN(C)Cc1ccc(-c2cccc(-c3ccc(NCc4ccc5c(c4)OCO5)nn3)c2)cc1
CCCCn1cc(NC(=O)OC(C)(C)C)c(=O)c2c(C)csc21
CC(=O)OC1C(=O)C2(C)C(O)CC3OCC3(OC(=O)C(O)C(N)c3ccccn3)C2C(O)C2(O)CCC(C)=C1C2(C)C
CN(C)C(=O)c1cn(C)c2cc(Cl)nn2c1=O
CCNC(=O)C(CC)C1CCC(CC(C)n2cc(C#CCCN3CCCC3)nn2)O1
COc1cccc(C(=O)NN2C(=O)C(=Cc3cccs3)C(=O)N=C2SCC(C)C)c1
COc1ccc(C2=NN(CC#N)C(=O)CC2)cc1OC
CC1=C(C(=O)Nc2cc(N3CCN(C)CC3)nc(-c3ccncc3)n2)C(c2ccco2)n2nc(-c3ccccc3)nc2N1
CCCSc1cc(=O)c2cc(OC(=O)C34CCC(C)(C(=O)O3)C4(C)C)ccc2o1
CN(C1CCCC1)C1CCN(Cc2ccc(Cl)cc2)C1=O
COC(=O)c1c(CN2CCOCC2)c(-c2ccc(C)cc2)nc2c1sc1ccccc12
C=C1C=C(C)C=CC(=O)OC2CC(OC)(OC(C)=O)C3(CC4=C(OC)C(=O)OC4C=C(C)CCC=C(C)CCC1)OC2(CC)C(OC(C)=O)C3=O
Cc1ccccc1C(CNS(=O)(=O)c1cccs1)N(C)Cc1ccco1
O=c1c2cc(C3CCCCC3)ccc2n2c(CF)nnc2n1C1CC1
COc1ccc(-c2ccc3c(N)c(C(=O)NC(C)c4ccccc4)sc3n2)cc1OC
O=C1NC(=NC(=S)Nc2ccccc2)SC(=Cc2ccccc2)C1=O
Cc1ccc(-c2noc(CCC(=O)N3CCC4(CC3)OCCO4)n2)cc1
COc1ccc(-c2c(C=C3C=CC(O)=CC3=O)c(C)n(-c3ccccc3)c2C)cc1
COc1ccc(-c2cccc(Cn3ccnc3)c2)cc1
C=C1C(=CC=C2CCCC3(C)C2CCC3C(C)CCCC(C)(C)O)CC(O)CC1O
O=C(c1nc2ccccc2n1Cc1ccccc1)N1CCN(c2ccccc2O)CC1
COc1ccc(-c2nc(Nc3cc(OC)c(OC)c(OC)c3)ncc2-c2csc(C3(N)CCC3)n2)cc1OC
Cc1c(Cl)cccc1Nc1nnc(-c2cccc3c2cnn3Cc2ccccc2)o1
CC=C1CC2C(C)C3C=C(C)C(=O)CCC(C)(O)C(O)CCC(C)(C)C3CC1(C)C21CO1
COc1ccc(C(=O)COc2ccc(C3=NN(CCO)C(=O)C4CCCCCC34)cc2)cc1
CCCc1nn2c(C)nnc2s1
CC(C)(C)C(=O)OCCn1c(=S)[nH]c2ccc([N+](=O)[O-])cc21
COCCn1c(O)nc2c1c(=O)[nH]c(=O)n2CC(O)c1ccccc1
O=C(NNC(=O)c1ccccc1)C(=O)c1c[nH]c2ccccc12
CC(C)NC(=O)Nc1cccc(-c2ccnc3[nH]c(N(C4CCCCC4)C4CCOCC4)c(C(N)=O)c23)c1
Cc1[nH]c(=S)ncc1-c1ccccc1
COc1ccc2c(c1OC)CCN(CCc1ccc(NS(=O)(=O)C(C)C)cc1)C2=O
N=C(N)NCCCC(NS(=O)(=O)c1cccc2ccccc12)C(N)=O
C=CCNC(=O)C(=O)C(CCC)NC(=O)C(COc1c(Cl)cccc1Cl)NC(=O)C(CC)CC
Cc1cc(Cl)c(OCCCN(C)C(C)C)c(Cl)c1
C=CCC12c3[nH]c4ccc(OC)cc4c3CCN1C(=O)C(C)CC2C(=O)N(CC(=O)NCCCCC)Cc1ccc(-c2ccccc2)cc1
Cc1cc(N(C)CCC#N)nc(-c2ccc(C(C)(C)C(=O)O)cc2)c1C(=O)N(C)Cc1cccc(C#N)c1
CC1(c2ccccc2)CC(CCSCC(CCS(=O)(=O)CC(=O)O)c2ccc(Cl)cc2)(c2ccccc2)CCO1
Cc1cc(C)c2nc(-c3ccc(-c4ccccc4)cc3)n(Cc3ccc(-n4ccnc4)nc3)c2c1
Cc1ccc(Nc2nc(CN)nc(OCC(C)C)n2)cc1C
CCCCNC(=O)Nc1cccc(-c2cnc(NC)c(-c3ccccc3)n2)c1
O=C(C=CN1Cc2ccccc2C1=O)Nc1ccc2c(c1)OCCO2
c1cc(-c2ccc3[nH]c(NC4CCCCC4)cc3c2)cc(NC2CCCCC2)n1
CNC1CCN(c2ccc(Nc3ncc4c5ccncc5n(C5CCCC5)c4n3)nn2)CC1
CNC(=O)NC(=O)COC(=O)c1sc(S(=O)(=O)N2CCCCC2)c(C#N)c1NC(C)=O
COC(=O)C1CC2CC(OCc3ccc(-c4cnc(N)nc4)cc3)CCC2CN1C
CC1CC(=NN2C(=N)C(C#N)C(c3cccc(Cl)c3)C3=C2CC(C)(C)CC3=O)CC(C)C1
CC1(C)CCCC2(C)C1CCC13CC(CCC12)C(O)(CO)C3
COc1cc(C2C(CCc3ccccc3)C(=O)N2c2ccc(F)cc2F)cc(Br)c1OC
OCC1OC(n2cnc3c(NCCC4=CNCc5ccccc54)ncnc32)C(O)C1O
CCc1ccc(-c2c(-c3ccc(F)cc3)nc(SCCCC(=O)O)n2C)cc1
Cc1cc(C2CCN(CC(N)=O)CC2)nc(-c2cccnc2)n1
CC1CCC(NC(=O)c2cn(C)c3c(S(=O)(=O)N(C)C)cccc3c2=O)CC1
N#Cc1c(-c2ccc(Cl)cc2)cc(-c2ccc(Br)cc2)nc1N
O=S(=O)(NCCCSSCCNCCCNS(=O)(=O)Nc1ccccc1C(F)(F)F)Nc1ccccc1
FCc1ccc(SCc2ccncc2)cc1
Cc1ccc2cccc(-n3nnc4ccccc43)c2n1
CC(C(=O)Nc1cccc(NC(=S)Nc2cccc(Cl)c2)c1)N1CCN(C)CC1
Cn1cc(NC(=O)c2cc(NC(=O)C3CCCC3)cn2C)cc1C(=O)NCCC(=N)N
CCCCSc1nc(N(C=O)CCO)c2ncn(C3COC(CO)C3)c2n1
O=C1Nc2cc(-c3ccc(OCCCN4CCCCC4)cc3)ccc2C1=C1CCCN1
COc1ccc(-c2nn(-c3ccc(S(N)(=O)=O)cc3)cc2CNC2CCCCC2C)cc1OC
CCOC1OC(C(=O)O)=CC(c2ccccc2)C1CCCO
Nc1c(C(=O)NC2CCCCC2)cnc2sc3c(c12)CC(C(F)(F)F)CC3
C=CC1C(OCc2ccccc2OCC(=O)OC)OC=C(C(=O)O)C1C=CC(=O)O
Cc1ccc(NC(=O)Nc2cccc(-c3cccc4[nH]nc(N)c34)c2)cc1-c1cccc(CN2CCOCC2)c1
OCCc1nccn1CCNc1cc(-c2ncccn2)nc(-c2ccccn2)n1
CC(C)CC(=O)CC(Cc1ccccc1)C(=O)NC(CCCCNC(=O)c1nc(C(C)Cc2ccccc2)oc1CC(C)C)C(N)=O
CC(C)CCN(C)CC#CCCC=CC#CCCCCc1ccc2ccccc2n1
Cc1cnn(CC2CCCCN2Cc2ccc(C#N)c(F)c2)c1
Cc1cc(-c2nccs2)cc(C)c1CC(CC(N)C(O)CC(C)C(=O)NCCCC(NC(=O)C1CC=C(F)CN1)C(=O)NCC(C)C)C(N)=O
CN(CCO)N=C1C=CC=C2C1=Nc1ccccc1C2=NNC(N)=O
COc1cccc(-n2nc3cc(OC)ccc3c2C(=O)NCCCNC(=O)c2ccccc2OC)c1
CN(C)S(=O)(=O)Cc1nnc(-c2cccc(C(F)(F)F)c2)s1
Oc1ccccc1C=NNC(=S)NC1CCCCC1
O=C(c1ccc(N2CCCCC2)nc1)N1CC2(CC1COCc1cn(-c3ccccc3)cn1)SCCS2
COCCN(C(=O)COc1ccc2c(c1)CC(C)(C)O2)c1c(N)n(Cc2ccccc2)c(=O)[nH]c1=O
Cc1ccc(NC(=O)CN2CCN(Cc3nccn3C)S2(=O)=O)cc1C
COc1ccc(S(=O)(=O)ON2C(=O)CC(Cc3ccccc3)C2=O)cc1
O=C(Nc1ccc2c(c1)CCC(Nc1ccccn1)C2)c1ccc(-c2ccccc2Cl)cc1
O=C1OC(CNc2ncnc3c2ncn3C2OC(CO)C(O)C2O)CN1N=Cc1ccc(F)cc1
CC(C)CC(NC(=O)Cc1cccc(Cl)c1)C(=O)NC(CC(=O)O)C(=O)Nc1ccccc1Br
Cc1cc2c(C(=O)N3CCN(c4ccc(F)cc4)CC3)cccn2n1
COCC1CCCN1C(=O)C(CCCN=C(N)N)NS(=O)(=O)c1ccc2ccccc2c1
CCCCOc1cc(C)cc2c(C(C)C)nc(C(C)C(=O)OCCOC(=O)C(C)(C)C)cc12
O=C(c1ccccc1F)C1CCCN(C(=O)c2ccc(-c3ccc(F)cc3)s2)C1
O=C(NCCN1CCOCC1)C1CCC(=O)N(C2CCCCC2)C1
O=C(COc1ccc(-n2nnnc2C2CC2)cc1)N1CCCCCC1
Cn1cc(S(=O)(=O)N2CCCC2c2nncn2Cc2ccco2)cn1
O=C(c1ccc(N2CCN(c3ccncc3)CC2)nn1)N1CCN(c2ccccc2)CC1
CCOC(=O)Cc1csc(NC(=O)C2=CSC(NC(C)=O)C2=O)n1
CCOC(=O)C1CCC(CN2CCC(O)CC2)CC1
Cc1nc(C(=O)N2CCOC(c3nc4cccc(C#N)c4[nH]3)C2)ccc1F
CC1(O)CCc2c(oc(=O)c3cc(Br)ccc23)C1
CC(C)=CCn1cnc2c(Cl)nc(N=C3C=C(O)C(=O)C(Cl)=C3)nc21
CCCCCCCCCc1cc2cn(C3CC(O)C(CO)O3)c(=O)nc2o1
O=[N+]([O-])c1ccc(N2CCN(CCCCCCCCCOc3ccccc3O)CC2)cc1
CC(C)CNC(=O)C(=O)NCc1ccncc1
O=C(NCc1ccc2c(c1)OCO2)C(c1ccccc1)n1c(=O)c(-c2ccco2)nc2ccccc21
Cc1c(CC[N+](C)(C)C)c(=O)n(C)c(=O)n1CCC[N+](C)(C)C
CC(O)CC1(C)C(O)CCC2(C)C3CCC4(C)C(C(C)CCC(=O)O)CCC4C3C(=O)CC12C
CCOC(=O)c1ccc(OC(=O)N(C)C)cc1
Cc1cc(Br)c(C(=O)NCc2ccccc2)s1
COc1ccc(-c2nc(CN3CCN(c4ccccn4)CC3)co2)cc1
CCCCNc1nc(-c2ccc(OC)cc2)c(-c2ccc(OC)cc2)c2c1COC(C)(C)C2
CN1C(=O)CN=C(c2ccccc2F)c2cc(Cl)ccc21
CCCNC(=O)C(C)NC(=O)OCc1cccnc1
CC1=Nc2ccnn2C(c2ccc(Cl)c(Cl)c2)C1c1nnnn1CCC(C)C
O=C(C(Cc1c[nH]c2ccccc12)N1CCCCC1)N1CCC(n2nc(O)c3nn(-c4ccncc4)c(=O)c-3c2C2CC2)CC1
O=C(NC1CCN(CCCN(c2ccc(C(=O)NCc3ccccc3)cc2)c2cccc(Cl)c2)CC1)OCc1ccccc1
COc1cccc(-c2nc3c(C)c4ccccc4cc3o2)c1
CCC(C1CC1)N1C(=O)C(C)(CC(=O)O)CC(c2cccc(Cl)c2)C1c1ccc(Cl)cc1
CC(C)(C)OC(=O)N1CCN(C(c2ccc(Cl)cc2)C(O)CCCCOc2cc(F)cc(F)c2)CC1
N#CC1C(=N)Oc2c(c(=O)oc3ccc(O)cc23)C1c1cc2ccccc2nc1Cl
Oc1cccc(C23CC4CC(CC(C4)C2)C3)c1
CC(=O)n1c(=S)oc2ccc(N3CCOCC3)cc21
COc1ccc(C(=O)Nc2ccc3nc(NC(=O)c4ccco4)sc3c2)cc1
CC(=O)N1CCN(C(=O)CN2C(=O)C3(OCCO3)c3cc(Br)ccc32)CC1
Cc1cccc(CNCCn2c(C)nc3ccccc32)c1
CCC1OC(=O)C(C)C(OC(=O)CN2CCCCC2)C(C)(O)C2OC(C)(C)OC(C(C)C(O)C1(C)O)C2(C)O
Cc1nc(C(=O)Nc2ccc(S(=O)(=O)N3CCCC3)cc2)cc(C(F)(F)F)n1
Fc1ccccc1Oc1ccc(Nc2ncnc3ccccc23)cc1
O=C(NCc1cccnc1)c1cc2cccc([N+](=O)[O-])c2oc1=O
CCc1nn(Cc2ccc(NC(=O)c3ccc(N4CCOCC4)cc3)cc2)c(C2CCCCC2)c1CC(=O)O
Cc1nc2cnc(N3CCN(c4ccccc4)CC3)nc2n(-c2ccccc2)c1=O
COc1ccc(CNC(=O)c2ccc3cc(F)ccc3n2)cc1
CCN1CCOCC12CCCN(c1cc(C(F)(F)F)ccn1)C2
CCOC(=O)CSc1nnc2n(Cc3ccccc3)c(=O)c3ccccc3n12
CN(C)c1ccccc1CS(=O)(=O)N1CCN(c2ccc(CC(N)C(O)CC(C)(C)C(=O)NC3CCOCC3)cc2)CC1
COc1ccc(C(=NO)c2ccc3c(c2)OCCO3)cc1
O=C(O)CCC(CCc1ccccc1)C(=O)NC1CCCCC1
c1ccc(Cc2noc(C3CCCN(C4CCOCC4)C3)n2)cc1
COc1ccc2cc(C(C)C(=O)O)ccc2c1
CC(C)(C)C(=O)OCC1CC(OC(=O)c2ccc[nH]2)C(n2ccc(=O)[nH]c2=O)O1
O=C(NN=CC1=C(c2ccccc2)C(c2ccccc2)=CCC1)c1ccccc1Nc1ccccc1
COCCN(C)CCCc1csc2ccccc12
CCOc1cc(Cl)c(S(=O)(=O)N(C)C)cc1NC(=O)C1(C)CC(C)(Cl)C1
CN(CCS(C)(=O)=O)Cc1cc(=O)n2c(-c3ccc(Cl)cc3)cc3cc(C#N)ccc3c2n1
NC(=O)C(Cc1c[nH]cn1)NC(=O)C(NC(=O)C(Cc1ccccc1)CP(=O)(O)C(CCC(=O)O)NC=O)c1ccccc1
COCCCNC(=O)CS(=O)(=O)Cc1ccccc1
CCOC12CCCC3(CC1C(C)(C)O)C1Cc4ccc(O)c5c4C3(CCN1C)C2O5
CN1CCN(Cc2cnc3n2CCN(Cc2cccs2)C3)CC1
CC12CCC(OC3OCC([O-])C(O)C3CO)CC1=CCC1C2CCC2(C)C(C3=CC(=O)OC3)CCC12O
COc1ccccc1OCC(C)NCc1coc(-c2ccccc2OC)n1
CC(=O)c1ccc(C(=O)C(Cc2ccc(C(=O)O)cc2)c2ccccc2)cc1
CC(C)Cc1ccc(C(C)C(=O)Nc2ccc(C=Cc3cc[n+](C)cc3)cc2)cc1
CCCCCCCCCCCCCCCCC1OCC(COC(=O)N(Cc2cccc[n+]2CC)C(C)=O)O1
O=C1NC(Cc2ccc(O)cc2)C(=O)NCCCCC(Cc2ccccc2)NC(=O)C(CO)NC(=O)C2CCCN2CC1CO
COc1ccccc1-n1cc(C(=O)NC(C(=O)O)C(C)C)nn1
CN1CCN(c2ccnc3ccc(NC(=S)Nc4cccc(Cl)c4)cc23)CC1
CC(=O)Oc1cc(OC(C)=O)c2c(c1)OC(c1cc(OC(C)=O)c(OC(C)=O)c(OC(C)=O)c1)C(OC(=S)Oc1ccc([N+](=O)[O-])cc1)C2=O
CSCCC(NC(=O)C(CCCN)NC(=O)CCl)C(=O)O
O=C1C(=O)N(C(=O)c2ccc(Cl)cc2Cl)CCN1Cc1cccc(F)c1Cl
CCC1=CC=CC(CC=O)C(CO)(COC(=O)CC(C)CC)OC(=O)CC(O)C(O)C(C)C1OC(=N)NCc1cccc(O)c1
COc1ccc(Cn2c(SCC(=O)NC(C)c3ccccc3)nnc2C(C)O)cc1
COc1cc(C(=O)c2cc(C#N)sc2Nc2ccc(C(C)=O)cc2)cc(OC)c1OC
COc1ccc2c(c1)C1(C)CNCC(C)C1N2Cc1ccc2c(F)cccc2c1
CCOP(=O)(c1ccccc1)c1nc(-c2ccc(Cl)cc2)oc1NCc1ccc(Cl)cc1
CC(C)c1nnc(NC(=O)COc2ccc3oc4c(c3c2)CCCC4)s1
Cc1ccc2c(c1)c1c(n2S(=O)(=O)c2ccc(Cl)c(Cl)c2)CCC(CC(=O)O)C1
Cc1ccc(Nc2nc(N)nc(CSc3nnc4ccccn34)n2)c(C)c1
Cc1ccc2[nH]c3c(c2c1)CC(c1ccccc1)NC3=O
CC(Oc1ccc(Cl)cc1)C(=O)N1CCN(CC(=O)Nc2nccs2)CC1
COc1ccc(CC(=O)OC2CCC3(C)C(=CCC4C3CCC3(C)C(C(C)CCCC(C)C)CCC43)C2)c(OC)c1
CCCCCCCCCCc1csc(CNC(=O)Nc2c(C(C)C)cccc2C(C)C)c1
CCN(CC(=O)N1CC(C)(C)C1)C(=O)Cn1cnc([N+](=O)[O-])n1
NS(=O)(=O)c1cc(C(=O)NN=Cc2cccs2)ccc1Cl
N=c1oc(-c2ccc(-c3ccccc3)cc2)nc2cc(C(F)(F)F)ccc12
CCCC[S+]([O-])c1nnc(SCC(=O)Nc2ccccc2)s1
CC(C)COc1cccc2c1CCCCN2C(=O)NC(C)CN1CCOCC1
CCN1CCN(C(=O)c2cccc(S(=O)(=O)Nc3ccc(OC)cc3OC)c2)CC1
CCC1CC2CC3C(CCC4(O)C(c5nc(C(N)=O)cs5)CCC34)C(C=O)=C2C(=O)O1
CCN(CC)c1nc(-c2cc(-c3ccc(Cl)cc3)c(-c3ccc(Cl)c(Cl)c3)o2)cs1
NC(=O)C(N)CCCC(NC(=O)OCc1ccccc1)C(=O)O
CNC(=O)C(Cc1c[nH]c2ccccc12)NC(=O)C(CC(C)C)NC(=O)C1CCCN1C(=O)C(C)C
O=C(CSc1n[nH]c(=O)n1-c1cccc2ccccc12)Nc1ccc(Cl)cn1
CN1CC2C(=O)N(c3ccccc3)C(=O)C2C12C(=O)Nc1ccc(Cl)cc12
NCc1cccc(-c2c[nH]c(C(=O)C3CCCN3C(=O)c3ccccc3)n2)c1
COC(=O)c1c(Cl)cccc1NC(=O)C=Cc1ccc(OC)cc1
CC1CCCN(Cc2cc(F)ccc2OCc2ccc(F)cc2)C1
Cc1ccc(NC2=CC(=O)CC(c3ccccc3O)C2)cc1
Cc1ccc(C(=O)Nc2ncnc3sc(C)c(C)c23)o1
CC(NC(=O)OCc1ccccc1)c1nncc(NC(=O)Nc2ccccc2OC(F)(F)F)n1
CC(C)(C)n1nnc2c1nc(NC(=O)NC1CC1)n1nc(-c3ccccc3)nc21
CCc1cccc2c(OCc3nc(-c4ccc(Cl)cc4)no3)c([N+](=O)[O-])c(N)nc12
O=c1cc(-c2ccccc2)oc2cc(OCCCCN3CCCCC3)cc(O)c12
Cc1cn(C2C=CC(COP(=O)(Oc3ccccc3)C(Cc3ccccc3)NC(=O)C(C)NC(=O)OCc3ccccc3)O2)c(=O)[nH]c1=O
Cc1cc(C)c2c(n1)N(Cc1ccccc1)C(=O)C2=NNC(=O)c1ccc(F)cc1
O=C(CN1CCN(Cc2ccc(-c3cc[nH]n3)cc2C(F)(F)F)C1=O)NS(=O)(=O)c1ccc(Cl)cc1
CS(=O)(=O)c1ccc(Nc2nnc(-c3cccc(N)c3)c3ccccc23)cc1
O=C(OCc1cc2ccc3c(c2oc1=O)OCO3)c1cc(O)c(O)c(O)c1
CC(C)c1nn(C)c(-n2cccc2)c1CN1CCCC(C(=O)c2nc3ccccc3[nH]2)C1
N#Cc1ccc(NC(=O)COc2cc(Cl)c(Cl)cc2Br)cc1
O=C(Nc1ccc(SC(F)F)cc1)N1CCCCC1
O=C(O)c1ccc(N2CC3(CCN(Cc4ccc(-c5cnccn5)cc4)CC3)OC2=O)cc1
Cc1c(C(=O)N2CCN(c3ccc(C(C)C)cc3)CC2)oc2ccc(S(=O)(=O)N3CCOCC3)cc12
CC(C)CC(NC(=O)C(C)NC(=O)C(F)(F)F)C(=O)NC(CO)C(=O)NC(CCCN=C(N)N)C(=O)NC(CCCN=C(N)N)C(N)=O
CC(=O)OCC1OC(n2cnc3c(N)ncnc32)C(OC(C)=O)C1OC(C)=O
O=C(CF)n1ncc2c(F)cccc21
CC(=O)c1sc(Nc2ccccc2)nc1C
Cc1nc2cc3sc(N)nc3cc2s1
Cc1ccccc1Nc1nc(CS(=O)(=O)c2ccccc2)cs1
CCOC(=O)c1c(Nc2ccc(C(N)=O)cc2)[nH]c2c1CCC2
CC1=C(CCC(=O)NC2CCN(C(=O)OC(C)(C)C)CC2)C(=O)OC(C(C)(O)C2C(O)CC3(C)C4CC=C5CCC(=O)CC5(C)C4CCC23C)C1
Cc1cc(=O)oc2cc(OC(C)C(=O)N3CCN(C(=O)CF)CC3)ccc12
O=C(Nc1nc(-c2ccc(-c3ccccc3)cc2)c(-c2ccccc2C(=O)O)s1)c1cccs1
N=C(N)N1CCCC(CNCC(O)COc2ccc(Cl)cc2Cl)C1
O=C(NN=Cc1ccc(Cl)cc1)c1ccccc1O
C=C(C)C1CCC2(C(=O)O)CCC3(C)C(CCC4C5(C)CCC(OC(=O)CCC(=O)N6CCOCC6)C(C)(C)C5CCC43C)C12
CCC(C)C(NC(=O)C(N)Cc1c(C)cc(O)cc1C)C(=O)NC(CCCNC(=N)N)C(=O)NC(Cc1ccc(O)cc1)C(N)=O
O=C(Nc1ccc(F)cc1)c1ccc2snnc2c1
CCOc1ccc(N2CC(C(=O)Nc3nncs3)CC2=O)cc1
CCn1cc(C(=O)O)c(=O)c2ccc(-c3cn[nH]c3)nc21
CCOC(=O)c1cc2c(ccn3cc(C)nc23)n1Cc1ccc(F)cc1
CC(Oc1cc2oc(=O)c3c(c2cc1Cl)CCCC3)C(=O)Nc1ccc(C#N)cn1
CCCCC(=O)Nc1ccc(N(CC)CC)c([N+](=O)[O-])c1
CN1CCN(c2ccc(Nc3ncc4nc(Nc5ccccc5Cl)n(C5CCCC5(C)N)c4n3)cn2)CC1
CCc1ccccc1-c1ccc(C2C(C)N(Cc3ccon3)C2CO)cc1
O=c1nc(CN2CCC(N3Cc4ccccc43)CC2)n(-c2ccccc2)c2ccccc12
COc1cc(Nc2c(C#N)cnc3cc(OCCCN4CCN(C)CC4)c(OC)cc23)c(Cl)cc1Cl
CC1(C)CC(=O)C2=C(C1)N(c1ccc(F)cc1F)C1=C(C(=O)CC(C)(C)C1)C2c1ccc(F)c(F)c1
CC(C)(C)NC(=O)C1N(C(=O)C(O)C(Cc2ccccc2)NC(=O)C(Cc2cnc[nH]2)NC(=O)OC(C)(C)C)CSC1(C)C
Cc1ccc(C)c(NC(=O)N2CCC(C(=O)NC(Cc3ccccc3)C(=O)NC(CCCNC(=N)N)C(N)=O)CC2)c1
CCc1nn(C)c(C(=O)Nc2cc(-c3cc(C)no3)ccc2Cl)c1Br
CCCCCCCCOc1ccc(C(=O)C2CCCC2NCCC)cc1
CCCCCN(C)c1c(C(C)C)nc2c(Oc3cc(C)ccc3Cl)ccc(C)n12
C=CC1CC1(NC(=O)C1CC2CN1C(=O)C(C1CCCCCCCCCC1)CC(=O)N(C)CCCCc1cccc3c1CN(C3)C(=O)O2)C(=O)NS(=O)(=O)C1CC1
CCCCCCC(C(=O)O)C1(C)CCC2(C)CCC3(C)C(=CC(=O)C4C5(C(=O)O)CCC(O)C(C)(C)C5CCC43C)C2C1
CCCCc1c[nH]c(CN2CCN(Cc3ccc(C#N)cc3)CC2)n1
Cc1ccc(N2CCC3C(CCC3Nc3cccnn3)C2)nn1
CN(C)C=CC(=O)c1cncc2c1C(=O)N(C)C2
O=C(O)CCCc1n[nH]c2c1CN(C(=O)Cc1coc3ccc(C(=O)c4ccccc4)cc13)CC2
CCOc1cccc(-c2ccc(CC(C#N)NC(=O)C3(S(=O)(=O)c4ccccc4)CCCNC3)cc2)c1
N#CC(=NNC(O)=CC(Cl)=Cc1ccco1)c1ccncc1
CCC(=O)Nc1ccc(OCC(O)Cn2ccnc2)cc1
CC(c1ccccc1)N(CCC#N)Cc1coc(-c2cccs2)n1
CCN(CC)CCn1nc(Nc2c(Cl)cccc2Cl)c2ccccc21
Fc1cccc(-n2c(-c3ccc(Cl)cc3)nc3nnc(-c4ccccc4Cl)n3c2=S)c1
Cc1nc2cc(NS(=O)(=O)c3ccccc3)ccc2[nH]1
COc1ccc2nc(C)cc(NN=C3CCCC3)c2c1
Nc1nnc(-c2c(OCC3CC3)cc(F)cc2-c2ccc(Cl)cc2)o1
Cc1ccc(OCC(=O)N(C)C2CCN(C)CC2)cc1
O=C(c1nn(-c2ccc(NS(=O)(=O)CC3CC3)cc2)c2c1CS(=O)(=O)c1ccccc1-2)N1CCOCC1
CCc1cc(C#N)c(Oc2ccc(S(C)(=O)=O)cc2)cc1OCCCOc1ccc2c(c1)C1(CC2)CC1C(=O)O
CN(Cc1ccccc1F)c1ccc(C(O)c2ccccc2)cn1
CC1CCC2C(CO)C(CSc3ccccc3)OC3OC4(C)CCC1C32OO4
O=S(=O)(Nc1ccc(F)cc1)c1ccc(-c2ccc3nc(S)[nH]c3c2)nc1
CCc1cc(N2CCN(C)CC2)n2nc(C)c(C)c2n1
O=C(NCCCCN1CCC(c2ccc3oc(=O)ccc3c2)CC1)c1ccc(-c2cccc(C(F)(F)F)c2)s1
CC(=O)c1ccc2c(c1)c1ccccc1c(=O)n2C1CCN(Cc2ccc(O)cc2)CC1
Cc1ccc(OCc2nc(C#N)c(N3CCCCC3)o2)cc1
CN(C(=O)c1ccccc1-c1ccccc1)C1CCN(c2ccccc2)CC1
CC(C)NC(=O)c1ccc(-c2nn3c(CCn4ccnc4)cccc3c2-c2ccncc2)cc1
Cc1ccc(N2CCN(C(=O)C3CCN(S(=O)(=O)c4c(C)noc4C)CC3)CC2)c(C)c1
COC(=O)C(CC(C)C)NC(=O)C1CC2CCCCC2N1C(=O)C(NC(=O)C(CCCNC(=N)N)NC(C)=O)C1CCCCC1
CCCNS(=O)(=O)c1ccc2oc(SCCN3CCN(C(c4ccccc4)c4ccccc4)CC3)nc2c1
COc1cc(C(N=Nc2ccc(NC(=O)c3ccccc3)cc2O)=NO)cc(OC)c1OC
CSc1ccc(Cc2cc(C3CCNCC3)ncn2)s1
O=c1c2ccccc2ccc2ccccc12
CC(O)(COc1ccc(Cl)c(Cl)c1)c1nccs1
CCC(=O)Oc1cc2c(NC(=O)C34CC5CC(CC(C5)C3)C4)cccc2o1
Cc1ccc(F)cc1Nc1nccc(-c2sc(NC3CCOCC3)nc2C)n1
CNc1ccc(F)c(C(=O)Nc2ccc(F)c(C3(C(F)F)N=C(N)OC4CC43)c2)n1
COc1ccc(-c2ccc(F)c(NCc3ccccc3)n2)cc1-c1nc2cc(F)ccc2s1
CN1CCN(c2nc(N)nc(NCc3ccco3)n2)CC1
COc1ccc(C=NNC(=O)CCc2sc(N)nc2C)cc1
CCOCC1CN(C(=O)c2ccoc2)Cc2nccn2C1
CC1CCCN(C2=CC(=O)c3ccccc3C2=O)C1
COCCCNc1cc(COCC2(O)CCCCC2)nc(-n2cccn2)n1
CCN1CCN(c2cc(C(C)NC(=O)c3ccc4ncccc4c3)n[nH]2)CC1
COc1cc(C)c(C)c(OC)c1
CN(C)CCOC(=O)C(CC#N)c1ccc(Cl)cc1
O=C(C=Cc1ccccc1)c1ccc(OCCN2CCCCC2)cc1
O=C(Nc1ccc2[nH]cc(C3CCN(CC4CC4)CC3)c2n1)c1ccc(F)cc1
CC(C)CC(=O)NC(Cc1ccccc1)C(=O)NC(Cc1ccccc1)C(N)=O
O=C(Cc1ccccc1)N1CCCC1c1nc2c(=O)n(Cc3ccccc3)c(=O)n(Cc3ccccc3)c2[nH]1
COc1ccc(NC(=O)NC2(C(=O)O)CCCCC2)cc1I
CCN(CC)CCNC(=O)c1ccc2c(c1)S(=O)(=O)c1cc(NC(=O)CCN(CC)CC)ccc1C2=O
Cc1c(O)c(Cc2ccccn2)cc2c1NC(=O)CC(c1ccc(N(C)C)cc1)C2
O=C(Nc1cc(Cl)cnc1C(=O)O)c1ccc(OCc2ccccc2)cc1
Cc1noc(C)c1-c1ccccc1C(=O)Nc1cccc(S(=O)(=O)N2CCCC2)c1
NC(Cc1c(Cl)cccc1Cl)C(=O)O
C=C(CCC(=CC)CCC(C)C1CC2(C)C(CC1[N-][N+]#N)C(=O)CC1C3CCC(OS)C3(C)CCC12)C(C)C
CC(=O)OC1CCC(NC(=O)CCC(=O)O)CC1
CCOc1cc(C=C(C#N)S(=O)(=O)c2ccccc2)cc(Br)c1OC
CCCCCCC=CCCC(O)C#CC=NNC(=O)c1ccncc1
COc1ccc(CNC(=O)CCC(=O)N(CCC(C)C)c2ccc(Cl)cc2C(O)c2ccccc2Cl)cc1
CC(=O)Oc1cc([N+](=O)[O-])ccc1F
CCOc1ccc(NC(=O)c2ccc(N)c(N3CCc4nc(C)ncc4C3)c2)c(C)c1
O=C(C(Nc1ccc(C(F)(F)F)cc1)c1ccccc1)N1CCOCC1
O=c1c(Cl)c(-c2ccccc2)nc(-c2ccccc2)n1CCc1ccccc1
OC1(C(F)(F)F)c2ccccc2-c2cc(CN3CCCOCC3)ccc21
O=C(O)c1ccc(CN(c2ccc(Cl)cc2)S(=O)(=O)c2ccc(F)c(F)c2)s1
CC(=O)N(C1OC(C)(C)OC1=O)S(=O)(=O)c1ccc(C)cc1
Cc1cc(C)n(CCc2cc3ccccc3o2)n1
O=S(=O)(c1ccc2oc3ccccc3c2c1)N1CCC2(CCN(CC3CCCO3)C2)CC1
C=CCOC(=O)c1ccc(NC(=O)C2CCCN2C(=O)CNC(=O)c2ccc(C(C)(C)C)cc2)cc1
FC(F)(F)CCNc1nnc2nc(NCCCc3ccccc3)nc(-c3ccc(NCl)cc3)n12
CCCCC(=O)Nc1ccc(-c2cccc(O)c2O)cc1
CC(=O)C1=CCC2C3CCC4=CC(=O)CCC4(C)C3C(OC(=O)c3cc(O)cc(O)c3)CC12C
CCn1c(Nc2ccc(NC(=O)CCCCCCCCCCc3cnc4ccccc4c3)cc2)c(C#N)c(=O)[nH]c1=O
CCCS(=O)(=O)Nc1cc(C#Cc2c(-c3ccc(F)cc3F)ncn2CC)ccc1OC
CCOC(=O)c1c[nH]c(Nc2nc(C(C)C)cs2)nc1=O
Cc1cc(C=C2SC(=S)N(CC(=O)O)C2=O)c(C)n1C1COc2ccccc2C1
O=COCC1(COC(=O)C=Cc2ccccc2)CC(=Cc2ccc(Cl)c(Cl)c2)C(=O)O1
CCN1CCc2sc(NC(=O)c3ccccc3)c(C(N)=O)c2C1
CCCc1cc(CN)cc(Cl)c1OC(C(=O)O)c1ccc(C(C)C)cc1
N#Cc1c(Cl)cc(-c2cccc(Br)c2)nc1-n1ccc2cc(N)ccc21
CC(C)(C)NC(=O)C(c1cccs1)N(C(=O)CCC(=O)Nc1nccs1)c1ccc(F)cc1
CONC(=O)C1CC(=O)N(c2ccc(F)cc2)C1c1ccccc1
Cc1ccc(S(=O)(=O)N2CCC(N3CCN(Cc4ccccc4)C(=O)C3=O)CC2)cc1
CCCS(=O)(=O)c1c(S(=O)(=O)c2ccc(N)cc2)c2cc(C)ccn2c1C(=O)NCc1ccco1
CCc1ccc(-c2noc(CCC(=O)NN3CCOCC3)n2)cc1
CCN1c2nc(-c3ccc(F)c(C(N)=O)c3)c(-c3cn[nH]c3)cc2C(=O)N(C)c2cccnc21
COc1cccc(-c2cc(C(=O)Nc3cc4ccc(OC5OC(CO)C(O)C(O)C5O)c(C)c4oc3=O)ccc2OC)c1
Cc1ccc(NC(=O)c2cc(S(=O)(=O)N3CCOCC3)cn2C)cc1S(=O)(=O)N(C)C
CCN(CC)CCCCCNc1cc(Nc2ccccc2)ncn1
CC(C)N1CCC(CNc2nc(-c3cnc4ccccn34)cc3c2C(=O)N(C)C3)CC1
CN1CCN(C(=O)c2cc(-c3ccc(Cl)cc3)sc2Cl)CC1
CCCP(=O)(OCC)C(C#N)=Cc1ccco1
Cc1ccccc1NS(=O)(=O)c1cccc(C(=O)NC2CC2)c1
CCc1ccc2[nH]c(=O)c(CN(CCc3ccccc3)Cc3nnnn3CCN(CC)CC)cc2c1
Nc1ccncc1CNC(=O)c1ccc2c(c1)OCCO2
O=C(c1ccc(F)cc1)N(Cc1ccccc1)c1ccc2ccccc2c1
CC(C)COc1cc(Cl)c(OC(F)(F)F)cc1Cl
Cc1ncnc(C)c1C(=O)Nc1ccc(Oc2c(N)c(-c3ccccc3)nn(C)c2=O)c(F)c1
COc1ccc(-c2c(-c3ccc(Cl)cc3)nn(C(=O)NC3CCOCC3)c2C(=O)O)cc1
CCc1noc(C)c1C(=O)Nc1ccccc1CCN1CCN(c2ccccc2O)CC1
COc1cccc(CNC(=O)CN2C(=O)C(=O)c3cc(S(=O)(=O)NCc4ccccc4)ccc32)c1
CCc1c(Cc2ccccc2)[nH]c(SCCOC[n+]2ccccc2)nc1=O
CN1CCCC1CCn1cc(C2=C(c3cnn4c3CCC4)C(=O)NC2=O)c2ccccc21
Cc1ccc2c3c(ccc2c1)OC1C(C)OC(Cc2cccnc2)CC31
CC1Cc2[nH][nH]c(=O)c2CC1C
CC1(C)CC(=O)N(CCc2ccc3c(c2)OCCO3)C(=O)C1
Fc1ccccc1-n1c(Cc2ccncc2)n[nH]c1=S
Cc1cccc(OCC(=O)Nc2cc(C)ccc2N2CCOCC2)c1
CC(C)C(NC(=O)C(=O)Nc1c(F)cccc1F)C(=O)NC(CC(=O)O)C(=O)COC(=O)C(C)(C)C
c1coc(CCNCC2COC3(CCN(CC4CCCCC4)C3)C2)c1
Oc1ccc2c(c1)CCN(Cc1ccc3c(c1)OCO3)C2
CCc1cc(=O)oc2cc(Oc3ccc(C(=S)N4CCOCC4)cc3)ccc12
CCc1cc(C)c2c(c1C(C)(C)C)CC(C)(C)O2
O=C(Nc1ccccn1)c1cc2ccccc2oc1=O
CCNc1nc2ccccc2n1CCCOc1ccc(Cc2ccccc2Cl)cc1
COc1ccc2c(NCCCCCNC3CCC(Nc4nc(C)cc(C)n4)CC3)ccnc2c1
Cc1cccc(CC(C)Nc2cc(NCCCCCCNc3ccnc(N)n3)nc(Nc3cccc(C4CC4)c3)n2)c1
CCOc1cc(COCCN2CCC(N(C(=O)c3ccc(Oc4ccc(F)cc4)cc3)C(C)(C)C)CC2)ccc1Oc1ccccc1OC
Cc1ccc(-c2nnc(N3CCN(C)CC3)c3ccccc23)cc1
CC(C)n1nc(Cc2ccccc2)c2c(N3CC(O)C(O)C3)ncnc21
C[n+]1cccc(Nc2ccc(CCCOC[N+](=O)[O-])cc2)c1
COC(=O)c1cc(OCC(=O)NCCc2ccc(C)cc2C)ccc1O
CC(C)c1ccc(NC(=O)CSc2nnc(-c3ccccc3N)n2-c2ccc(C(C)C)cc2)cc1
O=[N+]([O-])c1ccc(S(=O)(=O)Nc2cccc(S(=O)(=O)N3CCCCC3)c2)cc1
CC(C)(N)CC(=O)NC(Cc1ccccc1)C(O)CNCC(O)COc1ccccc1
CCNC(=O)c1noc(-c2cc(C(C)C)c(O)cc2O)c1NC(=O)C1CCC(N)CC1
O=C1OCC(Cc2ccc(OC(=O)N3CCOCC3O)c(OC(F)(F)F)c2)C1Cc1ccc(OC(F)(F)F)c(OC(F)(F)F)c1
CSCCC(NC(=O)CN(CC(=O)O)S(=O)(=O)c1ccccc1)C(=O)NC(Cc1ccccc1)C(=O)O
CC(C)Nc1ccc([S+]([O-])Cc2c(C(=O)c3ccccc3)oc3ccccc23)cc1
O=C(COC(=O)c1cc[n+]([O-])cc1)Nc1cc(S(=O)(=O)N2CCOCC2)ccc1Cl
CC(=O)c1ccc(NC(=O)N2CCC(Nc3nccc(-c4cc(C#N)ccn4)n3)CC2)cc1
CCCC(NC(=O)c1cc(OC)c2ccccc2n1)C(=O)NC(Cc1ccccc1)C(=O)NC(CCCNC(=N)N)C(N)=O
CC(C)(C)N(NC(=O)c1ccc2ccccc2n1)C1=NS(=O)(=O)c2ccccc21
Nc1ncnc2[nH]nc(-c3ccc(NC(=O)Nc4ccccc4)cc3)c12
CN(C)c1ccccc1C1CCCCC1=O
CCNC(=O)N1C(=O)C(O)C2CCC(C(=O)O)CC21
Cc1ccc(NC(=O)c2ccc(NC(=O)CN3CCCC3)cc2)cc1C
CCCCn1c(N)c(N(CC)C(=O)Cc2ccccc2Cl)c(=O)[nH]c1=O
O=C(NCCn1cnc2sc3c(c2c1=O)CCCCC3)c1ccno1
CCN(Cc1cccc2ncccc12)C1CCN(Cc2cccc(Cl)c2)CC1
NC(=O)c1cccc2c1C(=O)N(C1CCN(C3CC3)CC1)C2
CC(C)(Cn1nc(C(=O)Nc2ccccc2)c2c1C1CC1C2)c1ccccc1
CN1C(=O)c2ccccc2N2CC(OCc3ccccc3)CC2C1=O
CCOc1cc(S(=O)(=O)N2CCN(S(=O)(=O)c3cccs3)CC2)ccc1F
c1ccc(Cc2n[nH]c3c2CCC3NCc2ccsc2)cc1
COCCN(C)S(=O)(=O)c1ccc(Cl)n2cnnc12
Nc1ncc(-c2cnn(C3CCNCC3)c2)cc1-c1nc2cnccc2o1
Clc1ccc(Oc2ccc(Nc3ncnc4ccccc34)cc2Cl)cc1Cl
COc1cc(C(=O)N2CCNC(=O)C2CC(=O)NC2CCCC2)cc(OC)c1OC
CC(C)(C)OC(=O)Nc1ccc(CN(CC(O)C(Cc2ccccc2)NC(=O)OC(C)(C)C)C(=O)c2ccc3ncoc3c2)cc1
COc1cc(S(=O)(=O)N(Cc2ccco2)c2c(C)cc(C)cc2C)ccc1N
CC(=O)c1cccc(NC(=O)C2CCCN(S(=O)(=O)c3cccc4nsnc34)C2)c1
CC(C)(C)c1ccc(Cn2nc(C(=O)O)c3ccccc3c2=O)cc1
O=C(O)Cc1cc(=O)n(CC(=O)Nc2ccc(Br)c(Cl)c2)c2ccccc12
CCC(CC)N(CCn1cnc2c(=O)nc(N)[nH]c21)N=NS(C)(=O)=O
CCC1OC(=O)C(C)C(=O)C(C)C(OC2OCCC(N(C)C)C2O)C(C)(O)CCC(=NO)CC2OC(=O)OC21
COc1cccc(C(=O)NC2CCCCC2=O)c1
Cc1ccc(OCCOc2ccc(N3C(=O)CNCC3C(=O)N(Cc3cc(CCO)ccc3Cl)C3CC3)cc2)c(C)n1
Cc1cc(C)nc(Nc2ncnc3cc(Cl)cc(OCc4ccccc4)c23)c1
O=c1cc(O)[nH]c2ccccc12
CC(C)N1CCC2CN(Cc3ccc(-c4ccccc4)cc3)CC2C1
CCCCNCCCCCCCNC(=O)c1cc(-c2ccccc2)ccc1O
O=C(O)CCCCNC(=O)c1ccccc1Cl
COc1cccc(OCC(O)CNCC(C)C)c1
COc1cc(C(=O)Nc2ccc(C(=N)N)cc2)cc(NS(=O)(=O)c2ccccc2)c1OC
O=C(NCC1COc2ccccc2O1)c1ccccc1
COc1cccc(C(=O)Nc2nc(C)c(C(=O)NN=Cc3ccc4c(c3)OCO4)s2)c1
Cc1cccc(C(=O)Nc2ccc(C(=O)Nc3ccccc3)cc2)c1
Fc1cccc(-c2nc3n(c2-c2ccccc2)CCCCN(c2ncccn2)C3)c1
Cc1cccc(NC(=O)C(O)=C(SSc2ccc(N)cc2)[N+](=O)[O-])c1
N#Cc1ccc(CN2CCCC3(CCN(c4ccccn4)CC3)C2)cc1
CCOC(=O)C=Cc1nc2c(C)c(C(=O)OCC)ccc2cc1C#N
COc1ccc(C2C3=C(N=C4COC(=O)C42)c2ccccc2CCC3)cc1OC
CCOC(=O)C1CCCN(C2CC(=O)N(CCc3ccccc3)C2=O)C1
O=C(O)CN1C(=O)C(=Cc2ccncc2)SC1=S
O=C(NC(=S)Nc1ccc(C(=O)N2CCOCC2)cc1)c1ccccc1
COc1ccc(-c2cccc(-c3cc4c([nH]3)c(=O)n(C)c(=O)n4C)c2)cc1
COc1cc(C)c(NC(=O)c2ccc3c4c(cccc24)CC3)cc1OC
CCC(C)C1C(CC)CC(=O)C2=NN(c3ccc(F)cc3)C(c3ccc(OC)cc3)C21
CC(Cc1ccccc1)NC(=O)CNc1cc(C(C)(C)C)nn1-c1ccccc1
O=C(Nc1ccc2c(c1)CC1(C2)C(=O)Nc2ncc(-c3ccccn3)cc21)c1ccc([N+](=O)[O-])o1
COC(=O)C(Oc1ccccc1)c1ccccc1
CCOC(=O)c1cc(S(N)(=O)=O)c(Cl)cc1Cl
CCOC(=O)c1cnc(C)n2nc(-c3ccco3)nc12
Fc1cccc(F)c1-c1nc[nH]n1
COc1cc(C2Oc3c(O)cc(CC=C(C)C)cc3C2COC(=O)c2ccccc2)cc(OC)c1O
CN(Cc1ccccc1)C(=O)c1cc2ccc(O)cc2oc1=O
Cc1ccc(OCC(O)CNCC2CCCO2)c([N+](=O)[O-])n1
CCN(CC(=O)Nc1ccc(C)c(C)c1)C(=O)C1CCN(c2ncnc3onc(C)c23)CC1
CCCOC(=O)c1cnc2c(cnn2-c2ccccc2)c1Nc1cccc(OC)c1
C=CCOc1ccc(COc2ccccc2CN(CC)CC)cc1
CCOC(=O)C1C(=O)C=C(Nc2cc(I)c(O)c(I)c2)CC1c1ccc(F)cc1
O=C(O)CNC(=O)c1cc(-c2ccc(F)cc2)on1
NNC(=O)c1cccc(Br)c1
Cc1cc(O)ccc1Oc1cc(O)c(C(=O)O)c(C(=O)O)c1
O=C(NC1C2CCN(CC2)C1c1ccccc1)c1cccc(Cl)c1Cl
COc1cccc2c1CC(NCC(O)c1cccc(NS(C)(=O)=O)c1)CO2
C=CC1=C(C)C2=CC3=NC(=CC4=C(C(OC(C)=O)C(C)=C(C=C(C)C(=O)O)N4)C(C)(CCNC(=O)C=C(C)C(=O)O)C1(C)O)C(C)(O2)C3O
COc1ccc(NC(=O)c2cccc(Oc3ccccc3)c2)cc1Nc1ccc2c(c1)nc(NC(C)=O)n2CCc1ccc(O)cc1
OCc1c(-c2ccc3ccccc3c2)ncc2cccnc12
O=C(Cc1cn(-c2ccccc2)nc1-c1ccc(Cl)cc1Cl)NN1CCOCC1
COc1ccccc1-c1csc(N)n1
Cc1[nH]c(C)c(-c2ccc(Br)cc2)c(=O)c1I
Cc1ccc(SC2C(=O)N3C(C(=O)O)=C(OCc4ccc(-c5nc6ccccc6s5)cc4)C(C)C23)cc1
Cc1cccc(O)c1NC(=S)NC(=O)Nc1cccc2conc12
CCCCCNC(=O)OC1CCC2(C)C(CCC3(C)C2CCC2C4C(C(C)C)CCC4(C(=O)O)CCC23C)C1(C)C
Cc1cc(=O)n2ncc(NN=Cc3ccccc3)c2[nH]1
Cc1ccc(SCC(=O)N(CC(N)=O)C2CCS(=O)(=O)C2)cc1C
O=C(CNC(=O)c1ccccc1F)NN=Cc1cn(-c2ccccc2)nc1-c1cccnc1
Cc1cccc(C)c1OCCNCCCNS(=O)(=O)c1cccc2cccnc12
COc1cc(C(=O)N2CCCN(CCCNC(=O)c3ccc(F)cc3)CC2)c(C)cc1NC(C)=O
CC(C)CN1CCN(c2nc3ccccc3n2C)CC1CC(=O)O
C=CC(=O)Nc1cc2c(Nc3ccc(F)c(Cl)c3)ncnc2cc1OCC
O=C(CNC(=O)c1ccc(Cl)cc1)Nc1nc2ccccc2[nH]1
Cc1ccc(N2NC(=O)C(=Cc3cc(Br)ccc3O)C2=O)cc1Cl
NC(=O)Nc1nc(CCCCCCc2ccccc2F)c(-c2ccco2)s1
CC1(C)CC(c2cccc(F)c2)NC(=O)C2=NN(CC1F)C(=O)CC2
CC1(C)C=C(C(=O)NCc2cccs2)C(=O)C(C)(C)N1
O=C(C=Cc1ccc(Cl)c(Cl)c1)NCCSSCCNC(=O)C=Cc1ccc(Cl)c(Cl)c1
COc1ccc(COC(c2c(Cl)ccc3c(C(=O)c4ccc(C(N)=O)cc4)cn(C)c23)c2cncn2C)cc1
O=C(NCC(c1cccs1)N1CCOCC1)c1cccc(S(=O)(=O)N2CCCC2)c1
COc1cccc(CNCCCCCCNc2ccnc3cc(-c4ccc(C(F)(F)F)cc4)ccc23)c1
CC(C)C(=O)Nc1ccc(OCCCN2CC=C(c3c[nH]c4ccccc34)CC2)cc1
CN1c2ccccc2-n2c(SCC(=O)Nc3ccc(F)cc3)nnc2C1c1ccccc1
CC(=O)OCn1c(=O)cc(NC(=O)NC2CC(=O)N(c3ccccc3F)C2)n(C)c1=O
CNC(=O)c1cn(C)c2cc(N3CCC(NC(=O)Nc4ncc(Cl)s4)C3)ncc2c1=O
CC(=NOCc1ccccc1)c1cc(C(=O)Nc2ccc(S(C)(=O)=O)cn2)cc(C(F)(F)F)c1
O=C(Nc1cccc(Cl)c1)Nc1ccccc1Cl
O=C1C(=CCl)SC(=S)N1c1cccnc1-n1cccc1-c1ccccc1
O=C(NC(=S)Nc1ccc(S(=O)(=O)Nc2ncccn2)cc1)c1cnccn1
NC(N)=NCCCC(NC(=O)C1Cc2c([nH]c3ccccc23)CN1C(=O)C=Cc1ccc(Br)cc1)C(=O)O
C=C(CCCCC=Cc1cccnc1)C(=O)c1ccc(C)cc1
CCOc1ccc(Br)c(NS(=O)(=O)CCS(=O)(=O)c2ccccc2)c1
CC(C)c1cccc(C(C)C)c1NC(=O)NC(C(=O)NC(C(=O)O)c1ccccc1)C(C)(C)c1cccs1
C#Cc1ncnc2c1ccn2C1CCC(O)C1O
COc1ccc2cc(-c3nn(CC(=O)Nc4ccc(Br)cc4)c(=O)c4ccccc34)ccc2c1
O=C(CN1CCN(c2ccccc2F)CC1)Nc1ccc(Br)c2cccnc12
CC(C)Oc1ccccc1N(CC(=O)O)C(=O)C(=O)c1c[nH]c2ccccc12
CCN1CCN(c2ccc(Nc3ncc(Cl)c(-c4cnc5ccccc5c4)n3)cc2)CC1
COC(=O)CC1c2cc(OC)ccc2N=C(N2CCCC2)N1CCc1cccnc1
Cc1nn2cccnc2c1C(=O)N1CCCn2c(nnc2-c2cnccn2)C1
CC(C)(C)c1ccc2oc(SCC#N)nc2c1
N#Cc1ccccc1NC(=N)Nc1ccc2ccccc2c1
COc1ccc(C(=O)Nc2nc(NC(C)C)nc3[nH]cnc23)cc1OC
Cc1ccc2[nH]c3c(Cc4cc(Cl)c(OCCN5CCNCC5)cc4Cl)nccc3c2c1
CCC(=O)N1CCCN(c2cc(N3CCOCC3)nc(C)n2)CC1
C=CCOc1ccc(C=CC(=O)c2ccc(NC(=O)COc3ccc(C)cc3)cc2)cc1
COc1ccc(C(C)(C)C)cc1C(=O)CCC=O
Cc1ccnc(NC(=O)CN2CCCCC2)c1
C=Cc1cn(CC2CCC(C(=O)NCc3ccc(F)c(C(F)(F)F)c3)O2)c(=O)[nH]c1=O
Cc1nc(C)c2ccn(Cc3cccc(-c4nc(C)c5ccccc5n4)c3)c2n1
CCOC(=O)C1=C(c2ccccc2)OCC2=C1C(=O)C(OC)=C(Cl)C2=O
O=C(NC(Cc1ccccc1)C(=O)N1CCC(C(=O)c2ccc(Br)cc2Nc2c(Cl)cccc2Cl)CC1)OCc1ccccc1
CCCC1CCC2C3CCc4cc(O)c(O)cc4C3CCC12C
CCCCCCN(Cc1ccc(C2CCCCC2)o1)c1ccc(C(O)C(O)(CCO)CCO)cc1
CCCCCCCCCCCCCCC(=O)NC(CO)Cc1ccccc1
CC(C)c1cc(C(=O)NCCCn2cc(SCC(=O)N3CCOCC3)c3ccccc32)no1
CC(OC(=O)CC(NC(=O)C1CCCCC1)c1ccc(Cl)cc1)C(=O)NC1CCS(=O)(=O)C1
COCCNC(=O)Nc1ccc(OCC(O)CNCCCCC(=O)Nc2ccc(NC(=N)NCCOCCOC)cc2)cc1
CNC(=O)CC(NCc1ccccc1)C(=O)O
Cc1cc(NS(=O)(=O)c2ccc(NC(=O)Cc3ccccc3)cc2)c2ccccc2[n+]1C(C)C
CCOc1ccc(S(=O)(=O)Nc2cccc(OCC(=O)Nc3nc(-c4cc5c(ccc6ccccc65)oc4=O)cs3)c2)cc1
CCCC(=O)Nc1ccc(S(=O)(=O)N2CCN(Cc3ccccc3)CC2)cc1
Cc1cc(C)n2nc(Cn3c(C)nc4ccsc4c3=O)nc2n1
O=C(CN(c1cccc2c1CCN(C1CCCC1)C2)S(=O)(=O)c1ccc(F)cc1)NCc1ccco1
COc1ccccc1CC(O)C=CC1C2CC(O)C(C2)C1C=CCCCC(=O)O
CN1C(=O)C(NC(=O)CCC2=CCCCC2)N=C(c2ccccc2)c2ccccc21
COc1noc(C)c1COc1ccc2nnc(-c3ccc(NS(C)(=O)=O)cc3)n2c1
COc1ccc(CCn2c(-c3ccc(C)cc3)nc3c2c(=O)n(C2CCCCC2)c(=O)n3C)cc1
CCC(C)C(NC(=O)CNCC(C)C)C(=O)NC(C(=O)NC(C(=O)NCc1ccccc1)C(C)C)C(C)CC
CN(Cc1ccccc1)C(=O)c1cc(S(=O)(=O)N2CCc3ccccc32)c[nH]1
C=C(C)C1CCC2(C(=O)OC)CCC3(C)C(CCC4C3CCC3C(C)C(OC(=O)CC(C(=O)O)c5ccc(C(=O)O)cc5)CCC34C)C12
Cc1c(N(Cc2ccc(-c3ccccc3-c3nn[nH]n3)cc2)S(=O)(=O)c2ccc(C(=O)O)cc2)nc2ccc(F)cc2c1N1CCC(F)C1
CN1C(c2ccccc2)CN(c2ccc(-c3ccccc3)cc2)S1(=O)=O
C=CCn1c(CO)nc2ccccc21
COc1ccc(-c2nc(C(F)(F)F)no2)cc1
CCc1cc2c(N)ncnc2s1
CN(C)c1ccccc1C(=O)NC(CO)C(=O)O
Nc1nc(Nc2ccc(OC(F)(F)F)c(Cl)c2)sc1C(=O)c1ccccc1
O=C(Cn1ccc2cc(S(=O)(=O)N3CCCC3)ccc21)N1CCCCCC1
O=C(Nc1ccccc1F)c1ccc(-c2ccc3c(c2)OCO3)o1
O=C1COc2c(Br)cc(Br)cc2N1Cc1cccc(-c2ccc(Cl)nc2)c1
CNc1ncnc2c1ncn2CCCN(C)C
Fc1ccc(CCc2nnnn2CC2CC3CCC2C3)cc1
CNC(=O)C=CC(CC1CCNCC1)NC(=O)C1(c2ccccc2)CCCC1
CC(=O)c1cc(Cl)c2c(c1)C1(COC(N)=N1)C1(CC1)CO2
O=C(CSc1nnc(CNc2ccc(F)cc2)o1)Nc1nccs1
CCOc1ccc(CCNC(=O)CSc2nnc3nc(C)cc(C)n23)cc1
CCCCCCCCCCCCCCCC(COCCC1(OC)C(Nc2ccccn2)COC2OOC21)NS(=O)(=O)c1ccccc1
Cc1cc(F)ccc1NC(=O)Nc1nccc(-c2c(C)ncn2C2CCCC2)n1
CCCOC(=O)c1ccc(NC(=O)c2ccco2)cc1
O=C1CCc2cc(Cl)c(OCCCN3CCN(c4cccc5c4ccn5Cc4ccc(Cl)cc4)CC3)cc2N1
CSCCC(NC(=O)c1ccc(Cl)cc1)C(=O)OCc1nnc(-c2ccccc2)o1
Cc1c(Cl)c(Cl)c(C(=O)NN=CCCC(=O)O)c(Cl)c1Cl
CCCOC(=O)C1(c2ccccc2)CCCN(CCc2c[nH]c3ccccc23)C1
CCCc1c(OC)ccc2c(-c3ccccc3)noc12
Cc1nc2ccccc2c(=O)n1CC(=O)N1NC(=O)C2C=CC=CC21
Cc1ccc(Cl)c(-c2nc(-c3ccc([N+](=O)[O-])cc3)cs2)c1
CC(C)OC(=O)Cc1ccc(NC(=O)COc2ccc(C(C)(C)C)cc2)cc1
O=C1COc2ccc(C(=O)COc3ccc(Cl)cc3)cc2N1
COc1ccc(CCNCC(=O)N2CCc3c([nH]c4ccccc34)C2)cc1
OC(c1ccc(F)cc1)c1cc2ccccc2o1
COC(=O)c1cc(=O)c2cc(C(C)(C)C)c(-c3cccnc3)cc2o1
CC=CS(=O)(=O)CCN1CCCC1C(=O)Nc1ccncc1
COc1ccc(CCNC(=O)CCn2c(=O)c3ccccc3n(Cc3cccc(C)c3)c2=O)cc1OC
O=C(c1cc2cc(Cl)ccc2[nH]1)N1CCN(C2CCN(C(CO)CO)CC2)CC1
COC(=O)NC(=O)C(C)(c1ccc(NCc2cncn2Cc2ccccc2)cc1-c1ccccc1)C(C)C
O=C(NCCc1c[nH]c2ccccc12)C(=Cc1ccc[nH]1)c1ccccc1
Clc1ccc(OCCCN2CCC(N3CCCCC3)CC2)cc1
CCOC(=O)C1SSC2(S1)C(=O)C=Cc1ccccc12
Cc1cc(C)cc(-n2ncsc2=NC(=O)c2cccc(Br)c2)c1
Nc1nc(=O)c2cccc3c2n1-c1ccc(I)cc1C3
CC(c1cccc(C(=O)NCc2ccccc2)c1)N1CCC2(C)c3cc(F)ccc3CC1C2C
Cc1ccc(C=C2SC(=Nc3cccc(C)c3)N(C)C2=O)cc1
CC(CCc1ccccc1)NCC(O)Cc1ccccc1
CCc1cccc(NC(=N)Nc2ccc(OCc3ccccc3)cc2)c1
CCn1cc(C(=O)O)c(=O)c2cc(F)c(N3CCN(c4ccc(C)cc4)CC3)cc21
CCC(O)(C=C(C)C=CC(C)[O-])C(C)C1CCC2(O)C3=CC(=O)C4CC(C)(O)CCC4(C)C3=CCC12C
O=C(C=Cc1ccccc1Cl)N(O)CCCCC=NOc1ccc(Cl)cc1Cl
CCc1cc(C)ccc1NC(=O)c1cncc(N2CCc3nc(N)ncc3C2)c1
CNc1ccc(-c2csc(NC(=O)c3cccnc3)n2)cc1[N+](=O)[O-]
CC(C)n1ccnc(NC2CCCN(C(=O)c3ccco3)C2)c1=O
CC(C)CC(=O)N1CC2C(C(=O)OCCc3cccc(C(F)(F)F)c3)CS(=O)(=O)CC21
Cc1ccc(NCCN2CCOCC2)c2cc(-c3cc(Cl)c(O)c(Cl)c3)c(=O)n(C)c12
O=C(NC(c1ccc(Cl)cc1)C1CCCCC1=O)c1ccccc1
CNC(=O)C(Cc1ccc(N)cc1)NC(=O)c1cc2ccccc2n1CC(O)CNC(=O)CNC=O
C=CCN1CC(=O)N2C(Cc3ccc(O)cc3)C(=O)NCC2N1C(=O)NCc1ccccc1
Cc1nc2ccccc2n1CC(=O)N1CCC(NC(=O)Nc2ccc(C#N)cc2)CC1
Clc1ccc(C(Cn2ccnc2)n2ccnc2)cc1
c1cc2c3c(c1)ncn3CC(N(Cc1nnn[nH]1)Cc1ncco1)CC2
Cc1cccc(NC(=S)NN=C(c2ccccc2)c2ccccc2)c1
CN(C)CCCN(Cc1cccc(C(F)(F)F)c1)C(=O)c1ccc(-c2nc3cc([N+](=O)[O-])ccc3[nH]2)cc1
CCC1=C(C(=O)OC)C(OC)C2C(=N1)SC(c1c(OC)cc(OC)cc1[N+](=O)[O-])=C2C
Cc1ccc(C(=O)Nc2ccc(Oc3ccc(CCC(=O)O)cc3)cc2)cc1
CC(C)OCc1cccc(-c2cc(NC(=N)N)no2)c1
CCCCC#CCCCCC1SCC(C(=O)O)C1O
NC(Cc1ccccc1)C(=O)NC(Cc1ccccc1)C(=O)N1CCN(CCCCCCN[SH](=O)=O)CC1
COC(=O)N(NC(=O)c1c(Cn2cccc2)c(-c2ccccc2Cl)nc2ccccc12)c1ccccc1
Cc1csc(C(CC(=O)c2ccco2)C(=O)c2ccccc2)c1
Cc1ccc(NN=C2C(=O)Nc3ccc(I)cc32)cc1
CCCCCNC(=O)N1CCN(C(=O)C(N)CCCC(=O)Nc2nccs2)CC1
CCCn1nncc1C(=O)NC(C)c1ccc(OC2CCN(c3ccnc(OCC)c3)C2)cc1
O=C(O)CNC(=O)C1CCN(C2CCN(c3cc(-c4ccccc4)c(-c4ccc(F)cc4)nn3)CC2)CC1
O=CN(CC1CC1)C1CC1
CCCCCCNC(=O)c1nc(-c2ccc(CN)cc2)oc1-c1ccccc1
COc1ccc2c(CNC[S+]([O-])c3ccc(C)cc3)cc(=O)oc2c1
Cn1cc(C(=O)NCc2ccc(F)cc2)cc1-c1ccc(NC(=O)Cc2cn(C)c3ccccc23)cc1
CC(=O)NCC(=O)Nc1ccc(OCCCC(NC(=O)c2ccccc2Oc2ccc([N+](=O)[O-])cc2Cl)C(=O)NO)cc1
Cc1ncc(CO)c(C=Cc2ccccc2)c1O
Cc1ccc(-c2nc(CN(Cc3cccnc3)CC3CCCO3)co2)cc1
CCCCCCOc1c(OC)ccc(CCCN2CCNCC2)c1OCC
COC(=O)C12C3=C(Cc4ccccc4)C=CC(=C1C(=NO)C3=O)CCN2C
Cc1cc(=O)oc2cc(OCCOCCN3CCOCC3)ccc12
NCCCS(=O)(=O)Cc1cc(=O)c(O)co1
Clc1cccc2c1CCC2=Cc1ccccc1
O=C(NN=Cc1ccc(OCc2ccc(C(=O)NN=Cc3ccncc3)cc2)cc1)c1ccncc1
CC(C)(O)C1CCC2=CC(=O)CCC2(C)C2CCC3(C)C(O)CCC3C12
O=[N+]([O-])c1cccc(Nc2nc(N3CCOCC3)nc3c2ncn3C(CO)CO)c1
CCOP(=O)(O)OCCN
CCOC(=O)C1=C(C)OC23CC(c4ccccc4C4OC(=O)c5c(ccc6c5OCO6)O4)C4CC(C)(C(C)=O)Oc5ccccc5C(C(OC)C=C12)N43
Cc1cc(=O)oc2c3c(cc(OCC(=O)N4CCCC4C(=O)O)c12)OC(C)(C)CC3
CC(C)(C)c1ccc(C(=O)N2CCC(C(=O)N3CCCC3)CC2)cc1
O=C1CCC2(CCN(Cc3cccc4c3OCCO4)CC2)O1
Cc1c(C(C)OC(=O)CCC(=O)NC2CCN(C)CC2)ncc2ccccc12
COC(=O)c1ccccc1NC(=O)CCS(=O)(=O)c1ccc2c(c1)NC(=O)CS2
CC(C)CN1C(=O)N(c2ccc3c(c2)CCO3)C(=O)C1CSc1nnc(-c2ccccc2)o1
COc1ccc(S(=O)(=O)N2CCc3ccccc32)cc1NC(=O)CN
COC(=O)C1CC2C3CCC4=CC(=O)C=CC4(C)C3(F)C(O)CC2(C)C1(CCCCc1ccccc1)C(=O)OC
O=C(NCc1ccccc1)N1CCN(S(=O)(=O)c2cc3cnccc3[nH]2)CC1
CCOc1cc(C2=NN(C(=S)Nc3cccc(C)c3)C(c3ccc([N+](=O)[O-])o3)S2)cc(Cl)c1OCCOC
Cc1ccc(C(=O)c2ccccc2)cc1O
COC1=CC2(CC(CNC(C)=O)N(C(=O)C3CCOCC3)C2)C(C)=C1F
CC(=O)N1CCC2(CC1)CCN(C(=O)c1ccc(C)cc1)CC2
CCC(=O)NCC1CN(c2ccc(N3CCN(Cc4ccco4)C(C)C3)c(F)c2)C(=O)O1
N#Cc1ccc(NC(=O)CN2CC(c3ccccc3)CC2=O)cc1
CC(C)C(=O)OC1N=C(c2ccccc2)c2cc(Br)ccc2NC1=O
O=C(O)c1cc(=O)c2c(OCc3ccccc3)cccc2o1
COc1ccc(-n2cnnn2)cc1OCC(=O)c1cc(C)n(Cc2ccccc2)c1C
Cc1cc(SC2=C(O)OC(CCc3ccc(-c4ccccn4)cc3)(C(C)C)CC2=O)c(C(C)(C)C)cc1OS(=O)(=O)c1ccccc1
CC(=O)OC1CCC2(C)C(CCC3(C)C2CCC2C4C(C(C)(O)c5ccccc5)CCC4(C)CCC23C)C1(C)C
CNC(=O)Nc1ncnc2c1ncn2C1OC(CC(=O)NCCCCC(=O)O)C2OC(C=CCc3ccccc3)OC21
Cc1cc(C)cc(-n2nnnc2SCC(=O)NC2CCS(=O)(=O)C2)c1
CC(C)(C)C1CCC(NC(=O)CN(c2ccc3c(c2)CCO3)S(=O)(=O)c2ccc3cc[nH]c3c2)CC1
c1cc2onc(-c3ccc4c(c3)OCO4)c2cc1C1=NCCN1
CC(NC1CCN(C(=O)OC(C)(C)C)CC1)c1ccccc1N1CCN(C(=O)C(Cc2ccc(Cl)cc2)n2cccc2)CC1
COc1cccc(C(=O)COC(=O)c2csc(NC(C)=O)n2)c1
CC(C)CC(NS(=O)(=O)c1ccc(NC(=O)C2CCC2)cc1)(c1ccccc1)c1ccccc1
C=CC(=O)Nc1cc2c(Nc3ccc(NC(=O)c4cc(C(F)(F)F)cc(C(F)(F)F)c4)cc3)ncnc2cc1OCCCN1CCOCC1
Cc1ccc(C)c(N2C(=O)N(c3cccc(Br)c3)c3ccccc3S2(=O)=O)c1
CC1(NC(=O)c2ccc(N)cc2)CCCc2ccccc21
CC(C)CC(NC(=O)C(Cc1ccccc1)CP(=O)(O)C(Cc1ccccc1)NC(=O)OC(C)(C)C)C(=O)NC(C(N)=O)c1ccccc1
Fc1ccc2c(c1)N=C1CCN(CC3CCCCC3)CC12
COC(=O)C1C(c2cccc(C)c2)CC2CCC1N2C
CC(N)C(=O)NC(CO)C(O)C(O)c1ccccc1NC(=O)C(NC(=O)C(N)C(C)C)NC(=O)C1CCCN1C(=O)C(C(=O)O)C(c1ccccc1)c1ccccn1
CC(=O)OC1C(CO)OC(n2c(I)nc3c(NC4CC4)ncnc32)C1OC(C)=O
Cc1c(C)c2c(c(C(C)(C)O)c1O)C(=O)N(CCCCP(=O)(O)O)C2=O
CCCCCCCCCCCC=CCCCCCCNC(=O)NCc1ccccc1
CCN(CC)c1nc(C)c2nc(NC(=O)c3ccc(-n4c(F)nc(C)c(C)c4=O)cc3)n(CC3CC3)c2n1
CC=CCc1c(C=CC(=O)C=C(O)C=Cc2ccc(OP(O)(O)=S)c(OC)c2)cc(CCCOC)n(Cc2ccccc2)c1=O
CCC(CC)NC(=O)c1cnc(C2CC2)cn1
c1ccc(-n2cc(-c3ccccn3)nn2)cc1
CC1CCN(c2nccnc2C2CN(c3ccc4ccccc4n3)C2)CC1
COc1cc(O)cc(OC)c1-c1cc2cc(O)ccc2o1
CN(C)S(=O)(=O)Nc1cc(C(O)CNCC(O)c2cccc(NS(C)(=O)=O)c2)ccc1O
CCS(=O)(=O)Nc1ccccc1-c1ccc2c(c1)S(=O)(=O)N=C(c1c(O)n(CCC(C)(C)C)nc(C)c1=O)N2
Cc1ccc(C(=O)N2CCC(Nc3ccc(NC(=O)c4ccccc4)nn3)CC2)cc1
NCCOc1ccc(CC(Cc2cc3cc(OC(F)(F)C(F)F)ccc3[nH]2)NC(=O)OCc2ccccc2)cc1
CCCCC(NC(=O)COc1ccccc1)C(=O)NC(CCCNC(=N)N)C(=O)NC(CC(C)C)C(=O)NC(Cc1ccc(O)cc1)C(=O)NC(CCCCN)C(=O)OC
COc1ccc(C=CC(=O)c2cc(C)c(OC)c(C)c2)cc1
COc1cc(C(C)C)ccc1C12Cc3c(ccc4ccccc34)C(O1)C1=C(CCCC1=O)O2
O=C(NNC(=O)c1ccc(C(F)(F)F)cc1)C(=O)c1c[nH]c2ccccc12
CCC1(C)OOC2(O1)C1CC3CC(C1)CC2C3
Clc1ccc2c(NCCCCCN3CCC4c5ccccc5NC4C3)ccnc2c1
O=C(CCN1C(=O)C(=Cc2ccc(Cl)c(Cl)c2)SC1=S)Nc1ccc(S(=O)(=O)NCCO)cc1
COC(C)COc1cc(Nc2nccc(N3C(=O)OCC3C(C)C)n2)ccc1C
COc1ccc(C(=C(c2ccccc2)c2ccco2)c2cccs2)cc1
CNC1CN(c2nc(Nc3cc(O)ccc3C)ncc2C(N)=O)C1
CC1(C(=O)n2[nH]c3c(c(-c4ccccc4F)nc4ccccc43)c2=O)CCCO1
Cc1cc2oc(C(=O)NC(=S)Nc3cccc4ccccc34)cc(=O)c2cc1Br
CSCCC(NC(=O)c1ccc(C(=O)NC(C)c2ccccc2)cc1Oc1cccc(Cl)c1)C(=O)O
CCN1CCc2cc(OC)c(OC)cc2-c2c(CN(C)C)ccc(F)c21
O=C(O)C1CCN(S(=O)(=O)c2ccc(-c3cn[nH]c3)cc2)CC1
CSc1ccc(C=C2SC(NS(=O)(=O)c3c(C)cc(C)cc3C)=NC2=O)cc1
COc1ccc(C2C(C(C)=O)=C(C)Nc3c2nnn3-c2ccccc2)cc1
Cc1cccc(Oc2ccc(C(=NCC3(C)CC3)NO)cn2)c1
COC(=O)C(Cc1cccc(O)c1)NC(=O)C(C)NC(=O)CNC=N[SH](=O)=O
CC(C)C(NC(=O)C(NC(=O)CNC(=O)C(CCCN=C(N)N)NC(=O)C(NC(=O)CC(N)C(=O)N1CCCC1C(=O)O)C(C)C)C(C)C)C(=O)O
CC(=O)NCC1CN(c2ccc(N3CCN(C(=O)C=Cc4ccccc4)CC3)c(F)c2)C(=O)O1
CCNC1CCN(c2nc3c(cc2F)c(=O)c(C(=O)O)cn3-c2ccc(F)cc2)C1
CCc1cccc(CC)c1N1C(=O)CSC1c1cc(C)n(C)c1C
CCCCNc1c(CC)[n+]([O-])c2ccc(S(C)(=O)=O)cc2[n+]1[O-]
CCc1cccc(-n2cc(C(=O)CC(Cl)(Cl)Cl)cn2)c1
Cc1ccccc1CNc1ncnc(=O)c2c1ncn2C1CN(Cc2ccc(-c3ccccc3)cc2)C1
CCc1nc(Cl)c2sc(-c3ccc(OC)cc3)cn12
Oc1ccc2c3c1OC1C4(O)CCC5(CC4CC4CC4)C(C2)N(CC2CC2)CCC315
Cc1ccc2cc(C(=O)O)c(=O)[nH]c2c1
CNC(=O)c1ccc2c(ccn2Cc2ccc(F)cc2)c1
CC(=O)NCC1C(O)C2NC(=O)C(=O)C(C2C)C(OC(C)=O)C1O
COc1ccc2[nH]c(C(=O)C(C)C)c(CCC(=O)O)c(=O)c2c1
CC1CN(C2CCC3(C)C2CC(=O)C2C3CCC3C2(C)CCC2C(C)(CO)C(OC4OC(CO)C(O)C(O)C4O)CCC23C)CCN1
Cc1[nH]c2ccc(C(C)(O)C(=O)NCC(F)F)cc2c1C
CC(C)(O)c1ccc2c(c1)C(=O)CC(c1ccccc1)(C1CCCCC1)O2
Cc1cc(-c2cncc(NS(=O)(=O)C(C)C)c2)ccc1S(C)(=O)=O
COc1cc(N(C)C)c(Cl)cc1C(=O)N1CC2CN(c3cnc4ccccc4n3)CC2C1
CC(CO)n1cnc2cnc(Nc3ccc(N4CC5(CSC(NCCCN(C)C)=N5)C4)cn3)nc21
CC(=O)N1N=C(c2cnn(C)c2)SC1c1ccc(Cl)c(Cl)c1
CCCCC(NC(=O)OCCCC1C(=O)C(C)(C)CN1S(=O)(=O)c1ccc(C)cc1)C(=O)C(=O)NC(C)C
CC(=NNC(=S)NCc1ccccc1)c1ccncc1
CS(=O)(=O)N1CCN(c2cccc(NC(=O)C=Cc3ccccc3)c2)CC1
CCOC(=O)CCCNC(=O)C(N)CCC(=O)O
COC(=O)C1=C(C)N(Cc2ccccc2)C(NCCCC(=O)O)=NC1c1ccccc1C(F)(F)F
CC(=O)OCC1OC(n2c3ccccc3c3c4c(c5c6ccccc6[nH]c5c32)C(=O)N(C)C4=O)C(OC(C)=O)C(OC(C)=O)C1OC(C)=O
O=C(O)c1cc(N2C(=O)C=CC2=NO)ccc1Cl
COC(=O)c1sc(NCCCn2ccnc2)nc1CSc1cccc(C)c1C
COc1ccc(CC(=O)Nc2ccccc2NC(=O)c2ccco2)cc1
Cc1c(Br)cc2c(c1Br)CC1(C)CCCC(C)(C(=O)O)C1C2
O=C(O)c1ccc(OCC2Cc3ccccc3CN2C(=O)C(c2ccccc2)c2ccccc2)cc1
CS(=O)(=O)CCn1cc(CN2CCCN(C(=O)c3ccc4ccccc4c3)CC2)cn1
CN(C)CCN1C(=O)C(O)=C(C(=O)c2cccc(Cl)c2)C1c1ccccn1
CCCc1c(CCN2CCCC2)ccc2c(C(F)(F)F)noc12
Cc1cccc(CC(=O)N2CCCC(C(=O)Nc3cccc(C(F)(F)F)c3)C2)c1
O=c1ccc(O)cn1C1CCC2=C(O1)c1ccccc1OC2
COc1ccccc1COC(=O)Cc1ccc(-c2c(C)cccc2C)cc1
COc1cc2c(cc1OC)CN(C(=O)c1cc3c(OC)c(OC)ccc3[nH]1)CC2
Cc1cc(N2CCN(C3CC3)CC2)nc(-n2nc(C)cc2C)n1
COc1ccc(C=C2SC(=S)N(C(Cc3ccccc3)C(=O)OCC(=O)O)C2=O)cc1O
CN1CC(O)C(Nc2c(C(N)=O)cnc3[nH]ccc23)C1
CCOC(=O)C1(Cc2ccccc2)CCN(Cc2ccc(F)cc2)CC1
COc1ccc(-c2nc(N)sc2-c2ccc(S(C)(=O)=O)cc2)cc1
CC1CNC(=Nc2cccc(Cl)c2)N(CCCC(NCCc2cccc(Cl)c2)C(=O)O)C1
Nc1noc2cccc(C(=O)Nc3ncc[nH]3)c12
CN(C)Cc1ccccc1Sc1ccccc1
CNC1CCN(C(=O)Nc2ccc(Br)cc2)C(CCc2ccncc2)C1
CC1(C)CN(c2ncnc3[nH]ccc23)CCO1
O=C(O)C=CC(=O)N1CCC(NN=C2C(=O)Nc3cc(F)ccc32)CC1
NCC(c1ccccc1)C1CCCC1
CSc1ccc(-c2nc(C)no2)cc1N
CC(=O)Nc1ccc(C2=NN(c3cccc(C(F)(F)F)c3)C(=O)C3CC=CCC23)cc1
CCOc1ccc(CCNC(=O)C(=O)NN=Cc2cccnc2)cc1OCC
CCCC1CCCCCCC=CCC2CCC(CCC(=O)OC(C)CC(O)C=CCC(O)CC(=O)O1)CO2
O=C(O)CC(NC(=O)C(CCCc1ccccc1)CC(=O)NO)C(=O)COc1cccnc1
COCC1OC(=O)c2coc3c2C12CCC1(C)CCC2C1CCC1C2(C)CCC(O)C31CC2C
CCCC1CCN(c2nccc3[nH]c(-c4c(Cl)ccc(NC(=O)c5ccc(N6CCOCC6)cc5F)c4C)nc23)CC1
C=CCN(CC=C)C(=S)SCC(C)C
CCS(=O)(=O)CCCOc1ccc2cc(-c3ccccc3)c(=O)oc2c1
CC(C)(C)n1nnnc1C(c1ccccc1)N1CCN(c2ccc(Cl)cc2Cl)CC1
CC(=O)NC(C)c1ccc(OC2CCN(c3nc(N4CCCC4O)ncc3F)C2)cc1
O=C1CCCN1CC1CN(S(=O)(=O)c2cc(F)ccc2F)CC1c1ccc(F)cc1
Cc1cc(C)c(S(=O)(=O)NC(CNC(=O)c2ccn(-c3ccc(F)cc3)n2)C(=O)N2CCOCC2)c(C)c1
CCN(CC)C(=O)C1(c2ccc(Cl)cc2)CC1CN1CCC(C#N)(c2ccc(Br)cc2)CC1
O=CNC(Cc1ccccc1)C(=O)Nc1ccc(-c2nc(-c3cccc(C(F)(F)F)c3)cs2)cc1
CCCCN(C(=O)NC(CC(=O)O)C(=O)OCC)C1CCN2CCc3ccccc3C2C1
COC(=O)c1c(OC)cc(OC)c(Br)c1C1C(=O)CC(c2ccc(F)cc2F)CC1=O
CCC1=C(C(=O)ONC(=O)NC(C)Cc2ccccc2)CNN1C(C)=O
CC(C)c1n[nH]c2c1C(c1ccc(N3CCOCC3)cc1)C1(C(=O)Nc3ccccc31)C(C#N)C(=N)O2
Cc1c2cnn(CC(=O)N3CCCC(C)C3)c(=O)c2c(C)n1Cc1ccccc1
CC(=O)OCC1OC(n2cc(-c3ccsc3)c(=O)[nH]c2=O)C(OC(C)=O)C(OC(C)=O)C1OC(C)=O
CC(C)C1=CC2CC3(C=O)C4CCC(C)C4CC2(COS(=O)(=O)O)C13COS(=O)(=O)O
Cc1ccoc1C(=O)N1CCCC1c1ccc(C(=O)O)s1
O=C(O)c1nc(-c2ccncc2)n2ccc3ccccc3c12
NS(=O)(=O)c1ccc(NC(=O)COC(=O)CSc2ccc(C(F)(F)F)cc2)c(Cl)c1
CC1=C(CCOCC(C)(O)CC(=O)N2CCCC2)C2(C)CCC(C(C)(C)O)C(C)(C)C2C(OC2OC(CO)C(O)C(O)C2O)C1O
Cc1nc(C(C)(C)N2CCCC(N(C)Cc3ccccc3)C2)no1
NC(=O)CCC1SC(=Cc2ccc(COc3ccc(C=CBr)cc3)o2)C(=O)N1C(CCC(N)=O)C(=O)O
COC1(C)CC=C(c2ccccc2)CC1
CCOc1cc(CC(N)C(=O)N2CCC(C)CC2)ccc1O
Cc1ccc(Cl)cc1NCC(O)CN1C(=O)OC2CCCC21
O=C(CCc1cc(F)cc(F)c1F)Nc1nc(-c2ccccc2)n[nH]1
CCOc1ccc(NC(=O)c2ccc3c(c2)nc(-c2cscn2)n3C)cc1
COc1ccc(C=CC(=O)c2c(Cl)cc(Cl)cc2Cl)c(OC)c1
Cc1c(-c2cnc(N)c(NCC3CCN(C)CC3)c2)cccc1-n1ccc2ccccc21
O=C(NC(=S)NC1CCCC1)c1ccco1
Clc1ccc(-c2nc3ccc(Nc4ccnc5ccccc45)cc3[nH]2)cc1Cl
COC(=O)C1=C(C)N(Cc2ccccc2C)C(NCc2ccccc2)=C(C#N)C1c1ccco1
CCN(CC)CCNCc1ccc(-c2cccc(NS(=O)(=O)c3ccc(Cl)cc3)n2)cc1
CCCCc1cc(=O)nc(NS(=O)(=O)c2ccc(NC(=O)Nc3ccc(C(C)=O)cc3)cc2)[nH]1
CC(C)(C)C(=O)OCCCOc1cc2c(cn1)[nH]c1cc(-c3cc(OCCCN4CCOCC4)ccc3F)ccc12
Cn1c(Cc2ccc(OC3CCOCC3)cc2O)c(-c2cccc(OC3CCNCC3)c2)c2ccccc2c1=O
CCCC(O)c1ccc(N2CC(Cn3ccnn3)OC2=O)cc1
Cc1onc(-c2ccccc2)c1C(=O)N1N=C(c2ccc3c(c2)OCCO3)CC1c1ccc(Cl)cc1
O=C(Cc1ccccn1)N1CCCC(CNC(F)(F)F)CC1
CNC(=O)OC1C(=O)N2C(C(=O)OC(c3ccccc3)c3ccccc3)=C(CSc3ccccc3)CS(=O)(=O)C12
O=C(NC1N=C(c2ccccc2)c2ccccc2NC1=O)c1ccc(Cc2cccc(Cl)c2)o1
Cc1cc(N)c2cc(NC(=O)c3ccc4c(c3)OCO4)ccc2n1
O=C(Cn1c(=O)n(Cc2ccccc2)c(=O)c2sc3ccccc3c21)NCc1ccccc1
CC(C)(C)Nc1nc(NCCc2cccn2-c2nc(Cl)c(CO)s2)nc(-c2ccncc2)n1
O=C(Nc1ccc(Cl)cc1)c1ccncc1
COCCNC(=O)c1ccc(Oc2nc(Nc3ccc(C(=O)N4CCOCC4)cc3)ncc2Br)cc1
CCN(C)c1nc(C(=O)NCCC(=O)NC(C(=O)Nc2ccc(Cl)c(F)c2F)C2CCCCC2)cs1
COc1cc2c3c(c(=O)oc2cc1OC1OC(COC2OC(CO)C(O)C(O)C2O)C(O)C(O)C1O)COC3
Cc1cccc(OCc2ccccc2C(=S)N2CCSCC2)c1
N#Cc1ccc[nH]c1=O
Cc1cc2c(o1)C(=O)CC1C2CCC2(C)C(=O)N(c3ccc(NC(=O)CN)nc3)C(=O)C12
CCn1cc(C(=O)N2CCCC(C(=O)OC)C2)c(=O)c2ccc(C)nc21
c1ccc(CCNc2nc3ccccc3nc2-c2ccccc2)cc1
CCCCCCCCCOc1cc2ccccc2cc1C(=O)OC
CC(C)C1NC(=O)C(Cc2ccc(O)cc2)Cc2ccc(cc2)OCCCC1C
O=S(=O)(Nc1ccc(F)cc1)c1c(F)cc(Oc2ccccc2-c2ccc3nccnc3c2)c(F)c1F
CC(C(=O)Nc1cccc([N+](=O)[O-])c1)N1C(=O)c2ccccc2C1=O
CCC1=NC(C)C(c2ccc(Cl)c(Cl)c2)N1
COc1ccc(C2=NN(c3ccc(S(N)(=O)=O)cc3)C(c3ccccc3)C2)cc1
Cc1nn2c(Nc3ccccc3)c3c(nc2c1Cc1ccco1)CCCC3
CCN(CC)CCCC(C)Nc1nc2cc(Cl)ccc2c2sccc12
Fc1ccccc1N1CCN(CCCCn2cnc3ccccc32)CC1
CC(C)(O)CNc1nccc(-c2c(-c3ccc(F)cc3)nc3c(C(F)(F)F)nccn23)n1
CN(C)CCCN(CCNC(=O)c1ccc(Cl)cc1)C(=S)Nc1ccc(C(=O)NCCc2ccc(Cl)cc2)cc1
Cc1cccc(C(=O)c2c(-c3cccc([N+](=O)[O-])c3)csc2N)c1
CC(=NNC(=O)c1ccc(O)c(S(=O)(=O)N(C)C)c1)c1ccc(-n2nc(C)cc2C)cc1
CS(=O)(=O)c1ccc(-c2cc(C(F)(F)F)nn2-c2ccc(S(C)(=O)=O)cc2)cc1
CCc1cc(F)cc(C(CCC(C)F)C2COC(NC(=O)C(CCCCN)NC(C)=O)=N2)c1
CCOCC(=O)N1CCCC(NS(=O)(=O)c2ccc(Cl)cc2C)C1Cc1cccc(F)c1
c1ccc(-c2ccc(OCCNCC3CCCO3)cc2)cc1
CC1=C(C(=O)Nc2cccc(C)c2C)CN=C(c2ccccn2)N1
NC(CCC(=O)NC(CP(=O)(O)O)C(=O)O)C(=O)O
CC(C)=CCn1c2c(c3ccccc3c1=O)C(=O)c1ccccc1-2
CN(CCO)c1cc(N2CCCC(N)C2)c(C#N)cc1[N+](=O)[O-]
CSc1ccc(Oc2ccc(S(=O)(=O)N(C)C3(C)CCN(S(C)(=O)=O)CC3)cc2C#N)cc1
COc1cc(C=C2C(=O)NN(c3ccc(OC(F)(F)F)cc3)C2=O)ccc1OCc1ccc(Cl)cc1
Cn1nnnc1-c1cnc(-c2cnn(Cc3ccccc3)c2)nc1N
COc1ccc(CC=C2CC3(C)CC(O)CC2(C)C3)cc1O
COc1cc(Cl)ccc1OCc1nnc(NC(=O)C2CCC2)s1
Oc1c(F)cc(-c2cn[nH]c2)cc1F
N#Cc1ccc(-c2ccc(C(=O)c3nc(-c4cccs4)[nH]c(=O)c3N)cc2)cc1
CC1Cc2ccccc2N1S(=O)(=O)c1ccc(NC(=S)N2CCN(C)CC2)cc1
COc1ccc(Cl)cc1NC(=O)N1CCNC1=O
CCS(=O)(=O)N1CC2(CN(C(=O)Cc3ccc(OC)c(OC)c3)C2)c2ccccc21
O=C(CCCCN=c1c(O)c(O)c1=O)NCCn1ccnc1
CC(C)C1C=CC2C(C)CCC(O)C2C1
Cc1ncc2c(n1)C1(CC(=O)NC1=O)CC(F)(F)C2
CC(C)(C)c1noc(CCC2CCCCN2c2nccc(-c3ccc(-n4ccnc4)nc3)n2)n1
Nc1nc(-c2ccccc2)c2cc(-c3cccnc3)cnc2n1
O=S(=O)(Cl)c1ccc(-c2c[nH]c(-c3ccccc3)n2)cc1
COc1ccc(-c2cn(CC(C)NCc3cccc(C#N)c3)c(=O)[nH]2)cc1
CCCS(=O)(=O)N1CCOC2(CCCN(Cc3nc(C)ccc3C)C2)C1
COc1cc(C(C)C=C(C)C=CC=C(C)C=C2C=C(O)c3cc(O)ccc32)ccc1O
CC(=O)NC(C)c1ccc(OC2CN(c3ccnc(SC4CCOC4)n3)C2)cc1
Nc1ccc2ccccc2n1
CN1C2CCCC1C(c1nc3ccccc3[nH]1)C(c1ccccc1)C2
CCOc1nc(NC(COC)Cc2ccccc2)nc(-n2ccnc2C)n1
Oc1cc2oc(-c3ccc(OCCN4CCCCC4)cc3)c(C#Cc3ccsc3)c2cc1F
CCS(=O)(=O)CC(=O)N1CC2COCC(c3ccsc3)C2C1
O=C1C(=O)N(Cc2cn(CCCN(Cc3ccccc3)c3ccccn3)nn2)c2ccc(Cl)cc21
Cc1ncc(F)cc1C(=O)COc1ccc(F)cc1
Fc1ccc(COc2ccccc2CCc2ccccc2)c(F)c1
COc1ccc2nccc(NC(=Nc3ccc4nccc(N5CCN(C)CC5)c4c3)c3cccs3)c2c1
c1ccc(COc2ccc(Nc3cc(N4CCOCC4)ncn3)cc2N2CCOCC2)cc1
O=[N+]([O-])c1ccccc1-c1ccc(C=NN2CCN(Cc3ccccc3)CC2)o1
FC(F)(F)c1cccc(Nc2nc(NCCCc3ccccc3)nc(NCc3ccccc3)n2)c1
CC(C)OC(=O)C1(C)CCCC2(C)c3ccc(C(C)C)cc3-c3[nH]c4ccc(-c5ccc(OCC(=O)O)cc5)cc4c3C12
O=C1c2c(c(=O)n3nc(-c4ccccc4)cc3n2Cc2ccccc2)CN1Cc1ccco1
COc1cc(NC(=O)CC(C)=NNC(=O)Cc2cccs2)cc(OC)c1
CCCS(=O)(=O)N1CCN(C(=O)Cc2ccc(C)s2)CC1
c1cnc(-c2c[nH]c3ncnc(Nc4ccc(CNCc5c[nH]cn5)cc4)c23)cn1
O=C1C=C(C(F)(F)F)c2ccccc2C1=O
O=C(NC1(C(=O)NO)CC1c1ccccc1)c1ncc(-c2ccccn2)c(C(F)(F)F)n1
Cc1cnccc1CC(C(=O)N1CCN(S(=O)(=O)c2ccc3cc(Cl)ccc3c2)CC1)c1ccc(F)cc1
Cc1cc(-n2c(=O)n(CCc3ccccc3)c(=O)c3ccccc32)cc(C)c1C#N
NCC1(Cc2ccc(Cl)cc2)CCN(c2ccc(N3CCN(CC4COC(c5ccccc5)(c5ccccc5)O4)CC3)c(F)c2)C1
Cc1ccc(S(=O)(=O)NC(=O)COC(=O)CCc2nc(=O)c3ccccc3[nH]2)cc1
COc1ccccc1N1CCN(C(=O)c2ccccc2-c2ccc(CN)cc2)CC1
Nc1cccc(Cn2cncc2CNc2cc(NCc3ccc(Cl)c(-c4ncccn4)c3)nc(-c3ccccc3)c2)c1
COc1ccc(C2=NC(C(=O)c3ccc(C)cc3)C(C)(C)N2)cc1
C=CC(NC(=O)C(CC(C)C)NC(=O)C(Cc1c[nH]cn1)NC(=O)OCc1ccccc1Br)C(C)O
COCc1nc2c(c(=O)n(C)c(=O)n2C)n1Cc1ccc(Cl)cc1
Cc1cc2nc3c(c(Nc4ccc5c(c4)OCCO5)n2n1)CCC3
CS(=O)(=O)Nc1ccnc(C(O)Sc2nc3ccccc3s2)c1
COC(=O)c1cc2c3c(c1)c(=O)c(C(=O)OC)cn3CC1CCCc3ccc(cc31)O2
O=[N+]([O-])c1cccc(-c2nnc3n2N=C(c2cccc(F)c2)CS3)c1
O=C(C=Cc1cc(Cl)c(Cl)cc1Cl)N1CCC(N2CCC(CO)CC2)CC1
CNc1oc(-c2cccc(O)c2)nc1C#N
COc1ccc2nc(-n3c(SC)nc4ccccc43)ccc2c1
O=C(CC(=O)N1CCN(c2ccc(F)cc2)CC1)Nc1nc2cc3[nH]c(=O)sc3cc2s1
O=C1C(=O)c2ccc(Cl)c3cc(CCl)c(Cl)c(c23)C1=O
COc1ccc(-c2cnc(N)cc2C(F)(F)F)cc1S(=O)(=O)N1CCOCC1
O=C(Nc1cccc(Cl)c1)C1CCC(NCc2c3ccccc3nc3ccccc23)CC1
N=C(NC1=NC(=O)C2CCCCN12)Nc1ccc(O)cc1
Cc1cc(C#N)cc(C(=O)Nc2ncc(-c3ccncc3)s2)c1
Cc1cc(-c2ccc(N)cc2)cc2nncc(Nc3ccc(F)cc3OC(C)C)c12
COc1ccc2c(c1)C(=Cc1cc[n+](C)cc1)CN2C(=O)C=Cc1ccccc1
CC(C)(C)NC(=O)C(c1nc2ccc(C(F)(F)F)cc2s1)S(=O)(=O)Cc1ccccc1
CC=C(C)C(=O)OC1C(C)OC(OC2C(O)C(O)OC(CO)C2OC)C(O)C1O
CC(=O)Nc1nc2ccc(-c3cc(NS(=O)(=O)c4c(F)c(F)c(F)c(F)c4F)nc(C)n3)cc2s1
CC1CCCC(=NNC(=O)c2cc(-c3ccccc3)nc3ccccc23)C1
CCCN1Cc2ccccc2C=C(c2nnc(C(C)(C)C)o2)C1=O
Cn1c(C(=O)Nc2cncc(OCC(F)(F)F)n2)cc2ccccc21
Ic1cccc(Nc2nc3cc4c(cc3s2)OCCCOCCNC4)c1
Cc1c(Cl)cccc1NC(=O)CCn1c(=O)c2cccn2c2cccnc21
O=C(Nc1ccc(-n2nc(C(F)(F)F)cc2C(F)F)cc1)Nc1nc2c(s1)CCCC2
CCNc1oc(-c2ccc3occc3c2)nc1-c1ccccc1
CC(C)Cn1nc(C(C)C)cc1NC(=O)NC(C)c1nc(Cl)cs1
CNC(=O)C1(Cc2ccccc2)CCC(=O)N1Cc1ccc(C)cc1
CC1CCN(C(=O)c2cccc(OC(F)(F)F)c2)CC1CNS(=O)(=O)Cc1ccccc1
NC(=O)c1c(NS(=O)(=O)c2c(F)cccc2F)[n+]([O-])c2cc(Cl)ccc2[n+]1[O-]
N#Cc1cccc(NC(=O)Nc2ccc(Oc3ccnc4ncc(=O)[nH]c34)cc2F)c1
Cc1cccc(OCC(O)CN2CCN(CCCN(C)c3ccc([N+](=O)[O-])cc3)CC2)c1C
O=c1cc(-c2ccccc2)c2cc3c(cc2o1)[nH]c1ccccc13
CSCCC(NC(=O)c1ccco1)C(=O)NC(CC(C)C)C(=O)OCC(=O)c1ccccc1
CN1CCN(C(=O)N2CCC(C(=O)N(C)C)C(NC(=O)c3ccc(Br)cc3)C2)CC1
Cc1cccc(C)c1CN(CCc1ccc(Cl)cc1)C1CCCCC1N(CCc1cccs1)S(C)(=O)=O
COCCOc1cccc(N2CCN(Cc3cc(CS(C)(=O)=O)no3)CC2)c1
CCCCCCn1ccc(C(C)(C)C)c(OC(=O)c2ccc(OC)cc2)c1=O
O=C(NC1CC1)c1cc(-c2ccc(F)cc2F)nc2c1cnn2C1CCCCC1
Nc1cnc(NC(=O)c2cc(F)ccc2O)s1
COc1ccccc1-c1noc(CNC2CCOCC2)n1
CCOc1ccc(C(=O)n2cc(C(C)=O)c3cc(Cl)ccc32)cc1
CC(C)C(NC(=O)N1Cc2sc3ccccc3c2CC1C(=O)N1CCCC1C(=O)NC(CN)C(=O)C(N)=O)C(=O)O
Cc1nc(Nc2ccn(C3OCC(O)C3O)c(=O)n2)sc1-c1csc(N)n1
O=S(=O)(c1ccc(S(=O)(=O)N2CCN(c3ccccn3)CC2)cc1)N1CCCC1
CCCCOC(=O)N1CCN(C(=O)C(CCC(=O)O)NS(=O)(=O)c2cccc3ccccc23)CC1
CC(C)(C)OC(=O)NC(CCCCN)C(=O)NC(Cc1c[nH]c2ccccc12)C(=O)NCC(=O)NC(Cc1c[nH]c2ccccc12)C(=O)NCCc1c[nH]c2ccccc12
O=C(NCc1ccc(Cl)cc1CN1CCCC1)c1cnc2ccccc2n1
CC(=O)Oc1ccccc1C(=O)OC1CC(C)CCC1N(C)C
CCc1nnc(NC(=O)c2ccc(Cl)c(S(=O)(=O)N3CCOCC3)c2)s1
Cc1cc(OCc2nc(-c3ccccc3)c(-c3ccc(F)cc3)s2)ccc1OCC(=O)O
CCC1OC1COC1CCCC=CC(C)C(O)C(C)C(OC2OC(C)C(O)C(N(C)C)C2O)CCCCC(CCOC2CCCCO2)O1
COc1ccc(C(=O)C=Cc2ccc(C)cc2)cc1OC
CCC(=O)OC1C(C)CCC2(C(=O)OCc3ccccc3)CCC3(C)C(=CCC4C5(C)CC(C)C(O)C(C)(C)C5CCC43C)C12
NC(CSCc1ccccc1)C(=O)O
C=C1CN(C)CC2(C1=O)C(c1ccc(F)cc1)CN(C)C21C(=O)Nc2ccccc21
CNc1ncc2c(n1)C1(CCN(CC3CC3)CC1)CNC2=O
Cn1c(=O)n(CCCCCNC(=O)CC23CC4CC(CC(C4)C2)C3)c(=O)c2ccccc21
O=C(Nc1ccc(C(=O)Nc2cccc(Oc3ccc4nc(NC(=O)C5CC5)sc4c3)c2)cc1)NC1CC1
O=C(NCc1ccccc1COc1ccccc1)Nc1ccccc1-n1cccn1
Cc1cc2oc3cc(O)cc(O)c3c(=O)c2c(O)c1O
Cc1ncsc1Oc1ncnc(OC2CCN(C(=O)OCC3(c4ccc(C#N)cn4)CCC3)CC2)c1F
CN1CCN(c2nc(=O)c3cnn(-c4ccccc4)c3[nH]2)CC1
N#CC(Cc1ccccc1)NC(=O)c1ccc(-c2cccc(NC(=O)c3c(F)cccc3F)c2)cc1
O=S(=O)(NCCCOCCCc1c[nH]cn1)c1ccc(C(F)(F)F)cc1
O=C(O)C1Cc2c(OCc3cccc(-c4cc(Cl)cc(Cl)c4)n3)cccc2N1C(=O)Cc1cccc(F)c1
CNC(=O)c1cc2ccccc2n1Cc1cccc(C(C)=O)c1
CCCCCc1ccc(C(=O)NCc2ccc(Cl)cc2)cc1
CCSc1ccccc1C(=O)OCCN1CCCC1
CC(C)CC(=O)N1CCN(C2=Nc3ccccc3CS2)CC1
COc1ccc2c(c1)c(CC(=O)O)c(O)n2C(c1ccccc1)c1ccccc1
COc1ccc2c(c1)CN(CCCn1ccnc1)C2=O
O=C(O)c1nc(-c2ccc(OCc3ccccc3)cc2)sc1CCCn1nc(-c2ccc(Cl)cc2)ccc1=O
Cn1cc(C=CC(=O)c2cccc3cccnc23)c2ccccc21
CC(=CCCc1ccoc1)COc1ccccc1
Cc1ccc(C(=O)Nc2ccc3oc4c(c3c2)CCCC4)cc1
Cc1cccc2nc(COC(=O)Nc3ccccc3)cn12
O=C(Nc1ccccc1Cl)c1ccc(C(=O)Nc2ccccc2Cl)cc1
CCOc1nc(C)nc(NC(=O)NS(=O)(=O)Nc2ccc(C)cc2)n1
O=C(Nc1cccnc1)NC1CC2CCN(Cc3cccn3-c3ccccn3)CC2OC1C(O)c1ccccc1
CC1OC(=O)CCC=CCCc2ccc(O)c(c2)OC1=O
Cc1ccc(C=CS(=O)(=O)NC(Cc2cc(F)cc(F)c2)C(O)CNC(=O)C2(NC(=O)c3cccc(C(F)(F)F)c3)CCCNC2)cc1
CON=C(C#N)C(=O)Nc1cccnc1
CNS(=O)(=O)c1ccccc1OC
Cc1ccc(-c2nc3cc4ccccc4cc3n2CC(=O)NCc2ccco2)cc1
CC(C)n1cc(C(=O)c2cncc(NC(=O)c3nn(C)cc3C3CCCCC3)c2)c2cncnc21
CN(CCCOc1cccc(-c2ccccc2)c1)C(=O)c1ccc([N+](=O)[O-])cc1
O=C(CSc1cn(Cc2ccccc2)c2ccccc12)N1CCc2ccccc2C1
Cc1nc(N2CCCCC2)c2nc(-c3ccc(F)cc3)n(Cc3ccccc3Cl)c2n1
CCCC[S+]([O-])CC(N)C(=O)Nc1cn(Cc2ccccc2Cl)cn1
CC(C)NC(=O)C(NC(=O)C(NC(=O)C1(NC(=O)C(CO)NC(=O)CNC(=O)OCc2ccccc2)CCCC1)C(C)C)C(C)C
C#CCNc1ccc(C(=O)NC)c(OC)c1
COc1cc(CNCCOCCOCCOCCOCCOCCNCc2c3ccccc3cc3ccccc23)ccc1O
COc1ccc2nc(CCN3CCN(c4cccc(Cl)c4)CC3)oc2c1
CC(C)N1CCC(NS(=O)(=O)c2cccc(-c3ccc(Cl)cc3)c2)CC1
CC(C)(O)CC1CCC(C[N+](C)(C)CC2OC(n3ccc(N)nc3=O)C(O)C2O)O1
O=C(NCn1cncn1)c1cc(F)c(F)cc1F
COC1CC(C)CC(c2ccnc3c(NCc4cccc(Cl)c4)nc(N4CCCCC4)nc23)O1
CCOC(=O)c1cc(CCc2ccc(S(N)(=O)=O)cc2)n[nH]1
N#Cc1cc(F)cc(Oc2c(Cl)ccc(-n3nnc4cccnc43)c2Cl)c1
Nc1nc(=O)c(-c2ccc(Cl)cc2)c(CCCc2ccc(Cl)cc2)[nH]1
COc1ccccc1CNc1nnc(C)cc1-c1cccc(C)c1
N#CC(C#N)c1c(Cl)cccc1Cl
Cc1ccc(OCC(=O)ON2C(=O)CCC2=O)c(C)c1
COC(=O)C(C#N)=Cc1ccc2c(c1)OCO2
CNc1c(C(=O)OCC2CCOCC2)cnc2ccc(-c3c(Cl)cccc3Cl)cc12
O=c1cc(-c2ccc(O)cc2)oc2c(C3OCC(O)C(O)C3O)c(O)c(C3OCC(O)C(O)C3O)c(O)c12
CCCCCCCCCNS(=O)(=O)Nc1ccc(Nc2c3ccccc3nc3ccccc23)cc1
COc1cc[n+](Cc2ccc(Cc3ccc(C[n+]4ccc(C)cc4)cc3)cc2)cc1
OCC1OC(n2cnc3c(nnn3-c3ccc(F)cc3)c2=S)C(O)C1O
O=C(Oc1ccc(Cl)cc1)c1ccccc1NS(=O)(=O)c1ccc(F)cc1
Cc1ccsc1C(=O)N1CCCC2(CCN(c3cccnc3)C2)C1
COc1ccc(OC)c(NC(=O)NCC(Cc2ccccc2)N2CCN(c3ccccc3OC)CC2)c1
CCCCOC(=O)NS(=O)(=O)c1sc(CC(C)C)cc1-c1ccc(CNCc2cccc(C)c2)cc1
Cc1oc(-c2ccccc2Oc2ccccc2)nc1Cn1ccnc1
COc1cccc(N2C(=O)C(CC(=O)NCc3ccco3)N(CCc3ccc(Cl)cc3)C2=O)c1
Cc1cc(Cl)ccc1Cc1c(-c2ccccc2Cl)nc2ccc(Cl)cn12
Cn1c(-c2ccccc2)c(C=C2C(=O)Nc3ccc(S(N)(=O)=O)cc32)c2cccc(CN3CCOCC3)c21
CCC(=O)N1CCc2cc(S(=O)(=O)N3CCN(c4cc(C)ccc4C)CC3)ccc21
CC(C)n1ccc(NC(=O)Nc2cccc(C(F)(F)F)c2)n1
COc1ccc(C(=O)C2=C(O)C(c3ccccn3)N(Cc3ccccc3)C2=O)cc1
CNc1nc(Nc2cc(-c3ccc(C)o3)nc(Nc3ccc(C#N)cc3)n2)ncc1C(F)(F)F
O=c1c(S(=O)(=O)N2CCN(c3ccccc3Cl)CC2)c(-c2ccccc2)nc2sccn12
CCOC(=O)c1c(NC(=O)C2CCCCC2C(=O)O)[nH]c(C)c1CC
CCOc1ccc(-c2nn(-c3ccccc3)cc2C=CC(=O)c2cc3ccccc3o2)cc1
NC(=O)CC=NNc1sc(-c2ccc(Br)cc2)cc1C(N)=O
CC(C)c1ccc(OCC(=O)Nc2ccc3nc(Cl)ccc3c2)cc1
O=C(Nc1ccccc1)NC(CO)C(=O)N1CCN(CCc2cccc(-c3ccccc3)c2)CC1
COc1ccc2c(=O)c(-c3ccc(F)cc3)c(-c3ccccc3)oc2c1
C=CC(C)(C)c1c(O)cc(O)cc1C(=O)Nc1ccccc1
Cc1cc(=O)oc2cc(OCc3cccc(C(=O)O)c3)ccc12
CCCCn1c(C)c(C(C)=O)c(=O)c2cccnc21
O=C(CSc1nnc(-c2ccncc2)n1CC1CCCO1)NC1CCCCC1
O=C(Cn1c(=O)sc2ccccc21)NCc1cccc(F)c1
CCN(CC)C(=O)C(C)NCC(=O)C1CC(C(=O)N2CCCCC2)C2(C)c3[nH]c4ccc(Cl)cc4c3CCN2C1=O
Cc1cccc2c1OCCC(C=CCC(=O)O)COCc1c(N)nc(-c3ccc(Cl)cc3)nc1-2
CSc1nc(-c2ccc(F)cc2)c(-c2ccnc(NC(C)C)c2)o1
COc1ccc(C(=O)N2CCN(S(C)(=O)=O)C3(CCN(CC4CC4)CC3)C2)cc1
c1cncc(COC2CCC3C2OCCN3Cc2cccnc2)c1
CN(Cc1ccc(Cl)c(C(F)(F)F)c1)C(=O)C1C(N)CCN1C(=O)Nc1cn(C(C)(C)CN2CCCC2)cn1
COc1cc(-c2nc(=O)c3cc(Cl)ccc3[nH]2)ccc1F
CCN(CC)C(=O)CCOc1ccc(S(=O)(=O)c2c(C(C)C)cn3ccccc23)cc1
CCCCCCOC(=O)n1c2ccccc2c2cnn(C(C)C)c(=O)c21
O=C1NC2=C(CNCC2=Cc2ccccc2Cl)C(c2ccccc2Cl)N1
CS(=O)(=O)c1ccc(-n2nc(C(F)(F)F)cc2-c2ccc3cc(NC(=O)C4CC4)ccc3c2)nc1
C=CCN1C(=O)C(Cc2cc(O)[nH]c(=O)n2)c2ccccc21
CC(C)OC(=O)C12CCC(C)(C)CC1C1=CCC3C4(C)CCC(C(=O)OCC(=O)NCC(N)=O)C(C)(C)C4CCC3(C)C1(C)CC2
CC1=CCC2C(C)(C)C(O)CCC2(C)C12CCC(C(C)C(O)C(C)(C)OC(=O)C=Cc1ccc(O)c([N+](=O)[O-])c1)O2
CC=CC1CC(C2CC=C3C2(C)CCC2C4(C)CC=C5CC(c6ccccc6)OCC5(C)C4CC(O)C32C)C(=O)O1
COc1ccc(-c2cn(C)c(=O)n(O)c2=O)cc1OCc1ccc(C)cc1
CC(C)(C)c1ncc(-c2ccc3c(c2)NC(=O)CO3)[nH]1
Cc1sc2ncnc(N)c2c1C
O=C(COc1ccc(F)cc1)Nc1cccc(-c2nc3ncccc3o2)c1
NC(=O)c1ccc(NC(=O)c2ccc(-c3ccccc3)cc2)cn1
C=CCCC=C(Cc1ccc(F)cc1)C(=O)NC1CCCC1
c1cc(-n2cnc(N3CCOCC3)n2)ccc1Nc1ncc2ccc(N3CCOCC3)cc2n1
COc1ccc(NC(=O)Oc2cc(I)cc3c(=O)c4ccccc4oc23)c(OC)c1
CC(=O)OC1C(OC(=O)c2ccccc2)C2(C)OC(CC2C)C23COC(CC(O)C2(O)C1OC(=O)C1=NOC2(CCCC2)CC1)C3=O
CC1=NN(c2nc(SCCN3CCCCC3)nc(C)c2CC(F)(F)F)C(C)(O)C1
CCCN1CCN(C(=O)CN2C(=O)COc3ccc(S(=O)(=O)N4CCCC4)cc32)CC1
C=CCC(CC(C)C)N1CC2CC(C1)c1cccc(=O)n1C2
CN1C(=O)C(c2ccc(F)cc2)(c2cc(F)ccc2F)N=C1N
CN(C)c1ncnc2[nH]ccc12
CCN(Cc1ccccc1)Cc1cccc(NC(=O)C=Cc2cc(F)ccc2-n2cnnn2)c1
N#Cc1ccc(-c2c(-c3cccnc3)cnn2C2(c3ccccc3)CC(c3ccccc3)=NN2c2ccccc2)cc1
CC(=O)NCCCNCCCc1ccc(-c2c(Cl)cccc2Cl)o1
CCN(CC)CCN1C(=O)c2oc3ccccc3c(=O)c2C1c1ccccc1Br
Cc1nc(Cc2ccccc2)sc1C(=O)NCNC(=O)c1ccco1
Cc1ccc(OCC(=O)Nc2ccc(Oc3ccccc3)cc2)c(C)c1
O=C(C=Cc1ccco1)N1N=C(c2ccccc2)CC1CO
CCCCC(=O)OC12COC1CC(O)C1(C)C(=O)C(C)=CC3OC(=O)C(O)C3(C)C(=O)C(O)C1(O)C2O
CCCC(=O)NCC1C(C(=O)O)C(C(=O)N(CCC)CCC)OC1C1(CN(C)NNS(=O)(=O)c2cccs2)CCCCC1
CN1CCN(CC(=O)NC2CCC(NC(=O)c3csc(-c4cccc(Cl)c4)n3)CC2)CC1
COc1ccc2c(c1)OC(N1CCCC1)CC2
NCCCCNCc1c2c(n3c1CCC3)C(=O)C=C(NCCCCNCCCCNCCCNCCCN)C2=O
CCNC(=S)Nc1ccccc1
CC(=O)c1c2cc(NC(=O)CCCN3CCCCC3)ccc2n2ccccc12
O=C(c1ccc(S(=O)(=O)N2CCN(c3ccccc3)CC2)cc1)N1CCN2CCCC2C1
COc1ccc(C2CN(S(=O)(=O)c3ccc4c(c3)OCC(C)O4)CC23Cc2ccccc2C3=O)cc1
COc1nc(N)nc2c1ncn2CCCNCc1ccccc1
COC(=O)c1ccccc1-c1nc2ccc(C(=O)c3ccccc3)cc2[nH]1
Clc1ccc(Nc2ccnc3nc(-c4ccccc4)ccc23)c(Cl)c1
Cc1ccc(NC(=O)CN(c2cc(Cl)ccc2O)S(=O)(=O)c2c(C)n[nH]c2C)cc1C
N#CC(Cc1ccc([N+](=O)[O-])s1)NC(=O)C1NC2CCC1C2
CN(C)S(=O)(=O)c1ccc(N2CCN(c3ccc(-c4ccc(C(F)(F)F)cc4)nn3)CC2)c(F)c1
CCOC(=O)c1[nH]c2cc(F)c3c(c2c1C)C(=O)NC3C(=O)NCc1ccc(C(=O)NO)cc1
CCCN(CC1CC1)C1CCN2C(=O)CCC2C1
CCCCNc1nc(=O)c2sc(-c3ccccc3)nc2[nH]1
CN(NS(C)(=O)=O)C(=S)Nc1ccccc1
CC(NC(=O)c1cc(-c2ccc3c(c2)OCO3)on1)c1ccc(F)cc1
Cc1cc(C)c(S(=O)(=O)Nc2ccc(C=CC(=O)NO)cc2)c(C)c1
CCCNC(=O)CSc1nnc(-c2ccc3ccccc3n2)n1C
COC(=O)c1c(C)cccc1C(C)C(=O)OCc1cccc(C=O)c1
O=C(O)C1Cc2ccccc2CN1S(=O)(=O)c1cccc(F)c1
O=S(=O)(NC1CCCc2c1cnn2-c1ccccc1Cl)c1cc(C(F)(F)F)cc(C(F)(F)F)c1
O=C(C=Cc1cccnc1)Nc1ccccc1F
CCOC(=O)CC1CCN(C(=O)C2CCC(=O)N(Cc3ccc(Cl)cc3)C2)CC1
Nc1ccc(-c2ocnc2-c2ccc(F)cc2)cc1C(=O)OCCN1CCCCC1
N#CC(c1cccc(C(=O)c2cccs2)c1)N1CCCCC1
CCCC(C)C(=O)NN1CCN(C(=O)c2ccco2)CC1
COc1ccc(-c2nc(N)n(C(=O)COc3ccc(Cl)cc3Cl)n2)cc1
NC(=O)c1ccc(-c2cc(-c3ccnn3Cc3ccccc3)n[nH]2)cc1
COc1cc2c(cc1OC)C(c1ccc(N(C)C)cc1)N(S(=O)(=O)c1ccc(C)cc1)CC2
Cc1ccc2[nH]c(-c3ccc(NC(=O)COc4ccccc4)cc3)nc2c1C
CSc1ccc(C(CNC(=O)C2OC3OC(C)(C)OC3C3OC(C)(C)OC23)N2Cc3ccccc3C2=O)cc1
CCOC(=O)NCC1CC(=O)N(c2ccc(O)cc2)C(=O)N1C
CCOc1ccc(C2C(C(=O)Nc3ccc(OC)cc3)=C(C)N=C3SCC(=O)N32)cc1OC
N#CC(=Cc1cn(S(=O)(=O)c2ccccc2)c2ccccc12)[N+](=O)[O-]
CN1C2=c3ccccc3=NC2=C2c3ccccc3CCC21
CSCC(NC(=O)OCc1ccccc1)C(=O)NC(Cc1ccccc1)C(=O)C(=O)NC1CC1
CCCCc1ccc(S(=O)(=O)Nc2ccc3c(c2)C(NC(C)C)C(N2CCC(C)CC2)CC3)cc1
O=C(O)c1cccc(Nc2cc(-c3cn[nH]c3)ccn2)c1
O=C(CSc1nc2ccccc2c(=O)n1-c1ccccc1)Nc1ccccc1
CNC(=O)OC1Cc2c(C)cc(O)cc2OC1C1=CCCC(O)C1
CCN(CC)CCCNC(=N)NO
O=C(Nc1cccc(-c2csc(-c3cccc(O)c3)n2)c1)c1ccccc1
NC(=O)c1c(-c2ccc(Cl)cc2Cl)csc1NC(=O)C(=O)O
CC(C)C(NS(=O)(=O)c1ccc(-c2ccc(F)cc2)cc1)C(=O)O
COc1cccc(N(CC(=O)NC2CCCC2C)C(=O)CCC(=O)Nc2cc(C)on2)c1
COc1cc(C(CNC(C)=O)=NN(C(C)=O)c2nc3ccccc3s2)cc(OC)c1OC
O=C(NC1CC(=O)N(Cc2ccccc2)C1)c1ccc(Cl)c(Cl)c1
N#Cc1cnc(N2CCOCC2)c2c1oc1c(F)c(C(F)(F)F)ccc12
C(=Cc1ccc(-c2ccc(NN=c3nc[nH]c4c3cnn4Cc3ccccc3)cc2)cc1)c1ccccc1
CN1CCCC1COc1cncc(C(=O)CCCc2ccccc2)c1
O=C(Nc1ccc(Cl)cn1)c1cc2cc(Cl)ccc2oc1=O
COc1ccc(OCC(=O)OCC(=O)NC(C)(C)C)cc1
CCC(C)C(NC(=O)C1CCCN1C(=O)CNC(N)=O)C(=O)NC(Cc1c[nH]c2ccccc12)C(=O)NC(C(=O)NCC(N)=O)C(C)C
FC(F)(F)Oc1cccc(CNCCCCn2ccnc2)c1
CC1(C)C=Cc2c(cc(O)c(O)c2CC#N)O1
CCN(CC)CCNC(=O)Cc1c(C)[nH]c(-c2ccccc2)nc1=O
CCc1nc2ccccc2n1C1CCN(C(=O)c2cc3cc(NC(=O)c4cc5cc(N)ccc5n4C)ccc3[nH]2)CC1
CCCCC(CC)CNC(=S)NN=C(C)c1ccc(C(=O)c2ccccc2)cc1
CC(NCCn1cccn1)c1nc2c(=O)n(C)c(=O)n(C)c2[nH]1
O=C(c1cccs1)N(Cc1ccccn1)C1(C(=O)NC2CCCCC2)CCCCC1
CN(C)CCCNc1cc(-c2cccc(CN3CCCCC3)c2)c2cc(C(F)(F)F)ccc2n1
COC(=O)c1ccc(NC(=O)CSc2ccc3ccccc3n2)cc1
Cc1c2n(c3ccccc13)CCC2OCc1cn(CCO)nn1
FC(F)(F)c1cccc(Sc2nc3ccc(Nc4ccncn4)nc3n2CCN2CCN(C3CCC3)CC2)c1
Cc1c(O)ccc(O)c1C(=O)c1c(O)ccc(O)c1O
CC1=C(C(=O)O)CC(CC(=O)NCc2ccc(OC(F)(F)F)cc2)C(=O)NC1
O=C(CCc1ccc(F)cc1)N1CCC(c2nnc3n2CCN(Cc2ccccc2)CC3)CC1
CCN1C2CCC1CC(OC(=O)C(c1ccccc1)c1ccccc1)C2
Cn1c(C(C#N)=Cc2ccc[nH]2)nc2ccccc21
COc1ccc(-n2ccnc2SCC(=O)Nc2ccc3c(c2)OCCO3)cc1
CCCCN1C(=N)N(CC(O)COc2ccccc2OC)CC1CC(C)C
CCC1C(=O)Nc2ccccc2N1C(=O)CSCC=C(C)C
O=C(NC(Cc1ccc(O)cc1)C(=O)NCc1ccccc1)C1CCCN1
O=C(Nc1nc2ccccc2[nH]1)c1ccc(S(=O)(=O)N2CCOCC2)cc1
CC1(C)CCC(COC(=O)CCC(=O)OC2(C)CC(=O)N3C=Cc4ccc(OCc5ccccc5)cc4C3C2)=C(c2ccc(Cl)cc2)C1
CC(Cc1ccccc1)NC(=O)C(Cc1ccccc1)NC(=O)C(Cc1ccccc1)NC(=O)Cc1ccccc1
OCCCCCCC1c2ccccc2CCN1Cc1ccoc1
CN1CCN(c2ncnc3cc(C#Cc4ccccc4)sc23)CC1
O=C(c1ccco1)N1CCC(CC2CCN(Cc3ccc(Cl)cc3)CC2)CC1
COC(=O)c1ccc(NC(=O)c2cn(Cc3ccccc3F)c3ccc(=O)[nH]c3c2=O)cc1
O=c1[nH]c2ccccc2n1C1CCN(CCCc2c[nH]c3ccc(-n4cnnn4)cc23)CC1
CC(NC(=S)Nc1ccc(Cl)cc1)C12CC3CC(CC(C3)C1)C2
CCC(C)C(COCc1ccc(Cl)cc1)n1nc(C(N)Cc2ccc(Cl)cc2)ccc1=O
CC(Sc1ccccc1)c1nc(=O)c(-c2ccccc2)c(NCCc2ccccc2)[nH]1
O=C(N1CCCC1CNc1ncccn1)C1(c2cccnc2)CC1
CC1COCCN1c1nc(N2CCOCC2C)c2ccc(-c3ccc(O)nc3)nc2n1
CCNC(=O)Nc1cc(-c2cccnc2)cc(-c2ncccn2)c1
CC(C)(C)c1ccc(N2CCN(CCCCC34CC5CC(CC(C5)C3)C4)CC2)cc1
Cc1ccc(NC(=O)C2CCCCC2)cc1Nc1nccc(-c2c[nH]c3ncccc23)n1
CC(C)c1ccc(SCCNC(=S)Nc2ccc(F)cc2)cc1
CC(C)Cc1nc(N)nc(N)c1-c1ccc(NCCCN)c(N)c1
Cc1cc(O)cc(C)c1CC(N)C(=O)N1Cc2ccccc2CC1C(=O)NC(Cc1ccccc1)C(N)=O
COCC(=O)NC(c1ccc(N(C)C)cc1)c1c(O)ccc2ccccc12
Cc1cccc(NC(=O)Nc2ccc(-c3[nH]c4ccc(C(=N)N)cc4c3Cc3cccc(C(=O)O)c3)cc2)c1NS(C)(=O)=O
COc1ccc(Cc2cc(Nc3ccc(C#N)cc3)nc(N)n2)cc1
CC1=NN(c2ccc(C)c(C)c2)C(=O)C1=Cc1cc(Cl)ccc1O
CC1CCCCC1NC(=O)C(NC(=O)OCc1ccccc1)c1ccccc1
CCn1cnnc1NCc1cnc2c(F)cc(COC)c(C(C)=O)n12
COC(=O)C1=C(C)NC2=Nc3nc4ccccc4n3C(C(=O)OC)C2C1c1ccco1
CC(=O)Nc1cccc(-c2nnc(-c3ccc(Oc4ccccc4)cc3)o2)c1
CNC(=O)c1cccc(Oc2cc(N(Cc3ccc(N4CCN(S(C)(=O)=O)CC4)cc3)C3CN(C(C)C)CCC3COCC3CC3)ncn2)c1
COc1ccc(NC(=O)CCNC(=O)C(Cc2ccccc2)NC(C)=O)cc1
O=C(COC(=O)c1ccc([N+](=O)[O-])o1)NCc1ccc(F)cc1
CCOc1ccc2nc(-c3ccc(F)cc3)cc(NC(=O)C=CC(=O)O)c2c1
O=C(CCNC(c1cccnc1)c1ccc(Cl)cc1Cl)N1CCSCC1
COc1cc(S(=O)(=O)N2CCN(C)CC2)ccc1Br
CC(=O)Nc1ccnc(NC(=O)Nc2cc(F)cc(C3(C(F)(F)F)N=N3)c2)n1
Cc1ccc(CCNc2ncnc3cc(-c4ccccc4Cl)c(N(CCN4CCOCC4)S(C)(=O)=O)cc23)cc1
Cn1nc(-c2ccc(-c3ccc(C(=O)O)cc3)cc2)c(C=CC2CCC(CC(=O)O)CC2)c1C1CCCCC1
O=C(CCCc1nc(-c2ccccc2)no1)Nc1ccccc1C(=O)OCc1ccc(Cl)cc1
Cc1cc(C)nc(NC(=O)C(=O)c2c[nH]c3ccccc23)n1
Nc1n[nH]c2cc(Cl)ccc12
COc1ccc(C)cc1S(=O)(=O)N(CCC(C)C)c1ccc(C(=O)NCCC(=O)O)cn1
COc1ccccc1Nc1nc2cccc([N+](=O)[O-])c2o1
CC(=O)Oc1ccc(NC(C(=O)N2CCCCC2)=C2C(=O)Nc3ccc([N+](=O)[O-])cc32)cc1
O=C(Cn1cnc2sc3c(c2c1=O)CCN(CCC(O)c1ccccc1)C3)N1CCOCC1
COCCn1c(CN2CCCCC2)nnc1SCC(=O)c1ccc(OC(C)C)cc1
COc1cc2c(Oc3ccc(NC(=O)c4cc(-c5ccccc5Br)on4)cc3F)ccnc2cc1OCCCN1CCCCC1
CCC(NCc1cccs1)=C1C(=O)CCCC1=O
Nc1nc(=O)c2ncn(-c3ccc(Br)cc3)c2[nH]1
N#Cc1c(NC(=O)c2ccccc2)sc2c1CCC(C1CC1)C2
CCNc1cc(-c2ccccc2)nc(NC2CCCC2)n1
CCCC(=O)Nc1nc(-c2ccc(F)cc2)c(-c2nc3ccc(S(N)(=O)=O)cc3s2)s1
Cc1ccc(SCC(=O)OCC(=O)c2c(N)n(C)c(=O)n(C)c2=O)cc1
O=C1c2ccccc2OCCN1Cc1cn(C2CC(CO)N(CC3(c4ccccc4)CC3)C2)nn1
COc1cc2c(cc1OC)C(=O)N(C(C)c1ccc(Cl)cc1)CC2
Cc1cccc(N2C(=O)C(C)(C)C3=C2CC(c2ccccc2)(c2ccccc2)CC3=O)c1
CNC(C)c1ccccc1Oc1ccccc1F
CCC1OCCCCC(C2=NC2)Oc2ccc(C)cc2C(=O)NCC1C
COc1c(F)cccc1NC(=O)COC(=O)CSc1ccc(C)cc1
S=c1c2ccccc2cnn1CCCCN1CCN(c2ccc(Cl)cc2)CC1
O=C(Nc1ccc(OC(c2ccccc2)c2cncnc2)cc1)c1ccncc1
Clc1ccc2nc(-c3ccccc3)n(CC3CCCN3)c2n1
O=C(Nc1ccccn1)c1c(Cl)cccc1NO
O=S(=O)(c1ccc(F)c(-n2cnnn2)c1)N1CCOCC1
CC(C)Nc1ncc(C(=O)NCc2ccc(F)cc2)s1
Cc1nc(Nc2ccc(C(=O)NCCCO)cc2C)nc(Oc2ccc(-n3ccnc3)cc2C(C)C)n1
CCCCNC(=S)Nc1ccc(C(=O)NCC(NC(C)=O)c2ccccc2)cc1
COC1Cc2c(C)cc(O)c(F)c2CC1O
COc1ccc(C=C(C#N)C(=O)NCCc2ccccc2)cc1N
NC(=O)c1cnc(NC2CCCCC2O)c2cc(-c3ccsc3)sc12
CNC(=O)C(Cc1ccccc1)Oc1cc(C)cc2c1OC(C)(C)CC2
CCCOC(=O)CCSC(=O)C1C(C)(C)C1(C)C
CC(C)CC(N)C(=O)NC1CCCN(CCCCCCCCCCNC(=O)c2cc(C(N)=O)ccc2O)C1
CCCCN(Cc1ccccc1)S(=O)(=O)c1ccc(OC(C)C(=O)O)cc1
CCn1c(CCc2ccccc2)c(C)c(=O)n(-c2ccccc2)c1=O
O=S(=O)(C=Cc1ccccc1)Nc1cccc(Cl)c1
O=C(NCc1ccc(N2CCCC2)nc1)c1ccc(OCc2ccc(F)cc2)cc1
O=C(CSc1ncnc2c1cnn2-c1ccc(F)cc1)Nc1nc2ccccc2s1
COc1ccc(C(=O)NC(=S)Nc2cccc(-c3ccc(N4CCC(C)CC4)nn3)c2)cc1
CC(=O)N(C)c1ccc(NC(=O)c2ccc(CSc3nc4cc(F)ccc4n3C)cc2)cc1
C=CCOc1ccc(NC(=S)NC(C)C2CC3CCC2C3)cc1
O=C1C(=Cc2ccc(OC(F)(F)F)cc2)Oc2c1ccc(O)c2O
CC(C)NC1CCN(c2ccc(Nc3cc(-c4cccc(NC5CCOCC5)n4)c(Cl)cn3)cc2Cl)C1
COc1ccc(N(CC(=O)NCc2cccs2)C(=O)CCC(=O)Nc2ccccn2)cc1
COc1ccc(OCCCNC(=S)Nc2ccc(Cl)cc2)cc1
Cn1nccc1C(=O)Nc1cc(NC(=O)c2nn3ccccc3c2Br)cc2c1c(C1CC1)nn2C
CC(C)COC(=O)C1CSP(=S)(SCC(=O)Nc2cccc(C(C)C)c2)O1
CC(C)n1c(C(N)=O)nc2cc(-c3noc(=O)[nH]3)nc(-c3cncc(Cl)c3)c21
CNC(=O)c1ccc(NC(=O)NCc2ccccc2)cc1
Cc1nc(C(=O)Nc2cc(S(=O)(=O)N(C)N)ccc2C)cs1
Cc1noc(C)c1COC(=O)c1ccc(F)cc1NC(=O)c1ccccc1Br
C=C(c1ccc(Cl)cc1)C1CCC2(C(=O)O)CC(OC)CCC12C
COc1ccc(C2CC(=O)C(=CNCCc3ccc(C)cc3)C(=O)C2)cc1OC
CNCCCn1c2ccccc2c2cc(C(=O)N(C)c3ccccc3)nc(C)c21
Cc1ccc2c(c1)CCCN2C(=O)C1CCS(=O)(=O)CC1
CCC1CCCCCC1OC(=O)NS(=O)(=O)c1ccsc1C(=O)OC
CCSc1ccc2c(c1)CCc1c-2nc(NCCOC)c2nncn12
Cc1ccc(NC(=O)CN(C)C(=O)CCc2nnc(Cc3ccccc3)o2)c(C)c1
CN(CCc1ccc2ccccc2c1F)CCN1C(=O)c2ccccc2C1=O
Cc1ccc(Cc2nccn2C)cc1NC(=O)c1ccc2cc(CN3CCOCC3)[nH]c2c1
O=C(O)C1CCC(CC(O)(CC2CC2)C(=O)O)N1C(=O)c1ccccc1
N#Cc1ccccc1OCc1nc(=O)c2ccc(Cl)cc2[nH]1
COc1ccc(NC(=O)Nc2nc(C)c(-c3ccnc4[nH]cnc34)s2)cc1Cl
CC(C)C(=O)Oc1ccc2c(c1)C(CCNCC(F)F)=C(CO)CC2
O=C(NC1SC(CO)C(O)C(O)C1O)c1ccc2ccccc2n1
CCC1Nc2ncnn2C2CC(NC(=O)c3ccc(Cl)c(Cl)c3)(c3ccc4ccccc4c3)CCC12
CC(C)CC(NC(=O)C(NC(=O)CNC(=O)C(CCCCN)NC(=O)C(Cc1ccccc1)NC=O)C(C)O)C(N)=O
Cc1ccc2c(c1)C(=NNc1ccccn1)C(=O)N2
O=C(CNS(=O)(=O)c1ccc2ccccc2c1)NC(CCC1CCCCC1)C(=O)NC(Cc1ccccc1)C(=O)O
O=C(Nc1ccc(C(F)(F)F)cc1)C1OC(n2cc(C3CC3)nn2)C(O)C1O
COc1ccc(C(=O)N2CCCC(C(=O)c3ccc4c(c3)OCC4)C2)cc1
CC(C)Oc1cccc(N2CC(CNC(=O)Cn3cccc3)C2)c1
C#CCNC(C)C(c1ccc(OC)cc1)c1ccc(OC)cc1
Cc1cccc(-c2[nH]c(CNc3cc(F)ccc3OCCN3CCC(CO)CC3)nc2-c2ccc3ncnn3c2)n1
CCc1ccc2[nH]c3c(c2c1)CCN1C(=O)C(CC(=O)NCCC2=CCCC=C2)CC(C(=O)N2CCC(C)CC2)C31CCC1COC(C)(C)OC1
Nn1c(SCCC(=O)O)nnc1-c1ccccc1
CCc1cccc(CC)c1NC(=O)COC(=O)c1oc2ccccc2c1COc1ccc(Cl)cc1C
O=C(C1CC1)N1CCN(c2ccc(F)cc2)CC1
COc1ccc(N2CC3(COCCN(Cc4ccsc4)C3)C2)cc1
N#[N+][N-]C1CC(n2ccc(N)nc2=O)OC1CO
Cc1n[nH]c(C)c1C1CCCN1C(=O)c1ccc(F)cc1F
O=S(=O)(c1ccc(Br)cc1)N1CCSCC(O)C(O)C1CO
COC(=O)c1ccccc1NC(=O)CCNS(=O)(=O)c1cc(C)ccc1C
CC(C)CC(NC(=O)C(Cc1c[nH]c2ccccc12)NC(=O)C(C)NC(=O)C(N)Cc1ccc(O)cc1)C(=O)N1CCCC1C(=O)NC(Cc1ccc(O)cc1)C(N)=O
O=C(C=Cc1ccccc1)c1cc(-c2ccccc2)cs1
C#CCCn1cc(C(=O)NC23CC4CC(CC(C4)C2)C3)c2ccccc2c1=O
O=C(c1ccc2cc(O)ccc2c1)c1c(O)n(CCn2ccnc2)c2ccccc12
CCc1nn(CC(=O)NCCCN2CCN(c3ccccc3OC)CC2)c(=O)c2cc3sccc3n12
CCS(=O)(=O)N1CCC(Nc2ncc3nc(-c4ccc(Cl)cc4)oc3n2)CC1
N#Cc1c(C(F)(F)F)cc(-c2ccccc2)nc1N
CC1Oc2ccc(C=Cc3cc(O)cc(O)c3)cc2NC1=O
NC(N)=NCCCC(N)C(=O)OC1C(O)C(C(=O)O)OS1(=O)=O
C#CC1(CC(C)=Cc2ccc(F)cc2)CC(=O)C(N(C)C)C1
COc1cccc(NC(=O)Cn2nc(-c3ccccc3F)ccc2=O)c1
COc1ccc(CCNC(=O)c2cc(=O)[nH]c3ccccc23)cc1OC
NC(=O)N1CCN(Cc2cc(Nc3cc4c5ccccc5nc-4c[nH]3)ccc2Cl)CC1
CC(C)CCC(=O)NCN(C(=O)C(CC1CCCCC1)C(N)=O)c1ccccc1C(=O)NC(=O)NC=O
O=C(Nc1ccccc1)N1CCN(C(=O)c2ccc3c(=O)n(-c4ccc(F)cc4)c(O)nc3c2)CC1
COc1ccccc1C(=O)Nc1cccc(NC(=O)c2ccccc2)c1
Cc1cc(Nc2cccc(Cl)c2C)n2nc(C)nc2n1
CN(C)CC(=O)N1CCN2CC(O)C(O)C2C1
COC(=O)C1Cc2ccsc2C(=O)CC(C)NC(=O)C(CCC(N)=O)NC1=O
Cc1c(OCCCC#N)cccc1-c1nc(N2CCN(c3ccc4nonc4c3)CC2)c2ccccc2n1
NC(=O)c1c(NC(=O)C2CCCCC2)sc2c1CCCC2
CN(C)CCn1nc2c3c(c(NCCCN4C(=O)CC5(CCCCC5)NC4=O)ccc31)C(=O)c1ccncc1-2
O=C(COc1ncnc2ccccc12)NC(=S)Nc1cccc(C(F)(F)F)c1
C#CCn1sc2ccccc2c1=O
Cc1oc(C(C)(C)C)nc1C(=O)NC(C)C
CN(C)CCOc1ccc2nn[nH]c2c1
CN(Cc1ccsc1)C(=O)c1c(F)cccc1F
O=S(=O)(Nc1ccncn1)c1ccc(OCC(F)(F)F)cc1
CC(=O)NC(C)c1ccc(OC2CCN(c3ccnc(OCC4CC4(F)F)c3)C2)cc1
CC(C)NC(=O)C1CN(C(=S)Sc2ccccc2)CC1c1ccc(O)cc1
Cc1nc2n(n1)CC(NC(=O)Nc1nc3ccccc3o1)CC2
Cc1ccc(S(=O)(=O)NC(=O)COc2ccc(Cl)cc2C)c(C)c1
COc1ccc(-c2nn[nH]n2)cc1S(=O)(=O)Nc1cccnc1
Nc1ccc2c(c1)Cc1ccccc1N(C(=O)CNCCc1ccccc1)C2c1ccccc1
O=C(O)C=Cc1cc(O)c(O)c(O)c1
N=C(NN=Cc1ccccc1Cl)Nc1ccc(Cl)c(C(F)(F)F)c1
CN(C)S(=O)(=O)c1ccc(CNC2(c3ccccc3)CCCCC2)nc1
CCc1ccc(N(Cc2ccncc2)c2nc(SC)nc3ccccc23)cc1
C=C1C(=O)C2=CC=C(N)C(=CC(NC(C)C)=C3CC(C)CC(O)C(O)C(C)C=C(C)C(OC4OC(C)C(O)CC4O)C3=C1N(C)CC)C2=O
NC(=O)C1CCN(Cc2cccc(F)c2)CC1n1cccn1
OCCCOc1ccc(Nc2nc(OCCCN3CCOCC3)nc(N3CCN(Cc4ccc5c(c4)OCO5)CC3)n2)cc1
NCCCCC(NC(=O)C1CC(Oc2ccccc2)CN1C(=O)C1CCCCCC1)C(=O)O
Cc1c(O)c(CCc2ccccc2)c([N+](=O)[O-])c([N+](=O)[O-])c1Cl
CN1CCC(C(O)(c2ccccc2)C2CCCC2C(c2ccccc2)N2CCCC2)C1
N=C(N)c1cccc(Cn2c(C(=O)Nc3ccc4c(c3)CCNCC4)cc3cc(OCC(=O)O)ccc32)c1
O=C(Nc1ccc(O)cc1)c1cc(Cl)ccc1Cl
O=C(C=Cc1coc2c(O)ccc(O)c12)c1ccc2c(c1)C=CC(O)(C(F)(F)F)O2
CC(C)(C)c1cccc(Oc2ccc3nc(N)nc(N)c3c2)c1
O=C(COc1ccccc1)N1CCN(c2nc3c(c(Nc4ccc(Cl)cc4)n2)CCN(c2ccncc2)CC3)CC1
CCCCCCCC(=O)Nc1ccc(NC(C)=O)cc1
CCS(=O)(=O)Nc1cc(C(C)C)cc2c1[nH]c1c(C(=O)O)cccc12
CC(C)CCOc1ccccc1NCC(O)COc1cccc2c1OCC2=O
COC(=O)c1ccc(N2CCN(S(=O)(=O)c3c(C)noc3C)CC2)nc1
CC(C)N1CN(S(=O)(=O)c2ccc(N)cc2)c2nc3ccccc3nc21
COc1ccc2c(=O)c(-c3cc(OC)c(OC)c(OC)c3)coc2c1
O=c1[nH]c2ccc(-c3cccc(C(F)(F)F)c3)cc2c2sc(-c3ccccc3O)nc12
Cc1ccc(C)c(C(=O)NN=Cc2ccc3c(c2)CCN(C(=O)c2ccc(Cl)c(Cl)c2)C3CCCO)c1
O=C(Nc1cccc(Cl)c1)Nc1cc(C(=O)NCCN2CCOCC2)ccc1N1CCOCC1
COC(C)Cc1c(Cn2c(=O)c(C)c(C)n(-c3ccc(C)c(C)c3)c2=O)nc2cc(C)ccn12
Fc1ccc(Cc2nc3ccc(N4CCCC4)cc3[nH]2)cc1
CSc1ncccc1C(=O)NNC(=S)Nc1ccc(C)cc1OC(C)C
CCc1c(CC=CCP(=O)(O)O)[nH]c(=O)[nH]c1=O
O=C(COC(=O)c1cccc(Cl)c1NC(=O)c1cccs1)c1ccccc1
CCCCOc1cc(-c2ccc(NC(=O)Nc3c(C)cccc3C)cc2)nc(Nc2cccc(C#N)c2)n1
O=c1c2cnc(NCCN3CCOCC3)nc2c2cc(-c3cccc(F)c3)ccc2n1CC1CC1
Cc1ccc(C(=O)O)c(C)c1C(=O)Nc1cccc(-c2ccc(N3CCOCC3)nn2)c1
CCN1C(=O)C(=Cc2ccc(OC)cc2)N(CCO)C1=S
O=C(NO)C1CSC(c2nc3ccccc3[nH]2)=N1
CC(C)c1c(C(=O)O)[nH]c2ccc(Oc3cccc(OCCN4CCCCC4)c3)cc12
CC(=O)c1c(S(=O)(=O)NCCC(=O)NCc2ccco2)c(C)n(-c2ccc(Br)cc2)c1C
CCC1OC(=O)C(C)C(=O)C(C)C(OC2OCCC(N(C)C)C2O)C(C)(OC)CCC(=O)CC2NC(=O)OC21
CCC(C)C(C(=O)NC(CCc1ccccc1)C(N)=O)N(CCc1ccccc1)C(=O)c1ccc[nH]1
CCCCCCCCCCCCCNc1cc(C(C)(C)C)ncn1
OC(CNCc1cccs1)COc1cccc2[nH]ccc12
CCOc1ccc(NC(=O)C[N+](C)(C)CC)cc1
COc1nc(NC(C)c2ccc(Oc3ccc(CC(C)C)nc3)cn2)nc(OC)n1
CNC(=O)C1CCN(c2ccc(Nc3ncc4c5ccncc5n(C5CCCC5)c4n3)nn2)CC1
c1ccc(C(Cn2cccn2)NCCc2ccc(OCCCOCCCNCCCOCCNCCc3ccccn3)cc2)cc1
COc1cc(C(=O)c2ccc(N)cc2)cc(OC)c1OC
CC(NC(=O)C(Cc1c[nH]c2ccccc12)NC(=O)C(CCCCN)NC(=O)OCc1ccccc1)C(=O)O
CN1C(=O)C(COc2ccccc2)OC2COCC(NS(=O)(=O)c3ccc(F)cc3)OCC21
O=c1cc(O)c(-c2ccc(CNCC(F)(F)Cl)s2)cn1-c1ccc(F)c(F)c1
CN(C(=O)c1ccccc1)C(=O)c1ccccc1N
CC(=O)N1Cc2cnnn2-c2ccccc2N(C(=O)C(C)C)CC1C
CCOC(=O)Cn1nc(-c2ccc(CC)cc2)c2ccccc2c1=O
Cc1ccc(C#Cc2ccc(C(=O)C(NC(=O)CC3CC3)C(C)C)cc2)cc1
O=C(OCC(=O)N1CCN(C(=O)C2CCC2)CC1)c1ccc(Cl)cc1Cl
C=C(C)c1cc2cc(CC(C)=O)ccc2[nH]1
CCCCc1cc(C(C)=O)c(O)cc1C(=O)c1ccc(C)cc1
NC(=O)C(Cc1ccc(OC(F)(C(F)(F)F)C(F)(F)F)cc1)NC(=O)C1Cc2ccccc2N1C(=O)Cn1cnnn1
CCCc1c(C(=O)OCCN)cn2ncnc(N(C)c3c(Cl)cc(Cl)cc3Cl)c12
Cc1ccccc1OCC(=O)NC1C(O)CC2(O)C3Cc4ccc(O)c5c4C2(CCN3C)C1O5
O=C(NC1CCCC1NC(=O)c1ccc(C(=O)N2CCCC2)nc1)OCc1ccccc1
Oc1ccc(Nc2ccnc3cc(-c4nccs4)ccc23)c(O)c1
CCN(CC(=O)O)C(C)c1cccc(C(=O)Nc2ccc(C#CCNC(=O)c3cccnc3OC)cc2)c1
NCCCCNc1ccc([N+](=O)[O-])c2nonc12
CCCn1c(=O)c2nc(-c3ccc(OCC(=O)NN=Cc4ccc(OC)c(O)c4)cc3)[nH]c2n(CCC)c1=O
Cc1ccccc1C(=NO)N1CCCCC1
COc1cc(C(c2ccccc2)c2nc3cc(S(=O)(=O)O)ccc3c(=O)n2Cc2ccccc2)ccc1O
O=C(c1ccccc1)N1CCC(c2nc(-c3ccc4ccccc4n3)no2)CC1
CC(C)=CCCC(C)=CC1CC(O)C2(O)CC(=O)C=CC1O2
CSC(C=Cc1ccco1)=C(SC)C(=O)O
Cc1nn(C(=O)CNc2ccc(F)cc2)c(=O)c2c(N)scc12
c1ccc(CCn2ccnc2)cc1
CC(NC(=O)c1nc(N)n(-c2ccc(Cl)cc2)n1)C(=O)NC(C)c1ccccc1
COC(=O)Nc1nc2cc(C(=O)c3ccc(O)cc3)ccc2[nH]1
COc1cccc(-c2cc(C(=O)NC(=S)Nc3ccc([N+](=O)[O-])cc3)c3ncccc3c2)c1
COc1ccc(-c2nn3c(-c4ccc(F)cc4)cc(-c4ccccc4)nc3c2-c2ccncc2)cc1
CN(Cc1cccc2ccccc12)CC(O)CN(Cc1cccc2ccccc12)Cc1cccc2ccccc12
CC(=O)NC(C)c1ccc(OC2CCN(c3ncnc(OCC(F)F)c3CCC3CC3)C2)cc1
CC(C)NC(=O)c1ccc(C2(C(F)(F)F)N=N2)cc1
CCC1NCC2(CCN(C(=O)C=Cc3ccc(C(F)(F)F)cc3)CC2)c2cc(OC)c(OC)cc21
CC(O)C(Nc1ncnc2c(C(N)=O)cccc12)C(=O)NC1CCN(C(=O)OC(C)(C)C)CC1
COC(=O)C=Cc1ccc(OC2OC(CO)C(O)C(O)C2O)cc1
O=C(Cn1cncn1)N1CCC2(CC1)CN(C(=O)Cc1ccc(-c3ccccc3)cc1)C(CO)c1c2c2ccc(O)cc2n1CCO
O=C(O)c1ccc(S(=O)(=O)N(Cc2ccc(Cl)cc2Cl)c2ncc(Cl)cn2)cc1
COC(=O)c1c(NC(=O)CCC(=O)N2CCN(c3ccccc3F)CC2)sc2c1CCCC2
Cc1cccc(C(=O)N2CCc3cc(CN4CCCC4COc4ccc(C(=O)O)cc4)ccc32)c1
O=C(CNC(=O)c1cc(F)c(F)c(F)c1)NCC(=O)N(CCN1CCOCC1)CC(=O)NCC(=O)Nc1cc(F)c(F)c(F)c1F
c1ccc(CC(Cn2cncn2)c2ccccc2)cc1
c1ccc(SCCNc2ncnc3c2Cc2ccccc2O3)cc1
COc1ccc(CC2(Cc3ccc(OC)c(Cl)c3)C(=O)c3ccccc3C2=O)cc1
Nc1nnc(SCCC2CCCCO2)s1
Cc1cc2c(cc1C(F)(F)F)NC(=O)CC(c1cccc(-c3ccc(C(C)C)nc3)c1)=N2
Nc1nc(N)c(Cc2ccc3c(ccn3CC(=O)O)c2)c(Cl)n1
COc1ccccc1C1CCN(CCCNC(=O)C2CCN(c3ncnc4c3ncn4-c3ccc(Cl)cc3)CC2)CC1
O=c1[nH]c(=O)n(COCCOCCCO)c2nc(-c3ccccc3)ccc12
COc1ccc(C(=O)NN=C(C)c2c[nH]c3ccccc23)cc1Br
O=C(Nc1cc(C(F)(F)F)cc(C(F)(F)F)c1)Nc1ccccc1OCCOc1ccccc1C=CC(=O)N1CCOCC1
COc1cc2oc(-c3ccc(OCC=C(C)C)cc3)cc(=O)c2c(O)c1OC
CC1(OC(=O)CC23CC4CC(CC(C4)C2)C3)C(=O)C(=O)Nc2ccccc21
CC(C)c1ccc(NC2=NC(=O)C(=Cc3ccc(O)cc3)S2)cc1
COc1ccc(-c2ccc(S(=O)(=O)NC(C)C(OC)C(=O)NO)cc2Cl)cc1
COC(=O)c1c(C)n(-c2ccccc2)c2ncncc12
Clc1ccc(NCC(CCN2CCOCC2)c2cccc(Cl)c2)cc1
CC(=O)Nc1[nH]nc2ccc(-c3ccc(F)cc3)cc12
CCC(O)C(NCc1ccc(OC)cc1)C(=O)NCC(=O)O
COc1ccc(CN2CCc3nnc(CNS(C)(=O)=O)n3C2)cc1
CNCCCCN1CCN(Cc2ccc(C(=O)N3CCCCC3)o2)CC1
Clc1nc(Cl)n2c1C(c1ccccc1)N(Cc1ccccc1)CC2
COc1ccccc1C(=O)NCC(Oc1ccccc1Br)c1ccco1
O=C(OCc1ccc(F)cc1)c1ccc2ccccc2c1
CC(=O)Nc1ccc(-c2ccccc2)cc1
CCCNc1ncc(Cc2ccc(O)cc2)n(Cc2ccc(-c3ccccc3S(=O)(=O)NC(=O)CC)cc2)c1=O
CNC(=O)C1CCCN1C(=O)Cn1c(-c2ccc(Cl)cc2)nc(N2CCOCC2)c1CCCOC
O=C1COC2(CCC(CCN3CCN(c4nccc5c4CCO5)CC3)CC2)CN1
N#CCCCOc1ccc(-c2ccc(C(=O)N=C(N)N)cc2F)cc1OCCc1cccc(Cl)c1
CC(C)c1ccc(NC(=O)Cc2ccccc2)cc1NC(=O)Nc1cnc(C(=O)NCCCN(C)C)cn1
C=C1C(=O)OC23CCC4C(C)(CC5OC5(C)C)CCCC4(C)C2CCC1(O)C3
CCCNC(=O)CNc1ccc([N+](=O)[O-])cc1C
O=C(Nc1cc(F)cc(F)c1)Nc1nc(-c2ccc(F)c(C(F)F)c2)ns1
CN(C)N=Nc1ccc(C=CC=CC=Cc2ccccc2)c(O)c1
CCCC1CCCC(OC2C(OC3CCC4C(=CCC5C4CCC4C6CC7(CCCCO7)OC6CC45)C3)OC(C)C(OC3CCCCO3)C2C)O1
CC1CCCC(C)N1CCCNC(=O)CNS(=O)(=O)c1ccccc1
COc1ccc(N2CCN(Cc3cn4cc(CCCc5cn(Cc6ccccc6)nn5)c(C5CCCCC5)nc4n3)CC2)cc1
CCCCCC(Cl)C(=O)NNC(=S)NC(=O)I
COc1cccc(C(=O)Oc2cccc3c2C(=O)OC(COc2ccc(C(C)C)cc2)C2CCC32)c1
Cc1ccnc(COC(=O)NC(C(=O)c2ccc3c(C4CCN(c5ccccc5)CC4)c[nH]c3c2)C(C)C)c1C
Cc1ccc(OCc2nc(C(=O)NC3CCCCC3)cs2)cc1
COc1ccc2c(c1)Cc1sc(NC(=O)Cc3ccccc3)nc1-2
Cc1ncnc(C)c1C(=O)N1CC2CN(CCC(NC(=O)C3CCC(F)(F)CC3)c3ccccc3)CC2C1
COc1ccc(CCNC(=O)Cc2csc(C)n2)cc1OC
NC(=O)c1ccsc1NC(=O)COc1cc(O)c2c(=O)cc(-c3ccccc3)oc2c1
CCS(=O)(=O)c1ccc2c(=O)cc(N3CCOCC3)oc2c1
NC(=S)NNC(=O)C1CC1c1ccccc1
OCCN1CCN(CC(Cc2ccccc2)N2CCN(CCC3COCCO3)CC2)CC1
Cc1ccc(C(=O)Nc2ccc(Cl)c(C(F)(F)F)c2)c(NC(=O)CN)c1
Cc1ccc(C=CC(=O)c2cccc(-n3cc(-c4ccc(C)cc4)[nH]c3=O)c2)cc1
Cc1cc(NC(=O)CCNC(=O)OCc2ccccc2)[nH]n1
Cc1ccc(NC(=O)CSc2nc(-c3ccccc3Cl)nc3sc(C(C)(C)C)cc23)c(C)c1
O=C(O)C1OC(Oc2ccccc2[N+](=O)[O-])C(O)C(O)C1O
COc1ccc(CN(CCN(C)C)c2nc3ccccc3o2)cc1
O=C1CCC2(O)C3Cc4ccc(O)cc4C2(CCN3CC2CCCCC2)C1
Cc1ccc(C(=O)N(CCC(C)C)c2ccc(C(O)(C(F)(F)F)C(F)(F)F)cc2)s1
Cc1ccc(-c2ccc(-c3ccc(CC(NC(=O)C4CC4)C(=O)O)cc3)cc2)cc1
COc1cc(C=Cc2cccc(CN3CCN(c4ccccc4OC)CC3)n2)cc(OC)c1
COCCn1c(-c2ccc(OC)c(OC)c2)cn2c(=O)cc(N3CCOCC3)nc12
CC1=CSC2=NC(c3ccccc3)=C(C)C(c3ccccc3)N12
C=CCn1c(O)nc2ccsc2c1=O
C=CCN1CCN(CCCC(=O)Nc2ccccc2Oc2ccccc2)CC1
CC1(C)Cc2cccc(Cl)c2C(N=[PH](C)(=O)O)=N1
COc1cccc2c1c(C=NN)cn2CC=C1CCCC2(C)C(OC(C)=O)CCC12
CSc1cc(O)n(C2OC(CO)C(O)C2O)c(=O)c1C#N
CCCOC1CN(S(=O)(=O)N(C)C)C2CN(Cc3cnn(C)c3)CC12
CC(C)(N)c1cn(S(=O)(=O)c2ccc(C(F)(F)F)cc2)nn1
O=C(CN1C(=O)CC(c2ccco2)Sc2ccccc21)NC1CC1
CC(NC(=O)c1c(F)cc(F)cc1F)C(c1cccs1)N1CCCC1
C=Cc1ccc(CNC(=S)NCCCc2c[nH]cn2)cc1
Cn1nc(C2COc3ccc(C(=O)NC4CC4)cc3C2)c2nccnc21
COc1cc2c(-c3ccc(O)cc3)cn(CC3=CC(=O)C(O)=CC3=O)c2cc1O
CC(C)c1cnc(C(C)(N)CO)s1
CC1CC(=O)c2c(O)c(C(F)(F)F)c3c(c2O1)C(C)CC(OC(=O)c1ccccc1)C3=O
CCCCc1nc(S(=O)(=O)c2cccc(C(F)(F)F)c2)c(CCC)o1
CN1CCC(C(C)(C)c2nnc3ccc(-c4ccc(C5CCCN5S(C)(=O)=O)cc4)nn23)CC1
COc1ccc(-c2nn(C(C)OC(Cn3nnc4ccccc43)c3ccc(F)cc3F)cc2-c2ccc3nccnc3c2)cn1
Cc1ccc(Oc2ncccc2C(=NCc2ccc(F)cc2)NO)cc1
CC(NC(=O)C1CCC(C)(O)CC1)C(C)c1nc(-c2ccc(F)cc2)c(-c2ccncc2)o1
Cc1ccc(S(=O)(=O)N2CCC(NC(=O)c3cc(Cl)ccc3Cl)CC2)c(C)c1
C=CCN(C(=O)c1ccccc1)C(=S)OCCn1c([N+](=O)[O-])cnc1C
COc1ccc2cc3[n+](cc2c1OCCCCNC(=O)c1ccccc1)CCc1cc2c(cc1-3)OCO2
COc1ccc(C(=O)NC(=Cc2ccccc2F)C(=O)N2CCCC2)cc1
CCOC(=O)C1Nc2ccccc2C2=C1C(=O)c1ccccc1C2=O
Nc1nc(Cl)c(N=Nc2ccc([N+](=O)[O-])cc2)c(NC2CCC(NC(=S)Nc3ccnc4ccccc34)CC2)n1
O=C1CCCCN1CCOc1ccccc1
O=C(c1cc2ccccc2[nH]1)N1CC2CNCC2C1
O=C(O)CSCC(=O)Nc1ccccc1
c1ccc2c(c1)CC2Cn1ccnc1
CCOC(=O)Nc1c(-c2ccsc2)nc2ccccn12
CCCCc1ncc(C=C(Cc2cccs2)C(=O)O)n1Cc1ccc(C(=O)O)cc1
Cn1ccnc1Cc1ccc(S(=O)(=O)NC(CCn2c(N3CCCC3)nc3ccccc32)C(=O)O)cc1
O=C(CN(CC(=O)NC1CCCCC1)c1ccccc1)Nc1ccccc1C(F)(F)F
CCn1c(=N)n(CC(C)C)c2cc3c(-n4ccnc4)ncnc3cc21
N#CCN(Cc1cc(Cl)cc2c1OCOC2)C1CCS(=O)(=O)c2ccccc21
Cc1ccc(-n2nc(C(C)(C)CC(=O)O)cc2-c2ccc(S(C)(=O)=O)cc2)cc1
CC(=O)Nc1ccc(OC(=O)c2ccncc2)cc1
CC(Nc1nccc(N2C(=N)OCC2C(C)C)n1)c1ccccc1
CCN(CC)CCOc1ccc(C=Cc2cc(O)nc(C=Cc3cc(O)ccc3O)c2)cc1
COc1c(NCC(O)COc2ccc3c(c2)c(C#N)cn3-c2ccc(F)cc2)c(C)nn1C
CC(=O)N1c2ccc(S(=O)(=O)N(c3ccc(C)cc3)C(C)C)cc2CC1CN1CCCC1CNC(=O)c1cccc(C(F)(F)F)c1
O=c1ccn(C2OC(COP(=O)(O)OP(=O)(O)OP(=O)(O)CCc3ccccc3)C(O)C2F)c(=O)[nH]1
CNC(=S)NNC(=O)Cc1ccccc1
COc1cc(C2c3cc4c(cc3C(OC(=O)c3ccc5c(c3)OCO5)C3COC(=O)C23)OCO4)cc(OC)c1OC(=O)C(=O)NC(C)C
CCCNC(=O)C(Cc1ccccc1)NC(C)=O
CNC(=O)C(NC(=O)C(CC(C)C)NC(=O)C(NC(=O)C(CC(C)C)NC(=O)C(Cc1ccccc1)Cc1ccccc1)C(C)(C)C)C(C)(C)C
Cn1cc(S(=O)(=O)N2CCCc3cc(C(=O)Nc4ccccc4)ccc32)cn1
C=COc1cc(OC)ccc1NC(=S)NCCc1ccccc1
COc1cc(OC)c(C(=O)c2c(-c3ccccc3I)noc2C)cc1OC
Cc1ccccc1NC(=O)CCS(=O)(=O)c1ccc2c(c1)CCCC(=O)N2
Cc1cc(Oc2ccc(S(C)(=O)=O)cc2C(=O)O)ccc1C1=CC(=O)C=CC1=O
O=C(NC(Cc1ccccc1)C(O)CN(Cc1ccc(-c2ccc(OCc3ccccc3)cc2)cc1)NC(=O)C(=O)C1CCCC1)Oc1ccccc1
COC(=O)c1ccccc1S(=O)(=O)Cc1ccc(C(=O)O)o1
NC1N=C(c2ccccc2)C(c2cccs2)=CS1
Cc1ccc(C(CC(=O)O)NC(=O)c2cc(C(=O)O)cc(-c3ccccc3)c2)cc1
N#Cc1ccc(CC2CCN(CCCn3cc(-c4ccccc4)c4ccccc43)CC2)cc1
CC(C)=CCCC(C)=CCC=C(C)CCC1=CCCC2C1(C)CCC(CC=O)C2(C)CC1=CC(=O)C=C(C)C1=O
O=C1c2ccccc2NC(c2c(Cl)cccc2Cl)N1CCCCn1ccnc1
CC(=O)OCC1OC(Oc2c(C)oc3cc(O)ccc3c2=O)C(OC(C)=O)C(OC(C)=O)C1OC=O
COC(=O)C1(C)CCCC2(C)C3CCC4CC3(CCC12)CC4(C)O
CCCc1ccc(-c2nn(CCNS(C)(=O)=O)c3c2CN(S(C)(=O)=O)CC3)cc1
CC(C)(C)c1ccc(-c2ccc(O)c(C(=O)NCCCCC(=O)NO)c2)cc1
O=C(OCN1CCCC(Nc2ccc(F)c(F)c2)C1)c1cccnc1
CC(C)OC1C(N)CC(N)C1c1ccc(NC(=O)C(C)(C)C)cc1
COc1ccccc1NC(=S)NCc1cccnc1
S=C1CC2CCCC2(c2ccccc2)N1
COc1cccc(N2CCN(C3=NCCN3)CC2)c1
CN(Cc1ccccc1)S(=O)(=O)c1cccc(NC(=O)CSCc2ccc(F)cc2)c1
O=C(Nc1cc2c3c(c1)CC(=O)N3CCC2)c1ccon1
CC(=O)c1c(-c2ccc(Cl)cc2)c(-c2ccc(Cl)cc2)n(-c2ccc(O)c(C(F)(F)F)c2)c1C
CC(C)Cc1nc(N)nc(N)c1-c1ccc(N(C)C)cc1
CCc1ccc(NC(=O)Cn2c(=O)n(Cc3ccc4c(c3)OCO4)c(=O)c3c2c2cc(OC)ccc2n3C)cc1
SCCCOc1cc2c(c(Cl)c1OCCCC1CCCN1)COCC2=Cc1cccc(Cl)c1
CN(C)CCNc1nccc2c1C=Cc1[nH]cc3cccc(c13)N2CCO
CSc1nc2c(Br)c(-c3ccc(O)cc3)c(Br)c(-c3ccc(O)cc3)c2[nH]1
Cc1noc(C)c1CN1CCC(n2nccc2NC(=O)CC2CCCC2)CC1
COC(=O)c1ccc(CNC(=O)CCc2ccc(O)cc2)cc1
Cc1nc2cc3c(=O)nc(N)[nH]c3cc2s1
Cc1ccc2c(C)cn(CC(=O)c3ccc(Br)cc3)c2c1
Cc1cc(C(=O)COC(=O)c2cccnc2Cl)c2ccccc2n1
C=C(C)C(CCC(c1ccc(C(=O)OCC)cc1)c1c(O)cc2oc(C)cc(=O)c2c1O)NC(C)=O
O=C(Cc1ccccc1)Nc1nnc(Cc2ccc(Cl)cc2)s1
CCCCCC(O)CCCCCCCCc1ccc(O)cc1
COc1ccc(-c2cc(C(=O)Nc3ccc(OCCN4CCOCC4)cc3)c3ccccc3n2)cc1OC
Nc1ccc2ncnc(NCC3CCCO3)c2c1
CCCNCc1ccc(Cl)cc1
Cc1ccc2[nH]c(=O)c(CN(C(=O)CNS(=O)(=O)c3ccc(F)cc3)c3ccc(F)cc3)cc2c1
Cc1cccc(NC(=S)Nc2ccc(C(C)(C)C)cc2)c1O
C=CCC=CCn1c(N=Cc2ccc(N(C)C)cc2)nc2ccccc21
N=C(N)c1ccc(-c2ccc(-c3ccc(-c4ccc(C(=N)N)cc4)o3)cc2)cc1
Cn1cc(C(=O)NN=C2C(=O)Nc3ccc(S(=O)(=O)Nc4ccc(Cl)c(C(F)(F)F)c4)cc32)c2ccccc21
Nc1cc(C(=O)NO)cc(-c2ccc(Oc3ccccc3)cc2)c1
CCOc1ccc(OP(=O)(NC(C)C(=O)OC2CC(O)C(C)OC2CC)OCC2OC(n3ccc(=O)[nH]c3=O)C(C)(O)C2O)cc1
CC1=CCC2C(C)(C)CCCC2(C)C12CC1=C(C)C(=O)C(Cl)=C(C(=O)O)C1(C)O2
COc1cc2c(cc1OC)C(OCc1ccc(-c3cccc(C)c3)cc1)C1CC21
CCN(CCc1ccccc1)c1nc(NCc2ccc(O)cc2)nc(-c2ccccc2)c1Cc1ccccc1
O=C(NC(Cc1ccccc1)C(=O)O)c1cc(C23CC4CC(CC(C4)C2)C3)c2ccccc2c1
O=[N+]([O-])c1ccc(S(=O)(=O)Nc2ccccc2)cc1NC1CCCCC1
CC(C)(O)CCCC(C)(O)C1CCC2OC(CCCCCCC=CC(O)Cc3cc(O)c(C(F)(F)F)cc3Cl)CCC21C
O=c1cc(-c2ccccc2)[nH]c(SCCc2ccccc2)n1
C1CCC(OC2CCCOC2OC2CCC3C(CCC4C3CCC3C5CC6(CCCCO6)OC5CC34)C2)OC1
CC(C)CCNC(=O)C(=O)NC(Cn1cncn1)C1OC2OC(C)(C)OC2C2OC(C)(C)OC12
NC(=O)c1cn(-c2cccc(-c3cnc(-n4ccnc4)c(NCc4ccc(OC(F)(F)F)cc4)c3)c2)nc1NC1CCNCC1
COc1ccc(S(=O)(=O)N(CC(O)C(Cc2ccccc2)NC(=O)OC2COC3OCCC23)C(C)C)cc1
CC(=O)Oc1cccc(N(CCC(=O)c2ccccc2)c2ncnc3ccc(Sc4nnnn4C)cc23)c1
CCCNCc1ccc(-c2cccc(SC)c2)s1
Cc1cc(=O)oc2c3c(c4c(c12)OC(C)(C)C=C4)OC(C)(C)CC3OC=O
CC(C=Cc1ccccc1)=CCC12OCC3C(O)CC(C=C4C(=O)c5c(O)cccc5OC431)C2=O
NC(=O)c1ccc(OCCCN2CCN(CCCNc3c4c(nc5ccccc35)CCCC4)CC2)cc1
CC(=O)Nc1ccc(C(C)C)cc1
N#CC(=Cc1ccc([N+](=O)[O-])s1)c1noc2c1CCCC2
CCCCCN(CCCl)c1cccc(C(=O)OCCC)c1
O=c1c2c(NC3CC3)nc(-c3ccc(F)cc3)cc2ncn1CCN1CCCC1
COc1cccc(C=NNC(=O)c2nc(-c3ccccn3)no2)c1
CCCn1c(CN2CCCC2c2cccnc2)nc2cccnc21
CCCC1CCC2(OOC3(CCCCC3OC3(C)CCCCC3)OO2)C(CCC)C1
Cc1nnc(-c2ccccc2F)n1-c1ccc(OCCN2CCCCC2)cc1
CCCOc1ccc(N2CCC(Oc3ncnc(NC(C)C(C)C)c3CN)C2)cc1
CCC(=O)N(CCS(C)(=O)=O)C1CC(COc2ccc(OC)cc2)C1
CCCCCCCCCCCCCCC(=O)OC12C(=CC3CC1C(C)(C)O3)C(O)C13CC1CN(CCC(=O)OCCCc1ccc(O)cc1)C23
CC(O)C=C1CCCC2(C)C(NC(=N)N)CCC12
CCC(NCC(=O)Nc1nnc(-c2ccc(-c3ccncc3)cc2)s1)c1ccccc1
CNC(=O)c1ccc(NCc2ccc(-c3cccs3)s2)c(Cl)c1
CCNS(=O)(=O)c1cccc(C(C)(C)NCc2coc(-c3ccc(C)cc3)n2)c1
Cc1c(C(=O)NCc2ccc(F)c(Cl)c2)nn(C)c1NCc1ccc(F)cc1Cl
C=CC1CC1C(=O)NS(=O)(=O)N(C)CC
Cc1cc(NC(=O)C2CCCN2C(=O)c2ccc(Oc3ccccc3)cc2)ccc1N1CCCCC1
Oc1ccc2c3c1OC1C(=Nc4ccc(F)cc4)CCC4(O)C(C2)N(CC2CC2)CCC314
NCC1CCC(c2nc(-c3nc(C(=O)Nc4cnccn4)cc4[nH]cnc34)c(N)s2)CC1
COc1ccc(COC(=O)C(CCC(N)=O)NC(=O)OCc2ccccc2)cc1
CNc1ccc(CN2CC(C)C(Cc3ccccc3)N(Cc3cccc(NC(=O)OC4CCOC4)c3)C2=O)cc1
CCCS(=O)(=O)NC1CCC(CCN2CCN(c3cccc(Cl)c3C)CC2)CC1
COc1cc(F)ccc1-c1nccc2cc(S(=O)(=O)Nc3ccncn3)ccc12
COC=C(C(=O)OC)c1ccccc1COc1cc(-c2ccccc2)nn1C(F)(F)F
O=C(Cc1cccc(Cl)c1)Nc1ncc(CCc2ccccc2)s1
COc1ccc(-c2nc3c(c(-c4ccc(OC)c(OC)c4)n2)CN(C)CC3)cc1OC
CN1CCCCC1=NOC(=O)c1ccccc1
Cc1ccc(NC(=O)CSc2n[nH]c(C)n2)cc1
CCCCNC(=O)c1ccc(S(=O)(=O)NCc2ccccc2)cc1
FC(F)(F)c1nnnn1-c1ccc(NN=NN2CCOCC2)cc1
CCc1cn(C2CC(O)C(O)C2O)nn1
O=C(Nc1cc(Cl)cc([SH](F)(F)(F)F)c1)NN1C(CO)CCCC1C(F)(F)F
COc1ccccc1CC(N)C(=O)N1CCC(F)(c2ccc(Cl)cc2)C(C)(C)C1
CN(C)CC1CC2CN(Cc3ccoc3)CC1O2
CC(C)c1cccc(C(C)C)c1NC(=O)NC(C(=O)OCC(C)[N+](=O)[O-])C(C)C
CC12OC3OC(C=CC1CC(OC1OC(C4CCCCO4)CC(OC4CCCCO4)C1O)CC2=O)OC1CCC2C(CCC32)C1
Cc1cc(C)cc(CNC(=O)CNC(=O)N2CC(=O)Nc3ccccc32)c1
CCS(=O)(=O)c1cc(CC(=O)Nc2ccc(Cl)cc2)ccc1C
NCCCCc1ccc(CN)cc1
NCCOCCOCCNC(=O)NC(=O)c1cc(F)c(OCCCOCCOCCCl)cc1F
Cc1cn(C2C=CC(COP(=O)(OCC3OC(n4cc(C)c(=O)[nH]c4=O)CC3[N-][N+]#N)Oc3ccccc3)O2)c(=O)[nH]c1=O
CCOC(=O)CCC(=O)Nc1nccc2c1[nH]c1c(C)cccc12
O=C(COC(=O)c1ccccc1)NC1CC(=O)N(c2ccccc2)C1
CCCOc1ccc(NCc2ccccn2)cc1-c1nc(=O)c2cnn(C3CCCC3)c2[nH]1
O=C1NC(=O)C(=Cc2cccc(Cl)c2Cl)S1
C=CCc1cc(C=C2OC(=O)C(c3ccc(OC)c(O)c3)C2=O)ccc1O
CC(C)(Oc1ccccc1-c1ccccc1)C(=O)O
O=C(NC(Cc1ccccc1)c1ccccc1)Oc1cccnc1
CCCN(c1ccc(NS(C)(=O)=O)cc1)S(=O)(=O)c1ccc2c(c1)n(C)c(=O)c(=O)n2C
CSc1ccc(C=NN2C(=O)CNC2=O)cc1
N#CCOc1ccc(N2C(=O)CC(N3CCC(C(N)=O)CC3)C2=O)cc1
CCN1CCC23c4c5ccc(O)c4OC2c2[nH]c4ncccc4c2CC3(O)C1C5
C#Cc1ccc(C2SCc3noc(C(=O)OCC)c32)cc1
CCCCc1ccc(C#N)c(SCC(=O)N2CCCCCC2)n1
Cc1ccc(Cc2c[nH]c3ccccc23)cc1
CC=Cc1cccc2c1c1ccccc1n2S(=O)(=O)c1ccc(N)cc1
COc1cc(Nc2ncc(-c3ccc(OC(C)C)cc3)o2)ccc1OCC(C)C
CC1=NC2CCC1C21CCC(CC2CC2)(C(=O)O)O1
CN1CCc2nc(C(C)(C)C)c(C(=O)OCCCO)n2CC1
CC(=O)N1CCN(C(C)=O)c2c1c(-c1ccc3c(c1)CCCC3)nc1ccccc21
O=C(O)C=NOCC1=C(C(=O)O)N2C(=O)C(Nc3ccccc3)C2SC1
CN(C)C(=O)N1CCC2(CCN(S(=O)(=O)NC3CC(N(C)c4ncnc5[nH]ccc45)C3)C2)C1
CCOC(=O)C(C)NC(=O)C1CCCNC(=O)OCCCC(C(=O)NO)C(CC(C)C)C(=O)N1
Cc1nn(-c2cc(Cl)c(Cl)cc2S(=O)(=O)c2ccccc2)c(=O)o1
CC1C(=O)CCC2C1(C)CCC1C2(C)CCC2(C)C3CC(C)(C)CCC3CCC12C
CCOC1CC(C(O)c2ccccc2Cl)C2(C)CCC3C(=O)OC(c4ccoc4)CC3(C)C2C1=O
Cc1ccc(S(=O)(=O)N2CCN(C(=O)Cc3ccccc3)CC2)c(C)c1
COc1ccc2c(=O)cc(-c3ccc(OC)c(OC)c3)oc2c1
Cc1sc2[nH]c(CN3CCc4ccccc4C3)nc(=O)c2c1C
COc1nc(N)nc2c1ncn2C1CC(OP(=O)(O)O)C(CF)O1
O=C(O)C1(Cc2nc3cc(OCc4ccc5ccccc5n4)ccc3n2Cc2ccc(Br)cc2)CCCC1
COc1cc2c(c(O)c1C(=O)O)C1OC(CCCC=CC(=O)N3CCCC3C(=O)O)(Cc3ccccc31)O2
CC(C)NC(=O)NC(=O)c1cc(F)cc(C(F)(F)F)c1
O=S(=O)(Cc1ccccc1)CC1c2ccccc2CCN1Cc1cccc(C(F)(F)F)c1
Cc1ccccc1N1CCN(Cc2cccc(-c3cccc(C4=NCCO4)c3)c2)CC1
O=C(c1ncc(-c2ccc(O)c(F)c2)nn1)N1Cc2ccccc2C1
COc1ccc(-c2[nH]cc3c2C(=O)C2=Cn4ccn4CC(=O)[NH+]=C2C3=O)cc1
Cc1c(Cl)cccc1NC(=S)NCc1ccc2c(c1)OCO2
C#CC(C)(C)C
COc1ccc2ncc(Cl)c(CCNCc3ccco3)c2n1
COc1ccccc1CNc1ncnc2onc(-c3ccccc3)c12
CCOC(=O)Cc1csc(NC(=O)C(CC)c2ccccc2)n1
O=c1c2cc([N+](=O)[O-])ccc2nc(-c2ccccc2Cl)n1-c1ccc(Cl)cc1
CN1CCC(c2cccc(S(=O)(=O)c3cc(F)ccc3Cl)c2)CC1
O=C(C=C1CCCCCCN1Cc1ccccn1)NO
Cc1ccc(S(=O)(=O)n2c3cccnc3c3c(N)nc(N)nc32)cc1
CN(C)CCCN(CCCCN(C)Cc1ccccc1)CCCOc1ccccc1
COc1cc(C=Cc2nnc(SC)o2)cc(OC)c1OC
O=C(CNC12CC3CC(CC(C3)C1)C2)N1CCCCC1
COc1ccc(C(=O)Nc2ccccc2-c2nnc(SCC(=O)c3ccc(Br)cc3)n2C)cc1OC
CCc1cccc2c(CCCc3ccccc3)c(CCc3ccc(N)nc3)n(Cc3cccc(C(=O)O)c3)c12
CC(O)C1C(=O)N2C(C(=O)O)=C(c3nnnn3C3CCCC3)SC12
COCC(=O)N1CCN(c2cc(C)nc(C3CCCN3C(=O)CCCO)c2)CC1
CC(=O)NC(CCCN=C(N)N)NC(=O)C1(NC(=O)C(CC(C)C)NC(=O)C(C)BC(N)=O)CCCC1
N#Cc1cc(CNC(Cc2c[nH]c3ccccc23)C(N)=O)no1
COc1cccc(C(C)(O)c2c(C)nc3n2CCOc2cc(C#CC(C)(C)O)ccc2-3)c1
CCOC(=O)c1c(NC(=O)Cc2csc(NC(=O)c3ccon3)n2)sc(C)c1C
CC1(C)Cc2ccccc2N1C(=S)Nc1ccc(NS(=O)(=O)c2ccccc2)cc1
CON=C(COc1ccc2ccccc2c1)c1ccc(Cl)cc1
CCCCCCCCCCCCCCC=CC(=O)N1CCC(Cn2cc(-c3ccc(OC)cc3)nn2)CC1
CCN(C(=O)COc1cccc(Br)c1)C1CCS(=O)(=O)C1
CCc1cc(C(C)=O)c(O)cc1OCc1cccnc1
CN(Cc1ccccc1)Cc1cnc(NC(=O)c2cccc(OC(F)(F)F)c2)s1
CNCCCNc1cc([N+](=O)[O-])cc2c1C(=O)c1ccccc1C2=O
CC1(C)C(=O)C=CC2(C)C1CC(O)C1(C)C3=C(O)C(=O)C(c4ccoc4)C3(C)CCC21
COc1ccc(CCNC(=O)CCC2CCCN(C3CCc4ccccc4C3)C2)cc1OC
Oc1ccc(-c2cnnc(N3CCCCC3)n2)cc1
COC(=O)Nc1ccc2oc(-c3ccc4c(c3)CCC4)nc2c1
CCCCOC(=O)N1CCN(C(=O)C(CCC(=O)O)NC(=O)c2cc(N3CCC(N4CCN(CC)CC4)CC3)cc(-c3ccccc3)n2)CC1
COc1c(C)cc(-c2nc3ncccc3o2)cc1CN1CCCC1
O=C(OCC(=O)c1ccc[nH]1)c1cccc(NS(=O)(=O)c2ccc(Cl)s2)n1
CC(C)Nc1nc(N)c2ncn(Cc3ccc(F)cc3)c2n1
Cc1ccc(-n2cnc3cc(N)ccc32)nc1
Cc1nc2nn3c(-c4ccco4)cc(C(C)C)nc3c2cc1-c1c(Cl)cccc1Cl
CCOCCOC(=O)C1C(=N)N(N2CCCCCC2)C2=C(C(=O)CC(C)(c3ccccc3)C2)C1c1ccc(F)cc1
COc1ccc(C(O)=NN=C2C(=O)Nc3ccccc32)c(O)c1
Cc1oc2c(c1C)C(=O)C=C(NCNc1ccc(S(N)(=O)=O)cc1)C2=O
CCCCCN(Cc1cccc(C#N)c1)C(=O)c1ccc2c(c1)c1c(n2C)CC(C)CC1
CCOC(=O)C1=C(C)NC(C(=O)OC)=C(C(=O)SCC(C)=O)C1c1ccc(Cl)cc1
COc1cccc(Cc2c(-c3ccc(C)cc3)nc3c(c2C)c(=O)[nH]c(=O)n3C)c1
Cc1cccc(OCC(=O)O)c1Nc1ncc(C(F)(F)F)c(Oc2cccnc2)n1
O=C(COC(=O)Cc1ccsc1)Nc1ccccc1Cl
COC(=O)c1cccc(NC(=O)CC(=O)c2cc(OC)ccc2O)c1
C#CCOC(=O)Nc1cc2c(C(F)(F)F)n[nH]c2cc1OC
O=C(CN1CCCN(CCCC(=O)c2ccc(F)cc2)CC1)Nc1ccccc1Cl
CCC1CCCNCCCCC(O)C(C)CC(C)C(=O)O1
CC(C)(C)NS(=O)(=O)c1ccc(-c2cc3ncn(S(C)(=O)=O)c(=O)c3c(Nc3ccc(OCCCN4CCOCC4)cc3)n2)cc1
O=c1c2ccccc2oc2c[n+](CCO)ccc12
CCOC(=O)c1c(C)[nH]c(C)c1S(=O)(=O)NCC(=O)Nc1ccc(OC)cc1
Cn1nnc(-c2ccc(CNC(=O)C3CCCCC3C(=O)NC3(C#N)CC3)cc2)n1
COc1ccc(CC(=O)Nc2ccc3c(c2)OCO3)cc1
O=C(c1ccoc1)N1CCOC2C(O)CCC21
CC(C)c1nc(OC2CC3CCC(C2)N3C(=O)c2ccc(F)c(F)c2)cc(C(F)(F)F)n1
CCC(=O)NC(Cc1c[nH]c2ccccc12)C(=O)N(CC)CC(=O)NCCCOC(=O)CC
COc1ccc(C2c3cccc(OC)c3OC(=N)C2C(=O)N2CCN(S(=O)(=O)c3ccccc3)CC2)cc1OC
O=C(NCCn1cncn1)c1cccc(-n2ccc3cnccc32)c1
O=C(NC(Cc1ccccc1)C(=O)N(NC1OC(C(=O)O)C(O)C(O)C1O)c1ccccc1)c1ccccc1
COC(=O)CNC(=O)N1CCN(c2ncnc3sc4c(c23)CCC4)CC1
COc1cc(Cl)c(O)cc1C(=O)Nc1ccccc1NC(=O)c1ccccc1
O=C(CSc1nnc(-c2ccccn2)o1)c1ccc(Cl)cc1Cl
CSCC(=O)Nc1ccc2[nH]c3nc4ccccc4c(=O)n3c2c1
N#CCc1ccccc1Oc1ccccc1
CC(=O)OCC12C(OC(C)=O)C(OC(C)=O)CC(C)(O)C13OC1(C)C4C(C)(C)C(C)(C(=O)C(C3=O)C3C5(C)OCC435)C(OC(C)=O)C(OC(=O)c3ccccc3)C12
COc1cc(N)c(Cl)cc1C(=O)NC1CCN2CCC(CO)CC2C1
COc1ccc(OC(CC2CNC2)c2ccccc2C)cc1
CCn1cc(C(=O)NCc2ccccc2)c(=O)c2cc(S(=O)(=O)N3CCOCC3)ccc21
CC(C)=CC(=O)C=C(O)c1c(O)cc(C)[nH]c1=O
COc1ccc(NC(=O)c2cccc(-n3cc(-c4cc(OC)c(OC)c(OC)c4)nn3)c2)cc1
COc1cccc(Cl)c1Cn1c(C)c(CC(=O)N2CCCCC2)c2ccc(F)cc21
CC1CCN(c2ncc(C(=O)O)c3nc(Cc4ccc(Cl)cc4)nn23)CC1
CSc1ncccc1C(=O)N1CCC2(CC1)CC(=O)c1ccccc1O2
Cc1cc(=O)oc2c3c(cc(O)c12)-c1ccc(O)cc1CC3
OCC1CCCN(Cc2ccccc2)C1
CCOc1ccc(S(=O)(=O)N2CCC(C(=O)NC3(C#N)CCCCC3)CC2)cc1
FC(F)(F)c1ccccc1N1CCN(c2nc3c(ccc4ccccc43)s2)CC1
CCOC(=O)c1cncc(NC(=S)OCC)c1N
Cc1ccc(C(=O)ON=C(N)c2ccc(OCC(O)CN3CCCCC3)cc2)cc1
CCOC(=O)C(C)Oc1ccc(C(=O)Nc2ccc3c(c2)nc(CCN2CCCC2)n3CC)cc1
C=CCCCN1C(=O)CSC1=NN=C(C)c1cccnc1
CCCC(CCC)n1cc2c3c(cccc31)C1CC(C(=O)OC)N(C)C1C2
O=C1Cc2cc(S(=O)(=O)Nc3ccc(F)cc3)ccc2N1CC(F)(F)F
CC(C)=CCNC(=O)c1c(N2CCN(c3ccccc3)CC2)ncn2cnnc12
OCCCCCCOc1ccc(C(O)c2cccc(O)c2)cc1
C=CCNC(=S)NNC(=O)c1ccc2ccccc2c1
COCC1(C(=O)O)CC(C)(C)C2C(=O)C=C(C)C(CCc3ccc(O)cc3)C2O1
CC(C)C1(O)CN(Cc2cccc(Cl)c2)C(=O)N1c1ccncc1
CC(=O)N1CCN(C(=O)C=Cc2ccccc2C)CC1
Brc1ccc(-n2cccn2)c(CN2CCCC2)c1
CCOC(=O)C1(C2CCCN2c2nccc3cc(OC(C)CCOC)ccc23)CCN(S(=O)(=O)c2cccc(Cl)c2)CC1
O=C(Nc1cccc2ccccc12)c1nc(-c2ccc(Cl)cc2)cc(Cl)c1O
Cn1cnc2cc(NC(=O)c3ccc(-c4nc5ccccc5s4)cc3)ccc21
CC(=O)Nc1ccc(Oc2nc(Nc3ccccc3)cc(N3CCOCC3)n2)cc1
Cc1cc2c(cc1C(c1ccc[nH]1)n1c(CCN3CCN(C)CC3)nn(-c3ccc(O)cc3)c1=O)c(=O)c(F)cn2C(=O)O
CN1CCN(c2nc(N3CCNCC3)nc3nc(-c4ccc(CN5CCCCC5)cc4)ccc23)CC1
COC(=O)c1ccc(C2C(=O)C(C)C(C)CCN2S(=O)(=O)c2ccc(C)cc2)cc1
C#CCOC(=O)C(Cc1ccccc1)NC(=O)C(CCC(=O)O)NC(=O)C(CC(C)C)NC=O
FC(F)(F)Oc1cccc(-c2ccc(OCc3cccc(N4CCCC4c4nc(Cc5ccccc5)c[nH]4)c3)cc2)c1
COc1ccc(-c2cc(NC(=O)Nc3cc(C(F)(F)F)ccc3Cl)c3ccccc3n2)cc1
Cc1ccc(-c2ccc(SC3(C(=O)NCc4ccco4)CCOCC3)nn2)cc1
CCc1cc2c(c(C#N)c1C)NC1CCCCC1NC2=O
COc1cc(NS(=O)(=O)c2ccc(NC(=O)Nc3ccccc3)cc2)nc(OC)n1
COC(=O)c1c(NC(=O)c2ccccc2OC)sc2c1CCC(C)C2
NC(=O)c1ccc2c(c1)nnn2CCN1CCOCC1
COc1ccc(S(=O)(=O)N2CCCC2c2nc(C)no2)cc1OC
CN(C)CNCC1CCC2C3CCC4=CC(O)CCC4(C)C3CCC12C
COc1ccc(C)cc1NC(=O)NCc1cccnc1N(C)Cc1cccs1
CC1CC2C(CCC3(C)C(C(CC=CC(=O)O)OC(=O)CO)CCC23)C2(C)CCC(O)CC12
O=C1C2=C3C(=NOC(N4CCC(O)CC4)(CCC2C(=O)N2CCCCC2)c2ccccc23)c2ccccc21
COC1CN(c2cc(C)cnc2OC2CN(S(=O)(=O)N(C)N)C2)CCN1S(C)(=O)=O
O=C(Nc1ccc(Oc2ccccc2)cc1)Nc1cccc(OCC(F)(F)F)c1
CC(C)c1cccc(C(C)C)c1OCCNC(=O)C(CC(=O)O)NC(=O)Oc1ccc(C2=NCCO2)cc1
Cn1cnc2c(=O)oc3ccc(Br)cc3c21
CN1c2c(c(O)c3ccccc3c2O)C(c2ccc(C3OC3(C(C)(C)C)C(C)(C)C)cc2)C2CNC(=O)C21
CN1Cc2c(c3ccc(Cl)cc3[nH]c2=O)Oc2ccccc21
Cc1ccc(-c2nc(NC3CCCCC3)c3ccccc3n2)cc1
O=C(NCc1ccccc1)c1csc(N2CCCCS2(=O)=O)n1
O=C(CN1C(=O)C(=Cc2ccc(OCc3noc(=O)[nH]3)cc2)SC1=S)Nc1cc(C(=O)O)ccc1Cl
CCOC(=O)C(Cc1c[nH]cn1)(NC(=O)c1ccc(C(=N)N)cc1)Nc1nc2ccc(Cl)cc2o1
Cc1[nH]c2ccc(NC(=O)c3cc4c(ccc5ccccc54)oc3=O)cc2c1C
O=c1[nH]c(O)nc(F)c1C(c1cccc(Cl)c1)N1CCOCC1
O=c1[nH]c2cccc(Cl)c2c2[nH]c(=S)[nH]c12
CN1CCN(c2ccc(OCC(=O)c3ccc(C(F)(F)F)c([N+](=O)[O-])c3)nn2)CC1
N=C(N)N1CCC(c2nc(=O)c3nnn(C4CCC(CO)C4)c3[nH]2)CC1
Cc1cc(SCC(=O)NC(NC(=S)NC(=O)C2CCCCC2)C(C)(C)C)c(C)cc1Cl
CC(C)(C)NC(=O)c1ccc2c(c1)CCN(Cc1ccc(F)cc1Br)C2
CC1(C(=O)NS(=O)(=O)c2ccc(Oc3ccccc3C#N)cc2)CCN1C(=O)C1CC1
O=C(O)COc1ccc2c(c1)oc1c(NS(=O)(=O)c3ccc(-c4ccccc4)cc3)cccc12
CNC(=O)C(NC(=O)CCCOc1cc(C2CCCNC2)nn1-c1cccc(F)c1)c1cccc(Cl)c1
COc1cc(F)c(F)c(C(=O)N2CC(CCl)c3c2cc([N+](=O)[O-])c2ccc([N+](=O)[O-])cc32)c1NC(=O)CC=Cc1ccc(F)cc1
Cc1nc2ccccc2n2c(-c3ccc(-c4ccccc4)cc3)nnc12
CC(C)CC(=O)OCC(=O)Nc1ccc(-n2nc(C(C)C)cc2C(C)C)cc1
Cc1cccc(NCc2ccc(S(N)(=O)=O)cc2Cl)c1
CCN1C(=CC=Cc2sc3ccccc3[n+]2CC)Sc2ccccc21
N#Cc1ccc(-c2nc3cc(C(=O)Nc4ccc(S(=O)(=O)C(F)(F)F)cc4)ccc3o2)cc1
COC(=O)C1=C(C(=O)OC)C2Nc3ccccc3C23CC(C(=O)OC)N(C(=O)NCCN2CCOCC2)C3=N1
CNC(=O)n1ccc2cc(Oc3ccnc(NC(=O)c4ccc5ccccc5c4)c3)c(OCCN3CCCC3CO)cc21
CCCS(=O)(=O)N1CC(=O)N2C(CO)C(c3ccc(C#Cc4ccc(-c5ccco5)cc4)cc3)C2C1
Cc1nc(C)n(-c2cc(OCc3ccc(-c4ccccc4-c4nn[nH]n4)cc3)ncn2)c1C
CCCCNC(=O)C(Cc1ccccc1)NC(=O)OCc1ccccc1
N#CC(C#N)=C1CS(=O)(=O)c2cc(O)ccc2N1
N#Cc1c(NC2CCNC2)nc(Nc2ncc([N+](=O)[O-])s2)nc1OCc1cc(Cl)ccc1Cl
Cc1ccc(C(=C(Cl)[N+](=O)[O-])n2ccnc2)cc1
O=C(Nc1onc2c1CCCC2)c1ccc(Oc2ccccc2)cc1
COc1cc(OC)nc(NC(=O)NS(=O)(=O)c2nccnc2C(=O)Nc2nc(C)cc(C)n2)n1
CC(C)n1c(=O)c2c(nc(CN3CCC(N)C3)n2C)n(C)c1=O
CCOC(=O)c1c(N)nc(C(F)(F)F)nc1SCC(=O)N1CCCCC1
COc1ccc2c(C(=O)NC3CN4CCC3CC4C(C)OC)cn(C)c(=N)c2c1
COc1ccc(C(=O)Nc2cccc(C(c3c(O)c4ccccc4oc3=O)C3CC3)c2)cc1
c1cnnc(-n2ccnc2)c1
O=c1nc2ccccc2c(O)n1CCN1CCN(c2cccc3c2CCO3)CC1
CCN1C(C)COc2cc(F)c(N3CCN(S(=O)(=O)c4cccc(C(=O)OC)c4)CC3)cc2S1(=O)=O
O=C(Nc1ccc(O)c(NC(=O)Nc2nc3ccc(I)cc3s2)c1)Nc1nc2ccc(Cl)cc2s1
COC1=CC=C2NC(C(N)=O)=CN=C2C=C1OC
COc1ccc(C(CNC(=O)C(O)(c2ccccc2)c2ccccc2)C(C)C)cc1
CCCCSc1ncnc2c1ncn2C1OC2COP(=O)(O)OC2C1O
Cc1c(C(=O)Oc2ccc(F)cc2F)oc2ccc(S(=O)(=O)N3CCCC3)cc12
CCC1(O)CC(OC(=O)CS(=O)(=O)c2ccc(O)cc2)c2c(O)c3c(c(O)c2C1C(=O)OC)C(=O)c1cccc(OC)c1C3=O
CCC(=O)Oc1c2c(cc3c1OCO3)OC(C)(C)C=C2
CN1CCN(C(=O)C2CCCN(S(=O)(=O)c3cccc4nsnc34)C2)CC1
CN(C)c1ccc(CC2CC(=O)CC(=O)C2)cc1
S=C(Nc1ccc(Cl)cc1)Nc1cccc(-c2nc3ccccc3[nH]2)c1
COCCCOc1cccc(CC(CC(N)C(O)CC(C)C(CC(C)(C)C2CC(O)C(C)(C)O2)C(C)C)C(=O)NCCCC(=O)O)c1
CCN(CC)CCOc1ccccc1C(=C1CCCCC1)c1ccccc1
CCC(NC(=O)CNC(=O)c1cncs1)c1ccccc1
Cc1c(C(=O)Nc2cccc(O)c2)oc2cccc(O)c12
Cc1cncc(C)c1Oc1cc2ncnc(Nc3ccc(OCc4cccc(F)c4)c(Cl)c3)c2cc1OCCCN1CCOCC1
Nc1ncnc2[nH]cnc12
COc1cccc(-c2cc3c(cc2N)Cc2ccccc2-3)c1
CNc1ccc(C(=O)NC(C(=O)NC(Cc2ccccc2)C(O)CN2CC3CCCCC3CC2C(=O)NC(C)(C)C)C(C)C)cc1
CCOC(=O)c1c(C)[nH]c(C)c1S(=O)(=O)N1CCC(C(=O)N2CCN(Cc3ccccc3)CC2)CC1
CC(CO)COCC1OC(Oc2ccc3oc(C(=O)O)cc(=O)c3c2)C(NC(=O)OC(C)(C)C)C(O)C1O
Cc1cccc(-c2ccc(C(=O)N3CCOCC3)cc2C(NC(=O)C(C)C)C(C)C)c1
CN1CCC(OC(=O)c2cc3cc(Cl)ccc3[nH]2)CC1
CC(=O)NCCn1ncc2c1nc(C)n1nc(-c3ccco3)nc21
CC(=O)c1c(O)cc2cc(O)c(C(=O)O)c(O)c2c1O
CCCN(NC(=O)c1ccc2c(C3CCCCC3)c(-c3cocn3)n(C)c2c1)C(=O)Nc1ccc(OC)nc1
Cc1ccc(S(=O)(=O)n2cc(C3CCN(C)CC3)c3cc(Br)ccc32)cc1
O=C(NCC(=O)N1CCCC1)On1c(-c2ccccc2)cc(=O)c2ccccc21
O=C(C=Cc1ccc(S(=O)(=O)O)cc1)NN=c1cc(O)[nH]c(=O)[nH]1
CCCCNc1c2ccccc2nc2ccccc12
CC1(C)SC2C(NC(=O)C(Cc3ccccc3)C(=O)Cc3ccccn3)C(=O)N2C1NC(=O)O
CCCCCCNC(=O)C12CCC(C)(C)CC1C1=CCC3C4(C)CC(O)C(O)C(C)(C)C4CCC3(C)C1(C)CC2
CC(C)CN1C(=O)C(=O)N(CC(=O)N2CCN(c3ccccc3F)CC2)C1=O
O=C(c1cc(F)c(OCC2CC2)c(F)c1)N1CCN(CCCc2nc3ccccc3[nH]2)CC1
COCCn1c(SC)nc2sc3c(c2c1=O)CCCC3
CN(C)c1nnnn1CC(O)(Cn1cncn1)c1ccc(F)cc1F
CCSc1nnc(C2CC3CCC2C3)n1CC
Cc1cc(C(=O)NCc2noc3ccccc23)no1
CNc1nc(NC)c2ncn(C3C(O)C(O)C4(C(=O)O)OC5(CC=NN5C(=O)C=CCSCCSCCSC)C(=O)N34)c2n1
COC(=O)CSc1nnc(C)n1N
O=CNCCCCCCCCCCc1ccc(O)c(Br)c1
COc1ccccc1C(C(N)=O)N1CCCC(n2cccn2)C1
CC#CCNc1ccc(S(=O)(=O)CC(=O)NC(CCC)C(=O)O)cc1
C=C1CCC2C3C(=O)C=CC(O)C3(COC(C)=O)CCC2C(O)(C(C)=O)C1O
FCCOc1ccc(C(=C(F)F)c2ccc(OCCNCCCl)cc2)cc1
CCOc1ccc2ccccc2c1-c1nn(CCCc2nnn[nH]2)c2nc(-c3ccc(C(C)(C)C)cc3)cc(C(F)(F)F)c12
COc1ccc(CNc2nc(Cl)nc3c2ncn3C2OC(CO)C(O)C2O)cc1
C=C1C(=O)OC2C1CCC(C(C)C)C1=CC=C(O)C(=O)C12C
Cc1oc(-c2cccc(NC(=O)c3sc4ccccc4c3Cl)c2)nc1CN(C)C
Cc1ccc(-c2c(C(=O)OC(C)C)[nH]c(CCCOP(=O)(OC(C)C)OC(C)C)c2-c2ccccc2)cc1
COc1cc(OC)c([N+](=O)[O-])cc1NC(=O)CCc1nc(=O)c2nnn(-c3ccccc3)c2[nH]1
CS(=O)(=O)c1ccc(-c2cc(C(=O)NC3CNCCC3c3ccc(F)cc3)n[nH]2)cc1
COc1ccc(-c2[nH]c3ncnc(NC4CCCCC4)c3c2-c2cc(O)cc(OC)c2)cc1
CCCCCCCCCCCCCCCCSCC(=O)O
CCCCNS(=O)(=O)c1ccc2c(c1)c(=O)n(CC(=O)c1cccs1)c(=O)n2C
CC(C)CC(=O)NC(Cc1ccccc1)C(O)C(NC(=O)C(NC(=O)COc1ccccc1)C(C)C)C(=O)Nc1nc2ccccc2s1
COC1=CC2C3Cc4ccc(OC)c(OC)c4C2(CCN3C)CC1=O
NC(=O)c1cc[n+](Cc2cccc(C(N)=S)c2)cc1
Cc1cc(-n2c(CO)nnc2SCC(=O)N2CCCC2)ccc1Cl
O=C(NC(Cc1ccccc1)C(=O)Oc1ccc2c(c1)C(c1ccccc1)NCC2)OCC1CCCCC1
O=C(NN=Cc1ccc2nonc2c1)c1ccc2c(c1)OCO2
CC(C)CC1NC(=O)C(NC(=O)C2CCc3ccc(Br)c(Br)c3C2)CCCCNC(=O)CCCCNC(=O)CNC(=O)CNC(=O)CNC1=O
N#CC(CCCNC(=O)c1ccc(Br)cc1)(c1ccccc1)C1CCC1
Cc1cc(C(=O)NCc2nnc3n2CCCCC3)[nH]n1
O=C1NC(=O)N(C2CCN(Cc3ccc(-c4ccc(Cl)cc4)cc3)CC2)CC1O
O=C(Nc1ccc2c(c1)OCO2)Nc1ccc(Cl)c(C(F)(F)F)c1
O=C(OCc1nn2c(-c3ccccc3)c(N3CCOCC3)nc2s1)c1c(Cl)cccc1Cl
COc1ccccc1-n1cnc2c(N3CCN(C)CC3)nc(SC)nc21
COc1cc(CCNC(=S)NCCc2ccc(S(N)(=O)=O)cc2)cc(OC)c1OC
CC1OC(OCC2OC(Oc3ccc4ccc(=O)oc4c3)C(O)C(O)C2O)C(SCC2OC(CO)C(O)C(O)C2O)C(O)C1O
N=C(NC1CCCCC1)N1CC(Cc2ccccc2)C=N1
COc1ccc(N2CNC(=O)C23CCN(CCCC(c2cccnc2)C(C)C)CC3)cc1
CC1OC(OC2C(N)CC(N)CC2O)CCC1OC1CCC2(C)C(=CCC3C2CCC2(C)C(O)CC(C)(CO)CC32)C1
COC(=O)C1(C)CCCC2(C)c3ccc(F)cc3-c3[nH]c4ccc(O)cc4c3C12
CCCCCCCCCC(=O)Nc1ccc(C(=O)NS(=O)(=O)c2ccccc2C)cc1
OCCCCCCCCCCCNC(=S)SCc1ccccc1
COc1cc(C2=NOC(C(=O)N3CCN(C(=O)c4ccco4)CC3)C2)cc(OC)c1OC
Cc1cc(C)cc(NC(=O)OCCN2C3CCC2CN(C(=O)Oc2ccccc2)C3)c1
O=C(NN=Cc1ccc(Cl)cc1)C1CC1c1ccc(F)cc1
CCOc1ccc(OCC)c(NC(=O)N(Cc2ccc(COC)cc2)Cc2nc(-c3ccccc3)oc2C)c1
Cc1ccccc1C(C)Cc1nc(C)c2c(c1CCCC(=O)O)COC(C(O)CC(C)O)C2
CC1=Nn2c(nc(-c3ccc(Cl)cc3)c2-c2ccc(Cl)cc2)SC1=Cc1ccccc1Cl
Cc1cccc(NC(=O)c2c(C)oc3ncnc(N4CCN(c5cccc(C)c5)CC4)c23)c1
CN1CCN(Cc2cn3c(n2)CN(C(=O)CC2C=CCC2)CC3)CC1
Cc1cc(C(=O)N(C)CC(N)=O)c2[nH]c(C)nc2c1
Cc1cnc(-n2cc(CCC(=O)O)nn2)nc1-c1cccnc1
O=C1Nc2ccncc2C(NC2CCN(Cc3ccccc3)CC2)=Nc2ccccc21
Cc1cc(N2CCN(C3c4ccc(C#N)cc4CCc4cc(Br)cnc43)CC2)n(CC2CCOCC2)n1
CCCCSc1ccc(-c2n(O)c3ccccc3[n+]2[O-])cc1
CCC(=O)Nc1ccc(Cl)c(-c2nc3ncccc3o2)c1
Cc1cccc(NS(=O)(=O)c2cc(OCC(C)N(C)C)ccc2Cl)c1
O=C(CSc1nnc(-c2ccsc2)n1-c1ccccc1)Nc1ccc(C(=O)O)cc1
Cc1cc(C)cc(NC(=O)c2cccc(NC(=O)c3nsc4ccccc34)c2)c1
CC(=O)c1ccc(Cn2c(O)nc3c(COC(=O)c4ccc([N+](=O)[O-])cc4)csc3c2=O)cc1
Cc1ccc(NC(=O)Nc2cccs2)cc1
CC=C1C2=C(OC(c3ccccc3C(=O)O)CC2=NOCc2ccccc2)C(=O)c2ccccc21
N=C(N)c1cc2c([nH]c3ccccc32)c(N)n1
CCCCCCC1CN(CC(=O)NC(CC(C)C)C(=O)C(=O)NC)C(=O)OC12C(=O)Nc1ccccc12
NCCCC(=O)NNc1cc(Cl)cc(Cl)c1
O=C(O)CC(NC(=O)OCc1ccccc1)C(=O)COCc1ccccc1
CC1(C)CCC2CCC3(C)C(=CCC4C3CCC3C4(C)CCC(O)C3(C)C(=O)O)C2C1
O=C(O)CCCCC=C(c1cccnc1)c1ccccc1Cl
CC1CCC2(OC1)OC1CC3C4CCC5CC(OC6OC(CO)C(O)C(O)C6OC6OC(C)C(O)C(O)C6O)CCC5(C)C4CCC3(C)C1C2C
CN(C)CCCCCC(=O)Nc1cc(C(=O)NCCCN(C)C)c2ncccc2c1
O=C(Nc1ccc(Cl)cn1)NC1(C(=O)N2CCN(c3ccc(C(F)(F)F)cn3)C(c3ccc(Cl)cc3)C2)CCCC1
CCCCCNc1nnc(SCC(=O)c2ccc(Cl)c(Cl)c2)s1
CN(C)CCN1CCN(CCS(=O)(=O)Cc2ccccc2)CC1
CCOC(=O)c1c2nccc(OCC3CC3)c2n2ccccc12
Cc1nnc(NC(=O)Cc2cccs2)s1
Cc1cc(O)c(Cl)cc1-c1ccc2c(c1)cc(C(=O)NC1(C(=O)O)CCC1)n2C1CCCCC1
CC1(C)CCC(C(C)(C)O)O1
O=C(O)C(Cc1ccccc1S)Nc1nc(-c2ccncc2)nc2ccccc12
O=S(=O)(Nc1ccc(OCc2nc3ccccc3[nH]2)cc1)c1ccc2ccccc2c1
O=C(NCc1ccccc1)C1CCN(C(=O)c2cccc(O)c2)CC1
CC(C)C(NS(C)(=O)=O)C(=O)N1CCCC1C(=O)N1CCCCC1
CCCCCCNC(=N)NCC(C)C(=O)NCc1ccc(C(C(=O)NCC)C(C)NC(=O)C(N)=O)cc1
NS(=O)(=O)c1ccc(CCN(C(=O)NNC(=O)C(=O)O)c2ccc(F)cc2)cc1
O=C(NC1CC(c2ccc(Cl)cc2Cl)=NO1)C1CCCN1S(=O)(=O)c1ccc(Cl)s1
CC(C)c1nc2ccncc2n1-c1ccccc1
CCOC(=O)NCC1CN(c2ccc(C)c(F)c2)C(=O)O1
CN1CCN(C(=O)c2ccc3sc(C4OC(CO)C(O)C(O)C4O)nc3c2)CC1
Cc1cccc(N2CCN(Cc3c(-c4ccco4)nn(C)c3C)CC2)n1
Cc1nc2cc(-n3ccnc3C)ccc2[nH]1
CNc1noc(C2=CCCN(C(=O)Cc3c(C)n[nH]c3CC(C)C)C2)n1
COc1ccc(-c2cccnc2OC)cc1C(=O)Nc1ccc(N2CCC(NC(C)=O)CC2)c(C(F)(F)F)c1
CC(C=CC1CC2(O)C(=O)C(C)CCC2C(C)(C)C1=O)=CC(=O)OCC(=O)O
CN(C)c1cc(C(=O)Nc2ccc(C(C)(C)C)cc2)c2ccccc2n1
CC1NC(=O)N(c2ccc(F)cc2)C1=O
Cc1ccc(S(C)(=O)=O)c(-c2c(C)cc(Oc3ccc(NS(C)(=O)=O)cc3)cc2C)c1
CCCNC(=O)CC1CC2(C(=O)N(c3ccccc3)c3ccccc32)C2(C(=O)OC)CCCC=C12
CN(C)Cc1csc2c1C(=O)C(c1ccc(OC(F)(F)F)cc1)=C(O)C2=O
CC(C)(O)C1OC2SC(NCc3ccccc3Cl)=NC2C(O)C1O
NC(=O)c1cccc2c(NCc3cc(NC(=O)c4nccs4)ccc3O)ncnc12
CCCc1nccn1C1CCCN(C(=O)c2cc3c(ccc4ccccc43)oc2=O)C1
CCCCC1C(OC(C)=O)C2C=CC(C2)C1(CC)CC
CC(=O)OC1C2C(C)C(O)CC2(C)C2CCC3(C)C(C=O)CCC3C2(C)C1OC(=O)c1ccccc1
CCCCc1c(C=Cc2cc(Br)ccc2O)c(=O)n(-c2ccccc2)n1C(=O)c1ccc(Cl)cc1
O=C1c2ccccc2-c2ccc(C(=O)N3CCCCC3)cc21
c1ccc(Nc2cc3ccccc3[nH]2)cc1
CCCCCCOC1CC(CO)OC1OC1C(NC(=O)C(O)Cc2ccccc2)CC(O)C(O)C1O
Cc1ccc(-n2cnc3cc(C(=O)N4CCC(O)CC4)ccc32)cc1
CCc1c(Cc2ccc(-c3ccccc3-c3noc(=O)[nH]3)cc2)c(=O)n(-c2cc(C)on2)n1C
O=C(NCc1ccncc1)c1c(C2CCN(S(=O)(=O)c3ccc(Cl)cc3)CC2)noc1-c1ccccc1
CCNC(=O)NCCC1CCN(C(=O)COC(=O)CC)CC1
O=C(Nc1cccc([N+](=O)[O-])c1)c1ccncc1
COc1ccc(C(=O)C2CCN(C(=S)NCc3ccc(Cl)cc3)CC2)cc1
NCCCCCc1cc(O)c(C(=O)O)[nH]1
CNC(=O)C1OC2(CCN(C(=O)c3ccoc3C)CC2)c2ccccc21
CCNS(=O)(=O)C1=Cc2c3c(c4c(cccc4c2OC)C1)OC(C)(C)C=C3
CC(=NNC(=N)N)c1ccc(O)cc1
CC(C(=O)NCc1ccccc1)n1cnc2sc(-c3ccc(Cl)cc3)c(S(=O)(=O)N3CCCCC3)c2c1=O
Cc1ccc(C(=O)Nc2ccc(Cn3nc(C)c([N+](=O)[O-])c3C)cc2)o1
COc1ccc(C(=O)C2CCc3nccn3C2)cc1OC
O=C(Nc1ccc(-c2ccccc2S(=O)(=O)Nc2ccncn2)cc1)Nc1ccc(Cl)c(Cl)c1
N=C1C=C(N2CCOCC2)C(=O)C2=C1NC(=O)CC2c1ccc([N+](=O)[O-])cc1
CCSc1nnc(Cn2c(=O)sc3ccccc32)n1CC
Cc1ncc([N+](=O)[O-])n1CCOC(=O)C=Cc1ccco1
CN(C)C(=O)CN1CCN(c2cc(Nc3ccc(Oc4ccc(OC(F)F)cc4Cl)cc3)c(Cl)cn2)CC1
COc1cccc2c1CCC1CN(CCn3c(N)nc4ccccc43)CC21
CCCn1c(N)c(N(CCc2ccccc2)C(=O)CSc2nncs2)c(=O)[nH]c1=O
N#CCc1ccc(N2CCC(C3(O)CCN(c4ccc(C#N)cc4)CC3)OC2=O)cc1
CC(C)(C)C(NS(=O)(=O)CC1(O)CCOCC1)C(=O)N1CC2C(C1)C2(C)C
COc1ccc2c(c1)c(C=Cc1ccc(N3CC4CNCC43)cc1)cn2C
Cc1ccccc1NC(=O)c1c(C)cc2n1Cc1ccccc1N(c1ccccc1OC(F)(F)F)C2
O=C(O)c1ccc2oc3ccccc3c(=O)c2c1
COc1cc(NC(=O)c2cc(-c3ccncc3)nc3ccccc23)cc(OC)c1OC
Nc1ccc(Nc2cc[n+](CCc3ccccc3)cc2)cc1
CC(C)OC(=O)C=CC(=O)NCCCCNC(=O)c1ccccc1
Cc1ccc(-c2csc(NN=Cc3ccc(N(C)C)cc3)n2)cc1
Cc1cc(O)cc(C)c1CC(N)C(=O)N1Cc2ccccc2CC1C(=O)NCC(N)Cc1ccc(O)cc1
COc1cc(CN)c(Cl)cc1NC(=O)Nc1cnc(C#N)cn1
C=CCn1c(SCC(=O)NC(=O)c2ccccc2OCC)nc2ccccc2c1=O
CSc1ccc2c(cc1=O)C(NC(C)=O)CCc1cc(O)c(O)c(O)c1-2
c1ccc(NCc2csc(N=C3CCCCCN3)n2)cc1
COC(=O)c1ccc2c(c1)nc(N1CCN(Cc3ccccc3)CC1)c1nncn12
O=C(NCCCN1CCCC1)c1ccc2c(c1)N(Cc1ccccc1F)C(=O)c1ccccc1[S+]2[O-]
Cc1ccc(NS(=O)(=O)Cc2ccccc2)c(=O)n1CC(=O)NCc1ccc(NS(C)(=O)=O)c([N+](=O)[O-])c1
COCC(=O)N1CCC2(CCN(Cc3cccnc3)CC2)CC1
COc1cc(NC(=O)CNS(=O)(=O)c2ccc(OC(C)C)cc2)ccc1C=CC(=O)O
COc1ccc(C(=O)Nc2ccc(S(=O)(=O)N3CCCC3)cc2)cc1
O=Cc1c(-c2ccccc2)nc2ccc(Cl)cn12
O=C1CCSC(c2c(O)ccc3ccccc23)N1Cc1cccnc1
CCCOC1(c2ccccc2)CC2CCC(C1)N2C(c1ccccc1Cl)c1ccccc1Cl
CCCCCC=C(C)C=CC(=O)OC(CO)CO
O=C(Nc1c(Cl)cc(SCc2ccc(Br)cc2)cc1Cl)c1cccnc1
CN(CC(=O)Nc1ccccn1)C(=O)NC1CCCCC1
N=C(N)NC(=O)c1ccc(-c2cccc(-n3ccc4ccccc43)c2)o1
CC1ON=C(c2cccc3ccccc23)N1c1ccc(F)cc1
COc1cc(CN2CCCC2COCCOCCOCNC(=O)C=Cc2ccccc2)cc(OC)c1OC
CNC1(C(=O)N(C)C)CCN(c2ncnc3c2nc(-c2ccc(Cl)cc2)n3-c2ccc(Cl)cc2)C1
CC(C)CC(c1nnnn1-c1ccc2c(c1)OCCO2)N(CC1CCCO1)C1Cc2ccccc2C1
N=C(N)SCCCOC(=O)COc1ccc(Cl)cc1Cl
Cc1ccc(S(=O)(=O)N2CC(=O)n3cccc3C2c2ccc(F)cc2)cc1
COCCCN(C)C(=O)Cc1nc[nH]c1-c1ccccc1Cl
COc1ccc2c(=O)c(-c3ccncc3)coc2c1
O=C(CSc1nnc(-c2ccccc2)n2c1cc1oc(-c3ccccc3)cc12)Nc1nc(-c2ccccc2)cs1
CC1CN(C)CC2CN(c3cc(C(=O)NCCCNC(=O)c4ccc(S(N)(=O)=O)cc4)n(C)c3)C(=O)C12
CNCCNCCCOc1cc2c(c3ccccc13)C(=O)c1ccccc1C2=O
Cc1nc2cc(C(F)(F)F)nn2c(C(F)(F)F)c1CCC(=O)NC(C)C
c1ccc(-c2nc(SCCCNCC3CCCO3)c(-c3ccccc3)[nH]2)cc1
Cc1ccc(CNCc2cccnc2-n2cccn2)o1
C=C(C(=O)OC1COC2C(OC(C)=O)COC12)C(C)C
CCC(C)C(CO)NC(=O)C(CCCCN)NC(=O)OCc1ccccc1
Fc1ccccc1-c1n[nH]c(Nc2ccc3c(c2)OCCO3)n1
CN(C)CCCSC(=S)SC(Cc1ccccc1)C(=O)Nc1cccc(C(F)(F)F)c1
COc1cc(CCOc2ccc(C=CC(=O)NO)cc2)ccc1NS(C)(=O)=O
CC(C)CC(NC(=O)C(Cc1ccc(O)cc1)NC(=O)C=Cc1cc[nH]c(=O)c1)C(=O)NCCc1ccc(Cl)c(Cl)c1
COc1ccc(-c2nc3sc(-c4cccc(OC)c4)nn3c2C2CCC(CNCCO)CC2)cc1
Cn1cc(C(=O)C2CC2)c2c1C(N)=NC1(C#CCNS(N)(=O)=O)CC21
CC1(CN2CC=C(c3ccc(O)cc3)CC2)CCC1
CC12CCC3C(CCC4(O)CC(O)CCC34C)C1CCC2N1CCNCC1
CS(=O)(=O)NC1CC(Nc2cccnc2)COc2ccc(C(=O)Nc3cccc(C(F)(F)F)c3)cc21
O=C(Cc1n[nH]c(=O)c2ccccc12)N1CCN(c2cc(F)ccc2Cl)CC1
COc1ccccc1-c1csc(=NNC(=O)CCN2C(=O)c3ccccc3C2=O)n1-c1ccccc1
CC(C)(Oc1ncccc1C(=NO)N1CCCCC1)c1ccc2c(c1)OCCO2
CCCCCCCn1c(Br)cc(C(=O)c2c(Cc3ccccc3)n(CC)c3ccccc23)c1C
CCCC(C)(CCC)N=C1C(C(=O)OCC)N=C(c2ccccc2C)c2ccccc2N1c1ccccc1
CN(Cc1nc(Cc2ccccc2)no1)S(=O)(=O)c1ccc([N+](=O)[O-])cc1
CN(C)S(=O)(=O)c1ccc(C(=O)Nc2nnc(C3=CSCCS3)o2)cc1
COC(=O)C(C)NC(=O)CCCCCCCC(=O)NC(CS)C(=O)OC
O=C(O)c1ccccc1Cc1cccc(OCC2CCCCC2)c1
CNC(=O)CCNC(=O)C(CC(C)C)NC(=O)C(CCC(=O)O)NC(=O)C(N)Cc1ccccc1
COC(=O)CCC(C)NCc1ccc(-c2ccc(S(C)(=O)=O)cc2)cc1
CCCCCCCCCCCCCC1(C)SC(=O)C(C)C1=O
O=C(OCC1CC(O)C(OC(=O)c2cccc(F)c2)C(CO)O1)c1cccc(F)c1
Cc1ccc(C(=O)Nc2ccc3oc(=O)ccc3c2)cc1C
COc1ccc(NC(=O)Nc2ccc(C(C)(C)C)cc2)c(=O)n1CC(=O)NC(C)(C)C
OC(CN1CCC(CCCOC(c2ccccc2)c2ccccc2)CC1)c1ccccc1
CC(=O)Nc1ccc(OCc2cc(C(=O)Nc3nn[nH]n3)no2)c(Cl)c1
CN1C2C=C(c3c[nH]c4c(C#N)cc(-c5cnco5)cc34)CC1CC2
CN(C)Cc1ccc(C(=O)OC2CN3CCC2CC3)cc1
CN(Cc1coc(-c2ccc(Br)cc2)n1)C1CCCNC1
CC(NC(=O)C(CC(=O)O)NC(=O)C(C)NC(=O)C1CCCN1C(=O)c1cn(C)c2ccccc12)C(=O)O
O=P(O)(O)C(O)(c1ccccc1)c1ccccc1
O=C(Nc1ccc(S(=O)(=O)N2CCCCCC2)cc1)C1CCCN(C(=O)c2cccs2)C1
O=C(NC(CO)c1noc(-c2cc3ccccc3[nH]c2=O)n1)c1ccccc1
CCCCCc1nnc2n1N=C(c1c(Cl)cccc1Cl)C(C(=O)c1ccccc1)S2
C=CCC(C(=O)NCc1ccc(OC2CCN(Cc3ccccc3)CC2)cc1)n1nnc(Br)n1
O=c1occ2cc(Cl)c([N+](=O)[O-])ccc1-2
Cc1ccn2c(C)c(C)nc2c1
Cn1cccc1C(=O)NCC1Cc2c(N)nc(N)nc2O1
NC(=O)c1ccc(Sc2ccccc2)cc1
O=C(NC(Cc1cccs1)C(=O)Nc1ccc2cn[nH]c2c1)C1Cc2ccccc2CN1
COc1cc2c(c(OCc3c(C)cc(C)cc3O)n1)C(CF)N(C(C)=O)CC2
ON=C1c2ccccc2C(c2ccc(Cl)cc2)C12CCN(C1CCN(Cc3ccc(-c4ccc(Cl)cc4)cc3)CC1)CC2
CC(C)CC(c1ccc(OC2CCN(C)C2)cc1)C1CCCCC1
O=C(Nc1cccnc1)Nc1cc(Cl)c(Cl)cc1Oc1ccc2oc3ccccc3c2c1
N=C(N)c1csc(C2OC(COc3ccccc3Cl)C(O)C2O)n1
CC1(C)C=C(C(=O)O)c2cc(C#Cc3ccc(C(F)(F)F)cc3)ccc2O1
Cc1ccn2c(O)c(C(=O)O)nc2c1
CCC(CC)C1CN(C(C)=O)CC1N
OC(C=Cc1ccccc1)c1cnccn1
CCc1ccccc1Nc1cnc2ccc(C#N)cc2n1
CC(=O)NC(=S)Nc1ccc(S(=O)(=O)NC(C)=O)cc1
CC(=O)OC(C1CC(C)C2C(O1)C(O)C1(C)C3CCC4C(C)(C)C(OC5CN(CC#N)CCO5)CCC45CC35CCC21C)C(C)(C)O
CCc1nnc(NC(=O)COC(=O)Cc2cn(C)c3ccccc23)s1
O=C1NC(=S)CCC1(CCN1CCCCC1)Cc1ccccc1
CN(Cc1ccccc1F)C(=O)c1ccc(NC(=O)CCC(N)=O)cc1OCC12CC3CC(CC(C3)C1)C2
CCCNC(=O)c1ccc(-c2nc(C)nc(N)n2)cc1
CCCCCC=CC(=O)c1ccccc1OC1OC(CO)C(O)C(OCC(O)COC2OC(CO)C(O)C(O)C2O)C1O
CC(C)(C)OC(=O)N1CCN(c2ccnc(NC(=O)c3cccs3)n2)CC1
Oc1ccc(-c2ccc3[nH]cc(C4CCNCC4)c3c2)cc1F
COc1cccc(OCCNc2cc(C)nc(SC)n2)c1
Cc1ccc(NC(=O)C2CC(=O)n3c(nc4ccccc43)N2)cc1
CCNC(=S)NN=Cc1ccc([N+](=O)[O-])o1
O=C1C2CCCN2C(c2ccccc2)[PH]12(=O)c1ccccc1Oc1ccccc12
COc1cccc(-c2[nH]nc(C3CC3)c2NC(=O)c2nc(-c3c(F)cccc3F)sc2N)c1
CC(C)C[n+]1c(C=Cc2ccccc2)ccc2ccc(C=Cc3ccccc3)cc21
Fc1ccc(-c2nc(-c3ccc(OCc4ccccc4)cc3)no2)cc1F
COc1cc(C)ccc1Nc1ncc2nc(Nc3cccc(Cl)c3)n(-c3ccc(OC(F)(F)F)cc3)c2n1
CCC1(CC(=O)NO)CCOc2ccccc21
CCC(C(=O)NC(C)c1ccccc1)n1c(=O)c(C)nc2c(-c3cc(Cl)c(OC)cc3Cl)ccnc21
CC(C)(C)OC(=O)N1CCC(c2ccc3ccc(C(=O)NO)cc3c2)CC1
COc1ccc(NC(=S)NC(=O)c2cc3ccccc3o2)cc1
CCCn1c(SCC(=O)N2CCCCC2)nc2ccccc21
CC(C)Sc1nc2cc(Cl)c(N3CCN(c4ccccn4)CC3)cc2s1
COc1ccc2c(CCCC(=O)Nc3ccc(NC(=O)N=C(N)NC(C)(C)C)c(C)c3)cn(CCNC(=O)NC(C)(C)C)c2c1OC
CN(C)C(=O)CC1CCC2C(COc3ccc(NC(=O)Nc4ccc(F)cc4)cc3C(=O)N2C)O1
Cc1ccc(C(=O)C2C(=O)C(=O)N(c3ccc(C(=O)O)cc3)C2c2cccc(O)c2)cc1
COc1ccc(-c2n[nH]cc2-c2ccnc(Nc3ccc4c(cnn4C)c3)n2)cc1
COC(=O)c1ccc(NC(=O)c2ccc(Sc3ccccc3C)c([N+](=O)[O-])c2)cc1
Cc1cc(-c2cn[nH]c2-c2ccc(S(C)(=O)=O)cc2)cc(OCC(O)CN2CCCCC2)c1Cl
CCCCCCCC(c1ccc(OC)cc1)c1nn2c(c1Cc1ccc(OC)cc1)-c1cc3c(cc1CC2)OCO3
COc1cncc(-c2ccc3c(-c4cccc(C(F)(F)F)c4)cccc3c2)c1
CCc1c(C)[nH]c(C=NNc2nc(-c3cccc([N+](=O)[O-])c3)cs2)c1C(=O)OC
CCC(CC)C(=O)Nc1ccc2c(=O)n(C)c(CCc3ccc(OCCCN4CCCC4)c(O)c3)nc2c1
CCCN(CCC)CC(O)c1cc(-c2ccc(OC(F)(F)F)cc2Cl)nc(C(O)(C(F)(F)F)C(F)(F)F)c1
CCCC(O)(c1ccccc1)c1ccc(CCCN)cc1Br
CCOC(=O)C1SC(N2C(=O)c3ccccc3C2C(=O)OCC)CC1=O
CNC1CC2(C)C(CCC3(C)C4CCC5(C)C(c6ccoc6)CCC5C4C(OC(C)=O)CC32)C2(C)C=CC(=O)C=C12
CCOC(=O)c1ccc(C(=O)Nc2cccc(-c3cccc(C(=O)O)c3)c2)cc1
COc1cc(C=CC(=O)NO)ccc1NC(=O)C(NC(=O)OC1CCCCCC1)C(C)(C)C
Cc1cc(CN2CCOCC2)ccc1-c1cnc(N)c(NCCO)n1
N#Cc1ccc2ccn(-c3cccc(C(=O)NC(Cc4c[nH]c5ccccc45)C(=O)O)c3)c2c1
O=C(c1ccc(-c2ccc(S(=O)(=O)NC3CCN(c4cccc(Cl)c4Cl)C3=O)s2)cc1)N1CCNCC1
CN(CCC(N)=O)C(=O)CC(N)Cc1ccccc1
O=C(CCCN1CCN(Cc2ccc(-c3ccc(Cl)cc3)o2)CC1)Nc1ccc(Cl)cc1
CC1(C)CC(=O)c2c(-c3ccccc3)n[nH]c2C1
O=C(CC1CCN(C(=O)N2CCOc3cc(-c4cccnc4)ccc32)CC1)Nc1ccc(N2CCOCC2)nc1
CCCS(=O)(=O)N1Cc2ccccc2CC1C(=O)N1CC=C(c2c[nH]c3ccccc23)CC1
CN(C)CCNS(=O)(=O)c1ccc(-c2cnc(C#N)c(N)n2)cc1
CC(C)c1cc(-c2cnc3n2CCN(C(=O)Cc2cccc(F)c2)C3)on1
CC(=O)Nc1nc2c(Oc3cc(-c4ccc(C(F)(F)F)cc4)nc(NCC4CC4)n3)cccc2s1
CCCCC(CNC(=O)CCc1nc2c(=O)n(Cc3ccccc3)c(=O)n(Cc3ccc4c(c3)OCO4)c2nc1NCCC)N1CCN(c2ccccc2OCC)CC1
CS(=O)(=O)Oc1ccc(NC(=O)Nc2cccc(OC3CCN(CC4CC4)C3)c2)cc1
CCC(CC)c1nnc(NS(=O)(=O)c2cc(C)ccc2OC)s1
COc1ccc(NC(=O)COC(=O)C=Cc2ccc(Cl)cc2)cc1OC
Cn1nc(NC(=O)c2cccc(Cl)c2Cl)c2c(F)cccc21
CCOC(=O)NC(NC(=O)c1ccc(C)cc1)(C(=O)c1ccc(C)cc1)C(F)(F)F
CCC(NC(=O)CNS(=O)(=O)c1ccccc1)C(=O)NC
N#Cc1ccccc1N=NNC(=O)CNc1ccc2ccccc2c1
CC(O)C1CCN(S(=O)(=O)c2ccc3c(c2)c(=O)c(C(=O)O)cn3Cc2ccc(F)cc2F)CC1
COc1cc(NC2=C3C=CC=CC3N=C(c3ccc(O)cc3)C2C(=O)NCc2ccccc2)cc(OC)c1
CC(=O)C1=C(C)N(C)C(=O)C1=Cc1c(CO)n(-c2ccc(Cl)cc2)c2ccccc12
NC(COP(=O)(O)O)C(=O)O
C=CCn1nnnc1NCCc1ccccc1
CC(=O)N1CCC(Cc2nccn2-c2cc(-c3cccc(F)c3)nc(Cl)n2)C1
C=C1C2CCC3C45COC(O)(C(O)C4C(C)(C)CCC5OC(C)=O)C3(C1O)C(O)C2O
CC(=NNC(=O)c1ccccc1N1CCOCC1)c1cc(C(C)C)c(O)cc1O
CCC1CN2CCc3c([nH]c4ccccc34)C(Cc3ccc(Br)c4c3[nH]c3ccccc34)(C(=O)OC)C2CC1C(=COC)C(=O)OC
CCOc1ccc(C(=O)OCc2ccc(C(=O)NN=C(C)C)cc2)cc1Cn1nc(C)n(-c2ccccc2)c1=O
CNC(=S)N1N=C(c2ccncc2)CC1c1cccc(O)c1
COc1ccc(S(=O)(=O)Nc2ccc3c(c2)OCCO3)cc1
Cc1nn(-c2ccccc2)c2cc(N3CCC(NCC(O)c4ccccc4)C3)ncc12
c1cnc(N2CCN(c3ncnc(N4CCN(c5ncnc6sccc56)CC4)n3)CC2)nc1
O=C(O)CCCOc1ccc(Cl)cc1C=NO
Cc1cc(OCC(=O)NC(C)CS(N)(=O)=O)cc(C#N)c1Cl
O=C(O)CC(NC(=O)c1cccc2ccccc12)c1ccc2ccccc2c1
CCCS(=O)(=O)Nc1cc2[nH]c(=O)c(=O)[nH]c2cc1N1CCOCC1
CC(C)=CCCC(C)=CCCC(C)=CCc1cc(C)cc(O)c1
C=C(C)C1CC(=O)C(O)C2(CO)CCCC(C)(O)C12
O=c1c2oc(-c3ccccc3)cc2nc(-c2ccco2)n1-c1nc2ccccc2s1
CN1C(=O)C2(N=C1N)c1cc(-c3cnn(CCCS(C)(=O)=O)c3)ccc1CC21CCC(OC(F)F)CC1
N#Cc1ccc(-c2ccc(CNC(=O)c3cc(Cl)ccc3Cl)cn2)cc1
Cn1c(C(C)(C)C)cc2[nH]ncc21
O=C1CC(O)CC(C=CCC2C3CCC(C3)C2(CO)CCCN2C(=O)CCC2=O)O1
O=C(Nc1nc2ccc(OCc3ccncc3C(F)(F)F)cc2s1)c1cccs1
CC(=O)OC1CC2CC(C)(C)C3C=CC(C)=C(C=O)C1C23CCC=O
Cc1ccc(C#Cc2ccc(SCCN(C)C)c(C)c2)nc1
Cc1nc(C#Cc2cc(-c3ccccc3)cnc2N)cs1
COc1cncc(C=CC(C)=C(C)CCC2C(C)(C)CCC2(C)O)c1
O=[N+]([O-])c1nc(I)c(NCCC(O)CO)n1Cc1ccccc1
O=c1cc(-c2ccc(Cl)cc2)oc2ccccc12
CCc1nccn1C(C)C(=O)O
C[N+](C)(C)CCOCC(=O)c1ccc(O)c(O)c1O
CCOc1ccc(NC(=O)CSc2nnc(NC(=O)c3cccc([N+](=O)[O-])c3)s2)cc1Cl
CCc1ccc(NC(=S)Nc2cc3c(cc2OC)n(C)c(=O)n3C)cc1
COC(=O)c1sc2nc(C)cc(C)c2c1NC(=O)C12CC3CC(CC(C3)C1)C2
Brc1ccccc1CSc1nnc2c(n1)[nH]c1ccccc12
CCC(C(=O)Nc1ccc(Oc2ccccc2)cc1)c1ccccc1
CCOC(=O)N1CCC(NC(=O)C(Cc2ccc(Cl)cc2Cl)N(C)C(=O)C(N)CCCN=C(N)N)CC1
COc1cc(-c2cc(=O)oc3ccccc23)ccc1OC1OC(CO)C(O)C(O)C1O
COCCNc1nc2nc(C)cc(C(=O)N(C)Cc3ccccc3)n2n1
CCCCCCCCCCCCCCCNC(=O)C1(C(=O)O)CCC(C(=O)O)CC1
Cc1c(C(=O)N2CCCCC2)c(S(=O)(=O)N2CCN(C)CC2)c(C)n1C
O=C1CCCCC(c2nc3ccccc3n2Cc2ccc(Cl)cc2)=C1O
O=C(CCCCCCNc1ccccc1C(=O)NC(Cc1ccccc1)C(=O)NO)NO
Cc1cccc(C(C)C)c1NC(=O)OCCN1CCCC(C)C1
CCCCN(CCCC)Cc1cc2cc3c(cc2nc1-c1ccccc1C)OCO3
CCC(=C(C#N)C#N)c1ccccc1
Cc1cc(Nc2ccc(C(=O)N3CCC(c4cccc(C(F)(F)F)c4)CC3)cc2)n2ncnc2n1
CC(=O)OC12COC1CC(O)C1(C)C(=O)C(O)C3=C(C)C(O)CC(O)(C(O)C21)C3(C)C
CCCCCCCCCCC1CNCCCCCCCCCC(=O)OC2C=CC(O)C(C1)O2
CN(C)C(=O)CCC(N)C(=O)NCCc1c[nH]c2ccccc12
Cc1cn2c(=O)c(C(=O)NCc3ccccc3OC(F)F)cnc2s1
Nc1cc(C(=O)NC(Cc2ccccc2)C(O)CO)ccc1NC(=O)c1ccc(O)cc1
CN(C)C=CC(=O)c1ccc(S(=O)(=O)N2CCCC2)cc1
CCCCc1cn(Cc2ccc(OCC(O)CNCCCCCNC(=O)C(O)(CC(=O)O)CC(=O)O)cc2)c(C(C)C)n1
CN1c2ccccc2C(=O)N(C2CCCN(C(=O)Nc3ccc(OC(F)(F)F)cc3)C2)c2ccccc21
OCCCNC(CNc1ncncc1-c1cccc(OC(F)F)c1)c1ccccc1
Cc1nc2cnc3ccc(C#CCN4CCOCC4)cc3c2n1C(C)C
Cn1c(C(=O)N2CCN(S(=O)(=O)c3cccnc3)CC2)cc2sccc21
CC(=O)CCCCC=CC(O)C(NC(=O)CCC(=O)Oc1ccccc1)C(=O)NCCc1ccccc1
CCOc1cc2c(Nc3ccc(S(N)(=O)=O)cc3)c(C#N)cnc2cc1OCCCN1CCOCC1
COCCOc1cccc(-c2ccc(CNCCN(C)C)n2-c2cncc(-c3ncccn3)c2)c1
Cc1cc(C(=O)Nc2c(-c3noc(-c4ccccc4C)n3)sc3c2CCCC3)no1
Clc1ccc2c(c1)N=C(c1ccncc1)c1cc3c(cc1N2CCN1CCCCC1)OCO3
CCC12C=C(C(=O)OC)N3c4ccccc4NC(c4ccccc41)C32
COc1ccc(CNC(=S)NC23CC4CC(CC(C4)C2)C3)cc1
COc1ccc(CNC(=O)c2noc3c2CSc2ccccc2-3)c(OC)c1
Cc1ccc(S(=O)(=O)N2CCOCC2)cc1NC(=O)c1cc(=O)c2ccccc2o1
C=C(C)C1C(COC(=O)c2ccccc2)=CC2C3C(C)(O)C3(C)CC(C)C2(O)C2C=C(C)C(=O)C12C
O=C1C2OC(O)C(c3ccc(Cl)cc3)C2N1c1ccc(C2CCCS2(=O)=O)cc1
CC(=Cc1ccc(Cl)cc1Cl)C(=O)NCC(=O)OCC(=O)Nc1cccc(S(N)(=O)=O)c1
CCN(CC)CCCC(C)Nc1nc(NC2CCCCC2)nc(NC23CC4CC(CC(C4)C2)C3)n1
Cc1c(C(=O)NCc2ccc(F)cc2)oc2c1C1=NN1C=N2
CCOc1ccccc1N1CCN(CC2CCN(C(=O)c3ccc(NC(=O)c4ccco4)cc3)CC2)CC1
Cc1ccc(CCNCC(=O)Nc2cc(C(C)C)ns2)cn1
COc1ccc(CCNC(=O)Cn2c(CCC(=O)O)ccc2-c2ccc(C(C)C)cc2)cc1OC
O=S(=O)(Nc1ccc(Cl)cc1)c1ccc(C2CCCCC2)cc1
O=C(Nc1cccc2ccccc12)C1CSCC(=O)N1Cc1ccco1
CCOC(=O)c1c(N2C(C)CCC2C)c2cccnc2n2c1nc1ccccc12
O=C(CSCc1ccccc1)c1ccc(Cl)cc1
CCN(CCO)c1nc(C)nc2c1nc(-c1ccccc1)n2CCCOC
Cn1cncc1C#Cc1c(-c2cc(F)c(F)c(NS(=O)(=O)C3CC3)c2)ncn1Cc1ccc(F)cc1F
Cc1cc(O)ccc1-c1ccc(O)c(CC(=O)O)c1
COc1cc2c(cc1OCCCOc1ccc(C)cc1)N=CC1CCCN1C2=O
CN1C2CCC1C(C(=O)Nc1ccc(F)c(Cl)c1)C(c1ccc(Cl)cc1)C2
CCOc1ccc(C(=O)N2CCC3(CC2)SCc2ccccc23)cc1
O=C(O)CC(NC(=O)CNC(=O)C12CC3CC(CC(C3)C1)C2)c1ccccc1
CC(C)c1ccc(S(=O)(=O)NC2C(OCc3ccc(CO)cc3)OC3OC4(C)CCC5C(C)CCC2C35OO4)cc1
CC(C)(CC(=O)NCc1ccccc1)C(=O)OC12CC3CC(C1)CC([N+](=O)[O-])(C3)C2
CC(C)C(NC(=O)CNC(=O)C(=O)C(NC(=O)C(NC(=O)C1CCC2CCCCC2C1)C(C)C)C(C)C)C(=O)O
CCc1nc(N2CCOCC2)nc(N2CCN(S(=O)(=O)c3cccnc3)CC2)c1C#N
CCc1cncc(C(=O)N(Cc2ccc(C3=CS(=O)(=O)CC3)cc2)C(C)C)n1
CC1CCC2(OC1)OC1CC3C4CC(O)C5CC(O)C(OC(=O)CCCCCCCC(=O)OC(C)C)CC5(C)C4CCC3(C)C1C2C
CCOC(=O)c1nn(CC(C)C)cc1CN1C(=O)c2ccccc2C1=O
O=C1CC(=Cc2ccc3ccccc3c2)Oc2ccccc21
CCN(CC)C(=O)Cc1ccc(NC(=O)c2nc(-c3cc(OC)c(OCCCOCc4ccccc4)c(OC)c3)oc2C)cc1
NCC1CCC(C(N)=O)CC1
Cn1cc(-c2ccc(O)cc2)c(=O)c2cc(C#N)ccc21
COc1ccccc1CNC(=O)CCSCc1ccco1
Cc1ccc(-c2nc(N3CCN(C)CC3)n(C(=O)OC(C)c3ccccc3)c2-c2ccc(Oc3ccccc3)cc2)cc1
COc1ccccc1NC(=O)Cn1c(=O)n(CC(=O)NC2CCCC2)c(=O)c2c(C)c(CC(=O)NC3CCCCC3)sc21
Cn1ccc2ncnc(Oc3cncc(NC(=O)CCc4ccncc4)c3)c21
COc1ccccc1N1CCN(CCCCNC(=O)c2ccc(-c3nc4c(c(=O)n(C)c(=O)n4C)n3C)cc2NS(C)(=O)=O)CC1
O=P(O)(O)C(O)(Cc1cccc(-c2ccccc2)c1)P(=O)(O)O
Cc1ccc([N+](=O)[O-])cc1COc1c(C)cc(C=CC(=O)C(C)(C)C)cc1[N+](=O)[O-]
Cc1ccc(C(=O)Nc2ccccn2)cc1S(=O)(=O)N1CCCc2ccccc21
CCn1c(=O)c2c(nc(C=Cc3cc(OC)c(OC)c(OC)c3)n2CC)n(CC)c1=O
CC(Oc1cc2[nH]c(-c3ccc(C(N)=O)cc3)nc2cc1-n1cncn1)C(=O)N1CCN(C)CC1
O=C(C(O)c1nc2ccccc2s1)N1CCCN(S(=O)(=O)c2ccc(F)cc2)CC1
O=C(COc1nsnc1N1CCN(c2cc3c(cc2F)c(=O)c(C(=O)O)cn3-c2ccc(F)cc2F)CC1)NCCN1CCOCC1
Cc1ccc(C=NCCCN=Cc2ccc(C=Nc3ccc(C)cc3)cc2)cc1
CCc1c2c(c(C)cc3noc(=O)c1-3)C=CC(C)(C)O2
O=C(C=Cc1ccc(Cl)cc1Cl)NC(=S)Nc1ccc(OC(F)(F)F)cc1
COCC1=C(C(=O)Nc2ncc(C=CCO)s2)S(=O)(=O)c2cc(Cl)ccc21
COC(=O)NC(CC(C)C)P(=O)(O)CC(OCc1ccccc1)C(=O)NC(C)C(N)=O
O=C(NO)c1ccc2c(c1)nc(N1CCOCC1)n2C1CCCCC1
CCc1cc(N)ccc1-n1cc(C(=O)NCC2(N3CCOC3=O)COC2)c2cnc(N)nc21
Cc1cc(S(=O)(=O)Nc2cccc(Cl)c2)ccc1NC(=O)C1CC1
Cn1cnc([N+](=O)[O-])c1Sc1ncccc1[N+](=O)[O-]
COC1OC2(C)CCC3CCCCC31CO2
CCOC(=O)c1cc2c(oc1=O)c(C(=O)O)cc1occc12
CCCCCNC(=O)c1ccc(CNC2CCOCC2O)cc1
CC(C)(C)Cc1cccc(C(C)(C)C)c1OCc1cn(Cc2ccc(Cl)cc2)nn1
COc1ccc(-n2nc3c(N4CCC(N5CCOCC5)CC4)nnc(C)c3c2C)cc1
COc1ccc(OC)c(-n2nnnc2SCC(=O)N2c3ccccc3Sc3ccc(Cl)cc32)c1
O=C(OCC(=O)c1cccs1)c1ccc2c(c1)C(=O)N(CC1CCCO1)C2=O
Nc1ncnc(Nc2ccc3c(cnn3-c3cccc(NC(=O)c4cccnc4)c3)c2)n1
CCOC(=O)C(=NNc1nnc(=O)[nH]c1O)SC
COc1cccc(N(C(=O)c2csnn2)C(C(=O)NCC2CCCO2)c2ccno2)c1
CC(C)CCn1c(C(N)Cc2c[nH]c3ccccc23)nc2ccccc21
CC(C)(C)c1nc(C(CC(=O)O)NC(=O)c2cccnc2Oc2cccc(O)c2)cs1
Cc1ccc(S(=O)(=O)N2CC(=O)N3CCCc4ccccc4C3C2)cc1C
Cc1ncnc(Sc2ccc(NC(=O)c3cccnc3)cc2)c1C
CCCCCC(=O)NS(=O)(=O)c1ccc(Nc2nccc(-c3ccccn3)n2)cc1
COc1cccc(C(=O)Nc2ccc(-c3nc4cccc(C)c4o3)cc2)c1
Cc1cccc(N2CCN(CCCNC(=O)Cn3c(=O)n(C)c4cc(C)c(Cl)cc43)CC2)c1
CCCCNCCCCCNCCCCCOc1ccccc1
CCOC(=O)c1cc(N2CCN(C)CC2)c(-c2ccccn2)[nH]1
Cc1nnn(CC2CCCN2Cc2ccccc2)n1
CCCOc1ccc(C(=O)O)cc1
CCOC(=O)CN1C(=O)SC(=Cc2ccc(O)c(O)c2)C1=O
COc1ccc(C2=NN(C(=O)C3c4ccccc4Oc4ccc(C)cc43)C(c3ccccc3)C2)cc1
NCCCCc1ccccc1CNCc1cccc(C(=O)O)c1O
CC(C)(Cl)C(=O)NC(=S)Nc1ccc2nc(Cl)ccc2c1
CCc1nc(N2C(C)CCC2C)c2nnn(Cc3ccc(C#N)cc3)c2n1
CCOc1ccc(NC(=O)C2CCN(CC(=O)Nc3c(C)n(C)n(-c4ccccc4)c3=O)CC2)cc1
O=C(O)Cc1cn(CC(=O)Nc2ccc(Cl)c(C(F)(F)F)c2)c2ccccc12
CC(C(=O)N1CCc2c(CN3CCOCC3)nn(C)c2C1)n1cccn1
COc1ccc(C(=O)OCC(=O)Nc2ccccc2Cl)c(O)n1
CC1NC(=O)N=C1N1CC(CSC(C)c2ccc(Oc3ccccc3)cc2)OC1=O
COc1ccc(NC(=O)c2cnn(-c3cccc([N+](=O)[O-])c3)c2NC(=O)c2ccccc2)cc1
CN(C)C(=O)c1ccc(-c2cccc(COc3ccc4[nH]c(C(=O)O)c(CCC(=O)O)c4c3)c2)cc1
O=C(CCc1ccc(Oc2ccc(Cl)cc2)cc1)NN=Cc1ccncc1
COc1ccc(C=C2NC(=O)N(CCCC(=O)N3CCN(c4ccccn4)CC3)C2=O)cc1
CNc1oc(-c2ccc(C(C)C)cc2Br)nc1C#N
CC(c1cc(C(=O)N2CCc3ccc(OS(C)(=O)=O)cc3C2)no1)C(C)N(C)C
CNC(=O)OCc1cn(-c2ccccc2)nc1C(=O)c1ccccc1
O=[N+]([O-])c1ccc2c(c1)nc(-c1ccc(F)cc1)n2C1CCN(CCc2ccccc2)CC1
ClC(Cl)(Cl)c1nc2ccccc2[nH]1
COc1ccc(-c2nc(-c3ccc(Cl)cc3)no2)cc1NC(=O)COc1cccc2c(=O)c3ccccc3[nH]c12
C#CC(O)c1ccc(-c2c(O)ccc3ccccc23)cc1
Cc1ccc(Cn2c(C(=O)NCc3nc4ccccc4[nH]3)cc3sccc32)cc1
CC(C)n1cc(C(=O)c2cncc(NC(=O)Cc3cccc(F)c3C(F)(F)F)c2)c2cncnc21
COc1ccccc1CNC(=O)c1ccc(N(C)S(=O)(=O)Cc2ccccc2)cc1
O=C(Cc1cccc([N+](=O)[O-])c1)Nc1ccc(C2CC2)nn1
O=C(Cn1nnc2ccccc21)NN1C(=O)CSC1c1c(Br)cccc1Br
NC(=O)c1ccc(NC(=O)COc2cccc(C(F)(F)F)c2)cc1
CCCCN1C(=O)C(=Cc2ccccc2C#N)c2cc(F)ccc21
Cc1ccc(N2CNC(=O)C23CCN(C(=O)c2ccccc2C(C)(C)N)CC3c2cccc(Cl)c2)cc1C#N
CCOC(=O)C(=O)Nc1ccccc1C(=O)OCC
Cc1ccc(S(=O)(=O)OCc2ccc(O)c3ncccc23)cc1
CC(=O)NCc1cccc(CN(CCN(C)C)S(=O)(=O)Cc2ccccc2)c1
O=[N+]([O-])c1cccc(C=Cc2sc(-c3ccccc3)nc2-c2ccccc2)c1
CCCCCC(=O)Nc1nc(C)c(-c2nnc3n2N=C(c2ccc(Cl)cc2)CS3)s1
CC(C)=CC1CC2OC3CC(C)C1(C)C2C12COC(O)(COC(=O)C4(O)COC(=O)C(C)(O)C(CC(C)C)OC1(O)C(=O)OC4)OC32
CCCOc1ccc2c(c1)CCCC2Cc1ccc(Cl)c(Cl)c1
CCSc1nnc(-n2c(SCC)nc3ccccc3c2=O)s1
Cc1c(C(=O)NNc2ccccc2)c(-c2ccccc2)cn1NC(=O)Cn1cnnn1
C[N+]1([O-])CCC(Oc2ccc(Cl)cc2)CC1
CN(C)C(=O)c1cc2cnc(Nc3ccc(N4CCC(C(=O)NCc5ccc(C(N)=O)cc5)CC4)cn3)nc2n1C1CCCC1
O=c1cnn(-c2ccc(Cl)c(Cl)c2)c(=O)[nH]1
COc1ccc(Nc2nc3c(c(Sc4ccccc4C)n2)CCC3)cc1
C#CCn1c(-c2ccc(OC)cc2)cc(=O)c2c(O)cccc21
C=CCC(O)C(=O)NC(CC=C)C(=O)N(C)C
CC(=O)Nc1nonc1-c1nnc(SCC(=O)Nc2cc(C(F)(F)F)ccc2Cl)n1-c1ccccc1
Clc1cccc(N2CCN(CCCCN3CCOCC3)CC2)c1
COC(Cn1cnc2c(Cl)nc(N)nc21)OC
CCC(=O)NNC(=O)CSc1nnc(-c2ccncc2)o1
CC1(C)CCCC1NC(=O)COC(=O)CCc1ccccc1Br
Cc1nnc(SCC(=O)c2ccccc2)s1
CN(C(=O)CNC(=O)OCc1ccccc1OCCNC(=O)OCc1ccccc1)C(Cc1ccccc1)C(N)=O
Cc1cc(-c2ccccc2)c(CNc2nnc(CC(C)C)o2)s1
CCCCCOc1ccc(C=C(C(=O)c2ccc(CC(=O)O)cc2)S(=O)(=O)Cc2ccc(Cl)cc2)cc1
O=C(NCCN1CC2CCC1C2)C1c2ccccc2C(=O)N1Cc1cccnc1
COC(=O)c1cc(NC(=S)NCC2OC(n3c(Br)nc4c(N)ncnc43)C(OC(C)=O)C2O)c2ccc(Cl)cc2c1
CC1(C)CC(=O)c2sc(NC(=O)c3ccccn3)nc2C1
CCc1cccc(C(=O)OCc2nc(C(C)C)no2)c1
CCCCC(NC(C)=O)C(=O)NC(c1ccccc1)c1ccco1
Cc1ccccc1CNc1ncnc2c1c(-c1ccco1)cn2C
Cc1cccc(NC(=O)c2n[nH]c(=O)n2C)c1
CCCNc1c2c(nc3ccc(C)cc13)CCCC2
Cc1noc(-c2cccc(-c3cc(F)ccc3C3CCC(CC(=O)O)(C(=O)O)C3(C)C)c2)n1
O=C1c2ccccc2C(=O)c2c1cc(=O)c1ccc([N+](=O)[O-])cc1c2O
CCCOc1ccc(CCNC(=O)c2cnc3ccccc3c2Cl)cc1OCC
COc1ccc2oc(N(C)S(=O)(=O)c3ccc(F)c(Cl)c3)nc2c1
CNC(=O)c1cc(-c2ccc(-c3cccc(S(=O)(=O)NC)c3)cc2)on1
CSc1nc(CCNC(=O)C2CCN(c3cnccn3)CC2)cs1
COc1ccc(N2Cc3cccc(C(=O)N4CCN(Cc5cc6ccccc6o5)CC4)c3C2=O)cc1
CCOC(=O)c1nn(C2CCOCC2)c2c1CS(=O)(=O)c1cc(F)ccc1-2
O=C(CN1C(=O)SC(=Cc2cccc(F)c2)C1=O)N1CCN(Cc2ccccc2F)CC1
CCc1ccc(-n2ncc3c(SCC(=O)Nc4cc(C)on4)ncnc32)cc1
O=C(NCc1ccc([N+](=O)[O-])cc1)N1C(=O)N(Cc2ccc3ccccc3c2)C(Cc2ccccc2)C(O)C(O)C1CCc1ccccc1
COc1ccc(-c2cnc3c(NCCCN)cc(-c4cccc(OC)c4)cn23)cc1
Cc1sc2nc(-c3ccccc3)n(NC(=O)C3CCC(C)CC3)c(=O)c2c1C
CC(CO)NC(=O)c1ccc(-c2noc(C(F)(F)F)n2)cc1
CN1C2OC(=O)OC2CC2(C)CCCCC12
NS(=O)(=O)c1ccc(S(=O)(=O)N2CCN(S(=O)(=O)c3ccccc3)CC2)cc1
c1cc[nH]c1
CC(C)=CCCC(C)=CCN1CCn2nc(C(=O)c3ccccc3)cc2C1=O
OC1COC(c2ccccc2)(C(O)Cc2ccccc2)SC1
COc1ccc(-c2c(-c3ccccc3)nc(SCC(N)=O)n2CC(O)c2ccccc2)cc1
CC(=O)N(C)C(c1ccccc1)C1C=CCCC1
Cc1c(NC(=O)CSc2cn(CCNC(=O)COC(=O)c3ccccc3)c3ccccc23)c(=O)n(-c2ccccc2)n1C
CC(C)C(=O)Nc1oc(-c2ccc3c(c2)OCO3)nc1C#N
CC(=NNC(=O)c1ccc(Cl)cc1)c1ccc2ccccc2n1
Nc1ncnc2ccc(CSc3ccc(Cl)cc3)cc12
COc1cccc(CNc2nnc(Nc3c(Cl)cccc3Cl)c3ccc(C(F)(F)F)cc23)c1OC
CCOC1CN(c2c(F)cc3c(=O)c(C(=O)O)cn(O)c3c2OC)CC2(CCN(CC)CC2)C1
O=C(NCc1cccs1)c1ccc([N+](=O)[O-])cc1
CCn1cc(NC(=O)NCc2csc(-c3csc(C)c3)n2)cn1
CCNC(=O)Nc1cn(C(C)C)cn1
CC(C)NC(=O)C1CN(C)CCC1c1ccc(Cl)cc1Cl
CCOc1ccc(Cc2ccc(NS(=O)(=O)c3ccco3)cc2)cc1
O=C1Cc2n[nH]c(-c3ccc(C(F)(F)F)cc3O)c2C1Cc1ccc(Cl)cc1C(F)(F)F
CSCC12OCC3CC(CC=C4C(=O)c5c(O)c(O)c(O)c(F)c5OC431)C2=O
Cc1nc2ccc(NC(=O)C3CC3)cc2n1C1CCCC1
CC1OCCC1(O)CN1CCN(C(=O)c2cc(Oc3ccc4c(c3)CCC(c3ccncc3)O4)ccn2)CC1
Cc1cc(CNc2ccc(C(C)C)nn2)ccn1
CC(Nc1nc(-c2cc(F)cc(F)c2)cc2ncn(C)c(=O)c12)c1ccccc1
O=C(NCCO)c1ccccc1Oc1ccc(Cl)cc1
N#CCCCn1nc(-c2ccc(C(F)(F)F)cc2)c2c(N)cc(-c3c(Cl)cccc3Cl)nc21
O=C(NCCNS(=O)(=O)c1ccc(O)c(C(=O)Nc2ccc(F)cc2)c1)OCC(Cl)(Cl)Cl
COc1ccc(NC(=O)c2cccc(NC(=O)CCS(C)(=O)=O)c2)cc1
CC1CCN(C(=O)C2CCC(CN3C(=O)c4ccccc4S3(=O)=O)CC2)CC1
OC1(c2ccccc2)CCC(N2CCC(n3c(-c4ccoc4)nc4ccccc43)CC2)CC1
CCc1nc2cc(C#N)ccc2o1
CN(C)CCCNCCCNC(=O)c1cccc2c1C(=O)c1c(Cl)cccc1C2=O
CN1CCCN(CCC(=O)Nc2ccc(Br)cc2F)CC1
Cc1ccc(Cn2ncc(-c3nc(C)nc4[nH]cnc34)c2N)cc1
COC(=O)C(Cc1ccc(O)cc1)NC(=O)C(=O)c1ccccc1
Cc1ccc(-n2cccc(C(F)F)c2=O)cc1
Cc1cc2oc(=O)cc(-c3ccccc3)c2c(O)c1C
O=C(Nc1cc(C(=O)Oc2ccc(O)cc2)ccc1F)c1ccc(CN2CCc3ccccc3C2)cc1
COc1cnn(C)c(=O)c1OC
Oc1ccc(-c2cc(-c3ccncc3)n(C3CCN(c4ncccn4)CC3)n2)cc1
c1ccc(-c2ccc3[nH]cc(CCCN4CCC5(CCCCC5)CC4)c3c2)cc1
COc1ccc(CCNC(=O)C(C#N)=Cc2cccs2)cc1Cl
CC(C)(C)C1=CC(=O)C=C(c2ccccc2)C1=O
O=C(O)CC1NCC2CCCC(CC1=O)N2S(=O)(=O)c1ccccc1
CCC1(C2CCCCC2)OCCc2c1[nH]c1cc(C#N)ccc21
COc1cc(Cc2ncc3cc(-c4c(C)cccc4C)c4nc(-c5cncnc5)cn4c3n2)cc(NC(C)=O)c1O
O=C(Nc1cn(Cc2ccccc2)cn1)c1cn(CCO)c2ccc(F)cc12
COc1ccc2ncc(C(O)C3CCC(N)CC3)c(Nc3ccc(F)cc3C(=O)Nc3ccncc3)c2n1
CC(=O)OCOc1ccccc1C1C(C(=O)C(C)(C)C)C(=O)C(=O)N1c1ccc(-c2ccsc2)cc1
CC(NC(=O)NC(CO)C(=O)N1CC2CCC(C1)S2)C(=O)O
Cc1cc(NCCN2CCN(C)CC2)c2c(C)cc(=O)oc2c1
CCN(CC)S(=O)(=O)c1cccc(NC(=O)C=Cc2c(C)nc3ccccn23)c1
CC1CN(c2ccc(C(C)NCC3CCN(C)CC3)cc2[N+](=O)[O-])CC(C)O1
Cc1cc(C(=O)CSc2nnc3ccccn23)c(C)n1-c1ccccc1
Cc1c(C(=O)N=C(N)N)oc2c1C(=O)CCC2
COc1ccc(-c2oc3cc(O)cc(O)c3c(=O)c2OC)cc1OCc1ccccc1
O=C(O)C1c2ccccc2C(=O)N1Cc1ccccc1
CNC(=O)c1n[nH]c(-c2cc(C(C)C)ccc2O)c1N
CCOC(C)CC(=O)N1CCCC(n2nc(C)nc2C(=O)N2CCCC2)C1
C#Cc1cccc(C(=O)NN=C(C)c2ccccc2O)c1
CCOC(=O)C1CCN(CC=Cc2ccccc2)CC1
C=CCn1nnc(-c2cc3c(s2)-c2ccccc2CC3)n1
c1ccc(Sc2ccc(NC3=NCCC3)cc2)cc1
CCc1c(O)c(C(C)CC)c2c(c(CC)c1=O)Sc1c(C)cccc1N2S(C)(=O)=O
COc1ccc(NC(=O)C(CC(=O)C2Cc3ccc(cc3)CCCCCC(=O)NC(C(=O)N3CCCC3)C2)NC(=O)CCc2ccccc2)cc1
Cc1nc2ccccc2n1C1CC2CCC(C1)N2C(C)c1ccc(OC(C)C)cc1
Cc1ccc(=O)n(C(C)C(=O)N(C)Cc2ccncc2)n1
CCOc1ccc(Cn2cnc3cc(NCc4ccncc4)ccc32)c(C)c1
Cc1ccc2c(NCCNCc3cc(F)ccc3Cl)cccc2n1
O=c1c2ccccc2nc(S(=O)(=O)C=COC2C=CC(c3ccccc3)O2)n1CCO
CC1CCCN(CCCNC(=O)C(Cc2c[nH]c3ccccc23)NC(=O)C(C)(C)N)C1
Cc1nn(-c2ccccc2)c(N)c1C(=O)Nc1cc(-c2ccccc2)nn1-c1ccccc1
CCCCCC(=O)OCC(=O)C12OC(C)OC1CC1C3CCC4=CC(=O)C=CC4(C)C3C(OC(=O)CS)CC12C
CC(C)n1c(SCc2ccc(F)cc2)nnc1C1COCCO1
COc1ccc(CC2CN(C)CCC2Cc2ccccc2)cc1OC
O=C(CN1CCN(c2cccc(C(F)(F)F)c2)CC1)Nc1nnc(C2CCCCC2)s1
CCC1CCCC(=N)CCCC(O)C(C)CC(C)C(=O)O1
O=c1nc[nH]c2c1ncn2C1CC(O)C(CO)S1
CC(C)OP(=O)(COc1ccccc1)c1ccccc1
CC(C)=CCCC(C)=CCc1c(N)[nH]c2c(C)cc(C)nc12
CC(=O)Oc1c(-c2ccc([S+](C)[O-])cc2)sc2ccccc12
O=C(CCC(C(=O)NO)S(=O)(=O)c1cccc2cccnc12)Nc1ccncc1
CCC1C(C)C(=O)C(C)C(=O)OCC(C)(O)C(O)C(C)C(=O)C(C)CC1(C)OC1OC(C)CC(N(C)C(C)C)C1O
CN(Cc1cccc(Cl)c1)S(=O)(=O)c1cc(C(=O)NNc2ccccc2)ccc1Cl
Cc1noc(C)c1CNC(=O)c1cc(C2(O)CCCO2)on1
Nc1ncc(=O)n(CC(=O)NCCCNCc2ncc[nH]2)[n+]1[O-]
COc1ccccc1CN1CCCC(C(=O)NCc2ccccc2)C1
Cc1cccnc1NC(=O)CSc1nc(-c2cccs2)cn1CCO
Cn1cccc1C(=O)N1CCc2c([nH]c3ccccc23)C1c1ccc2c(c1)OCO2
O=C1c2ccccc2NC2(CCCC2)N1c1ccc(-c2ccc(Cl)c(Cl)c2)cc1
c1ccc(CCNCCCOc2cccc3c(-c4cncc5ccccc45)cccc23)cc1
O=C(Nc1ccc(OC(F)(F)F)cc1)C1CC(=O)N(c2ccc(F)cc2)C1
CCOc1cc(CNCc2nc3ccccc3[nH]2)cc(Cl)c1OCc1ccccc1
CC1CCC(N(C(=O)c2cccs2)c2c(N)n(C)c(=O)[nH]c2=O)CC1
CC(C)CC(NC(=O)C(Cc1cnc[nH]1)NC(=O)C(C)NC=O)C(=O)NC(Cc1ccccc1)C(N)=O
COc1ccccc1NC(=O)Cn1c(=O)n(Cc2ccccc2)c(=O)c2oc3ccccc3c21
Cc1ccc(Oc2cc(Cl)c(S(=O)(=O)c3ccccc3)cc2Cl)cc1
O=C(NC1CCCCC1)c1cccc(CN2CCc3ccccc3C2)c1
CCn1c(=C(C#N)c2cccs2)sc(=Cc2cccs2)c1=O
CCCCCN1CCOC(c2cccc(C)c2N2CCN(C(C(=O)O)C3CCN(C(=O)C4CCCC4)CC3)CC2)C1
Cc1ccc(S(=O)(=O)N2CCN(c3ccccc3OCC(F)(F)F)CC2)cc1
Cc1ccc2nsnc2c1S(=O)(=O)Nc1ccc2ncccc2c1
CN(CCc1ccccn1)C(=O)C1(c2ccccc2F)CC1CBr
COc1cc(C(=O)NC(C(=O)O)C(C)C)c(Br)c(OC)c1OC
CC(=O)NC(C)c1ccc(OC2CN(c3ncnc4c3nc(-c3ccccc3C)n4C)C2)cc1
CC(Sc1nnc(-c2c[nH]c3ccccc23)o1)C(=O)Nc1ccccc1F
COCCn1nnnc1NCc1cc2cccc(C)c2[nH]c1=O
CN1CCc2ccc(S(=O)(=O)Nc3cnc4cccnc4c3)cc2C1
COc1ccc(C(=O)Nc2ccc3c(cnn3CCCn3ccnc3)c2)cc1
CN(C)CCSc1nnc(-c2cccc[n+]2[O-])o1
O=C(NN=Cc1ccncc1)c1ccc(Oc2ccccc2O)cc1
Cc1onc(-c2ccccc2)c1CN(C)C(=O)c1ccn(C)c1
Cc1nc(C)n(CC2CCCCN2CC(=O)Nc2ccc3c(c2)CCC3)n1
N=c1n(CC(=O)c2ccc(Br)cc2)c2ccccc2n1Cc1ccccc1
COc1c(C(C)(C)c2ccccc2O)cc2c(c1O)C(=O)OC2CC(C)(C)O
COc1cccc2c1-c1ccc3c(c1C(C(C)C)O2)C(C)=CC(C)(C)N3
O=C(CSc1nc2ccc(NC(=O)c3cc4c(cc3Cl)OCCO4)cc2s1)c1cccnc1
Cc1cccc(N(CC(=O)Nc2ccccc2-c2ccc(C(=O)O)cc2)C(=O)OC(C)(C)C)c1C
CCOC(=O)C1CCN(C(=O)Cn2cc(C(C)=O)cn2)CC1
CCn1cc2c(nc(NC(=O)Nc3ccccc3)n3nc(-c4ccco4)nc23)n1
COc1ccc2[nH]c3c(c2c1)C1c2ccccc2CCN1CC3
Cc1ccc(NC(=O)Oc2ccc([N+](=O)[O-])c(C(F)(F)F)c2)cc1
N#CC(NN=C1C(=O)N(CN2CCOCC2)c2ccc(Cl)cc21)c1ccccc1
C=C1CCC2C(C)(C)CCCC2(C)C1CCc1ccc(C(=O)O)cc1
Clc1cc2[nH]c3nc(-c4ccccc4)nc(N4CCNCC4)c3c2cc1Cl
Cc1cc(=O)nc(SCC(=O)Nc2nc(C)c(C)s2)[nH]1
O=C(Cc1ccc(OC(F)(F)F)cc1)N1CCc2nc(N3CCN(c4ccccn4)CC3)ncc2C1
COc1cc(Cc2ccc3c(O)ccnc3c2)cc(OC)c1Br
COc1ccc(C=C(C)C2=C(C)C(=O)C(C)C2=O)cc1
O=C(NCC(O)c1ccc(Br)cc1)c1cncc(Br)c1
CCC1(CC)NC(=O)N(CC(=O)Nc2cc(OC)c(OCC(=O)N3CCCC3)cc2OCC(F)(F)F)C1=O
O=C(O)CCN(c1ccc(C(F)(F)F)cc1)S(=O)(=O)c1ccccc1
Oc1cccc2c1CCC1C2CCCN1c1cnc2ccccc2n1
CCC1CN(Cc2ccc(Br)cc2)c2cc(Br)ccc2O1
CC(=NNc1nc2ccccc2s1)c1cccc2ccccc12
COc1cc(CNCC2OC(OC3C(C)CC(CC=O)C(OC(N)=O)C=CC=CCC(C)OC(=O)CC(C)C3OC)C(O)C(C)C2OC)ccn1
CCC(CC)C(=O)NC(CNC(C)=O)C(=O)O
Cc1c(-c2ccccc2)n(Cc2ccc(CC(Nc3ccccc3)C(=O)O)cc2)c2ccccc12
CCCOc1cc(C(=O)c2ccc(O)c3c4c(c(C)nc23)COC(C)(C)C4)cc(OCC)c1OCCC
Cc1cc(=O)n2nc(COc3cc(-c4ccc(F)cc4)nc4ccccc34)sc2n1
O=C1c2ccccc2CC1N1C(=O)C(=Cc2ccc(O)cc2O)SC1=S
O=c1nc2sc([N+](=O)[O-])cn2c2cc(F)ccc12
c1ccc2c(c1)Sc1ccc(OCCN3CCCC3)cc1S2
COc1cc2ccccc2cc1C(=O)Nc1nn[nH]n1
Cc1cccc(C)c1NC(=S)NNCCn1cc(C)c2ccccc21
C=CCC1c2oc(=O)c(c3c(c(O)c4c(C)coc4c2CC=C(C)C)C(OC)=C3)C(C(C)(C)O)C2CC(=O)C(C)=CC12OC(C)=O
COc1ccc(-c2cc(C(=O)NNC(=O)Cc3ccccc3)no2)cc1
CC(C)CN(CC(O)C(Cc1ccccc1)NC(=O)Cc1ccc2ccccc2c1)C(=O)C1CCCN1C(=O)C(N)Cc1ccccc1
COc1cccc(CNC(=O)c2cc(CN3CCn4c(C)nnc4C3)on2)c1
O=C(NCc1ccccc1)NN1CCC2CCCCC2C1
CCc1ccc(CSc2nc(=O)[nH]c3c2CCCC3)cc1
C=C(CCC)C1CC(=O)C(C)=CC1O
Cc1cc(C)n2nc(-c3cccs3)nc2c1
Cc1ccc(NC(=O)CNC(=O)CN2C(=O)COc3ccc(S(=O)(=O)NCc4ccco4)cc32)c(C)c1
CN(C)S(=O)(=O)c1cccc(NC(=O)CSc2nnc(-c3ccccn3)n2C)c1
CC(=O)OCCN1C(=O)C(=O)N(Cc2ccc(C(=O)O)cc2)CC1C1CCCCC1
O=C(O)c1cccc(-c2cc(OCCCCc3nnn[nH]3)ccc2-c2ccccc2F)c1
CCOc1ccc(NC(=O)C(C#N)=Cc2cc(C)n(-c3ccccc3)c2C)cc1
CCOC(=O)c1nc(-c2cccs2)n(C)n1
CN(CCCNc1c2c3ccccc3nc-2[nH]c2ccccc12)Cc1ccccc1
O=C1NC(Nc2ccc(Cl)cc2)=NC1=Cc1ccc(-c2cccc(C(=O)O)c2)o1
CC1=NN(C(=O)c2c(F)cccc2Cl)C(C)=NN1
CCNCCc1ccc(C(C)c2cccc(Cl)c2C(=O)NCC)o1
CC1Oc2ccc(-c3c(F)cc(F)cc3F)cc2C2(COC(N)=N2)C12C=CC(=O)C=C2
O=C(NCC(c1ccc(F)cc1)N1CCN(c2ccccc2)CC1)c1c(F)cccc1F
NC1C(COP(=O)(O)O)OC(n2ccc(=O)[nH]c2=O)C1O
CC1(C)C(O)CCC2(C)C(C=C(Br)Br)C3C(=CBr)C(=O)C1C32
Cn1c(SCC(=O)N=c2scc(-c3ccc(Br)cc3)n2C)nnc1-c1ccco1
Cc1cnc2c(-c3ccc(Br)cc3)c(-c3ccccc3)nn2c1Br
O=C(NC(Cc1ccccc1)C(=O)NC(Cc1ccccc1)C(=O)NC(Cc1ccccc1)C(=O)NC(Cc1ccccc1)C(=O)NCCc1ccccc1)C1CCCN1
Cc1c[nH]c2ncnc(N3CCN(C(=S)NC(=O)c4ccc(F)cc4)CC3)c12
CC(C)C1CCC2C(C)C(O)OC3OC4CCC1C32OO4
COc1ccc(NC(=O)CN2CCN(Cc3ccc(CN4CCCCC4=O)cc3)CC2)cc1
O=C(c1n[nH]c2c1CCc1cc(F)c(-c3cnco3)cc1-2)N1CCC(CO)CC1
Cc1cccc(C)c1CNC(=O)C1CC(O)CN1C(=O)Nc1cn(C(N)=O)c2ccccc12
COc1cccc2c1c(CNC(C(=O)Nc1ccccc1)C(F)(F)F)cn2S(=O)(=O)c1cc(C)cc(C)c1
O=C(CSc1n[nH]c(NC(=O)c2ccco2)n1)Nc1ccc2c(c1)OCCO2
COc1ccc2c(c1)C(=O)C(N1CCCC1)CC2
Cc1ccccc1NC(=O)c1cccnc1OC(c1ccccc1)c1ccccc1
CC(C)Cc1ccc(-c2nc(Cl)c(-c3ccccc3)[nH]2)cc1
CN1CC(C(=O)Nc2cccc(S(=O)(=O)N3CCc4ccccc4C3)c2)CC1=O
Cc1nc2ccccc2n1C1CC2CCC(C1)N2CCC1(c2ccccc2)CCN(C(=O)OC(C)(C)C)CC1
Nc1snnc1C(=O)O
CC(=Cc1ncc(Sc2ccc(OC(F)(F)F)cc2)o1)[N+](=O)[O-]
O=C1OCc2c1c1[nH]c3cc(O)ccc3c1c1oc3cc(NCCN4CCOCC4)ccc3c(=O)c21
Cc1ccc(NC(=O)Cn2c(=O)n(Cc3cccs3)c(=O)c3oc4ccccc4c32)cc1
CC(C)(Cc1ccc2c(c1)OCC(C)(C)C2CCC1CCCCC1)C(=O)NCCCOc1ccccc1
FC(F)(F)Oc1ccc(CCN2CCC(CN3CCNC3=S)CC2)cc1
O=C1CCc2ccccc2C1=Cc1ccc2c(c1)CCCC2
CC1(C)CCCN(C(=O)C2CCCN(Cc3cccc(O)c3)C2)C1
CC(=O)N1c2ccccc2SC1c1ccc2c(c1)C(C)(C)CCN2C
CC(=O)Oc1cccc2c1C1=C(C(=O)NC(C(=O)Nc3cccc(Cl)c3)C(C)(C)C)CC(=O)N1CC2
COC(=O)c1cccc(C)c1OC
N=C1N(CCN2CCOCC2)C(=O)C(=Cc2ccc(N3CCOCC3)o2)C(=O)N1c1cccc(C(=O)O)c1
COc1ccc2c(c1N)C(=O)c1c(O)cccc1C2
CC(C)(C)Cn1cc(C(=O)N2CCCC(N3CCN(c4cccc(Cl)c4)CC3)C2)nn1
CC1CN(CC2CCOCC2)CCN1C(=O)c1ccccc1-n1nccn1
N#CC1=C(SCc2ccccc2)N=C2SCC(=O)N2C1c1ccc(Cl)cc1
COc1ccc(-c2cnc3ccc(-c4ccccc4)nn23)cc1S(=O)(=O)NC(C)C
COC(=O)c1ccc2c(c1)Oc1ccccc1S2(=O)=O
Cc1ccc(N(C)S(=O)(=O)c2cc(NC(=S)N3CCOCC3)ccc2C)cc1
CCCC(=O)Nc1ccc(NC(=S)NCCc2ccc(S(N)(=O)=O)cc2)cc1
Cc1ccccc1Nc1nc(=S)c2cc[nH]c2[nH]1
CC(C)CCC(=O)NC(CO)CC(=O)NC(CC(=O)O)C(=O)Nc1ccc([N+](=O)[O-])cc1
Cc1cc(CN(Cc2ccncc2)S(=O)(=O)c2ccc(Cl)cc2)on1
COc1ccc(S(=O)(=O)N(CC(=O)NO)Cc2ccccc2)cc1
Cc1nc(-c2ccn(CCN3CCOCC3)c2)no1
Cc1ccccc1C1C(Cl)C(=O)C(=O)N1c1ccc(-c2ccon2)cc1
CC1CN(C(C)CO)C(=O)c2cc(NC(=O)C3CCCCC3)ccc2OC1CN(C)Cc1ccc2c(c1)OCO2
CCC(C)C1C(=O)N(C)C(=O)CC1CO
Nn1c(O)nc2c(nc(-c3ccc(Br)cc3)n2C2OC(CO)C(O)C2O)c1=S
CCCCCCN(CCCCCC)C(=O)CN1CC(c2ccc3c(c2)OCO3)C(C(=O)O)C1c1ccc(OC)cc1
Cc1cc(-c2ccc(-c3ccc(Cl)cc3)c(S(=O)(=O)NCc3ccccc3)c2)on1
CC(C)Oc1ncc(F)c(Oc2cc(C(=O)Nc3ncc(C=O)s3)ccc2C(=O)NCCO)n1
N#Cc1cccc(C#Cc2ccc(S(=O)(=O)NCC(=O)O)cc2)c1
CS(=O)(=O)N(Cc1ccccc1)CC(O)Cn1c2ccccc2c2ccccc21
CNC(=S)NCCCCNC(=O)C(CC(C)C)NC(=O)c1ccc(Cl)c(Cl)c1
CC1(C#Cc2cccc(F)c2)CCCC2(C)C1CCC13CC(CCC21)C(=O)OC3O
COc1cc(-c2csc3cnc(Nc4cccc(N5CCN(C)CC5)c4)nc23)ncn1
O=C(OC1CCCC1)c1cc(C(F)(F)F)c2c(c1C(O)(c1ccccc1)C(F)(F)F)OC(C(=O)OC1CCCC1)(c1ccccc1)CO2
CCc1c(S(=O)(=O)NCCc2ccccc2C(=O)O)sc2ccc(OC)cc12
Cc1csc(NC(=O)C2CCN(S(=O)(=O)c3cc(C(F)(F)F)ccc3Cl)CC2)n1
CCNC(C)C(=O)NC(Cc1ccc(OCC(=O)NOC(C)C)cc1)C(N)=O
Cc1cc(C)c2[nH]c(C(=O)NC3CCCCC3)cc2c1
COc1ccc(S(=O)(=O)N(CC(C)C)c2ccc(C(O)(C(F)(F)F)C(F)(F)F)cc2)cc1
CCCCCCCCCC(=O)NCc1cn(Cc2cccc(F)c2)nn1
Cc1cc2ccccc2c(=N)n1-c1ccc(Br)cc1
CC(C)CN1C(=O)CSc2ccc(C(=O)N3CCN(c4ccc(F)cc4)CC3)cc21
CC1CC2C(CCN2Cc2coc(-c3cccs3)n2)O1
Cc1cc(N)nc(N(C)C)n1
Cc1ccc(-c2cc(OC(C)(C)C)nc(N3CC(CC(C)C)N(c4ccc(N)cn4)C3=O)n2)cc1
O=COCc1ccc2nc(O)nc(Nc3cc(Cl)c(O)c(NCCCCO)c3)c2c1
O=C(NCCC[S+]=C(NO)c1ccccn1)OC(Cc1ccccc1)C(=O)N1CCCC1C(=O)NCCc1ccccc1
CC1Cc2cc(O)ccc2C2CCN(CC(O)Cc3ccc(O)c(CN4CCCCC4)c3)C12
NC(=O)c1cccc2nc3ccccc3nc12
CC(C)N1CC2=C(C1=O)C(c1ccc([N+](=O)[O-])cc1)C1=C(CC(C)(C)CC1=O)N2
CCCOc1ccc(Cc2nc3cc(C(=O)NCc4cccs4)ccc3n2CCC)cc1OCCC
CNc1cc(Cl)c(Cl)cc1O
CNC1CN(c2nc(N)nc3c2CCCCC3O)C1
O=C(c1cc(-c2cccs2)no1)N1CCN(c2ccc(F)cc2Br)CC1
Cc1ccc(NC(=O)CN(C)C)cc1S(=O)(=O)N1CCCC1
COc1cc(CC2C(=O)OCC2Cc2ccc(O)cc2)cc(OC)c1OC
CC(C)C(NS(=O)(=O)c1ccc2ccc(O)cc2c1)C(=O)NCc1ccccc1
COC(=O)C(Cc1ccccc1)NC(=O)c1cnc(Oc2ccc3c(c2)CCC(c2ccccc2)O3)s1
OCc1ccccc1F
CCOC(=O)C1(c2ccccc2)CCCN(Cc2ccccc2)C1
COc1ccc(NC(=O)N2CCCN(C(=O)Nc3cccc(C(=O)NCCc4ccccc4)c3)CC2)cc1
CC(C)C1(c2nc3cc(F)ccc3[nH]2)C(=O)C2N(C(=O)C3CCCCC3)CCN2C1=O
C=C(C)C1CCC2(NC(=O)COC(=O)OCCCO[N+](=O)[O-])CCC3(C)C(CCC4C5(C)CCC(O)C(C)(C)C5CCC43C)C12
CC(C)(C)c1ccc(C(=O)Nc2ccc(C(=O)Nc3cccc(Nc4ccc5c(c4)C(=O)N(Cc4ccccc4)C5=O)c3)cc2)cc1
COCc1ccc(CN2CCNC(=O)C2CC(=O)NCCn2ccc3ccccc32)o1
C=CCOC(=O)c1cc(C#N)c(N)c(C#N)c1NC(=O)c1cccc(Cl)c1Cl
COc1ccccc1C(=O)C1CCCN(C(=O)c2c(C)ncnc2N)C1
COC(C(=O)NC(Cc1ccc(O)cc1)C(=O)N1CCc2ccccc2C1)c1ccccc1
O=C(C1=C(O)C(=O)N(CCN2CCN(c3ccccc3)CC2)C1c1cccs1)c1ccco1
CCCCN1Cc2ccccc2C1C(N)=O
O=C(NCCNC1CCN(C2c3ccccc3-c3ccccc32)CC1)c1cc(Cl)c(O)cc1Cl
O=S1N=C(Cc2ccc3c(c2)CCC(Cc2ccc(F)cc2)C3)NO1
O=C(Cc1ccccc1)Nc1cccc(-c2ccc(-c3nc4ccccc4[nH]3)cc2)c1
C=CC(C)(C)c1c(O)cc2oc3cc(O)cc(O)c3c(=O)c2c1O
COc1ncc(Nc2ncc(Cc3onc(C)c3F)cc2-c2nc(C)nc(N)n2)cc1F
CCOC(=O)N1CCC(NC(=O)C2(S(=O)(=O)c3ccc(Cl)cc3)CC2)CC1
Cc1ccc(Cn2cnc3ccccc32)n1C
COCCNC(=O)c1ccc(-n2c(C(C)(C)C)nc(C)c2C)cc1F
Oc1cc2nc(-c3ccc(OCc4ccccc4Cl)cc3)nc(N3CCSCC3)c2cc1Cl
CCN1CCN(Cc2nc3c(c(=O)n(C)c(=O)n3C)n2Cc2ccccc2)CC1
Cn1c2ccc(Cl)cc2c(=O)n2nc(N3CCC(F)(F)CC3)cc12
O=C(O)c1cc(Oc2cccc(C=C3SC(=S)N(CCCN4CCN(c5ccccc5F)CC4)C3=O)c2)cc(C(=O)O)c1
O=C(Nc1ccc2c(c1)C1(Sc3ccccc3)CC(C2)CC(C(=O)O)C1)c1ccccc1
CN(C)CCN(C)C(=O)c1ccc2c3c(nccc13)-c1ccc(F)cc1C2=O
CCOC(=O)S(=O)(=O)c1cc(CCC(=O)NCc2cc(OC)c(O)c(OC)c2)ccc1OC
CCOc1cc2c3cc(Cl)c4ccccc4c3n(C)c2c(OC)c1OCC
CC(=NNC(=O)c1nnn(-c2nonc2N)c1-c1ccccc1)c1ccccn1
O=C(O)c1ccccc1SC(CCNS(=O)(=O)c1ccc([N+](=O)[O-])cc1)c1ccccc1
CN(C)C(=O)c1ccc(N2CCCCC2)c(S(=O)(=O)N(C)C2CCS(=O)(=O)C2)c1
Cc1cc(NC(=O)COC(C)C(=O)NC2CCCC2)no1
CCCCCCC(=O)OCC1OC(COC)CS1
Cc1ccc(S(=O)(=O)Nc2cc(Sc3nc[nH]n3)c(O)c3ccccc23)cc1
O=C(CN1C(=O)SC(=Cc2ccco2)C1=O)c1ccccc1
O=C1c2c(c3ccccc3[nH]c(=O)c2=O)C2C=CC1CC2
ON=C(CSc1ccccc1)c1ccc(Oc2ccccc2)cc1
N=C(N)c1cc2c(Cl)ccc(NCCCCNC(=O)c3cc4cc(O)ccc4[nH]3)c2s1
O=C(CCCCc1nnc(NC(=O)c2cc3ccccc3o2)s1)c1nc2ccccn2n1
Cc1noc(C)c1CN1CCCC1c1[nH]ncc1Br
Nc1ncnc2c1c(-c1ccco1)nn2-c1cccc(C(F)(F)F)c1
O=C(NC(=S)Nc1nc(-c2ccccc2)c2ccccc2n1)c1ccccc1
CC(=O)NC(Cc1ccc(CP(=O)(O)O)cc1)C(=O)O
CC(C)OC(=O)N1CCC(Oc2cccc(C(=O)N3CCC(c4ccc(C(=O)N5CCC(N6CC(=O)NC6=O)CC5)cc4)CC3)c2)(C(=O)OC2CCC2)CC1
Cc1ccc(C(=O)NC(=O)Cc2ccccc2[N+](=O)[O-])cc1
O=C(O)c1cc(O)c(C(=O)Nc2ccccc2F)c(O)c1
C#CCCCCCCCCCCCCCCC(=O)OC1CCCCC1N(C)C
COc1cc(Nc2nccc(-c3ccccc3)n2)n[nH]1
O=C(C(=O)C1(C(=O)Nc2ccccc2)CC1)N1CCN(c2ccc(Cl)cc2)CC1
CCCc1c(OCCCC(=O)O)ccc2c(C(F)(F)F)noc12
CCc1cc(CC)cc(-c2cc(CC)ccc2OCc2ccc(OC(=O)c3ccccc3)c(OC)c2)c1
CCc1cc(N(C)Cc2ccc(C)cc2)nc(NCCO)n1
CC1(C)C=C(C(=O)Nc2ccc(Cl)cc2)c2ccc(-c3ccccc3)cc2O1
FC(F)(F)c1ccc(-n2cnc3c(NCCOc4ccccc4)nc(Cl)nc32)cc1
OCc1cc(O)c(O)c(O)c1
C=C1C(=O)C2CC(CO)C(C)CCCC(C)(O)CC3CC(O)(CC(OC(C)=O)C(=O)C13C)C(O)C2
COC1(OC)N=C1n1ccc2c(CO)cnc(C)c21
CSc1ccc(C(=O)C=Cc2ccc(OC(=O)c3ccccc3)c(OC(C)=O)c2)cc1
Cc1csc(SCC(=O)NC2CCCC2)n1
Nc1ncnc2c1nnn2CC(O)CNCCCCCCCNC(=O)OCc1ccccc1
CC(C)N(C(=O)COC(=O)c1ccc(N(C)C)cc1)c1c(N)n(Cc2ccccc2)c(=O)[nH]c1=O
Cn1c(C(NC(=O)OCc2ccc(Br)cc2)C(c2ccccc2)c2ccccc2)nc2ccccc21
CN1CC(=O)NC(c2nc(N(C)C)c3ncn(C=C4C(=O)NN=C4c4ccsc4)c3n2)C1
O=C1c2ccccc2C(=O)N1Cc1cccc(I)c1
COCCCNc1nc(Cl)nc(C)c1N
CCOC(=O)c1c(-c2ccccc2)c(-c2ccccc2)c[nH]c1=O
Cc1cc(C(=O)NC(CCC(=O)O)c2nc3ccccc3s2)n(-c2ccccn2)n1
CCCSC(C#N)=NNc1ccc(C(=O)OC)c(C)c1
O=C(Nc1nnc([S+]([O-])Cc2ccccc2)s1)c1ccco1
O=C1NC(=S)SC1Cc1ccccc1
O=C(Nc1cnc(O)[nH]c1=O)c1ccccc1
CC(C)N1CCCC(c2ccc(N)cc2)C1CO
CCN1CC(c2ccc(OC)c(OC(F)(F)F)c2)CC1=O
C=CC1C(CCC=CCOC(=O)C2CCC3CCC4C(=CCC5C6CCCCC6CCC45)C3C2)C=COC1OC1CCC(O)C(CO)O1
COc1ccc(C(C)=NNc2nc3c(c(=O)[nH]c(=O)n3C)n2CC=CCl)cc1
OC1COC(n2cnc3c(OCCc4ccc(Oc5ccccc5)cc4)ncnc32)C(O)C1O
O=C1C=CC(C(O)c2ccccc2C(F)(F)F)O1
Cc1c(Cl)c(-n2cccc2)nc2c1C(=O)C(C(=O)O)=CC2=O
CCCCCNC(=O)C=Cc1ccn(C)c1C
C=C(Nc1ccc(Br)cc1)c1nc(Cl)cc2c1[nH]c1ccccc12
CCC(C)(C)NC(=O)NC(C)c1nc2ccccc2[nH]1
CCOC(=O)C(Cc1cccc(C(=N)N)c1)C(Cc1ccc(C(C)(C)C)cc1)C(=O)NC(C(=O)NC1CCCCC1)C(C)C
CCN(CC)CCNS(=O)(=O)c1ccc(N=Nc2c(O)ccc3ccccc23)cc1
Cc1nc(C(=O)Nc2ccc(S(=O)(=O)N3CCOCC3)cc2)c(C)n1-c1ccccc1
CC(C)C(C)NC(=S)Nc1cccc(F)c1
COc1ccc2c(c1)c(CC(=O)OCCCOC(=O)Cc1sc[n+](Cc3ccc(Cl)cc3)c1C)c(C)n2C(=O)c1ccc(Cl)cc1
O=C(O)CCN1CCC(C(=O)O)CC1
CN(C)C(C)(C)C(=O)OC1C(=O)N2C(NC(=O)C3CCCCC3)C(C)(C)S(=O)(=O)C12
CCOC(=O)C1=C(COC(=O)CNS(=O)(=O)c2cccc(C)c2)NC(=O)NC1C
CC=CCC1=C2OC34C(=CC(O)CC3C(C)(COC(=O)CCCN3C=C2CN(C)CC3)C(=O)C2=C1OC(C)(CC=CC)C=C2)CCCC4OC(=O)CCCCCC
CCOC(=O)C1=C(C)NC(c2ccccc2)=C(C(=O)OCC)C1c1ccccc1Cl
CN(C)CCCON=Cc1ccccc1
CC(C)C(NC(=O)c1ccccc1)C(=O)NN=Cc1cccc([N+](=O)[O-])c1
CCNS(=O)(=O)Nc1cccc(CN2CCc3cc(OC)c(OC)cc3C2)c1
Cc1ccc(C2CCCCC2N=C(N)Nc2ccccc2)cc1
CCOc1ccc(-c2nnc(C)n2N=Cc2cccc(OC)c2)cc1
CCC(NC(=O)C(CCCNC(=N)N)NC(=O)C(C=CCC(N)=O)NC(=O)C1CCCN1C=O)C(N)=O
O=S(=O)(c1ccc(F)c(F)c1)N1CCN(CCN2CCOCC2)CC1
CCOc1cc(NC(=O)c2ccc(C)cc2)ccc1-c1cnco1
CCCCN(CCCC)S(=O)(=O)c1ccc(NN=C(C#N)S(=O)(=O)c2ccc(C)cc2)c([N+](=O)[O-])c1
CCCNC(=O)COc1ccc(NC(=O)CSc2ccc(Cl)cc2)cc1
Cc1c(C(=O)N2CCC(CC(=O)O)(c3ccc(C(F)(F)F)cc3)CC2)nn(-c2ccc(Cl)cc2Cl)c1-c1ccc(Cl)cc1
COC(=O)Cc1csc(NC(=O)c2ccc(Cl)cc2)n1
CC(C)CC(NC(=O)C(Cc1ccccc1)NC(=O)OCc1ccccc1)C(=O)NCc1ccccc1
CCc1cc(=O)oc2cc(OCC(=O)c3ccccc3)ccc12
CC(C)CC(NC(=O)C(NC(=O)C(CCc1ccccc1)NC(=O)C(N)Cc1c[nH]cn1)C(C)C)C(=O)O
CC1=NC(OCC(=O)NC(C)(C)C)C(c2ccc(C)cc2)=NO1
C=CC1(C)CC(O)C2C(C)C(OC(=O)SCC)CCC2(O)C1=O
CCCCOCC1OC(Oc2c(O)cc3c(c2O)C(=O)c2cc4ccccc4cc2C3=O)C(O)C(O)C1O
COc1ccc(-n2c(SCC(=O)Nc3cccnc3Cl)nc3sc4c(c3c2=O)CCCC4)cc1
COc1ccccc1CNc1cncc(-c2ccc3c(c2)OCO3)n1
COc1ccc(C=CC(=O)c2ccc(-n3ccnc3)c([N+](=O)[O-])c2)cc1OC
CNS(=O)(=O)c1ccc(OC)c(NC(=O)N2CCCc3ccccc32)c1
CC1=C(c2cccc(Cl)c2)C(=O)c2ccccc2C1=O
CN(C)C(=O)c1cc2cnc(Nc3ccc(C(=O)N4CC5CC4CN5C(=O)OC(C)(C)C)cn3)nc2n1C1CCCC1
C=CCOC(=O)C1C(c2ccc(Br)cc2)CC2CCC1N2C
CCCOCc1ccc(-c2cccs2)s1
COc1cc(CO)nc(N2CC3CCN(C(=O)c4ncoc4C)CC3C2)n1
CC(C)(C)OC(=O)N1CCN(C(C(=O)Nc2ccccn2)c2ccc(NS(=O)(=O)c3cccc4nsnc34)cc2)CC1
Cc1ccccc1N=C(Nc1ccccc1C(F)(F)F)N1CCn2cc(-c3ccccc3)nc2C1
O=c1c2ccccc2nc(O)n1-c1ccc(Cc2ccccc2)cc1
Brc1ccc(CCN2CCc3ccccc3C2)cc1
COc1ccc(Cc2nc3cc(C(=O)N4CCCCC4)ccc3[nH]2)cc1
COc1ccc(NC(=O)C(NC(=O)C2CCN(S(=O)(=O)c3cccs3)CC2)C(C)C)cc1
COC(C=Cc1cc(OC)cc(OC)c1)=CC(=O)C=Cc1c(C=Cc2ccc(OC)cc2)cc(C=CC(=O)O)cc1OC
CCOc1ccc(C2=NN(Cc3ccccc3)C(=O)C3CC=CCC23)cc1OCC
CC(C)COC(=O)c1ccccc1-c1ccc(CNCC(N)C(O)c2cccc(Cl)c2)cc1
O=C(CN1CCC(N2Cc3ccccc3NC2=O)C1)Nc1ccc([N+](=O)[O-])cc1
Cc1ccc2c(n1)CS(=O)(=O)C2(C)C
Cc1c(C)c2c(c(C)c1O)CCC(C)(C(=O)O)O2
CCc1cccc(-n2cc(CN(C)C)c(C(=O)N3CCCC3)n2)c1
CCCCn1c(=O)n(CCCCCOc2ccccc2)c(=O)c2c1nc(-c1cnccn1)n2C
C#CCN1CCC(N)C1
CN(C)CCNC(=O)c1cccc2c(-c3ccco3)cc(-c3cn[nH]c3)nc12
CN1C(=O)C(NCCN)N=C(c2ccccc2)c2ccccc21
COc1c(C(C)(C)C)cc2oc(-c3ccc(O)c(O)c3)c(O)c(=O)c2c1O
CC(C)S(=O)(=O)c1cccc(Oc2ccc(S(=O)(=O)Nc3nccs3)cc2C#N)c1
Cc1cc(C(=O)Nc2cccc(-c3cccc(F)c3CN3CCC(N4CCCC4)CC3)c2)n(C(F)F)n1
N#CC1OC(n2cc(F)c(NC3C=C(F)C(CO)C3O)nc2=O)C(O)C1F
Cc1nc2ncnn2c(C)c1CCC(=O)N1CCC(C)CC1
CCNc1ncc2ncnc(Nc3cc(C(=O)NC)c(C)cc3C)c2n1
Cc1ccc(-n2c3ccc(NC(=O)C(C)c4ccc(Cl)cc4)cc3c(=O)n2C)cc1
Cc1cc(S(=O)(=O)NOCc2ccccc2)ccc1NC(OCc1ccccc1)c1ccccc1Cl
COCc1ccc2c(=O)c(-c3ccc(S(C)(=O)=O)cc3)c(NC(=O)C3CC3)n(C)c2c1
O=C(NC1CCN(Cc2ccccc2)CC1)c1ccc2c(c1)NC(=O)C(Cc1ccc(F)cc1)N2
CN1CCN(c2ccc(NC(=O)n3sc(=O)n(Cc4c(Cl)cccc4Cl)c3=O)cc2)CC1
C=CCNc1cc(C(=O)Nc2ccc(=O)n(C)c2)n(Cc2ccccc2)n1
Cc1cccc(-n2nnnc2SCC(=O)NC(C(=O)NC2CCCCC2)c2ccco2)c1
CCOc1cc(NC(=O)CSc2nccn2Cc2ccco2)c(OCC)cc1N
CC(=O)Nc1ccc(OCC(CN(CC(C)C)S(C)(=O)=O)N2CCOCC2)cc1
Cc1ccc(S(=O)(=O)NC(C)(C)CCC(=O)OCCO[N+](=O)[O-])cc1
COc1ccc(-c2nc(CO)no2)cc1S(=O)(=O)N(C)CC(C)C
CC(C)COCc1cc(F)c(C(=O)n2cccc2C2CCN(S(C)(=O)=O)CC2)cc1F
CC1c2nnc(-c3ccccc3)n2CCN1C(=O)c1c(F)cccc1Cl
O=S(=O)(Nc1ccc(OCCCNCC(O)COc2ccc(Cl)cc2)cc1)c1ccccc1
CC(C)NC(=O)c1ccc2c(c1)N(Cc1cccc(C(=O)NCCN(C)C)c1)C(=O)c1ccccc1[S+]2[O-]
Cc1cc(C)c(NC(=O)C(C)Oc2ccc(C(=O)CCc3cccc(C)c3C)cc2C)c(C)c1
CC(C)(CCN1CCCC1)C(=O)n1c(=O)n(CCCN2CCN(c3ccc([N+](=O)[O-])cc3)CC2)c2ccccc21
CC(C)(C)OC(=O)N1CCC(C2CN(c3ccccc3F)C(=O)O2)CC1
Cc1cccc(Nc2nc(NCCC(N)=O)nc(N3CCOCC3)n2)c1
O=C(O)CCNC(=O)C1CCCN1C(=O)C(Cc1ccccc1)NC(=O)C1COC=CCC2CCCN2C(=O)C(=O)N2CCCC12
CN(Cc1cccnc1)C(=O)CC(NC(=O)c1ccc(-c2ccc(C3=NCCN3)s2)cc1)c1ccccc1
C#CC(=O)N(c1ccc2c(c1)c1c(n2C)CCN(Cc2ccccc2)C1)c1ccc(C(=O)OC)cc1F
O=C(O)c1ccc(C2CCC3(CC2)OOC2(O3)C3CC4CC(C3)CC2C4)cc1
CCC1(C)OC(Nc2ccc(CC(C)C)cc2)=NC1=O
CCCc1c(OCCCCN2C(=O)c3ccccc3C2=O)ccc2c(-c3ccsc3)cc(=O)oc12
Nc1nc(=O)c2nc(C(=NNCc3ccc(O)cc3)c3ccccc3)cnc2[nH]1
Cc1cc(CN2CCC3(CC2)NC(=O)CC3c2ccncc2)cc(C)n1
CC(C)c1nc2ccccc2n1Cc1ccc(-c2ccccc2S(=O)(=O)NC(C(=O)O)C(C)O)cc1
CCOC(=O)C(CC1CCCCC1)NC(=O)C(NC(=O)OCc1ccccc1)C(C)C
CC(C)(C)C(NCc1ccc(O)c(O)c1)C(=O)Nc1nccs1
COC(=O)c1ccc(-c2cc(Cl)ccc2OC)cc1OCC1(C(=O)O)CCC(C(=O)O)C1(C)C
CC1CCN(C(=O)Nc2cccc3c2CCN(C(=O)Nc2ccccc2)C3)CC1
CCCOC1CN=C(c2ccccc2)SC1
Cc1nc(Cn2nc(C)c3ncn(Cc4ccccc4F)c(=O)c32)co1
Cn1c(CCc2ccccc2)nc2ccc(F)cc21
CCOc1ccc(CCNC(=O)c2cn(CC)c(=O)c3cc(OC)c(OC)cc23)cc1
C=CCn1cc(S(=O)(=O)NC(=O)Nc2cncc(F)c2)ccc1=O
CCCCN(C)c1cc(C)nc2c1NC(=O)CN2c1ccc(Cl)cc1Cl
CCc1cc(C2(Oc3ccc(Cl)cc3C)CCN(C(=O)NCc3ccccc3Cl)CC2)on1
CC(C)CCC(=O)NC(=S)Nc1cccc(NC(=O)c2ccco2)c1
O=C(C=Cc1ccc(Cl)cc1Cl)NCCCCCN1CCC(c2c[nH]c3ccccc23)CC1
CCNC(C)C(=O)Nc1cc2c(Nc3ccc(F)c(Cl)c3)ncnc2cc1OC(C)C
CCOC1C2C(OC(C)=O)CC3(OC(C)=O)CC(COC(C)=O)C4CC13OC2COC(=O)c1cnccc1CCC(=O)O4
CCOc1ccccc1CN1CC2SC(C)(C)CC2CC1=O
COc1cccc(-c2csc(-c3ccc(Nc4ccccn4)c(C#N)c3)n2)c1
[C-]#[N+]c1ccc(N2CCN(Cc3ccc(C)n3C(=O)N3CCCC3)CC2)c(C)c1
COc1cccc(-c2nn3c(-c4cccc(Cl)c4)cccc3c2Cn2cncn2)c1
COc1c(Cl)ccn2nc(C(=O)NCCc3nnc(N)o3)c(Cl)c12
CC(C)(O)c1ccc(C2CN(C3OC(CO)C(O)C(O)C3NC(=O)CCCC(=O)NCCO)OC2OC(=O)CCC(=O)N2CCCCC2COc2ccccc2)cc1
Cc1ccc(C(=O)NC(=S)N2CCCC2)cc1Br
Cc1cc(C)c(C(=O)CSc2nnc(-c3ccncc3)o2)c(C)c1
O=C(NCCc1c[nH]c2ccc(Cl)cc12)C(=O)c1c(-c2ccc(Cl)cc2)[nH]c2ccccc12
Cc1ccc2c(c1)C1(N(C)C(=O)N2)N(Cc2ccccc2)C(=O)C2CCCN21
CCOC(=O)C1(c2ccccc2)CC12C(=O)Nc1ccc(Br)cc12
CC(C)C1(O)CCN(C(=O)C(CC2CCC(C(O)(CCCOc3c(Cl)cc(C(=O)O)cc3Cl)C(C)C)CC2)C2CCC2)CC1
CCC1(c2ccccn2)Cc2c(N)nc(N)nc2O1
CCOc1nc(C(=O)NC(C)COc2ccc(OC(C)C)c(C)c2)ccc1NC(=O)c1cc(CC)on1
O=C(Cc1ccccc1)Nc1c(N2CCOCC2)nc(N2CCOCC2)nc1C(F)(F)F
O=c1c2ccccc2sc2ccc(OCCCCNCCO)cc12
Cc1c(Oc2c(F)cccc2F)c(N)nn1-c1ncc(Cl)cn1
C#CCOC(=O)COc1ccc(C(=O)c2ccccc2O)cc1OC
CCCC(C(O)COCC(C)C)n1cc(C)nc(Nc2ccc(OC(F)(F)F)nc2)c1=O
CN(C)CCCCONC(=O)N1Cc2c(Cl)ccc(Cl)c2C1=O
CC(=O)c1ccc(OCC(O)CN2CCC3(CC2)CN(C(c2ccccc2)c2ccccc2)S(=O)(=O)N3c2ccccc2)cc1
Cc1ccc(-c2cc(=O)c3ccccc3o2)cc1C
COc1cc(C=C(C#N)c2ccc(O)cc2)cc(OC)c1O
Nc1ccc(C(=O)OC2COC3(C(=O)O)OC(C(=O)OC4CCCCC4)C(OC(=O)c4ccccc4)C23)cc1
COc1cc(C2OC(c3ccc4c(c3)OCO4)C3COC(c4ccc(OC(C)=O)c(O)c4)OC23)cc(OC)c1OC
Clc1ccccc1CNc1ncnc2c1ncn2Cc1ccccc1Cl
COc1cc(OC)c(OC)cc1C=NNC(=S)NN=Cc1ccc(Oc2ccccc2)cc1
CCOC(=O)c1cnc2c(cnn2Cc2cccc(Br)c2)c1NC1CC1
CCOC(=O)c1c(NC(=O)C(=O)O)sc2c1CCN(C)C2
CCOP(=O)(OCC)C1(Cc2ccc(OC)cc2)OC(=O)c2cc(OC)c3ccccc3c21
Cc1c(SCc2ccc(Cl)cc2)c(C(=O)Nc2ccccc2)c(C)n1C
O=c1nc(S)[nH]c2cc(-c3cc(C(O)Cc4c[nH]c5ccccc45)ccc3C3CC3)ccc12
O=C1OC(C(=O)Nc2ccc(CCCCc3nnc(NC(=O)C4OC4C(=O)O)s3)nn2)c2ccccc21
Cc1ccccc1OCCSc1n[nH]c(N)n1
COc1cccc(CC(=O)n2nc(N(c3ccccc3)S(C)(=O)=O)c3cc(C)ccc32)c1
O=C1NC(=S)NC(=O)C1=Cc1ccc(O)cc1
C=C(CCC(C)C1CCC2C3CC(=O)C4=CC(=NNC(=S)N5CCOCC5)CCC4(C)C3CCC12C)C(C)C
COc1ccc(-c2nc3c(NCCc4ccccc4)cccc3n2C(C)C)cc1
CCCOC(=O)CCC(C)C
CCCCCC(O)C=CC1C(OC(C)=O)CC(=O)C1CC=CCCCC(=O)O
CN(CC(=O)NCc1ccco1)Cc1ccccc1Cl
Cc1cc(F)ccc1NC(=O)C(Cc1ccccc1)NC(=O)Cn1ccc2ccccc21
CCC1(O)CCC2C3CCC4=CC(=O)CCC4=C3C(c3ccc(N(C)C=O)cc3)CC21C
CCn1nc(C)cc1C(=O)NNC(=O)C=Cc1ccccc1F
O=C(O)c1ccc(Oc2ccc(CC(NS(=O)(=O)c3cnc(=O)[nH]c3O)C(=O)O)cc2)cc1
CCc1ccc2occ(C=O)c(=O)c2c1
CCC(=O)NCCCNc1nc2ccccc2c(=O)o1
COc1ccc(C2c3c(OC)cc(OC)cc3C(C(O)c3ccc(C)cc3)C2c2cc(OC)cc(OC)c2)cc1
C=CCn1c(SCc2cn(Cc3cccc(Cl)c3)nn2)nc2ccccc2c1=O
O=C(O)c1cn(Cc2ccc(-n3cccc3)cc2)c2cc(N3CCNCC3)c(F)cc2c1=O
Cn1cc(NC(=O)Nc2ccc(F)c(C(F)(F)F)c2)cn1
COC(=O)C1=C(C(C)Sc2ccccc2)Oc2ccc3ccccc3c2C1
O=C(CSc1nc2ncccn2n1)Nc1ccccc1C(F)(F)F
CC(=O)NC(C(=O)NC(Cc1ccc(F)c(F)c1)C(O)CN(CC(C)C)S(=O)(=O)c1ccc2ncsc2c1)C1CCCCC1
Cc1cc(C2CCCN(C(=O)c3csc(C)n3)C2)n[nH]1
CCC(=O)n1c2ccccc2c2cc(NC(=O)CN3CCOCC3)ccc21
CCN(c1ncccn1)S(=O)(=O)c1cccc(C(C)C)c1
Cn1ccnc1NC(=O)Nc1ccc(Cl)c(Cl)c1
CNC(=O)Cc1ccccc1
COc1ccc(OC)c(Nc2ccnc3ccccc23)c1
Cc1ccc(SC(C)C(=O)N2CCN(S(=O)(=O)c3ccc4c(c3)CCCC(=O)N4)CC2)cc1
O=C(NCc1n[nH]c(=S)o1)c1ccc(Oc2ccc(Cl)c(Cl)c2)cc1
Cn1nccc1CNc1ncncc1-c1ccccc1
CCCCCCCCCCCC(=O)N1CC2CC(C(=O)N(C)C)C1C2
CC1C2C3NCC4CCCC3(C3CC5CC(O)C2(C)C3C5)C41
CC(C)(C)c1ccc(-c2c(-c3ccc(F)cc3)nc3ccc(Br)cn23)cc1
CCS(=O)(=O)c1cc(C(=N)N)c(OS(=O)(=O)c2ccc(C)c([N+](=O)[O-])c2)s1
O=C(O)C(c1ccccc1)n1c(O)c2ccccc2nc1=S
CC(O)C1C(=O)N2C(C(=O)O)=C(SC3CNC(C(=O)Nc4cc[nH]c(=O)c4)C3)C(C)C12
CC1CCC=CCC(C(O)c2ccccc2)NC(C)c2ccc(NC(=O)c3cnccn3)cc2NC1=O
O=C(CCc1c[nH]c2ccccc12)NCc1ccc(Cl)cc1
COC(=O)C1CCC2(C)C=C(C)C(=O)C=CC12C
CCCOc1ccc(S(=O)(=O)N2CCOCC2)cc1-c1nc(=O)c2cncnc2[nH]1
COc1cccc(N2Cc3ccccc3N=C2c2ccccc2)c1
Cc1nc(C)n(CC2CN(CCC3CCCCO3)CCO2)n1
O=C(NCCO)c1ccc2ccccc2c1
CC(C)OC(=O)OCc1ccc(C(C)(N)CO)cc1
O=C1CC(C(=O)OCCCC2(c3cccc(O)c3)CC(OC(=O)c3ccccc3)CO2)C(O)O1
O=C(c1ccccc1Cl)N1CCN2C(=O)c3ccccc3C12C1CCCC1
O=C(c1ccccc1Cl)N(c1ccncc1)C1CCNC1
CCN1CCCC12CCN(c1ccc(C)cn1)CC2
CC(=O)c1cccc(C(C)(C)C)c1N1CCN(C(=O)c2ccc3ccccc3c2C)CC1
CC(C)(C)c1ccc2oc(-c3ccsc3)c(CCNC(=N)N)c2c1
CCOc1ccc(N2CC(C(=O)Nc3nnc(SCc4ccc(C)cc4)s3)CC2=O)cc1
COc1ccccc1CNC(=O)N(Cc1ccccc1)Cc1cccs1
Cn1cc(C(=O)c2ccccc2F)cc1C=NOCc1cn(CC(=O)c2ccc(OC(F)(F)F)cc2)nn1
COc1ccccc1CNC(=O)c1cc(Br)co1
Cc1ccccc1NC(=O)c1ccc(OCC2CCN(C(=O)c3ccc(Cl)cc3)CC2)cc1
COCC(C)Nc1nc(C)nc2c1ncn2C(C)C
CC(C)CC(O)C(O)C(CC1CCCCC1)NC(=O)CNC(=O)C=CCCc1cccs1
COc1ccc(C(c2cc3cnccc3o2)n2cnc(C)c2)cc1
CC(NC(=O)c1ccccc1)C(NC(=O)c1ccccc1)c1cccnc1
N#Cc1nc(-c2ccc([N+](=O)[O-])cc2)oc1Sc1ccccc1
CC(=O)NS(=O)(=O)c1ccc(NC(=S)NC(=O)c2cccs2)cc1
CCN(c1nc(C)cc(-c2ccccc2)n1)c1ccc(C(C)C)cc1Br
CCC(c1ccc(OC)cc1)C(O)C=CC1OC2CC(CC=C1CCO)OC1(CCC(C)O1)C2
COc1noc(-c2cc(C(=O)NCC3COC(C)(c4ccccc4)O3)ccc2C)n1
CC(C)(C)c1cc(=O)c2c(O)cc(O)cc2o1
Cc1c(Cl)cc(C2(C(F)(F)F)C(=O)Nc3c2cnn3C(C)C)cc1Cl
O=C(O)CN1C(=O)CSC1=Nc1c(Cl)cc(Cl)cc1Cl
Cc1cc(C)n(-c2ccc(C(=O)N3CCCCc4ccccc43)cc2)n1
Cc1ccc2c(c1)nc(C)n2C1CCN(Cc2nc3ccccc3n2C)CC1
Cc1ccc(-c2cn(CC(C)NC(=O)C3CCC3)nn2)cc1
ClC(Cl)(Cl)CSSc1nc2ccccc2n1CC(Cl)(Cl)Cl
CN(c1ccccc1)S(=O)(=O)c1ccc(C(=O)N2CCOCC2)cc1
Cc1cc(C)c(S(=O)(=O)n2nnnc2NCc2ccc3c(c2)OCO3)c(C)c1
COc1c(O)cc2oc(-c3ccc(O)c(O)c3)cc(=O)c2c1O
COc1ccc(NC(=O)C=Cc2ccccc2)cc1OC
CCCCC(NC(=O)C(C)CCCCN1c2ccccc2N(C)S(=O)(=O)c2ccccc21)C(=O)O
Nc1nc(N)c2cc(CC3CCC(CCC(C(=O)O)C(=O)N4CCC(F)(F)CC4)CC3)cnc2n1
CC(C)Nc1ccccc1CNS(=O)(=O)CCCNCc1ccc(Cl)cc1
COc1ncc(C(=O)NC(CO)Cc2ccccc2Cl)cc1S(C)(=O)=O
Cc1cc(C(=O)c2ccccc2)c(C)n1-c1ccc(O)cc1
O=C(CCCc1nc(=O)c2ccccc2[nH]1)N1CCN(c2cccc(F)c2)CC1
CC(C)c1ccc(C(=O)NN=C(N=Nc2ccc(C(=O)O)cc2[N+](=O)[O-])c2ccccc2[N+](=O)[O-])cc1
Cc1noc(C(C)C)c1CC(=O)NC1(c2cnn(C)c2)CCCC1
CCc1nnc(-c2cccc(-c3ccccc3)c2)n1-c1ccc(CCNCCCOC)cc1
CS(=O)(=O)c1ccc(C(=O)Nc2cc(-c3ccccc3)[nH]n2)cc1
CC(=O)NC1CCc2cc(OCCN3CCN(c4nsc5ccccc45)CC3)ccc21
CCc1cc(NC(=N)N)ccc1F
CC(C)CC(NC(=O)C(NC(=O)C(NC(=O)CCC(O)C(CC(C)C)NC(=O)C(N)Cc1ccccc1)C(C)C)C(C)C)C(N)=O
CNc1ncnc2c1ncn2C1OC(CSSCc2ccccn2)C(O)C1O
CC(=O)c1cccc(NC(=O)NOCCN2CCCCC2)c1
N#Cc1ccc2[nH]cc(C3CCc4c([nH]c5ccccc45)C3)c2c1
O=C(NCc1ccccc1)c1cncc(Br)c1
COc1ccc(C(=O)Nc2nnc(S(=O)(=O)N(C)c3ccccc3)s2)cc1OC
CCCCCCCCCCC=CCCCCCCOC(=O)NCc1cccc(O)c1
CC1(C)Oc2ccc(NC(=O)NS(=O)(=O)c3ccc(Cl)cc3)cc2C(N2CCCC2=O)C1O
COc1ccc(Oc2nc(Oc3ccc(C(C)=O)cc3)c(F)cc2F)cc1
O=C(Cn1c(=O)oc2c(Cl)cc(Cl)cc21)NCCc1ccncc1
CSc1nc(N)c2cnn(C3CC(OC(=O)NCCCc4ccccc4F)C(CO)O3)c2n1
CCOc1ccccc1OCC(=O)OCC(=O)Nc1cc(S(=O)(=O)N(C)C)ccc1[N+](=O)[O-]
NC(=O)Cc1nc(N)n(C(=O)CC(C(=O)O)c2ccoc2)n1
O=C(O)c1cc(Br)ccc1OCC(=O)N1CCN(Cc2ccccc2)CC1
CC(C)C(=O)OCCc1c(O)[nH]c(Nc2ccccc2)nc1=O
Cc1cc(Cl)c(Nc2nc(Nc3ccccc3)nc(NC(C)C)n2)c(C(C)N2CCCC2)c1
COc1c(C)cnc(CNC(=O)Nc2cscc2-c2nc(C)cc(C)n2)c1C
COc1ccc(C2Nc3ccccc3C(=O)N2CC(=O)Nc2ccccc2)cc1OC
CC1CC(C(=O)O)=CC(NC(=O)C2SCCc3ccsc32)C1C(=O)O
CC12CCC(O)CC1CCC1C2CCC2(C)C(c3cn(CCCCCCO)nn3)CCC12O
CC(=O)c1ccc(NC(=O)CN(C)S(=O)(=O)c2cn[nH]c2)cc1
CCN(CC)CCOC(=O)C(C)(CO)c1ccc(Cl)cc1
CCOC(=O)c1cccc(NS(=O)(=O)c2cc(NC(=O)Cn3nnc4ccccc43)ccc2C(F)(F)F)c1
Cc1cc(Nc2ncc(Cl)c(Nc3ccccc3S(=O)(=O)C(C)C)n2)c(OC2CCOCC2)cc1-c1cnn(CCN2CCOCC2)c1
O=C1CCC2(C(=O)NCC(=O)OCc3ccccc3)CC3C(CCC4C5CCC6NC(=O)CCC6(CO)C5CCC34C=Cn3cnc4ncnc(Cl)c43)C2C1
CC(C(=O)N1CCCC1)N1CCN(c2cc(-c3ccccc3)nc3ccnn23)C1=O
Cc1ccc(Br)c(N2CCN(C(=O)C3CCN(S(=O)(=O)c4c[nH]cn4)CC3)CC2)c1
COc1ccc(CC(=O)N(CCCN2CCC(Cc3ccccc3)CC2)C2CCN(CCc3ccc(F)cc3)CC2)cc1C
O=C1Nc2cc(Cl)ccc2C1=C1Nc2ccccc2C1=O
O=C(Nc1cccc(-c2cccc(-c3nc4cc(C(F)(F)F)ccc4[nH]3)c2)c1)Nc1nccs1
O=C(Nc1nnc(-c2ccccc2)o1)c1ccsc1
Cc1c(C)c2c(c(C)c1NC(=O)c1ccc(Br)cc1)CCC(C)(CNCC(=O)OCC(C)C)O2
C=CC1(C)CC(NC(=O)NS(=O)(=O)c2ncccc2C)C2OC1C2(C)C
CC(C)c1ccc(-c2nnc(SCC(=O)c3ccc4c(c3)OCCO4)o2)cc1
N=C(N)Nc1ccc(C(=O)NCc2nc3ccccc3n2C(CC(F)(F)F)C(=O)O)cc1
NC(=O)c1ccc(Cl)cc1NC(Cc1cnc[nH]1)C(=O)N1CC=CC1C(=O)O
Cn1ncc(NOCCN2CCCC2)c1C(=O)C(=O)C1CCCN1Nc1ccc2[nH]c(C(=O)C(=O)C(=O)c3nc4ccccc4s3)cc2c1
CCC(=O)NCc1ccc2[nH]ccc2c1
CS(=O)(=O)c1ccc(Cc2nnc(-c3ccc(O)cc3)o2)cc1
COC(=O)c1sc2c(Nc3ccc(OCc4ccccc4)c(OC)c3)c(C)nc(C)c2c1C
CN(C)CCNC(=O)Cc1ccc2c(c1)CCc1ccccc1C2
COc1ccccc1CNC(=O)c1ccc2c(c1)sc1nc(-c3ccccc3F)cn12
O=C1NC(=O)c2c1c1c(ccc3cc[nH]c31)c1c2c2ccccc2n1CCN1CCCC1
N#CC(=Cc1ccc(-c2cccc(C(=O)O)c2)o1)C(N)=O
CC(C)CC(CC(=O)C1CO1)NS(=O)(=O)c1cccc2nsnc12
CN1Cc2cc(-c3ccnc(Nc4ccc(OCc5ccccc5)cc4)n3)ccc2S1(=O)=O
CN1CCN(CCCN(C(=O)Cc2ccc(Cl)cc2)c2ccccn2)CC1
CN(C)Cc1ccc(N2N=C3c4ccc(C(=O)N(C)Cc5ccccc5)cc4CCC3C2C(=O)O)cc1
CC(=O)c1cccc(-c2ccc(C(C)NC(=O)C3CNC(=O)C3)s2)c1
COC1CN2N=C(C(C)C)c3nc(C)c(Nc4ccc(C(=O)NC5CCN(C)CC5)cc4OCC(F)F)nc3C2=C1Cl
NC(Cc1ccc(O)cc1)C(=O)NC(Cc1cnc[nH]1)C(=O)NC(Cc1ccccc1)C(=O)NC1CCC(=O)NC1=O
CCOC(=O)N1CCN(C(=O)c2ccc(Cn3nc(N4CCN(C(=O)Nc5ccc(Cl)c(Cl)c5)CC4)ccc3=O)s2)CC1
COc1ccc(OCc2ncccc2C(=O)O)cc1
Cn1c(=O)c2c(cc(SCC(=O)N3CCCCC3)n2C)n(C)c1=O
NC(=NCc1ccncc1)c1ccc(-c2ccc(S(=O)(=O)NC3CC3)cc2)cc1
CSCCC(NC(=O)c1cnc(Oc2ccc3c(c2)CCC(c2ccccc2)O3)s1)C(=O)O
COc1cc(F)ccc1-c1cc2cc(C(=O)Nc3ccccc3)nc(-c3cccc(C(=O)O)c3)c2n1C
CCN(c1ncc(Cl)cn1)C1CCc2c(C)c3c(c4ccc(S(C)(=O)=O)cc4n3CC(=O)O)n2C1
O=C1CC2CCCC(C1)C2(c1ccccc1)N1CCCC1
COc1ccc(S(=O)(=O)CCN2CCN(Cc3cc4ccccc4[nH]3)CC2)cc1OC
Cc1cc(OCC(=O)NCCN2CCOCC2)c2c(C)cc(=O)oc2c1
CN(C)S(=O)(=O)Nc1ccc(CN(Cc2ccc(C(=N)N)o2)S(=O)(=O)c2ccc(O)cc2)cc1
COc1ccc(COC(=O)c2nnn(-c3ccccc3)c2N)cc1
CCCNC(=O)Nc1cc(C(F)(F)F)c(N(C)Cc2cc(C)ccn2)cn1
O=C1COc2cc(OCc3ccccc3)c(NC(=O)c3ccccc3)cc2N1
COc1ccc(NC(=O)c2nnn(Cc3ccccc3Cl)c2N)c(OC)c1
COc1ccc(Cn2c(CNC(=O)c3ccco3)nnc2SCC(=O)Nc2cc(C)on2)cc1OC
O=C(Nc1ccc(-c2cc(-c3ccc(NC(=O)C4CCCN4C(=O)Cc4ccccc4)cc3)n(O)n2)cc1)C1CCCN1C(=O)Cc1ccccc1
O=C(NCC1(O)CCCN(c2cnc(Cl)cn2)C1)C1CC1
C1COC(NC23CC4CC(CC(C4)C2)C3)=N1
CC(Cc1ccccc1)C(C(=O)NO)N(Cc1cc([N+](=O)[O-])cc([N+](=O)[O-])c1)S(=O)(=O)c1ccc(-c2ccc(Cl)cc2)cc1
Cc1cc(C(F)(F)F)nc(N2CCN(CCCOc3nc(NCc4ccc5c(c4)OCO5)ncc3Cl)CC2)n1
CCCN(CCn1cccn1)CC(O)COc1ccc2c(=O)c(-c3ccc(N(C)C)nc3)coc2c1
Clc1ccc(CCN2CCN(CCCCOc3ccc(Cl)cc3)CC2)cc1
Cc1nc2ccccc2n1CCOc1ccc(N2CC(C)NC(C)(C)C2)cc1Cl
CCN(N(Cc1ccccc1)C(=S)SC)[N+](=O)[O-]
CCCSC(=S)N1CCN(C(=O)C2Cc3cc(O)c(OC)cc3CN2)CC1
CC12CCC3C(CC=C4CC(OC(=O)Nc5cccc(CC(=O)Nc6ccc(Cl)cc6)c5)CCC43C)C(C)(O)CC1=Nc1ccccc12
CCCCCCCCCCCCCC=CCCC(=O)NC(=C=O)CCCCC
CC(=O)c1cccc(NC(=O)NC(c2ccccc2)c2cc(Cl)c3cccnc3c2O)c1
O=c1cc(Nc2cccc(O)c2)c2ccc3c(c2o1)CCCC3
Cc1cccc(COc2ccc(CCC(=O)c3cc4cc(C(=N)N)ccc4o3)cc2)c1
CN(C)c1ccc(-c2ccc(Cl)c(Cl)c2)nn1
Cn1c(C(=O)N2CCCCC2C(=O)NCc2ccc(Cl)s2)cc2c(=O)n(C)c3ccccc3c21
Cc1ccc(C(c2ccc(Cl)cc2Cl)N2CCCN(CC(=O)N(C)C)CC2)cc1
CC(=O)NCC(=O)NCC(=O)O
CCCN(CC(=O)NN=CCC(C)(C)C)Cc1ccccc1
COc1ccc(-c2csc3c2[nH]c2ccccc23)cc1OC
CN1C2CCC1C(C=Cc1ccccc1F)C(O)C2
COC1=CC=C2C1=CC=C(c1ccc(O)cc1)C2CN1CCCCCC1
COC(=O)C1=C(C)NC(C)=C(C(=O)O)C1c1c(Cl)cccc1Cl
O=S(=O)(CCOCC1(O)CCN(Cc2ccccc2)CC1)c1ccc(F)cc1
CCC(=NNS(=O)(=O)CC)c1ccc(COc2ccccc2OC)o1
CN(CC(=O)Nc1ccc(F)c(F)c1)C(=O)CCCN1C(=O)c2ccccc2S1(=O)=O
CSc1nc(N)sc1Cl
COc1ccc(C(=O)CCC(=O)Nc2nc3ccccc3[nH]2)cc1
CC1CCCN(C(=O)c2noc(-c3c(O)cc(O)cc3O)c2Br)C1
Nc1nc(=O)c2ncn(C3OC(O)C(CO)C3(F)F)c2c(=O)[nH]1
O=C(O)CCc1nn(CC(=O)Nc2ccccc2F)c(=O)c2ccccc12
Cc1ccc(Cl)cc1N1CCN(Cc2cn(CC=CCc3ccccc3)nn2)CC1
C=C(C(=O)OC)C(O)C1=C(O)C(=Cc2ccc(OCC=C(C)CCC=C(C)CC)cc2)OC1=O
CNS(=O)(=O)c1ccc(OCCn2ccnc2)cc1
CCC(=O)NC(C(=O)NC(C)C(=O)NC(C=O)Cc1ccccc1)C(C)CC
O=c1[nH]c2ccc(-n3cccc3)cc2n1-c1ccccn1
COc1ccc(-c2nc3cc(Cl)ccc3[nH]2)cc1
O=C(NN=Cc1ccc(OCc2ccc(F)cc2)cc1)NN=Cc1cc[n+]([O-])cc1
CCCCC(NC(=O)C1SC(=C(C)CC(C)OS(=O)(=O)O)SC1(C)C)C(=O)COS(=O)(=O)O
COc1cc(C2=NN(C(N)=O)C(c3ccc(F)cc3)C2C#N)cc(OC)c1OC
CC(C)CNC(=O)Nc1nc2nc(Nc3cccc(C(F)(F)F)c3)ncc2cc1-c1c(Cl)cccc1Cl
Cc1cc2nc(N(C)S(C)(=O)=O)n(C)c2cc1C
COc1ccc(NS(=O)(=O)c2cccc(C(=O)Nc3cnn(Cc4ccccc4C)c3)c2)cc1Cl
NS(=O)(=O)c1ccc(CCNc2nc(=O)cn[nH]2)cc1
Nn1c(SCC(=O)c2ccccc2)nnc1C1CCCCC1
CCC(C)C1NC(=O)C(N)CCOc2cc(ccc2OC)CCNC(=O)C(C(C)C)NC(=O)C(C)N(C)C1=O
O=C(NCC1CN(c2ccc(N3CCOCC3)c(F)c2)C(=O)O1)C1CCC(=O)N1C1CC1
CCCc1c(Cc2ccc(-c3ccccc3-c3noc(=O)[nH]3)cc2)c(=O)n(C2CCC(NCC)CC2)c2ncnn12
CCOC(=O)C(CCCNC=O)NC(=O)Cn1cnc2sc(-c3ccncc3)c(-c3ccc(F)cc3)c2c1=O
Nc1ccc(-c2ccc(CO)cc2)cc1C(=O)Nc1ccc(-c2ccc(CN3CCN(C(CO)CO)CC3)cn2)cn1
CC(C)CCCc1nc2ccccc2n1CC(=O)n1nccc1CC(F)F
O=C(O)Cc1ccc2nc(-c3ccc(OCCC4CCOCC4)cc3)ccc2c1
COc1ccc(CNC(=O)C(C)Br)cc1OC1CCCC1
CC(C)CC(NC(=O)C1CCCCN1C(=O)C1CCCN1)C(=O)NC(CCCN=C(N)N)C(=O)NC(Cc1c[nH]c2ccccc12)C(N)=O
Cc1cc(=O)nc(SCC(=O)C=Cc2ccc(OC(=O)c3ccccc3)cc2)[nH]1
Cc1[nH]c2c(CCc3ccccc3)cc3c(c2c1C)C(=O)CC3C
CC1CCc2ccccc2N1CCCNC(=O)c1cccs1
O=C(CCc1nnc2ccc(N3CCCCC3)nn12)Nc1ccccc1F
CCCC(=O)Nc1ccc(N2CCN(C(=O)C(C)C)CC2)c2c(=O)n(CC(=O)N3CCN(c4ccccc4OC)CC3)ccc12
COc1ccc(CC(CC(=O)NO)C(=O)NCC2OC(n3ccc(=O)[nH]c3=O)C(O)C2O)cc1
O=c1n(Cc2c[nH]cn2)c2cc(S(=O)(=O)c3cccc(C(F)(F)C(F)(F)F)c3)ccc2n1C1CCNC1
CC(N)C(=O)N1CCN(Cc2c[nH]c3c(C(N)=O)cccc23)CC1
CCOCc1noc(CN2CCC3(CC2)CC(C(=O)N(C)C)C3)n1
CC(NC(=O)NC(COCC(C)(C)C)c1ccccc1)c1ccccc1
Cc1noc(-c2cn(CCN(C)C)c3cccc(F)c23)n1
O=C(NCc1ccccn1)Nc1ccc2oc(SCc3ccccc3F)nc2c1
Cc1ccc(-n2c(-c3ccc(Cl)cc3)nc3c(cnn3-c3ccccc3)c2=O)cc1
CCOC(=O)CNP(=O)(N(C)C(C)C(=O)OCC)N1CC1C#N
CC(C)(C)OC(=O)NC(=O)CSCC(=O)Nc1ccc(-n2nc(C(F)(F)F)cc2C(F)(F)F)cc1
Cc1ccc(-n2c(=O)c3c4c(sc3n(CC(=O)N3CCCCC3)c2=O)CCCC4)cc1
CSc1ccc(-c2cc(C(=O)Nc3ccc4ncncc4c3)no2)cc1
CCCC(=O)N(C)c1nc(C)c(C)s1
Cc1nn(Cc2ccccc2)c(=O)c(Oc2ccccc2)c1C#N
CCCCCCCCCCCCN1N=NSC1c1ccc(O)cc1
CCCCOc1ccc2cc(CCNC(=O)c3cccnc3)c(N)nc2c1
CCn1c(C)nnc1C1CCN(S(C)(=O)=O)CC1
CCC1CCc2ccc3[nH]c(-c4cn(Cc5cc(O)ccc5O)c5ccc(Br)cc45)nc3c2C1
CC(C)CCNC(=O)n1nc(-c2ccco2)c2c1C1CCC2CC1
CC1NC(=O)N(c2ccc3ccccc3c2)C1=O
CC(C)CCCC(C)C1CC(OC2OC(CO)C(O)C(O)C2O)C(C)(C)C2=CC(=O)C3C(CCC21C)C3(C)C
C#CC1(NC(=O)c2ccc3cc(CCC(=O)O)ccc3c2O)CCCCC1
Cn1ncc(Cl)c1C(=O)N1CCCC(n2c(=O)n(C3CCOCC3)c3cnc4ccccc4c32)C1
O=C1CCc2cc(S(=O)(=O)N3CCN(c4ccc(Cl)cn4)CC3)c(Cl)cc2N1
c1ccc(CN2CCc3nc(CCn4cccn4)nc(N4CCNCC4)c3C2)cc1
CN1CCN(Cc2cc3nc(-c4cccc5cc[nH]c45)nc(N4CCOCC4)c3s2)CC1
N#Cc1cccc(-c2cncc(-n3ccnc3)n2)c1Nc1ccc(Br)cc1
O=C(NCCc1ccccc1)c1ccc(-c2ccccc2)cc1
Oc1ccc2c3c1CCN(CCC1CCC(Oc4ccc(OCCN5CCN(c6ccc(Cl)cc6)CC5)cc4)CC1)CC3c1cc(Cl)ccc1O2
CCCCN(Cc1cnc[nH]1)c1ccccc1
COC(=O)C(Cc1ccccc1)NC(=O)C1(O)CC(OC(C)=O)C(O)C(O)C(C)(C)C=CC(C)C23CC(C)(O2)C(OC(=O)c2ccccc2)C13
O=C(CCNC(=O)c1noc2ccccc12)Nc1ccc(SC(F)F)cc1
c1ccc(N2CCOCC2)cc1
Cc1cc(C)cc(-c2[nH]c3ccc(Cl)cc3c2CCNCCCCc2ccncc2)c1
CC(C)c1ccc(NC(=O)Nc2ccc(Cl)c(Cl)c2)cc1
COc1ccc(C=NNC(=O)c2cn(Cc3ccccc3Cl)c3c(cc(Br)c4ncccc43)c2=O)cc1
CCOC(=O)c1ccc(CN(c2ccccc2C)S(=O)(=O)c2ccc(F)cc2)cc1
O=C(O)c1ccc(-c2ccc3c(c2)OCCO3)o1
O=C1NC(=O)c2c(NC(=O)c3nn(-c4ccc([N+](=O)[O-])cc4)c(=O)[nH]c3=O)cccc21
Cc1ccc(C(=O)Nc2ccccc2N2CCN(C)CC2)cc1C#Cc1cnc2ccccn12
O=C(C=CC=CC=Cc1ccc2c(c1)OCO2)NO
COC(=O)C1CC2(CCCC2)C(C(=O)NC(CC2CCCCC2)C(N)=O)N1C(=O)C(NC(=O)c1ccccc1)C(C)(C)C
CN=Cc1cn(CC(Cc2ccccc2)c2ccccc2)c2ccccc12
O=C(Nc1cnn(Cc2ccccc2)c1)c1ccc2c(c1)OCCO2
c1ccc(C(Nc2ccnc3ccccc23)(c2ccccc2)c2ccccc2)cc1
CC(C)(C)OC(=O)n1c2ccccc2c(=O)n1Cc1cccc(C#N)c1
COC(=O)c1sc(NC(=O)Nc2cccc(C(=O)NC3CCCC3)c2)nc1-c1ccccc1
Fc1ccc(-c2nc3c4ccccc4ccn3c2-c2ccc3ncccc3c2)cc1
Cc1ccc(SC(C)c2nc3ccccc3n2Cc2ccccc2)cc1
O=C(OC1CCNC1)c1c2ccccc2cc2ccccc12
CCOC(=O)CNc1nc(N)c2[nH]c(=S)n(Cc3ccc(OC)cc3)c2n1
COc1cc(OC)c(C2SCC(=O)N2c2ccccn2)cc1Cl
COc1ccc2c(c1)N(Cc1ccccc1Cl)C(=O)c1ccccc1[S+]2[O-]
Cc1cn2ncc(-c3ccc4onc(N)c4c3)c(N3CCNCC3)c2n1
COc1ccc(C(=O)O)cc1OCC(=O)NNC(=O)CSCc1ccccc1
CCOC(=O)N1CCC(NC(=O)Cc2ccc(Cl)cc2)CC1
OCC1CC(n2cnc3c(Cl)ncnc32)C(O)C1O
CN(Cc1cccs1)C1CCC(=O)CC1
CC1(C)Cc2c(c3ccccc3c3ccccc23)OC1=O
Cc1ccc(CNC2CCOc3ccccc3C2=O)o1
CCn1cc(C(=O)NCc2ccccc2)c(=O)c2cc(F)c(N3CCN(C(=O)c4ccco4)CC3)cc21
CS(=O)(=O)Nc1c(C(=O)Nc2ccc(N3CCCCC3)cc2)ccc2[nH]c(-c3cccnc3)nc12
COc1ccc2[nH]c(=O)c(CN(C(=O)c3ccc4c(c3)OCO4)c3ccc(C)cc3)cc2c1
Cc1ccc(CC(C#N)NC(=O)C2CCCN2C(=O)C2CCCN2C(=O)C(N)Cc2ccc(O)cc2)cc1
CCCCCCCCC=CC=CC(CO)NC(=O)CCCCCCCCCCCCCCC
O=C(Nc1ccccc1Cl)OCC1=CN=CCS1
Cc1ccc2c(n1)CN(c1ccc(N3CC(CNC(=O)c4ccco4)OC3=O)cc1F)CC2
Cc1ccc2nc(C)n(C3CC4CCC(C3)N4CCC(NC(=O)C3CCS(=O)(=O)CC3)c3cccc(S(C)(=O)=O)c3)c2c1
O=c1oc2cc(OCc3ccccc3)ccc2cc1-c1ccccn1
CCOc1ccc2c3c1OC1C4(OC)CCC5(CC4CNC(=O)C=Cc4ccc(F)cc4)C(C2)N(C)CCC315
Cc1cccc(-c2[nH]cnc2C)n1
O=C1CCC(c2ccc(NC(=O)CCCCc3ccccc3)cc2)=NN1
CN(C(=O)c1ccccc1F)c1ccc(C(=O)OCC(=O)NCc2ccccc2)cc1
CC(C)C(NC(=O)c1cc(Cl)ccc1OCC1CC1)C(=O)Nc1ccccc1CC(=O)O
COc1ccc(Cl)cc1S(=O)(=O)c1nnn2c1nc(NC1CCCCC1)c1sccc12
Cc1ccc(-c2ccc(CN(C)C(C)C(=O)NC3CCN(Cc4cccc(C(F)(F)F)c4)C3)cc2)cc1
COc1ccc(C#Cc2ccc3c(c2)CC2CCCN32)cc1OC1CCCC1
Cc1cccc(C)c1NC(=O)c1ccc(-n2cccc2)cc1
O=C(Nc1ccc(CCCCCCN2CCN(c3ccc(Cl)cc3)CC2)nc1)c1ccccc1
CCCCCCc1cc(OC)cc(CCCCC)c1CC(=O)O
O=C1CCC2(C1)CC(=O)C1C(=CCC3C1CC(OCc1ccccc1)C(OCCCCc1ccccc1)C3(O)CO)O2
CCc1nc(N(CCOC)CCOC)c2cnn(-c3ccccc3Cl)c2n1
CC(C)c1ccc(OCC(O)CN2c3ccccc3CCCC2C)cc1
COc1cc(C2=C(c3cn(CCOCCO)c4ccccc34)C(=O)NC2=O)cc(OC)c1OC
C=CC(=O)Nc1cc2c(Nc3ccc(F)c(Cl)c3)ncnc2cc1OCC1CN(C(=O)NC)CCO1
[N+]CC1=CN2CCc3cc(O)c(O)cc3C2CC1
O=C(c1cc(-c2ccccc2)on1)N1CCOCC1
Cc1nc2cc(-n3ncc(C(=O)c4cc5cc(OCC(N)=O)ccc5[nH]4)c3N)ccc2[nH]1
CC(=O)Nc1ccc(OCc2nc(-c3cnc(N)nc3)c(-c3ccc(F)cc3)s2)cc1
Cc1cc(C(C)C)ccc1OCC(=O)N1CCc2ccccc21
CCN(CC)CCOc1ccc(C(O)CCCN2CCCC2)cc1
CCCCCCCCCCCCCCCCC(=O)OC1c2cc3c(cc2C(c2cc(OC)c(O)c(OC)c2)C2C(=O)OCC12)OCO3
CCCN(Cc1nccn1-c1ccccc1)C(=O)c1cncc(NS(C)(=O)=O)c1
Cc1nn2c(SCCN(C)C)n[nH]c2c1Cl
CCC(=O)NC(CCCCNC)C(=O)N(NC(=O)C1CC(C(=O)O)C(=O)N1)C(C)C
OC(C=CC=C1CC(O)C(O)C(O)C1)C(O)CON=C(I)I
CC(C)c1ccc2c(CCCNc3ncnc4c(C(N)=O)c(OC(C)(C)C)ccc34)nnc(N3CCCC3C(N)=O)c2n1
CN1CCN(Cc2ccc(C(=O)N3CCN(c4ccc(N5CC(Cn6ccnn6)OC5=O)cc4F)CC3)cc2)CC1
COc1ccc(C2CC(c3ccc(Br)cc3)=NN2S(C)(=O)=O)c(O)c1
CN(C)C(=S)SSC(=S)N(C)c1ccccc1
Cn1c2ccc([N+](=O)[O-])cc2c2cnn(CC(=O)N3CCCC3)c(=O)c21
CCn1nc2c(cc1=O)CN(Cc1nc(=O)c3cnn(C)c3[nH]1)CC2
CCCC(=O)OC1(C(=O)O)C(C)CC2C3CCC4=CC(=O)C=CC4(C)C3C(O)C(O)C21C
Cc1ccccc1C(NC(=O)c1ccco1)C(N)=O
Nc1nc(NCc2ccco2)c2[nH]c(=NN=Cc3ccc([N+](=O)[O-])o3)sc2n1
CC(O)C(C)C1(c2ccccc2)OC(c2ccc(Cl)cc2)=NN1C(=O)c1ccccc1
c1cn(CC2=NCCN2)cn1
C#Cc1ccc(-c2ccc3c(c2)C(OC(=O)N2CCC(OC)CC2)C(CO)CN3S(=O)(=O)c2ccc(C)cc2)cc1
CC(C)Oc1ccc(CC(NS(=O)(=O)c2cccc(Cl)c2)C(=O)O)cc1
O=C(CCc1cn(Cc2ccc(Cl)cc2Cl)c2ccccc12)Nc1ccccc1
COc1ccc(C2CC(=O)Nc3ccccc3S2)cc1
O=C(O)c1ccc2c(c1)C1C=CCC1C(c1ccc(Cl)cc1)N2
CC1=C(C(=O)O)N2C(=O)C(NC(=O)Cc3cc[n+](CC(=O)Nc4cc5ccc(Oc6ccccc6)c(C)c5oc4=O)cc3)C2SC1
Cn1nc(-c2ccc3c(c2)OCO3)c2c(N3CCC(C(N)=O)CC3)ncnc21
CCN1CCCC(Nc2ccc(S(=O)(=O)Nc3cc(C)n(-c4cccc(Cl)c4)n3)cc2[N+](=O)[O-])C1
O=C1CNC(=O)C(Cc2ccccc2)NC(=O)C2CCCN2C(=O)C(Cc2ccccc2)NC(=O)C(Cc2c[nH]c3ccccc23)NC(=O)CN1
c1cncc(CN2CCC3(CC2)CCN(Cc2ccon2)CC3)c1
Cc1[nH]c2ccc(F)cc2c1C(CCN1CCN(C(=O)CC(C)C)CC1)c1ccccc1
COc1ccc(-c2noc(C3CCC3)n2)cc1OC1CCN(C(C)=O)CC1
Cc1ccc(C(O)CNc2ncnc3[nH]c(C)c(C)c23)cc1
Fc1ccccc1CN1CCN(c2ccc(CNCc3cn(Cc4ccc5ccccc5c4)nn3)cc2)CC1
CCN1CCNc2nc(SC)c(C#N)cc2C1=O
CCn1c(CN2C(=O)C(=NOCc3ccccc3)c3ccccc32)nc2ccccc21
COC(=O)C(Cc1ccccc1)NC(=O)c1cccc(C(=O)Nc2ccccc2C(=O)O)c1
Cc1ncnc(C)c1C(=O)N1CC(C(=O)O)C(C(=O)N2CCN(C3CCCCC3)CC2)C1
CC(=O)c1cccc(NC(=O)c2cc(COc3ccccc3F)on2)c1
CNC(C)C(=O)NCC(=O)N1CCCC1C(=O)NC(C)C(=O)Nc1cccnc1
O=C(c1cncn1O)N1CCCC1c1cccc2nc(-c3ccc(OC(F)F)cc3)ccc12
Cc1cc(C(C)(O)C#Cc2ccc3c(c2)-c2nc(C(N)=O)sc2CCO3)no1
CNC(=O)C(=O)CCCCCCCCCCS
CC(C)c1cccc(C(C)O)c1
CC(=O)c1cccc(NC(=O)N2CCC(CCNS(=O)(=O)c3ccccc3)CC2)c1
O=c1ccc2cc(S(=O)(=O)N3CCN(c4ccccc4[N+](=O)[O-])CC3)ccc2o1
COc1ccc(-c2nnc(NC(=O)CSc3nc(=O)cc(N)[nH]3)o2)cc1
COc1ccc(-c2csc(NC(=O)c3ccc(Br)cc3)c2CC(=O)O)cc1I
CC1(C(=O)N2CCC(Cc3c[nH]cn3)CC2)CCN(Cc2ccccc2)CC1
Cc1cnn(C2CCCN(C(=O)c3cc[nH]n3)C2)c1
CCCCCCc1ccc(-c2ccc(C(=O)CCN3CCOCC3)cc2)o1
CC(=O)Nc1ccc(-c2cc(C(F)(F)F)nn2-c2ccc(S(N)(=O)=O)cc2)cc1
CCC(C)C(NC(=O)C(Cc1ccc(O)cc1)NC(=O)C(N)CC(=O)O)C(=O)NCC(=O)O
CCC(=O)OCOC1C(O)C(N)SC1n1ccc(=O)[nH]c1=O
CCOc1ccc(CNC(=O)Cc2nnc(Cc3ccc(Oc4ccccc4)cc3)o2)cc1
COc1cc2c(c(OC)c1OC)-c1ccc(C(C)(C)C)nc1C(NC(C)=O)CC2
Nc1nc2ccccc2n1Cc1ccccc1
O=c1cc(-c2ccccc2)oc2cc(O)ccc12
CC(=O)Oc1ccc2c(c1OC(C)=O)OC(=CC=Cc1ccccc1)C2=O
CCCCCC(C(=O)Nc1ccc(NC(=O)OCc2ccccc2)cc1)C(C)C
Oc1c(C(Nc2ccc3c(c2)OCCO3)c2ccncc2)ccc2cccnc12
Cc1cccc(C(=O)Nc2ccccn2)c1
COc1ccc(-c2noc(CCC(=O)Nc3ccccc3[N+](=O)[O-])n2)cc1
COc1ccc(-c2cc(C(F)(F)F)nn2-c2cc(C(F)(F)F)nc3ccc(Br)cc23)c2ccccc12
CC(C)(CS)CC(=O)OC1CC2C(C)(C)CCCC2(C)c2cc(-c3cncs3)c(-c3cccc(OC(F)(F)F)c3)cc21
CCC(=O)C12OC3(C)C(CCC1(CC)C(OC)C2OC(=S)NC)C12COC1C(C)C3(O)C(=O)OC2c1ccoc1
CCc1cccc(NC(=S)N(Cc2cccs2)CC(C)C)c1
Nc1ncnc2c1c(-c1ccncc1)cn2C1CN(S(=O)(=O)c2ccc(Cl)cc2Cl)C1
CNC(=O)C(NC(=O)CC(C)(C)c1cc(C(=O)CCC(=O)OC)ccc1O)C(C)(C)C
CCNC(=O)N1CCOC2(CN(Cc3csc(C4CCCC4)n3)C2)C1
Cc1ccc(C=Cn2cnc3cc(F)ccc32)cc1
CCn1c(NC(=O)c2ccno2)nc2ccccc21
COc1ccc(C(=O)NC(CS)C(=O)O)cc1
CCCCCCCOC(=O)C1Cc2c([nH]c3ccccc23)CN1
O=C(O)c1cn(C2CC2)c2c(F)c(N3CC3)c(I)cc2c1=O
CCCCCCCc1ccc(NC(=N)NCCNC(=N)NCCCCCCCNC(=N)NCCCCCCCCCCNC(=N)NCc2ccc(CCCCCC)cc2)cc1
Cc1ccccc1CN1C(=O)C2(CCN(CC(=O)Nc3ccc(C#N)cc3)CC2)c2ccc(F)cc21
CC(C)CC(O)C(O)C(CC1CCCCC1)NC(=O)C(Cc1c[nH]cn1)NC(=O)OCc1ccccc1
O=C(O)CCCNC(=O)c1ccc(-c2cc(Cl)ccc2CNc2ccc(-c3ccc(C(F)(F)F)cc3Cl)cn2)cn1
O=C(O)c1cccc(NC(=O)c2cc(-c3ncc[nH]3)ccc2CCc2ccccc2)c1
COC(=O)c1cc(OC)c2c(c1C=CCc1cc(OC)c3c(c1OC)OCO3)OCCO2
O=C1OCC2=C1C(c1ccc(Br)cc1)C1=C(N2)C(n2ccnn2)OC1=O
CCc1n[nH]c2c1C1(CCN(C(C)=O)CC1)C(C#N)C(=N)O2
COC(=O)c1ccccc1NC(=S)NC(=O)C12CC3CC(CC(C3)C1)C2
CCOC(=O)c1sc(NC(=O)Cc2ccccc2)c(C(=O)OCC)c1C
O=C(O)CCC1CCc2c(ccc(O)c2F)C1
CCC(=O)N1CCC(NS(=O)(=O)c2ccc(OCC(=O)N3CCCCC3C)cc2)CC1
CC(C)(C)c1ccc(OCCn2ccc(=O)c(O)c2C#N)cc1
COc1ccccc1Sc1ncnc2c1ccn2C1OC(COP(=O)(O)CC(=O)O)C(OC)C1O
CCCNc1ccc2c(c1)OCC(C)N(C)CC(C)C(C)CN(Cc1ccc(C(C)(C)O)cc1)C2=O
O=C(NNC(=O)c1ccc(Br)cc1)NC(=O)c1cc(Cl)ccc1Cl
Cc1ccccc1C(=O)C(NC(=O)C=Cc1cccc(Br)c1)C(C)C
CC1CCC(Oc2ccc(C(=O)N3CCOCC3)nc2)CC1
COc1ccc(Nc2c(-c3ccc(O)cc3)nc3ccc(C)cn23)cc1
CC(C)NC(=O)NC1CN(C(=O)c2ccncc2)C2CCCOC12
Cc1ccc(-c2nnc(SCC(=O)NC3CC3)n2C2CCCCC2)cc1
N=C(N)c1ccc(CN2c3ccccc3C(=O)NS2(=O)=O)cc1
CCOCCOC(=O)c1c(N)nnc2c1sc1ccc(S(N)(=O)=O)cc12
CC(=O)NC1CCN(C(=O)CC#N)CC1
Cc1ccc(S(=O)(=O)Nc2ccc(Cl)cc2-c2nc(C)no2)cc1
COC(=O)c1cc(N=Nc2ccccc2)c(=O)n(CC(=O)NCc2ccc(F)cc2)n1
CC(C)c1cc(C(C)O)c(C(N)=O)c(C2CCCC2)n1
CC(=O)Nc1sc2c(c1Cc1nnc(SCSc3nnc(Cc4nnc(NC(=O)CC#N)s4)n3NC(=O)c3ccccc3)n1NC(=O)c1ccccc1)CCCC2
Clc1cccc(Cl)c1CN(Cc1cccnc1)C1CN2CCC1CC2
CC(C)c1ccc(C(=NNC(N)=O)c2ccccc2N)cc1
O=C(O)C(Cc1c[nH]c2c1ccc1ccccc12)NS(=O)(=O)c1ccc2ccccc2c1
CCC1(C(=O)O)CCc2c(NS(=O)(=O)c3ccc(F)cc3)cccc2C1=O
Oc1cc(Cl)cc(Cl)c1Oc1ccc(Cl)cc1Cl
COc1cccc(C(c2nnnn2CC2CCCO2)N2CCC3(CC2)c2ccccc2CC3O)c1
CCCC(=NO)C(C)C(c1ccccc1F)n1ccnc1
CC(=O)NC(Cc1ccc(F)c(N)c1)C(=O)N1Cc2ccccc2CC1C(=O)NC(C=O)CCCN=C(N)N
CCOC(=O)C1(Cc2ccccc2)CCN(CCN2CCN(c3ccccn3)CC2)CC1
CSc1cccc2oc(C(=O)Nc3ccccc3)c(CN)c12
Cc1ccc(C(=O)OCC(=O)NC(=S)Nc2c(C)cccc2C)c([N+](=O)[O-])c1
CCCCn1c(N)c(N(CC(C)C)C(=O)c2oc3c(C)cccc3c2C)c(=O)[nH]c1=O
COC(=O)c1ccc(NC(=O)CCc2c(C)nn(-c3ccccc3)c2C)cc1
COc1cc2c(cc1OC)CN(CC(=O)NCc1ccccc1)CC2
Cc1ccc(-c2ccc(NC(=O)c3sc(-c4ccccc4)nc3C)cc2)cc1
CC1CN(c2cnc3ccccc3n2)CCN1C
CS(=O)(=O)c1ccc(N(CC(=O)N2CCCC2)S(=O)(=O)c2ccccc2)cc1
O=C1Cc2ccc(S(=O)(=O)Nc3nccs3)c3cccc1c23
COc1cc(Cl)ccc1-c1nc(C(=O)N(CC(=O)O)CC(C)O)no1
CC(=O)c1cc(CNC(=O)C2(NC(=O)Cc3ccccc3)CCCCC2)cc(CN)c1O
CCCC[N+](CCCC)(CCCC)CCCCN1c2ccccc2Sc2ccc(F)cc21
CC(=O)NCC(=O)OC1CCCCCC1OC(C)=O
CSc1ccc2nnc(-c3ccc(CN4CCCCC4)o3)n2n1
CCCCCCCCN(CC(O)C(Cc1ccccc1)NC(=O)OC(C)(C)C)S(=O)(=O)c1ccc2ncsc2c1
CCCCCCCCCCCCCCCn1c(-c2ccc(NC(=O)NC3CCCCC3)cc2)nc2ccccc21
Cc1cc([N+](=O)[O-])ccc1NC(=O)CSc1nc2sc(C)c(C)c2c(=O)n1CCO
C=C1CCC2C(C)(C(=O)OC)CCCC2(C)C1OC(=O)CCCCCCCCCCC
CC(=O)c1c[nH]c2ccc(C(=O)N3CCNCC3)cc12
COc1cc(C(F)(F)F)c2nc(C)ccc2c1
Cc1cc(C)c(S(=O)(=O)NC(C)CNc2cc(Cl)cc3nsnc23)c(C)c1
CC12CCC3c4ccc(O)cc4CCC3C1CCC2(O)C#Cc1cc2n(c1)CCOc1ccc(C#N)cc1-2
CC(C)=CCCc1ccc(C2OC(c3ccc(CO)c(O)c3)c3c2c(=O)oc2cc(O)ccc32)cc1O
CCOC(=O)c1c(C)n(-c2ccccc2)c2c3ccccc3nc(C)[n+]12
NC(=S)c1cccc(C(=O)OCc2ccc(F)cc2)c1
COc1ccc(CCNC(=O)C(=O)NCC(c2ccco2)S(=O)(=O)c2ccc(C)cc2)cc1OC
CC(C)CC(NC(=O)C(C)NC(=O)c1ccc(-c2ccncc2)cc1)C(=O)NC(CCS)C(=O)NC(C)C(=O)NNC(=O)c1ccccc1
CN(C)C(=O)c1cccc(NC(=O)Cn2cc([N+](=O)[O-])cn2)c1
Cc1cc(C)n(CC(=O)N2CCN(c3cccc(C)c3C)CC2)n1
C=CCC(NC(C)=O)C(O)(Cc1ccccc1)C(=O)OC
O=c1c2c(-c3ccc(F)cc3)csc2ncn1-c1nc2ccc(Cl)cc2s1
CCN(Cc1ccc(OC)cc1)C(=O)C1CCN(C(=O)C=Cc2ccc(OC)c(OC)c2)CC1
N=C(N)c1ccc(NCc2cnc3nc(N)nc(N)c3n2)cc1
CC1C(c2ccoc2)CC2CCC3C4(C)CCCCC4CCC3(C)C21
Cn1c(SCC(=O)Nc2cccc(Br)c2)nnc1-c1ccc(S(=O)(=O)N2CCCCC2)cc1
COc1ccc(OCc2nc3ccccc3n2CC2CCCCC2)cc1
COc1ccccc1C(=O)C=CC=Cc1ccc(F)cc1
COCC12CCC3(C(=O)O)C(CCC4C5(C)CCC(O)C(C)(C)C5CCC43C)C1CCC2O
NC(Cc1ccccc1)c1csnn1
Nc1nc(=O)c2cc(CNc3ccc(C(=O)NC(CCC(=O)O)C(=O)O)cc3)[nH]c2[nH]1
COc1ccc(C2c3ccc4ccccc4c3C(c3ccc(OC)c(OC)c3)C2C(=O)NCCc2c[nH]c3ccccc23)cc1OC
C=CC(O)(CC)c1ccc(N(CC)CC)cc1
O=C1C(Nc2ccc(S(=O)(=O)O)cc2)=C(Nc2ccc(S(=O)(=O)Oc3ccccc3)cc2)C(=O)c2ccccc21
CCOc1ccc(N2C(=O)CC(N3CCN(c4ccccc4)CC3)C2=O)cc1
Cc1cc(-c2cnn(C)c2)cc(C)c1NC(=O)c1cc(C(F)(F)F)nn1-c1ncnc(NC2CCC(O)CC2)n1
COc1ccc(-c2noc(-c3ccc([N+](=O)[O-])o3)c2C(=O)c2ccc(F)cc2)cc1
Cc1cc(CN2CCC(NS(=O)(=O)c3ccccc3)CC2)no1
Cc1ccc(NC2C(=O)N(C)CCN2S(=O)(=O)CC(C)C)cc1
CCOC(=O)C(=O)Nc1cc(NC(CC)c2ccc(Cl)cc2)ccn1
COc1cc(C=C2SC(=O)NC2=O)cc(Br)c1O
COc1ccc(-c2ccc3nc(C)c(C(=O)NC(C)c4ccccc4)n3c2)cc1OC
COc1cc(C2Oc3c(ccc(O)c3O)CC2OC(=O)C=Cc2ccc(O)c(O)c2)cc(O)c1O
CCN1CCN(CCN(Cc2ccco2)C(=O)COc2ccc(Cl)cc2C)CC1
COc1ccc(-n2nc3c(N4CCOCC4)nnc(C)c3c2C)cc1Cl
CCN(CC)CCNCc1cccc2c1-c1ccccc1C2=O
N#Cc1c(-c2ccccc2)cc(-c2ccc3c(n2)C(N2CCOCC2)=CC3=O)nc1N
CS(=O)(=O)Nc1ccccc1Nc1ncnc(Nc2ccc3ccsc3c2)n1
Cc1csc(NC(=NCc2ccccc2)c2cc3c4ccccc4[nH]c3c3c(C)nn(C)c(=O)c23)n1
Cc1nnc(-c2cccc(-c3cccc(-c4cc(F)cc(F)c4)c3)c2)o1
Clc1ccc(COc2cccnc2)cc1
Cc1cc(C)n(C(=O)C(C)N2CCN(C3CC3)CC2)n1
NC(=O)Cn1cc2[nH]c(-c3ccc(Cl)cc3)c(-c3cncc(NC(=O)OCC(F)(F)F)c3)cc-2c1=O
CCn1c(Cc2ccccc2)nnc1SCC(=O)N1CCCC1
CCN(CC)C(=O)c1ccc2c(c1)nc1n2CCN(C)C1
Cc1c(OCC(=O)NC(CSC2CCCCC2)C(=O)O)ccc2c(C(F)(F)F)cccc12
CNc1nc(Cl)nc2c1ncn2C1OC(COP(=O)(O)OP(=O)(O)OP(=O)(O)OCC2OC(n3cnc4c(F)ncnc43)C(O)C2O)C(O)C1O
COc1ccccc1CN1C2CCC1c1nc(C(=O)Nc3ccc(C)c(C)c3)sc1C2
COc1cc2ccccc2cc1C(=O)OCc1nnc(-c2ccccc2)o1
Fc1ccc(-c2nc3ccccc3o2)cc1
Oc1ccc(F)cc1C=Nn1cnnc1SCc1ccccc1
O=C(Cc1ccccc1)Nc1cccc(-c2nc3ncccc3o2)c1
CCOc1ccccc1C1CC(=O)Nc2c1c(=O)nc1[nH]c3ccccc3n21
CC(C)(O)C(=O)OC1C=CC(N)C(O)C1Oc1ccc2c(c1)NC(=O)C2
O=C(COc1ccc(Cl)cc1Cl)Nc1ccc(S(=O)(=O)N2CCCCC2)cc1
CC1CCCC(C)N1C(=O)CSc1nnc(Cc2cccs2)n1C
N#Cc1sc2ccccc2c1Cc1ccccc1
Cc1cc(=O)oc2ccc3ccccc3c12
CN(CC(=O)NN=Cc1cccc([N+](=O)[O-])c1)Cc1ccccc1
Cc1ccccc1-c1ccc2cc(CN3CCSCC3)ccc2c1
NC(=O)c1cccc2c1C(=O)N(CCCOC(=O)c1ccccc1F)C2=O
CC(C)NCC(O)C(O)C(C)C
Cc1cc(N(n2cnnc2C)S(=O)(=O)c2ccccc2)ccc1Cl
O=C(CN1CCCCC1C(=O)N1CCCC1C(=O)NCCc1ccccc1)OCc1ccccc1
COC(=O)c1cc(S(=O)(=O)N2CCCCC2)c(N2CCN(C)CC2)nc1C
CSC(=O)NC(=O)c1ccc2c(c1)CCSc1ccccc1O2
O=c1oc2ccc(O)cc2c2c1S(=O)(=O)N(CCN1CCOCC1)C2c1ccccc1
CC(C)=CCc1cc2c(cc1O)OC(c1ccc(O)cc1)CC2=O
Cc1ccc(F)cc1C1(c2ccncc2)N=C(N)N(C)C1=O
CC(C)(C)c1ccc(-n2nc(C(C)(C)C)c(-c3ccnc4ccc(Cl)cc34)c2N)cc1
CCOCCN(C)C(=O)c1ccsc1NC(=O)CCC12CC3CC(CC(C3)C1)C2
CCOC(=O)c1cccc(NC(=O)N(Cc2ccc(F)cc2)Cc2ccc(-c3ccc(CN)cc3)cc2)c1
CC(=O)Nc1cccc(-c2ccnc3c2CC(C(=O)Nc2ccc(Cl)c(Cl)c2)O3)c1
CCN(CC)CCNC(=O)Nc1ccc(C(C)(C)C)cc1F
CC(=O)Oc1cc(Br)c(Br)c2c[n+]([O-])c3ccccc3c12
CCCCc1nc(Cl)c(CO)n1Cc1ccc(-c2ccccc2S(=O)(=O)NC(=O)Nc2ccccn2)cc1
COc1ccc(Cl)cc1NC(=O)c1ccccc1C=CC(=O)O
CC(C)CN(C)S(N)(=O)=O
CC(C)c1cc(CNc2ccncc2Cn2cccn2)on1
Cc1cc(NC(=O)Nc2cccc(C(F)(F)F)c2)n(Cc2ccccc2)n1
CCOC(=O)c1cnc(N2CCN(C(=O)OCC)CC2)n2nc(-c3ccco3)nc12
Nc1cc(=O)c2ccc3ccccc3c2o1
O=C(CCl)NCC1CN(c2ccc(-c3ccc(OCC4CO4)cc3)c(F)c2)C(=O)O1
O=C(OCC1Oc2c(O)ccc(OC3OC(CO)C(O)C3O)c2C1c1ccc(O)cc1)c1ccc(O)cc1
CSc1ccc(Oc2cc(N)c(Oc3ccc(O)c(C(F)(F)F)c3)c(Cl)c2Cl)cc1
O=C(NCC(CCN1CCN(c2ccccc2)CC1)c1ccccc1)Nc1ccc(F)cc1
O=C(Cc1c(-c2ccccc2)c(Cl)n2c1CCC2)NCCOc1ccccc1
CC(=O)N1CCC(c2ccc(CN3CCN(c4nc5ccccc5nc4Cl)CC3)c(C)c2)CC1
CC(CNC(=O)c1cncc(Br)c1)C1CCCCC1
CCOC(=O)CN1CC2(CC1=O)Cn1ncnc1-c1c(C)cccc1O2
c1ccc(Nc2ncnc3c2ncn3-c2ccccc2)cc1
CCN(CC)CCn1nc2c(c1C)N(C)S(=O)(=O)c1ccccc1-2
NC1C(=O)N(C(=O)C(CO)CCl)C1C=Cc1ccccc1
CC1(C)CC(NC(=S)Nc2ccccc2Br)CC(C)(C)N1[O]
Cc1c(N(C)C)cccc1N(C)C(=O)CNC(=O)c1cccs1
CN(C=CC(=O)c1sc(NC(=O)Cc2ccc(Cl)cc2)nc1C(=O)O)c1cc(Cl)ccc1O
CNC(=S)N1CCN(C(=CCN(C)C)c2ccc(Br)cc2)CC1
Cc1onc(-c2ccccc2Cl)c1C(=O)OCC(=O)Nc1cccc(S(=O)(=O)NC2=NCCC2)c1
O=C(COc1ccccc1)N1CCCC2(C1)C(=O)NCC2c1ccccc1
OC1CCCCC1N1CCN(c2ncnc3ccsc23)CC1
COc1ccc(NS(=O)(=O)c2ccc(NC(=O)c3ccccn3)cc2)cc1OC
Fc1ccccc1-c1ccc2ncnc(NCCN3CCCCCC3)c2c1
CCCCNC(=O)NC1C2CC3CC(C2)CC1C3
COc1nc(C=Cc2ccccc2)nc(OC)n1
COC(=O)C12OCC34C(CC5C(C)C=C(OC)C(=O)C5(C)C3C(OC(C)=O)C1O)OC(=O)C(OC(C)=O)C24
CC(C)(C)n1ncc(OCc2nnc(-c3cc(Br)c(Br)s3)o2)c(Cl)c1=O
Oc1cccc(C=CCCNCCc2ccc(OCCC3CCCC3)cc2)c1
CC(=O)N1CCCC1C(=O)NC(Cc1ccc(OP(=O)(O)O)cc1)C(=O)N1CCC(N2C(=O)OCc3ccccc32)CC1
CC(CCC(=O)OC1CCCCO1)C1CCC2C3CCC4CC(N(C)C(=O)c5ccccc5)CCC4(C)C3CCC12C
CC(C)n1cnnc1C1CCN(Cc2cc(C(F)(F)F)c(O)cc2O)CC1
Cc1cccc(-c2[nH]c(Nc3ccc(F)c(C#N)c3)nc2-c2ccc3ncnn3c2)n1
O=C(CCCCCCCC(=O)Nc1nnc(-c2ccccc2)s1)NO
O=C(CC1CCCCN1Cc1ccc(OC(F)(F)F)cc1)NCCC1CCN(Cc2cccc(-n3ccnc3)c2)CC1
Cc1nc2cc(C3=NCCN3)c(Cl)cc2s1
O=c1[nH]c(=O)n(C2CC(O)C(CO)O2)cc1-c1cn(-c2ccc(O)c(F)c2)nn1
COCCn1cc(C(=O)Nc2nccc(Cl)c2Cl)c(C)n1
CC(=O)Oc1cc2c(c3c(CBr)ccnc13)C(=O)OC2
Cc1ccc(F)cc1C(=O)N1CCC(c2cc(C(=O)O)nn2-c2ccc(S(C)(=O)=O)cn2)CC1
Cc1ccn2c(CN3CCN(C)CC3)c(C)nc2c1
O=C(O)Cc1ccccn1
CCCN1CCCC1CNC(=O)c1cc(F)cc(SNc2ncc(-c3cccnc3)s2)c1
O=C(Nc1ccc(CN2CCCN(C(c3ccccc3)c3ccccc3)CC2)cc1)c1ccc2ccccc2n1
CCNC(=O)C(Cc1ccccc1)NC(=O)OC(C)(C)C
O=c1c(CCc2ccccc2)c(O)nc(C(F)(F)F)n1Cc1cccnc1
CN1C(=O)C(C(=O)NCc2cc(Cl)cc(Cl)c2O)CN=C(c2ccccc2)c2ccccc21
CCCCCCC(NC(=O)OCC1(Cc2ccccc2)CCCC1)C(=O)C(=O)Nc1nnc(-c2ccccn2)s1
COc1cc(C2c3cc4c(cc3C(NCc3ccco3)C3COC(=O)C23)OCO4)cc(OC)c1Cl
O=C(c1cccs1)N1CCN(CCC(O)(c2ccc(F)cc2)c2ccc(F)cc2)CC1
CS(=O)(=O)c1ccc2c(c1)S(=O)(=O)NC(=C1C(=O)C3C4CCC(CC4)C3N(Cc3cccnc3)C1=O)N2
O=C(NNc1ccc(Br)cc1)c1[nH]ncc1-c1ccccc1
COc1ccc(CNC(=O)Cc2nn(C)c(=O)c3ccccc23)cc1
Cn1c(=O)c2ccccc2c2ccc(NC(=O)CN(CCC#N)CN3C(=O)c4ccccc4C3=O)cc21
Cc1cc(-c2nc3c(Oc4ccc(NC(=O)Nc5ccc(C(C)(C)C)cc5)cc4F)c(C(C)C)cnc3[nH]2)n(C)n1
Cc1ccc(C2N(C)CCC(=O)N2C(c2ccccc2)c2ccccc2)cc1
Cn1cnnc1CNCc1ccc(-n2ccnc2)nc1
CN(C)c1ccc(C=C(C#N)c2n[nH]c(N)c2-c2ccc(Oc3ccccc3)cc2)cc1
O=C1CN(C(Cc2ccc(O)cc2)C(=O)O)c2ncnc(N3CCN(CC(=O)N4CCCC4)CC3)c2N1
N#CC1CCC(N2CCN(c3ccccn3)CC2)CC1
Cc1cc(O)cc2c(-c3ccc(C(=O)Nc4ccc(Cl)c(C(F)(F)F)c4)o3)c(O)ccc12
CS(=O)(=O)CCc1cc(C(O)c2cc(F)c(F)c(F)c2)c2c(c1)C13CCCCC1C(C2)NCC3
Cc1nc2nc(C)c(C(c3ccc(OC(F)F)cc3)N3CCN(C)CC3)c(C3CCC3)n2n1
COc1ccc(N(CC(=O)N(Cc2cn(Cc3ccccc3)nn2)c2ccc3oc(C)cc3c2)S(C)(=O)=O)cc1
Cc1ccc(O)cc1NC(=O)CN(C)C(=O)c1ccc2ncsc2c1
CC(C)CCN1C(=O)C(=C2NS(=O)(=O)c3ccccc32)C(=O)N(Cc2cccs2)C1=O
CC(=O)NC1C(O)CC(C(=O)NCCCCCCCCCc2ccccc2)(N(C(C)=O)c2ccc(C)cc2)OC1C(O)C(O)CO
CN(C)c1ccc(-c2ccnc3c2CC(C(=O)Nc2ccc(Br)cc2)O3)cc1
O=C(C=Cc1ccc(OCc2ccncc2)c(Br)c1)N1CCCCC1
O=C(C=Cc1ccc(O)cc1)c1cc(Cl)ccc1O
Cc1cnc(-c2ccc(C(C)(C)NCc3ccccc3Cl)cc2)c(C(C)(C)C)c1
CCCC[N+](C)(CC)Cc1ccc(NC(=O)c2onc3ccccc23)cc1
CCOc1ccc(N(CC(=O)NCCCN2CCCCC2C)S(C)(=O)=O)cc1
O=C(O)c1ccc(OCc2ccccc2OCc2ncc(Br)cn2)cc1
N=c1oc2ccc(OCCn3ccnc3)cc2s1
COc1ccc2nccc(-n3cc4cc(NCC5COc6ccccc6O5)ccc4n3)c2c1
Cc1noc(C)c1CCNC(=O)c1cccnc1-n1cccn1
COCCCNC(=O)c1ccc2c(c1)N(Cc1cc(F)ccc1Cl)CCS2
CCCCCCNc1nc(-c2ccccc2Cl)c(C)s1
COc1ccccc1NC(=O)c1cc2c(=O)n(C)ccc2nc1C
CCc1nc2n(n1)CC(Nc1c(CO)nn(C)c1C)CC2
CC(C)CN(C(=O)CSc1nc[nH]n1)C1CCS(=O)(=O)C1
CC(C)OC(=O)c1nn(-c2ccccc2)c(Oc2ccccc2)c1C=C1SC(=S)N(C)C1=O
COc1ccc(NC(=O)CCNC(=O)CCNS(=O)(=O)c2cccs2)cc1Br
Cc1ccc(S(=O)(=O)Nc2cccc(-c3sc4ncnc(N)c4c3C)c2)cc1
CCS(=O)(=O)Oc1ccccc1C(=O)C1=C(OC(C)=O)C2CN(CCc3ccccc3)C(C1Cc1ccccc1)N2C(=O)c1ccccc1
Cc1c(C)n(Cc2ccc(Cl)cc2)c2ccc(OCCN3C4CCC3CC(O)(c3ccc[n+](C)c3)C4)cc12
CC(C)C(NC(=O)N1CCn2c1nc1ccccc12)C(=O)NC(Cc1ccccc1)C(=O)CF
O=C(NN=CC=Cc1ccco1)C(O)CN1CCCCC1
CC1(C)CC(NC(=O)NP(=O)(O)C(Cl)(Cl)Cl)CC(C)(C)N1
CCOc1ccc(C(=O)NNC(=O)COc2cccc3ccccc23)cc1
O=C1Cc2occc2-c2c(ccc3ccc([N+](=O)[O-])cc23)N1
O=C(CCCCCCC(NC(=O)c1csc(CNS(=O)(=O)c2cccs2)n1)C(=O)NC12CC3CC(CC(C3)C1)C2)NO
CC#CCCCCCc1ccc(OS(=O)(=O)C=Cc2ccccc2)cc1
O=C(Nc1ccccc1)c1csc(=Nc2nc3cc(Br)ccc3c3cnccc23)n1Cc1ccc([N+](=O)[O-])cc1
CC(C)(C)Nc1c(O)cc2oc(C3=NCCN3)cc(=O)c2c1O
O=C(Cc1ccc(Cl)cc1)Nc1nnc(SCC(=O)N2CCOCC2)s1
O=[N+]([O-])c1ccc2cccc(NCc3cccnc3)c2c1
COc1ccccc1OCCn1nc(C2CC2)c(=O)c(Oc2c(F)cccc2F)c1C
COc1ccc(C2CCCCN2C(=O)c2cnc(NCc3ccccc3)s2)nc1
O=C(O)c1cccc(C=NO)c1
CC(=O)c1c(O)nc(=O)n(CC2CCCO2)c1C
COC(C(=O)OCCN1CCC(C(O)(c2ccccc2)c2ccccc2)CC1)(c1ccccc1)c1ccccc1
CCCCC1CN=C(NC(=N)N)N1CCc1ccccc1-c1ccsc1
Cc1cc2oc(=O)cc(CNCCc3cccc(Cl)c3)c2cc1Cl
Cc1c(Nc2c(C#N)cncc2Cc2cccc(NC(=O)CN3CCN(CCN4CCN(C)CC4)CC3)c2)ccc2[nH]ccc12
COc1ccc(Nc2nc(Nc3cccc(O)c3)c3ccccc3n2)cc1
CC(=O)NCC(=O)NCc1cnc(Oc2ccc3c(c2)CCC(c2ccccc2)O3)s1
COc1ccc(OC)c(NC(=S)NCC2CCCO2)c1
Fc1cccc(-c2nc3cn(Cc4ccccc4F)nc(-c4ccccc4)c-3n2)c1
O=C1CC(=O)CC(C2CC=CC2)C1
COc1ccc(S(=O)(=O)N2CCCCC2)cc1NC(=O)COc1ccccc1OC
CCc1nc(NC(C)=O)sc1CCCCc1nnn(-c2ccc(C(=O)NS(=O)(=O)c3ccc(NCCCNCC(O)CSCc4csc(NC(C)=O)n4)c([N+](=O)[O-])c3)cc2)n1
CS(=O)(=O)N1CCN(Cc2ccc(Oc3nc4c(cc3F)c(=O)c(C(=O)O)cn4C3CC3)cc2)CC1
O=C(Nc1ccccc1)Nc1ncnc2[nH]cnc12
CCCCN(CCCC)CCOc1ccc(CC(=O)c2ccc(F)cc2)cc1
CCC(=O)Nc1cccnc1Oc1cccc(Oc2ccc(OC)cc2)c1
Cc1c(NC(=O)N(C)C(=O)OC(C)(C)C)c(=O)n(-c2ccccc2)n1C
Cc1ncc(CCN2CC3CN(Cc4c[nH]nc4C)CCOC3C2)cn1
O=c1[nH]c(-c2ccccc2)cn1C1CCC(O)CC1
COC(=O)c1cc(OC2OC(CO)C(O)C(O)C2O)c(O)cc1O
O=C(Cc1ccccc1)Nc1cc(Cl)ccc1O
COc1cc(OC)cc(-c2cccc(Oc3nc(CNC(C)=O)co3)c2O)c1
CCN(CC)CCCN(C(=S)NCc1ccc(C)c(C)c1)c1ccccc1
COc1ccc(S(=O)(=O)N(C)c2nccc(-c3c(Cc4ccccc4)[nH]c4c(Br)cccc34)n2)cc1
CCN(CC)C(=S)Nc1ccc(OC)cc1
CCOC(=O)c1sc(NC(=O)CN(C)S(=O)(=O)c2ccc(C)cc2)nc1C
O=C(CN1C(=O)NC(Sc2cc(OC(F)(F)F)ccc2CCNC(=O)c2ccc(F)cc2)C1=O)Nc1cccc(Cl)c1
O=C(c1cc2ccccc2s1)N1CCc2c([nH]c3ccccc23)C1c1ccc2c(c1)OCO2
Cn1c([N+](=O)[O-])cnc1-c1nnc(SCCC(=O)O)o1
CCCCCCCC=CCCCCCCCCCNC(=O)Nc1c(OC)cc(OC)cc1OC
CCCNC1C(O)OCC(OCc2ccccc2)C1O
COc1cc(CO)cc2cc3c4c(cccc4c12)OC(CN1CCN(C2CCCCC2)CC1)CO3
O=S(=O)(NC1CC1)c1cccc(S(=O)(=O)N2CCN(c3ccc(Cl)cc3)CC2)c1
CCCCCCCCCCN1C(=O)C(C(C)C)N(CCCCCCCC)C(=O)C1C(CC1CC[N+](CC)(CCCCCCCC)CC1)(c1ccccc1)c1ccccc1
CC(=O)Nc1ccc(S(=O)(=O)N2CCCc3ccccc32)cc1
CSc1ncccc1C(=O)Nc1cc(C)c(C)c(C)c1
Fc1ccc(C2CCN(CCc3c(Cl)[nH]c4c(F)cccc34)C2)cc1
OC1C(O)C(O)C(COc2ccc(CCc3ccc4cccnc4n3)cc2)C1O
Cc1cccc(CN2Cc3c(OCCN(C)C)cccc3C2=O)n1
CC(C)CN1CC(C(=O)NC(C)C)C(c2ccccc2F)C1
C=CCNC(C)(C)CCC1(c2ccc(OC)c(C)c2)OC(=O)C(C(C)C)=C1c1cc(I)c(O)c(C(C)C)c1
CCN(CC)CCOc1ccc2cc3ccc(O)cc3nc2c1
C=CC1(C)CC(OC(=O)CSc2nc(N)cc(N)n2)C2C34CC(C3)C(OC(C)=O)C(O)C(C)(C)C4CC(C)C2(C)C1=O
CN1CCN(c2nc(-c3ccc(F)cc3)cnc2N)CC1
COc1ccc(F)c(-c2ccc3cc(NC(=O)C4CC4)ncc3c2)c1
COc1ccc(-c2[nH]c3ccc(C)cc3c2C=C2SC(=S)N(C(CCCCN)C(=O)O)C2=O)cc1
COC(=O)c1ccc(OC)c(NC(=O)CC2C(=O)N(c3ccccc3)C(=O)N2C2CCC(C)CC2)c1
NC1=NN=C(N)NCCCCCCCCCCCCC(=NO)CCC(N)CCCCCCCCC1
CCOC(=O)n1c(C(=O)C2=C(O)C(=O)N(CCCN3CCCC3=O)C2c2ccccc2)nc(-c2ccccc2)c1-c1ccccc1
O=C(c1ccc(Oc2ccccc2)cc1)c1cnc2ccc(Cl)cc2c1Nc1ccccc1F
N#CC(=CC=Cc1ccc(OCCCF)c(OCCCF)c1)C(N)=O
CCOc1cc(C(=O)N2CCN(CC)CC2)cc(OC)c1OCC
CCNCC(O)c1cc(C=Cc2ccc(NC(=O)C(C)C)cc2)nc2ccc(S(C)(=O)=O)cc12
O=C(NNc1ccc(Br)cc1)c1ccc(S(=O)(=O)N2CCCCCC2)cc1
CC(C)CC1NC(=O)C(Cc2c[nH]c3ccccc23)NC(=O)CNC(=O)C(Cc2ccccc2)NC(=O)C(CO)NC1=O
c1ccc(CCNc2cncc(Oc3ccccc3)n2)cc1
CNC(=O)Nn1c(=O)c2c(c3ccccc31)OC(C)(O)C(c1cc3c(cc1-c1ccccc1)CS(=O)(=O)C3)C2
CCCCCn1ccc(C(=O)N2CCc3ccccc32)cc1=O
NC(Cc1ccc(F)c(Cl)c1)c1ccsc1
CCCCCN1CCC(CNCCC(=O)c2ccc(OC)c(OC)c2)CC1
COc1ccc(NC(=O)CN2CCN(c3ccc(OCCN4CCN(C)CC4)cc3OC)CC2)cc1
CC1Oc2ccccc2N(CC(=O)N(C)Cc2ccccc2)C1=O
COc1ccccc1N1CCN(CCCSc2nc3ccccc3c3c2CCCCCN3)CC1
CC(=O)Nc1ccc(NC(=O)c2ccc3nc(N)sc3c2)cc1
CC1(O)C(=O)NC(=O)NC1=O
O=C(NCc1ccccn1)Nc1ccnc2ccsc12
COCc1cc(-c2cccc(F)c2)nnc1-c1ccc(OCc2ccccc2)cc1
NC1=NCCO1
COc1cccc(Sc2cc(C(=O)NCc3ccc(F)cc3)c3ccccc3n2)c1
CCOC(=O)N1CCN(Cc2cc3c(c4cc(-c5cn[nH]c5)ccc24)C(=O)N(C(C)C)C3)CC1
CC1CCC2C(C)C(CCC3OC4OC5(C)CCC6C(C)CCC(C3C)C46OO5)OC3OC4(C)CCC1C32OO4
Nc1nccn2c(C3CC(COC4(c5ccccc5)CCCCC4)=NO3)nc(-c3ccc(OCc4ccccc4)cc3)c12
Oc1[nH]c(=S)nc2nc[nH]c12
O=C1c2cc(OC(CO)Cn3ccnc3)ccc2-c2ccc(-c3ccccc3)cc21
Cc1ccccc1NC(=O)Nc1ccc(O)c2ccccc12
N#Cc1ccc(C(=O)Nc2cc(CCCCC(=O)O)sc2C(N)=O)cc1
Cc1cc(N2CCCC(NS(C)(=O)=O)C2)n2nc(C)c(-c3ccc(Cl)cc3)c2n1
Cn1cnnc1SCC(=O)N1CCN(c2ccc(O)cc2)CC1
Cc1oc2c([N+](=O)[O-])cccc2c1-c1ccc(OCCNC(C)C)cc1
COc1ccc(CCNC2CCc3nc(N)nc(N)c3C2)cc1
CCNC(=O)Nc1cccc(-c2ccnc(Nc3ccc(C)cc3OC)n2)c1
C=CCNCCCNC=C1C(=O)NC(=O)c2ccccc21
O=C1OC2(C=C1c1ccc(NS(=O)(=O)c3sccc3-c3c[nH]c4c(F)cccc34)c(F)c1)CCC2
Brc1cccc(-n2cc(Cn3ccnc3)nn2)c1
Cc1cccc(NC(=O)NS(=O)(=O)c2cccc(S(=O)(=O)N3CCCc4ccccc43)c2)n1
COC(=O)C1CCN(C(=O)c2nc(-c3ccc(Cl)cc3)[nH]c2-c2nnn3c2CCC3)CC1
CCN1CCN(C(=O)CN(c2ccc(OC)cc2OC)S(C)(=O)=O)CC1
O=C(Nc1ccc2c(c1)OCCO2)c1ccc(F)c(S(=O)(=O)N2CCCc3cccc(Cl)c32)c1
O=C(NCc1ccco1)C(=NO)c1ccccn1
CC(C)c1ccc(-n2cc(C=NNC(=S)Nc3ccc(F)cc3)c3ccc(Cl)cc32)cc1
C=Cc1coc2c(c1=O)=C(C)C=C1CC3C(C=2O1)C(C)(C)C(=O)C1(C)OC31C
CCOc1c(I)cnc(C(=O)O)c1-c1nc2cnccc2s1
COc1ccccc1NC(=O)Nc1c(C(=O)NCCc2ccccc2)n(C)n(-c2ccccc2)c1=O
O=C(c1cccc(S(=O)(=O)NCCCN2CCCC2)c1)N1CCN(c2ncccn2)CC1
O=C1c2ccccc2C(=O)c2c(O)c(NCCCNCCN3CCOCC3)cc([N+](=O)[O-])c21
CCc1ccc2cc(-c3cccnn3)ccc2c1
O=C(Nc1ccc(Cl)cc1)OCCC(c1ccccc1)c1ccccc1
Cc1c(NC(=O)COC(=O)c2cc(-c3ccc4c(c3)OCO4)nc3ccccc23)c(=O)n(-c2ccccc2)n1C
Cc1ccc(-c2nc(CN(c3ccc(C)cc3)C3CCS(=O)(=O)C3)co2)cc1
O=C(Nc1ccc(NC(=O)c2ccco2)cc1)c1ccccc1
CCOC(=O)N1CCN(c2nc(-c3ccccc3)c3c(OC)nn(-c4ccccc4)c3n2)CC1
CC1(O)C(O)C(CO)OC1n1ccc2c(NCc3cccc(Cl)c3)nc(N)nc21
O=C(Nc1cccnc1)c1ccc(N2CCN(c3ncc(Cl)cc3Cl)CC2)nc1
NC(=O)C1(Oc2cccc(Oc3ccccc3)c2)CCN(C2CCOCC2)C1
Cc1nc(-c2ccc(S(=O)(=O)N3CCC(Cn4c(C)nc5c(N)ncnc54)CC3)nc2)cs1
OCC(O)C(O)C=CCCCCC(O)c1ccc(Cl)cc1
COc1cc2nc(N3CCN(C(=O)c4ccon4)CC3)nc(N)c2cc1OCCCN1CCOCC1
COC(=O)C1CCN(C(=O)C2CCCN(C(=O)OC(C)(C)C)CC2)CC1
N=C(N)c1ccc2[nH]c(=O)n(C3CCCC3)c2c1
Cc1[nH]c2ncnn2c(=O)c1C(C)C
C=CCc1c(O)cc(O)c(Cl)c1CC=C
COC(=O)C(=Cc1ccccc1)COC(=O)C=Cc1ccccc1
CCn1nc(C)c2c1CN(C(=O)CN1CCCCC1)C2
CSc1ccc(C(=NO)c2ccc(O)cc2)cc1-c1ccccc1
CCc1ccc(C2CC(=O)c3c(O)cc(O)cc3O2)cc1
C=CC(=O)Nc1cccc(CNc2nc(Nc3cc(Cl)c(OCCCCN4CCOCC4)cc3OCC)ncc2Cl)c1
CN(c1ccccc1)S(=O)(=O)c1ccc(NC(=O)C2CC(C(F)(F)F)=NO2)cc1
O=C(NCCCc1ccccc1)c1cccc(NS(=O)(=O)c2ccccc2[N+](=O)[O-])c1
COc1ccc(-c2ccc(Cn3ccnc3C)cc2C(=O)O)cn1
COc1ccc(C=NNC(=S)NC2CC(C)(C)Oc3ccccc32)c(O)c1
CC(C)CNS(=O)(=O)c1ccc(C=CC(=O)N2N=C(c3ccccc3)CC2c2cccs2)cc1
COc1ccc(Cl)cc1Nc1nc(-c2ccncc2)cs1
NC(CCCNC(=O)C(N)CSCC(N)C(=O)O)C(=O)O
CCCC(NC(=O)C(Cc1ccccc1)N1Cc2ccccc2C1=O)C(=O)NC(C=CS(C)(=O)=O)CCC(N)=O
CCN(CC)C(=O)c1cc2cc(Oc3ccc(C=CC(=O)Nc4cccc(OC)c4)cc3OC)ccc2[nH]1
Cn1c(=O)c2c(nc(C=Cc3ccccc3O)n2C)n(C)c1=O
CC1(C)C(C(=O)c2cn(CCCN3CCOCC3)c3ccccc23)C1(C)C
Nc1nc(N)c2cc(C#CCCCc3ccccc3)ccc2n1
Cc1cc(Cc2ccccc2)cs1
CCC1C(c2ccc(Cl)c(Cl)c2)C(CC)S(=O)(=O)c2ccc(C#N)cc2N1Cc1cn(C)nn1
COc1cccc(Nc2nccc(-n3cnc4ccccc43)n2)c1
CCC(O)c1ccc(COCC=C(C)CC(C)C)cc1
Cc1cccc(OCC(=O)N(C)c2ccc(C(C#N)N3CCN(C(=S)Nc4ccccc4C)CC3)cc2C)c1
Cc1cccc(-n2cc3c4ccccc4c(SC(=S)N(C)C)c-3c3ccccc3c2=O)c1
CCCNc1nc(NC(Cc2ccccc2)C(=O)O)nc(OC)n1
NC(CCn1c(Cc2ccncc2)nc(=O)c2c1ncn2Cc1ccc(F)cc1)Cc1ccccc1
CCN(CC)C(=O)C(c1c[nH]c2ccccc12)c1nn(CNCCOC)c(=O)c2ccccc12
C=C(C)C1CCC(C)C2=CC(=O)C(C)(O)C21O
CCC1C(=O)c2c(oc(-c3ccc(OCC(O)CN(C)C)cc3)cc2=O)C(CC)(CC)C1=O
CC(C)(C)c1ccc(CNC(=O)c2coc(OCCC#N)n2)cc1
CC(C)(C)OC(=O)NCCc1ccc(S(=O)(=O)NC(=O)NC23CC4CC(CC(C4)C2)C3)cc1
CCCc1c2nc(OC)cc(Nc3cccnc3C)c2cc2c(=O)cc(C(=O)O)oc12
COc1ccc(S(=O)(=O)NCc2ccncc2)cc1
CC(C)S(=O)(=O)Nc1cccc(C(=O)Nc2cnc3[nH]ncc3c2)c1
CN(C)C1CC=C2C(=CCC3CC2(C)C3(C)C)C1
CCOC(=O)Cc1nnc(NC(=O)C(=O)Nc2ccccc2)s1
CCCCCCC(=O)Nc1cc(C(C)(C)C)ccc1N1CCCCC1
O=C1CCCN(Cc2cccc(-c3ccc(C#Cc4ccccc4)s3)c2)N1
CC1(CO)C(O)CCC2(C)C1CCC1Cc3c([nH]c4ccccc34)C12C
CN1CCN(c2ccc(Nc3ccc(Cl)cc3)nn2)CC1
CCCCCCCCCCCCCCCCCCOCC(CO)OC
CCCCCCCCCCCCCCCCNc1cc2c(cc1C(=O)OCC)C13CCN4CC(C)C5(CCC1C2C45)C3
CCCCC1(CCCC)CS(=O)(=O)c2cc(CN)c(OCC(=O)O)cc2C(c2ccccc2)N1
CC1(C)N=C(N)C(C(=O)Nc2ccc(OCc3ccccc3)cc2)=N1
Cc1ccc(-n2c(CCc3c[nH]c4ccccc34)nnc2SCC(=O)Nc2ccc(F)cc2F)cc1
Cc1ccc(NC(=O)C(Cc2ccccc2)N2Cc3ccccc3C2=O)cc1C
O=C(COc1cccc2cccnc12)Nc1ccc2c(c1)OCO2
CC(=O)OC1CC2C(C)(C)OC3(OC(=O)C=Cc4ccccc4)C(=O)C(=O)C12C1(C)CCC2OC2C1CC3C(C)C
Fc1ccccc1Nc1c2c(nc3ccccc13)CCNCC2
N=C(N)Nc1ccc2c(c1)C(=NN=Cc1ccc(O)c(O)c1)c1cc(NC(=N)N)ccc1-2
COc1ccc(C(=O)NCc2ccc(Cl)cc2)cc1Cl
COc1cccc(CC(=O)Nc2nc(C(N)=O)ccc2OC)c1
CC1(C)CC(NC(=O)Nc2cccc3cnccc23)c2cc(Cl)ccc2O1
COc1cccc(NC(=O)c2nn(C)c3c2CS(=O)(=O)c2ccccc2-3)c1
CC(C)CC1(C(C)C=CC2C(C)CC3OC3CCCC(=O)NC(CCO)C(=O)N2C)CO1
Cc1ccc(CNc2ncnc3ccc(-c4cncs4)cc23)cc1
COc1c(OC(C)C)c2c(c(-c3ccc(Cl)cc3)c1C(C)=O)OC(C)(C)C2
CC1CCCCOC(CN(C)C(=O)Nc2ccc3c(c2)OCO3)C(C)CN(C(C)CO)C(=O)c2cc(NS(=O)(=O)c3ccccc3)ccc2O1
CCOC(=O)C1CCCN(C(=O)Nc2ccc3c(c2)OCO3)C1
NC(=O)c1cccc2c1C(=O)N(CC1CC1)C2
O=C1Nc2c(F)cccc2C1=C1CCn2c1nc1ccc(F)cc1c2=O
O=C(O)CCCCN1C(=O)C2CCCCC2C1=O
O=c1c(-c2ccc3c(c2)OCO3)coc2cc(O)c(O)cc12
O=P(O)(O)CCCN1CC(O)C(O)C1
COc1cccc(C2Oc3ccc(O)cc3C(=NOCCN(C)C)C2O)c1OC
CC1(C(=O)ON=C(N)Cc2ccsc2)CC1(Cl)Cl
CCn1c2ccccc2c2cc(NC(=O)c3cc(-c4ccccc4)n[nH]3)ccc21
FC(F)(F)C(F)(F)C(F)(C(F)(F)F)C(F)(F)F
CCn1c(-c2ccccc2)cc2cc(OC(C)=O)ccc21
CCCN(c1nc(-c2ccc(Cl)cc2Cl)n(C)n1)S(=O)(=O)c1ccc(C)cc1
Cc1nc2c(N)nc3ccccc3c2s1
COc1ccc2c(c1)C(=NOCCN1CCCCC1)c1c-2cnc2ccccc12
N#CC(=Cc1ccc(OCCCCCN2CCCCCC2)cc1)c1noc2ccc(Cl)cc12
COc1ccc(CCC2(C)CCN(C)CC2)cc1
COc1cc(C(C)C)c(Cl)cc1-c1nccc2cc(S(=O)(=O)Nc3nccs3)ccc12
COc1ccc(NC(=N)Nc2ccc(C)cc2)cc1
CC1CCN(C(=O)NC(C)c2cccs2)CC1
COc1cc(OC)cc(-c2nc3ccc(NCCC(C)C)cc3c(=O)n2CCN(C)C)c1
CCCCC=Cc1cccc(O)c1C(=O)C=Cc1ccc(O)c(O)c1
CCn1c(C(C)NS(=O)(=O)c2ccc(F)cc2)nc2cc([N+](=O)[O-])ccc21
Cc1ccc(S)cc1S(=O)(=O)N1CCC(c2nc3ccccc3[nH]2)CC1
Cc1csc2ncnc(N3CCC(CCN)CC3)c12
CN1CCN(CCCn2c3ccc(C=CC(=O)NO)cc3c3c4c(c(-c5ccccc5)cc32)C(=O)NC4=O)CC1
COc1cc(C(=O)Nc2ccccc2N2CCN(c3ccnc(C(F)(F)F)n3)CC2)cc(Cl)c1OC
COc1ccc(NC(=O)COC(=O)c2cc3c([nH]c2=O)CC(C)(C)CC3=O)cc1C
Nc1ccc(-c2cc(=O)c3c(N)cc(N4CCCCC4)cc3o2)cc1
COc1cc(C(=N)N)ccc1NC(=O)c1cc(OC(=O)c2ccc(Cl)cc2)ccc1OC
CC1(C)C=C(NC(=S)Nc2ccccc2)c2cc(C#N)ccc2O1
O=C(NCC(O)c1ccccc1)NC1CCCCC1
O=c1nc[nH]c2ccccc12
CCCN(CCC)C1CCc2cccc(OC)c2C1
CCCNc1cc(N2CCCC2)c(N(C)S(=O)(=O)c2ccc(C)cc2)cc1[N+](=O)[O-]
CN1CCN(c2ccc(-c3ccc4nnc(C5(c6ccc(-c7cncn7C)cc6)CCC5)n4n3)cc2)CC1
Cc1ccccc1-c1nc(CN(C)c2ccccc2)co1
O=S(=O)(Nc1ncns1)c1cc(F)c(OCC2CNCCN2Cc2ccc3c(c2F)OCO3)cc1F
COC(=O)C(Cc1c[nH]c2ccccc12)NC(=O)c1cccnc1
Cc1ccccc1OCc1ccc(-c2nn(C3CCC(NC(N)=S)CC3)c3ncnc(N)c23)o1
COC1=CC(C2c3cc(O)c(CC=C(C)C)c(O)c3CC3COC(=O)C32)=CC(=O)C1O
Fc1ccc(-n2nnc3c(Cc4ccccc4)nncc32)cc1
CN1CC(C(N)=O)N=C1N
c1cc(-c2cnc(NC3CCNC3)nc2NC2CCCC2)cs1
Cc1nn2c(-c3ccccc3)nnc2s1
CCCc1ccccc1CN1CCCC(CNC(=O)c2ccc3ccccc3c2)C1
CC(C)CC(NC(=O)C(Cc1ccc(Cl)cc1)NC(=O)CCl)C(N)=O
CSCC(C)NCc1cn(-c2ccccc2)nc1-c1ccc(S(=O)(=O)N2CCCC2)cc1
CC(=O)N(c1nccs1)C1CCSc2ccc(-c3cn4c(n3)CCCC4)cc21
COc1ccc(C(=O)C=C(O)C(=O)Nc2cccc3cccnc23)cc1OC
Cc1cccc2c1-c1ccc(OCc3nn[nH]n3)cc1C2=O
CC(=O)OCc1ccccc1-c1nc(Cl)c(-c2ccncc2)[nH]1
COc1ccc2cc(S(=O)(=O)NC(Cc3ccccc3)C(=O)N3CCN(C=O)CC3)ccc2c1
C#CCOc1c(CC=C(C)C)c(O)cc2occc(=O)c12
Cc1cc(-c2ccc(F)cc2)nc(C2CCCN2CCCc2ccccc2)n1
O=C(CCCCCCN1C(=O)CCC1C=CC(O)CN1Cc2ccccc2C1=O)NO
COC(=O)CNCCCC(Nc1ccc(C)cc1)C(=O)OC
CN(C(=O)COC(=O)c1cccc(NC(=O)C2CC(=O)N(Cc3ccccc3)C2)c1)C1CCS(=O)(=O)C1
O=C(NCC1CCCCC1)Nc1cccc(Cn2c(=O)c(NC(=O)Nc3ccccc3OC(F)(F)F)cn(-c3ccccc3)c2=O)c1
O=C(c1cc2ccccc2n(Cc2ccncc2)c1=O)N1C2CCC1C(COc1ccccn1)C2
CC(NC(=O)c1cccnc1)C(=O)N1CCC(n2c(SCc3ccccc3)nc3cccnc32)CC1
COc1ccccc1C(=O)Nc1nc2nn(C)cc2c2nc(-c3ccco3)nn12
Cc1nnc(SCC(=O)N2CCc3ccccc32)s1
COc1cc(-c2ccnc3c2C(=O)c2ccccc2-3)cc(OC)c1OC
COC(=O)C(Cc1ccccc1)n1c(=O)n2n(c1=O)C(C(=O)Nc1ccccc1C)C=CC2
COC(=O)C1(C)CCCC2(C)c3ccc(C(C)C)cc3-c3[nH]c4c(C(C)C)cccc4c3C12
CCOc1cc(C(CCc2ccccc2)c2c(O)c3ccccc3oc2=O)ccc1OC1CCCC1
O=C(c1cnc(O)[nH]c1=O)N1CCc2c(Br)c(Br)c(Br)c(Br)c2C1
CC(C)CC(NC(=O)OCc1ccccc1)C(=O)NC(CCc1ccccc1)C(=O)O
COc1cc(C2=C(O)C(=O)c3c(cc(O)c(-c4c(O)cc5c(c4O)C(=O)C(C)=C(c4c(C)cccc4O)C5=O)c3O)C2=O)ccc1O
COc1ccc(-c2ccc(C(F)(F)F)cc2)cc1CNCCc1ccc(OC)c(OC)c1
COc1cc2c(cc1OC)=c1cnc3c(ccc4ccccc43)c1=NNC=2C(=O)N1CCN(C)CC1
NC(=O)Nc1nc2ccc(-c3cccc(S(=O)(=O)NC(=O)NC(=O)c4ccc(Cl)cc4F)c3)cc2[nH]1
CC(C)(C)c1noc(CCC(N)=O)n1
CN1CCCC(N(C)C(=O)c2ccc(S(=O)(=O)Nc3ccc(OC(F)(F)F)cc3)cc2)C1
O=C(Nc1nc(C(=O)Oc2ccccc2)cs1)c1csc(C2COc3ccccc3O2)n1
CC12CCCN1C(C(=O)N1CC(CCl)C1)C1C(=O)N(c3ccc(S(N)(=O)=O)cc3)C(=O)C12
CC1=CC2Cc3nc4ccc(O)cc4c(N)c3C(C1)C2
COc1ccccc1CCN1CCN(CCCC(=O)c2ccccc2)CC1
C=CCOc1c(Br)cc(C=Cc2cc(O)c(-c3ccc4c(c3)OCO4)c(=O)o2)cc1OC
CC(C(=O)Nc1nnc(CCCCc2ccc(NC(=O)Cc3ccccc3)nn2)s1)c1cccc(NS(C)(=O)=O)c1
CNC(=O)C(NC(CC1CCCCC1)C(=O)NC(C=O)CC(C)C)C(C)(C)C
O=C(CCCN1CCCC1)Nc1ccc2c(c1)nc1n2CCS(=O)(=O)C1
CSCCC(C)NC(=O)Cc1ncc(-c2ccccc2)[nH]1
O=C(NCc1cccnc1)C(Cc1ccccc1)NC(=O)C1CCC(=O)N1Cc1ccccc1
CCOc1ccc(OCC)c(C(=O)C=Cc2ccc(Cl)cc2)c1
CCC(=O)NCC(C)CC
CCCCCOC(=O)C(CCCN=C(N)N)NC(=O)CNS(=O)(=O)c1ccccc1C
COC(=O)C(C)NP(=O)(OCC1OC(n2cnc3c(NC(C)=O)nc(Cl)nc32)C(C)(O)C1O)Oc1cccc2ccccc12
NS(=O)(=O)c1ccc(CCNC(=O)Cc2ccccc2)cc1
COc1ccc2c(c1O)CCC1C2CCC2(C)C(CCC(C)=O)CCC12
CC(=O)NC(CCN1CCC2(CC1)C(=O)NCN2c1ccccc1)c1ccccc1
CC(C)(C)C(=O)C(=O)N1CCCC1C(=O)OCCCc1ccccc1
CSc1nc2n(n1)C(c1c[nH]c3ccccc13)C(C(=O)Nc1ccc(C)cc1)=C(C)N2
Cc1cc(NC(=O)CN)nn1-c1cccc(C(F)(F)F)c1
O=C(CNC(=O)C1(NC(=O)C(Cc2ccc(F)cc2)NC(=O)c2ccncc2)CCCC1)NC(Cc1ccccc1)C(=O)NCCCNC(=O)c1ccncc1
CC(C)CC(NC(=O)C(Cc1cnc[nH]1)NC(=O)OC(C)(C)C)C(=O)NNC(=O)CCN
COc1cc2c(c(OC)c1OC)-c1ccc(OC)c(=O)cc1C(NC(=O)c1cccc3ccccc13)CC2
O=C(O)C1Cc2cccc(Cl)c2CN1S(=O)(=O)c1cccs1
CN(Cc1ccccc1)CC1c2[nH]c3ccccc3c2CCN1C(=O)c1ccccc1
COc1cccc(C(=O)Nc2ccccc2-c2nc(-c3ccccn3)no2)c1
Nc1ncnc2c1ncn2C1OC(CSC(=O)C2CCCCC2NC(=O)c2ccc(F)cc2)C(O)C1O
COc1cc(C(=O)NC2CCN(C)CC2)ccc1Nc1ncc(C(F)(F)F)c(Oc2cccc3oc(=O)n(C)c23)n1
CC1(C)CC(=O)C2=C(C1)N(NC(=O)c1ccc(C(F)(F)F)cc1)C1=C(C(=O)CC(C)(C)C1)C2c1ccc(OCc2ccccc2)cc1
COc1cccc2c1-c1ccc(C(=O)N3CCc4cc(N5CC(C)NC(C)C5)ccc43)cc1C(C1CCCCC1)O2
CC1=NN(c2cccc(Cl)c2)C2(C1)C(=O)N=C(C)N2c1ccccc1
Clc1ccc(-c2nn(-c3ccccc3)cc2C(Nc2ccccn2)c2cc(Cl)ccc2Cl)cc1
CN1CCN(c2cc(-c3ccccc3)c3ccccc3n2)CC1
CCn1c(CN2CCN(c3ccccc3F)CC2)nnc1SCC(=O)c1ccc(C)cc1
CCCCOc1cccc(C(=O)NCC(c2ccncc2)N2CCN(c3cccc4nc(C)ccc34)CC2)c1
Cc1ccccc1-c1nc(NCCCN(C)C)c2ccccc2n1
O=C(O)C1CCCCC1C(=O)N=C1SC2CS(=O)(=O)CC2N1CC1CCOCC1
CN(c1ccc(NC(=O)Cc2csc(NS(=O)(=O)c3ccc(Cl)cc3)n2)cc1)S(=O)(=O)c1ccccc1
Cc1c(C(=O)Nc2ccccc2)oc2ccc3ccc(=O)oc3c12
CC(C)(C)OC(=O)N1CC=C(CCNS(=O)(=O)c2ccccc2)CC1
Cc1ccc(-c2cc(CCNC(=O)c3ccccc3C)cs2)cc1
COc1ccc(-c2c3c(nn2C)CCc2cnc(Nc4cc(OC)c(OC)cc4Cl)nc2-3)cc1
C=C(C(O)Cc1c(O)cc(O)c(C(C)=O)c1O)C(C)(C)O
COc1ccc(CC=Cc2cc(C(=O)O)c3ccccc3n2)cc1
CC1(C(=O)NCc2ccc3c(c2)OCO3)CCCN1C(=O)Cc1ccsc1
CC(C#Cc1cc(C(C)(C)C)ccc1-n1cncn1)NCC(O)c1ccccc1F
COCCOC(=S)SCC(=O)C(O)CO
CC1=CC2C(O)CCC(C)C2C(=O)C(=O)CC2(C)C(C(=O)CCCCCCCNc3ccccn3)CCC12
CSCCC(NC(=O)CNC(=O)CCC(=O)Nc1nc(C(=O)O)cs1)C(=O)O
COC1CC2(C)C(CCC2(O)c2ccc(-c3ccc(C(F)(F)F)cc3)cc2)C2(C)CCC3(C)C(=CCC3C3CCCCC3)C12
COc1cc(C2C(=O)C=C(c3cc4ccccc4s3)OC2c2ccc3c(c2)OCO3)cc(OC)c1OC
COC(=O)C1=C(C)NC(=Cc2cc(-c3ccccc3)n(-c3cccc(NS(C)(=O)=O)c3)c2C)C1=O
CCN(CC)Cc1cn(CCCCCCCN2CC=C(c3ccccc3)CC2)nn1
CN(CCCl)CCCNc1c2c(nc3ccccc13)CCCC2
CCc1c(C)sc(NC(=O)NC2Cc3ccccc3C2CN(C)C)c1C(=O)O
O=C(O)C1(NC(=O)C(O)(c2ccccc2)c2ccc(Cl)cc2)CCOCC1
O=C(Nc1cc(Cl)c(Cl)cc1Cl)OCCOC(=O)c1cccnc1
Cc1ccc(C)c(C(=NOCC2CC2(F)F)C(F)(Cl)Cl)c1
CCc1ccc(CN2CCC(C3CC(=O)N(c4ccc(Cl)cc4Cl)C3=O)CC2)cc1
CCC(CC)N=c1sc2cc(NS(C)(=O)=O)ccc2n1C
CN1C(=O)C(Cc2nc3ccccc3s2)C(=O)N(C)C1=O
COC(=O)C1=C(C)NC(C)=C(C(=O)OC(C)(C)C)C1c1cnc2ccccc2c1
Cc1ccc(NC(=S)N2CCC(C(=O)c3ccc(Br)cc3)CC2)c(C)c1
COc1ncccc1C(=O)NC1CCCCCC1
COc1cc(C=Cc2ccc(N3CC(OC(C)=O)CC3=O)c(OC)c2)ccc1OCC1CC1
COc1ccc(C)cc1NC(=S)OCCN1C(=O)c2ccccc2C1=O
CCCCOc1ccc(S(=O)(=O)c2nnn3c2nc(N2CCN(CC)CC2)c2sccc23)cc1
[truncated: 578,204 more chars]
