# Supplementary material for: t-SMILES: a fragment-based molecular representation framework for de novo ligand design
Source: Nat Commun. 2024 Jun 11;15:4993. doi: 10.1038/s41467-024-49388-6 (PMC11167009; doi:10.1038/s41467-024-49388-6)
Supplement: Supplementary file 4 — Source Data [file 41467_2024_49388_MOESM4_ESM.zip › Soure data/Source data and code for all other graphs/Metrics/Models/Chembl/ChEMBL_TSID_HBMSV[mpl][8_8_256][r10_128]/gen.smi.re_smils[1].smi.rnd10000.csv]

COc1ccc2cc(CCC(=O)N(CCc3ccco3)c3nc(-c4ccc(F)cc4)cs3)c(=O)[nH]c2c1
CC(C)c1cc2c(cc1S(=O)(=O)N1CCN(c3ccccc3)CC1)OCC(=O)N2
CC(C)=CCCC(C)=CCCC1(C)C(C)CCC23C(O)C(CC12)C1C(=O)OC(c2ccoc2)C1C3O
CCN(C)CCCNC(=O)C1=CC(c2ccccc2)=NS(=O)(=O)N1C
CNC(=O)OCc1c(C)c(C)n(C(=O)c2ccc(Cl)cc2)c1C
CCc1ccc(S(=O)(=O)Nc2ccc3c(c2)OCO3)cc1
CSc1nc(NCC(O)c2ccccc2)c2ccccc2n1
COc1cccc(CNCCSCc2nnc(C3CCC3)o2)c1O
C=CCCCCCCNC(=O)c1ccc(NC(=O)Nc2ccc(Cl)cc2)cc1
CN1CCCC1CCn1c(=C2C(=O)Nc3ccc(F)cc32)sc(=Cc2ccccc2O)c1=O
CC1c2n[nH]c(=S)n2-c2cc(Cl)ccc2S1(=O)=O
N#CC(=Cc1cn(S(=O)(=O)c2ccccc2)c2ccccc12)[N+](=O)[O-]
CC(C)c1onc(C(=O)NCc2cccc(Cl)c2)c1[N+](=O)[O-]
COc1ccc(S(=O)(=O)c2sc(-c3ccco3)nc2O)cc1
CC1C(Nc2c(C(N)=O)cnn2-c2cccc(Cl)c2Cl)CCS(=O)(=O)N1C
COC(=O)C1(C)CCCC2(C)c3ccc(C(C)C)cc3-c3[nH]c4c(C(C)C)cccc4c3C12
CC(=O)N1C(=O)CCC1C(=O)NCc1ccc(-c2cccc(Cl)c2)c(C(=O)OCc2ccccc2)c1
Cc1nc(SCC(=O)N2CCN(c3ccccc3C)CC2)n[nH]1
c1cc[nH]c1
CCc1nn(-c2ccc(C3CC3)nn2)c(C)c1Oc1cccc(C)c1
O=C(NCc1ccccc1Cl)c1ccc(Cn2c(=O)c3ccccc3n(Cc3ccc(F)cc3)c2=O)cc1
Cn1cnnc1SCC(=O)N1CCN(c2ccc(O)cc2)CC1
O=C(NNC(=O)C1CC1)c1cc2ccccc2o1
Nc1ncnc2c1ncn2C1OC(C(=O)N2C=CCC2CO)C(O)C1O
CCCS(=O)(=O)N1CCC2(CC(=O)N(c3cccc(O)c3)C2)C1
Cc1cc(C)cc(NC(=O)OCCN2C3CCC2CN(C(=O)Oc2ccccc2)C3)c1
CC1(C)N=C(N)N=C(N)N1c1cccc(-c2cc(Cl)cc(Cl)c2)c1
CC(C)=CNc1cc(-c2cccc(CC(=O)O)c2)cn2c(-c3ccc(O)cc3)cnc12
O=C1CC(=Cc2ccc3ccccc3c2)Oc2ccccc21
CCOCCNC(=O)c1cccc(Nc2c(C)c(C)nc3ncnn23)c1
CN1CCC2(c3ccccc3)CC3CN(C(=O)c4ccc(F)cc4)CC(CCCCCc4cccc5ccoc45)C3CC1C2
CCOC(=O)c1c(C)nc2c(c1N)CCCC2(C)C
O=c1ccc(OC2OC(COC3OC(CO)C(O)C(O)C3O)C(O)C(O)C2O)c[nH]1
COc1ccc(Cc2ccc3c(C)c(CC(=O)O)c(C)c(C(F)(F)F)c3c2)cc1OC
Cc1ccc(CCC(O)(C(=O)NCC#Cc2ccc3sc4ccccc4c(=O)c3c2)c2ccc(Cl)cc2)cc1
CC(Nc1nc(-c2ccncc2)cc2ncn(C)c(=O)c12)c1ccc(F)cc1
CCC(=O)NC(CCc1ccccc1)C(=O)NC(CCC(N)=O)C(=O)NC(C(N)=O)C(C)O
COc1ccc2c(c1)C(=O)N(c1ccc(F)cc1)C1(CCN(C(=O)CCN(C)C)CC1)O2
COc1cc(Nc2ncc(Cl)c(Nc3nc(CCC4CCN(C(=O)OCc5ccccn5)CC4)cs3)n2)cc(OC)c1
CCCCCc1cn(C2OC(CO)C(O)C2O)nn1
CC12CCC3c4ccc(O)cc4CCC3C1CCC2(O)C#CCc1ccc2ccccc2n1
O=C(O)C(Cc1c[nH]c2c1ccc1ccccc12)NS(=O)(=O)c1ccc2ccccc2c1
Cc1ccc2oc(-c3cccc(NC(=O)NCc4ccccn4)c3)nc2c1
CC=C(C)C(=O)Oc1ccc(C)cc1C(=O)c1cc(Cl)ccc1Cl
Cc1cccc(-n2nnnc2SCC(=O)NC(C(=O)NC2CCCCC2)c2ccco2)c1
CC(=NNC(=N)N)c1cccnc1
OC1(c2ccccc2)c2ccccc2-c2c(-c3ccccc3)nc3ccc(Cl)cc3c21
NCCCC1C(=O)N(CC(=O)NCc2ccc3c(c2)CCN3C(=O)C(N)CO)C(=S)N1c1cc(Cl)cc(Cl)c1
Cc1nc2ccccn2c(=O)c1NC(=O)c1cccs1
Cc1cccc(C)c1Oc1ccccc1Cn1ccc(=O)cc1-c1cc(Cl)ccc1N(C)C
c1ccc2c(c1)nc(-n1ccnc1)c1oc3ccccc3c12
CCS(=O)(=O)c1ccc(-c2oc3cc(F)c(N4CCN(C)CC4)c(F)c3c(=O)c2F)cc1
O=C(NC1CC(=O)N(Cc2ccccc2)C1)c1ccc(Cl)c(Cl)c1
CCCCOc1ccc(C(=O)Nc2cc(C)c(Cl)cc2S(N)(=O)=O)cc1
Cc1ccc(-c2nc3cc4ccccc4cc3n2CC(=O)NCc2ccco2)cc1
O=C1c2c(O)cccc2-c2nn(Cc3cccnc3)c3ccc([N+](=O)[O-])c1c23
NC(=O)c1cccc(-c2nc3c(cnn3Cc3ccccc3)[nH]2)c1
CCOC(=O)Nc1cc2ccccc2oc1=O
CC(=O)N(Cc1nnc2n1CCCCC2)C(C)C
CC(C)C(NC(=O)c1cc(C(F)(F)F)ccc1N)C(=O)O
N#CC(=CC=Cc1ccc(OCCCF)c(OCCCF)c1)C(N)=O
N#Cc1c(-c2ccc(O)c(S(=O)(=O)c3cccc(Cl)c3)c2)cc(-c2ccccn2)[nH]c1=O
CNC(CO)Cc1ccccc1
Cc1cc(N)cc(O)c1C=Cc1c(C)nc(N)nc1N
CCOC(=O)c1cc2c(ccn3cc(C)nc23)n1Cc1ccc(F)cc1
CCOC(=O)C=Cc1cc(O)cc(OC)c1
CC(=O)COC1OC(O)C(OC(C)=O)C(OC2OC(Oc3c(-c4ccc(O)c(O)c4)oc4cc(O)cc(O)c4c3=O)C(O)C(O)C2O)O1
COc1ccc(-c2cc(C(=O)C=Cc3c(C)c(O)c(O)c(O)c3CC=C(C)C)cc(OC)c2O)cc1
COc1cc(C2OC(c3ccc4c(c3)OCO4)C3COC(c4ccc(OC(C)=O)c(O)c4)OC23)cc(OC)c1OC
COc1ccc2ccccc2c1C(CCO)Nc1ccc(S(=O)(=O)Nc2nccs2)cc1
CC(=NNC(=O)c1ccc(O)c(S(=O)(=O)N(C)C)c1)c1ccc(-n2nc(C)cc2C)cc1
CCCCCCCCCCCCCCC(=O)NC(CO)Cc1ccccc1
COc1cc2c(Nc3ccc(-c4csc(N)n4)cc3)ncnc2cc1OCCCCOc1ccc(Cl)cc1Cl
COc1cc(C(=O)NC(CC(=O)O)c2ccccc2C)ccc1OC1CCN(C)CC1
Cc1ccc(NC(=O)CCCCCCC(=O)NCCC(=O)Nc2ccc(O)c(O)c2)c(C)c1
N#Cc1ccc(-c2nc(-c3ccc4c(c3)OCO4)no2)cc1
CC1CCN(C(=O)CCC(=O)Nc2ccc3cc4c(cc3c2)CC2(C4)C(=O)NC(=O)N2C)CC1
COc1cc(Br)ccc1Cc1cnc(N)nc1N
O=C(c1cnc2c(c1)C(O)(C(F)(F)F)c1ccccc1-2)N1CC2CC1CN2c1c(F)cc(C(F)(F)F)cc1F
CN(CC(=O)NCc1ccc(Cl)cc1)C(=O)c1ccc(Cl)s1
COc1ccc(S(=O)(=O)N2CCCCC2)cc1NC(=O)C1COc2ccccc2O1
COc1cc2c(Oc3ccc(NC(=O)c4nn(C)c(=O)cc4C)cc3F)ccnc2cc1OCCCN1CCN(C)CC1
Cc1ccc(NC2=NC(c3ccc(C)cc3)c3cnccc3C2=O)cc1
CCOc1cc(C=CC(=O)NCC(NC(=O)C(Cc2ccc(O)cc2)NC(=O)C(CC(C)C)NC(=O)COC)C(=O)NC(C(=O)NC)C(C)C)ccc1O
O=C(N1CCC(=C2CCC2)CC1)N1CCCn2nc(Cn3cncn3)cc2C1
N#CC(=NNC(O)=CC(Cl)=Cc1ccco1)c1ccncc1
Cc1ccc(C(=O)CN2C(=O)NC(C)(c3nc4ccc(C)cc4s3)C2=O)cc1
Cc1cccc(CN2CCN(Cc3csc(C)n3)CC2CCO)n1
Cc1nc(N2CCNC2=S)sc1C(=O)O
CC(=O)OCn1ccc(=O)n(CCCCCNc2ccnc3cc([N+](=O)[O-])ccc23)c1=O
Cc1cc2[nH]nc(N(C)C)c2n(CCCN(C)C)c1=O
CN1CCN(C(=O)N2CCC(CNS(=O)(=O)c3ccc(Cl)cc3)CC2)CC1
CSc1ccc(Oc2cc(N)c(Oc3ccc(O)c(C(F)(F)F)c3)c(Cl)c2Cl)cc1
CC1CN(C(=O)CN(c2ccc(Cl)cc2)S(=O)(=O)c2ccccc2)CC(C(C)C)N1
COCCn1c(=O)c(-c2cc(Br)cc(Br)c2)nc2cnc(N3CCN(C)CC3)nc21
CCN(C(=O)COc1cccc(Br)c1)C1CCS(=O)(=O)C1
COC(=O)C1=C(C)N(Cc2ccccc2C)C(NCc2ccccc2)=C(C#N)C1c1ccco1
O=C(O)CC(NC(=O)c1ccc(-c2ccccc2)cc1)C(=O)CS
COc1ccc(-c2csc3c2[nH]c2ccccc23)cc1OC
O=c1c2c3n(c(SCc4cccc(F)c4)nc-2nn1-c1ccccc1)CCCCCC3
Cc1cc(Nc2ccc3c(c2)OCCO3)n2nc(C(=O)O)nc2n1
O=C(Nc1cccc(Oc2ccccc2Cl)c1)NS(=O)(=O)c1ccc(Cl)cc1
CC(NC(=O)COc1ccc(S(=O)(=O)N2CCOCC2)cc1)c1ccccc1
NCC1(Cc2ccc(Cl)cc2)CCN(c2ccc(N3CCN(CC4COC(c5ccccc5)(c5ccccc5)O4)CC3)c(F)c2)C1
COc1ncc(-c2nnc3nccc(N)n23)c(OC)n1
COc1cccc(Br)c1-c1ccc(C(=O)Nc2ccccc2C(=O)NC(CC(=O)O)C(=O)C2CCC2)cc1
CC1CCCC(C)N1CC(O)COc1cc(Cl)c(N)cc1C(=O)O
COc1ccc2[nH]c(C(C#N)=C3Nc4ccccc4C3=O)nc2c1
CN1C2CCC1C(C(=O)N1CCc3ccccc3C1)C(c1ccc(-c3ccccc3F)cc1)C2
O=C(CSc1nnccc1-c1cccc2ccccc12)N1CCN(c2ccccn2)CC1
CN1CCC(Nc2ncc(C(=O)Nc3ccc(-c4ccc(C#N)cc4)cc3)c(-c3ccccc3Cl)n2)CC1
CC(C)(C)c1cc(F)ccc1NC(=O)c1cc2ccncc2n1Cc1ccc(F)c(Cl)c1
COc1ccc(C(=O)Nc2cccnc2Cl)cc1Cl
CCC1=C2CCC3C(=O)NC(Cc4ccccc4)C(=O)N3C2C2(CC)C(=NCC3CCCO3)OCC12
COc1ccc(C=CC(=O)NC(C)c2ccc(OCC3CC3)cc2)cc1
COc1cccc(Cc2c(C3CCCCCC3)nc3c4c(ccn23)CCC4)c1
CNC(=O)C(C)CN
CC(C)(C)OC(=O)c1ccc(-c2nnc(C(F)(F)F)o2)c(F)c1
N#CCOc1ccccc1-n1nnc2ccccc2c1=O
C(=CC(c1ccccc1)N1CCC(C(CN2CCn3cncc3C2)OCC2CCCCCC2)CC1)c1ccccc1
COc1ccc(S(=O)(=O)N2CCN3CC(Oc4cccnn4)CC3C2)cc1
N#Cc1ccc(-c2ccc(CNC(=O)c3cc(Cl)ccc3Cl)cn2)cc1
CN(c1ccc(NC(=O)Cc2csc(NS(=O)(=O)c3ccc(Cl)cc3)n2)cc1)S(=O)(=O)c1ccccc1
COc1cc2c(cc1O)-c1c(C(=O)c3ccccc3)ncn1CC2
FC(F)(F)c1cccc(Nc2nc3ccc(-c4nnn[nH]4)cc3o2)c1
CC(CCC(=O)NCC(C)(C)O)C1CCC2C3CCC4CC(O)CCC4(C)C3CC(O)C12C
NC(=O)c1cncc(N2CCC(NC(=O)c3cccc(C(F)(F)F)c3)CC2)n1
Cn1nccc1-c1cc(NC(=O)Cc2ccc(Cl)cc2)ccc1Cl
CC(C)CC1C(=O)OC(C(C)C)C(=O)N(C(Cc2ccccc2)C(=O)N2CCCC2C(=O)N2CCCC2C(=O)NC(C)C(N)=O)C(C(C)C)C(=O)OC1C(C)C
CCC(=NCC1CCCO1)c1c(O)n(-c2ccccc2)c(=O)[nH]c1=O
O=c1c2ccccc2sc2ccc(OCCCCNCCO)cc12
CCOC(=O)C(c1cnc2ccccc2c1)[N+](=O)[O-]
CCOC(=O)N1CCN(S(=O)(=O)N2CCCC(C)C2)CC1
CC(=O)Nc1cncc(-c2cccc(OC3CCN(c4ncnc(N)c4F)C3)c2Cl)n1
COCCN(CC1CC(CCCO)C(=O)O1)C(C)=O
CN1CCN(c2ccc(OCC(=O)c3ccc(C(F)(F)F)c([N+](=O)[O-])c3)nn2)CC1
O=C1NC(c2ccccc2)(c2ccccc2)C(=O)N1CCCCCNc1ccnc2cc(Cl)ccc12
c1ccc(CC2(N3CCOCC3)Cc3ccccc3C2)cc1
CCCC(c1nnnn1C1CCCCC1)N(C)C
O=C1C=CC(C(O)c2ccccc2C(F)(F)F)O1
Cc1nc(-c2ccccc2)oc1CCO
O=C(CSc1ccc(F)cc1)N1CCN(CCO)CC1
COc1ccc2c3c([nH]c2c1)CC1CCN(CCCCCCCCOc2cccc4ccccc24)CC1C3
O=C(OC1C[N+]2(CCCCO2)CC1Cc1ccc2ccccc2c1)C(Cc1ccc2ccccc2c1)n1c(C2CCCCC2)nc2ccccc21
CC(C)C(NC(=O)c1ccccc1Cn1ncc(=O)n(C(C)C)c1=O)C(=O)c1nc2ccccc2s1
COc1ccc(-c2nc(OC)c3ncn(C(C)C)c3n2)c(OC)c1
CN1CC(=O)NC(c2nc(N(C)C)c3ncn(C=C4C(=O)NN=C4c4ccsc4)c3n2)C1
CC(=O)c1ccc2[nH]c(C(=O)NCCCCCCCCCCCCCN[N+](=O)[O-])nc2c1
CCc1cc(C)ccc1NC(=O)c1cncc(N2CCc3nc(N)ncc3C2)c1
COc1ccc2c(c1)C(=O)C(CNCC(NC(=O)OC(C)(C)C)C(=O)NC(CC1CCCCC1)C(=O)C(=O)C(F)(F)F)CC2
CCOC(=O)CCN1C(=O)CSC1=NNC(=O)c1ccc(C(=O)O)cc1
O=C(COc1ccccc1)ON=C1c2ccccc2-c2ccccc21
O=C1CCc2cc(S(=O)(=O)N3CCN(C(=O)CNCc4ccc5c(c4)OCO5)CC3)ccc2N1
Cc1ccc(N(C(=O)c2nnsc2C)C(C)C)cc1S(=O)(=O)N1CCCCC1
CCCCC(CC)C(=O)NCc1ccc(SCCN)cc1
O=C(NCc1cncn1Cc1ccccc1Cl)c1ccco1
CCCCN1C(=O)C(CCCN)NC(=O)c2cc(Cl)ccc21
CCc1ccnc(NC(=O)C2CCCN2C(=O)C(NC)C(C)C)n1
CCn1c2ccccc2c2nnc(SCC(=O)Nc3ccccc3O)nc21
O=c1cc(-c2ccc(O)cc2)oc2c(O)c(O)ccc12
COc1nc(N)nc2c1ncn2C1CC(OP(=O)(O)O)C(CF)O1
CC(C)CC(C=O)NC(=O)C(CC(C)C)NC(=O)C(CC(C)C)NC(=O)C(CCCCN)NC(=O)C(CC1CCCCC1)NC(=O)C(CO)NC(=O)OCc1ccccc1
Cc1cc(C#CCCN2CCCC2)ccc1NC(N)=O
Oc1cc2nc(-c3ccc(OCc4ccccc4Cl)cc3)nc(N3CCSCC3)c2cc1Cl
Cc1ccccc1NC(=O)c1cc(Oc2cccnc2)ccn1
Oc1cc(CC2CCCCN2)cc(O)c1O
Cc1ccc(F)c(S(=O)(=O)n2cc(-c3cnc(N)c4c(-c5ccc(OC6CCOCC6)cc5)csc34)c3cccc(F)c32)c1
COc1ccc(F)c(C(O)C(=O)N2CCN(C3CCC3)CC2)c1F
CCNC(=O)C1(C)CCN(CCc2c[nH]c3ccc(-n4cnnc4)cc23)C1
CCCCNCCC
CCNC(=O)C(CCCCN)NC(=O)C(Cc1ccc(C(=N)N)cc1)NC(C)=O
CC(Oc1ccc2c(c1)CCC2)C(=O)N1CCOCC1
COC(=O)c1ncn(-c2ccc(C#N)c(Cn3cc(S(=O)(=O)Cc4ccccc4)c4ccc(Cl)cc43)c2C)n1
O=C(Nc1ccc(Nc2ccccn2)cc1)c1ccccc1N1CCCC1=O
COc1ccc(NC(=O)Cn2c(=O)n(Cc3cccc(C(=O)O)c3)c(=O)c3cc(C(=O)NC4CCCCC4)c(C)nc32)cc1Cl
Cc1cccc(-c2ccc(C(=O)N3CCOCC3)cc2C(NC(=O)C(C)C)C(C)C)c1
Cc1c(N2CCN(C)CC2)ccn2nc(NCc3ccccc3)nc12
Cn1c(=O)cc(-c2ccccn2)c2ccc(-c3ccc[nH]3)cc21
Cc1c(NC(=O)C(C)(C)c2ccc(NC(=O)c3ccc(Cl)cc3)cc2)c(=O)n(-c2cc(Cl)ccc2Cl)n1C
Cc1[nH]c2ccccc2c1C1CCCNC1
Cc1ccc(Sc2ccccc2C(=O)Nc2ccccc2C#N)cc1C
NC(=O)c1ccsc1NC(=O)COc1cc(O)c2c(=O)cc(-c3ccccc3)oc2c1
COc1ccc(CC(NCCc2ccc3c(c2)OCO3)C(N)=O)cc1
CCOC(=O)C(CSC(=S)N1CCOCC1)NC(=O)CCC(=O)Nc1ccc(C)cc1
O=C(Nc1ccc(Br)c2ccccc12)c1cc(Br)ccc1O
CCOc1cc(C=c2sc3ncnn3c2=O)ccc1OCc1ccc(C(=O)O)cc1
O=C(c1cccc(Cl)c1)C1CCc2ccccc21
COc1ccccc1-c1cc(Nc2ccc(N3CCOCC3)cc2)n2ncnc2n1
CC1OC(=O)C2CC3CC(OC(=O)c4ccccc4)CCC3C(C=Cc3ccc(-c4cccc([N+](=O)[O-])c4)cn3)C12
NC(Cc1ccc(O)cc1)P(=O)(O)CC(Cc1ccccc1)C(=O)O
CCC(Cc1ccccc1)Nc1cc(OC(C)=O)c(-c2nc(Nc3ccc(F)cc3)c3ccccc3n2)cc1F
CCCNS(=O)(=O)c1ccc2oc(SCCN3CCN(C(c4ccccc4)c4ccccc4)CC3)nc2c1
Cc1ccc2c(=O)cc(-c3ccc(Cl)cc3)oc2c1
COc1cc(C(=O)NCc2ccccc2Cl)ccc1Nc1ncc(C(F)(F)F)c(Oc2cccc3c2C(=O)N(C)C3)n1
CCCCCOc1c(OC)cc(CN2CCOCC2)cc1OC
CCCNC(=S)N1CCC(CNS(=O)(=O)c2ccc(C)cc2)CC1
CC(=O)Oc1cccc(CC2Cc3ccccc3C2NC(=O)CNC(=O)Nc2cc(Cl)cc(Cl)c2)c1
COC(CNC(=O)CN1C(=O)COc2cc(F)c(-n3c(=S)sc4cc(C)ccc43)cc21)OC
CC(C)CCC(=O)NC(CC1CCCCC1)c1cn(Cc2ccccc2)nn1
COc1cc(-c2ccc3ncnc(N4CCN(C)CC4)c3c2)ccc1O
COc1ccc2c(c1)[nH]c1c3c(c4c(c12)C(=O)NC4=O)C(=O)C1=C2c4cc(OC)c(OCCN5CCNCC5)cc4CCC2CN3C1=O
CCCCCCCCCCCC(=O)NC1CC2CCC1(CCC)C2(C)C
CCCCCCCCCCCOP(=O)([O-])OCC[N+](C)(C)CC
CC(C)NC(=O)C=Cc1ccc2c(c1)OCO2
CCC(C)C(CN(CC(=O)NC(CCSC)C(=O)O)Cc1cccc2ccccc12)NC(=O)c1ccc2ccccc2n1
Cc1ccc(C(=NO)N2CCN(c3ccccn3)CC2)c(Oc2ccccc2)n1
Cc1ccc2c(n1)C(=O)C=C(O)C2=O
NCCCCCCNC(=O)c1cccc(N)c1
Cc1cc(=O)oc2c3c(c4c(c12)OC(C)(C)C=C4)OC(C)(C)CC3OC=O
CC1CNC(=Nc2cccc(Cl)c2)N(CCCC(NCCc2cccc(Cl)c2)C(=O)O)C1
Nc1ccn(C2OC(CO)C=C2F)c(=O)n1
CCN(CCCCC(=O)c1ccc(NC(C)=O)cc1)Cc1ccco1
CC(C)Nc1ccccc1CNS(=O)(=O)CCCNCc1ccc(Cl)cc1
COc1ccc(N(CC(=O)N(Cc2cn(Cc3ccccc3)nn2)c2ccc3oc(C)cc3c2)S(C)(=O)=O)cc1
CCCCN(C)C1(c2ccc(OC)cc2)CC1
COc1cc(-c2cc3c(C)nn(-c4ccccc4)c3[nH]c2=O)ccc1NC(=O)C(C)C
CC(=O)N(c1nccs1)C1CCSc2ccc(-c3cn4c(n3)CCCC4)cc21
CC(CC(=O)N1CCCc2cc(C)ccc21)=NNC(=O)c1ccccc1[N+](=O)[O-]
COc1cccc(CCCCCN2CCCC2)c1
COc1ccc(F)c(CCNCc2ccc(-n3ccnc3C)s2)c1OC
CN1C2CCC1C(COC(c1ccc(F)cc1)c1ccc(F)cc1)C(c1ccc(F)cc1)C2
CCOC(=O)c1ccc(OC(=O)N2C(=O)c3ccccc3Oc3ccccc32)cc1
CC(C)(C)OC(=O)NC(CCCCN)C(=O)NC(Cc1c[nH]c2ccccc12)C(=O)NCC(=O)NC(Cc1c[nH]c2ccccc12)C(=O)NCCc1c[nH]c2ccccc12
CC1CC(=O)Nc2cc(S(=O)(=O)N3CCCCC3C)ccc2O1
COc1cc(Nc2ncc(-c3ccc(OC(C)C)cc3)o2)ccc1OCC(C)C
O=S(=O)(Nc1cccc(-c2nc3ccccn3c2-c2ccc(Cl)cc2)c1)c1ccc(Cl)cc1
O=C(NCCc1ccc2cc(NC(=O)c3ccc(Cl)cc3)ccc2n1)Nc1cc(F)cc(F)c1
CCNCc1c(-c2ccccc2)nc2ccccn12
Cc1nc2ccccc2n1C1CC2CCC(C1)N2C(C)c1ccc(OC(C)C)cc1
Cc1ccc(C=CS(=O)(=O)NC(Cc2cc(F)cc(F)c2)C(O)CNC(=O)C2(NC(=O)c3cccc(C(F)(F)F)c3)CCCNC2)cc1
O=C(OC1CCCC1)c1cc(C(F)(F)F)c2c(c1C(O)(c1ccccc1)C(F)(F)F)OC(C(=O)OC1CCCC1)(c1ccccc1)CO2
Nc1ccc(N2CCN(C(=O)C=Cc3ccc(S(=O)(=O)N4CCCC4)s3)CC2)cn1
O=C(Nc1ccc(Cc2ccccc2)cc1)C(=O)c1cn(Cc2ccc(Cl)cc2)c2ccc(F)cc12
Cc1cc(-c2c(Cl)cccc2Cl)cc2nnc(Nc3ccc(OCCN(C)C)cc3)nc12
N#Cc1ccsc1N1CCN(CCNc2ccnc3cc(Cl)ccc23)CC1
Cc1cc(-c2cccc(Cl)c2)sc1-c1nnc2sc(Nc3cccc(Cl)c3Cl)nn12
CCCc1nc(C)c(C(=O)NCC2CCCCC2)n1Cc1ccc(-c2ccccc2-n2cnnn2)cc1
COc1ccc(NC(=O)c2sc(N3CCOCC3)c(C#N)c2N)cc1
CCCCC1(c2ccccc2)NCC(C)(C)OO1
CC(C)(C)CC(=O)Nc1cncc(-c2ccc(C(F)(F)F)c(NC3CCNC3)n2)c1
O=C1CCCN1CCN1CCC(CN2CCC3COc4ccc(F)cc4C3C2)CC1
COC(=O)CCCn1nc(-c2ccc(N3CCOCC3)cc2)c2ccccc2c1=O
COC(=O)C(C#N)=CC(C)NN=Cc1ccc(C=C(NC(=O)c2ccccc2)C(=O)O)o1
CC(=O)N1CC2(CCN(C(=O)Cc3csc(C)c3)CC2)c2ccccc21
O=C(c1ccc(Cl)cc1)c1cn(Cc2ccccc2Cl)c2ccccc12
CCOc1ccccc1N1CCN(Cc2cc(=O)[nH]c(OCc3ccccc3Cl)n2)CC1
COC(=O)C1=C(C(C)Sc2ccccc2)Oc2ccc3ccccc3c2C1
COc1ccc(S(=O)(=O)N(CCc2ccc(-c3ccccc3)cc2)C(C)C(=O)NO)cc1
O=c1c(-c2ccc(O)c(O)c2)coc(-c2ccc(O)c(O)c2)c1OCc1ccccc1
NC1CC1c1cc2ccccc2n1S(=O)(=O)c1ccc(C(F)(F)F)cc1
COc1c(Cc2ccccc2)c(O)c2c(=O)cc(C(C)C)oc2c1OC
CCOC(=O)c1c(NC(=O)C(=O)O)sc2c1CCN(C)C2
Cn1cnc2c(C=CC(=O)c3ccccc3C(=O)O)ncnc21
CN(C)C1CC(C)(C)Oc2cccc3c2C(N(C)C1=O)C1(O)COCC(C)(C)C1CC3
Cc1nn2c(C)c3c(nc2c1S(=O)(=O)c1ccccc1)C(=O)CCC3
Cn1cccc1C(=O)N1CCc2c([nH]c3ccccc23)C1c1ccc2c(c1)OCO2
COc1cccc(CN(C)C(=O)CC2CCCN2S(=O)(=O)c2cccc3nsnc23)c1
CC(=O)Nc1ccccc1C1CCOP(=O)(OCC2OC(n3cc(C)c(=O)[nH]c3=O)CC2[N-][N+]#N)O1
CCCCN(NC(=O)OC(C)(C)C)C(=O)OC(C)(C)C
Cc1ccc(NC(=O)Nc2ccc(Cl)c(C(F)(F)F)c2)c2c(Br)c(CC(=O)O)nn12
CC(C)c1sc(Nc2ccc3ccccc3n2)nc1C(=O)NCc1ccc(F)cc1
Cc1ccc([N+](=O)[O-])cc1NC(=O)CSc1nnc2ccc(-c3cccnc3)nn12
COC(=O)C1C2CC(=O)C3C(CCC4(C)C(OC(=O)C=CC(C)CC(C)C)C(O)CC34O)C2CCC1(C)O
Cc1cc(=O)nc(N2CCN(Cc3ccccc3)CC2)[nH]1
COc1ccccc1NC(=O)c1sc2ncnc(N3CCCN(Cc4ccccc4)CC3)c2c1C
CC(C)C(CO)NS(=O)(=O)c1ccc(Oc2ccccc2)cc1
COc1ccc(N2C(=O)N(CC(=O)OCC(=O)c3ccccc3)C(=O)C2(C)C)cc1OC
O=CN(O)CC(O)C(Cc1ccccc1)NC(=O)C(Cc1ccccc1)NC(=O)OCc1ccccc1
Clc1ccccc1-c1ccc(C2CC(CBr)C=CO2)cc1
COc1ccc(-c2cnc3c(NCCCN)cc(-c4cccc(OC)c4)cn23)cc1
Clc1ccc(Cn2c(-c3ccc4c(c3)OCO4)nc3ncccc32)cc1Cl
CCCCOCC1OC(Oc2c(O)cc3c(c2O)C(=O)c2cc4ccccc4cc2C3=O)C(O)C(O)C1O
CCOc1ccc(N(CC(=O)NC2CCCCCC2)S(=O)(=O)c2cc(Br)ccc2N2CCOCC2)cc1
CC#Cn1c(N(C)C)cc2sc([N+](=O)[O-])cc21
CCc1ccc(-c2nsc(OCC(=O)O)n2)cc1
CC(C)N(CC(=O)Nc1ccc2c(c1)OCCO2)C(=O)CCc1nc(=O)c2ccccc2[nH]1
COc1ccc(N=Cc2cnoc2-c2cccs2)cc1
CCOC1=CCP(=O)(c2ccccc2)CC1
CC(CCc1ccccc1C(F)(F)F)Nc1nc(-c2ccc(Cl)cc2)c2nccnc2n1
COc1cnc(OC)c(-c2cc3cc(C)cc(C)c3cn2)c1
COc1cc2c(-c3ccc(O)cc3)cn(CC3=CC(=O)C(O)=CC3=O)c2cc1O
O=C(O)CCCc1c(Br)[nH]c2ncnc(N3CCCC(NS(=O)(=O)c4ccc(Cl)s4)C3)c12
CCOC(=O)COc1ccc(C(=O)Nc2cc(OC(F)F)ccc2N)cc1
O=S(=O)(c1ccc(F)cc1)N(c1ccccc1)c1ccnc(Br)n1
CC(C)CCn1c(SCC(=O)N2CCc3ccccc32)nc2ccccc21
Cc1c(C(=O)NC(Cc2ccccc2)C(=O)C(=O)N2CCCC2C(=O)N2CCN(C(=O)C3c4ccccc4-c4ccccc43)CC2)nnn1-c1ccc(Cl)cc1
COC(=O)C1C(c2cccc(C)c2)CC2CCC1N2C
Cc1cc(C)nc(SCc2cn3cccnc3n2)n1
CCOC(=O)c1ccc(S(=O)(=O)Nc2cccc(-c3ccc4nncn4n3)c2)s1
CCC(C)C(NC(=O)C(Cc1c[nH]c2ccccc12)NC(=O)CP(=O)(O)O)C(=O)NC(Cc1ccccc1)C(=O)NC(Cc1ccc(O)cc1)C(=O)NCC(N)=O
CN(C)CCn1c(=O)c(O)c(C(=O)c2cccnc2)c2cccnc21
COCCOc1nc(Cn2c(C)nc3ccccc32)ccc1C(=O)NO
O=c1oc(-c2ccc(Br)cc2)nc2c1oc1ccccc12
CCn1cc(-c2nc3c(s2)C(N(C)C(C)=O)N(c2cccc(Cl)c2C)CC3=O)cn1
Cc1cnccc1COc1cnn(C(C)(C)c2cc3ccccc3s2)c(=O)c1C
CSc1ccccc1C(O)C1CCN(CCCCc2c[nH]c(=O)[nH]2)CC1
CC(=O)OCOc1ccccc1C1C(C(=O)C(C)(C)C)C(=O)C(=O)N1c1ccc(-c2ccsc2)cc1
Cn1cc(C(=O)NC2CC3CCC2C3)c(C(F)(F)F)n1
Cc1ccc(S(=O)(=O)N2CCN=C2Sc2cccc(Cl)c2)cc1
CCN(CC)C(=O)c1cc(C(C)(C)C)cc(C(C)(C)C)c1
Cc1c(-c2nnc(SCCCN3CCN(c4nc5ccccc5n4CCC#N)CC3)o2)ccc2c1COC2
CCCCN(CCCC)CCn1cnc2c1c(=O)n(C)c(=O)n2C
Cc1cc(Nc2ccccc2)nc(-n2nc(C)cc2C)n1
CCC(=O)Nc1cccnc1Oc1cccc(Oc2ccc(OC)cc2)c1
CC(c1cc(C(=O)N2CCc3ccc(OS(C)(=O)=O)cc3C2)no1)C(C)N(C)C
COc1ccc(-n2c(SCC(=O)Nc3ccc(S(N)(=O)=O)cc3)nc3ccccc3c2=O)cc1
NS(=O)(=O)c1ccc(NC(=O)COC(=O)c2cccc(NC(=O)c3ccc(Cl)cc3)c2)cc1
NC(=O)C(Cc1c[nH]cn1)NC(=O)C(NC(=O)C(Cc1ccccc1)CP(=O)(O)C(CCC(=O)O)NC=O)c1ccccc1
CNCCCCC(N)C(=O)N(C)CC(=O)Nc1ccc(O)c(C(=O)O)c1O
CCN1CCC(C=C2CCc3cccc(Br)c32)=C(c2ccc(OC)cc2)C1
CCC(C)c1ccc(NC(=O)c2ccc3nc(CCCc4ccc(C(=O)Nc5ccc6c(c5)CCN6CC(C)C)cc4)oc3c2)cc1
COc1ccc(C(=O)Nc2ccc(S(=O)(=O)N3CCCC3)cc2)cc1
COc1ccccc1NCC(=O)Nc1cc(S(=O)(=O)N(C)C)ccc1C
CSCC(CO)Nc1nc(Nc2ccc(C)cc2Cl)ncc1C(F)(F)F
CC12CC(OC(=O)c3ccccc3)C(=O)C=C1CCC1C2CCC2(C)C(O)CCC12
COc1ccc(NC(=O)CN(c2cccc(OC)c2)S(=O)(=O)c2c(C)nn(C)c2C)cc1
O=C(Nc1ccc(F)cc1)N1CCN(C(=O)Oc2ccc(-n3cnnn3)cc2)CC1
CC1Oc2ccccc2N(CC(=O)N(C)Cc2ccccc2)C1=O
CCOc1ccc(CNC(=O)C2CCN(S(=O)(=O)c3c[nH]cn3)CC2)cc1
c1ccc(Cn2cc(-c3ccc4[nH]nc(-c5cn(Cc6ccccc6)nn5)c4c3)nn2)cc1
CC1=CC(C)(C)N(C(=O)CSc2nncn2-c2ccccc2)c2ccccc21
COCC(C)Nc1nc(C)nc2c1ncn2C(C)C
C=Cc1nc2c(c(=O)n(C)c(=O)n2C)n1CC(=O)Nc1ccc(S(=O)(=O)Nc2cc(C)nc(C)n2)cc1
CCOc1ccc2c3c1OC1C4(OC)CCC5(CC4CNC(=O)C=Cc4ccc(F)cc4)C(C2)N(C)CCC315
CCOC(=O)c1nn(-c2cccc(Cl)c2)c2nc3nc4ccccc4nc3cc12
CCCCN1CC(C(=O)NC(Cc2cc(F)cc(F)c2)C(O)C2CN(CSCCO)C(=O)N2)(c2cc(CC)c(OC)cn2)OC1=O
COc1ccc(-c2csc(NC(C)c3ccccc3)n2)cc1
CCCCCCCCCCCNC(=O)c1cc(N)ccc1O
COc1ccc(-c2nc(CO)no2)cc1S(=O)(=O)N(C)CC(C)C
Cc1cccc(NCc2ccc(S(N)(=O)=O)cc2Cl)c1
CNC(=O)C(=O)CCCCCCCCCCS
CC(C)NC(=O)C(CCC(N)=O)NC(=O)c1ccc(CC(CCN)NC(=O)C(Cc2ccccc2)NC(=O)C(Cc2c[nH]cn2)NCCN(N)C(=S)NC2CCCC2)cc1
COC(=O)C(CC(=O)NC(=O)OCC1CCCCC1)NCCCC(C(=O)NNC(CO)Cc1ccc(C(F)(F)F)cc1)=C(C)C(N)=O
COc1c(Cl)c2ccc(NC(=O)NCc3ccc(N(C)C)cc3)cc2sc1=O
COC1CC(C(=O)N2CCC(C3CC(c4ccc(F)cc4)CN3C(=O)Cc3cccc4ccccc34)CC2)N(C(=O)CC2Cc3ccc(F)cc3N2)C1
CN(C)CCNc1nccc(-c2cccnc2Oc2ccc(Nc3nc4ccccc4s3)c3ccccc23)n1
Cc1ccc(NC(=O)C(O)=CC(=O)c2cccc3ccccc23)c(C)c1C
CCNC(=O)n1ncc2c(C)c(I)c(C)nc21
CCn1cc(C(=O)NCc2ccccc2)c(=O)c2cc(F)c(N3CCN(C(=O)c4ccco4)CC3)cc21
N#Cc1ccc(C2CCNCC2)cc1NC(=O)c1ccc(Cl)c(F)c1
CC(C)=CCCC(C)CCC=CC(C)=CCCC=CC(C)=CC=Cc1cccc(C(=O)O)c1-c1cccc(C)c1
COC1OC2(C)CCC3CCCCC31CO2
CN(CCc1ccccc1)CC(O)COc1cccc2[nH]c3ccccc3c12
CN1CCN(CCCN(C(=O)Cc2ccc(Cl)cc2)c2ccccn2)CC1
COc1ccc(NC(=O)N(C)C(C(=O)O)C2CCCN(S(=O)(=O)c3ccc4ccccc4c3)C2)cc1OC
COc1cc(C2=C3c4cc(OC)c(OC)cc4CC3N(C(=S)c3ccccc3Cl)C2)c(O)cc1O
O=C(O)CC(Cc1ccccc1)Oc1ccc(Cl)cc1Cl
CC(OC(=O)c1ccccc1)C1CCC2C3CCC4N(C)C(=O)C=CC4(C)C3CCC12C
COc1ccc(Nc2ncnc3cc(OC)c(N(C)C(=O)C=CCCl)cc23)c(OCCCOc2ccc(C(F)(F)F)cc2)c1
CCOC(=O)C1CSC(c2ccc(Br)cc2)N1
COc1ccc(NC(=O)Cn2nc(C)n3cccc3c2=O)cc1CN
O=C(OCc1ccccc1)c1ccc2c(c1)nc(-c1ccc(O)cc1)n2C1CC1
O=C(CC1C(=O)NCCN1Cc1ccc2c(c1)OCO2)NCc1ccccc1Br
Cc1cnc(CN2CCN(Cc3nccn3C)CC2)o1
CCOC(=O)N1CCN(Cc2cc3c(c4cc(-c5cn[nH]c5)ccc24)C(=O)N(C(C)C)C3)CC1
CC(=O)NC12CCC(c3ccc(N(C)C(=O)c4ccoc4)cc3)(CC1)CC2
CC(=O)c1ncc(NC(=O)C23CC4CC(CC(C4)C2)C3)c(Cc2ccccc2Cl)c1O
O=C1c2cccnc2S(=O)(=O)N1C=Cc1c(F)cccc1F
CC(=O)Nc1cccc(OC(=O)CCCCC(=O)Oc2ccc3ccc(O)cc3c2)c1
OC(=Nc1ccc(CN2CCN(c3ccc(F)cc3)CC2)cc1)c1cccnc1
C=C(C)C1CCC2(C)C(CCC3C4C5OCC4(CCC32C)C5O)C1(C)COC(=O)CC
COC(=O)C12CC(CC(=O)NCCC(C)C)C(=O)N(Cc3ccco3)C1=CCC(C)(C)C2
Cc1cc(O)c(O)cc1C=C1N=C(c2ccccc2)OC1=O
CC1(C)CCC2(C(=O)O)CCC3(C)C(=CCC4C5(C)CCC(OC(=O)C6CCCNC6)C(C)(C)C5CCC43C)C2C1
CCS(=O)(=O)Nc1cc(C(C)C)cc2c1[nH]c1c(C(=O)O)cccc12
Cc1ccccc1C(=O)C(NC(=O)C=Cc1cccc(Br)c1)C(C)C
CC(O)CC1(C)C(O)CCC2(C)C3CCC4(C)C(C(C)CCC(=O)O)CCC4C3C(=O)CC12C
CCc1ccc(NC(=O)CCCN2C(=O)C3C4C=CC(C4)C3C2=O)cc1
COc1cc(OC)nc(N2CC3(CCN(Cc4ccco4)CC3)OC2=O)n1
NCCN=C1NCC(c2ccccc2)N1
CC1(C)c2ccc(O)cc2OCC1n1cc(COc2cc(CCc3ccccc3)c3n(c2=O)C(C(=O)O)CC3)nn1
Cc1ccnc(NC(=O)Cc2cc(COc3cccc4ccccc34)on2)c1
COc1ccc(CCNC(=O)c2ccc(OC)c([N+](=O)[O-])c2)cc1OC
CC(C)(O)C(=O)OC1C=CC(N)C(O)C1Oc1ccc2c(c1)NC(=O)C2
CC(=O)C(C)CC(=O)Oc1c(-c2ccc(Br)cc2)occc1=O
O=Cc1cccc(-c2cc3[nH]c(=O)c4ccccc4n3n2)c1
CC(NC(=O)COC(=O)CCCOc1ccccc1)c1ccccc1F
CN(C)C1CCCc2ccc(CNS(=O)(=O)c3cn(C)cn3)cc2C1Cc1ccccc1
CCc1c(C)[nH]c(=O)c(N(C)C)c1Nc1ccc(N(C)C)nc1
C=CC(C)(C)c1c(O)cc(O)cc1C(=O)Nc1ccccc1
O=C1c2c(O)cc(CO)cc2C(OCc2ccccc2)c2c(O)ccc(O)c21
COc1ccc(C(=O)NNC(=S)Nc2ccccc2C)cc1
CCC1OC(=O)C(C)=CC(C)CC(C)CCC(=O)CC2C1OC(=O)N2c1nc2ccccc2s1
Cc1ccccc1NS(=O)(=O)c1cccc(C(=O)NC2CC2)c1
Clc1ccc2nc(NCCN3CCOCC3)cnc2c1
O=C(Nc1cc(F)ccc1F)NS(=O)(=O)c1ccc(-c2ccccc2Cl)o1
O=C(COCCc1cccnc1)NC1CCN(Cc2cc(C(F)(F)F)cc(C(F)(F)F)c2)CC1
CCN(CCN1CCCCC1)C(=O)c1ccc(-c2cc(Cl)ccc2N)[nH]1
CN(C)c1ccccc1C(=O)NC(CO)C(=O)O
CC(=O)Nc1nc(C)c(-c2csc(Nc3ccc(Cl)cc3)n2)s1
Cc1nnc(-c2ccc(OCCCCN(C)C)cc2)o1
CCOC(=O)C1CCCN(C(=O)CN2C(=O)NC(CC)(CC)C2=O)C1
Cc1cc2c(cc1C)n(Cc1c(F)cccc1F)c(=O)n2Cc1cc(F)ccc1Cl
O=c1nc(CN2CCN=C2c2ccccc2)[nH]c2ccccc12
COc1ccccc1C(=O)n1cc(S(C)(=O)=O)n(C)c1=O
Cc1ccc(S(=O)(=O)OCc2ccc(O)c3ncccc23)cc1
CN1CCC(On2c(=O)c3ccccc3c3c4ccccc4oc(=O)c32)CC1
CC(C)CC(NC(=O)C(C)CO)C(O)C(O)C(C)NC(=O)C(CS)C(C)C
CCOC(=O)c1ccc(OC(=O)N(C)C)cc1
Cc1sc2c(c1C)c(=O)n(C)c(=O)n2Cc1cccc(C(=O)N(C)C)c1
NC(Cc1ccccc1)c1csnn1
CS(=O)(=O)Oc1ccc(NC(=O)Nc2cccc(OC3CCN(CC4CC4)C3)c2)cc1
COC(=O)c1ccccc1NC(=O)CSc1cn(C)c2ccccc12
Nc1cccc(C=Cc2cccc3ccccc23)c1
COC1C(=O)N2C(C(=O)OCc3cccc(Cl)c3)=C(CSc3nnnn3C)CS(=O)(=O)C12
CSCCC1NC(=O)C2CCCN2C(=O)C(C)NC(=O)C(CC(C)C)NC(=O)C(C)NC(=O)CNC(=O)CNC(=O)CNC1=O
O=C(NC1CC1)C1CCCCN1S(=O)(=O)Cc1ccccc1
CC(CCN1CCOCC1)NC(=O)c1ccc(NC(=O)c2cc3ccccc3cn2)cc1
Cc1c(-n2c(SCC(=O)Nc3ccccc3)nnc2C(C)C)c(=O)n(-c2ccccc2)n1C
c1ccc(-c2nc3ccccc3[nH]2)nc1
COC(=O)c1c(C)[nH]c(C(=O)OCC(=O)NC(C)C)c1C
COc1ccc(CC2COC(=O)C2Cc2ccc(OC)c(OC(C)C)c2)cc1OC
Cc1nc(-c2nc(CC(=O)Nc3ccc(C)c(C)c3)cs2)cs1
O=C(Nc1ccc2sc(-c3ccco3)nc2c1)c1cc2ccccc2cn1
CCOC(=O)N1CCC(NS(=O)(=O)c2ccc(NC(=O)c3ccc(S(=O)(=O)N(CC)CC)cc3)c3ccccc23)CC1
COc1cnc(-c2c(F)cccc2F)cc1NS(=O)(=O)c1ccc(Cl)cc1C
Cn1c(=O)c2[nH]c(Cc3ccc(NC(=O)CCCN4CCCCC4)cc3)cc2n(C)c1=O
NS(=O)(=O)NCCCNCCCCc1ccccc1
CC(=O)c1ccc(-c2ccc(C3C(C#N)N(C(C)=O)C3CO)cc2)n1C
CC(=O)Nc1cccn2nc(-c3ccc4c(c3)OCO4)c(-c3ccc4c(c3)OCO4)c12
CCCCNC(=O)C1CCCN1C(=O)C(CCC(=O)O)NC(=O)C(CCCN=C(N)N)NC(=O)C(CC(C)C)NC(=O)C(N)CO
NC(=O)C1(Oc2cccc(Oc3ccccc3)c2)CCN(C2CCOCC2)C1
CCn1nc(C)cc1NC(=O)c1cc2cc(OCC(c3ccccc3)c3ccccc3)ccc2[nH]1
O=C(NCc1ccc(F)cc1)C(Cc1ccccc1)C(O)CC(=O)N(O)Cc1ccccc1
Cn1cc(-c2ccc(C3C(C(=O)Nc4nn[nH]n4)C(c4ccc5c(c4)OCO5)CN3C(=O)OC3CCCC3)cc2)cc1F
CCS(=O)(=O)NCc1ccc(-c2oc(CC(C)C)nc2-c2ccc(Cl)cc2)cc1
COC(=O)CNP1(=S)OCC(n2cc(C)c(=O)[nH]c2=O)O1
Cc1ccc(NC(=O)CC2C(=O)N(c3cccc(C)c3C)C(=S)N2CCc2ccccc2)cc1C
Cc1nc2cn(-c3ccccc3)nc2c(=O)n1CC1CCN(C(C)(C)C)CC1
COc1cc(C=C(C#N)c2nc3ccccc3n2Cc2ccccc2)cc(OC)c1OC
COc1ccc(NC(=O)CN2CCCC(C)(C(=O)NS(=O)(=O)c3ccc(F)c(C(F)(F)F)c3)C2)cc1
CCNC1CCc2ccc3[nH]cc(C)c3c2C1
C=CC1C(CCC=CCOC(=O)C2CCC3CCC4C(=CCC5C6CCCCC6CCC45)C3C2)C=COC1OC1CCC(O)C(CO)O1
O=[N+]([O-])CC1=NCCCN1Cc1ccc(Cl)c(Cl)c1
CN1CCN(C(=O)c2c[nH]c(=O)c(C(F)(F)F)c2)CC1Nc1cnc2ccccc2n1
CCCNC(=O)C1CC(N)CN1C(=O)c1cn(C)c2ccccc12
CS(=O)(=O)c1ccc(-n2nc(C(F)(F)F)c(CC3CCCC3)c2C2CCCCCC2)nc1
CCCCC1(CCCC)SC(=N)N(C)C1=O
CC1CCCCC12NC(=O)N(c1cccc(C(=O)Nc3nnc(C(F)(F)F)s3)c1)C2=O
O=C(OCC(=O)N1CCN(C(=O)C2CCC2)CC1)c1ccc(Cl)cc1Cl
Cc1cn(C2CC(O)C(CO)O2)c(=O)[nH]c1=O
COc1ccccc1-c1ccnc2sc(C3(C)NC(=O)NC3=O)cc12
CC(C(=O)NCC(=O)O)C1N=C2CCCC(CCC(=O)O)N2C1=O
CCC(OC(=O)c1ccc2ccccc2c1)C(=O)NC1CC1
CCOc1ccc(C(=O)N2CCN(C(=O)C3CCCO3)CC2)cc1OCC
CN(C)c1nc(NCCO)c2sccc2n1
CCN(C(=O)c1ccccc1OCc1ccncc1)C1CCCCC1N(C)C
CC(C)(C)C(NS(=O)(=O)CC1(O)CCOCC1)C(=O)N1CC2C(C1)C2(C)C
CN1CC(C(=O)Nc2cccc(S(=O)(=O)N3CCc4ccccc4C3)c2)CC1=O
CCC(CC)C(NC(=O)c1nn(-c2ccccc2Br)c(OCCNc2cccc(C)c2)c1Br)C(=O)O
CCCCn1c(SCc2nc(=O)c3ccccc3[nH]2)nnc1-c1ccc(S(=O)(=O)NC(C)C)cc1
CC(=O)Nc1ccc(Oc2nc(NC(C)C)nc(N3CCOCC3)n2)cc1
C=CCn1nc(C(=O)NCc2ccco2)c2ccccc2c1=O
CC(C)c1ccc(N(C(=O)c2csnn2)C(C(=O)NC2CCCC2)c2ccco2)cc1
O=C(Nc1ccc(-c2ccnc3c2NC(=O)C32CC2)cc1)Nc1cccc(CO)c1
COc1ccc(CNC(=O)Nc2ccc(Sc3ccnc(-c4cnn(C)c4)c3)cc2)cc1Cl
COc1ccc(OCc2cc(=O)n3nc(C4CCCCC4)sc3n2)cc1
Cc1cc(F)ccc1NC(=O)C(Cc1ccccc1)NC(=O)Cn1ccc2ccccc21
Cc1nsnc1NC1CCCn2c1nc(C(=O)NCCN1CCCCC1)c(O)c2=O
CC(C)c1c(Cc2c(Cl)cccc2Cl)cnn1CCNc1ccc(C(=O)N(C)CC(=O)O)cc1
Cc1nc2c3ccccc3nc(CNc3nc(C(C)C)cs3)n2n1
CN(C)Cc1ncc(C(=O)N(C)Cc2nnc(C3CC3)o2)cn1
O=c1[nH]c2cc([N+](=O)[O-])ccc2n1-c1ccc(Cl)c(C(F)(F)F)c1
COc1cc2c(cc1OC)CN(Cc1ccc(-c3nc4ccc(-c5nc6cc(C(F)(F)F)ccc6[nH]5)cc4[nH]3)cc1)CC2
CCc1nnc(-c2cccc(-c3ccccc3)c2)n1-c1ccc(CCNCCCOC)cc1
Oc1cccc(-c2ccc(-c3ccc(O)c(C45CC6CC(CC(C6)C4)C5)c3)cc2)c1
C=Cc1nc(C(=O)NCc2ccccc2)cn1CCCCC
COc1ccc(NC2=C(Cl)C(=O)c3ccccc3C2=O)cc1
COc1ccc(Oc2ccc(C(F)(F)F)cc2C(=O)Nc2cc[nH]c(=O)c2)cc1
COc1ccc(C=NNC(=S)NC(=O)c2ccccc2Br)cc1OC
OCCn1c(CO)csc1=NN=C1CC(O)CC(c2ccc(F)cc2)C1
Cn1c2c(c3ccccc3c1=O)C(=O)c1cc3ccccc3cc1-2
Cc1ccc(NC(=O)C2CCCCC2)cc1Nc1nccc(-c2c[nH]c3ncccc23)n1
CC(=O)N1CCCN(C(=O)CC2CC(c3cccnc3)=NO2)CC1
CCCCN1CCC(Nc2nc(N)nc(Nc3ccc(C(=O)Nc4ccc(F)cc4)cc3)n2)CC1
O=C(Nc1cnc(Cl)cn1)c1cc2ccccc2o1
CCc1cccc(NC(=O)Nc2ccc(S(=O)(=O)c3ccccc3)cc2)c1
O=S1(=O)N=C(N(C(=S)Oc2ccc(Cl)cc2)S(=O)(=O)c2ccc(F)cc2)c2ccccc21
O=C(Cc1c[nH]c2ccccc12)NCC(=O)Nc1ccc2c(c1)oc1cc(NC(=O)Cc3ccc(C(=O)Nc4ccc5ncccc5c4)cc3)ccc12
CC(O)c1ccc2c(c1)CCCC2NC(=O)CC(c1ccccc1)c1ccccc1
CCNC(=O)c1ccc(N2CCN(Cc3ccc4c(c3)OCO4)CC2)cc1
CCOC(=O)c1c(N)sc(C(=O)n2nc(C)cc2C(F)(F)F)c1C
O=c1c(C(c2ccc(N(CCN3CCOCC3)S(=O)(=O)c3ccccc3)cc2)C2CCC2)c(C(F)(F)F)oc2cc(F)cc(O)c12
C=CCOc1c(Br)cc(C=Cc2cc(O)c(-c3ccc4c(c3)OCO4)c(=O)o2)cc1OC
Cc1ccsc1C(=O)Nc1ccc2c(c1)c(=O)n(C)n2Cc1ccccc1
CNC(=O)c1ccc(N2CCC(N(C3CCCCC3)S(C)(=O)=O)C2)cc1
CC#CC1(O)CCC2C3CCC4=CC(=O)CCC4=C3C(c3ccc(N(C)C)cc3)CC21C
CC(C)=CCc1c(OCC(O)CC=C(C)C)cc(O)c2c(O)c(-c3ccccc3)oc12
N=C(N)Nc1ccccc1SCC(=O)NC(CC(=O)O)C(=O)Nc1ccccc1Cl
COc1cc(C(=O)NC(CC(=O)O)c2ccccc2C)ccc1-n1cnnn1
COc1ccc(NC(=O)CSc2nnc(-c3ccncc3)n2CC2CCCO2)cc1
CCc1nnc(NC(=O)c2ccccc2N(C)S(C)(=O)=O)s1
CC1SC(c2ccc(Cl)cc2)=NC1=O
O=[N+]([O-])c1cccc(S(=O)(=O)Nc2cccc3ccccc23)c1[N+](=O)[O-]
COc1ccc(-c2cnc(N)cc2C(F)(F)F)cc1S(=O)(=O)N1CCOCC1
Cn1nnnc1-c1cnc(-c2cnn(Cc3ccccc3)c2)nc1N
N=C(N)c1ccc(N(CC(=O)NN)C(=O)NN)cc1
c1coc(C(C2CCCC2)C2CCN(CC3CCCCCCCC3)CC2)c1
COc1ccc(S(=O)(=O)N2CCC(NC(C)=O)CC2)cc1F
O=C(O)c1ccccc1N1CCN(C(Cc2c[nH]c3ccccc23)c2nnc(CCC(c3ccccc3)c3cccnc3)o2)CC1
CCC(=O)N(Cc1noc(C2CC2)n1)C1CCN(S(C)(=O)=O)C1
COc1ccc2ccc3c(c2c1)C(NC(=O)CN1CCOCC1)N(C)CC3
O=C(NC(Cc1ccc(-c2ccccc2)cc1)c1ccccc1)c1ccc(CNc2ccccn2)c(-c2ccccc2)c1
COc1ccccc1-c1cc(=O)c2ccc(N(C)C)cc2o1
CCCCC(NC(=O)OC(C(C)C)C(C)C)C(=O)NC(C=CC(C)C(O)C(C)C=CC=CC=CC=CC1CC(OC(C)=O)C(C)C(OC(C)=O)O1)CCC
COC(=O)c1c(NC(=O)c2ccc3c(c2)S(=O)(=O)c2ccccc2C3=O)sc2c1CCC(C)C2
NCCNc1nc(-c2ccc(NC(=O)Nc3ccccc3)cc2)cc2c1C(=O)NC2=O
OC(c1ccccn1)(c1ccccn1)C1CCN(CC2C3CCC(C3)C2c2ccc(C(F)(F)F)cc2)CC1
CCOC(=O)C1=C(C)NC(=S)NC1c1ccccc1[N+](=O)[O-]
CC(CCC(=O)NC1=NCCCN1)C1CCC2C3=C(CCC21C)C1(C)CCC(=O)CC1=CC3O
COC12CCC3(CC1C(C)C)C1Cc4ccc(O)c5c4C3(CCN1CC1CC1)C2O5
CSCCCn1c(Cn2c(=O)n(C)c3ccccc32)nc2c1c(=O)n(C)c(=O)n2C
CC1(C)N=C(N)N=C(N)N1C(=O)c1ccccc1
COc1ccc(NC(=O)C(C)Sc2ccc(-c3ccco3)nn2)cc1
Cc1nc(C)c2ccn(Cc3cccc(-c4nc(C)c5ccccc5n4)c3)c2n1
COc1ccc(-c2cc(C(=O)NCCN3CCN(C)CC3)c3ccccc3n2)cc1
COC(C)C(=O)Nc1cccc(Oc2ccc(Cc3nnn[nH]3)cc2)c1
COc1c(NC(=O)CNCCF)ccc2cc3ccccc3cc12
Cc1ccc(F)cc1Nc1nc2c(-c3cccc(C(=O)NCC4CC4)c3)cccn2n1
C=C1C(=CC=C2CCCC3(C)C2CCC3C(C)CCCC(C)C)CC(O)CC1O
O=S(=O)(C=Cc1ccccc1)Nc1cccc(Cl)c1
CCC(Cc1csc(CCc2ccc(Cl)cc2Cl)n1)C(=O)O
COC(=O)C(Cc1c[nH]c2ccccc12)NP(=O)(OCC1OC(n2cnc3c(N)ncnc32)C(C)C1O)Oc1ccccc1
CC1=NC2(CCC3CN(C(=O)C4CC4)CC32)C(=O)N1C
CC(C)(C)c1ccc(S(=O)(=O)NC2(C(=O)NO)CCCCC2)cc1
COc1cc(CCC(=O)N(C)c2ccc(N3CCOCC3)cc2)on1
CCN(C)C(CNC)c1ccc2c(c1)OCO2
Cn1c(=O)c2c(cc(-c3ccc(OCC(=O)NCc4ccccc4)cc3)n2C)n(C)c1=O
O=C(NC1CCOC1)c1c(F)cc(F)cc1F
CC(C)NC(=NC#N)NCCCc1c[nH]cn1
COc1cc(C2=NOC(c3ccc(Cl)c(NC(=O)Nc4cccc(C(F)(F)F)c4)c3)C2)ccc1-c1cnco1
NC(=O)c1sc(NC(=O)C(Cl)Cl)c(-c2ccco2)c1-c1ccccc1
CCOC(=O)c1csc(NC(=O)c2cc3sccc3n2CC)n1
Cc1cc(=O)n(-c2ccc(F)cc2)[nH]1
CC(C)Oc1cccc(N2CC(CNC(=O)Cn3cccc3)C2)c1
CCN(CC)CCNS(=O)(=O)c1ccc(N=Nc2c(O)ccc3ccccc23)cc1
CCCOc1ccc(Cc2nc3cc(C(=O)NCc4cccs4)ccc3n2CCC)cc1OCCC
O=C(NCCO)c1cc2c(s1)-c1ccccc1SC2
O=C(C=Cc1ccccc1)c1ccccc1
COc1cc(-c2nccc3cc(S(=O)(=O)Nc4ccncn4)ccc23)ccc1-n1cnc(C)c1
COc1cc(NC(=O)c2ccccc2)cc(Br)c1NS(C)(=O)=O
Cc1ccc(C(=O)NCc2ccco2)cc1S(=O)(=O)N1CCOCC1
COC(=O)CCCc1c2ccoc2c(OC)c2occc12
CC(C)=CCNC(=O)c1c(N2CCN(c3ccccc3)CC2)ncn2cnnc12
O=C(Nc1cccc(NC(=S)C2CCCC2)c1)c1ccco1
O=C(CO)NCC1CCCCC1
CCOC(=O)C1=C(C)N=c2sc(=Cc3cccc(OCC(=O)O)c3)c(=O)n2C1c1ccc(F)cc1
CC(=NNC(=O)C1CC1)c1ccc2ccccc2c1
CCn1cc(C(=O)Nc2nc3c(C)ncnc3n2CCCN2CCCC2=O)c(C)n1
CC(=O)Oc1ccc(NC(=O)COc2ccc(Cl)cc2)cc1
O=S(=O)(Nc1cc2c(Nc3ccc(F)cc3)ncnn2c1)c1ccsc1
COc1cccc(CCN2CCN(C)C3CS(=O)(=O)CC32)c1
CN(C)CCCN(CCCCN(C)Cc1ccccc1)CCCOc1ccccc1
COCc1nc2ccccc2n1C1CC2CCC(C1)N2CCC1(c2cccc(Nc3ccccc3-c3nnnn3C)c2)CCN(C(=O)C(C)C)CC1
C=S(N)(=O)NCc1ccc(C2=NCCN2)cc1
NC(CCc1ccc(CCCc2ccc(Cl)cc2)cc1)C(=O)O
Cc1ccccc1Nc1nc(C(=O)N2CCCCCC2)cs1
CCN1CCN(C(=O)c2ccc(CNC3CN4CCc5ccc(cc5)NC(=O)C(=O)c5ccc(cc5)C(c5ccccc5)N3CC4)cc2)CC1
O=C(C=Cc1ccc(C(F)(F)F)cc1)NCCN1CCC(C(c2ccc(F)cc2)c2ccc(F)cc2)CC1
Cc1cc(Nc2c(C#N)cnc3ccc(-c4ccccc4)cc23)c(S(=O)(=O)C(C)C)cc1OCC(=O)O
FC(F)(F)C(F)(F)C(F)(C(F)(F)F)C(F)(F)F
Cc1ccc(-c2ccc(S(=O)(=O)Nc3cccc(-c4ccc(N5CCOCC5)nn4)c3)cc2)cc1
CC1(C)C=C(CN2CCN(c3ccccn3)CC2)c2cc(OCc3ccccc3)c(F)cc2O1
CCOC(=O)c1c(CN2CCN(c3cc4c(cc3F)c(=O)c(C(=O)O)cn4C3CC3)CC2)c2cccnc2n(-c2ccccc2)c1=O
COc1ccc(Cn2cc(C=C3C(=O)N(C)C(=O)N(C)C3=O)c3ccccc32)cc1
CC(=O)c1ccc(-c2ccc(C=C3C(=N)N4C(C(C)C)=CSC4=NC3=O)o2)cc1
COc1cccc(Cc2c(-c3ccc(C)cc3)nc3c(c2C)c(=O)[nH]c(=O)n3C)c1
Nc1ccc(-c2ocnc2-c2ccc(F)cc2)cc1C(=O)OCCN1CCCCC1
CC(CC(=O)N1CCCCC1)NC(=O)C(Cc1ccccc1)NC(=O)C(NC(=O)OC(C)(C)C)C(C)C
CC(=O)OCCCCC[n+]1ccccc1
Cc1ccc(-n2c(=O)c(C#N)nc3cnc(N4CCOCC4)nc32)cc1
O=C(O)C(=Cc1ccc([N+](=O)[O-])o1)NN=C(c1ccccc1)c1ccccc1
Cc1nocc1NC(=O)N1CCC(N2CCN(C(=O)c3ccc(-c4cccc(C(F)(F)F)c4)o3)CC2)CC1
CC(Cc1ccc(O)cc1)NC(=O)C(Cc1ccc(O)cc1)NC(=O)CCNC(=O)c1ccc(N)cc1
O=c1cc(C=Cc2ccc(O)c(O)c2)oc2ccccc12
CN(O)C(=O)CC(NC(=O)OCc1ccccc1)C(=O)NC(Cc1ccccc1)C(=O)NCC#N
Cc1nn2cccnc2c1C(=O)N1CCCn2c(nnc2-c2cnccn2)C1
CCOC(=O)N1CCN(CCC(=O)Nc2ccc3c(c2)c(C)c(C)n3C(=O)c2ccc(C(F)(F)F)cc2)CC1
CCOC(=O)c1[nH]c2ccccc2c1NC(=O)c1ccccc1F
CC(C)NC(=O)C1CN(C(C)C)CCN(C(c2ccc(F)cc2)c2ccc(F)cc2)C1
NC(N)=NCCCNc1cc(-c2ccccc2)nc(N2CC=CC2)n1
CCCC1(O)C(=O)OCc2c1cc1n(c2=O)Cc2c-1nc1cc(C)ccc1c2CCNC(=O)c1nc[nH]c1C
Cc1cc(NC(=O)Nc2ccc(-c3ccc(CS(N)(=O)=O)cc3)cc2)ccc1OC(F)(F)C(F)F
CC(C)NCCOc1c2ccccc2c(OCC(=O)NC(NC(C)C)C(=O)O)c2c1ccc1ccccc12
Cn1ncc2c1-c1ccccc1CC(C)(NC(=O)OC(C)(C)C)C2
O=C(NO)C1CSC(c2nc3ccccc3[nH]2)=N1
CCNC(Cc1ccc(O)cc1)C(=O)NC(C)C(=O)NC(C)C(=O)NCc1ccc(C(=N)N)cc1
CC(C)c1ccc(SCCNC(=S)Nc2ccc(F)cc2)cc1
CCOc1ccc(C(=O)Nc2ncc(C(C)(C)C)s2)cc1OCC
CC(Nc1nc(NC(C)(C)C)c2ncn(C3CCCC3)c2n1)C(=O)NCc1ccc2c(c1)OCO2
COc1ccc2oc(C(=O)n3nnc4ccccc43)c(C)c2c1
CC(C)CN1CCN(c2nc3ccccc3n2C)CC1CC(=O)O
CCNC(=O)C1CCCN(C(=O)C2CCN(C(=O)c3ccc(Cl)cc3)CC2)C1
CCCN(CC1CC1)C1CCN2C(=O)CCC2C1
[O-][S+]1c2ccccc2SN1c1ccccc1
CCOc1ccc2oc(=O)c(C(=O)Oc3cccc(CC)c3)cc2c1C
COc1cc(CC(NC(=O)c2ccncc2)C(=O)NC(CC(C)C)C(=O)NC(CC(=O)O)C(=O)C2(C)CO2)ccc1O
O=[N+]([O-])C(=Cc1ccc2c(c1)OCO2)c1c2ccccc2nc2ccccc12
Cc1cccc(Cl)c1NC(=O)CCl
COc1cccc(N2Cc3ccccc3N=C2c2ccccc2)c1
CC(C)NC(=O)NC(=O)c1cc(F)cc(C(F)(F)F)c1
NC(CC(=O)N1CCN(c2ccc(C(F)(F)F)cn2)CC1)Cc1cc(F)c(F)cc1F
CC(C)(C)c1ccc(Cn2ccc(=O)c3ccc(Br)cc32)cc1
O=C(Nc1ccc(OC(F)(F)F)cc1)C1CC(=O)N(c2ccc(F)cc2)C1
O=C1c2cccc(C3CCN(Cc4ccccc4)CC3)c2SCC1Cc1ccc(Cl)cc1
Cc1ccc(NN=C2C(=O)Nc3ccc(I)cc32)cc1
COC1=Cc2c(O)c3c(ccc(-c4ccoc4)c3c(=O)oc2=O)C=C1OC
Cc1cnc(C(=O)NCCc2cc(C)on2)c(N)n1
CC(C)(C)NC(=O)C1CC2CCCC(CC(=O)NCc3cccnc3)C(=O)C(CC(=O)O)CC(=O)NCC(O)C1O2
N#CC(=Cc1cccc([N+](=O)[O-])c1)S(=O)(=O)c1ccccc1
COC1CN(C(=O)c2cc(C)n[nH]2)C1
CC1CCCN1C1CCN(c2ccc(NC(=O)C(C)(COc3ccc(Cl)cc3)OC(F)(F)F)cc2)CC1
CCOCCCNC(=O)c1ccc(NC(=O)CNS(=O)(=O)c2cc(Cl)ccc2Cl)cc1
COc1ccc(-c2ccc(S(=O)(=O)N3CC4=C(C3)N(C(=O)C3CCCCC3)CC4)cc2)cc1
NC1=Nc2ccccc2C(=O)C1CC(=O)OCC(=O)NCCc1ccccc1
O=C1C=C(Nc2ccccc2)C(=O)c2ccccc21
COc1cccc(-c2nc(CN3CCC(n4c(=O)[nH]c5ccccc54)CC3)co2)c1
O=C(OCC(=O)c1ccc[nH]1)c1cccc(NS(=O)(=O)c2ccc(Cl)s2)n1
O=C(C=Cc1ccc(Cl)c(Cl)c1)Nc1ccc(CCN2CCc3cc(OCN4CCCCC4)c(OCCF)cc3C2)cc1
N#Cc1ccccc1OCc1nc(=O)c2ccc(Cl)cc2[nH]1
CN1CCN(C(=O)c2cc(-c3ccc(Cl)cc3)sc2Cl)CC1
Cc1cc(NC(=O)CN2CCN(CC(C)C)CC2)no1
Cc1ccc(Cn2ncc(-c3nc(C)nc4[nH]cnc34)c2N)cc1
O=C1NCc2c(F)cccc2CC1c1ccc2cc(Oc3ccc(C(F)(F)F)cc3)ccc2c1
CC(C)(C)c1ccc(N2CCN(CCCCC34CC5CC(CC(C5)C3)C4)CC2)cc1
CNc1nc(OC(C)C)ncc1F
COc1ccc(S(=O)(=O)N2CCCCC2)cc1C(=O)Nc1nc(C)c(C)s1
O=C1C2C=CC3(O2)OC2C(O)C(CO)OC2(Cc2ccccc2)OC1NC3Cc1ccc(O)cc1
CCC1(O)c2cc3n(c(=O)c2COC(=O)C1OC(=O)CCCO)Cc1cc2ccccc2nc1-3
Nc1ncc(-c2ccc(-c3cccc(N4CCNCC4)n3)cn2)c(C2CCCNC2)n1
CC(=O)N=C1C(C)=NC(C)(C)N1Cc1ccccc1
O=C(C=C(O)C(=O)O)Nc1ccc(Cl)cc1
COC(=O)c1ccc(Cn2[nH]c3c(c2=O)CCCC3)cc1
CN(C)N=Nc1ccc(C(F)(F)F)cc1
COC(=O)c1c(C)[nH]c(C(=O)COC(=O)c2ccc(S(=O)(=O)N3CCN(c4ccccc4)CC3)cc2)c1C
COc1ccc(OCCS(=O)(=O)Cc2nnc(-c3ccccc3)o2)cc1
NC(=O)c1cccc(NC(=O)c2cccc(Oc3nccc(-c4c(-c5ccccc5)noc4-c4ccccc4)n3)c2)c1
CCCCC(NC(=O)OCC1(COC(C)=O)CCCC1)C(=O)C(=O)NC(C=O)CC1CCCCC1
CC(=O)NCC1CN(c2ccc(-c3ccncc3)c(F)c2)C(=O)O1
CCn1ncc(Cl)c1C(=O)N1CCCc2c(F)cccc21
CC(=O)c1ccccc1NC(=O)c1cccc2ccccc12
CNc1sc(C(=O)Nn2cnnc2)cc1[N+](=O)[O-]
CCc1ccccc1NC(=O)c1ccc(Oc2nc(OC)c(N3CCCC(C)C3)nc2C)c(C#N)c1
COc1cccc(C(=O)N2CCN(CCCCNC(=O)c3ccc(F)cc3)CC2)c1
CN1CCCN(C(=O)C2CC3CCCCC3N2C(=O)NCc2cccc(Cl)c2)CC1
Cc1ccc2nc3c(c(NCCO)c2c1)C(O)CCC3
O=C(NC(=S)Nc1ccc(N2CCCCC2)cc1)c1ccccc1Cl
CC(C)c1ccc(OCC(O)CN2CCC(C(=O)NCCc3ccc(Cl)cc3)CC2)cc1
CCOC(=O)N=c1sc2cc(Cl)ccc2n1CCOC
Cc1ccccc1-c1nnc(SCC(=O)c2c(O)nc(=O)n(C)c2N)o1
NCCCN(CCN)c1nc2cc(Cl)ccc2o1
NCCNCC1=Cc2c(Cl)cccc2C(c2ccccc2)(c2ccccc2)O1
NCCCNCCCC(N)C(=O)NCCCNCCCCNC(=O)Nc1ccccc1
Cc1ccc2ccn(-c3ncnc4[nH]c(Cl)nc34)c2c1
O=C(CCSc1nnc(-c2cc3ccccc3o2)o1)N1CCOCC1
CC(C)(CC(=O)Nc1ccc(Br)cn1)CN(C1=NS(=O)(=O)c2cc(F)ccc21)c1ccccc1Cl
Clc1ccccc1Oc1ncccc1-c1cnco1
O=C(O)c1ccccc1NC(=S)NCC1CCCCC1
CCn1ccc2c(F)c(CN3CCC(C(N)=O)C3)ccc21
COCCNC(=S)Nc1ccc(Cl)c(S(=O)(=O)N2CCOCC2)c1F
O=C(NCCc1ccc(C(F)(F)F)cc1)c1ccc2cccc(O)c2n1
CC(=O)Nc1ccc(S(=O)(=O)N2CCN(C(=O)CCC(=O)Nc3ccccc3F)CC2)cc1
CCOc1ccc(Nc2csc3nc(-c4ccco4)nn23)cc1
CCCCCc1ncc(C=C(CC(=O)O)c2ccc3c(c2)oc(=O)n3Cc2ccc(S(C)(=O)=O)cc2)n1CC(F)(F)F
CC(C)C12OC1C1OC13C1(OC1C1OC14C1=C(CCC43C)C(=O)OC1)C2=O
COc1cc(C(=O)c2ccc3ccccc3c2)cc(OC)c1OC
COc1cc(-c2nc(=O)c3cc(Cl)ccc3[nH]2)ccc1F
Cc1ccc(S)cc1S(=O)(=O)N1CCC(c2nc3ccccc3[nH]2)CC1
CCC1C(C)C2OC(=O)OC2(O)C1C1C2C3CC(OC=O)C4CC3C(C4)C34C(OC)CCC(C)C(CN(OC)C23)C14
CC(=O)SC1=C(C(=O)O)N2C(=O)C(C(C)O)C2C(C(=O)O)C1
CCC(C)C(=O)c1c(O)cc2oc3c(CC=C(C)CCC=C(C)C)c(O)c(C(C)C)cc3c2c1O
CCOC1CN(c2c(F)cc3c(=O)c(C(=O)O)cn(O)c3c2OC)CC2(CCN(CC)CC2)C1
O=C(O)c1nn(Cc2ccc(-c3ccccc3)cc2)c(=O)c2ccccc12
COc1ccc(S(=O)(=O)NN=C2C(=O)Nc3ccccc32)cc1[N+](=O)[O-]
CNC(=O)C(NC(CC1CCCCC1)C(=O)NC(C=O)CC(C)C)C(C)(C)C
CCc1ccccc1Nc1nc(N2CCCCC2)nc(N2CCOCC2)n1
COCCNC(=O)N(C)Cc1nccn1CC(C)C
Cn1cc(-c2ccc3cnc(N)nc3c2)c(-c2cccc(NC(=O)c3cccc(F)c3)c2)n1
Cc1c(C(=O)Oc2ccc(F)cc2F)oc2ccc(S(=O)(=O)N3CCCC3)cc12
COc1ccc(N2CCN(CCCCNC(=O)c3cn(C)c(=O)c4c3c3ccccc3n4C)CC2)cc1
Cc1ccc(CN(C(=O)Cn2ccsc2=N)C2CCS(=O)(=O)C2)cc1
CCNC(=O)Nc1cccc(-c2ccnc(Nc3ccc(C)cc3OC)n2)c1
O=C(CNc1ccc(S(=O)(=O)Nc2ccc(F)cc2F)cc1)NO
CCNC(=O)C(NC(=O)Nc1cccc2ccccc12)c1ccc(OC)c(OCc2ccccc2)c1
N#Cc1ccc2[nH]cc(CCCCCN3CCN(C4CCCCC4)CC3)c2c1
CC(n1cnnc1C1CCN(C(=O)CC(c2ccccc2)c2ccccc2)CC1)C(C)(C)O
COC(=O)C(CC(C)C)NC(=O)OCc1ccccc1
CS(=O)(=O)N(Cc1ccccc1)c1ccc(C(=O)Nc2nc3c(s2)CC(N2CC=CC2)CC3)cc1
CCC(=O)NCC1CN(c2ccc(N3CCN(C(=O)C=Cc4ccccc4)CC3)c(F)c2)C(=O)O1
CC(C)n1c(-c2ccc(Cl)cc2Cl)nc2cc(C(F)(F)F)ccc21
NC(=O)c1cccc2nc(-c3ccc(Cl)cc3)cn12
CC1(C#Cc2cccc(F)c2)CCCC2(C)C1CCC13CC(CCC21)C(=O)OC3O
CNC(=S)N1N=C(c2ccncc2)CC1c1cccc(O)c1
CC(C)(C)c1ccc(C(=O)O)cc1S(=O)(=O)N1CCCCC1
CN(CCCOc1cccc(-c2ccccc2)c1)C(=O)c1ccc([N+](=O)[O-])cc1
COC1=CC2=CC=NC3=C(CC=C(C)C)C(OC)=C(CC=C(C)CCC=C(C)CCC=C(C)CCC=C(C)CC2)C(=O)C3=C1OC
CC(NS(=O)(=O)c1ccccc1)c1cccc(N(C(C)C)S(N)(=O)=O)c1
N#Cc1cccc(Nc2nc(NCCN3CCOCC3)c3nc[nH]c3n2)c1
Cc1ccc(C(=O)OCC(=O)NC(=S)Nc2c(C)cccc2C)c([N+](=O)[O-])c1
Cc1cccc(N2C(=O)c3ccccc3NS2(=O)=O)c1
CN(C)CC(=O)NCCn1nc(-c2ccccc2)ccc1=O
CC(=O)c1cc(O)c(O)c(OC(=O)c2ccco2)c1
COc1ccc(C(=O)Nc2oc(-c3ccc(C)cc3)nc2C#N)cc1
CCSc1nnc(-n2c(SCC)nc3ccccc3c2=O)s1
Cc1c(Cn2c3ccccc3c3c(C)n[nH]c(=O)c32)cncc1N1CCc2ccc3c(c2C1)OCO3
N=C(N)N1CCCC(CNCC(O)COc2ccc(Cl)cc2Cl)C1
CN(CC(=O)NCc1ccco1)Cc1ccccc1Cl
CC(=O)n1cc(C2C=C(CNS(C)(=O)=O)C(CO)C2)c2ccccc21
COc1ccc2[nH]c(C)c(CCNC(=O)c3ccc(C#N)cc3)c2c1
COc1cc2oc(CC(C)O)cc(=O)c2cc1O
CCOc1cc2c(Nc3ccc(S(N)(=O)=O)cc3)c(C#N)cnc2cc1OCCCN1CCOCC1
Nc1nc(NCCc2ccccc2)c2nc(-c3cccs3)ccc2n1
O=C(CCc1ccc2c(c1)CCC(F)(F)O2)c1cc2c(cc1F)OC(O)(F)CC2
CCCCN1C(=O)N(c2ccccc2)C(=O)C1c1csc(N)n1
COc1ccc(C2C(CCCO[N+](=O)[O-])C(=O)N2c2cc(OC)c(OC)c(OC)c2)cc1
C=CCc1cc(C=CC(=O)OCC)ccc1O
CCC(C)C(NC(=O)C(C)NC(=O)CN(C)C)C(=O)NC(Cc1ccc(O)cc1)C(=O)N1CCCC1C(=O)NC(Cc1ccccc1)C(=O)NC(CCSC)C(=O)O
O=S1(=O)CCN(C2CCN(CC3CC(c4ccc(Cl)cc4)=NO3)CC2)CC1
COc1nc(C)nc(SCc2cn3c(C)cccc3n2)n1
C(=C1CCCc2ccccc21)C1CCCCO1
CSCCNc1ccc(S(=O)(=O)NC(=O)c2ccc(-n3cc(C(F)(F)F)nc3SC)cc2)cc1[N+](=O)[O-]
COc1ccc(F)cc1-c1ccnc2[nH]c(C3CN(C(C)=O)C3)cc12
CN(C)CCn1ccc(NC(=O)c2cc(NC(=O)c3nc(-c4ccc(F)cc4)ccc3N)cc(C3CC3)c2)n1
Clc1ccc2c(NCCCNCC3CCCN(c4ccncc4)C3)ccnc2c1
C=Cc1c(C)cc(C(=O)NC2CSSCC(C(=O)O)NC(=O)C3CCCN3C2=O)cc1C
CS(=O)(=O)N1CCC(C(=O)NC(CC(=O)O)c2cccc(NC(=O)c3ccc4ccccc4n3)c2Cl)CC1
Cc1c(Cl)cccc1NC(=S)NCc1ccc2c(c1)OCO2
Cc1ccc(NC(=O)Nc2cccc(-c3cccc4[nH]nc(N)c34)c2)cc1-c1cccc(CN2CCOCC2)c1
CC1C=CC(COc2ccc(C(=O)O)cc2)OO1
N#Cc1ccc(CN2CCN(CC(O)CNC(=O)c3nn(-c4ccccc4)c4c3CS(=O)(=O)c3ccccc3-4)CC2)cc1
CCOc1ncc(C(=O)c2ccccc2)c(NC(Cc2ccccc2)C2CCCCC2)n1
CC(=O)c1cnc2ccc(-c3cc(Cl)c(O)c(Cl)c3)cc2c1Nc1cccc(CN2CCCCC2)c1
CCCN(Cc1ccco1)CC(O)COc1cc(C(F)(F)F)ccc1N1C(=O)CCC1=O
CC(C)OC(=O)c1cn(CC2CCc3ccccc3O2)c2ccccc12
COc1cccc(C(=O)N2CC(SCc3ccccc3)CNC2=O)c1
O=C(O)C=Cc1ccc(-n2cc(Br)c(=O)[nH]c2=O)cc1
Oc1ccc2[nH]c(-c3ccc(OCCCCCCCN4CCN(c5ccccc5)CC4)cc3)nc2c1
CCCCCCCN(CCCCCCC)CC(O)c1c2ccccc2nc2ccc(C(F)(F)F)cc12
Cc1ccccc1C(C)Cc1nc(C)c2c(c1CCCC(=O)O)COC(C(O)CC(C)O)C2
O=C1Nc2ccccc2C1=NNC(=O)C1=C(OCCCO)c2cc(Cl)ccc2S(=O)(=O)N1
CC(C)=CCC1CCC2(C)C(C(C)C)CCC2(C(=O)NCCCCCCCNc2[nH]c(=S)nc3ccccc23)C1(C)O
CCOC(=O)c1cnc2c(cnn2CCOC)c1N1CCOCC1
O=C1NC(=S)CCC1(CCN1CCCCC1)Cc1ccccc1
CCSCCS(=O)(=O)NC(CCC[N+](C)(C)CN)NC(=O)C(C(=O)OC)C(C)C
CN(C(=O)COc1ccccc1)S(=O)(=O)c1cccc(C(=O)Oc2cc(Cl)c(Cl)c(Cl)c2)c1
CN1CCN(c2ccc(C(=O)Nc3ccc(C(=O)NCC(=O)c4ccc(Cl)c(Cl)c4)cc3)cc2)CC1
NC(=O)C1Cc2ccccc2CN1C(=O)CC(CSCCc1ccccc1)C(=O)O
COc1cc(C=Cc2cccc(CN3CCN(c4ccccc4OC)CC3)n2)cc(OC)c1
Cc1cccc(C(=O)NN=Cc2ccccc2O)c1
Cc1cc(Cl)nc(SC2C(=O)CC(c3ccccc3)(c3ccccc3)OC2=O)n1
COc1ccc(-c2[nH]c3ncnc(NC4CCCCC4)c3c2-c2cc(O)cc(OC)c2)cc1
O=C(NCl)Nc1cnc2nc(C3CC3)oc2c1
NC(=O)Nc1c(C(=O)NCC2CCCO2)cnn1-c1ccccc1
COC1C(CO)OC(Oc2nc3ccc4c(=O)c(C(=O)O)cn(C5CC(F)C(=O)O5)c4c3o2)C(O)C1O
COc1ccc(C(=O)Nc2ccccc2C(=O)N2CC3(C)CC2CC(C)(C)C3)cc1OC
O=C(NCc1ccccc1)C1CCN(C(=O)c2cccc(O)c2)CC1
CCCc1nc2c(C)cc(C(=O)NCCN(C)C)cc2n1Cc1ccc(-c2ccccc2-c2nn[nH]n2)cc1
CCCCCc1ccc(-c2nc(C(=O)Nc3nn[nH]n3)cn2-c2ccc(OC(C)C)cc2)cc1
CCC(C)C(NC(=O)C(=O)CCCCC(F)(F)F)C(N)=O
Cc1ccccc1C(=O)NC(CC(=O)O)c1ccccc1C
C=CCN(CC=C)C(=S)Nc1ccc(Br)cc1
CCC(CC)C(=O)NC(=S)Nc1ccc(C2=NNC(=O)CC2C)cc1C
CN(C1CCCC1)C1CCN(Cc2ccc(Cl)cc2)C1=O
CCN1C(=O)C2C(c3ccc(C)cc3)NC3(CCCN(Cc4ccccc4)C3=O)C2C1=O
COc1ccc(C2(C=CC(=O)O)CCC(CCc3ccc(C)cc3)CC2)cc1
Cc1noc(-c2cn(CCN(C)C)c3cccc(F)c23)n1
COc1ccc(S(=O)(=O)ON2C(=O)CC(Cc3ccccc3)C2=O)cc1
Cc1nc2cc(Cl)ccc2n1C1CCN(C(=O)c2cn(C)c3ccccc3c2=O)CC1
C=CCOc1ccc(NC(=S)NC(C)C2CC3CCC2C3)cc1
O=C1CC(C(=O)O)C(OC(=O)Cc2ccc(C(=O)c3ccccc3)cc2)C(c2cccc3c2C(=O)c2c(O)cccc2C3=O)O1
O=C(CNC(=O)c1ccc(Br)cc1)Nc1ccc(F)cc1
C[N+](C)(C)CCCCc1c2c(nc3ccccc13)-c1cc3ccccc3c(=O)n1C2
CCN(CC)CCNCc1ccc(-c2cccc(NS(=O)(=O)c3ccc(Cl)cc3)n2)cc1
O=C(NC1CCN(Cc2ccc3c(c2)OCO3)CC1)c1cc(OCc2ccncc2)cc(C(F)(F)F)c1
CCOC(=O)c1cccc(NC(=O)N(Cc2ccc(F)cc2)Cc2ccc(-c3ccc(CN)cc3)cc2)c1
Cc1cccc(N2CCN(C(=O)c3ccc4c(c3)-c3c(C)noc3CO4)CC2)c1C
CCCN1C(=O)Cc2cc(NC(=O)c3ccc(Cl)cc3)ccc21
Cc1cc(N)nc(CCNC(=O)c2c(F)cccc2Cl)n1
CC(C)C(=O)Nc1ccc(OCCCN2CC=C(c3c[nH]c4ccccc34)CC2)cc1
CC(=O)NC(C)c1ccc(OC2CCN(c3ncnc(OCC(F)F)c3CCC3CC3)C2)cc1
Cc1ccc(COC(=O)c2ccccc2[N+](=O)[O-])cc1
CC(=O)Nc1ccc(SCc2n[nH]c(=S)n2-c2cccc(C)c2)cc1
COc1ccc(C)cc1NC(=O)NC1=NC=C(C)[SH]1C
CC(C)C1(C(=O)NCC#N)CCC(N2CCC3(C=Cc4ccccc43)C(C)C2)C1
Cc1cn(C2CC(CC[N-][N+]#N)CO2)c(=O)[nH]c1=O
CC1CCC(Oc2cc(F)cc3ncnc(N)c23)CN1Cc1ccccc1
CCCc1c(CC)c(CC)nn(CCCC(=O)NCC(C)c2ccccc2)c1=O
C=C(C)C1CCC2(C(=O)OCC)CCC3(C)C(CCC4C5(C)CC(O)C6C(C)(C)C(=O)CCC6(C)C5CCC43C)C12
O=C(Nc1ccc(Cl)cn1)NC1(C(=O)N2CCN(c3ccc(C(F)(F)F)cn3)C(c3ccc(Cl)cc3)C2)CCCC1
CCCCCC1=CC(=O)OC1=O
COc1cc2c(cc1OC)CN(CCCN1Cc3cc(OC)c(OC)cc3C1=O)CC2
CCCCCC(=O)N1CCN(c2ccc(NC(=O)C(Cc3ccc(O)cc3)NC(=O)C3(NC(C)=O)CCCC3)c(C(F)(F)F)c2)CC1
C#CC=CCCCCCCCC1C(O)CC(O)C1CCCCCCC(=O)OC
Cc1nnc(-c2ccc(Cl)c(C(=O)NC(C)(C)Cc3ccc(Oc4ccccc4)cc3)c2)o1
CC(Sc1nc(Cl)c(CC(=O)O)c(-c2cccc(F)c2)n1)C(=O)Nc1nccs1
O=C(Nc1cccn(Cc2cc(F)cc(F)c2)c1=O)c1nc(-c2ccccc2)cc(-c2ccccc2)c1O
Cc1cccc(-c2[nH]ncc2-c2csc3ccccc23)n1
O=C(O)c1ccc(-c2ccccc2)o1
COc1ccc(NC(=O)C2CCC2)cc1S(=O)(=O)N1CCCCC1
Cc1nc2cccnc2n2c(-c3cc(Oc4cnc(N)cn4)ccc3Cl)nnc12
Cc1coc2cc(OCCc3nncn3C)ccc2c1=O
NC(=O)c1c(-c2ccc(S(=O)(=O)c3ccccc3)cc2)c2cc(-c3ccc(-c4nn[nH]n4)nc3)ccc2n1C1CCCCC1
C=CC(=O)NC1CCCN(c2c(C)cc3n(C)c(=O)c(C(=O)OCC)c(-c4cccc(C(F)(F)F)c4)n3c2=O)C1
COc1cc(C=CC(=O)NO)ccc1NC(=O)C(NC(=O)OC1CCCCCC1)C(C)(C)C
CC(=O)OC1CCC(NC(=O)CCC(=O)O)CC1
COc1ccccc1CNC(=O)c1ccc(S(=O)(=O)Cc2ccccc2C)cc1
CCOC(=O)CC(C(=O)OCC)N1C(=O)C(=Cc2ccc([N+](=O)[O-])cc2)C=C1c1ccccc1
COc1cccc(NC(=O)CS(=O)(=O)c2nc(-c3ccc(C)cc3)cn2CC(C)C)c1
CC(C)(F)NC(=O)Nc1ccc(C(=O)NO)cc1
COc1cccc(-c2c(-c3ccc(N)cc3)ncn2CCCCCCn2ccnc2)c1
COC(=O)C(C=Cc1cc(OC)c(OC)c(OC)c1)=CC(=O)c1ccc[nH]1
COc1ccccc1N1CCN(CCCCCCNC2CCCc3c(OC)cccc32)CC1
COC(=O)C1Cc2ccsc2C(=O)CC(C)NC(=O)C(CCC(N)=O)NC1=O
CCC(=O)OCOC1C(O)C(N)SC1n1ccc(=O)[nH]c1=O
O=C(CCCN1CCN(Cc2ccc(-c3ccc(Cl)cc3)o2)CC1)Nc1ccc(Cl)cc1
O=C1CN(C(=O)NCC(=O)N2CCCC2)C(c2ccc(F)cc2)c2cc(C(F)(F)F)ccc2N1
CC1CC(C)CN(C(=O)c2cc(COc3ccccc3C(=O)c3ccccc3)on2)C1
CC(=O)NCCCC(NC(=O)C(Cc1ccc(OP(=O)(O)O)cc1)NC(C)=O)C(=O)NC(CCC(N)=O)C(N)=O
CC(=O)Nc1ccc(CCC(C)(C)Nc2nc3ccccc3nc2NS(=O)(=O)c2ccc(C(C)C)cc2)cc1
CC(=O)NC1CCN(S(=O)(=O)c2ccc(Cl)cc2)C1
NC(=O)c1c(NC(=O)C2CCCCC2)sc2c1CCCC2
CC(CNC(=O)c1csc(C(O)CO)n1)c1ccccc1
Cn1cnc([N+](=O)[O-])c1C(=O)O
CC(C)c1ccc(S(=O)(=O)Nc2ccccc2C(=O)N2CCOCC2)cc1
O=[N+]([O-])c1cccc2[nH]cc(CNC3CN4CCC3CC4)c12
COc1cccc(CN(C)CCC#N)c1
COc1c(OC(C)C)c2c(c(-c3ccc(Cl)cc3)c1C(C)=O)OC(C)(C)C2
Nc1cncc(Nc2ccc(I)cc2F)c1C(=O)Nc1ccc(I)cc1F
CCn1cc(C(=O)Nc2cccc(OC)c2)c(=O)c2cc3c(cc21)OCCO3
CNC(=O)C1CCN(c2ccc(Nc3ncc4c5ccncc5n(C5CCCC5)c4n3)nn2)CC1
CC(Sc1ccc2c(c1)OCCO2)C(=O)NN=c1scc(-c2ccccc2)n1-c1ccccc1Cl
CN(C)CCc1nn(-c2ccnc3cc(Cl)ccc23)cc1-c1ccc(Cl)cc1
CC1(O)C(O)C(CO)OC1n1ccc2c(NCc3cccc(Cl)c3)nc(N)nc21
CCC1CCC(Cn2c(N3CCOC4CCCC43)nc3cc(-c4nnn(C(C)C)n4)nc(-c4cncc(Cl)c4)c32)CC1
CS(=O)(=O)N1CCN(c2cccc(NC(=O)C=Cc3ccccc3)c2)CC1
CC(C)(C(=O)N1CCN(c2ccccc2)CC1)c1ccccc1CNS(=O)(=O)C=Cc1ccc(F)cc1
O=C(CN1CCN(Cc2ccccc2)CC1=O)Nc1ccccc1
COC(=O)C1(C)CCCC2(C)c3ccc(C(=O)O)cc3-c3c4c(cc(I)c3C12)C(=O)N(C)C4
CN(C)c1ccc(C=Cc2cc3cc(Cl)c(Cl)cc3nn2)cc1
COc1ccc(-n2nc(C(C)(C)C)cc2NC(=O)Nc2ccc(Oc3ccnc4[nH]c(=O)[nH]c34)c3ccccc23)cc1
COc1ccc(-c2noc(CCn3c(O)nc4ccccc4c3=O)n2)cc1OC
COc1cc(OC)c(C(=O)c2c(-c3ccccc3I)noc2C)cc1OC
Cc1c(F)c(F)c(NS(=O)(=O)c2ccc3[nH]nc(N)c3c2)c(C#N)c1F
Cc1cn(C2C=CC(COP(=O)(OCC3OC(n4cc(C)c(=O)[nH]c4=O)CC3[N-][N+]#N)Oc3ccccc3)O2)c(=O)[nH]c1=O
COc1ccc(-c2ccc3nc(C)c(C(=O)NC(C)c4ccccc4)n3c2)cc1OC
COCc1ccc(C(=O)OCC(=O)N(C)CC(=O)NC2CCCC2)o1
CCCCCCCc1ccc(CC(=O)Nc2ccccc2SCC(=O)OCC)cc1
Cc1ccc([N+](=O)[O-])cc1COc1c(C)cc(C=CC(=O)C(C)(C)C)cc1[N+](=O)[O-]
O=C(c1cc2cnccc2[nH]1)N1CC(CCl)c2ccccc21
CCOC(=O)c1[nH]c2cc(F)c3c(c2c1C)C(=O)NC3C(=O)NCc1ccc(C(=O)NO)cc1
Nc1cc(Cl)cc(C(=O)N2c3ccccc3Sc3ccccc32)c1
CCNC(=O)NC(=S)NC(=O)c1ccc(Cl)cc1
Cc1c(C(=O)O)c2ccccc2n1-c1nc(N(C)C)nc(N(C)C)n1
COc1ccc(NC(=O)c2cnn3ccc(N4CCCC4c4cc(F)ccc4F)nc23)cc1
CNC(=O)C(C)c1ccc(-c2cccc(C(OC)C(O)CO)c2)c(F)c1
CC(C)Oc1ccc(C2C3=C(CC(C)(C)CC3=O)OC3=C2C(=O)CC(C)(C)C3)cc1
CC(=O)c1c(-c2c(Cl)cccc2Cl)noc1C
N=C(N)CCc1cccc(C(NC(=O)NCCCCc2ccc(-c3c[nH]nn3)cc2)C(=O)c2nc3ccccc3s2)c1
OCC=CC1CC(O)C(CO)N1
CCOc1ccccc1N1CCN(S(=O)(=O)c2cc(C(=O)Nc3ccc4c(c3)OCCO4)n(C)c2)CC1
CCCCN1C(=O)C(CC(=O)NCc2cccs2)CC(C(=O)OCC(=O)NCCc2ccccc2)=C1C
CCc1nnc(NC(=O)N2CCN(Cc3ccc4c(c3)OCO4)CC2)s1
CCCCCC(=O)OCC(=O)C12OC(C)OC1CC1C3CCC4=CC(=O)C=CC4(C)C3C(OC(=O)CS)CC12C
CN1C(=O)C(=Cc2ccc([N+](=O)[O-])cc2)SC1=Nc1ccc(C(=O)O)cc1
CC1NC(=O)N=C1N1CC(CSC(C)c2ccc(Oc3ccccc3)cc2)OC1=O
O=C(Nc1cccc(-c2ccnc(N3CC4CCCNC4C3)n2)c1)C1CC1
CCC(C)(C)n1nnnc1C(C(C)C)N1CCN(Cc2ccc3c(c2)OCO3)CC1
CC1CCCN(Cc2cc(F)ccc2OCc2ccc(F)cc2)C1
O=C(c1ccc([N+](=O)[O-])o1)N1N=C2CCCCC2C1(O)c1ccccc1
N#CC(=C1Sc2c(C(F)(F)F)nn(-c3ccccc3)c2S1)[N+](=O)[O-]
C[N+]1(Cc2cc(NC(=O)c3ccc(C(F)(F)F)cc3)cc(Cl)c2Cl)CCCCC1
COc1cc(Nc2ncc3c(n2)-c2c(nn(C)c2-c2c(F)cccc2Cl)CC3)cc(OC)c1OC
COCC12CCC3(C(=O)O)C(CCC4C5(C)CCC(O)C(C)(C)C5CCC43C)C1CCC2O
c1cn(CC2=NCCN2)cn1
CCN(C(=O)CSc1nnc(-c2ccc(C)cc2C)o1)C(C)C
CC(C)CC(NC(=O)C(CC(=O)O)NC(=O)C(NC(=O)COC(=O)N1CCOCC1)C(C)C)C(=O)NC1(C(=O)O)CCCCC1
Clc1ccc(Cn2cc(CC3=NCCN3)nn2)cc1Cl
CS(=O)(=O)Nc1cccc(OCc2cc(C(=O)Nc3ccc4c(c3)OCCO4)no2)c1
Oc1ccc(-c2csc3ncnc(Sc4nccs4)c23)cc1
CC(=O)C1=C(O)C(=O)N(Cc2cccnc2)C1Cc1ccc(Br)cc1
N#Cc1cc(S(=O)(=O)Nc2ccc(F)cn2)ccc1Oc1cccc(Cl)c1
CC1=C(C(=O)NCCCN2CCN(Cc3ccccc3)CC2)C(c2ccc(F)cc2)n2nccc2N1
CC(=Cc1cc(C(C)(C)C)c(O)c(C(C)(C)C)c1)c1cc(C(C)(C)C)c(O)c(C(C)(C)C)c1
O=[N+]([O-])c1ccc(CNc2ccc(S(=O)(=O)c3cc(Cl)c(O)cc3Cl)cc2)cc1
CCOc1ccc(C(=O)NNC(=O)COc2cccc3ccccc23)cc1
Cc1ccc(N2CC(C(=O)OCC(=O)Nc3ccc4c(c3)OCO4)CC2=O)c(C)c1
Nc1ccc(Oc2ccc(C=C3SC(=O)NC3=O)cc2)cc1C(=O)Nc1ccc(C(=O)O)cc1
CCOc1n[nH]c2c1C(c1ccc(C)c(C#CC3CC3)c1)N(c1ccc(Cl)cc1)C2=O
CC(=O)Nc1ccc(C2=NN(c3cccc(C(F)(F)F)c3)C(=O)C3CC=CCC23)cc1
Cc1cc(CC(=O)NOC(C)C)n(N)c1C(=O)CC(=O)Oc1ccccc1
NC(=O)c1ccsc1NC(=O)CC1CCCCC1
COc1ccc(N2CCC(NC(=S)Nc3ccc(Cl)cc3)CC2)cc1
c1ccc2c(c1)ccc1cc(-c3cnn(CC4CCCNC4)c3)cnc12
Cc1ccc(-n2nccn2)c(C(=O)N2CCC(Nc3c(Cl)c(-c4cccc(N)n4)nn3C)CC2)c1
Cc1onc(-c2ccccc2)c1COc1ccc(C(=O)N2CCOCC2)cn1
Oc1ccc(C2CC(c3ccc(O)cc3)C3C(=NOCc4ccccc4)C2C(c2ccc(O)cc2)NC3c2ccc(O)c(O)c2)cc1
COc1ccc(C(=O)C=C(O)C(=O)Nc2ccc(C)cc2)cc1OC
COc1ccc(C2C(C(C)=O)=C(C)Nc3c2nnn3-c2ccccc2)cc1
CCC(CC)Nc1nc(SC)nc2ncnn12
CNC(=O)C(Cc1ccccc1)C(=O)NC(CCC(=O)N1CCCC1NC(=O)C(CO)CO)C(=O)NC(CC(=O)O)C(=O)NC(Cc1c[nH]c2ccccc12)C(=O)O
FC(F)(F)c1ccc2[nH]c(Cc3c[nH]c4ccccc34)nc2c1
COc1cccc(CCN2CC(C(=O)O)C(C(O)CC3CCCCC3)C2)c1
Cc1cc(Nc2cc(C)nc(NCCc3ccccc3)n2)ncn1
COc1cccc(CNC(=S)NCc2ccc(NC(=O)c3ccco3)cc2)c1
Cn1nc(-c2ccc3c(c2)OCO3)c2c(N3CCC(C(N)=O)CC3)ncnc21
COc1ccc2c(c1)CCN(CCCCc1noc3cc(OC)ccc13)CC2
O=C(Cn1c(C(F)(F)F)nc2ccccc21)N1CCC(c2noc3cc(F)ccc23)CC1
C=CCC12c3[nH]c4ccc(OC)cc4c3CCN1C(=O)C(C)CC2C(=O)N(CC(=O)NCCCCC)Cc1ccc(-c2ccccc2)cc1
Fc1ccc(-n2cc(CCCC3CCCCC3)nn2)cc1
CCC(C)CC(=O)O
Cc1cc(C)cc(N2CCN(Cc3coc(-c4cccc5ccccc45)n3)CC2)c1
CC12CCC3C(CCC4(O)CC(O)CCC34C)C1CCC2N1CCNCC1
Cn1ncc(NOCCN2CCCC2)c1C(=O)C(=O)C1CCCN1Nc1ccc2[nH]c(C(=O)C(=O)C(=O)c3nc4ccccc4s3)cc2c1
Cc1ccc2c(n1)C(=O)C(c1ccccc1)=CC2=O
C=C(C)C1CCC2(C(=O)O)CCC3(C)C(CCC4C5(C)CCC(OC(=O)C=C(C)C(C)(C)C)C(C)(C)C5CCC43C)C12
CC(NC(=O)N1CCc2cc(C(F)(F)F)ccc2C1)c1ccc(C(=O)Nc2ccccc2N)cc1
CC1CC(C)(C)Nc2ccc(C(C)NC(=O)c3cnc(Oc4ccc5c(c4)CCC(c4ccccc4)O5)s3)cc21
COc1c(O)c(O)c2c(=O)cc(-c3ccc(O)c(O)c3)oc2c1OC
Cc1ccc(S(=O)(=O)NC(=O)COC(=O)CCc2nc(=O)c3ccccc3[nH]2)cc1
CCCCCOc1ccc(C2(C)NC(=O)c3ccccc3C2=O)cc1
O=C(Nc1ccccc1)c1ccc(-c2cc(N3CCN(Cc4ccccc4)CC3)nc(N3CCOCC3)n2)cc1
CC(=O)c1ccc(N=Cc2c(C)oc(-c3ccc(C(F)(F)F)cc3)c2-c2ccc([N+](=O)[O-])cc2)cc1
COc1cc(OC)cc(C(=O)C=Cc2ccccc2-c2ccc(CCC(=O)O)cc2)c1
Cc1cnc(N)nc1NC1CCCCC1O
CCOC(=O)c1c(NC(=O)C2CCCC2)n(CC(C)C)c2ccc(N)cc12
CCN(CC(=O)N1CC(C)(C)C1)C(=O)Cn1cnc([N+](=O)[O-])n1
C=C(C(=O)NCCCCCC)c1cccc(Oc2ccccc2)c1
CC(C)CCC(=O)NC(C(=O)Nc1ccc2ccccc2n1)C(OC(=O)c1ccccc1)c1ccccc1F
O=C(O)Cc1c(-c2ccc(Cl)cc2)nc2cc(Cl)c(Cl)cc2c1-c1ccccc1
CC(C)C(NC(=O)C(=O)Nc1c(F)cccc1F)C(=O)NC(CC(=O)O)C(=O)COC(=O)C(C)(C)C
CCCCCCCNCc1ccc2noc(C)c2c1
CCCCCc1ccc(C(=O)NC2CC2)cc1
Cc1c(-c2ccccc2)cccc1-c1n[nH]c(-c2cccc(NC(=O)CC3CC3)c2)n1
CNCCn1cc(NC(=O)Nc2cc3c(cc2F)[nH]c2c(F)nccc23)ccc1=O
CCCCS(=O)(=O)NCC(NCc1sccc1C)c1ccc2ccccc2c1
CCN(CC#N)Cc1coc(-c2ccccc2C)n1
CCCCNC(=O)Cn1cc(C(=O)c2ccc(F)cc2)c2ccccc21
CCCCc1cnn(-c2nc(C)c(C(=O)N(CC)CC)n2-c2ccc(C(F)(F)F)cc2)c1
Cc1ccc(-c2cc(C=O)c(O)c([N+](=O)[O-])c2)cc1
CC(=O)OCC(=O)C1(O)CC2C3CC4OC45CC(OC(C)=O)CCC5(C)C3CCC21C
C(=Cc1c2ccccc2nc2ccccc12)C=NNc1c2ccccc2nc2ccccc12
CN(C)CCCCCC(=O)Nc1cc(C(=O)NCCCN(C)C)c2ncccc2c1
Cc1cccc2c(=O)n(Cc3ccccc3)c(SCC(=O)NCc3ccco3)nc12
C=CCN1CCN(CCCC(=O)Nc2ccccc2Oc2ccccc2)CC1
O=C(C1CCN(S(=O)(=O)c2ccccc2)CC1)N1CCCCC1
COC(=O)c1ccc2[nH]cc(CCNC(=O)c3[nH]c4ccccc4c3-c3ccc(F)cc3)c2c1
OC(CNC1CC1)Cc1ccc2ccccc2c1
CCCCNC(=O)c1ccc(NC(=O)c2cccc3c2C(=O)c2ccccc2-3)cc1
CCN1CC(O)(c2ccc3c(c2)OCCO3)C2CCCC1C2
Cc1nc(=O)[nH]c(O)c1-c1cccc(CS(=O)(=O)c2ccccc2)c1
CC(C)C(c1ccc(-c2ccccc2)cc1)N(O)C(=O)CCCCCNC(N)=O
O=C(CN1C(=O)C(=O)c2cc(S(=O)(=O)N3CCCC3)ccc21)NCc1ccccc1
CC(C)(C)c1nnc2sc(-c3ccccc3)nn12
Cn1c(CNC(=O)c2cnn3ccc(N4CCCC4c4cncnc4)nc23)n[nH]c1=S
O=C(NC1C(F)(F)C1(F)F)c1ccccc1
CC(C)CC(NC(=O)OC(C)(C)C)C(N)=O
CCN(N(Cc1ccccc1)C(=S)SC)[N+](=O)[O-]
N#CC(=Cc1cccc2cccnc12)c1ccccc1
c1ccc2c(c1)nnn2CC1CC1CN1CCOCC1
COc1ccc(N2CCN(CCNC(=O)C3CCCO3)CC2)cc1OC
CCOc1ccc(CNC(=O)c2ccc3c(c2)N(Cc2ccccc2)C(=O)c2ccccc2[S+]3[O-])cc1
COc1ccccc1C(C=Cc1ccc2c(c1)OCO2)=NNC(N)=S
CN(C)c1ccc(C=Nn2c(-c3ccncc3)n[nH]c2=S)cc1
CN(C)c1ccc(C=Cc2nnc(C(F)(F)F)o2)cc1
COC(=O)C1(C)CCC2(O1)C(C)=CC(OCOCC(=O)O)C1C(C)(C)CCCC12C
CCCCCC(=O)Nc1nc(C)c(-c2nnc3n2N=C(c2ccc(Cl)cc2)CS3)s1
CC(C)=CCn1c2c(c3ccccc3c1=O)C(=O)c1ccccc1-2
CS(=O)(=O)Nc1ccc(CCNc2nc(NCCc3ccccc3)c3ccccc3n2)cn1
C=C(C)C1CCC2(C(=O)NCC(=O)N3CCN(c4ccccc4)CC3)CCC3(C)C(CCC4C5(C)CC(O)C(O)C(C)(C)C5CCC43C)C12
CC1=CCCC(C)=CCCC(CCC(O)CCC(C)O)=CCC1
CC1(C)Oc2cc(NC(=O)NCc3ccccc3)ccc2C=C(CCN2CCCC2=O)CC1O
O=C(Nc1nccs1)NC(Cc1ccccc1)C(O)CN1CCN(Cc2ccccc2)CC1
Cc1cc(Cl)c(Nc2nc(Nc3ccccc3)nc(NC(C)C)n2)c(C(C)N2CCCC2)c1
O=CNCCCCCCCCCCc1ccc(O)c(Br)c1
O=C(NC1CC1)NC(c1ccccc1)(c1ccccc1)c1ccccc1
COc1cccc(CN(CC(=O)Nc2ccccc2Br)C(=O)CCC(=O)Nc2nccs2)c1OC
COc1cccc(C(=O)NC2CCCc3c2cnn3-c2ccc(C)cc2)c1
Cc1c(C)n(C(=O)c2ccco2)c2ccc(S(=O)(=O)NNC(=O)c3ccccc3F)cc12
CC(C)C(NS(=O)(=O)c1cccc2nsnc12)C(=O)N1c2ccccc2CC1C
CC(C)n1c(C(=O)N2CCNC(=O)C2)cc2oc3ccccc3c21
CCCCCCn1nnc(C(O)Cn2cnc3cccc(C)c32)n1
CC(C)(C)[SH](=O)=O
CC(C)(NC(=O)C(Cc1ccccc1)NC(=O)c1ccccc1)C(=O)O
COc1ccc(-c2nnc3ccc(SCC(=O)N4CCN(c5cccc(C)c5C)CC4)nn23)cc1
COC(=O)c1ccc(OC)c(NC(=O)CC2C(=O)N(c3ccccc3)C(=O)N2C2CCC(C)CC2)c1
NCC(=O)NCC(=O)NC(Cc1ccc(O)cc1)C(=O)NC(=O)CN
CC(C)NCC(O)c1ccc(Cl)c(OC(C)C)c1
CC1(C)Cc2c(sc3ncnc(N4CCOCC4)c23)CO1
CCN(CC)S(=O)(=O)c1ccc(NC(=O)c2c(C)noc2-c2ccc(OC)cc2)cc1
COc1cccc(C(=O)C2CCCN(S(=O)(=O)c3ccc(C)c(C)c3)C2c2ccc(F)cc2)c1
O=C(CN1CCN(c2ccccc2)CC1)OCC(=O)N1CCCCC1
O=C(Nc1ccc(-c2nc3nc4ccccc4nc3s2)cc1)c1ccccc1F
COC(=O)CN(Cc1cccs1)C(=O)c1cccn1Cc1ccccc1
O=C1OCC(c2cccc3ccccc23)N1Cc1ccccc1[N+](=O)[O-]
Cc1cc2nc3c(c(Nc4ccc5c(c4)OCCO5)n2n1)CCC3
Cc1nn(C2CCCCC2)c2sc(C(=O)OCC(=O)N(C)CCc3ccccc3)cc12
CC(C)(CN1C(=O)C(=O)c2c(-c3ccc(C(F)(F)F)cc3)cccc21)C(=O)O
COC(=O)C1=C(C)N(Cc2ccc(Cl)cc2)C(c2ccccc2Cl)=C(C(=O)OC)C1c1cccc(Cl)c1
CCN(CC1CC1)c1ncnc2ccc(-c3ccccc3)cc12
COC(=O)C(C)NC(=O)C1CCCN1C(=O)C1CCCN1C(=O)OCc1ccccc1
Cc1ccc(O)cc1NC(=O)CN(C)C(=O)c1ccc2ncsc2c1
NCc1cccc(-c2c[nH]c(C(=O)C3CCCN3C(=O)c3ccccc3)n2)c1
CCOC(=O)Cc1csc(Nc2ccc(N)cc2)n1
O=C1NCCc2cc(-c3cccn3-c3cc(N4CCOCC4)ncn3)ccc21
O=C1C(c2ccc(OCC(O)CNCCc3ccccc3)cc2)=C(c2ccccc2)c2ccccc21
O=c1cc(-c2ccc(O)cc2)oc2c(C3OCC(O)C(O)C3O)c(O)c(C3OCC(O)C(O)C3O)c(O)c12
CCC(C)C(=O)Oc1ccc(OC(=O)Cc2ccc(Br)cc2)cc1
CCCn1c(N)c(N(CC(C)O)C(=O)c2cccnc2)c(=O)[nH]c1=O
CC(=O)OCc1ncc2cccnc2c1-c1ccccc1
CN(C)C(=O)OC(c1cncc(Br)c1)c1cncc(Cl)c1N1CC2CCC(C1)O2
Cc1cc(C)c(C(=O)CSc2nnc(-c3ccncc3)o2)c(C)c1
O=C(O)c1nc(-c2ccncc2)n2ccc3ccccc3c12
CCCSc1nn2c(=O)c(C(C)OC(=O)c3cccc(S(=O)(=O)N4CCCC4)c3)nnc2[nH]1
CN(C)c1nc(C(=O)NC2CCS(=O)(=O)C2)cs1
CC1CCCC(NC(=O)C(=O)NN=Cc2ccc([N+](=O)[O-])s2)C1C
CC(C)N(C(=O)Cn1c(=O)oc2ccccc21)c1ccccc1
COCCOc1ncnc(N(C)C)c1N(CCOC)CCOC
O=c1[nH]c2cc(NS(=O)(=O)c3ccc(Oc4ccccc4Cl)cc3)c(N3CCOCC3)cc2[nH]c1=O
Cc1c(NC(=O)Nc2ccccc2)c2ncccc2c(=O)n1CC(C)C
O=C(NN=Cc1ccncc1)c1ccc(Oc2ccccc2O)cc1
COc1cc(C=Cc2ccccn2)c(-c2nc3ccc([N+](=O)[O-])cc3s2)cc1OC
COc1ccc(C(=O)C=Cc2ccc(N(C)S(=O)(=O)c3ccc(C)cc3)cc2)c(OC)c1OC
CCN1c2ncc(CSc3cc(OC)ccn3)cc2C(=O)N(C)c2ccc(Cl)nc21
CCOC(=O)c1c(NC(=O)CSc2nnc(CO)n2N)sc(CC(C)=O)c1C
Cc1ccc(NCc2ccccn2)cc1NC(=O)c1ccc(Nc2ncc(C)c(-c3ccccn3)n2)cc1
CCOc1ccccc1N1CCN(CC(O)CNC(=O)c2ccccc2NS(=O)(=O)c2ccc(NC=O)cc2)CC1
CC(C)S(=O)(=O)c1ccc(C(F)(F)F)cc1NC(=O)CCC(=O)c1cccs1
COC(=O)c1cc(-c2ccccc2)nc(-c2ccccc2)c1
Nc1nc(=O)c2ncn(C3OC(O)C(CO)C3(F)F)c2c(=O)[nH]1
Cc1ccccc1-c1cc(C(F)(F)F)nn1-c1[nH]nc2c1c(=O)n(C)c1ccccc21
COC(=O)C1=C(N2CCC(O)CC2)SCC1=O
O=C(COC(=O)c1cccs1)Nc1ccccc1N1CCOCC1
NCCNCCCCCNCCCNCCCNCCN
CCC1OC(=O)C(C)C(=O)C(C)C(OC2OCCC(N(C)C)C2O)C(C)(O)CCC(=NO)CC2OC(=O)OC21
COc1ccc(S(=O)(=O)N(CC(=O)NO)Cc2ccccc2)cc1
CCCCCCNC(=O)c1nc(-c2ccc(CN)cc2)oc1-c1ccccc1
COc1cccc(C=NNC(=S)NCc2cccnc2)c1O
CN(C)CNCC1CCC2C3CCC4=CC(O)CCC4(C)C3CCC12C
CCS(=O)(=O)NC(=O)c1cc(Cl)c(OCC23CC4CC(CC(C4)C2)C3)cc1F
C=CC(=CCCC(C)=C(C)O)C1=CC(=O)C(O)=CC1=O
COc1cc2oc(-c3ccccc3)cc(=O)c2c(O)c1OC
CCC=C(C)CCCC=C(C)CCC=C(C)CCC=C(C)CCC=C(C)C
CC1=C(C(=O)Nc2ccccc2)C(c2ccco2)C2=C(CC(c3ccccc3)CC2=O)N1
CC(C)(C)c1ccc(-c2cc(C(=O)O)c3ccccc3n2)cc1
CCCN(CCC)CCOc1ccc(-c2ccc(Cl)cc2)cc1
COc1ccc(CCC(=O)Nc2ccc(N3CCCC3)cc2OCCCN2CCCCC2)cc1
COC(=O)Nc1ccc2c(c1)NC(=O)CCCCC(N)c1nc-2c[nH]1
O=C(c1nc2n(c1COCc1ccccc1)CS(=O)(=O)C2)N1CCN(c2ccccc2)CC1
Cn1cc(CC(CO)N2CCOCC2)c2ccccc21
Cc1ccc2[nH]c(-c3ccc(NC(=O)c4ccco4)cc3)nc2c1
O=C(O)Cc1ccc2[nH]c(C(=O)NCc3ccc(Cl)cc3)cc2c1
Cc1cc(-c2ccccc2)cc(C)c1OCCCCn1ccc2cc(OCc3cccc(C(=O)O)c3)ccc21
CSCc1ccc(C(C#N)C(=O)NCc2ccncc2)cc1
O=C(O)c1cccc(-c2cc(-c3nnc(C4=NCCCN4)o3)c3nc4ccccc4n3c2)c1
O=C1Nc2cc(Cl)ccc2C1=C1Nc2ccccc2C1=O
COc1ccc(Nc2ncc(C(=O)Nc3cccc(C)c3)o2)cc1
O=C(NC(=S)Nc1ccccc1F)c1ccc(O)cc1
O=C1NC(=O)N(Cc2ccccn2)C(=O)C1C=Nc1ccc(N2CCOCC2)cc1
O=[N+]([O-])c1ccc(O)c2c1CC(Sc1ccccn1)CC2
COC(=O)c1c(O)cc(O)c(Cl)c1Cl
COc1cccc(CNc2nc(-c3ccc(C(C)(C)O)nc3)cc3ncccc23)c1
CC(C)CCc1ccc(CN2C(=O)C(=NO)C3=C2CCC3)cc1
C=CCNC(=S)NNC(=O)c1ccc2ccccc2c1
COc1ccc(NC(=O)N2CCCC2C(=O)Nc2ccc(Oc3ccccc3)cc2)cn1
COc1ccc2nc(CNC(=O)c3ccc4nc(Cc5ccccc5)oc4c3)oc2c1
Cc1cccc(C(=O)Nc2c(C)cc(C(C)C)cc2C)c1O
NC(=O)c1c(NC(=O)c2ccco2)sc2c1CCCC2
CC(=O)c1cccc(NC(=O)c2cccc(Cl)c2)c1
O=C(CCNC(=O)c1ccccc1)NCC1(N2CCCCC2)CCCCC1
CN(C)CCNCCn1nc(-c2ccc3ccccc3c2)sc1=O
Cc1cc(Nc2ncc(Cl)c(Nc3ccccc3S(=O)(=O)C(C)C)n2)c(OC2CCOCC2)cc1-c1cnn(CCN2CCOCC2)c1
CC(C)NC(=O)N1CCCC1C(=O)N(C)C(C=CCN(C)C)Cc1ccccc1
CCCCCCCCOc1ccc(Cc2ccc(N(C)C)cc2)cc1
COc1ccc(C(=O)O)cc1OCC(=O)NNC(=O)CSCc1ccccc1
CN(C)Cc1c(F)ccc2c1OC(C(F)(F)F)C1=NC(=O)N(c3ccc(OC(F)(F)F)cc3)C(=O)C12
CCCCCCNC1CCc2c(Br)cccc2C1C
CC1OCCC1(O)CN1CCN(C(=O)c2cc(Oc3ccc4c(c3)CCC(c3ccncc3)O4)ccn2)CC1
CSC1=CC(O)C(NC(=O)C(CCC(=O)O)NC(=O)OCc2ccccc2)C(=O)NC(CC(C)C)C(=O)NC(CC(C)C)CCN(C)C(=O)C1
Cc1ccc(C(=O)Nc2cc(C=CC(=O)Nc3ccccc3)ccc2O)c(C)c1
O=C1OC(CNC(=S)S)CN1c1ccc(N2CCCS2(=O)=O)c(F)c1
Cc1nc2occ(-c3ccccc3F)c2c(C)c1CC(=O)NC(C)c1ccccc1
CNc1oc(-c2cccc(O)c2)nc1C#N
NC(=O)CN1CCC(c2ccc(F)cc2)C1c1ccc(CCc2ccc(F)cc2)cc1
COCCNC(=O)CN(C(=O)CNC(=O)c1cccs1)C1CCCCC1
CC(C)(C)c1cccc(C(C)(C)C)c1NC(=O)NCC1(C(=O)O)CCN(C(=O)Nc2ccccc2Cl)CC1
CC(C)NC(=N)c1ccc2[nH]c(-c3cc(C(=O)O)ccc3O)nc2c1
CCc1cc(NC(=N)N)ccc1F
COc1ccc(C=CC(=O)NC2c3cc4c(cc3C(=O)C(O)C3(C)C(=O)CCC23)OCO4)cc1O
CCOC(=O)C1CCCN(c2c(NCc3nc4ccccc4n3C)c(=O)c2=O)C1
CNC(=O)Nn1c(=O)c2c(c3ccccc31)OC(C)(O)C(c1cc3c(cc1-c1ccccc1)CS(=O)(=O)C3)C2
Nc1ccc2nc(N3CCNCC3)nc(-c3ccccc3)c2c1
CCC(NC=O)C(=O)NCC(=O)NC(CCc1ccccc1C)C(=O)NC(CNC)CC1CCCCC1
Cc1cc(NS(=O)(=O)c2ccc(NC(=O)c3cccs3)cc2)no1
O=C(O)c1cccc(Nc2cc(-c3cn[nH]c3)ccn2)c1
O=C(c1ccccc1Br)N(Cc1ccco1)C1CCS(=O)(=O)C1
Cn1c(=O)oc2cc(S(=O)(=O)Nc3ccccc3N)ccc21
COc1ccc2c(CN3CCNC(CCc4cccs4)C3C(O)COc3cccc4cc(OC)ccc34)cccc2c1
COC1=C2CC(C)CC(O)C(O)C(C)C=C(C)C(OC(N)=O)C(OC3OC(CO)C(O)C(N(C)C)C3OC)C=CC=C(C)C(=O)NC(=C(C)C(=O)NC(C)C(O)C1=O)C2(C)C
Cc1cc(C(=O)N(CCC(=O)O)Cc2nc(-c3ccc(Cl)cc3)no2)c(C)n1-c1ccc2c(c1)OCCO2
CN1C2CCC1CC(C)(c1ccc(-c3c(CN4CCOCC4)ccc4c3OCO4)cc1)C2
O=C(O)c1cc(Br)ccc1OCC(=O)N(Cc1ccco1)C1CCS(=O)(=O)C1
CCC(C)n1cc(C(=O)C=Cc2ccc(F)cc2F)ccc1=O
CN1CCC(COc2cccnc2)C(n2ccnn2)C1
COc1cc(Cc2ncc3cc(-c4c(C)cccc4C)c4nc(-c5cncnc5)cn4c3n2)cc(NC(C)=O)c1O
Cc1cc(NS(C)(=O)=O)ccc1Nc1c2ccccc2nc2c(CC3CC3)cccc12
CCCS(=O)(=O)NCCCCCNS(=O)(=O)c1ccc(NC(=S)NCCCCCCNC(=S)Nc2ccc(S(=O)(=O)Nc3ccc(N)cc3)cc2)cc1
CN1CCN(c2ccc(Nc3ncc4nc(Nc5ccccc5Cl)n(C5CCCC5(C)N)c4n3)cn2)CC1
CC1(C)NC(N)=NC(N)=NC1(F)c1cc(NC(=O)NCc2ccc(S(=O)(=O)F)cc2)ccc1F
CN(C)S(=O)(=O)c1cccc(NC(=O)C(O)=CC(=O)c2ccccc2)c1
O=C1OC(CCC2(CO)OC2=O)C=C1Cl
Cc1cccc(C)c1NC(=S)N(CCCN1CCOCC1)Cc1ccco1
COC(=O)c1sccc1S(=O)(=O)NC(C)C
O=C(CN1CCN(C(c2ccccc2)c2ccccc2)CC1)Nc1ccccc1
CNc1ccc(-c2ccnc(NC3CCC(O)CC3)n2)cn1
CCCCCCCCCCCCCCCCNC(=O)NCC(OC(C)=O)C(OC(C)=O)C1CCC(=O)O1
O=C(CCc1cn(Cc2ccc(Cl)cc2Cl)c2ccccc12)Nc1ccccc1
CC1CCN(C(=O)c2cccc(OC(F)(F)F)c2)CC1CNS(=O)(=O)Cc1ccccc1
CS(=O)(=O)N1CCc2cc(C(=O)N3CCCCC3)ccc21
Cc1nn(CC(=O)Nc2ccc3c(c2)OCCO3)c(C)c1[N+](=O)[O-]
N=C(NN=Cc1ccc(SCc2ccccc2C(=O)O)o1)c1ccncc1
COc1cc(Cc2cnc(N)nc2N)cc(OC)c1OC
CCCCCCCCCCCC=CCCCCCCNC(=O)NCc1ccccc1
CCOC(=O)C(C)(C)NC(=O)Nc1ccc(C#N)cc1
CC(=O)NC1CSSCC(C(N)=O)NC(=O)C(Cc2ccc(O)cc2)NC(=O)C(Cc2ccc(O)cc2)NC(=O)C(CCC(=O)O)NC1=O
Cc1cccc(CN2CCC(n3nccc3NC(=O)C3CC3)CC2)n1
CC(C)CP(=O)(O)C(N)C(C)C
CCC(C)C(NC(=O)C(N)C1CCCCC1)C(=O)NC(CSC)C(=O)O
Cc1ccc(NC(=O)CN(C)C(=O)C2CCN(C(=O)c3ccco3)CC2)cc1C
CN1CCC2CC1c1cc(OCC(=O)NCC3CCCCCC3)ccc1N2C
CCCC(=O)N(C)c1nc(C)c(C)s1
CSCCC(NC(=O)c1cccc(C[S+]([O-])c2ccccc2Br)n1)C(=O)O
COc1cc(C(N)=O)c2ncc(Nc3cccc(OCc4ccccn4)c3)nc2c1
Fc1ccccc1-c1c(-c2ccccc2Cl)ncn1-c1ccnc(Cl)c1
Cc1nc2ccc(NC(=O)C3CC3)cc2n1C1CCCC1
NC(Cc1ccccc1Oc1ccc(Br)cc1C#Cc1ccccc1)C(=O)O
CNC(=O)C1OC(n2cnc3c(NC)nc(C#Cc4cccs4)nc32)C(O)C1O
CCOc1ccc(NC(=O)CN(C)C(=O)CNC(=O)C2CC3CCCCC3N2C(=O)c2ccco2)cc1
O=C(C=Cc1ccccc1Cl)c1ccccc1O
CC(O)CNC(=O)NCC(O)C(C)C(=O)NN(Cc1ccccc1)C(=O)C(Cc1ccccc1)C(=O)NC(C)C
Cc1cc(Cl)ccc1OCC(=O)ON=CC1CCCCC1
Cc1nn(CCCc2noc(C(O)c3ccccc3)n2)c(C)c1[N+](=O)[O-]
COn1c2ccccc2c2ccoc21
Cc1ccccc1-c1nnc(SCC(=O)N2CC(C)OC(C)C2)n1C
CCC1CC(N)CCN1c1nc2c(cc1F)c(=O)c(C(=O)O)cn2-c1ccc(F)cn1
CC(NC(=O)CCn1ccnc1)c1cccc2ccccc12
CC(=O)Nc1nc2ccc(-c3cc(NS(=O)(=O)c4c(F)c(F)c(F)c(F)c4F)nc(C)n3)cc2s1
Cc1ccc(C(Nc2c(Nc3cccc(C(=O)N(C)C)c3O)c(=O)c2=O)c2ccc(C)o2)o1
NCCCCCCCCCCCCCCCCCCCCCCOc1ccc(C(=O)O)cc1
CC1(C)OC(c2ccc(F)cc2)C(C)(c2ccc(N)nc2)O1
c1ccc2c(c1)Oc1ccccc1-n1nnnc1-2
CC(C)C(NC(=O)CNC(=O)C(=O)C(NC(=O)C(NC(=O)C1CCC2CCCCC2C1)C(C)C)C(C)C)C(=O)O
Cc1ccc(COC(=O)C2C3CCC(O3)C2C(=O)O)cc1
CCn1cc(C(=O)O)c(=O)c2cc(F)c(N3CCCN(C(=O)CN4C(=O)NC5(CCCCC5)C4=O)CC3)nc21
O=C(NN=Cc1ccc(-c2cccc([N+](=O)[O-])c2)o1)c1n[nH]cc1[N+](=O)[O-]
CC1CC2C(CCC3(C)C(C(CC=CC(=O)O)OC(=O)CO)CCC23)C2(C)CCC(O)CC12
CCCCCCCCCCOc1ccc(C=CC(=O)C=COCC)cc1
CCOc1ccccc1N1C(=O)COc2ccc(N3C(=O)C4CCCCC4C3=O)cc21
Cc1cc(C(=O)N2CCCC(c3cc(C(N)=O)[nH]n3)C2)n[nH]1
Cc1cc2c(cc1C)N(S(=O)(=O)c1ccc(Cl)cc1)CC(=O)N2Cc1ccccc1
O=c1[nH]c2c3ccccc3[nH]c(=O)c2c2ccccc12
COC(=O)c1c(C)nc(C)c(C(Nc2ccccc2)S(=O)(=O)c2ccc(C)c(C)c2)c1-c1ccc(Cl)cc1
Cc1nc(NCc2ccccc2)c2ncn(C=C(I)I)c2n1
CC(=O)OC1CCC2(C)C(=CCC3C2CCC2(C)C(C(C)N(C)C)=C(C=O)CC32)C1
Cn1c(=O)c2c(cc(SCC(=O)N3CCCCC3)n2C)n(C)c1=O
COC(=O)C(c1ccc2cc(C(F)(F)c3ccc(Cl)cc3)[nH]c2c1)C(C)C
CCOCc1noc(CN2CCC3(CC2)CC(C(=O)N(C)C)C3)n1
CN(Cc1ccn(C)n1)C1CCN(Cc2nnc(-c3ccccc3)o2)C1
CC(C)OCC(O)(Cn1cncn1)c1ccc2c(c1)OCO2
O=C(COc1ccc2[nH]c(=O)oc2c1)NCCc1nc(-c2cccs2)no1
Cc1cc(N2CCCCC2)c2cccc(S(=O)(=O)Nc3onc(C)c3C)c2n1
CC(=O)NC1C(O)CC(C(=O)NCCCCCCCCCc2ccccc2)(N(C(C)=O)c2ccc(C)cc2)OC1C(O)C(O)CO
C[N+]1(CCC(=O)NO)CCc2nc(N)nc(N)c21
Nc1nc(=O)c2c(Cc3ccccc3C(=O)O)n[nH]c2[nH]1
CC(C)c1ccc(C(C2=C(O)C(=O)C(O)=C(O)C2=O)c2cccc3ccccc23)c(O)c(=O)c1
COC(=O)Cc1c(N2CCOCC2)cc(-c2ccccc2)n(-c2ccccc2)c1=O
O=C(NCCNCC(O)c1ccc(O)c2[nH]c(=O)sc12)c1ccc(C(F)(F)F)cc1
FC(F)(F)Oc1ccc(Nc2ncnc3onc(-c4cc(Cl)cc(Cl)c4)c23)cc1
CCNC(=O)C(Cc1ccccc1)NC(=O)OC(C)(C)C
CCCCn1c(N)c(N(CC(C)C)C(=O)CSc2n[nH]c(N)n2)c(=O)[nH]c1=O
C=C(C)C1CCC2(C(O)=S)CCC3(C)C(CCC4C5(C)CCC(=O)C(C)(C)C5CCC43C)C12
CCOc1ccc(CNC(=O)c2ccc3c(c2)nc2n3CCOC2)cc1OC
C=CCNC(=O)CN1CCCCC1c1noc(-c2cccc(O)c2)n1
CC(=O)N1N=C(c2ccc(N)cc2)OC1c1ccccc1Br
CN(C(=O)Cc1ccc(Cl)c(Cl)c1)C1CCCCC1N1CCCC1
C=CCCn1c2ccc(Cl)cc2c2c(=S)n(-c3ccccc3)cnc21
CCOC(=O)Cc1csc(NC(=O)C2CCN(S(=O)(=O)c3ccc(C)cc3C)CC2)n1
COc1ccc2[nH]c(C(=O)C(C)C)c(CCC(=O)O)c(=O)c2c1
Cn1cc(C2(c3ccc(-c4cccnc4)cc3)NC(c3ccccn3)=NO2)cn1
COC(=O)c1ccccc1C(=O)OCC(=O)Nc1cc(C)cc(C)c1
Nc1ncnc2c1c(-c1ccc(F)cc1)nn2CCO
CC(=O)N1CCCC(c2cncc(N3CCN(C)CC3)n2)C1
CC(=O)OCCN1C(=O)C(=O)N(Cc2ccc(C(=O)O)cc2)CC1C1CCCCC1
CS(=O)(=O)c1ccc(Oc2ccc(CNc3n[nH]cc3C(=O)NC3CCCCCCC3)cc2)cc1
CCCCCCCCNc1cc(-c2c(C)[nH]c3ccccc23)ccc1C(=O)O
NS(=O)(=O)c1ccc(C2=C(c3ccccc3)CCC2)s1
O=C1CC(c2ccccc2)C(=O)N1CN1CCN(c2cccc(C(F)(F)F)c2)CC1
O=C1CCC2(C1)CC(=O)C1C(=CCC3C1CC(OCc1ccccc1)C(OCCCCc1ccccc1)C3(O)CO)O2
COc1ccccc1NS(=O)(=O)c1cccc(C(=O)Nc2ccc(S(=O)(=O)N3CCCC3)cc2)c1
CC(C)(O)C1CCCC2(C)C1C(=O)CC1C3(C)CCC(O)C(C)(C)C3CCC12C
c1ccc2sc(-n3cccc3Cn3ccnc3)cc2c1
CC(C)CN(Cc1cc(Cl)c2c(c1)OCCCO2)C(=O)C(C)NC(=O)OCc1ccccc1
COc1ccc(S(=O)(=O)N2CCC(C(=O)N3CC(C)CC(C)C3)CC2)cc1
CC(=O)NC(C(=O)NC1CCCCNC(=O)CC(C(=O)NCCc2ccccc2)NC(=O)CCNC(=O)C(Cc2c[nH]cn2)NC(=O)C2(Cc3ccccc3C2)NC1=O)C(C)O
COc1cc2c(cc1OC(C)=O)C(c1cc(OC)c(OC)c(OC)c1)Oc1ccc(OC(C)=O)cc1CC2
Cc1cnn(C)c1-c1ccc(Oc2c(C)c([N+](=O)[O-])c(C)c(C)c2C(=O)O)cc1
O=C(NCCCCCN1CCN(c2ccnc(C(F)(F)F)c2)CC1)c1nccn1-c1ccccc1Cl
COc1ccc(S(=O)(=O)C(CCCC(CO)c2ccc(O)c(O)c2)c2ccccc2)cc1
CC(C)n1cc(C(P2(=O)OCC(C)(C)CO2)P2(=O)OCC(C)(C)CO2)c2ccc(F)cc21
Cc1cc(C(C)C)ccc1OCC(=O)N1CCc2ccccc21
O=C(NCCN1CC2CCC1C2)C1c2ccccc2C(=O)N1Cc1cccnc1
CN1C(=O)c2ccccc2C(=O)C1(CSCCCCN)c1ccccc1
CC(Nc1nccc2ncn(CC(F)F)c12)C(=O)Nc1cccnc1
CC1(O)CC(n2c3cnccc3c3cnc(Nc4ccc(C(C)(C)NC(=O)NC(=O)NCC(F)(F)F)cn4)nc32)C1
COc1cccc(COc2cccc(C(=O)N3CC4(C)CC3CC(C)(C)C4)c2)c1
Cc1cnccc1C1=C2NC=NC=C2NC(N)=N1
Cc1ccc(C2CC(=O)Nc3cc(Cl)ccc3N2)s1
CC(=O)OC1C2C3(C)CC(OCC(=O)C(C)(C)C)OC(=O)C3CCC2(C)C2CC3CCOC3(C)C(C)(C)C12
CCCCn1cc(C(=O)OCC)c(=O)c2cc(F)c(N3CCN(c4ncc([N+](=O)[O-])c(NC)n4)CC3)cc21
COc1ccccc1CN1CCC(NC(=O)c2ccc3c(c2)N(Cc2ccc(F)cc2F)C(=O)c2ccccc2[S+]3[O-])CC1
CS(=O)(=O)N(CC(O)C(Cc1ccccc1)NC(=O)OC1COC2OCCC12)c1cccc(-c2cc[nH]n2)c1
CC=CC(=O)N(O)c1ccccc1F
CC(C)(C)c1cnc2c(C#N)cccc2c1Nc1ccc(OCCN2CCCCC2)cc1
N=C(N)NCCCC(N)C(=O)Nc1ccc(C(=O)NC(CCC(=O)O)CC(=O)N(Cc2ccccc2)Cc2ccccc2)cc1OCc1ccccc1
CC(CO)Nc1cccc2c1OC(NC(=S)Nc1ccc(OCc3ccccc3)cc1)C(C)CN(C(=O)CNc1ccccc1)C2=O
CCc1nc(CN2CCC3(CC(=O)N(c4nc5ccccc5[nH]4)C3=O)C2)cs1
Cc1cc(C2CCN(CC(N)=O)CC2)nc(-c2cccnc2)n1
CC(C)Nc1nc(C(C)C)ncc1-c1nnc(-c2c(Cl)cccc2Cl)o1
CCCN(NC(=O)c1ccc2c(C3CCCCC3)c(-c3cocn3)n(C)c2c1)C(=O)Nc1ccc(OC)nc1
Cc1cc(=O)oc2c3c(cc(O)c12)-c1ccc(O)cc1CC3
COCc1cc(C)nc2sc(C(N)=O)c(Br)c12
COc1ccc2c(CCCCN)c(C=c3[nH]c(=O)c(=CC(=O)NCC(C)C)[nH]c3=O)[nH]c2c1
CN(C)CCCCCCCN1C(=O)C(C)(C)CC2(CC(c3cccc(Oc4ccccc4)c3)=NO2)C1=O
OC1CCCOc2ccccc2N=C1c1ccc(Oc2ccccc2)cc1
N=C(N)c1ccc(CN2c3ccccc3C(=O)NS2(=O)=O)cc1
CC(C)c1ccc(NC(=O)Cc2ccccc2)cc1NC(=O)Nc1cnc(C(=O)NCCCN(C)C)cn1
COc1ccc2c(=O)c(-c3cc(OC)c(OC)c(OC)c3)coc2c1
COc1cc(C)c(CCC(=O)Nc2c(C)n(C)n(-c3ccccc3)c2=O)cc1OC
COc1ccc2c(c1)C(=O)N(CC1(C#Cc3ccc4c(c3)oc(=O)n4C)NC(=O)NC1=O)C2
CC(C)C1CN(C2CCN(C(=O)CC(=O)N3CCCC3)CC2)CCC1(C)O
O=C(O)C=Cn1cnc2ccccc2c1=O
CCOP(OCC)Oc1ccc(C=O)cc1C(=O)O
CCCCN(Cc1ccc(CCCCC(=O)O)cc1)C(=O)Cc1ccc(Cl)cc1
Cc1cnc(-c2ccc(C(C)(C)NCc3ccccc3Cl)cc2)c(C(C)(C)C)c1
CCCNc1nc2ccc3ccccc3c2nc1N(CCC)CCC
Cn1ncc2cc(Nc3nccc(-c4c(-c5cccc(Cl)c5)nc5sccn45)n3)ccc21
OCC1OC(O)C(O)C1O
CC(C)(C)OC(=O)NS(=O)(=O)CC1CC2CCC(C1)N2Cc1ccc2nonc2c1
Cc1cc(C)c2nc(C)cc(OCCN3CCCCC3)c2c1
O=C(NC1CCc2ncnn2C1)c1ccc2cccc(Cl)c2n1
C=C(C(O)Cc1c(O)cc(O)c(C(C)=O)c1O)C(C)(C)O
Nc1ncnc2c1ncn2C1OC(COP(=O)(O)OP(=O)(O)O)C(O)C1O
O=C(O)C(c1ccccc1)c1ccccc1
Cc1ccc(S(=O)(=O)n2nc(C(=O)NNC(=O)c3cc4ccccc4cc3O)c3ccccc32)cc1
CCCCc1ccc(NC(=O)c2csc(NC(=O)c3ccc(N(CCCC)C(=O)c4ccc([N+](=O)[O-])cc4)cc3)n2)cc1
COC(=O)Cc1csc(NC(=O)c2ccc(Cl)cc2)n1
Cc1[nH]c2ccc(F)cc2c1C(CCN1CCN(C(=O)CC(C)C)CC1)c1ccccc1
CCS(=O)(=O)Nc1cccc(Nc2nc(OCc3ccccc3OC)ncc2-c2ncccn2)c1
CC(C)c1c(O)cc(Cn2c(=O)n(C)c3ccccc32)cc1Br
Cc1cc(O)c(C(=O)NC(C)C)c2c(C)c3ccc(Cl)cc3nc12
C#CCN(C)Cc1ccc2c3c(c(=O)oc2c1)CCN(CCc1ccccn1)C3
CCOC(=O)c1c(N)oc2ncnc(N3CCN(c4ccccc4Cl)CC3)c12
c1ccc(COc2ccccc2CNCc2ccc3c(c2)OCO3)nc1
O=C(NC(Cc1ccccc1)C(O)CN(Cc1ccccc1)S(=O)(=O)Nc1cccc(O)c1)C1CCCN1Cc1ccccc1
O=C(NCc1nc(=O)c2cnn(C3CCCC3)c2[nH]1)c1cc(F)c(F)cc1F
CC(C)CCNC(=O)C(CC(C)C)n1c(=O)c(F)cn(CCc2ccccc2)c1=O
COc1ccc(Nc2cc(Cl)nc(NCCc3ccccc3)n2)c(OC)c1
CCC(O)Cn1cc(-c2c(F)cnc3nc(C4CCN(C(=O)Cc5cccnc5)CC4)sc23)c2ccccc21
Nc1ncc(-c2cnc3cc(-c4cn[nH]c4)ccn23)cc1NC(=O)c1cccc(C(F)(F)F)c1
COc1ccc(NC(Cc2ccc(Cl)cc2)=C2C(=O)CCOC2=O)c(OC)c1
CC(C)(C)c1n[nH]c(SCC(=O)NCc2ccc(F)cc2)n1
CN(C)CCC(=O)Nc1nnc(SCC(=O)Nc2ccc(F)cc2)s1
COc1ccc(C2C3=C(N=C4COC(=O)C42)c2ccccc2CCC3)cc1OC
CCOc1c(C)c(C(=O)NCc2ccc(CC)cc2)nn1-c1ccc(F)cc1F
c1ccc2c(c1)CNC(=NCNc1nccs1)N2
CC(C)NS(=O)(=O)c1ccc(NC(=S)Nc2ccc(N3CCOCC3)cc2)cc1
CCCCCCc1cc(OC)cc(CCCCC)c1CC(=O)O
COc1ccc2c3c1OC1C4(OC)C=CC5(CC4CO)C(C2)N(C)CCC315
Cc1ccc(NC(=O)c2cccn(Cc3ccccc3)c2=O)cc1
CC1(c2ccc(OCC(=O)OCCCCc3ccccc3)cc2)CCS1
NC(=O)c1ccc(NC(=O)COc2cccc(C(F)(F)F)c2)cc1
Cc1oc(-c2ccccc2)nc1CCc1ccccc1-c1ccccc1
COC(=O)c1cc(Cl)c(OC)c(NC(=O)CCNC(=O)c2cccc(Cl)c2)c1
Cc1ccc2c(ccn2C2CCN(CC(=O)Nc3cc(C)on3)CC2)c1
COC1=Cc2ccccc2CC1OC(=O)c1cc(OC)cc(OC)c1O
O=C(O)C1CC(C(=O)O)N(Cc2cc3ccccc3[nH]2)C1
CC1OC(=O)C(C(C)C)NC(=O)C2(O)CSC(=N2)c2c(S)ccc(C=O)c2NC(=O)CNC(=O)CN(C)C1=O
CCCCCCCCCCNc1nc(Cl)nc2c1ncn2C(=O)P(=O)(OCC)OCC
COCCOC(=O)C1=C(C)NC(C)=C(C(=O)OCCOC)C1c1coc2ccccc2c1=O
O=C(NNC(=O)c1cc(Cl)ccc1Cl)c1ccc2ccccc2n1
COc1cccc(NC(=O)Nc2ccc(-c3csc4c(-c5c[nH]c6ccccc56)cnc(N)c34)cc2)c1
O=C(CCc1nnc2ccc(N3CCCCC3)nn12)Nc1ccccc1F
CC(Nc1cc(N2CCn3ccnc3C2)ncn1)c1cccc(Oc2cccc3ccccc23)c1
N#Cc1ccc(N2CCC(NS(=O)(=O)c3ccc4c(c3)CCCC(=O)N4)CC2)cc1
Cc1ccc(N2CCN(C(=O)CC3CC3)CC2)cc1
C#CC1(NC(=O)c2ccc3cc(CCC(=O)O)ccc3c2O)CCCCC1
O=C(Nc1ccc(Oc2ccnc3[nH]c(=O)[nH]c23)cc1)Nc1cccc(C(F)(F)F)c1
CC(C)c1cc(C(C)O)c(C(N)=O)c(C2CCCC2)n1
CC(=O)NC(=S)Nc1ccc(Nc2nc(N3CCOCC3)nc3ccccc23)cc1
O=C1NC2CC3CCC(C2)N3c2ccccc21
O=C(O)CC1CCN(C(=O)c2cc(Oc3ccccc3)cc(-n3cccn3)c2)CC1
N#CC1OC(n2cc(F)c(NC3C=C(F)C(CO)C3O)nc2=O)C(O)C1F
O=C(Nc1ccc(-n2cnnn2)cc1)c1ccc(Cl)cc1
COc1ccc(C2CC(=O)Nc3ccccc3S2)cc1
O=C(O)CC(NC(=O)OCc1ccccc1)C(=O)COC(=O)c1c(Cl)cccc1Cl
CNC(=O)C1CC(N)CN1c1cc(-c2ccc(C(F)(F)F)cc2)nc(C(C)(C)C)n1
CCN(CC)CCCNC(=O)c1ccc(Cn2c(SCc3ccccc3)nc3cccnc32)cc1
COc1ccc(C2CCCCN2C(=O)c2cnc(NCc3ccccc3)s2)nc1
COc1cc(C=C(C#N)c2ccc(O)cc2)cc(OC)c1O
CCOC1C2C(OC(C)=O)CC3(OC(C)=O)CC(COC(C)=O)C4CC13OC2COC(=O)c1cnccc1CCC(=O)O4
Cc1nn(-c2ccc(C(=O)NC3CCC(N)CC3)cn2)c(C)c1[N+](=O)[O-]
CC(=O)Oc1cccc2c1CCC1CN(CCn3c(O)nc4ccsc4c3=O)CC21
CC(C)c1nn(-c2ccc(C(N)=O)c(NCC(F)(F)F)c2)c2ncc(Oc3cccnc3)cc12
CC(C)(C)c1ccc(CNC2C(Cc3ccccc3)NC(=O)C2Cc2ccccc2)cc1
COc1ccc(-c2csc(NC(=O)CSc3nc(=O)n4nc(C)cc4[nH]3)n2)cc1
CN1C(=O)C(NCCN)N=C(c2ccccc2)c2ccccc21
COc1ccc(C=CC(=O)O)cc1CN1CCN(C2CCCCC2)C(C)C1
CC1OC(=O)CCC=CCCc2ccc(O)c(c2)OC1=O
O=C(CSc1sc2c(c1[N+](=O)[O-])CCCC2)N1CCOCC1
CC(c1ccc(C(=O)NCCC(=O)O)cc1)N1C(=O)C(c2cc(Cl)cc(Cl)c2)=NC12CCC(C(C)(C)C)CC2
CN1CCN(Cc2ccc(C(=O)N3CCN(c4ccc(N5CC(Cn6ccnn6)OC5=O)cc4F)CC3)cc2)CC1
CN(C)CCc1cccc(S(=O)(=O)Nc2ccc(N3CCc4ccccc4C3)cc2)c1
CC(=O)Nc1sc2c(c1Cc1nnc(SCSc3nnc(Cc4nnc(NC(=O)CC#N)s4)n3NC(=O)c3ccccc3)n1NC(=O)c1ccccc1)CCCC2
CNC(=O)c1cccc(Oc2cc(N(Cc3ccc(N4CCN(S(C)(=O)=O)CC4)cc3)C3CN(C(C)C)CCC3COCC3CC3)ncn2)c1
O=C(O)CSc1nc(-c2ccccc2F)cs1
O=c1cc(O)c2ccc(Oc3cc(=O)c4ccccc4[nH]3)cc2o1
O=C(OCC1CC(O)C(OC(=O)c2cccc(F)c2)C(CO)O1)c1cccc(F)c1
COc1ccc(OC)c(-n2ccnc2SCC(=O)Nc2ccccc2Br)c1
CCCOc1cncc(C(=O)Nc2cccc(C)n2)c1N1CC2CCC(C1)N(Cc1ccccc1)C2
CCOc1ccccc1NC(=O)C1CCN(c2nn3c(=O)cc(C)nc3s2)CC1
COc1ccc(NC(=O)c2cccc(NC(=O)CCS(C)(=O)=O)c2)cc1
CN(C)c1ccc2c(c1)OC(=N)C(C#N)C2c1ccncc1
NCC1CC2(CCN(Cc3nccn3-c3ccccc3)CC2)CN1Cc1cc(F)ccc1F
COc1cccc(-c2ccc3c(c2)-n2c(C)nnc2C2CC(O)CN2S3(=O)=O)c1
Cc1ccc(OCCCC(=O)Nc2ccc3c(c2)OCO3)c(C)c1
COc1ccc(Sc2cc3c(cc2NC(=O)C2(NC(=O)CC4CCCC(C)C4)CCCCC2)OCO3)cc1
CCNC(=O)C(CC1CC1)C(=O)N(CC)CCc1cc([N+](=O)[O-])ccc1C
COc1ccc(CC(=O)Nc2ccc3c(c2)OCO3)cc1
CCc1ccc2[nH]c(=O)c(CN(C(=O)Nc3ccccc3OC)C3CCCC3)cc2c1
CCCCCCCCCCCCCCCCCCC(=O)OCCC(C)C
C=CCNC(=O)OC1C(=O)N(C23CC[N+](CCCCCCCNC)(CC2)CC3)C1c1ccco1
O=C(C=Cc1ccc(F)cc1)NO
O=c1[nH]c(-c2nc3ccccc3[nH]2)c(O)n1-c1ccc2c(c1)OCO2
Cc1cc(N2CCN(C(=O)c3cccc(NC(=O)COc4ccc(Cl)cc4)c3)CC2)ccc1Br
O=C(NO)c1cnc(Nc2cccc(CNc3ncnc4sccc34)c2)nc1
Cc1cccc(OCC(=O)OCC(=O)N(C)Cc2cccs2)c1
CC(=O)Nc1ccc2nc(NC3CCN(Cc4ccccc4)CC3)cnc2c1
CCOC(=O)CNc1nc(N)c2[nH]c(=S)n(Cc3ccc(OC)cc3)c2n1
CN1CCN(c2cc(-c3ccncc3)nc3c(-c4cccc(C#N)c4)cccc23)CC1
COc1ccc(C2(c3ccc(Cl)cc3)N3CC(=O)N=C3c3cc(OC)c(OC)cc3-c3nc4ccccc4n32)c(OC)c1
CC1Oc2ccc(C=Cc3ccccc3)cc2N(C(=O)c2ccccc2)C1C
Cc1ccc(C(=O)Nc2n[nH]c3c2CN(C(=O)N2CC(F)C2)C3(C)C)s1
CCCCCCCCCc1ccc(Nc2cc(=O)[nH]c(O)n2)cc1
Cc1ccc(CC(=O)N2CCC(CNCCN)CC2)cc1
NS(=O)(=O)c1ccc(CCNC(=O)Cn2ccc3ccccc3c2=O)cc1
CN(C)C1=NS(=O)(=O)c2ccccc2S1
COc1cc(-c2ccc3ncc(C(=O)C4CC4)c(N4CCC(NS(C)(=O)=O)CC4)c3c2)cc(Cl)c1O
NCCN(Cc1nc2ccccc2[nH]1)C(=S)SSC(=S)N(CCN)Cc1cccn1Cc1ccco1
O=C(O)c1ccc(Sc2nc(Nc3ccccc3)nc(N3CCN(CCO)CC3)n2)nc1
CCC(CC)(CC)N(NC(=O)c1cccc(CC(N)=O)c1)C(=O)c1ccccc1Cl
CCCOc1cc2c(cc1OCCN(C(C)C)C(C)C)CC(=O)N(c1ccc(N(C)CC3CC3)cc1)C2c1ccc(Cl)cc1
CCC(NCc1ccc(CCOC)cc1)c1ccccc1
O=C(Nc1cc2ccccc2o1)c1cccn2c(=O)c3ccccc3nc12
CC(C)(C)c1ccc(-n2ncc3c2C(=O)c2ccc(NCc4nnn[nH]4)cc2C3)cc1
CN(c1ccccc1)S(=O)(=O)c1ccc(N2C(=O)C(C#N)=C(SCCO)C2=O)cc1
Nc1nc(N)c2cc(Nc3ccc(F)cc3)ccc2n1
Cc1cn(CCN(C)C(c2ccccc2)c2ccccc2)c(=O)[nH]c1=O
COc1cc(CCCN)ccc1N(C(=O)c1ccccc1O)c1cnc2c(C)cccc2c1
CCCC(NCC(O)c1ccc(O)c2[nH]c(=O)ccc12)c1ccc(O)c(C(N)=O)c1
CCCCC1CC(=O)C2CC2N1C(=O)OC(C)(C)C
O=C(N1CCN(c2ccc(Cl)cc2)CC1)N1CCc2ccccc2C1
CCOC(=O)CN1C(=O)NC2(CCc3ccccc32)C1=O
CCCCCCCC(=O)c1ccc(OCCN(C)C)c(F)c1
COc1cc(OC)c2c(c1COc1ccc(CCC(=O)O)cc1)OC(c1ccc3c(c1)OCO3)CC2=O
CCCn1c(=O)c2nc(Cc3ccc(C(F)(F)F)cc3)[nH]c2n(Cc2ccccc2)c1=O
C=CC(=O)Nc1cc2c(Nc3cc(OCc4cccnc4)c(Cl)cc3F)ncnc2cc1OCC1CCN(C)CC1
COc1cccc(CNC(=O)c2cc3c(=O)oc4ccc(C)cc4c3s2)c1
CCN(CC)CCOc1ccccc1C(=C1CCCCC1)c1ccccc1
CC(NC(=O)OCc1ccccc1)C(=O)Nc1ccc(C(=N)N)cc1F
COc1ccccc1NC(=O)N1CCOCC1C(=O)N1CCOCC1
CN(C(=O)c1ccc(OCc2ccccc2)cc1)C1CCN(C(=O)C(COc2ccccc2)c2ccccc2)CC1
CCOCCCOCC(=O)Nc1ccc(Cc2ccncc2)cc1
Cc1c(Cl)cccc1N(CC(C)C)C(=O)c1ccc(-c2cnccn2)cc1
Cc1ncc(C(C)(C)O)cc1-c1ccc2c(c1)NC(=O)C21CCN(C(C)C2CCCCC2)CC1
CC(=O)OC1(C)CCC2C3CCC4=CC(=O)CCC4=C3C(c3ccc4c(c3)CCC4)CC21C
COc1ccc(OCC(=O)OCC(=O)NC(C)(C)C)cc1
CC(C)CCN(Cc1c(F)ccc2ccccc12)c1ncnc2oc(-c3ccccc3)nc12
O=C(Nc1cccc(Cl)c1)C1C(=O)N2c3ccccc3Sc3cccc1c32
N#CC(=Cc1ccccc1Br)C(=O)NC(N)=O
Cc1cccc(NC(=O)c2c(C)oc3ncnc(N4CCN(c5cccc(C)c5)CC4)c23)c1
C=CCNCCCCCC(NCC1(c2ccccc2)CCc2c(CC)c(O)c(C)c(C)c2O1)C(=O)O
CNc1cccc(CCNCc2coc(-c3ccco3)n2)c1
Cc1ccc(CNC(=O)C2CCCN(Cc3ccccc3C(F)(F)F)C2)cc1
CC(C)(C)c1ccc(CCN2CCC(Nc3ccc4c(c3)OCO4)C(O)C2)cc1
O=C(Nc1cc(Cl)cc(Cl)c1)Nc1cc(Cl)cc(C(F)(CF)CF)c1
Cn1cc(C(F)(F)F)cc1C1=C(c2cn(CC(=O)O)c3ccccc23)C(=O)NC1=O
O=C1Nc2cc(N3C(=O)c4ccccc4C3=O)ccc2C1=C1SC(=O)N(Cc2ccc(Cl)cc2)C1=O
O=C(C=Cc1ccc(O)c(O)c1)OCCc1ccc(O)c(O)c1
CN(C)CCOC(=O)C(CC#N)c1ccc(Cl)cc1
C=CCN1CC(=O)N2C(Cc3ccc(O)cc3)C(=O)N(Cc3cccc4c(C(=O)Nc5ccc(N6CCOCC6)nc5)cn(C)c34)CC2N1C(=O)NCc1ccccc1
Fc1cccc(F)c1CN1CCC(N(Cc2ccsc2)c2ccc(Br)cc2)C1
CCCNc1nc(NCCC)c2nnn(Cc3ccccc3)c2n1
CCCOC(=O)CCSC(=O)C1C(C)(C)C1(C)C
COC(=O)c1c(Cl)cccc1N=Nc1cnc2ccccc2c1
COCc1csc(CC2(N3CCOCC3)CCOCC2)n1
Cc1cccc(NC(=O)c2c(NC(=O)C3CC3)sc3c2CCCC3)c1
CCCCC=Cc1cccc(O)c1C(=O)C=Cc1ccc(O)c(O)c1
CC1CCC(NC(=O)c2cn(C)c3c(S(=O)(=O)N(C)C)cccc3c2=O)CC1
COc1cc2c(cc1OC)CN(C(=O)C(F)(F)F)CC2
CC1CCC(NC(=O)CSc2n[nH]c(-c3ccc4c(c3)CCO4)n2)CC1
CNC(=O)c1cc(Cl)ccc1N1CCCCC1
CC(=O)OCCn1nnc(-c2ccc(NS(=O)(=O)c3ccccc3)cc2)n1
NS(=O)(=O)c1cccc(-c2cc(C(=O)NN=Cc3ccccc3Oc3ccccc3)ccn2)c1
Nc1nc(=O)c2sc(-c3ccc(Cl)cc3)c(-c3cccc(Cl)c3)c2[nH]1
COc1ccccc1OCCn1nc(C2CC2)c(=O)c(Oc2c(F)cccc2F)c1C
Cc1ccc(-c2cc(Cl)ccc2NC(=O)c2cc(C3CC3)nn2C)c(N)n1
O=C1C=C(Nc2nc3c(C(=O)NC4CC4)cccc3[nH]2)C=CC1=NOC1CCC1
O=C(NC1CCN(Cc2ccccc2)CC1)C(c1ccccc1)N1C(=O)c2ccccc2C1=O
O=C1NC2(CCN(S(=O)(=O)NC3CCN(S(=O)(=O)c4ccccc4)CC3)CC2)CO1
CCN(CCOc1ccccc1)CC(=O)N1CCCc2ccc(N)cc21
[C-]#[N+]CN1CCOCC1
CCCCn1c(N)c(N(CCOC)C(=O)CSc2ncnc3c2cnn3-c2ccccc2)c(=O)[nH]c1=O
Fc1ccc2[nH]cc(CCCN3CCN(CCc4c[nH]c5ccccc45)CC3)c2c1
CN1CCN(CCCNC(=O)c2ccc3c(c2)C(O)(C(F)(F)F)c2ccccc2-3)CC1
Cn1cnc(S(=O)(=O)NCC2CCN(c3ncccn3)CC2)c1
CCCCCCCCCOc1cc2ccccc2cc1C(=O)OC
CCCc1nc(-c2ccc(OCc3ccccc3)cc2)c(-c2ccc(OC(C(=O)O)c3c(C)ncc4ccccc34)c(Cl)c2)n1CC=C(C)C
COc1ccc(-c2ncnc3ccccc23)cc1OCCCCOc1ccc(N(C)C(=O)c2cccc(F)c2)cc1
COc1ccccc1N1CCN(CCCCCCOc2ccccc2)CC1
CCOC(=O)CSP1(=O)OCCCN1Cc1cccc2ccccc12
CCc1cc(NC(=O)NCc2ccc3nc(N(CC)CC)ccc3c2)c(=O)[nH]c1C
CC1C(=O)N(Cc2ccc(C(=O)C(F)(F)F)cc2)c2ccccc21
CC(C)CCn1c(-c2cn(CCn3ccnc3)nn2)nc2ccccc2c1=O
CC(C)n1cnnc1C1CCN(Cc2cc(C(F)(F)F)c(O)cc2O)CC1
CCCCN1C(=O)C(=NNC(=S)Nc2ccc(OC)cc2)c2ccccc21
NCc1c(-c2ccc(NC(=O)c3ccc(F)cc3)cc2)cc2n(Cc3ccccc3F)cc(C(=O)O)c(=O)n12
O=C(NC(Cc1ccccc1)C(=O)NC(Cc1ccccc1)C(=O)NC(Cc1ccccc1)C(=O)NC(Cc1ccccc1)C(=O)NCCc1ccccc1)C1CCCN1
c1ccc(C2=NOC23CCN(C(c2ccccc2)c2ccccc2)CC3)cc1
Cc1cc(C(C)(O)C#Cc2ccc3c(c2)-c2nc(C(N)=O)sc2CCO3)no1
CCCCc1nn(-c2ccccc2CC)c(=O)n1Cc1ccc(-c2ccccc2S(=O)(=O)NC(=O)c2ccccc2)cc1
O=C(Cc1c(-c2ccccc2)c(Cl)n2c1CCC2)NCCOc1ccccc1
O=c1cc(-c2ccccc2)oc(N2CCCCC2)c1S(=O)(=O)c1ccccc1
CC(NC(=O)C1CCC(C)(O)CC1)C(C)c1nc(-c2ccc(F)cc2)c(-c2ccncc2)o1
Cc1ccc2nc(-c3ccccc3)nc(N3CCN(C)CC3)c2c1
COCCCn1ccc2c(N3CCN(Cc4ccc5c(c4)OCO5)CC3)cccc2c1=O
CCCCCC(O)C=CCC=CCC=CCC=CCCC(=O)O
COc1ccccc1C(CO)N1CCC(Oc2ccc(C(F)(F)F)cc2)CC1
CC(C)Nc1c(C(=O)NN=Cc2ccc(Cl)cc2)nnc2ccccc12
CCOC(=O)c1sc(NC(=O)Cc2ccccc2)c(C(=O)OCC)c1C
CN(CCOc1ccc(Cl)cc1)Cn1cnc2ccccc2c1=O
c1ccc(CCCCN2CCOCC2)cc1
O=C(Nc1ccc(-c2nc3ccccc3[nH]2)cc1)c1ccc(S(=O)(=O)C(F)F)cc1
CCCn1ncc2c(Cl)c(C(=O)Nc3ccc(Cl)cc3)cnc21
ClC(Cl)(Cl)c1nc(-c2ccccc2)cc2c1[nH]c1ccccc12
Cc1nc(=O)[nH]c(C)c1CCCCCCCCCCCCCCCCC1CC=CC(C)C1
CCc1ccc(NC(=O)CCSCc2c(C)noc2C)cc1
CN(C)S(=O)(=O)Nc1cc(C(O)CNCC(O)c2cccc(NS(C)(=O)=O)c2)ccc1O
CC(C)CCn1nc(C(C)(C)C)sc1=NC(=O)c1cc(C(F)(F)F)ccc1NS(C)(=O)=O
CCn1c(-c2ccc(Cl)cc2)nc2ccccc2c1=O
CC(=O)NC(Cc1ccc(F)c(N)c1)C(=O)N1Cc2ccccc2CC1C(=O)NC(C=O)CCCN=C(N)N
CC(C)(C)c1ccc(CN2CCC(C(=O)NNC(=O)c3ccco3)CC2)cc1
CCCCc1nn(CC(=O)Nc2cccc(OC)c2)c(=O)n1Cc1ccc(-c2ccccc2-c2nn[nH]n2)cc1
O=c1[nH]n(C23CC4CC(CC(C4)C2)C3)c(=O)c2ccccc12
CCOC(=O)C1=C(C)NC(CN2CCCCC2)=C(C(=O)OCC)C1c1ccccc1[N+](=O)[O-]
CC1CCC2C(C)C(OC(=O)CCC3OOC45C6OC(C7CC(C)(CCC4C(C)CCC75)O6)N(CC(=O)NCC=O)C3=O)OC3OC4(C)CCC1C32OO4
CC(C)C(NC(=O)C=Cc1ccccc1)C(=O)NC1COC(=O)C(CCC(N)=O)N(C)C(=O)C(CCCCN)NC1=O
COc1ccccc1NS(=O)(=O)c1cc(NC(=O)C=Cc2cccs2)ccc1C
CC1(C)N=C(N)N=C(N)N1c1ccc(OCCCC(=O)Nc2ccccc2Cl)c(Cl)c1
CS(=O)(=O)c1ccc(Nc2nnc(-c3cccc(N)c3)c3ccccc23)cc1
O=C(O)c1cc(-c2cccc(Oc3cc(-c4ccccc4)ncn3)c2)ccn1
COc1ccccc1C1N(C)C(=O)CCCS1(=O)=O
O=S(=O)(Nc1nnc2ccc3ccccc3n12)c1cccc2cccnc12
Cc1cc(Cn2ccc3cc(S(=O)(=O)N4CCCC(C)C4)ccc32)on1
NC(=O)c1cn(CC(O)C2CCCO2)c2cccc(N3CCOCC3)c12
CCCCC(=O)Nc1ccc(N(CC)CC)c([N+](=O)[O-])c1
COc1cccc(NC(=O)C2CCN(S(=O)(=O)c3c[nH]cn3)CC2)c1
O=C(Nc1ccc2c3c(c(CO)ccc13)CC2)C(F)(F)C(F)F
Cc1ccc(CN2CCN(c3cc4c(cc3[N+](=O)[O-])c(=O)c(C(=O)O)cn4-c3ccc(NC(=O)c4sccc4C)cc3N)CC2)cc1
CCn1c(CN2C(=O)C(=NOCc3ccccc3)c3ccccc32)nc2ccccc21
CCCN(CCC)c1c(C#N)c2ncccc2n2c(SCC)nnc12
O=C(O)CC(NC(=O)C1CCCCC1)c1ccc2c(ccn2-c2ccc(OCCCc3ccccc3)cc2)c1
O=C(NC1CCC1)c1ccc2ccccc2c1
N#Cc1ccc(OCCCCCCCCCCCN2CCOCC2)cc1
CCOc1ccc(NC(=O)CCN2C(=O)COc3ccccc32)cc1
CC(=O)NCC1CN(c2ccc(N3CCN(C(=O)C=Cc4ccccc4)CC3)c(F)c2)C(=O)O1
O=C(c1ccc2cc(O)ccc2c1)c1c(O)n(CCn2ccnc2)c2ccccc12
CC(=O)Nc1ccc(-n2c(N)c(C#N)c(C)c(C#N)c2=O)cc1
CCOC(=O)C(OC(=O)c1ccc(C)cc1)C(=O)OCC
COCCNC(=O)C(C#N)=Cc1c(N2CCNCC2)nc2ccccn2c1=O
CNC(=O)C1CCC2(CCCNC2)CN1Cc1cc(NC)cc(C(F)(F)F)c1
Cc1ccc2ncc(CNCc3ccc(-n4cccn4)cc3)c(-c3cccc(F)c3)c2c1
CNC(=O)C1Cc2c(ccc(=O)n2C)N1Cc1ccccc1
COc1cc(N2CCOCC2)c(C(=O)NC2CCN(C)CC2)cc1Cl
CC
CN(C)c1cccc(C(=O)N2CCC(c3ccccc3)CC2)c1
C=CCn1c(-c2ccc(C)cc2)nc2nc3ccccc3nc21
CN=C1SC(=Cc2cc(C)n(-c3ccc(F)cc3)c2C)C(=O)N1C
CC1(C)C=C(N)c2cc(-c3cccc(C(F)(F)F)c3)ccc2C1=O
CCCCCCCCCCCCCCCCCCOC1CC(C(=O)O)OC(C)C1O
COC(c1ccc(N2CCC3(CC2)CCN(c2ccccc2)C(=O)O3)nc1)C1CCC1
Nc1nc2c(s1)CCOc1ccccc1-2
CN(C(=O)C(C)(O)c1ccc(CCCCC=C(c2ccccc2)c2ccccc2)cc1)C(CCC(=O)O)C(=O)O
CC(C)CC(NC(=O)c1[nH]cnc1C(=O)NCc1ccccc1)C(=O)OCc1ccccc1
Cc1cc(-c2ccc(-c3ccc(Cl)cc3)c(S(=O)(=O)NCc3ccccc3)c2)on1
COc1ccc(-c2nc(C(F)(F)F)no2)cc1
CCCCNC(=S)Nc1ccc(Nc2c3ccccc3nc3cc(NC(C)=O)ccc23)cc1
COC(=O)c1sc(NC(=O)CCl)nc1C(C)C
Cc1cc(=O)oc2cc(Oc3ccc(S(=O)(=O)N4CCSCC4)cn3)ccc12
CCOc1ccc(Cl)c(NS(=O)(=O)c2ccccc2F)c1
Cc1cccc2c1-c1ccc(OCc3nn[nH]n3)cc1C2=O
CC=CC(=O)N(C)C1CCCc2c1cnn2-c1cc(F)cc(F)c1
C=CCc1c(O)n(CCC)c2cc([N+](=O)[O-])c(Cl)cc12
CN(CC(=O)N1CCN(Cc2ccc([N+](=O)[O-])cc2)CC1)CC(=O)N1c2ccccc2CC1C#N
Cc1cccc(OCC(O)CN2CCN(CCCN(C)c3ccc([N+](=O)[O-])cc3)CC2)c1C
CNC(=O)NC(=O)C(Cc1c[nH]c2ccccc12)Nc1nc(-c2ccc(F)cc2)cs1
CNc1ncnc2c1ncn2C1OC(CO)C(O)C1O
CCC(C)C(NC(=O)CCCC(N)=O)C(=O)NCC(N)=O
CNC(=O)c1n[nH]c(-c2cc(C(C)C)ccc2O)c1N
FC1(F)C(F)(F)C1(F)c1ccc(Cn2ccnc2)cc1
CC1(C)OC(=O)C2(C)C1C(O)C(O)C13CC4CC(O)OCC4(CC(O)C12)O3
O=C(O)c1cn(Cc2ccc(-c3ccccc3)cc2)c2cc(N3CCC(n4cc(-c5ccccc5)nn4)CC3)c(F)cc2c1=O
CC1Cc2ccccc2N1C(=O)CN1C(=O)C(=O)N(Cc2ccccc2)C1=O
CCOC(=O)CNP(=O)(N(C)C(C)C(=O)OCC)N1CC1C#N
CCn1c(=O)c2cc(C(=O)N3CCCCC3)sc2c2ccccc21
COC(=O)c1cc(NC(=S)NCC2OC(n3c(Br)nc4c(N)ncnc43)C(OC(C)=O)C2O)c2ccc(Cl)cc2c1
Cc1ccc(C)c(NC(=O)C(Cc2ccccc2)NC(=O)Cc2c[nH]c3ccccc23)c1
CCCCCOc1ccc(C(=O)C=Cc2ccc([N+](=O)[O-])cc2)cc1
CC(=O)Nc1ccc(CN2CCC(Nc3cc(C)nc4ncnn34)CC2)cc1
CCN(CC)C(=O)C1Cc2ccccc2CN1C(=O)c1ccc(OCCCO)c(OCCCO)c1
C=C1CC2CCC(=O)C1C(c1cc(C(=O)OCC3COCC(c4ccccc4)N3C(=O)CCC)ccc1Cl)C2=O
O=C(Cc1ccccc1)c1ccc(OCCO)cc1
CC(CSc1nc(C)c(C(=O)O)s1)=NNc1ccc2c(c1)C(=O)c1ccccc1C2=O
COc1ccccc1NCc1ccc2oc3ccccc3c2c1
Cc1ccc(-c2nc(SCC(N)=O)n(C)c2-c2ccc(F)cc2)cc1
CNc1ccc(CNc2ncc3nc(Nc4ccccc4OCC4CCN(C)CC4)n(C4CCCC4)c3n2)cc1
COc1ccc(C(=O)COc2ccc(C3=NN(CCO)C(=O)C4CCCCCC34)cc2)cc1
Cc1cc(N)nc(Nc2ccc(-c3c(F)c(=O)[nH]c(=O)n3C)cc2)n1
CC1(C(=O)N2CCC(Cc3c[nH]cn3)CC2)CCN(Cc2ccccc2)CC1
COc1ccc(CN2CCCC(NC(=O)c3ccc(-c4cccc([N+](=O)[O-])c4)o3)C2)cc1
CC(=O)c1ccc(NC(=O)N2CCC(Nc3nccc(-c4cc(C#N)ccn4)n3)CC2)cc1
COc1cc(CN2CC3CNC(C)(C(=O)O)C3C2)ccn1
C=CCc1ccccc1OCC(O)CN1CCC(c2ccc(O)cc2)CC1
CCOC(=O)NCC1CN(c2ccc(C)c(F)c2)C(=O)O1
CC(=O)NC(CP(=O)(O)O)C(=O)N1CCCC1C(=O)O
COc1ccc(Cl)cc1NC(=O)CSc1nc2ccsc2c(=O)n1CCCN1CCCC1
COc1cc(C2(c3cc4c(Br)c[nH]c4cc3C)C=CC2)ccc1O
Cc1ccc2nc(-c3ccc(C(N)=O)cn3)c(-c3cn[nH]c3)n2c1
CCc1nn(CC(=O)NCCCN2CCN(c3ccccc3OC)CC2)c(=O)c2cc3sccc3n12
O=C(Nc1ccccc1Cl)OCC1=CN=CCS1
COc1cc2c(Nc3ccc(Cl)cc3F)[nH]cc(C(=O)c3c(F)cccc3F)c-2cc1=O
CC(=O)OC1C(OCC=CCO)OCC(O)C1O
CCN1C(=O)N(c2ccccc2)C(=O)C1C12CN3CN(CN(C3)C1)C2
CCCCCc1cc(O)cc(O)c1
CN(CC1CC1)c1ccc(C(=O)Nc2cnc3[nH]c(=O)n(C)c3c2)cc1
O=C(O)c1ccc(COc2ccc(Br)cc2)o1
CCCc1oc(-c2c(Cl)cccc2Cl)nc1CCCc1nc(N)nc(N)n1
CCOC(=O)CCCC(=O)NC1CC(C)(C)Oc2ccc(OC(F)(F)F)cc21
O=C1CCC(c2nc3ccccc3[nH]2)=NN1CCOc1ccc(Cl)cc1
C=C(C)CSc1nc2cc(S(=O)(=O)N3CCCCC3)ccc2c(=O)n1Cc1ccco1
CCOC(=O)Cn1nc(C)c(CN2CCN(c3ccc(C)cc3)CC2)c1C
CCCCCCCCCCCCC(O)(CP(=O)(O)O)C(=O)O
O=C(O)CCCCCC(CNS(=O)(=O)c1ccc(Cl)cc1)C(=O)Nc1ccc(Cl)cc1
CCCNc1nc(NC(Cc2ccccc2)C(=O)O)nc(OC)n1
COc1ccc(CNC(=O)N(C)CC(CN2CCCC2)c2ccccc2)cc1
CC1(CN2CC=C(c3ccc(O)cc3)CC2)CCC1
O=c1c2[nH]c(-c3ccccc3)cc2nc(-c2ccc(O)cc2)n1-c1cnc2ccccc2c1
COc1ccc(CNc2nc(Nc3cc(OC)c(OC)c(OC)c3)nc3ccsc23)cc1
O=S(=O)(NCc1ccccc1)c1ccc(-n2nc(C(F)(F)F)cc2-c2cccs2)nc1
O=C(c1cc(-c2ccccc2)no1)N1CCN2C(=O)c3ccccc3C12c1ccc(Cl)cc1
CC(C)c1ccc2c(c1)C(=NNC(=O)c1ccco1)C(=O)N2CN1CCN(C)CC1
Cc1ncccc1-c1c(-c2ccccc2)sc2cnccc12
CC(C)N(Cc1nc(C#N)c[nH]1)c1ccc(F)cc1F
CN(CCCNc1c2c3ccccc3nc-2[nH]c2ccccc12)Cc1ccccc1
CC1Cc2cc(O)ccc2C2CCN(CC(O)Cc3ccc(O)c(CN4CCCCC4)c3)C12
COc1cc2c(Oc3ccc(NCCCN4CCOCC4)cc3F)ccnc2cc1OCc1ccccc1C
CCc1c(Cc2ccc(OCCF)cc2)n(Cc2ccccc2)c(=O)[nH]c1=O
O=C(O)Cc1cccc(OCc2cccc(Oc3ccccc3)c2)c1
N#Cc1cccc(NC(=S)OCCCNC(=O)c2ccccc2)c1
COc1ccc(NC(=O)c2sccc2S(=O)(=O)c2cc(Cl)cc(Cl)c2)cc1
COC1=C(C)C(=O)C(CC=C(CO)CCC=C(C)C)=C(C)C1=O
CN1CCOCCOc2ccccc2-c2cc(nc(C(F)(F)F)c2)CC1
CC1(C)CC(c2cccc(F)c2)NC(=O)C2=NN(CC1F)C(=O)CC2
C=CC(=O)NC1CN(C)c2ccccc2C(c2ccccc2)N1C
CC1(C)OC(=O)C2=C(CCCCC2)O1
Clc1cccc(Cc2nnc3sc(-c4c(Br)cccc4Br)nn23)c1
COCC(=O)Nc1ccnn1C1CCN(C2CCC2)CC1
CCOc1nnnc2c1sc1nc(N)c3c(c12)CC(C)(C)OC3
CCCCCCC(O)C=CC(O)CCCCCCc1cccc(O)c1
CC(=O)c1cccc(NC(=O)c2cc(COc3ccccc3F)on2)c1
Cc1oc(-c2ccccc2)nc1COCC#Cc1ccc(CC(C(=O)O)N(O)C(N)=O)cc1
COCCN(CCOC)c1cc(C)nc2c(-c3ccc(OC)cc3)c(C)nn12
COC(=O)CCNN1C(=O)NC2C3OC3C(n3cc(-c4ccc(F)cc4)nn3)C2C1=O
COc1ccc2c3c1OC1CC(O)C=CC31CCN(C)C2
COC(=O)c1ccc(CN(C2CCSc3ccccc32)S(=O)(=O)c2ccc(F)cc2)o1
CCN1CCc2cc(CNC(=O)c3sccc3Cl)ccc2C1=O
C=C1C(=O)OCC(OC(C)=O)C1C=Cc1cccc2ccccc12
CCC(C)C(NC(=O)OC(C)(C)C)C(=O)NC(CC(=O)NO)C(=O)N1CCC2(CC1)Cc1ccccc1C2
O=c1c([N+](=O)[O-])cn(CCc2ccccc2)c(=O)n1Cc1ccccc1
CCn1c(Nc2ccc(NC(=O)CCCCCCCCCCc3cnc4ccccc4c3)cc2)c(C#N)c(=O)[nH]c1=O
COc1ccc2nc(N3CCN(CC(O)CNc4ccc([N+](=O)[O-])cc4[N+](=O)[O-])CC3)ccc2c1
Cn1nc(C(=O)O)c2nc(N)c3ccccc3c21
c1cc(-c2cnc(NC3CCNC3)nc2NC2CCCC2)cs1
CCOC(=O)CCCNC(=O)C1CCN(c2nc3ccc(C)cc3[nH]2)CC1
COc1ccc(NC(=O)c2cnn(-c3cccc([N+](=O)[O-])c3)c2NC(=O)c2ccccc2)cc1
CC(C)c1cc(NC(=O)Nc2ccc(OC(F)(F)F)cc2F)c(O)cc1-c1ccc(C(=O)NC(CC2CCCCC2)C(C)N2CCOCC2)cc1
CCOC(=O)c1oc2ccc(NC(=O)CN3CCCCC3)cc2c1C
CCN1CCN(Cc2coc(-c3ccc(OC)cc3)n2)CC1
CN(C)CCN1CCN(c2ccnc3ccc(C(=O)CC4NCC(NC(=O)C(CO)NC(=O)NCc5ccccc5)C(=O)NC4=O)cc23)CC1
Cc1oc(-c2ccccc2)nc1CCOc1cccc(C2(N)CCOCC2)c1
CCCCCC(Cc1ccsc1)C(=O)O
O=C1CN(c2cccc(F)c2)C(=O)N1CC1CCN(Cc2ccc(Oc3ccccc3)cc2)CC1
CC1(C)NC(=O)N(CC(=O)Nc2ccc(OC(F)(F)F)cc2)C1=O
COC1=C(OC)C(=O)C(CCCCCOC(C)=O)=C(C)C1=O
Cc1ccc(Oc2ccc(S(=O)(=O)Nc3ncc(Br)s3)cc2C#N)c(-c2ccccn2)c1
CC(C)=CCCC(C)=CCCC(C)=CCCC(C)=CCSP(=O)(O)O
CCCCN(CC1CC1)c1cc(C)nc2c(-c3nnc(C)s3)c(C)nn12
Cc1nn(Cc2ccccc2)c(Cl)c1C1CCCN1C(=O)c1ccc[nH]1
Cc1ccc(C(=O)NCc2ccc3c(c2)CCN3C(=O)c2cccs2)cc1
CC(NC(=O)C(NC(=O)c1cc2nc(-c3ccccc3)cc(C(F)(F)F)n2n1)C(C)C)c1ccccc1
O=C1c2ccccc2OCCN1Cc1cn(C2CC(CO)N(CC3(c4ccccc4)CC3)C2)nn1
CC(O)(COc1ccc(Cl)c(Cl)c1)c1nccs1
Cc1ccc(C(=O)NCC2(O)CCN(CC(=O)NC3CCCCC3)CC2)s1
CCc1c(C(=O)N(C)C(C)C(=O)NC2CCCCC2)csc1C
CC1=C2C3OC(=O)C(C)(CCCO)C3CCC2(C)C=CC1
COc1cc(CNS(=O)(=O)c2ccc(Br)s2)ccc1NS(C)(=O)=O
N=C(N)NCCCC(NC(=O)C1(c2ccc(O)cc2)CC1CN)C(N)=O
CC1=CC(Cl)=CC(C(=NCc2ccc(CNC(=Nc3ccccc3)Nc3ccccc3)cc2)NO)C1
Cc1ccc(S(=O)(=O)N2CCCCN3C(CO)C(c4ccc(-c5ccco5)cc4)C3C2)o1
CCNc1nc2cnccc2n1C1CCCN(C(=O)c2cnccn2)C1
Oc1ccccc1C1(O)CCN(CC2CC2)CC1
CC(=O)C1CCC2C3CCC45CCC(O)CC4C(C)C(OC(=O)CCCN(CCCCCCCCCCCCCCCCc4ccccc4)CCCCCCC(=O)NO)CC5C3CCC12C
Nc1sc2c(c1C(=O)c1ccc(Cl)cc1)CCC2
C[n+]1cc(Cl)c2[nH]c3ccc(Cl)cc3c2c1OCC1CCCN1
CCCS(=O)(=O)N1CCC(O)(COc2ccccc2C#N)CC1
O=C1CCCN(Cc2cn(Cc3ccc(Cl)cc3Cl)nn2)CCN1Cc1ccccc1Cl
O=C(CN1CCC(O)CC1)NC(=S)Nc1ccc(Cl)c(C(F)(F)F)c1
CN1CCC(NC(=O)c2ccc(-c3ccc(CN4CCc5ccccc54)cc3)cc2)CC1
CCc1c(C)c(C(=O)c2ccc(OC)cc2)c2c3ccccc3c(N(C)C)cn12
NC(=S)NC(CCCCNC(=O)c1ccccc1)C(=O)O
Cc1ccc(N2CC(C(=O)Nc3nnc(CO)s3)CC2=O)cc1
CSc1ncccc1C(=O)Nc1cc(C)c(C)c(C)c1
Cc1cc(C)c(NC(=O)Nc2cc(C)on2)c(C)c1
CCOC(=O)c1c(CC(F)(F)F)[nH]c2c(O)cccc2c1=O
CCCOC(=O)c1csc(Cc2c(Cl)cccc2Cl)n1
CC(NC(=O)CNC(=O)C1CCCN1C(=O)c1ccccc1)C(=O)c1ccco1
CCc1cc(N(CC)CC)cc(C)c1NC(=O)Cn1cc(-c2ccccc2)nn1
COc1ccc2oc(C(=O)NCCCN3CCCCC3)c(C)c2c1
CC1(C)CC(=O)c2c(oc(S(=O)(=O)c3ccc(Cl)c(Cl)c3)c2-c2cccc(Cl)c2Cl)C1
CC(C)N1CC(C(=O)NCc2ccccc2Cl)C=C2c3cc(O)cc4[nH]cc(c34)CC21
O=C(CSc1nncnc1-c1cccc2ccccc12)NO
CCOC(=O)C(O)=CC(=O)c1cn(Cc2ccc(F)c(F)c2)c2ccc(OC)cc12
CC(=O)NCC1OC(=O)N2c3ccc(N4CCN(C)CC4)cc3OCC12
O=C1Nc2ccc(-c3cnc(N4CCC5(CCc6ccccc65)CC4)nc3)cc2C12CC2
CCCCn1c(N)c(N(Cc2ccccc2)C(=O)CCSc2nc(C)cc(C)n2)c(=O)[nH]c1=O
CCOC(=O)C1C(=O)N=C(N)NC1c1ccccc1Cl
C=C1C(=O)C23CCCC1C2C=CC(O)C=CC3=O
FC(F)(F)c1ccc(Oc2ccc(-c3ccc4nc(NCCCn5ccnc5)[nH]c4c3)cc2)cc1
CCC=CC=CC=CC=NOCC(=O)O
COc1cc(OC)nc(Oc2ccc(CNc3nc4ccc(NC(=O)c5c(-c6c(Cl)cccc6Cl)noc5Cl)cc4s3)cc2)n1
COc1cc(NS(C)(=O)=O)c(C(=O)NCc2ccc(N(C)C)cc2)cc1OC
CCN(c1ncccn1)S(=O)(=O)c1cccc(C(C)C)c1
CCC(CC)(c1ccc(NS(=O)(=O)c2ccc3ccccc3c2)c(C(F)(F)F)c1)n1ccnc1
Cc1ccc(C2=NOC3C2C(=O)C2(C)CC3C3C4OC(C)(C)OC4CCOC32)cc1
COc1cc(C(=O)NC2CCCc3ccccc32)ccc1OCC(=O)N(C)C
CC(C(=O)NC(C=CC(=O)NC(CO)CC(=O)O)CCC(N)=O)N(C)C
COc1cc(O)c(C(=O)C2CCC(O)C(O)(C(C)(OC)C(=O)CCC(C)C)C2)c(O)c1C(C)(C)O
NC1CC(Nc2nc(NC3CC3)n3ncc(-c4ccc5ccncc5c4)c3n2)C1
CCCC(=O)OC1(C(=O)SC#N)C(C)CC2C3CCC4=CC(=O)C=CC4(C)C3(F)C(O)CC21C
Cc1ccc(CNC(=O)Cn2nc(-c3ccccc3)ccc2=O)cc1
CCc1ccc(C(N)=O)cc1-c1ccc2cnc(Nc3ccc(NS(C)(=O)=O)cc3)nn12
O=C(O)c1cccc(C2=C(O)C(=O)N(c3cccc(C(=O)O)c3)C2=O)c1
COc1ccccc1O
CC(=O)Nc1ccccc1SSC(=S)N(C)C
COc1cc(NC2=C3C=CC=CC3N=C(c3ccc(O)cc3)C2C(=O)NCc2ccccc2)cc(OC)c1
O=C(NO)c1ccccc1CCc1nc(Nc2ccc3c(c2)OCO3)nc2ncccc12
CN1CCCC1COc1cncc(C(=O)CCCc2ccccc2)c1
O=C(NC1CCc2ccc(NC(=O)c3ccccc3F)cc2C1)c1cccnc1
Nc1c(Cc2cccc(N=C=S)c2)cnn1-c1ccccc1
COc1ccc2c(c1)CCc1c-2nnn1C(CO)c1ccc(C#CCC2(O)OC(n3ccc(=O)[nH]c3=O)CC2O)cc1
CCOC(=O)N1CCN(C(=O)CSc2ccc(-c3ccccn3)nn2)CC1
NC1=NCCO1
Cc1cc(F)ccc1Nc1cc(C(F)(F)F)nc(NC2CC2)n1
COC(=O)C1CN(C(=O)c2c(Cl)cccc2Cl)c2ccccc2O1
CC(C)(C)OC(=O)N1CC=C(CCNS(=O)(=O)c2ccccc2)CC1
COc1ccc(C(COc2cnc(N)nc2N)Nc2ccc(C(=O)NC(C)C)cn2)cc1
COC(=O)C1=C(C)NC(C)=C(C(=O)OC)C1c1c(F)cccc1Cl
Cc1sc2[nH]c(CN3CCc4ccccc4C3)nc(=O)c2c1C
CC(C)CC(N)C(=O)N1CCN(CCCCOc2cccc(C(F)(F)F)c2)CC1
O=C(O)c1ccc(Oc2ccc(Cn3c(-c4ccccc4)nc4ccccc43)cc2)cc1
C=CC(=O)Nc1cccc(CNc2nc(Nc3cc(Cl)c(OCCCCN4CCOCC4)cc3OCC)ncc2Cl)c1
Cc1nnc(SCc2nc(=O)c3c(-c4ccc(Cl)c(Cl)c4)csc3[nH]2)n1-c1ccccc1
CC1(C)OC2(O)COC1C1C=CC(=O)C1CO2
O=C(COC(=O)C(=O)Nc1c(F)c(F)cc(F)c1F)Nc1ccccn1
CC1CCC(=O)N(c2ncccn2)C1=O
CC(C)Cc1c(CCC(=O)C=C(O)C(=O)O)o[nH]c1=O
Cn1cc(NC(=O)c2cc(Oc3cncc(C(=O)NC4CC4(F)F)c3)cc(C(F)(F)F)c2)cn1
CC1CCN2CCN(CCc3ccc(Nc4ncc5c(n4)-c4c([nH]c(N)nc4=O)OC5)cc3)CC12
Cc1nnc(-c2ccc3ccccc3c2)o1
Cc1ccc(C(=O)Nc2ncnc3sc(C)c(C)c23)o1
CCCn1c(=O)c2nn(-c3ccccc3)nc2n(CCC)c1=O
CCCCc1ccc(NC(=O)N2CCCC(N3CCc4cc(OC)c(OC)cc4C3)C2)cc1
CCC1(c2ccccn2)Cc2c(N)nc(N)nc2O1
Cc1cc(OCCCCCCCn2cncn2)ccc1Nc1ccccc1
Cc1cc(Oc2cccc(NC(=O)CF)c2)n(-c2cc3ccccc3cn2)n1
O=C(O)CNCc1ccccc1
CCCCCCCCC=CC=CC(CO)NC(=O)CCCCCCCCCCCCCCC
COc1cccc(C2=C(c3ccc(OC4CCCCO4)cc3)c3ccc(N4CCN(C)CC4)cc3CC2)c1
CC12C=CC(=O)C=C1CCC1C2C(O)CC2(C)C1CCC2(O)C(=O)COc1nsnc1-n1cccc1
O=C(Nc1ccc(Cl)cc1Cl)c1cc(-c2ccc(F)cc2)on1
CC1CC(C)CN(C(=O)C2CCC(CNS(=O)(=O)c3cccc4cccnc34)CC2)C1
CCCCc1nc(Cl)c(C(=O)NC)n1Cc1ccc(-c2ccccc2C(=O)OC)cc1
Cc1ccc(C=C2SC(c3ccccc3Cl)C(=O)N2Cc2ccc3c(c2)OCO3)o1
C=CC(=O)Nc1cc2c(Nc3ccc(Br)cc3F)ncnc2cc1OCC1CCN(C(=O)c2cccn(C)c2=O)CC1
COCCN1CCN(c2ccncc2)CC1CC#N
NC(=O)Nc1ccc(Oc2ccc(C(=O)NC3CCC(CCN4CCN(c5cccc(C(F)(F)F)c5)CC4)CC3)cc2)cc1
CCCCc1nc(S(=O)(=O)c2cccc(C(F)(F)F)c2)c(CCC)o1
Cc1nnc2n1C=C(N1CCc3ccccc31)C=C(c1ccccc1F)O2
CC(C)NC(=S)Nc1ccc2nc3n(c(=O)c2c1)CCCCC3
CCCCN(CCCC)CC(O)c1cc(-c2ccc3c(c2)OCO3)nc2ccc(OC)cc12
CC(=O)c1cc2c3ccccc3n(C)c2nc1O
COc1ccc(NC(=O)Nc2cccc(Cn3nc(NC(=O)c4ccc(C(F)(F)F)cc4)ccc3=O)c2)cc1OC
COC(=O)c1[nH]c(C(=O)OC)c(C(=O)OC)c1C
O=C1C2CC=CCC2C(c2ccc(O)cc2)=NN1CCc1ccccc1
CC(C)c1ccc(C(=O)c2ccc(OCc3nnc(SCC(=O)c4ccc(F)cc4)n3C(C)C)cc2)cc1
O=C(CCc1nc(=O)c2ccccc2[nH]1)Nc1ccccc1Br
C=C1CC(O)CC(O)C1=C
CCCCCC=CC=CC(OC)OC
CCCCCn1ccc(C(=O)N2CCc3ccccc32)cc1=O
COC(=O)CCc1c(NC(=O)c2cc3c(s2)CCCC3)sc2c1CCC(C)C2
Cc1ccc(-c2ccc3c(c2)CC2CC3OC3C(O)C(C)Oc4c(F)c(F)cc(F)c4N23)cc1
Cc1nc2ccccc2n1C1CC2CCC(C1)N2CCC1(c2ccccc2)CCN(C(=O)CCc2ccc(Cl)c(Cl)c2)CC1
COc1ccc2cc(C(=O)NC3CCCc4cc(CC(NCc5cccc(C(F)(F)F)c5)C(=O)O)ccc43)[nH]c2c1
CCCCCc1ccc(C(=O)NCc2ccc(Cl)cc2)cc1
CCCc1c(OC)ccc2c(-c3ccccc3)noc12
CCOc1nc(NC(COC)Cc2ccccc2)nc(-n2ccnc2C)n1
CCC1(CC)C(=O)OCc2c1cc1n(c2=O)Cc2cc3ccccc3nc2-1
COc1cc2c(=Nc3ccc(N=N)cc3)ccn(CCN(C)Cc3ccccc3)c2cc1OC
CC(C)N1CCOC(Cc2ccc(N3CCN(C(=O)c4c(C#N)cc(C(F)(F)F)nc4N)CC3)cc2)C1
CCCCCCCc1ccc(OCC(=O)N2C(=O)OCC2CSC(=N)NN=C(C)C)cc1
CC(=O)Nc1ccc(S(=O)(=O)NC2Cc3ccccc3N2Cc2ccc([N+](=O)[O-])cc2)cc1
Cc1noc(C)c1NC(=O)Nc1ccc(-c2c(O)ccc3c(C)cc(=O)oc23)c2ccoc12
CN(C)c1nnnn1CC(O)(Cn1cncn1)c1ccc(F)cc1F
COCCc1cc2c(C(=O)N3CC(C)CC3C(=O)NCCCNc3ccnc4cc(Cl)ccc34)cccc2[nH]1
COCC(C)(C)O
Fc1ccc(-c2csc3ncnc(N4CCNCC4)c23)cc1OC(F)F
FC1CCC(CCNc2ccc3ncnc(Nc4ccc(Cl)c(Cl)c4)c3n2)=NN1
CCc1cccc(NC(=O)c2noc(-c3ccccc3)c2NC(C)=O)c1
CCN(CC)c1ccc(C(=C2C=Cc3ccccc32)c2ccc(N(C)C)cc2)cc1
CN1C(=O)NC(c2ccccc2)C2=C1C=C(c1ccccc1)COC2=O
Cc1nc(-c2ccncc2)nc(N(C)C)n1
Cc1cccc(F)c1-c1ccnc(Nc2ccc(N3CCC(C)CC3)cc2)n1
Cc1ccc(C(=O)NC(C)C(=O)NCc2ccccc2Cl)cc1
Cc1cc(N)ncc1C(=O)Nc1cncc(OCC2CCOCC2)n1
O=C(O)C=CC(=O)Nc1ccc(CCCCCC(=O)O)cc1
O=C(CN(Cc1ccccc1)C(=O)Cn1nnc(-c2ccc(Cl)cc2)n1)NCCN1CCOCC1
COc1ccc(OC)c(NC(=O)CNc2ccc3nc(NC(C)=O)sc3c2)c1
COc1c(O)cc2oc3cc(O)c(O)c(CN(Cc4ccccc4)Cc4ccccc4)c3c(=O)c2c1O
COCOC1CC2OCOC3CC(OC4CNC(OC5CCC6(C)C(CCC6C6CC(C(C)C)C7(C)CNC(=O)N67)C5)C(O)C(C)C4)C=CC3C2O1
Cc1nc(NC(=O)CSc2nc(=O)n(CCn3cncn3)c3c2CCC3)ns1
CCNc1nc(Cc2c3c(n(C)c2C)C(=O)C(c2cn(-c4ccccc4)nn2)=CC3=O)cs1
CN1CCN(CC(O)c2cc(C(F)(F)F)nc3c(C(F)(F)F)cccc23)CC1
Cn1c(SCC(=O)Nc2cccc(Br)c2)nnc1-c1ccc(S(=O)(=O)N2CCCCC2)cc1
Cc1ccc(C=Cn2cnc3cc(F)ccc32)cc1
CNc1cc(Cl)c(Cl)cc1O
CC1CCCC1C1Cc2ccc(S(=O)(=O)NCC(c3cccc(F)c3)N3CCCCC3)cc2C1
Cc1ccc(C2N(C)CCC(=O)N2C(c2ccccc2)c2ccccc2)cc1
CC(=O)Nc1ccc(S(=O)(=O)Nc2nc3cc(Cl)ccc3o2)cc1
O=C(C1CC1)N1CCN(c2ccc(F)cc2)CC1
CC(=O)Nc1cc(Br)ccc1OCC(N)=O
O=C(c1ccco1)N1CCc2[nH]nc(COc3ccc(F)cc3)c21
CC(OCC(O)CN1CCC(Cc2ccccc2)CC1)C(=O)Nc1ccccc1
COc1cc(C(=O)CC(c2ccccc2)N2CCOCC2C)ccc1O
COc1ccc(OC)c(Nc2ccnc3ccccc23)c1
ON=C(Cl)CCC(Cl)=Cc1ccccc1
COC(=O)c1sc2c(c1NC(=O)CN1CCOCC1)CCN(S(C)(=O)=O)C2
O=C(O)C=CC(=O)Nc1ccc(NC(=O)C=Cc2ccc(C=C3Sc4ccccc4NC3=O)cc2)cc1
CC1(C)C=Cc2cccc(OCC(=O)Nc3ccc4[nH]c(=O)[nH]c4c3)c2O1
CC1(C)C(=O)C=CC2(C)C1CC(OC(=O)N1CCCCC1)C1(C)C2CCC2(C)C(c3ccoc3)OC(=O)C3OC321
CCCc1cccc(Cl)c1NC(=O)c1ccc(C)c(-n2cncn2)c1
CC(C)CC(=O)Nc1ccc(N2CCN(CC(O)(Cn3cncn3)c3ccc(F)cc3F)CC2)c(F)c1
CC(=O)Nc1ccc(OC(=O)c2ccncc2)cc1
Cc1cc(Cl)ccc1NC(=O)CCNC(=O)CCc1ccccc1
CCCCCCCCCCCCn1c(-c2cc3nc(-c4ccccc4)nn3c(CCCC)n2)nn(C(=O)Cn2cncn2)c1=O
CNc1ncc(-c2cnc(OC)nc2-c2c[nH]c3ccccc23)s1
CCN1CC2C3C(=O)N(OS(C)(=O)=O)C(=O)C3C(CC)(C(=O)O)N2C1=NC1CCCCC1
C=CCN(CC(O)C(Cc1ccccc1)NC(=O)OC1COC2OCCC12)S(=O)(=O)c1ccc2ncsc2c1
O=CN(Cc1cc(Cl)cc(Cl)c1)c1cc(CO)ccc1O
CC(F)(C(=O)NC1CCCCCC1)S(=O)(=O)c1ccc(C#N)cc1
CC(=O)NC(CC(C)C)C(=O)NCC(=O)N1CCCC1C(=O)NCC(N)=O
CCOc1ccc(N2CC(C(=O)OCC(=O)Nc3cc(C)on3)CC2=O)cc1
CC(C)(C)OC(=O)c1sc2ncccc2c1Cl
Cc1ccc2c(c1)C(=O)C(O)C(COc1ccc(C(=O)C=Cc3cc(O)c(O)c(Br)c3)c(C)c1)O2
CC(C)(Oc1ccccc1-c1ccccc1)C(=O)O
COc1ccc(C2=NN(C(=O)C3c4ccccc4Oc4ccc(C)cc43)C(c3ccccc3)C2)cc1
COc1ccccc1-c1nc(N)c2nnn(C3CCCC3)c2n1
Cc1cc2ccccc2n1-c1cc(C(=O)NCc2ccc(Br)cc2)nn1-c1ccccc1
Cc1nc(-c2ccccc2)sc1CNC(=O)c1nnn(Cc2cccc(Cl)c2)c1C
CCc1nnc(NC(=O)c2ccc(Cl)c(S(=O)(=O)N3CCOCC3)c2)s1
Cc1ccccc1C(=O)CS(=O)(=O)N1CCc2ccccc21
COc1cnc(C(=O)Nc2ccc(F)c(C3(C(F)F)COCC(N)=N3)c2)cn1
CSCCC(NC(=O)CN(CC(=O)O)S(=O)(=O)c1ccccc1)C(=O)NC(Cc1ccccc1)C(=O)O
O=c1[nH]c2cc3cc(OCCCN4CCN(CC(O)(c5ccccc5)c5nnnn5C5CCCCC5)CC4)ccc3nc2[nH]1
Cn1cc(NC(=O)c2cc(NC(=O)c3cnc4ccnc(N5CCCCC5)c4n3)cn2C)cc1C(=O)NCCCN1CCOCC1
NN=C(c1ccc(C(=O)NCCO)cc1)c1ccc(NC(=O)Nc2ccc(-c3ccccc3)cc2)c(N)n1
Nc1cccc2ccc(-c3cncc(-c4ccccn4)c3)nc12
NC(N)=NCCCC(NC(=O)C1Cc2c([nH]c3ccccc23)CN1C(=O)C=Cc1ccc(Br)cc1)C(=O)O
O=C(CCl)N1CCN(c2cc(Cl)c(Cl)cc2Cl)CC1
CCOC(=O)c1c(C)n(-c2ccccc2)c2c3ccccc3nc(C)[n+]12
COc1ccc(-c2cc(-c3ccc(OC)c(OC)c3)nc(NCCN(C)C)n2)c(OC)c1
CC(C)OCCCNC(=S)NCCc1ccc2[nH]c3c(c2c1)CCCC3
COc1ccc(COC(=O)c2nnn(-c3ccccc3)c2N)cc1
C#CCON=C(C)c1ccc(OCc2ccccc2)cc1
Cc1nc2cc(Cl)ccc2n1Cc1ccc(-c2ccccc2C(=O)O)cc1
Cc1cc2oc(C)c(C(=O)N3CCOCC3)c2cc1O
COc1ccc(C(=O)NCCC(=O)Nc2nccs2)cc1
Cc1ccc(NC(=O)Cn2c(=O)n(Cc3ccccc3)c(=O)c3ccccc32)cc1S(=O)(=O)N1CCOCC1
O=C(COc1nsnc1N1CCOCC1)N1CCCCC1
CC(C)(C)CC1N=C(c2ccccc2)OC1=O
COc1cc(F)c(-c2ccc(C(=O)NC3CCOCC3)c3ncccc23)c(F)c1
CN(C)CCn1cnc2c1c(=O)n(C)c(=O)n2C
c1ccc2c(NCCCNc3cc(OCCCNc4ccnc5ccccc45)cc(OCCCNc4ccnc5ccccc45)c3)ccnc2c1
CC(=O)N1CC2C(C1)C2(CN(Cc1ccccc1)S(C)(=O)=O)c1ccc(Cl)cc1
CCCCOC(=O)c1cc(C=CC(=O)Nc2ccc3c(c2)OCO3)on1
Cc1ccccc1C1c2[nH]c3ccccc3c2CC2C(=O)N(c3cccc(S(N)(=O)=O)c3)C(=O)N21
COC(=O)c1ccc(NC(=O)C(=O)NCC2OCCN2S(=O)(=O)c2ccc(C)cc2)cc1
CCCCN(Cc1ccc(NC(C)=O)cc1)c1ccc(O)c2ncccc12
CC1(C)C(Cc2ccc(-c3ccccc3)cc2)C(c2ccccc2)N1CC(=O)N(NC(=O)c1ccccc1)C1CCCCC1N
COc1ccc(OC)c(C=Cc2cc(OC)c(OC)cc2[N+](=O)[O-])c1
COc1nc(NC(C)c2ccc(Oc3ccc(CC(C)C)nc3)cn2)nc(OC)n1
CCC(C)C1NC(=O)C(CC(C)C)OC(=O)CCNC(=O)C(Cc2ccccc2)N(C)C(=O)C(C(C)C)NC1=O
COc1ccc(-n2nc3c(N4CCC(N5CCOCC5)CC4)nnc(C)c3c2C)cc1
O=C(NC1CCNCC1)N1CCc2cc(Cl)cc(F)c2CC1
COc1ccc(CCC2(C)CCN(C)CC2)cc1
CCC(O)C(NS(=O)(=O)c1cn(C)cn1)C(=O)NCc1ccc(-c2ccccc2)cc1
Cn1ncc(-c2ccccc2)c1NC(=O)NCc1ccc(C(=O)N2CCOCC2)cc1
CCCC(=O)Nc1cccc(NC(=O)c2ccc(OC(C)C)c(OC)c2)c1
CCN(CC)S(=O)(=O)c1ccc(NC(=O)CC2C(=O)NCCN2C(=O)c2cccc(C(F)(F)F)c2)cc1
O=C1Nc2ccccc2C1=C1Nc2ccc(Cl)cc2C1=O
COC(=O)c1oc(C(OC)OC)cc(=O)c1O
CCOC(=O)CCN1C(=NC(=O)C2CCCC2)SC2CS(=O)(=O)CC21
Cc1cc(C(=O)NN=C2CCCc3ccccc32)c(C)n1C1CC1
CCN1C(=O)C2C(c3ccc(-c4cccc(C)c4)c(OC)c3)N3CCCC3(C(=O)OC)C2C1=O
CCCCC(=O)OC1CC(C(=O)c2c(O)c(CC=C(C)C)c(O)c(CC=C(C)C)c2O)OC(C(=O)O)C1C
NCCCNCCCCCNC(=O)CCC1CCN(c2cc3c(cc2F)c(=O)c(C(=O)O)cn3C2CC2)CC1
CC(C)=Cc1cc(Cl)nc(SCCC2CCCN2S(=O)(=O)c2ccccc2)n1
CCOC(=O)c1c(NC(=O)Cc2csc(NC(=O)c3ccon3)n2)sc(C)c1C
Cc1ccc(C(=O)NCC(c2cccs2)N2CCc3ccccc32)cc1[N+](=O)[O-]
Cc1c(NC(=O)C(C#N)=Cc2ccc(N(C)C)cc2)c(=O)n(-c2ccccc2)n1C
c1cnnc(-n2ccnc2)c1
COc1ccc(C(Cc2cccc(C=Cc3cccc(OC)c3)c2)=NO)cc1
O=C(NCCc1ccccc1)c1cccnc1Nc1ccc(F)c(C(F)(F)F)c1
Clc1ccc(-c2ccc3nc(NCc4cccc(CN5CCc6ccccc65)c4)sc3c2)c(Cl)c1
COCCc1ccc(-c2ccc(C(=O)NCCC(=O)NO)s2)cn1
CC(=O)Nc1ccc(-n2c(C)nc(C)c(C)c2=O)cc1
CC(C)=CCc1ccccc1-c1c(Br)nc(C(NC(=O)C(=O)O)C(C)C)n1Cc1ccccc1
OCCC1CN(Cc2ccccc2)CCN1CCOC(c1ccccc1)c1ccc(Cl)c(Cl)c1
N=C(N)NC(=O)C1CCCC1C(=O)Nc1ccncc1
Cc1cc(-c2ccc(N3CCSCC3)nn2)cc(C(C)C)c1OCC1CCNCC1
Cc1nc(C)n(CC2CCCCN2CC(=O)Nc2ccc3c(c2)CCC3)n1
O=c1[nH]c(-c2ccncc2)nc2ccc3c(c4ccccc4n3Cc3ccc(Cl)cc3)c12
Cc1cc(C(=O)Nc2cc(Cl)cc(Cl)c2)n(C)n1
O=C(C=Cc1ccccc1)OCc1ccccc1[N+](=O)[O-]
NCCCCCC(=O)N1CCCCC1C(=O)NC(CCc1ccccc1)C(=O)O
O=C(CN1CCCC1)N1CCCc2[nH]nc(-c3ccc(Cl)cc3)c21
O=C(Nc1ccc(Cl)cc1)Nc1ccc(CC(Nc2ccccc2Cl)C(=O)O)cc1
CC(Oc1cc(-n2cnc3cc(-c4cnc(N)nc4)ccc32)sc1C(N)=O)c1ccccc1Cl
COc1ccc(CC(=O)Nc2ccccc2NC(=O)c2ccco2)cc1
N#Cc1cccc(S(=O)(=O)NCCOc2ccccc2Br)c1
O=C(Nc1onc2c1CCCC2)c1ccc(Oc2ccccc2)cc1
O=C1C(=CN2CCOCC2)N(CCCn2c(=O)n(-c3ccccc3)c(=O)n(-c3ccccc3)c2=O)C(=O)N1c1ccccc1
Cc1ccc(C(=O)Nc2ccc3c(C)cc(=O)oc3c2)cc1S(=O)(=O)N1CCOCC1
Fc1ccccc1-c1nnc2c3ccccc3nc(Oc3ccc(Cl)cc3Cl)n12
Cc1ccccc1CN1CCN(c2ccc(NC(=O)Nc3ccc(C(C)C)cc3)nn2)CC1
COc1cc(O)c2c(c1)OCC(c1ccc(O)c(O)c1)C2=O
COc1ccc(S(=O)(=O)CCN2CCN(Cc3cc4ccccc4[nH]3)CC2)cc1OC
CC1(OC(=O)CC23CC4CC(CC(C4)C2)C3)C(=O)C(=O)Nc2ccccc21
C=CCc1cccc(C=NNC(=N)NS(=O)(=O)c2ccc(C)cc2)c1O
Cc1ccc2c(N)nn(-c3ccccc3)c2n1
CSc1ncccc1C(=O)NCCc1ccc(Cl)cc1Cl
COc1ccc(N2CC(C)NC(C)C2)cc1N(C)S(=O)(=O)c1ccc(-c2ccc(OC(F)(F)F)cc2)cc1
CC(C)CC(NC(=O)c1cc2cc(Cl)ccc2o1)C(=O)Nc1ccc(OC(F)F)cc1
CCCCCC(=O)Nc1ccc(Cl)cc1C(=O)O
CCC1(C(O)C(=O)OCCF)OCCc2c1[nH]c1c(C)c(C#N)cc(C#N)c21
O=C1C=CC2=C3C(=O)CCCC3(Br)CC2=C1
N#Cc1c(-c2ccccn2)cc(-c2ccccn2)nc1N1CCNCC1
CCC1CCCCCCC(OC2CC(N(C)C)CC(C)O2)C(C)C(OC2CC(C)(OC)C(O)C(C)O2)C(C)C(=O)O1
COc1cnccc1NC(=S)NC(=O)c1ccco1
CON=C(N)c1ccc(-n2cc(-c3ccc(-c4cn(C(CC(C)C)C(=O)O)nn4)cc3)nn2)cc1
C=CC1CC12NC(=O)C1Cc3c([nH]c4ccccc34)CN1C(=O)C(C1CCCCC1)NN1CC3(CC1C2=O)C(C)(C)C31CCC1
COc1ccc(CC(CC(=O)NO)C(=O)NCC2OC(n3ccc(=O)[nH]c3=O)C(O)C2O)cc1
CCNC(=O)n1sc2ccccc2c1=O
CCOc1ccc(OP(=O)(NC(C)C(=O)OC2CC(O)C(C)OC2CC)OCC2OC(n3ccc(=O)[nH]c3=O)C(C)(O)C2O)cc1
COc1ccc(C(=O)NN=C2c3ccccc3-c3ccccc32)cc1
CCNC(=O)Nc1nc2ccc(-c3cncc(OCC(F)(F)F)c3)cc2[nH]1
CC1SC(C(=O)CC2(O)CCCCC2)C1N
COc1cccc2c1CCN(Cc1coc(-c3ccc(F)cc3)n1)C2C
O=C(O)c1ccc2cccc(OCc3ccc(OCCc4ccccc4)cc3)c2n1
O=C(O)C(CCSc1ccccc1)N1CCC(C(O)(Cc2ccc(Cl)cc2)c2ccc(F)cc2)CC1
CCC(CC)c1nc(C#N)c(-c2ccccc2)o1
O=c1[nH]c2c([N+](=O)[O-])cc3nc(C(F)(F)F)c(-c4ccccc4)cc3c2[nH]1
O=C(NNc1ccc(Br)cc1)c1[nH]ncc1-c1ccccc1
CC(C)CCn1cc2c(nc(NC(=O)Nc3cc(Cl)cc(Cl)c3)n3nc(-c4ccco4)nc23)n1
CNC(=O)c1ccccc1Oc1cc(-c2ccncn2)ccc1F
COc1ccccc1CNC(=O)CCSCc1ccco1
O=C1C2CCCN2C(c2ccccc2)[PH]12(=O)c1ccccc1Oc1ccccc12
CCC1OC(=O)C(C)C(OC(=O)CN2CCCCC2)C(C)(O)C2OC(C)(C)OC(C(C)C(O)C1(C)O)C2(C)O
COc1ncc(Nc2ncc(Cc3onc(C)c3F)cc2-c2nc(C)nc(N)n2)cc1F
COC(=O)C1(C)OC(=O)c2c1cc1n(c2=O)Cc2cc3ccccc3nc2-1
Cc1nc(C)c(C(=O)NC2CC3CCC2C3)s1
CCOC(=O)C(=CNC(=S)N1CCOCC1)c1ccccc1
CC(=O)CCc1cn(C2CC3C4CCC5=CC(O)CCC5(C)C4CCC3(C)C2C(=O)CO)nn1
NCCCN1CCCc2c1[nH]c1ccccc21
CCCc1nnc(NN=Cc2cccc(Br)c2)nn1
O=C(NS(=O)(=O)c1ccc(Cl)cc1)c1cncc(Br)c1
NC(Cc1cc(I)c(O)c(I)c1)c1ccc(Cl)cc1
COc1cc(C2c3cc(O)c(O)cc3C=CN2C=O)cc(OC)c1OC
CC(c1ccccc1)C1C(=O)OC(C)(C)OC1=O
COc1cc(NC(=S)N2CCC(C(O)c3ccccc3)CC2)ccc1NC(=O)COc1ccc(Cl)cc1
CCNC(=O)CCC(O)C(Cc1ccccc1)NC(=O)C(OC)P(=O)(O)O
CC(NS(=O)(=O)c1ccc2ccccc2c1)C(=O)N1CCN(c2cccc(Cl)c2)CC1
Cc1cc(C)n(-c2cc(C(=O)NC3CCCCC3)ccc2C)n1
O=C(O)Cn1cc(C=C2C(=O)Nc3ccccc32)c2ccccc21
O=C(Nc1nncs1)C1(c2cnccn2)CCCC1
CCc1cc(NCc2nc3ccccc3s2)c(=O)[nH]c1C
CC(C)c1ccc(NC2=NC(=O)CS2)cc1
CC(=O)Nc1ccc2c(c1)cc(-c1nn[nH]n1)c(=O)n2Cc1ccc(C)cc1
O=C(O)c1ccc(NC(=O)c2ccccc2)c(OCc2ccccn2)c1
CCOc1cc(C#N)ccc1OC(C(=O)O)c1ccccc1
COc1ccc2c(c1)C(CN1CCC3(CC1)CN(c1ccc(C(=O)O)cc1)C(=O)O3)C#C2
Cc1ccc(N2C(=S)CC(=O)NC2=S)cc1
CC(C)C(=O)c1cccc(Cl)c1
CC(NC(=O)C(C)(C)N)C(=O)N(C)Cc1cccnc1
O=C(Nc1nc(-c2ccc(-c3ccccc3)cc2)c(-c2ccccc2C(=O)O)s1)c1cccs1
O=C(Nc1ccc(NC(=O)c2ccccc2Br)cc1)Nc1ccc(C(F)(F)F)cc1
Cc1cnc(-c2cn[nH]c2-c2cnn(C)c2)nc1N1CCc2cccnc2C1
CCn1cc(C(=O)O)c(=O)c2cc(F)c(N3CCN(C(=S)Nc4ccc5c(c4)CCC4C6CCN6CCN54)CC3)cc21
CCCOc1ccccc1-c1nc(CNCCCn2ccnc2)co1
CC1CCCCC1OCC1COC(C)(CCn2ccnc2)O1
CN1C(c2ccccc2)CN(c2ccc(-c3ccccc3)cc2)S1(=O)=O
Cn1ccc(=O)c(C(=O)Nc2ccc(Oc3ncnc4ccn(C)c34)cc2Cl)c1
O=C(Nc1cccnc1)C1CSc2nc(-c3ccccc3)cc(=O)n21
CCCN(CCC)CCCNC(=O)c1ccc2c(c1)N(Cc1ccc(Cl)cc1Cl)CCS2
CN1C(c2ccncc2)CC(C(=O)NO)CC12CCN(C(=O)Nc1ccccc1)CC2
Nc1ncnc2c1c(-c1ccncc1)cn2C1CN(S(=O)(=O)c2ccc(Cl)cc2Cl)C1
CC(C)(O)CC1CCC(C[N+](C)(C)CC2OC(n3ccc(N)nc3=O)C(O)C2O)O1
NC1N=C(c2ccccc2)C(c2cccs2)=CS1
CC1CN(Cc2c[nH]c(Cc3ccc(N)cc3)n2)c2ccc(C(C)(C)C)cc2CN1C(=O)C(C)(C)c1cc(C(C)(C)C)c(O)c(C(C)(C)C)c1
FC(F)(F)c1ccc2[nH]c(C=C3CCN(Cc4ccccc4)CCC3Oc3cccnc3)nc2c1
COc1ccc2c(c1)OC1(CCN(CCCc3ccc(NC(=O)c4ccn(C)n4)cc3)CC1)c1cccn1-2
CCc1cc(CN(C)C(=O)NC)ccc1-c1cncc(C#N)c1Nc1cc(C)c(Cl)cc1F
Cn1c(=O)c2c(nc(-c3ccsc3)n2Cc2ccc(F)cc2)n(C)c1=O
COCCOc1nc(-c2ccccn2)nc(C(F)(F)F)c1C(=O)OC
CCN(CC)CC1CCN(C(=O)CCc2n[nH]c(-c3cccc(C)c3)n2)CC1
N#CCCN(Cc1ccccc1)C(=O)C1CCN(S(=O)(=O)c2cccc3nsnc23)CC1
CCOCC(C)C(C)c1cc(O)c2c3c(c(=O)oc2c1)CCC(C)C3
CCN(CC)CCc1cc2c3c(cccc3c1)C(=O)N(CC(O)Cc1nnc3n1-c1cccnc1N(C)c1ccccc1-3)C2=O
O=C(O)C=C1CN(Cc2ccccc2)Cc2c1[nH]c1c(N=Nc3ccccc3)cccc21
CC(C)CC(CC(C)C)NC(=O)C(C)Oc1cc(-c2ccccc2)c2c(-c3ccccc3)n[nH]c2n1
O=c1nc2[nH]nnn2c(Cl)c1Cl
COC=C(C(=O)OC)c1ccccc1COc1ccccc1-c1cnc(Nc2ccc3c(c2)CCC3)o1
CNC(C)c1ccccc1Oc1ccccc1F
CN(CC#N)CC1CCCCC1
O=C(Nc1ccc(Cl)c(C(F)(F)F)c1)N1CCCCC12CNCCO2
Cc1nc(NC(=O)CCl)sc1C(=O)Nc1cccc(O)c1
Cc1ccc(C(=O)CC(=O)c2ccccc2)c(C)c1
CC(C)S(=O)(=O)CCN1CCOC(c2nc(C(=O)NCc3ccc(F)cc3)c(O)c(=O)n2C)C1
Cc1ccc(C(=O)CSc2nc3ccsc3c(=O)n2CCC(=O)O)cc1
CCCCCCCCCCCCCCCCC(=O)OC(COP(=O)([O-])OCC[N+](C)(C)C)C[n+]1ccc2ccccc2c1
Cc1c(CC(=O)O)c2ccccc2n1CCCOc1cc(Cl)ccc1Cl
O=S(=O)(Nc1ccc(OCc2nc3ccccc3[nH]2)cc1)c1ccc2ccccc2c1
COc1cc(C(=O)NC2CCN(S(C)(=O)=O)CC2)ccc1Nc1ncc2c(n1)-c1c(nn(C)c1-c1ccccc1Cl)CC2
Nc1cc(-c2cnc(N)c(C(=O)NC3CCNCC3)n2)ccn1
CC(=O)Nc1ccc2c(c1)c1c3c(=O)n(-c4ccccc4F)c(=S)n1C(COC(C)=O)OC(C(OC(C)=O)C(OC(C)=O)C(C)(C)OC(C)=O)n23
COc1ccccc1Nc1ccc2nsnc2c1[N+](=O)[O-]
COc1ccc(C(C)=O)cc1N1CC(COS(C)(=O)=O)OC1=O
Cc1cc(O)cc(C)c1CC(N)C(=O)N1Cc2ccccc2CC1C(=O)NCC(N)Cc1ccc(O)cc1
CC(C)c1cccc(C(C)C)c1NC(=O)NC(C(=O)NC(C(=O)O)c1ccccc1)C(C)(C)c1cccs1
CC(C)NCC1CCN(c2c(F)cc3c(=O)c(C(=O)O)cn(C4CC4)c3c2F)C1
Cc1cc(Cl)c(NC(=O)N2CCN(c3ccc(CC(=O)N4CCCC4C(=O)N4CCCC4)cc3)CC2)c(Cl)c1
NC1=C(N2CCN(C3=NCCCN3)CC2)C(=O)c2ccccc2C1=O
O=C(Cn1c(=O)oc2c(Cl)cc(Cl)cc21)NCCc1ccncc1
OC1(c2ccc(Cl)cc2)CCN(CCCC(c2ccccc2)c2ccccc2)CC1
CC(C)(C)c1ccc(C(=O)N2CCC(C(=O)N3CCCC3)CC2)cc1
Cc1ccc(Oc2nc(NCc3cccnc3)c3ccccc3n2)cc1
O=C(O)c1cn(C2CC2)c2c(F)c(N3CC3)c(I)cc2c1=O
COc1ccc(C(=O)N2CCN(C)CC2)cc1Nc1ncc2c(n1)-c1c(c(C(N)=O)nn1C)CC2
Nc1cccc(-c2cccc(OC(=O)NC3CCCCC3)c2)c1
CCNC(=O)Oc1ccc(OC)c(C(=O)Nc2ccc(Oc3ccc(NC(=N)N)cc3)cc2)c1
CSCCCOc1ccccc1C1C(C(=O)NCCO)S(=O)(=O)CC(=O)N1C
N#CC1C(=Nc2ccc(OC3CCCC3)cc2)Nc2ccccc2C1c1ccccn1
CN(CCCC(=O)NCc1cccc(F)c1)S(=O)(=O)c1ccc(F)cc1
CCCCc1ccc(-c2nc(CNC3CCCC3)oc2-c2ccc3c(c2)OCO3)cc1
CCN(CC)S(=O)(=O)c1cc(NC(=O)CSc2nc(N)cc(N)n2)ccc1C
Nc1ncnc2c1nc(N)n2CC(O)CO
Cc1nc2c(OCc3ccc(C(F)(F)F)cc3)cccn2c1CN1CCc2[nH]c(=O)oc2C1
Oc1ccc2ccc(OCCN3CCN(c4ccccn4)CC3)cc2c1
O=c1c(-c2ccccc2)nn(CCCCCCN2CC=C(c3c[nH]c4ccccc34)CC2)c2ccccc12
CC(Nc1nccc(N2C(=N)OCC2C(C)C)n1)c1ccccc1
CC1(C)OC(Cl)(Cl)C(=CCl)C(=O)C1(Cl)Cl
CC(C)NC(=O)N1CCCC(C(=O)NCc2ccnc(N)n2)C1
CCn1cc(CNCc2ccc(Cn3cccn3)nc2)cn1
[truncated: 8,000 more rows]
