# Supplementary material for: t-SMILES: a fragment-based molecular representation framework for de novo ligand design
Source: Nat Commun. 2024 Jun 11;15:4993. doi: 10.1038/s41467-024-49388-6 (PMC11167009; doi:10.1038/s41467-024-49388-6)
Supplement: Supplementary file 4 — Source Data [file 41467_2024_49388_MOESM4_ESM.zip › Soure data/Source data and code for all other graphs/Metrics/Models/Chembl/ChEMBL_TSID_HBV[MPL][rnd15][bs128]/gen.smi]

COC1=CC=C2N=C(N)N=C(C)C2=C1&&&
CC1=NC2=CC=C(S(=O)(=O)N3CCCCC3)C=C2C(=O)N1NC(=O)C1COC2=CC=CC=C2O1&&&
FC1=CC=C(C2=CC3=NC=CC=C3C=N2)C(C2CCCN2)=C1&&&
[1*]Oc1cccc(C)c1&[1*]C(C)C([0*])=O&[0*]Nc1cccc(S([2*])(=O)=O)c1&[2*]N1CCCC1&&&
CN1C=CC=C1C(=O)OCC(=O)NC1=CC=C2C(=O)C3=CC=CC=C3C(=O)C2=C1&&&
CC1=CC=C2C(=C1)N=NN2C(C)C1CCN(CC2CN(C(C(=O)O)C3CCC3)CC2C2=CC=CC(F)=C2)CC1&&&
[0*]C(CC(=O)c1ccc(C)cc1)c1ccc2c(c1)OCCO2&[0*]Nc1ccccn1&&&
CC1=CC=CC=C1SCC(=O)NC1=CC=C(N2CCOCC2)C=C1&&&
[2*]CC&[2*]N[0*]&[0*]C([1*])=O&[1*]Nc1nc2cc(-c3cnc(C([3*])(F)F)c(C)n3)cc(-c3cc(C)cc(F)c3)c2[nH]1&[3*]C1CCOCC1&&&
O=C1NC2=CC=CC=C2C2=C1C1=CC=CC=C1[NH]2&&&
[0*]C(=O)C(C(=O)NO)C(C)C&[0*]N[1*]&[1*]C(CCC[2*])C(=O)c1nccs1&[2*]NC(=N)N&&&
[0*]C(=O)c1cc(-c2ccco2)nc2ccccc12&[0*]Nc1cccc(Cl)c1&&&
NC(=NOC(=O)C1=CC=C(OC(F)F)C=C1)C1=CC=C([N+](=O)[O-])C=C1&&&
CC1(C)CCC2(C(=O)O)CCC3(C)C(=CCC4C5(C)CC(O)C(O)C(C)(NC(=S)NF)C5CCC43C)C2C1&&&
COC1=CC=CC=C1C1=C(Br)N2N(C3=CC(OC)=CC(OC)=C3)C(C)=C(Br)C2=N1&&&
CN(C)CC1=NC2=C(NC(C3=CC=CC=C3Cl)C3CCCC3)N=C(NC3CCC(N)CC3)N=C2N1C&&&
OC1=CC=CC(NC2=NC=NC3=C2C(C2=CC=CC=C2)=CS3)=C1&&&
COC1=CC=C(CN2CCN(C3=CC=CC=C3)C(CCO)C2)C=C1&&&
[0*]C(=O)c1ccc(-c2ncnc(CC)c2C#Cc2ccc(N)nc2C)cc1OC&[0*]N1CCN([1*])CC1C&[1*]C1CCCCC1&&&
CCN(CC)S(=O)(=O)C1=CC=C(S(=O)(=O)NCC2(C3=CC=CC=C3)CC2)C=C1&&&
CC1CN(C(C)CO)C(=O)CC2=CC(NC(=O)NC3=CC=CC=C3C(F)(F)F)=CC=C2OC1CN(C)CC1=CC=NC=C1&&&
CCC(CO)N=C(NO)C1=CC=C(C)C=C1&&&
[0*]C(C)=O&[0*]NS(=O)(=O)Nc1ccc(C(=O)C=[1*])cc1&[1*]=Cc1ccccc1&&&
[1*]C(Cc1ccccc1)C(=O)NN(CC(C)C)C([0*])=O&[0*]N[3*]&[3*]C(CCC(=O)O)C(=O)O^[1*]N[2*]&&[2*]Cc1ccccc1&&&
[0*]Oc1ccc2c3ccoc3ccc2c1[N+](=O)[O-]&[0*]CCC[1*]&[1*]N1CCCCCC1&&&
[0*]NC&[0*]C(=O)CCc1cc(O)c(Br)c(OC)c1Br&&&
COC(=O)C(CC1=CC=C(F)C=C1)NC(=O)C(N)CC1=C[NH]C2=CC=CC=C12&&&
CCOC(=O)C1C(C2=CC=C(OC)C(OC)=C2)N(NC(=O)NC2=CC=CC=C2)C(C2=CC=C(OC)C(OC)=C2)C(C(=O)OCC)S1(=O)=O&&&
NC1=CC=CC=C1SC1CC2=CC=CC=C2C1&&&
O=C(C1=CC=CS1)N1CCN(S(=O)(=O)C2=CC=C(Cl)C(C(F)(F)F)=C2)CC1&&&
[1*]C1CC(C)C(C)O1&[1*]O[2*]&[2*]C1C([4*])CC([3*])C1O&[3*]O[0*]&[0*]C1OC(C)C(O)C(O)C1O^[4*]N(C)C&&&&
CN(C)CCCN1N=C2C3=CC=CC=C3OC3=C2C1=CC=C3NCCN(C)C&&&
[0*]C(=O)c1c(C)oc2ccc(O)c(C[2*])c12&[0*]N[1*]&[1*]Cc1ccccc1^[2*]N1CCCCC1&&&&
CCC1CN(CC2=CC=CC3=CC=CC=C23)CCC1NC(=O)C1=CC=C2N=C(NC(=O)C3CC3)SC2=C1&&&
COC1=CC(OC)=C2C(=C1)[NH]C1=CC=CC=C12&&&
[1*]CCC([0*])=O&[0*]Nc1cccc(C(F)(F)F)c1&&[1*]N[2*]^[2*]S(=O)(=O)c1cccc2nsnc12&&&
[7*]C(CC(C)C)C([2*])=O&[2*]N[8*]&[8*]C(C([3*])=O)C(C)C^[7*]N[0*]^[3*]N[9*]&[0*]C(=O)C([6*])Cc1ccc(O)cc1&[9*]C(Cc1c[nH]cn1)C([4*])=O&[6*]N[1*]&[4*]N[10*]&[1*]C(=O)C(N)Cc1ccc(O)cc1&[10*]C(
CC1=CC=C(C)C(COC2=CC3=C(C=C2Br)CCC2=C(C=NN2C2=NC=CC=C2F)C3=O)=C1&&&
[0*]N1C(c2nnnn2-c2ccc(C)cc2)CC=CC1c1ccccc1&[0*]C(=O)C(C)(C)C&&&
ClC1=CC=C(C=CCN2C=NC=N2)C=C1&&&
O=C(O)C1CC2=CC=CC(=C2)OCCCCCCC(CS)C(=O)N1&&&
[0*]Cc1ccccc1OC&[0*]Nc1nc(C)nc(C(F)(F)F)n1&&&
[6*]C(CCC)C(=O)C([4*])=O&[4*]N[8*]&[8*]C1CC1^[6*]N[0*]&&[0*]C([9*])=O&[9*]C1C2CCC(F)(F)C2CN1[1*]&[1*]C(=O)C([7*])C(C)C&[7*]N[2*]&[2*]C(=O)C(O)C(C)C([3*])=O&[3*]N(C)C&&&
[0*]C(=O)CS(=O)CC([1*])=O&[0*]N[2*]&[2*]C1CCCC1^[1*]Nc1ccc(Cl)cc1Cl&&&&
[0*]C([1*])=O&[0*]N[2*]&[2*]CCc1nnc2cccnn12^[1*]Nc1ccc(Cl)cc1&&&&
[0*]OC&[0*]C(=O)c1ccc(C)c(N[2*])c1&[2*]C(=O)c1cc(C([1*])=O)cc(N([3*])[4*])c1&[1*]OC&&[3*]CC=[6*]^[6*]=C(C)C^[4*]CC[5*]&&[5*]N1CCOCC1&&&
[0*]Oc1ccc(N2C(N)=NC(N)=NC2(C)C)cc1Cl&[0*]CC[1*]&[1*]Oc1cc2c(cc1Cl)COC2=O&&&
[1*]CC&[1*]N([2*])[3*]&[2*]CCCCCCCCC[0*]&[0*]Oc1ccc(-c2nc(-c3ccccc3)c(-c3ccccc3)o2)cc1^[3*]Cc1ccccc1OC&&&&
O=C(NC1=CC=C2C(=C1)CCCN2C(=O)C1=C(F)C=CC=C1Cl)C1=CC=C(Cl)S1&&&
[0*]S(=O)(=O)c1ccccn1&[0*]N1CCN=C1S[1*]&[1*]Cc1ccc2c(c1)OCO2&&&
C#CCOCCOCCSC1=NC2=C(N)N=CN=C2N1C1OC(CO)C(O)C1O&&&
[1*]N1CCc2c(C([0*])=O)nn(C)c2C1=O&[0*]N1CCOCC1&&[1*]CCc1ccncc1&&
O=C(NC1=CC=NC=C1)C(=O)C1=CN(C2=CC=C(C(F)(F)F)C=C2)C2=CC=CC=C12&&&
CCOC1=CC=C(N2C(C3=CC=CC=C3C)=C(C3=CC=CC=C3)C3CN(C)CC23)C=C1&&&
CCCN(CC(=O)N(CC(C)C)C1=CC(C)=NN1C(C)C)C1=C(N)N(CC2=CC=CC=C2)C(=O)[NH]C1=O&&&
[0*]OC&[0*]C(=O)C([3*])Cc1ccccc1&[3*]N[1*]&[1*]C(=O)C([4*])CC(N)=O&[4*]N[2*]&[2*]C(=O)C([5*])Cc1ccc(OP(=O)(O)O)cc1&[5*]N1CCCC1=O&&&
O=C1C=CN(CC2CS2)C(=O)[NH]1&&&
CC12CCN(C(=O)C3CCCC(NC(=O)CC(N)C(=O)C4=CC(F)=C(F)C(F)=C4F)C3)C(CC3=CC=CC(O)=C31)C2(C)C&&&
[4*]CC&[4*]C1OC(=O)C(C)C(=O)C(C)C([1*])C(C)(O)CC(C)C(=O)C(C)C2N([5*])C(=O)OC12C&[1*]O[0*]&[0*]C1OC(C)CC([3*])C1O^[5*]C1CN([2*])C1^[3*]N(C)C&[2*]Cc1ccccc1&&&&
CC(C)(C)C(F)C(=O)OCC(=O)C1=CC=C2[NH]C3=C4CCCC4=C4C(=O)NC(=O)C4=C3C2=C1&&&
O=C1OC(CO)OC1C1=CC=CC=C1&&&
CCSC1=NC=C(Cl)C(C2=NC(C3=CC=CC=C3)=NO2)=N1&&&
CC(=O)C1C2CCC3CC4(CCC34)C2CC2C3=CC=CC(O)=C3C(=O)CC21O&&&
[2*]C(CCC(=O)O)C([4*])=O&[2*]N[0*]&[0*]C(=O)C([3*])Cc1ccccc1^[4*]C1CCCCC1^[3*]N[1*]&&&[1*]C(=O)C(S)c1ccccc1&&&
CCCCNC1=NC(N)=NC2=C1N=CN2CC(CN(C)C)OCP(=O)(O)O&&&
[0*]Cc1ccccc1Cl&[0*]Sc1nnc(CCn2ccnc2)o1&&&
[0*]=Cc1ccc(CC)o1&[0*]=C1SC(=NC)N([1*])C1=O&[1*]Cc1ccc(Br)cc1&&&
CC1=CC=C(S(=O)(=O)NNC2=NC(C3=CC=CC=N3)=NC3=CC=CC=C23)C=C1&&&
[1*]OC&[1*]CCC[2*]&[2*]N[0*]&[0*]C(=O)c1cc(=O)c2cc(C)cc(C)c2o1&&&
FC(F)(F)C1=CC=CC=C1NC1=NC2=C(N=C1NCC1=CC=C(Cl)C=C1)N(C1CCCC1)C=N2&&&
[6*]C(C)C([2*])=O&[2*]N[8*]&[8*]C(Cc1ccccc1)C([3*])=O^[6*]N[0*]^[3*]N[9*]&[0*]C(=O)C([7*])CCCCN&[9*]C(CC(=O)O)C([4*])=O&[7*]N[1*]&[4*]N[10*]&[1*]C(=O)C(N)Cc1ccc(O)cc1&[10*]C(CCC[11*])C([5*])
CCN(CC)CCCNC(=O)C(CC1=CC=CC([N+](=O)[O-])=C1)N1C=CC=C1&&&
[0*]C(=O)c1cc(OC)cc(OC)c1&[0*]N[1*]&[1*]CCc1ccc(N2CCCCC2)cc1&&&
CC1=CC=C(C)C(OCC(=O)NC2=CC=C3C(=O)OC(=O)C3=C2)=C1&&&
[0*]C(=O)c1ccc2c(c1)OCO2&[0*]Nc1nnc(Cc2ccc(F)cc2)s1&&&
CCSCCCCCCCCBr&&&
CN1CCN(C2=CC(O)=C(C(=O)N=C(N)N)C3=CC=CC=C23)CC1&&&
CCN1N=C2C(COC3=CC=CC(C)=C3)=NN=C(N3CCC4CC43)N2C1=O&&&
CCC1=C(C2=CC(C)=CC=C2C)N=C(NC(=O)C2=CC=CC(OC)=C2OC)S1&&&
CCC1=NN=C(N2CCC(C(=O)N3CCN(C4=CC=C(F)C=C4)CC3)CC2)S1&&&
CC1(C)CC(=O)C2=C(C1)OC(SCC(=O)NC1=NN=C(C3=CC=CC=C3)S1)=CC2=O&&&
CC1=NN=C2C(=O)[NH]C3=CC(S(=O)(=O)N4CCCC(C(=O)O)C4)=CC=C3N12&&&
CCOC1=CC=C(NC=C2C(OC)=NC3=CC=CC=C23)C=C1&&&
[2*]CC([1*])=O&[1*]N[3*]&[3*]C1CCS(=O)(=O)C1^[2*]O[0*]&&[0*]C(=O)c1cccc(S([4*])(=O)=O)c1&[4*]N1CCCCCC1&&&
[4*]CC&[4*]N([5*])[1*]&[1*]C(=O)C[6*]&[6*]N[2*]^[5*]CC([0*])=O^[2*]C(=O)c1ccccc1F&[0*]Nc1c(F)cccc1F&&&&&
COC1=CC=C(C(=O)NC2C3=CC(N)=CC=C3OC(C)(C)C2O)C(Cl)=C1&&&
C=C1CC2CCC1C(C)C2(CC1=CC=C(O)C=C1)C(=O)O&&&
[0*]C(=O)CCCn1c(=O)oc2ccccc21&[0*]N1CCN(c2cccc(Cl)c2)CC1&&&
[0*]C(=O)c1ccccc1C&[0*]N1CCC2CN([1*])C2C1&[1*]Cc1ccccn1&&&
CC1=C2CC3OC(=O)C(CN4CCN4=O)C4CC(C)(CC(C1)O2)C(=O)C=C4C&&&
[0*]C(=O)NN=C1CCCCCN1&[0*]C12CC3CC(CC(C3)C1)C2&&&
NC1=NON=C1C(=NC1CCCCC1)NO&&&
[0*]C(C)=O&[0*]Nc1ccc(F)c(-c2nc3cc(C([1*])=O)ccc3[nH]2)c1&[1*]N1CC(c2ccc(C#N)cc2)C1&&&
NC(=S)NN=C(C1=CC=C([N+](=O)[O-])C=C1)C(C(=O)C1=CC=CC=C1Cl)C1=CC=CC=C1&&&
CCOC(=O)C1=C(C)OC(=N)C(C#N)C1C1=CC=CN=C1&&&
O=C1C(=NOCC2=CC=CC=C2)CCC2=CC=CC=C12&&&
COC1=CC=CC=C1CSCC(=O)N1CCCC1&&&
[0*]CC&[0*]Oc1nc2sc3c(c2c(=O)o1)CCC3&&&
O=C1C2=C([NH]C=N2)C2(CCCCC2)N1CC1=CC=CC=C1F&&&
CN1C(=O)OC2=CC=C(NC(=O)C=CC3=CC=C(Cl)C=C3)C=C21&&&
[0*]C(=O)Cn1nnc(-c2ccc(C)cc2)n1&[0*]N([1*])[2*]&[1*]Cc1ccccc1&&[2*]C[3*]^[3*]C1CCCO1&&&
[1*]=CC([0*])=O&[0*]Nc1cccc(-c2ccc(CO)cc2)c1&&[1*]=Cc1ccc(O)cc1&&
O=C(COC1=NC=NC2=C1C=CS2)NNC(=S)NCC1=CC=CC=C1&&&
[0*]S(=O)(=O)c1cc(Cl)cc(-c2cnc(N)nc2)c1&[0*]N1CCC(=O)CC1&&&
CC1=NC2=NC(C(C)C)=NN2C(NC2=CC=C([N+](=O)[O-])C=C2)=C1&&&
[1*]Cc1ccc(OC)cc1&[1*]N[0*]&[0*]C([3*])=O&[3*]C1CCC([4*])CC1&[4*]C[2*]&[2*]Nc1nc(N2CCN(c3ncccn3)CC2)nc(N(C)C)n1&&&
[0*]C(=O)c1nn(C(C)C)c2ccccc12&[0*]Nc1ccc(S([1*])(=O)=O)cc1&[1*]Nc1cc(Cl)nc(Cl)n1&&&
[2*]C1C2OC(C)(C)OC2C([3*])OC1n1ccc(=O)[nH]c1=O&[2*]OS(=O)(=O)O&&[3*]C[1*]^[1*]OS(=O)(=O)O[0*]&[0*]C(=O)C(C)(C)C&&&
[0*]Oc1ccc(C)cc1&[0*]C[2*]&[2*]C1CN([1*])S(=O)(=O)N1&[1*]Cc1ccccc1&&&
COC1=CC=C(NC2=NC=NC3=C2CN(C(=O)N2CCC4(CC2)OCCO4)CC3)C=C1Cl&&&
[0*]C(=O)CCc1c[nH]c2ccccc12&[0*]N[1*]&[1*]Cc1ccccc1&&&
O=C(NC1=CC=C(C2=NC3=CC(Cl)=CC(F)=C3O2)C=C1)C1CCC(=O)N1CC1=CC=CC=C1&&&
[0*]C(=O)CCC&[0*]Nc1cccc(N[1*])c1&[1*]C(=O)c1cnn(Cc2ccccc2)c1&&&
[1*]C(C)=O&[1*]Nc1ccc(N[2*])cc1&[2*]C(=O)C1=C(C([0*])=O)SCCS1&[0*]O[3*]&[3*]C(C)C&&&
CC1=NN(C)C=C1C=NNC1=CSC2=CC=CC=C12&&&
CCOC1=CC(CN2CCN(C3CCC3)C(CCO)C2)=CC(OCC)=C1OC&&&
COC=C(C(=O)OC)C1=CC=CC=C1COC1=CC=C(C2=NC3=CC=C(C4=NC5=CC=C(C6=NC#N)C=C5[NH]4)C=C3[NH]2)C=C1&&&
[0*]C(=O)CCCC(=O)O&[0*]Nc1cccc(-c2cccc3c(=O)cc(N4CCOCC4)oc23)c1&&&
COC1=CC=C(C(=O)NC2=CC=C3OC(C4=CC=CC=C4Cl)=NC3=C2)C=C1&&&
COC1=CC=C(C2=CC=CC(NC(=O)CC(C)=O)=C2)N=N1&&&
COC1=CC=C2N=C(NC(=O)CN3C(=O)C2=CC2=CC(OC)=CC=C23)C=C1&&&
[0*]N1CCN(C)CC1&[0*]C(=O)c1ccc(-c2nc3c([nH]2)c(=O)n(Cc2ccccc2)c(=O)n3C)cc1&&&
COC1=CC=C(C2=CC(=O)C3=CC=C(O)C(CN4CCOCC4)=C3O2)C=C1OC&&&
[0*]C1COC(N=C(NC#N)c2ccncc2)=N1&[0*]CO&&&
[1*]C(C)(C)C&[1*]Nc1nc(Oc2ccc(=O)n(-c3cccc(C(F)(F)F)c3)n2)cc(N[0*])n1&[0*]C(=O)Cc1cc(F)cc(F)c1&&&
COC1=CC=C(N2CCN(CCCCC(O)(C3=CC=CC=C3)C3CCCCC3)CC2)C=C1&&&
O=C(NC1=CC=C(CC2=CC=C(NC(=O)C3CCCN3C(=O)NC3=CC=CC=C3)C=C2)C=C1)NC1(C(=O)(C2=CC=CC=C2)C2=CC=CC=C2)CCCCC1&&&
ClC1=CC=CC(N2C=NC3=C2N=C(NCCN2CCOCC2)N2N=CN=C32)=C1&&&
CC1=C(C)N(C(=O)C2=CC=CC=C2OCC(=O)NC2=CC=C(C)C=C2C)C2=CC=CC=C12&&&
[0*]C(=O)c1ccccn1&[0*]Nc1cccc(Nc2nccc(Nc3ccc(OC(F)(F)F)cc3)n2)c1&&&
[0*]N(C)c1ccc(Br)cc1&[0*]CCn1c(=O)nc(-c2ccccc2)c2c1c1cc([N+](=O)[O-])ccc1n2C&&&
[2*]CC([0*])=O&[0*]N1CCN([1*])CC1&[1*]S(=O)(=O)c1ccc(C=[3*])cc1^[2*]N1C(=O)c2cccc3cccc(c23)C1=O^[3*]=Cc1ccccc1&&&&&
CN1CCN(C2=CC=C(C=CC3=CC=C(NCC4=CC=CC(Cl)=C4)C=C3)C=C2)CC1&&&
C(#CC1=CC=CC=C1)C1=CC=C(OCCCCCCCN2CCOCC2)C=C1&&&
[0*]Cc1cnn(C)c1&[0*]N1C(=O)CC2C1CCN2[1*]&[1*]Cc1ccc(F)cc1&&&
[0*]Cn1cc(C(=O)O)c(=O)c2cc(OC)ccc21&[0*]C1CCOC1&&&
O=C1NC2=CC=C(Br)C=C2C1=CC1=CC=CC=C1&&&
CC(C)=CCCC(C)=CCCC1(C)C=CC2=C3C(=CC(O)C2O1)OC(=O)CC3C&&&
[0*]N1CCN(C2CC(c3ccc(F)cc3)c3ccc(OC)cc32)CC1&[0*]CCO&&&
COC1=CC=C(CCN(C)CC2=C(O)C=CC3=CC=CC=C23)C=C1OCC1=CC=C(Cl)C=C1Cl&&&
CC(=O)N1CCC(C(=O)N(CC2=CC(Cl)=C3OCCCOC3=C2)CC(C)C)CC1&&&
[0*]C(=O)c1ccc(SC)cc1OC&[0*]O[2*]&[2*]CC([1*])=O&[1*]N[3*]&[3*]C1CCCCCCCC1&&&
[2*]S(C)(=O)=O&[2*]N[0*]&[0*]CC[1*]&[1*]Nc1ccccn1&&&
[0*]C(C)C1=C(C)NC2=C(C(=O)CCC2)C1C=[1*]&[0*]Oc1ccccc1&&[1*]=Cc1ccccc1&&
[2*]CC&[2*]Sc1nnc(N[0*])s1&[0*]C(=O)C[3*]&[3*]Sc1nc2ccccc2n1CC([1*])=O&[1*]NC&&&
[0*]N1CCN(C)CC1&[0*]C(=O)c1ccc(Cn2c(=O)c3cccn3c3cccnc32)cc1&&&
[0*]Cc1nnc(-c2cnc(N)nc2)n1-c1ccc(OC)c(OC)c1&[0*]Oc1ccc(F)cc1&&&
[0*]=Cc1cccc(C)c1&[0*]=Cc1nc2ccccc2c(=O)n1-c1ccc(C(=O)NNC(=O)c2ccc(Cl)cc2)cc1&&&
CC1=CC=[N+](COC[N+]2=CC=C(C=NO)C=C2)C=C1&&&
COC1=CC(CC(=O)OC2CCCCC2)=CC(Cl)=C1OC(F)F&&&
[2*]Sc1ncnc2scc(-c3cc(OC)ccc3OC)c12&[2*]CC([0*])=O&[0*]N[1*]&[1*]Cc1ccco1&&&
[4*]CC(C)C&[4*]O[0*]&[0*]C([1*])=O&[1*]N1C2C=CC(C2)C1[7*]&[7*]C([2*])=O&[2*]N1CCCC1[8*]&[8*]C([3*])=O&[3*]N[5*]&[5*]C(C=O)Cc1ccccc1&&&
O=C(COC1=CC=CC=C1)NC1=NC=CC=N1&&&
[1*]Cc1nc(-c2ccccc2)no1&[1*]N1CCCC3(CCN([0*])CC3)C1&[0*]C([2*])=O&[2*]C1CCCO1&&&
[1*]OC&[1*]CC[2*]&[2*]N[0*]&[0*]C([3*])=O&[3*]C1CCCN(c2ncnc3onc(-c4ccc(F)cc4)c23)C1&&&
[1*]CC&[1*]O[0*]&[0*]C(=O)C=Cn1nnc(-c2ccccc2O)n1&&&
[8*]CCCCC&[8*]N[1*]&[1*]C([2*])=O&[2*]N([9*])[12*]&[9*]CCCCC[10*]&[10*]N[3*]^[12*]CC(c1ccccc1)c1ccccc1^[3*]C(=O)C([11*])CCC([0*])=O&&&[0*]O[6*]&[6*]C(C)(C)C^[11*]N[4*]&&[4*]C(=O)C([12*])Cc1c[nH]cn1&[12*]N
CC=CC1=C(C#N)C2=NC=C(C3=CC=C(Cl)C=C3Cl)C=C2N1CC1=CC=C(OC)C=C1&&&
[0*]CCCCCC(C)C&[0*]Nc1c(-c2c3ccc(Cl)cc3cc3ccc(Cl)cc23)nc2ccc(Cl)cn12&&&
CCCC1=CC(=O)N=C(SCC(=O)N(C)C2CCS(=O)(=O)C2)[NH]1&&&
CCC1=CC(C2=CC=C(C)S2)=C(OCC2=CC=C(C(=O)O)C=C2OC)C=C1OCCCC1=CC=CC=C1&&&
[4*]C(C)(C)C&[4*]O[0*]&[0*]C([1*])=O&[1*]N[6*]&[6*]C1C(=O)N2C1SC(C)(C)C2[7*]&[7*]C([2*])=O&[2*]N[5*]&[5*]C(Cc1ccccc1)C(=O)C(F)(F)C([3*])=O&[3*]Nc1cc(C(N)=O)c2ccccc2c1&&&
[0*]Cc1ccc(OC)cc1&[0*]N1CCN([1*])CC1&[1*]Cc1ccc(OC)cc1&&&
CCN1C(O)=NC2=C(N=CN2CC2=CC=CC=C2)C1=O&&&
[1*]N1CCOC(c2nc(C([0*])=O)c(C)o2)C1&[0*]N[2*]&[2*]Cc1ccc(F)cc1^[1*]S(=O)(=O)c1ccccc1&&&&
[2*]CC&[2*]O[0*]&[0*]C([4*])=O&[4*]C1CCCN([1*])C1&[1*]C(=O)C[3*]&[3*]Sc1nc2cc(OC)ccc2cc1C#N&&&
CC1NC(=O)C2CCCCN2C(=O)C(CC(=O)O)NC(=O)C(CC(=O)O)NC(=O)C(CCCN=C(N)N)NC(=O)C(CC2=CC=C(O)C=C2)NCCCCC(C(N)=O)NC1=O&&&
CC1=CC=CC(NC(=O)C(CC2=CC=C(C3CC(=O)NS3(=O)=O)C(C)=C2)N2C(=O)CCC2=O)=C1&&&
[0*]CC&[0*]C1(C)OC(C#CC2CC2)(c2ccccc2)OC1C&&&
[0*]N1CCC(=O)N([1*])CC1&[0*]C1CCCCC1&&[1*]C(CO)Cc1ccc(O)cc1&&
[0*]NC1c2cc3c(cc2C(c2cc(OC)c(O)c(OC)c2)C2C(=O)OCC12)OCO3&[0*]C(=O)C(C)C&&&
[2*]CCC(=O)O&[2*]N[0*]&[0*]C([1*])=O&[1*]Nc1ccc(Cl)c(Cl)c1&&&
[0*]CC&[0*]N([1*])[2*]&[1*]CC&&[2*]CC(=O)N=c1sccn1Cc1ccc(Br)cc1&&
[0*]Cc1cn(C(C)C)nc1C&[0*]N1CCC2(CC1)CN([1*])C(=O)O2&[1*]C[2*]&[2*]C1CC1&&&
N[2*]&[2*]C(CC1CCCCC1)C(O)C(=O)NC1C(=O)N2C(C(=O)O)=C(SCC3=CC=CC=C3)CCC12&&&
C=CCN1C(SCC(=O)NCC2=CC=C(OC)C(OC)=C2)=NN=C1C1=CC=NC=C1&&&
CS(=O)(=O)NC(=O)C1=CC(Cl)=C(OCC2CN(C3=CC=C(Br)C=C3)CC2C(C2=CC=CC=C2)C2=CC=CC=C2)C=C1F&&&
[0*]ONC(=N)c1cccnc1&[0*]C(=O)c1cc([N+](=O)[O-])cc([N+](=O)[O-])c1&&&
CC(C)(C)N(NC(=O)C1=CC=CC=C1)C(=O)C1=CC=C(C2=CC=CC(Cl)=C2)O1&&&
COC1=CC=C(C2=C(NC3=CC=C(C(N)=O)C=C3)OC3=CC=CC=C3C2=O)C=C1&&&
O=C(O)C1=CC=CC(C(=O)O)=N1&&&
CCC1OC(=O)C(C)C(=O)C(C)C(OC2OC(C)CC(N(C)C)C2O)C(C)(OC)CC(C)C(=O)C(C)C2N(C3CN(CC4=CC=CC=N4)S(=O)(=O)C3)C(=O)OC12C&&&
[1*]N(C)C&[1*]CC[0*]&[0*]Oc1ccc(-c2c(-c3ccc(F)cc3)c(=O)oc3cc(O)ccc23)cc1&&&
[1*]OC&[1*]C1([5*])CC1&[5*]C[2*]&[2*]Nc1nc(-c2cc(F)cc3[nH]c(C(O)CC(C)(C)C)nc23)cc2ncn(C)c(=O)c12&&&
COC1=CC=CC=C1C1CC(=O)N(NC(=O)C2=CC=C3OCOC3=C2)C1=O&&&
CC1=C(COC2=CC=CC=C2)[NH]C(=O)N1C1CCCCCC1&&&
CC(C)N1CCN(C2=CC=C(C3=CC(C4=CC=C5C(=C4)OCCN4CCCC54)=C4C=CC=CC4=N3)C=N2)CC1&&&
[0*]C(=O)c1cc(-c2ccco2)nc(C)n1&[0*]N[1*]&[1*]C(=O)c1ccccc1&&&
C=CCNC(=S)C1(N(CCC2=CC=CC=C2)C(=O)C2=CC=CN=C2)CCCCC1&&&
CC1=C(C(=O)OC2CCCN(C)C2)C(C2=CC=CC=C2)NC(=S)N1&&&
CC1=CC=CC(S(=O)(=O)N2CCN(C(=O)C3=CC=C(CN4CCOCC4)C=C3)CC2)=C1&&&
[2*]CCC&[2*]N([3*])[1*]&[1*]C(=O)c1cn(CC)c2nc(C)ccc2c1=O&&[3*]CC([0*])=O^[0*]Nc1c(F)cccc1F&&&
CC1=CC=C(S(=O)(=O)NC2=CC=CC(C(C)C(=O)O)=C2)C=C1F&&&
COC1=CC=C(OC)C(C2=CN(C(=O)OC3=CC=CC=C3)C(C3=CC=C(S(C)(=O)=O)C(F)=C3)C2)=C1&&&
[0*]Cc1cccn1-c1ccccc1CC&[0*]N[1*]&[1*]CCC[2*]&[2*]N1CCN(c2cccc(Cl)c2)CC1&&&
CN(C)C1CCN(C(=O)C2=CC3=CC(NC4=NC=CC(C5=CN(C)C=N5)=N4)=CC(Cl)=C3[NH]2)CC1&&&
[0*]Oc1ccc(-c2nc3c(c(=O)n(C)c(=O)n3C)n2CC=C)cc1&[0*]CC&&&
[2*]CC([1*])CC&[1*]N1CCC([3*])CC1&[3*]C(C)(C)C^[2*]N[0*]&&[0*]C(=O)c1c(C)nc(O)[nH]c1=O&&&
[5*]C(C)C([1*])=O&[1*]N[6*]&[6*]C(C[8*])C([3*])=O^[5*]N[0*]^[3*]N[7*]&[0*]C([2*])=O&[7*]C(C)(C)CCc1ccccc1^[8*]N1CCS(=O)(=O)CC1^[2*]N1CCCC(n2cc(-c3ccccc3)nn2)C1&&&&&&
[0*]Nc1ncn(C(C)C)c1C1CC1&[0*]C(=O)c1nc(C2CC2)cnc1Nc1cncnc1&&&
[0*]=C(CCCC1=C(SC)C(=O)C=CC1=O)SC&[0*]=CC(=O)O&&&
CN(CC(O)CN1N=CC=N1)C(=O)C1=CC=C2C(=O)N3CCCC3=NC2=C1&&&
O=S(=O)(C1=CC=CC=C1)N1CCN(C2=NC(N3CCOCC3)=C3N=CC=NC3=N2)CC1&&&
O=C(COC1=CC=CC=C1OC1=C(Cl)C=CC=C1Cl)CNC1=NN=CS1&&&
O=C(NCCCN1CCCCC1)C1=CC=CN=C1OC1=CC=CC(Cl)=C1Cl&&&
COC1=CC=CC(OC)=C1C(=O)OC(CC(C)C)C1=NC(C2=CC=CC=C2)=C(N2CCN(C)CC2)O1&&&
[1*]NC&[1*]C([0*])=O&[0*]Oc1ccc2c(c1)C13CCCCC1C(C2)N([2*])CC3&[2*]C[3*]&[3*]C1CCC1&&&
[0*]Oc1cccc(N(C)C=O)c1&[0*]CCC[1*]&[1*]N1CCCCC1&&&
O=C(NC(=S)NC1=CC=CC(C2CCCCC2)=C1)C1=CC=CC=C1[N+](=O)[O-]&&&
CCN1CCCC(CN2C3=CC=CC(Cl)=C3SC3=CC=C(C(F)(F)F)C=C32)C1&&&
NC(=S)NN=C(C1=NC=N[NH]1)C1=CC=CC=C1&&&
[0*]C(=O)CC(C)CC&[0*]N[1*]&[1*]CCc1ccc(S(N)(=O)=O)cc1&&&
CN(CCC1=CC=CC=N1)C(=O)NC1=CC=CC=N1&&&
[0*]Oc1cc(-c2nn(C(C)C)c3ncnc(N)c23)ccc1N(C)C&[0*]Cc1ccccn1&&&
[0*]C(=O)c1ccccc1&[0*]Nc1ccc(Oc2cc(C(F)(F)F)nc(-c3ccccn3)n2)cc1&&&
[0*]Nc1ccc(S(N)(=O)=O)cc1&[0*]C(=O)C[2*]&[2*]ON=C(Cl)C([1*])=O&[1*]N[3*]&[3*]C12CC3CC(CC(C3)C1)C2&&&
[0*]N1c2ccncc2C(=O)N(C)c2ccc(Cl)cc21&[0*]C([1*])=O&[1*]Nc1ccccc1Cl&&&
C#CCN1C(=O)C2CC=C3C(=O)C=CC(=O)C3C2C1=O&&&
[3*]S(=O)(=O)c1ccc(OC)cc1&[3*]N[1*]&[1*]Cc1ccc(C([0*])=O)cc1&[0*]N[2*]&[2*]Cc1ccccc1&&&
[0*]C(=O)c1cn2c3c(cccc3c1=O)OCC2c1ccc(C)cc1&[0*]Nc1nnc(S(N)(=O)=O)s1&&&
[1*]CC&[1*]N([2*])[0*]&[0*]C(=O)C[3*]&[3*]N1CCC2C(C1)c1cccc3c1N2CC3^[2*]CC&&&&
COC1=CC=C(CC(O)COC2=CC=C(C)C=C2)C=C1&&&
CN1CCN2C=C(CN(C(=O)NC3=CC=C(F)C(Cl)=C3)C3CCN(CC4=CC=CC=C4)CC3)N=C21&&&
[0*]C([1*])=O&[0*]N1CCOCC1&&[1*]N1CCc2nc(-c3ccccn3)sc2C1&&
[0*]=Cc1cc(Cl)cc2c1OCOC2&[0*]=Cc1ccccn1&&&
[0*]C(=O)c1ccc(OC)cc1&[0*]N[2*]&[2*]C[3*]&[3*]C1CCN([1*])CC1&[1*]C(=O)CCCCl&&&
CCCCNC1=CC(NC2=CC=C(S(=O)(=O)O)C=C2)=NC(N2CCCCC2)=N1&&&
O=P(NN=CC1=C[NH]N=C1)(C1=CC=CC=C1)C1=CC=CC=C1&&&
[0*]C(=O)C(N)CC(C)C&[0*]N[3*]&[3*]C(CS)C([1*])=O&[1*]N[4*]&[4*]CC([2*])=O&[2*]N[5*]&[5*]C(Cc1ccc(O)c(Br)c1)C(=O)O&&&
[3*]C1C=CC2C(Cc3ccc(O)cc32)NC1=O&[3*]N[0*]&[0*]CCC[1*]&[1*]N[2*]&[2*]CCCCF&&&
CC1=CC=CC(N2CCN(C3=NC4=CC(C)=CC=C4C=C3C#N)CC2)=C1C&&&
CCOC1=CC=C(C2=NC(CN3CCC4=C(C3)C(C(=O)OC)=NO4)=C(C)O2)C=C1&&&
[5*]CCC([0*])=O&[0*]O[3*]&[3*]CC([2*])=O^[5*]N1C(=O)c2ccccc2C1=O^[2*]Nc1ccccc1C([1*])=O&&&[1*]O[4*]&[4*]CC#CCO&&&
FC1=CC=C(N2CCN(CCCCC3=C[NH]C4=CC=C(F)C=C34)CC2)C=C1&&&
[1*]CC=C&[1*]N[0*]&[0*]C(=O)C(=O)C(CCCC)n1c(=O)c(-c2ccccc2OC)nc2ccccc21&&&
CC1=CC=C(S(=O)(=O)N2CC3C(=O)CC(C4=CC=CC=C4)N(S(=O)(=O)C4=CC=C(C)C=C4)C3CC2C2=CC=CC=C2)C=C1&&&
CC1=CC=C(S(=O)(=O)NCCC(=O)N2CCN(C3=CC=CC=C3)CC2)C=C1&&&
[1*]S(C)(=O)=O&[1*]N[0*]&[0*]C(CC(=O)O)c1ccccc1&&&
[1*]CC([0*])=O&[0*]Nc1nnon1&&[1*]Sc1ncccn1&&
CN1N=C(NC2=CC=C(Cl)C=C2C(F)(F)F)CC1C1=CC=CC=C1F&&&
C#CCOC1=CC=CC=C1CN1CCCC1C(=O)NN=CC1=CC=CC=C1OC&&&
CCN(CC)CCNC1=C(C#N)N=C(COC2=CC=CC=C2Cl)O1&&&
[1*]CCCCCC([0*])=O&[0*]Oc1ccc2cc(C(=O)c3ccccc3)ccc2c1&&[1*]N1CCCCC1&&
[4*]CC&[4*]O[0*]&[0*]C([1*])=O&[1*]N1CCN([2*])CC1&[2*]C(=O)C([5*])CCC(=O)O&[5*]N[3*]&[3*]C(=O)c1cc(N[6*])cc(-c2ccccc2)n1&[6*]CC[7*]&[7*]N([8*])[9*]&[8*]CCO&&[9*]CCO&&
[0*]C(=O)c1cccc(F)c1&[0*]N1CCN([1*])CC1&[1*]C(=O)c1occc1-c1ccccc1&&&
N#CC1=C(SCC(=O)N2CCC3=CC=CC=C3C2)SC(C2=CC=CCC2)=C1C#N&&&
O=C(NC(CC1=C[NH]C2=CC=CC=C12)(C(=O)NC1C2=CC=CC=C2CC1O)C(=O)NCC1=CC=CC=C1)C1=CC=CC=C1&&&
COC1=CC=C(C=CC(=O)C2=CC(Cl)=C(OC)C(C34CC5CC(CC(C5)C3)C4)=C2)C=C1OC&&&
[0*]Nc1cccc(C(C)=O)c1&[0*]C(=O)C[2*]&[2*]SC1=Nc2ccccc2C2=NC([4*])C(=O)N12&[4*]CC([1*])=O&[1*]N[3*]&[3*]C1CC1&&&
[0*]C(CC)c1nc2cc(Cl)c(Cl)cc2n(Cc2ccccc2-c2ccccc2C(=O)O)c1=O&[0*]Nc1ccc(C)cc1&&&
CC1=CC(=O)OC2=CC(OCC(=O)N3CCN(C4=CC=CC=C4)CC3)=CC=C12&&&
CC1=CC=CC=C1NC(=O)C1=CC=CC2=NC3=CC=C(C(C)C)C=C3N=C12&&&
CCC(=O)C1=CC=C2OC3CN(C)CCC3(C(=O)OC)C2=C1&&&
[3*]CC&[3*]C12C=CC(C)C([1*])N1C(=O)C(=[2*])C2=O&[1*]C([0*])=O&[0*]N1CCCC1^[2*]=C1CCCC1&&&&
O=C1C2=C(C=CC([N+](=O)[O-])=C2O)C(=O)N1C1=CC=CC(C(F)(F)F)=C1&&&
[1*]C(=O)CCCS(=O)(=O)c1nc(-c2ccc(CC)cc2)c(-c2ccc(CC)cc2)[nH]1&[1*]N[6*]&[6*]C1CCN([2*])CC1&[2*]C([0*])=O&[0*]O[3*]&[3*]C[4*]&[4*]O[5*]&[5*]CC&&&
O=S(=O)(C1=CC=C(Cl)C=C1)C1=CC=C(Cl)C=C1NC1=C(Cl)C=C(Cl)C=C1Cl&&&
[0*]C(CCCCc1ccccc1)CCCCCC&[0*]O[1*]&[1*]CC(O)Cn1ccc(=O)[nH]c1=O&&&
CCCCCCOC1=CC(C(=O)OCCOCCOCCOCCN(CC)CC)=CC=C1NC=C1C(=O)NC2=CC=C(Cl)C([N+](=O)[O-])=C12&&&
[0*]C(=O)c1ccc(C)cc1&[0*]N1CCC(c2nc3ccccc3[nH]2)CC1&&&
NS(=O)(=O)C1=CC=C(N2N=C(C(F)(F)F)C=C2C2=CC=C3SC=CC3=C2)C=C1&&&
[1*]CC&[1*]O[0*]&[0*]C(=O)C=[4*]&[4*]=C(C)Nc1cccc(-c2cnc3cc4c(cc3c2)C(O)CN([2*])C4)c1&[2*]C([3*])C(C)(C)C&[3*]C1CCCC1&&&
[0*]CC&[0*]Oc1ccc2c(=O)c3c(O)csc3sc2c1&&&
[0*]C(=O)CCCCc1csc(N)n1&[0*]N1CCc2c(c3cc(S(=O)(=O)O)ccc3n2C[1*])C1&[1*]C1CC1&&&
O=C(NN=CC1=CC=C([N+](=O)[O-])O1)C1=CC=CC([N+](=O)[O-])=C1&&&
[4*]CC&[4*]N1CCC([5*])CC1&[5*]C([2*])c1cccs1&[2*]N[0*]&[0*]C([1*])=O&[1*]N[3*]&[3*]C(C)C&&&
[0*]OC&[0*]C(=O)c1c(C)nc(C)c(-c2nc(C)cs2)c1-c1ccccc1C(F)(F)F&&&
CC1=CC(NC(=O)C2CC(=O)N(CC3=CC=CC=C3)C2)=NO1&&&
[1*]Oc1ccccc1C&[1*]CC([0*])=O&[0*]N[2*]&[2*]C(C)c1cnc2ccccc2c1&&&
[0*]S(=O)(=O)c1ccc(Cl)cc1&[0*]Nc1ccc2[nH]c(=S)[nH]c2c1&&&
[3*]CCC&[3*]N[0*]&[0*]C(=O)c1onc(C[6*])c1C([1*])=O&[1*]N[4*]&[4*]CC^[6*]Sc1ccc(O[2*])cc1&&[2*]CC([5*])C&[5*]N(C)C&&&
O=C(C1=CC=C2[NH]C(C3=CC=CC=C3)=C(C3=CC=C(OC4=CC=CC=C4)C=C3)C2=C1)N1CCC(COC2=CC=CC=C2)CC1&&&
[0*]N([1*])C&[0*]Cc1cccs1&&[1*]Cc1ccc(-c2ccc3c(N4CCOCC4C)nc(N4CCOCC4)nc3n2)o1&&
[0*]OC&[0*]C(=O)c1ccc(C([1*])=O)cc1&[1*]O[2*]&[2*]CCc1sc[n+](C)c1C&&&
C=C1CC(N(C)C)CC2C1CC1C(C(=O)OC)CC(C)CN1C2COC(C)=O&&&
CC1=CC=C(NC2=NC=NC3=C2OC2=CC=C(Cl)C=C23)C=C1&&&
[1*]CCN&[1*]S[2*]&[2*]C(Cc1ccc(Cl)cc1Cl)c1cccc(C#N)c1O[0*]&[0*]CC(O)C[3*]&[3*]S[4*]&[4*]CCO&&&
O=C(C1=CN=CN=C1N1CCN2N=CN=C2C1)N1CCCC1&&&
O=C(CCNS(=O)(=O)C1=CC=CC2=NSN=C12)NC1=CC=C(Cl)C=C1&&&
[3*]Cc1ccc(C)cc1&[3*]N[0*]&[0*]C([1*])=O&[1*]N([4*])[5*]&[4*]Cc1ccccc1&&[5*]CC(O)C([6*])Cc1ccccc1^[6*]N[2*]&[2*]C([6*])=O&[6*]C1CN(C)C(=O)O1&&&
CC(=O)NC1=CC=C(S(=O)(=O)N2CCOC2=O)C=C1&&&
COC1=CC=CC=C1N(CC(=O)NC1CCS(=O)(=O)C1)S(C)(=O)=O&&&
[0*]OC&[0*]C(=O)c1ccc2c(c1)nc(N[1*])n2C1CCCCC1&[1*]Cc1cccc(F)c1&&&
[2*]CCC&[2*]O[0*]&[0*]C(=O)n1c2cc(Cl)ccc2n2c(C([1*])=O)cnc12&[1*]N1CCC(C)CC1&&&
CCN(CCCCCCN(CC)C1OC2OC3(C)CCC4C(C)CCC(C1C)C24OO3)CCCOC1OC2OC3(C)CCC4C(C)CCC(C1C)C24OO3&&&
CC1=CC=C(N2C(=O)[NH]C3=CC(Cl)=CC=C3C2=S)C=C1&&&
CCOC1=CC=C(N2CC(OC3=CC(C(=O)NC4=CN=C(C)C=N4)=CC=C3SC)C2)C=N1&&&
CC(C)2C(=O)NC(CC1=CC=CC=C1)C(=O)NC1CCC2CCC(C(=O)O)N(CC2=CC=CC=C2)C1&&&
CC(=O)NCC1=CC=C(Cl)C(CN(C(=O)C2CNCC(=O)N2C2=CC=C(OCCCOCCOCC3=CC=CC=C3)C=C2)C2CC2)=C1&&&
[2*]C(C)c1ccccc1&[2*]N[3*]&[3*]S(=O)(=O)c1ccc(O[1*])cc1&[1*]C[4*]&[4*]C1(C)CC(F)CN1[0*]&[0*]C(=O)c1c(F)cccc1F&&&
[1*]N([2*])C&[1*]CCCC[0*]&[0*]Oc1ccccc1^[2*]CCc1ccc(F)cc1&&&&
[1*]Oc1ccc(CC([4*])C(N)=O)cc1&[1*]CC[2*]&[2*]N[0*]^[4*]N[7*]^[0*]C(=O)CCCCn1cccc1&[7*]CC(O)c1ccc(O[3*])c(CO)c1&&&[3*]CCC[7*]&[7*]N[8*]&[8*]S(=O)(=O)CC[5*]&[5*]O[6*]&[6*]C1CCC(O)CC1&&
[2*]CC&[2*]N([3*])[1*]&[1*]C(=O)C=[4*]&[4*]=Cc1ccc(OC)c(S([0*])(=O)=O)c1^[3*]CC^[0*]N1CCc2ccccc2C1&&&&&
O=C(C1=CC=CO1)N1CC(OC2=NC=CN=C2N2CCCC2)C1&&&
COC1=CC=C(C2=C(C3=C[NH]C4=CC(C)=CC=C34)C(=O)NC2=O)C=C1&&&
[3*]C1CC2C=CC(C)(C1[5*])C2(C)C&[3*]O[0*]&[0*]C(=O)C[4*]^[5*]C[1*]^[4*]Sc1ccnc(Cl)c1&[1*]O[2*]&&&[2*]Cc1ccccc1&&&
CCN1C=CC(NC(=O)C2=CC=C(CN3CC(C)OC(C)C3)C=C2)=N1&&&
CCN(CC)CC1=NN=NN1C1CC(N2C=C(C3=CC=CC=C3)N=N2)C(COC(C)=O)O1&&&
NC1=NSN=C1N1N=C2C=CC=CC2=N1&&&
CCCC1(CC(=O)O)OCCC2=C1[NH]C1=C(OC)C=CC(C#N)=C21&&&
[0*]Oc1ccc(C=O)cc1&[0*]C[1*]&[1*]C1CCCCC1&&&
CC1=CC=C(C)C(CN2C=NC3=C2CC(C(=O)O)N(C(=O)CCC2=CSC=C2)C3)=C1&&&
[0*]=C(C)C&[0*]=CC[1*]&[1*]C12OC(C)(C)C3CC(C=C4C(=O)c5c(O)cccc5OC431)C2=O&&&
COC1=CC=C(C2=NC=C3CCC4=C([NH]C(=O)[NH]4)C3=C2C2=CC=CC=C2)C(OC)=C1&&&
CCN(CC)CCCOC1=CC(Br)=CC(OC2=NC3=CC=CC=C3C=C2C2=CC(OC)=C(OC)C(OC)=C2)=C1Br&&&
CN1C=C(C(=O)N2N=C(C3=CC=CC=C3Cl)CC2C2=CC=CO2)C=N1&&&
[0*]NC&[0*]C(=O)C([4*])C(C)C&[4*]N[1*]&[1*]C(=O)C(C([2*])=O)c1ccccc1&[2*]N[5*]&[5*]C(C([3*])=O)C(C)(C)C&[3*]Nc1nccs1&&&
[1*]C(C)c1cccc(C(F)(F)F)c1&[1*]N[2*]&[2*]C1CCC(n2nc(C([0*])=O)c3c2-c2ccccc2S(=O)(=O)C3)C1&[0*]N1CCOCC1&&&
CC1=CC(C#N)=CN=C1C(=O)NC1=CC=C(Cl)C(C2(CF)N=C(N)OC3CC32)=C1&&&
[1*]CC(=O)c1c(C)[nH]c2ccccc12&[1*]O[0*]&[0*]C(=O)c1csnn1&&&
COC1=CC=CC=C1N1CCN(C2=NN=C(SCC3=CC(=O)[NH][NH]3)S2)CC1&&&
CC(=O)NC1=CC=C(NC(=O)CN2CCCC(CO)C2)C=C1C&&&
[0*]Nc1nc(C)cc(-c2ccccc2)n1&[0*]Cc1cccc(F)c1&&&
N#CC1=C(NC(=O)C2CC(=O)N(CCCO)C2)SC(Cl)=C1&&&
[0*]C(=O)c1nc(Cc2nc3ccc(C)cc3[nH]2)cnc1N&[0*]N[1*]&[1*]Cc1cccc(C(C)C)c1&&&
CC1=CC=C(C(=O)N2CC3CC(C2)C2=CC=CC(=O)N2C3)C=C1Br&&&
[6*]CC&[6*]N[2*]&[2*]C([0*])=O&[0*]O[5*]&[5*]Cc1c(C[6*])c2sc3ccccc3n2c1-c1ccc(F)cc1&[6*]N([7*])[8*]&[7*]CC&&[8*]CC[3*]^[3*]O[4*]&[4*]Cc1ccc(C([1*])=O)cc1&[1*]OC&&&
CC1=CC=C(N2C(C)=CC(C3=NNC(=O)CC3C)=C2C)C(C)=C1&&&
O=C(NO)C1CC2=CC=CC=C2CN1S(=O)(=O)C1=CC=C(OC(F)(F)F)C=C1&&&
[2*]C(CC(C)C)C([1*])=O&[1*]N[3*]&[3*]C(Cc1c[nH]c2ccccc12)C(N)=O^[2*]N[0*]&&[0*]C(=O)C(N)Cc1c[nH]cn1&&&
[0*]C(=O)c1ccc(S(N)(=O)=O)cc1&[0*]N[2*]&[2*]CC[3*]&[3*]N[4*]&[4*]CC([1*])=O&[1*]N[5*]&[5*]CC(=O)O&&&
O=[N+]([O-])C1=CN2CC(OCCCCOC3=CC=C(C4=NC=C(C(F)(F)F)N=C4C(F)(F)F)C=C3)COC2=N1&&&
[0*]C(=O)c1ccc(N(C)c2ccnc(N[2*])c2)cc1&[0*]Nc1cc(C([1*])=O)cc(C(F)(F)F)c1&[1*]Nc1ccc(C(C)(C)C)cc1^[2*]C1CCCCC1&&&&
COC1=CC=C(C2=NC(C3=CC=C(NC(C)=O)C=C3)=CN2C(C)C)C(OC)=C1&&&
[0*]N(C)c1c(CC)nc2c(O[1*])cccn12&[0*]C(=O)c1ccc(OC)cc1&&[1*]Cc1ccc(Cl)c(Cl)c1&&
[0*]C(=O)CS(=O)Cc1nc(-c2ccc(OC)cc2)oc1C&[0*]N1CCN(c2ccccc2F)CC1&&&
[0*]N1CCc2cc(-c3cc(F)cc(C#N)c3)ccc21&[0*]C([1*])=O&[1*]Nc1ccc2ccccc2c1&&&
[1*]CC&[1*]O[4*]&[4*]C1CC([3*])OC(C)C1O&[3*]O[5*]&[5*]C1C([8*])CC([7*])C([6*])C1O&[6*]O[2*]&[2*]Cc1ccccc1^[7*]O[0*]&&[0*]C(=O)CC^[8*]N(C)C&&&&
O=C(CNC1=CC=CC(C(F)(F)F)=C1)NC1=CC=C(OCCCN2CCCC2)C=C1&&&
CC1=CC=C(NC(=O)CCCCCC(=O)NC2=CC=C(Cl)C(Cl)=C2)C=C1Cl&&&
C=CC1=CC2=C(OC3=CC=C(NC(=O)CC4=CC=C(Br)C=C4)C=C3F)C(C#N)=NN=C2C=C1OC&&&
CCC1CCCCN1C(=O)COC(=O)CC1=CC=C(S(=O)(=O)N2CCOCC2)C=C1&&&
CCN1C=C(C2=NC=C3C=NN(C4=CC=CC=C4)C3=N2)C=N1&&&
CS(=O)(=O)C1=CC=C(N2N=C(CC3=CC=CC=C3F)C=C2C(O)C(F)(F)F)C=C1&&&
CCC(=O)C1=CN=C2C=CC(C3=CN=C(C(=O)NCCN4CCC(C(=O)NCCCO)CC4)S3)=CC2=C1NC1=CC=C(F)C(Cl)=C1&&&
[0*]Nc1sc2c(c1C#N)CCSC2&[0*]C(=O)c1ccc(CO)o1&&&
COC1=CC=C(N2C=CC(=O)N2C2=CC(OC)=C(OC)C(OC)=C2)C=C1&&&
COC1=CC=C2[NH]C(SCC(=O)NC3CCCCC3)=NC2=C1&&&
[0*]=CC&[0*]=Cc1ccc2c(-c3nc4ccc(F)cc4s3)c(OC)ccc2c1&&&
[0*]C(=O)c1c2ccccc2nc2c(C)cccc12&[0*]O[2*]&[2*]CC([1*])=O&[1*]N[3*]&[3*]Cc1ccco1&&&
C1=CC=C(CCN2CCC3C(CCC4=CC=CC=C4)C4=CC=CC=C4CC32)C=C1&&&
CN1C(=O)C2=C(OC(C3=CC=CC=C3)=CC2=O)C2=CC3=C(C=C21)OCO3&&&
NC1=CC=C(CCCCOCCSC2=NC=C(CCCC(=O)O)N2CC2=CC=CC=C2)C=C1&&&
[0*]CCCCCCCCCCCCCCCCCC&[0*]N[1*]&[1*]CC(C)(C)C[2*]&[2*]N[3*]&[3*]Cc1cc(C(=O)O)c(O)c(OC)c1&&&
CN(CCNCC1=C[NH]N=C1)C(=O)CN&&&
[0*]Nc1cccc(C)c1C&[0*]C(=O)c1sc2nc(-c3cccnc3)cn2c1C&&&
CN1C(=O)C2=C(N=C(C3=CC=CC=C3)N2CCCN2CCN(C3=CC=C(Cl)C=C3)CC2)N(C)C1=O&&&
CC1=CC=CC(NC(=O)C2=CC(Cl)=CC=C2O)=C1&&&
[1*]CC&[1*]Oc1ccc(Cc2nc3cc(N[0*])ccc3n2C[0*])cc1&[0*]C(=O)CO&&[1*]N1CCOC1=O&&
[0*]=CC(=O)c1ccccc1F&[0*]=Cc1ccnc1&&&
[1*]=C(C)c1ccc(OC)cc1&[1*]=CC[0*]&[0*]Nc1nc(-c2ccc3ncnn3c2C2CCCCC2)cs1&&&
CC(C)N1CCN(S(=O)(=O)C2=CC=C(C3=CC=C4N=C(NC(=O)C5CCCC4=O)N=C3)C=C2)CC1&&&
CCCCCCC(=O)CCCCCSC(C)C(=O)NC1CCC1&&&
[0*]C(=O)CCS(=O)(=O)c1ccc2c(c1)NC(=O)CO2&[0*]N1CCCC1&&&
[0*]CCCCn1c(C(C)(C)C)nc2ccccc2c1=O&[0*]Oc1ccccc1&&&
[0*]Nc1ccc(C)c(C)c1&[0*]C(=O)c1ccc(-c2ncnc(CC(=O)O)c2C#N)cc1F&&&
[0*]Cc1c(O)ccc2occc12&[0*]N[1*]&[1*]Cc1ccccc1&&&
CC1=C(S(=O)(=O)N2CCN(C3=CC=C(Br)C=C3)CC2)C=NN1C&&&
[0*]CC&[0*]N([1*])[2*]&[1*]CC&&[2*]CCC[3*]^[3*]N[4*]&[4*]Cc1coc(-c2ccccc2C)n1&&&
[1*]CCC#N&[1*]N([0*])[3*]&[0*]C(=O)C[2*]&[2*]Sc1ccccc1^[3*]C1CCS(=O)(=O)C1&&&&
CC1=C(C)C2=C(CC(C)(CCNCCCC3=CC=CC=C3)O2)C(C)=C1N&&&
[0*]Nc1ccc(CN(O)C(N)=O)cc1&[0*]C(=O)NO[1*]&[1*]Cc1ccccc1&&&
CC1=CC(C)(C)NC2=CC=C(OC(=O)CCCN(C)C)C=C12&&&
CC(C)(N)CC1=C[NH]C2=CC(OCC3=CC=C4C=CC=CC4=C3)=CC=C12&&&
C1=CC=C(CCNC(=C2C3=CC=CC=C3CCC3=CC=CC=C23)C2=CC=CC=C2)C=C1&&&
N#CC1CC(C2=CC=C3C=CC=CC3=N2)=NN1C(C)(C)C#N&&&
[1*]Cc1ccc(C)o1&[1*]N[0*]&[0*]C(=O)c1ccc(O[3*])cc1&[3*]C1CCN([2*])CC1&[2*]C(C)C&&&
[2*]Cc1nc(-c2ccc(OC)nc2)oc1C&[2*]N1CCC(c2cccc(N[0*])n2)CC1&[0*]C([1*])=O&[1*]Nc1ccc(C)nc1&&&
COC1=CC=CC(C2=C(Cl)N=C3SC4=CC=CC=C4N3C2=O)=C1&&&
[0*]C(C)C&[0*]N1CCC(c2cc3c(-c4cc(F)ccc4F)ccnc3[nH]2)CC1&&&
NC(=O)C1=C(C2=CC=CN=C2)N(C2=NC3=CC=CC=C3[NH]2)C(N2CCNCC2)=C1C1=CC=CC(CC2=CC=CC=C2)=C1&&&
[0*]Nc1cc(OC)ccc1OC&[0*]C(=O)CCc1nnc2n(Cc3ccccc3)c(=O)c3ccccc3n12&&&
O=C1NC(=S)SC1=CC=CC1=CC=C(Cl)C=C1&&&
[0*]N1CCC(C(=O)O)=CC1&[0*]S(=O)(=O)c1ccc2ccccc2c1&&&
O=C(O)C1=NN(C2=CC=CC=C2)C2=NC3=CC=CC=C3N=C12&&&
[1*]Oc1cc2c(c(OC)c1OC)C(=O)c1c(=O)cc(C)oc1O2&[1*]CC([0*])=O&[0*]N[2*]&[2*]Cc1nnnn1-c1ccccc1&&&
[0*]=C(O)C(=O)O&[0*]=CC(=O)c1cn(Cc2cccc(Cl)c2F)c2cc(O)ccc12&&&
[0*]CC&[0*]Oc1ccc(-n2c(=O)n(CC(=O)c3ccc(F)cc3)c3ccccc32)cc1&&&
CSCCC(CN1CCCC1CN1CCCC1CN1C(N)=NCC1CC1)N(C)CC1C2=CC=CC=C2CCC2=CC=CC=C21&&&
[1*]Cc1ccccc1Cl&[1*]C1OCCO1&&&
[0*]C(C)=O&[0*]Nc1ccc(-c2cc(=O)c3cccc(Br)c3o2)cc1&&&
[5*]CCC(C)=NO&[5*]C1C(=O)CC(O)C1[4*]&[4*]N[2*]&[2*]C([0*])=O&[0*]O[1*]&[1*]C(C)(C)CC[3*]&[3*]Oc1no[n+]([O-])c1S(=O)(=O)c1ccccc1&&&
CCN1C=C(C(=O)O)C(=O)C2=CN=C(N3CCN(S(=O)(=O)C4=CC=C(C)C=C4)CC3)C=C21&&&
[0*]C1(C)C(O)CCC2(C)C(C)CCCC21&[0*]CC(=O)C(C)(C)O&&&
[3*]CC&[3*]O[0*]&[0*]C(=O)C[2*]&[2*]Oc1ccc(-c2nnc(-c3ccc(N[1*])cc3)o2)cc1&[1*]C(C)=O&&&
CC1=CC=C(S(=O)(=O)CC(NC2=C(N3CCCC3CC3=CC=CC=C3)C(=O)C2=O)C(=O)O)C=C1&&&
[1*]CC&[1*]Oc1c(Cl)cc(C([0*])=O)cc1Cl&[0*]Nc1sc2c(c1C(N)=O)CCCC2&&&
[0*]CC#C&[0*]N([1*])C&[1*]CCCC1(c2ccc(F)cc2)OC(=O)Nc2ccccc21&&&
CC1=CC=C(NC(=O)C2=CC=NC=C2)C=C1C1=CC=C2N=C(NC(=O)C3CCC3)SC2=C1&&&
COC1=CC=CC(NC(=S)NCC2CCN(CC3=CC=C(SC)C=C3)CC2)=C1&&&
O=S(=O)(OC1=CC=C2C=CC=CC2=C1Cl)C1=CC=C2C=CC=CC2=C1&&&
[1*]CC([0*])=O&[0*]N([2*])[3*]&[2*]CCC#N^[1*]Oc1ccc(Cl)cc1&[3*]C1CCS(=O)(=O)C1&&&&
[3*]Cc1cc(OC)c2c(c1-c1c(C=[4*])cc(OC)c3c1OCO3)OCO2&[3*]O[0*]&[0*]C([2*])=O^[4*]=C(C)C^[2*]N1CCN([1*])CC1&&&[1*]C(=O)c1ccccc1&&&
[0*]On1c(=O)c(-c2ccc(C)cc2)[n+]([O-])c2ccccc21&[0*]CC(=O)O&&&
N#CC1CCCN1C(=O)CNC(=O)CNC(=O)C1=CSC=C1&&&
[1*]N([0*])C&[0*]C(=O)Cn1ccoc1=O&&[1*]CC[2*]^[2*]N1CCCC1&&&
[1*]Oc1cccc(N2C(N)=NC(N)=NC2(C)C)c1&[1*]CC([0*])=O&[0*]Nc1ccc(S(=O)(=O)F)cc1&&&
O=C(NCCN1CCCCC1)C1=CC=C2C(C(=O)O)=CC=C(O)C2=N1&&&
[1*]C(=O)C#C&[1*]N1CCC(c2ccc(O[0*])cc2)CC1&[0*]C(=O)C=[2*]&[2*]=Cc1cccs1&&&
[0*]C(=O)c1cc2c(=O)n(CC)c3ccccc3c2s1&[0*]N1CCC2(CC1)OCCO2&&&
[1*]C(C)CC=C&[1*]N[0*]&[0*]C(=O)c1ccccc1N&&&
[1*]=CCCCCCCCC&[1*]=CCCCCCCCC([0*])=O&[0*]Nc1ccc([N+](=O)[O-])cc1&&&
CN1C2=CC=CC=C2C(=O)N1CCCN1C=CN=C1&&&
CS(=O)(=O)C1=CC=C(C2=C(C3=CC=C(F)C=C3)CCC2)C=C1&&&
CCOC1=CC2=C(S1)N(CC1=CC=CC=C1)C(CC)=NC2=O&&&
[0*]Oc1ccc(Cn2c(C[2*])nc3cc(OC)ccc32)cc1&[0*]Cc1ccc(F)cc1&&[2*]C1([1*])CCCCC1^[1*]C(=O)O&&&
CC1(C)C=C(C(=O)NCCC(=O)O)C(=O)C2=CC=CC=C21&&&
[0*]Oc1ccc(OC)cc1&[0*]Cc1ccc(C(=O)NNC([1*])=O)cc1&[1*]C1CC1&&&
[0*]C(=O)c1cccc(OC)c1&[0*]N[2*]&[2*]C[3*]&[3*]C1(O)CCN([1*])CC1&[1*]C(=O)c1cccs1&&&
O=S(=O)(C1=CC=CC=C1)N1CCC(CC2=CC=CC=C2)CC1&&&
[3*]CC&[3*]S[4*]&[4*]CC(=O)C([0*])=O&[0*]N1CCN([1*])C(C)C1&[1*]C(=O)c1cc(Cl)cc(C([2*])=O)n1&[2*]Nc1cc(Cl)cc(Cl)c1&&&
[0*]C1(C)C(=O)OC2C1CCC1(C)C(=O)CCC21&[0*]CO&&&
CC1=NCN(C2=CC=CC=C2)C2C1=CN(C(=O)OC(C)C)C(C1=CC=C(NC(=O)OC(C)(C)C)C=C1)C2C1=CC=C(N(C)C)C=C1&&&
CC1=NN2C(=O)C(C(=O)N3CCN(C(=O)C4=CC=CO4)CC3)=C(C)N=C2S1&&&
[2*]CC#N&[2*]N([3*])c1ccc(CC([0*])=O)cc1&[0*]N[5*]&[5*]Cc1cccs1^[3*]CC([1*])=O&&[1*]N[4*]&[4*]Cc1ccco1&&&
O=C(NC1N=C(C2=CC=CC=C2F)C2=CC=CC=C2N(CC(F)(F)F)C1=O)N1CCCC1&&&
CCC(C)C(NC(=O)C1CCCN1C(=O)C(O)C(CC1=CC=CC=C1)NC(=O)COC1=CC=CC=C1C)C(=O)NC(C(=O)NC(CC1=CC=CC=C1)C(=O)O)C(C)C&&&
CC1=CC=C(C2=NN3C(C=CC4=CC=CC(F)=C4)=NN=C3SC2=O)C=C1&&&
CC1CN(C(C)CO)C(=O)C2=CC=CC(NC(=O)C3=CN=CC=N3)=C2OC1CN(C)C(=O)NC1=CC=CC=C1&&&
[0*]C(=O)C1=NOC2(C=C(Br)C(OC)=C(Br)C2O)C1&[0*]N[2*]&[2*]CC[3*]&[3*]N[4*]&[4*]CC([1*])=O&[1*]Nc1c(Br)cccc1Br&&&
[0*]C(=O)c1ccc2[nH]ncc2c1&[0*]N1CCCC1c1cccnc1&&&
[1*]N(C)C&[1*]CC[0*]&[0*]Oc1cc(F)c(C2Nc3cc(Cl)ccc3S(=O)(=O)C3CC4CCCCC4CC32)c(F)c1&&&
COC1=CC=C(N2C(SCC(=O)N3CC(=O)NC4=CC=CC=C43)=NN=C2C(C)C)C=C1OC&&&
CC(C(=O)O)C1=CC=C(S(=O)(=O)C2=CC=CC=C2)C=C1&&&
[1*]N([5*])C&[1*]C([0*])=O&[0*]O[3*]^[5*]C1CN([4*])CC1(O)c1ccc(Cl)cc1^[3*]Cc1ccccc1&[4*]CCC([2*])=O&&&[2*]N1CCCCCC1&&&
CC1(C)N=C(N)N=C(N)N1[N+](=O)[O-]&&&
OC1=CC=CC=C1C1=NC2=CC=C(Br)C=C2[NH]C1=S&&&
CC1=CC=C2[NH]C(=NC(=O)OCC3=CC=CC=C3)SC2=C1&&&
NC(N)=NCC(=O)N1N=C(N)C2=CC([N+](=O)[O-])=CC=C21&&&
[1*]=C(C)C&[1*]=CCCC(C)=NNc1ccccc1C([0*])=O&[0*]N1CCN(C)CC1&&&
OCCC1CN(CC2=COC=C2)CCN1CS&&&
[0*]C(=O)c1cccs1&[0*]O[3*]&[3*]CC([1*])=O&[1*]N1CCN([2*])CC1&[2*]C(=O)c1ccco1&&&
CCC(C)C(NC(=O)C(CC(=O)O)NC(=O)C(CC(=O)O)NC(C)=O)C(=O)NC(CC(C)C)C(=O)NC(CC1=CC=CC2=CC=CC=C12)C(=O)O&&&
O=C(O)C1=NC([N+](=O)[O-])=CN1CCOC1=CC=CC=C1&&&
CC1=CC=C(S(=O)(=O)NC(C(=O)N2CCCCCC2)C2=CC=CC=C2)C=C1&&&
[2*]N(C)C(=N)N&[2*]CCCC([3*])C([1*])=O&[1*]N[4*]&[4*]C(Cc1ccccc1)C(=O)O^[3*]N[0*]&&[0*]C(=O)c1ccccc1N&&&
[0*]OC&[0*]C(=O)c1ccc(Sc2cccc(O[1*])c2)cc1&[1*]CCC[2*]&[2*]N([3*])C&[3*]CCc1ccc(F)cc1&&&
CCC(C)C(C(=O)N1CCCC1C(=O)NCC1=CC=C([N-][N+]#N)C=C1)N1C=C(CC(C)C)N=N1&&&
CCC1=NC2=C(N=C1NCC1=CC=CC(Br)=C1)N(CC)C(=S)N(C)C2=O&&&
O=S(=O)(NC1=CC=CN=C1)C1=CC=C(Cl)C(C(F)(F)F)=C1&&&
[4*]C(CC(C)C)C([1*])=O&[1*]N[5*]&[5*]C(Cc1ccc(Cl)cc1)C([2*])=O^[4*]N[0*]^[2*]N[6*]&[0*]C(=O)C(N)Cc1ccccc1&[6*]C(C=O)CC(C)C&&&&&
CC(C)(C)CN(CC(O)C(CC1=CC=CC=C1)NC(=O)OC1COC2OCCC12)S(=O)(=O)C1=CC=C(N)C=C1&&&
CC1(C2=CC=CC=C2)SC(=O)C(CCCC2=CC=CC=C2)C1=O&&&
[1*]Nc1cc(OC)nc(OC)n1&[1*]S(=O)(=O)c1ccc(N[0*])cc1&[0*]C(=O)c1ccc(S(=O)(=O)c2ccccc2Cl)cc1&&&
CN1C=C(C2CN3CCC2CC3)C2=CC(S(=O)(=O)C3=CC=CC=C3)=CC=C21&&&
CCCON=C(CN(C)C(=O)C(CC1=CC=CC=C1)NC(=O)C1=CC(=O)C2=CC=CC=C2O1)C(C)C&&&
[1*]N([2*])C&[1*]CCC(C[0*])(c1ccccc1)c1ccccc1&[0*]Oc1ccc(C(F)(F)F)cc1^[2*]C1CCCCC1&&&&
[0*]C([1*])=O&[0*]Nc1ccc2ncnc(Nc3cn[nH]c3)c2c1&&[1*]C1CC1&&
[0*]CCCC&[0*]N1CC2(CCN([1*])CC2)Oc2ccccc2S1(=O)=O&[1*]Cc1ccccc1&&&
CC=C1CN2C3CC1C1(C(=O)OC)C2CC2(C(=O)OC)C(=C)C(O)CC21&&&
[0*]C(=O)c1ccccc1&[0*]N[2*]&[2*]C1CCN([1*])CC1&[1*]Cc1cn(-c2ccccc2F)c2ccccc12&&&
O=C(NC1=CC=CC=C1C(=O)NC1=CC=CC=N1)C1=CC=CC=C1&&&
COC1=CC=C(CC(=O)NCC2CCCN(CC3=CC=CO3)C2)C=C1&&&
[1*]C(CCc1ccccc1)c1nnc(C([2*])Cc2cc(F)cc(F)c2)o1&[1*]Nc1nc2ccccc2s1&&[2*]N[0*]^[0*]C([3*])=O&[3*]C1CCOCC1&&&
[7*]C(C)CC&[7*]C1C(=O)OC1[8*]&[8*]C(O)C([4*])C[9*]&[4*]O[0*]&[0*]C(=O)C([5*])Cc1ccc(O[3*])cc1^[9*]C1CCCCC1^[3*]Cc1ccccc1&&&&[5*]N[1*]^[1*]C([2*])=O&[2*]N[6*]&[6*]C1CC1&&&
O=C(CC1CCCC1)NC1=N[NH]C2=CC=C(C3=CN=CS3)C=C12&&&
[0*]C(=O)c1sc2nc3c(c(-c4ccccc4)c2c1N)CN(C)CC3&[0*]Nc1ccccc1&&&
CCCCCC(=O)NC1=CC=C(Cl)C=N1&&&
[0*]Nc1nc(C)ncc1C&[0*]C(=O)C[1*]&[1*]Sc1nnc(-c2ccsc2)o1&&&
[0*]C12CCC(C1Cn1cc(C)c(=O)[nH]c1=O)C2(C)C&[0*]CO&&&
CC1=CC=CC(C)=C1CNC12CC3CC(CC(C3)C1)C2&&&
COC1=CC=C(C2=CN3C(NC(C)(C)CO)=CC(C)=NC3=N2)C=N1&&&
[1*]C(=O)CCCC([0*])=O&[0*]Nc1ccc2ncnc(Nc3cccc(Br)c3)c2c1&&[1*]Nc1ccc2c(c1)OCCO2&&
[3*]NC&[3*]S(=O)(=O)c1cn(C)c(C([0*])=O)n1&[0*]Nc1ccc(S([4*])(=O)=O)cc1&[4*]N(C)c1ccc(C([1*])=O)cc1&[1*]N[2*]&[2*]Cc1ccccc1OC&&&
[1*]CC&[1*]O[0*]&[0*]C(=O)C[2*]&[2*]Nc1c(C#N)nc(N[3*])c2ncn(C3CC(O)C([4*])O3)c12&[3*]Cc1ccc(-c2ccco2)cc1&&[4*]CO&&
CC1(C)CCC2(C)CCC3(C(=O)O)C(=CCC4C5(C)CCC(=O)C(C)(C)C5CCC43C)C2C1&&&
[0*]=C1Cc2cc(C)cc(C)c2C1=O&[0*]=Cc1ccc(C)cc1&&&
O=C(C=CC1=CC=C(O)C(O)=C1)OCCC1=CC=CC=C1&&&
[1*]CC&[1*]N([2*])[3*]&[2*]CCO&&[3*]CC[4*]^[4*]N[0*]&[0*]C(=O)c1ccc(Cn2nc(-n3ccnc3)ccc2=O)o1&&&
CCN(CC)C1=NC(N)=NC2=C1SC(=S)N2C1OC(CO)C(O)C1O&&&
[0*]C1([1*])COC(=O)N1C&[0*]Cc1ccccc1&&[1*]Cc1ccc(Cl)cc1&&
[2*]S(=O)(=O)c1cccc(-c2ccno2)c1&[2*]N[0*]&[0*]CCC[1*]&[1*]N1CCOCC1&&&
CN(C)CCC(=O)C1=CC=CC=C1&&&
COCCN1CC(COC)CC2C3=CC=CC4=C3C(=C[NH]4)CC21&&&
CC1=CC=C2C(C#N)=CN(C3CCC3)C2=C1C&&&
[0*]Oc1ccccc1&[0*]CC[1*]&[1*]Oc1ccc2cccnc2c1&&&
CC1=C(NS(N)(=O)=O)C2=CC=CN=C2S1&&&
COCC(=O)N1CCC2=CC(Br)=CC(S(=O)(=O)NCCC3=CC=C(OC)C(OC)=C3OC)=C21&&&
[1*]CC&[1*]Oc1c(Br)cc(Br)cc1C[0*]&[0*]Oc1ccc(CC[2*])cc1&[2*]NC(=N)N&&&
CNCCNC1=CC=C2C(=O)C3=CC=C(NCCNCCNCCNCCNCCNCCNC4=CC=C5C(=O)N=C[NH]C5=C4)C=C3C(=O)C2=C1&&&
[4*]C1CCC2(C)C(CCC3C2CC(O)C24C(O)C(=C)C(CCC32)C4O)C1&[4*]S[2*]&[2*]CC[0*]&[0*]Oc1ccc(C=[3*])cc1&[3*]=C1SC(=S)N([1*])C1=O&[1*]C(CC)C(=O)O&&&
[1*]CO&[1*]C1OC(n2cnc3c(N[0*])ncnc32)C(O)C1O&[0*]C1CC2CCC1C2&&&
CCCCCC1=C2OCCC2=C(CCCCC)C(=O)C=C1&&&
O=C(C=CC1=CC=C(F)C=C1)C1=CC=C(C2=CC=CC=C2)C=C1&&&
[0*]Oc1c(OC)ccc(C(=S)N2CCOCC2)c1Cl&[0*]C(=O)c1cccs1&&&
CCSC(=S)SCC(=O)NC1=C(Cl)C=C(Cl)C=C1Cl&&&
CCCCC1=CC(=O)OC2=CC(C)=CC(OCC(=O)NCC3=CC=C4OCOC4=C3)=C12&&&
CC1=CC=C(C2=NC(N)=C(C(=O)NC3=CC=C(C)C=C3)S2)C=C1&&&
[3*]C(C)(C)C&[3*]O[0*]&[0*]C([1*])=O&[1*]N[4*]&[4*]C(Cc1ccccc1)C(O)C[5*]&[5*]N1CCCC1[7*]&[7*]C([2*])=O&[2*]N[6*]&[6*]C(C)(C)C&&&
[0*]OC&[0*]CC[1*]&[1*]O[2*]&[2*]C(C)C1=C(N2CC2)C(=O)C(C)=C(N2CC2)C1=O&&&
[0*]=C1C(=O)NC(=O)NC1=O&[0*]=Cc1ccc(-c2ccccc2)nc1&&&
O=C1CC(C2=CC=CC=C2)CC(=O)C1=CNC1=CC=C(Cl)C=C1&&&
[0*]C(C)=O&[0*]O[3*]&[3*]C1C2=C(C)C(=O)C=C(C([4*])C3CC(O)C4C5([5*])COC5CCC4(C)C3(C)C1O)C2(C)C&[4*]O[1*]&[1*]C(C)=O^[5*]O[2*]&&[2*]C(C)=O&&&
[1*]CC&[1*]Oc1ccccc1N[0*]&[0*]C(=O)c1cc(S([2*])(=O)=O)cn1C&[2*]N1CCN(c2ccccc2)CC1&&&
[1*]Nc1cc(C)cc(C)c1&[1*]S(=O)(=O)c1c(C)[NH]c(C)c1C([0*])=O&[0*]N1CCC(c2ccccc2)CC1&&&
CN1N=C2CCN(S(=O)(=O)C3=CC=C(C#N)C=C3)CC2=CC1=O&&&
[0*]Oc1cc(Cn2c(CC)nc3c(C)nnc-3c2OC)ccc1OC&[0*]C(C(=O)O)c1ccc(C(C)C)cc1&&&
[0*]Nc1ccccc1OC&[0*]C(=O)CC(C)=NNC(=O)c1ccccc1Br&&&
CCCCC1=CC=C(C(=O)NC2=CC=C(C(C)=C3CCCCC3=O)C=C2Cl)C=C1&&&
CC1=NN(C)C2=NC3=CC=CC=C3C(N3CCCC3)=C12&&&
COC1=CC=C(CN2CCN(C(=O)CCS(=O)(=O)C3=CC=C4C(=C3)CCCN4C(C)=O)CC2C)C=C1&&&
O=C(C=CC1=CC=CC2=CC=CC=C12)N1CCCC(C2=CC=CC=C2)C1&&&
CC1=CC=C(Cl)C=C1NC(=O)C1=CC=C2[NH]C(=O)[NH]C2=C1&&&
CC(=O)COC1=CC=CC(CNCCCNS(C)(=O)=O)=C1&&&
CC(=O)C1=CC=C(OCCCSC2=NC=CC=C2C(=O)O)C=C1&&&
O=C(NC1=CC(Cl)=CC=C1F)C1=NN(C2=CC=C(Cl)C=C2)C=N1&&&
[0*]N([1*])C&[0*]Cc1ccccc1&&[1*]C1CCN(c2nc3ccc([N+](=O)[O-])cc3s2)CC1&&
N#CC1=C(NC(=O)C2=NS(=O)(=O)C3=CC=CC=C3N2)SC2=C1CCCC2&&&
COC1=CC=C(C2=NC3=CC=C4[NH]C5=C6C7=CC=NN6C(=O)C=C5C4=C3[NH]2)C=C1&&&
CCN(CC)C(=O)NS(=O)(=O)C1=CC=C(C)C=C1&&&
CC1=CC=C(C(=O)N2CC3CN(C(=O)C4=CC=C(C)C=C4C4=NC=CC=N4)CC3C2)N=N1&&&
[3*]=Cc1ccc(-n2cc(C)c3c(-c4cccc(OC)c4)ccnc32)cc1&[3*]=CC([0*])=O&[0*]N[1*]&[1*]CCC[2*]&[2*]N(C)C&&&
CC(C)C1OC2=CC(=CC=C2)C2=C(O)C=C(CC(N)C(=O)O)C(O)=C2C(=O)NC(CO)C(=O)N(C)C(CC2=CC=CC=C2)C(=O)OC(C)C(=O)NCC1C&&&
CCN(CCNC(=O)C1=C2CS(=O)(=O)CC2=NN1C)CCC1=CC=CS1&&&
[0*]Oc1ccccc1&[0*]CC[1*]&[1*]N1CCN(C(=S)S[2*])CC1&[2*]Cc1cn(Cc2ccccc2)nn1&&&
CC1=C(C(=O)NCN2CCCCCC2)C(C2=C(F)C=CC=C2Cl)=NO1&&&
CC1=CC=C(C=NNC(=S)NC2CCCCC2)O1&&&
[0*]C(C)=O&[0*]N1CCc2cc(S([3*])(=O)=O)ccc21&[3*]N[2*]&[2*]C[6*]&[6*]C1CCC([5*])CC1&[5*]C([1*])=O&[1*]N[4*]&[4*]Cc1ccccc1&&&
CCNC1=NC(NC(C)CN2C=C(Br)C=N2)=NC(N2CCCC2C)=N1&&&
CC1=NN(CCNCC2=COC(C3=CC=CC(F)=C3)=N2)C=C1&&&
CC1=CC=CC(C=C2CN(C)CCC3=C2NC(=S)NC3C2=CC=CC(C)=C2N=C=S)=C1&&&
[2*]C(C)C([1*])=O&[1*]Nc1ccc2[nH]c(=O)[nH]c2c1&&[2*]N[0*]^[0*]C(=O)c1cccc(F)c1&&&
[1*]N1Cc2c(ccc(OC)c2OC)C(C([0*])=O)C1&[0*]O[2*]&[2*]C(C)(C)C^[1*]C(=O)C(C)C&&&&
C=C(C)C1CCC2(COC(C)=O)CCC3(C)C(CCC4C5(C)CC6(CN(CC=CBr)C6)C(OC(C)=O)C(C)(COC(C)=O)C5CCC43C)C12&&&
[0*]C(C)=O&[0*]N[3*]&[3*]C(C)C#Cc1cnc(Oc2ccc(O[1*])cc2Cl)s1&[1*]CC([2*])c1ccccc1&[2*]OC(F)F&&&
[1*]N1CCCC(n2nc(C([0*])=O)c3c2-c2ccccc2S(=O)(=O)C3)C1&[0*]N1CCOCC1&&[1*]C1CCOCC1&&
[1*]Nc1nc(C2CC2)nc2c1ncn2C(C)C&[1*]Cc1ccc(C([0*])=O)cc1&[0*]N[2*]&[2*]CCc1ccccc1&&&
COC1=CC=C(C=NNC(=O)CC2=C4CN(C)C(=O)C5=CC(F)=CC=C5N4C=N2)C=C1&&&
[0*]C(=O)c1ccc2[nH]cnc2c1&[0*]O[1*]&[1*]C(C(=O)c1cccs1)c1ccccc1&&&
CCCCC1CC1C(NC(=O)C1CCCN1C(=O)C(NC(=O)OC(C)(C)C)C(C)(C)C)C(=O)C(=O)NCC(=O)NC1=CC=C(C)C=C1&&&
CCCCCC1=NC2=CC=C(C3(CC)OCC(C(C)O)O3)C=C2N1C&&&
O=C(NCCN1CCCC(O)C1)C(=O)NC1=CC=C(Cl)C=C1&&&
C=CCNC(=O)C1C(C(=O)OC(C)C)C2(Cl)C=CC1(Cl)C1=CC=CC=C12&&&
O=C(NC1=CC=CC=C1)C1=C2CCCN2C(C2=CC=C(F)C(F)=C2)=N1&&&
O=[N+]([O-])C1=CC=CC(CNCC23CC4CC(CC(C4)C2)C3)=C1&&&
[0*]C1CC(=O)C2(C)C3=C(C(=O)C(O)C12C)C([2*])(C)C(C(=C)C=C5C(=O)C3=C1OC(C)(C)C4C([1*])CC(O)C1(C)C2CCC(O)C(C)CO2)CC3=O&[0*]C(C)C&&[1*]C(C)C
[0*]C(=O)N=C1CCCN1C&[0*]Nc1nc2ccc(F)cc2s1&&&
COC1=CC=C(C2=C(C3=CC=C(OC)C=C3)[NH]C(=O)[NH]2)C=C1&&&
COC1=CC(C=NNC(=O)C(=O)NC2=CC=C3OC(F)(F)OC3=C2)=CC(OC)=C1OC1CCCC1&&&
[0*]C(=O)c1cc2cc(OC)c(OC)cc2[nH]1&[0*]N1CCN([1*])CC1&[1*]S(=O)(=O)c1cccs1&&&
[0*]C(=O)CC&[0*]Nc1ccc(S([1*])(=O)=O)cc1&[1*]N1CCN(S(=O)(=O)N2CCCCC2)CC1&&&
CC1=C2C3=C(NC4=CC=C(Br)C=C4)N=CN=C3N=CN2N=C1&&&
CCOC(=O)C1=NN(C2=CC=C(OC)C=C2)C(=O)C2=C(N)SC=C12&&&
O=C(C1=CC2=C(C=CS2)N1CC1=CC=C(Cl)C=C1)N1CCN(C2=CC=CC=N2)CC1&&&
[0*]OC&[0*]Cc1cc(C)nc(S[1*])c1C#N&[1*]CC(=O)c1cc(OC)c(OC)c(OC)c1&&&
N#CC1=CC=C(N2C=NN=C2SCC2=CC=CC=C2)C=C1&&&
[0*]C(=O)c1ccc(C#N)c(OC)c1&[0*]Nc1ccc(C2CNCCO2)c(F)c1&&&
COC1=C(Cl)C=C(Cl)C=C1C=CC(=O)C1=CC=C(NC(C)=O)C=C1&&&
CN(C)CCCNC(=O)C1=CC(Br)=C2C=CC=CC2=C1&&&
CCOC(=O)C1CC2C3=CC4=C(C=C3C(OC(=O)C3=CC=C(Cl)C5=CC=CC=C35)C3COC(=O)C132)OCO4&&&
[0*]OC&[0*]C(=O)C(=[1*])c1nnnn1C1CSC(c2cccnc2)O1&[1*]=Cc1ccccc1F&&&
O=C(C1=CC=C2C(=C1)N(CC1=CC=CC3=CC=CC=C13)C(=O)CO2)N1CCC(C2=CC=CC=C2)CC1&&&
[0*]ON=Cc1c(C)nn(Cc2ccc(Cl)cc2)c1Cl&[0*]Cc1ccccc1&&&
[0*]C(=O)CCCC&[0*]O[1*]&[1*]C1(C2CCCCC2)CCN(C)CC1&&&
C1=CC=C2C(=C1)CC1(CN3CCCCC3C1)OC2CCC12CC3CC(CC(C3)C1)C2&&&
CN(C(N)=O)C(CC1=CC=CC=C1)C(=O)NCC(=O)O&&&
COC1=CC(OC2=CC=C(S(=O)(=O)NC3=NC=NS3)C=C2C#N)=CC=C1C#N&&&
COC(=O)C(CC1=CC=CC=C1)NC(=O)C(NC(=O)C1=CC=C(N2C(C3=NC=CS3)=NC3=C(OCC4=C3C=C(C#N)S4)C2=O)C=C1F)C(C)C&&&
COC(=O)C1OC(C(=O)OC)C(OC(=O)C2=CC(OC)=C(OC)C(OC)=C2)C(OC(=O)C2=CC(OC)=C(OC)C(OC)=C2)C1OC(=O)C1=CC(OC)=C(OC)C(OC)=C1&&&
[0*]N1CCN(c2cccc(C)c2C)CC1&[0*]C(=O)c1ccc(-n2c(C)nc3ccccc3c2=O)cc1&&&
[1*]Oc1ccc(C)cc1&[1*]C1CN([0*])C1&[0*]C(=O)CCc1nnc(C)s1&&&
[0*]C(C#N)CC&[0*]N1CCN([1*])CC1&[1*]Cc1ccc(O)c(Cl)c1&&&
CCOP(=O)(OCC)C(NC(=S)NCC1=NC=C(C)C=C1O)C1=CC=CC=C1OC&&&
CC1=NC=NC(C)=C1C(=O)N1CC2CN(C3=CN=C4C=CC=CC4=N3)CC2C1&&&
CC(=O)COC1=C(C2CCC2)C(=O)[NH]C2=CC(Cl)=C(N3C=NC(C)=C3)C=C12&&&
OC1=CC=C2C(=C1)CCCN2CCC1=CC=C(Cl)C=C1&&&
CC1=CN=CN1C1=CC=C(C(=O)N2CC3=CC=C(C(=O)NC(C)C4=CC=C(C)O4)C=C3C2)C=C1&&&
CC1=C(CN2CCN(C3=NC=CC=N3)CC2)C=NC2=NC(N)=NC(N)=C12&&&
FC(F)(F)C1=CC=C2[NH]C(C3=CC=CC(C4=CC=C(CN5CCC(C6=NC(C7=CC=CC=N7)=N[NH]6)CC5)C=C4)=C3)=NC2=C1&&&
[0*]S(=O)(=O)c1ccc(C)cc1&[0*]N1CCCC(n2nc(=O)[nH]c3cccc(F)c32)C1&&&
[1*]N1CCN(C)CC1&[1*]CCC([0*])=O&[0*]N[2*]&[2*]C1(c2ccc(Cl)cc2)CCCC1&&&
O=C(NCC1=CC=C2OCOC2=C1)C1=CC=C(CSCC2=CC=CC(F)=C2)O1&&&
[3*]CC&[3*]N([4*])[1*]&[1*]C(=O)C[2*]&[2*]O[0*]^[4*]CC^[0*]C(=O)Cn1cnc2c(nnn2Cc2cccc(F)c2)c1=O&&&&&
[0*]CC&[0*]Oc1ccc(C(=O)NN=Cc2ccncc2)cc1&&&
[0*]C(=O)c1cn2c(-c3ccc(Br)cc3)csc2n1&[0*]Nc1ccc(F)cc1&&&
CC1=NC(C)=C(C2=CSC(NC3=CC(Cl)=CC(Cl)=C3)=N2)S1&&&
CCCNC1=NC=CC(N2C=CN=C2C2CN(C(=O)C3=CC=C(Cl)C=N3)C2)=N1&&&
CN(N=O)C(=O)NC1=CC=CC2=CC=C12&&&
CC1=CC=C2N=C(NC(=O)CCCS(=O)(=O)C3=CC=CC=C3)SC2=C1&&&
O=C1COC2=CC=C(Br)C=C2N1CC1=CC=CC=C1&&&
[2*]N([3*])C&[2*]Cc1ccccc1&&[3*]CC(O)C[0*]^[0*]Oc1ccccc1C[1*]&[1*]Oc1ccccc1&&&
[0*]N(C)C&[0*]C(=O)CCCc1cccc2c1oc1ncnc(N[1*])c12&[1*]Cc1ccccc1&&&
[0*]C(=O)Cn1nc([N+](=O)[O-])c(Br)c1C&[0*]N[1*]&[1*]C[2*]&[2*]C1CCOCC1&&&
COC1=CC=C(C2CCN(C(=O)COC3=CC=C(S(=O)(=O)N4CCOCC4)C=C3C(=O)N3CCCCC4=CC=CC=C43)CC2)C=C1OC&&&
[0*]C(=O)n1c2ccccc2n2cccc12&[0*]N[1*]&[1*]Cc1ccccc1&&&
COC1=CC=C2C(=C1)COC1=CC=C(NC3=CC=NC4=CC=C5[NH]C=CC5=C34)C=C12&&&
NC(=O)C1=CC=C(N2C(=O)NC(=O)C3CCCN32)C=C1&&&
CC1=CC(=O)OC2=C3C=CC(C)(CC=CC(=O)NC(=S)NC(=O)C4=CC=NC=C4)OC3=CC(O)=C12&&&
[0*]C(=O)c1sc2ncnc(Nc3ccc(F)cc3O[1*])c2c1C&[0*]N[2*]&[2*]C[3*]^[1*]C(CF)CF^[3*]C1CCOCC1&&&&&
CCOC(=O)CCCCCCCCCC#CCCCC(=O)OC&&&
CC(NC(=O)C(NC(=O)C(CCC(=O)O)NC(=O)C1=CC(O)=CC=C1O)C(C)C)C1=NC=C(C2=CC=C(Cl)C=C2)[NH]1&&&
CCOC1=CC=C2NC3C4=C(OC)C=CC=C4CC3C(C3=CC=CC=C3)C2=C1&&&
NC1=NC(=O)C2(CCC3(COCCC3C3CCCCC3)C2)C(=O)N1&&&
CNC(=S)N(CCC1=C(C)[NH][NH]C1=O)CC1=CC=C(OC)C(OC)=C1&&&
[1*]Cc1nnc(S[2*])n1C&[1*]Nc1ccccc1&&[2*]CC([0*])=O^[0*]Nc1ccc(Cl)cc1&&&
[0*]C(=O)P(=O)(O)O&[0*]Oc1ccc(C[1*])cc1&[1*]Sc1ccnc(F)c1&&&
[0*]Oc1ccc(C)cc1&[0*]CC(O)C[1*]&[1*]N1CCN([2*])CC1&[2*]Cc1nc2scc(C)c2c(=O)[nH]1&&&
[0*]C(=O)CC&[0*]N1CCc2cc(Br)cc(S([2*])(=O)=O)c21&[2*]N[1*]&[1*]CCc1ccc(C(C)C)cc1&&&
[0*]CC&[0*]O[1*]&[1*]CCC[3*]&[3*]N[4*]&[4*]C(Cc1ccc(Cl)cc1Cl)C([2*])Cn1cncn1&[2*]O[0*]&[0*]C(C)=O&&&
[2*]CC&[2*]N([3*])c1ncc(N2CCC([1*])C2)cc1Br&[1*]Oc1ccc(C([4*])C)cc1&[4*]N[0*]^[3*]S(C)(=O)=O^[0*]C(C)=O&&&&&
CC1=CC=C2[NH]C3=C(C4=C(C(=O)NC4=O)C4=C3C3=CC=CC=C3[NH]4)C2=C1&&&
CC1=CC(N2CCOCC2)=NC(NC2CCCC2)=C1C#N&&&
CC1=CC=C(S(=O)(=O)C(C#N)=CC2=C(N3CCN(CC4=CC=CC=C4)CC3)N=C3C=CC=CN3C2=O)C=C1&&&
COC1=CC=CC=C1N1CCN(CCCCCN2C(=O)C3=CC=C(C(=O)C4=CC=CC=C4)C=C3C2=O)CC1&&&
CCN(CC1=CC=CC=C1)C1CCNC1&&&
[1*]CC&[1*]Oc1ccc(N([0*])C)cc1&[0*]C(=O)C[2*]&[2*]Sc1nnc(C)n1-c1ccccc1&&&
CC1=CC=CC(OCC(=O)NCC2=CC=CN=C2)=C1C&&&
C=CCCCOC1=CC=C(OCC2CN(C(=O)OC(C)C)CC2C2=CC=CC=C2)C=C1&&&
[2*]=Cc1c(OC)cc(OC)cc1OC&[2*]=CC(=O)c1cc2cc(C)ccc2n1CCC[0*]&[0*]N1CCC([1*])CC1&[1*]Cc1ccccc1&&&
[1*]CC&[1*]O[0*]&[0*]C(=O)CCC[2*]&[2*]C1CC(=O)c2c(C(C)=O)cccc2C1&&&
O=C1C2C3C=CC(O)C1C3(C1=CC=CC=C1)C1C(=O)N(C3=CC=C(F)C=C3)C(=O)C21&&&
CN1C(=O)N(C2CCCN(CC3=NOC(CC(C)(C)C)=N3)C2)CC1CO&&&
COC1=CC=C(C(=O)C=CNCC2=CC=CN=C2)C=C1&&&
CC1=NOC(CCCC2=CC=C(OC3=NC=C(C(F)(F)F)C=C3Cl)C=C2F)=C1&&&
[1*]C1CC(=O)c2ccccc2C1&[1*]C([0*])=O&[0*]Nc1ccccc1&&&
[1*]=Cc1ccc(C(=O)O)cc1&[1*]=CC(=O)c1cc(O[0*])ccc1O&[0*]Cc1ccccc1&&&
[0*]CC&[0*]ONC([1*])=O&[1*]Nc1ccc2c(c1)OCO2&&&
[2*]CC([0*])CC(C)C&[0*]N[1*]&[1*]S(=O)(=O)c1ccccc1^[2*]N1C(=O)c2ccccc2C1=O&&&&
CC1=C(C(=O)NCC(=O)O)[NH]C(C2=C[NH]C3=CC=CC(C)=C23)=N1&&&
CCCC(C(=O)NO)C(CC(C)C)C(=O)NC1CCCC2=CC=C(C3=CC=CC=C3)C=C21&&&
[1*]N([0*])c1cc(C)cc(C)c1&[0*]C(=O)c1cnccn1&&[1*]Cc1ccc(-c2ccc(C#N)cc2)cc1&&
COC1=CC=CC(S(=O)(=O)NC2=CC=C3C(=C2)CCN3S(C)(=O)=O)=C1&&&
[1*]Nc1ccccc1C&[1*]C(=O)C[3*]&[3*]O[0*]&[0*]C(=O)C=[5*]&[5*]=Cc1ccc(S([4*])(=O)=O)cc1&[4*]N[2*]&[2*]C(C)=O&&&
[0*]Nc1cc(C)on1&[0*]C([1*])=O&[1*]Nc1cccc(-c2nccc(-c3cccc(O)c3)n2)c1&&&
CCC(C)C(NC(=O)CC(O)C(CC1CCCCC1)NC(=O)CCOCC(=O)C(CC1=CC=CC=C1)NC(=O)C(NC(=O)CC(C)C)C(C)C)C(=O)N1CCCC(C(=O)O)C1&&&
C1=CN=C(C2=CC=CN=C2OC2CCN(C3=CC=CC=N3)CC2)C=N1&&&
CC1=CC=C(NC(=O)NC2=CC=C(OC3=CC=NC(C4=CC(C(=O)NO)=C[NH]4)=C3)C=C2)C=C1&&&
[0*]N1CCc2cc(OC)c(OC)cc2C1&[0*]CC(O)c1ccc2c(c1)OCO2&&&
[0*]CC(N)C(C)CC&[0*]N[1*]&[1*]CCC[2*]&[2*]N[3*]&[3*]CCC[4*]&[4*]N[5*]&[5*]CC(N)CC&&&
CC1=CC=C(C2=NN(C3=CC=CC=C3)C=C2C(=O)NC(CC2=C[NH]C3=CC=CC=C23)C(=O)NCC(=O)NC(C(=O)NC(C(N)=O)C(C)C)C(C)C)C=C1&&&
[0*]C(=O)CCCCCCCCCCC&[0*]N1CCN(c2cc3c(cc2F)c(=O)c(C(=O)O)cn3CC)CC1&&&
[0*]C(=O)c1c(F)cccc1F&[0*]Nc1nnc(S([1*])(=O)=O)s1&[1*]N1CCCCC1&&&
[1*]Cc1cccc(OC)c1&[1*]N[0*]&[0*]C(=O)C[2*]&[2*]Sc1nc(C)cc(C)n1&&&
[3*]CCC&[3*]N1CCN([0*])C([4*])C1&[0*]C([1*])=O&[1*]Nc1ccc(F)cc1^[4*]C([2*])=O&&[2*]Nc1ccc(C(F)(F)F)cc1&&&
[0*]C(=O)Cn1cnc2ccccc21&[0*]N1CCN([1*])CC1&[1*]Cc1ccccc1&&&
[0*]N([5*])C&[0*]C(=O)C[4*]&[4*]N[1*]^[5*]C1CCN([3*])CC1^[1*]C(=O)c1ccc(O)c2[nH]c(-c3ccc(O)cc3)nc12&[3*]C([6*])=O&&&[6*]C1CCN([2*])CC1&[2*]C(=O)c1ccc(Cl)cc1Cl&&&
N=C(N)NCCCC(NC(=O)C(CC1=CC=CC=C1)NC(=O)C1CSSCC(NC(=O)C(N)CO)C(=O)NC(CO)C(=O)NCC(=O)N1)C(=O)O&&&
CC(O)CNC(=O)C(CC(=O)O)NC(=O)C12CC3CC(CC(C3)C1)C2&&&
COC1=CC=CC(C2=NOC3=C2CN(C(=O)CC2=CC=CC=N2)CC3)=C1&&&
[0*]C([2*])=O&[0*]N[1*]&[1*]C(CO)c1ccccc1^[2*]C1CC1c1cccc(F)c1&&&&
CC(=O)OC1C(OC(=O)C2=C(N)N(C3=CC=C(S(N)(=O)=O)C=C3)C3=NC4=CC=CC=C4N=C23)OC(CO)C(OC(C)=O)C1OC(C)=O&&&
[3*]S(=O)(=O)c1ccc(OC)cc1&[3*]N([1*])c1ccc2c(c1)OCO2&[1*]CC([0*])=O&[0*]N[2*]&[2*]CCC1=CCCCC1&&&
CN(CCN)CC(=O)NC1=CC=CC2=C1C=CC1=NC3=C4C=CC=CC4=CC=C3C=C12&&&
[0*]C1CC2CC(C1C=C)C(=C)C(=O)O2&[0*]CC&&&
[3*]CC&[3*]O[0*]&[0*]C(=O)C[4*]&[4*]N[1*]&[1*]C(=O)CC([5*])(C)C&[5*]N[2*]&[2*]C(=O)c1ccc2ncsc2c1&&&
COC1=CC2=C(N3CCN(C(=S)NC(=O)C4=CC=CC=C4C)CC3)N=CN=C2C=C1OCCN1CCN(C)CC1&&&
CCOC1(C2=NN=NN2C2=C(C)C=CC=C2C)CCN(CC2=CC=C(C3=CC=C(C)C=N3)N=C2)CC1&&&
[2*]C(C)(C)C&[2*]O[0*]&[0*]C([1*])=O&[1*]Nc1ccc(S([4*])(=O)=O)cc1&[4*]N[3*]&[3*]C(CO)Cc1ccccc1&&&
O=C(O)C1=CC=C(C2=CC=CS2)C=C1O&&&
COC1=CC=CC(C2=CC(=O)C3=C(C)C=C(C)C=C3O2)=C1&&&
[0*]N1CCN(c2cccc(OC)c2)CC1&[0*]S(=O)(=O)c1cccc2cccnc12&&&
CN1C(SCC(=O)C2=CC=C[NH]2)=NN=C1C1=CC2=CC=CC=C2OC1=O&&&
COC1=CC=CC(C2=NN=C3C(C)NC4=CC=CC=C4N23)=C1&&&
CN(C1=CC=C(C(=O)O)C=C1)S(=O)(=O)C1=CC=C(Br)C=C1&&&
[0*]Oc1ccc2c(c1)cc1n2CC([2*])C1=O&[0*]C([1*])=O&[1*]N[3*]^[2*]N1CCC(O)CC1^[3*]C1CC1&&&&&
O=C(CSC1=NN=C(C2=CC=CO2)O1)NC1=CC=CN=C1Cl&&&
[1*]C(C([0*])=O)C(C)C&[0*]N[2*]&[2*]C(CS)C(=O)O^[1*]N[3*]&&[3*]S(=O)(=O)C(F)(F)F&&&
[3*]C1(O)CCN(S(=O)(=O)N2CCC(C)(C)CC2)CC1&[3*]C[2*]&[2*]N[0*]&[0*]C(=O)C[1*]&[1*]Oc1cccc(F)c1&&&
[0*]=CC1C([N+](=O)[O-])=C2N(c3ccc(OC)cc3)CCN2C(=O)N1c1ccccc1&[0*]=Cc1ccccc1&&&
CCCCCCCCCCCCCCCC(=O)NC1=CC=C(C2=CC=C(OC)C=C2)C=C1&&&
[7*]C1(O)Cc2c(O)c3c(c(O)c2C(O[2*])C1)C(=O)c1c(OC)cccc1C3=O&[2*]C1CC([6*])C(O)C(C)O1&[6*]N[3*]^[7*]C(=O)C[0*]^[3*]C(C)C(=O)O&[0*]O[1*]&&&[1*]C1CC([4*])([5*])C(O)C(C
[2*]N1CCc2cc(OC)cc3c2C1Cc1ccc(O[0*])c(OC)c1-3&[0*]C([1*])=O&[1*]N[3*]^[2*]CCc1ccccc1^[3*]CCN&&&&&
COC1=CC=C(C(=O)N2CCOC(C3=NC(C)=N[NH]3)C2)C=C1&&&
O=S(=O)(NCCC1=C[NH]C2=CC=CC=C12)C1=CC=C(Cl)C=C1&&&
[0*]OC&[0*]C(=O)c1ccc(C=[4*])cc1&[4*]=CC([1*])=O&[1*]N1CCN([3*])CC1&[3*]CCC[2*]&[2*]Oc1ccccc1&&&
O=C(CCN1CCCCC1)NC1=CC(C2=CC3=CC=CC=C3S2)=CC=C1S(=O)(=O)NCC1=CC=CC(O)=C1&&&
[1*]Nc1cc(Nc2ccccc2C)ncn1&[1*]CCC[2*]&[2*]N[0*]&[0*]C(=O)c1ccc(F)cc1&&&
NC1=NC=NC2=C1C(C1=CC=CC=C1)=CN2C1OCC(O)C1O&&&
[1*]=Cc1cnc(CCCC)n1Cc1ccc(C)cc1&[1*]=C1C(=O)NC(=S)N1[0*]&[0*]CCCC&&&
C[N+](C)([O-])CCCOC1=CC=C(COC(=O)C2=CC=C(CS(=O)(=O)N3CCOCC3)C=C2)C=C1&&&
[0*]Cc1ccc(S(N)(=O)=O)cc1&[0*]N[1*]&[1*]Cc1cccc(-c2cccc(-c3nc4cc(F)cc(C(F)(F)F)c4[nH]3)c2)c1&&&
[2*]N([5*])C&[2*]CCC([3*])c1ccc(Cl)c(Cl)c1&[3*]N[0*]^[5*]Cc1csc(Cl)n1^[0*]C([1*])=O&&&[1*]N[4*]&[4*]Cc1ccccc1&&&
[0*]N1CCN(c2nc3c(OC)ccc(C)c3s2)CC1&[0*]C(=O)C[1*]&[1*]N1CC(=O)Nc2ccccc21&&&
CC1=N[NH]C(NC(=O)NC2CC3(CCCC3)OC3=C(F)C=CC=C32)=C1&&&
CC1NC(=O)C(NC(=O)C(CCC2=CC=CC=C2)NC(=O)C2=CC=C(C3=CC=NC=C3)C=C2)NCCC2=CC=CC=C2CCCNC1=O&&&
CC1=CSC(CNC2=NN3C(C4=CN=CC=C4C)=CN=C3S2)=N1&&&
[0*]C(=O)c1cnn(-c2nc(-c3ccc(F)cc3)cc(C(F)(F)F)n2)c1C&[0*]N[1*]&[1*]CCC[2*]&[2*]N1CCOCC1&&&
[0*]Nc1nnc(CC(C)C)s1&[0*]C(=O)C[1*]&[1*]Sc1nccn1C&&&
[0*]Sc1nnc(-c2ccco2)n1CC&[0*]Cc1nnc(-c2ccccc2Cl)o1&&&
O=C(NC1=CC=CC=C1N1CCCC1)C1=CC=CS1&&&
CCCN(CC)C(=O)C1=C(N2C=CC=C2)N(C2=CC=CC=C2)N=C1&&&
[0*]N1CCC2(CCCNCC2)CC1&[0*]CC[1*]&[1*]N1CCOCC1&&&
CCC(C)C1NC(=O)C2CC3=CC=CC(=C3)OC3=CC=C(C=C3)CC(C(=O)N2C)N(C)C(=O)C(C(C)CC)NC(=O)C(C(C)=O)NC(=O)C(CC2=CC=CC=C2)N(C)C1=O&&&
[0*]C(=O)CCc1c(C)nc2ncnn2c1C&[0*]N[1*]&[1*]Cc1cccnc1&&&
COC1=CC=CC(C2=CC=CC(N3CCC(N4CCCC4)CC3)=C2)=C1&&&
CN(C)CC1=CC=CC=C1C1=CC=C2[NH]C3=C4CCCCC4=C4C(=O)NCC4=C3C2=C1&&&
[0*]Nc1cc(OC)c(OC)c(OC)c1&[0*]C(=O)CCCn1c(S[1*])nc2ccncc21&[1*]Cc1ccccc1&&&
N=C(N)NCCCC1=C[NH]C=N1&&&
CC1=NN(C2=CC=CC=C2)C(N2C=CC=C2)=C1C=NNC(=O)NN=C(C1=CC=CC=C1)C1=CC=CC=C1&&&
[0*]C(=O)C(Cn1ccnn1)C(C)c1ccccc1&[0*]N[1*]&[1*]C1CCCC1&&&
[0*]C(=O)c1ccc(SC)cc1&[0*]N[2*]&[2*]C1CCN([1*])C1&[1*]Cc1nnnn1-c1ccc(O)cc1&&&
[0*]CCCl&[0*]N([1*])c1c2c(nc3ccccc13)-c1ccccc1C2&[1*]CCCl&&&
CC(C)CC(NC(=O)C(CCC(N)=O)NC(=O)C(NC(=O)C(NC(=O)C(C)(C)C)C(C)C)C(C)C)C(N)=O&&&
CC(C)(C)NC(=O)C(C1=CC=NC=C1)N(C(=O)C1=NSC(Cl)=C1Cl)C1=CC=CC(F)=C1&&&
CN(C)CCCNC(=O)C1=CC=C(N)C2=C1[NH]C1=CC=CC=C1C2=O&&&
CCOC(=O)C1=NC2=C3C(=CC=NC3=CC=C2)[NH]1&&&
COC(=O)C1=C(NC(=O)C2=CC=CC=C2C)C=CS1&&&
CCNC(=O)C1(C)CCN1C(=O)C1=CN(CC2=CC=CC=C2F)C2=CC=CC=C12&&&
[0*]OC&[0*]CCn1c(C)nc2c(nc1=O)c1cc(C)ccc1n2-c1cccc(C)c1&&&
[0*]N(C)C1CCCc2c1ccc(=O)n2CCc1c(F)cnc2ccc(-n3cnc(C)c3)nc12&[0*]CC=[1*]&[1*]=C(C)C&&&
O=C1C2=C(C3=CC(O)=CC=C3CC23CCCN3)NC2=C1C=NN2CC1=CC=CC=C1&&&
COC1C2CCC3C(CCC4(C)C3CC(N(C)C)C43COC(=O)N31)C2(C)C&&&
[1*]S(C)(=O)=O&[1*]N([0*])[2*]&[0*]Cc1cc(Br)c2cccnc2c1O&&[2*]C1CCCCC1&&
[0*]C(=O)c1sc(-c2nc(-c3cc(C)cc(C)c3O)n[nH]2)cc1C&[0*]Nc1ccco1&&&
[2*]N([0*])C&[0*]C(=O)CCC[1*]&[1*]Oc1ccc(Cl)cc1^[2*]C[3*]&&[3*]C1CCN(c2ccccn2)C1&&&
CC(C)(C)C(=O)OCC(C)(C)CNC1=CC(C#N)=NC=N1&&&
[1*]CC&[1*]O[0*]&[0*]C(=O)c1cc(=O)nc(S[2*])[nH]1&[2*]Cc1ccc(OC)c(F)c1&&&
[3*]CC&[3*]O[0*]&[0*]C([1*])=O&[1*]N1CCN([2*])CC1&[2*]C(=O)c1cc(S([4*])(=O)=O)ccc1Cl&[4*]Nc1ccc(Cl)cc1&&&
CCC1=CC=C(OC)C(NC(=O)C2=CC(C3=C[NH]C4=NC=CC=C34)=CN2C2=CC=CC=C2)=C1&&&
[0*]OC&[0*]C(=O)c1ccc2nc(C=[4*])oc2c1&[4*]=CC([1*])=O&[1*]N[2*]&[2*]CC[3*]&[3*]N(C)C&&&
CC1=NN(C)C(C)=C1NC(=O)CN1C=NC2=CC=CC=C2C1=O&&&
COC1=CC(NC(=O)C2=C(NC(=O)CC3=CC=C(F)C=C3)SC3=C2CCC(C)C3)=CC(OC)=C1&&&
[0*]C(C)=O&[0*]N[6*]&[6*]C(Cc1ccc(O)cc1)C([1*])=O&[1*]N[7*]&[7*]CC([2*])=O&[2*]N[8*]&[8*]C(C([3*])=O)C(C)O&[3*]N1CCCC1[11*]&[11*]C([4*])=O&[4*]N[9*]&[9*]C(CCCN=C(N)N)C([5*])=O&[5*]N[10*]&[10*]C(Cc1
O=C(COC(=O)C1COC2=CC=CC=C2O1)NC1=CC(S(=O)(=O)N2CCCCC2)=CC=C1Cl&&&
[0*]C(C)=O&[0*]Nc1cccc(N[1*])c1&[1*]C(=O)C[3*]&[3*]Sc1nnc(C[2*])n1-c1ccccc1&[2*]Nc1ccccc1F&&&
[1*]CC&[1*]O[0*]&[0*]C(=O)C[2*]&[2*]N1C(=O)c2cccc(C)c2C1=O&&&
O=C(NCC1=CC=C(S(=O)(=O)N2CCCC2)C=C1)C1=CC=CC(C(=O)NC2=CC=C3C=C(C(=O)NC4=CC=C(CN5CCN(CCO)CC5)C=C4)C=CC3=C2)=C1&&&
[0*]CCCn1c2ccccc2c2ccccc21&[0*]N1CCCCC1&&&
CCCCNC(=O)NCCNC1=NC=NC2=C1N=CN2C1OC(CO)C(O)C1O&&&
OC1=CC=CC=C1C=NC1=NC2=CC=CC=C2[NH]1&&&
CCCCC(NC(=O)CCC1=CC=CC=C1)C(=O)NCCNC1CCCCC1&&&
NC(=O)C1=C(NC(=O)C2=CC3=C(S2)N2N=CN=C2N=C3)SC=C1&&&
O=C(NC1=CC=C(N2CCN(C(=O)C3=CC=CN3CC3=CC=CC=C3)CC2)C(F)=C1)C1=CC=C(Cl)C=C1&&&
NC1=C(C(=O)NC2CCCCC2)SC2=NC3=CC=C(F)C=C3C=C12&&&
[1*]C1CC(C)(C)N(C)C(C)(C)C1&[1*]N[0*]&[0*]C(c1ccc(C(F)(F)F)cn1)c1ccc(C(=O)O)cc1N&&&
[0*]Cc1cccc(OC)c1O&[0*]Nc1ccnc(-c2ccccc2)n1&&&
[0*]OC&[0*]C([1*])=O&[1*]C1C2CCC(CC1c1ccc(C=[2*])cc1)N2&[2*]=CC(=O)O&&&
[1*]S(C)(=O)=O&[1*]N1CCC([2*])CC1&[2*]C([0*])=O&[0*]Nc1nnc(S[3*])s1&[3*]CC(=O)c1ccccc1&&&
CCOC1=CC=C(C=CC(=O)C2=CC=C(OCCCCC(=O)NNC(=O)OC(C)(C)C)C=C2OC)C=C1&&&
CC(O)C1C(=O)N2C(C(=O)O)=C(C3CCN(C)C3=O)CC12&&&
[0*]C(=O)c1nc(-c2ccc(Cl)cc2)n(-c2ccc(Cl)cc2Cl)n1&[0*]N[1*]&[1*]C1CCCCC1&&&
CC1=NN(C)C(C)=C1NC(=O)C12CCC(C)C(C)C1C1=CCC3C4(C)CC(O)C(O)C(C)(CO)C4CCC3(C)C1(C)CC2&&&
CC1=CC=C(C(=O)NC2=CC=CC=C2C2=CC=CC=C2)C=C1&&&
CCCCCNCC(P(=O)(O)O)P(=O)(O)O&&&
CCOCCCNC(=O)C(C1=CC=NC=C1)N(C(=O)C1=C(N)C(C(N)=O)=NS1)C1=CC=CC=C1Cl&&&
[0*]C(=O)c1cc(=O)c2c(o1)c(O)cc1ccccc12&[0*]O[1*]&[1*]C[2*]&[2*]C1CCCCC1&&&
[0*]C(=O)CN&[0*]N[1*]&[1*]C(=O)C[2*]&[2*]C12CC3CC(CC(C3)C1)C2&&&
CC(C)C(=O)NC1=CC=CC(C2=CSC(C3=CC=CC=C3Cl)=N2)=C1&&&
[0*]N1CC(c2cc(Cc3ccccc3)nc(C)c2C#N)C1&[0*]C(=O)c1cccnc1&&&
[0*]=Cc1ccc(O)c(OC)c1&[0*]=CC(=O)c1sc(=S)n(-c2ccc(Cl)cc2)c1N&&&
O=C(NCC1CCCO1)C1=CC=C(N2CCCC2)N=N1&&&
CN1CCN(CCNC(=O)C2=NN3CCCCC3=C2)CC1&&&
[1*]CC&[1*]Oc1ccc(N2C(=O)c3ccc(C([0*])=O)cc3C2=O)cc1&[0*]Nc1cccc(C)c1&&&
CC1CN(CC2=CC=C(OCCCC3=CC=CC=C3)C=C2)C1&&&
O=C(C1=CC=CC(C(=O)N2CCN(C3=CC=CC=N3)CC2)=C1)N1CCN(C(=O)C2=CC=CC(C(F)(F)F)=C2)CC1&&&
CC1=CC=CC2=NC(C#N)=NC(NCC3=CC=CN=C3)=C12&&&
[4*]S(=O)(=O)c1c(C)noc1C&[4*]N[2*]&[2*]C(C([0*])=O)C(C)C&[0*]N[3*]&[3*]CC([1*])=O&[1*]N1CCCC1C#N&&&
CC1=CC=CC(C)=C1NC(=S)NC1=CC=C(Cl)C=N1&&&
COC1=CC(C2=CC=CC3=C2OCO3)=CC=C1OCCCCCC1=CC=CC=C1&&&
[4*]C(C)O&[4*]C1C(=O)N2C(C(=O)O)=C(C[2*])SC12&[2*]S[3*]&[3*]CC[1*]&[1*]N[0*]&[0*]C(=O)CCCCCc1ccccc1&&&
[1*]S(=O)(=O)c1ccc(OC)cc1&[1*]N1CCNC(=O)C1[3*]&[3*]CC([0*])=O&[0*]N[2*]&[2*]C1CCN(c2ccc(Cl)c(C(F)(F)F)c2)CC1&&&
[5*]=C(C)C&[5*]=CCCC(=[6*])C&[6*]=CCCC(=[7*])C&[7*]=CC[1*]&[1*]S[4*]&[4*]CC(N)C([0*])=O&[0*]N[3*]&[3*]C1CCCCN([2*])C1=O&[2*]Cc1ccccc1&&&
[0*]Cc1ccc(S(C)(=O)=O)c(F)c1&[0*]N([1*])c1nc(C2CC2)c(Cl)cc1F&[1*]S(=O)(=O)c1ccc(C(=O)O)cc1&&&
NCC1CC1(C(=O)NCC1=CC=CC=C1)C1=CC=C(Cl)C(Cl)=C1&&&
[0*]C(=O)N1N=C2c3cc(OC)c(OC)cc3CC2C1c1cccs1&[0*]N[1*]&[1*]Cc1ccccc1&&&
[0*]Nc1ccccc1OC&[0*]C(=O)c1ccccn1&&&
CCCCCCCCCCCCC(=O)C1=C(C)N(CCCCCO)C(CC(=O)O)=C1C&&&
CN(C)C1=CC=C(C=CC2=CC=C3OCOC3=C2)C=C1&&&
CCCCC1=NN(C2=CC=C(NC3=CC=CC=C3C(N)=O)C=C2)C(=O)N1CC1=CC=C(C2=CC=CC=C2C2=N[NH]N=N2)C=C1&&&
O=C(NN=CC1=C[NH]C2=CC=CC=C12)NC1=CC=CC(Br)=C1&&&
[0*]OCn1cnc2c(=O)nc(N)[nH]c21&[0*]CC[1*]&[1*]C1CCNC1&&&
[2*]Cc1nnc(-c2ccc3c(c2)CC(=O)N3)o1&[2*]N[0*]&[0*]C([3*])=O&[3*]C1([4*])CC1&[4*]C([1*])=O&[1*]Nc1ccc(OC(F)(F)F)cc1&&&
[2*]Oc1ccc(C)cc1&[2*]CC([0*])=O&[0*]Nc1ccccc1C([1*])=O&[1*]N[3*]&[3*]Cc1cccnc1&&&
O=C(CCC1=CC=CC=C1)NCCSSCCNC(=O)CCC1=CC=CC=C1&&&
[2*]C12CCC(C)(C)CC1C1=CCC3C4(C)CC(=O)C(O)C([3*])(C)C4CCC3(C)C1(C)CC2&[2*]C([0*])=O&[0*]O[1*]^[3*]CO^[1*]CCS(=O)CCO&&&&&
CC(C)C(=O)C1=CC=C(OC2=CC=C(S(=O)(=O)CC3CS3)C=C2Cl)C=C1&&&
[0*]C(=O)c1ccccc1F&[0*]Nc1nnc(N2CCCCC2)s1&&&
[0*]OC&[0*]C1NC(=O)C2(C)CCCN3C(=O)c4c(c5c(OC)cccc5c(OC)c4O)CC1C32&&&
CN(C(=O)C12CC3CC(C1)CC(C1=CC=CC(NC(=O)C4=CC=CC=N4)=C1)(C3)C2)C1=CC=CC=C1&&&
[1*]CC&[1*]O[0*]&[0*]C(=O)C1=C(Cn2ccnc2)NC2=C(C(=O)CCCC2)C1c1cc([N+](=O)[O-])ccc1F&&&
CCN(CC)CC1=NC(CN2CCN(C(=O)C3=CC=CO3)CC2)=NO1&&&
[3*]=CC&[3*]=C(C)C=[4*]&[4*]=CC1CC2(CO)CC(O)C2C([1*])O1&[1*]O[0*]&[0*]C(C)=O&&&
COC1=CC=C(S(=O)(=O)N2CCOCC2)C=C1NC(=O)COC(=O)C=CC1=CN(C2=CC=CC=C2)N=C1C1=CC=C2C(=C1)OCCO2&&&
CC(C)C1=CC=C2C(=C1)C(C1=CC=CC=C1)=CC(=O)N2CCCC(=O)O&&&
[1*]C1CC(=O)OC1C&[1*]N[0*]&[0*][N+](C)(C)C&&&
C=C(C)COC(=O)NC1=CC=C2C3=CC=CC=C3C(O)(C(F)(F)F)C2=C1&&&
CC(=O)OC1CC(C(C)C)C2(C)CCC3(C)C(=CC(=O)C4C5(C)CCC(OC(=O)CCCC(=O)O)C(C)(C)C5CCC43C)C12&&&
[1*]C(C)C([2*])Cc1ccccc1&[1*]N[0*]&[0*]C(=O)C(N)Cc1ccc(O)cc1^[2*]N[3*]&&[3*]C(C)C(=O)O&&&
[1*]C(c1ccc(OC)cc1)C(C)C&[1*]N[0*]&[0*]C(=O)c1cccc(-c2ccnc3[nH]cnc23)c1&&&
[0*]OC&[0*]Cc1ccc(-c2nc(NN=Cc3ccccc3O)c3ccccc3n2)cc1&&&
CNC(=O)CCSC1=CC=C(C2=CC(C(F)(F)F)=NN2C2=CC=C(S(N)(=O)=O)C=C2)C=C1&&&
CC(C)(C)SC1=C(CC(C)(C)C(=O)O)N(CC2=CC=C(Cl)C=C2)C2=CC=C(OCC3=NN=N[NH]3)C=C12&&&
[0*]C(=O)c1ccc(Cn2cccc2)cc1&[0*]N([1*])[2*]&[1*]Cc1ccccn1&&[2*]C1CCS(=O)(=O)C1&&
[2*]C1(C)C(C)=CCCC1[4*]&[2*]CCc1ccoc1&&[4*]CC([0*])=O^[0*]O[1*]&[1*]CC=[3*]&[3*]=C(C)CCC=[5*]&[5*]=C(C)CCC=[6*]&[6*]=C(C)C&&&
CCCN1CCC(N2C(=O)N3CCCCCN3C2=NC(=O)NC2=CC=CC=C2)CC1&&&
CC1=NC2=NC=NN2C2=C1CCN2CCC1=C[NH]C2=CC(F)=CC=C12&&&
[0*]C(=O)CCc1ccc(OC)cc1&[0*]N[1*]&[1*]CCCn1ccnc1&&&
CCN(CC1=CC=CC=C1)C(=O)C1=CC=CC(S(=O)(=O)N2CCN(C3=CC=C(F)C=C3)CC2)=C1&&&
[0*]CCCCCCCCCCCC&[0*]Nc1cc(=O)n(C)c(=O)n1C&&&
CCC(C)NC(=O)N1CCN(C2=CC=C([N+](=O)[O-])C=C2NC(=O)C2=CC=CC=C2Cl)CC1&&&
[2*]N(C)C&[2*]Cc1ccc(C[3*])o1&[3*]N[0*]&[0*]C([1*])=O&[1*]Nc1ccc(F)cc1&&&
[3*]CC(C)C&[3*]C1C(=O)NC([2*])Cc2ccc(cc2)OCCCC1[4*]&[2*]C([0*])=O&[0*]N[1*]^[4*]C(=O)NO^[1*]Cc1ccc(C(=O)O)cc1&&&&&
CC(=O)SCC(=O)N1N=C(C2=CC=C(Cl)C=C2Cl)CC1(O)C1=CC=C(Cl)C=C1Cl&&&
[1*]Oc1cccc(C)c1C&[1*]CC([0*])=O&[0*]Nc1ncnc2sccc12&&&
CC(C)=CCC12OCC3C(CN4CCC5=CC(Br)=CC=C54)C(C=C4C(=O)C5=C(O)C=CC=C5OC431)C2=O&&&
COC(=O)C(CC1=CC=C(O)C=C1)NC(=O)CN1C([N+](=O)[O-])=CN=C1C&&&
[1*]N1CCn2nc(C([0*])=O)cc2C1=O&[0*]N1CCN(c2ncccn2)CC1&&[1*]Cc1ccco1&&
[0*]Oc1cc(C(F)(F)F)nc2c(C(F)(F)F)cccc12&[0*]Cc1sccc1-c1ccccn1&&&
CC1=CC(C)C2C(CC3(C)C(O)CCC34CCCN(C(C)C(N)=O)C4C)NC(=O)C23OC2C(C)=CCCC23C(=O)O1&&&
O=C(O)CC1CN(C(=O)C2=CC=C(C3=CC=CC(F)=C3)[NH]C2=O)C2=CC=CC=C2O1&&&
COCCC1=NC(Cl)=C2C(=O)N(C)SN2C1=O&&&
COC1=CC=C(C2C(C(=O)OCC3CCCC(C)C3)C(=O)N2C2=CC=CC=C2)C=C1&&&
[1*]C(Cc1c(F)ccc(F)c1F)C(=O)O&[1*]N[0*]&[0*]C([2*])=O&[2*]C1CCCN1&&&
COC(=O)C(CC1=C[NH]C=N1)NC(=O)NC1=CC=CC(C(F)(F)F)=C1&&&
[1*]CC(C)CF&[1*]N([0*])[2*]&[0*]C([3*])=O&[3*]C1CNCCC1(O)c1ccc(F)c(F)c1^[2*]C1CC1&&&&
O=C(C=CC1=CC=C(Br)C=C1)NO&&&
[0*]Nc1ccccc1N&[0*]CC[1*]&[1*]Nc1ccccc1&&&
NCCCCNC1=NN=C(C2=CC=C(N3CCOCC3)C=C2)C2=C1C=C[NH]2&&&
[0*]OC&[0*]C(=O)C=[1*]&[1*]=Cc1ccc(O)c2[nH]c3cnccc3c12&&&
COC1=CC(C=CC(=O)NC2=NN=C(C)S2)=CC=C1OCC1=CC=CC=C1&&&
[0*]C(CS(=O)(=O)c1ccc(-c2ccnc(N3CCCC3C)c2)cc1)C(=O)O&[0*]N1C(=O)c2ccccc2C1=O&&&
N#CC1=CC=C(OC2=CC=C(NC3=CC=C(C(F)(F)F)C=N3)N=C2)C=C1&&&
CC1=NOC(C)=C1C1=CC=C2CN(CC3=N[NH]C=C3)CC2=C1&&&
CC12CCC(=O)C=C1CCC1C2CCC2(C)C(C(=O)NCCCNC(=O)OC(C)(C)C)CCC12&&&
[0*]=C(S)C(=O)O&[0*]=Cc1ccc(Oc2ccccc2)cc1&&&
O=C(CN(CC1=CN(C2=CC=CC=C2)N=C1C1=CC=CC=C1)CC1CCCO1)NCC1=CC=CC=C1&&&
[0*]=Cc1ccc(OC)cc1OC&[0*]=CC(=O)c1ccc2c(c1)OCO2&&&
[1*]CC&[1*]Oc1ccc(N[0*])cc1&[0*]C(=O)C=[2*]&[2*]=Cc1c(C)nn(-c2ccccc2)c1Cl&&&
[2*]C(C)(C)C&[2*]O[0*]&[0*]C([1*])=O&[1*]N1CCC(c2ccc(C(N)=O)cc2)C1#N&&&
[2*]C(C)C([1*])=O&[1*]Nc1nccs1&&[2*]O[0*]^[0*]C(=O)c1cc(S([3*])(=O)=O)ccc1N1CCOCC1&[3*]N1CCCC1&&&
CC1OC(OC2CCC3(C)C(CCC4C3CCC3(C)C(C(C)N(O)C#N)=CCC43O)C2)CC(O)C1O&&&
[2*]C(C([1*])=O)C(C)C&[1*]N1CCCC1[3*]&[3*]C(=O)O^[2*]N[0*]&&[0*]C(=O)C(S)Cc1ccccc1&&&
CN1C=NC=C1C(OCC1=CC=C(C#N)C=C1C1=CC=CC=C1F)C1=CC=C(C#N)C=C1&&&
C[N+]1(CC[N+](C)(C)CCOC2C3=CC=CC=C3SCC3=CC=CC=C32)CCOCC1&&&
CC1=CC=C(N2N=NC3=C2[NH]C(C)=NC3=O)C=C1&&&
CN1C(=O)N(CC(C)(C)CO)C(=O)C2=C1N=C1N(CC3=CC=CC=C3F)CCCN12&&&
[0*]C(=O)C1=C(C)NC(=O)NC1c1ccc([N+](=O)[O-])cc1&[0*]O[1*]&[1*]C1CCCCC1&&&
CCC(C)C(CN(CC(=O)NC(CCSC)C(=O)O)CC1CCCCC1)NC(=O)OC&&&
CNC1=NC(=O)C=C(C#N)[NH]1&&&
[0*]CCc1ccccc1&[0*]N[1*]&[1*]C12CC3CC(CC(C3)C1)C2&&&
[1*]N(C)C&[1*]C1COC([2*])C1O&[2*]C[0*]&[0*]Nc1ccnc2cc(Cl)ccc12&&&
[0*]C(=O)c1ccc2[nH]nnc2c1&[0*]N[2*]&[2*]C1CCN([1*])CC1&[1*]Cc1ccccc1&&&
COC1=CC=C(CC(CC2=CC=C(OC(CC3=CC=CC=C3)C(=O)O)C=C2)C(=O)O)C=C1&&&
[1*]S(=O)(=O)c1ccc(C)cc1&[1*]Nc1nc(-c2ccc(C([0*])=O)cc2)cs1&[0*]N[2*]&[2*]C1CCCCCC1&&&
COC1=CC=C(CN2C(C(C)=O)=NC3=CC=CC=C32)C=C1&&&
[0*]C(=O)C(CCCC)C(CCC[3*])C([1*])=O&[0*]N[2*]&[2*]CCc1cc(C(F)(F)F)ccc1F^[1*]N[4*]&&[4*]C(CO)Cc1ccccc1^[3*]NC(=N)N&&&&
[2*]CC([0*])=O&[0*]N[3*]&[3*]C1CC1^[2*]Sc1cn(CC([1*])=O)c2ccccc12&&[1*]N1CCCCCC1&&&
[0*]CC(O)c1cc(-c2ccc(Cl)cc2)nc(-c2ccc(Cl)cc2)c1&[0*]N1CCCCC1&&&
CCC1=CC=CC=C1N1CCN(CC(O)COCCOC2CCCCC2)CC1&&&
[0*]C(=O)CCC(=O)c1cccs1&[0*]N[2*]&[2*]C1CCN([1*])CC1&[1*]Cc1ccccc1&&&
COC1=CC2=C3C(=C1OC)C1=C(CC3N(C)CC1)C1=C2OCO1&&&
[1*]=CCCCC&[1*]=CCCCCCCCCCCC([0*])=O&[0*]Oc1ccc2c(c1)CCC1C2CCC2(C)C(O)CCC12&&&
CCOC(=O)C1CCN(S(=O)(=O)C2=C[NH]C=C(C(=O)N3CCC4=CC=CC=C4C3)C2=O)CC1&&&
[0*]C(=O)C1(CC)NC([6*])C2Cn3c(ccc(-c4ccccc4)c3=O)C1N2[5*]&[0*]N[3*]&[3*]C(CS)C([1*])=O^[5*]Cc1ccc(OC)cc1^[1*]N[4*]&&[6*]C([2*])=O^[4*]CCN&[2*]NC&&&&&
[0*]CCCC&[0*]Oc1c(Br)cc(C(=O)O)cc1OC&&&
[0*]Nc1cccc(C)c1C&[0*]C(=O)CCc1nc2cccnc2[nH]1&&&
[0*]CC&[0*]N([1*])[2*]&[1*]CC&&[2*]CCCC([3*])C^[3*]Nc1nccc(C)n1&&&
COC1=CC(C=CC(=O)OCC2OC(OC3=C(C4=CC=C(O)C=C4)OC4=CC(O)=CC(O)=C4C3=O)C(O)C(O)C2O)=CC=C1O&&&
[0*]C(=O)CCCCCCCCCCCCCCC&[0*]N[1*]&[1*]CCC(=O)O&&&
CNC1=C(Cl)C(=O)C2=NC=NC=C2C1=O&&&
CCCCN1C=C(S(=O)(=O)C2=CC=C(F)C=C2)N=C1C1=CC=NC=C1&&&
OC1=CC=C(Cl)C=C1CNC1=CC=CC(NCC2CC2)=C1&&&
N#CC1=NC=C2N=C1OCCCCOC1=CC(=CC=C1OCC1=CC=CC=C1)CN(CC1=NC=CS1)C(=O)N2&&&
[1*]CC&[1*]O[0*]&[0*]C(=O)c1c(C)[nH]c(C)c1C(=O)CS(=O)Cc1ccc(F)c(C)c1&&&
[0*]CC&[0*]N1CCc2c(nc(C=[1*])c(O)c2C=O)C1&[1*]=CC(=O)O&&&
CCNC(=O)C1=CC=C(C2=NN=CO2)C(C(F)(F)F)=C1&&&
[1*]CCCC&[1*]Oc1ccc(S([2*])(=O)=O)cc1&[2*]N[0*]&[0*]C(C)=O&&&
[0*]=Cc1cc(C)n(-c2ccc(-c3nn[nH]n3)cc2)c1C&[0*]=C1SC(=S)N([1*])C1=O&[1*]C(Cc1ccccc1)C(=O)O&&&
[1*]Cc1cccc(OC)c1&[1*]N[0*]&[0*]C(=O)c1ccc(-c2nc(C[2*])c(C)o2)cc1&[2*]Sc1ccccc1&&&
CCCCCCCCCCCCCCCCCC(N)C(=O)OC1C(OC2OC(CO)C(O)C(O)C2O)OC(COC2OCC(O)C(O)C2O)C1O&&&
CCC1=NN=C(NC(=O)CCC(=O)N2CCN(C(=O)C3=CC=CO3)CC2)S1&&&
O=C1NC2=C(O)C=CC=C2C1=NNC1=CC=CC=N1&&&
CC1=CC=C(C2=NN(CC(=O)NCCCN3C=CN=C3)C(=O)C=C2)C=C1S(=O)(=O)N1CCOCC1&&&
[0*]Nc1cc(C)n(Cc2ccc(Cl)cc2)n1&[0*]C(=O)c1ccc([N+](=O)[O-])o1&&&
CC1=CC=C(Cl)C=C1NC1=NC2=C(C#N)C=CC=C2N2C=NC=C12&&&
O=C1C(C2=CC=C(O)C(O)=C2)=C(O)C=CN1C(C1=CC=CC=C1)C1=CC=CC=C1&&&
O=[N+]([O-])CC1=NC2=CC=CC=C2N1S(=O)(=O)C1=CC=CC=C1&&&
O=S(=O)(C1=CC=C(OC2CCCC2N2CCCC2)C=C1)C1=NC2=CSC=C2[NH]1&&&
O=C(C=CC1=CC=C(C2=CC=CC(F)=C2)O1)N1CCC2=CC=CC=C2C1&&&
CN1CCC(N2N=CC=C2NC(=O)C2=CC=C(C3=CC=C(Cl)C=C3)O2)CC1&&&
O=C(NCCCN1CCCCCCC1)C1=CC2=CC(C3=CC=C4C(=O)NCCOC4=C3)=CC=C2[NH]1&&&
[0*]Cc1nc2ccccc2n2c(-c3ccc(C)cc3)nnc12&[0*]N1CCOCC1&&&
O=[N+]([O-])C1=CC=C(S(=O)(=O)N2C=C(C3=CC=C[NH]3)C3=CC=CC=C32)C=C1&&&
[5*]C(CCCC)C([3*])=O&[3*]N[7*]&[7*]C(CC(C)C)C([4*])=O^[5*]N[0*]^[4*]N[8*]&[0*]C([9*])=O&[8*]C(Cc1ccc(OP(=O)(O)O)cc1)C([1*])=O&[9*]C1CCCN1[2*]&[1*]N[6*]&[2*]C(=O)C(N)CCC(=O)O&[6*]C(C
[1*]Nc1cccc(CC)c1&[1*]C(=O)C[2*]&[2*]O[0*]&[0*]C(=O)c1ccccc1OC&&&
[3*]CC&[3*]O[0*]&[0*]C([1*])=O&[1*]N1CCN([2*])CC1&[2*]C(=O)c1cc(S([4*])(=O)=O)ccc1F&[4*]N1CCCCC1&&&
[0*]N1C(=O)NC(=O)C(=CNc2cccc([N+](=O)[O-])c2)C1=O&[0*]Cc1cccc(C(F)(F)F)c1&&&
[1*]C(CC)CC&[1*]Oc1cc2c(cc1OC)CC(=O)N(c1ccc(N([2*])C)cc1)C2c1ccc(Cl)cc1&[2*]C(C)C[3*]&[3*]N[0*]&[0*]C(C)=O&&&
CC1=CN(C2OC(CO)C3OC(C)(C)OC32)C(=O)[NH]C1=O&&&
CCCC1=C(C)C2=CC3=C(OC(=O)C=C3C3=CC=CC=C3)C(C)=C2OC1=O&&&
COC1=CC2=C(Br)C=C(SC)C(O)=C2C=C1O&&&
[0*]NC&[0*]C(=O)n1ccc2cc(Oc3ccnc(N[1*])n3)c(O[2*])cc21&[1*]C(=O)c1cc(C2CC2)[nH]n1&&[2*]CC[3*]^[3*]N([4*])C&[4*]S(=O)(=O)c1cc(C)cc(C)c1&&&
O=C1C=C(C2=CC=C(O)C=C2F)[NH]C(C2=CC=CC=C2)=N1&&&
OCC1CCC(N2C=NC3=C(SCCC4=CC=C(O)C=C4)N=CN=C32)O1&&&
[0*]C(=O)c1cn(C)c2ccc(S([2*])(=O)=O)cc2c1=O&[0*]N[1*]&[1*]Cc1ccccc1Cl^[2*]N1CCC([3*])CC1&&[3*]C(=O)O&&&
[0*]C(=O)C([1*])C([2*])CC&[0*]N(C)C&&[1*]Sc1ccc(F)cc1&[2*]N(C)C&&
[2*]CCC&[2*]Oc1ccc(N[0*])cc1&[0*]C(=O)c1csc(N[1*])n1&[1*]C(=O)C([3*])C&[3*]Oc1ccccc1&&&
[0*]C(=O)c1ccc(Cl)cc1&[0*]N[2*]&[2*]C(CC[3*])c1ccccc1&[3*]N[4*]&[4*]CCCCCCCCCC[5*]&[5*]N[6*]&[6*]CCC([1*])=O&[1*]N1CCCC1&&&
COC1=CC=C(NC(=O)CN2C(=O)C3=CC=CC=C3S2(=O)=O)C(OC)=C1&&&
[0*]C(=O)c1ccco1&[0*]N1CCOC2CN([1*])CCC2C1&[1*]Cc1cccnc1&&&
[8*]CC&[8*]C1OC(=O)C(C)C([3*])C(C)C([4*])C([1*])(C)CC(C)C(=O)C(C)C(O)C1(C)O&[1*]OC&&[3*]O[0*]^[0*]C(=O)Cc1ccc(N2CCN([5*])CC2)cc1^[4*]O[2*]^[5*]CCC[6*]&[2*]C1OC(C)CC([7*]
[1*]CC&[1*]O[0*]&[0*]C(=O)C([2*])C&[2*]Sc1nc2sc(C(C)=O)c(-c3ccco3)c2c(=O)n1-c1ccc(OC)cc1&&&
CC(=NNC1=NC=NC2=C1SC=C2)C1=CC=C2OCCOC2=C1&&&
CC1(CS(=O)(=O)N2CCCC2)CC2=CC=CC=C2C1=O&&&
[0*]N(C)C&[0*]CCC1=C(Cc2cnn(C3CCCC3)c2)c2ccccc2C1&&&
[0*]Nc1cccnc1Oc1cccc(Cl)c1&[0*]C[1*]&[1*]C1CCCNC1&&&
C1=CC=C(CCNCC2CCCC3=CC=C(NC4=NC=NC5=C4N=C[NH]5)C=C32)C=C1&&&
CSC1=CC=C(C2=CSC3=NCCN23)C=C1&&&
[0*]Oc1cc(C)c(S([1*])(=O)=O)cc1C&[0*]CCCc1ccccc1&&[1*]N1CCOC(C)(C)C1&&
[0*]N1CCN(c2ccc(OC)cc2)CC1&[0*]CC(=O)NNC(=O)Cc1cccc2ccccc12&&&
CN(C)C1=NC(=O)N(C2OC(CO)C(O)C2O)C=C1&&&
O=C(C=CC1=C2C=CC=C(Cl)C2=NC2=C(C(F)(F)F)C=CC=C12)N1CCC(C2=CC=CC=C2)CC1&&&
CCOC1=CC=C(NC(=O)C2(NC(=O)NC3=CC=C(OC)C=C3)CCCCC2)C=C1&&&
CCN1C=C2C(=N1)CN(S(=O)(=O)C1=CC=C(OC)C=C1)CC2CO&&&
O=C(NC1=CC=C(S(=O)(=O)N2CCN(C3=CC=C(F)C=C3)CC2)C=C1)C1=CC([N+](=O)[O-])=CC=C1Cl&&&
[0*]Oc1ccccc1N&[0*]CC(O)C[1*]&[1*]N1CCC([2*])CC1&[2*]CCc1ccc(F)cc1&&&
[0*]CC=C&[0*]N1N=C(c2ccc(F)cc2)CCC1=O&&&
CSC1=CC=C(C2=N[NH]C(=O)C3=C2NC(=O)CC3C2=CC=CC=C2)C=C1&&&
[0*]C12CCN(C)C(Cc3ccccc31)C2&[0*]N1CCN(C)CC1&&&
[0*]C(N)=O&[0*]Nc1cc(-c2ccc(N3CCOCC3)nc2)cn2c(-c3cccc(F)c3)cnc12&&&
N=C(N)N(CCCCCOC1=CC=C(Br)C=C1)CC1=CC=CC=C1&&&
CC(=O)N1CCC(NC(=O)CN2C(SCC(=O)C3=CC=C(Cl)C=C3Cl)=NC3=CC=CN=C32)CC1&&&
CC(=O)C1=CC=CC(NC(=O)N2CCC3=NC(C4=CC=C(C(F)(F)F)N=C4)=NC(C4=CC=CC=C4C)=C3C2)=C1&&&
CC1=CC=C(CSC2=NN=C(C3=CC=CN=C3)N2CC2=CC=CO2)C=C1&&&
O=C1C2=C(C3=CC=CC=C3O2)N2C=CC=NC2=N1&&&
[0*]CCCCCCC&[0*]Oc1ccc2nnsc2c1&&&
COC1=CC=C(C2=C(C)C=C(OC)C3=C2OC(C2=CC=C(OC)C(OC)=C2)CC3=O)C=C1OC&&&
[0*]Cc1cnc(N2CCN(C)CC2)nc1&[0*]N1CCCC([1*])C1&[1*]Cn1cncn1&&&
CCC1=NC=CN1CCOC1=CC=C(C(=O)N2CCC(O)C2)C=C1&&&
[0*]C(=O)C1=C(C)N=C2C(=O)C=CC(=N)N2C1c1ccc(CC)cc1&[0*]Nc1ccc2c(c1)OCO2&&&
COC1=CC=C(OC)C(C=C(C(=O)C2=CC=C(S(C)(=O)=O)C=C2)S(C)(=O)=O)=C1&&&
[0*]CCn1cnc2c1C(=O)N1CC(=O)NC1=N2&[0*]Nc1cc[n+]([O-])c2cc(Cl)ccc12&&&
O=C(CSC1=CC=C(Cl)C=C1)NC1=CC=C2OCCOC2=C1&&&
[0*]N1CCC(C)CC1&[0*]C(=O)C(C)n1nnc2sc(-c3ccccc3)cc2c1=O&&&
CCCCOC1=CC=C(C2=C(Cl)C(O)=CC3=C2C2C(C3)C2(C)C)C=C1&&&
[0*]C1OC(n2ccc(=O)[nH]c2=O)CC1O&[0*]CO&&&
[0*]S(=O)(=O)c1ccc(-c2cnccc2C(F)(F)F)cc1&[0*]Nc1ccccc1C(F)(F)F&&&
FC(F)(F)C1=CC=CC(C2C3=C(CCN2CC2=N[NH]C=N2)N=C[NH]3)=C1&&&
CCCCC(C1=CC=CC=C1)C(C)C(=O)NC1=CC=CC=C1&&&
CC(=O)N1CCN=C1SCC1=CC(=O)N2N=C(C)SC2=N1&&&
CN(C(=O)C1=CC2=CC(Cl)=CC=C2[NH]1)C1=CC=C(CNCCCCCCNCC2=CC=C(C3=CC=CC=C3)C=C2)C=C1I&&&
CC(=CCN1C=C(CC2=CN=CN=C2)C(=O)N=C1SCC1=CC=C(F)C=C1F)C(=O)O&&&
[1*]C1C([3*])CC2CCN1C2C&[1*]O[0*]&[0*]C(=O)c1ccccc1^[3*]C[2*]&&[2*]OS(N)(=O)=O&&&
[0*]C(=O)c1cnc(Nc2ccc(C#N)cc2)nc1C(F)(F)F&[0*]N[1*]&[1*]C(CO)c1cccc(F)c1&&&
[0*]OC&[0*]C(=O)c1oc2ccc(OC)cc2c1CS(=O)Cc1ncccc1C&&&
[2*]CC(F)(F)F&[2*]C1([0*])CCCC1&[0*]N[1*]&[1*]Cc1ccccn1&&&
CSCCC(NC(=O)C1=C(C)N=CO1)C(=O)NC1=CC=C2[NH]C=NC2=C1&&&
CCCCN1CC2(CCC3=CC=CC(OC)=C3C2)OC2CCCCC21&&&
COC1=CC=CC=C1N1CCN(CC(=O)N2C3=CC=CC=C3NC(=O)C2(C)C)CC1&&&
[1*]C(CCCC)c1ccccc1C=[2*]&[1*]N[0*]&[0*]C(=O)c1ccc(C(=O)O)c(N)c1^[2*]=Cc1ccccc1C(F)(F)F&&&&
CC(C(=O)N1CCN(S(=O)(=O)C2=CC=CC=C2)CC1)N1CCN(C2=CC=CC=N2)CC1&&&
[0*]OC&[0*]C(=O)c1ccc(-c2ccc(C([1*])=O)cn2)cc1&[1*]NC(CO)Cc1ccccc1&&&
N#CC1=C(N)N=C2SCC(=O)N2C1C1CC2=CC=CC=C2C(=O)O1&&&
[2*]N(C)C&[2*]CC[3*]&[3*]N[0*]&[0*]C(=O)c1ccc(C([1*])=O)cc1&[1*]N[4*]&[4*]C(CCCN=C(N)N)C(=O)NN(CCCCN)C(=O)c1cccc2c(N(C)C)cccc12&&&
CC1=C(C=NNC(=O)CN2CCCC2)SC(C2=C[NH]C3=NC=CC=C23)=N1&&&
CCN(CC)C(=O)N1CCC(C2=NC=CN3C=NC=C23)C1&&&
CN(C(=O)C1=CC=C(Cl)N=C1)C1=CC=C(OC2=CC=CN(C3=CC=C(C(=O)O)C=C3)C2=O)C(F)=C1&&&
CC(C)(C(=O)O)C1=CC=C(N2C=CC(=O)C3=CC=CC=C32)C=C1&&&
[0*]CCCCC&[0*]Oc1ccc2c(OS(N)(=O)=O)cc(=O)oc2c1&&&
[2*]CC&[2*]O[0*]&[0*]C(=O)C([1*])=O&[1*]N[3*]&[3*]Cc1csc(C)n1&&&
[0*]OC&[0*]C(=O)C[1*]&[1*]N([2*])c1cc(C)ccc1Br&[2*]S(=O)(=O)c1ccc(OC)cc1&&&
COC1=CC=CC(N2C(S)=NC3=CC(N(C)C(=O)C4=CC=CC=C4OC(F)(F)F)=CC=C3C2=O)=C1&&&
[0*]N1CC(c2cccc(OC)c2)C2(CCN(C)CC2)C1&[0*]C(C)=O&&&
COCCNC(=O)NC1=NN=C(C2CCCCC2)S1&&&
CC1=C(C(=O)NC2=NC3=C(CCC3)S2)C(S(=O)(=O)NC2=CC=C(Cl)C=C2)=C(C)N1C&&&
CC(C)=CCCC(C)=CCCC(C)=CCCC1=CC(O)=CC=C1C(=O)O&&&
O=C1NC(=CC2=CC=C(O)C=C2O)C(=O)N1C=CC1=CC=C(N2CCCCC2)C=C1&&&
COC1=CC(SC)=CC=C1C(=O)NC1=CC=C(S(=O)(=O)N2CCNCC2)C=C1&&&
CN(C)C1=NC(C2=CC=C(Cl)C=C2Cl)=NC2=C1CCN(C(=O)C1=CC=C(F)C=C1)CC2&&&
COC1=CC2=C(N3CCN(C(=S)NCC4=CC=CC=C4F)CC3)N=CN=C2C=C1OCCN1CCCCC1&&&
O=C(NC1(C(=O)NC(CC2=NN=C(CNS(=O)(=O)C3=CC=CC=N3)O2)C(=O)O)CCCCC1)C1=CC=CC2=CC=CC=C12&&&
CCN1C(C(C#N)N2CCN(CC(=O)O)CC2)=NC2=C1CCCC2&&&
O=C1[NH]C=C(O)N(O)C1=O&&&
COC1=CC=C2OC(=O)C=C(CN3CCN(C(=O)C4=CC=CO4)CC3)C2=C1&&&
COCCCNC(=S)NN=C(C)C1=CC=CC=N1&&&
[0*]C(C)C(C)(C)O&[0*]N[1*]&[1*]S(=O)(=O)c1ccc(O)cc1&&&
CC(C)C(NC(=O)C(NC(=O)C(N)CC(=O)O)C(C)C)C(=O)N1CCCC1C(=O)O&&&
CC(=O)NC1=CC=C(N=C2C(=O)NC3=CC=C(O)C=C23)C=C1&&&
N#CCCSC1=NN=C(C2=NC(=O)C3=CC=CC=C3[NH]2)N1C1=CC=C(Cl)C=C1&&&
O=C1NC2=C(C(=O)[NH]C(=O)N2CC2CC2)C2=NC(C3=CC=CC=C3)C(C3=CC=CC=C3)N12&&&
[4*]CC&[4*]C1([3*])C[2*]&[2*]Oc1ccc(-n2cnc3ccc(O[0*])cc32)cc1&[0*]Cc1ccccc1Cl^[3*]C([1*])=O&&[1*]NC&&&
CC1=CC=CC=C1C1=CC=C2[NH]C(C(C#N)=CC3=CC=C(C4=CC=CC(S(=O)(=O)NC(C)C)=C4)O3)=NC2=C1&&&
ClC1=CC=C2C=CC(C3CC(C4=CC=C(Cl)C=C4Cl)=NN3)=NC2=C1&&&
[0*]N1CCN(c2cc3c(cc2F)c(=O)c(C(=O)O)cn3CC)CC1&[0*]C(c1ccccc1)c1nnnn1CCC&&&
[0*]CCCCCCc1cc(C)no1&[0*]Oc1c(C)cc(Cl)cc1Cl&&&
O=C(O)CC(NC(=O)CN1CCCC(NC(=O)C2=COC=C2)C1=O)C(=O)CS&&&
COC1=CC=C(S(=O)(=O)NCC2=NOC(C)=C2)C(C)=C1&&&
S=C(N=C1[NH]C2=CC(Cl)=CC=C2O1)N1C(C2=CC=CC=C2Cl)=NC2=CC=C(Br)C=C2C1C1=CC=CC=C1Cl&&&
CCCCCCCCCCCS(=O)(=O)NC(=O)C1=CC(C2=CC=C(CC(=O)O)C=C2)=C(C2=CC=CC=C2C)S1&&&
CC1=C(C(=O)N2CCN(C3=CC=C(F)C=C3)CC2)C(C2=CC=CC=C2Cl)=NO1&&&
COC1=CC=CC2=C1C(=O)C1=C(O)C3=C(CC(O)(C(C)=O)CC3OC3CC(NC4CCCCNC4=O)C(O)C(C)O3)C(O)=C1C2=O&&&
COC1=CC=CC=C1C1=CC=C(C(=O)O)C(=O)[NH]1&&&
N#CC1(NC(=O)CSC2=NN=CS2)CCCCC1&&&
[1*]=CCCCC(=O)O&[1*]=CC[5*]&[5*]C1C(=O)CCC1CC=[2*]&[2*]=CC(O)C[0*]&[0*]Oc1ccc(O)cc1Cl&&&
[2*]C1(c2ccc(Cl)cc2)OCC(c2ccc(OC)cc2)O1&[2*]CC[1*]&[1*]N[0*]&[0*]C(=O)C(C)(C)C&&&
COC1=CC=C(C(=O)NC(CC(=O)O)C2=CC=CC=C2Cl)N=C1C1=CC2=C(CCNC2)S1&&&
COC1=CC=C(CNCC(C)O)C=C1&&&
COC1=CC(CNC2CC(=O)N(CC3=CC=CC=C3)C2=O)=CC(OC)=C1&&&
O=C(COC1=CC=C(C2=CSC(NC(=O)CCS(=O)(=O)C3=CC=CC=C3)=N2)C=C1)NO&&&
[0*]Nc1cccc(C#N)c1&[0*]C([1*])=O&[1*]Nc1ccc(-c2cccc3[nH]nc(N)c23)cc1F&&&
[0*]C(=O)Cn1cc(S(=O)(=O)c2ccc(C)cc2)c(=O)c2cc(C)ccc21&[0*]N[1*]&[1*]Cc1ccccc1N1CCOCC1&&&
CC1=CC=CC(NC(=O)C2=CC=CC(S(=O)(=O)N3CCCCC3)=C2)=C1&&&
CCCOC1=CC=C(C(=O)N2CCCC(NC3=CC=C4[NH]N=CC4=C3)C2)C=C1&&&
[0*]Nc1nc(=O)n(Cc2ccccc2F)c(=O)[nH]1&[0*]C1CCC(c2ccccc2)C1&&&
CC(=O)C1=C(C)[NH]C(=O)C(CCC(=O)NCC2=CC=C3OCOC3=C2)=C1&&&
[0*]=C1C(=O)Nc2ccccc21&[0*]=Cc1ccc(-c2ccc(C(F)(F)F)c(F)c2)o1&&&
[0*]Cc1nc(=O)c2sc3ccc(Cl)cc3c2[nH]1&[0*]Sc1nc(-c2ccccc2)cn1-c1ccccc1&&&
[0*]Nc1c(CC)cccc1CC&[0*]C(=O)c1ccc(C[1*])cc1&[1*]Oc1cc2c(c3c1CC([2*])O3)OC(C)(C)C=C2&[2*]C(=O)O&&&
[0*]Sc1nc2cc(OC)ccc2cc1C#N&[0*]CC(=O)c1ccccc1&&&
[0*]C(=O)c1ccc2c(c1)Oc1c(-c3ccc(C#N)cc3)cccc1C21OC(=O)c2ccccc21&[0*]Nc1ccc(F)cc1F&&&
[0*]C(=O)c1cc(-c2ccc(OC)cc2)nc2ccccc12&[0*]N[1*]&[1*]C[2*]&[2*]C1CCCO1&&&
COC1=CC=CC(C2=C(C3=CC=C(OC(F)(F)F)C=C3)C(=O)OC2)=C1&&&
[1*]C(C)C([0*])=O&[0*]N1CCN(c2nccs2)CC1&&[1*]Sc1ncnc2sccc12&&
CC1=CC=CN=C1OCCN1CCC(COC2=NC=CC=C2C(N)=O)CC1&&&
[0*]Nc1ccc(OC)cc1&[0*]C(=O)c1ccn(CC([1*])=O)c(=O)c1&[1*]Nc1ccc(Cl)c(Cl)c1&&&
[1*]Cc1cccc(OC)c1&[1*]N([0*])C&[0*]C(=O)c1cc(C[2*])on1&[2*]N1CCCC([3*])C1&[3*]Cc1cccc(F)c1&&&
O=C(O)C1=CC=CN1S(=O)(=O)C1=CC=CC(C(=O)NCCCN2CCCCC2CC2=CC=CC=C2)=C1&&&
[0*]Oc1ccc(C(=O)c2c(-c3cccc(Oc4ccc(C(F)(F)F)cc4)c3)sc3cc(O)ccc23)cc1&[0*]CC[1*]&[1*]N1CCCCC1&&&
CCCCC(CC)CSC1=NSN=C1C1=CCCN(C)C1&&&
CC1=CC(NC(=O)C(=O)N2CCCCC2)=CC=C1NC(=O)COC1=CC=CC=C1&&&
[1*]CC&[1*]Oc1ccc(N([0*])C(=S)N2CCSC2c2ccccc2)cc1&[0*]C(C)=O&&&
CCNC(=S)NCC1=CC=C(NS(=O)(=O)C2=CC=C(C(F)(F)F)N=C2)C=C1&&&
COC1=CC=C(C2=NNC(=O)C2=CNCC2=CC=CC=C2)C=C1&&&
CCCCNC(=O)CSC1=C2CCCCC2=NC2=CC=C(Cl)C=C12&&&
[0*]C(C)=O&[0*]N[4*]&[4*]C(C([1*])=O)C(C)C&[1*]N([5*])C&[5*]C(Cc1ccccc1)C([2*])=O&[2*]N[6*]&[6*]CC([3*])=O&[3*]N1CCCC1C(=O)SC(C)(C)C&&&
COC1=CC=C(Cl)C=C1NC(=O)C1CCN(C(=O)C2CCOC2)CC1&&&
COC1=CC=C(CN2CCN(CCCC3=CC=C(NC(=O)C=CC4=CC=C(OC)C=C4)C=C3C)CC2)C=C1&&&
[0*]CC=C&[0*]SC(N=C1NS(=O)(=O)c2cc(S(N)(=O)=O)ccc2S1)=NC(=O)c1cc([N+](=O)[O-])c(Cl)s1&&&
[0*]C([3*])=O&[0*]N[2*]&[2*]CC[1*]^[3*]C1CC(=O)N(c2ccc3ccccc3c2)C1^[1*]Oc1ccccc1&&&&&
COC1=CC=CC=C1N1CCN(CCC2C(=O)OC3C4=CC=CC=C4C4=CC=CC=C4C23)CC1&&&
CC(C)CC(NC(=O)C(CCC1=CC=C(O)C=C1)NC(=O)C(CC1=CC=C(O)C=C1)N(C)C(=O)C(C)NP(=O)(O)O)C(=O)NC(C(=O)O)C(C)C&&&
CCOC1=CC=C(NC(=O)CCNS(=O)(=O)C2=CC=C3[NH]C(=O)OC3=C2)C=C1&&&
CCCN(CCO)CCN1C(=O)CC2(CC3=CC(C)=CC=C3O2)C1=O&&&
O=S(=O)(CC(F)(F)F)NCC1CCC(C2=NC(C3=CC=CC=C3)=C[NH]2)CC1&&&
O=C(NCCSSCCNC(=O)C(=O)C1=C[NH]C2=CC=CC=C12)C(=O)C1=C[NH]C2=CC=C(C3=CC=CC=C3)C(F)=C12&&&
O=C1SCN(CCO)C(=O)C12CC2&&&
[1*]C(=O)c1ccc(C)cc1&[1*]N[4*]&[4*]C(C([0*])=O)C(C)C&[0*]O[2*]&[2*]CC[3*]&[3*]Oc1ccccc1&&&
[1*]C(=O)C([4*])(C)S(=O)(=O)c1cc(C)cc(C)c1&[1*]N1CCN([2*])CC1&[2*]C([0*])=O^[4*]N1C(=O)C([6*])C1[5*]^[0*]O[3*]&[5*]C(=O)O&[3*]C(C)(C)C&&[6*]C[7*]&&[7*]C1CCCCC1&&&
CC1=CC=C2C=C(C(=O)NCCCCN3CCC4=CC=C(C)C=C4C3)[NH]C2=C1&&&
[0*]C(=O)c1cc2c(=O)[nH]c3ccccc3c2s1&[0*]N[1*]&[1*]CCc1ccc(Cl)cc1&&&
[0*]N(C)c1ccccc1&[0*]C(=O)Cn1nc(-c2ccc(Cl)cc2)ccc1=O&&&
[2*]CCCC&[2*]O[0*]&[0*]C([1*])=O&[1*]N1CCN(c2ccccc2C(=O)CCc2ccccc2)CC1&&&
OC1=CC=C(C2=C(Br)N3N=CC(C4=CC=CC=C4)=C3N=C2)C=C1&&&
[2*]CC&[2*]Nc1nc(=O)c2nc(-c3ccc(O[0*])cc3)n(Cc3ccccn3)c2[nH]1&[0*]CC[4*]&[4*]N([5*])[1*]&[1*]C([6*])=O&[6*]C1CCCCC1^[5*]CC[3*]&&[3*]OC&&&
C1=CC=C(CSC2=NN=C3C=CC(OC4CCCCC4)=NN23)N=C1&&&
O=C1CCC2=CC(S(=O)(=O)N3CC(OC4=CC=CC=C4F)CCC3C(=O)NC3=CC=NC=C3)=CC=C2N1&&&
ClC1=CC=C2C=C(C3=CC=CS3)C3CNCCC3C2=C1&&&
[0*]Cc1ccc(C)cc1&[0*]SC1=NN2CCCC(=O)N=C2S1&&&
COC1=NC=CC=C1C1=CC=CN2C(CC3=CC=C4N=CC=CC4=C3)=CN=C12&&&
CCN(CC)CC1=CC=C(C(C)NC(=S)NC2=CC=C(F)C(F)=C2)C=C1&&&
CN1CCC(OC(=O)N2CCC3=CC=CC=C32)CC1&&&
O=S(=O)(C1=CC=C2OCCOC2=C1)N1CCC(N2C(=S)NC3CCCCC32)CC1&&&
CN(C)C1=CC=C(C(CO)(CCCN)CN(C)CCCCNCC(O)C2=CC=C(O)C3=C2SC(=O)[NH]3)C=C1&&&
[0*]S(=O)(=O)c1ccc(-c2csc(=O)[nH]2)cc1&[0*]N1CCCC1&&&
CC(OC1=CC=C(F)C=C1)C1=NN=C2CCCCCN21&&&
[0*]C(=O)CCl&[0*]Nc1nc(C[1*])cs1&[1*]N1CCCCC1&&&
CCCOCCCOC1=C(C)C=C(C)C=C1C&&&
CCCCN(CC)C(=O)C(N)CC(=O)O&&&
CC1=CC=CC(N2CCN(CC3=NN=C(CC4=C(Cl)C=CC=C4Cl)O3)CC2)=C1C&&&
CCN1C(=O)N(C)C2=CC(C#CC3(O)CCCCN4CCCCC34)=CC=C21&&&
[2*]N(C)C&[2*]CC[3*]&[3*]N[0*]&[0*]C(=O)c1ccc(N[1*])cc1&[1*]C(=O)C=[4*]&[4*]=Cc1ccc(-c2ccc([N+](=O)[O-])cc2)o1&&&
O=C1C(=CC2=CC=CC=C2)CN(S(=O)(=O)C2=CC=C(F)C=C2)CC1=CC1=CC=CC=C1&&&
[2*]CC&[2*]O[0*]&[0*]C(=O)C1=C2Sc3ccccc3N2CC([4*])C1&[4*]C([1*])=O&[1*]O[3*]&[3*]CC&&&
[0*]NC&[0*]Cc1ccc2c(c1)OCCOCCOCCOCCO2&&&
N#[N+][N-]C1CC(N2CCN(C3=CC=CC(F)=C3)CC2)C2OC1C(=O)NC1=CC=CC=C12&&&
[0*]S(=O)(=O)c1cc2nc(C(C)C)n(-c3cccc(Cl)c3)c2cc1C&[0*]N1CCNCC1&&&
[1*]S(=O)(=O)c1ccc(CCC([0*])=O)cc1&[0*]N1CCOCC1&&[1*]N1CCCCCC1&&
CNC(=O)NC(C1=CC=CC=C1)C1=CC=C2C=CC=CC2=C1&&&
[0*]C(=O)c1ccc2cc3ccc(SC)cc3nc2c1O&[0*]N[1*]&[1*]CC1=CCCCC1&&&
[0*]N([1*])C&[0*]CCO&&[1*]CC(N)=O&&
[0*]C([1*])=O&[0*]Nc1cccc(-c2cnc3cc(C(F)(F)F)ccn23)c1&&[1*]Nc1cccc(C(F)(F)F)c1&&
CSC1=NC2=C(C=C1C#N)NC(=O)C2=CC1=CC=C(SC)C=C1&&&
CCCCC(C)C1=CC(=O)OC1&&&
NC1=NC2=CC(C3=CC(=O)CC(CC4=CC=C(F)C=C4)O3)=CC=C2C2=CC=CC=C12&&&
CCC(OC(=O)C1=C(C)NC2=C(C(=O)CCC2)C1C1=CC=CC(OC)=C1O)C(=O)N1CCOCC1&&&
CC1=CC=C(NC(=O)NC2=CC(C3=CC=CC=C3)=NO2)C=C1&&&
[0*]C(=O)C(N)Cc1c(C)cc(O)cc1C&[0*]N1Cc2ccccc2C(CC[1*])C1&[1*]N1CCC(c2ccccc2)CC1&&&
NC(=O)N1CCC2=C(C1)C(C1=CC=C(Br)C=C1)=NN2CCCN1CCOCC1&&&
COC1=CC=CC=C1C(=C(C#N)C1=CC=CC=C1)C1=CC=C(OCCN2CCCCC2)C=C1&&&
CC(C)OC(=O)C1=C2CN(C)C(=O)C3=CC(Cl)=CC=C3N2C=N1&&&
[0*]Sc1nnc2sc(SC)nn12&[0*]Cc1ccccc1&&&
CC1=CC=C(C(=O)NCC2CCCO2)C=C1NC1=NC=NC2=CN=C(N(C)C)N=C12&&&
CC1(C)CC(=O)C(=CC2=CC=CC(C(=O)C3=CC=CC=C3)=N2)C(=O)C1&&&
[1*]Sc1nc(-c2ccccc2)c(-c2ccccc2)n1CC&[1*]CC([0*])=O&[0*]Nc1ccc2c(c1)CCCC2&&&
O=C(NC1CCCCC1)C1(C2=CC=CC=C2)CCCC1&&&
[1*]OC&[1*]C12C([3*])C3=C(C(=O)C(C)=C(N[2*])C3=O)N1CC1NC12&[2*]CCO&&[3*]C[0*]^[0*]OS(N)(=O)=O&&&
CCCCCCCCC1=C(O)C(O)=CC2=C1C(=O)C(C1=CC=CC=C1)=CO2&&&
O=C(CCN1CCC2=CC=CC=C2C1)NC1=CC=CC=C1N1CCCC1&&&
[0*]C(=O)C1=C(C)NC(=C)S1&[0*]N[1*]&[1*]CC[2*]&[2*]N[3*]&[3*]CC[4*]&[4*]Nc1ccnc2cc(Cl)ccc12&&&
COC1=CC=CC(S(=O)(=O)NCCOC2=CC=C3CCNC(C4(C5=CC=C(Cl)C=C5)CCC4)C3=C2)=C1&&&
[2*]CCC&[2*]N[0*]&[0*]C([3*])=O&[3*]C1(C)CCN([1*])C1&[1*]C(=O)c1ccoc1&&&
[0*]Nc1nc(-c2ccc3ncccc3c2)c(-c2ncccc2Oc2ccccc2C(C)(C)C)[nH]1&[0*]S(=O)(=O)c1ccc(Cl)cc1&&&
[0*]OC&[0*]C(=O)CCCCc1cccc2cc(OC)ccc12&&&
[1*]CC(C)O&[1*]N([0*])[4*]&[0*]C(=O)C[2*]&[2*]N1CCN([3*])CC1^[4*]C1CCCC1^[3*]S(=O)(=O)c1ccc2c(c1)OCCO2&&&&&
[0*]C(=O)C(CC(C)C)C(=O)NO&[0*]N[1*]&[1*]Cc1ccc(F)cc1&&&
[0*]C(CC)C(=O)c1cc2cc(Cl)ccc2n1Cc1ccc(Cl)cc1&[0*]Nc1ccc(S(N)(=O)=O)cc1&&&
CCC(C)C1NC2=NC=NC(N3CCCCC3)=C2N(CC2=CC=C(Cl)C=C2)C1=O&&&
[0*]C(C)=O&[0*]NC=C(C([1*])=O)c1csc(-c2cc(C(=O)O)ccc2O)n1&[1*]Nc1ccc(C([2*])=O)cc1&[2*]N[3*]&[3*]CCC(=O)O&&&
[0*]C(=O)c1ccc(Cl)cc1Cl&[0*]N[1*]&[1*]Cc1ccnc2ccccc12&&&
CN(C)C(=O)N1CCN(C2=CC=C3C(=C2)OC2CCCCC32)C1&&&
C=CCN1C(C2=CC=CC=C2C(=O)C2=CC=C(OC)C=C2)C=C(C(=O)OC)C2=CC=CC=C2S1(=O)=O&&&
CN1CC(C)(C)C2=C(C1=O)C(=O)N(C1=CC=C(C3=CC=C(C#N)C=C3)C=C1)C=C2&&&
[1*]Nc1ccc(C([0*])=O)cc1&[0*]N1CCCCC1&&[1*]S(=O)(=O)c1cc2ccccc2s1&&
O=C(NN=CC1=CC=CC=C1OC(F)F)C1=CC=C(O)C=C1&&&
O=C(OCC1=CC=C2C=CC=CC2=N1)C1=CC=C(S(=O)(=O)N2CCCCC2)C=C1&&&
O=C1C2=CC=CC=C2C(C=CC2=CC=CC=C2)=NN1CCCN1CCSCC1&&&
[0*]C(C)=O&[0*]N1CCc2nc(-c3cc(S([1*])(=O)=O)c(Cl)cc3Cl)nc(-c3ccccc3Cl)c2C1&[1*]N1CCOCC1&&&
CCC(C)COC1=CC=C2C(=C1)C(=O)C(C(=O)C(F)(F)F)=CN2C&&&
BrC1=CC=C2[NH]C(C3=CC=NC=C3)=NC2=C1&&&
CSCC(=O)N1CCN(C(C#N)C2=CC=CC=C2C)CC1&&&
COC1=CC(C(=O)N(C2CCCC2)C2CCCC2)=CC(OC)=C1OC&&&
C1=CC=C(C2=NNC(C3=CC=C(N4CCOCC4)C=C3)C2)C=C1&&&
[0*]C(C)=O&[0*]Nc1ncc(S[2*])s1&[2*]CC([1*])=O&[1*]N[3*]&[3*]C1CC1&&&
[1*]C(c1ccccc1)P(=O)(OC)OC&[1*]O[0*]&[0*]C(=O)C[2*]&[2*]Oc1ccc2ccccc2c1&&&
[0*]C(C)=O&[0*]Nc1ccc2cc(C3CCN([1*])CC3)oc2c1&[1*]CCCCn1nc(-c2ccc(F)cc2)c2cc(F)ccc2c1=O&&&
[4*]C(CCCCN)C(=O)O&[4*]N[0*]&[0*]C(=O)C([5*])Cc1ccccc1&[5*]N[1*]&[1*]C(=O)C[6*]&[6*]N[2*]&[2*]C([9*])=O&[9*]C1CCCN1[3*]&[3*]C(=O)C([7*])C(c1ccccc1)c1ccccc1&[7*]N[8*]&[8*]C[10*]&[10*]C1CCOCC
COC(=O)CC(NC(=O)C(CC(C)C)NC(=O)CNC(=O)C(CC(=O)O)NC(=O)CNC(=O)C(C)NC(=O)C(CC(C)C)NC(=O)C(C)N)C(=O)O&&&
COCCNC(=O)C1=CC=NC(NC2=NC=CC(C3=CC4=CC=CN=C4[NH]3)=N2)=C1&&&
CCSC1=NC(N)=C(C2=CC=CC=C2)C(OC)=N1&&&
CCCCN1C(=O)C(C(=O)NC2=CC=C(N3CCOCC3)C=C2)=C(O)C2=CC=CC=C21&&&
CC(C)C1CN1C(=O)C1=CC=C2[NH]C=C(CCN3CCCC3)C2=C1&&&
[0*]N1CCC2(C)c3cc(C#N)ccc3CC1C2C&[0*]C([1*])=O&[1*]Nc1cc(F)ccc1F&&&
[0*]C(C)c1ccc(-c2ccc(=O)n(CC)c2)cc1&[0*]N1CCC([1*])(c2ccccc2)OC1=O&[1*]CC(C)(C)CN&&&
[0*]C(=O)c1ccc(C#N)cc1&[0*]Nc1nnc(-c2ccccn2)o1&&&
[0*]Nc1cccc(C)c1C&[0*]C(=O)C[2*]&[2*]Oc1ccc(C([1*])=O)cc1&[1*]Nc1ccccc1&&&
CC(=O)NC1=NC(=O)N(C2CSC(CO)O2)C=C1&&&
CON=C(C(=O)NC1CN2CC(C(=O)N(C)C)=C(C(=O)O)N2C1=O)C1=CSC(N)=N1&&&
[0*]Oc1ccc(-c2nc(C)sc2-c2ccncc2)cc1Cl&[0*]Cc1ccccc1&&&
CCCC12CCC(=O)C(Cl)=C1C1=CC=C3[NH]N=NC3=C1C2&&&
[0*]N([3*])C&[0*]Cc1cccc(Cl)c1&&[3*]C1CN([1*])C2CCCOC12^[1*]C([2*])=O&[2*]N1CCC1&&&
CNC(=O)N(O)C1N(NC(C)=O)C(C(N)=O)C(O)(C(F)(F)F)C(F)(F)C1(F)F&&&
[0*]C(=O)C(=O)c1c[nH]c2c(-n3ncc(C)n3)ncnc12&[0*]N1CCN([1*])CC1&[1*]C(=O)c1ccccc1&&&
COC1=CC=C(C2NC(=O)NN=C2C(C)O)C=C1OC1=CC=C(C)C(C)=C1&&&
CN(C)C1=CC=C(C=NNC2=NN=C(C3=CC=C(Cl)C=C3)C3=CC=CC=C23)C=C1&&&
N#CC1=C(N)C(C#N)=C2CCCCCC2=C1C1=CC=CS1&&&
[0*]C(=O)c1ccco1&[0*]Nc1cncc(O[1*])c1&[1*]C1CC2CCC(C1)N2&&&
[0*]C(=O)c1c(C)nn(C)c1Oc1cccc(C(F)(F)F)c1&[0*]N1CCN(c2ccccc2C(N)CC(C)C)CC1&&&
[1*]CC&[1*]Oc1ccc(N[0*])cc1&[0*]C(=O)c1cc(S([2*])(=O)=O)cn1C&[2*]N1CCCCC1&&&
S=C(NCCN1CCCC1)NC1=CC=CC2=C1C=CN2SC1=CC=NC=C1&&&
CC1CCN(CCNC2=NC3=CC=CC=C3N3C=CC=C23)CC1&&&
[0*]CCC[1*]&[0*]N1CCN(c2cccc3ccccc23)CC1&&[1*]N([2*])c1ccccn1^[2*]Cc1ccccn1&&&
C1=CC=C(C2=CC=C(OCC3CCCN3)C=C2)C=C1&&&
[0*]Nc1ccc(F)c(-c2nc3ncccc3o2)c1&[0*]C[2*]&[2*]C1CCN([1*])CC1&[1*]C1CCCCC1&&&
[4*]CC(C)C[5*]&[4*]N[1*]&[1*]C(=O)c1ccc(C#N)cc1^[5*]N[6*]&&[6*]CC(O)C([7*])Cc1ccccc1&[7*]N[2*]&[2*]C([0*])=O&[0*]O[3*]&[3*]Cc1cccnc1&&&
[3*]C(Cc1ccccc1)C(N)=O&[3*]=CC([0*])=O&[0*]N[1*]&[1*]CC[2*]&[2*]Nc1ncnc2c1ncn2C1OC([4*])C(O)C1O&[4*]CO&&&
COC1=CC=C(C(C)=O)C=C1CSC1=NN=C(N)S1&&&
CN1C(=O)C2=C(C=C(C3=CC=C(OCC(=O)NCC4=CC=C(F)C=C4)C=C3)[NH]2)N(C)C1=O&&&
[0*]N([2*])C&[0*]CCCn1cccc1&&[2*]C1CCN([1*])CC1^[1*]Cc1cccc2ccccc12&&&
CC(C)C1=NC2=C(CCN(C(=O)C3=CN=C4C=C(CN5CCOCC5)C=CN34)C2)N1C&&&
O=C(C1=CC=CC=C1NS(=O)(=O)C1=CC=CC(C(F)(F)F)=C1)N1CCC1&&&
CCCN1C(=O)C2=C(N=C(C3=CC=CC=C3)[NH]2)N(CCC(=O)NCCN2CCOCC2)C1=O&&&
CC1=NC=C2C=CC(N3CC(O)C(N4CCOCC4)C3)=NC2=N1&&&
COC1=CC=C(C(=O)OCC(=O)NC2=CC=CO2)C(OC)=C1&&&
[2*]C1(C)C=CC2(CCCCC2)N1[1*]&[1*]C(=O)c1ccccc1&&[2*]C([0*])=O^[0*]Nc1nccs1&&&
CN(C1=C(Cl)C(=O)N(C2=CC=CC=N2)N=C1)S(C)(=O)=O&&&
[0*]S(=O)(=O)c1ccc(N=NN(C)C)cc1&[0*]N1CCCCCC1&&&
[0*]CCC&[0*]Sc1cc(=O)nc(S[1*])[nH]1&[1*]Cc1ccc(Cl)cc1&&&
[0*]Nc1ccc(C)cc1&[0*]C(=O)C[1*]&[1*]Sc1nnc(C)n1Cc1ccco1&&&
COC1=CC=CC(CNC(=O)C2=CC=CC=C2OCCCOC2=CC=C(Cl)C=C2)=C1&&&
CC(C)(CNC(=O)C1=CC=CC=C1)CC(=O)NC1=CC=CC(F)=C1&&&
[0*]C(O)CO&[0*]C1OC(c2cc(O)c(O)c(O)c2)CC(O)C1O&&&
[1*]C(C)C&[1*]N[2*]&[2*]CC(O)C([3*])Cc1ccccc1&[3*]N[0*]&[0*]C(=O)c1nc(-c2cccc(F)c2)n(C)c(=O)c1O&&&
CC1=CC(=O)N=C2[NH]N=C(SCC3=CC=C(F)C=C3Cl)N12&&&
COC1=CC=C(C2N(C3=CC=CC=C3)C(=O)C3CCCCC32)C=C1&&&
CC1=CC=C(S(=O)(=O)NC(CCN(C)C(=O)C(CC2=CC=C(Cl)C=C2)NC(=O)C(N)CC2=C[NH]C=N2)C(=O)N2CCN(C(=O)C3=CC=CC=C3)CC2)C=C1&&&
COC(=O)CSC1CC2(C)C(CCC3(C)C2C(=O)C=C2C4CC(C)(C(=O)NCCNC(=O)CCC5=CC(O)=C(O)C(O)=C5)CCC4(C)CCC23C)C(C)(C)C1O&&&
CC1=NOC(C)=C1SCC(=O)N1CCN(CC2=CC=CC=C2)CC1&&&
[0*]Oc1ccc(C)cc1&[0*]CC[1*]&[1*]N1CCOCC1&&&
COC12C(COC(N)=O)C3=C(C(=O)C(C)=C(NCC4=CC=C(F)C=C4)C3=O)N1CC1NC12&&&
CC(C)C1=CC=C(OC(=O)C2=CC=CC=C2)C=C1&&&
[0*]N1CCc2c(cccc2OC)C1&[0*]CC[1*]&[1*]N([2*])[3*]&[2*]Cc1ccccc1&&[3*]S(=O)(=O)c1ccccc1&&
[3*]CCCC&[3*]O[0*]&[0*]C(=O)c1sc(N[2*])c(C([1*])=O)c1C&[1*]O[4*]&[4*]CC^[2*]C(=O)CC[5*]&&[5*]Oc1cc(OC)c(Cl)c(C)c1&&&
NN(C1=CC=CC=C1)C1=CC=C(C(=O)NC2=CC=C(Cl)C=C2C(=O)NC2=CC=C(Cl)C=N2)C=C1C(F)(F)C(F)(F)F&&&
COC(=O)NN=C1[NH]C2=CC=CC=C2C(=O)N1C1=CC=C(Cl)C=C1&&&
CCCCCCCCC1=C(O)[NH]C(SCC2=CC=CC=C2C)=NC1=O&&&
[1*]Cc1cccc2ccc(C)nc12&[1*]N1CCC(c2cccc(N[0*])n2)CC1&[0*]C(=O)c1cnc2ccccc2n1&&&
CC1=CC=C(S(=O)(=O)CCC(=O)N(CC(C)C)C2=CC=C(Cl)C(COC3=CC=CC=C3)=C2C)C=C1&&&
[0*]CC&[0*]Oc1nc2c(O[1*])cccn2c(=O)c1C&[1*]Cc1ccccc1&&&
CC(=O)NC1=CC=C(NC(=O)CSC2=NC3=CC=CC=C3O2)C=C1&&&
[0*]C(=O)C(=O)c1c[nH]c2cccc(OC)c12&[0*]N[1*]&[1*]Cc1ccc(Cl)cc1&&&
COC1=CC=C(C=NNC(=O)C2=CC=C(NC3=NC(C4=CC=CC=C4)=NC4=CC=CC=C34)C=C2)C(OC)=C1&&&
[2*]Nc1ccccc1C#N&[2*]CC([0*])=O&[0*]N1CCCC([1*])C1&[1*]Oc1cccc(Cl)c1&&&
NC1NC(=O)C(N=NC2=CC=C(I)C=C2)C(O)C(O)C(CO)OC(=O)CCNC(=O)CCNC(=O)C(CC2=C[NH]C3=CC=CC=C23)NC1=O&&&
[2*]Cc1cccc(OC)c1&[2*]N[0*]&[0*]C(=O)c1ccc(NC(=S)N[3*])cc1&[3*]CC[4*]&[4*]N1CCCCC1[4*]&[4*]C([1*])=O&[1*]Nc1ccccc1&&&
[5*]CC=C&[5*]N[0*]&[0*]C(=O)C(=O)C([6*])CCCC&[6*]N[1*]&[1*]C([11*])=O&[11*]C1C2C(CN1[2*])C2(C)C&[2*]C(=O)C([7*])[12*]&[7*]N[3*]&[3*]C([4*])=O^[12*]C1(C)CCCCC1^[4*]N[8*]&&&[8*]C(C[9*])C(C)(C)C&[9*]N
[1*]CC&[1*]O[0*]&[0*]C(=O)c1c(-c2ccccc2)cc(-c2ccccc2)[nH]c1=O&&&
CCN(CC)S(=O)(=O)C1=CC=C(C)C(NC(=O)COC2=NC(Cl)=CC(C3=CC(C(F)(F)F)=CC=N3)=N2)=C1&&&
[1*]Oc1ccc(C(=O)C(=O)O)cc1&[1*]CC[2*]&[2*]Oc1ccc(O[3*])c(C([0*])=O)c1&[0*]Oc1ccc(C(=O)C(=O)O)cc1&&[3*]Cc1ccc(C(=O)O)cc1&&
N#CCCN(C(=O)CC1=C(C2=CC=C(Cl)C=C2)N=C2C=CC(Cl)=CN12)C1=CC=C(C(F)(F)F)C=C1&&&
CN(C)S(=O)(=O)C1=CC=CC(NC(=O)C2=CC=C(S(=O)(=O)N3CCCC3)C=C2)=C1&&&
[1*]CC&[1*]O[0*]&[0*]C(=O)c1c(N)sc2c1CCC2&&&
[2*]CC([0*])=O&[0*]N1CCCC1&&[2*]C1CCN([1*])CC1^[1*]S(=O)(=O)c1ccc2c(c1)OCCO2&&&
CN1C(=O)CC2(C1=O)C(=O)N(CC1=CC=C(Br)C=C1F)C(=O)C1=CC=C(F)C=C12&&&
C=CCN1N=C(C)C2=CC(C3=CC=C(C(F)(F)F)C=C3)=C(C3=CC=C(C(F)(F)F)C=C3)N=C21&&&
CC1=CC=C(N2C(SCC(=O)N3CC(=O)NC4=CC=CC=C43)=N[NH]C2=O)C=C1&&&
COC1=CC=C(C2C3=CC=C(N(C)C)C=C3OC(=N)C2C#N)C=C1OC&&&
CC1=NC2=C(NC(=O)C3=CC=CC=N3)C3=CC=CC=C3N2C2=CC=CC=C12&&&
NC(=S)NC1=C(Cl)C=CC2=NSN=C12&&&
[0*]OC&[0*]C(=O)CC1=C(C([1*])=O)C(c2c(F)cccc2Cl)c2c(O)cc(OC)cc2O1&[1*]OC&&&
[1*]OC&[1*]CC[4*]&[4*]N([2*])[5*]&[2*]C(=O)C[3*]&[3*]O[0*]^[5*]C(C)C^[0*]C([6*])=O&&&[6*]C1CCCCC1&&&
[1*]CC&[1*]O[0*]&[0*]C(=O)NBr&&&
O=S(=O)(C1=CC=C(Cl)C=C1)N1CCC2(CC1)OCCO2&&&
CCC(C)C1OC2(CCC1C)CC1CC(CC=C(C)C(OC(=O)C3=CC=CC=C3)C(C)C=CC=C3COC4C(O)C(C)=CC(C(=O)O1)C34O)O2&&&
O=C(NCC1=CC=CC=C1)C1CCN(S(=O)(=O)C2=CC=CC3=NON=C23)CC1&&&
CCCOC1=CC=CC(N2CC(OC3=CC=C(C(C)NC(C)=O)C=C3)C2)=N1&&&
CC1=NN2C(=NNC(=S)NC3=CC=C(Br)C=C3)[NH]C3=CC(Cl)=CC=C3C2=N1&&&
[0*]N1CCNC(=O)C1&[0*]C([1*])=O&[1*]N1CCC([2*])CC1&[2*]Oc1ccccc1&&&
[1*]CC&[1*]O[0*]&[0*]C(=O)C1=C(C)NC(=S)NC1c1cn(-c2cccc(C)c2)nc1-c1ccc(Br)cc1&&&
CN(C)CCN1C(=N)SC2=CC=CC=C21&&&
CN(C)C1=CC=CC=C1CN1C=CC(NC(=O)C2=CC=C3N=C(N4CCCC4)SC3=C2)=N1&&&
NC1=C(NC(=O)CN2CCN(S(=O)(=O)C3=CC=CC=C3)CC2)C(=O)N=C(SCC(=O)C2=CC=C(F)C=C2)[NH]1&&&
CSCCC(NC=O)C(=O)NC(CC1=C[NH]C2=CC=CC=C12)C(=O)NC(CCCN=C(N)N)C(=O)NC(CC(C)C)C(=O)N1CC2=CC=CC=C2CC1C(=O)NC(CC1=C[NH]C2=CC=CC=C12)
CC1CCC2C(OC(=O)C(N)CCCNC(=N)N)CC3(O)C(CCC4C5(C)CCC(OC(=O)C(N)CCCNC(=N)N)C(C)(C)C5CCC43C)C12C&&&
[0*]C(=O)c1ncc(-c2nc[nH]n2)[nH]1&[0*]N[1*]&[1*]Cc1cccc(C(F)(F)F)c1Cl&&&
CC(C)(CNC(=O)C1=CC2=CC(Cl)=CC=C2[NH]1)C1=NN=C2N(CC3=CC=CC=C3)CCCN21&&&
O=C(O)CCNC1=NC(C2=CC=C(F)C=C2)=NC2=CC=CC=C12&&&
COC1=CC=C(OCCCN2CCC(CC3=CC=CC=C3)CC2)C=C1&&&
[0*]=Cc1ccc(C)cc1&[0*]=C(C#N)C1=NCCO1&&&
CN1C(=NC(=O)C2=CC=C(Cl)C=C2)SC2=C(O)C=CC=C21&&&
O=C1NC(=S)C(=CC2=CC=CC=N2)S1&&&
CCN1C=C(S(=O)(=O)N2CCCC(C)C2)C=N1&&&
COC1=CC=C(NC(=O)C2(C)CCN2C(=O)C2=CC=C(C)C=C2Cl)C=N1&&&
CC1=C(NC(=O)C2=CC=C3C(=C2)C(C)(C)C(=O)N3C)C(C2=C[NH]N=C2)=NO1&&&
CN1C(SCC(=O)NC2CCCCC2)=NN=C1C1=CC=CS1&&&
[0*]OS(C)(=O)=O&[0*]C(Cn1cncn1)(Cn1cncn1)c1ccc(F)cc1F&&&
[1*]S(C)(=O)=O&[1*]N[2*]&[2*]C1CCN([0*])CC1&[0*]C[4*]&[4*]C1CCC([5*])CC1&[5*]C[3*]&[3*]C1CCCCC1&&&
NC1CC(C(=O)O)CC1O&&&
O=C(CCC1=CC=CC=C1)NCCSSCCNC(=O)CCC1=CC=CC=C1&&&
[0*]Oc1ccc2nc(C)sc2c1&[0*]CC(O)C[1*]&[1*]N1CCC(O)CC1&&&
[2*]C12CCC3(CC1[4*])C1Cc4ccc(OC)c5c4C3(CCN1C)C2O5&[2*]C([0*])=O&[0*]N[1*]^[4*]CO^[1*]CCCCCCCCC(=O)N(C)O&&&&&
CCC(=C(F)C(F)(F)F)C1=CC(O)=CC(C)=C1O&&&
CC(C)CC(NC(N)=O)C(=O)NCC(=O)NC(CC1=CC=C(O)C([N+](=O)[O-])=C1)C(=O)O&&&
O=C(O)CC1=CC=C2CC3=CC(O)=CC=C3CC2=C1&&&
[0*]C(C)(C)CC&[0*]C1CCC([1*])(C)C1=O&[1*]C(Br)Br&&&
[4*]CC&[4*]N([5*])[6*]&[5*]CC&&[6*]CC[0*]^[0*]O[1*]&[1*]CC[2*]&[2*]O[3*]&[3*]CC[7*]&[7*]N([8*])[9*]&[8*]CC&&[9*]CC(C)O&&
[1*]Nc1nc(C)c(C([0*])=O)s1&[0*]Nc1cccc(Cl)c1C&&[1*]C(=O)C[2*]^[2*]S[3*]&[3*]Cc1cccs1&&&
O=C1[NH]C(N2CCOCC2)=C(C2=CC3(C4=CC=CC(F)=C4)CCCCCN23)[NH]1&&&
[2*]CC(C)C&[2*]C1NC(=O)C([3*])NC(=O)C([4*])NC(=O)C([5*])NC(=O)C([1*])CCCCNC(=O)C([6*])NC(=O)C([7*])NC1=O&[1*]N[0*]&[0*]C(=O)C(N)CCCO^[3*]CCC(N)=O&&&[4*]Cc1ccc(O
[0*]=C(C)C&[0*]=CCCC(C)C&&&
O=C(CCC(=O)N1CCN(C2=CC=C(F)C=C2)CC1)C1=NC=CS1&&&
[0*]C(=O)c1ccccc1SC&[0*]N(C)c1ccccc1C(=O)O&&&
[0*]N(C)C&[0*]C(=O)c1ccc(-c2ccc(CN3C(=O)C([2*])CCc4ccccc43)cc2)cc1&[2*]N[1*]&[1*]C(=O)C=[3*]&[3*]=Cc1ccc(S(C)(=O)=O)cc1&&&
CC(C)C1CC=C2C(=O)CC(C)C(O)C21C&&&
CONC(=O)C1=CC=C(CN2C(=O)C3CCCN3C3=NC=C(C4=CC=C(F)C=C4)C=C32)C=C1&&&
N#CC1=CC=C(C2=NC(C3=CC=CC=C3)=CN2S(=O)(=O)C2=CC=C(F)C=C2)C=C1&&&
[5*]CC([2*])C(O)C(O)CC(C)C&[2*]N[0*]&[0*]C(=O)C([3*])CC(C)C^[5*]C1CCCCC1^[3*]N[1*]&&&[1*]C(=O)C([4*])Cc1ccccc1&[4*]NS(=O)(=O)N1CCN(C)CC1&&&
O=C(C1=CC=C(F)C=C1)N1CC2=CC=CC=C2CC1C(=O)NCCC1=C[NH]C2=CC=CC=C12&&&
C1=CC=C(COC2=CC=CC(C3=CC(NCCN4CCNCC4)=NC4=CC=CC=C34)=C2)C=C1&&&
[1*]N([3*])C&[1*]CC([0*])=O&[0*]N[2*]^[3*]Cc1ccccc1^[2*]Cc1nncn1C&&&&&
CCCNC(=O)N1CCC(C2=NN=C(CN3C=CC=N3)N2C)C1&&&
[1*]Nc1nc(=O)cc(O)n1-c1ccccc1&[1*]C1CCN([0*])CC1&[0*]CCc1ccccc1&&&
C=CCOC(=O)N1C2=CC=C(C(F)(F)F)C=C2C2=C1C=C(C#N)C(=O)N2C&&&
CC1=NN(C2=C(C3=CC=CC=C3)N=C3C=NC=CN23)C(C)=C1&&&
[1*]Cc1c(C)cc(C)[nH]c1=O&[1*]N[0*]&[0*]C(=O)c1c(Cl)c(C[2*])c(C)n1C&[2*]N([3*])C&[3*]CCC#N&&&
[0*]Cc1noc(C(C)C)n1&[0*]N[1*]&[1*]C(C)Cn1cccn1&&&
[0*]N([1*])C&[0*]C(=O)c1ccc(-c2ccc(O[2*])cc2)cc1&[2*]C1CCN([3*])CC1^[1*]C1CCOCC1^[3*]S(C)(=O)=O&&&&&
CC(NC(=O)C=CC(=O)NCCNCC(N)CCCNC(=O)C(N)CC1=CC=C(O)C=C1)C(=O)NCC1=CC=CC=C1&&&
[0*]C1CCC23CC24CCC2C(=C)C(=O)C(O)C2(C)C4CCC3C1C&[0*]C(C)C(C)C&&&
OC1CC2=CC3=C(C=C2C2CCC31)OCO3&&&
[0*]CC&[0*]N([1*])c1cccc(Cl)c1F&[1*]Cc1nc2cc(C(N)=O)ccc2n1C&&&
[1*]CCCC(C)C&[1*]N[0*]&[0*]C(=O)C=[2*]&[2*]=C(O)C(=O)O&&&
[2*]CC&[2*]O[0*]&[0*]C([1*])=O&[1*]N1CCN(c2ccc3nnc(Cc4ccc(C)cc4)n3n2)CC1&&&
CNC(=O)C1=CC=CC=C1NC(=O)C1CCCN(S(=O)(=O)C2=C(C)ON=C2C)C1&&&
[1*]Oc1ccc(C)cc1&[1*]CC([0*])=O&[0*]N([2*])C&[2*]CC[3*]&[3*]Sc1nc(C#Cc2ccccc2)cs1&&&
[4*]CC&[4*]O[0*]&[0*]C([1*])=O&[1*]N1CCN([2*])CC1&[2*]C(=O)C(C)CC([3*])=O&[3*]N[5*]&[5*]Cc1cccnc1&&&
[3*]CC&[3*]N[0*]&[0*]C([1*])=O&[1*]Nc1nc2cc(-c3ccnn3C)c(O[2*])nc2s1&[2*]CCC(C)(C)O&&&
[0*]N1C(=O)NC(=O)C(C=NNC(=O)c2ccccc2)C1=O&[0*]Cc1ccco1&&&
O=C(COC1=CC=C([N+](=O)[O-])C=C1)NCCNC(=O)C1=CC=C([N+](=O)[O-])C=C1&&&
CCOC(=O)C1=C(NC(=O)CN2C(=O)C3CC=CCC3C2=O)SC(C)=C1CC&&&
[2*]Sc1nnc(-c2ccoc2C)o1&[2*]CC([0*])=O&[0*]N1CCN([1*])CC1&[1*]Cc1ccccc1&&&
NC(=O)C1=C(NC(=O)C2=CC=CO2)SC2=C1CCCC2&&&
COC1=CC=C(NC(=O)C2=CC=C(C)C(NC3=NC=NC4=CN=C(N5CCCC5)N==C34)=C2)C=C1C(F)(F)F&&&
[0*]Cc1cn(Cc2ccc(Cl)cc2)nn1&[0*]Oc1nn2c(-c3ccccc3)nnc2c2ccccc12&&&
COC1=CC=CC(C2=NC(C3=CC=CC=C3)=C(SC)S2)=C1&&&
CN1C(C2=C[NH]C3=CC=CC=C23)=C(C2OC(=O)[NH]C2CN(C(=O)OCC2=CC=CC=C2)S(=O)(=O)C2=CC=CC=C2)C2=CC=CC=C21&&&
NC(=O)C1CCN(CC(=O)NC2=CC=C(S(=O)(=O)N3CCOCC3)C=C2)CC1&&&
[0*]N1CCSC1c1cc(C)c(O)c(C)c1&[0*]CC#N&&&
CC(NC1CCOCC1)C(C1=CC=CS1)N1CCOCC1&&&
[0*]Oc1ccc(Oc2ccccc2)cc1&[0*]CC[1*]&[1*]O[2*]&[2*]CCn1ccnc1&&&
[0*]OC&[0*]C(=O)C1=C(C)NC(C)=C(C([1*])=O)C1C1=CCN([3*])C=C1&[1*]OC&&[3*]C([2*])=O^[2*]O[4*]&[4*]C12CC3CC(CC(C3)C1)C2&&&
[0*]CC&[0*]Oc1ccccc1N1CCN([1*])CC1&[1*]C[3*]&[3*]C1COC([2*])(c2ccc(Cl)cc2Cl)O1&[2*]Cn1ccnc1&&&
CC(CC1=CC=C(OCC2=CC=C3C=CC=CC3=N2)C=C1)C(=O)NC(CO)C(=O)O&&&
CC(C)N1CCC(N(C(=O)NC2=CC=C(F)C(Cl)=C2)C2CCC3(C4=CC=CC(C#N)=C4)CC23)CC1&&&
[0*]Oc1ccc(-c2nc3c(=O)n(CCC)c(=O)n(CCC)c3[nH]2)cc1OC&[0*]CC(N)=O&&&
COC1=CC=C2N=CC=C(N3CCN(C(=O)NC4=CC=CC=C4)CC3)C2=C1&&&
[1*]CC([0*])=O&[0*]N1CCSCC1&&[1*]Sc1nc2c([nH]c3ccccc32)c(=O)n1-c1ccc(F)cc1&&
[1*]CC&[1*]Oc1ccccc1C[2*]&[2*]N[0*]&[0*]C(=O)C[3*]&[3*]Sc1ncnc2ccccc12&&&
[2*]CC([1*])=O&[1*]Nc1c(F)cccc1F&&[2*]O[0*]^[0*]C(=O)C[3*]&[3*]S[4*]&[4*]Cc1cc(=O)n2ccccc2n1&&&
[2*]C(C)CC(O)CC(=C)C(=O)O&[2*]C1C([1*])CC2(C)C3CC(O)C4C(C)(C)C(=O)CCC45CC35CCC12C&[1*]O[0*]&[0*]C1OCC(O)C(O)C1O&&&
COC1=CC(C=CS(=O)(=O)N2C=C(C)C(=O)[NH]C2=O)=CC=C1O&&&
O=C1C=C(C2=CC=CC=C2)OC2=C(CN3CCCCC3)C(O)=CC(O)=C12&&&
O=C1C(=C2C(=O)NC3=CC=CC=C23)SC(=S)N1C1=CC=CC=C1&&&
O=C(NC1=NC=C(C(F)(F)F)C=C1Cl)C1=CC(Cl)=CC=C1OC1=CC=C(Cl)C=C1Cl&&&
[0*]Nc1ccc(OC)cc1&[0*]C(=O)C([1*])CC(=O)O&[1*]N[2*]&[2*]S(=O)(=O)c1ccccc1&&&
COC1=CC=C(C2SCC(=O)N2CCCN2CCN(C3=NSC4=CC=CC=C34)CC2)C=C1&&&
[0*]C(C)=O&[0*]O[2*]&[2*]C[4*]&[4*]C1OC(C#CCC[3*])=NN1C(C)=O&[3*]O[1*]&[1*]C(C)=O&&&
[4*]CCCCCC([0*])=O&[0*]N[5*]&[5*]CC[1*]^[4*]N[3*]^[1*]O[2*]&[3*]Cc1ccc(Cl)cc1Cl&[2*]Cc1ccc(Cl)cc1&&&&&
CC1OC(OC2CCC3(C=O)C4CCC5(C)C(C6=COC(=O)C=C6)CCC5(O)C4CCC3(O)C2)CC(O)C1O&&&
[0*]OC&[0*]C(=O)C1=C(c2ccc(F)cc2OC)CC2CCC1N2[1*]&[1*]C([2*])=O&[2*]N1CCN([3*])CC1&[3*]Cc1ccc(OC)cc1&&&
[0*]Nc1ccccc1N&[0*]C(=O)c1ccc(C#Cc2ccccc2)cn1&&&
CCCCC1=CC=C(C(=O)NCCCN2N=NN(C3=CC=CC=C3)C2=O)N=C1&&&
CC1=CC=C2[NH]C(C3=CC=C(C)C=C3)=C(C=NNC(=O)C3=CC=CC=C3OCC(=O)O)C2=C1&&&
COC(=O)C(CC(C)C)NC(=O)CN(CC1=CC=CC=C1)C(=O)COC1=C(Br)C(Br)=C(Br)C(OC)=C1OC&&&
[0*]C(=O)c1noc(C)c1Br&[0*]N1CCCC1[1*]&[1*]Cn1cc(C2CC2)nn1&&&
[0*]C(=O)c1ccc(OC)c(O[1*])c1&[0*]N[2*]&[2*]C[4*]^[1*]C1CCN([3*])CC1^[4*]C1CCOCC1&[3*]C(C)C&&&&&
[0*]Oc1ccc(Cc2c(C(=O)O)n(Cc3cccc(-n4ccnc4C)c3)c3ccc(F)cc23)cc1&[0*]CC(C)C&&&
CCCCCCCCNC(=O)C(CC1=C[NH]C2=CC=CC=C12)NC(=O)OC(C)(C)C&&&
[0*]CCC&[0*]N([1*])[2*]&[1*]CCC&&[2*]CC(O)Cn1c2ccc(Br)cc2c2cc(Br)ccc21&&
[0*]C(=O)c1cc(C)oc1C&[0*]Nc1cccc(C#N)c1&&&
CC(C)CC(NC(=O)C1CCCN1C(=O)C(CC(C)C)NC(=S)NC1=CC=CC=C1)C(=O)NC(C=CS(=O)(=O)C1=CC=CC=C1)CC1=C[NH]C=N1&&&
CC1CCCCN1C(=O)NC1=C(C#N)C=C(CC2=CC=CC=C2)S1&&&
CC(C)CC(NC(=O)C(NC(=O)C(CC(=O)O)NC(=O)CNS(=O)(=O)C1=CC=CC2=C(N(C)C)C=CC=C12)C(C)C)C(=O)NC(C(=O)O)C(C)C&&&
CCCCOC(=O)NS(=O)(=O)C1=C(C2=CC=C(CC3=N[NH]C=C3)C=C2)C=C(CC(C)C)S1&&&
CC1=CC=CC2=C1C1=C(CCCN1C(=O)C(C)(C)C)O2&&&
[0*]N(C)C&[0*]C(=O)c1ccc(-c2c(C[1*])c3ccccc3n2C)cc1&[1*]N[2*]&[2*]CCC[3*]&[3*]N1CCOCC1&&&
COC1=CC=CC(CN2C=NC3=C(NCCC4=CC=CC=C4)N=CN=C32)=C1&&&
CC1=CC=C(CNC2=NC=CC=N2)C=C1&&&
CC(C)CC(C(=O)NC1=CC=NC=C1)N1N=C(C2=CC=CC(F)=C2F)C=CC1=O&&&
[0*]=CC&[0*]=C1C(=O)NC(N)=N1&&&
[2*]CC&[2*]N([3*])[0*]&[0*]C([7*])=O&[7*]C1CCC([6*])C([8*])C1^[3*]CC^[6*]N[1*]&&&[1*]C(=O)c1ccc(Cl)c(C(F)(F)F)c1^[8*]C(=O)N(CC[4*])N(C)C(C)=O&&[4*]N([5*])C&[5*]CC(C)C&&&
[0*]CC(=O)NNC(=O)c1ccccc1OC&[0*]Sc1nc2ccccc2n1C&&&
O=C(NC1=NC2=CC=C(Cl)C=C2S1)C1COC2=CC=CC=C2C1&&&
[0*]Oc1c(OC)cccc1OC&[0*]CC[1*]&[1*]N[2*]&[2*]S(=O)(=O)c1cccc(F)c1&&&
[0*]C(=O)c1ccc(S(=O)(=O)Oc2ccc(C)c(C)c2)cc1&[0*]O[1*]&[1*]C12CC3CC(CC(C3)C1)C2&&&
[0*]C(C)=O&[0*]N1CCc2nc(S[2*])ncc2C1&[2*]CC([1*])=O&[1*]Nc1ccccc1OC(F)(F)F&&&
CC1=CC(C)=C(OC2=CC=C(F)C=C2)C(N2CCOCC2)=N1&&&
[0*]Oc1ccc2c(c1)c(C(=O)O)c(C)n2-c1ccc(C)cc1&[0*]Cc1cccc(N)c1&&&
CC(C)CN(CC(C)C)C(=O)C(=O)N1CC2(CC1C(=O)NC(CC1=CC=CC=C1)C(=O)C(=O)NCC(C)(C)C)SCCS2&&&
C#CCCC(NC(=O)CC1CC(C2=CC=CC(NC(=O)NC3=CC=CC=C3Cl)=C2)=NO1)C(=O)NC(CC1=CC=CC=C1)C(O)CNCC(C)CCCCC&&&
[0*]Oc1ccc(Br)cc1&[0*]Cc1cnc2[nH]c(N3CCNCC3)nc2c1&&&
COC1=CC=C(C(=O)C2=NC3=CC=CC=C3C=C2NC(=O)C2=CC=CC3=CC=CC=C23)C=C1&&&
[2*]CC([1*])=O&[1*]N[3*]&[3*]Cc1ccccc1^[2*]O[0*]&&[0*]C(=O)C=[4*]&[4*]=Cc1ccc(Cl)cc1Cl&&&
[0*]C(=O)Cc1ccc(-n2c(O)ccc2-c2cccc(-c3ccc(F)cc3)c2)cc1&[0*]N[1*]&[1*]C(Cc1c[nH]cn1)C(=O)O&&&
[3*]CCc1ccc(OC)c(OC)c1&[3*]N([4*])[0*]&[0*]C([1*])=O&[1*]Nc1ccc(O[2*])cc1C^[4*]Cc1cc(OC)c(OC)c(OC)c1^[2*]CC(=O)O&&&&&
CC(C)(ON=[N+]([O-])N1CCCC1)C1=CC=C(OC2=CC=C(F)C=C2)C=C1&&&
O=C(C1=CC=C(N2CCOCC2)N=N1)N1CCSC1C1=CC=CC=C1F&&&
O=C1C(Cl)=C(N)C(=O)C1(C1=CC=C(Cl)C=C1)C1=CC=C(Cl)C=C1&&&
COC1OC(COC2OC(CO)C(O)C2O)C(O)C(O)C1O&&&
O=C(NC1=CC=C(NC(=O)C2=CC=CC(F)=C2)C=C1)C1=CC=CO1&&&
[2*]C(C)CC&[2*]N[3*]&[3*]Cc1ccc(C(F)(F)F)nc1S[1*]&[1*]CC([0*])=O&[0*]Nc1ccc(Cl)c(C(F)(F)F)c1&&&
OC1=CC=C(C2=NN3C(=N2)SC2=CC=CC=C23)C=C1&&&
[0*]C(=O)C([2*])c1cccc2ccccc12&[0*]N[3*]&[3*]C1CCCCC1^[2*]N([1*])c1ccc(F)cc1&&[1*]C(=O)Cn1nnc2ccccc21&&&
CCC1=CN=CC(C2=CC(Cl)=CC=C2C)=C1&&&
[1*]NC(=S)NC&[1*]C([2*])=O&[2*]N[6*]&[6*]C1C([7*])C=CC1([3*])O&[3*]O[0*]&[0*]C(=O)C(C)(C)C^[7*]C[4*]&&[4*]O[5*]&[5*]Cc1ccccc1&&&
[7*]=C(C)C[0*]&[0*]Sc1ccccc1C[1*]&[1*]S[2*]^[7*]=Cc1ccc(Cl)cc1^[2*]CC[3*]&&&[3*]N[4*]&[4*]CC[5*]&[5*]SS[6*]&[6*]C(C)(C)C[5*]&[5*]Sc1ccccc1C(C)C&&&
CCN1C=C(C2=NOC=N2)C2=CC(F)=CC=C21&&&
[0*]OP(=O)(O)OC&[0*]C[2*]&[2*]C1OC(n2ccc(=NO[1*])[nH]c2=O)C(O)C1O&[1*]Cc1cn(C2CC([N-][N+]#N)C([3*])O2)nn1&[3*]CO&&&
[0*]CC&[0*]ON=CNc1ccc(I)cc1&&&
[0*]C(C)=O&[0*]N[3*]&[3*]C(C)C([1*])=O&[1*]N[4*]&[4*]C(Cc1ccccc1)C(O)CC(Cc1ccccc1)C([2*])=O&[2*]NC1c2ccccc2CC1O&&&
[0*]Nc1cc(OC)ccc1OC&[0*]C(=O)c1cc(C=[2*])on1&[2*]=Cc1ccc(O[1*])cc1&[1*]Cc1ccccc1&&&
[1*]OC&[1*]Cc1cc(C)n(CC([0*])=O)c(=O)c1C#N&[0*]N[2*]&[2*]Cc1ccccc1OC&&&
CC1=CC=CC=C1CN1C=NC2=C(N=NN2CC(C)C)C1=O&&&
COC1=CC2=C(C=C1OCCCCCN1CCCCC1)N=CC1CCCN1C2=O&&&
[0*]C(=O)c1ccc(O)cc1&[0*]O[1*]&[1*]C1C([2*])(O)C(c2ccccc2)OC2COC([3*])OC21&[2*]C(=O)c1ccccc1&&[3*]Cn1ccnc1&&
COC(=O)CCCCCCC1=CC2=CC(=O)C(C)(OC(=O)C3CCC3)C(=O)C2=CO1&&&
CCOC1=CC=CC=C1N1CC(C(=O)NCC2=CC=C(N3CCCC3=O)C=C2)CC1=O&&&
[0*]CC([1*])C&[0*]Oc1ccccc1O&&[1*]N[2*]^[2*]C(C)C&&&
O=C1CCCN1CC1=CC=CN=C1OC1=CC=C(C2=CC=CC=C2)C=C1&&&
[0*]N(C)C&[0*]CCC[1*]&[1*]Sc1nc2ccccc2c2c1CCc1ccccc1-2&&&
[0*]Nc1nc2nc(C)cc(N3CCCC3)n2n1&[0*]C(=O)c1ccc(F)cc1&&&
CN1C=CC(C2CCCNS2(=O)=O)=N1&&&
COC1=CC(SC)=CC=C1C(=O)NC1=CC=CC=N1&&&
[1*]CCCC&[1*]N([0*])c1c(N)n(Cc2ccccc2)c(=O)[nH]c1=O&[0*]C([2*])=O&[2*]C1CC=CCC1&&&
COC1=CC(C(=O)C2=C(C3=CC=CC=C3)[NH]C3=CC=CC=C23)=CC(OC)=C1OC&&&
[1*]CC&[1*]N([2*])[3*]&[2*]CC&&[3*]CC[4*]^[4*]N[0*]&[0*]C(=O)C1c2ccccc2C(=O)N1c1ccc2c(c1)OCO2&&&
CCCCCCCCCCCCC1=CC=C(OCC(COP(=O)([O-])OC(C[N+](C)(C)C)C2=CC=CC=C2)OC(C)=O)C=C1&&&
[0*]OCn1c(Sc2ccccc2)c(C)c(=O)[nH]c1=O&[0*]Cc1ccccc1&&&
CCCC(=O)OC1(C2=CC=C(Cl)C=C2)CCN(C)CC1&&&
CC(C)C12CN(C(=O)C3=CC=C(O)C=C3)CC(CC3=C(O)C=CC=C31)C2N&&&
CC1=NC(C)=C(CN2C3=CC=CC=C3S(=O)(=O)C3=CC=CC=C32)N=C1C&&&
COC1=CC=C(NC2=C([N+](=O)[O-])C=C([N+](=O)[O-])C3=NON=C23)C(OC)=C1&&&
CN1C=C(C=CC(=O)C2=CC=CC(F)=C2)C=C1C=CC(=O)NO&&&
CC1CC2OC23C2CC(O)C4C5(COC4(C)C2(C)C(O)C13)C1OC1(C)COC(O)C1(C)C(=O)C2OC(=O)C1=CC=CC=C1&&&
COC(=O)C=CC(CCC(N)=O)NC(=O)C(CSCC1(C(=O)O)CCC1)NC(=O)C(NC(=O)OCC1=CC=CC=C1)C1=CC=CC=C1&&&
CCC1=CC=C(C2=NN(C(C)=O)C(=O)C3=CC=CC=C23)C=C1&&&
[0*]C12C=CC(=O)C=C1CCC1C2=CCC2(C)C1CCC2([1*])O&[0*]CO&&[1*]C[0*]^[0*]C1CCCC1&&&
[0*]OC&[0*]C(=O)C([1*])C&[1*]Sc1nnc(S[2*])s1&[2*]CC(=O)c1cc2ccccc2oc1=O&&&
[0*]Nc1cc(-c2cccc(OC)c2)ncn1&[0*]Cc1cc(C)ccc1C&&&
CN1CCC(N(C)C(=O)N2CC3=C([NH]N=C3NC(=O)C3CCCC3)C2(C)C)C1&&&
O=C1C(O)=C(C2=CC=CO2)OC2=CC=CC=C12&&&
CN(CCCNC(=O)NC1=CC=CC=C1N1CCOCC1)CCCNC(=O)N1CCCCCCCC1&&&
[0*]OC&[0*]C(=O)c1cc(C)[nH]c1C([1*])=O&[1*]N1CCCCCC1&&&
[1*]CCCCCCCCCC&[1*]Oc1ccc(N[0*])cc1&[0*]C(=O)C(O)CO&&&
[0*]C(C)=O&[0*]N([5*])C&[5*]CC([1*])=O&[1*]N[6*]&[6*]C(CCC[7*])C([2*])=O&[2*]N[8*]&[8*]CC([3*])=O^[7*]NC(=N)N^[3*]N[9*]&&&[9*]C(CC(C)C)C([4*])=O&[4*]N([10*])[11*]&[10*]CC(=O)O&&[11*]C1CCC(c2ccc(F)c
[0*]Nc1ccc(CC)cc1&[0*]C(=O)c1sc(=O)n(Cc2cccc(Cl)c2)c1C&&&
CCCN1C(=O)C2=C([NH]C(C3=CC=C(OCC(=O)C4=CC=CC(C)=C4)C=C3)=N2)N(CCC)C1=O&&&
CC1=CN(CC2CCCN2C(=O)C2=N[NH]C=C2)N=C1&&&
[1*]Nc1cc2oc3ccccc3c2cc1OC&[1*]C([3*])C(Cl)(Cl)Cl&[3*]C1C(=O)CC(C)(C)C([2*])C1=O&[2*]C([0*])=O&[0*]Nc1c(C)cccc1C&&&
[0*]C(=O)c1ccc2occc2c1&[0*]Nc1ccc(C2CNCCO2)cc1F&&&
CSC1=CC=C(CC(=O)NC2=CC=C(N3CCN(C)CC3)C=C2)C=C1&&&
CC1=CC=C2CC3C(CCCN3C)C2=C1&&&
[1*]CC&[1*]O[0*]&[0*]C(=O)c1c(C)nc2ccc(C)cc2c1-c1ccccc1&&&
CCOC(=O)C(=O)NC1=CC(C)=C(C)C=C1[N+](=O)[O-]&&&
[0*]=CC(=O)c1ccc(OC)c(CC=[1*])c1O&[0*]=Cc1ccc(O)cc1OC&&[1*]=C(C)C&&
[0*]C(=O)c1cc(OC)c(OC)c(OC)c1&[0*]Nc1cc(F)ccc1C(=O)O&&&
[0*]Nc1cccc(OC)c1&[0*]C(=O)c1cnc(N2CCN([1*])CC2)c(Cl)c1&[1*]C1CC1&&&
[0*]Cc1cccc(OC)c1&[0*]N1C(=O)N([1*])C([2*])C(O)C1[3*]&[1*]Cc1ccc2ccccc2c1&&[2*]Cc1ccccc1&[3*]Cc1ccccc1&&
CC1=CC=C2N=C(NC3=CC=CC=C3OC3=CC=C([N+](=O)[O-])C=C3)SC2=C1&&&
[0*]C(C)CC&[0*]N([1*])C&[1*]Cc1coc(-c2ccc(OC)cc2)n1&&&
CC1=CC=C(S(=O)(=O)NC2=CC=C(OC3=CC=CN=C3)C=C2)S1&&&
CC(C)(C)C1=CC=C(CN2CC3NS(=O)(=O)CC3C2=O)C=C1&&&
[1*]C1CCN(N(C)C)CC1&[1*]N1CCC(n2cc(-c3ccc(N[0*])cc3)c3c(N)ncnc32)CC1&[0*]C(=O)c1ccccc1&&&
[3*]CCC&[3*]N([4*])[0*]&[0*]C(=O)c1cccc(C([1*])=O)c1&[1*]N[5*]^[4*]CCC^[5*]C(Cc1cc(F)cc(F)c1)C([6*])C&&&[6*]N[2*]&[2*]C(=O)c1sccc1C&&&
[0*]Nc1ccc(O[1*])c(OC)c1&[0*]C(=O)c1ccc(Cl)cc1&&[1*]CCO&&
CCCCCCCCCCCCCCCCCCOCC1CCOC1=O&&&
[0*]C(=O)c1ccccc1N[1*]&[0*]N[2*]&[2*]Cc1ccccc1^[1*]C(=O)c1ccc(Br)nc1&&&&
CC(=O)C1=CC2=CC3=C(C=C2[NH]1)[N+]([O-])=NC(C(=O)OCC1=CC=CC=C1)=[N+]3[O-]&&&
[0*]Oc1c(OC)cccc1OC&[0*]CC([1*])C[2*]&[1*]N[3*]&[3*]CC(O)c1ccc(O)c(CO)c1^[2*]Nc1ncccn1&&&&
[0*]Nc1ncnc2ccccc12&[0*]Cc1ccc2c(c1)OCO2&&&
CN1C=CSC1=NC1=CC=CC=C1F&&&
[0*]C(C)=O&[0*]Nc1cccc(-c2ccc(C(=O)c3ccccc3C(=O)O)cc2)c1&&&
CCC1=NN(C(=O)C2=CC=C(Cl)C=C2)C(O)(C(F)(F)F)C=C1&&&
COC1=CC=C(S(=O)(=O)N2C(CCN3C(=O)C4=CC=CC=C4C3=O)=NC3=CC=CC=C32)C=C1&&&
COC(=O)CCCN=C(N)NCCS&&&
[1*]Sc1c(C(=O)O)n(Cc2ccc([N+](=O)[O-])cc2)c2ccc(OC)cc12&[1*]C(C)C([0*])=O&[0*]Nc1ccc(C#N)c(C(F)(F)F)c1&&&
[0*]CC&[0*]Oc1ccc(-c2nc(-c3ccc(O[1*])cc3)no2)cc1&[1*]CCc1ccccc1&&&
[0*]=CCCCC&[0*]=CCCCCCCCC[1*]&[1*]C1(C)CC([2*])([3*])OO1&[2*]CCCCCC(=O)O&&[3*]CCCCCCCCC&&
[2*]Cc1ccc(O[1*])c(OC)c1&[1*]Cc1ccccc1&&[2*]N([3*])[4*]^[3*]CCc1ccc(N[0*])cc1&[0*]C(=O)c1ccccc1Cl^[4*]CC(=O)O&&&&
CCNC(=O)NC1=NC2=CC(C(=O)N3CCC4(CCN(C(=O)OC(C)(C)C)CC4)C3)=C(OCC3CC(F)CN3)C=C2[NH]1&&&
[1*]N1CC=C(c2ccc(Cl)c(Cl)c2)CC1&[1*]C1CCC([0*])CC1&[0*]Oc1ccccc1&&&
CCCCCC1=CC2=C(NC(CC(C)C)CC2)N1C(=O)C1=CC=CC=C1&&&
CN1C2CC=CC13CCN(CC1CCC1)C(=O)C23&&&
N#CC1=CC(S(=O)(=O)NC2=CSC=N2)=CC=C1OC1=CC=C(OC(F)(F)F)C=C1C1=CC=NN1C1CCOCC1&&&
C=C(C1=CC=C(Cl)C=C1)C1COC2(CCCCC2)OO1&&&
CCOC(=O)C1=C(NC(=O)C2=C3N=C(C4CC4)C=C(C(F)(F)F)N3N=C2C)SC2=C1CCCCC2&&&
[0*]Cc1ccc(OC)cc1&[0*]N[1*]&[1*]CCC[2*]&[2*]Sc1nnnn1C&&&
[0*]C(=O)N1Cc2ccc(O)c(OC)c2C1=O&[0*]Nc1ccc(Cl)c(F)c1&&&
[0*]C(=O)c1ccc(OC)cc1C&[0*]NC1c2cc(C#N)ccc2OC(C)(C)C1O&&&
CCCN1C(=O)C2=C([NH]C(C3=CC=CC=C3)=N2)N(C)C1=O&&&
[0*]Cc1ccc(C)cc1&[0*]N1CCc2ccc(O)cc2C1&&&
[0*]S(=O)(=O)c1ccc(C)cc1&[0*]Nc1nc2[nH]nc(NS(=O)(=O)c3ccc(C)cc3)c2c(C)c1C#N&&&
[3*]CCCC&[3*]N[1*]&[1*]C([4*])=O&[4*]C1CCN([2*])CC1&[2*]C([0*])=O&[0*]Oc1ccc(Cl)cc1&&&
CC(C)N1C=C(C2=CN=C3N=CC=C(NC4=CC=CC(S(=O)(=O)CCCO)=C4)C3=C2)C=N1&&&
[0*]N1CCCC1c1c(C)nn(C)c1OC&[0*]Cc1ccc2c(c1)OCO2&&&
[2*]CCC&[2*]O[0*]&[0*]C(=O)C1=C(C)NC(C)=C(C([1*])=O)C1c1c(Cl)cncc1Cl&[1*]O[3*]&[3*]CCC&&&
[0*]Nc1ccccc1N&[0*]C(=O)c1sc(-c2ccc(C([1*])=O)cc2)nc1C([2*])=O&[1*]Nc1ccccc1N&&[2*]Nc1ccccc1&&
[0*]Cc1cc2c(=O)nc(N)[nH]c2[nH]1&[0*]N(C1=CCCCC1)c1cccc(Br)c1&&&
CC(=O)N1CCC2=C(C1)C(C1=CC=C(Cl)C(C#CC3=CC=C(Cl)C=C3)=C1)=NN2CCCN1CCC(N2CCCCC2)CC1&&&
[0*]CC&[0*]Oc1ccccc1Oc1cc(C#N)c(Cl)c(Cl)c1Cl&&&
[1*]Oc1cccc2nc(OC)c(C)nc12&[1*]Cc1c(Cl)ccc(N([0*])C)c1Cl&[0*]C(=O)Cc1ccc(C(=O)C(=O)O)cn1&&&
C=CC1C2CCC3C45COC(O)(C(O)C4C(C)(C)CCC5=O)C1(C)CCC32C(=O)C1=CC=C(O)C=C1&&&
[0*]C(=O)c1cc(-c2ccc(OC)c(OC)c2)nc2ccccc12&[0*]N[1*]&[1*]C[2*]&[2*]C1CCCO1&&&
CCOC(=O)CSC1=NC2=CC=C(NC(=O)CC)C=C2S1&&&
CN1C(C(=O)NCC2=CC=NC=C2)=NC(C2=NN=N[NH]2)=C1C1=CC=CC=C1&&&
CCOC(=O)C1=C(C)NC2=C(C(=O)CCC2)C1C1=CC=C(C2=CC=CC=C2Br)C=C1&&&
[0*]N(C)C&[0*]CC[1*]&[1*]Nc1nc2[nH]ncc2cc1-n1cc(C2=CCCC2)nn1&&&
CC1=CC=C(C(NCC(=O)NC2=CC=CC(C(F)(F)F)=C2)C2=CC=C3C=CC=NC3=C2O)C=C1&&&
CC1=CC=C(C2=CSC3=C2CCC(C(=O)NCC(O)(CN2C=NC=N2)C2=CC=C(F)C=C2F)C3)C=C1&&&
[0*]OC&[0*]C(=O)C1=COC([2*])C2C(C)OC([5*])C12&[2*]O[3*]&[3*]C1OC([6*])C(O)C(O)C1O^[5*]O[1*]^[6*]CO&[1*]C(=O)C=[4*]&&&[4*]=Cc1ccc(O)c(O)c1&&&
[0*]C(C)=O&[0*]Nc1cc(C)c2[nH]c(-c3cccc(Cl)c3)nc2c1&&&
NC(=O)C1CCN(C2=NC(C3=CC=CO3)=NC3=CC=CC=C23)CC1&&&
O=C(CC1=CC=CC=C1)NC1CCCCCC1&&&
CC1=CC=C(OCCCC(=O)NCC2=CC=CN=C2)C=C1&&&
COC1=CC=C(C2=CC(C(=O)NN3C(=O)C(Cl)C3C3=CC=C(Br)C=C3)=C3C=CC=CC3=N2)C=C1&&&
[2*]C(CC(C)C)C([1*])=O&[1*]N[3*]&[3*]CC#N^[2*]N[0*]&&[0*]C([5*])=O&[5*]C1CN([4*])CC1c1ccc(Cl)cc1&[4*]C(C)(C)C&&&
CC(C(=O)NC(CC1=CC=CC=C1)C(=O)NC(CC(N)=O)C(=O)NC(CC1=CC=CC=C1)C(=O)O)C1=CC=CC(C(=O)C2=CC=CC=C2)=C1&&&
CCN(C1=CC=CC2=CC=CC=C12)C1=NC(C)=C(C)O1&&&
[2*]C1(C)CCC(C(=C)C)C1C1=CCC2C3(C)CCC([1*])C(C)(C)C3CCC12C&[1*]O[0*]&[0*]C(C)=O^[2*]CO&&&&
[4*]NC(=N)N&[4*]CCCC([5*])C(=O)O&[5*]N[0*]&[0*]C(=O)C([6*])CO&[6*]N[1*]&[1*]C(=O)C([7*])CCCCN&[7*]N[2*]&[2*]C(=O)C([8*])CCCCN&[8*]N[3*]&
COC(=O)NCCCNC1=NC(NCC2=CC=C(C(C)(C)C)C=C2)=C2N=CN(C(C)C)C2=N1&&&
[0*]Nc1cc(-c2nnc(-c3ccc(Cl)cc3)o2)cc(C(F)(F)F)c1&[0*]Cc1ccco1&&&
CCCC1NC(=O)C2=COC(=N2)C2=COC(=N2)C2=CC(=CC=C2)C2=NC(=CN2)C2=NC(=CO2)C2=NC(=CO2)C2=NC1=CO2&&&
FC1=CC=CC(Cl)=C1C1=NC2=CN(CC3=CC=CC=C3)C=CC2=N1&&&
[1*]CC&[1*]Sc1ccc(CC([0*])C)cc1&[0*]NC(=S)Nc1ccc2cn[nH]c2c1&&&
[0*]Nc1ccc(C(C)=O)cc1&[0*]C(=O)C([1*])=O&[1*]N[2*]&[2*]CCC[3*]&[3*]N1CCCC1=O&&&
CSC1=CC=C(S(=O)(=O)N2CCCC2C(=O)NC2CCCC2)C=C1&&&
C=CCOC1=CC(C=C2C(=O)NC(=O)NC2=O)=CC=C1O&&&
CCOC(=O)C1=C(N)N(CC2=CC=CO2)C2=NC3=CC=CC=C3N=C12&&&
CCC1CCN(C2=CC=C3C(=C2)S(=O)(=O)NCN3C)CC1&&&
[0*]OC&[0*]C(=O)c1ccc(N[1*])cc1&[1*]C(=O)C([2*])=O&[2*]N[3*]&[3*]CC([4*])c1ccco1&[4*]N[5*]&[5*]Cc1ccccc1&&&
[1*]CCCCCCCCCCCC&[1*][N+]([2*])([3*])[0*]&[0*]C(=O)CCCCCCCCCC&&[2*]CC&[3*]Cc1ccccc1&&
[0*]C(=O)c1cccc2c1ccn2CCCC&[0*]N1CCN(C)CC1&&&
[1*]Nc1nc(-c2ccc(OC)cc2)cs1&[1*]C(=O)C[2*]&[2*]O[0*]&[0*]C(=O)c1nc(Cl)ccc1Cl&&&
[0*]OC&[0*]C(=O)C([5*])C&[5*]N[1*]&[1*]C(=O)C[4*]&[4*]Oc1ccc(CC([2*])=O)cc1&[2*]Nc1cc(C([3*])=O)n[nH]1&[3*]N[6*]&[6*]Cc1ccc(C(=N)N&&&
CC(=CCCC(C)(C)O)CC(C)OC1=CC(Cl)=CC=C1Cl&&&
CCOC(=O)C1C(C(=O)C2=CC=C3OC=CC3=C2)=C(O)C(=O)N1C1=CC=CC(C(=O)OC)=C1&&&
CN(C(=O)CC1=CC=C(Cl)C(Cl)=C1)C(CN1CCCC1)C1=CC=CC(F)=C1&&&
[0*]CC(=O)NN1C(=O)CSC1c1ccc(C(C)C)cc1&[0*]N1CCNCC1&&&
CCOC(=O)C1=NN(C2=CC=CC(C(F)(F)F)=C2)C2=NCl)C(=O)[NH]C2=C1N=NN(CC#N)C2=O&&&
[1*]CC&[1*]N([2*])[3*]&[2*]Cc1ccccc1&&[3*]S(=O)(=O)c1ccc(C([0*])=O)cc1^[0*]N1CCN(c2ccccc2OC)CC1&&&
[0*]Cc1csc(Oc2ccc3cc(Br)ccc3c2)n1&[0*]Oc1ccc(-c2nnn[nH]2)cc1&&&
O=CC1=CN=C(C2=NOC(C=C3CCNC3=O)=N2)S1&&&
CSC1=NC(=O)C2=C([NH]1)N(C1OC(C(=O)O)C(O)C1O)C(=O)N2CC1=CC=CC=C1&&&
CC1=C(C(=O)N2CCOCC2)CC(CC(=O)NCC2=CC=CC(C(F)(F)F)=C2)C(=O)N1CC1=CC=CC=C1&&&
CC(=O)NC1=CC=C(S(=O)(=O)NC(C)C(=O)O)C=C1&&&
CC(C)CN1C(=O)N(C)C(=O)C2=C1N(CC(=O)C1=CC=CC=C1)C=N2&&&
[0*]C(C)=O&[0*]Nc1cccc(C(=[1*])C)c1&[1*]=CCc1nnn(C(=O)C=[2*])c1C&[2*]=Cc1nnn(C2OC([3*])C(O)C2O)c1-c1c[nH]c2ccccc12&[3*]CO&&&
[1*]C(C)C&[1*]N1CCN([2*])CC1&[2*]CCC([0*])=O&[0*]Nc1ccccc1C(=O)O&&&
[0*]N([5*])C&[0*]C(=O)C[4*]&[4*]N[1*]^[5*]C(Cc1ccccc1)C([2*])=O^[1*]C(=O)CBr&[2*]N1CCCC1[9*]&&&[9*]C([3*])=O&[3*]N[6*]&[6*]C(Cc1ccccc1)C(=O)C(F)(F)C(=O)N1CCCC1[10*]&[10*]C([4*])=O&[4*]
O=S(=O)([O-])N(CC(O)C[N+](CC1=CC=CC=C1)(CC1=CC=CC=C1)CC1=CC=CC=C1)CC1=CC=CC=C1&&&
[1*]OC&[1*]CCCn1c(S[2*])nc2ccncc21&[2*]CC([0*])=O&[0*]Nc1nnc(C)s1&&&
[1*]C(CCCCCC(=O)NO)C(=O)N(C)O[0*]&[0*]Cc1ccccc1&&[1*]Nc1ccccn1&&
CCCN1C(=O)C2=C([NH]C(C3=CC=C(OCC(=O)NNC(=O)CC4=CC=CC=C4)C=C3)=N2)N(CCC)C1=O&&&
[1*]CO&[1*]C1OC([0*])C(O)C(O)C1O&[0*]ON1C2C=CC(C2)C1c1ccccc1&&&
[0*]C(=O)CCC&[0*]O[3*]&[3*]C1C(SC)=C(C([1*])=O)N2C(=O)C([5*])C2S1&[1*]O[4*]&[4*]CC^[5*]CC([2*])=O&&[2*]OC&&&
[0*]Sc1ncnc2c1ncn2-c1ccccc1OC&[0*]Cc1ccccc1C#N&&&
[1*]S(=O)(=O)c1ccc(C)s1&[1*]N([0*])c1onc(C)c1C&[0*]C(=O)c1ccc(Cl)cc1&&&
[0*]NC&[0*]C(=O)c1ccc(N2CCN(c3ccc(C)nn3)CC2)nn1&&&
CCOCCOC(=O)C1=CN=C(SCC(=O)NC2=CC=C(C)C=C2C)N=C1N&&&
[0*]S(=O)(=O)c1ccc(Cl)cc1F&[0*]N1CCN2C(=Nc3ccc(Cl)cc32)C1&&&
CC(=O)C1=C(N2C=CC=C2)N(C2=CC=CC=C2)N=C1&&&
[2*]C(C)C&[2*]O[0*]&[0*]C(=O)c1[nH]c2ccccc2c1SSc1ccccc1C([1*])=O&[1*]O[3*]&[3*]C(C)C&&&
CC(=O)NC1=NON=C1COC1=CC=C(C(=O)NC(C)C(C)(C)C)C=C1&&&
O=C(CN1CCCCC2=CC=CC=C21)NC1CCN(CC2=CC=CC(Cl)=C2)CC1&&&
[0*]Oc1c(C(=O)O)sc2c1c(=O)nc(C)n2-c1ccccc1&[0*]C(C)c1ccccc1&&&
COC1=CC=C(OC)C(C2CC(=O)C3=C(O)C=CC(O)=C3C2=O)=C1&&&
[0*]C(=O)CC(C)(C)C&[0*]N1CCN(c2ccc(Nc3nc(N[1*])c4nc[nH]c4n3)c(O)c2)CC1&[1*]CC[2*]&[2*]N1CCOCC1&&&
COC(=O)CC1=C(C)C(=O)OC12CCCC2&&&
[10*]OC&[10*]CC[11*]&[11*]O[0*]&[0*]C([5*])=O&[5*]N[12*]&[12*]C(C([2*])=O)C(C)C&[2*]N[13*]&[13*]C(C([3*])=O)C(C)O&[3*]N[14*]&[14*]CC([4*])=O&[4*]N[15*]&[15*]CCCCC([14*])C(=O)O&[14*]N[6*]&[6*]C(=O)C([15*])CCC(=O)O&[15*]N[7*]&
CC(OC1=CC=C2N=CC=CC2=C1)C(=O)N(C)CC1=CC=C(F)C=C1&&&
[0*]OC&[0*]C(=O)c1ccc(S([3*])(=O)=O)cc1&[3*]N[4*]&[4*]C1CCN([1*])CC1&[1*]CCC[2*]&[2*]Oc1ccc(Cl)c(Cl)c1&&&
[1*]CC(C)C&[1*]C1CC(=O)NC([2*])C(=O)NC([3*])C(=O)NC([4*])C(=O)NC([5*])C(=O)NC([6*])C(=O)NC2CCCCCC2NC2N=C(S[0*])N=C2N1&[0*]CC(N)=O&&[2*]Cc1c[nH]c2ccccc12&[3*]
COC1=CC(N2C=C(C3=CC=C(OC)C(OC)=C3)N=N2)=CC=C1C(=O)O&&&
CC1=NN=C(SCC(=O)NC2=CC=C(Cl)C(S(=O)(=O)N3CCOCC3)=C2)N1C1=CC=CC(F)=C1&&&
NC1=CC2=NC=NC(NC3=CC=C(Br)C=C3)=C2C=N1&&&
[1*]CC&[1*]O[0*]&[0*]C(=O)c1cn(Cc2cccc(OC)c2)nn1&&&
O=C(NC1=CC=C(Cl)C(Cl)=C1)C1CC(=O)N(CC2=CC=CC=C2)C1&&&
CC1=NOC(C)=C1COC1=CC(F)=C(C(=O)NC2=C(F)C=CC=C2F)C(F)=C1&&&
O=C(CCCCCC(=O)C1=NC=C(C2=CC=CN=C2)O1)NO&&&
[0*]C([1*])=O&[0*]Nc1ccc(Cl)cc1&&[1*]N[2*]^[2*]S(=O)(=O)c1ccccc1&&&
O=C(CN1C(=O)NC2(CCCCCCC2)C1=O)NC1CCC(C(F)(F)F)CC1&&&
CCOC(=O)C=CC1=CC=C2[NH]C3=C4CCCCC4=C4C(=O)NC(=O)C4=C3C2=C1&&&
[1*]C1OC(n2cnc3c(N)ncnc32)C(O)C1O&[1*]C[0*]&[0*]OP(=O)(O)CP(=O)(O)CCCC(=O)NO&&&
CC1=CC(C(=O)COC2=CC=C([N+](=O)[O-])C=C2)=C(C)N1CC1=CC=CO1&&&
COC1=CC=CC(C(=O)N(CC2=NC(C3=CC=CC(C)=C3)=NO2)C(C)C)=C1&&&
CC1=CC=C(N2N=C(C(C)(C)C)C=C2NC(=O)NC2=CC=C(OC3=CC=NC4=C3[NH]C(=O)[NH]4)C3=CC=CC=C23)C=C1&&&
COCCCN1CC2=CC=CC(C(=O)NC3=CC=CC=C3N3CCOCC3)=C2C1=O&&&
CC1=C(C(=O)OCC(=O)N(C)C2CCS(=O)(=O)C2)C(C2=CC=CC=C2Cl)=NO1&&&
[4*]CC&[4*]O[0*]&[0*]C([1*])=O&[1*]N1CCN([2*])CC1&[2*]C(=O)c1sc(N[3*])nc1C&[3*]C(=O)CC&&&
CCCC1=C(OCCCCCOC2=CC=C(CC(=O)O)C=C2OC)C=CC(C(C)=O)=C1O&&&
[1*]N(C)C&[1*]S(=O)(=O)c1ccc(N[0*])cc1&[0*]C(=O)Cn1cc(C(F)(F)F)ccc1=O&&&
CC1=N[NH]C(C)=C1CC1=CC(Cl)=CC=C1OC(=O)N(C)C&&&
CCOC(=O)C1=C(NC(=O)COC2=CC=C(Cl)C=C2C)SC2=C1CCC2&&&
[1*]CC([0*])=O&[0*]Nc1ccc2c(c1)OCCO2&&[1*]N1C(=O)c2ccccc2C1=O&&
CC1=CC=C(N2C(=O)C3C4=C(C5=CC=CC=C5[NH]4)C4CCC(=O)C3C24)O1&&&
CN1N=CC2=C1N=CN(CC(=O)NC1=CC(C(F)(F)F)=CC=C1N1CCOCC1)C2=O&&&
OC(CNC12CC3CC(CC(C3)C1)C2)C1=CC=CC=C1&&&
[0*]Oc1ccc(OC)cc1&[0*]CC(O)C[1*]&[1*]N1CCN(c2ccccc2)CC1&&&
[0*]Nc1ccc(OC)cc1&[0*]C(=O)Cn1c(O)c2ccccc2nc1=S&&&
CC1=C(C(=O)O)C2=C([NH]1)C(=O)C=C(NCCCCCCCNC1=C3C(=NC4=CC(Cl)=CC(Cl)=C4)C=CC3=NC3=CC=CC=C13)C2=O&&&
[0*]C(=O)C([3*])n1c(-c2ccc(Cl)cc2)nc2ccc(OC)cc2c1=O&[0*]N[1*]&[1*]CCCO^[3*]C1CCN([2*])CC1&&[2*]C1CCCCC1&&&
O=C(CN1CC2CC(C3=CC=C(F)C=C3)CC2N(CC2=CSC=C2)CC1=O)N1CCCC1&&&
[0*]CCc1ccc(NC(=N)c2ccc(-c3nc4cc(C(=N)N[1*])ccc4n3C)s2)cc1&[0*]N1CCC(O)CC1&&[1*]Cc1ccc(NC(=N)c2ccc(-c3nc4cc(C(=N)N[2*])ccc4[nH]3)cc2)cc1^[2*]C
COC1=CC=C(C2SC3=C(Cl)C=C(Cl)C=C3N(C3CC3C3=CN(C)C=N3)C2C2=NCCN2)C=C1OC&&&
[0*]N1Cc2[nH]nc(-c3ccc(Oc4ccccc4)cc3)c2C1=O&[0*]C1CN2CCC1CC2&&&
O=C(NCCN1C=CC2=CC=CC=C21)C1=CC=CC=C1F&&&
[4*]C1OCCCCC(C)Oc2ccc(N[3*])cc2C(=O)N([5*])CC1C&[3*]S(=O)(=O)c1ccc(F)cc1&&[4*]C(=O)NO&[5*]CC([0*])=O^[0*]N[2*]&[2*]CC[1*]&[1*]Oc1ccc(Cl)cc1&&&
[1*]Sc1nnc(Cc2cccn2C)n1-c1ccc(F)cc1&[1*]CC([0*])=O&[0*]Nc1ccc2c(c1)OCO2&&&
[0*]C(=O)CCc1c(C)c2cc3c4c(oc3cc2oc1=O)CCCC4&[0*]Nc1cccc(C(F)(F)F)c1&&&
[0*]C(=O)c1cc(-n2ccc3ccccc32)sc1C(=O)O&[0*]N[1*]&[1*]Cc1ccccc1Cl&&&
COC1=CC=CC(CN2CCCC(N3N=C(C(=O)N4CCOCC4)C4=C3C2=CC(OC)=C4)=C1&&&
[0*]OC&[0*]C([1*])=O&[1*]N[5*]&[5*]C(C([2*])=O)C(C)(C)C&[2*]N1CC2C(C1[9*])C2(C)C&[9*]C([3*])=O&[3*]N[6*]&[6*]C(Cc1ccccc1)C([4*])=O&[4*]N[7*]&[7*]C(C[8*])C(=O)C(N)=O&[8*]N1CCCC1[10*]&[10*]C(
CC1=C(C(=O)N2CCC3=NC=NC(NCC(C)C)=C3CC2)OC=C1&&&
N=C(N)NC(=O)C1=NC(Cl)=C(NCC(C2=CC=CC=C2)C2=CC=CC=C2)N=C1N&&&
O=C(O)CC1=C(C2=CC=C(Cl)C=C2)N=C(N2CCC(O)(C3=CC=C(C(F)(F)F)C=C3)CC2)S1&&&
O=C(COC(=O)CNC(=O)C1=CC=C(Cl)C=C1Cl)NCC1CCCCC1&&&
CCCCCCCCCCCCCC(=O)C1=C(C)N(C(=O)CC2=CC=CC=C2)CC1C1=CC=C(OCC)C=C1&&&
[0*]Nc1cccc(-c2c(-c3ccnc(N[1*])n3)n3cccnc3n2)c1&[0*]C1CCCCC1&&[1*]C1CCCC1&&
[0*]N1CCC(C)CC1&[0*]C(=O)C([1*])Cc1cccc(O)c1&[1*]N[2*]&[2*]S(=O)(=O)c1c(F)c(F)c(F)c(F)c1F&&&
[0*]Oc1ccc2c(c1)-c1c([nH]c(N)nc1=O)N2C&[0*]CCC[1*]&[1*]N1CCOCC1&&&
[0*]CC&[0*]Oc1ccc([N+](=O)[O-])cc1C[1*]&[1*]N([2*])[3*]&[2*]CCC#N&&[3*]Cc1ccccc1F&&
CC(NCC1=COC(C2=CC=CC=C2Cl)=N1)C(C)(C)C&&&
CC(=O)C1=CC=C(NC(=O)C2=NOC(C)=C2)C=C1&&&
[0*]Nc1nnc(CCC)s1&[0*]C(=O)CC&&&
[0*]N1CCn2c1nc1c2c(=O)n(C)c(=O)n1C&[0*]Cc1ccccc1&&&
O=C1C=C(CN2CCN(C3=CC=C(Cl)C=N3)CC2)[NH]C2=C(C3=CC=CS3)C=CC=C12&&&
CCCN(CCC)S(=O)(=O)C1=CC=C(N2CCCCCC2)C([N+](=O)[O-])=C1&&&
[0*]Cc1nccn1CCC&[0*]N1CCN([1*])CC1=O&[1*]Cc1ccccn1&&&
CC1=NC(CN2N=C(C3=CC=C(F)C=C3)C=CC2=O)=C(C)[NH]1&&&
CC1=CC=CC(C2=NC3=CC=CC=C3N=C2SCC(=O)NC2=CC=C(S(=O)(=O)N(C)C)C=C2)=C1&&&
[0*]C(c1ccsc1)c1cc(Cl)c2cccnc2c1O&[0*]Nc1cccc(Cl)c1&&&
[0*]N1CC2(NC(=O)NC2=O)c2cc(F)ccc21&[0*]CCc1cccc(C(F)(F)F)c1&&&
[0*]CC#CC&[0*]Oc1ccc2oc(Cc3cccc(OC)c3)nc2c1&&&
[2*]NC&[2*]C(C)C([0*])=O&[0*]N[3*]&[3*]C(C)C([1*])=O&[1*]N([4*])[5*]&[4*]C1CC1&&[5*]C1CC1&&
[0*]C(=O)c1cc(=O)n(CC)c2ccccc12&[0*]N[1*]&[1*]C1CCCCC1&&&
[0*]C(C)=O&[0*]N1CCCC(c2ccccc2)C1[3*]&[3*]C[1*]&[1*]N([2*])C&[2*]Cc1ccnc2ccccc12&&&
CN(C)CCCN1C2=C(C(=O)C3=CC=CC=C3O2)C2=CC=C([N+](=O)[O-])C=C2C1=O&&&
[0*]C(=O)C(C)(C)c1ccccc1&[0*]Nc1ccc2ccccc2c1&&&
[0*]Nc1cccc(C(C)=O)c1&[0*]C(=O)c1ccccc1C&&&
COC(=O)C1=CC=CC=C1NC(=O)N1CCOC2=C(C3=CC=CN=C3)C=C(C)C=C21&&&
CC1=CC=C(C2=NC3=C(CC(=O)NC2)N(C)N=C3C(F)(F)F)C=C1&&&
[4*]SC&[4*]CCC([2*])C(=O)O&[2*]N[0*]&[0*]C(=O)c1ccc(N[1*])cc1-c1ccccc1C&[1*]C(=O)C[3*]&[3*]N1CCCCC1&&&
O=S(=O)(NC1=CC=C(C2=CC=CC=C2O)C=C1SC1=CC=C(F)C=C1)C1=CC=CC=C1&&&
[0*]Nc1cc(C)cc(C)c1&[0*]C(=O)C[1*]&[1*]Sc1nnc(-c2ccncc2)n1C&&&
[2*]C(=O)O&[2*]C1CCCN([1*])C1&[1*]CCC[0*]&[0*]Oc1ccccc1OC(F)(F)F&&&
CC1=CC=C2C(=C1)[N+]([O-])=C(C(=O)NCC1=CC=CC=C1)C(C)=[N+]2[O-]&&&
O=C(NCC1=CC=CO1)N1CCN(C(=O)CNC(=O)C2CCCCC2)CC1&&&
[0*]C(=O)c1ccc(Cl)o1&[0*]Nc1ccc2c(c1)OCO2&&&
CN(C)C1=CC=C(C#CC2=CC(F)=CC=C2F)C=C1&&&
[0*]CC&[0*]N1CCCC1[3*]&[3*]C[1*]&[1*]N[2*]&[2*]Cc1cccn1CCc1ccccn1&&&
CS(=O)(=O)N1CCN(C(=O)C2=CC=CC(OC3=CC=CC=C3)=C2)CCN(C(=O)C2=CC=CC([N+](=O)[O-])=C2)CC1&&&
[2*]Oc1cccc(OC)c1&[2*]CC([0*])=O&[0*]N[3*]&[3*]CC([1*])=O&[1*]Nc1ccc(N2CCCC2)cc1&&&
[2*]CC([1*])=O&[1*]Nc1cc([N+](=O)[O-])ccc1OC(F)F&&[2*]O[0*]^[0*]C(=O)c1cc(S([3*])(=O)=O)ccc1N1CCOCC1&[3*]N1CCCCC1&&&
[1*]CCCC&[1*]N1CCC([3*])([4*])CC1&[3*]C([0*])=O&[0*]N[2*]^[4*]C1CCCCC1^[2*]Cc1ccccn1&&&&&
[0*]OC&[0*]C(=O)c1cc(=O)n2c(c1C)SCC21CC(=O)Nc2ccccc21&&&
[0*]Oc1ccc(C(C)=O)c(O)c1CCC&[0*]CCCCC[1*]&[1*]Oc1c(C)cc(C(=O)CCC(=O)O)cc1CC&&&
CC1=CC=C(N2CC(C(=O)N3CCC(CCCC4=CC=CC=C4)CC3)CC2=O)C=C1&&&
O=C(OC1=CC=C(C2=CC=CC=C2)C=C1)N1CCOCC1&&&
[1*]CCCC&[1*]Sc1ccc(-c2c(O[0*])c(=O)c3ccccc3o2)cc1&[0*]CC(C)C&&&
CC1CCCC(C)N1CCC(=NOC(C)(C)C1=CC=CC=C1)C1=CC=CO1&&&
CCC1=CC=C(CC(=O)OCC(=O)NC2=CC=CC=C2OC)C=C1&&&
CC1(C)SC(C(NC(=O)C2CCCC2)C(=O)NC2=CC=CC=C2)NC1C(=O)NCC1=CC=CC=C1&&&
NC1=NC=CC2=C1N=CN2C1OC(COP(=O)(O)S)C(O)C1O&&&
[0*]C(=O)c1cc(-c2ccc(-n3cnc(C)c3)c(OC)c2)cc(N2CCOCC2)n1&[0*]N[1*]&[1*]C1CC1&&&
CCCC1(C2=CC=CC=N2)NC(=O)N(CC(=O)N2CCCC2)C1=O&&&
O=C1C=CC2=C(NC3=N[NH]C=C3)C=C(C3=CC=C(F)C=C3F)C=C2[NH]1&&&
CC1=CC=C(N2C(SCC3=CC(=O)OC4=CC(C)=CC=C34)=N[NH]C2=O)C=C1&&&
CN=C1OC2=CC=C(OC)C=C2C=C1C(=O)OC&&&
[0*]C(=O)c1cc(OC)c(OC)c(OC)c1&[0*]Nc1cc(C)cc(C)c1&&&
[0*]=Cc1ccc(OC)c2ccccc12&[0*]=C(C(=O)NN)c1ccc(S(N)(=O)=O)cc1&&&
CN1C(=O)C2=C(N=C(SCC(=O)NC3=C4CCCCC4=NN3C3=CC=CC=C3)N2C)N(C)C1=O&&&
[1*]CC=C&[1*]N1CCC([2*])C1&[2*]N[0*]&[0*]C(=O)c1cc2sccc2n1Cc1cc(C)ccc1C&&&
[3*]CC&[3*]O[0*]&[0*]C(=O)C([1*])=O&[1*]N1CCC([4*])CC1&[4*]C([2*])=O&[2*]Nc1cc(C(F)(F)F)ccc1Cl&&&
CCNC1=CC(C)=NC2=C1N=CN2C1=CC=CC(C(F)(F)F)=C1&&&
[1*]C(C(=O)NO)C(C)C&[1*]N[0*]&[0*]C(=O)c1ccccc1&&&
O=C(O)C(CC1=CC=CC=C1)N1C(=O)C2=C(C=CS2)C1=O&&&
[0*]Nc1cc(CC(=O)NN)ccc1OC&[0*]C(=O)c1cccs1&&&
CC1=CC(OC2=NC=CC=C2NC2=C(NC3=CC=CC=C3)C(=O)C2=O)=CC=C1Cl&&&
[1*]Nc1ccc(C(N)=O)cc1&[1*]Cc1cccc(Cl)c1O[0*]&[0*]Cc1cccc(F)c1&&&
[1*]N(C)c1nccc(CC)n1&[1*]C1CCN([0*])CC1&[0*]C(=O)c1ccco1&&&
[4*]C12CCC(C(=C)C)C1C1CCC3C4(C)CCC([3*])C(C)(C)C4CCC3(C)C1(C)CC2&[3*]O[1*]&[1*]C(=O)CCC(=O)O^[4*]C([0*])=O&&[0*]O[2*]&[2*]CC&&&
CC1=CC=C(SC2=CC=C(C3CC3C3=NC(C4=CC=C(S(C)(=O)=O)C=C4)=NO3)C=C2)C=C1&&&
[0*]N1C(=O)c2ccccc2NC1c1ccc(C)o1&[0*]Cc1ccccc1&&&
CN(CCOC(=O)C1=CC=C(Br)C=C1)C(C1=CC=CC=C1)C1=CC=CC=C1&&&
CC1=CC=C(C(C)(O)C2=NC(C3=CC=CC=C3)=C(C3=CC=CC=C3)[NH]2)C=C1&&&
COC1=CC(N2C=NC(C)=C2)=CC=C1S(=O)(=O)N(CC1=CC=C2OCCCOC2=C1)CC(O)CN1CCOC2=CC=C(NS(C)(=O)=O)C=C2C1&&&
[3*]C(C([1*])=O)C(C)CC&[1*]N[4*]&[4*]C(Cc1ccccc1)C([2*])=O^[3*]N[0*]^[2*]N[5*]&[0*]C(=O)CC(CC(C)C)C(=O)O&[5*]C(CCC(N)=O)C(N)=O&&&&&
CN(C)CCNC(=O)C1=CC=CC2=NC3=CC(NC(=O)C4=CC=CS4)=CC=C3N=C12&&&
[3*]N1CC(C)C([4*])Oc2ccc(N[2*])cc2CC1=O&[2*]S(=O)(=O)c1ccc(Cl)cc1&&[3*]C(C)CO&[4*]C[0*]^[0*]N([1*])C&[1*]Cc1ccc(Oc2ccccc2)cc1&&&
[0*]N1CC2CN(c3ncc(F)cn3)CC2C1&[0*]Cc1cccc(F)c1&&&
[0*]C1([N-][N+]#N)OC(n2ccc(=O)[nH]c2=O)C(O)C1O&[0*]CO&&&
C=CCC1=CC(OC)=CC(OCCCCC)=C1&&&
[0*]C(=O)c1nc(C2CC2)cnc1Nc1cncnc1&[0*]Nc1cnc(C2CC2F)c(Cl)c1&&&
[0*]C(=O)CCl&[0*]Nc1scc(-c2ccccc2)c1-c1nc2ccccc2s1&&&
O=C(NC1=CC=C(F)C(Cl)=C1)C1=CC=C(N2CCC(N3CCCC3)CC2)C([N+](=O)[O-])=C1&&&
CNC(=O)C1=CC=NC=C1C=CC(=O)N1CCN(C2=CC=NC=C2)CC1&&&
COC1=CC=C(C(=O)NC2=CC=CN=C2)C=C1Cl&&&
COC1=CC=C2C3=C(CCC3)C3=N[NH]C(=N3)C(C3=CC=CC=C3)=C3CCC1=C32&&&
CNC(=O)C(C)=C(C1=CC=CC(OC)=C1OC1=CC=CC=C1)N1C=NC=N1&&&
[0*]C(C)=O&[0*]N[2*]&[2*]C(CC([1*])=O)c1ccccc1&[1*]N[3*]&[3*]C1CCCC1&&&
CC(=O)NC1C(O)CC(OC2=CC=C(N3CCN(CCN4C=NC5=CC(Cl)=C(Cl)C=C54)CC3)C=C2C(F)F)(C(=O)O)OC1C(O)C(O)CO&&&
[0*]Cc1ccc(OC)nc1&[0*]Oc1ccc(Cn2c(CCCC(=O)O)ccc2-c2cccc(-c3ccncc3)c2)cc1OC&&&
O=C(C=CC1=CC=C([N+](=O)[O-])O1)C1=CC=C2OCCOC2=C1&&&
[0*]C1CCN(c2cc(-c3ccc(Cl)cc3C)nc3cc(-c4ccccc4C)nn23)CC1&[0*]C(=O)O&&&
C=CCN1C(C)=CC(C)=C(C(=O)OCC(=O)C2=CC=C3OCC(=O)NC3=C2)C1=O&&&
COC(=O)OCCC1=C(Cl)SC2=NC=NN12&&&
[1*]CC&[1*]O[0*]&[0*]C(=O)C(=[2*])C(=[4*])C(N)=O&[2*]=Cc1ccc(OC)cc1&&[4*]=C(O)CS(=O)(=O)c1ccc(OC)c(OC)c1&&
[0*]Oc1ccc(-c2ccc(-c3cc(-c4ccccc4)on3)s2)cc1OC&[0*]CCC[1*]&[1*]Oc1ccc(OC)cc1[N+](=O)[O-]&&&
CCSC1=NC2=C(NC3=CC=CC=C3)N=CN=C2N1C1OC(COP(=O)(O)OP(=O)(O)O)C(O)C1O&&&
COC(=O)C(CN1C=CN=C1C)NC(=O)C(N)CC1=CC=C([N+](=O)[O-])C=C1&&&
CC1=CC=C(COC2=NC(C)=CC=C2C(=NO)N2CCCCC2)C=C1&&&
[1*]S(=O)(=O)c1ccc(N2CCCC2=O)cc1OC&[1*]N[0*]&[0*]Cc1ccc2c(c1)OCO2&&&
CCOC(=O)C1=C(NC(=S)NC(=O)C=CC2=CC=CC=C2)SC(C)=C1C&&&
[0*]=CCCC(C)=O&[0*]=CC=[1*]&[1*]=C(C)C=[2*]&[2*]=CC(=O)CC(=O)O&&&
COC1=CC=C(CCN2C=NN=C2C2=CC(CN3C=CN=C3)=CC=C2O)C=C1&&&
CNC(=O)CSC1=NC(=O)C2=C([NH]1)SC=C2C1=CC=C(Cl)C=C1&&&
[0*]C([1*])=O&[0*]Nc1ccc2c(c1)CC(=O)N2&&[1*]C1CCCC1&&
O=C(NC1=CC=C(Cl)C=C1C(=O)N1CCCCC1)NC1CCCCC1&&&
CCCCN1C2=CC=C([N+](=O)[O-])C=C2C2=CC(NC(=O)C3=CC=CC=C3)=CC=C21&&&
[0*]Nc1ccc(-n2c(C)nnc2-c2ccccc2C(F)(F)F)nc1&[0*]C(=O)Cc1ccc(F)cc1&&&
[1*]OC&[1*]C(C)C[2*]&[2*]N1C(=O)SC(=[0*])C1=O&[0*]=Cc1ccc(C(=O)O)cc1&&&
CCCCCCCCCCCCOC(=O)C(CNCCCCCCNCCC)CNCC1=CC=C(OCC2=CC=CC3=CC=CC=C23)C=C1&&&
[0*]C(=O)c1cccc(C)c1C&[0*]N1CC2CCCC(C1)N2[1*]&[1*]S(=O)(=O)c1ccc(C(C)(C)C)cc1&&&
CCCCCN=C(N)NC1=NC(C)=C(C2=CC=CC=C2)S1&&&
[1*]N([2*])c1ccc(OC)cc1&[1*]CC([0*])=O&[0*]Nc1cccc(C)c1C^[2*]S(=O)(=O)c1c(C)nc(=O)[nH]c1O&&&&
COC1=CC=C(C(=O)NC2=CC=C(C(=O)N3CCCC4=CC=CC=C43)C=C2)C=C1&&&
[1*]Sc1nc(-c2ccccn2)nc2c(C)c(=O)cc(C)n12&[1*]CC([0*])=O&[0*]Nc1nncs1&&&
CON=C(C)C1=CC=C(C2=NOC(C3=CC(C(C)C)=C(O)C=C3O)=C2C#N)C=C1&&&
CN(C1=NC(NCCC2=CC=C(Cl)C=C2Cl)=NC(N2C=CN=C2)=N1)C1=CC=C(C(C)(C)C)C=C1&&&
COC1=CC=CC=C1NS(=O)(=O)C1=CC(C2=N[NH]C(=O)C=C2)=CC=C1C&&&
CC(C)NC(=O)N1CCC2=CC(C3=CSC(N4C(=O)C5=CC=CC=C5C4=O)=N3)=CC=C21&&&
CCCC1=CC(=O)N=C(SCC(=O)C2=CC=C([N+](=O)[O-])C=C2)[NH]1&&&
CON=C1C2CCCC1(C(=O)NC1=CC=C(C)C=C1)CCC1=CC=C(O)C(Cl)=C1C2&&&
[1*]N([0*])c1ccc(OC)cc1&[0*]C(=O)CS(=O)Cc1nc(-c2ccc(Cl)cc2)oc1C&&[1*]CC(C)C&&
COC1=CC(C=CC(=O)NCC2=CC=C(O)C(OCC3=CC=CC=C3)=C2)=CC=C1O&&&
[0*]C(=O)c1cc(CCC)nn1C&[0*]N[1*]&[1*]CC([2*])c1ccccc1&[2*]N1CCc2ccccc21&&&
[4*]CC&[4*]O[0*]&[0*]C(=O)CCC([1*])=O&[1*]N[5*]&[5*]C(Cc1ccccc1)C([2*])=O&[2*]N[6*]&[6*]C(Cc1ccccc1)C([3*])=O&[3*]N[7*]&[7*]C(C[8*])C(O)C(O)C(O)CC(C)C&[8*]C1CCCCC1&&&
O=C1C=CC2=C3OC(CO)C(O)C(O)C3=CC=C2O1&&&
[0*]OC&[0*]C(=O)c1ccccc1Sc1cc2ccc(C)cc2nc1N[1*]&[1*]C(=O)c1ccccc1Cl&&&
[1*]S(=O)(=O)c1ccc(-c2ccc(F)cc2)cc1OC(F)F&[1*]Nc1ccc2c(c1)C1CCC(C2)N1[0*]&[0*]C([2*])=O&[2*]C1CCCCC1&&&
[0*]OC&[0*]C([3*])=O&[3*]C1CCCN1[1*]&[1*]C(=O)c1ccc(N[2*])cc1&[2*]C(=O)c1ccc(C(C)(C)C)cc1&&&
[0*]C1CC2(C)C(CCC3C2CCC2(C)C(c4ccc(=O)oc4)CCC32O)C(=C)C1O&[0*]OC&&&
NC1=CC=CC(C2=NN(CC(=O)NC3CC3)C=C2C2=CC=NC3=C2C=C(C2=CC=C(F)C=C2C2CC2)[NH]3)=N1&&&
CN(CCCN(C)CCCN(C)CC(N)=O)C1C2=CC=CC=C2C(=O)C2=CC=CC=C21&&&
[0*]C(=O)c1cccnc1&[0*]Nc1cccc(S([1*])(=O)=O)c1&[1*]N1CCCCCC1&&&
COCC1=C(C)C(OC(=O)CC(C)C)=C2C(OC(=O)CC(C)C)=CC=CC2=C1OC(=O)CC(C)C(=O)OC(CC(C)C)C(Cl)(Cl)Cl&&&
[2*]Sc1nc(C(C)C)nc2c1c(=O)n(C)c(=O)n2C&[2*]CC([0*])=O&[0*]N[1*]&[1*]C[3*]&[3*]C1CCCO1&&&
CC1CC2CC3CCC4CC(=O)OCC4C3CCC2(C)C1C(O)C=C1CC(C)(O)CC(=O)O1&&&
CN1C=CC2=CC(C3=NN(CCCC(=O)O)C=C3C3=CC=NC=C3)=CC=C21&&&
[0*]C(C)C&[0*]Oc1cc(F)ccc1-c1[nH]nc(N)c1C([1*])=O&[1*]Nc1ccccc1Cl&&&
CCSC1=CC=C(F)C(C(=O)N2CCC3=NC(C4=CC(Cl)=CC(Cl)=C4)=NC(OC)=C3C2)=C1&&&
CC(C)NC1=CC(C(F)(F)F)=CC2=NC=C(NC3=CC=C(OCC#CC(C)(C)N(C)C)C=C3)N=C12&&&
COC1=CC=C(C(=O)NC2=C(C(F)(F)F)N(C)N=C2C)C=C1&&&
O=C(NC1CCCCC1)C1=CC=C(CS(=O)(=O)CC2=CC=CC=C2C(F)(F)F)O1&&&
COC1=CC2=CC=CC=C2C=C1C1=CC=C(F)S1&&&
COC1=CC=C(NS(=O)(=O)C2=CC=C(C3=C(C)C(CC(=O)O)=C(C)S3)C=C2)C=C1&&&
[0*]N1CCC(O)(c2ccc(Cl)cc2)CC1&[0*]C1CCCCC1&&&
[1*]C1CCN(c2ccc(C([0*])=O)cc2F)CC1&[0*]N1CCCCC1&&[1*]N1CCCCCC1&&
O=C1OC(=O)C2=C1C=CC(Br)=C2[N+](=O)[O-]&&&
[1*]C1CCN(c2ccc(-c3cccc(C)n3)nn2)C1&[1*]C([0*])=O&[0*]Nc1cc(C(F)(F)F)cc(C(F)(F)F)c1&&&
NCCC(=O)CN1C=C(C2CCNCC2)N=N1&&&
[0*]C(=O)c1ccc(-c2cccc(OC)c2)s1&[0*]N[1*]&[1*]CC[2*]&[2*]N1CCSCC1&&&
O=C(C1=CC=CC(Br)=C1)N(C1=CC=CC=C1)C1=CC=NC(NCCCO)=N1&&&
CC(=O)NC1=CC=C(N2C(=O)C3=CC=CC=C3C2=O)C=C1Cl&&&
[0*]C(=O)CS&[0*]N1CCN([1*])CC1&[1*]Cc1csc(-c2ccc(C(F)(F)F)cc2)n1&&&
[0*]C(=O)c1ccc(-c2nnc(NC)c3ccccc23)cc1&[0*]N1CCC([1*])CC1&[1*]C(N)=O&&&
COC1=CC=C(C2=N[NH]C3=C2CN(C(=O)CC2=CC=CC=C2)CC3)C=C1OC&&&
CC(C)N1C=C(C(=O)C2=CN=CC(NC(=O)C3=C4N=CC=CN4N=C3)=C2)C2=CN=CN=C21&&&
COCC1CN(C2=NC=C(F)C=C2CN)CC1CN&&&
NCCCCC(NC(=O)C1CCC2CN(C(=O)CCC3=CC=CC=C3)CC(=O)N21)C(=O)C1=NC=CS1&&&
[4*]=CC([0*])=O&[0*]Nc1ccc(C([2*])=O)cc1&[2*]Nc1cc(C([1*])=O)n(CCC[3*])c1^[4*]=Cc1ccc(N2CCCCC2)cc1^[1*]Nc1ccc2c(c1)C(C1CC1)CC2&&&&[3*]N1CCC1&&
[0*]C(=O)c1ccc(Nc2ncc3c(n2)-c2c(nn(C)c2-c2cccc(Cl)c2)CC3)c(OC)c1&[0*]N[1*]&[1*]C1CCN(C)CC1&&&
[0*]Oc1sc2c(=O)c(-c3ccc(O)cc3)sc-2c1S(=O)(=O)CCC&[0*]CC&&&
[0*]C([2*])=O&[0*]Nc1ccc(S([1*])(=O)=O)cc1&[1*]N1CCCCCC1^[2*]C1CCCC1&&&&
CCCCCCCCCC(C)C(=O)OCC[N+](C)(C)C&&&
[0*]CC&[0*]Oc1cc(C2C3=C(CCCC3=O)OC3=C2C(=O)CCC3)ccc1O&&&
CC1=CC=C(C2=CC=C(C#N)C(NCC3=CC=C(Cl)N=C3)=N2)O1&&&
[0*]Oc1ccc(C([2*])CCC)cc1&[0*]CCC[1*]&[1*]Oc1ccccc1^[2*]N([3*])C&&[3*]Cc1ccccc1&&&
[1*]ON=Cc1ccccc1C([0*])=O&[0*]O[2*]&[2*]CC(=O)c1ccc2c(c1)OCCO2^[1*]Cc1cccc(C(F)(F)F)c1&&&&
COC1=CC=CC=C1N1N=NC(CC(=O)C2=C(O)N(C)C(=O)N(C)C2=O)=N1&&&
[0*]Oc1ccc2c(=O)c(-c3cccc(OC)c3)coc2c1&[0*]CCC[1*]&[1*]N1CCNC(C)C1&&&
O=C(CCCN1C=CC(=O)[NH]C1=O)N1CCC(C2=CC=C(F)C=C2)CC1&&&
[1*]CC1(O)Cc2c(O)c3c(c(O)c2C(O[0*])C1)C(=O)c1c(OC)cccc1C3=O&[0*]C1CC(N)C(O)C(C)O1&&[1*]C1CC(N)C(O)C(C)O1&&
CSC1=NC=NC2=C1N=CN2C1OC(C(=O)NCC2=CC=CC=C2Cl)C(O)C1O&&&
COC(=O)C1=NNC(=O)CC1C1=CC=CC=C1&&&
COCC1C2=NN=C(C3=C(F)C=CC=C3C#N)N2CCN1S(C)(=O)=O&&&
C1=CC=C(C2=CC(C3=NOC(C4=CC=CC=C4)=C3)=CC(C3=CC=NC=C3)=N2)C=C1&&&
CCCSC1=NC(=O)C2=C(N)N=CN=C2N1C1OC(CO)C(O)C1O&&&
[1*]C(C#N)CCC&[1*]N[0*]&[0*]C(=O)Cn1c(C2CC2)nc2ccc(-c3ccc(CC)nc3)cc21&&&
[0*]C(=O)C1=C(C)NC(C)=C(C([1*])=O)C1C1CCCCC1&[0*]Nc1cc(C)cc(C)c1&&[1*]Nc1cc(C)cc(C)c1&&
CC1=CC=CC=C1S(=O)(=O)N1CCN(C(=O)C2=NOC(COC3=CC=C(F)C=C3)=C2)CC1&&&
[0*]C(=O)c1ccc(Nc2ncc(Cl)c(NC)n2)c(OC)c1&[0*]N1CCN([1*])CC1&[1*]C[2*]&[2*]C1CCCN(C)C1&&&
[2*]CCCC([0*])=O&[0*]Nc1nnc(N2CCOCC2)s1&&[2*]N[1*]^[1*]C(=O)c1ccccc1Cl&&&
COC1=CC2=C(C(=O)CN3CCOCC3)C=NC(C)=C2C=C1OCC1CC1&&&
CCC12C=NC3=C(N)N=CN=C31&&&
CCCCCCCCCCCCCCCCNC(=O)C1=CC=C(C(=O)NC(CCCNC(=N)N)C(=O)NCCCNC(=N)N)C=C1&&&
[2*]Cc1cccc(OC)c1&[2*]N[0*]&[0*]C(=O)C([1*])=O&[1*]N[3*]&[3*]C[5*]&[5*]C1OCCCN1[4*]&[4*]S(=O)(=O)c1cccs1&&&
CC(C)C1=CC=C2C3=CC=CC=C3C=C(N3CCCC3)C2=N1&&&
CC(C1CCC2C3CCC4CC(O)C(NC(=O)CC(C)(O)C(F)(F)F)CC4(C)C3CCC12C)C(C)O&&&
N=C(N)NCCNC(=O)C1CCCN(C(=O)C2CCC3CN4C(=NC5=CC=CC=C54)C4CCCN6CCCC(CN4CC2=N3)C46)C1&&&
[2*]=CC&[2*]=CC=[3*]&[3*]=CC([0*])=O&[0*]N[1*]&[1*]C(C)c1ccccc1F&&&
[1*]N([0*])c1ccccc1OC&[0*]C(=O)c1cc(C)nn1-c1ccccc1&&[1*]Cc1ccccc1&&
CS(=O)(=O)C1=CC=C(C2=CC(N3C=CC4=C(C(F)(F)F)N=CN=C43)=CC=C2F)C=C1&&&
NC(=O)C1=CC=CC(S(=O)(=O)N(CCBr)CCBr)=C1&&&
CC1=CC(C(=O)NC(=CC2=CC=CC=C2)C2=CC=CC=C2)=CC=C1C&&&
[3*]N(C)C&[3*]C1C(O)=C(C([0*])=O)C(=O)C2(O)C(O)=C3C(=O)c4c(cnc5ccc(Br)cc45)CC3CC12&[0*]N[2*]&[2*]CC[1*]&[1*]N1CCC(O)C1&&&
COC1=CC(N2C(N)=NC(N)=NC2(C)C)=C(OC)C=C1Cl&&&
CCC(C)C(NC(=O)C(CC(C)C)NC(=O)C(CCCNC(=N)N)NC(=O)CNC(=O)C(N)CC1=C[NH]C2=CC=CC=C12)C(=O)OC&&&
O=S(=O)(NC1=CC=C(NC(=S)NC2=CC=CC=C2)C=C1)C1=CC=CC=C1&&&
NC1=CC=CC(C2=CC(C3=C[NH]N=C3)=C3C=C(C(=O)NC4CC4)C=CC3=N2)=C1&&&
CC1=CC=CC(C)=C1NC(=O)CC1=COC2=CC3=C(C=C12)CCC3&&&
O=C(CCC1=CC=CC=C1)C1=CC=CC(Cl)=N1&&&
CCOC(=O)C1CCCN(C(=O)COC(=O)C2=CC=C(Cl)C=C2NC(C)=O)C1&&&
[1*]Nc1cc(Cc2ccc(N[0*])cc2)nc(N)n1&[0*]C(=O)C[2*]&[2*]C1CCCCC1^[1*]CCO&&&&
CN(C1CCN(CCC2=CC=CC=C2)CC1)S(=O)(=O)C1=NC=CC=C1[N+](=O)[O-]&&&
[1*]S(=O)(=O)c1cc(C)cs1&[1*]N[0*]&[0*]C[3*]&[3*]C1([2*])CC([4*])C1&[2*]N1CCCCC1&&[4*]CC(F)(F)F&&
[0*]C(=O)c1cccc(OC)c1&[0*]Nc1nc(-c2ccccn2)cc2c1Cc1ccccc1-2&&&
[0*]C1CCN(C(=S)NN)CC1&[0*]C(O)(c1ccccc1)c1ccccc1&&&
[2*]C1C(C)(C)C1(C)C&[2*]C([0*])=O&[0*]N[1*]&[1*]CCc1cn(C[3*])c2ccccc12&[3*]C1COc2ccccc2O1&&&
CCOC(=O)C1C(C2=CC=C(C(C)(C)C)C=C2)CC2CCC1N2CC=CC1=CC=CC=C1&&&
[1*]S(=O)(=O)c1ccc(-c2ccc(C#N)cc2)s1&[1*]N[0*]&[0*]C(CO)CCc1ccccc1&&&
CCC1=NN2C(=O)C(C(=O)OC)=C(C)N=C2S1&&&
CCN(CC)CCN1C(=O)C2=CC=CC=C2NC1C1=CC=C(C)S1&&&
[1*]CC&[1*]N[0*]&[0*]C([4*])=O&[4*]C12CCC(C)(C)CC1C1=CCC3C4(C)CSC(C)(C)C4CCC3(C)C1(C)CC2&&&
[0*]C1C(=O)OC2OC3(C)CCC4C(C)CCC1C24OO3&[0*]C[1*]&[1*]C1C(=O)OC2OC3(C)CCC4C(C)CCC1C24OO3&&&
[0*]Oc1cncc(-c2ccccc2O)c1&[0*]CCCC[1*]&[1*]N1CCCC1&&&
[1*]OC&[1*]C12C([3*])C3=C(C(=O)C(C)=C(N2[2*])C3=O)N2C([4*])CCC(N1C)C2O&[2*]CC(=O)O&&[3*]CO&[4*]C[0*]^[0*]OS(=O)(=O)O&&&
C1=CC2=C(NCC3CCCCC3)N=CN=C2C=C1C1CCCCC1&&&
NC(=O)OCC1=NOC(C2=CC=C(Cl)C=C2)=N1&&&
CC1COCCN1C1=NC(C2=CC=C(NC(=O)NC3=CC=C(C(F)(F)F)C=C3)C=C2)=NC(N2CCOCC2)=N1&&&
CCC1=CC=CC=C1NC(=O)CSC1=CN(CC(=O)NC2=CC=C(OC)C=C2C)C2=CC=CC=C12&&&
COC1=CC=CC=C1CN(CC1=NN=NN1CS(=O)(=O)O)CC1=CC=CS1&&&
COC(=O)C1=CC(N2C(=O)N3CC=CC(C(=O)NCC4=CC=C(F)C=C4)N3C2=O)=CC=C1Cl&&&
O=C1C(F)=CC2=C(F)C=CC(F)=C2N1C1CC1&&&
[0*]CC(=O)O&[0*]Sc1ccccc1Br&&&
CN(CC1=CC=C2OCCOC2=C1)S(=O)(=O)C1=CC=CS1&&&
[0*]N1CCN(c2cccc(OC)c2)CC1&[0*]C([2*])=O&[2*]C1CCN([1*])CC1&[1*]S(=O)(=O)c1nc(-c2ccccc2)no1&&&
CC(C)(C)CN1CCC2=C(C1)SC(NC(=O)C1=NOC3=C1CCC(C1=CC=CC=C1)3)=C2C(N)=O&&&
[1*]OC&[1*]CC[2*]&[2*]N[0*]&[0*]C(=O)c1cccc(C[3*])n1&[3*]N1CCCC1c1ccco1&&&
[0*]Nc1cccc(C)c1&[0*]C([1*])=O&[1*]Nc1ccc(-c2ccc(-c3nc4ccc(C)cc4[nH]3)cc2)cc1&&&
COCCN(C(=O)COC(=O)CCC(=O)C1=CC=C(F)C=C1)C1=C(N)N(CC2=CC=CC=C2)C(=O)[NH]C1=O&&&
[0*]N1CC2(CCN(c3ncc(F)cn3)CC2)C([1*])C1=O&[0*]Cc1ccco1&&[1*]CCO&&
CCOP(=O)(OCC)C(NC1=CC=NC2=CC(Cl)=CC=C12)C1=CC=C(Cl)C=C1&&&
CCCCCN=C1N(C#N)CCN1CCCC&&&
NC(C1=CC=CC(F)=C1)C1=NC(=O)C2=CC=CC=C2[NH]1&&&
CCN1CCNC(=O)C12CCCN(S(=O)(=O)C1=CC=CS1)C2&&&
COC(=O)C(COC1C=CC(N(C)C)C(OC2OC(CO)C(O)C(O)C2O)C1O)CP(=O)(O)O&&&
[0*]Cc1cc(=O)[nH][nH]1&[0*]Oc1ccc(Cl)cc1&&&
CNC(=O)C1=CC=CC(OC2=NC(OC3=CC=CC(C(=N)N)=C3)=C(F)C(C3=CC=C(C(=O)O)C=C3)=C2F)=C1&&&
CC(C)CN1C(SCC(=O)NC2=NOC(C)=C2)=NN=C1C1=C[NH]C2=CC=CC=C12&&&
N#CC(N=NC1=CC(C(=O)O)=CC=C1Cl)=C1SC=C(C(=O)O)N1C1=CC=C(Cl)C=C1&&&
ClC1=CC=C(C2=N[NH]C3=C2CCCC3)C=C1&&&
COC1=CC(NC(=O)C2=CC=C(C3=CC=CC=C3)C=C2)=CC=C1OCC(=O)NCCN(C)C&&&
[0*]Nc1nc2c(n1Cc1ccc(C)cc1)C(=O)CC(C)(C)C2&[0*]Cc1ccccc1C(F)(F)F&&&
[0*]C(=O)c1ccc2c(c1)Cc1c(-c3ccc(C([1*])=O)cc3)n[nH]c1-2&[0*]N[2*]&[2*]C[3*]^[1*]N1CCCCC1c1ncccc1F^[3*]C1CCC1&&&&&
[0*]C(=O)O&[0*]C1(O)C2CC=C(Cl)CC2CC1Cl&&&
[1*]CC&[1*]O[0*]&[0*]C(=O)C#CN[2*]&[2*]C[3*]&[3*]C1CCC2(C1)OOC1(O2)C2CC3CC(C2)CC1C3&&&
[2*]CC&[2*]N[0*]&[0*]C([1*])=O&[1*]Nc1cn2c(-c3ncc(Cl)cc3Cl)cc(-c3cccnc3)cc2n1&&&
O=C1C2=CC=CC=C2OC2=CC(OCCCCN3CCN(CCCNC4=C5C=CC=CC5=NC5=CC=CC=C45)CC3)=CC=C12&&&
[0*]N1CCN(c2cccc(Cl)c2)CC1&[0*]C1CCC1&&&
COC1=CC(C)=CC(OC)=C1OC1=C(C=O)C2=CC=CC=C2C2=CC=CC=C12&&&
[1*]C(C)C1=CC(C)(C)Nc2ccc(cc2F)COC1=O&[1*]N[0*]&[0*]C(=O)C=[2*]&[2*]=Cc1ccc(O)cc1&&&
COC1=CC=C(CC2=CC=C(O)C(CN3CCOCC3)=C2)C=C1&&&
[1*]C1Cc2ccc3sccc3c2C1&[1*]N[0*]&[0*]Cc1ccc(OC(F)(F)F)cc1&&&
CC1=CC2=C(C=C1Cl)SC=C2C(=O)NCCCO&&&
[2*]CC&[2*]N1C(=O)SC(=[1*])C1=O&[1*]=Cc1cn(CC([0*])=O)c2ccccc12&[0*]Nc1cc(C)on1&&&
CC1=CC=C(C2=NN(CC3=CC=CC=C3)C(=O)C3=CC=CC=C23)C=C1S(=O)(=O)NCC1=CC=CC=C1&&&
CC1=C2C(=O)C3=CC=CC=C3C2=N[NH]1&&&
[0*]OC&[0*]CC[1*]&[1*]N([2*])c1cc(C)nc2c(-c3ccc(Cl)cc3Cl)nn(C)c12&[2*]C[3*]&[3*]C1CC1&&&
CC1(C)C(C=C(Cl)Cl)C1(C)C&&&
COC1=C(OC)C2=C(C3=C1C(=O)C1=CC=CC=C1C3=O)C(OC(C)=O)C(C)(OC(=O)C1=CC=CC=C1)C(OC(=O)C1=CC=CC=C1)C(C)O2&&&
CC(C=CC1=C(C)CNCC1)=CCO&&&
COC1=CC=CC(N2C(=O)C(F)=C3C(C(F)(F)F)=CC(C4CC4)=CN3C2=S)=C1OC&&&
NC1=CC=CC=C1NC(=O)C1=CC=C(CN2CCC(N3N=CC=C3NC(=O)C3=CC=C(F)C=C3)CC2)C=C1&&&
COC1=CC=C(C(=O)NC2=CC(C(=O)NC(CC3=CC=CC=C3)C(O)CNCC3=CC=CC(C)=C3)=CC(C(=O)NC(C)C3=CC=CC=C3)=C2)C=C1&&&
CCN1C(=O)C2=C(SC3=C2CCCC3)N(CC)C1=O&&&
COCON1C=C(C(=O)O)C=NC1=O&&&
CC1=CC=C(NC(=O)C2=NC3=CC(N)=CC=C3O2)C=C1Cl&&&
[0*]Nc1nc2ccc(C)cc2s1&[0*]C([1*])=O&[1*]C1CCCO1&&&
[0*]C(=O)C=C&[0*]Nc1cc2c(Nc3ccc(Br)c(Br)c3)ncnc2cc1O[2*]&[2*]CC[3*]&[3*]N[1*]&[1*]C(C)=O&&&
[3*]CCCCCC&[3*]C1([4*])CC([5*])([6*])C(C([7*])C(O)C(N)=O)=NN1&[4*]CCCCCF&&[5*]CC&[6*]CCCCCCC&[7*]CC(O)CCCCC[1*]^[1*]O[0*]&[0*]C(=O)C=[2*]&[2*]=C(C)C(C)(C)C&&&
[4*]C(C(=O)C(=C)C(C)C[5*])C(C)C[3*]&[3*]Oc1ccccc1&&[4*]O[0*]^[0*]C(C)=O^[5*]O[1*]&&[1*]C(=O)C[6*]&[6*]O[2*]&[2*]C(C)=O&&&
[1*]CC&[1*]O[0*]&[0*]C(=O)C1=C(C[2*])NC(=O)NC1c1ccc(OC)c(OC)c1&[2*]N1CCC(c2ccccc2)CC1&&&
CN1N=CN=C1C1=CC=C(C(O)(C(F)(F)F)C(F)(F)F)C=C1&&&
C1=CC=C2C(=C1)N=C(N1CCNCC1)C1=C2N=C[NH]1&&&
[0*]Nc1nc(C)c(C(C)=O)s1&[0*]C([1*])=O&[1*]Nc1ccccc1&&&
CCCCCCCCCCCCCCCC(=O)NC1=CC=C(NC(=O)CN2CCN(C)CC2)C=C1&&&
O=C(CCOC1=CC=C(F)C=C1)NC(CC1=CC(F)=CC(F)=C1)C(O)C1CC(OCC2=CC=C3C=CC=CC3=C2)CCN1&&&
[0*]Nc1ccc2c(c1)C1CC3CCc4c(OC)c(OC)ccc4C3N1CC2&[0*]S(=O)(=O)c1ccccc1&&&
[0*]C(=O)c1cc2cc(F)ccc2[nH]1&[0*]N1CC2CNCC(C2)C1&&&
[2*]CCC&[2*]O[0*]&[0*]C([1*])=O&[1*]ON=C1CC(O)(C(C)O)OC1C(O)C(O)CO&&&
[0*][N+](C)(C)C&[0*]Cc1ccccc1C=[1*]&[1*]=Cc1ccc(Br)cc1&&&
CCN(CC)C(=O)CN1CCN=C1SCC1=CC=CC(C(F)(F)F)=C1&&&
[1*]N1C(=O)CC(c2ccccc2F)C1=O&[1*]CN1CCN([0*])CC1&[0*]Cc1ccccc1&&&
[0*]C(=O)Cc1nc2cc(C)ccc2[nH]1&[0*]N[2*]&[2*]C1CC2CCC(C1)N2[1*]&[1*]CCc1ccccc1&&&
O=C(C=CC1=CN(CC(=O)N2CCN(C(=O)CC3=CC=CC=C3)CC2)N=N1)C1=CC=C(O)C=C1O&&&
[1*]C([2*])(C)CC&[1*]N[0*]&[0*]C(=O)c1cc(-c2ccnc3ccccc23)nc2ccccc12^[2*]C12CCCN1CCC2&&&&
O=C1CC(=O)CC(C2=CC=C(C3=CC=C(F)C=C3)C=C2)C1&&&
[0*]Oc1ccc2c(C)cc(=O)oc2c1&[0*]CC[1*]&[1*]Oc1ccccc1&&&
O=C(NCC(C1=CC=CS1)N1CCOCC1)C1=CC=CO1&&&
[3*]C([0*])=O&[0*]N1CCCC1&&[3*]C1CCC([2*])CC1^[2*]N[1*]&[1*]C(c1cnccn1)c1ccc(F)cc1F&&&
O=C1NC2=CC=C(Cl)C=C2C1=NNC(=S)N1CCOCC1&&&
[2*]CC&[2*]O[0*]&[0*]C(=O)c1c(-c2nnn(CC([1*])=O)n2)nn(-c2c(Cl)cc(Cl)cc2Cl)c1-c1ccc(Cl)cc1&[1*]Nc1ccc(C(F)(F)F)cc1&&&
CC1=CC(O)=C2C(=O)C3=C(O)C=C4OC(C)(O)C=CC4=C3OC2=C1&&&
[1*]CC([0*])=O&[0*]Nc1ccc2c(c1)OCCO2&&[1*]N1CCN([2*])CC1^[2*]Cc1ccc(F)cc1&&&
[0*]C(=O)c1cccc(Cl)c1&[0*]Nc1cccc(-c2ccc(-c3nc4cc(F)ccc4[nH]3)s2)c1&&&
[6*]C1([9*])CC1C=C&[6*]N[1*]&[1*]C([8*])=O^[9*]C([0*])=O^[8*]C1CC([5*])CN1[2*]&[0*]N[7*]&[2*]C(=O)C(N)CS&[7*]S(=O)(=O)C1CC1&&[5*]O[3*]&&[3*]Cc1ccccc1C(F)(F)F&&&
NC(=S)NN=C(C1=CC=C(OC(F)(F)F)C=C1)C1=CC2=CC(Br)=CC(Br)=C2OC1=O&&&
CC1=CN(CC2CCCN2C(=O)C2=NN(C)C=C2)N=C1&&&
[0*]CC1=Cc2c(OC)cc(OC)cc2CC1&[0*]N[1*]&[1*]S(=O)(=O)c1ccccc1F&&&
COC1=CC=CC(CC(=O)NC2=C(C(=O)C3=CC=CC=C3)OC3=CC=CC=C23)=C1&&&
O=C(O)CCCC(=O)NC1=CC=C(N=NC2=CC=C([N+](=O)[O-])C=C2)C=C1&&&
[1*]=Cc1cccc(OC)c1OC&[1*]=CC(=O)c1ccc(O[0*])cc1O&[0*]CCCCCCCCCCCCCC(=O)O&&&
CCCNC1=C(NC(=O)NC2=C(C(C)C)C=CC=C2C(C)C)C(=O)C1=O&&&
[3*]CCCC&[3*]N[1*]&[1*]C(=O)C[2*]&[2*]O[0*]&[0*]C(=O)c1cc2ccccc2o1&&&
COC1=CC2=NC=NC(N3CCN(C(=O)NC4=CC=CC=C4)CC3)=C2C=C1OC&&&
O=C(NN=CC1=CN(C2=CC=CC=C2)N=C1C1=CC=C(Br)C=C1)C1=CC=C2OCOC2=C1&&&
CC1OC(OC2C(SC3=NC(C4=CC=CC=C4)=C(C4=CC=CC=C4)[NH]3)OC(CO)C(O)C2O)C(O)C(O)C1O&&&
[0*]CC(=O)c1ccccc1&[0*]Sc1nnc(-c2ccncc2)n1Cc1ccco1&&&
[4*]CCC([0*])=O&[0*]O[2*]&[2*]Cc1cc(=O)n2nc(C3CCCCC3)sc2n1^[4*]N1C(=O)C(=[3*])SC1=S&&[3*]=CC=[1*]&[1*]=Cc1ccccc1&&&
COC1=CC=C(C2=CC(C=NNC3=CC=NC4=CC(Cl)=CC=C34)=C3C=CC=CC3=N2)C=C1&&&
CC1COC2=C3C(=C(NC(=O)C4=CC=CC=C4C(=O)O)C=C2C(=O)O)C(=O)C(C(=O)O)=CN31&&&
CC1=CC=C(C2=NN(C(=O)C3=CC=NC=C3)C(C3=CC=C4OCCOC4=C3)C2)C=C1&&&
COC1=CC=C2C(=C1)C(C#N)=C(NC(=O)CCCCOC1=CC=CC=C1F)N2CCC(N)=O&&&
O=C1OC2=CC=CC=C2S1&&&
CCCC(=O)OC1CC2C3(C)COC4C(O)C3(CCC3(C)C(C(=O)C=C5C6(C)CCC(OC7OC(CO)C(O)C(O)C7O)C(C)(CO)C6CCC53C)CCC2(C)C)C1(C)C&&&
CCN(C)CC(O)COC1=CC=CC=C1OCC(O)CNC(C)C&&&
[3*]CC&[3*]O[0*]&[0*]C([1*])=O&[1*]N1C2CCC1CC([4*])C2&[4*]N[2*]&[2*]C(=O)c1ccccc1Cl&&&
[0*]C(=O)C1(c2cc3c(cc2OC)N(C)C2C([5*])(O)C([3*])C4([6*])C=CCN5CCC32C54)CC2C=C(CC)CN(CCc3c1[nH]c1ccccc31)C2&[0*]OC&&[3*]O[2*]^[2*]C(C)=O^[5*]C[4*]&&[4*]N([1*])C^
CC1=NC2=NC(C3=CC=C(F)C=C3)=C(C3=CC=NC(NCC(C)C)=N3)N2C(C)=C1&&&
[0*]N1CCN(C)CC1&[0*]C(=O)Cn1nnn(C2OC([1*])C(O)C2O)c1=O&[1*]CO&&&
[0*]OC&[0*]C(=O)C=[2*]&[2*]=C(C(=O)O)C(C)C&&&
[3*]CCN(Cc1ccc(C(F)(F)F)nc1)N=O&[3*]N[2*]&[2*]C([0*])=O&[0*]Oc1ccc(O[1*])cc1&[1*]C(F)(F)C(F)F&&&
[0*]NC&[0*]C(=O)C[3*]&[3*]C1C(=O)N(c2ccc(F)cc2)C(=O)N1[2*]&[2*]CC[1*]&[1*]OC&&&
[0*]=C(C)c1ccc(Cl)cc1&[0*]=CC(=NNC(N)=S)c1ccc(Cl)cc1&&&
COC1=CC(C=CCOC2=CC(C3=CC=C(C(=O)N4CCC5=CC=CC=C54)C=C3)=CC=C2OC)=CC(OC)=C1O&&&
CCC1=NN(C2=CC=C3[NH]N=C(N)C3=C2)C2=CC=C(C(=O)NC3CCC(F)(F)CC3)C=C12&&&
[0*]C(=O)C(CC(C)C)C(C[1*])C(=O)NO&[0*]N[3*]&[3*]CC#N^[1*]O[2*]&&[2*]Cc1ccccc1&&&
[0*]C(=O)c1cc(C)no1&[0*]N1CCC([1*])(c2cncnc2)CC1&[1*]C(N)=O&&&
[0*]Cc1cccc(OC)c1&[0*]N[1*]&[1*]CCC(c1ccccc1)c1ccccc1&&&
CC1=C(Cl)C=CC=C1N1C(=O)C2=C(C3=CC=CC=C3S2)N(CC(=O)N2CCCC2)C1=O&&&
O=C(NCCCN1C=NC=N1)C1=CC=C(CSC2=CC=CC=C2)C=C1&&&
C=C(Cl)C(=O)OC1C(O)C(C)CC23OC2(C)C(OC(=O)C2(C)OC2C1O)C3=O&&&
[0*]C(=O)CC&[0*]N[1*]&[1*]C([2*])c1ccncc1&[2*]C12CC3CC(CC(C3)C1)C2&&&
[1*]C([0*])=O&[0*]O[2*]&[2*]CCc1nc2ccccc2[nH]1^[1*]Nc1cccc(S(=O)(=O)c2ccc(Br)cc2)c1&&&&
CC(C)C=C(C(=O)C1=CC=C(F)C=C1)N(C)C&&&
COC1=CC=CC=C1N1CCN(C2=CC=C(NC(=O)C(=O)N3CCCCC3)C=C2)CC1&&&
CN1C=CN=C1SCC1=CC2=CC=CC=C2O1&&&
CC1=CC=C(N2C(=O)C(=CC3=CC=C(C4=CC(Cl)=CC=C4OCC(=O)O)O3)C(=O)NC2=S)C=C1&&&
[0*]Oc1cc(O)c2c(=O)cc(-c3ccccc3)oc2c1&[0*]Cc1ccccc1&&&
[4*]C(C(=O)O)C(C)C&[4*]N[0*]&[0*]C(=O)C([5*])Cc1ccccc1&[5*]N[1*]&[1*]C(=O)C([6*])Cc1ccccc1&[6*]N[2*]&[2*]C([3*])=O&[3*]N1CCCCC1&&&
CCC1=NC2=CC=NN2C(Nc2=CC(C)=CC=N2)=C1&&&
[0*]C(C)=O&[0*]N[1*]&[1*]CCn1c(=O)sc2cc(C(=O)c3ccccc3)ccc21&&&
O=C1N=C[NH]C2=C1N=CN2C1CC(OS(=O)(=O)NCC(F)(F)F)C(CO)O1&&&
CC(C)N1C(C=CC(=O)C=CC2=CC=CC([N+](=O)[O-])=C2)=CC2=C1C1=CC=CC=C1[NH]C2=O&&&
BrC1=CC=C(C2=C3C=CC(=N3)C(C3=CC=C(Br)C=C3)=C3C=CC(=C(c4C=CC(=NC5=CC=C(Br)C=C5)C=C4)C4=CC=C([NH]4)C(C4=CC=C(Br)C=C4)=C4C=CC2=N4)[NH]
CC1=CC=C(C2=CN=C3C=C(C(C)C)C=NN23)C=C1&&&
[1*]CC([0*])=O&[0*]N([2*])c1ccccn1&[2*]CCC[3*]^[1*]Oc1ccc(Cl)cc1Cl^[3*]N1CCOCC1&&&&&
[0*]S(=O)(=O)c1ccc(-c2ccc(C#N)cc2C)cc1&[0*]Nc1nc(-c2ccccn2)cs1&&&
[0*]C(=O)c1ccc(C(=N)N)cc1&[0*]N[3*]&[3*]CC([1*])=O&[1*]N[4*]&[4*]C(CC(=O)O)C([2*])=O&[2*]N[5*]&[5*]C(CC(=O)O)C(=O)O&&&
[0*]Nc1cccc(Oc2ncnc3cc(OC)c(OC)cc23)c1&[0*]C([1*])=O&[1*]Nc1cc(C(C)(C)C)nn1-c1ccc(F)cc1&&&
COC1=CC=C(C=NN2CCN(C3=CC=CC=C3Cl)CC2)C=C1&&&
[0*]N1c2ccccc2N(C)S(=O)(=O)c2ccccc2C1CC(C)C&[0*]C(=O)C[1*]&[1*]N1CC=C(c2ccc(Cl)c(Cl)c2)CC1&&&
CC1=C(CN2CCC3=NN(C)C(C(=O)NCCC4=CC=CC=C4F)=C3CC2)C=NN1C&&&
CC(=O)NC1=CC=C(S(=O)(=O)N2CCN(S(=O)(=O)C3=CC=CC=C3F)CC2)C=C1&&&
CC1CN(C(=O)OCC2=CC=CC=C2)CCN1C1=NC(C2=CC=C(N3CCOCC3)N=C2)=NC2=C1CN(C(C)C)CC2&&&
CC1OC(=O)C2C1CC1OC1C(=O)C(CO)=CC1OC12&&&
[0*]OC&[0*]C(=O)c1cn(N2C(=O)c3cccc(OC)c3C2=O)c(-c2ccc(F)cc2)c1C(C)=O&&&
CC1=CC=C(CN2CCN(CC3=CC=C(CN(C)C)S3)CC2CCO)O1&&&
[0*]C(=O)CCC&[0*]O[3*]&[3*]C1([7*])CCC2C3CCC4=CC(=O)CCC4=C3C(c3ccc(-c4ccc(C([2*])=O)cc4)cc3)CC21C&[2*]N[4*]&[4*]CC[5*]^[7*]C(=O)O^[5*]N[6*]&&&[6*]S(=O)(=O)c1ccc(N[1*]
[1*]C(C)C([0*])=O&[0*]Nc1ccccc1&&[1*]Sc1nc(-c2ccoc2)nc2ccccc12&&
C1=CC=C(NC2=NC=NC(N3CCOCC3)=N2)C=C1&&&
[0*]Nc1ccccc1CC&[0*]S(=O)(=O)c1ccc2[nH]cc(C(=O)NN=C3CCCC3)c(=O)c2c1&&&
[1*]CC&[1*]O[0*]&[0*]C(=O)c1ccc(C([2*])C)cc1&[2*]N[3*]&[3*]C1CCc2cc(OC)c(OC)c(OC)c2C2=C1C=CC(=O)C2=O&&&
[1*]C1CCn2c(nnc2-c2occn2)C1&[1*]N[0*]&[0*]Cc1ccsc1&&&
N=C(N)NCCCC(NC(=O)C(CC1=CC=CC=C1)NS(=O)(=O)C1=CC=C2C=CC=CC2=C1)C(=O)C1=NC=CS1&&&
CC1=CC=C(C)C(CN2CCNC(=O)CC2C(=O)NCC2CC2)=C1&&&
O=C(NC1=CC=CC=C1C(=O)O)C1=CC=C(CNC2=CC=C(C(F)(F)F)C=C2)C=C1&&&
[1*]OS(C)(=O)=O&[1*]CC([0*])=O&[0*]N1CCN([2*])CC1&[2*]C(C#N)c1cccnc1&&&
[1*]Cc1ccccc1C&[1*]N[0*]&[0*]C(=O)C([2*])C&[2*]N[3*]&[3*]S(=O)(=O)c1ccc2c(c1)c(=O)n(C)c(=O)n2C&&&
CC1=CC(C)=C(NC(=O)NC(C)CN2N=NC3=C2C=CC(C(C)C)=C34)C(C)=C1&&&
[0*]C(=O)c1ccccc1&[0*]Oc1ccc2c(c1)C=CC(=O)O2&&&
[1*]C(C#N)Cc1ccc(-c2cn(C)c(=O)c(C#N)c2)cc1&[1*]N[0*]&[0*]C([2*])=O&[2*]C1NC2CCC1C2&&&
CCCCCCCCCC1COC(=O)C1&&&
[0*]Oc1ccnc(CS(=O)C2=NCCS2)c1OC&[0*]C(C)C&&&
CC1C(=O)N=C2C=CC3=C(C=CC4=C3C3=NC=C(C5=CN(C)N=C5)C=C3CC4)C21O&&&
[0*]C(C(=O)O)c1ccccc1&[0*]N1C(=O)c2ccc(Br)cc2C1=O&&&
[1*]Cc1cn(C(C)C)nc1Cn1cccn1&[1*]N[0*]&[0*]C(=O)c1ccncn1&&&
[3*]CC&[3*]C1Oc2ccccc2N(CC([0*])=O)C1=O&[0*]N[1*]&[1*]CC([2*])c1ccc(OC)cc1&[2*]N1CCCCC1&&&
[1*]N([0*])C&[0*]C(=O)c1ccc(-c2cccnc2)s1&&[1*]Cc1ccsc1&&
COC1=CC2=C(C=C1OCC1=CC=C([N+](=O)[O-])C=C1)C(=O)NC1CCCN1C2=O&&&
[1*]OC&[1*]CCn1c(S[2*])nc2ccccc2c1=O&[2*]CC([0*])=O&[0*]N[3*]&[3*]C1CCS(=O)(=O)C1&&&
N=C(N)NCCC1=CC=C(C2=CC(CC(=O)N3CCOCC3)=CC(C(=O)NCCC(=N)N)=C2)C=C1&&&
[0*]N1CC2CC23C1=CC(=O)c1cc(Cl)ccc13&[0*]C(=O)c1cc2cn[nH]c2cc1O&&&
CC(C)C1CNP(=S)(N(C)C)N1C&&&
[4*]S(=O)(=O)c1ccc(OC)cc1&[4*]N([3*])C&[3*]CC([0*])=O&[0*]N([1*])C&[1*]C([2*])=O&[2*]N[5*]&[5*]C1CCCCC1&&&
[4*]CC&[4*]O[0*]&[0*]C([1*])=O&[1*]N1CCN([2*])CC1&[2*]C(=O)C[5*]&[5*]N[3*]&[3*]C(=O)c1ccc2ccccc2c1&&&
CCOC1=CC=C(C(=O)OC2=CC=C3C(C)=C(C)C(=O)OC3=C2)C=C1&&&
O=[N+]([O-])C1=CC=C2[NH]C(C3=CC=CC=C3)=NC2=C1&&&
COC1=CC(NC(=N)NC2=NN=C(C(=O)NC3CCCC4=CC=CC=C43)O2)=CC=C1C1=CN=CO1&&&
O=C1C2C3C=CC(C3=NN1CC1=CC=CC=C1)C2C(=O)NCC1CCCCC1&&&
COC1=CC=CC=C1CNC(=O)CCCCCCN1C(N)=NCC1C&&&
COC1=CC(C(=O)NC2CCN(CC3=CC=CC=C3)C2)=C(F)C=C1OCC1=CC=CC=C1&&&
CN(C(=S)NC(=O)C1=C(Br)C=CS1)C1CCS(=O)(=O)C1&&&
[0*]Nc1ccc(OC)cc1&[0*]C(=O)C([1*])=O&[1*]N[2*]&[2*]CCc1csc(-c2ccc(C)cc2)n1&&&
C1=CC(C2=NCCN2)=CC=C1OC1=CC=C(C2=NCCN2)C=C1&&&
O=C(NC1=NN=C(C2=CC=C([N+](=O)[O-])C=C2)S1)C1=CC=C(Br)O1&&&
NC(N)=NCCCC(NC(=O)C1=C[NH]C2=C1CCC(=O)N2)C(=O)O&&&
COC1=CC=C(N2C3=CC=CC=C3C3=C2C(=O)N(C2=CC=CC(C(=O)NCCCN(C)C)=C2)N=C3)C=C1&&&
[0*]OC&[0*]C(=O)C1=C(C)NC(C)=C(C([1*])=O)C1c1ccc(C(C)C)o1&[1*]OC&&&
N=C1C2=CC=CC=C2N=C2CCCCCN21&&&
COC1=CC=C(C(=O)N2CCC3=C(C2)N=C[NH]3)C=C1&&&
C=C(C)C(=O)NC1=CC(NC2=CC=C(I)C=C2F)=NC(OC)=N1&&&
CCC(=O)NC1=CC=C2CCC3=CC=CC=C3N(C(=O)CN(C)C)C2=C1&&&
[0*]CCCC&[0*]N([1*])[2*]&[1*]CCCC&&[2*]Cc1c(-c2ccccc2)sc2[nH]c(=O)c(C(=O)O)cc12&&
[0*]N([1*])c1cccc(C)c1C&[0*]CC(=O)NN=C(N)N&&[1*]S(C)(=O)=O&&
ClC1=CC=C(C2=NN=C(CN3C(C4=CN=CN=C4)=NC4=CC=CC=C43)O2)C(Cl)=C1&&&
CC1=CC=C(S(=O)(=O)N2CC(C3=NC4=CC=CC=C4N=C3C)C2)C=C1&&&
OC1=CC=C2CC3C4CCC5=CC(O)=CC=C5C4CCC3(CCN3CCN(CC4=CC=CC=C4)CC3)C2=C1&&&
[0*]C(=O)N(C(C)C)N(C([1*])=O)c1ccccc1C&[0*]O[2*]&[2*]Cc1ccccc1^[1*]O[3*]&&[3*]C(C)(C)C&&&
[0*]CCC(=O)c1cc(OC)c(OC)c(OC)c1&[0*]N1CC([1*])OC1=O&[1*]CC(C)C&&&
CC1=CC=CN2C(=O)C3=C(N=C12)SC(C(=O)N1CCCC1)=C3&&&
[0*]CC(=O)c1cc(C)n(-c2ccc3c(c2)OCO3)c1C&[0*]Sc1nnc2c3ccccc3n(C)c2n1&&&
[0*]Sc1ncnc(Nc2ccc(C#N)cc2)n1&[0*]Cc1c(F)cccc1F&&&
CCN(CC)C(=O)CSC1=NN=C(C2=CC=CC(S(=O)(=O)N(CC)CC)=C2)N1C1=CC=C(C)C=C1&&&
CCOC1=CC=C(CC(=O)NC2=CC=C(OC)C=C2OC)C=C1OCC&&&
[0*]Nc1nc(N)n(C(=O)c2ccco2)n1&[0*]C(=O)c1ccc(Cl)s1&&&
[1*]N(C)C&[1*]C1CCN([0*])CC1&[0*]C(=O)c1cc2c([nH]c3ccccc32)c(-c2ccc(C(C)(C)C)cc2)n1&&&
[1*]=C(S[0*])C(=O)c1ccc(Br)cc1&[0*]Cc1ccc(Br)cc1&&[1*]=Cc1ccc(Br)cc1&&
[0*]C(=O)c1cc2cc(CCl)ccc2oc1=O&[0*]O[1*]&[1*]Cc1ccc([N+](=O)[O-])cc1&&&
[0*]S(=O)(=O)c1ccc(C(C)C)cc1&[0*]NC1=NCC(C)S1&&&
CCC1(CC)C(=O)OCC1NC(=O)NC1=CC=CC(OC)=C1F&&&
CC1=NC=CC(N2CCN(CC3=COC(C4=CC=CC=C4C)=N3)CC2)=N1&&&
[0*]C(=O)c1c(O)cccc1O&[0*]N[2*]&[2*]C1CC2CCC(C1)N2[1*]&[1*]Cc1ccoc1&&&
[1*]CCC&[1*]Oc1cccc(C([0*])=O)c1&[0*]N[2*]&[2*]CC([3*])c1ccc(F)cc1&[3*]N1CCOCC1&&&
CN(C(=O)C1=CC(Br)=CC=C1NS(=O)(=O)C1=CC=CC2=NSN=C12)C1CC2CCC1C2&&&
O=C(C1=CC=CC(F)=C1)N1CCN(CC2=C[NH]N=C2C2=CC=C(F)C=C2F)CC1&&&
CC(C)(C)N(NC(=O)C1=CC=CC=C1)C(=O)C1=CC=CC=C1&&&
NC1=NC2=C(C=NN2CCC2=CC=C3C=CC=CC3=C2)C2=NC(C3=CC=CO3)=NN12&&&
S=C(NN=C1C2=CC=CC=C2[NH]C2=CC=CC=C12)NC1=CC=CC=C1&&&
COC1=CC=C(NC(=S)N2CCC(C3=NC4=CC=CC=C4S3)CC2)C=C1&&&
COC(=O)CC1=NN(C2=CC=C(Cl)C=C2)C(SCC(=O)NC2=CC=CC=C2OC)=NC1=O&&&
O=S(=O)(C1=CC=CC=C1)C1=CC=C(C2=CN=C(C3CC3)O2)C=C1&&&
CC(C)(C)C1CCC2=NC3=CC=CC=C3C=C2C1=O&&&
CCCCN(C(=O)C1=CC=CO1)C1=NN=C(C2=CC=C(NC(C)=O)C=C2)S1&&&
CC(C)CC1=CC=C(C(C)(C)C)C=C1NC(=O)C1=CC=C(S(=O)(=O)N(C)C)C=C1Cl&&&
[0*]C(=O)c1ccc(C)c(S([1*])(=O)=O)c1&[0*]N[2*]&[2*]C1CC1^[1*]N1CCOCC1&&&&
NC1=NON=C1N1N=NC(C(=O)NN=CC2=CC=C(C(=O)O)C=C2)=C1CN1CCN(C2=CC=CC=C2O)CC1&&&
O=S(=O)(C1=CC=C(Cl)C=C1)C1=C2N=C(NCC3=CC=CO3)C3=C(C=CS3)N2N=N1&&&
COC1=CC=C(CC(CN2C=CN=C2)C2=C3C=CC=CC3=CC3=CC=CC=C23)C=C1&&&
COC1=CC=C2[NH]C=C(C=CC(=O)C3=CC(OC)=C(OC)C(OC)=C3Br)C2=C1&&&
CN(C)C1=CC=C(C=NNC2=C3CCCCC3=NC3=C(C(=O)OC(C)(C)C)C=CC=C23)C=C1&&&
COC1=CC(NCCCCCCOC2=C3C=CC(Cl)=CC3=NC3=CC=CC=C23)=C2N=CC=CC2=C1&&&
COC1=CC=C(C=C2SC(N3CCCC3)=NC2=O)C=C1OC&&&
COC1=CC=C(S(=O)(=O)N(C)C2=CC=C(C(=O)N3CCSCC3)C=C2)C=C1[N+](=O)[O-]&&&
COC1=CC=C(NC2=NC=CC(N3CCC(OC4=CC=C(C(C)(C)C)C=C4)CC3)=N2)C=C1&&&
[0*]C(=O)c1ccc2c(c1)ncn2-c1ccc(OC)cc1&[0*]N[1*]&[1*]C(C)c1ccc(Cl)cc1Cl&&&
CN1CCC(OC2=CC=C3C(=C2)CCC2=C3ON=C2C2=CC=C(OC(F)(F)F)C=C2)CC1&&&
CC(NC(=O)OCC1=CC=CC=C1)P(=O)(O)CC(CCCCCN)C(=O)O&&&
[2*]C1(C)CCCC2(C)C1CCC13CC(CCC12)C(=C)C3=O&[2*]C[1*]&[1*]O[0*]&[0*]C(C)=O&&&
N#CC1=CC=C(NC2=N[NH]C(SCC3=CC=CC=C3)=N2)C=C1C(F)(F)F&&&
[0*]N1CC(C)OC(C)C1&[0*]C(=O)c1ccc(N[1*])c([N+](=O)[O-])c1&[1*]C[2*]&[2*]C1CCCO1&&&
COC1=CC(C2=NN(C3=CC=CC=C3)C=CC2=O)=CC(OC)=C1OC&&&
[0*]OC&[0*]C([3*])=O&[3*]C12CCCCC=C1N([4*])C(=O)C([5*])C2&[4*]Cc1ccccc1&&[5*]CC([1*])=O^[1*]N[2*]&[2*]Cc1ccc2c(c1)OCO2&&&
CN(CCC1=CC=CC=N1)S(=O)(=O)N1CCOCC1&&&
CC1=NC=C([N+](=O)[O-])N1CCN1CCN(CCCCCCCCCN2CCN(CCCN3C4=CC=CC=C4SC4=CC=C(Cl)C=C43)CC2)CC1&&&
CC1=CC=C(C2=NN(CC(=O)NCCC3=CC=CC=C3)C(=O)C=C2)C=C1C&&&
COC1=CC=C(CN2N=C3CN(C(=O)NCC4=CC=C(C)C=C4)CC3=C2C(C)C)C=C1&&&
CC(NC(=O)N(C)C(C)(C)C)C1=CC=C(OC2CCN(C3=CC=CC(N(C)CC(F)F)=N3)C2)C=C1&&&
[0*]C(=O)c1cc([N+](=O)[O-])ccc1N[1*]&[0*]Nc1ccc(I)cc1&&[1*]C(=O)c1ccc(I)cc1&&
[0*]Nc1ccc2c(c1)C1(CCOCC1)C(=O)N2Cc1ccccc1&[0*]Cc1nn[nH]n1&&&
COC1=CC=C(Cl)C=C1C(=O)NNC(=O)COC1=CC=CC2=C1C(SC1=CC=C3N=C(C)OC3=C1)=CN2C&&&
CCC1=CC2=C(C=C1OC)C1=C(CC(=O)NCCCN(CC)CC)C3=CC(C4=C(C)C=C5C(C(C)C)=C(O)C(=O)C=C(OC)C5=C4C)=C(C=C3N1C)N2&&&
C=C(C)C1C(=O)C2=C3C(=CC4=C2N1C1C(O)C(O)C2(CC)CCCN42)C1(C)CCC(=O)N3C&&&
O=C(C=CC1=CC=CS1)NC1C(CO)C=C(CO)CC1NC(=O)C1=CC(C(F)(F)F)=CC(C(F)(F)F)=C1&&&
[0*]Nc1nc2cccc(-c3ccccc3Cl)n2n1&[0*]C1COCC1[1*]&[1*]N1CCN(c2ccccn2)CC1&&&
[1*]C(=O)c1cccc2c(=O)c3ccc(C)c(C)c3oc12&[1*]Nc1cc(F)c(C([0*])=O)cc1F&[0*]O[2*]&[2*]CC(C)C&&&
CC1CC(N(C)S(=O)(=O)C2=CC=C(C(F)(F)F)C=C2)CCN1CC1=CC=CC=C1&&&
COC1=CC=CC2=C1C1CN(C)CCC34C=CC(OC)C(CC23)N2CCCC(=C1C(=O)OCC1=CC=CC=C1F)C42)C4&&&
[1*]CC&[1*]O[0*]&[0*]C(=O)c1cc(Nc2nc3ccccc3nc2C#N)cc(C(F)(F)F)c1O&&&
[1*]N([0*])c1c(N)n(CCCC)c(=O)[nH]c1=O&[0*]C(=O)C[2*]&[2*]N[3*]^[1*]Cc1ccc(F)cc1^[3*]S(=O)(=O)c1cccs1&&&&&
COC(=O)OC1=CC=C(C(=O)OC)C=C1&&&
CCN1C=C(NC(=O)N2CC(C)NC(C)C2)C2=CC(Br)=CC=C21&&&
[0*]OC&[0*]Cc1noc(-c2cccc(C3CCN([1*])CC3)c2)n1&[1*]C(C)C&&&
CC1=C2CC3C4CCC(=O)C=C4CCN3CC2(C2=CC=C(Br)C=C2)OC1=O&&&
[0*]CCO&[0*]Nc1ncnc2c1ccn2C1OC([1*])C(O)C1O&[1*]CO&&&
CC(=O)OC1C(=O)C2(C)CCC3OCC3(OC(C)=O)C2C(OC(=O)C2=CC=CC=C2)C2(O)CC(OC(=O)C=CC(=O)NC3CCCCC3)C(C)=C1C2(C)C&&&
[0*]Nc1cc(OC)c(OC)cc1C=[1*]&[0*]C(=O)c1cccc([N+](=O)[O-])c1&&[1*]=CC(=O)O&&
[0*]Cc1c(C(C)C)nn(C)c1N(C)C&[0*]N[1*]&[1*]Cc1csc(C#N)c1&&&
COC1=CC=C(CCC(=O)N2CCC(C3=CC=C(C#N)C=C3)CC2)C=C1&&&
C=CCN1C=NN=C1SCC(=O)NC1=CC(C)=CC(C)=C1&&&
[1*]=CCCCCC&[1*]=CCC=[2*]&[2*]=CCC=[3*]&[3*]=CCC=[4*]&[4*]=CCCC=[5*]&[5*]=CCCC([0*])=O&[0*]Nc1ccc(C(=O)O)cc1&&&
COC1=CC=C(S(=O)(=O)N(CC2=CC=C(C3=CC=NC=C3)C=C2)C(C)C(=O)NO)C=C1&&&
CCCCCCCCCCCCCCCCN1C2=NC=C(C)C=C2C(=O)N(C)C2=CC=CN=C21&&&
O=C(NC1=CC=C(Br)C=C1)SC=CC1=CC=C(Br)C=C1&&&
O=C1N=C(NCCN2CCOCC2)[NH]C2=C1N=CN2C1OC(CSC2=NC3=CC=CC=C3O2)C(O)C1O&&&
CC1=CC(S(=O)(=O)N(C)CC(=O)O)=CC=C1F&&&
[0*]=C(C)C(=O)c1ccc(C)cn1&[0*]=Cc1nc2ccccc2[nH]1&&&
CC1=NN2C=NN=C2C2=C1C1=CC=CC=C1N2C&&&
[0*]C1OC(n2cc(Br)c(=O)[nH]c2=O)CC1O&[0*]CO&&&
O=[N+]([O-])CC1=NN=C2SC(C3=C(Cl)C=CC=C3Cl)=NN12&&&
CCN(CC(=O)NC1=CC=CC=C1C)C(=O)C1=NSC(Br)=C1Br&&&
[1*]=Cc1ccc(OC)cc1&[1*]=CC([0*])=O&[0*]N1CCOCCS1(=O)=O&&&
[0*]C(=O)CCc1cc(C)no1&[0*]Nc1ccc(C)cn1&&&
[0*]N([1*])c1ncc2ccccc2c1C&[0*]Cc1ccc(Oc2ccccc2)cc1&&[1*]S(=O)(=O)c1ccc(C(=O)O)cc1&&
COC(=O)C1=C(C)NC(C)=C([N+](=O)[O-])C1C1=CC=CC([N+](=O)[O-])=C1&&&
CSCCC(C1=NN=NN1C1CCCC1)N1CCN(C2=NC=CS2)CC1&&&
[2*]=Cc1ccc(O[1*])c(OC)c1&[1*]Cc1ccccc1&&[2*]=C1C(=O)N(c2ccccc2)N(c2ccccc2)C1=O&&
[0*]=Cc1ccc(OC)cc1&[0*]=C1Oc2cc(O)cc(O)c2C1=O&&&
[0*]Cc1cncc(-c2ccc(Cl)cc2)c1&[0*]Nc1ccccc1&&&
O=C(CC1SC(=NS(=O)(=O)C2=CC=CC=C2)N(C2=CC=CC=C2)C1=O)NCCC1=C(C2=CC=CC=C2)[NH]C2=CC=CC=C12&&&
[2*]Cc1ccc(C)cc1F&[2*]Sc1ccc(C([0*])=O)cn1&[0*]N[1*]&[1*]Cc1ccccc1F&&&
COC(=O)NC1=CC(N)=C(S(=O)(=O)OC2=CC=C(Br)C=C2)C([N+](=O)[O-])=C1&&&
[0*]=C(CC)c1ccc(S(C)(=O)=O)cc1&[0*]=C(c1ccccc1)c1ccc(Br)cc1&&&
[0*]OC&[0*]C(=O)c1ccccc1-c1[nH]c(=O)c(CCc2ccccc2)n2c1nc1ccccc12&&&
CC1=NN(C2=CC=CC=C2)C(SCC(=O)N(C)C2=C(N)N(CC3=CC=CC=C3)C(=O)[NH]C2=O)=C1&&&
COC1CN(C2=CC=CN=C2)C(=O)12CCN(CC1=NC(C)=CC=C1C)CC2&&&
COC1=CC=C(C2=NN(C3=CC=C(F)C=C3)C=C2C2CCC3C(CCC4(C)C3CCC45CC(O)C3C(C)C6=CC(=O)OC2C(OC)=C6)C(=O)O4)C=C1&&&
[1*]C1(c2ccc(-c3cccc(C#N)c3)cc2)CCNCC1&[1*]C([0*])=O&[0*]N1CCc2ccc(C(F)(F)F)cc2C1&&&
CCCS(=O)(=O)NC1=CC=C(F)C(NC(=O)NC2=CN=CN=C2OC2CCCC2)=C1F&&&
[0*]C(=O)c1cccc(C)c1C&[0*]Nc1ccc(-c2cn3c(n2)sc2cc(C([1*])=O)ccc23)cc1&[1*]N1CCOCC1&&&
CC(C(=O)NCC1CCCO1)C1CC1(C(=O)NS(=O)(=O)C1CC1)C1=CC=C(Cl)C=C1&&&
COC1=CC=C(C2=NC(C3COCC3C3=NC(C4=CC=C(OC)N=C4)=NO3)=NO2)C=C1&&&
[0*]=C(C)C&[0*]=CCCCC(C)(O)C(C)(O)C=[1*]&[1*]=CC=[2*]&[2*]=C(C)C[3*]&[3*]C1OC(=O)C=CC1(C)O&&&
CC1=CC=C(C)C(S(=O)(=O)NC(=O)CC2=NC3=CC=CC=C3N=C2N2CCCCC2)=C1&&&
CC1=CC=CC=C1C1NC(=O)C2=C([nH]C3=CC=C(Cl)C=C23)N1&&&
CC(CC1=C[NH]C2=CC=CC=C12)(NC(=O)OC1C2CC3CC(C2)CC1C3)C(=O)NC(CC1=CC=CC=C1)C(=O)NCC1(C2=CC=CC=C2)CCCCC1&&&
cC1=NC(NC2=CC=CC=C2)=NC2=C1NC(=O)CN2&&&
CC1=CC(C)=NC(OC(C(=O)O)C2(C3=CC=CC=C3)NCC(=O)N(CC3=C(F)C=C(F)C=C3F)C3=CC=CC=C32)=N1&&&
CCCCCCCCCCC(OC1OC(C(=O)NC2CCCCC2)C(O)C1O)C1=CC=C(C2CCCCC2)C=C1&&&
[0*]C(=O)c1ccc(OC)c(O[1*])c1&[0*]Nc1cccc(C([2*])C)c1&[2*]Nc1ncncc1C1CCCCC1^[1*]CCC[3*]&&[3*]N1CCN(C)C1=O&&&
[0*]C(CC(=O)c1cccs1)c1ccc(OC)cc1&[0*]N1CCCCC1&&&
[0*]Oc1ccc(-c2nc3c(=O)n(CCC)c(=O)n(CCC)c3[nH]2)cc1OC&[0*]CC[1*]&[1*]N([2*])C&[2*]Cc1ccc(Cl)c(Cl)c1&&&
C[N+](C)(CCBr)CC=CC1=CC=CC=C1&&&
CN1C=C(N2C=CC(NC(=O)C3=NC=C(C#N)C=C3Cl)=N2)C2=NC=C(C(N)=O)C=C21&&&
O=C(O)C1=CC=C(CN2C(=O)C3=CC=CC=C3S2(=O)=O)C=C1&&&
NC(=O)CCC(NC(=O)C(N)CC1=CC=C(O)C=C1)C(=O)NCC1=CC=C(CNC(=O)C(CC(=O)O)NC(=O)C2CCC3(C=CC(=O)C=C3)CC2)C=C1&&&
[1*]C1CCC2CCC1N2C&[1*]C([0*])=O&[0*]N1CCCc2ccccc21&&&
[0*]CC(=O)NN=C1C(=O)Nc2ccc([N+](=O)[O-])cc21&[0*]Sc1nnc2n1CCCCC2&&&
[0*]CCCCn1nc(-c2cccc(Cl)c2)c2ccccc2c1=O&[0*]N1CCCN([1*])CC1&[1*]Cc1cccc(Cl)c1&&&
NC1=NC=NC2=C1C=CN2C=C1C(=O)NC(=O)C2=CC(Br)=CC=C12&&&
ClC1=C2SC3=CC=CC=C3N2C(CN2CCOCC2)=N1&&&
[4*]Nc1cc(OC)cc2ccc(C(C)(C)C)nc12&[4*]CC[1*]&[1*]O[2*]&[2*]CC[3*]&[3*]O[0*]&[0*]C(C)=O&&&
CC1=CC(C)=C2OC(=O)C=C(CN(CC3=CC=CC=C3)C3=NN=N[NH]3)C2=C1&&&
[0*]C(=O)Cc1csc(C)n1&[0*]Nc1ccc(S(=O)(=O)C2CCCC2)cc1&&&
[0*]C(C(=O)NO)C(C)CC&[0*]N[1*]&[1*]S(=O)(=O)c1ccc(-c2ccc(Cl)cc2)cc1&&&
[0*]C(=O)c1ccccc1C(=O)O&[0*]Nc1ccc(O)cc1&&&
CC1=CC(Br)=CC=C1C=CC1=NC2=CC=CC=C2C(=O)N1C1=CC=C(Cl)C(C(=O)O)=C1&&&
[0*]N([1*])C&[0*]CC#CCCC(=O)c1cccc(F)c1&&[1*]Cc1ccccc1&&
[1*]CC&[1*]Oc1ccc(N([2*])[3*])cc1&[2*]CC(O)C[4*]&[4*]N[0*]^[3*]S(C)(=O)=O^[0*]C(=O)c1c(Cl)cncc1Cl&&&&&
[0*]NC&[0*]C([1*])=O&[1*]N[2*]&[2*]CC[3*]&[3*]Oc1ccc(C)cc1&&&
CCC1=CC=C2SCCN(C(=O)CN)C2=C1&&&
CC1CC2CC(=O)CCC2C2CCC3=CC(=O)CCC3=C12&&&
CCN(CC)CCOC1=CC(O)=C2C(=O)C=C(C3=CC=CC=C3)OC2=C1&&&
CN(C(=O)C1=CC=C(F)C(C(=O)N2CCC3=CN=C(NC4=CC=C(N5CCCC5)C=N4)N=C32)=C1)C1CC1&&&
[0*]OC&[0*]C(C)(C)c1cc(C(O)(CF)C(F)(F)F)ccc1Cl&&&
[0*]CC&[0*]Oc1nc(N)c2[nH]c(=O)n(Cc3cccc(CC)c3)c2n1&&&
[0*]OC&[0*]C(=O)C([5*])c1ccccc1&[5*]N[2*]&[2*]C(=O)C([6*])C[3*]&[3*]O[4*]&[4*]Cc1ccccc1^[6*]N[8*]&&[8*]Cc1ccc(O)cc1OP(=O)(O)OP(=O)(O)O[7*]&[7*]C[9*]&[9*]C1OC(n2cc(C)c(=O)[nH]c2=O
[4*]C(C)c1cccc2ccccc12&[4*]N[1*]&[1*]C([5*])=O&[5*]C1CN([2*])CCN1[3*]&[2*]C([0*])=O&[0*]Oc1c(F)cccc1F^[3*]C(=O)c1ccc2cc[nH]c2c1&&&&
[0*]N([1*])C&[0*]CCc1ccccc1&&[1*]CC(O)(Cn1cncn1)c1ccc(F)cc1F&&
COCCC1CCN(C(=O)C2=CC=C(C(C)C)N=C2)C1&&&
[0*]Oc1ccccc1CC=C&[0*]C([1*])=O&[1*]Nc1ccccc1&&&
[2*]C12CCC(C(=C)CO)C1C1CCC3C4(C)CCC([1*])C(C)(C)C4CCC3(C)C1(C)CC2&[1*]O[0*]&[0*]C(C)=O^[2*]C(=O)NN1CCOCC1&&&&
CCCC1=CC(NC(=O)N2CCC(C3=NC=CC4=C3CCO4)CC2)=NO1&&&
[9*]CC&[9*]C1OC(=O)C(C)C([3*])C(C)C([4*])C(C)(O)CC(C)CN([5*])C(C)C(O)C1(C)O&[3*]O[1*]&[1*]C1CC([0*])(C)C(O)C(C)O1^[4*]O[2*]^[0*]OC&[2*]C1OC(C)CC([8*])C1O^[5*]CCC[6*]&&[8*]N
CC1=CC=CC(NC2=CC=CC3=C2CCCC3)=N1&&&
CSC1=C(C#N)C(=O)N(CC2=CC=CC=C2F)C=N1&&&
NC=NC1=C(C#N)C(Cl)=C[NH]1&&&
CC(N)(COP(=O)(O)O)C(=O)O&&&
[0*]C(=O)CCn1cncn1&[0*]N1CCN([1*])C2CS(=O)(=O)CC21&[1*]C1CCOCC1&&&
[0*]=Cc1ccccc1C(=C)C&[0*]=CC(C)=NO&&&
CC1=C(C2=CC=C(C=CC(=O)NO)C=C2)N=C(C2=CC=CS2)S1&&&
CC1=CC=C(C(=O)NC2=CC=C3C(=C2)N=C2CCCCCN23)C=C1&&&
CN(C)CCNC(=O)C1=CC=CC2=CC=C(C3=CC=NC4=C3C(N)=N[NH]4)C=C12&&&
[0*]Cc1ccsc1&[0*]O[1*]&[1*]C[3*]&[3*]C12CC3CC(CC(C3)C1)C2[2*]&[2*]N1CCCCC1&&&
[2*]NC&[2*]S(=O)(=O)c1ccc(C[1*])cc1&[1*]N[0*]&[0*]C(=O)c1ccc2oc(CCc3ccccc3)nc2c1&&&
C=CCOCCOCCN1C(=O)C(=C(CC)NCC2=CC=CC=C2)SC1=NC&&&
[0*]C(=O)c1ccc(Br)o1&[0*]N[2*]&[2*]CC([1*])=O&[1*]Nc1ccc(Cl)c(Cl)c1&&&
COC1=CC=C(C2=NC3=CC=C(Br)C=C3S2)C=C1S(=O)(=O)N1CCOCC1&&&
CC1=C(C2=CC=CC=C2)C(C(=O)N2CCOCC2)=N[NH]1&&&
CC1=CC(S(=O)(=O)NC2=CC=CC3=CC=CN=C23)=C(C)C=C1Cl&&&
O=C(NCCC1=CCCCC1)C1=NC(C2=CC=C3N=CC=CC3=C2)=CN=C1N&&&
[1*]C(C)C&[1*]Oc1ccc(N[0*])cc1&[0*]C(=O)c1c(-c2ccccc2)noc1C(C)C&&&
[2*]=C(C(=O)O)c1ccc(OC)cc1&[2*]=Cc1cc(O[0*])c(O[1*])cc1OC&[0*]C(C)=O&&[1*]C(C)=O&&
CCCCCCCCOC1=CC=C(C2=CC3=CC=CC(C(N)=O)=C3[NH]2)C=C1&&&
[0*]N1CCn2cc(C3=C(c4cnc5ccccc5c4)C(=O)NC3=O)c3cccc(c32)C1&[0*]S(=O)(=O)c1ccc(F)cc1&&&
CN(C)C1=CC=C(CCC2CCN(CC3=CC=CC=C3)CC2)C=C1&&&
CC(O)C1C(=O)N2C(C(=O)O)=C(SCC3CCNCC3)C(C)C12&&&
[0*]C(=O)CCn1c2ccccc2c(=O)c2cc([N+](=O)[O-])ccc21&[0*]N[1*]&[1*]CCc1ccc2ccccc2c1&&&
COC(=O)C1=C(C)C(C(=O)CS(=O)(=O)C2=CC=CC=C2)=C(C)[NH]1&&&
[0*]CC(C)C&[0*]C1(C)N=C(N)N=C(N)N1c1cccc(N)c1&&&
[3*]C(CC)C(=O)O&[3*]N[1*]&[1*]C([0*])=O&[0*]O[2*]&[2*]C(C)(C)C&&&
CN1C2=CC=CC=C2C2=C1C(=O)N(CC(=O)NC1=CC=C(S(N)(=O)=O)C=C1)N=C2&&&
[0*]C(=O)c1cnn(-c2ccc(Cl)cc2Cl)c1-c1cccc(SC)c1&[0*]Nc1ccc(C#N)cc1&&&
CC1=NN(CCCCC(=O)NC2CCCCC2)C(=O)C2=NOC(C3=CC=CC(Cl)=C3)=C12&&&
[0*]OC&[0*]Cc1ccccc1C=[1*]&[1*]=C1C(=O)NN(c2ccc(C(C)C)cc2)C1=O&&&
[0*]Nc1ccc(-c2nc3c(nc(NC)c4ncn(-c5ccccc5)c43)s2)cc1&[0*]C(C)=O&&&
CCN(CC1=NC(=O)C2=C([NH]1)N(C)N=C2)C(=O)NC1CCCCC1&&&
[0*]S(=O)(=O)c1ccc(N2CCCC2)c(NC(=S)N[1*])c1&[0*]N1CCOCC1&&[1*]C1CCCC1&&
CC1=NC(C)=C(C(=O)N2CCN(CC3=CC=C4C(=C3)CCC4(O)C3=CC=CC=C3)CC2)O1&&&
[0*]OC&[0*]C(=O)C(=[1*])N=Nc1ccc([N+](=O)[O-])cc1&[1*]=C(C)C&&&
O=C(O)C(CC1=CC=C2C=CC=CC2=C1)SC1=NC(=O)C2=C([NH]1)SC=C2C1=CC=CC=C1&&&
[0*]C(C)=O&[0*]N[3*]&[3*]C(Cc1ccc(OP(=O)(O)O)cc1)C([1*])=O&[1*]N[4*]&[4*]C1CSCCN([5*])C1=O&[5*]CC([2*])=O&[2*]Nc1ccc(C(N)=O)cc1&&&
O=C(CCC1=CC=CC=C1)NC1CC(OCC2CC2)C2OCCOC2C1O&&&
[0*]C(C)=O&[0*]N1CCN([1*])CC1&[1*]C(=O)CCc1nnc(Cc2ccc3c(c2)OCO3)o1&&&
[0*]CC#Cc1ccc(C2=NN(C)C(c3cc(OC)c(OC)c(OC)c3)C2)cc1&[0*]Oc1cc(C2CC(=O)N3C2SCC3[3*])ccc1OC&[3*]C[1*]&[1*]O[2*]&[2*]CC(n1cncn1)c1ccc(C(=O)c2ccccc2)
CC(C)CC(NC(=O)C1CCN(C=C2N=CC3=C(N)N=CN=C23)C1)C(=O)NC1CCCCC1&&&
O=C(NC(=S)NC1=CC=C(C2=NC3=CC=CC=C3S2)C=C1)C1=CC=C(S(=O)(=O)C2=CC=C(Cl)C=C2)C=C1&&&
[0*]Nc1cc2[nH]nc(-c3ccnc(C)c3)c2cn1&[0*]C([1*])=O&[1*]N[3*]&[3*]C1CCC([4*])CC1&[4*]C([2*])=O&[2*]Nc1ccc(F)c(F)c1&&&
CCN(CC(=O)NCCC1=CCCCC1)C(=O)C1=CC=C(S(=O)(=O)N2CCC3=CC=CC=C32)C=C1&&&
O=C(O)CCNC(=S)NCC1=CC=C(OCC(F)(F)F)C=C1&&&
CCCCC(=O)C1(C)SC(C2=CC=CC(NS(C)(=O)=O)=C2)C(C(=O)O)S1&&&
CC(=O)N1CCN(C2=NC3=CC=C(N)C=C3S2)CC1&&&
[1*]N([2*])C&[1*]CCn1ccc2cc(-c3c[nH]nc3)ccc21&&[2*]C1CCC([3*])CC1^[3*]N[0*]&[0*]C([4*])=O&[4*]C1CC1&&&
[0*]C(C)=O&[0*]Oc1cc(C2C3=C(COC3=O)NC3=C2C(=O)c2ccccc23)ccc1N(C)C&&&
[0*]N(C)C&[0*]CCC[1*]&[1*]Nc1ccc(C=[2*])c2sc3ccccc3c(=O)c12&[2*]=Cc1ccc(F)cc1&&&
NC1=C(Br)C=CC=C1C(=O)NC1=CC=CC([N+](=O)[O-])=C1&&&
[0*]=C1C(=O)NC(=S)NC1=O&[0*]=Cc1cccs1&&&
[0*]OC&[0*]C([2*])=O&[2*]C1C(O)C2(O)c3c(OC)cc(OC)cc3OC2(c2ccc(OC)cc2)C1c1ccccc1OC&&&
O=C1NC2=CC=CC=C2C1=CC1=CC=CC=C1OCC1=CC=CC=C1&&&
COC1=CC=CC(Br)=C1CNS(=O)(=O)C1=CC=C2NC(=O)C3=C2C1=CC=C3&&&
CC(=NNC(=O)CCC1=CC=CC=C1)C1C(=O)N(C(C)C)C(=O)N(C)C1=O&&&
[1*]CC&[1*]N([2*])[0*]&[0*]C(=O)c1ccc2nc(C(C)C)oc2c1&&[2*]CC&&
COC1=CC=CC(C2C3=C(CCN2C(=O)NC2CCCCC2)C2=CC=CC=C2[NH]3)=C1OC&&&
COC1=CC=C(CCNC(=O)CN2C(=O)C3=CC=CC=C3C2=O)C=C1&&&
[0*]C(=O)c1ccccc1&[0*]N[1*]&[1*]CCCc1ccccc1&&&
[0*]C(=O)c1ccccc1&[0*]N[1*]&[1*]CCc1nnc2c3ccccc3nn12&&&
[0*]C(=O)C(CC)Cn1cccn1&[0*]N1CCCC(c2nccn2CC[1*])C1&[1*]N(C)C&&&
[0*]C(=O)CCCc1nnc(Cc2ccc(OC(F)(F)F)cc2)o1&[0*]N[1*]&[1*]Cc1ccc(F)cc1&&&
O=C(O)CN1C(=O)OC2=CC(S(=O)(=O)NC3=NCCCC3)=CC=C21&&&
[0*]C1CCCNC1=O&[0*]N1CCN(c2ncccc2-c2nnc(-c3ccc(Br)cc3)o2)CC1&&&
C[N+]1(CC(=O)C2=C3C(=O)C4=CC=CC=C4C3=NC3=CC=CC=C23)CCOCC1&&&
[3*]CC&[3*]N1C(=O)C(=[2*])SC1=S&[2*]=C(C)N[0*]&[0*]C(C[1*])Cc1ccccc1&[1*]N(C)C&&&
CCCC=CC(=O)NCC1=CC=CC2=CC=CC=C12&&&
CC(=O)NC1=CC=C(NC(=S)NC(=O)C2=CC=CC=C2)C=C1&&&
[0*]Cc1nc(C)no1&[0*]N([1*])C&[1*]CC[2*]&[2*]N1CCCCC1&&&
COC1=CC=C(OCC2CCCN2C(=O)C2=CC=CC(OC)=C2C)C=C1&&&
[2*]C1CC2C3CC=C4CC(O)CCC4(C)C3CCC2(C)C1[3*]&[2*]OS(=O)(=O)O&&[3*]O[0*]^[0*]C([1*])=O&[1*]N1CCCCC1&&&
COC1=CC=C(C2=NN=C(SCC(=O)NC3=CC=C4OCCOC4=C3)N=C2C2=CC=C(OC)C=C2)C=C1&&&
OC(C1=CC=CC=C1)C1=CC(Cl)=CC=C1OC1=CC=C(I)C=C1I&&&
O=C(O)C1=CC=CC=N1&&&
[9*]CCc1ccc(O[4*])c(OC)c1&[4*]CCCCCCC[6*]&[6*]O[0*]^[9*]N[2*]^[0*]C(=O)CCCCC[7*]&[2*]C(=O)CCCCC[8*]&[7*]N[3*]&[8*]O[1*]&[3*]C(=O)c1ccc(N([5*])C)c(OC)c1&[1*]C(=O)CCCCn1cc(C(N)=O)c2
[0*]Nc1ccc(S(N)(=O)=O)cc1&[0*]C(=O)C[1*]&[1*]S[2*]&[2*]C(c1ccccc1)c1ccc(Cl)cc1&&&
[2*]CC&[2*]S[3*]&[3*]CCCCCCCCCCCCCC([0*])=O&[0*]Nc1ccc(C([1*])=O)cc1&[1*]Nc1ccccc1OC&&&
[3*]CC&[3*]N([4*])[2*]&[2*]C(=O)C[5*]&[5*]Sc1nc(-c2ccc(OC)cc2)nc2ccccc12^[4*]CC([0*])=O&&[0*]Nc1ccccc1C([1*])=O&[1*]N[6*]&[6*]C1CCCC1&&&
[0*]CC(=O)O&[0*]C1SC(=NN=Cc2ccccn2)NC1=O&&&
[0*]C(=O)c1cc2cc(OC)ccc2[nH]1&[0*]N1CC(c2nccnc2N2CCCCC2)C1&&&
[0*]Nc1cc(-c2nc3cc(C)ccc3o2)ccc1Cl&[0*]C(=O)C[1*]&[1*]Oc1ccc(Br)cc1&&&
[0*]Cc1cc(C)on1&[0*]N([1*])[2*]&[1*]Cc1nc(C(C)C)no1&&[2*]C[3*]^[3*]C1CC1&&&
CCNC(=O)C(=O)C1CCCCC1C(=O)OCC&&&
CN1C2=C3C=CC=CC3=CC=C2C2=CC=CC=C21&&&
N#CNC(=NC1CC1)N1CCN(C2=CC=CC=C2)CC1&&&
CC(CO)N=C(NO)C1=CC=C(C2=CC=CC=C2)N=C1OCC1=CC=CC(F)=C1&&&
C=CCC1=CC=CC=C1OCC(=O)NN=C1[NH]C2=CC=CC=C2C2=NC(C3=CC=CC=C3)=NN12&&&
[0*]=CCCCCC&[0*]=CCC=[1*]&[1*]=CCCCCCCc1ccncc1&&&
O=C(CN(C1=CC=CC=C1Br)S(=O)(=O)C1=CC=CC=C1)NCC1CCCO1&&&
CCCC(=O)C1=C(O)C(C(=O)OC)C2(CCCCC)CCCCCC2(C(=O)OC)C1=O&&&
CON=C(C1=NOC=N1)C1=CC=CC=C1COC1=C(F)C=CC=C1F&&&
COC1=C2C=CC=CC2=NC2=CC=C(OC(C)=O)C=C12&&&
[0*]NC&[0*]C(C)C(=O)N1Cc2[nH]c3ccccc3c2CC1[1*]&[1*]C(N)=O&&&
O=C1[NH]C(O)=NC2=C1C1=CC=CC=C1S2&&&
CC(C)=CCC1C(C(=O)C(=O)C2=CC=CC=C2)C((=O)CC2(C)C(=O)CCC2C)C1(C)C&&&
CC(C)(C)C1=NC2=C(C(=O)N3CCC(N)C(O)C3)C=NN2C=C1&&&
CC(C)CCNC(=O)C(=O)C1=C(C2=CC=CC=C2)[NH]C2=CC=C(Br)C=C12&&&
[2*]CC&[2*]O[0*]&[0*]C(=O)c1c(N[1*])sc(C)c1C&[1*]C(=O)c1ccc2c(c1)OCO2&&&
OC1=CC=C2C(CC3=CC=CC=C3)=CC3=CC=CC=C3C2=C1&&&
[0*]NC&[0*]C(Cc1ccc2ccccc2c1)C(=O)NNCC[1*]&[1*]N[2*]&[2*]C12CC3CC(CC(C3)C1)C2&&&
[1*]N(C)C&[1*]CC[2*]&[2*]N[0*]&[0*]C(=O)c1ccc(-c2ccccc2)cc1&&&
COC1=CC=C(NC2=CC=C(NC3=NC(=O)C(I)=C(I)[NH]3)C=C2)C=C1&&&
CCCCNC(=O)C(CC1=CC=CC=C1)NC(=O)C(CC(C)C)NC(=O)C1CCCN1CC(N)CS&&&
[0*]C(=O)c1cc(CCC)on1&[0*]Nc1ccccc1Cl&&&
[0*]C(=O)c1c(O)ccc2ccccc12&[0*]O[1*]&[1*]CC#CC[2*]&[2*]Sc1nnc(-c2cccs2)o1&&&
CC1=CC=C2C(CN3C=CN=C3)=CC=C(C(=O)O)C2=C1&&&
O=C(C=CCCCCCCOC1=CC=C(Cl)C=C1)NO&&&
COC1=CC=CC=C1C1=NN(CN2N=C(C)C(Br)=C2C)C(=S)O1&&&
CC(C)(C)NS(=O)(=O)C1=CC=C(C2=CN3C=CC=CC3=N2)C=C1&&&
OC1=CC2=C(C=C1O)C(CN1CCCC1)=CCC2&&&
[0*]S(=O)(=O)c1ccc(C)s1&[0*]Nc1ccc2oc3c(c2c1)C(=O)CCC3&&&
[0*]N1CCc2nc(C#Cc3ccc4c(c3)OCO4)ccc2C1=O&[0*]Cc1cccnc1&&&
C1=CC=C(C2=N[NH]C3=CN=CC(C4CCNCC4)=C23)C=C1&&&
[0*]NC1c2cc3c(cc2C(c2cc(OC)c(OC)c(OC)c2)C2C(=O)OCC12)OCO3&[0*]C(=O)c1cccc(N)c1&&&
[0*]C1(c2ccccc2)CCCCC1&[0*]Nc1ccccn1&&&
[0*]N(C)C&[0*]CCC[1*]&[1*]Nc1nc(-c2ccccc2O)nc2c1nnn2-c1ccccc1&&&
CC1(C)CCC2(C(=O)O)CCC3(C)C(=CCC4C5(C)CC(O)C(O)C(C)(COC6OC(CO)C(O)C(O)C6O)C5CCC43C)C2C1&&&
[4*]C(C)C(=O)NN1CCN(c2ccc(N[8*])cc2)C1=O&[4*]N[0*]&[0*]C([1*])=O^[8*]CC([2*])=O^[1*]N[5*]&[2*]N[6*]&[5*]CC(=O)NO&[6*]CC[7*]&&&[7*]N[3*]&[3*]C(=O)n1cccn1&&&
CC1=CC(N)=NC(CC2CNCC2CC2=CC(C3=CC=C(F)C=C3)=NO2)=C1&&&
O=C1C(CC2=CC=C(F)C=C2)=C(O)C=CN1C1CCCCC1&&&
COC1=CC2=C(C=C1OC)C(=CC1=CC=C(C=CC3=CC=C(OC4OC(CO)C(O)C(O)C4O)C(OC)=C3)C=C1)C(=O)NCCC2&&&
CC(C)C1=CC=C2OCC(=O)N(CC(=O)NC3=CC=C4OCOC4=C3)C2=C1&&&
[0*]N1CCN(c2cc(OC)ccc2OC)CC1&[0*]C([1*])=O&[1*]Nc1nnc(O)[nH]c1=O&&&
CC1=CC=CN=C1C1=CC(N2CCC(S(=O)(=O)C3=CC=C(N)N=C3)CC2)=NC=C1Cl&&&
CSC1=CC=C(C2(NCC(O)C3=CC=CC(Cl)=C3)OCC(C3=CC=CC=C3)O2)C=C1&&&
BrC1=CC=C(C2=NN3C(=NN=C3C3=CN=CC=N3)SC2)C=C1&&&
CC1=CC(C)=NC(NC2=NC(N3CCOCC3)=NC(N3CCOCC3)=N2)=N1&&&
O=C(NCC1CCN(CC2=CC=C(F)C=C2)CC1)C1=CC=CC2=C1N=C[NH]2&&&
[3*]C(Cc1ccccc1C)C([1*])=O&[1*]N[4*]&[4*]CC#N^[3*]N[0*]&&[0*]C(=O)C[2*]&[2*]Oc1cccc2ccccc12&&&
CC(=O)NC1=CC=C(CCC(N)=O)C=C1&&&
[0*]C(=O)c1ccc(OC)cc1&[0*]OC1=C(c2cccnc2)Sc2ccccc2-n2cccc21&&&
COC1=CC=CC=C1CN1CC2NC(C1)C2C1=CC=C(C=CC2=CC=CC=C2)C=C1&&&
CCOC(=O)N1CCN(S(=O)(=O)C2=CC=C(OCC3=CC(F)=CC=C3F)C=C2)CC1&&&
OC(C1=CC=C(C(F)(F)F)C=C1)C1=NC(C2=CC=C3OCOC3=C2)=CS1&&&
CC(=O)OCC1OC2(CCC1C)CC13CC(CCC1C)C(C)(C=C21)C3&&&
C#CCN1N=C(C2=CC=CC=C2)C2=C(C(C3=CC=C(C(=O)O)O3)=NC=N2)C1=O&&&
[1*]CC&[1*]O[0*]&[0*]C(=O)C1=Cc2cc(OC)ccc2OC1([2*])[3*]&[2*]OC&&[3*]OC&&
O=C(C1CCN(S(=O)(=O)C2=CC=CC3=NON=C23)CC1)N1CCN(C2=CC=CC=C2)CC1&&&
NC(=O)C1(C2=CC=C(C3=NC=CN3CCOC3OC(C(=O)O)C(O)C(O)C3O)C=C2)CC1&&&
CCCCC1(CCCC)CS(=O)(=O)C2=CC(CCC(=O)NC3=CC=CC(OC)=C3)=C(OC)C=C2C(C2=CC=CC=C2)N1&&&
COCC1CCN(C2=NC=C(Cl)C(C3CCCCC3)=N2)CC1&&&
[1*]CC=C&[1*]Oc1ccc(C[3*])cc1&[3*]N[0*]&[0*]C(=O)CC[2*]&[2*]Oc1cc(=O)n(C)c2ccccc12&&&
OC1(C=CC2=CC=CC=C2)CN2CCC1CC2&&&
O=C(C1=CC=CC=C1)C1=CN(CC(=O)N2CC=C(C3=CC=CC=C3)CC2)C2=CC=CC=C12&&&
[0*]Oc1ccc(C=NNC(=O)Cc2cc(=O)n3nc(C(C)C)sc3n2)cc1&[0*]CC(=O)O&&&
[0*]OC&[0*]C(=O)C1=C(Nc2ccc(C([1*])=O)cc2)CCC1&[1*]OC&&&
CCNc1N=C(C)C2=NC(SCCCCCC(=O)NO)=NC(NC3=CC=C(Cl)C=C3F)=C2[NH]1&&&
[2*]S(=O)(=O)c1ccc(-c2noc(C(F)(F)F)n2)cc1&[2*]Nc1ccc(O[0*])cc1&[0*]CC[1*]&[1*]N1CCOCC1&&&
COC1=CC=C(C2=NN(C3=CC=CC=C3)C=C2C=NNC(=O)C2=CC=CS2)C=C1&&&
CC1=CN=C2C(C#N)=C3OCCCC3=CC2=C1NC(=O)CCN&&&
CCN1C(SC(C)C(=O)NC2=CC=C(C#N)C=C2)=NC2=CC=CN=C21&&&
[3*]CC&[3*]O[0*]&[0*]C([1*])=O&[1*]N1CCC([4*])CC1&[4*]N1CCC([5*])CC1&[5*]N1CC([2*])C1&[2*]Oc1ccc(F)cc1&&&
CCCN(CC(=O)NC1=CC=CC=C1C(F)(F)F)C(=O)C1=CC=CO1&&&
[0*]C(=O)C(CC(C)C)C(C[1*])C(=O)NO&[0*]N[2*]&[2*]Cc1ccc(N(C)C)cc1^[1*]Oc1ccc(OC(F)(F)F)cc1&&&&
[0*]CCC&[0*]N(c1cc(F)c(OC)c(OC)c1)c1nn(C)c(N2CCCC([2*])C2)n1&[2*]C[1*]&[1*]N1CCOCC1&&&
COC1=CC=C(C(=O)NC(C)C(=O)N2CCN(C3=CC=CC=N3)CC2)C=C1&&&
COC1=CC=C(S(=O)(=O)N(CC(C)C)CC(O)C(CC2=CC=CC=C2)NC(=O)OCC2=CC=CC=C2)C=C1&&&
CNC(=O)C1=CC=C(C#CC2=CN=CN=C2NC2=CC=CC(Br)=C2)C=C1&&&
[1*]N1CCN(c2ccccc2OC)CC1&[1*]CC[2*]&[2*]N[0*]&[0*]C(=O)c1ccc2c(c1)N([3*])CCS2&[3*]Cc1ccccc1&&&
CC(C)C1=CC=C(NC(=O)CN2C(=O)N3CCC4=C([NH]C5=CC=CC=C45)C3(C)C2=O)C=C1&&&
COC1=CC=C(S(=O)(=O)N2CC3OCCN(S(=O)(=O)C4=CC=C(Cl)S4)C3C2)C=C1&&&
CN(CCOC1=CC=CC=C1)C(=O)C1=CC=C2C(=C1)C(=O)C1=CC=CC=C12&&&
CC1=C(NC(=O)C2=NC=CC=C2NC(=O)C2=NC(C3CC3)=CN=C2NC2=CN=CN=C2)C=NN1C(F)(F)F&&&
[0*]C(=O)c1ccc(C)nc1&[0*]N1CC2CNCC2C1&&&
CC1CN(C(C)CO)C(=O)CC2=CC(NS(=O)(=O)C3=CC=CC=C3)=CC=C2OC1CN(C)S(=O)(=O)C1=CC=CC=C1&&&
CCOC1=CC=C(C=NN2C(C3=CC=CC=C3)=NC3=C(C=NN3C3=CC=CC=C3)C2=O)C=C1&&&
CCCCC(=CC(N)=O)C1=CC=CC(NC(=O)CC2=CC=CC=C2)=C1&&&
CCOC(=O)C1CCN(C(=O)CN2N=NC(C3=CC=CC=C3)=CC2=O)CC1&&&
CCN1C2CCC1CC(OC(=O)N(CC1=CC=C(Cl)C(C(F)(F)F)=C1)C1=CC=C(OC(C)(C)C(F)(F)F)C=C1)C2&&&
CC(NC(=O)NC1=CC2=C(C=N1)C(C1=CC=NC(N3CCOCC3)=C1)=N[NH]2)C1=CC=C(F)C=C1&&&
[1*]CCC(=O)NO&[1*]N[2*]&[2*]S(=O)(=O)c1ccccc1-c1ccc(Cn2c(CCc3ccccc3)nc3ccc(N[0*])cc3c2=O)cc1&[0*]C(=O)Cc1ccccn1&&&
CCOC(=O)C1(C)CCCC2(C)C1CCC13CC(C)(CCC12)C1=NN(C(=S)NC2=CC=C(Br)C=C2)C=C13&&&
N#[N+][N-]C1=CC=CC(C23CCC(N(CCC4=CC=CC=C4)C2)CC3)=C1&&&
[0*]C(=O)C([3*])(C)C&[0*]N[2*]&[2*]CCC(F)(F)F^[3*]C1C(=O)Nc2cccc(C3CCN([1*])CC3)c21&&[1*]C(=O)c1ccco1&&&
[0*]C([1*])c1nc(-c2ccccc2)cn1Cc1ccccc1&[0*]C1CC1&&[1*]C1CC1&&
CN(C)CCOC1=CC=CC2=C1CC2C1=NC(CC(C)(C)C)=NO1&&&
CCOC(=O)C(NC(=O)C1=CC=C(C#N)C=C1)C(C)C&&&
CNC(=O)C1=CC=CC(NC(=O)NC2=CN=C(OC3=CC=CC=C3Cl)C=C2)=C1&&&
CC1=C(Cl)C=CC=C1NC(=S)N1CCOCC1&&&
[0*]C(C)CO&[0*]N[1*]&[1*]Cc1ccc(-c2cccc(C[2*])c2)cn1&[2*]N([3*])[4*]&[3*]C(C)CO&&[4*]C(C)C&&
COCCNC(=O)C12CCOC1CCN(C(=O)C1=CC=C3[NH]C=CC3=C1)C2&&&
CC1=CC=CN2C(=O)C3=C(N=C12)N(C)C(C(=O)N1CCOCC1)=C3&&&
COC1=CC=C(C(=O)N2CCC3=CC=CC(Cl)=C3C2)C=C1OCCN1C=CON=C1&&&
[0*]=CC(=O)c1ccc(OC)cc1OC&[0*]=Cc1cc(OC)c(OC)c(OC)c1&&&
[0*]C(C)=O&[0*]Nc1ccc2nc(=O)[nH]c(=O)c2c1&&&
COC1=CC=CC=C1C1=CC2=C(C=C1OC)C(=O)N(O)C1C(CO)CCCN21&&&
CC1C2=C(CC3C4CCC(=O)C4(C)CCC13)C(=O)OC2&&&
CCOC(=O)C1C2COC3=CC=CC=C3C2N2C(=O)N(C3=CC=C(OC(F)(F)F)C=C3)C(=O)C12C&&&
[0*]N1CCOCC1&[0*]CC[1*]&[1*]Nc1ccc2c(c1)c1ccccc1n2Cc1ccccc1&&&
[2*]CC&[2*]N([3*])[0*]&[0*]C(=O)c1ccc(N[1*])cc1&[1*]C(=O)CCc1c(C)noc1C^[3*]CC&&&&
CNCCOC1=CC=C(C#CC2=CC=CC=N2)N=C1&&&
OCCC1=CC=C(C2CN(CC3=COC=C3)CCCN2CC2=CC=NC=C2)O1&&&
CC(C)N1C=C(C(=O)C2=CN=CC(NC(=O)CC3=CC=C4OCCOC4=C3)=C2)C2=CN=CN=C21&&&
[0*]Oc1cc(-c2[nH]c3ccccc3c2CC#N)ccc1OC&[0*]CC[1*]&[1*]N(C)C&&&
CC1=CC=C(OC2=CC=C(S(=O)(=O)N3CCOCC3)C=C2C#N)C(C)=C1&&&
COC1=CC=C(C2=NN=C(N3CCOCC3)S2)C=C1&&&
COC1=CC=C(C2C(OC(C)=O)C(=O)N2C2=CC(OC)=C(OC)C(OC)=C2)C=C1OC&&&
[1*]CC&[1*]O[0*]&[0*]C(=O)c1cn(-c2ccccc2)nc1-c1ccccc1&&&
[0*]S(=O)(=O)c1ccc(OC)cc1&[0*]Nc1cc(=O)n2cc(-c3ccccc3)[nH]c2n1&&&
[4*]Sc1cc(C)nc2cc(-c3ccccc3)nn12&[4*]CC([0*])=O&[0*]N[1*]&[1*]C([2*])=O&[2*]N[3*]&[3*]C[5*]&[5*]C12CC3CC(CC(C3)C1)C2&&&
[0*]Nc1ccc(NC(N)=NCC=C)cc1&[0*]C(=O)c1ccc(N[1*])cc1&[1*]C(=O)CCCCCN=C(N)N&&&
[1*]C(C)CCc1ccccc1&[1*]N[2*]&[2*]C(CCCCCC(=O)O)C([0*])=O&[0*]N[4*]&[4*]C1CCc2ccccc2N(Cc2ccccc2C(F)(F)F)C1=O&&&
[0*]C(=O)c1ccc(-c2ccnc(Nc3ccc(Cl)c(C(F)(F)F)c3)n2)cc1&[0*]N1CCS(=O)(=O)CC1&&&
CCC1OC(=O)C(C)C(=O)C(C)C(OC2OC(C)CC(N(C)C)C2O)C(C)(OC)CC(C)C(=O)C(C)C2C(OC(=O)NCCC3=CC=C(Cl)C=C3)C(=O)OC12C&&&
CC(C1=CC=C(F)C=C1)N1C(=O)OC(CC2=CC=CC=C2)(C2=NC3=CC=CC=C3O2)C1=O&&&
[1*]CC&[1*]O[0*]&[0*]C(=O)c1c(N)c2cccnc2n(C)c1=O&&&
CC1CCN(C(=O)C2=CC=C(C3=NC(CS(=O)(=O)C4=CC=CC=C4Cl)=C(C)O3)C=C2)CC1&&&
N=C(NC1=CC=CC(Cl)=C1)NC1=NC(C2=CC3=CC(Br)=CC=C3OC2=O)=CS1&&&
[0*]C1([1*])CC(=O)C(Sc2cc(C)c(Nc3ccccc3)cc2C(C)(C)C)=C(O)O1&[0*]CCc1ccc(O)cc1&&[1*]C(C)C&&
[0*]Cc1ccc(OC)cc1&[0*]Oc1ccc(C2OC(=O)NC2=O)cc1&&&
COC(=O)N1CCC(CNC2=C([N+](=O)[O-])SC3=NC=CC=C23)CC1&&&
C(=CC1=CC=NC=C1)C1=CC=CC=C1&&&
[0*]C(=O)c1ccccc1N&[0*]O[1*]&[1*]C[3*]&[3*]C1CCCN1[2*]&[2*]Cc1ccccc1&&&
[2*]CC&[2*]O[0*]&[0*]C(=O)c1ccc(N[1*])cc1&[1*]C([3*])=O&[3*]C1CC(=O)N=C(NN=Cc2ccc([N+](=O)[O-])cc2)S1&&&
CC(C)(C)C1=CC=C(C2=C(C3=C4C=CC=CN4C=C3C3=CC=CC=C3)N(CC3=CC=CC=C3)C(=S)[NH]C2=O)C=C1&&&
[1*]OC&[1*]C1CC(C)(C)C2(CC1([2*])[3*])OCCO2&[2*]CC([0*])=O&[0*]Nc1ccccc1^[3*]Cc1ccccc1&&&&
[0*]Nc1nc(C#N)nc(Nc2cc(F)cc(F)c2)n1&[0*]Cc1ccc2c(c1)OCO2&&&
CCOC1=CC=C(C2=C3[NH]C=C(NC(C)=O)C(=O)N3N=C2C(F)F)C=C1&&&
[0*]Oc1c(OC)cc(CCc2cc(OC)c(OC)c(OC)c2)cc1OC&[0*]C1OC([1*])C(O)C(O)C1O&[1*]CO&&&
COC1=CC=C(N(C)S(=O)(=O)C2=CC(NC(=O)C3=NN(C4=CC=CC=C4)C(=O)CC3)=CC=C2N2CCOCC2)C=C1&&&
CC(C)CCCC(C)C1CCC2C3=CCC4C(=O)C(Cl)=CCC4(C)C3CCC21C&&&
[1*]CC&[1*]O[0*]&[0*]C(=O)C1=C(C)N(O)C(C)=C(C(=O)O)C1c1ccccc1C&&&
[0*]OC&[0*]C(=O)C(=NNc1ccc(Br)cc1)NNc1ccc([N+](=O)[O-])cc1[N+](=O)[O-]&&&
[CH-]C(=O)P(=O)(O)C(=Cc1cccs1)[N+]#N&&&
[2*]S(C)(=O)=O&[2*]N[0*]&[0*]C(=O)c1cc(Cl)c(O[1*])c(Cl)c1&[1*]C[3*]&[3*]C12CC3CC(C1)CC(C1(CCCCC1)C3)C2&&&
[3*]C(C)C&[3*]N([1*])[4*]&[1*]C(=O)C[2*]&[2*]O[0*]^[4*]C(C)C^[0*]C(=O)c1cc(-c2ccccc2)[nH]n1&&&&&
[0*]C(=O)c1c(Cl)cnn1C&[0*]N[1*]&[1*]Cc1cccc(Cl)c1&&&
CC(CNCC1=CC=C(F)C=C1)C1=CN(S(=O)(=O)C2=CC=CS2)C2=CC=CC=C12&&&
CC1=CC=C(CC(=O)N2CCC3(CC2)CC(C)(CCNC(=O)N2CCOCC2)C2=CC=CC=C23)C(C)=C1&&&
[0*]N(C)C&[0*]CCC[1*]&[1*]Nc1n[n+]([O-])c2ccccc2[n+]1[O-]&&&
CN(C)CCN(C)C1=NC2=CC=C(Cl)C=C2N=C1S(C)(=O)=O&&&
NCCCSCCC(NC(=O)C(CC1=CC=CC=C1)NC(=O)C(CC1=CC=C(O)C=C1)NC(=O)CCCCN)C(N)=O&&&
O=C(CSC1=CN(CCNC(=O)C2=CC=CC=C2Cl)C2=CC=CC=C12)NCC1=CC=CO1&&&
CCCC1=NC(NCC2=CC=C(Cl)C=C2)=C2OC3=CC=CC=C3C2=N1&&&
[0*]CC&[0*]Oc1ccc(N([1*])[2*])cc1&[1*]CC&&[2*]S(=O)(=O)c1cc(CO)ccc1OC&&
[0*]S(=O)(=O)c1ccc(Oc2cc(Cl)cc(Cl)c2-c2ccnnc2)c(C#N)c1&[0*]Nc1nccs1&&&
[1*]C(C)C([0*])=O&[0*]N1CCOCC1&&[1*]Sc1nnc(-c2ccncc2)n1-c1ccccc1&&
CC(C)CON=CC1=CC=CC=C1C(=O)C=CC1=CC=C(OCC=C(C)CCC=C(C)C)C(OCC=C(C)CCC=C(C)C)=C1&&&
CC1=CC=C(Br)C=C1NC(=O)CN1C=C(C(=O)C2=CC=CO2)C2=CC=CC=C21&&&
[0*]Nc1ccccc1N&[0*]C(=O)C=[2*]&[2*]=Cc1ccc(C([1*])N2CCCCN3CCCC3C2)cc1&[1*]C1CC1&&&
CC(C)CNC(=O)C1=CC=CC(NC(=O)C2NC(CC(C)(C)C)C(C#N)(C3=CC=C(Cl)C=C3F)C2C2=CC=CC(Cl)=C2F)=C1&&&
OCC1CCN(CC2=CC=CC(OC3=NC=CN=C3N3CCCC3)=C2)CC1&&&
[0*]Oc1ccc(-c2cc(=O)c3c(OC)cc(O[1*])cc3o2)cc1OC&[0*]C(C)=O&&[1*]C(C)=O&&
[0*]C(C)=O&[0*]N1C([3*])C=CC1([2*])C&[2*]C([1*])=O&[1*]N1CCC(c2ncc(-c3ccccc3F)s2)CC1^[3*]CO&&&&
[1*]Cc1ccc(C([0*])=O)cc1&[0*]N1CCCCC1&&[1*]O[2*]^[2*]Cc1cc(C(F)(F)F)cc(C(F)(F)F)c1&&&
O=C(O)CCNC(=O)CN1C(C2=CC=CC=C2)=CC=C1C1=CC=C(C2=CC=C(OC(F)(F)F)C=C2)C=C1&&&
COP(=O)(OC)C(OC(=O)COC1=CC=C(C(=O)C2=CC=CC=C2)C=C1)C1=CC(OC)=C(OC)C(OC)=C1&&&
N#CC1CSCN1C(=O)CNCC1=CC=CC=C1&&&
CCOC(=O)CC1=CC(O)=CC(O)=C1C(=O)CCC1=CC=C(O)C(O)=C1&&&
CN(C)CCN1C(=O)CCC2C1CCN2CC1=CC=CN=C1&&&
[0*]C(C)=O&[0*]N[1*]&[1*]CCc1c[nH]c2c1C(=O)c1c(O)ccc(O)c1C2=O&&&
CC(C)CC(C)NCC1=CC=CC=C1&&&
[1*]N([0*])C&[0*]C(=O)c1cc2c(Cc3ccc(Cl)cc3)n[nH]c2s1&&[1*]Cc1ccncc1&&
O=C(NC1=CC=C(CN2CCN(CCCNC3=CC=NC4=CC(Cl)=CC=C34)CC2)C=C1)C1=CC=C(I)C=C1&&&
CC1=CC=C(C2=NC(CN3CCN(CC4=CC=C(C)C=C4)S3(=O)=O)=C(C)O2)C=C1&&&
[0*]OC&[0*]C(C=NNC(=O)NN=C(C)c1ccc(S([1*])(=O)=O)cc1)c1ccc(Br)cc1&[1*]N1CCOCC1&&&
[0*]CCCC(O)C1=C(C)C(=O)c2ccccc2C1=O&[0*]N1CCN([1*])CC1&[1*]CC&&&
[0*]OC&[0*]C(=O)Cn1ncc(Nc2ncnc3sc(C(N)=O)c(C)c23)c1C([1*])=O&[1*]N[2*]&[2*]C(C)c1ccccc1Br&&&
[0*]C(C)C&[0*]N([1*])[3*]&[1*]Cc1cc(Cc2ccc(N[2*])cc2)ccc1Cl&[2*]C(C)C^[3*]C1CCCCC1&&&&
CC1CC(N)C(COCC2=CC=CC=C2)OC1=O&&&
[1*]CC([0*])=O&[0*]Nc1ccc(-c2nc3cc(F)ccc3[nH]2)cc1&&[1*]Oc1ccccc1&&
O=P(O)(O)C(NC1=CC=C2C(=C1)N=CN2C1=CC=CC=C1)P(=O)(O)O&&&
[0*]C(=O)C(C)C&[0*]O[3*]&[3*]C1C(C)OC([2*])C(O)C1[4*]&[2*]Oc1ccc2c(Cc3ccccc3)nccc2c1&&[4*]O[1*]^[1*]C([5*])=O&[5*]C1(C)CCC2(C)CCC3(C)C(=CC(=O)C4C5(C)C=C(O)C(
O=C1C=CC(O)(C2=C(F)C=CC=C2F)C(C2=CC=C(F)C=C2F)=N1&&&
[0*]Nc1ccc(C)c(-c2ccc(Cl)cc2)c1&[0*]C(=O)c1nn(C)cc1Br&&&
[0*]Nc1cnn(C(C)C)c1&[0*]C([1*])=O&[1*]N1CCCN([2*])CC1&[2*]Cc1cscn1&&&
[0*]Oc1ccccc1C(C)(C)CC&[0*]Cc1cc(=O)n2ccsc2n1&&&
CN1CCC(=C2C3=CC=CC=C3CC(C)(C)N3C=C(C4=CC=CO4)N=C23)CC1&&&
[0*]N1CCC(n2cc(-c3ccc(F)cc3)nc2-c2ccncc2)CC1&[0*]Cc1ccccc1&&&
COC1=CC=C2N=C(NC(=O)C3CC3)C=C(C)C2=C1&&&
CC1=CC=C(N2C(C3=CC=CC=C3)=COC2=S)C=C1&&&
[0*]C(=O)n1cccc1CC&[0*]N1CCCC([2*])C1&[2*]C(=O)CC[1*]&[1*]SC&&&
[0*]C(C)CCCC(C)C&[0*]C1CCC2C(O)CCCC12C&&&
[0*]CCC(C)=O&[0*]C12CC3CC(C)(C1)CC(c1ccccc1)(C3)C2&&&
CC1=NC(C2=CC=C(Br)C=C2)=NC(C2=CC=C(Cl)S2)=C1C&&&
CC(CC(=O)O)CC(=O)O&&&
O=C(O)C1=CC=CC(C2=CC=C3C=CC=CC3=C2)=N1&&&
CC1=C([N+](=O)[O-])C=C(C=NNC(=O)C2=CC=CC([N+](=O)[O-])=C2)C=C1[N+](=O)[O-]&&&
CCC(=O)NC1=CC=C(S(=O)(=O)N2CCN(C3=CC=CC=C3)CC2)C=C1&&&
[0*]C(=O)c1ccns1&[0*]Nc1ccc(C[1*])cc1&[1*]C1CCCCC1&&&
O=C(NC(=S)N1CCCC1)C1=CC(N=NC2=CC=CC=C2)=CC=C1O&&&
[0*]C(=O)c1c(CC)cc(C)cc1CC&[0*]N[4*]&[4*]C1C(=O)OC1[5*]&[5*]C[2*]&[2*]N[1*]&[1*]C(=O)C[3*]&[3*]Sc1ccccc1&&&
CC(C(=O)NCC1=CC=C(C(F)(F)F)C=C1)C1=CC=C(NS(C)(=O)=O)C(F)=C1&&&
CC1=CC=CC(C#N)=C1C(=O)NC1=CC=C(C(N)=O)N=C1&&&
OC(C1=CC=CC=C1)(C1=CC=CC=C1)C1CCN(C2=NC(C3=CC=NC=C3)=NO2)CC1&&&
CCOC(=O)C1CCN(C(=O)NC2=CC=CC(OC)=C2)CC1&&&
COC(=O)C1=COC(OC2OC(COC3(C(=O)O)CC(O)C(NC(C)=O)C(C(O)C(O)CNC4C=NCCC4O)O3)C(O)C(O)C2O)C2C(C)C(=O)OC12&&&
[0*]CC&[0*]N1CCN([1*])CC1&[1*]S(=O)(=O)c1cc(OC)ccc1OC&&&
[0*]Nc1nc2ccccc2n1CC#C&[0*]C(=O)C[1*]&[1*]N1CCN(C)CC1&&&
[0*]Cc1noc(C)n1&[0*]N[1*]&[1*]Cc1cccc(Oc2ccccc2)c1&&&
[0*]C(=O)c1c(O)c2ccc(Cl)cc2n(CCCCC)c1=O&[0*]Nc1ccccc1&&&
[3*]=CC([0*])=O&[0*]N[2*]&[2*]C1CCN([1*])CC1^[3*]=Cc1ccc(Cl)c(Cl)c1^[1*]Cc1ccc(F)cc1F&&&&&
[1*]C(=O)Cc1cccs1&[1*]Nc1nnc(S[3*])s1&[3*]CC([0*])=O&[0*]O[2*]&[2*]Cc1cccc([N+](=O)[O-])c1&&&
[0*]Nc1c(C)cccc1Cl&[0*]C(=O)C[1*]&[1*]Sc1nc(C2CCCC2)nc2c(C(F)(F)F)cccc12&&&
[0*]C(=O)C([2*])c1ccc(C)cc1&[0*]N[1*]&[1*]Cc1cccc([N+](=O)[O-])c1^[2*]N([3*])C&&[3*]S(=O)(=O)c1ccccc1&&&
COC1=CC=C(C2=CC(C(F)(F)F)=NN2C2CCCCC2)C=C1&&&
CON=C(C1=CC=CC=C1CC1=CC=CC=C1C(F)(F)F)C1=NN=N[NH]1&&&
CC(=O)N(C)C(CC1=CC=CC=C1)C(=O)NC(CC1=CC=CC=C1)C(=O)NC(C=O)CCCN=C(N)N&&&
NC(=O)CCC(NP(=O)(O)O)C(=O)O&&&
CC(=O)NCCCCC(NC(=O)C(CCCNC(=N)N)NC(=O)C(CCCCN)NC(=O)OC(C)(C)C)C(=O)NCC1=CC=CC=C1&&&
O=P(O)(O)C=CCN1C=NC=N1&&&
[0*]CCC&[0*]C1C(=O)N(C)C2(O)C(=O)N(C)C(=O)C12&&&
O=C(NC1=CC=CC=N1)C1=CC=C2C(C3CCCCC3)=C(C3=CC=CC=N3)N(CCCO)C2=C1&&&
CCCCCN(CC1=CC=C(OC(F)(F)F)C=C1)C1=CC=C(N(CC2=CC=CC(C(=N)N)=C2)S(C)(=O)=O)C(C)=C1&&&
[1*]C1Cc2ccccc2C1=O&[1*]C[0*]&[0*]N1CCCCC1&&&
[0*]Nc1ccc(OC)cc1&[0*]C(=O)CCC[1*]&[1*]N1C(=O)c2ccccc2C1=O&&&
CC(=O)N1CCN(CC(=O)NNC(=O)C2=CC=CC([N+](=O)[O-])=C2)CC1&&&
O=C(NC1=CC=C(C2=CSC(Cl)=N2)C=C1)C1=CC=CC2=CC=CC=C12&&&
CC1=CC(=O)NN=C1SCC1=CC=C(Cl)C=C1&&&
[0*]C(=O)CCN1C(=O)C(c2cccs2)Oc2cccnc21&[0*]N[1*]&[1*]C[2*]&[2*]C1CCOCC1&&&
[0*]C(=O)c1c(Cc2cc(Cl)ccc2OC(F)F)sc2c1c(=O)n(C)c(=O)n2C(C)C&[0*]N1CCC(c2ccccc2)C1&&&
CC1=CC(C)=NC(N2CC3CN(C(=O)C4=CC=CC=C4C4=CC=CC=C4)CC3C2)=N1&&&
NC(=O)C1=CC=C(C(=O)N2CC3=CC=C(OCCO)C=C3CC2C(=O)NCC(N)=O)C=C1&&&
[2*]CC&[2*]O[0*]&[0*]C(=O)c1ccccc1N[1*]&[1*]C(=O)CCc1nnc2n(CCC(C)C)c(=O)c3sccc3n12&&&
[1*]S(=O)(=O)c1cc(C)ccc1OC&[1*]N1CCN([0*])CC1&[0*]C(=O)CCC(=O)c1ccc(F)cc1&&&
CC(OC(=O)C1=CC=C(NC(=O)NNC(=O)NC2=CC=C(F)C=C2)C=C1)C1=C(Cl)C=CC=C1Cl&&&
CC1(C)CCC2=C(C1)C1=CC=C(NC(=O)C3=CC=C(F)C=C3)C=C1OC2(C)C&&&
[0*]C([4*])=O&[0*]N[3*]&[3*]Cc1ccccc1^[4*]C1CCCN1[1*]&&[1*]C([2*])=O&[2*]Nc1ccc(Cl)cc1&&&
CC(C)CCCC(C)C1CCC2C3CCC4N(C)C(=O)CCC4(C)C3CCC12C&&&
[1*]=C(C#N)c1nc2ccccc2[nH]1&[1*]=Cc1cccc(O[0*])c1&[0*]Cc1ccc(Cl)cc1F&&&
O=C(CCCCC(CCS)C(=O)NC(CC1=CC=CC=C1)C(=O)O)OCC1=CC=CC=C1&&&
CC1=CC=C(NC(=O)CCN2CCCC2CNS(=O)(=O)C2=CC=C(Cl)C(Cl)=C2)C=C1&&&
CC1=NN=C2SC(C3=C(C(F)(F)F)ON=C3C3=CC(CN)=C4OCCC4=C3)=NN12&&&
CC1=CC=C(S(=O)(=O)NC(CNC(=O)C2=CC=NS2)C(=O)O)C=C1&&&
[0*]C(C)c1nccs1&[0*]Nc1ncc(Cl)c(Nc2cc(C3CC3)[nH]n2)n1&&&
CSC1=C(C#N)[N+]([O-])=C2C=CC(Cl)=CC2=[N+]1[O-]&&&
CC(C)(C)OC(=O)N1CCN(C2=NC(C3=CC=NC=C3)=CN=C2C2=CC=CC=N2)CC1&&&
FC1=CC=CC(COC2=CC=C3NCNS(=O)(=O)C3=C2)=C1&&&
[0*]C(=O)Cc1ccc(OC)cc1&[0*]O[2*]&[2*]CC([1*])=O&[1*]N1CCc2ccccc2C1&&&
O=C(CCCNC(=O)C1=CC=CO1)NC12CC3CC(CC(C3)C1)C2&&&
[0*]OC&[0*]CCC[1*]&[1*]N=c1nc(-c2ccc(F)cc2)oc2ccccc12&&&
[0*]Nc1ccccc1C&[0*]C(=O)C[1*]&[1*]Sc1n[nH]c(C)n1&&&
CC(N)C(CC1=CC=C2C=CC=CC2=C1)C(=O)N1CC2=CC=CC=C2CC1C(=O)NC(CCCCN)C(=O)NC(CC1=CC=CC=C1)C(=O)NC(CC1=CC=CC=C1)C(=O)O&&&
[2*]CC([1*])=O&[1*]Nc1ccccc1[N+](=O)[O-]&&[2*]O[0*]^[0*]C(=O)C[3*]&[3*]N1C(=O)NC2(CCCCCC2)C1=O&&&
CCCCC(NC(=O)C1=CC=CC=C1)C(=O)NC(C)C(=O)NC(CC(C)C)C(=O)NC(CC1=CC=C(O)C=C1)C(=O)NC1=CC=CC=C1O&&&
[0*]CC&[0*]N1CCN(c2cc(C)c3cc(Nc4ccnc5cc(Cl)ccc45)ccc3n2)CC1&&&
COC1=NC(=O)C2=C(C)N=C(Cl)N=C2[NH]1&&&
CC1=CC=C(S(=O)(=O)NC(=O)C2=CN(CCCCO)C3=CC(Cl)=CC=C3C2=O)C=C1&&&
CC1=CC=C2[NH]N=NC2=C1&&&
[0*]CC&[0*]N([1*])[2*]&[1*]CC&&[2*]CCN=C1C=C(O)C(=O)c2ccccc21&&
COC1=CC=C(N2C(=O)N(CC3=CC=CC=C3F)C3=CC=CC=C3S2(=O)=O)C=C1&&&
CONC(=O)C1=CC=CC(NC(=O)C=CC2=CC=C(C(F)(F)F)C=C2)=C1&&&
O=C1[NH]C2=CC=CN=C2N1C1=CC=C(Cl)C=C1&&&
O=C(NC1=CC=C(F)C=C1)C1=NOC(C2=CC=C(O)C=C2)=C1&&&
[0*]Cc1nnc(-c2ccccc2)o1&[0*]N1CCCC1[1*]&[1*]Cn1cccn1&&&
CC12C=CC(=O)C=C1CCC1C2C(O)CC2(C)C1CCC2(O)C(=O)COC(=O)C1=CC=C(C(F)(F)F)C=C1&&&
[0*]C(=O)Cc1ccccn1&[0*]N1CC2=C(C1)C(c1ccccc1)NC2&&&
[0*]C(C)C(O)c1ccc(O)cc1&[0*]N[1*]&[1*]CCCCCCCC[2*]&[2*]N[3*]&[3*]CC(O)c1ccc(O)c(CO)c1&&&
COC1=CC=C(NC(=O)NC2=CC=CC(C3=NN4C=NN=C4C=C3)=C2)C=C1OC&&&
[0*]On1c(=O)c(-c2c(F)cccc2Cl)nc2cnc(OC)nc21&[0*]CC[1*]&[1*]N(C)C&&&
[0*]C(=O)c1ccccc1C&[0*]N[2*]&[2*]Cc1ccc(O[1*])nc1&[1*]C(C)C&&&
CN(C)C=NCC1=CC=CC=C1[N+](=O)[O-]&&&
CC(C)CC(CC(C)C)NC(=O)C(CC1=CC=CC=C1)NC(=O)C(NC(=O)C(CCCCNC(=O)OCC1=CC=CC=C1)CC(C)C)C(C)C&&&
O=[N+]([O-])C1=CC=CC(NC(=S)NC(C2=CC=CC=C2)C2=CC=CC=C2)=C1&&&
CC12CCN(C(=O)CN3CCC(N4C(=O)CCCC5=CC=CC=C54)CC3)C(CC3=CC=CC=C31)C2(C)C&&&
[0*]C(=O)Cc1cc(=O)oc2cc(N)ccc12&[0*]N[1*]&[1*]Cc1ccco1&&&
[0*]C(C)=O&[0*]N1CCC([2*])CC1&[2*]N[1*]&[1*]C(=O)c1cc2cc(F)ccc2nc1N&&&
[2*]C1CC2CCC(C1)N2C&[2*]O[0*]&[0*]C([1*])=O&[1*]N([3*])c1ccsc1&[3*]Cc1cccc(C(F)(F)F)c1&&&
CS(=O)(=O)NCCCN=C(N)N&&&
O=C1C=C(CO)OC(CN2CCN(C3=CC=NC4=CC(Cl)=CC=C34)CC2)=C1O&&&
OCC1OC(OC2C(C3=CC=C(O)C=C3)OCC(O)C2OC2OC(CO)C(O)C(O)C2O)C(O)C(O)C1O&&&
[2*]Cc1ccc(C)cc1&[2*]N[0*]&[0*]C(=O)CC[3*]&[3*]N[4*]&[4*]CC([1*])=O&[1*]N1CCCC1C#N&&&
N#CC1=CC=C(OC2=CC=C3SC4=CC=CC=C4C(=NO)C3=C2)C=C1&&&
O=[N+]([O-])C1=CC=C(CS(=O)(=O)C2=CC=C([N+](=O)[O-])C=N2)C=C1&&&
[2*]Cc1cn(C)nc1C&[2*]N[0*]&[0*]C([1*])=O&[1*]Nc1ccc2c(c1)NC([4*])C2&[4*]CC[3*]&[3*]N1CCCC1&&&
[0*]S(=O)(=O)c1ccc(C)cc1&[0*]N1C(c2ccc(-c3ccc(Br)cc3)cc2)C[8*]&[8*]C1C(=O)OC([9*])C1[7*]&[7*]C([1*])=O&[1*]N[5*]^[9*]CC([2*])=O^[5*]C1CC1&[2*]N[6*]&&&[6*]C1CC1&&&
ClC1=CC=CC(OC2=CC=CC3=NC=NC(NC4=CC=C(OC5=CC=CC(Cl)=C5)C(Cl)=C4)=C23)=C1Cl&&&
[1*]CC&[1*]O[0*]&[0*]C(=O)c1coc2cc(O[2*])cc(O)c2c1=O&[2*]CCCC[3*]&[3*]N1CCN(c2ccccc2OC)CC1&&&
[0*]=Cc1c(-c2ccc(F)cc2)cc(-c2ccc(Cl)cc2)nc1-c1cccnc1&[0*]=CC1CCCCC1&&&
[1*]C(CCCC)C([0*])=O&[0*]Nc1nnn(CC)n1&&[1*]Oc1ccc(Cl)cc1&&
CC1=CC=C(NC(=O)N2CCN(C3=CC=C(F)C(C(F)(F)F)=C3)CC2)C=C1F&&&
[1*]OC&[1*]C(C)C[3*]&[3*]N1CCc2nn(CC([0*])=O)cc2C1&[0*]N1CCN([4*])CC1&[4*]CC[2*]&[2*]Oc1cccnc1&&&
[0*]Sc1nccc(C)n1&[0*]Cc1ccc([N+](=O)[O-])o1&&&
COC1=CC(OC)=CC(C2=C(C#CC3=CSC=N3)C3=CC(Cl)=CC=C3O2)=C1&&&
C1=CC=C2C3=CC=CC=C3CNCC2=C1&&&
CC1CN(C(C)C)C(=O)C2=CC=CC(NC(=S)NC3=CC=C(OC4=CC=CC=C4)C=C3)=C2OC1CN(C)S(=O)(=O)C1=CC=CC=C1&&&
CC1=NC2=CC=C([N+](=O)[O-])C=C2N1CCN1C(=S)[NH]C2=CC=CC=C21&&&
CC1=CC=CC(NC2=CC(N3CCCCC3C)=CC=N2)=N1&&&
CC1CN(C(C)CO)C(=O)C2=CC=CC(NC(=O)C3=CC=NC=C3)=C2OC1CN(C)CC1=CC=C(C2=CC=CC=C2)C=C1&&&
COC1=CC=CC=C1CCC(=O)NC1=CC=C(S(=O)(=O)NC2=NC(C)=CC(C)=N2)C=C1&&&
CCCCCC(=O)N(C1=CC=C(NC2=C3C=CC=CC3=NC3=CC=CC=C23)C=C1)S(C)(=O)=O&&&
[0*]Nc1cnccc1N&[0*]C(=O)c1cc(F)cnc1Oc1ccc(Nc2ccccn2)cc1&&&
FC(F)(F)C1CC12CCN(C1=CC3=C(C=C1Cl)CN(C1=CC=NC(NC4=CC=CC=N4)=C1)CO3)CC2&&&
[1*]C(C([0*])=O)C(C)C&[0*]N1CCCC1c1nc2ccccc2[nH]1&&[1*]N[2*]^[2*]S(=O)(=O)c1ccc2c(c1)oc(=O)n2C&&&
[0*]CCc1c(N2CCC(C)CC2)nc2ccccc2c1C(C)C&[0*]N[1*]&[1*]S(=O)(=O)C(F)(F)F&&&
[0*]Oc1c(OC)ccc2cc3[n+](cc12)CCc1cc2c(cc1-3)OCO2&[0*]CCC[1*]&[1*]N(C)C&&&
COC1=CC2=C(SC3=CC=C(F)C=C3)N=CC=C2C=C1OC1CC2CNCCC2C1&&&
COC1=CC2=C(C=C1OC)[NH]S(=O)=O&&&
O=C(O)C1=C(CC2=CC=C(Cl)C(Cl)=C2)C(CC2=CC=C3C=CC=CC3=C2)=NN1CC1CCCCC1&&&
CCC1=CC=C(NC(=O)C2=NNS(=O)(=O)C3=CC=CC=C23)C=C1&&&
[1*]CC([0*])=O&[0*]Nc1ccc(N2CCCC2)cc1&&[1*]Sc1nncn1-c1ccccc1F&&
CCC1N=C(C(N)=O)C=C2N=CN(CC3=CC=C(OCC4=CC=CC=C4)C=C3)C21&&&
[0*]Nc1cc(OC)ccc1F&[0*]C([1*])=O&[1*]Nc1cccc(C#N)c1&&&
[0*]C(=O)c1cc2c(=O)n3ccccc3nc2n1C&[0*]N[1*]&[1*]Cc1ccco1&&&
[0*]C(=O)c1ccc2c(-c3cnc(NC)n3C)nn(-c3cccc(OC)c3)c2c1&[0*]Nc1ccc(C[1*])cc1&[1*]N1CCCC1[2*]&[2*]C(N)=O&&&
[0*]N1CCCCC1c1noc(C)n1&[0*]Cc1ccncc1&&&
O=C(NC1=CC=C(C2=NN=C3CCCCCN32)C=C1Cl)C1=C(Cl)SC(Cl)=C1&&&
CCC(=O)NC1=NC2=C(OC3=CC(N4CCN(C(=O)NCC5=CC=CC=C5)CC4)=NC=N3)C=CC=C2S1&&&
CSCCC(NC(=O)C(CC1=CC=C(OP(=O)(O)O)C=C1)NC(=O)CC1CCCCC1)C(=O)NC(CC1CCCCC1)C(=O)NC1=N[NH]C(=S)S1&&&
[0*]C(C)=O&[0*]NC1CCc2ccc(CC[2*])cc21&[2*]N[1*]&[1*]C(C)=O&&&
COC(=O)C1CC(NC(=O)N(CCCl)N2C=NN=C2)C(=O)C2=C1C=CS2&&&
CCCN(CCC)C1=C([N+](=O)[O-])C=C(S(=O)(=O)N2CCNCC2)C=C1[N+](=O)[O-]&&&
CCCCNC(=O)CSC1=NC2=CC(C)=CC=C2O1&&&
[1*]C(=O)NN=Cc1cccc(O[0*])c1&[0*]Cc1ccccc1&&[1*]C1CC1&&
O=C1C=C(C2=CC=C(Cl)C=C2)[NH]C2=NC3=CC=CC=C3N=C12&&&
[0*]=CC&[0*]=C(Cc1ccccc1)C(=O)C=[1*]&[1*]=Cc1ccc2c(c1)C(C)(C)CCC2(C)C&&&
[0*]N1CCNCC1&[0*]CCC[1*]&[1*]N1CCC2CCCCC2C1&&&
CC1=NN(C2=CC=C(S(=O)(=O)NC3=CC=CC=C3F)C=C2)C(C2=CC=CC=C2)=C1&&&
[5*]CCc1ccc(OC)cc1&[5*]N[0*]&[0*]C([1*])=O&[1*]N1CCN(C2c3ccc(Cl)cc3CCc3cc(Br)cnc32)CC1[4*]&[4*]C[3*]&[3*]O[2*]&[2*]C(C)=O&&&
[0*]C(=O)c1ccccc1&[0*]Oc1ccc2nc3n(c(=O)c2c1)CCCN3&&&
COC(=O)CN(C(=O)C1=CC=CC(S(=O)(=O)N(C)C2=CC=CC=C2)=C1)C1=CC=C2OCCOC2=C1&&&
[1*]OC&[1*]CC([2*])C[3*]&[2*]N[0*]&[0*]C(=O)c1nccnc1N^[3*]N1CCCC1C&&&&
CC1=NC(N(C)C2=CN=C(Cl)C=N2)=CC(N2CCNCC2)=N1&&&
[0*]NC(=S)NN=Cc1c(F)cccc1F&[0*]C1CCCCC1&&&
COC(=O)C1=C(N2CC2)C(=O)C(OC)=C(O)C1=O&&&
NC1=NC2=C(CC3=CC(NC(=O)NC4=CC=CC=C4F)=CC=C32)S1&&&
CNS(=O)(=O)N1CCN(S(=O)(=O)N2CCCC(C)C2)CC1&&&
CS(=O)(=O)CC(=O)NC1=CC=C(C2=CC=C=C2Cl)C=C1&&&
[0*]OC&[0*]C(=O)C([3*])C([6*])CC(C)C&[3*]N[1*]&[1*]C(=O)C([4*])C(C)C^[6*]NN(C#N)C(=O)C[7*]^[4*]N[5*]&[7*]N[2*]&[5*]C(=O)CCc1ccc(O)cc1&[2*]C(=O)C(N)C(C)C&&&&&
CCC(CC)C1=CC=CC(C2=CC(NC(=O)C3CNC(=O)C3)=NN2C2=CC=CC(CCCOC)=C2)=C1&&&
CC1=CC=C(C(=O)COC(=O)CCNS(=O)(=O)C2=CC=CC=C2)C=C1&&&
COC1=CC=C(Cl)C2=C1CC(N)CC2&&&
O=C(C1=CC=CC=C1)C1=C(C2=CC=CC=C2)C2=CC=CC(O)=C2O1&&&
ON=C1C2=CC=CC=C2N=C2[NH]C(C3=CC=CO3)=NN12&&&
CN(C)CCCN(CC1=CC=NC=C1)C(=O)CC1=COC2=CC=CC=C12&&&
[0*]N1CCC(c2cc(Cc3cccc(C)n3)nc(N)n2)C1&[0*]Cc1c[nH]c2ccccc12&&&
CC1CCC2(C)C(O)=CC(=O)C=C2C1&&&
[1*]Oc1cccc(C)c1C&[1*]Cc1nnc(S[2*])o1&[2*]CC([0*])=O&[0*]Nc1ccc(N2CCOCC2)cc1&&&
CC1(NC2=NC=NC3=C2C=C[NH]3)CCC1&&&
N=C(N)NCCCC(NC(=O)C1=CC=C(COC2=CC=C(CO)C=C2)C=C1)C(=O)O&&&
[3*]CC&[3*]Oc1ccccc1N1CCN([1*])CC1&[1*]C(=O)CCC([0*])=O&[0*]O[4*]&[4*]CC([2*])=O&[2*]N[5*]&[5*]C1CCCC1&&&
[1*]CC&[1*]O[0*]&[0*]C(=O)c1[nH]c2cc(Cl)c(Cl)cc2c1N[2*]&[2*]Cc1ccccc1&&&
COC1=CC(C=NNC(=O)CCC2=NC(=O)C3=C([NH]2)SC2=C3CCCC2)=CC=C1O&&&
CCOC(=O)C(C)OCCN(CC1=CC=CC=C1)C(=O)C(C)OC1=CC=C(C(C)(C)C)C=C1&&&
OCCCCOC1=C2C=CC=C(CC3=CC=CC=C3)N2C=C1C1=CC=C(OCCC)N=C1&&&
[0*]Nc1nccc(C)n1&[0*]C(=O)c1sc2nc(N3CCOCC3)c3c(c2c1N)CCC3&&&
[0*]N1CCOc2ccc(CC)cc21&[0*]C([1*])=O&[1*]N1CCN([2*])CC1&[2*]CCO&&&
CC1=CC=C(S(=O)(=O)CCC(=O)N2CCC3=CC=CC=C32)C=C1&&&
[1*]OC&[1*]CCn1c(S[3*])nnc1-c1ccc(C)cc1&[3*]CC([0*])=O&[0*]N[2*]&[2*]Cc1ccccc1Cl&&&
[0*]Nc1cc(C)ccn1&[0*]C([1*])=O&[1*]C1CCCCC1&&&
[2*]CCc1sc2nc(-c3ccc(OC)cc3)nn2c1C&[2*]N[0*]&[0*]C(=O)C[1*]&[1*]Oc1ccccc1C&&&
[2*]CC&[2*]O[0*]&[0*]C(=O)c1c(N[1*])sc2c1CCC2&[1*]C(=O)CCn1c(C)nc2ccccc2c1=O&&&
[3*]S(=O)(=O)c1ccc(C([0*])=O)cc1&[0*]N([1*])[2*]&[1*]C[4*]^[3*]N1CCCC1^[4*]C1CCCO1^[2*]Cc1cc2ccccc2[nH]c1=O&&&&&&
CC(O)(CS(=O)(=O)C1=CC=C(Br)C=C1)C1=NC(C2=CC=C(Cl)C=C2)=NO1&&&
[3*]CC=C&[3*]N1C(=O)NC(=O)C(=[2*])C1=O&[2*]=CC([0*])=O&[0*]N1CCN([1*])CC1&[1*]Cc1ccccc1&&&
COC1=CC=C(OCCCC(=O)N2CCN(S(=O)(=O)C3=CC=CC=C3Cl)CC2)C=C1&&&
COC1=CC=C(C2=CSC3=NC=NC(SC4=NC=NS4)=C23)C=C1&&&
[0*]C(=O)C1=C(C)NC(=O)NC1c1ccc([N+](=O)[O-])cc1&[0*]O[1*]&[1*]Cc1ccccc1&&&
CC(=O)OC1CC2C(C)(C)CCCC2(C)C2C=CC3(C)C(C4(C)CCOC(=O)C4)CCC3(C)C12&&&
[0*]OC&[0*]CC[1*]&[1*]Oc1ccc(Oc2ccccc2)cc1&&&
CC1=CC=C(C(=O)NC2=NC3=C(CCCC3)S2)C=C1NC1=NC=NC2=CN=C(N3CCNCC3)N=C12&&&
NC(=O)C1=CC(S(=O)(=O)N(CCN2CCCC2)CC2=CC=CC=C2)=CC=C1F&&&
CC(=O)C1=C(C)[NH]C(C(=O)COC(=O)CN2C(C)=CSC2=O)=C1C&&&
[0*]CCC(=NS(=O)(=O)c1cn(C)cn1)c1ccc(C)cc1&[0*]C1C(C)CCCC1C&&&
[2*]CCCCCCC(=O)NO&[2*]C1NC(=O)C([1*])Cc2ccc(O)c(c2)OCCCC([3*])NC1=O&[1*]N[0*]&[0*]C([4*])=O^[3*]C(=O)O^[4*]C1CCNCC1&&&&&
CCC1=CC=C(OCC(=O)NC2=CC(C(=O)N3CCOCC3)=CC=C2Cl)C=C1&&&
[2*]C1C(=O)N(S[1*])C1c1ccc(OC)c(OC)c1&[1*]C1CCOC1=O&&[2*]N[0*]^[0*]C(C)=O&&&
CC1=CC(NC(=O)C2=C(C)SC3=C2CCCC3)=CC=C1Br&&&
[2*]C1CCCN(c2ncnc3sc(CC)nc23)C1&[2*]C([0*])=O&[0*]N[1*]&[1*]Cc1ccc(OC(F)F)cc1&&&
CC(C)(C)C1=CC=C(S(=O)(=O)NC2=CC=C3OCCOC3=C2)C=C1&&&
[0*]C(=O)C(C)c1ccc(N2CCCC2=O)cc1&[0*]N[1*]&[1*]Cc1cccnc1N1CCCC1&&&
[0*]N(C)c1ccccc1C(=O)O&[0*]S(=O)(=O)c1ccc(Cl)s1&&&
[0*]Nc1nc(Oc2ccccc2C)nc2c1ncn2Cc1ccc(-c2nnc(C)o2)cc1&[0*]C1CCNC1&&&
[1*]CC&[1*]O[0*]&[0*]C(=O)C1=C(N)C(C#N)(C#N)C(c2ccco2)=C(C)C1=O&&&
COC1=CC=CC=C1C1=NC(C(=O)NC2=CC=CC(OC)=C2)=CS1&&&
[0*]C([1*])=O&[0*]N[4*]&[4*]Cc1ccc(C(F)(F)F)cc1^[1*]Nc1nc(CCCCC2=NNC(=O)C2([7*])[6*])cs1&&[7*]C([2*])=O&[2*]N[5*]^[6*]C([3*])=O^[5*]Cc1ccc([N+](=O)[O-])cc1&[3*]Nc1ccc(OC(F)(F)
CCCCCCCCCCCCCCCCCCCCC(=O)OCC(O)COP(=O)(O)OCCOCN1C=NC2=C(N)N=CN=C21&&&
O=S(=O)(C1=C(N2CCCCCC2)N=C2C=CC(Cl)=CN2C1=S)N1CCOCC1&&&
CCOC1=CC=C(CCCC(=O)C2=CC=C(OCC(=O)O)C(S(=O)(=O)N3CCCCCC3)=C2)C=C1&&&
CCCCCCCC(=O)NC(CCCN)C(=O)NC(CCCN)C(=O)NCC(=O)NC(CCCN)C(=O)NC(CCCN)C(=O)NC(CCCN)C(N)=O&&&
[0*]C(=O)CC(C)CC&[0*]O[3*]&[3*]C1C(C)=C2C(C1[1*])C([4*])(C)CC([5*])C1(OC(=O)NC1C)C2(C)C&[1*]OC&&[4*]O[2*]^[2*]C(C)=O^[5*]OC&&&&
[0*]C(=O)Cn1cnc2c(=O)n(C)c(=O)n(C)c21&[0*]N[1*]&[1*]CCCC[1*]&[1*]N1CCC(c2c[nH]c3cc(F)ccc23)CC1&&&
CC1=CC(C(=O)NC2=CC=C3OC(C(=O)NCC(O)CO)=CC3=C2)=CO1&&&
[3*]CC#C&[3*]O[0*]&[0*]C([1*])=O&[1*]N[4*]&[4*]CC[5*]&[5*]O[6*]&[6*]CC[7*]&[7*]Nc1nc(N[8*])nc(N)c1[N+](=O)[O-]&[8*]CC([2*])=O&[2*]Nc1ccc(C(=O)O)cc1&&&
[1*]C(CC)c1ccccc1&[1*]N[0*]&[0*]C(=O)c1nn(C)c2c1CS(=O)(=O)c1ccccc1-2&&&
CC(C)C1CC2=CC=CC=C2C1NC(=O)CSC1=NN=CS1&&&
[2*]CC&[2*]N([1*])[3*]&[1*]C(=O)c1ccc2c(c1)ncn2C&&[3*]C1CCS(=O)(=O)C1[4*]^[4*]C([0*])=O&[0*]Nc1ccc(OC)cc1&&&
[0*]Oc1cccc(OC)c1&[0*]Cc1nc(C#N)c(N[1*])o1&[1*]Cc1cccs1&&&
[2*]CC&[2*]O[0*]&[0*]C(=O)c1nn(-c2ccc(Cl)cc2Cl)c(-c2ccc(N[1*])cc2)c1C&[1*]C(=O)c1ccccc1&&&
[0*]Nc1nnc(S(N)(=O)=O)s1&[0*]S(=O)(=O)C1OC([1*])C(O)C1O&[1*]CO&&&
CCCCN(C(C)=O)C1=C(N)N(CC(C)C)C(=O)[NH]C1=O&&&
O=C1C2C3CC4=CC=CC=C4C2(CCN13)C(=O)C1=CC=C(F)C=C1&&&
[3*]C(CCC)C([0*])=O&[0*]O[2*]&[2*]CC^[3*]N[1*]&&[1*]C(=O)Cn1cc3[nH]c(=O)n(Cc4ccccc4)c(=O)c3nc2n1&&&
[0*]Oc1ccc(C)cc1&[0*]C[1*]&[1*]C1CCOc2[nH]c(N)nc(=O)c2C1&&&
COCCOCCOCCOCCOCCNC(=O)NS(=O)(=O)C1=CC=C(Cl)C=C1Cl&&&
N#CC1=CC=CC(CN2C=NC=C2CN2CCCN(C(=O)NCC3=CC=CC=C3)CC2)=C1&&&
[0*]C([1*])=O&[0*]Nc1ccccc1&&[1*]N1CCC(c2nc(-c3cccc(F)c3)no2)CC1&&
CCCC1=C(C(C)C)C=C(C(C)C)[N+]([O-])=C1OC1=CC=C(S(C)(=O)=O)C=C1&&&
[0*]N1C(=O)c2oc3ccccc3c(=O)c2C1c1ccc(OC)cc1&[0*]Cc1ccc(OC)cc1&&&
COC(=O)C(CC1=CC=CC=C1)NC(=O)CNC(=O)C(N)CC1=CC=C(O)C=C1&&&
CC1=NN(C2=CC=C(N3CCN(CC4=COC(C5=CC=C(Br)C=C5)=N4)CC3)C=C2)C(C)=C1&&&
COC1=CC(NC2=C(C#N)C=NC3=CC4=C(C=C23)N=C(NCCN2CCN(C)CC2)S4)=C(Cl)C=C1Cl&&&
CC1=CC=CN(CC(NC(=O)C2C(C3=CC=CC=C3)C2S)C(=O)NC(CC2=CC=CC=C2)C(=O)OCC2=CC=CC=C2)C1=O&&&
[0*]C(=O)Cn1cnc2sc(C)c(C)c2c1=O&[0*]N[2*]&[2*]CC([1*])=O&[1*]N[3*]&[3*]Cc1cccs1&&&
CC(=O)N1CCC(N2C=C(C3=CN=C(N)C4=C3SC=C4C3=CC=CC=C3)C=N2)CC1&&&
COC1=CC=C(C(=O)C=C2C3=CC=CC=C3C(=O)N2C2=CC=CC=C2)C=C1OC&&&
[2*]CC&[2*]O[0*]&[0*]C([3*])=O&[3*]C1Cc2c(sc3ccc(F)cc23)C(c2ccc(OC)cc2)N1[1*]&[1*]C(=O)c1cc(C)nn1C&&&
[0*]N(C)C&[0*]CCn1c(-c2ccccc2)nc2c1c(=O)n(Cc1nc(-c3ccccc3)oc1CO)c(=O)n2C&&&
[0*]C(=O)CC&[0*]Nc1ncccc1Oc1cccc2ccc(C(C)=O)nc12&&&
[0*]OC&[0*]C(=O)c1ccccc1N[1*]&[1*]C([2*])=O&[2*]N1CCSC1C&&&
[2*]CC&[2*]C1CCCCN1[0*]&[0*]C(=O)C[1*]&[1*]Oc1ccccc1C&&&
[0*]C(=O)Cc1cccnc1&[0*]N1CCC2(CCCN(c3ccccc3)C2)CC1&&&
COC1=CC(C2CC(C3=CC=C(Cl)C=C3)=NN2C(=S)NC2=CC=C(Cl)C=C2)=CC=C1O&&&
[2*]N1C(=O)NC2(CCc3ccccc3C2)C1=O&[2*]CCCC[0*]&[0*]N[1*]&[1*]S(=O)(=O)c1cccc2nsnc12&&&
[0*]Cc1c(O)cc(O)c2c(=O)c(Oc3ccc(C)cc3)c(-c3ccccc3)oc12&[0*]N1CCN(C)CC1&&&
COC1=CC=C(OC)C2=C1S(=O)(=O)N=C(C1=C(O)N(OCC3CC4C=CC3C4)N=NC1=O)N2&&&
COC(=O)C1(CC2=CC=CC(F)=C2)C2C3=C(CC2CN1C(=O)C1=CC=CN=C1)N(CC1=CC=C(N2C=CC=N2)C=C1)C(C(=O)N(C)C)=C3&&&
CC1CCC(CN2C(N3CCOCC3C3=CN(C)N=C3)=NC3=CC(C4=NOC(=O)[NH]4)=NC(C4=CN=CC(Cl)=C4)=C32)N1&&&
O=C(NC1=CC=C(Cl)C=N1)C1=CC([N+](=O)[O-])=CC=C1O&&&
CC1=CC=CC(N2CCN(C(=O)C3=C(C)C=CS3)CC2)=C1C&&&
O=C(O)CCC1=CC=C(OC2=CC=CC=C2)C=C1&&&
CCOC(=O)NC1=C2C=C(Cl)C=CC2=NC2=CC=C(OC)C=C12&&&
[0*]NC(=S)SC&[0*]C[1*]&[1*]C1CN(c2ccc(N3CCNN(C(=O)c4ocnc4C)CC3)c(F)c2)C(=O)O1&&&
N#CC1=CC=C(C(=O)N2CCC(=O)N(C(CO)CC3=CC=CC=C3)CC2)C=C1&&&
CC1=CN=C(C2=NN3C=CC(C4=CC=CC=C4C)=CC3=C2CN2CCC3(CCC4=CC=CC=C43)CC2)O1&&&
[0*]C(=O)CN&[0*]N[3*]&[3*]C(CCCN=C(N)N)C([1*])=O&[1*]N[4*]&[4*]C(CCCN=C(N)N)C([2*])=O&[2*]N[5*]&[5*]C(CCC[6*])C(=O)O&[6*]NC(=N)N&&&
[1*]C(=O)c1nn(-c2ccc(Cl)cc2Cl)c(-c2ccc(Cl)cc2)c1C&[1*]N[4*]&[4*]C(Cc1ccc(OP(=O)(O)O)c(I)c1)C([0*])=O&[0*]O[2*]&[2*]C[5*]&[5*]C1C=CCC([3*])C1&[3*]OP(=O)(O)O&&&
[0*]C([1*])=O&[0*]N[4*]&[4*]CCc1cccs1^[1*]N[5*]&&[5*]CC(Cc1ccccc1)C([2*])=O&[2*]N[6*]&[6*]CCC([3*])=O&[3*]N[7*]&[7*]C1CCCC1&&&
COC1=CC=C(NC(=O)C2=CC=C([N+](=O)[O-])O2)C=C1&&&
CSC1=CC=C(CNC(=O)C2CCCN2C(=O)C2=CC=C3C=CC=CC3=C2)C=C1&&&
[0*]N1CCC(C)CC1&[0*]C(=O)Cn1c(=O)ccn(C[2*])c1=O&[2*]C12CC3CC(CC(C3)C1)C2&&&
CCNC1=CC2=C(C=C1C(F)(F)F)N(C(=O)NC1=CC=C(OC(F)(F)F)C=C1)CC2(C)C1=CC=CC=C1&&&
CC(C)CCN1CC(C(=O)NC2=CC(F)=CC=C2F)CC1=O&&&
CN1CC(C(=O)N2CCC(C3=CC=C(C#N)C=C3)CC2)C(C2=CC=C(Cl)C=C2)C1&&&
[1*]CCC&[1*]O[0*]&[0*]C(=O)c1c(S([3*])(=O)=O)c(C)n(C)c1C&[3*]N[2*]&[2*]Cc1cccc(OC)c1&&&
CC(=O)NCC1CN(C2=CC=C3C(=C2)OCCC2=C3ON=C2C)C(=O)O1&&&
OC(C1=CC=CC=C1)C(F)(F)C1=NC(C2=CC=CC=C2)=C[NH]1&&&
N=C1SC2=C(S1)C1=CC=CC=C1C2=N&&&
[1*]CC&[1*]O[0*]&[0*]C([2*])=O&[2*]C1C2COc3ccc(Cl)cc3C2N2C(=O)CN([3*])C(=O)C12C&[3*]Cc1ccc(F)cc1&&&
[0*]CC&[0*]N1C(=O)c2ccnn2C2(CC(=O)NC2=O)C1=O&&&
[0*]C(C)=O&[0*]N([1*])C&[1*]C[2*]&[2*]C1CSc2ccccc2CN1&&&
[0*]N1CCC(O)(c2ccccc2CC)C(C)C1&[0*]Cc1ccco1&&&
CCOC1=CC=C(C(CNC(=O)CN2C(C3=CC=CC=C3)=CC=C2C2=CC=CC=C2)N2CCN(C)CC2)C=C1OC&&&
[2*]N(C)C&[2*]CC(O)C[0*]&[0*]O[1*]&[1*]C[3*]&[3*]C1OC(n2cc(C3CC3)c(=O)[nH]c2=O)CC1O&&&
[0*]Nc1cccc(C)n1&[0*]C(=O)c1ccc(Cl)nc1&&&
[1*]C(CCC)C([0*])=O&[0*]N1CCC2(CC1)Cc1cn(C(C)(C)C)nc1C(=O)N2&&[1*]Nc1cc(N2CCC([2*])CC2)ncn1^[2*]CC(F)(F)F&&&
COC1=CC=C(CC2=C(Br)C(=O)OC2(CSC2=CC=C(C)C=C2)[N+](=O)[O-])C=C1&&&
COC1=CC=C(CN(C)C(=O)CCNC(=O)C2=CC=C(Cl)C=C2)C=C1OC&&&
[0*]C(=O)Cc1ccc(-c2noc(=O)[nH]2)cc1&[0*]N1CCC(n2cc(-c3ccoc3)nn2)CC1&&&
[0*]C(=O)C(N)C(C)C&[0*]N[3*]&[3*]C(Cc1ccccc1)C([1*])=O&[1*]N[4*]&[4*]C(Cc1ccccc1)C([2*])=O&[2*]N[5*]&[5*]Cc1ccccc1&&&
[0*]C(=O)c1c(C)nc2c(O[1*])cccn12&[0*]N[2*]&[2*]C(C)CCl^[1*]Cc1ccncc1&&&&
COC1=CC=C(C(=O)N2CCC(C3=NC=CN3CC3=CC=CC=N3)CC2)C=C1&&&
[6*]=CC&[6*]=C(C)C([0*])=O&[0*]O[4*]&[4*]C1C(C)=C2C(C1[5*])C(O)C1([4*])OCOC1C([3*])C2(C)O&[3*]O[2*]&[2*]C(C)=O^[5*]O[1*]&&[1*]C(=O)CCC&&&
C=CN1C=CC(N2CC(CNS(=O)(=O)CC3=CC=C(C(F)(F)F)C=C3)OC2=O)=N1&&&
CC(=O)C1=C(O)C=C(O)C=C1O&&&
O=S(=O)(Cl)C1=CC=C(C(CC(C2=CC=C(Cl)C=C2)S(=O)(=O)CC2=CC=CC=C2)S(=O)(=O)C2=CC=CC=C2)C=C1&&&
[0*]Oc1cccc(-c2cc(=O)n(-c3ccc(Cl)nc3)[nH]2)c1&[0*]Cc1cccc(F)c1&&&
COC(=O)C1CC2=C(CCN(C)C)C=CC=C2CN1CC=C(C)C&&&
C=C(CO)CCC1=CC=C(OC)C=C1&&&
CCN1C=NN=C1SCC(=O)NC1=CC=C(Br)C=C1F&&&
[0*]CCC&[0*]Sc1nc(C)cc(C)c1S(=O)(=O)c1ccccc1&&&
[0*]Nc1cc(-c2cc3ncn(C)c(=O)c3c(N[1*])n2)ccn1&[0*]C1CC1&&[1*]C1CC1&&
O=S1N=CC2=C3C(=CC=C21)N=CN3C1CCCC1&&&
[2*]N([0*])C&[0*]C(=O)c1cc2cc(N[1*])ccc2n1C&[1*]C(=O)c1cc2cc(C(=N)N3CCC(N)CC3)ccc2n1C^[2*]CCc1ccc(C(F)(F)F)cc1&&&&
[0*]C(=O)C(C)(C)C&[0*]N[1*]&[1*]CC#Cc1ccc2ncnc(N[2*])c2c1&[2*]C1CCOCC1&&&
CC(=O)OC1C(=O)C=C2OC3C(C)=C(COC4OC(CO)C(O)C(O)C4O)CCC3(C)C2(C)C1OC(C)=O&&&
[0*]C(=O)Cn1cccn1&[0*]N[1*]&[1*]CCn1cccc1&&&
COC1=CC=C(C=NNC2=C(Cl)C=NC=C2Cl)C(OC)=C1OC&&&
O=C1CC(=O)NC2=CN=C(N3CCN(C(=O)NC4=CC=C(F)C(Cl)=C4)CC3)C=C2N1&&&
CC1=CC=C(C2=CC(C(F)(F)F)=NC=C2Cl)C=C1OCCN1C=CN=C1&&&
O=C1NC2=C(C3=CC=C(Cl)S3)C=NN2C2=CC=CC=C12&&&
[2*]C(=O)O&[2*]C1CC=CC1[3*]&[3*]C([0*])=O&[0*]N[1*]&[1*]C1CCCCC1&&&
C=CCC1(C2=CC=C(Cl)C=C2)NC(=O)N(CC(=O)NC2CC3CCC2(CS(=O)(=O)N2CCC(C)CC2)C3)C1=O&&&
[1*]CC=C&[1*]O[0*]&[0*]C(=O)C(=[2*])O&[2*]=CC(=O)C=[3*]&[3*]=CCCCCCCCCC&&&
COC1=CC=C(C=CC(=O)C=CC2=CC=C(OC3=CC=C(Cl)C=C3Cl)C=C2)C(OC)=C1&&&
C1=CN=C2C=C(CNC3=CC=NC(OCC4CCNCC4)=N3)SC2=C1&&&
CC(C)(C)C(=O)NC1=CC=CC=C1OC1=CC=CC(Cl)=C1&&&
ClC1=CC=C(N=NC2=CC=C(NCC3=CC=CC=N3)C=C2)C=C1&&&
CC1=NN(C(C)C(=O)NC2=CC=C(C(=O)N(C)C)C=C2)C(=O)C=C1&&&
COC1=CC=C(C2=CC(=O)[NH][NH]2)C=C1NC1=NC=C(Br)C(NC2CCC(CO)CC2)=N1&&&
CCCCN1C(=O)C(=CNC2CCN(CC3=CC=CC=C3)CC2)C(=O)N(CCC)C1=O&&&
[3*]C(CC(C)C)C(N)=O&[3*]N[0*]&[0*]C([5*])=O&[5*]C1CCCN1[1*]&[1*]C(=O)C([4*])Cc1ccc(O)cc1&[4*]N[2*]&[2*]C(=O)C(N)Cc1cccc2ccccc12&&&
[0*]Nc1nc(C)ns1&[0*]C([1*])=O&[1*]C12CC3CC(CC(C3)C1)C2&&&
[1*]N1CCN(C)CC1&[1*]Cc1cc(Cl)ccc1O[0*]&[0*]Cc1ccc(-c2ccccc2)cc1&&&
[0*]C(=O)c1ccc(C([1*])=O)cc1&[0*]Nc1cccnc1&&[1*]Nc1cccnc1&&
NCCC1=CC=CC=C1C(F)(F)F&&&
[0*]N([1*])c1ccc(-c2ccn(C(C)C)c(=O)c2)cc1&[0*]CC(=O)NO&&[1*]S(C)(=O)=O&&
CC1=CC=C(S(=O)(=O)N2CCCCC2)C=C1C(=O)N1CCN(C2=CC=CC=C2)CC1&&&
[0*]S(=O)(=O)c1ccc(F)c(C)c1&[0*]N1CCN=C1SCc1ccccc1C(F)(F)F&&&
[0*]OC&[0*]Cc1ccc(-n2cnc3cc(-c4ccccc4)c(C4CCN(C)CC4)nc32)cc1&&&
[0*]Oc1cc(CCCCCCCCCCCCCCCC)cc(Br)c1OC&[0*]CC(=O)O&&&
COC1=CC=CC(CSCCNC(=O)C2=CC=C(N)C=C2)=C1&&&
CCCC1(C2=CC=CC=C2)NC(=O)N(CC(=O)NNC(=O)C2=CC=CS2)C1=O&&&
COC(=O)C1=CC2=C([NH]C3=NC=C(C)C=C32)C(C2=CC=CC3=CC=CC=C23)=N1&&&
CCCC1=NOC(C2=CC=C(N3CCC4(CC3)OCC3=CC=CC=C34)N=C2)=N1&&&
[0*]C([1*])=O&[0*]N[3*]&[3*]Cc1ccccc1^[1*]N[4*]&&[4*]C[5*]&[5*]C1CCN([2*])CC1&[2*]C(=O)c1cccc(F)c1F&&&
O=C(NCC1=CC=C(Cl)C(Cl)=C1)C1=C(C(=O)NC2CCOC2=O)[NH]C=N1&&&
[0*]OC&[0*]CCC[1*]&[1*]N[2*]&[2*]C(CC[3*])CC[5*]&[3*]N[4*]&[4*]CCCCCCC[6*]^[5*]SC^[6*]N1C(=O)C2=Cc3ccccc3C(C)(C)C2=NC1=O&&&&&
[0*]=C1SC(=S)N(c2ccc(OC)cc2)C1=O&[0*]=Cc1coc2ccccc2c1=O&&&
COC1=CC=CC(NC(=S)N2CC(C)OC(C)C2)=C1&&&
CCCCN(CC1=C(C(F)(F)F)N=C2N(C3=C(C)C=C(C)C=C3C)CCCN21)C(C)=O&&&
[0*]N1CCN2CC(C)C(C)C1C2&[0*]C([1*])=O&[1*]N1c2ccccc2Sc2ccccc21&&&
CCCCCCNC(=O)C(C(C)C)N(CCCC)C(=O)C1=CC=NC=C1&&&
O=C(NC1=CC=C(N2CCOCC2)N=C1)N1CCC(C2=NC(C3=CC=C4C=CC=CC4=N3)=NO2)CC1&&&
CCC1=NC=NC(C2=CC=C(C(=O)N3CCCC3C)C(OC)=C2)=C1C#CC1=CC=C(N)N=C1&&&
[0*]C(=O)c1ccccc1OC&[0*]N1CCN([1*])CC1&[1*]C(=O)C1=CSC2CC(=O)N12&&&
[0*]N1CCC(C)CC1&[0*]C(=O)C[1*]&[1*]Oc1ccc(Nc2nccc(-c3cccnc3[10*])n2)cc1&[10*]=CC([2*])=O&[2*]N[5*]&[5*]CC[6*]&[6*]N([7*])[9*]&[7*]CC[8*]&[8*]N[3*]^[9*]C1([11*])CCCCC1^[3*]C(=O)CCN&[11*]N[4*]&&&[4*]
[0*]C(=O)c1ccc(SC)cc1&[0*]N1CC2(CC(=O)N(c3ccc(C)c(F)c3)C2)C1&&&
COCC(=O)NC1=CC=C(OCC(O)CNC(C)C)C(C)=C1&&&
[0*]Nc1nc(=O)c2c([nH]1)-c1cc(OC)ccc1OC2&[0*]C1CC(C)(C)NC(C)(C)C1&&&
ClC1=CC=C(NC2=NC(C3=CC=C(Cl)C=C3)=CS2)C=C1&&&
N#[N+][N-]C1=CC=C(CC(=O)NC(CC2=CC=C(O)C=C2)C(=O)NC(CC2=CC=C(O)C=C2)C(=O)NC2=CC=C3C(=C2)C=CN3C2OC(C(O)CO)C(O)C2O)C=C1&&&
CCN1CCN(C(=O)CN2CCC(C)CC2)CC1&&&
[0*]Sc1ccc(-c2cccc(OC)c2)nn1&[0*]CC(=O)n1nc(C)cc1C&&&
CNC(=O)C1OC(N2C=NC3=C(NCC4=CC=CC5=CC=CC=C45)N=CN=C32)C(O)C1O&&&
[0*]C(=O)c1ccc(F)cc1&[0*]Nc1ccc(Oc2ccccc2)cc1&&&
N#CC1=CC=CC=C1NC(=O)C1=CC(S(=O)(=O)N2CCCC2)=CC=C1Cl&&&
[0*]Nc1ccccc1C&[0*]C(=O)C[2*]&[2*]N[1*]&[1*]C(=O)CS(=O)(=O)Cc1nc(-c2ccc(Cl)cc2)oc1C&&&
COC1=CC=C(N2CCN3C(=O)N(C4=CC=C(C(=O)OC(C)C5CCCC5)C=C4)C(=O)C3C2)C=C1&&&
NC(=S)OC1=CC=CC=C1NC(=O)C1=CC=C(Cl)C=C1&&&
[0*]OC&[0*]C(=O)c1ccc(-c2ncnc(CC#N)c2C#N)cc1O[1*]&[1*]C1CCN([2*])CC1&[2*]Cc1ccccc1&&&
[0*]Nc1nc(C)nc2ccc(-c3ccccc3)cc12&[0*]Cc1ccc(S(N)(=O)=O)cc1&&&
CC(CCN1C=CC=N1)NC(=O)NC(C)(C)C&&&
CC12CCC3C(CCC4CC(O)C(N5CCN(C6=CC=C(F)C=C6)CC5)CC43C)C1CCC2=O&&&
[1*]N1CC(=O)N([0*])C(c2ccc(Cl)c(Cl)c2)C1=O&[0*]CCCCc1ccccc1&&[1*]C1CCCC1&&
CC(CCC1=CC=C(OCC2=N[NH]N=N2)C=C1)(C(=O)NO)S(C)(=O)=O&&&
[1*]N1CC2CC1CN2C&[1*]C([0*])=O&[0*]Oc1ccccc1Br&&&
COC1=CC=CC(CN2CCN(C3=CC(C)=CC=N3)CC2)=C1O&&&
N#CC(C(=O)NC1=CC2=C(C=C1N1CCOCC1)C1=CC=C3C=C(S(N)(=O)=O)C=CC3=C1C2)=C(O)C1CC1&&&
[0*]C(C)CCCC(C)C&[0*]C1CCC2C3=CC=C4C(C)(C)CCCC4(C)C3=CCC12C&&&
[0*]C(C)=O&[0*]Nc1cc(S([1*])(=O)=O)ccc1C&[1*]N1CCCc2ccccc21&&&
[1*]CC=C&[1*]N1CCC23c4c5ccc(O)c4OC2c2nc4ccccc4c(CC=C)c2CC3([0*])C1C5&[0*]OC&&&
CC(=O)NC(C)CC1=CC=C(C#CC2=CC=C(OC(F)F)C=N2)C=C1&&&
[4*]CC&[4*]N([5*])[1*]&[1*]C(=O)C[2*]&[2*]O[0*]^[5*]Cc1ccc(F)cc1^[0*]C(=O)CC[3*]&&&[3*]Oc1ccc(F)cc1&&&
[2*]CCCc1ccc(OC)cc1&[2*]C1CCC([1*])CO1&[1*]N[0*]&[0*]C(=O)c1c(Cl)cccc1Cl&&&
O=C(C=CC1=CC=C(OC2=CC=C(Cl)C=C2)C=C1)NC1=CC=C(CN2CCCC2)C(C(F)(F)F)=C1&&&
NC1=CC=C(C2=CC=C3C(=O)NC4=CC=CC=C4NC3=C2)C=C1&&&
[1*]CCc1ccc(OC)cc1&[1*]N[0*]&[0*]C(=O)CC(c1ccc(Cl)cc1)c1ccccn1&&&
COC1=CC=C2OCC(CCNS(N)(=O)=O)CC2=C1&&&
[1*]N(C=O)c1c(C)n(C&[1*]Cc1cc(C([0*])=O)c2ccccc2n1)c(C)c1ccccc1&[0*]N1CCCCC1&&&
[0*]CC#CC[1*]&[0*]OC(=S)Nc1ccccc1&&[1*]C1OCCCO1&&
[1*]C(C)c1nc2ccccn2c1-c1ccccc1&[1*]N[0*]&[0*]C(=O)Cc1ccc(C(=O)O)cc1&&&
CC(C)(C)C1=NN=C(C2=CC=CN=C2)O1&&&
CCC1=CC=C(C(=O)CSC2=NN=C(CNC(=O)C3=CC=CC=C3OC)N2C2=CC=CC=C2)C=C1&&&
O=C(C1CCN(S(=O)(=O)C2=CC=C(F)C(F)=C2)CC1)N(C1=CC=C(Cl)C=C1)C1CCS(=O)(=O)C1&&&
CC1(C)C(=O)C12CC1=C(C=CC(C(=O)C3=CC=CC=C3)=C1O)C(C)(C)C2&&&
[2*]CC#C&[2*]N([3*])c1ccc(C([0*])=O)cc1&[0*]N[4*]&[4*]C(CCC([1*])=O)C(=O)O^[3*]Cc1ccc2[nH]c(N)nc(=O)c2c1^[1*]N[5*]&&&[5*]C(CCC(=O)O)C(=O)O&&&
[0*]C(=O)c1cccc(F)c1C&[0*]Nc1ccc(Cl)c(C2([1*])N=C(N)OC3CC32)c1&[1*]C(F)F&&&
[0*]C(=O)c1ccccc1-c1nc(-c2ccc(Oc3ccccc3)cc2)no1&[0*]N[1*]&[1*]CCC[2*]&[2*]N1CCOCC1&&&
CCCCCC(C)NC(=O)NC1CCCC(C)C1C&&&
CN(C)C1=CC=C(N=CC2=C(O)N=C3C=CC=CC3=C2C2=CC=CC=C2)C=C1&&&
O=S(=O)(NC1=CC=CC(S(=O)(=O)N2CCOCC2)=C1)C1=CC=C2OCCOC2=C1&&&
[0*]N1CCc2c(c3cc(N)ccc3n2C)C1&[0*]CCc1ccc(F)cc1&&&
CC1=CC=C2N=CN=C(N3N=C(C)C=C3C)C2=C1&&&
COC(=O)C1=C(C=NO)N(C2CCCC2)C2=CC(Br)=CC=C12&&&
CC1=CC=C(S(=O)(=O)N=C2C(=O)N(CC3CCCO3)C3=CC=CC=C23)C=C1&&&
FC1=CC=C(C(COC2=CC=C3N=C(C4=CC=CC=C4)N(OCC4=CC=CC=C4)C3=C2)C2=CC=CC=C2)C=C1&&&
[5*]C1C(=O)N2C(C(=O)O)=C(C)CSC12&[5*]N[1*]&[1*]CC[0*]&[0*]O[2*]&[2*]CC[3*]&[3*]SC1=NS(=O)(=O)c2cc(Cl)ccc2N1CC(O)C[4*]&[4*]NS(=O)(=O)N(C)C&&&
[0*]C(C)(C)C&c1ccc2[nH]c(-c3ccncc3)nc2c1&[0*]N(C)C&&&
[3*]CC&[3*]O[0*]&[0*]C(=O)c1c(N[2*])sc(C([1*])=O)c1C&[1*]OC&&[2*]C(=O)C[4*]^[4*]Sc1snnc1-c1ccc(C)cc1&&&
S=C(NN=C1CCCC2=C1C=NN2C1=CC=C(Cl)C=C1)NN=C1CCCCC1&&&
CC1=NC(C(F)(F)F)=CC=C1C(=O)NC1=CC=C(F)C(C2(C(F)F)N=C(N)OC3CC32)=C1&&&
[0*]N([1*])C&[0*]CCC#N&&[1*]S(=O)(=O)c1ccc(O)c2ncccc12&&
[0*]C(=O)c1cc(-c2cc(F)c(Cl)cc2Cl)n[nH]1&[0*]Nc1cccc(S([1*])(=O)=O)c1&[1*]N1CCC1&&&
[0*]C(=O)CCN&[0*]N[2*]&[2*]C1C(O)C([4*])OC1n1cnc2c(N)ncnc21&[4*]C[1*]&[1*]OP(=O)(O)OP(=O)(O)O)OP(=O)(O)O[3*]&[3*]C1C(O)C(O)C(O)C(O)C1O&&&
[1*]N([0*])C&[0*]C(=O)c1nn(-c2ccc(Cl)cc2Cl)c(-c2ccc(Cl)cc2)c1Cn1cncn1&&[1*]Cc1cn2ccncc2n1&&
CON=C(C1=CC=C(C(C)C)C=C1)C1=C2N=CC=C(C3=CC=CC=C3)N2N=C1&&&
O=C(O)CN1C=CC(C2=CC=C3C=CC4=CC=CC=C4C(=O)C3=C2)=N1&&&
O=C(NCCC1CN(CC2=CC=CO2)CCN1S(=O)(=O)C1=CC=CC=N1)C1=CC=C(F)C=C1&&&
CCC1OC(=O)CC(O)C(C)C(OC2OC(C)CC(N(C)C)C2O)C(CCN2CCCC2)CC(C)C(=O)C=CC(C)=CC1COC1OC(C)C(O)C(OC)C1OC&&&
NNC(=S)NC(=O)C1=CC=CC(Br)=C1&&&
CN(C)C1=NC(N)=C2[NH]C(=O)N(CCCN3CCN(C4CC4)CC3)C2=N1&&&
CSC1=CC=C(C2=C(C3=CC=C4N=NSC4=C3)N=C(C(=O)NC3=CC=CC(O)=C3)[NH]2)C=C1&&&
COC(=O)CCC1=CC=C(C2=CC=C(C(F)(F)F)C=C2OCCCC2=CC=C(OC)C=C2)C=C1&&&
CCCOC1=CC2=NN=C(NC3=CC=C(OC(F)(F)F)C=C3)N=C2C=C1OC&&&
O=C1N=CN(C2OC(CO)C3OC(C2O)N2C(=O)N(CC4=CC=CC5=CC=CC=C45)C(=O)N23)C=C1&&&
[1*]CC([0*])c1cccs1&[0*]N1CCN([3*])CC1&[3*]C1CCCCC1^[1*]N[2*]&&[2*]Cc1ccco1&&&
COC1=CC=C2C(=C1)C1=NN=C(C)N1CCN2CC1CCN(C(=O)C=CC2=CC=C(Cl)C(Cl)=C2)CC1&&&
NC1=NC(F)=CC(N2CCC3(CC2)CC(=O)N(CC(=O)NCC2=CC=NC=C2)C1)=N3&&&
ClC1=CC=C(C2=NC3=CC=CC=C3O2)C=C1Cl&&&
[1*]CCC&[1*]Oc1ccc(C([0*])=O)cc1&[0*]Oc1cccc(-c2cn3ccccc3n2)c1&&&
[1*]CC(=O)c1ccccn1&[1*]O[0*]&[0*]C([2*])=O&[2*]C1CCN(c2cccc(C(F)(F)F)c2)CC1&&&
[0*]C(=O)c1ccc(C)cc1&[0*]Nc1ccc(C([1*])=O)cc1&[1*]Nc1ccc(S([2*])(=O)=O)cc1&[2*]Nc1nccs1&&&
CC(C)(O)C#CC1=CN=CC(C2=CC=C3CCC([NH])(CO)C3=C2)=C1&&&
[1*]S(=O)(=O)c1ccc(C)cc1C&[1*]Nc1cccc(C([0*])=O)c1&[0*]N1CCN(C)CC1&&&
[0*]Nc1cc(Cl)ccc1C&[0*]C(=O)Cn1c(S[2*])nc2cccnc21&[2*]CC([1*])=O&[1*]Nc1ccc(F)cc1&&&
[0*]C(C)=O&[0*]N[2*]&[2*]C(C)c1ccc(O[1*])cc1&[1*]C1CCN(c2nc(N([3*])C)ncc2Br)C1&[3*]C1CCCC1&&&
CC(C)C1=CC=C(CN2CC3=CC=C(C4=NC=CC=C4C#N)C=C3C2)C=C1&&&
CCCCCCSC(=O)CC(=O)C1C(=O)OC=CC1=O&&&
CCOC1=CC=C(OCCNC(=O)C2=C(C)ON=C2C2=CC=CC=C2Cl)C=C1&&&
CC(C)CC(=O)NC1=CC=C(C(=O)NN=CC2=CC=CC=C2)C=C1&&&
[1*]CC&[1*]O[0*]&[0*]C(=O)c1sc2ccc(-c3cnn(CC)c3)nc2c1N&&&
CCC(C1=NN=NN1CC1=CC=CO1)N1CCN(C(=O)C2=CC=CO2)CC1&&&
COC1=CC=C2N=C(N3CCC(C(=O)NC4CCCC4)CC3)SC2=C1&&&
CC1=CC=CC(C)=C1C(=O)C1=CC=C(C(=O)C2=CN=C3C=CC=CC3=N2)C=C1&&&
[0*]N(C)c1ccccc1&[0*]Cc1ccc(C(=O)c2ccc(O)c(C[1*])c2O)cc1&[1*]N1CCCCC1&&&
C1=CN=C2C=C(N3C4CCC3C3=N[NH]C=C3C4)C=CC2=C1&&&
[1*]CCC&[1*]N([2*])[0*]&[0*]C(=O)Cc1c(-c2ccccc2)nc2ccccn12&&[2*]C[3*]^[3*]C1CCOCC1&&&
CCCCCC1NC(=O)C(C(O)C2CC3=CC=CC=C3C2)NC(=O)C2CCCCN2C(=O)C(C(C)CC)NC(=O)C2CSCN2C1=O&&&
CN(C)C(=O)C1CCN(C(=O)CC2C(=O)NC3=CC=CC=C32)CC1&&&
[0*]N(C)C&[0*]C(=O)Cn1nnc(-c2ccc(N3CCOCC3)cc2)n1&&&
O=C1NC(C2=CC=C(OCCCN3CCCC3)C=C2)CC2=CC(Cl)=CC=C12&&&
COC1=CC=CC(C2C(C(=O)C3=CC=C4OCCOC4=C3)=C(O)C(=O)N2C2=NC3=CC=CC=C3S2)=C1OC&&&
[1*]CCN(C)C&[1*]N[2*]&[2*]CC[0*]&[0*]Oc1ccn2nc(-c3ccccc3Cl)nc2n1&&&
O=C1NCCC1C1=N[NH]C2=CC=C(S(=O)(=O)C3=CC=C(F)C=C3)C=C12&&&
COC1=CC=CC(N2C=CN3C(=O)C=C(N4CCCC(N)C4)N=C23)=C1&&&
CS(=O)(=O)NCC1CCC2(CN(C(=O)NCC3CCCCC3)C2)C1&&&
O=C(OCC1OC(COC2OC3COC((C4=CC=CC=C4)OC3C(O)C2O)C(OC(=O)C2=CC=CC=C2)C1OC(=O)C1=CC=CC=C1)C1=CC=CC=C1&&&
[0*]=CCc1c(O)cc(O)c2c(=O)c3c(oc12)CCC(C)C3&[0*]=C(C)C(=O)O&&&
[0*]CCC&[0*]N1CC2CC(C1)CN([1*])C2&[1*]CCn1c(O)c2sc3ccccc3c2nc1=O&&&
NC(=O)NC1=CC=C(OC2=NC(NCC(F)(F)F)=NC(N3CCOCC3)=N2)C=C1&&&
COCCNC(=O)NC1=N[NH]C2=C1S(=O)(=O)C1=CC=CC=C12&&&
[0*]Cc1ccc(OC)c(-c2nc3cc(-c4cccc(C)n4)nn3c(N)c2-c2ccccc2)c1&[0*]N1CC(O)C1&&&
[1*]CCCCCCCCCCCCCCCC&[1*]Nc1ccc(C([0*])=O)c(Cl)c1&[0*]N[2*]&[2*]C(Cc1ccccc1)C(=O)O&&&
[1*]Oc1ccc(OC)cc1&[1*]CN[0*]&[0*]C(=O)CN1C(=O)COc2ccc(S([2*])(=O)=O)cc21&[2*]N1CCCCC1&&&
[0*]Oc1ccc2c(C)c(C)c(=O)oc2c1&[0*]CC(=O)NNC(=S)N[1*]&[1*]C1CCCC1&&&
CC1(NC2=C(C#N)C=NC3=CC(C4=CC=C(CN5CCOCC5)O4)=CC=C23)CC1&&&
[2*]CCC(=O)c1c[nH]c2ccc3c(c12)CCN(O)CC3&[2*]C1CCN([0*])CC1&[0*]C(=O)C=[1*]&[1*]=Cc1cnc2ccc(Cl)cn12&&&
CCOC(=O)C1=C(C)N(C)C(C)=C1S(=O)(=O)N1CCCC(C(=O)NC2=NN=C(C)S2)C1&&&
COC1=CC(OC2=CC=C(S(=O)(=O)C3CC3)C=C2)=CC(C2=NC(=O)N=C[NH]2)=C1&&&
[0*]N1c2ccccc2CC1C&[0*]C(=O)C[1*]&[1*]Sc1nc2cc(F)ccc2o1&&&
[0*]C(=O)c1sc2ccccc2c1Cl&[0*]N[1*]&[1*]C[2*]&[2*]C1CCCO1&&&
CCOCC1C2=C(CCN1C(=O)NCCC1=C(C)OC(C)=C1C)N(CC1=CC=CO1)N=C2&&&
[2*]Nc1nc(N(C)c2cccc(O[0*])n2)nc2c(N)ncnc12&[0*]C[1*]&[1*]C1CCCCC1^[2*]C1CCC([3*])CC1&&[3*]CO&&&
O=C1NCC2C3=C(C4=CC=CC=C4N13)C(C1=CC=C(F)C=C1)NC2C1=CC=C(F)C=C1&&&
CCOC1=CC=CC=C1NC(=O)C(=O)NCCC1=CC=C(OC)C(OC)=C1&&&
COC(=O)C1=CC=C(NC2=NC=CC(C3=C4C=CC=NN4N=C3)=N2)C=C1&&&
[0*]OC&[0*]C([1*])=O&[1*]C12CCC(C)(C)CC1C1=CCC3C4(C)Cc5c(n[nH]c5C)C(C)(C)C4CCC3(C)C1(C)CC2&&&
[0*]=CC(C)=NNC(=O)CCCC&[0*]=Cc1ccc(Cl)cc1&&&
[1*]CC&[1*]Oc1ccc(N[0*])cc1&[0*]C(=O)c1c(N[2*])sc2c1CCC2&[2*]CC[3*]&[3*]N(c1ccc(F)cc1)c1ccc(F)cc1&&&
O=C(O)C1CCCN1C(=O)CN=C(S)NC1=CC=CC=C1&&&
COC1=CC=C(CCN2C=CC(=O)N(CC(C)C)C2=O)C=C1&&&
O=C1C2=CC=CC=C2C2=NN(C3=CC=CC(Br)=C3)C(C(C3=CC=CC=C3)C3=CC=CC=C3)=C12&&&
COC1=CC=CC(N2N=C(C(F)(F)F)C=C2C2=CC=C(S(=O)(=O)C3=CC=C(OC(F)(F)F)C=C3F)C=C2)=N1&&&
CC1CC2=C3C(=CC=C(F)C3=CC=C2)C2=NC(C(=O)O)=NN21&&&
CC(=O)NC1=CC(O)=C(C(=O)O)C=C1Br&&&
[0*]OC&[0*]C(=O)C1=C(C)N([1*])C(N[2*])=C(C#N)C1c1ccccc1F&[1*]C(C)=O&&[2*]C(C)=O&&
[0*]CC(O)c1cc(-c2ccc(Cl)c(Cl)c2)nc2cc(OC)ccc12&[0*]C1CCCCN1&&&
CNC(=O)C1=CN2C=C(C3=C(C)C=CC4=C3C(C)=N[NH]4)C=CC2=N1&&&
O=C(COC(=O)CCNC1=C(Cl)C(=O)C2=CC=CC=C2C1=O)NC12CC3CC(CC(C3)C1)C2&&&
[0*]C(=O)c1cn(-c2ccccc2)nc1-c1csc(-c2ccccc2)n1&[0*]NC1=NCCS1&&&
NC(=O)C1=CC=CC2=C(C3=CC=CC(NC(=O)C4=CC=CC(C(F)(F)F)=C4)=C3)N=CN=C12&&&
[0*]=C(C)C&[0*]=CCc1c(O)c(C)cc(O)c1C(=O)C=[1*]&[1*]=Cc1ccc(O)c(O)c1&&&
[0*]CC#CC&[0*]Oc1cc2c(cc1OC)C(=O)N1CCCC1C=N2&&&
CC(C)(C)OC(=O)N1CCC2C1C(=O)N2S(=O)(=O)O&&&
[0*]=C1C(=O)Nc2cc(OC)cc(OC)c21&[0*]=Cc1cc(O)cc(OC)c1&&&
COC1=CC=CC=C1S(=O)(=O)N(CC(=O)NCCS(=O)(=O)N1CCOCC1)CC1=CC=CO1&&&
CN1CC2=CC(C(=O)C3=CC=CN=C3)=CC=C2NC1=O&&&
[0*]=CCCC&[0*]=CCCCCCCCCCCCCCCC(=O)O&&&
[0*]C(=O)c1ccc2c(c1)C(=O)C(=O)N2Cc1ccccc1&[0*]Nc1ccc(Cc2ccc(F)cc2)cn1&&&
O=[N+]([O-])C1=CC=C(S(=O)(=O)N2CCCCC2)C2=NON=C12&&&
[0*]Nc1nccc(-c2cccnc2C)n1&[0*]Cc1ccncc1&&&
[0*]C(=O)c1cc(OC)c(OC)c(OC)c1&[0*]NC1CC(C)(C)Cc2c1cnn2-c1ccc(F)cc1&&&
[1*]C(CC)c1nc2ccccc2c(=O)n1-c1cccc(C)c1&[1*]N([2*])[0*]&[0*]C(=O)c1ccc(C#N)cc1&&[2*]CCCN&&
[1*]S(=O)(=O)c1ccc2c(c1)oc(=O)n2C&[1*]N1CCCC([2*])C1&[2*]C([0*])=O&[0*]Nc1ccc(F)cc1&&&
CCCOC1=CC=C(NC(C)=O)C=C1OC&&&
CC(=O)NCC1CN(C2=CC=C(N3CCN(C(=O)C4=CC=C([N+](=O)[O-])O4)CC3)C(F)=C2)C(=O)O1&&&
COC1=CC=C(C2=CC=C(N3C(C)=C(CC(=O)O)C4=CC=C(F)C=C43)C=C2)C=C1&&&
COC1=CC=C(C=CC2=CC(OC)=C(OC)C(OC)=C2)C=C1NC(=O)C=CC1=CC=CC=C1F&&&
[0*]C(=O)c1ccc2c(c1)N(Cc1ccccc1)C(=O)c1ccccc1S2(=O)=O&[0*]N1CCCC1&&&
[0*]=C1C(=O)Nc2ccc(Cl)cc21&[0*]=Cc1ccc[nH]1&&&
COC1=CC=CC2=C1C=CN2CCCN1CCN(C2=CC=CC=C2C)CC1&&&
[0*]=C(O)C(=O)O&[0*]=CC(=O)c1cccc(O)c1O&&&
CC(C)C(=O)N1CCC1(C)C(=O)NCC1=CC=NC=C1&&&
CC1=C(C(=O)N2CC(=O)NC3=CC=CC=C3C2C2=CC=CC=C2Cl)SC=C1&&&
[0*]=C(Cl)c1ccc(OC)cc1&[0*]=Cc1cc(OC)c(OC)c(OC)c1&&&
CNC(=NC1=C(C)C=CC=C1C)C(C#N)=CC1=C(C)N(C2=CC=CC=C2C)C(C)=C1&&&
[0*]Sc1nc2cccnc2n1Cc1ccccc1F&[0*]Cc1ccccc1&&&
CC1=CC=C(OCCC(=O)N(C)CC2=CC=CC=C2OC(F)F)C=C1&&&
CCCC(C)NC1=NC2=C(C3=C1COC(C)(C)C3)N(C1=CC=C(OC(C)C)C=C1)N=C2C&&&
CC1=CC=C(C2CN(CC3CC4C5=C([NH]C(N)=NC5=O)SC4N3C)CCC23CC3)C=C1&&&
NC1=NC2=C(C=NN2CCNS(=O)(=O)C2=C(F)C=CC=C2F)C2=NC(C3=CC=CO3)=NN12&&&
CC1CC2=CC=CC=C2N1CCNC1=NC=NC2=C1C=CS2&&&
CCC(C)C1=CC=CC2=C1OCC1C2=NN2C1=NC3=CC=CC=C3C=C1C2=O&&&
CCN(CC)C(=O)C1=CC=CC=C1SC1=NC=CN1C&&&
CSCCC(NC(=O)C1=CC=C(NC(=O)CC2=CC=C(NC(=O)NCCCl)C=C2)C=C1C1=CC=CC=C1)C(=O)O&&&
[0*]N(C)C&[0*]C([1*])=O&[1*]N1CC2OCC(=O)N(C)C2C1&&&
COC1=CC=C(NC(=O)N2CCC3=CN=C(NC4CCC4)N=C3C2)C=C1&&&
CCC1=CC(=O)N2N=C(SCC(=O)N3CCN(C4=CC=CC(C)=C4C)CC3)C=C2[NH]1&&&
N#CC1=CC=CC=C1CN1C(N2CCCC(N)C2)=NC=C(C=O)C1=O&&&
NC(CC1=NC2=C(C3=CC=CC=C3)C=CC=C2[NH]1)C(=O)NC1=CC=CC=C1&&&
CC(C(=O)NCC1=CC=C(OC(F)(F)F)C=C1)N1C(=O)CCC1C(=O)NC1=CC=CC(OC(F)(F)F)=C1&&&
CCCCC(SC1=NC2=C(SC=C2)C(=O)N1C)C(=O)NC1CCCC1C&&&
CCOC(=O)CNC(=O)C(=O)C(COCC1=CC=CC=C1)NC(=O)C1CCCN2C(=O)NC(C(C)C)C(=O)N12&&&
[0*]ON=C(c1ccc(SC)cc1)c1ccc(C)cc1&[0*]CC[1*]&[1*]N1CCCCC1&&&
CC1=NN=C(NC(=O)C2=CC=C(S(=O)(=O)N3CCCCC3)O2)S1&&&
[0*]C(=O)c1c(O)n(CC)c2ncc(F)cc2c1=O&[0*]O[1*]&[1*]CC&&&
O=C1CCCC1CN1CC(O)C(O)C(O)C1CO&&&
[0*]N1CCC(c2ccc3c(c2OC)CCC(=O)N3)CC1&[0*]C(C)C&&&
[0*]Nc1sc(S(=O)(=O)CC)nc1S(=O)(=O)c1ccc(C)cc1&[0*]Cc1ccc(C(C)C)cc1&&&
[0*]C(=O)Cc1cc(F)ccc1F&[0*]N[1*]&[1*]C1CCOCC1&&&
CN1C=C(C=CC(=O)C=CC2=C[NH]C3=CC=CC=C23)C2=CC=CC=C21&&&
CCC1=CC=C(NN=C2C(=O)N(CN3CCNCC3)C3=CC=CC=C23)C=C1&&&
COC1=CC=C(SS(C)(=O)=O)C=C1&&&
C[N+](C)([O-])CCOP(=O)([O-])OCCCCCCCC1=CC=CC(Cl)=C1&&&
O=C(C=CC=CC1=CC=C(SCC2=CC=CC(F)=C2)C(Cl)=C1Cl)N(C1CCCCC1)C1CCCC1&&&
[0*]C(=O)Cn1c2ccccc2c(=O)c2ccccc21&[0*]N[1*]&[1*]Cc1ccccc1&&&
[0*]=CCCCCC&[0*]=CC=[1*]&[1*]=CC=[2*]&[2*]=CC=[3*]&[3*]=CC=[4*]&[4*]=C1C(=O)C=CC1[5*]&[5*]Cc1ccccc1&&&
O=C(O)CC1=CC=C2OC(C3=CC=CC(NC(=O)C=CC4=CC=C(F)C=C4)=C3)=NC2=C1&&&
[1*]Oc1ccc2nc3c(cc2c1)Cn1c-3cc2c(c1=O)COC(=O)C2(O)CC&[1*]CC[2*]&[2*]O[0*]&[0*]C(=O)C[3*]&[3*]Oc1ccc(Cl)cc1&&&
CCOC(=O)C1=C(CC2CC2)NC(=O)NC1C1=CC=C(OC)C=C1&&&
CCC1C=C(C)CC(C)CC(OC)C2OC(O)(C(=O)C(=O)N3CCCCC3C(=O)OC(C(C)=CC2C)C(C)C(OC)CC1=O&&&
[0*]CCn1c(=O)oc2cc3ncnc(Nc4ccc(F)cc4)c3cc21&[0*]N1CCC([1*])CC1&[1*]CO&&&
[0*]C(=O)c1cc2cc([N+](=O)[O-])ccc2cn1&[0*]Nc1ccc(N2CCN([1*])CC2)cc1&[1*]C(=O)c1ccco1&&&
CC1=NC2=CC(C3=CC=CC=C3)=NN2C(N2CCN(C3=CC=CC=C3Cl)CC2)=C1&&&
[0*]N(C)c1c(CC)nc2c(O[1*])cccn12&[0*]C(=O)C[2*]&[2*]Oc1ccc2ccccc2c1^[1*]CC(=O)C(C)(C)C&&&&
CC1=C(C(=O)OC2=CC=CC=C2)C(C2=CC=CC=C2Cl)=NO1&&&
[2*]CC([1*])c1cccc(OC)c1&[1*]N1CCOCC1&&[2*]N[0*]^[0*]C(=O)C1=CC(C)(C)NC1(C)C&&&
[0*]Nc1cccc(Cl)c1C&[0*]C([1*])=O&[1*]N1CCC2NC(=O)OCC2(O)C1&&&
CCOC(=O)C1=C(NC(=O)C2CCCO2)SC2=C1CCCC2&&&
NC1=NC(=O)N(C2OC(CO)C(O)C2O)C=C1F&&&
[0*]Cc1ccc(C)s1&[0*]Nc1nccc(-c2cc(N3CCNCC3)[nH]n2)n1&&&
[1*]=Cc1cc2c(n1CC)C(=O)C=CC2=O&[1*]=Cc1ccc(C[0*])cc1&[0*]N1CCOCC1&&&
COC1=CC=C2N=C3C(=C(Cl)C2=C1)C(C1=CC=CC=C1)=NN3C1=CC=C(Br)C=C1&&&
CC1=CC=C(C2=N[NH]C(C3CN(C(=O)C4=CC=C(Cl)C=C4F)CC3C3=CC=CC=C3)=N2)C=C1&&&
CN(C)C1=CC2=C(C=CN2S(=O)(=O)C2=CC=C(F)C=C2)C(=O)N1C&&&
CCC1=NN=C2CN(CC3=COC(C4=CC=C(F)C=C4)=N3)CCN12&&&
[1*]N([0*])C&[0*]C(=O)C[2*]&[2*]N[3*]^[1*]Cc1cccs1^[3*]S(=O)(=O)c1ccc2c(c1)CCC(=O)N2&&&&&
CCC1=NN=C(NC(=O)C2=CC=C(S(=O)(=O)N3CCCC3)C=C2)S1&&&
CC(O)(CF)C(=O)NC1=CC=C(S(=O)(=O)C2=CC=CC(F)=C2)C=C1&&&
O=S(=O)(CCC(F)(F)F)C1=CC=C(NC2=NC=C3C=NN(C4CCCC4)C3=N2)C=C1&&&
CC1=CC=C(Cl)C=C1NC(=O)CNC1=CC=CC(NC(=O)C2=CC3=CC=CC=C3O2)=C1&&&
[2*]N1CC(C)Oc2cc(N3CCCCC3)ccc2C1=O&[2*]CC([0*])=O&[0*]N[1*]&[1*]Cc1ccccc1Cl&&&
CC1=CC=C(NCC2=NN=CN2C)C=C1S(=O)(=O)N1C=CC=C1&&&
[0*]Cc1c(C)nn(C)c1OS(C)(=O)=O&[0*]N[1*]&[1*]Cc1ccccc1S(C)(=O)=O&&&
[1*]S(=O)(=O)c1ccccc1C&[1*]N[0*]&[0*]C(=O)c1cn(C(C)C)c2cc(Cl)c(Cl)cc2c1=O&&&
[2*]N([3*])C&[2*]CC=[4*]&[4*]=CC([0*])=O^[3*]Cc1ccccc1^[0*]Nc1cc2c(Nc3ccc(F)c(Cl)c3)ncnc2cc1O[1*]&&&[1*]C1CCOC1&&&
[0*]Sc1ncc(C(=O)O)n1Cc1ccc(OC)cc1&[0*]Cc1cccc(C)c1&&&
[3*]C12CCC(C(=C)C)C1C1CCC3C4(C)CCC([2*])C(C)(C)C4CCC3(C)C1(C)CC2&[2*]O[0*]&[0*]C(=O)CC^[3*]C[1*]&&[1*]Oc1ccc(C=[4*])cc1&[4*]=C1C(=O)OC(c2ccccc2)C1=O&&&
[0*]OC&[0*]C(=O)c1cccc(NC(=S)N[1*])c1&[1*]CCc1ccccc1&&&
[1*]Nc1cc(OC)ccc1OC&[1*]C(=O)C[2*]&[2*]O[0*]&[0*]C(=O)Cc1cccs1&&&
[0*]C(=O)C([3*])(O)c1ccccc1&[0*]N[2*]&[2*]C1C2CC3CC1CC([1*])(C3)C2^[3*]C1CCCC1^[1*]C(=O)O&&&&&
N#CC(C(=O)NCC1=CC=CC(OCCC2=CC=CC=C2)=C1)C(=O)NCC1=CC=CO1&&&
CCOC1=C2C=NN=C2[NH]C=N1&&&
CCN(CC)CCNC(=O)C1=C[NH]C2=CC=C(S(=O)(=O)N3CCCCC3)C=C2C1=O&&&
CCOC(=O)C1=NN(C2CCCCCC2)C(=O)C=C1O&&&
CN1CCN(C2=CC=C(C3=CC=C(NC(=O)NC4=CC=CC5=C4C4=CC=CC=C4C5=O)C=C3)C=C2)CC1&&&
[0*]N1CCCCN2C(=O)N(c3cnc4ccccn34)C(=O)C12&[0*]Cc1cccn1-c1ccc(F)cc1&&&
[1*]CC(=O)NNC(=S)N[0*]&[0*]C(=O)c1ccccc1&&[1*]Oc1ccc(F)c(Cl)c1&&
COC1=CC2=C(C=C1OC)C1C3=CC=CC=C3C(C2)N1C(=O)C1=CC=CC=C1&&&
[0*]C(=O)c1c(C=C)cc(OC)c(OC)c1OC&[0*]OC&&&
COC1=CC=C(C(=O)NC2CCN(CC3=COC(C4=CC=C(Cl)C=C4)=N3)CC2)C=C1&&&
[0*]N1CCN(c2ccc(C)cc2C)CC1&[0*]C(=O)c1ccc(CS(=O)c2ccc3c(c2)OCCO3)o1&&&
[0*]CC&[0*]Oc1ccc(N2C(=O)c3oc4cc(C)cc(C)c4c(=O)c3C2c2ccccc2OC)cc1&&&
CC(NC(=O)C1CC=CC1)C1=CC=C(OCC2CC2)C=C1&&&
[7*]Cc1cn(CC3=C(C([0*])=O)N4C(=O)C([8*])C4SC3)c(Br)c2n1&[0*]O[5*]&[5*]Cc1ccccc1^[7*]N[2*]&&[2*]C(=O)C([6*])Cc1c[nH]c2ccccc12^[8*]N[3*]^[6*]O[1*]&[3*]C(=O)CI&[1*]C(=O)CCCCCC[10*]
[1*]C(C)C&[1*]O[6*]&[6*]C1OC([10*])C([8*])C1[9*]&[8*]O[3*]&[3*]CC[4*]^[9*]O[5*]^[4*]O[7*]&[5*]C1OC([11*])C(O)C(O)C1O^[10*]C(=O)O^[7*]C1OC([12*])C(O)C(O)C1O&[11*]CO&&[12*]C[2*]&&&[2*]O[0*]&[0*]C(=O)Cc1ccc(O
[2*]CC&[2*]N([3*])[4*]&[3*]CC&&[4*]CC([0*])=O^[0*]Nc1ccc(S([6*])(=O)=O)cc1&[6*]Nc1ccc(OC)c(N[1*])c1&[1*]C(=O)C[5*]&[5*]N1CCN(C)CC1&&&
COC1=CC=CC(C2=CSC(C3(C4=CC=C(F)C=C4)NC(=O)NC3=O)=N2)=C1&&&
COC1=CC=C(CSC2=NN=C3C4=CC=CC=C4N(C(C)=O)C(C4=CC=C(F)C=C4)OC3=N2)C=C1&&&
[1*]CC&[1*]O[0*]&[0*]C(=O)Cc1csc(NN=Cc2ccccc2F)n1&&&
CN1C2=CC=CC=C2CN2C=C3C(=O)N(C)CCC3=C(N3CCCCC3)C12&&&
[0*]C(=O)c1cc(Cl)cc(Cl)c1&[0*]N[2*]&[2*]CC[3*]&[3*]N[1*]&[1*]C(=O)c1cc(Cl)cc(Cl)c1&&&
[0*]CC#C&[0*]ON=CCC[1*]&[1*]Oc1ccc(Oc2ccc(Cl)cc2)cc1&&&
CCSC1=NN(C(=O)N(C)C)C(O)=C1S(=O)(=O)C1=CC=CC=C1&&&
[0*]C(=O)c1nc2c(s1)CN(C)CC2&[0*]N[3*]&[3*]C1([7*])CCC1&[7*]C([1*])=O&[1*]N[4*]&[4*]C(CCC([2*])=O)C(=O)O&[2*]N[5*]&[5*]C(C[6*])C(=O)c1nc2ccc(F)cc2s1&[6*]C1CCN(c2cccc(C(=O
[4*]C1(N)CC([1*])N([0*])C1&[0*]C([3*])=O&[3*]C1CC1c1ccccc1^[1*]O[2*]&&[2*]C1CCCC1^[4*]C(=O)O&&&&
[0*]C(=O)c1ccc(C)o1&[0*]Nc1ccc(N[1*])cc1&[1*]C(=O)c1ccco1&&&
[2*]C(C)c1cccc2[nH]cnc12&[2*]N[0*]&[0*]C([1*])=O&[1*]N[3*]&[3*]C(Cc1ccccc1)c1noc(C(F)(F)F)n1&&&
COC1=CC=C2C(C(=O)C3=CC=CN3CCN3CCC(CO)CC3)=C(C3=CC=CC=C3)[NH]C2=C1&&&
CC(CCC1C2(C)COC(C)(C)C2CC2OC(=O)C3=C4C(=C(C5=CC=C(OP(=O)(O)O)C=C5)OC4=CC=C32)C1(C)C)CO&&&
[3*]CC&[3*]O[0*]&[0*]C(=O)c1c(N[1*])sc(C([2*])=O)c1C&[1*]C(=O)C[4*]&[4*]N1C(=O)NC2(CCCC2)C1=O^[2*]N1CCOCC1&&&&
[0*]C(=O)C(=O)c1cn(CCC([1*])=O)c2ccccc12&[0*]N[2*]&[2*]CCn1ccnc1^[1*]N1CCc2ccccc2C1&&&&
[0*]N(C)C&[0*]Cc1ccccc1-c1ccccc1N[1*]&[1*]S(C)(=O)=O&&&
[0*]OC&[0*]C([1*])=O&[1*]C1(C)CCC2C3=C1CCC2(C)CC3=O&&&
COC1=CC(OC)=C(C2CCN(C)CC2)C(OC)=C1&&&
CCOC(=O)C1=C(C)N(CCCN2CC(C)CC(C)C2)C(C2=CC=C(OC)C=C2)=C1&&&
[0*]C(=O)c1cccc(OC)c1&[0*]N[1*]&[1*]C([2*])C(C)(C)C&[2*]NC(=NC#N)Nc1ccc(Cl)cn1&&&
CC1=CC(OCCCS(C)(=O)=O)=C(Cl)C(C)=C1Cl&&&
[0*]C(=O)c1ccc(F)c(Nc2ncnc3cnc(N[1*])nc23)c1&[0*]Nc1cc(-c2ccccn2)cs1&&[1*]CCC[2*]^[2*]N1CCOCC1&&&
COCCCN1C(CS(=O)(=O)C2=CC=CC=C2)=NC2=CC=CC=C21&&&
O=C(O)C1=CC(N2C(=O)C3=C(F)C(F)=C(F)C(F)=C3C2=O)=CC=C1Cl&&&
CC1=CN=C2C(N3CCN(C(=O)C4=CC=CO4)CC3)=CC=CC2=C1NC(=O)C1=CC=CC=C1Cl&&&
O=C1NC(=O)C2=C1C1=CN(CC(=O)C3=CC=CC=C3)C3=CC=CC=C3C1=N2&&&
[1*]C([0*])=O&[0*]Oc1ccccc1&&[1*]N[2*]^[2*]C1CCCN2CCCCC12&&&
ClC1=CC=CC(COC2=CC=C3C=C4C=CC=CC4=NC3=C2)=C1&&&
O=C(OC1C[N+]2(CCN(CC3=CC=CC=C3F)CC2)CCC1CC1=CC=CC=C1)C1(C2=CC=CC=C2)CCCC1&&&
[0*]C(C)C&[0*]Oc1cccc(NC2=NC(=O)N([1*])C2)c1&[1*]C1CCCCCC1&&&
[0*]CC&[0*]ON1C2=C(C(=O)CCC2)C(c2ccccc2)C2=C1CCCC2=O&&&
[2*]CC&[2*]O[0*]&[0*]C([4*])=O&[4*]C1CCCN1[1*]&[1*]C(=O)CC[3*]&[3*]Oc1ccccc1&&&
[0*]CCC&[0*]Sc1nc2c(c(=O)n1N)C1(CCCCC1)Cc1ccccc1-2&&&
N#CC1=CC=C2C(=C1)N=C(SCC(=O)NC1=NC=CS1)N2C1=CC(Cl)=CC=C1Cl&&&
[1*]CC&[1*]Oc1ccc(CC[3*])cc1O[2*]&[2*]CC&&[3*]N[0*]^[0*]C([4*])=O&[4*]C1CC(=O)N([5*])C1&[5*]Cc1ccco1&&&
[0*]C(=O)c1nn(-c2cccc(Cl)c2)c(-c2ccccc2)c1C&[0*]NC(=S)Nc1ccc(S(N)(=O)=O)cc1&&&
O=C(C1=CC=C(F)C=C1)N(CC1=CC=CC=C1)CC1=CC=CC=C1&&&
[1*]CC([0*])=O&[0*]N1CCCC1&&[1*]N1C(=O)N([2*])C(=O)C2Cc3c([nH]c4ccccc34)C(c3ccco3)N2C1=O^[2*]Cc1ccccc1&&&
[0*]C(=O)c1cn2c(=O)[nH]c3ccccc3c2n1C&[0*]N[1*]&[1*]Cc1ccccc1&&&
[0*]C([2*])=O&[0*]Nc1ccccc1Oc1ccccc1&&[2*]C1CCCN([1*])C1^[1*]C(=O)c1cncc(Br)c1&&&
[0*]S(=O)(=O)c1ccc([N+](=O)[O-])s1&[0*]N1CCC=C(Cc2ccccc2)C1&&&
CC=CCCCCCCCCCCCCNC(=O)C1=CC(O)=CC(O)=C1&&&
COC1=CC(SC2=C(C3=CC=C4OCOC4=C3)[NH]C3=CC=CC=C23)=CC(OC)=C1OC&&&
[0*]Nc1cccc2c1c(CC)nn2Cc1cccnc1&[0*]C(=O)c1cnc2cc(O[1*])ncn12&[1*]C[2*]&[2*]C1CCCN(C)C1&&&
CC1=CC=C(S(=O)(=O)NN2C(SCC(=O)NC3CCCC3)=NC3=CC=CC=C3C2=O)C=C1&&&
CN1CCC2=C(C1)C1=CC(S(=O)(=O)C3=CC=CC=C3)=CC=C1OC2(C)C&&&
CNC(=O)C(CC1=C[NH]C2=CC=CC=C12)NC(=O)C(CC(C)C)NC(=O)C(CCOC(=O)C1=CC=CN=C1Cl)NC(=O)C(CC1=CC=CC=C1)NC(=O)C(CC1=C[NH]C2=CC=CC=C12)N
[0*]C(=O)CCC(=O)c1cc(C)sc1C&[0*]Nc1ccccc1&&&
[0*]N1CCc2cc(C(=O)O)ccc2C1C&[0*]C([2*])=O&[2*]C1CCCCC1[3*]&[3*]C([1*])=O&[1*]Nc1ccc(OC(F)(F)F)cc1&&&
NC1=NC(Cl)=NC2=C1C=CN2C1OC(CO)C(O)C1O&&&
[0*]C(=O)c1cc(OC)cc(OC)c1&[0*]Nc1ccccc1C([1*])=O&[1*]N[2*]&[2*]C(C)C&&&
[0*]Nc1cc(C)ccc1OC&[0*]C(=O)CCS(=O)(=O)c1ccc2c(c1)OCCO2&&&
[0*]C(=O)c1nc(-c2c(Cl)cccc2Cl)oc1CN&[0*]N[1*]&[1*]Cc1ccncc1&&&
CCN(CC)C(=O)NC(CCSC)C(=O)NC(CCSC)C(=O)OC&&&
O=C(CS(=O)CC(=O)N(CC1=CC=CS1)C1CC1)NCC1=CC=C(F)C=C1&&&
[1*]C(C)C&[1*]C1CCC([0*])CC1&[0*]N1CCC2(CC1)OCc1ccc(Cl)cc12&&&
CC1=CC(C)=NC(N(C)CCCN(C)CC(O)C2=CC=CC=C2)=N1&&&
[0*]C1(C)C(=O)C2(C)CC(O)C3(C)C(=O)C(C(O)C(O)C21)C3(C)C&[0*]C(=O)CCl&&&
[0*]OC&[0*]C(=O)C[2*]&[2*]C1C(C)(C)C([1*])CC2C3(C)CC4(O)OC12C1(O)C2(O)CC(=O)C2(C)C(c3ccoc3)OC(=O)CC12O&[1*]OC&&&
[5*]CC&[5*]O[0*]&[0*]C(=O)C([12*])CC[7*]&[7*]O[1*]&[1*]C([3*])=O^[12*]C1CCOC1=O^[3*]N([8*])[6*]&&&[6*]C([2*])=O&[2*]O[9*]^[8*]Cc1ccccc1^[9*]Cc1ccccc1&&&&&
CCN(CC)C1=CC=C(NC(=O)CN(C2=CC=CC(F)=C2)S(=O)(=O)C2=CC=C(OC)C(OC)=C2)C=C1&&&
[0*]Oc1cc(O)c(Br)c(O[1*])c1&[0*]C[2*]&[2*]C1CCCC1^[1*]C[3*]&&[3*]C1CCCCC1&&&
O=[N+]([O-])C1=CC=C(NC2=C3[NH]C4=CC(Cl)=CC=C4C=C3C3=CC=CC=C23)C=C1&&&
O=C(NC1=CC=CC=C1)C1=NC(=O)C2=C([NH]1)N(CC1=CC=CC=C1)N=N2&&&
COC1=CC=C2C=C(C3=CC=C(C(=O)NCCCN2C)C=C3)C(C[N+](=O)[O-])=CC1=C2&&&
CS(=O)(=O)NC1=CC=CC(CN2CCN(C3=CC=C(C(F)(F)F)C=C3)CC2)=C1&&&
CCCC1=CN=C(N2CCN(C(=O)NCC3=CON=C3C3CC3)CC2)N=C1&&&
COC1=CC=C(C=CC(=O)NC2=CC=CC(C)=C2C)C=C1&&&
CC1=CC(C)=NC(NS(=O)(=O)C2=CC=C(NC(=O)CN3C=C(Br)C=N3)C=C2)=N1&&&
[0*]Nc1ccc(OC)cc1&[0*]C(=O)C([1*])Cc1ccc2c(c1)COP(=O)(O)O2&[1*]N[2*]&[2*]C(C)=O&&&
O=C(O)C1(O)C(O)C(F)C(O)C(O)C1OC(C1=CC=C(O)C(O)=C1)C1=CC=C(OCC2=CC=CC=C2)C=C1&&&
CNC1CCC(N(C)S(=O)(=O)C2=CN=C3C=CC(OC4=CC=CC=C4Cl)=CC3=C2)CC1&&&
[1*]CC&[1*]N1C(=O)C(=[0*])SC1=S&[0*]=Cc1ccc(-c2cc(C)c(C(=O)O)cc2C)o1&&&
[0*]N(C)C&[0*]C([1*])=O&[1*]N1CCN(c2nc3nc(-c4ccccc4Cl)c(-c4ccc(Cl)cc4)cc3nc2C(N)=O)CC1&&&
[1*]C1C=CC2(CCN([0*])CC2)C1&[0*]C1CCCCC1&&[1*]N1CCCC1&&
OCCN1C=NC2=CN=C3[NH]C4=CC=CC=C4C3=C21&&&
[2*]N([0*])C&[0*]C(=O)CC[1*]&[1*]Oc1ccc(Cl)cc1^[2*]CCC[3*]&&[3*]N1CCCC1&&&
[0*]CC&[0*]N([1*])[2*]&[1*]CC&&[2*]CC[3*]^[3*]Sc1nc(-c2ccccc2)cc(C(F)(F)F)c1C#N&&&
COC1=CC=CC2=C1C=CN2CCNCC1=CC=C2OCCOC2=C1&&&
NC1=NC(N)=C2N=C(COC(=O)C3=CC=C(C4=CC=CC=C4)C=C3)C=NC2=N1&&&
[0*]Nc1cc(OC)ccc1OC&[0*]C(=O)CC[1*]&[1*]N[2*]&[2*]S(=O)(=O)c1ccc2c(c1)n(C)c(=O)c(=O)n2C&&&
O=C1NC2=CC=C(S(=O)(=O)NCCC3=CC=CC=C3)C=C2CN1CC1=CC=C(F)C=C1&&&
CC1=C(C2=CC=CC=C2)N(CC2=CC=C(NCC=C(C3=CC=CC=C3)C3=CC=CC=C3)C=C2)C(=O)[NH]C1=O&&&
[1*]CCC&[1*]N1C2(CC3=C1CC(c1ccccc1)CC3=O)C(=O)Nc1ccccc12&&&
CC(=NNC(=O)C1=CC(C2=CC=CC=C2)=N[NH]1)C1=CC=CC=N1&&&
CC1=CC=C(C(C)C)C=C1S(=O)(=O)N1C=C(C2=CC=CN=C2)CC1&&&
CCOC(=O)C=CC1=CC=C(S(=O)(=O)C2=CC=C(C)C=C2)S1&&&
O=C(NC1=CC=CC(C(F)(F)F)=C1)C1=NN2C=CC=CC2=C1&&&
[0*]Oc1cc(CCCCC)cc(OC)c1OC&[0*]CCc1ccc(O)cc1&&&
[0*]=CCCCCCCCCCCCC&[0*]=CC(C)C(O)CC=[1*]&[1*]=CC(O)C#CCCC1=CC(C)OC1=O&&&
[0*]Nc1ccc(-c2nn(CCCC)cc2-c2ccnc3[nH]c(C)cc23)cc1&[0*]C([1*])=O&[1*]Nc1ccc(OC(F)(F)F)cc1&&&
[0*]C(=O)c1ccc([N+](=O)[O-])c(C)c1&[0*]Nc1cccn(Cc2ccc(F)c(F)c2)c1=O&&&
N#CC1=C2N=C(C3CC3)C=C(NCC3=CC=CC=C3)N2N=C1&&&
[0*]C(=O)C(c1cn(C(N)=O)c2ccccc12)c1nn(Cc2ccccc2)c2ccccc12&[0*]N[1*]&[1*]C1CCCC(O)C1&&&
[0*]Oc1ccc(C2Oc3c(ccc(O)c3CCC)C2CC(O)CCc2ccccc2)cc1&[0*]CC&&&
[1*]CC#Cc1cccc(C)n1&[1*]N1CCC([2*])CC1&[2*]Nc1cc(O[0*])c2c(c1)CC(C)(C)N([3*])C2Cc1ccc(Cl)cc1&[0*]CCCN&&[3*]S(=O)(=O)C=C(O)NO&&
O=C(CC1=CC=CC=C1)NCC1=NC2=CC=CN=C2N1CC1=CC=CC=C1&&&
[2*]N1CCN(c2ccccc2OC)CC1&[2*]CCCC[3*]&[3*]N[0*]&[0*]C(=O)c1ccc(N[1*])cc1&[1*]C(=O)c1ccccc1-c1ccccc1&&&
NC1=NC(C2=CC=CC=N2)=NC2=CC=CC=C12&&&
[0*]Nc1ccccc1C&[0*]C(=O)C(Cl)Cl&&&
[1*]CCC&[1*]O[0*]&[0*]C(=O)c1sc(=S)n(C)c1N&&&
[0*]Cc1ccccc1Cl&[0*]N1CCCC2(CCNCC2)C1&&&
[0*]C(C)c1ccccc1&[0*]N1CCC(n2c(=O)n(C)c3cnc4ccc(-c5cnc6ccccc6c5)cc4c32)CC1&&&
CC1=CC(=O)N(C2=CC=CC(C3=CC=CC=C3F)=N2)[NH]1&&&
[0*]C(CC(=O)CF)c1ccccc1&[0*]Nc1ccc(S([1*])(=O)=O)cc1&[1*]Nc1nccs1&&&
[0*]C(=O)c1ccc(C(F)(F)F)nc1C(C)C&[0*]N1CCC(F)(c2ccc(C#N)cc2)CC1&&&
COC1=CC=C(CCNC(=O)C2=CN(C3=CC=CC=C3O)C(=O)C(C#N)=C2)C=C1OC&&&
CC1=CN=C(C)C(S(=O)(=O)N2CCC3(CC2)OC(=O)C2=CC=CC=C23)=C1&&&
COC1=CC=C(C2=CSC(N=CN(C)C)=N2)C=C1&&&
[0*]CC(=O)O&[0*]N([1*])[2*]&[1*]CCO&&[2*]S(=O)(=O)c1ccc(-c2ccc(Cl)s2)s1&&
[0*]Oc1ccccc1C&[0*]Cc1cn(CC[1*])nn1&[1*]N[2*]&[2*]S(=O)(=O)c1c(Cl)cc(C(F)(F)F)cc1Cl&&&
[1*]NC&[1*]C(=O)C[2*]&[2*]O[0*]&[0*]C(=O)C1=COCCO1&&&
[0*]Oc1c(-c2cccc(O[1*])c2)c(=O)[nH]c2cc(Cl)ccc12&[0*]C[2*]&[2*]C1CCCN1^[1*]C[3*]&&[3*]C1CCCC1&&&
[2*]CC&[2*]O[0*]&[0*]C([3*])=O&[3*]C1Nc2ccccc2C2C=CCC12&&&
COC1=CC=C(N2[NH]C3=C4C=CC=CC4=NC3=C2COC(C)=O)C=C1&&&
[0*]CCCC(=O)O&[0*]Nc1nc2ccccc2nc1N[1*]&[1*]Cc1ccccc1O&&&
CC1=NC2=C(NC=CC(=O)N3CCN(C4=CC=CC=C4)CC3)C=CC=C2S1&&&
[1*]C1C2CNCC12c1ccc(Cl)c(Cl)c1&[1*]C[0*]&[0*]Oc1cccc(Br)c1&&&
[0*]OC&[0*]C(=O)c1c(-c2ccc(C#N)cc2)c(-c2ccc(O[1*])cc2)c2ccccc2nc1=O&[1*]C(C)C&&&
O=C1CCC(=O)N1CN1N=C(C2=CC=C(Cl)C=C2)C=CC1=O&&&
[0*]OC&[0*]C(=O)c1cc(CCCc2ccccc2)n(C)c1N&&&
CC(C)(C)NC1=NC(C2=CC=CC=N2)=NC2=CC=CC=C12&&&
COCCNS(=O)(=O)C1=CC=C2SC(C)N(C)C2=C1&&&
[0*]N1C(=O)c2ccccc2C1=O&[0*]C1CC(=O)N(c2cccc(F)c2)C1&&&
COC1=CC(SC2=NN3C(C4=CC(OC)=C(OC)C(OC)=C4)=CSC3=N2)=CC(OC)=C1OC&&&
[0*]CCC&[0*]C1NCc2cncn2Cc2ccc(C)c(C)c2OC1Cc1ccc(OC)c(C)c1&&&
[0*]C([2*])=O&[0*]Nc1ccc(Cl)cc1&&[2*]C1CCCN([1*])C1^[1*]S(=O)(=O)c1ccc(-n2cnnn2)cc1&&&
[0*]C([1*])=O&[0*]N[3*]&[3*]C(c1ccc(Cl)cc1)c1cccnc1^[1*]N[4*]&&[4*]C1CCN([2*])CC1&[2*]C(c1ccc(Cl)cc1)c1ccc(Cl)cc1&&&
CCC(O)(C1=NC2=CC=C(Cl)C=C2S1)C(F)(F)F&&&
CCOC(=O)C1=C(C#N)C2(C(=O)NC3=C2C=C(C)S3)C(C#N)C(=N)O1&&&
CN1C2CCC1CC(N=C1CC(C3=CC=C(Br)C=C3)CC3=C1C(=O)C1=CC(Cl)=CC=C1N3O)C2&&&
[0*]C([2*])=O&[0*]Nc1nncs1&&[2*]C1CCCN1[1*]^[1*]S(=O)(=O)C(c1ccccc1)c1ccccc1&&&
[0*]=C(CCl)[N+]12CC[N+](()(CC1)CC2&[0*]=CCCl&&&
CS(=O)(=O)C1=CC=C(N2CCC(C(=O)NC3=CC=CC(C(F)(F)F)=C3)CC2)C=C1&&&
[0*]C(=O)c1ccc(C[1*])cc1&[0*]N1CCN(c2ccc(F)cc2)CC1&&[1*]Sc1ccccc1&&
O=C(NC1CCN(CC2=CC=C3SC=CC3=C2)CC1)C1=CC=C(N2CCCC2)N=N1&&&
CC1=[N+]([O-])ON=C1C(=O)NN=CC1=CC=C(O)C=C1&&&
N#CC1C(=O)CCC1=O&&&
[3*]CCC&[3*]N[0*]&[0*]C([1*])=O&[1*]N([4*])[5*]&[4*]CC[2*]&[2*]OC^[5*]C1CCc2cccc3[nH]cc1c23&&&&
[1*]Cc1ccc2[nH]c3c(c2c1)C(C)CNC3=O&[1*]O[0*]&[0*]C([2*])=O&[2*]C1CC2(CCNCC2)CN1&&&
[0*]CC(=O)NNC(=O)c1cc(Cl)ccc1O&[0*]Oc1ccccc1&&&
CC1=CC(C)=C(NC(=O)C2=CC=CC3=C2OCO3)C(C)=C1&&&
[0*]N1CN=C(N2CCN(C)CC2)C1[N+](=O)[O-]&[0*]C1CCCCC1&&&
[0*]C(=O)Cc1cccc(Oc2cccnc2)c1&[0*]N[1*]&[1*]S(=O)(=O)c1ccc(F)c(Cl)c1&&&
[0*]=C(C)C&[0*]=CC1CC([1*])(C)C(O)C2(C)C(=O)C=C(C)OC12&[1*]CCC(C)C(=O)O&&&
[0*]C(=O)c1cccn1C&[0*]N[2*]&[2*]CC([1*])=O&[1*]N1CCCC([3*])C1&[3*]Nc1ccccc1&&&
COC1=CC=CC=C1C1C(C(=O)c2CCCCC2)=C(O)C(=O)N1C1=NC2=CC=CC=C2S1&&&
CCOC1=CC=C(OC2OC(CO)C(O)C(O)C2O)C=C1&&&
NC(=O)C1=CC=C(NC2=NC(C3=CC=CC=C3Cl)=C3C=C(Br)C=CC3=N2)C=C1&&&
[0*]C(=O)c1ccc(C)c(Nc2ncnc3cnc(N4CCCN(C)CC4)nc23)c1&[0*]Nc1cc(C(F)(F)F)ccn1&&&
[5*]CC&[5*]C1OC(=O)C(C)C([2*])C(C)C([3*])C(C)(O)CC(C)CN2C(=O)OC1C2C&[2*]O[1*]&[1*]C1CC([0*])(C)C(O)C(C)O1^[3*]OC^[0*]OC&&&&&
[0*]=C1C(=O)Nc2ccc(Cl)cc21&[0*]=Cc1c[nH]nc1-c1ccccc1&&&
[4*]C1CC(N)C([5*])C(C)O1&[4*]N[0*]&[0*]C(=O)C[2*]^[5*]O[3*]^[2*]Oc1ccc(Cl)cc1Cl&[3*]C1CCCC1[8*]&&&[8*]C([1*])=O&[1*]N[6*]&[6*]C1CCCC1[7*]&[7*]C(=O)O&&&
COC1=CC=C2C=C(C=C3C(=O)NN4C3=NC3=CC=CC=C3C4=O)C=CC2=C1&&&
[0*]C(=O)c1cc(-c2ccc(-c3ccccc3)cc2)nn1C&[0*]Nc1cc(O[1*])ccc1O[2*]&[1*]C1CCN([3*])CC1&[3*]CCO^[2*]CCO&&&&
[0*]C(=O)c1ccc(Cl)c(S([1*])(=O)=O)c1&[0*]N[2*]&[2*]C12CC3CC(CC(C3)C1)C2^[1*]N1CCOCC1&&&&
[0*]C(=O)CC&[0*]O[2*]&[2*]CC(O)C[3*]&[3*]O[1*]&[1*]C(=O)CC&&&
CC(C)(C)NC(=O)C(CCSCCC(=O)NO)NS(C)(=O)=O&&&
C=C1C(=O)OC2C1CCC(CO)=CCCC1(C)OC21&&&
[0*]Oc1cccc(C=NNC(=O)c2ccoc2C)c1&[0*]Cc1ccccc1&&&
CC(C)(C)C1=CC=CC(NC2=NC(Cl)=C3N=CN(C4OCC(O)C4O)C3=N2)=C1&&&
O=C(CN1CC(N2CCCCC2)C(O)C1CO)NCCC1=CC=CC=C1&&&
CC(=O)NC1=CC=CC(C2=CC=C3N=CC(C(=O)C4=CC(F)=CC(F)=C4)=C(N4CCC(N5CCCC(CCN(C)C)C5)CC4)C3=C2)=C1&&&
[0*]OC&[0*]C(=O)CCCCC[1*]&[1*]ON1c2ccccc2Sc2cccc(Cl)c21&&&
[1*]CC&[1*]Oc1cc(C([0*])=O)cc(O[2*])c1O[3*]&[0*]N[4*]&[4*]CC(C)Cc1cccs1^[2*]CC&&&[3*]CC&&
[4*]C(Cc1c[nH]c2ccccc12)C(N)=O&[4*]N[0*]&[0*]C(=O)C([5*])Cc1ccccc1&[5*]N[1*]&[1*]C(=O)C[6*]&[6*]N[2*]&[2*]C([3*])=O&[3*]Nc1cccc(C(F)(F)F)c1&&&
[3*]C(C([2*])=O)C(C)C&[2*]N[4*]&[4*]Cc1ccc(N)cc1^[3*]N[0*]&&[0*]C([5*])=O&[5*]C1CCCN1[1*]&[1*]C(=O)C(N)C&&&
COC(=O)C1=CC=C(NC2=NC(N3CCN(C(=O)C4=CC=CO4)CC3)=NC3=NC(C4=CC=CO4)=NN23)C=C1&&&
[6*]N1CC([5*])C(O)C1=O&[5*]N[2*]&[2*]C(C[3*])Cc1ccccc1^[6*]Cc1ccccc1^[3*]N1CCN([0*])CC1&&&[0*]C([1*])=O&[1*]N[4*]&[4*]CCc1ccccc1&&&
[3*]=Cc1ccc(OC)cc1&[3*]=CC([0*])=O&[0*]N[2*]&[2*]C1CCCN([1*])C1&[1*]C(N)=O&&&
CCOC(=O)C1=C(C)[NH]C(C)=C1C(=O)CSC1=NN=C(NC(=O)C2=CC=CS2)S1&&&
[0*]Nc1cccc(C(=O)NN=Cc2c(C)n(C)c3ccccc23)c1&[0*]C(=O)c1cccs1&&&
C=C(Br)C(=O)NC1=CC=CC(C=CC(=O)NC2=CC=CC=C2)=C1&&&
[2*]C1)=Cc2ccccc2O1&[2*]C[0*]&[0*]N[1*]&[1*]C1CSC1&&&
COC1=CC(C(=O)O)=CC=C1CCC1=CC=C2C=CC(C)(C)OC2=C1&&&
[2*]CO&[2*]C1OC([1*])C(O)C(O)C1O&[1*]O[0*]&[0*]CCc1ccc(F)cc1&&&
[0*]=C1SC(=O)NC1=O&[0*]=Cc1ccc(OC(F)F)cc1&&&
CCC1=CC=C(CC2=NN(CC(=O)N3CC4=CC=CC=C4CC3C(=O)NC3=CC=CC(OC)=C3OC)N=N2)C=C1&&&
CC1(C(=O)N(C2=CC=CN=C2)C2CCCC2)CC1(Br)Br&&&
[0*]=C1CC(O)C(=C)C(O)C1&[0*]=C(C)CCn1cnc2c1NC=NCC2O&&&
[0*]CC&[0*]ON=C(C)c1cc(OC)c(OC)c(OC)c1&&&
[0*]C(=O)c1ccc2[nH]c3c(c2c1)C(C)CNC3=O&[0*]Nc1cc(F)ccc1F&&&
CC(=O)NCCCC1NC(=O)C(C(C)C)NC(=O)C2CCCN2C(=O)C(CC2=CC=C(O)C=C2)NC(=O)C(C(C)C)N(CC2CCCCC2)CC(C)OC1=O&&&
[0*]Nc1ccccc1C#N&[0*]C([1*])=O&[1*]C1CC(=O)N(c2ccc3c(c2)OCO3)C1&&&
CN1C(=O)C(CC(=O)NC2=CC=CC3=CC=CC=C23)N(C)C1=O&&&
O=S(=O)(NC(=S)NC1=CC(Cl)=C(O)C=C1Cl)C1=CC=C(Br)C=C1&&&
CC1=C(C(=O)N2CCC3=CC=CC=C3C2)C2(CCCCC2)OC1=O&&&
N#CNC(=NCCCCCN1N=C(Cl)C(Cl)=C1Cl)NC1=CC=CC(C(F)(F)F)=C1&&&
[0*]CC&[0*]O[1*]&[1*]C1Cc2cccc(n2)C(Cc2ccc(O[2*])cc2)C(=O)NC([3*])C(=O)NC([4*])C(=O)NC1[5*]&[2*]C1CCCCC1&&[3*]CCc1ccccc1&[4*]C[6*]^[6*]C1CCCCC1^[5*]C(C)C&&&&
[3*]CC=C&[3*]N([0*])C=CC([2*])=O&[0*]C(=O)CCl&&[2*]N[1*]^[1*]C(=O)c1ccc(F)cc1&&&
CC(CCCC1=CC=CC=C1)NC(=O)OC1=CC=C(OC2=NSN=C2C2=CCCN(C)C2)C=C1&&&
[1*]N([0*])c1nc2c(C)cccc2s1&[0*]C(=O)CC(c1ccccc1)c1ccccc1&&[1*]CCC[2*]^[2*]N(C)C&&&
[0*]=CCCCC(=O)O&[0*]=Cc1ccc(-c2ccccc2Cl)cc1&&&
O=C1[NH]C2=CC=C(I)C=C2N=C1O&&&
CC1=CC(C)=NC(NS(=O)(=O)C2=CC=C(NC(=O)C(C)(C(C)C)C(C)C)C(Br)=C2)=N1&&&
CC1=NC(=O)[NH]C(O)=C1C(=O)CC1=CC=CC=C1Cl&&&
[1*]N([2*])C&[1*]Cc1cccnc1&&[2*]C1CCN([0*])CC1^[0*]C(=O)Cc1ccsc1&&&
[0*]OC&[0*]C(=O)C([1*])(C)C&[1*]Oc1cc(C)c(Cl)c(C)c1&&&
[0*]OC&[0*]C(=O)c1ccc(N[1*])cc1&[1*]C([2*])=O&[2*]N[4*]&[4*]CCCCC([5*])C(N)=O&[5*]N[3*]&[3*]C(=O)c1ccc2ccccc2n1&&&
[0*]OC&[0*]C(=O)C([4*])C(C)C&[4*]N[1*]&[1*]C(=O)C([5*])CC([2*])=O&[2*]N([6*])[7*]&[6*]Cc1csc(-c2ccccn2)n1^[5*]N[3*]&[7*]C1CC(=O)N(c2cccc(Cl)c2Cl)C1=O^[3*]C(C)=O&&&&&
[0*]S(=O)(=O)c1cc(Cl)c(C)c(Cl)c1&[0*]Nc1cc(Cl)c(Cl)c(C(F)(F)F)c1&&&
[0*]C(=O)c1ccc(C)cc1&[0*]N([1*])[2*]&[1*]Cc1ccc(N(C)C)cc1&&[2*]C1CCS(=O)(=O)C1&&
CC1=NC2=CC=C(NC(=O)C3=CC=C(C(N)=O)C=C3)C=C2N=C1NC1=CC=C(F)C=C1&&&
[1*]CCCC&[1*]N([0*])c1c(N)n(CCC)c(=O)[nH]c1=O&[0*]C(=O)c1cccc(S([2*])(=O)=O)c1&[2*]N(C)c1cccc(C)c1&&&
[0*]C(=O)c1c(-c2ccc(C)cc2)c2cccnc2c(=O)n1C&[0*]NC(=N)N&&&
COC1=CC=CC(CN2C(=O)N(C3CCN(CC(C)C)CC3)C(=O)C3=C2C2=CC=NC=C2S3)=C1&&&
CSC1=C(C#N)C(=O)N(C)C(=S)S1&&&
[6*]C(C)C&[6*]N[2*]&[2*]C([0*])=O&[0*]O[4*]&[4*]Cc1ccc(O[5*])cc1&[5*]CCCCC[7*]&[7*]N2CCC(c3ccccc3)C2c2cccc(O[1*])c21&[1*]C([3*])=O&[3*]N[8*]&[8*]C(C)C&&&
CON1CCC(C2=CC=CN=C2OC2=CC=C(C(=O)C3=NC4=CC=CC=C4[NH]3)C=C2)C1&&&
[0*]CCC&[0*]N([1*])[2*]&[1*]CCC&&[2*]C1Cc2cc(O)ccc2C2CCC3=CC(O)CCC3(C)C12&&
[0*]C(=O)c1ccccc1&[0*]O[2*]&[2*]CC([1*])=O&[1*]N1CCc2ccccc21&&&
[0*]S(=O)(=O)c1cccc([N+](=O)[O-])c1&[0*]Nc1ccc(Br)cc1F&&&
[0*]C(=O)CCc1c(C)n(C(=O)c2ccc(Cl)cc2)c2ccc(OC)cc12&[0*]N1CCN([4*])CC1&[4*]C1CCN([1*])C1&[1*]C([2*])=O&[2*]N[3*]&[3*]C(C)C&&&
CC1=NOC(CCCOC2=C(C)C=C(C3=CC=CC=C3)C=C2C)=C1&&&
NC1=CC=C2[NH]C=C(C3CCN(CCCN4CCC5=CC(OC(F)(F)F)=CC=C54)CC3)C2=N1&&&
[1*]=C(CC(=O)O)C(=O)O&[1*]=C1CC2CN([0*])CC2N1&[0*]S(=O)(=O)c1ccccc1[N+](=O)[O-]&&&
CC1=CC=C(CSC2=NC3=CC=C(NC(=O)NCCC4=CC=CC=C4)C=C3S2)C=C1&&&
O=C(CSC1=NC(=O)N=C(SCC2=CC=CC=C2)[NH]1)NC1=CC=C(C(=O)C=CC2=CC=CC=C2)C=C1&&&
[0*]Cc1cc(Cl)ccc1O&[0*]N[1*]&[1*]CCCCc1ccccc1&&&
CCOC(=O)COC1=CC=C(N2CC(CNC(C)=O)OC2=O)C=C1&&&
[3*]CC&[3*]O[0*]&[0*]C(=O)c1ccc(N[2*])cc1&[2*]C([1*])=O&[1*]Oc1ccc(Cl)cc1C(=O)c1ccccc1C&&&
CC1=CC=C2C(=C1)SC1=NCCN12&&&
O=C1C2=CC=CC=C2N2C(=NC3=CC=CC=C3C2=O)N1C1=CC=C(F)C=C1&&&
O=[N+]([O-])C1=CC=CC=C1CNC1=C(F)C(F)=NC(F)=C1OC1=CC=C2C=CC(=NCC3=CC=CC=C3CNCC3=CC=CC=C3)[NH]C2=C1&&&
O=S(=O)(NN=CC=CC1=CC=CC=C1)C1=CC=C(F)C=C1&&&
O=C(CCN1CCCC1=O)NCC1=NN(CC2=CC=CC=C2F)C=C1&&&
[1*]N(C)C&[1*]Cc1ccc(C[2*])o1&[2*]N[0*]&[0*]C(=O)c1ccc(-n2cccn2)cc1&&&
CC1=CC=C(S(=O)(=O)N2C3=CC=CC=C3C3=CC(=O)[NH]C(C)=C32)C=C1&&&
CCC1=CC2=CC=CC=C2N=C1SCC(=O)N1C2=CC=CC=C2NC(=O)C1(C)C&&&
[0*]C(=O)CCCC&[0*]OC[n+]1cn(CC(=O)c2ccc(Cl)cc2)c2c1c(=O)n(C)c(=O)n2C&&&
[0*]C(C)=O&[0*]N([5*])C&[5*]C1C(O)CC([2*])([6*])OC1[7*]&[2*]O[3*]&[3*]Cc1ccccc1^[6*]C(=O)O&&&[7*]C(O)C(O)C[4*]^[4*]N[1*]&[1*]C(=O)c1ccc2ccccc2c1&&&
[0*]OC&[0*]C([3*])=O&[3*]C1(C)NC([4*])C2C(=O)N(c3ccccc3C)C(=O)C21&[4*]C[1*]&[1*]N([2*])C&[2*]S(=O)(=O)c1ccccc1C&&&
[0*]OC&[0*]C(=O)c1cccc(-c2ccc(CC[1*])cc2)c1&[1*]N1C(=O)C(=O)NCC1[2*]&[2*]Cc1ccccc1&&&
[1*]CC&[1*]O[0*]&[0*]C(=O)C(C)NP(=O)(O[2*])Oc1ccccc1&[2*]C[3*]&[3*]C1C=CC(n2cc(C)c(=O)[nH]c2=O)O1&&&
[1*]C(=O)C=C&[1*]N[4*]&[4*]CCC[2*]&[2*]Oc1cccc(C([0*])=O)c1&[0*]O[3*]&[3*]CC(=O)c1ccc(C)cc1&&&
COC1=CC(C=C2CCCC3C2=NC2=CC(OC)=C(OC)C=C2C3C2=CC=C(OC)C=C2)=CC(OC)=C1OC&&&
CCC(C)(C)NC(C1=NN=NN1CC1=CC=CC=C1)C(CC(C)C)C(=O)NC(C)(C)C&&&
[1*]C(=O)O&[1*]C1CCCN1[0*]&[0*]S(=O)(=O)c1ccc(-c2ccc(Cl)cc2)s1&&&
[0*]Oc1ncnc(N[2*])c1Oc1ccccc1O[1*]&[0*]CCC[3*]&[3*]N1CCCCC1^[1*]CCC[4*]&&[4*]N1CCCCC1^[2*]S(=O)(=O)c1nccs1&&&&
[0*]Oc1c(C)cccc1C(C)C&[0*]C(C(=O)O)N1C(=O)C2C3C=CC(C3)C2C1=O&&&
[0*]C(=O)c1ccc(Cl)cc1&[0*]Nc1cccc(C([1*])=O)c1&[1*]N1Cc2cccn2Cc2ccccc21&&&
O=S(=O)(NCC1=CSC(C2=CC=CC=C2)=N1)C1CCCCC1&&&
O=C1CC(SC2=C(C3=CC=CC=C3)SC3=CC=CC=C23)C(=O)N1C1CCCC1&&&
O=C(CN1C=C(C=C[N+](=O)[O-])C2=CC=CC=C21)NC1=CC=C2C(=O)C3=CC=CC=C3C(=O)C2=C1&&&
CC1CC2CC3(C(=O)O)C(=O)C(=O)C1(C2=O)C3(C)C&&&
[5*]NC(=N)N&[5*]CCCC([6*])C([4*])=O&[4*]N[8*]&[8*]C(Cc1ccccc1)C(N)=O^[6*]N[0*]&&[0*]C([9*])=O&[9*]C1CCCN1[1*]&[1*]C(=O)C([7*])Cc1ccc(O)cc1&[7*]N[2*]&[2*]C(=O)C[4*]&[4*]Oc1ccc(CP(=O)
CC1=CC=C(CNC(=O)C2CCN(S(=O)(=O)C3=CC=C4C(=C3)OC(=O)N4C)CC2)C=C1&&&
[0*]N1C2=C(C(=O)CCC2)C(c2ccc(OC)cc2)c2cc3c(cc21)OCO3&[0*]CC[1*]&[1*]N1CCOCC1&&&
[0*]CC&[0*]N1CCc2cccsc2C1=O&&&
[1*]Cn1cccn1&[1*]C1CN([0*])CCO1&[0*]C[2*]&[2*]C1Cn2ccnc2CO1&&&
O=C1C(Cl)(Cl)C(C2=CC=C3OCOC3=C2O)N1C1=CC=C(Br)C=C1&&&
O=S(=O)(C1=CC=C(Cl)C=C1)N1CCN(C2=NC=CC=C2C(F)(F)F)CC1&&&
CCCOCC(NC1=NC=NC2=C(C(N)=O)C=CC=C12)C1=CC=CC(NC(=O)OCC)=C1&&&
COC1=CC=C(C2=CC=C(C3=CC=CC=C3)O2)C=C1S(=O)(=O)N1CC(O)CC1C(=O)NO&&&
[0*]C(=O)c1ccco1&[0*]N1CCN([1*])CC1&[1*]C(=O)c1cnc2ccc(Cl)cc2c1&&&
[3*]CC&[3*]O[0*]&[0*]C([1*])=O&[1*]N1CCN([2*])CC1&[2*]C(=O)c1cc(S([4*])(=O)=O)ccc1F&[4*]N(C)c1ccccc1&&&
[0*]C(C)=O&[0*]Nc1cccc(C2CCN([1*])CC2)c1&[1*]C([2*])=O&[2*]C12CC3CC(C1)CC(O)(C3)C2&&&
CC(=O)NC1=CC(S(=O)(=O)N2CCC(C(=O)NO)CC2)=CC=C1C&&&
NC(=O)N1C=C(NC(=O)N2C(C(=O)NC3=CC=CC(Br)=N3)CC3CC32)C2=CC=CC=C21&&&
[0*]Oc1c(OC)cc(C2c3cc4c(cc3CC3COC(=O)C32)OCO4)cc1OC&[0*]C([1*])=O&[1*]N[2*]&[2*]CC(F)F&&&
CCCN1CCOC(C2=CC=CN=C2)C1&&&
CCOC(=O)C=CC1=C(COC)C(OC)=C2OCOC2=C1OC&&&
NC1CCC(NC2=NC3=C(CCCC3)C(NC3=N[NH]C(C4CC4)=C3)=N2)CC1&&&
O=C1C2=C(CCCC2)[NH]C2=CC(C3=CSC=C3)=NN12&&&
COC(=O)C1=CC=CC(NC(=O)CNCC2=CC=CC(F)=C2)=C1&&&
NC1=NC(C2=CC=CC=C2)=C(C=C2C(=O)NC3=CC=C(Br)C=C23)S1&&&
O=C(NC1=CC=CC(NC(=O)C2=CC3=CC=CC=C3O2)=C1)C1=CC=CC=C1&&&
COC1=CC=C(C=CC(=O)C=CC2=C(OC)C=CC(OC)=C2OC)C=C1OC&&&
[4*]CCCCC&[4*]N[1*]&[1*]C([2*])=O&[2*]Nc1c(C#N)cnc2cc(OC)c(OC)cc12&&&
[0*]CC&[0*]N([1*])[2*]&[1*]Cc1ccccc1&&[2*]Cc1coc(-c2ccc(Cl)cc2)n1&&
CC1CCCC(C)N1C(=S)NC1CC2CCCC(C1)N2C&&&
O=C1C(O)CC2=CC(NCC3=CC=CN=C3)=CC(Cl)=C2N1C1=C(Cl)C=CC=C1Cl&&&
[0*]C(=O)c1ccccc1C&[0*]Nc1cccc(N[1*])c1&[1*]C(=O)c1ccco1&&&
CN(CCN1CCN(C2CCN(C3=CC=CC=C3)CC2)C1=O)CC1=CC=CC=C1&&&
SN=C(NCCN1CCOCC1)N1CCCCCC1&&&
COC1=CC=CC(CN(C)C(=O)C2=NN(C)C(C3=CC=C(CN4CCCCC4)C=C3)=C2C)=C1OC&&&
O=C(O)C1=CC2=C(C=CS2)N1CC1=CC=C(C(=O)O)C=C1&&&
CCC1=C(OC(C)=O)C2=CC(OC(C)=O)=C3OC4=C(OC(C)=O)C(OC(C)=O)=C5C6OCC(C)C66C(OC(C)=O)C5=C4OC2=C3C(OC(C)=O)=C1OC(C)=O&&&
CN(C)CC1=CC=CC=C1C(=O)N1CC2COC(C1)N2C&&&
CCOC(=O)C1=C(C)N=C2SC(=CC3=CC=C[NH]3)C(=O)N2C1C1=CC=C(C)S1&&&
CC1=CC=C2N=C(N)SC2=C1&&&
N=C(N)C1=CC=C2[NH]C(C3=CC=C(C4=CC=C(C(=O)O)C=C4)C=C3)=NC2=C1&&&
[0*]=C1NC(N(C)C)=NC1=O&[0*]=Cc1cc(C#N)c(C#N)c[nH]1&&&
CC(C)CCCC1(C)C=CC(=O)O1&&&
CC1=CN=C(NC2=NC(SC3=CC=CC=N3)=C(C#N)S2)S1&&&
CC1=C(CC2=C(Cl)C=CC=C2Cl)[NH]C(=O)N1CC1=CC=NC=C1&&&
[0*]C(C)=O&[0*]O[7*]&[7*]C[13*]&[13*]C12C([9*])CC(C)C(=O)C1(C)C(=O)C([8*])C1(C)C([11*])CC(O)C(C)=C1C2C([10*])C1(C)C&[8*]O[2*]&[2*]C(=O)c1ccccc1^[9*]O[1*]&&[1*]C(C)=O^[10*]O[3*]&&[3*]C
[0*]Nc1nc(S(C)(=O)=O)c(Cl)s1&[0*]C(=O)c1ccc(S([1*])(=O)=O)cc1&[1*]N1CCOCC1&&&
[3*]CCC([0*])=O&[0*]N1CCN([2*])CC1&[2*]Cc1ccc(Cl)cc1^[3*]C1C(=O)NCCN1[1*]&&[1*]Cc1ccccc1&&&
O=C(O)C(CC1=CC=C(Cl)C=C1)NC1=NC(NC2=CC=CC(C(F)(F)F)=N2)=NC=C1Br&&&
[2*]CC([0*])=O&[0*]N1CCCCC1C1OCCO1&&[2*]N1C(=O)C(=[1*])SC1=S^[1*]=Cc1cccc(Oc2ccccc2)c1&&&
O=C(C1=CC=C2OCOC2=C1)N1CCN(CC2=CC=CC=C2Cl)CC1&&&
NC1=CC=C(F)C(C(=O)O)=C1&&&
C#CCNC(=O)CN1CCN(CC2=CC=CC([N+](=O)[O-])=C2)CC1&&&
O=C(NC1=CC=C(C(=O)N2CCOCC2)C=C1)C1=CC=C(Br)C=C1&&&
[0*]C(=O)c1sc2nc(C)cc(C)c2c1N[1*]&[0*]N[2*]&[2*]C[3*]^[1*]C(=O)c1ccc(Cl)cc1^[3*]C1CCCO1&&&&&
CC(C)NC1=NC(NC2=CC=CC(Cl)=C2)=NC(N2CCC2)=N1&&&
CC1=CC=CC(CCNC2=CC=CC(C3CCCNC3)=N2)=C1&&&
[0*]ON=C1c2cc(OC)ccc2-n2cccc21&[0*]CC[1*]&[1*]N1CCOCC1&&&
[1*]Nc1c(CC)c(C)nc2c(-c3ccc(Cl)cc3Cl)c(C)nn12&[1*]CCC([0*])=O&[0*]N[2*]&[2*]C(C)C&&&
COC1=CC2=C(C(OC)=C1OC)C(=O)C=C(C1=CC=C(OCCN3CCCC3)C=C1)O2&&&
[1*]CC([0*])=O&[0*]N[2*]&[2*]Cc1ccncc1^[1*]N1CC=C(c2ccccc2)CC1&&&&
N=C(N)C1=CC=C(C=CC2=CC=C(CNC(=O)C3CCCC(=O)N3)O2)C=C1&&&
[0*]OC&[0*]C([1*])=O&[1*]Nc1cccc(-c2csc(CC3=C(O)C(=O)C(C)=C(C)C3=O)n2)c1&&&
CCN(C(=N)C(Cl)(Cl)Cl)C1=CC=C2C=CC=CC2=C1&&&
O=C(NC1=CC=C(OC2=CC=CC=C2)C=C1)C1=CC=CO1&&&
O=C(CN1C(=O)C2=CC=CC=C2S1(=O)=O)NC1=CC=C(Cl)C=C1&&&
[1*]NC1=C(N2CCCCC2)C(=O)c2ccccc2C1=O&[1*]CCC[0*]&[0*]Oc1cccc(Cl)c1&&&
[0*]N1CCN(c2ccc(F)cc2)C1=O&[0*]Cc1nc2ccccc2n1C[1*]&[1*]C1CC1&&&
CC1=C(OCC(=O)O)C=CC2=C1OC(=O)C1=C2CCCC1&&&
[1*]OC&[1*]CC[2*]&[2*]N([3*])[0*]&[0*]C(=O)C[4*]&[4*]C12Cc3cnn(-c4ccc(Cl)cc4)c3C=C1CCN(C)C2^[3*]CCc1ccccn1&&&&
[1*]C(=O)CCCCCCCCCCCCC&[1*]N1CCN([2*])CC1&[2*]C(=O)C([8*])CCC(=O)O&[8*]N[3*]&[3*]C(=O)c1ccc(N[4*])cc1&[4*]C([5*])=O&[5*]N1CCC([7*])CC1&[7*]O[0*]&[0*]C([6*])=O&[6*]N1CCCC1&&&
[1*]CC&[1*]O[0*]&[0*]C(=O)C1=NN(c2ccc(C)cc2)C2(S1)SC(=S)NN2c1ccccc1&&&
O=C1N=C[NH]C2=C1N=C[NH]2&&&
[1*]CC&[1*]O[0*]&[0*]C(=O)c1sc2ncn(CC[2*])c(=O)c2c1C&[2*]N1CCOCC1&&&
CC(C)CCCC(C)C1CCC2C3CCC4CC(O)CCC4(C)C3C=CC12C&&&
[0*]Oc1nc(C)cc(C)n1&[0*]CC(=O)NN=Cc1ccc(O)cc1&&&
CCOC1=CC=C(C=C2SC(=S)NC2=O)C=C1&&&
[0*]C(=O)c1cc(C)nc2ccccc12&[0*]N1CCN([1*])CC1&[1*]Cc1ccc(Cl)cc1&&&
CCS(=O)(=O)NCC1CCC2(CCN(CC3=CC=NC=C3)CC2)C1&&&
CCC(C1=CC=C(Cl)C=C1)C(N)C(=O)N1CCN(C)CC1&&&
[0*]C(=O)c1ccc2c(c1)C(=O)c1ccccc1C2=O&[0*]Nc1ccc(S(=O)(=O)O)cc1&&&
[2*]C(c1ccccn1)c1ccc(C(C)C)cc1&[2*]N([3*])[1*]&[1*]C(=O)c1ccccn1&&[3*]CC([0*])=O^[0*]N[4*]&[4*]C1CC(=O)OC1O&&&
[0*]N(C)C&[0*]Cc1nc(=O)c(C#N)c(-c2ccccc2F)[nH]1&&&
[2*]=C(C)CCC([1*])C(=C)C&[1*]O[0*]&[0*]C(C)=O^[2*]=CC2OC(=O)C=CC1O2&&&&
[1*]OC&[1*]C1([5*])C(=O)N2C(C([0*])=O)=C(C[2*])COC21&[0*]O[3*]&[3*]C(C)(C)C^[2*]Sc1ncnn1C&&&[5*]N[4*]^[4*]Cc1ccc(C[N+]2=C([O-])OC3([6*])C4CC(CCC4)C1CC32)Cc1ccccc1&[6*]C(C
CC(C)C(=O)NC(=CC1=CC=CC=C1)C(=O)O&&&
O=C1OC(C2=CC=C(Cl)C=C2)=NN1CCCOC1=CC=C(Cl)C=C1&&&
CCOC(=O)C1=C(C)[NH]C(C)=C1S(=O)(=O)N1CCCC(C(=O)NCC2=CC=CC=C2OC)C1&&&
[0*]Cc1ccc2ccccc2n1&[0*]N1CCC([1*])CC1&[1*]N1CCCC1&&&
[1*]N1C2=C(C(=O)CC(C)(C)C2)C(c2cccc(Cl)c2Cl)C2=C1CCCC2=O&[1*]CC([0*])=O&[0*]N1CCN(c2cccc([N+](=O)[O-])c2)CC1&&&
[1*]CN&[1*]C1CC(c2cc3c(cc2F)Sc2ccccc2NC3=O)=NO1&&&
O=C1C2=CC=CC=C2C(=O)N1C1=CC=C(C2=C3C=CC(=C(C4=CC=C(N(CCCl)CCCl)C=C4)C4=NC(=C(C5=CC=C(N(CCCl)CCCl)C=C5)C5=CC=C([NH]5)C(C5=CC=CC=C
CN1CCN(C2=CC=C3N=C(C4=CC=C(N5CC(=O)N(C6=CC=C7C=CC=CC7=C6)CC5=O)C=C4)[NH]C3=C2)CC1&&&
CC(C)(C)S(=O)(=O)NC1=CC=C(C2=CC=C3N=CN=C(NC4=CC=CC(S(N)(=O)=O)=C4)C3=C2)C=C1&&&
CCCCC1=NC=C(C=CC(=O)O)N1CC1=CC=C2OC3=CC=CC=C3C2=C1&&&
CCCC12COP(=S)(OC1)OC2&&&
CN1CC(=CC2=CC=CC=C2)C(=O)C2(C1)C(C1=CC=CC=C1)C1CCCCN1C21C(=O)NC2=CC=CC=C21&&&
[0*]N1C(c2ccccn2)=NOC1c1cccc(F)c1&[0*]Cc1ccccc1&&&
[3*]Cc1cccc(C)c1&[3*]N[0*]&[0*]C([1*])=O&[1*]N1CCCC1[4*]&[4*]C([2*])=O&[2*]Nc1ccc(C)cn1&&&
CC1=CN=C(NC(=O)C2(C3=CC=CC=C3)CC2CN)C=N1&&&
CC1CCC2C(C)C(OC(=O)N(CC3=CC=CC=C3)CC3=CC=CC=C3)OC3OC4(C)CCC1C32OO4&&&
[0*]N(C)C&[0*]C(=O)c1c(O)c2ccccc2n(Cc2ccccc2)c1=O&&&
[6*]CC&[6*]C1OC(=O)C(C)C(O)C(C)C([3*])C(C)(O)CC(C)CN([0*])C(C)C(O)C1(C)O&[0*]C([1*])=O&[1*]N[4*]^[3*]O[2*]^[4*]Cc1ccc(C(C)C)cc1&[2*]C1OC(C)CC([5*])C1O&&&[5*]N(C)C&
[0*]C(C)=O&[0*]Nc1c(C)cc(C(O)C[2*])cc1C&[2*]N[3*]&[3*]CCCCCC[1*]&[1*]Oc1c(C(C)=O)ccc(C(C)=O)c1C&&&
N#CC1=C(N2CCN(C3=CC4=C(C=C3[N+](=O)[O-])N(C3=CC=C(C(=O)O)C=C3)C(=O)C(C(=O)O)=C4)CC2)SC=C1&&&
O=[N+]([O-])C1=CC(C(F)(F)F)=CC=C1Cl&&&
[1*]C(C)C(O)c1cccc(F)c1&[1*]N[0*]&[0*]C(=O)c1ccsc1&&&
[6*]=C(C)CC(O)C(C)CCCC(=C)C&[6*]=CC[5*]&[5*]C12OC(=O)C(=[2*])C1CCCC2C(=[3*])C&[2*]=CCC([1*])(C)C&[1*]O[0*]^[3*]=CCC^[0*]C(=O)CCC[4*]&&&[4*]C1OC(C)(C)C(C)(O)C(=O)C(
[0*]Nc1ccc(OC2OC(c3ccc(Cl)cc3)C(O)C(O)C2O)cc1Br&[0*]Cc1ccc(Cl)cc1&&&
CC1=C(CC2=NC=C(C#N)S2)C2=CC=CC=C2[NH]1&&&
[0*]C(=O)c1cc2cc(Nc3nccc(-c4cn(C)cn4)n3)cc(C)c2[nH]1&[0*]N1CCN([1*])CC1&[1*]C1COC1&&&
COC1=CC=C(C(=O)C=CC2=CC(Br)=C(OC)C(OC)=C2)C(O)=C1&&&
[2*]C1OC(n2cc(CCC)nn2)C(O)C1O&[2*]C[0*]&[0*]OP(=O)(O)CP(=O)(O)OP(=O)(O)O[1*]&[1*]C[3*]&[3*]C1OC(n2cc(C)c(=O)[nH]c2=O)CC1O&&&
CC(O)C(NC(=O)C(N)CC1=CC=C(O)C=C1)C(=O)NC(C(=O)NN(CC1=CC=C(Br)C=C1)CC(=O)OCC1=CC=CC=C1)C(C)O&&&
CCC(=O)C1=CC=C(OCC(=O)OCC(=O)N2CCCC3=CC=CC=C32)C=C1&&&
CC(=O)C1=CC=C(C(=O)NC2=CC=C3C(O)=C(S(=O)(=O)O)C=CC3=C2)C=C1&&&
[1*]CCCC&[1*]N([2*])[0*]&[0*]C(=O)c1c[nH]c2ccc(S([3*])(=O)=O)cc2c1=O&[3*]N1CCC2(CC1)OCCO2^[2*]CCCC&&&&
O=C(NC1CCC(CCN2CCC(C3=CC=CC4=C3CCO4)CC2)CC1)C1CCOCC1&&&
CCOC1=CC=C(N(C(=O)C2=CC2)C(=O)C2=C(Cl)C3=CC=CC=C3S2)C=C1&&&
CC1=C(C(=O)NC2=CC=CC(C3=CC=CN(CC(=O)O)C3=O)=C2)SC=N1&&&
[3*]CC&[3*]N([4*])[5*]&[4*]CC&&[5*]CC[1*]^[1*]O[2*]&[2*]CCCC([0*])=O&[0*]Nc1cccc2ccccc12&&&
[0*]Cc1ccccc1OC&[0*]N[1*]&[1*]CCC[2*]&[2*]Nc1cc(=O)c2ccccc2[nH]1&&&
O=C(CCC1=NN=C2C=CC(NCC3CCCCC3)=NN12)NCC1=CC=CC=C1F&&&
[0*]=CC(=O)O&[0*]=Cc1cccc([N+](=O)[O-])c1O&&&
CCCCCCCCCCCCCCCCCCOCC(O)CO&&&
[6*]C1CC(=O)NN1C(C)=O&[6*]C([0*])=O&[0*]N[2*]&[2*]C(Cc1c[nH]cn1)C([1*])=O&[1*]N[3*]&[3*]C(Cc1ccccc1)C([4*])=O&[4*]N[5*]&[5*]C(CCCCN)C(=O)O&&&
O=C1N=C(N(CC2=CC=CC=C2)C2=CC=C(F)C=C2)SC1=CC1=CN(C2=CC=CC=C2)N=C1C1=CC=C(Cl)C=C1&&&
O=S1(=O)CC(N2CCCC2)C(O)C(CC2=CC=CC=C2)N1CC1=CC=C(F)C=C1&&&
[0*]Cc1nn(C)c(N=Nc2ccc([N+](=O)[O-])cc2)c1C&[0*]Oc1ccccc1&&&
[0*]C(=O)c1ccc(Cl)c(Cl)c1&[0*]N[1*]&[1*]CCCC[2*]&[2*]N1CCCC1=O&&&
CCN1C2=CC=CC=C2C2=CC(NC(=O)CC3=CC=CC=C3)=CC=C21&&&
[0*]N1CC(C)=C(c2ccccc2)C1=O&[0*]CCCCCCC(=O)O&&&
[0*]C(=O)Cc1csc(N)n1&[0*]N1CCC([1*])CC1&[1*]Cc1ccccc1&&&
COC1=CC2=NC=NC(NC3=CC=C(F)C(Cl)=C3)=C2C=C1OC&&&
[0*]C(=O)c1cccnc1&[0*]N1CCN([1*])CC1&[1*]Cc1nnc(-c2ccccc2Br)o1&&&
[1*]CC&[1*]O[0*]&[0*]C(=O)c1nnc(-c2ccc(C)c(S([3*])(=O)=O)c2)o1&[3*]N([2*])c1ccc(OC)cc1&[2*]CC&&&
[0*]C(=O)CC&[0*]N[1*]&[1*]Cc1ccc(Oc2ccc(OC)cc2)c(OC)c1&&&
[0*]C(=O)c1cc(OC)c(=O)n(C)c1-c1ccc(C#Cc2ccc(C[1*])cc2)cc1&[0*]N[3*]&[3*]C1CCC([2*])CC1^[1*]N(C)C^[2*]N1CCOCC1&&&&&
NC(=S)NC1=CC=C2NC(=O)CC2=C1&&&
CC1=CC=C(S(=O)(=O)NC2=NC3=C(CCC3)S2)C=C1&&&
COC1=CC=C2CCC(=O)C(=CC3=CC=CO3)C2=C1&&&
[0*]CC&[0*]O[1*]&[1*]C(c1cccc(C(F)(F)F)c1)C([2*])n1ccnc1&[2*]N[3*]&[3*]Cc1cn(CCCC#N)nn1&&&
[2*]CC&[2*]O[0*]&[0*]C([1*])=O&[1*]N1CCN([4*])CC1&[4*]S(=O)(=O)c1ccc(Cl)c(C([0*])=O)c1&[0*]N[3*]&[3*]Cc1ccc2c(c1)OCO2&&&
[3*]CCCCC&[3*]N([1*])c1c(N)n(CCCC)c(=O)[nH]c1=O&[1*]C(=O)C[2*]&[2*]O[0*]&[0*]C(=O)c1ccc(-c2ccc(Cl)cc2)o1&&&
[0*]N(C)C&[0*]CCC[1*]&[1*]N1C(=O)c2cccc3cc4cccc(O)c4c(c23)C1=O&&&
[0*]Cc1cc(OC)c(O)c(OC)c1&[0*]Nc1ncnc2cc(OC)c(OC)cc12&&&
CC(=O)N1CCC(=O)N(CCC2=C[NH]C3=CC=CC=C23)CC1&&&
[1*]CC#CCCC&[1*]Oc1ccc(CC([2*])C(=O)O)cc1&[2*]N[0*]&[0*]C(=O)CCC(=O)O&&&
[0*]N1CCC2(CC1)CN(c1ccccc1Nc1ncnc3cc(O[3*])c(OC)cc13)C(=O)O2&[0*]C(=O)c1ccc(C(F)(F)F)cc1&&[3*]C1CCN([1*])CC1^[1*]C([2*])=O&[2*]N[4*]&[4*]C1CC1&&&
[0*]N1CCC(c2ccccc2C)CC1&[0*]C(C)c1nncn1-c1ccccc1&&&
[0*]C(=O)CCC&[0*]N1CCC([2*])CC1&[2*]C([1*])=O&[1*]Nc1cc(C(F)(F)F)ccc1Cl&&&
[0*]N([1*])C&[0*]CCc1cccc2ccccc12&&[1*]CCc1ccc2c(c1)OCCCO2&&
COC1=CC=C(F)C=C1CNC(=O)NCCCC1=C[NH]C=N1&&&
CCCCCCCCCC(=O)NC1=C(C)C=CC=C1C&&&
[0*]C(=O)c1cccc(C)c1C&[0*]N1CCN([1*])CC1&[1*]Cc1nc2cc(Cl)ccc2[nH]1&&&
CC(=O)C1=CC=C(S(=O)(=O)N2CCN(C3=CC(C)=CC=C3C)CC2)C=C1&&&
CCN(CC1=COC(#N)=C1)C1=CC(Cl)=CC=C1C&&&
O=C1C=CC2=CC(OCCN3CCC(C4=NOC5=CC(F)=C(F)C=C45)CC3)=CC=C2O1&&&
[0*]Oc1ccc(S(=O)(=O)NNC(=O)c2ccc(OC)o2)cc1&[0*]C(C)C&&&
[0*]CCC&[0*]C1NC(=O)CCNC(=O)C([1*])NC(=O)C([2*])NC(=O)C([3*])N(C)C(=O)C2CCCN2C(=O)C([4*])NC1=O&[1*]C(C)O&&[2*]Cc1ccc(O)cc1&[3*]CC(C)C&[4*]CC(=O)O&&
[1*]C1CC(c2cccc([N+](=O)[O-])c2)=NO1&[1*]C[0*]&[0*]N1CC=C(c2ccccc2)CC1&&&
[2*]Cc1ccccc1C&[2*]N[0*]&[0*]C([1*])=O&[1*]Nc1cccc(N2CCC([3*])CC2)c1&[3*]N1CCCCC1&&&
CCCN1C(=O)C2=C([NH]C(C3CCCCC3)=N2)N(CCC)C1=O&&&
CC1CN(C2=CC=C3C(=O)C(C(=O)O)=CN(C4=CC=C5C=CC=CC5=C4)C3=C2)CC(C)O1&&&
[0*]Nc1ccc(CC)cc1&[0*]C([1*])=O&[1*]N[3*]&[3*]C1CCN([2*])CC1&[2*]Cc1ccc(C)cc1&&&
CCOC(=O)C1=C(NC(=O)CC2=COC3=CC(C)=CC=C23)SC(C)=C1C&&&
COCCN(CCC1=CC=C(OC)C(OC)=C1)CCC(=O)NC1=NC=CS1&&&
[0*]C(C)=O&[0*]O[2*]&[2*]CC1=C(C(=O)O)N2C(=O)C(NC(=N)N=CC([3*])C)C2SC1&[3*]N[1*]&[1*]C(=O)c1ncccc1C&&&
CC1=CC=C(C(=O)NCC2=CC=C(C(=O)NC3CCCC4=CC(CN5CCCCC5)=CC=C43)C=C2)C=C1&&&
[0*]CCCCCCC&[0*]N([1*])[2*]&[1*]CCCCCCC&&[2*]CC(O)c1cc(-c2ccc(Br)cc2)nc2cc(Cl)cc(Cl)c12&&
COC1=CC=C(C(=O)NC2CC2)C=C1C1=CC=CC2=NN=CN12&&&
[1*]Nc1ccccc1CC&[1*]C(=O)C[2*]&[2*]O[0*]&[0*]C(=O)c1ccc(N2CCCC2=O)cc1&&&
COC1=CC2=NC=NC(NC3=CC=C(F)C(Cl)=C3)=C2C=C1OCCN1CCCC1&&&
[4*]C([0*])=O&[0*]N1CC2(CCN([1*])CC2)c2ccccc21&[1*]C([2*])=O^[4*]C1CN([3*])CC1c1ccc(F)cc1F^[2*]Nc1ccc2c(c1)CS(=O)(=O)N2&[3*]CCCO&&&&&
O=C(C1=CC=C(Cl)C=C1)N1CCN(C(=O)CN2C=CC3=CC(Br)=CC=C32)CC1&&&
CC1=CC2CC3=C(C=CC(=O)[NH]3)C3(C1)C2CCCN3C(=O)C=CC1=CC=C2C(=C1)C=CN2C(=O)C1CCCCN1&&&
[2*]CC&[2*]O[0*]&[0*]C(=O)c1c(C)n(C)c2ccc(O)c(C([1*])=O)c12&[1*]O[3*]&[3*]CC&&&
[2*]C(C)C&[2*]N[0*]&[0*]C([1*])=O&[1*]NC1CCCc2c1cnn2-c1ccc(F)cc1&&&
[0*]C1Nc2ccc(F)cc2S(=O)(=O)N1&[0*]Cc1ccccc1&&&
[0*]C([1*])=O&[0*]Nc1cccc(-c2cccc(-c3nc4ccccc4[nH]3)c2)c1&&[1*]Nc1cccc(F)c1&&
O=C(O)C1=C(O)C=CC2=C1OC(C1=CC=C(O)C=C1)=C2&&&
[1*]N([0*])C&[0*]C(=O)c1cc(CCO)[nH]n1&&[1*]CCO&&
[0*]CC&[0*]Oc1cc(Oc2ccc(S(C)(=O)=O)cc2)cc(C2(c3ccc(Cl)cc3)C(=O)Nc3ccc(Cl)cc32)c1&&&
[0*]C(C)=O&[0*]O[2*]&[2*]C(c1c(cc(C)c2cc(O[1*])ccc12)c1cc(O)c2c(c1)OC(C)(C)C=C2)c1ccc(O)c(O)c1&[1*]C(C)=O&&&
O=C(NC1=CC=C(S(=O)(=O)NC2=C(N3CCCC3)C(=O)C3=CC=CC=C3C2=O)C=C1)C1=CC=CC=C1Cl&&&
[1*]S(C)(=O)=O&[1*]Nc1cccc(-c2ccc3ncnc(N[0*])c3c2)c1&[0*]Cc1csc(-c2ccc(F)cc2)n1&&&
CC1=C(C)C(C(=O)C2=CC=CC=C2)=C(N2CCN(C)CC2)S1&&&
CN1CCC2=C(C1)SC(NC(=O)C1=CC=C([N+](=O)[O-])O1)=C2C(N)=O&&&
COC1=CC=CC=C1N1CCN(CC2=NN=C(C3=CC=CC=C3)O2)CC1&&&
[0*]OC&[0*]C(=O)C1=CCC([2*])N([1*])C1c1ccccc1&[1*]C(=O)c1ccccc1&&[2*]C(=O)O&&
CC1=NC2(C)C(Cl)C(Cl)(Cl)SC2(Cl)S1&&&
CC1CCCCN1S(=O)(=O)NCCN1C=CN=C1&&&
[0*]C(=O)c1c(-c2c(Cl)cccc2Cl)noc1C&[0*]N[1*]&[1*]C(c1ccccc1)c1ccncc1&&&
[0*]C(=O)c1oc2c(c1C)-c1nn(CC([1*])=O)cc1CC2&[0*]N[2*]&[2*]Cc1ccc(Cl)cc1^[1*]N(C)C&&&&
CC(C)C1=C(CC2=CC=CC=C2)N(CCCC2=CC=C3C=CC=CC3=C2)C(=O)[NH]C1=O&&&
O=C(C(=O)N1CCN=C1SCC1=CC=CN=C1)C1=C[NH]C2=CC=CC=C12&&&
COC1=CC=CC=C1C1=CC(=O)CC(C)(C)C1=O&&&
O=C(OC1COC2=NC([N+](=O)[O-])=CN2C1)C1=CC=CC=C1COC1=CC=C(OC(F)(F)F)C=C1&&&
[3*]C(CCCCN)C(=O)c1noc(Cc2ccc(O[2*])cc2)n1&[2*]Cc1ccccc1&&[3*]N[0*]^[0*]C([4*])=O&[4*]C1([5*])CCCC1&[5*]C([1*])=O&[1*]Nc1ccccc1&&&
[0*]C(=O)C(O)C(O)C([1*])=O&[0*]N[2*]&[2*]C(Cc1ccc(O)cc1)C(CO)c1ccccc1^[1*]N[3*]&&[3*]Cc1cccc(C(F)(F)F)c1&&&
[1*]N([0*])C&[0*]C(=O)c1cc(S([2*])(=O)=O)ccc1F&[2*]N1CCc2ccccc21^[1*]Cc1ccc(F)cc1&&&&
CSC1=CC=CC=C1NC(=O)CN1CCN(S(=O)(=O)C2=CC=CC=C2)CC1&&&
O=C(NCC1CN(C2=CC=C(N3CCS(=O)(=O)CC3)C(F)=C2)C(=O)O1)N1CCOCC1&&&
[2*]Nc1ncnc2c1ncn2CC([0*])=O&[0*]N1CCN([1*])CC1&[1*]C(=O)c1ccco1^[2*]C1CC1&&&&
[0*]C(=O)C(CCCCCCCCCCCCC)(CCC(C)C)CCC(=O)O&[0*]N[1*]&[1*]CCC(=O)O&&&
[0*]S(=O)(=O)c1ccc(OC)cc1&[0*]N1Cc2ccccc2CC1[1*]&[1*]C(=O)NO&&&
COC1=CC=CC=C1C1=NC2=CC=C(C3=CC=C(Cl)C=C3)N=C2N(C2=CC=C(C(C)C)C=C2Br)C1=O&&&
COC1=CC(C(=O)OC2=CC=CC=C2Cl)=CC(OC)=C1OC(=O)C1=CC(OC)=C(OC)C(OC)=C1&&&
[0*]Oc1ccc(C(C)(C)C)cc1&[0*]Cc1nc(-c2cccc([N+](=O)[O-])c2)no1&&&
[1*]S(=O)(=O)c1cc(Cl)ccc1OC&[1*]Nc1cccc2cccnc12&&&
[0*]OC&[0*]C([1*])=O&[1*]N[3*]&[3*]Cc1ccc(Cl)c(C[6*])c1&[6*]N([2*])[7*]&[2*]C([8*])=O&[8*]C1CNCC(=O)N1c1ccc(O[4*])cc1^[7*]C1CC1^[4*]CCC[5*]&&&[5*]Oc1c(Cl)cc(C)cc1Cl&&&
[1*]N1C(=O)C2C3CCC(O3)C2S1(=O)=O&[1*]CCCC[0*]&[0*]N1CCN(c2ccc(Cl)cc2)CC1&&&
[0*]C(C)=O&[0*]N[4*]&[4*]C1C([2*])ONC1O&[2*]O[3*]&[3*]C1CCC2(C)C(CCC3(C)C2C(=O)C=C2C4CC([8*])(C)CCC4(C)CCC23C)C1(C)C&[8*]C([1*])=O&[1*]N[6*]&[6*]C1CC([7*])C([9*])OC1C&[7*]C
C1=CC=C2C=C(OCCCCCCN3CCCCC3)C=CC2=C1&&&
N=C(N)C1=CC=C2[NH]C(C3=CC=CS3)=NC2=C1&&&
O=C1C2=CC=CC=C2C(=O)N1CCOC(=S)N(C(=O)C1=CC=CS1)C1=CC=CC=C1&&&
O=C1C2=C(CCCC2)C(=O)N1C1=CC=CC=C1&&&
[0*]Nc1cc(F)ccc1C&[0*]C(=O)C[2*]&[2*]N[1*]&[1*]C(=O)c1ccc(Cl)c([N+](=O)[O-])c1&&&
CC1CCCN1C(=O)C1=CN(CC2=CC=CC=C2F)C2=CC=CC=C2C1=O&&&
[1*]C(=O)c1cnn(-c2ccc(F)cc2)c1C1CCN([2*])CC1&[1*]N[4*]&[4*]C1CCCCC1^[2*]C([0*])=O&&[0*]O[3*]&[3*]Cc1ccccc1&&&
[0*]CCc1ccc2c(c1)N=C(CCCC)N(NC(=O)c1ccccn1)C2&[0*]N1CCN(c2ccccn2)CC1&&&
[0*]C(=O)c1ccc2c(c1)N(Cc1ccc(C)cc1)C(=O)NS2(=O)=O&[0*]N1CCCC1[1*]&[1*]CO&&&
[0*]C(=O)C(=O)c1c[nH]c2ccccc12&[0*]N1CCN([1*])CC1&[1*]C(=O)c1cc(F)c(F)c(F)c1&&&
[0*]C(=O)c1ccc2c(c1)CCC(C)C2&[0*]N[1*]&[1*]C(CC(=O)O)c1ccccc1Cl&&&
COC1=CC=CC(C2=NN3N=CC(C#N)=C(NC4=CC=CC=C4)C3=C2)=C1&&&
CCOC1=CC=C(CNC(=O)C2=CC=C(N3C(=O)C4CC=CCC4C3=O)C=C2)C=C1&&&
CC(=O)NC(C(=O)NNC(=O)C1=CC=C(Cl)C=C1Cl)C1=CC=CC=C1&&&
COC1=CC=CC2=C1OC1=NC3=C(OC)C=CC(OC)=C3C=C1C2&&&
O=CC1=CC2=CC([N+](=O)[O-])=CC=C2[NH]1&&&
COC1=CC=C(C(CC(=O)C2=CC=CC=C2)(C2=CC=CC=C2)N2CCCC2)C=C1&&&
[0*]C(=O)c1c(N[1*])sc2c1c(CC)nn2C&[0*]N([2*])[3*]&[2*]C(C)C^[1*]Cc1cccnc1&[3*]C(C)C&&&&
[1*]CC&[1*]O[0*]&[0*]C(=O)C(C#N)C(=NCCc1ccccn1)S[2*]&[2*]CC&&&
CCCCCCCCCCCCCN=C1N(C)CCN1C&&&
COC1=CC=C2C(=C1Cl)CCCN2C(=O)C1=CC=C(N2N=C(C(F)(F)F)C3=C2CCCC3)C=C1&&&
[0*]Nc1ccc(OC)c(S([1*])(=O)=O)c1&[0*]C(=O)c1cc(OC)c(OC)c(OC)c1&&[1*]N1CCOCC1&&
CC1CNC(=O)C2=C1C1=CC(C(=O)NC3=CC=CC=C3Br)=CC=C1[NH]2&&&
[1*]N1CCc2c(sc(N)c2C(=O)c2ccc(Cl)cc2)C1&[1*]C([0*])=O&[0*]Oc1ccccc1&&&
COC1=CC=CC=C1NC(=O)C1=CC([N+](=O)[O-])=CC=C1N1CCCC1&&&
CC(C)NC(=O)C1=CC=C2C(C(=O)N3CCC(CN(C)C(=O)NC4=CC=C(F)C=C4F)CC3)=CC3=CC=CC=C3C(=O)C2=C1&&&
[1*]Nc1cccc(C)c1C&[1*]C([2*])=O&[2*]N[4*]&[4*]C(=O)C[3*]&[3*]O[0*]&[0*]C([5*])=O&[5*]C1CC2C=CC1C2&&&
CC(C)C1=NC=CN1C1CCCN(C(=O)C2=N[NH]C(COC3=CC=CC=C3Cl)=C2)C1&&&
COC1=CC(C2C3=CC4=C(C=C3C(NC3=CC=CC(C(=O)OCC5CCCO5)=C3)C3COC(=O)C23)OCO4)=CC(OC)=C1OC&&&
[1*]CCCCCCCC&[1*]O[0*]&[0*]C(=O)C=[2*]&[2*]=Cc1cc(OC)c(OS(=O)(=O)C(F)(F)F)c(OC)c1&&&
COC1=CC=C(CNS(=O)(=O)C2=CC=C(C)C(C(=O)NC3CCCCCC3)=C2)C=C1OC&&&
[0*]N1CCCn2nc(CCC(=O)O)cc2C1&[0*]Cc1ccc([N+](=O)[O-])cc1&&&
[0*]=Cc1cc(OC)c(Br)c(OC)c1&[0*]=CC(=O)c1ccc(N(C)C)cc1&&&
[1*]S(=O)(=O)c1ccc2nc(C)cc(C)c2c1&[1*]N1CCC([2*])CC1&[2*]C([0*])=O&[0*]N1CCC(c2n[nH]c(-c3ccccc3)n2)CC1&&&
[0*]N1C=CC(=O)C(Br)=C1&[0*]C(=O)c1ccccc1&&&
[0*]C(=O)c1cnc(N2CCCC2)c2ccccc12&[0*]N[1*]&[1*]CCc1ccccc1F&&&
CC(C)CN(C1=CC=CC=C1)S(=O)(=O)C1=CC=C(OCC(=O)N2CCCC2)C=C1&&&
CC(=O)N1N=C2C3=C(N=CN2C1=N)N(C1OC(COC(=O)C2=CC=CO2)C(OC(C)=O)C1OC(C)=O)C=N3&&&
[0*]C(=O)c1ccco1&[0*]Oc1ccc2occ(C[1*])c2c1&[1*]N1CCCC1&&&
[0*]C(=O)c1nnn(-c2nonc2N)c1C[2*]&[0*]N[1*]&[1*]Cc1ccc(C(F)(F)F)nc1N1CCCCC1^[2*]S[3*]&&[3*]Cc1ccccc1&&&
COC1=CC=C(N2C(=O)C3=CC=CC(N)=C3C2=O)C=C1Cl&&&
CC(C)N1C=NC2=C(NCCCN3CCN(C)CC3)N=C(F)N=C21&&&
CCN1N=C(C)C2=C1C(=O)N(C1=C(C)C=CC=C1C)C2C(=O)NC1=NC(C)=CS1&&&
[1*]N1CCc2c([nH]c3ccc(OC)cc23)C1&[1*]CCCC[0*]&[0*]Oc1ccccc1&&&
[1*]N1CCN(c2ccccc2OC)CC1&[1*]CCCC[2*]&[2*]N[0*]&[0*]C(=O)C1=C(C)OCCS1&&&
[3*]CCCCC&[3*]N[0*]&[0*]C([6*])=O&[6*]C1C=CCN2C(=O)N([5*])C(=O)N12&[5*]Cc1ccc(OC)cc1OC&&&
CCC1(CC2=CC=CC=C2)OC(=S)N(C2=CC=C(C#N)C(C(F)(F)F)=C2)C1=O&&&
CC1=C2[NH]C(C3CCCCC3)=NN=C2C(C2=CC=CC=C2)=NO1&&&
[0*]C(C)c1ccccc1&[0*]N1CCC([2*])(O)CC1&[2*]C[1*]&[1*]N(c1ccccc1)c1ccccc1&&&
[0*]OC&[0*]C(=O)c1c(OC)c(=O)[nH]c2ccc(Cl)cc12&&&
[0*][N+]([3*])(C)C&[0*]CCCCCCC[1*]&[1*][N+]([2*])(C)C^[3*]Cc1ccccc1^[2*]Cc1ccc(-c2ccccc2)cc1&&&&&
[3*]CC&[3*]N([4*])[5*]&[4*]CC&&[5*]CC[1*]^[1*]O[0*]&[0*]C(=O)Cn1c(=O)sc2cc(C(=O)c3ccc(Cl)cc3)ccc21&&&
[1*]C(C)C&[1*]N[0*]&[0*]C(=O)C1=CC2=CCCC2N([2*])C1&[2*]Cc1ccco1&&&
[5*]C(CCC(=O)O)C(N)=O&[5*]N[1*]&[1*]C([9*])=O&[9*]C1CCCCC1[8*]&[8*]N[2*]&[2*]C(=O)C([6*])Cc1ccccc1&[6*]N[3*]&[3*]C(=O)C([7*])Cc1c[nH]c2ccccc12&[7*]N[4*]&[4*]C([0*])=O&[0*]Oc1cccc(C2=CC
CC1=CC=C(C2=NC(C3=CC=C(C)C(F)=C3)C(=O)N2CC)C=C1&&&
CC1=CC=C(C2=NC3=CC(NC(=O)C4=CC5=CC=CC=C5O4)=CN=C3N(C)C2=O)C=C1&&&
[2*]CCC&[2*]N[0*]&[0*]C([1*])=O&[1*]Nc1cccc2c1C1(CCN([3*])CC1)CN2C&[3*]C([4*])=O&[4*]C1CC1&&&
[6*]C(C)CC&[6*]C1OC2(CCC1C)CC1CC(CC=C(C)C([2*])C(C)C=CC=C3COC4C(O)C(C)=CC(C(=O)O1)C34O)O2&[2*]O[1*]&[1*]C1CC([3*])C([4*])C(C)O1&[3*]OC&&[4*]O[0*]^[0*]Cc1cccc
CC(C)COCC(=O)NC1=CC=CC(C2=NC3=NC=CC=C3O2)=C1&&&
COC1=CC=CC=C1CC1=CC=C(C2=NN=C(NC3=CC=C(Cl)C=C3)C3=CC=CC=C23)C=C1&&&
O=C(O)C1=CC=C(OCC(O)CN2CCC(CC3CCCCC3)CC2)C=C1&&&
[2*]CC&[2*]O[0*]&[0*]C(=O)c1ccc(N[1*])cc1&[1*]C(=O)C[3*]&[3*]Sc1nc(=O)cc(S(=O)(=O)c2ccccc2)[nH]1&&&
CC(=NC(=O)NC1=CC=C(CN(C)C)C=C1)C1=CC=C(C)C=C1&&&
CC=C1CN2C3CC1C1C(C(=O)OC)CC2C3C42C#CC34CCC14&&&
COC(=O)C1=CC=C(C(=O)NC2=CC=C(O)C(NC(C)=O)=C2)C(NC(=O)C2=CC=CC=C2)=C1&&&
[0*]Nc1cccc(C(CC)CC)n1&[0*]C(=O)c1ccc(OC)cc1&&&
CN1C(=O)N(CCCCCS(C)(=O)=O)C(=O)C2=CC=CC=C21&&&
[0*]CCCCCCCCCCCCCCCCCC&[0*]O[1*]&[1*]CCCCn1cc(C[2*])nn1&[2*]O[3*]&[3*]CC[4*]&[4*]O[5*]&[5*]CCn1cnc(C)c1&&&
CC1=CC=C(CSC2=NC=NC3=C2C=NN3C2=CC=C(F)C=C2)C=C1&&&
[2*]C1(C)CC1&[2*]C([0*])=O&[0*]N1CC([3*])C(=O)NC1=O&[3*]Cc1ccc(Cl)c(Cl)c1&&&
CCCCCC=CCC=CCCCCCCCC(=O)OC1=CC=C(C2=CC(=O)C3=CC(OC)=C(OC)C=C3O2)C=C1&&&
CCN(CC)C1=NC2=CC=C(NCC3=CC=CC=C3)C=C2[NH]1&&&
[0*]Oc1ncnc(Oc2ccc(S(C)(=O)=O)cn2)c1C&[0*]C1CCN(c2cccc(C(F)(F)F)n2)CC1&&&
CC1=NN=C(SCC(=O)NC2=CC=C(Cl)C=N2)S1&&&
[0*]=CC(=O)O&[0*]=CC(=O)O&&&
COCCN1N=NN=C1C1=C[NH]C2=CC=CC=C12&&&
CCC1=NC=C(CN2CCC(OC3=NC=CN=C3C3CCOC3)C2)C=N1&&&
CCOC(=O)NC(C(=O)NC(CC1=CC=C(O)C=C1)C(=O)NC(C(=O)N(C)C(CC1=CC=CC=C1)C(=O)NC1CC2=CC=CC=C2C1N)C(C)C)C(C)C&&&
CC(=O)C1=CC=C(N(C(=O)COC2=CC=C3CCCC3=C2)C2=CC=CC=N2)C=C1&&&
C=C(C)NS(=O)(=O)C1=CC=C2N=C(NS(C)(=O)=O)SC2=C1&&&
CC1=CC=C(OC2CCN(S(=O)(=O)CC3(C(=O)NO)CCN(C(=O)OC(C)(C)C)CC3)CC2)C=C1&&&
[0*]Nc1cc(C)on1&[0*]C(=O)C[1*]&[1*]Sc1nc2c([nH]c3ccccc32)c(=O)n1-c1ccc(F)cc1&&&
[0*]C(=O)CCC(=O)NNC(=O)CC&[0*]Nc1ccc(Oc2ccccc2)cc1&&&
CC1(C)CC(=O)C2=C(C1)NC1=C(C(=O)CC(C)(C)C1)C2C1=CC=CC=C1O&&&
[3*]N([1*])c1c(N)n(CCCC)c(=O)[nH]c1=O&[1*]C(=O)C[2*]&[2*]O[0*]^[3*]CCC(C)C^[0*]C(=O)c1ccc2ncsc2c1&&&&&
CC1=CC=CC(C2=CC3=C(N4C=NC(C5=CN(C)N=C5)=C4)C=CC=C3N2C)=C1&&&
C1=CC2=C(CC3=CC=CC=C3)[NH]C(C3=CC=CC=C3)=C2C=N1&&&
CCCCCCC(=O)OC1=CC=C2C(=C1OC(C)=O)C=CC(=O)C2(C)C&&&
[0*]C(=O)c1oc2ccccc2c1C&[0*]Nc1ccncc1&&&
CN(C)CCC(=O)NC1CCC2CC3CC(N4CCCCC4)C(NC(=O)CCCCCCCCBr)C4=CC=C(Cl)C(=C43)C2C1&&&
[1*]Sc1nc2ccccc2c(=O)n1CC&[1*]CC([0*])=O&[0*]Nc1cc(C)on1&&&
CC1=C(C2=CSC(NC3=CC=CC(C(=O)O)=C3)=N2)C=CC=C1C(F)(F)F&&&
COC1=CC(N2C(=O)C3=C(SC(C)=C3C)N(CC(=O)NC3CCCCCC3)C2=O)=CC(OC)=C1OC&&&
CN(C)C1=CC=C(C=NNC2=CC=NC3=CC=CC=C23)C=C1&&&
CC(C(=O)O)C1CCN(C2=NC=CC=N2)CC1&&&
CCC(CC12OC(C(=O)O)C(O)(C(=O)O)C(C(=O)O)(O1)C(O)C2O)C(O)(CC)C(=O)O&&&
CC1=CC=CC=C1C=CC(=O)C1=C(O)C(C)C2(O1)C(C)C(O)C(O)C1C(C)(C)C(O)CC(O)C12C&&&
CCOC(=O)C(C)C1=C2C=CC3=CC=CC=C3N2C(=O)C2=CC(OCC)=CC=C12&&&
[2*]C(C)C&[2*]C1CCC2(C)CC12&&&
[0*]Oc1ccc(CC=C)cc1OC&[0*]CC[1*]&[1*]O[2*]&[2*]CC[3*]&[3*]N1CCOCC1&&&
[2*]CC&[2*]N([0*])c1c(N)n(CC(C)C)c(=O)[nH]c1=O&[0*]C(=O)c1ccc(C([1*])=O)cc1&[1*]N1CCOCC1&&&
O=C(O)C1=CSC(C(=O)C=CC2=CC=CC=C2)=N1&&&
[1*]CCCCCCCCCCc1ccccc1&[1*]C1C([2*])N1[0*]&[0*]C([3*])=S&[3*]C1CCC1^[2*]C1CCCCC1&&&&
[1*]N1CCCN(c2nc3ccccc3n2C)CC1&[1*]CCC[2*]&[2*]N[0*]&[0*]C(=O)C=[3*]&[3*]=Cc1ccc(F)cc1&&&
[0*]OC&[0*]C(=O)C(C#N)=NNc1ccccc1Cl&&&
CCC1NC2=NC=CC(C3=CC=C(OCC(=O)N4CCCCC4)C=C3)=C2N(CC2=CC=C(F)C=C2)C1=O&&&
O=C(CN1CCN(C(=O)C2=CC=CC=C2C(F)(F)F)CC1)NC1CC1&&&
CC(=O)NC1=NC=C(C(=O)NC2=CC=CC=C2C(=O)NCC2CCCO2)S1&&&
BrC1=CC=C(OC2=NN3C(C4=CC=CC=C4)=NN=C3S2)C=C1&&&
CC1=NN(C2=CC=C(S(N)(=O)=O)C=C2)C2=C1C(C1=CC=C(Br)C=C1)NC(=O)N2C1=CC=CC=C1&&&
COC1=CC=C(OC(=O)C(C)OC2=CC=CC=C2CC2=CC=CC=C2)C=C1&&&
[0*]Oc1ccn(-c2ccc3c4c(n(C)c3n2)CCNCC4)c(=O)c1&[0*]Cc1ccc(F)c(F)c1&&&
O=C(NC1=CC(C(F)(F)F)=CC(C(F)(F)F)=C1)C1=CN=C[NH]1&&&
[1*]C1OC(n2cc(CC)c(=O)[nH]c2=O)CC1O&[1*]C[0*]&[0*]OP(=O)(O)OP(=O)(O)OP(=O)(O)O&&&
O=C1C2=CC=CC=C2C(=O)N1CCCN1C=CC2=CC=C(F)C=C21&&&
[0*]ON=C(C)c1ccc(-c2cccc(F)c2F)nc1&[0*]Cc1c(F)cccc1F&&&
CC1=NOC(NS(=O)(=O)C2=CC=C(N3C=CC=C3C(=O)C3=CC=C(Cl)C=C3)C=C2)=C1C&&&
[0*]CC&[0*]N([1*])c1ccc(C=[2*])cc1&[1*]CC&&[2*]=C(C#N)C(N)=O&&
CCCCCC(C)N1[NH]C(=O)C2=C1N=CN2CCC1CCCCO1&&&
COC1=CC(Cl)=C(Cl)C=C1C1=C(O)[NH]C2=CC(Cl)=CC=C2C1=O&&&
CN(C)S(=O)(=O)N1CCN(C2=CC=C(C(F)(F)F)C=C2[N+](=O)[O-])CC1&&&
CC(=O)C1=CC2=C(S1)N(C(=O)N(C)C1=CC=CC=C1)N=C2C(F)(F)F&&&
[2*]CCN&[2*]Nc1cc(N[0*])nc(-n2nc(C(F)(F)F)cc2C2CC2)n1&[0*]C([1*])=O&[1*]Nc1cccc(F)c1&&&
[2*]C(C)C([1*])=O&[1*]N[3*]&[3*]C(CC(=O)O)C(=O)CI^[2*]N[0*]&&[0*]C(=O)C(N)Cc1ccccc1&&&
O=C1NC2=CC=CC=C2C1=CC1=CC2=CC=CC=C2[NH]1&&&
[0*]Nc1ccccc1C&[0*]C([2*])=O&[2*]C1CC(O)CN1[1*]&[1*]S(=O)(=O)c1ccccc1&&&
[0*]N1C2CCCCC2C2=NN(C)C(=O)CC2C1c1ccc(Cl)cc1&[0*]C(=O)Cc1ccccc1&&&
[1*]OC&[1*]C1C=C(C)C=CC(C)C=CC=C(C)C(=O)NC2=CC(=O)C(N[0*])=C(CC(C)CC([2*])C(O)C(C)C=C(C)C1[3*])C2=O&[0*]C(=O)c1ccccc1&&[2*]OC&[3*]OC&&
[0*]Nc1nc2cnn(C)c2nc1Nc1cc(C([1*])=O)c(F)cc1F&[0*]C(=O)c1ccccc1&&[1*]N1CCC(F)(F)C1&&
[0*]C(=O)C(CCCCP(=O)(O)O)CC(C)C&[0*]N[2*]&[2*]C(CCC(N)=O)C([1*])=O&[1*]N[3*]&[3*]C(CCC(=O)O)C(=O)O&&&
[0*]C(=O)CN&[0*]N[2*]&[2*]CC[1*]&[1*]Oc1cc(-c2cnn(CC(F)(F)F)c2-c2ccccc2)ccc1N&&&
NC(=O)C1=CC=CC2=CC3=C(C=C12)CCC1=CC=CC=C13&&&
COC1=CC=CC(CC(=O)OCC(=O)NC2CCCCCCC2)=C1OC&&&
CC(C)C1=NC(CS(=O)(=O)CC(=O)NC(C)CCC2=CC=CC=C2)=NO1&&&
COC1=CC(C(=O)OCCS(=O)(=O)C2=CC=C(F)C=C2)=CC(OC)=C1OC&&&
O=C(CCN1CCN(S(=O)(=O)C2=CC=CC=C2)CC1)NC1=CC(Cl)=CC=C1Cl&&&
CC1=CC=C(N2CC(C)N(C(=O)C3=CC=CS3)CC2C)N=N1&&&
[1*]C(CC)c1cc(C(F)(F)F)cc(C(F)(F)F)c1&[1*]O[2*]&[2*]C1CNC(c2ccccc2)C1[5*]&[5*]C([0*])=O&[0*]N1CCN([3*])CC1&[3*]CC[4*]&[4*]N(C)C&&&
[1*]C(=O)c1ccc(S(C)(=O)=O)cc1&[1*]Nc1cccc(Oc2ccnc3cc(O[0*])ccc23)c1&[0*]C(=O)c1ccccc1&&&
CC1CCCCC1NC(=O)CSC1=NC(C2=CC=C(Cl)C=C2)=NC2=C1CCC2&&&
[0*]OC&[0*]C(=O)c1cccc(N[1*])c1&[1*]C([3*])=O&[3*]C1CCCN1[2*]&[2*]S(=O)(=O)c1cccc2cccnc12&&&
CCOC(=O)N1CCN(C(=O)CC2C(=O)NCCN2CC2=CC=C(Cl)C=C2)CC1&&&
[0*]CCC(=O)C1=NCCO1&[0*]C1CCCC1&&&
[0*]C(=O)c1cn(CCO)nn1&[0*]Nn1c(C(F)(F)F)nnc1-c1ccc(F)cc1&&&
CN1C=NC(C(=O)OC(CCC2=CC=CC=C2Cl)C2CCN(C(=O)OC(C)(C)C)CC2)=C1C(=O)NC1CC1&&&
[0*]C(Cc1cnc[nH]1)C(=O)O&[0*]N1CCc2ccccc2C1=O&&&
CCOC(=O)C1=C(NC(=O)C2=C(Cl)N(C3=CC=CC=C3)N=C2C)SC2=C1CCC2&&&
[0*]Cc1nc(-c2cccc(OC)c2)no1&[0*]N1CCCC1[1*]&[1*]Cn1ccnc1&&&
CC1(F)C(O)C(COP(=O)(NC#N)NC2=CC=C(F)C=C2)OP1(=O)OC1=CC=C(Cl)C(Cl)=C1&&&
[0*]C(=O)c1ccn(C)c(=O)c1&[0*]N1CC2CCC1CN([1*])C2&[1*]C(=O)c1sccc1C(F)(F)F&&&
[0*]C1(c2ccc(F)cc2)Oc2ccccc2-n2cccc2C1=O&[0*]C(F)(F)F&&&
CN1C=C(NS(=O)(=O)C2=CC=CC(Cl)=C2)C=C1C(=O)NC1=CC=C(Cl)C=C1&&&
CC1=C(C)N(NC(=O)C2=CC=C(Cl)C=C2)C(=S)[NH]1&&&
[0*]Cc1cc(=O)c2cccc(C)c2[nH]1&[0*]N1CCN([1*])CC1&[1*]C1CCCN(C)C1&&&
COC(=O)C1OC(OC2=CC(C)=CC(OCCCC(C)C)=C2C)C(O)C(O)C1O&&&
[0*]Oc1ccc(O[1*])c(C)c1&[0*]Cc1ccc2ccccc2n1&&[1*]CCCCCC(C)(C)C(=O)O&&
O=S(=O)(C1=CC=CS1)N1COC2=NC3=CC=CC=C3N=C2C1&&&
ClC1=CC=C2N=C(N3CCNCC3)C=C(N3CCOCC3)C2=C1&&&
CC(=O)OC1C(C)CC2C(=O)CC3C(C=CC(OC(C)=O)C3(C)OC(C)=O)C2(C)C1O&&&
[0*]C1CC(=O)OC1c1ccccc1&[0*]C(O)Cc1ccccc1&&&
[0*]Nc1c(O)c(C)nc2c1c(=O)n(CC)c(=O)n2C&[0*]CC[1*]&[1*]N1CCOCC1&&&
CCCC(=O)NC1=CN=C2C(=C1)C(C1=CC=CC=C1)=NN2C1=CC=CC=C1&&&
CNC1=NC(F)=NC2=C1N=CN2C1C(O)C(O)C2CC21&&&
C#CC[N+]1=CN(CCC)C=C1&&&
CC1=CC=C(S(=O)(=O)N2CCN(CC3=NC4=CC(F)=CC=C4C(=O)N3C3=CC=C(Cl)C=C3)CC2)C=C1&&&
O=C(NC1=CC=C2[NH]C=C(C3CCN(CCCN4CCN(C5=CC=CC=N5)CC4)CC3)C2=C1)C1=CC=C(Cl)C=C1Cl&&&
CC(C1=CC=C(Cl)C=C1)N1CCC(C(O)C2=CC=CC=C2)CC1&&&
COC(=O)CCC(=O)N(O)CCCP(=O)(O)O&&&
[0*]Nc1nc(-c2ccc(C(=O)O)cc2)cc(-c2cc(Cl)ccc2OC)n1&[0*]C(=O)C[1*]&[1*]Oc1ccc(OC)cc1&&&
O=C(O)C(=O)N(CCCC1=CC=CN=C1)C1=C(N2CCN(C3=CC=CC=C3C3=CC=CC=C3)CC2)C(=O)C1=O&&&
COC1CCN(C2=CSC3=CC=C(C(=O)NC4=CC=C(OC5CCN(C)CC5)C=C4)C=C23)CC1&&&
[0*]C1CCN(c2ccc(C(=O)NO)cn2)C1&[0*]Oc1ccccc1C(F)(F)F&&&
[1*]C(C)C&[1*]N1CCN([2*])CC1&[2*]CCC[3*]&[3*]N[0*]&[0*]C(=O)c1c(O)nc2ccccc2c1Cl&&&
CC1=CC=C(NC2=NC(C3=CC=C(Cl)C=C3)=NC3=CC=CC=C23)C=C1&&&
[3*]C(C)(C)C&[3*]O[0*]&[0*]C([2*])=O&[2*]N[7*]&[7*]C(C(=O)NN(CCC[8*])C([6*])=O)C([9*])C([1*])=O&[1*]O[4*]&[4*]C(C)(C)C^[6*]Oc1cc(F)cc(F)c1&&&[9*]N[5*]^[5*]C(=O)c1cnccn1&&&
[1*]CCc1ccc(OC)cc1&[1*]N[0*]&[0*]C(=O)c1ccc(-c2nc(CS(=O)(=O)c3ccc(C)cc3)c(C)o2)cc1&&&
[0*]Oc1cc(OC)c2c(c1)c(=O)c(O)c(CC)n2-c1c(F)cccc1F&[0*]C1OC([1*])C(O)C1(F)F&[1*]C(=O)O&&&
[2*]SC&[2*]CCC(N)C([0*])=O&[0*]N[1*]&[1*]C(CO)C(=O)O&&&
CC(=O)OC1=CC=CC(C=NN2C3C=C(Cl)CC2C(C(C)(C)C)N(C)C3)=C1OC(C)=O&&&
COC1=CC2=C(C(=O)CC3CN(CC4=CC=C(Cl)C=C4)CC23)C(OC)=C1OC&&&
CC(=O)C=CC(=O)NCCCO&&&
[0*]Nc1ccc(N2CCN(C)CC2)c(C([1*])=O)c1&[0*]C(=O)CC[3*]&[3*]N1C(=O)c2ccccc2C1=O^[1*]Nc1ccc(N[2*])c(C(F)(F)F)c1&&[2*]C(=O)c1ccccc1C(F)(F)F&&&
O=C(NS(=O)(=O)C1=CC=CC=C1)C(CC1=C[NH]C2=CC=CC=C12)NS(=O)(=O)C1=CC=C2C=CC=CC2=C1&&&
[0*]N(C)C&[0*]C([1*])=O&[1*]N[3*]&[3*]CC[4*]&[4*]N[2*]&[2*]C(=O)c1sccc1-c1ccccc1F&&&
[1*]CC&[1*]Oc1cccc(C[2*])n1&[2*]N[0*]&[0*]C(=O)c1cc(N(C)c2ccc3nc(N)nc(N)c3c2)ccc1OC&&&
[0*]=Cc1ccccc1C&[0*]=CC(=O)c1cccc2ccccc12&&&
[0*]C(=O)c1ccc(OC)cc1&[0*]O[1*]&[1*]CC[2*]&[2*]N1CCOCC1&&&
[4*]C(C)C&[4*]O[0*]&[0*]C([1*])=O&[1*]N1CCN([2*])CC1&[2*]C(=O)C([5*])CCC(=O)O&[5*]N[3*]&[3*]C(=O)c1ccc(-c2cc(Cl)ccc2C[6*])cc1&[6*]NC(=N)N&&&
COC1=CC(SC2=CC=CC=C2Cl)=CC=C1C(=O)N(C)C1=CC=CC=C1&&&
[0*]OC&[0*]C(=O)c1cc(C(N)=O)c(N[1*])s1&[1*]C(=O)c1cc(-c2ccc(F)cc2)no1&&&
CCOC(=O)C1=C(C(=O)OCC)[NH]C2=CC=C(OC)C(F)=C12&&&
[0*]CC&[0*]Oc1ccccc1C(=C)C1CCC2=C3CCC([1*])C3(CCC(=O)O)CCC21C&[1*]C(C)C(=O)O&&&
C1CCCCCCCCCCCCCCCC1&&&
COC1=CC=C(OC2=COC3=CC(OC)=CC(OC)=C3C2=O)C=C1&&&
N#CC1=CC([N+](=O)[O-])=CC=C1OC1=CC=CC(Cl)=C1Cl&&&
CC(=O)NC1=CC=C(C(=O)N2CCN(C3=CC=CC=N3)CC2)C=C1&&&
CC1=CC=C(S(=O)(=O)NC(=O)C(C2=CC=C3OCOC3=C2)C2=CN(C)C3=CC(C(=O)O)=CC=C23)C=C1&&&
[1*]CC([0*])=O&[0*]Nc1ccc(F)cc1&&[1*]Sc1nc2ccccc2c2nc(=O)c(-c3ccccc3)nn12&&
CC(C)C1OC(=O)C(C)N2CCCC2C(=O)C2=C(COC3=CC=CC=N3)C=C(O2)C(C)NC(=O)C2=CC1=NOC2=O&&&
COC1=CC=C(S(=O)(=O)N2CCC(C3=NC(C4=CC=C(OCC5CC5)C=C4)=NO3)CC2)C=C1OC&&&
[0*]Oc1cccc2ccc(F)cc12&[0*]CCCC[1*]&[1*]N1CCN(c2cccc3c2OCCO3)CC1&&&
C1=CC(OCCCN2CCCCC2)=CC(C2=CC=C(OCCCN3CCCCC3)C=C2)=C1&&&
[1*]CC(C)C&[1*]N[0*]&[0*]C(=O)Cc1c(F)c(F)c([NH]c2c(F)c(F)c(F)c(F)c2F)c(C#N)c1F&&&
CS(=O)C1=CC=C(C2=C(OC3=CC=NC=C3)C=CS2)C=C1&&&
[0*]ON&[0*]C(=O)c1cn(-c2ccccc2)nc1-c1ccccc1&&&
[0*]N1CCN(c2ccccc2OC)CC1&[0*]CCn1c(=O)n(C(c2ccc(Cl)cc2)c2ccccn2)c(=O)c2ccccc21&&&
FC1=CC=CC=C1C1=NC(NC2=CC=C(Cl)C(Cl)=C2)=C2[NH]C=NC2=N1&&&
O=[N+]([O-])C1=CC=CC(CN2CCN(CCC3CCCN3S(=O)(=O)C3=CC=CC=C3)CC2)=C1&&&
COC1(C)CC(=O)OCC2=C1C(=O)C=C(C1=CC=CO1)C2=O&&&
CC(=O)N1CCC(=C2C3=CC=C(Cl)C=C3CC(=O)C3=CC=CN=C23)CC1&&&
O=C1NC(=O)C(C2=CN3CCOC4=CC=CC2=C43)=C1C1=CC=CC=C1&&&
O=C(O)CN1C(=O)C(=CC2=CC=C(N3C=CC=C3)C=C2)SC1=S&&&
[0*]C(=O)CCCCCCCCCCC&[0*]O[2*]&[2*]CC([5*])C[3*]&[3*]OP(=O)([O-])O[4*]&[4*]CC[6*]^[5*]O[1*]^[6*][N+](C)(C)C&[1*]C(=O)CCCCCCCCCCC&&&&&
[0*]OC&[0*]C(=O)C=[2*]&[2*]=Cc1ccc(O[1*])c(OC)c1&[1*]Cc1ccccc1&&&
CC1=C(C)C2=C(CCC(C)(C(=O)NC3=CC=C(C(=O)O)C=C3)O2)C(C)=C1O&&&
[0*]C(=O)c1cc2sc(Cl)cc2n1CC&[0*]N1CCC2C1CC(=O)N2[1*]&[1*]C1CC1&&&
CC1=CC(OC2=CC(Cl)=C(Cl)C(Cl)=C2)=C(CO)C(=O)O1&&&
CN(C1CCCCC1)S(=O)(=O)C1=CC=C(NC(=O)C2=C(Cl)C3=CC=CC=C3S2)C=C1&&&
[3*]CCCCCC&[3*]S[4*]&[4*]CC([0*])=O&[0*]Nc1nnc(CCCCc2nnc(N[1*])s2)s1&[1*]C(=O)C([2*])CCCCN&[2*]Oc1ccc(Cl)cc1&&&
[1*]=C1SC(=S)NC1=O&[1*]=Cc1ccc(O[0*])cc1&[0*]Cc1ccc(Br)cc1&&&
[0*]CCCN(C)C1=NS(=O)(=O)c2ccccc21&[0*]Oc1ccccc1&&&
[0*]=C1C=C(C)OC(=O)C1=C&[0*]=C1SC(=S)N([2*])C1=O&[2*]CC=[1*]&[1*]=CC&&&
[0*]C(C)=O&[0*]N[4*]&[4*]C1([8*])CCC2(C)C(CCC3C4CCC(=O)C4(C)CCC32)C1&[8*]C([1*])=O&[1*]N[5*]&[5*]C(CCC[6*])C([2*])=O&[2*]N[7*]&[7*]C(Cc1ccc(O)cc1)C([3*])=O^[6*]NC(=N)N^[3*]N[8*]&
[0*]C(=O)c1cc(C([1*])=O)c2ccccc2n1&[0*]N[2*]&[2*]Cc1cccnc1^[1*]N[3*]&&[3*]Cc1cc(C(F)(F)F)cc(C(F)(F)F)c1&&&
[1*]C(C)C&[1*]N[0*]&[0*]C(=O)Cc1nc(-c2ccccc2)no1&&&
[3*]CC&[3*]O[0*]&[0*]C(=O)c1csc(N[2*])n1&[2*]C(=O)C[4*]&[4*]O[1*]&[1*]C(=O)c1[nH]c(C)c(C(C)=O)c1C&&&
CC(C)(O)C1NC2=C(C(N)=NC3=C(C(N)=O)C=CC=C23)C2C=CCC12&&&
[6*]=C(C)C&[6*]=CCCC(=[7*])C&[7*]=CC[5*]&[5*]O[0*]&[0*]C([9*])=O&[9*]C1CCN([2*])CC1&[2*]C([1*])=O&[1*]O[3*]&[3*]C([4*])=O&[4*]N1CC[N+]([8*])(C)CC1&[8*]CC=[10*]&[10*]=C(C)CCc1c(C)cc(O)cc1C&&&
BrC1=CN=C2C=CC=CC2=C1N1CCNCC1&&&
[0*]Cc1cc(Cl)ccc1O&[0*]Nc1ccc(Cl)cn1&&&
CCC1=CC(N2C(=O)OC3=CC=CC=C3C2=O)=CC=C1S(C)(=O)=O&&&
COC1=CC=C(CN2C=C(C(N)=O)C3=C2C2=NC(NCC4=CC=CC=C4)=NC=C2CC3)C=C1&&&
[0*]=CC(=O)c1ccc(OC(=S)Nc2ccc(F)cc2)cc1&[0*]=Cc1cc(O)c(O)c(O)c1&&&
[0*]CC&[0*]C1(c2ccc(-c3noc(-c4ccc(OC)c(N)c4)n3)cc2)CC1&&&
[0*]Cc1ccc(OC)cc1&[0*]N1Cc2c(C)nn(C)c2C1c1cccc(C#N)c1&&&
C1=CC=C2C(CCC3=NN=C4NC5=CC=CC=C5N34)=C[NH]C2=C1&&&
[0*]C1(n2cc(C(C)(C)C)nn2)OC(=O)C(c2ccc(OC)cc2)=C1Cc1ccc(OC)cc1&[0*]C(=O)O&&&
COC1=CC=C(C2=COC3=C4C=CC(C)(C)OC4=CC=C23)C=C1&&&
COC(=O)NC1=NC(C(=O)NC2=N[NH]C3=C2CN(C(=O)N2CC(C)N(CC4CCOCC4)CC2C)C3(C)C)=C(C)S1&&&
[0*]OC&[0*]C(=O)c1ccc2[nH]c(C)c(CCC([1*])=O)c2c1&[1*]Nc1cc(C)on1&&&
[1*]C(C)(C)C([0*])=O&[0*]N[2*]&[2*]C1C2CC3CC1CC(O)(C3)C2^[1*]Oc1cccc(F)c1&&&&
[0*]Oc1c(C)cccc1C&[0*]CC[1*]&[1*]Oc1ccc(Cl)cc1Cl&&&
CC(NC(=O)C(CCCCNC(=O)CC1=CC=C(N(C)C2=NC=NC3=C2N=CN3C2OC(CO)C(O)C2O)C=C1)NC(=O)CC(C)(C)C)C(=O)O&&&
CCOC(=O)CN1N=C(C2=CC=CC=C2)C2=N[NH]C(C3=CC=C(Cl)C=C3Cl)=C2C1=O&&&
CC(=O)N1CCC2(CC1)CN(S(=O)(=O)C1=CC=C(Cl)C=C1)C2&&&
[0*]C1CCN(c2cccc3ccccc23)C1&[0*]Oc1cnccn1&&&
CC1=CC=C(C)C(NC(=O)CCCN2C(=O)OC3=CC=CC=C32)=C1&&&
CCCC1=CC(=O)N=C(NN=CC2=CC=CO2)[NH]1&&&
[1*]CC&[1*]O[0*]&[0*]C(=O)C1=C(c2ccccc2)N=C(S[2*])C(C#N)C1c1ccccc1&[2*]C(C)C(N)=O&&&
CC1=C(NC2=C(C#N)C=NC=C2C=CC2=CC=CC=C2)C=CC2=C1C=C[NH]2&&&
COC1=CC=C(CNCCCNCCC2=CC(O)=CC=C2O)C=C1&&&
[0*]OC&[0*]C(=O)CCCCCCCCCC([1*])=O&[1*]OC1=C(c2ccc(OC)cc2)Sc2ccccc2-n2cccc21&&&
[0*]=Cc1ccccc1OC&[0*]=CC(=O)c1ccc2c(c1O)CCC([1*])(C)O2&[1*]CCc1ccccc1&&&
O=C(NC1=CC=C2N=CC=NC2=C1)C1=CC=C(C2=CC=CC=C2)O1&&&
[0*]C(=O)c1ccc(CS(=O)(=O)c2ccc(F)cc2)o1&[0*]N1CCCCCC1&&&
COC(=O)NC1=CC=C(S(=O)(=O)N2CCN(C(=O)OC(C)(C)C)CC2)C=C1&&&
[2*]CC&[2*]O[0*]&[0*]C(=O)c1cnc(N2CCN([3*])CC2)c(Cl)c1&[3*]S(=O)(=O)c1ccc(N[1*])cc1&[1*]C(C)=O&&&
[0*]Nc1ccsc1C(C)CC&[0*]C([1*])=O&[1*]C1CCN(c2c(C)c(N[2*])nc(C)n2)CC1&[2*]C1CCCCC1&&&
CC(=O)OCC1=CC2C3CC(C)CC3C(OC(=O)C3=CC=CC=C3)CC2(C)C1=O&&&
N#CC1=CC=C(N(CCCF)C2=NC(Cl)=NC3=C2C=C[NH]3)C=C1&&&
O=C(NC1=CC=CC([N+](=O)[O-])=C1)NC1=NC=C(CC2=CC=CC=C2)S1&&&
O=S(=O)(NC1=CC=C(CCNCC(O)C2=CC=CN=C2)C=C1)C1=CC=C(NC(=S)NC2=CC=C(CCNCC(O)C3=CC=CN=C3)C=C2)C=C1&&&
[0*]ON=C(C)c1ccccn1&[0*]CC(=O)N(C)O&&&
[0*]NS(=O)(=O)N1CC=C(c2cc3c(-c4cc(F)cc(F)c4)ccnc3[nH]2)CC1&[0*]C1CCOCC1O&&&
CCCCCCCCC=CCCCCCCCC(=O)NC1=CC=C(SC)C=C1&&&
[4*]C(C)C([3*])=O&[3*]N[7*]&[7*]C(Cc1ccccc1)C([0*])=O^[4*]N[5*]^[0*]O[6*]&[5*]C(CC(=O)O)C(=O)C[6*]&[6*]Cc1ccccc1&[1*]C(=O)C[9*]&&&[9*]N[2*]&[2*]C(=O)c1ccc(C(=N)N)cc1&&&
[0*]Sc1nnc(C(C)C)n1CC&[0*]CC(=O)c1c(O)nc(=O)n(C2CC2)c1N&&&
CCCN(CC1=CC=CC=C1)CC1=C(C(F)(F)F)N=C2N(C3=C(C)C=C(C)C=C3C)C3=CC=CC=C3N12&&&
CC(NC1=NC=C(Br)C(N2C(=O)OC(C)(C3=CC=CC=C3)C2C)=N1)C1=CC=C(CN2CCOCC2)O1&&&
CCOC(=O)N1CC2=C(C1)C(COCC1=CC=CC=C1)=NN2CC1=CC=CC=C1&&&
[0*]C(=O)Cn1nnc(-c2ccc(OC)cc2)n1&[0*]Nc1nnc(C2CC2)s1&&&
CCC(C=CC(C)C1CCC2C3=C(C(=O)C(O)=C21)C1(C)CCC(O)C(=O)C1=C3)C(C)C&&&
[0*]OC&[0*]CCn1c(=O)c(C[1*])cn(Cc2ccc(F)c(F)c2)c1=O&[1*]N1CCC2(CC1)OCCc1cc(F)sc12&&&
O=C(C1=CC=CC=C1CNS(=O)(=O)C1=CC=C(F)C(F)=C1)N1CCCCC1&&&
[0*]Oc1ccccc1OC&[0*]C1CN([1*])C1&[1*]Cc1noc(C(C)C)n1&&&
CC1=CC=C(F)C=C1C1=C(CN2CCC(N3C(=O)[NH]C4=NC=CC=C43)C(F)(F)C2)C(C(C)C)=CN1C1CC1&&&
NC1(CC2=CC=C(O)C=C2)CCCN(CC2=C[NH]C3=CC=CC=C23)C1&&&
[2*]S(=O)(=O)c1cn(C)cn1&[2*]N1CCC([3*])CC1&[3*]C([0*])=O&[0*]N[1*]&[1*]Cc1cccc(Cl)c1&&&
[0*]C1CC1c1ccc(OC)cc1&[0*]Oc1ncc(C(=N)N)cc1C1=CCC(C)CC1&&&
CC1=C(CCN)C2=CC=CC=C2O1&&&
NC(=O)CC(NC(=O)C1CCCN1C(=O)C(CC1=CC=CC=C1)NC(CCCN=C(N)N)C(=O)N1CCC(=O)CC1)C(=O)NC(CC1=CC=CC=C1)C(N)=O&&&
N=C(N)NC(=N)NCCCCC(CCCCCCCCCC1=CC=CC=C1)C(=O)NC1=CC=CC=C1&&&
[0*]C1CCC2C3CCC4=Cc5c(cnn5-c5ccc(F)cc5)CC4(C)C3CCC12C&[0*]C(N)=O&&&
[0*]Oc1cccc(OC)c1&[0*]Cc1nc(-c2ccc(Cl)s2)oc1C&&&
NC1OC(CO)C(O)C(OP(=O)(O)O)C1O&&&
CNC(=O)C(CC1=C[NH]C2=CC=CC=C12)NC(=O)C(CC(=O)NC(CC(C)C)C(=O)NC(CC1=CC=CC=C1)C(=O)NC(CC1=CC=CC=C1)C(N)=O)NC(=O)C(N)CCC(N)=O&&
NC1=NN2N=CC=C2C2=CC=CC=C12&&&
[0*]NC(=S)N1CCC(c2cccc(Br)c2)=N1&[0*]Cc1ccco1&&&
O=C(N1CCCC1)N1C=C(C2=CC=CC=C2)C(NC2=C(Cl)C=CC=C2Cl)=N1&&&
CC1=CC=CC=C1OCC1CN(CCOC2=CC=CC=C2)CCO1&&&
[1*]C1CCN2C(=O)CCC2C1&[1*]N[0*]&[0*]Cc1ncccc1C(F)(F)F&&&
[3*]N([2*])C&[2*]S(C)(=O)=O&&[3*]C1C2CC3CC(C2)CC1([1*])C3^[1*]O[0*]&[0*]C(=O)c1ccc(Br)o1&&&
CCOCCN1C=CC(CSC2=NC(C)=C(CC(C)C)C(C)=C2C#N)=N1&&&
O=C(C1=CC=C2CCCNC2=N1)N1CCN(CC2=CC=CC=C2Cl)CC1&&&
COC1C=CC=C(C)C(=O)NC2=CC(=O)C(NCCN(C)C)=C(CC(C)CC(OC)C(O)C(C)C=C(C)C1OC(N)=O)C2=O&&&
CC1(C)C=C2C3CCC4C5(C)C(=O)C(O)=CN(C(=O)C6CC6)C5(F)CCC4(C)C3(C)CCC2(C(=O)O)CC1&&&
COC(=O)CCSC1=CC=C(C2=CC=CC=C2)N=N1&&&
COC1=CC=C(CC2=NC3=CC=CC=C3N=C2CCCC(=O)C2=C(C3=CC=CC=C3)[NH]C3=CC=CC=C23)C=C1&&&
O=C(CN1N=C(C2=CC=CC=C2Cl)C=CC1=O)NC1CCS(=O)(=O)C1&&&
[0*]Oc1ccc2sc(C(=N)NO)cc2c1&[0*]Cc1ccc(F)cc1&&&
CCC1=CN(C2OC(COS(N)(=O)=O)C(O)C2O)C(=O)[NH]C1=O&&&
CC1=C(F)C(N2CCC(N)C2)=C(F)C2=C1C(=O)C(C(=O)O)=CN2C1CC1&&&
O=C(O)C1=CC2=C(C=C1[N+](=O)[O-])N(CC1=CSC=C1)C=N2&&&
COC(=O)C1=CC2=C(C=C(OC)C3=CC(OC)=C(OC)C=C32)C(=O)N1CCCC1=CC=CC=C1Br&&&
[3*]C(C)C&[3*]O[0*]&[0*]C([1*])=O&[1*]N1CCN([2*])CC1&[2*]C(=O)c1cc2c(s1)-c1ccccc1OCC2&&&
COC(=O)C1(C(=O)OC)CC(C)C(=O)N1C1=CC=C2SC3=CC=CC=C3N(C)C2=C1&&&
[0*]S(=O)(=O)c1ccc(-c2noc(C(F)(F)F)n2)s1&[0*]N1CCCC2(CC(=O)CO2)C1&&&
[1*]C1SC(NN=C2C(=O)Nc3ccc([N+](=O)[O-])cc32)=NC1=O&[1*]Cc1c(Cl)cccc1Cl&&&
[0*]ON=CC(=O)O&[0*]Cc1ccccc1&&&
[0*]CCC&[0*]N([1*])[2*]&[1*]Cc1nc(-c2ccc(F)cc2)cnc1N&&[2*]C1CC1&&
CC(C)CC1=CC=C(N2CCC3=NC(N)=NC=C3C2)N=C1&&&
COC1=CC=C(S(=O)(=O)CC2C3=CC(OC)=C(OC)C=C3CCN2C(=O)C2=CC=C(C(F)(F)F)C=C2)C=C1&&&
COC1=CC(C2=NN(C(N)=O)C(C3=CC=C(Cl)C=C3)C2)=CC(OC)=C1OC&&&
CC1=C(C)C2=C(N=C3SC(=CC4=CC=CC=C4Cl)C(=O)N3C2C2=CC(C[NH])=C(O)C(C)=C2O)S1&&&
[0*]NC&[0*]C(=O)C([3*])Cc1csc(Cl)c1&[3*]N[1*]&[1*]C(=O)C([4*])Cc1ccco1&[4*]N[2*]&[2*]C(=O)C(CS)C(CCc1ccccc1)Cc1ccccc1&&&
[0*]C(=O)c1ccc(N[1*])cc1&[0*]Nc1sc(Nc2ccc3ccccc3c2)nc1C([2*])=O&[2*]N1CCOCC1^[1*]C([3*])=O&&[3*]C1CC1&&&
COC1=CC(C(=O)NC2CCCCC(C)CCC2)=CC=C1OCCN1CCCCC1&&&
[1*]Nc1ccc(OC)cc1&[1*]C(=O)CCC([2*])C&[2*]O[0*]&[0*]C(=O)C=[3*]&[3*]=Cc1cc(OC)c(OC)c(OC)c1&&&
COC1=CC=C(C2NC(C3=CC=C(O)C=C3)C3C(=NNC(N)=O)C2C2C=C(C)CO2)C=C1&&&
[0*]C(=O)c1ccccc1Oc1ccc(Cl)cc1&[0*]Nc1sc(-c2ccccc2)nc1C(=O)O&&&
[0*]Nc1ccccc1-n1ncc(C)n1&[0*]C([1*])=O&[1*]Nc1ccc(F)cc1F&&&
[0*]Cc1cc(=O)oc2ccccc12&[0*]N1CCCC([2*])C1&[2*]C[1*]&[1*]N1CCC([3*])CC1&[3*]Cc1ccccc1&&&
[1*]N([2*])C&[1*]CC[0*]&[0*]Oc1ccccc1^[2*]Cc1ccccc1&&&&
CNC(=S)C1=CC=CC(NC(=O)C2=CC=CC=C2C(=O)O)=C1&&&
CCC1=NC(Cl)=C2C(CC3=CC=CC(Cl)=C3)N(C(=O)OCC3=CC=CC=C3)CCN12&&&
CCNC(=O)NC1=CC=C(OC2=NC=NC3=C2C=NN3C2=CC=CC(NC(=O)CCCN3CCCCC3)=C2)C=C1&&&
CN1C(=O)C(=CC2=CC=C(N3CCCCC3)O2)NC1=S&&&
[1*]C(C)C&[1*]N1CCN(c2ccc(C([0*])=O)cc2)CC1&[0*]N1CC(N)C2(CCCCC2)C1&&&
[2*]CCC([0*])=O&[0*]N[3*]&[3*]Cc1ccc(F)cc1^[2*]N[1*]&&[1*]C(=O)Cc1ccccc1&&&
[0*]NC(=S)Nc1c(C)cc(C)cc1C&[0*]Cc1ccc(Cl)cc1&&&
CC1CC2=CN(C3=CC=CC=C3)N=C2C(O)C1O&&&
[0*]C(=O)Cc1ccc(OC)cc1&[0*]N[1*]&[1*]CCc1ccc(Cl)cc1&&&
[0*]Nc1cccc(-c2cc(Nc3ccc(OC)cc3)ncn2)c1&[0*]C(=O)Cc1ccccc1&&&
O=C(C1=CC=CO1)N1CCN(C2=NC=NC3=C2C2=C(CCCC2)S3)CC1&&&
CC1=CC(C(=O)NC2CCN(CC3CC3)CC2C)=N[NH]1&&&
CCC(SC1=NN=C(C)N1CC1=CC=CC=C1)C(=O)NC1=CC=C2OCOC2=C1&&&
[0*]C(=O)C(N)Cc1ccc(O)cc1&[0*]N[2*]&[2*]CC([1*])=O&[1*]N([3*])[5*]&[3*]CC[4*]&[4*]N1CCCC1^[5*]Cc1cccc(C(F)(F)F)c1&&&&
[0*]CC&[0*]N1c2ccccc2N(C)S(=O)(=O)c2ccccc21&&&
[0*]Nc1cccc2c1c(C1CC1)nn2Cc1cccc(C)n1&[0*]C(=O)c1cnc2cc(O[1*])ccn12&[1*]CC[2*]&[2*]N1CCCC1C&&&
[0*]C(=O)c1ccc2c(c1)ccn2S(=O)(=O)c1ccccc1C&[0*]N[1*]&[1*]C(C)c1ccccc1&&&
[0*]CC#C&[0*]Nc1nc(S[1*])nc(N2CCOCC2)n1&[1*]Cc1nc2ccccc2c(=O)n1-c1ccccc1&&&
[2*]S(=O)(=O)c1c(C)cc(C)cc1C&[2*]N[1*]&[1*]CCC([0*])=O&[0*]N1CCOCC1&&&
[2*]N1CCC(n2c(C)nc3c(=O)nc(N)[nH]c32)CC1&[2*]CC[1*]&[1*]O[0*]&[0*]C(=O)c1ccccc1&&&
COC1=CC=CC2=C1C(=O)C=C(C1=CC=C(C(F)(F)F)C=C1)O2&&&
NS(=O)(=O)C1=CC=C(CCNC(=O)N2C(C(=O)NCC3=CC=CO3)C(CC3=CC=CC=C3)SC2(C)C)C=C1&&&
[0*]C(=O)c1cc(Cl)c(N)cc1OC&[0*]O[1*]&[1*]CC[2*]&[2*]N1CCCCC1&&&
COC1=CC(OC)=C2CC3N(CC4CCC34C(=O)OCC3=CC=CC=C3)CC2=C1OC&&&
C1=CC=C(NC2=NN=C(C3=CC=CC=C3)O2)C=C1&&&
CC(=O)NC1=NC(C=CC2=CC=CC=C2)=CS1&&&
[1*]CC([0*])=O&[0*]N[2*]&[2*]Cc1ccc2cccnc2c1O^[1*]Oc1cccc([N+](=O)[O-])c1&&&&
CC(C)C(N)C(=O)NC(C(=O)N1CCCC1C(=O)NC1=CC=NC2=CC(Cl)=CC=C12)C(C)O&&&
CCOC(=O)C(C)SC1=NN=C(CSC2=NN=C(C3=CC=C(C)C=C3)N2C2=CC=CC=C2C)N1C1CC1&&&
[0*]Nc1ccccc1CC&[0*]C(=O)c1ccc(C[1*])o1&[1*]Oc1ccc(OC)cc1&&&
CN(C)CC1=CC2=NC(C3=CC=CC=C3Cl)=C(C3=CC=C(Br)C=C3)N2C=C1&&&
[1*]C1CCC2C3CCC4NC(=O)C=CC4(C)C3CCC12C&[1*]C([0*])=O&[0*]N1CCN(c2cc(Cl)ccc2Cl)CC1&&&
CC1=CC(C)=NC(NC(=O)C2=CC(Cl)=CC(Cl)=C2O)=N1&&&
[0*]C([1*])=O&[0*]Nc1ccc(F)cc1F&&[1*]N1CCC2(CC1)C(=O)N(c1ccc(-c3c[nH]nc3)cc1)C2c1ccc(Cl)cc1&&
[3*]CCCC&[3*]N[0*]&[0*]C([1*])=O&[1*]N1CCc2c(sc(N[2*])c2C#N)C1&[2*]C(=O)c1ccc(S([4*])(=O)=O)cc1&[4*]Nc1ccc(CC)cc1&&&
CNC(=O)NC1=NSN=C1SN1C=CC=C1&&&
[0*]Sc1nnc(-c2c[nH]c3cc(OC)ccc23)n1-c1ccc(OC)cc1&[0*]Cc1nc(C(C)C)no1&&&
CC1=CC(C)=CC(C2=C(CCNCCCCC3=CC=C(O)C=C3)C3=CC=CC=C3N2CC2=C(C)N=C[NH]2)=C1&&&
CC1=CC2=C(C=C1C)N1CC(C3=CC=CC=C3)CN=C1S2&&&
CSC1=NC=C(Cl)C(C(=O)N(C2CCCCC2)C2CCS(=O)(=O)C2)=N1&&&
[1*]CC(Cc1c[nH]c2ccccc12)C(N)=O&[1*]N[0*]&[0*]C(=O)C(N)Cc1c[nH]cn1&&&
COCCN1C(COC2=CC=C(Cl)C=C2Cl)=NN=C1SCC(=O)NC1CCCC1&&&
CN1CCN(C(=O)C2=C3C4=C(Br)C=CC=C4C(=O)N3N=C2)CC1&&&
CC1=CC2=CC=C3SC=C(N)C(=O)C3=C2[NH]C1=O&&&
[1*]N([2*])c1ccc(OC)cc1&[1*]C(C)C([0*])=O&[0*]Nc1c(C)n(C)n(-c2ccccc2)c1=O^[2*]S(C)(=O)=O&&&&
CCCCCCCCCCCCC1(OC(=O)NC2=C(C(C)C)N=C(O)[NH]C2=O)CC1&&&
[1*]N1CCN(c2ccccc2OC)CC1&[1*]CCC([0*])=O&[0*]N[2*]&[2*]Cc1ccccc1Cl&&&
CC(C)N1CCC2=C(C1)SC(NC(=O)CSC1=CC=CC=C1)=C2C(=O)C1=CC=C(Cl)C=C1&&&
O=C(O)CCC(CP(=O)(O)O)(CP(=O)(O)O)C(=O)O&&&
NC(=O)C1=CC=CC(OCC2=NC(C3=CC=C(Cl)S3)=NO2)=C1&&&
O=C(NCC1=CC=CS1)C1CCN(S(=O)(=O)C2=CC=C(Cl)C=C2)CC1&&&
[1*]CCC&[1*]Oc1ccc(-c2cc3c(=O)n(CC([0*])=O)c(N)nc3nc2OC)cc1&[0*]N([2*])[3*]&[2*]CC&&[3*]CC&&
CCCC(=O)NC1=CC=C(N2CCN(C)CC2)C=C1&&&
O=C1COCCN1C1=CC=C(S(=O)(=O)C2=CC=C3OCCCC3=C2)C=C1&&&
[0*]OC&[0*]C(=O)c1ccc(Nc2nc(Nc3ccc(C)cc3)c3ncn(C4OC([1*])C(O)C4O)c3n2)cc1&[1*]CO&&&
[0*]Nc1ccc(N)cc1&[0*]C(=O)c1ccc(C[1*])cc1&[1*]Nc1c(N2CCCC2)c(=O)c1=O&&&
O=C(NC(CS)C(=O)O)C1=CC=C(N2CCC3=CC=CC=C3C2)C=C1&&&
C=C(Br)C(=O)NC1=CC=CC(C=CC(=O)NC2=CC=CC=C2N)=C1&&&
[0*]C(=O)CCCCCC(=O)NO&[0*]N[1*]&[1*]CCc1cc2cc(-c3ccccc3)ccc2[nH]1&&&
CCC(=O)N1CCC(NC(=O)COC2=CC=C(Cl)C=C2)CC1&&&
[3*]S(=O)(=O)CC&[3*]N[0*]&[0*]C(=O)c1cc(Cl)c(O[1*])cc1F&[1*]C[4*]&[4*]C1CC2C(C1)C2(Cl)Cl&&&
CC(=O)NC(C1=CC=CC=C1)C(O)C(=O)OC1CC2C(C)(C)C(=O)CCC2(C)C2CCC3(C)C(=CC(=O)OC3C3=COC=C3)C12C&&&
CN(C(=O)C1=CC=CC(Cl)=C1)C1CCS(=O)(=O)C1&&&
CC(C)(C)C1=C(Br)N2C=CC=C(OCC3=C(Cl)C=CC=C3Cl)C2=N1&&&
O=S1(=O)CC2(CC2)OCC(C2=CC(F)=CC(F)=C2)N1&&&
CC1=CC=C(C)C(NS(=O)(=O)C2=CC=C3[NH]C=C(C(=O)NCCCN4CCN(C)CC4)C(=O)C3=C2)=C1&&&
[1*]CC&[1*]O[0*]&[0*]C(=O)c1c(-c2ccco2)csc1N&&&
[2*]SC(=O)CCCC([1*])=O&[1*]N[5*]&[5*]CC(=O)O^[2*]CC([3*])C([0*])=O&&[0*]O[4*]&[4*]Cc1ccccc1^[3*]NBr&&&&
O=[N+]([O-])C1=CC=C2CN(CC3=CC=CC=C3)C2=C1&&&
[0*]OC&[0*]C[4*]&[4*]C1Oc2cc(OC)c(OC)cc2C2=C1C=C(O)C(=O)C2=[5*]&[5*]=Cc1ccc(O[1*])c(O[2*])c1&[1*]Cc1ccccc1&&[2*]CCCC[3*]^[3*]N(C)C&&&
COC(=O)CCS(=O)(=O)C1=CC=CC2=CC=CC=C12&&&
[0*]Cc1ccc2ccc(Cl)cc2c1&[0*]N[1*]&[1*]CCC[2*]&[2*]Nc1nc(N2CCCC2)nc2ccccc12&&&
[0*]Nc1ccc(OC)c(S([1*])(=O)=O)c1&[0*]C(=O)CCc1ccc(F)cc1&&[1*]N1CCOCC1&&
[0*]Nc1cncc(-c2ccccn2)n1&[0*]C[1*]&[1*]C1CCNCC1&&&
O=C(C(NC1=CC=C2C=N[NH]C2=N1)C1CCCCC1)N1CCC(NS(=O)(=O)C2=CC3=CC(Cl)=CC=C3S2)C1&&&
[1*]N1CCN(C)CC1&[1*]CC(O)C[0*]&[0*]Oc1ccccc1C(C)(C)C&&&
CCC1=NC2=C(S1)C1=C(CCCC1)C(=O)N2C1=CC=C(OC)C=C1&&&
[0*]C(=O)c1ccc(C)c(C)c1&[0*]N([1*])[2*]&[1*]Cc1ccco1&&[2*]C[3*]^[3*]C1CCCO1&&&
[7*]SC&[7*]CCC([1*])C(=O)O&[1*]N[4*]&[4*]C(Cc1ccccc1)C(=O)C([2*])C(=O)O&[2*]O[0*]&[0*]C(=O)C([3*])Cc1ccccc1&[3*]Oc1ccccc1&&&
CCOC(=O)C1=C(NC(=O)NC2=CC=CC=C2Br)SC(C)=C1C&&&
COC1=CC=C(S(=O)(=O)N(CC(C)C)CC(O)C(CC2=CC=CC=C2)NC(=O)OC23CC4CC(CC(C4)C2)C3)C=C1&&&
CCOC(=O)CNC(=O)CSC1=NC2=CN=C(N3CCOCC3)N=C2N1CC1=CC=CC=C1&&&
[2*]CC&[2*]O[0*]&[0*]C(=O)c1ccc(N[1*])cc1&[1*]C(=O)Cn1cnc2sc(C)c(C)c2c1=O&&&
[1*]C(CC)c1ccccc1&[1*]N[0*]&[0*]C(=O)c1nc(=O)c2c(OC)cccc2[nH]1&&&
CC(=O)NC1C(NC(C)=O)C2=CC([N+](=O)[O-])=CC=C2OC1(C)C&&&
[0*]Oc1cccc(Cc2cc(C3CC3)c(C(C)(C)C)n(Cc3ccccc3)c2=O)c1&[0*]CC[1*]&[1*]Nc1ccc([N+](=O)[O-])c2nonc12&&&
C1=CC=C(CN2C=C(CC3CCCCN3)C3=CC=CC=C32)C=C1&&&
[0*]Oc1ccc(C(=O)NN=C(C)c2ccc(F)cc2)cc1&[0*]CC[1*]&[1*]Oc1cc(C)cc(C)c1&&&
CC1=C2OC3=C(C)C(O)=C(CC(=O)O)C(O)=C3C(=O)C2=C(Br)C(O)=C1CC=C(C)C&&&
[0*]C(=O)C1=NN(c2ccccc2)C(=O)CC1&[0*]Nc1ccc(Cl)cc1&&&
[1*]C12CC3C(C)CCC3C3(C=O)CC1C=C(F)C23[0*]&[0*]C(=O)O&&[1*]C(N)=O&&
[3*]C(CC)C(=O)O&[3*]N[0*]&[0*]C(=O)c1ccc(-c2ccc(N[1*])cc2)o1&[1*]C([2*])=O&[2*]N[4*]&[4*]C1OC([5*])C(O)C(O)C1O&[5*]CO&&&
N#CC1=CC=C(NC(=O)C(CC2=CC=CC=C2)N2CCCCCC2)C=C1&&&
[0*]OC&[0*]C([1*])=O&[1*]C1(C(=S)OC)C(C)CC2C3CCC4=CC(=O)C=CC4(C)C3(Cl)C(Cl)CC21C&&&
CCOC(=O)C1=CC(C#N)=C(NC(=N)NC2=CC=CC(OC)=C2)N=C1C(F)(F)F&&&
[1*]S(=O)(=O)c1ccc(C)cc1&[1*]N[0*]&[0*]Cc1cn2ccsc2n1&&&
CN1CC(=O)N(CC2=CC=CC=C2)C2=CC=CC=C2C1=O&&&
COC1=CC=C(N2N=C(C(=O)N3CCOCC3)C3=C2C2=CC(OC)=CC=C2S(=O)(=O)N3C)C=C1&&&
[0*]C(=O)c1ccccc1Sc1ccc(C)cc1&[0*]N1CCNC(=O)C1C&&&
COC1=CC=C(C2=C(OC(=O)C3=CC=CC=C3)C3=CC(Cl)=CC=C3OC2=O)C=C1&&&
CSC1=NC(CC2=CC=C(Cl)C=C2)=C(CC2CC2)N1CC1=CC=C(Cl)C=C1&&&
[1*]CC&[1*]N([2*])c1ncc(F)c(N([4*])[0*])n1&[0*]C([5*])=O&[5*]C1CNCCC1c1ccc(OC)c(C(F)(F)F)c1^[2*]CC(C)C&&&[4*]C1CC1[3*]^[3*]OC&&&
[0*]C(=O)c1cccc(S([2*])(=O)=O)c1&[0*]N[1*]&[1*]C1C2CC3CC1CC(O)(C3)C2^[2*]N1CCCCC1&&&&
CC1=CC(C)=CC(OC2=COC3=CC(OCC4=NN=C(C(C)(C)C)O4)=CC=C3C2=O)=C1&&&
CCCN1C(=O)NC(CC2=C[NH]C3=CC=CC=C23)C1=O&&&
COC1=CC=CC2=C1C(=O)C1=C(O)C3=C(CC(O)(C(C)=NNC(=O)CCCC(=O)NCC4=CC=CN=C4)CC3OC3CC(N)C(OC4CC(O)C(O)C(C)O4)C(C)O3)C(O)=C1C2=O
[0*]Cc1ccccc1&[0*]Oc1ccccc1-c1nc(N2CCOCC2)c2ccccc2n1&&&
CCC(=O)NC1=CC=C(C(CC)NC2=NC=NC3=C(C(N)=O)C=CC=C23)C=C1OC&&&
[2*]Cc1ccc(OC)cc1&[2*]N1C(=O)C2C([3*])N3C(=O)N(c4ccccc4)C(=O)C3([4*])C2C1=O&[3*]C([0*])=O&[0*]O[1*]^[4*]Cc1ccccc1^[1*]Cc1ccccc1&&&&&
CC(=O)C1=CC=C(N2CCN(C(=O)C3=CC=C(Cl)C=C3)CC2)C=C1&&&
[0*]N1N=C(c2cccc(OC)c2)CCC1=O&[0*]CN1CCOCC1&&&
[2*]CC&[2*]O[0*]&[0*]C(=O)c1ccccc1N[1*]&[1*]C(=O)C[3*]&[3*]S[4*]&[4*]Cc1cccc(C)c1&&&
CC1=C(OCC2=CC=CC(F)=C2)C(=O)C=CN1CCC(=O)O&&&
COC1=CC=CC(N2C(=O)CCC23CN(CC2=CC=CC=C2OC)C3)=C1&&&
O=C(C1=CC=C(C#CC2=CC=CC=C2)C=C1)C1CCCN1&&&
[0*]N1Cc2ccccc2OC2(CCCC2)C1&[0*]CC[1*]&[1*]N1CCCC1&&&
COC1=CC2=C(C=C1OC(C)=O)CC(=CC1=CC=C(C)C=C1)C(OC(C)=O)C2&&&
[0*]Cc1ccc([N+](=O)[O-])cc1&[0*]Sc1n[nH]c(-c2ccc(Cl)cc2Cl)n1&&&
[0*]OC&[0*]C(=O)c1ccccc1N[1*]&[1*]C(=O)C[2*]&[2*]Sc1nc(=O)c2cnn(-c3ccccc3)c2[nH]1&&&
O=C(NC1=CC=C(OC2=CC=CC=C2)C=C1)C(=CC1=CC=CC=C1)NC(=O)C1=CC=CO1&&&
[0*]Oc1ccc(CC2n3cnc(C(N)=O)c3NCC21)Cc1cc(OC)c(OC)c(OC)c1&[0*]CCn1ccnc1&&&
CN1C(CS(=O)CC2=CC=CC=C2)=NN=C1SCC(=O)NC1CCCC1&&&
CC1=CC=C(C2=NOC(CCC(=O)NC3=CC(C)=CC=C3C)=N2)C=C1&&&
[0*]C(=O)C=C&[0*]Nc1cc2c(Nc3ccc(Br)cc3F)ncnc2cc1O[2*]&[2*]CC[3*]&[3*]N[1*]&[1*]C(=O)C=[4*]&[4*]=Cc1ccccc1&&&
[1*]Nc1nc2ccccc2n1Cc1ccc(F)cc1&[1*]C1CCN([0*])CC1&[0*]CCC[2*]&[2*]C1CCCCC1&&&
[0*]Nc1sc(C)c(C)c1C(=O)c1ccc(Cl)cc1&[0*]C(=O)CN1C(=O)C(C)N=C(c2ccccc2Cl)c2cc(Cl)ccc21&&&
[0*]Nc1cccc(-c2ccc(C(c3c(C)[nH]c4cc(C)ccc34)c3cn(C)c4ccccc34)o2)c1&[0*]C(=O)C(F)(F)F&&&
CC(=O)C1=CC=CC(NC2=NC(C(N)C3=CC=CC=C3)=CS2)=C1&&&
[0*]Oc1cc[nH]c(=O)c1Br&[0*]Cc1ccc(Cl)cc1&&&
COC(=O)C12CCCCC=C1N(CCC1=CCCCC1)C(=O)C(CC(=O)NCCC1=CCCCC1)C2&&&
[1*]CC=C&[1*]N([2*])c1ccc(C=[3*])cc1&[2*]CC=C&&[3*]=C(N[0*])C(=O)O^[0*]C(=O)c1ccccc1F&&&
[0*]Nc1ccc(-c2nc3ccc(C)cc3s2)cc1&[0*]C(=O)c1ccco1&&&
N#CC(C#N)=CC1=CC=C(C2=CC=C(S(=O)(=O)NC(=O)NC3CCCCCC3)C=C2)O1&&&
[0*]C(=O)c1ccc(-c2nnc(Nc3ccc(C#N)cc3)c3ccccc23)cc1&[0*]N1CCCC1[1*]&[1*]C(N)=O&&&
[1*]C(=O)c1ccc(C)cc1&[1*]N[4*]&[4*]CC([0*])=O&[0*]O[3*]&[3*]CC([2*])=O&[2*]N1CCc2ccccc2C1&&&
[1*]Sc1nc(Nc2cccc(C(F)(F)F)c2)c2cccc(Cl)c2n1&[1*]CC[0*]&[0*]Oc1ccccc1&&&
CCOC(=O)CNC1=NC2=CC(NC(=O)CC)=CC=C2N2C=NN=C12&&&
[0*]N1C(=O)CN=C1Nc1cccc(C(F)(F)F)c1&[0*]Cc1ccco1&&&
[5*]N(C)C&[5*]CCC[6*]&[6*]N[0*]&[0*]C(=O)c1cc(N[1*])cn1C&[1*]C(=O)c1cc(N[2*])cn1C&[2*]C(=O)c1cc(N[3*])cn1C&[3*]C(=O)c1cc(N[4*])cn1C&[4*]C(=O)CCC[7*]&[7*]N(C)C&&&
[0*]C(=O)C(CC)CC&[0*]Nc1ccccc1Br&&&
[2*]CC&[2*]O[0*]&[0*]C(=O)C([3*])([4*])C(F)(F)F&[3*]N[1*]&[1*]C(C)=O^[4*]Nc1ccc(S([5*])(=O)=O)cc1&&[5*]Nc1onc(C)c1C&&&
[1*]OC&[1*]Cc1ccc(C([0*])=O)o1&[0*]N1CCN(C)CC1&&&
[0*]Nc1ccc(OC)cc1&[0*]C(=O)c1ccc(OC(F)F)cc1&&&
[2*]C(O)CCCCCCCCCCC&[2*]C1COC(C)(C)C([1*])C1c1ccccc1&[1*]N[0*]&[0*]S(=O)(=O)c1ccccc1&&&
[1*]CC&[1*]N([2*])[3*]&[2*]CC&&[3*]CC[0*]^[0*]Oc1ccc(C([4*])c2c(O)c3c(oc2=O)CCCCC3)cc1&[4*]C1CC1&&&
COC1=CC(C2=CC=C3N=CC(C(=O)C4CC4C4=CC=C(CN(C)C)C=C4)=CC3=C2)=CC=C1CO&&&
O=C(CC1SC(NN=CC2=CC=NC=C2)=NC1=O)NCCC1=CC=CC=N1&&&
[1*]C(CC)CC&[1*]N[2*]&[2*]CC(O)C[0*]&[0*]Oc1ccc(C=[3*])cc1&[3*]=Cc1ccccc1&&&
[1*]S(=O)(=O)c1ccccc1OC&[1*]N1CCCC1[2*]&[2*]CC[0*]&[0*]Oc1ccc2c(c1)CCC2&&&
CC(C)=CCCC(C)=CCCCC(C)=CCCC(C)=CCOP(=O)(O)O&&&
[2*]Sc1nnc(Cc2cccn2C)n1CC&[2*]CC([0*])=O&[0*]N[1*]&[1*]C[3*]&[3*]C1CCCO1&&&
[2*]N(C)C&[2*]C1C(=O)C([1*])C(C)(O)C2C1C1C(=O)C([3*])C3(O)C(=O)C(C)(C)C4CC13C(=O)C2C&[1*]O[0*]&[0*]C(=O)c1ccccc1^[3*]C(N)=O&&&&
[0*]Cc1cc(Cc2ccccc2C(F)(F)F)nc(OC)n1&[0*]O[1*]&[1*]C1CCN([2*])CC1&[2*]C(C)(C)C&&&
[6*]C1CC=C(c2ccccc2)CC1&[6*]N([2*])[3*]&[2*]CC[0*]&[0*]O[1*]^[3*]CCC[4*]^[1*]CCF&[4*]Nc1c2c(nc3ccccc13)CCCC2&&&&&
[0*]C(CO)C(C)C&[0*]N[1*]&[1*]Cc1ccc(-c2ccccc2)s1&&&
COC1=CC=CC(C(=O)NC2=NC(=O)C3=CC(C(=O)O)=CC=C3[NH]2)=C1&&&
ClC1=CC=C2N=C(C3=C[NH]C4=CC=CC=C34)OC2=C1&&&
[0*]N(C)C&[0*]C(=O)C[1*]&[1*]O[2*]&[2*]C[3*]&[3*]C1CCC(c2nc(-c3ccccn3)no2)CC1&&&
CC1=CC2=C(CN3C2=CC(=O)[NH]C3=O)S1&&&
C#CCOC1C(C(=O)CO)OC2C1OC1=NC(=N)C=CN12&&&
[1*]Nc1ccc(OC)cc1OC&[1*]C([2*])C(Cl)(Cl)Cl&[2*]N[0*]&[0*]C(=O)c1ccncc1&&&
[0*]NC&[0*]C(=O)c1cc(S([1*])(=O)=O)co1&[1*]Nc1cccc(Cl)c1&&&
[1*]N1CCC(c2cc3cccc(OC)c3o2)CC1&[1*]CC[0*]&[0*]Oc1ccc(-n2cc(C)ccc2=O)cc1&&&
CN1CC2=CC=CC=C2C(C2=NC(C3=CC=CC=C3)=NO2)C1&&&
O=C1NCC2=CC(=O)N=C(SCC3=CC=CC=N3)N12&&&
CCN(CC)S(=O)(=O)C1=CC=C(N=CCCC#N)C=C1&&&
[0*]C(C)=O&[0*]O[1*]&[1*]C1(C)CC(=[2*])C2CC(CCC2[3*])C1C&[2*]=CC=[4*]&[4*]=C1CC(O)CC(O)C1=O^[3*]C(C)C&&&&
CC(C)(C)CN=C(NO)C1=CC=C(C2=CC=C(OC3=CC=C(F)C=C3)C=C2)C=N1&&&
CC(O)C1=CC=CC(NC(=O)C2=CC=C(=O)[NH]N2)=C1&&&
NC(=O)CC(N)C(=O)NCC(=O)O&&&
CC1=CC=C(NC2CCN(C(=O)C3=CC4=C(C=C3C)[NH]C(=O)C3=CC=CC=C34)CC2)C(C)=C1&&&
COCCCNC(=O)NC1=CC=CC(C2=C[NH]N=N2)=C1&&&
[0*]Nc1cc(N2CCC(C)CC2)ccc1[N+](=O)[O-]&[0*]C(=O)C=[1*]&[1*]=Cc1cccs1&&&
[0*]C(C)=O&[0*]N[2*]&[2*]C1C([1*])OC([3*])C(O)C1O&[1*]Oc1c(O)ccc2ccc(=O)oc12&&[3*]CO&&
[0*]Oc1ccc(S(C)(=O)=O)cc1&[0*]C1CCn2c1nc1c2C(=O)CCc1&&&
[0*]OC&[0*]C(=O)C([1*])c1ccc(-c2ccc(Cl)cc2)cc1&[1*]C1CCCSc2ccccc21&&&
CCN(C(=O)C1=C(C)ON=C1C)C1CCN(CC2CCN(C3=CC=CC(C(F)(F)F)=C3)CC2)CC1&&&
[0*]Nc1ccc(Oc2ccnc3cc(-c4ccc(N(C)C)cc4)sc23)c(F)c1&[0*]C([1*])=O&[1*]Nc1cc(C(C)(C)C)nn1-c1cccc(C(C)(C)C)c1&&&
[0*]CCCN&[0*]N1CCN(c2ccc(Cl)cc2)CC1&&&
CC1=CC=C2C(=C1)C(=O)N1C3=CC=CC=C3C3=C1C2=N[NH]3&&&
COC1=CC=C(NC(=O)NN=C2[NH]C(C3=CC=CC=C3)=C(C3=CC=CC=C3)[NH]2)N=C1&&&
CC(=O)OC1=CC=C(C2=CC(C3=CC=CC=C3)=CC(C3=CC=C(S(C)(=O)=O)C=C3)=N2)C=C1&&&
[1*]CC&[1*]O[0*]&[0*]C(=O)CCCCN1C(=O)C(=O)c2ccccc21&&&
COC1=CC=C(C2=NC3=CC=C(C(F)(F)F)C=C3N2CC2=CC=CC=C2)C=C1OC(F)F&&&
[0*]C(=O)c1cccc(-n2ncc3cncnc32)c1&[0*]N[1*]&[1*]Cc1ccccn1&&&
[1*]=Cc1ccc(O[0*])c(OC)c1&[0*]Cc1ccccc1&&[1*]=C1C(=O)NC(=O)NC1=O&&
[6*]C(C)CC&[6*]C1C(=O)NC([4*])CCCCNC(=O)OCCCC1[5*]&[4*]C([0*])=O&[0*]N[2*]^[5*]C(=O)NO^[2*]C(Cc1ccccc1)C(=O)C([1*])=O&&&[1*]N[3*]&[3*]C(C)c1ccccc1&&&
CC1=CC=C(NC2=NC3=C(C(=O)[NH]C(=O)N3C)N2CC2=CC=CC=C2Cl)C=C1&&&
COC1=CC=C(C=C2SC(=CC3=CC=C(F)C=C3)C(=O)N2CC2=CC=CC=C2)C=C1&&&
[0*]C(=O)c1ccc(OC)cc1&[0*]N[1*]&[1*]C1CC(C)(C)NC(C)(C)C1&&&
CN(C1=CC=CC=C1)S(=O)(=O)C1=CC=C(Cl)C(NC(=O)COC2=CC=C(Cl)C=C2)=C1&&&
CC(C)=CCCC(C)C1CCC2C3CCC4=CC(O)CCC4(C)C3CCC12C&&&
[0*]C(=O)c1ccc(-n2cnc3ccccc32)cc1&[0*]N[1*]&[1*]C1C2CC3CC(C2)CC1C3&&&
O=C(NC1=CC=CC=N1)C1=C(C2CC2)N=C(C2CC2)S1&&&
[2*]CC&[2*]N1CCN([3*])CC1&[3*]CC(O)C[0*]&[0*]O[1*]&[1*]C(c1ccccc1)c1ccc(F)cc1&&&
[0*]C(C)(CCC(S)C(C)(C)C)C(=O)O&[0*]C1CC1[1*]&[1*]C(O)CC([2*])C&[2*]C1CC(O)C2(C)C3=CCC4C(C)(C)C(O)CC(O)C4(C)C3=CCC12C&&&
[2*]C(C)c1ccc(C2CN(c3ccc4c(c3)OCO4)C2)cc1&[2*]N[0*]&[0*]C([1*])=O&[1*]Nc1ccccc1&&&
CCN(CC(=O)NC1=C(F)C=CC=C1F)C(=O)CC1OC(=O)C2=CC=CC=C21&&&
[0*]C(=O)c1c(Cc2ccc(-c3ccccc3-c3nn[nH]n3)cc2)c(CCCC)nn1-c1ccc(O)cc1&[0*]Nc1ccc(O[1*])cc1&[1*]CC[2*]&[2*]N1CCCCC1&&&
[0*]C(=O)c1ccc(C#N)cc1&[0*]N1CCN(c2nc3ccccc3s2)CC1&&&
[0*]C(=O)CCCCCC&[0*]Nc1cccc2ncnc12&&&
CN1C(=S)[NH]C(O)=C(C=NNC(=O)CN2CCCCC2CC2=CC=CC=C2Cl)C1=O&&&
[0*]C(=O)c1ccc(N=Nc2ccccc2C(=O)O)c(Cl)c1&[0*]Oc1ccccc1&&&
[2*]CC&[2*]O[0*]&[0*]C(=O)c1sc(N)c(C([1*])=O)c1C&[1*]OC&&&
CCCCN(CCCC)P(=O)(OCC)OCC1=CC=CC(Cl)=C1&&&
COC1=CC=C2CN(C3=NN=C(C)O3)C(C3=CC=CC=C3Cl)CC2=N1&&&
[4*]=CC&[4*]=CC1C([1*])C([2*])C(=O)N1[3*]&[1*]C([0*])=O&[0*]NC^[2*]C(C)=O&&&[3*]CC=O&&
[1*]Sc1[nH]c(=O)n(Cc2ccco2)c(=O)c1C#N&[1*]CC([0*])=O&[0*]N1CCCCCC1&&&
[1*]Oc1ccccc1OC&[1*]C(C)C([0*])=O&[0*]N1CCC(n2nnc3cc(Cl)ccc32)CC1&&&
OC1CCCCC1N1N=NC=C1C1=CC=C(C(F)(F)F)C=C1&&&
O=C(NC1=NC=CS1)C1=CC=C([N+](=O)[O-])C=C1Cl&&&
CC1=NC(C2CC(O)CN2C(=O)C2=CC=CO2)=NO1&&&
CN1N=NN=C1C(CCCN1CCC2=NC(C(F)(F)F)=C(F)C=C2C1)C1=CC=CC=C1&&&
COC1=CC=C(C2(O)OC(=O)C(C3=CC=C4OCOC4=C3)=C2CC2=CC(O)=CC(O)=C2)C=C1&&&
CC1CN(C(C)CO)C(=O)C2=CC=CC(NC(=O)C3=CN=CO3)=C2OC1CN(C)CC1=CC=C(C(=O)O)C=C1&&&
[0*]Nc1ncccc1C&[0*]C(=O)C[1*]&[1*]Sc1nc2cc(Cl)ccc2[nH]1&&&
CC1=CC=CC=C1OC1OC(CO)C(O)C(O)C1O&&&
[0*]N(C)C&[0*]CC(C)(C)C[1*]&[1*]N1C(=O)c2cccc3cc(-c4cc5ccccc5s4)cc(c23)C1=O&&&
[2*]OC&[2*]CCn1cc(C([0*])=O)nn1&[0*]Nc1ccc(N[1*])cc1&[1*]C([3*])=O&[3*]C1CCCO1&&&
[1*]=C(C)C&[1*]=CCC[0*]&[0*]Oc1cc(O)c2c(=O)c3ccccc3oc2c1C=[2*]&[2*]=C(C)C&&&
CC1SC(=S)N(C2=CC=CC=C2)C1=O&&&
[0*]NC(N)=NC(=O)c1cc(Cl)c(O[1*])c(OC)c1&[0*]C(=O)c1ccc(Br)cc1&&[1*]CCC[2*]^[2*]NC1=NCCN1&&&
O=C(NC1CC2CCC1C2)C1=CC=CC(S(=O)(=O)N2CCOCC2)=C1&&&
CC1=CC=CC=C1OC1C(=O)CC(CC2=CC=CC=C2)(CC2CCCCC2)OC1=O&&&
CC1=CC(C)=C2NC(=O)C(=CC3=CC=C(C4=CC=C(Cl)C(Cl)=C4)O3)C2=C1&&&
[0*]CCn1c(C)c(-c2ncco2)c2cc(OC)ccc21&[0*]N1CCSCC1&&&
CC(=O)NC1=NC(C2=CC=C(N3C(C)=CC=C3C)C=C2)=CS1&&&
[1*]N([2*])C&[1*]CC([0*])=O&[0*]N([3*])C^[2*]S(=O)(=O)c1cc2c(cc1Cl)OCCCO2^[3*]C1CCCCCC1&&&&&
[0*]C([1*])=O&[0*]N1CCC([2*])CC1&[2*]N[3*]^[1*]N1CCCC1^[3*]C1CC(=O)OC1O&&&&&
[0*]=C1C(=O)NC(=O)N(c2ccc3c(c2)OCO3)C1=O&[0*]=Cc1cccs1&&&
O=C1[NH]C2=CC=CC3=C2N1CC(N1CCN(C(CO)C2=CC=CC=C2)CC1)C3&&&
CC1=CC=C(NS(=O)(=O)C2=CC=C(S(=O)(=O)NC3CC3)C=C2)C=C1C&&&
CCCCCCN(CCCCCSCC1=C(O)[NH]C(=O)N=C1N)C(=O)NC(CO)CO&&&
CCCOCCN1C(=O)C(NCC2=CC=C(C(=O)NC(C)C3=CC=C(OC)N=C3)C=C2)=NC2=CC=C(C(=O)OCC)C=C21&&&
[3*]CC([0*])=O&[0*]N[5*]&[5*]C1CCCCC1^[3*]N([1*])c1ccc(O)cc1&&[1*]C(=O)C[4*]&[4*]N[2*]&[2*]C(=O)c1ccco1&&&
[0*]OC&[0*]CC1NC(=O)Cc2ccc(cc2)Oc2ccc(cc2)CC(C(O)CN([1*])C(=O)C([2*])N(C)C1=O)N(C)C&[1*]Cc1cc(F)cc(F)c1&&[2*]C(C)C&&
CN(CC1=CC=CC=C1Cl)C(=O)C1CCCN1C(=O)C1=CC=CS1&&&
CN1N=C(CO)C2=C1NC(=O)CN2&&&
[1*]Nc1ccc(S(N)(=O)=O)cc1&[1*]C(=O)C[2*]&[2*]O[0*]&[0*]C(=O)c1cccc2c1C(=O)c1ccccc1C2=O&&&
CN(CCC1=CC=CC=C1)C(=O)C(NC(=O)OCC1=CC=CC=C1)C1=CC=CC=C1&&&
CC(C)(C)C1=CC=C(C=C2CCCC(=CC3=CC=C(C(C)(C)C)C=C3)C2=O)C=C1&&&
[0*]N1CCC(c2cccc(C)c2)CC1&[0*]S(=O)(=O)c1ccc2c(c1)C(=O)C(=O)N2C&&&
[0*]C([2*])=O&[0*]Nc1nc2c(s1)CCCC2&&[2*]C1CCCN1[1*]^[1*]S(=O)(=O)c1cccc(F)c1&&&
[0*]C(C)=O&[0*]O[1*]&[1*]C1CCN(c2c(N(C)C)c(=O)c2=O)C1&&&
CCCCCCCCS(=O)(=O)NC(=O)CCCCCC=CCCCCC&&&
CC1=CN=C(NCCC2=CC=CC(F)=C2F)C(=O)N1CC(=O)C1=CC=CC=C1&&&
CNC1=NC(C(N)=O)=C(N2CCCCC2C)C(N2CCN(S(=O)(=O)C3=CC=CN=C3)CC2)=N1&&&
CCOC(=O)C1=CC=C2C(=C1)C1=C(CC3=CC=C(C=C1)C=C3)N2C(=O)C1=CC=C(Cl)C=C1&&&
[1*]OS(C)(=O)=O&[1*]CC[2*]&[2*]N[0*]&[0*]C(=O)c1ccn(-c2ccccc2)n1&&&
CC(=O)NC1=NC=C(SCC(=O)NC2CCCC2)S1&&&
CN1CC2=C(C3=CC=CC=C3)N=C(C3=CC=NC=C3)N=C2C1=O&&&
CC1=CC=C(CSC2=NN=C(C3=CN=CC=N3)N2CC2=CC=CC=C2)C=C1&&&
[0*]CC&[0*]C1(c2cc([N+](=O)[O-])ccc2N2CCN(C)CC2)OCCO1&&&
CNC(=O)C(C(N)=O)N1C(=O)C(CC(C)C)N(CC2=CC=C(C3=CC=C(C)C=C3)C=C2)CC1(C)C&&&
[1*]C(=O)CCc1ccccc1&[1*]Nc1ccc(C([0*])=O)cc1&[0*]O[2*]&[2*]CC(F)(F)C(F)F&&&
[0*]Oc1cccc(OC)c1O&[0*]CC=[1*]&[1*]=C(C)C&&&
CCC1=NC2=CC=CC=C2C2=CC=C3C(=O)N(NCCCN(C)C)C(=O)C3=C12&&&
[2*]S(=O)(=O)c1cc(OC)c(N[0*])cc1OC&[0*]C(=O)C[1*]&[1*]Oc1ccccc1^[2*]N1CCOCC1&&&&
[0*]N1C(=O)NC(=O)C(C=NNC(=O)c2cccs2)C1=O&[0*]C1CCCCC1&&&
[0*]Oc1c(OC)ccc2c1CN1CCc3cc4c(cc3C1C2)OCO4&[0*]C([1*])=O&[1*]Nc1ccccc1&&&
[0*]C([1*])=O&[0*]N([2*])c1ccc(O)cc1&[2*]C(Cc1ccc(O)cc1)C(=O)O^[1*]N(c1ccc(O)cc1)c1ccc(O)cc1&&&&
O=C(CSC1=NN=C(CC2=CC=CC=C2F)O1)NCCC1=CC=C(F)C=C1&&&
N#CC1=CC=C(COC2=CC=C3C=CC=CC3=C2C2=CC=CC=C2)C=C1&&&
O=C(C1=CN=C(NC2=CC=CC(Br)=C2)S1)N1CCCC(N2C=CN=C2)C1&&&
COC1=CC2=NC=NC(NC3=CC=CC=C3OC(=O)CCCCCCCCC(=O)NO)=C2C=C1OC&&&
[4*]C(c1ccc(C)s1)P(=O)(Oc1ccccc1)Oc1ccccc1&[4*]N[1*]&[1*]C([7*])=O&[7*]C1CCCN1[2*]&[2*]C(=O)C([5*])C(C)C&[5*]N[3*]&[3*]C([0*])=O&[0*]O[6*]&[6*]Cc1ccccc1&&&
CCOC1=CC=C(CCC(=O)C2=C(CC)N(CC3=CC=C(C4=CC=CC=C4C4=N[NH]N=N4)C=C3)C(CC3=CC=CC=C3)=N2)C=C1&&&
cN(CCN1C=CC=N1)CCNS(=O)(=O)C1=CC=C(F)C=C1F&&&
CCCOC1=CC=C(S(=O)(=O)N2CC3C(C2)C3(CNC(=O)C(=O)C(C)(C)C)CC)C=C1&&&
COC1=NC=C(S(=O)(=O)N=C2[NH]C=C(C(C3=CC=CC=C3Cl)C3=CC=CC=C3Cl)S2)C=N1&&&
CCCCCCCCC1=CC(CCOC(=O)N(CC2=CC=CC=[N+]2CC)C2=CC=CC=N2)=CC(C)=C1O&&&
[1*]=CC&[1*]=CC=[2*]&[2*]=CC([0*])(C)CC=[3*]&[0*]OC&&[3*]=C1CC(O)C2C1(C)CCC1C(C)(C)CCCC12C&&
O=C1C2=CC=C(Cl)C=C2C2=NC3=CC=CC=C3N=C12&&&
[1*]C(CC)c1ccc(-c2ccc(C#N)cc2)cc1&[1*]N[0*]&[0*]C(=O)C(CC(C)C)C(=O)NO&&&
N#CC1=CC=C(N2CCC(N3CCC(C(N)=O)(N4C=CN=N4)CC3)CC2)C=C1&&&
[0*]N1CCN(c2ccc(OC)cc2)CC1&[0*]C(=O)Cn1nc(-c2ccc(F)cc2)ccc1=O&&&
[0*]C(=O)c1cc(Cl)c(N)cc1OC&[0*]N[1*]&[1*]C[3*]&[3*]C1CN([2*])CCO1&[2*]C(C)c1ccccc1&&&
[0*]C(CCCCCC(c1ccccc1)c1ccccc1)=NO&[0*]N1CCN(c2ccc([N+](=O)[O-])cc2)CC1&&&
[0*]C1OC(n2cc(Cc3ccccc3)c(=O)[nH]c2=O)CC1O&[0*]CO&&&
CCCCCCCCCOC1=CC=C(NC(=O)C(N)CCCCN)C=C1&&&
[0*]CCCC&[0*]N([1*])[2*]&[1*]CCCC&&[2*]CC(O)c1cc(-c2cccs2)cc2cc(OC)ccc12&&
[1*]Oc1cc2ncc(C#N)c(Nc3cc(OC)c(Cl)cc3Cl)c2cc1C(C)C&[1*]CCC[2*]&[2*]N[0*]&[0*]C([3*])=O&[3*]C1CCCN1&&&
O=C1C(Cl)=C(NCC2=CC=CC=N2)C(=O)C2=NC=NC=C12&&&
[1*]N1CC(=O)NC2(CCCC2)C1=O&[1*]CC([0*])=O&[0*]Nc1ccccc1&&&
[2*]C1(c2cccc(OC)c2)C2CC3CC(C2)CC1C3&[2*]C[0*]&[0*]O[1*]&[1*]Cc1cccnc1&&&
O=C(CN1CCN(C(=O)C2=CC=CO2)CC1)NC1=CC(S(=O)(=O)N2CCCCCC2)=CC=C1Cl&&&
CC1=CC=CC(NC(=O)C2=C(NC(=O)C3=CC=C([N+](=O)[O-])S3)SC3=C2CCCCC3)=C1&&&
CC1=CC(C)=CC(NC(=O)NCCSCC2=CC=C(Cl)C=C2)=C1&&&
[1*]C(c1ccn(C(C)C(C)C)c(=O)c1)c1ccc(Cl)cc1F&[1*]N([2*])[0*]&[0*]C(=O)Cc1ccc(OC(F)(F)F)cc1&&[2*]CCC[3*]^[3*]N1CCC([4*])CC1&[4*]C(=O)O&&&
[0*]CC&[0*]N([1*])CSc1nc(-c2ccccc2Cl)n[nH]1&[1*]CC&&&
[2*]C([0*])=O&[0*]N1CC([3*])C1&[3*]C[1*]^[2*]C1CC=c2ccccc2C1^[1*]N1CCC(c2cc(Cl)sc2Cl)CC1&&&&&
[0*]=C(CC)c1ccccc1&[0*]=C(c1ccccc1)c1ccccc1F&&&
[1*]CC&[1*]N([0*])C&[0*]C(=O)c1sc2ncnc(Nc3ccccc3Cl)c2c1C&&&
[0*]C(CCC)C([1*])c1ccc(C)cc1&[0*]N1CCOCC1&&[1*]N1CCOCC1&&
CC(Cl)C=CC(=O)NC1=CC=C(S(N)(=O)=O)C=C1&&&
C=C(C)CCCNC1=CC=NC2=CC=C(C3=CC=C(OC)N=C3)C=C12&&&
C1=CC=C2C(=C1)CN1CN2C2=CC(OCC3=CC=CC=C3)=CC=C2C1&&&
CC1=CC=C(C(=O)NC2=CC=CO2)C=C1NC(=O)C1=CC=CC=C1&&&
[0*]Cc1ccc(C)cc1&[0*]N(C)c1nc(N)c2c(S(C)=O)c(C)sc2n1&&&
CCCCCCCNC(=O)C1=CC(Br)=CC=C1O&&&
[2*]CC&[2*]O[0*]&[0*]C(=O)c1sc(N[1*])c(C#N)c1C&[1*]C(=O)c1sc(C)cc1-n1cnnn1&&&
[0*]N1CCC2(CC1)OCc1cccc([N+](=O)[O-])c12&[0*]CCc1cccc(-c2ccc(F)cc2)c1&&&
[0*]Oc1nc(C)nc2sccc12&[0*]C[1*]&[1*]C1CCCCC1&&&
[1*]Sc1nnc(-c2ccncc2)n1C&[1*]CC([0*])=O&[0*]Nc1ccccc1[N+](=O)[O-]&&&
COC1=CC=C(C2=CC(Cl)=C(OC)C(Cl)=C2)C=C1&&&
CN(CC1=CN2C(NC3=CC=C4C(=C3)N=C[NH]4)=NC=CC2=N1)C1CCCC1&&&
[0*]C(=O)c1c[nH]c2cccc(CC)c2c1=O&[0*]O[1*]&[1*]CCCC[2*]&[2*]O[N+](=O)[O-]&&&
O=C(NC1=CC=C(Cl)C=C1)NC1=CC=C(Cl)C=C1&&&
COC1=CC=C(C2=NN=C3SCC(C4=CC=C(C)C=C4)=NN32)C=C1OC&&&
[0*]CCc1ccc(Cl)c(Cl)c1&[0*]N1CCN([1*])C1c1cccc(Cl)c1&[1*]Cc1ccc(Cl)c(Cl)c1&&&
CCCN1CCOC(C2=CC=CC(C3=CN=CC(Cl)=C3)=C2)C1&&&
[4*]C1C(C)(C)C1(Cl)Cl&[4*]C([0*])=O&[0*]N[2*]&[2*]C(Cc1ccc(N[1*])cc1)C(=O)O&[1*]C(=O)c1cccnc1N[3*]&[3*]C(C)(C)C&&&
COC1=CC=C(N(CC(=O)NC2CCCC2)S(=O)(=O)C2=C(C)N(C)N=C2C)C=C1&&&
CC1=CC(C2=CSC(C3=CC=C([N+](=O)[O-])C=C3)=N2)=C(C)N1CC(=O)O&&&
CCOCCN1C(=O)C(NC(=O)NC2=NC(C3=CC(F)=CC=C3F)=C(F)S2)N=C(C2=CC=CC=C2F)C2=CC=CC=C21&&&
CC1=NOC(C)=C1CSC1=NN=C2C3=CC=CC=C3N(C)S(=O)(=O)N12&&&
CC(C1=NC(=O)C2=CC=CC=C2[NH]1)N(C(=O)C1=CC=C(C2=CC=C(F)C=C2)[NH]1)C1=CC=CC=C1&&&
CC(=O)OC1CCC2(C)C(CCC3(C)C2C(=O)C=C2C4CC(C)(C(=O)NCC(=O)OCC5=CC=CC=C5)CCC4(C)CCC23C)C1(C)C&&&
[1*]Cc1cc(C)nc2ccccc12&[1*]N[0*]&[0*]C(=O)c1cncc(-n2cccn2)c1&&&
[1*]CC&[1*]O[0*]&[0*]C(=O)C[2*]&[2*]Nc1ncc([N+](=O)[O-])c(N[3*])n1&[3*]C[4*]&[4*]C1CCC([5*])CC1&[5*]CN&&&
[0*]C(=O)c1ccc(-c2ncnc(CC)c2C#Cc2ccc(N)nc2)cc1OC&[0*]N([1*])C&[1*]CC[2*]&[2*]N(C)C&&&
[0*]Oc1ccc(-c2nc(-c3ccc(C(C)(C)C)cc3)c(-c3ccc(N[1*])cc3)[nH]2)cc1&[0*]C(F)(F)C(F)F&&[1*]CCC(=O)O&&
CC1=CC=C(N2C(=O)NC(=O)C(=CC3=CC=CC=C3F)C2=O)C=C1&&&
COC1=CC=CC(C2=NOC(CCC(=O)N3C4=CC=CC=C4CC3C)=N2)=C1OC&&&
[1*]S(=O)(=O)c1ccc2c(c1)c(=O)c1cc(S(=O)(=O)O)ccc1n2CC(C)C&[1*]N1CCCC1[2*]&[2*]C[0*]&[0*]OS(C)(=O)=O&&&
[0*]Nc1ccc(C(=O)O)cc1&[0*]C(=O)c1sccc1-n1cccc1&&&
[0*]Nc1c(C)n(C)n(-c2ccccc2)c1=O&[0*]C(=O)C[1*]&[1*]Sc1ncn(Cc2ccco2)n1&&&
[1*]CC(C)C([0*])=O&[0*]N1CCc2nc3ccc(F)cc3cc2C1&&[1*]N1CCCCC1[2*]^[2*]CO&&&
COC1=CC=C(CNC(CC(C)C)C(=O)NC(CC2=CC=C(O)C=C2)C(=O)N2CCCC2C(=O)N2CCC(C(=O)NC(CCCNC(=N)N)C(N)=O)C2C(=O)NC(C(=O)O)C(C)C)C=C1
O=C(CSC1=CC=CN=C1)NC1=CC=C(C2=CSC(N=CC3=CC=NC=C3)=N2)C=C1&&&
[0*]C(=O)C1CC(=O)Oc2ccc(C)cc21&[0*]N[2*]&[2*]C(CCC[3*])C([1*])=O&[1*]N[4*]&[4*]C(CCC[5*])C(N)=O^[3*]NC(=N)N^[5*]NC(=N)N&&&&&
CC(=O)N1CCC1(C)C(=O)NC1=CC=CC=C1&&&
COC1=CC=CC=C1NC(=O)CSC1=CC(=O)N(C)C2=CC=CC=C12&&&
CC1=C(CC2=CC=CC=C2)N=C(C2=CC=C(F)C=C2)[NH]1&&&
[3*]C(C)C&[3*]N[4*]&[4*]CC(O)C([1*])c1cccc(Cl)c1&[1*]O[0*]&[0*]C([2*])=O&[2*]N[5*]&[5*]C1CCCCC1&&&
COC1=CC=C(C2C3=CC4=C(C=C3OC(NC(=O)CCN3C([N+](=O)[O-])=CN=C3C)C2C)OCO4)C=C1&&&
[0*]Nc1cnn(C)c1N1CCCC(N)CC1&[0*]C(=O)c1nc(-c2c(F)cccc2F)sc1N&&&
CCOC(=O)C1=CN2C3=CC=CC=C3C(C3=CC=C(OC)C=C3)CC2=N1&&&
[1*]CCCCCC(=O)NO&[1*]N[0*]&[0*]C(=O)c1ccc(O)c(O)c1&&&
CC(C)(C)C(=O)N1CCC(C2=NN=C(SCCCC3=CC=CC=C3)O2)CC1&&&
[1*]CCCC&[1*]O[0*]&[0*]C(=O)c1c(C)c(=O)oc1C&&&
[0*]OC&[0*]Cc1nc2cc3c(cc2n1Cc1ccccc1C(F)(F)F)C(C)(C)C=C(C(N)=O)O3&&&
[0*]C1([1*])C(=O)OC2COCC21&[0*]N1CCOCC1&&[1*]C(F)(F)F&&
NCCC1=C[NH]C2=CC=C(Br)C=C12&&&
[1*]CC&[1*]O[0*]&[0*]C(=O)c1cnc2ccc(C(F)(F)F)cc2c1N[2*]&[2*]CCc1ccccc1&&&
[0*]C1C=C(CO)C(=O)C2CC(C)C=CC(C)C12&[0*]OP(=O)(O)O&&&
[0*]Nc1ccc(OC)c(S([1*])(=O)=O)c1&[0*]C(=O)C([2*])c1ccccc1&[2*]N([3*])C^[1*]N(C)C^[3*]C1CCN(C)CC1&&&&&
O=C(CCC1=CC=CC=C1)C(CC1=CC=C(OCC2CCCCC2)C=C1)C1=NC=C(C2=COC=C2)[NH]1&&&
CC(C)C(=O)NCCNC(=O)C1=CC(NC(=O)C2=CC(NC(=O)C3=CC(NC(=O)CCN(C)C)=CN3C)=CN2C)=CN1C&&&
[0*]C(=O)c1ccco1&[0*]N[1*]&[1*]C([2*])=O&[2*]Nc1ccc2ccccc2c1&&&
[0*]OC&[0*]CCC(=[1*])C(=O)O&[1*]=Cc1c(Oc2cccc(C)c2)nc2c(Cl)cccn2c1=O&&&
CCC1C2=CC3=C(C=C2CC2COC(=O)C(CC4=CC=CC=C4)N21)OCO3&&&
[2*]=Cc1ccc(O[0*])c(Oc2ccc(OC)cc2)c1&[0*]C([1*])=O&[1*]Nc1ccccc1^[2*]=C1SC(=S)NC1=O&&&&
O=CC1=CC=C(C2=NN=C(C3=CC=CC=C3F)C(C3=CC=CC=C3)=N2)C=C1&&&
CC1=CC=C(C#N)C=C1C1=CC=C2[NH]C(=O)C3=C(CCSC3)C2=C1&&&
COC1=NC=CC=C1C1CN(C)CC2=C1C=CN2C&&&
[0*]C(=O)c1cnc(C)cn1&[0*]Nc1ccc(S([1*])(=O)=O)cc1&[1*]NC1=NCCCCC1&&&
COC1=CC(C(=O)NC2=C3CC4CC(C3=NN2CCO)C4C(C)C)=CC(OC)=C1OC&&&
[0*]CCCCCCC&[0*]Oc1ccc(CN(O)C(C)=O)cc1O[1*]&[1*]CC&&&
[0*]Nc1ccc(C2=NNC(=O)CC2C)cc1&[0*]C(=O)C[1*]&[1*]Oc1cccc2sccc12&&&
COC1=CC=C(C2=CC=CC=C2N2CC3=C(C=CC4=CC=CC=C34)C(=O)O2)C=C1C&&&
CC(=O)OCCONC(C)=O&&&
[0*]C1([1*])Oc2cc3c(c(O)c2C(c2ccc(Cl)cc2)C1[0*])OCO3&[0*]C(F)(F)C(F)(F)F&&[1*]C(F)(F)F&&
[0*]Nc1ccn(C)n1&[0*]C(=O)c1cc(N[1*])cc(C(F)(F)F)c1&[1*]C([2*])=O&[2*]N[3*]&[3*]CC[4*]&[4*]N1CCCCCC1&&&
[0*]C(=O)c1cc(N2CCOCC2)cc(C(F)(F)F)c1&[0*]Nc1ccc(F)c(Cl)c1&&&
O=C1OC(=O)C(Cl)=C1C=CC1=CC(C(F)(F)F)=NN1C1=CC=CC=C1&&&
COCC1=CC(C)N(C(=O)N(CCCN2CCCC2=O)C2=CC=C(Cl)C=C2)C1C&&&
[0*]C(=O)c1ccc(C=C)cc1&[0*]N[1*]&[1*]C1CCCC2CCCCC12C&&&
COC1=CC=C(S(=O)(=O)N(C)C2=CC=C(C(=O)NC(C)C3=CC=CC=C3)C=C2)C=C1OC&&&
CC1=COC2=CC(OCCCN3CCN(C(=O)CN(C)C)CC3)=CC=C12&&&
CC(=O)NC1=CC=CC2=C1C(=O)C1=C(C2=O)N(CC(=O)NC2CCN(C)CC2)C2=CC=CC=C12&&&
[1*]C(C)C&[1*]N[0*]&[0*]C(=O)C[2*]&[2*]Sc1nncnc1Nc1ccc(OC(F)F)cc1&&&
COC1=CC=C2N=C3[NH][0*])N=CC3=C(NCCN(C)C)C2=C1&[0*]CCO&&&
[1*]CC&[1*]O[0*]&[0*]C(=O)c1cn(CCC[2*])c2cc(Br)ccc2c1=O&[2*]N(C)C&&&
O=C(NC1=NC=CS1)C1CCN(S(=O)(=O)C2=CC=C(Br)S2)CC1&&&
OC1=CC(OC2=NC=NC3=CC=NC=C23)=CC=C1O&&&
[0*]C(=O)c1cccc(C)n1&[0*]N[1*]&[1*]Cc1cnc2n1CCN([2*])CC2&[2*]C[3*]&[3*]C1CC1&&&
[1*]C([0*])=O&[0*]O[2*]&[2*]CCBr^[1*]Nc1ccccc1&&&&
[0*]Nc1ccc2nc(Nc3cc(C)cc(C)c3)oc2c1&[0*]C(=O)c1ccc2c(c1)OCO2&&&
[0*]C(=O)c1csc(C([1*])CC)n1&[0*]N1CCN(c2ccccn2)CC1&&[1*]N1C(=O)CCCC1=O&&
COC(=O)C1=C(C2=CC=C(F)C=C2)CC2CCC1N2C(=O)NC1CC1&&&
CCN1CCC(C2=CC=CC=C2NC(=O)NC2=CC=C(OC)C(C)=C2)CC1&&&
[0*]Cc1ccc(OC)cc1&[0*]Oc1cc(=O)oc2ccccc12&&&
[1*]CC&[1*]O[0*]&[0*]C(=O)c1sc2ncn3c(cc4occc43)c2c1C&&&
S=C1C2=CC=CC=C2C2=C(C3CCCCC3)N=C3C=CC=CC3=C2C1C1=CC=C(Cl)C=C1&&&
[0*]C(=O)c1cc(-c2ccc3c(c2)OCCO3)on1&[0*]N[1*]&[1*]CC[2*]&[2*]N1CCN(c2ccc(F)cc2)CC1&&&
CN1C(SCC(=O)N2C3=CC=CC=C3SC3=CC=CC=C32)=NC2=CC=CC=C21&&&
COC1=CC(CNC(=O)C2=CC=CC=C2NS(=O)(=O)C2=CC=C3C=CC=CC3=C2)=CC(OC)=C1&&&
CC1=NC=C(CN2CCC(C(=O)NNC(=O)CS(=O)(=O)C3=CC=CC=C3)CC2)S1&&&
O=C1CSC(C2=C(Cl)C=CC=C2Cl)N1C1=CC=C(S(=O)(=O)N2CCCCC2)C=C1&&&
[1*]OC&[1*]C(C([0*])=O)c1ccccc1&[0*]N1CCC2(CCN([2*])CC2)C1&[2*]Cc1cccs1&&&
CN1C(=O)C2=CC=CC=C2N2C(C3=CC=C(F)C=C3)=NN=C12&&&
[2*]CC&[2*][N+]([3*])([4*])C&[3*]CC&&[4*]C(c1ccc(F)cc1)c1ccc(O[1*])cc1^[1*]CC[5*]&[5*][N+]1([6*])CCCCC1&[6*]CC([0*])=O&[0*]OC&&&
[0*]C(=O)c1ccco1&[0*]Nc1cc(O)cc(-c2cccc3c2CC([3*])O3)c1&[3*]C([1*])=O&[1*]N[2*]&[2*]CCc1ccccc1&&&
[4*]C(CCCCN)C([1*])=O&[1*]N1CCCC1[7*]&[7*]C([2*])=O^[4*]N[0*]^[2*]N[5*]&[0*]C([6*])=O&[5*]Cc1ccc(Cl)cc1&[6*]C1CCCN1[3*]&&&[3*]C(=O)C(N)Cc1ccc(O)cc1&&&
N#CC1=CC=C(C2=CC=CC3=NC=CN23)C=C1&&&
[3*]N1CC(C)C([4*])Oc2c(N[0*])cccc2C1=O&[0*]C([1*])=O&[1*]Nc1ccc2c(c1)OCO2^[3*]C(C)CO&&&[4*]C[2*]^[2*]N(C)c1ccccc1F&&&
CC1=CC=CN=C1C1=CC=C(C(=O)NC2=CC=C(Cl)C=C2)S1&&&
[0*]OC&[0*]CC[1*]&[1*]NC(=S)NN=Cc1ccc(OC)c(O)c1&&&
CCCC1=CC=C(C2=NN(CCNCC3=CC=C(N)N=C3C)C=C2C2=CC=NC=C2)C=C1&&&
CC1=CC=CC=C1CN(CCN1CCOCC1)CC1=CC=C(C2=CC=C(C#N)C=C2)O1&&&
O=C(C1CNCCC1C1=NC(C2=CC=C(C(F)(F)F)C(SCC3=CC=C(Cl)C=C3)=C2)=NO1)N(CC1CCCCC1)C1CC1&&&
COC1=C(OC)C(=O)C2=C(C1=O)C1C3CC4=C(C(=O)C(OC)=C(C)C4=O)C(COC(=O)C4=CC=CS4)N3C(C#N)C(C2)N1C&&&
[0*]C(=O)C(C)(O)C(F)(F)F&[0*]Nc1ccc(S([1*])(=O)=O)cc1Cl&[1*]Nc1nccs1&&&
[1*]=CC&[1*]=C(C)C1Oc2c(C)c(C)c(O)c3c2C12CCCC([0*])(C)C2CC3&[0*]OC&&&
[0*]Cn1ncc2c1nc(N)n1nc(-c3ccco3)nc21&[0*]C1CC1&&&
CCOCC1CN(S(=O)(=O)C2=CC=C(CC)C=C2)CCC1CO&&&
[0*]C(=O)C1=NNC2C(=O)N(c3ccc(C)cc3C)C(=O)C12&[0*]O[1*]&[1*]C1CC1&&&
[0*]N(C)C&[0*]C1C(=O)C([1*])C(=O)C2(O)C(O)=C3C(=O)c4c(c(O)c5c(ccc(O)c5(O)c4O)CC3CC12)C1=C(CC(C)(C)CC1=O)C4=O&[1*]C(N)=O&&&
[1*]C1CCC(=O)N1C&[1*]C([0*])=O&[0*]N1CCC([2*])CC1&[2*]CC(=O)c1ccc(F)cc1&&&
CS(=O)(=O)C1=CC([N+](=O)[O-])=CC([N+](=O)[O-])=C1NCCNC1=CC=CC=C1&&&
CC1=CC=CC(N(C(=O)CN2N=NC3=CC=CC=C32)C(C(=O)NC2CCCC2)C2=CSC=C2)=C1&&&
CN(C)C1=CC=C(C(=O)NC2=CC=C(CN3N=C(C4=CC=CS4)C([N+](=O)[O-])=C3C(F)(F)F)C=C2)C=C1C(F)(F)F&&&
O=C(C1=CC=C(C2=CC=C(Cl)C=C2)O1)N1CCC(CCN2CCC(C(=O)N3CCOCC3)(C3=CC=C(F)C=C3)CC2)(C2=CC=CC=C2)CC1&&&
CCN(C1=NC2=CC=C(C(=O)N3CCC(C)CC3)C=C2S1)C1CCN(CC2=CC=CC=C2C(F)(F)F)CC1&&&
[1*]S(=O)(=O)c1ccc(SC)c([N+](=O)[O-])c1&[1*]N[0*]&[0*]CCS([2*])(=O)=O&[2*]N1CCOCC1&&&
[5*]C12CCC(CC1[4*])C2(C)C&[4*]N[0*]&[0*]C(=O)C[1*]^[5*]CS([3*])(=O)=O^[1*]Oc1ccccc1Cl&[3*]N[2*]&&&[2*]C(Cc1ccsc1)C(=O)O&&&
COC1=CC=C(S(=O)(=O)N2CCCC(C(=O)NC3=NN(CC4=CC=CS4)N=C3)C2)C=C1&&&
[1*]Cc1ccccc1OC&[1*]N[0*]&[0*]C(=O)C(c1ccc(OC)c(OC)c1)n1c(=O)c(-c2ccc3c(c2)OCO3)nc2ccccc21&&&
[0*]N1CCc2c(S(=O)(=O)c3ccc(C)cc3)cncc21&[0*]Cc1ccccc1&&&
CC1=CC=C(C(=O)NC2=NN=C(S(=O)(=O)N(C)C3=CC=CC=C3)S2)C=C1F&&&
[0*]Nc1cncc(C(=O)c2cn(C(C)C)c3ncncc23)c1&[0*]C(=O)CC(=O)O&&&
CC1=CC=C(C(=O)NN2CCC3=CC=CC=C32)C=C1&&&
[0*]C(C)=O&[0*]N1CCc2c(sc3c2c(=O)n(-c2cccc(Cl)c2)c(=O)n3CC([1*])=O)C1&[1*]N[2*]&[2*]C(C)c1ccccc1&&&
[0*]C(C)=O&[0*]N1CCn2c(nc(-c3cccc(Cl)c3)cc2=O)C1&&&
CCCCC1=NC=C(C=C(CC2=CC=CC=C2)C(=O)O)N1CC1=CC=CC=C1&&&
[0*]C(=O)c1ccc(OC(F)(F)F)cc1&[0*]N1CCC([2*])CC1&[2*]C[1*]&[1*]N1CCC([3*])CC1&[3*]Cc1ccccc1&&&
[1*]CC&[1*]OP(=O)(O[2*])C1CC([3*])N(C)C1[4*]&[2*]CC&&[3*]C([0*])=O^[0*]OC^[4*]C(C)O&&&&
CC(C)NC(=O)NC1CCN(C2=CC=CC=C2)C1&&&
CCN1N=C(C2=CC=C(Cl)C=C2)C2=CC3=C(C=C2NC1=O)OCO3&&&
FC(F)(F)C1=CC=C2[NH]C(C3=CC=CC(C4=CC=CC(CN5CCN(CC6=CC=C(C(F)(F)F)C=C6)CC5)=C4)=C3)=NC2=C1&&&
CC1=C(C2=CN=CC(C3=CC=CC=C3)=C2)[NH]C2=C1C(=O)N(C)C(=O)N2CC(C1CCCCC1)N(C)C&&&
[1*]=C1SC(=S)N([2*])C1=O&[1*]=Cc1ccc(O[0*])cc1&[0*]Cc1ccc(F)cc1^[2*]Cc1ccc(O)cc1&&&&
COC(=O)C(NC(=O)C(NC(=O)C(CC(C)C)NC(=O)C(CC(C)C)NC(=O)C1=C2C=CC=CC2=NC2=CC=CC=C12)C(C)C)C(C)C&&&
O=C(NCCCN1CCCCC1)C1=NC2=C(C3=CC=CC(C(F)(F)F)=C3)C=C(N3CCOCC3)N=N2&&&
O=C(C=CC1=CC=C(Cl)C=C1)NC1=CC=C(N2CCN(CC(O)(CN3C=NC=N3)C3=CC=C(F)C=C3F)CC2)C=C1&&&
COC1=CC(C(=O)NC2=CC=C(S(=O)(=O)N3CCC(C)CC3)C=C2)=CC=C1OC(C)=O&&&
CN(CC(=O)N1CCC2=CC=CC=C21)CC1=NC(=O)C2=C([NH]1)SC=C2C1=CC=CS1&&&
COC1=CC=C(NC(=O)CN2N=C(C)C3=C(C)N(C4=CC=CC=C4)N=C3C2=O)C=C1&&&
[0*]Nc1sc2c(c1C(=O)O)CCCC2&[0*]S(=O)(=O)c1cc(Cl)c(Cl)s1&&&
[1*]OC&[1*]C1C=COC2(C)Oc3c(C)c(O)c4c(O)c(c(C5=CC(=O)OC5)c(O)c4c3C2=O)NC(=O)C(C)=CC=CC(C)C(O)C(C)C(O)C(C)C([2*])C1C&[2*]O[0*]&[0*]C(C)=O&&&
CN1C2CC(OC(=O)C3=CC=CC=C3)CC1CC1=CC=CC=C12&&&
[0*]N1CCCCC1C&[0*]C([1*])=O&[1*]Nc1ccc(C(=O)O)c(O)c1&&&
CN1C=CC(C2=C(C3=CC=C(S(C)(=O)=O)C=C3)C=NN2CC2=CC=C(F)C=C2)=C(Cl)C1=O&&&
[1*]C(CC(=O)O)c1ccc2c(c1)OCO2&[1*]N[0*]&[0*]C(=O)c1ccccc1Cl&&&
CC(C)=CCCC(C)=CCCC(C)=CCCC=C(C)CCC=C(C)CCC(=O)NC1CCOC1=O&&&
[1*]Oc1c(Cl)cc(CC(C)C)cc1Br&[1*]CC([0*])=O&[0*]N[2*]&[2*]C(Cc1ccccc1)C(=O)O&&&
O=C1N=C(CC(F)(F)F)C=CN1N=CC1=C[NH]N=C1C1=CC=C(Br)C=C1&&&
NC1=NCC(CCC2=CC=CC=C2)C1&&&
[0*]Nc1ccc(Br)c(C(C)=O)c1&[0*]C([1*])=O&[1*]C1CC2CCC1C2&&&
CC1CCN(CCCOC2=CC=C(C=NNC3=NC(N4CCN(C)CC4)=NC(N4CCN(C)CC4)=N3)C=C2)CC1&&&
COC1=CC=C2C=C(CN(C)C3=CC=CC(OC4=CC=C(C(F)(F)F)C=C4)=C3)C(=O)[NH]C2=C1&&&
COC1=CC=C(C2=CC(C(F)F)=C3C=C(Br)C=CC3=N2)C=C1&&&
CN1C2=C(CCNCC2)C2=CC=CC=C21&&&
[1*]Cc1ccccc1OC&[1*]N[0*]&[0*]C(=O)c1[nH]nc2c1CCN([2*])C2&[2*]C[3*]&[3*]C1CCOCC1&&&
NCC1CN(C2=C3C=C(C4=CC(F)=C(O)C(Cl)=C4)C=CC3=NC=C2C(=O)C2CC2)CCO1&&&
[0*]C(=O)CC&[0*]N1CCC2(CC1)CN([1*])CCO2&[1*]Cc1ccsc1&&&
COC1=CC(C2C3=CC4=C(C=C3C=C(C3=CC=C5OCOC5=C3)C2C(=O)OCC2CCCN2C)OCO4)=CC(OC)=C1O&&&
COC(=O)C1=CC=C(C2=CC=C(C#N)C=C2)C(NC(C)=O)=C1&&&
O=C(NC1=CC=C(Cl)C=C1)NC1=CC=C(C2=CC(C3=CC=CC=C3Cl)=NC(N3CCOCC3)=N2)C=C1&&&
CCN(CC)S(=O)(=O)C1=CC=C(NC(=O)COC2=CC=C3C=CC=CC3=C2)C=C1&&&
CCOC(=O)C1(C2=CC=CC=C2)NC(C2=CC=CC=C2Cl)C2C(=O)OCC21&&&
CCC(NC(=O)C1CCN(S(=O)(=O)C2=CC=CC=C2)CC1)C(=O)NC1=CC=C(N2CCOCC2)C=C1&&&
O=C(CSC1=NC2=CC=CC=C2O1)N1CCOCC1&&&
COC1=CC(C(=O)N2CCOCC2)=CC=C1CNCCCN1C=CN=C1C&&&
[0*]Oc1c(-c2nc(C3CCC3)n3ccnc(N)c23)cccc1F&[0*]CC(O)C[1*]&[1*]Oc1ccccc1&&&
[2*]N1CCN(C)CC1&[2*]CN[0*]&[0*]C(=O)c1cc(Br)ccc1N[1*]&[1*]C(=O)C([3*])[4*]&[3*]Sc1ccccn1&&[4*]Sc1ccccn1&&
CC(=O)NC1CC(OC2CCCCC2)CCC1O&&&
[0*]Cc1ccc(Cl)cc1&[0*]Oc1cc2c(cc1Cl)NCC2C1=CCCCCC1&&&
[0*]Nc1cccc2c1CN(C)CC2&[0*]C(=O)CC[1*]&[1*]N1CCC(c2ccccc2C(F)(F)F)C1&&&
[0*]N(C)C&[0*]C(=O)C[1*]&[1*]ON=C(C[2*])c1cccc(Br)c1&[2*]C1CCCCC1&&&
[0*]N1CCN2CC(c3ccccc3C)NCC2C1&[0*]C(=O)c1cccn1C&&&
[0*]NC&[0*]C(=O)C(=O)C([1*])Cc1ccccc1&[1*]Nc1nc(Cl)nc2c1ncn2C1CCCC1&&&
CC1=NN2N=NN=C2C=C1C1=CC=C(Cl)C=C1&&&
[0*]C(=O)c1cc(O)c(O)c(O)c1&[0*]Oc1cc(O)c2ccc(=O)oc2c1&&&
[1*]CC&[1*]C1OC(=O)C(C)C(=O)C(C)C([0*])C(C)(O)CC(C)C(=O)C(C)C2NC(=O)OC12C&[0*]OC&&&
[1*]CC([0*])=O&[0*]N1CCCCCC1&&[1*]Sc1ncn(-c2ccccc2)n1&&
[0*]NC&[0*]C(=O)C[2*]&[2*]N1CCC2(CCN([1*])CC2)CC1&[1*]C(=O)C(F)(F)F&&&
CC(=CC(=O)NCC1=CC=C(C(=O)O)C=C1)CCCC(C)C&&&
COC1COCCC1NC1CC2N(CC3=NOC3)CCC2(C(=O)N2CC3CC2CN3C2=CC=CC(C(F)(F)F)=C2)C1&&&
O=C1C2=CC=CC=C2N=C(C=CC2=CC=CC=C2)N1F&&&
CCCCOC(=O)NC1=CC=CC(=O)N1C&&&
O=C1C2=CC=C(Cl)C=C2SN1CC1=CC=CC=C1Cl&&&
COC1=CC=C(CN2C=NC3=C2[NH]C(N)=NC3=O)C=C1&&&
COC1=CC=C(NC2=NC(CCC(=O)N3CCC(C(N)=O)CC3)=CS2)C=C1&&&
COC1=CC=C(C=C2SC(=S)N(CC3=CC=C(C(=O)O)C=C3)C2=O)C=C1OC&&&
CN(CC1=NC2=CC=CC=C2N1CC1=CC=CN=C1)C1CCOC1&&&
CC(C)(C)SC1=C(S(=O)(=O)C2=CC=CC=C2)C=NC2=CC=CC=C12&&&
[2*]CCC&[2*]N([3*])[4*]&[3*]CCC&&[4*]CC[1*]^[1*]O[0*]&[0*]C(=O)c1cc(C(=O)c2c(CC)ccc3ccccc23)on1&&&
[1*]CC&[1*]N([2*])[3*]&[2*]CC&&[3*]CC[4*]^[4*]N([0*])c1nc2ccc(OC)cc2s1&[0*]C(=O)c1cccs1&&&
CC(C)(C)C1=CN=C(NC(=O)N2CCC(C3=NC(=O)C4=CC(Cl)=CC(F)=C4[NH]3)CC2)S1&&&
CC1=C(C(=O)NCC2=CC=C(F)C=C2)OC2=C(Cl)C3=C(C=C12)C(C)=CO3&&&
[0*]CC&[0*]Nc1ccnc2c1cnn2C1OC([1*])C(O)C1O&[1*]CO&&&
[5*]C(C)(Cc1c[nH]c2ccccc12)C([3*])=O&[3*]N[6*]&[6*]C1CC5CCCC(C1)N2C=C(C([4*])CO)nn2)O[4*]^[5*]N[1*]^[4*]N[2*]&[1*]C([0*])=O&[2*]C(=O)c1c(F)cccc1F^[6*]CCc1ccc(Cl)cc1^[0*]Oc1c
[7*]CC=C&[7*]N[1*]&[1*]C(=O)CC(O)C([8*])CC(C)C&[8*]N[2*]&[2*]C(=O)C([9*])CC(C)C&[9*]N[3*]&[3*]C(=O)C([10*])C(C)CC&[10*]N[4*]&[4*]C(=O)C([11*])Cc1c[nH]cn1&[11*]N[5*]&[5*]C([0*])=O&[0*]O[6*]&[6*]C(C)(C)
[1*]N([0*])C&[0*]C(=O)Cn1c(-c2ccc(-c3cccc(Cl)c3)cc2)c(C2CCCCC2)c2ccc(C(=O)O)cc21&&[1*]Cc1ccc(OC(F)(F)F)cc1&&
[1*]=CC(C)=O&[1*]=CC([0*])=O&[0*]Nc1ccccc1C&&&
O=C(O)CCN(CC(=O)NCC1=CC=CC=C1)S(=O)(=O)C1=CC=CC(C(=O)O)=C1&&&
[0*]C(=O)C1=C(C(=O)NN)CCC1&[0*]N1CCCC1&&&
[3*]S(=O)(=O)c1ccc(C)cc1&[3*]N[0*]&[0*]C([1*])=O&[1*]N[4*]&[4*]C1CC2CCC(C1)N2[2*]&[2*]Cc1ccccc1&&&
[0*]Cc1ccc(S(N)(=O)=O)cc1&[0*]N[1*]&[1*]Cc1ccc(Cl)cc1Cl&&&
[1*]C(c1ccccc1Cl)P(=O)(OC)OC&[1*]O[0*]&[0*]C(=O)C[2*]&[2*]Oc1ccc(C)cc1&&&
[0*]C(=O)Cc1nnc(S[2*])n1C&[0*]Nc1ccc(Cl)cc1&&[2*]CC([1*])=O^[1*]N1CCOCC1&&&
CC(NC1=C(NC2=CC=CC(C(=O)N(C)C)=C2O)C(=O)C1=O)C1=CC=C(Br)C=C1&&&
COC(=O)C=CC1=CC=C(Cl)C=C1&&&
[0*]Nc1ccc(OC)cc1&[0*]C(C(C#N)c1nnnn1Cc1ccco1)C(C)C&&&
[1*]Nc1ccc2c(c1)CC(C(=O)O)CO2&[1*]CC[3*]&[3*]N[0*]&[0*]C(=O)c1ccc(N[2*])cc1&[2*]C(=O)c1ccc(Cl)cc1&&&
CCOC1=CC=CC=C1CN1C(=O)CN(C2=CC=C(F)C=C2)C(=O)C1C1=CC=C(OC(C)C)C=C1&&&
O=C1C(Cl)=C(Cl)C(=O)N1CCSC1=NN=C(C2=CC=CN=C2)O1&&&
O=C(C1=CC(C2=CC=NC=C2)=NC2=CC=CC=C12)C1CCC2CNCC(C(=O)N3CCN(CC4=CC=C(Cl)C=C4)CC3)C21&&&
[0*]=CC(=O)NN=c1[nH]c2ccccc2c2nc(N3CCN(c4ccccc4)CC3)nn12&[0*]=Cc1ccccc1&&&
[0*]CC&[0*]N([1*])c1ccc(C=NN2C(=O)c3cccc4cccc(c34)C2=O)c(O)c1&[1*]CC&&&
[1*]Sc1nnc(-c2ccncc2)n1C&[1*]CC([0*])=O&[0*]Nc1ccc(C#N)cc1&&&
COC1=CC=C2CN3CCC4=CC(OCC(N)=O)=CC=C4C3CC2=C1&&&
CCC(=O)C1=CC=CC=C1OCC(O)CNC(C)C&&&
[1*]Oc1cc(=O)n(C)c2ccccc12&[1*]CC([0*])=O&[0*]N1CCN(c2cc(F)ccc2Cl)CC1&&&
[0*]CC(=O)O&[0*]OP(=O)(c1cccs1)c1ccc(Oc2ccccc2)cc1&&&
COC1=CC2=C(C(O)=C1CC=C(C)CO)C(=O)N(C)C1C(O)C(CO)OC(N3C=C(CC(F)(F)F)C(=O)[NH]C3=O)C21&&&
CC1=CC=C(C(C)CN)C=C1N=C(N)N&&&
CC1=CC=CC(C)=C1NC(=O)C1(CC(C)C)CCCC1&&&
CCCCCCCCCCCCC(O)C(COC1OC(CO)C(O)C(O)C1O)NC(C)=O&&&
[0*]Nc1ccc(OC)nc1&[0*]C(=O)C(=[1*])C#N&[1*]=Cc1ccc(Cl)c([N+](=O)[O-])c1&&&
O=C(NC1=NC(C2=CC=CC=N2)=CS1)C1CCCCC1&&&
CCC(C)NC(=O)N1C2=CC=CC=C2SC1C1=CC=CC=C1Cl&&&
[0*]Sc1nc(N)cc(=O)n1Cc1ccccc1&[0*]Cc1ccc(Cl)cc1F&&&
[0*]C(C)=O&[0*]N1CCN([1*])C(c2ccc(Cl)cc2)C1&[1*]S(=O)(=O)c1cccc(C#N)c1&&&
[0*]Nc1ccccc1C&[0*]C(=O)C[1*]&[1*]Nc1ccccc1Cl&&&
[0*]OC&[0*]C(=O)CCCC([1*])=O&[1*]N[2*]&[2*]Cc1ccccc1&&&
[0*]Nc1ccccc1OC&[0*]C(=O)C[1*]&[1*]Sc1nc2cccnc2n1C&&&
OC(CNCCC1=C[NH]C2=CC=CC=C12)COC1=CC=C2C=CC=CC2=C1&&&
[0*]S(=O)(=O)c1cccc2cc(C)ccc12&[0*]Nc1onc(C)c1C&&&
[1*]C(C)C&[1*]N([2*])C&[2*]Cc1cn(CC([0*])=O)nn1&[0*]N[3*]&[3*]C1C(=O)N2C(C(=O)O)=C(c3csc(-c4ccccc4)c3)CCC12&&&
NC(=O)C1=CC=C(C2=CC=C(C3=CC=C(N4CC(C5=N[NH]C(C6=CC=CC=N6)=N5)C4)C=C3)C=N2)N=C1&&&
CCC1=CC=C(S(=O)(=O)NC(CC(C)C)C(=O)NCC(C)OC2OC(C)C(OC(C)C(=O)O)C(OC)C2OC(C)=O)C=C1&&&
C#CCN1C(=O)SC(=CC2=CC=C(C3=CC=C(OCC(=O)O)C=C3)O2)C1=O&&&
OC1=CC=C(C2=NC3=CC(Br)=CC=C3N=C2C2=CC=C(OCCN3CCCCC3)C=C2)C=C1&&&
[0*]C(=O)c1cc(-c2ccccc2)on1&[0*]Nc1ccc(S([1*])(=O)=O)cc1&[1*]N1CCOCC1&&&
O=C(CSC1=NC2=CC=CC=C2[NH]1)C1=CC=C(C2=CC=CC(Cl)=C2)C=C1&&&
CN1C(=O)C=CC2=C(NC(=O)NCCN3CCC(CC4=CC=CC=C4)CC3)C=CC=C21&&&
CCOC(=O)C1=CC2=C(CN3CCSCC3)C(O)=C(OC(=O)CC)C=C2N=C1CSC1=NC2=CC(Cl)=CC=C2O1&&&
O=S(=O)(C1=CC=C(Cl)C=C1)N1CCC2(CC1)OCN(C1=NCCN1)C2&&&
[2*]CC=C&[2*]O[0*]&[0*]C([6*])=O&[6*]C1([7*])NS(=O)(=O)NC1[4*]&[4*]O[3*]&[3*]Cc1ccccc1^[7*]C[5*]&&[5*]O[1*]&[1*]C(=O)CCCCCCCC&&&
[3*]C1(C)CC1&[3*]C([1*])c1ccc(C#N)c(F)c1&[1*]N[2*]&[2*]C(c1ccc(C([0*])=O)cc1)c1cnccn1&[0*]N1CCNCC1&&&
CCC1(O)C(=O)SCC2=C1C=C1C3=C(CN1C2=O)C(C=NOCC1=CC=CC=C1)=C1C=CC=CC1=N3&&&
CC(=O)NC1C2NC3=CC=CC=C3C(C3=CC=CC=C32)C1(C#N)C#N&&&
[1*]Sc1ccc(O[0*])c(C)c1&[0*]CCC(=O)O&&[1*]Cc1ccccn1&&
C1=CN=C2C(=C1)C=CC=[N+]2CC1=CC=CC(C[N+]2=CC=C3C=CC=CC3=C2)=C1&&&
COC1=CC=C(C2C(OC3=CC=CC=C3)C2(Cl)Cl)C=C1&&&
[3*]C(C)(C)C&[3*]O[0*]&[0*]C([1*])=O&[1*]N1CCc2cc(O[4*])ccc2C1C#N&[4*]Cc1ccccc1C([2*])=O&[2*]N[5*]&[5*]Cc1ccc(Cl)cc1&&&
CC(C)(C)CCNC(=O)CCC(=O)N1CCOC2=CC=C(C3=CC=C4N=C[NH]C4=C3)C=C21&&&
[1*]CC&[1*]N([2*])[3*]&[2*]CC&&[3*]CC[4*]^[4*]N[0*]&[0*]C(=O)Cc1ccc(OC)c(OC)c1&&&
CC1=CC=CC2=C1C3=NCCCN3C(=O)N2C&&&
[1*]Nc1cccc(C)c1C&[1*]Cc1nnc(S[2*])o1&[2*]CC([0*])=O&[0*]N[3*]&[3*]C1CCCCC1&&&
[2*]C(C)c1ccc(O[1*])cc1&[1*]C[3*]&[3*]C1CC1^[2*]N1CCN([0*])CC1&&[0*]C(=O)c1cccc(N2CCc3nc(C(C)C)sc3C2)c1&&&
COC1=CC=CC2=C1C(=O)C=C(C(=O)OC(C)CCO)C2=O&&&
[4*]N(C)C&[4*]CC[3*]&[3*]O[0*]&[0*]C([1*])=O&[1*]N1CC2CC1CN2c1ccc(N[2*])cc1&[2*]C(=O)c1cc2cc[nH]c(=O)c2cc1N&&&
[0*]C(=O)c1cn(-c2ccccc2)nc1-c1cccc(OC)c1OC&[0*]N[2*]&[2*]CC([1*])=O&[1*]Nc1c(C)cccc1C&&&
[0*]Nc1cc2ccc(-c3cnccc3C)cc2cn1&[0*]C([1*])=O&[1*]C1CC1&&&
[0*]OC&[0*]C(=O)C(=[4*])N[2*]&[2*]C(=O)C([3*])C&[3*]O[1*]^[4*]=Cc1ccc(C(F)(F)F)cc1^[1*]C(=O)C=[5*]&&&[5*]=Cc1ccc(C(F)(F)F)cc1&&&
[0*]C1OC(c2cc(C)c3cc(C(F)(F)F)ccc3n2)CC1O&[0*]CO&&&
[0*]C(=O)c1c(F)cccc1F&[0*]O[1*]&[1*]CC#CC[2*]&[2*]Sc1nnc(C2CC2)o1&&&
OC1=CC=C(CCC(C2=CC=CC=C2)(C2=CC=CC=C2)C2=CC=CC(Br)=C2)C=C1&&&
CC(=O)OC1CC(C)C23CC(C(C)(C)OC(C)=O)C(C)(CC(OC(=O)CC=C(C)C)C2(C)C1O)C3O&&&
COC1=CC=C(C(C)=O)C=C1OCCCCCC#N&&&
[0*]C1CC(C)=C2C(=O)CC3C(O)C(=C)C(O)CC3C21C&[0*]CO&&&
CC1=C(C(=O)OC(C)(C)C)C(C2=CC=CC=N2)C(C(=O)OC(C)(C)C)=C(C)N1&&&
COC1=CC=C(C2=NC(CN3C=CN=C3C(=O)O)=CO2)C=C1&&&
[4*]CC&[4*]O[0*]&[0*]C([2*])=O&[2*]N1CCC([6*])CC1&[6*]N1CCC1[7*]&[7*]C([3*])=O&[3*]N1Cc2ccc(OC)cc2C1C([1*])=O&[1*]O[5*]&[5*]CC&&&
[0*]Nc1cc(-c2ccc(OC)cc2OC)ncn1&[0*]C(=O)c1cccnc1&&&
CC1=NC(C)=C(C)C(N(C)CC(=O)NC2CC2)=N1&&&
[1*]C(=O)c1cc(Br)c(O[2*])c(OC)c1&[1*]Nc1ccccc1&&[2*]CC([0*])=O^[0*]N[3*]&[3*]CC(C)C&&&
O=C(NCCCCNC(=O)C1=CC=C(OC2=CC=C(C[NH]C(=O)NC3=CC=C(C(=O)C4=CC=CC=C4)C=C3)C=C2NS(=O)(=O)C2=CC=C(Cl)C=C2)C(NC(=O)C2CCCCC2)=C1)N
O=C(CSC1=NC2=C(Cl)C=C(Cl)C=C2S1)NN=CC1=CC=C(O)C(O)=C1&&&
[0*]Nc1c(C)n(C)n(-c2ccccc2)c1=O&[0*]C(=O)c1cc2ccc(Cl)cc2n1C&&&
[0*]N1CCC(c2cnn(C)c2C)CC1&[0*]Cc1nc(-c2c(C)cccc2F)oc1C&&&
[0*]C(C)=O&[0*]N[4*]&[4*]C(Cc1ccccc1)C([1*])=O&[1*]N[5*]&[5*]C(Cc1c[nH]cn1)C([2*])=O&[2*]N[6*]&[6*]C(C[8*])C([3*])=O&[3*]N[7*]&[7*]C(C[10*])C(O)C[8*]^[8*]S[9*]^[8*]Sc1nccn1C&[9*]Cc1ccccc1&&[10*]C1CCC
CCCCC1=CN=C2[NH]C(=NNC(=O)C3=C[NH]C4=CC=CC=C34)SC2=C1&&&
[1*]C(c1ccccn1)C(C)C&[1*]N1CCN([0*])CC1&[0*]C(=O)c1cnnc2c(C(F)(F)F)cccc12&&&
[0*]N1CCN(c2ccc(NC=C(C(=O)C(Cl)(Cl)Cl)c3nc4ccccc4s3)cc2)CC1&[0*]C(=O)C(Cl)(Cl)Cl&&&
[0*]C(=O)CCCc1ccc2ncccc2c1&[0*]Nc1ccc(Cc2ccc(N[1*])cc2)cc1&[1*]CC(O)C[2*]&[2*]N1CCCCC1&&&
COC1=CC=C(OC)C(C2NC3=CC=CC=C3C(=O)N2CC2=CC=CO2)=C1&&&
[0*]CCC&[0*]N[1*]&[1*]CCC[2*]&[2*]N[3*]&[3*]CCCC[4*]&[4*]N[5*]&[5*]CCC[6*]&[6*]N[7*]&[7*]CCC[8*]&[8*]N[9*]&[9*]CCC&&&
[1*]Cc1cccc(OC)c1&[1*]N([2*])C&[2*]CC([0*])=O&[0*]Nc1cc([N+](=O)[O-])ccc1Oc1ccc(Cl)cc1&&&
CC1=CC=C2C(=C1)CC1=CC=CC=C1N2C1=CC=CC=C1F&&&
[0*]C(C)=O&[0*]N[5*]&[5*]C1CC2CCC(C1)N2[3*]&[3*]CCCC([4*])c1ccccc1&[4*]N[1*]&[1*]C([2*])=O&[2*]Nc1ccc(C(F)(F)F)cc1&&&
[5*]C1CCN(C)CC1&[5*]C([0*])=O&[0*]Nc1cccc(C2=CC3CN([1*])CC(C2)N3[2*])c1&[1*]C(N)=O&&[2*]C(=O)C([4*])Cc1ccccc1^[4*]N[3*]&[3*]C([6*])=O&[6*]C1CC1&&&
CN1C=C(C(=O)NC2C3CC4CC(C3)CC2C4)C(C2=CC=C(Cl)C=C2)=N1&&&
CC1=C(Br)C(=O)C(C2=NC3=CC=CC=C3[NH]2)=C(C)[NH]1&&&
NC(=O)CC(NC(=O)C1=CC=C(N)C=C1)C1=CC=C(NCCCN2CCC3=CC=CC=C3C2)C([N+](=O)[O-])=C1&&&
[0*]N1C2CCC1CC(O)C2&[0*]Cc1coc(-c2ccccc2F)n1&&&
[2*]C(C)CCC&[2*]N[0*]&[0*]C([1*])=O&[1*]Nc1nc(C)c(-c2csc(C(C)(C)c3c(F)cccc3Cl)n2)s1&&&
CC(C)CC1=NC2=CC=CC(C=CC(=O)NO)=C2N1CC1=CC=CC(F)=C1&&&
O=C(O)CN1C(=O)C(NC(=O)C2=CC=C3C(F)(F)C(F)(F)OCC3=C2)(C(F)(F)F)C2=CC=CC=C21&&&
[0*]CCCn1cc(C)cc(-c2ccccc2)c1=O&[0*]N1CCOCC1&&&
[0*]Nc1ccccc1CC&[0*]C([1*])=O&[1*]N[2*]&[2*]CCC[3*]&[3*]N1CCCC(C)C1&&&
[0*]Nc1cc(C)ccc1OC&[0*]C(=O)c1cc2cc(OC)c(OC)cc2[nH]1&&&
[0*]C(=O)CCC&[0*]Nc1ccc(C([1*])=O)c(O)c1&[1*]Nc1ccc(OC)c(OC)c1&&&
CCNC(=O)CCSC1=NN=C(C(F)(F)F)N1C&&&
CC(NC(=O)C=CC1=CC=CC=C1)C(=O)NC1=NN=C(C2=CC=CC=C2)S1&&&
CC1OC2CC(=O)OC2OC1C(O)CC(=O)CCCC1=CC=CC=C1&&&
CCS(=O)(=O)C1=NC=C(Cl)C(C(=O)NC2=CC=C(C3=NC4=CC=CC=C4S3)C=C2)=N1&&&
[3*]N1CCN(c2ccc(Nc3ccccc3C(F)(F)F)cc2)CC1&[3*]C1CCN([0*])CC1&[0*]CC[1*]&[1*]N[2*]&[2*]Cc1ccccc1&&&
C=CCNC1=NC(Cl)=C(C#N)S1&&&
[0*]Nc1nc(SC)nc2ncccc12&[0*]CCc1cccc(-c2ccccc2)c1&&&
[3*]CC&[3*]O[0*]&[0*]C([1*])=O&[1*]N1CCN([2*])CC1&[2*]C(=O)c1cccc(CCc2c[nH]c3ccc(N)cc23)c1&&&
O=S1(=O)N=CNC2=C(NCCCCO)N=C(NCC3=CC=CC=C3)N=C21&&&
O=C(O)CCCCON=C(C1=CC=CN=C1)C1=CC=CC(F)=C1CC&&&
CC1=C(C(O)C2=CC=C(O)C=C2)C(=O)C2=CC=CC=C2C1=O&&&
[0*]CC&[0*]N([1*])[2*]&[1*]CC&&[2*]CCC[3*]^[3*]Nc1nc(Nc2ccc(C(C)=O)cc2)c2cnn(C)c2n1&&&
[0*]On1c(Sc2ccccc2)c(C)c(=O)[nH]c1=O&[0*]CCO&&&
[0*]Nc1cn(C(N)=O)c2ccccc12&[0*]C([1*])=O&[1*]N1CC(F)CC1[4*]&[4*]C([2*])=O&[2*]N[3*]&[3*]Cc1cccc(N2CCCS2(=O)=O)c1&&&
COC1=CC=C(CC(C=O)=NNC(=O)C2=CC=CC=C2)C=C1&&&
[0*]N(C)c1ccccc1C[1*]&[0*]C(=O)c1ccsc1&&[1*]N[2*]^[2*]C[3*]&[3*]C1(O)CCCCC1&&&
COC1=CC=CC=C1N1C=NC2=NC=NC(CNC(=O)C3=NC(C)=CS3)=C21&&&
[0*]S(=O)(=O)c1ccc(F)cc1&[0*]N1CC2C(c3ccccc31)C([1*])N2c1ccc(Br)cn1&[1*]CO&&&
[13*]SC&[13*]CCC([8*])C([0*])=O&[0*]O[6*]&[6*]C)C([4*])=O^[8*]N[2*]^[4*]N([9*])C&[2*]C(=O)c1ccc(N[3*])cc1&[9*]C(C(=O)NN)C(C)C&[3*]C(=O)C([10*])CC(C)C&&&[10*]N[5*]&[5*]C(=O)C([11*])CC(C)C&[11*]N
[2*]CC&[2*]N[0*]&[0*]C(=O)c1cc(Cl)c(N)cc1OC&&&
[1*]C1(C)C(=O)c2ccc(C)cc2OC1c1ccc(O[0*])cc1&[0*]C(=O)C(C)C&&[1*]Oc1ccc(C=[2*])cc1^[2*]=CC(=O)C=[3*]&[3*]=Cc1ccc(O)cc1&&&
O=C(O)C1C2C=CC(C2)C1C(=O)NC1CCCCC1&&&
CCN(CC)CCN(CC1=CC2=CC=C(C)C=C2[NH]C1=O)C(=O)C1=CC=NC=C1&&&
O=C(O)CCCC1=CC=CC=C1&&&
[0*]C1CC2CSC(N)=NC2(c2ccc(F)cc2F)CO1&[0*]Cn1ccnc1&&&
CC(=CC(C)(O)C(=O)SCCC1=CC=CC=C1)CCC1C(C)(O)CC(O)C2C(C)(C)CCC(O)C21C&&&
CCOC1=CC=C(NC(=O)COC(=O)CN2C(=O)NC(C)(C)C2=O)C=C1OCC&&&
O=C1[NH]C(=O)N(C2OC(COP(=O)(O)OP(=O)(O)OP(=O)(O)OP(=O)(O)O)C(O)C2O)C=C1F&&&
[1*]Cc1ccc(OC)cc1&[1*]N[0*]&[0*]C(=O)C[2*]&[2*]N[3*]&[3*]S(=O)(=O)c1cccs1&&&
[0*]C(=O)c1cnn2cc(-c3ccccc3OC)[nH]c12&[0*]N[1*]&[1*]Cc1ccncc1&&&
[0*]OC&[0*]C([1*])c1nc2ccc(Cl)cc2n1C&[1*]OC&&&
[0*]ON=Cc1ccc(C)cc1&[0*]CC(=O)O&&&
[1*]Sc1nc2c(=O)n(C)c(=O)n(C)c2[nH]1&[1*]CC([0*])=O&[0*]Nc1ccc2c(c1)OCO2&&&
[0*]N([1*])C&[0*]C(=O)c1cc[nH]c(=O)c1&&[1*]C1CCCN(c2cccnn2)C1&&
[0*]OC&[0*]C(=O)Cn1c(=O)oc2cc3ncnc(N4CCN(c5ccc(OC)cc5)CC4)c3cc21&&&
O=C(CC1=CC=CC=C1Cl)N1CCC2=NC=NC(C3=CN=CC=N3)=C2CC1&&&
[1*]CC&[1*]Oc1c(C([0*])=O)c(OC)c2cccnc2c1OC&[0*]N[2*]&[2*]Cc1ccc(C(F)(F)F)cc1&&&
CS(=O)(=O)N1CCCNC2(CCN(CC3=CC=CC=C3)C2)C1&&&
[0*]Nc1oc(-c2ccccc2)c(-c2ccccc2)c1C(=O)c1ccncc1&[0*]C(=O)c1cccc(Cl)c1&&&
CS(=O)(=O)C1=CC=C(N2C=C(C(F)(F)F)N=C2C2=CC=C(Cl)C=C2)C=C1&&&
[0*]N1C(=O)c2ccccc2NC1c1ccc(CO)c(OC)c1&[0*]Cc1ccccc1&&&
[0*]Oc1cccc(-n2ccnc2)c1&[0*]CCCCC[1*]&[1*]N1CCOCC1&&&
[0*]C(C)C&[0*]OP(=O)(CC[1*])O[2*]&[1*]Oc1ccc(C(F)(F)F)cc1&&[2*]C(C)C&&
CC1=C(C(=O)NC2=CC=CC=C2)C(C2=CC=C(Cl)C=C2)N2N=CC=C2N=N1&&&
[1*]CCCn1nc(-c2ccc(F)cc2)sc1=O&[1*]N1CCN([0*])CC1&[0*]C(=O)c1ccc2c(c1)CCO2&&&
[0*]CCC&[0*]C1CN(c2cccc(N3CCCC3)n2)CC1n1c(=O)oc2ccccc21&&&
CC1=CC=CC=C1CNC(=O)C1CCC(CNC(=O)C2=CC=CC(N(C)C)=C2)CC1&&&
CC1=NC(C2=NC(NC(C)C3=CC=CC=C3)=C3C=NN(C4CCCCC4)C3=N2)=NO1&&&
[2*]CC&[2*]O[0*]&[0*]C(=O)c1sc(N[1*])nc1C&[1*]C(=O)c1ccc(-c2ccc(C(F)(F)F)cc2)s1&&&
COC1=CC=C(C=C2OC3=CC(OP(=O)(O)O)=CC=C3C2=O)C=C1O&&&
[0*]S(=O)(=O)c1cc(-c2nc(-c3ccccc3F)no2)ccc1C&[0*]N[2*]&[2*]C1CCN([1*])CC1&[1*]C[3*]&[3*]C1CCCCC1&&&
CCOC(=O)C1=C[NH]C2=NC=NC(N3CCN(C4=CC=CC=C4)CC3)=C12&&&
C1=CC=C(CN2CCN(C(C5=CC=CC=C5)C(C4=CC=CC=C4)C4=CC=CC=C4)CC2)C=C1&&&
[0*]C(=O)CCc1ccc(C)cc1&[0*]N[2*]&[2*]Cc1ccc(N[1*])cc1&[1*]C(=O)C(C)C&&&
[1*]Cc1cccc(OC)c1&[1*]N[0*]&[0*]C(=O)C[3*]&[3*]C1C(=O)NCCN1[2*]&[2*]Cc1c(F)cccc1Cl&&&
[0*]C(=O)c1cccnc1C&[0*]N1CCC([2*])CC1&[2*]Oc1ccc(C([1*])=O)cc1&[1*]N1CCC([3*])C1&[3*]N1CCCC1&&&
[0*]S(=O)(=O)c1ccc(C(F)(F)F)nc1&[0*]N1CCOC(c2ccccc2)C1&&&
CC(C)2CCCC(CN)C1CCC3NC(=O)C=CC3C2CC1O&&&
COC1=CC=C(N2CCC3(CC2)CN(CC2=CN(C)N=C2)C(=O)CO3)N=N1&&&
CC(C)OC(=O)N1CCC(N(C2CC3=CC(C#N)=CC=C3N(CC3=CN(C)C=N3)C2)S(=O)(=O)C2=CN=CN2C)CC1&&&
COC1=CC=C(OCC2CNC(=O)O2)C=C1&&&
[2*]C(C)C&[2*]N[0*]&[0*]C([1*])=O&[1*]Nc1ccccc1C(=O)O&&&
CC1CN(C(C)CO)C(=O)C2=CC=CC(NC(=O)CC3=CC=CC=C3)=C2OC1CN(C)CC1=CC=C(C2=CC=CC=C2)C=C1&&&
O=C(NC(=CC1=CC=C(Cl)C=C1)C(=O)N1CCN(C2=NC=CC=N2)CC1)C1=CC=CC=C1&&&
CC1=NN=C(SCC(=O)N2CC(=O)NC3=CC=CC=C32)N1C1=CC=C(F)C=C1&&&
CN1C(=O)C2(CC(=O)C3=CC(NC(CO)C(=O)O)=CC=C3O2)NC1=S&&&
CC1=CC=C2C=C(NC(=O)C3=CC=CC=C3)C(=O)N(CCN(C)C)C2=N1&&&
[2*]CC&[2*]O[0*]&[0*]C(=O)c1c(S([3*])(=O)=O)c(C)n(C)c1C&[3*]N1CCC([4*])CC1&[4*]C([1*])=O&[1*]Nc1ccccc1Cl&&&
[0*]OC&[0*]Cc1ccc(-c2cc(C(=O)NN)nn2-c2ccc(Cl)c(Cl)c2)cc1&&&
CC1CCC(C(C)C)CC1C1=CC=CC=C1N1CC(C)(C)C1=O&&&
CC(C)CC1=NC2=CC=CC=C2N1C1=CC=C(C2=CC(F)=CC=C2C(=O)O)C=C1&&&
[1*]N([0*])c1c(N)n(CCCC)c(=O)[nH]c1=O&[0*]C(=O)c1ccc(N[2*])s1&[2*]S(C)(=O)=O^[1*]CC(C)C&&&&
CN1C(SCC(=O)NC2CCCCC2)=NN=C(C2=CC=CN=C2)C1=O&&&
CC(C)(C)C1=CC=C(C(=O)OC2=CC=C(C(C)(C)C)C=C2)C=C1&&&
COC1=CC(C(=O)NC(=S)NC2=CC=CC3=CC=CN=C23)=CC=C1O&&&
COC1=CC=C(CCNC(=O)CC2=NN=C(SCC(=O)NC3=CC=C(C)C(Cl)=C3)N2C)C=C1OC&&&
CC1=CC=C(C2=C(C3=CC=C(C4=CC=CC=C4)C=C3)C(=O)NC2)C=C1&&&
CC1=C(CC(=O)O)C=C2C3=CC(F)=CC=C3N(CC3=CC=C(F)C=C3F)C2=C1CC(=O)O&&&
COC1=CC=C(N2CN(C(=O)C3=CC=C([N+](=O)[O-])C=C3)C(=O)C2C)C=C1&&&
O=C(NC1=CC=C(C2=CC=CC=C2)C=C1)NC1=C(C(=O)C2=CC=C(Br)C=C2)OC2=CN=CC=C12&&&
[1*]CC(C)C&[1*]N[0*]&[0*]C(=O)C(=O)c1c[nH]c2ccccc12&&&
[0*]Nc1ccc(N(C)C)cc1&[0*]C([1*])=O&[1*]Nc1ccc(Br)nc1&&&
[0*]N(C)C&[0*]C(=O)n1cc(-c2cccc(C3(O)CCC4C5CCc6cc(O)ccc6C5CCC43C)c2)nn1&&&
[1*]CC&[1*]O[0*]&[0*]C(=O)c1c(C)c(C(C)=O)c(NC)n1C&&&
CC(=O)NC1=CC=C2SCC(NC(=O)CC3=CC=CS3)C(=O)NC2=C1&&&
N=C(N)C1=CC=C2[NH]C=C(C3=CSC(N)=N3)C2=C1&&&
NC1=NC(SC2CCCCC2)=C2N=CN(C3OC(CO)C(O)C3O)C2=N1&&&
COC1=CC=C(N2N=C(C(=O)NC3=N[NH]C=C3)C3=C2C2=CC=CC=C2S(=O)(=O)C3)C=C1&&&
[0*]C(=O)C1=CN(C)C(=O)C([4*])C1&[0*]N1CCN([1*])CC1&[1*]C(=O)c1ccco1^[4*]CC(=O)c1cc(C[2*])c(O)cc1O&&[2*]N([3*])[5*]&[3*]CC(F)(F)F&&[5*]C1CC1&&
C#CCOCCOCCOCCNC1=NC(N2CCN(C(=O)C(CCC(=O)O)N3C=C(C(N)CO)N=N3)CC2)=NC(N2CCN(C(=O)C(C(C)CC)N3C=C(C(C)(C)C)N=N3)CC2)=N1&&&
COC1=CC=C2[NH]C3=C(C2=C1)C(C)NCC3&&&
CC(C)C(=O)NC1C(CO)OC(O2)C1O&&&
NC1=N[NH]C=C1C1=CC=NC=C1&&&
COC(=O)C1=CC=C2[NH]C3=C(CCCCC3NCCCO)C2=C1&&&
COC1=CC=C2C(=O)C(Br)=C(C(=O)O)N(C)C2=C1&&&
CN1C(Cl)=CN=C1C1=CC=C2C(=C1)NC(=O)C2C&&&
[0*]Cc1cc(C#N)cc(-c2ccc(C(F)(F)F)cc2)c1&[0*]O[1*]&[1*]C[2*]&[2*]C1(O)CCN(c2ccc(Cl)cn2)CC1&&&
COC(=O)NC1C(O)COC1[N+]([O-])=CC1=CC=C(OC2=CC=C(CCCOC3CCC3)C=C2)C=C1&&&
[1*]N1CCC23c4c5ccc(O)c4OC2C([0*])C=CC3C1C5&[0*]OS(=O)(=O)c1ccccc1&&[1*]C[2*]^[2*]C1CC1&&&
[0*]C(=O)C(C)C&[0*]OC[n+]1ccc(C=NO)cc1&&&
[0*]S(C)(=O)=O&[0*]N1CCCC2(C1)CN(c1ncccn1)CCO2&&&
[0*]CCC&[0*]C1CC(=O)C2C3CCC(O)C1N3(=O)C2[1*]&[1*]CC(C)(C)C&&&
[1*]Nc1ccc(C)c(C)c1&[1*]C(=O)C[2*]&[2*]O[0*]&[0*]C(=O)c1c(C)nn(-c2ccccc2)c1N&&&
[0*]C(=O)c1ccccc1&[0*]NN1CCN([1*])CC1&[1*]C(c1ccc(F)cc1)c1ccc(F)cc1&&&
[0*]Nc1nc(N)c([N+](=O)[O-])c(Nc2cccc(Cl)c2)n1&[0*]CCO&&&
CC1=C(CCO)C(=O)N(C2=CC=CC=C2)N1C&&&
CCC1=NN(CC(=O)NC2=CC=CC(C#N)=C2)C(=O)C2=CC3=C(OC)C=CC=C3N12&&&
O=C(O)CC(NS(=O)(=O)C1=CC=C(NC=CC(=O)C2=CC=C(Cl)C=C2)C=C1)C1=CC=CC(Cl)=C1&&&
CCOP(=O)(CN1CCCC1=O)OCC&&&
[0*]C(C)C&[0*]C1CC(C)(C)NC2=C1C(=NO)CCC2&&&
[1*]CC(=O)O&[1*]S[2*]&[2*]CC(=O)c1ccc(O[0*])cc1&[0*]CCc1nc2ccccc2n1Cc1ccc(Cl)cc1&&&
[0*]N(C)C&[0*]CCC[1*]&[1*]N([2*])c1ccccc1&[2*]S(=O)(=O)c1ccccc1[N+](=O)[O-]&&&
CCC1=NN(C)C(N(C)C)=C1CNCC1=CC=C(N2C=NC(C(C)C)=C2)C=C1&&&
COC1=CC2C3C4=CC5=C(C=C4CC[N+]3(C)CCC2(Br)O1)OCO5&&&
[0*]CC(=O)c1c(N)n(CCCC)c(=O)n(C)c1=O&[0*]Sc1nnc(C2CC2)n1C1CC1&&&
[0*]S(=O)(=O)c1ccc(Cl)cc1&[0*]N1CCN(c2nc(-c3ccccn3)nc3sc(Cl)nc23)CC1&&&
OC1=CC=C(Cl)C=C1CN1CCC2C=C(C3=COC=C3)CCC21&&&
[0*]N(C)C&[0*]CCC[1*]&[1*]Nc1nc(N)c([N+](=O)[O-])c(N[2*])n1&[2*]C1CCCCCC1&&&
NC(=O)CC(NC(=O)C1=CC=CC=C1)C(=O)OCCCSC1=NC2=CC(S(N)(=O)=O)=CC=C2[NH]1&&&
CC1=NN(CC(C)C)C(C)=C1NC(=O)COC(=O)C1=C2C=CC=CC2=N[NH]1&&&
N=C(NOC(=O)C1=CC=CC(Cl)=C1C(=O)C1=CC(Br)=CC(Br)=C1O)C1=CC=NC=C1&&&
[1*]=C1C(=O)CCC1=O&[1*]=C(N[0*])c1ccccc1&[0*]C(1=CCCCC1)c1ccccc1&&&
CC(=O)C1=CC=CC(NC(=O)N2CCC3=NN=C(C(F)(F)F)N3CC2)=C1&&&
[1*]C(C)CCC([0*])C&[0*]OO&&[1*]OC(=O)NN1CCC(=O)N([4*])CC1=O^[4*]CCC[2*]&[2*]S[3*]&[3*]C(C)(C)C&&&
COC1=CC=CC=C1NP(=O)(NC1=CC=CC(C)=C1C)OC1=CC=CC=C1&&&
[2*]N1CCC(c2ccnn2-c2ccc(C)c(C)c2)CC1&[2*]CCC([0*])=O&[0*]N1CCC([1*])CC1&[1*]Oc1ccc(C(F)(F)F)cc1&&&
CN(C)CC1=CC=C(C=NNC(=O)C2=CC=CN=C2)C=C1&&&
[0*]=C1SC(=S)N([1*])C1=O&[0*]=Cc1ccsc1&&[1*]CNc1ccccn1&&
[0*]NC1CCc2cc(OC)c(OC)c(OC)c2-c2ccc(OC)c(=O)cc21&[0*]C(=O)C(F)(F)F&&&
CC(C)=CCCC(C)=CCCC(C)=CCSC1=CC=C(C(=O)O)C=C1&&&
[0*]C(=O)CC(C)C&[0*]N[1*]&[1*]C1CCS(=O)(=O)C1&&&
CC1=CC=C(C(=O)N2CCC3(CCCN(CC4=CC=CC=C4Cl)C3=O)C2)C=N1&&&
[0*]Nc1cc(C(C)C)nn1-c1ccccc1&[0*]C([1*])=O&[1*]Nc1ccc(C([2*])=O)cc1&[2*]N1CCC([3*])CC1&[3*]N1CCCCC1&&&
[0*]C(C)=O&[0*]Nc1cccc(C2OC(c3ccc(Cl)cc3)C([2*])C2c2ccccc2)c1&[2*]C([1*])=O&[1*]N1CCCCC1&&&
[0*]OC&[0*]CC[1*]&[1*]Oc1ccn2c(-c3ccc4ccc(O[2*])cc4c3)cnc2c1&[2*]C[3*]&[3*]C1CC1&&&
[1*]C(=O)O&[1*]C1OC(n2cnc3c(N[0*])ncnc32)C(O)C1O&[0*]Cc1ccc(CO)c(F)c1&&&
[0*]CC&[0*]OP(N)(=O)O[1*]&[1*]C[2*]&[2*]C1OC(n2cc(C)c(=O)[nH]c2=O)CC1[N-][N+]#N&&&
[0*]Oc1c(C(C)C)cc(SC)cc1C(C)C&[0*]C([2*])=O&[2*]N[3*]&[3*]C([1*])=O&[1*]Oc1c(C(C)C)cccc1C(C)C&&&
[0*]=Cc1cc(C)n(-c2cccc(C(=O)O)c2)c1C&[0*]=C1SC(=S)N([1*])C1=O&[1*]Cc1ccccc1&&&
CC(C)(C)C1=NN=C(C(=O)N2CCOC3(CCN(CC4=CSC=N4)C3)C2)O1&&&
CCC1=CC=CC(C(C)C)=C1OC(=O)NS(=O)(=O)N(C)C&&&
O=C(NC1CCC(CCN2CCN(C3=NC=CC4=C3C=CO4)CC2)CC1)C1=CC2=C(C=C1)SC1=NN=C(C3=CC=C(N4CCCCC4)C=C3)N12&&&
[9*]SC&[9*]CCC([4*])C([2*])=O&[2*]N[6*]&[6*]C(C[8*])C([3*])=O^[4*]N[0*]^[3*]N[7*]&[0*]C(=O)C([5*])C(C)O&[7*]C(CC(C)C)C(=O)O^[8*]NC(=N)N^[5*]N[1*]&&&&&[1*]C(=O)C(N)Cc1ccc(O)cc1&&&
CS(=O)(=O)NC1=CC=C2NC(=C3C(=O)NC4=CC=CC=C34)C(=O)C2=C1&&&
FC1=CC=C(CC2=CC=NC=C2)N=C1&&&
CC1=NC2=NC(C(=O)NN=CC3=CC=C([N+](=O)[O-])C(O)=C3)=NN2C(C)=C1&&&
[0*]C(=O)c1c(-c2ccc(Cl)cc2Cl)noc1C&[0*]Nc1ccc(-n2cccc2)cc1F&&&
[0*]C(=O)CC([4*])C&[0*]N(C)C&&[4*]N1CCC([1*])C1=O^[1*]N[2*]&[2*]S(=O)(=O)c1ccc2cc(Cl)ccc2c1&&&
O=C1[NH]C=C(C2=CC=CC=C2)N2C(C3CCCC3)=NN=C12&&&
[0*]Oc1ccc2c(c1)C1(C)CCN([2*])C1N2C&[0*]Cc1ccccc1&&[2*]CC[1*]^[1*]Oc1ccccc1&&&
[0*]C1Oc2ccc(-c3oc4cc(OC)c(OC)cc4c(=O)c3OC)cc2OC1c1ccc(OC)c(OC)c1OC&[0*]CO&&&
O=C(OCC1=NN=C(C2=CC=C(Br)C=C2)O1)C1=CC=C([N+](=O)[O-])O1&&&
[0*]Nc1ccc(OC)c(N[1*])c1&[0*]C(=O)c1ccco1&&[1*]C(=O)CC[2*]^[2*]N[3*]&[3*]S(=O)(=O)c1ccccc1F&&&
[4*]=Cc1ccc(O[1*])c(OC)c1&[1*]CCCC(C)C&&[4*]=C1C(=O)N(c2ccc(OC(F)(F)F)cc2)N=C1N[0*]^[0*]CCC[2*]&[2*]N([3*])C&[3*]C1CC1&&&
[0*]CC=C&[0*]N([1*])c1nc(C)nc(Nc2c(Cl)cc(Cl)cc2Cl)n1&[1*]CC=C&&&
CN1N=CC2=C1CCC1=NC(C3=CC=CC=C3)=CN12&&&
CCCCCCCC1=CC(=O)OC2=C(C)C(O)=CC=C12&&&
[5*]C(CC(C)C)C([3*])=O&[3*]N1CCCC1[6*]&[6*]C(=O)CBr^[5*]N[2*]&&[2*]C([0*])=O&[0*]O[4*]&[4*]C(C)(C)C&&&
CC1=CC=C2C=CC(=O)[NH]C2=C1&&&
COC1=CC=C2[NH]C3=C(CCN(CCC4=CC=CC=C4)CC3CC3=CC=C(F)C=C3)C2=C1&&&
COC1=CC=C(C=CC(=O)NCC2=CC=C(OC)C=C2)C=C1OC&&&
[0*]Nc1ccccc1OC&[0*]C(=O)CC[1*]&[1*]Sc1ccc(F)cc1&&&
[0*]C(=O)c1ccccc1OC&[0*]Nc1cccc(N[1*])c1&[1*]C(=O)c1cccs1&&&
[0*]C(=O)c1ncc(C)cn1&[0*]O[2*]&[2*]CC([1*])=O&[1*]N[3*]&[3*]C(C)c1ccccc1&&&
[0*]C([1*])=O&[0*]Nc1cccnc1&&[1*]N[5*]^[5*]C1CCC(=O)N([6*])C1O&[6*]CC[2*]&[2*]O[3*]&[3*]CC[4*]&[4*]Oc1ccc(N2C(=O)CNCC2[7*])cc1&[7*]Cc1ccccc1&&&
[0*]C(C)C&[0*]N([1*])[2*]&[1*]Cc1ccc(F)cc1&&[2*]Cc1cn(Cc2ccc(F)cc2)nn1&&
CC(=O)NC(CC1=CC=C(OS(=O)(=O)C2=CC=CC3=CN=CC=C23)C=C1)C(=O)NCC(=O)NC(C(=O)NC(CC(N)=O)C(=O)NC(CC(=O)O)C(=O)NC(CC(C)C)C(=O)O
CC1=CC=C(S(=O)(=O)NC2=C(F)C(F)=NC(F)=C2C#N)C=C1&&&
[0*]=CC(=O)c1ccc(O)c(OC)c1&[0*]=Cc1ccsc1&&&
[0*]Cc1ncc2cccc3cccc1c23&[0*]N1CCNCC1&&&
[1*]CC&[1*]O[0*]&[0*]C(=O)c1ccc(N[2*])cc1&[2*]S(=O)(=O)c1cc(F)ccc1F&&&
COC1=CC=C(C2=CC3=NC(N)=NC(N)=C3C=C2C)C=C1&&&
O=C(O)C1C2CCC(C2)C1NS(=O)(=O)C1=CC=C(C2=CN=C3C=CC=CC3=N2)S1&&&
[0*]Nc1cccc(OC)c1&[0*]C([1*])=O&[1*]N1CCN([2*])CC1&[2*]S(=O)(=O)c1ccc(F)cc1[N+](=O)[O-]&&&
CCC(NC(=O)COC1=CC=CC=C1)C(=O)OC1=CC=C(Cl)C=C1&&&
[0*]C([1*])=O&[0*]Nc1cccc(-c2cccc(-c3nc4cc(F)ccc4[nH]3)c2)c1&&[1*]Nc1ccc(Cl)c(C(F)(F)F)c1&&
[0*]C(=O)c1cccc(C)c1&[0*]N1CCC([2*])(O)C1&[2*]C[1*]&[1*]N1CCCC1=O&&&
[0*]C(=O)c1ccc(OC)cc1&[0*]Nc1nc2cscc2c(=O)s1&&&
CCOC1=CC=C(S(=O)(=O)NC2=CC=C(C3=CC(N)=NC(N4CCN(C)CC4)=C3)C=C2)C=C1&&&
CC(=O)OC1CC(N2C=NC3=C2[NH]C=NC3=O)OC1CO&&&
[0*]NC&[0*]C(=O)CCC[1*]&[1*]Oc1ccc2c(c1)C1(C)CCN([2*])C(C2)C1C&[2*]C[3*]&[3*]C1CC1&&&
O=S(=O)(C1=CC=CC=C1)C1=C(C2=CC=CO2)N=C(S(=O)(=O)C2=CC=C(Cl)C=C2)S1&&&
C1=CC=C2N=C(NC3=NC4=C(S3)C(C3=CC=CC=C3)=NN4C)OC2=C1&&&
CC(C)C(NC(=O)OCC1=CC=CC=C1)C(=O)NC(CC1=CC=CC=C1)C(=O)C(F)(F)C(=O)NCCC1=CC=CC=C1&&&
CC(=O)C1=C(C)N(C2=CC=C(Cl)C=C2)C2=C(C(=O)CC(C)C2)C1C1=CC=C(I)C=C1&&&
[0*]Cc1nccn1C&[0*]N[1*]&[1*]Cc1ccc(C[2*])o1&[2*]N(C)C1CCCc2cccnc21&&&
[0*]N1C(c2cc(OC)ccc2O[3*])=NC(c2ccc(Cl)cc2Cl)C1c1ccc(Cl)cc1&[0*]C([1*])=O&[1*]Nc1cccc(N[2*])c1^[3*]C(C)(C)C^[2*]C(=O)Cc1ccc(O)cc1&&&&&
CC1=CC(NC(CC(C)C)C(=O)NCC2=CC=C(F)C=C2)=NC(NC2=CC=CC=C2)=N1&&&
[0*]N1CCN(c2ccnc(C)c2C#N)CC1&[0*]CC1=NOC(C)C1&&&
CC(=O)NN=CC1=C(O)C(=O)C2=CC=CC=C2C1=O&&&
CCOC(=O)N1CCN(C(=O)C2=CC3=C(N=C4C=CC=CN4C3=O)N(CC3CCCO3)C2=N)CC1&&&
CC1=C2CC3(COC(N)=O)C4C5CC(C6C5C3C61)C42&&&
COC1=CC=C(C2C=CCC(C3=CC=C(OC)C(OC)=C3)N2S(=O)(=O)C2=CC=C(C)C=C2)C=C1OC&&&
[0*]C(=O)c1c(C)nc2n1CC(C)S2&[0*]Nc1ccc(F)cc1F&&&
O=C(NC1=CC=C(S(=O)(=O)N2CCN(C3=CC=C(F)C=C3)CC2)C=C1)C1=CC=CO1&&&
[0*]ON=C(C)c1ccc(F)cc1&[0*]Cc1ccc(C(F)(F)F)nc1N[3*]&[3*]CCC[1*]&[1*]O[2*]&[2*]C(C)C&&&
[0*]OC&[0*]C(=O)C([1*])c1ccc(Oc2ccccc2)cc1&[1*]N([2*])c1ccccc1&[2*]S(=O)(=O)c1ccc(OC)cc1&&&
O=C(COC(=O)C1=C(F)C=CC=C1F)NCCC1=CCCCC1&&&
O=C(NCCC1=CC=C(Cl)C=C1)C1=CC=CC=C1&&&
CC1=CC(OCC2CC2)=CC2=C1C(CC1=CC=CC=C1)CC2(C)C&&&
CCCCOC1=CC(NC(=O)C2=CC=C(F)C=C2Cl)=CC=C1C(=O)O&&&
[0*]CC(C)(C)C(O)C(=O)NO&[0*]S[1*]&[1*]C(Cc1ccccc1Cl)S[2*]&[2*]CC(C)(C)C(=O)NO&&&
[0*]C(C)=O&[0*]N[3*]&[3*]C(C[1*])C(=O)O&[1*]O[2*]&[2*]Cc1ccccc1&&&
[0*]N(C)C&[0*]C[1*]&[1*]C1CC2c3ccccc3CC3c4ccccc4NC1C32&&&
[1*]C(C)C&[1*]N[0*]&[0*]C(=O)c1csc(C2C3CCC(O3)C2[2*])n1&[2*]Cc1ccccc1-c1ccccc1&&&
[0*]Nc1ccccc1C&[0*]C([1*])=O&[1*]N[2*]&[2*]C1C(=O)N(Cc2ccccc2)c2ccccc2N(c2ccccc2)C1=O&&&
CC1=C(OCC(=O)N2CCN(S(=O)(=O)C3=CC=C(F)C=C3)CC2)C(C)SC1=O&&&
COC1=CC=C(N=C2SC=C(C3=CC=C(Cl)C=C3)N2C2=NC(C3=CC=CS3)=CS2)C=C1&&&
CCC(C)C(=O)C1=C(O)C=C2OC(C3=CC=C(O)C(OC)=C3)CC(=O)C2=C1O&&&
[0*]OC&[0*]C(=O)C[2*]&[2*]N[1*]&[1*]C(=O)C[3*]&[3*]Sc1nnc2c(cnn2-c2cc(C)ccc2C)c1C&&&
COC(=O)CN1C(=O)N(CC2CCCO2)C(=O)C2=C1N=C[NH]2&&&
NS(=O)(=O)C1=CC=C(CNC2=NC(N3CCCC3)=NC3=CC(C4=NC=CO4)=CC=C23)C=C1&&&
[0*]Cc1ccccc1C&[0*]N1CC2CNCC(C2)C1&&&
COC1=NN=C(C2=CC=C3[NH]C(=O)OC3=C2)C2=CC=CC=C12&&&
FC1=CC=CC2=C1[NH]C=C2CCC1CCN(CC2CCCCC2)CC1&&&
[3*]=CCCCCCC&[3*]=CCCCCCCCCCC([0*])=O&[0*]N[1*]&[1*]CC[2*]&[2*]Nc1cc(Cl)c(OC)cc1OC&&&
CC(=O)OC1C(OCC2=CC=C3C(=C2)C2=CC=CC=C2N3C(C)=O)OC(CO)C(OC2OC(CO)C(O)C(O)C2O)C1O&&&
[2*]Cn1nc(C)nc1C&[2*]C1CCCN1[0*]&[0*]C(=O)C[1*]&[1*]Sc1nccn1C&&&
CC1=C(CC(=O)OC=CCSC2=N[NH]C(N)=N2)C2=CC=C[N+]([O-])=C2N1C&&&
[5*]C(Cc1ccccc1C)C([2*])=O&[2*]N[6*]&[6*]C(CCN=C(N)N)C([3*])=O^[5*]N[1*]^[3*]N[7*]&[1*]C([0*])=O&[7*]C(Cc1c[nH]c2ccccc12)C(N)=O&[0*]O[4*]&&&[4*]Cc1ccccc1&&&
O=C(O)C1=C(C2=CC=C([N+](=O)[O-])C=C2)C2=CC=C(C3=CC(Cl)=CC=C3Cl)C=C2N(CC2=CC=CC=C2)C1=O&&&
CCCOC1=NC2=C(C=C(C3=CC=CC(N)=C3)S2)C(=O)O1&&&
[0*]=Cc1ccc(C)cc1&[0*]=C(C(=O)O)c1nc2ccccc2s1&&&
[0*]Cc1cn(-c2ccccc2)c2cc(Cl)ccc2c1=O&[0*]N1CCCC1[1*]&[1*]CO&&&
CC1=CC2=C(C=C1C)[NH]C(C1CCN(S(C)(=O)=O)CC1)=N2&&&
C1=CC=C(C2CCN3C2=NC2=CC=CC=C23)C=C1&&&
[2*]CC&[2*]N[0*]&[0*]C([1*])=O&[1*]N[3*]&[3*]CCc1ccc(Cl)cc1Cl&&&
[0*]Cc1ccccc1F&[0*]Oc1ccc2c(c1)NCNc1cnc(C#CC3CC3)nc1N2&&&
[2*]Sc1nc(=O)ccn1CC=C&[2*]CC([0*])=O&[0*]O[1*]&[1*]CC&&&
CCOC(=O)C1CCN(C2=C(NCC3=CC=CO3)C(=O)C2=O)CC1&&&
[5*]C(C([3*])=O)C(C)CC&[3*]N[8*]&[8*]C(Cc1ccccc1)C(=O)c1nc2ccccc2o1^[5*]N[1*]&&[1*]C(=O)C([6*])CCC(=O)O&[6*]N[2*]&[2*]C(=O)C([7*])Cc1cccc(Oc2ccccc2)c1&[7*]N[4*]&[4*]C(=O
[0*]=CC&[0*]=C(C(=O)O)C(N)CS&&&
CC1=CC=C(OC2CC3C4CCC5=CC(O)=CC=C5C4CCC3(C)C2O)C=C1&&&
[0*]=C(C)C&[0*]=CCc1c(O)cc2oc3cc(O)cc(O)c3c(=O)c2c1O&&&
O=C(C=CC1=CC=CC=C1)C1=CC=C(F)C=C1&&&
[0*]C1C=CC2(C=CC([1*])O2)C2C(O)(C(=C)C2[2*])C1(C)C&[0*]OO&&[1*]OO&[2*]OO&&
CCOC(=O)C1=C(NC(=O)C2=CC=CN=C2)C2=C(C)C=C(C)N=C2S1&&&
[0*]N1CCc2cc(OC)c(OC)cc2C1C&[0*]C(=O)CC(N)CC(CCC(F)(F)F)C(=O)O&&&
[1*]CC&[1*]N1CCc2c(c(C([0*])=O)nn2C(C)=O)C1&[0*]Nc1ccc(Oc2ccc(F)cc2)cc1&&&
[1*]C(C)(C)C([0*])=O&[0*]N[2*]&[2*]CCc1ccc(S(N)(=O)=O)cc1^[1*]N[3*]&&[3*]S(C)(=O)=O&&&
COCCNC(=O)N1CCN(C2=CC=C(C#N)C=C2)CC1&&&
FC(F)(F)C1=NC2=CC=NN2C2=NC3=C(C=C12)CN1C=CN=C1C3&&&
[1*]CC&[1*]O[0*]&[0*]C(=O)C[3*]&[3*]C1NC(=O)C2CC3(C)CCCCC3CN2C1=O&&&
CC1=N2CCCC(NC(=O)NC3CCN(C(C)C)CC3)C2=C1CC(=O)O&&&
[1*]C1CC(=O)N(c2ccc(OC)c(OC)c2)C1&[1*]N[0*]&[0*]C(=O)c1ccc2c(c1)OCO2&&&
[0*]CC&[0*]Oc1ccc(-n2c(=O)c3cc(O[1*])c(O[2*])cc3c3c2ccn3C)cc1&[1*]CC&&[2*]CC&&
CCN1C=C(S(=O)(=O)N(CCO)CC2CCCO2)C=CC1=O&&&
CC1=CC=C2C(=C1)C=C1C(=O)N(CC(=O)NC3CCC(C)CC3)N=C(C)N12&&&
COC1=CC(C(=O)NC2=CN=CC=C2OC2CCNC2)=CC(OC)=C1F&&&
NC(=O)N1CCOCC1=O&&&
[0*]C(=O)c1ccc(Cl)cc1&[0*]N[1*]&[1*]Cc1ccc2c(c1)CCN2[2*]&[2*]S(=O)(=O)c1cccs1&&&
CN(CC1NC(=O)NC1=O)S(=O)(=O)C1=CC=C(Cl)C=C1&&&
CN1N=C(C(N)=O)C(C(N)=O)=N1&&&
O=C(NCC1=CC=C2OCOC2=C1)C1=CC=C2C(=O)N3CCCC3=NC2=C1&&&
CC(=O)OC1CC2(C)C3CC24CC(O)C(C)(C(=O)O3)C4O&&&
[1*]S(=O)(=O)c1ccccc1C#N&[1*]N[0*]&[0*]Cc1cc(=O)n2ccsc2n1&&&
CN(C)CC(NC(C1=CC=C(NC(=O)C2=CC=C(Cl)C=C2)C=C1)C(F)F)C1=CC=C(Br)C=C1&&&
[0*]Nc1nc(C)nc(C)c1Br&[0*]CCCCC(=O)O&&&
[0*]C(=O)c1ccc(Cl)cc1Cl&[0*]Nc1cccc(Nc2ccc3c(c2)CCc2ccccc2C3=O)c1&&&
CCOC(=O)C1=C(O)C2=C(SC(C3=CSC(C#N)=C3)=C2)N(CC2=CC=C(F)C=C2)C1=O&&&
COC1CCN(C2=CC=C(N3C=C4C5=CN=CC=C5N(C)C4=N3)N=C2)CC1&&&
CCCCN1CC2C3C(=O)N(CC)C(=O)C3C(C)(C1=O)N2C(=O)C1=CC=CC=C1&&&
CC(C)(C)N1N=NN=C1C(C1=CC=C(NC(=O)C2=CC=CC=C2Cl)C=C1)N1CCCC1&&&
FC(F)(F)C1=CC=CC(NC2=NC=CC(NC3=NN4CCCCC4=N3)=N2)=C1&&&
[2*]CCn1cnc2c(N)nc3ccccc3c21&[2*]N([3*])[5*]&[3*]CCC[4*]&[4*]N1CCC2(CCC([1*])CC2)CC1^[5*]S(=O)(=O)c1ccc(Br)cc1^[1*]O[0*]&&&[0*]C(=O)c1ccc(Br)cc1&&&
CC1CCCCN1C(=O)N1CCC(C(=O)N2CCN3N=C(C4=CC=C(C(F)(F)F)C=C4)OC3=C2)CC1&&&
O=C(NC1=NC=C(C2=CC=CC=C2)O1)N1CCCN(C2CCCC2)CC1&&&
CC(C)CNC(=O)C1=C(CC2=NC=C[NH]2)C(=O)C2=CC=C(OCC(=O)N3CCN(CC(N)=O)C4=CC=CC=C43)C=C2&&&
CN1C(=O)OC(C)(C)C1C1=CC=C(NC2=NC=C3C4=CC=CC=C4N(C(=O)C=CC4=CC=CC=C4F)C3=N2)N=C1&&&
[1*]C1CC2CCC(C1)N2C&[1*]O[0*]&[0*]C(=O)c1ccc(Cl)cc1N&&&
C1CC2C3CN4CCCC4C(C2CC1)C2C5CC34CNCC1=CN2N=NN(CC3CCCN3CC3CCCCC3)C2=C1&&&
NC1=CC=C2CC3CC(C4=CC=CC=C4)(CCN3CC3=NN=N[NH]3)C2=C1&&&
[0*]CC(=O)c1ccc(OC)cc1&[0*]Sc1ccc(N2C(=O)C3C4CCC(C4)C3C2=O)cc1[N+](=O)[O-]&&&
CC1=CC=C(C2=NN=C(N3CCC(CC4=CC=CC=C4)CC3)S2)C(C)=C1&&&
CCCCC1=CC=C(N2C=C(C3=CC=CC=C3)C3=C2C(=O)N(CC2=CC=CC=C2)C(=O)N3C)C=C1&&&
COC1=CC(OC)=C2C(=O)CC(C3=CC=C(OCCCCCCCC4=CC=CC=C4)C=C3)OC2=C1&&&
CC1=C(CON=C(N)N=C(N)N)SC(C2=CC=CC([N+](=O)[O-])=C2)=N1&&&
CCC(C1=CC(=S)N=N1)C1=CC=C(OC)C=C1&&&
O=C(COC(=O)CCS(=O)(=O)C1=CC=C(Cl)C=C1)NC1=CC=C2OCOC2=C1&&&
[5*]C(C)(C)C&[5*]N[1*]&[1*]C([10*])=O&[10*]C1C2C=CC3(F)C4C(=O)C([9*])C(=C5C6C(=[6*])C=C(C7CC67)C(SSc2nc1-c1ccccc1)C54)C3(C)C&[6*]=CC([4*])=O&[4*]N[8*]^[9*]C([0*])=O^[8*]
[3*]C(C(=O)NO)C(C)O&[3*]N[0*]&[0*]C(=O)c1ccc2c(c1)cnn2CCC[4*]&[4*]N[1*]&[1*]C([2*])=O&[2*]Nc1ccccc1&&&
COC(=O)C1=C(C(=O)OC)C2N(C)C3=CC=C(OC)C=C3C24CC(C(=O)OC)N(S(=O)(=O)C2=CC=C(C)C=C2)C3=CC=CC=C3C1C=CC1=CC=CC=C1&&&
O=C(NC1=CC=CC=C1)C1=NN(C2=CC=CC=C2)C2=C1CCC1=N[NH]C=C12&&&
[1*]CC&[1*]O[0*]&[0*]C(=O)c1[nH]nc(N[2*])c1-c1ccc(C)cc1&[2*]S(=O)(=O)c1ccc(C(C)(C)C)cc1&&&
[0*]=Cc1cc(C)c(O)c(C)c1&[0*]=CC(=O)c1c(O)cc2oc(-c3ccc(O)cc3)cc(=O)c2c1O&&&
O=C(O)CCC(=O)N1N=C(C2=C(C3=CC=C(Br)C=C3)C3=C(CCCC3)OC2=O)CC1C1=CC=C(F)C=C1&&&
CC1=NN(CC2=CC=C(C(=O)O)O2)C(C)=C1CC(=O)NCC1=CC=C(C2=CC=CC=C2C2=N[NH]N=N2)C=C1&&&
[0*]C(=O)c1cc(-n2c(N)c(C#N)c3ccccc3c2=O)ccc1Cl&[0*]Nc1ccc(F)cc1&&&
[1*]CCc1ccccc1OC&[1*]N[0*]&[0*]C(=O)C[2*]&[2*]N([3*])c1cc(OC)ccc1OC&[3*]S(=O)(=O)c1c(C)n[nH]c1C&&&
O=C(O)C1C2C=CC(C2)C1NC(=O)C1=NOC(C2=CC=C(Cl)C=C2Cl)=C1&&&
[0*]C(=O)Cc1nnc(S[2*])n1CC&[0*]Nc1cc(C)ccn1&&[2*]CC([1*])=O^[1*]N[3*]&[3*]C1CCCCC1&&&
O=C(NCC1=CC=CC=C1)C1CC(=O)N(C2=CC=C(N3C=CC=CC3=O)C=C2F)C1&&&
[1*]Oc1ccc(C)cc1&[1*]CC([0*])=O&[0*]Nc1ccc(C[2*])cc1&[2*]Sc1nc2ccncc2n1Cc1ccc(F)cc1&&&
[0*]C(=O)CN1C(=O)c2cccnc2Oc2ccc(C)cc21&[0*]N[1*]&[1*]Cc1ccccn1&&&
CCC1=CC=CC=C1OC1CCN(C(=O)C2=C(C3CC3)N3C=CC=CC3=N2)CC1&&&
[0*]Cc1nn(C)c2c1CN([1*])C2&[0*]Oc1cncnc1&&[1*]Cc1nccs1&&
O=C(NNC(=O)C1=CN=C(NC(=O)C2CC2)S1)C1=CC=CO1&&&
COC1=C2OC=CC2=C(C=NOCCCCCCN2CCN(C3=CC=CC=C3OC)CC2)C2=C1OC(=O)C=C2&&&
CCN(CC)C(=O)CC1CCC2C(COC3=CC=C(NC(=O)C4=CC=C(C(F)(F)F)N=C4)C=C3C(=O)N2C)O1&&&
CC(C(=O)NC1=N[NH]C=N1)C1=CC=C(C2=C(CO)SC=C2)C=C1&&&
[1*]OC&[1*]CCn1c(=O)c(-c2ccc(C([0*])=O)cc2)cn(Cc2ccc(F)cc2)c1=O&[0*]Nc1ccccc1N&&&
[0*]OC&[0*]C(=O)CCCC[1*]&[1*]N1C(=O)C(=C2Sc3ccccc3N2C)SC1=S&&&
[3*]Oc1ccc(C)cc1C&[3*]CC([0*])=O&[0*]N[4*]&[4*]CC([1*])=O&[1*]N[5*]&[5*]C(Cc1ccccc1)C([2*])=O&[2*]N[6*]&[6*]C(C=O)CC(=O)O&&&
[5*]C(C)(C)c1ccc(C(=O)O)cc1&[5*]N[1*]&[1*]C([7*])=O&[7*]C1CC([4*])CN1[2*]&[2*]C([0*])=O&[0*]O[3*]^[4*]Oc1ccc(Cl)cc1^[3*]C(C)(C)C&&&&&
CC1=CC=C2N=C3C=CC=CC3=C(NC3=CC=C4C(=N3)C=CC3=C4C(C)=N[NH]3)C2=C1&&&
O=C1NC(=O)N(C2=CC=C(Cl)C=C2)C(=O)C1=CNC1CC=CCCC1&&&
[0*]C(C)=O&[0*]Nc1ccc2c(C3OC([1*])C(O)C(O)C3O)cccc2c1&[1*]CO&&&
[1*]CC&[1*]O[0*]&[0*]C(=O)c1sc2ncnc(Nc3ccccc3)c2c1C&&&
CCC1=CC=CC=C1NC(=O)C1=CN=C2SC(N3CCOCC3)=NN2C1=O&&&
CCOC1=CC=C(C2=CC(C#N)=C(NC(C)CCCN(CC)CC)N=C2C2=CC=C(OCC)C=C2)C=C1&&&
[1*]N1CCN(c2cccc(C)c2C)CC1&[1*]S(=O)(=O)c1ccc2c(c1)OCCCO2&&&
CCN(CC)CCCOC1=CC=C(NC(=O)CN2C(=O)C3=C4C2=CC=CC4=CC=C3)C=C1&&&
CCCC1C(=O)OC1C(OC(C)=O)C1=CC=CO1&&&
[1*]CC(=O)O&[1*]N[0*]&[0*]C(=O)c1ccccc1N[2*]&[2*]CCc1cccc(C(F)(F)F)c1&&&
CNC(=NC1CCCCC1NC(C)=O)[N+](=O)[O-]&&&
[4*]CC&[4*]C1OC(=O)C1[5*]&[5*]C([0*])=O&[0*]N[1*]&[1*]CC[2*]&[2*]N[3*]&[3*]Cc1ccc2c(c1)CCCC2&&&
COC1=CC=C(CC(=O)NC2=C(OC)C=CC=C2OC)C(F)=C1&&&
COC1C(OC(C)=O)COC(OC2C(OC3C(CO)OC(OC4CC(C(=O)OC5C(O)COC(C)C5O)C(O)C(OC(C)=O)C4O)CC3OC3OC(COC4OC(CO)C(O)C(O)C4O)C(O)C(O)C3
[2*]CC&[2*]O[0*]&[0*]C(=O)C1=NNC2C(=O)N(c3cccc(C)c3C)C(=O)C12&&&
FC1=CC=C(C2=NC(CN3CCN(C4=CC=C(Cl)C=C4)CC3)=CO2)C=C1&&&
COC(=O)C1=C(NC(=O)NC2=CC=NC=C2)C=CS1&&&
CC1=CC(S(=O)(=O)NC2=CC=C3NC(C4=C(O)C5=CC=CN=C5N(C5=CC=CC=C5)C4=O)=NS(=O)(=O)C3=C2)=C(O)C=C1Cl&&&
[0*]C(=O)c1cc(C)ccc1O&[0*]N1CCCCCC1&&&
COC1=CC=C2C(=C1OC)C(=O)OC2C1=CC=C2C(=C1)CCCN2C(=O)C1=CC=CC(F)=C1&&&
[0*]C(=O)C(O)CC(C)C&[0*]N[1*]&[1*]CCc1ccc(NC=O)cc1&&&
COC1=CC=C2C(=C1)C(=O)N(CC(=O)NCCC1=CC=CC=N1)C(=O)N2C&&&
O=C(O)C1=CC(N(CC2=C[NH]C3=CC=CC=C23)C(=O)C(=O)N2CCC3(CC2)OCCO3)=CC(Br)=C1&&&
[2*]C(C)(C)C&[2*]N[0*]&[0*]C(=O)C(CCCCCC(=O)NO)CC(=O)NO&&&
[0*]C1(C#N)C2c3ccccc3C([N+]3(C)CCCCC3)CC21&[0*]C(=O)c1c[nH]c2ccccc12&&&
C=C1[NH]C2=NC(C)=NN2C(CC)=C1C(=O)OC&&&
OCC1OC(OCCC2=CC=C(C3=CC=CC=C3)C=C2)C(O)C(O)C1O&&&
CN1C(=O)C2=NN(C(=O)NC3=CC=CC(Cl)=C3)C(SCC3=CC=CC=C3)=C2N(C)C1=O&&&
[0*]C(C)=O&[0*]N[2*]&[2*]CC[3*]&[3*]Nc1c(C([4*])=O)cnc2c(O[1*])cccc12&[1*]C[5*]&[5*]C1CC1^[4*]C1CC1&&&&
[1*]N1CCC(=O)CC1&[1*]C(=O)C[2*]&[2*]O[0*]&[0*]C(=O)c1ccccc1O[3*]&[3*]Cc1ccc(Cl)cc1&&&
[0*]Nc1nc2ccc(N3CCS(=O)CC3)cc2s1&[0*]CC[1*]&[1*]N1CCOCC1&&&
[2*]C(C)C&[2*]N[3*]&[3*]CC([0*])=O&[0*]Nc1ccc(S([1*])(=O)=O)cc1&[1*]N[4*]&[4*]C1CCCCCCCCC1&&&
[0*]C(=O)Cc1ccc(-c2nc(-c3ccc(Cl)cc3)c(-c3ccncc3)o2)cc1&[0*]Nc1ccc(F)cc1F&&&
[0*]C([1*])=O&[0*]Nc1ccc(SC(F)(F)F)cc1&&[1*]N1CCC2(CCN([2*])CC2)C1^[2*]C(=O)c1c(F)cccc1Cl&&&
[1*]Nc1oc(C)nc1C#N&[1*]Cc1ccc(O[0*])cc1&[0*]Cc1ccccc1&&&
COC1=CC=CC(C(=O)NCC2=NN=C(SCC(=O)C3=CC=C(C)S3)N2C)=C1&&&
CCCN1CC2=CC=C(OC)C(C)=C2C1=O&&&
O=C(NC1=CC=C(Cl)C=N1)C1C=C(C2=CC=CC=C2)CCC1&&&
CN1N=C(OCC(=O)O)C=CC1=O&&&
CCCC1=CC(C(N)=O)=C2[NH]C3=CC=CC=C3C2=C1&&&
CC(C)C(=O)C1C(=O)C(=O)N(C2=CC=C(C3=CSC=C3)C=C2)C1C1=CC=CC=C1C(F)(F)F&&&
O=S(=O)(NCCCNCCCCCNC1=C2C=CC=CC2=NC2=CC=CC=C12)C1=CC(=C2OCCN2CC2=CC=CC=C2)C2=CC=CC=C12&&&
[1*]CCC&[1*]O[0*]&[0*]C(=O)C[2*]&[2*]Sc1nc2scc(-c3ccc(OC)cc3)c2c(=O)n1C&&&
COC1=CC(COCC2=CN(C3=CC=CC(C(F)(F)F)=C3)N=N2)=CC(OC)=C1OC&&&
O=C1C2C(C(=O)N1C1=CC=C(Cl)C(Cl)=C1)C1(Cl)C(Cl)C2(Cl)C1(Cl)Cl&&&
NCCC1=CSC(C2=NN=C(C3=CC=CC=C3Cl)S2)=N1&&&
[5*]=CCCC[N+]1(C)CCCCC1&[5*]=C(c1ccccc1)c1ccc(C([0*])=O)cc1&[0*]O[2*]&[2*]CCCCCCCC[3*]&[3*]O[1*]&[1*]C(=O)CCCCC[5*]&[5*]C1CC1[4*]&[4*]C(=O)O&&&
[0*]C(=O)Cc1cc(OC)ccc1OC&[0*]N1CCC1([3*])C&[3*]C([1*])=O&[1*]N[2*]&[2*]S(=O)(=O)c1cccc(C#N)c1&&&
[0*]C(C)=O&[0*]Oc1ccc(C=[4*])cc1&[4*]=CC([1*])=O&[1*]O[2*]&[2*]CC[3*]&[3*]Oc1c(C)cccc1C&&&
CCOC(=O)N1CCN(C(=O)C2=NOC(C3CCCCN3S(=O)(=O)CC3=CC=CC=C3)=C2)CC1&&&
[1*]N1C(=O)NC(=O)C(=CN[0*])C1=O&[0*]C1CC1&&[1*]Cc1ccccc1&&
CC(=NNC=CC1=CC=C(Br)C=C1)C1=CC=CC(Cl)=C1&&&
CN1C(SCC2=CC=CC=C2)=NC2=CC(Cl)=CC=C2C1=O&&&
[0*]N(C)C&[0*]C(=O)C[1*]&[1*]O[2*]&[2*]C12CCCCC1(S(=O)(=O)c1ccc(Cl)cc1)c1c(F)ccc(F)c1OC2&&&
COC1=CC=CC=C1C=CC(=O)N1CC2=C(I)C=CC=C2C1C(=O)NCC1CCCCC1&&&
[0*]Nc1nc(Cl)nc(Cl)c1C&[0*]S(=O)(=O)c1ccc(Br)cc1&&&
O=C(CNC(=O)C1=CC=C(Cl)C=C1)OC1(C2=CC=CC=C2)CCCC1&&&
COC1=CC=CC(C2=NC(N)=NC=C2C(=O)C2=CC=CC=C2)=C1&&&
[0*]Cc1coc(-c2cccc(C)c2)n1&[0*]N([1*])C&[1*]Cc1ccoc1&&&
[0*]S(=O)(=O)c1cccc(-c2cnc(C3CC3)o2)c1&[0*]Nc1nccs1&&&
CC1=CC(C)=CC(C2COC3=C(C=CC=C3NC(C)(C)C(C)C)N2)=C1&&&
NC(=O)C1=CC=CC=C1NC1=CC=C2CC(=O)C3=C2C1=CC=C3&&&
[0*]C(=O)CC(C)(O)CCC(=O)O&[0*]Nc1cccc(C(C)(C)C)c1&&&
[2*]CC([1*])C&[1*]O[0*]&[0*]C(=O)c1ccccc1Cl^[2*]N1CCN(c2ccccc2)CC1&&&&
COC1=CC=C(C2C3=C([NH]C4=CC=CC=C34)C(C3=CC=C4OCCOC4=C3)N3CCCC23)C=C1&&&
[1*]Nc1ccccc1CC&[1*]S(=O)(=O)c1cc2c3c(c1)CN([0*])CC3CCN([2*])C2&[0*]C(C)=O&&[2*]S(=O)(=O)c1cccs1&&
CC1=CC=C(N(C(=O)COC2=CC=CC=C2)C(C(=O)NC2CCCC2)C2=CC=NC=C2)C=C1&&&
[1*]CC&[1*]O[0*]&[0*]C(=O)C1=C(c2ccc(-n3ccc(C(F)(F)F)cn3)cc2)NC(C)=C(C(=O)S[2*])C1c1ccc(Br)cc1F&[2*]Cc1ccc(C(F)(F)F)nc1&&&
CN(C1=NC=C(C(F)(F)F)C=C1Cl)S(C)(=O)=O&&&
CC(C)CC(NC(=O)C(O)CC1=CC=C(O)C=C1)C(=O)N1C(C(=O)NCCCCCC(=O)O)CC2CCCCC21&&&
CC1=CC=C(C(=O)NC2=NC=C([N+](=O)[O-])S2)C=C1&&&
COC1=CC(C=NNC(=O)C2=CC=CC=C2[N+](=O)[O-])=CC=C1O&&&
[0*]N1C(=O)C2Cc3nc4cc(O)ccc4cc3CN2C1=O&[0*]Cc1ccccc1&&&
O=C(NC(CC1=CC=CC=C1)C(O)C[N+]1([O-])CCOCC1)C1CCCCC1&&&
[0*]C(C)=O&[0*]Nc1ccc(C[n+]2ccn(C)c2)cc1&&&
[2*]N1C(=O)CSC1c1cc2ccccc2n1CC[0*]&[0*]S[1*]&[1*]CCc1ccccc1^[2*]Cc1ccc(Cl)cc1&&&&
CC1CCC2(OC1)OC1CC3C4CC=C5CC(O)CC(OC6OC(CO)C(O)C(O)C6O)C5(C)C4CCC3(C)C1(O)C2C&&&
O=C(O)C1=CC2=CC=C(O)C=C2OC1C1=CC=CC=C1&&&
[0*]CC(=O)NN=C1CC(=O)CC(C)(C)C1&[0*]Nc1ccc([N+](=O)[O-])cc1&&&
O=C(C1=C(C2CC2)N2N=C(C3=CC=CC=C3)C=C2N=C1)N1CCNCC1&&&
CC1=CC=C(N2CCN(C(=O)NC3=CC(N)=CC=C3O)CC2)C(C)=C1&&&
CNCC1=CC=C(OC2=CC=C(C)N=C2)C=C1&&&
[2*]CC&[2*]O[0*]&[0*]C([4*])=O&[4*]C1CSCCS(=O)(=O)N1[1*]&[1*]C(=O)C[3*]&[3*]Oc1cc2c(cc1OC)C(=O)N1CC(F)CC1C=N2&&&
[0*]=C1CCN(C(=N)N)CC1&[0*]=C1c2ccccc2C(N2CCNCC2)c2ccccc21&&&
[0*]CCCC&[0*]Oc1ccc(S([1*])(=O)=O)cc1&[1*]N1CN(C)C2(CCN(C)CC2)C1=O&&&
O=C(C=C(O)C(=O)NC1=CC=C(S(=O)(=O)N2CCCCC2)C=C1)C1=CC=C([N+](=O)[O-])C=C1&&&
O=C(NCC#CC1=CC=C2N=CC3=C(C2=C1)N(CC1CC1)C(=O)N3C1C2CC3CC1CC(O)(C3)C2)C1=CC=CN=C1&&&
CCOC(=O)C1=C(N2C(=O)CC(CC3=CC=CC=C3)C2=O)SC2=C1CCC2&&&
CN(CC1=CC=CC=C1)C1C=CC23CCN(CC4CC4)C(CC4=CC=C(O)C=C42)C3C1&&&
[1*]N([3*])C&[1*]CC([2*])c1ccccc1&[2*]N[0*]^[3*]S(=O)(=O)c1ccc(N)cc1^[0*]C(=O)c1ccc(Sc2nccn2C)c([N+](=O)[O-])c1&&&&&
CC1=CC=C(CCC(=O)N2C3=CC=CC=C3SC3=CC=C(C(F)(F)F)C=C32)C=C1&&&
[0*]Nc1ccc(Cl)c(C)c1&[0*]C(=O)c1cc([N+](=O)[O-])c(N2CCOCC2)nc1Cl&&&
COC1=CC2=C(N3CCN(C(=O)NC4=CC=CC(F)=C4)CC3)N=CN=C2C(OC)=C1OC&&&
[0*]CC&[0*]Oc1ncccc1C(N=O)n1ccnc1C&&&
O=C(CC1=CC=C(OC(F)(F)F)C=C1)NCCC1CCCCC1&&&
[0*]N1CCN(c2ccc(C)cc2C)CC1&[0*]C(=O)CCCC(=O)c1ccc(F)cc1&&&
[1*]S(C)(=O)=O&[1*]N[2*]&[2*]C1CCN([0*])CC1&[0*]C(=O)c1ccn2ncnc2c1&&&
[0*]CC(O)Cn1c([N+](=O)[O-])cnc1C&[0*]Oc1ccccc1-c1ccncc1&&&
[1*]C(=O)CNS(=O)(=O)Oc1c(C)cccc1C&[1*]N[4*]&[4*]C(CC(C)C)C([0*])=O&[0*]O[3*]&[3*]C1CC([N-][N+]#N)C([5*])CO1&[5*]O[2*]&[2*]C(=O)CN&&&
O=C1NC(=S)N(CC2=CC=CO2)C(=O)C1=CC=CC1=CC=CO1&&&
NC(CC1=C[NH]C=N1)C(=O)NC(CC1CCCCC1)C(=O)NC(CC1=C[NH]C=N1)C(=O)NC(CC1=CN=C[NH]1)C(=O)NC(CC1=C[NH]C=N1)C(=O)O&&&
CN1C=C(CCNC(=O)C2=CC=CN=C2OC2=CC=C(NC3=CC=CC=N3)C=C2)C2=CC=CC=C21&&&
[0*]Nc1cc(-c2cnc3cc(N([1*])[2*])ccn23)n(C(C)C)n1&[0*]C(=O)c1ccccc1&&[1*]CCO&[2*]CCO&&
COC1=CC(C=C2C(=O)NC(=S)NC2=O)=CC=C1OCC(=O)NC(=O)NC1=CC=C(F)C(C(F)(F)F)=C1&&&
CC(=O)NC1=C(C(=O)C2=CC=CC(C(F)(F)F)=C2)C2=C(CN(C(C)=O)C2)S1&&&
CSC1=CC=C(C=CCN2CCC(C(O)(C3=CC=C(F)C=C3)C3=CC=C(F)C=C3)CC2)C=C1&&&
CN1CCN(CC(=O)NN=CC=CC2=CC=CC=C2)CC1&&&
[4*]CCCCC&[4*]C1([3*])N=C(c2ccccc2)C(=O)N1[0*]&[0*]C(=O)C=[2*]&[2*]=Cc1ccc(OC)c(O[1*])c1^[3*]C(C)=O^[1*]C(C)C&&&&&
[2*]CC([1*])=O&[1*]N[3*]&[3*]Cc1ccc(F)cc1^[2*]O[0*]&&[0*]C(=O)CC[4*]&[4*]C1CCCCC1&&&
O=C1C2=C(SCCS2)C(=O)N1C1CN2CCC1CC2&&&
[0*]C([2*])C&[0*]N[1*]&[1*]C(C)(C)CC(C)(C)C^[2*]C1CC2(C)C=CC1(C)O2&&&&
O=[N+]([O-])C1=CC=CC(OCC2=NC(C3=CC=CC=C3O)=NO2)=C1&&&
COC1=CC=CC(N2CCN(C(=O)C3=CC(S(=O)(=O)N4CCN(C(=O)C=CC5=CC=C(OC)C=C5)CC4)=CC=C3C)CC2)=C1&&&
[0*]CC&[0*]C1OC(=O)C2C3CCC(O3)C12&&&
CCCC(=O)OCC(C)C1(O)CCC2(O)C3(C)CCC4C(C)(C)C(=O)CCC4(C)C3CC(OC(=O)C3=CC=C(OC)C=C3)C12C&&&
[2*]CC&[2*]O[0*]&[0*]C(=O)C[3*]&[3*]N[1*]&[1*]C(=O)CCn1ccc2cc(C3CCN([4*])CC3)ccc21&[4*]C[6*]&[6*]C1CCN([5*])CC1&[5*]C(C)C&&&
[0*]C1Oc2ccc(N(C)c3ccc([N+](=O)[O-])cc3)cc2C(c2ccc3ccccc3c2)C1C&[0*]C(=O)O&&&
CC1=CC=C(OC(=O)C2=C(C3=CC=C(O)C=C3)C3=CC=C(O)C=C3[NH]2)C=C1&&&
CC1=CC(Br)=CC2=C1OC(=O)C(C(=O)NC(C)(C)CC(C)(C)C)=C2&&&
O=C(O)C1=CC(Cl)=CC(C2=CC=C(I)C=C2)=N1&&&
CCOC(=O)C1=CC=C(NC2=NC(=O)C(=CC3=CC=CN3C)S2)C=C1&&&
[0*]=C1C(=O)Nc2ccccc21&[0*]=C(c1ccccc1)c1ccccc1&&&
CCOC(=O)C1=CC=C(CN(C)CC2=COC(C3=CC=CC=C3F)=N2)C=C1&&&
C1=CC=C(C2=CC=C(CN3CCC=C(C4=CC=CC=C4)C3)C=C2)C=C1&&&
CSC1=NC2=C(N)N=CN=C2[NH]1&&&
CCOC(=O)C1=C(C(=O)OCC)C2N(CC3=CC=CC=C3)C3=CC=CC=C3C23CC(C(=O)OC)N(S(=O)(=O)C2=CC=C(OC)C=C2)C3=N1&&&
[0*]Oc1nn(-c2ncc(C3CCNCC3)cc2F)c(C)c1Oc1ccccc1F&[0*]C(C)C&&&
[2*]CC&[2*]O[0*]&[0*]C([1*])=O&[1*]N1CCN(C(=S)S[3*])CC1&[3*]Cc1ccccc1&&&
CCCCC1=CC=C(C2=CC=C(COC3=CC=C(OC)C=C3CCC(=O)O)O2)C=C1&&&
CC1=NCCC2=CC(OCCCC3=CC=CC=C3)=C(OCCCCCCCOC3=CC=CC=C3)C=C12&&&
CN1C=C(CN2CC3COCC4(CCN(CC5=COC=C5)C4)C3C2)C=N1&&&
[0*]C(=O)c1csnn1&[0*]Nc1ccc(Cl)cc1&&&
COC1=CC=C(C(=O)NC2=CC=NC(C3=CC=NC=C3)=N2)C=C1&&&
[1*]CC&[1*]O[0*]&[0*]C(=O)[C-](C#N)C=[2*]&[2*]=C1C(=O)C2CCN1CC2&&&
CCOC(=O)C1=CN=C(SC2=CC=C(Cl)C=C2)N=C1O&&&
CC(=O)NC1C(OC(C)=O)C=C(C(=O)O)OC1C(OC(C)=O)C(OC(C)=O)C(OC(=O)CO)C(OC(=O)C=CC1=CC=CC=C1)C(OC(C)=O)C(OC(C)=O)C(OC(C)=O)C1C=
[0*]CCC&[0*]N([1*])c1ccc2c(OC)nnc(Nc3cccc(Cl)c3)c2c1&[1*]CCC&&&
[2*]CC(=O)c1ccccc1&[2*]O[0*]&[0*]C(=O)C([3*])Cc1ccccc1&[3*]N[1*]&[1*]C(=O)c1ccco1&&&
O=C(C1=CC=CC=C1)C1=C(C2=CC=CC=C2)N=CN(CC2=CC=CC=C2F)C1=O&&&
O=C(NC1=N[NH]C(C2=CC=CC=C2)=C1)N1CCC2=CC(S(=O)(=O)NC(CC3=CC=CC=C3)C(=O)O)=CC=C21&&&
COCC1CC2(CCN(C(C)=O)C2)CN1S(=O)(=O)C1=CC=CC=C1F&&&
N=C1SC(=CC2=C[NH]N=C2C2=CC=CC=C2)C(=O)N1CC1=CC=CO1&&&
CCOC(=O)C1=C(CSC2=CC=CC=C2)NC(=O)NC1C1=CC=C(F)C=C1&&&
CN(C)CCN1C=CC2=CC(NC(=O)C3=CC=C(C4=CC(F)=CC=C4C(=O)O)C=C3)=CC=C21&&&
CN(C)CCCNC(=O)C1=CC=C(NC(=O)NC2=CC=C(S(N)(=O)=O)C=C2)C=C1&&&
CC(C(=O)N1CCCOC1)N1CCN(S(=O)(=O)CC2=CC=CC=C2)CC1&&&
CC1=C(C)CCC(C(C)C)C1=NNC(=O)NC(=O)NC1=CC=CC=C1&&&
CN1CCC2(CSSS2)NC1=O&&&
[0*]C(=O)CN&[0*]N[2*]&[2*]CC([1*])=O&[1*]N[3*]&[3*]Cc1c2ccccc2c(C=NO)c2ccccc12&&&
CCCCCCCCCCCCCCCCCCCCOP(=O)(O)OC(CNCCCCCCCCCCCC)CO[9*]&[9*]C1OC(CO)C(O)C(O)C1O&&&
[0*]CCCC&[0*]N1CCc2cc(OC)c(O)c3c2-c2cccc(OC)c2CCC13&&&
COC1=CC2=C(C=C1OC)[NH]C(=O)C(C(C1=NN=NN1C1CCC(C)CC1)N1CCN(C3=CC=CC=C3)CC1)=C2&&&
[0*]OC&[0*]C(=O)c1ccc(Cl)cc1N[1*]&[1*]S(=O)(=O)c1cccc(Cl)c1&&&
[0*]C(C)=O&[0*]Nc1cccc(-c2ccncc2)c1&&&
[0*]N(C)c1ccccc1Nc1nc(Nc2ccc3cc[nH]c3c2)ncc1Cl&[0*]S(C)(=O)=O&&&
CCC1CC[N+]2(CCCC2)C1&&&
[0*]Nc1cc(Cl)ccc1C&[0*]C(=O)c1ccc(C[1*])cc1&[1*]N1C(=O)C2C3CCC(C3)C2C1=O&&&
COC1=CC(C(C)=O)=CC=C1OCC1=NC2=C(C(=O)N(C3=CC(Cl)=CC(Cl)=C3)C(=O)N2C)N1C&&&
[3*]C(C)C([0*])=O&[0*]O[2*]&[2*]CC([1*])=O^[3*]Oc1ccccc1^[1*]N1CC2CCCC(C1)C2&&&&&
[1*]Sc1nc(=O)cc(C)[nH]1&[1*]CC([0*])=O&[0*]Nc1cc(Cl)ccn1&&&
[0*]C(C)=O&[0*]O[1*]&[1*]C1CC2C(CCC3C4CC(C)C(=O)C4(C)CCC13C)C2(C)C&&&
CN1C(=O)C2=C(C=C[NH]2)N(CC(=O)NC2=CC(F)=C(F)C=C2F)C1=O&&&
[0*]C(=O)CCn1c(C)csc1=O&[0*]Nc1ccc(S([1*])(=O)=O)cc1&[1*]N1CCCC1&&&
[1*]CCCC&[1*]O[2*]&[2*]Cc1ccc(C2(O)C(F)=CC(=O)CC2([3*])[4*])cc1&[3*]O[0*]&[0*]C(=O)CCC^[4*]C(=O)O&&&&
[1*]Nc1c(F)cc(C=[2*])cc1OC&[1*]S(N)(=O)=O&&[2*]=CC([0*])=O^[0*]Nc1ccc(-c2nc3ccccc3[nH]2)cc1F&&&
[1*]CC&[1*]N([2*])[0*]&[0*]C(=O)C([3*])c1ccccc1&[3*]N1CCN(c2ncccn2)CC1^[2*]CC&&&&
CC1=CC2=C(OC3=C(C)C(OC4=CC=CC=C4C)=C(C=O)C(O)=C3C2=O)C2=C1C=CO2&&&
CSC1=CC=C(CN2CCC(OCC3=CC=CC=N3)CC2)C=C1&&&
[0*]C1CC2(O)C(O)CC3CCC4C5C(O)CC(=O)C5(C)CCC4C3C2(C)CC1O&[0*]CCCc1ccccn1&&&
[2*]CCC&[2*]O[0*]&[0*]C(=O)c1ccc(N[1*])cc1&[1*]C(=O)C[3*]&[3*]SC(C)=O&&&
[0*]C(=O)CCC&[0*]Nc1ccc(Sc2ccc(OC)c(OC)c2)cc1&&&
CC1=CC=CC2=C1C1=CC=C(SCC(=O)NC3CCCCC3)C=C1C(=O)O2&&&
[2*]CC&[2*]C1([3*])Cc2c(-c3ccc(N[0*])c(F)c3)ccnc2O1&[0*]C([1*])=O&[1*]N(C)C^[3*]CC&&&&
COC1=CC(C2=COC3=CC(O)=CC(OC)=C3C2=O)=CC(OC)=C1OC&&&
O=C(CNS(=O)(=O)C1=CC=CC=C1)NC1=CC=CC(S(=O)(=O)NC2=CC=CC=C2)=C1&&&
[1*]CC&[1*]O[0*]&[0*]C(=O)C(C)C(=O)C=[2*]&[2*]=C(O)C[3*]&[3*]C1C(C)(O)CCC2C(C)(C)CCCC21C&&&
CN(C)S(=O)(=O)N1C=C(C(=O)O)C(=O)C2=CC(F)=CC=C21&&&
CCN1C(=O)C(=C2SC(=S)N(NC(=O)C3=CC=C(Cl)C=C3)C2=O)C(=O)N(CC)C1=O&&&
O=C(NC1=NC=CC=N1)C1CC(=O)N(C2=CC=C(F)C=C2)C1&&&
O=C(NS(=O)(=O)N1CCOCC1)C1=CC([N+](=O)[O-])=CC2=C1OCO2&&&
CC1(C)CC2=C(C(=O)NCC3CCCO3)C=C3C(=C2CO1)[NH]C(=O)C1=C3N(CC2CC2)C(=O)CC1&&&
C1=CN=C(C2CCCN2)N=C1&&&
[0*]C(=O)c1cnccn1&[0*]Nc1ccccc1C([1*])=O&[1*]N[2*]&[2*]C[3*]&[3*]C1CCCO1&&&
CCCCC1=CC(=O)OC2=C3C4=C(CCCC4)OC3=C3C=CC(C)(C)OC3=C12&&&
[0*]=Cc1cn(C)c2ccc(Oc3cccc(CC)c3)cc12&[0*]=C1C(=O)Nc2ccccc21&&&
NCCC1=N[NH]C(C2=CC=C(C3=CC=CC=N3)C(F)=C2)=N1&&&
[0*]Nc1cnccc1C1CC(C)C(S(N)(=O)=O)C(C)C1&[0*]C(=O)Cn1ccc(=O)n(C)c1=O&&&
[0*]Nc1ccc(OC)cc1&[0*]C(=O)Cn1nnc(C([1*])=O)c1N&[1*]Nc1ccc(C)c(C)c1&&&
CN(CC1=CC=CC=C1C1=CC=CC(F)=C1)CC1(O)CCCN2CCCCC21&&&
CC1=C(C(=O)C2=CC=C(Cl)C=C2)C(=O)N2N=C(C3=CC=CC=C3)C=C2[NH]1&&&
[0*]C(=O)C(C)C&[0*]N[1*]&[1*]C([2*])c1ccccc1&[2*]N1CCC2(CC1)OCc1ccccc12&&&
[0*]NC(=S)NC1CC(C)(C)Oc2ccc(F)cc21&[0*]CCn1ccnc1&&&
O=C(COC1=CC=C(Br)C=C1)NCCN1CCOCC1&&&
[0*]C(=O)c1cccc([N+](=O)[O-])c1&[0*]Nc1ccc(-n2ccccc2=O)cc1F&&&
CC(=O)C1=CC=C(N2CC3(CCN(CCO)CC3)OCC2=O)C=C1&&&
[2*]S(=O)(=O)c1ccc(C)cc1&[2*]N1CCN([0*])CC1&[0*]C(=O)c1ccc(N[1*])cc1&[1*]C([3*])=O&[3*]C1CC1&&&
[1*]C1(C)CN([0*])CCO1&[0*]C(=O)c1cccc([N+](=O)[O-])c1&&[1*]C(F)(F)F&&
O=S(=O)(NC1=CC=CC(Br)=C1)C1=CC=C2OCCOC2=C1&&&
OCC1OC(OC2=CC=C3C(=C2)CCC2=C3[NH]C3=CC=CC=C23)C(O)C(O)C1O&&&
COC1=CC=C2C=CC3COCC3C2=C1&&&
O=C(NC1=CN=C(OC2=CC=C(F)C=C2)C(Cl)=C1)C1=CC=NC=C1&&&
[0*]Oc1cccc(CC([1*])C)c1&[0*]CCC[2*]&[2*]N(C)C^[1*]N[3*]&&[3*]CC(O)c1cc(O)cc2c1OCC(=O)N2&&&
[2*]Cc1cc2ccc(OC)cc2[nH]c1=O&[2*]N([3*])[0*]&[0*]C([1*])=O&[1*]Nc1ccccc1^[3*]CCc1ccccc1&&&&
CC(CCNC(=O)CCC(=O)NCCC1CCCCC1)NCC(O)C1=CC=C(O)C(O)=C1&&&
[2*]CC([0*])=O&[0*]N[4*]&[4*]C1CCN([3*])CC1^[2*]N([1*])c1ccc(Cl)cc1^[3*]S(=O)(=O)c1ccc2c(c1)OCCO2&[1*]C(=O)c1ccco1&&&&&
CCOC(=O)C1(CC2=CC=C(C(F)(F)F)C=C2)CCN(C(=O)C2=C(C)N(C)N=C2)CC1&&&
[1*]C1CCC(n2c(=O)n(C)c3cnc4[nH]ccc4c32)CC1&[1*]C[0*]&[0*]N1CCC(c2cc(-c3cccc(C#N)c3)n[nH]2)CC1&&&
[0*]C(C)=O&[0*]Nc1cc(N[1*])ccc1O[2*]&[1*]C(=O)c1ccco1&&[2*]C1CCN([3*])CC1^[3*]Cc1ccccc1&&&
CC1=CC(=O)OC2=CC(OCC(=O)NCC3=CC=CC=C3Cl)=CC=C12&&&
O=C(C1=CC=C(F)C=C1)N1C2C3=CC=CC=C3CC2C(=O)N1CCN1CCCC1&&&
COC1=CC(O)=CC(C)=C1CCCCCOC1=CC(N)=NC(N)=N1&&&
[2*]CC(C)C&[2*]N([3*])[0*]&[0*]C(=O)c1cccc(C([1*])=O)c1&[1*]N[4*]^[3*]CC(C)C^[4*]C(Cc1ccccc1)C(=O)C[5*]&&&[5*]N[6*]&[6*]S(=O)(=O)c1cccc2ccccc12&&&
CC1=CC=C(C2=NN3C(N)=C(C#N)C(NCC4=CC=CO4)=NC3=C2)C=C1&&&
O=C(=O)NC1=NC(C2=CC=CS2)=CC(C2=CC=CS2)=N1&&&
CC1=CC(NC(=O)CSC2=NN=C(C3CC3)N2C2=CC=C(Cl)C=C2)=NO1&&&
[0*]Nc1ccc(CC)cc1&[0*]C([2*])=O&[2*]C1CCN([1*])CC1&[1*]S(=O)(=O)c1c(C)noc1C=[3*]&[3*]=Cc1ccco1&&&
[0*]CC&[0*]N([1*])[2*]&[1*]CC&&[2*]CC[3*]^[3*]N[4*]&[4*]C1(c2ccccc2)c2ccccc2C(=O)N1[5*]&[5*]Cc1ccc(C#N)cc1&&&
NC(=O)CNC1=NC=NC2=CC=C(N3CCC(O)C3)C=C12&&&
[0*]OC&[0*]C([1*])=O&[1*]Oc1ccc2c(=O)cc(-c3ccccc3)oc2c1C[2*]&[2*]N1CCN([3*])CC1&[3*]CCO&&&
CCC(=O)N1CSCC1C(=O)NC1CCCCCCCC1&&&
COC1=CC=C(C=NN2C(C)=NN=C2C2=CC=CC=C2)C2=CC=CC=C12&&&
[0*]=Cc1ccc(O)c(OC)c1&[0*]=CC1C([1*])C(=O)OC1c1cc(OC)c(O)c(OC)c1&[1*]CO&&&
[0*]N(C)C&[0*]C([1*])=O&[1*]N1CC(O)C(F)(F)C1c1ccccc1&&&
[2*]CC&[2*]O[0*]&[0*]C([4*])=O&[4*]C1CCN([1*])CC1&[1*]C(=O)c1ccc2c(c1)N([3*])CCS2&[3*]Cc1ccc(C)cc1&&&
COC(=O)CN(C1=CC(OCC2=CC=CC=C2)=CC([N+](=O)[O-])=C1)S(C)(=O)=O&&&
COC1=CC=CC=C1C1=CC=C(C2C3CN(C)CCC32)C=C1&&&
CC1=CC(C)=C2CC(C)(C(=O)NCC3=CC=CC(C(F)(F)F)=C3)OCC2=C1&&&
[1*]Cc1ccc(OC)c(OC)c1&[1*]N[0*]&[0*]C(=O)Cn1ncc2c3ccccc3nc-2c1O&&&
[0*]OC&[0*]C(=O)C([2*])C&[2*]N[1*]&[1*]C(=O)C(N)C=[3*]&[3*]=C(C)C=[4*]&[4*]=Cc1ccccc1&&&
CN1C=C(C2=CC3=C4CCCN4C(O)=NC3=NC2=O)C2=CC(O)=CC=C21&&&
[0*]CCCCCCC(c1ccc(F)cc1)c1ccc(F)cc1&[0*]N1CCC(c2ccccc2)CC1&&&
[1*]C1CC(C)(O)CC(=O)O1&[1*]C[0*]&[0*]OP(=O)(O)OP(=O)(O)O&&&
[3*]CC&[3*]C1(c2ccc(Br)cc2)NC(=O)N([2*])C1=O&[2*]CC([0*])=O&[0*]Nc1cc(C#N)ccc1N[1*]&[1*]C(C)C&&&
O=C(O)CCCC=CCC1C2CCC(O2)C1C=CC(O)COC1=CC=CN=C1&&&
[0*]C(=O)CC&[0*]Nc1cc(C)oc1C(=O)O&&&
[1*]CC&[1*]N[0*]&[0*]C(=O)c1onc(C[2*])c1C(F)(F)F&[2*]Sc1ccccc1&&&
ClC1=CN=C(N2CCN3CCCC3C2)N=C1&&&
COC1=CC=C(C=NNC2=C(C(=O)C3=CC=CC=C3)S(=O)(=O)C3=CC=CC=C32)C=C1&&&
[2*]CC&[2*]O[0*]&[0*]C([4*])=O&[4*]C1C([6*])C23C=CC1(O)C(C([1*])=O)=C2CCCC3&[1*]O[3*]&[3*]CC^[6*]CC[5*]&&[5*]Sc1nnc(-c2ccc(C)cc2)o1&&&
ON=C(C(=NC1CCCCC1)C1=CC=C(F)C=C1)C(C1=CC=CC=C1)C1=CC=CC=C1&&&
CCCCCCCCCCCCCCOC(=O)C1=CC=C(O)C=C1&&&
CC1=CC=C(S(=O)(=O)N=C2N=CC(CC(C)(C)C)S2)C=C1&&&
COC1=CC(NC(=O)CCCCC(=O)OC23CC4CC(CC(C4)C2)C3)=CC(C(=O)O)=C1&&&
CC(C)CCC(=O)NC1=CC=C(C2C3=CC=C(N(C)C)C=C3OC(=N)C2C#N)C=C1&&&
CN1C(=O)C(C(=O)O)CC2=CC=CC=C21&&&
COC1=CC=C(C2=CC=C(CN3C(=O)C4C5C=CC(C5)C4C3=O)C=C2)C=C1&&&
COC(=O)OC12CC3(C)C(OC(C)=O)CCC(C)C3C13OC(COC(=O)OC(C)OC(=O)C1=CC=CC=C1)C(C)(C)C23&&&
[3*]CC([0*])=O&[0*]N[1*]&[1*]CCc1ccccc1^[3*]C1C(=O)NCCN1[2*]&&[2*]S(=O)(=O)c1ccccc1&&&
CN1C(C2=CC=CC=C2)=NN=C1SC1CCN(C2CCOCC2)C1&&&
CC1(C)N=C(N)N=C(N)N1C1=CC=C(C(=O)NC(CC(=O)O)C2=CC=CC=C2)C=C1Cl&&&
[1*]=CC([0*])=O&[0*]Nc1c(-c2ccc3ccccc3c2)nc2ccccn12&&[1*]=Cc1ccccc1&&
[0*]Nc1cc(-c2nc3cc(C)cc(C)c3o2)ccc1C&[0*]C(=O)C(C)C&&&
COC1=CC=C(C2=NNC(=O)C2(C)C)C=C1&&&
CC(C)C(NC(=O)C1C(C2=CC=C(C(=O)N(CC(N)=O)C3=CC=CC=C3)C=C2)CCN1C(=O)C(NC(=O)OCC1=CC=CC=C1)C(C)C)C(=O)C(F)(F)F&&&
[0*]C(=O)c1ccccc1Cl&[0*]Nc1ccc(O)cc1&&&
[1*]=C(C)C&[1*]=CCC(O)CC(=[2*])C&[2*]=CCO&&&
[1*]N1C(=O)NC2(CCCc3ccccc32)C1=O&[1*]CCC[0*]&[0*]N1CCC([2*])CC1&[2*]Cc1ccccc1&&&
[0*]N1C(=O)C2C(C1=O)C(c1ccc(C#N)cc1)N1CCCC21C&[0*]Cc1ccc(F)cc1&&&
S=C(NCCCN1CCOCC1)NC1=CC=C2C=CC=CC2=C1&&&
[0*]NC1=CC(=O)CC(C)C1&[0*]Cc1ccc(Cl)cc1&&&
CC(NC(=O)C1=CC=CC=C1NC(=O)C1=CC=CC=C1[N+](=O)[O-])C1=CC=C(F)C=C1&&&
[2*]CC&[2*]O[0*]&[0*]C(=O)C([1*])=O&[1*]N1C2CCCCC1CC1(CC1)C2&&&
C=C1[NH]C2=CC=CC=C2C1=C(O)C(=O)NC1=CC=C(S(=O)(=O)N2CCCC2)C=C1&&&
COC1=CC=C(C2=C(C3=CC=C(OCCN4CCCC4)C=C3)C3=CC=CC=C3O2)C=C1&&&
O=[N+]([O-])C1=CC=CC(C2=NN=C(SCC3CCCO3)O2)=C1&&&
[0*]CCCCCC&[0*]Oc1cc(-n2cnnc2)ccc1N&&&
[0*]OC&[0*]C(=O)C1=C(c2ccccc2O[3*])CC2CCC1N2[1*]&[1*]C([2*])=O&[2*]N[4*]^[3*]Cc1ccccc1^[4*]Cc1ccccc1F&&&&&
S=C1N(C2=CC=CC=C2)CCN1CC1=CC=CC=C1&&&
[0*]S(=O)(=O)c1ccc(Cl)s1&[0*]N1CCC([1*])CC1&[1*]N1CCCCC1&&&
[0*]OC&[0*]C(C)c1cnc2[NH]ncc2c1C(=O)C=[1*]&[1*]=Cc1ccc(O)cc1&&&
[1*]C([0*])=O&[0*]N1CCCC1&&[1*]C1CCN(c2nn3cc(-c4ccc(Cl)cc4)nc3s2)CC1&&
CN(CCN(C)CCCOC1=CC=C2OC(=O)C3=CC4=C(CCCC4)N=C3C2=C1)C1CCCCC1&&&
O=C1CCCN1CCCN1CCC(CO)(CCOS(=O)(=O)C2=CC=CC=C2)CC1&&&
[2*]CCN&[2*]N[0*]&[0*]C(=O)Cc1ccc(O[1*])cc1&[1*]C1CCN([3*])CC1&[3*]CCCc1ccccc1&&&
[0*]=Cc1ccc(OC)c(C(=O)O)c1&[0*]=Cc1ccccc1&&&
CCCCCCN1N=C(C(=O)NC2=CC=C(N3CCOCC3)C=C2)C2=CN=C3N=C(N(C)C)SC3=C21&&&
[0*]S(=O)(=O)c1ccc(Oc2cc(Cl)c(Cl)cc2-n2cc(C=C(F)C(=O)O)nn2)c(Cl)c1&[0*]N1CCCC1&&&
[0*]C(C)(C)CC&[0*]ON=C1C2CCn3c(=O)c4cc(Cl)ccc4nc3C2=NN1c1ccc(Cl)cc1&&&
[0*]C(=O)C1=CCNCC1&[0*]N[1*]&[1*]Cc1cccs1&&&
[0*]OC&[0*]C(=O)c1cc(OC)c(OC)cc1N[1*]&[1*]C(=O)C[2*]&[2*]N1CCCCCC1&&&
COC1=CC=C(C2=NC3=CC=CC=C3N(C(=O)C3=CC=CC(C)=C3)C2C(=O)O)C=C1&&&
[3*]C(C)C([1*])=O&[1*]N[4*]&[4*]C(Cc1c[nH]c2ccccc12)C([2*])=O^[3*]N[0*]^[2*]N[5*]&[0*]C(=O)C(N)Cc1c[nH]cn1&[5*]C(Cc1ccccc1)C(=O)O&&&&&
[0*]C(=O)C([1*])=O&[0*]N[2*]&[2*]CCC1=CCCCC1^[1*]N[3*]&&[3*]C[5*]&[5*]C1OCCCN1[4*]&[4*]S(=O)(=O)c1cccs1&&&
[1*]CCCCCC&[1*]Oc1c(OC)cc(CC(C)C)cc1OC&&&
[0*]Oc1ncnc(N[2*])c1-c1ccc(C)cc1&[0*]CC[1*]&[1*]Oc1ncc(Cl)cn1^[2*]S(=O)(=O)c1ccc(C(C)(C)C)cc1&&&&
[0*]C(C)=O&[0*]Nc1ccc2cc(-c3ccc4c(c3)CNCC4)[nH]c2c1&&&
O=S1(=O)C2=CC=CC=C2C(NC2=CC=CC=C2)C2=CC=CC=C21&&&
CCCCCCCCCCCCCCCC(=O)OCC(COC(=O)CCCC[N+](C)(C)C)OC(=O)C1=CC=C(N(C)C)C=C1&&&
CN1CCC(C(=O)N2CCC(N3C(=O)[NH]C4=NC=C(C5=CC=C(Cl)C=C5)N=C43)CC2)CC1&&&
CC1=CN=C(C)C(CCNC(=S)NCC2=CC=C(NS(C)(=O)=O)C=C2)=C1&&&
CN(C)CCOC1=CC=NC=C1&&&
[0*]C([1*])=O&[0*]Nc1ccccc1&&[1*]N([2*])[4*]^[2*]Cc1ccccc1&&[4*]C1CCN([3*])CC1^[3*]Cc1nnn(-c2ccccc2)c1-c1ccccc1&&&
CC(C)CCN1N=NN=C1C(C1=CC=CC=C1)N1CCN(C(=O)C2=CC=CO2)CC1&&&
[0*]OS(C)(=O)=O&[0*]CC[1*]&[1*]Nc1ccnc2cc(Cl)ccc12&&&
CCCCCC1=CC=C(C(=O)CSC2=NC3=CC(OC)=CC=C3[NH]2)C=C1&&&
[4*]S(=O)(=O)c1ccc(C)cc1&[4*]N1CCCOC1[5*]&[5*]C[2*]&[2*]N[0*]&[0*]C(=O)C([1*])=O&[1*]N[3*]&[3*]CCc1ccccc1&&&
CCN1C(=O)C2CCC3C(=NOC(C)SC4=NN=C(C)S4)CC(O)C(O)C3C2C1=O&&&
CCC(=O)N1CC(OC2=CC=C(NC(=O)C3=NNC(=O)CC3)C=C2)CC1C(=O)NCCC1=CC=CC=C1&&&
CC(=O)C1=C(NC(=O)C2=CC=CC(S(=O)(=O)N(C)C)=C2)SC2=C1CCC2&&&
C1=CN=CC(COC2=NN3C(C4=CC=CO4)=NN=C3C3=C2C2CCC3CC2)=C1&&&
[0*]C([1*])=O&[0*]N[2*]&[2*]CCCn1ccnc1^[1*]Nc1ccc(Br)cc1&&&&
[1*]OC&[1*]CCC[2*]&[2*]N[0*]&[0*]C(=O)C[3*]&[3*]S[4*]&[4*]Cc1cccc2ccccc12&&&
[0*]C(=O)c1[nH]c2ccc(Cl)cc2c1S(=O)(=O)c1cc(C)cc(C)c1&[0*]N[1*]&[1*]C(C)c1ccccc1&&&
N#CCCN(CC(=O)NC1=CC=CC(C(F)(F)F)=C1)C(=O)C1=CC=C(S(=O)(=O)N2CCCC2)C=C1&&&
CC1(C)CC(=O)C2=C(C1)N(C1=CC=C(F)C=C1)C1=CC=C(OCC(O)CN3CCCCC3)C=C21&&&
CC1=C(SC2=CC=CC=C2)N(COC2CCCC2)C(=O)[NH]C1=O&&&
O=C1OC(C=CC2=CC=C(O)C=C2)=NC1=CC1=CC=C(O)C=C1&&&
CCCCCCCCCCC(O)C1=CC=C(CC(=O)O)C=C1&&&
O=C(O)C=C1CCN2C1=NC1=CC=CC=C1C2=O&&&
COC1=CC2=C3C(=CC4=C2N=C[NH]4)C1=O&&&
[0*]Oc1ccc(-c2nc3c(=O)n(CCC)c(=O)n(CCC)c3[nH]2)cc1&[0*]Cc1ccc([N+](=O)[O-])cc1&&&
O=C(O)CC(SCC(=O)O)C(=O)O&&&
CCC(C)C1NC(=O)C(CC2=CC=C(O)C=C2)NC(=O)C2CCCN2C(=O)C(CC2=CC=CC=C2)NC(=O)C2CCCN2C(=O)C(N)CCCN2C(=O)C(C(C)CC)NC1=O&&&
[0*]S(=O)(=O)c1ccc(-n2c(C)nc3cccnc32)cc1&[0*]N(C)C&&&
CNC1=CC=C(NCC2=CC=C(Cl)C=C2Cl)N=N1&&&
O=C(O)C1=CC=C(C=NNC(=O)C2COC3=CC=CC=C3O2)C(O)=C1&&&
O=C(CCCC1=CC=CC=C1)C1=NC(C2=NC3=CC=CC=C3O2)=CS1&&&
N#CC1CN(C(N)=O)CC1C1=CC=CC=C1&&&
CCC(=O)C1=CC=C(OC)C(O)=C1&&&
NS(=O)(=O)C1=CC=C(C2=NC3=C(NC(NCC4=CC=C5OCOC5=C4)=NC3C(F)(F)F)C(CO)=C2C2=CC=CC=C2)C=C1&&&
[1*]Oc1cc(=O)n(CC)c2ccccc12&[1*]CC([0*])=O&[0*]Nc1nccs1&&&
CCCS(=O)(=O)NCC1=CC=C(N2C=NC=N2)C=C1C&&&
[1*]C(=O)c1ccc(Cl)cc1&[1*]C1CCN([0*])CC1&[0*]Cc1cc2c([N+](=O)[O-])cccc2[nH]1&&&
[0*]C(=O)CCS(=O)(=O)c1cccc2nsnc12&[0*]N1CCN(c2ccccc2)CC1&&&
CN1C=NC(S(=O)(=O)N2CCC(C(=O)NC3=CC=CC=C3C(F)(F)F)CC2)=C1&&&
O=C1[NH]C(=S)[NH]C2=CC=CN=C12&&&
[0*]C([3*])=O&[0*]N[1*]&[1*]Cc1cccc(C(F)(F)F)c1^[3*]C1CCCN1[2*]&&[2*]S(=O)(=O)c1cccc2nsnc12&&&
COC1=CC=CC=#C2CN(C)CCC21&&&
CC1=CC=C(OCCCC(=O)N2C=CN=C2SCC(=O)NC2=CC=C3OCOC3=C2)C=C1&&&
COC1=CC=C(C=C2CCCC3C2=NC(N)=C(C#N)C3C2=C(OC)C=CC=C2OC)C=C1&&&
[0*]C(=O)C(=O)C(C)(C)CC&[0*]N1CC2CC1([2*])C(=O)N2[1*]&[1*]C(C)=O&&[2*]Cc1ccccc1&&
CC1=CC=CC(Cl)=C1NC(=O)C1=CC=C2[NH]C(C3=C[nH]C4=CC=CC=C34)=NC2=C1&&&
[0*]C1(N)CC1&[0*]C(=O)O&&&
[0*]C(=O)CCCc1cnc(SC)nc1&[0*]N[1*]&[1*]Cc1ccccc1Cl&&&
CC1=CN(CCCC(=O)NCC2=CC=CO2)C(=O)[NH]C1=O&&&
C=CCN(C)CCCOC1=CC=C2OC3=CC=CC=C3C(=O)C2=C1&&&
[1*]N1CCNC(=O)C12CCN([0*])CC2&[0*]C([2*])=O&[2*]C12CC3CC(CC(C3)C1)C2^[1*]C[3*]&&[3*]C1CCCCC1&&&
COC1=CC=C(C2=CC=CC=C2C=C2C(=O)NC(=O)NC2=O)C=C1&&&
[0*]CCCC&[0*]N1CCC([1*])CC1&[1*]N1CCN(c2ccc(Br)c(C)c2)CC1&&&
[0*]OC&[0*]C1OC([3*])C2COC([1*])C12&[1*]O[3*]&[3*]C1C([2*])OC([4*])C1O^[3*]OS(=O)(=O)O^[2*]OS(=O)(=O)O&&&&[4*]CO&&
CC(C)CC(NC(=O)OCC1=CC=CC=C1)C(=O)NC(CC1=CC=CC=C1)C(=O)C(=O)O&&&
[2*]Sc1nnnn1-c1ccc(OC)cc1&[2*]CC([0*])=O&[0*]N[1*]&[1*]C[3*]&[3*]C1CCCO1&&&
CN1C(C(=O)N2CCCC(OC3=CC(=O)N(C4=CC=CC(CN5CCSCC5)=C4)C=C3)C2)=CSC1=O&&&
COC1=CC=C2[NH]C3=C(C)C4=CC=NC(C[N+](=O)[O-])=C4C=C3C2=C1&&&
[0*]OP(=O)(O)C(F)(F)P(=O)(O)O&[0*]C[1*]&[1*]C1C=CC(n2cnc3c(N4CCOCC4)ncnc32)O1&&&
[0*]Nc1cc(-c2nc3ccccc3[nH]2)ccc1C&[0*]C(=O)C[1*]&[1*]Oc1ccccc1&&&
[1*]N([3*])C&[1*]CC([0*])=O&[0*]N[2*]^[3*]S(=O)(=O)c1ccc(Cl)cc1^[2*]Cc1ccco1&&&&&
[0*]C(=O)C(C)C&[0*]Nc1nc2ccc(-c3cccc(N[1*])c3)cc2[nH]1&[1*]C([2*])=O&[2*]Nc1cc(C(C)(C)C)on1&&&
COC1=CC=CC=C1CCNC(=O)CN1C(=O)N(CC2=NC(C)=C[NH]2)C(=O)C2=CC=CC=C21&&&
CCOC1=CC=C(NC(=O)CSC2=NN=C(C)N2C)C=C1&&&
[0*]Cc1ccc(C)s1&[0*]N[1*]&[1*]Cc1cccnc1N1CCOCC1&&&
[1*]CCc1ccc(OC)c(OC)c1&[1*]N[0*]&[0*]C(=O)c1cc(C(=O)CCCCCC(=O)O)c[nH]1&&&
NC(=O)NC(=S)NC1=CC=C(OCC2=CC=CC([N+](=O)[O-])=C2)C=C1&&&
CC1=CC=CC(C2=NN=C(CN(C)C(C)C3=CC=CC=C3)O2)=C1&&&
[3*]CC&[3*]O[0*]&[0*]C(=O)c1c(N[1*])sc2c1CC(c1ccc(OC)cc1)NC2&[1*]C(=O)CC([2*])=O&[2*]Nc1ccc(C)cc1C&&&
[0*]Oc1ccc(-c2cc3ccc(C#N)cc3o2)cc1&[0*]CCCC[1*]&[1*]N1CCC(O)CC1&&&
CC1=CC=CC(C2=C(C3=CC=CC4=C(C)C=CC=C34)C3=C([NH]C=NC3=O)O2)=C1&&&
[0*]N1CCCC1c1noc(CC)n1&[0*]C(=O)c1ccnn1C&&&
[1*]S(=O)(=O)CC&[1*]Nc1ccc(O[0*])cc1&[0*]CC(N)=O&&&
COC1=CC=CC=C1CNC(=O)C1CCN(S(=O)(=O)C2=C(C=CC3=CC=CS3)ON=C2C)CC1&&&
CC(=O)OC1CC2C(C)(C)C(NC3=CC=C(C(C)C)C=C3)C(=O)C3C(CC4(C)C5=CC=C(C(C)(C)C)C=C5CCC4C3(C)C2(C)CC1O&&&
[1*]N1CCC2(CCN([0*])CC2)C1=O&[0*]C(=O)c1cccnc1&&[1*]Cc1ccsc1&&
CN1CC23C=CC(O2)C(C(=O)O)(C(=O)O)C3C1C(=O)O&&&
[0*]Cc1sccc1C&[0*]N1CCC2(CCC(O)CC2)C(O)C1&&&
CC1=CC(C)=C(NS(=O)(=O)C2=NC(C3=C(C)C4=CC=CC=C4S3)=CN2C)C(C)=C1&&&
CC=C1C2C=C(C)CC1(N)C1=C(C2)[NH]N=C1&&&
CS(=O)(=O)N1CC2NC(C1)C2C1=CC=C(C=CC2=CC=CC(CO)=C2)C=C1&&&
CC1=C(C=CC2=CC=C(CC(=O)O)C=C2)C2=CC=CC=C2N1C(=O)C1=CC=C(Cl)C=C1&&&
O=C1CC2=CC(C3=CC4=C([NH]3)C(=O)N=C[NH]4)=CC=C2N1&&&
[2*]C1(O)CCC23CC24CCC2(C)C(C)(C3CCC2(C)C4C=CC12C)C([1*])C(=C)C&[1*]O[0*]&[0*]C(C)=O^[2*]C(O)CCC(=O)O&&&&
[0*]N(C)C&[0*]C(=O)Cc1cc(-c2cc3ncn(C)c(=O)c3c(N[1*])n2)ccn1&[1*]CC(N)=O&&&
[0*]C(=O)C(=O)c1c[nH]c2c(-n3nc(C)n(C)c3=O)ncnc12&[0*]N1CCN([1*])CC1C&[1*]Cc1ccccc1&&&
[1*]Nc1nc2ccccc2n1Cc1ccc(F)cc1&[1*]C1CCN([0*])CC1&[0*]CCc1ccnc2ccc(F)cc12&&&
[0*]N1CCN(C)CC1&[0*]C(=O)c1ccc(-c2ccc3c(N4CCOCC4C)nc(N4CCOCC4C)nc3n2)cc1&&&
CCCCC(NC(=O)C(NC(=O)C(CCCC)NC(=O)C(CC(C)C)NC(=O)CC1=CC=CC=C1)C(C)CC)C(=O)O&&&
CC(=O)C1=C(C)N2N=C(SC3CCCC3)N=C2N=C1&&&
[0*]OC&[0*]C([3*])=O&[3*]C1C(C=[2*])C1([4*])C&[2*]=C1COCC1=[4*]&[4*]=Cc1ccc(S(=O)(=O)c2ccccc2F)cc1^[5*]C[1*]&&[1*]N1CCCC1&&&
O=C(O)CCC(=O)SCC(=O)C1=CC=CC=C1&&&
COCCCNC1=NC(N2CC3CC(C2)C2=CC=CC(=O)N2C3)=NC2=C1N=CN2C(C)C&&&
CC(C)CN1C(=O)C(C#N)=C(C(F)(F)F)C2=C1N1CCC2C1&&&
[0*]OC&[0*]C(C)=O&&&
[0*]=CC1(C)C(=O)C=C2C3(C)C=C(C)C(=O)C(C)(C)C3CC(O)C21C&[0*]=Cc1ccoc1&&&
[8*]=CC([0*])=O&[0*]O[4*]&[4*]C1([12*])OC([13*])C(O)C1[6*]^[8*]=Cc1ccc(O)cc1^[6*]O[5*]&&&[5*]C1OCC([7*])C(O)C1O^[9*]CO^[7*]O[1*]&&&[1*]C(=O)c1ccccc1^[12*]C[2*]&&[2*]O[3*]&[3*]C1OC([10*])C(O)C(O)
[0*]Nc1ccc(CC)cc1&[0*]C(=O)c1cc(S([3*])(=O)=O)cn1C&[3*]N[1*]&[1*]CCC[2*]&[2*]N1CCOCC1&&&
COC1=CC=C2CCN(CC3=N[NH]C(=O)[NH]3)C(=O)C2=C1&&&
[0*]Nc1ccc2nc(C(C)C)oc2c1&[0*]C(=O)CCc1ccc2c(c1)OCCO2&&&
S=C(NC1CC2CCC1C2)NC1CCCCCC1&&&
[1*]Oc1ccc(C)cc1OC&[1*]CC([0*])=O&[0*]Nc1ccncc1&&&
CC1=CC=C(C(=NO)C(O)(C2=CC=C(C)C=C2)C2=CC=C(C)C=C2)C=C1&&&
COC1=CC=C(C=C2SC(=S)N(C3=CC=C(C(=O)O)C=C3)C2=O)C=C1&&&
COC1=CC=C(C2=CC=CC(COC3COC4=NC([N+](=O)[O-])=CN4C3)=C2)N=C1&&&
CCC1(O)CC(C(=O)NCC2=CC=CC=C2)N(C(=O)C2=CC=CC=C2C(=O)C2=CC=CC=C2)C1&&&
O=C(CCOC1=CC=CC(Br)=C1)NC1CCCCCCC1&&&
[2*]CC&[2*]N1CCc2nc3sc(C([0*])=O)c(N[3*])c3cc2C1&[0*]N([1*])C&[1*]C(C)(C)C^[3*]S(=O)(=O)c1ccccc1F&&&&
[1*]C(C)C([0*])=O&[0*]Nc1ccccc1&&[1*]Sc1nc(=O)n(Cc2ccccn2)c2c1CCC2&&
O=C(O)C1=CC=C(N2CCC(C3=CN=CC(N4C=CC=N4)=N3)CC2)N=N1&&&
CC(C)C(=O)NCC1=NN=C2CCCN21&&&
[0*]=Cc1cccc(OC)c1OC&[0*]=C1CCCC(C2CCCCCC2=O)C1=O&&&
CN(C)C1=NC=NC2=C1N=CN2C1CC(O)C(CO)O1&&&
[0*]OC&[0*]C(=O)c1c(-c2cccc(C)c2)nc2cc(F)ccc2c1-c1ccccc1&&&
CC1=CC=C(C2=NN=C(N3CCN(S(=O)(=O)C4=CC=C(F)C(Cl)=C4)CC3)S2)C=C1&&&
CC(C)CC(C1=NN=NN1C(C)(C)C)N(CC1=CC=CS1)CC1=CC2=CC(C#N)=CC=C2N1C&&&
[0*]OC&[0*]C(=O)c1ccccc1-c1ccc(C[2*])cc1&[2*]N[1*]&[1*]C([3*])=O&[3*]C1CC(=O)NC(C)C(=O)NC([4*])C(=O)NC([5*])CO1&[4*]CC(=O)O&&[5*]C1Cc2ccc(cc2)OCC=CCC([6*])C(=O)
CCOC1=CC=C(CCNC(=O)C2=CC3=C(CCCC3)S2)C=C1OCC&&&
[1*]Oc1ccccc1C&[1*]CC([0*])=O&[0*]N[2*]&[2*]CCC[3*]&[3*]N1CCOCC1&&&
[0*]N1Cc2cc(C)nc3cccc(c23)C1=O&[0*]C1CN2CCC1CC2&&&
[0*]CC&[0*]N1C(=O)NC(c2ccc(Br)cc2)(c2ccc(Br)cc2)C1=O&&&
COC1=CC=CC=C1CNCC(O)COC1=CC=C(C2OC3=CC=CC=C3OC2C2=CC=C(OC)C=C2)C=C1&&&
O=C(NCC1=CC=CC=C1)C1CC(=O)N(C2CCCC2)C1&&&
O=C(NC1CCCCC1)C(C1=CC=C(Cl)C=C1)N(CCN1CCOCC1)C(=O)C1=CSN=N1&&&
CC(C(=O)O)C1=CC=CC(CC2CCN(C3CCC3)CC2)=C1&&&
CC1=CC=C(C2SCC(=O)N2CCCC(=O)N2CCN(S(=O)(=O)C3=CC=CS3)CC2)C=C1&&&
COC1=CC=C(CN2C=CC=C3C2=NC2=CC=CC=C2S(=O)(=O)N3C)C=C1&&&
CCC(C)C(NC(=O)C1=CC=C(OC)C=C1)C(=O)N1CCN(CC(=O)C2=CC=C(C)C=C2)CC1&&&
NCCSC1=CC=C(C(=O)OC2CCCCC2)C=C1&&&
NCC1=CC=CC=C1NC(=O)CNC(=O)C1=C[NH]C2=C(OCCO)C=CC=C12&&&
CCN1C2=CC=CC=C2C2=CC(NC(=O)CC3=CC=C(Cl)C=C3)=CC=C21&&&
CC1=CC=C(Br)C=C1S(=O)(=O)NCC1(N2CC3=CC=CC=C3C2)CCCCC1&&&
[1*]CC&[1*]Sc1nc(N[0*])cc(O[2*])n1&[0*]C(C)=O&&[2*]C1CCCCC1&&
[2*]=C(C)C&[2*]=CCC1=C(O)C(=O)C=C(C[0*])C1=O&[0*]O[1*]&[1*]CC(=O)O&&&
[0*]C1OC(n2ccc3c(=O)nc[nH]c32)C(C)(O)C1O&[0*]COP(=O)(O)OP(=O)(O)OP(=O)(O)O&&&
NC(=O)CN1C=C(SC2=CC=C3C=CC=CC3=C2)C2=CC=NC=C21&&&
[0*]C(=O)CCCc1ccccc1&[0*]N1CCN(c2ccc(O)cc2Cl)CC1&&&
CCOC(=O)C1=C(N)SC2=C1CCCC2&&&
CC(C)C(NC(=O)C1=CC=C2C(=C1)N=C(CC1=CC=C(NC(=O)C3CCCN3C(=O)C(NC(=O)C3=CC=C4C=CC=CC4=C3)C(C)C)C=C1)N2C)C(=O)OCC1=CC=CC=C1&&
CCCSC1=NC(=O)C2=C([NH]1)N(C1OC(CO)C(O)C1O)C=N2&&&
CCOC(=O)C1=C(NC(=O)C2CC(=O)N(C3=CC=C(CC)C=C3)C2)SC2=C1CCCCC2&&&
CCCCCCCCCCCCCCC(=O)OCC1(CS(=O)(=O)O)OC(=O)C2=C(OCCCCCCCCCCCCC)C=CC=C21&&&
[0*]S(=O)(=O)c1ccc(-c2ccn(C)n2)cc1&[0*]Nc1ccc(CCC(C)(C)C)cc1&&&
C1=CC=C(CN2CCCC1CNC1=CC(Br)=CC=N1)C=C2&&&
[0*]Nc1ccc(C)c(Cl)c1&[0*]C(=O)CC[1*]&[1*]N1CCN([2*])CC1&[2*]Cc1ccccc1&&&
[0*]N(C)C&[0*]C1CCN(c2cc(C(=O)C=[1*])c3sccc3n2)C1&[1*]=Cc1ccc(Cl)cc1&&&
[1*]CC=C&[1*]N1C(=O)NC(=O)C(=[0*])C1=O&[0*]=Cc1cc(Cl)ccc1O&&&
CCN1CCCCC1CCNCC1=CC=C(OC)C=C1&&&
ClC1=CC=C(CNC2=NC(N3CCC(C4=CC=CC=C4)CC3)=NC3=CC=CC=C23)C=C1&&&
CN(C)C1=CC=CC(C(=O)N2CCCC2C2=NC=C(CN3C=CC=N3)[NH]2)=C1&&&
[1*]CC&[1*]O[0*]&[0*]C(=O)C1=C(C)N(c2ccccc2)C(=O)NC1c1ccc(O)cc1&&&
O=C(NC1CCCCC1)C1=CC=CC=N1&&&
[2*]CCCCC&[2*]O[4*]&[4*]C1C=C(C(=O)O)CC([5*])C1[6*]&[5*]NC=O&&[6*]N[3*]^[3*]C(C)C([0*])=O&[0*]O[1*]&[1*]CCCC&&&
O=C(CS)NC1CCCCNC1=O&&&
CC(OC(=O)C1CC2CCC(C1)[N+]2(C)C)OC(=O)C(C)C&&&
C(=CC1=CC=CC2=CC=CC=C12)C1=NN=N[NH]1&&&
CC1=CC=C(C2=NNC(=O)C2=NNC2=CC=CC=C2OCC2=CC=CC=C2)C=C1&&&
[1*]C1CCN(c2c(F)cc3c(=O)c(C(=O)O)cn(C4CC4)c3c2C)C1&[1*]N[0*]&[0*]CCC[2*]&[2*]N1C(=O)CCCC1=O&&&
CCN(CC)S(=O)(=O)C1=CC=CC(C2=CSC(NC(=O)C3=CC=C(N4C(=O)CCC4=O)C=C3)=N2)=C1&&&
O=C1N(C2CCCC2)CCN1S(=O)(=O)C1=CC=CC=C1C1=CC=C(C2=CN=C(N3CCOCC3)O2)C(F)=C1&&&
[0*]=Cc1cc(OC)c(O)c(OC)c1&[0*]=Cc1ccc(OC)cc1OC&&&
CC1=CC(C(=O)NC2=CC=C(F)C=C2)=CN=C1OC1=CC=C(C(=O)O)C=C1&&&
CCOC(=O)C1=C(N)OC2=C1C(SC1=CC=CC(NC(C)=O)=C1)=C(OCC)C=C2N1CCN(C)CC1&&&
[0*]C(=O)c1nn(-c2ccc(Cl)cc2Cl)c(-c2ccc(Cl)cc2)c1C&[0*]N[1*]&[1*]CCC[2*]&[2*]N1CCOCC1&&&
CNC(=O)C(C)(CN1C=NC=N1)N1CCN(CCN2CCCC2=O)CC1&&&
O=C(CN1C(=O)C=CN(C2OC(CO)C(O)C2O)C1=O)NO&&&
[0*]C(=O)c1ccc(OC)cc1OC&[0*]N[1*]&[1*]C1([4*])CCCCC1&[4*]C([2*])=O&[2*]N[3*]&[3*]C(C[5*])C(=O)O&[5*]Sc1nc2ccc(Cl)cc2s1&&&
[1*]CC&[1*]N1C(=O)C2C(c3ccc(-c4cccc(C([0*])=O)c4)cc3)NC3(CCCN(CC)C3=O)C2C1=O&[0*]OC&&&
O=C(COC(=O)C(C1=CC=CC=C1)C1=CC=CC=C1)C1=CN=C2C=CC=CC2=C1&&&
N#CC1(C(=O)N2CCCCC2)CCN(S(=O)(=O)N2CCCCC2)CC1&&&
CC(C)N1N=CC2=C(N3CCC(C(N)=O)CC3)N=C(C3=CC=C(NC(=O)NC4=CC=CC=C4)C=C3)N=C21&&&
NC(C(C1=CC=C(Cl)C=C1)C1=CC=C2C=CC=CC2=C1)C1=CSC=N1&&&
[0*]C(=O)c1ccccc1C(F)(F)F&[0*]Nc1nc(-c2ccccn2)n[nH]1&&&
[1*]Cc1cccc(OC)c1&[1*]N[0*]&[0*]C([2*])=O&[2*]C1CSc2nc(-c3cccc(C)c3)cn2C1&&&
O=C(C(=CC1=CC=C(F)C(Br)=C1)SCC1=CC=C(Cl)C=C1)C1=CC=C(Br)C=C1&&&
CCOC1=CC=C(NS(=O)(=O)C2=CC=CC(C(=O)N3CCC4=CC=CC=C4C3)=C2)C=C1&&&
COCCNC1=NC=CC2=C1N=C(C)N2C1=CC(NC(C)=O)=CC=C1C&&&
[0*]Cc1ccc(OC)cc1&[0*]Nc1cc(S([1*])(=O)=O)ccc1N&[1*]N1CCOCC1&&&
CC(=O)NC1=CC=C(N2C(=O)C3=C(SC=C3C3=CC=CC=C3Cl)N(CC(=O)NC3=CC=CC(C)=C3C)C2=O)C=C1&&&
[0*]CCC(CCC(C)(C)O)C([1*])c1cccc(OC)c1&[0*]N1C(=O)OC(C)(C)C1=O&&[1*]Sc1ccc(C)cc1&&
[1*]CC(C)c1nc2n(c(=O)c1CN([0*])C)CCCCC2&[0*]C(=O)c1ccccc1&&[1*]N1CCCCC1&&
[O-][N+](=CC1=C[NH]C2=CC=CC=C12)C1=CC=C2C=CC=CC2=N1&&&
CC(NC(=O)C=CC1=NN(C2=CC=C(F)C=C2F)C(C2=CC=C(F)C=C2)=C1C#N)C1=CC=CC=C1&&&
[3*]CC&[3*]O[0*]&[0*]C(=O)c1c(C)[nH]c(C)c1S([4*])(=O)=O&[4*]N([1*])c1ccc(C)cc1&[1*]C(=O)CCC([2*])=O&[2*]Nc1ccc(OC)cc1&&&
CCOC(=O)CSC1C=CC2=[N-][N+]#N&&&
[0*]=C(C)C&[0*]=CCc1cc(C2Oc3ccc(O)cc3OC2c2ccc(O)cc2)c(O)cc1O&&&
O=C(C1=CC=CC=C1)N(CC1=CC=C(C2=CC=CC=C2)S1)C1=CC=CN=C1&&&
[0*]N1CCN(c2ccc(OC)cc2)CC1&[0*]Cc1oc(CCl)cc(=O)c1O&&&
O=C(NC1=CC=CC=C1F)N1CCCC2=CC(Cl)=CC=C21&&&
[0*]C(=O)CN&[0*]N([6*])[7*]&[6*]CCCCCCCCCCCCC([3*])=O&[3*]N1CCNCC1^[7*]C(Cc1ccccc1)C([1*])=O&&[1*]N[8*]&[8*]CCCCCCCCCCC([2*])=O&[2*]N([9*])[10*]&[9*]CCC(=O)O&&[10*]CC([4*])=O^[4*]N([11*])
CN(C)C1C(O)=C(C(N)=O)C(=O)C2(O)C(O)=C3C(=O)C4=C(C=C5CCN(S(=O)(=O)C6CC6)C5=C4O)CC3CC12&&&
O=S(=O)(C1=CC=C(CC2=CC=CC=C2)C=C1)N1CCN(C2CCOCC2)CC1&&&
[2*]CC&[2*]C12C=CCN3CCC4(c5cc(C6(c7ccc(O[0*])c(O[1*])c7)CC1)C(C(O)C(N)CS(=O)(=O)c1ccccc1)C2C([4*])C4)C3&[0*]CC&&[1*]CC&[4*]C[3*]^[3*]C1CC1&&&
[1*]C(C)C&[1*]Oc1ccc(S([2*])(=O)=O)cc1N[0*]&[0*]C(=O)c1ccccc1Cl&&[2*]N1CCOCC1&&
[0*]CCn1c(N)nc(N)c(C#N)c1=O&[0*]Oc1ccc(-c2ccc(Br)cc2)cc1&&&
[0*]Nc1ccc2c(c1)C=CC(=O)N2C&[0*]C(=O)C[1*]&[1*]N1CCCC1&&&
CN(C)C(=O)OC1=CC=C2NC(C#N)(C3=CC=C(C#N)C=C3)CCC2=C1&&&
CC1(C)CC(=O)C2=CC3=C(C=C2O1)[NH]C1=CC=CC=C1C3=O&&&
COC1=CC=CC(C(=O)NO)=C1OC&&&
ClC1=C(Cl)C2=NC(Cl)=CN2C(N2CCN(CCCN3CCOCC3)CC2)=N1&&&
[2*]CC([1*])=O&[1*]Nc1cccc(F)c1&&[2*]O[0*]^[0*]C(=O)Cc1coc2cc3c(cc12)CCC3&&&
[0*]CCC&[0*]Nc1nc(-c2ccc(S(=O)(=O)CCCC[1*])cc2)cc2ncn(C)c(=O)c12&[1*]N1CCCCC1&&&
[0*]N1CC2CCCC2(C)c2cc(C)ccc21&[0*]C(=O)c1cc(F)c(Cl)nc1N1CCC(O)CC1&&&
N#CC(=CC1=CC=C(N(CC2CCCCC2)CC2CCCCC2)C=C1)C(=O)N1CCOCC1&&&
CCCCN1C(=O)[NH]C2=C1N=CN(CC1=CC=C(F)C=C1)C2=O&&&
CN1N=CC2C1=NC(N)=N1C(=O)N(C3CCOC3)C(=O)N21&&&
[0*]OCn1c(=O)[nH]ccc1=O&[0*]C[1*]&[1*]C1CCCCC1&&&
CC1=NN=C(NC=O)N1C1=CC=CC=C1Cl&&&
CC1=CC=C(C)C(OC(=O)N(C)C)=C1&&&
CNC(=O)C1=CC=C(NCC2=CC=C(F)C=C2)C=C1NC1=CC=NC2=CC(OC)=CC=C12&&&
N#CCCN(C(=S)NCC1=CC=C2OCOC2=C1)C1=CC=CN=C1&&&
[2*]CC&[2*]O[0*]&[0*]C([1*])=O&[1*]N1CCN(C(=S)S[3*])CC1&[3*]CCC[4*]&[4*]N1C(=O)C2Cc3ccccc3CN2C1=O&&&
C1CCC(N2C=NC=N2)C1&&&
CC1=C(C(=O)NC2=C(C#N)C3=C(CC(CC(=O)NC4=C(C)[NH]N=C4C)CC3)S2)C2=CC=CC(C(F)(F)F)=C2[NH]1&&&
[0*]N1CCC2=C(C1C)c1c(O)cc(C(C)C(C)(C)CCCCCCC)cc1OC2(C)C&[0*]C(=O)CCCCCC([1*])=O&[1*]Nc1cccc(SC)c1&&&
[0*]C([1*])=O&[0*]N1CCCCCC1&&[1*]N1CCN(c2ccccc2Cl)CC1&&
O=C(NCCC1=CC=CC=C1)C(C1=CC=CC=C1)N(C(=O)C1=CSN=N1)C1=CC=C2OCOC2=C1&&&
[0*]C(=O)CS(=O)(=O)c1cccs1&[0*]N1CCN(c2ccc(Cl)cc2)CC1&&&
[0*]Nc1ncc2c(n1)-c1c(c(C(N)=O)nn1CC)CC2&[0*]C1CCCC1&&&
COC(=O)C1=C2CCCC=CC2=C(O)C2=C1CC(C)O2&&&
CCN1CCN(C(=O)CO)C2=CC(C3=CSC(C(C)(O)CNC(C)=O)=N3)=CC=C21&&&
COC1=CC=C2N=CC=C(N3C=C4CC(NC(=O)C5=CC(Cl)=CC(Cl)=C5OC)CCC4=N3)C2=C1&&&
[0*]C(=O)Cc1cccs1&[0*]NC(=[1*])C(=O)O&[1*]=Cc1ccccc1&&&
COC1=CC=CC(NC=C(C(=O)C2=CC(OC)=C(OC)C(OC)=C2)S(=O)(=O)C2=CC=C(OC)C=C2)=C1&&&
[1*]Oc1ccccc1OC&[1*]CC1c2cc(OC)c(OC)cc2CCN1[0*]&[0*]C(=O)c1ccc(Cl)cc1&&&
CC(C)(C(=O)NC1=NN=C(CCCC2=CC=C(NC(=O)CC3=CC=CC=C3)N=N2)S1)N1C=NC2=CC=CC=C21&&&
[0*]C(=O)C(=C)C1CC(=O)C(C)=C2CC=CC(C)(C)C21C&[0*]O[1*]&[1*]Cc1cn(CCCCCCCCCC[2*])nn1&[2*]O[3*]&[3*]Cc1cn(CCC(=O)C(=C)C)nn1&&&
[1*]Nc1nsnc1C([0*])=O&[0*]N1CCN(c2ccccc2)CC1&&[1*]C(Cc1ccccc1)c1nc2ccccc2[nH]1&&
CCCCCC(=O)NC(CC1=C[NH]C=N1)C(=O)NC(CC1=C[NH]C=N1)C(=O)NC(CC1=C[NH]C=N1)C(=O)NC(CC1CCCCC1)C(O)C(O)CCC&&&
[0*]C(=O)NN=Cc1ccccc1&[0*]O[1*]&[1*]Cc1ccccc1&&&
[0*]Nc1ccnc2cc(Cl)ccc12&[0*]CCCCCCC[1*]&[1*]Nc1ccnc2cc(Cl)ccc12&&&
O=C(NC(=O)C1=CC=CN=C1)NC1=CC=CC=C1C(F)(F)F&&&
COC1C=CC(C)C(O)CCCC=CC=CCC(C(=O)O)OC(=O)C=CCC(C)C1OC(=O)C(C)C(C)C&&&
C=C1CCC2C(CCC3(CC4OC5(CCC6C(CC(=O)CC6(C)O)C(C)CC5C(=O)C4=CCC3C)C2O)OC1=O&&&
CN(CC1=CC=CC(C2=CC(N3CCN(S(C)(=O)=O)CC3)=C(Cl)C=C2C(=O)NC2CCC(N)CC2)=C1)CC(F)(F)F&&&
[0*]OC&[0*]C(=O)c1cc(N[3*])cc(C([1*])=O)c1&[1*]OC&&[3*]C(=O)c1cc(OC)c(O[4*])c(OC)c1&[4*]CC([2*])=O&[2*]N1CCOCC1&&&
COC1=CC(F)=CC(C2=NC=C(F)C3=CC(S(=O)(=O)NC4=CC=NC=N4)=CC=C23)=C1F&&&
[1*]C(C)C&[1*]C1OC(C)CN1[0*]&[0*]S(=O)(=O)c1ccccc1-c1ccc(-c2nnc(N)s2)c(F)c1&&&
[1*]CC&[1*]O[0*]&[0*]C(=O)C1=C(C)NC(=O)NC1c1csc2ccccc12&&&
COC1=CC(C=CC2=CC=C([N+](=O)[O-])C=C2)=CC(OC)=C1O&&&
[0*]N1C(=O)C(O)=C(C(=O)c2ccc(C)cc2)C1c1ccc(F)cc1&[0*]CCCO&&&
[1*]C(C)C([0*])=O&[0*]N1CSCC1C#N&&[1*]N[2*]^[2*]C([4*])=O&[4*]C1CCN([3*])CC1&[3*]C(C)(C)C&&&
O=S(=O)(C1=CN=CN=C1)N1CCC(CC2=CC=CC=C2)CC1&&&
[1*]C(CC)C(=O)C(F)(F)F&[1*]N[0*]&[0*]C([2*])=O&[2*]C1N2C(=O)C([3*])(CC2C(=O)O)C1c1ccccc1&[3*]Cc1ccccc1&&&
CC1(O)C2=C(C3=CC=C(NS(N)(=O)=O)C=C3)C=CC=C2NC1O&&&
CN1CCC(N(C)C(=O)N2CC3=C([NH]N=C3NC(=O)C3=CC=C(F)C=C3)C2(C)C)CC1&&&
COC1=CC=CC2=C1C(C)=C(C(=O)OCC(=O)C1=CC=C3OCOC3=C1)O2&&&
CC1=C(CC(CO)NC(=O)OC(C)(C)C)N(CC2=CC=C(F)C=C2)C2=CC=CC=C12&&&
[3*]=Cc1ccc(-c2nc3cc(C)ccc3[nH]2)cc1&[3*]=CC([0*])=O&[0*]N[1*]&[1*]CCCCC[2*]&[2*]N1CCc2ccc(OS(C)(=O)=O)cc2C1&&&
COC1=CC=C2[NH]C3=C(CCN4C(=O)C(CC(=O)N5CCN(C6=CC=CC=C6)CC5)CC(C(=O)N5CCCC5)C34CCC3CCCC3)C2=C1&&&
[0*]C(=O)c1cc(O[1*])ccc1O[2*]&[0*]Nc1nccs1&&[1*]Cc1ccc(F)cc1&[2*]CCC[3*]^[3*]N1CCCCC1&&&
COC1=CC=CC=C1CNC(=O)C1CC(=O)N(C2CCCC2)C1&&&
CC1=CC=C(NC(=O)COC(=O)CN2C(C)=NC3=CC=CC=C32)N=C1&&&
CCOC(=O)N1CCN(C2=NC3=CC(F)=CC=C3O2)CC1&&&
[0*]Oc1ccc(CCCCCCC)cc1&[0*]CC(C)c1cccc(OC)c1O[1*]&[1*]C1CCCCO1&&&
N#CC1CCCN1C(=O)CNCC1=CC=CC=C1&&&
[0*]CC&[0*]Oc1cc(Cc2ncccc2Cl)ccc1C(=[2*])F&[2*]=C(Cc1ccc(O[1*])cc1)C(=O)O&[1*]Cc1ccsc1&&&
CSC1=NC(N2CC3CN(S(C)(=O)=O)CC3C2)=CC=C1C(=O)O&&&
CC(OC1=C(C(N)=O)SC(N2C=NC3=CC(C4=CC=NC(N)=N4)=CC=C32)=C1)C1=CC=CC=C1Cl&&&
CC(O)C1CCC(C)C12OC1OC3(C)CCC4C(C)CCC(C12OO3)C45OO3&&&
[0*]Oc1c(-c2cc(C)cc(C)c2)c(=O)[nH]c2cc(Cl)c(C(F)(F)F)cc12&[0*]CC[1*]&[1*]C1CCCCN1&&&
CC1=C(C(=O)N2CCOCC2)C=C(S(C)(=O)=O)C(Cl)=C1Cl&&&
[0*]N1CC2CC1CN2&[0*]Cc1nc2ccc3c(c2[nH]1)C1CCCN1CC3&&&
[0*]C(=O)c1cc2cccc(OC)c2oc1=O&[0*]N1CCN(c2ncccn2)CC1&&&
[0*]C(=O)c1cccc2ccccc12&[0*]N[1*]&[1*]Cc1ccc(S([2*])(=O)=O)cc1&[2*]N1CCC(c2nc3ccn[nH]c-3n2)CC1&&&
[0*]Nc1ccc(OC)nc1&[0*]C([1*])=O&[1*]N1CCC(c2nc(-c3ccc4ccccc4n3)no2)CC1&&&
CC1=C(C(=O)N2CCC3=C(C2)[NH]N=C3)C=NN1C1CCCCN(C)C1&&&
[0*]C(=O)c1ccc(Cl)s1&[0*]N[3*]&[3*]C1CCC([4*])CC1&[4*]C[1*]&[1*]N[2*]&[2*]Cc1cc(C(F)(F)F)cc(C(F)(F)F)c1&&&
CN1C2=NCCCN2C2=CC=CC=C21&&&
[0*]OC&[0*]C(=O)c1cc(F)c(=O)n(C2CCC3(CC2)OCCO3)c1&&&
NC(CCC(=O)NC1=CC=C(OC2=CC=C(O)C=C2)C=C1)C(=O)O&&&
[0*]C(=O)Cn1nc([N+](=O)[O-])c(Br)c1C&[0*]N[1*]&[1*]C1CN2CCC1CC2&&&
CCCCC1=C(O)C(=O)C=CN1C1OC(CO)C(O)C1O&&&
[2*]CC&[2*]O[0*]&[0*]C(=O)C1=C(C[4*])NC(=O)NC1C&[4*]S[5*]&[5*]C1C(=O)CN2C1SC(C)(C)C2[3*]&[3*]C([1*])=O&[1*]OCOC&&&
[0*]Nc1ccccc1CC&[0*]C(=O)C[1*]&[1*]Oc1coc(C[2*])cc1=O&[2*]N1CCN([3*])CC1&[3*]Cc1ccccc1&&&
COC1=CC=C2C(=C1)C=CN2C1=CC=C(N2CCC(N3CC(C)NC(C)C3)C2)C=C1&&&
CCCC1=CC(C=O)=C(O)C=C1OCC(=O)NC(CC1=CC=CC=C1)C(=O)NC(CC1=C[NH]C=N1)C(=O)OC&&&
[1*]C(=O)c1cc(C)on1&[1*]N[6*]&[6*]C(CCCC[8*])C([5*])=O&[5*]N[11*]&[11*]C(CCCN=C(N)N)C(N)=O^[8*]N[2*]&&[2*]C(=O)C([9*])Cc1c[nH]c2ccccc12&[9*]N[3*]&[3*]C(=O)C([10*])Cc1cnc[nH]1&[10*]N[4*]&[4*]C
CNC1CCN(C(=O)CC2=CC=C(OC(F)(F)F)C=C2)C1=O&&&
CCCCCC=C1CCC(CN(CC(=O)O)S(=O)(=O)C2=CC=C([N+](=O)[O-])C=C2)C1=O&&&
CC1=NOC(CN2CCC3=NC=NC(C4=CC=CC=N4)=C3CC2)=C1&&&
COC1=CC=C2OC(=O)C(CC(C)CCC=C(C)C)=CC2=C1&&&
COC1=CC=C(C2=C(C3=CC(OC)=CC(OC)=C3)SC(=O)O2)C=C1&&&
[0*]N(C)C&[0*]C(=O)c1ccc(-c2nc3c(c(N4CC(F)(F)C4)n2)CCN([1*])C3)s1&[1*]S(C)(=O)=O&&&
[0*]CC&[0*]Oc1ccc(O[1*])cc1&[1*]CCCCC#N&&&
CC(=O)C1=CCC2C3CCC4=CC(O)=CC=C4C3CCC12C&&&
NC1=NC(Cl)=CC(NC2OC(CO)C(O)C2O)=N1&&&
CCCCCCCCCCCCC(=O)NC(COP(=O)([O-])OCC[N+](C)(C)C)C(O)C=CC1=CC=CC=C1&&&
[0*]CCC&[0*]C12CCCN3CCC4(C(=C(C(=O)O)C1)Nc1ccccc14)C32&&&
O=C(NCCC1=CC=CC=C1)C1=CC2=CC=CC=C2OC1=O&&&
[1*]CCCCCCC&[1*]SC([0*])=O&[0*]Nc1ccc(F)c(Cl)c1&&&
[0*]C(C)=O&[0*]N[3*]&[3*]C(Cc1ccccc1)C([1*])=O&[1*]N[4*]&[4*]C(Cc1ccccc1)C([2*])=O&[2*]N[5*]&[5*]C(Cc1c[nH]c2ccccc12)C(N)=O&&&
CC(NC(=O)C1=NN=C2C=CC=CN12)C1=CC=CC=C1[N+](=O)[O-]&&&
COC1=CC=C(CC(=O)NC2=C(C3=NC4=CC=CC=C4S3)C3=C(CCC3)S2)C=C1OC&&&
CC(C)(C)C1=CC=C(CC2CC(O)C3C(O)C4(O)CC(O)CCC4(C)C3C(O)C2O)C=C1&&&
[0*]C(c1cc(OC)cc(OC)c1)c1ccc2cccnc2c1O&[0*]Nc1ccccc1&&&
[0*]Oc1ccc(Cl)cc1C&[0*]CC(O)CO&&&
N#CC1=CC=C(OC(=O)C2=CC=CC([N+](=O)[O-])=C2)C=C1&&&
CNC1CCCC2=C1C=CS2&&&
CN1CCN(C2=CC=C3N=C(C4=CC=C(Cl)C=C4)C(C4=CC=C(Cl)C=C4)=NC3=C2)CC1&&&
COC1=CC=C2C=C(C(C)C(=O)NC3=CC=C(Br)C=C3)C=CC2=C1&&&
CC1=CC2C3=C(C=CC2(C)C1=O)OCC(CN(C)C)C3&&&
O=C(C1CC1)N1CCC2=C(C1)SC(C#CC1=CC=CC=C1)=N2&&&
COC1=CC=C(N2N=C(C(=O)N3CCCCC3CCNS(C)(=O)=O)C3=C2C2=CC=CC=C2S(=O)(=O)C3)C=C1&&&
CC1=NN(C2=CC=CC(NC(=O)CNS(=O)(=O)C3=CC=C4C(=C3)C(C)(C)C(=O)N4C)=C2)C(C)=C1&&&
CCOC(=O)C1C=CCN1C(=O)C(NC(=O)C(CC(C)C)NC(=O)C(CC(C)C)NC(=O)OCC1=CC=CC=C1)C(C)C&&&
CC1=NN(C2=CC=CC=C2)C=C1C(=O)N1CCSC2=CC=CC=C21&&&
[0*]C(=O)C(CC(=O)O)C(C(=O)NO)C(C)c1ccccc1&[0*]N[1*]&[1*]CCc1ccccc1&&&
CCCCCCCCCCCCCC=CC(O)C(CO)NC(=O)C(O)C(O)C(O)CC&&&
[2*]=CC#N&[2*]=Cc1c(F)ccc(O)c1N1CCN([0*])CC1&[0*]CC[1*]&[1*]Sc1ccc(F)cc1&&&
COC1=CC=CC(CNC2=NC=C(C3=CC=C(C4=CC=CC=C4)C=C3)N2C2=CC=CC(C)=C2)=C1&&&
O=C1C=C(OCCO)C(=O)C2=C1C=CC1=C2[NH]C(Br)=C1Br&&&
CC1=CC=C(SCS)C=C1&&&
O=C(NC1=NN=C(CC2=CC=CC=N2)S1)C1=CC=CC=C1&&&
NC(=O)CC(=O)N1N=C(C2=CC3=CC=CC=C3OC2=O)CC1C1=CC=CC=C1&&&
[2*]C(C)(C)C&[2*]N1CC([1*])CC1=O&[1*]C([0*])=O&[0*]Nc1ccc(Oc2ccc(Cl)cc2)nc1&&&
CC(C)(C)CC(C)(C)C1=CC=C2C=C(CC(N)=O)C=CC2=C1&&&
[1*]Cc1cc(C)cc(C)n1&[1*]N[0*]&[0*]C(=O)c1cccc(Oc2ccc3nc(C4CC4)[nH]c3c2)c1&&&
N=C(NO)C1=CC=C(C(=O)NCCC2=C[NH]C3=CC=CC=C23)C=C1&&&
O=C(CCCCCCCP(=O)(OC1=CC=CC=C1)OC1=CC=CC=C1)C1=NC=C(C2=CC=CC=C2)O1&&&
[1*]Nc1ccc(C)cc1&[1*]C1CCCN([0*])C1&[0*]C(=O)c1cn[nH]c1&&&
COC1=CC=C(C2=CC(=O)N(CCC3=CC=C(Cl)C=C3)C(O)=N2)C=C1&&&
O=C1NC2=CC=CC=C2C1=C2OCCOC1=NC=CC=C1C(=O)NC1=CC=CC=C1&&&
[0*]C(=O)Cn1ccn(-c2ccccc2)c(=O)c1=O&[0*]N1CCN(c2ccc(F)cc2)CC1&&&
[0*]Nc1cccc(C)c1C&[0*]C([1*])=O&[1*]N[2*]&[2*]Cc1ccccn1&&&
CSC1=C(C#N)C(NCCO)=NS1&&&
[2*]=Cc1ccccc1OC&[2*]=CC([0*])=O&[0*]N[1*]&[1*]C[3*]&[3*]C1OC(n2c(=O)n(CC=[4*])c3c(=O)nc(N)[nH]c32)C(O)C1O&[4*]=C(C)C&&&
CCN1C=CN=C1CN1C(=O)C=NN(CC2=CSC(C3=CC=C(OC(F)(F)F)C=C3)=N2)C1=O&&&
CC(C1=CC(F)=CC(F)=C1)N(C)C1CCC2=C(C1)C1=CC=CC=C1N2CC(=O)O&&&
C1CCC2=CN(CCCC3=C[NH]C4=CC=CC=C34)N=C21&&&
N#CC(C(=O)C1=CC=C(Br)C=C1)C1=NC2=CC=CC=C2[NH]1&&&
N#CC1=CC=C(OCC(=O)N2CCN(C3=NC=CC=N3)CC2)C=C1&&&
[0*]Cc1ccn(C)n1&[0*]N([1*])[2*]&[1*]CC[3*]&[3*]C1CCCCC1^[2*]Cc1ccccc1&&&&
CCC1=CC=C(S(=O)(=O)NC2=CC=CC(C3=C(O)C(=O)C4=CC=CC=C4O3)=C2)C=C1&&&
[0*]C(C)=O&[0*]N1CCC(n2cc(-c3cnc(N[1*])c(N4CCOCC4)n3)cn2)CC1&[1*]C(=O)c1cnoc1C&&&
CC1=C(C2=CC=CC(C(=O)NCC3=N[NH]C=C3)=C2)SC(C2=CC=CN=C2)=N1&&&
CC1=CC=CC2=C(NC(=O)C3=CC=C(N4CCC5(CC4)CC4=CC=CC=C4O5)C=C3)C=CC=C12&&&
CC1=CC=CC(CCC(=O)NCC(C2=CC=CO2)N2CCCCC2)=C1&&&
CCCCNC1=NC2=C(Cl)C=CC=C2N2C(C(F)(F)F)=NN=C12&&&
[1*]Cc1ccc(C)cc1&[1*]N[2*]&[2*]Cc1ccc(O[0*])cc1&[0*]Cc1ccccc1&&&
[0*]C(=O)c1cccc(Cl)c1&[0*]N[2*]&[2*]CC([1*])=O&[1*]N1CCc2sccc2C1&&&
NC1=CC=C(C(=O)CCC(=O)N2CCCC3=C2C=CS3)C=C1&&&
CCCNC(=O)C=C(O)NNC(=O)COC1=CC=CC=C1C&&&
CCC(CC)C(=O)N1CCC(N2N=C3C=CC=CC3=N2)CC1&&&
COC1=CC2=C(C3=C(C=C(OC)C(=O)C=C3)C(NC(=O)OCC3=CC=NC=C3)CC2)C(OC)=C1OC&&&
[2*]CC&[2*]O[0*]&[0*]C(=O)c1cc(-c2ccccc2)n(CC[3*])c1C&[3*]N[1*]&[1*]C(=O)c1ccc(Cl)c(Cl)c1&&&
NC1=NON=C1N1N=NC(C(=O)NN=CC2=CC=C([N+](=O)[O-])O2)=C1CN1CCOCC1&&&
O=C(CN1C=NC2=C1C(=O)N(CC1CCCO1)C(=O)N2CC1CCCO1)NC1CCCCC1&&&
[0*]N1CC(C)NC(C)C1&[0*]C(=O)c1cc2c3ccccc3n(CCC[2*])c2cn1&[2*]N[1*]&[1*]C(=O)Cc1ccc(F)cc1&&&
CC1CCC23CC4(C)OC2(C)C(OC(=O)CCCCCCC2=CN(C4)N=N2)C4CC3(OC(=O)C2CC2)C1C&&&
CCC(=O)OC1CSSCC(NC(=O)C2=CC=CC(C(F)(F)F)=C2)C(=O)NC(CC2=CC=C(O)C=C2)C(=O)NC(CC2=CC=C3C=CC=CC3=C2)C(=O)NC(C(C)C)C(=O)NC(C(
[0*]Nc1ccc2c(c1)sc(=O)n2C&[0*]CCCO&&&
N#CC1=CC=CN=C1NCC1=CN2C=C(C=CC(=O)NO)C=CC2=N1&&&
[0*]Nc1ccc(OC)cc1&[0*]C(=O)NN=C1CC(C)(C)C(=O)N1[1*]&[1*]C(C)C&&&
CC(=O)NC1=NC(C)=C(C(=O)NC2=CC=C(CC3=CC=NC(N)=N3)C(F)=C2)S1&&&
[0*]CC=C&[0*]Sc1nnc(N2CCN(c3ccccc3OC)CC2)s1&&&
[4*]CCCC&[4*]N[0*]&[0*]C(=O)C(S)C(O)C([7*])C[5*]&[5*]N[6*]&[6*]C[8*]^[7*]N[1*]^[8*]C1CC1&[1*]C([9*])=O&&&[9*]C1CC1c1ccccc1O[3*]&[3*]Cc1cccc(C([2*])=O)c1&[2*]N[8*]&[8*]S(=O)(=O)CC&&&
[2*]CC([0*])=O&[0*]N[3*]&[3*]Cc1ccco1^[2*]N([1*])c1c(N)n(Cc2ccccc2)c(=O)[nH]c1=O&&[1*]C(=O)Cc1cccs1&&&
[1*]N([0*])C&[0*]C(=O)C[2*]&[2*]N1CCCC1c1noc(C2CC2)n1^[1*]C[3*]&&[3*]C1CCOCC1&&&
CCCN1CCC(C2=CC3=C(C4=CN=CC(NCC(O)C5=CN=CC=N5)=N4)C=CN=C3[NH]2)CC1&&&
COC1=CC=C(CCNC(=O)CCCN2N=C(C)C3=C(C)N(C4=CC=CC=C4)N=C3C2=O)C=C1OC&&&
CC1=CC=C(N(C(=O)C2=C(N)C(C(N)=O)=NS2)C(C(=O)NCC2CCCO2)C2=CC=NC=C2)C=C1&&&
COC1=CC=C(Cl)C=C1CN1C=C(CNC(N)=O)C2=CC=CC=C21&&&
[3*]CCCC&[3*]N[0*]&[0*]C(=O)c1ccc(N2CC([4*])CC2=O)cc1&[4*]C([1*])=O&[1*]N[2*]&[2*]Cc1cccs1&&&
[0*]C(=O)c1cc(O)cc(C(=O)c2c(O)cccc2C(=O)O)c1&[0*]Nc1cccc(O)c1&&&
CC(=O)C1=CC=C(OC(=O)C2=CC=CC=C2NC(=O)C2=CC=CO2)C=C1&&&
[6*]C(C)(C)C&[6*]O[0*]&[0*]C([1*])=O&[1*]N[7*]&[7*]C(CC([2*])=O)c1ccccc1&[2*]N[8*]&[8*]C(CO)C([3*])=O&[3*]N[9*]&[9*]C(CO)C([4*])=O&[4*]N[10*]&[10*]C(CO)C([5*])=O&[5*]N[11*]&[11*]C(Cc1ccccc1)C(=O)O&
[0*]C(=O)c1c(O)c(Cl)cc(Cl)c1Cl&[0*]N1CCN(c2ncccn2)CC1&&&
O=C(CSC1=NC=NC2=C1[NH]C=N2)NC1=NC2=C(CCCC2)S1&&&
CC1=CC(SCC(=O)NC2=CC=C(C)C=N2)=NC2=CC=CC=C12&&&
[1*]CC&[1*]O[0*]&[0*]C(=O)c1c(-c2ccc(Cl)cc2)[nH]c2cc(-c3ccc(Cl)cc3)ccc2c1=O&&&
[0*]C(=O)c1ccc(-c2nc(SC)nc(C(F)(F)F)n2)cc1&[0*]O[2*]&[2*]CC([1*])=O&[1*]N([3*])C&[3*]C1CCS(=O)(=O)C1&&&
[0*]=C(C#N)C(=O)c1c[nH]c2ccccc12&[0*]=Cc1ccc(Cl)cc1&&&
O=C(NC(=O)C1=CN(C2=CC=CC=C2)N=C1C(F)(F)F)NC1=CC=CC=C1&&&
CC1=NOC(CCCCCCCCCCNS(=O)(=O)C2=CC=CC=[N+]2[O-])=N1&&&
CC1=CC=C(N(CC2=CC=CC=C2)C(=O)NC2=NOC(C)=C2)C=C1&&&
[1*]Nc1c(C)n(C)n(-c2ccccc2)c1=O&[1*]C(=O)C[2*]&[2*]O[0*]&[0*]C(=O)C=[3*]&[3*]=Cc1ccc2ccccc2n1&&&
CCC1=CC2=C(NC3=CC=C4[NH]C=CC4=C3C)N=CN=C2S1&&&
[1*]CC(=O)O&[1*]C1CCC(c2ccc3c(c2O[0*])CCCC3)CC1&[0*]Cc1ccc(C(F)(F)F)cc1&&&
N=C(NOC(=O)C1=CC=C(S(=O)(=O)N2CCOCC2)C=C1)C1=CC=CN=C1&&&
[0*]C(=O)c1ccc([N+](=O)[O-])cc1[N+](=O)[O-]&[0*]Nc1ccc(Cl)cn1&&&
O=C1C(=CC2=CC=CC=C2F)C2CCC1N2&&&
[3*]Cc1ccc(Br)cc1&[3*]C1CNCC1[1*]&[1*]O[0*]&[0*]C[2*]&[2*]C1CC1&&&
CS(=O)(=O)C1=CC=C(N2N=C(C(F)(F)F)C=C2C2=CC=C(F)C=C2)N=C1&&&
[3*]Sc1ccccc1C&[3*]Cc1n[nH]c(N[0*])n1&[0*]C(=O)C([1*])C&[1*]O[2*]&[2*]Cc1ccccc1&&&
[0*]OC&[0*]C([1*])=O&[1*]C12CCC(C)(C)CC1C1C(=O)C=C3C4(C)C=C(C#N)C(=O)C(C)(C)C4CCC3(C)C1(C)CC2&&&
[2*]CC=C&[2*]N[0*]&[0*]C(=O)C([3*])(C)C&[3*]N([4*])[1*]&[1*]C(=O)C[5*]&[5*]N[6*]^[4*]CCCC^[6*]S(=O)(=O)c1ccc2c(c1)n(C)c(=O)c(=O)n2C&&&&&
COC1=CC(OCC(=O)N2CCC(C)CC2)=CC=C1C1=NC2=C(N)N=CC=C2[NH]1&&&
[0*]N1C2=C(C(=O)OC2)C(c2ccc(O)c([N+](=O)[O-])c2)c2cc3c(cc21)OCO3&[0*]CCCCl&&&
COC1=CC(C2C3=CC4=C(C=C3C(NCCN3CCN(CCOC5=CC=CC(F)=C5)CC3)C3COC(=O)C23)OCO4)=CC(OC)=C1O&&&
CC1=CC=C(C2=C(C#N)C(=O)N=C(NCC3=CC=C(Cl)C=C3)[NH]2)C=C1&&&
[0*]Nc1ccccc1C(=O)O&[0*]C([1*])=O&[1*]C1CCN(c2ccc(-c3ncc(-c4ccccc4)cn3)nn2)CC1&&&
[0*]Cc1ccc2c(c1)c(C)cn2-c1ccc(OC)cc1&[0*]N1CCC(C)CC1&&&
COC1=CC=CC(CNC(=O)C2=CC=C3SC4=CC=CC=C4C(=O)NC3=C2)=C1&&&
[0*]C1(C)CC(c2cccc(Cl)c2)=NO1&[0*]C(=O)NNC(N)=S&&&
C=CCNC(=O)C1(N(C(=O)C2=CSN=N2)C2CC2)CCCCC1&&&
[0*]Nc1ccc(Sc2nc3ccccc3s2)c(C)c1&[0*]C(=O)C=[1*]&[1*]=Cc1cn(Cc2ccccc2)c2ccccc12&&&
C=C1C(=O)C2OCCNC2C=C1CN1CC(O)C1&&&
[1*]CC&[1*]O[0*]&[0*]C(=O)Cc1nc(-c2ccccc2)oc1-c1ccccc1&&&
[0*]C(=O)c1cc(CC(CCCC)C(=O)O)ccc1OC&[0*]N[1*]&[1*]Cc1ccccc1&&&
[0*]OC&[0*]C(=O)c1cc(Br)c(C)n1Cc1cc(Cl)ccc1-c1ccccc1C(=O)O&&&
[0*]Oc1ccc(OC)c(Cl)c1&[0*]CC(=O)NNC(=O)c1ccc([N+](=O)[O-])cc1&&&
CC1=NN(C)C(C(=O)NN2C(C)=NC3=C(C2=O)N(C)C(=O)N3C)=C1&&&
CC1=NC2=CC=C(S(=O)(=O)CCC(=O)N(CC3=CC=CO3)CC3CCCO3)C=C2S1&&&
C#CCN1C(=O)C2=CC=CC(C(=O)N3CCN(C4=CC=CC(Cl)=C4)CC3)=C2C1=O&&&
N#CC(=CC1=CC=C(OCC2CCC3=CC=CC=C3C2=O)C=C1)C(=O)NC1=CC=CC=C1&&&
CC1=CC=CC=C1C(=O)N(CCC1=CCCCC1)C1=NC(=O)C2=C([NH]1)S(=O)(=O)CCC2&&&
N=C(N)C1=CC=C(C2=C[NH]C3=CC=CC=C23)C=C1&&&
[0*]CCCCCCCC&[0*]C1CC(O)C(C(=O)O)=C(c2ccccc2)N1&&&
O=C1C=C(NC2=CC=C(O)C(O)=C2)C(=O)C=C1NC12CC3CC(CC(C3)C1)C2&&&
[1*]CCC&[1*]Oc1cc(N[0*])cc(N[2*])c1C#N&[0*]C(=O)c1ccc(C)c(C)c1&&[2*]S(C)(=O)=O&&
[1*]CCCC&[1*]N([2*])[0*]&[0*]C([3*])=O&[3*]C1(c2ccc(N)cc2)CC1[4*]^[2*]CC^[4*]CN&&&&&
[4*]C(C([1*])=O)C(C)CC&[1*]N[5*]&[5*]C(CCCCN)C([2*])=O^[4*]N[0*]^[2*]N[6*]&[0*]C(=O)CN&[6*]C(CC(C)C)C([3*])=O&&&[3*]N[7*]&[7*]C(C)C=O&&&
CCN(C)CCNC(=O)C1=CC=C(NC(C2=CC=CC=C2)C2=CC=CC=C2)C=C1&&&
N=C(N)C1=CC=C2[NH]C(C3=CC=CC(CNC(=O)NC4=CC=CC=C4F)=C3)=NC2=C1&&&
FC1=CC=C(2CNC3(CCN(CCC4=CC=CC=N4)CC3)C2)C=C1&&&
[0*]C(=O)c1ccccc1SC&[0*]O[1*]&[1*]C(C)C[2*]&[2*]N1CCN(c2ccccn2)CC1&&&
[1*]CC&[1*]O[0*]&[0*]C(=O)C(=[3*])C&[3*]=C(C[2*])C(C)C&[2*]N1CCN(c2ncccn2)CC1&&&
CC1CC(O)(CC(=O)O)C2=CC=CC(N)=C2O1&&&
CN1CCN(C(=O)C2=CC=C[NH]2)CC1&&&
[2*]C([0*])=O&[0*]N1CCOCC1&&[2*]C1CCN([1*])CC1^[1*]S(=O)(=O)c1ccc(Br)s1&&&
[2*]C(C)c1ccccc1&[2*]N[0*]&[0*]C(=O)C([1*])=O&[1*]N[3*]&[3*]CC(c1cccs1)S(=O)(=O)c1cccs1&&&
CCOC1=CC=CC=C1NN=C(C(=O)NC1=CC=C2CCCC2=C1C(=O)O)C1=CC=CC=C1&&&
CCCCOC1=CC=C(NC(=O)C2(C(=O)O)CN(C(=O)NC3=CC=C(OCCCC)C=C3)CC2C2=CC=CC=C2)C=C1&&&
COC1=CC=CC(CC(NC(=O)C2=CC=C3C=CC=CC3=C2)C(=O)NC(CC(N)=O)C2=NC(C(=O)O)=C(C)O2)=C1&&&
CC1=CC=C(S(=O)(=O)N2CCCCC2C2=CC(C(=O)N(C)CC3=CC=CC=C3)=NO2)C=C1&&&
CS(=O)C1=CC=C(C2=C(C3CCCCC3)C3=CC=C(C(=O)NC4(C(=O)NC5=CC=C6C(=C5)C=CC(=O)N6C)CCC4)C=C3N2CC(F)(F)F)C=C1&&&
[0*]CCC(=O)O&[0*]Nc1cc(N2CCN([1*])CC2)ncn1&[1*]CC[3*]&[3*]N1C(=O)NC(=[2*])C1=O&[2*]=Cc1ccc(F)c(F)c1&&&
[0*]N1CC=C(c2n[nH]cc2Cc2ccccc2)CC1&[0*]Cc1ccc2c(c1)OCO2&&&
CCS(=O)(=O)CCN1C=C(C(=O)NC2CC3CCC(C2)N3C2CCCCC2)C=N1&&&
[0*]C(=O)C[n+]1c(CCCCCCP(=O)(OC)OC)ccc(N[2*])c1=O&[0*]O[1*]&[1*]CC^[2*]C(=O)c1ccc(C(=O)c2ccccc2)cc1&&&&
CC(C)CC(N)C(=O)NC(CCCCN)C(=O)NC1=CC=C(N)C(C2=CC=C(NC(=O)C(C)C)C=C2)=C1&&&
[0*]C(=O)CCCCCCCCCCCCCCC&[0*]N[1*]&[1*]C(CO)CC(O)CO&&&
CC1=NN(C2=NN=CC(C3=CC=CC([N+](=O)[O-])=C3)=N2)C(N)=C1&&&
CN(CC1=CC=CC=C1)C1=CC=C(C2=NC3=CC(Cl)=CC=C3O2)C(F)=C1&&&
[1*]S(C)(=O)=O&[1*]N([0*])[2*]&[0*]Cc1ccccc1&&[2*]C1C2CC3CC1CC(c1ccc(C#N)cc1)(C3)C2&&
[0*]C(C)c1ncc(-c2ccc(OC)cc2)o1&[0*]N[1*]&[1*]Cc1cnc(N(C)C)s1&&&
CN(CCOC1=CC=CC=C1)C1=CC=C(CN2CCN(C3=CC=CC(Cl)=C3Cl)CC2)C=C1&&&
CC1=C2C=CC=CC2=CC2=C1C1=CC=CC=C1C(=O)N2CC(=O)NC(C(=O)C(F)(F)F)C(C)C&&&
CCCC1=C(OCC2=CC=CC(C(=O)O)=N2)C=CC(C(C)=O)=C1O&&&
[0*]Nc1ccnc2cc(OC)cnc12&[0*]C(C)c1nncn1C&&&
[0*]CCS(=O)(=O)c1ccc(N)cc1&[0*]Sc1ccc([N+](=O)[O-])cc1&&&
CC1=CC=C(S(=O)(=O)N(C)C)C=C1N1C=NC=N1&&&
[1*]N1CCN(c2ccccc2)CC1&[1*]CCC[0*]&[0*]Oc1cccc2ccccc12&&&
COC1=CC=C(C=CC(=O)NC2=CC(C=CC3=CC(OC)=CC(OC)=C3)=CC(OC)=C2)C=C1&&&
[0*]CC&[0*]OC1=C2C(=O)OCCC23CCN(C)C13&&&
[3*]=CC([0*])=O&[0*]O[1*]&[1*]C[5*]^[3*]=Cc1ccc(O)cc1^[5*]C1([6*])CCN(C(=S)N[2*])CC1&&&[2*]Cc1cccnc1&&[6*]Cc1ccccc1&&
[0*]=CCc1c(O)cc(C)c(C=NC(C)C[0*])c1O&[0*]=C(CO)CO&&&
NC1=NC(=O)C2=C(CCC3=CC(N)=C(C(=O)C4=CC=CC=C4)C=C32)[NH]1&&&
CNCC(O)CN1C2=CC=C(Cl)C=C2C2=CC(Cl)=CC=C21&&&
[0*]C(=O)c1cccc([N+](=O)[O-])c1&[0*]Nc1cc(S([1*])(=O)=O)ccc1O&[1*]N1CCOCC1&&&
CC1=NC=C([N+](=O)[O-])N1CCN1C([N+](=O)[O-])=CN=C1C&&&
[1*]C(=O)O&[1*]C1CN([0*])C1&[0*]CCC=[2*]&[2*]=C(c1cccc(F)c1)c1ccccc1C1CC1&&&
[0*]C(=O)c1ccc(C)c(S([1*])(=O)=O)c1&[0*]N1CCN(c2ccc(C(F)(F)F)cn2)CC1&&[1*]N1CCOCC1&&
CC1=CC=C2C(=O)C3=C(SC2=C1)N(CCC1=CC=CC=C1)C(=O)CC3&&&
O=C(C=CC1=CN(C2=CC=C(Br)C=C2)N=C1C1=CC=CC(Br)=C1)NCCO&&&
[0*]Oc1ccccc1N1CCN(c2ccc(N3CC([2*])OC3=O)cc2F)CC1&[0*]CC#CC[1*]&[1*]N1CC1^[2*]Cn1ccnn1&&&&
CC1=CC=C(NC(=O)NC2=CC=C(C3=CSC(C4=NC5=CC=CC=C5[NH]4)=C3)C=C2)C=C1&&&
[3*]Cc1cccc(OC)c1&[3*]N[4*]&[4*]CC(O)C([5*])Cc1cc(F)cc(F)c1&[5*]N[1*]&[1*]C(=O)c1cc(N2CCC([6*])C2)cc(N([7*])C)c1&[6*]N[2*]&[2*]C([0*])=O^[7*]S(C)(=O)=O^[0*]OCOC&&&&&
COC1=CC=C(C(=O)NC2=CC=C(N3CCN(CC(O)(CN4C=NC=N4)C4=CC=C(F)C=C4F)CC3)C(S(C)(=O)=O)=C2)C=C1&&&
CC(=O)OCC1OC(OC2=CC=CC(OCCCN(C)C)=C2C(=O)C=CC2=CC=CC=C2)C(OC(C)=O)C(OC(C)=O)C1OC(C)=O&&&
CCCCCCCCCCCCCCCCN(CC1=CC=CC=[N+]1CCC)C(=O)C(C)(C)C1=CC=CC(NC(=O)CC(C)(C)C)=C1&&&
[0*]Nc1ccc(OC)cc1&[0*]C(=O)C[3*]&[3*]Oc1coc(C[4*])cc1=O&[4*]N[1*]&[1*]C([2*])=O&[2*]Nc1ccc(Cl)cc1&&&
CC1=CC=C(CS(=O)(=O)ON2C(=O)CCC2=O)C=C1&&&
[2*]C12C3=C4C(CCC31)C(=O)OC42&[2*]CC[1*]&[1*]O[0*]&[0*]C([3*])=O&[3*]C12CC3CC(C1)CC(C1C=CCC1)(C3)C2&&&
[0*]OC&[0*]C([2*])=O&[2*]C1(C)CN([1*])CCS1&[1*]S(=O)(=O)c1ccc(F)cc1&&&
CCOC(=O)C1=C(C)[NH]C(C)=C1C(=O)COC(=O)COC1=CC=C(Cl)C=C1&&&
CC(N)C1OC2CN(C(=O)C3=CC=C(OC(F)(F)F)C=C3)C(=O)C2C1O&&&
[1*]N(C)C&[1*]S(=O)(=O)c1cccc(N[0*])c1&[0*]C(=O)CCCn1nc(C(F)(F)F)c2c1CCC2&&&
[0*]N1CC(C)N(C)CC1C&[0*]C(=O)C(c1ccccc1)c1ccccc1&&&
[0*]Cc1c(C(C)(C)C)nn(C)c1Cl&[0*]Sc1cnc(N)cn1&&&
[3*]CCC&[3*]N[0*]&[0*]C(=O)c1cc(C23CC4CC(CC(C4)C2)C3)c2ccc(O[1*])cc2n1&[1*]CCC[2*]&[2*]Oc1ccccc1&&&
[1*]=C(C)C&[1*]=CC[0*]&[0*]Oc1ccc2c(c1)C(O)(C(F)(F)F)c1ccccc1-2&&&
O=C(NC1=NC(C2=CC=C([N+](=O)[O-])C=C2)=CS1)C1=CC(O)=CC(O)=C1&&&
[0*]C(=O)C=C&[0*]Nc1cccc(CCc2nc(Nc3ccc(N4CCN(C)CC4)cc3)ncc2F)c1&&&
[4*]CC&[4*]C1CCN([0*])CC1&[0*]C([1*])=O&[1*]N1Cc2c(N[2*])n[nH]c2C1([3*])C&[2*]C(=O)c1ccc(OC)cn1&&[3*]C(C)C&&
[0*]OC&[0*]C[1*]&[1*]C12CNCCC1(c1ccc(Cl)c(Cl)c1)C2&&&
O=C(O)C1=CC=C2C(=C1)N=NN2C1CCCCCC1&&&
COC1=CC=C(C(=O)NCCC2=CC=C(Cl)C=C2)C=C1&&&
CC1=CC=C2OC3CN(C(C)C)CCC3(C(=O)O)C2=C1&&&
O=C(C1=CC=CC(F)=C1F)N1CCN(C2=CC=CC(C(F)(F)F)=N2)CC1&&&
CC1CC(C)CN(CC(=O)NC2=NN=C(S(=O)(=O)N(C)C3=CC=C(Br)C=C3)S2)C1&&&
CCCS(=O)(=O)N1CCC(C2=C(C3=CC=NC=N3)C(C3=CC=CC=C3)=N[NH]2)CC1&&&
COC1=CC2=NN=C3C4=CC=CC=C4C(OC)(C(F)(F)F)C4=CC=CC1=C24&&&
[0*]Nc1ccc(Nc2c3ccccc3nc3cc(C(C)C)ccc23)c(C#N)c1&[0*]S(C)(=O)=O&&&
COC1=CC=C(S(=O)(=O)N(CC2=CC=C3OCOC3=C2)C(CC2=CC=CC=C2)C(=O)O)C=C1&&&
[0*]C1CCCN1c1nc2c(c(=O)n(C)c(=O)n2C)n1CCCC&[0*]CCc1ccccc1&&&
COC1=CC=C(C2=NN(C3=NC(C4=CC=CC=C4)=CS3)C(C3=CC=CC=C3)C2)C=C1OC&&&
[2*]N([4*])C&[2*]C(C)(C)CC[3*]&[3*]N[0*]^[4*]C1CCc2ccccc2C1^[0*]C([1*])=O&&&[1*]Nc1ccc(F)cc1&&&
NC(C(=O)NCC1CCCCC1)C1CCCN1C(=O)NC1=C[NH]N=C1&&&
N#CC1=CC=C([N+]2=CSC(C3=CC=CC=C3[N+](=O)[O-])=C2)C=C1&&&
CC1=CC=CC(OCCC(N)=O)=C1&&&
[1*]N1CCN(c2ccccc2OC)CC1&[1*]CCC[2*]&[2*]N[0*]&[0*]C(=O)c1[nH]c2ccc(C)cc2c(=O)c1C&&&
COC1=CC=C(CCCC2=CC=CC=C2)C(CC2C3CNCC23)=C1&&&
CCC(C)OC1=CC(NC(=O)C(C)(C)C(F)F)=C2N=C(C(C)(C)C)C=CC2=C1&&&
CC(C(=O)NCC1=CC=C(Cl)C=C1)C1C=CC2(C)C3=CCC4C(C)(C)C(=O)CCC4(C)C3CCC21C&&&
[0*]=Cc1cc(C)c(O)c(C)c1&[0*]=CCc1ccccc1&&&
CC1=CN=C(C2=C(N)C3=NS[NH]C3=NC2=O)C=N1&&&
[4*]CC&[4*]C1CCC([2*])CC1&[2*]Nc1c(C([0*])=O)cnc2ccc(-c3cc(F)c(O)c(Cl)c3)cc12&[0*]N[3*]&[3*]C1CCC([5*])CC1&[5*]C[1*]&[1*]N1CCC(F)(F)CC1&&&
[0*]C(C)=O&[0*]Nc1ccc(N[1*])cc1&[1*]C(=O)C[3*]&[3*]Sc1cn(CC[2*])c2ccccc12&[2*]N1CCOCC1&&&
[1*]CC&[1*]O[0*]&[0*]C(=O)c1ccc(N[2*])cc1&[2*]Cc1n[nH]cc1-c1ccccc1&&&
[4*]C1CC2C(=O)NC1C2C&[4*]C(N)C([0*])=O&[0*]N[2*]&[2*]C(CCCN=C(N)N)C([1*])=O&[1*]N[3*]&[3*]C1(c2ccccc2)CC1&&&
[3*]N1CCN(C)C1=O&[3*]CC[1*]&[1*]Nc1ccc(O[0*])cc1&[0*]CCC[2*]&[2*]N1CCCCC1&&&
CC(=NNS(=O)(=O)C1=CC=CC=C1)C1=CC=C(C(C)=NNS(=O)(=O)C2=CC=C([N+](=O)[O-])C=C2)S1&&&
COC1=CC=CC=C1C=CC1=C[NH]C2=CC(F)=CC=C12&&&
[0*]C(=O)c1sc(N2CC(C)CC(C)C2)nc1C&[0*]N[1*]&[1*]Cc1cccc(Br)c1&&&
NCCNC(=O)CN1C(C2=CC=C(F)C=C2)=NC2=CC=C(N3CCNCC3)C=C2C1=O&&&
[1*]C1CCN(c2cnc3ncccc3c2)C(=O)N1&[1*]C[0*]&[0*]N1CCN(c2ncc(C(F)(F)F)cc2Cl)CC1&&&
[0*]CC&[0*]O[1*]&[1*]CC[3*]&[3*]N1C(=O)C(=[2*])SC1=S&[2*]=Cc1ccc(-c2cccc(C(=O)O)c2)o1&&&
CN(C)C(CNC(=O)CC1CCCC1)C1=CC=CO1&&&
[0*]C1OC(n2cnc3c(N)ncnc32)C(C)(O)C1O&[0*]CO&&&
[2*]C(C)(C)Cc1nc(CC)no1&[2*]N[0*]&[0*]C([1*])=O&[1*]N[3*]&[3*]Cc1cccnc1&&&
[0*]C(=O)c1cnn2c1NC(c1ccccc1Cl)CC2C(F)(F)F&[0*]Nc1ccccc1F&&&
CCSC1=C(S(=O)(=O)C2=CC(Cl)=C3OC4=C(CN(CC)C4)C3=C2)C=CS1&&&
O=C(CN1CC(O)C(O)C1CO)NC1=CC=CC=C1&&&
[0*]CCCCC(=O)O&[0*]Sc1nc(-c2ccccc2)cc(C(F)(F)F)c1C#N&&&
O=C(O)C1=CC=CC2=C1C1=CC=CC(O)=C1C(=O)[NH]2&&&
[0*]OC&[0*]C(=O)C[2*]&[2*]Sc1ccc(C=[1*])cc1&[1*]=C1SC(N2CCOCC2)=NC1=O&&&
[1*]N([0*])C&[0*]C(=O)c1ccc(S([3*])(=O)=O)cc1&[3*]N1CCN(c2ccccc2)CC1^[1*]CC[2*]&&[2*]N([4*])C&[4*]S(C)(=O)=O&&&
[2*]S(C)(=O)=O&[2*]N1CCN([0*])CC1&[0*]C([1*])=O&[1*]N1CCN(c2cccc(Cl)c2)CC1&&&
CCCCCN1C=C(C(=O)NCC2=CC=CS2)C(=O)C2=CC3=C(C=C21)OCO3&&&
[0*]C(=O)c1ccc(Cn2c(S[2*])nc3cccnc32)cc1&[0*]N[1*]&[1*]Cc1cccc(C(F)(F)F)c1^[2*]Cc1nccs1&&&&
CCN1N=CC2=C3[NH]C(C)=C(C)C(=O)N=C3[NH]C(=S)N21&&&
O=C(C=CC1=CC=C(Cl)C(Cl)=C1)NCCCCN1CCCN(C(=O)C2=CC=C(C(F)(F)F)C=C2)CC1&&&
[1*]=CC([0*])=O&[0*]Nc1ccc(F)cc1&&[1*]=CC(=O)c1ccc[nH]1&&
[0*]N(C)C&[0*]CCC(=O)c1cc(O)c(O)c([N+](=O)[O-])c1&&&
CC1=CN2C(CN3CCN(C(=O)C=CC4=CC=CC=C4)CC3)=CN=C2S1&&&
CC1=CC(C(=O)N2CC3CCC(C2)N(CCC2=C[NH]C=N2)C3)=CS1&&&
COC1=CC(OC)=C2C(=O)C=C(C3=CC=C(OCC4=C(Cl)C=CC=C4Cl)C=C3)OC2=C1&&&
[0*]N1c2ccc(C)cc2S(=O)(=O)N(C)c2cccnc21&[0*]Cc1ccccn1&&&
[0*]C(=O)c1cc(C)nn1-c1ccccc1&[0*]N1CCC2(CC1)OCc1cc(C#N)ccc12&&&
CC(NC(=O)C1C2CCC(C2)N1C(=O)NC(C(=O)C1CC1)C1CCOCC1)C(F)(F)F&&&
[0*]=CC(=O)Nn1cnnc1&[0*]=Cc1ccccc1&&&
[0*]C(C)C&[0*]N([1*])c1ncc(C(O)(C(F)(F)F)C(F)(F)F)s1&[1*]C(C)C&&&
COC1=CC=C(S(=O)(=O)N(C2=CC=CC=C2)C2=CC=C3[NH]C(C(=O)OC(C)C)=CC(=O)C3=C2)C=C1&&&
O=C(CC1=CC=C(F)C=C1)NCC(C1=CC=CO1)N1CCOCC1&&&
[1*]Cn1cc(C)cn1&[1*]C1CCCCN1[0*]&[0*]C(=O)c1ccc(N(C)C)nn1&&&
CN(C)CCCOC1=CC=C(CN(C)CC2=C[NH]C3=C2C(=O)N=C(N)[NH]3)C=C1&&&
O=C(O)CCCC1=CSC(NC(=O)CC2=CC=CC=C2)=N1&&&
CC1(C)CC2=C(CO1)C(N1C=CC=CC1=O)=NC1=CC=CC=C21&&&
CN1C=C(C(=O)N2CC3(CC3)C(C)(C)C2)C=C1CC1=CC=CC(OC2=CC=CC=C2)=C1&&&
COC1=CC=CC=C1C(=O)NC(C(=O)OCC(=O)NC1CCCCCC1)C(C)C&&&
COC1=CC=C2SC(CN(CC(=O)NC3CCCCC3C)S(=O)(=O)C3=CC=C(C)C=C3)=NC2=C1&&&
CC(C)OC1=CC=C(CN2C=NN=C2CN(C)CC2=N[NH]C=C2)C=C1F&&&
CN=C1SCCN1CC(=O)C1=CC=C(F)C=C1&&&
[0*]CC1CCc2c(OC)ccc(OC)c21&[0*]N1CCN([1*])CC1&[1*]C(c1ccccc1)c1ccccc1&&&
COC1=CC2=C(OC3=CC=C(NC(=O)C4=NN(C5=CC=CC=C5OC(F)F)C(=O)C=C4C)C=C3F)C=CN=C2C=C1OCCCN1CCOCC1&&&
[0*]Nc1ccccc1N&[0*]C(=O)c1ccc(C[2*])cc1&[2*]N[1*]&[1*]C(=O)c1cccc(F)c1&&&
CS(=O)(=O)NC1=C2CCCC2=NC2=CC=C(C(=O)N3CCN(C4=CC=CC=C4)CC3)C=C12&&&
CC1=CC=C(Cl)C=C1NC1=CC=C(C(=O)O)C=C1[N+](=O)[O-]&&&
[0*]Oc1ccc2c(C)c(C)c(=O)oc2c1&[0*]Cc1ccc(-c2ccccc2)cc1&&&
[0*]Nc1ccc(C(N)=O)cc1&[0*]C(=O)c1cccnc1N[1*]&[1*]C(=O)c1cccc(Cl)c1&&&
[1*]=CC([0*])=O&[0*]ON=Cc1ccccc1&&[1*]=Cc1ccccc1&&
O=C(C1=CC(C2=CC=C(OCC3=CC=CC=C3)C=C2)=NO1)N1CCC2=CC=CC=C21&&&
CC(C)=CCC1=C(O)C=C2OC3=C(C(=O)C2=C1O)C(O)=C(C=O)C(O)=C3C&&&
CCCCC1=C(C)[NH]N(C(C2=CC=CC=C2)C2=CC=CC=C2)C1=O&&&
COC1=CC=CC=C1C1=COC2=C(CN3CCN(C4=CC=NC=C4)CC3)C(O)=CC=C2C1=O&&&
[0*]C(=O)c1ccc(C)o1&[0*]N1CCN([1*])CC1&[1*]Cc1ccccc1-c1ccc2c(Nc3cc(O)ccc3Cl)ccnc2c1&&&
[3*]CC([0*])=O&[0*]NC1CCCc2cc(C[1*])ccc21&[1*]N1CCCC1^[3*]C1CN([2*])CCO1&&[2*]C[4*]&[4*]C1CC1&&&
[4*]CC(C)C[3*]&[3*]N1CCC([6*])CC1&[6*]NCn1c(S[7*])nnc1-c1ccsc1^[4*]N1CCC([8*])CC1^[7*]C(C)(C)C&[8*]N[0*]&&&[0*]C([1*])=O&[1*]N[5*]&[5*]C(C)(C)C[2*]&[2*]Oc1ccccc1&&&
COC1=C(O)C=C2OC(C3=CC=CC=C3)=C(O)C2=C1CC(C)=O&&&
[0*]C(=O)CCC(=O)c1ccc(F)cc1&[0*]Nc1cccnc1&&&
O=C(NC1=NC=CS1)C1C=CC=NN1C(=O)CCC1=CC=C(Cl)C=C1&&&
O=C(O)C1=CN2C=C(C3=CC=CC(NC(=O)NC4=CC=CC(Cl)=C4)=C3)N=C(N3CCOCC3)C2=N1&&&
[2*]N([0*])C&[0*]C(=O)c1cccc(N[1*])c1&[1*]C(=O)c1ccc[nH]1^[2*]CCc1ccccc1F&&&&
[2*]Cc1ccc(OC)cc1&[2*]N[0*]&[0*]C([1*])=O&[1*]N1CCC([4*])C1&[4*]C[3*]&[3*]Nc1cccnn1&&&
[0*]C(=O)c1ccco1&[0*]N[1*]&[1*]CCc1c[nH]c2ccccc12&&&
CC1(C)CN=C2C(=O)C3=C4C(=CC(Br)=C3N=C21)C=CN4CCO&&&
O=C(NC1=CC2=C(C=CO2)C=C1N1CCOCC1)C1=CC=CC=C1&&&
O=C1C2=CC=CC=C2S(=O)(=O)N1C1=NC(C2=CC=C3OCOC3=C2)=CS1&&&
[0*]CCCCCC(=C)CC&[0*]C1C(O)CC2(O)C3CCC4CC(O)CCC4(C)C3CCC12C&&&
[0*]ONC(=N)c1ccc(Br)cc1&[0*]C(=O)c1ccncc1&&&
CC1=CC=C(C2=NN(CC3=CC=CC=C3F)C3=C2C=C(C(=O)O)S3)C=C1&&&
COC1=CC=CC(CNC(=O)CN2C=C(C3=CC=CC=C3)C=C2C2=CC=C3OCOC3=C2)=C1&&&
FC(F)(F)OC1=CC=C(C2=CC=C3N=CN=C(NCC4=CC=CS4)C3=C2)C=C1&&&
[1*]=Cc1cc(OC)ccc1OC&[1*]=CC1C2C=CCC(C2)C1[2*]&[2*]CC=[0*]&[0*]=CCCC(=O)O&&&
COC(=O)C1=C2CC3(C)C(C)CCC3C(C)(C)C2CC1O&&&
COC1=CC=C(NC(=O)C2=C3[NH]C=CC=C4N=CN(C)C2=C43)C=C1Cl&&&
CC(C)CC(NC(=O)C(NC(=O)C(CC1=CC=CC=C1)NC(=O)C(CCC(=O)O)NC(=O)C(C)NC(=O)C(CC1=CC=C(O)C=C1)NC(=O)C(C)N)C(C)C)C(=O)O&&&
CC1=CC=C(C(=O)OC23CC4CC(CC(C4)C2)C3)S1&&&
CC(C)C1=CC(C2=NC3=CC(OC4=NC=C(C(F)(F)F)C=C4Cl)=CC=C3O2)=CC(C2CCCCC2)=C1&&&
[1*]Cc1cncn1C&[1*]N1CC([4*])Cc2cc(C#N)ccc21&[4*]N([2*])[0*]&[0*]C([5*])=O&[5*]C1CCNCC1^[2*]CC[3*]&&[3*]N1CCC1&&&
[0*]Oc1cc(N)c(Cl)cc1Cl&[0*]Cc1cccc(Cl)c1&&&
[0*]C(=O)Cn1ncc2c3ccccc3n(Cc3cccc(C)c3)c2c1=O&[0*]N[1*]&[1*]Cc1ccccc1F&&&
N#CC1=C(N)SC=C1SC1=CC=CC=C1&&&
[1*]OC&[1*]CC[2*]&[2*]N([3*])[0*]&[0*]C(=O)c1ccc(N(C)c2ccccc2)cc1&&[3*]C[4*]^[4*]C1CCCO1&&&
[1*]CC&[1*]O[0*]&[0*]C(=O)C=[3*]&[3*]=Cc1cc(C)c(O[2*])c(C)c1&[2*]Cc1ccc(Cl)cc1Cl&&&
CCCCCN(CCCCC)CC(O)C1=CC(C2=CC=C(Cl)C=C2)=C2C=C(Cl)C=C(Cl)C2=N1&&&
[0*]Cc1nnc(-c2ccc(C(F)(F)F)cc2-c2cccc(C)c2)o1&[0*]Oc1ccc(O)c(C(N)=O)c1&&&
NC(=O)CC(NC(=O)C1=CN(CC2=CC=CC=C2)N=C1)C1=CC=C(NCCN2CCNCC2)C([N+](=O)[O-])=C1&&&
CC1=CC=NC(N2CCN(C(=O)CC3=C(C4=CC=C(Cl)C=C4)N=C4C(C)=CC=CN34)CC2)=C1&&&
[0*]C(=O)c1c(-c2ccccc2)noc1C&[0*]N[1*]&[1*]Cc1cccnc1&&&
[0*]C(=O)c1c(-c2c(Cl)cccc2Cl)noc1C&[0*]N(C)c1cccc(C#N)c1&&&
[1*]=C(C)C&[1*]=CCCC(=[2*])C&[2*]=CC[0*]&[0*]Oc1ccc(S(=O)(=O)c2ccccc2)cn1&&&
[0*]C1CC(=O)N(c2cc(Cl)cc(Cl)c2)C1=O&[0*]N1CCCCC([1*])C1&[1*]C(F)(F)F&&&
[0*]Oc1ccc2c3c(c(=O)oc2c1)CCCC3&[0*]Cc1ccccc1&&&
[3*]C([0*])=O&[0*]N1CCC([4*])CC1&[4*]C[1*]^[3*]C1C=CC2(CN([2*])CC2)O1^[1*]Oc1ccccc1&[2*]C1CCOCC1&&&&&
N#CC(=CC1=C[NH]C(C2=CC=CC=C2)=N1)C(=O)NC1=CC=CC=C1&&&
CC1CCC2C(CCCCCCC(=O)N3C4=CC=CC=C4C4=CC=CC=C43)COC3OC4(C)CCC1C32OO4&&&
[1*]C(C([0*])=O)c1ccc(F)cc1&[0*]N1CCCCC1&&[1*]Nc1ccccc1C(F)(F)F&&
CC1=CC=C(OC2=CC=C(C(=NO)N3CC(C)CC(C)C3)C=N2)C2=CC(C(F)(F)F)=CC=C12&&&
[0*]N1CCN(c2ccccc2C)CC1&[0*]Cc1nccn1C&&&
COC1=CC(OC)=C(NC(=O)NC2=CC(C)=NN2C2=CC=CC=C2)C=C1Cl&&&
[1*]N1CCN(c2cccc(C(C)=O)c2)CC1&[1*]S(=O)(=O)c1c(C([0*])=O)c(C)n(C)c1C&[0*]N1CCN(c2ccccc2)CC1&&&
CC1CN(C(=O)CCC(=O)NC2=CC=C(Cl)C=C2)CC(C)O1&&&
[3*]CC&[3*]N([4*])[0*]&[0*]C(=O)c1ccc(N([5*])[2*])cc1&[2*]C(=O)Cn1nnc2sc(=Cc3cccc(OC(F)F)c3)c(=O)n2c1=O^[4*]CC&[5*]CC([1*])=O&&[1*]Nc1ccc(F)c(F)c1F&&&
[0*]OC&[0*]C(=O)c1ccc(N[1*])cc1&[1*]C(=O)C[2*]&[2*]N1C(=O)NC2(CCCCC2C)C1=O&&&
[0*]C(=O)c1ccc(N([2*])C)cc1&[0*]N[1*]&[1*]CC(=O)O^[2*]S(=O)(=O)c1ccc(Cl)c(Cl)c1&&&&
[0*]C(=O)O&[0*]C1C2CCC(C2)C1[1*]&[1*]C(=O)NO&&&
[3*]SC&[3*]CCC([1*])C([0*])=O&[0*]N([2*])C&[2*]Cc1cccc(C)c1^[1*]N[4*]&&[4*]S(=O)(=O)c1ccc2c(c1)oc(=O)n2C&&&
[0*]CCc1ccc(Cl)cc1&[0*]N1CCCC(n2nnc3ccccc32)C1&&&
[2*]C(C)(C)C&[2*]O[0*]&[0*]C(=O)C=[4*]&[4*]=CC([1*])=O&[1*]N[3*]&[3*]C(Cc1ccccc1)C(=O)O&&&
COC1=CC=CC2=C1C1=CC=CC3=C1C(C2)N(C)CC3&&&
COC1=CC=CC=C1C1=CC=C(C(OCC2=CC=CC=C2)C2=CC=C(OC(C)C)C=C2)C=C1&&&
CC1=C(C(=O)N2CC(NC(=O)CC3=CC=CC=C3)C(C(=O)O)C2)N=NN1C1=NON=C1N&&&
[0*]NC1=Cc2ccc(-c3cc(C)on3)cc2CC1&[0*]CCC(=O)O&&&
CC1=CC=CC=C1C(=O)NC1=CC=C(C(=O)N2CC3=CC=CN3CC3=CC=CC=C32)C=C1&&&
CCC1=CC(C2=CC=C(O)C=C2O)=CC=C1O&&&
[0*]N(C)C&[0*]CCc1cn(S(=O)(=O)c2cccs2)c2ccccc12&&&
O=[N+]([O-])C1=CC=C(C2=CSC(NN=CC3=CC=CC=N3)=N2)C=C1&&&
CC1OCC2CC(=O)NC12&&&
C=C(C)C1CCC2(C(=O)O)CCC3(C)C(CCC4C5(C)CCC(OC(=O)CC(C(=O)O)C6=CC=CC=C6N)C(C)(C)C5CCC43C)C12&&&
[1*]CC([0*])=O&[0*]Nc1nccs1&&[1*]N1C(=O)C(=O)N([2*])C1=O^[2*]Cc1ccccc1F&&&
[0*]CC&[0*]N([1*])[2*]&[1*]CC&&[2*]CCC[3*]^[3*]Nc1cc(C(F)(F)F)nc(N=C(N)Nc2ccc(Cl)c(Cl)c2)n1&&&
[0*]C(=O)c1ccc(Cl)cc1Cl&[0*]N[1*]&[1*]CCc1c[nH]cn1&&&
CC1=CC=CC2=C1OCC(=O)N2CCN1CCN(C)CC1&&&
CC1=CC=C(N2C(C)=C(C(C)CC3=CC=CC=C3Br)C3=CC=CC=C32)C=C1C&&&
cSC1=NC(=O)C2=C([NH]1)N(C1=CC=CC(C(F)(F)F)=C1)N=C2&&&
O=S(=O)(O)C1=CC=C(CC2=NN=C(C3=CC=C(Br)C=C3)O2)S1&&&
O=S(=O)(C1=CC=CC=C1)N1CCC2C1CC(=O)N2C1=CC=CC=C1&&&
CCCCCCC(=O)N(O)CCCP(=O)(O)O&&&
[0*]Cc1cccc(N)n1&[0*]N1N=C(c2ccccc2)c2ccccc2C1=O&&&
CC1=C(N2C(C)=NC3=C(C(C)=C(C(=O)NC4=CC=CC=C4C)S3)C2=O)C=CC=C1[N+](=O)[O-]&&&
C=CC(C)C1CC2=C(C1=O)C(O)=C(OC)C1=C2OCO1&&&
[0*]=C1SC(c2cccs2)=NC1=O&[0*]=Cc1cccc2ccccc12&&&
COC1=CC=C(C2=NN=C(SCC(=O)NC3CCS(=O)(=O)C3)N2CCC2=CC=CC=C2)C=C1OC&&&
CC(C)(CN1CCC2(CN=C(C3=CC=CC=C3)S2)C1)NC(=O)C(=O)NCCC1=CC=CC=C1&&&
CC1C(=O)C(C)(C)CC12CC(C13COCOC1)OC2=O&&&
CC1CC(NC(=O)CSC2=NC=NC3=C2C=NN3C2=CC=CC=C2C#N)CC(C)(C)C1&&&
OC(C1=CC=NC=C1)C1=CC=C(Cl)C=C1&&&
NC1=CC=CC=C1C(=O)NCCCCN1CCN(C2=NSC3=CC=CC=C23)CC1&&&
[0*]S(C)(=O)=O&[0*]Nc1ccc2c(c1)S(=O)(=O)N=C(c1c(O)n(Cc3ccccc3)nc(-c3cccs3)c1=O)N2&&&
O=C1NC(=O)C(C2=CC=C(Cl)C=C2)=C1NC1=CC=CC=C1&&&
[2*]CC&[2*]O[0*]&[0*]C([1*])=O&[1*]N1CCN([N+]([O-])=NOc2ccc([N+](=O)[O-])cc2[N+](=O)[O-])CC1(C)C&&&
CCC1=CC(=O)C2=CC3=C(C(O)=C2O1)C1OC2=C(C=C(OC)C=C2C2C4=C(OC)C=C(O)C5=C2C(C3O)N(C2=CC=C(N)C=C2)NC5C2=CC(O)=CC(O)=C2)C1(C)C&
[4*]C(C)(C)C&[4*]N[0*]&[0*]C([1*])=O&[1*]N[5*]&[5*]CC(O)C([6*])Cc1cc(F)cc(F)c1&[6*]N[2*]&[2*]C(=O)c1cc(C([3*])=O)cc(N([8*])C)c1&[3*]N[7*]&[7*]C(C)(C)C^[8*]S(C)(=O)=O&&&&
[1*]C(C)CC&[1*]N[0*]&[0*]C(=O)C=[2*]&[2*]=Cc1ccc(S(C)(=O)=O)cc1&&&
CCNC(=O)C1OC(N2C=NC3=C(N)N=C(C#CCC4=CC=C(Br)C=C4)N=C32)C(O)C1O&&&
[0*]C(=O)Cn1nc(C)cc1C&[0*]N1CCC([2*])CC1&[2*]N[1*]&[1*]S(C)(=O)=O&&&
[4*]N1CC(C)C([5*])Oc2c(N[0*])cccc2C1=O&[0*]C([3*])=O&[3*]C1CCCCC1^[4*]C(C)CO&&&[5*]C[2*]^[2*]N([1*])C&[1*]C(=O)c1ccccc1&&&
S=C1[NH]N=C(C2=CC=CC=C2Cl)N1NC(=S)NC1=CC=CC=C1Cl&&&
CCOC(=O)CC1=CC=C2C(=C1)C(=O)CC1=CC=CC=C12&&&
CCOC(=O)OCC=C(C)C&&&
[0*]CCO&[0*]OC1SC(n2cnc3c(N4CC5CCCN6CCCC(C56)C4)ncnc32)C(O)C1O&&&
CC1(C)CN=C(N)N=C(N)N1CCCC1=CC(F)=CC(F)=C1F&&&
[0*]CC&[0*]Oc1cccc2cc(Cc3ccccc3)c(=O)oc12&&&
[0*]C(=O)Cc1ccc2c(c1)OCO2&[0*]Nc1ccc(C([1*])=O)cc1&[1*]N1CCOCC1&&&
[0*]Cc1ccc(C(C)(C)C)cc1&[0*]C1NC(=O)C([1*])NC(=O)C([2*])NC(=O)C2CCCN2C(=O)C([3*])NC1=O&[1*]Cc1ccccc1&&[2*]Cc1ccc2c(c1)OCO2&[3*]Cc1ccccc1&&
[0*]NC(=S)Nc1ccccc1CCC&[0*]Cc1ccccc1Cl&&&
[0*]S(C)(=O)=O&[0*]Nc1ccc2[nH]c(=O)[nH]c2c1&&&
[0*]C(=O)c1cccn1C&[0*]N1CCC2(CC([1*])N(c3ccccn3)C2)C1&[1*]Cn1cccn1&&&
[0*]Nc1ncc(C)s1&[0*]C(=O)c1ccc(N[1*])cc1&[1*]S(=O)(=O)c1ccc(F)cc1&&&
[0*]CCCCCCC(=O)O&[0*]Oc1ccc(CC([1*])C(=O)O)cc1&[1*]Nc1ccc(C(=O)c2ccccc2)cc1&&&
NCC1=CC=CC(CNC(=O)C(CC2CCCCC2)NCC(=O)N2CCCC2C(=O)O)=C1&&&
CN1C(=O)C2=C(N=C(C3=CC=C(Cl)C(Cl)=C3)N2CC2=CC=CC=C2)N2C1=NC1CCCC12&&&
[2*]CC([0*])=O&[0*]N[5*]&[5*]C1CC1^[2*]N([1*])[4*]&&[1*]C(=O)Cl&&[4*]C1CCN([3*])CC1^[3*]S(=O)(=O)c1ccc(F)cc1F&&&
[6*]C(C([3*])=O)C(C)CC&[3*]N[8*]&[8*]C(Cc1ccccc1)C([4*])=O^[6*]N[1*]^[4*]N[9*]&[1*]C(=O)CCC([7*])C(=O)O&[9*]C(CCC(=O)O)C(=O)O&[7*]N[2*]&&&[2*]C([0*])=O&[0*]O[5*]&[5*]Cc1ccccc1&&&
CON=CC1=CC=[N+](CC2=CC=C(C(=O)NC3=CC=CC=C3N)C=C2)C=C1&&&
[0*]OC&[0*]CC[1*]&[1*]N1CCC([5*])CC1&[5*]C[2*]&[2*]N([3*])[4*]&[3*]Cc1cc(Cl)c2c(c1)OCCCO2&&[4*]CC(C)C&&
CC(=CCN1OC(=O)[NH]C1=O)C1=CC=C(OC2=CC=C(Cl)C=C2)C=C1&&&
[0*]C(=O)C(N)CS&[0*]N[1*]&[1*]CC(O)C(F)(F)F&&&
[0*]C(=O)CCCCCCCCCCCCCCCCC&[0*]Nc1cccc(S([1*])(=O)=O)c1&[1*]Nc1ccc(CCCCCCCCCCCC)cc1&&&
CC1=CC(C#N)=CC(C)=C1OC1=NCCN1&&&
CC1=C(C(=O)N2CCN(C3=CC=CC(C(F)(F)F)=C3)CC2)C=CC=C1[N+](=O)[O-]&&&
[0*]C(=O)C(CC(C)C)C(N)=O&[0*]N1Cc2ccccc2C1&&&
CN1CCC2(CC1)C(=O)N(C1=CC=C(C#N)C(C(F)(F)F)=C1)C(=O)N2C1=CC=C(OCC2CNCCO2)C=C1&&&
C[N+](C)(C)CCN1CC(=O)NC2=CC(Cl)=C(Cl)C=C2C1=O&&&
C=CCNC(=S)NN=CC1=CC=C2C=CC=CC2=C1&&&
[0*]C(=O)c1c2c(n3cccc(Cl)c13)C(=O)c1ncccc1C2=O&[0*]N[1*]&[1*]Cc1ccccc1&&&
CC1=CC(C)=CC(NC(=O)C2=CC=C3OC(=O)SC3=C2)=C1&&&
O=C1COC2=CC=CC=C2N1CC(=O)N1CCC2=CC=CC=C21&&&
[0*]NC(=S)Nc1ccccc1C(C)C&[0*]Cc1ccc(F)cc1&&&
CC1=CC=C(C)C(N2CCN(C(=O)C3=CC=C4OCC(=O)NC4=C3)CC2)=C1&&&
CCCC(=O)C1=CC=C(OCCCN2CCCC(C(=O)O)C2)C=C1&&&
CCC(CC)NC(=O)C1CCN(S(=O)(=O)N2CCN(C3=CC=CC=C3F)CC2)CC1&&&
ClC1=CC=C(C=NN2C(C3=CC=CC=C3Cl)=N[NH]C2=S)C=C1&&&
OCCOC1=CCc2CCN(CC3=CC=C(F)C=C3)CC2=C1&&&
CC1(C)CN(C(=O)C2=CC=CC(Cl)=C2Cl)CCN1C(=O)C1(O)CCCCC1&&&
N=C(NCCCC(NC(=O)C(CC1=CC=C(Cl)C=C1)NS(=O)(=O)C1=CC=C(Cl)C=C1)C(=O)N1CCN(C(=O)C(N)CC2=CC=C(Cl)C=C2)CC1)NC(=O)NCC1=CC=C(Cl)C(Cl)
COC1=CC(OC)=CC(C(=O)N2C3=CC=CC=C3N=C(N3C(=O)OCC3C3=CC=CC=C3)C3=CC(Cl)=CC=C32)=C1&&&
CC1=CC=C(F)C(C2=CC=CC3=C2OC(N2CCOCC2)=CC3=O)=C1&&&
[0*]CC&[0*]Nc1ncnc2c(OC3CCCCC3)nc(N)nc12&&&
CCOC(=O)C(C#N)=C1SC(=CC2=CC=C(C3=CC=CC=C3C(=O)O)O2)C(=O)N1C1=CC=C(Cl)C=C1&&&
O=S(=O)(NC1=CC=CC=C1C1=CC=NC=C1)C(F)(F)F&&&
O=C(C1=CC2=CC=CC=C2C=C1O)N1CCC2=CC3=NC=CC(N4CCN5CCCC5C4)=C3C=C21&&&
[1*]C(C)c1ccccc1&[1*]N[0*]&[0*]C([3*])=O&[3*]C1CCC([4*])CC1&[4*]C[2*]&[2*]Nc1c(N2CCCCC2)c(=O)c1=O&&&
[0*]C(=O)c1nc[nH]n1&[0*]Nc1cccnc1&&&
[0*]C(=O)c1ccccc1&[0*]N([1*])C1c2cccc1OCC1=NNC(=O)C21&[1*]CCc1ccccc1&&&
O=C(NC1=CC=C(Cl)C(C(=O)N2CC3=CC=CN3CC3=CC=CC=C32)=C1)C1=CN=CC=N1&&&
O=[N+]([O-])C1=CC=C(CNC2=NC=NC3=CC=CC=C23)C=C1&&&
[1*]N1CCCC1C&[1*]CCC[0*]&[0*]Oc1ccc(-c2nc3cc(F)ccc3o2)cc1&&&
[0*]OC&[0*]CC[1*]&[1*]Oc1nc(C[2*])cc(OC)n1&[2*]Oc1c(C)cncc1-c1cncc(N[3*])c1&[3*]S(=O)(=O)c1ccc(C(C)C)cc1&&&
[0*]C(=O)Cc1c(C)n(C(=O)c2ccc(Cl)cc2)c2ccc(OC)cc12&[0*]N[2*]&[2*]C1CCN([1*])CC1&[1*]Cc1ccccc1&&&
[0*]N(C)C&[0*]CC[1*]&[1*]N1C(=O)C(O)=C(C(=O)c2cc3ccccc3o2)C1c1ccccc1&&&
[0*]C(C)=O&[0*]Oc1ccccc1C([2*])N(O[1*])S(=O)(=O)c1ccc([N+](=O)[O-])cc1&[1*]C(C)=O&&[2*]C1CC1&&
CC(C)N1C(=O)C2C(C3=CC=C(C4=CC=CC(C#N)=C4)C=C3)NC(CC3=C[NH]C4=CC=CC=C34)(C(=O)OCC3CC3)C2C1=O&&&
CC(C)CC1NC(=O)C(=C2NC3=CC=C(NS(C)(=O)=O)C=C3S(=O)(=O)N2)C1=O&&&
[1*]CC&[1*]O[0*]&[0*]C(=O)c1c(O)n(Cc2ccccc2)c(=O)n(Cc2ccccc2)c1=O&&&
COC1=CC=CC(C2=C(C3=CC=CC(OC)=C3)SC(C(O)C3=CC=CC(OC)=C3)=N2)=C1&&&
COC1=CC=C(C2=C(C3=CC=C(OC)C=C3)C(C3=CC=CC=C3)N2C2=NC(=O)CS2)C=C1&&&
[0*]Nc1cccc(C)c1&[0*]C(=O)Cn1c(=O)n(-c2ccc(Cl)c(C)c2)c(=O)c2ccccc21&&&
CC1=CC(=O)OC2=C1C(=O)N=C(C(O)CO)[NH]2&&&
CC(C)N1C=C2N=CN(CC3=CC=C(F)C=C3F)C(=O)C2=N1&&&
[1*]CCCC&[1*]O[0*]&[0*]C([2*])=O&[2*]C1ON(c2ccccc2)C(c2ccsc2)C12C(=O)Nc1ccc(Cl)cc12&&&
[1*]CC&[1*]O[2*]&[2*]C1(C([0*])=O)c2ccccc2CC1[3*]&[0*]N[4*]&[4*]Cc1cccnc1^[3*]OC&&&&
CCC(C)C(N)C(=O)NNC(=O)C(CC1=CC=C(OCC(N)=O)C=C1)NC(=O)C(CC1=CC=CC=C1)NC(=O)C(N)CCC(N)=O&&&
[0*]=C1c2ccccc2-c2ccc(C(C)(C)CCCc3ccccc3)cc21&[0*]=CC=O&&&
CC1=CC=NC(C)=C1C(=O)N(C)CC1=NOC=C1&&&
[6*]C(C([0*])=O)C(C)CC&[0*]OC&&[6*]N[2*]^[2*]C(=O)C([7*])CC([1*])=O&[1*]O[4*]&[4*]Cc1ccccc1^[7*]N[3*]&&[3*]C(=O)c1ccc(C[4*])cc1&[4*]Oc1ccc(C[5*])cc1&[5*]Oc1ccc(C(=O)C[6*])cc1&[6*]N(
O=C1NC(=O)C(=CC2=CC=C(N3CCOCC3)C=C2)S1&&&
COC1=CC=C(C(=O)NCC2=CC=C(C(F)(F)F)N=C2N2CCC(C3=CC=CC=C3)CC2)C=C1C&&&
[0*]C(C)CCS&[0*]Nc1ccccc1[N+](=O)[O-]&&&
[2*]C1(C#N)CC1&[2*]N[0*]&[0*]C([3*])=O&[3*]C1CC(S(=O)(=O)c2ccccc2Cl)CN1[1*]&[1*]C([4*])=O&[4*]C1([5*])CC1&[5*]C(F)(F)F&&&
=OC1=CC=CC=C1OCCNC1=CC(N)=C2[NH]C=NC2=N1&&&
[1*]C1(C#N)CC1&[1*]N[0*]&[0*]C(=O)Cc1ncc(Oc2ccc(Cl)cc2)nc1Cl&&&
[1*]Nc1ccccc1C(C)=O&[1*]Cc1noc(C([0*])=O)n1&[0*]N1CCCCC1&&&
[0*]C(=O)Cn1cc(C(=O)c2ccc(C)cc2)c(=O)c2cc(OC)c(OC)cc21&[0*]N[1*]&[1*]Cc1ccc[nH]1&&&
[2*]C1OC(c2ccc(Cl)c(Cc3ccc(OC)cc3)c2)C(O)C(O)C1O&[2*]C[1*]&[1*]O[0*]&[0*]C(CO)CO&&&
CCN(C)C(=O)ON1C(=O)C(C2=CC=C(Br)C=C2)=[N+]([O-])C2=CC=CC=C21&&&
[0*]Cc1csc(C)n1&[0*]N1CCC([1*])C1&[1*]N1CCc2ccc(Cl)cc21&&&
CC(=O)OC1C(=O)C2(C)C(O)CC3OCC3(OC(C)=O)C2C(OC(=O)C2=CC=CC=C2)C2(O)CC(OC(=O)C(O)C(NC(=O)C3=CC=CC=C3)C3=CC=CC=C3)C(C)=C1C2(
CC1=CC=C(N2C(=O)C3=C(SC(C)=C3C)N3C(SCC(=O)N(C)C)=NN=C23)C=C1Cl&&&
C#CC(C(=O)OCC1=CC=C(Cl)C=C1)N1N=C(CC2=CC=CC(F)=C2)C=C1C(=O)OC(C)(C)C&&&
[0*]NC&[0*]C(=O)C[2*]&[2*]N1CCCC(c2nc3ccccc3n2CCCC[1*])C1&[1*]OC&&&
OCC1=CC=CC=N1&&&
CCOC1=CC=C(C2NC(=O)NC(C)=C2C(=O)OC)C=C1&&&
[0*]Cc1nc(-c2ccc(OC)cc2)c(-c2ccc(OC)cc2)s1&[0*]Oc1ccc(O[1*])c(C)c1&[1*]CC(=O)O&&&
[1*]Nc1ncnc2c(Nc3ccc(OC)cc3C)nc(NC)nc12&[1*]CC[2*]&[2*]N[0*]&[0*]C(=O)N(C)N(C)CCCCCCC(=O)NOC&&&
CCCCC(CN(O)C=O)C(=O)N1CCCC1C(=O)N(CC(=O)NC(CC1=CC=CC=C1)C(=O)NC(CC1CCCCC1)C(=O)C(=O)O)C(CC1=CC=CC=C1)C(C)C&&&
O=C(NCC1=CC=CC=C1)C1=C(CC2=C[NH]C3=CC=CC=C23)[NH]C2=C1C=CC1=C2C=C[NH]1&&&
[1*]CC(=O)NN1CCOCC1&[1*]N[0*]&[0*]C(=O)c1cc([N+](=O)[O-])cc([N+](=O)[O-])c1&&&
[0*]N1CCC12CCN(c1cccnc1)CC2&[0*]C[1*]&[1*]C1CC1&&&
[1*]CC&[1*]Nc1ccc2c(S([2*])(=O)=O)c(O[0*])ccc2c1&[0*]CC&&[2*]Nc1ccc(OC)c(OC)c1&&
O=C1OC(C2=CC=C(Br)C=C2)=NC12CC1=CC=CC=C1C(=O)N2&&&
[1*]CC([0*])=O&[0*]N1CCN(c2ccc(F)cc2)CC1&&[1*]N([2*])[3*]^[2*]Cc1ccccc1[N+](=O)[O-]&&[3*]C[4*]^[4*]C1CCCO1&&&
[0*]C(=O)c1noc2c1CCCC2&[0*]N1CCN(c2ccc3ccccc3c2)CC1&&&
CCC1=CC=C(NC(=O)N2CCN(CC3CCOC3)CC2)C=C1&&&
CCOC1=NN(C2=NC=C(C3=CC(C4=CC(C(F)(F)F)=CC=C4C)=NO3)S2)C(C)=C1&&&
[0*]Nc1ccc(OC)cc1&[0*]S(=O)(=O)c1cccc([N+](=O)[O-])c1&&&
COC1=CC=C(CN2CCC3=CC(OC4=NC=CC=C4C(=O)NCCO)=CC=C3C2)C=C1&&&
C#CC1=CC=C(NC(=O)C2=C(C)ON=C2C2=CC(OC)=CC=C2F)C=C1OC&&&
[0*]CC&[0*]OC1=NC(N[1*])=NC(c2ccc(Br)cc2)=N1&[1*]CCc1ccc(OC)c(OC)c1&&&
NC1=CC=C(C2=NN=N[NH]2)C=C1&&&
[0*]N(C)C&[0*]CCC[1*]&[1*]Nc1ccc(C[2*])c2sc3ccccc3c(=O)c12&[2*]N(C)C&&&
O=C1C=C(C2=CC=CC=C2)N=C2SC(S(=O)(=O)C3=CC=CC=C3)=NN12&&&
CC1=CC=CC(N2C(=O)C3=C(C=N[NH]3)N(CC(=O)NC3=CC=CC(Cl)=C3C)C2=O)=C1Cl&&&
CS(=O)(=O)C1=CC=C(N2C=C(C3=CC=CC=C3)C3=C(N)N=CN=C32)C=C1&&&
[0*]C(=O)c1cccn1C&[0*]N1CCN([1*])CC1&[1*]S(=O)(=O)c1cccc(Cl)c1&&&
CC1(C)OC2C(COP(=O)(O)OP(=O)(O)OP(=O)(O)O)OC(N3C=CC(=O)[NH]C3=O)C2O1&&&
COC1=CC=CC(NC(=O)NC2=NOC(C(C)(C)C)=C2)=C1&&&
[1*]CCCc1ccccc1CC(=O)O&[1*]N[0*]&[0*]C([3*])=O&[3*]C1CCCN1[2*]&[2*]S(=O)(=O)c1cc(Cl)cc(Cl)c1&&&
COC1=CC(NC(=S)C2=CC=C(NS(=O)(=O)C3=CC=C(C)C=C3)C=C2)=CC=C1C&&&
NC(=S)NN=CC1=CC=C2[NH]C=NC2=C1&&&
O=C(NCC1(N2CCCCC2)CCCCC1)C1=CC(C2=CC=CC=C2)=NC2=CC=CC=C12&&&
CCOC(=O)C(=CC=CC=CC1=CC=C2OCOC2=C1)NC(=O)C1=CC=CO1&&&
[1*]N1C(C)CCCC1C&[1*]C(=O)C[2*]&[2*]O[0*]&[0*]C(=O)Cc1ccc(Cl)cc1&&&
COC1=CC(C=C2SC(=S)NC2=O)=CC=C1OCC1=CC=C(Cl)C=C1Cl&&&
[1*]CC&[1*]Oc1ccc(CC[3*])cc1O[2*]&[2*]CC&&[3*]N[0*]^[0*]C(=O)C[4*]&[4*]Sc1nc(=O)n(Cc2ccccn2)c2c1CCCC2&&&
[0*]CC&[0*]Oc1cc(-c2cc(-c3ccc(O)cc3)on2)ccc1O&&&
O=C(O)C1=C(NS(=O)(=O)C2=CC=C(F)C=C2)C=CS1&&&
CN1CCN(C2=CC=C(C3=NN=C(C4=CC=C(OC5=CC=CC=C5)C=C4)C(C4=CC=C(O)C=C4)=N3)C=C2)CC1&&&
NC1C2=CC=CC=C2C2(CCN(C(=O)C3=CN=CC=N3)CC2)C1C1CC1&&&
O=C(NCC1=CC=CO1)C1(C2=CC=C(Cl)C=C2)CCCCC1&&&
CCCCN1C(=O)C(=CC2=C[NH]N=C2C2=CC=NC=C2)SC1=S&&&
[0*]N([3*])C&[0*]C(=O)c1ccc(OC(F)F)cc1&&[3*]C1CCCCC1[2*]^[2*]O[1*]&[1*]Cc1ccc(CC(=O)O)cc1&&&
CC(CO)(CO)NCC1=CC=C2C=CC=CC2=C1&&&
COC1=CC=C(N2C(=O)C3=C(SC4=C3CCC4)C2N2CCCC2)C=C1&&&
CC(C)CC1=CC=C(C=C2SC3=NC4=CC=CC=C4N=C3C2=O)C=C1&&&
[0*]Nc1ncnc2cccc(S(C)(=O)=O)c12&[0*]C[1*]&[1*]C1CC1&&&
CC1=CC=C(S(=O)(=O)N2CCCCC2)C=C1NC(=O)CN1N=C(CO)C2=CC=CC=C2C1=O&&&
CC1=CC=CC(C=C2NC(=S)N(C(C)CO)C2=O)=C1&&&
[0*]C(=O)c1cc2cc(Cl)ccc2[nH]1&[0*]N[1*]&[1*]CCC(CO)S(=O)(=O)c1ccc2c(c1)NC(=O)C([2*])C2&[2*]N1CCNCC1&&&
O=C(CCNS(=O)(=O)C1=CC=C(Br)C=C1Br)NCC1=CC=C2OCOC2=C1&&&
COC1=CC=C(CCN2CCC(CCCC(=O)NCC3=CC=C(C(=N)N)C=C3)CC2)C=C1&&&
[0*]OP(=O)(Oc1ccc(C(C)(C)C)cc1Br)Oc1ccc(C(C)(C)C)cc1Br&[0*]C(C)(C)C&&&
[0*]C(C)=O&[0*]O[1*]&[1*]C1C=C(C)C2CCC3(C)OC3C2C1&&&
COC1=CC=C(NC2=C([N+](=O)[O-])C=CN(C3OC(CO)C(O)C3O)C2=O)C=C1&&&
[1*]N([3*])C&[1*]CC([0*])=O&[0*]N[2*]^[3*]S(=O)(=O)c1cccc2nsnc12^[2*]CCc1ccc(S(N)(=O)=O)cc1&&&&&
CN(C)C1=CC=C(C2=CC(=O)C3=CC(F)=CC=C3O2)C(Cl)=C1&&&
COC1=CC=C2N=C(C)C=C(NC(=O)NC3CCN(CC4=CC=C5OCOC5=C4)CC3)C2=C1&&&
[0*]Cc1csc(Cl)n1&[0*]Sc1nnc(-c2ccco2)o1&&&
[0*]C(=O)c1ccc([N+](=O)[O-])cc1&[0*]O[1*]&[1*]C[2*]&[2*]C1CCCN2CCCCC12&&&
CCCCS(=O)(=O)C1(C(N)=O)C(C)C(C2=CC=CC=C2)N2C(=O)C(=C(O)C3=CC=C4SC=CC4=C3)C21&&&
CC1=C(C)C2=C(NC3=CC=C(C4=NC5=NC=CC=C5O4)C=C3)N=CN=C2S1&&&
CC1=CC=CC(NC(=O)NC2N=C(C3=CC=CC=C3)C3=CC=CC=C3N(C)C2=O)=C1C&&&
CC1=CC=C(S(=O)(=O)NNC(=O)C2=CC=C(Br)C=C2)C=C1&&&
COC1=CC=C2C=C(CCC(=O)OCC(=O)N(CC(C)C)CC(C)C)C=CC2=C1&&&
[0*]C(CO)c1ccc(OC)cc1&[0*]N[1*]&[1*]Cc1cccc(OC)c1&&&
[0*]OC&[0*]C(=O)c1cc(-c2cc3ccccc3[nH]c2=O)ccn1&&&
[0*]C(=O)c1ccc2sccc2c1&[0*]N[1*]&[1*]C[2*]&[2*]C1CCCCC1&&&
[4*]S(=O)(=O)c1ccc(C)cc1&[4*]N([1*])[2*]&[1*]CC(C)C&&[2*]CC(O)C([3*])Cc1ccccc1^[3*]N[0*]&[0*]C(=O)C[5*]&[5*]S[6*]&[6*]Cc1ccccc1&&&
CC1=CC=C(S(=O)(=O)N2C=C(CNCCN3N=CC=C3C)N=N2)C=C1&&&
NC1=NC=NC2=C1N=CN2C1C=CC(OS(N)(=O)=O)C1O&&&
[1*]Cn1ccc(C)n1&[1*]C1CCCN1[0*]&[0*]C(=O)CS(=O)(=O)c1cn(C)cn1&&&
CCOC(=O)C1=CN=C2C(C=CC(=O)C3=CC(OC)=C(OC)C(OC)=C3)=CC=CC2=C1NC1=CC=CC(F)=C1&&&
C[N+]1(CC(=O)C2=CC=C3C=C(Br)C=CC3=C2)CCCCC1&&&
CNCC1CCC(C2=C[NH]C3=CC=C(O)C=C23)CC1&&&
O=C1[NH]C2=CC=CC=C2C=C1C#CCO&&&
[0*]CCCC&[0*]Oc1ccc(C2Cc3c(Cl)c(O[1*])cc(O[2*])c3O2)cc1&[1*]CCCC&&[2*]Cc1ccccc1&&
[2*]OC&[2*]CC([3*])c1cc(C)ccc1C&[3*]N[0*]&[0*]C([1*])=O&[1*]Nc1cc2[nH]nc(-c3cc(C)cc(C)c3)c2cn1&&&
[0*]C(=O)c1ccc(Cl)cc1&[0*]OCN1C(=O)c2ccccc2C1=O&&&
[0*]NC&[0*]S(=O)(=O)c1cccc(-c2nnc(-c3cccc(Br)c3)o2)c1&&&
[0*]CC&[0*]Oc1cc(C=NNC(=O)C[3*])ccc1O[1*]&[1*]CC[2*]&[2*]Oc1ccc(C)cc1^[3*]Oc1ccc(N2CCCCC2)cc1&&&&
[0*]CC(O)Cc1ccccc1&[0*]N1C2CCC1CC(=[1*])C2&[1*]=C(c1ccccc1)c1ccccc1&&&
[1*]S(=O)(=O)c1cccc(C)c1&[1*]N1CC2C3C(=O)NC(=O)C3CC([2*])(O)C2C1&[2*]C[0*]&[0*]Oc1ccccc1&&&
[0*]Nc1ccccc1C&[0*]C([1*])=O&[1*]N[2*]&[2*]CCC[3*]&[3*]Nc1ccnc2cc(Cl)ccc12&&&
[0*]OC&[0*]C(=O)C[2*]&[2*]N[1*]&[1*]C([4*])=O&[4*]C1OC([5*])C2OC(C)(C)OC12&[5*]CCC[3*]&[3*]Nc1ccnc2cc(Cl)ccc12&&&
C1=CN=CC(C2=NC3=CC=CC=C3C3=NN=C23)=C1&&&
CC1=C(C)N(CC2=CC=CC=C2)C(NC(=O)C2=CC=CC=N2)=N1&&&
CC(C)CC(C=O)NC(=O)C(CC(C)C)NC(=O)C(CC1=C[NH]C2=CC=CC=C12)CC(O)C(CC1=CC=CC=C1)NC(=O)OCC1=CC=CN=C1&&&
[2*]CC&[2*]O[0*]&[0*]C(=O)c1c(C([1*])=O)nn(-c2ccc(C(C)C)cc2)c1Cl&[1*]O[3*]&[3*]CC&&&
O=C(O)C1CC2CCCCC2CN1S(=O)(=O)C1=CC(Cl)=C(Cl)S1&&&
N=C1C2=C(CN1C1=CC=CC=C1)N(C1OC(CO)C(O)C1O)C=N2&&&
CC1=CC=CC(CN2C(=O)N(CC3CCC(C(=O)NCC4=CC=CN=C4)CC3)C(=O)C23CCN(C(C)C)CC3)=C1&&&
CCOC(=O)COC1=CC=C(NC(=O)CN2C(=O)OC3=CC=CC=C32)C=C1&&&
CCOC1=CC=C(OCC)C(NC(=O)C2=CC3=CC=CC=C3O2)=C1&&&
CCOC1=CC(C2CC(=O)NC3=C2C(=O)N=C(SCC(=O)NC2=CC=C(C)C(C)=C2)N3C)=CC=C1O&&&
[0*]C(=O)c1nc(-c2c(F)cccc2Cl)n(-c2ccc3c(ccn3C)c2)c1C&[0*]N[1*]&[1*]CCCCC(=O)O&&&
[0*]C(=O)C(N)c1ccccc1&[0*]N[2*]&[2*]C1C(=O)N2C(C(=O)O)=C(C[1*])CSC12&[1*]Oc1ccncc1&&&
N#CC1=C(N)N=C2SC3=C(CCCC3)N2C1=O&&&
CC1=C(C2=NN=C(SCC3=CC=CN=C3)O2)C=CO1&&&
CNC(=O)CN1C(C2CCN(C3=NC=C(OC)C=N3)CC2)=NC2=CC=CC=C21&&&
O=C(NCC1CN(CC2=CC=C(Br)S2)CCO1)C1=CN=CO1&&&
CC1=C(C(=O)C=CC2=CC=CC(Br)=C2)SC(NC2=CC=CN=C2)=N1&&&
[3*]N1C(=O)C23CCCN2CC([2*])C(C)C3C1=O&[2*]C([0*])=O&[0*]N[1*]^[3*]Cc1ccc([N+](=O)[O-])cc1^[1*]Cc1ccc(Cl)cc1&&&&&
[1*]CN&[1*]C1OC([2*])C(O)C1O&[2*]Cn1ccc2cc(C[0*])ccc21&[0*]OP(=O)(O)O&&&
CCCCCCCCC=CCCCCCCCC(=O)CC(=O)O&&&
CCCCN1C(=O)C2=C([NH]C(C=CC3=CC=C(OC)C([N+](=O)[O-])=C3)=N2)N(CCCC)C1=O&&&
CC1=CC=CC2=C1CCN(S(=O)(=O)CC1=NOC=C1)C2CC1=CC=CC=C1&&&
CC1=NN(CC2CCCN2C)C(C)=C1&&&
[0*]C(=O)c1nnn(-c2ccc(OC)cc2)c1C&[0*]N[1*]&[1*]C(C)C(O)(Cn1cncn1)c1ccc(F)cc1F&&&
NC(=O)C1(C2=CC=C(Cl)C=C2)NCC(=O)N(CC2=CC=CC=C2Br)C1=O&&&
NC(=O)C1=N[NH]C2=C1CN(CC1=CC=CC(Cl)=C1)C2&&&
CCOC1=CC(NC(=NC)NC2=CC=CC=C2Cl)=C2=CC=CC=C2=N1&&&
CNC(=S)N1C=CC(C(=O)NCC2CCC2)=N1&&&
NC1=NC(CCC2=CC=CC=C2)CO1&&&
[0*]=Cc1c(OC)cc(OC)cc1OC&[0*]=C(C#N)c1nc2ccccc2[nH]1&&&
[1*]Cc1ccc(C)cc1&[1*]O[0*]&[0*]C(=O)c1ccccc1O&&&
COC1=CC=C(C2=CC=C(C3=C(F)C=CC=C3F)C=C2)C2=C1N(C)C(=O)N2C&&&
O=C(NC1CCCCC1)C1=CC=C(NCC2CCCOC2)C([N+](=O)[O-])=C1&&&
[1*]Sc1oc(-c2ccccc2)nc1S(=O)(=O)c1ccc(C)cc1&[1*]CC([0*])=O&[0*]Nc1ccccc1C(F)(F)F&&&
O=C1[NH]C2=CC=CC=C2S1&&&
[0*]Sc1nnnn1C&[0*]CC(=O)O&&&
CC1=C(Cl)C=CC=C1NC1=NC(C2=CC=C(C(=O)N3CCOCC3)C=C2)=CS1&&&
CC1=CC=C2C(=C1)C1=C(C(=O)N(CC3=CC=CC=N3)C=N1)N2C&&&
[0*]CC(=O)NNC(=O)Cc1ccc(Cl)cc1&[0*]N1C(=O)NC2(CCCC2)C1=O&&&
[1*]N1CCN(c2cccc(C)c2C)CC1&[1*]CCCC[0*]&[0*]Oc1ccc2c(c1)CCCN2[2*]&[2*]Cc1ccccc1&&&
[0*]C(=O)c1ccc(OC)c(OC)c1&[0*]NC(=[3*])C([1*])=O&[1*]N[2*]&[2*]CCCN^[3*]=Cc1ccc(-c2cccnc2)cc1&&&&
CCC(C)S(=O)CC(NC(C)=O)C(=O)NC(CC1=CC(F)=CC(F)=C1)C(O)CNC1CC2(CCC2)OC2=NC=C(CC(C)(C)F)C=C21&&&
[0*]NC&[0*]Cc1c(O)ccc2c1OC(=[1*])C2=O&[1*]=Cc1cc(Br)ccc1OC(F)F&&&
[2*]C1CCN(c2ncnc(OC)c2C)CC1&[2*]C([0*])=O&[0*]N[1*]&[1*]Cc1cccnc1&&&
[0*]C(C)C(F)(F)F&[0*]Oc1ccccc1Oc1ccccc1&&&
[0*]C(=O)c1nn(C(C)C)c2ccccc12&[0*]N[1*]&[1*]Cc1nnc2ccccn12&&&
[0*]C(=O)c1cc(OC)c(OC)c(OC)c1&[0*]N[1*]&[1*]C[4*]&[4*]C1(C)CN([2*])CCN1[3*]&[2*]Cc1ccncc1&&[3*]S(C)(=O)=O&&
[1*]N([2*])c1ccc(OC)c(OC)c1&[1*]CC([0*])=O&[0*]N[3*]^[2*]S(=O)(=O)c1c(C)noc1C^[3*]C1CC1&&&&&
[0*]C(C)=O&[0*]N[1*]&[1*]C[2*]&[2*]C1CN(c2ccc3c(c2)CCCc2c(-c4ccc(C#N)cc4)n[nH]c2-3)C(=O)O1&&&
O=C(NC1CCCCCC1)C1=NN(C2=CC=C(C(F)(F)F)C=N2)C=C1&&&
CCOC(=O)C(NC(C)=O)(NC1=NC(C23CC4CC(CC(C4)C2)C3)=CS1)C(F)(F)F&&&
N#CC1=C2C=CC=CC2=C(NCCNCCOCCOCCNCCNC(=O)CCN)C2=C1SC=C2&&&
[0*]CCc1c[nH]c2ccc(I)cc12&[0*]N1CCN(c2ncnc3ccsc23)CC1&&&
[0*]C(=O)c1ccc2c(c1)C(=O)N(C)C2=O&[0*]O[1*]&[1*]C[2*]&[2*]C1CCCO1&&&
CCCCCCCCCCCCCCCCCCCCCC(=O)NC(COC1OC2OC3(C)CCC4C(C)CCC(C1(C)Br)C24OO3)C(=O)OCC1OC(OC2OC3OC4(C)CCC5C(C)CCC(C1C)C24OO4)C3O&&&
[0*]N(C)c1ccc(NC2c3cc4c(cc3C(c3cc(OC)c(OC)c(OC)c3)C3C(=O)OCC23)OCO4)cc1&[0*]C(=O)CCl&&&
[2*]C(C)C([1*])=O&[1*]Nc1ccc2ccccc2c1&&[2*]O[0*]^[0*]C(=O)c1ccc(Br)o1&&&
[0*]C(=O)c1cccc(C)c1&[0*]Nc1ccc2cc[nH]c(=O)c2n1&&&
CC1CN(S(=O)(=O)N2CCCC(C(=O)NCCC3=CCCCC3)C2)CC(C)O1&&&
COC1=CC=C(OC)C(NC(=O)C2=CC=C(C)C(S(=O)(=O)N3CCOCC3)=C2)=C1&&&
COC1=CC=C(C=NNC(=O)C2=CC=C(N3N=C(C(F)(F)F)C=C3C)C=C2)C=C1OC&&&
[0*]CCC(C)C&[0*]N1CCN([1*])CC1[3*]&[1*]CC[2*]&[2*]N1Cc2c(sc3ccccc23)-c2sc3ccccc3c2C1^[3*]CCO&&&&
O=C(NC1=CC=C(CN2CCOCC2)C=C1)C1=C(O)CCN2CCCN=C12&&&
[2*]=CC(=O)c1cc(Cl)ccc1O[1*]&[1*]CC([0*])=O&[0*]Nc1ccccc1^[2*]=Cc1ccc(O)c(O)c1&&&&
CCCCCCNC(=O)OC1=CC(C=C[N+](=O)[O-])=CC=C1OC&&&
[2*]CC&[2*]Oc1ccc(N[0*])cc1&[0*]C([1*])=O&[1*]Nc1cccs1&&&
CC(C)=CCOC1=CC(NC2=NC(=O)C(=CC3=C[NH]C4=NC=CC=C34)S2)=CC=C1Cl&&&
O=C(O)CCCCCNC(=O)C1=NN(C2=CC=C(Cl)C=C2)C=C1COC1=CC=CC=C1&&&
OC1=CC=C(N2C(N=CC3=C(O)C=CC4=CC=CC=C34)=NC3=CC=CC=C32)C=C1&&&
[0*]C(=O)C(=O)c1cn(C)c2ccccc12&[0*]N1CCN([1*])CC1&[1*]Cc1ccc(F)cc1&&&
[6*]C(C)(C)C&[6*]O[0*]&[0*]C(=O)C1=C(C([1*])=O)N2C(=O)C(=CBr)C2S(=O)(=O)C1&[1*]O[7*]&[7*]C(C[8*])C(=O)O&[8*]N[2*]&[2*]C(=O)C[9*]&[9*]N[3*]&[3*]C(=O)C[10*]&[10*]N[4*]&[4*]C(=O)C[11*]&[11*]N[5*]&[5*]C
COC1=CC=C2[NH]C=C(CCCN3CCN(CCCN4CCN(C)CC4)CC3)C2=C1&&&
CC(NC(=O)CC1=CC=C2OC(CN(C)CC3=CC=CC(Cl)=C3)C(C)CN(C(C)CO)C(=O)C2=C1)C1=CC=C(OC(F)F)C=C1&&&
[1*]Nc1ccc(OC)cc1&[1*]C1CCCN([0*])C1&[0*]C(=O)CCS(=O)(=O)Cc1ccccc1&&&
[2*]C1CN(c2ccc(N3CCN(c4ccc(OC)cc4)CC3)c(F)c2)C(=O)O1&[2*]C[1*]&[1*]N[0*]&[0*]C(C)=O&&&
[0*]Oc1ccc2c(c1)c(C)c(C)n2Cc1ccccn1&[0*]Cc1cc(O)ccc1Br&&&
[0*]C(=O)C1c2ccc(-c3cccc(OC)c3)cc2C(=O)N(C)C1c1ccc(OC)c(OC)c1&[0*]N1CCCCC1&&&
NS(=O)(=O)C1=CC=C(N2N=C(C(F)(F)F)C=C2C2=CC=CC=C2)C=C1&&&
CC(NC(=O)C(CC1CCCCC1)NC(=O)C(CCCCN)NCC(=O)O)C(=O)N1CCCC1C(=O)NC(CCS)C(=O)O&&&
[2*]Cc1cc(=O)n2c(C)sc3ccccc3c2n1&[2*]N1CCN([0*])CC1&[0*]C(=O)C=[3*]&[3*]=CC[1*]&[1*]Oc1cccc(F)c1&&&
CC(C)N1C=C(C(=O)C2=CN=CC(NC(=O)CC3=CC=CS3)=C2)C2=CN=CN=C21&&&
O=C(NC1=NC=C(F)S1)C1(C2=CC=C(Cl)C=C2)CCC1&&&
COC1=CC=C(OC)C(C2=NC(C3=CC=C4C=CC=CC4=C3)C(C3=CC=C(OC)C=C3)N2C(=O)CCC2(C)CC3=C(C)C(=O)CCC4=CC5=C(C=C3C2)OCO5)=C1&&&
CC(=NNC(N)=S)C1=CC=C2C=CC=CC2=C1&&&
CCOC1=NN=C(C2=CC=CC=C2)N1C&&&
[1*]OC&[1*]C1(c2ccccc2)CCN([2*])CC1&[2*]CCC([0*])=O&[0*]N1c2ccc(F)cc2C=Cc2ccccc21&&&
[0*]Cc1ccccc1F&[0*]Sc1nncn1-c1ccccc1&&&
[1*]=Cc1ccc(O[0*])c(OC)c1&[0*]C(C)=O&&[1*]=C1SC(=O)N([2*])C1=O^[2*]CC(=O)c1ccc(Cl)c(Cl)c1&&&
COCCNC1=C(C)C(=O)C2=C(C1=O)C(COC(N)=O)C1(OC)C3NC3CN21&&&
[0*]OC1=C(CC)C2=CCC3C(=O)N(c4ccccc4)C(=O)C3C2C2(C)C(=NCC(C)C)OC(=O)N12&[0*]C([1*])=O&[1*]N[2*]&[2*]CC&&&
[0*]Cc1csc(C(c2ccccc2)C(O)c2ccccc2)c1&[0*]N1CCOCC1&&&
O=C1C2=C(C=CN1CCCN1CCN(C3=CC=C([N+](=O)[O-])C=C3)CC1)[NH]C1=CC(F)=CC=C21&&&
CC(=O)NC(CC1=CC=C(O)C=C1)C(=O)NCCCCCCCN&&&
CCC(C)C(=O)NC(=O)C(CC1=CC=CC=C1)NS(=O)(=O)C1=CC=C2C(=C1)C(=O)N(C)C(=O)N2C&&&
[2*]C1CCC(n2cc(C(N)=O)c(Nc3ccc(S(=O)(=O)F)cc3)n2)C(C#N)C1&[2*]N[0*]&[0*]C[1*]&[1*]C1CCOC1&&&
O=C(CCC1CCN(C(=O)C[N+](=O)[O-])CC1)NC1=CC=CC=C1C(=O)NC1=CC=CC=C1&&&
CC(=O)NC(CC1=CC=CC=C1)C(=O)NC(CC1=CC=CC=C1)C(=O)NC(CCCCS)C(N)=O&&&
CC1=C(Cl)N=C(C2=CC=NC=C2F)N=C1NC1=CC=CN=C1&&&
COCCN(C(=NO)C1=CC=CN=C1OC1=CC=C(C)C=C1)C(C)C&&&
CC1=C(C(=O)NC2=CC=C([N+](=O)[O-])C=C2)SC2=NC=NC(N3CCN(C(=O)C4=CC=CO4)CC3)=C12&&&
CC1=NC(COC2=CC=C3N=CC=C(N4CCNCC4)C3=C2)=CC=C1F&&&
CCCCNC1=NC2=C(N)C=C(C)C=C2N=C1C#N&&&
COC1=CC(P(=O)(OCCOCCN2CCCC2)OCCOCCN2CCCC2)=CC(OC)=C1OC&&&
CC(=O)NCCOC1=CC=CC=C1OCCF&&&
[0*]CCC&[0*]N([1*])[3*]&[1*]CCCC[2*]&[2*]N1CCc2ccccc2C1^[3*]C1CCc2ccc3[nH]c(=O)sc3c2C1&&&&
CNC(=O)CC1=C(C)[NH]C(=O)C(NC(=O)C2=NC(Cl)=CN=C2N)=C1C&&&
O=C1C=C(C2=CC=C(OCCOCCF)C=C2)CC2=C1N(CCC1=NC3=CC=CC=C3[NH]1)C1=CC=CC=C21&&&
O=C(O)C1=C(SC2CCCCC2)C2=C3C(=CC=C2[NH]1)C=CC(=O)N3CC1=CC=CC=C1C1=C(Cl)C=CC=C1I&&&
[0*]C(C)=O&[0*]O[1*]&[1*]C1CCN(c2ncnc3c2[nH]nc3-c2ccccc2Cl)CC1&&&
CC1(O)CC(=O)C2=CC3=C(CC4(C)C(O)CCC34)C3(C2)C1C=CC(=O)O3&&&
[0*]N([1*])c1cc(C)ccc1OC&[0*]C(=O)c1csnn1&&[1*]C(C(=O)NN=C1CCCC2=Nc3ccccc3NC(c3ccccc3OC)C12)c1cccnc1&&
C1=CC=C(C2=CC3=CC=CN=C3[NH]2)C=C1&&&
[0*]OC&[0*]C(=O)c1ccc(-c2nnc(N=Cc3cc(OC)c(OC)c(OC)c3)o2)cc1&&&
[0*]Nc1ccc(S(N)(=O)=O)cc1&[0*]C([1*])=O&[1*]C1(S(=O)(=O)c2ccccc2)CC1&&&
[0*]OC&[0*]C(=O)C1=C(C)NC(C)=C(C([1*])=O)C1[3*]&[1*]OC&&[3*]C([2*])=O^[2*]OC&&&
CC12CNCC(C)(CN1)CN2&&&
[0*]Nc1ccccc1C(C)(C)C&[0*]C(=O)c1ccc(C[1*])cc1&[1*]N1CCN([2*])CC1&[2*]Cc1ccccc1&&&
COC1=CC=C2N=C(NCCCCN3CCN(C(=O)C4=CC=C(F)C(F)=C4)CC3)C(C#N)=CC2=C1&&&
[0*]C(=O)C(=C)C&[0*]O[2*]&[2*]C1OC(C([1*])=O)=CC(O)C1([3*])O&[1*]OC&&[3*]C(F)(F)F&&
C1=CC=C(CC2(NCCCCN3CCCC4CCCCC43)COC3=CC=CC=C3O2)C=C1&&&
[0*]Nc1ccc(C)cn1&[0*]C([1*])=O&[1*]N[2*]&[2*]CCc1ccc(F)cc1&&&
[0*]CC&[0*]N([1*])c1nc(C)nc2c(-c3ccc(OC)nc3C)c(C)nn12&[1*]CC&&&
O=C(C=CC=CC1=CC=C2OCOC2=C1)N1CC2=CC(O)=CC=C2CC1C(=O)NC1=CC=C(C2=CC=CC=C2)C=C1&&&
[0*]Oc1ccc(C([5*])=O)cc1&[0*]CCC[1*]&[1*]N[2*]^[5*]C1CC1[8*]^[2*]CCC=[9*]&[8*]C[4*]&[9*]=Cc1ccccc1&[4*]N[3*]&&&[3*]CC(O)c1ccc(O)c2[nH]c(=O)ccc12&&&
[1*]CC([0*])=O&[0*]N1CCC(c2nc(-c3ccccn3)no2)CC1&&[1*]C1CCCC1&&
CCSC1=NC2=CC=CC=C2[NH]1&&&
[1*]Nc1c(C)n(C)n(-c2ccccc2)c1=O&[1*]C(=O)C[2*]&[2*]O[0*]&[0*]C(=O)C=[3*]&[3*]=Cc1ccccc1&&&
COC1=CC=C(NC2=CC=C3C(=O)C4=CC=CC=C4C(=O)C3=C2NCC2=CC(OC)=C(OC)C(OC)=C2)C=C1&&&
CN1CCN(CCC2=CC=C(NS(=O)(=O)C3=CN(C)C=N3)C=C2)CC1&&&
CC(C)S(=O)(=O)C1=CC=C2SC(C3=N[NH]C=C3C3=CC=C(Cl)C=C3)=NC2=C1&&&
C=CCC(NC(=O)C1=CC=C(N2CCN(C3=CC=C(C(F)(F)F)N=N3)CC2)N=N1)C(F)(F)F&&&
[0*]C(=O)c1cc(OC)c(O)c(OC)c1&[0*]N[3*]&[3*]C1CCC2CCC([4*])N2C1=O&[4*]C([1*])=O&[1*]N[2*]&[2*]Cc1ccccc1&&&
[0*]N1c2ccccc2-c2nnc(SC)nc2S1(=O)=O&[0*]CCCC[1*]&[1*]N1CCN(c2cc(C(F)(F)F)ccn2)CC1&&&
CC(C)(C)CC1(CO)CCCN2CCCC(C(=O)O)C21&&&
CC1(C)CCC2=C(C=C(O)C3=C2OC(C2=CC=CC=C2)=CC3=O)O1&&&
[4*]C(C)(C)C&[4*]N[0*]&[0*]C([1*])=O&[1*]N([5*])[7*]&[5*]CC(O)C([6*])Cc1ccccc1&[6*]N[2*]^[7*]S(=O)(=O)c1ccc2c(c1)OCO2^[2*]C([3*])=O&&&[3*]N1CCOCC1&&&
O=C(NC1CCCC(C2=N[NH]C(C3CC3)=N2)C1)N1CCOC(C2=CC=NC=C2)C1&&&
[3*]=C(C)C&[3*]=CC[1*]&[1*]N1CCN(c2ccc(C3CC([4*])(C)NC(=N)C3C#N)cn2)CC1&[4*]C[2*]&[2*]N[0*]&[0*]C(=O)c1ccnc(C)c1&&&
[0*]C(=O)NNC(=O)c1sc(=O)[nH]c1C&[0*]Nc1ccc(Cl)cc1&&&
O=C(O)C1=CC(C(=O)O)=C2C=CC=CC2=N1&&&
[0*]N1CC([6*])C(c2ccccc2OC)C1&[0*]C(=O)C([5*])C[2*]&[2*]O[3*]^[6*]C([1*])=O^[3*]Cc1ccccc1^[5*]N[4*]&&&[1*]N(C)C&&&
[0*]C(=O)C(=[2*])N[1*]&[0*]Nc1ccc(N2CCOCC2)cc1&&[1*]C(=O)c1ccccc1Cl&[2*]=Cc1cccs1&&
[1*]CC&[1*]O[0*]&[0*]C(=O)C1=C(C)N=C(c2ccc(F)cc2)C2C(=O)N(c3ccccc3)C(=O)C12&&&
O=S1NC(=CC2=CC=C(Cl)C(Cl)=C2)C(C2=CC=C(Cl)C(Cl)=C2)=N1&&&
[0*]CC&[0*]N([1*])c1ccccc1&[1*]Cc1nc(=O)c2cnn(Cc3ccccc3F)c2[nH]1&&&
COC1=CC=C(Br)C=C1C(=O)NC1=CC=C(C(=O)OCC2=CC(=O)N3N=CSC3=N2)C=C1&&&
NC(=O)NCCCCC1=CSC(N)=N1&&&
CCCCCCCCN1N=C(C2=CC=C(F)C=C2)C=CC1=O&&&
[0*]Oc1cccc(-c2nc(C)c[nH]2)c1&[0*]C(=O)C=[1*]&[1*]=Cc1cccc(Oc2ccc(C(F)(F)F)cc2C(F)(F)F)c1&&&
[1*]=CC(=[0*])C&[0*]=CC(=O)O&&[1*]=CC=[2*]^[2*]=C(C)C(O)C(C)C=[3*]&[3*]=CC1=C(C)CCCC1(C)C&&&
O=[N+]([O-])C1=CN=C(N2CCCCC2)N1CCOCP(=O)(O)O&&&
COCCCNC(=O)CCS(=O)(=O)C1=CC=C2C(=C1)CCN2C(C)=O&&&
[0*]S(=O)(=O)c1cccc(C(=O)O)c1&[0*]N1Cc2ccccc2C1&&&
CC1=CC=C(CNC(=O)NC2=CC=C(N3CCN(CC(O)(CN4C=NC=N4)C4=CC=C(F)C=C4F)CC3)C(S(C)(=O)=O)=C2)C=C1&&&
O=C(NC1=CC=C(Cl)C(Cl)=N1)C1=CC=C(Cl)C=C1O&&&
COC1=CC=C(C2=CSC(C3=CC=CC=C3O)=N2)C=C1OC1CCCC1&&&
C1=CC=C2C(NCCC3=CC=CC=N3)=CC=NC2=C1&&&
[0*]C1OC(n2cnc3nc(Cl)nc(Cl)c32)C(O)C1O&[0*]CO&&&
O=C(NC1=CN2C=C(C3=CC=CC=C3)C=CC2=N1)C1CCCO1&&&
COC1=CC(C2NC3=CC=CC=C3N=C3CC(C4=CC(C)=CC=C4C)CC(=O)C32)=CC(OC)=C1OC&&&
[3*]CC&[3*]O[0*]&[0*]C(=O)c1ccc2c(c1)sc1nc(-c3ccc(OC)c(OC)c3)cn12&&&
[0*]C(=O)C(=O)c1c[nH]c2c(-n3nc(C)n(C)c3=O)ncc(F)c12&[0*]N1C2CCC1C([1*])C2&[1*]Oc1ccc(F)cn1&&&
[0*]Nc1nc(CCCC)nc2ccccc12&[0*]CCCn1ccnc1C&&&
O=C(CON=CC1=CC=CC=C1Cl)OCN1N=NC2=CC=CC=C2C1=O&&&
[0*]Nc1nc(C)ncc1-c1csc(Nc2ccc3c(c2)OCO3)n1&[0*]C[1*]&[1*]C1CCCN2CCCCC12&&&
[0*]Oc1ccc(Cl)cc1&[0*]CC[1*]&[1*]Sc1ncnc2c1ncn2C1OCC(O)C1O&&&
COC1=CC=C(C=CC(=O)NC2=CC=CC3=C2OC(C2=NN=N[NH]2)CO3)C=C1&&&
[0*]N(C)c1cc(Cl)cc(S([3*])(=O)=O)c1OCl&[0*]C(=O)C[2*]&[2*]N[1*]^[3*]N1CCCC1^[1*]C(=O)c1ccc(C(=N)N)cc1&&&&&
[0*]C(=O)c1ccncc1&[0*]Nc1ccc(C(=O)O)cc1&&&
COC1OC(COC2=CC=C(O)C=C2)C(O)C(O)C1O&&&
COC1=CC2=CC=NC2=CC2=C1C=C(C#N)N1CCN=C21&&&
[3*]Cc1ccc(OC)cc1&[3*]S[4*]&[4*]CC([2*])C(O)CC(CCC(=O)O)C([0*])=O&[0*]NC1c2ccccc2CC1O&&[2*]N[1*]^[1*]C(=O)Cc1ccc(OC)cc1&&&
NC1=CC=C(C(=O)N2CCN(C3=CC=C(C(F)(F)F)C=N3)CC2)C=C1N&&&
COC1=CC=C(OCCCOC2=CC=C(C3=NOC(=O)[NH]3)C=C2)C=C1&&&
N#CC1=C(-C2=CC=CS2)C=C(C2=CC=CS2)N=C1N1CCC(N)C1&&&
C1=CC=C2C(OCCN3CCCCC3)=CC=CC2=C1&&&
COC1=CC=C2N=C(Cl)C(CNCCC3=CC=C(S(N)(=O)=O)C=C3)=CC2=C1&&&
[0*]C(=O)c1cn(-c2ccccc2C(F)(F)F)c2nc(C)ccc2c1=O&[0*]O[1*]&[1*]C1C[N+]2(C)CCC1CC2&&&
[0*]C(=O)O&[0*]C1CC2([1*])CC(c3ccccc3)C1C(c1ccccc1)N2&[1*]C(=O)O&&&
[2*]CC&[2*]N([3*])[4*]&[3*]CC[1*]&[1*]O[0*]^[4*]Cc1ccccc1^[0*]C(=O)C(=[5*])C#N&&&[5*]=Cc1ccccc1&&&
[0*]OC&[0*]C(=O)CCc1scnc1[N-][2*]&[2*]S(=O)(=O)c1ccc(O[1*])cc1&[1*]Cc1ccccc1&&&
CNC(=O)C1=C(C2=CC=C(Cl)C=C2)CC2CCC1N2C(=O)NCC1=CC=C(OC)C=C1&&&
[2*]C(C)Cc1ccccc1&[2*]N[0*]&[0*]C([1*])=O&[1*]Nc1ccc(F)cc1&&&
CC1=CC=C(NC2=NC(CC3=CC=CC=C3O)CCS2)C(C)=C1&&&
[3*]C(C)C([1*])=O&[1*]N[4*]&[4*]C(CC(=O)O)C(=O)C[2*]^[3*]N[0*]^[2*]Oc1c(F)c(F)cc(F)c1F&[0*]C(=O)Cn1cc(Cl)c(Cl)n1&&&&&
[0*]C(=O)c1ccccc1NC&[0*]N1CCC([1*])CC1&[1*]CC(=O)c1cc2cc(O)ccc2o1&&&
[0*]N([2*])C&[0*]C(=O)CCc1nnc(Cc2ccccc2)o1&&[2*]C1CCN([1*])CC1^[1*]CCc1ccccc1&&&
O=C1C=C(N2CCOCC2)OC2=CC=C(C(C3=CC=C4N=CC=CC4=C3)N3CCOCC3)C=C12&&&
CC1CN(S(=O)(=O)C2=CC=CS2)CC(C)O1&&&
[1*]C(C(=O)O)C(C)CC&[1*]N[0*]&[0*]C(=O)c1[nH]cnc1C([2*])C&[2*]C1CCCCC1&&&
[2*]CC&[2*]O[0*]&[0*]C(=O)c1c2c(c3ccccc3c1O[1*])C(=O)C(Cl)=C(C(C)C)C2=O&[1*]C(=O)C(C)C&&&
CC1=NC(=O)[NH]C(O)=C1NC(C)C1CCN(S(=O)(=O)C2=CC=C(Br)C=C2)CC1&&&
CC12COC3(C(=O)NC4=CC=CC=C4)C(=O)C1CCC32O&&&
CCC1=CC(C2=CC3=CC=CC=C3OC2=O)=C(O)C=C1O&&&
[4*]N1C(=O)c2cccc3cc(NC(=N)c4cccs4)cc(c23)C1=O&[4*]C1CCN([0*])CC1&[0*]CCC[1*]&[1*]N([2*])[3*]&[2*]CCO&&[3*]CCO&&
COC1=CC=C(C2=NC3=CC(C)=CC=C3N2CC2=CC=CC=C2)C=C1OC&&&
CN(CC)C1=CC=C(C2CCC3(C)C(CCC4C5(C)CCC(OC(=O)N6C=CN=C6)C(C)(C)C5CCC43C)C2(C)C)C=C1&&&
N#CC(=CC1=CC=C(C2=CN=C(Cl)S2)O1)C1=NC2=CC=CC=C2S1&&&
C=CCNC(=O)CSC1=NC2=NN=C(C)C2=C(N)N1C1=C(C)C=CC=C1C&&&
COC(=O)C1=CC=C(C(C#N)N2CCN(C(=O)OCC3=CC=CC=C3)CC2)C=C1&&&
[1*]CC&[1*]O[0*]&[0*]C(=O)C(c1ccc(F)cc1)n1cnc2cc(OC)c(OC)cc2c1=O&&&
[0*]C(=O)c1ccc(C)c(C)c1&[0*]Nc1nc(-c2ccccn2)cs1&&&
O=S(=O)(CCCN1CCN(C2=CC=CC(F)=C2)CC1)C1=CC=CS1&&&
[3*]N1CC(C)C([4*])Oc2ccc(N[0*])cc2C1=O&[0*]C(=O)c1ccncc1&&[3*]C(C)CO&[4*]C[1*]^[1*]N([2*])C&[2*]S(C)(=O)=O&&&
COC1=CC=C(C2=NN=C(CN3CCCC(O)C3)O2)C=C1&&&
N#CCCOC1=CC=CC=C1N1CCN(CC(O)(CN2C=NC=N2)C2=CC=C(F)C=C2F)CC1&&&
CC(C)(C)C1CCC2=N[NH]C(C3=CC=C(C4=CC=C(Cl)C=C4Cl)O3)=C2C1&&&
NC(=O)C1=CC=C(C2=CC=CS2)N=C1NCC1=CC=NC=C1&&&
NS(=O)(=O)C1=CC=C(CCOS(=O)(=O)C2=CC=C(F)C=C2)C=C1&&&
[1*]CC&[1*]O[0*]&[0*]C([2*])=O&[2*]C1C(=O)C=C(OC)CC1c1ccc(Cl)cc1Cl&&&
O=C(CSC1=NN=CN1C1=CC=CC=C1C(F)(F)F)N1CCN(C2=CC=C(F)C=C2)CC1&&&
CC(=O)OC1=CC=C(C(=O)O)C=C1CC=C(C)CCC=C(C)CCC=C(C)C&&&
[0*]Nc1cccc(C)c1&[0*]C(=O)c1cc(Br)ccc1O&&&
[0*]Nc1ccc2c(c1)N(C)C(=O)c1ccccc1S2&[0*]C([1*])=O&[1*]Nc1cccs1&&&
[0*]Nc1cc(CC)c(C)[nH]c1=O&[0*]Cc1nnc2n1CCC2&&&
[0*]C(C)=O&[0*]N[7*]&[7*]C1C([1*])OC([8*])C([5*])C1[6*]&[1*]O[3*]&[3*]C1CC([9*])(O)CC([7*])O1^[5*]O[2*]^[8*]C(=O)O&[2*]C1OC([10*])C(O)C(O)C1O^[6*]O[4*]^[9*]CO&&&[4*]C1OC([6*])C(O)C(O)C1O^[8*]CO&
CC1=CC=NN1C(=O)C1=CC=C(S(=O)(=O)N2CCN(C3=CC=CC(C(F)(F)F)=C3)CC2)C=C1&&&
CC1=CC=C(N2NC(=CC3=CC=CO3)C(=O)C23CCCC3)C=C1&&&
[0*]=Cc1ccc(Oc2ccc([N+](=O)[O-])cc2)cc1&[0*]=C(c1ccc(O)cc1)c1ccc(O)cc1&&&
[2*]CC(=O)c1ccc2c(c1)OCO2&[2*]N1CCN([3*])CC1&[3*]CC[0*]&[0*]O[1*]&[1*]C(c1ccccc1)c1ccccc1&&&
[0*]Nc1cccc2c1C(=O)c1c-2n[nH]c1-c1ccc(OC)cc1&[0*]C([1*])=O&[1*]N[2*]&[2*]Cc1ccc(C(F)(F)F)nc1&&&
CCCCN1C(Cl)=NC2=C(N)N=C3C=CC=CC3=C21&&&
NC1=NC=NC2=C1SC1=NC(C3=CC=C(Cl)C=C3)=C3CCCCC3=C12&&&
CC1CCN(C2=CC3=C(C=C2[N+](=O)[O-])C(=O)C(C(=O)O)=CN3C2CC2)CC1&&&
[0*]=C1SC(N)=NC1=O&[0*]=Cc1ccc(-c2ccc(Cl)cc2C(=O)O)o1&&&
CC1=CC=C(S(=O)(=O)NC2=NCC(=O)N=C(C)C2)C=C1&&&
COC1=CC=CC=C1C1=CC=C(C(F)(F)F)N=C1C1=CC=C(C2(C(=O)O)CCC2)C=C1&&&
NC1=NC(C2=CC=C(CC3=C(F)C=CC=C3F)C=C2)(C2CC2)N=C1N&&&
CCCC1=NN=C(NC(=O)CN2CCOC(CN3C=CC=N3)C2)S1&&&
[1*]=C1C(=O)Nc2ccc(S(N)(=O)=O)cc21&[1*]=C(Nc1ccc(O[0*])cc1)c1ccccc1&[0*]CCCCCc1nnn[nH]1&&&
[0*]Oc1c(OC)cccc1OC&[0*]CC(=O)NNC(=O)c1cccnc1&&&
O=C(O)CC1SC(N2CCCC3=CC=CC=C32)=NC1=O&&&
[0*]C(=O)c1cnc(C)cn1&[0*]Nc1ccc(F)c(C2(C)COCC(N)=N2)n1&&&
CCOC(=O)C=CC(CCC(N)=O)NC(=O)C(CC1=C(Br)[NH]C2=CC=CC=C12)NC(C)=O&&&
[3*]N1CC=C(c2ccc(Cl)cc2C)CC1&[3*]C[6*]&[6*]C1C(=O)NCC(=O)N([5*])CC(=O)N1[1*]&[1*]C([0*])=O&[0*]N[4*]^[5*]CC(C)C^[4*]CC[2*]&&&[2*]Oc1ccccc1&&&
[truncated: 948,088 more chars]
