# Supplementary material for: t-SMILES: a fragment-based molecular representation framework for de novo ligand design
Source: Nat Commun. 2024 Jun 11;15:4993. doi: 10.1038/s41467-024-49388-6 (PMC11167009; doi:10.1038/s41467-024-49388-6)
Supplement: Supplementary file 4 — Source Data [file 41467_2024_49388_MOESM4_ESM.zip › Soure data/Source data and code for all other graphs/Metrics/Models/Chembl/ChEMBL_TSID_HBV[MPL][rnd15][bs128]/gen.smi.re_smils[1].smi]

COc1ccc2nc(N)nc(C)c2c1
Cc1nc2ccc(S(=O)(=O)N3CCCCC3)cc2c(=O)n1NC(=O)C1COc2ccccc2O1
Fc1ccc(-c2cc3ncccc3cn2)c(C2CCCN2)c1
Cc1cccc(OC(=O)C(C)S(=O)(=O)c2cccc(NN3CCCC3)c2)c1
Cn1cccc1C(=O)OCC(=O)Nc1ccc2c(c1)C(=O)c1ccccc1C2=O
Cc1ccc2c(c1)nnn2C(C)C1CCN(CC2CN(C(C(=O)O)C3CCC3)CC2c2cccc(F)c2)CC1
Cc1ccc(C(=O)CC(Nc2ccccn2)c2ccc3c(c2)OCCO3)cc1
Cc1ccccc1SCC(=O)Nc1ccc(N2CCOCC2)cc1
CCNC(=O)C(F)(F)c1ncc(-c2cc(-c3cc(C)cc(F)c3)c3[nH]c(NC4CCOCC4)nc3c2)nc1C
O=c1[nH]c2ccccc2c2[nH]c3ccccc3c12
CC(C)C(C(=O)NO)C(=O)NCCCC(NC(=N)N)C(=O)c1nccs1
O=C(Nc1cccc(Cl)c1)c1cc(-c2ccco2)nc2ccccc12
NC(=NOC(=O)c1ccc(OC(F)F)cc1)c1ccc([N+](=O)[O-])cc1
CC1(C)CCC2(C(=O)O)CCC3(C)C(=CCC4C5(C)CC(O)C(O)C(C)(NC(=S)NF)C5CCC43C)C2C1
COc1cc(OC)cc(-n2c(C)c(Br)c3nc(-c4ccccc4OC)c(Br)n32)c1
CN(C)Cc1nc2c(NC(c3ccccc3Cl)C3CCCC3)nc(NC3CCC(N)CC3)nc2n1C
Oc1cccc(Nc2ncnc3scc(-c4ccccc4)c23)c1
COc1ccc(CN2CCN(c3ccccc3)C(CCO)C2)cc1
CCc1ncnc(-c2ccc(C(=O)N3CCN(C4CCCCC4)C(C)C3)c(OC)c2)c1C#Cc1ccc(N)nc1C
CCN(CC)S(=O)(=O)c1ccc(S(=O)(=O)NCC2(c3ccccc3)CC2)cc1
CC1CN(C(C)CO)C(=O)Cc2cc(NC(=O)Nc3ccccc3C(F)(F)F)ccc2OC1CN(C)Cc1ccncc1
CCC(CO)N=C(NO)c1ccc(C)cc1
CC(=O)NS(=O)(=O)Nc1ccc(C(=O)C=Cc2ccccc2)cc1
CC(C)CN(NC(=O)C(Cc1ccccc1)NCc1ccccc1)C(=O)NC(CCC(=O)O)C(=O)O
O=[N+]([O-])c1c(OCCCN2CCCCCC2)ccc2c1ccc1occc12
CNC(=O)CCc1cc(O)c(Br)c(OC)c1Br
COC(=O)C(Cc1ccc(F)cc1)NC(=O)C(N)Cc1c[nH]c2ccccc12
CCOC(=O)C1C(c2ccc(OC)c(OC)c2)N(NC(=O)Nc2ccccc2)C(c2ccc(OC)c(OC)c2)C(C(=O)OCC)S1(=O)=O
Nc1ccccc1SC1Cc2ccccc2C1
O=C(c1cccs1)N1CCN(S(=O)(=O)c2ccc(Cl)c(C(F)(F)F)c2)CC1
CC1CC(OC2CC(N(C)C)C(OC3OC(C)C(O)C(O)C3O)C2O)OC1C
CN(C)CCCn1nc2c3c(c(NCCN(C)C)ccc31)Oc1ccccc1-2
Cc1oc2ccc(O)c(CNCc3ccccc3)c2c1C(=O)N1CCCCC1
CCC1CN(Cc2cccc3ccccc23)CCC1NC(=O)c1ccc2nc(NC(=O)C3CC3)sc2c1
COc1cc(OC)c2c(c1)[nH]c1ccccc12
O=C(CCNS(=O)(=O)c1cccc2nsnc12)Nc1cccc(C(F)(F)F)c1
CC(C)CC(C=O)NC(Cc1ccc(O)cc1)C(=O)NC(=O)C(N)Cc1ccc(O)cc1
Cc1ccc(C)c(COc2cc3c(cc2Br)CCc2c(cnn2-c2ncccc2F)C3=O)c1
Cc1ccc(-n2nnnc2C2CC=CC(c3ccccc3)N2C(=O)C(C)(C)C)cc1
Clc1ccc(C=CCn2cncn2)cc1
O=C1NC(C(=O)O)Cc2cccc(c2)OCCCCCCC1CS
COc1ccccc1CNc1nc(C)nc(C(F)(F)F)n1
CCCC(NC(=O)N1CC2C(CCC2(F)F)C1C(C(=O)NC(=O)C(C)C(O)C(=O)N(C)C)C(C)C)C(=O)C(=O)NC1CC1
O=C(C[S+]([O-])CC(=O)NC1CCCC1)Nc1ccc(Cl)cc1Cl
O=C(NCCc1nnc2cccnn12)Nc1ccc(Cl)cc1
CONc1cc(C(=O)N(CCN2CCOCC2)c2cc(C(=O)CC=C(C)C)cc(C(=O)OC)c2)ccc1C
CC1(C)N=C(N)N=C(N)N1c1ccc(OCCOc2cc3c(cc2Cl)COC3=O)c(Cl)c1
CCN(CCCCCCCCCOc1ccc(-c2nc(-c3ccccc3)c(-c3ccccc3)o2)cc1)Cc1ccccc1OC
O=C(Nc1ccc2c(c1)CCCN2C(=O)c1c(F)cccc1Cl)c1ccc(Cl)s1
O=S(=O)(SC1=NCCN1Cc1ccc2c(c1)OCO2)c1ccccn1
C#CCOCCOCCSc1nc2c(N)ncnc2n1C1OC(CO)C(O)C1O
Cn1nc(C(=O)N2CCOCC2)c2c1C(=O)N(CCc1ccncc1)CC2
O=C(Nc1ccncc1)C(=O)c1cn(-c2ccc(C(F)(F)F)cc2)c2ccccc12
CCOc1ccc(N2C(c3ccccc3C)=C(c3ccccc3)C3CN(C)CC32)cc1
CCCN(CC(=O)N(CC(C)C)c1cc(C)nn1C(C)C)c1c(N)n(Cc2ccccc2)c(=O)[nH]c1=O
COC(Cc1ccccc1)C(=O)NC(CC(N)=O)C(=O)NC(Cc1ccc(OP(=O)(O)O)cc1)C(=O)N1CCCC1=O
O=c1ccn(CC2CS2)c(=O)[nH]1
CC12CCN(C(=O)C3CCCC(NC(=O)CC(N)C(=O)c4cc(F)c(F)c(F)c4F)C3)C(Cc3cccc(O)c31)C2(C)C
CCN1C(=O)OC2(C)C(OC3CC(C)OC(N(C)C)C3O)OC(=O)C(C)C(=O)C(C)C(N3CC(Cc4ccccc4)C3)C(C)(O)CC(C)C(=O)C(C)C12
CC(C)(C)C(F)C(=O)OCC(=O)c1ccc2[nH]c3c4c(c5c(c3c2c1)C(=O)NC5=O)CCC4
O=C1OC(CO)OC1c1ccccc1
CCSc1ncc(Cl)c(-c2nc(-c3ccccc3)no2)n1
CC(=O)C1C2CCC3CC4(CCC34)C2CC2c3cccc(O)c3C(=O)CC21O
O=C(O)CCC(C(=O)NC(Cc1ccccc1)C(=O)NC(=O)C(S)c1ccccc1)C1CCCCC1
CCCCNc1nc(N)nc2c1ncn2CC(CN(C)C)OCP(=O)(O)O
Clc1ccccc1CSc1nnc(CCn2ccnc2)o1
CCc1ccc(C=C2SC(=NC)N(Cc3ccc(Br)cc3)C2=O)o1
Cc1ccc(S(=O)(=O)NNc2nc(-c3ccccn3)nc3ccccc23)cc1
COCCCNC(=O)c1cc(=O)c2cc(C)cc(C)c2o1
FC(F)(F)c1ccccc1Nc1nc2ncn(C3CCCC3)c2nc1NCc1ccc(Cl)cc1
CC(NC(CCCCN)C(=O)NC(=O)C(N)Cc1ccc(O)cc1)C(=O)NC(Cc1ccccc1)C(=O)NC(CC(=O)O)C(N)=O
CCN(CC)CCCNC(=O)C(Cc1cccc([N+](=O)[O-])c1)n1cccc1
COc1cc(OC)cc(C(=O)NCCc2ccc(N3CCCCC3)cc2)c1
Cc1ccc(C)c(OCC(=O)Nc2ccc3c(c2)C(=O)OC3=O)c1
O=C(Nc1nnc(Cc2ccc(F)cc2)s1)c1ccc2c(c1)OCO2
CCSCCCCCCCCBr
CN1CCN(c2cc(O)c(C(=O)N=C(N)N)c3ccccc23)CC1
CCn1nc2c(COc3cccc(C)c3)nnc(N3CCC4CC43)n2c1=O
CCc1sc(NC(=O)c2cccc(OC)c2OC)nc1-c1cc(C)ccc1C
CCc1nnc(N2CCC(C(=O)N3CCN(c4ccc(F)cc4)CC3)CC2)s1
CC1(C)CC(=O)c2c(oc(SCC(=O)Nc3nnc(-c4ccccc4)s3)cc2=O)C1
Cc1nnc2c(=O)[nH]c3cc(S(=O)(=O)N4CCCC(C(=O)O)C4)ccc3n12
CCOc1ccc(NC=C2C(OC)=Nc3ccccc32)cc1
O=C(COS(=O)(=O)c1cccc(C(=O)N2CCCCCC2)c1)NC1CCS(=O)(=O)C1
CCN(CC(=O)NC(=O)c1ccccc1F)C(=O)CNc1c(F)cccc1F
COc1ccc(C(=O)NC2c3cc(N)ccc3OC(C)(C)C2O)c(Cl)c1
C=C1CC2CCC1C(C)C2(Cc1ccc(O)cc1)C(=O)O
O=C(CCCn1c(=O)oc2ccccc21)N1CCN(c2cccc(Cl)c2)CC1
Cc1ccccc1C(=O)N1CC2CCN(Cc3ccccn3)CC21
CC1=C2C3OC(=O)C(C)C3C(O)CC2(C)C(=O)CC1
O=C(NN=C1CCCCCN1)C12CC3CC(CC(C3)C1)C2
Nc1nonc1C(=NC1CCCCC1)NO
CC(=O)C(=O)c1ccc2[nH]c(-c3cc(NN4CC(c5ccc(C#N)cc5)C4)ccc3F)nc2c1
NC(=S)NN=C(c1ccc([N+](=O)[O-])cc1)C(C(=O)c1ccccc1Cl)c1ccccc1
CCOC(=O)C1=C(C)OC(=N)C(C#N)C1c1cccnc1
O=C1C(=NOCc2ccccc2)CCc2ccccc21
COc1ccccc1CSCC(=O)N1CCCC1
CCOc1nc2sc3c(c2c(=O)o1)CCC3
O=C1c2nc[nH]c2C2(CCCCC2)N1Cc1ccccc1F
Cn1c(=O)oc2ccc(NC(=O)C=Cc3ccc(Cl)cc3)cc21
Cc1ccc(-c2nnn(CC(=O)N(Cc3ccccc3)CC3CCCO3)n2)cc1
O=C(C=Cc1ccc(O)cc1)Nc1cccc(-c2ccc(CO)cc2)c1
O=C(COc1ncnc2sccc12)NNC(=S)NCc1ccccc1
Nc1ncc(-c2cc(Cl)cc(S(=O)(=O)N3CCC(=O)CC3)c2)cn1
Cc1cc(Nc2ccc([N+](=O)[O-])cc2)n2nc(C(C)C)nc2n1
COc1ccc(CNC(=O)C2CCC(CNc3nc(N(C)C)nc(N4CCN(c5ncccn5)CC4)n3)CC2)cc1
CC(C)n1nc(C(=O)S(=O)(=O)c2ccc(NNc3cc(Cl)nc(Cl)n3)cc2)c2ccccc21
CC1(C)OC2C(OS(=O)(=O)O)OC(n3ccc(=O)[nH]c3=O)C(COS(=O)(=O)OC(=O)C(C)(C)C)C2O1
Cc1ccc(OCN2CC(Cc3ccccc3)NS2(=O)=O)cc1
COc1ccc(Nc2ncnc3c2CN(C(=O)N2CCC4(CC2)OCCO4)CC3)cc1Cl
O=C(CCc1c[nH]c2ccccc12)NCc1ccccc1
O=C(Nc1ccc(-c2nc3cc(Cl)cc(F)c3o2)cc1)C1CCC(=O)N1Cc1ccccc1
CCCC(=O)Nc1cccc(NC(=O)c2cnn(Cc3ccccc3)c2)c1
CC(=O)Nc1ccc(NC(=O)C2=C(C(=O)OC(C)C)SCCS2)cc1
Cc1nn(C)cc1C=NNc1csc2ccccc12
CCOc1cc(CN2CCN(C3CCC3)C(CCO)C2)cc(OCC)c1OC
CC(C)(C)c1ccc(-c2nc3ccc(-c4nc5cc(C(=N)N)ccc5[nH]4)cc3[nH]2)cc1
O=C(O)CCCC(=O)Nc1cccc(-c2cccc3c(=O)cc(N4CCOCC4)oc23)c1
COc1ccc(C(=O)Nc2ccc3oc(-c4ccccc4Cl)nc3c2)cc1
COc1ccc(-c2cccc(NC(=O)CC(C)=O)c2)nn1
COC1=CC=C2N=C(C=C1)NC(=O)Cn1c(=O)c2cc2cc(OC)ccc21
CN1CCN(C(=O)c2ccc(-c3nc4c([nH]3)c(=O)n(Cc3ccccc3)c(=O)n4C)cc2)CC1
COc1ccc(-c2cc(=O)c3ccc(O)c(CN4CCOCC4)c3o2)cc1OC
N#CNC(=NC1=NC(CO)CO1)c1ccncc1
CC(C)(C)Nc1cc(Oc2ccc(=O)n(-c3cccc(C(F)(F)F)c3)n2)nc(NC(=O)Cc2cc(F)cc(F)c2)n1
COc1ccc(N2CCN(CCCCC(O)(c3ccccc3)C3CCCCC3)CC2)cc1
C(=Nc1ccc(Oc2ccc(N=Cc3cc4ccccc4c4ccccc34)cc2)cc1)c1cc2ccccc2c2ccccc12
Clc1cccc(-n2cnc3c2nc(NCCN2CCOCC2)n2ncnc32)c1
Cc1ccc(NC(=O)COc2ccccc2C(=O)n2c(C)c(C)c3ccccc32)c(C)c1
O=C(Nc1cccc(Nc2nccc(Nc3ccc(OC(F)(F)F)cc3)n2)c1)c1ccccn1
CN(CCn1c(=O)nc(-c2ccccc2)c2c1c1cc([N+](=O)[O-])ccc1n2C)c1ccc(Br)cc1
O=C(CN1C(=O)c2cccc3cccc(c23)C1=O)N1CCN(S(=O)(=O)c2ccc(C=Cc3ccccc3)cc2)CC1
CN1CCN(c2ccc(C=Cc3ccc(NCc4cccc(Cl)c4)cc3)cc2)CC1
C(#Cc1ccc(OCCCCCCCN2CCOCC2)cc1)c1ccccc1
Cn1cc(CN2CCC3C2CC(=O)N3Cc2ccc(F)cc2)cn1
COc1ccc2c(c1)c(=O)c(C(=O)O)cn2CC1CCOC1
O=C1Nc2ccc(Br)cc2C1=Cc1ccccc1
CC(C)=CCCC(C)=CCCC1(C)C=CC2=C3C(=CC(O)C2O1)OC(=O)CC3C
COc1ccc2c(c1)C(N1CCN(CCO)CC1)CC2c1ccc(F)cc1
COc1ccc(CCN(C)Cc2c(O)ccc3ccccc23)cc1OCc1ccc(Cl)cc1Cl
CC(=O)N1CCC(C(=O)N(Cc2cc(Cl)c3c(c2)OCCCO3)CC(C)C)CC1
COc1cc(SC)ccc1C(=O)OC(=O)CNC1CCCCCCCC1
CS(=O)(=O)NCCNc1ccccn1
CC1=C(C(C)Oc2ccccc2)C(C=Cc2ccccc2)C2=C(CCCC2=O)N1
CCNc1nnc(SCC(=O)C(=O)Cn2c(SNC)nc3ccccc32)s1
CN1CCN(C(=O)c2ccc(Cn3c(=O)c4cccn4c4cccnc43)cc2)CC1
COc1ccc(-n2c(COc3ccc(F)cc3)nnc2-c2cnc(N)nc2)cc1OC
Cc1cccc(C=Cc2nc3ccccc3c(=O)n2-c2ccc(C(=O)NNC(=O)c3ccc(Cl)cc3)cc2)c1
Cc1cc[n+](COC[n+]2ccc(C=NO)cc2)cc1
COc1cc(CC(=O)OC2CCCCC2)cc(Cl)c1OC(F)F
COc1ccc(OC)c(-c2csc3ncnc(SC(=O)CNCc4ccco4)c23)c1
CC(C)COC(=O)C1C2C=CC(C2)N1C(=O)C1CCCN1C(=O)NC(C=O)Cc1ccccc1
O=C(COc1ccccc1)Nc1ncccn1
O=C(C1CCCO1)N1CCCC2(CCN(Cc3nc(-c4ccccc4)no3)CC2)C1
COCCNC(=O)C1CCCN(c2ncnc3onc(-c4ccc(F)cc4)c23)C1
CCOC(=O)C=Cn1nnc(-c2ccccc2O)n1
CCCCCNCCCCCNC(=O)C(Cc1c[nH]cn1)C(CCC(=O)NN(C=O)CC(c1ccccc1)c1ccccc1)C(=O)OC(C)(C)C
CC=Cc1c(C#N)c2ncc(-c3ccc(Cl)cc3Cl)cc2n1Cc1ccc(OC)cc1
CC(C)CCCCCNc1c(-c2c3ccc(Cl)cc3cc3ccc(Cl)cc23)nc2ccc(Cl)cn12
CCCc1cc(=O)nc(SCC(=O)N(C)C2CCS(=O)(=O)C2)[nH]1
CCc1cc(-c2ccc(C)s2)c(OCc2ccc(C(=O)O)cc2OC)cc1OCCCc1ccccc1
CC(C)(C)OC(=O)NC1N2C(=O)C(C(=O)NC(=O)C(F)(F)C(=O)C(Cc3ccccc3)Nc3cc(C(N)=O)c4ccccc4c3)C2SC1(C)C
COc1ccc(CN2CCN(Cc3ccc(OC)cc3)CC2)cc1
CCn1c(O)nc2c(ncn2Cc2ccccc2)c1=O
Cc1oc(C2CN(S(=O)(=O)c3ccccc3)CCO2)nc1C(=O)NCc1ccc(F)cc1
CCOC(=O)N1CCCC(CC(=O)Sc2nc3cc(OC)ccc3cc2C#N)C1
CC1NC(=O)C2CCCCN2C(=O)C(CC(=O)O)NC(=O)C(CC(=O)O)NC(=O)C(CCCN=C(N)N)NC(=O)C(Cc2ccc(O)cc2)NCCCCC(C(N)=O)NC1=O
Cc1cccc(NC(=O)C(Cc2ccc(C3CC(=O)NS3(=O)=O)c(C)c2)N2C(=O)CCC2=O)c1
CCC1(C)OC(C#CC2CC2)(c2ccccc2)OC1C
O=C1CCN(C(CO)Cc2ccc(O)cc2)CCN1C1CCCCC1
COc1cc(C2c3cc4c(cc3C(NC(=O)C(C)C)C3COC(=O)C23)OCO4)cc(OC)c1O
O=C(O)CCNC(=O)Nc1ccc(Cl)c(Cl)c1
CCN(CC)CC(=O)N=c1sccn1Cc1ccc(Br)cc1
Cc1nn(C(C)C)cc1CN1CC2(CCN(CC3CC3)CC2)OC1=O
NC(CC1CCCCC1)C(O)C(=O)NC1C(=O)N2C(C(=O)O)=C(SCc3ccccc3)CCC12
C=CCn1c(SCC(=O)NCc2ccc(OC)c(OC)c2)nnc1-c1ccncc1
CS(=O)(=O)NC(=O)c1cc(Cl)c(OCC2CN(c3ccc(Br)cc3)CC2C(c2ccccc2)c2ccccc2)cc1F
N=C(NOC(=O)c1cc([N+](=O)[O-])cc([N+](=O)[O-])c1)c1cccnc1
CC(C)(C)N(NC(=O)c1ccccc1)C(=O)c1ccc(-c2cccc(Cl)c2)o1
COc1ccc(-c2c(Nc3ccc(C(N)=O)cc3)oc3ccccc3c2=O)cc1
O=C(O)c1cccc(C(=O)O)n1
CCC1OC(=O)C(C)C(=O)C(C)C(OC2OC(C)CC(N(C)C)C2O)C(C)(OC)CC(C)C(=O)C(C)C2N(C3CN(Cc4ccccn4)S(=O)(=O)C3)C(=O)OC12C
CN(C)CCOc1ccc(-c2c(-c3ccc(F)cc3)c(=O)oc3cc(O)ccc23)cc1
COC1(CNc2nc(-c3cc(F)cc4[nH]c(C(O)CC(C)(C)C)nc34)cc3ncn(C)c(=O)c23)CC1
COc1ccccc1C1CC(=O)N(NC(=O)c2ccc3c(c2)OCO3)C1=O
Cc1c(COc2ccccc2)[nH]c(=O)n1C1CCCCCC1
CC(C)N1CCN(c2ccc(-c3cc(-c4ccc5c(c4)OCCN4CCCC54)c4ccccc4n3)cn2)CC1
Cc1nc(C(=O)NC(=O)c2ccccc2)cc(-c2ccco2)n1
C=CCNC(=S)C1(N(CCc2ccccc2)C(=O)c2cccnc2)CCCCC1
CC1=C(C(=O)OC2CCCN(C)C2)C(c2ccccc2)NC(=S)N1
Cc1cccc(S(=O)(=O)N2CCN(C(=O)c3ccc(CN4CCOCC4)cc3)CC2)c1
CCCN(C(=O)CNc1c(F)cccc1F)C(=O)c1cn(CC)c2nc(C)ccc2c1=O
Cc1ccc(S(=O)(=O)Nc2cccc(C(C)C(=O)O)c2)cc1F
COc1ccc(OC)c(C2=CN(C(=O)Oc3ccccc3)C(c3ccc(S(C)(=O)=O)c(F)c3)C2)c1
CCc1ccccc1-n1cccc1CNCCCN1CCN(c2cccc(Cl)c2)CC1
CN(C)C1CCN(C(=O)c2cc3cc(Nc4nccc(-c5cn(C)cn5)n4)cc(Cl)c3[nH]2)CC1
C=CCn1c(-c2ccc(OCC)cc2)nc2c1c(=O)n(C)c(=O)n2C
CCC(CNC(=O)c1c(C)nc(O)[nH]c1=O)C1CCN(C(C)(C)C)CC1
CC(NC(=O)N1CCCC(n2cc(-c3ccccc3)nn2)C1)C(=O)NC(CN1CCS(=O)(=O)CC1)C(=O)NC(C)(C)CCc1ccccc1
CC(C)n1cnc(NC(=O)c2nc(C3CC3)cnc2Nc2cncnc2)c1C1CC1
CSC(=CC(=O)O)CCCC1=C(SC)C(=O)C=CC1=O
CN(CC(O)Cn1nccn1)C(=O)c1ccc2c(=O)n3c(nc2c1)CCC3
O=S(=O)(c1ccccc1)N1CCN(c2nc(N3CCOCC3)c3nccnc3n2)CC1
O=C(CNc1nncs1)COc1ccccc1Oc1c(Cl)cccc1Cl
O=C(NCCCN1CCCCC1)c1cccnc1Oc1cccc(Cl)c1Cl
COc1cccc(OC)c1C(=O)OC(CC(C)C)c1nc(-c2ccccc2)c(N2CCN(C)CC2)o1
CNC(=O)N1CCC23CCCCC2C1Cc1ccc(OCC2CCC2)cc13
CN(C=O)c1cccc(OCCCN2CCCCC2)c1
O=C(NC(=S)Nc1cccc(C2CCCCC2)c1)c1ccccc1[N+](=O)[O-]
CCN1CCCC(CN2c3cc(C(F)(F)F)ccc3Sc3c(Cl)cccc32)C1
NC(=S)NN=C(c1ccccc1)c1ncn[nH]1
CCC(C)CC(=O)NCCc1ccc(S(N)(=O)=O)cc1
CN(CCc1ccccn1)C(=O)Nc1ccccn1
CC(C)n1nc(-c2ccc(N(C)C)c(OCc3ccccn3)c2)c2c(N)ncnc21
O=C(Nc1ccc(Oc2cc(C(F)(F)F)nc(-c3ccccn3)n2)cc1)c1ccccc1
NS(=O)(=O)c1ccc(NCC(=O)C(=O)C(Cl)=NONC23CC4CC(CC(C4)C2)C3)cc1
CN1C(=O)c2cnccc2N(C(=O)Nc2ccccc2Cl)c2cc(Cl)ccc21
C#CCN1C(=O)C2CC=C3C(=O)C=CC(=O)C3C2C1=O
COc1ccc(S(=O)(=O)NC(=O)c2ccc(CNCc3ccccc3)cc2)cc1
Cc1ccc(C2COc3cccc4c(=O)c(C(=O)Nc5nnc(S(N)(=O)=O)s5)cn2c34)cc1
CCN(CC)CC(=O)N1CCC2C(C1)c1cccc3c1N2CC3
COc1ccc(CC(O)COc2ccc(C)cc2)cc1
CN1CCn2cc(CN(C(=O)Nc3ccc(F)c(Cl)c3)C3CCN(Cc4ccccc4)CC3)nc21
O=C(N1CCOCC1)N1CCc2nc(-c3ccccn3)sc2C1
Clc1cc(C=Cc2ccccn2)c2c(c1)COCO2
COc1ccc(C(=O)NCN2CCC(C(=O)CCCCl)CC2)cc1
CCCCNc1cc(Nc2ccc(S(=O)(=O)O)cc2)nc(N2CCCCC2)n1
O=P(NN=Cc1cn[nH]c1)(c1ccccc1)c1ccccc1
CC(C)CC(N)C(=O)NC(=O)C(CS)NC(=O)CNC(Cc1ccc(O)c(Br)c1)C(=O)O
O=C1NC2Cc3ccc(O)cc3C2C=CC1NCCCNCCCCF
Cc1ccc2cc(C#N)c(N3CCN(c4cccc(C)c4C)CC3)nc2c1
CCOc1ccc(-c2nc(CN3CCc4onc(C(=O)OC)c4C3)c(C)o2)cc1
O=C(CCN1C(=O)c2ccccc2C1=O)OC(=O)CC(=O)c1ccccc1NOCC#CCO
Fc1ccc(N2CCN(CCCCc3c[nH]c4ccc(F)cc34)CC2)cc1
C=CCNC(=O)C(=O)C(CCCC)n1c(=O)c(-c2ccccc2OC)nc2ccccc21
Cc1ccc(S(=O)(=O)N2CC3C(=O)CC(c4ccccc4)N(S(=O)(=O)c4ccc(C)cc4)C3CC2c2ccccc2)cc1
Cc1ccc(S(=O)(=O)NCCC(=O)N2CCN(c3ccccc3)CC2)cc1
CS(=O)(=O)NC(CC(=O)O)c1ccccc1
O=C(CSc1ncccn1)Nc1nnon1
CN1N=C(Nc2ccc(Cl)cc2C(F)(F)F)CC1c1ccccc1F
C#CCOc1ccccc1CN1CCCC1C(=O)NN=Cc1ccccc1OC
CCN(CC)CCNc1oc(COc2ccccc2Cl)nc1C#N
O=C(CCCCCN1CCCCC1)Oc1ccc2cc(C(=O)c3ccccc3)ccc2c1
CCOC(=O)N1CCN(C(CCC(=O)O)C(=O)NNc2cc(C(=O)CCN(CCO)CCO)nc(-c3ccccc3)c2)CC1
O=C(c1cccc(F)c1)N1CCN(C(=O)c2occc2-c2ccccc2)CC1
N#Cc1c(SCC(=O)N2CCc3ccccc3C2)sc(C2=CC=CCC2)c1C#N
O=C(NC(Cc1c[nH]c2ccccc12)(C(=O)NCc1ccccc1)C(=O)NC1c2ccccc2CC1O)c1ccccc1
COc1ccc(C=CC(=O)c2cc(Cl)c(OC)c(C34CC5CC(CC(C5)C3)C4)c2)cc1OC
CC(=O)c1cccc(NCC(=O)C2N=C3c4ccccc4N=C(SC(=O)CNC4CC4)N3C2=O)c1
CCC(Nc1ccc(C)cc1)c1nc2cc(Cl)c(Cl)cc2n(Cc2ccccc2-c2ccccc2C(=O)O)c1=O
Cc1cc(=O)oc2cc(OCC(=O)N3CCN(c4ccccc4)CC3)ccc12
Cc1ccccc1NC(=O)c1cccc2nc3ccc(C(C)C)cc3nc12
CCC(=O)c1ccc2c(c1)C1(C(=O)OC)CCN(C)CC1O2
CCC12C=CC(C)C(C(=O)N3CCCC3)N1C(=O)C(=C1CCCC1)C2=O
O=C1c2ccc([N+](=O)[O-])c(O)c2C(=O)N1c1cccc(C(F)(F)F)c1
CCOCOC(=O)C1CCN(NC(=O)CCCS(=O)(=O)c2nc(-c3ccc(CC)cc3)c(-c3ccc(CC)cc3)[nH]2)CC1
O=S(=O)(c1ccc(Cl)cc1)c1ccc(Cl)cc1Nc1c(Cl)cc(Cl)cc1Cl
CCCCCCC(CCCCc1ccccc1)OCC(O)Cn1ccc(=O)[nH]c1=O
CCCCCCOc1cc(C(=O)OCCOCCOCCOCCN(CC)CC)ccc1NC=C1C(=O)Nc2ccc(Cl)c([N+](=O)[O-])c21
Cc1ccc(C(=O)N2CCC(c3nc4ccccc4[nH]3)CC2)cc1
NS(=O)(=O)c1ccc(-n2nc(C(F)(F)F)cc2-c2ccc3sccc3c2)cc1
CCOC(=O)C=C(C)Nc1cccc(-c2cnc3cc4c(cc3c2)C(O)CN(C(C2CCCC2)C(C)(C)C)C4)c1
CCOc1ccc2c(=O)c3c(O)csc3sc2c1
Nc1nc(CCCCC(=O)Cn2c3c(c4cc(S(=O)(=O)O)ccc42)CN(C2CC2)CC3)cs1
O=C(NN=Cc1ccc([N+](=O)[O-])o1)c1cccc([N+](=O)[O-])c1
CCC1CCN(C(NC(=O)NC(C)C)c2cccs2)CC1
COC(=O)c1c(C)nc(C)c(-c2nc(C)cs2)c1-c1ccccc1C(F)(F)F
Cc1cc(NC(=O)C2CC(=O)N(Cc3ccccc3)C2)no1
Cc1ccccc1OC(=O)CNC(C)c1cnc2ccccc2c1
O=S(=O)(Nc1ccc2[nH]c(=S)[nH]c2c1)c1ccc(Cl)cc1
CCCNC(=O)c1c(COc2ccc(SC(C)CN(C)C)cc2)noc1C(=O)NCC
O=C(c1ccc2[nH]c(-c3ccccc3)c(-c3ccc(Oc4ccccc4)cc3)c2c1)N1CCC(COc2ccccc2)CC1
CC1COCCN1c1nc(N2CCOCC2)nc2nc(-c3ccc(CN(C)Cc4cccs4)o3)ccc12
COC(=O)c1ccc(C(=O)OCCc2sc[n+](C)c2C)cc1
C=C1CC(N(C)C)CC2C1CC1C(C(=O)OC)CC(C)CN1C2COC(C)=O
Cc1ccc(Nc2ncnc3c2oc2ccc(Cl)cc23)cc1
N#Cc1cccc(C(Cc2ccc(Cl)cc2Cl)CC(O)CSCCO)c1OSCCN
O=C(c1cncnc1N1CCn2ncnc2C1)N1CCCC1
O=C(CCNS(=O)(=O)c1cccc2nsnc12)Nc1ccc(Cl)cc1
Cc1ccc(CNC(=O)N(Cc2ccccc2)C(Cc2ccccc2)C(O)CNC(=O)C2CN(C)C(=O)O2)cc1
CC(=O)Nc1ccc(S(=O)(=O)N2CCOC2=O)cc1
COc1ccccc1N(CC(=O)NC1CCS(=O)(=O)C1)S(C)(=O)=O
CONc1nc2cc(C(=O)Cc3cccc(F)c3)ccc2n1C1CCCCC1
CCCOC(=O)c1cnc2n(C(=O)N3CCC(C)CC3)c3cc(Cl)ccc3n12
CCN(CCCCCCN(CC)C1OC2OC3(C)CCC4C(C)CCC(C1C)C24OO3)CCCOC1OC2OC3(C)CCC4C(C)CCC(C1C)C24OO3
Cc1ccc(-n2c(=O)[nH]c3cc(Cl)ccc3c2=S)cc1
CCOc1ccc(N2CC(Oc3cc(C(=O)Nc4cnc(C)cn4)ccc3SC)C2)cn1
CC1(C)C(=O)NC(Cc2ccccc2)C(=O)NC2CCC1CCC(C(=O)O)N(Cc1ccccc1)C2
CC(=O)NCc1ccc(Cl)c(CN(C(=O)C2CNCC(=O)N2c2ccc(OCCCOCCOCc3ccccc3)cc2)C2CC2)c1
CC(NOc1ccc(S(=O)(=O)CN2CC(F)CC2(C)C(=O)c2c(F)cccc2F)cc1)c1ccccc1
CN(CCCCOc1ccccc1)CCc1ccc(F)cc1
NC(=O)C(CCNC(=O)CCCCn1cccc1)Cc1ccc(ONOc2ccc(C(O)CCCCNCCS(=O)(=O)OC3CCC(O)CC3)cc2CO)cc1
CCN(CC)C(=O)C=Cc1ccc(OC)c(S(=O)(=O)N2CCc3ccccc3C2)c1
O=C(c1ccco1)N1CC(Oc2nccnc2N2CCCC2)C1
COc1ccc(C2=C(c3c[nH]c4cc(C)ccc34)C(=O)NC2=O)cc1
CC1(C)C2C=CC1(C)C(OCC(=O)Sc1ccnc(Cl)c1)C(COCc1ccccc1)C2
CCn1ccc(NC(=O)c2ccc(CN3CC(C)OC(C)C3)cc2)n1
CCN(CC)Cc1nnnn1C1CC(n2cc(-c3ccccc3)nn2)C(COC(C)=O)O1
Nc1nsnc1-n1nc2ccccc2n1
CCCC1(CC(=O)O)OCCc2c1[nH]c1c(OC)ccc(C#N)c21
O=Cc1ccc(OCC2CCCCC2)cc1
Cc1ccc(C)c(Cn2cnc3c2CC(C(=O)O)N(C(=O)CCc2ccsc2)C3)c1
CC(C)=CCC12OC(C)(C)C3CC(C=C4C(=O)c5c(O)cccc5OC431)C2=O
COc1ccc(-c2ncc3c(c2-c2ccccc2)-c2[nH]c(=O)[nH]c2CC3)c(OC)c1
CCN(CC)CCCOc1cc(Br)cc(Oc2nc3ccccc3cc2-c2cc(OC)c(OC)c(OC)c2)c1Br
Cn1cc(C(=O)N2N=C(c3ccccc3Cl)CC2c2ccco2)cn1
CNC(C(=O)NC(=O)C(C(=O)NC(=O)C(Nc1nccs1)C(C)(C)C)c1ccccc1)C(C)C
CC(NC(=O)c1nn(C2CCC(N3CCOCC3)C2)c2c1CS(=O)(=O)c1ccccc1-2)c1cccc(C(F)(F)F)c1
Cc1cc(C#N)cnc1C(=O)Nc1ccc(Cl)c(C2(CF)N=C(N)OC3CC32)c1
Cc1[nH]c2ccccc2c1C(=O)COC(=O)c1csnn1
COc1ccccc1N1CCN(c2nnc(SCc3cc(=O)[nH][nH]3)s2)CC1
CC(=O)Nc1ccc(NC(=O)CN2CCCC(CO)C2)cc1C
Cc1cc(-c2ccccc2)nc(NCc2cccc(F)c2)n1
N#Cc1cc(Cl)sc1NC(=O)C1CC(=O)N(CCCO)C1
Cc1ccc2nc(Cc3cnc(N)c(C(=O)NCc4cccc(C(C)C)c4)n3)[nH]c2c1
Cc1ccc(C(=O)N2CC3CC(C2)c2cccc(=O)n2C3)cc1Br
CCNC(=O)OCc1c(CN(CC)CCOC(=O)c2ccc(COC)cc2)c(-c2ccc(F)cc2)n2c1sc1ccccc12
Cc1ccc(-n2c(C)cc(C3=NNC(=O)CC3C)c2C)c(C)c1
O=C(NO)C1Cc2ccccc2CN1S(=O)(=O)c1ccc(OC(F)(F)F)cc1
CC(C)CC(NC(=O)C(N)Cc1c[nH]cn1)C(=O)NC(Cc1c[nH]c2ccccc12)C(N)=O
NS(=O)(=O)c1ccc(C(=O)NCCNC(=O)CNCC(=O)O)cc1
O=[N+]([O-])c1cn2c(n1)OCC(OCCCCOc1ccc(-c3ncc(C(F)(F)F)nc3C(F)(F)F)cc1)C2
CN(c1ccc(C(=O)C2CCCCC2)cc1)c1ccnc(NC(=O)c2cc(NNc3ccc(C(C)(C)C)cc3)cc(C(F)(F)F)c2)c1
COc1ccc(-c2nc(-c3ccc(NC(C)=O)cc3)cn2C(C)C)c(OC)c1
CCc1nc2c(OC(=O)c3ccc(OC)cc3)cccn2c1N(C)Cc1ccc(Cl)c(Cl)c1
COc1ccc(-c2nc(C[S+]([O-])CC(=O)N3CCN(c4ccccc4F)CC3)c(C)o2)cc1
N#Cc1cc(F)cc(-c2ccc3c(c2)CCN3C(=O)Nc2ccc3ccccc3c2)c1
CCOC1CC(OC2CC(N(C)C)C(OCc3ccccc3)C(O)C2OC(=O)CC)C(O)C(C)O1
O=C(CNc1cccc(C(F)(F)F)c1)Nc1ccc(OCCCN2CCCC2)cc1
Cc1ccc(NC(=O)CCCCCC(=O)Nc2ccc(Cl)c(Cl)c2)cc1Cl
C=Cc1cc2c(Oc3ccc(NC(=O)Cc4ccc(Br)cc4)cc3F)c(C#N)nnc2cc1OC
CCC1CCCCN1C(=O)COC(=O)Cc1ccc(S(=O)(=O)N2CCOCC2)cc1
CCn1cc(-c2ncc3cnn(-c4ccccc4)c3n2)cn1
CS(=O)(=O)c1ccc(-n2nc(Cc3ccccc3F)cc2C(O)C(F)(F)F)cc1
CCC(=O)c1cnc2ccc(-c3cnc(C(=O)NCCN4CCC(C(=O)NCCCO)CC4)s3)cc2c1Nc1ccc(F)c(Cl)c1
N#Cc1c(NC(=O)c2ccc(CO)o2)sc2c1CCSC2
COc1ccc(-n2ccc(=O)n2-c2cc(OC)c(OC)c(OC)c2)cc1
COc1ccc2[nH]c(SCC(=O)NC3CCCCC3)nc2c1
CC=Cc1ccc2c(-c3nc4ccc(F)cc4s3)c(OC)ccc2c1
Cc1cccc2c(C(=O)OC(=O)CNCc3ccco3)c3ccccc3nc12
c1ccc(CCC2c3ccccc3CC3C2CCN3CCc2ccccc2)cc1
Cn1c(=O)c2c(=O)cc(-c3ccccc3)oc2c2cc3c(cc21)OCO3
Nc1ccc(CCCCOCCSc2ncc(CCCC(=O)O)n2Cc2ccccc2)cc1
CCCCCCCCCCCCCCCCCCNCC(C)(C)CNCc1cc(OC)c(O)c(C(=O)O)c1
CN(CCNCc1cn[nH]c1)C(=O)CN
Cc1cccc(NC(=O)c2sc3nc(-c4cccnc4)cn3c2C)c1C
Cn1c(=O)c2c(nc(-c3ccccc3)n2CCCN2CCN(c3ccc(Cl)cc3)CC2)n(C)c1=O
Cc1cccc(NC(=O)c2cc(Cl)ccc2O)c1
CCOc1ccc(Cc2nc3cc(NN4CCOC4=O)ccc3n2CC(=O)CO)cc1
O=C(C=Cc1cccnc1)c1ccccc1F
COc1ccc(C(C)=CCNc2nc(-c3ccc4ncnn4c3C3CCCCC3)cs2)cc1
CC1(C)CCN(S(=O)(=O)N2CCCC(c3cccc(C(=O)O)c3)C2)CC1
CCCCCCC(=O)CCCCCSC(C)C(=O)NC1CCC1
O=C1COc2ccc(S(=O)(=O)CCC(=O)N3CCCC3)cc2N1
CC(C)(C)c1nc2ccccc2c(=O)n1CCCCOc1ccccc1
Cc1ccc(NC(=O)c2ccc(-c3ncnc(CC(=O)O)c3C#N)cc2F)cc1C
Oc1ccc2occc2c1CNCc1ccccc1
Cc1c(S(=O)(=O)N2CCN(c3ccc(Br)cc3)CC2)cnn1C
CCN(CC)CCCNCc1coc(-c2ccccc2C)n1
N#CCCN(CC(=O)Sc1ccccc1)C1CCS(=O)(=O)C1
Cc1c(C)c2c(c(C)c1N)CC(C)(CCNCCCc1ccccc1)O2
NC(=O)N(O)Cc1ccc(NONC(=O)Cc2ccccc2)cc1
CC1=CC(C)(C)Nc2ccc(OC(=O)CCCN(C)C)cc21
CC(C)(N)Cc1c[nH]c2cc(OCc3ccc4ccccc4c3)ccc12
c1ccc(CCNC(=C2c3ccccc3CCc3ccccc32)c2ccccc2)cc1
CC(C)(C#N)N1N=C(c2ccc3ccccc3n2)CC1C#N
Cc1ccc(CNOc2ccc(C(=O)N3CCC(C(C)C)CC3)cc2)o1
COc1ccc(-c2nc(CNc3cccc(C4CCN(C(=O)Nc5ccc(C)nc5)CC4)n3)c(C)o2)cn1
COc1cccc(-c2c(Cl)nc3sc4ccccc4n3c2=O)c1
CC(C)N1CCC(c2cc3c(-c4cc(F)ccc4F)ccnc3[nH]2)CC1
NC(=O)c1c(-c2cccc(Cc3ccccc3)c2)c(N2CCNCC2)n(-c2nc3ccccc3[nH]2)c1-c1cccnc1
COc1ccc(OC)c(NC(=O)CCc2nnc3n(Cc4ccccc4)c(=O)c4ccccc4n23)c1
O=C1NC(=S)SC1=CC=Cc1ccc(Cl)cc1
O=C(O)C1=CCN(S(=O)(=O)c2ccc3ccccc3c2)CC1
O=C(O)c1nn(-c2ccccc2)c2nc3ccccc3nc12
COc1c(OC(=O)CNCc2nnnn2-c2ccccc2)cc2oc3oc(C)cc(=O)c3c(=O)c2c1OC
O=C(O)C(O)=CC(=O)c1cn(Cc2cccc(Cl)c2F)c2cc(O)ccc12
CCOc1ccc(-n2c(=O)n(CC(=O)c3ccc(F)cc3)c3ccccc32)cc1
CCCCCCCCCCCCCCCCCCP(=O)(O)OC1c2ccccc2-c2ccccc21
Clc1ccccc1CC1OCCO1
CC(=O)Nc1ccc(-c2cc(=O)c3cccc(Br)c3o2)cc1
CC(CCC1C(O)CC(=O)C1NC(=O)OCCC(C)(C)Oc1no[n+]([O-])c1S(=O)(=O)c1ccccc1)=NO
CCn1cc(C(=O)O)c(=O)c2cnc(N3CCN(S(=O)(=O)c4ccc(C)cc4)CC3)cc21
CC1CCCC2C1(C)CCC(O)C2(C)CC(=O)C(C)(C)O
CCOCC(=O)Nc1ccc(-c2nnc(-c3ccc(OC(C)=O)cc3)o2)cc1
Cc1ccc(S(=O)(=O)CC(Nc2c(N3CCCC3Cc3ccccc3)c(=O)c2=O)C(=O)O)cc1
CCC(=O)c1cc(Cl)c(ONc2sc3c(c2C(N)=O)CCCC3)c(Cl)c1
C#CCN(C)CCCC1(c2ccc(F)cc2)OC(=O)Nc2ccccc21
Cc1ccc(NC(=O)c2ccncc2)cc1-c1ccc2nc(NC(=O)C3CCC3)sc2c1
COc1cccc(NC(=S)NCC2CCN(Cc3ccc(SC)cc3)CC2)c1
O=S(=O)(Oc1ccc2ccccc2c1Cl)c1ccc2ccccc2c1
N#CCCN(C(=O)COc1ccc(Cl)cc1)C1CCS(=O)(=O)C1
COc1cc(C=C(C)C)c(-c2c(COC(=O)N3CCN(C(=O)c4ccccc4)CC3)cc(OC)c3c2OCO3)c2c1OCO2
Cc1ccc(-c2c(=O)n(OCC(=O)O)c3ccccc3[n+]2[O-])cc1
N#CC1CCCN1C(=O)CNC(=O)CNC(=O)c1ccsc1
CN(CCN1CCCC1)C(=O)Cn1ccoc1=O
CC1(C)N=C(N)N=C(N)N1c1cccc(OC(=O)CNc2ccc(S(=O)(=O)F)cc2)c1
O=C(NCCN1CCCCC1)c1ccc2c(C(=O)O)ccc(O)c2n1
C#CC(=O)Oc1ccc(C2CCN(C(=O)C=Cc3cccs3)CC2)cc1
CCn1c(=O)c2cc(C(=O)N3CCC4(CC3)OCCO4)sc2c2ccccc21
C=CCC(C)NC(=O)c1ccccc1N
CCCCCCCCC=CCCCCCCCC(=O)Nc1ccc([N+](=O)[O-])cc1
Cn1c2ccccc2c(=O)n1CCCn1ccnc1
CS(=O)(=O)c1ccc(C2=C(c3ccc(F)cc3)CCC2)cc1
CCOc1cc2c(=O)nc(CC)n(Cc3ccccc3)c2s1
COc1ccc2c(c1)nc(CCc1ccc(F)cc1)n2Cc1ccc(OC2(C(=O)O)CCCCC2)cc1
CC1(C)C=C(C(=O)NCCC(=O)O)C(=O)c2ccccc21
COc1ccc(OC(=O)NNC(=O)c2ccc(CC3CC3)cc2)cc1
COc1cccc(C(=O)NCN2CCC(O)(C(=O)c3cccs3)CC2)c1
O=S(=O)(c1ccccc1)N1CCC(Cc2ccccc2)CC1
CCSC(=O)C(=O)CN1CCN(C(=O)c2cc(Cl)cc(C(=O)Nc3cc(Cl)cc(Cl)c3)n2)CC1C
CC12CCC3C(OC(=O)C3(C)CO)C1CCC2=O
CC1=NCN(c2ccccc2)C2C1=CN(C(=O)OC(C)C)C(c1ccc(NC(=O)OC(C)(C)C)cc1)C2c1ccc(N(C)C)cc1
Cc1nn2c(=O)c(C(=O)N3CCN(C(=O)c4ccco4)CC3)c(C)nc2s1
N#CCN(C(=O)CNCc1ccco1)c1ccc(CC(=O)NCc2cccs2)cc1
O=C(NC1N=C(c2ccccc2F)c2ccccc2N(CC(F)(F)F)C1=O)N1CCCC1
CCC(C)C(NC(=O)C1CCCN1C(=O)C(O)C(Cc1ccccc1)NC(=O)COc1ccccc1C)C(=O)NC(C(=O)NC(Cc1ccccc1)C(=O)O)C(C)C
Cc1ccc(-c2nn3c(C=Cc4cccc(F)c4)nnc3sc2=O)cc1
CC1CN(C(C)CO)C(=O)c2cccc(NC(=O)c3cnccn3)c2OC1CN(C)C(=O)Nc1ccccc1
COC1=C(Br)C(O)C2(C=C1Br)CC(C(=O)NCCNC(=O)CNc1c(Br)cccc1Br)=NO2
O=C(c1ccc2[nH]ncc2c1)N1CCCC1c1cccnc1
CN(C)CCOc1cc(F)c(C2Nc3cc(Cl)ccc3S(=O)(=O)C3CC4CCCCC4CC23)c(F)c1
COc1ccc(-n2c(SCC(=O)N3CC(=O)Nc4ccccc43)nnc2C(C)C)cc1OC
CC(C(=O)O)c1ccc(S(=O)(=O)c2ccccc2)cc1
CN(C(=O)OCc1ccccc1)N1CC(C(=O)CCN2CCCCCC2)C(O)(c2ccc(Cl)cc2)C1
CC1(C)N=C(N)N=C(N)N1[N+](=O)[O-]
Oc1ccccc1-c1nc2ccc(Br)cc2[nH]c1=S
Cc1ccc2[nH]c(=NC(=O)OCc3ccccc3)sc2c1
NC(N)=NCC(=O)n1nc(N)c2cc([N+](=O)[O-])ccc21
CC(C)=CCCC(C)=NNc1ccccc1C(=O)N1CCN(C)CC1
OCCC1CN(Cc2ccoc2)CCN1CS
O=C(CN1CCN(C(=O)c2ccco2)CC1)OC(=O)c1cccs1
CCC(C)C(NC(=O)C(CC(=O)O)NC(=O)C(CC(=O)O)NC(C)=O)C(=O)NC(CC(C)C)C(=O)NC(Cc1cccc2ccccc12)C(=O)O
O=C(O)c1nc([N+](=O)[O-])cn1CCOc1ccccc1
Cc1ccc(S(=O)(=O)NC(C(=O)N2CCCCCC2)c2ccccc2)cc1
CN(CCCC(NC(=O)c1ccccc1N)C(=O)NC(Cc1ccccc1)C(=O)O)C(=N)N
COOc1cccc(Sc2ccc(C(=O)CCCN(C)CCc3ccc(F)cc3)cc2)c1
CCC(C)C(C(=O)N1CCCC1C(=O)NCc1ccc([N-][N+]#N)cc1)n1cc(CC(C)C)nn1
CCc1nc2c(=O)n(C)c(=S)n(CC)c2nc1NCc1cccc(Br)c1
O=S(=O)(Nc1cccnc1)c1ccc(Cl)c(C(F)(F)F)c1
CC(C)CC(C=O)NC(Cc1ccc(Cl)cc1)C(=O)NC(=O)C(CC(C)C)NC(=O)C(N)Cc1ccccc1
CC(C)(C)CN(CC(O)C(Cc1ccccc1)NC(=O)OC1COC2OCCC12)S(=O)(=O)c1ccc(N)cc1
CC1(c2ccccc2)SC(=O)C(CCCc2ccccc2)C1=O
COc1cc(NNc2ccc(S(=O)(=O)C(=O)c3ccc(S(=O)(=O)c4ccccc4Cl)cc3)cc2)nc(OC)n1
Cn1cc(C2CN3CCC2CC3)c2cc(S(=O)(=O)c3ccccc3)ccc21
CCCON=C(CN(C)C(=O)C(Cc1ccccc1)NC(=O)c1cc(=O)c2ccccc2o1)C(C)C
CN(CC(CCOc1ccc(C(F)(F)F)cc1)(c1ccccc1)c1ccccc1)C1CCCCC1
O=C(Nc1ccc2ncnc(Nc3cn[nH]c3)c2c1)C1CC1
CCCCN1CCC2(CC1)CN(Cc1ccccc1)S(=O)(=O)c1ccccc1O2
C=C1CCC=C(C)CCC(C(=C)C)CC=C(C)CCC1O
O=C(NN1CCC(Cc2cn(-c3ccccc3F)c3ccccc23)CC1)c1ccccc1
O=C(Nc1ccccc1C(=O)Nc1ccccn1)c1ccccc1
COc1ccc(CC(=O)NCC2CCCN(Cc3ccco3)C2)cc1
O=C(NC(CCc1ccccc1)c1nnc(C(Cc2cc(F)cc(F)c2)Nc2nc3ccccc3s2)o1)C1CCOCC1
CCC(C)C1OC(=O)C1CC(C1CCCCC1)C(O)OC(Cc1ccc(OCc2ccccc2)cc1)C(=O)NC(=O)NC1CC1
O=C(CC1CCCC1)Nc1n[nH]c2ccc(-c3cncs3)cc12
CN1CCc2nc3sc(C(=O)Nc4ccccc4)c(N)c3c(-c3ccccc3)c2C1
CCCCCC(=O)Nc1ccc(Cl)cn1
Cc1ncc(C)c(NCC(=O)Sc2nnc(-c3ccsc3)o2)n1
Cc1cn(CC2C3CCC2(CO)C3(C)C)c(=O)[nH]c1=O
Cc1cccc(C)c1CNC12CC3CC(CC(C3)C1)C2
COc1ccc(-c2cn3c(NC(C)(C)CO)cc(C)nc3n2)cn1
O=C(CCCC(=O)Nc1ccc2ncnc(Nc3cccc(Br)c3)c2c1)Nc1ccc2c(c1)OCCO2
CNC(=O)c1nc(S(=O)(=O)S(=O)(=O)c2ccc(NC(=O)c3ccc(N(C)NCc4ccccc4OC)cc3)cc2)cn1C
CCOCC(=O)C1OC(n2cnc3c(NCc4ccc(-c5ccco5)cc4)nc(C#N)c(NCO)c32)CC1O
CC1(C)CCC2(C)CCC3(C(=O)O)C(=CCC4C5(C)CCC(=O)C(C)(C)C5CCC43C)C2C1
Cc1ccc(C=C2Cc3cc(C)cc(C)c3C2=O)cc1
O=C(C=Cc1ccc(O)c(O)c1)OCCc1ccccc1
CCN(CCO)CCNC(=O)c1ccc(Cn2nc(-n3ccnc3)ccc2=O)o1
CCN(CC)c1nc(N)nc2c1sc(=S)n2C1OC(CO)C(O)C1O
CN1C(=O)OCC1(Cc1ccccc1)Cc1ccc(Cl)cc1
O=S(=O)(NCCCN1CCOCC1)c1cccc(-c2ccno2)c1
CN(C)CCC(=O)c1ccccc1
COCCN1CC(COC)CC2c3cccc4[nH]cc(c34)CC21
Cc1ccc2c(C#N)cn(C3CCC3)c2c1C
c1ccc(OCCOc2ccc3cccnc3c2)cc1
Cc1sc2ncccc2c1NS(N)(=O)=O
COCC(=O)N1CCc2cc(Br)cc(S(=O)(=O)NCCc3ccc(OC)c(OC)c3OC)c21
CCCc1cc(Br)cc(Br)c1OCCc1ccc(ONC(=N)N)cc1
CNCCNc1ccc2c(c1)C(=O)c1cc(NCCNCCNCCNCCNCCNCCNc3ccc4c(=O)nc[nH]c4c3)ccc1C2=O
C=C1C2CCC3C4CCC5CC(SCCOc6ccc(C=C7SC(=S)N(C(CC)C(=O)O)C7=O)cc6)CCC5(C)C4CC(O)C3(C1O)C2O
OCNc1ncnc2c1ncn2C1OC(C2CC3CCC2C3)C(O)C1O
CCCCCc1ccc(=O)c(CCCCC)c2c1OCC2
O=C(C=Cc1ccc(F)cc1)c1ccc(-c2ccccc2)cc1
COc1ccc(C(=S)N2CCOCC2)c(Cl)c1OC(=O)c1cccs1
CCSC(=S)SCC(=O)Nc1c(Cl)cc(Cl)cc1Cl
CCCCc1cc(=O)oc2cc(C)cc(OCC(=O)NCc3ccc4c(c3)OCO4)c12
Cc1ccc(NC(=O)c2sc(-c3ccc(C)cc3)nc2N)cc1
CC(C)(C)NC(=O)N1CCCC1C(Cc1ccccc1)C(O)CNC(=O)OC(C)(C)C
COCCOC(C)C1=C(N2CC2)C(=O)C(C)=C(N2CC2)C1=O
O=C1NC(=O)C(=Cc2ccc(-c3ccccc3)nc2)C(=O)N1
O=C1CC(c2ccccc2)CC(=O)C1=CNc1ccc(Cl)cc1
CC(=O)OC1C2=C(C)C(=O)C=C(C(OC(C)=O)C3CC(O)C4C5(OC(C)=O)COC5CCC4(C)C3(C)C1O)C2(C)C
CCNc1ccccc1OS(=O)(=O)c1cc(C(=O)N2CCN(c3ccccc3)CC2)n(C)c1
Cc1cc(C)cc(NC(=O)c2c(C)[nH]c(C)c2S(=O)(=O)N2CCC(c3ccccc3)CC2)c1
Cn1nc2c(cc1=O)CN(S(=O)(=O)c1ccc(C#N)cc1)CC2
CCc1nc2c(C)nnc-2c(OC)n1Cc1ccc(OC)c(OC(C(=O)O)c2ccc(C(C)C)cc2)c1
COc1ccccc1NC(=O)CC(C)=NNC(=O)c1ccccc1Br
CCCCc1ccc(C(=O)Nc2ccc(C(C)=C3CCCCC3=O)cc2Cl)cc1
Cc1nn(C)c2nc3ccccc3c(N3CCCC3)c12
COc1ccc(CN2CCN(C(=O)CCS(=O)(=O)c3ccc4c(c3)CCCN4C(C)=O)CC2C)cc1
O=C(C=Cc1cccc2ccccc12)N1CCCC(c2ccccc2)C1
Cc1ccc(Cl)cc1NC(=O)c1ccc2[nH]c(=O)[nH]c2c1
CC(=O)COc1cccc(CNCCCNS(C)(=O)=O)c1
CC(=O)c1ccc(OCCCSc2ncccc2C(=O)O)cc1
O=C(Nc1cc(Cl)ccc1F)c1ncn(-c2ccc(Cl)cc2)n1
CN(Cc1ccccc1)C1CCN(c2nc3ccc([N+](=O)[O-])cc3s2)CC1
N#Cc1c(NC(=O)C2=NS(=O)(=O)c3ccccc3N2)sc2c1CCCC2
Cc1ccc(-c2nc3ccc4c(c3[nH]2)C(=O)c2ccccc2C4=O)cc1
CCN(CC)C(=O)NS(=O)(=O)c1ccc(C)cc1
Cc1ccc(C(=O)N2CC3CN(C(=O)c4ccc(C)nn4)CC3C2)c(-c2ncccn2)c1
COc1cccc(-c2ccnc3c2c(C)cn3-c2ccc(C=CC(=O)NCCCN(C)C)cc2)c1
CC1OC(=O)C(Cc2ccccc2)N(C)C(=O)C(CO)NC(=O)c2c(O)c(CC(N)C(=O)O)cc(O)c2-c2cccc(c2)OC(C(C)C)C(C)CNC1=O
CCN(CCNC(=O)c1c2c(nn1C)CS(=O)(=O)C2)CCc1cccs1
S=C(SCCOc1ccccc1)N1CCN(Cc2cn(Cc3ccccc3)nn2)CC1
Cc1onc(-c2c(F)cccc2Cl)c1C(=O)NCN1CCCCCC1
Cc1ccc(C=NNC(=S)NC2CCCCC2)o1
CC(=O)S(=O)(=O)c1ccc2c(c1)CCN2NCC1CCC(C(=O)NCc2ccccc2)CC1
CCNc1nc(NC(C)Cn2cc(Br)cn2)nc(N2CCCC2C)n1
Cc1ccn(CCNCc2coc(-c3cccc(F)c3)n2)n1
Cc1cccc(C=C2CN(C)CCC3=C2NC(=S)NC3c2cccc(C)c2N=C=S)c1
CC(NC(=O)c1cccc(F)c1)C(=O)Nc1ccc2[nH]c(=O)[nH]c2c1
COc1ccc2c(c1OC)CN(C(=O)C(C)C)CC2C(=O)OC(C)(C)C
C=C(C)C1CCC2(COC(C)=O)CCC3(C)C(CCC4C5(C)CC6(CN(CC=CBr)C6)C(OC(C)=O)C(C)(COC(C)=O)C5CCC43C)C12
CC(=O)NOc1ccc(Oc2ncc(C#CC(C)C(COC(F)F)c3ccccc3)s2)c(Cl)c1
O=C(c1nn(C2CCCN(C3CCOCC3)C2)c2c1CS(=O)(=O)c1ccccc1-2)N1CCOCC1
CC(C)n1cnc2c(NC(=O)c3ccc(CNCCc4ccccc4)cc3)nc(C3CC3)nc21
COc1ccc(C=NNC(=O)Cc2ncn3c2CN(C)C(=O)c2cc(F)ccc2-3)cc1
O=C(OC(C(=O)c1cccs1)c1ccccc1)c1ccc2[nH]cnc2c1
CCCCC1CC1C(NC(=O)C1CCCN1C(=O)C(NC(=O)OC(C)(C)C)C(C)(C)C)C(=O)C(=O)NCC(=O)Nc1ccc(C)cc1
CCCCCc1nc2ccc(C3(CC)OCC(C(C)O)O3)cc2n1C
O=C(NCCN1CCCC(O)C1)C(=O)Nc1ccc(Cl)cc1
C=CCNC(=O)C1C(C(=O)OC(C)C)C2(Cl)C=CC1(Cl)c1ccccc12
O=C(Nc1ccccc1)c1nc(-c2ccc(F)c(F)c2)n2c1CCC2
O=[N+]([O-])c1cccc(CNCC23CC4CC(CC(C4)C2)C3)c1
CC1=CC2C(=C(C)CC3C(=O)CC(C)CCCC(C)C(=O)CC(C(C)C)C(=O)CC23C(C)C)C(O)CC(C)(O)C2CCC(C)C(CC1)O2
CN1CCCC1=NC(=O)Nc1nc2ccc(F)cc2s1
COc1ccc(-c2[nH]c(=O)[nH]c2-c2ccc(OC)cc2)cc1
COc1cc(C=NNC(=O)C(=O)Nc2ccc3c(c2)OC(F)(F)O3)cc(OC)c1OC1CCCC1
COc1cc2cc(C(=O)N3CCN(S(=O)(=O)c4cccs4)CC3)[nH]c2cc1OC
CCC(=O)S(=O)(=O)c1ccc(NN2CCN(S(=O)(=O)N3CCCCC3)CC2)cc1
Cc1cnn2cnc3ncnc(Nc4ccc(Br)cc4)c3c12
CCOC(=O)c1nn(-c2ccc(OC)cc2)c(=O)c2c(N)scc12
O=C(c1cc2sccc2n1Cc1ccc(Cl)cc1)N1CCN(c2ccccn2)CC1
COSc1nc(C)cc(CCC(=O)c2cc(OC)c(OC)c(OC)c2)c1C#N
N#Cc1ccc(-n2cnnc2SCc2ccccc2)cc1
COc1cc(C(=O)Nc2ccc(C3CNCCO3)c(F)c2)ccc1C#N
COc1c(Cl)cc(Cl)cc1C=CC(=O)c1ccc(NC(C)=O)cc1
CN(C)CCCNC(=O)c1cc(Br)c2ccccc2c1
CCOC(=O)C1CC2c3cc4c(cc3C(OC(=O)c3ccc(Cl)c5ccccc35)C3COC(=O)C123)OCO4
COC(=O)C(=Cc1ccccc1F)c1nnnn1C1CSC(c2cccnc2)O1
O=C(c1ccc2c(c1)N(Cc1cccc3ccccc13)C(=O)CO2)N1CCC(c2ccccc2)CC1
Cc1nn(Cc2ccc(Cl)cc2)c(Cl)c1C=NOCc1ccccc1
CCCCC(=O)OC1(C2CCCCC2)CCN(C)CC1
c1ccc2c(c1)CC1(CC3CCCCN3C1)OC2CCC12CC3CC(CC(C3)C1)C2
CN(C(N)=O)C(Cc1ccccc1)C(=O)NCC(=O)O
COc1cc(Oc2ccc(S(=O)(=O)Nc3ncns3)cc2C#N)ccc1C#N
COC(=O)C(Cc1ccccc1)NC(=O)C(NC(=O)c1ccc(-n2c(-c3nccs3)nc3c(c2=O)OCc2sc(C#N)cc2-3)cc1F)C(C)C
COC(=O)C1OC(C(=O)OC)C(OC(=O)c2cc(OC)c(OC)c(OC)c2)C(OC(=O)c2cc(OC)c(OC)c(OC)c2)C1OC(=O)c1cc(OC)c(OC)c(OC)c1
Cc1cccc(N2CCN(C(=O)c3ccc(-n4c(C)nc5ccccc5c4=O)cc3)CC2)c1C
Cc1ccc(ON2CC(C(=O)CCc3nnc(C)s3)C2)cc1
CCC(C#N)N1CCN(Cc2ccc(O)c(Cl)c2)CC1
CCOP(=O)(OCC)C(NC(=S)NCc1ncc(C)cc1O)c1ccccc1OC
Cc1ncnc(C)c1C(=O)N1CC2CN(c3cnc4ccccc4n3)CC2C1
CC(=O)COc1c(C2CCC2)c(=O)[nH]c2cc(Cl)c(-n3cnc(C)c3)cc12
Oc1ccc2c(c1)CCCN2CCc1ccc(Cl)cc1
Cc1ccc(C(C)NC(=O)c2ccc3c(c2)CN(C(=O)c2ccc(-n4cncc4C)cc2)C3)o1
Cc1c(CN2CCN(c3ncccn3)CC2)cnc2nc(N)nc(N)c12
FC(F)(F)c1ccc2[nH]c(-c3cccc(-c4ccc(CN5CCC(c6nc(-c7ccccn7)n[nH]6)CC5)cc4)c3)nc2c1
Cc1ccc(S(=O)(=O)N2CCC(n3c(=O)[nH]c4cccc(F)c43)CC2)cc1
CN1CCN(C(=O)CCNC2(c3ccc(Cl)cc3)CCCC2)CC1
O=C(NCc1ccc2c(c1)OCO2)c1ccc(CSCc2cccc(F)c2)o1
CCN(CC)CC(=O)OC(=O)Cn1cnc2c(nnn2Cc2cccc(F)c2)c1=O
CCOc1ccc(C(=O)NN=Cc2ccncc2)cc1
O=C(Nc1ccc(F)cc1)c1cn2c(-c3ccc(Br)cc3)csc2n1
Cc1nc(C)c(-c2csc(Nc3cc(Cl)cc(Cl)c3)n2)s1
CCCNc1nccc(-n2ccnc2C2CN(C(=O)c3ccc(Cl)cn3)C2)n1
CN(N=O)C(=O)Nc1cccc2c1=CC=2
Cc1ccc2nc(NC(=O)CCCS(=O)(=O)c3ccccc3)sc2c1
O=C1COc2ccc(Br)cc2N1Cc1ccccc1
CN(Cc1ccccc1)CC(O)CCc1ccccc1OOc1ccccc1
CN(C)Nc1ncnc2oc3c(CCCC(=O)Cc4ccccc4)cccc3c12
Cc1c(Br)c([N+](=O)[O-])nn1CC(=O)NCC1CCOCC1
COc1ccc(C2CCN(C(=O)COc3ccc(S(=O)(=O)N4CCOCC4)cc3C(=O)N3CCCCc4ccccc43)CC2)cc1OC
O=C(NCc1ccccc1)n1c2ccccc2n2cccc12
COc1ccc2c(c1)COc1ccc(Nc3ccnc4ccc5[nH]ccc5c34)cc1-2
NC(=O)c1ccc(N2C(=O)NC(=O)C3CCCN32)cc1
Cc1cc(=O)oc2c3c(cc(O)c12)OC(C)(CC=CC(=O)NC(=S)NC(=O)c1ccncc1)C=C3
Cc1c(C(=O)C(CF)CF)sc2ncnc(Nc3ccc(F)cc3ONCC3CCOCC3)c12
CCOC(=O)CCCCCCCCCC#CCCCC(=O)OC
CC(NC(=O)C(NC(=O)C(CCC(=O)O)NC(=O)c1cc(O)ccc1O)C(C)C)c1ncc(-c2ccc(Cl)cc2)[nH]1
CCOc1ccc2c(c1)C(c1ccccc1)C1Cc3cccc(OC)c3C1N2
NC1=NC(=O)C2(CCC3(COCCC3C3CCCCC3)C2)C(=O)N1
CNC(=S)N(CCc1c(C)[nH][nH]c1=O)Cc1ccc(OC)c(OC)c1
Cn1c(CC(=O)CNc2ccc(Cl)cc2)nnc1SNc1ccccc1
O=C(Cc1ccc(OSc2ccnc(F)c2)cc1)P(=O)(O)O
Cc1ccc(OCC(O)CN2CCN(Cc3nc4scc(C)c4c(=O)[nH]3)CC2)cc1
CCC(=O)S(=O)(=O)c1cc(Br)cc2c1N(NCCc1ccc(C(C)C)cc1)CC2
CCOCCCNC(Cn1cncn1)C(Cc1ccc(Cl)cc1Cl)OC(C)=O
CCN(c1ncc(N2CCC(C(C)c3ccc(ONC(C)=O)cc3)C2)cc1Br)S(C)(=O)=O
Cc1ccc2[nH]c3c(c4c(c5[nH]c6ccccc6c53)C(=O)NC4=O)c2c1
Cc1cc(N2CCOCC2)nc(NC2CCCC2)c1C#N
Cc1ccc(S(=O)(=O)C(C#N)=Cc2c(N3CCN(Cc4ccccc4)CC3)nc3ccccn3c2=O)cc1
COc1ccccc1N1CCN(CCCCCN2C(=O)c3ccc(C(=O)c4ccccc4)cc3C2=O)CC1
CCN(Cc1ccccc1)C1CCNC1
CCN(C)c1ccc(OCC(=O)Sc2nnc(C)n2-c2ccccc2)cc1
Cc1cccc(OCC(=O)NCc2cccnc2)c1C
C=CCCCOc1ccc(OCC2CN(C(=O)OC(C)C)CC2c2ccccc2)cc1
COc1cc(OC)c(C=CC(=O)c2cc3cc(C)ccc3n2CCCC2CCN(Cc3ccccc3)CC2)c(OC)c1
CCOCCCC(=O)C1CC(=O)c2c(cccc2C(C)=O)C1
O=C1C2C3C(=O)N(c4ccc(F)cc4)C(=O)C3C3(c4ccccc4)C2C=CC(O)C13
CN1C(=O)N(C2CCCN(Cc3noc(CC(C)(C)C)n3)C2)CC1CO
COc1ccc(C(=O)C=CNCc2cccnc2)cc1
Cc1cc(CCCc2ccc(Oc3ncc(C(F)(F)F)cc3Cl)cc2F)on1
O=C1CC(C(=O)Nc2ccccc2)Cc2ccccc21
O=C(O)c1ccc(C=CC(=O)c2cc(OCc3ccccc3)ccc2O)cc1
CCC(=O)NONc1ccc2c(c1)OCO2
CC(C)CC(CN1C(=O)c2ccccc2C1=O)NS(=O)(=O)c1ccccc1
Cc1nc(-c2c[nH]c3cccc(C)c23)[nH]c1C(=O)NCC(=O)O
CCCC(C(=O)NO)C(CC(C)C)C(=O)NC1CCCc2ccc(-c3ccccc3)cc21
Cc1cc(C)cc(N(Cc2ccc(-c3ccc(C#N)cc3)cc2)C(=O)c2cnccn2)c1
COc1cccc(S(=O)(=O)Nc2ccc3c(c2)CCN3S(C)(=O)=O)c1
CC(=O)NS(=O)(=O)c1ccc(C=CC(=O)OC(=O)CNc2ccccc2C)cc1
Cc1cc(NC(=O)Nc2cccc(-c3nccc(-c4cccc(O)c4)n3)c2)no1
CCC(C)C(NC(=O)CC(O)C(CC1CCCCC1)NC(=O)CCOCC(=O)C(Cc1ccccc1)NC(=O)C(NC(=O)CC(C)C)C(C)C)C(=O)N1CCCC(C(=O)O)C1
c1ccc(N2CCC(Oc3ncccc3-c3cnccn3)CC2)nc1
Cc1ccc(NC(=O)Nc2ccc(Oc3ccnc(-c4cc(C(=O)NO)c[nH]4)c3)cc2)cc1
COc1cc2c(cc1OC)CN(CC(O)c1ccc3c(c1)OCO3)CC2
CCC(N)CNCCCNCCCNCC(N)C(C)CC
Cc1ccc(-c2nn(-c3ccccc3)cc2C(=O)NC(Cc2c[nH]c3ccccc23)C(=O)NCC(=O)NC(C(=O)NC(C(N)=O)C(C)C)C(C)C)cc1
CCCCCCCCCCCC(=O)N1CCN(c2cc3c(cc2F)c(=O)c(C(=O)O)cn3CC)CC1
O=C(c1c(F)cccc1F)S(=O)(=O)c1nnc(NN2CCCCC2)s1
COc1cccc(CNCC(=O)Sc2nc(C)cc(C)n2)c1
CCCC1CN(C(=O)Nc2ccc(C(F)(F)F)cc2)CCN1C(=O)Nc1ccc(F)cc1
O=C(Cn1cnc2ccccc21)N1CCN(Cc2ccccc2)CC1
CN(CC(=O)NC(=O)c1ccc(O)c2[nH]c(-c3ccc(O)cc3)nc12)N1CCC(C(=O)N2CCC(C(=O)c3ccc(Cl)cc3Cl)CC2)CC1
N=C(N)NCCCC(NC(=O)C(Cc1ccccc1)NC(=O)C1CSSCC(NC(=O)C(N)CO)C(=O)NC(CO)C(=O)NCC(=O)N1)C(=O)O
CC(O)CNC(=O)C(CC(=O)O)NC(=O)C12CC3CC(CC(C3)C1)C2
COc1cccc(-c2noc3c2CN(C(=O)Cc2ccccn2)CC3)c1
O=C(NC(CO)c1ccccc1)C1CC1c1cccc(F)c1
CC(=O)OC1C(CO)OC(OC(=O)c2c(N)n(-c3ccc(S(N)(=O)=O)cc3)c3nc4ccccc4nc23)C(OC(C)=O)C1OC(C)=O
COc1ccc(S(=O)(=O)N(C(=O)CNCCC2=CCCCC2)c2ccc3c(c2)OCO3)cc1
CN(CCN)CC(=O)Nc1cccc2c1ccc1nc3c(ccc4ccccc43)cc12
C=CC1C(CC)CC2CC1C(=C)C(=O)O2
CCOCC(=O)NC(C)(C)CC(=O)NC(=O)c1ccc2ncsc2c1
COc1cc2c(N3CCN(C(=S)NC(=O)c4ccccc4C)CC3)ncnc2cc1OCCN1CCN(C)CC1
CCOC1(c2nnnn2-c2c(C)cccc2C)CCN(Cc2ccc(-c3ccc(C)cn3)nc2)CC1
CC(C)(C)OC(=O)S(=O)(=O)c1ccc(NNC(CO)Cc2ccccc2)cc1
O=C(O)c1ccc(-c2cccs2)cc1O
COc1cccc(-c2cc(=O)c3c(C)cc(C)cc3o2)c1
COc1cccc(N2CCN(S(=O)(=O)c3cccc4cccnc34)CC2)c1
Cn1c(SCC(=O)c2ccc[nH]2)nnc1-c1cc2ccccc2oc1=O
COc1cccc(-c2nnc3n2-c2ccccc2NC3C)c1
CN(c1ccc(C(=O)O)cc1)S(=O)(=O)c1ccc(Br)cc1
O=C(NC1CC1)C1Cn2c(cc3cc(ON4CCC(O)CC4)ccc32)C1=O
O=C(CSc1nnc(-c2ccco2)o1)Nc1cccnc1Cl
CC(C)C(NS(=O)(=O)C(F)(F)F)C(=O)NC(CS)C(=O)O
CC1(C)CCN(S(=O)(=O)N2CCC(O)(CNCC(=O)Oc3cccc(F)c3)CC2)CC1
COc1ccc(N2CCN3C(=O)N(c4ccccc4)C(C=Cc4ccccc4)C([N+](=O)[O-])=C32)cc1
CCCCCCCCCCCCCCCC(=O)Nc1ccc(-c2ccc(OC)cc2)cc1
COc1cccc2c1C(=O)c1c(O)c3c(c(O)c1C2=O)CC(O)(CC(=O)OC1CC(NC(C)C(=O)O)OC(C)C1O)CC3O
COc1cc2c3c(c1)-c1c(ccc(OC(=O)NCCN)c1OC)CC3N(CCc1ccccc1)CC2
COc1ccc(C(=O)N2CCOC(c3nc(C)n[nH]3)C2)cc1
O=S(=O)(NCCc1c[nH]c2ccccc12)c1ccc(Cl)cc1
COC(=O)c1ccc(C=CC(=O)N2CCN(CCCOc3ccccc3)CC2)cc1
O=C(CCN1CCCCC1)Nc1cc(-c2cc3ccccc3s2)ccc1S(=O)(=O)NCc1cccc(O)c1
Cc1ccccc1Nc1cc(NCCCNC(=O)c2ccc(F)cc2)ncn1
Nc1ncnc2c1c(-c1ccccc1)cn2C1OCC(O)C1O
CCCCc1ncc(C=C2C(=O)NC(=S)N2CCCC)n1Cc1ccc(C)cc1
C[N+](C)([O-])CCCOc1ccc(COC(=O)c2ccc(CS(=O)(=O)N3CCOCC3)cc2)cc1
NS(=O)(=O)c1ccc(CNCc2cccc(-c3cccc(-c4nc5cc(F)cc(C(F)(F)F)c5[nH]4)c3)c2)cc1
CN(Cc1csc(Cl)n1)C(CCNC(=O)NCc1ccccc1)c1ccc(Cl)c(Cl)c1
COc1ccc(C)c2sc(N3CCN(CC(=O)N4CC(=O)Nc5ccccc54)CC3)nc12
Cc1cc(NC(=O)NC2CC3(CCCC3)Oc3c(F)cccc32)[nH]n1
CC1NC(=O)C(NC(=O)C(CCc2ccccc2)NC(=O)c2ccc(-c3ccncc3)cc2)NCCc2ccccc2CCCNC1=O
Cc1csc(CNc2nn3c(-c4cnccc4C)cnc3s2)n1
Cc1c(C(=O)NCCCN2CCOCC2)cnn1-c1nc(-c2ccc(F)cc2)cc(C(F)(F)F)n1
CC(C)Cc1nnc(NCC(=O)Sc2nccn2C)s1
CCn1c(SCc2nnc(-c3ccccc3Cl)o2)nnc1-c1ccco1
O=C(Nc1ccccc1N1CCCC1)c1cccs1
CCCN(CC)C(=O)c1cnn(-c2ccccc2)c1-n1cccc1
C1CNCCC2(C1)CCN(CCN1CCOCC1)CC2
CCC(C)C1NC(=O)C2Cc3cccc(c3)Oc3ccc(cc3)CC(C(=O)N2C)N(C)C(=O)C(C(C)CC)NC(=O)C(C(C)=O)NC(=O)C(Cc2ccccc2)N(C)C1=O
Cc1nc2ncnn2c(C)c1CCC(=O)NCc1cccnc1
COc1cccc(-c2cccc(N3CCC(N4CCCC4)CC3)c2)c1
CN(C)Cc1ccccc1-c1ccc2[nH]c3c4c(c5c(c3c2c1)CNC5=O)CCCC4
COc1cc(NSc2nc3ccncc3n2CCCC(=O)Cc2ccccc2)cc(OC)c1OC
N=C(N)NCCCc1c[nH]cn1
Cc1nn(-c2ccccc2)c(-n2cccc2)c1C=NNC(=O)NN=C(c1ccccc1)c1ccccc1
CC(c1ccccc1)C(Cn1ccnn1)C(=O)NC1CCCC1
CSc1ccc(C(=O)NN2CCC(Cc3nnnn3-c3ccc(O)cc3)C2)cc1
ClCCN(CCCl)c1c2c(nc3ccccc13)-c1ccccc1C2
CC(C)CC(NC(=O)C(CCC(N)=O)NC(=O)C(NC(=O)C(NC(=O)C(C)(C)C)C(C)C)C(C)C)C(N)=O
CC(C)(C)NC(=O)C(c1ccncc1)N(C(=O)c1nsc(Cl)c1Cl)c1cccc(F)c1
CN(C)CCCNC(=O)c1ccc(N)c2c(=O)c3ccccc3[nH]c12
CCOC(=O)C1=Nc2cccc3nccc(c23)N1
COC(=O)c1sccc1NC(=O)c1ccccc1C
CCNC(=O)C1(C)CCN1C(=O)c1cn(Cc2ccccc2F)c2ccccc12
COCCCn1c(C)nc2c(c1=O)c1nc3ccccc3nc1n2-c1ccc(C)cc1
CC(C)=CCN(C)C1CCCc2c1ccc(=O)n2CCc1c(F)cnc2ccc(-n3cnc(C)c3)nc12
O=c1c2c([nH]c3c1cnn3Cc1ccccc1)-c1cc(O)ccc1CC21CCCN1
COC1C2CCC3C(CCC4(C)C3CC(N(C)C)C43COC(=O)N13)C2(C)C
CS(=O)(=O)N(Cc1cc(Br)c2cccnc2c1O)C1CCCCC1
Cc1cc(C)c(O)c(-c2n[nH]c(-c3cc(C)c(C(=O)Nc4ccco4)s3)n2)c1
CN(CCCC(=O)Oc1ccc(Cl)cc1)CC1CCN(c2ccccn2)C1
CC(C)(CNc1cc(C#N)ncn1)COC(=O)C(C)(C)C
CCOSc1nc(=O)cc(C(=O)Cc2ccc(OC)c(F)c2)[nH]1
CCOC(=O)N1CCN(S(=O)(=O)c2ccc(Cl)c(C(=O)Nc3ccc(Cl)cc3)c2)CC1
CCc1ccc(OC)c(NC(=O)c2cc(-c3c[nH]c4ncccc34)cn2-c2ccccc2)c1
COC(=O)c1ccc2nc(C=CC(=O)NCCN(C)C)oc2c1
Cc1nn(C)c(C)c1NC(=O)Cn1cnc2ccccc2c1=O
COc1cc(NC(=O)c2c(NC(=O)Cc3ccc(F)cc3)sc3c2CCC(C)C3)cc(OC)c1
CC(=O)NC(=O)C(Cc1ccc(O)cc1)NCC(=O)N1CCCC1C(=O)NC(=O)C(CCCN=C(N)N)NC(C(N)=O)C(C)O
O=C(COC(=O)C1COc2ccccc2O1)Nc1cc(S(=O)(=O)N2CCCCC2)ccc1Cl
CC(=O)Nc1cccc(NCC(=O)Cc2nnc(SNc3ccccc3F)n2-c2ccccc2)c1
CCOCC(=O)N1C(=O)c2cccc(C)c2C1=O
O=C(NCc1ccc(S(=O)(=O)N2CCCC2)cc1)c1cccc(C(=O)Nc2ccc3cc(C(=O)Nc4ccc(CN5CCN(CCO)CC5)cc4)ccc3c2)c1
c1ccc2c(c1)c1ccccc1n2CCCN1CCCCC1
CCCCNC(=O)NCCNc1ncnc2c1ncn2C1OC(CO)C(O)C1O
Oc1ccccc1C=Nc1nc2ccccc2[nH]1
CCCCC(NC(=O)CCc1ccccc1)C(=O)NCCNC1CCCCC1
NC(=O)c1ccsc1NC(=O)c1cc2cnc3ncnn3c2s1
O=C(Nc1ccc(N2CCN(C(=O)c3cccn3Cc3ccccc3)CC2)c(F)c1)c1ccc(Cl)cc1
Nc1c(C(=O)NC2CCCCC2)sc2nc3ccc(F)cc3cc12
CN1C(C)(C)CC(NC(c2ccc(C(F)(F)F)cn2)c2ccc(C(=O)O)cc2N)CC1(C)C
COc1cccc(CNc2ccnc(-c3ccccc3)n2)c1O
COC(=O)C1C2CCC(CC1c1ccc(C=CC(=O)O)cc1)N2
CS(=O)(=O)C1CCN(C(=O)Sc2nnc(NCC(=O)c3ccccc3)s2)CC1
CCOc1ccc(C=CC(=O)c2ccc(OCCCCC(=O)NNC(=O)OC(C)(C)C)cc2OC)cc1
CC(O)C1C(=O)N2C(C(=O)O)=C(C3CCN(C)C3=O)CC12
O=C(NC1CCCCC1)c1nc(-c2ccc(Cl)cc2)n(-c2ccc(Cl)cc2Cl)n1
Cc1nn(C)c(C)c1NC(=O)C12CCC(C)C(C)C1C1=CCC3C4(C)CC(O)C(O)C(C)(CO)C4CCC3(C)C1(C)CC2
Cc1ccc(C(=O)Nc2ccccc2-c2ccccc2)cc1
CCCCCNCC(P(=O)(O)O)P(=O)(O)O
CCOCCCNC(=O)C(c1ccncc1)N(C(=O)c1snc(C(N)=O)c1N)c1ccccc1Cl
O=C(OCC1CCCCC1)c1cc(=O)c2c(o1)c(O)cc1ccccc12
NCC(=O)NCC(=O)C12CC3CC(CC(C3)C1)C2
CC(C)C(=O)Nc1cccc(-c2csc(-c3ccccc3Cl)n2)c1
Cc1nc(Cc2ccccc2)cc(C2CN(C(=O)c3cccnc3)C2)c1C#N
COc1cc(C=CC(=O)c2sc(=S)n(-c3ccc(Cl)cc3)c2N)ccc1O
O=C(NCC1CCCO1)c1ccc(N2CCCC2)nn1
CN1CCN(CCNC(=O)c2cc3n(n2)CCCC3)CC1
CCC(=O)c1ccc2c(c1)C(=O)N(c1ccc(ONc3cccc(C)c3)cc1)C2=O
CC1CN(Cc2ccc(OCCCc3ccccc3)cc2)C1
O=C(c1cccc(C(=O)N2CCN(c3ccccn3)CC2)c1)N1CCN(C(=O)c2cccc(C(F)(F)F)c2)CC1
Cc1cccc2nc(C#N)nc(NCc3cccnc3)c12
Cc1noc(C)c1S(=O)(=O)NC(=O)C(NC(=O)CN1CCCC1C#N)C(C)C
Cc1cccc(C)c1NC(=S)Nc1ccc(Cl)cn1
COc1cc(-c2cccc3c2OCO3)ccc1OCCCCCc1ccccc1
CC(O)CC1=C(C(=O)O)N2C(=O)C(SCCNC(=O)CCCCCc3ccccc3)C2S1
COc1ccc(S(=O)(=O)C2C(=O)NCCN2C(=O)CNC2CCN(c3ccc(Cl)c(C(F)(F)F)c3)CC2)cc1
CC(=CCCC(C)=C(C)C)CCC=CCSC(=O)C(N)CNN1CCCCC(Cc2ccccc2)C1=O
CS(=O)(=O)c1ccc(CN(c2nc(C3CC3)c(Cl)cc2F)S(=O)(=O)c2ccc(C(=O)O)cc2)cc1F
NCC1CC1(C(=O)NCc1ccccc1)c1ccc(Cl)c(Cl)c1
COc1cc2c(cc1OC)C1=NN(C(=O)NCc3ccccc3)C(c3cccs3)C1C2
COc1ccccc1NC(=O)c1ccccn1
CCCCCCCCCCCCC(=O)c1c(C)c(CC(=O)O)n(CCCCCO)c1C
CN(C)c1ccc(C=Cc2ccc3c(c2)OCO3)cc1
CCCCc1nn(-c2ccc(Nc3ccccc3C(N)=O)cc2)c(=O)n1Cc1ccc(-c2ccccc2-c2nn[nH]n2)cc1
O=C(NN=Cc1c[nH]c2ccccc12)Nc1cccc(Br)c1
Nc1nc(=O)c2ncn(COCCC3CCNC3)c2[nH]1
O=C1Cc2cc(-c3nnc(CNC(=O)C4(C(=O)Nc5ccc(OC(F)(F)F)cc5)CC4)o3)ccc2N1
Cc1ccc(OC(=O)CC(=O)c2ccccc2NNCc2cccnc2)cc1
O=C(CCc1ccccc1)NCCSSCCNC(=O)CCc1ccccc1
CC1(C)CCC2(CO)CCC3(C)C(=CCC4C5(C)CC(=O)C(O)C(C)(C(=O)OCC[S+]([O-])CCO)C5CCC43C)C2C1
CC(C)C(=O)c1ccc(Oc2ccc(S(=O)(=O)CC3CS3)cc2Cl)cc1
O=C(Nc1nnc(N2CCCCC2)s1)c1ccccc1F
COc1c(O)c2c(c3c(OC)cccc13)CC1C(OC)NC(=O)C3(C)CCCN(C2=O)C13
CN(C(=O)C12CC3CC(C1)CC(c1cccc(NC(=O)c4ccccn4)c1)(C3)C2)c1ccccc1
CCOC(=O)C1=C(Cn2ccnc2)NC2=C(C(=O)CCCC2)C1c1cc([N+](=O)[O-])ccc1F
CCN(CC)Cc1nc(CN2CCN(C(=O)c3ccco3)CC2)no1
CC=CC(C)=CC1CC2(CO)CC(O)C2C(OC(C)=O)O1
COc1ccc(S(=O)(=O)N2CCOCC2)cc1NC(=O)COC(=O)C=Cc1cn(-c2ccccc2)nc1-c1ccc2c(c1)OCCO2
CC(C)c1ccc2c(c1)c(-c1ccccc1)cc(=O)n2CCCC(=O)O
CC1OC(=O)CC1N[N+](C)(C)C
C=C(C)COC(=O)Nc1ccc2c(c1)C(O)(C(F)(F)F)c1ccccc1-2
CC(=O)OC1CC(C(C)C)C2(C)CCC3(C)C(=CC(=O)C4C5(C)CCC(OC(=O)CCCC(=O)O)C(C)(C)C5CCC43C)C12
CC(NC(C)C(Cc1ccccc1)NC(=O)C(N)Cc1ccc(O)cc1)C(=O)O
COc1ccc(C(NC(=O)c2cccc(-c3ccnc4[nH]cnc34)c2)C(C)C)cc1
COCc1ccc(-c2nc(NN=Cc3ccccc3O)c3ccccc3n2)cc1
CNC(=O)CCSc1ccc(-c2cc(C(F)(F)F)nn2-c2ccc(S(N)(=O)=O)cc2)cc1
CC(C)(C)Sc1c(CC(C)(C)C(=O)O)n(Cc2ccc(Cl)cc2)c2ccc(OCc3nnn[nH]3)cc12
O=C(c1ccc(Cn2cccc2)cc1)N(Cc1ccccn1)C1CCS(=O)(=O)C1
CC(=CCCC(C)=C(C)C)CCC=CCOCC(=O)C1(C)C(C)=CCCC1CCc1ccoc1
CCCN1CCC(n2c(=O)n3n(c2=NC(=O)Nc2ccccc2)CCCCC3)CC1
Cc1nc2ncnn2c2c1CCN2CCc1c[nH]c2cc(F)ccc12
COc1ccc(CCC(=O)NCCCn2ccnc2)cc1
CCN(Cc1ccccc1)C(=O)c1cccc(S(=O)(=O)N2CCN(c3ccc(F)cc3)CC2)c1
CCCCCCCCCCCCNc1cc(=O)n(C)c(=O)n1C
CCC(C)NC(=O)N1CCN(c2ccc([N+](=O)[O-])cc2NC(=O)c2ccccc2Cl)CC1
CN(C)Cc1ccc(CNC(=O)Nc2ccc(F)cc2)o1
CC(C)CC1CCCOc2ccc(cc2)CC(C(=O)NCc2ccc(C(=O)O)cc2)NC(=O)C1C(=O)NO
CC(=O)SCC(=O)N1N=C(c2ccc(Cl)cc2Cl)CC1(O)c1ccc(Cl)cc1Cl
Cc1cccc(OC(=O)CNc2ncnc3sccc23)c1C
CC(C)=CCC12OCC3C(CN4CCc5cc(Br)ccc54)C(C=C4C(=O)c5c(O)cccc5OC431)C2=O
COC(=O)C(Cc1ccc(O)cc1)NC(=O)Cn1c([N+](=O)[O-])cnc1C
O=C(c1cc2n(n1)CCN(Cc1ccco1)C2=O)N1CCN(c2ncccn2)CC1
FC(F)(F)c1cc(OCc2sccc2-c2ccccn2)c2cccc(C(F)(F)F)c2n1
CC1=CC(C)C2C(CC3(C)C(O)CCC34CCCN(C(C)C(N)=O)C4C)NC(=O)C23OC2C(C)=CCCC23C(=O)O1
O=C(O)CC1CN(C(=O)c2ccc(-c3cccc(F)c3)[nH]c2=O)c2ccccc2O1
COCCc1nc(Cl)c2c(=O)n(C)sn2c1=O
COc1ccc(C2C(C(=O)OCC3CCCC(C)C3)C(=O)N2c2ccccc2)cc1
O=C(O)C(Cc1c(F)ccc(F)c1F)NC(=O)C1CCCN1
COC(=O)C(Cc1c[nH]cn1)NC(=O)Nc1cccc(C(F)(F)F)c1
CC(CF)CN(C(=O)C1CNCCC1(O)c1ccc(F)c(F)c1)C1CC1
O=C(C=Cc1ccc(Br)cc1)NO
Nc1ccccc1NCCNc1ccccc1
NCCCCNc1nnc(-c2ccc(N3CCOCC3)cc2)c2[nH]ccc12
COC(=O)C=Cc1ccc(O)c2[nH]c3cnccc3c12
COc1cc(C=CC(=O)Nc2nnc(C)s2)ccc1OCc1ccccc1
CC1CCCN1c1cc(-c2ccc(S(=O)(=O)CC(C(=O)O)N3C(=O)c4ccccc4C3=O)cc2)ccn1
N#Cc1ccc(Oc2ccc(Nc3ccc(C(F)(F)F)cn3)nc2)cc1
Cc1noc(C)c1-c1ccc2c(c1)CN(Cc1cc[nH]n1)C2
CC(C)(C)OC(=O)NCCCNC(=O)C1CCC2C3CCC4=CC(=O)CCC4(C)C3CCC12C
O=C(O)C(S)=Cc1ccc(Oc2ccccc2)cc1
O=C(CN(Cc1cn(-c2ccccc2)nc1-c1ccccc1)CC1CCCO1)NCc1ccccc1
COc1ccc(C=CC(=O)c2ccc3c(c2)OCO3)c(OC)c1
CCNc1ccc(OC(=O)C=Cc2c(C)nn(-c3ccccc3)c2Cl)cc1
CC(C)(C)OC(=O)C1CCC(c2ccc(C(N)=O)cc2)CC1
CC(OS(=O)(=O)c1ccc(N2CCOCC2)c(C(=O)N2CCCC2)c1)C(=O)Nc1nccs1
CC1OC(OC2CCC3(C)C(CCC4C3CCC3(C)C(C(C)N(O)C#N)=CCC43O)C2)CC(O)C1O
CC(C)C(NC(=O)C(S)Cc1ccccc1)C(=O)C1CCCN1C(=O)O
Cn1cncc1C(OCc1ccc(C#N)cc1-c1ccccc1F)c1ccc(C#N)cc1
C[N+](C)(CCOC1c2ccccc2CSc2ccccc21)CC[N+]1(C)CCOCC1
Cc1ccc(-n2nnc3c(=O)nc(C)[nH]c32)cc1
Cn1c(=O)n(CC(C)(C)CO)c(=O)c2c1nc1n2CCCN1Cc1ccccc1F
CC1=C(C(=O)OC2CCCCC2)C(c2ccc([N+](=O)[O-])cc2)NC(=O)N1
CCC(C)C(CN(CC(=O)NC(CCSC)C(=O)O)CC1CCCCC1)NC(=O)OC
CNc1nc(=O)cc(C#N)[nH]1
c1ccc(CCNC23CC4CC(CC(C4)C2)C3)cc1
CN(C)C1OCC(CNc2ccnc3cc(Cl)ccc23)C1O
O=C(NN1CCC(Cc2ccccc2)CC1)c1ccc2[nH]nnc2c1
COc1ccc(CC(Cc2ccc(OC(Cc3ccccc3)C(=O)O)cc2)C(=O)O)cc1
Cc1ccc(S(=O)(=O)C(=O)c2ccc(-c3csc(NNC4CCCCCC4)n3)cc2)cc1
COc1ccc(Cn2c(C(C)=O)nc3ccccc32)cc1
CCCCC(C(=O)NC(=N)N)C(CCCNCCc1cc(C(F)(F)F)ccc1F)C(=O)NC(CO)Cc1ccccc1
O=C(CC(=O)NC1CC1)Cn1cc(SN2CCCCCC2)c2ccccc21
OC(CN1CCCCC1)c1cc(-c2ccc(Cl)cc2)nc(-c2ccc(Cl)cc2)c1
CCc1ccccc1N1CCN(CC(O)COCCOC2CCCCC2)CC1
O=C(CCC(=O)c1cccs1)NN1CCC(Cc2ccccc2)CC1
COc1cc2c3c(c1OC)C1=C(CC3N(C)CC1)C1=C2OCO1
CCCCC=CCCCCCCCCCCC(=O)Oc1ccc2c(c1)CCC1C2CCC2(C)C(O)CCC12
CCOC(=O)C1CCN(S(=O)(=O)c2c[nH]cc(C(=O)N3CCc4ccccc4C3)c2=O)CC1
CCC1(C(=O)C(=O)NC)NC(NC(=O)C(CS)NCCN)C2Cn3c(ccc(-c4ccccc4)c3=O)C1N2Cc1ccc(OC)cc1
CCCCOc1c(Br)cc(C(=O)O)cc1OC
Cc1cccc(NC(=O)CCc2nc3cccnc3[nH]2)c1C
CCN(CC)C(C)CCCNc1nccc(C)n1
COc1cc(C=CC(=O)OCC2OC(Oc3c(-c4ccc(O)cc4)oc4cc(O)cc(O)c4c3=O)C(O)C(O)C2O)ccc1O
CCCCCCCCCCCCCCCC(=O)NCCC(=O)O
CNC1=C(Cl)C(=O)c2ncncc2C1=O
CCCCn1cc(S(=O)(=O)c2ccc(F)cc2)nc1-c1ccncc1
Oc1ccc(Cl)cc1CNc1cccc(NCC2CC2)c1
N#Cc1ncc2nc1OCCCCOc1cc(ccc1OCc1ccccc1)CN(Cc1nccs1)C(=O)N2
CCOC(=O)c1c(C)[nH]c(C)c1C(=O)C[S+]([O-])Cc1ccc(F)c(C)c1
CCN1CCc2c(nc(C=CC(=O)O)c(O)c2C=O)C1
CCNC(=O)c1ccc(-c2nnco2)c(C(F)(F)F)c1
CCCCS(=O)(=O)c1ccc(ONC(C)=O)cc1
Cc1cc(C=C2SC(=S)N(C(Cc3ccccc3)C(=O)O)C2=O)c(C)n1-c1ccc(-c2nn[nH]n2)cc1
COc1cccc(CNCc2nc(-c3ccc(C(=O)Sc4ccccc4)cc3)oc2C)c1
CCCCCCCCCCCCCCCCCC(N)C(=O)OC1C(OC2OC(CO)C(O)C(O)C2O)OC(COC2OCC(O)C(O)C2O)C1O
CCc1nnc(NC(=O)CCC(=O)N2CCN(C(=O)c3ccco3)CC2)s1
O=C1Nc2c(O)cccc2C1=NNc1ccccn1
Cc1ccc(-c2ccc(=O)n(CC(=O)NCCCn3ccnc3)n2)cc1S(=O)(=O)N1CCOCC1
Cc1cc(NC(=O)c2ccc([N+](=O)[O-])o2)nn1Cc1ccc(Cl)cc1
Cc1ccc(Cl)cc1Nc1nc2c(C#N)cccc2n2cncc12
O=c1c(-c2ccc(O)c(O)c2)c(O)ccn1C(c1ccccc1)c1ccccc1
O=[N+]([O-])Cc1nc2ccccc2n1S(=O)(=O)c1ccccc1
O=S(=O)(c1ccc(OC2CCCC2N2CCCC2)cc1)c1nc2cscc2[nH]1
O=C(C=Cc1ccc(-c2cccc(F)c2)o1)N1CCc2ccccc2C1
CN1CCC(n2nccc2NC(=O)c2ccc(-c3ccc(Cl)cc3)o2)CC1
O=C(NCCCN1CCCCCCC1)c1cc2cc(-c3ccc4c(c3)OCCNC4=O)ccc2[nH]1
Cc1ccc(-c2nnc3c(CN4CCOCC4)nc4ccccc4n23)cc1
O=[N+]([O-])c1ccc(S(=O)(=O)n2cc(-c3ccc[nH]3)c3ccccc32)cc1
CCCCC(NC(=O)N1CCCC1C(=O)C(N)CCC(=O)O)C(=O)C(=O)C(CC(C)C)NC(=O)C(Cc1ccc(OP(=O)(O)O)cc1)NN
CCc1cccc(NCC(=O)OC(=O)c2ccccc2OC)c1
CCOC(=O)N1CCN(S(=O)(=O)c2ccc(F)c(C(=O)N3CCCCC3)c2)CC1
O=C1NC(=O)N(Cc2cccc(C(F)(F)F)c2)C(=O)C1=CNc1cccc([N+](=O)[O-])c1
CCC(CC)N(C)c1ccc(N2C(=O)Cc3cc(OC)c(OCC(C)NC(C)=O)cc3C2c2ccc(Cl)cc2)cc1
Cc1cn(C2OC(CO)C3OC(C)(C)OC32)c(=O)[nH]c1=O
CCCc1c(C)c2cc3c(-c4ccccc4)cc(=O)oc3c(C)c2oc1=O
COc1cc2c(Br)cc(SC)c(O)c2cc1O
CNOc1cc2c(ccn2C(=O)CCN(C)S(=O)(=O)c2cc(C)cc(C)c2)cc1Oc1ccnc(NC(=O)c2cc(C3CC3)[nH]n2)n1
O=c1cc(-c2ccc(O)cc2F)[nH]c(-c2ccccc2)n1
OCC1CCC(n2cnc3c(SCCc4ccc(O)cc4)ncnc32)O1
Cn1cc(C(=O)C2CCN(C(=O)O)CC2)c(=O)c2cc(S(=O)(=O)NCc3ccccc3Cl)ccc21
CCC(C(C(=O)Sc1ccc(F)cc1)N(C)C)N(C)C
CCCNc1ccc(ONc2nc(C(=O)C(C)C(=O)Oc3ccccc3)cs2)cc1
O=C(CCN1CCCC1)NCCCCCCCCCCNC(CCNC(=O)c1ccc(Cl)cc1)c1ccccc1
COc1ccc(NC(=O)CN2C(=O)c3ccccc3S2(=O)=O)c(OC)c1
O=C(c1ccco1)N1CCC2CN(Cc3cccnc3)CCOC2C1
CCC1C(C)CC(C)CC(C)C(=O)C(C)C(O)C(C)(O)C(OOC)OC(=O)C1C
CCOC(C)C(=O)Sc1nc2sc(C(C)=O)c(-c3ccco3)c2c(=O)n1-c1ccc(OC)cc1
CC(=NNc1ncnc2ccsc12)c1ccc2c(c1)OCCO2
CC1(CS(=O)(=O)N2CCCC2)Cc2ccccc2C1=O
CN(C)CCC1=C(Cc2cnn(C3CCCC3)c2)c2ccccc2C1
Clc1cccc(Oc2ncccc2NCC2CCCNC2)c1
c1ccc(CCNCC2CCCc3ccc(Nc4ncnc5[nH]cnc45)cc32)cc1
CSc1ccc(C2=CSC3=NCCN23)cc1
Cc1cc(S(=O)(=O)CCCc2ccccc2)c(C)cc1ON1CCOC(C)(C)C1
COc1ccc(N2CCN(CC(=O)NNC(=O)Cc3cccc4ccccc34)CC2)cc1
CN(C)c1ccn(C2OC(CO)C(O)C2O)c(=O)n1
O=C(C=Cc1c2cccc(Cl)c2nc2c(C(F)(F)F)cccc12)N1CCC(c2ccccc2)CC1
CCOc1ccc(NC(=O)C2(NC(=O)Nc3ccc(OC)cc3)CCCCC2)cc1
CCn1cc2c(n1)CN(S(=O)(=O)c1ccc(OC)cc1)CC2CO
O=C(Nc1ccc(S(=O)(=O)N2CCN(c3ccc(F)cc3)CC2)cc1)c1cc([N+](=O)[O-])ccc1Cl
Nc1ccccc1OCC(O)CC1CCN(CCc2ccc(F)cc2)CC1
C=CCN1N=C(c2ccc(F)cc2)CCC1=O
CSc1ccc(-c2n[nH]c(=O)c3c2NC(=O)CC3c2ccccc2)cc1
CN1CCN(C23CCN(C)C(Cc4ccccc42)C3)CC1
NC(=O)Nc1cc(-c2ccc(N3CCOCC3)nc2)cn2c(-c3cccc(F)c3)cnc12
N=C(N)N(CCCCCOc1ccc(Br)cc1)Cc1ccccc1
CC(=O)N1CCC(NC(=O)Cn2c(SCC(=O)c3ccc(Cl)cc3Cl)nc3cccnc32)CC1
CC(=O)c1cccc(NC(=O)N2CCc3nc(-c4ccc(C(F)(F)F)nc4)nc(-c4ccccc4C)c3C2)c1
Cc1ccc(CSc2nnc(-c3cccnc3)n2Cc2ccco2)cc1
O=c1nc2ncccn2c2c1oc1ccccc12
CCCCCCCOc1ccc2nnsc2c1
COc1ccc(-c2c(C)cc(OC)c3c2OC(c2ccc(OC)c(OC)c2)CC3=O)cc1OC
CN1CCN(c2ncc(CC3CCCN(Cn4cncn4)C3)cn2)CC1
CCc1nccn1CCOc1ccc(C(=O)N2CCC(O)C2)cc1
CCc1ccc(C2C(C(=O)Nc3ccc4c(c3)OCO4)=C(C)N=C3C(=O)C=CC(=N)N32)cc1
COc1ccc(OC)c(C=C(C(=O)c2ccc(S(C)(=O)=O)cc2)S(C)(=O)=O)c1
O=C1Cn2c(nc3ncn(CCNc4cc[n+]([O-])c5cc(Cl)ccc45)c3c2=O)N1
O=C(CSc1ccc(Cl)cc1)Nc1ccc2c(c1)OCCO2
CC1CCN(C(=O)C(C)n2nnc3sc(-c4ccccc4)cc3c2=O)CC1
CCCCOc1ccc(-c2c(Cl)c(O)cc3c2C2C(C3)C2(C)C)cc1
O=c1ccn(C2CC(O)C(CO)O2)c(=O)[nH]1
O=S(=O)(Nc1ccccc1C(F)(F)F)c1ccc(-c2cnccc2C(F)(F)F)cc1
FC(F)(F)c1cccc(C2c3[nH]cnc3CCN2Cc2nc[nH]n2)c1
CCCCC(c1ccccc1)C(C)C(=O)Nc1ccccc1
CC(=O)N1CCN=C1SCc1cc(=O)n2nc(C)sc2n1
CN(C(=O)c1cc2cc(Cl)ccc2[nH]1)c1ccc(CNCCCCCCNCc2ccc(-c3ccccc3)cc2)cc1I
CC(=CCn1cc(Cc2cncnc2)c(=O)nc1SCc1ccc(F)cc1F)C(=O)O
CC1C2CCN1C(COS(N)(=O)=O)C(OC(=O)c1ccccc1)C2
N#Cc1ccc(Nc2ncc(C(=O)NC(CO)c3cccc(F)c3)c(C(F)(F)F)n2)cc1
COC(=O)c1oc2ccc(OC)cc2c1C[S+]([O-])Cc1ncccc1C
FC(F)(F)CC1(NCc2ccccn2)CCCC1
CSCCC(NC(=O)c1ocnc1C)C(=O)Nc1ccc2[nH]cnc2c1
CCCCN1CC2(CCc3cccc(OC)c3C2)OC2CCCCC21
COc1ccccc1N1CCN(CC(=O)N2c3ccccc3NC(=O)C2(C)C)CC1
CCCCC(NC(=O)c1ccc(C(=O)O)c(N)c1)c1ccccc1C=Cc1ccccc1C(F)(F)F
CC(C(=O)N1CCN(S(=O)(=O)c2ccccc2)CC1)N1CCN(c2ccccn2)CC1
COC(=O)c1ccc(-c2ccc(C(=O)NC(CO)Cc3ccccc3)cc2)nc1
N#CC1=C(N)N=C2SCC(=O)N2C1C1Cc2ccccc2C(=O)O1
CN(C)CCNC(=O)c1ccc(C(=O)NC(CCCN=C(N)N)C(=O)NN(CCCCN)C(=O)c2cccc3c(N(C)C)cccc23)cc1
Cc1nc(-c2c[nH]c3ncccc23)sc1C=NNC(=O)CN1CCCC1
CCN(CC)C(=O)N1CCC(c2nccn3cncc23)C1
CN(C(=O)c1ccc(Cl)nc1)c1ccc(Oc2cccn(-c3ccc(C(=O)O)cc3)c2=O)c(F)c1
CC(C)(C(=O)O)c1ccc(-n2ccc(=O)c3ccccc32)cc1
CCCCCOc1ccc2c(OS(N)(=O)=O)cc(=O)oc2c1
CCOC(=O)C(=O)NCc1csc(C)n1
COCC(=O)N(c1cc(C)ccc1Br)S(=O)(=O)c1ccc(OC)cc1
COc1cccc(-n2c(S)nc3cc(N(C)C(=O)c4ccccc4OC(F)(F)F)ccc3c2=O)c1
COc1cccc(C2CN(C(C)=O)CC23CCN(C)CC3)c1
COCCNC(=O)Nc1nnc(C2CCCCC2)s1
Cc1c(C(=O)Nc2nc3c(s2)CCC3)c(S(=O)(=O)Nc2ccc(Cl)cc2)c(C)n1C
CC(C)=CCCC(C)=CCCC(C)=CCCc1cc(O)ccc1C(=O)O
O=C1NC(=Cc2ccc(O)cc2O)C(=O)N1C=Cc1ccc(N2CCCCC2)cc1
COc1cc(SC)ccc1C(=O)Nc1ccc(S(=O)(=O)N2CCNCC2)cc1
CN(C)c1nc(-c2ccc(Cl)cc2Cl)nc2c1CCN(C(=O)c1ccc(F)cc1)CC2
COc1cc2c(N3CCN(C(=S)NCc4ccccc4F)CC3)ncnc2cc1OCCN1CCCCC1
O=C(NC1(C(=O)NC(Cc2nnc(CNS(=O)(=O)c3ccccn3)o2)C(=O)O)CCCCC1)c1cccc2ccccc12
CCn1c(C(C#N)N2CCN(CC(=O)O)CC2)nc2c1CCCC2
O=c1[nH]cc(O)n(O)c1=O
COc1ccc2oc(=O)cc(CN3CCN(C(=O)c4ccco4)CC3)c2c1
COCCCNC(=S)NN=C(C)c1ccccn1
CC(NS(=O)(=O)c1ccc(O)cc1)C(C)(C)O
CC(C)C(NC(=O)C(N)CC(=O)O)C(=O)NC(C(=O)N1CCCC1C(=O)O)C(C)C
CC(=O)Nc1ccc(N=C2C(=O)Nc3ccc(O)cc32)cc1
N#CCCSc1nnc(-c2nc(=O)c3ccccc3[nH]2)n1-c1ccc(Cl)cc1
O=C1Nc2c(c(=O)[nH]c(=O)n2CC2CC2)C2=NC(c3ccccc3)C(c3ccccc3)N12
CCC1(C(=O)NC)CC1Oc1ccc2ncn(-c3ccc(OCc4ccccc4Cl)cc3)c2c1
Cc1ccccc1-c1ccc2[nH]c(C(C#N)=Cc3ccc(-c4cccc(S(=O)(=O)NC(C)C)c4)o3)nc2c1
Clc1ccc(C2=NNC(c3ccc4ccc(Cl)cc4n3)C2)c(Cl)c1
CCCn1nnnc1C(c1ccccc1)N1CCN(c2cc3c(cc2F)c(=O)c(C(=O)O)cn3CC)CC1
Cc1cc(CCCCCCOc2c(C)cc(Cl)cc2Cl)on1
O=C(O)CC(NC(=O)CN1CCCC(NC(=O)c2ccoc2)C1=O)C(=O)CS
COc1ccc(S(=O)(=O)NCc2cc(C)on2)c(C)c1
S=C(N=c1[nH]c2cc(Cl)ccc2o1)N1C(c2ccccc2Cl)=Nc2ccc(Br)cc2C1c1ccccc1Cl
CCCCCCCCCCCS(=O)(=O)NC(=O)c1cc(-c2ccc(CC(=O)O)cc2)c(-c2ccccc2C)s1
Cc1onc(-c2ccccc2Cl)c1C(=O)N1CCN(c2ccc(F)cc2)CC1
COc1cccc2c1C(=O)c1c(O)c3c(c(O)c1C2=O)CC(O)(C(C)=O)CC3OC1CC(NC2CCCCNC2=O)C(O)C(C)O1
COc1ccccc1-c1ccc(C(=O)O)c(=O)[nH]1
N#CC1(NC(=O)CSc2nncs2)CCCCC1
O=C(O)CCCC=CCC1C(=O)CCC1CC=CC(O)COc1ccc(O)cc1Cl
COc1ccc(C2COC(CCNC(=O)C(C)(C)C)(c3ccc(Cl)cc3)O2)cc1
COc1ccc(C(=O)NC(CC(=O)O)c2ccccc2Cl)nc1-c1cc2c(s1)CCNC2
COc1ccc(CNCC(C)O)cc1
COc1cc(CNC2CC(=O)N(Cc3ccccc3)C2=O)cc(OC)c1
O=C(COc1ccc(-c2csc(NC(=O)CCS(=O)(=O)c3ccccc3)n2)cc1)NO
N#Cc1cccc(NC(=O)Nc2ccc(-c3cccc4[nH]nc(N)c34)cc2F)c1
Cc1ccc(S(=O)(=O)c2cn(CC(=O)NCc3ccccc3N3CCOCC3)c3ccc(C)cc3c2=O)cc1
Cc1cccc(NC(=O)c2cccc(S(=O)(=O)N3CCCCC3)c2)c1
CCCOc1ccc(C(=O)N2CCCC(Nc3ccc4[nH]ncc4c3)C2)cc1
O=c1nc(NC2CCC(c3ccccc3)C2)[nH]c(=O)n1Cc1ccccc1F
CC(=O)c1cc(CCC(=O)NCc2ccc3c(c2)OCO3)c(=O)[nH]c1C
O=C1Nc2ccccc2C1=Cc1ccc(-c2ccc(C(F)(F)F)c(F)c2)o1
O=c1nc(CSc2nc(-c3ccccc3)cn2-c2ccccc2)[nH]c2c1sc1ccc(Cl)cc12
CCc1cccc(CC)c1NCc1ccc(C(=O)C2Cc3c(OC(=O)O)cc4c(c3O2)OC(C)(C)C=C4)cc1
COc1ccc2cc(C#N)c(SCC(=O)c3ccccc3)nc2c1
N#Cc1ccc(-c2cccc3c2Oc2cc(C(=O)Nc4ccc(F)cc4F)ccc2C32OC(=O)c3ccccc32)cc1
COc1ccc(-c2cc(C(=O)NCC3CCCO3)c3ccccc3n2)cc1
COc1cccc(C2=C(c3ccc(OC(F)(F)F)cc3)C(=O)OC2)c1
CC(Sc1ncnc2sccc12)C(=O)N1CCN(c2nccs2)CC1
Cc1cccnc1OCCN1CCC(COc2ncccc2C(N)=O)CC1
COc1ccc(NC(=O)Cn2ccc(C(=O)Nc3ccc(Cl)c(Cl)c3)cc2=O)cc1
COc1cccc(CN(C)Cc2cc(C(=O)C3CCCN(Cc4cccc(F)c4)C3)no2)c1
O=C(NCCCN1CCCCC1Cc1ccccc1)c1cccc(S(=O)(=O)n2cccc2C(=O)O)c1
O=C(c1ccc(OCCN2CCCCC2)cc1)c1c(-c2cccc(Oc3ccc(C(F)(F)F)cc3)c2)sc2cc(O)ccc12
CCCCC(CC)CSc1nsnc1C1=CCCN(C)C1
Cc1cc(NC(=O)C(=O)N2CCCCC2)ccc1NC(=O)COc1ccccc1
CCN(C(=S)N1CCSC1c1ccccc1)c1ccc(OC(C)=O)cc1
CCNC(=S)NCc1ccc(NS(=O)(=O)c2ccc(C(F)(F)F)nc2)cc1
COc1ccc(C2=NNC(=O)C2=CNCc2ccccc2)cc1
CCCCNC(=O)CSc1c2c(nc3ccc(Cl)cc13)CCCC2
CC(=O)NC(=O)C(C(C)C)N(C)C(=O)C(Cc1ccccc1)NC(=O)CN1CCCC1C(=O)SC(C)(C)C
COc1ccc(Cl)cc1NC(=O)C1CCN(C(=O)C2CCOC2)CC1
COc1ccc(C=CC(=O)Nc2ccc(CCCN3CCN(Cc4ccc(OC)cc4)CC3)c(C)c2)cc1
C=CCSC(=NC(=O)c1cc([N+](=O)[O-])c(Cl)s1)N=C1NS(=O)(=O)c2cc(S(N)(=O)=O)ccc2S1
O=C(NCCOc1ccccc1)C1CC(=O)N(c2ccc3ccccc3c2)C1
COc1ccccc1N1CCN(CCC2C(=O)OC3c4ccccc4-c4ccccc4C23)CC1
CC(C)CC(NC(=O)C(CCc1ccc(O)cc1)NC(=O)C(Cc1ccc(O)cc1)N(C)C(=O)C(C)NP(=O)(O)O)C(=O)NC(C(=O)O)C(C)C
CCOc1ccc(NC(=O)CCNS(=O)(=O)c2ccc3[nH]c(=O)oc3c2)cc1
CCCN(CCO)CCN1C(=O)CC2(Cc3cc(C)ccc3O2)C1=O
O=S(=O)(CC(F)(F)F)NCC1CCC(c2nc(-c3ccccc3)c[nH]2)CC1
O=C(NCCSSCCNC(=O)C(=O)c1c[nH]c2ccc(-c3ccccc3)c(F)c12)C(=O)c1c[nH]c2ccccc12
O=C1SCN(CCO)C(=O)C12CC2
Cc1ccc(C(=O)NC(=O)C(OCCOc2ccccc2)C(C)C)cc1
Cc1cc(C)cc(S(=O)(=O)C(C)(C(=O)C2C(CC3CCCCC3)C(=O)N2C(=O)O)N2CCN(C(=O)OC(C)(C)C)CC2)c1
Cc1ccc2c(c1)CN(CCCCNC(=O)c1cc3ccc(C)cc3[nH]1)CC2
O=C(NCCc1ccc(Cl)cc1)c1cc2c(=O)[nH]c3ccccc3c2s1
CN(C(=O)Cn1nc(-c2ccc(Cl)cc2)ccc1=O)c1ccccc1
CCCCOC(=O)N1CCN(c2ccccc2C(=O)CCc2ccccc2)CC1
Oc1ccc(-c2cnc3c(-c4ccccc4)cnn3c2Br)cc1
CCOc1ccc(-c2nc3c(=O)nc(NCCN(CCOC)C(=O)C4CCCCC4)[nH]c3n2Cc2ccccn2)cc1
c1ccc(CSc2nnc3ccc(OC4CCCCC4)nn23)nc1
O=C1CCc2cc(S(=O)(=O)N3CC(Oc4ccccc4F)CCC3C(=O)Nc3ccncc3)ccc2N1
Clc1ccc2c(c1)C1CCNCC1C(c1cccs1)=C2
Cc1ccc(CSC2=NN3CCCC(=O)N=C3S2)cc1
COc1ncccc1-c1cccn2c(Cc3ccc4ncccc4c3)cnc12
CCN(CC)Cc1ccc(C(C)NC(=S)Nc2ccc(F)c(F)c2)cc1
CN1CCC(OC(=O)N2CCc3ccccc32)CC1
O=S(=O)(c1ccc2c(c1)OCCO2)N1CCC(N2C(=S)NC3CCCCC32)CC1
CN(CCCCNCC(O)c1ccc(O)c2[nH]c(=O)sc12)CC(CO)(CCCN)c1ccc(N(C)C)cc1
O=c1[nH]c(-c2ccc(S(=O)(=O)N3CCCC3)cc2)cs1
CC(Oc1ccc(F)cc1)c1nnc2n1CCCCC2
O=C(CCl)Cc1csc(NN2CCCCC2)n1
CCCOCCCOc1c(C)cc(C)cc1C
CCCCN(CC)C(=O)C(N)CC(=O)O
Cc1cccc(N2CCN(Cc3nnc(Cc4c(Cl)cccc4Cl)o3)CC2)c1C
CCn1c(=O)n(C)c2cc(C#CC3(O)CCCCN4CCCCC43)ccc21
CN(C)CCNNc1ccc(C(=O)C(=O)C=Cc2ccc(-c3ccc([N+](=O)[O-])cc3)o2)cc1
O=C1C(=Cc2ccccc2)CN(S(=O)(=O)c2ccc(F)cc2)CC1=Cc1ccccc1
CCOC(=O)C(=O)C1=C2Sc3ccccc3N2CC(OCC)C1
CNCc1ccc2c(c1)OCCOCCOCCOCCO2
N#[N+][N-]C1CC(N2CCN(c3cccc(F)c3)CC2)C2OC1C(=O)Nc1ccccc12
Cc1cc2c(cc1S(=O)(=O)N1CCNCC1)nc(C(C)C)n2-c1cccc(Cl)c1
O=C(CCc1ccc(S(=O)(=O)N2CCCCCC2)cc1)N1CCOCC1
CNC(=O)NC(c1ccccc1)c1ccc2ccccc2c1
CSc1ccc2cc3ccc(C(=O)NCC4=CCCCC4)c(O)c3nc2c1
CN(CCO)CC(N)=O
O=C(Nc1cccc(-c2cnc3cc(C(F)(F)F)ccn23)c1)Nc1cccc(C(F)(F)F)c1
CSc1ccc(C=C2C(=O)Nc3cc(C#N)c(SC)nc32)cc1
CCCCC(C)C1=CC(=O)OC1
Nc1nc2cc(C3=CC(=O)CC(Cc4ccc(F)cc4)O3)ccc2c2ccccc12
CCC(OC(=O)C1=C(C)NC2=C(C(=O)CCC2)C1c1cccc(OC)c1O)C(=O)N1CCOCC1
Cc1ccc(NC(=O)Nc2cc(-c3ccccc3)no2)cc1
Cc1cc(O)cc(C)c1CC(N)C(=O)CCC1CN(N2CCC(c3ccccc3)CC2)Cc2ccccc21
NC(=O)N1CCc2c(c(-c3ccc(Br)cc3)nn2CCCN2CCOCC2)C1
COc1ccccc1C(=C(C#N)c1ccccc1)c1ccc(OCCN2CCCCC2)cc1
CC(C)OC(=O)c1ncn2c1CN(C)C(=O)c1cc(Cl)ccc1-2
CSc1nn2c(SCc3ccccc3)nnc2s1
Cc1ccc(C(=O)NCC2CCCO2)cc1Nc1ncnc2cnc(N(C)C)nc12
CC1(C)CC(=O)C(=Cc2cccc(C(=O)c3ccccc3)n2)C(=O)C1
CCn1c(SC(=O)CNc2ccc3c(c2)CCCC3)nc(-c2ccccc2)c1-c1ccccc1
O=C(NC1CCCCC1)C1(c2ccccc2)CCCC1
CONC1=C(C)C(=O)C2=C(C1=O)C(COS(N)(=O)=O)C1(CCO)C3NC3CN21
CCCCCCCCc1c(O)c(O)cc2occ(-c3ccccc3)c(=O)c12
O=C(CCN1CCc2ccccc2C1)Nc1ccccc1N1CCCC1
C=C1NC(C)=C(C(=O)NCCNCCNc2ccnc3cc(Cl)ccc23)S1
COc1cccc(S(=O)(=O)NCCOc2ccc3c(c2)C(C2(c4ccc(Cl)cc4)CCC2)NCC3)c1
CCCNC(=O)N1CCC(C)(C(=O)c2ccoc2)C1
CC(C)(C)c1ccccc1Oc1cccnc1-c1[nH]c(NS(=O)(=O)c2ccc(Cl)cc2)nc1-c1ccc2ncccc2c1
COC(=O)CCCCc1cccc2cc(OC)ccc12
CC(O)CN(CC(=O)N1CCN(S(=O)(=O)c2ccc3c(c2)OCCO3)CC1)C1CCCC1
CC(C)CC(C(=O)NO)C(=O)NCc1ccc(F)cc1
CCC(Nc1ccc(S(N)(=O)=O)cc1)C(=O)c1cc2cc(Cl)ccc2n1Cc1ccc(Cl)cc1
CCC(C)C1Nc2ncnc(N3CCCCC3)c2N(Cc2ccc(Cl)cc2)C1=O
CC(=O)C(=O)C(=CNC(=O)c1ccc(NNCCC(=O)O)cc1)c1csc(-c2cc(C(=O)O)ccc2O)n1
O=C(NCc1ccnc2ccccc12)c1ccc(Cl)cc1Cl
CN(C)C(=O)N1CCN(c2ccc3c(c2)OC2CCCCC32)C1
C=CCN1C(c2ccccc2C(=O)c2ccc(OC)cc2)C=C(C(=O)OC)c2ccccc2S1(=O)=O
CN1CC(C)(C)c2ccn(-c3ccc(-c4ccc(C#N)cc4)cc3)c(=O)c2C1=O
O=C(c1ccc(NS(=O)(=O)c2cc3ccccc3s2)cc1)N1CCCCC1
O=C(NN=Cc1ccccc1OC(F)F)c1ccc(O)cc1
O=C(OCc1ccc2ccccc2n1)c1ccc(S(=O)(=O)N2CCCCC2)cc1
O=c1c2ccccc2c(C=Cc2ccccc2)nn1CCCN1CCSCC1
CC(=O)S(=O)(=O)c1cc(-c2nc3c(c(-c4ccccc4Cl)n2)CN(N2CCOCC2)CC3)c(Cl)cc1Cl
CCC(C)COc1ccc2c(c1)c(=O)c(C(=O)C(F)(F)F)cn2C
Brc1ccc2[nH]c(-c3ccncc3)nc2c1
CSCC(=O)N1CCN(C(C#N)c2ccccc2C)CC1
COc1cc(C(=O)N(C2CCCC2)C2CCCC2)cc(OC)c1OC
c1ccc(C2=NNC(c3ccc(N4CCOCC4)cc3)C2)cc1
CC(=O)Sc1cnc(NC(=O)CNC2CC2)s1
COP(=O)(OC)C(OCC(=O)Oc1ccc2ccccc2c1)c1ccccc1
CC(=O)N1CCC(c2cc3ccc(NCCCCn4nc(-c5ccc(F)cc5)c5cc(F)ccc5c4=O)cc3o2)CC1
NCCCCC(NNC(=O)CNN1CCCC1CNC(C(=O)C(=O)C(=O)CCc1ccccc1)C(c1ccccc1)c1ccccc1)C(=O)O
COC(=O)CC(NC(=O)C(CC(C)C)NC(=O)CNC(=O)C(CC(=O)O)NC(=O)CNC(=O)C(C)NC(=O)C(CC(C)C)NC(=O)C(C)N)C(=O)O
COCCNC(=O)c1ccnc(Nc2nccc(-c3cc4cccnc4[nH]3)n2)c1
CCSc1nc(N)c(-c2ccccc2)c(OC)n1
CCCCn1c(=O)c(C(=O)Nc2ccc(N3CCOCC3)cc2)c(O)c2ccccc21
CC(C)C1CN1C(=O)c1ccc2[nH]cc(CCN3CCCC3)c2c1
CC1C2Cc3ccc(C#N)cc3C1(C)CCN2C(=O)Nc1cc(F)ccc1F
CCn1cc(-c2ccc(C(C)C3(c4ccccc4)CCN(CC(C)(C)CN)C(=O)O3)cc2)ccc1=O
N#Cc1ccc(C(=O)Nc2nnc(-c3ccccn3)o2)cc1
Cc1cccc(NCC(=O)C(=O)c2ccc(ONc3ccccc3)cc2)c1C
CC(=O)Nc1ccn(C2CSC(CO)O2)c(=O)n1
CON=C(C(=O)NC1CN2CC(C(=O)N(C)C)=C(C(=O)O)N2C1=O)c1csc(N)n1
Cc1nc(-c2ccc(OCc3ccccc3)c(Cl)c2)c(-c2ccncc2)s1
CCCC12CCC(=O)C(Cl)=C1c1ccc3[nH]nnc3c1C2
CN(Cc1cccc(Cl)c1)N1CC(C(=O)N2CCC2)C2OCCCC21
CNC(=O)N(O)C1N(NC(C)=O)C(C(N)=O)C(O)(C(F)(F)F)C(F)(F)C1(F)F
Cc1cnn(-c2ncnc3c(C(=O)C(=O)N4CCN(C(=O)c5ccccc5)CC4)c[nH]c23)n1
COc1ccc(C2NC(=O)NN=C2C(C)O)cc1Oc1ccc(C)c(C)c1
CN(C)c1ccc(C=NNc2nnc(-c3ccc(Cl)cc3)c3ccccc23)cc1
N#Cc1c(N)c(C#N)c(-c2cccs2)c2c1CCCCC2
O=C(Oc1cncc(NC2CC3CCC(C2)N3)c1)c1ccco1
Cc1nn(C)c(Oc2cccc(C(F)(F)F)c2)c1C(=O)N1CCN(c2ccccc2C(N)CC(C)C)CC1
CCNc1ccc(OS(=O)(=O)c2cc(C(=O)N3CCCCC3)n(C)c2)cc1
S=C(NCCN1CCCC1)Nc1cccc2c1ccn2Sc1ccncc1
CC1CCN(CCNc2nc3ccccc3n3cccc23)CC1
c1ccc(CN(CCCN2CCN(c3cccc4ccccc34)CC2)c2ccccn2)nc1
c1ccc(-c2ccc(OCC3CCCN3)cc2)cc1
Fc1ccc(NCN2CCC(C3CCCCC3)CC2)cc1-c1nc2ncccc2o1
CC(CNC(=O)c1ccc(C#N)cc1)CNC(Cc1ccccc1)C(O)CNC(=O)OCc1cccnc1
NC(=O)C(=CC(=O)NCCC1OC(n2cnc3c(NCO)ncnc32)C(O)C1O)Cc1ccccc1
COc1ccc(C(C)=O)cc1CSc1nnc(N)s1
Cn1c(=O)c2[nH]c(-c3ccc(OCC(=O)NCc4ccc(F)cc4)cc3)cc2n(C)c1=O
CN(CCCn1cccc1)N1CCC(Cc2cccc3ccccc23)CC1
CC(C)c1nc2c(n1C)CCN(C(=O)c1cnc3cc(CN4CCOCC4)ccn13)C2
O=C(c1ccccc1NS(=O)(=O)c1cccc(C(F)(F)F)c1)N1CCC1
CCCn1c(=O)c2[nH]c(-c3ccccc3)nc2n(CCC(=O)NCCN2CCOCC2)c1=O
Cc1ncc2ccc(N3CC(O)C(N4CCOCC4)C3)nc2n1
COc1ccc(C(=O)OCC(=O)Nc2ccco2)c(OC)c1
CC1(C(=O)Nc2nccs2)C=CC2(CCCCC2)N1C(=O)c1ccccc1
CN(c1cnn(-c2ccccn2)c(=O)c1Cl)S(C)(=O)=O
CN(C)N=Nc1ccc(S(=O)(=O)N2CCCCCC2)cc1
CCCSc1nc(=O)cc(SCc2ccc(Cl)cc2)[nH]1
Cc1ccc(NCC(=O)Sc2nnc(C)n2Cc2ccco2)cc1
COc1cccc(CNC(=O)c2ccccc2OCCCOc2ccc(Cl)cc2)c1
CC(C)(CNC(=O)c1ccccc1)CC(=O)Nc1cccc(F)c1
OCC(O)C1OC(c2cc(O)c(O)c(O)c2)CC(O)C1O
CC(C)NC(Cc1ccccc1)C(O)CNC(=O)c1nc(-c2cccc(F)c2)n(C)c(=O)c1O
Cc1cc(=O)nc2[nH]nc(SCc3ccc(F)cc3Cl)n12
COc1ccc(C2C3CCCCC3C(=O)N2c2ccccc2)cc1
Cc1ccc(S(=O)(=O)NC(CCN(C)C(=O)C(Cc2ccc(Cl)cc2)NC(=O)C(N)Cc2c[nH]cn2)C(=O)N2CCN(C(=O)c3ccccc3)CC2)cc1
COC(=O)CSC1CC2(C)C(CCC3(C)C2C(=O)C=C2C4CC(C)(C(=O)NCCNC(=O)CCc5cc(O)c(O)c(O)c5)CCC4(C)CCC23C)C(C)(C)C1O
Cc1noc(C)c1SCC(=O)N1CCN(Cc2ccccc2)CC1
Cc1ccc(OCCN2CCOCC2)cc1
COC12C(COC(N)=O)C3=C(C(=O)C(C)=C(NCc4ccc(F)cc4)C3=O)N1CC1NC12
CC(C)c1ccc(OC(=O)c2ccccc2)cc1
COc1cccc2c1CCN(CCN(Cc1ccccc1)S(=O)(=O)c1ccccc1)C2
CCCCONc1sc(C(=O)CCC(=O)Oc2cc(C)c(Cl)c(OC)c2)c(C)c1C(=O)OCC
NN(c1ccccc1)c1ccc(C(=O)Nc2ccc(Cl)cc2C(=O)Nc2ccc(Cl)cn2)cc1C(F)(F)C(F)(F)F
COC(=O)NN=c1[nH]c2ccccc2c(=O)n1-c1ccc(Cl)cc1
CCCCCCCCc1c(O)[nH]c(SCc2ccccc2C)nc1=O
Cc1ccc2cccc(CNc3cccc(C4CCN(C(=O)c5cnc6ccccc6n5)CC4)n3)c2n1
Cc1ccc(S(=O)(=O)CCC(=O)N(CC(C)C)c2ccc(Cl)c(COc3ccccc3)c2C)cc1
CCOc1cccn2c(=O)c(C)c(OCc3ccccc3)nc12
CC(=O)Nc1ccc(NC(=O)CSc2nc3ccccc3o2)cc1
COc1cccc2[nH]cc(C(=O)C(=O)NCc3ccc(Cl)cc3)c12
COc1ccc(C=NNC(=O)c2ccc(Nc3nc(-c4ccccc4)nc4ccccc34)cc2)c(OC)c1
N#Cc1ccccc1NC(=O)CC1CCCN(Oc2cccc(Cl)c2)C1
NC1NC(=O)C(N=Nc2ccc(I)cc2)C(O)C(O)C(CO)OC(=O)CCNC(=O)CCNC(=O)C(Cc2c[nH]c3ccccc23)NC1=O
COc1cccc(CNNC(=S)Nc2ccc(C(=O)CCC3CCCCN3C(=O)Nc3ccccc3)cc2)c1
C=CCNC(=O)N1CC2C(C1C(C(=O)CC(NC(=O)NNC(=O)C(=O)CCCCC)C(C)(C)C)C1(C)CCCCC1)C2(C)C
CCOC(=O)c1c(-c2ccccc2)cc(-c2ccccc2)[nH]c1=O
CCN(CC)S(=O)(=O)c1ccc(C)c(NC(=O)COc2nc(Cl)cc(-c3cc(C(F)(F)F)ccn3)n2)c1
O=C(O)C(=O)c1ccc(OCCOc2ccc(OCc3ccc(C(=O)O)cc3)cc2C(=O)Oc2ccc(C(=O)C(=O)O)cc2)cc1
N#CCCN(C(=O)Cc1c(-c2ccc(Cl)cc2)nc2ccc(Cl)cn12)c1ccc(C(F)(F)F)cc1
CN(C)S(=O)(=O)c1cccc(NC(=O)c2ccc(S(=O)(=O)N3CCCC3)cc2)c1
CCOC(=O)c1c(N)sc2c1CCC2
O=C(CN1CCC(S(=O)(=O)c2ccc3c(c2)OCCO3)CC1)N1CCCC1
CN1C(=O)CC2(C1=O)C(=O)N(Cc1ccc(Br)cc1F)C(=O)c1ccc(F)cc12
C=CCn1nc(C)c2cc(-c3ccc(C(F)(F)F)cc3)c(-c3ccc(C(F)(F)F)cc3)nc21
Cc1ccc(-n2c(SCC(=O)N3CC(=O)Nc4ccccc43)n[nH]c2=O)cc1
COc1ccc(C2c3ccc(N(C)C)cc3OC(=N)C2C#N)cc1OC
Cc1nc2c(NC(=O)c3ccccn3)c3ccccc3n2c2ccccc12
NC(=S)Nc1c(Cl)ccc2nsnc12
COC(=O)CC1=C(C(=O)OC)C(c2c(F)cccc2Cl)c2c(O)cc(OC)cc2O1
COCCN(CC(=O)OC(=O)C1CCCCC1)C(C)C
CCOC(=O)NBr
O=S(=O)(c1ccc(Cl)cc1)N1CCC2(CC1)OCCO2
CCC(C)C1OC2(CCC1C)CC1CC(CC=C(C)C(OC(=O)c3ccccc3)C(C)C=CC=C3COC4C(O)C(C)=CC(C(=O)O1)C34O)O2
O=C(NCc1ccccc1)C1CCN(S(=O)(=O)c2cccc3nonc23)CC1
CCCOc1cccc(N2CC(Oc3ccc(C(C)NC(C)=O)cc3)C2)n1
Cc1nc2c3ccc(Cl)cc3[nH]c(=NNC(=S)Nc3ccc(Br)cc3)n2n1
O=C1CN(C(=O)C2CCN(Oc3ccccc3)CC2)CCN1
CCOC(=O)C1=C(C)NC(=S)NC1c1cn(-c2cccc(C)c2)nc1-c1ccc(Br)cc1
CN(C)CCn1c(=N)sc2ccccc21
CN(C)c1ccccc1Cn1ccc(NC(=O)c2ccc3nc(N4CCCC4)sc3c2)n1
Nc1[nH]c(SCC(=O)c2ccc(F)cc2)nc(=O)c1NC(=O)CN1CCN(S(=O)(=O)c2ccccc2)CC1
CSCCC(NC=O)C(=O)NC(Cc1c[nH]c2ccccc12)C(=O)NC(CCCN=C(N)N)C(=O)NC(CC(C)C)C(=O)N1Cc2ccccc2CC1C(=O)NCCc1c[nH]c2ccccc12
CC1CCC2C(OC(=O)C(N)CCCNC(=N)N)CC3(O)C(CCC4C5(C)CCC(OC(=O)C(N)CCCNC(=N)N)C(C)(C)C5CCC43C)C12C
O=C(NCc1cccc(C(F)(F)F)c1Cl)c1ncc(-c2nc[nH]n2)[nH]1
CC(C)(CNC(=O)c1cc2cc(Cl)ccc2[nH]1)c1nnc2n1CCCN2Cc1ccccc1
O=C(O)CCNc1nc(-c2ccc(F)cc2)nc2ccccc12
COc1ccc(OCCCN2CCC(Cc3ccccc3)CC2)cc1
Cc1ccc(C=C(C#N)C2=NCCO2)cc1
Cn1c(=NC(=O)c2ccc(Cl)cc2)sc2c(O)cccc21
O=C1NC(=S)C(=Cc2ccccn2)S1
CCn1cc(S(=O)(=O)N2CCCC(C)C2)cn1
COc1ccc(NC(=O)C2(C)CCN2C(=O)c2ccc(C)cc2Cl)cn1
Cc1onc(-c2cn[nH]c2)c1NC(=O)c1ccc2c(c1)C(C)(C)C(=O)N2C
Cn1c(SCC(=O)NC2CCCCC2)nnc1-c1cccs1
CS(=O)(=O)OC(Cn1cncn1)(Cn1cncn1)c1ccc(F)cc1F
CS(=O)(=O)NN1CCC(CC2CCC(CC3CCCCC3)CC2)CC1
NC1CC(C(=O)O)CC1O
O=C(CCc1ccccc1)NCCSSCCNC(=O)CCc1ccccc1
Cc1nc2ccc(OCC(O)CN3CCC(O)CC3)cc2s1
COc1ccc2c3c1OC1C4(CO)CCC5(CC4C(=O)NCCCCCCCCC(=O)N(C)O)C(C2)N(C)CCC315
CCC(=C(F)C(F)(F)F)c1cc(O)cc(C)c1O
CC(C)CC(NC(N)=O)C(=O)NCC(=O)NC(Cc1ccc(O)c([N+](=O)[O-])c1)C(=O)O
O=C(O)Cc1ccc2c(c1)Cc1ccc(O)cc1C2
CCC(C)(C)C1(C)CCC(C(Br)Br)C1=O
CCN(CC)CCOCCOCCN(CC)CC(C)O
Cc1nc(NCC(=O)SCc2cccs2)sc1C(=O)Nc1cccc(Cl)c1C
O=c1[nH]c(C2=CC3(c4cccc(F)c4)CCCCCN23)c(N2CCOCC2)[nH]1
CC(C)CC1CCCCNC(=O)CNC(=O)CNC(=O)C(NC(=O)C(N)CCCO)NC(=O)C(=Cc2ccco2)NC(=O)C(CCC(N)=O)NC(=O)CNC1=O
CC(C)=CCCC(C)C
O=C(CCC(=O)N1CCN(c2ccc(F)cc2)CC1)c1nccs1
CSc1ccccc1C(=O)N(C)c1ccccc1C(=O)O
CN(C)C1CCc2ccccc2N(Cc2ccc(-c3ccc(C(=O)NC(=O)C=Cc4ccc(S(C)(=O)=O)cc4)cc3)cc2)C1=O
CC(C)C1CC=C2C(=O)CC(C)C(O)C21C
CONC(=O)c1ccc(CN2C(=O)C3CCCN3c3ncc(-c4ccc(F)cc4)cc32)cc1
N#Cc1ccc(-c2nc(-c3ccccc3)cn2S(=O)(=O)c2ccc(F)cc2)cc1
CC(C)CC(NC(CC1CCCCC1)C(O)C(O)CC(C)C)C(=O)NC(Cc1ccccc1)C(=O)NS(=O)(=O)N1CCN(C)CC1
O=C(NCCc1c[nH]c2ccccc12)C1Cc2ccccc2CN1C(=O)c1ccc(F)cc1
c1ccc(COc2cccc(-c3cc(NCCN4CCNCC4)nc4ccccc34)c2)cc1
CN(Cc1ccccc1)C(=O)CNCc1nncn1C
CCCNC(=O)N1CCC(c2nnc(Cn3cccn3)n2C)C1
O=c1cc(O)n(-c2ccccc2)c(NN2CCC(CCc3ccccc3)CC2)n1
C=CCOC(=O)n1c2ccc(C(F)(F)F)cc2c2c1cc(C#N)c(=O)n2C
Cc1cc(C)n(-c2c(-c3ccccc3)nc3cnccn23)n1
Cc1cc(C)c(CNCc2c(Cl)c(C(=O)N(C)CCC#N)n(C)c2C)c(=O)[nH]1
CC(Cn1cccn1)NCc1noc(C(C)C)n1
CN(Oc1ccc(-c2ccc(C(=O)N3CCC(S(C)(=O)=O)CC3)cc2)cc1)C1CCOCC1
CC(NC(=O)C=CC(=O)NCCNCC(N)CCCNC(=O)C(N)Cc1ccc(O)cc1)C(=O)NCc1ccccc1
C=C1C(=O)C(O)C2(C)C1CCC13CC14CCC(C(C)C(C)C)C(C)C4CCC23
NC1Cc2cc3c(cc2C1)OCO3
CCN(Cc1nc2cc(C(N)=O)ccc2n1C)c1cccc(Cl)c1F
CC(C)CCCNC(=O)C=C(O)C(=O)O
CCOC(=O)N1CCN(c2ccc3nnc(Cc4ccc(C)cc4)n3n2)CC1
CNC(=O)c1ccccc1NC(=O)C1CCCN(S(=O)(=O)c2c(C)noc2C)C1
Cc1ccc(OC(=O)CN(C)CCSc2nc(C#Cc3ccccc3)cs2)cc1
CCOC(=O)N1CCN(C(=O)CC(C)C(=O)NCc2cccnc2)CC1
CCNC(=O)Oc1nc2sc(NCCC(C)(C)O)nc2cc1-c1ccnn1C
O=C(NN=CC1C(=O)NC(=O)N(Cc2ccco2)C1=O)c1ccccc1
O=C(COc1ccc([N+](=O)[O-])cc1)NCCNC(=O)c1ccc([N+](=O)[O-])cc1
CCOC(=O)c1c(NC(=O)CN2C(=O)C3CC=CCC3C2=O)sc(C)c1CC
Cc1occc1-c1nnc(SC(=O)CN2CCN(Cc3ccccc3)CC2)o1
NC(=O)c1c(NC(=O)c2ccco2)sc2c1CCCC2
COc1ccccc1Sc1ccc(-c2ccnc(N3CCC(O)C3)c2)cc1C(F)(F)F
Clc1ccc(Cn2cc(COc3nn4c(-c5ccccc5)nnc4c4ccccc34)nn2)cc1
COc1cccc(-c2nc(-c3ccccc3)c(SC)s2)c1
Cn1c(-c2c[nH]c3ccccc23)c(C2OC(=O)NC2CN(C(=O)OCc2ccccc2)S(=O)(=O)c2ccccc2)c2ccccc21
NC(=O)C1CCN(CC(=O)Nc2ccc(S(=O)(=O)N3CCOCC3)cc2)CC1
Cc1cc(C2SCCN2CC#N)cc(C)c1O
CC(NC1CCOCC1)C(c1cccs1)N1CCOCC1
c1ccc(Oc2ccc(OCCOCCn3ccnc3)cc2)cc1
COC(=O)C1=C(C)NC(C)=C(C(=O)C(=O)OC23CC4CC(CC(C4)C2)C3)C1C1=CCN(OC)C=C1
CCN1CCN(c2ccccc2OCC2(c3ccc(Cl)cc3Cl)OCC(Cn3ccnc3)O2)CC1
CC(Cc1ccc(OCc2ccc3ccccc3n2)cc1)C(=O)NC(CO)C(=O)O
CC(C)N1CCC(N(C(=O)Nc2ccc(F)c(Cl)c2)C2CCC3(c4cccc(C#N)c4)CC23)CC1
CCCn1c(=O)c2nc(-c3ccc(OCC(N)=O)c(OC)c3)[nH]c2n(CCC)c1=O
COc1ccc2nccc(N3CCN(C(=O)Nc4ccccc4)CC3)c2c1
O=C(CSc1nc2c([nH]c3ccccc32)c(=O)n1-c1ccc(F)cc1)N1CCSCC1
CCCc1ccccc1ONCC(=O)Sc1ncnc2ccccc12
O=C(COCC(=O)SCc1cc(=O)n2ccccc2n1)Nc1c(F)cccc1F
C=C(CC(O)CC(C)C1CC2(C)C3CC(O)C4C(C)(C)C(=O)CCC45CC35CCC2(C)C1OC1OCC(O)C(O)C1O)C(=O)O
COc1cc(C=CS(=O)(=O)n2cc(C)c(=O)[nH]c2=O)ccc1O
O=c1cc(-c2ccccc2)oc2c(CN3CCCCC3)c(O)cc(O)c12
O=C1Nc2ccccc2C1=C1SC(=S)N(c2ccccc2)C1=O
O=C(Nc1ncc(C(F)(F)F)cc1Cl)c1cc(Cl)ccc1Oc1ccc(Cl)cc1Cl
COc1ccc(NC(CC(=O)O)C(=O)NS(=O)(=O)c2ccccc2)cc1
COc1ccc(C2SCC(=O)N2CCCN2CCN(c3nsc4ccccc34)CC2)cc1
CC(=O)OCCCC#CC1=NN(C(C)=O)C(OC(C)=O)O1
O=C(CCCCCNCc1ccc(Cl)cc1Cl)NCCOCc1ccc(Cl)cc1
CC1OC(OC2CCC3(C=O)C4CCC5(C)C(c6ccc(=O)oc6)CCC5(O)C4CCC3(O)C2)CC(O)C1O
COc1ccc(CN2CCN(C(=O)C(=O)C3=C(c4ccc(F)cc4OC)CC4CCC3N4OC)CC2)cc1
Nc1ccccc1NC(=O)c1ccc(C#Cc2ccccc2)cn1
CCCCc1ccc(C(=O)NCCCn2nnn(-c3ccccc3)c2=O)nc1
Cc1ccc(-c2[nH]c3ccc(C)cc3c2C=NNC(=O)c2ccccc2OCC(=O)O)cc1
COC(=O)C(CC(C)C)NC(=O)CN(Cc1ccccc1)C(=O)COc1c(Br)c(Br)c(Br)c(OC)c1OC
Cc1onc(C(=O)C2CCCN2Cn2cc(C3CC3)nn2)c1Br
COc1ccc(C(=O)N2CCC(C(C)C)CC2)cc1ONCC1CCOCC1
Cc1nccn1-c1cccc(Cn2c(C(=O)O)c(Cc3ccc(OCC(C)C)cc3)c3cc(F)ccc32)c1
CCCCCCCCNC(=O)C(Cc1c[nH]c2ccccc12)NC(=O)OC(C)(C)C
CCCN(CCC)CC(O)Cn1c2ccc(Br)cc2c2cc(Br)ccc21
Cc1cc(C(=O)Nc2cccc(C#N)c2)c(C)o1
CC(C)CC(NC(=O)C1CCCN1C(=O)C(CC(C)C)NC(=S)Nc1ccccc1)C(=O)NC(C=CS(=O)(=O)c1ccccc1)Cc1c[nH]cn1
CC1CCCCN1C(=O)Nc1sc(Cc2ccccc2)cc1C#N
CC(C)CC(NC(=O)C(NC(=O)C(CC(=O)O)NC(=O)CNS(=O)(=O)c1cccc2c(N(C)C)cccc12)C(C)C)C(=O)NC(C(=O)O)C(C)C
CCCCOC(=O)NS(=O)(=O)c1sc(CC(C)C)cc1-c1ccc(Cc2cc[nH]n2)cc1
Cc1cccc2oc3c(c12)N(C(=O)C(C)(C)C)CCC3
CN(C)Cc1c(-c2ccc(C(=O)NCCCN3CCOCC3)cc2)n(C)c2ccccc12
COc1cccc(Cn2cnc3c(NCCc4ccccc4)ncnc32)c1
Cc1ccc(CNc2ncccn2)cc1
CC(C)CC(C(=O)Nc1ccncc1)n1nc(-c2cccc(F)c2F)ccc1=O
CC=C1N=C(N)NC1=O
CCN(CC)C(=O)C1CC(CCN(C(=O)N(C)CC(C)C)N(C)C(C)=O)CCC1NC(=O)c1ccc(Cl)c(C(F)(F)F)c1
COc1ccccc1C(=O)NNC(=O)CSc1nc2ccccc2n1C
O=C(Nc1nc2ccc(Cl)cc2s1)C1COc2ccccc2C1
COc1cccc(OC)c1OCCNS(=O)(=O)c1cccc(F)c1
Cc1ccc(OS(=O)(=O)c2ccc(C(=O)OC34CC5CC(CC(C5)C3)C4)cc2)cc1C
CC(=O)Sc1ncc2c(n1)CCN(C(=O)CNc1ccccc1OC(F)(F)F)C2
Cc1cc(C)c(Oc2ccc(F)cc2)c(N2CCOCC2)n1
Cc1ccc(-n2c(C)c(C(=O)O)c3cc(OCc4cccc(N)c4)ccc32)cc1
CC(C)CN(CC(C)C)C(=O)C(=O)N1CC2(CC1C(=O)NC(Cc1ccccc1)C(=O)C(=O)NCC(C)(C)C)SCCS2
C#CCCC(NC(=O)CC1CC(c2cccc(NC(=O)Nc3ccccc3Cl)c2)=NO1)C(=O)NC(Cc1ccccc1)C(O)CNCC(C)CCCCC
Brc1ccc(OCc2cnc3[nH]c(N4CCNCC4)nc3c2)cc1
COc1ccc(C(=O)c2nc3ccccc3cc2NC(=O)c2cccc3ccccc23)cc1
O=C(COC(=O)C=Cc1ccc(Cl)cc1Cl)NCc1ccccc1
O=C(Cc1ccc(-n2c(O)ccc2-c2cccc(-c3ccc(F)cc3)c2)cc1)NC(Cc1c[nH]cn1)C(=O)O
COc1ccc(CCN(Cc2cc(OC)c(OC)c(OC)c2)C(=O)Oc2ccc(NCC(=O)O)c(C)c2)cc1OC
CC(C)(ON=[N+]([O-])N1CCCC1)c1ccc(Oc2ccc(F)cc2)cc1
O=C(c1ccc(N2CCOCC2)nn1)N1CCSC1c1ccccc1F
NC1=C(Cl)C(=O)C(c2ccc(Cl)cc2)(c2ccc(Cl)cc2)C1=O
COC1OC(COC2OC(CO)C(O)C2O)C(O)C(O)C1O
O=C(Nc1ccc(NC(=O)c2ccco2)cc1)c1cccc(F)c1
CCC(C)NSc1nc(C(F)(F)F)ccc1CC(=O)CNc1ccc(Cl)c(C(F)(F)F)c1
Oc1ccc(-c2nc3sc4ccccc4n3n2)cc1
O=C(Cn1nnc2ccccc21)N(C(=O)C(NC1CCCCC1)c1cccc2ccccc12)c1ccc(F)cc1
CCc1cncc(-c2cc(Cl)ccc2C)c1
CNC(=S)NC(=O)NC1C=CC(O)(OC(=O)C(C)(C)C)C1COCc1ccccc1
CC(=Cc1ccc(Cl)cc1)CCc1ccccc1SSCCNCCSSCC(C)(C)Sc1ccccc1C(C)C
CCn1cc(-c2ncon2)c2cc(F)ccc21
COP(=O)(O)OCON=c1ccn(C2OC(C3OC(n4cc(CCO)nn4)CC3[N-][N+]#N)C(O)C2O)c(=O)[nH]1
CCON=CNc1ccc(I)cc1
CC(=O)NC(=O)C(C)NC(=O)C(Cc1ccccc1)CC(O)C(Cc1ccccc1)NC1c2ccccc2CC1O
COc1ccc(OC)c(NC(=O)c2cc(C=Cc3ccc(OCc4ccccc4)cc3)on2)c1
COC(=O)Cn1c(C)cc(CNCc2ccccc2OC)c(C#N)c1=O
Cc1ccccc1Cn1cnc2c(nnn2CC(C)C)c1=O
COc1cc2c(cc1OCCCCCN1CCCCC1)N=CC1CCCN1C2=O
O=C(OC1OCC2OC(c3ccccc3)C(O)(C(=O)c3ccccc3)C(Cn3ccnc3)C2O1)c1ccc(O)cc1
COC(=O)CCCCCCC1=CC2=CC(=O)C(C)(OC(=O)C3CCC3)C(=O)C2=CO1
CCOc1ccccc1N1CC(C(=O)NCc2ccc(N3CCCC3=O)cc2)CC1=O
CC(C)NCC(C)Oc1ccccc1O
O=C1CCCN1Cc1cccnc1Oc1ccc(-c2ccccc2)cc1
CN(C)CCCSc1nc2ccccc2c2c1CCc1ccccc1-2
Cc1cc(N2CCCC2)n2nc(NC(=O)c3ccc(F)cc3)nc2n1
Cn1ccc(C2CCCNS2(=O)=O)n1
COc1cc(SC)ccc1C(=O)Nc1ccccn1
CCCCN(C(=O)C1CC=CCC1)c1c(N)n(Cc2ccccc2)c(=O)[nH]c1=O
COc1cc(C(=O)c2c(-c3ccccc3)[nH]c3ccccc23)cc(OC)c1OC
CCN(CC)CCNC(=O)C1c2ccccc2C(=O)N1c1ccc2c(c1)OCO2
CCCCCCCCCCCCc1ccc(OCC(COP(=O)([O-])OC(C[N+](C)(C)C)c2ccccc2)OC(C)=O)cc1
Cc1c(Sc2ccccc2)n(COCc2ccccc2)c(=O)[nH]c1=O
CCCC(=O)OC1(c2ccc(Cl)cc2)CCN(C)CC1
CC(C)C12CN(C(=O)c3ccc(O)cc3)CC(Cc3c(O)cccc31)C2N
Cc1nc(C)c(CN2c3ccccc3S(=O)(=O)c3ccccc32)nc1C
COc1ccc(Nc2c([N+](=O)[O-])cc([N+](=O)[O-])c3nonc23)c(OC)c1
Cn1cc(C=CC(=O)c2cccc(F)c2)cc1C=CC(=O)NO
COc1cc2c(c(O)c1OC)-c1c(cc3c(c1OC)OCO3)CC(C)C(O)C2C(=O)c1ccccc1
COC(=O)C=CC(CCC(N)=O)NC(=O)C(CSCC1(C(=O)O)CCC1)NC(=O)C(NC(=O)OCc1ccccc1)c1ccccc1
CCc1ccc(-c2nn(C(C)=O)c(=O)c3ccccc23)cc1
CC12CC=C3C(CCC4=CC(=O)C=CC43CC3CCCC3)C1CCC2(O)CO
COC(C)C(=O)Sc1nnc(SCC(=O)c2cc3ccccc3oc2=O)s1
COc1cccc(-c2cc(NCc3cc(C)ccc3C)ncn2)c1
CN1CCC(N(C)C(=O)N2Cc3c(NC(=O)C4CCCC4)n[nH]c3C2(C)C)C1
O=c1c(O)c(-c2ccco2)oc2ccccc12
CN(CCCNC(=O)Nc1ccccc1N1CCOCC1)CCCNC(=O)N1CCCCCCCC1
COC(=O)c1[nH]c(C)cc1C(=O)N1CCCCCC1
CCCCCCCCCCNc1ccc(OC(=O)C(O)CO)cc1
CC(=O)N(C)C(=O)CNC(CCCNC(=N)N)C(=O)NC(=O)CNC(=O)C(CC(C)C)N(CC(=O)O)C1CCC(c2ccco2)O1
CCc1ccc(NC(=O)c2sc(=O)n(Cc3cccc(Cl)c3)c2C)cc1
CCCn1c(=O)c2nc(-c3ccc(OCC(=O)c4cccc(C)c4)cc3)[nH]c2n(CCC)c1=O
Cc1cnn(CC2CCCN2C(=O)c2cc[nH]n2)c1
COc1cc2c(cc1NC(C1C(=O)C(C(=O)Nc3c(C)cccc3C)C(=O)CC1(C)C)C(Cl)(Cl)Cl)oc1ccccc12
O=C(Nc1ccc(C2CNCCO2)cc1F)c1ccc2occc2c1
CSc1ccc(CC(=O)Nc2ccc(N3CCN(C)CC3)cc2)cc1
Cc1ccc2c(c1)C1CCCN(C)C1C2
CCOC(=O)c1c(C)nc2ccc(C)cc2c1-c1ccccc1
CCOC(=O)C(=O)Nc1cc(C)c(C)cc1[N+](=O)[O-]
COc1cc(O)ccc1C=CCc1c(OC)ccc(C(=O)C=C(C)C)c1O
COc1cc(C(=O)Nc2cc(F)ccc2C(=O)O)cc(OC)c1OC
COc1cccc(NN2CCN(c3ncc(C(=O)C4CC4)cc3Cl)CC2)c1
COc1cccc(CC2C(O)C(Cc3ccccc3)N(Cc3ccccc3)C(=O)N2Cc2ccc3ccccc3c2)c1
Cc1ccc2nc(Nc3ccccc3Oc3ccc([N+](=O)[O-])cc3)sc2c1
CCC(C)N(C)Cc1coc(-c2ccc(OC)cc2)n1
Cc1ccc(S(=O)(=O)Nc2ccc(Oc3cccnc3)cc2)s1
CC(C)(C)c1ccc(CN2CC3NS(=O)(=O)CC3C2=O)cc1
CN(C)N1CCC(Nc2ccc(-c3cn(C4CCN(C(=O)c5ccccc5)CC4)c4ncnc(N)c34)cc2)CC1
CCCN(CCC)C(=O)c1cccc(C(=O)NC(C)C(Cc2cc(F)cc(F)c2)NC(=O)c2sccc2C)c1
COc1cc(NCCO)ccc1OC(=O)c1ccc(Cl)cc1
CCCCCCCCCCCCCCCCCCOCC1CCOC1=O
O=C(C(=O)c1ccccc1NNCc1ccccc1)c1ccc(Br)nc1
CC(=O)c1cc2cc3c(cc2[nH]1)[n+]([O-])nc(C(=O)OCc1ccccc1)[n+]3[O-]
COc1cccc(OC)c1OCC(CNCC(O)c1ccc(O)c(CO)c1)Nc1ncccn1
c1ccc2c(NCc3ccc4c(c3)OCO4)ncnc2c1
Cn1ccsc1=Nc1ccccc1F
CC(=O)Nc1cccc(-c2ccc(C(=O)c3ccccc3C(=O)O)cc2)c1
CCC1=NN(C(=O)c2ccc(Cl)cc2)C(O)(C(F)(F)F)C=C1
COc1ccc(S(=O)(=O)n2c(CCN3C(=O)c4ccccc4C3=O)nc3ccccc32)cc1
COC(=O)CCCN=C(N)NCCS
COc1ccc2c(c1)c(SC(=O)C(C)Nc1ccc(C#N)c(C(F)(F)F)c1)c(C(=O)O)n2Cc1ccc([N+](=O)[O-])cc1
CCOc1ccc(-c2noc(-c3ccc(OCCc4ccccc4)cc3)n2)cc1
CCCCC=CCCCCCCCCC1(CCCCCC(=O)O)CC(C)(CCCCCCCCC)OO1
COc1cc(CN(CC(=O)O)Nc2ccc(CCC(=O)c3ccccc3Cl)cc2)ccc1OCc1ccccc1
CCNC(=O)Nc1nc2cc(C(=O)N3CCC4(CCN(C(=O)OC(C)(C)C)CC4)C3)c(OCC3CC(F)CN3)cc2[nH]1
Clc1ccc(C2=CCN(C3CCC(Oc4ccccc4)CC3)CC2)cc1Cl
CCCCCc1cc2c(n1C(=O)c1ccccc1)NC(CC(C)C)CC2
CN1C2CC=CC13CCN(CC1CCC1)C(=O)C23
N#Cc1cc(S(=O)(=O)Nc2cscn2)ccc1Oc1ccc(OC(F)(F)F)cc1-c1ccnn1C1CCOCC1
C=C(c1ccc(Cl)cc1)C1COC2(CCCCC2)OO1
CCOC(=O)c1c(NC(=O)c2c(C)nn3c(C(F)(F)F)cc(C4CC4)nc23)sc2c1CCCCC2
COc1ccc(CNCCCSc2nnnn2C)cc1
COc1c(O)ccc2c1C(=O)N(C(=O)Nc1ccc(Cl)c(F)c1)C2
COc1ccc(C(=O)NC2c3cc(C#N)ccc3OC(C)(C)C2O)c(C)c1
CCCn1c(=O)c2nc(-c3ccccc3)[nH]c2n(C)c1=O
Cc1ccc(CN2CCc3ccc(O)cc3C2)cc1
Cc1ccc(S(=O)(=O)Nc2nc3[nH]nc(NS(=O)(=O)c4ccc(C)cc4)c3c(C)c2C#N)cc1
CCCCNC(=O)N1CCC(C(=O)Oc2ccc(Cl)cc2)CC1
CC(C)n1cc(-c2cnc3nccc(Nc4cccc(S(=O)(=O)CCCO)c4)c3c2)cn1
COc1c(C2CCCN2Cc2ccc3c(c2)OCO3)c(C)nn1C
CCCOC(=O)C1=C(C)NC(C)=C(C(=O)OCCC)C1c1c(Cl)cncc1Cl
Nc1ccccc1NC(=O)c1nc(-c2ccc(C(=O)Nc3ccccc3)cc2)sc1C(=O)Nc1ccccc1N
Nc1nc(=O)c2cc(CN(C3=CCCCC3)c3cccc(Br)c3)[nH]c2[nH]1
CC(=O)N1CCc2c(c(-c3ccc(Cl)c(C#Cc4ccc(Cl)cc4)c3)nn2CCCN2CCC(N3CCCCC3)CC2)C1
CCOc1ccccc1Oc1cc(C#N)c(Cl)c(Cl)c1Cl
COc1nc2cccc(ON(C)c3ccc(Cl)c(CC(=O)Cc4ccc(C(=O)C(=O)O)cn4)c3Cl)c2nc1C
C=CC1C2CCC3C2(C(=O)c2ccc(O)cc2)CCC1(C)C1(O)OCC32C(=O)CCC(C)(C)C2C1O
COc1ccc(-c2cc(C(=O)NCC3CCCO3)c3ccccc3n2)cc1OC
CCOC(=O)CSc1nc2ccc(NC(=O)CC)cc2s1
Cn1c(C(=O)NCc2ccncc2)nc(-c2nnn[nH]2)c1-c1ccccc1
CCOC(=O)C1=C(C)NC2=C(C(=O)CCC2)C1c1ccc(-c2ccccc2Br)cc1
CN(C)CCNc1nc2[nH]ncc2cc1-n1cc(C2=CCCC2)nn1
Cc1ccc(C(NCC(=O)Nc2cccc(C(F)(F)F)c2)c2ccc3cccnc3c2O)cc1
Cc1ccc(-c2csc3c2CCC(C(=O)NCC(O)(Cn2cncn2)c2ccc(F)cc2F)C3)cc1
COC1OC(C)C2C(OC3OC(CO)C(O)C(O)C3O)OC=C(C(=O)OC(=O)C=Cc3ccc(O)c(O)c3)C12
CC(=O)Nc1cc(C)c2[nH]c(-c3cccc(Cl)c3)nc2c1
NC(=O)C1CCN(c2nc(-c3ccco3)nc3ccccc23)CC1
O=C(Cc1ccccc1)NC1CCCCCC1
Cc1ccc(OCCCC(=O)NCc2cccnc2)cc1
COc1ccc(-c2cc(C(=O)NN3C(=O)C(Cl)C3c3ccc(Br)cc3)c3ccccc3n2)cc1
CC(C)CC(NC(=O)N1CC(c2ccc(Cl)cc2)C(C(C)(C)C)C1)C(=O)NCC#N
CC(C(=O)NC(Cc1ccccc1)C(=O)NC(CC(N)=O)C(=O)NC(Cc1ccccc1)C(=O)O)c1cccc(C(=O)c2ccccc2)c1
CCN(c1nc(C)c(C)o1)c1cccc2ccccc12
C=C(C)C1CCC(C)(CO)C1C1=CCC2C1(C)CCC1C(C)(C)C(OC(C)=O)CCC21C
N=C(N)NCCCC(NC(=O)C(CO)NNC(=O)C(CCCCN)NC(=O)CCCCCN)C(=O)O
COC(=O)NCCCNc1nc(NCc2ccc(C(C)(C)C)cc2)c2ncn(C(C)C)c2n1
FC(F)(F)c1cc(NCc2ccco2)cc(-c2nnc(-c3ccc(Cl)cc3)o2)c1
CCCC1NC(=O)c2coc(n2)-c2coc(n2)-c2cccc(c2)-c2nc(c[nH]2)-c2nc(co2)-c2nc(co2)-c2nc1co2
Fc1cccc(Cl)c1-c1nc2ccn(Cc3ccccc3)cc-2n1
CCC(C)Cc1ccc(SNC(=S)Nc2ccc3cn[nH]c3c2)cc1
CC(=O)c1ccc(NC(=O)C(=O)NCCCN2CCCC2=O)cc1
CSc1ccc(S(=O)(=O)N2CCCC2C(=O)NC2CCCC2)cc1
C=CCOc1cc(C=C2C(=O)NC(=O)NC2=O)ccc1O
CCOC(=O)c1c(N)n(Cc2ccco2)c2nc3ccccc3nc12
CCC1CCN(c2ccc3c(c2)S(=O)(=O)NCN3C)CC1
CONc1ccc(C(=O)C(=O)C(=O)NC(CNCc2ccccc2)c2ccco2)cc1
CCCCCCCCCCCC[N+](CC)(Cc1ccccc1)C(=O)CCCCCCCCCC
CCCCn1ccc2c(C(=O)N3CCN(C)CC3)cccc21
COc1ccc(-c2csc(NCC(=O)OC(=O)c3nc(Cl)ccc3Cl)n2)cc1
COC(C)C(=O)NCC(=O)C(=O)Cc1ccc(OC(=O)c2cc(NNCc3occc3C(=N)N)[nH]n2)cc1
CC(=CCCC(C)(C)O)CC(C)Oc1cc(Cl)ccc1Cl
CCOC(=O)C1C(C(=O)c2ccc3occc3c2)=C(O)C(=O)N1c1cccc(C(=O)OC)c1
CN(C(=O)Cc1ccc(Cl)c(Cl)c1)C(CN1CCCC1)c1cccc(F)c1
CC(C)c1ccc(C2SCC(=O)N2NC(=O)CN2CCNCC2)cc1
CN1C(=O)N(c2cccc(C(F)(F)F)c2)C2=C(C(=O)CC2)C1c1ccc(C#N)cc1
CCN(Cc1ccccc1)C(=O)c1ccc(S(=O)(=O)N2CCN(c3ccccc3OC)CC2)cc1
Brc1ccc2cc(Oc3nc(COc4ccc(-c5nnn[nH]5)cc4)cs3)ccc2c1
O=Cc1cnc(-c2noc(C=C3CCNC3=O)n2)s1
CSc1nc(=O)c2c([nH]1)n(C1OC(C(=O)O)C(O)C1O)c(=O)n2Cc1ccccc1
CC1=C(C(=O)N2CCOCC2)CC(CC(=O)NCc2cccc(C(F)(F)F)c2)C(=O)N1Cc1ccccc1
CC(=O)Nc1ccc(S(=O)(=O)NC(C)C(=O)O)cc1
CC(C)Cn1c(=O)n(C)c(=O)c2ncn(CC(=O)c3ccccc3)c21
CC(=O)Nc1cccc(C(C)=CC(=O)n2nnc(CC=Cc3nnn(C4OC(CO)C(O)C4O)c3-c3c[nH]c4ccccc34)c2C)c1
CC(C)N1CCN(C(=O)CCNc2ccccc2C(=O)O)CC1
CNC1CCCN1NC1CCCN1C(=O)C(F)(F)C(=O)C(Cc1ccccc1)C(=O)C(=O)C(Cc1ccccc1)C(=O)CC(=O)NC(=O)CBr
O=S(=O)([O-])N(Cc1ccccc1)CC(O)C[N+](Cc1ccccc1)(Cc1ccccc1)Cc1ccccc1
COSc1nc2ccncc2n1CCCC(=O)CNc1nnc(C)s1
CN(OCc1ccccc1)C(=O)C(CCCCCC(=O)NO)Nc1ccccn1
CCCn1c(=O)c2nc(-c3ccc(OCC(=O)NNC(=O)Cc4ccccc4)cc3)[nH]c2n(CCC)c1=O
OCC1OC(ON2C3C=CC(C3)C2c2ccccc2)C(O)C(O)C1O
CCCC(=O)OC1C(=O)N2C(C(=O)OCC)=C(SC)C(C(=O)COC)SC12
COc1ccccc1-n1cnc2c(SCc3ccccc3C#N)ncnc21
Cc1ccc(S(=O)(=O)N(C(=O)c2ccc(Cl)cc2)c2onc(C)c2C)s1
CNC(=O)c1ccc(N2CCN(c3ccc(C)nn3)CC2)nn1
CCOCCOC(=O)c1cnc(SCC(=O)Nc2ccc(C)cc2C)nc1N
O=S(=O)(c1ccc(Cl)cc1F)N1CCn2c(nc3ccc(Cl)cc32)C1
CC(=O)c1cnn(-c2ccccc2)c1-n1cccc1
CC(C)OC(=O)c1ccccc1SSc1c(C(=O)OC(C)C)[nH]c2ccccc12
CC(=O)Nc1nonc1COc1ccc(C(=O)NC(C)C(C)(C)C)cc1
O=C(CN1CCCCc2ccccc21)NC1CCN(Cc2cccc(Cl)c2)CC1
Cc1nc(=O)c2c(OC(C)c3ccccc3)c(C(=O)O)sc2n1-c1ccccc1
COc1ccc(OC)c(C2CC(=O)c3c(O)ccc(O)c3C2=O)c1
CC(C)(C)CC(=O)Nc1nc(Nc2ccc(N3CCN(CCN4CCOCC4)CC3)cc2O)nc2[nH]cnc12
COC(=O)CC1=C(C)C(=O)OC12CCCC2
CCOC(=O)C(NC(CCCCNNC(=O)C(CCC(=O)O)NCC(=O)NC(C(=O)NC(=O)OC)C(C)C)C(=O)O)C(C)O
CC(Oc1ccc2ncccc2c1)C(=O)N(C)Cc1ccc(F)cc1
COS(=O)(=O)c1ccc(C(=O)NN2CCC(CCCOc3ccc(Cl)c(Cl)c3)CC2)cc1
CC(C)CC1NC(=O)CNC(=O)CCNC2=NC(S)=NC2NC2CCCCCC2NC(=O)C(Cc2c[nH]c3ccccc23)NC(=O)C(CC(N)=O)NC(=O)CNC1=O
COc1ccc(-c2cn(-c3ccc(C(=O)O)c(OC)c3)nn2)cc1OC
Cc1nnc(SCC(=O)Nc2ccc(Cl)c(S(=O)(=O)N3CCOCC3)c2)n1-c1cccc(F)c1
Nc1cc2ncnc(Nc3ccc(Br)cc3)c2cn1
CCOC(=O)c1cn(Cc2cccc(OC)c2)nn1
O=C(Nc1ccc(Cl)c(Cl)c1)C1CC(=O)N(Cc2ccccc2)C1
Cc1noc(C)c1COc1cc(F)c(C(=O)Nc2c(F)cccc2F)c(F)c1
O=C(CCCCCC(=O)c1ncc(-c2cccnc2)o1)NO
O=C(Nc1ccc(Cl)cc1)NS(=O)(=O)c1ccccc1
O=C(CN1C(=O)NC2(CCCCCCC2)C1=O)NC1CCC(C(F)(F)F)CC1
CCOC(=O)C=Cc1ccc2[nH]c3c4c(c5c(c3c2c1)C(=O)NC5=O)CCCC4
Nc1ncnc2c1ncn2C1OC(COP(=O)(O)CP(=O)(O)CCCC(=O)NO)C(O)C1O
Cc1cc(C(=O)COc2ccc([N+](=O)[O-])cc2)c(C)n1Cc1ccco1
COc1cccc(C(=O)N(Cc2nc(-c3cccc(C)c3)no2)C(C)C)c1
Cc1ccc(-n2nc(C(C)(C)C)cc2NC(=O)Nc2ccc(Oc3ccnc4[nH]c(=O)[nH]c34)c3ccccc23)cc1
COCCCN1Cc2cccc(C(=O)Nc3ccccc3N3CCOCC3)c2C1=O
Cc1onc(-c2ccccc2Cl)c1C(=O)OCC(=O)N(C)C1CCS(=O)(=O)C1
CCOC(=O)N1CCN(Nc2nc(C)c(C(=O)C(=O)CC)s2)CC1
CCCc1c(OCCCCCOc2ccc(CC(=O)O)cc2OC)ccc(C(C)=O)c1O
CN(C)Nc1ccc(S(=O)(=O)C(=O)Cn2cc(C(F)(F)F)ccc2=O)cc1
Cc1n[nH]c(C)c1Cc1cc(Cl)ccc1OC(=O)N(C)C
CCOC(=O)c1c(NC(=O)COc2ccc(Cl)cc2C)sc2c1CCC2
O=C(CN1C(=O)c2ccccc2C1=O)Nc1ccc2c(c1)OCCO2
Cc1ccc(N2C(=O)C3c4[nH]c5ccccc5c4C4CCC(=O)C3C42)o1
Cn1ncc2c(=O)n(CC(=O)Nc3cc(C(F)(F)F)ccc3N3CCOCC3)cnc21
OC(CNC12CC3CC(CC(C3)C1)C2)c1ccccc1
COc1ccc(OCC(O)CN2CCN(c3ccccc3)CC2)cc1
COc1ccc(NC(=O)Cn2c(O)c3ccccc3nc2=S)cc1
Cc1[nH]c2c(c1C(=O)O)C(=O)C(NCCCCCCCNc1c3c(nc4ccccc14)C=CC3=Nc1cc(Cl)cc(Cl)c1)=CC2=O
COc1ccc2nc(-c3ccc(Cl)cc3)n(C(NCCCO)C(=O)N3CCC(C4CCCCC4)CC3)c(=O)c2c1
O=C(CN1CC2CC(c3ccc(F)cc3)CC2N(Cc2ccsc2)CC1=O)N1CCCC1
Cn1c(-c2ccc(C(=N)Nc3ccc(CCNC(=N)c4ccc5[nH]c(-c6ccc(C(=N)Nc7ccc(CN8CCC(O)CC8)cc7)cc6)nc5c4)cc3)s2)nc2cc(C(=N)N)ccc21
COc1ccc(C2Sc3c(Cl)cc(Cl)cc3N(C3CC3c3cn(C)cn3)C2C2=NCCN2)cc1OC
O=C1c2c(-c3ccc(Oc4ccccc4)cc3)n[nH]c2CN1C1CN2CCC1CC2
O=C(NCCn1ccc2ccccc21)c1ccccc1F
CC1CCCCOC(C(=O)CNCCOc2ccc(Cl)cc2)C(C)CN(S(=O)(=O)c2ccc(F)cc2)C(=O)c2cc(NC(=O)NO)ccc2O1
Cn1cccc1Cc1nnc(SC(=O)CNc2ccc3c(c2)OCO3)n1-c1ccc(F)cc1
Cc1c(CCC(=O)Nc2cccc(C(F)(F)F)c2)c(=O)oc2cc3oc4c(c3cc12)CCCC4
O=C(NCc1ccccc1Cl)c1cc(-n2ccc3ccccc32)sc1C(=O)O
COc1cccc(-c2ccc(Cn3cc(C(=O)O)c(=O)c4c3CCCC4O)cc2)c1
COC(=O)NC(=O)C(=O)C(Cc1ccccc1)N1CCCC1C(CNNN1CC2C(C1C(C=O)C(C)(C)C)C2(C)C)C(=O)C(N)=O
Cc1ccoc1C(=O)N1CCc2ncnc(NCC(C)C)c2CC1
N=C(N)NC(=O)c1nc(Cl)c(NCC(c2ccccc2)c2ccccc2)nc1N
O=C(O)Cc1sc(N2CCC(O)(c3ccc(C(F)(F)F)cc3)CC2)nc1-c1ccc(Cl)cc1
O=C(COC(=O)CNC(=O)c1ccc(Cl)cc1Cl)NCC1CCCCC1
CCCCCCCCCCCCCC(=O)C1=C(C)N(C(=O)Cc2ccccc2)CC1c1ccc(OCC)cc1
c1cc(NC2CCCC2)cc(-c2nc3ncccn3c2-c2ccnc(NC3CCCCC3)n2)c1
CC1CCN(C(Cc2cccc(O)c2)C(=O)NS(=O)(=O)c2c(F)c(F)c(F)c(F)c2F)CC1
Cn1c2ccc(OCCCN3CCOCC3)cc2c2c(=O)nc(N)[nH]c21
CCCc1cc([N+](=O)[O-])ccc1ON(CCC#N)Cc1ccccc1F
CC(NCc1coc(-c2ccccc2Cl)n1)C(C)(C)C
CC(=O)c1ccc(NC(=O)c2cc(C)on2)cc1
CCCc1nnc(NC(=O)CC)s1
Cn1c(=O)c2c(nc3n2CCN3Cc2ccccc2)n(C)c1=O
O=c1cc(CN2CCN(c3ccc(Cl)cn3)CC2)[nH]c2c(-c3cccs3)cccc12
CCCN(CCC)S(=O)(=O)c1ccc(N2CCCCCC2)c([N+](=O)[O-])c1
CCCn1ccnc1CN1CCN(Cc2ccccn2)C(=O)C1
Cc1nc(Cn2nc(-c3ccc(F)cc3)ccc2=O)c(C)[nH]1
Cc1cccc(-c2nc3ccccc3nc2SCC(=O)Nc2ccc(S(=O)(=O)N(C)C)cc2)c1
Oc1c(C(Nc2cccc(Cl)c2)c2ccsc2)cc(Cl)c2cccnc12
O=C1NC(=O)C2(CN(CCc3cccc(C(F)(F)F)c3)c3ccc(F)cc32)N1
CC#CCOc1ccc2oc(Cc3cccc(OC)c3)nc2c1
CNC(=O)C(C)NC(=O)C(C)N(C1CC1)C1CC1
CCn1c(=O)cc(C(=O)NC2CCCCC2)c2ccccc21
CC(=O)C1C(c2ccccc2)CCCN1CN(C)Cc1ccnc2ccccc12
CN(C)CCCn1c(=O)c2cc([N+](=O)[O-])ccc2c2c(=O)c3ccccc3oc21
CC(C)(C(=O)Nc1ccc2ccccc2c1)c1ccccc1
CC(=O)c1cccc(NC(=O)c2ccccc2C)c1
COC(=O)c1ccccc1NC(=O)N1CCOc2c(-c3cccnc3)cc(C)cc21
Cc1ccc(C2=Nc3c(C(F)(F)F)nn(C)c3CC(=O)NC2)cc1
CSC(CCNNc1ccc(C(=O)CC(=O)N2CCCCC2)c(-c2ccccc2C)c1)C(=O)O
O=S(=O)(Nc1ccc(-c2ccccc2O)cc1Sc1ccc(F)cc1)c1ccccc1
Cc1cc(C)cc(NCC(=O)Sc2nnc(-c3ccncc3)n2C)c1
O=C(O)N1CCCC(CCCOc2ccccc2OC(F)(F)F)C1
Cc1ccc2c(c1)[n+]([O-])c(C(=O)NCc1ccccc1)c(C)[n+]2[O-]
O=C(NCC(=O)N1CCN(C(=O)NCc2ccco2)CC1)C1CCCCC1
O=C(Nc1ccc2c(c1)OCO2)c1ccc(Cl)o1
CN(C)c1ccc(C#Cc2cc(F)ccc2F)cc1
CCC1CCCN1CNCc1cccn1CCc1ccccn1
CS(=O)(=O)N1CCN(C(=O)c2cccc(Oc3ccccc3)c2)CCN(C(=O)c2cccc([N+](=O)[O-])c2)CC1
COc1cccc(OC(=O)CNC(=O)CNc2ccc(N3CCCC3)cc2)c1
O=C(COS(=O)(=O)c1ccc(N2CCOCC2)c(C(=O)N2CCCCC2)c1)Nc1cc([N+](=O)[O-])ccc1OC(F)F
CCCCC1(C2CCCCC2)CCN(C(=O)NCc2ccccn2)CC1
COC(=O)c1cc(=O)n2c(c1C)SCC21CC(=O)Nc2ccccc21
CCCc1c(OCCCCCOc2c(C)cc(C(=O)CCC(=O)O)cc2CC)ccc(C(C)=O)c1O
Cc1ccc(N2CC(C(=O)N3CCC(CCCc4ccccc4)CC3)CC2=O)cc1
O=C(Oc1ccc(-c2ccccc2)cc1)N1CCOCC1
CCCCOc1c(-c2ccc(SCC(C)C)cc2)oc2ccccc2c1=O
CC1CCCC(C)N1CCC(=NOC(C)(C)c1ccccc1)c1ccco1
CCc1ccc(CC(=O)OCC(=O)Nc2ccccc2OC)cc1
CC1(C)SC(C(NC(=O)C2CCCC2)C(=O)Nc2ccccc2)NC1C(=O)NCc1ccccc1
Nc1nccc2c1ncn2C1OC(COP(=O)(O)S)C(O)C1O
COc1cc(-c2cc(C(=O)NC3CC3)nc(N3CCOCC3)c2)ccc1-n1cnc(C)c1
CCCC1(c2ccccn2)NC(=O)N(CC(=O)N2CCCC2)C1=O
O=c1ccc2c(Nc3cc[nH]n3)cc(-c3ccc(F)cc3F)cc2[nH]1
Cc1ccc(-n2c(SCc3cc(=O)oc4cc(C)ccc34)n[nH]c2=O)cc1
CN=c1oc2ccc(OC)cc2cc1C(=O)OC
COc1cc(C(=O)Nc2cc(C)cc(C)c2)cc(OC)c1OC
COc1ccc(C=C(C(=O)NN)c2ccc(S(N)(=O)=O)cc2)c2ccccc12
Cn1c(=O)c2c(nc(SCC(=O)Nc3c4c(nn3-c3ccccc3)CCCC4)n2C)n(C)c1=O
C=CCC1CCN(NC(=O)c2cc3sccc3n2Cc2cc(C)ccc2C)C1
CCOC(=O)C(=O)C1CCN(C(=O)Nc2cc(C(F)(F)F)ccc2Cl)CC1
CCNc1cc(C)nc2c1ncn2-c1cccc(C(F)(F)F)c1
CC(C)C(NC(=O)c1ccccc1)C(=O)NO
O=C(O)C(Cc1ccccc1)N1C(=O)c2ccsc2C1=O
COc1ccc(CC(=O)NN)cc1NC(=O)c1cccs1
Cc1cc(Oc2ncccc2Nc2c(Nc3ccccc3)c(=O)c2=O)ccc1Cl
NC(=O)c1ccc(NOc2c(Cl)cccc2CCc2cccc(F)c2)cc1
CCc1ccnc(N(C)N2CCC(C(=O)c3ccco3)CC2)n1
C=C(C)C1CCC2(C(=O)OCC)CCC3(C)C(CCC4C5(C)CCC(OC(=O)CCC(=O)O)C(C)(C)C5CCC43C)C12
Cc1ccc(Sc2ccc(C3CC3c3nc(-c4ccc(S(C)(=O)=O)cc4)no3)cc2)cc1
Cc1ccc(C2Nc3ccccc3C(=O)N2Cc2ccccc2)o1
CN(CCOC(=O)c1ccc(Br)cc1)C(c1ccccc1)c1ccccc1
Cc1ccc(C(C)(O)c2nc(-c3ccccc3)c(-c3ccccc3)[nH]2)cc1
COc1cc(-n2cnc(C)c2)ccc1S(=O)(=O)N(Cc1ccc2c(c1)OCCCO2)CC(O)CN1CCOc2ccc(NS(C)(=O)=O)cc2C1
CCC(C)C(NC(=O)CC(CC(C)C)C(=O)O)C(=O)NC(=O)C(Cc1ccccc1)NC(CCC(N)=O)C(N)=O
CN(C)CCNC(=O)c1cccc2nc3cc(NC(=O)c4cccs4)ccc3nc12
CC(CO)Nc1ccc2c(c1)CC(=O)N(CN(C)Cc1ccc(Oc3ccccc3)cc1)CC(C)C(S(=O)(=O)c1ccc(Cl)cc1)O2
Fc1cnc(N2CC3CN(Cc4cccc(F)c4)CC3C2)nc1
N#[N+][N-]C1(CO)OC(n2ccc(=O)[nH]c2=O)C(O)C1O
C=CCc1cc(OC)cc(OCCCCC)c1
O=C(Nc1cnc(C2CC2F)c(Cl)c1)c1nc(C2CC2)cnc1Nc1cncnc1
O=C(CCl)Nc1scc(-c2ccccc2)c1-c1nc2ccccc2s1
O=C(Nc1ccc(F)c(Cl)c1)c1ccc(N2CCC(N3CCCC3)CC2)c([N+](=O)[O-])c1
CNC(=O)c1ccncc1C=CC(=O)N1CCN(c2ccncc2)CC1
COc1ccc(C(=O)Nc2cccnc2)cc1Cl
COc1ccc2c3c1CCC3=C(c1ccccc1)c1nc(n[nH]1)C1=C2CCC1
CNC(=O)C(C)=C(c1cccc(OC)c1Oc1ccccc1)n1cncn1
CC(=O)NC(=O)CC(NC1CCCC1)c1ccccc1
CC(=O)NC1C(O)CC(Oc2ccc(N3CCN(CCn4cnc5cc(Cl)c(Cl)cc54)CC3)cc2C(F)F)(C(=O)O)OC1C(O)C(O)CO
COc1ccc(COc2ccc(Cn3c(CCCC(=O)O)ccc3-c3cccc(-c4ccncc4)c3)cc2OC)cn1
O=C(C=Cc1ccc([N+](=O)[O-])o1)c1ccc2c(c1)OCCO2
Cc1cc(Cl)ccc1-c1cc(N2CCC(C(=O)O)CC2)n2nc(-c3ccccc3C)cc2n1
C=CCn1c(C)cc(C)c(C(=O)OCC(=O)c2ccc3c(c2)NC(=O)CO3)c1=O
COC(=O)OCCc1c(Cl)sc2ncnn12
CCOC(=O)C(C(=Cc1ccc(OC)cc1)C(N)=O)=C(O)CS(=O)(=O)c1ccc(OC)c(OC)c1
COc1ccc(OCCCOc2ccc(-c3ccc(-c4cc(-c5ccccc5)on4)s3)cc2OC)c([N+](=O)[O-])c1
CCSc1nc2c(Nc3ccccc3)ncnc2n1C1OC(COP(=O)(O)OP(=O)(O)O)C(O)C1O
COC(=O)C(Cn1ccnc1C)NC(=O)C(N)Cc1ccc([N+](=O)[O-])cc1
Cc1ccc(COc2nc(C)ccc2C(=NO)N2CCCCC2)cc1
COc1cc(N2CCCC2=O)ccc1S(=O)(=O)NCc1ccc2c(c1)OCO2
CCOC(=O)c1c(NC(=S)NC(=O)C=Cc2ccccc2)sc(C)c1C
CC(=O)CCC=CC=CC(C)=CC(=O)CC(=O)O
COc1ccc(CCn2cnnc2-c2cc(Cn3ccnc3)ccc2O)cc1
CNC(=O)CSc1nc(=O)c2c(-c3ccc(Cl)cc3)csc2[nH]1
O=C1Cc2cc(NC(=O)C3CCCC3)ccc2N1
O=C(Nc1ccc(Cl)cc1C(=O)N1CCCCC1)NC1CCCCC1
CCCCn1c2ccc(NC(=O)c3ccccc3)cc2c2cc([N+](=O)[O-])ccc21
Cc1nnc(-c2ccccc2C(F)(F)F)n1-c1ccc(NC(=O)Cc2ccc(F)cc2)cn1
COCC(C)N1C(=O)SC(=Cc2ccc(C(=O)O)cc2)C1=O
CCCCCCCCCCCCOC(=O)C(CNCCCCCCNCCC)CNCc1ccc(OCc2cccc3ccccc23)cc1
Cc1cccc(C(=O)N2C3CCCC2CN(S(=O)(=O)c2ccc(C(C)(C)C)cc2)C3)c1C
CCCCCN=C(N)Nc1nc(C)c(-c2ccccc2)s1
COc1ccc(N(C(=O)CNc2cccc(C)c2C)S(=O)(=O)c2c(C)nc(=O)[nH]c2O)cc1
COc1ccc(C(=O)Nc2ccc(C(=O)N3CCCc4ccccc43)cc2)cc1
Cc1c(=O)cc(C)n2c(SC(=O)CNc3nncs3)nc(-c3ccccn3)nc12
CON=C(C)c1ccc(-c2noc(-c3cc(C(C)C)c(O)cc3O)c2C#N)cc1
CN(c1ccc(C(C)(C)C)cc1)c1nc(NCCc2ccc(Cl)cc2Cl)nc(-n2ccnc2)n1
COc1ccccc1NS(=O)(=O)c1cc(-c2ccc(=O)[nH]n2)ccc1C
CC(C)NC(=O)N1CCc2cc(-c3csc(N4C(=O)c5ccccc5C4=O)n3)ccc21
CCCc1cc(=O)nc(SCC(=O)c2ccc([N+](=O)[O-])cc2)[nH]1
CON=C1C2CCCC1(C(=O)Nc1ccc(C)cc1)CCc1ccc(O)c(Cl)c1C2
COc1ccc(N(CC(C)C)C(=O)C[S+]([O-])Cc2nc(-c3ccc(Cl)cc3)oc2C)cc1
COc1cc(C=CC(=O)NCc2ccc(O)c(OCc3ccccc3)c2)ccc1O
CCCc1cc(C(=O)NC(CN2CCc3ccccc32)c2ccccc2)n(C)n1
CCOC(=O)CCC(=O)NC(=O)C(Cc1ccccc1)NC(=O)C(Cc1ccccc1)NCC(C1CCCCC1)C(O)C(O)C(O)CC(C)C
O=c1ccc2c3c(ccc2o1)C(O)C(O)C(CO)O3
CONc1nc2cc(C)ccc2cc1Sc1ccccc1C(=O)C(=O)c1ccccc1Cl
O=C(Nc1ccc2c(c1)C1CCC(C2)N1S(=O)(=O)c1ccc(-c2ccc(F)cc2)cc1OC(F)F)C1CCCCC1
COC(=O)N1CCCC1Nc1ccc(C(=O)C(=O)c2ccc(C(C)(C)C)cc2)cc1
C=C1C(O)C(OC)CC2(C)C1CCC1C2CCC2(C)C(c3ccc(=O)oc3)CCC12O
Nc1cccc(-c2nn(CC(=O)NC3CC3)cc2-c2ccnc3[nH]c(-c4ccc(F)cc4C4CC4)cc23)n1
CN(CCCN(C)CC(N)=O)CCCN(C)C1c2ccccc2C(=O)c2ccccc21
O=C(c1cccnc1)S(=O)(=O)c1cccc(NN2CCCCCC2)c1
COCc1c(C)c(OC(=O)CC(C)C)c2c(OC(=O)CC(C)C)cccc2c1OC(=O)CC(C)C(=O)OC(CC(C)C)C(Cl)(Cl)Cl
CC(C)c1nc(SC(=O)CNCC2CCCO2)c2c(=O)n(C)c(=O)n(C)c2n1
CC1CC2CC3CCC4CC(=O)OCC4C3CCC2(C)C1C(O)C=C1CC(C)(O)CC(=O)O1
Cn1ccc2cc(-c3nn(CCCC(=O)O)cc3-c3ccncc3)ccc21
CC(C)C(=O)c1c(N)n[nH]c1-c1ccc(F)cc1ONc1ccccc1Cl
CCSc1ccc(F)c(C(=O)N2CCc3nc(-c4cc(Cl)cc(Cl)c4)nc(OC)c3C2)c1
CC(C)Nc1cc(C(F)(F)F)cc2ncc(Nc3ccc(OCC#CC(C)(C)N(C)C)cc3)nc12
COc1ccc(C(=O)Nc2c(C)nn(C)c2C(F)(F)F)cc1
O=C(NC1CCCCC1)c1ccc(CS(=O)(=O)Cc2ccccc2C(F)(F)F)o1
COc1cc2ccccc2cc1-c1ccc(F)s1
COc1ccc(NS(=O)(=O)c2ccc(-c3sc(C)c(CC(=O)O)c3C)cc2)cc1
OC1(c2ccc(Cl)cc2)CCN(C2CCCCC2)CC1
O=C(c1ccc(N2CCC(N3CCCCCC3)CC2)c(F)c1)N1CCCCC1
O=C1OC(=O)c2c1ccc(Br)c2[N+](=O)[O-]
Cc1cccc(-c2ccc(N3CCC(C(=O)Nc4cc(C(F)(F)F)cc(C(F)(F)F)c4)C3)nn2)n1
NCCC(=O)Cn1cc(C2CCNCC2)nn1
COc1cccc(-c2ccc(C(=O)NCCN3CCSCC3)s2)c1
O=C(c1cccc(Br)c1)N(c1ccccc1)c1ccnc(NCCCO)n1
CC(=O)Nc1ccc(N2C(=O)c3ccccc3C2=O)cc1Cl
O=C(CS)N1CCN(Cc2csc(-c3ccc(C(F)(F)F)cc3)n2)CC1
CNc1nnc(-c2ccc(C(=O)C3CCN(C(N)=O)CC3)cc2)c2ccccc12
COc1ccc(-c2n[nH]c3c2CN(C(=O)Cc2ccccc2)CC3)cc1OC
CC(C)n1cc(C(=O)c2cncc(NC(=O)c3cnn4cccnc34)c2)c2cncnc21
COCC1CN(c2ncc(F)cc2CN)CC1CN
NCCCCC(NC(=O)C1CCC2CN(C(=O)CCc3ccccc3)CC(=O)N21)C(=O)c1nccs1
O=C(C=Cc1ccc(N2CCCCC2)cc1)C(=O)c1ccc(NCCCn2cc(NNc3ccc4c(c3)C(C3CC3)CC4)cc2C(=O)N2CCC2)cc1
COc1cc(C(=O)NC2CCN(C)CC2)ccc1Nc1ncc2c(n1)-c1c(nn(C)c1-c1cccc(Cl)c1)CC2
CCC(=O)C(c1nc2ccc(-c3ccc(CO)cc3)cc2s1)S(=O)(=O)CC
O=C(C1CCCC1)S(=O)(=O)c1ccc(NN2CCCCCC2)cc1
CCCCCCCCCC(C)C(=O)OCC[N+](C)(C)C
CCOc1cc(C2C3=C(CCCC3=O)OC3=C2C(=O)CCC3)ccc1O
Cc1ccc(-c2ccc(C#N)c(NCc3ccc(Cl)nc3)n2)o1
CCCC(CCCOc1ccccc1)c1ccc(ON(C)Cc2ccccc2)cc1
O=C(COC(=O)c1ccccc1C=NOCc1cccc(C(F)(F)F)c1)c1ccc2c(c1)OCCO2
COc1ccccc1-n1nnc(CC(=O)c2c(O)n(C)c(=O)n(C)c2=O)n1
COc1cccc(-c2coc3cc(OCCCN4CCNC(C)C4)ccc3c2=O)c1
O=C(CCCn1ccc(=O)[nH]c1=O)N1CCC(c2ccc(F)cc2)CC1
COc1cccc2c1C(=O)c1c(O)c3c(c(O)c1C2=O)CC(O)(CC1CC(N)C(O)C(C)O1)CC3OC1CC(N)C(O)C(C)O1
CSc1ncnc2c1ncn2C1OC(C(=O)NCc2ccccc2Cl)C(O)C1O
COC(=O)C1=NNC(=O)CC1c1ccccc1
COCC1c2nnc(-c3c(F)cccc3C#N)n2CCN1S(C)(=O)=O
c1ccc(-c2cc(-c3cc(-c4ccccc4)on3)cc(-c3ccncc3)n2)cc1
CCCSc1nc(=O)c2c(N)ncnc2n1C1OC(CO)C(O)C1O
CCCC(C#N)NC(=O)Cn1c(C2CC2)nc2ccc(-c3ccc(CC)nc3)cc21
CC1=C(C(=O)Nc2cc(C)cc(C)c2)C(C2CCCCC2)C(C(=O)Nc2cc(C)cc(C)c2)=C(C)N1
Cc1ccccc1S(=O)(=O)N1CCN(C(=O)c2cc(COc3ccc(F)cc3)on2)CC1
CNc1nc(Nc2ccc(C(=O)N3CCN(CC4CCCN(C)C4)CC3)cc2OC)ncc1Cl
O=C(CCCNC(=O)c1ccccc1Cl)Nc1nnc(N2CCOCC2)s1
COc1cc2c(C(=O)CN3CCOCC3)cnc(C)c2cc1OCC1CC1
CCCn1cnc2c(N)ncnc21
CCCCCCCCCCCCCCCCNC(=O)c1ccc(C(=O)NC(CCCNC(=N)N)C(=O)NCCCNC(=N)N)cc1
COc1cccc(CNC(=O)C(=O)NCN2CCCOC2S(=O)(=O)c2cccs2)c1
CC(C)c1ccc2c(n1)c(N1CCCC1)cc1ccccc12
CC(O)C(C)C1CCC2C3CCC4CC(O)C(NC(=O)CC(C)(O)C(F)(F)F)CC4(C)C3CCC12C
CC(=O)c1ccc(Oc2c3ccccc3nc3oc4ccccc4c23)cc1
CC=CC=CC(=O)NC(C)c1ccccc1F
COc1ccccc1N(Cc1ccccc1)C(=O)c1cc(C)nn1-c1ccccc1
CS(=O)(=O)c1ccc(-c2cc(-n3ccc4c(C(F)(F)F)ncnc43)ccc2F)cc1
NC(=O)c1cccc(S(=O)(=O)N(CCBr)CCBr)c1
Cc1ccc(C(=O)NC(=Cc2ccccc2)c2ccccc2)cc1C
CN(C)C(=O)C1=C(O)C(NCCN2CCC(O)C2)C2CC3Cc4cnc5ccc(Br)cc5c4C(=O)C3=C(O)C2(O)C1=O
COc1cc(N2C(N)=NC(N)=NC2(C)C)c(OC)cc1Cl
CCC(C)C(NC(=O)C(CC(C)C)NC(=O)C(CCCNC(=N)N)NC(=O)CNC(=O)C(N)Cc1c[nH]c2ccccc12)C(=O)OC
O=S(=O)(Nc1ccc(NC(=S)Nc2ccccc2)cc1)c1ccccc1
Nc1cccc(-c2cc(-c3cn[nH]c3)c3cc(C(=O)NC4CC4)ccc3n2)c1
Cc1cccc(C)c1NC(=O)Cc1coc2cc3c(cc12)CCC3
O=C(CCc1ccccc1)c1cccc(Cl)n1
CCOC(=O)C1CCCN(C(=O)COC(=O)c2ccc(Cl)cc2NC(C)=O)C1
Nc1nc(Cc2ccc(NCC(=O)C3CCCCC3)cc2)cc(NCCO)n1
CN(C1CCN(CCc2ccccc2)CC1)S(=O)(=O)c1ncccc1[N+](=O)[O-]
Cc1csc(S(=O)(=O)NCC2CC(CC(F)(F)F)(N3CCCCC3)C2)c1
COc1cccc(C(=O)Nc2nc(-c3ccccn3)cc3c2Cc2ccccc2-3)c1
NNC(=S)N1CCC(C(O)(c2ccccc2)c2ccccc2)CC1
CC1(C)C(C(=O)NCn2cc(CCC3COc4ccccc4O3)c3ccccc32)C1(C)C
CCOC(=O)C1C(c2ccc(C(C)(C)C)cc2)CC2CCC1N2CC=Cc1ccccc1
N#Cc1ccc(-c2ccc(S(=O)(=O)NC(CO)CCc3ccccc3)s2)cc1
CCc1nn2c(=O)c(C(=O)OC)c(C)nc2s1
CCN(CC)CCN1C(=O)c2ccccc2NC1c1ccc(C)s1
CCNC(=O)C12CCC(C)(C)CC1C1=CCC3C4(C)CSC(C)(C)C4CCC3(C)C1(C)CC2
CC1CCC2C(CC3C(=O)OC4OC5(C)CCC6C(C)CCC3C46OO5)C(=O)OC3OC4(C)CCC1C32OO4
Oc1ccccc1-c1cncc(OCCCCN2CCCC2)c1
COC1CCC2C(O)N1C1=C3C(=O)C(=C(C)C1=O)N(CC(=O)O)C(COS(=O)(=O)O)(C3CO)N2C
c1nc(NCC2CCCCC2)c2ccc(C3CCCCC3)cc2n1
NC(=O)OCc1noc(-c2ccc(Cl)cc2)n1
CC1COCCN1c1nc(-c2ccc(NC(=O)Nc3ccc(C(F)(F)F)cc3)cc2)nc(N2CCOCC2)n1
CCc1ccccc1NC(=O)CSc1cn(CC(=O)Nc2ccc(OC)cc2C)c2ccccc12
COc1ccccc1CN(Cc1cccs1)Cc1nnnn1CS(=O)(=O)O
COC(=O)c1cc(-n2c(=O)n3n(c2=O)C(C(=O)NCc2ccc(F)cc2)C=CC3)ccc1Cl
O=c1c(F)cc2c(F)ccc(F)c2n1C1CC1
O=C(O)CSc1ccccc1Br
CN(Cc1ccc2c(c1)OCCO2)S(=O)(=O)c1cccs1
COc1cccc(N2CCN(C(=O)N3CCC(S(=O)(=O)c4nc(-c5ccccc5)no4)CC3)CC2)c1
CC(C)(C)CN1CCc2c(sc(NC(=O)c3noc4c3CCC4c3ccccc3)c2C(N)=O)C1
COCCNCc1cccc(C(=O)N2CCCC2c2ccco2)n1
Cc1cccc(NC(=O)Nc2ccc(-c3ccc(-c4nc5ccc(C)cc5[nH]4)cc3)cc2)c1
COCCN(C(=O)COC(=O)CCC(=O)c1ccc(F)cc1)c1c(N)n(Cc2ccccc2)c(=O)[nH]c1=O
O=C1C(Cc2ccco2)C2(CCN(c3ncc(F)cn3)CC2)CN1CCO
CCOP(=O)(OCC)C(Nc1ccnc2cc(Cl)ccc12)c1ccc(Cl)cc1
CCCCCN=C1N(C#N)CCN1CCCC
NC(c1cccc(F)c1)c1nc(=O)c2ccccc2[nH]1
CCN1CCNC(=O)C12CCCN(S(=O)(=O)c1cccs1)C2
COC(=O)C(COC1C=CC(N(C)C)C(OC2OC(CO)C(O)C(O)C2O)C1O)CP(=O)(O)O
O=c1cc(COc2ccc(Cl)cc2)[nH][nH]1
CNC(=O)c1cccc(Oc2nc(Oc3cccc(C(=N)N)c3)c(F)c(-c3ccc(C(=O)O)cc3)c2F)c1
Cc1cc(NC(=O)CSc2nnc(-c3c[nH]c4ccccc34)n2CC(C)C)no1
N#CC(N=Nc1cc(C(=O)O)ccc1Cl)=C1SC=C(C(=O)O)N1c1ccc(Cl)cc1
Clc1ccc(-c2n[nH]c3c2CCCC3)cc1
COc1cc(NC(=O)c2ccc(-c3ccccc3)cc2)ccc1OCC(=O)NCCN(C)C
Cc1ccc(Cn2c(NCc3ccccc3C(F)(F)F)nc3c2C(=O)CC(C)(C)C3)cc1
O=C(NCC1CCC1)c1ccc(-c2n[nH]c3c2Cc2cc(C(=O)N4CCCCC4c4ncccc4F)ccc2-3)cc1
O=C(O)C1(O)C(Cl)CC2CC(Cl)=CCC21
CCONC#CC(=O)CC1CCC2(C1)OOC1(O2)C2CC3CC(C2)CC1C3
CCNC(=O)Nc1cn2c(-c3ncc(Cl)cc3Cl)cc(-c3cccnc3)cc2n1
O=c1c2ccccc2oc2cc(OCCCCN3CCN(CCCNc4c5ccccc5nc5ccccc45)CC3)ccc12
Clc1cccc(N2CCN(C3CCC3)CC2)c1
COc1cc(C)cc(OC)c1Oc1c(C=O)c2ccccc2c2ccccc12
CC(NC(=O)C=Cc1ccc(O)cc1)C1=CC(C)(C)Nc2ccc(cc2F)COC1=O
COc1ccc(Cc2ccc(O)c(CN3CCOCC3)c2)cc1
FC(F)(F)Oc1ccc(CNC2Cc3ccc4sccc4c3C2)cc1
Cc1cc2c(C(=O)NCCCO)csc2cc1Cl
CCN1C(=O)SC(=Cc2cn(CC(=O)Nc3cc(C)on3)c3ccccc23)C1=O
Cc1ccc(-c2nn(Cc3ccccc3)c(=O)c3ccccc23)cc1S(=O)(=O)NCc1ccccc1
Cc1[nH]nc2c1C(=O)c1ccccc1-2
COCCN(CC1CC1)c1cc(C)nc2c(-c3ccc(Cl)cc3Cl)nn(C)c12
CC1(C)C(C=C(Cl)Cl)C1(C)C
COc1c(OC)c2c(c3c1OC(C)C(OC(=O)c1ccccc1)C(C)(OC(=O)c1ccccc1)C3OC(C)=O)C(=O)c1ccccc1C2=O
CC(C=CC1=C(C)CNCC1)=CCO
COc1cccc(-n2c(=O)c(F)c3c(C(F)(F)F)cc(C4CC4)cn3c2=S)c1OC
Nc1ccccc1NC(=O)c1ccc(CN2CCC(n3nccc3NC(=O)c3ccc(F)cc3)CC2)cc1
COc1ccc(C(=O)Nc2cc(C(=O)NC(C)c3ccccc3)cc(C(=O)NC(Cc3ccccc3)C(O)CNCc3cccc(C)c3)c2)cc1
CCn1c(=O)c2c3c(sc2n(CC)c1=O)CCCC3
COCOn1cc(C(=O)O)cnc1=O
Cc1ccc(NC(=O)c2nc3cc(N)ccc3o2)cc1Cl
Cc1ccc2nc(NC(=O)C3CCCO3)sc2c1
C=CC(=O)Oc1cc2ncnc(Nc3ccc(Br)c(Br)c3)c2cc1NCCNC(C)=O
CCCCCCCC1(CC)CC(CCCCCF)(CCCCCC(O)COC(=O)C=C(C)C(C)(C)C)C(C(CCCCCC)C(O)C(N)=O)=NN1
C=C(C(=O)C(OCC(=O)OC(C)=O)C(C)COC(C)=O)C(C)COc1ccccc1
CCOCC1=C(C(=O)N2CCC(c3ccccc3)CC2)C(c2ccc(OC)c(OC)c2)NC(=O)N1
Cn1ncnc1-c1ccc(C(O)(C(F)(F)F)C(F)(F)F)cc1
c1ccc2c(c1)nc(N1CCNCC1)c1[nH]cnc12
CC(=O)c1sc(NC(=O)Nc2ccccc2)nc1C
CCCCCCCCCCCCCCCC(=O)Nc1ccc(NC(=O)CN2CCN(C)CC2)cc1
O=C(CCOc1ccc(F)cc1)NC(Cc1cc(F)cc(F)c1)C(O)C1CC(OCc2ccc3ccccc3c2)CCN1
COc1ccc2c(c1OC)CCC1CC3c4cc(NS(=O)(=O)c5ccccc5)ccc4CCN3C21
O=C(c1cc2cc(F)ccc2[nH]1)N1CC2CNCC(C2)C1
CCCOC(=O)ON=C1CC(O)(C(C)O)OC1C(O)C(O)CO
C[N+](C)(C)Cc1ccccc1C=Cc1ccc(Br)cc1
CCN(CC)C(=O)CN1CCN=C1SCc1cccc(C(F)(F)F)c1
O=C1CC(c2ccccc2F)C(=O)N1N1CCN(CCc2ccccc2)CC1
Cc1ccc2[nH]c(CC(=O)NN3C4CCC3CC(CCc3ccccc3)C4)nc2c1
O=C(C=Cc1cn(CC(=O)N2CCN(C(=O)Cc3ccccc3)CC2)nn1)c1ccc(O)cc1O
CCC(C)(NC(=O)c1cc(-c2ccnc3ccccc23)nc2ccccc12)C12CCCN1CCC2
O=C1CC(=O)CC(c2ccc(-c3ccc(F)cc3)cc2)C1
Cc1cc(=O)oc2cc(OCCOc3ccccc3)ccc12
O=C(NCC(c1cccs1)N1CCOCC1)c1ccco1
O=C(C1CCC(NC(c2cnccn2)c2ccc(F)cc2F)CC1)N1CCCC1
O=C1Nc2ccc(Cl)cc2C1=NNC(=S)N1CCOCC1
CCOC(=O)Cn1nnc(-c2nn(-c3c(Cl)cc(Cl)cc3Cl)c(-c3ccc(Cl)cc3)c2C(=O)Nc2ccc(C(F)(F)F)cc2)n1
Cc1cc(O)c2c(=O)c3c(O)cc4c(c3oc2c1)C=CC(C)(O)O4
O=C(CN1CCN(Cc2ccc(F)cc2)CC1)Nc1ccc2c(c1)OCCO2
O=C(Nc1cccc(-c2ccc(-c3nc4cc(F)ccc4[nH]3)s2)c1)c1cccc(Cl)c1
C=CC1CC1(NC(=O)C1CC(OCc2ccccc2C(F)(F)F)CN1C(=O)C(N)CS)C(=O)NS(=O)(=O)C1CC1
NC(=S)NN=C(c1ccc(OC(F)(F)F)cc1)c1cc2cc(Br)cc(Br)c2oc1=O
Cc1cnn(CC2CCCN2C(=O)c2ccn(C)n2)c1
COc1cc2c(c(OC)c1)C=C(CNS(=O)(=O)c1ccccc1F)CC2
COc1cccc(CC(=O)Nc2c(C(=O)c3ccccc3)oc3ccccc23)c1
O=C(O)CCCC(=O)Nc1ccc(N=Nc2ccc([N+](=O)[O-])cc2)cc1
COc1cccc(C=CC(=O)c2ccc(OCCCCCCCCCCCCCC(=O)O)cc2O)c1OC
CCCNc1c(NC(=O)Nc2c(C(C)C)cccc2C(C)C)c(=O)c1=O
CCCCNCC(=O)OC(=O)c1cc2ccccc2o1
COc1cc2ncnc(N3CCN(C(=O)Nc4ccccc4)CC3)c2cc1OC
O=C(NN=Cc1cn(-c2ccccc2)nc1-c1ccc(Br)cc1)c1ccc2c(c1)OCO2
CC1OC(OC2C(Sc3nc(-c4ccccc4)c(-c4ccccc4)[nH]3)OC(CO)C(O)C2O)C(O)C(O)C1O
O=C(CSc1nnc(-c2ccncc2)n1Cc1ccco1)c1ccccc1
O=C(CCN1C(=O)C(=CC=Cc2ccccc2)SC1=S)OCc1cc(=O)n2nc(C3CCCCC3)sc2n1
COc1ccc(-c2cc(C=NNc3ccnc4cc(Cl)ccc34)c3ccccc3n2)cc1
CC1COc2c(C(=O)O)cc(NC(=O)c3ccccc3C(=O)O)c3c(=O)c(C(=O)O)cn1c23
Cc1ccc(C2=NN(C(=O)c3ccncc3)C(c3ccc4c(c3)OCCO4)C2)cc1
COc1ccc2c(c1)c(C#N)c(NC(=O)CCCCOc1ccccc1F)n2CCC(N)=O
O=c1oc2ccccc2s1
CC1(C)CCC2(C#N)CCC3(C)C(C(=O)C=C4C5(C)C=C(C(=O)O)C(=O)C(C)(C)C5CCC43C)C2C1
CCN(C)CC(O)COc1ccccc1OCC(O)CNC(C)C
CCOC(=O)C1CC2CCC(C1)N2NC(=O)c1ccccc1Cl
CCC1=CC2CN(CCc3c([nH]c4ccccc34)C(C(=O)OC(C)=O)(c3cc4c(cc3OC)N(C)C3C(O)C(COC)C5C=CCN6CCC43C56)C2)C1
Cc1cc(C)n2c(-c3ccnc(NCC(C)C)n3)c(-c3ccc(F)cc3)nc2n1
CN1CCN(C2OC(n3nnn(CC(=O)CO)c3=O)C(O)C2O)CC1
COC(=O)C=C(C(=O)O)C(C)C
O=NN(CCNC(=O)Oc1ccc(OC(F)(F)C(F)F)cc1)Cc1ccc(C(F)(F)F)nc1
CNCC(=O)N1C(=O)N(c2ccc(F)cc2)C(=O)C1CCOC
CC(=CC(=NNC(N)=S)c1ccc(Cl)cc1)c1ccc(Cl)cc1
COc1ccc(-c2ccc(C(=O)N3CCc4ccccc43)cc2)cc1OCC=Cc1cc(OC)c(O)c(OC)c1
CCc1nn(-c2ccc3[nH]nc(N)c3c2)c2ccc(C(=O)NC3CCC(F)(F)CC3)cc12
CC(C)CC(C(=O)OCc1ccccc1)C(CNCC#N)C(=O)NO
Cc1cc(C(=O)C2(c3cncnc3)CCN(C(N)=O)CC2)on1
COc1cccc(CNCCC(c2ccccc2)c2ccccc2)c1
Cc1c(Cl)cccc1-n1c(=O)c2sc3ccccc3c2n(CC(=O)N2CCCC2)c1=O
O=C(NCCCn1cncn1)c1ccc(CSc2ccccc2)cc1
C=C(Cl)C(=O)OC1C(O)C(C)CC23OC2(C)C(OC(=O)C2(C)OC2C1O)C3=O
CCC(=O)NC(c1ccncc1)C12CC3CC(CC(C3)C1)C2
O=C(Nc1cccc(S(=O)(=O)c2ccc(Br)cc2)c1)OCCc1nc2ccccc2[nH]1
CC(C)C=C(C(=O)c1ccc(F)cc1)N(C)C
COc1ccccc1N1CCN(c2ccc(NC(=O)C(=O)N3CCCCC3)cc2)CC1
Cn1ccnc1SCc1cc2ccccc2o1
Cc1ccc(N2C(=O)C(=Cc3ccc(-c4cc(Cl)ccc4OCC(=O)O)o3)C(=O)NC2=S)cc1
O=c1cc(-c2ccccc2)oc2cc(OCc3ccccc3)cc(O)c12
CC(C)C(NC(Cc1ccccc1)C(=O)NC(Cc1ccccc1)C(=O)NC(=O)N1CCCCC1)C(=O)O
CCc1cc(Nc2cc(C)ccn2)n2nccc2n1
CC(=O)NCCn1c(=O)sc2cc(C(=O)c3ccccc3)ccc21
O=c1nc[nH]c2c1ncn2C1CC(OS(=O)(=O)NCC(F)(F)F)C(CO)O1
CC(C)n1c(C=CC(=O)C=Cc2cccc([N+](=O)[O-])c2)cc2c(=O)[nH]c3ccccc3c21
Cc1ccc(-c2c3nc(c(-c4ccc(C)cc4)c4ccc([nH]4)c(-c4cc[n+](C)cc4)c4ccc([nH]4)c(-c4ccc(C)cc4)c4nc2C=C4)C=C3)cc1
Cc1ccc(-c2cnc3cc(C(C)C)cnn23)cc1
O=C(COc1ccc(Cl)cc1Cl)N(CCCN1CCOCC1)c1ccccn1
Cc1cc(C#N)ccc1-c1ccc(S(=O)(=O)Nc2nc(-c3ccccn3)cs2)cc1
N=C(N)c1ccc(C(=O)NC(=O)CNC(=O)C(CC(=O)O)NC(CC(=O)O)C(=O)O)cc1
COc1cc2ncnc(Oc3cccc(NC(=O)Nc4cc(C(C)(C)C)nn4-c4ccc(F)cc4)c3)c2cc1OC
COc1ccc(C=NN2CCN(c3ccccc3Cl)CC2)cc1
CC(C)CC1c2ccccc2S(=O)(=O)N(C)c2ccccc2N1CC(=O)N1CC=C(c2ccc(Cl)c(Cl)c2)CC1
Cc1c(CN2CCc3nn(C)c(C(=O)NCCc4ccccc4F)c3CC2)cnn1C
CC(=O)Nc1ccc(S(=O)(=O)N2CCN(S(=O)(=O)c3ccccc3F)CC2)cc1
CC(C)N1CCc2nc(-c3ccc(N4CCOCC4)nc3)nc(N3CCN(C(=O)OCc4ccccc4)CC3C)c2C1
CC1OC(=O)C2C1CC1OC1C(=O)C(CO)=CC1OC12
COC(=O)c1cn(N2C(=O)c3cccc(OC)c3C2=O)c(-c2ccc(F)cc2)c1C(C)=O
Cc1ccc(CN2CCN(Cc3ccc(CN(C)C)s3)CC2CCO)o1
CCCC(=O)OC(=O)c1ccc(-c2ccc(C3CC4(C)C(C(=O)O)CCC4C4CCC5=CC(=O)CCC5=C34)cc2)cc1
CC(Sc1nc(-c2ccoc2)nc2ccccc12)C(=O)Nc1ccccc1
c1ccc(Nc2ncnc(N3CCOCC3)n2)cc1
CCc1ccccc1NS(=O)(=O)c1ccc2[nH]cc(C(=O)NN=C3CCCC3)c(=O)c2c1
CCOC(C)c1ccc(C(=O)NC2CCc3cc(OC)c(OC)c(OC)c3C3=C2C=CC(=O)C3=O)cc1
c1coc(-c2nnc3n2CCC(NCc2ccsc2)C3)n1
N=C(N)NCCCC(NC(=O)C(Cc1ccccc1)NS(=O)(=O)c1ccc2ccccc2c1)C(=O)c1nccs1
Cc1ccc(C)c(CN2CCNC(=O)CC2C(=O)NCC2CC2)c1
O=C(Nc1ccccc1C(=O)O)c1ccc(CNc2ccc(C(F)(F)F)cc2)cc1
CS(=O)(=O)OC(=O)CN1CCN(C(C#N)c2cccnc2)CC1
Cc1ccccc1CNC(C)C(=O)NS(=O)(=O)c1ccc2c(c1)c(=O)n(C)c(=O)n2C
Cc1cc(C)c(C(=O)C(C)C(c2ccccc2)c2ccc(Cl)cc2)c(C)c1
O=C(Oc1ccc2oc(=O)ccc2c1)c1ccccc1
Cn1cc(-c2ccc(CC(C#N)NC(=O)C3NC4CCC3C4)cc2)cc(C#N)c1=O
CCCCCCCCCC1COC(=O)C1
COc1c(OC(C)C)ccnc1C[S+]([O-])C1=NCCS1
CC1C(=O)N=C2C=Cc3c(ccc4c3-c3ncc(-c5cnn(C)c5)cc3CC4)C21O
O=C(O)C(c1ccccc1)N1C(=O)c2ccc(Br)cc2C1=O
CC(C)n1cc(CNC(=O)c2ccncn2)c(Cn2cccn2)n1
CCC(=O)CN1C(=O)C(NC(CN2CCCCC2)c2ccc(OC)cc2)Oc2ccccc21
CN(Cc1ccsc1)C(=O)c1ccc(-c2cccnc2)s1
COc1cc2c(cc1OCc1ccc([N+](=O)[O-])cc1)C(=O)NC1CCCN1C2=O
COSc1nc2ccccc2c(=O)n1CCC(=O)CNC1CCS(=O)(=O)C1
N=C(N)CCNC(=O)c1cc(CC(=O)N2CCOCC2)cc(-c2ccc(CCNC(=N)N)cc2)c1
O=C1C=C2N(C(=O)c3cc4cn[nH]c4cc3O)CC3CC23c2ccc(Cl)cc21
CC(C)C1CNP(=S)(N(C)C)N1C
COc1ccc(S(=O)(=O)N(C)C(=O)CN(C)C(=O)NC2CCCCC2)cc1
CCOC(=O)N1CCN(CC(=O)NC(=O)c2ccc3ccccc3c2)CC1
CCOc1ccc(C(=O)Oc2ccc3c(C)c(C)c(=O)oc3c2)cc1
O=[N+]([O-])c1ccc2[nH]c(-c3ccccc3)nc2c1
COc1cc(NC(=N)Nc2nnc(C(=O)NC3CCCc4ccccc43)o2)ccc1-c1cnco1
O=C(NCC1CCCCC1)C1C2C=CC3C2=NN(Cc2ccccc2)C(=O)C31
COc1ccccc1CNC(=O)CCCCCCN1C(N)=NCC1C
COc1cc(C(=O)NC2CCN(Cc3ccccc3)C2)c(F)cc1OCc1ccccc1
CN(C(=S)NC(=O)c1sccc1Br)C1CCS(=O)(=O)C1
COc1ccc(NC(=O)C(=O)NCCc2csc(-c3ccc(C)cc3)n2)cc1
c1cc(C2=NCCN2)ccc1Oc1ccc(C2=NCCN2)cc1
O=C(Nc1nnc(-c2ccc([N+](=O)[O-])cc2)s1)c1ccc(Br)o1
NC(N)=NCCCC(NC(=O)c1c[nH]c2c1CCC(=O)N2)C(=O)O
COc1ccc(-n2c3ccccc3c3cnn(-c4cccc(C(=O)NCCCN(C)C)c4)c(=O)c32)cc1
COC(=O)C1=C(C)NC(C)=C(C(=O)OC)C1c1ccc(C(C)C)o1
N=c1c2ccccc2nc2n1CCCCC2
COc1ccc(C(=O)N2CCc3[nH]cnc3C2)cc1
C=C(C)C(=O)Nc1cc(Nc2ccc(I)cc2F)nc(OC)n1
CCC(=O)Nc1ccc2c(c1)N(C(=O)CN(C)C)c1ccccc1CC2
CCCCN(CCCC)Cc1c(-c2ccccc2)sc2[nH]c(=O)c(C(=O)O)cc12
Cc1cccc(N(CC(=O)NN=C(N)N)S(C)(=O)=O)c1C
Clc1ccc(-c2nnc(Cn3c(-c4cncnc4)nc4ccccc43)o2)c(Cl)c1
Cc1ccc(S(=O)(=O)N2CC(c3nc4ccccc4nc3C)C2)cc1
Oc1ccc2c(c1)CCC1C2CCC2(CCN3CCN(Cc4ccccc4)CC3)c3cc(O)ccc3CC12
Cc1ccccc1N(C(=O)OCc1ccccc1)N(C(=O)OC(C)(C)C)C(C)C
COc1cc(C(=O)CCC2CN(CC(C)C)C(=O)O2)cc(OC)c1OC
Cc1cccn2c(=O)c3cc(C(=O)N4CCCC4)sc3nc12
Cc1cc(C(=O)CSc2nnc3c4ccccc4n(C)c3n2)c(C)n1-c1ccc2c(c1)OCO2
N#Cc1ccc(Nc2ncnc(SCc3c(F)cccc3F)n2)cc1
CCN(CC)C(=O)CSc1nnc(-c2cccc(S(=O)(=O)N(CC)CC)c2)n1-c1ccc(C)cc1
CCOc1ccc(CC(=O)Nc2ccc(OC)cc2OC)cc1OCC
Nc1nc(NC(=O)c2ccc(Cl)s2)nn1C(=O)c1ccco1
CN(C)N1CCC(C(=O)c2cc3c([nH]c4ccccc43)c(-c3ccc(C(C)(C)C)cc3)n2)CC1
O=C(C(=Cc1ccc(Br)cc1)SCc1ccc(Br)cc1)c1ccc(Br)cc1
O=C(OCc1ccc([N+](=O)[O-])cc1)c1cc2cc(CCl)ccc2oc1=O
CC1CN=C(NS(=O)(=O)c2ccc(C(C)C)cc2)S1
CCC1(CC)C(=O)OCC1NC(=O)Nc1cccc(OC)c1F
Cc1nccc(N2CCN(Cc3coc(-c4ccccc4C)n3)CC2)n1
O=C(NN1C2CCC1CC(Cc1ccoc1)C2)c1c(O)cccc1O
CCCC(=O)c1cccc(ONC(CN2CCOCC2)c2ccc(F)cc2)c1
CN(C(=O)c1cc(Br)ccc1NS(=O)(=O)c1cccc2nsnc12)C1CC2CCC1C2
O=C(c1cccc(F)c1)N1CCN(Cc2c[nH]nc2-c2ccc(F)cc2F)CC1
CC(C)(C)N(NC(=O)c1ccccc1)C(=O)c1ccccc1
Nc1nc2c(cnn2CCc2ccc3ccccc3c2)c2nc(-c3ccco3)nn12
S=C(NN=c1c2ccccc2[nH]c2ccccc12)Nc1ccccc1
COc1ccc(NC(=S)N2CCC(c3nc4ccccc4s3)CC2)cc1
COC(=O)Cc1nn(-c2ccc(Cl)cc2)c(SCC(=O)Nc2ccccc2OC)nc1=O
O=S(=O)(c1ccccc1)c1ccc(-c2cnc(C3CC3)o2)cc1
CC(C)(C)C1CCc2nc3ccccc3cc2C1=O
CCCCN(C(=O)c1ccco1)c1nnc(-c2ccc(NC(C)=O)cc2)s1
CC(C)Cc1ccc(C(C)(C)C)cc1NC(=O)c1ccc(S(=O)(=O)N(C)C)cc1Cl
Cc1ccc(C(=O)N2CCOCC2)cc1S(=O)(=O)NC1CC1
Nc1nonc1-n1nnc(C(=O)NN=Cc2ccc(C(=O)O)cc2)c1CN1CCN(c2ccccc2O)CC1
O=S(=O)(c1ccc(Cl)cc1)c1nnn2c1nc(NCc1ccco1)c1sccc12
COc1ccc(CC(Cn2ccnc2)c2c3ccccc3cc3ccccc23)cc1
COc1ccc2[nH]cc(C=CC(=O)c3cc(OC)c(OC)c(OC)c3Br)c2c1
CN(C)c1ccc(C=NNc2c3c(nc4c(C(=O)OC(C)(C)C)cccc24)CCCC3)cc1
COc1cc(NCCCCCCOc2c3ccccc3nc3cc(Cl)ccc23)c2ncccc2c1
COc1ccc(C=C2SC(N3CCCC3)=NC2=O)cc1OC
COc1ccc(S(=O)(=O)N(C)c2ccc(C(=O)N3CCSCC3)cc2)cc1[N+](=O)[O-]
COc1ccc(Nc2nccc(N3CCC(Oc4ccc(C(C)(C)C)cc4)CC3)n2)cc1
COc1ccc(-n2cnc3cc(C(=O)NC(C)c4ccc(Cl)cc4Cl)ccc32)cc1
CN1CCC(Oc2ccc3c(c2)CCc2c(-c4ccc(OC(F)(F)F)cc4)noc2-3)CC1
CC(NC(=O)OCc1ccccc1)P(=O)(O)CC(CCCCCN)C(=O)O
C=C1C(=O)C23CCC4C(C)(COC(C)=O)CCCC4(C)C2CCC1C3
N#Cc1ccc(Nc2n[nH]c(SCc3ccccc3)n2)cc1C(F)(F)F
CC1CN(Nc2ccc(C(=O)CC3CCCO3)cc2[N+](=O)[O-])CC(C)O1
COc1cc(-c2nn(-c3ccccc3)ccc2=O)cc(OC)c1OC
COC(=O)C1CC2(Cc3ccccc3)CCCCC=C2N(C(=O)CNCc2ccc3c(c2)OCO3)C1=O
CN(CCc1ccccn1)S(=O)(=O)N1CCOCC1
Cc1ncc([N+](=O)[O-])n1CCN1CCN(CCCCCCCCCN2CCN(CCCN3c4ccccc4Sc4ccc(Cl)cc43)CC2)CC1
Cc1ccc(-c2ccc(=O)n(CC(=O)NCCc3ccccc3)n2)cc1C
COc1ccc(Cn2nc3c(c2C(C)C)CN(C(=O)NCc2ccc(C)cc2)C3)cc1
CC(NC(=O)N(C)C(C)(C)C)c1ccc(OC2CCN(c3cccc(N(C)CC(F)F)n3)C2)cc1
O=C(C(=O)c1cc([N+](=O)[O-])ccc1NNc1ccc(I)cc1)c1ccc(I)cc1
O=C1N(Cc2ccccc2)c2ccc(NCc3nn[nH]n3)cc2C12CCOCC2
COc1ccc(Cl)cc1C(=O)NNC(=O)COc1cccc2c1c(Sc1ccc3nc(C)oc3c1)cn2C
CCc1cc2[nH]c3cc4c(cc3-c3c(C)cc5c(C(C)C)c(O)c(=O)cc(OC)c5c3C)c(CC(=O)NCCCN(CC)CC)c(c2cc1OC)n4C
C=C(C)C1C(=O)c2c3c4cc5c2N1C(C(O)C(O)C1(CC)CCCN51)C4(C)CCC(=O)N3C
O=C(C=Cc1cccs1)NC1C(CO)C=C(CO)CC1NC(=O)c1cc(C(F)(F)F)cc(C(F)(F)F)c1
Clc1ccccc1-c1cccc2nc(NC3COCC3N3CCN(c4ccccn4)CC3)nn12
Cc1ccc2c(=O)c3cccc(C(=O)C(=O)c4cc(F)c(NOCC(C)C)cc4F)c3oc2c1C
CC1CC(N(C)S(=O)(=O)c2ccc(C(F)(F)F)cc2)CCN1Cc1ccccc1
COc1ccccc1C1NC(c2ccccc2OC)C(c2ccccc2)C(=O)C1c1ccccc1
CCOC(=O)c1cc(Nc2nc3ccccc3nc2C#N)cc(C(F)(F)F)c1O
CCCCn1c(N)c(N(CC(=O)NS(=O)(=O)c2cccs2)Cc2ccc(F)cc2)c(=O)[nH]c1=O
COC(=O)Oc1ccc(C(=O)OC)cc1
CCn1cc(NC(=O)N2CC(C)NC(C)C2)c2cc(Br)ccc21
CON1CCC(c2cccc(-c3nc(CC(C)C)no3)c2)CC1
CC1=C2CC3C4CCC(=O)C=C4CCN3CC2(c2ccc(Br)cc2)OC1=O
OCCC1OC(n2ccc3c(NCO)ncnc32)C(O)C1O
CC(=O)OC1C(=O)C2(C)CCC3OCC3(OC(C)=O)C2C(OC(=O)c2ccccc2)C2(O)CC(OC(=O)C=CC(=O)NC3CCCCC3)C(C)=C1C2(C)C
COc1cc(C=CC(=O)O)c(NC(=O)c2cccc([N+](=O)[O-])c2)cc1OC
CC(C)c1nn(C)c(N(C)C)c1CNCc1csc(C#N)c1
COc1ccc(CCC(=O)N2CCC(c3ccc(C#N)cc3)CC2)cc1
C=CCn1cnnc1SCC(=O)Nc1cc(C)cc(C)c1
CCCCCC=CCC=CCC=CCC=CCCC=CCCC(=O)Nc1ccc(C(=O)O)cc1
COc1ccc(S(=O)(=O)N(Cc2ccc(-c3ccncc3)cc2)C(C)C(=O)NO)cc1
CCCCCCCCCCCCCCCCN1c2ncc(C)cc2C(=O)N(C)c2cccnc21
O=C(Nc1ccc(Br)cc1)SC=Cc1ccc(Br)cc1
O=c1nc(NCCN2CCOCC2)[nH]c2c1ncn2C1OC(CSc2nc3ccccc3o2)C(O)C1O
Cc1cc(S(=O)(=O)N(C)CC(=O)O)ccc1F
CC(=Cc1nc2ccccc2[nH]1)C(=O)c1ccc(C)cn1
Cc1nn2cnnc2c2c1c1ccccc1n2C
O=c1[nH]c(=O)n(C2CC(O)C(CO)O2)cc1Br
O=[N+]([O-])Cc1nnc2sc(-c3c(Cl)cccc3Cl)nn12
CCN(CC(=O)Nc1ccccc1C)C(=O)c1nsc(Br)c1Br
COc1ccc(C=CC(=O)N2CCOCCS2(=O)=O)cc1
Cc1ccc(NC(=O)CCc2cc(C)no2)nc1
Cc1c(N(Cc2ccc(Oc3ccccc3)cc2)S(=O)(=O)c2ccc(C(=O)O)cc2)ncc2ccccc12
COC(=O)C1=C(C)NC(C)=C([N+](=O)[O-])C1c1cccc([N+](=O)[O-])c1
CSCCC(c1nnnn1C1CCCC1)N1CCN(c2nccs2)CC1
COc1cc(C=C2C(=O)N(c3ccccc3)N(c3ccccc3)C2=O)ccc1OCc1ccccc1
COc1ccc(C=C2Oc3cc(O)cc(O)c3C2=O)cc1
Clc1ccc(-c2cncc(CNc3ccccc3)c2)cc1
O=C(CC1SC(=NS(=O)(=O)c2ccccc2)N(c2ccccc2)C1=O)NCCc1c(-c2ccccc2)[nH]c2ccccc12
Cc1ccc(CC(=O)c2ccc(SNCc3ccccc3F)nc2)c(F)c1
COC(=O)Nc1cc(N)c(S(=O)(=O)Oc2ccc(Br)cc2)c([N+](=O)[O-])c1
CCC(=C(c1ccccc1)c1ccc(Br)cc1)c1ccc(S(C)(=O)=O)cc1
COC(=O)c1[nH]c(C=O)c(Cc2ccccc2)c1Cc1ccccc1
Cc1cc(SCC(=O)N(C)c2c(N)n(Cc3ccccc3)c(=O)[nH]c2=O)n(-c2ccccc2)n1
CC1N(c2cnn(C)c2)C(=O)COC12CCN(c1ccccn1)CC2
COc1ccc(-c2nn(-c3ccccc3)cc2C2CC(=O)N(c3ccc(F)cc3)C3=C2C(=O)CC(C)(C)C3)cc1
N#Cc1cccc(-c2ccc(C3(C(=O)N4CCc5ccc(C(F)(F)F)cc5C4)CCNCC3)cc2)c1
CCCS(=O)(=O)Nc1ccc(F)c(NC(=O)Nc2cncnc2OC2CCCC2)c1F
Cc1cccc(C(=O)C(=O)c2ccc3c(c2)sc2nc(-c4ccc(NN5CCOCC5)cc4)cn23)c1C
CC(C(=O)NCC1CCCO1)C1CC1(C(=O)NS(=O)(=O)C1CC1)c1ccc(Cl)cc1
COc1ccc(-c2nc(C3COCC3c3nc(-c4ccc(OC)nc4)no3)no2)cc1
CC(C)=CC(C)(O)C(C)(O)CCCC=CC=C(C)CC1OC(=O)C=CC1(C)O
Cc1ccc(C)c(S(=O)(=O)NC(=O)Cc2nc3ccccc3nc2N2CCCCC2)c1
Cc1ccccc1C1NC(=O)c2c([nH]c3ccc(Cl)cc23)N1
CC(Cc1c[nH]c2ccccc12)(NC(=O)OC1C2CC3CC(C2)CC1C3)C(=O)NC(Cc1ccccc1)C(=O)NCC1(c2ccccc2)CCCCC1
Cc1nc(Nc2ccccc2)nc2ccccc12
Cc1cc(C)nc(OC(C(=O)O)C2(c3ccccc3)NCC(=O)N(Cc3c(F)cc(F)cc3F)c3ccccc32)n1
CCCCCCCCCCC(OC1OC(C(=O)NC2CCCCC2)C(O)C1O)c1ccc(C2CCCCC2)cc1
COc1ccc(C(=O)CCCN2CCN(C)C2=O)cc1OC(C)c1cccc(NNc2ncncc2C2CCCCC2)c1
COc1ccc(C(CC(=O)c2cccs2)N2CCCCC2)cc1
CCCn1c(=O)c2nc(-c3ccc(OCCN(C)Cc4ccc(Cl)c(Cl)c4)c(OC)c3)[nH]c2n(CCC)c1=O
C[N+](C)(CC=Cc1ccccc1)CCBr
Cn1cc(-n2ccc(NC(=O)c3ncc(C#N)cc3Cl)n2)c2ncc(C(N)=O)cc21
O=C(O)c1ccc(CN2C(=O)c3ccccc3S2(=O)=O)cc1
NC(=O)CCC(NC(=O)C(N)Cc1ccc(O)cc1)C(=O)NCc1ccc(CNC(=O)C(CC(=O)O)NC(=O)C2CCC3(C=CC(=O)C=C3)CC2)cc1
CN1C2CCC(C(=O)N3CCCc4ccccc43)C1CC2
O=C(CSc1nnc2n1CCCCC2)NN=C1C(=O)Nc2ccc([N+](=O)[O-])cc21
O=c1c2ccccc2c(-c2cccc(Cl)c2)nn1CCCCN1CCCN(Cc2cccc(Cl)c2)CC1
Nc1ncnc2c1ccn2C=C1C(=O)NC(=O)c2cc(Br)ccc21
Clc1nc(CN2CCOCC2)n2c1sc1ccccc12
COc1cc(NCCOCCOC(C)=O)c2nc(C(C)(C)C)ccc2c1
Cc1cc(C)c2oc(=O)cc(CN(Cc3ccccc3)c3nnn[nH]3)c2c1
Cc1nc(CC(=O)Nc2ccc(S(=O)(=O)C3CCCC3)cc2)cs1
CCC(C)C(NS(=O)(=O)c1ccc(-c2ccc(Cl)cc2)cc1)C(=O)NO
O=C(O)c1ccccc1C(=O)Nc1ccc(O)cc1
Cc1cc(Br)ccc1C=Cc1nc2ccccc2c(=O)n1-c1ccc(Cl)c(C(=O)O)c1
CN(CC#CCCC(=O)c1cccc(F)c1)Cc1ccccc1
CCN(CC(O)CNC(=O)c1c(Cl)cncc1Cl)c1ccc(OS(C)(=O)=O)cc1
CNC(=O)NCCOc1ccc(C)cc1
CCc1ccc2c(c1)N(C(=O)CN)CCS2
CC1CC2CC(=O)CCC2C2CCC3=CC(=O)CCC3=C12
CCN(CC)CCOc1cc(O)c2c(=O)cc(-c3ccccc3)oc2c1
CN(C(=O)c1ccc(F)c(C(=O)N2CCc3cnc(Nc4ccc(N5CCCC5)cn4)nc32)c1)C1CC1
COC(C)(C)c1cc(C(O)(CF)C(F)(F)F)ccc1Cl
CCOc1nc(N)c2[nH]c(=O)n(Cc3cccc(CC)c3)c2n1
COC(=O)C(NNOP(=O)(O)OP(=O)(O)Oc1cc(O)ccc1CCC(=O)C(C)OCc1ccccc1)c1ccccc1
CC(NC(=O)N1CCN(C(=O)Oc2c(F)cccc2F)CC1C(=O)c1ccc2cc[nH]c2c1)c1cccc2ccccc12
CN(CCc1ccccc1)CC(O)(Cn1cncn1)c1ccc(F)cc1F
COCCC1CCN(C(=O)c2ccc(C(C)C)nc2)C1
C=CCc1ccccc1OC(=O)Nc1ccccc1
C=C(CO)C1CCC2(C(=O)NN3CCOCC3)CCC3(C)C(CCC4C5(C)CCC(OC(C)=O)C(C)(C)C5CCC43C)C12
CCCc1cc(NC(=O)N2CCC(c3nccc4c3CCO4)CC2)no1
CCC1OC(=O)C(C)CC(C)CC(C)(O)CC(C)CN(CCCC2OC(C)CC(OOC3(C)CC(OC)OC(C)C3O)C2O)C(C)C(O)C1(C)O
Cc1cccc(Nc2cccc3c2CCCC3)n1
CSc1ncn(Cc2ccccc2F)c(=O)c1C#N
N#Cc1c(Cl)c[nH]c1N=CN
CC(N)(COP(=O)(O)O)C(=O)O
O=C(CCn1cncn1)N1CCN(C2CCOCC2)C2CS(=O)(=O)CC21
C=C(C)c1ccccc1C=CC(C)=NO
Cc1sc(-c2cccs2)nc1-c1ccc(C=CC(=O)NO)cc1
Cc1ccc(C(=O)Nc2ccc3c(c2)nc2n3CCCCC2)cc1
CN(C)CCNC(=O)c1cccc2ccc(-c3ccnc4[nH]nc(N)c34)cc12
c1cc(COCC2C3CC4CC(C3)CC2(N2CCCCC2)C4)cs1
CNCc1ccc(S(=O)(=O)NC(=O)c2ccc3oc(CCc4ccccc4)nc3c2)cc1
C=CCOCCOCCN1C(=O)C(=C(CC)NCc2ccccc2)SC1=NC
O=C(CNc1ccc(Cl)c(Cl)c1)NC(=O)c1ccc(Br)o1
COc1ccc(-c2nc3ccc(Br)cc3s2)cc1S(=O)(=O)N1CCOCC1
Cc1[nH]nc(C(=O)N2CCOCC2)c1-c1ccccc1
Cc1cc(S(=O)(=O)Nc2cccc3cccnc23)c(C)cc1Cl
Nc1ncc(-c2ccc3ncccc3c2)nc1C(=O)NCCC1=CCCCC1
CC(C)Nc1ccc(OC(=O)c2c(-c3ccccc3)noc2C(C)C)cc1
COc1ccc(C(=Cc2cc(OC(C)=O)c(OC(C)=O)cc2OC)C(=O)O)cc1
CCCCCCCCOc1ccc(-c2cc3cccc(C(N)=O)c3[nH]2)cc1
O=C1NC(=O)C(c2cn3c4c(cccc24)CN(S(=O)(=O)c2ccc(F)cc2)CC3)=C1c1cnc2ccccc2c1
CN(C)c1ccc(CCC2CCN(Cc3ccccc3)CC2)cc1
CC(O)C1C(=O)N2C(C(=O)O)=C(SCC3CCNCC3)C(C)C12
O=C(CCn1c2ccccc2c(=O)c2cc([N+](=O)[O-])ccc21)NCCc1ccc2ccccc2c1
COC(=O)c1[nH]c(C)c(C(=O)CS(=O)(=O)c2ccccc2)c1C
CC(C)CC1(C)N=C(N)N=C(N)N1c1cccc(N)c1
CCC(NC(=O)OC(C)(C)C)C(=O)O
Cn1c2ccccc2c2cnn(CC(=O)Nc3ccc(S(N)(=O)=O)cc3)c(=O)c21
CSc1cccc(-c2c(C(=O)Nc3ccc(C#N)cc3)cnn2-c2ccc(Cl)cc2Cl)c1
Cc1nn(CCCCC(=O)NC2CCCCC2)c(=O)c2noc(-c3cccc(Cl)c3)c12
COCc1ccccc1C=C1C(=O)NN(c2ccc(C(C)C)cc2)C1=O
CNc1nc2sc(-c3ccc(NC(C)=O)cc3)nc2c2c1ncn2-c1ccccc1
CCN(Cc1nc(=O)c2cnn(C)c2[nH]1)C(=O)NC1CCCCC1
O=S(=O)(c1ccc(N2CCCC2)c(NC(=S)NN2CCOCC2)c1)C1CCCC1
Cc1nc(C)c(C(=O)N2CCN(Cc3ccc4c(c3)CCC4(O)c3ccccc3)CC2)o1
COC(=O)C(N=Nc1ccc([N+](=O)[O-])cc1)=C(C)C
O=C(O)C(Cc1ccc2ccccc2c1)Sc1nc(=O)c2c(-c3ccccc3)csc2[nH]1
CC(=O)NC(=O)C(Cc1ccc(OP(=O)(O)O)cc1)NN1CCSCC(C(=O)CNc2ccc(C(N)=O)cc2)C1=O
O=C(CCc1ccccc1)NC1CC(OCC2CC2)C2OCCOC2C1O
CC(=O)N1CCN(C(=O)CCc2nnc(Cc3ccc4c(c3)OCO4)o2)CC1
COc1ccc(C2CC(=O)N3C(CO)CSC23)cc1OCC#Cc1ccc(C2=NN(C)C(c3cc(OC)c(OC)c(OC)c3)C2)cc1
CC(C)CC(NC(=O)C1CCN(C=C2N=Cc3c(N)ncnc32)C1)C(=O)NC1CCCCC1
O=C(NC(=S)Nc1ccc(-c2nc3ccccc3s2)cc1)c1ccc(S(=O)(=O)c2ccc(Cl)cc2)cc1
Cc1cc(-c2n[nH]c3cc(NC(=O)NC4CCC(C(=O)Nc5ccc(F)c(F)c5)CC4)ncc23)ccn1
CCN(CC(=O)NCCC1=CCCCC1)C(=O)c1ccc(S(=O)(=O)N2CCc3ccccc32)cc1
O=C(O)CCNC(=S)NCc1ccc(OCC(F)(F)F)cc1
CCCCC(=O)C1(C)SC(C(=O)O)C(c2cccc(NS(C)(=O)=O)c2)S1
CC(=O)N1CCN(c2nc3ccc(N)cc3s2)CC1
CN(CCn1ccc2cc(-c3cn[nH]c3)ccc21)C1CCC(NC(=O)C2CC2)CC1
CC(=O)Oc1cc(C2C3=C(COC3=O)NC3=C2C(=O)c2ccccc23)ccc1N(C)C
CN(C)CCCNc1ccc(C=Cc2ccc(F)cc2)c2sc3ccccc3c(=O)c12
Nc1c(Br)cccc1C(=O)Nc1cccc([N+](=O)[O-])c1
O=C1NC(=S)NC(=O)C1=Cc1cccs1
COC(=O)C1C(O)C2(O)c3c(OC)cc(OC)cc3OC2(c2ccc(OC)cc2)C1c1ccccc1OC
O=C1Nc2ccccc2C1=Cc1ccccc1OCc1ccccc1
COc1cccc(Br)c1CNS(=O)(=O)c1ccc2c3c(cccc13)C(=O)N2
CC(=NNC(=O)CCc1ccccc1)C1C(=O)N(C)C(=O)N(C(C)C)C1=O
CCN(CC)C(=O)c1ccc2nc(C(C)C)oc2c1
COc1cccc(C2c3[nH]c4ccccc4c3CCN2C(=O)NC2CCCCC2)c1OC
COc1ccc(CCNC(=O)CN2C(=O)c3ccccc3C2=O)cc1
O=C(NCCCc1ccccc1)c1ccccc1
O=C(N=Cc1nnc2c3ccccc3cnn12)c1ccccc1
CCC(Cn1cccn1)C(=O)CCn1ccnc1C1CCCN(N(C)C)C1
O=C(CCCc1nnc(Cc2ccc(OC(F)(F)F)cc2)o1)NCc1ccc(F)cc1
O=C(O)Cn1c(=O)oc2cc(S(=O)(=O)NC3=NCCCC3)ccc21
O=C1NCCCC1N1CCN(c2ncccc2-c2nnc(-c3ccc(Br)cc3)o2)CC1
C[N+]1(CC(=O)c2c3c(nc4ccccc24)-c2ccccc2C3=O)CCOCC1
CCN1C(=O)C(=C(C)NCC(Cc2ccccc2)N(C)C)SC1=S
CCCC=CC(=O)NCc1cccc2ccccc12
CC(=O)Nc1ccc(NC(=S)NC(=O)c2ccccc2)cc1
Cc1noc(CN(C)CCN2CCCCC2)n1
COc1ccc(OCC2CCCN2C(=O)c2cccc(OC)c2C)cc1
CC12CCC(O)CC1=CCC1C2CCC2(C)C1CC(OC(=O)N1CCCCC1)C2OS(=O)(=O)O
COc1ccc(-c2nnc(SCC(=O)Nc3ccc4c(c3)OCCO4)nc2-c2ccc(OC)cc2)cc1
OC(c1ccccc1)c1cc(Cl)ccc1Oc1ccc(I)cc1I
O=C(O)c1ccccn1
CCCCCC(=O)N(C)c1ccc(C(=O)NOCCCCCCCOc2ccc(CCOCCCCCC(N)=O)cc2OC)cc1OC
NS(=O)(=O)c1ccc(NCC(=O)SC(c2ccccc2)c2ccc(Cl)cc2)cc1
CCSC(=O)CCCCCCCCCCCCCC(=O)c1ccc(NNc2ccccc2OC)cc1
CCN(CC(=O)Sc1nc(-c2ccc(OC)cc2)nc2ccccc12)C(=O)CC(=O)c1ccccc1NNC1CCCC1
O=C(O)CC1SC(=NN=Cc2ccccn2)NC1=O
COc1ccc2[nH]c(C(=O)N3CC(c4nccnc4N4CCCCC4)C3)cc2c1
Cc1ccc2oc(-c3ccc(Cl)c(NCC(=O)Oc4ccc(Br)cc4)c3)nc2c1
Cc1cc(CN(Cc2nc(C(C)C)no2)CC2CC2)no1
CCNC(=O)C(=O)C1CCCCC1C(=O)OCC
Cn1c2ccccc2c2ccc3ccccc3c21
N#CNC(=NC1CC1)N1CCN(c2ccccc2)CC1
CC(CO)N=C(NO)c1ccc(-c2ccccc2)nc1OCc1cccc(F)c1
C=CCc1ccccc1OCC(=O)NN=c1[nH]c2ccccc2c2nc(-c3ccccc3)nn12
CCCCCC=CCC=CCCCCCCc1ccncc1
O=C(CN(c1ccccc1Br)S(=O)(=O)c1ccccc1)NCC1CCCO1
CCCCCC12CCCCCC1(C(=O)OC)C(=O)C(C(=O)CCC)=C(O)C2C(=O)OC
CON=C(c1ncon1)c1ccccc1COc1c(F)cccc1F
COc1c2ccccc2nc2ccc(OC(C)=O)cc12
CNC1Cc2c([nH]c3ccccc23)CN1C(=O)C(C)C(N)=O
O=c1[nH]c(O)nc2sc3ccccc3c12
CCCn1cc(S(=O)(=O)c2ccccc2)c(=O)c2cc(OC)c(OC)cc21
CC(C)(C)c1ccn2ncc(C(=O)N3CCC(N)C(O)C3)c2n1
CC(C)CCNC(=O)C(=O)c1c(-c2ccccc2)[nH]c2ccc(Br)cc12
CCONc1sc(C)c(C)c1C(=O)C(=O)c1ccc2c(c1)OCO2
Oc1ccc2c(Cc3ccccc3)cc3ccccc3c2c1
CNCCNNC(=O)C(Cc1ccc2ccccc2c1)NC12CC3CC(CC(C3)C1)C2
CN(C)CCNC(=O)c1ccc(-c2ccccc2)cc1
COc1ccc(Nc2ccc(Nc3nc(=O)c(I)c(I)[nH]3)cc2)cc1
CCCCNC(=O)C(Cc1ccccc1)NC(=O)C(CC(C)C)NC(=O)C1CCCN1CC(N)CS
CCCc1cc(C(=O)Nc2ccccc2Cl)no1
O=C(OCC#CCSc1nnc(-c2cccs2)o1)c1c(O)ccc2ccccc12
Cc1ccc2c(Cn3ccnc3)ccc(C(=O)O)c2c1
O=C(C=CCCCCCCOc1ccc(Cl)cc1)NO
COc1ccccc1-c1nn(Cn2nc(C)c(Br)c2C)c(=S)o1
CC(C)(C)NS(=O)(=O)c1ccc(-c2cn3ccccc3n2)cc1
Oc1cc2c(cc1O)C(CN1CCCC1)=CCC2
Cc1ccc(S(=O)(=O)Nc2ccc3oc4c(c3c2)C(=O)CCC4)s1
O=C1c2ccc(C#Cc3ccc4c(c3)OCO4)nc2CCN1Cc1cccnc1
c1ccc(-c2n[nH]c3cncc(C4CCNCC4)c23)cc1
COc1cc(C2c3cc4c(cc3C(NC(=O)c3cccc(N)c3)C3COC(=O)C23)OCO4)cc(OC)c1OC
c1ccc(C2(Nc3ccccn3)CCCCC2)cc1
CN(C)CCCNc1nc(-c2ccccc2O)nc2c1nnn2-c1ccccc1
CC1(C)CCC2(C(=O)O)CCC3(C)C(=CCC4C5(C)CC(O)C(O)C(C)(COC6OC(CO)C(O)C(O)C6O)C5CCC43C)C2C1
CC(C(=O)CNCCNC(=O)n1cccn1)C(=O)NN1CCN(c2ccc(NNC(=O)NCC(=O)NO)cc2)C1=O
Cc1cc(N)nc(CC2CNCC2Cc2cc(-c3ccc(F)cc3)no2)c1
O=c1c(Cc2ccc(F)cc2)c(O)ccn1C1CCCCC1
COc1cc2c(cc1OC)C(=Cc1ccc(C=Cc3ccc(OC4OC(CO)C(O)C(O)C4O)c(OC)c3)cc1)C(=O)NCCC2
CC(C)c1ccc2c(c1)N(CC(=O)Nc1ccc3c(c1)OCO3)C(=O)CO2
COc1ccc(OC)c(N2CCN(C(=O)Nc3nnc(O)[nH]c3=O)CC2)c1
Cc1cccnc1-c1cc(N2CCC(S(=O)(=O)c3ccc(N)nc3)CC2)ncc1Cl
CSc1ccc(C2(NCC(O)c3cccc(Cl)c3)OCC(c3ccccc3)O2)cc1
Brc1ccc(C2=Nn3c(nnc3-c3cnccn3)SC2)cc1
Cc1cc(C)nc(Nc2nc(N3CCOCC3)nc(N3CCOCC3)n2)n1
O=C(NCC1CCN(Cc2ccc(F)cc2)CC1)c1cccc2[nH]cnc12
Cc1ccccc1CC(NCC(=O)Oc1cccc2ccccc12)C(=O)NCC#N
CC(=O)Nc1ccc(CCC(N)=O)cc1
COc1ccc(C(=O)OC2=C(c3cccnc3)Sc3ccccc3-n3cccc32)cc1
COc1ccccc1CN1CC2NC(C1)C2c1ccc(C=Cc2ccccc2)cc1
CCOC(=O)N1CCN(S(=O)(=O)c2ccc(OCc3cc(F)ccc3F)cc2)CC1
OC(c1ccc(C(F)(F)F)cc1)c1nc(-c2ccc3c(c2)OCO3)cs1
CC1CCCC2(C)C1CCC13CC(CCC12)C(C)(Cl)C3
C#CCn1nc(-c2ccccc2)c2ncnc(-c3ccc(C(=O)O)o3)c2c1=O
CCOC1(OC)Oc2ccc(OC)cc2C=C1C(=O)OC
O=C(C1CCN(S(=O)(=O)c2cccc3nonc23)CC1)N1CCN(c2ccccc2)CC1
NC(=O)C1(c2ccc(-c3nccn3CCOC3OC(C(=O)O)C(O)C(O)C3O)cc2)CC1
CCCCC1(CCCC)CS(=O)(=O)c2cc(CCC(=O)Nc3cccc(OC)c3)c(OC)cc2C(c2ccccc2)N1
COCC1CCN(c2ncc(Cl)c(C3CCCCC3)n2)CC1
C=CCCc1ccc(ONCCC(=O)Oc2cc(=O)n(C)c3ccccc23)cc1
OC1(C=Cc2ccccc2)CN2CCC1CC2
O=C(c1ccccc1)c1cn(CC(=O)N2CC=C(c3ccccc3)CC2)c2ccccc12
CC(C)c1nn2c(=O)cc(CC(=O)NN=Cc3ccc(OCC(=O)O)cc3)nc2s1
COC(=O)C1=C(Nc2ccc(C(=O)OC)cc2)CCC1
CCNC1N=C(C)c2nc(SCCCCCC(=O)NO)nc(Nc3ccc(Cl)cc3F)c2N1
O=S(=O)(Oc1ccc(NCCN2CCOCC2)cc1)c1ccc(-c2noc(C(F)(F)F)n2)cc1
COc1ccc(-c2nn(-c3ccccc3)cc2C=NNC(=O)c2cccs2)cc1
Cc1cnc2c(C#N)c3c(cc2c1NC(=O)CCN)CCCO3
CCn1c(SC(C)C(=O)Nc2ccc(C#N)cc2)nc2cccnc21
CCOC(=O)C1CCN(C2CCN(C3CN(Oc4ccc(F)cc4)C3)CC2)CC1
CCCN(CC(=O)Nc1ccccc1C(F)(F)F)C(=O)c1ccco1
CC(C)CC(C(=O)Oc1ccc(OC(F)(F)F)cc1)C(CNCc1ccc(N(C)C)cc1)C(=O)NO
CCCC1CCCN(c2nc(N(CN3CCOCC3)c3cc(F)c(OC)c(OC)c3)nn2C)C1
COc1ccc(C(=O)NC(C)C(=O)N2CCN(c3ccccn3)CC2)cc1
COc1ccc(S(=O)(=O)N(CC(C)C)CC(O)C(Cc2ccccc2)NC(=O)OCc2ccccc2)cc1
CNC(=O)c1ccc(C#Cc2cncnc2Nc2cccc(Br)c2)cc1
COc1ccccc1N1CCN(CCNN2CCSc3ccc(C(=O)Cc4ccccc4)cc32)CC1
CC(C)c1ccc(NC(=O)CN2C(=O)N3CCc4c([nH]c5ccccc45)C3(C)C2=O)cc1
COc1ccc(S(=O)(=O)N2CC3OCCN(S(=O)(=O)c4ccc(Cl)s4)C3C2)cc1
CN(CCOc1ccccc1)C(=O)c1ccc2c(c1)C(=O)c1ccccc1-2
Cc1c(NC(=O)c2ncccc2NC(=O)c2nc(C3CC3)cnc2Nc2cncnc2)cnn1C(F)(F)F
Cc1ccc(C(=O)N2CC3CNCC3C2)cn1
CC1CN(C(C)CO)C(=O)Cc2cc(NS(=O)(=O)c3ccccc3)ccc2OC1CN(C)S(=O)(=O)c1ccccc1
CCOc1ccc(C=Nn2c(-c3ccccc3)nc3c(cnn3-c3ccccc3)c2=O)cc1
CCCCC(=CC(N)=O)c1cccc(NC(=O)Cc2ccccc2)c1
CCOC(=O)C1CCN(C(=O)Cn2nnc(-c3ccccc3)cc2=O)CC1
CCN1C2CCC1CC(OC(=O)N(Cc1ccc(Cl)c(C(F)(F)F)c1)c1ccc(OC(C)(C)C(F)(F)F)cc1)C2
CC(NC(=O)Nc1cc2[nH]nc(-c3ccnc(N4CCOCC4)c3)c2cn1)c1ccc(F)cc1
O=C(CCNNc1ccc2nc(CCc3ccccc3)n(Cc3ccc(-c4ccccc4S(=O)(=O)C(=O)Cc4ccccn4)cc3)c(=O)c2c1)NO
CCOC(=O)C1(C)CCCC2(C)C1CCC13CC(C)(CCC12)c1nn(C(=S)Nc2ccc(Br)cc2)cc13
N#[N+][N-]c1cccc(C23CCC(CC2)N(CCc2ccccc2)C3)c1
CC(C)(NCCC(F)(F)F)C(=O)N1CCC(c2cccc3c2C(C(=O)c2ccco2)C(=O)N3)CC1
c1ccc(Cn2cc(-c3ccccc3)nc2C(C2CC2)C2CC2)cc1
CN(C)CCOc1cccc2c1CC2c1nc(CC(C)(C)C)no1
CCOC(=O)C(NC(=O)c1ccc(C#N)cc1)C(C)C
CNC(=O)c1cccc(NC(=O)Nc2ccc(Oc3ccccc3Cl)nc2)c1
Cc1c(Cl)cccc1NC(=S)N1CCOCC1
CC(CO)NCc1cccc(-c2ccc(CN(C(C)C)C(C)CO)nc2)c1
COCCNC(=O)C12CCOC1CCN(C(=O)c1ccc3[nH]ccc3c1)C2
Cc1cccn2c(=O)c3cc(C(=O)N4CCOCC4)n(C)c3nc12
COc1ccc(C(=O)N2CCc3cccc(Cl)c3C2)cc1OCCN1C=CON=C1
COc1ccc(C(=O)C=Cc2cc(OC)c(OC)c(OC)c2)c(OC)c1
CC(=O)Nc1ccc2nc(O)[nH]c(=O)c2c1
COc1ccccc1-c1cc2c(cc1OC)C(=O)N(O)C1C(CO)CCCN21
CC1C2=C(CC3C1CCC1(C)C(=O)CCC31)C(=O)OC2
CCOC(=O)C1C2COc3ccccc3C2N2C(=O)N(c3ccc(OC(F)(F)F)cc3)C(=O)C12C
c1ccc(Cn2c3ccccc3c3cc(NCCN4CCOCC4)ccc32)cc1
CCN(CC)Nc1ccc(C(=O)C(=O)CCc2c(C)noc2C)cc1
CNCCOc1ccc(C#Cc2ccccn2)nc1
OCCc1ccc(C2CN(Cc3ccoc3)CCCN2Cc2ccncc2)o1
CC(C)n1cc(C(=O)c2cncc(NC(=O)Cc3ccc4c(c3)OCCO4)c2)c2cncnc21
COc1ccc(-c2[nH]c3ccccc3c2CC#N)cc1OCCN(C)C
Cc1ccc(Oc2ccc(S(=O)(=O)N3CCOCC3)cc2C#N)c(C)c1
COc1ccc(-c2nnc(N3CCOCC3)s2)cc1
COc1ccc(C2C(OC(C)=O)C(=O)N2c2cc(OC)c(OC)c(OC)c2)cc1OC
CCOC(=O)c1cn(-c2ccccc2)nc1-c1ccccc1
COc1ccc(S(=O)(=O)Nc2cc(=O)n3cc(-c4ccccc4)[nH]c3n2)cc1
Cc1cc(SC(=O)CNC(=O)NCC23CC4CC(CC(C4)C2)C3)n2nc(-c3ccccc3)cc2n1
C=CCN=C(N)Nc1ccc(NNc2ccc(C(=O)C(=O)CCCCCN=C(N)N)cc2)cc1
CC(CCc1ccccc1)NC(=O)C(CCCCCC(=O)O)NC1CCc2ccccc2N(Cc2ccccc2C(F)(F)F)C1=O
O=C(c1ccc(-c2ccnc(Nc3ccc(Cl)c(C(F)(F)F)c3)n2)cc1)N1CCS(=O)(=O)CC1
CCC1OC(=O)C(C)C(=O)C(C)C(OC2OC(C)CC(N(C)C)C2O)C(C)(OC)CC(C)C(=O)C(C)C2C(OC(=O)NCCc3ccc(Cl)cc3)C(=O)OC12C
CC(c1ccc(F)cc1)N1C(=O)OC(Cc2ccccc2)(c2nc3ccccc3o2)C1=O
CCOC(=O)c1c(N)c2cccnc2n(C)c1=O
Cc1oc(-c2ccc(C(=O)N3CCC(C)CC3)cc2)nc1CS(=O)(=O)c1ccccc1Cl
N=C(Nc1cccc(Cl)c1)Nc1nc(-c2cc3cc(Br)ccc3oc2=O)cs1
Cc1cc(SC2=C(O)OC(CCc3ccc(O)cc3)(C(C)C)CC2=O)c(C(C)(C)C)cc1Nc1ccccc1
COc1ccc(COc2ccc(C3OC(=O)NC3=O)cc2)cc1
COC(=O)N1CCC(CNc2c([N+](=O)[O-])sc3ncccc23)CC1
C(=Cc1ccncc1)c1ccccc1
Nc1ccccc1C(=O)OCN1CCCC1Cc1ccccc1
CCONc1ccc(C(=O)C(=O)C2CC(=O)N=C(NN=Cc3ccc([N+](=O)[O-])cc3)S2)cc1
CC(C)(C)c1ccc(-c2c(-c3c(-c4ccccc4)cn4ccccc34)n(Cc3ccccc3)c(=S)[nH]c2=O)cc1
COC1(C(=O)CNc2ccccc2)CC2(OCCO2)C(C)(C)CC1Cc1ccccc1
N#Cc1nc(NCc2ccc3c(c2)OCO3)nc(Nc2cc(F)cc(F)c2)n1
CCOc1ccc(-c2c(C(F)F)nn3c(=O)c(NC(C)=O)c[nH]c23)cc1
COc1cc(CCc2cc(OC)c(OC3OC(CO)C(O)C(O)C3O)c(OC)c2)cc(OC)c1OC
COc1ccc(N(C)S(=O)(=O)c2cc(NC(=O)C3=NN(c4ccccc4)C(=O)CC3)ccc2N2CCOCC2)cc1
CC(C)CCCC(C)C1CCC2C3=CCC4C(=O)C(Cl)=CCC4(C)C3CCC21C
CCOC(=O)C1=C(C)N(O)C(C)=C(C(=O)O)C1c1ccccc1C
COC(=O)C(=NNc1ccc(Br)cc1)NNc1ccc([N+](=O)[O-])cc1[N+](=O)[O-]
[CH-]C(=O)P(=O)(O)C(=Cc1cccs1)[N+]#N
CS(=O)(=O)NOc1c(Cl)cc(C(=O)CC23CC4CC(C2)CC2(CCCCC2)C(C4)C3)cc1Cl
CC(C)N(CC(=O)OC(=O)c1cc(-c2ccccc2)[nH]n1)C(C)C
Cn1ncc(Cl)c1C(=O)NCc1cccc(Cl)c1
CC(CNCc1ccc(F)cc1)c1cn(S(=O)(=O)c2cccs2)c2ccccc12
Cc1ccc(CC(=O)N2CCC3(CC2)CC(C)(CCNC(=O)N2CCOCC2)c2ccccc23)c(C)c1
CN(C)CCCNc1n[n+]([O-])c2ccccc2[n+]1[O-]
CN(C)CCN(C)c1nc2ccc(Cl)cc2nc1S(C)(=O)=O
NCCCCC(=O)NC(Cc1ccc(O)cc1)C(=O)NC(Cc1ccccc1)C(=O)NC(CCSCCCN)C(N)=O
O=C(CSc1cn(CCNC(=O)c2ccccc2Cl)c2ccccc12)NCc1ccco1
CCCc1nc(NCc2ccc(Cl)cc2)c2oc3ccccc3c2n1
CCN(CC)c1ccc(OS(=O)(=O)c2cc(CO)ccc2OC)cc1
N#Cc1cc(S(=O)(=O)Nc2nccs2)ccc1Oc1cc(Cl)cc(Cl)c1-c1ccnnc1
CC(Sc1nnc(-c2ccncc2)n1-c1ccccc1)C(=O)N1CCOCC1
CC(C)=CCCC(C)=CCOc1ccc(C=CC(=O)c2ccccc2C=NOCC(C)C)cc1OCC=C(C)CCC=C(C)C
Cc1ccc(Br)cc1NC(=O)Cn1cc(C(=O)c2ccco2)c2ccccc21
Nc1ccccc1NC(=O)C=Cc1ccc(C(C2CC2)N2CCCCN3CCCC3C2)cc1
CC(C)CNC(=O)c1cccc(NC(=O)C2NC(CC(C)(C)C)C(C#N)(c3ccc(Cl)cc3F)C2c2cccc(Cl)c2F)c1
OCC1CCN(Cc2cccc(Oc3nccnc3N3CCCC3)c2)CC1
COc1cc(-c2cc(=O)c3c(OC)cc(OC(C)=O)cc3o2)ccc1OC(C)=O
CC(=O)C1C=CC(C)(C(=O)N2CCC(c3ncc(-c4ccccc4F)s3)CC2)N1CO
O=C(c1ccc(COCc2cc(C(F)(F)F)cc(C(F)(F)F)c2)cc1)N1CCCCC1
O=C(O)CCNC(=O)Cn1c(-c2ccccc2)ccc1-c1ccc(-c2ccc(OC(F)(F)F)cc2)cc1
COc1cc(C(OC(=O)COc2ccc(C(=O)c3ccccc3)cc2)P(=O)(OC)OC)cc(OC)c1OC
N#CC1CSCN1C(=O)CNCc1ccccc1
CCOC(=O)Cc1cc(O)cc(O)c1C(=O)CCc1ccc(O)c(O)c1
CN(C)CCN1C(=O)CCC2C1CCN2Cc1cccnc1
CC(=O)NCCc1c[nH]c2c1C(=O)c1c(O)ccc(O)c1C2=O
CC(C)CC(C)NCc1ccccc1
CN(Cc1ccncc1)C(=O)c1cc2c(Cc3ccc(Cl)cc3)n[nH]c2s1
O=C(Nc1ccc(CN2CCN(CCCNc3ccnc4cc(Cl)ccc34)CC2)cc1)c1ccc(I)cc1
Cc1ccc(CN2CCN(Cc3nc(-c4ccc(C)cc4)oc3C)S2(=O)=O)cc1
COS(=O)(=O)c1ccc(C(C)=NNC(=O)NN=CC(c2ccc(Br)cc2)N2CCOCC2)cc1
CCN1CCN(CCCC(O)C2=C(C)C(=O)c3ccccc3C2=O)CC1
COC(=O)c1c(Nc2ncnc3sc(C(N)=O)c(C)c23)cnn1CC(=O)NC(C)c1ccccc1Br
CC(C)Cc1cc(Cc2ccc(NN(C(C)C)C3CCCCC3)cc2)ccc1Cl
CC1CC(N)C(COCc2ccccc2)OC1=O
O=C(COc1ccccc1)Nc1ccc(-c2nc3cc(F)ccc3[nH]2)cc1
O=P(O)(O)C(Nc1ccc2c(c1)ncn2-c1ccccc1)P(=O)(O)O
CC(C)C(=O)OC1OC(C)C(C(=O)OOc2ccc3c(Cc4ccccc4)nccc3c2)CC1O
O=C1C=CC(O)(c2c(F)cccc2F)C(c2ccc(F)cc2F)=N1
Cc1ccc(NC(=O)c2nn(C)cc2Br)cc1-c1ccc(Cl)cc1
CC(C)n1cc(NC(=O)N2CCCN(Cc3cscn3)CC2)cn1
CCC(C)(C)c1ccccc1OCc1cc(=O)n2ccsc2n1
CN1CCC(=C2c3ccccc3CC(C)(C)n3cc(-c4ccco4)nc32)CC1
Fc1ccc(-c2cn(C3CCN(Cc4ccccc4)CC3)c(-c3ccncc3)n2)cc1
COc1ccc2nc(NC(=O)C3CC3)cc(C)c2c1
Cc1ccc(-n2c(-c3ccccc3)coc2=S)cc1
CCc1cccn1C(=O)C1CCCN(CCC(=O)SC)C1
CC(C)CCCC(C)C1CCC2C(O)CCCC12C
CC(=O)CCC12CC3CC(C)(C1)CC(c1ccccc1)(C3)C2
Cc1nc(-c2ccc(Br)cc2)nc(-c2ccc(Cl)s2)c1C
CC(CC(=O)O)CC(=O)O
O=C(O)c1cccc(-c2ccc3ccccc3c2)n1
Cc1c([N+](=O)[O-])cc(C=NNC(=O)c2cccc([N+](=O)[O-])c2)cc1[N+](=O)[O-]
CCC(=O)Nc1ccc(S(=O)(=O)N2CCN(c3ccccc3)CC2)cc1
O=C(Cc1ccc(NC2CCCCC2)cc1)c1ccns1
O=C(NC(=S)N1CCCC1)c1cc(N=Nc2ccccc2)ccc1O
CCc1cc(C)cc(CC)c1C(=O)NC1OC(=O)C1CNCC(=O)Sc1ccccc1
CC(C(=O)NCc1ccc(C(F)(F)F)cc1)c1ccc(NS(C)(=O)=O)c(F)c1
Cc1cccc(C#N)c1C(=O)Nc1ccc(C(N)=O)nc1
OC(c1ccccc1)(c1ccccc1)C1CCN(c2nc(-c3ccncc3)no2)CC1
CCOC(=O)C1CCN(C(=O)Nc2cccc(OC)c2)CC1
COC(=O)C1=COC(OC2OC(COC3(C(=O)O)CC(O)C(NC(C)=O)C(C(O)C(O)CNC4C=NCCC4O)O3)C(O)C(O)C2O)C2C(C)C(=O)OC12
CCN1CCN(S(=O)(=O)c2cc(OC)ccc2OC)CC1
C#CCn1c(NCC(=O)N2CCN(C)CC2)nc2ccccc21
Cc1nc(CNCc2cccc(Oc3ccccc3)c2)no1
CCCCCn1c(=O)c(C(=O)Nc2ccccc2)c(O)c2ccc(Cl)cc21
O=C(C=Cc1ccc(Cl)c(Cl)c1)NN1CCC(Cc2ccc(F)cc2F)CC1
O=C(COCc1cccc([N+](=O)[O-])c1)Nc1nnc(SC(=O)Cc2cccs2)s1
Cc1cccc(Cl)c1NCC(=O)Sc1nc(C2CCCC2)nc2c(C(F)(F)F)cccc12
Cc1ccc(C(NCc2cccc([N+](=O)[O-])c2)C(=O)N(C)S(=O)(=O)c2ccccc2)cc1
COc1ccc(-c2cc(C(F)(F)F)nn2C2CCCCC2)cc1
CON=C(c1nnn[nH]1)c1ccccc1Cc1ccccc1C(F)(F)F
CC(=O)N(C)C(Cc1ccccc1)C(=O)NC(Cc1ccccc1)C(=O)NC(C=O)CCCN=C(N)N
NC(=O)CCC(NP(=O)(O)O)C(=O)O
CC(=O)NCCCCC(NC(=O)C(CCCNC(=N)N)NC(=O)C(CCCCN)NC(=O)OC(C)(C)C)C(=O)NCc1ccccc1
O=P(O)(O)C=CCn1cncn1
CCCC1C(=O)N(C)C2(O)C(=O)N(C)C(=O)C12
O=C(Nc1ccccn1)c1ccc2c(C3CCCCC3)c(-c3ccccn3)n(CCCO)c2c1
CCCCCN(Cc1ccc(OC(F)(F)F)cc1)c1ccc(N(Cc2cccc(C(=N)N)c2)S(C)(=O)=O)c(C)c1
O=C1c2ccccc2CC1CN1CCCCC1
COc1ccc(NCCCC(=O)N2C(=O)c3ccccc3C2=O)cc1
CC(=O)N1CCN(CC(=O)NNC(=O)c2cccc([N+](=O)[O-])c2)CC1
O=C(Nc1ccc(-c2csc(Cl)n2)cc1)c1cccc2ccccc12
Cc1cc(=O)[nH]nc1SCc1ccc(Cl)cc1
O=C(CCN1C(=O)C(c2cccs2)Oc2cccnc21)NCC1CCOCC1
CC(C)n1c(=O)n(C)c(=O)c2c(C(=O)N3CCC(c4ccccc4)C3)c(Cc3cc(Cl)ccc3OC(F)F)sc21
Cc1cc(C)nc(N2CC3CN(C(=O)c4ccccc4-c4ccccc4)CC3C2)n1
NC(=O)CNC(=O)C1Cc2cc(OCCO)ccc2CN1C(=O)c1ccc(C(N)=O)cc1
CCONc1ccccc1C(=O)C(=O)CCc1nnc2n(CCC(C)C)c(=O)c3sccc3n12
COc1ccc(C)cc1S(=O)(=O)N1CCN(C(=O)CCC(=O)c2ccc(F)cc2)CC1
CC(OC(=O)c1ccc(NC(=O)NNC(=O)Nc2ccc(F)cc2)cc1)c1c(Cl)cccc1Cl
CC1(C)CCC2=C(C1)c1ccc(NC(=O)c3ccc(F)cc3)cc1OC2(C)C
O=C(Nc1ccc(Cl)cc1)C1CCCN1C(=O)NCc1ccccc1
CC(C)CCCC(C)C1CCC2C3CCC4N(C)C(=O)CCC4(C)C3CCC12C
N#CC(=Cc1cccc(OCc2ccc(Cl)cc2F)c1)c1nc2ccccc2[nH]1
O=C(CCCCC(CCS)C(=O)NC(Cc1ccccc1)C(=O)O)OCc1ccccc1
Cc1ccc(NC(=O)CCN2CCCC2CNS(=O)(=O)c2ccc(Cl)c(Cl)c2)cc1
Cc1nnc2sc(-c3c(-c4cc(CN)c5c(c4)CCO5)noc3C(F)(F)F)nn12
Cc1ccc(S(=O)(=O)NC(CNC(=O)c2ccns2)C(=O)O)cc1
CC(Nc1ncc(Cl)c(Nc2cc(C3CC3)[nH]n2)n1)c1nccs1
CSc1c(C#N)[n+]([O-])c2ccc(Cl)cc2[n+]1[O-]
CC(C)(C)OC(=O)N1CCN(c2nc(-c3ccncc3)cnc2-c2ccccn2)CC1
O=S1(=O)NCNc2ccc(OCc3cccc(F)c3)cc21
COc1ccc(CC(=O)OC(=O)CN2CCc3ccccc3C2)cc1
O=C(CCCNC(=O)c1ccco1)NC12CC3CC(CC(C3)C1)C2
COCCCN=c1nc(-c2ccc(F)cc2)oc2ccccc12
Cc1nc(SC(=O)CNc2ccccc2C)n[nH]1
CC(N)C(Cc1ccc2ccccc2c1)C(=O)N1Cc2ccccc2CC1C(=O)NC(CCCCN)C(=O)NC(Cc1ccccc1)C(=O)NC(Cc1ccccc1)C(=O)O
O=C(COCC(=O)N1C(=O)NC2(CCCCCC2)C1=O)Nc1ccccc1[N+](=O)[O-]
CCCCC(NC(=O)c1ccccc1)C(=O)NC(C)C(=O)NC(CC(C)C)C(=O)NC(Cc1ccc(O)cc1)C(=O)Nc1ccccc1O
CCN1CCN(c2cc(C)c3cc(Nc4ccnc5cc(Cl)ccc45)ccc3n2)CC1
COc1nc(=O)c2c(C)nc(Cl)nc2[nH]1
Cc1ccc(S(=O)(=O)NC(=O)c2cn(CCCCO)c3cc(Cl)ccc3c2=O)cc1
Cc1ccc2[nH]nnc2c1
CCN(CC)CCN=C1C=C(O)C(=O)c2ccccc21
COc1ccc(N2C(=O)N(Cc3ccccc3F)c3ccccc3S2(=O)=O)cc1
CONC(=O)c1cccc(NC(=O)C=Cc2ccc(C(F)(F)F)cc2)c1
O=c1[nH]c2cccnc2n1-c1ccc(Cl)cc1
O=C(Nc1ccc(F)cc1)c1cc(-c2ccc(O)cc2)on1
c1ccc(-c2nnc(CC3CCCN3Cn3cccn3)o2)cc1
CC12C=CC(=O)C=C1CCC1C2C(O)CC2(C)C1CCC2(O)C(=O)COC(=O)c1ccc(C(F)(F)F)cc1
O=C(Cc1ccccn1)N1CC2=C(C1)C(c1ccccc1)NC2
CC(NCCCCCCCCNCC(O)c1ccc(O)c(CO)c1)C(O)c1ccc(O)cc1
COc1ccc(NC(=O)Nc2cccc(-c3ccc4nncn4n3)c2)cc1OC
COc1ncc2nc(-c3c(F)cccc3Cl)c(=O)n(OCCN(C)C)c2n1
Cc1ccccc1C(=O)NOc1ccc(CC(C)C)cn1
CN(C)C=NCc1ccccc1[N+](=O)[O-]
CC(C)CC(CC(C)C)NC(=O)C(Cc1ccccc1)NC(=O)C(NC(=O)C(CCCCNC(=O)OCc1ccccc1)CC(C)C)C(C)C
O=[N+]([O-])c1cccc(NC(=S)NC(c2ccccc2)c2ccccc2)c1
CC12CCN(C(=O)CN3CCC(N4C(=O)CCCc5ccccc54)CC3)C(Cc3ccccc31)C2(C)C
Nc1ccc2c(CC(=O)NCc3ccco3)cc(=O)oc2c1
CC(=O)C1CCN(NC(=O)c2cc3cc(F)ccc3nc2N)CC1
CN1C2CCC1CC(OC(=O)N(Cc1cccc(C(F)(F)F)c1)c1ccsc1)C2
CS(=O)(=O)NCCCN=C(N)N
O=c1cc(CO)oc(CN2CCN(c3ccnc4cc(Cl)ccc34)CC2)c1O
OCC1OC(OC2C(O)COC(c3ccc(O)cc3)C2OC2OC(CO)C(O)C(O)C2O)C(O)C(O)C1O
Cc1ccc(CNCCC(=O)NC(=O)CN2CCCC2C#N)cc1
N#Cc1ccc(Oc2ccc3sc4ccccc4c(=NO)c3c2)cc1
O=[N+]([O-])c1ccc(CS(=O)(=O)c2ccc([N+](=O)[O-])cn2)cc1
Cc1nn(C)cc1CNC(=O)C1Cc2ccc(NCCN3CCCC3)cc2N1
Cc1ccc(S(=O)(=O)N2CN(c3ccc(-c4ccc(F)cc4)cc3)CC2C2C(=O)OC(C(=O)CNC3CC3)C2C(=O)NC2CC2)cc1
Clc1cccc(Oc2ccc(Nc3ncnc4cccc(Oc5cccc(Cl)c5Cl)c34)cc2Cl)c1
CCOOc1cc(O)c2c(=O)c(C(=O)CCCCN3CCN(c4ccccc4OC)CC3)coc2c1
Fc1ccc(-c2cc(-c3ccc(Cl)cc3)nc(-c3cccnc3)c2C=CC2CCCCC2)cc1
CCCCC(Oc1ccc(Cl)cc1)C(=O)Nc1nnn(CC)n1
Cc1ccc(NC(=O)N2CCN(c3ccc(F)c(C(F)(F)F)c3)CC2)cc1F
COCC(C)C(=O)Cn1cc2c(n1)CCN(N1CCN(CCOc3cccnc3)CC1)C2
Cc1ccnc(SCc2ccc([N+](=O)[O-])o2)n1
COc1cc(OC)cc(-c2oc3ccc(Cl)cc3c2C#Cc2cscn2)c1
c1ccc2c(c1)CNCc1ccccc1-2
CC1CN(C(C)C)C(=O)c2cccc(NC(=S)Nc3ccc(Oc4ccccc4)cc3)c2OC1CN(C)S(=O)(=O)c1ccccc1
Cc1nc2ccc([N+](=O)[O-])cc2n1CCn1c(=S)[nH]c2ccccc21
Cc1cccc(Nc2cc(N3CCCCC3C)ccn2)n1
CC1CN(C(C)CO)C(=O)c2cccc(NC(=O)c3ccncc3)c2OC1CN(C)Cc1ccc(-c2ccccc2)cc1
COc1ccccc1CCC(=O)Nc1ccc(S(=O)(=O)Nc2nc(C)cc(C)n2)cc1
CCCCCC(=O)N(c1ccc(Nc2c3ccccc3nc3ccccc23)cc1)S(C)(=O)=O
Nc1ccncc1NC(=O)c1cc(F)cnc1Oc1ccc(Nc2ccccn2)cc1
FC(F)(F)C1CC12CCN(c1cc3c(cc1Cl)CN(c1ccnc(Nc4ccccn4)c1)CO3)CC2
CC(C)C(NS(=O)(=O)c1ccc2c(c1)oc(=O)n2C)C(=O)N1CCCC1c1nc2ccccc2[nH]1
CC1CCN(c2nc3ccccc3c(C(C)C)c2CCNS(=O)(=O)C(F)(F)F)CC1
COc1ccc2cc3[n+](cc2c1OCCCN(C)C)CCc1cc2c(cc1-3)OCO2
COc1cc2c(Sc3ccc(F)cc3)nccc2cc1OC1CC2CCNCC2C1
COc1cc2cc(N)[nH]c2cc1OC
O=C(O)c1c(Cc2ccc(Cl)c(Cl)c2)c(Cc2ccc3ccccc3c2)nn1CC1CCCCC1
CCc1ccc(NC(=O)C2=NNS(=O)(=O)c3ccccc32)cc1
O=C(CSc1nncn1-c1ccccc1F)Nc1ccc(N2CCCC2)cc1
CCC1N=C(C(N)=O)C=C2N=CN(Cc3ccc(OCc4ccccc4)cc3)C21
COc1ccc(F)c(NC(=O)Nc2cccc(C#N)c2)c1
Cn1c(C(=O)NCc2ccco2)cc2c(=O)n3ccccc3nc21
CNc1ncc(-c2nn(-c3cccc(OC)c3)c3cc(C(=O)Cc4ccc(NC5CCCN5C(N)=O)cc4)ccc23)n1C
Cc1nc(C2CCCCN2Cc2ccncc2)no1
O=C(Nc1ccc(-c2nnc3n2CCCCC3)cc1Cl)c1cc(Cl)sc1Cl
CCC(=O)Nc1nc2c(Oc3cc(N4CCN(C(=O)NCc5ccccc5)CC4)ncn3)cccc2s1
CSCCC(NC(=O)C(Cc1ccc(OP(=O)(O)O)cc1)NC(=O)CC1CCCCC1)C(=O)NC(CC1CCCCC1)C(=O)Nc1n[nH]c(=S)s1
CC(=O)CCc1ccc2c(c1)C(NNC(C)=O)CC2
COC(=O)C1CC(NC(=O)N(CCCl)n2cnnc2)C(=O)c2sccc21
CCCN(CCC)c1c([N+](=O)[O-])cc(S(=O)(=O)N2CCNCC2)cc1[N+](=O)[O-]
CCCCNC(=O)CSc1nc2cc(C)ccc2o1
O=C(NN=Cc1cccc(OCc2ccccc2)c1)C1CC1
O=c1cc(-c2ccc(Cl)cc2)[nH]c2nc3ccccc3nc12
CC=CC(=O)C(=Cc1ccc2c(c1)C(C)(C)CCC2(C)C)Cc1ccccc1
C1CCC2CN(CCCN3CCNCC3)CCC2C1
Cc1cc(-c2ccccc2)n(-c2ccc(S(=O)(=O)Nc3ccccc3F)cc2)n1
COc1ccc(CCNC(=O)C2CN(C3c4ccc(Cl)cc4CCc4cc(Br)cnc43)CCN2COC(C)=O)cc1
O=C(Oc1ccc2nc3n(c(=O)c2c1)CCCN3)c1ccccc1
COC(=O)CN(C(=O)c1cccc(S(=O)(=O)N(C)c2ccccc2)c1)c1ccc2c(c1)OCCO2
COCC(CNC(=O)c1nccnc1N)N1CCCC1C
Cc1nc(N2CCNCC2)cc(N(C)c2cnc(Cl)cn2)n1
Fc1cccc(F)c1C=NNC(=S)NC1CCCCC1
COC(=O)C1=C(N2CC2)C(=O)C(OC)=C(O)C1=O
Nc1nc2c(s1)Cc1cc(NC(=O)Nc3ccccc3F)ccc1-2
CNS(=O)(=O)N1CCN(S(=O)(=O)N2CCCC(C)C2)CC1
CS(=O)(=O)CC(=O)Nc1ccc(C2=CC=C=C2Cl)cc1
COC(CC(C)C)C(CC(=O)N(C#N)NNC(=O)C(N)C(C)C)C(=O)NC(C(=O)NC(=O)CCc1ccc(O)cc1)C(C)C
CCC(CC)c1cccc(-c2cc(NC(=O)C3CNC(=O)C3)nn2-c2cccc(CCCOC)c2)c1
Cc1ccc(C(=O)COC(=O)CCNS(=O)(=O)c2ccccc2)cc1
COc1ccc(Cl)c2c1CC(N)CC2
O=C(c1ccccc1)c1oc2c(O)cccc2c1-c1ccccc1
ON=c1c2ccccc2nc2[nH]c(-c3ccco3)nn12
CN(C)CCCN(Cc1ccncc1)C(=O)Cc1coc2ccccc12
Cc1cccc(Cc2cc(C3CCN(Cc4c[nH]c5ccccc45)C3)nc(N)n2)n1
CC1CCC2(C)C(O)=CC(=O)C=C2C1
Cc1cccc(OSc2nnc(CC(=O)CNc3ccc(N4CCOCC4)cc3)o2)c1C
CC1(Nc2ncnc3[nH]ccc23)CCC1
N=C(N)NCCCC(NC(=O)c1ccc(COc2ccc(CO)cc2)cc1)C(=O)O
CCN1CCN(c2ccccc2OC(=O)CCC(=O)OC(=O)CNC2CCCC2)CC1
CCONc1c(C(=O)Cc2ccccc2)[nH]c2cc(Cl)c(Cl)cc12
COc1cc(C=NNC(=O)CCc2nc(=O)c3c4c(sc3[nH]2)CCCC4)ccc1O
CCOC(=O)C(C)OCCN(Cc1ccccc1)C(=O)C(C)Oc1ccc(C(C)(C)C)cc1
CCCOc1ccc(-c2cn3c(Cc4ccccc4)cccc3c2OCCCCO)cn1
Cc1ccnc(NC(=O)c2sc3nc(N4CCOCC4)c4c(c3c2N)CCC4)n1
CCc1ccc2c(c1)N(C(=O)N1CCN(CCO)CC1)CCO2
Cc1ccc(S(=O)(=O)CCC(=O)N2CCc3ccccc32)cc1
COSc1nnc(-c2ccc(C)cc2)n1CCC(=O)CNCc1ccccc1Cl
Cc1ccnc(NC(=O)C2CCCCC2)c1
COc1ccc(-c2nc3sc(CCNCC(=O)Oc4ccccc4C)c(C)n3n2)cc1
CCONc1sc2c(c1C(=O)C(=O)CCn1c(C)nc3ccccc3c1=O)CCC2
O=C(c1ccc(S(=O)(=O)N2CCCC2)cc1)N(Cc1cc2ccccc2[nH]c1=O)CC1CCCO1
CC(O)(CS(=O)(=O)c1ccc(Br)cc1)c1nc(-c2ccc(Cl)cc2)no1
C=CCN1C(=O)NC(=O)C(=CC(=O)N2CCN(Cc3ccccc3)CC2)C1=O
COc1ccc(OCCCC(=O)N2CCN(S(=O)(=O)c3ccccc3Cl)CC2)cc1
COc1ccc(-c2csc3ncnc(Sc4ncns4)c23)cc1
CC1=C(C(=O)OCc2ccccc2)C(c2ccc([N+](=O)[O-])cc2)NC(=O)N1
CC(=O)OC1CC2C(C)(C)CCCC2(C)C2C=CC3(C)C(C4(C)CCOC(=O)C4)CCC3(C)C12
COCCOc1ccc(Oc2ccccc2)cc1
Cc1ccc(C(=O)Nc2nc3c(s2)CCCC3)cc1Nc1ncnc2cnc(N3CCNCC3)nc12
NC(=O)c1cc(S(=O)(=O)N(CCN2CCCC2)Cc2ccccc2)ccc1F
CC(=O)c1c(C)[nH]c(C(=O)COC(=O)Cn2c(C)csc2=O)c1C
Cc1ccc(C(CCC2C(C)CCCC2C)=NS(=O)(=O)c2cn(C)cn2)cc1
O=C(CCCCCCC1CCCOc2cc(ccc2O)CC(NC(=O)C2CCNCC2)C(=O)NC(C(=O)O)C(=O)N1)NO
CCc1ccc(OCC(=O)Nc2cc(C(=O)N3CCOCC3)ccc2Cl)cc1
COc1ccc(C2C(NC(C)=O)C(=O)N2SC2CCOC2=O)cc1OC
Cc1cc(NC(=O)c2c(C)sc3c2CCCC3)ccc1Br
CCc1nc2c(N3CCCC(C(=O)NCc4ccc(OC(F)F)cc4)C3)ncnc2s1
CC(C)(C)c1ccc(S(=O)(=O)Nc2ccc3c(c2)OCCO3)cc1
CC(C(=O)NCc1cccnc1N1CCCC1)c1ccc(N2CCCC2=O)cc1
CN(c1ccccc1C(=O)O)S(=O)(=O)c1ccc(Cl)s1
Cc1nnc(-c2ccc(Cn3cnc4c(NC5CCNC5)nc(Oc5ccccc5C)nc43)cc2)o1
CCOC(=O)C1=C(N)C(C#N)(C#N)C(c2ccco2)=C(C)C1=O
COc1cccc(NC(=O)c2csc(-c3ccccc3OC)n2)c1
O=CC1(C(=O)NCc2ccc([N+](=O)[O-])cc2)C(=O)NN=C1CCCCc1csc(NC(=O)NCc2ccc(C(F)(F)F)cc2)n1
CCCCCCCCCCCCCCCCCCCCC(=O)OCC(O)COP(=O)(O)OCCOCn1cnc2c(N)ncnc21
O=S(=O)(c1c(N2CCCCCC2)nc2ccc(Cl)cn2c1=S)N1CCOCC1
CCOc1ccc(CCCC(=O)c2ccc(OCC(=O)O)c(S(=O)(=O)N3CCCCCC3)c2)cc1
CCCCCCCC(=O)NC(CCCN)C(=O)NC(CCCN)C(=O)NCC(=O)NC(CCCN)C(=O)NC(CCCN)C(=O)NC(CCCN)C(N)=O
CCC(C)CC(=O)OC1CC(C)(OC)C2C(=C(C)C(OC)C2OC(C)=O)C(C)(C)C12OC(=O)NC2C
Cn1c(=O)c2ncn(CC(=O)NCCCCN3CCC(c4c[nH]c5cc(F)ccc45)CC3)c2n(C)c1=O
Cc1cc(C(=O)Nc2ccc3oc(C(=O)NCC(O)CO)cc3c2)co1
C#CCOC(=O)NCCOCCNc1nc(N)c([N+](=O)[O-])c(NC(=O)CNc2ccc(C(=O)O)cc2)n1
CCC(NC(=O)c1nn(C)c2c1CS(=O)(=O)c1ccccc1-2)c1ccccc1
CC(C)C1Cc2ccccc2C1NC(=O)CSc1nncs1
CCN(C(=O)c1ccc2c(c1)ncn2C)C1C(C(=O)Nc2ccc(OC)cc2)CCS1(=O)=O
COc1cccc(ONc2oc(CCc3cccs3)nc2C#N)c1
CCONc1ccc(-c2c(C)c(C(=O)C(=O)c3ccccc3)nn2-c2ccc(Cl)cc2Cl)cc1
NS(=O)(=O)c1nnc(NC2OC(S(=O)(=O)CO)C(O)C2O)s1
CCCCN(C(C)=O)c1c(N)n(CC(C)C)c(=O)[nH]c1=O
O=C1C2C3Cc4ccccc4C2(C(=O)c2ccc(F)cc2)CCN13
CCCC(NC(=O)c1cn2c(=O)n(Cc3ccccc3)c(=O)cc2s1)C(=O)OCC
Cc1ccc(OCC2CCOc3[nH]c(N)nc(=O)c3C2)cc1
COCCOCCOCCOCCOCCNC(=O)NS(=O)(=O)c1ccc(Cl)cc1Cl
N#Cc1cccc(Cn2cncc2CN2CCCN(C(=O)NCc3ccccc3)CC2)c1
O=C(Nc1ccccc1)N1CCC(c2nc(-c3cccc(F)c3)no2)CC1
CCCc1c(C(C)C)cc(C(C)C)[n+]([O-])c1Oc1ccc(S(C)(=O)=O)cc1
COc1ccc(CN2C(=O)c3oc4ccccc4c(=O)c3C2c2ccc(OC)cc2)cc1
COC(=O)C(Cc1ccccc1)NC(=O)CNC(=O)C(N)Cc1ccc(O)cc1
Cc1cc(C)n(-c2ccc(N3CCN(Cc4coc(-c5ccc(Br)cc5)n4)CC3)cc2)n1
COc1cc(Nc2c(C#N)cnc3cc4sc(NCCN5CCN(C)CC5)nc4cc23)c(Cl)cc1Cl
Cc1cccn(CC(NC(=O)C2C(S)C2c2ccccc2)C(=O)NC(Cc2ccccc2)C(=O)OCc2ccccc2)c1=O
Cc1sc2ncn(CC(=O)NC(=O)CNCc3cccs3)c(=O)c2c1C
CC(=O)N1CCC(n2cc(-c3cnc(N)c4c(-c5ccccc5)csc34)cn2)CC1
COc1ccc(C(=O)C=C2c3ccccc3C(=O)N2c2ccccc2)cc1OC
CCOC(=O)N1C(C(=O)c2cc(C)nn2C)Cc2c(sc3ccc(F)cc23)C1c1ccc(OC)cc1
CN(C)CCn1c(-c2ccccc2)nc2c1c(=O)n(Cc1nc(-c3ccccc3)oc1CO)c(=O)n2C
CCC(=O)Nc1ncccc1Oc1cccc2ccc(C(C)=O)nc12
CONc1ccccc1C(=O)C(=O)N1CCSC1C
CCN1CCCCC1CC(=O)Oc1ccccc1C
O=C(Cc1cccnc1)N1CCC2(CCCN(c3ccccc3)C2)CC1
COc1cc(C2CC(c3ccc(Cl)cc3)=NN2C(=S)Nc2ccc(Cl)cc2)ccc1O
O=C1NC2(CCc3ccccc3C2)C(=O)N1CCCCNS(=O)(=O)c1cccc2nsnc12
Cc1ccc(Oc2c(-c3ccccc3)oc3c(CN4CCN(C)CC4)c(O)cc(O)c3c2=O)cc1
COc1ccc(OC)c2c1NC(c1c(O)n(OCC3CC4C=CC3C4)nnc1=O)=NS2(=O)=O
COC(=O)C1(Cc2cccc(F)c2)C2c3cc(C(=O)N(C)C)n(Cc4ccc(-n5cccn5)cc4)c3CC2CN1C(=O)c1cccnc1
CC1CCC(Cn2c(N3CCOCC3c3cnn(C)c3)nc3cc(-c4noc(=O)[nH]4)nc(-c4cncc(Cl)c4)c32)N1
O=C(Nc1ccc(Cl)cn1)c1cc([N+](=O)[O-])ccc1O
Cc1ccsc1C(=O)N1CCN(c2cccc(C)c2C)CC1
O=C(O)CCc1ccc(Oc2ccccc2)cc1
CCOC(=O)Nc1c2cc(Cl)ccc2nc2ccc(OC)cc12
CSC(=S)NCC1CN(c2ccc(N3CCNN(C(=O)c4ocnc4C)CC3)c(F)c2)C(=O)O1
N#Cc1ccc(C(=O)N2CCC(=O)N(C(CO)Cc3ccccc3)CC2)cc1
Cc1cnc(-c2nn3ccc(-c4ccccc4C)cc3c2CN2CCC3(CCc4ccccc43)CC2)o1
N=C(N)NC(CCCNC(CCCN=C(N)N)C(=O)NC(CCCN=C(N)N)C(=O)NC(=O)CN)C(=O)O
Cc1c(C(=O)NC(=O)C(Cc2ccc(OP(=O)(O)O)c(I)c2)OCC2CC=CC(OP(=O)(O)O)C2)nn(-c2ccc(Cl)cc2Cl)c1-c1ccc(Cl)cc1
O=C(CCNC1CCCC1)NCC(Cc1ccccc1)C(=O)NC(=O)NCCc1cccs1
COc1ccc(NC(=O)c2ccc([N+](=O)[O-])o2)cc1
CSc1ccc(CNC(=O)C2CCCN2C(=O)c2ccc3ccccc3c2)cc1
CC1CCN(Cn2ccc(=O)n(CC(=O)C34CC5CC(CC(C5)C3)C4)c2=O)CC1
CCNc1cc2c(cc1C(F)(F)F)N(C(=O)Nc1ccc(OC(F)(F)F)cc1)CC2(C)c1ccccc1
CC(C)CCN1CC(C(=O)Nc2cc(F)ccc2F)CC1=O
CN1CC(C(=O)N2CCC(c3ccc(C#N)cc3)CC2)C(c2ccc(Cl)cc2)C1
CCCOS(=O)(=O)c1c(C(=O)NCc2cccc(OC)c2)c(C)n(C)c1C
CC(=O)NCC1CN(c2ccc3c(c2)OCCc2c(C)noc2-3)C(=O)O1
OC(c1ccccc1)C(F)(F)c1nc(-c2ccccc2)c[nH]1
N=C1c2ccccc2-c2sc(=N)sc21
CCOC(=O)N1CC(=O)N2C3c4cc(Cl)ccc4OCC3C(Cc3ccc(F)cc3)C2(C)C1=O
CCN1C(=O)c2ccnn2C2(CC(=O)NC2=O)C1=O
CC(=O)N(C)CC1CSc2ccccc2CN1
CCc1ccccc1C1(O)CCN(Cc2ccco2)CC1C
CCOc1ccc(C(CNC(=O)Cn2c(-c3ccccc3)ccc2-c2ccccc2)N2CCN(C)CC2)cc1OC
CN(C)CC(O)COCC1OC(n2cc(C3CC3)c(=O)[nH]c2=O)CC1O
Cc1cccc(NC(=O)c2ccc(Cl)nc2)n1
CCCC(C(=O)N1CCC2(CC1)Cc1cn(C(C)(C)C)nc1C(=O)N2)C1CCN(c2cc(NCC(F)(F)F)ncn2)CC1
COc1ccc(CC2=C(Br)C(=O)OC2(CSc2ccc(C)cc2)[N+](=O)[O-])cc1
COc1ccc(CN(C)C(=O)CCNC(=O)c2ccc(Cl)cc2)cc1OC
O=C(Cc1ccc(-c2noc(=O)[nH]2)cc1)N1CCC(n2cc(-c3ccoc3)nn2)CC1
CC(C)C(N)C(=O)NC(=O)C(Cc1ccccc1)NC(=O)C(Cc1ccccc1)NCc1ccccc1
Cc1nc2c(ONC(C)CCl)cccn2c1C(=O)Cc1ccncc1
COc1ccc(C(=O)N2CCC(c3nccn3Cc3ccccn3)CC2)cc1
CC=C(C)C(=O)OC1CC2C(=C1C)C(C)(O)C(OC(C)=O)C1OCOC1(OC(=O)CCC)C2O
C=Cn1ccc(N2CC(CNS(=O)(=O)Cc3ccc(C(F)(F)F)cc3)OC2=O)n1
CC(=O)c1c(O)cc(O)cc1O
O=S(=O)(Cl)c1ccc(C(CC(c2ccc(Cl)cc2)S(=O)(=O)Cc2ccccc2)S(=O)(=O)c2ccccc2)cc1
O=c1cc(-c2cccc(OCc3cccc(F)c3)c2)[nH]n1-c1ccc(Cl)nc1
COC(=O)C1Cc2c(CCN(C)C)cccc2CN1CC=C(C)C
C=C(CO)CCc1ccc(OC)cc1
CCn1cnnc1SCC(=O)Nc1ccc(Br)cc1F
CCCSc1nc(C)cc(C)c1S(=O)(=O)c1ccccc1
Cn1cnc2cc(-c3ccnc(NC4CC4)c3)nc(NC3CC3)c2c1=O
[O-][s+]1ncc2c3c(ccc21)ncn3C1CCCC1
CN(CCc1ccc(C(F)(F)F)cc1)Nc1ccc2c(c1)cc(C(=O)C(=O)c1cc3cc(C(=N)N4CCC(N)CC4)ccc3n1C)n2C
CC(C)(C)C(=O)NNc1ncnc2ccc(C#CCC3CCOCC3)cc12
CC(=O)OC1C(=O)C=C2OC3C(C)=C(COC4OC(CO)C(O)C(O)C4O)CCC3(C)C2(C)C1OC(C)=O
O=C(Cn1cccn1)NCCn1cccc1
COc1ccc(C=NNc2c(Cl)cncc2Cl)c(OC)c1OC
O=C1CC(=O)Nc2cc(N3CCN(C(=O)Nc4ccc(F)c(Cl)c4)CC3)ncc2N1
Cc1ccc(-c2cc(C(F)(F)F)ncc2Cl)cc1OCCn1ccnc1
O=c1[nH]c2c(-c3ccc(Cl)s3)cnn2c2ccccc12
O=C(O)C1C=CCC1C(=O)NC1CCCCC1
C=CCC1(c2ccc(Cl)cc2)NC(=O)N(CC(=O)NC2CC3CCC2(CS(=O)(=O)N2CCC(C)CC2)C3)C1=O
C=CCOC(=O)C(O)=CC(=O)C=CCCCCCCCCC
COc1ccc(C=CC(=O)C=Cc2ccc(Oc3ccc(Cl)cc3Cl)cc2)c(OC)c1
c1cnc2cc(CNc3ccnc(OCC4CCNCC4)n3)sc2c1
CC(C)(C)C(=O)Nc1ccccc1Oc1cccc(Cl)c1
Clc1ccc(N=Nc2ccc(NCc3ccccn3)cc2)cc1
Cc1ccc(=O)n(C(C)C(=O)Nc2ccc(C(=O)N(C)C)cc2)n1
COc1ccc(-c2cc(=O)[nH][nH]2)cc1Nc1ncc(Br)c(NC2CCC(CO)CC2)n1
CCCCN1C(=O)C(=CNC2CCN(Cc3ccccc3)CC2)C(=O)N(CCC)C1=O
CC(C)CC(NC(=O)N1CCCC1C(Cc1ccc(O)cc1)C(=O)NC(=O)C(N)Cc1cccc2ccccc12)C(N)=O
Cc1nsc(NC(=O)C23CC4CC(CC(C4)C2)C3)n1
CN1CCN(Oc2ccc(Cl)cc2CCc2ccc(-c3ccccc3)cc2)CC1
O=C(Nc1cccnc1)c1ccc(C(=O)Nc2cccnc2)cc1
NCCc1ccccc1C(F)(F)F
CC(C)n1ccc(-c2ccc(N(CC(=O)NO)S(C)(=O)=O)cc2)cc1=O
Cc1ccc(S(=O)(=O)N2CCCCC2)cc1C(=O)N1CCN(c2ccccc2)CC1
Cc1cc(S(=O)(=O)N2CCN=C2SCc2ccccc2C(F)(F)F)ccc1F
COCc1ccc(-n2cnc3cc(-c4ccccc4)c(C4CCN(C)CC4)nc32)cc1
CCCCCCCCCCCCCCCCc1cc(Br)c(OC)c(OCC(=O)O)c1
COc1cccc(CSCCNC(=O)c2ccc(N)cc2)c1
CCCC1(c2ccccc2)NC(=O)N(CC(=O)NNC(=O)c2cccs2)C1=O
COC(=O)c1cc2c([nH]c3ncc(C)cc32)c(-c2cccc3ccccc23)n1
CCCc1noc(-c2ccc(N3CCC4(CC3)OCc3ccccc34)nc2)n1
O=C(NCc1ccccc1)NCN1CCC(C(=O)c2cccc(F)c2F)CC1
O=C(NCc1ccc(Cl)c(Cl)c1)c1nc[nH]c1C(=O)NC1CCOC1=O
COCCCNCCC(CCSC)NCCCCCCCN1C(=O)N=C2C(=Cc3ccccc3C2(C)C)C1=O
COc1ccc(N2C(=O)C(=Cc3coc4ccccc4c3=O)SC2=S)cc1
COc1cccc(NC(=S)N2CC(C)OC(C)C2)c1
CCCCN(Cc1c(C(F)(F)F)nc2n1CCCN2c1c(C)cc(C)cc1C)C(C)=O
CC1CN2CCN(C(=O)N3c4ccccc4Sc4ccccc43)C(C2)C1C
CCCCCCNC(=O)C(C(C)C)N(CCCC)C(=O)c1ccncc1
O=C(Nc1ccc(N2CCOCC2)nc1)N1CCC(c2nc(-c3ccc4ccccc4n3)no2)CC1
CCc1ncnc(-c2ccc(C(=O)N3CCCC3C)c(OC)c2)c1C#Cc1ccc(N)nc1
COc1ccccc1C(=O)N1CCN(C(=O)C2=CSC3CC(=O)N23)CC1
CC(=O)CCN(CCNC(=O)CCN)NC1(NOc2ccc(Nc3nccc(-c4cccnc4C(=O)CN4CCC(C)CC4)n3)cc2)CCCCC1
CSc1ccc(C(=O)N2CC3(CC(=O)N(c4ccc(C)c(F)c4)C3)C2)cc1
COCC(=O)Nc1ccc(OCC(O)CNC(C)C)c(C)c1
COc1ccc2c(c1)-c1[nH]c(NC3CC(C)(C)NC(C)(C)C3)nc(=O)c1CO2
Clc1ccc(Nc2nc(-c3ccc(Cl)cc3)cs2)cc1
N#[N+][N-]c1ccc(CC(=O)NC(Cc2ccc(O)cc2)C(=O)NC(Cc2ccc(O)cc2)C(=O)Nc2ccc3c(ccn3C3OC(C(O)CO)C(O)C3O)c2)cc1
CCN1CCN(C(=O)CN2CCC(C)CC2)CC1
COc1cccc(-c2ccc(SCC(=O)n3nc(C)cc3C)nn2)c1
CNC(=O)C1OC(n2cnc3c(NCc4cccc5ccccc45)ncnc32)C(O)C1O
O=C(Nc1ccc(Oc2ccccc2)cc1)c1ccc(F)cc1
N#Cc1ccccc1NC(=O)c1cc(S(=O)(=O)N2CCCC2)ccc1Cl
Cc1ccccc1NCC(=O)NC(=O)CS(=O)(=O)Cc1nc(-c2ccc(Cl)cc2)oc1C
COc1ccc(N2CCN3C(=O)N(c4ccc(C(=O)OC(C)C5CCCC5)cc4)C(=O)C3C2)cc1
NC(=S)Oc1ccccc1NC(=O)c1ccc(Cl)cc1
COOc1cc(-c2ncnc(CC#N)c2C#N)ccc1C(=O)N1CCC(Cc2ccccc2)CC1
Cc1nc(NCc2ccc(S(N)(=O)=O)cc2)c2cc(-c3ccccc3)ccc2n1
CC(CCn1cccn1)NC(=O)NC(C)(C)C
CC12CCC3C(CCC4CC(O)C(N5CCN(c6ccc(F)cc6)CC5)CC43C)C1CCC2=O
O=C1C(c2ccc(Cl)c(Cl)c2)N(CCCCc2ccccc2)C(=O)CN1C1CCCC1
CC(CCc1ccc(OCc2nn[nH]n2)cc1)(C(=O)NO)S(C)(=O)=O
CN1CC2CC1CN2C(=O)Oc1ccccc1Br
COc1cccc(CN2CCN(c3cc(C)ccn3)CC2)c1O
N#CC(C(=O)Nc1cc2c(cc1N1CCOCC1)-c1ccc3cc(S(N)(=O)=O)ccc3c1C2)=C(O)C1CC1
CC(C)CCCC(C)C1CCC2C3=CC=C4C(C)(C)CCCC4(C)C3=CCC21C
CC(=O)S(=O)(=O)c1ccc(C)c(NN2CCCc3ccccc32)c1
C=CCc1c2c(nc3ccccc13)C1Oc3c(O)ccc4c3C13CCN(OC)C(C4)C3(CC=C)C2
CC(=O)NC(C)Cc1ccc(C#Cc2ccc(OC(F)F)cn2)cc1
CCN(CC(=O)OCCC(=O)Oc1ccc(F)cc1)Cc1ccc(F)cc1
COc1ccc(CCCC2CCC(NC(=O)c3c(Cl)cccc3Cl)OC2)cc1
O=C(C=Cc1ccc(Oc2ccc(Cl)cc2)cc1)Nc1ccc(CN2CCCC2)c(C(F)(F)F)c1
Nc1ccc(-c2ccc3c(c2)Nc2ccccc2NC3=O)cc1
COc1ccc(CCNC(=O)CC(c2ccc(Cl)cc2)c2ccccn2)cc1
COc1ccc2c(c1)CC(CCNS(N)(=O)=O)CO2
O=C(c1ccccc1)c1cc(CN2CCCCC2)n(-c2ccccc2)c1
S=C(Nc1ccccc1)OCC#CCC1OCCCO1
CC(NC(=O)Cc1ccc(C(=O)O)cc1)c1nc2ccccn2c1-c1ccccc1
CC(C)(C)c1nnc(-c2cccnc2)o1
CCc1ccc(C(=O)CSc2nnc(CNC(=O)c3ccccc3OC)n2-c2ccccc2)cc1
O=C(C1CCN(S(=O)(=O)c2ccc(F)c(F)c2)CC1)N(c1ccc(Cl)cc1)C1CCS(=O)(=O)C1
CC1(C)CC2(Cc3c1ccc(C(=O)c1ccccc1)c3O)C(=O)C2(C)C
C#CCN(Cc1ccc2[nH]c(N)nc(=O)c2c1)c1ccc(C(=O)NC(=O)CCC(NC(CCC(=O)O)C(=O)O)C(=O)O)cc1
Cc1c(F)cccc1C(=O)C1(c2cc(NC(F)F)ccc2Cl)N=C(N)OC2CC21
O=C(NCCCN1CCOCC1)c1ccccc1-c1nc(-c2ccc(Oc3ccccc3)cc2)no1
CCCCCC(C)NC(=O)NC1CCCC(C)C1C
CN(C)c1ccc(N=Cc2c(O)nc3ccccc3c2-c2ccccc2)cc1
O=S(=O)(Nc1cccc(S(=O)(=O)N2CCOCC2)c1)c1ccc2c(c1)OCCO2
Cn1c2c(c3cc(N)ccc31)CN(CCc1ccc(F)cc1)CC2
Cc1ccc2ncnc(-n3nc(C)cc3C)c2c1
COC(=O)c1c(C=NO)n(C2CCCC2)c2cc(Br)ccc12
Cc1ccc(S(=O)(=O)N=C2C(=O)N(CC3CCCO3)c3ccccc32)cc1
Fc1ccc(C(COc2ccc3nc(-c4ccccc4)n(OCc4ccccc4)c3c2)c2ccccc2)cc1
CC1=C(C(=O)O)N2C(=O)C(NCCOCCCC(O)CN3C(SNS(=O)(=O)N(C)C)=NS(=O)(=O)c4cc(Cl)ccc43)C2SC1
CN(CC(C)(C)C)c1ccc2[nH]c(-c3ccncc3)nc2c1
CCONc1sc(C(=O)OC)c(C)c1C(=O)CC(=O)Sc1snnc1-c1ccc(C)cc1
S=C(NN=C1CCCCC1)NN=C1CCCc2c1cnn2-c1ccc(Cl)cc1
Cc1nc(C(F)(F)F)ccc1C(=O)Nc1ccc(F)c(C2(C(F)F)N=C(N)OC3CC32)c1
CN(CCC#N)S(=O)(=O)c1ccc(O)c2ncccc12
O=C(c1cc(-c2cc(F)c(Cl)cc2Cl)n[nH]1)S(=O)(=O)c1cccc(NN2CCC2)c1
NCCC(=O)NC1OC(n2cnc3c(N)ncnc32)C(COP(=O)(O)OP(=O)(O)OP(=O)(O)OC2C(O)C(O)C(O)C(O)C2O)C1O
CN(Cc1cn2ccncc2n1)C(=O)c1nn(-c2ccc(Cl)cc2Cl)c(-c2ccc(Cl)cc2)c1Cn1cncn1
CON=C(c1ccc(C(C)C)cc1)c1cnn2c(-c3ccccc3)ccnc12
O=C(O)Cn1ccc(-c2ccc3ccc4ccccc4c(=O)c3c2)n1
O=C(NCCC1CN(Cc2ccco2)CCN1S(=O)(=O)c1ccccn1)c1ccc(F)cc1
CCC1OC(=O)CC(O)C(C)C(OC2OC(C)CC(N(C)C)C2O)C(CCN2CCCC2)CC(C)C(=O)C=CC(C)=CC1COC1OC(C)C(O)C(OC)C1OC
NNC(=S)NC(=O)c1cccc(Br)c1
CN(C)c1nc(N)c2[nH]c(=O)n(CCCN3CCN(C4CC4)CC3)c2n1
CSc1ccc(-c2[nH]c(C(=O)Nc3cccc(O)c3)nc2-c2ccc3nnsc3c2)cc1
COC(=O)CCc1ccc(-c2ccc(C(F)(F)F)cc2OCCCc2ccc(OC)cc2)cc1
CCCOc1cc2nnc(Nc3ccc(OC(F)(F)F)cc3)nc2cc1OC
O=c1ccn(C2OC(CO)C3OC(C2O)n2c(=O)n(Cc4cccc5ccccc45)c(=O)n23)cn1
c1coc(CNCC(c2cccs2)N2CCN(C3CCCCC3)CC2)c1
COc1ccc2c(c1)-c1nnc(C)n1CCN2CC1CCN(C(=O)C=Cc2ccc(Cl)c(Cl)c2)CC1
NC1=NC(F)=CC2=NC3(CCN2CC3)CC(=O)N(CC(=O)NCc2ccncc2)C1
Clc1ccc(-c2nc3ccccc3o2)cc1Cl
CCCC(=O)c1ccc(OOc2cccc(-c3cn4ccccc4n3)c2)cc1
O=C(COC(=O)C1CCN(c2cccc(C(F)(F)F)c2)CC1)c1ccccn1
Cc1ccc(C(=O)C(=O)c2ccc(NS(=O)(=O)c3ccc(NNc4nccs4)cc3)cc2)cc1
CC(C)(O)C#Cc1cncc(-c2ccc3c(c2)C([NH])(CO)CC3)c1
Cc1ccc(S(=O)(=O)C(=O)c2cccc(NN3CCN(C)CC3)c2)c(C)c1
Cc1ccc(Cl)cc1NSc1nc2cccnc2n1CC(=O)C(=O)CNc1ccc(F)cc1
CC(=O)NOc1ccc(C(C)N(C)c2ncc(Br)c(N3CCC(C4CCCC4)C3)n2)cc1
CC(C)c1ccc(CN2Cc3ccc(-c4ncccc4C#N)cc3C2)cc1
CCCCCCSC(=O)CC(=O)C1C(=O)C=COC1=O
CCOc1ccc(OCCNC(=O)c2c(-c3ccccc3Cl)noc2C)cc1
CC(C)CC(=O)Nc1ccc(C(=O)NN=Cc2ccccc2)cc1
CCOC(=O)c1sc2ccc(-c3cnn(CC)c3)nc2c1N
CCC(c1nnnn1Cc1ccco1)N1CCN(C(=O)c2ccco2)CC1
COc1ccc2nc(N3CCC(C(=O)NC4CCCC4)CC3)sc2c1
Cc1cccc(C)c1C(=O)c1ccc(C(=O)c2cnc3ccccc3n2)cc1
CN(Cc1c(O)ccc(C(=O)c2ccc(CN3CCCCC3)cc2)c1O)c1ccccc1
c1cnc2cc(N3C4CCC3c3n[nH]cc3C4)ccc2c1
CCCN(CC1CCOCC1)C(=O)Cc1c(-c2ccccc2)nc2ccccn12
CCCCCC1NC(=O)C(C(O)C2Cc3ccccc3C2)NC(=O)C2CCCCN2C(=O)C(C(C)CC)NC(=O)C2CSCN2C1=O
CN(C)C(=O)C1CCN(C(=O)CC2C(=O)Nc3ccccc32)CC1
CN(C)C(=O)Cn1nnc(-c2ccc(N3CCOCC3)cc2)n1
O=C1NC(c2ccc(OCCCN3CCCC3)cc2)Cc2cc(Cl)ccc21
COc1cccc(C2C(C(=O)c3ccc4c(c3)OCCO4)=C(O)C(=O)N2c2nc3ccccc3s2)c1OC
CN(C)CCNCCOc1ccn2nc(-c3ccccc3Cl)nc2n1
O=C1NCCC1c1n[nH]c2ccc(S(=O)(=O)c3ccc(F)cc3)cc12
COc1cccc(-n2ccn3c(=O)cc(N4CCCC(N)C4)nc23)c1
CS(=O)(=O)NCC1CCC2(C1)CN(C(=O)NCC1CCCCC1)C2
C=c1c(=C(O)C(=O)c2ccccc2)c(=C)c(=C(O)C(=O)c2ccccc2)c(=C)c1=C(O)C(=O)c1ccccc1
CC(=CCc1c(O)cc(O)c2c(=O)c3c(oc12)CCC(C)C3)C(=O)O
CCCN1CC2CC(C1)CN(CCn1c(O)c3sc4ccccc4c3nc1=O)C2
NC(=O)Nc1ccc(Oc2nc(NCC(F)(F)F)nc(N3CCOCC3)n2)cc1
COCCNC(=O)Nc1n[nH]c2c1S(=O)(=O)c1ccccc1-2
COc1ccc(CN2CC(O)C2)cc1-c1nc2cc(-c3cccc(C)n3)nn2c(N)c1-c1ccccc1
CCCCCCCCCCCCCCCCC(=O)c1ccc(NNC(Cc2ccccc2)C(=O)O)cc1Cl
COc1ccc(ONCS(=O)(=O)c2ccc3c(c2)N(CC(=O)N2CCCCC2)C(=O)CO3)cc1
Cc1c(C)c2ccc(ONC(=S)NNC(=O)CC3CCCC3)cc2oc1=O
CC1(Nc2c(C#N)cnc3cc(-c4ccc(CN5CCOCC5)o4)ccc23)CC1
O=C(CCN1CCC(C(=O)C=Cc2cnc3ccc(Cl)cn23)CC1)c1c[nH]c2ccc3c(c12)CCN(O)CC3
CCOC(=O)c1c(S(=O)(=O)N2CCCC(C(=O)Nc3nnc(C)s3)C2)c(C)n(C)c1C
COc1cc(Oc2ccc(S(=O)(=O)C3CC3)cc2)cc(-c2nc(=O)nc[nH]2)c1
CC1Cc2ccccc2N1CC(=O)Sc1nc2cc(F)ccc2o1
O=C(NCC1CCCO1)c1sc2ccccc2c1Cl
CCOCC1c2cnn(Cc3ccco3)c2CCN1C(=O)NCCc1c(C)oc(C)c1C
CN(c1cccc(OCC2CCCCC2)n1)c1nc(NC2CCC(CO)CC2)c2ncnc(N)c2n1
O=C1NCC2c3c(c4ccccc4n31)C(c1ccc(F)cc1)NC2c1ccc(F)cc1
CCOc1ccccc1NC(=O)C(=O)NCCc1ccc(OC)c(OC)c1
COC(=O)c1ccc(Nc2nccc(-c3cnn4ncccc34)n2)cc1
COC(=O)C12CCC(C)(C)CC1C1=CCC3C4(C)Cc5c(n[nH]c5C)C(C)(C)C4CCC3(C)C1(C)CC2
CCCCC(=O)NN=C(C)C=Cc1ccc(Cl)cc1
CCNc1ccc(ONc2sc3c(c2C(=O)CCN(c2ccc(F)cc2)c2ccc(F)cc2)CCC3)cc1
O=C(O)C1CCCN1C(=O)CN=C(S)Nc1ccccc1
COc1ccc(CCn2ccc(=O)n(CC(C)C)c2=O)cc1
O=C1c2ccccc2-c2nn(-c3cccc(Br)c3)c(C(c3ccccc3)c3ccccc3)c21
COc1cccc(-n2nc(C(F)(F)F)cc2-c2ccc(S(=O)(=O)c3ccc(OC(F)(F)F)cc3F)cc2)n1
CC1Cc2cccc3c(F)ccc(c23)-c2nc(C(=O)O)nn21
CC(=O)Nc1cc(O)c(C(=O)O)cc1Br
CONC1=C(C#N)C(c2ccccc2F)C(C(=O)C(C)=O)=C(C)N1C(C)=O
COc1ccc2c(C(O)CC3CCCCN3)cc(-c3ccc(Cl)c(Cl)c3)nc2c1
CNC(=O)c1cn2cc(-c3c(C)ccc4[nH]nc(C)c34)ccc2n1
O=C(COC(=O)CCNC1=C(Cl)C(=O)c2ccccc2C1=O)NC12CC3CC(CC(C3)C1)C2
O=C(NC1=NCCS1)c1cn(-c2ccccc2)nc1-c1csc(-c2ccccc2)n1
NC(=O)c1cccc2c(-c3cccc(NC(=O)c4cccc(C(F)(F)F)c4)c3)ncnc12
CC(C)=CC(=O)c1c(O)cc(C)c(O)c1CC=Cc1ccc(O)c(O)c1
CC#CCOc1cc2c(cc1OC)C(=O)N1CCCC1C=N2
CC(C)(C)OC(=O)N1CCC2C1C(=O)N2S(=O)(=O)O
COc1cc(O)cc(C=C2C(=O)Nc3cc(OC)cc(OC)c32)c1
COc1ccccc1S(=O)(=O)N(CC(=O)NCCS(=O)(=O)N1CCOCC1)Cc1ccco1
CN1Cc2cc(C(=O)c3cccnc3)ccc2NC1=O
CCCC=CCCCCCCCCCCCCCCC(=O)O
O=C(Nc1ccc(Cc2ccc(F)cc2)cn1)c1ccc2c(c1)C(=O)C(=O)N2Cc1ccccc1
O=[N+]([O-])c1ccc(S(=O)(=O)N2CCCCC2)c2nonc12
Cc1ncccc1-c1ccnc(NCc2ccncc2)n1
COc1cc(C(=O)NC2CC(C)(C)Cc3c2cnn3-c2ccc(F)cc2)cc(OC)c1OC
CCC(c1nc2ccccc2c(=O)n1-c1cccc(C)c1)N(CCCN)C(=O)c1ccc(C#N)cc1
Cn1c(=O)oc2cc(S(=O)(=O)C3CCCN(C(=O)Nc4ccc(F)cc4)C3)ccc21
CCCOc1ccc(NC(C)=O)cc1OC
CC(=O)NCC1CN(c2ccc(N3CCN(C(=O)c4ccc([N+](=O)[O-])o4)CC3)c(F)c2)C(=O)O1
COc1ccc(-c2ccc(-n3c(C)c(CC(=O)O)c4ccc(F)cc43)cc2)cc1
COc1ccc(C=Cc2cc(OC)c(OC)c(OC)c2)cc1NC(=O)C=Cc1ccccc1F
O=C(c1ccc2c(c1)N(Cc1ccccc1)C(=O)c1ccccc1S2(=O)=O)N1CCCC1
O=C1Nc2ccc(Cl)cc2C1=Cc1ccc[nH]1
COc1cccc2c1ccn2CCCN1CCN(c2ccccc2C)CC1
O=C(O)C(O)=CC(=O)c1cccc(O)c1O
CC(C)C(=O)N1CCC1(C)C(=O)NCc1ccncc1
Cc1ccsc1C(=O)N1CC(=O)Nc2ccccc2C1c1ccccc1Cl
COc1ccc(C(Cl)=Cc2cc(OC)c(OC)c(OC)c2)cc1
CNC(=Nc1c(C)cccc1C)C(C#N)=Cc1cc(C)n(-c2ccccc2C)c1C
Fc1ccccc1Cn1c(SCc2ccccc2)nc2cccnc21
Cc1ccc(OCCC(=O)N(C)Cc2ccccc2OC(F)F)cc1
CCCC(C)Nc1nc2c(C)nn(-c3ccc(OC(C)C)cc3)c2c2c1COC(C)(C)C2
Cc1ccc(C2CN(CC3CC4c5c([nH]c(N)nc5=O)SC4N3C)CCC23CC3)cc1
Nc1nc2c(cnn2CCNS(=O)(=O)c2c(F)cccc2F)c2nc(-c3ccco3)nn12
CC1Cc2ccccc2N1CCNc1ncnc2sccc12
O=C(O)Cc1cccc2c(=O)c3cc4ccccc4cc3oc12
CCN(CC)C(=O)c1ccccc1Sc1nccn1C
CSCCC(NC(=O)c1ccc(NC(=O)Cc2ccc(NC(=O)NCCCl)cc2)cc1-c1ccccc1)C(=O)O
CN(C)C(=O)N1CC2OCC(=O)N(C)C2C1
COc1ccc(NC(=O)N2CCc3cnc(NC4CCC4)nc3C2)cc1
CCc1cc(=O)n2nc(SCC(=O)N3CCN(c4cccc(C)c4C)CC3)cc2[nH]1
N#Cc1ccccc1Cn1c(N2CCCC(N)C2)ncc(C=O)c1=O
NC(Cc1nc2c(-c3ccccc3)cccc2[nH]1)C(=O)Nc1ccccc1
CC(C(=O)NCc1ccc(OC(F)(F)F)cc1)N1C(=O)CCC1C(=O)Nc1cccc(OC(F)(F)F)c1
CCCCC(Sc1nc2ccsc2c(=O)n1C)C(=O)NC1CCCC1C
CCOC(=O)CNC(=O)C(=O)C(COCc1ccccc1)NC(=O)C1CCCN2C(=O)NC(C(C)C)C(=O)N12
CSc1ccc(C(=NOCCN2CCCCC2)c2ccc(C)cc2)cc1
Cc1nnc(NC(=O)c2ccc(S(=O)(=O)N3CCCCC3)o2)s1
CCOC(=O)c1c(O)n(CC)c2ncc(F)cc2c1=O
O=C1CCCC1CN1CC(O)C(O)C(O)C1CO
COc1c(C2CCN(C(C)C)CC2)ccc2c1CCC(=O)N2
CCS(=O)(=O)c1nc(S(=O)(=O)c2ccc(C)cc2)c(NCc2ccc(C(C)C)cc2)s1
O=C(Cc1cc(F)ccc1F)NC1CCOCC1
Cn1cc(C=CC(=O)C=Cc2c[nH]c3ccccc23)c2ccccc21
CCc1ccc(NN=C2C(=O)N(CN3CCNCC3)c3ccccc32)cc1
COc1ccc(SS(C)(=O)=O)cc1
C[N+](C)([O-])CCOP(=O)([O-])OCCCCCCCc1cccc(Cl)c1
O=C(C=CC=Cc1ccc(SCc2cccc(F)c2)c(Cl)c1Cl)N(C1CCCCC1)C1CCCC1
O=C(Cn1c2ccccc2c(=O)c2ccccc21)NCc1ccccc1
CCCCCC=CC=CC=CC=CC=C1C(=O)C=CC1Cc1ccccc1
O=C(O)Cc1ccc2oc(-c3cccc(NC(=O)C=Cc4ccc(F)cc4)c3)nc2c1
CCC1(O)C(=O)OCc2c1cc1n(c2=O)Cc2cc3cc(OCCOCC(=O)Oc4ccc(Cl)cc4)ccc3nc2-1
CCOC(=O)C1=C(CC2CC2)NC(=O)NC1c1ccc(OC)cc1
CCC1OC(=O)C2CCCCN2C(=O)C(=O)C2(O)OC(CCC(C)CC(C)=CCC(=O)CCC1C)CCC2C
O=c1oc2cc3ncnc(Nc4ccc(F)cc4)c3cc2n1CCC1CCN(CO)CC1
O=C(Nc1ccc(N2CCN(C(=O)c3cc4cc([N+](=O)[O-])ccc4cn3)CC2)cc1)c1ccco1
Cc1cc(N2CCN(c3ccccc3Cl)CC2)n2nc(-c3ccccc3)cc2n1
CCc1nc2c(OCC(=O)Oc3ccc4ccccc4c3)cccn2c1N(C)CC(=O)C(C)(C)C
Cc1onc(-c2ccccc2Cl)c1C(=O)Oc1ccccc1
COc1cccc(C(CNC(=O)C2=CC(C)(C)NC2(C)C)N2CCOCC2)c1
Cc1c(Cl)cccc1NC(=O)N1CCC2NC(=O)OCC2(O)C1
CCOC(=O)c1c(NC(=O)C2CCCO2)sc2c1CCCC2
Nc1nc(=O)n(C2OC(CO)C(O)C2O)cc1F
Cc1ccc(CNc2nccc(-c3cc(N4CCNCC4)[nH]n3)n2)s1
CCn1c(C=Cc2ccc(CN3CCOCC3)cc2)cc2c1C(=O)C=CC2=O
COc1ccc2nc3c(c(-c4ccccc4)nn3-c3ccc(Br)cc3)c(Cl)c2c1
Cc1ccc(-c2n[nH]c(C3CN(C(=O)c4ccc(Cl)cc4F)CC3c3ccccc3)n2)cc1
CN(C)c1cc2c(ccn2S(=O)(=O)c2ccc(F)cc2)c(=O)n1C
CCc1nnc2n1CCN(Cc1coc(-c3ccc(F)cc3)n1)C2
CN(CC(=O)NS(=O)(=O)c1ccc2c(c1)CCC(=O)N2)Cc1cccs1
CCc1nnc(NC(=O)c2ccc(S(=O)(=O)N3CCCC3)cc2)s1
CC(O)(CF)C(=O)Nc1ccc(S(=O)(=O)c2cccc(F)c2)cc1
O=S(=O)(CCC(F)(F)F)c1ccc(Nc2ncc3cnn(C4CCCC4)c3n2)cc1
Cc1ccc(Cl)cc1NC(=O)CNc1cccc(NC(=O)c2cc3ccccc3o2)c1
CC1CN(C(=O)CNCc2ccccc2Cl)C(=O)c2ccc(N3CCCCC3)cc2O1
Cc1ccc(NCc2nncn2C)cc1S(=O)(=O)n1cccc1
Cc1nn(C)c(OS(C)(=O)=O)c1CNCc1ccccc1S(C)(=O)=O
Cc1ccccc1S(=O)(=O)NC(=O)c1cn(C(C)C)c2cc(Cl)c(Cl)cc2c1=O
CN(CC=CC(=O)Oc1cc2ncnc(Nc3ccc(F)c(Cl)c3)c2cc1NC1CCOC1)Cc1ccccc1
COc1ccc(Cn2c(C(=O)O)cnc2SCc2cccc(C)c2)cc1
C=C(C)C1CCC2(COc3ccc(C=C4C(=O)OC(c5ccccc5)C4=O)cc3)CCC3(C)C(CCC4C5(C)CCC(OC(=O)CC)C(C)(C)C5CCC43C)C12
CONC(=S)Nc1cccc(C(=O)CCc2ccccc2)c1
COc1ccc(OC)c(NCC(=O)OC(=O)Cc2cccs2)c1
O=C(O)C1C2CC3CC1CC(NC(O)(C(=O)C1CCCC1)c1ccccc1)(C3)C2
N#CC(C(=O)NCc1cccc(OCCc2ccccc2)c1)C(=O)NCc1ccco1
CCOc1nc[nH]c2nncc1-2
CCN(CC)CCNC(=O)c1c[nH]c2ccc(S(=O)(=O)N3CCCCC3)cc2c1=O
CCOC(=O)c1nn(C2CCCCCC2)c(=O)cc1O
CN1CCN(c2ccc(-c3ccc(NC(=O)Nc4cccc5c4-c4ccccc4C5=O)cc3)cc2)CC1
O=C1C2N(Cc3cccn3-c3ccc(F)cc3)CCCCN2C(=O)N1c1cnc2ccccn12
O=C(COc1ccc(F)c(Cl)c1)NNC(=S)NC(=O)c1ccccc1
COc1cc2c(cc1OC)C1c3ccccc3C(C2)N1C(=O)c1ccccc1
C=Cc1cc(OC)c(OC)c(OC)c1C(=O)OC
COc1ccc(C(=O)NC2CCN(Cc3coc(-c4ccc(Cl)cc4)n3)CC2)cc1
Cc1ccc(N2CCN(C(=O)c3ccc(C[S+]([O-])c4ccc5c(c4)OCCO5)o3)CC2)c(C)c1
CCOc1ccc(N2C(=O)c3oc4cc(C)cc(C)c4c(=O)c3C2c2ccccc2OC)cc1
CC(NC(=O)C1CC=CC1)c1ccc(OCC2CC2)cc1
N=c1cc2n(CC3=C(C(=O)O)N4C(=O)C(OCc5ccccc5)C4SC3)cccc-2n1CCCNC(=O)CI
CC(C)OC1OC(OCCOC2C(C(=O)O)OC(C(=O)Cc3ccco3)C2COC2OC(OCO)C(O)C(O)C2O)C(O)C(O)C1O
CCN(CC)C(=O)CS(=O)(=O)c1ccc(NNc2cc(NCC(=O)N3CCN(C)CC3)ccc2OC)cc1
COc1cccc(-c2csc(C3(c4ccc(F)cc4)NC(=O)NC3=O)n2)c1
COc1ccc(CSc2nnc3c(n2)OC(c2ccc(F)cc2)N(C(C)=O)c2ccccc2-3)cc1
CCOC(=O)Cc1csc(NN=Cc2ccccc2F)n1
CN1CCC2=C(N3CCCCC3)C3N(C=C2C1=O)Cc1ccccc1N3C
O=C(NCCNC(=O)c1cc(Cl)cc(Cl)c1)c1cc(Cl)cc(Cl)c1
C#CCCCC=NOOc1ccc(Oc2ccc(Cl)cc2)cc1
CCSc1nn(C(=O)N(C)C)c(O)c1S(=O)(=O)c1ccccc1
CN1CCc2nc(C(=O)NNC(CCC(=O)NCC(C(=O)c3nc4ccc(F)cc4s3)C(=O)C3CCC3)C(=O)O)sc2C1
NC1(C(=O)C2CC2c2ccccc2)CC(C(=O)O)N(OC2CCCC2)C1
Cc1ccc(C(=O)Nc2ccc(NC(=O)c3ccco3)cc2)o1
CC(NC(=O)NC(Cc1ccccc1)c1noc(C(F)(F)F)n1)c1cccc2[nH]cnc12
COc1ccc2c(C(=O)c3cccn3CCN3CCC(CO)CC3)c(-c3ccccc3)[nH]c2c1
CC(CO)CCC1C(C)(C)c2c(-c3ccc(OP(=O)(O)O)cc3)oc3ccc4c(c23)C(=O)OC4CC2C(C)(C)OCC21C
CCOC(=O)c1sc(NN2CCOCC2)c(C(=O)CC(=O)N2C(=O)NC3(CCCC3)C2=O)c1C
O=C(CCn1cc(C(=O)C(=O)N2CCc3ccccc3C2)c2ccccc21)NCCn1ccnc1
CN(C)Nc1ccccc1-c1ccccc1CS(C)(=O)=O
COC(=O)C1(C)CCC2C3=C1CCC2(C)CC3=O
COc1cc(OC)c(C2CCN(C)CC2)c(OC)c1
CCOC(=O)c1cc(-c2ccc(OC)cc2)n(CCCN2CC(C)CC(C)C2)c1C
COc1cccc(C(=O)NC(NC(=NC#N)Nc2ccc(Cl)cn2)C(C)(C)C)c1
Cc1cc(OCCCS(C)(=O)=O)c(Cl)c(C)c1Cl
O=C(CCCN1CCOCC1)c1ccc(F)c(Nc2ncnc3cnc(NNc4cc(-c5ccccn5)cs4)nc23)c1
COCCCn1c(CS(=O)(=O)c2ccccc2)nc2ccccc21
O=C(O)c1cc(N2C(=O)c3c(F)c(F)c(F)c(F)c3C2=O)ccc1Cl
Cc1cnc2c(N3CCN(C(=O)c4ccco4)CC3)cccc2c1NC(=O)c1ccccc1Cl
O=C(Cn1cc2c3c(nc-2c2ccccc21)C(=O)NC3=O)c1ccccc1
O=C(NC1CCCN2CCCCC12)Oc1ccccc1
Clc1cccc(COc2ccc3cc4ccccc4nc3c2)c1
O=C(OC1C[N+]2(CCC1Cc1ccccc1)CCN(Cc1ccccc1F)CC2)C1(c2ccccc2)CCCC1
CC(C)N1CC(Nc2cccc(OC3CCCCCC3)c2)=NC1=O
CCON1C2=C(C(=O)CCC2)C(c2ccccc2)C2=C1CCCC2=O
CCOC(=O)N1CCCC1CCC(=O)Oc1ccccc1
CCCSc1nc2c(c(=O)n1N)C1(CCCCC1)Cc1ccccc1-2
N#Cc1ccc2c(c1)nc(SCC(=O)Nc1nccs1)n2-c1cc(Cl)ccc1Cl
CCCCc1ccc(ONC(=O)N2CC(Cc3ccco3)CC2=O)c(OCC)c1
Cc1c(C(=O)NC(=S)Nc2ccc(S(N)(=O)=O)cc2)nn(-c2cccc(Cl)c2)c1-c1ccccc1
O=C(c1ccc(F)cc1)N(Cc1ccccc1)Cc1ccccc1
O=C(CN1C(=O)C2Cc3c([nH]c4ccccc34)C(c3ccco3)N2C(=O)N(Cc2ccccc2)C1=O)N1CCCC1
Cn1c(C(=O)NCc2ccccc2)cc2c(=O)[nH]c3ccccc3c21
O=C(c1cncc(Br)c1)C1CCCN(C(=O)Nc2ccccc2Oc2ccccc2)C1
O=[N+]([O-])c1ccc(S(=O)(=O)N2CCC=C(Cc3ccccc3)C2)s1
CC=CCCCCCCCCCCCCNC(=O)c1cc(O)cc(O)c1
COc1cc(Sc2c(-c3ccc4c(c3)OCO4)[nH]c3ccccc23)cc(OC)c1OC
CCc1nn(Cc2cccnc2)c2cccc(NOc3cc4ncc(C(=O)CC5CCCN(C)C5)n4cn3)c12
Cc1ccc(S(=O)(=O)Nn2c(SCC(=O)NC3CCCC3)nc3ccccc3c2=O)cc1
CN1CCC2=C(C1)c1cc(S(=O)(=O)c3ccccc3)ccc1OC2(C)C
CNC(=O)C(Cc1c[nH]c2ccccc12)NC(=O)C(CC(C)C)NC(=O)C(CCOC(=O)c1cccnc1Cl)NC(=O)C(Cc1ccccc1)NC(=O)C(N)Cc1c[nH]c2ccccc12
Cc1cc(C(=O)CCC(=O)Nc2ccccc2)c(C)s1
CC1c2ccc(C(=O)O)cc2CCN1C(=O)C1CCCCC1C(=O)Nc1ccc(OC(F)(F)F)cc1
Nc1nc(Cl)nc2c1ccn2C1OC(CO)C(O)C1O
COc1cc(OC)cc(C(=O)C(=O)c2ccccc2NNC(C)C)c1
COc1ccc(C)cc1NC(=O)CCS(=O)(=O)c1ccc2c(c1)OCCO2
NCc1oc(-c2c(Cl)cccc2Cl)nc1C(=O)NCc1ccncc1
CCN(CC)C(=O)NC(CCSC)C(=O)NC(CCSC)C(=O)OC
O=C(C[S+]([O-])CC(=O)N(Cc1cccs1)C1CC1)NCc1ccc(F)cc1
CC(C)C1CCC(N2CCC3(CC2)OCc2ccc(Cl)cc23)CC1
Cc1cc(C)nc(N(C)CCCN(C)CC(O)c2ccccc2)n1
CC12CC(O)C3(C)C(=O)C(C(O)C(O)C1C(C)(C(=O)CCl)C2=O)C3(C)C
COC1C2C(C(C)=O)C34OC2(O)C(C)(C(OC)C1(C)C)C3CCC1(C)C(c2ccoc2)OC(=O)CC14
CCOC(CCOC(=O)N(Cc1ccccc1)C(=O)OCc1ccccc1)C(=O)C1CCOC1=O
CCN(CC)c1ccc(NC(=O)CN(c2cccc(F)c2)S(=O)(=O)c2ccc(OC)c(OC)c2)cc1
Oc1cc(OCC2CCCCC2)cc(OCC2CCCC2)c1Br
O=[N+]([O-])c1ccc(Nc2c3[nH]c4cc(Cl)ccc4cc-3c3ccccc23)cc1
O=C(Nc1ccccc1)c1nc(=O)c2nnn(Cc3ccccc3)c2[nH]1
Cc1ccc(C)n1-c1ccc(C(=O)NN=Cc2cccc([N+](=O)[O-])c2)cc1
CS(=O)(=O)Nc1cccc(CN2CCN(c3ccc(C(F)(F)F)cc3)CC2)c1
CCCc1cnc(N2CCN(C(=O)NCc3conc3C3CC3)CC2)nc1
COc1ccc(C=CC(=O)Nc2cccc(C)c2C)cc1
Cc1cc(C)nc(NS(=O)(=O)c2ccc(NC(=O)Cn3cc(Br)cn3)cc2)n1
COc1ccc(NC(Cc2ccc3c(c2)COP(=O)(O)O3)C(=O)NC(C)=O)cc1
O=C(O)C1(O)C(O)C(F)C(O)C(O)C1OC(c1ccc(OCc2ccccc2)cc1)c1ccc(O)c(O)c1
CNC1CCC(N(C)S(=O)(=O)c2cnc3ccc(Oc4ccccc4Cl)cc3c2)CC1
CCN1C(=O)C(=Cc2ccc(-c3cc(C)c(C(=O)O)cc3C)o2)SC1=S
CN(C)C(=O)N1CCN(c2nc3nc(-c4ccccc4Cl)c(-c4ccc(Cl)cc4)cc3nc2C(N)=O)CC1
C1=CC2(CCN(C3CCCCC3)CC2)CC1N1CCCC1
OCCn1cnc2cnc3[nH]c4ccccc4c3c21
CN(CCCN1CCCC1)CCC(=O)Oc1ccc(Cl)cc1
CCN(CC)CCSc1nc(-c2ccccc2)cc(C(F)(F)F)c1C#N
COc1cccc2c1ccn2CCNCc1ccc2c(c1)OCCO2
Nc1nc(N)c2nc(COC(=O)c3ccc(-c4ccccc4)cc3)cnc2n1
COc1ccc(OC)c(NCCC(=O)NS(=O)(=O)c2ccc3c(c2)n(C)c(=O)c(=O)n3C)c1
O=C1Nc2ccc(S(=O)(=O)NCCc3ccccc3)cc2CN1Cc1ccc(F)cc1
Cc1c(-c2ccccc2)n(Cc2ccc(NCC=C(c3ccccc3)c3ccccc3)cc2)c(=O)[nH]c1=O
CCCN1C2=C(CC13C(=O)Nc1ccccc13)C(=O)CC(c1ccccc1)C2
CC(=NNC(=O)c1cc(-c2ccccc2)n[nH]1)c1ccccn1
Cc1ccc(C(C)C)cc1S(=O)(=O)N1C=C(c2cccnc2)CC1
CCOC(=O)C=Cc1ccc(S(=O)(=O)c2ccc(C)cc2)s1
O=C(Nc1cccc(C(F)(F)F)c1)c1cc2ccccn2n1
CCCCCc1cc(OC)c(OC)c(OCCc2ccc(O)cc2)c1
CCCCCCCCCCCCC=CCC(O)C(C)C=CC(O)C#CCCC1=CC(C)OC1=O
CCCCn1cc(-c2ccnc3[nH]c(C)cc23)c(-c2ccc(NC(=O)Nc3ccc(OC(F)(F)F)cc3)cc2)n1
Cc1cc(C(=O)Nc2cccn(Cc3ccc(F)c(F)c3)c2=O)ccc1[N+](=O)[O-]
N#Cc1cnn2c(NCc3ccccc3)cc(C3CC3)nc12
NC(=O)n1cc(C(C(=O)NC2CCCC(O)C2)c2nn(Cc3ccccc3)c3ccccc23)c2ccccc21
CCCc1c(O)ccc2c1OC(c1ccc(OCC)cc1)C2CC(O)CCc1ccccc1
Cc1cccc(C#CCC2CCN(N3C(Cc4ccc(Cl)cc4)c4c(cc(NS(=O)(=O)C=C(O)NO)cc4OCCCN)CC3(C)C)CC2)n1
O=C(Cc1ccccc1)NCc1nc2cccnc2n1Cc1ccccc1
COc1ccccc1N1CCN(CCCCNNc2ccc(C(=O)C(=O)c3ccccc3-c3ccccc3)cc2)CC1
Nc1nc(-c2ccccn2)nc2ccccc12
Cc1ccccc1NC(=O)C(Cl)Cl
CCCOC(=O)c1sc(=S)n(C)c1N
Clc1ccccc1CN1CCCC2(CCNCC2)C1
CC(c1ccccc1)N1CCC(n2c(=O)n(C)c3cnc4ccc(-c5cnc6ccccc6c5)cc4c32)CC1
Cc1cc(=O)n(-c2cccc(-c3ccccc3F)n2)[nH]1
O=C(CF)CC(c1ccccc1)S(=O)(=O)c1ccc(NNc2nccs2)cc1
CC(C)c1nc(C(F)(F)F)ccc1C(=O)N1CCC(F)(c2ccc(C#N)cc2)CC1
COc1ccc(CCNC(=O)c2cc(C#N)c(=O)n(-c3ccccc3O)c2)cc1OC
Cc1cnc(C)c(S(=O)(=O)N2CCC3(CC2)OC(=O)c2ccccc23)c1
COc1ccc(-c2csc(N=CN(C)C)n2)cc1
O=C(O)CN(CCO)S(=O)(=O)c1ccc(-c2ccc(Cl)s2)s1
Cc1ccccc1OCCn1cc(CNS(=O)(=O)c2c(Cl)cc(C(F)(F)F)cc2Cl)nn1
CNCC(=O)OC(=O)C1=COCCO1
O=c1[nH]c2cc(Cl)ccc2c(OCC2CCCC2)c1-c1cccc(OCC2CCCN2)c1
CCOC(=O)C1Nc2ccccc2C2C=CCC12
COc1ccc(-n2[nH]c3c4ccccc4nc-3c2COC(C)=O)cc1
O=C(O)CCCNc1nc2ccccc2nc1NCc1ccccc1O
Cc1nc2c(NC=CC(=O)N3CCN(c4ccccc4)CC3)cccc2s1
Clc1ccc(C23CNCC2C3COc2cccc(Br)c2)cc1Cl
COOc1ccc(-c2c(-c3ccc(C#N)cc3)c(C(=O)C(C)C)c(=O)nc3ccccc23)cc1
O=C1CCC(=O)N1Cn1nc(-c2ccc(Cl)cc2)ccc1=O
COC(=O)c1cc(CCCc2ccccc2)n(C)c1N
CC(C)(C)Nc1nc(-c2ccccn2)nc2ccccc12
COCCNS(=O)(=O)c1ccc2c(c1)N(C)C(C)S2
O=C1CC(N2C(=O)c3ccccc3C2=O)CN1c1cccc(F)c1
COc1cc(Sc2nc3scc(-c4cc(OC)c(OC)c(OC)c4)n3n2)cc(OC)c1OC
CCCC1NCc2cncn2Cc2ccc(C)c(C)c2OC1Cc1ccc(OC)c(C)c1
O=C(Nc1ccc(Cl)cc1)N1CCCC(S(=O)(=O)c2ccc(-n3cnnn3)cc2)C1
O=C(NC(c1ccc(Cl)cc1)c1cccnc1)NN1CCC(C(c2ccc(Cl)cc2)c2ccc(Cl)cc2)CC1
CCC(O)(c1nc2ccc(Cl)cc2s1)C(F)(F)F
CCOC(=O)C1=C(C#N)C2(C(=O)Nc3sc(C)cc32)C(C#N)C(=N)O1
CN1C2CCC1CC(N=C1CC(c3ccc(Br)cc3)Cc3c1c(=O)c1cc(Cl)ccc1n3O)C2
O=C(Nc1nncs1)N1CCCC1S(=O)(=O)C(c1ccccc1)c1ccccc1
C1C[NH+]2CC[NH+]1CC2
CS(=O)(=O)c1ccc(N2CCC(C(=O)Nc3cccc(C(F)(F)F)c3)CC2)cc1
O=C(Sc1ccccc1)c1ccc(CN2CCN(c3ccc(F)cc3)CC2)cc1
O=C(NC1CCN(Cc2ccc3sccc3c2)CC1)c1ccc(N2CCCC2)nn1
Cc1c(C(=O)NN=Cc2ccc(O)cc2)no[n+]1[O-]
N#CC1C(=O)CCC1=O
CCCNC(=O)N(CCOC)C1CCc2cccc3[nH]cc1c23
CC1CNC(=O)c2[nH]c3ccc(COC(=O)C4CC5(CCNCC5)CN4)cc3c21
O=C(COc1ccccc1)NNC(=O)c1cc(Cl)ccc1O
Cc1cc(C)c(NC(=O)c2cccc3c2OCO3)c(C)c1
CN1CCN(C2=NCN(C3CCCCC3)C2[N+](=O)[O-])CC1
O=C(Cc1cccc(Oc2cccnc2)c1)NS(=O)(=O)c1ccc(F)c(Cl)c1
CC(C)=CC1CC(C)(CCC(C)C(=O)O)C(O)C2(C)C(=O)C=C(C)OC12
Cn1cccc1C(=O)NC(=O)CC1CCCN(Nc2ccccc2)C1
COc1ccccc1C1C(C(=O)C2CCCCC2)=C(O)C(=O)N1c1nc2ccccc2s1
CCOc1ccc(OC2OC(CO)C(O)C(O)C2O)cc1
NC(=O)c1ccc(Nc2nc(-c3ccccc3Cl)c3cc(Br)ccc3n2)cc1
Cc1ccc(C(=O)Nc2cc(C(F)(F)F)ccn2)cc1Nc1ncnc2cnc(N3CCCN(C)CC3)nc12
CCC1OC(=O)C(C)C(OC)C(C)C(OC2(C)CC(OC)OC(C)C2O)C(C)(O)CC(C)CN2C(=O)OC1C2C
O=C1Nc2ccc(Cl)cc2C1=Cc1c[nH]nc1-c1ccccc1
CC1OC(OC2CCCC2C(=O)NC2CCCC2C(=O)O)CC(N)C1NCC(=O)Oc1ccc(Cl)cc1Cl
COc1ccc2cc(C=c3c(=O)[nH]n4c(=O)c5ccccc5nc34)ccc2c1
Cn1nc(-c2ccc(-c3ccccc3)cc2)cc1C(=O)Oc1ccc(ON2CCC(CCO)CC2)cc1NCCO
O=C(c1ccc(Cl)c(S(=O)(=O)NC23CC4CC(CC(C4)C2)C3)c1)N1CCOCC1
CCC(=O)OCC(O)COC(=O)CC
CC(C)(C)NC(=O)C(CCSCCC(=O)NO)NS(C)(=O)=O
C=C1C(=O)OC2C1CCC(CO)=CCCC1(C)OC21
Cc1occc1C(=O)NN=Cc1cccc(OCc2ccccc2)c1
CC(C)(C)c1cccc(Nc2nc(Cl)c3ncn(C4OCC(O)C4O)c3n2)c1
O=C(CN1CC(N2CCCCC2)C(O)C1CO)NCCc1ccccc1
CC(=O)Nc1cccc(-c2ccc3ncc(C(=O)c4cc(F)cc(F)c4)c(N4CCC(N5CCCC(CCN(C)C)C5)CC4)c3c2)c1
COCCCCCC(=O)ON1c2ccccc2Sc2cccc(Cl)c21
CCOc1cc(C(=O)CC)cc(ONCC(C)Cc2cccs2)c1OCC
NC(=O)C(Cc1c[nH]c2ccccc12)NC(Cc1ccccc1)C(=O)NCC(=O)NC(=O)Nc1cccc(C(F)(F)F)c1
CC(N)C(=O)C1CCCN1C(=O)NC(C(=O)NCc1ccc(N)cc1)C(C)C
COC(=O)c1ccc(Nc2nc(N3CCN(C(=O)c4ccco4)CC3)nc3nc(-c4ccco4)nn23)cc1
O=C(NCCc1ccccc1)N1CCN(C(CNC2CN(Cc3ccccc3)C(=O)C2O)Cc2ccccc2)CC1
COc1ccc(C=CC(=O)NN2CCCC(C(N)=O)C2)cc1
CCOC(=O)c1c(C)[nH]c(C)c1C(=O)CSc1nnc(NC(=O)c2cccs2)s1
Cc1c(C=NNC(=O)c2cccc(NC(=O)c3cccs3)c2)c2ccccc2n1C
C=C(Br)C(=O)Nc1cccc(C=CC(=O)Nc2ccccc2)c1
C1=CC(CNC2CSC2)Oc2ccccc21
COc1cc(C(=O)O)ccc1CCc1ccc2c(c1)OC(C)(C)C=C2
OCC1OC(OCCc2ccc(F)cc2)C(O)C(O)C1O
O=C1NC(=O)C(=Cc2ccc(OC(F)F)cc2)S1
CCc1ccc(Cc2nnn(CC(=O)N3Cc4ccccc4CC3C(=O)Nc3cccc(OC)c3OC)n2)cc1
CC1(C(=O)N(c2cccnc2)C2CCCC2)CC1(Br)Br
C=C1C(O)CC(=C(C)CCn2cnc3c2NC=NCC3O)CC1O
CCON=C(C)c1cc(OC)c(OC)c(OC)c1
CC1CNC(=O)c2[nH]c3ccc(C(=O)Nc4cc(F)ccc4F)cc3c21
CC(=O)NCCCC1NC(=O)C(C(C)C)NC(=O)C2CCCN2C(=O)C(Cc2ccc(O)cc2)NC(=O)C(C(C)C)N(CC2CCCCC2)CC(C)OC1=O
N#Cc1ccccc1NC(=O)C1CC(=O)N(c2ccc3c(c2)OCO3)C1
CN1C(=O)C(CC(=O)Nc2cccc3ccccc23)N(C)C1=O
O=S(=O)(NC(=S)Nc1cc(Cl)c(O)cc1Cl)c1ccc(Br)cc1
CC1=C(C(=O)N2CCc3ccccc3C2)C2(CCCCC2)OC1=O
N#CNC(=NCCCCCn1nc(Cl)c(Cl)c1Cl)Nc1cccc(C(F)(F)F)c1
CCOC1NC(=O)C(C(C)C)NC(=O)C(CCc2ccccc2)NC(=O)C(Cc2ccc(OCC3CCCCC3)cc2)c2cccc(n2)CC1C1CCCCC1
C=CCN(C=CC(=O)C(=O)CCl)NC(=O)c1ccc(F)cc1
CC(CCCc1ccccc1)NC(=O)Oc1ccc(Oc2nsnc2C2=CCCN(C)C2)cc1
Cc1cccc2sc(N(CCCN(C)C)C(=O)CC(c3ccccc3)c3ccccc3)nc12
O=C(O)CCCC=Cc1ccc(-c2ccccc2Cl)cc1
O=c1[nH]c2ccc(I)cc2nc1O
Cc1cc(C)nc(NS(=O)(=O)c2ccc(NC(=O)C(C)(C(C)C)C(C)C)c(Br)c2)n1
Cc1nc(=O)[nH]c(O)c1C(=O)Cc1ccccc1Cl
CN(Cc1cccnc1)N1CCC(C(=O)Cc2ccsc2)CC1
COC(C)(C)C(=O)Oc1cc(C)c(Cl)c(C)c1
CONc1ccc(C(=O)C(=O)NC(CCCCNC(=O)c2ccc3ccccc3n2)C(N)=O)cc1
COC(C(=O)NC(=O)CC(NC(C)=O)C(=O)N(Cc1csc(-c2ccccn2)n1)C1CC(=O)N(c2cccc(Cl)c2Cl)C1=O)C(C)C
Cc1c(Cl)cc(S(=O)(=O)Nc2cc(Cl)c(Cl)c(C(F)(F)F)c2)cc1Cl
Cc1ccc(C(=O)N(Cc2ccc(N(C)C)cc2)C2CCS(=O)(=O)C2)cc1
Cc1nc2ccc(NC(=O)c3ccc(C(N)=O)cc3)cc2nc1Nc1ccc(F)cc1
CCCCN(c1c(N)n(CCC)c(=O)[nH]c1=O)S(=O)(=O)c1cccc(C(=O)N(C)c2cccc(C)c2)c1
Cc1ccc(-c2c(C(=O)NC(=N)N)n(C)c(=O)c3ncccc23)cc1
COc1cccc(Cn2c(=O)n(C3CCN(CC(C)C)CC3)c(=O)c3sc4cnccc4c32)c1
CSc1sc(=S)n(C)c(=O)c1C#N
CC(C)NC(=O)OOc1ccc(CCCCCCCCc2cccc3c2N(C(=O)NC(C)C)CCC3c2ccccc2)cc1
CON1CCC(c2cccnc2Oc2ccc(C(=O)c3nc4ccccc4[nH]3)cc2)C1
CCCN(CCC)C1Cc2cc(O)ccc2C2CCC3=CC(O)CCC3(C)C21
O=C(CN1CCc2ccccc21)OC(=O)c1ccccc1
O=[N+]([O-])c1cccc(S(=O)(=O)Nc2ccc(Br)cc2F)c1
COc1ccc2c(c1)c(CCC(=O)N1CCN(N3CCC(C(=O)NC(C)C)C3)CC1)c(C)n2C(=O)c1ccc(Cl)cc1
Cc1cc(CCCOc2c(C)cc(-c3ccccc3)cc2C)on1
Nc1ccc2[nH]cc(C3CCN(CCCN4CCc5cc(OC(F)(F)F)ccc54)CC3)c2n1
O=C(O)CC(C(=O)O)=C1CC2CN(S(=O)(=O)c3ccccc3[N+](=O)[O-])CC2N1
Cc1ccc(CSc2nc3ccc(NC(=O)NCCc4ccccc4)cc3s2)cc1
O=C(CSc1nc(=O)nc(SCc2ccccc2)[nH]1)Nc1ccc(C(=O)C=Cc2ccccc2)cc1
Oc1ccc(Cl)cc1CNCCCCc1ccccc1
CCOC(=O)COc1ccc(N2CC(CNC(C)=O)OC2=O)cc1
CCONc1ccc(C(=O)C(=O)Oc2ccc(Cl)cc2C(=O)c2ccccc2C)cc1
Cc1ccc2c(c1)SC1=NCCN12
O=c1c2ccccc2n2c(=O)c3ccccc3nc2n1-c1ccc(F)cc1
O=[N+]([O-])c1ccccc1CNc1c(F)c(F)nc(F)c1Oc1ccc2ccc(=NCc3ccccc3CNCc3ccccc3)[nH]c2c1
O=S(=O)(NN=CC=Cc1ccccc1)c1ccc(F)cc1
O=C(CCN1CCCC1=O)NCc1ccn(Cc2ccccc2F)n1
CN(C)Cc1ccc(CNC(=O)c2ccc(-n3cccn3)cc2)o1
Cc1ccc(S(=O)(=O)n2c3ccccc3c3cc(=O)[nH]c(C)c32)cc1
CCc1cc2ccccc2nc1SCC(=O)N1c2ccccc2NC(=O)C1(C)C
CCCCC(=O)OC[n+]1cn(CC(=O)c2ccc(Cl)cc2)c2c1c(=O)n(C)c(=O)n2C
CC(=O)N(C)C1OC(CC(O)C(O)NC(=O)c2ccc3ccccc3c2)(C(=O)O)CC(O)C1OCc1ccccc1
COC(=O)C1NC(C)(CN(C)S(=O)(=O)c2ccccc2C)C2C(=O)N(c3ccccc3C)C(=O)C12
COCCc1ccc(-c2cccc(C(=O)C3CNC(=O)C(=O)N3Cc3ccccc3)c2)cc1
CCOOP(=O)(NC(C)C(=O)CC1C=CC(n2cc(C)c(=O)[nH]c2=O)O1)Oc1ccccc1
C=CC(=O)NCCCC(=O)c1cccc(OOCC(=O)c2ccc(C)cc2)c1
COc1ccc(C2c3cc(OC)c(OC)cc3N=C3C(=Cc4cc(OC)c(OC)c(OC)c4)CCCC32)cc1
CCC(C)(C)NC(c1nnnn1Cc1ccccc1)C(CC(C)C)C(=O)NC(C)(C)C
O=C(O)N1CCCC1S(=O)(=O)c1ccc(-c2ccc(Cl)cc2)s1
O=S(=O)(Oc1ncnc(NCCCN2CCCCC2)c1Oc1ccccc1OCCCN1CCCCC1)c1nccs1
Cc1cccc(C(C)C)c1OC(C(=O)O)N1C(=O)C2C3C=CC(C3)C2C1=O
O=C(C(=O)c1cccc(NN2Cc3cccn3Cc3ccccc32)c1)c1ccc(Cl)cc1
O=S(=O)(NCc1csc(-c2ccccc2)n1)C1CCCCC1
O=C1CC(Sc2c(-c3ccccc3)sc3ccccc23)C(=O)N1C1CCCC1
O=C(Cn1cc(C=C[N+](=O)[O-])c2ccccc21)Nc1ccc2c(c1)C(=O)c1ccccc1C2=O
CC1CC2CC3(C(=O)O)C(=O)C(=O)C1(C2=O)C3(C)C
N=C(N)NC(=O)C(CCCNC(=O)CC(Cc1ccc(O)cc1)C(=O)C1CCCN1C(N)=O)NC(Cc1ccccc1)C(N)=O
Cc1ccc(CNC(=O)C2CCN(S(=O)(=O)c3ccc4c(c3)oc(=O)n4C)CC2)cc1
COc1ccc(C2C3=C(CCCC3=O)N(CCN3CCOCC3)c3cc4c(cc32)OCO4)cc1
CCN1CCc2ccccc2C1=O
c1cnn(CN2CCOC(CC3Cn4ccnc4CO3)C2)c1
O=C1N(c2ccc(Br)cc2)C(c2ccc3c(c2O)OCO3)C1(Cl)Cl
O=S(=O)(c1ccc(Cl)cc1)N1CCN(c2ncccc2C(F)(F)F)CC1
CCCOCC(Nc1ncnc2c(C(N)=O)cccc12)c1cccc(NC(=O)OCC)c1
COc1ccc(-c2ccc(-c3ccccc3)o2)cc1S(=O)(=O)N1CC(O)CC1C(=O)NO
O=C(c1cnc2ccc(Cl)cc2c1)N1CCN(C(=O)c2ccco2)CC1
CCOC(=O)N1CCN(S(=O)(=O)c2ccc(F)c(C(=O)N(C)c3ccccc3)c2)CC1
CC(=O)N1CCC(c2cccc(NC(=O)C34CC5CC(CC(O)(C5)C3)C4)c2)CC1
CC(=O)Nc1cc(S(=O)(=O)N2CCC(C(=O)NO)CC2)ccc1C
NC(=O)n1cc(NC(=O)N2C(C(=O)Nc3cccc(Br)n3)CC3CC32)c2ccccc21
COc1cc(C2c3cc4c(cc3CC3COC(=O)C32)OCO4)cc(OC)c1OC(=O)NCC(F)F
CCCN1CCOC(c2cccnc2)C1
CCOC(=O)C=Cc1c(COC)c(OC)c2c(c1OC)OCO2
NC1CCC(Nc2nc3c(c(Nc4cc(C5CC5)[nH]n4)n2)CCCC3)CC1
O=c1c2c([nH]c3cc(-c4ccsc4)nn13)CCCC2
COC(=O)c1cccc(NC(=O)CNCc2cccc(F)c2)c1
Nc1nc(-c2ccccc2)c(C=C2C(=O)Nc3ccc(Br)cc32)s1
O=C(Nc1cccc(NC(=O)c2cc3ccccc3o2)c1)c1ccccc1
COc1ccc(C=CC(=O)C=Cc2c(OC)ccc(OC)c2OC)cc1OC
CCCCCNC(=O)Nc1c(C#N)cnc2cc(OC)c(OC)cc12
CCN(Cc1ccccc1)Cc1coc(-c2ccc(Cl)cc2)n1
CC1CCCC(C)N1C(=S)NC1CC2CCCC(C1)N2C
O=C1C(O)Cc2cc(NCc3cccnc3)cc(Cl)c2N1c1c(Cl)cccc1Cl
Cc1ccccc1C(=O)Nc1cccc(NC(=O)c2ccco2)c1
CN(CCN1CCN(C2CCN(c3ccccc3)CC2)C1=O)Cc1ccccc1
SN=C(NCCN1CCOCC1)N1CCCCCC1
COc1cccc(CN(C)C(=O)c2nn(C)c(-c3ccc(CN4CCCCC4)cc3)c2C)c1OC
O=C(O)c1ccc(Cn2c(C(=O)O)cc3sccc32)cc1
Cc1cc(O)c2c(c1)C(=O)c1c(cc(C)c(C3CC(O)C4=C(C(=O)C5=C(C4=O)C(O)CCC5O)C3O)c1O)C2=O
CN(C)Cc1ccccc1C(=O)N1CC2COC(C1)N2C
CCOC(=O)C1=C(C)N=c2sc(=Cc3ccc[nH]3)c(=O)n2C1c1ccc(C)s1
Cc1ccc2nc(N)sc2c1
N=C(N)c1ccc2[nH]c(-c3ccc(-c4ccc(C(=O)O)cc4)cc3)nc2c1
CN(C)C1=NC(=O)C(Nc2nc(C#N)c(C#N)[nH]2)N1
CC(C)CCCC1(C)C=CC(=O)O1
Cc1cnc(Nc2nc(Sc3ccccn3)c(C#N)s2)s1
Cc1c(Cc2c(Cl)cccc2Cl)[nH]c(=O)n1Cc1ccncc1
CC(=O)CC1CC2(O)C(OC(C)=O)C3C4(OOC(=O)c5ccccc5)COC4CC(O)C3(C)C(=O)C(O)C(=C1C)C2(C)C
CS(=O)(=O)c1nc(NS(=O)(=O)c2ccc(C(=O)N3CCOCC3)cc2)sc1Cl
O=C1NCCN(CCC(=O)N2CCN(Cc3ccc(Cl)cc3)CC2)C1Cc1ccccc1
O=C(O)C(Cc1ccc(Cl)cc1)Nc1nc(Nc2cccc(C(F)(F)F)n2)ncc1Br
O=C1C(=Cc2cccc(Oc3ccccc3)c2)SC(=S)N1CC(=O)N1CCCCC1C1OCCO1
O=C(c1ccc2c(c1)OCO2)N1CCN(Cc2ccccc2Cl)CC1
Nc1ccc(F)c(C(=O)O)c1
C#CCNC(=O)CN1CCN(Cc2cccc([N+](=O)[O-])c2)CC1
O=C(Nc1ccc(C(=O)N2CCOCC2)cc1)c1ccc(Br)cc1
Cc1cc(C)c2c(NNCC3CCCO3)c(C(=O)C(=O)c3ccc(Cl)cc3)sc2n1
CC(C)Nc1nc(Nc2cccc(Cl)c2)nc(N2CCC2)n1
Cc1cccc(CCNc2cccc(C3CCCNC3)n2)c1
COc1ccc2c(c1)C(=NOCCN1CCOCC1)c1cccn1-2
CCc1c(C)nc2c(-c3ccc(Cl)cc3Cl)c(C)nn2c1NC(=O)CCNC(C)C
COc1cc2oc(-c3ccc(OCCN4CCCC4)cc3)cc(=O)c2c(OC)c1OC
O=C(CN1CC=C(c2ccccc2)CC1)NCc1ccncc1
N=C(N)c1ccc(C=Cc2ccc(CNC(=O)C3CCCC(=O)N3)o2)cc1
COC(=O)Nc1cccc(-c2csc(CC3=C(O)C(=O)C(C)=C(C)C3=O)n2)c1
CCN(C(=N)C(Cl)(Cl)Cl)c1ccc2ccccc2c1
O=C(Nc1ccc(Oc2ccccc2)cc1)c1ccco1
O=C(CN1C(=O)c2ccccc2S1(=O)=O)Nc1ccc(Cl)cc1
O=C1C(NCCCOc2cccc(Cl)c2)=C(N2CCCCC2)C(=O)c2ccccc21
O=C1N(Cn2c(CC3CC3)nc3ccccc32)CCN1c1ccc(F)cc1
Cc1c(OCC(=O)O)ccc2c3c(c(=O)oc12)CCCC3
COCCN(CCc1ccccn1)CC(=O)C12Cc3cnn(-c4ccc(Cl)cc4)c3C=C1CCN(C)C2
CCCCCCCCCCCCCC(=O)N1CCN(C(CCC(=O)O)C(=O)NNc2ccc(C(=O)C(=O)C3CCN(OC(=O)N4CCCC4)CC3)cc2)CC1
CCOC(=O)C1=NN(c2ccc(C)cc2)C2(SC(=S)NN2c2ccccc2)S1
O=c1nc[nH]c2[nH]cnc12
CCOCCn1cnc2sc(C(=O)N3CCOCC3)c(C)c2c1=O
CC(C)CCCC(C)C1CCC2C3CCC4CC(O)CCC4(C)C3C=CC12C
Cc1cc(C)nc(OCC(=O)NN=Cc2ccc(O)cc2)n1
CCOc1ccc(C=C2SC(=S)NC2=O)cc1
Cc1cc(C(=O)N2CCN(Cc3ccc(Cl)cc3)CC2)c2ccccc2n1
CCS(=O)(=O)NCC1CCC2(CCN(Cc3ccncc3)CC2)C1
CCC(c1ccc(Cl)cc1)C(N)C(=O)N1CCN(C)CC1
O=C(Nc1ccc(S(=O)(=O)O)cc1)c1ccc2c(c1)C(=O)c1ccccc1C2=O
CC(C)c1ccc(C(c2ccccn2)N(C(=O)CNC2CC(=O)OC2O)C(=O)c2ccccn2)cc1
CN(C)Cc1nc(=O)c(C#N)c(-c2ccccc2F)[nH]1
C=C(C)C(CCC(C)=CC1OC(=O)C=CC1O)OC(C)=O
COC1(Sc2ncnn2C)C(=O)N2C(C(=O)C34OC(=O)N5CC(Cc6ccccc6)=CC=C(CNOC(C)(C)C)C(CC53)C3CCCC4C3)=C(C)COC21
CC(C)C(=O)NC(=Cc1ccccc1)C(=O)O
O=c1oc(-c2ccc(Cl)cc2)nn1CCCOc1ccc(Cl)cc1
CCOC(=O)c1c(C)[nH]c(C)c1S(=O)(=O)N1CCCC(C(=O)NCc2ccccc2OC)C1
c1ccc2nc(CC3CCN(N4CCCC4)CC3)ccc2c1
CC1(C)CC(=O)C2=C(C1)N(C(=O)CN1CCN(c3cccc([N+](=O)[O-])c3)CC1)C1=C(C(=O)CCC1)C2c1cccc(Cl)c1Cl
NCC1CC(c2cc3c(cc2F)Sc2ccccc2NC3=O)=NO1
Clc1ccc(-c2c3nc(c(-c4ccc(Cl)cc4)c4ccc([nH]4)c(-c4ccc(Cl)cc4)c4nc(c(-c5ccc(Cl)cc5)c5ccc2[nH]5)C=C4)C=C3)cc1
CN1CCN(c2ccc3nc(-c4ccc(N5CC(=O)N(c6ccc7ccccc7c6)CC5=O)cc4)[nH]c3c2)CC1
CC(C)(C)S(=O)(=O)Nc1ccc(-c2ccc3ncnc(Nc4cccc(S(N)(=O)=O)c4)c3c2)cc1
CCCCc1ncc(C=CC(=O)O)n1Cc1ccc2oc3ccccc3c2c1
CCCC12COP(=S)(OC1)OC2
CN1CC(=Cc2ccccc2)C(=O)C2(C1)C(c1ccccc1)C1CCCCN1C21C(=O)Nc2ccccc21
Fc1cccc(C2ON=C(c3ccccn3)N2Cc2ccccc2)c1
Cc1ccc(NC(=O)N2CCCC2C(=O)NCc2cccc(C)c2)nc1
Cc1cnc(NC(=O)C2(c3ccccc3)CC2CN)cn1
CC1CCC2C(C)C(OC(=O)N(Cc3ccccc3)Cc3ccccc3)OC3OC4(C)CCC1C32OO4
CN(C)C(=O)c1c(O)c2ccccc2n(Cc2ccccc2)c1=O
CCC1OC(=O)C(C)C(O)C(C)C(OC2CC(C)OC(N(C)C)C2O)C(C)(O)CC(C)CN(C(=O)NCc2ccc(C(C)C)cc2)C(C)C(O)C1(C)O
CC(=O)CC(O)c1cc(C)c(NNCCCCCCOc2c(C(C)=O)ccc(C(C)=O)c2C)c(C)c1
N#Cc1ccsc1N1CCN(c2cc3cc(C(=O)O)c(=O)n(-c4ccc(C(=O)O)cc4)c3cc2[N+](=O)[O-])CC1
O=[N+]([O-])c1cc(C(F)(F)F)ccc1Cl
CC(NC(=O)c1ccsc1)C(O)c1cccc(F)c1
C=C(C)CCCC(C)C(O)CC(C)=CCC(C)(C)OCCCC(=O)C12OC(=O)C(=CCC)C1CCCC2C(C)=CC
OC1C(Oc2ccc(NCc3ccc(Cl)cc3)c(Br)c2)OC(c2ccc(Cl)cc2)C(O)C1O
Cc1[nH]c2ccccc2c1Cc1ncc(C#N)s1
Cc1cc(Nc2nccc(-c3cn(C)cn3)n2)cc2cc(C(=O)N3CCN(C4COC4)CC3)[nH]c12
COc1ccc(C(=O)C=Cc2cc(Br)c(OC)c(OC)c2)c(O)c1
CCCc1cn(C2OC(COP(=O)(O)OP(=O)(O)CP(=O)(O)OCC3OC(n4cc(C)c(=O)[nH]c4=O)CC3O)C(O)C2O)nn1
CC(O)C(NC(=O)C(N)Cc1ccc(O)cc1)C(=O)NC(C(=O)NN(CC(=O)OCc1ccccc1)Cc1ccc(Br)cc1)C(C)O
CCC(=O)c1ccc(OCC(=O)OCC(=O)N2CCCc3ccccc32)cc1
CC(=O)c1ccc(C(=O)Nc2ccc3c(O)c(S(=O)(=O)O)ccc3c2)cc1
CCCCN(CCCC)S(=O)(=O)c1ccc2[nH]cc(C(=O)N3CCC4(CC3)OCCO4)c(=O)c2c1
O=C(NC1CCC(CCN2CCC(c3cccc4c3CCO4)CC2)CC1)C1CCOCC1
CCOc1ccc(N(C(=O)C2=CC2)C(=O)c2sc3ccccc3c2Cl)cc1
Cc1ncsc1C(=O)Nc1cccc(-c2cccn(CC(=O)O)c2=O)c1
CCN(CC)CCOC(=O)CCCNc1cccc2ccccc12
COc1ccccc1CNCCCNc1cc(=O)c2ccccc2[nH]1
O=C(CCc1nnc2ccc(NCC3CCCCC3)nn12)NCc1ccccc1F
O=C(O)C=Cc1cccc([N+](=O)[O-])c1O
CCCCCCCCCCCCCCCCCCOCC(O)CO
CC(=O)N1NC(=O)CC1C(=O)NC(=O)C(Cc1c[nH]cn1)NC(=O)C(Cc1ccccc1)NC(CCCCN)C(=O)O
O=C1N=C(N(Cc2ccccc2)c2ccc(F)cc2)SC1=Cc1cn(-c2ccccc2)nc1-c1ccc(Cl)cc1
O=S1(=O)CC(N2CCCC2)C(O)C(Cc2ccccc2)N1Cc1ccc(F)cc1
Cc1c(COc2ccccc2)nn(C)c1N=Nc1ccc([N+](=O)[O-])cc1
O=C(NCCCCN1CCCC1=O)c1ccc(Cl)c(Cl)c1
CCn1c2ccccc2c2cc(NC(=O)Cc3ccccc3)ccc21
CC1=C(c2ccccc2)C(=O)N(CCCCCCC(=O)O)C1
Nc1nc(CC(=O)C2CCN(Cc3ccccc3)CC2)cs1
COc1cc2ncnc(Nc3ccc(F)c(Cl)c3)c2cc1OC
O=C(c1cccnc1)N1CCN(Cc2nnc(-c3ccccc3Br)o2)CC1
CCOS(=O)(=O)c1cc(-c2nnc(C(=O)N(CC)c3ccc(OC)cc3)o2)ccc1C
CCC(=O)NCc1ccc(Oc2ccc(OC)cc2)c(OC)c1
COc1cc(C(=O)N(C)C)c(-c2ccc(C#Cc3ccc(CNC4CCC(N5CCOCC5)CC4)cc3)cc2)n(C)c1=O
NC(=S)Nc1ccc2c(c1)CC(=O)N2
Cc1ccc(S(=O)(=O)Nc2nc3c(s2)CCC3)cc1
COc1ccc2c(c1)C(=Cc1ccco1)C(=O)CC2
CCOC(C(NCc1cn(CCCC#N)nn1)c1cccc(C(F)(F)F)c1)n1ccnc1
CCOC(=O)N1CCN(C(=O)c2cc(S(=O)(=O)NCc3ccc4c(c3)OCO4)ccc2Cl)CC1
CCCCCN(CC(=O)OC(=O)c1ccc(-c2ccc(Cl)cc2)o1)c1c(N)n(CCCC)c(=O)[nH]c1=O
CN(C)CCCN1C(=O)c2cccc3cc4cccc(O)c4c(c23)C1=O
COc1cc2ncnc(NCc3cc(OC)c(O)c(OC)c3)c2cc1OC
CC(=O)N1CCC(=O)N(CCc2c[nH]c3ccccc23)CC1
CCCC#CCC(Cc1ccc(ONC(=O)CCC(=O)O)cc1)C(=O)O
COc1cc2c(Nc3ccccc3N3CC4(CCN(N5CCC(C(=O)NC6CC6)CC5)CC4)OC3=O)ncnc2cc1OC(=O)c1ccc(C(F)(F)F)cc1
Cc1ccccc1C1CCN(C(C)c2nncn2-c2ccccc2)CC1
CCCC(=O)C1CCN(C(=O)Nc2cc(C(F)(F)F)ccc2Cl)CC1
CN(CCc1ccc2c(c1)OCCCO2)CCc1cccc2ccccc12
COc1ccc(F)cc1CNC(=O)NCCCc1c[nH]cn1
CCCCCCCCCC(=O)Nc1c(C)cccc1C
Cc1cccc(C(=O)N2CCN(Cc3nc4cc(Cl)ccc4[nH]3)CC2)c1C
CC(=O)c1ccc(S(=O)(=O)N2CCN(c3cc(C)ccc3C)CC2)cc1
CC(c1ccccc1)c1cc(Cl)ccc1O
O=c1ccc2cc(OCCN3CCC(c4noc5cc(F)c(F)cc45)CC3)ccc2o1
COc1ccc(C(=O)NNS(=O)(=O)c2ccc(OC(C)C)cc2)o1
CCCC1NC(=O)C(CC(C)C)NC(=O)CCNC(=O)C(CC(=O)O)NC(=O)C(Cc2ccc(O)cc2)NC(=O)C(C(C)O)N(C)C(=O)C2CCCN2C1=O
O=[N+]([O-])c1cccc(C2=NOC(CN3CC=C(c4ccccc4)CC3)C2)c1
Cc1ccccc1CNC(=O)C1CCN(c2cccc(NN3CCCCC3)c2)CC1
CCCn1c(=O)c2nc(C3CCCCC3)[nH]c2n(CCC)c1=O
CC1CN(c2ccc3c(=O)c(C(=O)O)cn(-c4ccc5ccccc5c4)c3c2)CC(C)O1
CCc1ccc(NC(=O)NN2CCC(Cc3ccc(C)cc3)CC2)cc1
CCOC(=O)c1c(NC(=O)Cc2coc3cc(C)ccc23)sc(C)c1C
COCCN(CCC(=O)Nc1nccs1)CCc1ccc(OC)c(OC)c1
CC(=O)OC(C)C=NC(=N)NC1C(=O)N2C(C(=O)O)=C(CNC(=O)c3ncccc3C)CSC12
Cc1ccc(C(=O)NCc2ccc(C(=O)NC3CCCc4cc(CN5CCCCC5)ccc43)cc2)cc1
CCCCCCCN(CCCCCCC)CC(O)c1cc(-c2ccc(Br)cc2)nc2cc(Cl)cc(Cl)c12
COc1ccc(C(=O)NC2CC2)cc1-c1cccc2nncn12
CCc1ccccc1NCC(=O)OC(=O)c1ccc(N2CCCC2=O)cc1
COc1cc2ncnc(Nc3ccc(F)c(Cl)c3)c2cc1OCCN1CCCC1
O=C(N1CCC2(CC1)CN(C(=O)Nc1ccc3c(c1)CS(=O)(=O)N3)c1ccccc12)N1CC(CCCO)C(c2ccc(F)cc2F)C1
O=C(Cn1ccc2cc(Br)ccc21)N1CCN(C(=O)c2ccc(Cl)cc2)CC1
CC1=CC2Cc3[nH]c(=O)ccc3C3(C1)C2CCCN3C(=O)C=Cc1ccc2c(ccn2C(=O)C2CCCCN2)c1
CCOC(=O)c1c(O)ccc2c1c(C(=O)OCC)c(C)n2C
CC(C)NC(=O)NC1CCCc2c1cnn2-c1ccc(F)cc1
O=S1(=O)NC(Cc2ccccc2)Nc2ccc(F)cc21
O=C(Nc1cccc(F)c1)Nc1cccc(-c2cccc(-c3nc4ccccc4[nH]3)c2)c1
O=C(O)c1c(O)ccc2cc(-c3ccc(O)cc3)oc12
CN(CCO)C(=O)c1cc(CCO)[nH]n1
CCOc1cc(Oc2ccc(S(C)(=O)=O)cc2)cc(C2(c3ccc(Cl)cc3)C(=O)Nc3ccc(Cl)cc32)c1
CC(=O)OOc1ccc2c(C(C(C)=O)c3ccc(O)c(O)c3)c(-c3cc(O)c4c(c3)OC(C)(C)C=C4)cc(C)c2c1
O=C(Nc1ccc(S(=O)(=O)NC2=C(N3CCCC3)C(=O)c3ccccc3C2=O)cc1)c1ccccc1Cl
CS(=O)(=O)Nc1ncnc2ccc(-c3cccc(NCc4csc(-c5ccc(F)cc5)n4)c3)cc12
Cc1sc(N2CCN(C)CC2)c(C(=O)c2ccccc2)c1C
CN1CCc2c(sc(NC(=O)c3ccc([N+](=O)[O-])o3)c2C(N)=O)C1
COc1ccccc1N1CCN(Cc2nnc(-c3ccccc3)o2)CC1
CON1C(C(=O)O)CC=C(C(=O)C(=O)c2ccccc2)C1c1ccccc1
CC1=NC2(C)C(Cl)C(Cl)(Cl)SC2(Cl)S1
CC1CCCCN1S(=O)(=O)NCCn1ccnc1
Cc1onc(-c2c(Cl)cccc2Cl)c1C(=O)NC(c1ccccc1)c1ccncc1
Cc1c(C(=O)N(C)C)oc2c1-c1nn(CC(=O)NCc3ccc(Cl)cc3)cc1CC2
CC(C)c1c(Cc2ccccc2)n(CCCc2ccc3ccccc3c2)c(=O)[nH]c1=O
O=C(C(=O)N1CCN=C1SCc1cccnc1)c1c[nH]c2ccccc12
COc1ccccc1C1=CC(=O)CC(C)(C)C1=O
O=C(OC1COc2nc([N+](=O)[O-])cn2C1)c1ccccc1COc1ccc(OC(F)(F)F)cc1
NCCCCC(NC(=O)C1(C(=O)Nc2ccccc2)CCCC1)C(=O)c1noc(Cc2ccc(OCc3ccccc3)cc2)n1
O=C(NCc1cccc(C(F)(F)F)c1)C(O)C(O)C(=O)NC(Cc1ccc(O)cc1)C(CO)c1ccccc1
CN(Cc1ccc(F)cc1)S(=O)(=O)c1ccc(F)c(C(=O)N2CCc3ccccc32)c1
CSc1ccccc1NC(=O)CN1CCN(S(=O)(=O)c2ccccc2)CC1
O=C(NCC1CN(c2ccc(N3CCS(=O)(=O)CC3)c(F)c2)C(=O)O1)N1CCOCC1
O=C(Cn1cnc2c(NC3CC3)ncnc21)N1CCN(C(=O)c2ccco2)CC1
CCCCCCCCCCCCCC(CCC(=O)O)(CCC(C)C)C(=O)NCCC(=O)O
COc1ccc(S(=O)(=O)C2Cc3ccccc3CN2C(=O)NO)cc1
COc1ccccc1-c1nc2ccc(-c3ccc(Cl)cc3)nc2n(-c2ccc(C(C)C)cc2Br)c1=O
COc1cc(C(=O)Oc2c(OC)cc(C(=O)Oc3ccccc3Cl)cc2OC)cc(OC)c1OC
CC(C)(C)c1ccc(OCc2nc(-c3cccc([N+](=O)[O-])c3)no2)cc1
COc1ccc(Cl)cc1S(=O)(=O)Nc1cccc2cccnc12
COC(=O)NCc1cc(CN(C(=O)Oc2ccc(N3C(=O)CNCC3CCCOc3c(Cl)cc(C)cc3Cl)cc2)C2CC2)ccc1Cl
O=C1C2C3CCC(O3)C2S(=O)(=O)N1CCCCN1CCN(c2ccc(Cl)cc2)CC1
CC(=O)C1CCC2(C)C(CCC3(C)C2C(=O)C=C2C4CC(C)(NC5CC(C(=O)OC6CC(O)NO6)C(C)OC5N)CCC4(C)CCC23C)C1(C)C
c1ccc2cc(OCCCCCCN3CCCCC3)ccc2c1
N=C(N)c1ccc2[nH]c(-c3cccs3)nc2c1
O=C1c2ccccc2C(=O)N1CCOC(=S)N(C(=O)c1cccs1)c1ccccc1
O=C1C2=C(CCCC2)C(=O)N1c1ccccc1
Cc1ccc(F)cc1NCC(=O)NC(=O)c1ccc(Cl)c([N+](=O)[O-])c1
CC1CCCN1C(=O)c1cn(Cc2ccccc2F)c2ccccc2c1=O
O=C(OCc1ccccc1)C(=O)c1cnn(-c2ccc(F)cc2)c1C1CCN(NC2CCCCC2)CC1
CCCCC1=Nc2cc(CCN3CCN(c4ccccn4)CC3)ccc2CN1NC(=O)c1ccccn1
Cc1ccc(CN2C(=O)NS(=O)(=O)c3ccc(C(=O)C4CCCN4CO)cc32)cc1
O=C(C(=O)N1CCN(C(=O)c2cc(F)c(F)c(F)c2)CC1)c1c[nH]c2ccccc12
CC1CCc2cc(C(=O)NC(CC(=O)O)c3ccccc3Cl)ccc2C1
COc1cccc(-c2cc3c(Nc4ccccc4)c(C#N)cnn3n2)c1
CCOc1ccc(CNC(=O)c2ccc(N3C(=O)C4CC=CCC4C3=O)cc2)cc1
CC(=O)NC(C(=O)NNC(=O)c1ccc(Cl)cc1Cl)c1ccccc1
COc1cccc2c1Oc1nc3c(OC)ccc(OC)c3cc1C2
O=Cc1cc2cc([N+](=O)[O-])ccc2[nH]1
COc1ccc(C(CC(=O)c2ccccc2)(c2ccccc2)N2CCCC2)cc1
CCc1nn(C)c2sc(NN(C(C)C)C(C)C)c(C(=O)Cc3cccnc3)c12
CCOSC(=NCCc1ccccn1)C(C#N)C(=O)CC
CCCCCCCCCCCCCN=C1N(C)CCN1C
COc1ccc2c(c1Cl)CCCN2C(=O)c1ccc(-n2nc(C(F)(F)F)c3c2CCCC3)cc1
COc1ccc(NN2CCOCC2)cc1S(=O)(=O)C(=O)c1cc(OC)c(OC)c(OC)c1
CC1CNC(=O)c2[nH]c3ccc(C(=O)Nc4ccccc4Br)cc3c21
Nc1sc2c(c1C(=O)c1ccc(Cl)cc1)CCN(C(=O)Oc1ccccc1)C2
COc1ccccc1NC(=O)c1cc([N+](=O)[O-])ccc1N1CCCC1
CC(C)NC(=O)c1ccc2c(C(=O)N3CCC(CN(C)C(=O)Nc4ccc(F)cc4F)CC3)cc3ccccc3c(=O)c2c1
Cc1cccc(NC(=O)NCC(=O)OC(=O)C2CC3C=CC2C3)c1C
CC(C)c1nccn1C1CCCN(C(=O)c2cc(COc3ccccc3Cl)[nH]n2)C1
COc1cc(C2c3cc4c(cc3C(Nc3cccc(C(=O)OCC5CCCO5)c3)C3COC(=O)C23)OCO4)cc(OC)c1OC
CCCCCCCCOC(=O)C=Cc1cc(OC)c(OS(=O)(=O)C(F)(F)F)c(OC)c1
COc1ccc(CNS(=O)(=O)c2ccc(C)c(C(=O)NC3CCCCCC3)c2)cc1OC
O=C(O)CCc1cc2n(n1)CCCN(Cc1ccc([N+](=O)[O-])cc1)C2
COc1cc(C=CC(=O)c2ccc(N(C)C)cc2)cc(OC)c1Br
Cc1cc(C)c2cc(S(=O)(=O)C3CCN(C(=O)N4CCC(c5n[nH]c(-c6ccccc6)n5)CC4)CC3)ccc2n1
O=C(c1ccccc1)n1ccc(=O)c(Br)c1
O=C(NCCc1ccccc1F)c1cnc(N2CCCC2)c2ccccc12
CC(C)CN(c1ccccc1)S(=O)(=O)c1ccc(OCC(=O)N2CCCC2)cc1
CC(=O)OC1C(COC(=O)c2ccco2)OC(n2cnc3c2ncn2c(=N)n(C(C)=O)nc32)C1OC(C)=O
O=C(Cc1coc2ccc(ON3CCCC3)cc12)c1ccco1
Nc1nonc1-n1nnc(C(=O)SCc2ccccc2)c1CNCc1ccc(C(F)(F)F)nc1N1CCCCC1
COc1ccc(N2C(=O)c3cccc(N)c3C2=O)cc1Cl
CC(C)n1cnc2c(NCCCN3CCN(C)CC3)nc(F)nc21
CCn1nc(C)c2c1C(=O)N(c1c(C)cccc1C)C2C(=O)Nc1nc(C)cs1
COc1ccc2[nH]c3c(c2c1)CCN(CCCCOc1ccccc1)C3
COc1ccccc1N1CCN(CCCCNC(=O)C2=C(C)OCCS2)CC1
CCCCCNC(=O)n1c(=O)n2n(c1=O)C(Cc1ccc(OC)cc1OC)C=CC2
CCC1(Cc2ccccc2)OC(=S)N(c2ccc(C#N)c(C(F)(F)F)c2)C1=O
CC1=C2NC(C3CCCCC3)=NN=C2C(c2ccccc2)=NO1
CC(c1ccccc1)C1(O)CCN(CN(c2ccccc2)c2ccccc2)CC1
COC(=O)c1c(OC)c(=O)[nH]c2ccc(Cl)cc12
C[N+](C)(CCCCCCC[N+](C)(C)Cc1ccc(-c2ccccc2)cc1)Cc1ccccc1
CCN(CC)CCOC(=O)Cn1c(=O)sc2cc(C(=O)c3ccc(Cl)cc3)ccc21
CC(C)NN1CC(C(=O)Cc2ccco2)=CC2=CCCC21
NC(=O)C(CCC(=O)O)NC(=O)C(Cc1c[nH]c2ccccc12)C(=O)NC(=O)NC(Cc1ccccc1)C(=O)NC1CCCCC1
CCN1C(=O)C(c2ccc(C)c(F)c2)N=C1c1ccc(C)cc1
Cc1ccc(-c2nc3cc(NC(=O)c4cc5ccccc5o4)cnc3n(C)c2=O)cc1
CCCNC(=O)N1CCC2(CC1)CN(C)c1cccc(NC(=O)C3CC3)c12
CCC(C)OOC1CC(OC)OC(C)C1C1OC2(CCC1C)CC1CC(CC=C(C)CC(C)C=CC=C3COC4C(O)C(C)=CC(C(=O)O1)C34O)O2
CC(C)COCC(=O)Nc1cccc(-c2nc3ncccc3o2)c1
COc1ccccc1Cc1ccc(-c2nnc(Nc3ccc(Cl)cc3)c3ccccc23)cc1
O=C(O)c1ccc(OCC(O)CN2CCC(CC3CCCCC3)CC2)cc1
CCONc1ccc(C(=O)CC(=O)Sc2nc(=O)cc(S(=O)(=O)c3ccccc3)[nH]2)cc1
CC(=NC(=O)Nc1ccc(CN(C)C)cc1)c1ccc(C)cc1
CC12CCCC1C1CCC3C=C(C(=O)O)C=CC3(C)C1CC2
COC(=O)c1ccc(C(=O)Nc2ccc(O)c(NC(C)=O)c2)c(NC(=O)c2ccccc2)c1
CCC(CC)c1cccc(NC(=O)c2ccc(OC)cc2)n1
Cn1c(=O)n(CCCCCS(C)(=O)=O)c(=O)c2ccccc21
CCCCCCCCCCCCCCCCCCOCc1cn(CCCCOCCOCCn2cnc(C)c2)nn1
Cc1ccc(CSc2ncnc3c2cnn3-c2ccc(F)cc2)cc1
CC1(C(=O)C2CN(Cc3ccc(Cl)c(Cl)c3)C(=O)NC2=O)CC1
CCCCCC=CCC=CCCCCCCCC(=O)Oc1ccc(-c2cc(=O)c3cc(OC)c(OC)cc3o2)cc1
CCN(CC)c1nc2ccc(NCc3ccccc3)cc2[nH]1
Cc1c(Oc2ccc(S(C)(=O)=O)cn2)ncnc1OC1CCN(c2cccc(C(F)(F)F)n2)CC1
Cc1nnc(SCC(=O)Nc2ccc(Cl)cn2)s1
O=C(O)C=CC(=O)O
COCCn1nnnc1-c1c[nH]c2ccccc12
CCc1ncc(CN2CCC(Oc3nccnc3C3CCOC3)C2)cn1
CCOC(=O)NC(C(=O)NC(Cc1ccc(O)cc1)C(=O)NC(C(=O)N(C)C(Cc1ccccc1)C(=O)NC1Cc2ccccc2C1N)C(C)C)C(C)C
CC(=O)c1ccc(N(C(=O)COc2ccc3c(c2)CCC3)c2ccccn2)cc1
C=C(C)NS(=O)(=O)c1ccc2nc(NS(C)(=O)=O)sc2c1
Cc1ccc(OC2CCN(S(=O)(=O)CC3(C(=O)NO)CCN(C(=O)OC(C)(C)C)CC3)CC2)cc1
Cc1cc(NCC(=O)Sc2nc3c([nH]c4ccccc43)c(=O)n2-c2ccc(F)cc2)no1
CCC(=O)NNC(=O)CCC(=O)Nc1ccc(Oc2ccccc2)cc1
CC1(C)CC(=O)C2=C(C1)NC1=C(C(=O)CC(C)(C)C1)C2c1ccccc1O
CCCCn1c(N)c(N(CCC(C)C)CC(=O)OC(=O)c2ccc3ncsc3c2)c(=O)[nH]c1=O
Cc1cccc(-c2cc3c(-n4cnc(-c5cnn(C)c5)c4)cccc3n2C)c1
c1ccc(Cc2[nH]c(-c3ccccc3)c3cnccc23)cc1
CCCCCCC(=O)Oc1ccc2c(c1OC(C)=O)C=CC(=O)C2(C)C
Cc1c(C(=O)Nc2ccncc2)oc2ccccc12
CN(C)CCC(=O)NC1CCC2CC3CC(N4CCCCC4)C(NC(=O)CCCCCCCCBr)c4ccc(Cl)c(c43)C2C1
CCn1c(SC(=O)CNc2cc(C)on2)nc2ccccc2c1=O
Cc1c(-c2csc(Nc3cccc(C(=O)O)c3)n2)cccc1C(F)(F)F
COc1cc(-n2c(=O)c3c(C)c(C)sc3n(CC(=O)NC3CCCCCC3)c2=O)cc(OC)c1OC
CN(C)c1ccc(C=NNc2ccnc3ccccc23)cc1
CC(C(=O)O)C1CCN(c2ncccn2)CC1
CCC(CC12OC(C(=O)O)C(O)(C(=O)O)C(C(=O)O)(O1)C(O)C2O)C(O)(CC)C(=O)O
Cc1ccccc1C=CC(=O)C1=C(O)C(C)C2(O1)C(C)C(O)C(O)C1C(C)(C)C(O)CC(O)C12C
CCOC(=O)C(C)c1c2ccc(OCC)cc2c(=O)n2c1ccc1ccccc12
CC(C)C1CCC2(C)CC12
C=CCc1ccc(OCCOCCN2CCOCC2)c(OC)c1
CCN(C(=O)c1ccc(C(=O)N2CCOCC2)cc1)c1c(N)n(CC(C)C)c(=O)[nH]c1=O
O=C(O)c1csc(C(=O)C=Cc2ccccc2)n1
S=C(C1CCC1)N1C(CCCCCCCCCCc2ccccc2)C1C1CCCCC1
Cn1c(N2CCCN(CCCNC(=O)C=Cc3ccc(F)cc3)CC2)nc2ccccc21
COC(=O)C(C#N)=NNc1ccccc1Cl
CCC1Nc2nccc(-c3ccc(OCC(=O)N4CCCCC4)cc3)c2N(Cc2ccc(F)cc2)C1=O
O=C(CN1CCN(C(=O)c2ccccc2C(F)(F)F)CC1)NC1CC1
CC(=O)Nc1ncc(C(=O)Nc2ccccc2C(=O)NCC2CCCO2)s1
Brc1ccc(Oc2nn3c(-c4ccccc4)nnc3s2)cc1
Cc1nn(-c2ccc(S(N)(=O)=O)cc2)c2c1C(c1ccc(Br)cc1)NC(=O)N2c1ccccc1
COc1ccc(OC(=O)C(C)Oc2ccccc2Cc2ccccc2)cc1
Cn1c2c(c3ccc(-n4ccc(OCc5ccc(F)c(F)c5)cc4=O)nc31)CCNCC2
O=C(Nc1cc(C(F)(F)F)cc(C(F)(F)F)c1)c1cnc[nH]1
CCc1cn(C2CC(O)C(COP(=O)(O)OP(=O)(O)OP(=O)(O)O)O2)c(=O)[nH]c1=O
O=C1c2ccccc2C(=O)N1CCCn1ccc2ccc(F)cc21
CC(=NOCc1c(F)cccc1F)c1ccc(-c2cccc(F)c2F)nc1
Cc1noc(NS(=O)(=O)c2ccc(-n3cccc3C(=O)c3ccc(Cl)cc3)cc2)c1C
CCN(CC)c1ccc(C=C(C#N)C(N)=O)cc1
CCCCCC(C)n1[nH]c(=O)c2c1ncn2CCC1CCCCO1
COc1cc(Cl)c(Cl)cc1-c1c(O)[nH]c2cc(Cl)ccc2c1=O
CN(C)S(=O)(=O)N1CCN(c2ccc(C(F)(F)F)cc2[N+](=O)[O-])CC1
CC(=O)c1cc2c(C(F)(F)F)nn(C(=O)N(C)c3ccccc3)c2s1
NCCNc1cc(NC(=O)Nc2cccc(F)c2)nc(-n2nc(C(F)(F)F)cc2C2CC2)n1
CC(NC(=O)C(N)Cc1ccccc1)C(=O)NC(CC(=O)O)C(=O)CI
O=C1Nc2ccccc2C1=Cc1cc2ccccc2[nH]1
Cc1ccccc1NC(=O)N1CC(O)CC1S(=O)(=O)c1ccccc1
CN1N=C2C3CCCCC3N(C(=O)Cc3ccccc3)C(c3ccc(Cl)cc3)C2CC1=O
CONC1=C2CC(C)CC(OC)C(O)C(C)C=C(C)C(OC)C(C(=O)c3ccccc3)C=C(C)C=CC(C)C=CC=C(C)C(=O)NC(=CC1=O)C2=O
Cn1ncc2nc(NN3CCC(F)(F)C3)c(Nc3cc(C(=O)C(=O)c4ccccc4)c(F)cc3F)nc21
CC(C)CC(CCCCP(=O)(O)O)C(=O)NC(=O)C(CCC(N)=O)NC(CCC(=O)O)C(=O)O
NCC(=O)NCCOc1cc(-c2cnn(CC(F)(F)F)c2-c2ccccc2)ccc1N
NC(=O)c1cccc2cc3c(cc12)CCc1ccccc1-3
COc1cccc(CC(=O)OCC(=O)NC2CCCCCCC2)c1OC
CC(CCc1ccccc1)NC(=O)CS(=O)(=O)Cc1noc(C(C)C)n1
COc1cc(C(=O)OCCS(=O)(=O)c2ccc(F)cc2)cc(OC)c1OC
O=C(CCN1CCN(S(=O)(=O)c2ccccc2)CC1)Nc1cc(Cl)ccc1Cl
Cc1ccc(N2CC(C)N(C(=O)c3cccs3)CC2C)nn1
CCC(OC1C(C(=O)N2CCN(CCN(C)C)CC2)CNC1c1ccccc1)c1cc(C(F)(F)F)cc(C(F)(F)F)c1
CS(=O)(=O)c1ccc(C(=O)Oc2ccc3c(Oc4cccc(NC(=O)c5ccccc5)c4)ccnc3c2)cc1
CC1CCCCC1NC(=O)CSc1nc(-c2ccc(Cl)cc2)nc2c1CCC2
CONc1cccc(C(=O)C(=O)N2CCCC2S(=O)(=O)c2cccc3cccnc23)c1
CCOC(=O)N1CCN(C(=O)CC2C(=O)NCCN2Cc2ccc(Cl)cc2)CC1
O=C(CCC1CCCC1)C1=NCCO1
O=C(Nn1c(-c2ccc(F)cc2)nnc1C(F)(F)F)c1cn(CCO)nn1
Cn1cnc(C(=O)OC(CCc2ccccc2Cl)C2CCN(C(=O)OC(C)(C)C)CC2)c1C(=O)NC1CC1
O=C(O)C(Cc1cnc[nH]1)N1CCc2ccccc2C1=O
CCOC(=O)c1c(NC(=O)c2c(C)nn(-c3ccccc3)c2Cl)sc2c1CCC2
COc1cccc(-c2noc(CC3CCCN3Cn3ccnc3)n2)c1
CC1(F)C(O)C(COP(=O)(NC#N)Nc2ccc(F)cc2)OP1(=O)Oc1ccc(Cl)c(Cl)c1
Cn1ccc(C(=O)N2CC3CCC(C2)N(C(=O)c2sccc2C(F)(F)F)C3)cc1=O
O=C1c2cccn2-c2ccccc2OC1(c1ccc(F)cc1)C(F)(F)F
Cn1cc(NS(=O)(=O)c2cccc(Cl)c2)cc1C(=O)Nc1ccc(Cl)cc1
Cc1[nH]c(=S)n(NC(=O)c2ccc(Cl)cc2)c1C
Cc1cccc2c(=O)cc(CN3CCN(C4CCCN(C)C4)CC3)[nH]c12
COC(=O)C1OC(Oc2cc(C)cc(OCCCC(C)C)c2C)C(O)C(O)C1O
Cc1cc(OCCCCCC(C)(C)C(=O)O)ccc1OCc1ccc2ccccc2n1
O=S(=O)(c1cccs1)N1COc2nc3ccccc3nc2C1
Clc1ccc2nc(N3CCNCC3)cc(N3CCOCC3)c2c1
CC(=O)OC1C(C)CC2C(=O)CC3C(C=CC(OC(C)=O)C3(C)OC(C)=O)C2(C)C1O
O=C1CC(C(O)Cc2ccccc2)C(c2ccccc2)O1
CCn1c(=O)c2c(NCCN3CCOCC3)c(O)c(C)nc2n(C)c1=O
CCCC(=O)Nc1cnc2c(c1)c(-c1ccccc1)nn2-c1ccccc1
CNc1nc(F)nc2c1ncn2C1C(O)C(O)C2CC21
C#CC[n+]1ccn(CCC)c1
Cc1ccc(S(=O)(=O)N2CCN(Cc3nc4cc(F)ccc4c(=O)n3-c3ccc(Cl)cc3)CC2)cc1
O=C(Nc1ccc2[nH]cc(C3CCN(CCCN4CCN(c5ccccn5)CC4)CC3)c2c1)c1ccc(Cl)cc1Cl
CC(c1ccc(Cl)cc1)N1CCC(C(O)c2ccccc2)CC1
COC(=O)CCC(=O)N(O)CCCP(=O)(O)O
COc1ccc(OC(=O)CNc2nc(-c3ccc(C(=O)O)cc3)cc(-c3cc(Cl)ccc3OC)n2)cc1
O=C(O)C(=O)N(CCCc1cccnc1)c1c(N2CCN(c3ccccc3-c3ccccc3)CC2)c(=O)c1=O
COC1CCN(c2csc3ccc(C(=O)Nc4ccc(OC5CCN(C)CC5)cc4)cc23)CC1
O=C(NO)c1ccc(N2CCC(Oc3ccccc3C(F)(F)F)C2)nc1
CC(C)N1CCN(CCCNC(=O)c2c(O)nc3ccccc3c2Cl)CC1
Cc1ccc(Nc2nc(-c3ccc(Cl)cc3)nc3ccccc23)cc1
CC(C)(C)OC(=O)C(C(=O)C(C)(C)C)C(Oc1cc(F)cc(F)c1)C(=O)NN(CCCNC(=O)c1cnccn1)C(=O)NO
COc1ccc(CCNC(=O)c2ccc(-c3nc(CS(=O)(=O)c4ccc(C)cc4)c(C)o3)cc2)cc1
CCc1c(O)c(=O)c2cc(OC3OC(C(=O)O)C(F)(F)C3O)cc(OC)c2n1-c1c(F)cccc1F
CSC(=O)C(N)CCNC(CO)C(=O)O
CC(=O)Oc1cccc(C=NN2C3C=C(Cl)CC2C(C(C)(C)C)N(C)C3)c1OC(C)=O
COc1cc2c(c(OC)c1OC)C(=O)CC1CN(Cc3ccc(Cl)cc3)CC21
CC(=O)C=CC(=O)NCCCO
CN1CCN(c2ccc(NNc3ccc(NC(=O)c4ccccc4C(F)(F)F)cc3C(F)(F)F)cc2C(=O)CCC(=O)N2C(=O)c3ccccc3C2=O)CC1
O=C(NS(=O)(=O)c1ccccc1)C(Cc1c[nH]c2ccccc12)NS(=O)(=O)c1ccc2ccccc2c1
CN(C)C(=O)NCCNC(=O)c1sccc1-c1ccccc1F
CCCc1cccc(ONC(=O)c2cc(N(C)c3ccc4nc(N)nc(N)c4c3)ccc2OC)n1
Cc1ccccc1C=CC(=O)c1cccc2ccccc12
COc1ccc(C(=O)OCCN2CCOCC2)cc1
CC(C)OC(=O)N1CCN(C(CCC(=O)O)C(=O)NCc2ccc(Cl)cc2-c2ccc(C(=O)NC(=N)N)cc2)CC1
COc1cc(Sc2ccccc2Cl)ccc1C(=O)N(C)c1ccccc1
CONc1sc(C(=O)C(=O)c2cc(-c3ccc(F)cc3)no2)cc1C(N)=O
CCOC(=O)c1[nH]c2ccc(OC)c(F)c2c1C(=O)OCC
C=C(c1ccccc1OC(C)C(=O)O)C1CCC2=C3CCC(CC)C3(CCC(=O)O)CCC21C
C1CCCCCCCCCCCCCCCC1
COc1ccc(Oc2coc3cc(OC)cc(OC)c3c2=O)cc1
N#Cc1cc([N+](=O)[O-])ccc1Oc1cccc(Cl)c1Cl
CC(=O)Nc1ccc(C(=O)N2CCN(c3ccccn3)CC2)cc1
Cc1ccc(S(=O)(=O)NC(=O)C(c2ccc3c(c2)OCO3)c2cn(C)c3cc(C(=O)O)ccc23)cc1
O=C(CSc1nc2ccccc2c2nc(=O)c(-c3ccccc3)nn12)Nc1ccc(F)cc1
CC1NC(=O)c2cc(noc2=O)C(C(C)C)OC(=O)C(C)N2CCCC2C(=O)c2oc1cc2COc1ccccn1
COc1ccc(S(=O)(=O)N2CCC(c3nc(-c4ccc(OCC5CC5)cc4)no3)CC2)cc1OC
Fc1ccc2cccc(OCCCCN3CCN(c4cccc5c4OCCO5)CC3)c2c1
c1cc(OCCCN2CCCCC2)cc(-c2ccc(OCCCN3CCCCC3)cc2)c1
CC(C)CNC(=O)Cc1c(F)c(F)c(Nc2c(F)c(F)c(F)c(F)c2F)c(C#N)c1F
C[S+]([O-])c1ccc(-c2sccc2Oc2ccncc2)cc1
NOC(=O)c1cn(-c2ccccc2)nc1-c1ccccc1
COc1ccccc1N1CCN(CCn2c(=O)n(C(c3ccc(Cl)cc3)c3ccccn3)c(=O)c3ccccc32)CC1
Fc1ccccc1-c1nc(Nc2ccc(Cl)c(Cl)c2)c2[nH]cnc2n1
O=[N+]([O-])c1cccc(CN2CCN(CCC3CCCN3S(=O)(=O)c3ccccc3)CC2)c1
COC1(C)CC(=O)OCC2=C1C(=O)C=C(c1ccco1)C2=O
CC(=O)N1CCC(=C2c3ccc(Cl)cc3CC(=O)c3cccnc32)CC1
O=C1NC(=O)C(c2cn3c4c(cccc24)OCC3)=C1c1ccccc1
O=C(O)CN1C(=O)C(=Cc2ccc(-n3cccc3)cc2)SC1=S
CCCCCCCCCCCC(=O)OCC(COP(=O)([O-])OCC[N+](C)(C)C)OC(=O)CCCCCCCCCCC
COC(=O)C=Cc1ccc(OCc2ccccc2)c(OC)c1
Cc1c(C)c2c(c(C)c1O)CCC(C)(C(=O)Nc1ccc(C(=O)O)cc1)O2
CCn1c(C(=O)N2C(=O)CC3C2CCN3C2CC2)cc2sc(Cl)cc21
Cc1cc(Oc2cc(Cl)c(Cl)c(Cl)c2)c(CO)c(=O)o1
CN(C1CCCCC1)S(=O)(=O)c1ccc(NC(=O)c2sc3ccccc3c2Cl)cc1
CCCCCCSC(=O)CNc1nnc(CCCCc2nnc(NC(CCCCN)C(=O)Oc3ccc(Cl)cc3)s2)s1
O=C1NC(=S)SC1=Cc1ccc(OCc2ccc(Br)cc2)cc1
CN(CCCOc1ccccc1)C1=NS(=O)(=O)c2ccccc21
C=c1c(=C2SC(=S)N(CC=CC)C2=O)cc(C)oc1=O
CC(=O)NNC(Cc1ccc(O)cc1)C(=O)NCCCC(NC(=N)N)C(=O)NC(=O)C1CCC2(C)C(CCC3C4CCC(=O)C4(C)CCC32)C1
O=C(NCc1cc(C(F)(F)F)cc(C(F)(F)F)c1)c1cc(C(=O)NCc2cccnc2)c2ccccc2n1
CC(C)NC(=O)Cc1nc(-c2ccccc2)no1
CCONc1nc(C(=O)CC(=O)OC(=O)c2[nH]c(C)c(C(C)=O)c2C)cs1
CC(C)(O)C1Nc2c(c(N)nc3c(C(N)=O)cccc23)C2C=CCC21
CC(=CCN1CC[N+](C)(C(=O)OC(=O)C2CCN(C(=O)OCC=CCCC(C)=C(C)C)CC2)CC1)CCc1c(C)cc(O)cc1C
Brc1cnc2ccccc2c1N1CCNCC1
Oc1ccc(Cl)cc1CNc1ccc(Cl)cn1
CCc1cc(-n2c(=O)oc3ccccc3c2=O)ccc1S(C)(=O)=O
COc1ccc(Cn2cc(C(N)=O)c3c2-c2nc(NCc4ccccc4)ncc2CC3)cc1
O=C(C=Cc1cc(O)c(O)c(O)c1)c1ccc(OC(=S)Nc2ccc(F)cc2)cc1
CCC1(c2ccc(-c3noc(-c4ccc(OC)c(N)c4)n3)cc2)CC1
COc1ccc(CN2Cc3c(C)nn(C)c3C2c2cccc(C#N)c2)cc1
c1ccc2c(CCc3nnc4[nH]c5ccccc5n34)c[nH]c2c1
COc1ccc(CC2=C(c3ccc(OC)cc3)C(=O)OC2(C(=O)O)n2cc(C(C)(C)C)nn2)cc1
COc1ccc(-c2coc3c4c(ccc23)OC(C)(C)C=C4)cc1
COC(=O)Nc1nc(C(=O)Nc2n[nH]c3c2CN(C(=O)N2CC(C)N(CC4CCOCC4)CC2C)C3(C)C)c(C)s1
COC(=O)CCc1c(C)[nH]c2ccc(C(=O)Nc3cc(C)on3)cc12
CC(C)(Oc1cccc(F)c1)C(=O)NC1C2CC3CC1CC(O)(C3)C2
Cc1cccc(C)c1OCCOc1ccc(Cl)cc1Cl
CC(NC(=O)C(CCCCNC(=O)Cc1ccc(N(C)c2ncnc3c2ncn3C2OC(CO)C(O)C2O)cc1)NC(=O)CC(C)(C)C)C(=O)O
CCOC(=O)Cn1nc(-c2ccccc2)c2n[nH]c(-c3ccc(Cl)cc3Cl)c2c1=O
CC(=O)N1CCC2(CC1)CN(S(=O)(=O)c1ccc(Cl)cc1)C2
c1ccc2c(N3CCC(Oc4cnccn4)C3)cccc2c1
Cc1ccc(C)c(NC(=O)CCCn2c(=O)oc3ccccc32)c1
CCCc1cc(=O)nc(NN=Cc2ccco2)[nH]1
CCOSC1=NC(c2ccccc2)=C(C(=O)C(C)C(N)=O)C(c2ccccc2)C1C#N
Cc1c(Nc2c(C#N)cncc2C=Cc2ccccc2)ccc2[nH]ccc12
COc1ccc(CNCCCNCCc2cc(O)ccc2O)cc1
COC(=O)CCCCCCCCCC(=O)OC1=C(c2ccc(OC)cc2)Sc2ccccc2-n2cccc21
COc1ccccc1C=CC(=O)c1ccc2c(c1O)CCC(C)(CCc1ccccc1)O2
O=C(Nc1ccc2nccnc2c1)c1ccc(-c2ccccc2)o1
O=C(c1ccc(CS(=O)(=O)c2ccc(F)cc2)o1)N1CCCCCC1
COC(=O)Nc1ccc(S(=O)(=O)N2CCN(C(=O)OC(C)(C)C)CC2)cc1
CCON1CCN(c2ncc(C(=O)Nc3ccc(S(=O)(=O)C(C)=O)cc3)cc2Cl)CC1
CCC(C)c1sccc1NC(=O)Nc1nc(C)nc(N2CCC(C3CCCCC3)CC2)c1C
CC(=O)OCC1=CC2C3CC(C)CC3C(OC(=O)c3ccccc3)CC2(C)C1=O
N#Cc1ccc(N(CCCF)c2nc(Cl)nc3[nH]ccc23)cc1
O=C(Nc1cccc([N+](=O)[O-])c1)Nc1ncc(Cc2ccccc2)s1
O=S(=O)(Nc1ccc(CCNCC(O)c2cccnc2)cc1)c1ccc(NC(=S)Nc2ccc(CCNCC(O)c3cccnc3)cc2)cc1
CC(=NOCC(=O)N(C)O)c1ccccn1
O=S(=O)(NC1CCOCC1O)N1CC=C(c2cc3c(-c4cc(F)cc(F)c4)ccnc3[nH]2)CC1
CCCCCCCCC=CCCCCCCCC(=O)Nc1ccc(SC)cc1
CC(NCC(=O)C(CC(=O)O)CC(=O)NC(=O)c1ccc(C(=N)N)cc1)C(=O)NC(=O)C(Cc1ccccc1)OCc1ccccc1
CCn1c(SCC(=O)c2c(O)nc(=O)n(C3CC3)c2N)nnc1C(C)C
CCCN(Cc1ccccc1)Cc1c(C(F)(F)F)nc2n(-c3c(C)cc(C)cc3C)c3ccccc3n12
CC(Nc1ncc(Br)c(N2C(=O)OC(C)(c3ccccc3)C2C)n1)c1ccc(CN2CCOCC2)o1
CCOC(=O)N1Cc2c(COCc3ccccc3)nn(Cc3ccccc3)c2C1
COc1ccc(-c2nnn(CC(=O)Nc3nnc(C4CC4)s3)n2)cc1
CCC(C=CC(C)C1CCC2C3=C(C(=O)C(O)=C21)C1(C)CCC(O)C(=O)C1=C3)C(C)C
COCc1cn(Cc2ccc(F)c(F)c2)c(=O)n(CCN2CCC3(CC2)OCCc2cc(F)sc23)c1=O
O=C(c1ccccc1CNS(=O)(=O)c1ccc(F)c(F)c1)N1CCCCC1
COc1ccccc1ON1CC(Cc2noc(C(C)C)n2)C1
Cc1ccc(F)cc1-c1c(CN2CCC(n3c(=O)[nH]c4ncccc43)C(F)(F)C2)c(C(C)C)cn1C1CC1
NC1(Cc2ccc(O)cc2)CCCN(Cc2c[nH]c3ccccc23)C1
Cn1cnc(S(=O)(=O)C2CCN(C(=O)NCc3cccc(Cl)c3)CC2)c1
COc1ccc(C2CC2Oc2ncc(C(=N)N)cc2C2=CCC(C)CC2)cc1
Cc1oc2ccccc2c1CCN
NC(=O)CC(NC(=O)C1CCCN1C(=O)C(Cc1ccccc1)NC(CCCN=C(N)N)C(=O)N1CCC(=O)CC1)C(=O)NC(Cc1ccccc1)C(N)=O
N=C(N)NC(=N)NCCCCC(CCCCCCCCCc1ccccc1)C(=O)Nc1ccccc1
CC12Cc3cnn(-c4ccc(F)cc4)c3C=C1CCC1C2CCC2(C)C(C(N)=O)CCC12
COc1cccc(OCc2nc(-c3ccc(Cl)s3)oc2C)c1
NC1OC(CO)C(O)C(OP(=O)(O)O)C1O
CNC(=O)C(Cc1c[nH]c2ccccc12)NC(=O)C(CC(=O)NC(CC(C)C)C(=O)NC(Cc1ccccc1)C(=O)NC(Cc1ccccc1)C(N)=O)NC(=O)C(N)CCC(N)=O
Nc1nn2nccc2c2ccccc12
S=C(NCc1ccco1)N1CCC(c2cccc(Br)c2)=N1
O=C(N1CCCC1)n1cc(-c2ccccc2)c(Nc2c(Cl)cccc2Cl)n1
Cc1ccccc1OCC1CN(CCOc2ccccc2)CCO1
O=C1CCC2CC(NCc3ncccc3C(F)(F)F)CCN12
CN(C12CC3CC(CC(C3)C1OC(=O)c1ccc(Br)o1)C2)S(C)(=O)=O
CCOCCn1ccc(CSc2nc(C)c(CC(C)C)c(C)c2C#N)n1
O=C(c1ccc2c(n1)NCCC2)N1CCN(Cc2ccccc2Cl)CC1
COC1C=CC=C(C)C(=O)NC2=CC(=O)C(NCCN(C)C)=C(CC(C)CC(OC)C(O)C(C)C=C(C)C1OC(N)=O)C2=O
CC1(C)C=C2C3CCC4C(C)(CCC5(F)N(C(=O)C6CC6)C=C(O)C(=O)C45C)C3(C)CCC2(C(=O)O)CC1
COC(=O)CCSc1ccc(-c2ccccc2)nn1
COc1ccc(Cc2nc3ccccc3nc2CCCC(=O)c2c(-c3ccccc3)[nH]c3ccccc23)cc1
O=C(Cn1nc(-c2ccccc2Cl)ccc1=O)NC1CCS(=O)(=O)C1
N=C(NO)c1cc2cc(OCc3ccc(F)cc3)ccc2s1
CCc1cn(C2OC(COS(N)(=O)=O)C(O)C2O)c(=O)[nH]c1=O
Cc1c(F)c(N2CCC(N)C2)c(F)c2c1c(=O)c(C(=O)O)cn2C1CC1
O=C(O)c1cc2ncn(Cc3ccsc3)c2cc1[N+](=O)[O-]
COC(=O)c1cc2c(cc(OC)c3cc(OC)c(OC)cc32)c(=O)n1CCCc1ccccc1Br
CC(C)OC(=O)N1CCN(C(=O)c2cc3c(s2)-c2ccccc2OCC3)CC1
COC(=O)C1(C(=O)OC)CC(C)C(=O)N1c1ccc2c(c1)N(C)c1ccccc1S2
O=C1COC2(CCCN(S(=O)(=O)c3ccc(-c4noc(C(F)(F)F)n4)s3)C2)C1
O=C1Nc2ccc([N+](=O)[O-])cc2C1=NNC1=NC(=O)C(Cc2c(Cl)cccc2Cl)S1
O=C(O)C=NOCc1ccccc1
CCCN(Cc1nc(-c2ccc(F)cc2)cnc1N)C1CC1
CC(C)Cc1ccc(N2CCc3nc(N)ncc3C2)nc1
COc1ccc(S(=O)(=O)CC2c3cc(OC)c(OC)cc3CCN2C(=O)c2ccc(C(F)(F)F)cc2)cc1
COc1cc(C2=NN(C(N)=O)C(c3ccc(Cl)cc3)C2)cc(OC)c1OC
Cc1sc2c(c1C)C(c1cc(C[NH])c(O)c(C)c1O)n1c(sc(=Cc3ccccc3Cl)c1=O)=N2
CNC(Cc1csc(Cl)c1)C(=O)NC(Cc1ccco1)C(=O)NC(=O)C(CS)C(CCc1ccccc1)Cc1ccccc1
O=C(C(=O)C1CC1)c1ccc(NC(=O)c2nc(Nc3ccc4ccccc4c3)sc2NN2CCOCC2)cc1
COc1cc(C(=O)NC2CCCCC(C)CCC2)ccc1OCCN1CCCCC1
COc1ccc(NC(C)CCC(=O)OC(=O)C=Cc2cc(OC)c(OC)c(OC)c2)cc1
COc1ccc(C2CC(c3ccc(C)cc3)=NN2C(=O)c2ccccc2)cc1
O=C(Nc1sc(-c2ccccc2)nc1C(=O)O)c1ccccc1Oc1ccc(Cl)cc1
Cc1cnn(-c2ccccc2NC(=O)Nc2ccc(F)cc2F)n1
O=c1cc(CC2CCCN(CC3CCN(Cc4ccccc4)CC3)C2)c2ccccc2o1
CN(CCOc1ccccc1)Cc1ccccc1
CNC(=S)c1cccc(NC(=O)c2ccccc2C(=O)O)c1
CCc1nc(Cl)c2n1CCN(C(=O)OCc1ccccc1)C2Cc1cccc(Cl)c1
CCNC(=O)Nc1ccc(Oc2ncnc3c2cnn3-c2cccc(NC(=O)CCCN3CCCCC3)c2)cc1
CN1C(=O)C(=Cc2ccc(N3CCCCC3)o2)NC1=S
CC(C)C(=O)c1ccc(N2CCN(N3CC(N)C4(CCCCC4)C3)CC2)cc1
O=C(CCNC(=O)Cc1ccccc1)NCc1ccc(F)cc1
Cc1cc(C)c(NC(=S)NCc2ccc(Cl)cc2)c(C)c1
CC1Cc2cn(-c3ccccc3)nc2C(O)C1O
COc1ccc(CC(=O)NCCc2ccc(Cl)cc2)cc1
COc1ccc(Nc2cc(-c3cccc(NC(=O)Cc4ccccc4)c3)ncn2)cc1
O=C(c1ccco1)N1CCN(c2ncnc3sc4c(c23)CCCC4)CC1
Cc1cc(C(=O)NC2CCN(CC3CC3)CC2C)n[nH]1
CCC(Sc1nnc(C)n1Cc1ccccc1)C(=O)Nc1ccc2c(c1)OCO2
NC(Cc1ccc(O)cc1)C(=O)NC(=O)CN(CCN1CCCC1)Cc1cccc(C(F)(F)F)c1
CCN1c2ccccc2N(C)S(=O)(=O)c2ccccc21
Cc1cccc(Cn2nc(C3CC3)c3c(NOc4ccn5c(C(=O)CCN6CCCC6C)cnc5c4)cccc32)n1
Cc1ccccc1S(=O)(=O)n1ccc2cc(C(=O)NC(C)c3ccccc3)ccc21
C#CCSc1nc(NCc2nc3ccccc3c(=O)n2-c2ccccc2)nc(N2CCOCC2)n1
Cc1cc(C)c(S(=O)(=O)NC(=O)CCN2CCOCC2)c(C)c1
Cc1nc2c(=O)nc(N)[nH]c2n1C1CCN(CCOC(=O)c2ccccc2)CC1
COc1cccc2oc(-c3ccc(C(F)(F)F)cc3)cc(=O)c12
CC1(C)SC(Cc2ccccc2)C(C(=O)NCc2ccco2)N1C(=O)NCCc1ccc(S(N)(=O)=O)cc1
COc1cc(N)c(Cl)cc1C(=O)OCCN1CCCCC1
COc1cc(OC)c(OC)c2c1CC1N(C2)CC2CCC21C(=O)OCc1ccccc1
c1ccc(Nc2nnc(-c3ccccc3)o2)cc1
CC(=O)Nc1nc(C=Cc2ccccc2)cs1
O=C(COc1cccc([N+](=O)[O-])c1)NCc1ccc2cccnc2c1O
CC(C)C(N)C(=O)NC(C(=O)N1CCCC1C(=O)Nc1ccnc2cc(Cl)ccc12)C(C)O
CCOC(=O)C(C)Sc1nnc(CSc2nnc(-c3ccc(C)cc3)n2-c2ccccc2C)n1C1CC1
CCc1ccccc1NCc1ccc(C(=O)Oc2ccc(OC)cc2)o1
CN(C)Cc1ccn2c(-c3ccc(Br)cc3)c(-c3ccccc3Cl)nc2c1
CC12C=CC(=O)NC1CCC1C2CCC2(C)C(C(=O)N3CCN(c4cc(Cl)ccc4Cl)CC3)CCC12
Cc1cc(C)nc(NC(=O)c2cc(Cl)cc(Cl)c2O)n1
O=C(Nc1ccc(F)cc1F)N1CCC2(CC1)C(=O)N(c1ccc(-c3cn[nH]c3)cc1)C2c1ccc(Cl)cc1
CCCCNC(=O)Nc1sc2c(c1C#N)CCN(S(=O)(=O)c1ccc(C(=O)Nc3ccc(CC)cc3)cc1)C2
CNC(=O)Nc1nsnc1Sn1cccc1
COc1ccc(-n2c(SCc3nc(C(C)C)no3)nnc2-c2c[nH]c3cc(OC)ccc23)cc1
Cc1cc(C)cc(-c2c(CCNCCCCc3ccc(O)cc3)c3ccccc3n2Cc2[nH]cnc2C)c1
Cc1cc2c(cc1C)N1CC(c3ccccc3)CN=C1S2
CSc1ncc(Cl)c(C(=O)N(C2CCCCC2)C2CCS(=O)(=O)C2)n1
NC(=O)C(CNC(=O)C(N)Cc1c[nH]cn1)Cc1c[nH]c2ccccc12
COCCn1c(COc2ccc(Cl)cc2Cl)nnc1SCC(=O)NC1CCCC1
CN1CCN(C(=O)c2cnn3c2-c2c(Br)cccc2C3=O)CC1
Cc1cc2ccc3scc(N)c(=O)c3c2[nH]c1=O
COc1ccc(N(C(=O)C(C)Nc2c(C)n(C)n(-c3ccccc3)c2=O)S(C)(=O)=O)cc1
CCCCCCCCCCCCC1(OC(=O)Nc2c(C(C)C)nc(O)[nH]c2=O)CC1
COc1ccccc1N1CCN(C(=O)CCNCc2ccccc2Cl)CC1
CC(C)N1CCc2c(sc(NC(=O)CSc3ccccc3)c2C(=O)c2ccc(Cl)cc2)C1
O=C(O)CCC(CP(=O)(O)O)(CP(=O)(O)O)C(=O)O
NC(=O)c1cccc(OCc2nc(-c3ccc(Cl)s3)no2)c1
O=C(NCc1cccs1)C1CCN(S(=O)(=O)c2ccc(Cl)cc2)CC1
CCCC(=O)Cn1c(N)nc2nc(OC)c(-c3ccc(ON(CC)CC)cc3)cc2c1=O
CCCC(=O)Nc1ccc(N2CCN(C)CC2)cc1
O=C1COCCN1c1ccc(S(=O)(=O)c2ccc3c(c2)CCCO3)cc1
COC1OC(n2cnc3c(Nc4ccc(C)cc4)nc(Nc4ccc(C(=O)CO)cc4)nc32)C(O)C1O
Nc1ccc(NCc2ccc(C(=O)Nc3c(N4CCCC4)c(=O)c3=O)cc2)cc1
O=C(NC(CS)C(=O)O)c1ccc(N2CCc3ccccc3C2)cc1
C=C(Br)C(=O)Nc1cccc(C=CC(=O)Nc2ccccc2N)c1
O=C(CCCCCC(=O)NCCc1cc2cc(-c3ccccc3)ccc2[nH]1)NO
CCC(=O)N1CCC(NC(=O)COc2ccc(Cl)cc2)CC1
CCS(=O)(=O)NOc1cc(F)c(C(=O)CC2CC3C(C2)C3(Cl)Cl)cc1Cl
CC(=O)NC(c1ccccc1)C(O)C(=O)OC1CC2C(C)(C)C(=O)CCC2(C)C2CCC3(C)C(=CC(=O)OC3c3ccoc3)C12C
CN(C(=O)c1cccc(Cl)c1)C1CCS(=O)(=O)C1
CC(C)(C)c1nc2c(OCc3c(Cl)cccc3Cl)cccn2c1Br
O=S1(=O)CC2(CC2)OCC(c2cc(F)cc(F)c2)N1
Cc1ccc(C)c(NS(=O)(=O)c2ccc3[nH]cc(C(=O)NCCCN4CCN(C)CC4)c(=O)c3c2)c1
CCOC(=O)c1c(-c2ccco2)csc1N
O=C(O)CNC(=O)CCCC(=O)SC(CNBr)C(=O)OCc1ccccc1
O=[N+]([O-])c1ccc2c(c1)N(Cc1ccccc1)C2
COCC1Oc2cc(OC)c(OC)cc2C2=C1C=C(O)C(=O)C2=Cc1ccc(OCCCCN(C)C)c(OCc2ccccc2)c1
COC(=O)CCS(=O)(=O)c1cccc2ccccc12
Clc1ccc2ccc(CNCCCNc3nc(N4CCCC4)nc4ccccc34)cc2c1
COc1ccc(NN2CCOCC2)cc1S(=O)(=O)C(=O)CCc1ccc(F)cc1
c1ccc(-c2cncc(NCC3CCNCC3)n2)nc1
O=C(C(Nc1ccc2cn[nH]c2n1)C1CCCCC1)N1CCC(NS(=O)(=O)c2cc3cc(Cl)ccc3s2)C1
CN1CCN(CC(O)COc2ccccc2C(C)(C)C)CC1
CCc1nc2c(s1)c1c(c(=O)n2-c2ccc(OC)cc2)CCCC1
Cc1ccc(C(=O)N(Cc2ccco2)CC2CCCO2)cc1C
CSC(CCNC(C(=O)O)C(=O)C(Cc1ccccc1)OC(Cc1ccccc1)C(=O)Oc1ccccc1)C(=O)O
CCOC(=O)c1c(NC(=O)Nc2ccccc2Br)sc(C)c1C
COc1ccc(S(=O)(=O)N(CC(C)C)CC(O)C(Cc2ccccc2)NC(=O)OC23CC4CC(CC(C4)C2)C3)cc1
CCOC(=O)CNC(=O)CSc1nc2cnc(N3CCOCC3)nc2n1Cc1ccccc1
CCONc1ccc(C(=O)C(=O)Cn2cnc3sc(C)c(C)c3c2=O)cc1
CCC(NC(=O)c1nc(=O)c2c(OC)cccc2[nH]1)c1ccccc1
CC(=O)NC1c2cc([N+](=O)[O-])ccc2OC(C)(C)C1NC(C)=O
CC(C)(C)c1c(C2CC2)cc(Cc2cccc(OCCNc3ccc([N+](=O)[O-])c4nonc34)c2)c(=O)n1Cc1ccccc1
c1ccc(Cn2cc(CC3CCCCN3)c3ccccc32)cc1
CC(=NNC(=O)c1ccc(OCCOc2cc(C)cc(C)c2)cc1)c1ccc(F)cc1
CC(C)=CCc1c(O)c(Br)c2c(=O)c3c(O)c(CC(=O)O)c(O)c(C)c3oc2c1C
O=C(Nc1ccc(Cl)cc1)C1=NN(c2ccccc2)C(=O)CC1
CC1CCC2C1CC1(C(N)=O)C3C=C(F)C1(C(=O)O)C2(C=O)C3
CCC(NNc1ccc(-c2ccc(C(=O)C(=O)NC3OC(CO)C(O)C(O)C3O)o2)cc1)C(=O)O
N#Cc1ccc(NC(=O)C(Cc2ccccc2)N2CCCCCC2)cc1
COC(=O)C1(C(=S)OC)C(C)CC2C3CCC4=CC(=O)C=CC4(C)C3(Cl)C(Cl)CC21C
CCOC(=O)c1cc(C#N)c(NC(=N)Nc2cccc(OC)c2)nc1C(F)(F)F
Cc1ccc(S(=O)(=O)NCc2cn3ccsc3n2)cc1
CN1CC(=O)N(Cc2ccccc2)c2ccccc2C1=O
COc1ccc(-n2nc(C(=O)N3CCOCC3)c3c2-c2cc(OC)ccc2S(=O)(=O)N3C)cc1
Cc1ccc(Sc2ccccc2C(=O)N2CCNC(=O)C2C)cc1
COc1ccc(-c2c(OC(=O)c3ccccc3)c3cc(Cl)ccc3oc2=O)cc1
CSc1nc(Cc2ccc(Cl)cc2)c(CC2CC2)n1Cc1ccc(Cl)cc1
CCN(CC(C)C)c1nc(N(C(=O)C2CNCCC2c2ccc(OC)c(C(F)(F)F)c2)C2CC2OC)ncc1F
O=C(c1cccc(S(=O)(=O)NC2C3CC4CC2CC(O)(C4)C3)c1)N1CCCCC1
Cc1cc(C)cc(Oc2coc3cc(OCc4nnc(C(C)(C)C)o4)ccc3c2=O)c1
CCCN1C(=O)NC(Cc2c[nH]c3ccccc23)C1=O
COc1cccc2c1C(=O)c1c(O)c3c(c(O)c1C2=O)CC(O)(C(C)=NNC(=O)CCCC(=O)NCc1cccnc1)CC3OC1CC(N)C(OC2CC(O)C(O)C(C)O2)C(C)O1
c1ccc(COc2ccccc2-c2nc(N3CCOCC3)c3ccccc3n2)cc1
CCC(=O)Nc1ccc(C(CC)Nc2ncnc3c(C(N)=O)cccc23)cc1OC
COc1ccc(CC23C(=O)N(c4ccccc4)C(=O)N2C(Cc2ccccc2)C2C(=O)N(C(=O)OCc4ccccc4)C(=O)C23)cc1
CC(=O)c1ccc(N2CCN(C(=O)c3ccc(Cl)cc3)CC2)cc1
COc1cccc(C2=NN(CN3CCOCC3)C(=O)CC2)c1
CCONc1ccccc1C(=O)CC(=O)SCc1cccc(C)c1
Cc1c(OCc2cccc(F)c2)c(=O)ccn1CCC(=O)O
COc1cccc(N2C(=O)CCC23CN(Cc2ccccc2OC)C3)c1
O=C(c1ccc(C#Cc2ccccc2)cc1)C1CCCN1
c1ccc2c(c1)CN(CCN1CCCC1)CC1(CCCC1)O2
COc1cc2c(cc1OC(C)=O)CC(=Cc1ccc(C)cc1)C(OC(C)=O)C2
O=[N+]([O-])c1ccc(CSc2n[nH]c(-c3ccc(Cl)cc3Cl)n2)cc1
CONc1ccccc1C(=O)CC(=O)Sc1nc(=O)c2cnn(-c3ccccc3)c2[nH]1
O=C(Nc1ccc(Oc2ccccc2)cc1)C(=Cc1ccccc1)NC(=O)c1ccco1
COc1cc(CC2=CC=C(OCCn3ccnc3)C3CNc4c(C(N)=O)ncn4C3C2)cc(OC)c1OC
Cn1c(C[S+]([O-])Cc2ccccc2)nnc1SCC(=O)NC1CCCC1
Cc1ccc(-c2noc(CCC(=O)Nc3cc(C)ccc3C)n2)cc1
C=CC(=O)Oc1cc2ncnc(Nc3ccc(Br)cc3F)c2cc1NCCNC(=O)C=Cc1ccccc1
Fc1ccc(Cn2c(NN3CCC(CCCC4CCCCC4)CC3)nc3ccccc32)cc1
Cc1sc(NC(=O)CN2C(=O)C(C)N=C(c3ccccc3Cl)c3cc(Cl)ccc32)c(C(=O)c2ccc(Cl)cc2)c1C
Cc1ccc2c(C(c3ccc(-c4cccc(NC(=O)C(F)(F)F)c4)o3)c3cn(C)c4ccccc34)c(C)[nH]c2c1
CC(=O)c1cccc(Nc2nc(C(N)c3ccccc3)cs2)c1
O=c1[nH]ccc(OCc2ccc(Cl)cc2)c1Br
COC(=O)C12CCCCC=C1N(CCC1=CCCCC1)C(=O)C(CC(=O)NCCC1=CCCCC1)C2
C=CCN(CC=C)c1ccc(C=C(NC(=O)c2ccccc2F)C(=O)O)cc1
Cc1ccc2nc(-c3ccc(NC(=O)c4ccco4)cc3)sc2c1
N#CC(C#N)=Cc1ccc(-c2ccc(S(=O)(=O)NC(=O)NC3CCCCCC3)cc2)o1
N#Cc1ccc(Nc2nnc(-c3ccc(C(=O)C4CCCN4C(N)=O)cc3)c3ccccc23)cc1
Cc1ccc(C(=O)NC(=O)COC(=O)CN2CCc3ccccc3C2)cc1
FC(F)(F)c1cccc(Nc2nc(SCCOc3ccccc3)nc3c(Cl)cccc23)c1
CCOC(=O)CNc1nc2cc(NC(=O)CC)ccc2n2cnnc12
O=C1CN=C(Nc2cccc(C(F)(F)F)c2)N1Cc1ccco1
CN(C)CCCNNc1cc(C(=O)Nc2cc(C(=O)Nc3cc(C(=O)Nc4cc(C(=O)CCCC(=O)N(C)C)n(C)c4)n(C)c3)n(C)c2)n(C)c1
CCC(CC)C(=O)Nc1ccccc1Br
CCOC(NC(C)=O)(C(=O)S(=O)(=O)c1ccc(NNc2onc(C)c2C)cc1)C(F)(F)F
COC(=O)c1ccc(CN2CCN(C)CC2)o1
COc1ccc(NC(=O)c2ccc(OC(F)F)cc2)cc1
CCCCCCCCCCCC(O)C1C(c2ccccc2)C(NS(=O)(=O)c2ccccc2)COC1(C)C
CCN(CC)CCC(c1ccc(OC2CC2)cc1)c1c(O)c2c(oc1=O)CCCCC2
COc1cc(-c2ccc3ncc(C(=O)C4CC4c4ccc(CN(C)C)cc4)cc3c2)ccc1CO
O=C(CC1SC(NN=Cc2ccncc2)=NC1=O)NCCc1ccccn1
CCC(CC)NCC(O)COc1ccc(C=Cc2ccccc2)cc1
COc1ccccc1S(=O)(=O)C1CCCN1CCOc1ccc2c(c1)CCC2
CC(C)=CCCC(C)=CCCCC(C)=CCCC(C)=CCOP(=O)(O)O
CCn1c(Cc2cccn2C)nnc1SC(=O)CNCC1CCCO1
CC1NC(=O)C(N(C)C)NC(=O)C(C)C(C(N)=O)CC(=O)CN(C)C(=O)CCC(OC(=O)c2ccccc2)NC(=O)C1C
COc1nc(CON2CCC(C(C)(C)C)CC2)cc(Cc2ccccc2C(F)(F)F)n1
FCCOCCN(CCCNc1c2c(nc3ccccc13)CCCC2)C1CC=C(c2ccccc2)CC1
CC(C)C(CO)NCc1ccc(-c2ccccc2)s1
COc1cccc(C(=O)Nc2nc(=O)c3cc(C(=O)O)ccc3[nH]2)c1
Clc1ccc2nc(-c3c[nH]c4ccccc34)oc2c1
CN(C)CC(=O)OCC1CCC(c2nc(-c3ccccn3)no2)CC1
Cc1cc2c(s1)Cn1c-2cc(=O)[nH]c1=O
C#CCOC1C(C(=O)CO)OC2C1Oc1nc(=N)ccn12
COc1ccc(NC(NC(=O)c2ccncc2)C(Cl)(Cl)Cl)c(OC)c1
CNS(=O)(=O)c1coc(C(=O)Nc2cccc(Cl)c2)c1
COc1cccc2cc(C3CCN(CCOc4ccc(-n5cc(C)ccc5=O)cc4)CC3)oc12
CN1Cc2ccccc2C(c2nc(-c3ccccc3)no2)C1
O=C1NCc2cc(=O)nc(SCc3ccccn3)n21
CCN(CC)S(=O)(=O)c1ccc(N=CCCC#N)cc1
CC(=O)OC1CCC2CC1C(=CC=C1CC(O)CC(O)C1=O)CC(C)(C(C)C)C2C
CC(C)(C)CN=C(NO)c1ccc(-c2ccc(Oc3ccc(F)cc3)cc2)cn1
CC(=O)c1cccc(NC(=S)Nc2ccc(F)cc2)c1
NC(=O)CC(N)C(=O)NCC(=O)O
Cc1ccc(NC2CCN(C(=O)c3cc4c(cc3C)[nH]c(=O)c3ccccc34)CC2)c(C)c1
COCCCNC(=O)Nc1cccc(-c2c[nH]nn2)c1
CC1CCN(c2ccc([N+](=O)[O-])c(NC(=O)C=Cc3cccs3)c2)CC1
CC(=O)NC1OC(CO)C(Oc2c(O)ccc3ccc(=O)oc23)C(O)C1O
CS(=O)(=O)c1ccc(OC2CCc3ccccc3C(=O)C2)cc1
COC(C(=O)C1CCCSc2ccccc21)c1ccc(-c2ccc(Cl)cc2)cc1
CCN(C(=O)c1c(C)noc1C)C1CCN(CC2CCN(c3cccc(C(F)(F)F)c3)CC2)CC1
CN(C)c1ccc(-c2cc3nccc(Oc4ccc(NC(=O)Nc5cc(C(C)(C)C)nn5-c5cccc(C(C)(C)C)c5)cc4F)c3s2)cc1
NCCCN1CCN(c2ccc(Cl)cc2)CC1
Cc1ccc2c(c1)c(=O)n1c3ccccc3c3[nH]nc2c31
COc1ccc(NC(=O)NN=c2[nH]c(-c3ccccc3)c(-c3ccccc3)[nH]2)nc1
CC(=O)Oc1ccc(-c2cc(-c3ccccc3)cc(-c3ccc(S(C)(=O)=O)cc3)n2)cc1
CCOC(=O)CCCCN1C(=O)C(=O)c2ccccc21
COc1ccc(-c2nc3ccc(C(F)(F)F)cc3n2Cc2ccccc2)cc1OC(F)F
O=C(NCc1ccccn1)c1cccc(-n2ncc3cncnc32)c1
COc1cc(C=C2C(=O)NC(=O)NC2=O)ccc1OCc1ccccc1
CCC(C)C1C(=O)NC(C(=O)NO)CCCCNC(=O)OCCCC1C(=O)NC(=O)C(=O)C(Cc1ccccc1)NC(C)c1ccccc1
Cc1ccc(Nc2nc3c(c(=O)[nH]c(=O)n3C)n2Cc2ccccc2Cl)cc1
COc1ccc(C=c2sc(=Cc3ccc(F)cc3)c(=O)n2Cc2ccccc2)cc1
COc1ccc(C(=O)NC2CC(C)(C)NC(C)(C)C2)cc1
CN(c1ccccc1)S(=O)(=O)c1ccc(Cl)c(NC(=O)COc2ccc(Cl)cc2)c1
CC(C)=CCCC(C)C1CCC2C3CCC4=CC(O)CCC4(C)C3CCC12C
O=C(NC1C2CC3CC(C2)CC1C3)c1ccc(-n2cnc3ccccc32)cc1
O=C(Nc1ccccn1)c1sc(C2CC2)nc1C1CC1
CCN1CCN(CC(O)COC(c2ccccc2)c2ccc(F)cc2)CC1
CC(CC(O)C1CC(O)C2(C)C3=CCC4C(C)(C)C(O)CC(O)C4(C)C3=CCC12C)C1CC1C(C)(CCC(S)C(C)(C)C)C(=O)O
CC(NC(=O)Nc1ccccc1)c1ccc(C2CN(c3ccc4c(c3)OCO4)C2)cc1
CCN(CC(=O)Nc1c(F)cccc1F)C(=O)CC1OC(=O)c2ccccc21
CCCCc1nn(-c2ccc(O)cc2)c(C(=O)Oc2ccc(NCCN3CCCCC3)cc2)c1Cc1ccc(-c2ccccc2-c2nn[nH]n2)cc1
N#Cc1ccc(C(=O)N2CCN(c3nc4ccccc4s3)CC2)cc1
CCCCCCC(=O)Nc1cccc2cncnc12
Cn1c(=S)[nH]c(O)c(C=NNC(=O)CN2CCCCC2Cc2ccccc2Cl)c1=O
O=C(Oc1ccccc1)c1ccc(N=Nc2ccccc2C(=O)O)c(Cl)c1
CCOC(=O)c1c(N)sc(C(=O)OC)c1C
CCCCN(CCCC)P(=O)(OCC)OCc1cccc(Cl)c1
COc1ccc2c(n1)CC(c1ccccc1Cl)N(c1nnc(C)o1)C2
CC=CC1C(CC=O)C(C(C)=O)C(=O)N1C(=O)NC
N#Cc1c(SC(=O)CN2CCCCCC2)[nH]c(=O)n(Cc2ccco2)c1=O
COc1ccccc1OC(=O)C(C)N1CCC(n2nnc3cc(Cl)ccc32)CC1
OC1CCCCC1n1nncc1-c1ccc(C(F)(F)F)cc1
O=C(Nc1nccs1)c1ccc([N+](=O)[O-])cc1Cl
Cc1nc(C2CC(O)CN2C(=O)c2ccco2)no1
Cn1nnnc1C(CCCN1CCc2nc(C(F)(F)F)c(F)cc2C1)c1ccccc1
COc1ccc(C2(O)OC(=O)C(c3ccc4c(c3)OCO4)=C2Cc2cc(O)cc(O)c2)cc1
CC1CN(C(C)CO)C(=O)c2cccc(NC(=O)c3cnco3)c2OC1CN(C)Cc1ccc(C(=O)O)cc1
Cc1cccnc1NCC(=O)Sc1nc2cc(Cl)ccc2[nH]1
Cc1ccccc1OC1OC(CO)C(O)C(O)C1O
CN(C)CC(C)(C)CN1C(=O)c2cccc3cc(-c4cc5ccccc5s4)cc(c23)C1=O
COC(=O)c1cn(CCNc2ccc(NC(=O)C3CCCO3)cc2)nn1
CC(C)=CCCOc1cc(O)c2c(=O)c3ccccc3oc2c1C=C(C)C
CC1SC(=S)N(c2ccccc2)C1=O
COc1cc(C(=O)N=C(N)NCCCNC2=NCCN2)cc(Cl)c1OC(=O)c1ccc(Br)cc1
O=C(NC1CC2CCC1C2)c1cccc(S(=O)(=O)N2CCOCC2)c1
Cc1ccccc1OC1C(=O)CC(Cc2ccccc2)(CC2CCCCC2)OC1=O
Cc1cc(C)c2c(c1)C(=Cc1ccc(-c3ccc(Cl)c(Cl)c3)o1)C(=O)N2
COc1ccc2c(c1)c(-c1ncco1)c(C)n2CCN1CCSCC1
CC(=O)Nc1nc(-c2ccc(-n3c(C)ccc3C)cc2)cs1
CN(CC(=O)N(C)S(=O)(=O)c1cc2c(cc1Cl)OCCCO2)C1CCCCCC1
O=C1CC(NN2CCC(C(=O)N3CCCC3)CC2)C(O)O1
O=C1NC(=O)N(c2ccc3c(c2)OCO3)C(=O)C1=Cc1cccs1
O=c1[nH]c2cccc3c2n1CC(N1CCN(C(CO)c2ccccc2)CC1)C3
Cc1ccc(NS(=O)(=O)c2ccc(S(=O)(=O)NC3CC3)cc2)cc1C
CCCCCCN(CCCCCSCc1c(N)nc(=O)[nH]c1O)C(=O)NC(CO)CO
CCCOCCn1c(=O)c(NCc2ccc(C(=O)NC(C)c3ccc(OC)nc3)cc2)nc2ccc(C(=O)OCC)cc21
O=C(CN(CC(=O)NC1CCCCC1)c1ccc(O)cc1)NC(=O)c1ccco1
COC1C(=O)N(C(C)C)CC(O)C(N(C)C)Cc2ccc(cc2)Oc2ccc(cc2)CC(=O)NC(CCc2cc(F)cc(F)c2)C(=O)N1C
CN(Cc1ccccc1Cl)C(=O)C1CCCN1C(=O)c1cccs1
Cn1nc(CO)c2c1NC(=O)CN2
NS(=O)(=O)c1ccc(NCC(=O)OC(=O)c2cccc3c2C(=O)c2ccccc2C3=O)cc1
CN(CCc1ccccc1)C(=O)C(NC(=O)OCc1ccccc1)c1ccccc1
CC(C)(C)c1ccc(C=C2CCCC(=Cc3ccc(C(C)(C)C)cc3)C2=O)cc1
Cc1cccc(C2CCN(S(=O)(=O)c3ccc4c(c3)C(=O)C(=O)N4C)CC2)c1
O=C(Nc1nc2c(s1)CCCC2)N1CCCC1S(=O)(=O)c1cccc(F)c1
CC(=O)OC1CCN(c2c(N(C)C)c(=O)c2=O)C1
CCCCCC=CCCCCCC(=O)NS(=O)(=O)CCCCCCCC
Cc1cnc(NCCc2cccc(F)c2F)c(=O)n1CC(=O)c1ccccc1
CNc1nc(C(N)=O)c(N2CCCCC2C)c(N2CCN(S(=O)(=O)c3cccnc3)CC2)n1
CCOC(=O)c1ccc2c(c1)c1c(n2C(=O)c2ccc(Cl)cc2)Cc2ccc(cc2)C=C1
CS(=O)(=O)OCCNC(=O)c1ccn(-c2ccccc2)n1
CC(=O)Nc1ncc(SCC(=O)NC2CCCC2)s1
CN1Cc2c(nc(-c3ccncc3)nc2-c2ccccc2)C1=O
Cc1ccc(CSc2nnc(-c3cnccn3)n2Cc2ccccc2)cc1
CCC1(c2cc([N+](=O)[O-])ccc2N2CCN(C)CC2)OCCO1
CNC(=O)C(C(N)=O)N1C(=O)C(CC(C)C)N(Cc2ccc(-c3ccc(C)cc3)cc2)CC1(C)C
O=C(CCc1ccccc1)C(=O)c1ccc(NOCC(F)(F)C(F)F)cc1
COc1cccc(OCC=C(C)C)c1O
CCc1nc2ccccc2c2ccc3c(c12)C(=O)N(NCCCN(C)C)C3=O
COc1cc(S(=O)(=O)N2CCOCC2)c(OC)cc1NCC(=O)Oc1ccccc1
O=C(NN=CC1C(=O)NC(=O)N(C2CCCCC2)C1=O)c1cccs1
COc1ccc2c(c1OC(=O)Nc1ccccc1)CN1CCc3cc4c(cc3C1C2)OCO4
O=C(O)C(Cc1ccc(O)cc1)N(C(=O)N(c1ccc(O)cc1)c1ccc(O)cc1)c1ccc(O)cc1
O=C(CSc1nnc(Cc2ccccc2F)o1)NCCc1ccc(F)cc1
N#Cc1ccc(COc2ccc3ccccc3c2-c2ccccc2)cc1
O=C(c1cnc(Nc2cccc(Br)c2)s1)N1CCCC(n2ccnc2)C1
COc1cc2ncnc(Nc3ccccc3OC(=O)CCCCCCCCC(=O)NO)c2cc1OC
Cc1ccc(C(NC(=O)N2CCCC2C(C(=O)NC(=O)OCc2ccccc2)C(C)C)P(=O)(Oc2ccccc2)Oc2ccccc2)s1
CCOc1ccc(CCC(=O)c2nc(Cc3ccccc3)n(Cc3ccc(-c4ccccc4-c4nn[nH]n4)cc3)c2CC)cc1
Cn1cccnc1=NS(=O)(=O)c1ccc(N)cc1
CCCOc1ccc(S(=O)(=O)N2CC3C(C2)C3(CC)CNC(=O)C(=O)C(C)(C)C)cc1
COc1ncc(S(=O)(=O)N=c2[nH]cc(C(c3ccccc3Cl)c3ccccc3Cl)s2)cn1
CCCCCCCCc1cc(CCOC(=O)N(Cc2cccc[n+]2CC)c2ccccn2)cc(C)c1O
CC=CC=CCC(C)(C=C1CC(O)C2C1(C)CCC1C(C)(C)CCCC12C)OC
O=C1c2ccc(Cl)cc2-c2nc3ccccc3nc21
CCC(NC(=O)C(CC(C)C)C(=O)NO)c1ccc(-c2ccc(C#N)cc2)cc1
N#Cc1ccc(N2CCC(N3CCC(C(N)=O)(n4ccnn4)CC3)CC2)cc1
COc1ccc(N2CCN(C(=O)Cn3nc(-c4ccc(F)cc4)ccc3=O)CC2)cc1
COc1cc(N)c(Cl)cc1C(=O)NCN1CCOC(C(C)c2ccccc2)C1
O=[N+]([O-])c1ccc(N2CCN(C(CCCCCC(c3ccccc3)c3ccccc3)=NO)CC2)cc1
O=c1[nH]c(=O)n(C2CC(O)C(CO)O2)cc1Cc1ccccc1
CCCCCCCCCOc1ccc(NC(=O)C(N)CCCCN)cc1
CCCCN(CCCC)CC(O)c1cc(-c2cccs2)cc2cc(OC)ccc12
COc1cc(Nc2c(C#N)cnc3cc(OCCCNC(=O)C4CCCN4)c(C(C)C)cc23)c(Cl)cc1Cl
O=C1C(Cl)=C(NCc2ccccn2)C(=O)c2ncncc21
O=C1CN(C(=O)CNc2ccccc2)C(=O)C2(CCCC2)N1
COc1cccc(C2(COCc3cccnc3)C3CC4CC(C3)CC2C4)c1
O=C(CN1CCN(C(=O)c2ccco2)CC1)Nc1cc(S(=O)(=O)N2CCCCCC2)ccc1Cl
Cc1cccc(NC(=O)c2c(NC(=O)c3ccc([N+](=O)[O-])s3)sc3c2CCCCC3)c1
Cc1cc(C)cc(NC(=O)NCCSCc2ccc(Cl)cc2)c1
CC(C)C(C)n1ccc(C(c2ccc(Cl)cc2F)N(CCCC2CCN(C(=O)O)CC2)C(=O)Cc2ccc(OC(F)(F)F)cc2)cc1=O
CCN(CC)CSc1nc(-c2ccccc2Cl)n[nH]1
O=C(C1CCCc2ccccc2C1)C1CN(CN2CCC(c3cc(Cl)sc3Cl)CC2)C1
CCC(=C(c1ccccc1)c1ccccc1F)c1ccccc1
CCN(C)C(=O)c1sc2ncnc(Nc3ccccc3Cl)c2c1C
CCCC(C(c1ccc(C)cc1)N1CCOCC1)N1CCOCC1
CC(Cl)C=CC(=O)Nc1ccc(S(N)(=O)=O)cc1
C=C(C)CCCNc1ccnc2ccc(-c3ccc(OC)nc3)cc12
c1ccc(COc2ccc3c(c2)N2CN(Cc4ccccc42)C3)cc1
Cc1ccc(C(=O)Nc2ccco2)cc1NC(=O)c1ccccc1
Cc1ccc(CN(C)c2nc(N)c3c([S+](C)[O-])c(C)sc3n2)cc1
CCCCCCCNC(=O)c1cc(Br)ccc1O
CCONc1sc(C(=O)C(=O)c2sc(C)cc2-n2cnnn2)c(C)c1C#N
O=[N+]([O-])c1cccc2c1C1(CCN(CCc3cccc(-c4ccc(F)cc4)c3)CC1)OC2
Cc1nc(OCC2CCCCC2)c2ccsc2n1
Cn1c(SC(=O)CNc2ccccc2[N+](=O)[O-])nnc1-c1ccncc1
COc1ccc(-c2cc(Cl)c(OC)c(Cl)c2)cc1
CN(Cc1cn2c(Nc3ccc4[nH]cnc4c3)nccc2n1)C1CCCC1
CCc1cccc2[nH]cc(C(=O)OCCCCO[N+](=O)[O-])c(=O)c12
O=C(Nc1ccc(Cl)cc1)Nc1ccc(Cl)cc1
COc1ccc(-c2nnc3n2N=C(c2ccc(C)cc2)CS3)cc1OC
Clc1cccc(C2N(CCc3ccc(Cl)c(Cl)c3)CCN2Cc2ccc(Cl)c(Cl)c2)c1
CCCN1CCOC(c2cccc(-c3cncc(Cl)c3)c2)C1
CC(C)(C)C(=O)c1cccnc1NC(Cc1ccc(NNC(=O)C2C(C)(C)C2(Cl)Cl)cc1)C(=O)O
COc1ccc(N(CC(=O)NC2CCCC2)S(=O)(=O)c2c(C)nn(C)c2C)cc1
Cc1cc(-c2csc(-c3ccc([N+](=O)[O-])cc3)n2)c(C)n1CC(=O)O
CCOCCN1C(=O)C(NC(=O)Nc2nc(-c3cc(F)ccc3F)c(F)s2)N=C(c2ccccc2F)c2ccccc21
Cc1noc(C)c1CSc1nnc2n1S(=O)(=O)N(C)c1ccccc1-2
CC(c1nc(=O)c2ccccc2[nH]1)N(C(=O)c1ccc(-c2ccc(F)cc2)[nH]1)c1ccccc1
CC(=O)OC1CCC2(C)C(CCC3(C)C2C(=O)C=C2C4CC(C)(C(=O)NCC(=O)OCc5ccccc5)CCC4(C)CCC23C)C1(C)C
Cc1cc(CNC(=O)c2cncc(-n3cccn3)c2)c2ccccc2n1
CCOCC(=O)Nc1nc(NCC2CCC(CN)CC2)ncc1[N+](=O)[O-]
CCc1ncnc(-c2ccc(C(=O)N(C)CCN(C)C)c(OC)c2)c1C#Cc1ccc(N)nc1
CC(C)(C)c1ccc(-c2nc(-c3ccc(OCCC(=O)O)cc3)[nH]c2-c2ccc(NC(F)(F)C(F)F)cc2)cc1
Cc1ccc(N2C(=O)NC(=O)C(=Cc3ccccc3F)C2=O)cc1
COc1cccc(-c2noc(CCC(=O)N3c4ccccc4CC3C)n2)c1OC
CC(C)Cn1c2ccc(S(=O)(=O)O)cc2c(=O)c2cc(S(=O)(=O)C3CCCN3COS(C)(=O)=O)ccc21
O=C(O)c1ccc(NC(=O)c2sccc2-n2cccc2)cc1
Cc1c(NCC(=O)Sc2ncn(Cc3ccco3)n2)c(=O)n(-c2ccccc2)n1C
CC(CC1CCCCN1CO)C(=O)N1CCc2nc3ccc(F)cc3cc2C1
COc1ccc(CNC(CC(C)C)C(=O)NC(Cc2ccc(O)cc2)C(=O)N2CCCC2C(=O)N2CCC(C(=O)NC(CCCNC(=N)N)C(N)=O)C2C(=O)NC(C(=O)O)C(C)C)cc1
O=C(CSc1cccnc1)Nc1ccc(-c2csc(N=Cc3ccncc3)n2)cc1
Cc1ccc2c(c1)C(C(=O)NCCCC(NC(=N)N)C(=O)NCCCC(NC(=N)N)C(N)=O)CC(=O)O2
CC(=O)N1CCC1(C)C(=O)Nc1ccccc1
COc1ccccc1NC(=O)CSc1cc(=O)n(C)c2ccccc12
Cc1[nH]c(-c2ccc(F)cc2)nc1Cc1ccccc1
CC(C)NC(c1cccc(Cl)c1)C(O)COC(=O)NC1CCCCC1
COc1ccc(C2c3cc4c(cc3OC(NC(=O)CCn3c([N+](=O)[O-])cnc3C)C2C)OCO4)cc1
Cn1ncc(NC(=O)c2nc(-c3c(F)cccc3F)sc2N)c1N1CCCC(N)CC1
CCOC(=O)c1cn2c(n1)CC(c1ccc(OC)cc1)c1ccccc1-2
O=C(CCCCCNC(=O)c1ccc(O)c(O)c1)NO
CC(C)(C)C(=O)N1CCC(c2nnc(SCCCc3ccccc3)o2)CC1
CCCCOC(=O)c1c(C)c(=O)on1C
COCc1nc2cc3c(cc2n1Cc1ccccc1C(F)(F)F)C(C)(C)C=C(C(N)=O)O3
O=C1OC2COCC2C1(N1CCOCC1)C(F)(F)F
NCCc1c[nH]c2ccc(Br)cc12
CCONc1c(C(=O)CCc2ccccc2)cnc2ccc(C(F)(F)F)cc12
CC1C=CC(C)C2C(OP(=O)(O)O)C=C(CO)C(=O)C2C1
COc1ccc(NN(C)C)cc1S(=O)(=O)C(C(=O)N(C)C1CCN(C)CC1)c1ccccc1
O=C(CCc1ccccc1)C(Cc1ccc(OCC2CCCCC2)cc1)c1ncc(-c2ccoc2)[nH]1
CC(C)C(=O)NCCNC(=O)c1cc(NC(=O)c2cc(NC(=O)c3cc(NC(=O)CCN(C)C)cn3C)cn2C)cn1C
O=C(NC(=O)c1ccco1)Nc1ccc2ccccc2c1
COCCC(=Cc1c(Oc2cccc(C)c2)nc2c(Cl)cccn2c1=O)C(=O)O
CCC1c2cc3c(cc2CC2COC(=O)C(Cc4ccccc4)N21)OCO3
COc1ccc(Oc2cc(C=C3SC(=S)NC3=O)ccc2OC(=O)Nc2ccccc2)cc1
O=Cc1ccc(-c2nnc(-c3ccccc3F)c(-c3ccccc3)n2)cc1
Cc1ccc(C#N)cc1-c1ccc2[nH]c(=O)c3c(c2c1)CCSC3
COc1ncccc1C1CN(C)Cc2c1ccn2C
Cc1cnc(C(=O)S(=O)(=O)c2ccc(NNC3=NCCCCC3)cc2)cn1
COc1cc(C(=O)Nc2c3c(nn2CCO)C2CC(C3)C2C(C)C)cc(OC)c1OC
CCCCCCCOc1cc(CN(O)C(C)=O)ccc1OCC
CC1CC(=O)NN=C1c1ccc(NCC(=O)Oc2cccc3sccc23)cc1
COc1ccc(-c2ccccc2N2Cc3c(ccc4ccccc34)C(=O)O2)cc1C
CC(=O)NOCCOC(C)=O
Oc1c2c(cc3c1C(c1ccc(Cl)cc1)C(C(F)(F)C(F)(F)F)C(C(F)(F)F)O3)OCO2
Cn1ccc(NNc2cc(C(=O)C(=O)NCCN3CCCCCC3)cc(C(F)(F)F)c2)n1
O=C(Nc1ccc(F)c(Cl)c1)c1cc(N2CCOCC2)cc(C(F)(F)F)c1
O=C1OC(=O)C(C=Cc2cc(C(F)(F)F)nn2-c2ccccc2)=C1Cl
COCC1=CC(C)N(C(=O)N(CCCN2CCCC2=O)c2ccc(Cl)cc2)C1C
C=Cc1ccc(C(=O)NC2CCCC3CCCCC32C)cc1
COc1ccc(S(=O)(=O)N(C)c2ccc(C(=O)NC(C)c3ccccc3)cc2)cc1OC
Cc1coc2cc(OCCCN3CCN(C(=O)CN(C)C)CC3)ccc12
CC(=O)Nc1cccc2c1C(=O)c1c(n(CC(=O)NC3CCN(C)CC3)c3ccccc13)C2=O
CC(C)NCC(=O)Sc1nncnc1Nc1ccc(OC(F)F)cc1
CN1CCN(c2c3ccc(Cl)cc3nc3ccc(OCCCO)cc23)CC1
CCOCCCn1cc(C(=O)N(C)C)c(=O)c2ccc(Br)cc21
O=C(Nc1nccs1)C1CCN(S(=O)(=O)c2ccc(Br)s2)CC1
Oc1ccc(Oc2ncnc3ccncc23)cc1O
Cc1cccc(C(=O)NN2CCc3ncc(CCC4CC4)n3CC2)n1
O=C(Nc1ccccc1)OCCBr
Cc1cc(C)cc(Nc2nc3ccc(NC(=O)c4ccc5c(c4)OCO5)cc3o2)c1
CCC(c1nc(C(=O)N2C(=O)CCCC2=O)cs1)N1CCN(c2ccccn2)CC1
COC(=O)C1=C(c2ccc(F)cc2)CC2CCC1N2C(=O)NC1CC1
CCN1CCC(c2ccccc2NC(=O)Nc2ccc(OC)c(C)c2)CC1
COc1ccc(COc2cc(=O)oc3ccccc23)cc1
CCOC(=O)c1sc2ncn3c4ccoc4cc3c2c1C
S=C1c2ccccc2-c2c(C3CCCCC3)nc3ccccc3c2C1c1ccc(Cl)cc1
O=C(NCCN1CCN(c2ccc(F)cc2)CC1)c1cc(-c2ccc3c(c2)OCCO3)on1
Cn1c(SCC(=O)N2c3ccccc3Sc3ccccc32)nc2ccccc21
COc1cc(CNC(=O)c2ccccc2NS(=O)(=O)c2ccc3ccccc3c2)cc(OC)c1
Cc1ncc(CN2CCC(C(=O)NNC(=O)CS(=O)(=O)c3ccccc3)CC2)s1
O=C1CSC(c2c(Cl)cccc2Cl)N1c1ccc(S(=O)(=O)N2CCCCC2)cc1
COC(=O)C(c1ccccc1)N1CCC2(CCN(Cc3cccs3)C2)CC1
Cn1c(=O)c2ccccc2n2c(-c3ccc(F)cc3)nnc12
CC[N+](C)(CC)Oc1ccc(C(CC[N+]2(C(=O)COC)CCCCC2)c2ccc(F)cc2)cc1
O=C(NCCc1ccccc1)Nc1cc(O)cc(-c2cccc3c2CC(C(=O)c2ccco2)O3)c1
NCCCCC(NC(=O)N1CCCC1C(=O)C(N)Cc1ccc(O)cc1)C(=O)C1CCCN1C(=O)NCc1ccc(Cl)cc1
N#Cc1ccc(-c2cccc3nccn23)cc1
CC(CO)Nc1cccc2c1OC(C(=O)Nc1ccc3c(c1)OCO3)C(C)CN(CN(C)c1ccccc1F)C2=O
Cc1cccnc1-c1ccc(C(=O)Nc2ccc(Cl)cc2)s1
COCCNC(=S)NN=Cc1ccc(OC)c(O)c1
CCCc1ccc(-c2nn(CCNCc3ccc(N)nc3C)cc2-c2ccncc2)cc1
Cc1ccccc1CN(CCN1CCOCC1)Cc1ccc(-c2ccc(C#N)cc2)o1
O=C(C1CNCCC1c1nc(-c2ccc(C(F)(F)F)c(SCc3ccc(Cl)cc3)c2)no1)N(CC1CCCCC1)C1CC1
COC1=C(C)C(=O)C2=C(C1=O)C(COC(=O)c1cccs1)N1C(C#N)C3CC4=C(C(=O)C(OC)=C(OC)C4=O)C(C1C2)N3C
CC(O)(C(=O)S(=O)(=O)c1ccc(NNc2nccs2)c(Cl)c1)C(F)(F)F
CC=C(C)C1Oc2c(C)c(C)c(O)c3c2C12CCCC(C)(OC)C2CC3
Nc1nc2c(cnn2CC2CC2)c2nc(-c3ccco3)nn12
CCOCC1CN(S(=O)(=O)c2ccc(CC)cc2)CCC1CO
Cc1ccc(N2C(=O)C3NN=C(C(=O)OC4CC4)C3C2=O)c(C)c1
CN(C)CN1CCC2(C)CNc3c(O)c4c(c(F)c3C12)CC1CC2C(C(N)=O)C(O)=C(C(N)=O)C(=O)C2(O)C(O)=C1C4=O
CN1C(=O)CCC1C(=O)C1CCN(CC(=O)c2ccc(F)cc2)CC1
CS(=O)(=O)c1cc([N+](=O)[O-])cc([N+](=O)[O-])c1NCCNc1ccccc1
Cc1cccc(N(C(=O)Cn2nnc3ccccc32)C(C(=O)NC2CCCC2)c2ccsc2)c1
CN(C)c1ccc(C(=O)Nc2ccc(Cn3nc(-c4cccs4)c([N+](=O)[O-])c3C(F)(F)F)cc2)cc1C(F)(F)F
O=C(c1ccc(-c2ccc(Cl)cc2)o1)N1CCC(CCN2CCC(C(=O)N3CCOCC3)(c3ccc(F)cc3)CC2)(c2ccccc2)CC1
CCN(c1nc2ccc(C(=O)N3CCC(C)CC3)cc2s1)C1CCN(Cc2ccccc2C(F)(F)F)CC1
CSc1ccc(S(=O)(=O)NS(=O)(=O)CCN2CCOCC2)cc1[N+](=O)[O-]
CC1(C)C2CCC1(S(=O)(=O)CNC(Cc1ccsc1)C(=O)O)C(NCC(=O)Oc1ccccc1Cl)C2
COc1ccc(S(=O)(=O)N2CCCC(C(=O)Nc3cnn(Cc4cccs4)n3)C2)cc1
COc1ccccc1CNC(=O)C(c1ccc(OC)c(OC)c1)n1c(=O)c(-c2ccc3c(c2)OCO3)nc2ccccc21
Cc1ccc(S(=O)(=O)c2cncc3c2CCN3Cc2ccccc2)cc1
Cc1ccc(C(=O)Nc2nnc(S(=O)(=O)N(C)c3ccccc3)s2)cc1F
CC(C)n1cc(C(=O)c2cncc(NC(=O)CC(=O)O)c2)c2cncnc21
Cc1ccc(C(=O)NN2CCc3ccccc32)cc1
CC(=O)C(=O)Cn1c(=O)n(-c2cccc(Cl)c2)c(=O)c2c3c(sc21)CN(NC(C)c1ccccc1)CC3
CC(=O)N1CCn2c(nc(-c3cccc(Cl)c3)cc2=O)C1
CCCCc1ncc(C=C(Cc2ccccc2)C(=O)O)n1Cc1ccccc1
O=C(c1ccc(OC(F)(F)F)cc1)C1CCN(CC2CCN(Cc3ccccc3)CC2)CC1
CCC1CC(P(=O)(OC(=O)OC)OC(C)O)C(CC)N1C
CC(C)NC(=O)NC1CCN(c2ccccc2)C1
CCN1N=C(c2ccc(Cl)cc2)c2cc3c(cc2NC1=O)OCO3
FC(F)(F)c1ccc(CN2CCN(Cc3cccc(-c4cccc(-c5nc6cc(C(F)(F)F)ccc6[nH]5)c4)c3)CC2)cc1
Cc1c(-c2cncc(-c3ccccc3)c2)[nH]c2c1c(=O)n(C)c(=O)n2CC(C1CCCCC1)N(C)C
O=C1C(=Cc2ccc(OCc3ccc(F)cc3)cc2)SC(=S)N1Cc1ccc(O)cc1
COC(=O)C(NC(=O)C(NC(=O)C(CC(C)C)NC(=O)C(CC(C)C)NC(=O)c1c2ccccc2nc2ccccc12)C(C)C)C(C)C
Cc1nc(N2CCN(C)CC2)c2nc(-c3cccc(C(F)(F)F)c3)n(C3CCOCC3)c2n1
O=C(C=Cc1ccc(Cl)cc1)Nc1ccc(N2CCN(CC(O)(Cn3cncn3)c3ccc(F)cc3F)CC2)cc1
COc1cc(C(=O)Nc2ccc(S(=O)(=O)N3CCC(C)CC3)cc2)ccc1OC(C)=O
CN(CC(=O)N1CCc2ccccc21)Cc1nc(=O)c2c(-c3cccs3)csc2[nH]1
COc1ccc(NC(=O)Cn2nc(C)c3c(C)n(-c4ccccc4)nc3c2=O)cc1
O=C(O)c1c(NS(=O)(=O)c2cc(Cl)c(Cl)s2)sc2c1CCCC2
COC1C(C)C(OC(C)=O)C=COC2(C)Oc3c(C)c(O)c4c(O)c(c(C5=CC(=O)OC5)c(O)c4c3C2=O)NC(=O)C(C)=CC=CC(C)C(O)C(C)C(O)C1C
CN1C2Cc3ccccc3C1CC(OC(=O)c1ccccc1)C2
CC1CCCCN1C(=O)Nc1ccc(C(=O)O)c(O)c1
Cn1ccc(-c2c(-c3ccc(S(C)(=O)=O)cc3)cnn2Cc2ccc(F)cc2)c(Cl)c1=O
O=C(O)CC(NC(=O)c1ccccc1Cl)c1ccc2c(c1)OCO2
CC(C)=CCCC(C)=CCCC(C)=CCCC=C(C)CCC=C(C)CCC(=O)NC1CCOC1=O
CC(C)Cc1cc(Cl)c(OC(=O)CNC(Cc2ccccc2)C(=O)O)c(Br)c1
O=c1nc(CC(F)(F)F)ccn1N=Cc1c[nH]nc1-c1ccc(Br)cc1
NC1=NCC(CCc2ccccc2)C1
CC(=O)c1cc(NC(=O)C2CC3CCC2C3)ccc1Br
CC1CCN(CCCOc2ccc(C=NNc3nc(N4CCN(C)CC4)nc(N4CCN(C)CC4)n3)cc2)CC1
COc1ccc2cc(CN(C)c3cccc(Oc4ccc(C(F)(F)F)cc4)c3)c(=O)[nH]c2c1
COc1ccc(-c2cc(C(F)F)c3cc(Br)ccc3n2)cc1
Cn1c2c(c3ccccc31)CCNCC2
COc1ccccc1CNN1CCc2c(n[nH]c2C(=O)CC2CCOCC2)C1
NCC1CN(c2c(C(=O)C3CC3)cnc3ccc(-c4cc(F)c(O)c(Cl)c4)cc23)CCO1
CCC(=O)N1CCOC2(CCN(Cc3ccsc3)CC2)C1
COc1cc(C2c3cc4c(cc3C=C(c3ccc5c(c3)OCO5)C2C(=O)OCC2CCCN2C)OCO4)cc(OC)c1O
COC(=O)c1ccc(-c2ccc(C#N)cc2)c(NC(C)=O)c1
O=C(Nc1ccc(Cl)cc1)Nc1ccc(-c2cc(-c3ccccc3Cl)nc(N3CCOCC3)n2)cc1
CCN(CC)S(=O)(=O)c1ccc(NC(=O)COc2ccc3ccccc3c2)cc1
CCOC(=O)C1(c2ccccc2)NC(c2ccccc2Cl)C2C(=O)OCC21
CCC(NC(=O)C1CCN(S(=O)(=O)c2ccccc2)CC1)C(=O)Nc1ccc(N2CCOCC2)cc1
O=C(CSc1nc2ccccc2o1)N1CCOCC1
COc1cc(C(=O)N2CCOCC2)ccc1CNCCCn1ccnc1C
Nc1nccn2c(C3CCC3)nc(-c3cccc(F)c3OCC(O)COc3ccccc3)c12
CN1CCN(NCNc2ccc(Br)cc2C(=O)C(Sc2ccccn2)C(=O)Sc2ccccn2)CC1
CC(=O)NC1CC(OC2CCCCC2)CCC1O
Clc1ccc(COc2cc3c(cc2Cl)NCC3C2=CCCCCC2)cc1
CN1CCc2cccc(NCCC(=O)N3CCC(c4ccccc4C(F)(F)F)C3)c2C1
CN(C)CC(=O)CC(=NOC1CCCCC1)c1cccc(Br)c1
Cc1ccccc1C1CN2CCN(C(=O)c3cccn3C)CC2CN1
CNC(Cc1ccccc1)C(=O)C(=O)Nc1nc(Cl)nc2c1ncn2C1CCCC1
Cc1nn2nnnc2cc1-c1ccc(Cl)cc1
O=C(Oc1cc(O)c2ccc(=O)oc2c1)c1cc(O)c(O)c(O)c1
CCC1C(C)C(=O)C(C)C(=O)OC(OC)C2(C)OC(=O)NC2C(C)C(=O)C(C)CC1(C)O
O=C(CSc1ncn(-c2ccccc2)n1)N1CCCCCC1
CNCC(=O)N1CCC2(CC1)CCN(C(=O)C(F)(F)F)CC2
CC(=CC(=O)NCc1ccc(C(=O)O)cc1)CCCC(C)C
COC1COCCC1NC1CC2N(CC3=NOC3)CCC2(C(=O)N2CC3CC2CN3c2cccc(C(F)(F)F)c2)C1
O=c1c2ccccc2nc(C=Cc2ccccc2)n1F
CCCCOC(=O)Nc1cccc(=O)n1C
O=c1c2ccc(Cl)cc2sn1Cc1ccccc1Cl
COc1ccc(Cn2cnc3c(=O)nc(N)[nH]c32)cc1
COc1ccc(Nc2nc(CCC(=O)N3CCC(C(N)=O)CC3)cs2)cc1
COc1ccc(C=C2SC(=S)N(Cc3ccc(C(=O)O)cc3)C2=O)cc1OC
CN(Cc1nc2ccccc2n1Cc1cccnc1)C1CCOC1
CC(C)(C)Sc1c(S(=O)(=O)c2ccccc2)cnc2ccccc12
CCCN(CCC)CCOC(=O)c1cc(C(=O)c2c(CC)ccc3ccccc23)on1
CCN(CC)CCN(C(=O)c1cccs1)c1nc2ccc(OC)cc2s1
CC(C)(C)c1cnc(NC(=O)N2CCC(c3nc(=O)c4cc(Cl)cc(F)c4[nH]3)CC2)s1
Cc1coc2c(Cl)c3oc(C(=O)NCc4ccc(F)cc4)c(C)c3cc12
CCC1OC(n2ncc3c(NCO)ccnc32)C(O)C1O
O=C(NC(=O)c1c(F)cccc1F)C1=CC(C2CCCCC2)CC(CCc2ccc(Cl)cc2)O1
C=CCNC(=O)CC(O)C(CC(C)C)NNC(C(=O)NNOC(=O)C(=O)C(Cc1c[nH]cn1)C(=O)CCC(C)C)C(C)CC
CN(Cc1ccc(OC(F)(F)F)cc1)C(=O)Cn1c(-c2ccc(-c3cccc(Cl)c3)cc2)c(C2CCCCC2)c2ccc(C(=O)O)cc21
CC(=O)C=CC(=O)Nc1ccccc1C
O=C(O)CCN(CC(=O)NCc1ccccc1)S(=O)(=O)c1cccc(C(=O)O)c1
NNC(=O)C1=C(C(=O)N2CCCC2)CCC1
Cc1ccc(S(=O)(=O)NC(=O)NN2C3CCC2CC(Cc2ccccc2)C3)cc1
NS(=O)(=O)c1ccc(CNCc2ccc(Cl)cc2Cl)cc1
COP(=O)(OC)C(OCC(=O)Oc1ccc(C)cc1)c1ccccc1Cl
Cn1c(CC(=O)C(=O)CN2CCOCC2)nnc1SNc1ccc(Cl)cc1
CC(Nc1c(Nc2cccc(C(=O)N(C)C)c2O)c(=O)c1=O)c1ccc(Br)cc1
COC(=O)C=Cc1ccc(Cl)cc1
COc1ccc(NC(C(C)C)C(C#N)c2nnnn2Cc2ccco2)cc1
O=C(C(=O)c1ccc(NNCCNc2ccc3c(c2)CC(C(=O)O)CO3)cc1)c1ccc(Cl)cc1
CCOc1ccccc1CN1C(=O)CN(c2ccc(F)cc2)C(=O)C1c1ccc(OC(C)C)cc1
O=C1C(Cl)=C(Cl)C(=O)N1CCSc1nnc(-c2cccnc2)o1
O=C(c1cc(-c2ccncc2)nc2ccccc12)C1CCC2CNCC(C(=O)N3CCN(Cc4ccc(Cl)cc4)CC3)C21
O=C(C=Cc1ccccc1)NN=c1[nH]c2ccccc2c2nc(N3CCN(c4ccccc4)CC3)nn12
CCN(CC)c1ccc(C=NN2C(=O)c3cccc4cccc(c34)C2=O)c(O)c1
Cn1c(SC(=O)CNc2ccc(C#N)cc2)nnc1-c1ccncc1
COc1ccc2c(c1)CC1c3ccc(OCC(N)=O)cc3CCN1C2
CCC(=O)c1ccccc1OCC(O)CNC(C)C
Cn1c(=O)cc(OC(=O)CN2CCN(c3cc(F)ccc3Cl)CC2)c2ccccc21
O=C(O)COP(=O)(c1ccc(Oc2ccccc2)cc1)c1cccs1
COc1cc2c(c(O)c1CC=C(C)CO)C(=O)N(C)C1C(O)C(CO)OC(n3cc(CC(F)(F)F)c(=O)[nH]c3=O)C21
Cc1ccc(C(C)CN)cc1N=C(N)N
Cc1cccc(C)c1NC(=O)C1(CC(C)C)CCCC1
CCCCCCCCCCCCC(O)C(COC1OC(CO)C(O)C(O)C1O)NC(C)=O
COc1ccc(NC(=O)C(C#N)=Cc2ccc(Cl)c([N+](=O)[O-])c2)cn1
O=C(Nc1nc(-c2ccccn2)cs1)C1CCCCC1
CCC(C)NC(=O)N1c2ccccc2SC1c1ccccc1Cl
Nc1cc(=O)n(Cc2ccccc2)c(SCc2ccc(Cl)cc2F)n1
CC(=O)N1CCN(S(=O)(=O)c2cccc(C#N)c2)CC1c1ccc(Cl)cc1
Cc1ccccc1NCC(=O)Nc1ccccc1Cl
COC(=O)CCCC(=O)NCc1ccccc1
COc1ccccc1NCC(=O)Sc1nc2cccnc2n1C
OC(CNCCc1c[nH]c2ccccc12)COc1ccc2ccccc2c1
Cc1ccc2c(S(=O)(=O)Nc3onc(C)c3C)cccc2c1
CC(C)N(C)C(=O)Cn1cc(CNC2C(=O)N3C(C(=O)O)=C(c4csc(-c5ccccc5)c4)CCC23)nn1
NC(=O)c1ccc(-c2ccc(-c3ccc(N4CC(c5n[nH]c(-c6ccccn6)n5)C4)cc3)cn2)nc1
CCc1ccc(S(=O)(=O)NC(CC(C)C)C(=O)NCC(C)OC2OC(C)C(OC(C)C(=O)O)C(OC)C2OC(C)=O)cc1
C#CCN1C(=O)SC(=Cc2ccc(-c3ccc(OCC(=O)O)cc3)o2)C1=O
Oc1ccc(-c2nc3cc(Br)ccc3nc2-c2ccc(OCCN3CCCCC3)cc2)cc1
O=C(c1cc(-c2ccccc2)on1)S(=O)(=O)c1ccc(NN2CCOCC2)cc1
O=C(CSc1nc2ccccc2[nH]1)c1ccc(-c2cccc(Cl)c2)cc1
Cn1c(=O)ccc2c(NC(=O)NCCN3CCC(Cc4ccccc4)CC3)cccc21
CCOC(=O)c1cc2c(CN3CCSCC3)c(O)c(OC(=O)CC)cc2nc1CSc1nc2cc(Cl)ccc2o1
O=S(=O)(c1ccc(Cl)cc1)N1CCC2(CC1)CN(C1=NCCN1)CO2
C=CCOC(=O)C1(COC(=O)CCCCCCCC)NS(=O)(=O)NC1OCc1ccccc1
CC1(C(NC(=O)c2ccc(C(c3cnccn3)N3CCNCC3)cc2)c2ccc(C#N)c(F)c2)CC1
CCC1(O)C(=O)SCc2c1cc1n(c2=O)Cc2c-1nc1ccccc1c2C=NOCc1ccccc1
CC(=O)NC1C2Nc3ccccc3C(c3ccccc32)C1(C#N)C#N
Cc1cc(SCc2ccccn2)ccc1OCCC(=O)O
c1cc(C[n+]2ccc3ccccc3c2)cc(C[n+]2cccc3cccnc32)c1
COc1ccc(C2C(Oc3ccccc3)C2(Cl)Cl)cc1
CC(C)(C)OC(=O)Oc1ccc2c(c1)CCN(C(=O)c1ccccc1CNCc1ccc(Cl)cc1)C2C#N
CC(C)(C)CCNC(=O)CCC(=O)N1CCOc2ccc(-c3ccc4nc[nH]c4c3)cc21
CCN(CC)CCNC(=O)Cc1ccc(OC)c(OC)c1
Cc1cccc2c1C1=NCCCN1C(=O)N2C
Cc1cccc(NSc2nnc(CC(=O)CNC3CCCCC3)o2)c1C
CC(C)c1nc2c(s1)CN(c1cccc(C(=O)N3CCN(C(C)c4ccc(OCC5CC5)cc4)CC3)c1)CC2
COc1cccc2c1C(=O)C=C(C(=O)OC(C)CCO)C2=O
CN(C)CCOC(=O)Nc1ccc(N2CC3CC2CN3C(=O)c2cc3cc[nH]c(=O)c3cc2N)cc1
COc1cccc(-c2nn(-c3ccccc3)cc2C(=O)NC(=O)CNc2c(C)cccc2C)c1OC
Cc1ccncc1-c1ccc2cc(NC(=O)C3CC3)ncc2c1
CONC(=Cc1ccc(C(F)(F)F)cc1)C(=O)C(C)C(=O)OC(=O)C=Cc1ccc(C(F)(F)F)cc1
Cc1cc(C2CC(O)C(CO)O2)nc2ccc(C(F)(F)F)cc12
O=C(OCC#CCSc1nnc(C2CC2)o1)c1c(F)cccc1F
Oc1ccc(CCC(c2ccccc2)(c2ccccc2)c2cccc(Br)c2)cc1
CC(=O)OC1CC(C)C23CC(C(C)(C)OC(C)=O)C(C)(CC(OC(=O)CC=C(C)C)C2(C)C1O)C3O
COc1ccc(C(C)=O)cc1OCCCCCC#N
C=C1C(O)CC2C(CC(=O)C3=C(C)CC(CO)C32C)C1O
CC1=C(C(=O)OC(C)(C)C)C(c2ccccn2)C(C(=O)OC(C)(C)C)=C(C)N1
COc1ccc(-c2nc(Cn3ccnc3C(=O)O)co2)cc1
CCOC(=O)C1CCN(C2CCN2C(=O)C(=O)C2c3cc(OC)ccc3CN2OCC)CC1
COc1ccc(-c2cc(NC(=O)c3cccnc3)ncn2)c(OC)c1
Cc1nc(C)c(C)c(N(C)CC(=O)NC2CC2)n1
COc1cc(C(=O)C(=O)CNCC(C)C)cc(Br)c1ONc1ccccc1
NC(=O)NCCCCNC(=O)c1ccc(Oc2ccc(CNC(=O)Nc3ccc(C(=O)c4ccccc4)cc3)cc2NS(=O)(=O)c2ccc(Cl)cc2)c(NC(=O)C2CCCCC2)c1
O=C(CSc1nc2c(Cl)cc(Cl)cc2s1)NN=Cc1ccc(O)c(O)c1
Cc1c(NC(=O)c2cc3ccc(Cl)cc3n2C)c(=O)n(-c2ccccc2)n1C
Cc1cccc(F)c1-c1nc(CN2CCC(c3cnn(C)c3C)CC2)c(C)o1
CC(=O)NC(=O)C(Cc1ccccc1)NC(=O)C(Cc1c[nH]cn1)NC(CSCc1ccccc1)C(=O)NCC(O)C(C=C1CC1)Sc1nccn1C
CCCCc1cnc2[nH]c(=NNC(=O)c3c[nH]c4ccccc34)sc2c1
CC(C)C(c1ccccn1)N1CCN(C(=O)c2cnnc3c(C(F)(F)F)cccc23)CC1
O=C(C(=CNc1ccc(N2CCN(C(=O)C(Cl)(Cl)Cl)CC2)cc1)c1nc2ccccc2s1)C(Cl)(Cl)Cl
O=C(CCCc1ccc2ncccc2c1)Nc1ccc(Cc2ccc(NCC(O)CN3CCCCC3)cc2)cc1
COc1ccc(OC)c(C2Nc3ccccc3C(=O)N2Cc2ccco2)c1
CCCNCCCNCCCCNCCCNCCCNCCC
COc1cccc(CN(C)C(=O)CNc2cc([N+](=O)[O-])ccc2Oc2ccc(Cl)cc2)c1
Cc1ccc2c(c1)Cc1ccccc1N2c1ccccc1F
CC(=O)NN1C2CCC1CC(C(CCCNC(=O)Nc1ccc(C(F)(F)F)cc1)c1ccccc1)C2
CN1CCC(C(=O)N2C3C=C(c4cccc(NC(Cc5ccccc5)C(=O)NC(=O)C5CC5)c4)CC2CN(C(N)=O)C3)CC1
Cn1cc(C(=O)NC2C3CC4CC(C3)CC2C4)c(-c2ccc(Cl)cc2)n1
Cc1[nH]c(C)c(-c2nc3ccccc3[nH]2)c(=O)c1Br
NC(=O)CC(NC(=O)c1ccc(N)cc1)c1ccc(NCCCN2CCc3ccccc3C2)c([N+](=O)[O-])c1
OC1CC2CCC(C1)N2Cc1coc(-c2ccccc2F)n1
CCCC(C)NC(=O)Nc1nc(C)c(-c2csc(C(C)(C)c3c(F)cccc3Cl)n2)s1
CC(C)Cc1nc2cccc(C=CC(=O)NO)c2n1Cc1cccc(F)c1
O=C(O)CN1C(=O)C(NC(=O)c2ccc3c(c2)COC(F)(F)C3(F)F)(C(F)(F)F)c2ccccc21
Cc1cc(-c2ccccc2)c(=O)n(CCCN2CCOCC2)c1
CCc1ccccc1NC(=O)NCCCN1CCCC(C)C1
COc1ccc(C)cc1NC(=O)c1cc2cc(OC)c(OC)cc2[nH]1
CCCC(=O)C(=O)c1ccc(NNc2ccc(OC)c(OC)c2)cc1O
CCNC(=O)CCSc1nnc(C(F)(F)F)n1C
CC(NC(=O)C=Cc1ccccc1)C(=O)Nc1nnc(-c2ccccc2)s1
CC1OC2CC(=O)OC2OC1C(O)CC(=O)CCCc1ccccc1
CCS(=O)(=O)c1ncc(Cl)c(C(=O)Nc2ccc(-c3nc4ccccc4s3)cc2)n1
FC(F)(F)c1ccccc1Nc1ccc(N2CCN(N3CCC(CCNCc4ccccc4)CC3)CC2)cc1
C=CCNc1nc(Cl)c(C#N)s1
CSc1nc(NCCc2cccc(-c3ccccc3)c2)c2cccnc2n1
CCOC(=O)N1CCN(C(=O)c2cccc(CCc3c[nH]c4ccc(N)cc34)c2)CC1
O=S1(=O)N=CNc2c(NCCCCO)nc(NCc3ccccc3)nc21
CCc1c(F)cccc1C(=NOCCCCC(=O)O)c1cccnc1
CC1=C(C(O)c2ccc(O)cc2)C(=O)c2ccccc2C1=O
CCN(CC)CCCNc1nc(Nc2ccc(C(C)=O)cc2)c2cnn(C)c2n1
Cc1c(Sc2ccccc2)n(OCCO)c(=O)[nH]c1=O
NC(=O)n1cc(NC(=O)C2CC(F)CN2C(=O)NCc2cccc(N3CCCS3(=O)=O)c2)c2ccccc21
COc1ccc(CC(C=O)=NNC(=O)c2ccccc2)cc1
CN(NCC1(O)CCCCC1)c1ccccc1CC(=O)c1ccsc1
COc1ccccc1-n1cnc2ncnc(CNC(=O)c3nc(C)cs3)c21
O=S(=O)(c1ccc(F)cc1)C1C2c3ccccc3N(CO)CC2N1c1ccc(Br)cn1
CSCCC(C=O)NNc1ccc(C(=O)NC(CC(C)C)C(=O)C(=O)CCC(C)C)cc1
CCNC(=O)c1cc(Cl)c(N)cc1OC
Cc1ccc2c(c1)OC(c1ccc(OC(=O)C(C)C)cc1)C(C)(Oc1ccc(C=CC(=O)C=Cc3ccc(O)cc3)cc1)C2=O
O=C(O)C1C2C=CC(C2)C1C(=O)NC1CCCCC1
CCN(CC)CCN(Cc1cc2ccc(C)cc2[nH]c1=O)C(=O)c1ccncc1
O=C(O)CCCc1ccccc1
NC1=NC2(c3ccc(F)cc3F)COC(Cn3ccnc3)CC2CS1
CC(=CC(C)(O)C(=O)SCCc1ccccc1)CCC1C(C)(O)CC(O)C2C(C)(C)CCC(O)C21C
CCOc1ccc(NC(=O)COC(=O)CN2C(=O)NC(C)(C)C2=O)cc1OCC
O=c1[nH]c(=O)n(C2OC(COP(=O)(O)OP(=O)(O)OP(=O)(O)OP(=O)(O)O)C(O)C2O)cc1F
COc1ccc(CNCC(=O)NS(=O)(=O)c2cccs2)cc1
COc1ccccc1-c1cn2ncc(C(=O)NCc3ccncc3)c2[nH]1
COC(OC)c1nc2ccc(Cl)cc2n1C
Cc1ccc(C=NOCC(=O)O)cc1
Cn1c(=O)c2nc(SC(=O)CNc3ccc4c(c3)OCO4)[nH]c2n(C)c1=O
CN(C(=O)c1cc[nH]c(=O)c1)C1CCCN(c2cccnn2)C1
COC(=O)Cn1c(=O)oc2cc3ncnc(N4CCN(c5ccc(OC)cc5)CC4)c3cc21
O=C(Cc1ccccc1Cl)N1CCc2ncnc(-c3cnccn3)c2CC1
CCC(=O)c1c(ONCc2ccc(C(F)(F)F)cc2)c(OC)c2ncccc2c1OC
CS(=O)(=O)N1CCCNC2(CCN(Cc3ccccc3)C2)C1
O=C(Nc1oc(-c2ccccc2)c(-c2ccccc2)c1C(=O)c1ccncc1)c1cccc(Cl)c1
CS(=O)(=O)c1ccc(-n2cc(C(F)(F)F)nc2-c2ccc(Cl)cc2)cc1
COc1cc(C2Nc3ccccc3C(=O)N2Cc2ccccc2)ccc1CO
c1cc(OCCCCCN2CCOCC2)cc(-n2ccnc2)c1
CC(C)CCP(=O)(OOc1ccc(C(F)(F)F)cc1)OC(C)C
CC1=C(C(=O)Nc2ccccc2)C(c2ccc(Cl)cc2)n2nccc2N=N1
O=C(c1ccc2c(c1)CCO2)N1CCN(CCCn2nc(-c3ccc(F)cc3)sc2=O)CC1
CCCC1CN(c2cccc(N3CCCC3)n2)CC1n1c(=O)oc2ccccc21
Cc1ccccc1CNC(=O)C1CCC(CNC(=O)c2cccc(N(C)C)c2)CC1
Cc1nc(-c2nc(NC(C)c3ccccc3)c3cnn(C4CCCCC4)c3n2)no1
CCONc1nc(C)c(C(=O)C(=O)c2ccc(-c3ccc(C(F)(F)F)cc3)s2)s1
COc1ccc(C=C2Oc3cc(OP(=O)(O)O)ccc3C2=O)cc1O
Cc1ccc(-c2nc(-c3ccccc3F)no2)cc1S(=O)(=O)NN1CCC(CC2CCCCC2)CC1
CCOC(=O)c1c[nH]c2ncnc(N3CCN(c4ccccc4)CC3)c12
c1ccc(CN2CCN(C(c3ccccc3)C(c3ccccc3)c3ccccc3)CC2)cc1
Cc1ccc(CCC(=O)NNc2ccc(CC(=O)C(C)C)cc2)cc1
COc1cccc(CNCC(=O)N2CCNC(=O)C2Cc2c(F)cccc2Cl)c1
Cc1ncccc1C(=O)C1CCN(C(=O)c2ccc(OC3CCN(N4CCCC4)C3)cc2)CC1
O=S(=O)(c1ccc(C(F)(F)F)nc1)N1CCOC(c2ccccc2)C1
CC1(C)CCCC(CN)C2CCC3NC(=O)C=CC3C1CC2O
COc1ccc(N2CCC3(CC2)CN(Cc2cnn(C)c2)C(=O)CO3)nn1
CC(C)OC(=O)N1CCC(N(C2Cc3cc(C#N)ccc3N(Cc3cn(C)cn3)C2)S(=O)(=O)c2cncn2C)CC1
COc1ccc(OCC2CNC(=O)O2)cc1
CC(C)NC(=O)Nc1ccccc1C(=O)O
CC1CN(C(C)CO)C(=O)c2cccc(NC(=O)Cc3ccccc3)c2OC1CN(C)Cc1ccc(-c2ccccc2)cc1
O=C(NC(=Cc1ccc(Cl)cc1)C(=O)N1CCN(c2ncccn2)CC1)c1ccccc1
Cc1nnc(SCC(=O)N2CC(=O)Nc3ccccc32)n1-c1ccc(F)cc1
CN1C(=O)C2(CC(=O)c3cc(NC(CO)C(=O)O)ccc3O2)NC1=S
Cc1ccc2cc(NC(=O)c3ccccc3)c(=O)n(CCN(C)C)c2n1
CCOS(=O)(=O)c1c(C(=O)C2CCN(C(=O)Nc3ccccc3Cl)CC2)c(C)n(C)c1C
COCc1ccc(-c2cc(C(=O)NN)nn2-c2ccc(Cl)c(Cl)c2)cc1
CC(C)C1CCC(C)C(c2ccccc2N2CC(C)(C)C2=O)C1
CC(C)Cc1nc2ccccc2n1-c1ccc(-c2cc(F)ccc2C(=O)O)cc1
CCCCn1c(N)c(N(CC(C)C)Nc2ccc(C(=O)S(C)(=O)=O)s2)c(=O)[nH]c1=O
Cn1c(SCC(=O)NC2CCCCC2)nnc(-c2cccnc2)c1=O
CC(C)(C)c1ccc(OC(=O)c2ccc(C(C)(C)C)cc2)cc1
COc1cc(C(=O)NC(=S)Nc2cccc3cccnc23)ccc1O
COc1ccc(CCNC(=O)Cc2nnc(SCC(=O)Nc3ccc(C)c(Cl)c3)n2C)cc1OC
Cc1ccc(C2=C(c3ccc(-c4ccccc4)cc3)C(=O)NC2)cc1
Cc1c(CC(=O)O)cc2c3cc(F)ccc3n(Cc3ccc(F)cc3F)c2c1CC(=O)O
COc1ccc(N2CN(C(=O)c3ccc([N+](=O)[O-])cc3)C(=O)C2C)cc1
O=C(Nc1ccc(-c2ccccc2)cc1)Nc1c(C(=O)c2ccc(Br)cc2)oc2cnccc12
CC(C)CNC(=O)C(=O)c1c[nH]c2ccccc12
CN(C)c1ccc(NC(=O)Nc2ccc(Br)nc2)cc1
CN(C)C(=O)n1cc(-c2cccc(C3(O)CCC4C5CCc6cc(O)ccc6C5CCC43C)c2)nn1
CCOC(=O)c1c(C)c(C(C)=O)c(NC)n1C
CC(=O)Nc1ccc2c(c1)NC(=O)C(NC(=O)Cc1cccs1)CS2
N=C(N)c1ccc2[nH]cc(-c3csc(N)n3)c2c1
Nc1nc(SC2CCCCC2)c2ncn(C3OC(CO)C(O)C3O)c2n1
COc1ccc(-n2nc(C(=O)Nc3cc[nH]n3)c3c2-c2ccccc2S(=O)(=O)C3)cc1
CN1C=C(C(=O)Cc2cc(C(=O)CN(CC(F)(F)F)C3CC3)c(O)cc2O)CC(N2CCN(C(=O)c3ccco3)CC2)C1=O
C#CCOCCOCCOCCNc1nc(N2CCN(C(=O)C(CCC(=O)O)n3cc(C(N)CO)nn3)CC2)nc(N2CCN(C(=O)C(C(C)CC)n3cc(C(C)(C)C)nn3)CC2)n1
COc1ccc2[nH]c3c(c2c1)C(C)NCC3
CCC(=O)C1=C(C)OCC(C)C1
Nc1n[nH]cc1-c1ccncc1
COC(=O)c1ccc2[nH]c3c(c2c1)CCCCC3NCCCO
COc1ccc2c(=O)c(Br)c(C(=O)O)n(C)c2c1
CC1C(=O)Nc2cc(-c3ncc(Cl)n3C)ccc21
N#Cc1cc(COCC2(O)CCN(c3ccc(Cl)cn3)CC2)cc(-c2ccc(C(F)(F)F)cc2)c1
COC(=O)NC1C(O)COC1[N+]([O-])=Cc1ccc(Oc2ccc(CCCOC3CCC3)cc2)cc1
O=S(=O)(OC1C=CC2C3Cc4ccc(O)c5c4C2(CCN3CC2CC2)C1O5)c1ccccc1
CC(C)C(=O)OC[n+]1ccc(C=NO)cc1
CS(=O)(=O)N1CCCC2(CN(c3ncccn3)CCO2)C1
CCCC1C2C(=O)CC(CC(C)(C)C)C3C(O)CCC2[N+]13[O-]
Cc1ccc(NCC(=O)OC(=O)c2c(C)nn(-c3ccccc3)c2N)cc1C
O=C(c1ccccc1)N1CCN(NC(c2ccc(F)cc2)c2ccc(F)cc2)CC1
Nc1nc(NCCO)nc(Nc2cccc(Cl)c2)c1[N+](=O)[O-]
Cc1c(CCO)c(=O)n(-c2ccccc2)n1C
CCc1nn(CC(=O)Nc2cccc(C#N)c2)c(=O)c2cc3c(OC)cccc3n12
O=C(O)CC(NS(=O)(=O)c1ccc(NC=CC(=O)c2ccc(Cl)cc2)cc1)c1cccc(Cl)c1
CCOP(=O)(CN1CCCC1=O)OCC
CC(C)C1CC(C)(C)NC2=C1C(=NO)CCC2
O=C(O)CSOc1ccc(C(=O)CCCc2nc3ccccc3n2Cc2ccc(Cl)cc2)cc1
CN(C)CCCN(c1ccccc1)S(=O)(=O)c1ccccc1[N+](=O)[O-]
CCc1nn(C)c(N(C)C)c1CNCc1ccc(-n2cnc(C(C)C)c2)cc1
COC1=CC2C3c4cc5c(cc4CC[N+]3(C)CCC2(Br)O1)OCO5
CCCCn1c(N)c(C(=O)CSc2nnc(C3CC3)n2C2CC2)c(=O)n(C)c1=O
O=S(=O)(c1ccc(Cl)cc1)N1CCN(c2nc(-c3ccccn3)nc3sc(Cl)nc23)CC1
Oc1ccc(Cl)cc1CN1CCC2C=C(c3ccoc3)CCC21
CN(C)CCCNc1nc(NC2CCCCCC2)nc(N)c1[N+](=O)[O-]
NC(=O)CC(NC(=O)c1ccccc1)C(=O)OCCCSc1nc2cc(S(N)(=O)=O)ccc2[nH]1
Cc1nn(CC(C)C)c(C)c1NC(=O)COC(=O)c1[nH]nc2ccccc12
N=C(NOC(=O)c1cccc(Cl)c1C(=O)c1cc(Br)cc(Br)c1O)c1ccncc1
O=C1CCC(=O)C1=C(NC(CC1=CCCCC1)c1ccccc1)c1ccccc1
CC(=O)c1cccc(NC(=O)N2CCc3nnc(C(F)(F)F)n3CC2)c1
CC(CCC(C)N1CC(=O)N(NC(=O)OCCCSC(C)(C)C)CCC1=O)OO
COc1ccccc1NP(=O)(Nc1cccc(C)c1C)Oc1ccccc1
Cc1ccc(-n2nccc2C2CCN(C(=O)CCC3CCN(Oc4ccc(C(F)(F)F)cc4)CC3)CC2)cc1C
CN(C)Cc1ccc(C=NNC(=O)c2cccnc2)cc1
O=C1C(=Cc2ccsc2)SC(=S)N1CNc1ccccn1
COc1cc2c(c(OC)c1OC)-c1ccc(OC)c(=O)cc1C(NC(=O)C(F)(F)F)CC2
CC(C)=CCCC(C)=CCCC(C)=CCSc1ccc(C(=O)O)cc1
CC(C)CC(=O)NC1CCS(=O)(=O)C1
Cc1ccc(C(=O)N2CCC3(CCCN(Cc4ccccc4Cl)C3=O)C2)cn1
CC(C)c1cc(NC(=O)C(=O)c2ccc(NC3CCN(N4CCCCC4)CC3)cc2)n(-c2ccccc2)n1
CC(=O)C1C(c2ccc(Cl)cc2)OC(c2cccc(NC(=O)N3CCCCC3)c2)C1c1ccccc1
COCCOc1ccc2ccc(-c3cnc4cc(OCC5CC5)ccn34)cc2c1
O=C(O)Nc1ncnc2c1ncn2C1OC(Cc2ccc(CO)c(F)c2)C(O)C1O
CCOP(N)(=O)OCC1OC(n2cc(C)c(=O)[nH]c2=O)CC1[N-][N+]#N
CSc1cc(C(C)C)c(OC(=O)NC(=O)Oc2c(C(C)C)cccc2C(C)C)c(C(C)C)c1
Cc1cc(C=C2SC(=S)N(Cc3ccccc3)C2=O)c(C)n1-c1cccc(C(=O)O)c1
CC(C)(C)c1nnc(C(=O)N2CCOC3(CCN(Cc4cscn4)C3)C2)o1
CCc1cccc(C(C)C)c1OC(=O)NS(=O)(=O)N(C)C
O=C(NC1CCC(CCN2CCN(c3nccc4occc34)CC2)CC1)c1ccc2sc3nnc(-c4ccc(N5CCCCC5)cc4)n3c2c1
CSC(CCNC(C(=O)NC(=O)C(N)Cc1ccc(O)cc1)C(C)O)C(=O)NCC(NC(=N)N)C(=O)NC(CC(C)C)C(=O)O
CS(=O)(=O)Nc1ccc2c(c1)C(=O)C(=C1C(=O)Nc3ccccc31)N2
Fc1ccc(Cc2ccncc2)nc1
Cc1cc(C)n2nc(C(=O)NN=Cc3ccc([N+](=O)[O-])c(O)c3)nc2n1
Cc1onc(-c2ccc(Cl)cc2Cl)c1C(=O)Nc1ccc(-n2cccc2)cc1F
CC(CC(=O)C1CCN(NS(=O)(=O)c2ccc3cc(Cl)ccc3c2)C1=O)N(C)C
O=c1[nH]cc(-c2ccccc2)n2c(C3CCCC3)nnc12
CN1c2ccc(OCCOc3ccccc3)cc2C2(C)CCN(Cc3ccccc3)C12
COc1cc2oc(-c3ccc4c(c3)OC(c3ccc(OC)c(OC)c3OC)C(CO)O4)c(OC)c(=O)c2cc1OC
O=C(OCc1nnc(-c2ccc(Br)cc2)o1)c1ccc([N+](=O)[O-])o1
COc1ccc(NCCC(=O)NS(=O)(=O)c2ccccc2F)cc1NC(=O)c1ccco1
COc1cc(C=C2C(=O)N(c3ccc(OC(F)(F)F)cc3)N=C2NCCCN(C)C2CC2)ccc1OCCCC(C)C
C=CCN(CC=C)c1nc(C)nc(Nc2c(Cl)cc(Cl)cc2Cl)n1
Cn1ncc2c1CCc1nc(-c3ccccc3)cn1-2
CCCCCCCc1cc(=O)oc2c(C)c(O)ccc12
CC(C)CC(NC(=O)OC(C)(C)C)C(=O)C1CCCN1C(=O)CBr
Cc1ccc2ccc(=O)[nH]c2c1
COc1ccc2[nH]c3c(c2c1)CCN(CCc1ccccc1)CC3Cc1ccc(F)cc1
COc1ccc(CNC(=O)C=Cc2ccc(OC)c(OC)c2)cc1
COc1ccccc1NCCC(=O)Sc1ccc(F)cc1
COc1ccccc1C(=O)Nc1cccc(NC(=O)c2cccs2)c1
Cc1cnc(C(=O)OC(=O)CNC(C)c2ccccc2)nc1
O=C(Nc1cccnc1)NN1C(=O)CCC(CCOCCC2CNCC(=O)N2c2ccc(OCc3ccccc3)cc2)C1O
CC(C)N(Cc1ccc(F)cc1)Cc1cn(Cc2ccc(F)cc2)nn1
CC(=O)Cc1cc(O)c2c(=O)c3c(O)cc(O)c(-c4c(O)cc(O)c5c(=O)c6c(O)cc(CC(C)=O)oc-6cc45)c3cc-2o1
Cc1ccc(S(=O)(=O)Nc2c(F)c(F)nc(F)c2C#N)cc1
COc1cc(C(=O)C=Cc2ccsc2)ccc1O
c1cc2c3c(cccc3c1)C(CN1CCNCC1)CC2
CCONc1ccc(C(=O)S(=O)(=O)c2cc(F)ccc2F)cc1
COc1ccc(-c2cc3nc(N)nc(N)c3cc2C)cc1
O=C(O)C1C2CCC(C2)C1NS(=O)(=O)c1ccc(-c2cnc3ccccc3n2)s1
COc1cccc(NC(=O)N2CCN(S(=O)(=O)c3ccc(F)cc3[N+](=O)[O-])CC2)c1
CCC(NC(=O)COc1ccccc1)C(=O)Oc1ccc(Cl)cc1
O=C(Nc1cccc(-c2cccc(-c3nc4cc(F)ccc4[nH]3)c2)c1)Nc1ccc(Cl)c(C(F)(F)F)c1
Cc1cccc(C(=O)C2(O)CCN(CN3CCCC3=O)C2)c1
COc1ccc(C(=O)Nc2nc3cscc3c(=O)s2)cc1
CCOc1ccc(S(=O)(=O)Nc2ccc(-c3cc(N)nc(N4CCN(C)CC4)c3)cc2)cc1
CC(=O)OC1CC(n2cnc3c(=O)nc[nH]c32)OC1CO
CNCCCC(=O)N1CCC2(C)c3cc(OCC4CC4)ccc3CC1C2C
O=S(=O)(c1ccc(Cl)cc1)c1nc(-c2ccco2)c(S(=O)(=O)c2ccccc2)s1
Cn1nc(-c2ccccc2)c2sc(Nc3nc4ccccc4o3)nc21
CC(C)C(NC(=O)OCc1ccccc1)C(=O)NC(Cc1ccccc1)C(=O)C(F)(F)C(=O)NCCc1ccccc1
CC(=O)C1=C(C)N(c2ccc(Cl)cc2)C2=C(C(=O)CC(C)C2)C1c1ccc(I)cc1
CN(Cc1ccc(CNCc2nccn2C)o1)C1CCCc2cccnc21
COc1ccc(OC(=O)Nc2cccc(NC(=O)Cc3ccc(O)cc3)c2)c(C2=NC(c3ccc(Cl)cc3Cl)C(c3ccc(Cl)cc3)N2C(C)(C)C)c1
Cc1cc(NC(CC(C)C)C(=O)NCc2ccc(F)cc2)nc(Nc2ccccc2)n1
Cc1nccc(N2CCN(CC3=NOC(C)C3)CC2)c1C#N
CC(=O)NN=CC1=C(O)C(=O)c2ccccc2C1=O
CCOC(=O)N1CCN(C(=O)c2cc3c(=O)n4ccccc4nc3n(CC3CCCO3)c2=N)CC1
CC1=C2CC3(COC(N)=O)C4C5CC(C24)C2C1C3C52
COc1ccc(C2C=CCC(c3ccc(OC)c(OC)c3)N2S(=O)(=O)c2ccc(C)cc2)cc1OC
Cc1nc2n(c1C(=O)Nc1ccc(F)cc1F)CC(C)S2
O=C(Nc1ccc(S(=O)(=O)N2CCN(c3ccc(F)cc3)CC2)cc1)c1ccco1
CC(=NONc1nc(C(F)(F)F)ccc1CCCCOC(C)C)c1ccc(F)cc1
COc1ccc(S(=O)(=O)N(C(=O)C(OC)c2ccc(Oc3ccccc3)cc2)c2ccccc2)cc1
O=C(COC(=O)c1c(F)cccc1F)NCCC1=CCCCC1
O=C(NCCc1ccc(Cl)cc1)c1ccccc1
Cc1cc(OCC2CC2)cc2c1C(Cc1ccccc1)CC2(C)C
CCCCOc1cc(NC(=O)c2ccc(F)cc2Cl)ccc1C(=O)O
CC(C)(CC(Cc1ccccc1Cl)SSCC(C)(C)C(O)C(=O)NO)C(=O)NO
CC(=O)NCC(OCc1ccccc1)C(=O)O
CN(C)CC1CC2c3ccccc3CC3c4ccccc4NC1C23
CC(C)NC1C2CCC(O2)C1c1nc(C(=O)Cc2ccccc2-c2ccccc2)cs1
Cc1ccccc1NC(=O)NC1C(=O)N(Cc2ccccc2)c2ccccc2N(c2ccccc2)C1=O
CC1=C(OCC(=O)N2CCN(S(=O)(=O)c3ccc(F)cc3)CC2)C(C)SC1=O
COc1ccc(N=c2scc(-c3ccc(Cl)cc3)n2-c2nc(-c3cccs3)cs2)cc1
CCC(C)C(=O)c1c(O)cc2c(c1O)C(=O)CC(c1ccc(O)c(OC)c1)O2
COCC(=O)NCC(=O)Sc1nnc2c(cnn2-c2cc(C)ccc2C)c1C
COC(=O)Cn1c(=O)n(CC2CCCO2)c(=O)c2[nH]cnc21
NS(=O)(=O)c1ccc(CNc2nc(N3CCCC3)nc3cc(-c4ncco4)ccc23)cc1
Cc1ccccc1CN1CC2CNCC(C2)C1
COc1nnc(-c2ccc3[nH]c(=O)oc3c2)c2ccccc12
Fc1cccc2c(CCC3CCN(CC4CCCCC4)CC3)c[nH]c12
CCCCCCC=CCCCCCCCCCC(=O)NCCNc1cc(Cl)c(OC)cc1OC
CC(=O)OC1C(OCc2ccc3c(c2)c2ccccc2n3C(C)=O)OC(CO)C(OC2OC(CO)C(O)C(O)C2O)C1O
Cc1nc(C)n(CN2CCCC2CC(=O)Sc2nccn2C)n1
Cc1c(CC(=O)OC=CCSc2n[nH]c(N)n2)c2ccc[n+]([O-])c2n1C
Cc1ccccc1CC(NC(=O)OCc1ccccc1)C(=O)NC(=O)C(CCN=C(N)N)NC(Cc1c[nH]c2ccccc12)C(N)=O
O=C(O)c1c(-c2ccc([N+](=O)[O-])cc2)c2ccc(-c3cc(Cl)ccc3Cl)cc2n(Cc2ccccc2)c1=O
CCCOc1nc2sc(-c3cccc(N)c3)cc2c(=O)o1
Cc1ccc(C=C(C(=O)O)c2nc3ccccc3s2)cc1
O=c1c(CC2CCCN2CO)cn(-c2ccccc2)c2cc(Cl)ccc12
Cc1cc2nc(C3CCN(S(C)(=O)=O)CC3)[nH]c2cc1C
c1ccc(C2CCn3c2nc2ccccc23)cc1
CCNC(=O)NCCc1ccc(Cl)cc1Cl
Fc1ccccc1COc1ccc2c(c1)NCNc1cnc(C#CC3CC3)nc1N2
C=CCn1ccc(=O)nc1SC(=O)COCC
CCOC(=O)C1CCN(c2c(NCc3ccco3)c(=O)c2=O)CC1
CCC(C)C(C(=O)NC(Cc1ccccc1)C(=O)c1nc2ccccc2o1)C(CCC(=O)O)C(=O)NC(=O)C(Cc1cccc(Oc2ccccc2)c1)NN
CC=C(C(=O)O)C(N)CS
Cc1ccc(OC2CC3C4CCc5cc(O)ccc5C4CCC3(C)C2O)cc1
CC(C)=CCc1c(O)cc2oc3cc(O)cc(O)c3c(=O)c2c1O
O=C(C=Cc1ccccc1)c1ccc(F)cc1
C=C1C(OO)C2C3(C=CC(OO)O3)C=CC(OO)C(C)(C)C12O
CCOC(=O)c1sc2nc(C)cc(C)c2c1NC(=O)c1cccnc1
COc1cc2c(cc1OC)C(C)N(C(=O)CC(N)CC(CCC(F)(F)F)C(=O)O)CC2
CCC(=O)c1nn(C(C)=O)c2c1CN(Nc1ccc(Oc3ccc(F)cc3)cc1)CC2
CC(C)(NS(C)(=O)=O)C(=O)NCCc1ccc(S(N)(=O)=O)cc1
COCCNC(=O)N1CCN(c2ccc(C#N)cc2)CC1
FC(F)(F)c1nc2ccnn2c2nc3c(cc12)Cn1ccnc1C3
CCOCC(=O)C1NC(=O)C2CC3(C)CCCCC3CN2C1=O
Cc1ccc2c(=O)c3cccc(C)c3oc2c1CC(=O)O
COc1ccc(N2CC(NC(=O)c3ccc4c(c3)OCO4)CC2=O)cc1OC
CCOc1ccc(-n2c(=O)c3cc(OCC)c(OCC)cc3c3c2ccn3C)cc1
CCn1cc(S(=O)(=O)N(CCO)CC2CCCO2)ccc1=O
Cc1ccc2c(c1)cc1c(=O)n(CC(=O)NC3CCC(C)CC3)nc(C)n12
COc1cc(C(=O)Nc2cnccc2OC2CCNC2)cc(OC)c1F
NC(=O)N1CCOCC1=O
O=C(NN1CCc2cc(CS(=O)(=O)c3cccs3)ccc21)c1ccc(Cl)cc1
CN(CC1NC(=O)NC1=O)S(=O)(=O)c1ccc(Cl)cc1
Cn1nc(C(N)=O)c(C(N)=O)n1
O=C(NCc1ccc2c(c1)OCO2)c1ccc2c(=O)n3c(nc2c1)CCC3
CC1CC2OC(=O)CC2C(O)C2(C)C(O)CCC12
N#Cc1ccccc1S(=O)(=O)NCc1cc(=O)n2ccsc2n1
CN(C)CC(NC(c1ccc(NC(=O)c2ccc(Cl)cc2)cc1)C(F)F)c1ccc(Br)cc1
Cc1nc(C)c(Br)c(NCCCCC(=O)O)n1
O=C(Nc1cccc(Nc2ccc3c(c2)CCc2ccccc2C3=O)c1)c1ccc(Cl)cc1Cl
CCOC(=O)c1c(O)c2cc(-c3csc(C#N)c3)sc2n(Cc2ccc(F)cc2)c1=O
COC1CCN(c2ccc(-n3cc4c5cnccc5n(C)c4n3)nc2)CC1
CCCCN1CC2C3C(=O)N(CC)C(=O)C3C(C)(C1=O)N2C(=O)c1ccccc1
CC(C)(C)n1nnnc1C(c1ccc(NC(=O)c2ccccc2Cl)cc1)N1CCCC1
FC(F)(F)c1cccc(Nc2nccc(Nc3nc4n(n3)CCCC4)n2)c1
Nc1nc2ccccc2c2c1ncn2CCN(CCCC1CCC2(CC1)CCN(OC(=O)c1ccc(Br)cc1)CC2)S(=O)(=O)c1ccc(Br)cc1
CC1CCCCN1C(=O)N1CCC(C(=O)N2C=C3OC(c4ccc(C(F)(F)F)cc4)=NN3CC2)CC1
O=C(Nc1ncc(-c2ccccc2)o1)N1CCCN(C2CCCC2)CC1
CC(C)C(=O)c1ccc(-n2nc(C(=O)C(C)C)c(C(=O)c3ccccc3)c2-c2ccccc2)cc1
CN1C(=O)OC(C)(C)C1c1ccc(Nc2ncc3c4ccccc4n(C(=O)C=Cc4ccccc4F)c3n2)nc1
CN1C2CCC1CC(OC(=O)c1ccc(Cl)cc1N)C2
c1ccc2c(=NCCCCCCCCN=c3c4ccccc4nc4n3CCCCC4)n3c(nc2c1)CCCCC3
Nc1ccc2c(c1)C1(c3ccccc3)CCN(Cc3nnn[nH]3)C(C2)C1
COc1ccc(C(=O)CSc2ccc(N3C(=O)C4C5CCC(C5)C4C3=O)cc2[N+](=O)[O-])cc1
Cc1ccc(-c2nnc(N3CCC(Cc4ccccc4)CC3)s2)c(C)c1
CCCCc1ccc(-n2cc(-c3ccccc3)c3c2c(=O)n(Cc2ccccc2)c(=O)n3C)cc1
COc1cc(OC)c2c(c1)OC(c1ccc(OCCCCCCCc3ccccc3)cc1)CC2=O
Cc1nc(-c2cccc([N+](=O)[O-])c2)sc1CON=C(N)N=C(N)N
CCC(C1=CC(=S)N=N1)c1ccc(OC)cc1
O=C(COC(=O)CCS(=O)(=O)c1ccc(Cl)cc1)Nc1ccc2c(c1)OCO2
CC(=O)NC1CC2OCC2(N)C2C1C(=O)C(C(=O)C=O)C1=C(C)CCC(O)(C2C(C)(C)C)C1(C)C
CC(O)C(NCCCn1ncc2cc(C(=O)NC(=O)Nc3ccccc3)ccc21)C(=O)NO
CC(=O)C1=C(C)N(c2ccc(C)cc2)C(C)=C(C(C)=O)C1c1cn(-c2ccccc2)nc1-c1ccccc1
O=C(Nc1ccccc1)c1nn(-c2ccccc2)c2c1CCc1n[nH]cc1-2
CCONc1n[nH]c(C(=O)S(=O)(=O)c2ccc(C(C)(C)C)cc2)c1-c1ccc(C)cc1
Cc1cc(C=CC(=O)c2c(O)cc3oc(-c4ccc(O)cc4)cc(=O)c3c2O)cc(C)c1O
O=C(O)CCC(=O)N1N=C(c2c(-c3ccc(Br)cc3)c3c(oc2=O)CCCC3)CC1c1ccc(F)cc1
Cc1nn(Cc2ccc(C(=O)O)o2)c(C)c1CC(=O)NCc1ccc(-c2ccccc2-c2nn[nH]n2)cc1
N#Cc1c(N)n(-c2ccc(Cl)c(C(=O)Nc3ccc(F)cc3)c2)c(=O)c2ccccc12
COc1ccc(OC)c(N(C(=O)CNCCc2ccccc2OC)S(=O)(=O)c2c(C)n[nH]c2C)c1
O=C(NC1C2C=CC(C2)C1C(=O)O)c1cc(-c2ccc(Cl)cc2Cl)on1
CCn1c(CC(=O)C(=O)CNC2CCCCC2)nnc1SNc1cc(C)ccn1
O=C(NCc1ccccc1)C1CC(=O)N(c2ccc(-n3ccccc3=O)cc2F)C1
Cc1ccc(OC(=O)CCc2ccc(NSc3nc4ccncc4n3Cc3ccc(F)cc3)cc2)cc1
Cc1ccc2c(c1)N(CC(=O)NCc1ccccn1)C(=O)c1cccnc1O2
CCc1ccccc1OC1CCN(C(=O)c2nc3ccccn3c2C2CC2)CC1
Cn1nc(CCc2nccs2)c2c1CN(Oc1cncnc1)C2
O=C(NNC(=O)c1cnc(NC(=O)C2CC2)s1)c1ccco1
COc1ccccc1N1CCN(CCCCCCON=Cc2c3ccoc3c(OC)c3oc(=O)ccc23)CC1
CCN(CC)C(=O)CC1CCC2C(COc3ccc(NC(=O)c4ccc(C(F)(F)F)nc4)cc3C(=O)N2C)O1
CC(C(=O)Nc1nc[nH]n1)c1ccc(-c2ccsc2CO)cc1
COC(=O)c1ccc(-c2cn(Cc3ccc(F)cc3)c(=O)n(CCNc3ccccc3N)c2=O)cc1
COCCCCC(=O)N1C(=O)C(=C2Sc3ccccc3N2C)SC1=S
Cc1ccc(OC(=O)CNC(=O)CNC(=O)C(Cc2ccccc2)NC(C=O)CC(=O)O)c(C)c1
CC(C)(C)OC(=O)N1CC(C(=O)NC(C)(C)c2ccc(C(=O)O)cc2)CC1Oc1ccc(Cl)cc1
Cc1ccc2nc3ccccc3c(Nc3ccc4c(ccc5[nH]nc(C)c54)n3)c2c1
O=C1NC(=O)N(c2ccc(Cl)cc2)C(=O)C1=CNC1CC=CCCC1
CC(=O)C1OC(c2cccc3cc(NCO)ccc23)C(O)C(O)C1O
CCOC(=O)c1sc2ncnc(Nc3ccccc3)c2c1C
CCc1ccccc1NC(=O)c1cnc2sc(N3CCOCC3)nn2c1=O
CCOc1ccc(-c2cc(C#N)c(NC(C)CCCN(CC)CC)nc2-c2ccc(OCC)cc2)cc1
Cc1cccc(N2CCN(S(=O)(=O)c3ccc4c(c3)OCCCO4)CC2)c1C
CCN(CC)CCCOc1ccc(NC(=O)CN2C(=O)c3cccc4cccc2c34)cc1
CCCC1C(=O)OC1C(OC(C)=O)c1ccco1
O=C(O)CNNc1ccccc1C(=O)CCc1cccc(C(F)(F)F)c1
CNC(=NC1CCCCC1NC(C)=O)[N+](=O)[O-]
CCC1C(=O)OC1C(=O)NCCNCc1ccc2c(c1)CCCC2
COc1ccc(CC(=O)Nc2c(OC)cccc2OC)c(F)c1
O=C1CCOC2OC(COC(=O)CCOC3OC(COC(=O)CCOC4OC(CO1)C(O)C(O)C4O)C(O)C(O)C3O)C(O)C(O)C2O
CCOC(=O)C1=NNC2C(=O)N(c3cccc(C)c3C)C(=O)C12
Fc1ccc(-c2nc(CN3CCN(c4ccc(Cl)cc4)CC3)co2)cc1
COC(=O)c1sccc1NC(=O)Nc1ccncc1
Cc1cc(S(=O)(=O)Nc2ccc3c(c2)S(=O)(=O)N=C(c2c(O)c4cccnc4n(-c4ccccc4)c2=O)N3)c(O)cc1Cl
Cc1ccc(O)c(C(=O)N2CCCCCC2)c1
COc1ccc2c(c1OC)C(=O)OC2c1ccc2c(c1)CCCN2C(=O)c1cccc(F)c1
CC(C)CC(O)C(=O)NCCc1ccc(NC=O)cc1
COc1ccc2c(c1)c(=O)n(CC(=O)NCCc1ccccn1)c(=O)n2C
O=C(O)c1cc(Br)cc(N(Cc2c[nH]c3ccccc23)C(=O)C(=O)N2CCC3(CC2)OCCO3)c1
CC(C)(C)NC(=O)C(CCCCCC(=O)NO)CC(=O)NO
C[N+]1(C2CC3C(c4ccccc42)C3(C#N)C(=O)c2c[nH]c3ccccc23)CCCCC1
C=C1Nc2nc(C)nn2C(CC)=C1C(=O)OC
OCC1OC(OCCc2ccc(-c3ccccc3)cc2)C(O)C(O)C1O
Cn1c(=O)c2nn(C(=O)Nc3cccc(Cl)c3)c(SCc3ccccc3)c2n(C)c1=O
CC(=O)NCCNc1c(C(=O)C2CC2)cnc2c(OCC3CC3)cccc12
O=C1CCN(CC(=O)OOc2ccccc2C(=O)Cc2ccc(Cl)cc2)CC1
[O-][S+]1CCN(c2ccc3nc(NCCN4CCOCC4)sc3c2)CC1
CC(C)NC(=O)CS(=O)(=O)c1ccc(NNC2CCCCCCCCC2)cc1
O=C(Cc1ccc(-c2nc(-c3ccc(Cl)cc3)c(-c3ccncc3)o2)cc1)Nc1ccc(F)cc1F
O=C(Nc1ccc(SC(F)(F)F)cc1)N1CCC2(CC1)CCN(C(=O)c1c(F)cccc1Cl)C2
Cc1nc(C#N)c(NOc2ccc(CCc3ccccc3)cc2)o1
COc1cccc(C(=O)NCc2nnc(SCC(=O)c3ccc(C)s3)n2C)c1
CCCN1Cc2ccc(OC)c(C)c2C1=O
O=C(Nc1ccc(Cl)cn1)C1C=C(c2ccccc2)CCC1
Cn1nc(OCC(=O)O)ccc1=O
CCCc1cc(C(N)=O)c2[nH]c3ccccc3c2c1
CC(C)C(=O)C1C(=O)C(=O)N(c2ccc(-c3ccsc3)cc2)C1c1ccccc1C(F)(F)F
O=S(=O)(NCCCNCCCCCNc1c2ccccc2nc2ccccc12)C1=CC(=C2OCCN2Cc2ccccc2)c2ccccc21
CCCOCC(=O)Sc1nc2scc(-c3ccc(OC)cc3)c2c(=O)n1C
COc1cc(COCc2cn(-c3cccc(C(F)(F)F)c3)nn2)cc(OC)c1OC
O=C1C2C(C(=O)N1c1ccc(Cl)c(Cl)c1)C1(Cl)C(Cl)C2(Cl)C1(Cl)Cl
NCCc1csc(-c2nnc(-c3ccccc3Cl)s2)n1
C[N+]1(CCCC=C(c2ccccc2)c2ccc(C(=O)OCCCCCCCCOCCCCCC(=O)C3CC3C(=O)O)cc2)CCCCC1
COc1ccc(OC)c(CC(=O)C2(C)CCN2C(=O)NS(=O)(=O)c2cccc(C#N)c2)c1
CC(=O)Oc1ccc(C=CC(=O)OCCOc2c(C)cccc2C)cc1
CCOC(=O)N1CCN(C(=O)c2cc(C3CCCCN3S(=O)(=O)Cc3ccccc3)on2)CC1
O=C1NC(=O)N(Cc2ccccc2)C(=O)C1=CNC1CC1
CC(=NNC=Cc1ccc(Br)cc1)c1cccc(Cl)c1
Cn1c(SCc2ccccc2)nc2cc(Cl)ccc2c1=O
CN(C)CC(=O)OC12CCCCC1(S(=O)(=O)c1ccc(Cl)cc1)c1c(F)ccc(F)c1OC2
COc1ccccc1C=CC(=O)N1Cc2c(I)cccc2C1C(=O)NCC1CCCCC1
Cc1c(Cl)nc(Cl)nc1NS(=O)(=O)c1ccc(Br)cc1
O=C(CNC(=O)c1ccc(Cl)cc1)OC1(c2ccccc2)CCCC1
COc1cccc(-c2nc(N)ncc2C(=O)c2ccccc2)c1
Cc1cccc(-c2nc(CN(C)Cc3ccoc3)co2)c1
O=S(=O)(Nc1nccs1)c1cccc(-c2cnc(C3CC3)o2)c1
Cc1cc(C)cc(C2COc3c(cccc3NC(C)(C)C(C)C)N2)c1
NC(=O)c1ccccc1Nc1ccc2c3c(cccc13)C(=O)C2
CC(O)(CCC(=O)O)CC(=O)Nc1cccc(C(C)(C)C)c1
CC(CN1CCN(c2ccccc2)CC1)OC(=O)c1ccccc1Cl
COc1ccc(C2c3c([nH]c4ccccc34)C(c3ccc4c(c3)OCCO4)N3CCCC23)cc1
CCc1ccccc1NN1CCC2CN(S(=O)(=O)c3cccs3)Cc3cc(S(=O)(=O)C(C)=O)cc(c32)C1
Cc1ccc(N(C(=O)COc2ccccc2)C(C(=O)NC2CCCC2)c2ccncc2)cc1
CCOC(=O)C1=C(C)NC(c2ccc(-n3c(C(F)(F)F)nc4cnccc43)cc2)=C(C(=O)Cc2ccc(C(F)(F)F)nc2)C1c1ccccc1Cl
CN(c1ncc(C(F)(F)F)cc1Cl)S(C)(=O)=O
CC(C)CC(NC(=O)C(O)Cc1ccc(O)cc1)C(=O)N1C(C(=O)NCCCCCC(=O)O)CC2CCCCC21
Cc1ccc(C(=O)Nc2ncc([N+](=O)[O-])s2)cc1
COc1cc(C=NNC(=O)c2ccccc2[N+](=O)[O-])ccc1O
O=C1C2Cc3nc4cc(O)ccc4cc3CN2C(=O)N1Cc1ccccc1
O=C(NC(Cc1ccccc1)C(O)C[N+]1([O-])CCOCC1)C1CCCCC1
CC(=O)Nc1ccc(C[n+]2ccn(C)c2)cc1
O=C1CSC(c2cc3ccccc3n2CCSCCc2ccccc2)N1Cc1ccc(Cl)cc1
CC1CCC2(OC1)OC1CC3C4CC=C5CC(O)CC(OC6OC(CO)C(O)C(O)C6O)C5(C)C4CCC3(C)C1(O)C2C
O=C(O)C1=Cc2ccc(O)cc2OC1c1ccccc1
CC1(C)CC(=O)CC(=NNC(=O)CNc2ccc([N+](=O)[O-])cc2)C1
O=C(c1cnc2cc(-c3ccccc3)nn2c1C1CC1)N1CCNCC1
Cc1ccc(N2CCN(C(=O)Nc3cc(N)ccc3O)CC2)c(C)c1
CNCc1ccc(Oc2ccc(C)nc2)cc1
CCOC(=O)N1C(CC(=O)Oc2cc3c(cc2OC)C(=O)N2CC(F)CC2C=N3)CSCCS1(=O)=O
N=C(N)N1CCC(=C2c3ccccc3C(N3CCNCC3)c3ccccc32)CC1
CCCCS(=O)(=O)c1ccc(ON2CN(C)C3(CCN(C)CC3)C2=O)cc1
O=C(Nc1ccc(S(=O)(=O)N2CCCCC2)cc1)C(O)=CC(=O)c1ccc([N+](=O)[O-])cc1
O=C(NCC#Cc1ccc2ncc3c(c2c1)n(CC1CC1)c(=O)n3C1C2CC3CC1CC(O)(C3)C2)c1cccnc1
CCOC(=O)c1c(N2C(=O)CC(Cc3ccccc3)C2=O)sc2c1CCC2
CN(Cc1ccccc1)C1C=CC23CCN(CC4CC4)C(Cc4ccc(O)cc42)C3C1
CN(C(CNC(=O)c1ccc(Sc2nccn2C)c([N+](=O)[O-])c1)c1ccccc1)S(=O)(=O)c1ccc(N)cc1
Cc1ccc(CCC(=O)N2c3ccccc3Sc3ccc(C(F)(F)F)cc32)cc1
Cc1cc(NC(=O)c2cc([N+](=O)[O-])c(N3CCOCC3)nc2Cl)ccc1Cl
COc1cc2c(N3CCN(C(=O)Nc4cccc(F)c4)CC3)ncnc2c(OC)c1OC
CCOc1ncccc1C(N=O)n1ccnc1C
O=C(Cc1ccc(OC(F)(F)F)cc1)NCCC1CCCCC1
Cc1ccc(N2CCN(C(=O)CCCC(=O)c3ccc(F)cc3)CC2)c(C)c1
CS(=O)(=O)NN1CCC(C(=O)c2ccn3ncnc3c2)CC1
Cc1ncc([N+](=O)[O-])n1CC(O)COc1ccccc1-c1ccncc1
Cc1cccc(C)c1OS(=O)(=O)NCC(=O)NC(=O)C(CC(C)C)OC1COC(OC(=O)CN)CC1[N-][N+]#N
O=C1NC(=S)N(Cc2ccco2)C(=O)C1=CC=Cc1ccco1
NC(Cc1c[nH]cn1)C(=O)NC(CC1CCCCC1)C(=O)NC(Cc1c[nH]cn1)C(=O)NC(Cc1cnc[nH]1)C(=O)NC(Cc1c[nH]cn1)C(=O)O
Cn1cc(CCNC(=O)c2cccnc2Oc2ccc(Nc3ccccn3)cc2)c2ccccc21
CC(C)n1nc(NCCO)cc1-c1cnc2cc(N(CCO)C(=O)c3ccccc3)ccn12
COc1cc(C=C2C(=O)NC(=S)NC2=O)ccc1OCC(=O)NC(=O)Nc1ccc(F)c(C(F)(F)F)c1
CC(=O)Nc1sc2c(c1C(=O)c1cccc(C(F)(F)F)c1)CN(C(C)=O)C2
CSc1ccc(C=CCN2CCC(C(O)(c3ccc(F)cc3)c3ccc(F)cc3)CC2)cc1
CN1CCN(CC(=O)NN=CC=Cc2ccccc2)CC1
CCCCCC1(C(C)=O)N=C(c2ccccc2)C(=O)N1C(=O)C=Cc1ccc(OC)c(OC(C)C)c1
O=C(COCCC(=O)C1CCCCC1)NCc1ccc(F)cc1
O=C1C2=C(SCCS2)C(=O)N1C1CN2CCC1CC2
CC(NC(C)(C)CC(C)(C)C)C1CC2(C)C=CC1(C)O2
O=[N+]([O-])c1cccc(OCc2nc(-c3ccccc3O)no2)c1
COc1ccc(C=CC(=O)N2CCN(S(=O)(=O)c3ccc(C)c(C(=O)N4CCN(c5cccc(OC)c5)CC4)c3)CC2)cc1
CCC1OC(=O)C2C3CCC(O3)C12
CCCC(=O)OCC(C)C1(O)CCC2(O)C3(C)CCC4C(C)(C)C(=O)CCC4(C)C3CC(OC(=O)c3ccc(OC)cc3)C12C
CCOCC(=O)NN1CCC(c2ccc3c(ccn3CCC(=O)CN3CCC(C(C)C)CC3)c2)CC1
CC1C(C(=O)O)Oc2ccc(N(C)c3ccc([N+](=O)[O-])cc3)cc2C1c1ccc2ccccc2c1
Cc1ccc(OC(=O)c2[nH]c3cc(O)ccc3c2-c2ccc(O)cc2)cc1
Cc1cc(Br)cc2cc(C(=O)NC(C)(C)CC(C)(C)C)c(=O)oc12
O=C(O)c1cc(Cl)cc(-c2ccc(I)cc2)n1
CCOC(=O)c1ccc(NC2=NC(=O)C(=Cc3cccn3C)S2)cc1
O=C1Nc2ccccc2C1=C(c1ccccc1)c1ccccc1
CCOC(=O)c1ccc(CN(C)Cc2coc(-c3ccccc3F)n2)cc1
C1=C(c2ccccc2)CN(Cc2ccc(-c3ccccc3)cc2)CC1
CSc1nc2c(N)ncnc2[nH]1
CCOC(=O)C1=C(C(=O)OCC)C2N(Cc3ccccc3)c3ccccc3C23CC(C(=O)OC)N(S(=O)(=O)c2ccc(OC)cc2)C3=N1
Cc1c(Oc2ccccc2F)c(OC(C)C)nn1-c1ncc(C2CCNCC2)cc1F
CCOC(=O)SC(=S)N1CCN(Cc2ccccc2)CC1
CCCCc1ccc(-c2ccc(COc3ccc(OC)cc3CCC(=O)O)o2)cc1
CC1=NCCc2cc(OCCCc3ccccc3)c(OCCCCCCCOc3ccccc3)cc21
Cn1cc(CN2CC3COCC4(CCN(Cc5ccoc5)C4)C3C2)cn1
O=C(Nc1ccc(Cl)cc1)c1csnn1
COc1ccc(C(=O)Nc2ccnc(-c3ccncc3)n2)cc1
CCOC(=O)C(C#N)C=C1C(=O)[C-]2CCN1CC2
CCOC(=O)c1cnc(Sc2ccc(Cl)cc2)nc1O
CC(=O)c1cc(C=CS(=O)(=O)CS(=O)(=O)C=Cc2cc(C(C)=O)c(C(C)=O)c(C(C)=O)c2)cc(C(C)=O)c1C(C)=O
CCCN(CCC)c1ccc2c(OC)nnc(Nc3cccc(Cl)c3)c2c1
O=C(COC(Cc1ccccc1)C(=O)NC(=O)c1ccco1)c1ccccc1
O=C(c1ccccc1)c1c(-c2ccccc2)ncn(Cc2ccccc2F)c1=O
O=C(O)C(Cc1ccccc1)NS(=O)(=O)c1ccc2c(c1)CCN2C(=O)Nc1cc(-c2ccccc2)[nH]n1
COCC1CC2(CCN(C(C)=O)C2)CN1S(=O)(=O)c1ccccc1F
N=C1SC(=Cc2c[nH]nc2-c2ccccc2)C(=O)N1Cc1ccco1
CCOC(=O)C1=C(CSc2ccccc2)NC(=O)NC1c1ccc(F)cc1
CN(C)CCn1ccc2cc(NC(=O)c3ccc(-c4cc(F)ccc4C(=O)O)cc3)ccc21
CN(C)CCCNC(=O)c1ccc(NC(=O)Nc2ccc(S(N)(=O)=O)cc2)cc1
CC(C(=O)N1CCCOC1)N1CCN(S(=O)(=O)Cc2ccccc2)CC1
CC1=C(C)C(=NNC(=O)NC(=O)Nc2ccccc2)C(C(C)C)CC1
CN1CCC2(CSSS2)NC1=O
NCC(=O)NC(=O)CNCc1c2ccccc2c(C=NO)c2ccccc12
CCCCCCCCCCCCCCCCCCCCOP(=O)(O)OC(CNCCCCCCCCCCCC)COC1OC(CO)C(O)C(O)C1O
CCCCN1CCc2cc(OC)c(O)c3c2-c2cccc(OC)c2CCC31
COc1cc2cc(C(c3nnnn3C3CCC(C)CC3)N3CCN(c4ccccc4)CC3)c(=O)[nH]c2cc1OC
CONc1cc(Cl)ccc1C(=O)S(=O)(=O)c1cccc(Cl)c1
CC(=O)Nc1cccc(-c2ccncc2)c1
CN(c1ccccc1Nc1nc(Nc2ccc3cc[nH]c3c2)ncc1Cl)S(C)(=O)=O
CCC1CC[N+]2(CCCC2)C1
Cc1ccc(Cl)cc1NCc1ccc(C(=O)N2C(=O)C3C4CCC(C4)C3C2=O)cc1
COc1cc(C(C)=O)ccc1OCc1nc2c(c(=O)n(-c3cc(Cl)cc(Cl)c3)c(=O)n2C)n1C
CC(Oc1ccccc1)C(=O)OC(=O)CN1CC2CCCC(C2)C1
Cc1cc(=O)nc(SC(=O)CNc2cc(Cl)ccn2)[nH]1
CC(=O)OC1CC2C(CCC3C4CC(C)C(=O)C4(C)CCC13C)C2(C)C
Cn1c(=O)c2[nH]ccc2n(CC(=O)Nc2cc(F)c(F)cc2F)c1=O
Cc1csc(=O)n1CCC(=O)S(=O)(=O)c1ccc(NN2CCCC2)cc1
CCCCOC1(C(=O)O)CC(=O)C=C(F)C1(O)c1ccc(COC(=O)CCC)cc1
COc1cc(C=CC(=O)Nc2ccc(-c3nc4ccccc4[nH]3)cc2F)cc(F)c1NS(N)(=O)=O
CCN(CC)C(C(=O)N1CCN(c2ncccn2)CC1)c1ccccc1
Cc1ccccc1Oc1c(C=O)c(O)c2c(=O)c3cc(C)c4ccoc4c3oc2c1C
CSc1ccc(CN2CCC(OCc3ccccn3)CC2)cc1
CC12CCC3C(CCC4CC(O)C5(O)CC(CCCc6ccccn6)C(O)CC5(C)C43)C1C(O)CC2=O
CCCONc1ccc(C(=O)CC(=O)SC(C)=O)cc1
CCCC(=O)Nc1ccc(Sc2ccc(OC)c(OC)c2)cc1
Cc1cccc2oc(=O)c3cc(SCC(=O)NC4CCCCC4)ccc3c12
CCC1(CC)Cc2c(-c3ccc(NC(=O)N(C)C)c(F)c3)ccnc2O1
COc1cc(-c2coc3cc(O)cc(OC)c3c2=O)cc(OC)c1OC
O=C(CNS(=O)(=O)c1ccccc1)Nc1cccc(S(=O)(=O)Nc2ccccc2)c1
CCOC(=O)C(C)C(=O)C=C(O)CC1C(C)(O)CCC2C(C)(C)CCCC21C
CN(C)S(=O)(=O)n1cc(C(=O)O)c(=O)c2cc(F)ccc21
CCN1C(=O)C(=C2SC(=S)N(NC(=O)c3ccc(Cl)cc3)C2=O)C(=O)N(CC)C1=O
O=C(Nc1ncccn1)C1CC(=O)N(c2ccc(F)cc2)C1
O=C(NS(=O)(=O)N1CCOCC1)c1cc([N+](=O)[O-])cc2c1OCO2
CC1(C)Cc2c(C(=O)NCC3CCCO3)cc3c4c(c(=O)[nH]c3c2CO1)CCC(=O)N4CC1CC1
c1cnc(C2CCCN2)nc1
O=C(C(=O)c1ccccc1NNCC1CCCO1)c1cnccn1
CCCCc1cc(=O)oc2c1c1c(c3oc4c(c32)CCCC4)C=CC(C)(C)O1
CCc1cccc(Oc2ccc3c(c2)c(C=C2C(=O)Nc4ccccc42)cn3C)c1
NCCc1n[nH]c(-c2ccc(-c3ccccn3)c(F)c2)n1
CC1CC(c2ccncc2NC(=O)Cn2ccc(=O)n(C)c2=O)CC(C)C1S(N)(=O)=O
COc1ccc(NC(=O)c2nnn(CC(=O)Nc3ccc(C)c(C)c3)c2N)cc1
CN(Cc1ccccc1-c1cccc(F)c1)CC1(O)CCCN2CCCCC21
Cc1[nH]c2cc(-c3ccccc3)nn2c(=O)c1C(=O)c1ccc(Cl)cc1
CC(C)C(=O)NC(c1ccccc1)N1CCC2(CC1)OCc1ccccc12
CC1(C)CC(NC(=S)NCCn2ccnc2)c2cc(F)ccc2O1
O=C(COc1ccc(Br)cc1)NCCN1CCOCC1
O=C(Nc1ccc(-n2ccccc2=O)cc1F)c1cccc([N+](=O)[O-])c1
CC(=O)c1ccc(N2CC3(CCN(CCO)CC3)OCC2=O)cc1
Cc1ccc(S(=O)(=O)N2CCN(Nc3ccc(C(=O)C(=O)C4CC4)cc3)CC2)cc1
CC1(C(F)(F)F)CN(C(=O)c2cccc([N+](=O)[O-])c2)CCO1
O=S(=O)(Nc1cccc(Br)c1)c1ccc2c(c1)OCCO2
OCC1OC(Oc2ccc3c(c2)CCc2c-3[nH]c3ccccc23)C(O)C(O)C1O
COc1ccc2c(c1)C1COCC1C=C2
O=C(Nc1cnc(Oc2ccc(F)cc2)c(Cl)c1)c1ccncc1
CC(CCCN(C)C)Cc1cccc(ONCC(O)c2cc(O)cc3c2OCC(=O)N3)c1
COc1ccc2cc(CN(CCc3ccccc3)C(=O)Nc3ccccc3)c(=O)[nH]c2c1
CC(CCNC(=O)CCC(=O)NCCC1CCCCC1)NCC(O)c1ccc(O)c(O)c1
O=C(CN(C(=O)c1ccco1)c1ccc(Cl)cc1)NN1CCC(S(=O)(=O)c2ccc3c(c2)OCCO3)CC1
CCOC(=O)C1(Cc2ccc(C(F)(F)F)cc2)CCN(C(=O)c2cnn(C)c2C)CC1
Cn1c(=O)n(C2CCC(CN3CCC(c4cc(-c5cccc(C#N)c5)n[nH]4)CC3)CC2)c2c3cc[nH]c3ncc21
CC(=O)Oc1ccc(NC(=O)c2ccco2)cc1NN1CCC(Cc2ccccc2)CC1
Cc1cc(=O)oc2cc(OCC(=O)NCc3ccccc3Cl)ccc12
O=C1C2Cc3ccccc3C2N(C(=O)c2ccc(F)cc2)N1CCN1CCCC1
COc1cc(O)cc(C)c1CCCCCOc1cc(N)nc(N)n1
CC(C)CN(CC(C)C)C(=O)c1cccc(C(=O)NCC(=O)C(Cc2ccccc2)NS(=O)(=O)c2cccc3ccccc23)c1
Cc1ccc(-c2cc3nc(NCc4ccco4)c(C#N)c(N)n3n2)cc1
O=C(O)Cc1nc(-c2ccccc2)oc1-c1cccs1
Cc1cc(NC(=O)CSc2nnc(C3CC3)n2-c2ccc(Cl)cc2)no1
CCc1ccc(NC(=O)N2CCC(S(=O)(=O)c3c(C)noc3C=Cc3ccco3)CC2)cc1
CCN(CC)CCNN1C(=O)c2ccccc2C1(Cc1ccc(C#N)cc1)c1ccccc1
NC(=O)CNc1ncnc2ccc(N3CCC(O)C3)cc12
COC(=O)Cc1c(ON2CCN(CCO)CC2)ccc2c(=O)cc(-c3ccccc3)oc12
CCC(=O)N1CSCC1C(=O)NC1CCCCCCCC1
COc1ccc(C=Nn2c(C)nnc2-c2ccccc2)c2ccccc12
COc1cc(C=CC2C(CO)C(=O)OC2c2cc(OC)c(O)c(OC)c2)ccc1O
CN(C)C(=O)N1CC(O)C(F)(F)C1c1ccccc1
CCOC(=O)N1CCC(N2CCSc3ccc(C(=O)Cc4ccc(C)cc4)cc32)CC1
COC(=O)CN(c1cc(OCc2ccccc2)cc([N+](=O)[O-])c1)S(C)(=O)=O
COc1ccccc1-c1ccc(C2C3CCN(C)CC32)cc1
Cc1cc(C)c2c(c1)COC(C)(C(=O)NCc1cccc(C(F)(F)F)c1)C2
COc1ccc(CNC(=O)Cn2ncc3c4ccccc4nc-3c2O)cc1OC
COC(C)C(=O)NC(=O)C(N)C=CC(C)=Cc1ccccc1
Cn1cc(-c2cc3c4n(c(O)nc-3nc2=O)CCC4)c2cc(O)ccc21
Fc1ccc(C(CCCCCCN2CCC(c3ccccc3)CC2)c2ccc(F)cc2)cc1
CC1(O)CC(=O)OC(COP(=O)(O)OP(=O)(O)O)C1
CCN1C(=O)NC(C(=O)CNc2ccc(C#N)cc2NC(C)C)(c2ccc(Br)cc2)C1=O
O=C(O)CCCC=CCC1C2CCC(O2)C1C=CC(O)COc1cccnc1
CCC(=O)Nc1cc(C)oc1C(=O)O
CCNCc1noc(C(=O)Sc2ccccc2)c1C(F)(F)F
Clc1cnc(N2CCN3CCCC3C2)nc1
COc1ccc(C=NNC2=C(C(=O)c3ccccc3)S(=O)(=O)c3ccccc32)cc1
CCOC(=O)C1=C2CCCCC23C=CC1(O)C(C(=O)OCC)C3CCSc1nnc(-c2ccc(C)cc2)o1
ON=C(C(=NC1CCCCC1)c1ccc(F)cc1)C(c1ccccc1)c1ccccc1
CCCCCCCCCCCCCCOC(=O)c1ccc(O)cc1
Cc1ccc(S(=O)(=O)N=C2N=CC(CC(C)(C)C)S2)cc1
COc1cc(NC(=O)CCCCC(=O)OC23CC4CC(CC(C4)C2)C3)cc(C(=O)O)c1
CC(C)CCC(=O)Nc1ccc(C2c3ccc(N(C)C)cc3OC(=N)C2C#N)cc1
CN1C(=O)C(C(=O)O)Cc2ccccc21
COc1ccc(-c2ccc(CN3C(=O)C4C5C=CC(C5)C4C3=O)cc2)cc1
COC(=O)OC12CC3(C)C(OC(C)=O)CCC(C)C3C13OC(COC(=O)OC(C)OC(=O)c1ccccc1)C(C)(C)C23
O=C(CN1CCNC(=O)C1S(=O)(=O)c1ccccc1)NCCc1ccccc1
Cn1c(SC2CCN(C3CCOCC3)C2)nnc1-c1ccccc1
CC1(C)N=C(N)N=C(N)N1c1ccc(C(=O)NC(CC(=O)O)c2ccccc2)cc1Cl
O=C(C=Cc1ccccc1)Nc1c(-c2ccc3ccccc3c2)nc2ccccn12
Cc1cc(C)c2oc(-c3ccc(C)c(NC(=O)C(C)C)c3)nc2c1
COc1ccc(C2=NNC(=O)C2(C)C)cc1
CC(C)C(NC(=O)OCc1ccccc1)C(=O)N1CCC(c2ccc(C(=O)N(CC(N)=O)c3ccccc3)cc2)C1C(=O)NC(C(=O)C(F)(F)F)C(C)C
O=C(Nc1ccc(O)cc1)c1ccccc1Cl
CC(C)=C(C)CC(O)CC=CCO
O=C1NC2(CCCc3ccccc32)C(=O)N1CCCC1CCN(Cc2ccccc2)CC1
CC12CCCN1C(c1ccc(C#N)cc1)C1C(=O)N(Cc3ccc(F)cc3)C(=O)C12
S=C(NCCCN1CCOCC1)Nc1ccc2ccccc2c1
CC1CC(=O)C=C(NCc2ccc(Cl)cc2)C1
CC(NC(=O)c1ccccc1NC(=O)c1ccccc1[N+](=O)[O-])c1ccc(F)cc1
CCOC(=O)C(=O)N1C2CCCCC1CC1(CC1)C2
C=c1[nH]c2ccccc2c1=C(O)C(=O)Nc1ccc(S(=O)(=O)N2CCCC2)cc1
COc1ccc(-c2oc3ccccc3c2-c2ccc(OCCN3CCCC3)cc2)cc1
O=[N+]([O-])c1cccc(-c2nnc(SCC3CCCO3)o2)c1
CCCCCCOc1cc(-n2cnnc2)ccc1N
CON1C2CCC1C(C(=O)C(=O)NCc1ccccc1F)=C(c1ccccc1OCc1ccccc1)C2
S=C1N(Cc2ccccc2)CCN1c1ccccc1
O=S(=O)(c1ccc(Cl)s1)C1CCN(N2CCCCC2)CC1
COC(C)c1cnc2[nH]ncc2c1C(=O)C=Cc1ccc(O)cc1
O=C(C1CCN(c2nn3cc(-c4ccc(Cl)cc4)nc3s2)CC1)N1CCCC1
CN(CCCOc1ccc2oc(=O)c3cc4c(nc3c2c1)CCCC4)CCN(C)C1CCCCC1
O=C1CCCN1CCCN1CCC(CO)(CCOS(=O)(=O)c2ccccc2)CC1
NCCNOc1ccc(CC(=O)N2CCC(CCCc3ccccc3)CC2)cc1
COc1ccc(C=Cc2ccccc2)cc1C(=O)O
CCCCCCn1nc(C(=O)Nc2ccc(N3CCOCC3)cc2)c2cnc3nc(N(C)C)sc3c21
O=C(O)C(F)=Cc1cn(-c2cc(Cl)c(Cl)cc2Oc2ccc(S(=O)(=O)N3CCCC3)cc2Cl)nn1
CCC(C)(C)ON=C1C2CCn3c(nc4ccc(Cl)cc4c3=O)C2=NN1c1ccc(Cl)cc1
O=C(NCc1cccs1)C1=CCNCC1
CONc1cc(OC)c(OC)cc1C(=O)CC(=O)N1CCCCCC1
COc1ccc(C2=Nc3ccccc3N(C(=O)c3cccc(C)c3)C2C(=O)O)cc1
CC(NC(=O)C(N)Cc1c[nH]cn1)C(=O)NC(=O)C(Cc1c[nH]c2ccccc12)NC(Cc1ccccc1)C(=O)O
O=C(NCCC1=CCCCC1)C(=O)NCN1CCCOC1S(=O)(=O)c1cccs1
CCCCCCOc1c(OC)cc(CC(C)C)cc1OC
Cc1ccc(-c2c(NCCOc3ncc(Cl)cn3)ncnc2OS(=O)(=O)c2ccc(C(C)(C)C)cc2)cc1
CC(=O)Nc1ccc2cc(-c3ccc4c(c3)CNCC4)[nH]c2c1
O=S1(=O)c2ccccc2C(Nc2ccccc2)c2ccccc21
CCCCCCCCCCCCCCCC(=O)OCC(COC(=O)CCCC[N+](C)(C)C)OC(=O)c1ccc(N(C)C)cc1
CN1CCC(C(=O)N2CCC(n3c(=O)[nH]c4ncc(-c5ccc(Cl)cc5)nc43)CC2)CC1
Cc1cnc(C)c(CCNC(=S)NCc2ccc(NS(C)(=O)=O)cc2)c1
CN(C)CCOc1ccncc1
O=C(Nc1ccccc1)N(Cc1ccccc1)N1CCC(Cc2nnn(-c3ccccc3)c2-c2ccccc2)CC1
CC(C)CCn1nnnc1C(c1ccccc1)N1CCN(C(=O)c2ccco2)CC1
CS(=O)(=O)OCCNc1ccnc2cc(Cl)ccc12
CCCCCc1ccc(C(=O)CSc2nc3cc(OC)ccc3[nH]2)cc1
Cc1ccc(S(=O)(=O)C2OCCCN2CNC(=O)C(=O)NCCc2ccccc2)cc1
CCN1C(=O)C2CCC3C(=NOC(C)Sc4nnc(C)s4)CC(O)C(O)C3C2C1=O
CCC(=O)N1CC(Oc2ccc(NC(=O)C3=NNC(=O)CC3)cc2)CC1C(=O)NCCc1ccccc1
CC(=O)c1c(NC(=O)c2cccc(S(=O)(=O)N(C)C)c2)sc2c1CCC2
c1cncc(COc2nn3c(-c4ccco4)nnc3c3c2C2CCC3CC2)c1
O=C(NCCCn1ccnc1)Nc1ccc(Br)cc1
COCCCNCC(=O)SCc1cccc2ccccc12
Cc1cc(C)cc(S(=O)(=O)c2c(C(=O)NC(C)c3ccccc3)[nH]c3ccc(Cl)cc23)c1
N#CCCN(CC(=O)Nc1cccc(C(F)(F)F)c1)C(=O)c1ccc(S(=O)(=O)N2CCCC2)cc1
CC1(C)CC(=O)c2c(n(-c3ccc(F)cc3)c3ccc(OCC(O)CN4CCCCC4)cc23)C1
Cc1c(Sc2ccccc2)n(COC2CCCC2)c(=O)[nH]c1=O
O=C1OC(C=Cc2ccc(O)cc2)=NC1=Cc1ccc(O)cc1
CCCCCCCCCCC(O)c1ccc(CC(=O)O)cc1
O=C(O)C=C1CCn2c1nc1ccccc1c2=O
COC1=Cc2cccc3cccc(c23)C1=O
CCCn1c(=O)c2nc(-c3ccc(OCc4ccc([N+](=O)[O-])cc4)cc3)[nH]c2n(CCC)c1=O
O=C(O)CSC(CC(=O)O)C(=O)O
O=C1CNC(=O)CNC(=O)C2CCCN2C(=O)CNC(=O)C2CCCN2C(=O)C2CCCN2C(=O)CNC(=O)CN1
Cc1nc2cccnc2n1-c1ccc(S(=O)(=O)N(C)C)cc1
CNc1ccc(NCc2ccc(Cl)cc2Cl)nn1
O=C(O)c1ccc(C=NNC(=O)C2COc3ccccc3O2)c(O)c1
O=C(CCCc1ccccc1)c1nc(-c2nc3ccccc3o2)cs1
N#CC1CN(C(N)=O)CC1c1ccccc1
CCC(=O)c1ccc(OC)c(O)c1
NS(=O)(=O)c1ccc(-c2nc3c(c(CO)c2-c2ccccc2)NC(NCc2ccc4c(c2)OCO4)=NC3C(F)(F)F)cc1
CCn1c(=O)cc(OC(=O)CNc2nccs2)c2ccccc21
CCCS(=O)(=O)NCc1ccc(-n2cncn2)cc1C
O=C(c1ccc(Cl)cc1)N1CCC(Cc2cc3c([N+](=O)[O-])cccc3[nH]2)CC1
O=C(CCS(=O)(=O)c1cccc2nsnc12)N1CCN(c2ccccc2)CC1
Cn1cnc(S(=O)(=O)N2CCC(C(=O)Nc3ccccc3C(F)(F)F)CC2)c1
O=c1[nH]c(=S)[nH]c2cccnc12
O=C(NCc1cccc(C(F)(F)F)c1)N1CCCC1S(=O)(=O)c1cccc2nsnc12
COc1cccc2c1N(C)CCC2C
Cc1ccc(OCCCC(=O)n2ccnc2SCC(=O)Nc2ccc3c(c2)OCO3)cc1
COc1ccc(C=C2CCCC3C2=NC(N)=C(C#N)C3c2c(OC)cccc2OC)cc1
CCC(C)(C)C(=O)C(=O)N1C(=O)C2(Cc3ccccc3)CC1CN2C(C)=O
Cc1cccc(Cl)c1NC(=O)c1ccc2[nH]c(-c3c[nH]c4ccccc34)nc2c1
NC1(C(=O)O)CC1
CSc1ncc(CCCC(=O)NCc2ccccc2Cl)cn1
Cc1cn(CCCC(=O)NCc2ccco2)c(=O)[nH]c1=O
C=CCN(C)CCCOc1ccc2oc3ccccc3c(=O)c2c1
O=C(N1CCC2(CC1)C(=O)NCCN2CC1CCCCC1)C12CC3CC(CC(C3)C1)C2
COc1ccc(-c2ccccc2C=C2C(=O)NC(=O)NC2=O)cc1
CCCCC1CCN(N2CCN(c3ccc(Br)c(C)c3)CC2)CC1
COC1OCC2C(OS(=O)(=O)O)OC(OC3OC(CO)C(OS(=O)(=O)O)C3O)C12
CC(C)CC(NC(=O)OCc1ccccc1)C(=O)NC(Cc1ccccc1)C(=O)C(=O)O
COc1ccc(-n2nnnc2SC(=O)CNCC2CCCO2)cc1
Cn1c(C(=O)N2CCCC(Oc3ccn(-c4cccc(CN5CCSCC5)c4)c(=O)c3)C2)csc1=O
COc1ccc2[nH]c3c(C)c4ccnc(C[N+](=O)[O-])c4cc3c2c1
O=P(O)(O)C(F)(F)P(=O)(O)OCC1C=CC(n2cnc3c(N4CCOCC4)ncnc32)O1
Cc1ccc(-c2nc3ccccc3[nH]2)cc1NCC(=O)Oc1ccccc1
CN(C(=O)CNCc1ccco1)S(=O)(=O)c1ccc(Cl)cc1
CC(C)C(=O)Nc1cccc(-c2ccc3nc(NC(=O)Nc4cc(C(C)(C)C)on4)[nH]c3c2)c1
COc1ccccc1CCNC(=O)Cn1c(=O)n(Cc2nc(C)c[nH]2)c(=O)c2ccccc21
CCOc1ccc(NC(=O)CSc2nnc(C)n2C)cc1
Cc1ccc(CNCc2cccnc2N2CCOCC2)s1
COc1ccc(CCNC(=O)c2cc(C(=O)CCCCCC(=O)O)c[nH]2)cc1OC
NC(=O)NC(=S)Nc1ccc(OCc2cccc([N+](=O)[O-])c2)cc1
Cc1cccc(-c2nnc(CN(C)C(C)c3ccccc3)o2)c1
CCONc1sc2c(c1C(=O)C(=O)CC(=O)Nc1ccc(C)cc1C)CC(c1ccc(OC)cc1)NC2
N#Cc1ccc2cc(-c3ccc(OCCCCN4CCC(O)CC4)cc3)oc2c1
Cc1cccc(-c2oc3[nH]cnc(=O)c3c2-c2cccc3c(C)cccc23)c1
CCc1nc(C2CCCN2C(=O)c2ccnn2C)no1
CCS(=O)(=O)Oc1ccc(NCC(N)=O)cc1
COc1ccccc1CNC(=O)C1CCN(S(=O)(=O)c2c(C)noc2C=Cc2cccs2)CC1
CC(C)c1ccc(C2NC(c3ccc(C(C)C)cc3)C3C(=NO)C2C(c2ccc(C(C)C)cc2)NC3c2ccc(C(C)C)cc2)cc1
O=C(c1cccnc1)N1CCC2(CC1)CCN(Cc1ccsc1)C2=O
CN1CC23C=CC(O2)C(C(=O)O)(C(=O)O)C3C1C(=O)O
Cc1ccsc1CN1CCC2(CCC(O)CC2)C(O)C1
Cc1cc(C)c(NS(=O)(=O)c2nc(-c3sc4ccccc4c3C)cn2C)c(C)c1
CC=C1C2C=C(C)CC1(N)c1cn[nH]c1C2
CS(=O)(=O)N1CC2NC(C1)C2c1ccc(C=Cc2cccc(CO)c2)cc1
Cc1c(C=Cc2ccc(CC(=O)O)cc2)c2ccccc2n1C(=O)c1ccc(Cl)cc1
O=C1Cc2cc(-c3cc4[nH]cnc(=O)c4[nH]3)ccc2N1
CC(=O)OC1CCC2(C)C3CCC4C(C)(C)C(C(O)CCC(=O)O)CCC45CC35CCC12C
CN(C)Nc1nc(-c2ccnc(CC(=O)CC(N)=O)c2)cc2ncn(C)c(=O)c12
Cc1nn(-c2ncnc3c(C(=O)C(=O)N4CCN(Cc5ccccc5)C(C)C4)c[nH]c23)c(=O)n1C
Fc1ccc(Cn2c(NN3CCC(CCc4ccnc5ccc(F)cc45)CC3)nc3ccccc32)cc1
CC1COCCN1c1nc(N2CCOCC2C)c2ccc(-c3ccc(C(=O)N4CCN(C)CC4)cc3)nc2n1
CCCCC(NC(=O)C(NC(=O)C(CCCC)NC(=O)C(CC(C)C)NC(=O)Cc1ccccc1)C(C)CC)C(=O)O
CC(=O)c1cnc2nc(SC3CCCC3)nn2c1C
COC(=O)C1(C)C(C=C2COCC2=Cc2ccc(S(=O)(=O)c3ccccc3F)cc2)C1CN1CCCC1
O=C(O)CCC(=O)SCC(=O)c1ccccc1
COCCCNc1nc(N2CC3CC(C2)c2cccc(=O)n2C3)nc2c1ncn2C(C)C
CC(C)Cn1c2c(c(C(F)(F)F)c(C#N)c1=O)C1CCN2C1
COC(C)=O
CC1=CC2(C)C3=CC(=O)C(C)(C=Cc4ccoc4)C3(C)C(O)CC2C(C)(C)C1=O
O=CC=Cc1ccc(O)cc1
CCc1ccc(NS(=O)(=O)c2cc(C(=O)NCCCN3CCOCC3)n(C)c2)cc1
COc1ccc2c(c1)C(=O)N(Cc1n[nH]c(=O)[nH]1)CC2
CC(C)c1nc2ccc(NC(=O)CCc3ccc4c(c3)OCCO4)cc2o1
S=C(NC1CCCCCC1)NC1CC2CCC1C2
COc1cc(C)ccc1OC(=O)CNc1ccncc1
Cc1ccc(C(=NO)C(O)(c2ccc(C)cc2)c2ccc(C)cc2)cc1
COc1ccc(C=C2SC(=S)N(c3ccc(C(=O)O)cc3)C2=O)cc1
COc1ccc(-c2cccc(COC3COc4nc([N+](=O)[O-])cn4C3)c2)nc1
CCC1(O)CC(C(=O)NCc2ccccc2)N(C(=O)c2ccccc2C(=O)c2ccccc2)C1
O=C(CCOc1cccc(Br)c1)NC1CCCCCCC1
CCNc1c(C(=O)S(=O)(=O)c2ccccc2F)sc2nc3c(cc12)CN(N(C)C(C)(C)C)CC3
CC(Sc1nc(=O)n(Cc2ccccn2)c2c1CCC2)C(=O)Nc1ccccc1
O=C(O)c1ccc(N2CCC(c3cncc(-n4cccn4)n3)CC2)nn1
CC(C)C(=O)NCc1nnc2n1CCC2
COc1cccc(C=C2CCCC(C3CCCCCC3=O)C2=O)c1OC
CN(C)c1ncnc2c1ncn2C1CC(O)C(CO)O1
COC(=O)c1c(-c2cccc(C)c2)nc2cc(F)ccc2c1-c1ccccc1
Cc1ccc(-c2nnc(N3CCN(S(=O)(=O)c4ccc(F)c(Cl)c4)CC3)s2)cc1
CC(C)CC(c1nnnn1C(C)(C)C)N(Cc1cccs1)Cc1cc2cc(C#N)ccc2n1C
COCc1ccc(-c2ccccc2C(=O)C(=O)C2NC(=O)C(C)NC(=O)CC(C3CCCCOc4ccc(cc4)CCNC(=O)C3N)OCC(CC(=O)O)NC2=O)cc1
CCOc1ccc(CCNC(=O)c2cc3c(s2)CCCC3)cc1OCC
Cc1ccccc1OC(=O)CNCCCN1CCOCC1
Cc1cc2c3c(cccc3n1)C(=O)N(C1CN3CCC1CC3)C2
CCN1C(=O)NC(c2ccc(Br)cc2)(c2ccc(Br)cc2)C1=O
COc1ccc(C2Oc3ccccc3OC2c2ccc(OCC(O)CNCc3ccccc3OC)cc2)cc1
O=C(NCc1ccccc1)C1CC(=O)N(C2CCCC2)C1
O=C(NC1CCCCC1)C(c1ccc(Cl)cc1)N(CCN1CCOCC1)C(=O)c1csnn1
CC(C(=O)O)c1cccc(CC2CCN(C3CCC3)CC2)c1
Cc1ccc(C2SCC(=O)N2CCCC(=O)N2CCN(S(=O)(=O)c3cccs3)CC2)cc1
COc1ccc(CN2C=CC=C3C2=Nc2ccccc2S(=O)(=O)N3C)cc1
CCC(C)C(NC(=O)c1ccc(OC)cc1)C(=O)N1CCN(CC(=O)c2ccc(C)cc2)CC1
NCCSc1ccc(C(=O)OC2CCCCC2)cc1
NCc1ccccc1NC(=O)CNC(=O)c1c[nH]c2c(OCCO)cccc12
CCn1c2ccccc2c2cc(NC(=O)Cc3ccc(Cl)cc3)ccc21
Cc1ccc(Br)cc1S(=O)(=O)NCC1(N2Cc3ccccc3C2)CCCCC1
CCOc1cc(NC(C)=O)nc(SC2CCCCC2)n1
CC(C)=CCC1=C(O)C(=O)C=C(COCC(=O)O)C1=O
CC1(O)C(O)C(COP(=O)(O)OP(=O)(O)OP(=O)(O)O)OC1n1ccc2c(=O)nc[nH]c21
NC(=O)Cn1cc(Sc2ccc3ccccc3c2)c2ccncc21
O=C(CCCc1ccccc1)N1CCN(c2ccc(O)cc2Cl)CC1
CCOC(=O)c1c(N)sc2c1CCCC2
CC(C)C(NC(=O)c1ccc2c(c1)nc(Cc1ccc(NC(=O)C3CCCN3C(=O)C(NC(=O)c3ccc4ccccc4c3)C(C)C)cc1)n2C)C(=O)OCc1ccccc1
CCCSc1nc(=O)c2ncn(C3OC(CO)C(O)C3O)c2[nH]1
CCOC(=O)c1c(NC(=O)C2CC(=O)N(c3ccc(CC)cc3)C2)sc2c1CCCCC2
CCCCCCCCCCCCCCC(=O)OCC1(CS(=O)(=O)O)OC(=O)c2c(OCCCCCCCCCCCCC)cccc21
Cn1ccc(-c2ccc(S(=O)(=O)Nc3ccc(CCC(C)(C)C)cc3)cc2)n1
Brc1ccnc(NCC2C=CC=C3C=CN(CCC2)C3)c1
Cc1ccc(NCCC(=O)N2CCN(Cc3ccccc3)CC2)cc1Cl
CN(C)C1CCN(c2cc(C(=O)C=Cc3ccc(Cl)cc3)c3sccc3n2)C1
C=CCN1C(=O)NC(=O)C(=Cc2cc(Cl)ccc2O)C1=O
CCN1CCCCC1CCNCc1ccc(OC)cc1
Clc1ccc(CNc2nc(N3CCC(c4ccccc4)CC3)nc3ccccc23)cc1
CN(C)c1cccc(C(=O)N2CCCC2c2ncc(Cn3cccn3)[nH]2)c1
CCOC(=O)C1=C(C)N(c2ccccc2)C(=O)NC1c1ccc(O)cc1
O=C(NC1CCCCC1)c1ccccn1
CCCCCOC1C(NC=O)C=C(C(=O)O)CC1NC(=O)C(C)OCCCC
O=C(CS)NC1CCCCNC1=O
CC(OC(=O)C(C)C)OC(=O)C1CC2CCC(C1)[N+]2(C)C
C(=Cc1cccc2ccccc12)c1nnn[nH]1
Cc1ccc(C2=NNC(=O)C2=NNc2ccccc2OCc2ccccc2)cc1
Cc1c(N2CCC(NCCCN3C(=O)CCCC3=O)C2)c(F)cc2c(=O)c(C(=O)O)cn(C3CC3)c12
CCN(CC)S(=O)(=O)c1cccc(-c2csc(NC(=O)c3ccc(N4C(=O)CCC4=O)cc3)n2)c1
O=C1N(C2CCCC2)CCN1S(=O)(=O)c1ccccc1-c1ccc(-c2cnc(N3CCOCC3)o2)c(F)c1
COc1ccc(C=Cc2cc(OC)c(O)c(OC)c2)c(OC)c1
Cc1cc(C(=O)Nc2ccc(F)cc2)cnc1Oc1ccc(C(=O)O)cc1
CCOC(=O)c1c(N)oc2c(N3CCN(C)CC3)cc(OCC)c(Sc3cccc(NC(C)=O)c3)c12
Cc1c(C(=O)NCCCN2CCOCC2)nn(-c2ccc(Cl)cc2Cl)c1-c1ccc(Cl)cc1
CNC(=O)C(C)(Cn1cncn1)N1CCN(CCN2CCCC2=O)CC1
O=C(Cn1c(=O)ccn(C2OC(CO)C(O)C2O)c1=O)NO
COc1ccc(C(=O)NC2(C(=O)NCC(Sc3nc4ccc(Cl)cc4s3)C(=O)O)CCCCC2)c(OC)c1
CCC(=O)c1cccc(-c2ccc(C3NC4(CCCN(CC)C4=O)C4C(=O)N(OC)C(=O)C34)cc2)c1
O=C(COC(=O)C(c1ccccc1)c1ccccc1)c1cnc2ccccc2c1
N#CC1(C(=O)N2CCCCC2)CCN(S(=O)(=O)N2CCCCC2)CC1
CC(C)n1ncc2c(N3CCC(C(N)=O)CC3)nc(-c3ccc(NC(=O)Nc4ccccc4)cc3)nc21
NC(c1cscn1)C(c1ccc(Cl)cc1)c1ccc2ccccc2c1
O=C(Nc1nc(-c2ccccn2)n[nH]1)c1ccccc1C(F)(F)F
COc1cccc(CNC(=O)C2CSc3nc(-c4cccc(C)c4)cn3C2)c1
O=C(C(=Cc1ccc(F)c(Br)c1)SCc1ccc(Cl)cc1)c1ccc(Br)cc1
CCOc1ccc(NS(=O)(=O)c2cccc(C(=O)N3CCc4ccccc4C3)c2)cc1
COCCNc1nccc2c1nc(C)n2-c1cc(NC(C)=O)ccc1C
COc1ccc(CS(=O)(=O)c2ccc(N)c(NN3CCOCC3)c2)cc1
CC(=O)Nc1ccc(-n2c(=O)c3c(-c4ccccc4Cl)csc3n(CC(=O)Nc3cccc(C)c3C)c2=O)cc1
COc1cccc(C(C(CCSc2ccc(C)cc2)CCC(C)(C)O)N2C(=O)OC(C)(C)C2=O)c1
CC(CN1CCCCC1)c1nc2n(c(=O)c1CN(C)C(=O)c1ccccc1)CCCCC2
[O-][N+](=Cc1c[nH]c2ccccc12)c1ccc2ccccc2n1
CC(NC(=O)C=Cc1nn(-c2ccc(F)cc2F)c(-c2ccc(F)cc2)c1C#N)c1ccccc1
CCOS(=O)(=O)c1c(C)[nH]c(C)c1C(=O)N(C(=O)CCC(=O)Nc1ccc(OC)cc1)c1ccc(C)cc1
CCCCC(C=O)[N-][N+]#N
CC(C)=CCc1cc(C2Oc3ccc(O)cc3OC2c2ccc(O)cc2)c(O)cc1O
O=C(c1ccccc1)N(Cc1ccc(-c2ccccc2)s1)c1cccnc1
COc1ccc(N2CCN(Cc3oc(CCl)cc(=O)c3O)CC2)cc1
O=C(Nc1ccccc1F)N1CCCc2cc(Cl)ccc21
CC(=O)N(CCCCCCCCCCC(=O)NC(Cc1ccccc1)C(=O)N(C(=O)CN)C(=O)CCCCCCCCCCCCN1CCNCC1)CCC(=O)O
CN(C)C1C(O)=C(C(N)=O)C(=O)C2(O)C(O)=C3C(=O)c4c(cc5c(c4O)N(S(=O)(=O)C4CC4)CC5)CC3CC12
O=S(=O)(c1ccc(Cc2ccccc2)cc1)N1CCN(C2CCOCC2)CC1
CCCCC1C(O)(CC)C2N(C)c3cc(OC)c(N=Nc4ccc([N+](=O)[O-])cc4)cc3C23CCN2CC=CC1(CC1CC1)C23
CC(C)S(=O)(=O)c1ccc(ON2CCOCC2)c(NC(=O)c2ccccc2Cl)c1
N#Cc1c(N)nc(N)n(CCOc2ccc(-c3ccc(Br)cc3)cc2)c1=O
Cn1c(=O)ccc2cc(NCC(=O)N3CCCC3)ccc21
CN(C)C(=O)Oc1ccc2c(c1)CCC(C#N)(c1ccc(C#N)cc1)N2
CC1(C)CC(=O)c2cc3c(=O)c4ccccc4[nH]c3cc2O1
COc1cccc(C(=O)NO)c1OC
Clc1cn2c(N3CCN(CCCN4CCOCC4)CC3)nc(Cl)c(Cl)c2n1
O=C(COC(=O)Cc1coc2cc3c(cc12)CCC3)Nc1cccc(F)c1
CCCCCCCS(=O)(=O)c1ccc(-c2cc3ncn(C)c(=O)c3c(NN3CCCCC3)n2)cc1
Cc1ccc2c(c1)C1(C)CCCC1CN2C(=O)c1cc(F)c(Cl)nc1N1CCC(O)CC1
N#CC(=Cc1ccc(N(CC2CCCCC2)CC2CCCCC2)cc1)C(=O)N1CCOCC1
CCCCn1c(=O)[nH]c2c(=O)n(Cc3ccc(F)cc3)cnc21
Cn1nc2c(nc1=O)c(=O)n(C)c(=O)n2C
O=c1cc[nH]c(=O)n1COCC1CCCCC1
Cc1nnc(NC=O)n1-c1ccccc1Cl
Cc1ccc(C)c(OC(=O)N(C)C)c1
CNC(=O)c1ccc(NCc2ccc(F)cc2)cc1Nc1ccnc2cc(OC)ccc12
N#CCCN(C(=S)NCc1ccc2c(c1)OCO2)c1cccnc1
CCOC(=O)SC(=S)N1CCN(CCCN2C(=O)C3Cc4ccccc4CN3C2=O)CC1
c1ncn(C2CCCC2)n1
Cc1n[nH]c(C)c1NC(=O)CC1CCc2c(sc(NC(=O)c3c(C)[nH]c4c(C(F)(F)F)cccc34)c2C#N)C1
CCCCCCCC(C)(C)C(C)c1cc(O)c2c(c1)OC(C)(C)C1=C2C(C)N(C(=O)CCCCCC(=O)Nc2cccc(SC)c2)CC1
O=C(N1CCCCCC1)N1CCN(c2ccccc2Cl)CC1
O=C(NCCc1ccccc1)C(c1ccccc1)N(C(=O)c1csnn1)c1ccc2c(c1)OCO2
O=C(CS(=O)(=O)c1cccs1)N1CCN(c2ccc(Cl)cc2)CC1
CCn1nc(C(N)=O)c2c1-c1nc(NC3CCCC3)ncc1CC2
COC(=O)c1c2c(c(O)c3c1CC(C)O3)C=CCCC2
CCN1CCN(C(=O)CO)c2cc(-c3csc(C(C)(O)CNC(C)=O)n3)ccc21
COc1ccc2nccc(-n3cc4c(n3)CCC(NC(=O)c3cc(Cl)cc(Cl)c3OC)C4)c2c1
O=C(Cc1cccs1)NC(=Cc1ccccc1)C(=O)O
COc1ccc(S(=O)(=O)C(=CNc2cccc(OC)c2)C(=O)c2cc(OC)c(OC)c(OC)c2)cc1
COc1cc2c(cc1OC)C(CC(=O)c1ccc(Cl)cc1)N(Oc1ccccc1OC)CC2
CC(C)(C(=O)Nc1nnc(CCCc2ccc(NC(=O)Cc3ccccc3)nn2)s1)n1cnc2ccccc21
C=C(C)C(=O)CCn1cc(COCc2cn(CCCCCCCCCCOC(=O)C(=C)C3CC(=O)C(C)=C4CC=CC(C)(C)C43C)nn2)nn1
O=C(c1nsnc1NC(Cc1ccccc1)c1nc2ccccc2[nH]1)N1CCN(c2ccccc2)CC1
CCCCCC(=O)NC(Cc1c[nH]cn1)C(=O)NC(Cc1c[nH]cn1)C(=O)NC(Cc1c[nH]cn1)C(=O)NC(CC1CCCCC1)C(O)C(O)CCC
O=C(NN=Cc1ccccc1)OCc1ccccc1
Clc1ccc2c(NCCCCCCCNc3ccnc4cc(Cl)ccc34)ccnc2c1
O=C(NC(=O)c1cccnc1)Nc1ccccc1C(F)(F)F
COC1C=CC(C)C(O)CCCC=CC=CCC(C(=O)O)OC(=O)C=CCC(C)C1OC(=O)C(C)C(C)C
CC1CC2(CC(C)C3(CCC4(C)C5=C(C(=O)CC43C)C3(C)CCC(=O)C(C)(C)C3CC5)O2)OC1=O
CN(Cc1cccc(-c2cc(N3CCN(S(C)(=O)=O)CC3)c(Cl)cc2C(=O)NC2CCC(N)CC2)c1)CC(F)(F)F
COC(=O)c1cc(NOc2c(OC)cc(C(=O)OC)cc2OC)cc(C(=O)N2CCOCC2)c1
COc1cc(F)cc(-c2ncc(F)c3cc(S(=O)(=O)Nc4ccncn4)ccc23)c1F
CC1CN(C(C)C)C(S(=O)(=O)c2ccccc2-c2ccc(-c3nnc(N)s3)c(F)c2)O1
CCOC(=O)C1=C(C)NC(=O)NC1c1csc2ccccc12
COc1cc(C=Cc2ccc([N+](=O)[O-])cc2)cc(OC)c1O
Cc1ccc(C(=O)C2=C(O)C(=O)N(CCCO)C2c2ccc(F)cc2)cc1
CC(NC(=O)N1CCC(C(C)(C)C)CC1)C(=O)N1CSCC1C#N
O=S(=O)(c1cncnc1)N1CCC(Cc2ccccc2)CC1
CCC(NC(=O)C12CC(C(=O)O)N(C1=O)C(Cc1ccccc1)C2c1ccccc1)C(=O)C(F)(F)F
CC1(O)c2c(cccc2-c2ccc(NS(N)(=O)=O)cc2)NC1O
CN1CCC(N(C)C(=O)N2Cc3c(NC(=O)c4ccc(F)cc4)n[nH]c3C2(C)C)CC1
COc1cccc2oc(C(=O)OCC(=O)c3ccc4c(c3)OCO4)c(C)c12
Cc1c(CC(CO)NC(=O)OC(C)(C)C)n(Cc2ccc(F)cc2)c2ccccc12
Cc1ccc2[nH]c(-c3ccc(C=CC(=O)NCCCCCN4CCc5ccc(OS(C)(=O)=O)cc5C4)cc3)nc2c1
COc1ccc2[nH]c3c(c2c1)CCN1C(=O)C(CC(=O)N2CCN(c4ccccc4)CC2)CC(C(=O)N2CCCC2)C31CCC1CCCC1
O=C(Cc1ccc(F)cc1)c1cc(OCCCN2CCCCC2)ccc1ONc1nccs1
COc1ccccc1CNC(=O)C1CC(=O)N(C2CCCC2)C1
Cc1ccc(NC(=O)COC(=O)Cn2c(C)nc3ccccc32)nc1
CCOC(=O)N1CCN(c2nc3cc(F)ccc3o2)CC1
CCCCCCCc1ccc(OOc2c(OC)cccc2C(C)CC2CCCCO2)cc1
N#CC1CCCN1C(=O)CNCc1ccccc1
CCOc1cc(Cc2ncccc2Cl)ccc1C(F)=C(Cc1ccc(OCc2ccsc2)cc1)C(=O)O
CSc1nc(N2CC3CN(S(C)(=O)=O)CC3C2)ccc1C(=O)O
CC(Oc1cc(-n2cnc3cc(-c4ccnc(N)n4)ccc32)sc1C(N)=O)c1ccccc1Cl
CC1CCC2C(C)C(c3cccn3CC=O)OC3OC4(C)CCC1C32OO4
Cc1cc(C)cc(-c2c(OCCC3CCCCN3)c3cc(C(F)(F)F)c(Cl)cc3[nH]c2=O)c1
Cc1c(C(=O)N2CCOCC2)cc(S(C)(=O)=O)c(Cl)c1Cl
c1cc2nc(CN3CC4CC3CN4)[nH]c2c2c1CCN1CCCC21
COc1cccc2cc(C(=O)N3CCN(c4ncccn4)CC3)c(=O)oc12
O=C(NS(=O)(=O)c1ccc(CN2CCC(c3nc4ccn[nH]c-4n3)CC2)cc1)c1cccc2ccccc12
COc1ccc(NC(=O)N2CCC(c3nc(-c4ccc5ccccc5n4)no3)CC2)cn1
Cc1c(C(=O)N2CCc3cn[nH]c3C2)cnn1C1CCCCN(C)C1
O=C(NC1CCC(CNCc2cc(C(F)(F)F)cc(C(F)(F)F)c2)CC1)c1ccc(Cl)s1
CN1C2=NCCCN2c2ccccc21
COC(=O)c1cc(F)c(=O)n(C2CCC3(CC2)OCCO3)c1
NC(CCC(=O)Nc1ccc(Oc2ccc(O)cc2)cc1)C(=O)O
Cc1c(Br)c([N+](=O)[O-])nn1CC(=O)NC1CN2CCC1CC2
CCCCc1c(O)c(=O)ccn1C1OC(CO)C(O)C1O
CCOCC1=C(C(=O)SC2N3CC(=O)C(C(=O)OCOC)C3SC2(C)C)C(C)NC(=O)N1
CCc1ccccc1NCC(=O)Cc1cc(=O)c(ON2CCN(Cc3ccccc3)CC2)co1
COc1ccc2c(ccn2-c2ccc(N3CCC(N4CC(C)NC(C)C4)C3)cc2)c1
CCCc1cc(C=O)c(O)cc1OCC(=O)NC(Cc1ccccc1)C(=O)NC(Cc1c[nH]cn1)C(=O)OC
Cc1cc(C(=O)NC(CCCCNNC(Cc2cnc[nH]2)C(=O)NC(=O)CCc2c[nH]c3ccccc23)C(=O)NC(CCCN=C(N)N)C(N)=O)no1
CNC1CCN(C(=O)Cc2ccc(OC(F)(F)F)cc2)C1=O
CCCCCC=C1CCC(CN(CC(=O)O)S(=O)(=O)c2ccc([N+](=O)[O-])cc2)C1=O
Cc1cc(CN2CCc3ncnc(-c4ccccn4)c3CC2)on1
COc1ccc2oc(=O)c(CC(C)CCC=C(C)C)cc2c1
COc1ccc(-c2oc(=O)sc2-c2cc(OC)cc(OC)c2)cc1
CN(C)N1CCc2c(nc(-c3ccc(C(=O)S(C)(=O)=O)s3)nc2N2CC(F)(F)C2)C1
CCOc1ccc(OCCCCC#N)cc1
CC(=O)C1=CCC2C3CCc4cc(O)ccc4C3CCC12C
Nc1nc(Cl)cc(NC2OC(CO)C(O)C2O)n1
CCCCCCCCCCCCC(=O)NC(COP(=O)([O-])OCC[N+](C)(C)C)C(O)C=Cc1ccccc1
CCCC12CCCN3CCC4(C(=C(C(=O)O)C1)Nc1ccccc14)C32
O=C(NCCc1ccccc1)c1cc2ccccc2oc1=O
CCCCCCCC(=O)SNc1ccc(F)c(Cl)c1
CC(=O)NC(=O)C(Cc1ccccc1)NC(=O)C(Cc1ccccc1)NC(Cc1c[nH]c2ccccc12)C(N)=O
CC(NC(=O)c1nnc2ccccn12)c1ccccc1[N+](=O)[O-]
COc1ccc(CC(=O)Nc2sc3c(c2-c2nc4ccccc4s2)CCC3)cc1OC
CC(C)(C)c1ccc(CC2CC(O)C3C(C(O)C2O)C2(C)CCC(O)CC2(O)C3O)cc1
COc1cc(OC)cc(C(Nc2ccccc2)c2ccc3cccnc3c2O)c1
Cc1cc(Cl)ccc1OCC(O)CO
N#Cc1ccc(OC(=O)c2cccc([N+](=O)[O-])c2)cc1
CNC1CCCc2sccc21
CN1CCN(c2ccc3nc(-c4ccc(Cl)cc4)c(-c4ccc(Cl)cc4)nc3c2)CC1
COc1ccc2cc(C(C)C(=O)Nc3ccc(Br)cc3)ccc2c1
CC1=CC2C3=C(C=CC2(C)C1=O)OCC(CN(C)C)C3
O=C(C1CC1)N1CCc2nc(C#Cc3ccccc3)sc2C1
COc1ccc(-n2nc(C(=O)N3CCCCC3CCNS(C)(=O)=O)c3c2-c2ccccc2S(=O)(=O)C3)cc1
Cc1cc(C)n(-c2cccc(NC(=O)CNS(=O)(=O)c3ccc4c(c3)C(C)(C)C(=O)N4C)c2)n1
CCOC(=O)C1C=CCN1C(=O)C(NC(=O)C(CC(C)C)NC(=O)C(CC(C)C)NC(=O)OCc1ccccc1)C(C)C
Cc1nn(-c2ccccc2)cc1C(=O)N1CCSc2ccccc21
CC(c1ccccc1)C(C(=O)NO)C(CC(=O)O)C(=O)NCCc1ccccc1
CCCCCCCCCCCCCC=CC(O)C(CO)NC(=O)C(O)C(O)C(O)CC
N#CC=Cc1c(F)ccc(O)c1N1CCN(CCSc2ccc(F)cc2)CC1
COc1cccc(CNc2ncc(-c3ccc(-c4ccccc4)cc3)n2-c2cccc(C)c2)c1
O=C1C=C(OCCO)C(=O)c2c1ccc1c(Br)c(Br)[nH]c21
Cc1ccc(SCS)cc1
O=C(Nc1nnc(Cc2ccccn2)s1)c1ccccc1
NC(=O)CC(=O)N1N=C(c2cc3ccccc3oc2=O)CC1c1ccccc1
CC(C)(C)C1CC(=O)N(C(=O)Nc2ccc(Oc3ccc(Cl)cc3)nc2)C1
CC(C)(C)CC(C)(C)c1ccc2cc(CC(N)=O)ccc2c1
Cc1cc(C)nc(CNC(=O)c2cccc(Oc3ccc4nc(C5CC5)[nH]c4c3)c2)c1
N=C(NO)c1ccc(C(=O)NCCc2c[nH]c3ccccc23)cc1
O=C(CCCCCCCP(=O)(Oc1ccccc1)Oc1ccccc1)c1ncc(-c2ccccc2)o1
Cc1ccc(NN2CCCC(C(=O)c3cn[nH]c3)C2)cc1
COc1ccc(-c2cc(=O)n(CCc3ccc(Cl)cc3)c(O)n2)cc1
O=C1c2ccccc2-c2c1c1ccccc1c(=O)n2-c1ccccc1
O=C(Cn1ccn(-c2ccccc2)c(=O)c1=O)N1CCN(c2ccc(F)cc2)CC1
Cc1cccc(NC(=O)NCc2ccccn2)c1C
CSc1snc(NCCO)c1C#N
COc1ccccc1C=CC(=O)NCC1OC(n2c(=O)n(CC=C(C)C)c3c(=O)nc(N)[nH]c32)C(O)C1O
CCn1ccnc1Cn1c(=O)cnn(Cc2csc(-c3ccc(OC(F)(F)F)cc3)n2)c1=O
CC(c1cc(F)cc(F)c1)N(C)C1CCc2c(c3ccccc3n2CC(=O)O)C1
c1ccc2c(CCCn3cc4c(n3)CCC4)c[nH]c2c1
N#CC(C(=O)c1ccc(Br)cc1)c1nc2ccccc2[nH]1
N#Cc1ccc(OCC(=O)N2CCN(c3ncccn3)CC2)cc1
Cn1ccc(CN(CCC2CCCCC2)Cc2ccccc2)n1
CCc1ccc(S(=O)(=O)Nc2cccc(-c3oc4ccccc4c(=O)c3O)c2)cc1
CC(=O)Nc1ncc(-c2cnn(C3CCN(C(=O)c4cnoc4C)CC3)c2)nc1N1CCOCC1
Cc1nc(-c2cccnc2)sc1-c1cccc(C(=O)NCc2cc[nH]n2)c1
Cc1cccc2c(NC(=O)c3ccc(N4CCC5(CC4)Cc4ccccc4O5)cc3)cccc12
Cc1cccc(CCC(=O)NCC(c2ccco2)N2CCCCC2)c1
CCCCNc1nc2c(Cl)cccc2n2c(C(F)(F)F)nnc12
Cc1ccc(CNOc2ccc(CCc3ccccc3)cc2)cc1
O=C(CN1CCc2sccc2C1)NC(=O)c1cccc(Cl)c1
Nc1ccc(C(=O)CCC(=O)N2CCCc3sccc32)cc1
CCCNC(=O)C=C(O)NNC(=O)COc1ccccc1C
CCC(CC)C(=O)N1CCC(n2nc3ccccc3n2)CC1
COc1cc2c(c(OC)c1OC)-c1ccc(=O)c(OC)cc1C(NC(=O)OCc1ccncc1)CC2
CCOCCn1c(-c2ccccc2)cc(C(=O)NC(=O)c2ccc(Cl)c(Cl)c2)c1C
Nc1nonc1-n1nnc(C(=O)NN=Cc2ccc([N+](=O)[O-])o2)c1CN1CCOCC1
O=C(Cn1cnc2c1c(=O)n(CC1CCCO1)c(=O)n2CC1CCCO1)NC1CCCCC1
CC1CN(CCCn2c3ccccc3c3cc(C(=O)NC(=O)Cc4ccc(F)cc4)ncc32)CC(C)N1
CC(=O)C1=CCC2C3CCC4CCCCC4(C)C3CC(=O)OC12C
CC(C)CC(=O)c1c(O)c(C(=O)CC(C)C)c(O)c(C(c2ccc(O)cc2)c2c(O)c(C(=O)CC(C)C)c(O)c(C(=O)CC(C)C)c2O)c1O
Cn1c(=O)sc2cc(NCCCO)ccc21
N#Cc1cccnc1NCc1cn2cc(C=CC(=O)NO)ccc2n1
COc1ccc(NN2C(=O)C(C)(C)CC2=NNC(=O)C(C)C)cc1
CC(=O)Nc1nc(C)c(C(=O)Nc2ccc(Cc3ccnc(N)n3)c(F)c2)s1
C=CCSc1nnc(N2CCN(c3ccccc3OC)CC2)s1
CCCCNC(CNCC1CC1)C(O)C(S)C(=O)NC(=O)Oc1ccccc1C1CC1C(=O)c1cccc(CNS(=O)(=O)CC)c1
Nc1c(N(CC(=O)NCc2ccco2)C(=O)Cc2cccs2)c(=O)[nH]c(=O)n1Cc1ccccc1
CN(CC(=O)N1CCCC1c1noc(C2CC2)n1)CC1CCOCC1
CCCN1CCC(c2cc3c(-c4cncc(NCC(O)c5cnccn5)n4)ccnc3[nH]2)CC1
COc1ccc(CCNC(=O)CCCn2nc(C)c3c(C)n(-c4ccccc4)nc3c2=O)cc1OC
Cc1ccc(N(C(=O)c2snc(C(N)=O)c2N)C(C(=O)NCC2CCCO2)c2ccncc2)cc1
COc1ccc(Cl)cc1Cn1cc(CNC(N)=O)c2ccccc21
CCCCNC1CC(=O)N(c2ccc(C(=O)C(=O)NCc3cccs3)cc2)C1
O=C(Nc1cccc(O)c1)c1cc(O)cc(C(=O)c2c(O)cccc2C(=O)O)c1
CC(=O)c1ccc(OC(=O)c2ccccc2NC(=O)c2ccco2)cc1
CC(C)(C)OC(=O)NC(=O)CC(NC(=O)C(CO)NC(=O)C(CO)NC(=O)C(CO)NC(Cc1ccccc1)C(=O)O)c1ccccc1
O=C(c1c(O)c(Cl)cc(Cl)c1Cl)N1CCN(c2ncccn2)CC1
O=C(CSc1ncnc2nc[nH]c12)Nc1nc2c(s1)CCCC2
Cc1ccc(NC(=O)CSc2cc(C)c3ccccc3n2)nc1
CCOC(=O)c1c(-c2ccc(Cl)cc2)[nH]c2cc(-c3ccc(Cl)cc3)ccc2c1=O
CSc1nc(-c2ccc(C(=O)OC(=O)CN(C)C3CCS(=O)(=O)C3)cc2)nc(C(F)(F)F)n1
N#CC(=Cc1ccc(Cl)cc1)C(=O)c1c[nH]c2ccccc12
O=C(NC(=O)c1cn(-c2ccccc2)nc1C(F)(F)F)Nc1ccccc1
Cc1noc(CCCCCCCCCCNS(=O)(=O)c2cccc[n+]2[O-])n1
Cc1ccc(N(Cc2ccccc2)C(=O)Nc2cc(C)on2)cc1
Cc1c(NCC(=O)OC(=O)C=Cc2ccc3ccccc3n2)c(=O)n(-c2ccccc2)n1C
CCc1cc2c(Nc3ccc4[nH]ccc4c3C)ncnc2s1
O=C(O)COc1c(C2CCC(Cc3ccc(C(F)(F)F)cc3)CC2)ccc2c1CCCC2
N=C(NOC(=O)c1ccc(S(=O)(=O)N2CCOCC2)cc1)c1cccnc1
O=C(Nc1ccc(Cl)cn1)c1ccc([N+](=O)[O-])cc1[N+](=O)[O-]
O=C1C(=Cc2ccccc2F)C2CCC1N2
Brc1ccc(CC2CNCC2OCC2CC2)cc1
CS(=O)(=O)c1ccc(-n2nc(C(F)(F)F)cc2-c2ccc(F)cc2)nc1
Cc1ccccc1SNc1nc(CC(C)C(=O)OCc2ccccc2)n[nH]1
COC(=O)C12CCC(C)(C)CC1C1C(=O)C=C3C4(C)C=C(C#N)C(=O)C(C)(C)C4CCC3(C)C1(C)CC2
C=CCNC(C)(C)C(=O)N(CCCC)CC(=O)NS(=O)(=O)c1ccc2c(c1)n(C)c(=O)c(=O)n2C
COc1cc(OCC(=O)N2CCC(C)CC2)ccc1-c1nc2c(N)nccc2[nH]1
O=C1OCC2=C1C(c1ccc(O)c([N+](=O)[O-])c1)c1cc3c(cc1N2CCCCl)OCO3
COc1cc(C2c3cc4c(cc3C(NCCN3CCN(CCOc5cccc(F)c5)CC3)C3COC(=O)C23)OCO4)cc(OC)c1O
Cc1ccc(-c2[nH]c(NCc3ccc(Cl)cc3)nc(=O)c2C#N)cc1
O=C(O)c1ccccc1NC(=O)C1CCN(c2ccc(-c3ncc(-c4ccccc4)cn3)nn2)CC1
COc1ccc(-n2cc(C)c3cc(CN4CCC(C)CC4)ccc32)cc1
COc1cccc(CNC(=O)c2ccc3c(c2)NC(=O)c2ccccc2S3)c1
CC1(C(=O)NNC(N)=S)CC(c2cccc(Cl)c2)=NO1
C=CCNC(=O)C1(N(C(=O)c2csnn2)C2CC2)CCCCC1
Cc1cc(NC(=O)C=Cc2cn(Cc3ccccc3)c3ccccc23)ccc1Sc1nc2ccccc2s1
C=C1C(=O)C2OCCNC2C=C1CN1CC(O)C1
CCOC(=O)Cc1nc(-c2ccccc2)oc1-c1ccccc1
CCCCC(Cc1ccc(OC)c(C(=O)NCc2ccccc2)c1)C(=O)O
COC(=O)c1cc(Br)c(C)n1Cc1cc(Cl)ccc1-c1ccccc1C(=O)O
COc1ccc(OCC(=O)NNC(=O)c2ccc([N+](=O)[O-])cc2)cc1Cl
Cc1cc(C(=O)Nn2c(C)nc3c(c2=O)n(C)c(=O)n3C)n(C)n1
Cc1nc2ccc(S(=O)(=O)CCC(=O)N(Cc3ccco3)CC3CCCO3)cc2s1
C#CCN1C(=O)c2cccc(C(=O)N3CCN(c4cccc(Cl)c4)CC3)c2C1=O
N#CC(=Cc1ccc(OCC2CCc3ccccc3C2=O)cc1)C(=O)Nc1ccccc1
Cc1ccccc1C(=O)N(CCC1=CCCCC1)c1nc(=O)c2c([nH]1)S(=O)(=O)CCC2
N=C(N)c1ccc(-c2c[nH]c3ccccc23)cc1
CCCCCCCCC1CC(O)C(C(=O)O)=C(c2ccccc2)N1
O=C1C=C(NC23CC4CC(CC(C4)C2)C3)C(=O)C=C1Nc1ccc(O)c(O)c1
CCCNc1cc(NS(C)(=O)=O)cc(OC(=O)c2ccc(C)c(C)c2)c1C#N
CCCCN(CC)C(=O)C1CC1(CN)c1ccc(N)cc1
CCC(C)C(NC(=O)CN)C(=O)NC(=O)C(CCCCN)NC(=O)C(CC(C)C)NC(C)C=O
CCN(C)CCNC(=O)c1ccc(NC(c2ccccc2)c2ccccc2)cc1
N=C(N)c1ccc2[nH]c(-c3cccc(CNC(=O)Nc4ccccc4F)c3)nc2c1
c1ccc(N2CCC3(CCCN(c4ncccn4)C3)C2)nc1
CSc1ccccc1C(=O)OCC(C)N1CCN(c2ccccn2)CC1
CCOC(=O)C(C)=C(CN1CCN(c2ncccn2)CC1)C(C)C
CC1CC(O)(CC(=O)O)c2cccc(N)c2O1
CN1CCN(C(=O)c2ccc[nH]2)CC1
O=C(N1CCOCC1)N1CCC(S(=O)(=O)c2ccc(Br)s2)CC1
CC(NC(=O)C(=O)NCC(c1cccs1)S(=O)(=O)c1cccs1)c1ccccc1
CCOc1ccccc1NN=C(C(=O)Nc1ccc2c(c1C(=O)O)CCC2)c1ccccc1
CCCCOc1ccc(NC(=O)N2CC(c3ccccc3)C(C(=O)O)(C(=O)Nc3ccc(OCCCC)cc3)C2)cc1
COc1cccc(CC(NC(=O)c2ccc3ccccc3c2)C(=O)NC(CC(N)=O)c2nc(C(=O)O)c(C)o2)c1
Cc1ccc(S(=O)(=O)N2CCCCC2c2cc(C(=O)N(C)Cc3ccccc3)no2)cc1
Cn1c(=O)ccc2cc(NC(=O)C3(NC(=O)c4ccc5c(C6CCCCC6)c(-c6ccc([S+](C)[O-])cc6)n(CC(F)(F)F)c5c4)CCC3)ccc21
O=C(O)CCN1CCN(c2cc(NCCN3C(=O)NC(=Cc4ccc(F)c(F)c4)C3=O)ncn2)CC1
C1=C(c2n[nH]cc2Cc2ccccc2)CCN(Cc2ccc3c(c2)OCO3)C1
CCS(=O)(=O)CCn1cc(C(=O)NC2CC3CCC(C2)N3C2CCCCC2)cn1
CCONc1ccc(C(F)(F)F)n(CC(=O)C(=O)c2ccc(C(=O)c3ccccc3)cc2)c1=O
CC(C)CC(N)C(=O)NC(CCCCN)C(=O)Nc1ccc(N)c(-c2ccc(NC(=O)C(C)C)cc2)c1
CCCCCCCCCCCCCCCC(=O)NC(CO)CC(O)CO
Cc1cc(N)n(-c2nncc(-c3cccc([N+](=O)[O-])c3)n2)n1
CN(Cc1ccccc1)c1ccc(-c2nc3cc(Cl)ccc3o2)c(F)c1
CS(=O)(=O)N(Cc1ccccc1)C1C2CC3CC1CC(c1ccc(C#N)cc1)(C3)C2
COc1ccc(-c2cnc(C(C)NCc3cnc(N(C)C)s3)o2)cc1
CN(CCOc1ccccc1)c1ccc(CN2CCN(c3cccc(Cl)c3Cl)CC2)cc1
Cc1c2ccccc2cc2c1c1ccccc1c(=O)n2CC(=O)NC(C(=O)C(F)(F)F)C(C)C
CCCc1c(OCc2cccc(C(=O)O)n2)ccc(C(C)=O)c1O
COc1cnc2c(NC(C)c3nncn3C)ccnc2c1
Nc1ccc(S(=O)(=O)CCSc2ccc([N+](=O)[O-])cc2)cc1
Cc1ccc(S(=O)(=O)N(C)C)cc1-n1cncn1
c1ccc(N2CCN(CCCOc3cccc4ccccc34)CC2)cc1
COc1ccc(C=CC(=O)Nc2cc(C=Cc3cc(OC)cc(OC)c3)cc(OC)c2)cc1
CCOC1=C2C(=O)OCCC23CCN(C)C13
O=C(C=Cc1ccc(O)cc1)OCC1(Cc2ccccc2)CCN(C(=S)NCc2cccnc2)CC1
Cc1cc(O)c(CC=C(CO)CO)c(O)c1C=NC(C)C
Nc1nc(=O)c2c([nH]1)CCc1cc(N)c(C(=O)c3ccccc3)cc1-2
CNCC(O)Cn1c2ccc(Cl)cc2c2cc(Cl)ccc21
O=C(c1cccc([N+](=O)[O-])c1)S(=O)(=O)c1ccc(O)c(NN2CCOCC2)c1
Cc1ncc([N+](=O)[O-])n1CCn1c([N+](=O)[O-])cnc1C
O=C(O)N1CC(CCC=C(c2cccc(F)c2)c2ccccc2C2CC2)C1
Cc1ccc(C(=O)N2CCOCC2)cc1S(=O)(=O)N1CCN(c2ccc(C(F)(F)F)cn2)CC1
Cc1ccc2c(=O)c3c(sc2c1)N(CCc1ccccc1)C(=O)CC3
O=C(C=Cc1cn(-c2ccc(Br)cc2)nc1-c1cccc(Br)c1)NCCO
O=C1OC(CC#CCN2CC2)CN1c1ccc(N2CCN(c3ccccc3OCn3ccnn3)CC2)c(F)c1
Cc1ccc(NC(=O)Nc2ccc(-c3csc(-c4nc5ccccc5[nH]4)c3)cc2)cc1
COCOC(=O)NC1CCN(c2cc(C(=O)S(C)(=O)=O)cc(N(C)NCC(O)C(Cc3cc(F)cc(F)c3)NCc3cccc(OC)c3)c2)C1
COc1ccc(C(=O)Nc2ccc(N3CCN(CC(O)(Cn4cncn4)c4ccc(F)cc4F)CC3)c(S(C)(=O)=O)c2)cc1
CC(=O)OCC1OC(Oc2cccc(OCCCN(C)C)c2C(=O)C=Cc2ccccc2)C(OC(C)=O)C(OC(C)=O)C1OC(C)=O
CCCCCCCCCCCCCCCCN(Cc1cccc[n+]1CCC)C(=O)C(C)(C)c1cccc(NC(=O)CC(C)(C)C)c1
COc1ccc(NCC(=O)Cc2cc(=O)c(ONC(=O)Nc3ccc(Cl)cc3)co2)cc1
Cc1ccc(CS(=O)(=O)ON2C(=O)CCC2=O)cc1
O=C1OC2C3=C4C(CCC13)C42CCOC(=O)C12CC3CC(C1)CC(C1C=CCC1)(C3)C2
COC(=O)N1CCSC(C)(S(=O)(=O)c2ccc(F)cc2)C1
CCOC(=O)c1c(C)[nH]c(C)c1C(=O)COC(=O)COc1ccc(Cl)cc1
CC(N)C1OC2CN(C(=O)c3ccc(OC(F)(F)F)cc3)C(=O)C2C1O
CN(C)Nc1cccc(S(=O)(=O)C(=O)CCCn2nc(C(F)(F)F)c3c2CCC3)c1
CC1CN(C(=O)C(c2ccccc2)c2ccccc2)C(C)CN1C
Cn1nc(C(C)(C)C)c(CSc2cnc(N)cn2)c1Cl
CCCNOc1ccc2c(C34CC5CC(CC(C5)C3)C4)cc(C(=O)CCCOc3ccccc3)nc2c1
CC(C)=CCOc1ccc2c(c1)C(O)(C(F)(F)F)c1ccccc1-2
O=C(Nc1nc(-c2ccc([N+](=O)[O-])cc2)cs1)c1cc(O)cc(O)c1
C=CC(=O)Nc1cccc(CCc2nc(Nc3ccc(N4CCN(C)CC4)cc3)ncc2F)c1
CCN1CCC(C(=O)C2(C)c3[nH]nc(NC(=O)c4ccc(OC)cn4)c3CN2C(C)C)CC1
COCC12CNCCC1(c1ccc(Cl)c(Cl)c1)C2
O=C(O)c1ccc2c(c1)nnn2C1CCCCCC1
COc1ccc(C(=O)NCCc2ccc(Cl)cc2)cc1
Cc1ccc2c(c1)C1(C(=O)O)CCN(C(C)C)CC1O2
O=C(c1cccc(F)c1F)N1CCN(c2cccc(C(F)(F)F)n2)CC1
CC1CC(C)CN(CC(=O)Nc2nnc(S(=O)(=O)N(C)c3ccc(Br)cc3)s2)C1
CCCS(=O)(=O)N1CCC(c2[nH]nc(-c3ccccc3)c2-c2ccncn2)CC1
Cc1cc(-c2ccc3c(c2)C(O)(C(F)(F)F)c2ccccc2-3)ccn1
CC(C)c1ccc2c(Nc3ccc(NS(C)(=O)=O)cc3C#N)c3ccccc3nc2c1
COc1ccc(S(=O)(=O)N(Cc2ccc3c(c2)OCO3)C(Cc2ccccc2)C(=O)O)cc1
CCCCn1c(N2CCCC2CCc2ccccc2)nc2c1c(=O)n(C)c(=O)n2C
COc1ccc(C2=NN(c3nc(-c4ccccc4)cs3)C(c3ccccc3)C2)cc1OC
CN(CCC(C)(C)NC(=O)Nc1ccc(F)cc1)C1CCc2ccccc2C1
NC(C(=O)NCC1CCCCC1)C1CCCN1C(=O)Nc1cn[nH]c1
N#Cc1ccc(-[n+]2csc(-c3ccccc3[N+](=O)[O-])c2)cc1
Cc1cccc(OCCC(N)=O)c1
COc1ccccc1N1CCN(CCCNC(=O)c2[nH]c3ccc(C)cc3c(=O)c2C)CC1
COc1ccc(CCCc2ccccc2)c(CC2C3CNCC32)c1
CCC(C)Oc1cc(NC(=O)C(C)(C)C(F)F)c2nc(C(C)(C)C)ccc2c1
CC(C(=O)NCc1ccc(Cl)cc1)C1C=CC2(C)C3=CCC4C(C)(C)C(=O)CCC4(C)C3CCC12C
Cc1cc(C=CCc2ccccc2)cc(C)c1O
Cc1cnc(-c2c(N)c3ns[nH]c-3nc2=O)cn1
CCC1CCC(C(=O)c2cnc3ccc(-c4cc(F)c(O)c(Cl)c4)cc3c2NNC2CCC(CN3CCC(F)(F)CC3)CC2)CC1
CC(=O)Nc1ccc(NCC(=O)CCn2cc(SN3CCOCC3)c3ccccc32)cc1
CCONc1ccc(C(=O)Cc2n[nH]cc2-c2ccccc2)cc1
CC1C2CC(C(=O)C(N)NC(=O)C(CCCN=C(N)N)NC3(c4ccccc4)CC3)C1NC2=O
CN1CCN(CCOc2ccc(NCCCN3CCCCC3)cc2)C1=O
CC(=NNS(=O)(=O)c1ccccc1)c1ccc(C(C)=NNS(=O)(=O)c2ccc([N+](=O)[O-])cc2)s1
COc1ccccc1C=Cc1c[nH]c2cc(F)ccc12
Cc1nc(N2CC(C)CC(C)C2)sc1C(=O)NCc1cccc(Br)c1
NCCNC(=O)Cn1c(-c2ccc(F)cc2)nc2ccc(N3CCNCC3)cc2c1=O
O=C1NC(CN2CCN(c3ncc(C(F)(F)F)cc3Cl)CC2)CCN1c1cnc2ncccc2c1
CCOCCN1C(=O)C(=Cc2ccc(-c3cccc(C(=O)O)c3)o2)SC1=S
CN(C)C(CNC(=O)CC1CCCC1)c1ccco1
CC1(O)C(O)C(CO)OC1n1cnc2c(N)ncnc21
CCc1noc(CC(C)(C)NC(=O)NCc2cccnc2)n1
O=C(Nc1ccccc1F)c1cnn2c1NC(c1ccccc1Cl)CC2C(F)(F)F
CCSc1sccc1S(=O)(=O)c1cc(Cl)c2oc3c(c2c1)CN(CC)C3
O=C(CN1CC(O)C(O)C1CO)Nc1ccccc1
N#Cc1c(C(F)(F)F)cc(-c2ccccc2)nc1SCCCCC(=O)O
O=C(O)c1cccc2[nH]c(=O)c3c(O)cccc3c12
COCC(=O)Sc1ccc(C=C2SC(N3CCOCC3)=NC2=O)cc1
CN(CCN(C)S(=O)(=O)c1ccc(C(=O)N2CCN(c3ccccc3)CC2)cc1)S(C)(=O)=O
CS(=O)(=O)N1CCN(C(=O)N2CCN(c3cccc(Cl)c3)CC2)CC1
CCCCCn1cc(C(=O)NCc2cccs2)c(=O)c2cc3c(cc21)OCO3
O=C(Cc1nccs1)c1ccc(Cn2c(SNCc3cccc(C(F)(F)F)c3)nc3cccnc32)cc1
CCN1N=CC2=C3NC(C)=C(C)C(=O)N=C3NC(=S)N21
O=C(C=Cc1ccc(Cl)c(Cl)c1)NCCCCN1CCCN(C(=O)c2ccc(C(F)(F)F)cc2)CC1
O=C(C=CC(=O)c1ccc[nH]1)Nc1ccc(F)cc1
CN(C)CCC(=O)c1cc(O)c(O)c([N+](=O)[O-])c1
Cc1cn2c(CN3CCN(C(=O)C=Cc4ccccc4)CC3)cnc2s1
Cc1cc(C(=O)N2CC3CCC(C2)N(CCc2c[nH]cn2)C3)cs1
COc1cc(OC)c2c(=O)cc(-c3ccc(OCc4c(Cl)cccc4Cl)cc3)oc2c1
Cc1ccc2c(c1)S(=O)(=O)N(C)c1cccnc1N2Cc1ccccn1
Cc1cc(C(=O)N2CCC3(CC2)OCc2cc(C#N)ccc23)n(-c2ccccc2)n1
CC(NC(=O)C1C2CCC(C2)N1C(=O)NC(C(=O)C1CC1)C1CCOCC1)C(F)(F)F
O=C(C=Cc1ccccc1)Nn1cnnc1
CC(C)N(c1ncc(C(O)(C(F)(F)F)C(F)(F)F)s1)C(C)C
COc1ccc(S(=O)(=O)N(c2ccccc2)c2ccc3[nH]c(C(=O)OC(C)C)cc(=O)c3c2)cc1
O=C(Cc1ccc(F)cc1)NCC(c1ccco1)N1CCOCC1
Cc1cnn(CN2CCCCC2C(=O)c2ccc(N(C)C)nn2)c1
CN(C)CCCOc1ccc(CN(C)Cc2c[nH]c3[nH]c(N)nc(=O)c23)cc1
O=C(O)CCCc1csc(NC(=O)Cc2ccccc2)n1
CC1(C)Cc2c(c(-n3ccccc3=O)nc3ccccc23)CO1
Cn1cc(C(=O)N2CC(C)(C)C3(CC3)C2)cc1Cc1cccc(Oc2ccccc2)c1
COc1ccccc1C(=O)NC(C(=O)OCC(=O)NC1CCCCCC1)C(C)C
COc1ccc2sc(CN(CC(=O)NC3CCCCC3C)S(=O)(=O)c3ccc(C)cc3)nc2c1
CC(C)Oc1ccc(Cn2cnnc2CN(C)Cc2cc[nH]n2)cc1F
CN=C1SCCN1CC(=O)c1ccc(F)cc1
COc1ccc(OC)c2c1CCC2CN1CCN(C(c2ccccc2)c2ccccc2)CC1
COc1cc2c(Oc3ccc(NC(=O)c4nn(-c5ccccc5OC(F)F)c(=O)cc4C)cc3F)ccnc2cc1OCCCN1CCOCC1
Nc1ccccc1NCc1ccc(C(=O)NC(=O)c2cccc(F)c2)cc1
CS(=O)(=O)Nc1c2c(nc3ccc(C(=O)N4CCN(c5ccccc5)CC4)cc13)CCC2
Cc1ccc(Cl)cc1Nc1ccc(C(=O)O)cc1[N+](=O)[O-]
Cc1c(C)c2ccc(OCc3ccc(-c4ccccc4)cc3)cc2oc1=O
NC(=O)c1ccc(NNc2ncccc2C(=O)C(=O)c2cccc(Cl)c2)cc1
O=C(C=Cc1ccccc1)ON=Cc1ccccc1
O=C(c1cc(-c2ccc(OCc3ccccc3)cc2)no1)N1CCc2ccccc21
CC(C)=CCc1c(O)cc2oc3c(C)c(O)c(C=O)c(O)c3c(=O)c2c1O
CCCCc1c(C)[nH]n(C(c2ccccc2)c2ccccc2)c1=O
COc1ccccc1-c1coc2c(CN3CCN(c4ccncc4)CC3)c(O)ccc2c1=O
Cc1ccc(C(=O)N2CCN(Cc3ccccc3-c3ccc4c(Nc5cc(O)ccc5Cl)ccnc4c3)CC2)o1
O=C(Cc1ccc2c(c1)CCCC2NN1CCCC1)CN1CCOC(CC2CC2)C1
CC(CC1CCN(NC(=O)NCC(C)(C)Oc2ccccc2)CC1)CC1CCN(Sc2nnc(-c3ccsc3)n2CNC(C)(C)C)CC1
COc1c(O)cc2oc(-c3ccccc3)c(O)c2c1CC(C)=O
O=C(CCC(=O)c1ccc(F)cc1)Nc1cccnc1
O=C(Nc1nccs1)C1C=CC=NN1C(=O)CCc1ccc(Cl)cc1
O=C(Nc1cccc(Cl)c1)Nc1cccc(-c2cn3cc(C(=O)O)nc3c(N3CCOCC3)n2)c1
CN(CCc1ccccc1F)Nc1cccc(C(=O)C(=O)c2ccc[nH]2)c1
COc1ccc(CNC(=O)C2CCN(CNc3cccnn3)C2)cc1
O=C(NCCc1c[nH]c2ccccc12)c1ccco1
CC1(C)CN=C2C(=O)c3c(c(Br)cc4ccn(CCO)c34)N=C21
O=C(Nc1cc2occc2cc1N1CCOCC1)c1ccccc1
O=C1c2ccccc2S(=O)(=O)N1c1nc(-c2ccc3c(c2)OCO3)cs1
C=C(CC)CCCCCC1C(O)CC2(O)C3CCC4CC(O)CCC4(C)C3CCC12C
N=C(NOC(=O)c1ccncc1)c1ccc(Br)cc1
Cc1ccc(-c2nn(Cc3ccccc3F)c3sc(C(=O)O)cc23)cc1
COc1cccc(CNC(=O)Cn2cc(-c3ccccc3)cc2-c2ccc3c(c2)OCO3)c1
FC(F)(F)Oc1ccc(-c2ccc3ncnc(NCc4cccs4)c3c2)cc1
COc1ccc(OC)c(C=CC2C3C=CCC(C3)C2CC=CCCC(=O)O)c1
COC(=O)C1=C2CC3(C)C(C)CCC3C(C)(C)C2CC1O
COc1ccc(NC(=O)c2c3[nH]cccc4c-3c2N(C)C=N4)cc1Cl
CC(C)CC(NC(=O)C(NC(=O)C(Cc1ccccc1)NC(=O)C(CCC(=O)O)NC(=O)C(C)NC(=O)C(Cc1ccc(O)cc1)NC(=O)C(C)N)C(C)C)C(=O)O
Cc1ccc(C(=O)OC23CC4CC(CC(C4)C2)C3)s1
CC(C)c1cc(-c2nc3cc(Oc4ncc(C(F)(F)F)cc4Cl)ccc3o2)cc(C2CCCCC2)c1
Cn1cncc1CC1Cc2cc(C#N)ccc2N(N(CCN2CCC2)C(=O)C2CCNCC2)C1
Nc1cc(OCc2cccc(Cl)c2)c(Cl)cc1Cl
Cc1cccc(Cn2c3ccccc3c3cnn(CC(=O)NCc4ccccc4F)c(=O)c32)c1
N#Cc1c(Sc2ccccc2)csc1N
COCCN(CC1CCCO1)C(=O)c1ccc(N(C)c2ccccc2)cc1
CCOC(=O)C=Cc1cc(C)c(OCc2ccc(Cl)cc2Cl)c(C)c1
CCCCCN(CCCCC)CC(O)c1cc(-c2ccc(Cl)cc2)c2cc(Cl)cc(Cl)c2n1
Cc1cccc(-c2cc(C(F)(F)F)ccc2-c2nnc(COc3ccc(O)c(C(N)=O)c3)o2)c1
NC(=O)CC(NC(=O)c1cnn(Cc2ccccc2)c1)c1ccc(NCCN2CCNCC2)c([N+](=O)[O-])c1
Cc1ccnc(N2CCN(C(=O)Cc3c(-c4ccc(Cl)cc4)nc4c(C)cccn34)CC2)c1
Cc1onc(-c2ccccc2)c1C(=O)NCc1cccnc1
Cc1onc(-c2c(Cl)cccc2Cl)c1C(=O)N(C)c1cccc(C#N)c1
CC(C)=C(C)CCC=CCOc1ccc(S(=O)(=O)c2ccccc2)cn1
O=C1CC(C2CCCCN(C(F)(F)F)C2)C(=O)N1c1cc(Cl)cc(Cl)c1
O=c1oc2cc(OCc3ccccc3)ccc2c2c1CCCC2
O=C(C1CCN(COc2ccccc2)CC1)N1CCC2(C=CC(C3CCOCC3)O2)C1
N#CC(=Cc1c[nH]c(-c2ccccc2)n1)C(=O)Nc1ccccc1
CC1CCC2C(CCCCCCC(=O)n3c4ccccc4c4ccccc43)COC3OC4(C)CCC1C32OO4
O=C(C(Nc1ccccc1C(F)(F)F)c1ccc(F)cc1)N1CCCCC1
Cc1ccc(Oc2ccc(C(=NO)N3CC(C)CC(C)C3)cn2)c2cc(C(F)(F)F)ccc12
Cc1ccccc1N1CCN(Cc2nccn2C)CC1
COc1cc(OC)c(NC(=O)Nc2cc(C)nn2-c2ccccc2)cc1Cl
CC(=O)c1cccc(N2CCN(C(=O)c3c(S(=O)(=O)N4CCN(c5ccccc5)CC4)c(C)n(C)c3C)CC2)c1
CC1CN(C(=O)CCC(=O)Nc2ccc(Cl)cc2)CC(C)O1
CCN(CC)N(C(=O)CNc1ccc(F)c(F)c1F)c1ccc(C(=O)C(=O)CCc2nnc3sc(=Cc4ccc(OC)cc4)c(=O)n23)cc1
CONc1ccc(C(=O)CC(=O)N2C(=O)NC3(CCCCC3C)C2=O)cc1
CN(NCC(=O)O)c1ccc(C(=O)S(=O)(=O)c2ccc(Cl)c(Cl)c2)cc1
O=C(O)C1C2CCC(C2)C1C(=O)NO
CSC(CCNS(=O)(=O)c1ccc2c(c1)oc(=O)n2C)C(=O)N(C)Cc1cccc(C)c1
Clc1ccc(CCN2CCCC(n3nnc4ccccc43)C2)cc1
CC(C)(C)OC(=O)C=CC(=O)NC(Cc1ccccc1)C(=O)O
COc1cccc2c1-c1cccc3c1C(C2)N(C)CC3
COc1ccccc1-c1ccc(C(OCc2ccccc2)c2ccc(OC(C)C)cc2)cc1
Cc1c(C(=O)N2CC(NC(=O)Cc3ccccc3)C(C(=O)O)C2)nnn1-c1nonc1N
Cc1cc(-c2ccc3c(c2)CCC(NCCC(=O)O)=C3)no1
Cc1ccccc1C(=O)Nc1ccc(C(=O)N2Cc3cccn3Cc3ccccc32)cc1
CCc1cc(-c2ccc(O)cc2O)ccc1O
CN(C)CCc1cn(S(=O)(=O)c2cccs2)c2ccccc12
O=[N+]([O-])c1ccc(-c2csc(NN=Cc3ccccn3)n2)cc1
CC1OCC2CC(=O)NC21
C=C(C)C1CCC2(C(=O)O)CCC3(C)C(CCC4C5(C)CCC(OC(=O)CC(C(=O)O)c6ccccc6N)C(C)(C)C5CCC43C)C12
O=C(CN1C(=O)C(=O)N(Cc2ccccc2F)C1=O)Nc1nccs1
CCN(CC)CCCNc1cc(C(F)(F)F)nc(N=C(N)Nc2ccc(Cl)c(Cl)c2)n1
O=C(NCCc1c[nH]cn1)c1ccc(Cl)cc1Cl
Cc1cccc2c1OCC(=O)N2CCN1CCN(C)CC1
Cc1ccc(-n2c(C)c(C(C)Cc3ccccc3Br)c3ccccc32)cc1C
Nc1nc(=O)c2ncn(-c3cccc(C(F)(F)F)c3)c2[nH]1
O=S(=O)(O)c1ccc(Cc2nnc(-c3ccc(Br)cc3)o2)s1
O=C1CC2C(CCN2S(=O)(=O)c2ccccc2)N1c1ccccc1
CCCCCCC(=O)N(O)CCCP(=O)(O)O
Nc1cccc(Cn2nc(-c3ccccc3)c3ccccc3c2=O)n1
Cc1ccccc1NC(=O)c1sc2nc(C)n(-c3cccc([N+](=O)[O-])c3C)c(=O)c2c1C
C=CC(C)C1Cc2c3c(c(OC)c(O)c2C1=O)OCO3
O=C1N=C(c2cccs2)SC1=Cc1cccc2ccccc12
COc1ccc(-c2nnc(SCC(=O)NC3CCS(=O)(=O)C3)n2CCc2ccccc2)cc1OC
CC(C)(CN1CCC2(CN=C(c3ccccc3)S2)C1)NC(=O)C(=O)NCCc1ccccc1
CC1CCCCC12CC(c1ccoc1)OC2=O
CC1CC(NC(=O)CSc2ncnc3c2cnn3-c2ccccc2C#N)CC(C)(C)C1
OC(c1ccncc1)c1ccc(Cl)cc1
Nc1ccccc1C(=O)NCCCCN1CCN(c2nsc3ccccc23)CC1
CS(=O)(=O)Nc1ccc2c(c1)S(=O)(=O)N=C(c1c(O)n(Cc3ccccc3)nc(-c3cccs3)c1=O)N2
O=C1NC(=O)C(c2ccc(Cl)cc2)=C1Nc1ccccc1
CCOC(=O)N1CCN([N+]([O-])=NOc2ccc([N+](=O)[O-])cc2[N+](=O)[O-])CC1(C)C
Oc1ccc(C2Oc3cc(O)c4c5c3C2c2cc(O)cc(O)c2C(c2ccc(O)cc2)C5C(c2ccc(O)cc2)C4c2cc(O)cc(O)c2)cc1
CN(NCC(O)C(Cc1cc(F)cc(F)c1)NC(=O)NC(C)(C)C)c1cc(C(=O)NC(C)(C)C)cc(C(=O)S(C)(=O)=O)c1
CCC(C)NC(=O)C=Cc1ccc(S(C)(=O)=O)cc1
CCNC(=O)C1OC(n2cnc3c(N)nc(C#CCc4ccc(Br)cc4)nc32)C(O)C1O
Cc1cc(C)n(CC(=O)C2CCN(NS(C)(=O)=O)CC2)n1
CC(CO)Nc1cccc2c1OC(C(=O)C1CCCCC1)C(C)CN(CN(C)C(=O)c1ccccc1)C2=O
S=C(Nc1ccccc1Cl)Nn1c(-c2ccccc2Cl)n[nH]c1=S
CCOC(=O)Cc1ccc2c(c1)C(=O)Cc1ccccc1-2
CCOC(=O)OCC=C(C)C
OCCOC1SC(n2cnc3c(N4CC5CCCN6CCCC(C4)C56)ncnc32)C(O)C1O
CC1(C)CN=C(N)N=C(N)N1CCCc1cc(F)cc(F)c1F
CCOc1cccc2cc(Cc3ccccc3)c(=O)oc12
O=C(Cc1ccc2c(c1)OCO2)C(=O)c1ccc(NN2CCOCC2)cc1
CC(C)(C)c1ccc(CC2NC(=O)C(Cc3ccccc3)NC(=O)C(Cc3ccc4c(c3)OCO4)NC(=O)C(Cc3ccccc3)NC(=O)C3CCCN3C2=O)cc1
CCCc1ccccc1NC(=S)NCc1ccccc1Cl
CS(=O)(=O)Nc1ccc2[nH]c(=O)[nH]c2c1
Cn1cccc1C(=O)C1CC2(CCN(Cn3cccn3)C2)CN1c1ccccn1
Cc1cnc(NNc2ccc(C(=O)S(=O)(=O)c3ccc(F)cc3)cc2)s1
O=C(O)CCCCCCC(Cc1ccc(ONc2ccc(C(=O)c3ccccc3)cc2)cc1)C(=O)O
NCc1cccc(CNC(=O)C(CC2CCCCC2)NCC(=O)N2CCCC2C(=O)O)c1
CN1C(=O)c2c(nc(-c3ccc(Cl)c(Cl)c3)n2Cc2ccccc2)N2C1=NC1CCCC12
O=C(CN(C(=O)Cl)N1CCC(S(=O)(=O)c2ccc(F)cc2F)CC1)NC1CC1
CCC(C)C(NC(CCC(=O)NC(=O)OCc1ccccc1)C(=O)O)C(=O)NC(=O)C(Cc1ccccc1)NC(CCC(=O)O)C(=O)O
CON=Cc1cc[n+](Cc2ccc(C(=O)Nc3ccccc3N)cc2)cc1
COCCC1CCN(CN(Cc2cc(Cl)c3c(c2)OCCCO3)CC(C)C)CC1
CC(=CCn1oc(=O)[nH]c1=O)c1ccc(Oc2ccc(Cl)cc2)cc1
NC(CS)C(=O)NCC(O)C(F)(F)F
CCCCCCCCCCCCCCCCCC(=O)S(=O)(=O)c1cccc(NNc2ccc(CCCCCCCCCCCC)cc2)c1
Cc1cc(C#N)cc(C)c1OC1=NCCN1
Cc1c(C(=O)N2CCN(c3cccc(C(F)(F)F)c3)CC2)cccc1[N+](=O)[O-]
CC(C)CC(C(N)=O)C(=O)N1Cc2ccccc2C1
CN1CCC2(CC1)C(=O)N(c1ccc(C#N)c(C(F)(F)F)c1)C(=O)N2c1ccc(OCC2CNCCO2)cc1
C[N+](C)(C)CCN1CC(=O)Nc2cc(Cl)c(Cl)cc2C1=O
C=CCNC(=S)NN=Cc1ccc2ccccc2c1
O=C1c2cccnc2C(=O)c2c1c(C(=O)NCc1ccccc1)c1c(Cl)cccn21
Cc1cc(C)cc(NC(=O)c2ccc3oc(=O)sc3c2)c1
O=C(CN1C(=O)COc2ccccc21)N1CCc2ccccc21
CC(C)c1ccccc1NC(=S)NCc1ccc(F)cc1
Cc1ccc(C)c(N2CCN(C(=O)c3ccc4c(c3)NC(=O)CO4)CC2)c1
CCCC(=O)c1ccc(OCCCN2CCCC(C(=O)O)C2)cc1
CCC(CC)NC(=O)C1CCN(S(=O)(=O)N2CCN(c3ccccc3F)CC2)CC1
S=c1[nH]nc(-c2ccccc2Cl)n1N=Cc1ccc(Cl)cc1
OCCOC1=CCC2CCN(Cc3ccc(F)cc3)CC2=C1
CC1(C)CN(C(=O)c2cccc(Cl)c2Cl)CCN1C(=O)C1(O)CCCCC1
CC(C)(C)N(C(=O)c1ccccc1)N(SSN(C(=O)c1ccc(Cl)cc1)N(C(=O)c1ccccc1)C(C)(C)C)C(=O)c1ccc(Cl)cc1
COc1cc(OC)cc(C(=O)N2c3ccccc3N=C(N3C(=O)OCC3c3ccccc3)c3cc(Cl)ccc32)c1
Cc1ccc(F)c(-c2cccc3c(=O)cc(N4CCOCC4)oc23)c1
CCNc1ncnc2c(OC3CCCCC3)nc(N)nc12
CCOC(=O)C(C#N)=c1sc(=Cc2ccc(-c3ccccc3C(=O)O)o2)c(=O)n1-c1ccc(Cl)cc1
O=S(=O)(Nc1ccccc1-c1ccncc1)C(F)(F)F
O=C(c1cc2ccccc2cc1O)N1CCc2cc3nccc(N4CCN5CCCC5C4)c3cc21
CC(NC(=O)C1CCC(CNc2c(N3CCCCC3)c(=O)c2=O)CC1)c1ccccc1
O=C(Nc1cccnc1)c1nc[nH]n1
O=C(CC(=O)c1ccccc1)NN=Cc1ccccc1C(=O)CCc1ccccc1
O=C(Nc1ccc(Cl)c(C(=O)N2Cc3cccn3Cc3ccccc32)c1)c1cnccn1
O=[N+]([O-])c1ccc(CNc2ncnc3ccccc23)cc1
CC1CCCN1CCCOc1ccc(-c2nc3cc(F)ccc3o2)cc1
COCCCc1cc(OC)nc(ONc2cncc(-c3cncc(C)c3OS(=O)(=O)c3ccc(C(C)C)cc3)c2)n1
COc1ccc2c(c1)c(CC(=O)NN1CCC(Cc3ccccc3)CC1)c(C)n2C(=O)c1ccc(Cl)cc1
CN(C)CCN1C(=O)C(O)=C(C(=O)c2cc3ccccc3o2)C1c1ccccc1
CC(=O)ON(C(C(C)=O)c1ccccc1OC1CC1)S(=O)(=O)c1ccc([N+](=O)[O-])cc1
CC(C)N1C(=O)C2C(c3ccc(-c4cccc(C#N)c4)cc3)NC(Cc3c[nH]c4ccccc34)(C(=O)OCC3CC3)C2C1=O
CC(C)CC1NC(=O)C(=C2Nc3ccc(NS(C)(=O)=O)cc3S(=O)(=O)N2)C1=O
CCOC(=O)c1c(O)n(Cc2ccccc2)c(=O)n(Cc2ccccc2)c1=O
COc1cccc(-c2nc(C(O)c3cccc(OC)c3)sc2-c2cccc(OC)c2)c1
COc1ccc(C2=C(c3ccc(OC)cc3)N(C3=NC(=O)CS3)C2c2ccccc2)cc1
Cc1cccc(NC(=O)Cn2c(=O)n(-c3ccc(Cl)c(C)c3)c(=O)c3ccccc32)c1
Cc1cc(=O)oc2[nH]c(C(O)CO)nc(=O)c12
CC(C)n1cc2ncn(Cc3ccc(F)cc3F)c(=O)c2n1
CCCCOC(=O)C1ON(c2ccccc2)C(c2ccsc2)C12C(=O)Nc1ccc(Cl)cc12
CCOC1Cc2ccccc2C1(NCc1cccnc1)C(=O)OC
CCC(C)C(N)C(=O)NNC(=O)C(Cc1ccc(OCC(N)=O)cc1)NC(=O)C(Cc1ccccc1)NC(=O)C(N)CCC(N)=O
CC(C)(CCCc1ccccc1)c1ccc2c(c1)C(=CC=O)c1ccccc1-2
Cc1ccnc(C)c1C(=O)N(C)Cc1ccon1
CCC(C)C(NC(=O)C(CC(=O)NC(=O)c1ccc(CCc2ccc(OCC(=O)c3ccc(O)cc3)cc2)cc1)OCc1ccccc1)C(=O)OC
O=C1NC(=O)C(=Cc2ccc(N3CCOCC3)cc2)S1
COc1ccc(C(=O)NCc2ccc(C(F)(F)F)nc2N2CCC(c3ccccc3)CC2)cc1C
CC(CCS)Nc1ccccc1[N+](=O)[O-]
N#CC1(NC(=O)N2CC(S(=O)(=O)c3ccccc3Cl)CC2C(=O)C2(C(F)(F)F)CC2)CC1
Nc1ccccc1C#Cc1ccc2[nH]ccc2c1
N#CC1(NC(=O)Cc2ncc(Oc3ccc(Cl)cc3)nc2Cl)CC1
CC(=O)c1ccccc1NC(=O)c1nc(CN2CCCCC2)no1
COc1cc2c(=O)c(C(=O)c3ccc(C)cc3)cn(CC(=O)NCc3ccc[nH]3)c2cc1OC
COc1ccc(Cc2cc(C3OC(COC(CO)CO)C(O)C(O)C3O)ccc2Cl)cc1
CCN(C)C(=O)On1c(=O)c(-c2ccc(Br)cc2)[n+]([O-])c2ccccc21
Cc1nc(CC2CCN(N3CCc4ccc(Cl)cc43)C2)cs1
CC1=C(C2=C(C)C(=O)c3c(cc(O)c(O)c3CCC(C)(C)c3ccccc3)C2=O)C(=O)c2cc(O)c(O)c(CCC(C)(C)c3ccccc3)c2C1=O
Cc1ccc(-n2c(=O)c3c(C)c(C)sc3n3c(SCC(=O)N(C)C)nnc23)cc1Cl
C#CC(C(=O)OCc1ccc(Cl)cc1)n1nc(Cc2cccc(F)c2)cc1C(=O)OC(C)(C)C
CNCC(=O)CCCCn1c(C2CCCN(OC)C2)nc2ccccc21
OCc1ccccn1
CCOc1ccc(C2NC(=O)NC(C)=C2C(=O)OC)cc1
COc1ccc(-c2nc(COc3ccc(OCC(=O)O)cc3C)sc2-c2ccc(OC)cc2)cc1
CNc1nc(Nc2ccc(OC)cc2C)c2ncnc(NCCNC(=O)N(C)N(C)CCCCCCC(=O)NOC)c2n1
CCCCC(CN(O)C=O)C(=O)N1CCCC1C(=O)N(CC(=O)NC(Cc1ccccc1)C(=O)NC(CC1CCCCC1)C(=O)C(=O)O)C(Cc1ccccc1)C(C)C
O=C(NCc1ccccc1)c1c(Cc2c[nH]c3ccccc23)[nH]c2c1ccc1[nH]ccc12
O=C(CNC(=O)c1cc([N+](=O)[O-])cc([N+](=O)[O-])c1)NN1CCOCC1
c1cncc(N2CCC3(CC2)CCN3CC2CC2)c1
CCOc1ccc2cc(NNc3ccc(OC)c(OC)c3)ccc2c1S(=O)(=O)CC
O=C1NC2(Cc3ccccc31)N=C(c1ccc(Br)cc1)OC2=O
O=C(CN(Cc1ccccc1[N+](=O)[O-])CC1CCCO1)N1CCN(c2ccc(F)cc2)CC1
O=C(c1noc2c1CCCC2)N1CCN(c2ccc3ccccc3c2)CC1
CCc1ccc(NC(=O)N2CCN(CC3CCOC3)CC2)cc1
CCOc1cc(C)n(-c2ncc(-c3cc(-c4cc(C(F)(F)F)ccc4C)no3)s2)n1
COc1ccc(NS(=O)(=O)c2cccc([N+](=O)[O-])c2)cc1
COc1ccc(CN2CCc3cc(Oc4ncccc4C(=O)NCCO)ccc3C2)cc1
C#Cc1ccc(NC(=O)c2c(-c3cc(OC)ccc3F)noc2C)cc1OC
CCNc1nc(OCCc2ccc(OC)c(OC)c2)nc(-c2ccc(Br)cc2)n1
Nc1ccc(-c2nnn[nH]2)cc1
CN(C)CCCCc1ccc(NN(C)C)c2c(=O)c3ccccc3sc12
O=c1cc(-c2ccccc2)nc2sc(S(=O)(=O)c3ccccc3)nn12
Cc1cccc(-n2c(=O)c3[nH]ncc3n(CC(=O)Nc3cccc(Cl)c3C)c2=O)c1Cl
CS(=O)(=O)c1ccc(-n2cc(-c3ccccc3)c3c(N)ncnc32)cc1
Cn1cccc1C(=O)N1CCN(S(=O)(=O)c2cccc(Cl)c2)CC1
CC1(C)OC2C(COP(=O)(O)OP(=O)(O)OP(=O)(O)O)OC(n3ccc(=O)[nH]c3=O)C2O1
COc1cccc(NC(=O)Nc2cc(C(C)(C)C)on2)c1
O=C(O)Cc1ccccc1CCCNC(=O)N1CCCC1S(=O)(=O)c1cc(Cl)cc(Cl)c1
COc1cc(NC(=S)c2ccc(NS(=O)(=O)c3ccc(C)cc3)cc2)ccc1C
NC(=S)NN=Cc1ccc2[nH]cnc2c1
O=C(NCC1(N2CCCCC2)CCCCC1)c1cc(-c2ccccc2)nc2ccccc12
CCOC(=O)C(=CC=CC=Cc1ccc2c(c1)OCO2)NC(=O)c1ccco1
CC1CCCC(C)N1CC(=O)OC(=O)Cc1ccc(Cl)cc1
COc1cc(C=C2SC(=S)NC2=O)ccc1OCc1ccc(Cl)cc1Cl
CCOc1ccc(CCNCC(=O)Sc2nc(=O)n(Cc3ccccn3)c3c2CCCC3)cc1OCC
CCOc1cc(-c2cc(-c3ccc(O)cc3)on2)ccc1O
O=C(O)c1sccc1NS(=O)(=O)c1ccc(F)cc1
CN1CCN(c2ccc(-c3nnc(-c4ccc(Oc5ccccc5)cc4)c(-c4ccc(O)cc4)n3)cc2)CC1
NC1c2ccccc2C2(CCN(C(=O)c3cnccn3)CC2)C1C1CC1
O=C(NCc1ccco1)C1(c2ccc(Cl)cc2)CCCCC1
CCCCN1C(=O)C(=Cc2c[nH]nc2-c2ccncc2)SC1=S
CN(C(=O)c1ccc(OC(F)F)cc1)C1CCCCC1OCc1ccc(CC(=O)O)cc1
CC(CO)(CO)NCc1ccc2ccccc2c1
COc1ccc(N2C(=O)c3c(sc4c3CCC4)C2N2CCCC2)cc1
CC(C)Cc1ccc(C=C2Sc3nc4ccccc4nc3C2=O)cc1
CS(=O)(=O)c1cccc2ncnc(NCC3CC3)c12
Cc1ccc(S(=O)(=O)N2CCCCC2)cc1NC(=O)Cn1nc(CO)c2ccccc2c1=O
Cc1cccc(C=C2NC(=S)N(C(C)CO)C2=O)c1
O=C(NC1Cc2ccc(S(=O)(=O)C(CO)CCN3CCNCC3)cc2NC1=O)c1cc2cc(Cl)ccc2[nH]1
O=C(CCNS(=O)(=O)c1ccc(Br)cc1Br)NCc1ccc2c(c1)OCO2
COc1ccc(CCN2CCC(CCCC(=O)NCc3ccc(C(=N)N)cc3)CC2)cc1
CC(C)(C)OP(=O)(Oc1ccc(C(C)(C)C)cc1Br)Oc1ccc(C(C)(C)C)cc1Br
CC(=O)OC1C=C(C)C2CCC3(C)OC3C2C1
COc1ccc(Nc2c([N+](=O)[O-])ccn(C3OC(CO)C(O)C3O)c2=O)cc1
CN(C(=O)CNCCc1ccc(S(N)(=O)=O)cc1)S(=O)(=O)c1cccc2nsnc12
CN(C)c1ccc(-c2cc(=O)c3cc(F)ccc3o2)c(Cl)c1
COc1ccc2nc(C)cc(NC(=O)NC3CCN(Cc4ccc5c(c4)OCO5)CC3)c2c1
Clc1nc(CSc2nnc(-c3ccco3)o2)cs1
O=C(OCC1CCCN2CCCCC12)c1ccc([N+](=O)[O-])cc1
CCCCS(=O)(=O)C1(C(N)=O)C(C)C(c2ccccc2)N2C(=O)C(=C(O)c3ccc4sccc4c3)C21
Cc1sc2ncnc(Nc3ccc(-c4nc5ncccc5o4)cc3)c2c1C
Cc1cccc(NC(=O)NC2N=C(c3ccccc3)c3ccccc3N(C)C2=O)c1C
Cc1ccc(S(=O)(=O)NNC(=O)c2ccc(Br)cc2)cc1
COc1ccc2cc(CCC(=O)OCC(=O)N(CC(C)C)CC(C)C)ccc2c1
COc1ccc(C(CO)NCc2cccc(OC)c2)cc1
COC(=O)c1cc(-c2cc3ccccc3[nH]c2=O)ccn1
O=C(NCC1CCCCC1)c1ccc2sccc2c1
Cc1ccc(S(=O)(=O)N(CC(C)C)C(Cc2ccccc2)C(O)CNCC(=O)SCc2ccccc2)cc1
Cc1ccc(S(=O)(=O)n2cc(CNCCn3nccc3C)nn2)cc1
Nc1ncnc2c1ncn2C1C=CC(OS(N)(=O)=O)C1O
Cc1ccn(CN2CCCC2C(=O)CS(=O)(=O)c2cn(C)cn2)n1
CCOC(=O)c1cnc2c(C=CC(=O)c3cc(OC)c(OC)c(OC)c3)cccc2c1Nc1cccc(F)c1
C[N+]1(CC(=O)c2ccc3cc(Br)ccc3c2)CCCCC1
CNCC1CCC(c2c[nH]c3ccc(O)cc23)CC1
O=c1[nH]c2ccccc2cc1C#CCO
CCCCOc1cc(OCCCC)c2c(c1Cl)CC(c1ccc(OCc3ccccc3)cc1)O2
COC(CNC(=O)Nc1cc2[nH]nc(-c3cc(C)cc(C)c3)c2cn1)c1cc(C)ccc1C
O=C(OCN1C(=O)c2ccccc2C1=O)c1ccc(Cl)cc1
CNS(=O)(=O)c1cccc(-c2nnc(-c3cccc(Br)c3)o2)c1
CCCC(=O)NN=Cc1ccc(OCCOc2ccc(C)cc2)c(OOc2ccc(N3CCCCC3)cc2)c1
OC(Cc1ccccc1)CN1C2CCC1CC(=C(c1ccccc1)c1ccccc1)C2
Cc1cccc(S(=O)(=O)C2(O)CC3C(=O)NC(=O)C3C3CN(COc4ccccc4)CC32)c1
Cc1ccccc1NC(=O)NCCCNc1ccnc2cc(Cl)ccc12
COCC(=O)NC(=O)C1OC(CCCNc2ccnc3cc(Cl)ccc23)C2OC(C)(C)OC12
c1cncc(-c2nc3ccccc3c3c2=NN=3)c1
Cc1nc(NC(=O)c2ccccn2)n(Cc2ccccc2)c1C
CC(C)CC(C=O)NC(=O)C(CC(C)C)NC(=O)C(Cc1c[nH]c2ccccc12)CC(O)C(Cc1ccccc1)NC(=O)OCc1cccnc1
CCOC(=O)c1nn(-c2ccc(C(C)C)cc2)c(Cl)c1C(=O)OCC
O=C(O)C1CC2CCCCC2CN1S(=O)(=O)c1cc(Cl)c(Cl)s1
N=C1c2ncn(C3OC(CO)C(O)C3O)c2CN1c1ccccc1
Cc1cccc(CN2C(=O)N(CC3CCC(C(=O)NCc4cccnc4)CC3)C(=O)C23CCN(C(C)C)CC3)c1
CCOC(=O)COc1ccc(NC(=O)Cn2c(=O)oc3ccccc32)cc1
CCOc1ccc(OCC)c(NC(=O)c2cc3ccccc3o2)c1
CCOc1cc(C2CC(=O)Nc3c2c(=O)nc(SCC(=O)Nc2ccc(C)c(C)c2)n3C)ccc1O
Cc1c(C(=O)NCCCCC(=O)O)nc(-c2c(F)cccc2Cl)n1-c1ccc2c(ccn2C)c1
NC(C(=O)NCC1=C(C(=O)O)N2C(=O)C(Oc3ccncc3)C2SC1)c1ccccc1
N#Cc1c(N)nc2sc3c(n2c1=O)CCCC3
Cc1occc1-c1nnc(SCc2cccnc2)o1
CNC(=O)Cn1c(C2CCN(c3ncc(OC)cn3)CC2)nc2ccccc21
O=C(NCC1CN(Cc2ccc(Br)s2)CCO1)c1cnco1
Cc1nc(Nc2cccnc2)sc1C(=O)C=Cc1cccc(Br)c1
CC1C(C(=O)NCc2ccc(Cl)cc2)CN2CCCC23C(=O)N(Cc2ccc([N+](=O)[O-])cc2)C(=O)C13
NCC1OC(Cc2ccc3c(ccn3COP(=O)(O)O)c2)C(O)C1O
CCCCCCCCC=CCCCCCCCC(=O)CC(=O)O
CCCCn1c(=O)c2nc(C=Cc3ccc(OC)c([N+](=O)[O-])c3)[nH]c2n(CCCC)c1=O
Cc1cccc2c1CCN(S(=O)(=O)Cc1ccon1)C2Cc1ccccc1
Cc1cc(C)n(CC2CCCN2C)n1
COc1ccc(-n2nnc(C(=O)NC(C)C(O)(Cn3cncn3)c3ccc(F)cc3F)c2C)cc1
NC(=O)C1(c2ccc(Cl)cc2)NCC(=O)N(Cc2ccccc2Br)C1=O
NC(=O)c1n[nH]c2c1CN(Cc1cccc(Cl)c1)C2
Cc1cc(NN=Cc2ccccc2Cl)c2cccc(C)c2n1
CNC(=S)n1ccc(C(=O)NCC2CCC2)n1
NC1=NC(CCc2ccccc2)CO1
COc1cc(OC)c(C=C(C#N)c2nc3ccccc3[nH]2)c(OC)c1
Cc1ccc(COC(=O)c2ccccc2O)cc1
COc1ccc(-c2ccc(-c3c(F)cccc3F)cc2)c2c1n(C)c(=O)n2C
O=C(NC1CCCCC1)c1ccc(NCC2CCCOC2)c([N+](=O)[O-])c1
Cc1ccc(S(=O)(=O)c2nc(-c3ccccc3)oc2SC(=O)CNc2ccccc2C(F)(F)F)cc1
O=c1[nH]c2ccccc2s1
Cn1nnnc1SCC(=O)O
Cc1c(Cl)cccc1Nc1nc(-c2ccc(C(=O)N3CCOCC3)cc2)cs1
Cc1ccc2c(c1)c1ncn(Cc3ccccn3)c(=O)c1n2C
O=C(Cc1ccc(Cl)cc1)NNC(=O)CN1C(=O)NC2(CCCC2)C1=O
Cc1cccc(N2CCN(CCCCN3CCCc4cc(OCc5ccccc5)ccc43)CC2)c1C
COc1ccc(C(=O)C(=O)C(=Cc2ccc(-c3cccnc3)cc2)NNCCCN)cc1OC
CCC(C)[S+]([O-])CC(NC(C)=O)C(=O)NC(Cc1cc(F)cc(F)c1)C(O)CNC1CC2(CCC2)Oc2ncc(CC(C)(C)F)cc21
CNCc1c(O)ccc2c1OC(=Cc1cc(Br)ccc1OC(F)F)C2=O
COc1ncnc(N2CCC(C(=O)NCc3cccnc3)CC2)c1C
CC(Oc1ccccc1Oc1ccccc1)C(F)(F)F
CC(C)n1nc(C(=O)NCc2nnc3ccccn23)c2ccccc21
COc1cc(C(=O)NCC2(C)CN(S(C)(=O)=O)CCN2Cc2ccncc2)cc(OC)c1OC
COc1ccc(N(C(=O)CNC2CC2)S(=O)(=O)c2c(C)noc2C)cc1OC
CC(=O)NCC1CN(c2ccc3c(c2)CCCc2c(-c4ccc(C#N)cc4)n[nH]c2-3)C(=O)O1
O=C(NC1CCCCCC1)c1ccn(-c2ccc(C(F)(F)F)cn2)n1
CCOC(=O)C(NC(C)=O)(Nc1nc(C23CC4CC(CC(C4)C2)C3)cs1)C(F)(F)F
N#Cc1c2ccccc2c(NCCNCCOCCOCCNCCNC(=O)CCN)c2ccsc12
Ic1ccc2[nH]cc(CCN3CCN(c4ncnc5ccsc45)CC3)c2c1
CN1C(=O)c2ccc(C(=O)OCC3CCCO3)cc2C1=O
COc1cc(OC)c(C2OC3OC4(C)CCC5C(C)CCC(C2C)C35OO4)cc1C1OC2OC3(C)CCC4C(C)CCC(C1C)C24OO3
COc1cc(C2c3cc4c(cc3C(Nc3ccc(N(C)C(=O)CCl)cc3)C3COC(=O)C23)OCO4)cc(OC)c1OC
CC(OC(=O)c1ccc(Br)o1)C(=O)Nc1ccc2ccccc2c1
Cc1cccc(C(=O)Nc2ccc3cc[nH]c(=O)c3n2)c1
CC1CN(S(=O)(=O)N2CCCC(C(=O)NCCC3=CCCCC3)C2)CC(C)O1
COc1ccc(OC)c(NC(=O)c2ccc(C)c(S(=O)(=O)N3CCOCC3)c2)c1
COc1ccc(C=NNC(=O)c2ccc(-n3nc(C(F)(F)F)cc3C)cc2)cc1OC
CC(C)CCC1CN(CCO)CCN1CCN1Cc2c(sc3ccccc23)-c2sc3ccccc3c2C1
O=C(Nc1ccc(CN2CCOCC2)cc1)C1=C(O)CCN2CCCN=C12
O=C(CNc1ccccc1)Oc1ccc(Cl)cc1C(=O)C=Cc1ccc(O)c(O)c1
CCCCCCNC(=O)Oc1cc(C=C[N+](=O)[O-])ccc1OC
CCNc1ccc(OC(=O)Nc2cccs2)cc1
CC(C)=CCOc1cc(NC2=NC(=O)C(=Cc3c[nH]c4ncccc34)S2)ccc1Cl
O=C(O)CCCCCNC(=O)c1nn(-c2ccc(Cl)cc2)cc1COc1ccccc1
Oc1ccc(-n2c(N=Cc3c(O)ccc4ccccc34)nc3ccccc32)cc1
Cn1cc(C(=O)C(=O)N2CCN(Cc3ccc(F)cc3)CC2)c2ccccc21
CC(C)(C)OOCC(NC(=O)CNC(=O)CNNC(=O)CC(=O)C1=C(C=O)N2C(=O)C(=CBr)C2S(=O)(=O)C1)C(=O)O
COc1ccc2[nH]cc(CCCN3CCN(CCCN4CCN(C)CC4)CC3)c2c1
CC(NC(=O)Cc1ccc2c(c1)C(=O)N(C(C)CO)CC(C)C(CN(C)Cc1cccc(Cl)c1)O2)c1ccc(OC(F)F)cc1
COc1ccc(NN2CCCC(C(=O)CCS(=O)(=O)Cc3ccccc3)C2)cc1
COc1ccc(N2CCN(c3ccc(N4CC(CNC(C)=O)OC4=O)cc3F)CC2)cc1
Cc1c(C)n(Cc2ccccn2)c2ccc(OCc3cc(O)ccc3Br)cc12
COc1cccc(-c2ccc3c(c2)C(=O)N(C)C(c2ccc(OC)c(OC)c2)C3C(=O)N2CCCCC2)c1
NS(=O)(=O)c1ccc(-n2nc(C(F)(F)F)cc2-c2ccccc2)cc1
CC(NC(=O)C(CC1CCCCC1)NC(=O)C(CCCCN)NCC(=O)O)C(=O)N1CCCC1C(=O)NC(CCS)C(=O)O
Cn1c(=O)n2cc(CN3CCN(C(=O)C=CCOc4cccc(F)c4)CC3)nc2c2ccccc21
CC(C)n1cc(C(=O)c2cncc(NC(=O)Cc3cccs3)c2)c2cncnc21
O=C(Nc1ncc(F)s1)C1(c2ccc(Cl)cc2)CCC1
COc1cc(C2C(c3ccc4ccccc4c3)C(c3cc(OC)cc(=O)o3)C2c2ccc3ccccc3c2)oc(=O)c1
CC(=NNC(N)=S)c1ccc2ccccc2c1
CCOc1nnc(-c2ccccc2)n1C
CON1CCC(C(=O)CCN2c3ccccc3C=Cc3cc(F)ccc32)(c2ccccc2)CC1
Fc1ccccc1CSc1nncn1-c1ccccc1
COc1cc(C=C2SC(=O)N(CC(=O)c3ccc(Cl)c(Cl)c3)C2=O)ccc1OC(C)=O
COCCNC1=C(C)C(=O)C2=C(C1=O)C(COC(N)=O)C1(OC)C3NC3CN21
CCNC(=O)OC1=C(CC)C2=CCC3C(=O)N(c4ccccc4)C(=O)C3C2C2(C)C(=NCC(C)C)OC(=O)N12
OC(c1ccccc1)C(c1ccccc1)c1cc(CN2CCOCC2)cs1
O=c1c2c(ccn1CCCN1CCN(c3ccc([N+](=O)[O-])cc3)CC1)[nH]c1cc(F)ccc12
CC(=O)NC(Cc1ccc(O)cc1)C(=O)NCCCCCCCN
CCC(C)C(=O)NC(=O)C(Cc1ccccc1)NS(=O)(=O)c1ccc2c(c1)c(=O)n(C)c(=O)n2C
N#CC1CC(NCC2CCOC2)CCC1n1cc(C(N)=O)c(Nc2ccc(S(=O)(=O)F)cc2)n1
O=C(CCC1CCN(C(=O)C[N+](=O)[O-])CC1)Nc1ccccc1C(=O)Nc1ccccc1
CC(=O)NC(Cc1ccccc1)C(=O)NC(Cc1ccccc1)C(=O)NC(CCCCS)C(N)=O
Cc1c(Cl)nc(-c2ccncc2F)nc1Nc1cccnc1
COCCN(C(=NO)c1cccnc1Oc1ccc(C)cc1)C(C)C
Cc1c(C(=O)Nc2ccc([N+](=O)[O-])cc2)sc2ncnc(N3CCN(C(=O)c4ccco4)CC3)c12
Cc1nc(COc2ccc3nccc(N4CCNCC4)c3c2)ccc1F
CCCCNc1nc2c(N)cc(C)cc2nc1C#N
COc1cc(P(=O)(OCCOCCN2CCCC2)OCCOCCN2CCCC2)cc(OC)c1OC
CC(=O)NCCOc1ccccc1OCCF
CCCN(CCCCN1CCc2ccccc2C1)C1CCc2ccc3[nH]c(=O)sc3c2C1
CNC(=O)Cc1c(C)[nH]c(=O)c(NC(=O)c2nc(Cl)cnc2N)c1C
O=C1C=C(c2ccc(OCCOCCF)cc2)Cc2c1n(CCc1nc3ccccc3[nH]1)c1ccccc21
O=C(O)c1[nH]c2ccc3ccc(=O)n(Cc4ccccc4-c4c(Cl)cccc4I)c3c2c1SC1CCCCC1
CC(=O)OC1CCN(c2ncnc3c(-c4ccccc4Cl)n[nH]c23)CC1
CC1(O)CC(=O)C2=CC3=C(CC4(C)C(O)CCC34)C3(C2)OC(=O)C=CC13
COc1ccccc1C1Nc2ccccc2N=C2CCCC(=NNC(=O)C(c3cccnc3)N(C(=O)c3csnn3)c3cc(C)ccc3OC)C21
c1ccc(-c2cc3cccnc3[nH]2)cc1
COC(=O)c1ccc(-c2nnc(N=Cc3cc(OC)c(OC)c(OC)c3)o2)cc1
NS(=O)(=O)c1ccc(NC(=O)C2(S(=O)(=O)c3ccccc3)CC2)cc1
COC(=O)C(=O)C1=C(C)NC(C)=C(C(=O)OC)C1OC
CC12CNCC(C)(NC1)NC2
CC(C)(C)c1ccccc1NCc1ccc(C(=O)N2CCN(Cc3ccccc3)CC2)cc1
COc1ccc2nc(NCCCCN3CCN(C(=O)c4ccc(F)c(F)c4)CC3)c(C#N)cc2c1
C=C(C)C(=O)OC1(O)C(O)C=C(C(=O)C(F)(F)F)OC1OC
c1ccc(CC2(NCCCCN3CCCC4CCCCC43)COc3ccccc3O2)cc1
Cc1ccc(NC(=O)NCCc2ccc(F)cc2)nc1
CCN(CC)c1nc(C)nc2c(-c3ccc(OC)nc3C)c(C)nn12
O=C(Nc1ccc(-c2ccccc2)cc1)C1Cc2ccc(O)cc2CN1C(=O)C=CC=Cc1ccc2c(c1)OCO2
O=C(CCCNCCC=Cc1ccccc1)c1ccc(OC2CC2CNCC(O)c2ccc(O)c3[nH]c(=O)ccc23)cc1
O=C(CC1CCCC1)N1CCC(c2nc(-c3ccccn3)no2)CC1
CCSc1nc2ccccc2[nH]1
Cc1c(NCC(=O)OC(=O)C=Cc2ccccc2)c(=O)n(-c2ccccc2)n1C
COc1ccc(Nc2ccc3c(c2NCc2cc(OC)c(OC)c(OC)c2)C(=O)c2ccccc2C3=O)cc1
CN1CCN(CCc2ccc(NS(=O)(=O)c3cn(C)cn3)cc2)CC1
CC(C)S(=O)(=O)c1ccc2sc(-c3n[nH]cc3-c3ccc(Cl)cc3)nc2c1
C=CCC(NC(=O)c1ccc(N2CCN(c3ccc(C(F)(F)F)nn3)CC2)nn1)C(F)(F)F
COc1cc(C(=O)NC2CCC3CCC(C(=O)NCc4ccccc4)C(=O)N32)cc(OC)c1O
CSc1nnc2c(n1)S(=O)(=O)N(CCCCN1CCN(c3cc(C(F)(F)F)ccn3)CC1)c1ccccc1-2
CC(C)(C)CC1(CO)CCCN2CCCC(C(=O)O)C21
CC1(C)CCc2c(cc(O)c3c(=O)cc(-c4ccccc4)oc23)O1
CC(C)(C)NC(=O)N(C(Cc1ccccc1)C(O)CNC(=O)N1CCOCC1)S(=O)(=O)c1ccc2c(c1)OCO2
O=C(NC1CCCC(c2n[nH]c(C3CC3)n2)C1)N1CCOC(c2ccncc2)C1
CC(C)=CCC1(C)CC(c2ccc(N3CCN(CNC(=O)c4ccnc(C)c4)CC3)nc2)C(C#N)C(=N)N1
Cc1[nH]c(=O)sc1C(=O)NNC(=O)Nc1ccc(Cl)cc1
O=C(O)c1cc(C(=O)O)c2ccccc2n1
COc1ccccc1C1CNCC1C=O
O=C(C(=O)c1ccccc1Cl)C(=Cc1cccs1)NNc1ccc(N2CCOCC2)cc1
CCOC(=O)C1=C(C)N=C(c2ccc(F)cc2)C2C(=O)N(c3ccccc3)C(=O)C12
[O-][S+]1N=C(c2ccc(Cl)c(Cl)c2)C(=Cc2ccc(Cl)c(Cl)c2)N1
CCN(Cc1nc(=O)c2cnn(Cc3ccccc3F)c2[nH]1)c1ccccc1
COc1ccc(Br)cc1C(=O)Nc1ccc(C(=O)OCc2cc(=O)n3ncsc3n2)cc1
NC(=O)NCCCCc1csc(N)n1
CCCCCCCCn1nc(-c2ccc(F)cc2)ccc1=O
Cc1c[nH]c(-c2cccc(OC(=O)C=Cc3cccc(Oc4ccc(C(F)(F)F)cc4C(F)(F)F)c3)c2)n1
CC(C=CC=CC(C)C(O)C(C)=CC1=C(C)CCCC1(C)C)=CC(=O)O
O=[N+]([O-])c1cnc(N2CCCCC2)n1CCOCP(=O)(O)O
COCCCNC(=O)CCS(=O)(=O)c1ccc2c(c1)CCN2C(C)=O
O=C(O)c1cccc(S(=O)(=O)N2Cc3ccccc3C2)c1
Cc1ccc(CNC(=O)Nc2ccc(N3CCN(CC(O)(Cn4cncn4)c4ccc(F)cc4F)CC3)c(S(C)(=O)=O)c2)cc1
O=C(Nc1ccc(Cl)c(Cl)n1)c1ccc(Cl)cc1O
COc1ccc(-c2csc(-c3ccccc3O)n2)cc1OC1CCCC1
c1ccc(CCNc2ccnc3ccccc23)nc1
OCC1OC(n2cnc3nc(Cl)nc(Cl)c32)C(O)C1O
O=C(Nc1cn2cc(-c3ccccc3)ccc2n1)C1CCCO1
COc1cc(C2Nc3ccccc3N=C3CC(c4cc(C)ccc4C)CC(=O)C32)cc(OC)c1OC
CCOC(=O)c1ccc2c(c1)sc1nc(-c3ccc(OC)c(OC)c3)cn12
Cc1nn(-c2ncc(F)c3c(C(=O)C(=O)C4CC5CCC4N5Oc4ccc(F)cn4)c[nH]c23)c(=O)n1C
CCCCc1nc(NCCCn2ccnc2C)c2ccccc2n1
O=C(CON=Cc1ccccc1Cl)OCn1nnc2ccccc2c1=O
Cc1ncc(-c2csc(Nc3ccc4c(c3)OCO4)n2)c(NCC2CCCN3CCCCC23)n1
OC1COC(n2cnc3c(SCCOc4ccc(Cl)cc4)ncnc32)C1O
COc1ccc(C=CC(=O)Nc2cccc3c2OC(c2nnn[nH]2)CO3)cc1
CN(c1cc(Cl)cc(S(=O)(=O)CC(=O)NC(=O)c2ccc(C(=N)N)cc2)c1OCl)N1CCCC1
O=C(O)c1ccc(NC(=O)c2ccncc2)cc1
COC1OC(COc2ccc(O)cc2)C(O)C(O)C1O
COc1cc2ccnc-2cc2c1C=C(C#N)N1CCN=C21
COc1ccc(CSCC(NC(=O)Cc2ccc(OC)cc2)C(O)CC(CCC(=O)O)C(=O)NC2c3ccccc3CC2O)cc1
Nc1ccc(C(=O)N2CCN(c3ccc(C(F)(F)F)cn3)CC2)cc1N
COc1ccc(OCCCOc2ccc(-c3noc(=O)[nH]3)cc2)cc1
N#Cc1c(-c2cccs2)cc(-c2cccs2)nc1N1CCC(N)C1
c1ccc2c(OCCN3CCCCC3)cccc2c1
COc1ccc2nc(Cl)c(CNCCc3ccc(S(N)(=O)=O)cc3)cc2c1
Cc1ccc2c(=O)c(C(=O)OC3C[N+]4(C)CCC3CC4)cn(-c3ccccc3C(F)(F)F)c2n1
O=C(O)C1CC2(C(=O)O)CC(c3ccccc3)C1C(c1ccccc1)N2
CCN(CCOC(=O)C(C#N)=Cc1ccccc1)Cc1ccccc1
CO[N-]c1ncsc1CCC(=O)Oc1ccc(S(=O)(=O)Cc2ccccc2)cc1
CNC(=O)C1=C(c2ccc(Cl)cc2)CC2CCC1N2C(=O)NCc1ccc(OC)cc1
CC(Cc1ccccc1)NC(=O)Nc1ccc(F)cc1
Cc1ccc(NC2=NC(Cc3ccccc3O)CCS2)c(C)c1
CC(NC(=O)Cn1cc(Cl)c(Cl)n1)C(=O)NCC(=O)C(CC(=O)O)Oc1c(F)c(F)cc(F)c1F
CNc1ccccc1C(=O)C1CCN(CC(=O)c2cc3cc(O)ccc3o2)CC1
CN(C(=O)CCc1nnc(Cc2ccccc2)o1)N1CCC(CCc2ccccc2)CC1
O=c1cc(N2CCOCC2)oc2ccc(C(c3ccc4ncccc4c3)N3CCOCC3)cc12
CC1CN(S(=O)(=O)c2cccs2)CC(C)O1
CCC(C)C(NC(C)c1nc[nH]c1C(=O)C1CCCCC1)C(=O)O
CCOOc1c(C(=O)C(=O)C(C)C)c2c(c3ccccc13)C(=O)C(Cl)=C(C(C)C)C2=O
Cc1nc(=O)[nH]c(O)c1NC(C)C1CCN(S(=O)(=O)c2ccc(Br)cc2)CC1
CC12COC3(C(=O)Nc4ccccc4)C(=O)C1CCC32O
CCc1cc(-c2cc3ccccc3oc2=O)c(O)cc1O
N=C(Nc1cc2c3c(cccc3c1)C(=O)N(N1CCC(CCCN(CCO)CCO)CC1)C2=O)c1cccs1
COc1ccc(-c2nc3cc(C)ccc3n2Cc2ccccc2)cc1OC
CCN(C)c1ccc(C2CCC3(C)C(CCC4C5(C)CCC(OC(=O)n6ccnc6)C(C)(C)C5CCC43C)C2(C)C)cc1
N#CC(=Cc1ccc(-c2cnc(Cl)s2)o1)c1nc2ccccc2s1
C=CCNC(=O)CSc1nc2nnc(C)c-2c(N)n1-c1c(C)cccc1C
COC(=O)c1ccc(C(C#N)N2CCN(C(=O)OCc3ccccc3)CC2)cc1
CCOC(=O)C(c1ccc(F)cc1)n1cnc2cc(OC)c(OC)cc2c1=O
Cc1ccc(C(=O)Nc2nc(-c3ccccn3)cs2)cc1C
O=S(=O)(CCCN1CCN(c2cccc(F)c2)CC1)c1cccs1
CC(CO)Nc1ccc2c(c1)C(=O)N(CN(C)S(C)(=O)=O)CC(C)C(C(=O)c1ccncc1)O2
COc1ccc(-c2nnc(CN3CCCC(O)C3)o2)cc1
N#CCCOc1ccccc1N1CCN(CC(O)(Cn2cncn2)c2ccc(F)cc2F)CC1
CC(C)(C)C1CCc2n[nH]c(-c3ccc(-c4ccc(Cl)cc4Cl)o3)c2C1
NC(=O)c1ccc(-c2cccs2)nc1NCc1ccncc1
NS(=O)(=O)c1ccc(CCOS(=O)(=O)c2ccc(F)cc2)cc1
CCOC(=O)C1C(=O)C=C(OC)CC1c1ccc(Cl)cc1Cl
O=C(CSc1nncn1-c1ccccc1C(F)(F)F)N1CCN(c2ccc(F)cc2)CC1
CC(=O)Oc1ccc(C(=O)O)cc1CC=C(C)CCC=C(C)CCC=C(C)C
Cc1cccc(NC(=O)c2cc(Br)ccc2O)c1
CN1C(=O)c2ccccc2Sc2ccc(NC(=O)Nc3cccs3)cc21
CCc1cc(NCc2nnc3n2CCC3)c(=O)[nH]c1C
O=C(O)CO
Cc1ccnn1C(=O)c1ccc(S(=O)(=O)N2CCN(c3cccc(C(F)(F)F)c3)CC2)cc1
Cc1ccc(N2NC(=Cc3ccco3)C(=O)C23CCCC3)cc1
O=[N+]([O-])c1ccc(Oc2ccc(C=C(c3ccc(O)cc3)c3ccc(O)cc3)cc2)cc1
O=C(CN1CCN(CCOC(c2ccccc2)c2ccccc2)CC1)c1ccc2c(c1)OCO2
COc1ccc(-c2[nH]nc3c2C(=O)c2c(NC(=O)NCc4ccc(C(F)(F)F)nc4)cccc2-3)cc1
CCCCn1c(Cl)nc2c(N)nc3ccccc3c21
Nc1ncnc2c1sc1nc(-c3ccc(Cl)cc3)c3c(c12)CCCC3
CC1CCN(c2cc3c(cc2[N+](=O)[O-])c(=O)c(C(=O)O)cn3C2CC2)CC1
NC1=NC(=O)C(=Cc2ccc(-c3ccc(Cl)cc3C(=O)O)o2)S1
CC1=NC(=O)CN=C(NS(=O)(=O)c2ccc(C)cc2)C1
COc1ccccc1-c1ccc(C(F)(F)F)nc1-c1ccc(C2(C(=O)O)CCC2)cc1
NC1=NC(c2ccc(Cc3c(F)cccc3F)cc2)(C2CC2)N=C1N
CCCc1nnc(NC(=O)CN2CCOC(Cn3cccn3)C2)s1
NS(=O)(=O)c1ccc2c(c1)C(=C(Nc1ccc(OCCCCCc3nnn[nH]3)cc1)c1ccccc1)C(=O)N2
COc1cccc(OC)c1OCC(=O)NNC(=O)c1cccnc1
O=C(O)CC1SC(N2CCCc3ccccc32)=NC1=O
Cc1cnc(C(=O)Nc2ccc(F)c(C3(C)COCC(N)=N3)n2)cn1
CCOC(=O)C=CC(CCC(N)=O)NC(=O)C(Cc1c(Br)[nH]c2ccccc12)NC(C)=O
Cc1cc(Cl)ccc1C1=CCN(CN2CC(=O)N(C(=O)NCCOc3ccccc3)C(CC(C)C)C(=O)NCC2=O)CC1
Cc1cc(Cl)ccc1C(=O)C1CCCN(N2CCN(c3ccccc3)CC2)C1
CC(C)(C)C(NC(=O)C=Cc1ccc(CN)cc1)C(=O)N1Cc2ccccc2CC1C(=O)NC(CC(F)F)C(=O)C(=O)O
O=C(O)Cc1csc(NC(=O)c2ccc(Cl)c([N+](=O)[O-])c2)n1
CC1(C)C(=O)Nc2cc3scc(NC(=O)c4ccc5ccccc5c4)c3cc21
CNC(=O)c1ccc(-n2c(C(c3ccccc3)c3ccccc3)nc3cc(C(F)(F)F)ccc32)cc1
C#Cc1ccc(-c2cc3c(cc2F)C(O)(C(F)(F)F)CCC32CN(CCOC)C2)cn1
Cc1ccc(C(=NO)N2CCc3ccccc32)c(Oc2cccc(F)c2)n1
O=C(c1ccco1)N1CC2OCCN(CCc3cccs3)C2C1
Oc1ccc(C=Cc2ccc(O)c(-c3ccccc3)c2)cc1O
CCCn1c(N)c(C(=O)CSc2nc3cc(OC(F)F)ccc3s2)c(O)nc1=O
COc1ccccc1OC(=O)CNC(=O)C(C)(Cc1c[nH]c2ccccc12)NC(C)C
CCCCC(CC)C(=O)NC1=CC=C2C=CN(CC(=O)O)C=C2C1
COCC12CC(c3ccc(NC(=O)c4cccc(-c5ccccc5)c4)cc3)(CCO1)CCO2
CSc1nnc(-c2ccccc2F)o1
CCCC(=O)Nc1n[nH]c2cc(-c3ccccc3)ccc12
CN1CCC(N(C)C(=O)CCc2ccc([N+](=O)[O-])cc2)CC1
c1ccc(C(Cc2ccncc2)(c2ccccc2)c2ccccc2)cc1
Cc1c[n+](OCc2ccccc2)cc(C)c1O
Cc1ccc(S(=O)(=O)CCC(=O)Nc2ccc(O)cc2)cc1
O=C(c1cccnc1Oc1ccc(Nc2ccccn2)cc1)C1CC(O)CN1C(=O)O
CC(C)(C)SCC(O)COC(=O)c1ccco1
CCCc1ccc(ON2CCSC3=C2NC(=O)CC3c2cccc(C)c2)cc1
CN(C)c1cccc(-c2nc(-c3ncc(C(F)(F)F)cc3Cl)c(-c3ccncc3)[nH]2)c1
Cc1cc(CNC(=O)Nc2ccc(F)c(C(F)(F)F)c2)n(C)n1
O=C(CN1CCCC1)Nc1ccc(-c2cccc3c(=O)cc(N4CCOCC4)oc23)c2c(=O)c12
Clc1ccc(C(c2ccccc2)N2CCN(Cc3ccc(Br)cc3)CC2)cc1
NC(=O)c1nsc(C(=O)N(C(=O)C(NC2CCCC2)c2cccnc2)c2ccc3c(c2)OCCO3)c1N
CCC1OC(=O)C(C)C(OC2CC(C)(OC)C(O)C(C)O2)C(C)C(OC2OC(C)CC(N(C)C)C2O)C(C)(O)CC(C)CNC(C)C(O)C1(C)O
N#Cc1cccnc1N1CCCCC1
NC(=O)c1ccc2[nH]cc(C3CCNCC3)c2c1
Nc1ccc(Oc2nccc3ccccc23)nc1
CCOC(=O)c1ccc(C23CC4(C2)C(CN(C)C4c2ccccc2)C3c2ccc(Cl)cc2)cc1
COC1Oc2ccc(C)cc2N(CC(=O)O)C1=O
CC(Nc1cc(-n2cccn2)ncn1)c1nc(C2CC2)no1
COc1ccc(N2CCN(C(=O)C3CCC(=O)N(Cc4ccccc4)C3)CC2)cc1
COc1c(OCC(=O)N(CCO)CCO)c(OC)c2occc2c1OC
Cc1ccc(S(=O)(=O)N(C)c2cc(=O)[nH]n2-c2ccccc2)cc1
O=C(Nc1ccc(F)cc1)Nc1nccs1
Cn1cc(CN2CC3OC(C)(C)OC3C(CO)O2)cn1
COc1ccc(NC(=O)CCC(=O)NN=C(C)CC(=O)Nc2ccc(C(C)=NNC(=O)Cc3ccccc3)cc2)cc1
CNc1cc(C(=O)O)c2nc3ccccc3cc2c1
COc1ccc(C=CC(=O)c2ccco2)cc1S(=O)(=O)N1CCOCC1
CCCCSc1ncc(C#N)c(Nc2ccccc2OC)n1
CCOC(=O)c1[nH]c2ccc(OC)cc2c1NC(=S)Nc1ccc(Cl)cc1Cl
CN(C)CCOc1c(Br)cc2cc(C(N)=O)ccc2c1Br
CCCN(C(=O)c1ccsc1)C1CCC2C3CCC4N(C)C(=O)C=C(C#N)C4(C)C3CCC21C
O=c1sc2ccccc2n1CCNCc1cc(F)cc(F)c1
CCCc1cc(C(C)=O)c(O)cc1OCCCC(=O)O
COc1cc2c(Nc3cccc(-c4csc(C)n4)c3)ncnc2cc1OCCCC1CCN(C(=O)NCCCl)CC1
COc1cc(N)c(Cl)cc1C(=O)OC1CC2CCC(C1)N2
c1ccc(Cn2cc(CN3CCN(c4ccccn4)CC3)nn2)cc1
COC(=O)C12CCCCC=C1N(Cc1ccccc1)C(=O)C(CC(=O)NCC13CC4CC(CC(C4)C1)C3)C2
O=C(N1CCCC1)N1CCCC(S(=O)(=O)c2ccccc2)C1
Cc1ccc(S(=O)(=O)N2CCCCC2)cc1C(=O)N(C)CCCN1CCCC1
CC(C)CCNC(=O)CC(O)C(CC(C)C)NC(=O)C(NC(=O)CC(C)C)C(C)C
C#Cc1ccc(NC(=O)Nc2ccc(C(C)C)cc2)s1
COc1ccc(CCN2CCN(CC(=O)Oc3ccc4ccccc4c3)CC2)cc1OC
CCC1CCC2C3CC=C4CC(OCc5ccc(-c6ccc(S(C)(=O)=O)cc6)cc5)CCC4C3CCC12C
CC(=O)OC1CC2CC(Nc3ccc(CC(=O)c4ccccc4)cc3)C3C(C)(C)CCCC23C2C1=CN(CN1CCCC1)C(=O)C2OC(C)=O
CC(C)c1ccc(-c2ccc(C(=O)NCCCN)o2)cc1
COc1ccccc1-c1ccc(=O)n(CC(=O)Nc2cccc(Cl)c2)n1
COc1cccc(CONC(=S)Nc2cccc(C(=O)C(c3ccccc3)c3ccccc3)c2)c1
CC(C)(CCn1c(N2CCCC2)nc2c1c(=O)n(Cc1ccc(-c3ccccc3)cc1)c(=O)n2Cc1ccc(F)cc1)CN1CCCC1
CCC(CC)C(=O)Nc1cccc(-c2nc3cccnc3s2)c1
Nc1ncnc2c1nc(Cl)n2C1OC(COP(=O)(O)OP(=O)(O)C(F)(F)P(=O)(O)O)C(O)C1O
COc1cc(C(=O)N2Cc3ccccc3C2C#N)c(OC)cc1O
COc1ccc2nc3cc(Cl)ccc3c(NCCCN(C)CCCn3c4ccccc4c4ccccc43)c2c1
N=C(N)NCCCC(NC(=O)C(Cc1ccccc1)NC(=O)C1Cc2c([nH]c3ccccc23)C2c3ccccc3C(=O)N12)C(=O)c1nccs1
Cc1cccc(N2CCN(C(=O)c3nsc4ccccc34)CC2)c1C
NC(=O)c1ccc(-n2cc(C3CCCCC3)nn2)cc1
COc1cc(C=CC(=O)SC(=O)CCCCCCCCCCNCCNCCCOCCOCCNS(=O)(=O)c2cc(Cl)c(O)c(Cl)c2)ccc1O
CN(C)Cc1c(O)c(=O)ccn1CCOP(=O)(O)O
N#CC(=Cc1ccncc1)c1nnc(Nc2ccc([N+](=O)[O-])cc2)s1
N=C(Nc1ccc2c(c1)OCO2)NS(=O)(=O)c1ccc(F)cc1Br
c1ccc(OCc2ccc(-c3nc4ccccc4[nH]3)o2)cc1
COc1ccc(C(=O)COC2CC(C)(C)c3ccccc3N(C(C)C(=O)NCC(=O)Oc3ccccc3)C2=O)cc1OC
CCCc1ccc(C(=O)C(=O)c2cc(Cl)ccc2NNCc2ccccc2F)cc1
COC(=O)c1ccc(Oc2ccc3c(c2)OCCn2cc(-c4nc(C)nn4C(C)C)nc2-3)cn1
NC(=O)c1cccnc1NC(=S)Nc1ccc(Br)cc1
CC(=O)NCCNC(=O)c1cc(CN2CCN(c3cc(C)ccn3)CC2)on1
CC1(C(=O)C[N+](C)(C)C)CCC2(C)CCC3(C)C(=CC(=O)C4C5(C)CC(NC(=O)CO)C(O)C(C)(C)C5CCC43C)C2C1
COc1cc(C)c(C=C2Oc3cc(O)ccc3C2=O)c(OC)c1
CN(C)CCc1ccn2ncnc(Nc3ccc4[nH]c(C(=O)NCc5ccccc5)cc4c3)c12
CN(C)c1ccc(-c2nc3n(c2-c2ccc(N4CCCCC4)cc2)CCS3)cc1
CC(O)CN1CCN(Cc2ccc(-n3ccc(OCc4cccc(F)c4)cc3=O)cc2)CC1
Cn1cc(C=CC(=O)c2cccc(Cl)c2)cc1C=CC(=O)NO
CCOC(=O)CCC(=O)N1CCN(C(=O)C(C)(C)CC(=O)OCC)CC1
COc1cc(O)c2c(=O)c(O)c(-c3ccc(OCCCCOc4ccccc4)cc3)oc2c1
Cn1c(=O)nc(NC(=O)CSc2nc3ccccc3c(=O)n2CC2CCCO2)c2ccccc21
CC1CN(C(C)CO)C(=O)c2cccc(NS(=O)(=O)c3ccc(F)cc3)c2OC1CN(C)Cc1ccc(Oc2ccccc2)cc1
COC1Oc2cc(O)c3ccccc3c2C(=O)C1=C1NC(=O)C(c2ccccc2)N1
COc1ccc(-c2cc(Oc3ccc(=O)[nH]c3C)cc(-c3ccc(OC)cc3)c2)cc1
CC(=O)n1nc(-c2ccc(Cl)cc2)nc1NCc1ccc(Cl)cc1
C=C1CC(O)C2C(C)(CC(O)C3C4(C)CCCC(C)(C(=O)O)C4CCC23C)C1C=O
CC(c1ccccc1)N1CCc2sccc2C1
CC1(C(=O)NCc2ccccc2)CCN1C(=O)C1(c2ccc(F)cc2)CCCC1
CCCCOC(=O)N1CCN(C(=O)C(CCC(=O)O)NC(=O)c2cc(NC)nc(-c3ccccc3)n2)CC1
CCC1C2CCC(O2)C1C(OC(=O)Nc1ccccc1)c1ccccc1
Cc1ncccc1CNc1ncccc1NC(=O)c1cnc(-c2cc(Cl)cc(Cl)c2)s1
CC(NC(C)(C)Cc1ccc(C(F)(F)F)nc1)C(=O)N1Cc2ccccc2C1=O
O=C(CCSC1=Nc2ccccc2C2=NC(Cc3ccccc3)C(=O)N12)NCCCN1CCCCC1
CCN(C)c1cnc(C)nc1-c1ccccc1
C=CCN1C(=O)C(=NNC(=O)CCC(=O)Nc2ccc(C(C)=O)cc2)c2ccccc21
O=C(c1cn(-c2ccccc2F)nn1)N1CCCC(C(F)(F)F)C1
C=CCN(CC=C)C(=O)OC1Cc2ccccc2C1
COc1ccc(S(=O)(=O)NCC2CCC(NCc3ccc(OC)cc3F)CC2)cc1
O=C(O)CC(S)CCCCCSc1nc(-c2ccccc2)c(C(F)(F)F)o1
CN(C)C(CN1CCC1)c1ccc(F)c(F)c1
CN(C)C(=O)N1CCCC1(C)N1CCC(Cc2ccc(Br)cc2)CC1
O=C1Nc2ccccc2C(=O)C1=NNC(=O)c1cc(Br)ccc1F
C#CCN(Cc1nc2cc(Cl)c(CN3CCN(C)CC3)cc2c(=O)n1C)c1ccc(C(=O)NCc2cccnc2)c(F)c1
CCc1c(N(Cc2ccc(OC(C)(C)C(=O)O)cc2)S(C)(=O)=O)ccc(C(C)(C)C)c1O
COc1cc2c(c(OC)c1OC)C(=O)CC1C(C)CCC21
CC(C)(c1ccc(Oc2ccc(I)cc2)cc1)c1ccc(Oc2ccc(I)cc2)cc1
C=CCCCN1CCN(c2cc3c(cc2F)c(=O)c(C(=O)O)cn3C2=CC2)CC1
CN(C)C(=O)OCOC(=O)C(C)(C)C
CC(=O)n1c2c(C)n(CCC(=O)NCc3ccc4c(c3)OCO4)c(=O)c-2nc2ccccc21
CCCCCCCCCCC=C(C)C(OC(C)=O)C(OC1OC(COC(C)=O)C(OC(C)=O)C(OC(C)=O)C1OC(C)=O)C(CO)C(C)C
CC(C)(C)c1ccc(NC(=O)c2ccco2)cc1
O=C(NNCc1ccccc1Cl)c1ccc(Cn2cccc2)o1
CC(C)(C)C(NC(=O)C(c1ccc(-c2ccc(F)cc2)cc1)S(=O)(=O)C(C)(C)C)C(=O)NCC(C(=O)C(N)=O)C1CC1
COCCCNC(=O)c1nn(-c2ccc(OC(F)(F)F)cc2Cl)c2c1CC1CC21
NCc1ccc(C2=NC(=O)C(OCc3ccc4ccccc4n3)C2)cc1
CC(C)(C)C(=O)OCC[N+]12CCC(CC1)C(=C(c1ccc(I)cc1)c1ccc(I)cc1)C2
CCCCNc1nc(C)c([N+](=O)[O-])c(N2CCCCCC2)n1
CC(C)NCC(O)COc1cc2c(cc1OCCN1CCOCC1)CCC1C2CCC2(C)C(C(C)CCCN3CCCC3)CCC12
COC1CCN(C2(c3ccccc3)CCCCC2)CC1
Cc1ccc(NC(=O)Cn2c(=O)nc(-c3ccccc3)c3ccccc32)c(C)c1
COc1ccc(NC(=O)c2cn(Cc3ccccc3)c3c(F)cccc3c2=O)cc1
CCc1ccc(N2C(=O)C(C(C)=NNC(=O)c3cccc(C(=O)O)c3)c3ccccc32)cc1
CCOC(=O)C1C2COc3ccc(OC)cc3C2N2C(=O)CCC(=O)N12
O=C(O)c1ccccc1CC1=NOC2C1CCC2N1CCN(c2ncc(Cl)cn2)CC1
O=C(NC(=S)Nc1ccccc1C(=O)NC1CC1)c1ccc(F)cc1
Cc1cc(C)n(CCc2nnc(Nc3ccc(F)cc3)c3ccccc23)n1
Nc1c(F)cc2c(=O)c(C(=O)Nc3cccc(F)c3)cn(C3CC3)c2c1F
COc1ccc(-c2[nH]ncc2CNc2ncc3c(n2)CN(CCOc2ccccn2)CC3)cc1F
O=C(NN=C1c2ccccc2C(=O)c2ccccc21)c1ccncc1F
O=C(c1ccco1)N1CC2COCC2(Cn2cccn2)C1
Cc1cc(C)c2nc3n(c(=O)c2c1)CCCCC3
CSCCC(N)C(=O)NNC(n1cc(C)c(=O)[nH]c1=O)P(=O)(O)O
NCC1C(=O)N(c2ncccn2)CC1C(=O)N1CCC12CCCC2
Cc1cc(C)cc(Cc2c(C(C)CNCCCC3CCCCC3)c(=O)[nH]c(=O)n2C)c1
Cc1cnc(NCC2CN(c3ccc(N4CCOCC4)c(C(F)(F)F)c3)C(=O)O2)s1
COC(=O)c1sc(Nc2ccccc2F)c(C(=O)N2CCCCCC2)c1C
CS(=O)(=O)Nc1ccc(Nc2c3ccccc3nc3c(N)cccc23)cc1
COc1ccc(-n2c(SCC(N)=O)nc3sc4c(c3c2=O)CCCC4)cc1
O=c1c2ccccc2nc(C=Cc2ccc(-c3ccc(F)c(F)c3)o2)n1-c1cccnc1
O=C(NCCc1ccccc1)c1cnoc1-c1ccc(F)cc1
CC(=O)Nc1ccc2nc(SCC(=O)N3CCCc4ccccc43)sc2c1
CC1CCN(C(=O)C2CCN(C(=O)c3ccc4c(c3)CC(c3ccccc3N(C)C)=N4)CC2)CC1
Brc1cccc(Nc2ncnc3ccc(NCc4ccccc4)cc23)c1
O=C1CCc2sccc2N1c1ccccc1
OCNc1ncnc2c1ncn2C1OC(Cc2ccccc2)C(O)C1O
Cc1cccc(NC(=O)c2cccc(N3CCc4ccccc4C3)n2)n1
O=C(c1ccco1)N(c1ccccc1)C1CCN(CCCc2c[nH]c3ccccc23)CC1
COc1ccc2c(OC(=O)CN(CCc3ccccc3)CCc3ccccc3)c3c([N+](=O)[O-])ccc(OC)c3nc2c1
COc1cc(O)c(C(=O)C=Cc2ccccc2Br)c(OC)c1
Cc1ccc(NS(=O)(=O)Cc2nnc(CS(=O)(=O)c3c[nH]cc3S(=O)(=O)c3cccc4cnccc34)n2C(C)C)cc1
CCN(CC1C(C)(C)C1(Cl)Cl)S(=O)(=O)c1ccc([N+](=O)[O-])cc1
C#CCn1nc(C(=O)Nc2ccc(Cl)cc2)c2ccncc21
CCCCN(C)c1oc2c(c1N)c(=O)n(CC)c1ccccc21
CC1CCCC(NS(=O)(=O)c2ccc3[nH]c4c(c3c2)CCCCC4)C1C
Oc1cccc(-c2cn3cc(-c4ccc(Oc5ccc(Cl)cc5)cc4)sc3n2)c1
CCCCCCCOCC1CCCCCCCCCCCCC(=O)NCCc2ccccc2S1
CCCCCOc1cc(-c2ccc(OCCN(CC)CC)cc2)nc2ccccc12
O=C(C(NCC12CC3CC(CC(C3)C1)C2)c1cccnc1)N1CCOCC1
COc1ccc(S(=O)(=O)NC2c3ccccc3OC(C)(C)C2O)cc1F
CC(=O)OC(CC(=O)O)c1ccccc1F
COc1cc(C2c3cc4c(cc3C(OC(=O)NC(=O)C(CC(C)C)C(=O)C(NN)c3ccccc3)C3COC(=O)C23)OCO4)cc(OC)c1O
Cc1ccc(OCCCc2n[nH]c(=S)n2C)cc1
COc1ccc2c(c1)C(=O)N(CC1(C#Cc3cncnc3N3CCCCC3)NC(=O)NC1=O)C2
CCOC(=O)C1=C(C)NC(=S)NC1c1ccc(Cl)cc1Cl
CCCCCCCCOc1ccc2[nH]ccc2c1
N#Cc1ccccc1CSc1nnc(-c2ccco2)n1C1CCCCC1
OC1CN=CNc2c1ncn2CCCSc1ccccc1
Cc1cc(C)c(CS(=O)(=O)Nc2ccc(-n3cccc3)cc2C(F)(F)F)c(Cl)c1
CNC(=O)C(NC(=O)C(N(C)C(C=C(C)C(=O)N1CC(=O)C(=CC(=O)O)C1)C(C)C)C(C)(C)C)C(C)(C)c1ccccc1
CCCCCCCCCCCCCCCC(=O)ONC(=O)CCCCCCC(=O)OCC1CC(O)C(n2ccc(N)nc2=O)OC1OC(=O)CCCCCCCCCCCCC
CC(N)C(=O)NC1CC2(CCC2)Oc2nc(-c3ccccc3Cl)c(-c3ccc(Cl)cc3)cc2N(CCc2ccc(Cl)cc2Cl)C1=O
N#CC(=Cc1ccc(O)cc1)c1nn(S(=O)(=O)c2ccc(Cl)cc2)c(N)c1C#N
CSc1ccc(-c2nc(-c3ccc4c(c3)OCO4)c(-c3ccncc3)[nH]2)cc1
CC(=NN1C(=O)CCC1=O)c1ccc(C(=O)Nc2ccccc2)cc1
CCCCn1c(N)c(N(CCOC)CC(=O)SCc2ccc(C)cc2)c(=O)[nH]c1=O
Cc1ccc(-c2cc3cc(-c4c(Cl)cccc4Cl)ccc3oc2=O)cc1
COC(=O)c1cccc2nc(C3C=C(c4ccccc4Cl)NC3c3ccc(OC)cc3)ccc12
CCOCc1c(C)[nH]c(C(=O)N2CCN(c3ccccc3OC)CC2)c1C
c1cncc(ON2CCC(Cc3ccc(CNCC4CC4)o3)CC2)c1
Clc1ccc(C2(CC3CCN(Cc4ccccc4)CC3)c3ccccc3-c3nccn32)cc1
N#Cc1c(N)nc(=O)[nH]c1-c1ccccc1
CCOC(=O)N1CCc2c(-c3ccc(OC)c(OC)c3)nc3ccc(C)cc3c21
CN1C(Cn2cccn2)CC2CN(C3CCOCC3)CC21
Cc1ccccc1-n1nc(C)c2c1nnn2CC(=O)NCCc1ccccc1
Cc1nn(C)c2ncc(C(=O)NC3CCCC(C#N)C3)cc12
CCCc1nc(N2CCC(Oc3ccccc3C)(C(F)(F)F)CC2)no1
Cc1ccc(-c2noc(-c3ccc(C)c(NC(=O)c4ccccc4Cl)c3)n2)cc1
CCc1nc(NC(P(=O)(O)O)P(=O)(O)O)sc1C
CC(C)C1(C(=O)NCc2ccc(F)c(Cl)c2)CCC(N2CCC3(C=Cc4ccccc43)C(F)C2)C1
[O-][n+]1ccccc1N1CCN(CCOCCN2CCOCC2)CC1
Nc1ncnc2[nH]cnc12
O=[N+]([O-])c1ccc(-n2ccc3c(-c4ccccc4)ncnc32)cc1
COc1ccc(Nc2ncc3c(n2)-c2nc(C(N)=O)sc2CC3)cc1
Cc1c(NC(=O)C(C)OC(=O)c2cc3ccccc3cc2O)c(=O)n(-c2ccccc2)n1C
Cc1cc(C)c2c(=O)oc3c(C)c(C)c(NC(=O)c4ccncc4)cc3c2c1
O=C(C=Cc1ccc(Br)cc1)NC1CCCCC1
COc1c(NC(=O)c2cc3ccc(Nc4nccc(-c5ccccn5)n4)cc3[nH]2)cc(C(C)(C)C)cc1NS(C)(=O)=O
COc1c(Cl)cc(NCC(=O)C2NC(=O)N(Cc3c[nH]c4ccccc34)C2=O)cc1Cl
C1CCN2CC3CC(CN4CCCCC34)C2C1
CCCC(C)NC(=O)CCc1c(C)nn2c(C(F)(F)F)cc(-c3ccc(OC)c(OC)c3)nc12
COOc1cccc(C(=O)C(C(=O)O)c2c(C)nc3scc(C)c3c2C)c1
COc1ccc(-c2c(C(=O)N3CCCC(C)C3)oc3ncccc23)cc1
CC1(C)C=C(C(=O)NCCCCCc2cccnc2)C(C)(C)N1[O]
Cc1nn(C)c(C)c1NS(=O)(=O)c1ccccc1[N+](=O)[O-]
CSc1ccc(C#N)cc1S(=O)(=O)Nc1c(C)cccc1C
COc1ccc(-c2ccccc2CC(CC(=O)O)NC(=O)CC2NCCc3cc(Cl)ccc32)cc1OC
Cc1cccc(NC(=O)C2C3C=CC(C3)C2C(=O)O)c1
COc1ccccc1C(=O)NC(=S)Nc1cc(C#N)cc([N+](=O)[O-])c1
COc1ccc(S(=O)(=O)NCC(c2cccnc2)N2CCOCC2)cc1OC
O=C(c1cnc(Oc2ccc3c(c2)CCC(c2ccccc2)O3)s1)N1CCC2(CC1)CN(C1CCC1)CCO2
Cc1cn2c(-c3cn[nH]c3)cnc2c(Nc2cc(C(=O)N3CCOCC3)ns2)n1
O=C(Nc1ccc(-c2csc3ccnc(=O)c-3n2)cc1)c1cccs1
CCCCCCCCCCCCCCCC(=O)OC1C(OC2OC(CO)C(O)C(O)C2O)OC(CO)C(O)C1OC1OCC(O)C(O)C1O
CC(C)(C)OC(=O)NC(Cc1ccccc1)C(=O)NC(CO)CCCN=C(N)N
CC(C)(C)NC(=O)NCC(=O)OC(=O)c1ccc(-n2c(O)c3ccccc3nc2=O)cc1
CNC(=S)N=c1[nH]c2ccc(OC(F)F)cc2s1
Cc1nc(C)c(C(=O)NCC2CCN(c3nc(N)c4ccccc4n3)CC2)s1
COC(=O)C1=C(C)NC(C)=C(C(=O)OC)C1c1ccccc1F
CCN(CC)CCNc1nc(-c2ccccc2)nc2ncccc12
O=C(O)C(Cc1c[nH]c2ccccc12)NC(=O)C(c1ccccc1)c1ccccc1
CCc1ccc(N(C(=O)CN2CCC3(CC2)OCCO3)S(C)(=O)=O)cc1
Cc1cc(C)c2nc(N3CCN(c4cc(F)ccc4C)CC3)sc2c1
COC(=O)C(C)Oc1ccc(CN(C)c2ccccc2)cc1
COOc1cc(Cc2ccc(C#CCCCCC(=O)CCCC(C)CCCC(C)CCCC(C)CCCC(C)CCCC(C)C)cc2)cc(OCCCC(C)CCCC(C)CCCC(C)CCCC(C)CCCC(C)C)c1
CN(CCC(=O)Nc1ccccc1Sc1ccccc1)C(=O)C1=CC=C[N+]1(C)[O-]
Cn1c(=O)c(C(=O)N2CCOCC2)c(O)c2cc(F)c(Cl)cc21
COc1cc2c(cc1OC)CN1CC(c3nc(C)cs3)CCC1C2
CCC[N+](CC)(CC)CC
CNC(=O)C1CCN(C(=O)Nc2nc3cc(F)ccc3o2)CC1
CCN1C(=O)C2C(c3ccc(-c4ccc(Cl)cc4)cc3)N3CCCCC3(C(=O)OC)C2C1=O
O=C(NCC1CCCO1)C(=O)NCC1NCCCO1
CCOC(=O)N1CCCC(C(=O)c2cccs2)C1
Nc1nccn2c(C3CCC3)nc(-c3ccc(Oc4ccccc4)cc3)c12
COc1ccccc1OCCCC(=O)Nc1ccc(N(C)C)cc1
Cc1cc(Cl)ccc1OCCCn1c(-c2ccccc2)c[n+]2cccnc12
COc1cc(C(=O)Nc2cccc(NC(=O)Nc3ccc(N(CCCl)CCCl)cc3)c2)cc(OC)c1OC
CC(C)C(=O)N(Cc1ccccc1)Cc1cc2ccccc2[nH]c1=O
CCN(CC)c1ccc(NC(=O)c2cnn(CCOC)c2C2CCCCC2)cc1
COc1ccc(N2CCN(C(=O)Nc3c(C)n(C)n(C4=c5ccc(Cl)cc5=NC4=O)c3=O)CC2)cc1
CN1C2CCC1CC(OC(=O)N(Cc1ccsc1)C1CCC1)C2
N#Cc1c(NC(=O)Cc2nc(=O)cc(N3CCOCC3)[nH]2)sc2c1CCCC2
CCCNC(=O)n1ccc2cc(-c3cc(F)c(C(=O)N(C)C)cc3Cl)ccc21
Cc1cccc(OC(=O)CCN2c3ccccc3Sc3ccccc32)c1
CCc1nccn1C(C)C(=O)O
COc1ccc(Cc2cc(-c3ccc4c(c3)OCO4)nn2CC(O)CO)cc1
COc1cc2oc(-c3ccc(C(F)(F)F)cc3)c(Cc3ccc(C(F)(F)F)cc3)c(=O)c2cc1OC
CCOC(=O)c1c(C[S+]([O-])c2ccccc2)nc2cc(OC)c(OC)cc2c1-c1ccc(OC)c(OC)c1
CC(C)COC(=O)OCC(=O)N(C(=O)C(Cc1ccccc1)Oc1ccccc1)[N+](C)(C)C
O=C(N=c1[nH]c2ccc(C(=O)O)cc2s1)OCc1ccc(C(=O)O)cc1
O=C1CC(N(c2ccccc2)S(=O)(=O)c2ccc(Br)s2)c2ccccc2O1
CC(c1cc(C(=O)Nc2ccc([N+](=O)[O-])cc2)n(-c2ccccc2)n1)c1ccccc1F
COc1ccc(C=CC(=O)Nc2ccc(-c3c(-c4ccc(OC)c(OC)c4)sc4ncnc(N)c34)cc2)cc1OC
O=C(Nc1ncccc1C(F)(F)F)C1CC(=O)N(CCC(c2ccccc2)c2ccccc2)C1
O=C(O)CC1Sc2ccccc2N(C(=O)CCl)C1=O
C=C1CC(O)C2C(C)(C)CCCC2(C)C1CC12OC(CNCc3ccc(I)cc3)C(OC(C)=O)C1O2
CO
COc1ccc(NC(=O)CN2CCN(c3nnc(C)c4c(C)n(-c5ccccc5)nc34)CC2)c(OC)c1
O=C1c2ccsc2-c2sc3[nH]c(-c4ccc5c(c4)OCO5)nc3c21
COc1ccccc1N1CCN(CCCCN2CCCCC2=O)CC1
CN1C(=O)C(C)(C)c2cc(C(=O)Nc3ccccc3N)ccc21
CCOC(=O)C1(CCOc2ccccc2)CCN(C(=O)C=CC2=C(C)C2)CC1
CN(CCn1cccn1)C(=O)NC1CC2CCCC(C1)N2S(=O)(=O)c1ccccc1
Cc1ccc2nc(C)cc(CCS(=O)(=O)c3ccc(OC4(CC(=O)NO)CCN(CCn5nccn5)CC4)cc3)c2c1
CCCCCCCCCCNc1nc(=O)c2c(nc(I)n2COCCO)c(=O)[nH]1
CCCCC(CC)COC(C(=O)O)c1ccccc1C=CC(=O)O
CC(=O)c1ccc(N2CCC3CN(C(=O)c4ccc(F)cc4)CC3C2)nn1
NC(=O)c1ccsc1NC(=O)CSc1nncn1-c1ccc(F)cc1
O=C1CC(C2CCCCCCC2)CN1C(=O)Oc1ccc(NCc2ccncc2)cc1
CC1NC(=O)Cc2cccc(c2)CNc2nc1nc1ccccc21
CCOOP(=O)(NC(C)C(=O)CC1([N-][N+]#N)OC(n2ccc(=O)[nH]c2=O)C(O)C1O)Oc1ccccc1C
COC(=O)C1(C)NC(c2cccc(OC)c2)C2C(=O)N(c3ccccc3C)C(=O)C21
CCOC(=O)C1NC2=C(C(=O)CCC2)C2(CCCCC2)S1
Cn1nc(-c2ccccc2)c2cc(C(=O)Nc3cccc(O)c3)sc21
COc1ccc(-c2cc(=O)c3ccc(O)cc3o2)cc1OC1OC(COC2OCC(O)C(O)C2O)C(OC)C(O)C1O
CCCc1cc(C(=O)NCC2Cc3cc(OC)c(OC)cc3C2=O)sc1C
COc1ccc(C2(c3ccc(OC)cc3)C(=O)c3ccccc3C2=O)cc1
CSCNc1cc2ccc(-c3cc(F)ccc3Cl)cc2cn1
CCOc1ccccc1N1CCN(Cc2cc(=O)oc3c(C)c(C)ccc23)CC1
COc1ccc(Cn2c(SNc3ccc(CC(=O)CCl)cc3)nc3cccnc32)cc1
O=C(O)c1ccc(NNc2ccccc2C(=O)S(=O)(=O)c2cc(Cl)cc(Cl)c2O)cc1
O=C(c1ccccc1)N1CCN(C(=O)c2cccc(S(=O)(=O)N3CCCC3)c2)CC1
NC(=O)c1cc(NC2CCCCC2)cc2c(NCc3ccc(Oc4ccccc4)cc3)ncnc12
CCCCCCCCN1C(=O)C(CC(=O)N2CCOCC2)CC2(CCCC2)C1=O
CCN1CCN(C(c2ccc(Cl)cc2)c2nnnn2C(C)(C)C)CC1
O=C(O)c1oc2ccccc2c1CCc1cccc2ccccc12
O=C(c1ccc2ccccc2c1)N1CCN(c2ncccc2-c2ccncc2)CC1
Cn1c(NC(=O)CCCNCc2ccccc2Cl)nc2ccccc21
COc1cccc(C=C2CN(C)CC3(C2=O)C(c2cccc(OC)c2OC)C2CSCN2C32C(=O)Nc3ccccc32)c1OC
CCOC(=O)Nc1c(N2CCN(CCc3ccc(Cl)cc3)CC2)c(=O)c1=O
COc1cc(OC)cc(C(=O)C=Cc2cc(C=Cc3cc(OC)c(OC)c(OC)c3)c(OC)c(OC)c2)c1
CCCOc1ccc2[nH]c(C(=O)Nc3ccc(F)cc3OCC)c(CCC)c2c1
CC(C)=CCC=C(C)CCCC(C)=CCCC(C)=CCCC1(C)CC(O)C(=C(C)C)O1
CN(C(=O)CNc1ccc2c(c1)OCCO2)S(=O)(=O)c1ccc2[nH]c(=O)ccc2c1
O=C1CSC(n2[nH]c(-c3ccc(Br)cc3)cc2=O)=N1
CC(C)Cn1c(=O)c2ccccc2n1CC(=O)Nc1ccccc1
CN(C(=O)CC(N)C(=O)N1CCNCC1)C1C(=O)NCCNC(=O)c2cccc(c2)C=CC(C(=O)NCc2ccccc2)NC(=O)c2cccc1c2
CCOC(=O)C(=O)c1ccc(Nc2c(N3CCCC(OCC)C3)c(=O)c2=O)c(OC)c1
O=c1nc(-c2ccccc2OCCCN2CCC(O)CC2)[nH]c2ccccc12
COC(=O)CCC(NC(=O)c1ccc(N(C)C(=O)c2ccc3ccccc3c2Cl)cc1)C(=O)OC
Cc1ncc(CN2CCC(=O)N(CCc3ccccc3)CC2)cn1
O=C(OCc1nnc(-c2cccs2)o1)c1ccccn1
CCOC(=O)c1c[nH]nc1NN=C(C)c1ccc(C(C)(C)C)cc1
COc1ccccc1N1C(=O)C(O)=C(C(C)=O)C1c1cc(C#N)ccc1O
CC=C(C)C(=O)OCOC1CCC2(C)C3CCC(=C(C)C)C(C)C3C(=O)CC2C1(C)C
Cc1cn2c(C=NNC(=N)N)c(-c3ccc(F)cc3)nc2s1
O=C(Nc1ccc(N2CCSCC2)cc1Cl)c1cc2c(Oc3cccc(Cl)c3)cncc2s1
CN(C)CCCN1C(=O)c2cccc3c2c(cc2ccc(N4CCN(C)CC4)cc23)C1=O
O=C(Nc1cc(F)ccc1F)c1noc2c1CCc1ccccc1-2
CCOC(=O)C1NC2=C(C(=O)CCC2)C(c2ccccc2I)N1C(=O)c1ccco1
CCCCCCCCn1c(C)cc(-c2c(OC)cc3c(c2OC)C2=Nc4ccccc4C24CCN(C)C34)c1OCC
CCc1c(Sc2cc(C)cc(C)c2)[nH]c2ncnn2c1=O
CC(=O)Nc1c(O)[nH]c(SCc2ccccc2-c2ccc(Cl)cc2Cl)nc1=O
CCCCn1c(C)nc2cc(C(=O)NCCCn3ccnc3)ccc21
COC(=O)c1cc(F)cnc1N
CC(C)(C)OC(=O)Nc1ccnn1C1CCN(C(=O)CCc2ccccc2)CC1
CC(OC(=O)NNS(=O)(=O)c1ccc(F)cc1)C(=O)NCc1ccccc1
CC(=O)NCc1nc2cc(-c3ccccc3Cl)sc2c(=O)[nH]1
CCCCCOC(=O)NS(=O)(=O)c1ccc(C#Cc2cc(OC)c(OC)c(OC)c2)cc1
CCC(=O)N1CCOC2(CCN(C(=O)NC3CC3)CC2)C1
Cc1ccc(-c2c(OCc3ccccc3)c3cc(C(=O)CCN4CCCCC4)c(Cl)cc3[nH]c2=O)c(ONc2ccncc2)c1
Cc1nc(-c2ccccc2)nn1C(=O)COC(=O)c1cccnc1Cl
CC(Nc1nccc(N2C(=O)OCC2C(C)C)n1)c1ccc(-c2ccc(F)c(F)c2)cc1
Cc1cc(C)cc(S(=O)(=O)NC(Cc2ccccc2)C(O)CNC(C(=O)NOc2ccc(CC(N)C(=O)CCOC(C)C)cc2)C(C)C)c1
Nc1c(C(=O)COC(=O)COc2ccc(OC3=NS(=O)(=O)c4ccccc43)cc2Cl)c(O)nc(=O)n1Cc1ccccc1Cl
CCN(CC)CCC(c1ccc(Br)cc1)c1c(O)cc(SC)oc1=O
COc1cc(C=CC(=O)C=Cc2cc(OC)c(OC)c(OC)c2)ccc1N
CC(C)C(C)OC(=O)NC(=O)C(Cc1ccccc1)NC(=O)C(Cc1ccccc1)NC(C=O)CCCN=C(N)N
c1ccc(-c2ccc(-c3nc4cc5cccnc5cc4[nH]3)cc2)cc1
Cc1c(C(=O)NCc2ccsc2)nn(-c2ccc(Cl)cc2Cl)c1-n1cccc1
Cc1ccc(SCC(=O)NCC(=O)N(Cc2ccccc2)CC2CCC(CN)CC2)cc1
CC12CC3CC3C1CC(OC(=O)c1cc3cc(OS(=O)(=O)c4ccccc4)ccc3n1Cc1ccc([N+](=O)[O-])cc1)c1ccccc12
CN(C)c1nc(F)nc2c1ncn2C1CC(OP(=O)(O)O)C(COP(=O)(O)O)O1
Cc1ccc2c(c1)[nH]c1c(C(=O)OC(C)Cc3ccccc3)nccc12
CCCc1ccc2c(c1O)C(=O)c1c(O)cccc1C2=O
COc1ccc(CNCCCCCCCCNCCSSCCNCCCCCCCNCc2ccc(OC)cc2OC)c(OC)c1
O=C(CSc1nncn1C1CC1)N1CCc2sccc2C1
CC(=NNC(=O)N1Cc2ccccc2Oc2ccccc21)c1ccc2ccccc2c1
COc1ccc2c(c1)C1(CS2)OC(=O)c2ccccc21
Cc1ccc(C=CC(=O)N2CCc3nc(C4COc5ccccc5O4)sc3C2)cc1
COc1ccc(C(=O)Nc2cccc(NC(=O)c3ccccc3F)c2)cc1OC
CC1CN(C(=O)COC(=O)c2ccc(C#N)cc2)CC(C)O1
CCc1nn(C)c(C)c1C1CCCCN1Cc1c(C)noc1C
Cc1cc(S(=O)(=O)Nc2ccc3c(c2)C(=O)N(C(C)CO)CC(C)C(CN(C)CC2CCCCC2)OCCCCC(C)O3)ccc1F
CC1CCN(C(=O)COc2ccc(Cl)cc2)CC1
O=C1NN(c2cccc(Cl)c2)C(=O)C1=Cc1ccco1
Cc1cc(C)c(NC(=O)CN2CCN(c3ccccc3F)CC2)c(C(N)=O)c1
O=C(NCc1cccnc1)C1(c2cccs2)CCCC1
COCCOC(=O)c1ccc(NC(=O)Nc2cc(C)cc(C)c2)cc1
CC1=NC(C)=C(C(=O)ON(CCBr)c2ccc(CC(=O)CCBr)cc2)N(c2nc3ccccc3s2)C1OCc1ccc(F)cc1
CCCCCCCCCCCCCCCC(=O)NCCO
COC(=O)c1c(NC(=O)COc2ccc3ccccc3c2C(=O)OC)sc(C)c1C
N#Cc1c(-c2ccc(Br)cc2)nc(SCC(=O)Nc2ccc(C(N)=O)cc2)nc1-c1cccc(F)c1
COC(=O)Cn1cc(-c2c(OC)c3c(O)cc(O)cc3oc2=O)nn1
COC(=O)N1CCC2(CC1)CN(C(=O)c1cnccn1)C2
CCN(C(=O)CN1CCN(S(=O)(=O)c2ccc(C(C)(C)C)cc2)CC1)c1ccccc1
COC(=O)Cc1ccc(N(CC(=O)NC2CCCC2)C(=O)CNS(=O)(=O)c2ccc(C)cc2)cc1
Nc1nc2cc3c(cc2s1)N(Cc1ccccc1)CC3
CCCCCN1C(=O)C(CC(=O)NCCc2ccc(OC)c(OC)c2OC)SC1=Nc1ccccc1
NC(=O)c1cccc(-c2cncc(OCC34CC5CC(CC(O)(C5)C3)C4)c2)c1
CN(C(=O)CNc1ccccc1)C(=O)CNc1ccc(Cl)cc1
CC(C)CCn1nc(CC(C)C)c(Cc2ccc(-c3ccccc3-c3nnn[nH]3)cc2)c1C(=O)O
CC1(C)CC=C(c2cc(-c3ccc(C#N)cc3)ccc2NC(=O)C2CCC(C(=O)O)CC2)CC1
N=C(Nc1ccc2sc(C(=O)C3CCN(C(=O)O)C3)cc2c1)c1cccs1
O=[N+]([O-])OC1CCC2C3CCCCN3CCC12O
c1ccc(C2(N3CCCCC3)CCCC2)cc1
O=C(NCC1(N(Cc2cc3cc(C(=O)O)c(F)cc3[nH]c2=O)C(=O)C(Cl)(Cl)Cl)CCCCC1)c1cccs1
CC(=NNC(=S)NCCc1ccccc1)c1ccc(O)cc1O
Cn1nc(C(=O)NCCN2CCCC2)c2c1-c1nc(Nc3ccc(F)cc3)ncc1CC2
O=C(C=Cc1ccc([N+](=O)[O-])o1)c1ccc(Oc2ccc(Cl)cc2)cc1
O=C(Cc1csc(NC(=O)CCCCNC(=O)OCC23CC4CC(CC(C4)C2)C3)n1)NO
CN(C)CCN1C(=O)C2=C(C1=O)c1c3cccc1N1CCCC1=C23
CCCCC(CC)NC(=O)C1CCN(S(=O)(=O)c2ccc3[nH]c(=O)ccc3c2)CC1
CC(=O)c1cccc(NC(=O)CCS(=O)(=O)c2ccc3c(c2)n(C)c(=O)c(=O)n3C)c1
CC1NC(=O)C2CCCN2C(=O)C2CCCN2C(=O)C(=Cc2ccco2)NC(=O)C(Cc2ccc(O)cc2)NC(=O)C(Cc2ccc(O)cc2)NC(=O)C2CCCN2C(=O)CNC1=O
O=C(CC1CCCCC1)CP(=O)(OCC1CCC(n2cc(Cc3ccccc3)nn2)CC1)ONCc1ccccc1
O=C(N=C(NC1CC(=O)N(c2ccc3c(c2)OCCO3)C1)NS(=O)(=O)c1cccs1)c1ccc(Br)cc1
COc1ccc(C(=O)N2CCC(C(=O)NO)(C3SCCCS3)CC2)cc1
O=Cc1c(-c2ccccc2Cl)nc2sc3ccccc3n12
COc1ccc(-c2nc(N3CCN(C(C)=O)CC3)cc(S(=O)(=O)c3ccccc3)n2)cc1
Cc1ccc(N2CCN(c3ccc(S(=O)(=O)N4CCCCC4)cn3)CC2)c(C)c1
Cc1nn(-c2ccccc2)c(Oc2ccc(Cl)cc2)c1C=C1SC(=O)NC1=O
CCONc1c(C(=O)CC(=O)N2CC(C)OC(C)C2)[nH]c2ccccc12
Cc1nccn1CC1CCCN1C(=O)CCc1nc2ccccc2[nH]1
CCc1nc2sc(C(=O)OCC(C)OC(=O)CCC(=O)NCc3ccc(OC)c(OC)c3)c(N)c2c(C)c1C
CNC(=O)Nc1ccc2c(c1)C1CCC(=O)N1CC2
CC(C)n1cnc2c(NCC(F)(F)c3ccccc3)nc(NCc3ccc(-c4ccccc4F)cc3)nc21
O=C(Nc1cc(O)c(N2CCOCC2)cc1Cl)c1c(CO)c2ccc(Br)cc2n1Cc1ccc(F)cc1F
O=C(CN(C(=O)CCC(=O)Nc1nccs1)c1cccc(Br)c1)NCc1ccccc1
Cc1cccc(NC(=O)C2CC(=O)N(c3ccccc3F)C2)n1
C=C(C)C1CCC2(C(=O)NCCCCNC(=O)OCc3ccccc3)CCC3(C)C(CCC4C5(C)CCC(O)C(C)(C)C5CCC43C)C12
CCC(C)C(NS(=O)(=O)c1ccc(Cl)cc1)C(=O)OCc1ccccn1
O=C(CCC(F)(F)Cl)N1CCN(S(=O)(=O)c2ccc(Cl)c(Cl)c2)CC1
OCC(NC1CCC(C(c2ccccc2)c2ccccc2)OC1)C(CC1CCCCC1)N1CCC(C(O)c2ccccc2)CC1
Cc1cc(-n2cc(-c3c(-c4ccoc4)[nH]c4cc(Cl)ccc34)nn2)no1
Cc1cc(CCN(c2cccc(Br)c2)S(=O)(=O)c2ccc(Br)cc2)[nH]c(=O)c1
CNCc1ccc(S(=O)(=O)n2cc(CCN(C)C3CCC(O)CC3)c3ccccc32)cc1
O=C(O)CCNC(=O)c1ccccc1
CCOC(=O)N1CCC(S(=O)(=O)c2ccc3c(c2)CCN3c2ccc(C)cc2)CC1
CC1CN2c3c(cc4c(N5C(=O)OCC5CC#N)noc4c3F)CC3(C(=O)NC(=O)NC3=O)C2C(C)O1
Clc1ccc(-c2nnc(N3CCN(c4nc5cc(Cl)ccc5s4)CC3)s2)cc1
CC(C)c1ccc(S(=O)(=O)c2nnn3c2nc(NCC2CCCO2)c2sccc23)cc1
CC(c1ccc(-c2ccc(=O)n(C)c2)cc1)C(N)C(=O)N1CCC(F)C1
CCCc1cc(=O)oc2ccc(C)c(OCC(=O)NCc3ccc(F)cc3)c12
CCCCN(C)C(=O)c1ccc(C(=C2CCN(C(=O)C=C(C)C)CC2)c2ccccn2)cc1
CC(C)CC(=O)NC(CNC(=O)C(C)CC(=O)C=NC(=O)C(C)NC(C)C(=O)OCc1ccccc1)C(=O)O
N#Cc1c(SCc2ccccc2)[nH]c(N)nc1=N
COc1ccc(S(=O)(=O)n2c3ccccc3c3ccccc32)cc1NC(=O)Cc1ccccn1
COC1C(=O)OC2CC3C(C)=C(OOC(C)=O)C(=O)CC3(C)C3C(O)C(O)C4(OC=O)OCC23C14
N=C(NCCCNC(=N)NCc1ccc(Cl)cc1)NCCSSCCN1CCOCC1
COCC1(NC(=O)c2noc(C3CCCC3C)c2Cl)CCC(F)(F)CC1
O=C(Nc1ccccc1)NC1(C(=O)NCc2ccccc2)CCSCC1
COC(=O)c1cn(Cc2c(F)cccc2Cl)c2cccc(OC)c2c1=O
CC(NC(=O)Nc1nnc(C(C)(C)C)s1)c1ccccc1
COc1cc(C(=O)C=Cc2ccc(Cl)c(Cl)c2)cc(OC)c1OC
CCCCCCCC(=O)Oc1ccc2c(c1)CCN(Cc1ccccc1)C2C(=O)NC1CCCCC1
Cc1nc(=O)c2cccc(NC(=O)N(Cc3ccc(-c4cc(C(F)F)cc(C(F)(F)F)c4)cc3)c3ccc(C(=O)O)cc3)c2[nH]1
COCCCNC(=O)c1cc2nc(-c3ccccc3)cc(C(F)(F)F)n2n1
COC1OC(OC(C)=O)C(OC(C)=O)C(OC(C)=O)C1C[N+](C)(C)C
O=C(CCSc1ccccc1)Nc1nc(-c2ccccn2)cs1
CCOC(=O)C1=C(C)NC(C)=C(C(=O)OCC)C1c1cccc(Cl)c1
O=C(NCc1ccccn1)c1ccc2c(c1)OCO2
CCOc1nc(NNc2ccc(CC(=O)C(=O)C3CCCCN3)cc2F)cnc1C=CC(=O)O
COc1ccc2c(c1)C(=O)c1c-2n(CCCN(C)C)c(=O)c2cc(OC)c(OC)cc12
O=[N+]([O-])c1cccc(OCCCN2CCCCC2)c1
Cc1ccc(N2CCN(CC(O)CNC(=O)c3ccccc3Cl)CC2C)cc1
O=C(O)CNc1cc(SS(=O)(=O)c2ccc(-c3ccc(Br)cc3)cc2)c(O)c2ccccc12
COc1ccc(CCNCCCNCCS)cc1
O=C1c2cccc3cccc(c23)C(=O)N1c1cnccn1
O=S(=O)(Nc1ccncc1)c1ccccc1Cl
CNc1ccc(CNC(=O)Nc2ccccc2C)cc1
CN(C)CCCn1c(=O)c2cc(Nc3cc[n+](C)cc3)cc3c2n(c1=O)CC3
COc1ccc(C(=O)Nc2cc(NC(=O)C=Cc3cc(OC)c(OC)c(OC)c3)ccc2C)cc1
Cc1nnc(C(C)C)n1C1CC2CN(CCC3(c4cccc(F)c4)CN(C(=O)C4CC(F)(F)C4)C(=O)N3)CC2C1
Cc1ccc(Cl)c(OC(=O)CNc2ccc3c(c2)OCCO3)c1
Cc1nc2ccccc2n1-c1ccc(C(=O)NC2C(Oc3nccc4ccccc34)OC(CO)C(O)C2O)cc1
O=C(Oc1cc2c(c(Cl)c1Cl)OC(c1ccc(O)cc1)CC2=O)c1ccccc1
CCC(C)C(CO)NC(=O)C(CC(C)C)NC(=O)C(CC(C)C)NC(=O)C(Cc1ccc(O)cc1)NC(=O)C(NC(=O)C(N)CCCN=C(N)N)C(C)C
CCOc1ccc(CN2CCN(C(=O)c3cc(COc4cc(C)ccc4C)on3)CC2)cc1
CCC1CCCN1COC(=O)C(C)=Cc1ccccc1
c1ccc(OC2CCC(Nc3nc(N4CCCCC4)c4cnccc4n3)CC2)cc1
CCCCCC(O)C=CCNCCCCCCCCOc1ccc2cc(O)ccc2c1
Cc1cccc(C(=O)Nc2ccc3cn[nH]c3c2)c1-c1ccc(C(F)(F)F)cc1
O=C(CCc1nnc2ccc(SN3C(=O)SC(=Cc4ccc(OCCCO)cc4)C3=O)nn12)CNCc1ccccc1
Cc1cc(C)n2c(Nc3ccccc3)c(-c3ccccc3)nc2n1
Cc1ccc(C)c(NC(=O)c2ccoc2)c1
Cc1cc(C)c(C)c(S(=O)(=O)N2CCSC2c2cccnc2)c1C
CC(C)=C(C)CCC=CCNc1ccnc2cc(F)ccc12
O=C(CN1CCN(c2ccc([N+](=O)[O-])cc2)CC1)OC(=O)C1CC1
CCC(=O)c1nc(SNc2ccccc2C(=O)O)ncc1Cl
COc1ccc2nccc(C(O)CCC3CCN(C4CC(C(=O)O)C4)CC3C(=O)O)c2c1
Cc1nc(C(=O)C2CSC(c3cccc(Br)n3)N2)cs1
COc1ccccc1N1CCN(c2cc(C)[nH]c(=O)n2)CC1
O=c1ccn(C2OC(CO)C(O)C2O)c(=O)[nH]1
CCn1cc(NC(=O)c2cc3c(c(C(C)N4CC(C)NC(C)C4)c2)OCO3)cn1
CCc1ccc(C2=NNC(=O)CC2)cc1
O=C(O)c1ccsc1CSCc1ccccc1Cl
c1ccc(C(NCCCCN2CCC(Cc3c[nH]c4ccccc34)CC2)c2ccccc2)cc1
O=C(O)CCNCC(=O)N1CC=CC1C(=O)O
CCC(=O)Sc1nnc(-c2ccc(NC(=O)CNc3ccc(F)cc3F)cc2)o1
O=C(c1c(NNC2CC2)sc2c1CCCC2)C1CCCC1
CCCCOC(=O)NS(=O)(=O)c1sc(CC(C)C)cc1-c1ccc(CC(=NO)c2ccccc2)cc1
O=C(NC(=S)Nc1cn(Cc2ccccc2)c(=O)c2ccccc12)c1ccco1
N=C(N)c1cccc(COc2ccccc2)c1
Fc1ccc(CN(Cc2ccc3ccoc3c2)Oc2nc3ccccc3o2)cc1
CCONc1sc2c(c1C(=O)C(=O)c1ccc(Cl)cc1)CCC(C)C2
O=C(c1ccccc1)N1CCC2(CC1)CN(C(=O)c1ccc(F)cc1)C2
Cc1ccc(-c2noc3c2cnc2ncc(-c4cccc(F)c4)nc23)cc1
O=C1CSC(n2nc(-c3ccccc3)n(-c3ccccc3)c2=O)=N1
CCc1nc2ccc(C(=O)N3CCN(S(=O)(=O)CC)CC3)cn2c1N(C=O)Cc1ccc(Br)cc1
CC=C1NC(=S)N(CCOC(=O)C(C)C)C1=O
CN(C)S(=O)(=O)N1CCN(c2cc(-n3cccc3)ncn2)CC1
COc1ccc2nc(NC(=O)C(=O)NCCCN3CCCC3=O)sc2c1
COc1ccccc1OC(=O)COC(=O)CNc1ccc(Cl)cn1
CCCc1nn2c(=O)cc(CN3C(=O)c4ccccc4C3=O)nc2s1
Cc1cn(CCCNCc2ccccc2)c(=O)[nH]c1=O
CC1CN(Cc2ccc(-c3cccc(CNC(=O)Nc4ccc(Cl)cc4)c3)cc2F)CC(N)C1O
CC(=O)NC(CCCCNC(=O)c1cccc(C)c1)C(=O)NC(CCCNC(=N)N)C(=O)NC(Cc1ccc([N+](=O)[O-])cc1)C(N)=O
N#Cc1cc(NCC(O)COc2cccc3[nH]c(Cc4ccccc4)nc23)ccc1F
COc1cccc(NC(=O)NN=C(C)c2ccc(C)cc2)c1
Cc1c(-c2ccccn2)nc2[nH]nc(N)c2c1-c1cccs1
Nc1nnc(-n2ncc3c(OC4CNC4)ncnc32)s1
c1ccc(CON=C2c3ccccc3C3CC4(CCN23)OCCO4)cc1
COc1ccc2[nH]c3c(N)c4ccccc4nc3c2c1
Cc1cc(-c2c(F)cc3c(c2OC(C)C)CCc2cc(C(N)=O)ccc2-3)cc(C)n1
Cc1ccc2c(c1)OC(c1cccc(-c3ccccc3)c1OCCN(C)C)O2
CN(C)C(=O)N1CCN(C(=O)c2cccc3c2C(=O)c2ccccc2-3)CC1
COc1ccc(NC(c2ccsc2)c2ccc3cccnc3c2O)cc1
Cc1ccccc1C(=O)N1CCN(c2ccccc2NC(=O)c2ccccc2)CC1
COc1ccc(C2=CN(Cc3ccccc3)C(c3ccc(C)cc3)C2)c(OC)n1
Cc1ccccc1C(=O)N1N=C(c2cccnc2)CC1c1ccc(Cl)cc1
NC(=O)C(Cc1ccccc1)NC(=O)C(Cc1ccccc1)n1ccc2cc(OCc3ccccc3)ccc2c(=O)c1=O
CC(C)CCNc1ccc2nc(-c3ccccc3Cl)cc(-c3ccc(Br)cc3)c2n1
COC(=O)C1C(c2ccc(O)cc2O)CC2CCC1N2C
CN(C)C(=O)C(=O)Nc1ccc(-c2csc3ccnc(N)c23)cc1
N#Cc1c(SCC(=O)Nc2ccc(S(N)(=O)=O)cc2)[nH]cc(-c2ccc(F)cc2Br)c1=O
CCNC(=O)Nc1nc2cc(-c3c[nH]nc3-c3ccccn3)c(F)cc2[nH]1
COc1ccc(NC(=O)COc2ccc3ccc(=O)oc3c2)cc1
CN(CCOS(=O)(=O)C1OC(C(=O)O)C(O)C(O)C1O)CC1OC(n2ccc(N)nc2=O)C(O)C1O
CCCN(CCC)Cc1coc(-c2ccc(OC)cc2)n1
O=C(Nc1cccc(C(F)(F)F)c1)c1cccc(-c2cnc3[nH]cc(-c4cccc(C(=O)Nc5cccc(C(F)(F)F)c5)c4)c3c2)c1
CCCCCCCCc1ccc(OCc2ccccc2C(=N)N)c(OC)c1
CN1C(=N)NC(Cc2cccc(O)c2Cl)(C(=O)NCc2cc(C(F)(F)F)cc(C(F)(F)F)c2)C1=O
CCC1C(C)CC(C)(OC)CC(C)C(=O)C(C)C2N(OC3CC(C)OC(N(C)C)C3O)C(=O)OC2(C)C(=Cc2ccco2)OC(=O)C1C
CCCC(=O)NC(c1ccc(OC)cc1)c1cnc2cc(Cl)ccc2n1
COc1ccc(Nc2ncnc3[nH]c(-c4ccc(N5CCOCC5)cc4)cc23)cc1OC
CC(C)CN1C(=O)c2ccc(N)cc2C2(CC(=O)NC3=C2C(=O)CC(C)C3)C1=O
COc1ccc(-c2nc(N(Cc3ccco3)Cc3cc(C)no3)c3ccccc3n2)cc1OC
CC(C)Cc1cnc(Oc2ccc(S(=O)(=O)Nc3cc(Cl)ccc3C(=O)O)cc2C#N)c(C(=O)O)c1
CCN1CCN(c2ccccc2OCCCC(=O)c2ccc3c(c2)NC(=O)CO3)CC1
COc1ccc(S(=O)(=O)Nc2ccc3c(c2)CC(=O)N(C(C)CO)CC(C)C(CN(C)Cc2cc4ccccc4o2)O3)cc1
NC(c1ccc(OC2OC(CO)C(O)C(O)C2O)cc1)P(N)(=O)OCc1ccc(F)cc1
Cc1nn(-c2ccccc2)c(C)c1S(=O)(=O)Nc1cccc(O)c1
Cc1cc(C)cc(CN2CCC(NC(=O)c3ccc(Cl)c(Cl)c3)C2)c1
Cc1ccccc1S(=O)(=O)CC(=O)N1CCN(c2ncccn2)CC1
Cc1onc(-c2ccccc2)c1C(=O)NN=Cc1cn(C)c2ccccc12
Cc1cnc(N2CCc3ncnc(NC(=O)Nc4ccccc4)c3C2)nc1
O=C1CCC(C(=O)O)C(C=CC(Cc2ccccc2)c2ccccc2)N1
CNC(=O)c1ccc2c(c1)CCN2C(=O)Cc1ccc(F)cc1
CCCN1CCN(S(=O)(=O)c2ccc(C(=O)NC(=O)C(C(C)CC)N3CCN(C(=O)c4ccccc4)CC3)cc2)CC1
CCCCc1ccc(-n2nc(C(C)(C)C)cc2NC(=O)Nc2cccc(C)c2)cc1
COc1ccc(C(=O)N(Cc2ccccc2)Cc2ccc(O)cc2)cc1
CCc1nc(NCCCN(C)C)c2ccc(C)cc2n1
O=C(CN(C(=O)c1ccc(-c2ccccc2Cl)o1)C1CCS(=O)(=O)C1)Nc1ccccc1
O=C(CCc1ccc(NNCC(O)COc2ccc(O)cc2)cc1)Cc1ccc(Cl)c(F)c1
CC(C)=CCCC(C)=CCCC(C)=CCCC=C(C)CCC=C(C)CCC=C(C)C
O=C(O)C=CC(=O)Nc1ccc2c(c1)-c1ccccc1C2=O
CC(=O)Nc1ccc(S(=O)(=O)NCc2ccc(C(=O)N3CCN(c4ccc(F)cc4)CC3)cc2)cc1
Cc1cc(C(=O)Nc2ccc(Cl)cc2)nn1-c1cccc(F)c1
CCOc1ccc(C=Cc2ccc(O)c(OC)c2)cc1
CC(=O)Nc1cncc(-c2ncnc3c2ncn3C2CC(CO)C(O)C2O)c1
CC(NC(=O)Cn1ccc2cc(S(=O)(=O)N3CCCC3)ccc21)C1CC1
Cc1ccc(C(=O)S(=O)(=O)c2nnc(NN3CCc4ccccc43)s2)o1
CCN(CC(C)NC(=O)c1ccccc1)C(=O)CCN
COc1ncc(-c2cc3cc(-c4c(N)nc(=O)[nH]c4C)ccc3o2)cc1S(C)(=O)=O
CC(=O)OCC1COC(=O)C1=CC=C(C)C1CCC2(C(C)(C)C)C1=CCC1C3CCC(O)(COC(C)=O)C3(C)CCC12
CC(C)(C)C(=O)C(CO)c1ccc2cc(ONC(=O)c3ccc4ccccc4c3)ccc2c1
CC(C)(Cc1nc2cc(OCc3ccc(C#N)cc3)ccc2n1Cc1cccnc1)C(=O)O
O=S(=O)(N=c1nc[nH]s1)N1CCc2c(cccc2-c2cnc3cccc(CC(F)F)c3c2)C1
CN(C)c1ccc(-c2ccc(C(Cc3cccs3)N3C(=O)OCC3c3ccccc3)cc2)cc1
CC(NCC(=O)OSc1ccccc1C(=O)C(=O)CNC(C)(C)C)c1ccccc1
COC(=O)c1c(NC(=O)C2CCC(=O)N2c2ccc(F)cc2)sc(C)c1C
CCOC(=O)CCCCC(=O)Nc1cccc(S(C)(=O)=O)c1
CCOc1cc(C2C(C=O)=C(C)NC3=C2C(=O)CC(C)(C)C3)cc(Br)c1O
Cc1ccc(C(=O)N(C2CCCCC2)C2CCN(C)CC2)o1
O=c1c(Cc2cccs2)nc2cncnc2n1Cc1nnc(-c2ccccc2)o1
CCC(C)Oc1ncc(NC(=O)C2(C)CCCO2)cc1C
Cn1c(=O)ccn(CC(=O)NCCCc2ccccc2)c1=O
CNCC(=O)Nc1ncnc2c1oc1nc(N3CCOCC3C)c3c(c12)CC(C)(C)OC3
O=C(C=Cc1ccccc1)C1CCN(CN2CCC(c3c[nH]c4ccccc34)CC2)CC1
Cc1c(Cl)cccc1C(=O)C1CCN(N2CCC(n3nc(-c4ccccc4)cc3C(C)C)CC2)CC1
NC(=O)C1CN(Cc2nccs2)CC1c1ccc(-c2ccccc2Cl)cc1
CN(c1ccc(Br)cc1)c1cnn(C2CC(CO)C(O)C2O)c(=O)c1Cl
Cc1c(C(=O)NCc2ccccc2N)cnn1C1CCN(Cc2nccn2C)CC1
CC(C)COC(=O)P(=O)(O)O
CCOc1ccc2c(c1)NC(=O)CCC21CCN(c2cnc3ccccc3c2)CC1
Cc1cc2nc3ccc4c(=O)ncccc4c3nc2[nH]1
COc1cccc(C(=O)Oc2c(Cl)cc(NCCN(C)C)cc2Cl)c1OC
O=C(Nc1ccccc1)N1CCC(c2nc(-c3ccc(C(F)(F)F)cc3)no2)CC1
O=C1C(Cc2ccccc2)Cc2ccccc2N1C(CO)c1ccccc1
O=C(O)c1ccc(C(=O)c2cc(I)ccc2OCc2ccccc2)cc1
O=C(Nc1nc(-c2ccccc2)nc2c1nnn2Cc1ccccc1F)c1ccccc1
O=C(C=Cc1ccc(O)c(O)c1)OCC1CC(O)(CO)CC(=O)O1
Cn1ccnc1C1(O)CCCc2cc(NC(=O)NCCCC(C)(C)C)ccc21
O=C(C[S+]([O-])Cc1c(F)cccc1Cl)NCC1CCCO1
CC(C)(C)C(=O)Nc1cccc(-c2cccc(NC(=O)Nc3cnccn3)c2)c1
CNc1ccc(S(=O)(=O)NCC23CC4CC(CC(C4)C2)C3)cc1
COc1ccc(Nc2ccc(=O)n(C3CCCCC3C#N)c2)c(C(F)(F)F)c1
O=C(CSc1nc2ccccc2c2nc(=O)c(-c3ccccc3)nn12)NCc1ccc2c(c1)OCO2
COc1ccc(OCCCCC(=O)Nc2c(C)nn(-c3ccccc3)c2C)cc1
O=C(O)CC1CCc2ccc(OCCCOc3cc(Br)ccc3C(=O)c3ccc(Cl)cc3)cc21
O=C1NCCc2cc(Br)c(OC3CCN(Cc4ccccc4)CC3)cc21
c1ccc(CSc2nnc(-c3nn(-c4ccccc4)c4nc5ccccc5nc34)o2)cc1
CC(=O)NC1C(NC(=O)OCc2ccc(OC3OC(CO)C(O)C(O)C3O)cc2)OC(CO)C(O)C1O
Cc1ccc(OC(=O)c2cc(CCN3CCN(c4ncccn4)CC3)on2)cc1
CC(NCCCn1ccnc1)C(=O)C12CC3CC(CC(C3)C1)C2
CCCCCCCCCCCCCCCCC(NC(=O)C(O)Cc1ccc(O)cc1)C(=O)NC(=O)C(Cc1ccc(O)cc1)NC(=O)CNCCCCN1CCCCC1
C#CCNC(=O)c1ccc(CSc2ccccc2OC)cc1
Cc1ccc(C(C=CC(=O)c2ccc(OC(F)(F)F)cc2)=NNC(N)=S)cc1
CCN(CC)CCN1C(=Cc2ccc(OCc3c(-c4ccccc4)no[n+]3[O-])cc2)Sc2cc(OC)ccc21
CCC1N(C(C)=O)C(=O)CC2C3CCc4cc(O)c(O)cc4C3CCC21C
COc1cc2c(cc1OC)-c1c(OC)ccc3c1C(C2)NCC3
O=C(c1cc(-c2ccncc2)nc(N2CCOCC2)n1)N1CCN(C(=O)c2ccco2)CC1
CONc1c(C(=O)CC(=O)N2CCOCC2)[nH]c2ccc(Br)cc12
CCC(=O)c1cn(-c2cccc(ON3CCc4cc(OC)c(OC)cc4C3)c2)c(-c2ccccc2)n1
Cc1cc(Br)cc(C)c1NC(=O)CCCCC1CCSS1
Cc1c2c(cc[n+]1Cc1ccccc1)c1ccc(OCCc3ccccc3)cc1n2C
CC(C)(C)NCC(=O)Sc1nnc(-c2ccc(N3CCOc4ccccc43)cc2)o1
COc1ccc(Cl)cc1-c1nc(CCCc2ccc(ONS(C)(=O)=O)cc2)c(C)s1
O=C(Cc1cccs1)NCc1ccco1
Cc1ccc(C(=O)NCC2(C)CCCO2)cc1S(=O)(=O)N1CCCCC1
COC1CCC=NN2CC3=CC(=O)CCC3(C)C12
C=CCC1(C(=O)Nc2nc[nH]n2)C(C)C1(Cl)Cl
NS(=O)(=O)c1ccc(CCNC(=O)c2cc(C(F)(F)F)nn2-c2ccccc2)cc1
CC(C)(C)c1cn(C(CCC(=O)C2CC3CCCCC3N2C(=O)Nc2cncnc2)C(N)=O)nn1
Cc1cccc(NCC(=O)N2C(=O)N(c3ccc(F)cc3)C(=O)C2C2CCCCC2)c1C
O=C(NC1CCN(Cc2ccc3c(c2)OCO3)CC1O)c1ccc2[nH]ccc2c1
COc1cc(C(=O)CCc2ccccc2Cl)ccc1OSc1nncn1C
CNC(=O)c1ccc2c(c1)C(=O)c1ccccc1C2=O
Nc1ncnc2c1ncn2C1COC(=O)C1
O=C(NCN1CCC(C(=O)OCC2CC3CCC(C2)N3)CC1)c1ccc(O)c(O)c1
CCS(=O)(=O)c1ccc(CC(=O)NCc2ccc(-n3cccc3)cc2)cc1
O=C1OC(=CC(O)CO)C(=O)C1O
COc1ccc(N2C(=O)C(Cc3ccccc3)N(CCc3ccccc3)C2=O)cc1
C#CCOCCOCCN1CCN(c2nc(NC(=O)C(C(C)CC)n3cc(C(N)C(C)CC)nn3)nc(N3CCN(C(=O)C(C)c4ccc(Br)cc4)CC3)n2)CC1
CCc1nc(C2CCCN(C(=O)c3cc4cc(C)ccc4o3)C2)no1
NC(=O)c1c(I)ccc2c1CN(c1ccc(C(=O)O)cc1)C2=O
Cc1cc(-c2cc(-c3cccs3)nc3c(C(=O)Nc4cccc(Cl)c4)cnn23)no1
CCC(C)SC1c2ccccc2COc2ccc(OC)cc21
Clc1ccc2ncnc(N3CCN(c4ncccn4)CC3)c2c1
CCOC(=O)C1CCCN(c2cc(OC)nc(C)n2)C1
CCn1c(=O)n(C)c(=O)c2c1[nH]c(=O)n2CC(=O)Nc1ccc(C)c(C)c1
COc1ccc(-c2nn(C)c3sc(C(=O)N4CCN(c5ccccn5)CC4)cc23)cc1
CC1CC2C3C2(C(=O)O)OC(C)(CO)C13O
Fc1ccc(-c2ncc(Oc3cc(Cl)cc(Cl)c3)o2)cc1
O=C(NC1CCCN(c2ncccn2)C1)c1ccc(Br)o1
CC(=O)N1C(=O)N(Cc2ccccc2)C(c2cccc(C)c2)c2c(Cl)cccc21
CON(Cc1ccccc1)c1oc(C=Cc2ccccc2)nc1P(=O)(OC)OC
CC(C)C(=Cc1ccc(NC(=O)C2(NC(=O)c3ccc4c(C5(C)CC5(Br)CBr)cn(C)c4c3)CCC2)cc1)C(=O)O
CCC(=O)Oc1c(C(=O)C(C)C)cc(O)c2c1C(=O)c1c(O)ccc(O)c1C2=O
COc1cc2nc(N3CCCC(C(=O)N4CCCCCC4)C3)sc2cc1OC
CC(C)(C)S(=O)(=O)NC(=O)C1(c2ccc(-c3cccc(C#N)c3)cc2)CCN(CC2CNCC2c2ccccc2)CC1
CCCCCN(CCCCC)C(=O)C(=O)c1c(-c2ccc(OC)c(OC)c2)[nH]c2ccccc12
CCOC(=O)C1CCN(Nc2ccccn2)CC1
CC(C)(C)N1C(=O)CN(c2ccc(C#N)cc2)S(=O)(=O)c2ccccc21
COc1ccc(F)cc1C(=O)C1CCCN(C(=O)Cn2cccn2)C1
COc1ccccc1NC(=O)C(O)=CC(=O)c1ccc(OC)c(OC)c1
Cc1c(OCc2ccccc2)cccc1C(=O)NNC(=O)CCCC(=O)NNC(=O)CCCC(=O)NNC(=O)CCC(N)=O
CCCc1n[nH]c(=O)[nH]1
Cc1[nH]c2ccccc2c1-c1ccnc(N)n1
Cn1nnnc1-c1cccc(NC(=O)NC(=O)c2c(F)cccc2F)c1
Clc1cc(NCCCN2CCOCC2)cc2[nH]cnc12
Cc1c(NC(=O)c2ccccc2)c(=O)n(-c2cccnc2)n1C
COc1ccc(C=CC(=O)c2cccc(CN3C(=O)NC4(Cc5ccccc5C4)C3=O)c2)cc1
COc1ccc(-n2c(Sc3ccccc3Cl)nnc2-c2cnccn2)cc1
CC(=O)N1CCCN(S(=O)(=O)C2CC2)CCn2nccc2C1
CC(C)CCN(CCC(C)C)CC(=O)NC1C2CC3CC(C2)CC1C3
COc1ccc(-n2c(OC)c3cc(OC)c(OC)cc3c2C2CC(=O)NC2=O)cc1
CCC(C)(C)n1nnnc1C(c1ccccn1)N1CCN(c2cc3c(cc2F)c(=O)c(C(=O)O)cn3-c2ccc(F)cc2)CC1
CN(Cc1ccccc1)C(=O)C1(C(F)(F)F)CCC(=Cc2c[nH]c3ccc(Br)cc23)C1
CCOC(=O)c1cc(-c2ccc(OC)cc2)nc2ccc3c(c12)OCCO3
S=c1[nH]nc(-c2ccc(N3CCOCC3)c(Cl)c2)n1N=Cc1cccc(Oc2ccccc2)c1
CCOP(=O)(OCC)c1nc(-c2ccc(OC)cc2)oc1Nc1ccccc1
CC(=O)Nc1cccc(NC(=O)c2ccc(-n3nc(C)cc3C)c([N+](=O)[O-])c2)c1
CC(O)CCNc1ccnc2cc(Cl)ccc12
Cc1cc(C)nc(SCC(=O)N2c3ccccc3CC2C)n1
CCONc1ccc(C(=O)C(=O)c2ccc3ncsc3c2)cc1
COC=C(C(=O)OC)c1ccccc1COc1ccc(C2=NN(C(N)=S)C(c3ccccc3)C2C)cc1
COc1cc2c(cc1OC)C(=O)N(c1cccc(C(=O)Nc3cccc(C(C)=O)c3)c1)CC2
O=S(=O)(c1ccc(Br)cc1)N1CCN(c2ncccn2)CC1
CCOOc1cccc2c(=O)c(C(=O)Cc3ccccc3)cn(Cc3ccc(C)cc3)c12
COc1ccccc1C(Nc1ccc(C)c(C)c1)C(=O)N1CC[S+]([O-])C1=O
Nc1ccc(-c2nc3cc(-c4ccccc4)cnc3[nH]2)cc1
COc1ccc(OC)c(S(=O)(=O)Nc2cn(C)nc2C)c1
CC(C)NCC(O)COc1ccc2c(=O)c3ccccc3oc2c1
CCCn1c(=O)c(C(=O)NC2CCC2)c(O)c2c(=O)n3ccccc3nc21
CCOC(=O)c1c(C)[nH]c(C(=O)OCC(=O)NCc2ccc(S(N)(=O)=O)cc2)c1C
Cc1c(CCCC(=O)NC(CC(C)C)C(=O)Nc2ccc([N+](=O)[O-])cc2C(F)(F)F)c(=O)oc2cc(O)ccc12
CN(C)Nc1ccccc1CC(=O)Nc1ccc(S(=O)(=O)c2ccnc(N)n2)cc1
COc1cc(-c2oc3cc(O)cc(OC4OC(COC5C(C)OC(OC)C(O)C5O)C(O)C(O)C4O)c3c(=O)c2OC)ccc1O
CSc1ccc2c(c1)c(-c1cnn(CCCCO)c1)nn2-c1ccccc1
CN1CCC(OC(=O)c2cccc(I)c2)CC1
COc1ccc(C2OC(C)c3cc(OC)c(OC)cc32)cc1
NC(=O)CC(NC(=O)CNC(=O)CC(N)Cc1cccc(F)c1F)C(=O)O
COc1ccc2cc(NC(=O)c3cc4ccnc(OC5CCOCC5)c4s3)c(=O)oc2c1Cl
COc1ccc(C=CC(=O)OC(=O)CN2CCN(S(=O)(=O)c3ccc4ccccc4c3)CC2)cc1
CCN(CC)CCCCCCOc1ccc(C(=O)C=Cc2ccccc2)cc1
NC(=O)NCC1CC2(CCNCC2)Cn2c3cc(F)ccc3c3cccc1c32
OCC1OC(n2cnc3c(Nc4cccc(Br)c4)ncnc32)C(O)C1O
CC(Sc1nc2c(=O)n(CC(=O)NC(CCC(=O)O)C(=O)O)c(=O)[nH]c2[nH]1)c1ccc(Br)cc1
Cc1nc(NC(=O)c2cnn(C(=O)OCc3ccccc3)c2)cs1
CCOC(=O)Cn1nnc(-c2ccccc2)n1
CC(C)NC(=O)N1CCC(NC(=O)N(C)C)CC1
CCOC(=O)C1=CC(C(=O)N2CCN(C(=O)c3ccco3)CC2)=C(C)N(C2CC2)C1=Cc1ccccc1Cl
CSc1ncc(N2CCC(C(=O)NCCSc3ccccc3)CC2)cn1
COc1ccc(NCCNS(=O)(=O)c2ccc(C(=O)NC(=O)c3ccc(C)cc3)cc2)cc1
O=C(Nc1ccc(F)c(Cl)c1)c1cc(C(F)(F)F)[nH]n1
CC(=O)Oc1ccc2ccc(=O)oc2c1
Cn1cc(C2=C(c3coc4cc(OC(=O)NC5CC5)ccc34)C(=O)NC2=O)c2ccccc21
O=C1c2ccccc2C(=O)N1CCOC(=S)Nc1ccc(Br)cc1
c1nc(N2CCC3(CCNCC3)CC2)c2ccsc2n1
Cc1cccc(-c2ccc(C(=O)N3CCN(c4nccc(C(F)(F)F)n4)CC3)cc2)c1
NC(=O)C1CCN(c2nnc(-c3ccnn3-c3ccccc3)s2)CC1
O=C(O)C1CC(n2cnc3c(Cl)ncnc32)OC1CO
O=C(Oc1ccc(Cl)cn1)c1ccccc1
Nc1nc(N)c2cc(C#CCNC3CN(c4cc(F)cc(C(=O)Oc5cccc(C(F)(F)F)n5)c4)C3)cnc2n1
Cc1cn(C2OC(CO)C(O)C2F)c(=O)[nH]c1=O
O=C(NN=Cc1ccc(Br)cc1)c1ccc2ccccc2n1
COc1ccc(-c2csc(NCC(=O)SCc3ccccc3)n2)cc1
Cc1nc(C)n(CN2CCCC(Cc3ccccn3)C2)n1
O=C(COCC(=O)SC1=NCCS1)Nc1ccccc1-c1ccccc1
COc1ccc(CN(C)C(C)c2cc(=O)oc3c(C)c(C)ccc23)c(OC)c1
O=C(O)c1c(NCc2ccccc2)sc2c1CCN(C(=O)c1ccc([N+](=O)[O-])s1)C2
CC(C(=O)OC(=O)CN(C)C)c1ccc2c(c1)SCC1CCCCC1C2=O
NC(=O)c1sc(-c2ccnc(NC(=O)Nc3ccccc3)n2)[n+](-c2ccccc2)c1Nc1ccccc1
Cc1ccccc1NC(=O)Nc1nc(-c2ccncc2)cs1
Cc1ccc(-n2nc3c(c2NC(=O)C2CCN(C(C)C)CC2)CS(=O)(=O)C3)cc1Cl
O=C(CCc1nc(-c2ccccc2F)no1)NCCN1CCCC1
CCCCOc1cccc(Oc2cccc(C(O)CCC3CCCCC3)c2)c1
COOP(=O)(NC(C(=O)CCCCCNC(=O)c1ccc(-c2ccccc2)cc1)C(C)C)Oc1ccccc1
CCN(CC)C(=O)OCCCSc1nc2ccccc2[nH]1
Nc1nc(OCO)nc2c1ncn2C1OC(CCc2ccc(-c3ccc(C(F)(F)F)cc3)cc2)C(O)C1O
O=C(c1cc(COc2ccc(F)cc2F)on1)N1CCC(N2CCC(O)CC2)CC1
Nc1nc(N)c(-c2cc(Cl)ccn2)c(CCO)n1
O=C(CNc1ccc2nc(SC(=O)c3ccco3)sc2c1)NC1CCCCC1
O=c1nc2c(sc3ccccc32)c(O)n1C1CC2CCCC(C1)N2CC1CCCO1
CCCC(=O)c1cnc2c(OC)cccc2c1Nc1ccc(Cl)cc1
CC(C)C(NC(CC(=O)O)C(=O)O)C(=O)NC(=O)C(N)C(C)c1ccc(-c2ccccc2F)cc1
COc1cccc(-c2noc(-c3ccco3)n2)c1
C=CCn1c(CC(=O)CNC2CC2)nnc1SSc1ccccc1C(F)(F)F
O=[N+]([O-])c1ccccc1OCCN1CCNCC1
CCC(C)C1NC(=O)C(CC(C)C)NC(=O)C(Cc2ccccc2)NC(=O)C(CO)NC(=O)C2CCCN2C(=O)C2CCCN2C1=O
NC(=O)C1CCCN1
COc1ccc(CNC(=O)CN2C(=O)c3ccccc3Sc3nc4cc5ccccc5cc4nc32)cc1OC
Oc1cc2c(=S)cc[nH]c2cc1-c1cnccc1CN1CCN(c2ccc(F)cc2)CC1
CCn1cc(-c2ccc(Oc3ccc(C(=O)O)cc3)cc2)c2ccc(O)cc21
CCCCCCCCNC1=NC(=Cc2ccc3c(c2)OCO3)C(=O)N1C
CCCN1C(=O)C2CCCCC2C1=O
CCCCn1cc(CC(=O)C2c3[nH]c4ccccc4c3CCN2OCC)nn1
Cc1ccc(-c2cncc(-c3ccsc3)n2)cc1
O=c1c(O)c(-c2cccc3ccccc23)oc2cc(OCCCN3CCOCC3)cc(O)c12
C#CCN(CC(=O)O)C(=O)c1[nH]cnc1C(=O)Nc1ccccc1
CC12OC3(CCN(Cc4ccccc4)CC3)OC1C(Cc1cccs1)N(Cc1ccccc1)C(=O)N2Cc1ccccc1
O=C(CCCNS(=O)(=O)c1cccc2nsnc12)Nc1ccc2c(c1)CCC2
Cc1cccc(C(=O)N2C(=O)c3ccccc3Oc3ccccc32)c1
Cc1cc(C)c(NC(=O)N2CCCC2C(=O)Nc2ccccc2)c(C)c1
CCCc1ccc(N2CC(C(=O)Nc3ccc4c(c3)S(=O)(=O)C=C4)CC2=O)cc1
COc1ccc(N2C(=O)C=C(c3ccccc3)C2=O)c(OC(C)=O)c1Cl
NC(=O)CCNC(=O)C1OC(n2cnc3c(N)nc(Cl)nc32)C(O)C1O
COc1ccc(C)c2sc(C(=O)NCc3ccc4c(c3)OCO4)cc2c1=O
CC(CCCc1ccccc1)c1ccc(OC2CCN(N3CCCCC3)C2)cc1
CCc1cc2c(cc1Br)OCCC2Oc1ccc(-n2ccnc2C)cc1
Cn1cc2c(nc(NC(=O)Nc3cccc(C(F)(F)F)c3)n3nc(-c4ccco4)nc23)n1
CCN(CC)CCCc1ccc(-c2cccc3ncc(-c4cc(OC)c(OC)c(OC)c4)nc23)cc1C
Nc1cccc(-c2cn3nc(-c4ccc(Br)o4)sc3n2)c1
CC(=O)Nc1ccc(NC(=S)N2CCCC2)cc1
Cc1ccc2oc(C)c(C(=O)OCC(=O)Nc3ccc(S(N)(=O)=O)cc3)c2c1C
CSC1=NC2(Cc3cccc(O)c3)CCCCC=C2c2nc(C3CC3)nn21
CCN(CC)S(=O)(=O)c1ccc(OC)c(NC(=O)Cc2ccc([N+](=O)[O-])cc2)c1
CN(C)CCNC(=O)N1CCN(c2cnccn2)CC1
Cc1ccc2c(c1)C(=O)N(C(C)(C)C)CC(C)O2
CC(C)N1CCCC1CNC(=O)Cn1nc(Cc2cccnc2)c2ccccc2c1=O
CC(C)=CCOc1ccc2ccccc2c1CN1CCC2(CC1)C(=O)NCN2c1c(F)cccc1F
O=C(CCC1COc2ccccc2O1)OCC(=O)c1cccs1
CCOC(=O)C1CCC(=NNc2ccccc2C(F)(F)F)CC1
c1cc(CC2CN3CCC2CC3)cs1
c1ccc(-c2ccccc2N2CCNCC2)cc1
COc1ccc(NC(=O)N2CC3CCC2CN(S(C)(=O)=O)C3)cc1OC
CCN(CC)C(=O)C1CCCN(C(=O)C=Cc2cccs2)C1
CC
COc1cccc(Cn2c(C(=O)O)c(SCc3c(C)noc3C)c3ccc(Nc4cc(N5CCCC5)ncn4)cc32)c1
O=C(N1CCCCCC1)N1CC2CCC(C1)N(S(=O)(=O)c1ccc(F)cc1)C2
CC(=O)NC1C(OCc2ccccc2)OC(CO)C(O)C1OC(C)C(=O)O
Cn1c(=O)c2c(ccn2CC(=O)Nc2cc(F)ccc2F)n(C)c1=O
CCOCc1cc(=O)n2nc(CCOCC(=O)NS(=O)(=O)c3ccc(F)cc3)sc2n1
NCCCCC(N)C(=O)C1Cc2ccccc2CN1C(=O)NCC(=O)O
C=C(C)C1C(=O)c2c3c(cc4c5c(n1c24)C(=O)C1(C)C(CCC2C(C)(C=CC=C(C)C=O)C(O)CCC21C)C5)C1=CC(C)(C)OC(C)(C)C1C3O
COc1ccc(C2C(=O)Nc3ccc(I)cc3C(=O)N2C(C)C(C)(C)C)cc1
Cc1ccc(CNN2c3ccccc3N(Cc3ccc(C=O)cc3)C(=O)C2C)s1
OCC1OC(c2cc(Cc3ccc(N4CCCC4)cc3)c(Cl)c3c2OCCC3)C(O)C(O)C1O
O=C1C(Cl)=C(c2ccc([N+](=O)[O-])cc2)C(=O)N1CCCCc1ccccc1
CCN(CC)S(=O)(=O)c1ccc2oc(=O)c3c(-c4ccccc4[N+](=O)[O-])c(C#N)sc3c2c1
COCCN(C(=O)COC(=O)c1ccc(NS(C)(=O)=O)cc1)c1c(N)n(Cc2ccccc2)c(=O)[nH]c1=O
CS(=O)(=O)Nc1cccc(-c2cc(N3CC4CC(C3)c3cccc(=O)n3C4)ccc2OCC(=O)O)c1
C#CCCCn1cc(-c2ccc(CCS(=O)(=O)O)cc2)nn1
Cc1ccc(C(C)NN2CCC(c3ccc4ncc(C(=O)CCNC(=O)c5c(C)noc5C)cc4c3)CC2)cc1
COc1cc(NC(=O)c2c(O)c3ncc(Cc4ccc(F)cc4)cc3[nH]c2=O)on1
CCOC(=O)c1ccc(N=NN(C)C)cc1
OCCN1CCN(CCCc2ccc(-c3ccccc3)cc2)CC1
O=C(CCC=C(Cc1cccc(O)c1)C(=O)O)OC1C(O)c2c(cc(O)c3c(=O)cc(-c4ccccc4)oc23)OC1c1ccc(O)c(O)c1
CCOC(=O)C1C2COc3ccc(Cl)cc3C2N2C(=O)c3cc(Cl)ccc3NC(=O)C12C
COc1ccc(CCN(C)C(=O)CCNc2ccc(NC(=O)C3CC3)cc2)cc1
CC(C)=CC(C)(O)CCCC(=C(C)C)C1Cc2c(O)c3c(c(O)c2C(O)C1)C(=O)c1c(O)cccc1C3=O
CCOc1c(N)nc(-c2ccncc2)nc1NC(C)C
COc1cccc(C(=O)Nc2nc3ccc(NC(C)=O)cc3s2)c1
Cc1ccc(OCC(=O)OCC(=O)NCc2ccc3c(c2)OCO3)cc1
O=C1CC(N2CCN(c3ccc(F)cc3)CC2)C(=O)N1c1cccc(Cl)c1
COc1ccc(OC)c(C=Cc2ccc(OC)cc2C2CCN(CCN3C(=O)c4cccc5cccc(c45)C3=O)CC2)c1
c1ccc(COc2cccc3nc[nH]c23)cc1
O=C(O)c1ccc(N(Cc2ccc(Oc3ccccc3)cc2)Cc2ccc(-c3csnn3)cc2)cc1
O=C1CN2Cc3cc(OC(=O)CCCNN4CCC(CCN5CCOCC5)CC4)ccc3N=C2N1
Cc1ccccc1-c1ccnc(N2CCC(NCCC(=O)C3CCCC3)CC2)n1
O=C1CC(c2ccc[nH]2)=NC1=Cc1c[nH]c2ccccc12
Cc1noc(-c2cccc(NC(=O)Cc3ccccc3F)c2)n1
COc1cc(C(C)=O)ccc1OCCCOc1ccc2c(=O)cc(-c3ccccc3)oc2c1
CCc1ccc(Oc2ccc(C(=O)Nc3c(F)cc4c(c3F)CCCC4=O)cc2OC)cc1
COc1cccc(C(=O)Nc2nnc(-c3ccco3)o2)c1
O=C(NCC1(N2CCCCS2(=O)=O)CC1)c1cnn2ccc(N3CCCC3c3cc(F)cnn3)nc12
O=C1NCC(Cc2ccccc2)N(CCCCN2CCC(Cc3ccccc3)CC2)C1=O
CC(C)(O)C1NC(=O)C2CCCN2C(=O)C(CC(=O)O)NC1=O
O=S(=O)(c1ccc(N=Cc2c(Cl)[nH]c3ccccc23)cc1)N(c1ncc2ccccc2n1)c1nc2ccccc2s1
NCCCCCC1C(=O)N(c2ccccc2)N(c2ccccc2)C1=O
CCN(Cc1ccncc1)Cc1ccc2[nH]c(=NC(=O)NN=Cc3ccccc3OCc3ccc(C(F)(F)F)cc3)sc2c1
CCN(CC)c1ccc(NC(=O)c2ccc(NS(=O)(=O)c3cccc(Cl)c3Cl)cc2)cc1
COCCOCCOC(=O)C(C#N)C(=NCc1cc(Cl)cc(Cl)c1OC)SC
O=C(c1cccc(C(F)(F)F)c1)N1c2ccccc2CCc2ccccc21
Cc1ccn(C(=O)c2ccccc2OCCCCN2CCCCC2)n1
COC(=O)C1CC(OC(=O)C=Cc2ccccc2)C2(C)CCC3C(=O)OC(c4c(C)coc4C)CC3(C)C2C1=O
CCc1nc2ccc(C(=O)Nc3ccc(OC)cc3)cn2c1N(C=O)Cc1ccc(N(C)C)cc1
COc1ccc(C=C2N=C(c3ccccc3)N(c3ccc([N+](=O)[O-])cc3[N+](=O)[O-])C2=O)cc1
CC(C)Oc1ccnc(C[S+]([O-])c2nc3cscc3[nH]2)c1Cl
CCc1nc(CN(C)C2CCN(CC3CCC3)C2)cs1
COCC(Br)c1ccc(C(=O)OC)cc1
Cc1ccccc1-c1noc(C2CCC(=O)N2c2ccccc2)n1
CC=CC(=O)OCC1C(C)OC2OC3C(OC(OC(=O)CCCCCCCCCCC)CCCCCCCCCC(=O)OC2C1O)OC(C)C(O)C3O
CCOCC(=O)Sc1ncccc1C(=O)O
O=CCN1C(=O)C(Cc2ccccc2)N=C(c2ccccc2)c2cc(Cl)ccc21
CC(=O)Nc1ccc(C(=O)N2CCc3c(OCCC4CCCCN4C)cccc32)cc1
Cn1cc(O)nc1-c1cccnc1Nc1ccc(F)cc1
NS(=O)(=O)c1cccc(C(=O)NC(Cc2ccccc2)C(=O)O)c1
NCCCCCCC(=O)c1ccc(NNc2ccccc2N)cc1
CCC(Sc1nc(-c2ccc(OC)cc2)cc(C(F)(F)F)c1C#N)C(=O)NCCCN
COc1ccccc1CN(C)C(=O)C(C)NCCOc1ccccc1
CC(C)C1CCN(NN2CC3c4ccccc4C(C(=O)C(=O)C4CCCCC4)C3C2)CC1
Cc1cc(CNc2ccc(OCC(=O)C3SC(N)=NC3=O)cc2)c2ccccc2n1
COC(C(C)=CC(C)C(=O)Nc1ncc(-c2cc(F)cc(F)c2)s1)c1ccc(C(=O)NC(=O)OCc2ccccc2)cc1
CCCCn1c(=O)c2c(c3cc(C(=O)N(C)C)ccc31)CCCCC2
Cc1ccc(S(=O)(=O)N(C)C)cc1Nc1nccc(-c2cnc3cccnn23)n1
O=S1(=O)c2ccc(N3CCN(c4ccccc4Cl)CC3)cc2N=C(c2ccco2)N1c1ccccc1
O=C(CCc1ccc2c(C(=O)O)c(NN3CCOCC3)sc2n1)NCc1cccc(Cl)c1
CCCC(=O)OC1(C(=O)CSC)CCC2C3CCC4=CC(=O)C=CC4(C)C3C(O)CC21C
C=C(C)CSC1=Nc2c(c(=O)n(C)c3ccc(OC)cc23)C(c2ccc(C)cc2)N1
COc1cccc(-c2nnc(SCc3ccc4c(c3)OCO4)o2)c1
Cc1cnc(C(F)(F)F)cc1-c1cc(Cl)ccc1Oc1ccc(S(=O)(=O)Nc2ncns2)cc1C#N
CONc1c2c(nc3nc(Nc4ccc(C(=O)C(c5ccccc5)c5ccccc5)cc4)nn13)CCCC2
CC(NCCO)=C1C(=O)C(N)=C2Cc3c(C)c(O)c(C)c(O)c3C(=O)C2(O)C1=O
C=CCCn1cnc2c(N)ncnc21
COc1cccc(C=C2SC(=O)N(Nc3ccccc3OC)C2=O)c1
CC1(C(=O)O)CCC2(C)CCC3(C)C(=CC(=O)C4C5(C)CCC(OC(=O)CCCC(=O)O)C(C)(C)C5CCC43C)C2C1
Cc1ccccc1NC(=S)NCCc1ccccc1
Fc1ccc(C=NN2CCOc3ccccc32)cc1
NC(=O)c1ccc(CCNC(Cc2ccccc2)C(=O)NC(CCC(=O)O)C(=O)NC(=O)c2ccc(-c3ccccc3)cc2)cc1
Nc1nc(Nc2ccc(C3CCN(CCO)C3)cc2)nc2cc(-c3cccnc3OCCN3CCOCC3)sc12
COc1cccc(NC(=O)C2CC(=O)N=C(NN=Cc3ccc(N(C)C)cc3)S2)c1
CCOSc1nnc2c(C(=O)Cc3ccccc3C)c(C)oc2n1
COc1cc(OC)c2c(OC(C)c3ncc(-c4ccc(Cl)cc4)s3)ccnc2c1
Cc1ccc(C(=O)CN2C(=O)COc3ccc(S(=O)(=O)N4CCOCC4)cc32)cc1
Cc1c(Cc2c(Cl)cccc2Cl)[nH]c(SCc2ccc(Cl)cc2)nc1=O
CC(C)c1ccc(C(=O)NCCCN2CCOCC2)cc1
CC(C)CC(C)CCCC(C)C1CCC2C3CCc4cc(O)ccc4C3CCC12C
Cc1cc(F)c(C=C2C(=O)NN(C)C2=O)cc1C#N
CS(=O)(=O)Nc1ccc2c(c1)S(=O)(=O)CCC2Nc1ncc(C(=O)c2ccccc2Cl)s1
COc1ccc(C2Oc3cc(F)ccc3C(=O)C2OC(C)=O)cc1-c1cccc(F)c1
CCc1nc2n(c1C(=O)NCCNC(=O)c1ccc([N+](=O)[O-])cc1)CCN2c1c(C)cc(C)cc1C
Cc1nn(C(C)C(=O)NCCCn2ccnc2)c(=O)c2cc3sccc3n12
COc1cccc(NS(=O)(=O)c2cc(-c3cnc(C4CC4)o3)ccc2OC)c1
O=C(c1ccccc1)c1nnn(Cc2ccc(F)cc2)c1-c1ccccc1
O=C1Nc2ccccc2OC1=Cc1sccc1OCCN1CCOCC1
CC(=O)C(=O)CCS(=O)(=O)c1ccc(NN2CCN(c3ccccc3O)CC2)cc1
CC(C)CSCCC(=O)NC1C(=O)N2C(C(=O)O)=C(CSc3nnnn3C)CSC12
CCCN(c1cccc(C)c1)N1c2ccc(S(=O)(=O)C(C)=O)cc2CC1C
COc1oc(=O)c2cc(NC(=O)c3c(C)nc4sccn34)ccc2c1Cl
CC(C)(C)OC(=O)N1CCN(C(=NO)c2ccc(C#Cc3ccncc3)cc2)CC1
Nc1nc(=O)c2ncn(COCCOCP(=O)(O)OC(CO)COP(=O)(O)O)c2[nH]1
CC(C)COC(=O)C1=C(C=O)Oc2ccc(Br)cc2C2(C=Cc3ccccc3O2)C1c1ccn(CC(C)C)c(=O)c1
OCC1CCN(c2ncc(Br)c(C(F)F)n2)CC1
CC(C)(C)Nc1c(C#N)cnc2c1cnn2CCc1ccncc1
COc1cc(NC(=O)N2CCCCC2C(=O)C2CCc3nc(N)sc3C2)ncn1
COc1ccc(-c2nc3c(n2C)CC(=O)NC3=O)cc1
Cc1cc(C(=O)NOc2ccc(CC(C)C)cc2)c(C)o1
CC1=C(O)C(=O)C(C)=C(O)C1=O
CSC1=NC(c2ccc(F)cc2)N2C=Cc3ccccc3C2=N1
CC(C)(C)NCC(O)COCC1OC(Oc2cc(O)c3c(=O)cc(-c4ccc(O)cc4)oc3c2)C(O)C(O)C1O
COc1ccc(C(=O)NCC(c2ccco2)N2CCc3ccccc32)cc1
Cc1nc2sc(Cc3ccc(Cl)cc3)c(Cc3ccccc3F)n2c1C
O=C1c2ccc(F)cc2C(=O)c2c(NCCCNCCCCCCSCCCNCc3cccc(OCc4cccc(Cl)c4)c3)cc(Cl)cc21
Clc1ccccc1CSc1nncnc1-c1ccncc1
Nc1nc(N)c2cc(NC(=O)Cc3ccc(S(=O)(=O)F)cc3)ccc2n1
COc1ccc2cccc(C=CC3C(O)CCC4(C)c5cc(C(=O)O)cc(OC)c5CCC34)c2c1
O=C(CNC(=O)C1CCC2CN1C(=O)N2OS(=O)(=O)O)NC1CCCCC1
O=C(CC[N+]12CCN(CC1)CC2)Nc1ccc(NC(=O)C2(NC(=O)c3ncccn3)CC2)cc1
CCCCCCCCCCC(C(=O)OCCN(C)C)C(=O)OCCN(C)C
OC(COc1cccc2ncccc12)CN1CCN(c2ccc(Cl)cc2)CC1
CC1CCCCC1C(=O)N1C(C)CCCC1C
CCCCCN(C(=O)c1ccc2c(c1)OCCO2)c1nnc(-c2ccncc2)s1
CCNC(=O)N1CC=CC1c1ccc(N2CC(C(C)=O)N(C)C2=O)cc1F
O=C1C2CCCCC2C(=O)N1CCCN1CCN(c2ccc(Cl)cc2)CC1
CC1CCN(NC(=O)Nc2ccccc2C(F)(F)F)CC1
CCOC(=O)c1ccc(C2=CC(C(=O)N3CCC(N4CCCCC4)CC3)CCC2)cc1
O=C(C=C1SC(=S)N(CCc2c[nH]c3ccccc23)C1=O)Nc1ccc2c(c1)OCO2
O=C(CN1CCN(Cc2ccccc2)CC1)NCC(=O)Nc1ccc(Cl)cc1
CCOc1ccc(C(C)=NNC(=N)SCc2ccc(Br)cc2)cc1
Cc1ccc(C=CC(=O)NCCc2c[nH]c3ccccc23)cc1
COc1cc(O)cc(C=Cc2cc(O)cc(OC3CC4CCC(C3)N4C)c2)c1
CCc1ccc(-c2cccc3cnc(NCc4cccc(C(N)=O)n4)nc23)cc1
CC1=C(C(=O)Nc2ccc(Cl)c(Cl)c2)CN(C)C2c3ccc(-c4cccs4)c(=O)n3CC12
COc1ccc2cc(S(=O)(=O)Oc3ccc4c(c3)OCC(=Cc3ccc(C)cc3)C4=O)sc2c1
O=C(NCc1ccco1)c1ccc(Br)o1
O=C(O)c1cccc(-c2cccc(OC3CCN(c4cnc5ccccc5n4)CC3)c2)c1
CCNC(=O)Nc1nc(-c2ccccc2Cl)sc1C(=O)N1CCN(c2ncccn2)CC1
CCN1CCN(C(=O)CNc2ccc([N+](=O)[O-])cc2)CC1
Cc1cccc2c1-c1ccccc1C(C(=O)OCC(=O)NCc1ccco1)O2
Cc1ccc(OC(=O)CNc2ccc3oc(-c4ccncc4)nc3c2)c(Br)c1
O=C(NCC1CCCN1)c1ccc(-c2cccc(C(F)(F)F)c2)s1
O=C(C(Cc1ccccc1)NC(=O)N1CCCC1S(=O)(=O)c1cc(Cl)cc(Cl)c1)C1CCCN1C(=O)O
CC(C)OC(=O)c1ccc2nc(C=Cc3ccccc3Cl)cc(C(F)(F)F)c2c1
CCn1c2ccccc2c2cnn(CC(=O)NCC3CCCO3)c(=O)c21
Cc1cc(N2CCN(C(=O)NC3CCCCC3)CC2)nc2ccccc12
O=[N+]([O-])c1ccc(NC(=S)P(=O)(O)O)cc1
CCc1ccc2c(c1)cc(CC(=O)Nc1ccc3c(c1)OCO3)n2C(=O)c1ccc(Cl)cc1
COCCCNCC(=O)Sc1nnc2sc3cc(F)ccc3n12
CC(C)c1nc2ccccc2nc1-c1ccc(OCC(=O)O)c([N+](=O)[O-])c1
CC=C(C)c1c2c(c3c4c(c(=O)oc(-c5ccccc5)c14)C(=O)O3)C=CC(C)(C)O2
COc1ccccc1N(C(=O)CN1CCCC1C)S(=O)(=O)c1cccc(C)c1
O=C(CCC(=O)NC1CCCCC1)NNS(=O)(=O)c1ccc([N+](=O)[O-])cc1[N+](=O)[O-]
CN(C(=O)CN1CC(=O)Nc2ccccc21)c1ccccc1Cl
CCOc1cccc2c1OC(=N)C(C#N)C2c1ccc[nH]1
CC(C)(C)C(=O)OCC1OC(n2ccc(=O)[nH]c2=O)C(F)(F)C1OC(=O)C(C)(C)C
CCOC(=O)Cc1ccc2c(C=O)c(C=O)[nH]c2c1
c1ccc2c(OCCCN3CCCCC3)cccc2c1
Cc1ccc(Nc2ccc(CNc3ccccc3)cc2)nn1
O=C(CF)N1CCC23Cc4nc5ccccc5cc4CC2(O)C1Cc1ccc(O)cc13
CNC(=O)N(O)CCCCC(=O)Nc1ccc(I)cc1C(=O)Nc1ccc(I)cc1F
CCNC(=O)C1OC(n2ncc(=O)[nH]c2=O)C(O)C1O
CCN(CC)C(=O)c1sc(S(=O)(=O)N2CCC(C)CC2)c(C(=O)N(CC)CC)c1C
COC(=O)NCc1ccccc1
Cc1cccc2c1nc(N)c1ncn(Cc3ccccc3)c12
COCC(NC(C)=O)C(=O)SC(Cc1ccc(OCc2ccc(-c3ccccc3)cc2)cc1)C(=O)O
Nc1ncnc2c1ncn2C1OC(COP(=O)(O)OP(=O)(O)O)C(O)C1O
Cn1cccc1C(=O)Nc1cc(C(F)(F)F)cc(C(F)(F)F)c1
Cc1ccc(C(=O)ON=C(N)c2ccc(-n3c(C)nc4c(C)cc(C)nc43)cc2)cc1
CC(=O)OOC(=C1C(=O)C(O)C(CC=CCCC(C)=CCC(Oc2ccc(-c3ccccc3)cc2)C(C)=C(C)C)C2(C)CCCCC12)N1CC1
O=C(c1cc(-c2ccc3[nH]nnc3c2)nc2ccccc12)C1CC1
CCn1cc(C(=O)NNS(=O)(=O)c2ccccc2)c(=O)c2ccc(Cl)cc21
c1cc2c(cc1-c1cn(C3CCCCC3)nn1)OCO2
Cc1cnccc1CN1CCC(=C2c3ccc(Cl)cc3CCc3cc(Br)cnc32)CC1
Cc1ccc2occ(C(=O)Nc3ccc(S(=O)(=O)N4CCCC4)cc3)c(=O)c2c1
Cc1ccccc1CNC(=O)c1c[nH]c2ccc(S(=O)(=O)N3CCOCC3)cc2c1=O
CCC(C)C(NC(=O)Cn1cc(C2=C(c3c[nH]c4ccccc34)C(=O)N(C)C2=O)c2ccccc21)C(=O)O
O=C(NC1CCCCC1)N1CCC(S(=O)(=O)c2cccc3nonc23)CC1
CCn1c2ccccc2c(=O)c2cc(OC3C(O)C(CO)OC3(C)C)ccc21
CCOc1ccc2c(c1)C(=O)c1c-2n(CCCN(C)C)c(=O)c2cc(-c3cccs3)nn12
COc1ccc(C=CC(=O)O)cc1-c1cc2c(N3CCOCC3C)nc(N)nc2[nH]1
O=C(Nc1ccc(SC(F)(F)F)cc1)C(CS)Cc1ccccc1
COc1ccc(-c2nc(NC(=O)C=Cc3ccccc3)sc2-c2ccc(OC)cc2)cc1
CC(=O)c1sc(NC(=O)c2cc3cc(I)ccc3[nH]2)c(C(N)=O)c1N
CCC(CO)Nc1nc(C)nc2c(-c3ccc(OC)nc3C)cnn12
CCOC(=O)c1cc2c(s1)C(NC=O)c1cc(F)ccc1-2
CC12CCC3C(CCC4CC(OCCO)CCC43C)C1CCC2=O
O=C(O)CCNC(=O)CNC(=O)c1cccc(NC(=O)c2ccc3cc(C(=O)Nc4cccnc4N4CCCCC4)ccc3n2)c1
O=C1C=CC(=O)c2[nH]c(-c3ccc(Cl)cc3)cc21
Cc1ccc(Cn2cccc(C(=O)NCc3ccc(C(F)(F)F)nc3)c2=O)cc1
Cc1ccc(-c2nc(-c3ccc(C)s3)no2)cc1
O=C(O)CNOc1ccc(CCCCCNc2cc(C(F)(F)F)ccn2)cc1
O=C(Nc1ccc(Cl)cc1)c1cccc(S(=O)(=O)NCCCN2CCCCC2)c1
CC(C)CCCC(C)C1CCC2C3=CCC4CC(O)CCC4(C)C3CCC21C
O=C(OCc1nnc(-c2ccccc2)o1)c1cccc(Cl)c1
O=C(c1ccccc1[N+](=O)[O-])N1CCN(Cc2cccc(Cl)c2)CC1
O=C1c2ccccc2C(=O)N1Cn1c(-c2cccs2)nc2ccccc2c1=O
COc1ccc(C=C2SC(=S)N(CCC(=O)Nc3nnc(C)s3)C2=O)cc1
CCC1CCC(=O)N1C(=O)C1CCN(Cc2ccccc2)CC1
O=c1c(C=Cc2ccc(O)c(O)c2)coc2cc(O)ccc12
COc1cc(CC2C(O)C(O)C(CN3CCN(C)CC3)N2c2nc3ccccc3s2)cc(OC)c1OC
Cn1c(=O)n(CCOCCOCCOCCOCCOCCN2C(=O)c3ccccc3C2=O)c(=O)c2cnccc21
O=c1c2ccccc2nc(-c2ccccc2Cl)n1CCOc1ccc([N+](=O)[O-])cc1
COc1ccc(C(=O)N2CCCC2c2noc(C3CCCCN3C(C)=O)n2)cc1
COc1cc2c(Oc3ccc(N=Cc4c(O)[nH]c(=O)n(-c5ccccc5C(F)(F)F)c4=O)cc3F)ccnc2cc1OCCCN1CCOCC1
CCCCCCc1ccc(C(=O)C2CCN2N2CCCC2)cc1
CCCCCNN(c1ncc(-c2nc3n(c2CCC)CCN3c2c(C)cccc2C)c(OC)n1)C1CCCCC1
Cc1ccc2nc3c(O)n(CC(=O)NC(C)(C)C)ncc-3c2c1
O=C(N1C2CCC1CC(NCc1nnc(-c3ccccc3)o1)C2)C12CC3CC(CC(C3)C1)C2
O=C(c1cc2cc(F)ccc2[nH]1)N1CC2OCCN(Cc3cccnc3)C2C1
CCC(C(=O)NC(=O)C(NC(=O)CC(O)C(CC(F)F)NCC(C)C1CCCCC1)C(C)C)c1ccccc1
CN1Cc2cc(Cl)c(O)cc2OC(c2ccc3c(c2)OCO3)C1
COc1cc(OC)c(C(=O)NC(CC(=O)O)c2ccccc2Cl)cc1OC
COc1ccc(CNC2(c3ccc(OC)cc3)CN(C(C)C)C2)cc1
O=c1oc2ccccc2n1CCN1CCN(C2CCCCC2)CC1
CC(C)ONC1=C(C(=O)CC(=O)Sc2ccc(O)cc2)CCS1
COc1ccc(Sc2c(S(C)(=O)=O)cc(C(C)C)cc2S(C)(=O)=O)cc1
O=C(Nc1c2c(nn1-c1ccc(F)cc1)CS(=O)(=O)C2)c1ccccc1Cl
CCSc1nc2n(n1)CCc1c(C(=O)O)cccc1-2
Cc1ccc(NC(=O)C(C#N)n2c(=O)c(-c3ccc4ccccc4c3)nc3ccccc32)cc1
C=C(C(=O)C(OC(=O)c1ccc(SC)cc1)c1ccccc1)C12OC1C(OC(=O)c1ccccc1)CC2OC(C)=O
O=C(Cn1nnc(-c2ccccc2)n1)N(c1ccccc1)C1CCS(=O)(=O)C1
COc1cc(OC)c(C=CCc2cc(OC)c(OC)c(OC)c2)c(OC)c1
COc1cccc(C(=O)Nc2ccc(F)c(F)c2)c1[N+](=O)[O-]
Cc1ccc(NC(=O)Nc2ccc(C(C)(C)C)cc2)cc1Cl
CC1CC(=O)N(c2ccc(Cl)cc2NCc2cccc(C(F)(F)F)c2)C1=O
O=C(NN=C1CCCCCCCC1)c1ccc(-c2nc3ccc(F)cc3s2)cc1
CC(=O)Nc1ccc2c(c1)C(C)(C)C(=O)N2C
COc1ccccc1CN1CN(C(C)C)SC1=O
O=[N+]([O-])c1ccc(Nc2ncnc3ccc(Cl)cc23)cc1
O=C(COc1cccnc1[N+](=O)[O-])N1CCN(Cc2ccccn2)CC1
CC(C)CC(NC(=O)c1cc(-c2cccc(C(F)(F)F)c2)n(Cc2ccccc2)n1)C(=O)O
CNCc1cn(CC(=O)c2c[nH]c3ccccc23)nn1
COc1ccc(-c2cccc(Cl)c2)cc1CNC1CCCNC1=O
O=C(C=C(O)C(=O)O)Nc1cccc(C(F)(F)F)c1
CN(Cc1ccccc1)C(=O)c1n[nH]c(=O)c2ccccc12
Cc1ccc(N2CCN(C(Cc3ccc(Cl)cc3)C(=O)NC(=O)N3CCCC3C(=O)N3CCCC3)CC2)c(C(N)CC(C)C)c1
COc1cc(F)ccc1-c1csc(-c2ccc(C(=O)NCC3CCCO3)cc2)n1
CC(C)(C)OC(=O)C1CCN(C(=O)C(=O)n2ccc(NNS(=O)(=O)c3cc(Cl)sc3Cl)n2)CC1
Cc1nc(C)n(C2CCCN(C(=O)CCCc3cnc4ccccc4c3)C2)n1
COC12C(=O)C(=C(C)C)C3(C(=O)Nc4ccccc43)C1C1C2C1(C)C
COC(=O)C12CC(CC(=O)NCc3cccs3)C(=O)N(Cc3ccccc3)C1=CCC(C)(C)C2
Cc1ccc(OCCCCSc2nc3ccccc3n2Cc2ccc(-c3ccccc3C(=O)O)cc2)cc1
COC(=O)c1ccc(C(=O)Nc2cc(C)nn2-c2nc(=O)cc(C)[nH]2)o1
COc1cc(C(=O)NC(=S)Nc2ccc(N3CCOCC3)cc2)cc(OC)c1OC
CCCCC(C(=O)CN1CCCC1C(=O)N1c2ccccc2C(C)(C)C1C(=O)N(Cc1ccccc1)Cc1ccccc1)N(CCC)C(=O)C(C)(C)c1ccccc1
O=C(NN1CCC(Cc2ccc(F)cc2)CC1)C1(c2ccc(F)cc2)CC1
Cc1nc2c3nc[nH]c3nc(=O)n2c2cc(-c3ccccc3)nn12
Cc1ccc(CN2CCC(N3CCN(c4ccc5cc(C#N)ccc5n4)CC3)CC2)cc1
COc1cccc(-c2noc(C)c2CNCCc2cncs2)c1OC
Nc1sc(-c2ccccc2F)nc1C(=O)Nc1cnn(CC(F)(F)F)c1
Cc1cc(C)cc(Nc2ncnc3[nH]cnc23)c1
O=C(Nc1cnc2[nH]cnc2c1)N1CCC2(CC1)CN(c1ccncc1)C2
COc1ccc(N2CCN(Cc3cccc(Cl)c3F)C(=O)C2=O)cc1
Cc1ccccc1NC(=O)N1CCN(C(c2ccccc2)c2ccccc2)CC1
CC1CCC2=C(C1=O)C(c1ccccc1Cl)c1ccc(OCC(=O)NC3CC3)nc1O2
COc1ccc(C=NOCC(=O)Nc2ccc(F)c(F)c2)cc1
CCN(C(=O)N1CCCC(C(=O)c2ccccc2)C1)c1cccc(OC2CCS(=O)(=O)C2)c1
O=C(CCCCCCC(=O)Nc1nccs1)NO
COc1ccc(C(=O)N2CCC(c3ccc(C#N)cc3)CC2)nc1C
Cc1cccc(CN2CCN(CC(=O)N(C3CCCC3)C3CCS(=O)(=O)C3)CC2)c1C
CC(=O)c1ccc(N2CCN(C(=O)CCc3c(-c4ccc(Cl)c(Cl)c4)n(C)c4cccc(Cl)c34)CC2)cc1
O=C1c2c(ccc(O)c2O)CN1CCc1ccccc1
CC(NC(CC(=O)O)C(=O)O)C(=O)NC1CCCc2ccccc21
CCc1nc2ccc(NC(=O)c3cc(OC)c(OC)c(OC)c3)cc2nc1CC
O=C(NC1C2CC3CC1CC(O)(C3)C2)c1ccc2ccccc2c1O
Cc1ccc(O)c(-c2nnn(CC(=O)Nc3ccc4c(c3)OCO4)n2)c1
CCC(=O)c1cccnc1ONC(c1ccccc1)N1CCCCCC1
C=Cc1cnn2c1n[n+]([O-])c1ccc(OCc3ccc(F)cc3)cc12
CS(=O)(=O)c1nc(N)nc2c1ncn2C1OC(CO)C(O)C1O
CCCCN(CC)C(=O)CN1C(=O)C(Cc2c[nH]c3ccccc23)C(=O)N(c2ccccc2)c2ccccc21
O=c1c2c(nc3sc(-c4ccc(Cl)cc4)nn13)CCCC2
CC(=O)N1CCC2(CC1)C(=O)Nc1ccc(NC(=O)C3CCCC3)cc12
CCOc1ccccc1NC(=O)CSc1nnc(CNC(=O)c2cccs2)n1C
Cc1ccc2nc(-c3c(C)[nH]n(-c4ccccc4)c3=O)cc(C(F)(F)F)c2c1
COC(=O)Cc1ccccc1N=Cc1ccccc1Br
COc1ccccc1Cc1ccc2c(NC(=O)C3CCCO3)c(C(N)=O)sc2c1
COc1ccc(NC2=NS(=O)(=O)C(=Cc3c(C)nn(-c4cccc(C)c4)c3Cl)S2)cc1
O=C(O)C1(O)CCN(Cc2cccc(F)c2)CC1
O=C1C=CC(C(=O)Nc2ccc(Cl)cc2)O1
NC(=O)c1c(NC(=O)CSc2nnc(-c3ccc(F)cc3)o2)sc2c1CCC2
CC(N)C(=O)Nc1ccc(S(N)(=O)=O)cc1
Cn1cccc1C(=O)NC(=O)COC(=O)c1ccc(Cl)nc1
COc1ccc(-c2ccc(=O)n(Cc3ccc(F)cc3)n2)cc1OC
COc1ccc(-c2cc(=O)c3c(OC)cc(-c4c(OC)cc(OC)c5c4OCO5)cc3o2)cc1
O=C(NC1CCC(CCN2CCN(Cc3nc4ccccc4s3)CC2)CC1)c1ccccc1
Cc1ccc(N2CCCC(OCc3ccc(C#N)cc3)C2)nn1
O=c1cc(Nc2ccccc2F)n(CCCO)c(=O)n1Cc1ccc(F)cc1
Cc1ccc(S(=O)(=O)N=C(N)NNc2ccc(S(=O)(=O)Cc3c[nH]cn3)cc2)cc1
CC(Oc1nn(-c2ccc(Cl)cc2)c(=O)c2c1c1cc(F)ccc1n2C)C(=O)NCCN1CCOCC1
CCc1nsc(N2CCN(C(=O)CC(N)Cc3cc(F)c(F)cc3F)CC2)n1
C=Cc1nc(C(F)(F)F)ccc1CNNc1ccc(C(C)C(=O)S(C)(=O)=O)cc1F
CC(=NOC1OC(COC2OC(CO)(CO)C(O)C(O)C2O)C(O)C(O)C1O)c1ccc(C)cc1
CC(C)c1ccc(NC(=O)Cn2cc(C(=O)C(=O)N3CCCC3)c3ccccc32)cc1
Cc1ccc(NC(=S)NC(=O)C2CCCCC2=O)cc1
Cc1sc(NC(=O)c2[nH]nc3ccccc23)nc1C(=O)O
O=C1CCc2cc(OCCCC3C(O)C(O)C(O)CN3CO)ccc2N1
CC(C)(C)OC(=O)N1CCC(n2cc(-c3nc(-c4ccccc4)no3)nn2)CC1
O=C(c1nn(-c2ccccc2)nc1NS(=O)(=O)c1cccs1)N1CCCCCC1
Cn1nnc(NC(=O)c2ccccc2F)c1-c1ccc(Nc2ccccc2)cc1
COc1cc(OC)c(C=NNC(=O)c2sccc2S(=O)(=O)Nc2onc(C)c2Cl)cc1Cl
CCN1CCC2(CC1)OC(=S)SC2=S
CC#Cc1ccc(C2CC3CCC(C2C(=O)NC(C)c2ccc(OC)cc2)N3C)cc1
CC1(C)CCC(CC(=O)c2ccc(N3CCN(Nc4ccc(S(N)(=O)=O)cc4[N+](=O)[O-])CC3)cc2Oc2ccc(N)c(C(F)(F)F)c2)=C(c2ccc(Cl)cc2)C1
COCC(NC(=O)Nc1cc2[nH]nc(-c3cnc(N(C)C)nc3)c2cn1)c1ccc(F)cc1
CC(C)N(CCNNc1nc2ccn(Cc3ccc(F)cc3)c(=O)c2cc1C(=O)Cc1ccccc1F)C(C)C
COc1cccc2c1cc(-c1ccccc1)n2-c1ccc(C2(CN3CCC(O)C3)CC2)cc1
CN1CC(C)(C)c2cc3[nH]c(-c4ccc(F)cc4)nc3cc21
CSc1cccc(NC(=O)c2ccccc2N)c1
O=C(NC(Cc1ccccc1)C(=O)N1CCCCC1)c1ccc2ccccc2c1
CCC1N=C(N)N=C(N)N1C1OC2COP(=O)(O)OC2C1OC
CN1CCOC(n2ccnc2[N+](=O)[O-])C1
CCc1ccccc1C1(C#N)CCN(CCNC(=O)c2c(Cl)cncc2Cl)CC1
CC(C)(C)OC(=O)N(CC(N)=O)CC(C)(CCc1cccc2ccccc12)C(=O)NC(=O)CNC(Cc1c[nH]c2ccccc12)C(N)=O
Cc1cc2c(cc1C)[N+]([O-])=C(c1ccc(OCCN3CCCCC3)cc1)C(c1ccc(Cl)cc1)=CC2
O=C(CN(CC(=O)c1ccc(O)cc1O)C1CCCC1)OC(=O)C1CCCCC1
Cc1cncc(C)c1Oc1ccnc(N2CCC(O)(C3CCC3)CC2)n1
CCN(CC)C(=S)NN=C(c1ccc(Br)cc1)c1ccccc1Cl
O=C(NCc1ccncc1)Nc1ccc([N+](=O)[O-])cc1
O=C(O)c1cccc(C(=O)CC(c2ccccc2)n2c3ccccc3c3nnc(SC4CCCCC4)nc32)c1
c1ccc(-c2ccc3cnnc(NCc4ccsc4)c3c2)cc1
COc1ccc(C=C2C(=O)Nc3cc(OC)c(OC)cc32)cc1
c1ccc(ON2CCC(CC3Cc4ccccc4O3)CC2)cc1
COc1ccc(C=NOCC(=O)Nc2nc(-c3ccc(Cl)cc3)cs2)cc1
N=C(N)Nc1nc(-c2cccc(NC(=N)N=c3[nH]cns3)c2)cs1
COc1ccc(-c2nc3n(n2)C(C)C(=O)N3C)cc1
CC12C(=O)Nc3ccccc3C(=O)N1c1ccccc1C2n1cccc1
CC(NC(C)(C)C)=C1C(=O)CCCC1=O
O=C1c2ccccc2C(=O)N1Cc1cn(-c2ccnc(Nc3ccc(N4CCOCC4)cc3)n2)nn1
O=S(=O)(NC1CC1)c1ccc2c(c1)OCCO2
CCNC(=O)N1CCC1(C)C(=O)Nc1cccc(-c2ccccc2)c1
CCOc1ccc(Nc2nc(Oc3ccccc3C(=O)OC)c3[nH]ccc3n2)cc1
COc1ccc(C2(c3ccc(OC)cc3)NC(=O)N(C(=O)CC3CCN(C(N)=O)CC3)C2=O)cc1
COc1ccc2[nH]c(CCc3ccc(S(=O)(=O)N4CCCCC4)cc3)nc2c1
COc1ccc(Nc2cc(-c3ccc(OC)c(OC)c3)ncn2)cc1
Cc1cccc2nc(-n3cc(-c4ccccc4)nc3-c3ccccn3)cn12
NC(=O)NC(=O)CN1CCN(c2ncc(C(F)(F)F)cc2Cl)CC1
O=C1C(=Cc2ccccc2)OC(=S)N1c1ccc(Br)c(Cl)c1
Clc1ccc(C(c2cc3ccccc3o2)N2CCN(C3CCCCC3)CC2)cc1
CCN1CCN(c2nc(NCc3coc(-c4ccccc4)n3)c3ncn(C(C)C)c3n2)CC1
Cc1ccc(NC2=NC(=O)C(Cc3ccccc3)S2)cc1
COc1cccc(-n2nc(C3CCCCC3)cc2N(CC(C)C)C(=O)C2CNCCC2(O)c2ccc(F)c(F)c2)c1
C=CC(=O)Nc1cccc(Oc2nc(Nc3ccc(N4CCN(c5ncc(F)cn5)CC4)cc3OC)ncc2Cl)n1
C=CCNC1C(C(=O)N2CCCC2)CCN1C(=O)c1cc2cc(C#N)ccc2n1Cc1cc(F)cc(F)c1
CCc1c(COc2ccc(C(C)=O)cc2)ccc(C(C)=O)c1O
O=C(CSc1ncc(-c2cccs2)n1Cc1ccco1)Nc1cc(Cl)ccc1Cl
S=c1[nH]c(-c2ccc(OCCCOc3ccc(-c4nsc(=S)[nH]4)cc3)cc2)ns1
O=C(Nc1ccc(F)cc1F)c1ccc(-n2cncn2)c([N+](=O)[O-])c1
O=C(c1cc(F)cc2c(NCC#Cc3ccc(Cl)cc3)ncnc12)N1CCC2(CC1)OCCO2
O=c1[nH]c(O)nc(Br)c1Cc1ccccc1
CN(C)C(=O)c1cn(C)c2nc(C#N)c(C#N)nc12
COc1ccnc(C2(C(=O)N3CCCC3c3cc(C)no3)CCCCS2)c1F
Clc1ccccc1CN1CCN(Cc2ccccc2Cl)CC1
CN1CCC(N(C)CCC(=O)NC(=O)c2ccc(Cl)cc2)CC1
Cc1cccc(C)c1C(=O)NC1CCN(c2ccc(-c3ccc(F)c(CC(=O)O)c3)cc2)CC1
CCNC(=O)N(C)N1CCC(C(=O)Oc2ccc(Cl)cc2)CC1
CNc1cccc2c1nc(Nc1c(C)cccc1Cl)c1cncn12
O=C(NCC1CC1)c1cnc(Oc2ccc3c(c2)CCC(c2ccc(F)cc2)O3)s1
CN(C)C(=O)c1cc2cnc(Nc3ccc(N4CCN5CCCC5C4)cn3)nc2n1C1CCCC1
O=C(c1ccc(Nc2nc(C3CC3)cn3c(-c4cn[nH]c4)cnc23)cc1Cl)N1CCNCC1
CCn1cc2c(n1)CN(C(=O)NC1CCCCC1O)CC2
COc1ccc2ncc(C(=O)Nc3nc4ccc(Cl)cc4s3)c(NC3CCC(N)CC3)c2c1
CC(C)CC(S)C(=O)NC(Cc1ccc(-c2ccc(Cl)cc2)cc1)C(=O)O
CNC(=O)N(C)CC(=O)NCCCCN(C)C
CCOC(=O)c1nc(Nc2ccc3c(c2)CCC(=O)N3)c2cc(OC)c(OC)cc2c1C
CCCCCCCC(=O)Nc1ccn(C2OC(CO)C(O)C2O)c(=O)n1
COc1ccc(-c2csc(N(CCCN(C)C)C(=O)c3cccnc3)n2)c([N+](=O)[O-])c1
CC(C)(C)c1ccc(C2CC(=O)c3cc(C(=O)O)c(O)c(Br)c3C2)cc1
Cc1ccc(C(=O)C(=O)c2sc(-c3ccccc3)cc2NNCC2CC(O)CN2C)cc1
Cn1c(CC(=O)Nc2nnc(S(N)(=O)=O)s2)nnc1SCC(=O)NC1CCCCC1
COc1ccc(C2C(C(=O)c3ccc(Cl)cc3)=C(O)C(=O)N2CC2CCCO2)cc1
COc1ccc2c(c1)-c1c(C)cc(=O)oc1CC2CN
CC(C)CCCC(C)C1CCC2C3C(O)C=C4CC(OCCCNC(=O)C=Cc5ccc(O)c(Br)c5)CCC4(C)C3CCC12C
CCOC(=O)C1CCN(C2CCN(OCc3cc(=O)n4ccc(C)cc4n3)C2C)CC1
CCCNCC(=O)Oc1ccc(OCc2cc(Cl)cc(Cl)c2)cc1
O=C(CCCCCS)Nc1nc2cccc(Cl)c2c(=O)o1
CC(C)(NS(C)(=O)=O)C(=O)Nc1cccc(-c2ccc3ncnc(Nc4ccccc4)c3c2)c1
Cc1nc(-c2ccccc2)sc1COc1ccc(-c2cnc(CCC(=O)O)s2)cc1
CNC(=O)c1c(O)ccc2c1ccn2Cc1ccc(Cl)cc1
C=C(C)C1CCC2(CO)CCC3(C)C(CCC4C5(C)CCC(OC(C)=O)C(C)(C)C5CCC43C)C12
N#CCCCCOc1ccc2cc(Br)ccc2c1
CCOC(=O)c1c(NC(=O)CSc2nnc(SCc3ccccc3)s2)sc(-c2ccccc2)c1C
CCN(CC)CCN(C(=O)c1ccc(Br)s1)c1nc2c(C)cccc2s1
O=C(Nc1ccc(C2=NCCN2)cc1)c1ccc(C2=NCCN2)cc1
Nc1ncc(C(=O)NC2C3CCN(CC3)C2Cc2cccnc2)c(N)n1
CCOC(=O)C=Cc1ccc(C(=O)O)o1
C=CCNC(=O)N1CCCC(C)(Oc2ccc(C(=O)CC(F)(F)F)cc2)C1
O=C(O)C(CCCCS)Cc1ccc(F)c(F)c1
COc1ccc2c(c1)c(CC(=O)O)c(C)n2C(=O)c1ccc(Cl)cc1Cl
Cc1nc(N2CCN(c3ccccc3)CC2)nc2c1ncn2CC(=O)O
N#CC(=Cc1c[nH]c2ccccc12)C(=O)Nc1ccc(F)cc1
O=C(NN=Cc1ccncc1)C1CCN(S(=O)(=O)c2cccs2)CC1
Cc1c(C(=O)OCC(=O)c2ccc3c(c2)NC(=O)CO3)cccc1[N+](=O)[O-]
COc1ccccc1Cc1cccc(C2CC2c2ccc3c(c2)CCNC3=O)c1
CCC(C)C(=O)OC(CC1CC=CC(=O)O1)c1ccc(Cl)cc1
COCOC1CC2(O)C(C=C(C)C(=O)C(O)C2(O)C(=O)CO)C2(C)CCC34CC(OC(=O)c5ccco5)(C=CC3(C=O)C12)C4
O=C(Cc1ccccc1Br)NN=Cc1ccc(N2CCOCC2)cc1
Cc1cccc(C)c1Nc1nc(NC2CCCC2)c2ccccc2n1
COc1ccc(NC(=O)C2Cc3ccccc3N2C(=O)c2ccccc2Cl)cc1
COc1cc(C(=O)C(=O)C(=Cc2ccc(C)cc2)NNCCc2ccc(S(N)(=O)=O)cc2)cc(OC)c1OC
Nc1c(C(=O)c2ccccc2)[nH]c(=S)n1Cc1ccccc1
Cc1csc(N2CCN(C(=O)Nc3cccc(F)c3F)CC2)n1
Clc1ccc(NCc2nc3ccccc3[nH]2)cc1
Cc1cn(C2CC(O)C(CO)O2)c(=O)n(CC=Cc2ccccc2)c1=O
CCC(CC)C(=O)Nc1cc(-c2cccc(NC(=O)c3c(Cl)cc(-n4cnc(C)c4)cc3Cl)c2)n(C(C)C)n1
O=C(NCc1ccccc1)Oc1ccc(N2CCN(C(=O)C3CSCN3)CC2)cc1
O=[N+]([O-])c1ccc(NC(=S)C23CN4CN(CN(C4)C2)C3)cc1[N+](=O)[O-]
N#CC1=C2C(=[N+](CCO)c3ccc4c(c32)OCO4)CC=CN1c1cccc(C(F)(F)F)c1
c1ccc(CCC2=NCCN2)cc1
COC(=O)C1C(=O)c2ccccc2N1N1CC=C(c2cccnc2)CC1
COC1OC(C2CCCCC2O)C(O)C1O
COc1cc(OC)c2c(OC)c(-c3c(OC)cc4c(oc(=O)c5cc(OC)cc(OC)c54)c3OC)c(OC)cc2c1
CCOC(=O)N1CCN(c2c(C(=O)c3cccc(OC)c3)cnc3ccc(C(F)(F)F)cc23)CC1
O=C(COC(=O)C1CCC(=O)N1S(=O)(=O)c1ccccc1)Nc1ccccc1OC(F)F
CCC(C)Sc1nnc(-c2cccnc2NCc2ccccc2F)n1C
Cn1cc(C#N)c2cc(C=CC(=O)Nc3ccncc3F)ccc21
Cn1cc(-c2cccc3c2-c2ccccc2C3(O)C(F)(F)F)cn1
O=C1NS(=O)(=O)c2cc(OCCCCN3CCCC3)ccc21
CCNc1ccc(OCC(=O)N2C(=O)NC(C)(c3ccccc3)C2=O)cc1
Cc1ccc2c(c1)c(=O)c1c(O)cc(C3CC3C)cc1n2C
CCCc1cc(C(=O)NC(CCSC)C(=O)O)cs1
CCOC(=O)C1C2COc3ccc(Cl)cc3C2N2C(=O)c3sccc3NC(=O)C12C
CC(C)Cc1csc(NC(=O)c2ccc3c(c2)OCO3)n1
CCCn1ccc(=Nc2ccccc2)cc1
O=C1Nc2c(c(=O)[nH]c(=O)n2Cc2ccccc2)C1(C(F)F)N1CCN(c2ccccc2)CC1
N#CC(=C(c1ccccc1)[n+]1ccc(Cl)cc1)c1ccccc1
CCCCCc1cc2cc(C(=O)NC34CC5CC(CC(C5)C3)C4)c(O)c(Cl)c2o1
COc1cc2c3c(c4c5ccccc5cc(OC)c4c2cc1OC)C(O)C1CCCN1C3
Cc1nc(C2CCN(C(=O)Cc3cccc(F)c3)CC2)n[nH]1
CC1(C)Cc2c(n[nH]c2-c2ccc([N+](=O)[O-])cc2)C(C)(C)N1
CN(C)c1ccc(Cn2cnc3c(NCc4ccccc4)nc(C(=O)NCc4ccccc4)nc32)cc1
O=C1C(c2ccccc2)Oc2ccccc2N1CCCCCNCc1ccccc1O
C=C(C1=CC(=O)C(C)(C)O1)C1CC=C(C2CCC3C2(C)CCC2C(C)(C)C(=O)CCC23C)C(O)O1
CC(C)CC(NC(=O)C(N)Cc1ccccc1)C(=O)NC(=O)C(CC(C)C)NC(CC(=O)O)C(=O)O
Cc1cc2nc3sc4c(c3c(N)c2s1)CCCC4
CC1CCCNC1
CN(C)C(CCC1(O)CCc2c(O)cccc2C1)c1ccc(F)cc1
CCOP(=O)(OCC)C1=C(O)C(=O)c2ccccc2C1=O
O=C(C1=C(O)CN(CCc2ccccc2)C1=O)c1cc2ccccc2o1
CC1=CC2C(=O)OC3CC(CC=C(C)C(OC(=O)c4ccoc4)C(C)C=CC=C4COC(C1O)C42O)OC1(CCC(C)C(CC(C)C)O1)C3
COc1ccccc1C=C1CCCC2(C1=O)C(c1ccccc1OC)C1CSCN1C21C(=O)Nc2ccccc21
O=C(CCNS(=O)(=O)c1ccc(Br)cc1)NN=Cc1ccccc1
O=C1Cc2ncc(NN3CCC(c4ccccc4)CC3)c3cccc(c23)CC(C(=O)CCN2CCCCC2)C(O)C1O
CC(C)Oc1ccc2nc(N3CCCCC3)sc2c1
CN(O)C(=O)c1ccc2c(c1)nc(CN1CCN(C(=O)c3ccco3)CC1)n2C
N=C(N)c1ccc(C2=CSOC(c3ccc(C(=N)N)cc3)=C2)cc1
Cc1cccc(N=c2c(Nc3cccc(C(=O)O)c3)c(O)c2=O)c1
COCCCC(C)(C)C(=O)Oc1cccc(OCCCC(C)(C)C(=O)O)c1
CN(Cc1ccccc1)C(=O)CN1CCCc2ccccc21
O=C(Nc1nc2ccccc2[nH]1)c1ccccc1S
Cc1cn2c(Cc3c(F)cccc3Cl)c(-c3ccc(OC(F)(F)F)cc3)nc2s1
CCC1=C2CCC3C(=O)N(C)C(=O)C3C2C2(C)C(=O)N(C)C(=O)C2C1C(O)O
CN1CCN(c2nc(NC(=O)C(Cc3c[nH]c4ccccc34)NC3CCCCC3)c3ccccc3n2)CC1
O=C1NCC2(CCN(S(=O)(=O)c3ccco3)CC2)c2ccccc21
COc1ccc(NCCCC(=O)NC(=O)Cn2cnc3ccccc3c2=O)cc1
O=C(CCCCCn1c(O)c2ccccc2nc1=O)Oc1cccc(C(=O)O)c1O
CN1C2=C(CCCC2)C(=O)N2c3cc(O)ccc3C(=O)OC12
O=C(CSc1nnc2ccccn12)NNC(=O)c1ccc(Cl)c([N+](=O)[O-])c1
NC1=NC(Cc2ccc(SC(F)(F)F)cc2)CS1
C=CCCOc1ccc2[nH]c3cnccc3c2c1Br
CCCCCCCCCCCn1ccnc1C=CC(=O)O
O=C(O)c1cnc(N2CC3CC(CNc4ncccc4F)CC3C2)nc1
Nc1nc(N2CCN(C(=O)c3ccccc3F)CC2)c2nnn(C3CCCCO3)c2n1
Cc1cnc(C(=O)NCCn2cccn2)cn1
CN(C)c1nc[n+](C)c(CC(=O)c2ccc(Cl)cc2)c1[N+](=O)[O-]
O=C1NCCN(CCOc2cccc3ccccc23)C1c1ccccc1F
CCOS(=O)(=O)c1c(C)[nH]c(C)c1C(=O)C1CCN(C(=O)N2CCc3ccccc3C2)CC1
Cc1ccc(C=C2C(=O)OCC2C(=O)c2ccc(C)cc2)cc1
O=C(NCCCl)Nc1ccccc1C(F)(F)F
O=C(c1ccco1)N1CCOC2CN(Cc3cccs3)CCC2C1
O=C(O)N1CC(Cc2ccc(-c3noc(-c4ccccc4)n3)c(F)c2)C1
CCCCCC#Cc1nc(N)ncc1F
CC(C)Oc1ccc2[n+](c1OCC=Cc1ccccc1)CCc1cc3c(cc1-2)OCO3
COc1cc2c(cc1OC)C(c1ccc(Cl)c(Cl)c1)NCC2
Cc1c(-c2ccc(Oc3ccc(N(C)C(C)(C)C(=O)O)cc3)cc2)n(Cc2ccc(OC(C)C(=O)O)cc2)c2ccc(OC(F)F)cc12
O=C(c1ccc(-n2ccccc2=O)cc1)N1CCN(Cc2ccccn2)CC1
COC(=O)Nc1n[nH]c2ccc(N3CCOCC3)cc12
COc1ccc2[nH]c(=O)c(O)nc2c1
CCN(CC)c1ccc(C=Nc2nnc(-c3ccccc3)o2)c(OC)c1
CCN(CC)C(=O)c1c(C(=O)N(CC)CC)n(C)c2nc3ccccc3nc12
OCN1CC2COCC(Cc3ncccn3)C2C1
CC(=O)Oc1ccc(C=NCC(O)c2ccccc2)cc1
O=C(c1ccc(Cl)cc1)N1CCC2(CCCN(S(=O)(=O)c3cccs3)C2)C1
O=C(CSc1nnc(-c2ccco2)o1)Nc1ccc(F)cc1
O=C(CCS(=O)(=O)c1ccc2c(c1)CCN2C(=O)C1CC1)N1CCN(c2ccccc2OC(F)F)CC1
O=C(Nc1cccc2ccccc12)c1cc(-c2ccc(Cl)cc2O)on1
CC(C)C1Cc2[nH][nH]c(=O)c2C(c2ccc(Br)cc2)O1
COc1cccc(NC(=O)c2ccc3nc(N4CCOCC4)sc3c2)c1
O=C(c1ncn2c1CCNCC2)N1CCC2(CC1)CC(Oc1cccnc1)CO2
COc1cc(C(C2Sc3nc(C)nn3C2=O)N2CCN(C)CC2)cc(OC)c1OC
C=Cc1cn2c(Cc3ccc4ncccc4c3)c(-c3ccncc3)nc2s1
O=C1c2ccccc2C(=O)N1CCCCCCCCn1ccnc1
CCCCN1C(=O)C(=C2Sc3ccccc3C2=O)SC1=NNC(=O)c1ccc(OC)cc1
NC(=O)Nc1ccc(OCC2CCCCC2)cc1
COc1c(O)cc(Cn2c(=O)[nH]c3c(N)nc(C(F)(F)F)cc32)cc1OCC1CCCCC1
O=C(C1CC=CCCCCCN(N2CCN(c3ccccc3F)CC2)C1=O)N(c1ccccc1)c1ccccc1
O=c1c(-c2c(Cl)cccc2Cl)cc2cnc(Nc3ccc(N4CCCC4CO)nn3)nc2n1C1CCCC1
Cc1ccncc1N1N=C(NS(=O)(=O)c2ccc(-c3ccc(C#N)cc3)cc2)CC1c1ccccc1
CCN(CC(=O)SC(=O)CN(C)c1c(N)n(Cc2ccccc2)c(=O)[nH]c1=O)C1CCS(=O)(=O)C1
Fc1ccc(CNc2nc(NCc3ccc(Cl)cc3)nc(N3CCCCC3)n2)cc1
C#Cc1ccc(Cn2c(=O)nc(C3CCN(Cc4ccc(Br)cc4)CC3)c3ccccc32)cc1
CC(=O)OCC1OC(n2cc(C3=CS(=O)(=O)c4ccccc4C3=O)nn2)C(OC(C)=O)C(OC(C)=O)C1OC(C)=O
CCCCCc1ccc(NC(=O)Nc2ccc(-c3c(C)c(CC(C)C)nn3-c3ccc(C(N)=O)cc3F)cc2)c(F)c1
Cn1cc[n+](CCCCCCCC[n+]2ccn(C)c2)c1
Cc1cccc2c1C(=O)N1CCOC1C2
O=C1c2ccccc2C(=O)c2c1ccc1[nH]c(-c3ccccc3Cl)nc21
OCC1CCC(CNc2ccc3nnn(C(c4ccccc4)c4ccccc4)c3n2)CC1
NCc1ccc(OCCCOc2ccc(C3SCCS3)cc2)cc1
CN(C)c1ccc(C(CNS(=O)(=O)c2ccc(F)cc2)N2CCN(c3ccccc3)CC2)cc1
CCNC(COC(=O)CCc1ccc(OC)cc1)c1c[nH]c(-c2ccncc2)n1
N=c1ccc2ccccc2[nH]1
Cc1cc(NC(=O)CC(=O)c2ccc(Cl)cc2)ccc1Br
CC(=O)c1sc(NC(=O)c2ccccc2F)nc1C
CCC1CCN(Nc2nc(N)n3nc(-c4ccco4)nc3n2)CC1
CC(C)CC(NCC(=O)NCC(=O)NC(=O)c1cccc(I)c1)C(=O)NCc1ccccc1
CCc1c(C)nc(SCc2ccc(C(=O)O)cc2)c(C#N)c1C
Cn1cncc1CN1C(=O)C(CC(=O)N2CCC(Cc3ccccc3)CC2)N(S(=O)(=O)c2ccc(C(C)(C)C)cc2)c2ccc(Cl)cc21
Cc1cc(C(=O)Nc2nnc(SCc3cc(=O)n4ccsc4n3)s2)c(C)o1
CCOC(C)(C)C=CC=CCCC(C)=CCCC(C)=C(C)C
NCCNC(=S)NS(=O)(=O)c1ccc2ccccc2c1
CCOC(=O)CNC(=O)C1CC2(O)C3Cc4ccc(O)c5c4C2(CCN3C)C(O5)C1=O
Cc1ccc(CNS(=O)(=O)c2cc(C(=O)N3CCOCC3)n(-c3ccccc3)c2)cc1
Cc1ccc(OCc2ccc(C(=O)O)o2)cc1
O=C(Nc1nncc2ccccc12)c1ccccc1
COCCNc1cccc(Nc2ncnc3cc(OC(=O)c4cccn(-c5ccc(F)c(F)c5)c4=O)c(OC)cc23)c1
OCc1nc(C2CCCN(CCOc3ccccc3)C2)no1
O=C1Nc2cc(N3CCCCC3)ccc2C1=Cc1c(C(F)(F)F)nn(-c2ccccc2)c1Cl
O=C(NC12CC3CC(CC(C3)C1)C2)c1cc2c(s1)-c1ccccc1OC2
CCOC(=O)N1CCN(C(=O)c2ccc(-c3sc(-c4ccc(C)cc4)nc3C)o2)CC1
Cn1cnc2ccc([S+]([O-])c3ccc(F)cc3)cc2c1=O
COC(=O)c1ccc(Cn2cnc3c2cc(C(=O)Nc2ccc(-c4ccccc4)cc2)c(=O)n3C)cc1
CCCCCOP(=O)(O)OC(c1ccccc1)P(=O)(O)O
O=C(O)c1[nH]c2ccccc2c1C1C(=O)CCC1=O
N#Cc1cccc(S(=O)(=O)N2CCN(Cc3ccc([N+](=O)[O-])cc3)CC2)c1
O=C(c1ccc(F)cc1)N1CCC(Cc2ccc(S(=O)(=O)c3cccc(Cl)c3)s2)CC1
COc1ccc(C2=NOC(CS(=O)(=O)c3ccc(-c4ccccc4)cc3)C2)cc1
COCCCC(C(C)C)C(C)CC(O)C(N)CC(Cc1ccc(OC)c(OOC)c1)C(C)C
CCNc1ccccc1OCc1c(N)nc(N)nc1N
CONc1ccccc1C(=O)CC(=O)SCc1c(C)noc1C
CC(Nc1nccc(N2C(=O)OCC2C(C)C)n1)c1c(-c2ccc(Cl)cc2)ccnc1F
CCCCC1c2[nH]c3ccc(OC)cc3c2CCN1C
COC1NC(C(=O)NC(=O)CCCNC(CCCNC(=O)N2CCCC2C(=O)OC(C)(C)C)C(=O)O)C(F)(F)C1(C)O
CN=C(NC)NC(=O)N(CCCNC(=Nc1ccccc1)NC#N)Cc1ccc(OC)cc1
COc1ccc(CNC(=O)CCN2C(=O)COc3ccc(Cl)cc32)cc1
Cc1ccc(NC(=O)c2oc3ccc(Cl)cc3c2C)cc1
O=C(C=Cc1ccccc1Br)OCc1nnc(-c2cccc(Br)c2)o1
COc1cc(COc2c(OC)cc(C=CC(=O)c3sc(N)nc3C)cc2OC)cc(OC)c1OC
C=CCC(=O)c1cnc2ccc(-c3ccc(O)c(Cl)c3)cc2c1N1CCN(NCCN(C)CC)CC1
NC(N)=NC(=O)c1ccc(-c2ccccc2)c(F)c1
Cn1cc(-c2ccc3c(c2)nc(-c2ccsc2)n3C2CCOCC2)cn1
CCc1nc(Nc2cccc(C)c2C)c2c(ccc3ccccc32)n1
O=C(COC(=O)c1ccc(-c2ccccc2)cc1)Nc1ccc(Br)cc1
Cc1ccc(-n2cc(CSc3nc4ccccc4[nH]3)nn2)cc1
O=[N+]([O-])c1ccccc1S(=O)(=O)Nc1ccc2c(c1)OCCO2
CC(C)(C)NCc1cc2n(n1)CCN(Cc1ccc(Cl)cc1)C2=O
CC(C=CC(=O)N1CCOCC1)=CC=C(C)C=CC1=C(C)CCCC1(C)C
C=C(COC)C1OC(O)C(C)=CC2(O)C(=O)C(C)=CC12
CC1=C(C)C2OC1C(O)C2O
COc1ccc2[nH]c(-c3cc(NCC(C)O)cc(-c4cc5cc(S(C)(=O)=O)ccc5o4)n3)nc2c1
COc1ccc(Cc2nn(Cc3ccc(C)cc3)c(-c3ccc(NC(C)C)cc3)c2CNC2CCNC2)cc1
CN(CCC12CC3CC(CC(C3)C1)C2)Cc1ccc(-n2cnnn2)cc1
CCCCc1nc(=O)c2ccccc2[nH]1
CCC(C)C(C(=O)O)N1C(=O)C(=Cc2ccc(-c3cccc(Cl)c3)o2)SC1=S
CN(CCCN1C2=C(C(=O)Nc3ccccc3)N=CC2=C2CCN=CC21)C(=O)OCCF
CC(=O)N(CCc1ccccc1)C1=NCC(=O)N1c1ccc(C)cc1C
C=CC(=O)NC1=CC=CC2=CC3=CC=C(NC(=O)Nc4cc(C(C)(C)C)nn4C4CCCCC4)C=C(Cl)C(=NC=Nc4c1cnn43)O2
CCCCN(CCCC)CCCNc1c2c(nc3cc(Cl)ccc13)CCCC2
COc1cc(CN2CCCC3(C)c4c(c(C)nn4C)CC23)c(OC)c(OC)c1OC
Nc1ccccc1NC(=O)C=CSc1ccccc1
CC1CC(C(F)(F)F)n2nc(S(C)(=O)=O)cc2N1S(=O)(=O)N1CC2CCN(c3ccccc3)C2C1
CN(C)CC(C)(C)c1cn(-c2cc(F)ccc2C(F)(F)F)nn1
CCCC(CC(C)C)C(O)C(CC(C)C)NC(=O)C(CCc1ccccc1)CP(=O)(O)CCCn1cncn1
COc1ccc2c(c1)CCCN2c1nc(NCCc2ccccc2)nc(NCCc2ccccc2)n1
Cc1nc(-c2cccnc2Nc2ccc(S(N)(=O)=O)cc2)n[nH]1
CCOC(=O)C1CCN(NC(=O)N2CCCC2S(=O)(=O)c2ccc(F)cc2)CC1
CC12CCN1C(=O)CNC(=O)CNC(=O)CNC(=O)CNC(=O)C1(C)CCN1C(=O)CNC(=O)CNC(=O)CNC(=O)CNC2=O
CCNc1sc2c(c1C(=O)c1ccc(Cl)cc1)CCN(C(C)c1ccccc1)C2
O=C(c1cccnc1)N1CCC2(CC1)C(=O)NCN2c1ccccc1
COCCN1CCN2C(=N)Sc3ccccc3C12
O=S1(=O)CC2CN(Cc3ccoc3)CCN2C1
CCCCCn1cc(C(=O)NC2C3CC4CC(C3)CC2C4)c(-c2ccncc2)c1-c1cc(OC)c(OC)c(OC)c1
CC(=O)NNC(=O)Nc1ccccc1
O=C(NNS(=O)(=O)c1cc([N+](=O)[O-])ccc1Cl)Nc1ccc2ncccc2c1
CC(=O)C(=O)C(Cc1ccccc1)NC(=O)C(Cc1ccccc1)NC(=O)C(Cc1c[nH]cn1)C(CNN)C(O)P(=O)(O)O
Cc1ccc(CNC(=O)O)cc1
CC(C)C(=O)Nc1nc2ccccc2s1
Cc1ncc(CNCc2ccc(Cl)cc2)[nH]1
COc1ccc(C(C)=NOCC(=O)NNC(=O)c2cccc([N+](=O)[O-])c2)cc1
CCCS(=O)(=O)N1CCC(n2c(NCCc3ccccc3)nc3cc(Cl)c(Cl)cc32)CC1
Cc1ccc(S(=O)(=O)N2CCN(C(=O)CCc3c(C)nc4cc(-c5ccc(Cl)cc5)nn4c3C)CC2)cc1
CN1CCOc2ccc(CNNc3ccc4c(CC(=O)C5CC5)cn(C)c4c3)cc2C1
CC(C)(C)C(COS(N)(=O)=O)CSCCCCC(=O)O
Cc1cc(C#N)cc2nc(-c3c(Br)cc(C(=O)NCC(C)N4CC(C)CC(C)C4)cc3Br)oc12
O=C1c2cccnc2C(=O)N1CC(O)CN1CCN(c2cccc(Cl)c2)CC1
CC1CCCN(C(=O)c2cc(Cl)c(Cl)cc2Oc2ccc(Cl)cc2)C1
CSC(=S)N1c2ccc([N+](=O)[O-])cc2C(Cc2ccccc2)CC1C
CNNc1nccnc1C(=O)N1CCC(C(=O)c2nccn2C)CC1
COC(=O)c1cnc2c(c1)C=C1CCN3C(=O)CN(CC2OC(C)=O)C13
CCCCc1nnc(NC(=O)c2cc(-c3ccccc3)on2)s1
COc1ccc(C(=O)Nc2nnn(CC(=O)N3CC4CCCN4CC3C)n2)cc1
CN1CCc2cc(Br)c(O)c3c2C1Cc1cccc(O)c1-3
CCOC(=O)C(=O)C1=C(C)NC(=S)N(OCC)C1c1ccccc1F
COc1ccc(-c2cn(CCc3ccc(OC)c(OC)c3)c(C3CC(=O)N(C4CCCC4)C3)n2)cc1
CC(C)N1CCN(Oc2ccc(S(=O)(=O)C(C)C)cc2-c2nc(=O)c3c([nH]2)c(CC(C)(C)C)nn3C)CC1
CCCCCCCCCCCCCCCCNc1ccc(C(=O)OCC)cc1
O=C(CN1CCCCC1)OCCNc1ccc(OC(=O)C2CNC3(C2)C(=O)Nc2ccc(F)cc23)cc1
COCCCn1c(SCC(=O)c2sccc2Cl)n[nH]c1=O
CCOOc1cc2c(C(=O)CCNCCOc3ccccc3)c(C)oc2cc1O
CCc1ccc(Cc2ccccc2)cc1Oc1ccc(OCCOCCOCCF)cc1
Cc1ccc2c(C)c(-n3ccnc3)c(=O)n(CC(=O)C(C)(C)C)c2c1
C=C(C)C1CCC2(CO)CCC3(C)C(CCC4C5(C)CCC(OCOC6CCC6(OC)C(=O)C6OCC(O)C(O)C6O)C(C)(C)C5CCC43C)C12
CC(C)CC(=O)Nc1ccc(-c2cc(C(F)(F)F)n3nc(C(=O)Nc4ccccc4)cc3n2)cc1
O=C(Cc1ccccc1)Nc1nnc(CCCCc2ccc(NOc3ccccc3CC(=O)C(=O)CN3CCOCC3)nn2)s1
O=C(c1ccc(F)c(OCc2ccccc2F)c1)N1CCN(c2cc(Cl)ccn2)CC1
O=C(NO)C1CCCN1C(=O)c1cc2ccccc2[nH]1
CCOc1sccc1C(=O)Nc1ccc(S(=O)(=O)N2CCN(C)CC2)cc1
CCCCCN(CCCCC)CC1=CCC2CC1C2(C)C
CN1CCN(c2nc3ccccc3n3cccc23)CC1
CC1CCN(S(=O)(=O)c2cccc(C(=O)N(Cc3ccccc3)C3CCS(=O)(=O)C3)c2)CC1
CC1(N)CC1c1ccccc1
CON1C(=S)NC(c2ccc(Cl)cc2)C(C(=O)C(=O)c2ccc(F)cc2)=C1C
CN1CCC(Oc2ccc(Oc3nc4ccccc4[nH]3)cc2)CC1
Cc1ccc(S(=O)(=O)N2CCN(CCCOc3cc(=O)oc4c(Cl)cccc34)CC2)cc1
CC(C)CCCC(C)CCc1c(O)cc(C2(CCCCCCCCCCO)CC3CCCC(C2)N3)cc1NCCCCCCCO
Cc1cc(Nc2cccc(C(F)(F)F)c2)n2cnnc2n1
CN(C(=O)c1ccccc1)c1ccc2c(c1)[nH]c(=NC(=O)C1CCCCC1)n2Cc1ccc(Cl)c(Cl)c1
O=C(CN1CCCCCC1)OC(=O)c1ccc(Cl)c(Cl)c1
Nc1sc(-c2ccccc2)c(CN2CCNCC2)c1C(=O)c1ccc(Cl)cc1
Cc1ccsc1C(=O)N(Cc1c(F)cccc1Cl)c1nc(C(C)C)cs1
CC1=C(C(=O)NCCCN2CCC(c3ccccc3)CC2)C(c2ccc(Cl)c(Cl)c2)n2ncnc2N1
COC=C(C(=O)OC)c1ccccc1COc1cc(-c2ccccc2)nn1Cc1ccc(C)cc1
CCOC(=O)OCN1C2c3ccccc3CC2(Cc2ccccc2)C2CCCC21C
CCc1nccc(C(=O)N2CCCN(c3ncccn3)CC2)n1
O=C(NC(Cc1c[nH]cn1)C(=O)O)OCc1ccccc1
CNc1nc(SC)ncc1S(=O)(=O)c1ccccc1
Cc1ccc(S(=O)(=O)NCC(=O)N(Cc2ccc(C(C)C)cc2)Cc2ccc3c(c2)OCO3)cc1
O=C(NCc1ccccc1F)c1nn(-c2ccc(Cl)cc2)nc1CO
CCc1nc2c(OCc3ccccc3OC)cccn2c1N(C)C(=O)c1ccc(C)c(Cl)c1
Cc1cccc2[nH]c3c(c12)CCOC3(CCCN(C)C)c1ccc(F)cc1
CCCCC(CN(O)C=O)C(=O)N1CCN(C(=O)Nc2ccc(OC)cc2)CC1
NS(=O)(=O)Oc1ccc(CCNCCc2ccccc2Br)cc1
CNCc1cccc(-c2ccc3c(c2)nc(NCC(C)(C)N(C)C)n3C)c1
Nc1nc(CC(=O)Nc2ccc3oc(Cc4ccc(Cl)cc4)nc3c2)cs1
Cc1cccc2c1cc(C)n2CCCC[n+]1ccc2c3ccc(OCCOc4ccc(OCCOc5ccc6ccccc6c5)cc4)cc3n(C)c2c1
C#Cc1ccc(-c2nn(CC(=O)O)c3cccc(Oc4ccccc4)c23)o1
Cc1nc(NS(=O)(=O)c2ccccc2)sc1C(=O)C=Cc1ccccc1
O=S(=O)(CC=Cc1ccc(F)cc1)c1ccccc1
O=C(C1CC1)N1CC(=O)N(c2ccccc2)CC(O)C1
O=C(NN=Cc1cccnc1)c1ccc(-c2cc(-c3ccc(C(F)(F)F)cc3)on2)cc1
CCCCCCCCCCCCOC1CN(CC=Cc2ccccc2OC)CC(O)C1O
COc1ccc(OC)c(C(=O)C=Cc2ccc(C(F)(F)F)cc2)c1
O=c1n(-c2cc(Cl)ccc2Cl)cc(O)n1-c1cccs1
CCCCCCCCn1c(NC(=O)c2cc(Cl)ccc2OC)nc2ccccc21
CNC(=O)c1ccc(-c2ccc3c(c2)Cc2c(-c4ccc(C5CC5)cc4)n[nH]c2-3)cc1
COc1cc2c(Nc3ccc(F)c(Cl)c3)ncnc2cc1OCCNC(=O)CN
COc1cc(C=C2SC(=O)N(CCC(=O)Nc3ccccc3C(=O)O)C2=O)cc(OC)c1OC
Cc1c(C(=O)NCCc2ccc(C(=O)O)cc2)nc(-c2c(F)cccc2Cl)n1-c1ccc(Cl)cc1
CCS(=O)(=O)c1ccc(ONCc2cccn2-c2nccc(N(C)C)n2)cc1
O=C(N1CCOCC1)n1nnc(-c2ccc(-c3ccccc3)cc2)n1
CCCCCNCc1cccc(CNCCCNCCCC)c1
S=c1[nH]c2cc(-c3ccccc3)ccc2o1
CCC(C)C
COC(Cc1c[nH]c2ccccc12)C(=O)NC(C)C(=O)Oc1ccc(Cl)c(C)c1
COc1ccc2c(c1)c(C=C1C(=O)Nc3cc(N(C)C)c(NS(C)(=O)=O)cc31)cn2C
CCC(CC)C(N)C(=O)NC(=O)C(Cc1ccccc1)NC(=O)C(CCC(=O)O)NC(Cc1ccccc1)C(N)=O
CCc1nsc(CNC(=O)C2CCN(Cc3nc(-c4ccc(C)cc4)oc3C)CC2)n1
Cc1cc(-c2ccccc2)cc(C)c1Oc1c(C(N)=O)oc2ccc(Cl)cc12
O=C(Cc1ccccc1)Nc1nsc(-c2ccc(Cl)cc2)n1
CN1CCN(CCCN2C(=O)Nc3ccc(Cl)cc3S2(=O)=O)CC1
CC1=C2C(O)C(=O)C3(C)C(O)CC4OCC4C3C3OC(=O)CCCCC=CCCCCC(=O)NC(c4ccccc4)C(O)C(=O)OC1CC3(O)C2(C)C
CC(C)COc1cc(Cc2ccccc2)nc(N)n1
COc1ccc(C2C=CCN(C(COS(=O)(=O)c3cccs3)CC(=O)N3CCC(c4ccc(Cl)cc4)CC3)NC(=O)N2Cc2ccc(F)cc2)cc1
S=C1NC2=C(CNCC2=Cc2ccc(Cl)c(Cl)c2)C(c2ccc(Cl)c(Cl)c2)N1
N#Cc1ccc(C2=NN(c3ccccc3)C(c3ccc(S(=O)(=O)NC(=O)CCCl)cc3)C2)cc1
COc1ccccc1CCNC(=O)CNCCCc1ccccc1
CCC1CCC(=O)N(N2CCN(c3ncccn3)CC2)C1C
CCc1ccccc1-n1c(SC)nc2ccccc2c1=O
O=C1OC(O)C=C1CNCC1=Cc2cc3c(cc2CC1)OCO3
CCn1cc(NC(=O)N2CC3(CCN(C)CC3)Oc3ncccc32)cn1
CCCCc1nn(-c2cc(NC(=O)c3cnccn3)ccc2C(F)(F)F)c(=O)n1Cc1ccc(-c2ccccc2S(=O)(=O)NCCOC)cc1F
COc1ccc(C(=O)C=Cc2cccc(F)c2)cc1
CCCS(=O)(=O)C1CCN(OC=C(O)COc2ccc(-n3cnc4cc(-c5ncc(Cl)cn5)ccc43)cc2)C1
Cc1cc(C(=O)Nc2ccccc2)c2ccccc2n1
Cc1nc(C2CC(=O)N(c3c(Cl)cccc3Cl)C2)no1
Cc1ccccc1NC(=O)NS(=O)(=O)c1ccc(C(=O)Nc2ncc(Br)s2)cc1
O=C(CCC1=CCN(CCc2ccccc2)C1=O)NO
Cn1cc(Nc2ccc(F)c(NCc3cc4ccccc4o3)n2)cn1
O=Cc1cc(Br)c(O)c(C=NNC(=O)c2ccc(CN3CCCCC3)cc2)c1
COc1ccc(N2C(=O)C(Cc3ccccc3)N(C(=O)NCCN3CCOCC3)C2=O)cc1
CC1C(=O)NC(c2ccco2)CN1C(=O)COc1cccc(C(F)(F)F)c1
O=C(N1CCOCC1)N1CCCC(Cc2ccccc2)C1
Cc1cc(CSCC(=O)O)ccc1Br
COC1CC2CN(CCc3c([nH]c4ccccc34)C(C(=O)OCN3C(=O)CCC3=O)(c3cc4ccccc4o3)C2)C1
C=C1C2CCC3C4(C)CCCC(C)(CO)C4CCC3(C2)C1O
NC(=O)c1sc(NC(=O)Nc2ccc(Cl)cc2)nc1-c1cccs1
COCCNC(=O)C(C#N)=Cc1cnn(-c2ccccc2)c1
CCCCCCCCCCS(=O)(=O)CC(P(=O)(O)O)P(=O)(O)O
CC(C)(C)NCC(=O)SC(=O)CNCc1ccccc1
CCOC(=O)c1ccccc1Cn1cccc1Cc1ccccc1
O=S(=O)(N=c1sccn1CC(F)(F)F)c1ccc(F)cc1
O=C(CCNC(=O)n1cnnn1)c1ccc2[nH]ccc2c1
CS(=O)(=O)c1ccc(C(=O)OC(=O)CNc2cccc(NC(=O)c3ccco3)c2)cc1[N+](=O)[O-]
COc1cc2cc3c4c(ccc(OC)c4c2cc1OC)C(C)CN3
CCOCCC(=O)N1CCC(Oc2ccc(NC(=O)Nc3ccc(F)cc3C(F)(F)F)cc2)CC1
COc1cc2c(cc1OCCN1C(=O)CCC1=O)N=CC1CCCN1C2=O
COc1ccc(CNC2CCN(c3ccc(C(N)=O)cc3)CC2)c(OC)c1
CCc1c(-c2cccc(OC(C)(C)C(=O)O)c2)c2cccc([N+](=O)[O-])c2[n+]([O-])c1C(=O)C(C)(C)C
COc1ccccc1NC(=O)COC(=O)CC12CC3CC(CC(C3)C1)C2
CCCCCCCCCCCCCC(=O)N1CCCCC1
Cc1cnnc(NC(=N)N2CC3CCCC3C2)n1
COc1ccc(C(=O)OCC(=O)N2CCc3ccccc3C2)cc1S(=O)(=O)NC(=O)NC1CCCCC1
CCCC(=O)N(c1ccc(Cl)cc1)C1CCc2cc(-c3cc(NS(C)(=O)=O)cc(F)c3C)ccc2C1
COc1ccc(C(=O)C(=O)C(=Cc2ccco2)NNCCCO[N+](=O)[O-])cc1
COc1ccc(Cl)cc1C(=O)Nc1cccnc1
COc1ccccc1CN1CCC(O)(c2ccccc2)C(C)C1
CCCCNC(=O)C(C)CC(O)C(CC(C)C)NC(=O)C(CCCC)NC(=O)c1ccc2ccccc2c1
O=Cc1cccc(-c2ccccc2)c1
O=C(OC1(c2ccccc2)CCN(CCC2C(F)(F)CC2(F)F)CC1)N1CCCC1
O=C(Sc1ccccn1)C(F)(F)F
CCCCNc1cc(O)n(-c2ccc(C)cc2)c(=O)n1
COCCNC(=O)CN1C(=O)C(=CC(=O)NO)Sc2ccccc21
C=C1CC23CCC4C(C)(C(=O)OC5OC(CO)C(OC(=O)Cc6ccc(OC)c(O)c6)C(O)C5O)CCCC4(C)C2CCC1C3
CC(NS(=O)(=O)c1cc2[nH]cc(C(=O)O)c(=O)c2cc1Cl)c1ccccc1
COc1cc(NC(=O)c2[nH]c(C)c(C(C)=O)c2C)cc(OC)c1
Nc1ccn(C2CC(Br)C(CO)O2)c(=O)n1
Cc1ccc(C#N)cc1N1CCC(Oc2ncccc2C2CCOCC2)C1
CC1CN(CC2CC2)C23CCC(CC4(O1)c1cc(O)ccc1CC42)O3
O=C(c1ccccc1)N1CC2CC(C1)N2
Fc1ccc2[nH]c(-c3ccc4c(-c5ccccc5)n[nH]c4c3)nc2c1
C=C1CCC2C(=CCC3C2(C)CCC2C3(C)CCC(O)C2(C)C(=O)NO)C1(C)CO
Nn1c(SCC(=O)NNC(=O)c2ccc(Cl)cc2Cl)nc2sc3c(c2c1=O)CCCC3
O=C(C=CNc1ccccc1C(=O)NCCC1CCN(Cc2cccnc2)CC1)c1ccc(Br)cc1
CCn1c(CC(=O)CNC2CCCC2)nnc1SNC(=O)c1ccccc1Cl
CCONc1ccc(C(=O)C(=O)c2ccc3nc(-c4ccc(OC)cc4)c(-c4ccc(OC)cc4)nc3c2)cc1
COc1ccc(-c2c(-c3ccc(OC)cc3)n(CC3CCCN3C(C)=O)c3cc(OC)ccc23)cc1
CC(Oc1ccc(Cl)cc1)C(=O)NC(C)(Cc1ccccc1)C(=O)O
FC(F)(F)c1ccc(-n2nnc3c(NCCCN4CCCC4(c4ccccc4)c4ccccc4)ncnc32)cc1
O=C1c2cc(Cc3ccccc3)c(=O)c(Cc3ccccc3)cc2C(=O)c2cc(Cc3ccccc3)c(=O)c(Cc3ccccc3)cc21
O=c1[nH]n(CCCCC2CCN(Nc3ccccc3)CC2)c(=O)c2ccccc12
COc1ccc2[nH]c(C)c(CCN(C)Cc3ccccc3)c2c1
CCN(CC)C(=O)C1Sc2cc(C#N)ccc2-c2c1c1ccccc1n2CCF
O=C(OC1C[N+]2(Cc3ccc([N+](=O)[O-])cc3)CCC1CC2)C(O)(c1ccccc1)c1ccccc1
NS(=O)(=O)Oc1ccc2cc(S(N)(=O)=O)oc2c1
COc1cc(OC)cc(C(=O)Nc2cccc(-c3cc(-c4ccncc4)c(-c4ccc(Cl)c(OC)c4)[nH]c3=O)c2)c1
Cn1cnc(S(=O)(=O)N(CC(=O)N2CCCC2)c2ccc(C#N)c(Cl)c2)c1
Cc1cc(NCc2ccc(Cl)cc2)c(=O)n(-c2ccccc2)n1
CC(C)n1c(Nc2ccc(Cl)cc2Cl)nc2cccnc21
CCCn1c(=O)c2[nH]c(-c3c[nH]c4ccccc34)nc2n(CC)c1=O
CC(C)(C)C1c2c(C(=O)c3ccncc3)c[nH]c2CCC1(C)C(=O)O
COc1ccc(CCCCCCCCCCCCCCCOC(COC(CO)CO)COC2OCC(O)C(O)C2O)cc1
O=[N+]([O-])c1cn2c(n1)OCC(Oc1ccc(-c3ccc(C(F)(F)F)nc3)cc1)C2
CCC(CC)(Cc1nc2cc(OCc3ccc4ccccc4n3)ccc2n1Cc1cccc(NC=O)n1)C(=O)O
O=C(O)Cc1cccs1
CN(Nc1ccc(CC(=O)Nc2ccc(CC(=O)C(=O)c3ccccc3Cl)cc2)cc1)C1CCCC1
CCN(CC)S(=O)(=O)c1ccc2oc(=O)ccc2c1
Oc1c(Cl)cc(Cl)cc1C=Nc1nc[nH]n1
CC1CCC2(C)CCC3(C)C(=CC(=O)C4C5(C)CCC(OC(=O)OC(=O)c6cccc([N+](=O)[O-])c6)C(C)(C)C5CCC43C)C2C1
CNS(=O)(=O)c1ccc(S(=O)(=O)N2CCOCC2)cc1
CCn1cc(CCC(=O)N2CCN(c3cnccn3)CC2)cn1
CCN(C(=O)NCc1nn(C)c2c1CCC2)c1ccc(F)cc1
Cc1cccc(NC(=O)CSc2nc3c(cc2C#N)CCC3)c1
CN1CCCC(OS(=O)(=O)c2ccsc2C(=O)Nc2onc(Cl)c2Cl)C1
O=C(CNN1CCCC(Cc2cccc(F)c2)C1=O)N1CCN(N2CCC(S(=O)(=O)c3cc4ccc(Cl)cc4s3)CC2)CC1
CCNc1nc2ccccc2c(=O)s1
NCCCNC(=O)c1cccc2c3c([nH]c12)C1Oc2c(O)ccc4c2C12CCN(CC1CC1)C(C4)C2(O)C3
CC(C)CC(NC(Cc1c[nH]cn1)C(=O)NC(=O)OC(C)(C)C)C(O)CC(=O)C(=O)O
CCCS(=O)(=O)Nc1c(NCc2ccc(OC)cc2)c(=O)c1=O
O=C(CCN1CCC(O)(c2ccc3c(c2)OCO3)CC1)c1ccccc1
O=C(O)c1cccc(NC2CCCN(C(=O)NCCCO)C2c2ccccc2)c1
CN(CCCN1CCCCC1)c1cc2nc3cc(Cl)ccc3sc-2cc1=O
O=C1CC(C(=O)CSCCOc2cc(N=Cc3ccccc3)ccc2OCc2ccccc2)CO1
COc1ccc2cc(CC(C)C(=O)NC(NC=O)C(C)(C)C)ccc2c1
COc1ccc2c(c1)N([N+](=O)[O-])CC(C)[N+]([O-])=C2C
O=C(COC(=O)C1CC(=O)N(Cc2ccccc2)C1)NCc1ccc(F)cc1
O=C1C(N(c2cccnc2)S(=O)(=O)c2ccccn2)CCN1c1ccccc1
O=CN1CCc2cccc(Sc3cccc(Cl)c3)c2C1
COc1cc(C=C2CCOC2=O)ccc1OS(=O)(=O)c1ccc(C)cc1
CC(=CC(=O)Nc1ccc(S(=O)(=O)Nc2c(C)c(C)c(C)c3c2CCCC3)cc1)NCc1ccccc1
CSc1ncc2nc3sc4c(c3n2n1)C(=O)N(S(C)(=O)=O)C(c1ccc(C(C)C)cc1)N4
O=C(O)CCCCN1C(=O)C(=Cc2ccc(N3CCCC3)cc2)SC1=S
OC1(c2ccccc2)CCN(Cc2cncs2)CC1
O=c1c(=O)n2c3ccccc4c(=O)c(c3-4)c3cccc1c3-2
CCCc1cc(CN2CCC(n3nccc3NC(=O)CCc3ccccc3)CC2)n[nH]1
CCOC(=O)c1c(C)[nH]c(C)c1S(=O)(=O)N1CCCC(C(=O)Nc2c(C)cccc2C)C1
Cc1cccc(N(CC(=O)NC(=O)c2ccco2)C(=O)C(NC(C)(C)C)c2ccc(C)o2)c1
O=C(CNc1cc(C(F)(F)F)ccc1N1CCOCC1)NCC1(C(=O)O)CCCCC1
CC(=O)Nc1nc2ccsc2c(=O)o1
NC(=O)CC(C(=O)OCC(=O)NC(=O)c1cccs1)N1C(=O)c2ccccc2C1=O
O=c1[nH]c(=O)n(CCc2ccc([N+](=O)[O-])cc2)cc1Br
O=C(O)Cc1ccc(NC(=O)CSc2cccc[n+]2[O-])cc1
CCCn1c(CN2CCCCC2)nnc1SCC(=O)N1CCCC(C)C1
O=C(Cc1ccccc1)Nc1nnc(CCCCc2nnc(NC(=O)Cc3ccccc3)s2)s1
CCC1(CC)CC(NC(C)=O)c2ccc(F)cc2O1
CC(=O)OON=C1CCC2(C)C(CCC3C2CCC2(C)C3CCC2C2OC(CO)C(OS(N)(=O)=O)C(O)C2O)C1
O=S(=O)(c1ccc(OC(F)(F)F)cc1)c1nc2cnccc2[nH]1
CCOC(c1ccc(OC)cc1)C(c1ccc(Cl)cc1)N1CCNCC1
CCN(Cc1ccccc1)C(=O)Cn1nnc(-c2ccccc2)n1
N#Cc1ccc(CC2CCN(COc3nc4ccnn4cc3Br)CC2)cc1
CCCSc1nnc(NC(=O)CN2C(=O)NC3(CCCCC3)C2=O)s1
OC1(c2ccccc2)CC(Cn2ccnc2)OC1c1ccccc1
O=C(O)CNCc1ccc(-c2ccc(C(=O)Nc3ccc(Oc4ccccc4)cc3)cc2)cc1
O=C(NCc1ccco1)c1cc2sccc2n1Cc1ccccc1
CNc1oc(-c2ccccc2OC)nc1C#N
Cc1cccc(Cl)c1NC(=O)c1nc(COc2ccccc2)oc1C
COc1ccc(Cl)cc1C(=O)NC1CCC(CN(C)C)CC1
CC(=O)N1CCc2c(c3ccc(-c4ccc(S(C)(=O)=O)cc4)cc3n2C)C1
CCN(CC(=O)Oc1ccccc1C(=O)c1ccc(C)cc1)C1CCS(=O)(=O)C1
Cc1cc(NNc2cccc(CC(=O)c3ccc(F)c(F)c3)c2)nc(Nc2ccccc2)n1
ClC1(Cl)CC1CNCCCCCCNC1=NCCCN1
COc1ccccc1N1CCN(Cc2ccc(Oc3ccc4ccccc4c3)cc2)CC1
CC(C)n1cnc(-c2ccccc2)c1-c1ccccc1-c1nn[nH]n1
CON1CC(Cc2cnc(Oc3ccccc3)s2)C2OCCCC21
CC1(C)OCCC(CF)O1
CCCCCCCCCCCCCCNC(=O)Oc1cccc(C#N)c1
CN1C(=O)N=C(NC(=O)c2ccccc2)N(C)C1(C)C
Cc1cc2c(=O)c(C(=O)NCc3ccccc3Cl)cn(C)c2cc1S(=O)(=O)N1CCN(C)CC1
O=C(C(=O)c1ccccc1NOCc1ccccc1)c1ccc2c(c1)N(Cc1ccccc1)C(=O)CS2
N#Cc1ccnc(C(=O)C(=O)Cc2ccc(NCCn3cnc4cc(NN5CCOCC5)ccc43)cc2)c1
CC1CC2C3CCC4=Cc5c(cnn5-c5ccccc5)CC4(C)C3C(O)CC2(C)C1(O)CC(=O)Sc1cnnn1-c1ccc(F)cc1
CC(C)C(C(=O)N1CCC1C(=O)NC(C=O)CCCN=C(N)N)N(C)C(=O)Cc1ccccc1
COc1ccc(C)cc1CN(Cc1ccccn1)Cc1cc(=O)[nH]c2c(F)cccc12
O=c1cc[nH]c2ccc(N(Cc3ccccc3)S(=O)(=O)c3ccc(C(F)(F)F)cc3)cc12
CC1=C(C(=O)OC(C)C)C(c2ccc(-c3ccccc3)cc2)C2=C(CC(C)(C)CC2=O)N1
Cc1cccc(S(=O)(=O)NC(=O)CCC(=O)NC(=O)COC(C)(C)C)c1
C=C(C)C(=O)CCC(C)C1CC=C2C3=C(C(O)C(OC(CO)CO)C21C)C1(C)CC(O)C(O)C(C)(C)C1CC3O
C=CC(=O)Oc1cc2ncnc(Nc3ccc(Br)cc3F)c2cc1NCCNC(=O)C1CCNCC1
O=C(CN1CCCCC1)Nc1ccccc1Cl
CC(NC(=O)C1COC1)c1ccc(ON(C)c2cc(N3CCC(C4CCOCC4)C3)ncn2)cc1
COc1ccccc1C1c2c(n[nH]c2C(C)(C)C)C(=O)N1c1ccc(-c2noc(C)n2)cc1
CC(C)=C(C)CCC=CCSc1ccccc1C(=O)O
ONCC(NCCCCCNc1c2c(nc3cc(Cl)ccc13)CCCC2)C1CCOCC1
Cc1ccc(C=CC(=O)c2cc(C(C)C)c(O)c(C(C)C)c2)cc1
O=C(C(=O)c1cc2c(cc1NNc1cccc(C(F)(F)F)c1)OCO2)c1ccc(F)cc1
CC(=O)C=C(C)NC(C#N)c1ccccc1
COc1ccccc1NS(=O)(=O)c1cccc(C(=O)N(C)CC(=O)Nc2c(C)cc(C)cc2C)c1
O=C(CC1Oc2ccccc2NC1=O)NCc1ccccn1
CCOC(=O)c1ccc2c(C(=O)C3CSC(c4cccnc4)N3)cn(CC3CC3)c2c1
CC1=NN(C(=O)CSc2nc3ccccc3c(=O)n2-c2ccc(C)cc2)C(O)(c2ccc(Cl)cc2)C1
O=C(C=CC(=O)N1CCc2ccccc2C1)NCc1ccco1
Cc1nc(CNC(=O)N2CCN(C(=O)c3ccccc3C)CC2)cs1
CC(O)C1C(=O)N2C(C(=O)O)=C(c3cccc4c3C(=O)OC4)CC12
CS(=O)(=O)c1ccc2nc(NC(=O)CN3CCOCC3)sc2c1
O=C(N1CCOCC1)N1CC(Oc2ccccc2)C1
CCn1nc(-c2ccc(OCc3ccccc3)cc2)c2c(N)ncnc21
O=C1c2ccc(O)c(O)c2C(=O)N1Cc1ccccc1
O=C(Nc1ccc(-c2cccc(-c3nc4ccccc4[nH]3)c2)cc1)C1CCNCC1
CC(=O)Nc1c(O)n(C)c(=O)n(C)c1=O
CC=CC=CC(=O)OC1C=C2CCN3Cc4cc5c(cc4C(C1)C23)OCO5
CC(=O)Nc1ccccc1C(=O)C(=O)c1cn(-c2ccccc2)nc1-c1ccccc1
COc1cc(-c2nc3ccc(C)cn3c2NC2CCCCC2)ccc1OCc1ccc(C(C)C)cc1
COCC(=O)N1CCC2(CC1)CCN(c1ccc(Cn3cccn3)nn1)C2
O=C(O)CCCC=CCC1C(O)CC(O)C1C=CC(O)COc1ccccc1
COC(=O)c1sc(NC(=O)CN2CCNC2=O)c(C(=O)OC)c1C
CNCCNc1ccc(NCCNC)c2c1C(=O)c1c(O)ccc(O)c1C2=O
CN(Cc1ccoc1-c1cnn(C)c1)C(=O)c1cnc(C23CC4CC(CC(C4)C2)C3)n1C
CC(C(=O)C1CCC(CC(C)n2cncn2)O1)N1CCc2ccccc21
N#Cc1ccccc1-c1cc(-c2ccc(F)cc2)on1
O=C1c2ccccc2S(=O)(=O)N1CCCC[N+]1([O-])CCN(C(c2ccccc2)c2ccc(Cl)cc2)CC1
N=C(N)NC(CCCNCC(=O)NCc1cccc(O)c1)C(=O)c1nccs1
CCC(CC)Nc1cc(Nc2cccc(C(=O)N(C)C)c2)n2nccc2n1
CCOC(=O)CCC(=O)NCCNC(=O)CCC(=O)OC
CC(=O)NN1CCc2ccc(Cl)cc21
CC(C)Nc1nc(Oc2ccc(N3CC(=O)CC3C(=O)O)cc2F)nc(N(C)C)n1
CNC(=O)c1ccc(CNCCCN2C(=O)SC(=Cc3cccnc3)C2=O)cc1
CCc1ccc(C=CC(=O)c2ccc(C)o2)cc1
C=Cc1nc2cccc(C)n2c1NCc1ccccc1
CNC(=O)CN(C1CCCCC1)S(=O)(=O)c1ccc(OC)cc1
COc1ccc(Oc2cc(N3CCN(C)CC3)c(F)cc2C(=O)NC2CCCc3ccccc32)cc1
CCOC(=O)N1CCN(C(=O)CC2C(=O)N(Cc3ccccc3)CC(C)N2c2ccc(OCC)cc2)CC1
CCOc1ccc(Nc2cc(-c3ccc(C)cc3)ncn2)cc1
COC(=O)c1c(-c2ccccc2)csc1NC(=O)Cc1ccc(F)cc1
CCCN(C)Cc1cc(=O)n2c3c(cccc13)CCC2
CCOC(=O)C1(Nc2ccccc2)CCN(C(N)=O)CC1
FCCCN1CCC2(CC1)OCC1OC(c3ccc(F)cc3)C3COCCC3C12
COc1ccc(CN2CCN(C(c3ccc(OC)cc3)c3nnnn3CC3CCCO3)CC2)cc1
COC(=O)c1ccc(CNC(=O)C2CCCN2S(=O)(=O)c2ccc3c(c2)C(=O)c2ccccc2C3=NO)cc1
Cc1cccc(C)c1NC(=O)O
COc1ccc(CC(=O)NC(=O)Nc2ccc(N)nc2)cc1OC
O=C(CSc1nc(=O)c2c([nH]1)CCCC2)Nc1ccccc1F
Cc1ccc(C(SCC(N)C(=O)N2CCCC2C(=O)O)c2ccccc2C)cc1
CCN(C(=O)COC(=O)CSc1nnc(Cc2cccs2)n1C1CCCCC1)C1CCS(=O)(=O)C1
O=C(Nc1ccc(F)cc1)Nc1cc2nc(C3CCCCC3)[nH]c2cc1N1CCOCC1
CON=Cc1cnn(C(C#N)C(=O)NC2CC2)c1
Cn1ncc(NCC(F)F)c1N1CCN(C(=O)c2nc(-c3c(F)cccc3F)sc2N)CC1
OCCNc1nc(-c2ccco2)c2nc(N3CCCC3)nc(N3CCCC3)c2n1
COC(=O)C(CCCN(C)C1CCC1)N(Cc1ccccc1)C(=O)Cn1nnc2ccccc21
CCCc1nnc2n1-c1ccccc1C(c1cccs1)=NC2Cn1cncn1
NS(=O)(=O)c1ccc2[nH]c(-c3ccc(-c4cncnc4)cc3)nc2c1
CC(C)C1SC(NC2Cc3ccccc3C2)=NC1=O
CCCCn1c(NC(=O)CSc2nnc(-c3ccco3)o2)nc2ccccc21
COc1cc(C=NC(=NC(=O)c2cccc(S(=O)(=O)N(C)C)c2)Nc2ccc(C)cc2Cl)cc(OC)c1OC
CCOC(=O)N1CCN(C(C(=O)NC2CCCC2)c2ccc3c(cnn3C)c2)CC1
Cc1ccc(C(=O)NCCc2ccccc2)o1
O=c1c(C2=NS(=O)(=O)c3ccccc3N2)c(O)ccn1Cc1ccc(F)cc1
COC(=O)C1=NN(c2ccc([N+](=O)[O-])cc2)C(C)(C)C1
CN(CCCCOc1ccc2c(c1)c(Cc1ccccc1)cn2Cc1ccc(Cl)cc1)CC(=O)O
CCOC(=O)c1sc(NCC(=O)SCC)c(C(=O)OCC)c1C
CC(C)CC(NC(CC(C)C)C(=O)NC(C)c1ccc(C#Cc2ccccc2)cc1)C(=O)NCC#N
CCCN(Cc1c[nH]cn1)c1cccc(C#N)c1
N=c1scc(-c2ccccc2)n1-c1ccc2c(c1)nc1n2CCC1
ON=C1c2cc3c(cc2CC1Cc1ccccc1)OCO3
COc1cc(OC)c2c(=O)cc(-c3ccccc3)oc2c1S(=O)(=O)Nc1ccc(Cl)cc1
CC(C)(NS(=O)(=O)CCc1ccn2c(=O)[nH]c(O)nc12)c1ccccc1
O=C(CCCc1nc(-c2ccc([N+](=O)[O-])cc2)no1)Nc1ccc(F)cc1
CC1C2Cc3ccc(Nc4c5ccccc5nc5ccccc45)cc3C1(C)CCN2CC1CC1
CCOC(=O)CSc1nnnn1-c1ccc(OCCOC)cc1
COC1=CCC2C(OC)=C3OC(C)(C)CCC3=c3oc(=O)c(C)cc3=C2C1
CCOC(=O)c1c(C(=O)OCC)c2ccccn2c1C(=O)c1ccc(F)cc1
COC(=O)CCCC(=O)Nc1cccc(OCC(=O)O)c1
CCC(C)C(CN1CCCC1C(=O)NC(Cc1ccc(O)cc1)C(=O)O)NC(=O)C(NC(=O)OC(C)(C)C)C(C)O
COC12C(COC(N)=O)C3=C(C(=O)C(C)=C(NCCCCN4CCCC4)C3=O)N1CC1NC12
Cc1ccccc1NC(=O)CCc1c(C)nc2c(c(C)nn2C2=Cc3ccccc3CC2)c1C
CC(=O)OCC1OC(Sc2nc(-c3ccccc3)c(-c3ccccc3)n2-c2ccc([S+](C)[O-])cc2)C(OC(C)=O)C(OC(C)=O)C1OC(C)=O
CCCCc1nc2c(C)cc(C)nc2n1Cc1ccc(-c2cc(-c3csc(C(=O)OC)n3)no2)cc1
CNC(=O)N1CCc2ccc(Oc3ccnc(Nc4cc(CS(=O)(=O)CCC(C)C)ccn4)c3)cc21
C=CC1CC1(NC(=O)c1cccc(-c2nc(CN(C)C)ccc2OC)c1)C(=O)O
Nc1ncccc1NC(=O)CCCC1CCSS1
Cn1cc(S(=O)(=O)N2CCOCC2)cc1C(=O)NCc1ccc(C(F)(F)F)nc1N1CCCC1
CCCCC[N+](C)(C)CCOC(=O)C(O)(c1cccs1)C1CCCCC1
O=C1CC(c2ccncc2)Cc2nc3ccc(Cl)cc3c(O)c21
CC(Nc1nc(-c2c[nH]c3ncccc23)cc2ncn(C)c(=O)c12)C1CC1
CCCCCCCCCCCCOCCCC(NC(=N)N)C(=O)NC(=O)Oc1ccc(Cl)c(C)c1
O=c1c2ccccc2nc(C=Cc2ccc(O)c(O)c2)n1Cc1ccccc1
CSc1ccc(C2Nc3ccc(C)cc3C3C=CCC32)cc1
O=C1CCCc2[nH]c(-c3ccccc3O)cc21
COc1cc(C=CC(=O)Nc2cc(OC)c(OC)c(OC)c2)cc(OC)c1OC
Cc1ccc(C(=O)NN=Cc2ccc([N+](=O)[O-])o2)cn1
S=c1[nH]nc(-c2cccc(Cl)c2)n1N=Cc1ccccc1Cl
CCOc1ccc(F)cc1CN1CCc2c([nH]c(-c3cnn(C)c3)nc2=O)C1
CC(C(=O)C(=O)c1ccco1)c1csc(NN2CCCCC2)n1
C#CCN1C(=O)C2(OCCCO2)c2ccccc21
CCC1(CCCCBr)C(=O)N(C(=O)NCc2ccc(OC)cc2)C1Oc1ccc(C(=O)O)cc1
CCCC1OC(n2cnc3c(NCOP(=O)(O)O)nc(SC)nc32)C(O)C1O
O=C(OCCOCc1ccccc1F)N1CCC(C2CCCCC2)CC1
O=C(O)C=CCON=C(c1ccccc1)c1cccnc1
CONC1=C2CC(C)CC(CCO)C(O)C(C)C=C(C)C(OC)C(OC(N)=O)CCC=C(C)C(=O)NC(=CC1=O)C2=O
CNC1CCN(c2nc(NN=Cc3ccc(Cl)cc3)nc(N)c2[N+](=O)[O-])C1
COc1ccc(Oc2ccc(C(=O)Nc3cccc(C(F)(F)F)c3)cc2)cc1
CC(C)N1CCN(c2ncnc3sc(C#N)c(N)c23)CC1
CCN1C(=CC=C(C#N)C=CC2=[N+](CC)c3ccccc3C2(C)C)C(C)(C)c2ccccc21
CCCC(=O)C1C2CC3C4(C)CCC(O)=C(C(C)=C(C#N)C(=O)O)C4(C)CCC34CC24CC1(C)C
COc1ccc(NC(=O)CN2C(=O)COc3ccc(S(=O)(=O)N4CCOCC4)cc32)cc1
CCCCNSc1nnc(CC(=O)CC(=O)c2ccc(C)cc2)n1-c1ccc(C)cc1
Cc1ccsc1C=NNC(=O)c1ccc(Cl)c(S(=O)(=O)N2CCCCC2)c1
CCCC1C(=O)N(C(Cc2ccc3ccccc3c2)CN2CCN(Cc3cscn3)CC2)C1C(=O)NC(CC(C)C)C(=O)NCc1ccccc1
COc1ccc(NC(=O)Nc2ccc(OC)c(NC(=O)c3ccccc3Br)c2)c(OC)c1
Cc1[nH]c2ccccc2c1SCC(=O)N(Cc1ccccc1)CC1CCCN1C
Cc1cc(C)c(C)c(-n2c(C(C)C)n[nH]c2=S)c1C
Clc1ccc(-c2cnnc(N3CCN(c4ccc(Cl)cc4)CC3)n2)cc1
COc1cc(C=O)oc(=O)c1
NNC(=S)NC12CC3CC(CC(C3)C1)C2
CCOC(=O)c1c2c(n3cc(Br)ccc13)C(=O)c1ccccc1C2=O
C=C1CCCC2(C)CC3OC(=O)C(CSc4nc5ccc(C(=O)O)cc5c(=O)n4-c4ccccc4Cl)C3CC12
COCCNC(C(=O)OC)c1ccc(C(F)(F)F)cc1
CNS(=O)(=O)c1cccc(C(=O)NCCC(c2ccc(F)cc2)c2ccc(F)cc2)c1
Cc1ccccc1-n1cc(C(=O)Nc2ccc(-c3nc4ccccc4s3)cc2)c(C)n1
CCCCCCCCNC(=O)Cc1ccc(O)c(O)c1
CC(=O)c1cnc2ccc(-c3cc(F)c(O)c(Cl)c3)cc2c1NC1CCC(CN2CCCC2)CC1
O=C(O)Cc1oc(-c2ccc(Br)cc2)nc1-c1ccc(Cl)cc1
Clc1ccccc1COc1ccccc1-[n+]1ccn2cccnc21
Cc1c(C)n(Cc2ccccc2)c(SCCCC2CCCO2)nc1=O
N#Cc1ccc2c(c1)CCN2
Cc1nn(CC(=O)NCc2ccccc2)c(=O)c2cc3sccc3n12
CC(C)CN(Cc1cccn1C)C(=O)c1cccc(-n2cccn2)c1
COC1C(O)C(COC(C)=O)OC1n1ccc(=O)[nH]c1=O
c1ccc(CC2CCCN(Cn3ccnc3)C2)cc1
CC(=O)Nc1cccc2c1-c1ccccc1C2O
C=C(C)C1CCC2(C(=O)NC3CCN(C)CC3)CCC3(C)C(CCC4C5(C)CCC(O)C(C)(CO)C5CCC43C)C12
COc1cccc(Cc2nnc(SCc3ccccc3OC)o2)c1
Cc1nc(N)ccc1CNc1ccncc1S(=O)(=O)C(C)C
COc1cc2c(cc1OC)CN(c1oc(COc3ccc4ccccc4c3)nc1C#N)CC2
N#CC(=Cc1c(-c2ccc(Cl)c(Cl)c2)nc2sccn12)C(N)=O
CC(C)n1cc(C(=O)c2cncc(NC(=O)Cc3cccc(O)c3)c2)c2cncnc21
CC(CC(=O)Nc1ccn(CCc2ccccc2)n1)=NNC(=O)c1ccc(Cl)c(Cl)c1
O=C(Cn1cc(S(=O)(=O)Cc2ccc(F)c(Cl)c2)c2ccccc21)N1CCCCC1
COc1ccc(NCC(=O)N2C(=O)NC(c3ccccc3)(c3ccccc3)C2=O)cc1
COC(=O)C1C2CCC(CC1c1cccc(F)c1)N2
CCNc1ccccc1OC(=O)Cc1c(C(=O)O)n(C)c2ccccc12
OCc1c2c(nc3ccc(F)cc13)CCC(N1CCCC1)C2
C=CCN(C(=O)OCc1ccc([N+](=O)[O-])cc1)n1cc(C)c(=O)[nH]c1=O
CNCCCO
CSc1ccc(C2=C(OC3CCCCC3)C3CCN2CC3)cc1
Cc1cccc(C)c1NNc1ccc(Cl)c(C(=O)C(=O)Nc2ccc(Cl)cc2)c1
CC(C)=CCN1CCc2nn3c(=O)n(-c4ccccc4)c(=O)n(Cc4ccccn4)c3c2C1
CCCCOC(=O)N=c1[nH]nc(C)s1
CCc1nnc(NS(=O)(=O)c2ccc(NC(=O)C(I)=NN)cc2)s1
CSc1ccc(CC(=O)NC2=C(C(=S)NC#N)CCCC2)cc1
C=CC(=O)NC(C)C(=O)NC(CCCCNC(=O)C(O)c1ccccc1)C(=O)NCc1ccccc1
COc1ccc(C2CC(=O)c3c(O)cc(OC4OC(COC5OCC(O)C(O)C5OC5OC(CO)C(O)C(O)C5O)C(O)C(OC(C)=O)C4O)cc3O2)cc1
O=C(CCc1ccc(CC(CCCc2ccccc2)C(=O)O)cc1)Nc1ccccc1C(F)(F)F
C=C1C(=O)OC2C=C(C)CCCC(C)=CCC12
Nc1ncnc(Nc2ccc(CNC3CCCCC3)cc2)c1[N+](=O)[O-]
Cc1ccc(S(=O)(=O)N2CC3CN(Cc4ccc(F)cc4)C(=O)C3C2)cc1
CCOCCCn1c(OC)cc(-c2ccccc2)c(C#N)c1=O
COCCNc1cc(-n2ccn(C)c2=O)ncn1
C#CCC1(S(=O)(=O)c2ccc(OC(=O)NO)cc2)CCN(CC#N)CC1
C=CC1CC1(NC(=O)N1CC2(CC1C(=O)CC1(C)CCOCC1)C(C)(C)C21CCC1)C(=O)NS(=O)(=O)N1CCCC1
CC(C)Nc1cc(NCC(=O)OC(C)CN(C)C)ccc1Oc1ccccc1
O=c1cc(-c2ccc(O)cc2)oc2ccc(O)c(O)c12
N#Cc1cc(NC(=O)c2ccccn2)n2c(Cl)cccc12
O=C(Nc1ccc([N+](=O)[O-])cc1)c1cccc2[nH]nnc12
CC(=O)CCC(=O)NC(Cc1c[nH]cn1)C(=O)NC(CC1CCCCC1)C(=O)NC(Cc1ccccc1)C(=O)NC(Cc1c[nH]c2ccccc12)C(N)=O
NS(=O)(=O)c1nc2ccc(OCC(=O)C3CCCC3=NOC(=O)O)cc2s1
CCNc1ccc(C#CCN(C(=O)CCN2CCCC(CC(=O)O)C2)C2CC2)cc1
CCNC(=O)N1CCc2ncnc(-c3cncnc3)c2CC1
CCCCC(c1ccccc1)C(c1ccccc1)C1(c2ccccc2)CCN(C(=O)O)CC1
ClCCOCCOCCOCCOc1c(Cl)cccc1Cl
COC1(C#Cc2ccccc2C(F)(F)F)CN2CCC1CC2
Nc1nc(=O)n(CCCC(=O)O)cc1Br
C#CCCSc1nnc(-c2cccs2)o1
COc1ccc(C2(C(C)=O)CC(c3ccccc3O)=NN2S(=O)(=O)c2ccc(C)cc2)cc1OC
CCc1cc(OC(=O)CNc2cccc(C(C)=O)c2)nc(CC)n1
Cc1cc(C)c(-c2nnc(SCc3ccccc3)o2)c(C)c1
O=C(O)C(C1CCCCC1)n1ccc(C(OCc2nc(-c3ccc(Cl)cc3)oc2C(F)(F)F)c2ccccc2)n1
CCSCCN=C(NO)c1ccc(C)nc1OC
CC1=C(Br)C(=O)C2=C(C1=O)N1CC3NC3C21
Cc1cc2nnc(SCC(=O)c3cc(C)n(-c4ccccc4)c3C)n2c2ccccc12
COc1ccc(C2NC(=S)NC(C(=O)c3ccco3)=C2C)cc1
CCCc1nnc(NCC(=O)Sc2nnc(C)n2-c2ccc(C)cc2)s1
Cc1ccccc1NC(=O)CNC(=O)c1cccc(OCC(F)(F)F)c1
Nc1c(C(=O)N2CCCCC2)sc2nc(-c3ccco3)cc(C(F)(F)F)c12
O=C1C(Cl)C(c2ccc3ccccc3c2)N1c1ccc(Cl)cc1
COC(=O)c1ccc(C)c(N2C(=O)CC(c3ccccc3)C2=O)c1
O=C(NCCCN1CCCC1=O)c1ccc(-c2ccccc2)cc1
CC(C)Oc1nn(C(C)C)c(=O)n(C)c1=O
COc1ccc(NCC(=O)S(=O)(=O)c2ccc(-n3cnc(SN(C)C)n3)cc2)cc1Cl
CCONc1ccc(C(=O)C(=O)CCC(=O)OCc2ccccc2)cc1
Cc1ccccc1-n1c(SC(=O)CN2CCN(c3ccccc3)CC2)nc2scc(-c3ccccc3)c2c1=O
COc1cc2c(cc1OC)C(c1ccccc1)N(C(=O)C(OC)c1ccc(F)cc1)CC2
N#Cc1ccccc1-c1ccc(N2C(=O)N(c3cc(=O)nc[nH]3)C3(CCN(CC4CC4)CC3)C2=O)cc1
CC(C)(C)c1ccc(C(=O)NN2CCC(S(=O)(=O)c3ccc(F)cc3)CC2)cc1
CCN(CC)CCN(c1ccc(OC)cc1)S(=O)(=O)c1cccc2cccnc12
CCOC(=O)c1cc(Cl)c(N2CCN(C(=O)C3CSC4(C)CCC(=O)N34)CC2)c(Cl)c1
COCCNC(=S)NNC(=S)NC1CC(C)(C)NC(C)(C)C1
Cc1ccc(-c2cc(CC(=O)O)ccc2F)cc1S(=O)(=O)NC1CCOC1
CCCCCCCCCCCCCCNc1ccc(C(=O)OCc2ccccc2)cc1
CC(=O)NC(=O)CN1CCC2(CC1)CC2c1ncccn1
COc1ccc(NC(=O)c2cc3ccccc3o2)cc1
Fc1ccc(-c2nc(CN3CCOc4ccc(Cn5cccn5)cc43)co2)cc1
O=C(Cn1cc(Br)cn1)Nc1ccc(-c2nc3ccccc3s2)cc1
Fc1ccc(N2CCN(Cc3c[nH]c4ccccc34)CC2)cc1
Cc1cc(C(=O)N(C)CCCNc2ccnc3cc(Cl)ccc23)no1
O=C(COc1cccc2cccnc12)Nc1ccc2cc(C(=O)Nc3ccccc3Nc3cccc(C(F)(F)F)c3)ccc2c1
COc1c(C(=O)CCN2CCC(C(=O)Nc3ccccc3)CC2)ccc2c1C=CC(C)(C)O2
CN(C)CCCN1C(=O)c2cccc3c(-n4ccnc4)ccc1c23
Cc1cn2c(C=C3C(=O)NC(=O)N(c4ccc(F)cc4)C3=O)c(-c3ccc(Br)cc3)nc2s1
CCC(C)C(=O)C(=O)C(NC(=O)N1CCCC1C(C(=O)NC(=O)OC(C)(C)C)C(C)C)C(C)CC
CC1(C)C2CC=C(CN3CCC(=C(c4ccccc4)c4ccccc4)CC3)C1C2
CCCN(CCC)CCCOc1ccc(Cc2ccn3cc(-c4ccc(OC(C)=O)cc4)nc3c2)cc1
CCN(CC)C(=O)CN1CCOC(CN(C)C)C1
c1cc2c3c(c1)CNCC3N(C1CCOCC1)CC2
O=C(Cc1ccc(F)cc1)Nc1cc(-c2ccc3c(c2)OCO3)n[nH]1
Cc1cc(C=C2SC(c3ccc([N+](=O)[O-])cc3)=NC2=O)c(C)n1-c1ccccc1
O=C(Nc1ccc(N2CCOCC2)cc1)C1Cc2c(-c3cccc(OC(F)(F)F)c3)ccnc2O1
CC(=O)Nc1nc(C)c(C2C(=O)c3ccccc3C2=O)s1
CC(C(=O)S(C)(=O)=O)c1ccc(NNCc2ccc(C(F)(F)F)nc2-c2ccc(Cl)cc2)c(F)c1
O=c1c(-c2ccccc2)coc2cc(OCCCCCCN3CCCCC3)ccc12
CCOC(=O)c1ccc(NC2=C(Cl)C(=O)N(C(C)C)C2)cc1
CCCCCCCCCCC(C)(C)C(=O)NC(=O)C(Cc1ccc(O)cc1)NC(=O)C(Cc1c[nH]cn1)NC(=O)C(Cc1ccccc1)NCCC(SC)C(=O)O
CC1CN1C(=O)C1CN(CCn2cccn2)CCO1
Cc1c2c(cc3c1OC(C)CC3)OCNC2
Cc1ccccc1NC1CC(C)N(C(=O)c2ccc([N+](=O)[O-])cc2)c2ccc(Cl)cc21
COc1cccc(NC(=O)c2ccc3c(c2)C(=O)N(Cc2ccco2)C3=O)c1
CCNC(=O)c1ccc2c(=O)n3c(nc2c1)CCCCCC3
COc1ccc(-c2n[nH]c3sc(C(=O)N4CCOCC4)cc23)cc1
COC1OC23CC1C1CCCCC12CCC3C(C)=CCC=CC(C)CO
CCCNC1CCC(Nc2nc(NCc3ccc(C)cc3C)c3cc(OC)c(OC)cc3n2)CC1
C[N+]1(CCCSc2cccnc2)CCC(Cc2ccccc2)CC1
COc1ccc2nc(SC(=O)CNc3ccc(C(C)=O)cc3)n(-c3ccccc3)c(=O)c2c1
CC(C)(N)c1cccc(Oc2ccc3cc(C(=O)Nc4ccc(C(=O)O)cc4)[nH]c3c2)c1
O=C(Nc1cnn(C2CCOC2)c1)c1cccc(Br)c1
Cc1ccc2ncn(CC(=O)N3CCN(c4cc(Cl)ccc4C)CC3)c(=O)c2c1
O=S(=O)(c1ccc2ccccc2c1)c1c(-c2ccc(OCCN3CCCCC3)cc2)oc2ccccc12
COc1ccc2c(c1)nc(-c1ccc(-c3ccc(F)cc3C#N)cc1)n2CCC(=O)NCCN1CCCC1
c1ccc(-c2ccnn2CCCN2CCC(Cc3c[nH]cn3)CC2)cc1
CCCCn1nc(C(=O)C(=O)c2ccccc2)c(C(=O)O)c1Cc1cc(Cc2ccccc2)ccc1NNCc1ccccc1
C#Cc1cccc(NC(=O)Nc2cccc3cnccc23)c1
O=C(Nc1cccc(F)c1)C1CCN(S(=O)(=O)Cc2ccccc2)CC1
O=C1NC(=O)C(=Cc2c(-c3ccccc3)nc3sc(-c4ccccc4Cl)nn23)N1
O=S(=O)(Nc1ccc(-c2cccc(C(F)(F)F)c2)cc1)c1ccccc1
O=C(CCc1ccc(S(=O)(=O)N2CCCC2)cc1)Nc1cccc(C(F)(F)F)c1
Cc1cn2c(CSc3ncnc4c3ncn4Cc3ccccc3Cl)c(C)nc2s1
O=CNCc1nccn1CCN1CCCCC1
COc1ccc(N2CCN(CCNCc3c(C)cc(C)n(Cc4cccnc4)c3=O)CC2)cc1
Cc1ccc(N2C(=S)SC(=Cc3ccc(Cl)cc3Cl)C2=Nc2cccc(C(=O)O)c2)cc1
Fc1ccc(-c2cc(-c3ccc(Cl)cc3)[nH]c2-c2ccncc2)cc1
COc1ccc(Oc2ccc(N3C(=O)CCCC3=O)cc2)cc1
Cc1cccc(NC(=O)C2=C(O)CCn3c2nc2ccccc23)n1
C=CCN1CC(=O)N2C(Cc3ccc(O)cc3)C(=O)N(Cc3cccc4c(C(=O)NCCCC(C)C)cn(C)c34)CC2N1C(=O)NCc1ccccc1
CN1CCN(c2cc(NC3CCCC3)c([N+](=O)[O-])cc2C#N)CC1
COc1ccc2oc(=O)ccc2c1CN(C)CCc1ccc(Cl)cc1
CC(C)NC(=O)N(C)CN1CC(C)C(C(C)CO)Oc2cnccc2C1=O
COc1ccc(-c2nn(-c3nc(=O)c4ccccc4[nH]3)c(=O)c3ccccc23)c(OC)c1OC
CCOC(=O)CSc1oc(-c2ccc(C)cc2)nc1S(=O)(=O)c1ccccc1
C=c1[nH]c2ccccc2c1=C(O)C(=O)NC1CCN(Cc2ccccc2)CC1
COc1ccc(S(=O)(=O)N2CC3C(N)C3(C#N)C2c2ccc[nH]2)cc1
O=[N+]([O-])c1cccc(C=C2SC(=S)N(NC(=S)Nc3ccccc3)C2=S)c1
CN(C)CC=CC(=O)Nc1cc(C2CC3(CCNCC3)c3ccccc32)ccn1
O=C(CC(O)CN1CCNCC1)c1cc(OC(=O)c2sc(-c3ccccc3)cc2NNCc2ccccc2)ccc1Cl
CC(=O)NCCc1ccc(Cl)c(CN(C(=O)C2CNCC(=O)N2c2ccc(CCCOc3c(F)ccc(F)c3F)cc2)C2CC2)c1
CC(C)(CO)C(O)C(=O)C=Cc1ccccc1OC(=O)CCC(N)C(=O)O
FC1(F)CCN(CC2CCNCC2)CC1
O=C(C[SH](c1ccccc1)c1cc(Cl)c2ccccc2c1O)NCc1cn(C2CC(n3cncn3)OC2CO)nn1
COc1cc(OC)c(C(=O)C=Cc2cccc(Cl)c2)c(O)c1Br
Cn1c([N+](=O)[O-])cnc1SCC(=O)c1ccc(Cl)cc1
Nc1ncnc2cc(-c3ccc(Br)cc3)sc12
CCCCCN1C(=O)c2ccc(C(=O)Nc3ccc(C)cc3)cc2C1=O
COCCNC(=S)NN=c1cc(C)c2cc([N+](=O)[O-])cc(C)c2[nH]1
O=C(CCc1nnc(Cc2cccc(F)c2F)o1)NCc1cccc(Cl)c1Cl
COc1ccc(CCC2CN(N3CCC(O)CC3)CCC2O)cc1
Cc1cccn1CCNC(=O)C1CCC(C(=O)NCCN(C)C)CC1
CN1CCN(C(=O)c2ccc(Oc3ccccc3)cc2)CC1
O=C(COCc1ccc2c(c1)OCO2)Nc1cccc(S(=O)(=O)N2CCCCC2)c1
CCCCC=CCCCCCCCCCCCCC(=O)Oc1ccc(-c2coc3cc(OC(=O)CCCC=CCCCCC)ccc3c2=O)cc1
O=C1c2ccccc2C(=O)N1CCC(C(=O)N1CCCCC1)(c1ccc(O)cc1)c1ccc(O)cc1
O=C(O)COc1ccc(C2CC(=O)CC(=O)C2)cc1
Cc1cc(C)nc(SCC(=O)N2c3ccccc3CC2C)n1
CCN(CC)C(=O)c1ccc(N(c2ccccc2)C2CC3CCC(C2)N3C)cc1
CCCCCCCCCCNc1ccc(C(F)(F)F)cc1
COc1ccccc1OC(=O)COC(=O)CNC1CCCCC1C
Cn1nc2c(cc1=O)CN(Cc1nc(-c3ccco3)no1)CC2
CCCCNC(=O)C(C)CC(O)C(N)CC(C)C(=O)NC(C(=O)NCc1ccc([N+](=O)[O-])cc1)C(C)CC
CC=CC=CC=CC(=O)NCC
COc1ccc(CNCCC(=O)NS(=O)(=O)c2ccc3c(c2)c(=O)n(C)c(=O)n3C)cc1
CCON(c1nc(CC(=O)C(C)C)ns1)C(C)C
Cn1nc(C(F)(F)F)cc1C(=O)N1CCC(n2nccc2NC(=O)C2CCOCC2)CC1
COc1ccc(-c2ccc(C(=O)N(C)Cc3ccccc3-c3ccccn3)cc2)cc1
Cc1ccc(S(=O)(=O)NCCc2nnc3ccc(SCC(=O)NCC4CCCO4)nn23)cc1
Cc1c(-c2ccc(OCc3ccccc3)cc2)coc2cc(-c3ccc(OCc4ccccc4)cc3)nc(=O)c1-2
Nc1ccnc2c1C(=O)N(c1ccc(C3CCC(CN4CCC(O)C4)CC3)cc1)CCO2
CCOc1ccc(-n2c(SCc3cccc(OC(F)(F)F)c3)nc3c([nH]c4ccccc43)c2=O)cc1
Nc1ccccc1NOc1ccc(CC(=O)Cc2ccccc2CNC(=O)OCc2ccccc2)cc1
CCC(=O)N(C)CN1CC(C)C(C(C)CO)Oc2ncc(SC)cc2C1=O
NC(=O)N1CCC(C(=O)c2sc(-c3ccc(Cl)cc3)nc2-c2ccccc2)CC1
FC(F)(F)c1ccc(CSc2nnc3ccc(-c4ccc5c(c4)OCO5)nn23)cc1
C=CCC(CC(=O)OCc1ccccc1)C(=O)NC(CNS(=O)(=O)c1ccccc1)C(=O)O
C=CCN1CC(=O)N2C(Cc3ccc(O)cc3)C(=O)N(Cc3cccc4c(-c5ccc(NC(=O)C(CCCC)N6CCOC6=O)cc5)cn(C)c34)CC2N1C(=O)NCc1ccccc1
COc1cc2ncc(C#N)c(Nc3ccc(F)cc3)c2cc1OC
N#Cc1ccc2c(c1)C(=O)N(CCOc1ccc(-n3cc(-c4ccccc4)c4ccccc4c3=O)cc1)C2=O
CCn1c(C(=O)N2CCN(S(=O)(=O)c3ccc4c(c3)OCCCO4)CC2)cc2ccccc21
COc1cc(OC)c(-c2cc3cnc(Nc4ccc(OCCN5CCOCC5)cc4)nc3nc2N2CCOCC2)cc1Cl
O=C(CN1CCCC(c2csc(-c3ccc(F)cc3)n2)C1)Nc1ccc2c(c1)OCCO2
CCc1n[nH]cc1C(=O)NCCCOc1ccc(Cl)cc1
CC(=O)C(=O)CCS(=O)(=O)c1ccc2c(c1)CCN2N1CCN(c2cccc(C)c2C)CC1
CCOP(=O)(ONC(=S)NC(=O)c1ccccc1)C(CC)c1ccccc1Br
CC1c2cc(C#N)cc3c2N(CC3)c2cc(F)ccc2N1CC(=O)N1CCSCC1
O=C1CCC(CCc2ccccc2)(C2CCN(Cc3ccc(-n4cccc4)cc3)CC2)C(=O)N1
CC(=O)NC(CCCNC(=N)N)C(=O)NC(CCCCN)C(=O)O
O=C1OC(=O)c2c1c1c3ccccc3ncc1c1[nH]c3ccccc3c21
CC(C)CC(NC(=O)Cc1nc(O)[nH]c(=O)n1)C(=O)NCCCCO
Cc1ccc(S(=O)(=O)c2nnn3c2nc(NC(C)CCC(C#N)c2ccc(F)cc2)c2sccc23)cc1
CCCCN1CC(COCc2ccccc2)Oc2c(NC(=O)Nc3ccncc3)cccc2C1=O
O=C(O)c1ccc(I)cc1
CC(C)c1cccc(S(=O)(=O)NC(CNC(=O)c2cc(CCCF)on2)C(=O)O)c1
CC(C)OC(=O)CN1CCC2(CC1)CC(c1ccccn1)C1=NOCC1CN2C
Cc1noc(C)c1S(=O)(=O)NC(C)c1ccc(OC2CCN(c3ccc(OCC4CC4)cc3)C2)cc1
CCOC(=O)Nc1c2c(nc3cccc([N+](=O)[O-])c13)CCCC2
O=C(Nc1ccccc1)C(=Cc1cccs1)NC(=O)c1ccco1
Cc1noc(NS(=O)(=O)c2ccc(Cl)cc2)c1Br
CCN(CC)CCNC(=O)c1ccc(NC(=O)C2CCC(=O)N2)cc1
CN(C)CCCNc1nc(-c2ccc(N3CCCC3=O)cc2)nc2ccccc12
COc1ccc(C(=O)c2oc3ccccc3c2NC(=O)c2ccco2)cc1
COc1ccccc1CNC(=O)c1ccc(N2CCCCCC2)c([N+](=O)[O-])c1
CC(NC(=O)C(Cc1ccccc1)NC(=O)OC(C)(C)C)C(=O)NC(CCC(N)=O)C(=O)NC(Cc1ccccc1)C(=O)C(=O)NCc1ccccc1
COc1cccc(C=NNC(=O)c2ccoc2C)c1O
COc1cccc2c1ccn2CCCCCN1CCCC1
CN(C)C1C(=O)N2C(C(=O)O)=C(c3nn(C=Cc4ccccc4CN4CCN(CCF)CC4)c4ccc(Cl)cc34)CSC12
Cc1ccc(OCC(O)CN2CCN(C(C)c3nc4ccccc4[nH]3)CC2)c(C)c1
CCN(CC)CCCn1c(=N)c(C(=O)N2CCOCC2)cc2c(=O)n3ccccc3nc21
NC(=O)c1ccc(Oc2ccc(C=O)cc2)cc1
CCOC(=O)N1CCN(Cn2cc(C(=O)C(=O)C3CCCCC3)c3ccccc32)CC1
CNc1nccc(-c2ncnn2C2CCN(CC3CC3)CC2)n1
O=C(CCN1C(=O)c2ccccc2N(C(=O)c2ccc(C(F)(F)F)cc2)C1c1ccc(F)cc1)NCc1ccco1
COc1ccc(C#N)c2ccccc12
COc1cc2c(c3c1C(=O)c1ccc4ccccc4c1C3=O)C(O)C(OC(C)=O)C(C)(C)O2
CC(=O)N(N=O)c1nnc(C)n1N=C1NCCS1
c1cc[n+](-c2ccc(N3CCN(Cc4cocn4)CC3)cc2NCCc2ccncc2)nc1
CC(OC(=O)Nc1cc(C(=O)NC(Cc2ccccc2)C(O)CNC(C)(CO)CO)cc(N(C)S(C)(=O)=O)c1)OC(=O)N1CCOCC1
Cc1ccc(NC(=S)NC2CCCCCCCCC2)c(C)c1
Cc1[nH]c2c(c1C)CCc1ccc(-c3cccc(NC(=O)Nc4cccc(C#N)c4)c3)cc1-2
CN(CCc1ccccc1)C(=O)c1cccc(S(=O)(=O)Nc2ccc(F)cc2)c1
Cc1ccc(N(C(=O)c2ccc(N3CCCC3)c(S(=O)(=O)Nc3ccc(C)c(C)c3)c2)C(C)C)cc1
O=C(Nc1nc(-c2ccccn2)cs1)c1ccc(Cl)c(Cl)c1
S=C(SCc1ccccc1)N1CCCC1
Cc1cc(NCC(=O)Sc2ccc3c(c2)OCCO3)no1
CCN(CC)OC1CC(O)C(OP(=O)(O)OP(=O)(O)OC2C(CO)OC(n3ccc(=O)[nH]c3=O)C2O)C1O
Cc1ccnc(NC(=O)C2C3C=CC(C3)C2C(=O)O)c1
CC(=O)C1=C(c2ccccc2)NC(=O)NC1c1ccccc1
OCC1OC(C2Oc3c(O)cc(OOc4cc(O)cc(O)c4)cc3OC2c2ccc(O)cc2)C(O)C1O
O=C(COC(=O)c1cccnc1O)Nc1ccccc1
CC(C)(C)n1nc2c(c1NC(=O)C1=Cc3ccccc3OC1)CS(=O)(=O)C2
Cc1nc(C)n(CN2CCCC2Cc2cccc(C(=O)NO)c2)n1
COc1cccc(NS(=O)(=O)c2cc(C(=O)N3CCOCC3)ccc2C)c1
CN(CC(=O)OCC(=O)Oc1cccc([N+](=O)[O-])c1)Cc1ccccc1
N=c1c(C(N)=O)cc2[nH]c3nc4ccc(Cl)cc4c-3nc2n1CCO
COc1ccc(NC(=O)COC(=O)CN(C)S(=O)(=O)c2ccccc2)cc1OC
CC(NC(=O)c1cc(C#N)cc(S(=O)(=O)N2CCOCC2)c1)c1ccc(F)cc1
c1ccc(-c2noc(C[N+]34CCC(CC3)C(C3CCCCC3)C4)n2)cc1
Cc1ccc(NC(=O)N2CCCCC2c2ccncc2)cc1F
Nc1nc(N2CCNCC2)c2ncnc-2[nH]1
COc1cccc(CC(=O)N2CCCC(c3nc(=O)c4nnn(Cc5cccc(F)c5)c4[nH]3)C2)c1
Cc1ccc(Nc2ccc3nc(-c4ccco4)c(-c4ccco4)nc3c2)cc1
O=C(Nc1cc(C(F)(F)F)ccc1N1CCOCC1)c1ccc(C(F)(F)F)o1
CCCC(=O)NC(=O)NC(=O)CC(C)C
Cc1ccc2nc(C)c(-c3ccnc(NCC4CCCO4)n3)n2c1
Cc1cc(C(=O)OC(=O)CNCc2ccccc2Cl)cc(C)c1O
Cc1c(-c2ccc(O)cc2)n(CCCCCCCCCCCC[N+](C)(C)C=O)c2ccccc12
CC(C)(C)OC(=O)Nc1nc(=O)c2c(N)ncnc2[nH]1
CC(C)c1nc(C2CCCN2C(=O)c2cnccn2)no1
COCCC(C(=O)SC)n1c(-c2cccc(OC)c2OC)nn2c(-c3ccc(C(=O)N4CCOCC4)cc3)cnc12
Cc1sc(NC(=O)Nc2ccc(C(F)(F)F)cc2)nc1-c1ccccc1
CCn1nnc(NC(=O)N2CCN(c3nc(-c4ccccc4)ns3)CC2)n1
CC(C)(C)c1cc(NC(=O)Nc2ncns2)n(-c2ccccc2)n1
O=C(NCCNC1=NCCN1)c1ccc(Cl)c(Cl)c1
COc1cccc(-n2nc3c(N4CCC5(CC4)OCCO5)nnc(-c4ccccn4)c3c2C)c1
Cc1nc(-c2c(NC3C4CC5CC3CC(O)(C5)C4)nc3ccccn3c2=O)cs1
Cc1ccc(C(=NO)N2CCCN(C)CC2)c(Oc2ccc3ccccc3c2)n1
O=C1NC(=O)C(c2cn3c4c(cccc24)CN(CCF)CC3)=C1c1cnc2ccnn2c1
O=C(NCCNS(=O)(=O)c1ccc2c(c1)CCCC2)Nc1cccc(Cl)c1
O=C(NC(=O)c1ccc(Cn2cc(Cl)cn2)cc1)Nc1ccc(Cl)cc1
O=C(Cn1c(=O)oc2ccccc21)N1CCN(c2ccc(F)cc2)CC1
COc1ccc(OCC(CN2CCOCC2)Oc2ccc(Cl)cc2)cc1
CS(=O)(=O)N1CCc2c(c(-c3ccc(Cl)c(C#Cc4ccc(F)cc4)c3)nn2CCCN2CCOCC2)C1
COc1ccc(-c2ccc(-c3cccc(Cl)c3)n2CC(=O)NC(=N)N)cc1
CC(=O)OCC(Cn1cnc2c(NCc3ccccc3C)nc(SCc3ccc(F)cc3)nc21)OC(C)=O
CC(=O)OC1C(=O)C2(C)C(O)C(C)C3OCC3(OC(=O)c3cccnc3)C2C(OC(C)=O)C2(O)CC(O)C(C)=C1C2(C)C
c1ccc(-c2nc(-c3ccc(-c4ccncc4)cc3)n3ccccc23)nc1
CNC(=O)c1cc(S(N)(=O)=O)ccc1S(=O)(=O)NC
CCN1CCN(CCCNC(=O)c2cc(-c3cccs3)nc3ccccc23)CC1
COc1ccc(C(C)=NNC(=N)N)cc1
CNC(=O)c1ccc(Cl)c(Nc2nc3ccc(Br)cc3n3cnnc23)c1
CC1COCCN1c1cc(-c2cccc(NS(C)(=O)=O)c2)c2cccnc2n1
O=C(Nc1ccccn1)Nc1csc2ccc(F)cc12
COc1cc(C(=O)n2nc(-c3ccc(Cl)cc3)c3c(Nc4ccc(S(=O)(=O)N5CCCC5)cc4)ncnc32)cc(OC)c1OC
CSCCC(NC(=O)CCCCCNC(=O)C(Cc1ccc(O)c([N+](=O)[O-])c1)NC(=O)CC(S)C(=O)NCC(N)=O)C(=O)NC(Cc1ccccc1)C(=O)O
CN(C)CCNCC(=O)N1C(=O)N(CC(=O)C(C)(C)C)c2ccccc2N(C2CCCCC2)C1=O
O=C(c1cnsn1)N(C(=O)C(NC1CCCCCC1)c1cccc2ccccc12)c1cccc(F)c1
O=C(Nc1ccc(F)cc1)Oc1ccc(F)cc1NCCN1CCOCC1
CCCCCCS(=O)(=O)n1cc(C2C(C(=O)OCC)=C(C(C)C)Oc3cc(OC)ccc32)c2cc(OC)ccc21
COC(=O)c1ccc2[nH]cc(C3CCN(CCCCc4cccs4)CC3)c2c1
CC1Cn2cc(C(=O)NC3CCOCC3)c(=O)c3cc(F)cc(c32)S1
CC(C)N1c2ccccc2-c2cccc3ccnc1c23
O=C(CN1CCCCCC1)c1ccccc1[N+](=O)[O-]
CC(C)c1cc(CN2CCCCC2)cc(C(=O)c2ccc(Cl)cc2)c1O
Cc1cccc2[nH]c(=O)nc(-c3ccc(Cl)cc3)c12
Cc1ccc(C(N)=S)c2oc(C(=O)NCCCN3CCC(C)CC3)cc12
CNC(=O)c1ccc(CN(C)Cc2cc3ccc(=O)[nH]c3cc2OC)o1
Cc1cc(NNc2ccc(S(=O)(=O)C(=O)C3CCCO3)cc2)no1
COc1c(O)c(COC2NC(=O)CNC(Cc3ccc(O)c(O)c3)CNC(=O)C(C#N)CCCCCCCCC(OC(C)=O)NC2=O)c(C(=O)N(C)C)c(O)c1OC
CN(C)CCCC(C)(C)c1cc(Cl)cc(Cl)c1
Cc1ccn2nc(SCc3nnc(SCc4ccc(Cl)cc4)n3N)nc2c1
Cc1ccc(NC(=S)Nc2ccc(N3CCOCC3)cc2)cc1
CC(C)C(NC(=O)C(N)Cc1ccc(O)cc1)C(=O)NC(=O)C(Cc1cn(F)cn1)NC1(C(=O)NC(CCC(N)=O)C(=O)O)CCCC1
COc1cc(C(=S)N2CCOCC2)ccc1OC(=O)c1ccc(C)cc1
Cn1ccc(-c2ccc(S(=O)(=O)NCCc3ccc(F)cc3)cc2)n1
O=C(Nc1cccc(NC(=O)C2CCCCC2)c1)c1ccc(C(F)(F)F)cc1
COc1ccc2cc(C(=O)NC(=O)C(Nc3ccccc3C(F)(F)F)c3ccc(F)cc3)ccc2c1OC
COc1cccc(N2CCCCN(N3CCCC(C(=O)c4ccc(F)cc4)C3)C2=O)c1
COc1cc2c(=O)c3c(OCc4ccccc4)cc(OCc4ccccc4)cc3oc2c(OC)c1OCc1ccccc1
Cc1ccccc1C(=O)Nc1ncccc1Oc1ccc(Cl)cc1
CC1CCCN1CCc1ccc(-c2ncc(C(F)(F)F)cc2Cl)cc1
Cc1cnc(Nc2nc(SCc3ccccc3Cl)nc3cc(Br)ccc23)s1
Cc1ccc(C(=O)N2CC3CC(C2)N3)cn1
C=CCn1c(C)c(C)cc(NS(=O)(=O)c2ccc(F)cc2)c1=O
N=C1NC(=O)C(=C2CC3=C(CCCC3=NO)N2C2CCCCC2)S1
Cc1ccc(Oc2nc(C)ccc2C(=NO)N2CC3CCCN4CCCC(C34)C2Cc2ccccc2)cc1
O=C1CN[N+]([O-])=C1c1ccccc1
CN(C)C(=O)N1C(=O)C2C(C(=O)CNC(C)(C)C)NC(C)(Cc3ccccc3)C2C1=O
O=C(NN=Cc1cc([N+](=O)[O-])ccc1O)c1ccncc1
CCOC(=O)c1c(NC(=O)c2sccc2S(=O)(=O)Nc2onc(C)c2Cl)sc(C)c1C
CC(=NNC(=O)COc1ccc2c3c(c(=O)oc2c1)CCC3)c1ccc(OCc2ccc(F)cc2)cc1
CCC(=O)Nc1cccc(NC(=O)c2cnn3c(C(F)F)cc(-c4ccco4)nc23)c1
CC(C)OCCCNS(=O)(=O)c1ccc(F)cc1F
CCc1ccc(NS(=O)(=O)c2c[nH]c(C(=O)NCc3ccco3)c2)cc1
c1ccc(CNc2nc3ccccc3n2Cc2ccccc2)cc1
COc1cc(C(=O)N2CCC3(CC2)CN(C(=O)OC(C)(C)C)C3)nn1-c1ccccc1
CCOC(Cc1ccc(-c2cncnc2C(=O)NC(=O)c2c(C)nc3cc(C)ccn23)cc1)C(=O)O
COc1ccc(OC)c(NCC(=O)OC(=O)C2CC3CCCC(C2)C3=O)c1
Cc1cccc(N2CCN(C(=O)c3c(C)oc4ccc(O)cc34)CC2)c1C
Cc1ccc(CCc2ccccc2OCC2=NCCN2)cc1
Cn1cnc(-c2ccccc2)c1CC(Oc1ccc(C(F)(F)F)cc1)c1ccc(OC2CCCCC2)cc1
CC(=NNC(=O)c1ccc2[nH]cnc2c1)c1cccs1
CNC(=O)C(=NOC)c1ccccc1COc1cc(O)c(C(C)C)cc1C(C)C
CC(C)(C)NCC(O)COc1cc(=O)oc2ccccc12
Cc1nccn1CCCN1CCCC1CN(C)C(=O)c1c[nH]cn1
c1ccc(-c2nnc(CC3CCCN3Cn3cncn3)o2)cc1
CC1CCCN1CCCC(=O)c1ccc(OC2CCN(Oc3ccccc3)CC2)cc1
CN1CC(c2nc3cc(F)ccc3[nH]2)C(N)C1c1ccc(F)cc1F
CN1CCN(CCC(=O)C2(NC(=O)c3ccc4c(Cl)cccc4c3)CCCC2)CC1
O=C(C=Cc1ccc2c(c1)C(=O)N(Cc1ccc(Br)cc1)C2=O)NO
C=CCNC(=O)Nc1cccc2[nH]c(=O)c3c(c12)CCCC3
CC1CCC2(C)CCC3(C)C(=CC(=O)C4C5(C)CCC(=O)C(C)C5CCC43C)C2C1C
O=C1CCCC1Sc1nc[nH]c2c3ccccc3nc1-2
Cc1c2c(nn1CC(=O)COc1ccc(C=C3SC(=O)NC3=O)cc1)CCCC2
S=C(OCC1CCCO1)N1CCN(Cc2cccc(Cl)c2COc2ccccc2Cl)CC1
Nc1nc(NC2CCCNC2)nc2nc(-c3ccco3)nn12
CNC(=O)N1CC2CC(S(=O)(=O)c3ccc(F)cc3)C(C1)O2
CCCCCCCCCCCCCCCCCC(=O)OC1C(OC)C(C(OC2OC(C(O)CO)C(OC3OC(C(=O)NC)=CC(O)C3O)C2O)C(N)=O)OC1n1cc(CN)nn1
COc1ccc2ccccc2c1C(=O)c1cn(C2CCCN(C3CCC3)C2)c2ccccc12
COCCOCCNC(=O)Oc1cc(Cc2nc(-c3ccc(OC)cc3)c(-c3ccc(OC)cc3)o2)ccc1OC(=O)C1CCCCC1
Cc1nc(C)n(CC2COCCN2C(=O)COc2ccccc2)n1
CCn1c(SCCc2ccco2)nnc1C1CC1
CC1=Nc2cc(NS(C)(=O)=O)ccc2Nc2sc(C)cc21
O=C(Nc1ccccc1)C1=C(O)CCn2c1nc1cc(Cl)ccc12
Cc1cccc(N2CCN(S(=O)(=O)c3ccc(-c4ccno4)s3)CC2)c1C
O=C(NCCCl)Nc1cccc(-c2n[nH]c(=O)c3ccccc23)c1
Cc1ccccc1OCc1nnc(SCC(=O)O)n1-c1c(C)cccc1C
O=C(NC1(C(=O)Nc2ccc3ccccc3n2)CCCCC1)c1ccccc1
CC(C)Cc1ccc(C(C)C(=O)N2CCN(C3CCCCC3)CC2)cc1
CCN(CC)Oc1ccc(-c2nc3c(Cl)cc(Cl)cn3c2CC(=O)CCC#N)cc1
COc1cccc(-n2nc(-c3cnccn3)sc2=S)c1
COc1ccc(CNC(=O)C(=O)NC(=O)COCc2ccccc2)cc1OC
CC1(C)CC(=O)C2=C(C1)Nc1ccc(Cl)cc1C2(c1ccccc1)c1c[nH]c2ccccc12
O=C(O)CCNCc1ccc(Cl)cc1-c1ccc(C(=O)Nc2ccc(-c3ccc(F)cc3F)c(Cl)c2)nc1
COc1cc2ncn(CCc3noc(CN4CCc5sccc5C4)n3)c(=O)c2cc1OC
O=C(CN1C(=O)c2ccccc2S1(=O)=O)N1CCN(c2ccc(F)cc2)CC1
COc1ccc2nc(NC(=O)C=Cc3cccc([N+](=O)[O-])c3)sc2c1
NC(=O)C1CCCN1C(=O)C(N)Cc1ccc(O)cc1
CC(=O)NC1C(OC2OC(CO)C(O)C(O)C2O)OC(CO)C(O)C1O
O=C(O)CNC(=O)Cc1ccc2c(c1)nc(CCNC(CC(=O)O)c1ccc3c(c1)CCC3)n2C1CCCCC1
O=C(O)C1CCCN(c2cc(-c3ccc(-c4ccccc4)cc3)nc3ncnn23)C1
CCCN(CCC(=O)O)C(=O)C(Cc1c[nH]c2ccccc12)NC(=O)CC(C)CC(=O)O
COc1ccc(N2CCN(C(=O)Nc3nc(-c4ccccn4)ns3)CC2)cc1
CCn1c(COCCCC(C)(C)C(=O)O)nc2c(C)cccc21
OCC1(Cc2ccccc2)CCN(CCc2ccccc2)CC1
O=C(NC1CCCC1)c1cccc(-c2ocnc2-c2ccc(F)cc2)c1
CCCCc1nc(SC(F)(F)F)c(C(=O)O)n1Cc1ccc(-c2ccccc2S(=O)(=O)NC(=O)NC2CCCCC2)cc1
O=C1NC(=O)C(=Cc2cc3ccccc3c3ccccc23)C(=O)N1
CC(=O)NCCC(=O)Nc1ccc(Cc2ccccc2)cc1
COc1ccc(C(=O)OC(=O)CNc2ccc([N+](=O)[O-])cc2C)c(C)c1
CC(C)CC(NC(=O)C(NC(=S)Nc1ccc(Br)cc1)C1CCCCC1)C(=O)O
CC1CN(C(C)CO)C(=O)Cc2cc(NC(=O)Nc3nc4ccc(F)cc4s3)ccc2OC1CN(C)Cc1ccc(-c2ccccc2)cc1
CC(C)(C)c1ccc(C(=O)C(=O)c2ccccc2NN2CCOCC2)cc1
N#Cc1ccc2c(c1)C(CC1CCN(C(O)(c3ccc(F)cc3)c3ccc(F)cc3)CC1)CC2
Cn1ccnc1CNCCc1c[nH]c2ccccc12
COc1ccc(F)cc1CN1CCc2nc(NC(=O)C3CCN(Cc4c(C)noc4C)CC3)sc2C1
CCC1OC(=O)C(C)C(OC(=O)NCc2ccc(O)cc2)C(C)C(OC2OC(C)CC(N(C)C)C2O)C(C)(OC)CC(C)C(=O)C(C)C(O)C1(C)O
COc1ccccc1CN(C)C(=O)N1CCC(S(=O)(=O)c2c(C)noc2C=Cc2ccccc2)CC1
CCCC(=O)S(=O)(=O)c1ccc2c(c1)CCN2NC(=O)CCNCc1ccc(F)cc1
Cc1cc(C)cc(N(CC(=O)NCc2ccco2)S(C)(=O)=O)c1
CN(C)C(=O)n1c(=S)sc2ccc(Cl)cc21
CCc1cc(=O)oc2c1c1oc(=O)ccc1c1occ(C)c(=O)c12
CN(C)CCCNC(=O)c1ccc2c(Cl)c3c(nc2c1)CCC3
Cc1ccc(C(=O)OCC(=O)N2CCOCC2)cc1[N+](=O)[O-]
CC(Sc1nnc(-c2cccnc2)o1)C(=O)NC1CCCC1
O=S(=O)(c1ccc(Cl)cc1)C1CCN(C(F)(F)F)CC1
Cc1ccc2nc(-c3ccc(-c4ccccc4)o3)c(NC3CC(C)CC(C)(C)C3)n2c1
N#Cc1nc(Nc2ccc(CCO)cc2)c2ncn(Cc3ccccc3)c2n1
Cn1cc(-c2cc(N3CCOCC3)ncc2-c2nc3c(N)nccc3s2)c2cc([N+](=O)[O-])cc(F)c21
CC(C)(C)c1ccc(OCCCCN(CC(=O)O)S(=O)(=O)c2ccc(C(F)(F)F)cc2)c(Cl)c1
CC(=NO)C1CCC2C3CCC4CC(N5C(=O)c6ccccc6C5=O)CCC4(C)C3CCC12C
N#Cc1ccc(Oc2ccc3nc(-c4ccc(N)cc4)n(-c4ccccc4)c(=O)c3c2)cc1
COC(=O)C1(C)C(O)CCC2(C)c3cc4c(cc3CCC21)CCC4
Cn1c(=O)c(=O)n(C)c2cc(S(=O)(=O)N3CCCCC3)ccc21
CCCCNN(CC)c1ccc(C(=O)CC)cc1
O=C(NN=Cc1nnc(=S)[nH]c1O)c1ccc2ccccc2c1
Cc1ccc(Nc2ncc(C(=O)NC3CCCCC3)cc2Cl)cn1
Oc1ccccc1CN1CCN(Cc2ccccc2)CC1
Fc1ccc(C(c2nnnn2Cc2ccc3c(c2)OCCO3)N2CCNCC2)cc1
Cc1c(Cl)ccc2c1NC(C)(C)CC2
O=C(O)CCCCCCCCCCCCCNC(=S)NC12CC3CC(CC(C3)C1)C2
C=C1C(O)CC(OC2OCC(O)C(O)C2O)C(C)=C2C(=O)OC(O)(CO)C2=CC(=C)C2CC1CC1CC(OC(C)=O)CC=C12
N#CCC1CCCCN1C(=O)NCc1ccnc(N2CCOCC2)c1
O=[N+]([O-])c1cccnc1N1CCOCC1
CCCC(C(N)=O)C(CC(C)C)C(=O)NC(c1ccccc1)C1CC1
O=C(O)C1CC(=O)N(c2ccc(CN3CCOCC3)cc2)c2c(ccc3ccccc23)C1=O
CC(CCc1ccc2c(n1)NC(=O)CO2)N1CCC(C(C)(C(=O)N2CCOCC2)c2ccccc2)CC1
O=C(Nc1cc(Cl)cc(Cl)c1)Nc1nnc(-c2ccncc2)s1
COCCNCCC(=O)N1C(=O)OC2(CCCC2)C1=O
CCc1ccc(-n2nc3cc(C)c(NCC(=O)OC(=O)c4cccs4)cc3n2)cc1
COc1cc(C=CC(=O)O)cc(Br)c1OCCCCCCCCCCC(C)C
Cc1ccc(N2CC3(CCCN(C(=O)c4cocn4)C3)C2)nn1
CCOCCSc1ccc(-c2nc(-c3cccnc3)no2)cc1
Cc1ccc(C(=O)NCCC2=CCCCC2)n1CC(=O)N1CCN(Cc2ccc3c(c2)OCO3)CC1
Fc1ccc(OCC2CO2)cc1
COc1ccc(OC)c(NC(=O)C2CC2)c1
Cc1cc2c(s1)C(=O)C(=CNc1ccc(CN3CCN(C)CC3)cc1)CC2
CS(=O)(=O)N1CCC(Nc2ncc3cc(-c4c(Cl)cccc4Cl)c(=O)nc-3[nH]2)CC1
CCCCCCNC(=O)NC1CC1c1ccc(-c2ccc(F)cc2F)cc1
O=C(Nc1cc2cnn(-c3ccccc3)c2cc1F)c1cccc(Cl)c1Cl
CCCCn1c(SCC(=O)Nc2ccc3c(c2)OCCO3)nnc1C1CC1
CCOCC(=O)NN=c1[nH]c(C)c(C(=O)Oc2c(C)cccc2C)s1
Cc1cccc(C(=O)Nc2cccnc2)c1
CC(=O)N1CCC(c2ccc(Nc3ncc4c5ccnc(Br)c5n(C5CCCC5)c4n3)nn2)CC1
CCC(C)SC(=N)N
CC(C)=CCS(=O)(=O)c1cc2[nH]c3ccccc3c(=O)c2cc1C
c1ccc2cc(C3OC3Cn3ccnc3)ccc2c1
CC1CN(c2nccn3ccnc23)C(C)CN1C(=O)C1CCCC1
CC1(C)CC2(CC(C)(C)c3cc(O)c(O)cc32)c2cc(O)c(O)cc21
O=C(O)C(Cc1cccc(Oc2ccccc2)c1)NC(=O)C(Cc1ccccc1)NCP(=O)(O)O
O=C(Cc1ccccc1)NC(c1ccccc1)(c1ccccc1)c1ccccc1
CCOC(=N)C(C#N)C(C#N)c1ccc(Cl)nc1
CCCOc1cc(C(=O)NC(Cc2ccc(O)cc2)C(=O)O)sc1C(=O)NC(C)C(=O)NC(CC(=O)O)C(=O)COC(=O)c1c(Cl)cccc1Cl
CC=C(NCC(=O)N1C2=NCCCN2c2cc(Cl)cc(Cl)c21)C(=O)O
Cc1c(Cc2nc3c(s2)CSc2ccccc2-3)c2cc(F)ccc2n1C(c1ccccc1)c1ccccc1
CC(C)(C)OC(CO[N+](=O)[O-])CC(=O)OC1CC2CCCC1N2
COc1ccc(NC(=O)CSc2ncc3c(n2)-c2cc(C)ccc2N(Cc2ccccc2C)S3(=O)=O)cc1
CCC(=O)OC12C(OC(C)=O)C=CC(COS(N)(=O)=O)C13CC(CC2OC(C)=O)C(C)(C)C3=O
CCC(=O)OC(Cc1ccc(O)c(O)c1C(=O)CCc1ccc(O)c(O)c1)C(=O)O
CN1C(=O)CC2C1CCN2C(=O)c1ccsc1
CC1=C(C(=O)OCCOCCOCCn2cnc([N+](=O)[O-])n2)C(c2ccccc2C(F)(F)F)C(C(=O)OCC(C)C)=C(C)N1
CN(C)CC(=O)Nc1cc(-c2ccc3n(cc[n+]3CS(=O)(=O)c3ccccc3Cl)c2)cn2c(-c3ccccc3)cnc12
CSC(=NS(=O)(=O)c1ccc(C)cc1)c1ccc2ccccc2c1O
Cc1sc(-c2ccsc2)c(C)c1-c1csc(NCCn2cccn2)n1
O=C(Nc1ccc2c3c(cccc13)CC2)c1ccccc1F
CC(=O)C(=O)c1c(ONc2cc(F)cc(F)c2)c2ccccc2n1-c1ccccc1
CC(NCC(=O)SC(=O)CNc1nccs1)c1ccccc1
COc1cc(C=CC(=O)c2ccc(Nc3cccnc3)cc2)cc(OC)c1
COC(=O)C(Cc1ccc(O)cc1)NC(=O)C(NC(=O)c1ccc(C=CC#N)cc1)C(C)C
O=[N+]([O-])c1ccc(N=C(NS(=O)(=O)c2ccc(Cl)cc2)c2ccc(F)cc2F)cc1
CC(C)c1ccc2c(c1)c1c3c(c4c(c1n2-c1ccccc1)COc1ccccc1-4)C(=O)NC3=O
COc1ccc2c(c(CCN(C)C)cn2S(=O)(=O)c2ccc(F)cc2)c1Cl
CC(=O)c1ccc(NCC(=O)Sc2c3c(nc4ccc(Cl)cc24)CCCC3)cc1
CCN(C(=O)Nc1ccc2oc(-c3ccncc3)nc2c1)S(=O)(=O)c1ccc(C(=O)OC(C)C)cc1
CC(=O)c1ccc(NC(=O)Nc2ccc(C)cc2)cc1
Cc1onc(-c2ccccc2)c1-c1nnc(SCC(=O)c2ccc3c(c2)OCCO3)o1
CCC(=O)C(c1ccc(Cl)cc1)C(C)C
CC(=O)N1N=C(c2ccc(Cl)cc2)CC1c1ccc(-c2ccccc2)cc1
CC1CC(c2cc(F)c(F)cc2F)=CCC1O
CN1CCc2c([nH]c(SCC(=O)N3CCc4ccccc43)nc2=O)C1
CC(C)c1onc(-c2cccc(F)c2)c1COC(=O)NCCn1c(COc2ccccc2)nc2ccccc21
COc1cc(-c2nn3c(-c4ccc(S(C)(=O)=O)cc4)cnc3s2)cc(OC)c1OC
CCNCCn1cnc2c(Nc3cccc(Cl)c3)nc(Cl)nc21
CCOc1ccc(Cc2nc3cc(C)cc(C)c3nc2SCC(=O)Nc2cccc(C(=O)OC)c2)cc1
Cc1cc(NCC(=O)NC(=N)N)c2cc(NC(=O)C=Cc3ccccc3I)ccc2n1
Cc1cc(C)c(Nc2nc(C)cc(C)c2S(=O)(=O)c2ccccc2)c(C)c1
CC1CC(C)CN(C(=O)C2CCC(S(C)(=O)=O)CC2)C1
NC1CCN(c2ncnc3[nH]cc(-c4cccs4)c23)CC1
Cc1cccc(C)c1N
CCCCN1c2cc(Cl)ccc2N=C(N2CCN(CCC)CC2)c2cc([N+](=O)[O-])ccc21
CC(=O)c1c(Nc2ccccc2)sc(C(=O)c2ccccc2)c1C
O=C1C(CCCc2ccccc2)Oc2cccnc2N1Cc1ccccc1Br
CCCOc1c(OC)cc(C=CC(=O)C=CC2=C(OC)CCCC2=O)cc1OC
COc1cc(NCC(=O)N2CCN(C(=O)CNc3ccc(F)cc3)CC2)cc(OC)c1OC
O=C(c1ccc(Cl)cc1)N1CCc2ccccc21
Cc1ccc(Cl)cc1NC(=O)CNC(=O)c1nc(Cl)ccc1Cl
CCc1nc(NC(=O)c2ccc(C(=O)Nc3ccncc3)cc2)sc1C
CC(c1ccco1)N1CCN(C(=O)C(=O)c2c[nH]c3ccc(Cl)cc23)CC1
COc1ccc(NC(=O)c2cc(-c3ccccc3)nn2-c2ccc([N+](=O)[O-])cc2)cc1
CCCCN(CCCC)CC(O)c1cc(-c2cccs2)cc2cc(Cl)c(OC)cc12
CCc1[nH]c2nc(Sc3ccccc3Cl)nc(N3CC4C(N)C4C3)c2c1Cl
O=S1(=O)Oc2cccc(Cl)c2CC1c1ccc2c(c1)OCO2
CC(NC(=O)C(Cc1cnc[nH]1)NC(=O)C(Cc1ccccc1)CC(O)C(Cc1ccccc1)NC(=O)OC(C)(C)C)C(=O)N(C)C(Cc1ccc(O)cc1)C(=O)O
CCCCn1ccnc1-c1c(Br)cnn1CC(=O)NCCc1ccc(F)cc1
Cn1c(N)c(S(=O)(=O)N2CCCc3ccccc32)c(=O)n1-c1ccccc1
c1ccc(OCCCCN2CCC(c3ccccn3)CC2)cc1
COc1ccc(C2(C)NC(=O)N(C(=O)CS(=O)(=O)c3ccc(NNc4nccs4)cc3)C2=O)cc1
CCCCCCCCCCCCC(=O)OC(C)C[N+](C)(C)C
O=C(O)CSc1nc(=O)cc(CCc2ccccc2F)[nH]1
Nc1ncnc2c1ncn2C1OC(CC(F)F)C(O)C1O
C#CC(C(C)=O)N1C(=O)C(CC(C)C)N(C(=O)C(C)N2C(=O)CCC2=O)c2ccccc21
CC(C)NC(=O)NCCSc1ccc(F)cc1
O=C(CN1C(=O)CC2(CCCC2)C1=O)NNC(=O)c1ccc([N+](=O)[O-])cc1
CC(C)(C)N1CC(=O)N(CC(=O)OC(=O)c2nc(Cl)ccc2Cl)CC1(C)C
COC(C=C(C)CO)OC1C(CO)OC(Oc2c(C)cc(C)c(C)c2C)C(O)C1O
c1ccc(OCCN2CCN(c3ccc(Nc4ncc5c6ccncc6n(C6CCCC6)c5n4)nn3)CC2)cc1
NC1=Nc2ccccc2C(CSc2nccn2-c2cccc(F)c2)S1
CCOC(=O)Cc1csc(NC(=O)c2ccc(Br)o2)n1
CCOC(=O)CCCNc1ccc2c(c1)C(=O)c1ccccc1C2=O
NS(=O)(=O)c1ccc(NC(=O)NCCn2ccnc2)cc1
COc1ccc2c(Cn3cnc4ccccc43)cc(=O)oc2c1
O=C(NN1CCCC(CC=Cc2ccccc2)C1)c1cnn(-c2cncnc2)c1
CC(=O)SCCCCCC(=O)NC(CCO)C(=O)NCCCCCCCCCC(=O)Nc1ccc(F)cc1F
CCNC(=O)OCC1=C(COC(=O)NC(C)C)CCCC1(C)C
O=C(Nc1cc(C(F)(F)F)ccc1Cl)c1csc2c1CCCC2
Cc1ccc(S(=O)(=O)N2CCOC(c3nc(C)cs3)C2)cc1
O=C(NCCc1ccccc1)C(CC1CCCCC1)n1cncn1
Cc1ccc2[nH]c(SCC(=O)c3nnc(-c4ccccc4)o3)nc2c1
CC(Cl)(Cl)C(NC(=O)c1ccccc1)NC(=NC(=O)c1ccccc1)NC(=O)Oc1ccccc1
CCCCOc1c2ccccc2nc2ccccc12
CCC(C)C(NC(=O)NCc1ccccc1)C(=O)NC(CC(C)C)C(=O)NCC(=O)C1(C)CO1
COc1cc(OC)cc(C(=O)C2Cc3ccccc3CN2C(=O)NC(CC(C)C)C(=O)O)c1
FC(F)(F)c1cccc(-c2ccc3ncc(-c4ccc(Sc5nccn5-c5ccccc5)cc4)n3n2)c1
CC(=O)OC1CCC2C3CCC4=CC(=O)C=CC4(C)C3(F)C(O)CC12C
CC1(C)CC(NC(=O)c2ccc(Cl)cc2)CC(C)(C)N1
O=C(Nc1ccccc1F)C1=NOC2(CC(=O)N(c3ccc(F)cc3)C2)C1
CC(=O)C1CCN(NC(=O)c2nn(-c3ccc(Cl)cc3Cl)c(-c3ccc(Cl)cc3)c2C)CC1
CCOSc1ncc(C(=O)C(=O)CNc2ccc(C(C)=O)cc2)c(N)n1
COc1ccc(NCCn2cc(-c3ccc4cc(C(=O)C5CCN(N(C)C)CC5)ccc4c3)nn2)cc1
O=S(=O)(c1cc(Br)cnc1Cl)C1CCN(c2ccc(NOc3ccccc3)cc2)CC1
O=C(O)c1ccccc1CN1CCC(=C2c3ccc(Cl)cc3CCc3cc(Br)cnc32)CC1
NC(CO)C(=O)NCC1CC1c1cccnc1
CCn1cc(C2=C(c3n[nH]c4ccc(Cc5ccccc5)cc34)C(=O)NC2=O)c2cccnc21
CONc1cc(C)ccc1-n1ccnc1CC(=O)c1ccc(-n2cnnn2)cc1
Cn1c(=O)oc2cc(S(=O)(=O)C(=O)c3cc(NNCc4ccncc4)ccc3Cl)ccc21
COC1CC2(c3ccc(C(=O)C4CCC5(CCN(C(N)=O)CC5)O4)cc3)CCC1C2
Nc1ccc2nc3n(c2c1)C(=O)CS3
C=CCn1c(C)c(CC(N)=O)c(C)c1-c1cccc(O)c1
CCC1CN(c2cccc(-c3cc(C)no3)n2)CCN1C(=O)CNc1ccc(C)cc1
OC(CNCCN1CCN(C(c2ccc(F)cc2)c2ccc(F)cc2)CC1)COc1ccccc1
CCCCNC(=O)OC1(C)CC2=C(C)C(=O)OC2C2OC(=O)C(O)C2C(C)(C)CC1OC(C)=O
C=C(CC1(C)OC1CO)C1CCC2C(=C)C(=O)OC2CCC(C)=CCCC1C
NCCCC(NC(=O)C=Cc1cccc(F)c1)C(=O)N1CC2CC3CC(C2)CC1C3
CCN1CCOC(c2ccccc2OCc2ccc(O)c(OC)c2)C1
CCOC(=O)C1C(C)=C(C)C(C)C(C(=O)OCC)N1C(=O)c1ccccc1
O=C(O)c1nn(CC(=O)N2CCN(c3cccc(Cl)c3)CC2)c(=O)c2ccccc12
Cc1cc(C)nc(NC(=O)NS(=O)(=O)c2cc([N+](=O)[O-])ccc2Cl)n1
COc1cc(C=Cc2nc3ccccc3c(=O)n2Cc2ccco2)cc(OC)c1OC
CCC(C)C1(CC)C(=O)N=C(N)N(C)C1=O
Cn1cc(C(=O)c2cncc(NC(=O)Cc3ccc(F)cc3)c2)c2cncnc21
CCCc1c(OCc2cc(F)cc(C(=O)O)c2)ccc(C(C)=O)c1O
Cc1nc(C)c(CN2C(N3CCCC(N)C3)=CC(=O)N(c3ccc4c(c3)CCO4)c3ncccc32)nc1C
COc1cc2c(c(OC)c1OC)Nc1ccc(NS(C)(=O)=O)cc1N=C2NCCO
CCN1CCN(c2nc3ccc(OCC(=O)OC(=O)c4nc5nccc(C)n5n4)cc3s2)CC1
CC(=O)Nc1ccc(-c2cn3ccncc3n2)cc1
Cc1ccc2c(C3CCc4ccc5[nH]c(=O)ccc5c43)noc2n1
CCC(Sc1nc2ccsc2c(=O)n1-c1ccc(C)c(C)c1)C(=O)Nc1cc(C)on1
NCCC1OC(OC2COC(OC3OCC(N)C(O)C3O)C2O)C(N)C(O)C1O
Cc1cccn2cc(C(=O)NCCc3ccccc3)nc12
CCc1nnc(NC(=O)Cn2c(-c3cccnc3)cc3ccccc32)s1
CCOc1cc(C=NNC(=O)c2ccncc2)ccc1O
O=C1NCC2(CCNCC2)c2[nH]c(-c3ccc(F)c(NS(=O)(=O)c4ccc(F)cc4)c3)cc21
NC(=O)CN(CCOC(=O)c1cc(F)cc(F)c1)C(CN1CCCCC1)c1cccc(F)c1
CCNC(=O)N(C)CCNCc1ccc(C(=O)Sc2nccn2C)s1
Cc1ccccc1-c1ccc2ncc(-c3c[nH]c4c(ccc5ccccc54)c3=O)n2n1
[truncated: 579,571 more chars]
