# Supplementary material for: t-SMILES: a fragment-based molecular representation framework for de novo ligand design
Source: Nat Commun. 2024 Jun 11;15:4993. doi: 10.1038/s41467-024-49388-6 (PMC11167009; doi:10.1038/s41467-024-49388-6)
Supplement: Supplementary file 4 — Source Data [file 41467_2024_49388_MOESM4_ESM.zip › Soure data/Source data and code for all other graphs/Metrics/Models/Chembl/ChEMBL_TSID_HBV[MPL][rnd15][bs128]/gen.smi.re_smils[1].smi.rnd10000.csv]

CCCc1cc(=O)n(-c2nc(C)ccc2C(=O)O)[nH]1
CN(CCCn1cccc1)N1CCC(Cc2cccc3ccccc23)CC1
CN(Cc1ccc(CNCc2nccn2C)o1)C1CCCc2cccnc21
CN1CCN(c2ccc([N+](=O)[O-])c(N)n2)CC1
CC(=O)N1CCN(C(=O)C(=O)c2cn(CC(=O)N3CCCC3)c3ccccc23)CC1
Cc1cccc(OC(=O)CNc2nc3ccccc3[nH]2)c1
COc1ccc(NC(=S)N2CC=C(N3CCCCC3)CC2)cc1
Nc1ncnc(Nc2ccc(CNC3CCCCC3)cc2)c1[N+](=O)[O-]
COc1cccc(C2c3[nH]c4ccccc4c3CCN2C(=O)NC2CCCCC2)c1OC
CCNC(=O)Nc1nc2cc(C(=O)N3CCC4(CCN(C(=O)OC(C)(C)C)CC4)C3)c(OCC3CC(F)CN3)cc2[nH]1
COc1ccc(CCNC(=O)Cc2ccc(NC3=NC4CS(=O)(=O)CC4S3)cc2)cc1OC
CCCCN(CCCC)CC(=O)N1CCC(c2cccc[n+]2[O-])CC1
O=C(Nc1ccccn1)c1sc(C2CC2)nc1C1CC1
Cc1ccc(NC(=O)Cc2csc(NC(=O)C3CCCC3)n2)nc1
O=S(=O)(c1ccc(Cl)s1)C1CCN(N2CCCCC2)CC1
Fc1ccc(CC2CCN(N3CCCNC3)CC2)cc1
CC(=O)NCC1CN(c2ccc(N3CCN(c4ccc(N5CCOC5=O)cc4)CC3)c(F)c2)C(=O)O1
c1ccc(CSc2ccc(-c3cccs3)nn2)cc1
CN(Cc1c(O)ccc(C(=O)c2ccc(CN3CCCCC3)cc2)c1O)c1ccccc1
Cc1ccc(C=NN2C(c3ccc(C)cc3)=Nc3c(cnc4ccccc34)S2(=O)=O)cc1
CCONc1c(C(=O)C(=O)OC(F)(F)F)[nH]c2ccc(Cl)cc12
CC(C)c1c(C(=O)c2ccccc2)c(-c2ccccc2)c(-c2ccc(F)cc2)n1CCC(O)CC(O)CC(=O)O
COc1ccc(Sc2ncccc2C(=O)O)cc1OC
Cc1ccc(S(=O)(=O)NC(=O)NC(=O)NC2CCC(C)CC2)cc1
CC(OC1CCC2CNC(C(=O)O)CC2C1(O)c1ccccc1)c1cc(C(F)(F)F)cc(C(F)(F)F)c1
OCCCN1CCN(C(=S)S)CC1
OC1(C(F)(F)F)c2ccccc2-c2ccc(OCCCN3CCOCC3)cc21
CC1CCC12CC(C)C1(C(C)C)Oc3cc4c(O)c(C=O)c(O)cc4cc3C1C2
C#Cc1cc(COP(=O)(O)O)ccc1-c1ccc(C(=O)O)s1
O=C(C=Cc1ccc(F)cc1)c1ccc(-c2ccccc2)cc1
CCOC(=O)N1CCN(Cn2cc(C(=O)C(=O)C3CCCCC3)c3ccccc32)CC1
CCCCCOC(=O)c1ccc(NC(=O)NC2c3ccccc3CCC2O)cc1
OCC1OC(C2Oc3c(O)cc(OOc4cc(O)cc(O)c4)cc3OC2c2ccc(O)cc2)C(O)C1O
CC(C)n1cnc(NC(=O)c2nc(C3CC3)cnc2Nc2cncnc2)c1C1CC1
O=C(c1nc(-c2ccc(C(F)(F)F)nc2)cnc1Nc1ccccc1)N1CCN(S(=O)(=O)c2ccccc2)CC1
CCCn1c(=O)c2nc(-c3ccc(OCCN(C)Cc4ccc(Cl)c(Cl)c4)c(OC)c3)[nH]c2n(CCC)c1=O
CC(C)Nc1ccc(OC(=O)c2c(-c3ccccc3)noc2C(C)C)cc1
COc1cccc(OC(=O)c2cnc3ccc(OC)cc3c2)c1
NCCCCCc1ccc(ON2CCCC2)cc1
COc1cc(NC(=O)c2ccc(-c3nc(=O)c4ccccc4[nH]3)cc2)cc(OC)c1OC
CCCCCN=C(N)Nc1ccc(NC(=O)Nc2cc(OC)cc(OC)c2)cc1
Cc1nc(Cc2ccccc2)cc(C2CN(C(=O)c3cccnc3)C2)c1C#N
O=C(COc1ncnc2sccc12)NNC(=S)NCc1ccccc1
C=CCOCCOCCN1C(=O)C(=C(CC)NCc2ccccc2)SC1=NC
CCNc1cc(-c2cc(F)ccc2OS(=O)(=O)C(F)F)c(F)cn1
CN1CCN(c2ncc(CC3CCCN(Cn4cncn4)C3)cn2)CC1
O=c1cc(-c2ccccc2)oc2c(CN3CCCCC3)c(O)cc(O)c12
Cc1cc(OC(=O)CNc2ccccn2)cc(C)c1Cl
COc1ccc(CN2C(=O)CNC(=O)C2CC(=O)NC2Cc3ccccc3C2)c(OC)c1
CC(C)n1c(C=CC(=O)C=Cc2cccc([N+](=O)[O-])c2)cc2c(=O)[nH]c3ccccc3c21
CCCCNC(=S)NN=C(C)c1ccccn1
CCONc1ccc(C(=O)C(=O)C2CC(=O)N=C(NN=Cc3ccc([N+](=O)[O-])cc3)S2)cc1
CCn1c(=O)c(-c2ccccc2NC2CCN(C)CC2)nc2ccccc21
Oc1ccc(-c2nc3cc(Br)ccc3nc2-c2ccc(OCCN3CCCCC3)cc2)cc1
Cn1cncc1C(OCc1c(-c2ccc(Cl)cc2)cc(C#N)c(=O)n1C)c1ccc(C#N)c(F)c1
Cc1c(Br)c(C(F)(F)F)nn1-c1ccc(Cl)cc1Cl
CCCCC(NC(=O)Cc1ccc(O)cc1)C(=O)NC(Cc1ccc(O)cc1)C(=O)NC(Cc1ccccc1)C(=O)NC(Cc1ccccc1)C(=O)NCC(N)=O
Cc1ccc(CN2C(=O)CCC2(C)C(=O)N(CC(=O)N(C)C)Cc2ccc(S(=O)(=O)N(C)C)cc2)cc1
OCCC1OC(n2nnc3c(-c4cccs4)ncnc32)C(O)C1O
COC(=O)CCC(=O)Nc1nc(-c2ccc(Cl)cc2)cs1
Cc1nc(N2CCN(C)CC2)c2nc(-c3cccc(C(F)(F)F)c3)n(C3CCOCC3)c2n1
COc1cc(C(O)c2nc(-c3ccccc3)c[nH]2)cc(OC)c1OC
COc1ccc(CC(=O)NCC2CCCN(Cc3ccco3)C2)cc1
CC(C)(C)c1ccc(OC(=O)c2ccc(C(C)(C)C)cc2)cc1
CCOC(=O)N1CCN(C(=O)CN2C(=O)NC(Cc3ccccc3)C2=O)CC1
CC(=NOCc1c(F)cccc1F)c1ccc(-c2cccc(F)c2F)nc1
CC(C)(C)OC1(C)CC1C(=O)C1CC2C=CC1N2OC(Cc1ccccc1)C(=O)C(=O)C(=O)N1C(C=O)CC2Cc3ccccc3C21
COc1ccc(N2CC(C(=O)NCCOc3ccccc3)CC2=O)cc1
O=C(O)C(O)=CC(=O)c1cccc(O)c1O
Cc1ccc(C(=O)C(=O)c2oc3ccccc3c2NNc2ccc(F)cc2)cc1
Nc1c(C(=O)Nc2cnn(Cc3ccc(C(F)(F)F)nc3)c2)nnn1-c1ccc(F)c(F)c1
FC(F)Oc1ccc(-c2nnc3ccc(NCc4cccnc4)nn23)cc1
Cc1ccc(-c2csc(N3CCN(c4ccccc4)CC3)n2)cc1
Cc1ccc(CS(=O)(=O)c2ccccc2S(C)(=O)=O)cc1
CC12CCC(=O)C=C1CCC(C(=O)CO)C2OCC(=O)NC(=O)C(N)Cc1ccccc1
O=C(c1ccc2[nH]c(-c3ccccc3)c(-c3ccc(Oc4ccccc4)cc3)c2c1)N1CCC(COc2ccccc2)CC1
COc1ccc(NC(=O)CN2C(=O)c3ccccc3S2(=O)=O)c(OC)c1
COc1cccc(Cn2cnc3c(NCCc4ccccc4)ncnc32)c1
Cc1c(C)c2c(c(C)c1O)CCC(C)(C(=O)Nc1ccc(C(=O)O)cc1)O2
COCCOCCOC(=O)C(C#N)C(=NCc1cc(Cl)cc(Cl)c1OC)SC
O=C(OCCCCOC(=O)c1cc(O)c(O)c(O)c1)c1ccc(O)cc1
CC=CC(=O)OC(C)C1C2=C(CC3C2NC2=CC=CC(=O)C23CO)C(=O)C2C1(C)CC(O)C1C(C)(C)C(=O)CCC12C
O=C(NC12CC3CC(CC(C3)C1)C2)c1cc2c(s1)-c1ccccc1OC2
Cc1ccc(-n2c(C=Cc3ccc(C=CC(=O)N4CCN(c5cc6c(cc5Cl)OCO6)CC4)cc3)nc3ccccc3c2=O)cc1
O=C(COCC(=O)N1C(=O)NC2(CCCCCC2)C1=O)Nc1ccccc1[N+](=O)[O-]
O=S(=O)(c1ccc(Cl)cc1)c1c(-c2ccc(Cl)cc2)c2c(n(CCC3CCCCC3)c1=S)CCC2
CCC(=O)N1CCN(C)c2nc(N3CCCC3)c3c(c(C)nn3C)c2C1
CN1CCN(Cc2ccc(-c3ccc4ncnc(Nc5cccc(Br)c5)c4c3)o2)CC1
CCN(Cc1cc(C(F)(F)F)ccc1N1CCN(C(=O)CSc2nnc(C)s2)CC1C)C(=O)C(C)C
Cc1cnn(C2CCN(C(=O)CCc3nnc4ccc(-c5ccncc5)nn34)CC2)c1
COc1cccc(NC(=O)CCC(=O)c2cccs2)c1
Cc1ccc2c(c1)OC(c1ccc(OC(=O)C(C)C)cc1)C(C)(Oc1ccc(C=CC(=O)C=Cc3ccc(O)cc3)cc1)C2=O
CC(C)(C)OC(=O)N1CCN(C(=O)c2ccc(S(=O)(=O)N3CCOCC3)cc2)CC1
CC(=O)NC(C(=O)NN1CCCC1=O)C(C)c1ccccc1
CC(C)c1nc(C(F)(F)F)ccc1C(=O)N1CCC(F)(c2ccc(C#N)cc2)CC1
COOP(=O)(NC(C(=O)CCCCCNC(=O)c1ccc(-c2ccccc2)cc1)C(C)C)Oc1ccccc1
Cc1ccc(NC(=O)c2cc(-c3cccnc3)nc3ncccc23)cc1
COc1cccc(OC(=O)CNC(=O)CNc2ccc(N3CCCC3)cc2)c1
CN(C)Cc1c(-c2ccc(C(=O)NCCCN3CCOCC3)cc2)n(C)c2ccccc12
COc1ccccc1C1NC(=O)NC(C)=C1C(=O)Nc1ccccc1Cl
NC(=O)N1c2ccccc2C(=O)NCC1O
CCCc1cc(=O)oc2cc(C)cc(OC(C)C(=O)NCc3ccc4c(c3)OCO4)c12
COc1ccc(NS(=O)(=O)c2ccccc2-c2ccc(-c3cnc(N)c4[nH]ccc34)c(F)c2)cc1
COc1cc2c(c(OC)c1OC)-c1ccc(SC)c(=O)cc1C(NC(=O)C(F)(F)F)CC2
CCC1CCCCN1C(=O)COC(=O)Cc1ccc(S(=O)(=O)N2CCOCC2)cc1
CCOc1ccc2cc(NNc3ccc(OC)c(OC)c3)ccc2c1S(=O)(=O)CC
CC(C)C(=O)N1CN(C)C2(CCN(Cc3ccccc3)CC2)C1
Cc1cc(O)c(CC=C(CO)CO)c(O)c1C=NC(C)C
O=C1CC(C(=O)CSCCOc2cc(N=Cc3ccccc3)ccc2OCc2ccccc2)CO1
COc1cccc(Cn2ccc(=O)[nH]c2=O)c1
CC(C)CCCC(C)C1CCC2C3=CCC4CC(O)CCC4(C)C3CCC21C
O=C(Nc1cccc(-c2cccc(-c3nc4cc(F)ccc4[nH]3)c2)c1)Nc1ccc(Cl)c(C(F)(F)F)c1
CCCC1CCCN(c2nc(N(CN3CCOCC3)c3cc(F)c(OC)c(OC)c3)nn2C)C1
Cc1c(C)c(SCC(=O)NCc2ccc(F)cc2)c2c(c1C)Sc1nc3ccccc3n1C2
CCC(Cn1cccn1)C(=O)CCn1ccnc1C1CCCN(N(C)C)C1
Cc1ccc(NC(=O)c2ccc(C(=O)C(=O)c3nc(NC(=O)c4cc(N)ccc4C#N)ccc3C#N)cc2N)cc1C1=CCC(C)(C)CC1
Clc1ccc2c(c1)C1CCNCC1C(c1cccs1)=C2
N=C(NC1CCOCC1)c1c(Nc2ccc(Cl)c(Cl)c2)s[nH]c1=O
Cc1cc(C)nc(OC(C(=O)O)C2(c3ccccc3)NCC(=O)N(Cc3ccccc3)c3ccccc32)n1
COC(=O)CCCC(=O)Nc1cccc(OCC(=O)O)c1
N#[N+][N-]c1ccccc1-c1nc[nH]c1C(=O)C=Cc1ccccc1
CN1CCN(Cc2c[nH]c3cnc(Sc4ccccc4)cc23)CC1
CCOC(=O)CSc1nnc(-c2ccc(Br)s2)n1N
CS(=O)(=O)OCCNc1ccnc2cc(Cl)ccc12
COc1ccc(-n2ncc3c(=NNC(C)=Cc4ccccc4)nc[nH]c32)cc1
CCCCC1(CCCC)CS(=O)(=O)c2cc(C(=O)O)c(OC)cc2C(c2ccccc2)N1
C=C1C(=O)OC2(C=CC(C)CC3(O)C(C)C(=O)OC32)C1C(C)C(=O)OC
Nc1ncnc2c1[nH]c(=O)n2C1OC(CSc2nnc(-c3ccncc3)o2)C(O)C1O
Cn1cncc1C(OCc1c(-c2ccc(Cl)cc2)cc(C#N)c(=O)n1C)c1ccc(C#N)cc1
O=C(CCCCC(CCS)C(=O)NC(Cc1ccccc1)C(=O)O)OCc1ccccc1
CNCN(O)C(=O)C1(CCc2ccccc2)CCCCC1
O=C1NCC(Cc2ccccc2)N(CCCCN2CCC(Cc3ccccc3)CC2)C1=O
CC1C(OC(=O)c2ccc[nH]2)C(C)(C)C(=O)C2(O)C3(C)C(=C(O)C(OC(=S)NC4CCCCC4N)C12C)C(=O)c1c(O)ccc(O)c1C3C1CC1
O=C(c1cccnc1Oc1ccc(Nc2ccccn2)cc1)C1CC(O)CN1C(=O)O
COc1cc(C=C2C(=N)N3N=C(CCCCCCC(=O)Nc4cccc(NC(C)=O)c4)SC3=NC2=O)cc(OC)c1O
Cc1cc2c(c(=O)s1)C(=O)OC2(C)C
Cc1ccc(-c2noc(-c3ccc(C)c(NC(=O)c4ccccc4Cl)c3)n2)cc1
Nc1ccccc1NCc1ccc(C(=O)NC(=O)Cn2cc(Br)cn2)cc1
Cc1c(C(=O)OC(C)C(=O)NC2CC(C)(C)NC(C)(C)C2)cccc1-n1cnnn1
COC(=O)C1CC(OC(C)=O)C(=O)C2C1(C)CCC1C(=O)OC(c3ccoc3)CC12C
Cc1ccc(CNSc2ncccc2C(=O)Cc2ccc(Cl)cc2)cc1
O=S(=O)(CCNC(=S)Nc1ccccc1)c1cccc(Br)c1
Cc1ccc(S(=O)(=O)N2CCCCC2)cc1NC(=O)Cn1nc(CO)c2ccccc2c1=O
Oc1ccccc1-c1cncc(OCCCCN2CCCC2)c1
C=C1C2CCC3C4(C)CCCC(C)(CO)C4CCC3(C2)C1O
CC(=O)Nc1ccc(C=Cc2nc3ccc(O)cc3c(=O)o2)cc1
COc1ccc(C(=O)Nc2ccc3oc(-c4cccs4)nc3c2)cc1[N+](=O)[O-]
CN1CCN(C(=O)CS(=O)(=O)c2cccc3nsnc23)CC1
CN(C)CCNCC(=O)N1C(=O)N(CC(=O)C(C)(C)C)c2ccccc2N(C2CCCCC2)C1=O
CC1CN(S(=O)(=O)c2cccs2)CC(C)O1
CN1C(=O)N(Cc2ccccc2)C(c2ccc(C(=O)Nc3ccccc3N)cc2)C(C(=O)c2ccccc2)=C1N
O=c1ccn(C2OC(CO)C3OC(C2O)n2c(=O)n(Cc4cccc5ccccc45)c(=O)n23)cn1
COc1ccc(NC(=O)Nc2ccc(Oc3ccnc(-c4ncc(C(F)(F)F)[nH]4)c3)cc2)cc1
CCOC(Cc1ccc(O)cc1)C(=O)NC(=O)C=Cc1ccc(C(F)(F)F)cc1
CC(C)(Oc1ccc(NCCOC2OC(CO)C(O)C(O)C2O)cc1)C(=O)O
CCCCc1ccc(-n2cc(-c3ccccc3)c3c2c(=O)n(Cc2ccccc2)c(=O)n3C)cc1
CN(C)C(=O)NCCNC(=O)c1sccc1-c1ccccc1F
CC(C)c1nnc(NC(=O)c2cc(Oc3cncnc3)ccn2)s1
CCCCCCCCCCC(CC(=O)NO)C(=O)NC(Cc1c[nH]c2ccccc12)C(=O)NC
CC1=C(C(=O)Oc2ccc(C(C)C)cc2)C(c2ccc([N+](=O)[O-])cc2)NC(=O)N1
CCc1nn2c(-c3ccc(S(C)(=O)=O)cc3)cnc2s1
COc1cc(O)c2c(c1)C(C1CC(=O)Oc3ccccc31)c1cccc(O)c1C2=O
COc1ccccc1N1CCN(CCCCNNc2ccc(C(=O)C(=O)c3ccccc3-c3ccccc3)cc2)CC1
CCc1cc(-n2c(=O)oc3ccccc3c2=O)ccc1S(C)(=O)=O
COc1ccc(-c2cc(=O)n3nc(-c4c(Cl)cccc4Cl)c(-c4ccc(Cl)cc4)c3[nH]2)cc1
CC1CCN(C(=O)c2cccc(N3CCCC3=O)c2)CC1
OC(c1ccncc1)c1ccc(Cl)cc1
COc1ccc(-c2cn3c(NC(C)(C)CO)cc(C)nc3n2)cn1
CCOc1cc2c(-c3cc(OC)c(OC)c(OC)c3)c(-c3ccccc3)c(=O)oc2cc1OC
O=C(CCC(=O)N(C(=O)CNCc1ccccc1)c1ccccc1)Nc1cccnc1
O=C(CN1CCN(C(=O)c2ccc3[nH]cnc3c2)CC1)N1CCc2ncccc2C1
O=C(O)C1OC(Oc2ccc3ccc(S(=O)(=O)O)cc3c2)C(O)C(O)C1O
CCCCn1c(=O)n(C2OC(CO)C(O)C2O)c2[nH]c(N)nc(=O)c21
CCCCCC(=Cc1ccc(C(=CC(=O)O)c2nnn[nH]2)cc1)c1ccccc1
COCCN(C)c1nc(N(CCO)S(C)(=O)=O)cc(-c2nnc(C(C)(N)CCc3ccc(Cl)cc3Cl)s2)c1Cl
O=c1[nH]c2ccc(I)cc2nc1O
Fc1ccc(N2CCN(CCCCc3c[nH]c4ccc(F)cc34)CC2)cc1
COC(=O)C(Cc1ccc(O)cc1)NC(=O)Cn1c([N+](=O)[O-])cnc1C
CCc1ccc(NC(=O)c2ccc(S(=O)(=O)N3CCCC3)cc2)cc1
COCC1CCCN(C(=O)c2nc(C)ccc2NC(=O)c2nc(C3CC3)cnc2Nc2cncnc2)C1
CCOc1ncccc1C(=O)Nc1nc2[nH]c(-c3ccc(Cl)cc3)cc(=O)n2n1
CC1(C)CCN(S(=O)(=O)N2CCCC(c3cccc(C(=O)O)c3)C2)CC1
CN(CCn1ccc2cc(-c3cn[nH]c3)ccc21)C1CCC(NC(=O)C2CC2)CC1
COc1ccc(Cc2nnc(C(Cc3ccccc3)n3sc4ccccc4c3=O)o2)cc1
CCC(C)C(NC(=O)C1CCCN1C(=O)C(O)C(Cc1ccccc1)NC(=O)COc1ccccc1C)C(=O)NC(C(=O)NC(Cc1ccccc1)C(=O)O)C(C)C
CCOc1ccc(N(C)C(=O)CCC(=O)N2CC(C)Oc3ccc(C)cc32)cc1
COc1ccc(NS(=O)(=O)c2ccc3[nH]c4c(c3c2)CCCC4)cc1S(=O)(=O)NCc1cccnc1
COc1cc(C2CC(=O)NC(SCc3ccccc3)=C2C#N)cc(OC)c1OC
COC(=O)c1ccccc1OCCCN(C1CCCC1)C1CCc2cc(C(=N)N)ccc21
CCOC(=O)C=C(C)Nc1cccc(-c2cnc3cc4c(cc3c2)C(O)CN(C(C2CCCC2)C(C)(C)C)C4)c1
CN1C(=O)C2(CCN(CC3CC3)CC2)c2cccnc21
Cc1ccc(CC(=O)Nc2ccc3c4c(cccc24)CC3)cc1S(=O)(=O)Nc1cccc(F)c1
CSc1ccc(Oc2c(C#N)nc3ccccc3c2-c2ccccc2)cc1
O=C(c1cccc(F)c1)N1CCN(C(=O)c2occc2-c2ccccc2)CC1
Cc1c(C(=O)Nc2ccncc2)oc2ccccc12
CCS(=O)(=O)c1nc(S(=O)(=O)CC)c(NC(C)=O)s1
COc1ccc(-c2cc(=O)c3c(C)nc(N(C)Cc4ccccc4)nc3[nH]2)cc1OC
CN1CCN(CCCNc2ccc(OC(=O)c3csc(Cc4cccc(Cl)c4)n3)cc2)CC1
CC(=O)NCCS(=O)(=O)Cc1nc(-c2ccccc2)oc1C
COc1ccc(-c2c(C)cc(OC)c3c2OC(c2ccc(OC)c(OC)c2)CC3=O)cc1OC
COC(=O)C1=C(C)C(=O)OC12CCC1C(C)(C)CCCC12C
O=C(CN1CCN(C2CCCCC2)CC1)Nc1ccccc1Cl
O=c1nc(OCc2ccc(F)cc2F)cc(O)n1-c1ccccc1
Cc1cc(C(=O)N(C)CCCNc2ccnc3cc(Cl)ccc23)no1
O=C(C=Cc1ccc(Cl)cc1)Nc1ccc2nc(N3CCCCC3)sc2c1
CC(=O)Nc1ccc2c(C(F)(F)F)cc(=O)sc2c1
CCC(C)C(NC(=O)C1C(OC(C)=O)CCN1C(=O)C(NC(=O)C(NC(=O)C(Cc1ccccc1)NC(=O)OC(C)(C)C)C(C)C)C(C)CC)C(=O)OCc1ccccc1
NC(COc1cncc(-c2ccncc2)c1)Cc1c[nH]c2ccccc12
COc1cccc(CNCCC(c2ccccc2)c2ccccc2)c1
NCC1CCC(n2ccc3cnc4[nH]ccc4c32)O1
CC(=O)NC(CCCNC(=N)N)C(=O)NC(CCCCN)C(=O)O
O=C(CNc1ccc2nsnc2c1)NN=Cc1ccc(F)cc1
CN(C(=O)CNCc1ccco1)S(=O)(=O)c1ccc(Cl)cc1
CC(C)Oc1nc2ccccc2c(-c2ccccc2)c1Cc1ccccc1
COc1c(OC(C)C)ccc(C=CC2CC(O)CC(=O)O2)c1[N+](=O)[O-]
Cn1c(SCC(=O)N2CCN(c3ccccc3)CC2)nnc1-c1c[nH]c2ccccc12
O=C(O)C1C2CCC(O)CC21
CC1(C)CN(CCCOc2ccccc2)C(=O)N1c1cc(Cl)c2c(c1)COC1(CNCCS1)C2
Cc1cnc2c(C#N)c3c(cc2c1NC(=O)CCN)CCCO3
O=C(CN1CCN(Cc2ccccc2)CC1)NCC(=O)Nc1ccc(Cl)cc1
O=C(Nc1ccc(Cl)cc1)c1csnn1
c1cnc(-n2cccc2CN2CCc3cccc4c3C(CC2)OC4)nc1
N=C(NOC(=O)c1cccc(Cl)c1C(=O)c1cc(Br)cc(Br)c1O)c1ccncc1
CC1CC2(CC(C)C3(CCC4(C)C5=C(C(=O)CC43C)C3(C)CCC(=O)C(C)(C)C3CC5)O2)OC1=O
O=c1c(-c2ccc(O)cc2)c(O)[nH]c2cc(Cl)ccc12
NCC1(CF)CCCC1
O=C1NC(=O)C(=Cc2c(-c3ccccc3)nc3sc(-c4ccccc4Cl)nn23)N1
O=C(NN=CC1C(=O)NC(=O)N(Cc2ccco2)C1=O)c1ccccc1
CC1CNC(=O)c2[nH]c3ccc(C(=O)Nc4ccccc4Br)cc3c21
N=C(NOC(=O)c1ccncc1)c1ccc(Br)cc1
CCCOc1cc2nnc(Nc3ccc(OC(F)(F)F)cc3)nc2cc1OC
CCCCOc1cc(C)c(-c2ccc(C(C)C)cc2)cn1
CN(CCC#N)S(=O)(=O)c1ccc(O)c2ncccc12
CCC1OC(=O)C(C)C(=O)C(C)C(OC2OC(C)CC(N(C)C)C2O)C(C)(OCc2ccccc2)CC(C)C(=O)C(C)C2N(c3ccc4ccccc4c3)C(=O)OC12C
O=S(=O)(c1ccc(Cl)cc1)N1CCN(c2ccc(F)cc2Cl)CC1
O=c1[nH]c2cccc(OCC3CCN(CC(O)C(F)(F)F)CC3)c2[nH]1
COc1ccc(C=CC(=O)c2ccc(OC)cc2)cc1
O=C(CCc1ccc(-c2ccccc2)nc1)N1CCC(n2c(Cc3ccccc3)nc3ccccc3c2=O)CC1
COCCCCC(=O)Oc1ccc(OCCCCC(=O)c2c(O)cccc2OOC)cc1Cl
O=C(Cc1cccs1)NCc1ccco1
CC(C)C(NC(=O)C(N)Cc1ccc(O)cc1)C(=O)NC(=O)C(Cc1cn(F)cn1)NC1(C(=O)NC(CCC(N)=O)C(=O)O)CCCC1
O=C(NC(c1ccc(Cl)cc1)c1cccnc1)NN1CCC(C(c2ccc(Cl)cc2)c2ccc(Cl)cc2)CC1
COc1ccc(C(C)(C)C)cc1NC(=O)COC(=O)c1cc(OCc2csc(-c3ccc(CN(C)C)cc3)n2)ccc1F
CCOC(=O)C1C(=O)C=C(Cc2ccc(OC)c(OC)c2)CC1c1cccc(OC)c1OC
CCOC(=O)c1ccc(C23CC4(C2)C(CN(C)C4c2ccccc2)C3c2ccc(Cl)cc2)cc1
CN(CCNCc1cn[nH]c1)C(=O)CN
CCNC(=O)c1cc(Cl)c(N)cc1OC
COc1ccccc1NC(=O)N1CCCN(c2ncc(C(F)(F)F)cc2Cl)CC1
Brc1ccc2[nH]c(-c3ccncc3)nc2c1
O=c1cc(O)n(C2CCCC2)c(=O)n1Cc1ccc(F)cc1
O=[SH](=O)c1ccc(COP(=O)(O)O)o1
Cc1csc(N2CCC(NC(=O)Nc3cnccn3)CC2)n1
C[N+]1(CCCSc2cccnc2)CCC(Cc2ccccc2)CC1
C#CC(CC1(C(=O)Nc2ccc(Cl)cc2)CCCC1)NC(C)=O
Cc1cc(NC(=O)CCC(=O)N(C(=O)CNC2CCCC2)c2ccccc2)no1
CC(CN1CCCCC1)OC(=O)c1ccc(F)cc1
Cc1cccc(NC(=O)NC2C3CCN(CC3)C2Cc2cccnc2)c1
CCNc1cncc(-c2cccc(CN3CC(C)NC(C)C3)c2)c1
O=C(Nc1nccs1)C1CCN(S(=O)(=O)c2ccc(Br)s2)CC1
Cc1cccc(-n2nc(C)c3c(C(=O)N4CCN(C)CC4)cc(C4CC4)nc32)c1C
CN1C(=N)NC(Cc2cccc(O)c2Cl)(C(=O)NCc2cc(C(F)(F)F)cc(C(F)(F)F)c2)C1=O
O=C(NCCN1CCCCC1)c1ccc2nc(Cc3c[nH]c4ccccc34)oc2c1
O=C(O)c1cccc(S(=O)(=O)N2Cc3ccccc3C2)c1
Cc1ccc(NC(=O)C2CSC3(C)CCC(=O)N23)cc1
Fc1cc(-c2cccc(Nc3nccc(Nc4ccccc4)n3)c2)ccc1CN1CCCCC1
CC1=C(C)c2c(c(=O)c(CCNC(=O)Nc3cc(C)ccc3C)c(C)n2C)C(=O)C1=O
COC(=O)CCC(=O)N(O)CCCP(=O)(O)O
COc1ccc2nc(-c3ccc4cc[nH]c4c3)cn2c1
N#Cc1ccc(C#N)c(CN2CCN(c3ccccn3)CC2)c1
Cc1ccc(C=Cc2nc(C#N)c(-n3ccnc3C)o2)cc1
CC1(C)Cc2ccccc2C1=O
CONC(=Cc1ccc(C(F)(F)F)cc1)C(=O)C(C)C(=O)OC(=O)C=Cc1ccc(C(F)(F)F)cc1
CC(=O)C1C=CC(C)(C(=O)N2CCC(c3ncc(-c4ccccc4F)s3)CC2)N1CO
CN(C)c1ccc(N=Cc2c(O)nc3ccccc3c2-c2ccccc2)cc1
CCn1ccc(CC2CCC3C(CCN3CNC(=O)c3ccco3)O2)n1
Cc1cccc(N2CCN(Cc3c(O)ccc4ccccc34)CC2)c1C
CCN(CC)C(=O)C=Cc1ccc(OC)c(S(=O)(=O)N2CCc3ccccc3C2)c1
CON=C(C(=O)NO)C(C)C
NC(=O)NCC1CC2(CCNCC2)Cn2c3cc(F)ccc3c3cccc1c32
CCc1ccc2[nH]cc(CCN3CCN(C4CCCCC4OS(=O)(=O)c4cccc(C)c4)CC3)c2c1
COc1ccc(C2c3ccc(N(C)C)cc3OC(=N)C2C#N)cc1OC
CCc1c(C(=O)NCCc2ccc(S(N)(=O)=O)cc2)[nH]c2ccc(Cl)cc12
Cc1cccnc1-c1ccc(C(=O)Nc2ccc(Cl)cc2)s1
Cn1cc[n+](CCCCCCCC[n+]2ccn(C)c2)c1
CC1CCCC(C)N1CC(=O)OC(=O)Cc1ccc(Cl)cc1
Cc1cnn(CN2CCOC(Cc3ccccc3)C2)c1
CCCCCCCCC(=O)Oc1c(-c2ccc(OC(=O)CBr)cc2)sc2ccccc12
CCC(CC)N1CCN(C(=O)NCc2ccccn2)CC1
CN(C)Nc1cccc(S(=O)(=O)C(=O)CCCn2nc(C(F)(F)F)c3c2CCC3)c1
COCCNC(=O)CN1C(=O)C(=CC(=O)NO)Sc2ccccc21
CC(C)(C)n1nc2c(c1NC(=O)C1=Cc3ccccc3OC1)CS(=O)(=O)C2
CNC(=NC1CCCCC1NC(C)=O)[N+](=O)[O-]
Cc1ccc(S(=O)(=O)N2CC3C(=O)CC(c4ccccc4)N(S(=O)(=O)c4ccc(C)cc4)C3CC2c2ccccc2)cc1
O=[N+]([O-])c1ccc(NC(=S)C23CN4CN(CN(C4)C2)C3)cc1[N+](=O)[O-]
CCOCc1c(C(=O)OC(=O)c2cc(OC)c(OC)c(OC)c2)c2cc(OC)c(OC)cc2n1C
CN(C)CCNC(=O)c1ccc(-c2ccccc2)cc1
Cn1c(CC(=O)CNc2ccc(Cl)cc2)nnc1SNc1ccccc1
COc1ccc(N2CCN(C3CCC(NC(=O)Nc4ccc(C(F)(F)F)cc4)CC3)CC2)cc1
Cc1c(C(=O)Nc2nc3c(s2)CCC3)c(S(=O)(=O)Nc2ccc(Cl)cc2)c(C)n1C
CCOc1cc(CC(=O)OCC=CC(C)N(C)C(=O)C=Cc2ccccc2)cc(OCC)c1OCC
CCC12C=CC(C)C(C(=O)N3CCCC3)N1C(=O)C(=C1CCCC1)C2=O
Cc1ccnc2nc3ccccc3c(N(C#N)CC(=O)Nc3ccccc3Br)c12
O=C(O)C(O)=CC(=O)c1cc(Cc2cccc(F)c2)cn(Cc2ccc(F)cc2F)c1=O
Cc1cc(-c2n[nH]c3ccc(C(=O)NC4CCCOC4C(N)=O)cc23)c(OCC(C)(C)C)nn1
CCN1C(=O)C2C(c3ccc(OCc4ccccc4)cc3)N3CCCCC3(C(=O)OC)C2C1=O
COc1c2cc(=O)oc1C=C(C)N2Cc1ccccc1
CN(C)CCOc1cccc2c1CC2c1nc(CC(C)(C)C)no1
COc1ccc2[nH]c3c(C)c4c5c(c(C(C)C)c(C)c4nc3c2c1)OCCC5
O=S(=O)(c1ccccc1)N1CCC(Cc2ccccc2)CC1
CN1CC(=O)N(C)C2(CCN(Cc3ccc(C#N)cc3)CC2)C1=O
O=C(NCCOCCN1CCCCC1)c1cccc(-c2ccncc2)n1
Cc1cnc(C(=O)NCCn2cccn2)cn1
Cc1ccc(S(=O)(=O)ON=C2CCCC2)cc1
[C-]#[N+]c1ccc(NC(C)C)cc1NCc1cnc2nc(N)nc(N)c2n1
COc1ccc(C2Sc3c(Cl)cc(Cl)cc3N(C3CC3c3cn(C)cn3)C2C2=NCCN2)cc1OC
CC(=O)OC1C(n2cc(C(C)=O)cn2)CCC(C)(O)C1OC(C)=O
COc1cccc(N(C)C(=O)N2CCC(S(=O)(=O)c3c(C)noc3C=Cc3ccccn3)CC2)c1
Cc1cccc2nc(COc3ccc(C=CC(=O)c4ccc5c(c4)CCCCN5CCC#N)cc3)cn12
N#Cc1ccc(C(=O)Nc2ccc(C(=O)N3CCOCC3)cc2)cc1
CC(Nc1nccc(N2C(=O)OCC2C(C)C)n1)c1ccc(F)cc1
O=C(Nc1ccccn1)c1ccc2c(C3CCCCC3)c(-c3ccccn3)n(CCCO)c2c1
CN(Cc1csc(-c2ccccc2)n1)c1ccnc(N2CCC(O)CC2)n1
Cn1ncc(Cl)c1C(=O)N1CCc2sccc2C1
NC(c1cccc(F)c1)c1nc(=O)c2ccccc2[nH]1
O=C1C2=C(CCCC2)C(=O)N1c1ccccc1
O=C(NC1CCCC1)c1cccc(-c2ocnc2-c2ccc(F)cc2)c1
COc1ccc(C(=O)Nc2cc(NC(=O)C=Cc3cc(OC)c(OC)c(OC)c3)ccc2C)cc1
NC(CC(=O)N1CCCC1c1nc2cc(CC(F)(F)F)ccc2[nH]1)Cc1cc(F)c(F)cc1F
COc1ccc2[nH]c(C(=O)N3CC(c4nccnc4N4CCCCC4)C3)cc2c1
COc1cccc2c1CN1CCC2C1c1ccc(F)cc1
O=C(NC(CO)c1ccccc1)C1CC1c1cccc(F)c1
CC(C)(C)c1ccc(CCOc2cc(OCCCN3CCCCC3)cc(C(=O)C(=O)c3ccccc3NNc3ccc(Cl)cn3)c2)cc1
CCCN(CCC)C(=O)c1cccc(-c2cc(Nc3ccc(C(F)(F)F)cn3)[nH]n2)c1
CC(C)C(=O)Nc1nc(Nc2ccc3c(c2)C(C)(C)CCCC3(C)C)cc(-c2ccccc2)n1
COc1cc(C(=O)Nc2cc(-c3ccc(NC(C)=O)cc3)c3c(ccc4ccccc43)n2)cc(OC)c1OC
CN(C)c1ccc(C=Cc2nc3ccc(F)cc3c(=O)n2-c2nc3ccccc3s2)cc1
COc1ccc(C2SCC(=O)N2CCCN(C)C)cc1
CCS(=O)(=O)C=C(O)NNC(=O)c1ccccc1C
Cc1ccc(C(=O)OCC(=O)N2CCOCC2)cc1[N+](=O)[O-]
COc1cc2c(N3CCN(C(=O)Nc4cccc(F)c4)CC3)ncnc2c(OC)c1OC
NNC(=S)NC(=O)c1cccc(Br)c1
C#CC(C(C)=O)N1C(=O)C(CC(C)C)N(C(=O)C(C)N2C(=O)CCC2=O)c2ccccc21
Cc1ccc2nnc(-c3ccc(C(=O)N4CCC5(CC4)OCCO5)cc3)n2n1
COc1ccc2c(c1)C(C1CCN(CCNC(=O)c3cc(F)ccc3F)CC1)CC2
CCN(CC)CCCn1nc2c3c(cccc31)c(=O)n1cccc21
NC1CCC(Nc2nc(Nc3ccc(F)cc3)c3[nH]cnc3n2)CC1
Nc1ncc(C(=O)NC2C3CCN(CC3)C2Cc2cccnc2)c(N)n1
O=S(=O)(CCCNCC1CC=C(c2c[nH]c3ccccc23)CC1)NCCc1ccccc1
COc1ccc(-c2cc(-c3ccccc3)cc(-c3ccccc3OCC(=O)O)n2)cc1
ON=C1CCCCCCCCCCCCCCC(=NO)c2cccc1c2
COc1cccc(CNc2ncnc3ccc(C#CCCN4CCOCC4)cc23)c1OC
CSCCC(NC(=O)CCCCCNC(=O)C(Cc1ccc(O)c([N+](=O)[O-])c1)NC(=O)CC(S)C(=O)NCC(N)=O)C(=O)NC(Cc1ccccc1)C(=O)O
COc1cc2c(cc1OC)N(C(=O)c1ccco1)C(SC)N(Cc1ccccc1)C2=O
CC(C)(C)c1ccc(-c2nc(-c3ccc(OCCC(=O)O)cc3)[nH]c2-c2ccc(NC(F)(F)C(F)F)cc2)cc1
NC(=O)CCC(NC(=O)C(N)Cc1ccc(O)cc1)C(=O)NCc1ccc(CNC(=O)C(CC(=O)O)NC(=O)C2CCC3(C=CC(=O)C=C3)CC2)cc1
CC(NC(=O)C(Cc1cnc[nH]1)NC(=O)C(Cc1ccccc1)CC(O)C(Cc1ccccc1)NC(=O)OC(C)(C)C)C(=O)N(C)C(Cc1ccc(O)cc1)C(=O)O
CC(NCC(O)C(Cc1ccccc1)NC(=O)c1cccc(N(C)S(C)(=O)=O)c1)C(=O)NCc1ccc(C(F)(F)F)cc1
CN1C(C)(C)CC(NC(c2ccc(C(F)(F)F)cn2)c2ccc(C(=O)O)cc2N)CC1(C)C
CCOC(=O)c1ccc(N2C(=O)C3C(C2=O)C2(OC(C)=O)C=CC3(C)OC2=O)cc1
CN(C)CC(NC(=O)Cc1ccc(F)cc1)c1ccccc1
O=C(N1CCN(c2ncc(C(F)(F)F)cc2Cl)CC1)N1CC(=O)N(c2ccccc2Cl)C(=O)C1
O=c1cc(O)n(-c2ccccc2)c(NN2CCC(CCc3ccccc3)CC2)n1
CSc1cccc(NC(=O)C2CCN(S(=O)(=O)c3ccc4c(c3)CCCN4C(C)=O)CC2)c1
CC(C)(C)C1CC(=O)N(C(=O)Nc2cccc(S(N)(=O)=O)c2)C1
NC(=O)C(=O)C(Cc1ccccc1)NC(=O)N1CCCC1C(Cc1ccccc1)C(=O)NC(Cc1ccccc1)C(=O)NC(=O)OCc1ccccc1
Cc1cccc(NC(=O)C2C3C=CC(C3)C2C(=O)O)c1
O=C(C=Cc1ccccc1)Nn1cnnc1
COC(=O)c1ccc(S(=O)(=O)NCC(=O)OCN2C(=O)CSC2c2ccccc2Br)cc1
CCC(=O)Nc1ccc(C=CC(=O)NC(=O)COCCOc2c(OC)cccc2OC)cc1
CCCc1cc(C#Cc2ccc(OOCCN3CCN(C)CC3)cc2)ccc1C
CC(=O)CSc1nc2cc3c(cc2cc1C#N)OCO3
Cc1ccc(C=C2CCCCCCC2=O)cc1
CN(C)C(=O)c1ccc(-c2csc(Cc3ccc(C4CC4C(=O)O)cc3)n2)cc1
CCc1cccc(NCC(=O)OC(=O)c2ccccc2OC)c1
Cn1cc(O)nc1-c1cccnc1Nc1ccc(F)cc1
CCCCSc1ncc(C#N)c(Nc2ccccc2OC)n1
COc1ccccc1C=C1CCCC2(C1=O)C(c1ccccc1OC)C1CSCN1C21C(=O)Nc2ccccc21
O=C1c2ccccc2C(=O)c2c1c1ccccc1n2CCCCCCCN1CC(=O)N(CCO)CC1O
Clc1ccc(-c2n[nH]cc2C2CCN(Cc3ccsc3)CC2)cc1
CCNc1ccccc1OCc1c(N)nc(N)nc1N
COc1ccc(C(=O)c2oc3ccccc3c2NCCO)cc1
Cn1nc(C(F)(F)F)c(C#N)c1SCC(=O)Nc1ccc2c(c1)OCCO2
CCCCNC(=O)CN(c1ccc2c(c1)OCCO2)S(C)(=O)=O
CN(C)Cc1ccc(S(=O)(=O)Nc2ncnc3ccc(-c4ccc5c(c4)OCO5)cc23)cc1
CCCn1c(CC)nc2c1c(=O)n(Cc1ccc(-c3ccccc3-c3nn[nH]n3)cc1)c(=O)n2C
NC(=O)c1ccsc1N1CCN(C(=S)SCCCc2ccccc2)CC1
Cn1c(SCC(=O)N2c3ccccc3Sc3ccccc32)nc2ccccc21
COC1CC2(CCN(C)CC2)c2ccc(C)cc21
CCc1nc(C(=O)OC)c(Br)n1-c1ccc([N+](=O)[O-])cc1
O=C1OC(=CC(O)CO)C(=O)C1O
Cc1nn(C)c(C)c1NC(=O)C12CCC(C)C(C)C1C1=CCC3C4(C)CC(O)C(O)C(C)(CO)C4CCC3(C)C1(C)CC2
COc1cc(CN2CCCC3(C)c4c(c(C)nn4C)CC23)c(OC)c(OC)c1OC
CCc1nc2n(c1C(=O)NCc1cccc(Cl)c1F)CCOc1ccccc1-2
COc1ccc(C=Nn2c(C)nnc2-c2ccccc2)c2ccccc12
Cc1cc(CNS(=O)(=O)c2ccc(CC(=O)N3CCCC3)s2)no1
CC(Nc1ncnc2c1ncn2C1OC(CO)C(O)C1O)c1ccc(-n2ccnc2Cl)cc1
Cc1ccc(-n2nnc3c(=O)nc(C)[nH]c32)cc1
COc1ccc(C(C#N)N2CCC3(CC2)OCCO3)cc1
CC(C)CN(c1cc([N+](=O)[O-])ccc1F)S(=O)(=O)c1ccccc1
Fc1ccc(-c2cn(C3CCN(Cc4ccccc4)CC3)c(-c3ccncc3)n2)cc1
CCn1c(COCCCC(C)(C)C(=O)O)nc2c(C)cccc21
CC(C)C(NS(=O)(=O)c1ccc2c(c1)oc(=O)n2C)C(=O)N1CCCC1c1nc2ccccc2[nH]1
CC(C)(C)N(NC(=O)c1ccccc1)C(=O)c1ccc(-c2cccc(Cl)c2)o1
Cc1ccccc1C(=O)Nc1ccc(C(=O)N2Cc3cccn3Cc3ccccc32)cc1
COc1ccc(-c2cc(C(F)(F)F)nn2C2CCCCC2)cc1
CC(N)(CCNC(=O)c1cc([N+](=O)[O-])cc([N+](=O)[O-])c1)C(=O)O
COC(=O)C(CCCN(C)C1CCC1)N(Cc1ccccc1)C(=O)Cn1nnc2ccccc21
CCC(=O)S(=O)(=O)c1ccc2c(c1)CCN2NCCOC
CCC1Nc2nccc(-c3ccc(OCC(=O)N4CCCCC4)cc3)c2N(Cc2ccc(F)cc2)C1=O
COc1ccc(-c2cc(C(=O)Nc3cc4cc(CN(C)C)cc(C)c4oc3=O)no2)cc1
Cc1ccc(S(=O)(=O)N(CC(C)C)C(Cc2ccccc2)C(O)CNCC(=O)SCc2ccccc2)cc1
CCCCCC(O)C=CC=CC=CCCCCC(=O)O
CCN(CC)Nc1ccc(C)c(S(=O)(=O)C(=O)c2cc(OC)cc(OC)c2)c1
CCOOc1c(C(=O)C(=O)C(C)C)c2c(c3ccccc13)C(=O)C(Cl)=C(C(C)C)C2=O
CCCc1nc2cc(S(=O)(=O)N3CCC(N4CCCCC4)CC3)ccc2n1CC
O=c1cc(CN2CCCCC2)oc2ccc([N+](=O)[O-])c(O)c12
N#Cc1cccc(NC(=O)c2cccc(-c3cc(Cl)cc(C(=O)NCCN4CCOCC4)n3)c2)c1
CCOCCOC(=O)Nc1ccc(Oc2ncnc3cc(OCCN4CCC(C)CC4)c(OC)cc23)cc1Cl
CC(C)c1cc(-c2nc3cc(F)ccc3o2)ccc1OCCCOc1ccc2c(c1)CNC2CC(=O)O
CC1(C(=O)O)CCC2(C)CCC3(C)C(=CC(=O)C4C5(C)CCC(OC(=O)CCCC(=O)O)C(C)(C)C5CCC43C)C2C1
Nc1nc(Cl)nc(NC2CCCCCC2)n1
N#Cc1sccc1NC(=O)C1CCC(=O)N1S(=O)(=O)c1ccc(F)cc1
COc1cc2c(cc1OC)CN(CC(O)c1ccc3c(c1)OCO3)CC2
Cc1sc(NC(=O)c2[nH]nc3ccccc23)nc1C(=O)O
CC(C)CC(NC(=O)OCc1ccccc1)C(=O)NC(=O)C(NC(C=CC(=O)NC(CO)C(N)=O)CCC(N)=O)C(C)C
Cc1ccc(S(=O)(=O)N2CCC(NC(=O)C(CC(C)C)NC(N)=O)CC2)cc1
CCOC(=O)C1CCC(=NNc2ccccc2C(F)(F)F)CC1
COc1cccc2c1C1(CC(=O)N(c3ccc(F)cc3)C1=O)OC2=O
CCOC(=O)C1OC1C(=O)NC(CO)Cc1c[nH]c(CCCCO)n1
CCCc1c(OCCCCCOc2c(C)cc(C(=O)CCC(=O)O)cc2CC)ccc(C(C)=O)c1O
CCOC(=O)c1ccc(NC(=O)CN2C(=O)NC3(CCCc4ccccc43)C2=O)cc1
CCCN(CCC)CC(O)Cn1c2ccc(Br)cc2c2cc(Br)ccc21
CCOC(=O)C=CCNC(=O)c1cc(Cc2ccc(F)c(F)c2)ccc1OCCn1ccnc1
OCC1(Cc2ccccc2)CCN(Oc2ccc(CCc3ccccc3)cn2)CC1
O=C(NCc1ccccc1OC(F)F)c1ccc(C(O)(C#CC2CCCCC2)C(F)(F)F)cc1
CCONc1ccc(C(=O)C(=O)N2CCN(C(=O)C3CCCCC3)C(Oc3ccc(S(=O)(=O)C(=O)CCCN4CCOCC4)cc3)C2)cc1
CONc1ccc(C(=O)C(=O)C(=O)NC(CNCc2ccccc2)c2ccco2)cc1
COc1cc(C(=O)Nc2c3c(nn2CCO)C2CC(C3)C2C(C)C)cc(OC)c1OC
O=C1NC(=O)C(=Cc2ccc(-c3ccccc3)nc2)C(=O)N1
CCOC(=O)c1sc(=NC(=O)c2ccc(Cl)cc2)sc1C(=O)OCC
Cc1ccccc1OCC#CCN1CCN(C)CC1
Cc1ccccc1-c1ccc2ncc(-c3c[nH]c4c(ccc5ccccc54)c3=O)n2n1
CCc1ccc2c(c1)N(C(=O)N1CCN(CCO)CC1)CCO2
CCCC(C)NC(=O)CCc1c(C)nn2c(C(F)(F)F)cc(-c3ccc(OC)c(OC)c3)nc12
CC(C)c1ccc(NC(=O)CN2C(=O)COc3ccc(S(=O)(=O)N(C(C)C)C(C)C)cc32)cc1
O=C(CCCn1c(SCC(=O)Nc2noc3ccccc23)nc2cc3c(cc2c1=O)OCO3)NCC1CCCO1
O=C(CSc1nc2ccccc2c2nc(=O)c(-c3ccccc3)nn12)NCc1ccc2c(c1)OCO2
CCOC(=O)c1nn(-c2ccccc2)c(CSc2nc(=O)c3ccccc3[nH]2)c1C(=O)OCC
O=C(Nc1cccc(-c2ccc(OC3CCOCC3)c(C(=O)O)c2)c1)c1ccccc1
CC(Oc1cccc(C(F)(F)F)c1)C(N)=O
Cc1ccnc(SCc2cn3ccsc3n2)n1
Cc1[nH]c(=O)c(N(CC2CCCO2)C(=O)c2ccc(N3CCC3)c(Nc3cncnc3)c2)cc1C1CC1
O=C1C(Cl)=C(c2ccc([N+](=O)[O-])cc2)C(=O)N1CCCCc1ccccc1
CCC(=O)C(c1nc2ccc(-c3ccc(CO)cc3)cc2s1)S(=O)(=O)CC
COc1cc(CCCCN(C)CCCSCCc2ccccc2OC)ccc1O
C=C1C=C(C)C(C)(O)CC(O)CC(=O)C(O)C(O)C(C)CC(C)OC(=O)C(C)=CCCC=CCC(O)CC(C)C1
COc1ccccc1-c1nc2c(C(=O)Nc3ccc4c(c3)OCC(=O)N4)cccc2[nH]1
COc1cc2c(nn1)C(=C1CCN(C(C)=O)CC1)c1ccc(Cl)cc1CC2
CCOC(=O)C1CCN(C(=O)COc2cc(=O)n(Cc3ccc(F)cc3)c3ccccc23)CC1
C=C1C(=O)OCC2(COC(C)=O)CCC3(C)C(=CCC3C(C)CCCF)C12
COc1ccc(-c2ccc(C(=O)N(C)Cc3ccccc3-c3ccccn3)cc2)cc1
c1ccc(N2CCC3(CCCN(c4ncccn4)C3)C2)nc1
CCCCCCCCNCc1ccc(-c2ccc(CN(C(=O)Nc3ccc(F)cc3)C(=O)c3ccc(F)cc3F)cc2)cc1
CCOC(=O)C(=O)C1=C2Sc3ccccc3N2CC(OCC)C1
Cc1ccc(S(=O)(=O)Nc2c(F)c(F)nc(F)c2C#N)cc1
CCOc1ccc(-c2cc(C#N)c(NC(C)CCCN(CC)CC)nc2-c2ccc(OCC)cc2)cc1
CCNc1cc(C)nc2c1ncn2-c1cccc(C(F)(F)F)c1
COCCn1cc(-c2ccc(-c3nc4cc(F)ccc4[nH]3)cc2)c(-c2ccnc(NCC(O)c3ccc(C)nc3)n2)n1
Cn1nc2c(cc1=O)CN(Cc1nc(-c3ccco3)no1)CC2
N#Cc1ccc(N(CCCF)c2nc(Cl)nc3[nH]ccc23)cc1
Cc1ccc(S(=O)(=O)Nc2cccc(C(C)C(=O)O)c2)cc1F
CSc1ncc(N2CCC(C(=O)NCCSc3ccccc3)CC2)cn1
Cc1cc(C)n(CC(=O)C2CCN(NS(C)(=O)=O)CC2)n1
CN1Cc2cc(Cl)c(O)cc2OC(c2ccc3c(c2)OCO3)C1
COc1ccc(CNC(=O)C(=O)NC(=O)COCc2ccccc2)cc1OC
O=c1[nH]c2ccccc2cc1-c1ccc(-c2ccccc2F)s1
Cc1nc(C)c(C(=O)N2CCN(c3ncnc4c3C(Cl)(C(F)(F)F)CC4)CC2)s1
COc1cc(OC)cc(C(=O)C(=O)c2ccccc2NNC(C)C)c1
O=C(O)Cn1c(=O)oc2cc(S(=O)(=O)NC3=NCCCC3)ccc21
OCCN(CCO)CCOc1ccccc1Cn1cccn1
CC(=O)Oc1cccc(C=NN2C3C=C(Cl)CC2C(C(C)(C)C)N(C)C3)c1OC(C)=O
Clc1ccc(CCN2CCCC(n3nnc4ccccc43)C2)cc1
Cc1ccc(CSc2nc3ccc(NC(=O)NCCc4ccccc4)cc3s2)cc1
O=C(O)c1cc(N(CC=Cc2ccccc2)c2ccccc2)nc(-c2ccc(O)cc2)n1
Cn1cccc1C(=O)C1CC2(CCN(Cn3cccn3)C2)CN1c1ccccn1
Cc1ccc2c(c1)-c1nc(C)nn1CCO2
CCN(C(=O)C=CCNOC1COC(OC)C(O)C1O)C12CCC(=O)C=C1C=C(CCC(=O)C=Cc1ccccc1)C2
Cc1cc2c(C)cc(=O)n(-c3ccc(C(F)(F)F)cc3)c2cc1C
Cn1c(NCC=CCNC(=O)c2ccc(F)cc2)cc(=O)n(C)c1=O
O=C(COC(=O)CCc1c(F)c(F)c(F)c(F)c1F)Nc1cccc(OC(F)F)c1
CS(=O)(=O)c1ccc(-c2nc3ccc(Br)cn3c2-c2ccncc2)cc1
CCCCCCCCCCCCCCCC(=O)OCC(COP(=O)(O)Oc1ccc(CC=C(C)C)cc1Br)OC1OCC(O)C(O)C1O
O=C(CCCc1nnc(Cc2ccc(OC(F)(F)F)cc2)o1)NCc1ccc(F)cc1
O=C(Nc1cc(C(F)(F)F)ccc1N1CCOCC1)c1ccc(C(F)(F)F)o1
CN1CCN(c2cccc(C(=O)Nc3cc(-c4cnn(C)c4)ccn3)n2)CC1
COC(=O)c1c(NC(=O)COc2ccc3ccccc3c2C(=O)OC)sc(C)c1C
Cc1cc(S(=O)(=O)N2CCN(c3nc(-c4cccs4)nc4ccccc34)CC2)c(C)s1
CSc1cccc(NC(=O)c2ccccc2N)c1
N#Cc1c(SCc2ccccc2)[nH]c(N)nc1=N
CCN(C)c1ccc(OCC(=O)Sc2nnc(C)n2-c2ccccc2)cc1
CN(C)c1ccc(C=NNc2c3c(nc4c(C(=O)OC(C)(C)C)cccc24)CCCC3)cc1
O=C1NC(=O)c2c1c1c3ccccc3ncc1c1[nH]c3cc(Cl)ccc3c21
O=c1c2c([nH]c3c1cnn3Cc1ccccc1)-c1cc(O)ccc1CC21CCCN1
CC(C)COC(=O)C(Cc1cccc2ccccc12)C(C)C
Cc1cc(F)ccc1-c1ccc2cc(NC(=O)C3CC3)ncc2c1
CNC(=O)c1cn2cc(-c3c(C)ccc4[nH]nc(C)c34)ccc2n1
CN(C)C(Cc1cccc(C(=O)NC(CS)CNS(=O)(=O)c2cccc3ccccc23)c1)C(=O)O
COC(=O)C1=C(C)NC(C)=C(C(=O)OC)C1c1ccc(C)o1
CCOP(N)(=O)OCC1OC(n2cc(C)c(=O)[nH]c2=O)CC1[N-][N+]#N
CC(=O)Nc1ccc(C(CC(=O)O)c2ccc(Cl)cc2)cc1
CN1CCC23c4c5cc(O)cc4OC2C(=O)CCC3(NCCCC(=O)Oc2ccccc2)C1C5
COC(C)C(=O)NC(=O)C(N)C=CC(C)=Cc1ccccc1
CN(C)C(=O)Cn1ccc(C(=O)Nc2cc(C(F)(F)F)c(F)cc2Cl)n1
O=C(NC(=O)C(Cc1ccc(O)cc1)Nc1ccc(-c2ccccc2)cc1)OCc1ccccc1
c1ccc(C2(c3nc(-c4cccc(NCc5cccs5)c4)cs3)CCCC2)cc1
Cc1nccn1CC1CCCN1C(=O)CCc1nc2ccccc2[nH]1
CCC(CC)(Cc1nc2cc(OCc3ccc4ccccc4n3)ccc2n1Cc1cccc(NC=O)n1)C(=O)O
CC(=NNC(=S)NC(=O)c1ccc(-c2ccccc2)cc1)c1cccs1
CC1=C(C(=O)N2CCOCC2)CC(CC(=O)NCc2cccc(C(F)(F)F)c2)C(=O)N1Cc1ccccc1
Cc1ccc(Cn2c(C(=O)NCc3ccccc3)cc3ccccc32)cc1
N#Cc1ccc(-c2ncccc2CSc2nnc(NC(=O)Nc3ccccc3)s2)cc1
C=CCc1ccccc1OC(C)=O
O=C(O)CCC(=O)N1CC(=C(c2ccccc2)c2ccccc2)C(=O)C2(C1)C(c1ccccc1)C(c1ccccc1)C1CCCN12
Cc1cc(Br)ccc1C=Cc1nc2ccccc2c(=O)n1-c1ccc(Cl)c(C(=O)O)c1
CCOc1ccc(CCNCC(=O)Sc2nc(=O)n(Cc3ccccn3)c3c2CCCC3)cc1OCC
Cn1cc([N+](=O)[O-])nc1SC(=O)COCc1ccccc1
COc1ccc2cc(C3C4=C(CCCC4=O)N(c4cc(OC)c(OC)c(OC)c4)C(=N)C3C#N)c(Cl)nc2c1
c1ccc(CSc2cc3c(NC4CCCCC4)nc(-c4cnc5ccccc5c4)nc3s2)cc1
Cc1nnc(-c2ccc(Cn3cnc4c(NC5CCNC5)nc(Oc5ccccc5C)nc43)cc2)o1
CCC(O)(CC)c1ccc(OCCCOc2ccc(-c3nc4cc(CC(=O)O)ccc4o3)cc2)cc1
CCC(C)NC(=O)Nc1ccc(-c2csc3c(-c4c(C)noc4C)cnc(N)c23)cc1
O=C(Nc1ccc(F)cc1F)c1ccc(S(=O)(=O)NCc2cccs2)cc1
COCCN(CCC(=O)Nc1nccs1)CCc1ccc(OC)c(OC)c1
CCOC(=O)c1ccc(-c2nc(C)c(C(=O)O)s2)nc1
CCONc1ccc(C(=O)Cc2n[nH]cc2-c2ccccc2)cc1
O=C1NC(=O)C(=Cc2ccc(N3CCOCC3)cc2)S1
Cn1nnnc1SC(=O)CNc1n[nH]c(-c2ccc3ccccc3c2)n1
c1ccc2c(c1)CNc1ccc(OCCN3CCCCC3)cc1-2
Fc1ccc(CCN2CCC(Cc3ccncc3)CC2)cc1
CCCc1noc(-c2ccc(N3CCC4(CC3)OCc3ccccc34)nc2)n1
CCCC#Cc1cc2c(cc1C(=O)O)OC(c1ccc(OC)c(OC)c1)C(C(=O)O)O2
Cc1ccc(C)c(OCc2nn3c(=O)cc(C)nc3s2)c1
O=C(Nc1ccc(C(F)(F)F)nn1)c1cncc2onc(C3CC3)c12
O=C(O)CCCc1csc(NC(=O)Cc2ccccc2)n1
C(CC1=NCCN1Cc1ccccc1)=NOCc1ccccc1
FC(F)(F)c1ccccc1CCNc1ncnc2sc(-c3ccccc3)cc12
COc1ccc(-c2cc3ccn(-c4ccccc4Cl)c(=O)c3s2)cc1
Cn1cc(CN2CCC3C2CC(=O)N3Cc2ccc(F)cc2)cn1
COC(=O)c1nc2cc(C)ccc2n1C(=O)CN1C(=O)NC2(CCCCC2)C1=O
COc1ccc2c(c1)COc1ccc(Nc3ccnc4ccc5[nH]ccc5c34)cc1-2
CC(=O)OOc1ccc2c(C(C(C)=O)c3ccc(O)c(O)c3)c(-c3cc(O)c4c(c3)OC(C)(C)C=C4)cc(C)c2c1
O=[N+]([O-])c1cn2c(n1)OCC(COc1ccc(C=C(c3ccccc3)c3ccccc3)cc1)C2
O=C(c1c(F)cccc1F)C1(c2ccc(Cl)c(Cl)c2)CCN(CCO)C1
Fc1ccccc1-c1nc2c([nH]1)-c1nc3ccccc3nc1N(OCCCCN1CCOCC1)C2
CCCN1CCC2CC3c4ccccc4CCC3CC21
COc1cc(F)cc(F)c1CN1CC(NC(=O)c2ccc3[nH]nc(-c4ccc5nn(C)cc5c4)c3c2)CCC1C(=O)N1CCN(C)CC1
O=S(=O)(c1ccccc1)N1CCC(c2nc3ccccc3[nH]2)CC1
CN1CCN(S(=O)(=O)c2cc(NC(=O)COc3ccccc3Cl)ccc2N2CCOCC2)CC1
Cn1ccnc1CN(Cc1cccnc1)C1CCc2ccccc21
Cc1cnn(CC2CCCCN2Cc2csc(-c3ccccc3)n2)n1
CN(C)S(=O)(=O)N1CCN(c2ccc(O)c(-c3nc4ccccc4o3)c2)CC1
CCCCC(c1ccccc1)C(C)C(=O)Nc1ccccc1
CCN(CC)S(=O)(=O)c1ccc(S(=O)(=O)NCC2(c3ccccc3)CC2)cc1
C=C(CO)CCc1ccc(OC)cc1
NC(=O)NN=Cc1c(O)n(-c2ccccc2)c(=S)[nH]c1=O
CCOC(=O)Nc1c2c(nc3cccc([N+](=O)[O-])c13)CCCC2
CN1CC(O)C2(CCN(S(=O)(=O)c3ccc(N)nc3)CC2)C1c1ccccc1
O=C1C(Cl)C(c2ccc3ccccc3c2)N1c1ccc(Cl)cc1
Cc1nn(CC(C)C)c(C)c1NC(=O)COC(=O)c1[nH]nc2ccccc12
COc1ccc(C=CC2=CC(=O)CC(c3ccc(Cl)cc3)C2)cc1
CC(=O)OC1CC(C)C23CC(C(C)(C)OC(C)=O)C(C)(CC(OC(=O)CC=C(C)C)C2(C)C1O)C3O
Cc1cc(Nc2ccc(C(C)C)cc2)n2ncnc2n1
CC1(C)C(=O)CC(c2cccs2)NC1c1cccs1
O=C(Nc1cc2occc2cc1N1CCOCC1)c1ccccc1
CC(C)NC(c1cccc(Cl)c1)C(O)COC(=O)NC1CCCCC1
Cc1c[nH]c2ncnc(N3CCN(C(=O)c4ccccc4-c4ccccn4)C(C)C3)c12
O=[N+]([O-])SCc1ccccc1
COC1CC2C(OC(=O)c3ccc(F)cc3)C(OC(=O)c3ccc(F)cc3)CC2(C)C2C(OC(C)=O)CC3(C)C(=CCC3C3COC(C=C(C)C)C3)C12
COc1ccc(NOc2ccccc2C(=O)C(=O)CNc2ccc(Cl)cc2)cc1
N=C(NCCCc1ccccc1)NC(=O)c1ccc(-c2ccncc2)cc1
CC(Nc1cc(-n2cccn2)ncn1)c1nc(C2CC2)no1
CN(C)CC(c1ccccc1)N1CCN(c2ccc(C(F)(F)F)cc2NCCc2ccc(S(N)(=O)=O)cc2)CC1
COc1ccc(CN(C)C(C)c2cc(=O)oc3c(C)c(C)ccc23)c(OC)c1
CCC=CCC=CCC=CCC=CCC=CCCC(=O)NC(C)CC(=O)O
CCNC(=O)C(=O)NC(CN1CCC2(CC1)OCCO2)c1cccnc1
CN(C)CC(C)(C)CN1C(=O)c2cccc3cc(-c4cc5ccccc5s4)cc(c23)C1=O
CCCCCN(Cc1ccc(-c2ccccc2-c2nn[nH]n2)cc1)c1ncnc2c1n(C)c(=O)n2C
O=C1CCC(O)c2c1[nH]c1ccc3cc4[nH]ccc4cc3c21
CCc1nc(CC(=O)NCCc2ccccc2F)cs1
CC1=C(C(=O)NCCCN2CCC(c3ccccc3)CC2)C(c2ccc(Cl)c(Cl)c2)n2ncnc2N1
CCOC(=O)c1c(N)c2cccnc2n(C)c1=O
CCc1noc(C(C)NC(=O)NC)n1
Cc1cc(=O)oc2c(C)c3oc(=O)cc(CC(=O)Nc4cccc(Cl)c4)c3cc12
CN1CCC2(CO)CN(C)CC2C1
COc1ccc(-n2cc(C)c3cc(CN4CCC(C)CC4)ccc32)cc1
Cc1cc(C)cc(CN(C)C(=O)c2c(C(=O)O)c(C)n(C)c2C)c1
Cc1cccc(Cl)c1NC(=O)Nc1c(C)n(C)n(-c2ccccc2)c1=O
CCCCCCCCCS(=O)(=O)NC(=O)NCC1=C(C(=O)O)N2C(=O)C(Oc3ccc(C(=O)SCC[n+]4ccccc4)cc3)C2SC1
CC1(C)OC2C(COP(=O)(O)OP(=O)(O)OP(=O)(O)O)OC(n3ccc(=O)[nH]c3=O)C2O1
Cc1csc(NCCCCC(=O)N2C(=O)c3ccccc3C2=O)n1
Cc1csc(CN(C)Cc2cccc(-n3cccn3)n2)n1
CN(C)C(=O)N1CCN(c2nc3nc(-c4ccccc4Cl)c(-c4ccc(Cl)cc4)cc3nc2C(N)=O)CC1
COc1ccccc1N1CCN(Cc2nnc(-c3ccccc3)o2)CC1
N=C(Cc1ccc2ccccc2c1)NCc1ccccc1Cl
O=S(=O)(CC=Cc1ccc(F)cc1)c1ccccc1
CC(=O)NC(=O)C(Cc1c[nH]c(C)n1)NC(=O)C(Cc1ccccc1)NC(=O)C(CCc1ccccc1)NC(Cc1c[nH]c2ccccc12)C(N)=O
Cn1ccnc1CC1CCN(Oc2ccc(Cl)cc2)CC1
CC1Cc2ccccc2N1CC(=O)Sc1nc2cc(F)ccc2o1
c1ccc(CNc2nc(-c3cccnc3)nc3ccccc23)cc1
CN(C)N1CCN(c2ccc(Nc3ncc4cc(C(=O)CC5CCCC5)n(C5CCCC5)c4n3)nc2)CC1
Cc1noc(C)c1-c1csc(NC(=O)Cc2cccs2)n1
O=S(=O)(O)OCC1OC(n2cnc3c(Cl)nc(Cl)nc32)C(O)C1O
CC(O)(CS(=O)(=O)c1ccc(Br)cc1)c1nc(-c2ccc(Cl)cc2)no1
O=C(COC(=O)C1CC(=O)N(Cc2ccccc2)C1)NC1CCCCC1
Cc1ccc(C(=O)N2CCc3cc(=O)n4c(c3C2)CCCC4)cc1
COc1cc2cc(C(=O)NCCCC3CCN(Cc4ccccc4)CC3)[nH]c2c(OC)c1OC
CC(Sc1nc2cc(Cl)ccc2o1)C(=O)NC1CCCCC1C
Fc1ccc(NCN2CCC(C3CCCCC3)CC2)cc1-c1nc2ncccc2o1
COC(=O)C12CCC(C)(C)CC1C1=CCC3C4(C)Cc5c(n[nH]c5C)C(C)(C)C4CCC3(C)C1(C)CC2
NC(=O)c1cccc(OCCCCN2CCc3ccc(F)cc3C2)c1
Cc1cc(NC(=O)c2cc(-c3ccc(F)cc3)on2)n[nH]1
CCOc1sccc1C(=O)Nc1ccc(S(=O)(=O)N2CCN(C)CC2)cc1
CN(Cc1cccnc1)N1CCC(C(=O)Cc2ccsc2)CC1
Cc1ccc(Cn2c(C)c(C(=O)Nc3ccc(Br)cc3C)sc2=O)cc1
Cc1ccc(C(=O)N2CCN(C(=O)N3CC(C)OC(C)C3)CC2)cc1
c1nc(Oc2ccc(Oc3ccc(OCC4CC4)nn3)cc2)c2cc[nH]c2n1
O=C(O)c1ccccc1NC(=O)C1CCN(c2ccc(-c3ncc(-c4ccccc4)cn3)nn2)CC1
CC(C(=O)OC(=O)CN(C)C)c1ccc2c(c1)SCC1CCCCC1C2=O
CCOC(=O)C1C2COc3ccc(Br)cc3C2N2C(=O)CN(Cc3ccccc3)C(=O)C12C
NC(=O)C1CCN(C(=O)c2cnn3ccc(N4CCCC4c4cc(F)ccc4F)nc23)CC1
Nc1ccc(Br)cc1-c1nc(=O)c2c(-c3ccccc3)csc2[nH]1
COC(=O)C1=C(C)NC(C)=C(C(=O)OC)C1c1ccc(-c2ccc(-[n+]3ccc(C)cc3)o2)o1
CSc1cccc(-c2c(C(=O)Nc3ccc(C#N)cc3)cnn2-c2ccc(Cl)cc2Cl)c1
O=C(CN1CCNC(=O)C1S(=O)(=O)c1ccccc1)NCCc1ccccc1
O=S(=O)(c1ccc(Br)cc1)N1CCC(c2nc3ccccc3s2)CC1
Clc1ccc(-c2cnnc(N3CCN(c4ccc(Cl)cc4)CC3)n2)cc1
C=C(C)C1CCC2(C(=O)NC(=O)CCCCCCCOCC(=O)O)CCC3(C)C(CCC4C5(C)CCC(=NO)C(C)(C)C5CCC43C)C12
CCNC(=N)NCCCC1NC(=O)C(CCCNC(=N)N)NC(=O)C(CC2CCCCC2)NC(=O)C(CC(C)C)NC(=O)C2CCCCC2NC1=O
O=C(O)c1nc2cccc(C(F)(F)F)c2nc1-c1cccs1
Cc1ccc2c(c1)NC(=O)C2=C1Nc2ccccc2C1=O
COc1ccc(N2CCN(CCSSCCSSCCN3CCN(c4ccc(OC)cc4)CC3)CC2)cc1
Cc1cccc2c(=O)cc(CN3CCN(C4CCCN(C)C4)CC3)[nH]c12
NC(c1ccccc1)c1cc(Br)ccc1OCCCCCl
CC1CCCN1c1cc(-c2ccc(S(=O)(=O)CC(C(=O)O)N3C(=O)c4ccccc4C3=O)cc2)ccn1
COC(=O)CCC(C)=CCOc1ccc2ccc(=O)oc2c1
O=C(Nc1ccc(F)c(Cl)c1)c1cc(C(F)(F)F)[nH]n1
COc1ccc2c(C(O)CC3CCCCN3)cc(-c3ccc(Cl)c(Cl)c3)nc2c1
COc1ccccc1NCC(O)Cn1c2ccccc2c2cc([N+](=O)[O-])ccc21
CNc1c(Nc2ccc(CCN3CCCCC3)cc2)c(=O)c1=O
NC(=O)c1cc2cc(Br)c(Br)n2cn1
CCN(CC)C(=O)c1ccccc1Sc1nccn1C
NCCC(=O)NC1OC(n2cnc3c(N)ncnc32)C(COP(=O)(O)OP(=O)(O)OP(=O)(O)OC2C(O)C(O)C(O)C(O)C2O)C1O
CC(NC(=O)c1cc(C(=O)NC(Cc2ccccc2)C(O)CNC2CC2)cc(N(C)S(C)(=O)=O)c1)c1ccc(F)cc1
CCC(C(=O)NCCc1ccccc1)n1cc(C)c(S(=O)(=O)C(C)C)c1
CC(=O)OC(=O)c1ccc2c(=O)n(CCN(CCO)CCO)c3ccccc3c2c1
COc1cccc2c1c(NC(=O)Nc1cccc(-c3c(C)noc3C)c1)nn2C
CCOC(=O)C1=C(C)NC(C)=C(C(=O)OCC)C1c1ccc(OCC(=O)NNC(=O)c2ccccc2)cc1
Cc1ccc2ncn(CC(=O)N3CCN(c4cc(Cl)ccc4C)CC3)c(=O)c2c1
CN1CCC2(CSSS2)NC1=O
CNC(=O)OCc1c(COC(=O)NCCOC(C)=O)c2n(c1-c1ccc(Cl)c(Cl)c1)CCC2
Cc1ccccc1Nc1nc(N(C)C)nc(N2CCC(N)CC2)n1
CC(NC(=O)N1CCN(C(=O)Oc2c(F)cccc2F)CC1C(=O)c1ccc2cc[nH]c2c1)c1cccc2ccccc12
CC(C)(C)CC(O)CCN1CCN(c2ccc(C(=O)NS(C)(=O)=O)cc2)CC1
O=C(Nc1ccc(F)cc1F)c1ccc(-n2cncn2)c([N+](=O)[O-])c1
O=C(COc1cccnc1[N+](=O)[O-])Nc1ccc(OC(F)(F)F)cc1
O=C1c2ccccc2C(=O)N1CCSc1ccccn1
O=C(O)c1c(Cc2ccc(Cl)c(Cl)c2)c(Cc2ccc3ccccc3c2)nn1CC1CCCCC1
O=C(CN1CCCCC1)Nc1ccccc1Cl
CCC(C)NC(=O)CN(CC(=O)N1CCCC1)c1cc(OCc2cccc(Cl)c2)cc([N+](=O)[O-])c1
Cc1cc(CN(C)C(=O)CCC(=O)Nc2cc(Cl)ccc2Cl)no1
C[N+](C)(C)CCSC(=O)c1ccccc1
CCOc1cc(OCCCOBr)nc(OCC)n1
O=C(c1ncn2c1CCNCC2)N1CCC2(CC1)CC(Oc1cccnc1)CO2
NC(Cc1cc(C(F)(F)F)cc(C(F)(F)F)c1)C(=O)N1CCC2CC1c1ccccc12
COc1ccc(N2C(=O)N(Cc3ccccc3F)c3ccccc3S2(=O)=O)cc1
CCc1c(F)cccc1C(=NOCCCCC(=O)O)c1cccnc1
COC(=O)C1C2CCC(CC1c1ccc(C=CC(=O)O)cc1)N2
CC(=O)NCc1nc2cc(-c3ccccc3Cl)sc2c(=O)[nH]1
O=[N+]([O-])c1cccc(N(Cc2cccc(F)c2)c2ccccn2)n1
O=C(C1CCCC1)C1c2ccccc2C(=O)N1NCc1ccc(OC(F)(F)F)cc1
Cc1ccc2c(c1)S(=O)(=O)N(C)c1cccnc1N2Cc1ccccn1
CCCCCCCCCCCCCCCCNC(=O)OCC1C(C(=O)C(=O)NC(CCCCN)C(N)=O)=CC(OCC)OC1Cc1ccccc1
CCC(=O)c1ccccc1OCC(O)CNC(C)C
O=C(C=Cc1ccccc1-n1cccn1)NC1CC1
CC1=NC2(C)C(Cl)C(Cl)(Cl)SC2(Cl)S1
CC(=O)C1CCC2C3CCC4=CC(=O)C=CC4(C)C3C(O)CC12C
CCC1N=C(C(N)=O)C=C2N=CN(Cc3ccc(OCc4ccccc4)cc3)C21
COc1cc(OC)cc(C(Nc2ccccc2)c2ccc3cccnc3c2O)c1
c1ccc2c(c1)c1c(n2CCCCCCc2nnc(N3CCOCC3)s2)CCN(N2CCCCC2)C1
CN1C(=O)CN(CC2CCCCC2)C(=O)c2ccccc21
CC(=NNC(=S)NCCc1ccccc1)c1ccc(O)cc1O
CONc1cc(C)ccc1-n1ccnc1CC(=O)c1ccc(-n2cnnn2)cc1
Brc1cccc(OCCOc2cccc(Br)n2)c1
COC(=O)c1cccc2c(Nc3ccc(NC(=N)N)cc3)c3cccc(C)c3nc12
C=C(C)CCCC(C)C(O)CC(C)=CCC(C)(C)OCCCC(=O)C12OC(=O)C(=CCC)C1CCCC2C(C)=CC
CCc1cc(-c2n[nH]c3cc(NC(=O)NCC(O)C(F)(F)F)ncc23)ccn1
CCn1cc2c(n1)CN(C(=O)NC1CCCCC1O)CC2
Fc1cccc(CNc2ncnc3ccc(-c4ccc5ccc6ccccc6c5c4)cc23)c1
CC(C)C(NC(=O)C(N)CC(=O)O)C(=O)NC(C(=O)N1CCCC1C(=O)O)C(C)C
Clc1ccc(-c2nnc(Cn3c(-c4cncnc4)nc4ccccc43)o2)c(Cl)c1
CCCc1cccc(-c2cc(NC(=O)C3CNC(=O)C3)nn2-c2nc(C)cc(C)n2)c1
CC1C2CC(C(=O)C(N)NC(=O)C(CCCN=C(N)N)NC3(c4ccccc4)CC3)C1NC2=O
COc1ccc(C(=O)N(Cc2cccc(F)c2)C2CCS(=O)(=O)C2)cc1OC
CCCCC(Sc1nc(Cl)c(C#N)c(-c2ccc(-c3ccccc3)cc2)n1)C(=O)O
COc1ccc(C2SCCN2C(=O)c2ccccc2)cc1OC
N#CCCC1=Nc2ccccc2N=C(c2ccc(Cl)cc2)C1
O=C(O)C(=O)N(CCCc1cccnc1)c1c(N2CCN(c3ccccc3-c3ccccc3)CC2)c(=O)c1=O
NC(=O)C(CCNC(=O)CCCCn1cccc1)Cc1ccc(ONOc2ccc(C(O)CCCCNCCS(=O)(=O)OC3CCC(O)CC3)cc2CO)cc1
CCOC(NC(C)=O)(C(=O)Nc1nc(C)c(C(C)=O)s1)C(F)(F)F
CC(=O)c1c(Nc2ccccc2)sc(C(=O)c2ccccc2)c1C
O=C1Nc2ccccc2C(c2ccccc2)=NC1Cc1cccs1
COc1ccc(C(=O)Nc2ncccc2Oc2cc(Cl)ccc2Cl)cc1
COc1ccc2c(c1)cc(C(=O)Nc1cc(C)on1)n2Cc1cccc(C(F)(F)F)c1
CCNC(=O)NCCc1ccc(Cl)cc1Cl
Cc1occc1C(=O)Cn1c(=O)n(CC2CCCO2)c(=O)c2ccccc21
CCOC(=O)C1=C(C)N=C2SCCC(=O)N2C1c1ccc(-c2ccccc2Cl)o1
NCc1cccc(NC(=O)C=Cc2ccc(-c3ccc(N)nc3)s2)c1
O=C(NCc1ccnc2ccccc12)c1ccc(Cl)cc1Cl
N#Cc1c(N)c(C#N)c(-c2cccs2)c2c1CCCCC2
COc1ccc(C(=O)Nc2ccnn2C2CCN(C(=O)CCCc3ccccc3)CC2)c(OC)c1
CC1CCN(Cn2ccc(=O)n(CC(=O)C34CC5CC(CC(C5)C3)C4)c2=O)CC1
O=C(Nc1ccc2nccnc2c1)c1ccc(-c2ccccc2)o1
CC=CC=CCC(C)(C=C1CC(O)C2C1(C)CCC1C(C)(C)CCCC12C)OC
C=CCn1cnnc1SCC(=O)Nc1cc(C)cc(C)c1
O=C(COc1cccnc1[N+](=O)[O-])N1CCN(Cc2ccccn2)CC1
COc1ccc(OC)c(NCCC(=O)NS(=O)(=O)c2ccc3c(c2)n(C)c(=O)c(=O)n3C)c1
O=C1C(Cl)=C(Cl)C(=O)N1CCSc1nnc(-c2cccnc2)o1
CC(=CC(=O)Nc1ccc(C)cc1)c1ccc(-c2c(C)[n+]([O-])c3ccccc3[n+]2[O-])cc1
Cc1cccc2c(C(=O)N3CCN(c4ccccc4)CC3)cc(-c3ccccn3)nc12
O=C(O)C(F)=Cc1ccccc1Cl
NC1(C(=O)O)CC1
CCOC(=O)NC=Cc1cn(C)c2ccc(OCc3ccc(Cl)cc3)cc12
CC1=C(CCCCCN2CCCCC2)C(=O)c2ccccc2C1=O
CC1CN(S(=O)(=O)N2CCCC(C(=O)Nc3cccc(S(=O)(=O)NC4=NCCCCC4)c3)C2)CC(C)O1
Cc1ccc(S(=O)(=O)CC(Nc2c(N3CCCC3Cc3ccccc3)c(=O)c2=O)C(=O)O)cc1
Cc1cc(C)nc(SCC(=O)N2c3ccccc3CC2C)n1
N=C(N)NC(=O)c1ccc2c(c1)C(=O)C(c1ccccc1)(C1CCCCC1)N2
Cc1c(C#N)c2n(c1C)CCCC(=O)N2
COc1cc(CCCO)c(C(=O)CCc2ccc3c(c2)OCO3)cc1OC
CC(C)n1c(=O)n(C)c2cnc(Nc3ccc(C(=O)N4CCC(N5CCCC5)CC4)cc3)nc21
COc1ccc2oc(=O)cc(CN3CCN(C(=O)c4ccco4)CC3)c2c1
CC(=O)OC1CC(n2cnc3c(=O)nc[nH]c32)OC1CO
COc1cc2ncn(CCc3noc(CN4CCc5sccc5C4)n3)c(=O)c2cc1OC
Cc1cn2c(Cc3c(F)cccc3Cl)c(-c3ccc(OC(F)(F)F)cc3)nc2s1
O=C(CCc1ccccc1F)NO
c1cncc(-c2nc3ccccc3c3c2=NN=3)c1
CCCCCCCC(O)C(=O)NC(CCC(=O)OCOc1ccc(Cl)cc1C(=O)c1ccccc1)C(=O)OC
O=C(OCc1ccc(OC(F)(F)F)cc1)c1ccc(OCCCN2CCCC2)cc1
CN(C)CCc1ccn2ncnc(Nc3ccc4[nH]c(C(=O)NCc5ccccc5)cc4c3)c12
c1ccc(CSc2ncnc3c2cnn3-c2ccccc2)cc1
Cc1cccc(COc2ccc(C(=O)NN)cc2)n1
N#Cc1ccc(C(=O)N2CCC(Oc3ccc(F)cc3)CC2)nc1
CN1C(=O)N(c2cccc(C(F)(F)F)c2)C2=C(C(=O)CC2)C1c1ccc(C#N)cc1
CN(C)CCCNc1nc(-c2ccc(N3CCCC3=O)cc2)nc2ccccc12
Cc1ccc(N(C(=O)c2ccc(N3CCCC3)c(S(=O)(=O)Nc3ccc(C)c(C)c3)c2)C(C)C)cc1
Cn1cncc1C(ONc1nc(CS(=O)(=O)c2cc(F)cc(F)c2)ccc1C#N)c1ccc(C#N)cc1
Cn1nc(-c2ccccc2CO)nc1NC(=O)c1ccccc1Cl
Cc1coc2c1CC1C3CCCN4CCCC(CN23)C14O
O=[N+]([O-])c1ccc(NS(=O)(=O)c2ccc(N3CCCC3)cc2)c(C(F)(F)F)c1
O=C(c1cc(COc2ccc(F)cc2F)on1)N1CCC(N2CCC(O)CC2)CC1
C=CCN(C(=O)OCc1ccc([N+](=O)[O-])cc1)C1CCN(CCC2(c3cccc(F)c3)CCN(C(=O)c3c(C)ncnc3C)CC2)CC1
CCN(CC)CCNC(=O)c1c(C)[nH]c(C=C2C(=O)Nc3ccc(F)cc32)c1C
Cc1ccc2[nH]c(CC(=O)NN3C4CCC3CC(CCc3ccccc3)C4)nc2c1
Cc1ccccc1NC(=O)NS(=O)(=O)c1ccc(C(=O)Nc2ncc(Br)s2)cc1
CCCCn1c2ccc(NC(=O)c3ccccc3)cc2c2cc([N+](=O)[O-])ccc21
CC(=O)OC1OC(CO)C(OC2OC(COC3OC(CO)C(O)C(O)C3O)C(O)C(O)C2O)C(O)C1OC1(CO)C(O)C(O)C2OCOC21
CC(=O)NOc1ccc(C(C)C2CCN(c3ncnc(N4CCCC4C)c3F)C2)cc1
CC1(C)CCC(CNCc2ccc(C(=O)NN3CCN(c4ccc(C=O)c(Oc5cccc(F)c5)c4)CC3)nc2)=C(c2ccc(Cl)cc2)C1
CC1=CCC(O)C=CC(C)C(O)C(C)C=C(C)C(=O)c2c(O)c(C)cc3c2C(=O)C(O)=C(NC(=O)C=CC=CC=CC(C)C(O)CC1=O)C3=O
Cc1ccc(OCCN(C)C(=O)C(C)OC(=O)C=Cc2ccc(Cl)cc2Cl)cc1
CCc1nc2c(OCc3ccc(COc4ccccc4)cc3)cccn2c1N(C)C(=O)c1ccc(C)cc1
COc1ccc(CNC(=O)CC2CCN(Cc3ccccc3)CC2)c(OC)c1
CCONc1ccc(C(=O)CC(=O)Sc2nc3cc(C)ccc3[nH]2)cc1
CN(C)C(=O)c1ccc(S(=O)(=O)OCCCc2nc(-c3ccc(F)cc3)no2)cc1
COc1cc(NCCCCCCOc2c3ccccc3nc3cc(Cl)ccc23)c2ncccc2c1
COc1ccc(NCC(=O)Cc2cc(=O)c(ONC(=O)Nc3ccc(Cl)cc3)co2)cc1
CCN(Cc1ccc(S(C)(=O)=O)cc1)C1CNCC1OCc1ccc(F)cc1
CCCCOC(=O)N1CCN(C(=O)C(CCC(=O)O)NC(=O)c2cc(NC)nc(-c3ccccc3)n2)CC1
CC(=O)Nc1ccc(C(=O)N2CCc3c(OCCC4CCCCN4C)cccc32)cc1
O=C1Cc2ncc(NN3CCC(c4ccccc4)CC3)c3cccc(c23)CC(C(=O)CCN2CCCCC2)C(O)C1O
CN(C)Oc1ccccc1-c1ccc(-c2nc3ccc(F)cc3c(Nc3ccccc3)c2C#N)cc1
N#CC(C(=O)NCCc1ccccc1)c1nc2ccccc2nc1N1CCC(C(=O)NCc2ccco2)CC1
O=C(COC(=O)C1CCC(=O)N1S(=O)(=O)c1ccccc1)Nc1ccccc1OC(F)F
Oc1c(Cl)cc(Cl)cc1C=Nc1nc[nH]n1
N#[N+][N-]c1cccc(C23CCC(CC2)N(CCc2ccccc2)C3)c1
CC(=Nn1cnnc1)c1ccc(F)cc1
CC(=O)NC(Cc1c[nH]c2ccc(OCCC3CCNCC3)cc12)C(=O)NC1CCN(C(=O)c2ccc([N+](=O)[O-])cc2)C1
Cc1c(Cc2nc3c(s2)CSc2ccccc2-3)c2cc(F)ccc2n1C(c1ccccc1)c1ccccc1
Cc1cccc(C)c1NNc1ccc(Cl)c(C(=O)C(=O)Nc2ccc(Cl)cc2)c1
Cc1ccc(N(Cc2ccccc2)C(=O)Nc2cc(C)on2)cc1
COc1ccc(OC)c(N2CCN(C(=O)Nc3nnc(O)[nH]c3=O)CC2)c1
CN1C(=CC(=O)COCC(=O)Sc2ccccn2)C(C)(C)c2ccccc21
Cc1cccc(N2CC3CN(C(=O)c4cccn(C)c4=O)CC3C2)n1
CN(C(=O)c1c(-c2c(Cl)cccc2Cl)noc1CO)C1CCCCC1
CCOc1cc(OCCCC(C)(C)C(=O)O)c(C)cc1C(C)=O
Cc1ccc(N2CCN(C(=O)c3ccc(C[S+]([O-])c4ccc5c(c4)OCCO5)o3)CC2)c(C)c1
CCC(=O)c1ccc(OCC(=O)OCC(=O)N2CCCc3ccccc32)cc1
C1=CCOCc2cc(ccc2OCCN2CCCCC2)Nc2cc(ccn2)-c2cccc(c2)COC1
O=C(Nc1ccc(Cl)cc1)OCCCc1c[nH]cn1
CCOC(=O)c1ccccc1Cn1cccc1Cc1ccccc1
Cc1nc(C)n(CN2CCCC2Cc2cccc(C(=O)NO)c2)n1
Cc1cccc(CCC(=O)NCC(c2ccco2)N2CCCCC2)c1
CCOC(=O)c1cc(NC(=O)c2ccccc2F)ccc1N1CCOCC1
CCOC(=O)CCCCCNc1nc2ccccc2c2c1c1ccccc1n2C
N#CCc1cccc(-c2ccc(NCc3c(F)cccc3F)c(F)c2C(=O)NCc2ccncc2)c1F
Cc1c(C)n(Cc2ccccn2)c2ccc(OCc3cc(O)ccc3Br)cc12
CC(=O)Nc1ccc(-c2cn3ccncc3n2)cc1
Cc1occ2ncn(CC(=O)NC(CN(C)C)c3ccccc3)c(=O)c12
O=[N+]([O-])c1cccc(C=C2SC(=S)N(NC(=S)Nc3ccccc3)C2=S)c1
COc1cccc(CNC(=O)C2CCN(c3cnccn3)CC2)c1
COCCN1CCC2c3nc(C(=O)O)sc3CCC21
CCCn1c(=O)c2nc(-c3ccc(OCC(=O)NNC(=O)Cc4ccccc4)cc3)[nH]c2n(CCC)c1=O
CCCCCC12CCC(=O)C=C1c1c(cc(OC)c3c1OCO3)C2
Cc1ccncc1C(=O)N1CCOCC1c1ccccc1
COc1cccc(Cc2nnc(SCc3ccccc3OC)o2)c1
CC(=CCCC(C)(C)O)CC(C)Oc1cc(Cl)ccc1Cl
O=C(NN=Cc1ccccc1)OCc1ccccc1
O=[N+]([O-])c1cc[n+]([O-])c2cc(Cl)c(Cl)cc12
CSc1ccc(-c2nc(-c3ccc4c(c3)OCO4)c(-c3ccncc3)[nH]2)cc1
CC(=O)NC(Cc1ccccc1)C(=O)NCC(=O)NC(CCCNC(N)=N[N+](=O)[O-])C(=O)NC(Cc1c[nH]c2ccccc12)C(N)=O
COc1cc2ncnc(Nc3ccc(F)c(Cl)c3)c2cc1OC
O=C(C=CCCCCCCOc1ccc(Cl)cc1)NO
Cc1nnc2ccc(-c3ccc(Cl)c(NS(=O)(=O)c4ccccc4C#N)c3)nn12
Cc1ccc(S(=O)(=O)C2=Nc3cc(C(C)C)ccc3OC2C(=O)NCCN2CCOCC2)cc1
COc1cc(-c2nnc(SC)n2-c2ccc(F)cc2)cc(OC)c1OC
CCC(Nc1ccc(S(N)(=O)=O)cc1)C(=O)c1cc2cc(Cl)ccc2n1Cc1ccc(Cl)cc1
COc1ccc(C2SCC(=O)N2Cc2cc([N+](=O)[O-])ccc2N2CC(C)CC(C)C2)cc1
CC(CO)C1Oc2ncc(Br)cc2C(=O)N(CN(C)S(=O)(=O)c2ccc(F)cc2)CC1C
Cc1ccc2cccc(OCCNCCCCNCCNc3c4c(nc5cc(Cl)ccc35)CCCC4)c2n1
O=C(C=Cc1ccc2ccccc2c1)c1ccc(N2CCCC2)cc1
Cc1ccc(S(=O)(=O)c2cn(CC(=O)NCc3ccccc3N3CCOCC3)c3ccc(C)cc3c2=O)cc1
COc1ccccc1N1CCN(CCCCCCCOc2ccc3ccc(=O)oc3c2)CC1
CCCCCCCCc1c(O)c(O)cc2occ(-c3ccccc3)c(=O)c12
C=CC(=O)NCCCC(=O)c1cccc(OOCC(=O)c2ccc(C)cc2)c1
Cn1c(SCC(=O)c2ccc(C#N)cc2)nnc1-c1ccc(NC(=O)C2COc3ccccc3O2)cc1
N#Cc1cccc(S(=O)(=O)N2CCN(Cc3ccc([N+](=O)[O-])cc3)CC2)c1
O=C(c1cccc(F)c1F)N1CCN(c2cccc(C(F)(F)F)n2)CC1
COc1cccc(NC(=O)c2ccc3nc(N4CCOCC4)sc3c2)c1
O=C1OC(CC#CCN2CC2)CN1c1ccc(N2CCN(c3ccccc3OCn3ccnn3)CC2)c(F)c1
COc1cccc2oc(-c3ccc(C(F)(F)F)cc3)cc(=O)c12
Cc1nc(C)n(CC2COCCN2C(=O)COc2ccccc2)n1
CNc1nccc(-c2cn(CC(=O)N3CC(C)CC(C)C3)c3ccccc23)n1
Cc1nc(Oc2ccc(Cl)cc2)nc(Sc2ccc(Cl)cc2)c1C(=O)Nc1ccccc1Cl
CN(C)C1CCC(n2cc(C(N)=O)c(Nc3ccnc(F)c3)n2)C(C#N)C1
CCCCOC(=O)C1ON(c2ccccc2)C(c2ccsc2)C12C(=O)Nc1ccc(Cl)cc12
Cc1oc2ccc(O)c(CNCc3ccccc3)c2c1C(=O)N1CCCCC1
NCCSC(c1ccc(Cl)cc1)(c1ccc(Cl)cc1)c1cccnc1
Cc1c(Br)c([N+](=O)[O-])nn1CC(=O)NC1CN2CCC1CC2
O=C(O)CN1C(=O)C(=Cc2ccc(-n3cccc3)cc2)SC1=S
CC(=O)c1cccc(NC(=O)Nc2cn[nH]c2)c1
O=C(O)c1nc([N+](=O)[O-])cn1CCOc1ccccc1
CC(=O)c1ccc(OCC(O)Cn2c(C(C)=O)cc3cc(Br)ccc32)cc1
CNC(=O)N1CCc2c(sc(-c3cccs3)c2C(=O)c2ccccc2)C1
CC(C)CC(=N)NCCC(=O)O
CCc1sc(C2CC3CCC2C3)nc1-c1ccc(Cl)cc1
Cc1cc(C=NNC(=O)c2ccc(-c3ccccc3)cc2)c(C)n1CC1CCCCC1
O=C(Nc1ccccc1)N(Cc1ccccc1)N1CCC(Cc2nnn(-c3ccccc3)c2-c2ccccc2)CC1
CN(CCCN1CCCCC1)c1cc2nc3cc(Cl)ccc3sc-2cc1=O
NC(N)CCCCNC(=O)CNCC1CCCC2CCCCC21
COc1cc(C(=O)Nc2cc(F)ccc2C(=O)O)cc(OC)c1OC
O=C(c1cnc2ccccc2n1)N1CCCC1c1noc(C2CC2)n1
Cc1cccc2oc3c(c12)N(C(=O)C(C)(C)C)CCC3
O=C(Cn1ncn2c(cc3ccccc32)c1=O)NCCCN1CCOCC1
Cc1ccccc1OC1C(=O)CC(Cc2ccccc2)(CC2CCCCC2)OC1=O
COc1ccc(C(=O)CSc2nnc(C(C)c3ccc4cc(OC)ccc4c3)o2)cc1
O=C1Nc2ccc(S(=O)(=O)N3CCCCC3)cc2C(=O)C1=NNc1ccc(O)cc1
CC(C)NC(=O)N(C)CN1CC(C)C(C(C)CO)Oc2cnccc2C1=O
CCCCCCCCN=C1CC(C)(C)CC(=O)N1Cc1ccc(-c2ccccc2-c2nn[nH]n2)cc1
O=C1Nc2ccc(S(=O)(=O)NCCc3ccccc3)cc2CN1Cc1ccc(F)cc1
Cc1c(Cc2c(Cl)cccc2Cl)[nH]c(=O)n1Cc1ccncc1
COC(=O)CCCCCCC1=CC2=CC(=O)C(C)(OC(=O)C3CCC3)C(=O)C2=CO1
CN1CCN(c2nc3ccccc3n3cccc23)CC1
CCCCOc1ccc(-c2c(Cl)c(O)cc3c2C2C(C3)C2(C)C)cc1
Cc1ccccc1C1C(=O)N2C(C)C(C)(Cc3ccccc3)C2N1C(=O)OCc1ccccc1
CN(C)CC(C)(C)c1cn(-c2cc(F)ccc2C(F)(F)F)nn1
CC(C)C(=O)NCCNC(=O)c1cc(NC(=O)c2cc(NC(=O)c3cc(NC(=O)CCN(C)C)cn3C)cn2C)cn1C
CCC12c3[nH]c4ccc(OC)cc4c3CCN1C(=O)C(C(=O)CNCCCn1ccnc1)CC2C(=O)N1CCN(C(=O)C2CC2)CC1
C=CC(C)C1Cc2c3c(c(OC)c(O)c2C1=O)OCO3
CCOc1ccccc1OCCOCC(C)Nc1c(Cl)c(=O)n(C)c(=O)n1C
O=C(NCc1cc(C(F)(F)F)cc(C(F)(F)F)c1)c1cc(C(=O)NCc2cccnc2)c2ccccc2n1
CCCc1nc2ccccc2c(=O)o1
Cc1ccc(-n2nccn2)c(C(=O)N2C3CCC2C(COc2ccccn2)C3)c1
CC(=O)OC1C(C)CC2C(=O)CC3C(C=CC(OC(C)=O)C3(C)OC(C)=O)C2(C)C1O
COc1cc(P(=O)(OCCOCCN2CCCC2)OCCOCCN2CCCC2)cc(OC)c1OC
CCCN(CCC)C1Cc2cccc3c2N(CC3)C1
COc1ccccc1CC(=O)OC1CC2(C)C(CCC3(C)C2CC=C2C4CC(C)(C)CCC4(C(=O)O)CCC23C)C(C)(C)C1OC
CCOCC1c2cnn(Cc3ccco3)c2CCN1C(=O)NCCc1c(C)oc(C)c1C
O=C(c1ccc(COCc2cc(C(F)(F)F)cc(C(F)(F)F)c2)cc1)N1CCCCC1
CN(C)C(=O)C1=C(O)C(NCCN2CCC(O)C2)C2CC3Cc4cnc5ccc(Br)cc5c4C(=O)C3=C(O)C2(O)C1=O
CC1=C(C(=O)Nc2ccc(Cl)c(Cl)c2)CN(C)C2c3ccc(-c4cccs4)c(=O)n3CC12
CCC1CCN(c2ccc3c(c2)S(=O)(=O)NCN3C)CC1
CCOC(=O)N1CCC(Cc2ccccc2)CC1
COc1cccc(CNCc2nc(-c3ccc(C(=O)Sc4ccccc4)cc3)oc2C)c1
CC1CCC2C(C)C(CCN3C(=O)c4ccccc4C3=O)OC3OC4(C)CCC1C32OO4
C=CC(=O)C(=O)c1cccc(Nc2ncnc3c2CCN(Nc2cccc(C(C)=O)c2)C3)c1
Cn1ccc(CN(CCC2CCCCC2)Cc2ccccc2)n1
COC(=O)C(=O)C1=C(O)C(C(=O)OC)C2(O)C(C(=O)OC)C(=O)C(C(=O)OC)=C1C2C(C(=O)OC)=C(O)C(C)C
O=C(CCc1c[nH]c2ccccc12)NCc1ccccc1
CCN1C(=O)c2ccnn2C2(CC(=O)NC2=O)C1=O
Cc1onc(-c2ccc(Cl)cc2Cl)c1C(=O)N=C(NC(=O)CC#N)Nc1cccc(F)c1
CC(C)CCCC(C)C1CCC2C3CCC4CC(O)CCC4(C)C3C=CC12C
O=C(c1cccc(C(F)(F)F)c1)N1c2ccccc2CCc2ccccc21
Cc1ccc2nc(Cc3cnc(N)c(C(=O)NCc4cccc(C(C)C)c4)n3)[nH]c2c1
CCCN(c1cccc(C)c1)N1c2ccc(S(=O)(=O)C(C)=O)cc2CC1C
CCc1nc(C2CCCN(C(=O)c3cc4cc(C)ccc4o3)C2)no1
COC(=O)C(C)Cc1ccccc1OCc1ccc(C(F)(F)P(=O)(O)O)cc1
ON=C(CSc1ccc(-c2ccccc2)nn1)c1ccc(C(F)(F)F)cc1
COc1cc2c(c(OC)c1OC)Nc1ccc(NS(C)(=O)=O)cc1N=C2NCCO
COc1cc(-c2nnc(N3CCN(C(=O)C4CCCCC4)CC3)s2)cc(OC)c1OC
COc1ccc2[nH]c3c(C)c4ccnc(C[N+](=O)[O-])c4cc3c2c1
CC(C)CC(CCCCP(=O)(O)O)C(=O)NC(=O)C(CCC(N)=O)NC(CCC(=O)O)C(=O)O
CN1CCN(c2ccc(C=C3C(=O)NC(=S)N(c4ccccc4)C3=O)cc2)CC1
COc1ccc(NC(=O)CC2C(=O)N(Cc3cccc(Oc4ccccc4)c3)C(=S)N2Cc2ccccn2)cc1
O=C(C1CCCN1S(=O)(=O)c1cccs1)N1CCc2ccccc21
CS(=O)(=O)N(C(=O)CN1CCCC1)c1ccc(Cl)cc1
C=C(C(=O)N1CC(=Cc2ccccc2)C(=O)C(=Cc2ccccc2)C1)C(OCC)c1ccccc1
COS(=O)(=O)c1cc(C(=O)N2CCN(c3ccc(C(F)(F)F)nn3)CC2)cc2c(F)cccc12
Cc1cc(CC(=O)Nc2ccccc2)c2ccccc2n1
CC(C)CC1OC(Oc2ccc3c(c2)C2(C)CCCC(C)(C)C2C3)C(O)C(O)C1O
Cc1cc(Oc2ncccc2Nc2c(Nc3ccccc3)c(=O)c2=O)ccc1Cl
CSCCC(NC(=O)c1ocnc1C)C(=O)Nc1ccc2[nH]cnc2c1
CC(C)CCC1(C(F)(F)F)NC(=O)N(Nc2ccc(C#N)cc2)C1=O
CCCC(=O)Oc1ccc(-c2cc(=O)c3c(O)c(OC(=O)CCC)c(OC(=O)CCC)cc3o2)cc1
COC(=O)Oc1n[nH]c(NC(=O)N(C)C)c1C(=O)c1ccc([N+](=O)[O-])cc1
COC(=O)c1cc(NC(=O)c2c(-c3c(Cl)cccc3Cl)noc2C)cc(C(=O)Nc2ccccc2F)c1
COc1ccc(OC)c(NC(=O)c2ccc(C)c(S(=O)(=O)N3CCOCC3)c2)c1
CC(Oc1ccc(F)cc1)c1nnc2n1CCCCC2
CCC(=O)C(=NONCC1=C(C(=O)O)N2C(=O)C(NC(=O)c3cc(O)c(O)c(Cl)c3)C2SC1)c1csc(N)n1
O=C(C1CC1)N1CC(c2nccnc2-c2ccccc2)C1
OCCC1OC(n2ccc3c(NCO)ncnc32)C(O)C1O
CCCCc1nn(-c2ccc(O)cc2)c(C(=O)Oc2ccc(NCCN3CCCCC3)cc2)c1Cc1ccc(-c2ccccc2-c2nn[nH]n2)cc1
CN(C)c1ccc(-c2ccc(C(Cc3cccs3)N3C(=O)OCC3c3ccccc3)cc2)cc1
O=C(SCCN1CCCCC1)c1ccc([N+](=O)[O-])cc1
C=CCOc1ccc(C=CC(=O)NC(CN2CCCCC2)C(=O)Nc2c(C)cc(C)cc2C)cc1
C=CCNC(=O)C(=O)C(CCCC)NC(=O)C1C2C(CN1C(=O)C(NC(=O)NC(CN1C(=O)C3CCCCC3C1=O)C(C)(C)C)C1CCCCC1)C2(C)C
COc1ccc(C2CCN(C(=O)COc3ccc(S(=O)(=O)N4CCOCC4)cc3C(=O)N3CCCCc4ccccc43)CC2)cc1OC
C=CC(=O)Oc1cc2ncnc(Nc3ccc(Br)cc3F)c2cc1NCCNC(=O)NC(C)(C)C
N#Cc1cc(S(=O)(=O)Nc2nncs2)ccc1Oc1ccc(C(F)(F)F)cc1-c1ccnc(Cl)c1
CCCCCCCCCCCCCCNC(=O)Oc1cccc(C#N)c1
CCOC(=O)C1CCN(C(=O)Nc2cccc(OC)c2)CC1
NCCn1c(SCc2ccccc2Cl)nc2sccc2c1=O
CC(C)CCNC(=O)C(=O)c1c(-c2ccccc2)[nH]c2ccc(Br)cc12
CCCCCC=CC=CC=CC=CC=C1C(=O)C=CC1Cc1ccccc1
COc1cccc(CC(=O)Nc2c(C(=O)c3ccccc3)oc3ccccc23)c1
O=C(Nc1ccccc1C(F)(F)F)c1cccnc1Nc1ccc(OC(F)(F)F)cc1
CCCCc1nc(NCCCn2ccnc2C)c2ccccc2n1
CN(C)CCCCN(Cc1ccccc1CN(C)C)C(=O)N1CCC(C(=O)c2ccccc2OC(F)(F)F)CC1
O=C(C(=O)C1CC1)c1ccc(NC(=O)c2nc(Nc3ccc4ccccc4c3)sc2NN2CCOCC2)cc1
CSCCC(N)C(=O)NNC(n1cc(C)c(=O)[nH]c1=O)P(=O)(O)O
NCCCC(N)C(=O)N1CCCC1c1nnc(-c2cccnc2)n1Cc1ccccc1
Cc1ccc(-n2nc(C(C)(C)C)cc2NC(=O)Nc2ccc(Oc3ccnc4[nH]c(=O)[nH]c34)c3ccccc23)cc1
Cc1cccc(NC(=O)Cn2c(=O)n(-c3ccc(Cl)c(C)c3)c(=O)c3ccccc32)c1
O=C(NN=Cc1cccs1)Nc1n[nH]c(=S)s1
CC(=O)Oc1ccc(NC(=O)c2ccco2)cc1NN1CCC(Cc2ccccc2)CC1
CSc1sc(=S)n(C)c(=O)c1C#N
CC(O)C(=O)Nc1ccc2c(c1)CNCC2
O=C(CC1CCCC1)N1CCC(c2nc(-c3ccccn3)no2)CC1
Cc1nn2cnnc2c(C)c1-c1ccc2c(c1)S(=O)(=O)N2
Cc1ccccc1Nc1ncnc2ccc(-c3ccc(C(=O)O)cc3C)cc12
Cc1ccccc1N1CCN(Cc2ccc(Cl)nc2)CC1
CC(C)=CCc1c(O)cc2oc3c(C)c(O)c(C=O)c(O)c3c(=O)c2c1O
Cc1cccc(NC(=O)C2CC=NN2C(=O)CC(N)Cc2cccc(F)c2F)c1
CCCN1C2=C(CC13C(=O)Nc1ccccc13)C(=O)CC(c1ccccc1)C2
CC(C)(C)CCNC(=O)CCC(=O)N1CCOc2ccc(-c3ccc4nc[nH]c4c3)cc21
CC(C)C1CCC2(C)CC12
O=S(=O)(c1ccc(Br)s1)N1CCCC1c1nnc2n1CCC2
Oc1cccc(C(=C2CC2)c2ccccc2O)c1
FC(F)(F)c1ccc2[nH]c(-c3cccc(-c4ccc(CN5CCC(c6nc(-c7ccccn7)n[nH]6)CC5)cc4)c3)nc2c1
CS(=O)(=O)NC1CCC(c2ccc(C(=O)Cn3cc(-c4ccc(F)cc4)nn3)cc2OCC2CCC(O)CC2)CC1
CCOC(=O)Cc1csc(NC(=O)c2cc(OCCN3CCCCC3)cc(-c3ccc(Cl)cc3)n2)n1
COc1ccc(C(NC2CCCC2)C(=O)N(Cc2ccc3c(c2)OCO3)C(=O)c2snc(C(N)=O)c2N)cc1
COc1ccc(NC(=O)COC(=O)c2ccc(-c3ccccc3)cc2)c(OC)c1
COCCN(C)C1(c2ccc(Cl)cc2)CCCN(C=O)C1
CC12CCC(=O)C=C1CCC1C2CCC2(C)C(c3c[nH]cn3)CCC12
Cc1cccc(C)c1NC(=O)C(Cc1ccccc1)NC(=O)c1ccc(C=Cc2ccc(F)c(F)c2)cc1
CC(=O)OC1C(=O)C2(C)C(OC(C)=O)C(OC(=O)c3ccccc3)C3OCC3(OC(C)=O)C2C(OC(=O)c2ccccc2)C23OC(=O)OC2C(OC(C)=O)C(C)=C1C3(C)C
C=C1C(=O)C23C(O)CC4C(C)(C)C(OC(C)=O)CCC4(C)C2CCC1C3O
Brc1cccc(-n2nnc(-c3nnn[nH]3)n2)c1
N#Cc1c(-c2cccs2)cc(-c2cccs2)nc1N1CCC(N)C1
C=CC(=O)Nc1cccc(Cc2nc(Nc3ccccc3)ncc2-c2nc(C)nc(N)n2)c1
ClCCN(CCCl)c1c2c(nc3ccccc13)-c1ccccc1C2
O=C(NC1CCS(=O)(=O)C1)P(=O)(O)O
CC(C)CN(CC(C)C)C(=O)C(=O)N1CC2(CC1C(=O)NC(Cc1ccccc1)C(=O)C(=O)NCC(C)(C)C)SCCS2
CC1CCC2(C)C3(CO3)C(C)CC(C)C2(O)C(NC(=O)Cc2ccc(-c3ccccc3)cc2)C1
COc1cc(OC)nc(-c2ccc(COC3COc4nc([N+](=O)[O-])cn4C3)cc2)n1
N#Cc1cccc(C2CCC(N(C(=O)CC(=O)O)C3CC3)CC2)c1
O=C(c1nc(S(=O)(=O)Cc2cccc(Cl)c2)ncc1Cl)N1CCOCC1
C=CCOC(=O)C1C(C(=O)CCCl)=C(C)NC2=C(C(=O)CC(c3ccc(N(C)C)cc3)C2)C1c1ccc(N(CCCl)OC)cc1
Cc1n[nH]c(C2CN(CCCN(C)C)CCO2)n1
CCCCc1nc(SC(F)(F)F)c(C(=O)O)n1Cc1ccc(-c2ccccc2S(=O)(=O)NC(=O)NC2CCCCC2)cc1
N#Cc1cccnc1N1CCCCC1
Cn1ccc2cc(-c3c(C#N)c(N)nc4c3CCCCCN4)cnc21
Cc1cnn(Cc2ccc(Cl)cc2Cl)c(=O)c1C(=O)Nc1ccc(F)c(C(F)(F)F)c1
O=C1N(Cc2ccccc2)CCN1c1ccc(Cl)c(Cl)c1
CC=CC1C(CC=O)C(C(C)=O)C(=O)N1C(=O)NC
CCOC(=O)C(C)NP(=O)(NC(C(=O)OCC)C(C)CC)c1ccc(-c2nc(N)sc2C(=O)c2ccc(Cl)cc2)cc1
Cn1nc(C(C)(C)C)c(CSc2cnc(N)cn2)c1Cl
CN1C(=O)OCC1(Cc1ccccc1)Cc1ccc(Cl)cc1
CCn1c(CNC(=O)Cc2ccc(F)cc2)n[nH]c1=S
N#Cc1c(Cl)c(C#N)c(N2CCCCC2)c(C#N)c1-c1ccccc1
CCSc1nc2n(n1)CCc1c(C(=O)O)cccc1-2
CSc1nn(-c2ccc(Cl)cc2Cl)c2[nH]c(C)nc(=O)c12
CCOc1ccc(NC(=O)CN(C)CC(=O)Nc2ccccc2OCC)cc1
CC#CC(O)(C(=O)Oc1ccccc1)c1ccccc1
Cc1nn(C)c2c(=O)n(Cc3c(F)cccc3F)ccc12
COc1ccc(C(=O)C=Cc2cc3cccc(OC)c3oc2=O)cc1
CC(C)=CCCC(C)=CCCC(C)=CCSc1ccc(C(=O)O)cc1
CC(CCC(=O)O)C1CCC2C3C(O)C(O)C4CC(O)CCC4(C)C3CC(O)C12C
CSc1ccc(S(=O)(=O)N(C)Cc2ccc(Cl)s2)cc1
CCNc1ncc2nc(-c3ccccc3)c(=O)n(-c3ccccc3)c2n1
Cc1cc(CN2CCN(CC3CCC(C(=O)N4CCOCC4)CC3)C(C)C2)no1
CNCCOc1ccc(C#Cc2ccccn2)nc1
CC(NC(=O)Nc1ccccc1)c1ccc(C2CN(c3ccc4c(c3)OCO4)C2)cc1
O=C(COC(=O)Cc1ccc(F)cc1)NCCc1ccccc1
CNC(=O)N1CCC23CCCCC2C1Cc1ccc(OCC2CCC2)cc13
CCc1ccccc1Nc1sc(C(=O)c2cccc(OC)c2)c(N)c1S(=O)(=O)c1ccccc1
N=C(N)NC(=O)c1nc(Cl)c(NCC(c2ccccc2)c2ccccc2)nc1N
CN(C(=O)Cc1ccc(Cl)c(Cl)c1)C(CN1CCCC1)c1cccc(F)c1
COC(c1ccccc1)C(OC)n1ccnc1
CCCNOc1cccc(C(=O)Nc2ccc(-c3cc(C(=O)C(=O)NC(=O)C(OCC)C(C)CC)c4ccccc4n3)cc2)c1
COc1ccc(CCNC(=O)CCCn2nc(C)n3c(cc4occc43)c2=O)cc1OC
Cc1cc(C)c2c(c1)COC(C)(C(=O)NCc1cccc(C(F)(F)F)c1)C2
O=C1NC(=O)C(c2cn3c4c(cccc24)OCC3)=C1c1ccccc1
CNC(=O)c1cc(F)ccc1NC(=O)c1cc([N+](=O)[O-])cn1C
NNC(=S)N1CCC(C(O)(c2ccccc2)c2ccccc2)CC1
CCCCOc1cccc(Oc2cccc(C(O)CCC3CCCCC3)c2)c1
C=C(C)C1CCC(C)(CO)C1C1=CCC2C1(C)CCC1C(C)(C)C(OC(C)=O)CCC21C
COCCN(CC(=O)NO)C(=O)NC(C(=O)NC1CC1)C(C)C
COc1ccc(CNC(CC(C)C)C(=O)NC(Cc2ccc(O)cc2)C(=O)N2CCCC2C(=O)N2CCC(C(=O)NC(CCCNC(=N)N)C(N)=O)C2C(=O)NC(C(=O)O)C(C)C)cc1
Cc1ccc(N2C(=O)CCC2C(=O)C(C)NCCc2cccc(Cl)c2)nc1
CCCCCNCCCCCNC(=O)C(Cc1c[nH]cn1)C(CCC(=O)NN(C=O)CC(c1ccccc1)c1ccccc1)C(=O)OC(C)(C)C
COc1cc2nc(N3CCCC(C(=O)N4CCCCCC4)C3)sc2cc1OC
CC(=O)Nc1cc(O)c(C(=O)O)cc1Br
O=C(Oc1cccc(OC(=O)c2ccccc2Cl)c1)c1ccccc1Cl
Cc1c(Cl)cccc1N1CCN(Cc2nc3ccccc3c(=O)n2-c2ccc(Cl)cc2)CC1
CC(=O)c1sc(NC(=O)c2ccccc2F)nc1C
NCCCC(=O)Nc1nccs1
O=NN1CCN(Cc2ccccc2)CC1
O=C(O)C(Cc1ccc(O)cc1)Nc1c(O)c(=O)c1=NCCc1ccccc1
CCCCCCCOCc1cn(C2SC(COC(=O)c3ccccc3)C(O)C2O)nn1
OCC1OC(n2cnc3nc(Cl)nc(Cl)c32)C(O)C1O
Cc1cc(C)n(-c2ccc(C3=NNC(=O)CC3)cc2)n1
CCOc1cc(NC(C)=O)nc(SC2CCCCC2)n1
CCOc1ccccc1OCCCC1CCN(C(O)(c2ccc(F)cc2)c2ccc(F)cc2)CC1
CC1CCc2cc(C(=O)NC(CC(=O)O)c3ccccc3Cl)ccc2C1
CCOC(=O)N1CCN(C(=O)c2cc(S(=O)(=O)NCc3ccc4c(c3)OCO4)ccc2Cl)CC1
CCOCc1cc(=O)n2nc(CCOCC(=O)NS(=O)(=O)c3ccc(F)cc3)sc2n1
C=CC1(C)CC(SC2OCCC2C(=O)O)C2(C)C(C)CCC3(CCC(=O)C32C)C(C)C1O
CCCCNC(=O)OCC1OC(n2ccc(=O)n(CCCC)c2=O)C(O)C1O
CC(=O)Nc1cccc2c1C(=O)c1c(n(CC(=O)NC3CCN(C)CC3)c3ccccc13)C2=O
Nc1cccc(Cn2nc(-c3ccccc3)c3ccccc3c2=O)n1
O=C(CN1C(=O)c2ccccc2C1=O)Nc1ccc2c(c1)OCCO2
CN(C)CC(O)COCC1OC(n2cc(C3CC3)c(=O)[nH]c2=O)CC1O
COCCOC(=O)C=C(C)C=CC(N)=O
COC(=O)c1ccc(NC(C)=O)cc1OCCCCCOc1ccc(C=O)cc1
Cc1nc(N2CCNCC2)cc(N(C)c2cnc(Cl)cn2)n1
O=C1NC(Cc2ccccc2)(c2ccccc2Br)C(=O)N1Cc1c[nH]c2ccccc12
Cc1ccc2nc(Cn3nc(C)c([N+](=O)[O-])c3C)ncc2c1
CC(=O)Oc1ccc(NC2c3ccccc3CC2N(C)C)cc1
Cn1nnnc1-c1cccc(NC(=O)NC(=O)c2c(F)cccc2F)c1
COc1ccc(CNCCCCCCNCCSSCCNCc2ccc(OC)c(OC)c2)cc1OC
CCOC(=O)CSc1oc(-c2ccc(C)cc2)nc1S(=O)(=O)c1ccccc1
CCC1(O)C(=O)OCc2c1cc1n(c2=O)Cc2c-1nc1ccccc1c2C=NNC(N)=O
CC(C)CN(CCCCCCN(CC(C)(C)CNCCCCCCCCCN(C(C)C)C(C)C)C(C)C)C(C)C
CS(=O)(=O)C1CCCN(C(=O)NCCN2CCN(C(=O)c3csc4ccccc34)CC2)C1
CC(C)N1CCN(C(=O)CCNc2ccccc2C(=O)O)CC1
CN1C(=O)CC2C1CCN2C(=O)c1ccsc1
CN(c1cnn(-c2ccccn2)c(=O)c1Cl)S(C)(=O)=O
COC1CCC=NN2CC3=CC(=O)CCC3(C)C12
COc1ccc(C=C2C(=O)NC(=O)N(c3ccccc3Cl)C2=O)cc1
CN1CCN(C(=O)c2ccc(Oc3ccccc3)cc2)CC1
Cc1ccc(-c2cc3nc(NCc4ccco4)c(C#N)c(N)n3n2)cc1
CCCCOC(=O)c1cc(C(C)(C)C)nn1Cc1cc(Cl)ccc1Cl
O=C(CCNS(=O)(=O)c1ccc(Br)cc1)NN=Cc1ccccc1
CON1CCC(c2cccc(-c3nc(CC(C)C)no3)c2)CC1
O=C(CN1CCCCC1)OCCNc1ccc(OC(=O)C2CNC3(C2)C(=O)Nc2ccc(F)cc23)cc1
CC(NC(=O)c1ccccc1Cl)C(=O)OC(=O)CNc1ccc(Cl)cn1
CCCCn1c(Cl)nc2c(N)nc3ccccc3c21
NC(=S)NN=Cc1c(O)nc(=S)[nH]c1O
COc1ccc(CNC(=O)COc2ccc([N+](=O)[O-])cc2)cc1
Cc1ccc(F)cc1N(CC(=O)NCCSc1ccc(F)cc1)S(C)(=O)=O
NS(=O)(=O)c1ccc(-n2nc(C(F)(F)F)cc2-c2ccc3sccc3c2)cc1
Cc1c(OCC2CC2)cccc1C1=C(c2ccccc2)C(=O)NC1=O
CC(=O)NC1(c2ccc(OCCCN3CCN(C)CC3)c(Cl)c2)CC1
O=C1CCc2c1c1cnn(-c3ccccc3)c1n2-c1ccc(Br)cc1
CC(C)(CNC(=O)c1cc2cc(Cl)ccc2[nH]1)c1nnc2n1CCCN2Cc1ccccc1
C=C(C)C1CCC2(COc3ccc(C=C4C(=O)OC(c5ccccc5)C4=O)cc3)CCC3(C)C(CCC4C5(C)CCC(OC(=O)CC)C(C)(C)C5CCC43C)C12
Cc1nccn1-c1cccc(Cn2c(C(=O)O)c(Cc3ccc(OCC(C)C)cc3)c3cc(F)ccc32)c1
O=C(c1ccc(-n2ccccc2=O)cc1)N1CCN(Cc2ccccn2)CC1
CCOC(=O)C1CN(Cc2ccc(OCC)cc2)CC(=O)N1Cc1ccc(C(=O)OC)cc1
CCCCOc1cc(S(=O)(=O)c2ccc3ccccc3c2)cc2ncoc12
COc1cccc(NC(=O)C2=CCCCC2)c1
Cc1ccc(CN2CCc3ccc(O)cc3C2)cc1
COC(=O)Nc1ccc2[nH]c(-c3ccc(OCCCc4cn(Cc5ccccc5)nn4)cc3)nc2c1
CC(=O)N1CCC(n2cc(-c3cnc(N)c4c(-c5ccccc5)csc34)cn2)CC1
CCc1nnc(NC(=O)Cn2c(-c3cccnc3)cc3ccccc32)s1
COc1ccc2c(c1)c(-c1ncco1)c(C)n2CCN1CCSCC1
O=C1NC(=Nc2nccs2)SC1=Cc1ccccc1
O=C(NC(NC(=S)Nc1ccc2nc(NC(=O)C3CCCC3)sc2c1)C(c1ccccc1)c1ccccc1)c1ccccc1
CC1CN(C(C)CO)C(=O)c2cccc(NC(=O)c3cnccn3)c2OC1CN(C)C(=O)Nc1ccccc1
CC(=O)NCC1CN(c2ccc(N3CCN(C(=O)C=Cc4ccc([N+](=O)[O-])o4)CC3)c(F)c2)C(=O)O1
CCCNC(=O)C=C(O)NNC(=O)COc1ccccc1C
O=C(Nc1cccc(NC(=O)C2CCCCC2)c1)c1ccc(C(F)(F)F)cc1
CC(C)Oc1ccc2nc(N3CCCCC3)sc2c1
COc1ccc(CCC(=O)NCCCn2ccnc2)cc1
CN(CCN1CCN(C2CCN(c3ccccc3)CC2)C1=O)Cc1ccccc1
CC(=O)c1cn(CC(=O)N2CCc3c(C)cccc3C2)c2ccccc12
CCc1noc(C(C)N2CCN(c3ccccc3Cl)CC2)n1
N#CC1(NC(=O)c2cc3ccc(Cl)cc3n2S(=O)(=O)c2ccccc2)CCCC1
CCCCC(CC)CC1CN=C(N)N1C(C)(C)C
Clc1ccccc1C=Cc1ncc[nH]1
CC(=O)c1cn(CCN(C)C)cc1-c1ccc2c(c1)OCO2
CC12CCC3C(CCC4CC(O)C5(O)CC(CCCc6ccccn6)C(O)CC5(C)C43)C1C(O)CC2=O
CCOC(=O)C1=C(C)OC(=N)C(C#N)C1c1cccnc1
CCNC(=N)c1ccc(C2=NOC(c3ccccc3)C2)cc1
C=CCC1CN=C(N)N1
CCCC(C)CCCC(C)(CC)CCCC1CCC(C)(CCCCCCCCCCCC[N+](CC)(CC)CCCCCCCCCCCCCCCCC(C)CCCC2(C)CCC(O)CC2)O1
CCc1nnc(CN2CCCC(Nc3cccnn3)C2)o1
[O-][N+](=Cc1c[nH]c2ccccc12)c1ccc2ccccc2n1
CNc1nccc(-c2ncnn2C2CCN(CC3CC3)CC2)n1
CC(=O)c1ccc(N(C(=O)COc2ccc3c(c2)CCC3)c2ccccn2)cc1
COc1cc2c(cc1O)C(=O)C(Cc1cccc([N+](=O)[O-])c1)C2
CCOC(=O)c1c(C)c2sc(C)c(C(N)=O)c(N)c-2c1C
CCC1=NOC(C(=O)CNc2cccc(NC(=O)c3cc(OC)c(OC)c(OC)c3)c2)C1
CC(=O)NOc1ccc(Oc2ncc(C#CC(C)C(COC(F)F)c3ccccc3)s2)c(Cl)c1
CC(CO)C1Oc2ncc(-c3ccc(F)cc3)cc2C(=O)N(CN(C)C(=O)CNc2ccc(F)cc2)CC1C
C=CCN(C(=O)c1onc(C)c1Cl)c1cccc(C(F)(F)F)c1
COC(=O)c1cn(Cc2c(F)cccc2Cl)c2cccc(OC)c2c1=O
CC(=O)c1ccccc1NC(=O)c1nc(CN2CCCCC2)no1
COc1ccc(C(=O)C=Cc2cc(Br)c(OC)c(OC)c2)c(O)c1
CCCCn1c(=O)c(C(=O)NCC2CCCO2)c(O)c2cc(Cl)ccc21
COc1ccc(-n2c(SCC(=O)Nc3cc(C)on3)nc3c(OCc4ccccc4C)ncnc32)cc1
C#CCCC(NC(=O)CC1CC(c2cccc(NC(=O)Nc3ccccc3Cl)c2)=NO1)C(=O)NC(Cc1ccccc1)C(O)CNCC(C)CCCCC
O=C(O)c1ccc(-c2cc(C=Cc3ccoc3)cnc2N2CCOCC2)s1
CN(C)CCNNc1ccc(C(=O)C(=O)C=Cc2ccc(-c3ccc([N+](=O)[O-])cc3)o2)cc1
CCCN(C(=O)OC)C1CCN(Cc2ccc(NC(=O)c3c(C)cccc3Cl)cc2)CC1
CC(=O)Nc1ccc2c(c1)C(C)(C)C(=O)N2C
COc1ccc(S(=O)(=O)N2CC(C(=O)O)C2)c(C)c1C
O=C(O)c1sc(C2(C(F)(F)F)ON(c3ccc(S(=O)(=O)c4ccccc4)cc3)N2c2ccc(S(=O)(=O)c3ccccc3)cc2)c(Cl)c1Cl
Cn1c(=O)n(CCN2CCCCC2)c(=O)c2cc(-c3ccccc3)[nH]c21
CCCCCCCCCCC1(c2ccccc2)OC(=S)N(c2ccc(OC)cc2)C1=O
O=C(O)c1ccc(CN2C(=O)c3ccccc3S2(=O)=O)cc1
COCCn1c(COc2ccc(Cl)cc2Cl)nnc1SCC(=O)NC1CCCC1
CCCC[N+](CC)(CC)CC(=O)c1cc(Cl)ccc1N
CC(=O)Nc1cccc(NCC(=O)Cc2nnc(SNc3ccccc3F)n2-c2ccccc2)c1
CC(=O)CCC12CC3CC(C)(C1)CC(c1ccccc1)(C3)C2
C=C=CC(C=CC=CC(=O)c1ccc(O)cc1)C(CC(=C)C)OC(C)=O
Cc1ccc(NC(=O)COC(=O)Cn2c(C)nc3ccccc32)nc1
OCCC1CC(Cc2ccccc2)C2=NCCN21
COc1ccc(CC(=O)Nc2nnc(C3CC3)s2)cc1
O=C(Nc1cccc(C(F)(F)F)c1)c1cc2ccccn2n1
CN(CCCOc1ccc2oc(=O)c3cc4c(nc3c2c1)CCCC4)CCN(C)C1CCCCC1
Cn1cc(C(=O)N2CCC(c3nncn3C)CC2)c(C(F)(F)F)n1
CCN(CC(=O)NCc1ccc(Cl)cc1)C(=O)c1cccc(S(=O)(=O)N2CCc3ccccc3C2)c1
CON=Cc1cc[n+](Cc2ccc(C(=O)Nc3ccccc3N)cc2)cc1
CN(CCCCCCOc1ccccc1-c1ccccc1)CCC(=O)O
O=C(C(=O)c1ccc(NN2CCc3cc(S(=O)(=O)CCC(F)(F)F)ccc32)cc1Cl)c1cccc(F)c1
Cc1ccc(N(CC(=O)Nc2cc(Cl)ccc2C(=O)NC2CCCC2)S(C)(=O)=O)cc1
COc1cc(C)c(C=C2Oc3cc(O)ccc3C2=O)c(OC)c1
Cc1c(C(=O)N(C)C)oc2c1-c1nn(CC(=O)NCc3ccc(Cl)cc3)cc1CC2
CCOc1cc(C(=O)CC)cc(ONCC(C)Cc2cccs2)c1OCC
COc1ccccc1C(=O)NC(C(=O)OCC(=O)NC1CCCCCC1)C(C)C
O=C(N=c1[nH]c2ccc(C(=O)O)cc2s1)OCc1ccc(C(=O)O)cc1
CCCCNc1cc(C)nc2c(-c3ccc(Cl)cc3Cl)nn(C)c12
O=C(CCc1ccccc1)c1cccc(Cl)n1
COCCCNCCC(=O)NC(=O)Cn1cc2c(=O)n(-c3ccc(OC)cc3)c(=O)n(CC(C)C)c2cc1=O
O=C(Nc1ccc2ccccc2c1)NS(=O)(=O)C(F)(F)F
CC(C)c1cccc(C(C)C)c1-n1nnnc1C(=O)NCC(=O)N1CCN(c2ccccc2)CC1
CCN(CC)c1nc(C)nc2c(-c3ccc(OC)nc3C)c(C)nn12
COc1cc2c(cc1OC)C(OC)C(OC)CO2
CN1CCN(S(=O)(=O)c2cc(C(=O)N(C)Cc3ccc(F)cc3)n(C)c2)CC1
CC(=O)Nc1ncc(SCC(=O)NC2CCCC2)s1
COc1cc(OC)c(C=CC(=O)c2cc3cc(C)ccc3n2CCCC2CCN(Cc3ccccc3)CC2)c(OC)c1
COc1cccc2cc(C3CCN(CCOc4ccc(-n5cc(C)ccc5=O)cc4)CC3)oc12
CCSCC(O)C(Cl)(Cl)Cl
CCC(O)C(C)C(O)C(C)C1CCC2C3CC=C4CC(OC5OC(COC(=O)CC(C)C)C(O)C(O)C5OC5OC(CO)C(O)C(O)C5O)CCC4(C)C3CCC12C
CC(C)=CCCC(C)=CCOC(=O)C=Cc1ccc(O)c(Br)c1
C=C(C)CCCNc1ccnc2ccc(-c3ccc(OC)nc3)cc12
COc1cc2c(Oc3ccc(NCCCC4CCCCN4)cc3F)ccnc2cc1OC(=O)c1nn(-c2ccc(F)cc2F)c(=O)cc1C
CC1CN(Cc2nnc(C3CC3)o2)S(=O)(=O)c2ccccc2COCCC1CN(C)CC1CCOCC1
CS(=O)(=O)c1ccc(-n2cc(C(F)(F)F)nc2-c2ccc(Cl)cc2)cc1
O=C(CSc1nnc(Cc2ccccc2F)o1)NCCc1ccc(F)cc1
CC(C)c1ccc(S(=O)(=O)N2CCN(S(=O)(=O)c3cccc([N+](=O)[O-])c3)CC2)cc1
COc1ccc(S(=O)(=O)n2c3ccccc3c3ccccc32)cc1NC(=O)Cc1ccccn1
CN1CCC2c3nnc(C(C)(C)C)n3CCC21CO
COc1cccc(CC(=O)NC2CCN(CCNC(=O)c3cccc4c3OCC(=O)N4)CC2)c1
Cc1ccc(C(CCC2C(C)CCCC2C)=NS(=O)(=O)c2cn(C)cn2)cc1
CCONc1c(C(=O)CCc2ccccc2)cnc2ccc(C(F)(F)F)cc12
O=S(=O)(c1ccc(Cl)s1)N(c1ccccc1)C1C(C(c2ccccc2)c2ccccc2)C2CCN1CC2
CC(C)(C)OC(=O)NC(=O)C(Cc1ccccc1)C1C2C(CN1C(NCC1CCc3ccccc31)C(=O)C(N)=O)C2(C)C
CC(SCC=CC#N)C(=O)c1cccc(F)c1
CCC(C)C1OC(=O)C1CC(C1CCCCC1)C(O)OC(Cc1ccc(OCc2ccccc2)cc1)C(=O)NC(=O)NC1CC1
CCOC(=O)C1=C(C)OC(=N)C(C#N)C1c1ccc(OC)c(OC)c1
CC(C)OC(=O)N1CCN(C(=O)c2cc3c(s2)-c2ccccc2OCC3)CC1
CC1(C)CC(NC(=O)c2ccc(Cl)cc2)CC(C)(C)N1
CCCCN(CCCC)C(=O)c1ccc2cc(C(=N)N)ccc2c1
O=C(c1cc2cc(F)ccc2[nH]1)N1CC2OCCN(Cc3cccnc3)C2C1
O=C1NC(=S)C(=Cc2ccccn2)S1
CN(C)c1cccc2c(S(=O)(=O)NC(=O)Nc3nc(C(N)C(F)(F)c4ccccc4)cs3)cccc12
Cc1ccc(-c2nc(C(=O)Nc3ccc(Cl)cc3)c(C)n2CCC(=O)Nc2cccc(F)c2)cc1
CCOC(=O)c1sc(S(=O)(=O)CC)nc1-c1ccc(Br)s1
CCC1(c2ccc(-c3noc(-c4ccc(OC)c(N)c4)n3)cc2)CC1
O=C(Cc1csc(-c2ncccn2)n1)Nc1ccc(F)cc1F
CC(C)Oc1ccccc1N1CCN(Cc2cc(C(=O)N(C)C)no2)CC1
CC(C)N1CCCC1CNC(=O)Cn1nc(Cc2cccnc2)c2ccccc2c1=O
CC#CC(O)(CC1CCCCC1)c1ccccc1
Cn1cc(CCNC(=O)c2cccnc2)c2ccc3c(ccc(=O)n3C)c21
O=C(Cn1ccc2cc(Br)ccc21)N1CCN(C(=O)c2ccc(Cl)cc2)CC1
O=C(NC1C2CC3CC1CC(O)(C3)C2)c1cc(-c2ccc3[nH]ccc3c2)on1
COC(=O)C1(Cc2ccccc2)CN(C(=O)Nc2ccc(OC)c(Cl)c2)CC1c1ccccc1
COc1cccc(-c2noc(CC3CCCN3Cn3ccnc3)n2)c1
COc1cc(C=C2C(=O)NC(C)=C2C(=O)O)cc(OC)c1
COCN1CC(C)NCC1C(=O)CN1CC(C)(C)c2cnc(Cc3ccccc3)cc21
Nc1nc(N2CCNCC2)c2ncnc-2[nH]1
CCl
CC1CCC(CO)N2CCC(=O)C12c1ccc(N)cc1
O=C(c1ccc(CN(Cc2nnc(COc3ccccc3)o2)CC(F)(F)F)c(-c2ccc(OC(F)(F)F)cc2)c1)N1CCCC1
CC1(C)CCc2c(C(F)(F)F)nn(-c3ccc(C(=O)N4CCN(C=O)CC4)cc3)c2C1
c1ccc(CN2CCN(Cc3nc4ccncn4n3)CC2)cc1
COCCNc1nc(SCc2ccc(NC(=O)C3CCCN3S(=O)(=O)c3ccccc3)cc2)nc2c1ncn2C1OC(COP(=O)(O)O)C(O)C1O
O=C(Nc1ccccc1C(=O)O)C(=Cc1ccco1)NC(=O)c1ccccc1
COc1ccc(N2C(=O)C(Cc3ccccc3)N(CCc3ccccc3)C2=O)cc1
CNCCCC(=O)N1CCC2(C)c3cc(OCC4CC4)ccc3CC1C2C
Fc1ccc2nc(-c3ccccc3F)oc2c1
Cc1cc(C)c2nc3n(c(=O)c2c1)CCCCC3
Cc1cccn2cc(C(=O)NCCc3ccccc3)nc12
COCC(Nc1c2c(nc3ccccc13)CCCC2)OC
CN(C)C(CCC1(O)CCc2c(O)cccc2C1)c1ccc(F)cc1
N#Cc1ccc(-c2ccc(C(=Cc3ccc(OCc4ccccc4)c([N+](=O)[O-])c3)C(=O)NNS(=O)(=O)c3cc(Cl)ccc3Cl)cc2)cc1
CC(Cc1ccccc1)(Oc1ccccc1)C(=O)O
CC(C)N1CCCC1c1nc(=O)c2cnn(C)c2[nH]1
Cc1ccc(NC(=O)N2CCCC2C(=O)NCc2cccc(C)c2)nc1
Cc1ccc(-n2ccnc2)c(C(=O)N2CCC3CN(c4ccccn4)C3C2)c1
CSc1ccc(C=C2C(=O)Nc3cc(C#N)c(SC)nc32)cc1
COCCNC(=O)c1ccnc(Nc2nccc(-c3cc4cccnc4[nH]3)n2)c1
Cc1ccc(-c2c(NCCOc3ncc(Cl)cn3)ncnc2OS(=O)(=O)c2ccc(C(C)(C)C)cc2)cc1
Cn1nc(-c2ccc(-c3ccccc3)cc2)cc1C(=O)Oc1ccc(ON2CCC(CCO)CC2)cc1NCCO
O=C(CNS(=O)(=O)c1ccccc1C(F)(F)F)NCc1ccc(F)cc1
CC1(C)CCC2(C)CCC3(C(=O)O)C(=CCC4C5(C)CCC(=O)C(C)(C)C5CCC43C)C2C1
CCNc1ccc(OCC(=O)Sc2ncn(-c3cccc4ccccc34)n2)cc1
O=C1NCN(c2ccccc2Cl)C12CCN(C(c1cncnc1)c1ccc(F)cc1F)CC2
COc1cccc(NS(=O)(=O)c2cc(NC(=O)c3ccccc3C)ccc2N2CCOCC2)c1
CCSc1nc2c(Nc3ccccc3)ncnc2n1C1OC(COP(=O)(O)OP(=O)(O)O)C(O)C1O
Cc1ccc(-n2c(SC(=O)CN3CCC4=C(C3)C(=O)CCC4)nnc2-c2ccncc2)c(C)c1
COC(=O)c1ccc2nc3[nH]c(=O)[nH]c3cc2c1
CC1c2cccc(O)c2C(=O)C2=C(O)C3(O)C(=C(O)C21)C(=O)C12C4CCCC(O)C4(O)CC1C(O)(C2O)C3(C)C
Cc1nc(-c2ccccc2)ns1
COC(=O)CSc1nn2cc(CCOc3ccccc3)nc2s1
CC(=O)OC1CCC2(C)C(CCC3(C)C2C(=O)C=C2C4CC(C)(C(=O)NCC(=O)OCc5ccccc5)CCC4(C)CCC23C)C1(C)C
O=C1NCCc2cc(Br)c(OC3CCN(Cc4ccccc4)CC3)cc21
CCC(C)c1ccc(ONC(=O)c2c(C)[nH]c(C=C3C(=O)Nc4ccc(Nc5ccc(OC)c(OC)c5)cc43)c2C)cc1
CC(=O)NC1CCN(c2ccc(NC(=O)c3cc4c(s3)CCC4)nn2)C1
Cc1ccc(S(=O)(=O)NCc2cn3ccsc3n2)cc1
CCOC(C(NCc1cn(CCCC#N)nn1)c1cccc(C(F)(F)F)c1)n1ccnc1
CCOC(=O)Cn1c(=O)c2c(nc3n2CCCN3Cc2ccccc2C)n(C)c1=O
CCOC(=O)C=CC(CC1CCNC1=O)NC(=O)C(CC(C)C)NC(=O)C(CO)NC(=O)c1cc(O)ccc1O
O=S(=O)(NCCn1ccnc1)c1ccc(Cl)cc1
Cc1cc2c(C)nn(C(=O)c3ccc(Br)cc3)c2cc1C
Cc1ccc(C(=O)C(=O)c2cc(NNc3cccnc3)nn2Cc2c(F)cccc2F)cc1
CN(C(=O)Nc1ccccc1)S(=O)(=O)c1ccsc1C(=O)O
CC(C)CC1C(=O)NC(C#N)CCCCNC(=O)OCCCC1C(=O)NO
N#Cc1ccc(Oc2ccc(Nc3ccc(C(F)(F)F)cn3)nc2)cc1
CCn1c2ccccc2c2cc(NC(=O)Cc3ccccc3)ccc21
COc1cc(C=C2C(=O)N(c3ccc(OC(F)(F)F)cc3)N=C2NCCCN(C)C2CC2)ccc1OCCCC(C)C
COCCn1c(-c2cnns2)nc2[nH]c(=O)n(Cc3ccccc3F)c(=O)c21
NC(=O)C1CCN(c2ncccn2)CC1
CCCN(Cc1ccccc1)Cc1c(C(F)(F)F)nc2n(-c3c(C)cc(C)cc3C)c3ccccc3n12
CCCCOC(=O)NS(=O)(=O)c1sc(CC(C)C)cc1-c1ccc(CC(=NO)c2ccccc2)cc1
CCC12CC(Cc3ccccc31)N(C(=O)Cc1ccccc1)CC2C(=O)O
COc1ccc(C(=O)Nc2cc(C(=O)NC(C)c3ccccc3)cc(C(=O)NC(Cc3ccccc3)C(O)CNCc3cccc(C)c3)c2)cc1
COc1cc(N)c(Cl)cc1C(=O)OCCC1CC(=O)N(NCCCS(=O)(=O)Oc2ccc3c(c2)CN(C(C)=O)CC3)C1
CCCC1=C(C)C2CC3C4CC=C5CC(O)CCC5(C)C4CCC3(C)C2(C)CC1
Cc1cc(C)nc(N(C)CCCN(C)CC(O)c2ccccc2)n1
CCC1C(C)CC(C)CC(C)C(=O)C(C)C(O)C(C)(O)C(OOC)OC(=O)C1C
Cc1nc(-c2cccnc2Nc2ccc(S(N)(=O)=O)cc2)n[nH]1
O=C(NC(Cc1c[nH]cn1)C(=O)O)OCc1ccccc1
COc1cc(OC)c2c(=S)cc(-c3ccc(OC(=O)CNCCN(CCN)CCN)cc3)oc2c1
CN1CCC(c2c[nH]c3ccc(NC(=O)c4ccccc4)cc23)CC1
O=C(CCCCCn1c(O)c2ccccc2nc1=O)Oc1cccc(C(=O)O)c1O
CSc1ncc(Cl)c(C(=O)N(C2CCCCC2)C2CCS(=O)(=O)C2)n1
O=C(CCCO)Nc1cccc(-c2cn3ccsc3n2)c1
COc1ccc(C=CC(=O)N(CC(C)C)CC(C)C)cc1OC
CC1Cc2c(nc(N)nc2-c2ccc(Cl)cc2Cl)CN1Cc1nc2ccccc2s1
CCCCCc1cc2cc(C(=O)NC34CC5CC(CC(C5)C3)C4)c(O)c(Cl)c2o1
COc1ccc(CCNC(=O)CCCn2nc(C)c3c(C)n(-c4ccccc4)nc3c2=O)cc1OC
CCn1c(=O)c2c3c(sc2n(CC)c1=O)CCCC3
CCC1(C(=O)C(=O)NC)NC(NC(=O)C(CS)NCCN)C2Cn3c(ccc(-c4ccccc4)c3=O)C1N2Cc1ccc(OC)cc1
CC=CC(=O)C(=Cc1ccc2c(c1)C(C)(C)CCC2(C)C)Cc1ccccc1
CCc1ccc(CNS(=O)(=O)c2ccc(N3CCCC3)c(C(=O)N3CCOCC3)c2)cc1
CCCCCN(CCCCC)CC(O)c1cc(-c2ccc(Cl)cc2)c2cc(Cl)cc(Cl)c2n1
CCOC(=O)N1CCN(C(=O)c2cc3c(=O)n4ccccc4nc3n(CC3CCCO3)c2=N)CC1
O=C(COCC(=O)SCc1cc(=O)n2ccccc2n1)Nc1c(F)cccc1F
CC1CCCC(C)N1CCC(=NOC(C)(C)c1ccccc1)c1ccco1
Cc1ccc(C2=C(c3ccc(-c4ccccc4)cc3)C(=O)NC2)cc1
CN1CC(=O)N2C(c3ccccc3C(=O)O)C3C(=O)N(CC4CC4)C(=O)C3C2(Cc2ccccc2)C1=O
NS(=O)(=O)c1nnc(NOc2ccc(CC(=O)Cc3ccc(F)cc3)cc2)s1
COc1cc(C)cc(OC)c1Oc1c(C=O)c2ccccc2c2ccccc12
CCCC(=O)Nc1cccc(NC(=O)c2cnn(Cc3ccccc3)c2)c1
O=C(NCCc1c[nH]c2ccccc12)C1Cc2ccccc2CN1C(=O)c1ccc(F)cc1
COc1nc(C2C3CCC2CN(S(=O)(=O)c2ccncc2)C3)ncc1F
CNCc1ccccc1C(=NOC)C(=O)Oc1c(F)cccc1Oc1ccccc1
Cc1ccc(C=Cc2ccc3nc(N)nc(N)c3c2)cc1
FC(F)(F)c1ccc(-n2nc(C3CC3)nc2-c2ccc(Cl)cc2)cc1
COCCn1cc(C2=C(c3coc4ccccc34)C(=O)NC2=O)c2ccccc21
CN1CCC(OC(=O)c2ccc(F)cc2)C1
Cc1cccc(Nc2nc(-c3c(C(F)(F)F)nn(-c4ccccc4Cl)c3-c3ccc(Cl)cc3)cs2)c1
CCOC(=O)NCCC(C(=O)NO)C1CC2CCC(C1)N2Nc1cccc2c1OC(c1ccc(Cl)nc1)C(F)(F)C2
O=C(Nc1cccc2ccccc12)OCCOc1nsnc1N1CCOCC1
COc1ccc(C2C(NC(C)=O)C(=O)N2SC2CCOC2=O)cc1OC
CSc1nc2c(N)ncnc2[nH]1
Cc1c(C(=O)c2ccccc2)cn2ncnc(Nc3cc(C(=O)N4CCN(CC5CCOCC5)CC4)c(F)cc3F)c12
CN(C)C(=O)c1ccc(Cc2ccc(=O)n(Cc3ccc(Oc4ccc(Cl)cc4)cc3)c2)cc1
N=c1scc(-c2ccccc2)n1-c1ccc2c(c1)nc1n2CCC1
COc1cc(NCC(O)C(Cc2ccccc2)NCc2ccc(O)cc2)c2c(c1OC)C(=O)N(C(C)=O)C2
CCCN(CCC)c1nc(C)nc2c1nnn2-c1cc(OC)c(OC)c(OC)c1
CCc1cc(=O)oc2cc(C)cc(ONc3cccc(CC(=O)c4ccc(C)cc4)c3)c12
C=C1CCC2C(C)(CC=C3C(=O)OCC3O)C(O)CCC2(C)C1C(=O)OC
O=C(O)c1cccc(C(=O)CC(c2ccccc2)n2c3ccccc3c3nnc(SC4CCCCC4)nc32)c1
CC(C)COC(=O)C1C2C=CC(C2)N1C(=O)C1CCCN1C(=O)NC(C=O)Cc1ccccc1
COc1ccc(-c2nnc(SCC(=O)Nc3ccc4c(c3)OCCO4)nc2-c2ccc(OC)cc2)cc1
Cc1ccc(C(=O)NC(=Cc2ccccc2)c2ccccc2)cc1C
CCc1nc(Nc2cccc(C)c2C)c2c(ccc3ccccc32)n1
CC(C)NCC(O)CO
O=C(c1ccc(Nc2nc(C3CC3)cn3c(-c4cn[nH]c4)cnc23)cc1Cl)N1CCNCC1
CCC(=O)c1cn(-c2cccc(ON3CCc4cc(OC)c(OC)cc4C3)c2)c(-c2ccccc2)n1
O=C(CCc1ccc(CC(CCCc2ccccc2)C(=O)O)cc1)Nc1ccccc1C(F)(F)F
O=C1OC(=O)C(C=Cc2cc(C(F)(F)F)nn2-c2ccccc2)=C1Cl
Nc1ccc(S(=O)(=O)CCSc2ccc([N+](=O)[O-])cc2)cc1
CCC(=O)N(C)CN1CC(C)C(C(C)CO)Oc2ncc(SC)cc2C1=O
O=c1[nH]c(=O)n(C2OC(COP(=O)(O)OP(=O)(O)OP(=O)(O)OP(=O)(O)O)C(O)C2O)cc1F
O=C(C(=O)c1cnc[nH]1)C(NN1CCOCC1)=C(Br)c1ccccc1
CCCCC(=O)N1CCN(c2ncnc3c2cnn3-c2ccccc2)CC1
CCOC(=O)NC(=O)CN1C(=O)C(N(C)Cc2ccccc2)C(=O)N(c2ccccc2)c2ccccc21
Clc1ccc(-c2ccc(-c3ccc(Cl)c(Cl)c3)n2CCN2CCOC2)cn1
CN(CCN(C)c1nc(-c2ccccc2)nc2ccccc12)c1nc2ccc(Cl)cc2s1
COc1cc(-c2ncoc2-c2ccc3c(c2)cc(C)n3C)cc(OC)c1OC
CCS(=O)(=O)NC(=O)c1cn(CC2CCC2)c(C2CC2)n1
COc1ccc(C)cc1NNc1ccc(C(=O)C(=O)N2CCC(S(=O)(=O)c3cccs3)CC2)cc1
COc1ccc(C(=O)NC2(C(=O)NCC(Sc3nc4ccc(Cl)cc4s3)C(=O)O)CCCCC2)c(OC)c1
O=C(CN1C2=C(SCC2)C(=O)N2CCCC21)N1CCN(c2ccccc2)CC1
CCCCc1nc(SCC(N)=O)c2c(=O)n(C)c(=O)n(C)c2n1
CN(C)C(=O)n1cc(-c2cccc(C3(O)CCC4C5CCc6cc(O)ccc6C5CCC43C)c2)nn1
CCCCCCn1cnc2cc(C=Cc3ccc(OC)c(Br)c3)ccc21
CCOC(=O)CCCSc1nc2nc(OCC)ccn2n1
CC(=O)N1CCc2c(c(-c3ccc(Cl)c(C#Cc4ccc(CN5CCCCC5)cc4)c3)nn2CCCN2CCOCC2)C1
N#Cc1cnc2c(c1)cc(C1CCN(CC3CCCCC3)CC1)n2-c1ccccn1
CCOC(=O)N1CC(=O)N2C3c4cc(Cl)ccc4OCC3C(Cc3ccc(F)cc3)C2(C)C1=O
O=C(Nc1ccc(Cl)c(C(F)(F)F)c1)c1ccc(Cl)c(-n2nccn2)c1
Cc1ccc(N2CCN(C(=O)c3c(C)[nH]c(C)c3S(=O)(=O)N3CCC(C)CC3)CC2)cc1
COc1cc(C(=O)NC2CCCCC(C)CCC2)ccc1OCCN1CCCCC1
CON1CCC2(CC1)CC(S(=O)(=O)C1CC1)CO2
CC(=O)SC1=NCCN1C(=O)c1ccccc1OCc1cc(C)cc(C)c1
CCOC(=O)N1CCN(CC(=O)Sc2cc3c(cc2[N+](=O)[O-])OCCO3)CC1
Cc1oc(-c2ccccc2)nc1CCOc1cc(F)cc(C2(S(=O)(=O)NC(=O)NC(C)C)CCOCC2)c1
O=C(Cc1cccnc1)N1CCC2(CCCN(c3ccccc3)C2)CC1
COc1c(O)cc(Cn2c(=O)[nH]c3c(N)nc(C(F)(F)F)cc32)cc1OCC1CCCCC1
O=C(CNc1nnc(SC(=O)c2ccccc2Cl)s1)NCCc1ccccc1
COC1(OC)CCC2CCCOC21
C=CCNC(=O)Nc1c(C(=O)OCC)cnn1-c1ncccc1Cl
CCN1CCC(N(C(=O)Nc2nccs2)C2CCCCC2)CC1
CCC1OC(=O)C(C)C(OC(=O)NCc2ccc(O)cc2)C(C)C(OC2OC(C)CC(N(C)C)C2O)C(C)(OC)CC(C)C(=O)C(C)C(O)C1(C)O
CCC(C)C(NC(=O)CC(=O)c1ccccc1)C(=O)NC(CC(=O)O)C(=O)NC(CC(C)C)C(=O)O
Nc1nc(=O)c2ncn(-c3cccc(C(F)(F)F)c3)c2[nH]1
O=C(O)c1cccc(-n2c(C=Cc3ccccn3)nc3ccccc3c2=O)c1
O=C(C=Cc1ccc(O)c(O)c1)Nc1ccccc1
COc1cc(OC)c(NC(=O)Nc2cc(C)nn2-c2ccccc2)cc1Cl
Oc1c(C(c2ccc(Br)cc2)c2c[nH]c3ccccc23)ccc2cccnc12
Cc1ccc(NC(=O)Nc2ccc(C3=NCCN3)cc2)cc1
CCCCCCCCC(=N)NS(=O)(=O)c1ccc(Br)cc1
O=C(c1ccco1)N1CCC2CN(Cc3cccnc3)CCOC2C1
CCOC(=O)C1=C(C)NC2=C(C(=O)CC(c3ccc(Cl)cc3Cl)C2)C1c1ccc(OC)c(OC)c1
Cc1sc2c(NCCCN)ncnc2c1C
COC(=O)c1cc(Br)c(C)n1Cc1cc(Cl)ccc1-c1ccccc1C(=O)O
CN(C)Cc1nc(=O)c(C#N)c(-c2ccccc2F)[nH]1
COc1ccc(CNC2CCN(c3cc(C)nc4ccc(C)cc34)CC2)cc1
C=CCC1C=CC(CON=Cc2ccccc2)OO1
COc1ccc2nc3cc(Cl)ccc3c(Nc3ccc(N(C)C)cc3)c2c1
O=C1NC(=S)SC1=Cc1ccc(OCc2ccc(Br)cc2)cc1
CCc1cc(-c2cc3ccccc3oc2=O)c(O)cc1O
CC(NC(=O)CNC(=O)C(CO)NC(=O)C(N)Cc1ccccc1)C(=O)NC(Cc1ccc([N+](=O)[O-])cc1)C(=O)NC(CCCCN)C(N)=O
Cc1ccc(S(=O)(=O)N2C(=S)N(C3CCCCC3)C(=O)C2NC(=O)c2ccccc2)cc1
Cc1ccc2c(c1)C(C(=O)NCCCC(NC(=N)N)C(=O)NCCCC(NC(=N)N)C(N)=O)CC(=O)O2
CN(C)N=Nc1ccc(S(=O)(=O)N2CCCCCC2)cc1
CCc1cc(Nc2cc(C)ccn2)n2nccc2n1
CC(=O)N(c1ccccc1O)c1cc[nH]c(=O)c1C#N
Cc1ccc2c(C#N)cn(C3CCC3)c2c1C
CCC1(CC)Cc2c(-c3ccc(NC(=O)N(C)C)c(F)c3)ccnc2O1
O=C(Nc1ccccc1F)C(=O)C(C(=O)c1ccc2ccccc2c1)C1OC(=O)c2ccccc21
CC(NC(=O)c1cccc(S(=O)(=O)N2CCOCC2)c1)C(c1cccs1)N1CCOCC1
O=C(CN1C(=O)C2C3C=CC(C3)C2C1=O)NNC(=O)c1cccs1
Cc1ccc(S(=O)(=O)N(C)C)cc1NCC(=O)NC(=O)c1ccccc1
Cn1c(=O)oc2cc(S(=O)(=O)C3CCCN(C(=O)Nc4ccc(F)cc4)C3)ccc21
Cc1cc(C(=O)Nc2c(C)n(C)n(-c3ccccc3)c2=O)no1
CC(=O)OC1C2C(OC(=O)c3ccccc3)C(OC(C)=O)C3(C)C(OC(C)=O)CC(OC(C)=O)C(C)(C1OC(=O)c1ccccc1)C23
Cc1ccc(C=C2CCC3OC(=O)c4c5c(c(n4C)CC3N2C)CCCC5)cc1
O=C1CC(c2ccc(O)cc2)Oc2cc(C(=O)C3CCCN3CO)cc(O)c21
N#Cc1cccc(NC(=O)Nc2ccc(-c3cccc4[nH]nc(N)c34)cc2F)c1
O=C1CCC(c2cccs2)=NN1N1CCN(CS(=O)(=O)c2cccc(Cl)c2)CC1
CC(C)CC(Oc1ccccc1)C(=O)NC1CCC(Cn2nc(-c3ccncc3)c3ccccc3c2=O)CC1
COc1ccc(S(=O)(=O)N(C)C(=O)CN(C)C(=O)NC2CCCCC2)cc1
NC(=O)C(CC(=O)NC1CCCC1)N1CCC(CCc2ccccn2)CC1
CCOOc1cn(C)nc1C(=O)Cc1cccc(Cl)c1
CCN(CC)CCN1C(=Cc2ccc(OCc3c(-c4ccccc4)no[n+]3[O-])cc2)Sc2cc(OC)ccc21
O=C(CCSc1ccccc1)Nc1nc(-c2ccccn2)cs1
O=C(O)CC(NC(=O)NNC(=O)CNC(=O)c1ccc(Br)cc1)C(=O)CS
CCN1N=C(c2ccc(Cl)cc2)c2cc3c(cc2NC1=O)OCO3
CCCCOC(=O)c1c(C)c(=O)on1C
Cc1ccc(OCCCC(=O)n2ccnc2SCC(=O)Nc2ccc3c(c2)OCO3)cc1
CC(=O)NC(CCCNC(=N)N)C(=O)NC(=O)C(CC(C)C)NC(=O)C(CC(C)C)NS(=O)(=O)Sc1cccc[n+]1[O-]
Cc1cc(C)nc(OC(C(=O)O)C2(c3ccccc3)NCCS2)n1
CC(C(=O)Nc1nc[nH]n1)c1ccc(-c2ccsc2CO)cc1
COc1cccc(CC2CCCCN2CCCN2C(=O)c3cccc(OC)c3C2=O)c1OC
Cc1[nH]c2ccccc2c1-c1ccnc(N)n1
CCC1OC(n2cnc3c(N)ncnc32)C(OP(=O)(O)O)C1OP(=O)(O)OP(=O)(O)OP(=O)(O)OC1OC(n2cnc3c(N)ncnc32)C(O)C1O
Cc1cc(N)nc(CC2CNCC2Cc2cc(-c3ccc(F)cc3)no2)c1
CCN(CC)C(=O)C1CC(CCN(C(=O)N(C)CC(C)C)N(C)C(C)=O)CCC1NC(=O)c1ccc(Cl)c(C(F)(F)F)c1
CC1C=C2C(O)CC3C(C)(C)CCCC3(C)C2CC1
Cc1nc(C)c(C(=O)N2CCc3ncnc(OC4CCN(C(=O)c5cccnc5C)C4)c3CC2)o1
CCN(CC)CCNC(=O)c1c[nH]c2ccc(S(=O)(=O)N3CCCCC3)cc2c1=O
CN(CCc1ccccn1)S(=O)(=O)N1CCOCC1
COC(=O)C=Cc1ccc(OCc2ccccc2)c(OC)c1
COc1cc(C=CC(=O)NC(C)(C)c2n[nH]c(N)n2)cc(OC)c1OC
Fc1ccc(-c2nc3ccc(F)cn3c2NCC2CC(c3ccccc3)=NO2)cc1
COC(=O)C1CCN(Nc2cccnc2)CC1
O=c1c(-c2ccc(O)cc2)coc2cc(OCc3ccccc3)cc(O)c12
CCONc1nc(C)c(C(=O)C(=O)c2ccc(N3C(=O)CCC3=O)cc2)s1
CCc1[nH]nc(N)c1-c1ccc2oc3c(-c4ccc(N(C)C)nc4)nc(=O)n(CC(C)OC)c3c2c1
Fc1ccc(CNc2ncnc3ccc(-c4ccc5c(c4)OCO5)cc23)cc1
O=C(O)c1ccc2c(c1)-c1c(OCCOCCOCCO)c(cc(Cl)c1[N+](=O)[O-])O2
O=C(CN(Cc1ccccc1)S(=O)(=O)c1ccc(F)cc1)NO
CC1CN(C(=O)CCC(=O)Nc2ccc(Cl)cc2)CC(C)O1
Cc1ccc(N2CCN(CC3(O)CCN(C(=O)c4sc(-c5ccccc5)nc4C)CC3)CC2)c(C)c1
C=C1CC2CCC34CC5OC6C(OC7CCC(CC(=O)OC8C(CC9OC(CCC1O2)CC(C)C9=C)OC(CC(O)CO)C8OC)OC7C6O3)C5O4
CCOCc1c(C(=O)N(C)C)c(=O)n(C)n1-c1ccccc1
CCCc1cccc(N=C(N)N=C(N)NCCCc2cc(Br)cc(Br)c2O)c1
COc1ccc(-c2nc(-c3ccc(OC)cc3)c(NC(=O)c3ccco3)o2)cc1
CCOc1nc(NNc2ccc(CC(=O)C(=O)C3CCCCN3)cc2F)cnc1C=CC(=O)O
CCCCC(CN(O)C=O)C(=O)N1CCN(C(=O)Nc2ccc(OC)cc2)CC1
Cc1cc(C)n(-c2ccc(C(=O)Nc3ccccc3C(=O)O)cc2)n1
O=C(CSc1n[nH]c(-c2ccncc2)n1)Nc1ccccc1Br
CSCCC(NC(=O)c1ccc(NC(=O)Cc2ccc(NC(=O)NCCCl)cc2)cc1-c1ccccc1)C(=O)O
CCN(CC)CCN(Cc1cc2ccc(C)cc2[nH]c1=O)C(=O)c1ccncc1
Cn1cc2cnn(CC(=O)N3CCc4ccccc4C3)c(=O)c2n1
O=C1NCC2(CCNCC2)c2[nH]c(-c3ccc(F)c(NS(=O)(=O)c4ccc(F)cc4)c3)cc21
CCOC(=O)c1cc(Nc2nc3ccccc3nc2C#N)cc(C(F)(F)F)c1O
c1ccc(CN2CCC(=NOCc3nnc(C4CC4)o3)CC2)cc1
CCCCNN(CC)c1ccc(C(=O)CC)cc1
COc1ccc(-n2nc(C(=O)N3CCCCC3CCNS(C)(=O)=O)c3c2-c2ccccc2S(=O)(=O)C3)cc1
COc1ccc(OCC(CN2CCOCC2)Oc2ccc(Cl)cc2)cc1
COc1ccc2[nH]cc(CCN3CCCCC3)c2c1
CN(Cc1cccnc1-n1cccn1)C(=O)C(c1ccccc1F)N(C)C
COCCNC(=S)NNC(=S)NC1CC(C)(C)NC(C)(C)C1
O=[N+]([O-])c1ccc(N=NOCc2ccccc2)cc1
O=C1CSC(c2cccc(Cl)c2[N+](=O)[O-])N1Cc1ccccc1
O=C(c1ccccc1)C1CC(Nc2ccc(F)cc2Cl)c2cc(F)ccc2N1CO
CCc1nn2c(=O)c(C(=O)OC)c(C)nc2s1
COC(=O)Nc1nc(C(=O)Nc2n[nH]c3c2CN(C(=O)N2CC(C)N(CC4CCOCC4)CC2C)C3(C)C)c(C)s1
O=C(c1ncc(-c2ccc(F)cc2)nc1O)N1CC2CNCC2C1
CC(C)CC(NC(=O)N1c2ccccc2Sc2ccccc21)C(=O)NCC#N
N=C(Nc1cccc(Cl)c1)Nc1nc(-c2cc3cc(Br)ccc3oc2=O)cs1
C=CC(=O)NC1=CC=CC2=CC3=CC=C(NC(=O)Nc4cc(C(C)(C)C)nn4C4CCCCC4)C=C(Cl)C(=NC=Nc4c1cnn43)O2
CCCCOOc1ccc2c(CC(=O)C(C)=O)cc(=O)oc2c1
O=[N+]([O-])c1cccc(-c2ccc(-c3nc4ccccc4s3)s2)c1
CCOP(=O)(NC1=C(C)CCCC1(C)C)Oc1ccc(C)cc1
CC(=O)c1cccc(NC(=S)Nc2ccc(F)cc2)c1
O=C(Nc1ccccc1[N+](=O)[O-])c1ccc[n+]([O-])c1
CCC1(CC#Cc2ccc(-c3ccccc3)cc2)NC(=O)NC1=O
O=C(c1cccc(S(=O)(=O)NC2C3CC4CC2CC(O)(C4)C3)c1)N1CCCCC1
Cc1ccc(Nc2ncnc3c2oc2ccc(Cl)cc23)cc1
C=CC1(C)CCC2C(C)(COC(=O)CC)C3CC(C)(COC(=O)N(C)c4ccccc4)C(CCC2(C)C1CO)O3
CC(C)n1cnc(-c2ccccc2)c1-c1ccccc1-c1nn[nH]n1
O=C(O)CSC(CC(=O)O)C(=O)O
CCOc1ccc(-n2cc(-c3cc(OC)c(OC)c(OC)c3)nn2)cc1
COCC=Cc1cnc2c(Cl)cncc2c1SCC(C)C
COSc1nnc(-c2ccco2)n1CCC(=O)CNc1ccc(OC)cc1
CCCCCOC(=O)Cc1[nH]c2ccccc2c(=O)c1-c1ccccc1
Cc1ncc(CN(C)C2CCc3nc(C(C)C)nn3C2)cn1
O=C(O)CNOc1ccc(CCCCCNc2cc(C(F)(F)F)ccn2)cc1
COC(=O)c1ccc2c(c1)c1c(n2Cc2ccccc2)CC(C)CC1
CN(Cc1ccccc1)C(=O)c1n[nH]c(=O)c2ccccc12
CCC(C)C(C(C)C)N(Cc1ccccc1)S(=O)(=O)c1ccc(OC)cc1
O=C(Nc1ccc(Oc2ccccc2)cc1)c1ccc(F)cc1
Cc1cc(NC(=O)CSc2nnc(-c3c[nH]c4ccccc34)n2CC(C)C)no1
CN1C(=O)C(C)(CN2CCCC2)Cc2ccccc21
CC(=O)c1ccc(NC(=O)C2=C(O)CCn3c2nc2ccccc23)cc1
Cc1ccc(NC(=O)N2CCCC2C(=O)NCc2ccc(F)cc2)cc1
O=C(CCN1CCCCC1)Nc1cc(-c2cc3ccccc3s2)ccc1S(=O)(=O)NCc1cccc(O)c1
O=[N+]([O-])N=C1N(Cc2ccc(Cl)nc2)CCN1Cc1cccc(Cl)c1
COc1cc(N2CCC(N3CCC(Oc4cccc(C(F)(F)F)c4)CC3)CC2)ccc1NC(C)=O
O=C(O)CSc1nc(=O)cc(CCc2ccccc2F)[nH]1
CCCCCCCCCCCCCC(=O)OCC1OC(CO)CC(O)C1OC(=O)CCCCCCCCCCCCC
Cc1cc(NCc2coc(-c3cccc(F)c3)n2)nc(N)n1
O=C1OCCN1C1CCCCC1OC1OC(S(=O)(=O)O)C(O)C(O)C1COS(=O)(=O)O
NCc1ccc(Oc2ccc([N+](=O)[O-])cc2)cc1
CCSC1=NC(=CC=CC2=C(C)CCCC2(C)C(=O)O)C=C1C
C=C(C)Cn1c(SC(C)C(=O)Nc2c(C)n(C)n(-c3ccccc3)c2=O)nnc1-c1ccncc1
Cc1cc2c3c([nH]c2cc1S(=O)(=O)NCc1cccc(O)c1)CSCC3
CCOC(=O)c1c2c(n3cc(Br)ccc13)C(=O)c1ccccc1C2=O
O=C1NCC2C3=CC(CO)CN(CCc4ccccc4)C3=C3CCNCCC3=C12
C=CCn1c(C)c(C)cc(NS(=O)(=O)c2ccc(F)cc2)c1=O
O=C1c2ccccc2C(=O)N1c1cccc(-c2nc3ccccc3[nH]2)c1
CCOC(=O)c1cnc2cc(OC)c(OC)c(OC)c2c1Nc1ccccc1C(C)C
CN(C(=O)COC(=O)c1ccc(O)cc1)C1CCS(=O)(=O)C1
N=C1NC(=O)C(=Cc2cccc(O)c2)S1
CCN(CCC#N)c1ccc(Nc2ccc(P(=O)(O)O)cc2[N+](=O)[O-])cc1
CCN(CC)CC(=O)N=c1sccn1Cc1ccc(Br)cc1
CC(C)c1ccc(Nc2ccc3c(c2)N(C)C(=O)CCN3C)cc1
CC(C)(C)c1ccc(C=NNC(=O)c2cc3ccccc3oc2=O)cc1
CCCCCCCCCCCCCCCCNC(=O)C=Cc1cc(OC)c(OC)c(OC)c1
CC(C1CN2CCC1CC2)N(O)C=O
Cc1cc(NC(=O)C23CC4CC(CC(C4)C2)C3)ccc1NC(=O)c1cccnc1
CCCCCCCCNc1c2c(nc3cc(Cl)ccc13)CCCC2
OCCOc1ccc(-c2nc(-c3ccc(CC(Cc4ccccc4)C(O)C(O)CCCCCCC(F)(F)C(F)(F)C(F)(F)F)cc3)cs2)cc1
CCC(NC(=O)Oc1c(Cl)cccc1Cl)C(=O)c1nnc(-c2ccccc2)o1
CN1C(=O)N(C)c2ccc(C(=O)O)c3cccc1c23
CN1C(=O)CC2(C1=O)C(=O)N(Cc1ccc(Br)cc1F)C(=O)c1ccc(F)cc12
CCC(Sc1nc2ccsc2c(=O)n1-c1ccc(C)c(C)c1)C(=O)Nc1cc(C)on1
O=c1cc(-c2ccc(F)c(F)c2)cc(O)[nH]1
CCOC1N=C2c3cc4c(c(=O)n3CC2C(C)=C1C(=O)CNC(C)=O)-c1cc(OC)c(OC)cc1CC4(C)C
COc1cc(C=NC(=NC(=O)c2cccc(S(=O)(=O)N(C)C)c2)Nc2ccc(C)cc2Cl)cc(OC)c1OC
COc1ccc(-n2c(SCC(N)=O)nc3sc4c(c3c2=O)CCCC4)cc1
O=C(Cn1cnc2ccccc2c1=O)NCCCNC(=O)c1cccnc1
NCc1ccc(C2=NC(=O)C(OCc3ccc4ccccc4n3)C2)cc1
Cc1ccc(OCC(O)CN2CCN(C(C)c3nc4ccccc4[nH]3)CC2)c(C)c1
CCC(O)(C=CC1CCC(=O)N1C(=O)CCCCN1CCCC1)CC
CCOc1ccc(CN2CCN(C(=O)c3cc(COc4cc(C)ccc4C)on3)CC2)cc1
C=CC(C)Oc1ccc(CCCCCC(=O)c2ncc(-c3ccco3)o2)cc1OC
O=C(O)c1ccc(NNc2ccccc2C(=O)S(=O)(=O)c2cc(Cl)cc(Cl)c2O)cc1
Cc1cccc(C2c3[nH]c4ccc(F)cc4c3CCN2Cc2cccnc2)c1
COC(=O)c1ccc(NC(=O)c2ccc(Cl)s2)cc1
N#Cc1ccc2c(c1)nc(SCC(=O)Nc1nccs1)n2-c1cc(Cl)ccc1Cl
C=CCC(C(=O)O)N(C(=O)c1cc(C)ccc1C(=O)O)c1ccccc1C(=O)O
CCOC(=O)c1c(C(=O)OCC)c2ccccn2c1C(=O)c1ccc(F)cc1
O=C1c2ccccc2C(=O)N1CCOC(=S)Nc1ccc(Br)cc1
COc1ccccc1C(CN1CCc2ccccc2C1)NC(=O)c1ccc(F)cc1
CCCOS(=O)(=O)c1c(C(=O)NCc2cccc(OC)c2)c(C)n(C)c1C
Cn1nnnc1SCCNc1c([N+](=O)[O-])cc(S(=O)(=O)N2CCCCC2)cc1[N+](=O)[O-]
Cc1cc(NOc2ccc(CC(C)C)cc2)n2nccc2n1
CCN(CC)S(=O)(=O)c1ccc2oc(=O)ccc2c1
CC(C)(C)c1nnc(C(=O)N2CCOC3(CCN(Cc4cscn4)C3)C2)o1
COc1ccc2c3c([nH]c2c1)C(CO)N(C(C)=O)CC31COC1
O=C1CC2(CCCC2)CC(=O)N1CCN1CCN(c2cccc(Cl)c2)CC1
O=C(C1CCCC1)N1CC(c2nc(-c3ccccn3)no2)C1
O=S(=O)(Nc1cc(F)c(O)c(F)c1)c1ccc(Cl)cc1
CCNc1nc2ccc(C(=O)[n+]3cc(C)oc3C)cc2s1
CCOc1ccccc1N1CC(C(=O)NCc2ccc(N3CCCC3=O)cc2)CC1=O
COc1ccc(CC(C)(O)c2nc3cc(OCC#N)ccc3o2)cc1
COc1ccc(-c2ncc(C)c(N(C)C3CCCCC3C(=O)N3CCNCC3)n2)cc1F
Nn1c(SCC(=O)NNC(=O)c2ccc(Cl)cc2Cl)nc2sc3c(c2c1=O)CCCC3
COc1cc(Cc2c(O)c(Cn3ccc(=O)[nH]c3=O)c(OC)c(OC)c2OC)cc(OC)c1OC
Cc1ncc(C(C)Oc2ccccc2)c(CO)c1O
O=C(O)c1csnc1-c1cccc(OOc2ccc(NC(=O)C3CCCNC3)cc2)c1
COc1ccc(CCCC2CCC(NC(=O)c3c(Cl)cccc3Cl)OC2)cc1
CC(=O)Nc1ccc(C(=O)N2CCN(c3ccccn3)CC2)cc1
O=C(CSc1nncs1)NC1CCS(=O)(=O)C1
CCc1ncc2c(n1)CN(C(=O)N1CCCCCC1)CC2
Cc1cc2nnc(SCC(=O)c3cc(C)n(-c4ccccc4)c3C)n2c2ccccc12
N#Cc1cc2c(ccc3ccccc32)nc1-c1csc(-c2ccccc2)n1
CN(Cc1cn(C)c2ccccc12)N1CCC(CCc2ccccc2)CC1
CCONc1ccc(C(=O)CC(=O)Sc2nc(=O)cc(S(=O)(=O)c3ccccc3)[nH]2)cc1
CC(=O)NC1CC(OC2CCCCC2)CCC1O
CC1COC(C=CC=CCC(O)C=CC2C(O)CC3CC(=O)CCC32C)=N1
O=C1c2ccccc2S(=O)(=O)c2cc(NCc3ccc(Br)cc3)ccc21
O=C(Nc1cc(F)ccc1F)c1noc2c1CCc1ccccc1-2
NCc1ccccc1
CC1=CC2C3CC=C(C)C(CN)C(C)(C)C3C=C(CO)CC2(O)C1=O
COc1ccc(C)cc1Oc1c(C(C)=O)c(O)c2ccccc2c1OCc1ccncc1
O=C1c2nc[nH]c2C2(CCCCC2)N1Cc1ccccc1F
CC(=O)Nc1ccccc1C(=O)C(=O)c1ccc(C(=O)C(Cc2ccc(-c3ccccc3)cc2)C(=O)C(=O)C(NNNNCCO)C(C)O)cc1
CCc1ccc(NC(=O)N2CCN(c3nnc(C)c4c(C)n(-c5ccccc5)nc34)CC2)cc1
CCON1C(=O)C(N2CCN(C)CC2)=C(C(=O)C(C)CC)C1c1ccccc1
CCc1ncnc(-c2cc(F)c(C(=O)N3CCN(CC(N)=O)CC3)c(Cl)c2)c1C#Cc1ccc(N)nc1
O=C(Cn1cccn1)N1CCc2sccc2C1
Cc1ccc(C)c(OC(=O)c2cc(CN3CCCC(C)C3)on2)c1
CCOC(=O)Nc1nc2ccc(OCc3ccccc3Cl)cc2[nH]1
Cn1nc(CCc2nccs2)c2c1CN(Oc1cncnc1)C2
CC(=NNC(=S)N1CC(C)CC(C)C1)C(CN1CCOCC1)C(c1ccccc1)c1c(O)c2ccccc2oc1=O
CC(=O)n1nc(-c2ccc(Cl)cc2)nc1NCc1ccc(Cl)cc1
Cc1ccc(CNC(=O)Nc2ccc(N3CCN(CC(O)(Cn4cncn4)c4ccc(F)cc4F)CC3)c(S(C)(=O)=O)c2)cc1
CC1C(=O)c2c(oc(-c3ccccc3)cc2=O)C(C(=O)c2ccccc2)C1c1ccccc1
Nc1ncc([N+](=O)[O-])c2c1ncn2C1OC(CO)C(O)C1O
CCS(=O)(=O)c1ccc(ONCc2cccn2-c2nccc(N(C)C)n2)cc1
COc1ccc2oc(=O)cc(CN3CCN(Cc4ccccc4)CC3)c2c1
COc1ccc(C(=O)Nc2sc(-c3ccccc3)cc2C(=O)O)cc1
CS(=O)(=O)c1nc(N)nc2c1ncn2C1OC(CO)C(O)C1O
O=C(COC(=O)C=Cc1ccc(Cl)cc1)NCc1ccco1
COC(=O)c1ccc(C)cc1C=C1SC(=Nc2ccc(C)cc2)N(Cc2ccncc2)C1=O
CSC1OC(COS(N)(=O)=O)C(OCCc2ccccc2)C(O)C1O
CCOC(=O)c1c(N)sc2c1CCCC2
CC1(C)C=C(C(=O)NCCCCCc2cccnc2)C(C)(C)N1[O]
Cc1ccc(C2CC(N3CCN(C(=O)NCCN(C)C(=O)C=Cc4ccc(Cl)c(Cl)c4)CC3)c3cc(C)ccc32)cc1
O=C(CCNC1CCCCC1)NN1CCC(S(=O)(=O)c2ccc3ccccc3c2)CC1
CC(C)C(NC(=O)C(NC(=O)c1csc(C(NC(=O)C(CCCNC(=N)N)NC(=O)Cc2ccccc2)C(C)C)n1)C(C)O)C(=O)O
CCC(C)C(=O)OC(CC1CC=CC(=O)O1)c1ccc(Cl)cc1
Cn1ccc(-c2c(-c3ccc(S(C)(=O)=O)cc3)cnn2Cc2ccc(F)cc2)c(Cl)c1=O
CCCN(C)Cc1cc(=O)n2c3c(cccc13)CCC2
O=S(=O)(Nc1nccs1)c1cccc(-c2cnc(C3CC3)o2)c1
CCN(C)C(=O)On1c(=O)c(-c2ccc(Br)cc2)[n+]([O-])c2ccccc21
CCOc1nn(-c2ncc(C3CCCC3)cc2C)c(C)c1Oc1ccccc1
Cc1ccc(NC(C)C(=O)NS(=O)(=O)c2ccc(C(=O)Nc3cccc(C)c3C)cc2)cc1
O=C(c1ncc(-c2ccc(F)c(F)c2)o1)C(O)c1ccccc1
CCCCCNC(=O)N1CCOc2ccc(-c3ccno3)cc2C1
N#[N+][N-]C1CC(n2cc(F)c(=O)[nH]c2=O)OC1(CO)[N-][N+]#N
CCC(=O)c1ccc(ONC(CN(C)C)c2ccco2)c(Br)c1
COc1ccc(CCN(C)Cc2c(O)ccc3ccccc23)cc1OCc1ccc(Cl)cc1Cl
C=CCOc1ccc(N2CCN(CC)CC2)cc1
O=C(c1nn(-c2ccccc2)nc1NS(=O)(=O)c1cccs1)N1CCCCCC1
CC(C)(C)C1(O)CCN(C(=O)c2cncc(OCC3CCN3)c2)CC1
COc1ccc(C(C)N2C3=C(OCC2(C)C)C(=O)c2ccccc2C3=O)c(OC)c1
O=C(Nc1ccccc1Cl)c1ccncc1
O=C(c1cc(-c2ccncc2)nc(N2CCOCC2)n1)N1CCN(C(=O)c2ccco2)CC1
CCc1ccccc1NC(=O)N1CCC(C(N)=O)CC1
CCCCC1C=CC23CC=C4C(CCC5=CC(=O)CCC54OC(=O)C4CCCC4)C2C(=O)C13
CCCC(=O)NC(=O)NC(=O)CC(C)C
Cc1cnn(CC(=O)NC(CCC(=O)O)C(=O)O)c1
CCC1CCC2C3CC=C4CC(OCc5ccc(-c6ccc(S(C)(=O)=O)cc6)cc5)CCC4C3CCC12C
COc1ccc(-c2cccc(COC3COc4nc([N+](=O)[O-])cn4C3)c2)nc1
CCOC1C(CN(C)C)OC(n2cnc3c(NC4CCCC4)ncnc32)C1O
COc1ccc(OC)c(C(=O)C=Cc2cccc(F)c2)c1OC
CCC(C)(C)C(=O)C(=O)OC1OC(C)(C2C3=CC45c6ccc(O)c(c64)OC5C(=O)C3(C(O)c3ccc(=O)oc3)CC(C(C)(O)CC)C2O)C=CC1(C)C
CN1C(=O)OC(C)(C)C1c1ccc(Nc2ncc3c4ccccc4n(C(=O)C=Cc4ccccc4F)c3n2)nc1
COc1ccc(C=C2c3ccccc3C(=O)c3ccccc32)cc1OCC(N)=O
CCOc1cccc(C=Cc2ccc(C(=O)Nc3cc(C(=O)Nc4cc(C(=O)Nc5cc(C(=O)NCCN(C)C)n(C)c5)n(C)c4)n(C)c3)cc2)n1
COc1ccc(C=CC(=O)c2ccco2)cc1S(=O)(=O)N1CCOCC1
Nc1ccccc1NC(=O)Nc1ccccc1C(=O)NC1CC1
CCc1nnc(NC(=O)Cn2c(=O)c3ccccc3n(Cc3ccccc3C)c2=O)s1
CC1(C)CC2N3C(=O)c4cccc(F)c4C(=O)C3C(O)C2(C)C1C(=O)N1CCN(c2cccc(C(F)(F)F)c2)CC1
c1ccc2cc(-c3cccc4cccnc34)ccc2c1
O=C(NO)C1CCCN1C(=O)c1cc2ccccc2[nH]1
CC(C)CC(C(N)=O)C(=O)N1Cc2ccccc2C1
CC1CC(c2cc(F)c(F)cc2F)=CCC1O
CNC(=O)Nc1ccc2c(c1)C1CCC(=O)N1CC2
CC(C)CC(NC(=O)C(N)Cc1cn(Cc2ccccc2F)c2ccccc12)C(=O)N1CCC(c2ccnn2-c2ccccc2F)CC1
CCN1C(=Cc2ccc3ccccc3[n+]2CC)Sc2ccccc21
CCCn1c(=O)c2nc(-c3ccc(OCC(=O)Nc4cccn(C)c4=O)cc3)[nH]c2n(CCC)c1=O
COCC1(NC(=O)c2noc(C3CCCC3C)c2Cl)CCC(F)(F)CC1
CC(C)(C(=O)Nc1ccc2ccccc2c1)c1ccccc1
O=C(c1c(F)cccc1F)S(=O)(=O)c1nnc(NN2CCCCC2)s1
O=S(=O)(Nc1ncns1)c1ccc(Oc2ccc(C(F)(F)F)cc2-c2ccnn2C2CCOCC2)c(F)c1
CCn1nc(C(N)=O)c2c1-c1nc(NC3CCCC3)ncc1CC2
CN(C)CC(=O)Nc1cc(-c2ccc3n(cc[n+]3CS(=O)(=O)c3ccccc3Cl)c2)cn2c(-c3ccccc3)cnc12
CC(C)CC(=O)CC(C)C1CCC23CC24CCC2(C)C5C(C)C(O)C(C=O)(OC6OC(CO)C(O)C(O)C6O)C(C)(C)C5CCC4C(C)C(=O)C2C13C
CC(C)Cc1nc2ccccc2n1-c1ccc(-c2cc(F)ccc2C(=O)O)cc1
Cc1ccc(-c2nc(NCc3cccnc3)n(S(=O)(=O)c3ccccc3)n2)cc1
CC(C)(C)CCNc1ncncc1-c1ccc(NC(N)=O)cc1
CN1CCOC(CNC(=O)Nc2sccc2C(N)=O)C1
O=C(CSc1nc2ccccc2[nH]1)Nc1nnc(-c2ccco2)o1
O=C(c1ccc(F)cc1)N1CCC2(CC1)CN(c1ccccn1)C2
CCOC(CC(=O)NN1CCCC(C(=O)CNc2cccc(C(F)(F)F)c2F)C1C)c1ccccc1F
Clc1ccc(-n2nnnc2SCCCN2CCN(c3nsc4ccccc34)CC2)cc1
Cn1ccc2cc(C(=O)N3CCC(c4cnccn4)CC3)ccc21
O=C(Nc1ccccc1F)C1=NOC2(CC(=O)N(c3ccc(F)cc3)C2)C1
Cc1ccc(Cn2c(CO)cnc2SCc2ccccc2)cc1
N#CC(=Cc1ccc(OCC2CCc3ccccc3C2=O)cc1)C(=O)Nc1ccccc1
Cc1ccccc1C1(CNc2cnc3ccccc3n2)CCCCC1
C=CC1CC1(NC(=O)C1CC(OCc2ccccc2C(F)(F)F)CN1C(=O)C(N)CS)C(=O)NS(=O)(=O)C1CC1
Nc1c(Br)cccc1C(=O)Nc1cccc([N+](=O)[O-])c1
O=C(c1ccc(Cl)cc1)N1CCc2ccccc21
CCc1ccccc1NN1CCC2CN(S(=O)(=O)c3cccs3)Cc3cc(S(=O)(=O)C(C)=O)cc(c32)C1
O=C(CCCC(=O)Nc1ccc2ncnc(Nc3cccc(Br)c3)c2c1)Nc1ccc2c(c1)OCCO2
CN(CCCCOc1ccccc1)CCc1ccc(F)cc1
Cc1cccc(N(CC(=O)NN)S(C)(=O)=O)c1
O=c1cc(NCCCO)c2ccccc2[nH]1
Cn1cncc1C(=O)Cc1nnc(NSc2ccc(Cl)cc2)s1
CN1CCN(C(=O)c2ccc(NC(=O)CCCc3ccccc3)cc2)CC1
CCCc1cc(C(C)=O)c(O)cc1OCCOc1ccc(C(C)=O)c(O)c1CCC
CC(C)c1nn2c(=O)cc(CC(=O)NN=Cc3ccc(OCC(=O)O)cc3)nc2s1
Cc1[nH]c2ccc(F)cc2c1CC1(O)CCN(CC(O)c2ccc(Cl)cc2)CC1
S=c1c(-c2ccc(Cl)c(Cl)c2)coc2ccccc12
CN(C(=O)c1cccc(Cl)c1)C1CCS(=O)(=O)C1
Cc1c(C(=O)OCC(=O)c2ccc3c(c2)NC(=O)CO3)cccc1[N+](=O)[O-]
COc1ccc(OCC2CCCN2C(=O)c2cccc(OC)c2C)cc1
Cc1cc(C=C2SC(=S)N(Cc3ccccc3)C2=O)c(C)n1-c1cccc(C(=O)O)c1
Cc1cc(C)n2nc(C(=O)NN=Cc3ccc([N+](=O)[O-])c(O)c3)nc2n1
Nn1c(SCC2CC2)nc2sc(=S)sc2c1=S
COc1ccc(C2C(C(=O)OCc3cc4c(cc3Cl)OCO4)=C(C)NC(C)=C2C(=O)OCC2CC3CCC2C3)cc1OC
COc1ccccc1NS(=O)(=O)c1ccc(C(=O)N2CCOCC2)cc1
C=CCc1c(O)oc2cc(C)c(O)cc2c1=O
O=S(=O)(c1ccccc1)N1CCCC2(CCNCC2)C1
Clc1ccc(C(c2ccccc2)N2CCN(Cc3ccc(Br)cc3)CC2)cc1
Cc1ccc(S(=O)(=O)NCc2cccn2-c2nccc(N3CCOCC3)n2)cc1Cl
COc1ccc(C(=N)NOC(=O)c2ccc(C=C3SC(=S)N(c4ccccc4)C3=O)cc2)cc1
CCC(CC)NC(=O)c1nc(-c2ccc3c(c2)OCO3)sc1N
O=S(=O)(N(Cc1ccccc1Br)C1CCCCC1)C(F)(F)F
Cc1nc(C)c(-c2csc(NC(C)c3nccs3)n2)s1
CCOc1ccc(Cc2cc(C3OCC(CO)C3c3ccc(OCC(=O)c4ccccc4)c(OCC)c3)ccc2Cl)cc1
CC(C)CCC1CN(CCO)CCN1CCN1Cc2c(sc3ccccc23)-c2sc3ccccc3c2C1
CC1(C)N=C(N)N=C(N)N1c1ccc(C(=O)NC(CC(=O)O)c2ccccc2)cc1Cl
O=C(C=Cc1ccc(-c2ccccc2Cl)o1)OCCc1ccc(F)cc1
Cc1ccc(C(=O)N2CC3CNCC3C2)cn1
N#Cc1[nH]c2ccccc2c1CC(NC(=O)N1CCC(n2c(=O)[nH]c3cc(Cl)c(Cl)cc32)CC1)C(=O)NCCc1ccccc1
Cc1ccc(-n2c(=O)c3c(C)c(C)sc3n3c(SCC(=O)N(C)C)nnc23)cc1Cl
CC(C)(N)C1Cc2cc(O)c(O)cc2O1
Cn1c(=O)ccc2cc(NC(=O)C3(NC(=O)c4ccc5c(C6CCCCC6)c(-c6ccc([S+](C)[O-])cc6)n(CC(F)(F)F)c5c4)CCC3)ccc21
Cc1cccn2c(=O)cc(COc3ccc(F)cc3)nc12
COc1cc(OC)cc(C2=NN(S(C)(=O)=O)C(c3ccc(-c4cccc(C#N)c4)cc3)C2)c1
CCOP(=O)(ONC(=S)NC(=O)c1ccccc1)C(CC)c1ccccc1Br
O=C(CNCc1ccccc1)NCc1ccc(F)cc1
CNC(=O)C1OC(n2cnc3c(NCc4cccc5ccccc45)ncnc32)C(O)C1O
CNc1nc2sc(-c3ccc(NC(C)=O)cc3)nc2c2c1ncn2-c1ccccc1
CCCN(CCCCN1CCc2ccccc2C1)C1CCc2ccc3[nH]c(=O)sc3c2C1
O=C(C=Cc1ccc(Cl)c(Cl)c1)NCCCCN1CCCN(C(=O)c2ccc(C(F)(F)F)cc2)CC1
CC1CCC2C(C)C(OC(=O)N(Cc3ccccc3)Cc3ccccc3)OC3OC4(C)CCC1C32OO4
CCOc1ccc2nc(SCC(=O)N3CCC(C(=O)OC)CC3)sc2c1
CC(C)CN1CCOc2ccc(C3CC3c3ccc4c(c3)NC(=O)CC4)cc21
COc1ccc2c(c1)SCC(=O)N2Cc1ccc(F)cc1
N=C(N)c1ccc2[nH]c(-c3ccc(-c4ccc(C(=O)O)cc4)cc3)nc2c1
C=CCn1c(SCCOC)nc2c(c1=O)C(C)(C)Cc1ccccc1-2
CC(=O)NOc1ccc(C(C)N(C)c2ncc(Br)c(N3CCC(C4CCCC4)C3)n2)cc1
Cc1c(-c2nnc(Cc3ccc(Cl)cc3)n2C(C)C)nn(-c2ccc(Cl)cc2Cl)c1-c1ccc(Cl)cc1
Nc1ncnc2c1ncn2C1OC(C(=O)Nc2ccc3c(c2)OCCO3)C(O)C1O
Cc1ccc2c(S(=O)(=O)N3CCCC3)cc(C(=O)Nc3ccc(C)c(C)c3)cc2c1
Fc1cc(Cl)ccc1C(NCc1cccc(-c2ccccc2)n1)c1cncnc1
CC(=O)COc1c(C2CCC2)c(=O)[nH]c2cc(Cl)c(-n3cnc(C)c3)cc12
C[N+](C)(C)CCOP(=O)([O-])OP(=O)([O-])OCCCCCc1ccccc1
COc1ccc(OCCNC(=O)c2nc(-c3ccc(C)s3)[nH]c(=O)c2O)cc1
Cc1c(C(=O)NCC2(c3ccc(Cl)cc3)CCCCC2)cnn1-c1ccc(C(F)(F)F)cc1Cl
COc1ccc(CSCC(NC(=O)Cc2ccc(OC)cc2)C(O)CC(CCC(=O)O)C(=O)NC2c3ccccc3CC2O)cc1
CCOc1cc(C)n(-c2ncc(-c3cc(-c4cc(C(F)(F)F)ccc4C)no3)s2)n1
O=C(NC1CCCN2CCCCC12)Oc1ccccc1
NC(=O)CC1CNC(c2c[nH]c3ccccc23)C(=O)N1
CCCn1ccc2c3c(N)nc(N)nc3ccc21
NS(=O)(=O)c1ccc(NC(=O)C2COc3ccccc3O2)cc1
O=C(NCc1ccccc1Cl)c1cccc(C(=O)NCc2ccccc2C(F)(F)F)n1
O=C(NN=Cc1cc(Br)cc(Br)c1O)c1ccncc1
Cc1cc(OCC(=O)OCC(O)C(O)CO)cc(O)c1Cc1cccc(NC(=O)C(C)C)c1C
O=C(O)CCNCc1ccc(Cl)cc1-c1ccc(C(=O)Nc2ccc(-c3ccc(F)cc3F)c(Cl)c2)nc1
CCCCCOc1cc(OCC(O)CN)ccc1SCCCCC
CCOCC(=O)SC(CNCCNS(=O)(=O)c1ccc(OC)cc1)C(=O)O
N#Cc1ccc(C2(c3ccc(Cl)cc3)SCC(=O)N2CCCC(=O)O)cc1
CC(Cc1ccc(-c2nnn(C(C)C)n2)cc1)NCC(O)c1cccc(O)c1
COc1ccc(CCC2CN(N3CCC(O)CC3)CCC2O)cc1
COC(=O)C1(C(=S)OC)C(C)CC2C3CCC4=CC(=O)C=CC4(C)C3(Cl)C(Cl)CC21C
CNCCNc1nc2n(n1)-c1ccc(Br)cc1CC2
COc1cc(C(=O)NC(Cc2ccccc2)C(O)CN(CC(C)C)C(=O)c2ccccc2OC)cc(N(C)S(C)(=O)=O)n1
CC(C)CON=Cc1cccc(O)c1CS
CN(C)Cc1nc2c(NC(c3ccccc3Cl)C3CCCC3)nc(NC3CCC(N)CC3)nc2n1C
CNc1nc2cnc(NC(=O)Nc3ccc(C(=O)NC4CCN(C)CC4)cc3)cc2s1
O=C(NC(CN1CCCCC1)c1ccco1)c1ccccc1Cl
CC1CCN(CCCNS(=O)(=O)c2ccc(Br)cc2)CC1
Cc1ccc(C(=O)COC(=O)CCC(=O)Nc2ccccc2Cl)cc1[N+](=O)[O-]
O=C1OC(C=Cc2ccc(O)cc2)=NC1=Cc1ccc(O)cc1
CC1OC(OC2CCC3(C)C(CCC4C3CCC3(C)C(C(C)N(O)C#N)=CCC43O)C2)CC(O)C1O
C=CCCCOc1ccc(OCC2CN(C(=O)OC(C)C)CC2c2ccccc2)cc1
Cc1cccc(OCc2cc(C(=O)Nc3ccc(OCC(C)C)cc3)no2)c1
CCn1c2ccccc2c(=O)c2cc(OC3C(O)C(CO)OC3(C)C)ccc21
CC(NC(=O)C1C2CCC(C2)N1C(=O)NC(C(=O)C1CC1)C1CCOCC1)C(F)(F)F
Nc1cccc(S(=O)(=O)n2cc(C(=O)C(=O)N3CCc4ccccc4C3)c3ccccc32)c1
CCn1c(C(C#N)N2CCN(CC(=O)O)CC2)nc2c1CCCC2
CC(C)C1CCc2c(ssc2=N)C1(C)C
Cc1nnc(SCc2ccc(NC(=O)CBr)cc2)s1
N=C(N)c1ccc2ccc(-c3nc4cc(C(=N)N)ccc4[nH]3)cc2c1
CCN(CC)CC(=O)N1CCC2C(C1)c1cccc3c1N2CC3
CCN(CC)S(=O)(=O)c1ccc(C(=O)NN=Cc2ccc(O)c([N+](=O)[O-])c2)cc1
COc1ccc(N2C(=O)CC(Sc3ccccc3C=O)C2=O)cc1
COc1ccc(C=CC(=O)N2CCN(S(=O)(=O)c3ccc(C)c(C(=O)N4CCN(c5cccc(OC)c5)CC4)c3)CC2)cc1
Nn1c(-c2ccccc2)nc2c(-c3ccccc3)c(-c3ccccc3)nn2c1=S
CC(=O)OC12COC1CC(O)C1(C)C(=O)C(O)C3=C(C)C(OC(=O)C(O)C(NC(=O)OC(C)(C)C)C(C)(C)C)C(O)(C(OC(=O)c4ccccc4)C21)C3(C)C
COc1ccccc1CN1CCN(C(=O)C=Cc2ccc(F)c(F)c2)CC1
O=C1OC2COCC2C1(N1CCOCC1)C(F)(F)F
COC=C(C(=O)OC)c1ccccc1COc1cc(-c2ccccc2)nn1Cc1ccc(C)cc1
COc1cc2c(c3c1c(=O)c1cc4ccccc4c(Br)c1n3C)C1=C(Br)C(=O)CCC1(CBr)C2
CCCc1cc(COc2cccc(C(=O)Nc3ccccc3S(=O)(=O)C(C)C)c2)[nH]n1
N#Cc1ccc(-c2ccc(N3CCC(N4CCCCC4)CC3)nn2)c(C(F)(F)F)c1
CSc1ccc(C2C3=C(CC(C)(C)CC3=O)N(c3ccc(S(N)(=O)=O)cc3)C(=N)C2C#N)cc1
O=C(O)CCCC=CCC1C2CCC(O2)C1C=CC(O)COc1cccnc1
C#CCN(Cc1ccc2[nH]c(N)nc(=O)c2c1)c1ccc(C(=O)NC(=O)CCC(NC(CCC(=O)O)C(=O)O)C(=O)O)cc1
O=[N+]([O-])c1ccc(CN2CCC(O)(c3ccc(Cl)cc3)CC2)cc1
CC1CC(OCCCCCS(=O)(=O)O)C(C)C(=O)O1
CN(C)CCN(C)CCOc1ccc(-c2nc3ccccc3n2C)cc1
CC(NC(=O)C(Cc1ccccc1)NC(=O)OC(C)(C)C)C(=O)NC(CCC(N)=O)C(=O)NC(Cc1ccccc1)C(=O)C(=O)NCc1ccccc1
O=C(C=CC(=O)c1ccc[nH]1)Nc1ccc(F)cc1
O=C(Nc1ccccc1C(=O)O)c1ccc(N2C(=O)C3C4c5ccccc5C(c5ccccc54)C3C2=O)cc1
Cc1cc(C)cc(-c2c(OCCC3CCCCN3C)c3cc(-c4ccccc4Cl)c(Cl)cc3[nH]c2=O)c1
O=c1[nH][nH]c(=O)n1Cc1ccccc1
CCCCC#Cc1cccc(-n2nc(C(=O)N3CCOCC3)c3c2-c2ccccc2S(=O)(=O)C3)c1
COc1ccc(C(=O)c2c(N)c(C(=O)Nc3cccc4ccccc34)cc3c2CC(C)OC3)cc1
O=C(O)c1ccc2c(ccn2Cc2ccc(Cl)c(O)c2)c1
O=C(Nc1ccc(N2CCN(C(=O)c3ccco3)CC2)cc1Cl)c1cc(Cl)cc(Cl)c1O
COc1ccc(-c2nc3c(-c4ccc(Cl)cc4)c(F)ccc3[nH]2)cc1CN1CCN(C(C)=O)CC1
Fc1ccccc1Cn1c(SCc2ccccc2)nc2cccnc21
CC1(C(=O)N2c3ccccc3CC2C(=O)NCc2ccncc2)CC1(Br)Br
CC(=O)c1cccc(NC(=O)CCS(=O)(=O)c2ccc3c(c2)n(C)c(=O)c(=O)n3C)c1
CC(=O)NC(=O)C(Cc1ccc(OP(=O)(O)O)cc1)NN1CCSCC(C(=O)CNc2ccc(C(N)=O)cc2)C1=O
COc1ccccc1OC(=O)COCc1cc(=O)n2cccc(C)c2n1
CCC(=O)c1cccnc1ONC(c1ccccc1)N1CCCCCC1
COc1ccc(S(=O)(=O)N2CCCC(C(=O)Nc3cnn(Cc4cccs4)n3)C2)cc1
COc1ccc(N2CCN(CC(=O)c3ccc(S(=O)(=O)N4CCCCC4)cc3)CC2)cc1
CC(=O)Nc1cccc(NC(=O)Cn2cc(S(=O)(=O)CC(=O)N3CCCC3)c3ccccc32)c1
CSc1ccccc1C(=O)NC(=O)C(NC(=O)C(=O)C(NC(=O)COCc1ccccc1)C(C)C)C(C)C
O=C(O)C1C2C=CC(O2)C1C(=O)Nc1nnc(-c2ccc(F)cc2)s1
FC(F)(F)c1cccc(C2c3[nH]cnc3CCN2Cc2nc[nH]n2)c1
O=C(Oc1ccc(Oc2ccc(C(F)(F)F)cn2)cc1)N1CCOCC1
CON=Cc1c(N)ncnc1Oc1ccc(NC(=O)Nc2ccc(N3CCOCC3)cn2)cc1F
CCCCC(NC(=O)OC(CCC(=O)O)C(=O)NNC(C)=O)C(=O)OC(=O)C(C)OC=C1CC(Cl)C(n2cc(C)c(=O)[nH]c2=O)O1
C=C(C)C1CCC2(CO)CCC3(C)C(CCC4C5(C)CCC(OC(C)=O)C(C)(C)C5CCC43C)C12
CC(C)c1nn(-c2ccc(C(N)=O)c(NC3CCC(O)CC3)c2)c2c1C(=O)CC(C)(C)C2
COc1ccc2c(c1Cl)CCCN2C(=O)c1ccc(-n2nc(C(F)(F)F)c3c2CCCC3)cc1
O=[N+]([O-])c1cccc2c1C1(CCN(CCc3cccc(-c4ccc(F)cc4)c3)CC1)OC2
NCCCCC(NC(=O)C1CCC2CN(C(=O)CCc3ccccc3)CC(=O)N21)C(=O)c1nccs1
CCCCNC1=NC(N)C2=c3ccccc3=NC2=N1
Cc1ccc(-n2ccnc2)c(CNC(=O)c2cc3c(C)nn(C4CCCCC4)c3s2)c1
O=C(CC1SC(=NS(=O)(=O)c2ccccc2)N(c2ccccc2)C1=O)NCCc1c(-c2ccccc2)[nH]c2ccccc12
CCCc1ccc(C=C(CN)c2ccccc2)cc1
CCOC(=O)Cn1nc(-c2ccccc2)c2n[nH]c(-c3ccc(Cl)cc3Cl)c2c1=O
CC(Nc1ncnc2c(C(N)=O)cccc12)c1cccc(NC(=O)NC(C)(C)C(F)(F)F)c1
CC(C)=CCCC(C)=CCCn1cc(COc2cc3oc4ccccc4c(=O)c3cc2O)nn1
CC(=O)OC1C(CO)OC(OC(=O)c2c(N)n(-c3ccc(S(N)(=O)=O)cc3)c3nc4ccccc4nc23)C(OC(C)=O)C1OC(C)=O
Cc1cc(NNc2cccc(CC(=O)c3ccc(F)c(F)c3)c2)nc(Nc2ccccc2)n1
S=C(Nc1ccccc1Cl)Nn1c(-c2ccccc2Cl)n[nH]c1=S
O=C(NCCc1ccccc1)C(c1ccccc1)N(C(=O)c1csnn1)c1ccc2c(c1)OCO2
Cc1ccc2[nH]c(=O)c(CSc3nc4ccccc4nc3N3CCOCC3)cc2c1
Cc1ccc(N2C(=S)SC(=Cc3ccc(Cl)cc3Cl)C2=Nc2cccc(C(=O)O)c2)cc1
Clc1ccc2c(NCCCCN3CCN(Cc4ccccc4Cl)CC3)ccnc2c1
CCCCP(=O)(O)OC(CC=CCN1CC(C)C(NC(=O)c2cccc(Cl)c2Cl)C1=O)C(C)(C)C
Cc1ccc(NC2=NCC(=O)N2c2nc3ccccc3s2)c(C)c1
Cc1c(C)c2c(c(C)c1N)CC(C)(CCNCCCc1ccccc1)O2
CCCCn1cnc2c(NC(=O)c3ccccc3OC)c(Cl)c(Cl)cc21
COc1ccccc1C1Nc2ccccc2N=C2CCCC(=NNC(=O)C(c3cccnc3)N(C(=O)c3csnn3)c3cc(C)ccc3OC)C21
Cn1c(=O)oc2cc(S(=O)(=O)C(=O)c3cc(NNCc4ccncc4)ccc3Cl)ccc21
Cc1ccccc1-c1csc(NC(=O)c2ccc3oc(=O)ccc3c2)n1
COc1ccc(Cn2nnc(C(=O)Nc3cc(C)cc(C)c3)c2C)cc1
Cc1cc(OC2CCCCCC2)nc(Nc2cccc(F)c2)c1C#N
NCC1CC1(C(=O)NCc1ccccc1)c1ccc(Cl)c(Cl)c1
O=C(NCCCn1cnc([N+](=O)[O-])n1)c1cccnc1S
COC(=O)C12CCC(C)C(C)C1C1=CCC3C4(C)CCC(O)C(C)(CO)C4CCC3(C)C1(C)CC2
COc1ccc(-c2nn(CC(=O)Nc3ccccc3)c(=O)c3c2CCN(c2ccccc2OC)C3)cc1OC
Cc1cc(NCc2ccc(Cl)cc2)c(=O)n(-c2ccccc2)n1
COc1cc2nc(C(C)(C)C)c(CNc3ccccc3)c(-c3ccco3)c2cc1OC
CCOC(=O)c1c(NC(=O)CN2C(=O)NC(C)(c3ccc(OC)c(OC)c3)C2=O)sc2c1CCOC2
CCCCC(C(=O)C(=O)NC1CC1)C(=O)N1CC2C(C1C(=O)C(C(=O)NC(C(=O)NN)C(C)(C)C)C(C)(C)C)C2(C)C
CC(NC(=O)C(=O)NCN1CCOC1S(=O)(=O)c1cccs1)c1ccccc1
COc1cc(C(=O)Nc2ccc(-c3nc4cc(C)ccc4o3)cc2)cc(OC)c1OC
O=C(NC(=S)NC1CC2C=CC1C2)c1cccc(Cl)c1
COc1ccc(CCCc2ccccc2)c(CC2C3CNCC32)c1
Cc1ccc(S(=O)(=O)NNC(=O)CCSc2cccc[n+]2[O-])cc1
Cc1ccc(N2CCC3(CCCN(C4CCCOC4)C3=O)CC2)nn1
c1cc(N2CCNCC2)c2ncn(C3CCCCC3)c2c1
CC(=O)N1CCN(C(=O)CCc2nnc(Cc3ccc4c(c3)OCO4)o2)CC1
CCN1C(=O)C2CCC3C(=NOC(C)Sc4nnc(C)s4)CC(O)C(O)C3C2C1=O
CC(Nc1nccc(N2C(=O)OCC2C(C)C)n1)c1c(-c2ccc(Cl)cc2)ccnc1F
CC1CNC(=O)c2[nH]c3ccc(COC(=O)C4CC5(CCNCC5)CN4)cc3c21
COCCCNC(=O)c1cc(=O)c2cc(C)cc(C)c2o1
Cc1ccsc1CN1CCC2(CCC(O)CC2)C(O)C1
COCc1ccccc1C=C1C(=O)NN(c2ccc(C(C)C)cc2)C1=O
Cc1ccc(NC(=O)Nc2ccc3c(c2)C(=O)N(C(=O)c2ccc(CNc4ccccc4NN(C)CC(C)CO)cc2)CC(C)COCCCCC(C)O3)cc1
CCOc1cccc(CNC(=O)c2cc3sccc3n2Cc2ccc(OC)cc2)c1
CCC(=O)c1c(ONCc2ccc(C(F)(F)F)cc2)c(OC)c2ncccc2c1OC
Cc1ccc(S(=O)(=O)N2N=C(c3ccccc3)N(S(=O)(=O)c3ccc(C)cc3)N=C2c2ccccc2)cc1
CSc1ccccc1NC(=S)NS(=O)(=O)c1cccnc1
Fc1ccccc1COc1ccc2c(c1)NCNc1cnc(C#CC3CC3)nc1N2
O=C(c1ccc(NS(=O)(=O)c2cccc3nsnc23)cc1)N1CCC(c2nc3ccccc3[nH]2)CC1
O=C(c1cnc(Nc2cc(S(=O)(=O)Nc3ccccc3OC(F)(F)F)ccc2N2CCCC2)s1)N1CCCCC1
COc1ccccc1CCC(=O)O
COP(=O)(O)OCON=c1ccn(C2OC(C3OC(n4cc(CCO)nn4)CC3[N-][N+]#N)C(O)C2O)c(=O)[nH]1
Cc1ccsc1C(=O)N1N=C(NCc2ccccc2)CC1c1ccccc1
CC(=O)Nc1ccc(NC(=O)C2=C(C(=O)OC(C)C)SCCS2)cc1
NCCCCCC1C(=O)N(c2ccccc2)N(c2ccccc2)C1=O
CC(NC(=O)C1CCC(CNc2c(N3CCCCC3)c(=O)c2=O)CC1)c1ccccc1
CNCCc1c[nH]c2c1C(=O)c1ccccc1C2=O
COc1ccc(-c2cccc(C(=O)N(CC3CC(c4ccccc4C(F)(F)F)=NO3)C(C)C)n2)cn1
OCNc1ncnc2c1ncn2C1C=CC(CCc2ccccc2)C1
CC(=O)Nc1ncnc2ccc(-c3ccc(NOc4ccc(CCCc5ccccc5)cc4)cc3)cc12
COc1ccc(NN2CCOCC2)cc1S(=O)(=O)C(=O)CCc1ccc(F)cc1
CC(C)NC1CCC2C3CCC4CC(N(C)C)CCC4(C)C3CCC12C
O=C(NCc1ccc(F)cc1)c1ccc2oc(=O)[nH]c2c1
COC(COCC(F)(F)F)c1ncn2c1CN(C(=O)c1cccc(C)n1)c1ccccc1C2
CCCCCCCCCCCCOC1CN(CC=Cc2ccccc2OC)CC(O)C1O
CCC(C)C(CO)NC(=O)C(CC(C)C)NC(=O)C(CC(C)C)NC(=O)C(Cc1ccc(O)cc1)NC(=O)C(NC(=O)C(N)CCCN=C(N)N)C(C)C
COC(=O)C1=CCC23CC24CCC2(C)CC(O)CC(C)(C)C2C(O)C13C4
Cn1c(=O)c2ccccc2n2c(-c3cccnc3)nnc12
COC(C)(C)C(C)(C)NC(=O)c1cc(C(F)(F)F)cc(C(F)(F)F)c1
Nc1nc(-c2ccco2)c2oc3cc(-c4ccc(CN5CCOCC5)cc4)ccc3c2n1
COCC1CN(S(=O)(=O)c2ccc(OC)cc2)CCN1C(=O)CN(C)Cc1ccco1
CC1=C(C(=O)Cc2ccccc2)C(c2ccccc2Cl)C(C#N)C(SNc2ccccc2C)=N1
CCOC(=O)c1c(N)n(-c2ccc3c(c2)OCCO3)c2nc3ccccc3nc12
O=C(C1CCN(S(=O)(=O)c2ccc(F)c(F)c2)CC1)N(c1ccc(Cl)cc1)C1CCS(=O)(=O)C1
Cc1c(C(=O)N2CCc3cn[nH]c3C2)cnn1C1CCCCN(C)C1
CC(C)CCOc1ccc(CCC(=Cc2ccc(CCC(=O)O)cc2)C(=O)O)cc1
Cc1ccc2sn(N=Cc3ccc(O)c(O)c3)c(=O)c2c1
O=[N+]([O-])c1ccc(OCCCn2ccnc2)cc1
CN(Cc1ccccc1)C(=O)CNCc1nncn1C
O=C(OCCCCCOc1ccc(CC=Cc2ccccc2)cc1C(=O)O)c1ccccc1O
COc1c(O)c2c(c3c(OC)cccc13)CC1C(OC)NC(=O)C3(C)CCCN(C2=O)C13
CCCCCCCCCCCCCCCCCCOc1c(OC)cc(-c2cc(=O)c3c(OC)c(OC)c(OC)cc3o2)cc1OC
C#CCN(Cc1nc2cc(Cl)c(CN3CCN(C)CC3)cc2c(=O)n1C)c1ccc(C(=O)NCc2cccnc2)c(F)c1
O=C(NCc1ccccn1)C(=O)c1cn(CC(=O)N2CCOCC2)c2ccccc12
O=C(NC(=S)Nc1cn(Cc2ccccc2)c(=O)c2ccccc12)c1ccco1
CCCCCOC(=O)N1CCN(C(=O)C(CCC(=O)O)NC(=O)c2cc(N3CCC(C(N)=O)CC3)nc(-c3ccccc3)n2)CC1
CON=Cc1c(COP(=O)(Oc2ccc(Cl)cc2)SC(C)=O)c2ccc3ccccc3c2n1C
CCOCC(=O)c1[nH]c(C)c(C(=O)Sc2nncn2-c2ccccc2)c1C
CCC(O)c1ccc2c(c1)C(=CC=CC(=O)N1CC(O)C1)c1ccccc1CO2
O=C(NN=Cc1ccccc1OC(F)F)c1ccc(O)cc1
C=Cc1cc2c(Oc3ccc(NC(=O)Cc4ccc(Br)cc4)cc3F)c(C#N)nnc2cc1OC
Cc1nsc(NC(=O)C23CC4CC(CC(C4)C2)C3)n1
CCCCCCCCCCc1cc(CC(C)C)n2cnnc2c1
CCOC(=O)c1cc(Cl)c(N2CCN(C(=O)C3CSC4(C)CCC(=O)N34)CC2)c(Cl)c1
Cc1ccc(S(=O)(=O)NC(=O)NC(=O)CNc2ccc(F)cc2)s1
O=C(OCCCn1ccnc1)N(Cc1ccccc1)Cc1c[nH]cn1
CC(C)NCC(O)COc1ccccc1C(F)(F)F
CC(C)(C)Nc1c(C#N)cnc2c1cnn2CCc1ccncc1
Oc1ccc(Cl)cc1CNc1cccc(NCC2CC2)c1
COC1CC2CN(CCc3c([nH]c4ccccc34)C(C(=O)OCN3C(=O)CCC3=O)(c3cc4ccccc4o3)C2)C1
CN(C)CCN(C)c1ccccn1
Cc1ccc(C(=O)NCCC2=CCCCC2)n1CC(=O)N1CCN(Cc2ccc3c(c2)OCO3)CC1
Cc1ccc(NC(=O)N2CCn3c(nnc3-c3cccnc3)C2)c(C)c1
O=C(c1ccc(C#Cc2ccccc2)cc1)C1CCCN1
CCCCOC(OC)C1=C2C(OC3(OC)C(C)CC(C)(O)C(O)C(C)C(OC)C3C)C(C)(OC)C(C)=CC2(OC(C)=O)C(=O)C(C)=C(NC(C)=O)C1=O
Cc1ccccc1NC(=O)C(Cl)Cl
COc1cccc2c(Nc3ccc(NC(C)=O)cc3)ncnc12
COc1cc(OC)c(Oc2c(OC)cccc2OC)cc1C=CC(=O)Nc1ccccc1C(=O)O
Nc1ccc(F)c(C(=O)O)c1
COc1ccc(C(=O)N2CCc3cccc(Cl)c3C2)cc1OCCN1C=CON=C1
FC(F)(F)c1cc(OCc2sccc2-c2ccccn2)c2cccc(C(F)(F)F)c2n1
CCC(=O)C=C1Sc2ccccc2N1N1CCOCC1
CCOC(=O)N1CCCC1C(=O)CC
CCCCCCCCNC(=O)NC1CCOC1=O
CN(Cc1ccc(OC(F)(F)F)cc1)C(=O)Cn1c(-c2ccc(-c3cccc(Cl)c3)cc2)c(C2CCCCC2)c2ccc(C(=O)O)cc21
COc1ccc(NCCNC(=O)Nc2ccc(C)c(C)c2)cc1
CC(C(=O)C(=O)c1ccco1)c1csc(NN2CCCCC2)n1
O=C(NCc1ccc(S(=O)(=O)N2CCCC2)cc1)c1cccc(C(=O)Nc2ccc3cc(C(=O)Nc4ccc(CN5CCN(CCO)CC5)cc4)ccc3c2)c1
Cn1c2ccc(Cl)cc2c2sc(NC(=O)c3ccccc3)nc21
COCCN(C(=O)COC(=O)COc1cccc(C)c1)c1c(N)n(Cc2ccccc2)c(=O)[nH]c1=O
CCC(CC)CSC(=S)NN=CC(C)=CC1c2ccccc2CC1CC=CCCC(=O)O
N#CNC(=NC1CC1)N1CCN(c2ccccc2)CC1
c1ccc(-c2cc3cccnc3[nH]2)cc1
Cc1c(C(=O)NC(=S)Nc2ccc(S(N)(=O)=O)cc2)nn(-c2cccc(Cl)c2)c1-c1ccccc1
O=C1c2cc(Cl)ccc2C(Cc2ccccc2)(C(=O)NC2CCCCC2)N1c1ccc(Cl)cc1
CC(C)CC(=O)Cc1ccc2c(c1)CCN2N1CCCN(C)CC1
O=C(NN=Cc1cn(S(=O)(=O)c2ccccc2)c2ccccc12)C1CCCN1
Cc1ccccc1OC1OC(CO)C(O)C(O)C1O
N#[N+][N-]c1ccc(CC(=O)NC(Cc2ccc(O)cc2)C(=O)NC(Cc2ccc(O)cc2)C(=O)Nc2ccc3c(ccn3C3OC(C(O)CO)C(O)C3O)c2)cc1
CCC1CN(Oc2cc(-c3ccc(CC(C)C)cc3)ccc2CC(C)C)S(=O)(=O)c2ccc(CO)cc21
CCN1C(=O)C(=C(C)NCC(Cc2ccccc2)N(C)C)SC1=S
CC(C)N1CCN(Oc2ccc(S(=O)(=O)C(C)C)cc2-c2nc(=O)c3c([nH]2)c(CC(C)(C)C)nn3C)CC1
CC(NC(=O)CCC(N)C(=O)O)C(=O)NCC(=O)O
O=C(O)C=CCCCCCCCCOc1ccccc1
Cc1ncccc1C(=O)C1CCN(C(=O)c2ccc(OC3CCN(N4CCCC4)C3)cc2)CC1
CC12Cc3cnn(-c4ccc(F)cc4)c3C=C1CCC1C2CCC2(C)C(C(N)=O)CCC12
CC(=O)NC1C(NC(=O)OCc2ccc(OC3OC(CO)C(O)C(O)C3O)cc2)OC(CO)C(O)C1O
CC(=O)Nc1cnc(C(N)=O)cn1
O=C1c2cccnc2C(=O)c2c1c(C(=O)NCc1ccccc1)c1c(Cl)cccn21
Cc1[nH]nc2c1C(=O)N(c1ccc(Cl)c(C(=O)O)c1)C2=O
CCOc1nc(N)c2[nH]c(=O)n(Cc3cccc(CC)c3)c2n1
CONc1cc(OC)c(OC)cc1C(=O)C(=O)Nc1ccc(Cl)cc1
N=C(Nc1cc(-c2ccc(Cl)cc2)nn1-c1ccccc1)c1ccccn1
O=C(Nc1ccc(OC(F)(F)F)cc1)Nc1cccc(-c2ccc(-c3nc4cc(F)ccc4[nH]3)s2)c1
COc1ccc(S(=O)(=O)Nc2cc(Cl)c(S(N)(=O)=O)cc2Cl)cc1
CCCCCCCCCCCSC(=O)Nc1ccc(COC(=O)Nc2ccc(C#N)cc2)cc1
O=C(O)c1cccc2[nH]c(=O)c3c(O)cccc3c12
CCCc1ccccc1ONCC(=O)Sc1ncnc2ccccc12
CC1N=C(c2ccccc2)OC1=O
CC(=O)NCCCCC(NC(=O)C(CCCCNC(=N)N)NC(=O)c1ccc(CN(CCCCC2CCCCC2)CC(=O)NC2CCCC2)cc1)C(N)=O
Cc1nn2c(=O)c(C(=O)N3CCN(C(=O)c4ccco4)CC3)c(C)nc2s1
Cc1ccccc1C(=O)NCC(=O)OCC(=O)N1CCCC1
Cc1cccc(CCNC(=O)C2CC(=O)N(c3ccc(C)c(C)c3)C2)c1
CCn1c(=Cc2cccc[n+]2CC)sc(=C2Sc3ccccc3N2C)c1=O
CCOC(=O)SC(CC(=O)c1ccc(Cl)cc1)C(=O)c1ccc(Cl)cc1
CCC(=O)c1ccc2c(c1)C(C)(C)CC1(O2)OC2(CNC1=O)CN(NC(=O)C(Cc1cccc(F)c1)NCCC(=O)O)C2
CC(=O)NCCc1c[nH]c2c1C(=O)c1c(O)ccc(O)c1C2=O
CCOCCOc1cc2ncnc(N3CCN(C(=S)Nc4ccccc4Cl)CC3)c2cc1OCC
CCOP(=O)(NC(C)(C)C)Oc1ccc(OCc2ccccc2)cc1
Cc1cccc(NC(=O)NC2N=C(c3ccccc3)c3ccccc3N(C)C2=O)c1C
CN(CCCN1CCCC1=O)C(=O)c1ccc2c(c1)S(=O)(=O)c1ccccc1C2=O
O=[N+]([O-])c1cccc(NC(=S)NC(c2ccccc2)c2ccccc2)c1
O=C(C=Cc1ccc(O)c(O)c1)OCCc1ccccc1
COc1ccc(C2=c3oc(=O)ccc3=C3C2=Cc2cccnc23)cc1F
COc1cc(-c2ccc(-c3coc4cc(OC)c(OC)c(C)c34)cc2)ccc1O
Cc1ccc2c(C(c3ccc(-c4cccc(NC(=O)C(F)(F)F)c4)o3)c3cn(C)c4ccccc34)c(C)[nH]c2c1
COc1ccc2[nH]c3c(c2c1)C(C)NCC3
Cc1ccc(N2C(=O)C(=Cc3ccc(-c4cc(Cl)ccc4OCC(=O)O)o3)C(=O)NC2=S)cc1
O=C(C(Nc1ccccc1C(F)(F)F)c1ccc(F)cc1)N1CCCCC1
CC(C)SC(=O)c1ccc(COCC(=O)c2ccc3c(c2)NC(=O)CO3)nc1
O=C1COCCN1c1ccc(S(=O)(=O)c2ccc3c(c2)CCCO3)cc1
CCN1C(=O)C(=O)N(CC(C)=O)C1=O
Fc1ccc(OC2CN(CC3CCN(c4ncccn4)CC3)CC2F)c(F)c1
CN1CC(C(=O)N2CCC(c3ccc(C#N)cc3)CC2)C(c2ccc(Cl)cc2)C1
COc1cc2c(NCc3ccccc3C(F)(F)F)ncnc2c(OC)c1OC
CSc1nc(=O)c2c([nH]1)n(C1OC(C(=O)O)C(O)C1O)c(=O)n2Cc1ccccc1
CCC(C)NC(=O)C=Cc1ccc(S(C)(=O)=O)cc1
CC(=O)C1C(c2ccc(Cl)cc2)OC(c2cccc(NC(=O)N3CCCCC3)c2)C1c1ccccc1
COC(=O)CCCCCCCCCC(=O)OC1=C(c2ccc(OC)cc2)Sc2ccccc2-n2cccc21
Cc1ccc(CN(C)c2nc(N)c3c([S+](C)[O-])c(C)sc3n2)cc1
CCOc1ccc(OC2OC(CO)C(O)C(O)C2O)cc1
CCc1c(C)nc(SCc2ccc(C(=O)O)cc2)c(C#N)c1C
CC(C)COC(=O)c1cccc(NC(=O)NCCCl)c1
CNc1nc2c(s1)C(=O)CSC2
CCCCCCCCCCCCc1ccc(OCC(COP(=O)([O-])OC(C[N+](C)(C)C)c2ccccc2)OC(C)=O)cc1
FC(F)(F)c1cc(C(F)(F)F)c2c(ccc3ccccc32)n1
COc1c(OCC(=O)N(CCO)CCO)c(OC)c2occc2c1OC
C=C(ONCC)c1nc(-c2ccco2)c2ncn(Cc3ccc(OC)cc3)c2n1
COc1cccc2c1N(C)CCC2C
O=C(CCc1ccccc1)c1nnc(Cc2ccccc2OC(F)F)o1
COc1cc(C(=O)Nc2cc(C)cc(C)c2)cc(OC)c1OC
COc1ccccc1NC(=O)C(=O)NCC1OCCCN1S(=O)(=O)c1cccs1
COc1ccccc1-n1cnc2c(SCc3ccccc3C#N)ncnc21
CCOCC(=O)NC(Cc1ccc(-c2nc3ccccc3s2)cc1)C(=O)C(=O)NCC(NS(=O)(=O)c1ccccc1)C(=O)SC
O=C(NCc1ccncc1)Nc1ccc([N+](=O)[O-])cc1
C(=Cc1ccncc1)c1ccccc1
CC1CC(C)CN(C(=O)C2CCC(S(C)(=O)=O)CC2)C1
[truncated: 8,000 more rows]
