# Supplementary material for: t-SMILES: a fragment-based molecular representation framework for de novo ligand design
Source: Nat Commun. 2024 Jun 11;15:4993. doi: 10.1038/s41467-024-49388-6 (PMC11167009; doi:10.1038/s41467-024-49388-6)
Supplement: Supplementary file 4 — Source Data [file 41467_2024_49388_MOESM4_ESM.zip › Soure data/Source data and code for all other graphs/Metrics/Models/Chembl/ChEMBL_TSID_M[MPL][r10_b128_h256]/gen.smi]

[1*]C(=O)N1CCC2(CCCN([2*])C2=O)CC1&[1*]C1=CC=NC=C1&&[2*]C[3*]^[3*]C[4*]&[4*]N1CCCC1&&&
[1*]F&[1*]C1=CC=C([2*])C=C1&[2*]C1SC2=CC=CC=C2N2C=CC=C21&&&
[1*]C(=O)N[7*]&[1*]C[2*]&[2*]C[3*]^[7*]C1=CC=C([8*])C=C1^[3*]C1=CC=C([4*])C=C1&[8*]O&[4*]C[5*]&&&[5*]C[6*]&[6*]C(=O)NO&&&
[1*]C&[1*]O[2*]&[2*]C1=CC([3*])=CC([7*])=C1[9*]&[3*]C1C2=CC3=C(C=C2C([4*])C2COC(=O)C12)OCO3&[4*]N[5*]^[9*]O^[5*]C[6*]&&[7*]O[8*]^[6*]C12CC3CC(CC(C3)C1)C2&[8*]C&&&&&
[1*]C&[1*]N1C(C(=O)NNC([2*])=O)=NC2=CC=CC=C21&[2*]C[3*]&[3*]C[4*]&[4*]C1=CC=CC=C1&&&
[1*]C&[1*]C1=CC=CC(C(=O)N([2*])C2CC2)=N1&[2*]C[3*]&[3*]C[4*]&[4*]C[5*]&[5*]N([6*])[7*]&[6*]C&&[7*]C[8*]^[8*]C1=CC=C([9*])C=C1&[9*]C1=CC=CS1&&&
[1*]C&[1*]O[2*]&[2*]C1=CC=C([3*])C=C1&[3*]C[4*]&[4*]N1CCNCC1[5*]&[5*]C[6*]&[6*]C=NNC([7*])=O&[7*]C1=CC=C([8*])C=C1&[8*]C1=CC=CC=C1&&&
[1*]N&[1*]C[2*]&[2*]C[3*]&[3*]C[4*]&[4*]NC([5*])=O&[5*]C1=CC2=C([NH]1)C(=O)[NH]C1=CC([6*])=CC=C12&[6*]C1=CC=CC([7*])=C1&[7*]C([8*])(F)F&[8*]F&&&
[1*]C&[1*]C[2*]&[2*]C1([3*])OC(=O)CC=C1[4*]&[3*]C&&[4*]C=C[5*]^[5*]C1C([6*])=CC([7*])CC1([8*])C&[8*]C&&[6*]C&[7*]O&&
[1*]C&[1*]C([7*])=NN[2*]&[2*]C1=C([3*])C(C(N)=O)=NN1[4*]&[3*]C#N^[7*]C1=CC=CC=C1[8*]&[4*]C1=CC=C([5*])C=C1^[8*]S([9*])(=O)=O&[5*]C([6*])(F)F&[9*]C&[6*]F&&&&&
[1*]C&[1*]O[2*]&[2*]C1=CC([3*])=CC([5*])=C1&[3*]NC([4*])=O&[4*]C1CCCN(C2=NC=NC3=C2C=NN32)C1^[5*]O[6*]&&[6*]C&&&
[1*]C#N&[1*]C1=CC=C([2*])C=C1&[2*]C1=CN([3*])N=N1&[3*]C1=CC([4*])=CC([5*])=C1&[4*][N+](=O)[O-]&&[5*][N+](=O)[O-]&&
[1*]C&[1*]C([2*])[3*]&[2*]NC([4*])=O&[4*]C[5*]^[3*]C(=O)N[8*]^[5*]C1=C([6*])C=CC=C1[7*]&[8*]C[9*]&[6*]Cl&[9*]C([10*])[11*]&&[7*]Cl^[10*]O&&&&[11*]C([12*])[13*]^[12*]N&&[13*]C[14*]^[14*]O[15*]&[15*]C1=CC=C([16*])C=C1&[16*]Cl&&&
[1*]C(=O)O&[1*]C1=CN([2*])C2=C([3*])C([4*])=C([6*])C=C2C1=O&[2*]C1CC1&&[3*][N+](=O)[O-]&[4*]N1CCN([5*])CC1^[5*]C1=CC=CC=N1^[6*]F&&&&
[1*]C&[1*]C[2*]&[2*]C[3*]&[3*]C[4*]&[4*]C[5*]&[5*]C[6*]&[6*]C[7*]&[7*]C[8*]&[8*]C[9*]&[9*]C[10*]&[10*]CCCCCCC[11*]&[11*]C[12*]&[12*]C[13*]&[13*]C[14*]&[14*]C[15*]&[15*]C[16*]&[16*]C[17*]&[17*]C[18*]&[18*]C[19*]&[19*]C[20*]&[20*]C[21*]&[21*]C(=O)N[22*]&[22*]C[23*]&[23*]C[24*]&[24*]C[25*]&[25*]N[26*]&[26*]C1=C([27*]
[1*]C=C&[1*]C[2*]&[2*]N1CC(=O)N2C([3*])C(=O)N([6*])CC2N1C(=O)N[16*]&[16*]C[17*]&[17*]C1=CC=CC=C1^[3*]C[4*]&&[4*]C1=CC=C([5*])C=C1^[6*]C[7*]^[5*]O&[7*]C1=CC=CC2=C1N([8*])C=C2[9*]&&&[8*]C&&[9*]
[1*]C&[1*]C([2*])C&[2*]C1=NC(S[3*])=N[NH]1&[3*]C1=CC=CC([4*])=C1&[4*]O&&&
[1*][N+](=O)[O-]&[1*]C1=CC=C([2*])C([3*])=C1&[2*]Cl&&[3*]C=NNC(=S)N[4*]^[4*]C1CCCCC1&&&
[1*]C&[1*]O[2*]&[2*]C1=CC=C2C(=C1)CC1C3CCCC([3*])([4*])C3CCC21[8*]&[8*]C&&[3*]O&[4*]C[5*]^[5*]C[6*]&[6*]C([7*])C&[7*]C&&&
[1*]O&[1*]C1C([2*])C([3*])C([4*])C([5*])C1[6*]&[2*]O&&[3*]O&[4*]O&[5*]O&[6*]O[7*]^[7*]C[8*]&[8*]C[9*]&[9*]C[10*]&[10*]C[11*]&[11*]C[12*]&[12*]C[13*]&[13*]C[14*]&[14*]O[15*]&[15*]C[16*]&[16*]C12CC3CC(CC(C3)C1)C2&&&
[1*]C&[1*]C1=CC=C([2*])C=C1[3*]&[2*]C(N)=O&&[3*]NC1=NC=NN2C=C([4*])C([9*])=C12^[4*]O[5*]&[5*]C[6*]^[9*]C^[6*]C([7*])[8*]&&&[8*]O&&[7*]C&&
[1*]C&[1*]C([2*])C&[2*]C[3*]&[3*]N[4*]&[4*]C1=CC=NC2=CC=C([5*])C=C12&[5*]C#C[6*]&[6*]C[7*]&[7*]NC([8*])=O&[8*]C1=CN=CN([9*])C1=O&[9*]C[10*]&[10*]C1=CC=C([11*])C([12*])=C1&[11*]F&&[12*]F&&
[1*]C&[1*]C(=O)NNC([2*])=O&[2*]C1=C([3*])C2=C([4*])C=C([5*])N=C2S1&[3*]N&&[4*]C&[5*]C&&
[1*]C&[1*]C[2*]&[2*]NC1=NC=CC(N2CCC([3*])C([7*])C2)=N1&[3*]C(=O)N[4*]&[4*]C[5*]^[7*]O^[5*]C1=CC=C([6*])C=C1&&&[6*]C&&&
[1*]C&[1*]O[2*]&[2*]C1=CC([3*])=CC([19*])=C1[21*]&[19*]O[20*]&[20*]C^[3*]C(=O)O[4*]&&[4*]C[5*]^[21*]O[22*]^[5*]C[6*]&[22*]C&[6*]C[7*]&&&[7*]C[8*]&[8*]C[9*]&[9*]C[10*]&[10*]N([11*])[12*]&[11*]C&&[12*]C[13*]^[13*]C[14*]&[14*]C[15*]&[15*]C[16*]&[16*]C[17*]&[17*]C1=C([18*])OC2=C
[1*]C&[1*]C([2*])C&[2*]C[3*]&[3*]O[4*]&[4*]C1=CC2=NC=NC([5*])=C2C=C1[11*]&[11*]NC([12*])=O&[12*]C=C[13*]^[5*]N[6*]^[13*]C[14*]&[6*]C1=CC=C([7*])C([10*])=C1&[14*]N([15*])C&[10*]Cl&[15*]C&&[7*]O[8*]&&[8*]C[9*]&[9*]C1=CC=CC=C1&
[1*]C&[1*]O[2*]&[2*]C1=CC=C2[NH]C([3*])=C([4*])C2=C1&[3*]C1=CC=CC=C1&&[4*]C1=N[NH]N=N1&&
[1*]C([2*])=C&[1*]C&&[2*]C(=O)O[3*]^[3*]C1=CC=C2C(=O)N([4*])N=CC2=C1&[4*]C1=CC=CC([5*])=C1&[5*]F&&&
[1*]C1=CN=C(NC([2*])=O)S1&[1*]C1=COC=C1&&[2*]C1=CC=CC=C1&&
[1*]C&[1*]C1(C)C(=O)N([2*])C2=NC=CC=C21&[2*]C[3*]&[3*]C1=CC=C([4*])C=C1&[4*]C(=O)N[5*]&[5*]C1=CC=CC=C1[6*]&[6*]N&&&
[1*]C&[1*]C[2*]&[2*]N([3*])CC&[3*]C[4*]&[4*]C[5*]&[5*]C[6*]&[6*]C([7*])[8*]&[8*]N1CCN([9*])C1=O&[9*]C1=CC=NC2=CC([10*])=CC=C12^[7*]C^[10*]Cl&&&&&
[1*]C&[1*]O[2*]&[2*]C1=CC([3*])=C([5*])C([8*])=C1[9*]&[3*]O[4*]&[4*]C^[5*]C=C[6*]&&[6*]C([7*])=O^[8*]O^[7*]C&&[9*]C([10*])=O&&[10*]C=C[11*]&[11*]C1=CC=C([12*])C([13*])=C1&[12*]O&&[13*]C&&
[1*]C&[1*]O[2*]&[2*]C1=CC=C([3*])C=C1[8*]&[8*]O[9*]&[9*]C^[3*]C1=C([4*])[NH]C(=O)C([5*])=C1[6*]&&[4*]C&&[5*]I&[6*]S[7*]^[7*]C1=CC=C2OCCOC2=C1&&&
[1*]C&[1*]O[2*]&[2*]C1=CC=C([3*])C=C1[4*]&[3*]C(=O)O&&[4*]NC([5*])=O^[5*]C1=CC=C2C(=O)N([6*])C(=O)C2=C1&[6*]C1=CC=CC=C1[7*]&[7*]O[8*]&[8*]C[9*]&[9*]C(=O)N1CCOCC1&&&
[1*]C&[1*]OP([2*])(=O)OC&[2*]C([3*])=C[4*]&[4*]C1=CC=CC=C1&&[3*][N+](=O)[O-]&&
[1*]C&[1*]OC([2*])=O&[2*]C1=CC([3*])=CC=C1[12*]&[3*]N[4*]&[4*]C[5*]^[12*]N1CCCC1=O^[5*]C1=CC([6*])=C([8*])C([10*])=C1&&&[8*]O[9*]&[9*]C^[10*]O[11*]&&[11*]C^[6*]O[7*]&&[7*]C&&&
[1*]C(=O)N[5*]&[1*]C[2*]&[2*]C[3*]^[5*]C1=CC=C([6*])C=C1^[3*]C1=C[NH]C2=CC=C([4*])C=C12&[6*]F&[4*]F&&&&&
[1*]C&[1*]O[2*]&[2*]C1=CC=CC([3*])=C1&[3*]C[4*]&[4*]N1CC([5*])CCC1=O&[5*]C(=O)N[6*]&[6*]C[7*]&[7*]C1=CC=CC=N1&&&
[1*]C&[1*]O[2*]&[2*]C1=CC=CC([3*])=C1&[3*]C(=O)N1CCC2(CCCN([4*])C2)CC1&[4*]C[5*]&[5*]C1=CC=CO1&&&
[1*]C&[1*]C[2*]&[2*]O[3*]&[3*]C1=CC=CC=C1[4*]&[4*]NC([5*])=O&[5*]C1CCCN1C([6*])=O&[6*]C[7*]&[7*]C1=CC=CC([8*])=C1[10*]&[8*]C([9*])C&[9*]C^[10*]C&&&&
[1*]C&[1*]N1C(=O)C([2*])(C)C2=CC([3*])=CC=C21&[2*]C&&[3*]NC([4*])=O^[4*]C1=CC=C([5*])C=C1&[5*]C[6*]&[6*]N1C=CC=NC1=O&&&
[1*]N&[1*]C1C([2*])CC2C1C2([3*])[4*]&[2*]O&&[3*]F&[4*]C1=CC=C([5*])C=C1^[5*]I&&&
[1*]C(=O)N[3*]&[1*]C[2*]&[2*]ON1N=NC2=CC=CC=C21^[3*]C1=CC=CC([4*])=C1&&[4*]Cl&&&
[1*]C&[1*]C([2*])[3*]&[3*]C1CCC2C(=C[9*])CCCC12[11*]&[11*]C^[2*]C[4*]&[9*]C=C1CC([10*])CC(O)C1^[4*]C[5*]&[10*]O&[5*]C[6*]&&&[6*]C([7*])([8*])C&[7*]C&&[8*]O&&
[1*]C&[1*]S[2*]&[2*]C[3*]&[3*]C[4*]&[4*]C([5*])[6*]&[5*]N&&[6*]C(=O)N[7*]^[7*]C[8*]&[8*]C(=O)N[9*]&[9*]C([10*])[11*]&[10*]C[12*]&[12*]C(=O)N[13*]^[11*]C[22*]^[13*]C([14*])[15*]&[22*]C1=CC=CC=C1&[15*]C(=O)N[17*]&&&[17*]C([18*])[19*]^[14*]C[16*]^[18*]C[20*]&[16*]C1
[1*]C1=CN=C2NC(=O)C([3*])C2=C1&[1*]C(=O)N[2*]&[2*]C1=CC=CC=C1^[3*]C[4*]&&[4*]C[5*]&[5*]N1CCN([6*])CC1&[6*]C1=CC=CC=C1[7*]&[7*]Cl&&&
[1*]C&[1*]N(C)C(=O)O[2*]&[2*]C1=CC=C2SC([3*])=CC2=C1&[3*]C=C[4*]&[4*]C([5*])=O&[5*]C1=CC=C([6*])C=C1&[6*]O[7*]&[7*]C([8*])(F)F&[8*]F&&&
[1*]C&[1*]C[2*]&[2*]C[3*]&[3*]N1C=NS(=O)(=O)C2=CC([4*])=C([5*])N=C21&[4*]C&&[5*]N[6*]^[6*]C([7*])C1CCCCC1&[7*]C1CCCC1&&&
[1*]C&[1*]O[2*]&[2*]C1=CC=C2C=CC=C([3*])C2=C1&[3*]C[4*]&[4*]C[5*]&[5*]NC([6*])=O&[6*]C[7*]&[7*]C1=CC=CS1&&&
[1*]C&[1*]OC([2*])=O&[2*]C1=CC=CC([3*])=C1&[3*]NC1=NC=NC2=NC([4*])=CN=C12&[4*]C1=CC=C([5*])C=C1&[5*]N([6*])C&[6*]C&&&
[1*]C&[1*]N(C)C([2*])=O&[2*]C1=CC([3*])=CN1[6*]&[3*]C1=CC=CC([4*])=C1&[4*]C([5*])=O^[6*]C^[5*]C1=CC=CC=C1&&&&&
[1*]C&[1*]O[2*]&[2*]C1=CC=C([3*])C=C1[4*]&[3*]F&&[4*]C([5*])([6*])C^[5*]C&&[6*]C[7*]^[7*]C([8*])([9*])[10*]&[8*]O&&[9*]C[11*]^[11*]C1=CN=C2C=CC=CN12^[10*]C([12*])(F)F&&[12*]F&&&
[1*]C&[1*]C[2*]&[2*]OC([3*])=O&[3*]C1=CC2=C(C3=CC=CC=C3N([4*])C2=O)N1[6*]&[4*]C[5*]&[5*]C1=CC=CC=C1^[6*]C[7*]&&[7*]C1=CC=C([8*])C=C1&[8*]O[9*]&[9*]C&&&
[1*]C&[1*]C[2*]&[2*]OC(=O)N1CCC2=C(C1)SC([3*])=C2[4*]&[3*]N1CCCC1&&[4*]C([5*])=O^[5*]C1=CC=C([6*])C=C1&[6*]O[7*]&[7*]C&&&
[1*]C&[1*]OC([2*])=O&[2*]C([3*])[4*]&[3*]C[5*]&[5*]C[6*]^[4*]NC(=O)N([7*])[8*]^[6*]C(N)=O&[8*]C1CCCCC1&&&&[7*]C&&
[1*]C&[1*]O[2*]&[2*]C1=CC=C([3*])C([4*])=C1&[3*]Cl&&[4*]C(=O)N([5*])[6*]^[5*]C&&[6*]C[7*]^[7*]C1=CC=C([8*])C=C1&[8*]S([9*])(=O)=O&[9*]C&&&
[1*]C&[1*]C[2*]&[2*]C([3*])[4*]&[3*]C&&[4*]NC(=S)N[5*]^[5*]C[6*]&[6*]C[7*]&[7*]C[8*]&[8*]N1CCOCC1&&&
[1*]C&[1*]S[2*]&[2*]C1=CC=C([3*])C=C1[5*]&[3*]O[4*]&[4*]C1=CC=C2C=CC=CC2=C1^[5*]Cl&&&&
[1*]C&[1*]C[2*]&[2*]O[3*]&[3*]C1=CC=C([4*])C=C1&[4*]C[5*]&[5*]C[6*]&[6*]NC([7*])=O&[7*]C1CCC([8*])CC1&[8*]O[9*]&[9*]C1=CC=C([10*])C=C1&[10*]C([11*])=O&[11*]C&&&
[1*]C&[1*]O[2*]&[2*]C1=CC=C([3*])C=C1[10*]&[10*]O&&[3*]C=C([4*])[5*]^[4*]C#N&&[5*]C1=NC([6*])=C([7*])S1^[6*]C&&[7*]C(=O)O[8*]^[8*]C[9*]&[9*]C(=O)NC1=NC2=CC=CC=C2S1&&&
[1*]C&[1*]O[2*]&[2*]C1=CC=CC([3*])=C1&[3*]NC([4*])=O&[4*]C1=CC=C([5*])C=C1&[5*]C1=NC2=CC([6*])=CC([7*])=C2S1&[6*]C&&[7*]C&&
[1*]C&[1*]C1=NN=C(N2CC3(CC(N)=NO3)C2)C2=C1C=NN2[2*]&[2*]C([3*])([4*])C&[3*]C&&[4*]C1=CC=CC=C1[5*]^[5*]Cl&&&
[1*]NC([3*])=O&[1*]C1=CC=C([2*])C=C1&[2*]Br^[3*]C1=CC=C([4*])N=C1&&[4*]S[5*]&[5*]C[6*]&[6*]C[7*]&[7*]O&&&
[1*]C&[1*]O[2*]&[2*]C1=CC=C([3*])C=C1[12*]&[3*]C[4*]&[4*]C[5*]^[12*]O[13*]^[5*]NC([6*])=O&[13*]C&[6*]C[7*]&&&[7*]N([8*])S([11*])(=O)=O&[8*]C1=CC=C([9*])C=C1[10*]&[9*]C^[11*]C&[10*]C&&&&
[1*]C&[1*]C1=CC=C([2*])C=C1&[2*]N1C=C([3*])N=N1&[3*]C[4*]&[4*]OP(=O)(O)OP(=O)(O)O&&&
[1*]C&[1*]C[2*]&[2*]OC1=NC2=C(C=C1[3*])CCN([7*])CC2&[3*]C(=O)O[4*]&[4*]C[5*]^[7*]C[8*]^[5*]C[6*]&[8*]C[9*]&[6*]N1CCCCC1&[9*]C1=CC=C([10*])C([12*])=C1&&&[10*]O[11*]&[11*]C^[12*]O[13*]&&[13*]C&&&
[1*]NC([2*])=O&[1*]C1=CC=CC=C1&&[2*]C1=C([3*])C2=CC=CC=C2O1^[3*]NC([4*])=O&[4*]C1=CC=CC([5*])=C1&[5*]Br&&&
[1*]C&[1*]C[2*]&[2*]C1=NN([3*])C2=C1CCN1C([4*])=NN=C21&[3*]C1CCC1&&[4*]C1=CC=CC=C1[5*]^[5*]O[6*]&[6*]C&&&
[1*]C&[1*]C1=NC2=NC=NN2C2=C1CCN2[2*]&[2*]C[3*]&[3*]C1=CC=CS1&&&
[1*]C(=O)N1CCCC([4*])=N1&[1*]C[2*]&[2*]O[3*]^[4*]C1=CC=C([5*])C=C1^[3*]C1=CC=CC=C1&[5*]Br&&&&&
[1*]C&[1*]C[2*]&[2*]O[3*]&[3*]C1=CC=C([4*])C=C1&[4*]O[5*]&[5*]C[6*]&[6*]C(=O)N[7*]&[7*]C1=CC=C([8*])C=C1&[8*]N1CCOCC1&&&
[1*]C&[1*]C([5*])=NNC(=S)N[2*]&[2*]C1=CC=C([3*])C([4*])=C1&[3*]Cl^[5*]C1=CC=CC=N1&[4*]Cl&&&&
[1*]C&[1*]C[2*]&[2*]C[3*]&[3*]C[4*]&[4*]NC([5*])=O&[5*]C1=CC([6*])=CC([15*])=C1&[6*]C1=CC=C([7*])C=C1[13*]&[13*]O[14*]^[15*]C(=O)O^[14*]C^[7*]C([8*])=C[9*]&&&&[9*]C[10*]&[10*]C[11*]^[8*]C^[11*]C[12*]&&&[12*]C&&&
[1*]C&[1*]C1=NN([2*])C2=CC([6*])=CC=C12&[2*]C[3*]&[3*]C1=C([4*])C=CC=C1[5*]^[6*]C(=O)O^[4*]F&&&&[5*]Cl&&
[1*][N+](=O)[O-]&[1*]C1=CN2CCNCC2=N1&&&
[1*]C1=C2N=C3C=CC=CC3=C2[NH]C2=NC=NN12&[1*]C1=N[NH]C2=CC=CC=C12&&&
[1*]C&[1*]C([2*])(C)C&[2*]N1N=CC2=C1CCCC2[3*]&[3*]NC([4*])=O&[4*]C1=CC=C2OCOC2=C1&&&
[1*]C([4*])=O&[1*]C=C[2*]&[2*]C1=CC=CC([3*])=C1^[4*]C=C1NC(=S)NC1=O^[3*]Br&&&&&
[1*]C&[1*]N1C([2*])=CN=C1C=C[3*]&[2*][N+](=O)[O-]&&[3*]C=C1SC2=NC(=O)C([4*])=C([5*])N2C1=O^[4*]C1=CC=CC=C1&&[5*]C1=CC=CC=C1&&
[1*]C&[1*]O[2*]&[2*]C1=CC=CC=C1[3*]&[3*]NC([4*])=O&[4*]C[5*]&[5*]N([6*])S([4*])(=O)=O&[6*]C1=CC=CC=C1&&[7*]C&&
[1*]C&[1*]OC([2*])=O&[2*]C1=CC=C([3*])C=C1&[3*]NC([4*])=O&[4*]C[5*]&[5*]N1CCS(=O)(=O)C2=CC=C([6*])C=C21&[6*]O[7*]&[7*]C&&&
[1*]C&[1*]C1=C([2*])C([3*])=C([10*])[NH]1&[10*]C&&[2*]C&[3*]C[4*]^[4*]C[5*]&[5*]N[6*]&[6*]C1=CC=CC([7*])=N1&[7*]C1=CC=CC([8*])=C1&[8*]C([9*])(F)F&[9*]F&&&
[1*]C#N&[1*]C([2*])=C[3*]&[3*]C1=CC([4*])=CC([5*])=C1&[4*]Br^[2*]C(=O)N[6*]&[5*]Br^[6*]C([7*])[8*]&&&[8*]C(=O)N[11*]&[11*]C[12*]^[7*]C[9*]^[12*]C(=O)N[13*]&[9*]C1=CC=C([10*])C=C1&[13*]C[14*]&[10*]O&[14*]C(=O)O&&&&&
[1*]O&[1*]C[2*]&[2*]C[3*]&[3*]C1=CN=C2C([4*])=CC([5*])=CC2=C1&[4*]F&&[5*]F&&
[1*]C1=CC=C2[NH]C3=C(CC(=O)N=C(N)N)C=CC=C3C2=C1&[1*]I&&&
[1*]C&[1*]O[2*]&[2*]C1=CC=C([3*])C=C1&[3*]C1=CN([4*])N=C1[8*]&[8*]C1=CC=C([9*])C=C1&[9*]O[10*]^[4*]C[5*]^[10*]C&[5*]C1=CC=C([6*])C=C1[7*]&&&[6*]F&&[7*]F&&
[1*]C&[1*]C([2*])[3*]&[3*]C(=O)N[10*]&[10*]C([11*])[12*]^[2*]N[4*]^[11*]C[13*]&[4*]C([5*])[6*]&[13*]C1=CC=CC=C1^[12*]P(=O)(O[14*])OC1=CC=CC=C1^[5*]C[7*]&&&[14*]C1=CC=CC=C1&[7*]C1=CC=CC=C1^[6*]C(=O)O[8*]&&&&
[1*]C&[1*]C1=CC([2*])=C([3*])C([7*])=C1&[2*]C&&[3*]C(=O)O[4*]^[4*]C[5*]^[7*]C^[5*]C(=O)N1CCN(C([6*])=O)CC1&&&[6*]C1=CC=CO1&&&
[1*]C&[1*]N([7*])C([2*])=O&[2*]C[3*]&[3*]C1=CC([4*])=CC([5*])=C1^[7*]C1CCN([8*])CC1^[4*]F&[8*]C[9*]&&[5*]C([6*])(F)F^[9*]C[10*]&[6*]F&[10*]C1CCCC([11*])N1&&&[11*]C1([12*])CCCCC1&[12*]C1=CC=CC([13*])=C1&[13*]
[1*]N1CCOC1=O&[1*]C[2*]&[2*]C([3*])[4*]&[3*]O&&[4*]C[5*]^[5*]S[6*]&[6*]C[7*]&[7*]C1=CC=CC=C1&&&
[1*]C&[1*]O[2*]&[2*]C1=CC([3*])=C([5*])C=C1[6*]&[3*]N1CC([4*])NC(C)C1&[4*]C^[5*]Cl&&&[6*]C(=O)N[7*]^[7*]C1CCCN([8*])C1&[8*]C[9*]&[9*]C1=CC=C([10*])C=C1&[10*]C([11*])(F)F&[11*]F&&&
[1*]C&[1*]C[2*]&[2*]O[3*]&[3*]C1=CC=C([4*])C=C1&[4*]S(=O)(=O)O[5*]&[5*]C[6*]&[6*]C[7*]&[7*]N1C2=C(CCCC2)SC1=N&&&
[1*]C(=O)N[5*]&[1*]C[2*]&[2*]C[3*]^[5*]C1=CC=CN=C1Cl^[3*]S([4*])(=O)=O&&&[4*]C1=CC=CC=N1&&&
[1*]O&[1*]C[2*]&[2*]C1([3*])CCN([6*])CC1&[3*]C[4*]&[4*]C[5*]^[6*]C[7*]^[5*]C1=CC=CC=C1&[7*]C1=CC2=CC=CC=C2N1[8*]&&&[8*]C[9*]&[9*]C1=CC=CC=C1&&&
[1*]C&[1*]OC([2*])=O&[2*]C12CCCN1C([3*])C1C(=O)N([5*])C(=O)C12&[3*]C1=CC=C([4*])C=C1&[4*]Cl^[5*]C&&&&
[1*]C&[1*]O[2*]&[2*]C1=CC=C([3*])C=C1&[3*]C1=NOC([4*])([5*])C1&[4*]C&&[5*]C(=O)NC1=NC=CS1&&
[1*]C&[1*]N1C(=O)C(=NNS([2*])(=O)=O)C2=CC=CC=C21&[2*]C1=CC=CC=C1&&&
[1*]C&[1*]N([2*])[7*]&[2*]C[3*]&[3*]C1=C([4*])N=C2C=CC([5*])=CN12^[7*]C[8*]^[4*]C1=CC=CS1&[8*]C1CCCO1&&[5*]C#C[6*]&&[6*]C1CCCCC1&&&
[1*]C&[1*]O[2*]&[2*]C1=CC=C([3*])C=C1&[3*]NC([4*])=O&[4*]C[5*]&[5*]C[6*]&[6*]C(=O)N([7*])[8*]&[8*]C=C[9*]&[9*]C1=CC=CO1^[7*]C&&&&
[1*]C&[1*]C([2*])[3*]&[2*]C(=O)N1CCC2([4*])C3=CC=CC=C3CC1C2([7*])C&[4*]C^[3*]C1=CC=CC([8*])=C1&[5*]C([6*])C^[8*]O^[7*]C^[6*]C&&&&&&&
[1*]C&[1*]C1=CC=CC([2*])=C1[5*]&[2*]N1CCN(C([3*])=O)CC1&[3*]C1=CC=CC([4*])=C1^[5*]C^[4*]N1C(=O)CCC1=O&&&&&
[1*]C&[1*]O[2*]&[2*]C1=CC=C([3*])C=C1[4*]&[3*]S(=O)(=O)N1CCCC1&&[4*]NC([5*])=O^[5*]C[6*]&[6*]C1=CC=CC=C1[7*]&[7*]Cl&&&
[1*]C&[1*]N(C)C([2*])=O&[2*]C([3*])[4*]&[3*]C[5*]&[5*]C1=CC=CC=C1^[4*]NC([6*])=O&&[6*]C[7*]&[7*]C[8*]&[8*]C[9*]&[9*]N1C(=O)C2=CC=CC3=CC=CC1=C23&&&
[1*]C&[1*]O[2*]&[2*]C1=CC=CC([3*])=C1&[3*]C1CC(=O)C2=CC=C([4*])C=C2O1&[4*]O[5*]&[5*]C&&&
[1*]C(N)=O&[1*]C1([2*])CCCC1&[2*]NC([3*])=O&[3*]C([4*])[5*]&[4*]S&&[5*]C[6*]^[6*]C1=CC=C([7*])C=C1&[7*]C1=CC=CC=C1&&&
[1*]C1([2*])C2=CC=CC=C2C(=O)N1[4*]&[1*]O[3*]&[3*]C1CC1^[2*]C1=CC=CC=C1&&&[4*]C[5*]^[5*]C[6*]&[6*]C[7*]&[7*]N1CCOCC1&&&
[1*]C&[1*]C1=NN([2*])C([3*])=C1[8*]&[8*][N+](=O)[O-]&&[2*]C1=CC=CC=C1&[3*]C(=O)N[4*]^[4*]C[5*]&[5*]C[6*]&[6*]O[7*]&[7*]C1=CC=CC=C1&&&
[1*]C&[1*]O[2*]&[2*]C1CC2=CC=CC=C2C2(CCCC2)O1&&&
[1*]C&[1*]OC([2*])=O&[2*]C1=C([3*])[NH]C([5*])=C1[7*]&[3*]C([4*])=O&[4*]C^[5*]C(=O)O[6*]&&[6*]C^[7*]C&&&&
[1*]C&[1*]C[2*]&[2*]C[3*]&[3*]C[4*]&[4*]C[5*]&[5*]C[6*]&[6*]C[7*]&[7*]C[8*]&[8*]C=C[9*]&[9*]C[10*]&[10*]C[11*]&[11*]C[12*]&[12*]C[13*]&[13*]C[14*]&[14*]C[15*]&[15*]C[16*]&[16*]C[17*]&[17*]NC(=O)O[18*]&[18*]C1=C([19*])C=C([20*])C=C1[22*]&[19*]C&&[20*]O[21*]^[21*]C^[22*]C&&&&
[1*]C&[1*]O[2*]&[2*]C1=CC=C([3*])C=C1&[3*]O[4*]&[4*]C[5*]&[5*]C1=NC2=CC=CC=C2C(=O)N1[6*]&[6*]C1=CC=C([7*])C=C1&[7*]C&&&
[1*]C&[1*]N1C(=O)C([2*])C2=CC([6*])=CC=C21&[2*]C=N[3*]&[3*]C1=CC=C([4*])C([5*])=C1^[6*]F^[4*]O&&&&[5*]F&&
[1*]C&[1*]C([2*])C&[2*]C[3*]&[3*]C([4*])[5*]&[4*]NC(=O)O[6*]&[6*]C[7*]^[5*]C(=O)N[8*]^[7*]C1=CC=CC=C1&[8*]C([9*])[10*]&&&[9*]C=O&&[10*]C[11*]^[11*]C1=C[NH]C2=CC=CC=C12&&&
[1*]C&[1*]C([2*])C&[2*]C[3*]&[3*]NC(=O)C(=O)N[4*]&[4*]C[5*]&[5*]C1CCCCN1S([6*])(=O)=O&[6*]C1=CC=CS1&&&
[1*]C&[1*]O[2*]&[2*]C1=CC=CC([3*])=C1&[3*]C(=O)N[4*]&[4*]C1=CC=C([5*])C=C1[6*]&[5*]C&&[6*]O&&
[1*]C&[1*]O[2*]&[2*]C1=CC=C([3*])C([5*])=C1&[3*]O[4*]&[4*]C^[5*]C([6*])=O&&[6*]C=C[7*]&[7*]C1=CC=C([8*])S1&[8*]C&&&
[1*]C&[1*]N([2*])C&[2*]C[3*]&[3*]C1=CC=C2N=CC=C([4*])C2=C1&[4*]C1CCC([5*])CC1&[5*]N[6*]&[6*]C[7*]&[7*]C1=CC2=C(C=N1)OCC([8*])C2&[8*]O&&&
[1*]C&[1*]C[2*]&[2*]C[3*]&[3*]C1=CC=C([4*])C=C1&[4*]S(=O)(=O)N1CCC([5*])CC1&[5*]C1=NN=C([6*])N1[9*]&[9*]C&&[6*]C1CCN(C([7*])=O)CC1^[7*]C1=CC=CN1[8*]&[8*]C&&&
[1*]C&[1*]C[2*]&[2*]OC([3*])=O&[3*]C1=C([4*])SC2=C1CC([6*])(C)NC2([7*])C&[4*]NC([5*])=O&[5*]C^[6*]C&&&[7*]C&&
[1*]C&[1*]C1=CC([2*])=CC([3*])=C1&[2*]C&&[3*]S([4*])(=O)=O^[4*]C1=C([5*])[NH]C2=CC=C([9*])C=C12&[9*]N&&[5*]C(=O)N[6*]^[6*]C([7*])[8*]&[8*]C1=CC=CC=C1&&[7*]C&&
[1*]C&[1*]C[2*]&[2*]N1CCCC([3*])=C1[4*]&[3*]C1=CC=CC=C1&&[4*]C=C[5*]^[5*]C1=CC=C([6*])C=C1&[6*]I&&&
[1*]C&[1*]C1=CC=C([2*])C=C1&[2*]N1C(=O)N(C([3*])=O)C2C(=O)C=CC([4*])C21&[3*]C1=CC=CC=C1&&[4*]N[5*]^[5*]C1=CC=CC([6*])=C1&[6*]C&&&
[1*]C(=O)NC1=NC=CC=C1[4*]&[1*]C[2*]&[2*]N1CCN([3*])CC1^[4*]O^[3*]C1=CC=CC=C1&&&&&
[1*]C&[1*]C(=O)N[2*]&[2*]C1=CC=C([3*])C=C1&[3*]S[4*]&[4*]C1=CC=C([5*])C=C1[6*]&[5*]Cl&&[6*]N([7*])S([11*])(=O)=O^[11*]C&&[7*]C[8*]^[8*]C[9*]&[9*]C[10*]&[10*]N&&&
[1*]C&[1*]O[2*]&[2*]C1=CC=C([3*])C([5*])=C1&[3*]O[4*]&[4*]C^[5*]S(=O)(=O)N1CCC([6*])CC1&&[6*]C(=O)N[7*]&[7*]C1=CC=C2OCOC2=C1&&&
[1*]C&[1*]C1CN([2*])CCC1([5*])[6*]&[2*]C1CCC([3*])([4*])CC1&[3*]C^[5*]C&[4*]C1=CC=CC=C1&[6*]C1=CC=CC([7*])=C1&&[7*]O&&&
[1*]C&[1*]OC([2*])=O&[2*]C1([3*])C2C3=C(CC2CN1C([6*])=O)N([7*])C([10*])=C3&[3*]C[4*]&[4*]C1=CC=C([5*])C=C1^[6*]C1=CC=CC=C1^[5*]F&&[7*]C[8*]&&[8*]C[9*]^[10*]C(=O)N([11*])C^[9*]C1=C[NH]C2=CC=C
[1*]C&[1*]C1=CC2=C(C=C1[2*])N=C(NC([3*])=O)S2&[2*]C&&[3*]C[4*]^[4*]SC1=NN=C([5*])N1[6*]&[5*]C1CC1&&[6*]C&&
[1*]C(=N)N&[1*]C1=CC=CC([2*])=C1&[2*]N1CCN([3*])CC1&[3*]C([4*])[5*]&[4*]C(=O)O&&[5*]C([6*])C1=CC=CC=C1^[6*]C1=CC=CC=C1&&&
[1*]C&[1*]O[2*]&[2*]C1=CC([3*])=C([4*])C=C1[6*]&[3*]N&&[4*]NC([5*])=O^[5*]C^[6*]O[7*]&&[7*]C[8*]&[8*]C[9*]&[9*]C[10*]&[10*]O[11*]&[11*]C1=CC=C2C(=C1)C1CC1([12*])CCN21&[12*]C&&&
[1*]C&[1*]C(=O)N[2*]&[2*]C1=CC=C([3*])C=C1&[3*]N1C(=O)C2=C([4*])C([5*])=C(Cl)C(Cl)=P2C1=O&[4*]Cl&&[5*]Cl&&
[1*]C&[1*]C(=O)N[2*]&[2*]C1=CC=C([3*])C=C1&[3*]O[4*]&[4*]C1=CC=C2C([5*])=CC=NC2=C1&[5*]N[6*]&[6*]C[7*]&[7*]C[8*]&[8*]N(CC1=CC=C(NC(C)=O)C=C1)C1=NC2=CC=CC=C2[NH]1&&&
[1*]NC([2*])=O&[1*]C1=CC=C2N=C(S)SC2=C1&&[2*]C1CC(=O)N([3*])C1^[3*]C1=CC=C2OCCOC2=C1&&&
[1*]C(N)=O&[1*]C1=C2N=[N+]([O-])C3=CC=C([2*])C=C3N2N=C1&[2*]O[3*]&[3*]C[4*]&[4*]C1=CC=CC=C1&&&
[1*]C1=C2N=C([2*])C=CC2=NC=N1&[1*]N1CCNCC1&&[2*]C1=CSC=C1&&
[1*]C&[1*]C[2*]&[2*]OC1=NC([3*])=CC([6*])=C1[8*]&[8*]C#N&&[3*]C1=CC=C([4*])C=C1^[4*]C=C[5*]^[6*]C1=CC=CC([7*])=C1^[5*]C(=O)NO&[7*]Cl&&&&&
[1*]C&[1*]C(C)=C[2*]&[2*]C[3*]&[3*]N1CC2=CC=CC3=C2N(CC1[4*])C(=O)[NH]3&[4*]C&&&
[1*]C&[1*]C([2*])(C)C&[2*]C1=NN2C([3*])=C([4*])N=C2S1&[3*][N+](=O)[O-]&&[4*]C1=CC=C([5*])C=C1^[5*]Br&&&
[1*]C&[1*]C[2*]&[2*]O[3*]&[3*]C1=CC=C([4*])C=C1[9*]&[9*]O[10*]&[10*]C^[4*]S(=O)(=O)N1CCN([5*])CC1&&[5*]C[6*]&[6*]C1=CC=CC([7*])=C1&[7*]NC([8*])=O&[8*]C1=CC=CO1&&&
[1*]C&[1*]C([2*])C&[2*]C([3*])[4*]&[3*]NC([5*])=O&[5*]C1=CC=C([6*])O1^[4*]C(=O)N[7*]^[6*]Br&[7*]C1C2=CC=CC=C2CC1[8*]&&&[8*]O&&&
[1*]NC([4*])=O&[1*]C[2*]&[2*]C1=CC=CC([3*])=C1^[4*]C1=CC=C([5*])C([9*])=C1^[3*]F&[9*][N+](=O)[O-]&&&&[5*]N[6*]^[6*]C[7*]&[7*]C[8*]&[8*]O&&&
[1*]C&[1*]N1N=NN=C1S[2*]&[2*]C[3*]&[3*]C1=CC(=O)OC2=CC([4*])=CC=C12&[4*]O&&&
[1*]C&[1*]C1=CC=C([2*])C=C1[6*]&[2*]NC([3*])=O&[3*]C[4*]^[6*]S(=O)(=O)N1CCOCC1^[4*]N1C(=O)COC2=CC=C([5*])C=C21&&&[5*]S(=O)(=O)N1CCCC1&&&
[1*]C&[1*]S[2*]&[2*]C[3*]&[3*]C[4*]&[4*]C([5*])[6*]&[5*]NC([7*])=O&[7*]C1=CC=CO1^[6*]C(=O)N[8*]&&[8*]C([9*])[10*]&[9*]C&&[10*]C1=CC=CC=C1&&
[1*]C&[1*]OC([2*])=O&[2*]C1([3*])CCCC2([4*])C1CCC13CC([5*])(CCC21)C1=C3C=NN1[7*]&[3*]C&&[4*]C&[5*]C(=O)O[6*]^[6*]C^[7*]C1CCCCC1&&&&
[1*]NC(=O)N[4*]&[1*]C[2*]&[2*]C[3*]^[4*]C1=CC=C([5*])C=C1^[3*]C1CCCO1&[5*]C1=NC([6*])=C2N=NN([7*])C2=N1&&&[6*]N1CCOCC1&&[7*]C1CC1&&
[1*]C&[1*]OC([2*])=O&[2*]C1=CC=CC=C1[3*]&[3*]NC([4*])=O&[4*]C1=CC=C([5*])C=C1&[5*]S(=O)(=O)N([6*])[8*]&[8*]C1CCCCC1&&[6*]C[7*]^[7*]C1=CC=CS1&&&
[1*]C&[1*]OC([2*])=O&[2*]C1C([3*])C2=CC3=C(CCCC3([4*])C)C([5*])=C2C([6*])C1([12*])C&[3*]O&&[4*]C&[5*]C&[6*]OC([7*])=O^[7*]C([8*])[9*]^[12*]C^[8*]O&&&&[9*]C([10*])[11*]^[10*]C&&[11*]O&&
[1*]C&[1*]C[2*]&[2*]C[3*]&[3*]C[4*]&[4*]C[5*]&[5*]C[6*]&[6*]C[7*]&[7*]C[8*]&[8*]C[9*]&[9*]C[10*]&[10*]C[11*]&[11*]C[12*]&[12*]C[13*]&[13*]C[14*]&[14*]C[15*]&[15*]C[16*]&[16*]N[17*]&[17*]C1=CC([18*])=CC=C1[21*]&[18*]C[19*]&[19*]C[20*]^[21*]C^[20*][N+]1=CSC=C1&&&&&
[1*]C&[1*]O[2*]&[2*]C1=CC([3*])=C([5*])C=C1[7*]&[3*]O[4*]&[4*]C^[5*]O[6*]&&[6*]C^[7*]C[8*]&&[8*]C=C[9*]&[9*]C1=CC=C2C=CC=CC2=N1&&&
[1*]F&[1*]C1=CC=CC=C1[2*]&[2*]C[3*]&[3*]N1CCN2C=C([4*])N=C2C1&[4*]C[5*]&[5*]N1CCCCC1&&&
[1*]C&[1*]O[2*]&[2*]C1=CC=C([3*])C=C1&[3*]C1=CC(=O)C2=C([4*])C=C([5*])C=C2O1&[4*]O&&[5*]O&&
[1*]C&[1*]O[2*]&[2*]C1=CC([3*])=C([14*])C([16*])=C1[18*]&[3*]C[4*]&[4*]N[5*]^[14*]O[15*]^[5*]C([6*])([7*])C&[15*]C^[16*]O[17*]^[6*]C&&&[17*]C^[18*]O[19*]&[7*]C(=O)N[8*]&&[19*]C&[8*]C([9*])[10*]&&&[9*]C(=O)N[11*]&[11*]C[12*]^[10*]C1=CC=C([13*])C=C1
[1*]O&[1*]C[2*]&[2*]C1OC([3*])C([9*])C1[10*]&[10*]O&&[3*]N1C=NC2=C([4*])N=CN=C21^[4*]N[5*]^[9*]O^[5*]C[6*]&&&[6*]C1=CC=CC([7*])=C1[8*]&[8*]F&&[7*]Cl&&
[1*]C&[1*]C([2*])(C)C&[2*]C1=CC=CC=C1[3*]&[3*]N1CCN([4*])CC1&[4*]C[5*]&[5*]C([6*])[7*]&[7*]O[9*]&[9*]C1=CC=C([10*])C=C1^[6*]C[8*]^[10*]C=C[11*]&[8*]N1CCCC1&[11*]C1=CC=CC=C1&&&&&
[1*]C&[1*]C([2*])C&[2*]C1=CC=C([3*])C=C1&[3*]C[4*]&[4*]NC([5*])=O&[5*]C1=CC=C2C(=C1)CCCC2[6*]&[6*]C(=O)O&&&
[1*]C&[1*]O[2*]&[2*]C1=CC=C([3*])C=C1[8*]&[8*]Cl&&[3*]N1C([4*])=CC([5*])=C1[6*]^[4*]C&&[5*]C=C1C(=O)NC(=S)NC1=O&[6*]C&&
[1*]C&[1*]C1=CC=C([2*])C=C1[3*]&[2*]Cl&&[3*]NC1=NC2=CC=CC=C2N=C1NS([4*])(=O)=O^[4*]C1=CC=CC([5*])=C1&[5*][N+](=O)[O-]&&&
[1*]C&[1*]C1=C([2*])SC=C1&[2*]C(=O)N([3*])[4*]&[3*]C&&[4*]C[5*]^[5*]C(=O)N[6*]&[6*]C1=CC=C([7*])C([8*])=C1[9*]&[8*]F&&[9*]F&[7*]F&&
[1*]N&[1*]C([2*])[3*]&[2*]C[4*]&[4*]C(=O)N1CCCC1[5*]^[3*]C[8*]^[5*]C(=O)N[6*]&[8*]C1=CC([9*])=C([10*])C=C1[11*]&[6*]C1=CC=C([7*])C2=CC=CC=C12&[9*]F&[7*]S(N)(=O)=O&&[10*]F&&&[11*]F&&
[1*]C&[1*]C([2*])[3*]&[2*]NC(=O)C1=N[NH]C([4*])=C1&[4*]C1CCN(S([5*])(=O)=O)CC1^[3*]C([7*])(F)F^[5*]C1=CC=C([6*])C=C1&[7*]F&[6*]F&&&&&
[1*]C&[1*]C([2*])C&[2*]C[3*]&[3*]C([4*])[5*]&[5*]C(=O)N[17*]&[17*]C1CCCCC1^[4*]NC([6*])=O&&[6*]C([7*])[8*]&[8*]C[10*]&[10*]P([11*])(=O)O^[7*]C[9*]^[11*]C[12*]&[9*]C1=CC=CC=C1&[12*]NC([13*])=O&&&[13*]C[14*]&[14*]C1=CC=C([15*])C=
[1*]C&[1*]OC([2*])=O&[2*]C1CC2=CC([3*])=C([4*])C(=C2)C2=CC([5*])=C([7*])C([9*])=C2C([11*])C1[12*]&[3*]O&&[4*]O&[5*]O[6*]^[6*]C^[7*]O[8*]&&[8*]C^[9*]O[10*]&&[10*]C^[11*]O&&&[12*]C(=O)O[13*]^[13*]C&&&
[1*]C&[1*]C1=C([2*])C2=C(N=CN([6*])C2=O)O1&[2*]C(=O)N[3*]&[3*]C[4*]^[6*]C[7*]^[4*]C[5*]&[7*]C(=O)N[8*]&[5*]C1=CC=CC=C1&[8*]C[9*]&&&[9*]C[10*]&[10*]C[11*]&[11*]C(=O)N[12*]&[12*]C[13*]&[13*]C[14*]&[14*]C[15*]&[15*]C[16*]&[16*]C[17*]&[17*]O&&
[1*]C&[1*]C[2*]&[2*]C[3*]&[3*]C(=O)N([4*])C1=NC([5*])=CS1&[4*]C&&[5*]C1=CC=C([6*])C=C1[12*]^[12*]C&&[6*]N1CC([7*])OC1=O^[7*]C[8*]&[8*]NC([9*])=O&[9*]C#C[10*]&[10*]C([11*])(C)C&[11*]C&&&
[1*]C1=NN([5*])C2=C1C(N)=NC=N2&[1*]C1=CC=C2[NH]C([2*])=NC2=C1&[2*]C1=C([3*])C=CC=C1[4*]^[5*]C1CCCC1^[3*]F&&&&[4*]N1N=CC=N1&&
[1*]C&[1*]C([2*])C&[2*]C1=CC=C([3*])C=C1&[3*]NS([4*])(=O)=O&[4*]C1=CC=C2C(=C1)CC([5*])N2C([6*])=O&[5*]C&&[6*]C[7*]^[7*]C1=CC=C([8*])C=C1&[8*]F&&&
[1*]C&[1*]C[2*]&[2*]C([3*])[4*]&[3*]C&&[4*]C([5*])[6*]^[5*]N&&[6*]C(=O)N[7*]^[7*]C([8*])[9*]&[8*]C[10*]&[10*]C([11*])C^[9*]C(=O)N[12*]^[11*]C&[12*]C([13*])[14*]&&&[13*]C1([15*])CCCCCCCCC1&[15*]C^[14*]C([16*])[17*]&&[16*]O&&[17*]C([18*])[19*]^[18*]O&&[19*]
[1*]C&[1*]O[2*]&[2*]C1=CC=C([3*])C=C1[8*]&[8*]C&&[3*]N([6*])C(=O)N[4*]^[4*]C1=CC=C([5*])C=C1&[5*]F^[6*]C([7*])C&&[7*]C&&&
[1*]C&[1*]N1C=CC=C1[2*]&[2*]C(=O)N[3*]&[3*]C[4*]&[4*]C1=NC([5*])=NO1&[5*]C[6*]&[6*]C1=CC=C([7*])C=C1&[7*]F&&&
[1*]C&[1*]C1CN([2*])C(=O)CC2=CC([6*])=CC=C2OC1[8*]&[8*]C[9*]&[9*]N([10*])S([11*])(=O)=O^[2*]C([3*])[4*]^[10*]C&[3*]C^[6*]NC([7*])=O&[11*]C1=CC=C([12*])C=C1&[4*]C[5*]^[7*]C1CC1&[12*]Cl&[5*]O&&&&&&&
[1*]C&[1*]OC([2*])=O&[2*]C([3*])[4*]&[3*]C[5*]&[5*]OC([6*])=O^[4*]NC([7*])=O^[6*]C1=CC=C2C=CC=CC2=C1&[7*]C1=CC=NC=C1&&&&&
[1*]C&[1*]C1=C([2*])C=NN1S([5*])(=O)=O&[2*]C(=O)N[3*]&[3*]C1=CC=CC([4*])=C1^[5*]C^[4*]C#N&&&&&
[1*]C&[1*]C[2*]&[2*]OC(=O)N[3*]&[3*]C1=CN=CC([4*])=N1&[4*]C[5*]&[5*]NC([6*])=O&[6*]C[7*]&[7*]N1CCN([8*])CC1&[8*]C&&&
[1*]C&[1*]C[2*]&[2*]OC(=O)C1=NN([3*])C([5*])=C1&[3*]C1=CC=CC=C1[4*]&[4*]C^[5*]C1=CC=C([6*])C=C1&&[6*]S([7*])(=O)=O&[7*]C&&&
[1*]C&[1*]OC([2*])=O&[2*]C[3*]&[3*]N1C2=CC=C([4*])C=C2N=C([N+](=O)[O-])C2=CC=CC=C21&[4*]Cl&&&
[1*]C&[1*]O[2*]&[2*]C1=CC2=C(C([3*])=C1[5*])C(=O)C=C([7*])O2&[3*]O[4*]&[4*]C^[5*]O[6*]&&[6*]C^[7*]C1=CC=C([8*])C=C1&&[8*]O[9*]&[9*]C[10*]&[10*]C(=O)N1CCCCC1&&&
[1*]NC(=O)N[7*]&[1*]C1=CC=CC([2*])=C1&[2*]O[3*]^[7*]C1=CC=C([8*])C([9*])=C1^[3*]C1=CC=CC([4*])=C1&[8*]F&[4*]C(=O)N[5*]&&[9*]F^[5*]C[6*]&&&[6*]C1=CC=NC=C1&&&
[1*]C&[1*]C[2*]&[2*]N1C=C([3*])C=N1&[3*]C[4*]&[4*]N1CCC([5*])([6*])CC1&[6*]C1=CC=CC=N1&&[5*]C[7*]^[7*]NC([8*])=O&[8*]C1=CC=CC([9*])=C1&[9*]C&&&
[1*]C&[1*]C[2*]&[2*]C[3*]&[3*]C[4*]&[4*]N1C2=CC=CC=C2C2=CC(C(=O)O[5*])=NC([8*])=C21&[8*]C&&[5*]C[6*]^[6*]OC([7*])=O&[7*]C&&&
[1*]C&[1*]C([2*])C&[2*]N(C([3*])=O)C1=NC2=CC=C([7*])C=C2S1&[3*]C1=CC=CC([4*])=C1&[4*]O[5*]^[7*]F^[5*]C([6*])C&&&[6*]C&&&
[1*]C(=O)N[8*]&[8*]C[9*]&[9*]C1=CC=CC=C1^[1*]C[2*]&&[2*]C1CCC2([3*])C3=C([7*])C=CC([8*])=C3OCC12&[8*]F&&[3*]S([4*])(=O)=O^[4*]C1=CC=CC=C1[5*]^[7*]F^[5*]C([6*])(F)F&&&[6*]F&&&
[1*]C&[1*]O[2*]&[2*]C1=CC([3*])=CC=C1[5*]&[3*]N1CCCC1[4*]&[4*]C1=CC=CC=C1^[5*]C(=O)N=C(N)N&&&&
[1*]C&[1*]C1=NN([2*])C([6*])=C1&[2*]C[3*]&[3*]C1CCCN1C([4*])=O^[6*]C^[4*]C1=C([5*])C2=CC=CC=C2S1&&&[5*]C&&&
[1*]C&[1*]C[2*]&[2*]C[3*]&[3*]C[4*]&[4*]C(=O)N[5*]&[5*]C([6*])[7*]&[7*]C(=O)O&&[6*]C[8*]^[8*]C[9*]&[9*]C(=O)N1CCCN(C(=O)O[10*])C1&[10*]C1CCCC([11*])CC1&[11*]C&&&
[1*]C&[1*]O[2*]&[2*]C[3*]&[3*]C[4*]&[4*]C[5*]&[5*]N=C([6*])[14*]&[6*]C[7*]&[7*]C[8*]^[14*]C^[8*]C([9*])=NO&&&[9*]C1=CC([10*])=CC([11*])=C1[13*]&[10*]Cl&&[11*]O[12*]^[12*]C^[13*]Cl&&&&
[1*]C&[1*]C1=CC([2*])=C([3*])C([14*])=C1&[2*]C&&[3*]NC([4*])=O^[4*]C[5*]^[14*]C^[5*]SC1=NN=C([6*])N1[11*]&&&[11*]C[12*]&[12*]C[13*]^[6*]C[7*]^[13*]C1=CC=CO1&[7*]N[8*]&&&[8*]C1=CC=CC([9*])=C1&[9*]C([10*])(F)F&[10*]F&
[1*]C&[1*]S([2*])(=O)=O&[2*]C[3*]&[3*]C(=O)N[4*]&[4*]C([5*])[6*]&[5*]C[7*]&[7*]C1=CC=CC=C1^[6*]C(=O)N[8*]&&[8*]C([9*])[10*]&[9*]C[11*]&[11*]C[12*]^[10*]C(=O)N[16*]^[12*]C[13*]&[16*]C([17*])[18*]&[13*]C[14*]&[17*]C=C[19*]&[14*]NC([15*])=S&[19*]C1=C
[1*]C&[1*]C[2*]&[2*]O[3*]&[3*]C1=CC=C([4*])C=C1[9*]&[9*]O[10*]&[10*]C^[4*]C[5*]&&[5*]N([6*])[7*]&[6*]C&&[7*]C[8*]^[8*]C1=NC(=O)C2=CC=CC=C2[NH]1&&&
[1*]Br&[1*]C1=CC=CC=C1[2*]&[2*]NC1=NC2=CC=C([3*])C=C2S1&[3*]Br&&&
[1*]C(=O)N[9*]&[1*]C[2*]&[2*]C[3*]^[9*]C[10*]^[3*]C[4*]&[10*]C1=CC=CC=C1&[4*]C[5*]&&&[5*]N1C(=O)C2=CC=CN=C2OC2=CC=C([6*])C=C21&[6*]C(=O)N[7*]&[7*]C[8*]&[8*]C1=CC=CO1&&&
[1*]C&[1*]O[2*]&[2*]C1=CC=CC=C1[3*]&[3*]C[4*]&[4*]C(=O)N[5*]&[5*]C1=CC2=C(C=C1[6*])[NH]C([8*])=N2&[8*]C1CCCC([9*])C1&[9*]C([10*])=O^[6*]O[7*]^[10*]C1=CC=CC=C1&[7*]C&&&&&
[1*]C&[1*]C([2*])C&[2*]C[3*]&[3*]N([7*])C(=O)N[4*]&[4*]C1=CC=CC([5*])=C1&[5*]C([6*])(F)F^[7*]C([8*])[9*]^[6*]F&[8*]C(=O)N[10*]&&&[10*]C[11*]^[9*]C1=CC=CC=C1^[11*]C[12*]&&&[12*]N([13*])C&[13*]C&&&
[1*]C&[1*]S(=O)(=O)N1CCN([2*])CC1&[2*]C1CC2=C(C1)C([3*])=C([4*])C([5*])=C2[6*]&[3*]Br&&[4*]Br&[5*]Br&[6*]O&&
[1*]C&[1*]C([2*])(C)C&[2*]C(=O)O[3*]&[3*]C1CC2CCC(C1)N2[4*]&[4*]C[5*]&[5*]CCN1CCC2(CCC3=CC=C(Cl)C=C32)CC1&&&
[1*]C&[1*]C[2*]&[2*]O[3*]&[3*]C1=CC([4*])=C2C(=O)C([5*])C([7*])(C)OC2=C1&[4*]O&&[5*]OC([6*])=O^[6*]C1CC1^[7*]C&&&&
[1*]C&[1*]C([2*])=O&[2*]C1=CC([3*])=C([4*])C=C1[7*]&[3*]Cl&&[4*]N[5*]^[5*]C[6*]^[7*]O[8*]^[6*]C1=CC=CS1&[8*]C1=CC=C([9*])C=C1[10*]&&&[9*]Cl&&[10*]Cl&&
[1*]C&[1*]C([2*])([3*])[4*]&[2*]O&&[3*]C[5*]^[5*]S[6*]^[4*]C(=O)N[15*]^[6*]C[7*]&[15*]C1=CC=CC([16*])=C1&[7*]C[8*]&[16*]C([17*])(F)F&[8*]C[9*]&[17*]F&[9*]C[10*]&&&[10*]O[11*]&[11*]C1=CC=C([12*])C=C1&[12*]O[13*]&[13*]C[14*]&[14*]C(=O)O&&&
[1*]C&[1*]O[2*]&[2*]C1=CC=C([3*])C=C1&[3*][N+]1=NSC(N[4*])=N1&[4*]C([5*])[6*]&[5*]C&&[6*]C1=CC=CC=C1&&
[1*]C&[1*]N(C)NC(=S)N[2*]&[2*]C1=C([3*])C=C([4*])C=C1[5*]&[3*]Cl&&[4*]Cl&[5*]Cl&&
[1*]C(=O)N[5*]&[1*]C[2*]&[2*]C([3*])[4*]^[5*]C[6*]^[3*]C(=O)O&[6*]C12CC3CC(C1)CC([7*])(C3)C2&&[4*]N1C=CC(=O)[NH]C1=O^[7*]O&&&&&
[1*]C(=O)N([9*])O&[1*]C=C[2*]&[2*]C1=CC=C([3*])C=C1^[9*]C1CCCC1^[3*]O[4*]&&&[4*]C[5*]&[5*]C[6*]&[6*]C[7*]&[7*]C1=C[NH]C2=C([8*])C=CC=C12&[8*]F&&&
[1*]C&[1*]O[2*]&[2*]C1=CC=C([3*])C=C1[6*]&[3*]N1N=C2C=C([4*])C([5*])=CC2=N1&[4*]C^[6*]O[7*]&[5*]N^[7*]C&&&&&
[1*]C=C&[1*]C1CC2N([2*])CC1C([3*])([4*])C2[6*]&[2*]C&&[3*]C#N&[4*]C([5*])=O^[5*]C^[6*]C1=CC=NC=C1&&&&
[1*]C&[1*]O[2*]&[2*]C1=CC=CC=C1[3*]&[3*]N1CCN([4*])CC1&[4*]C[5*]&[5*]C([6*])=O&[6*]C1=CC=C([7*])C=C1&[7*][N+](=O)[O-]&&&
[1*]C&[1*]C1(C)CC([2*])CC(C)(C)N1O&[2*]NC([3*])=O&[3*]C1=CC=C([4*])C=C1&[4*]N1C=CN=C1&&&
[1*]C&[1*]C1CC(=O)C2OC(=O)C34OC5([2*])OC6([3*])C([4*])OC([5*])(C)OC5(CCCC3C14)OOC1(OO2)CC2CCC1([6*])C2[7*]&[2*]C&&[3*]C&[4*]O&[5*]C&[6*]C&[7*]C&&
[1*]C1C([2*])C([3*])C2COP(=O)(O)OP(=O)(O)OCC4OC4(COC(C([4*])C3[5*])N4CCO2)C1[8*]&[1*]O&&[2*]O&[3*]O&[4*]O&[5*]O[6*]^[6*]C[7*]^[8*]O^[7*]C1=CC=CC=C1&&&&&
[1*]N&[1*]C[2*]&[2*]C([3*])[4*]&[3*]O&&[4*]C1=CC=C([5*])C([6*])=C1^[5*]O&&[6*]O&&
[1*]C(=O)O&[1*]C[2*]&[2*]C1CCN(C(=O)N[3*])N1C1=NC2=C([5*])C=C([6*])C=C2S1&[3*]C[4*]&[4*]C1=CC=CS1^[5*]F&&&[6*]F&&
[1*]C&[1*]C1=CC([2*])=C([3*])C(=O)O1&[2*]O&&[3*]C1=NCCS1&&
[1*]C&[1*]O[2*]&[2*]C1=CC2=C(C=C1[3*])C([5*])N(C([6*])=O)CC2&[3*]O[4*]&[4*]C^[5*]C1=CC=C2OCOC2=C1&&&[6*]C([7*])(C)C^[7*]C&&&
[1*]C&[1*]C[2*]&[2*]N([3*])CC&[3*]C[4*]&[4*]C[5*]&[5*]OC([6*])=O&[6*]C([7*])([8*])C1=CC=CC=C1&[8*]C1=CC=CC=C1&&[7*]C[9*]^[9*]C&&&
[1*]C&[1*]O[2*]&[2*]C1=CC([3*])=CC([7*])=C1[9*]&[3*]C=C[4*]&[4*]C(=O)O[5*]^[9*]O[10*]^[5*]C[6*]&[10*]C^[7*]O[8*]^[6*]NC(=S)N1CCC2=CC=CC=C2C1&&&[8*]C&&&&&
[1*]C&[1*]C[2*]&[2*]C[3*]&[3*]C[4*]&[4*]C1=NC2=C([NH]1)C1=CC=CC=C1N([5*])C2=O&[5*]C&&&
[1*]C&[1*]C1=CC=C([2*])C=C1[3*]&[2*]S(=O)(=O)N1CCCCCC1&&[3*]NC([4*])=O^[4*]C1=CN=CC([5*])=C1&[5*]Br&&&
[1*]C&[1*]C[2*]&[2*]O[3*]&[3*]C1=C([4*])C=CC=C1[15*]&[4*]C([5*])[6*]&[5*]C[7*]^[15*]O[16*]^[7*]C^[6*]N([8*])C([12*])=O^[16*]C&&&[8*]C[9*]&&&[9*]C1=CC=CC=C1[10*]^[12*]C[13*]^[10*]O[11*]&[13*]C[14*]&[11*]C&[14*]C1=CC=CC=C1&&&&&
[1*]C&[1*]C([2*])[3*]&[3*]C(=O)N1CC([9*])CC1[12*]&[12*]C(=O)O^[2*]N[4*]&[9*]O[10*]^[4*]C([5*])[6*]&[10*]C([11*])C1=CC=CC=C1&[5*]C[7*]&[11*]C1=CC=CC=C1&[7*]C[8*]^[6*]C(=O)O&&[8*]P(=O)(O)O&&&&&
[1*]C([2*])=C&[1*]O&&[2*]C(=O)N[3*]^[3*]C1=CC=C([4*])C=C1&[4*]NC([5*])=O&[5*]C1=CC=C([6*])C=C1[10*]&[10*]Cl&&[6*]N([7*])CCC^[7*]C[8*]&[8*]C[9*]&[9*]C&&&
[1*]C&[1*]C[2*]&[2*]OC(=O)N[3*]&[3*]C([4*])[5*]&[4*]C[6*]&[6*]C1=C[NH]C2=CC=CC=C12^[5*]C[7*]&&[7*]C([8*])[9*]&[8*]O&&[9*]C([10*])[11*]^[10*]N&&[11*]C[12*]^[12*]C([13*])[14*]&[14*]C(=O)N[18*]&[18*]C([19*])[20*]^[13*]C[15*]^[19*]C[21*]&[15*]C[16*]&[21*]C1=CC=C
[1*]C&[1*]C([2*])[3*]&[2*]C[4*]&[4*]C[5*]^[3*]C1CC([6*])C2([7*])OC3=C(C(=O)C4=C([8*])C([9*])=CC([10*])=C4C3=O)C([11*])C2([12*])C1^[5*]O&[6*]N1CC2=CC=CC=C2C1=O&&&&[7*]O&[8*]O&[9*]O&[10*]O&[11*]O&[12*]
[1*]C(=O)N1CCCCC1&[1*]C1CNCC2=C1C=C([2*])C([3*])=C2[4*]&[2*]O&&[3*]O&[4*]O&&
[1*]C&[1*]C1=C([2*])C([5*])NC(=S)N1&[2*]C(=O)O[3*]&[3*]C([4*])C^[5*]C1=CC=C([6*])C=C1^[4*]C&[6*]C([7*])(F)F&&&[7*]F&&&
[1*]C([3*])=O&[1*]C1=CC=C([2*])C=C1&[2*]Cl^[3*]C1=CC=C([4*])S1&&[4*]Br&&&
[1*]C&[1*]O[2*]&[2*]C1=CC=C([3*])C=C1[7*]&[3*]NC([4*])=O&[4*]C1=CN=C(N2CC([5*])C2)C([6*])=N1^[7*]O[8*]^[5*]O&[8*]C&&[6*]C&&&&
[1*]C&[1*]N1C=C([2*])C([4*])=N1&[2*]C[3*]&[3*]O^[4*]C[5*]&&[5*]N[6*]&[6*]C1=CC=C2C=C[NH]C2=C1&&&
[1*]NC(=O)N[3*]&[1*]C1=CC=C([2*])C=C1&[2*][N+](=O)[O-]^[3*]C1=CC=CC2=C([4*])C=CC=C12&&[4*]N1C=NN=C1&&&
[1*]C&[1*]C[2*]&[2*]C[3*]&[3*]C1=C2C([4*])NC(=O)C([6*])NC3=CC=C([7*])C(=C3)N2C(=O)C([9*])=C1&[4*]C[5*]&[5*]C^[6*]C&&&[7*]O[8*]^[8*]C^[9*]O[10*]&&[10*]C&&&
[1*]C&[1*]C([2*])(C)C&[2*]C(=O)N[3*]&[3*]C1=CC=C([4*])C([5*])=C1&[4*]N1CCOCC1&&[5*]C([6*])(F)F^[6*]F&&&
[1*]C&[1*]C[2*]&[2*]C[3*]&[3*]C[4*]&[4*]NC([5*])=O&[5*]C[6*]&[6*]OC([7*])=O&[7*]C([8*])[9*]&[8*]C&&[9*]C[10*]^[10*]C(=O)N1CCCC1&&&
[1*]C&[1*]C[2*]&[2*]OC([3*])=O&[3*]C1=CCCC([4*])N([8*])C1=O&[8*]C&&[4*]C1=CC([5*])=C([6*])C=C1[7*]^[5*]F&&[6*]F&[7*]F&&
[1*]C&[1*]C[2*]&[2*]OC([3*])=O&[3*]C1=C([4*])N=C(NN=C([5*])[6*])S1&[4*]C&&[5*]C&[6*]C1=C([7*])C([8*])=C([9*])C([10*])=C1[11*]^[7*]F&&[8*]F&[9*]F&[10*]F&[11*]F&&
[1*]C&[1*]O[2*]&[2*]C1=CC=C2CN([3*])C(=O)C2=C1&[3*]C[4*]&[4*]C1([5*])NC(=O)NC1=O&[5*]C#C[6*]&[6*]C1=CC=C([7*])C=C1[8*]&[8*]C&&[7*]C(=NO)N1CCOCC1&&
[1*]C&[1*]NC([2*])=O&[2*]C[3*]&[3*]N1SC2=CC=CC=C2S1=O&&&
[1*]C&[1*]C[2*]&[2*]C[3*]&[3*]C[4*]&[4*]N1C([5*])=C([6*])C(=O)[NH]C1=S&[5*]N&&[6*]N([7*])C([9*])=O^[9*]C1=CN=CC=N1&&[7*]C[8*]^[8*]C1=CC=CC=C1&&&
[1*]C#N&[1*]C[2*]&[2*]C[3*]&[3*]N1C=C([4*])C(=O)C2=C([7*])C=CC=C21&[4*]C(=O)N[5*]&[5*]C[6*]^[7*]F^[6*]C1=CC=CC=C1&&&&&
[1*]C&[1*]C([2*])(C)C&[2*]C(=O)N1N=C(C#N)C2=C1C(=O)N([3*])C2&[3*]C1=CN([4*])N=C1&[4*]C[5*]&[5*]C(=O)N[6*]&[6*]C1=CN=CC([7*])=C1&[7*]Cl&&&
[1*]C&[1*]O[2*]&[2*]C1=CC=C2[NH]C3=C(CCN4C=NC([3*])=C34)C2=C1&[3*]C&&&
[1*]C&[1*]C1=NC=C([2*])N1[9*]&[9*]C&&[2*]C1=CC=NC(N[3*])=N1^[3*]C1=CC=C([4*])C=C1&[4*]O[5*]&[5*]C[6*]&[6*]C([7*])([8*])C&[8*]O&&[7*]C&&
[1*]C&[1*]C1=CC=C([2*])O1&[2*]C1=CC([3*])=NN1[6*]&[3*]C1=CC=C([4*])C=C1[5*]&[4*]Cl^[6*]C[7*]&[5*]Cl^[7*]C[8*]&&&[8*]N[9*]&[9*]C[10*]&[10*]C1=CC=CC=C1&&&
[1*]C(=O)NN=C1[NH]C2=CC=CC=C2C(=O)N1[2*]&[1*]C1CCCCC1&&[2*]C1=CC=CC([3*])=C1^[3*]F&&&
[1*]O&[1*]C1C2=CC=CC([2*])=C2C([3*])C2=NCCN21&[2*]Cl&&[3*]O&&
[1*]C&[1*]OC([2*])=O&[2*]C[3*]&[3*]C1=C2CC3=CC([4*])=CC=C3C2=C([7*])S1&[4*]O[5*]&[5*]C([6*])(F)F^[7*]C#N^[6*]F&&&&&
[1*]C&[1*]C[2*]&[2*]O[3*]&[3*]C1=CC=C2C(=O)C([4*])=COC2=C1&[4*]C1=CC=C([5*])C=C1&[5*]C1=CC=C2C=CC=CC2=C1&&&
[1*]C(=O)NNC([4*])=O&[1*]C[2*]&[2*]O[3*]^[4*]C([5*])=C[6*]^[3*]C1=CC=CC=C1&[5*]O&&&&[6*]C([7*])=O^[7*]C1=CC=CC=C1&&&
[1*]C&[1*]O[2*]&[2*]C1=CC=C([3*])C=C1&[3*]C[4*]&[4*]C[5*]&[5*]NC1=NC([6*])=CC([7*])=N1&[6*]C&&[7*]C&&
[1*]C&[1*]C[2*]&[2*]OC([3*])=O&[3*]C1=C([4*])SC2=C1CCC2&[4*]NC([5*])=O&[5*]C[6*]&[6*]N1C(=O)C2=CC=CC=C2C1=O&&&
[1*]C&[1*]C[2*]&[2*]C[3*]&[3*]C[4*]&[4*]C[5*]&[5*]N[6*]&[6*]C1=CC([7*])=C2C=CCCC2=N1&[7*]C1([8*])CCCCC1&[8*]C[9*]&[9*]N&&&
[1*]C&[1*]C1=CC([2*])=C([3*])C([6*])=C1&[2*]C&&[3*]S(=O)(=O)N[4*]^[4*]C1=C([5*])[NH]C2=CC=CC=C12^[6*]C^[5*]C(=O)O&&&&&
[1*]S(=O)(=O)N([3*])[9*]&[1*]C[2*]&[2*]C1=CC=CC=C1^[3*]C[4*]&&[4*]C[5*]^[9*]C1=CC=CC=C1^[5*]C[6*]&&&[6*]N1CCC([7*])CC1&[7*]C([8*])(F)F&[8*]F&&&
[1*]C&[1*]O[2*]&[2*]C1=C([3*])C=CC2=C1C1=C(CCCC1)C(=O)O2&[3*][N-][N+]#N&&&
[1*]C&[1*]O[2*]&[2*]C1=CC=C([3*])C=C1&[3*]OC1=NC=CC=C1[4*]&[4*]C(=N[5*])NO&[5*]C1CCCCC1&&&
[1*]C&[1*]OC([2*])=O&[2*]C1=CC=C([3*])C=C1&[3*]N=C(N)N=C(N)N&&&
[1*]C&[1*]C([2*])C&[2*]C[3*]&[3*]C([4*])[5*]&[5*]C(=O)N[20*]&[20*]C([21*])[22*]^[4*]NC([6*])=O^[22*]C(N)=O&[6*]C([7*])[8*]&&[21*]C[23*]^[8*]N[12*]&[23*]C1=CC=C([24*])C=C1&[12*]C([13*])[14*]^[7*]C[9*]^[24*]O&[14*]C([18*])[19*]&[9*]C[10*]&&&[18*]C^[13*]C(=O
[1*]C&[1*]N([2*])C1=NC=NC2=C1C=C[NH]2&[2*]C1CCC([3*])CC1&[3*]C[4*]&[4*]S(=O)(=O)N1CCC([5*])C1&[5*]C[6*]&[6*]C(=O)N1CCC([7*])CC1&[7*]N1C=CC=N1&&&
[1*]C&[1*]C1=CC([2*])=C([3*])N1[4*]&[2*]C=NNC(N)=S&&[3*]C&[4*]C[5*]^[5*]C1=CC=CC=C1&&&
[1*]C&[1*]C([2*])(C)C&[2*]NC([3*])=O&[3*]C1=C([4*])C=CC=C1[5*]&[4*]Cl&&[5*]C(=O)N[6*]^[6*]C1=CC=C([7*])C([8*])=C1&[8*]Cl&&[7*]C#N&&
[1*]C&[1*]N([2*])C&[2*]C[3*]&[3*]C[4*]&[4*]N=C1CCC2=CC=C([5*])C=C12&[5*]Cl&&&
[1*]C([6*])=O&[1*]C[2*]&[2*]C[3*]^[6*]C1=CC=CC=C1[7*]^[3*]C1=NN([4*])C(=S)N1N=C[8*]&[8*]C1=CC=CC2=CC=CC=C12&[4*]C1=CC=CC=C1[5*]&&[7*]Br^[5*]Cl&&&&&
[1*]C&[1*]O[2*]&[2*]C[3*]&[3*]C[4*]&[4*]N1CC2=NC=CN2CC([5*])C1&[5*]C[6*]&[6*]NC([7*])=O&[7*]C1=CC=CC([8*])=C1&[8*]F&&&
[1*]C&[1*]C1=C([2*])SC([3*])=C1&[2*]C&&[3*]C([4*])[5*]^[4*]C&&[5*]C1=NN=C2SC([6*])=NN12^[6*]C1=CC=CC=C1[7*]&[7*]Br&&&
[1*]C&[1*][N+]1=CC=CC=C1[2*]&[2*]C=C[3*]&[3*]C1=CC=C([4*])C([5*])=C1&[4*]Cl&&[5*]Cl&&
[1*]C&[1*]OC([2*])=O&[2*]C([3*])=C[4*]&[3*]C&&[4*]C([5*])[6*]^[5*]C[7*]&[7*]C=C([8*])[9*]^[6*]C=C([15*])[16*]^[9*]C([10*])=O&[16*]C(=O)O&[10*]C[11*]^[8*]C&[15*]O^[11*]C[12*]&&&&&[12*]C1=CC=C([13*])C([14*])=C1&[13*]O&&[14*]O&&
[1*]N&[1*]C1=CC([2*])=CC=N1&[2*]C1=NN=C2C=NC([3*])=NN12&[3*]C1=CC=CC([4*])=N1&[4*]C[5*]&[5*]O[6*]&[6*]C1=CC=CC=C1&&&
[1*]C1=CSC(NC([2*])=O)=N1&[1*]C1=CC=CC=C1&&[2*]C1=CC=C[NH]1&&
[1*]C=C1OC2=C(C=CC([2*])=C2[6*])C1=O&[1*]C1=CC=CC=C1&&[2*]O[3*]^[3*]C[4*]^[6*]O[7*]^[4*]C[5*]&[7*]C[8*]&[5*]N1CCCCC1&[8*]C[9*]&&&[9*]N1CCCCC1&&&
[1*]C&[1*]C1=CC([2*])=C2C=CC=CC2=N1&[2*]C(=O)O[3*]&[3*]C[4*]&[4*]C(=O)N[5*]&[5*]C1=CC=CC=C1[6*]&[6*]S([7*])(=O)=O&[7*]C&&&
[1*]C&[1*]C1(C)OC2COC3([2*])OC([4*])(C)OC3C2O1&[2*]C[3*]&[3*]N1CCCCC1^[4*]C&&&&
[1*]N1N=C([N+](=O)[O-])C=C1[3*]&[1*]C[2*]&[2*]C1CO1^[3*]C1=CN([4*])C=N1&&[4*]C1=CC=CC([5*])=C1&[5*]Br&&&
[1*]C&[1*]C([2*])[3*]&[2*]NC(=O)N1CCC([4*])C1&[4*]C1=CC=NC=C1^[3*]C1=NC=CS1&&&&
[1*]C&[1*]C[2*]&[2*]C1=NC2=C([3*])C=C([4*])N=C2N1[5*]&[3*]C&&[4*]C&[5*]C[6*]^[6*]C1=CC=C([7*])C=C1&[7*]C([8*])[9*]&[8*]C1=CC=CC=C1&&[9*]C([10*])[11*]^[10*]C[12*]&[12*]C(=O)O^[11*]C1=CC=CC=C1&&&&
[1*]C&[1*]C1=CC=C([2*])C=C1&[2*]C[3*]&[3*]SC1=NN=S([4*])N1[9*]&[9*]C&&[4*]C[5*]^[5*]C(=O)NNC([6*])=O&[6*]C1=C([7*])C=CC=C1[8*]&[8*]F&&[7*]F&&
[1*]C&[1*]O[2*]&[2*]C[3*]&[3*]C[4*]&[4*]OC([5*])=O&[5*]C1=CC=C([6*])C=C1&[6*]NC([7*])=O&[7*]C1=CC=CS1&&&
[1*]C&[1*]N([2*])C([10*])=O&[2*]C[3*]&[3*]C[4*]^[10*]C1=CC=C([11*])C=C1^[4*]C[5*]&[11*]O[12*]&[5*]C[6*]&[12*]C[13*]&[6*]C[7*]&[13*]C[14*]&[7*]O[8*]&[14*]C1SCC2NC(=O)NC21&[8*]C1=CC=C([9*])C=C1&&&[9*]Cl&&&
[1*]C&[1*]C[2*]&[2*]OC([3*])=O&[3*]C1=CC=C([4*])C=C1&[4*]O[5*]&[5*]C1=CC=C([6*])C=C1&[6*]I&&&
[1*]N1C(=O)C2CC3=CC=CC=C3N2C1=O&[1*]C[2*]&[2*]C[3*]&[3*]C[4*]&[4*]C[5*]&[5*]N1C=CN=C1&&&
[1*]O&[1*]C1=CC=C2[NH]C3=C4C=CC=CC4=NC=C3C2=C1&&&
[1*]C&[1*]C[2*]&[2*]C[3*]&[3*]N([4*])CCC&[4*]C1=CC([5*])=NC2=C1N([6*])C(=O)CN2[7*]&[5*]C&&[6*]C&[7*]C1=C([8*])C=C([9*])C=C1[10*]^[8*]C&&[9*]C&[10*]C&&
[1*]N&[1*]C([2*])[3*]&[3*]C1=CC=C([10*])C=C1[11*]&[10*]F^[2*]C[4*]&[11*]F^[4*]C(=O)N1CCCC1[5*]&&&[5*]C(=O)N[6*]&[6*]C[7*]&[7*]C1=CC=C([8*])C([9*])=C1&[9*]Cl&&[8*]Cl&&
[1*]O&[1*]C1=CC=C2C(=C1[2*])CCC1CNCC21&[2*]O&&&
[1*]C&[1*]C1=CC2=C(OC3=CC=CC=C3C2=O)C(=O)[NH]1&&&
[1*]C&[1*]C1(C)CCC([2*])(C)C2=CC([3*])=CC=C21&[2*]C&&[3*]C([4*])=C[5*]^[4*]C=O&&[5*]C1=CC=C([6*])C=C1^[6*]C(=O)O&&&
[1*]NC([9*])=O&[1*]C([2*])[3*]&[2*]C[4*]^[9*]C1CCCNC1^[4*]C[5*]^[3*]C(=O)NS[8*]&&[5*]C[6*]&[8*]C1CCCCC1&[6*]C[7*]&&&[7*]N1CCOCC1&&&
[1*]C&[1*]C1=CC([2*])=C([7*])O1&[2*]C(=O)N[3*]&[3*]C([4*])[5*]^[7*]C^[4*]C&&&&[5*]C[6*]^[6*]NC1=NC=CC=N1&&&
[1*]C&[1*]C1=C2CCC([2*])([3*])OC2=CC2=C1C1=C(C=C([4*])C([5*])=C1[6*])OCO2&[2*]C&&[3*]Br&[4*]Br&[5*]O&[6*]Br&&
[1*]C(=O)O&[1*]C[2*]&[2*]NC(=O)C1=NC2=CC=CC=C2C([3*])=C1[4*]&[3*]C1=CC=CC=C1&&[4*]C1=CC=CC=C1&&
[1*]C&[1*]N1C=NN=C1S[2*]&[2*]C[3*]&[3*]C(=O)NN=C[4*]&[4*]C1=CC=C([5*])C=C1&[5*]Br&&&
[1*]C&[1*]C=C[2*]&[2*]C([3*])[4*]&[4*]C(=O)O&&[3*]NC([5*])=O^[5*]C([6*])[7*]&[6*]NC([8*])=O&[8*]C([9*])[10*]^[7*]C([17*])C^[9*]NC([11*])=O&[17*]C&[11*]C([12*])[13*]^[10*]C([16*])C&&[12*]NC(=O)O[14*]&[16*]C&[14*]C([15*])(C)C^[13*]C(N)=O
[1*]C&[1*]N([2*])C&[2*]C[3*]&[3*]C[4*]&[4*]ON=C[5*]&[5*]C1=C2SCCCN2C([6*])=C1[8*]&[8*]C1=CC=NC(N[9*])=N1&[9*]C1=CC=CC=C1^[6*]C1=CC=C([7*])C=C1&&[7*]F&&&
[1*]C(=O)O&[1*]C[2*]&[2*]C[3*]&[3*]C[4*]&[4*]C[5*]&[5*]C[6*]&[6*]ON=C([7*])[8*]&[8*]C([9*])[10*]&[9*]NS([11*])(=O)=O^[7*]C1=CC=C2CCCCC2=C1^[11*]C1=CC=C2C=CC=CC2=C1^[10*]C(=O)N[12*]&&&&[12*]C[13*]&[13*]C[14*]&[14*]N1
[1*]C&[1*]O[2*]&[2*]C1=C([3*])C([7*])=NN1[8*]&[8*]C&&[3*]C1CCCN1[4*]^[4*]C[5*]^[7*]C^[5*]C1=NC([6*])=NO1&&&[6*]C&&&
[1*]C&[1*]C([2*])([3*])C&[2*]OC([4*])=O&[4*]C1=C([5*])C=C([6*])C=C1[7*]^[3*]C1=CC=CC=C1^[5*]Cl&&&&[6*]N1C=NC(C#N)=N1&[7*]Cl&&
[1*]C#C&[1*]C[2*]&[2*]C[3*]&[3*]ON=C([4*])[5*]&[4*]C&&[5*]C1=C([6*])[NH]C(=O)N=C1^[6*]O&&&
[1*]C&[1*]O[2*]&[2*]C1=CC=CC([3*])=C1&[3*]C([4*])=O&[4*]C1=CC=C([5*])N=C1&[5*]N[6*]&[6*]C1=CC=CC=C1&&&
[1*]NC(=O)N1CC=C([4*])CC1&[1*]C[2*]&[2*]C[3*]^[4*]C1=CC=CC([5*])=C1^[3*]O&[5*]Cl&&&&&
[1*]C&[1*]O[2*]&[2*]C1=CC([3*])=CC([7*])=C1[9*]&[3*]C1C2=CC3=C(C=C2C([4*])C2COC(=O)C12)OCO3&[4*]N[5*]^[9*]O[10*]^[5*]C1=CC=C([6*])C=C1&[10*]C^[7*]O[8*]^[6*]Cl&&&[8*]C&&&&&
[1*]N1C=NC2=C1N=CN=C2N&[1*]C1OC([2*])C([4*])C1[5*]&[2*]C[3*]&[3*]O^[4*]O&&&[5*]O&&
[1*]C&[1*]C[2*]&[2*]C[3*]&[3*]O[4*]&[4*]C1=CC=C([5*])C=C1&[5*]C1=NN=C([6*])O1&[6*]C[7*]&[7*]C1=CC=CC([8*])=C1&[8*]C&&&
[1*]C&[1*]C(=O)N[2*]&[2*]C1=CC=C([3*])C=C1&[3*]S(=O)(=O)N1C=CC2=CC([4*])=CC=C21&[4*]C(=N)N&&&
[1*]C&[1*]C([2*])C&[2*]C[3*]&[3*]C([4*])[5*]&[4*]NC(=O)N1CCC([6*])CC1&[6*]N1CCC([7*])CC1^[5*]C(=O)NO^[7*]NC([8*])=O&&&[8*]C1=CC=C2C=C[NH]C2=C1&&&
[1*]C&[1*]C[2*]&[2*]O[3*]&[3*]C1=CC=C([4*])C=C1[5*]&[4*]C(=O)N1CCC2CC1C1=CC(NC(=O)CC)=CC=C12&&[5*]Br&&
[1*]C&[1*]S[2*]&[2*]C1=CC=C2CC3C4CCCCC4(CCN3[3*])C2=C1&[3*]C[4*]&[4*]C1CC1&&&
[1*]C&[1*]N1CCC2=CC([2*])=C([3*])C=C2C1&[2*]Cl&&[3*]O&&
[1*]C&[1*]C(=O)N[2*]&[2*]C[3*]&[3*]C1OC([4*])C([6*])C1[7*]&[4*]N1C=NC2=C([5*])N=CN=C21&[5*]N^[6*]O&&&[7*]O&&
[1*]C&[1*]C[2*]&[2*]C(=O)N[3*]&[3*]C[4*]&[4*]C[5*]&[5*]C1=CC=C2[NH]C3=C(OC4=CC=CC=C43)C2=C1&&&
[1*]C&[1*]C[2*]&[2*]C([3*])([4*])CC&[3*]C[5*]&[5*]C1=NC2=CC=CC=C2N1[6*]^[4*]C1=CC=CC=C1^[6*]C&&&&&
[1*]C&[1*]O[2*]&[2*]C1=CC=C([3*])C=C1&[3*]S(=O)(=O)N1C2=CC=CC=C2CCC1[4*]&[4*]C&&&
[1*]C&[1*]C1=NOC([2*])=C1[3*]&[2*]C&&[3*]O[4*]^[4*]C[5*]&[5*]C(=O)N[6*]&[6*]C1=CC=CC([7*])=C1&[7*][N+](=O)[O-]&&&
[1*]C&[1*]O[2*]&[2*]C1=CC([3*])=C([4*])C=C1[5*]&[3*]Cl&&[4*]C&[5*]NC([6*])=O^[6*]C[7*]&[7*]N1N=CC=C1[8*]&[8*]C&&&
[1*]C&[1*]O[2*]&[2*]C1=CC=C([3*])C2=C1C(=O)CC([4*])O2&[3*]O&&[4*]C1=CC=C2OCOC2=C1&&
[1*]C&[1*]N([4*])C(=O)N1CC2=C([2*])N=CN2C2=CC=C([3*])C=C21&[2*]C(N)=O&&[3*]Cl&[4*]C1CC1&&
[1*]C&[1*]NC([2*])=O&[2*]C([3*])[4*]&[3*]C[5*]&[5*]C([6*])C^[4*]NC([7*])=O^[6*]C&[7*]C=C[8*]&&&[8*]C1=CC=CC([9*])=C1&[9*][N+](=O)[O-]&&&
[1*]C&[1*]C([2*])[3*]&[2*]C1=CN=NC([4*])=C1&[4*]C1=CC2=C(CCNC2=O)[NH]1^[3*]C1CCCCC1&&&&
[1*]C1=C([4*])N=C(C#N)C(C#N)=N1&[1*]N[2*]&[2*]C1=CC=C([3*])C=C1^[4*]N^[3*]O&&&&&
[1*]NC([10*])=O&[1*]C1([2*])C(=O)NC2=C1C(=O)[NH]C(=O)N2[8*]&[8*]C[9*]^[10*]C1=CC=NC=C1^[9*]C1=CC=CC=C1^[2*]C([3*])[4*]&&&&[3*]F&&[4*]C([5*])[6*]^[5*]O&&[6*]C[7*]^[7*]O&&&
[1*]C(=O)N1CC2CCCN([2*])C2C1&[1*]C1=C[NH]C=N1&&[2*]C[3*]^[3*]C1CCC1&&&
[1*]C&[1*]C[2*]&[2*]C[3*]&[3*]C1OC([4*])C=CC1[7*]&[4*]C([5*])([6*])C&[5*]C^[7*]C[8*]&[6*]O^[8*]C[9*]&&&[9*]C=C[10*]&[10*]C[11*]&[11*]C[12*]&[12*]C[13*]&[13*]C[14*]&[14*]C(=O)O&&&
[1*]C&[1*]C[2*]&[2*]O[3*]&[3*]C1=CC([4*])=CC=C1[10*]&[10*]O&&[4*]C1C(=O)N([5*])CC(=O)N1[8*]^[8*]C[9*]&[9*]C1=CC=C2OCOC2=C1^[5*]C[6*]&&[6*]C1=CC=C([7*])C=C1&[7*]C&&&
[1*]C&[1*]C([2*])C&[2*]O[3*]&[3*]C1=CC=CC([4*])=C1&[4*]C[5*]&[5*]NS([6*])(=O)=O&[6*]C1=CC=C([7*])N=C1&[7*]Cl&&&
[1*]C&[1*]C[2*]&[2*]O[3*]&[3*]C[4*]&[4*]C[5*]&[5*]OC(=O)C(=O)NC1=NOC=C1&&&
[1*]C=NNC(N)=S&[1*]C1=C[NH]C2=CC=CC=C12&&&
[1*]C&[1*]C[2*]&[2*]OC([3*])=O&[3*]C1CCCN(C([4*])=O)C1&[4*]C[5*]&[5*]O[6*]&[6*]C1=CC=C([7*])C=C1&[7*]S(=O)(=O)N[8*]&[8*]C1=CC=CC=C1[9*]&[9*]Cl&&&
[1*]C1=CC(=O)N=CN1C([3*])=O&[1*]C([2*])(F)F&[2*]F^[3*]C1=CC=C([4*])C=C1&&[4*]C([5*])(F)F&[5*]F&&&
[1*]C&[1*]S[2*]&[2*]C[3*]&[3*]C[4*]&[4*]C([5*])[6*]&[5*]N&&[6*]C[7*]^[7*]S[8*]&[8*]C([9*])[10*]&[9*]C&&[10*]C1OC([11*])C([13*])C1[14*]^[11*]N1C=NC2=C([12*])N=CN=C21&[12*]N^[13*]O&&&[14*]O&&
[1*]C&[1*]O[2*]&[2*]C1=CC([3*])=CC([9*])=C1[10*]&[10*]O[11*]&[11*]C^[3*]C1=CN=C([4*])[NH]1&&[4*]C1=C([5*])SC=C1^[9*][N+](=O)[O-]^[5*]C1=CC=C([6*])C=C1&&&[6*]O[7*]&[7*]C[8*]&[8*]C1=CC=CC=C1&&&
[1*]C&[1*]O[2*]&[2*]C1=CC=CC2=C1[NH]C1=C([3*])N=CC=C12&[3*]C1=NOC([4*])=N1&[4*]C1CCCN1C([5*])=O&[5*]C=C[6*]&[6*]C1=CC=C([7*])S1&[7*][N+](=O)[O-]&&&
[1*]C&[1*]C1=CC=C([2*])C=C1&[2*]N1C(=O)N([3*])C2=CN=C3C=CC([4*])=NC3=C21&[3*]C&&[4*]C1=CC=C([5*])C=C1^[5*]C([6*])C&[6*]C&&&
[1*]C&[1*]C(=O)NC1=NC(=O)OC2=CC([2*])=CC([3*])=C12&[2*]Br&&[3*]Br&&
[1*]C&[1*]O[2*]&[2*]C1=CC=CC=C1[3*]&[3*]N([4*])C([7*])=O&[4*]C[5*]&[5*]C(=O)N[6*]^[7*]C1=CC=C([8*])C([9*])=C1^[6*]C1CCCC1&[8*]Cl&&&&[9*]S(=O)(=O)N1CCCCC1&&
[1*]C&[1*]C([2*])[3*]&[2*]NC1=NC=C([4*])C(N2C(=O)OCC2[5*])=N1&[4*]Cl^[3*]C1=CC=CC=C1&[5*]C([6*])C&&[6*]C&&&
[1*]C&[1*]N([2*])C&[2*]C1=CC([3*])=CC2=CC=CC=C12&[3*]N[4*]&[4*]C[5*]&[5*]C1=CC=CC([6*])=C1&[6*]F&&&
[1*]C&[1*]OC([2*])=O&[2*]C[3*]&[3*]OC([4*])=O&[4*]C1=CC=CC=C1[5*]&[5*]N1CCCC1&&&
[1*]C&[1*]C([2*])C&[2*]C([3*])[4*]&[4*]C(=O)N[12*]&[12*]C([13*])[14*]^[3*]NC([5*])=O^[13*]C[15*]&[5*]C([6*])[7*]&[15*]C1CCCCC1^[14*]C([16*])=O^[6*]C[8*]&&&[16*]C([17*])(F)F&[8*]C1=CC=CC=C1^[7*]NC(=O)O[9*]^[17*]F&&&[9*]C[10*]&&&
[1*]C&[1*]C1=C([2*])SC([7*])=N1&[2*]C(=O)N[3*]&[3*]C[4*]^[7*]C([8*])(C)C^[4*]C1=CC=CC=C1[5*]&[8*]C&[5*]S[6*]&&&[6*]C1=CC=CC=C1&&&
[1*]C(=O)N[4*]&[1*]C[2*]&[2*]C[3*]^[4*]C[5*]^[3*]N1C=CC2=CC=CC=C2C1=O&[5*]C(=O)N[6*]&&&[6*]C1=CC=C([7*])C=C1&[7*]O[8*]&[8*]C([9*])F&[9*]F&&&
[1*]C&[1*]C1(C)CC2=C([2*])C(N3CCN(C([3*])=O)CC3)=NC=C2CO1&[2*]C#N&&[3*]C1=CC=CO1&&
[1*]C&[1*]C1=NOC2=NC=NC([2*])=C12&[2*]N1CCN(C(=O)C2=NOC([3*])=C2)CC1&[3*]C&&&
[1*]C&[1*]C[2*]&[2*]OC(=O)N[3*]&[3*]C1=CC=C([4*])C=C1&[4*]NC([5*])=O&[5*]C1=C([6*])ON=C1[7*]&[6*]C&&[7*]C1=CC=C([8*])C=C1^[8*]Cl&&&
[1*]C&[1*]C[2*]&[2*]C[3*]&[3*]C[4*]&[4*]O[5*]&[5*]C1=CC=C([6*])C=C1&[6*]C1=NC2=CC([7*])=CC=C2O1&[7*]C[8*]&[8*]C[9*]&[9*]N1CCN([10*])CC1&[10*]C&&&
[1*]C&[1*]O[2*]&[2*]C1=CC([3*])=CC=C1[4*]&[3*]S(N)(=O)=O&&[4*]O[5*]^[5*]C[6*]&[6*]C([7*])[8*]&[8*]C[9*]&[9*]N[10*]^[7*]O^[10*]C([11*])([12*])[13*]&&&[11*]C&&[12*]C[14*]^[14*]C1=CC=CC=C1^[13*]C1=CC=C([15*])C=C1&&[15*]C([16*])(F)
[1*]C&[1*]O[2*]&[2*]C1=CC=C([3*])C=C1&[3*]N[4*]&[4*]C1CCCN(C2=NC=CC=C2[5*])C1&[5*]C([6*])(F)F&[6*]F&&&
[1*]C&[1*]C1=CC([2*])=C([3*])C([6*])=C1[9*]&[2*]C&&[3*]S(=O)(=O)N[4*]^[4*]C1=CC=C([5*])C=C1^[6*]C(=O)N[7*]^[5*]S(N)(=O)=O&[7*]C1=CC=CC=C1[8*]^[9*]Cl&&[8*]Cl&&&&&
[1*]C#N&[1*]C1=CC=C([2*])C=C1&[2*]NC(=O)N[3*]&[3*]C1=CC=C([4*])C([5*])=C1&[4*]C1COCCO1&&[5*]Cl&&
[1*]C&[1*]C[2*]&[2*]C[3*]&[3*]C[4*]&[4*]C[5*]&[5*]C[6*]&[6*]C[7*]&[7*]C[8*]&[8*]C[9*]&[9*]C[10*]&[10*]C([11*])[12*]&[11*]C&&[12*]OC([13*])=O^[13*]C[14*]&[14*]C1=NC(=O)C2=CC=CC=C2[NH]1&&&
[1*]C&[1*]C1=CC(=O)[NH]C2=CC=C([2*])C=C12&[2*]C1=CN=CC([3*])=C1&[3*]O[4*]&[4*]C[5*]&[5*]C([6*])[7*]&[6*]N&&[7*]C[8*]^[8*]C1=CC=CC=C1&&&
[1*]C&[1*]C[2*]&[2*]N([3*])[8*]&[8*]C[9*]&[9*]C1CC([10*])C([12*])O1^[3*]C[4*]^[10*]N1C=C([11*])C(=O)[NH]C1=O&[4*]C[5*]&[11*]C^[12*]C[13*]^[5*]C[6*]&&&[13*]O&[6*]NC(=O)N[7*]&&&[7*]C1=CC=CC=C1&&&
[1*]C&[1*]C[2*]&[2*]C[3*]&[3*]C(=O)N[4*]&[4*]C[5*]&[5*]C1=CC=C([6*])C([10*])=C1&[10*]C([11*])(F)F&[11*]F^[6*]N1CCC([7*])CC1&&[7*]N1C(=O)N([8*])C(=O)C2=CN=C(N3CCOCC3)N=C21&[8*]C1=CC=C([9*])
[1*]C&[1*]N1C(N2CCOCC2)=NC2=CC=CC=C21&&&
[1*]C&[1*]C[2*]&[2*]OC([3*])=O&[3*]C1C([4*])C2CN=C(N)C12&[4*]C1=CC=CC([5*])=C1&[5*]C#N&&&
[1*]NC([4*])=O&[1*]C1CCN([2*])CC1&[2*]C[3*]^[4*]C1=CC=CC([5*])=C1^[3*]C1=CC=CC=C1&[5*]S(=O)(=O)N1CCCC1&&&&&
[1*]C&[1*]C1=CC=C([2*])C=C1&[2*]NC([3*])=O&[3*]C1=CC=C([4*])C=C1&[4*]NC([5*])=O&[5*]C1=CC=CC=C1[6*]&[6*]C(=O)O&&&
[1*]C&[1*]C[2*]&[2*]C[3*]&[3*]C[4*]&[4*]C[5*]&[5*]N1C([6*])=C([7*])C2=NC3=CC=CC=C3N=C21&[6*]N&&[7*]C(=O)N[8*]^[8*]C[9*]&[9*]C[10*]&[10*]C1=CC=CO1&&&
[1*]C&[1*]C([2*])=O&[2*]C1=CC=C([3*])S1&[3*]C(=O)N1CCC([4*])CC1&[4*]N1N=C([5*])C2=CC=CC=C21&[5*]C&&&
[1*]C&[1*]C1(C)CC(=O)C([2*])C(=O)C1&[2*]C[3*]&[3*]C(=O)N[4*]&[4*]C[5*]&[5*]C[6*]&[6*]C[7*]&[7*]C[8*]&[8*]C[9*]&[9*]C[10*]&[10*]C[11*]&[11*]C[12*]&[12*]C[13*]&[13*]C[14*]&[14*]C[15*]&[15*]C[16*]&[16*]C[17*]&[17*]C[18*]&[18*]C[19*]&[19*]C[20*]&[20*]N&&&
[1*]S(=O)(=O)NC([4*])=O&[1*]C1=CC=C([2*])C([3*])=C1&[2*]Cl^[4*]C1=CC=C2C(=C1)N([5*])CC2[6*]&[3*]Cl^[5*]C1CCCCC1&&&&[6*]C1CC1&&
[1*]C&[1*]N([2*])C&[2*]C[3*]&[3*]C[4*]&[4*]C[5*]&[5*]N(N)C1=NC2=CC=C([6*])C=C2N2C([7*])=NN=C12&[6*]Cl&&[7*]C[8*]^[8*]C[9*]&[9*]N([10*])C&[10*]C&&&
[1*]C&[1*]O[2*]&[2*]C1=CC=CC=C1[3*]&[3*]NC([4*])=O&[4*]C[5*]&[5*]N1N=NC(S[6*])=N1&[6*]C[7*]&[7*]C1=NC([8*])=NO1&[8*]C1=CC=CC=C1&&&
[1*]S(N)(=O)=O&[1*]C1=CC=C([2*])C=C1&[2*]N[3*]&[3*]C=C[4*]&[4*]C([5*])=O&[5*]C[6*]&[6*]OC([7*])=O&[7*]C1=CC=CN=C1&&&
[1*]C&[1*]O[2*]&[2*]C1=CC2=NC(N3CCN(C([3*])=O)CC3)=NC([6*])=C2C=C1[7*]&[3*]C[4*]&[4*]O[5*]^[6*]N^[5*]C1=CC=CC=C1&&[7*]O[8*]&&[8*]C&&&
[1*]C(=O)N[6*]&[1*]C[2*]&[2*]C1=C([3*])C=CC([4*])=C1[5*]^[6*]C1=CC=C([7*])C=C1^[3*]F&[7*]C1=CN=C(C(=O)O)C=N1&&[4*]Cl&&&[5*]F&&
[1*]C(=O)NNC([2*])=O&[1*]C1=CC=CO1&&[2*]C1=CC=C([3*])C([4*])=C1^[3*]Cl&&[4*][N+](=O)[O-]&&
[1*]C&[1*]C[2*]&[2*]C[3*]&[3*]C[4*]&[4*]C[5*]&[5*]C[6*]&[6*]C[7*]&[7*]C[8*]&[8*]C[9*]&[9*]C[10*]&[10*]C[11*]&[11*]C[12*]&[12*]C[13*]&[13*]C[14*]&[14*]C[15*]&[15*]C(=O)N[16*]&[16*]C1=CC=C2N=C([17*])OC2=C1&[17*]C1=CC=C([18*])C=C1&[18*]O[19*]&[19*]C&&&
[1*]C&[1*]C1=CC=C2[NH]C3=C(C(=O)C(=O)CC3([2*])[3*])C2=C1&[2*]C&&[3*]N[4*]^[4*]C[5*]&[5*]C1=CC=C([6*])C=C1&[6*]F&&&
[1*]C&[1*]C1([2*])OCCO1&[2*]C1=CC([3*])=CC=C1[5*]&[3*]C1COC2([4*])COC(=O)C12&[4*]C^[5*]O&&&&
[1*]C=C&[1*]O[2*]&[2*]C1=CC=CC=C1[3*]&[3*]C[4*]&[4*]N[5*]&[5*]C[6*]&[6*]C1OC([7*])C([23*])C([24*])C1[25*]&[7*]O[8*]&[8*]C1C([9*])CC([10*])C([11*])C1[14*]^[23*]O^[9*]O&&[24*]O&[10*]N&[25*]O&[11*]O[12*]&&[12*]C[13*]^[14*]O[15*]^[13*]C=C&[15*]C1OC([16*])
[1*]C&[1*]C1=CC([2*])=CC([3*])=C1[4*]&[2*]Cl&&[3*]Cl&[4*]C[5*]^[5*]NC(=O)N[6*]&[6*]C[7*]&[7*]C[8*]&[8*]C[9*]&[9*]C1CCN(C([10*])=O)CC1&[10*]C([11*])[12*]&[11*]C[13*]&[13*]C1=CC=CC=C1^[12*]NC(=O)O[14*]&&[14*]C[15*]&[15*]C1=CC=C
[1*]C&[1*]C([2*])C&[2*]C([3*])[4*]&[3*]C=NNC([5*])=O&[5*]C1=CC=C([6*])N=C1^[4*]NC([7*])=O^[6*]Br&[7*]C1=CC=CO1&&&&&
[1*]C&[1*]C[2*]&[2*]C1=C([3*])C2=C([5*])N=C(S[8*])N=C2[NH]1&[8*]C1=CN=C2C=CC=CC2=C1&&[3*]O[4*]^[4*]C1=CN=CC=N1^[5*]N[6*]&&[6*]C1CCC([7*])CC1&[7*]N&&&
[1*]C&[1*]C1=C2C=C[N+]([2*])=CC2=C([4*])C2=C1[NH]C1=CC=C([5*])C=C12&[2*]C[3*]&[3*]C1=CC=CC=C1^[4*]C&&&[5*]O&&
[1*]C&[1*]C[2*]&[2*]C1=CC(=O)OC2=C([3*])C([4*])=C3C=CC([6*])(C)OC3=C12&[3*]C&&[4*]O[5*]^[5*]C^[6*]C&&&&
[1*]C&[1*]C([2*])(C)C&[2*]C1=NC([3*])=C2C=CC=CC2=N1&[3*]S[4*]&[4*]C[5*]&[5*]C(=O)N1CCN([6*])CC1&[6*]C1=CC=C([7*])C=C1&[7*]F&&&
[1*]C&[1*]C1=CC=CC2=C([2*])C3=CC=CC=C3N=C12&[2*]N[3*]&[3*]C[4*]&[4*]C[5*]&[5*]C[6*]&[6*]C[7*]&[7*]C[8*]&[8*]C[9*]&[9*]C[10*]&[10*]C[11*]&[11*]C[12*]&[12*]C[13*]&[13*]C[14*]&[14*]C[15*]&[15*]C[16*]&[16*]C[17*]&[17*]NC(=O)C1=NOC2(C=CCC3(OC4=
[1*]C&[1*]C([2*])C&[2*]N1C=CN=C1[3*]&[3*]C1=CC(N2CCCCC2[4*])=NC=C1[6*]&[4*]C[5*]&[5*]O^[6*]Cl&&&&
[1*]C(=O)N[4*]&[1*]C[2*]&[2*]N1C(=O)COC2=CC=C([3*])C=C21^[4*]C1=CC=CC=C1[5*]^[3*]S(=O)(=O)N1CCCCC1&[5*]F&&&&&
[1*]C&[1*]O[2*]&[2*]C1=CC=C([3*])C=C1[6*]&[3*]C1=NC2=C(C(=O)CCC2)N1[4*]&[4*]C1=CC=CC=C1[5*]^[6*]O[7*]^[5*]Cl&[7*]C&&&&&
[1*]C&[1*]C[2*]&[2*]O[3*]&[3*]C1=CC=CC=C1[4*]&[4*]NC(=S)N[5*]&[5*]C[6*]&[6*]C1=CC=CN=C1&&&
[1*]C&[1*]C1=CC=C([2*])C=C1&[2*]S(=O)(=O)N[3*]&[3*]C1=CC=C([4*])N=N1&[4*]N1CCN(C([5*])=O)CC1&[5*]C1=CC=CO1&&&
[1*]C&[1*]C[2*]&[2*]OP([3*])(=O)OCC&[3*]C[4*]&[4*]C1=CC=C([5*])C=C1&[5*]C([6*])=O&[6*]C1=CC([7*])=CC=C1[9*]&[9*]O[10*]&[10*]C^[7*]O[8*]&&[8*]C&&&
[1*]C&[1*]O[2*]&[2*]C1=CC([3*])=CC([5*])=C1&[3*]O[4*]&[4*]C^[5*]C([6*])=O&&[6*]C=C[7*]&[7*]C1=CC=C([8*])C([10*])=C1&[8*]O[9*]&[9*]C^[10*]NC([11*])=O&&[11*]C1=CC=CC=C1&&&
[1*]C&[1*]C([2*])C&[2*]C[3*]&[3*]NC(=O)C1=NOC([4*])=C1&[4*]C1=CC=C([5*])C=C1[6*]&[5*]O&&[6*]O&&
[1*]C&[1*]C([2*])C&[2*]C[3*]&[3*]C([4*])[5*]&[5*]C(=O)N[11*]&[11*]C([12*])[13*]^[4*]NC([6*])=O^[12*]C[14*]&[6*]C=C[7*]&[14*]C1CCCCC1^[13*]C(=O)C(=O)N[15*]^[7*]C1=CC([8*])=CC([9*])=C1&&&[15*]C[16*]&[9*]C([10*])(F)F&[16*]C[17*]&[10*]F
[1*]C&[1*]C1=C([2*])C([3*])=C([4*])C([5*])=C1[6*]&[2*]C&&[3*]N&[4*]C&[5*]C(=O)O&[6*]C&&
[1*]C&[1*]C[2*]&[2*]C[3*]&[3*]N([4*])N=N[7*]&[4*]C[5*]&[5*]C[6*]^[7*]C1=CC=C([8*])C=C1[9*]^[6*]N&[8*]I&&&&[9*]C(N)=O&&
[1*]C&[1*]C[2*]&[2*]C[3*]&[3*]C[4*]&[4*]N[5*]&[5*]C1=C([6*])N=NN1[8*]&[8*]C[9*]&[9*]C1=CC=CC=C1[10*]^[6*]C(=O)N[7*]^[10*]Cl&[7*]C1CCCC1&&&&&
[1*]C&[1*]C1=CC=C([2*])C=C1&[2*]S(=O)(=O)N[3*]&[3*]C1=CC=C([4*])C=C1&[4*]C1=NN=C([5*])N1[9*]&[9*]C&&[5*]C1CCN(C([6*])=O)CC1^[6*]C[7*]&[7*]N1C=C2N=C([8*])C=CC2=N1&[8*]C&&&
[1*]C&[1*]N1C([2*])=C([3*])C2=CC=C([5*])C=C21&[2*]C1=CC=CC=C1&&[3*]C1=CC=C([4*])C=C1^[4*]C1=CC=CC=C1^[5*]C(=O)O&&&&
[1*]NC(=N)N&[1*]C[2*]&[2*]C[3*]&[3*]C[4*]&[4*]C([5*])[6*]&[6*]C(=O)C1=NC=CS1&&[5*]NC([7*])=O^[7*]C([8*])[9*]&[9*]NC([11*])=O&[11*]C([12*])[13*]^[8*]C[10*]^[12*]C[14*]&[10*]C1CCC1&[14*]C1=CC=CC=C1^[13*]NS([15*])(=O)=O&&&
[1*]C&[1*]C[2*]&[2*]C[3*]&[3*]O[4*]&[4*]C1=CC=C([5*])C=C1&[5*]NC([6*])=O&[6*]C[7*]&[7*]SC1=NN=C([8*])N1[12*]&[8*]C[9*]&[9*]N[10*]^[12*]C[13*]^[10*]C1=CC=C([11*])C=C1&[13*]C[14*]&[11*]F&[14*]C[15*]&&&[15*]C&&&
[1*]C&[1*]O[2*]&[2*]C1=CC=CC([3*])=C1&[3*]C1=C([4*])C=CC2=C1C=CO2&[4*]C([5*])=O&[5*]C=C[6*]&[6*]C1=CC=C([7*])C=C1&[7*]Cl&&&
[1*]C&[1*]O[2*]&[2*]C1=CC=C([3*])C([10*])=C1[12*]&[10*]O[11*]&[11*]C^[3*]C([4*])=O&&[4*]C=C[5*]^[12*]O[13*]^[5*]C1=CC=C([6*])C([7*])=C1[8*]&[13*]C&[8*]O[9*]&&&[9*]C^[6*]O&&&[7*]C=O&&
[1*]C&[1*]C1=C([2*])N([3*])C2=NC=NC([5*])=C12&[2*]C&&[3*]C[4*]^[4*]C1=CC=CC=C1^[5*]N[6*]&&[6*]C1=CC=C2C(=C1)C=CN2[7*]&[7*]C&&&
[1*]O&[1*]C[2*]&[2*]C[3*]&[3*]C1=C([4*])N=C([6*])S1&[4*]C1=CC=CC([5*])=C1&[5*]Cl^[6*]C1=CC=CC([7*])=C1&&[7*]Cl&&&
[1*]C&[1*]C([2*])([3*])[4*]&[4*]C([12*])(F)F&[12*]F^[2*]OC(=O)N[5*]&&[5*]C1=CC=C([6*])C=C1^[3*]C(=O)O[8*]^[6*]S([7*])(=O)=O&[8*]C[9*]&[7*]C&[9*]C[10*]&&&[10*]C[11*]&[11*]S(N)(=O)=O&&&
[1*]F&[1*]C1=CC=C([2*])S1&[2*]C[3*]&[3*]C[4*]&[4*]NC1=NC=NC2=CC=C([5*])C=C12&[5*]N1C=CC=CC1=S&&&
[1*]C&[1*]O[2*]&[2*]C1=CC=C([3*])C=C1&[3*]C[4*]&[4*]N([5*])[6*]&[5*]C&&[6*]C1CCCN([7*])C1^[7*]C[8*]&[8*]C1=CN([9*])N=C1&[9*]C&&&
[1*]C&[1*]C([2*])=O&[2*]C1=CC([3*])=C([4*])[NH]1&[3*]C#N&&[4*]N=C[5*]^[5*]C1=CC([6*])=C[NH]1&[6*]C([7*])=O&[7*]C([8*])(F)F&[8*]F&&&
[1*]C&[1*]C1C2CC3=CC=C([2*])C([3*])=C3C1([7*])CCN2[8*]&[2*]O&&[3*]C([4*])=O^[4*]C[5*]^[7*]C^[5*]C[6*]&&[8*]C[9*]^[6*]C1=CC=CC=C1&[9*]C1CC1&&&&&
[1*]C&[1*]C1=NN([2*])C([6*])=C1[7*]&[2*]C[3*]&[3*]C([4*])[5*]^[6*]C^[4*]C&&[7*]C[8*]&[5*]C(=O)O^[8*]C[9*]&&&[9*]C([10*])=NO&[10*]C1=CC=CC=C1[11*]&[11*]N&&&
[1*]C1=NN=C2C(=C1)[NH]C(=O)C1=CC=CC=C12&[1*]C[2*]&[2*]N1C=NC2=C1C(=O)N([3*])C=N2&[3*]C[4*]&[4*]C1=CC=CC=C1&&&
[1*]C&[1*]N1N=CC2=C1C([2*])N([5*])C(=O)C(=O)N2[7*]&[2*]C1=CC=CC([3*])=C1&[3*]C([4*])(F)F^[5*]C1=CC=CC([6*])=C1^[4*]F&[6*]F^[7*]C&&&&&&
[1*]C&[1*]C1=CC=C([2*])C=C1[3*]&[2*]Cl&&[3*]NS([4*])(=O)=O^[4*]C1=CC=CC([5*])=C1&[5*]C(=O)N1CCN(C([6*])=O)CC1&[6*]C1=CC=CO1&&&
[1*]C#N&[1*]C1=CC=C([2*])N=C1&[2*]O[3*]&[3*]C1=C([4*])C=C([5*])C=C1[8*]&[8*]C([9*])(F)F&[9*]F^[4*]Cl&&&[5*]NC([6*])=O^[6*]C1=CC=NN1[7*]&[7*]C1CCOCC1&&&
[1*]C&[1*]C1=CC=C([2*])C=C1[3*]&[2*]Cl&&[3*]N1CC([4*])CC1=O^[4*]C(=O)NN=C[5*]&[5*]C1=CC=NC=C1&&&
[1*]C&[1*]O[2*]&[2*]C1=CC([3*])=CC([9*])=C1[11*]&[11*]O&&[3*]C1C2=CC3=C(C=C2C([4*])C2COC(=O)C12)OCO3^[4*]O[5*]^[9*]O[10*]^[5*]C1=CC=C([6*])C=C1&[10*]C&[6*]C1C([7*])C(=O)N1[8*]&&&[8*]C&&[7*]C&
[1*]C&[1*]O[2*]&[2*]C1=CC=C2C(=C1)N=C(NC([3*])=O)N2[6*]&[3*]C1=CC=CC=C1[4*]&[4*]C1=CC=CC=C1[5*]^[6*]C[7*]^[5*]Cl&[7*]C[8*]&&&[8*]C([9*])C&[9*]C&&&
[1*]C&[1*]C[2*]&[2*]N([3*])S([6*])(=O)=O&[3*]C[4*]&[4*]C(=O)N[5*]^[6*]C1=CC=C([7*])S1^[5*]C1CC1&[7*]Br&&&&&
[1*]C&[1*]C1=CC=C([2*])C=C1&[2*]S(=O)(=O)N1CCC(=O)N1[3*]&[3*]C[4*]&[4*]C[5*]&[5*]C1=CC=CC=C1&&&
[1*]C1=CC=CC=C1&[1*]C[2*]&[2*]C[3*]&[3*]C[4*]&[4*]S[5*]&[5*]C1=CC=C2C=CC=CC2=C1&&&
[1*]N&[1*]C1=CC=C([2*])C([3*])=C1&[2*]Cl&&[3*]C[4*]^[4*]NC([5*])=O&[5*]C1=CC=CN=C1&&&
[1*]C&[1*]N(C)C([2*])=O&[2*]C1=C([3*])C2=CC=CC3=C2N1C([4*])C([8*])C3&[8*]C[9*]&[9*]NS([10*])(=O)=O^[3*]C1=CC=C[NH]1^[10*]C([11*])(F)F&&[4*]C[5*]^[11*]F&[5*]N([6*])[7*]&&&[6*]C&&[7*]C1CC1&&
[1*]C&[1*]C[2*]&[2*]C1=CC=C([3*])C=C1&[3*]O[4*]&[4*]C[5*]&[5*]C1=CC(C(=O)N2CCN([6*])CC2)=N[NH]1&[6*]C&&&
[1*]C&[1*]C([2*])C&[2*]C1=NC([3*])=CS1&[3*]C[4*]&[4*]N[5*]&[5*]C1CC([6*])CC([7*])(C)C1[8*]&[8*]O&&[6*]C(=O)N1CCOCC1&[7*]C&&
[1*]C&[1*]N[2*]&[2*]C1=CC=C([3*])C=C1[5*]&[3*]C([4*])=O&[4*]C^[5*]O[6*]&&[6*]C&&&
[1*]C&[1*]C(=O)N1CCN(C([2*])=O)CC1&[2*]C1=CC=CC([3*])=C1&[3*]S(=O)(=O)N[4*]&[4*]C1=CC=CC([5*])=C1[6*]&[5*]C&&[6*]C&&
[1*]C&[1*]O[2*]&[2*]C1=CC2=C(C=C1[3*])C(=O)[NH]C([5*])=C2&[3*]O[4*]&[4*]C^[5*]C1=CC=C([6*])C=C1&&[6*]N1C=CN=C1&&&
[1*]C&[1*]C[2*]&[2*]OC([3*])=O&[3*]C[4*]&[4*]C1=NN=C(NC([5*])=O)S1&[5*]C1=CC=CC=C1&&&
[1*]C&[1*]O[2*]&[2*]C1=CC=C([3*])C=C1&[3*]NC([4*])=O&[4*]C1=CN2C(=NC3=C(C4=C(CCCC4)S3)C2=O)N=C1&&&
[1*]C&[1*]C[2*]&[2*]O[3*]&[3*]C1OC([4*])=CC([7*])C1[8*]&[8*]C[9*]&[9*]C[10*]^[4*]C(=O)N1CCN([5*])CC1^[10*]C[11*]&[5*]C[6*]^[7*]C1CCCCC1^[11*]O&[6*]C1=CC=CC=C1&&&&&&&
[1*]C&[1*]C[2*]&[2*]C[3*]&[3*]C[4*]&[4*]C[5*]&[5*]C[6*]&[6*]C[7*]&[7*]O[8*]&[8*]C1=CC=C([9*])C([13*])=C1&[9*]O[10*]&[10*]C[11*]^[13*]C1=CC=C([14*])C([15*])=C1^[11*]C([12*])=O&[14*]O&[12*]C1=CC=C2C=CC=CC2=C1&&[15*]C([16*])=O&&[16*]C
[1*]C(=N)N&[1*]C1=CC=CC([2*])=C1&[2*]C[3*]&[3*]C([4*])[5*]&[5*]C(=O)N[12*]&[12*]C([13*])[14*]^[4*]NC([6*])=O^[13*]C[15*]&[6*]C([7*])[8*]&[15*]C(=O)O^[14*]C(=O)N[16*]^[8*]NC(=O)O[10*]&&&[16*]C([17*])[18*]&[10*]C[11*]^[7*]C[9*]^[17*]C[19*]&[11*]C
[1*]C([2*])=C&[1*]C[3*]&[3*]OC(=O)N[4*]^[2*]C1=CN([12*])N=C1^[4*]C[5*]&[12*]C&[5*]C[6*]&&&[6*]O[7*]&[7*]C1=CC([8*])=C([9*])C=C1[11*]&[9*]O[10*]&[10*]C^[11*]Cl&&&[8*]F&&
[1*]N&[1*]C[2*]&[2*]C1OC([3*])C([16*])C([17*])C1[18*]&[3*]O[4*]&[4*]C([5*])[6*]^[16*]N^[6*]C1OC([15*])C([15*])C1[15*]&&[17*]O^[15*]O^[5*]C[7*]&[18*]O&[10*]OC([11*])=O^[7*]N1C=C([8*])N=N1&&&[11*]C1=CC([12*])=CC([13*])=C1[14*]&[8*]C1=C
[1*]F&[1*]C([2*])(F)F&[2*]C[3*]&[3*]C1=NN=C2SC([4*])=NN12&[4*]C1=CC=CC=C1[5*]&[5*]Cl&&&
[1*]C&[1*]C1=CC=C([2*])C=C1[3*]&[2*]Cl&&[3*]N1C(=O)C([4*])C1[8*]^[8*]C1=CC=CO1&&[4*]C1=NC([5*])=CS1^[5*]C(=O)N[6*]&[6*]C1=CC=C([7*])C=C1&[7*]O&&&
[1*]C&[1*]O[2*]&[2*]C1=CC=C([3*])C=C1OC&[3*]C[4*]&[4*]C([5*])([6*])C&[5*]C&&[6*]N=C([7*])NO^[7*]C1=CC=C([8*])N=C1O[11*]&[8*]O[9*]&[9*]C1=CC=C([10*])C=C1^[11*]C1=CC([12*])=CC([13*])=C1^[10*]F&[12*]C&&&&[13*]C
[1*]C&[1*]C(=O)N1CCC2=C(C1)SC(NC([2*])=O)=N2&[2*]C[3*]&[3*]N1C([4*])=CN=C1[5*]&[4*][N+](=O)[O-]&&[5*]C&&
[1*]C&[1*]C[2*]&[2*]C[3*]&[3*]C[4*]&[4*]N1C([5*])=C([6*])C(=O)[NH]C1=O&[5*]N&&[6*]N([7*])C([11*])=O^[11*]C1=C([12*])C(C(N)=O)=NS1&[12*]N^[7*]C[8*]&&[8*]C[9*]&[9*]O[10*]&[10*]C&&&
[1*]N&[1*]C[2*]&[2*]C[3*]&[3*]C[4*]&[4*]C[5*]&[5*]N([6*])[10*]&[10*]C1CCC2=CC=C([11*])C=C2C1&[11*]O^[6*]C[7*]&&[7*]C[8*]&[8*]C[9*]&[9*]C1=CC=CC=C1&&&
[1*]C(=O)O&[1*]C[2*]&[2*]O[3*]&[3*]C1=CC=C([4*])C=C1&[4*]C[5*]&[5*]C[6*]&[6*]C[7*]&[7*]O[8*]&[8*]C1=CC=C([9*])C=C1&[9*]C12CC3CC(CC(C3)C1)C2&&&
[1*]C&[1*]O[2*]&[2*]C1=CC2=C(C=C1[3*])C([5*])N(C([9*])=O)CC2&[3*]O[4*]&[4*]C^[5*]C[6*]&&[6*]O[7*]^[9*]C1=CC=C2OCOC2=C1^[7*]C[8*]&&&[8*]C1=CC=CC=C1&&&
[1*]C&[1*]C1=C([2*])SC2=NC=NC([6*])=C12&[2*]C(=O)N[3*]&[3*]C[4*]^[6*]N([7*])[8*]^[4*]C1=CC=CC([5*])=C1&[8*]C[9*]&[5*]F&[9*]C1=CC=CO1^[7*]C&&&&&&
[1*]C&[1*]C([2*])C&[2*]C[3*]&[3*]C1N([5*])C(=O)C2CCCN2C(=O)C([4*])NC(=O)C([6*])N([9*])C(=O)C2CCCCN2C1=O&[4*]C&&[5*]C&[6*]C[7*]^[7*]C1=CC=C([8*])C=C1^[9*]C^[8*]O&&&&&
[1*]C&[1*]C(=O)O[2*]&[2*]C([3*])[4*]&[4*]C([9*])[10*]&[9*]C^[3*]C1CC([5*])C2C(O1)C([6*])C1([7*])C3CCC4C([8*])(C)C(=O)CCC45CC35CCC21&[10*]O^[5*]C&&&&[6*]O&[7*]C&[8*]C&&
[1*]C&[1*]O[2*]&[2*]C1=CC=C([3*])C([6*])=N1&[3*]C1=CC=C2C(=C1)C=NN2[4*]&[4*]C1=CC=C([5*])C=C1^[6*]C^[5*]F&&&&&
[1*]C&[1*]C1(C)CCC([2*])CC1&[2*]OC([3*])=O&[3*]C[4*]&[4*]C[5*]&[5*]N1N=C(N2CCNCC2)C=CC1=O&&&
[1*]C&[1*]O[2*]&[2*]C1=CC=C([3*])C=C1[10*]&[10*]O[11*]&[11*]C^[3*]C1=CN=CN=C1[4*]&&[4*]C1CN([5*])C1&[5*]C1=CC=C([6*])C=C1&[6*]O[7*]&[7*]C[8*]&[8*]C[9*]&[9*]O&&&
[1*]C([8*])=O&[8*]C1=CC=C([9*])C=C1&[9*][N+](=O)[O-]^[1*]C([2*])=C[3*]&&[3*]C1=CC=C([4*])C=C1[5*]&[4*]Cl^[2*]S([6*])(=O)=O&[5*]Cl^[6*]C1=CC=C([7*])C=C1&&&[7*]F&&&
[1*]C&[1*]C[2*]&[2*]OC(=O)C1=NOC2(SCC3C4CC([3*])=CC(=O)C4([4*])CCC32[5*])C1&[3*]C&&[4*]C&[5*]C&&
[1*]C&[1*]C[2*]&[2*]C[3*]&[3*]N([4*])CCC&[4*]C1CC([5*])C2=CC=CC=C2C1&[5*]C1=CC=CC=C1&&&
[1*]C&[1*]C[2*]&[2*]OC([3*])=O&[3*]C([4*])[5*]&[5*]N1N=C([9*])OC1=O&[9*]C1=CC=CS1^[4*]C[6*]&&[6*]C[7*]&[7*]C([8*])=O&[8*]C&&&
[1*]C&[1*]C([2*])C&[2*]N[3*]&[3*]C[4*]&[4*]C([5*])[6*]&[5*]O&&[6*]C[7*]^[7*]O[8*]&[8*]C1=CC=C([9*])C=C1&[9*]S[10*]&[10*]C[11*]&[11*]C([12*])[13*]&[12*]O&&[13*]C[14*]^[14*]O&&&
[1*]C&[1*]C([2*])(C)C&[2*]NC(=O)NC(=S)N[3*]&[3*]C1=CC=C([4*])C=C1&[4*]C[5*]&[5*]C1=CC=NC=C1&&&
[1*]C1=CC=CC=N1&[1*]C1=CC=C([2*])C=N1&[2*]N[3*]&[3*]C[4*]&[4*]C1=CC=NC=C1&&&
[1*]C&[1*]O[2*]&[2*]C1=CC=CC([3*])=C1&[3*]C1=C([4*])N=C([5*])[NH]1&[4*]C1=CC=NC=C1&&[5*]C1=C([6*])C=CS1^[6*]C&&&
[1*]NC([6*])=O&[1*]C([2*])[3*]&[2*]C[4*]^[6*]C1=CC=C([7*])C=C1[10*]^[4*]C1=C[NH]C2=CC=CC=C12^[3*]C(=O)OBr^[10*]Cl&&&&&&[7*]N[8*]^[8*]C[9*]&[9*]C1=CC=CC=C1&&&
[1*]C&[1*]O[2*]&[2*]C1=CC=C([3*])C([9*])=C1&[3*]NC([4*])=O&[4*]C[5*]^[9*]O[10*]^[5*]O[6*]&[10*]C&[6*]C1=CC=C([7*])C=C1[8*]&&&[8*]C&&[7*]Cl&&
[1*]C&[1*]C1CCC2(OC1)OC1CC3C4CC=C5CC([2*])CCC5([3*])C4CCC3([4*])C1C2[5*]&[2*]O&&[3*]C&[4*]C&[5*]C&&
[1*]C&[1*]C1OC([2*])C([12*])C([13*])C1[14*]&[2*]O[3*]&[3*]C1CCCCC1[4*]^[12*]O^[4*]OC([5*])=O&&[13*]O^[5*]C=C[6*]&&[14*]O^[6*]C1=CC=C([7*])C([8*])=C1&&&[8*]O[9*]&[9*]C[10*]^[7*]O^[10*]C=C[11*]&&&[11*]Br&&&
[1*]C&[1*]O[2*]&[2*]C1=CC2=C([3*])N=CN=C2C=C1[7*]&[3*]NN=C[4*]&[4*]C1=CC=C([5*])C=C1^[7*]O[8*]^[5*]C([6*])(C)C&[8*]C[9*]&[6*]C&[9*]C[10*]&&&[10*]C[11*]&[11*]N1CCOCC1&&&
[1*]C&[1*]C[2*]&[2*]C1CC([3*])C2=NC([11*])=CC=C2N1C(=O)O[13*]&[11*]C([12*])(F)F&[12*]F^[3*]N([4*])C1=NN([10*])N=N1&&[10*]C^[13*]C([14*])C&[4*]C[5*]^[14*]C&[5*]C1=CC([6*])=CC([8*])=C1&&&[8*]C([9*])(F)F&[9*]F
[1*]C&[1*]C(=O)N[2*]&[2*]C1=CC=C([3*])C=C1&[3*]NC1=N[NH]C([4*])=N1&[4*]C1=CC=NC=C1&&&
[1*]C&[1*]C1=C([2*])C([6*])C([7*])=C([9*])O1&[2*]C(=O)O[3*]&[3*]C[4*]^[6*]C^[4*]C([5*])=O&&[7*]C(=O)O[8*]^[5*]C1=CC=CC=C1&[8*]C1CCCC1^[9*]C([10*])=O&&&&[10*]C1=CC=CC=C1&&&
[1*]C&[1*]C[2*]&[2*]C[3*]&[3*]N([4*])CCC&[4*]C1=C([5*])N=C(C(=O)O[6*])S1&[5*]C&&[6*]C[7*]^[7*]C[8*]&[8*]C[9*]&[9*]C[10*]&[10*]C[11*]&[11*]C1=CC=C2CCC([12*])CC2=C1&[12*]C[13*]&[13*]C([14*])([15*])C&[14*]C&&[15*]C(=O)O&&
[1*]NC(N)=O&[1*]C1CC(=O)N([2*])C1=O&[2*]C1=CC=CC=C1&&&
[1*]C&[1*]O[2*]&[2*]C1=CC=C([3*])C=C1&[3*]NC([4*])=O&[4*]C1([5*])CCCC1&[5*]N([6*])C([9*])=O&[9*]C1=CC=CO1&&[6*]C[7*]^[7*]C([8*])C&[8*]C&&&
[1*]C&[1*]C[2*]&[2*]C([3*])[4*]&[3*]NC([5*])=O&[5*]C1=CC=C([6*])C=C1[11*]^[4*]C1=CC=CC=C1^[11*]F&&&&[6*]C1=CC=C([7*])C=C1^[7*]C[8*]&[8*]O[9*]&[9*]C1COC2=NC([10*])=CN2C1&[10*][N+](=O)[O-]&&&
[1*]C&[1*]C1=C([2*])C=CC([4*])=C1[5*]&[2*]NS([3*])(=O)=O&[3*]C^[4*]Cl&&&[5*]N1C([6*])=N[NH]C1=O^[6*]C[7*]&[7*]C[8*]&[8*]C([9*])[10*]&[9*]N&&[10*]C(=O)O&&
[1*]C&[1*]N([4*])C(=O)N[2*]&[2*]C1=CC=C([3*])C=C1&[3*]F^[4*]C1CCCCN2C1=NC([5*])=C([9*])C2=O&&[5*]C(=O)N[6*]&[6*]C1CCN([7*])CC1^[9*]O^[7*]C[8*]&&&[8*]C1=CC=CC=C1&&&
[1*]C=C&[1*]C1=CC=CC([2*])=C1&[2*]C1=CC([3*])=CC=N1&[3*]C1=CC=CC=C1&&&
[1*]C&[1*]C([2*])(C)C&[2*]C1=CC([3*])=CC=C1[4*]&[3*]F&&[4*]O[5*]^[5*]C1=CC=CN2C([6*])=C([7*])N=C12&[6*]Br&&[7*]C1=CC=C([8*])C=C1^[8*]S(N)(=O)=O&&&
[1*]NC([9*])=O&[1*]C[2*]&[2*]C[3*]^[9*]C1=CC=CS1^[3*]C[4*]&&&[4*]C[5*]&[5*]N([6*])[8*]&[8*]C1=CC=CC=C1&&[6*]C[7*]^[7*]C1=CC=NC=C1&&&
[1*]C&[1*]C([2*])C&[2*]C1=CSC(C(=O)N[3*])=N1&[3*]C1=CC=CC=C1&&&
[1*]C&[1*]OC([2*])=O&[2*]C1=C([3*])C2=CC=CC=C2[NH]1&[3*]S([4*])(=O)=O&[4*]C1=CC=CC=C1&&&
[1*]C&[1*]O[2*]&[2*]C1=CC=C([3*])C=C1&[3*]C[4*]&[4*]C[5*]&[5*]C[6*]&[6*]C[7*]&[7*]C[8*]&[8*]C[9*]&[9*]C[10*]&[10*]C[11*]&[11*]C[12*]&[12*]OC([13*])=O&[13*]C=C([14*])C&[14*]C&&&
[1*]F&[1*]C1=CC=CC([2*])=C1[3*]&[2*]F&&[3*]NC(=S)N[4*]^[4*]C1=CC=CC([5*])=C1&[5*]Cl&&&
[1*]N&[1*]C1=CC=C2N=CC([2*])=C([6*])C2=C1&[2*]S([3*])(=O)=O&[3*]C1=CC=C([4*])C=C1[5*]^[6*]C1=CC=CC=C1^[4*]I&&&&[5*]I&&
[1*]C&[1*]C[2*]&[2*]O[3*]&[3*]C1=CC=C([4*])C=C1&[4*]C1=C([5*])N=C2C([6*])=CC=CN12&[5*]C&&[6*]O[7*]^[7*]C[8*]&[8*]C&&&
[1*]C&[1*]C([2*])[3*]&[3*]C1=CC=CC=C1&&[2*]OC([4*])=O^[4*]C1=CC=C([5*])C=C1&[5*]NC([6*])=O&[6*]C[7*]&[7*]S([8*])(=O)=O&[8*]C1=CC=C2C([9*])=C([10*])N([11*])C2=C1&[9*]C1CCCC1&&[10*]C1=CC=CC
[1*]C&[1*]O[2*]&[2*]C1=CC=CC([3*])=C1&[3*]C[4*]&[4*]N1CC([5*])CCC1=O&[5*]C(=O)N[6*]&[6*]C[7*]&[7*]CNC1CC(OCC2=CC=CC(OC)=C2)=CC(=O)N1CC1=CC=CC(OC)=C1&&&
[1*]C&[1*]OC([2*])=O&[2*]C([3*])[4*]&[3*]N[5*]&[5*]C[6*]^[4*]C1=CC=CC=C1^[6*]C1=CC=C2OCOC2=C1&&&&&
[1*][N+](=O)[O-]&[1*]C[2*]&[2*]C[3*]&[3*]S(=O)(=O)Cl&&&
[1*]C&[1*]C([2*])C&[2*]C([3*])[4*]&[3*]C[5*]&[5*]N([6*])C^[4*]C([7*])[8*]^[6*]C&[8*]C1=CC=C([10*])C=C1&&&[10*]O^[7*]C[9*]&&[9*]N1C=NC=N1&&&
[1*]C&[1*]C1=NN(C([2*])=O)C(=O)C1[4*]&[2*]C[3*]&[3*]C1=CC=CC=C1^[4*]N=N[5*]&&[5*]C1=CC=CC2=CC=CC=C12&&&
[1*]C&[1*]O[2*]&[2*]C1=CC=C([3*])C=C1&[3*]C[4*]&[4*]NS([5*])(=O)=O&[5*]C1=CC=C([6*])C=C1&[6*]O[7*]&[7*]C&&&
[1*]C&[1*]O[2*]&[2*]C1=CC=C([3*])C=C1&[3*]C1C([4*])C([5*])CN1&[4*]C(=O)O&&[5*]C1=CC=CC([6*])=C1^[6*]C=C[7*]&[7*]C1=CC=C2C=CC=CC2=N1&&&
[1*]C#N&[1*]C1=C([2*])C=CC=C1[3*]&[2*]Cl&&[3*]O[4*]^[4*]C[5*]&[5*]C(N)=O&&&
[1*]C&[1*]C=C[2*]&[2*]C1=CC=C2C(=C1)[NH]C1=CC=CC([3*])=C12&[3*]O[4*]&[4*]C&&&
[1*]C&[1*]C([2*])C&[2*]C1ON([3*])C(=O)NC1=O&[3*]C1=CC=C([4*])C=C1&[4*][N+](=O)[O-]&&&
[1*]C&[1*]C1=C([2*])SC2=CC=CC=C12&[2*]C[3*]&[3*]C[4*]&[4*]N1CCN([5*])CC1&[5*]C1=CC=CC=C1&&&
[1*]C&[1*]C(=O)O[2*]&[2*]C[3*]&[3*]C1OC([4*])C([16*])C([18*])C1[20*]&[4*]O[5*]&[5*]C1CCC2([6*])C3CC([7*])C4([8*])C([9*])C([10*])CCC4([11*])C3CCC2([12*])C1^[16*]OC([17*])=O^[6*]C&[17*]C^[18*]OC([19*])=O&[7*]C1=CC(=
[1*]C&[1*]C([2*])=O&[2*]C1=CN([3*])N=N1&[3*]C1C([4*])C([5*])OC([9*])C1[11*]&[4*]O&&[5*]C([6*])[7*]^[6*]O^[9*]C[10*]&[7*]C[8*]^[10*]O^[11*]O^[8*]O&&&&&&&
[1*]C&[1*]C[2*]&[2*]C1=C2CC3([3*])OC(O1)C([4*])([5*])C3([7*])C2=O&[3*]C&&[4*]C&[5*]C[6*]^[6*]O^[7*]C&&&&
[1*]C&[1*]N1CCN([2*])CC1&[2*]C[3*]&[3*]C[4*]&[4*]C[5*]&[5*]NC([6*])=O&[6*]C1=CC([7*])=CC=C1[9*]&[9*]Cl&&[7*]C[8*]^[8*]N1C(N)=NC(N2CCCC2)=NC12CCC1=CC=CC=C12&&&
[1*]SC1=N[NH]C(N)=N1&[1*]C[2*]&[2*]C(=O)N[3*]&[3*]C1CCCCC1&&&
[1*]C&[1*]C(=O)N[2*]&[2*]C1=CC=C2N=C(NC([3*])=O)SC2=C1&[3*]C1CCCO1&&&
[1*]C&[1*]C[2*]&[2*]C[3*]&[3*]C(=O)N[4*]&[4*]C([5*])[6*]&[6*]C([19*])(C)C&[19*]C^[5*]C(=O)N1CC([7*])CC1[8*]&&[7*]C(=O)O&&[8*]C(=O)N[9*]^[9*]C([10*])[11*]&[10*]C[12*]&[12*]S^[11*]C(=O)C1=NC2=CC=CC=C2S1&&&&
[1*]C&[1*]N([2*])C([4*])=O&[2*]C[3*]&[3*]O^[4*]C1=CC=C([5*])C=C1&&[5*]N[6*]&[6*]C[7*]&[7*]C1=C([8*])N([10*])N=C1&[8*]N1C(=O)CC([9*])C1=O&[9*]N1C2=CC=CC=C2C2=CC=CC=C21^[10*]C&&&&
[1*]C&[1*]C[2*]&[2*]C([3*])([4*])[5*]&[3*]C&&[4*]O&[5*]C[6*]^[6*]C[7*]&[7*]C[8*]&[8*]C[9*]&[9*]C([10*])=O&[10*]C=C([11*])[12*]&[11*]O&&[12*]C=C[13*]^[13*]C1=CC=CC([14*])=C1&[14*]O&&&
[1*]C&[1*]N(C)C1=NC(N([2*])S([6*])(=O)=O)=NC(N([7*])C)=N1&[2*]C[3*]&[3*]C[4*]^[6*]C^[4*]C[5*]&&[7*]C^[5*]O&&&&&
[1*]C&[1*]C[2*]&[2*]C[3*]&[3*]C1=NC=CN1[4*]&[4*]C[5*]&[5*]C1=COC([6*])=N1&[6*]C1=CC=CC=C1&&&
[1*]N1C(=O)C2=C(OC3=C2C2=NCCN2CC3)C1=O&[1*]C1=CC=CC=C1&&&
[1*]C&[1*]OC([2*])=O&[2*]C1C(=O)N([3*])C1[4*]&[3*]C1=CC=CC=C1&&[4*]C1=CC2=CC([5*])=CC=C2N=C1Cl^[5*]C&&&
[1*]C&[1*]C1=NN2C(=N)C(=C[2*])C(=O)N=C2S1&[2*]C1=CN([3*])N=C1[4*]&[3*]C1=CC=CC=C1&&[4*]C1=CC=C([5*])C=C1^[5*]Cl&&&
[1*]C(=O)O&[1*]C[2*]&[2*]C[3*]&[3*]C([4*])[5*]&[4*]NC(=O)O[6*]&[6*]C[7*]^[5*]C(=O)N1CCCC1([8*])[9*]^[7*]C1=CC=CC=C1&[8*]C[10*]&&&[10*]C1CCCCC1^[9*]C(=O)N[11*]&&[11*]C1=CC=C2C=CC=CC2=C1&&&
[1*]C&[1*]C[2*]&[2*]OC([3*])=O&[3*]C1=CC2=C(N=C3C=CC=CN3C2=O)N([4*])C1=NC([5*])=O&[4*]C1CCCCC1&&[5*]C1=CC=NC=C1&&
[1*]C(=O)N1CCN([3*])CC1&[1*]C1=CSC([2*])=N1&[2*]C1=CC=CS1^[3*]C1=CC=CC([4*])=C1&&[4*]Cl&&&
[1*]C&[1*]O[2*]&[2*]C1=CC=C([3*])C([9*])=C1&[3*]C[4*]&[4*]N[5*]^[9*]O[10*]^[5*]C1=CC=CC([6*])=C1&[10*]C&[6*]NC([7*])=O&&&[7*]C1=CC=CC([8*])=C1&[8*]Cl&&&
[1*]C&[1*]C1=CC=CC([2*])=C1&[2*]C(=O)N[3*]&[3*]C1=CC([4*])=C2CCC([5*])OC2=C1&[4*]O&&[5*]C(=O)O[6*]^[6*]C[7*]&[7*]C1=CC=CC=C1[8*]&[8*]C([9*])(F)F&[9*]F&&&
[1*]C&[1*]C[2*]&[2*]C([3*])[4*]&[3*]NC([5*])=O&[5*]C1=CC=NC=C1^[4*]C1=NN=N[NH]1&&&&
O=C1CCOC2=CC=CC=C12&&&
[1*]C&[1*]C1NC(=O)CNC(=O)C([2*])NC(=O)C([4*])NC(=O)C([6*])N([8*])C1=O&[2*]C[3*]&[3*]C1=CC=CC=C1^[4*]C[5*]&&[5*]C(=O)O^[6*]C[7*]&&[7*]C1=C[NH]C2=CC=CC=C12^[8*]C&&&&
[1*]C&[1*]C[2*]&[2*]C[3*]&[3*]C[4*]&[4*]C[5*]&[5*]C([6*])[7*]&[7*]N1N=NC([12*])=N1&[12*]C([13*])C^[6*]C1=CC([8*])=C([10*])C([11*])=C1^[13*]C&[10*]O&&&&[11*]O&[8*]O[9*]^[9*]C&&&
[1*]C&[1*]C1=C([2*])C([5*])N2N=CN=C2N1&[2*]C(=O)N[3*]&[3*]C[4*]^[5*]C1=CC=C([6*])C=C1^[4*]C1=CC=CC=C1&[6*]F&&&&&
[1*]O&[1*]C[2*]&[2*]C1OC([3*])C([8*])C([9*])C1[10*]&[3*]O[4*]&[4*]C1=CC=C2C(=C1)OCC([5*])C2[7*]^[8*]O^[5*]C1=CC=C([6*])C=C1&&[9*]O^[6*]O^[7*]O&[10*]O&&&&&&
[1*]C&[1*]C[2*]&[2*]OC([3*])=O&[3*]C1=C([4*])N([5*])N=C1&[4*]N&&[5*]C1=CC=C([6*])C=C1^[6*][N+](=O)[O-]&&&
[1*]C(N)=O&[1*]C1=CC=CC([2*])=C1&[2*]NC(=O)N1CC2CCCCC2C1&&&
[1*]C&[1*]O[2*]&[2*]C1=CC([3*])=CC([7*])=C1[9*]&[3*]C=C1SC(=N[4*])N([6*])C1=O&[4*]C1=CC=C([5*])C=C1^[9*]O[10*]^[5*]F^[6*]C1=CC=CC=C1^[10*]C^[7*]O[8*]&&&&&&[8*]C&&&
[1*]C=C1C(=O)C2=CC=CC=C2C1=O&[1*]N[2*]&[2*]C1=CC=CC2=CC=CN=C12&&&
[1*]C&[1*]C[2*]&[2*]OC([3*])=O&[3*]C1=CC=C([4*])C=C1&[4*]NC([5*])=O&[5*]C1C2=CC=CC=C2C(=O)N1[6*]&[6*]C[7*]&[7*]C1=CC=C([8*])C=C1&[8*]Cl&&&
[1*]C&[1*]C1=C([2*])C2=CC=CC=C2[NH]1&[2*]C=NNC1=NN=CC([3*])=N1&[3*]C1=CC=C([4*])C=C1&[4*]Cl&&&
[1*]NC([5*])=O&[1*]C([2*])[3*]&[2*]C[4*]^[5*]C1=CC2=CC=CC=C2O1^[4*]C1=CC=CC=C1^[3*]C(=O)O&&&&&&
[1*]N&[1*]C1=C([2*])SC2=NC([4*])=C([6*])C=C12&[2*]C([3*])=O&[3*]C1=CC=CC2=CC=CC=C12^[4*]N([5*])C1CC1&&[5*]C1CC1^[6*]C(N)=O&&&&
[1*]C&[1*]C[2*]&[2*]OC([3*])=O&[3*]C([4*])([5*])[6*]&[6*]C([12*])(F)F&[12*]F^[4*]NC([7*])=O&&[7*]C^[5*]O[8*]&&[8*]C1=CC=C([9*])C=C1[11*]&[9*]C([10*])(F)F&[10*]F^[11*][N+](=O)[O-]&&&&
[1*]C&[1*]C([2*])C&[2*]O[3*]&[3*]C1C([4*])OC([5*])C([12*])C1[13*]&[4*]C&&[5*]O[6*]^[6*]C1CCC2([7*])C(CCC3C2CCC2([8*])C4CCC5(CCC43[9*])CN([10*])CC46)CC23C1CCC3^[12*]O^[7*]C&&[13*]O&[8*]C&&&[9*]C&[10*]
[1*]C&[1*]C[2*]&[2*]N1CCN(C([3*])=O)CC1&[3*]C1([4*])CCCC1&[4*]C[5*]&[5*]N([6*])C&[6*]C&&&
[1*]C([2*])=C&[1*]C(=O)O[3*]&[3*]C[4*]^[2*]C([6*])[7*]^[4*]C([5*])C&[6*]O&[5*]C&&[7*]C1=CC=CC=C1&&&&
[1*]C&[1*]C[2*]&[2*]O[3*]&[3*]C1OC([4*])=CC([7*])C1[8*]&[8*]C[9*]&[9*]C[10*]^[4*]C(=O)N[5*]^[10*]C[11*]&[5*]C[6*]^[7*]C1CCCCC1^[11*]O&[6*]C1CC1&&&&&&&
[1*]C&[1*]C[2*]&[2*]C1=NOC([3*])=C1&[3*]C[4*]&[4*]NC([5*])=O&[5*]C[6*]&[6*]S([7*])(=O)=O&[7*]C[8*]&[8*]C1=CC=C([9*])C=C1&[9*]C&&&
[1*]C&[1*]C1=C([2*])C=CC=C1[3*]&[2*]Cl&&[3*]NC1=NC([4*])=CS1^[4*]C1=CC([5*])=C([6*])C=C1[7*]&[5*]Cl&&[6*]O&[7*]O&&
[1*]OC([3*])=O&[1*]C1=CC=C([2*])C=C1&[2*]F^[3*]C1=CC([4*])=CC([5*])=C1&&[4*][N+](=O)[O-]&&[5*][N+](=O)[O-]&&
[1*]C&[1*]OC([2*])=O&[2*]C1=CC=C([3*])C=C1&[3*]C12CCCN1CCC2&&&
[1*]C&[1*]C1=NN([2*])C([3*])=C1[4*]&[2*]C1=CC=CC=C1&&[3*]Cl&[4*]C=C[5*]^[5*]C([6*])=O&[6*]C1=CN([7*])C2=CC=CC=C12&[7*]C[8*]&[8*]C1=CC=C([9*])C=C1&[9*]Cl&&&
[1*]C&[1*]C[2*]&[2*]C([3*])CC&[3*]C[4*]&[4*]N1CCC([5*])CC1&[5*]C[6*]&[6*]O[7*]&[7*]C1=CC=C2C([8*])=CC(=O)OC2=C1&[8*]C1=CC=CC=C1&&&
[1*]C&[1*]C1=C([2*])C=CC=C1[4*]&[2*]C([3*])C&[3*]C^[4*]O[5*]&&[5*]C1=CC=C([6*])C=C1[8*]&[8*][N+](=O)[O-]&&[6*]C([7*])(F)F^[7*]F&&&
[1*]C&[1*]C1=CC=C([2*])C([3*])=C1&[2*]C&&[3*]N1CCN([4*])CC1^[4*]C1=CC2=NC([5*])=NC([6*])=C2C=N1&[5*]C1=CC=CO1&&[6*]N1CCOCC1&&
[1*]C&[1*]N1CCC23CC4=NC5=CC=CC=C5C=C4CC2([2*])C1CC1=CC=C([3*])C=C13&[2*]O&&[3*]O&&
[1*]C&[1*]C([2*])C&[2*]C[3*]&[3*]NC([4*])=O&[4*]C[5*]&[5*]C1CC([6*])C2=CC3=C(C=C2O1)OCCCO3&[6*]C(=O)N[7*]&[7*]C[8*]&[8*]C[9*]&[9*]C1=CC=C([10*])C=C1&[10*]Cl&&&
[1*]N&[1*]C[2*]&[2*]C[3*]&[3*]C[4*]&[4*]C[5*]&[5*]C([6*])[7*]&[7*]C(N)=O&&[6*]N[8*]^[8*]C([9*])[10*]&[9*]C[11*]&[11*]C[12*]^[10*]C(=O)O^[12*]C[13*]&&&[13*]C([14*])=O&[14*]C1OC([15*])C([17*])CC1[19*]&[17*]NC([18*])=O&[18*]C1=CC=C[NH]1^[19*]O&&&[15*]C[16*]
[1*]C&[1*]C1=CC=C([2*])C=C1&[2*]NC([3*])=O&[3*]C[4*]&[4*]C[5*]&[5*]C(=O)NN=C1[NH]C2=CC=CC=C2S1&&&
[1*]C&[1*]O[2*]&[2*]C1=CC2=C(C=C1[3*])C([5*])NCC2&[3*]O[4*]&[4*]C^[5*]C[6*]&&[6*]C(=O)O&&&
[1*]C&[1*]C([2*])=O&[2*]C1=CC=C2NC([3*])C3CC=CC3C2=C1&[3*]C1=CC=CC=C1&&&
[1*]C&[1*]O[2*]&[2*]C[3*]&[3*]C[4*]&[4*]C[5*]&[5*]NC([6*])=O&[6*]C1CCCN(S(=O)(=O)N2CCCC2)C1&&&
[1*]C&[1*]C1=CC=C([2*])C=C1&[2*]N1C=C([3*])C2=CC=CC=C21&[3*]C[4*]&[4*]C[5*]&[5*]C(=O)N[6*]&[6*]C[7*]&[7*]C1=CCC([8*])C([9*])(C)C1&[8*]C&&[9*]C&&
[1*]C&[1*]C(=O)N[2*]&[2*]C1=C([3*])N=C2C=CC=CN12&[3*]C(=O)NNC(=S)N[4*]&[4*]C1=CC=CC=C1&&&
[1*]NC([7*])=O&[1*]C1CCCCN([2*])C1=O&[2*]C[3*]^[7*]C1=CC=C2[NH]N=C([8*])C2=C1^[3*]C(=O)N[4*]&[8*]C1=CC=N[NH]1&[4*]C[5*]&&&[5*]C[6*]&[6*]N1CCCC1&&&
[1*]C(=O)O&[1*]C=C[2*]&[2*]C1=CC2=C(S1)C(=O)C1=CC=CC=C1C2=O&&&
[1*]S(=O)(=O)N1CCOCC1&[1*]C1=CC=C([2*])N=C1&[2*]O[3*]&[3*]C1=CC=CC([4*])=C1&[4*]F&&&
[1*]C&[1*]N1CCN(C2=NC3=CC=CC=C3C([2*])=C2[3*])CC1&[2*]C(=O)O&&[3*]C#C[4*]^[4*]C1([5*])CCN([6*])CC1&[5*]O&&[6*]C[7*]^[7*]C[8*]&[8*]N([9*])C&[9*]C&&&
[1*][N+](=O)[O-]&[1*]C1=CC=CC([2*])=C1&[2*]C1=CC=C[NH]1&&&
[1*]C&[1*]C([2*])[3*]&[2*]NC([4*])=O&[4*]C([5*])[6*]^[3*]C1=NN=CN1[11*]^[6*]N1C(=O)C([10*])=NC12CCCCC2&[11*]C&[10*]C1=CC=CC=C1^[5*]C([7*])([8*])C&&&&[8*]S([9*])(=O)=O&[9*]C^[7*]C&&&&
[1*]C&[1*]C[2*]&[2*]C[3*]&[3*]C[4*]&[4*]O[5*]&[5*]C1=CC=CC([6*])=C1&[6*]S(=O)(=O)N1CCN([7*])CC1&[7*]C[8*]&[8*]C1=CC=C([9*])C=C1&[9*]C&&&
[1*]C(=O)O&[1*]C1=CC([2*])=C([3*])C([4*])=C1&[2*]O&&[3*]O&[4*]C=O&&
[1*]C1=CC=CC=C1&[1*]C1=NN2C=CC([2*])=CC2=C1&[2*]N[3*]&[3*]C1=CC=C2OCCOC2=C1&&&
[1*]C(=O)NO&[1*]C=C[2*]&[2*]C1=CN=C2C=CC([3*])=CC2=C1&[3*]O[4*]&[4*]C[5*]&[5*]C1=CC=C([6*])C=C1&[6*]I&&&
O=S1[NH]CC2=CC(=O)[NH]N21&&&
[1*]C&[1*]C[2*]&[2*]C[3*]&[3*]C[4*]&[4*]C[5*]&[5*]C([6*])[7*]&[6*]C&&[7*]NC([8*])=O^[8*]C[9*]&[9*]N([10*])[11*]&[10*]C&&[11*]C1=C([12*])C=C([14*])C=C1[15*]^[12*]O[13*]&[13*]C^[14*]C&&&[15*]O[16*]^[16*]C&&&
[1*]C&[1*]C[2*]&[2*]OC([3*])=O&[3*]C=C[4*]&[4*]C([5*])=C[6*]&[6*]C[7*]&[7*]C^[5*]C[8*]&&[8*]C=C[9*]&[9*]C=C[10*]&[10*]C=C[11*]&[11*]C=C[12*]&[12*]C=C[13*]&[13*]C[14*]&[14*]C=C[15*]&[15*]C=C[16*]&[16*]C([17*])[18*]&[17*]O&&[18*]C=C[19*]^[19*]C=C[20*]&[20*]NC(=O)O[21*]
[1*]C&[1*]OC([2*])=O&[2*]C1=CC=CC([3*])=C1&[3*]NC(=S)N1CCN([4*])CC1&[4*]C1=CC=C([5*])C([6*])=C1&[5*]Cl&&[6*]C([7*])(F)F^[7*]F&&&
[1*]C&[1*]O[2*]&[2*]C1=CC=C([3*])C=C1[4*]&[3*]Cl&&[4*]NC([5*])=O^[5*]C1CCN(C(=O)N[6*])CC1&[6*]C1CCCCC1&&&
[1*]C&[1*]C1=CC2=C([2*])C([7*])=CN=C2C=C1[8*]&[8*]S([9*])(=O)=O&[9*]C[10*]^[2*]N[3*]^[10*]C[11*]&[3*]C1=CC=C([4*])C=C1^[7*]C#N^[11*]N&[4*]O[5*]&&&&&[5*]C([6*])(F)F&[6*]F&&&
[1*]C&[1*]C([2*])[3*]&[2*]O&&[3*]C1=CC([4*])=C2OC([5*])=CC(=O)C2=C1^[4*]O&&[5*]C1=CC=C2OC3=C(CCCC3)C2=C1&&
[1*]C&[1*]O[2*]&[2*]C1=CC([3*])=CC=C1[4*]&[3*]Cl&&[4*]C1=NC([5*])=CC=C1[11*]^[11*]O[12*]&[12*]C^[5*]C[6*]&&[6*]NC([7*])=O&[7*]C[8*]&[8*]C([9*])([10*])C&[9*]C&&[10*]O&&
[1*]C&[1*]C1=CC=C2C(=O)N([2*])C(=O)C2=C1&[2*]C1=CC=C([3*])C=C1&[3*]O[4*]&[4*]C1=CC=C([5*])C=C1&[5*]NC(=O)N[6*]&[6*]C1=CC([7*])=CC=C1[8*]&[8*]Cl&&[7*]Cl&&
[1*]C&[1*]C1CN(C([2*])=O)C2=CC=CC=C2CO1&[2*]C1=CC=C([3*])S1&[3*]Cl&&&
[1*]C&[1*]C[2*]&[2*]C([3*])([4*])C&[3*]C&&[4*]C(=O)C1=NC2=CC([5*])=CC=C2N1[8*]^[8*]C[9*]&[9*]C1CCCCC1^[5*]O[6*]&&[6*]C[7*]&[7*]C1=CC=C2C=CC=CC2=N1&&&
[1*]C&[1*]C1=CC=C2C([2*])=C([6*])N([7*])C2=C1&[2*]C(=O)N[3*]&[3*]C[5*]^[6*]O^[4*]C1=CC=C2OCOC2=C1&&[7*]C[8*]&&[8*]C1=CC=C([9*])C=C1&[9*]F&&&
[1*]C&[1*]C[2*]&[2*]O[3*]&[3*]C1=CC=CC=C1[4*]&[4*]N1C([5*])=C2C([6*])=CSC2=NC1=S&[5*]O&&[6*]C1=C([7*])C=CS1^[7*]C&&&
[1*]NC([5*])=O&[1*]C[2*]&[2*]C1=CC=C([3*])C([4*])=C1^[5*]C1=CC([6*])=CC=C1[9*]^[3*]Cl&[9*]O&&[4*]Cl&[6*]N[7*]&&[7*]C1=CC=NC2=CC([8*])=CC=C12&[8*]Cl&&&
[1*]C&[1*]C[2*]&[2*]OC([3*])=O&[3*]C1=C([4*])C([5*])=C([8*])[NH]1&[8*]C&&[4*]C&[5*]C1=CC=C([6*])C=C1^[6*]O[7*]&[7*]C&&&
[1*]C&[1*]O[2*]&[2*]C1=CC=C([3*])C=C1[4*]&[3*]C&&[4*]NC([5*])=O^[5*]C[6*]&[6*]N1N=C([7*])C=CC1=O&[7*]C1=CC=CC=C1&&&
[1*]C&[1*]O[2*]&[2*]C1=CC=CC([3*])=C1&[3*]N([4*])C([7*])=O&[4*]C[5*]&[5*]C1=CC2=CC([6*])=CC=C2[NH]C1=O^[7*]C^[6*]C&&&&&
[1*]C#N&[1*]C[2*]&[2*]SC1=NC2=CC([3*])=C([4*])C=C2C(=O)N1[6*]&[3*]Cl&&[4*]N1CCN(C2=NC3=CC=C([5*])C=C3O2)CC1^[5*]Cl^[6*]C[7*]&&[7*]C1=CC=CC=C1&&&
[1*]C&[1*]C[2*]&[2*]OC([3*])=O&[3*]C1C(=C[4*])NC([9*])=C([10*])C1[12*]&[4*]O[5*]&[5*]C[6*]^[9*]C^[6*]C[7*]&&[10*]C(=O)O[11*]^[7*]N1C([8*])=NC2=CC=CC=C21&[11*]C^[12*]C1=CC=CC([13*])=C1[14*]^[8*]C&&&[13*]Cl&&&&[14*]Cl&&
[1*]NC([5*])=O&[1*]C[2*]&[2*]C1=CN([3*])C2=CC([4*])=CC=C2C1=O^[5*]C1=CC=C([6*])C=C1^[3*]C1=CC=CC=C1&[6*][N+](=O)[O-]&&[4*]Cl&&&&
[1*]C([2*])=C&[1*]C&&[2*]C1CCC2([3*])CCC3([7*])C(CCC4C5([8*])CCC([9*])C([12*])(C)C5CCC43[13*])C12^[3*]C[4*]&[4*]OC([5*])=O^[7*]C^[5*]C[6*]&&[8*]C^[6*][N+]1=CC=CC=C1&&[9*]OC([10*])=O&&[10*]C[11*]^[12*]C^
[1*]C1=C([2*])OC2=CC([5*])=CC([7*])=C2C1=O&[1*]O&&[2*]C1=CC([3*])=CC([4*])=C1^[3*]O^[5*]O[6*]&[4*]O^[6*]C1OCC(=O)C2=CC=CC=C21^[7*]O&&&&&&
[1*]C&[1*]C1=CC=CC([2*])=C1&[2*]C=NN[3*]&[3*]C1=CSC([4*])=N1&[4*]C&&&
[1*]C&[1*]OC([2*])=O&[2*]C1([3*])CC([5*])C([6*])C([7*])C1[9*]&[3*]OC([4*])=O&[4*]C1=CC=CC=C1^[5*]O&&&[6*]O&[7*]OC([8*])=O^[8*]C1=CC=CC=C1^[9*]O&&&&
[1*]C&[1*]O[2*]&[2*]C1=C([3*])OC2=C([4*])C=C([6*])C([8*])=C2C1=O&[3*]C&&[4*]C1=CC=C([5*])C=C1^[5*]O^[6*]C[7*]&&[7*]N1CCOCC1^[8*]O&&&&
[1*]C(=O)N[8*]&[8*]C1CC1&&[1*]C[2*]^[2*]C[3*]&[3*]C[4*]&[4*]C[5*]&[5*]O[6*]&[6*]C1=CC=C([7*])C=C1&[7*]I&&&
[1*]C&[1*]C[2*]&[2*]C1OC(=O)CC([3*])C([4*])C([5*])C([11*])CC([19*])C(=O)C=CC([20*])=CC1[21*]&[3*]O&&[4*]C&[5*]O[6*]^[6*]C1OC([7*])CC([8*])C1[10*]^[19*]C^[8*]N([9*])C&&[20*]C^[9*]C^[10*]O&[21*]C[22*]&&&[7*]C^[22*]O[23*]^[11*]C[12*]&
[1*]C&[1*]C[2*]&[2*]O[3*]&[3*]C[4*]&[4*]C[5*]&[5*]C[6*]&[6*]N1C(=O)C2=CC([7*])=CC=C2OC2=CC=CC=C21&[7*]C(=O)N[8*]&[8*]C[9*]&[9*]C[10*]&[10*]C[11*]&[11*]N1CCN([12*])CC1&[12*]C&&&
[1*]F&[1*]C1=CC=C2C=C([2*])C([7*])=NC2=C1&[2*]C[3*]&[3*]N[4*]^[7*]C1=CC=CC=C1^[4*]C[5*]&&&[5*]C1=CC=C2C=CC([6*])=NC2=N1&[6*]C1=CC=CC=N1&&&
[1*]C&[1*]O[2*]&[2*]C1=CC=CC=C1[3*]&[3*]N[4*]&[4*]C1=C([5*])N=C2N=CC=CN12&[5*]C1=CC=C([6*])C=C1&[6*]Cl&&&
[1*]C&[1*]C(=O)N[2*]&[2*]C1C([3*])C=C([4*])OC1[6*]&[3*]O&&[4*]C[5*]^[5*]O^[6*]C([7*])[8*]&&[8*]C([9*])[10*]&[9*]O^[7*]O&[10*]C[11*]&&[11*]O&&&
[1*]C&[1*]N1CCN(O)C(=O)C12CCN([2*])CC2&[2*]C[3*]&[3*]C1=CC=CS1&&&
[1*]NC([4*])=O&[1*]C1=CC([2*])=CC=C1[3*]&[2*]Cl^[4*]C1CCCN(C(=O)N2CCOCC2)C1&[3*]N1CCOCC1&&&&
[1*]N&[1*]C([2*])[3*]&[2*]C[4*]&[4*]C(=O)N[5*]^[3*]C[7*]^[5*]C1CCC([6*])CC1&[7*]S([8*])(=O)=O&[6*]C(=O)N1CCCC1&[8*]C1=CC=CC=C1&&&&&
[1*]C&[1*]C([2*])C&[2*]C1=CSN=C1[3*]&[3*]C([4*])[5*]&[4*]C&&[5*]NC(=O)N[6*]^[6*]C[7*]&[7*]C1CCC([8*])CC1&[8*]C&&&
[1*]C&[1*]C[2*]&[2*]N([3*])CC&[3*]C[4*]&[4*]C[5*]&[5*]NC([6*])=O&[6*]C1=CC=CC([7*])=C1&[7*]O[8*]&[8*]C1=CC=CC2=NC=NC([9*])=C12&[9*]N&&&
[1*]C&[1*]C[2*]&[2*]N([3*])[4*]&[3*]C&&[4*]C[5*]^[5*]C[6*]&[6*]C[7*]&[7*]NC([8*])=O&[8*]C1=CC=C([9*])C=C1&[9*]O[10*]&[10*]C[11*]&[11*]C(=O)N1CCCCC1&&&
[1*]C&[1*]O[2*]&[2*]C1=CC=CC([3*])=C1&[3*]NC([4*])=O&[4*]C[5*]&[5*]SC1=NC2=C(C=CC3=CC=CC=C32)O1&&&
[1*][N+](=O)[O-]&[1*]C1=CC([2*])=CC=C1[4*]&[2*]C([3*])(F)F&[3*]F^[4*]Cl&&&&
[1*]C&[1*]C1=N[NH]C([2*])=C1[3*]&[2*]C&&[3*]C[4*]^[4*]N1CCCC2OCCC2([5*])C1&[5*]C[6*]&[6*]O&&&
[1*]C&[1*]C[2*]&[2*]OC([3*])=O&[3*]C1=CC=C([4*])C=C1[7*]&[4*]NC1=NC=NC2=C1[NH]C1=CC=C([5*])C=C12&[5*]C1=CN([6*])N=C1^[7*]C([8*])(F)F^[6*]C&[8*]F&&&&&
[1*]C&[1*]OC([2*])=O&[2*]C1=CC=C([3*])C=C1&[3*]N[4*]&[4*]C1=C([5*])C([7*])=C([8*])S1&[8*]C(=O)N[9*]&[9*]C([10*])C^[5*]C(=O)O[6*]^[10*]C&[6*]C^[7*]C#N&&&&&&
[1*]C&[1*]C1(C)CCC([2*])(C)C2=CC([3*])=CC=C21&[2*]C&&[3*]C1CCCC([4*])C1^[4*]N1CCCC1&&&
[1*]N1C(=O)C2C3C1=CC(C3)C2C1=CC=C(Br)C=C1&[1*]C[2*]&[2*]C1=CC=C([3*])C=C1&[3*]Br&&&
[1*]C&[1*]C1=CC=CC([2*])=C1[3*]&[2*]C&&[3*]OC([4*])=O^[4*]C[5*]&[5*]C([6*])[7*]&[7*]C([10*])C&[10*]C^[6*]NC(=O)O[8*]&&[8*]C[9*]&[9*]C1=CC=CC=C1&&&
[1*]C&[1*]C[2*]&[2*]C[3*]&[3*]C1=N[NH]C([4*])=N1&[4*]C1CN(C([5*])=O)CCO1&[5*]C1CC([6*])CN1&[6*]S[7*]&[7*]C1=CC=C([8*])C=C1&[8*]C&&&
[1*]NC([3*])=O&[1*]C[2*]&[2*]C1CC1^[3*]C1=CC=CN1[4*]&&[4*]C[5*]&[5*]C1=NN=C([6*])O1&[6*]C1=CC=CN=C1&&&
[1*]C&[1*]C[2*]&[2*]C[3*]&[3*]C[4*]&[4*]C[5*]&[5*]C([6*])[7*]&[6*]O&&[7*]C=C[8*]^[8*]C1C([9*])CC([10*])C1[11*]&[9*]O&&[10*]O&[11*]C[12*]^[12*]C[13*]&[13*]C[14*]&[14*]C[15*]&[15*]C(=O)O&&&
[1*]C&[1*]C1=CC=CC=C1[2*]&[2*]C([3*])=O&[3*]C1=CC=C2C([4*])CCN12&[4*]C(=O)O&&&
[1*]C&[1*]C[2*]&[2*]OC(=O)N1CCN(C([3*])=O)CC1&[3*]C1=CC=C([4*])C=C1&[4*]S(=O)(=O)N[5*]&[5*]C1=CC=C([6*])C([7*])=C1&[6*]C&&[7*]C&&
[1*]C&[1*]C[2*]&[2*]O[3*]&[3*]C1=CC=CC=C1[4*]&[4*]C[5*]&[5*]N1CCC2(CC1)CC(=O)N([6*])C2&[6*]C[7*]&[7*]C&&&
[1*]C&[1*]N1C(=S)C([2*])C2=CC=CC=C21&[2*]C[3*]&[3*]C1=CC=CC=C1[4*]&[4*]Cl&&&
[1*]C&[1*]C[2*]&[2*]N(CC)C1=NC2=CC=CC=C2N=C1[3*]&[3*]C1=CC=C([4*])C=C1&[4*]NC([5*])=O&[5*]C&&&
[1*]C&[1*]C[2*]&[2*]C[3*]&[3*]C[4*]&[4*]C1=NN([5*])C(=O)N1[8*]&[8*]C[9*]&[9*]C1=CC=C([10*])C=C1^[5*]C[6*]^[10*]C1=CC=CC=C1[11*]&[6*]C1=CC=CC=C1[7*]&[11*]C1=N[NH]N=N1&[7*]Cl&&&&&
[1*]C1=CN=C(N)N=C1&[1*]C1CCCCN1C([2*])=O&[2*]C1CCCN1&&&
[1*]C&[1*]O[2*]&[2*]C1=CC([3*])=CC([5*])=C1&[3*]O[4*]&[4*]C^[5*]C(=O)N[6*]&&[6*]C1=CC(=O)[NH]C2=CC=CC=C12&&&
[1*]C&[1*]C1CN([2*])CC(C)O1&[2*]C[3*]&[3*]C[4*]&[4*]OC(=O)N[5*]&[5*]C1=CC=C([6*])C=C1&[6*]O[7*]&[7*]C([8*])(F)F&[8*]F&&&
[1*]C&[1*]C1=CC=C([2*])C=C1[7*]&[2*]C(=O)N[3*]&[3*]C[4*]^[7*]NC1=NC=NC2=CN=C(N3CCOCC3)N=C12^[4*]C([5*])([6*])C&&&[5*]C&&[6*]O&&
[1*]C&[1*]C[2*]&[2*]C1=C2CCC3C(=O)N([3*])C(=O)N3C2C2([4*])C(=O)N([5*])C(=O)N2C1=O&[3*]C1=CC=CC=C1&&[4*]C&[5*]C&&
[1*]C&[1*]N1C(=O)N([2*])C2=C([6*])N=C([7*])N=C21&[2*]C[3*]&[3*]C[4*]^[6*]N1CCCC1^[4*]C[5*]&&[7*]C#C[8*]^[5*]N1CCCCC1&[8*]C([9*])(F)F&&&[9*]F&&&
[1*]C&[1*]O[2*]&[2*]C1=CC=C([3*])C=C1[5*]&[3*]C1CC(=O)N1[4*]&[4*]C^[5*]S(=O)(=O)N1CCOCC1&&&&
[1*]C1=NC(=O)C2=CC=CC=C2[NH]1&[1*]C[2*]&[2*]C[3*]&[3*]NC(=S)N[4*]&[4*]C1=CC=CC([5*])=C1&[5*]Cl&&&
[1*]C&[1*]C[2*]&[2*]C[3*]&[3*]C[4*]&[4*]N([5*])C1=NC=NC2=C1C=NN2[8*]&[8*]C1=CC=C([9*])C=C1&[9*]S([10*])(=O)=O^[5*]C[6*]^[10*]C&[6*]C[7*]&&&[7*]O&&&
[1*]NC([2*])=O&[1*]C1=CC=CC=C1&&[2*]C1CCCCC1[3*]^[3*]C(=O)O&&&
[1*]C1=CC=C2N=C(N)SC2=C1&[1*]C[2*]&[2*]N1CC([3*])CC2=CC=C([5*])C=C21&[3*]C[4*]&[4*]NC1=NS(=O)(=O)C2=CC=CC=C12^[5*]F&&&&
[1*]C&[1*]C(=O)N1CCN([2*])CC1&[2*]C1=CC=C([3*])C=C1[9*]&[3*]NC([4*])=O&[4*]C1=CC=C([5*])C([6*])=C1^[9*]NC([10*])=O^[5*]C&[10*]C1=CN=CO1&&[6*]NC1=NC=NC2=CN=C(N3CCN([7*])CC3)N=
[1*]C&[1*]N([2*])[7*]&[2*]C1=CC=C([3*])C([4*])=C1&[3*]O^[7*]C1CCC2=CC3=C(C=C2C1)CCN3[8*]&[4*]C[5*]^[8*]C&[5*][P+]([6*])(C1=CC=CC=C1)C1=CC=CC=C1&&&[6*]C1=CC=CC=C1&&&
[1*]C&[1*]C(=O)O[2*]&[2*]C[3*]&[3*]C[4*]&[4*][N+]1([5*])CCCCC1&[5*]C&&&
[1*]C&[1*]C([2*])C&[2*]C[3*]&[3*]C([4*])[5*]&[4*]NC([6*])=O&[6*]C([7*])[8*]^[5*]C(=O)N[16*]^[8*]NC([12*])=O&[16*]C([17*])[18*]&[12*]C([13*])[14*]^[7*]C[9*]^[17*]C[19*]&[13*]N&[9*]C1=CC=C([10*])C=C1&[19*]C[20*]^[18*]C(N)=O&[14*]C([15*])C^[10*]O[11*]&[20*]S
[1*]Cl&[1*]C1=CC=C([2*])C=C1&[2*]C1=CC=C([3*])N=N1&[3*]N1CCN(C2=NC=CC=N2)CC1&&&
[1*]C&[1*]C[2*]&[2*]C[3*]&[3*]C[4*]&[4*]N([6*])C([5*])=O&[5*]C&&[6*]C1CC(=O)N([7*])C1=O^[7*]C[8*]&[8*]C&&&
[1*]C&[1*]C1=CN([2*])C(=O)[NH]C1=O&[2*]C1CC([3*])C([4*])O1&[3*]O&&[4*]C[5*]^[5*]NC(=O)N[6*]&[6*]C1=CC=C([7*])C=C1&[7*]O[8*]&[8*]C[9*]&[9*]C1=CC=CC=C1&&&
[1*]C#N&[1*]C1=CC=C([2*])C=C1&[2*]C[3*]&[3*]N1C([4*])=NC2=C([6*])C=CC=C21&[4*]C[5*]&[5*]O^[6*]C(N)=O&&&&
[1*]C(=O)N1N=C([3*])N=C1N[5*]&[1*]C1=CC=CC([2*])=C1&[2*]F^[3*]C1=CC=CC=C1[4*]&&[4*]F^[5*]C[6*]&&[6*]C([7*])[8*]&[8*]C[9*]&[9*]O^[7*]O&&&&
[1*]C=NNC(=O)NO&[1*]C1=CC=C2OCOC2=C1&&&
[1*]C&[1*]OC([2*])=O&[2*]C[3*]&[3*]N(C1=NC([4*])=CS1)S([6*])(=O)=O&[4*]C1=CC=C([5*])C=C1&[5*]Cl^[6*]C1=CC=C([7*])C=C1&&[7*]C&&&
[1*]C&[1*]C[2*]&[2*]O[3*]&[3*]C1CCN(C([4*])=O)CC1&[4*]C1=C([5*])C=CS1&[5*]C1=C([6*])C=CS1&[6*]C&&&
[1*]Br&[1*]C1=CC=CC2=C1C([2*])=C[NH]2&[2*]C1=NC2=CC=CC=C2[NH]1&&&
[1*]C&[1*]OC([2*])=O&[2*]C1CC2CC1C1CCCC2N1C(=S)[C-]2C([3*])C3CCC21C3([4*])C&[3*]C(O)=S&&[4*]C&&
[1*]C&[1*]C1=CC2=NC([2*])=C([3*])N2C=C1&[2*]C&&[3*]OS([4*])(=O)=O^[4*]C1=CC=CC([5*])=C1&[5*]C&&&
[1*]C&[1*]C1=CN2C(=O)C([2*])=C([3*])N=C2C=C1&[2*]C=O&&[3*]N[4*]^[4*]C1=CC=CC([5*])=C1&[5*]F&&&
[1*]C&[1*]S(=O)(=O)N1CCC2(CCN(S([2*])(=O)=O)CC2)CC1&[2*]C1=CSC=C1&&&
[1*]C&[1*]C[2*]&[2*]C1=CN([3*])C(C([8*])=O)=N1&[8*]C1=CC=CC([9*])=C1&[9*]NC(=O)C([10*])=O^[3*]C[4*]^[10*]C1=CC=CC([11*])=C1&[4*]C(=O)N[5*]&[11*]F&[5*]C1=CC=C([6*])C=C1&&&[6*]C(=O)O[7*]&[7*]C&
[1*]C&[1*]C(=O)N1CCC2CN(C([2*])=O)CCC2C1&[2*]C1=CC=CC=C1[3*]&[3*]C&&&
[1*]C&[1*]O[2*]&[2*]C1=CC=C([3*])C([5*])=C1&[3*]O[4*]&[4*]C^[5*]C([6*])[7*]&&[7*]N([10*])C([9*])=O&[9*]C1=CC=CC=N1^[6*]C(=O)N[8*]&[10*]C([11*])C^[8*]C1CCCC1&[11*]C&&&&&
[1*]C&[1*]C[2*]&[2*]C[3*]&[3*]N([4*])CCC&[4*]C1=C([5*])N([6*])C(=O)[NH]C1=O&[5*]N&&[6*]C[7*]^[7*]C1=CC=CC=C1[8*]&[8*]O[9*]&[9*]C[10*]&[10*]C&&&
[1*]C&[1*]O[2*]&[2*]C1=CC([3*])=CC=C1[9*]&[3*]NC1=NC=NC2=C1C=NN2[4*]&[4*]C1=CC=C([5*])C=C1^[9*]Cl^[5*]C[6*]&&&[6*]C[7*]&[7*]C[8*]&[8*]N&&&
[1*]C&[1*]O[2*]&[2*]C1=CC=C([3*])C=C1[7*]&[3*]C=C([4*])[5*]&[4*]C#N^[7*]O[8*]&[5*]C(=O)N[6*]^[8*]C&[6*]C1=CC=C2OCCOC2=C1&&&&&
[1*]C&[1*]C1=NC(=O)C2=CC([2*])=CC=C2[NH]1&[2*]NC([3*])=O&[3*]C1=CC([4*])=NC2=CC=CC=C12&[4*]C1=CC=CC([5*])=C1&[5*]Br&&&
[1*]C&[1*]C1(C)OC2=CC3=C(C=C2C([2*])=N1)OCO3&[2*]C1=CC=C([3*])C([4*])=C1&[3*]Cl&&[4*]Cl&&
[1*]C&[1*]O[2*]&[2*]C1=CC=CC=C1[3*]&[3*]N1CCN([4*])CC1&[4*]C[5*]&[5*]C[6*]&[6*]C[7*]&[7*]C[8*]&[8*]NC([9*])=O&[9*]C1=CC([10*])=C([11*])C=C1[13*]&[10*]Cl&&[11*]NS([12*])(=O)=O^[12*]C^[13*]O[14*]&&[14*]C&&&
[1*]F&[1*]C([2*])(F)F&[2*]C1=CN=C(N[3*])C=N1&[3*]C1=CC([4*])=CC([5*])=C1&[4*]F&&[5*]N1CCCC1&&
[1*]C&[1*]NC1=NC=NC2=C1N=CN2[2*]&[2*]C1CCCO1&&&
[1*]C&[1*]C[2*]&[2*]NC(=O)NC1=NC2=CC3=C(C=C2S1)SC([3*])=C3&[3*]C(=O)N[4*]&[4*]C1=CC=C([5*])C=C1[6*]&[5*]C(=O)O&&[6*]Cl&&
[1*]C&[1*]C1=C([2*])SC2=C1C(=O)N([4*])C(S[6*])=N2&[2*]C(=O)N[3*]&[3*]C1=CC=CC=C1^[4*]C1=CC=CC([5*])=C1&&[5*]Cl^[6*]C[7*]&&[7*]C(=O)N1CCOCC1&&&
[1*]C&[1*]C[2*]&[2*]C=C[3*]&[3*]C1=C([4*])OC2OC3(CCCC3)OC2C1=O&[4*]C&&&
[1*]C&[1*]C[2*]&[2*]N1CCC2CCC3=C(CC4([3*])CCCC([4*])C4CC=CC3)C21&[3*]C&&[4*]C&&
[1*]N&[1*]C1=CC=C([2*])C=C1&[2*]S(=O)(=O)N[3*]&[3*]C1=CC=CC([4*])=C1&[4*]C1=CN2C=CC=CC2=N1&&&
[1*]C1=CC=CS1&[1*]C[2*]&[2*]N1CCN2C([3*])=NN=C2C1&[3*]C[4*]&[4*]N1CCC2=CC=CC=C2C1&&&
[1*]C&[1*]C[2*]&[2*]C([3*])[4*]&[3*]C&&[4*]C([5*])[6*]^[6*]C(=O)O&&[5*]NC([7*])=O^[7*]C[8*]&[8*]N1C(=O)NC([9*])([10*])C1=O&[9*]C&&[10*]C1=CC=C([11*])C=C1^[11*]O[12*]&[12*]C[13*]&[13*]C1=CC=CC=C1&&&
[1*]C&[1*]C1([2*])C(=O)N([5*])C2=NC=C([8*])N21&[8*]Cl&&[2*]C[3*]^[3*]C[4*]^[5*]C1=CC=C([6*])C=C1^[4*]C1=CC=CC=C1&[6*]C1([7*])CC1&&&[7*]O&&&
[1*]C&[1*]C([2*])(C)C&[2*]NC(=O)N[3*]&[3*]C[4*]&[4*]C[5*]&[5*]N([6*])S([9*])(=O)=O&[9*]C&&[6*]C1=CC([7*])=CC=C1[8*]^[8*]O&&[7*]Cl&&
[1*]F&[1*]C1=CC=C([2*])C=C1&[2*]C1CN([3*])CC1[7*]&[3*]C[4*]&[4*]C1=CC=C([5*])C([6*])=C1^[7*]C[8*]^[5*]Cl&[8*]NC1=NCCN1&&[6*]Cl&&&&
[1*]C&[1*]C1=CC=C([2*])C=C1&[2*]C(=O)N[3*]&[3*]C[4*]&[4*]C1=CC=CC=C1[5*]&[5*]C1=CC([6*])=NO1&[6*]C&&&
[1*]NC([4*])=O&[1*]C1=CC=NN1[2*]&[2*]C1=CC=CC([3*])=N1^[4*]C1=CC=CC([5*])=C1^[3*]C1CCCN1&[5*]F&&&&&
[1*]C&[1*]C[2*]&[2*]C1=CC([3*])=CS1&[3*]C(=O)N1CCCC([4*])C1&[4*]N1C=CC=N1&&&
[1*]C&[1*]O[2*]&[2*]C1=CC=C([3*])C=C1&[3*]C1=C2C(=O)N([4*])C(=O)C2=C([6*])N1[7*]&[4*]C1=CC=CC([5*])=C1&[5*]F^[6*]C&&&[7*]C&&
[1*]C&[1*]C[2*]&[2*]C1([3*])C(=O)OCC2=C1C=C1C3=NC4=CC=C([4*])C=C4C=C3CN1C2=O&[3*]O&&[4*]O[5*]^[5*]C[6*]&[6*]C1=CC=C([7*])C=C1&[7*]NS([8*])(=O)=O&[8*]C&&&
[1*]C(=O)N[3*]&[1*]C[2*]&[2*]C1=CC=CC=C1^[3*]C([4*])([5*])C(F)(F)F&&[4*]NC(=C[6*])C(F)(F)F&[6*]C1=CC=C([7*])C=C1^[5*]C([8*])(F)F^[7*][N+](=O)[O-]&[8*]F&&&&&
[1*]F&[1*]C([2*])(F)F&[2*]C([3*])([4*])F&[3*]F&&[4*]O[5*]^[5*]C1=CC=C([6*])N=N1&[6*]N1CCC([7*])CC1&[7*]C[8*]&[8*]C1=CC=CC=C1&&&
[1*]C&[1*]C[2*]&[2*]C[3*]&[3*]C1CCC2(CC1)NC(=O)C1=CC=CC=C1O2&&&
[1*]N&[1*]C1=CC=C([2*])C=C1[6*]&[2*]C1=CC=C([3*])C=C1&[3*]C[4*]^[6*]F^[4*]N2C=C([5*])C=CC2=N1&&&[5*]C1=NCCN1&&&
[1*]F&[1*]C1=CC=C([2*])C=C1&[2*]C1=NC=C2C(=C1[3*])[NH]C1=CC=CC=C12&[3*]C([4*])(F)F&[4*]F&&&
[1*]C&[1*]C1=CC=CC2=C1[NH]C1=NC([2*])=C([3*])C=C1C2=O&[2*]O&&[3*]C1=CC=C([4*])C([5*])=C1^[4*]O&&[5*]O&&
[1*]C&[1*]C[2*]&[2*]O[3*]&[3*]C1=CC=C([4*])C=C1[11*]&[11*]F&&[4*]C[5*]^[5*]C[6*]&[6*]N([8*])C([7*])=O&[8*]C1=CC([9*])=CC=C1[10*]&[9*]C^[7*]C&[10*]C&&&&
[1*]O&[1*]C([2*])[3*]&[3*]C[10*]&[10*]C1=C[NH]C2=CC=CC([11*])=C12^[2*]C[4*]^[11*]O&[4*]N[5*]&&&[5*]C[6*]&[6*]C[7*]&[7*]C[8*]&[8*]C1=CC=C([9*])C=C1&[9*]O&&&
[1*]C&[1*]C1=NN([2*])C(=O)C1=C[3*]&[2*]C1=CC=CC=C1&&[3*]C1=CC=C([4*])C=C1^[4*]O[5*]&[5*]C[6*]&[6*]C[7*]&[7*]N&&&
[1*]C&[1*]C1=C2C(=O)N([2*])C(=O)C2=C2C(=O)N([5*])C(=O)C3=C2C1=CC=C3&[2*]C[3*]&[3*]C[4*]^[5*]C^[4*]Cl&&&&&
[1*]C&[1*]OC([2*])=O&[2*]C1=CC=CC=C1[3*]&[3*]NC1=NC=NC2=CC([4*])=C([6*])C=C12&[4*]O[5*]&[5*]C^[6*]O[7*]&&[7*]C&&&
[1*]C&[1*]N1C([2*])=C([3*])C=NC1=O&[2*]NC=NN&&[3*]S[4*]^[4*]C1=CC=CC=C1&&&
[1*]C&[1*]C(=O)N[2*]&[2*]C1CCC1[3*]&[3*]C1=CC=C([4*])C=C1&[4*]C1=C([5*])[NH]C=N1&[5*]C1=CC=NC=C1&&&
[1*]C&[1*]O[2*]&[2*]C1=CC=C([3*])C=C1[12*]&[3*]C[4*]&[4*]C[5*]^[12*]O^[5*]C([6*])=O&&&[6*]C1=C([7*])C=C([9*])C=C1[10*]&[9*]O&&[10*]O[11*]^[11*]C^[7*]O[8*]&&[8*]C&&&
[1*]C&[1*]C([2*])=NO[7*]&[2*]C[3*]&[3*]C[4*]^[7*]C[8*]^[4*]N[5*]&[8*]C([9*])(F)F&[5*]C1=CC=NC2=CC([6*])=CC=C12&[9*]F&[6*]Cl&&&&&
[1*]C&[1*]O[2*]&[2*]C1=CC=CC([3*])=C1&[3*]O[4*]&[4*]C1C=C([5*])C([10*])C([11*])O1&[5*]C[6*]&[6*]O[7*]^[10*]O^[7*]C1=CC=CC([8*])=C1[9*]&&[11*]C[12*]^[8*]Cl&[12*]O&&[9*]Cl&&&&
[1*]C&[1*]N([4*])C1=NC([2*])=NC2=C1CCNCC2&[2*]C1=CC=CC=C1[3*]&[3*]Cl^[4*]C1CCCC1&&&&
[1*]C=C&[1*]C[2*]&[2*]C([3*])[4*]&[3*]N[5*]&[5*]C[6*]^[4*]C1=CC=NC2=CC=CC=C12^[6*]C1CCCN([7*])C1&&&[7*]C1=C([8*])C=CC=C1[9*]&[9*]C&&[8*]C&&
[1*]N1C=C2C(=N1)C1=CC=CC=C1N1C(=O)C3=CC=CC=C3N=C1N2[3*]&[1*]C[2*]&[2*]C1CCOC1^[3*]C[4*]&&[4*]C1=CC=CC=C1&&&
[1*]C&[1*]OC1=NC([2*])=NC2=C1N=C([3*])N2[4*]&[2*]C1=CC=CC=C1&&[3*]C&[4*]C1CCCC([5*])([6*])C1^[5*]C[7*]&[7*]O^[6*]C[8*]&&[8*]O&&&
[1*]C&[1*]OC([2*])=O&[2*]C[3*]&[3*]C[4*]&[4*]C[5*]&[5*]C[6*]&[6*]C[7*]&[7*]C[8*]&[8*]C[9*]&[9*]C[10*]&[10*]C[11*]&[11*]C[12*]&[12*]C[13*]&[13*]C[14*]&[14*]SC(=S)N[18*]&[18*]C[19*]&[19*]C1=CC=CC=C1&&&
[1*]C&[1*]N1CCC([2*])CC1&[2*]N([3*])C(=O)N[4*]&[3*]C&&[4*]C1=CN([5*])N=C1^[5*]C1=CC=CC([6*])=C1&[6*]C([7*])(F)F&[7*]F&&&
[1*]C&[1*]C1=CC([2*])=CN2C([3*])=CN=C12&[2*]Br&&[3*]C[4*]^[4*]S[5*]&[5*]C[6*]&[6*]C[7*]&[7*]S(=O)(=O)O&&&
[1*]C&[1*]C1=CC=C([2*])C=C1&[2*]N1N=C([3*])C=C1[6*]&[3*]C1CCN([4*])CC1&[4*]C([5*])C^[6*]NC(=O)N[7*]^[5*]C&[7*]C1=CC=C([8*])C=C1&&&[8*]C1=CC=CC=C1&&&
[1*]F&[1*]C1=CC([2*])=CC([3*])=C1&[2*]F&&[3*]C[4*]^[4*]S[5*]&[5*]C1=CC=C([6*])C=N1&[6*]C[7*]&[7*]N[8*]&[8*]C[9*]&[9*]C1COC2=CC=CC=C2O1&&&
[1*]N&[1*]C([2*])N&[2*]C[3*]&[3*]C(=O)N1CC2=CC=CC=C2C1[4*]&[4*]C(=O)O&&&
[1*]NC(=N)N&[1*]C[2*]&[2*]C[3*]&[3*]C[4*]&[4*]C([5*])[6*]&[5*]NC([7*])=O&[7*]C1CCCN1C([8*])=O^[6*]C(=O)N[16*]^[8*]C([9*])[10*]&[16*]C([17*])[18*]&[9*]C[11*]&[17*]C[19*]&[11*]C[12*]^[10*]N([14*])[16*]^[19*]C1=CC=CC=C1^[18*]C(N)=O^[12*]C[13*]&[14*]C
[1*]C(=O)N1CC([11*])C1&[1*]C1=CC=C([2*])O1&[2*]C[3*]^[11*]C[12*]^[3*]C[4*]&[12*]N1CCCC1&[4*]C[5*]&&&[5*]C[6*]&[6*]C[7*]&[7*]C[8*]&[8*]O[9*]&[9*]C1=CC=C([10*])C=C1&[10*]Cl&&&
[1*]F&[1*]C([2*])(F)F&[2*]C1=NN=C2C([3*])=CC=CN12&[3*]O[4*]&[4*]C1=CC=C([5*])C=C1&[5*]N[6*]&[6*]C[7*]&[7*]C[8*]&[8*]C1=C[NH]C=N1&&&
[1*]C&[1*]C1=CC=C([2*])C=C1&[2*]S(=O)(=O)N[3*]&[3*]C([4*])[5*]&[4*]C[6*]&[6*]C1=CC=CC([7*])=C1^[5*]C(=O)N1CCC([8*])CC1^[7*]C(=N)N&[8*]C(N)=O&&&&&
[1*]C&[1*]C[2*]&[2*]N([3*])CC&[3*]C[4*]&[4*]C[5*]&[5*]N[6*]&[6*]C[7*]&[7*]C1=CC=C([8*])C=C1&[8*]O[9*]&[9*]C[10*]&[10*]C1=CC=C([11*])C=C1&[11*]C&&&
[1*]C&[1*]C1=NC2=C([NH]1)[NH]C(NC([2*])=O)=NC2=O&[2*]C1=CC([3*])=C([4*])C=C1[5*]&[3*]S(=O)(=O)N1CCCCC1&&[4*]Cl&[5*]S&&
[1*]C&[1*]O[2*]&[2*]C=C([3*])[4*]&[3*]C(=O)O[5*]&[5*]C^[4*]C1=CC=CC=C1[6*]&&[6*]C[7*]&[7*]O[8*]&[8*]C1=CC([9*])=NC2=C([11*])C=CC=C12&[9*]C([10*])(F)F&[10*]F^[11*]C([12*])(F)F&&[12*]F&&&
[1*]C&[1*]C1=CC([2*])=CC([3*])=C1&[2*]C&&[3*]O[4*]^[4*]C1=CC=C([5*])C=N1&[5*]C([6*])[7*]&[6*]C&&[7*]N([8*])C^[8*]C&&&
[1*]C=C1NC(=S)NC1=O&[1*]C1=CC=C([2*])S1&[2*]C1=N[NH]C=C1[3*]&[3*]C1=CC([4*])=CC([5*])=C1&[4*]Cl&&[5*]Cl&&
[1*]C&[1*]C[2*]&[2*]C1CN2CCC34C5=CC=CC=C5N5C3=C(C=C([3*])C5=O)C1CCC24&[3*]C(=O)O[4*]&[4*]C&&&
[1*]C#N&[1*]C[2*]&[2*]C[3*]&[3*]N(CCC#N)N=N[4*]&[4*]C1=C([5*])N=C2C=CC=CC2=C1[6*]&[5*]C1=CC=CS1&&[6*]C(=O)O&&
[1*]C(=O)O&[1*]C[2*]&[2*]C1=CC=CC=C1[3*]&[3*]O[4*]&[4*]C1=C([5*])C=CC2=CC=CC=C12&[5*]Br&&&
[1*]C&[1*]C[2*]&[2*]C[3*]&[3*]C[4*]&[4*]C[5*]&[5*]C[6*]&[6*]C[7*]&[7*]O[8*]&[8*]C1=CC=CC([9*])=C1&[9*]OC([10*])=O&[10*]C[11*]&[11*]C[12*]&[12*]Cl&&&
[1*]C1=CC=C2CCC(=O)C2=C1&[1*]O[2*]&[2*]C[3*]&[3*]C1CCCN1&&&
[1*]C&[1*]O[2*]&[2*]C1=CC(=O)OC2=C([3*])C([4*])=CC=C12&[3*]C&&[4*]O[5*]^[5*]C[6*]&[6*]C1=CC=CC=C1&&&
[1*]C&[1*]C[2*]&[2*]C1([3*])C(=O)OCC2=C1C=C1C3=NC4=CC=CC=C4C=C3CN1C2=O&[3*]O[4*]&[4*]C[5*]&[5*]C[6*]&[6*]N&&&
[1*]C&[1*]S(=O)(=O)N1CCC2(CC1)CN([2*])C(=O)O2&[2*]C[3*]&[3*]C1=CC=CN=C1&&&
[1*]C&[1*]O[2*]&[2*]C1=CC([3*])=CC=C1[4*]&[3*]O&&[4*]C=C[5*]^[5*]C1=CC=CC=C1[6*]&[6*]O[7*]&[7*]C[8*]&[8*]C1=CC=CC=C1&&&
[1*]C(=O)N[7*]&[1*]C[2*]&[2*]SC1=NN=C([3*])N1[6*]^[7*]C1=CC=C([8*])C=C1^[3*]C[4*]&[8*]C(=O)N[9*]&[4*]NC([5*])=O^[6*]C1CCCC1^[9*]C1CC1&[5*]C1=CC=CO1&&&&&&&
[1*]C&[1*]C([6*])=NNC([2*])=O&[2*]C1=C([3*])N(C2=NN([4*])C([5*])=C2)N=N1&[3*]C^[6*]C1=CC=CC([7*])=C1[8*]&[4*]C^[8*]O&&[5*]C&[7*]C&&&&
[1*]C&[1*]C1=CC=C([2*])C=C1[5*]&[2*]C1=N[NH]C(=S)N1[3*]&[3*]C1=CC=C([4*])C=C1^[5*]Cl^[4*]N&&&&&
[1*]C&[1*]C[2*]&[2*]N([3*])C(=O)N[5*]&[3*]C[4*]&[4*]C1=CC=CC=C1^[5*]C1=CC=CC([6*])=C1&&[6*]Cl&&&
[1*]C&[1*]O[2*]&[2*]C1=CC([3*])=C([5*])C=C1[7*]&[3*]NC([4*])=O&[4*]C1=CC2=CC=CC=C2S1^[5*]O[6*]&&[6*]C^[7*]Cl&&&&
[1*]C&[1*]C1=CC([2*])=CC([3*])=C1&[2*]C&&[3*]N1C(S[4*])=NC2=C([NH]C3=CC=C([6*])C=C32)C1=O^[4*]C[5*]&[5*]C#N^[6*]Cl&&&&
[1*]C&[1*]C1=CC=C([2*])C=C1&[2*]C[3*]&[3*]NC([4*])=O&[4*]C[5*]&[5*]N1C(=O)C=NC2=CC=CC=C21&&&
[1*]C&[1*]C[2*]&[2*]C[3*]&[3*]C[4*]&[4*]C[5*]&[5*]C[6*]&[6*]NC(=O)O[7*]&[7*]C1=CC=C2C=CC=NC2=C1&&&
[1*]N&[1*]C[2*]&[2*]C(=O)N1C([3*])CSC1[5*]&[3*]C[4*]&[4*]C1=CC=CC=C1^[5*]C1=CC=CC([6*])=C1&&[6*]C[7*]&[7*]NC([8*])=O&[8*]C[9*]&[9*]C[10*]&[10*]C(=O)O&&&
[1*]C&[1*]C[2*]&[2*]C1=CC=C([3*])O1&[3*]C=C[4*]&[4*]C(=O)NC(=S)N[5*]&[5*]C1=CC=C([6*])C([8*])=C1&[8*]O[9*]&[9*]C^[6*]O[7*]&&[7*]C&&&
[1*]C&[1*]C([2*])=O&[2*]C1=CC=C([3*])C=C1&[3*]N1CCCN(C([4*])=O)CC1&[4*]C1CCN(C([5*])=O)CC1&[5*]C1=CC=CO1&&&
[1*]C&[1*]S(=O)(=O)N1CC([2*])C([4*])C1&[2*]C[3*]&[3*]O^[4*]N([5*])C1=NC=C([7*])S1&&[5*]C[6*]&[6*]C1=CC=CC=N1^[7*]C(=O)N[8*]&&[8*]C[9*]&[9*]C[10*]&[10*]N([11*])CC[N+](C)(C)C&[11*]C[12*]&[12*]C[13*]&[13*]C[14*]&[14*]C[15*]&[15*]
[1*]C&[1*]C([2*])[3*]&[2*]NC([4*])=O&[4*]C1CCCN1C([5*])=O^[3*]C1=CC=CC=C1^[5*]C12CC3CC(CC(C3)C1)C2&&&&&
[1*]C&[1*]O[2*]&[2*]C1=CC=CC([3*])=C1&[3*]O[4*]&[4*]C1=CC=C([5*])C=C1&[5*]C1=CC=C([6*])C=C1&[6*]C(=O)N[7*]&[7*]C1=CC=C([8*])C=C1&[8*]S(=O)(=O)NC1=NC=CS1&&&
[1*]C&[1*]C([2*])(C)C&[2*]NC(=S)NC([3*])=O&[3*]C[4*]&[4*]SC1=NC2=C(SC=C2)C(=O)N1[5*]&[5*]C[6*]&[6*]C[7*]&[7*]N1CCOCC1&&&
[1*]C&[1*]C1=NC2=C([2*])C=NN2C([4*])=C1&[2*]C(=O)N[3*]&[3*]C1CCCCC1^[4*]C&&&&
[1*]C&[1*]C([2*])=C[7*]&[2*]C=NNC([3*])=O&[3*]C1=CC=C([4*])C([5*])=C1^[7*]C1=CC=CN=C1^[4*]O&&&&[5*]C([6*])(F)F^[6*]F&&&
[1*]C&[1*]N[2*]&[2*]C1=C2CCN(C([3*])=O)C3=CC=CC=C3C2=NC2=CC=CC=C12&[3*]C&&&
[1*]C&[1*]C1=NC([2*])=C2C(N3CCC4=NC(N[5*])=NC=C4C3)=NC=NN12&[2*]C1=CC=CC([3*])=C1[4*]&[3*]Cl^[5*]C1CC1&[4*]F&&&&
[1*]C&[1*]O[2*]&[2*]C1=CC=C([3*])C=C1&[3*]C(=O)N1CC2CN(C3=NC=C([4*])C([6*])=N3)CC2C1&[4*]C([5*])(F)F&[5*]F^[6*]C1=CC=C([7*])C=C1&&[7*]F&&&
[1*]C1=CC=CC=C1&[1*]C[2*]&[2*]C[3*]&[3*]C[4*]&[4*]N[5*]&[5*]C1=CC=NC2=C1C1=C(O2)C2=CC=CC=C2OC1&&&
[1*]C&[1*]C([2*])[3*]&[2*]NC([4*])=O&[4*]C[5*]^[3*]C1=CC=CC=C1^[5*]NC([6*])=O&&&[6*]C1=CC=C([7*])O1&[7*]Br&&&
[1*]C&[1*]O[2*]&[2*]C1=CC=C([3*])C=C1[10*]&[10*]O[11*]&[11*]C^[3*]C1=C([4*])N([10*])CC1&&[10*]C1=CC=C2OCCOC2=C1&&[4*]C1=CC=C([5*])C=C1[7*]^[5*]O[6*]&[6*]C^[7*]O[8*]&&[8*]C[9*]&[9*]C(=O)O&&&
[1*]C&[1*]C([2*])(C)C&[2*]OC(=O)N[3*]&[3*]C([4*])[5*]&[4*]C[6*]&[6*]C1=C[NH]C2=CC=CC=C12^[5*]C(=O)N[7*]&&[7*]C1=CC([8*])=CC=C1[10*]&[8*]NC([9*])=O&[9*]C1=C[NH]C=N1^[10*]Cl&&&&
[1*]C#C&[1*]C[2*]&[2*]N([3*])[4*]&[3*]C&&[4*]C[5*]^[5*]C1=COC([6*])=N1&[6*]C1=CC=CC([7*])=C1&[7*]F&&&
[1*]C&[1*]S[2*]&[2*]C1=CC=C2C=C([3*])[NH]C2=C1&[3*]C1=N[NH]N=N1&&&
[1*]C&[1*]NC1=NC([2*])=C([3*])S1&[2*]C&&[3*]C(=O)N[4*]^[4*]C1CCC([5*])CC1&[5*]N[6*]&[6*]C1=CC=C2[NH]N=CC2=C1&&&
[1*]C&[1*]C1(C)OCC([2*])O1&[2*]C(=O)N[3*]&[3*]C1=CC=CC([4*])=C1&[4*]C1=CC=C([5*])C=C1&[5*]C#N&&&
[1*]C&[1*]O[2*]&[2*]C1=CC=C2N=C([3*])C3=C(NC(=O)CC3[4*])C2=C1&[3*]C&&[4*]C&&
[1*]C1=NN=C(NC([4*])=O)S1&[1*]C1=C([2*])C=CC=C1[3*]&[2*]Cl^[4*]C1=CC([5*])=CC=C1[6*]&[3*]Cl^[5*]S(=O)(=O)N1CCCCCC1&&&&[6*]F&&
[1*]C(=O)N1CCCC2=CC([3*])=CC=C21&[1*]C[2*]&[2*]N1C(=O)COC2=CC=CC=C21^[3*][N+](=O)[O-]&&&&
[1*]S(N)(=O)=O&[1*]C1=CC=C([2*])C=C1&[2*]C[3*]&[3*]C[4*]&[4*]OC([5*])=O&[5*]C[6*]&[6*]C1=CC=C([7*])C=C1&[7*]O&&&
[1*]C&[1*]C[2*]&[2*]OC([3*])=O&[3*]C1=C([4*])C([6*])=CN1[8*]&[8*]C[9*]&[9*]C1CC1^[4*]C1=CC=C([5*])C=C1&&[5*]F^[6*]C1=CC=C([7*])C=C1&&[7*]F&&&
[1*]C(=O)O&[1*]C[2*]&[2*]C([3*])[4*]&[3*]NC(=O)N([5*])[8*]&[5*]C[6*]^[4*]C(=O)O^[6*]C1=CC=C([7*])C=C1^[8*]C[9*]&&[7*]C1=CC=CC=C1&[9*]C1=CC=CC([10*])=C1&&&[10*]C(=O)NS([11*])(=O)=O&[11*]C1=CC=
[1*]C&[1*]C[2*]&[2*]C[3*]&[3*]C[4*]&[4*]C[5*]&[5*]C[6*]&[6*]C[7*]&[7*]C[8*]&[8*]C[9*]&[9*]C[10*]&[10*]C[11*]&[11*]C[12*]&[12*]O[13*]&[13*]C[14*]&[14*]C1=NC(N)=NC([15*])=N1&[15*]C1=C([16*])C=CC=C1[17*]&[16*]Cl&&[17*]Cl&&
[1*]C&[1*]OC([2*])=O&[2*]C1C2CC3CCC1N3CC2=C[3*]&[3*]C1=CC=CC=C1&&&
[1*]C(=O)N1CCC([3*])CC1&[1*]C1=CC=C([2*])C=C1&[2*]Cl^[3*]N1CCCCC1&&&&
[1*]C&[1*]C1([2*])COC(N)=N1&[2*]C1=CC=C([3*])C([4*])=C1&[3*]Cl&&[4*]Cl&&
[1*]C=C&[1*]C[2*]&[2*]NC(=O)NC([3*])=O&[3*]C[4*]&[4*]SC1=NN=C([5*])N1[7*]&[5*]C[6*]&[6*]N1C=NC2=CC=CC=C21^[7*]C1=CC=CC=C1&&&&
[1*]NC([3*])=O&[1*]C1CCCCC1[2*]&[2*]O^[3*]C1CC([4*])CN1C(=O)O[5*]&&[4*]F&&[5*]C[6*]^[6*]C1=CC=CC=C1&&&
[1*]C&[1*]OC([2*])=O&[2*]C1CC2([3*])C([4*])C(=O)N([8*])CC2N1C([10*])=O&[3*]O&&[4*]C[5*]^[5*]C1=CC=C([6*])C([7*])=C1^[8*]C[9*]^[6*]O&[9*]C1=CC=CC=C1^[10*]C&[7*]F&&&&&&
[1*]C&[1*]C[2*]&[2*]O[3*]&[3*]C1=CC=C([4*])C=C1[10*]&[10*]O[11*]&[11*]C[12*]^[4*]C[5*]^[12*]C&[5*]C[6*]&&&[6*]NC([7*])=O&[7*]C1=CC=CC([8*])=C1&[8*]C([9*])(F)F&[9*]F&&&
[1*]C&[1*]O[2*]&[2*]C1=CC([3*])=C([4*])C=C1[5*]&[3*]N&&[4*]Cl&[5*]C(=O)N[6*]^[6*]C[7*]&[7*]C1CCN([8*])CC1&[8*]C[9*]&[9*]C1=CC=CC=C1&&&
[1*]C&[1*]C[2*]&[2*]N1CCN([3*])CC1&[3*]C1=CC=C([4*])C([7*])=C1&[4*]NC([5*])=O&[5*]C1=C([6*])OC=C1^[7*]F^[6*]C&&&&&
[1*]O&[1*]C([2*])[3*]&[2*]C[4*]&[4*]O[5*]^[3*]C[6*]^[5*]C1=CC=CC=C1&[6*]N1CCC2=CC=CC=C21&&&&&
[1*]C1COC(=O)C1C1=CC=CC=C1&[1*]C1=CC=CC=C1&&&
[1*]C&[1*]C1=CC=CC([2*])=C1&[2*]NC([3*])=O&[3*]C1=CSC(NC([4*])=O)=N1&[4*]C[5*]&[5*]S[6*]&[6*]C1=CC=CC=C1[7*]&[7*]Cl&&&
[1*]C&[1*]C1=CC=C([2*])C=C1&[2*]S[3*]&[3*]C[4*]&[4*]C[5*]&[5*]N1CCC2=CC=CC=C2C1&&&
[1*]C&[1*]C[2*]&[2*]C1OC(=O)C([3*])C([4*])C([11*])C([12*])C([17*])([18*])CC([19*])CC([20*])C([21*])C([22*])C1([23*])[24*]&[3*]C&&[4*]O[5*]^[5*]C1CC([6*])([7*])C([9*])C([10*])O1^[11*]C^[6*]C&&[12*]O[13*]&[7*]O[8*]^[13*]C1OC([14*])CC([15*]
[1*]C&[1*]C[2*]&[2*]C1CN([3*])CCC1[5*]&[3*]C[4*]&[4*]C1=C[NH]C=N1^[5*]NC([6*])=O&&[6*]C&&&
[1*]C&[1*]OP(=O)(O[2*])OC&[2*]C1=CC=C([3*])C=C1[4*]&[3*]Cl&&[4*][N+](=O)[O-]&&
[1*]C&[1*]C1=CC=C([2*])C([5*])=C1&[2*]C(=O)O[3*]&[3*]C[4*]^[5*]C^[4*]C(=O)N1CCC2=CC=CC=C2C1&&&&&
[1*]C&[1*]C[2*]&[2*]C[3*]&[3*]N1C(=O)N([4*])C(=O)C2=C1N=CN2[5*]&[4*]C&&[5*]C[6*]^[6*]C[7*]&[7*]N1CCCC1&&&
[1*]C&[1*]C[2*]&[2*]C[3*]&[3*]C[4*]&[4*]NC(=O)NS([5*])(=O)=O&[5*]C1=CC=C([6*])C=C1[10*]&[10*]C1=CC=C([11*])C=C1&[11*]C[12*]^[6*]C[7*]^[12*]N1C([13*])=NC([14*])=C1[15*]&[7*]C[8*]&[13*]C&[8*]N([9*])C&&[14*]C^[9*]C&&[15*]C&&&&
[1*]C&[1*]C(=O)O[2*]&[2*]C1C2=C(C=CC3=C2OC(=O)C=C3)OC([3*])(C)C1[4*]&[3*]C&&[4*]OC([5*])=O^[5*]C&&&
[1*]OC([3*])=O&[1*]C[2*]&[2*]C(=O)N1CCCCC1^[3*]C1CCC2=CC=CC=C2C1&&&&
[1*]C&[1*]O[2*]&[2*]C1=CC=C([3*])C=C1&[3*]N([5*])C([4*])=O&[4*]C1=CC=CO1&&[5*]C1CCS(=O)(=O)C1&&
[1*]C&[1*]C(=O)O[2*]&[2*]C[3*]&[3*]C1OC([4*])CC1[6*]&[4*]N1C=C([5*])C(=O)[NH]C1=O&[5*]C^[6*]O&&&&
[1*]C&[1*]C[2*]&[2*]O[3*]&[3*]C1=CC=C([4*])C=C1&[4*]C1=CC([5*])=C2[NH]C3=CC([6*])=CC=C3C2=C1&[5*]C(=O)O&&[6*]Cl&&
[1*]C&[1*]C[2*]&[2*]OC(=O)C(=O)NC1=NN2C([3*])=CC([4*])=NC2=N1&[3*]C&&[4*]C&&
[1*]C&[1*]C1=CC=C([2*])C=C1&[2*]C[3*]&[3*]C1=C([4*])N2N=C(S[5*])N=C2N=C1[7*]&[4*]C&&[5*]C[6*]^[6*]C(=O)N1CCCC1^[7*]C&&&&
[1*]C&[1*]C1CCC([2*])CC1&[2*]NC([3*])=O&[3*]C1=CC2=CC([4*])=CC([5*])=C2[NH]1&[4*]Cl&&[5*]Cl&&
[1*]C&[1*]C[2*]&[2*]O[3*]&[3*]C1=CC=C([4*])C=C1&[4*]C[5*]&[5*]N([6*])[7*]&[6*]C&&[7*]C1CC([8*])CC([9*])C1[10*]^[8*]C&&[9*]N&[10*]NC([11*])=O^[11*]C[12*]&[12*]O&&&
[1*]C&[1*]C1=CC=C([2*])C([5*])=C1&[2*]NS([3*])(=O)=O&[3*]C1=CC=CC([4*])=C1^[5*]C^[4*]C(=O)N1CCOCC1&&&&&
[1*]C&[1*]C[2*]&[2*]C1([3*])C(=O)OCC2=C1C=C1C3=NC4=CC=CC([4*])=C4C=C3CN1C2=O&[3*]O&&[4*]F&&
[1*]C(=O)N[6*]&[1*]C[2*]&[2*]C[3*]^[6*]C1=CC=C([7*])C=C1^[3*]C[4*]&[7*]C1=CN=C2C=CC=CN12&[4*]N1CCC([5*])CC1&&&[5*]C1=C[NH]C2=CC=CC=C12&&&
[1*]OC(=O)N[3*]&[1*]C[2*]&[2*]C1=CC=CC=C1^[3*]C1=CC=C([4*])C=C1&&[4*]Cl&&&
[1*]C&[1*]C([2*])C&[2*]C([3*])[4*]&[3*]NC([5*])=O&[5*]C1=CC=C([6*])C=C1^[4*]C(=O)N1CCCC1[8*]^[6*]N1C(=O)OCC2=CC=C([7*])C=C21&[8*]C(=O)N[9*]&[7*]Cl&[9*]C[10*]&&&[10*]C1=CC=CC=C1&&&
[1*]C&[1*]O[2*]&[2*]C1=CC2=C(C=C1[3*])N([4*])C([5*])=C2&[3*]F&&[4*]C1CC1&[5*]C[6*]^[6*]C[7*]&[7*]NC([8*])=O&[8*]C&&&
[1*]C&[1*]NC1=NC(C#N)=NC(N2CCC([2*])CC2)=N1&[2*]C#N&&&
[1*]C(N)=O&[1*]C1=COC([2*])=N1&[2*]C1CSC2=CC=CC=C2C1&&&
[1*]C&[1*]C1=CC([2*])=C([3*])C=C1[7*]&[2*]C&&[3*]S(=O)(=O)N[4*]^[4*]C[5*]^[7*]C(=O)N1CCN(C2=NC=CC=C2[8*])CC1^[5*]C1=CC=C([6*])C=C1&[8*]Cl&[6*]F&&&&&
[1*]C&[1*]C1=CC=C([2*])C=C1[9*]&[9*]N1CCCCC1=O&&[2*]NC([3*])=O^[3*]C[4*]&[4*]C[5*]&[5*]C[6*]&[6*]C[7*]&[7*]O[8*]&[8*]C1=CC=CC=C1&&&
[1*]C&[1*]C(=O)NC1=NC([2*])=CS1&[2*]C[3*]&[3*]OC(=O)N[4*]&[4*]C1=CC([5*])=CC([6*])=C1&[5*]C&&[6*]C&&
[1*]C&[1*]C([2*])C&[2*]C[3*]&[3*]N(CC(C)C)C([4*])=O&[4*]C1=CC=CC=C1[5*]&[5*]NC([6*])=O&[6*]C[7*]&[7*]N([8*])S([10*])(=O)=O&[8*]C[9*]&[9*]C1=CC=CC=C1^[10*]C&&&&
[1*]C&[1*]C([2*])C&[2*]C[3*]&[3*]OC(=O)N[4*]&[4*]C1=CC=C([5*])C=C1&[5*]O[6*]&[6*]C1CCCCC1&&&
[1*]C&[1*]C(=O)O[2*]&[2*]C12COC1CC([3*])C1([4*])C(=O)C([5*])C3=C([6*])C([7*])CC([18*])(C([19*])C21)C3([21*])C&[3*]O&&[4*]C&[5*]O&[6*]C&[7*]OC([8*])=O^[8*]C([9*])[10*]^[18*]O^[9*]O&&[19*]OC([20*])=O&[10*]C([11*])
[1*]C&[1*]C1CCC2C([2*])([3*])C(=O)OC3OC4([5*])CCC1C32OO4&[2*]C&&[3*]C[4*]^[4*]O^[5*]C&&&&
[1*]C&[1*]C1=NN([2*])C(=O)C1=C[3*]&[2*]C1=CC=CC=C1&&[3*]C1=NN([4*])C2=CC=CC=C12^[4*]C&&&
[1*]C&[1*]C1=CC=CC2=C1N=C(C=NNC(N)=S)[NH]2&&&
[1*]C&[1*]C1=CC=CC2=C([2*])C=C([4*])N=C12&[2*]O[3*]&[3*]C1=CC=CC=C1^[4*]C1=CC=NC(N)=N1&&&&
[1*]C&[1*]O[2*]&[2*]C1=CC([3*])=CC=C1[7*]&[3*]NC([4*])=O&[4*]C[5*]^[7*]NC([8*])=N[9*]^[5*]C[6*]&[8*]C&[6*]C1=CC=CC=C1&&[9*]C([10*])C&&[10*]C&&&
[1*]C&[1*]C[2*]&[2*]C[3*]&[3*]C[4*]&[4*]C[5*]&[5*]N([6*])CCCCC&[6*]C[7*]&[7*]C([8*])[9*]&[8*]O&&[9*]C1=CC2=CC([10*])=CC=C2C2=CC([12*])=CC=C12^[10*]C([11*])(F)F&[11*]F^[12*]C([13*])(F)F&&[13*]F&&&
[1*]C&[1*]N[2*]&[2*]C[3*]&[3*]C1=CC=C([4*])O1&[4*]C1=NN([5*])C2=C1CCC2&[5*]C1=CC=CC([6*])=C1&[6*]Cl&&&
[1*]C&[1*]C[2*]&[2*]C1=NN=C(NC([3*])=O)S1&[3*]C1=CC=CC([4*])=C1&[4*]S(=O)(=O)N1CCN([5*])CC1&[5*]C1=CC=CC([6*])=C1&[6*]C&&&
[1*][N+](=O)[O-]&[1*]C1=CC=CC([2*])=C1&[2*]C=NC1=NC=C[NH]1&&&
[1*]C&[1*]O[2*]&[2*]C1=CC2=NC=NC([3*])=C2C=C1[6*]&[3*]N[4*]&[4*]C1=CC=C([5*])C=C1^[6*]O[7*]^[5*]C#N&[7*]C&&&&&
[1*]C&[1*]C(=O)N[2*]&[2*]C[3*]&[3*]C(=O)N1CC(=O)N(C2=NN([4*])C3=NC=CC=C23)C([7*])C1&[4*]C[5*]&[5*]C1=CC=C([6*])C=C1^[7*]C^[6*]C&&&&&
[1*]C&[1*]C[2*]&[2*]C(=O)N[3*]&[3*]C([4*])[5*]&[4*]C1=NC([6*])=CS1&[6*]C^[5*]C1=CC=CC=C1&&&&
[1*]C&[1*]O[2*]&[2*]C1=C([3*])C2=C(C3=CC=C([4*])C(=O)C=C3C([6*])CC2)C([14*])=C1[16*]&[3*]Cl&&[4*]O[5*]^[5*]C^[6*]N([7*])[8*]&&[8*]C[9*]^[14*]O[15*]^[9*]C1=CC=CC([10*])=C1[12*]^[7*]C^[15*]C^[16*]O[17*]^[10*]C([11*])(F)F&&
[1*]C1=CC=CC=C1&[1*]C[2*]&[2*]C[3*]&[3*]C[4*]&[4*]C[5*]&[5*]C[6*]&[6*][P+]([7*])(C1=CC=CC=C1)C1=CC=CC=C1&[7*]C1=CC=CC=C1&&&
[1*]C&[1*]OC1=NC(N([2*])[6*])=NC(O[10*])=N1&[2*]C[3*]&[3*]C[4*]^[10*]C^[4*]C([5*])C&&[6*]C[7*]^[5*]C&[7*]C[8*]&&&[8*]C([9*])C&[9*]C&&&
[1*]C&[1*]C[2*]&[2*]C[3*]&[3*]N(CCC)C([4*])=O&[4*]C1=CC=C2NC([5*])C3CC=CC3C2=C1&[5*]C(=O)O[6*]&[6*]C&&&
[1*]C&[1*]C1=NN([2*])C([15*])=C1&[2*]C[3*]&[3*]C(=O)N[4*]^[15*]C^[4*]C[5*]&&&[5*]C[6*]&[6*]C([7*])([8*])C&[8*]C[9*]&[9*]C[10*]^[7*]C^[10*]C[11*]&&&[11*]O[12*]&[12*]C[13*]&[13*]C1=CC=C([14*])C=C1&[14*]Cl&&&
[1*]C&[1*]C1=CC=C([2*])C=C1[4*]&[2*]C([3*])C&[3*]C^[4*]NC([5*])=O&&[5*]C[6*]&[6*]C[7*]&[7*]C1([8*])CCC2C1CCC1C2CCC2([9*])C([10*])CCC12&[8*]C&&[9*]C&[10*]O&&
[1*]C&[1*]O[2*]&[2*]C1=CC=C([3*])C=C1[11*]&[11*]O&&[3*]C1=C([4*])C2=CC([8*])=C([9*])C([10*])=C2O1^[4*]C([5*])=O&[5*]C1=CC([6*])=CC=C1[7*]^[8*][N+](=O)[O-]^[6*]C&&[9*]O&[7*]O&[10*]O&&&&
[1*]C&[1*]OC1=NC(N[2*])=NC=C1[9*]&[9*]C([10*])(F)F&[10*]F^[2*]C1=CC2=C(C=N1)C([3*])=N[NH]2&&[3*]C1=C([4*])C=C([5*])C=C1[7*]&[4*]C&&[5*]O[6*]^[6*]C^[7*]O[8*]&&[8*]C&&&
[1*]F&[1*]C1=CC=C([2*])C=C1&[2*]C1=NN([3*])C([5*])=C1[7*]&[3*]C1=CC=C([4*])C=C1&[4*]Cl^[5*]C=C[6*]&&[6*]C1=CC=CC=C1^[7*]C1=CC=C([8*])C=C1&&[8*]Cl&&&
[1*]C&[1*]C[2*]&[2*]C[3*]&[3*]C[4*]&[4*]C([5*])[6*]&[5*]SC1=NC2=CC=CC=C2O1&&[6*]C(=O)N[7*]^[7*]C1=CC=C([8*])C([9*])=C1&[8*]C&&[9*]S(=O)(=O)N1CCOCC1&&
[1*]C&[1*]O[2*]&[2*]C1=CC=C([3*])C=C1[8*]&[8*]O[9*]&[9*]C^[3*]C[4*]&&[4*]C[5*]&[5*]NC([6*])=O&[6*]C([7*])C1=CC=CC=C1&[7*]C1=CC=CC=C1&&&
[1*]C&[1*]C[2*]&[2*]O[3*]&[3*]C1=CC=CC([4*])=C1[7*]&[4*]O[5*]&[5*]C[6*]^[7*]O[8*]^[6*]C&[8*]C[9*]&&&[9*]C=C([10*])C1=CC=CC=C1&[10*]C1=CC=CC=C1&&&
[1*]C=C&[1*]C[2*]&[2*]SC1=NN=C(N)S1&&&
[1*]C&[1*]C[2*]&[2*]C([3*])[4*]&[3*]C&&[4*]C([5*])[6*]^[5*]N&&[6*]C(=O)N1CCCC1[7*]^[7*]C(=O)#N&&&
[1*]C&[1*]C(=O)N1C2=CC=C([2*])C=C2CC1[7*]&[2*]S(=O)(=O)N1CCCC([3*])C1&[3*]C(=O)N[4*]^[7*]C^[4*]C1=CC([5*])=CC=C1[6*]&&&[5*]Br&&[6*]C&&
[1*]C&[1*]C[2*]&[2*]C([3*])[4*]&[3*]C&&[4*]C1NC(=O)C([5*])NC(=O)C2CCCN2C(=O)C([7*])N([8*])C(=O)C2CC([10*])CN2C(=O)C2CCCN2C(=O)C2CCCN2C(=O)C2CCCN2C1=O^[5*]C[6*]&[6*]C1=
[1*]C&[1*]O[2*]&[2*]C1=CC2=NC=C([3*])C([4*])=C2C=C1[9*]&[3*]C#N&&[4*]N[5*]^[5*]C1=CC=C([6*])C([8*])=C1^[9*]O[10*]^[8*]Cl&[10*]C&&[6*]O[7*]&&[7*]C&&&
[1*]C&[1*]C[2*]&[2*]C[3*]&[3*]O[4*]&[4*]C1=CC=C([5*])C=C1&[5*]C1=C([6*])C2=NN=C([8*])N2C=C1[9*]&[8*]C&&[9*]O[11*]^[11*]C^[6*]C#C[7*]&&[7*]C1=CN=CN=C1&&&
[1*]C&[1*]C1OC([2*])C([6*])C([7*])C1[8*]&[2*]O[3*]&[3*]C1CCC2([4*])C(CCC3([5*])C2CCC2C4CC([4*])(C)CCC4([5*])CCC23[10*])C1([11*])[12*]^[6*]O^[4*]C&&[7*]O&[5*]C&[8*]OC([9*])=O&&[9*]C1=CC=NC=C1^[10*]C
[1*]C&[1*]O[2*]&[2*]C1=CC([3*])=C([5*])C=C1[7*]&[3*]O[4*]&[4*]C^[5*]O[6*]&&[6*]C^[7*]C=C[8*]&&[8*]C([9*])=O&[9*]C1=CC=CS1&&&
[1*]C&[1*]O[2*]&[2*]C1=C([3*])C=CC2=CC=CC=C12&[3*]NC(=O)N1CCN(C2=CC=C3C(=O)CCCC3=C2)CC1&&&
[1*]C&[1*]C[2*]&[2*]C[3*]&[3*]C[4*]&[4*]C[5*]&[5*]C[6*]&[6*]C[7*]&[7*]C[8*]&[8*]C=C[9*]&[9*]C[10*]&[10*]C[11*]&[11*]C[12*]&[12*]C[13*]&[13*]C[14*]&[14*]C[15*]&[15*]C[16*]&[16*]C(=O)N([17*])CC&[17*]C[18*]&[18*]C&&&
[1*]C&[1*]C[2*]&[2*]N1C([3*])=N[NH]C1=S&[3*]C1=CC=C([4*])C=C1&[4*]O[5*]&[5*]C[6*]&[6*]C(=O)N[7*]&[7*]C1=CC=CC([8*])=C1&[8*]S(=O)(=O)NC1=NCCCCC1&&&
[1*]C&[1*]C([2*])[3*]&[2*]C[4*]&[4*]C1=CC=CC=C1^[3*]N[5*]&&[5*]C[6*]&[6*]C([7*])[8*]&[8*]C1=CC([9*])=CC([10*])=C1&[9*]Cl^[7*]O&[10*]Cl&&&&
[1*]C&[1*][N+]([2*])(C)C&[2*]C[3*]&[3*]C[4*]&[4*]OC(=O)N[5*]&[5*]C1=CC=C([6*])C=C1&[6*]C1=NC2=CC=CC=C2C2=C1C1=CC=CC=C1S2&&&
[1*]C([7*])=O&[1*]C[2*]&[2*]C[3*]^[7*]C[8*]^[3*]C[4*]&[8*]C(=O)N[9*]&[4*]C[5*]&[9*]C1CCCC1&[5*]C[6*]&&&[6*]N1C(=O)C2=CC=CC=C2C1=O&&&
[1*]C&[1*]C([2*])C&[2*]C[3*]&[3*]C([4*])[5*]&[4*]NC(=O)N1CCCC1&&[5*]C(=O)N[6*]^[6*]C([7*])[8*]&[8*]C(N)=O&&[7*]C[9*]^[9*]C1=CC=CC=C1&&&
[1*]C&[1*]C([2*])[3*]&[3*]C1=CC=CC=C1&&[2*]NC([4*])=O^[4*]C1=CC=CC=C1[5*]&[5*]N([6*])C([8*])=O&[6*]C[7*]&[7*]C1=CC=CC=C1^[8*]C[9*]&&[9*]NC([10*])=O&[10*]C1=CC=CO1&&&
[1*]C&[1*]O[2*]&[2*]C1=CC=C([3*])C([5*])=C1&[3*]O[4*]&[4*]C^[5*]C[6*]&&[6*]N1CCN(C2=NC3=CC=CC=C3N=C2N2CCCC2)CC1&&&
[1*]N1N=C(C(=O)N2CCOCC2)C2=C1C1=CC=CC=C1S(=O)(=O)C2&[1*]C1=CC=C([2*])C=C1&[2*]O[3*]&[3*]C([4*])(F)F&[4*]F&&&
[1*]C&[1*]C1=CC=C([2*])C=C1&[2*]C1=C([3*])N=C(N)N1[4*]&[3*]C1=CC=CC=C1&&[4*]C1=CC=C([5*])C=C1^[5*]S(N)(=O)=O&&&
[1*]C=C&[1*]C[2*]&[2*]C([3*])[4*]&[3*]N[5*]&[5*]C([6*])[7*]^[4*]C(=O)O[14*]^[7*]C(=O)N[12*]&[14*]C([15*])(C)C&[12*]C1COC2CCCCC12^[6*]C[8*]^[15*]C&&&[8*]C[9*]&&&[9*]C[10*]&[10*]C[11*]&[11*]N&&&
[1*]C&[1*]C1=CC=C([2*])C([3*])=C1&[2*]C&&[3*]NC(=S)N[4*]^[4*]C1CC2CCC(C1)N2[5*]&[5*]C&&&
[1*]C&[1*]C([2*])C&[2*]C[3*]&[3*]C1([4*])C(=O)NC(=O)NC1=O&[4*]C[5*]&[5*]N1CC2=C([6*])C=CC=C2C1=O&[6*]Cl&&&
[1*]C&[1*]C1=NN([2*])C([9*])=C1&[9*]C&&[2*]C1=CN=CC(N2CCC([3*])C2)=N1^[3*]C(=O)N[4*]&[4*]C[5*]&[5*]C[6*]&[6*]O[7*]&[7*]C([8*])(C)C&[8*]C&&&
[1*]C&[1*]C1=CC=C([2*])C=C1&[2*]C1C([3*])C([4*])CN1[5*]&[3*]C(=O)O&&[4*]C1=CC=C2OCOC2=C1&[5*]C[6*]^[6*]C(=O)N[7*]&[7*]C([8*])(C)C&[8*]C&&&
[1*]C&[1*]OC([2*])=O&[2*]C1CC2=C([NH]N=C2[3*])C([6*])O1&[3*]C1=CC=CC([4*])=C1&[4*]O[5*]^[6*]C1=CC=C([7*])C=C1^[5*]C&[7*]F&&&&&
[1*]C(=O)NC1=NN=C(N2CCCC2)S1&[1*]C[2*]&[2*]N1C(=O)C2CCCCC2C1=O&&&
[1*]C&[1*]C([2*])(C)C&[2*]C(=O)N[3*]&[3*]C1=C2N=CN=C2[NH]C=N1&&&
[1*]C&[1*]C1=CC=C([2*])C=C1&[2*]C=C1SC(=O)N([3*])C1=O&[3*]C[4*]&[4*]C([5*])C&[5*]C&&&
[1*]C&[1*]C([3*])=NNC([2*])=O&[2*]C1=CC=CN=C1Cl&&[3*]C1=CC=C([4*])C=C1^[4*][N+](=O)[O-]&&&
[1*]C(=O)NN=C[6*]&[1*]C[2*]&[2*]C[3*]^[6*]C1=C([7*])SC([8*])=C1^[3*]N[4*]&[8*]Cl&[4*]C1=C([5*])C(=O)C1=O&&[7*]Cl^[5*]O&&&&&
[1*]C1=CC(=O)C([5*])=C([3*])S1&[1*]C1=CC=C([2*])C=C1&[2*]O^[3*]C1=CC=C([4*])C=C1&&[4*]O^[5*]S[6*]&&[6*]C1=CC=C([7*])C=C1&[7*]O&&&
[1*]NC([4*])=O&[1*]C[2*]&[2*]C[3*]^[4*]C1CCN(C(=O)N2CCC3=N[NH]C4=CC=C([5*])C=C34)CC2CF^[3*]O&[5*]C#C[6*]&&&[6*]C1=CC=CC=C1&&&
[1*]C&[1*]C1=CC=NC(S[2*])=N1&[2*]C[3*]&[3*]C1=CC(=O)C([4*])=CO1&[4*]OC([5*])=O&[5*]C1=CC=CC=C1&&&
[1*]N&[1*]C[2*]&[2*]C[3*]&[3*]C[4*]&[4*]C([5*])[6*]&[5*]N&&[6*]C(=O)N[7*]^[7*]C([8*])[9*]&[8*]C[10*]&[10*]C[11*]^[9*]C(=O)N[17*]^[11*]C[12*]&[17*]C([18*])[19*]&[12*]NC([13*])=O&[18*]C[20*]&[13*]C[14*]&[20*]C1=C[NH]C2=CC=CC=C12^[19*]C(N)=O^[14*]C[15*]&&&&
[1*]C&[1*]C[2*]&[2*]N1C(=S)SC(=C[3*])C1=O&[3*]C1=CC=C([4*])C([6*])=C1&[4*]O[5*]&[5*]C^[6*]O[7*]&&[7*]C&&&
[1*]C&[1*]O[2*]&[2*]C[3*]&[3*]C1=NN=C2C([4*])N=C([5*])C3=CC([6*])=CC=C3N12&[4*]C&&[5*]C&[6*]C#C[7*]^[7*]C[8*]&[8*]N([9*])C&[9*]C&&&
[1*]C&[1*]C1(C)C(=O)C2=CC=C([2*])C=C2C([3*])C1[4*]&[2*]C#N&&[3*]N1C=NC2=C(SC=C2)C1=O&[4*]O&&
[1*]C&[1*]O[2*]&[2*]C1=CC=CC2=C1[NH]C=C2[3*]&[3*]C[4*]&[4*]C([5*])[6*]&[5*]NC([7*])=O&[7*]C^[6*]C(=O)N[8*]&&[8*]C[9*]&[9*]C[10*]&[10*]C[11*]&[11*]C([12*])[13*]&[12*]N&&[13*]C(=O)O[14*]^[14*]C[15*]&[15*]C1CCC1&&&
[1*]C&[1*]O[2*]&[2*]C1=CC=CC([3*])=C1&[3*]NC([4*])=O&[4*]C1CC([5*])=NO1&[5*]C1=CC=C([6*])C=C1&[6*]Cl&&&
[1*]C&[1*]C[2*]&[2*]C1OC(=O)C([3*])C([4*])C([9*])C([10*])C([15*])([16*])CC([18*])C(=O)C([19*])C([20*])C1([21*])[22*]&[3*]C&&[4*]OC(=O)N[5*]^[5*]C[6*]^[9*]C^[6*]C[7*]&&[10*]O[11*]^[7*]C1=CC=C([8*])C=C1&[11*]C1OC([12*])CC(
[1*]C&[1*]C1=C([2*])C([6*])=C([7*])[NH]1&[2*]C(=O)N1CCN([3*])CC1&[3*]C1=CC=CC([4*])=C1^[6*]C^[4*]C([5*])(F)F&&[7*]C=C1C(=O)NC2=CC=C([8*])C=C12^[5*]F&[8*]Cl&&&&&
[1*]N&[1*]C([2*])[3*]&[3*]C(=O)O&&[2*]C[4*]^[4*]C1=C([5*])C([6*])=C([7*])C([8*])=C1[9*]&[5*]Br&&[6*]O&[7*]Br&[8*]Br&[9*]Br&&
[1*]C&[1*]O[2*]&[2*]C1=CC=C([3*])C=C1[4*]&[3*]Cl&&[4*]S(=O)(=O)N[5*]^[5*]C1=CC=C([6*])C=C1&[6*]C[7*]&[7*]C[8*]&[8*]C[9*]&[9*]N[10*]&[10*]C[11*]&[11*]C([12*])[13*]&[12*]O&&[13*]C[14*]^[14*]O&&&
[1*]NC(=N)N&[1*]C[2*]&[2*]C[3*]&[3*]C[4*]&[4*]C([5*])[6*]&[5*]NC([7*])=O&[7*]C1=CC=CC=C1^[6*]C(=O)N[8*]&&[8*]C([9*])[10*]&[9*]C[11*]&[11*]C1=CC=C2C=CC=CC2=C1^[10*]C(=O)N[12*]&&[12*]C[13*]&[13*]C[14*]&[14*]C1=CC=CC=C
[1*]C&[1*]C1=CC([2*])=CC([5*])=C1[6*]&[2*]NC(=O)N[3*]&[3*]C1=CC=C([4*])C=C1^[5*]C^[4*]Cl&&[6*]N1CCS(=O)(=O)CC1&&&&
[1*]C&[1*]O[2*]&[2*]C1=CC=C2C=C([3*])C=CC2=C1&[3*]C([4*])C1=C[NH]C2=CC=C(OC)C=C12&[4*]C1=C[NH]C2=CC=C([5*])C=C12&[5*]O[6*]&[6*]C[7*]&[7*]C[8*]&[8*]N1CCCC1&&&
[1*]N&[1*]C[2*]&[2*]C1=CC=CC2=C([3*])C=CC=C12&[3*][N+](=O)[O-]&&&
[1*]NC([4*])=O&[1*]C1=CC=C([2*])C([3*])=C1&[2*]Cl^[4*]C1=CC=CC=C1[5*]&[3*]Cl^[5*]NS([6*])(=O)=O&&&[6*]C1=CC=C([7*])C=C1&[7*]F&&&
[1*][N+](=O)[O-]&[1*]C1=CN=C(N2CC3CN(C([2*])=O)CC3C2)N=C1[4*]&[2*]C([3*])(F)F&[3*]F^[4*]C1=CC=CC([5*])=C1&&[5*]C([6*])(F)F&[6*]F&&&
[1*]C(=O)O&[1*]C=C[2*]&[2*]C1=C([3*])[NH]C2=CC=CC=C12&[3*]C1=CC=CC=C1&&&
[1*]C&[1*]O[2*]&[2*]C1=CC=C([3*])C=C1[13*]&[3*]C[4*]&[4*]C[5*]^[13*]O^[5*]C1C2=CC([6*])=C([8*])C=C2CCN1[10*]&&&[8*]O[9*]&[9*]C^[10*]C[11*]&&[11*]C1=CC=C([12*])C=C1^[6*]O[7*]^[12*]Cl&[7*]C&&&&&
[1*]C&[1*]C[2*]&[2*]C[3*]&[3*]C[4*]&[4*]C[5*]&[5*]O[6*]&[6*]C1=CC=C([7*])C([19*])=C1&[19*]F&&[7*]C(=O)O[8*]^[8*]C[9*]&[9*]C[10*]&[10*]C[11*]&[11*]C[12*]&[12*]C[13*]&[13*]C[14*]&[14*]O[15*]&[15*]C1=CC([16*])=C([17*])C=C1[18*]&[16*]O&&[17*]C(N)=O&[18*]Cl&&
[1*]C([2*])=C&[1*]C&&[2*]C1C(=O)C2=C3C(=CC4=C2N1C1=C4CC2CCC4C([3*])([4*])C([8*])CCC4([9*])C12[10*])C1=CC([11*])(C)OC([12*])(C)C1C3[13*]^[3*]C&&[4*]C=C[5*]^[5*]C=C([6*])[7*]^[8*]O^[6*]C&
[1*]C&[1*]C([2*])C&[2*]C([3*])[4*]&[3*]NC([5*])=O&[5*]C1=C([6*])N=C[NH]1^[4*]C(=O)O[23*]^[6*]C(=O)N[7*]&[23*]C([24*])(C)C&[7*]C[8*]&[24*]C&[8*]C(=O)N[9*]&&&[9*]C([10*])[11*]&[10*]C[12*]&[12*]O^[11*]C(=O)N[13*]&&[13*]C([14*])[15*]&[15*]C(=
[1*]NC([3*])=O&[1*]C[2*]&[2*]C1=CC=CC=N1^[3*]C1=CC([4*])=C([5*])C([11*])=C1&&[11*]Br&&[4*]Br&[5*]O[6*]^[6*]C1=CC([7*])=C([8*])C([10*])=C1&[8*]O[9*]&[9*]C1CCCCC1^[10*]Br&&&[7*]Br&&
[1*]C&[1*]C1=C([2*])C([4*])NC(=O)N1&[2*]C(=O)N[3*]&[3*]C1=CN=C2C=CC=CC2=C1^[4*]C1=CC=C([5*])C=C1[6*]&&[5*]Cl&&[6*]Cl&&
[1*]C&[1*]OC(=O)C([4*])=NNC([2*])=O&[2*]C[3*]&[3*]C1=CC=CC=C1^[4*]C1=CSC([5*])=N1&&[5*]C1=CC=C([6*])C2=CC=CC=C12&[6*]O[7*]&[7*]C&&&
[1*]C([3*])=O&[1*]C[2*]&[2*]N1C=CC2=CC=CC=C21^[3*]C1=CC=C([4*])C=C1&&[4*]F&&&
[1*]C&[1*]C(=O)O[2*]&[2*]C([3*])[4*]&[4*]C1OC1([12*])C&[12*]C^[3*]C1C([5*])CC([6*])C2([7*])C([8*])(C)CCCC12[11*]&&[5*]O&&[6*]O&[7*]C&[8*]C[9*]^[9*]OC([10*])=O^[11*]C^[10*]C1=CC=NC=C1&&&&&
[1*]C&[1*]N([2*])C&[2*]C[3*]&[3*]C[4*]&[4*]C[5*]&[5*]C1=C2C(O[6*])=NC=NN2C=C1&[6*]C1=CC=C2C(=C1)C=CN2[7*]&[7*]C[8*]&[8*]C1=CC=CC=C1[9*]&[9*]F&&&
[1*]C=C&[1*]C[2*]&[2*]C[3*]&[3*]C[4*]&[4*]C[5*]&[5*]C[6*]&[6*]C[7*]&[7*]C1CC1[8*]&[8*]C[9*]&[9*]N[10*]&[10*]C[11*]&[11*]C[12*]&[12*]SC1=NC2=CC=CC=C2[NH]1&&&
[1*]C&[1*]C1=NOC([2*])=C1[3*]&[2*]C&&[3*]C1=CC=C([4*])C([5*])=C1^[4*]C#N&&[5*]O[6*]^[6*]C1CN([7*])C1&[7*]C1=CC=NC(N2CCOCC2)=N1&&&
[1*]C&[1*]C(=O)N[2*]&[2*]C([3*])[4*]&[3*]C[5*]&[5*]C1=C[NH]C2=CC=CC=C12^[4*]C(N)=O&&&&
[1*]C&[1*]C[2*]&[2*]C([3*])[4*]&[3*]C&&[4*]C1NC(=O)C([5*])NC(=O)C2CC3=C(CN2C1=O)[NH]C1=CC=CC=C31^[5*]C[6*]&[6*]C1=C[NH]C2=CC=C([7*])C=C12&[7*]O[8*]&[8*]C&&&
[1*]C&[1*]O[2*]&[2*]C1=CC([3*])=CC=C1[6*]&[3*]C[4*]&[4*]C1=NC=C([5*])S1^[6*]C1=CN=C([7*])[NH]1^[5*]Cl&[7*]C&&&&&
[1*]C(=O)N1CCCC2=CC=CC=C21&[1*]C[2*]&[2*]N([3*])S([5*])(=O)=O&[3*]C1=CC=CC([4*])=C1&[4*]C1=CC=CC=C1^[5*]C1=CC=C([6*])C=C1&&[6*]C([7*])(F)F&[7*]F&&&
[1*]C&[1*]N1CCC2C(C1)C1=CC=CC=C12&&&
[1*]C&[1*]OS([2*])(=O)=O&[2*]C1=CC=C2C=CC=CC2=C1&&&
[1*]C&[1*]C[2*]&[2*]N1C(S[3*])=NC([11*])=C1[13*]&[11*]C1=CC=C([12*])C=C1&[12*]F^[3*]C[4*]&&[4*]C(=O)N([5*])[6*]^[13*]C^[5*]C&&&&[6*]C1=CC=C([7*])C([9*])=C1^[9*]O[10*]&[10*]C^[7*]O[8*]&&[8*]C&&&
[1*]N&[1*]C([2*])[3*]&[2*]C[4*]&[4*]C(=O)O^[3*]C(=O)N[5*]&&[5*]C[6*]&[6*]C[7*]&[7*]N[8*]&[8*]C1=C2C(N)=NC=CC2=N[NH]1&&&
[1*]I&[1*]C1=CC=CC([2*])=C1&[2*]O[3*]&[3*]C[4*]&[4*]C[5*]&[5*]C[6*]&[6*]N1C=NC=N1&&&
[1*]C1=CC2OC(=O)C(=C)C2CCC(=C[3*])C2CC1([2*])O2&[1*]C&&[2*]O&[3*]C[4*]^[4*]N([5*])C&[5*]C&&&
[1*]C&[1*]C1=CC(NS([2*])(=O)=O)=NO1&[2*]C1=CC=C([3*])C=C1&[3*]NC([4*])=O&[4*]C1=CC=C([5*])C=C1&[5*]Cl&&&
[1*]C#N&[1*]C[2*]&[2*]C[3*]&[3*]ON=C[4*]&[4*]C1=CC=C([5*])C=C1[6*]&[5*]O&&[6*]O&&
[1*]ON=CC(=O)O[4*]&[1*]C[2*]&[2*]C([3*])=O^[4*]C[5*]^[3*]C1=CC=CC=C1&[5*]C1=CC=CC=C1&&&&&
[1*]C(=O)N[8*]&[8*]C1=CC=C([9*])C=C1&[9*]O^[1*]C[2*]&&[2*]N1C(=O)C(=C[3*])SC1=S&[3*]C1=CC([4*])=C([5*])C([7*])=C1&[4*]Br&&[5*]N1CCN([6*])CC1^[6*]C1=CC=CC=N1^[7*]Br&&&&
[1*]C&[1*]C[2*]&[2*]C[3*]&[3*]C1=NN([4*])C2=C1[NH]C([5*])=NC2=O&[4*]C&&[5*]C1=CC([6*])=CC=C1[10*]^[10*]O&&[6*]S(=O)(=O)N[7*]^[7*]C[8*]&[8*]C[9*]&[9*]N1CCOCC1&&&
[1*]C&[1*]O[2*]&[2*]C1=CC=C([3*])C([4*])=C1&[3*]Br&&[4*]C(=O)O[5*]^[5*]C[6*]&[6*]C(=O)N[7*]&[7*]C[8*]&[8*]C1=CC=CN=C1&&&
O=C1NC2=CC=CC=C2NC2=C1C=NN21CCCCC1&&&
[1*]C&[1*]O[2*]&[2*]C1=CC2=NC=NC([3*])=C2C=C1[7*]&[3*]N1CCN(C(=S)N[4*])CC1&[4*]C1=CC=CC=C1[5*]^[7*]O[8*]^[5*]O[6*]&[8*]C&[6*]C&&&&&
[1*]C(=O)N[3*]&[1*]C[2*]&[2*]N1CCCCC1^[3*]C1=CC=CC([4*])=C1&&[4*]Cl&&&
[1*]C&[1*]C1=CC=C([2*])C([6*])=C1&[2*]C(=O)N[3*]&[3*]C1=CC=C([4*])C=N1^[6*]O^[4*]C1=CN=C(N[5*])N=C1&&&[5*]C1=CC=CC=C1&&&
[1*]C&[1*]C1=CN([2*])N=C1&[2*]C[3*]&[3*]C[4*]&[4*]C(=O)N[5*]&[5*]C([6*])[7*]&[6*]C&&[7*]C1=CC=C([8*])C=C1^[8*]O[9*]&[9*]C1CCN([10*])C1&[10*]C1=CC=NC(N)=N1&&&
[1*]C(=O)N1CCCC2C3=CC=C([3*])C=C3CCC21&[1*]C1=CC=CC=C1[2*]&[2*]F^[3*]C[4*]&&[4*]O&&&
[1*]C&[1*]N1CCCCC([2*])C1&[2*]OC(=O)N[3*]&[3*]C1=CC([4*])=CC=C1[6*]&[4*]C([5*])(F)F&[5*]F^[6*]Cl&&&&
[1*]C&[1*]C[2*]&[2*]C[3*]&[3*]N([4*])C1=NC2=CC=CC=C2N2C=NN=C12&[4*]C[5*]&[5*]C(=O)N[6*]&[6*]C[7*]&[7*]C1=CC=C([8*])C([10*])=C1&[8*]O[9*]&[9*]C^[10*]O[11*]&&[11*]C&&&
[1*]C&[1*]NC([2*])=O&[2*]C1=CC=C([3*])C=C1&[3*]C=C1SC(=O)N([4*])C1=O&[4*]C[5*]&[5*]C(=O)N[6*]&[6*]C1=CC=C([7*])C([8*])=C1&[8*]C&&[7*]C&&
[1*]C&[1*]C[2*]&[2*]O[3*]&[3*]C1=CC=C([4*])C=C1&[4*]NC([5*])=O&[5*]C1=CC2=C(C3=CC=CC=C3N([6*])C2=O)N1[7*]&[6*]C&&[7*]C&&
[1*]C&[1*]C[2*]&[2*]C1=CC=CC([3*])=C1&[3*]OC1=NC=CC=C1[4*]&[4*]C(=N[5*])NO&[5*]C([6*])[7*]&[7*]C1CC1&&[6*]C&&
[1*]C&[1*]C1=CC=C([2*])C=C1&[2*]C=C[3*]&[3*]C([4*])=O&[4*]C1=CC=C([5*])C=C1[6*]&[5*]O&&[6*]O&&
[1*]C&[1*]O[2*]&[2*]C1=CC(=O)C=C([3*])C1=O&[3*]C(=O)N[4*]&[4*]C1=C([5*])N([6*])N([7*])C1=O&[5*]C&&[6*]C&[7*]C1=CC=CC=C1&&
[1*]C&[1*]C12CCC3([3*])CC=C4CC([2*])CCC4([4*])C3C1CCC2[5*]&[2*]O&&[3*]C(=O)O&[4*]C&[5*]OC([6*])=O^[6*]C[7*]&[7*]C[8*]&[8*]C(=O)O&&&
[1*]C&[1*]C(=O)N[2*]&[2*]C1C([3*])C=C([5*])OC1[6*]&[3*]NC([4*])=O&[4*]C1=CC=CN=C1^[5*]C(=O)O&&&[6*]C([7*])[8*]^[8*]C([9*])[10*]&[9*]O^[7*]O&[10*]C[11*]&&[11*]O&&&
[1*]NC([5*])=O&[1*]C[2*]&[2*]C[3*]^[5*]C1CCN([6*])CC1^[3*]S[4*]&[6*]C1=CC=NC=C1&[4*]C1=CC=CC=C1&&&&&
[1*]C&[1*]C1=NC=C([2*])N1[3*]&[2*][N+](=O)[O-]&&[3*]C[4*]^[4*]C(=O)O[5*]&[5*]C[6*]&[6*]C(=O)N[7*]&[7*]C[8*]&[8*]C1=CC=C([9*])C=C1&[9*]Cl&&&
[1*]C&[1*]N([2*])C(=S)N[5*]&[2*]C[3*]&[3*]C[4*]^[5*]C1=CC=CC([6*])=C1^[4*]N1CCOCC1&[6*]Cl&&&&&
[1*]C&[1*]C[2*]&[2*]C[3*]&[3*]C[4*]&[4*]C[5*]&[5*]C1([6*])OC1[8*]&[8*]C([9*])[10*]&[9*]C^[6*]C[7*]&[10*]NC(=O)O[11*]^[7*]C&[11*]C1C([12*])C([13*])(C)CC2C=C3C(=O)C=C([14*])OC3([15*])CC21[16*]&&&[12*]O&&[13*]C&[14*]C(=O)O&[15*]C&
[1*]C&[1*]C[2*]&[2*]N(CC)S([3*])(=O)=O&[3*]C1=CC=C([4*])C([5*])=C1&[4*]N1CCOCC1&&[5*]NC([6*])=O^[6*]C1=CC=CS1&&&
[1*]C&[1*]C([2*])(C)C&[2*]C1=COC([3*])=N1&[3*]C1C(=O)NC=CN1[4*]&[4*]C[5*]&[5*]C1=CC([6*])=CC=C1[7*]&[6*]F&&[7*]F&&
[1*]C&[1*]OC1=NC([2*])=NC(N([4*])C)=N1&[2*]C([3*])(Cl)Cl&[3*]Cl^[4*]C&&&&
[1*]F&[1*]C1=CC=C([2*])C=C1&[2*]C[3*]&[3*]O[4*]&[4*]C[5*]&[5*]C1CCN([6*])CC1&[6*]C[7*]&[7*]C1=C[NH]C=N1&&&
[1*]C&[1*]O[2*]&[2*]C1=CC([3*])=CC=C1[8*]&[8*]O&&[3*]C=N[4*]^[4*]C1=C([5*])C(=O)N([6*])C(=O)N1[7*]&[5*]C#N&&[6*]C&[7*]C&&
[1*]C&[1*]C1(C)C2CCC1([2*])C(=O)C2&[2*]C[3*]&[3*]N1CCN([4*])CC1&[4*]C1=CC=CC=C1[5*]&[5*][N+](=O)[O-]&&&
[1*]C&[1*]O[2*]&[2*]C1=CC([3*])=C2N=CC=CC2=C1&[3*]N[4*]&[4*]C([5*])[6*]&[5*]C&&[6*]C[7*]^[7*]C[8*]&[8*]C[9*]&[9*]N&&&
[1*]C&[1*]C1=CN([2*])C(=O)[NH]C1=O&[2*]C1CC([3*])C([4*])O1&[3*]O&&[4*]C[5*]^[5*]O&&&
[1*]C&[1*]C1OC(=O)C2CC3CCCCC3C([2*])C12&[2*]C=C[3*]&[3*]C1=CC=C([4*])C=N1&[4*]C1=CC=CC([5*])=C1&[5*]C#N&&&
[1*]C(=O)N1CCCN([4*])CC1&[1*]C[2*]&[2*]C[3*]^[4*]C[5*]^[3*]C1=NC=CS1&[5*]C1=CC=CC=C1[6*]&&&[6*]Cl&&&
[1*]C&[1*]C1=CC=C([2*])C=C1&[2*]N1C(=O)C([3*])C1[8*]&[8*]C1=CC=C([9*])C=C1[10*]&[9*]C^[3*]N[4*]&[10*]C^[4*]C[5*]&&&[5*]C[6*]&[6*]C1=C[NH]C2=CC=CC([7*])=C12&[7*]Br&&&
[1*]C&[1*]O[2*]&[2*]C1=CC=C([3*])C=C1&[3*]C([4*])[5*]&[4*]O&&[5*]C([6*])(F)F^[6*]F&&&
[1*]C&[1*]OC([2*])=O&[2*]C1=C([3*])C2=CC=CC=C2[NH]1&[3*]NC([4*])=O&[4*]C[5*]&[5*]N1CCCCC1&&&
[1*]C&[1*]C([2*])([3*])[4*]&[3*]C(=O)NO&&[2*]NC([5*])=O^[5*]C[6*]^[4*]S([11*])(=O)=O^[6*]C1=CC=C([7*])C=C1&[11*]C&[7*]O[8*]&&&[8*]C[9*]&[9*]C[10*]&[10*]C1=CC=CC=C1&&&
[1*]C&[1*]C[2*]&[2*]C([3*])([4*])C&[3*]C&&[4*]N=C(N[5*])NC#N^[5*]C1=CC=CN=C1&&&
[1*]C&[1*]C[2*]&[2*]C1OC(=O)C([3*])C([4*])C([11*])C([12*])C([18*])([19*])CC([20*])N([21*])CC([22*])C([23*])C1([24*])[25*]&[3*]C&&[4*]O[5*]^[5*]C1CC([6*])([7*])C([9*])C([10*])O1^[11*]C^[6*]C&&[12*]O[13*]&[7*]O[8*]^[13*]C1OC([14*])CC([15*]
[1*]C&[1*]C([2*])C&[2*]C12CCC(=O)N1CC([3*])C1=CC=C([6*])C=C12&[3*]C([4*])=O&[4*]C1=CC=CC([5*])=C1^[6*]Br^[5*]F&&&&&
[1*]C&[1*]C1=C([2*])C2=CC=CC=C2[NH]1&[2*]C1=CC=NC(N)=N1&&&
[1*]C(=O)O&[1*]C[2*]&[2*]C1([3*])OCCC2=C1[NH]C1=CC([4*])=CC([5*])=C21&[3*]C(=O)O&&[4*]Cl&[5*]Cl&&
[1*]C&[1*]O[2*]&[2*]C1=CC=C([3*])C([9*])=C1&[3*]C=C[4*]&[4*]C(=O)N[5*]^[9*]O[10*]^[5*]C[6*]&[10*]C&[6*]C[7*]&&&[7*]S[8*]&[8*]C&&&
[1*]C&[1*]C[2*]&[2*]C[3*]&[3*]C[4*]&[4*]NC([5*])=O&[5*]C[6*]&[6*]OC([7*])=O&[7*]C1=CC=C2C(=C1)N([8*])C(=O)C1=CC=CC=C1S2(=O)=O&[8*]C[9*]&[9*]C1=CC=CC=C1&&&
[1*]C(=N)N&[1*]C1=CC=C([2*])C=C1&[2*]O[3*]&[3*]C[4*]&[4*]C[5*]&[5*]C[6*]&[6*]C[7*]&[7*]OC1=NC(N)=NC([8*])=C1[10*]&[8*]N([9*])CCC[11*]&[9*]C[10*]^[10*]O^[10*]C(=O)O&&&&&
[1*]C&[1*]OC(=O)N[2*]&[2*]C([3*])[4*]&[3*]C(=O)N[5*]&[5*]C([6*])[7*]^[4*]C([25*])(C)C^[7*]C[10*]&[25*]C&[10*]C([11*])[12*]^[6*]C[8*]&&[11*]O&[8*]C1=CC=C([9*])C=C1&&[12*]C([13*])[14*]^[9*]C1=CC=CN=C1&[13*]C[15*]&&&[15*]C1=CC=CC=
[1*]C&[1*]C1=CC=C([2*])C=C1&[2*]C[3*]&[3*]N1C([4*])=NC2=CC=CC=C21&[4*]C=C([5*])[6*]&[5*]O&&[6*]C(=O)O&&
[1*]C#N&[1*]C1=CC=CC([2*])=C1&[2*]C[3*]&[3*]N1CCC12CCN(C([4*])=O)CC2&[4*]C1CC1&&&
[1*]N1C(=O)C(=C[3*])C(=O)NC1=S&[1*]C1=CC=C([2*])C=C1&[2*]F^[3*]C1=CC([4*])=CC=C1[5*]&&[4*]Br&&[5*]O&&
[1*]C&[1*]OC(=O)C1=NN([2*])C([3*])=C1[4*]&[2*]C1=CC=CC=C1&&[3*]Cl&[4*]C[5*]^[5*]OC(=O)N[6*]&[6*]C1=CC=CC2=CC=CC=C12&&&
[1*]C&[1*]C[2*]&[2*]OC([3*])=O&[3*]C[4*]&[4*]C[5*]&[5*]C(=O)N1CCN([6*])CC1&[6*]C1=CC=C([7*])C=C1&[7*]S(N)(=O)=O&&&
[1*]C&[1*]N([2*])C&[2*]C[3*]&[3*]C1=CC=C([4*])C=C1&[4*]C(=O)N[5*]&[5*]C1=CC([6*])=CC=C1[7*]&[6*]S(=O)(=O)N1CCCC1&&[7*]Cl&&
[1*]C&[1*]C1=CC(N2C([2*])=CC([3*])=C2[6*])=NO1&[2*]C&&[3*]C(=O)N[4*]^[4*]C[5*]^[6*]C^[5*]C1=CC=C2OCOC2=C1&&&&&
[1*]C&[1*]C([2*])([3*])C&[2*]O&&[3*]C[4*]^[4*]N1CCC([5*])CC1&[5*]C1=CC2=C([6*])C=CN=C2[NH]1&[6*]C1=NC([7*])=CC=C1[9*]&[9*]F&&[7*]NC([8*])=O^[8*]C1CC1&&&
[1*]N1C=C([6*])C(=O)[NH]C1=O&[1*]C1CC([2*])C([3*])O1&[2*]O^[6*]O&[3*]C[4*]&&[4*]C[5*]&[5*]O&&&
[1*]C&[1*]C[2*]&[2*]C[3*]&[3*]C[4*]&[4*]C[5*]&[5*]C[6*]&[6*]C[7*]&[7*]C[8*]&[8*]C[9*]&[9*]C[10*]&[10*]C[11*]&[11*]C[12*]&[12*]C[13*]&[13*]C[14*]&[14*]C[15*]&[15*]C[16*]&[16*]C[17*]&[17*]C1=NN=C(NC([18*])=O)S1&[18*]C1=CC=C([19*])C=C1&[19*]F&&&
[1*]C&[1*]C1=C([2*])SC=C1&[2*]C(=O)O[3*]&[3*]C1=CC=C2OC([4*])CCC2=C1&[4*]C[5*]&[5*]N1CCCCC1&&&
[1*]C(=O)O&[1*]C[2*]&[2*]C1=CC=CC([3*])=C1&[3*]N([4*])CCCl&[4*]C[5*]&[5*]C[6*]&[6*]Cl&&&
[1*]C&[1*]C[2*]&[2*]N1CCCC1[3*]&[3*]C[4*]&[4*]NC([5*])=O&[5*]C1=CC=C([6*])C([7*])=C1&[6*]C&&[7*]C#C[8*]^[8*]C1=CC=NC([9*])=C1&[9*]N[10*]&[10*]C&&&
[1*]C&[1*]C[2*]&[2*]C[3*]&[3*]C#C[4*]&[4*]C1([5*])SC(=O)C([6*])C1=O&[5*]C&&[6*]C&&
[1*]C&[1*]O[2*]&[2*]C1([3*])CCCN([4*])C1&[3*]C1=CC=CC=C1&&[4*]C[5*]^[5*]C1=CC=C([6*])C=[N+]1[O-]&[6*]C#N&&&
[1*]C&[1*]C([2*])C&[2*]C([3*])[4*]&[3*]C[5*]&[5*]C([6*])=O^[4*]C(=O)N[7*]^[6*]C1=CC=CC=C1&[7*]C([8*])[9*]&&&[8*]C[10*]&[10*]C1=CC=CC=C1^[9*]C([11*])[12*]&&[11*]O&&[12*]C([13*])[14*]^[14*]C(=O)N[18*]&[18*]C1C2=CC=CC=C2CC
[1*]C&[1*]O[2*]&[2*]C1=CC([3*])=CC([5*])=C1&[3*]O[4*]&[4*]C^[5*]C(=O)N[6*]&&[6*]C1CCN(C2=NC=NC3=C2C([7*])=CS3)CC1&[7*]C&&&
[1*]C&[1*]C1=CC=C2C(=C1)C=C([2*])N2[3*]&[2*]C(=O)O&&[3*]C[4*]^[4*]C1=CC([5*])=C([6*])S1&[5*]NC(=N)N&&[6*]C(=O)O&&
[1*]C&[1*]N[2*]&[2*]C[3*]&[3*]C1=CC=C([4*])C=C1&[4*]C1=CC2=C(C(N[5*])=N1)C(=O)N([7*])C=N2&[5*]C1CC1[6*]&[6*]F^[7*]C&&&&
[1*]C&[1*]C1=C([2*])SN=N1&[2*]C(=O)N[3*]&[3*]C1CC(=O)N([4*])C1&[4*]C[5*]&[5*]C[6*]&[6*]C1=CC=CC([7*])=C1[8*]&[8*]F&&[7*]F&&
[1*]F&[1*]C1=CC=C2OC3=CSC([2*])=C3NCC2=C1&[2*]C1=CC=CC([3*])=C1&[3*]Cl&&&
[1*]C&[1*]C(=O)N1CCC([2*])CC1&[2*]O[3*]&[3*]C1=CC=CN=C1&&&
[1*]C&[1*]C[2*]&[2*]C1=CC([3*])=CC([7*])=C1&[3*]NC([4*])=O&[4*]C1([5*])CC1([6*])Cl^[7*]C1=CC=CC([8*])=C1^[5*]C&[8*]Cl&&[6*]Cl&&&&
[1*]C&[1*]S([2*])(=O)=O&[2*]C1=CC=C([3*])C=C1&[3*]C1=COC=N1&&&
[1*]C&[1*]O[2*]&[2*]C1=CC=C([3*])C=C1&[3*]NC(=O)NNC([4*])=O&[4*]C([5*])[6*]&[5*]C&&[6*]O[7*]^[7*]C1=CC=C([8*])C=C1[9*]&[8*]Cl&&[9*]C&&
[1*]C&[1*]C1=CC([2*])=NO1&[2*]C[3*]&[3*]N1CCCC([4*])C1&[4*]C[5*]&[5*]N1N=NC2=CN=C3[NH]C=CC3=C21&&&
[1*]C&[1*]C([2*])C&[2*]C1=CC=C([3*])C=C1&[3*]NC([4*])=O&[4*]C[5*]&[5*]N([6*])S([7*])(=O)=O&[6*]C&&[7*]C&&
[1*]NC([2*])=O&[1*]C1CCCCC1&&[2*]C1=C([3*])[NH]C2=CC([4*])=CC=C2C1=O^[3*]O&&[4*]C[5*]^[5*]C1=CC=C([6*])C=C1&[6*]F&&&
[1*]C&[1*]SC1=NC2=NC(N)=NC([2*])=C2N1[4*]&[2*]S[3*]&[3*]C^[4*]C([5*])[6*]&&[5*]O&&[6*]C1=CC=CC([7*])=C1^[7*]N=C[8*]&[8*]C1=CC=CC([9*])=C1&[9*]C1=CN(C2=NC(NC3=CC=CC(N(C)C)=C3)=
[1*]C&[1*]C[2*]&[2*]OC(=O)N1CCN(C([3*])=O)CC1&[3*]C[4*]&[4*]OC([5*])=O&[5*]C1CCCC1&&&
[1*]C&[1*]C[2*]&[2*]C12CCCN([3*])C1C1=CC=CC=C12&[3*]C&&&
[1*]C&[1*]C1=CC([2*])=CC([3*])=C1&[2*]C&&[3*]C1=C([4*])C2=CC([14*])=CC=C2[NH]1^[4*]C([5*])[6*]&[5*]C^[14*]C(=O)N1CCC([15*])C1&[6*]C[7*]^[15*]F&[7*]N[8*]&&&[8*]C[9*]&[9*]C[10*]&[10*]C[11*]&[11*]C[12*]&[12*]C[13*]&[13*]C1=C[NH]C=N1
[1*]C&[1*]O[2*]&[2*]C1=CC=C([3*])C=C1[6*]&[3*]C1=CC([4*])=CC([5*])=C1&[4*]Cl^[6*]C[7*]&[5*]Cl^[7*]N([8*])[10*]&&&[8*]C[9*]&[9*]C1=NN=N[NH]1^[10*]C1CC1&&&&
[1*]N&[1*]C[2*]&[2*]C[3*]&[3*]NC1=NC2=NON=C2N=C1N[4*]&[4*]C[5*]&[5*]C1=CC=CC=C1&&&
[1*]C&[1*]C[2*]&[2*]O[3*]&[3*]C1=CC=C([4*])C=C1&[4*]NC([5*])=O&[5*]C1CC([6*])=NO1&[6*]C1=CC=CC=C1[7*]&[7*]O[8*]&[8*]C[9*]&[9*]C&&&
[1*]C&[1*]OC([2*])=O&[2*]C[3*]&[3*]C1CCC2(CCN(S([4*])(=O)=O)CC2)O1&[4*]C1=CC=C([5*])C=C1&[5*]Cl&&&
[1*]C&[1*]C12CC34C(=O)NC(=O)C3(CCN([2*])C4)C(=O)C1CCC(=O)N2C1=NC=CS1&[2*]C[3*]&[3*]C([4*])=O&[4*]C1=CC=C([5*])C=C1[6*]&[5*]F&&[6*]F&&
[1*]C&[1*]C([2*])[3*]&[2*]C(=O)N[4*]&[4*]C[5*]^[3*]C1=CC=C([7*])C([8*])=C1^[5*]C1=CC=CC=C1[6*]&[8*]F&[6*]F&&[7*]N1C=CC=N1&&&&
[1*]C&[1*]C([2*])C&[2*]C1=CC=C([3*])C=C1&[3*]C=NN[4*]&[4*]C([5*])=C1C(=O)OC(=O)C([6*])=C1[8*]&[8*]O&&[5*]C1=CC=CC=C1&[6*]C([7*])=O^[7*]C1=CC=CC=C1&&&
[1*]C12CC(=O)C(C([3*])=C3OC(=O)C(=C)C31)C(=C)C2&[1*]C([2*])C&[2*]C^[3*]C[4*]&&[4*]C&&&
[1*]C&[1*]C1=CC([2*])=CC=C1[3*]&[2*]C(N)=O&&[3*]N1C([4*])=CC=C1[5*]^[4*]C&&[5*]C1=CC=C([6*])C=C1^[6*]C1=CC=CC=C1[7*]&[7*]Cl&&&
[1*]C&[1*]C1=CC([2*])=C2OC([3*])=CC(=O)C2=C1&[2*]N1CCOCC1&&[3*]C1=CC=C([4*])C=C1^[4*]F&&&
[1*]C&[1*]N(C)C1=NC=NC2=C1N=CN2[2*]&[2*]C[3*]&[3*]C1CCCCC1&&&
[1*]C&[1*]C[2*]&[2*]C[3*]&[3*]C(=O)N1CCC2C(CC1)C1=CC([4*])=CC=C1N2[5*]&[4*]F&&[5*]C&&
[1*]C&[1*]C[2*]&[2*]O[3*]&[3*]C[4*]&[4*]C[5*]&[5*]C[6*]&[6*]N1C([7*])=NC2=CN=C([10*])C=C21&[10*]C1=CN=C2[NH]C=CC2=C1&&[7*]C[8*]^[8*]N1CCN([9*])CC1&[9*]C&&&
[1*]C&[1*]C1=CSC([2*])=N1&[2*]C1=C([3*])[NH]C(N)=NC1=O&[3*]C=C[4*]&[4*]C1=CC=CC=C1&&&
[1*]C&[1*]C1CN([2*])CC(C)N1&[2*]C1=CC=C([3*])C=C1&[3*]NC1=NC=C([4*])C(N[5*])=N1&[4*]Cl&&[5*]C1=CC=CC=C1[6*]^[6*]S([7*])(=O)=O&[7*]C&&&
[1*]C&[1*]O[2*]&[2*]C1=CC=C2C=C1C([3*])C1=CC=CC(OC)=C1C1=CC=CC(=C1)CN1CCC(CCCCN3CCCC3C2)OC(=O)C1&[3*]OC([4*])=O&[4*]C[5*]&[5*]C([6*])[7*]&[6*]O&&[7*]C([8*])[9*]^[8*]C[10*]&[10*]C1=
[1*]C&[1*]C([2*])(C)C&[2*]C1=CC=C([3*])C=C1&[3*]C[4*]&[4*]C[5*]&[5*]N[6*]&[6*]C1=CC([7*])=CC=C1[8*]&[8*]N&&[7*]C1CC1&&
[1*]C&[1*]N1CCN([2*])CC1&[2*]C[3*]&[3*]C[4*]&[4*]C[5*]&[5*]NC([6*])=O&[6*]C1=CC=C2N=C([7*])C([10*])=NC2=C1&[10*]C1=CC=C([11*])C=C1&[11*]F^[7*]C1=CC=C([8*])C=C1&&[8*]O[9*]&[9*]C1CCNCC1&&&
[1*]C&[1*]C1=CC=C([2*])C=C1&[2*]C[3*]&[3*]SC1=NC(=O)C=C([4*])[NH]1&[4*]N&&&
[1*]C(=O)N[4*]&[1*]C[2*]&[2*]SC1=NN=NN1[3*]^[4*]C1=CC=CN=C1^[3*]C1=CC=CC=C1&&&&&
[1*]C&[1*]S[2*]&[2*]C1=CC=CC([3*])=C1&[3*]NC1=NC=CC(N[4*])=N1&[4*]C[5*]&[5*]C1=CC=C([6*])C=C1&[6*]S([7*])(=O)=O&[7*]C&&&
[1*]C&[1*]C1CC(=O)C=C([2*])C1&[2*]N1OC2C=CC=C1C2&&&
[1*]C&[1*]C1=CC([2*])([3*])C=C1[4*]&[2*]C&&[3*]C1=CC=CC=C1&[4*]C([5*])=O^[5*]C[6*]&[6*]C([7*])[8*]&[8*]C[9*]&[9*]C[10*]^[7*]C^[10*]OC([11*])=O&&&[11*]C1=CC=C([12*])C=C1&[12*]F&&&
[1*]C&[1*]C([2*])C&[2*]C([3*])[4*]&[3*]N[5*]&[5*]C1=CC=C([6*])C([7*])=N1^[4*]C1=CSC([8*])=C1^[6*]Cl&[8*]C(N)=O&&[7*]C1=CC=NC=C1&&&&
[1*]C&[1*]C[2*]&[2*]N([3*])C([9*])=O&[3*]C[4*]&[4*]C(=O)N[5*]^[9*]C[10*]^[5*]C1=CC=C([6*])C=C1&[10*]C[11*]&[6*]NC([7*])=O&[11*]C(=O)NC1=NC=CS1&[7*]C[8*]&&&[8*]Cl&&&
[1*]C&[1*]C([2*])[3*]&[2*]N&&[3*]C[4*]^[4*]OC([5*])=O&[5*]C1=CC=CC=C1&&&
[1*]C&[1*]C1=NN([2*])C([4*])=C1[5*]&[2*]C[3*]&[3*]C1=CC=CC=C1^[4*]C&&&[5*]C[6*]^[6*]C[7*]&[7*]NC([8*])=O&[8*]C1=CC=C([9*])C([11*])=C1&[9*]C1=CC=C([10*])C=C1&[10*]C#N^[11*]F&&&&
[1*]C&[1*]C[2*]&[2*]OC([3*])=O&[3*]C1=CC=CC=C1[4*]&[4*]N=N[5*]&[5*]C1=C([6*])[NH]C(=S)N([7*])C1=O&[6*]O&&[7*]C1=CC=CC=C1&&
[1*]C&[1*]O[2*]&[2*]C1=CC=C([3*])C=C1&[3*]N1N=CC([4*])=C1[5*]&[4*]C1=CC=C2OCC(=O)NC2=C1&&[5*]C&&
[1*]C&[1*]C[2*]&[2*]C([3*])([4*])C&[3*]C&&[4*]N=C(N[5*])NC#N^[5*]C1=CC=CN=C1&&&
[1*]C&[1*]N(C)C([2*])=O&[2*]C1=CC=CC([3*])=C1&[3*]C([4*])[5*]&[4*]O&&[5*]C1=NC=C([6*])C=C1[8*]^[8*]F&&[6*]C([7*])(F)F^[7*]F&&&
[1*]C&[1*]C([2*])=O&[2*]C1=CC=C([3*])C=C1&[3*]C1=C([4*])C([8*])=NC2=C1SC=C2&[8*]C&&[4*]C(=O)N[5*]^[5*]C[6*]&[6*]C[7*]&[7*]N1CCOCC1&&&
[1*]N&[1*]C1=CC2=NC3=C([2*])C([4*])=CC=C3N=C2C=C1[5*]&[2*]C(=O)N[3*]&[3*]C1=CC=CC=C1^[4*]O&&&[5*]Cl&&
[1*]C&[1*]C[2*]&[2*]N1C2=CC=NC=C2C2=CC([3*])=CC=C21&[3*]C([4*])=O&[4*]C1CCC([5*])CC1&[5*]C(=O)O&&&
[1*]C&[1*]O[2*]&[2*]C1=CC=C([3*])C=C1[7*]&[3*]C[4*]&[4*]C[5*]^[7*]O[8*]^[5*]N1CCN([6*])CC1&[8*]C&[6*]C1=CC=C2C(=O)C3=CC=CC=C3OC2=C1&&&&&
[1*]C&[1*]N([2*])C&[2*]C[3*]&[3*]C[4*]&[4*]C[5*]&[5*]NC1=NC=NC2=C1C=NN2[6*]&[6*]C1=CC=C([7*])C=C1&[7*]F&&&
[1*]C&[1*]O[2*]&[2*]C1=CC=C2[NH]C3=C(CCN4C(=O)CCCC34[3*])C2=C1&[3*]C&&&
[1*]NC(=N)N&[1*]C[2*]&[2*]C[3*]&[3*]C[4*]&[4*]C[5*]&[5*]NC([6*])=O&[6*]C[7*]&[7*]C[8*]&[8*]C[9*]&[9*]CCCCC(=O)NCCCNC(=N)N&&&
[1*]C&[1*]N([2*])C&[2*]C[3*]&[3*]C1CN([4*])C(=S)C2=CC=CN=C2O1&[4*]C&&&
[1*]C(=O)O&[1*]C[2*]&[2*]C[3*]&[3*]C[4*]&[4*]NC(=O)N1C=CC(=O)N([5*])C1=O&[5*]C[6*]&[6*]C1=CC=CC=C1&&&
[1*]Cl&[1*]C1=CC=CC([2*])=C1[3*]&[2*]Cl&&[3*]C([4*])(Cl)Cl^[4*]Cl&&&
[1*]NC([5*])=O&[1*]C[2*]&[2*]C[3*]^[5*]C1=CC([6*])=CC=C1[7*]^[3*]C[4*]&[6*]Cl&[4*]N1CCOCC1&&[7*]NS([8*])(=O)=O&&[8*]C1=CC=C([9*])C=C1&[9*]F&&&
[1*]C&[1*]C([2*])([3*])C&[2*]C1=CC=C([4*])C=C1&[4*]C([5*])[6*]^[3*]N1CCC([13*])CC1^[5*]C1=CC=CC=C1&[13*]N([14*])C1=CC=CC=C1&&[6*]N1CCCC1[7*]^[14*]C1=CC=CC=C1&[7*]C[8*]&&&[8*]O[9*]&[9*]C[10*]&[10*]C[11*]&
[1*]C&[1*]C1=CC=C([2*])C=C1[3*]&[2*]F&&[3*]C[4*]^[4*]NC([5*])=O&[5*]C1=CC=CC(=O)N1[6*]&[6*]C&&&
[1*]C(=O)NNS([4*])(=O)=O&[1*]C[2*]&[2*]O[3*]^[4*]C1=CC([5*])=C([6*])S1^[3*]C1=CC=CC=C1&[5*]Cl&&&&[6*]Cl&&
[1*]C&[1*]O[2*]&[2*]C1OC([3*])C([4*])C([6*])C1[9*]&[3*]C&&[4*]OC([5*])=O^[5*]C^[6*]OC([7*])=O&&[7*]C=C[8*]^[9*]OC([10*])=O^[8*]C1=CC=CC=C1&[10*]C&&&&&
[1*]C&[1*]C[2*]&[2*]OC([3*])=O&[3*]C1=C([4*])NC2=C(C(=O)C([5*])C([8*])C2)C1[11*]&[4*]C&&[5*]C(=O)O[6*]^[6*]C[7*]^[8*]C1=CC=C([9*])C([10*])=C1^[7*]C&[9*]Cl^[11*]C1=CC=C([12*])C=C1&&&[10*]Cl^[12*]Cl&&&&&
[1*]C&[1*]C1=CC=C([2*])C([3*])=C1&[2*]C&&[3*]N1CCN(C([4*])=O)CC1^[4*]C1=CC=C([5*])N=N1&[5*]Cl&&&
[1*]Cl&[1*]C1=CC=C([2*])C([3*])=C1&[2*]C1CN2CCN(C3=NC(N4CCCCC4)=NC=C3)CC2CO1&&[3*]Cl&&
[1*]C#C&[1*]C[2*]&[2*]C#C[3*]&[3*]C[4*]&[4*]NN(N)C([5*])=O&[5*]C1=CC([6*])=C([8*])C([10*])=C1&[8*]O[9*]&[9*]C^[10*]O[11*]&&[11*]C^[6*]O[7*]&&[7*]C&&&
[1*]C&[1*]C1(C)N=C(N)N=C(N)N1[2*]&[2*]C1=CC=C([3*])C([7*])=C1&[3*]C[4*]&[4*]C[5*]^[7*]Cl^[5*]C1=CC=C([6*])C=C1&&&[6*]S(=O)(=O)F&&&
[1*]N1CCN(C2=NC(N)=N[NH]2)CC1&[1*]C[2*]&[2*]C[3*]&[3*]C1=C[NH]C2=CC=CC=C12&&&
[1*]C&[1*]O[2*]&[2*]C1=CC=C([3*])C([4*])=C1&[3*]C(=O)O&&[4*]N[5*]^[5*]C1=CC=C2C(=O)N([6*])CCC2=C1&[6*]C[7*]&[7*]C([8*])[9*]&[8*]O&&[9*]C([10*])[11*]^[10*]O&&[11*]C([12*])[13*]^[12*]O&&[13*]C[14*]^[14*]O&&&
[1*][N-][N+]#N&[1*]C[2*]&[2*]C[3*]&[3*]O[4*]&[4*]C[5*]&[5*]C[6*]&[6*]O[7*]&[7*]C[8*]&[8*]C[9*]&[9*]N[10*]&[10*]C1=CC=CC([11*])=C1&[11*]C1=CC(=O)C2=CC([12*])=CC=C2O1&[12*]Cl&&&
[1*]C&[1*]C[2*]&[2*]C[3*]&[3*]C[4*]&[4*]C1=NC([5*])=C([7*])N1[8*]&[8*]C[9*]&[9*]C1=CC=C([10*])C=C1^[5*]S[6*]^[10*]N1C=CC=C1[11*]&[6*]C^[7*]C(=O)O^[11*]C(=O)O&&&&&&&
[1*]C&[1*]C1=CC2=C3C=CC=CC3=CC=C2N1[2*]&[2*]C[3*]&[3*]C[4*]&[4*]N[5*]&[5*]C[6*]&[6*]C1=CC([7*])=CC=C1[8*]&[8*]O&&[7*]O&&
[1*]C=C1OC(=O)C([6*])=C1[5*]&[1*]C[2*]&[2*]N1C=C([3*])N=N1^[5*]O^[3*]C[4*]&&[6*]O[7*]^[4*]N1C=CC(=O)[NH]C1=O&[7*]C[8*]&&&[8*]C1=CC=C([9*])C=C1&[9*]F&&&
[1*]C#N&[1*]C[2*]&[2*]O[3*]&[3*]C1=CC=C([4*])C=C1[5*]&[4*]F&&[5*]C([6*])=O^[6*]C[7*]&[7*]C[8*]&[8*]C1=CC=CC=N1&&&
[1*]C=C&[1*]C[2*]&[2*]N1CCC23C4=C5C=CC([3*])=C4OC2C([4*])CCC3([5*])C1C5&[3*]O&&[4*]F&[5*]O&&
[1*]C&[1*]C[2*]&[2*]C[3*]&[3*]C1=CC(=O)N=C(N2N=C([4*])C=C2[5*])[NH]1&[4*]C&&[5*]NC([6*])=O^[6*]C1=CC=CS1&&&
[1*]C(=O)O&[1*]C[2*]&[2*]C[3*]&[3*]NC([4*])=O&[4*]C[5*]&[5*]NC([6*])=O&[6*]C1=CSC([7*])=N1&[7*]C1=CC([8*])=C([9*])C([10*])=C1[11*]&[8*]O&&[9*]O&[10*]O&[11*]O&&
[1*]C&[1*]C([2*])[3*]&[2*]C1=CC=C([4*])C=C1&[4*]Cl^[3*][N+]([5*])([6*])C&&[5*]C&&[6*]C[7*]^[7*]C=C[8*]&[8*]C1=CC=CC=C1&&&
[1*]C&[1*]OC([2*])=O&[2*]C1=C([3*])C2=CC=CC([8*])=C2[NH]1&[8*]NC([9*])=O&[9*]C[10*]^[3*]C[4*]^[10*]C1=CC=C([11*])C=C1&[4*]NC([5*])=O&[11*]O[12*]&[5*]C1=CC([6*])=CC([7*])=C1&[12*]C&[6*]C&&&&[7*]C&&
[1*]C&[1*]C[2*]&[2*]O[3*]&[3*]C1=CC=C([4*])C=C1&[4*]N1CC([5*])CC1=O&[5*]C(=O)NC1=NN=C([6*])O1&[6*]C1=CC=CO1&&&
[1*]C&[1*]C(=NNC(=S)N1CC([2*])N([3*])C2=CC=C([8*])C=C21)C1=NC2=CC=CC=C2O1&[8*]Br&&[2*]C&[3*]C[4*]^[4*]N1CCCC1[5*]&[5*]C[6*]&[6*]N([7*])C&[7*]C&&&
[1*]N&[1*]C1=CC([2*])=C([3*])C([5*])=C1&[2*]Cl&&[3*]C[4*]^[4*]C(=O)O^[5*]Cl&&&&
[1*]C&[1*]O[2*]&[2*]C1=CC=C([3*])C=C1&[3*]C1=NN([4*])C(=O)C=C1&[4*]C[5*]&[5*]C(=O)N[6*]&[6*]C[7*]&[7*]C[8*]&[8*]C1=CC=CC=C1&&&
[1*]C&[1*]O[2*]&[2*]C1=CC=C([3*])C=C1&[3*]C(=O)N[4*]&[4*]C([5*])[6*]&[6*]C([10*])C&[10*]C^[5*]C(=O)N1CCC([7*])CC1&&[7*]C[8*]&[8*]N[9*]&[9*]C1CCC1&&&
[1*]C&[1*]C1=CN([2*])C=N1&[2*]C([3*])[4*]&[3*]N=N[5*]&[5*]C1=CC=C([6*])C=C1[7*]^[4*]C1=CC=NC=C1^[6*]C(N)=O&&&&[7*][N+](=O)[O-]&&
[1*]N&[1*]C([2*])[3*]&[3*]C(=O)O&&[2*]C[4*]^[4*]C(=O)N1CCC([5*])CC1&[5*]C[6*]&[6*]O[7*]&[7*]C1=CC=C([8*])C=C1[9*]&[9*]Cl&&[8*]Cl&&
[1*]C&[1*]C[2*]&[2*]NC([3*])=O&[3*]C1=C([4*])SC2=C1CCCCC2&[4*]NC([5*])=O&[5*]C1=CSC=C1&&&
[1*]C&[1*]C1=CC=CN=C1NC([2*])=O&[2*]C1=CC=C2C(=C1)[NH]C(=O)N2[3*]&[3*]C1CCOCC1&&&
[1*]P(=O)(N1CC1)N1CC2=CC=CC=C2C1&[1*]C1=CC=CC2=CC=CC=C12&&&
[1*]C&[1*]C[2*]&[2*]N1C([6*])=NN=C1S[3*]&[3*]C[4*]&[4*]C(=O)N[5*]^[6*]C1=CC=NC=C1^[5*]C1CCCCC1&&&&&
[1*]C&[1*]N1C(=O)C2CCCCN2C1=S&&&
[1*]C&[1*]C[2*]&[2*]C[3*]&[3*]C[4*]&[4*]C1=NC([5*])=C2N=C([7*])C=C([10*])C2=N1&[10*]C&&[5*]N1CCOCC1[6*]^[6*]C^[7*]C([8*])([9*])C&&[8*]C&&[9*]O&&
[1*]C#N&[1*]C[2*]&[2*]C[3*]&[3*]C1=C([4*])[NH]C2=CC([5*])=CC([6*])=C2C1=O&[4*]C1=CC=CC=C1&&[5*]N&[6*]O&&
[1*]C&[1*]O[2*]&[2*]C1=CC=C([3*])C=C1[6*]&[3*]C1=NN=C(NC([4*])=O)S1&[4*]C[5*]^[6*]O[7*]^[5*]SC1=NC2=CC=CC=C2[NH]1&[7*]C&&&&&
[1*]C&[1*]C[2*]&[2*]N([3*])CC&[3*]C[4*]&[4*]C[5*]&[5*]NC([6*])=O&[6*]C1=CC=C([7*])C=C1&[7*]NC([8*])=O&[8*]C[9*]&[9*]SC([10*])=O&[10*]C1=CC=NC=C1&&&
[1*]C&[1*]C(=O)N[2*]&[2*]C1=CC=C([3*])C=N1&[3*]C(=O)NC1=NC=C([4*])S1&[4*]C[5*]&[5*]C1=CC=CC=C1&&&
[1*]C&[1*]C1=CC2=NN=C(N[2*])N=C2C=C1[10*]&[2*]C1=CC=C([3*])C=C1&[3*]O[4*]^[10*]C^[4*]C1=CC=C([5*])C=C1&&&[5*]N([6*])CCO&[6*]C[7*]&[7*]C[8*]&[8*]O[9*]&[9*]C1=CC=CC=C1&&&
[1*]C&[1*]C([2*])C&[2*]C1C(=O)N(S([3*])(=O)=O)CCN1[5*]&[3*]C[4*]&[4*]C1=CC=CC=C1^[5*]C1CCOCC1&&&&
[1*]C&[1*]O[2*]&[2*]C1=CC=C2C3=C(C4=CC5=C(C=C4C3=O)OCO5)N([3*])C([5*])C2=C1&[3*]C[4*]&[4*]C1=CC=CC=C1^[5*]C[6*]&&[6*]C[7*]&[7*]N([8*])C&[8*]C&&&
[1*]C&[1*]C(=O)N[2*]&[2*]C1=CC=C([3*])C=C1&[3*]C1=CSC(NC([4*])=O)=N1&[4*]C[5*]&[5*]C[6*]&[6*]N1C(=O)CCC1=O&&&
[1*]C&[1*]O[2*]&[2*]C1=CC=CC([3*])=C1[7*]&[3*]C[4*]&[4*]N1CCN([5*])CC1^[7*]O[8*]^[5*]C[6*]&[8*]C&[6*]C(=O)N1CCOCC1&&&&&
[1*]C&[1*]C([2*])[3*]&[3*]C(=O)N[9*]&[9*]C([10*])[11*]^[2*]NC([4*])=O^[10*]C[12*]&[4*]C1=CC=C([5*])C=C1&[12*]C1=CC=C([13*])C=C1^[11*]C(=O)N[14*]^[5*]C(=O)N[6*]&[13*]O&[14*]C([15*])[16*]&[6*]C[7*]&&&[16*]C(=O)N[17*]&[7*]C[8*]&[17*]C(
[1*]C&[1*]O[2*]&[2*]C1=C([3*])C=CC([6*])=C1[7*]&[3*]C1=CC=C2N=CN=C(N[4*])C2=C1&[4*]C1=CC=C([5*])C=C1^[6*]C#N^[5*]C1CCNCC1&&[7*]O&&&&
[1*]C&[1*]C[2*]&[2*]C[3*]&[3*]C[4*]&[4*]C[5*]&[5*]C[6*]&[6*]C[7*]&[7*]C[8*]&[8*]C[9*]&[9*]C[10*]&[10*]C[11*]&[11*]C[12*]&[12*]C[13*]&[13*]C[14*]&[14*]C([15*])([16*])C&[16*]C(=O)N[17*]&[17*]C1=C([18*])C=CC2=CC=CC=C12^[15*]C^[18*]O[19*]&&&[19*]C&&&
[1*]C([2*])=C1C(=C)[NH]C2=CC=CC=C12&[1*]O&&[2*]C(=O)N1CCCC1&&
[1*]C&[1*]C12CCC([2*])(SC1=O)C2([5*])C&[2*]C#C[3*]&[3*]C1=CC=C([4*])C=C1^[5*]C^[4*]O&&&&&
[1*]C&[1*]O[2*]&[2*]C1=CC([3*])=CC=C1[11*]&[11*]O&&[3*]C=C[4*]^[4*]S([5*])(=O)=O&[5*]C[6*]&[6*]C1=CC=C([7*])C([8*])=C1&[8*]C[9*]&[9*]N1CCC([10*])CC1^[7*]F^[10*]O&&&&&
[1*]NS([5*])(=O)=O&[1*]C1=CC([2*])=CN=C1O[4*]&[2*]C1=CN=CC([3*])=C1^[5*]C1=CC=CC=C1^[3*]Cl^[4*]C1CC2CC2C1&&&&&&
[1*]C&[1*]O[2*]&[2*]C1=CC=CC([3*])=C1&[3*]NC1=NC([4*])=NC([6*])=N1&[4*]C[5*]&[5*]SC1=NC=CC=N1^[6*]C1=CC=CC([7*])=C1&&[7*]O[8*]&[8*]C&&&
[1*]C&[1*]O[2*]&[2*]C1=CC=CC([3*])=C1&[3*]C(=O)NC1=NC=C([4*])S1&[4*][N+](=O)[O-]&&&
[1*]C1=CC(=O)[NH]C2=C([3*])C=CC=C12&[1*]C([2*])(F)F&[2*]F^[3*]N[4*]&&[4*]C1=CC=NC=C1&&&
[1*]C&[1*]S[2*]&[2*]C1=CC=C([3*])C=C1&[3*]C=C[4*]&[4*]C(=O)O&&&
[1*]Cl&[1*]C1=CC=C2OC3=CC=C([2*])C=C3C([3*])CC2=C1&[2*]Cl&&[3*]C1=NC=C[NH]1&&
[1*]C&[1*]C(=O)N([2*])O&[2*]C[3*]&[3*]C1=CC=C([4*])C=C1&[4*]F&&&
[1*]C&[1*]C[2*]&[2*]C(=O)N[3*]&[3*]C[4*]&[4*]C1=CC=C([5*])C=C1&[5*]C(=O)N1CCN([6*])CC1&[6*]C1=CC([7*])=NC([9*])=N1&[9*]C1=CC=CN=C1&&[7*]C([8*])(C)C^[8*]C&&&
[1*]C&[1*]C[2*]&[2*]N([3*])CC&[3*]C[4*]&[4*]C[5*]&[5*]NC1=NC2=C3C=CC=C([6*])C3=NN2C2=CC=CC=C12&[6*]O[7*]&[7*]C&&&
[1*]C(=O)NC1=NCCS1&[1*]C=C[2*]&[2*]C1=CC=C([3*])C=C1&[3*]Br&&&
[1*]C&[1*]C1=C([2*])N=C[NH]1&[2*]C(=O)N1CCC2=C(C1)[NH]C1=CC=C([3*])C=C21&[3*]Cl&&&
[1*]C&[1*]N(C)C([2*])=O&[2*]C1=CC=CC=C1[3*]&[3*]C1=CC=C([4*])C([5*])=C1&[4*]C1=CN=C(N)C=N1&&[5*]F&&
[1*]C&[1*]C[2*]&[2*]OC(=O)N=C1SCC([3*])N1C([8*])=O&[8*]C1=CC=C([9*])C=C1&[9*]Cl^[3*]C([4*])[5*]&&[4*]C&&[5*]O[6*]^[6*]C[7*]&[7*]C&&&
[1*]C&[1*]C([2*])(C)C&[2*]NC(=O)NC(N)=O&&&
[1*]C&[1*]C([3*])=NNC([2*])=O&[2*]C1=CC=NC=C1&&[3*]C1=CC=CC=N1&&
[1*]C&[1*]C1OC([2*])C([11*])C([12*])C1[13*]&[2*]O[3*]&[3*]C1CCCCC1[4*]^[11*]O^[4*]OC([5*])=O&&[12*]O^[5*]C[6*]&&[13*]O^[6*]C1=CC=C([7*])C=C1&&&[7*]NC([8*])=O&[8*]C[9*]&[9*]C1=CC=C([10*])C=C1&[10*]O&&&
[1*]C(=O)N1CCN([4*])CC1&[1*]C1=CC=C([2*])C([3*])=C1&[2*]F^[4*]C([5*])[6*]&[3*]F^[5*]C1=CC=CN=C1&&&&[6*]C1=CC=C([7*])C=C1[8*]^[8*]F&&[7*]F&&
[1*]C&[1*]O[2*]&[2*]C[3*]&[3*]C[4*]&[4*]N([5*])S([10*])(=O)=O&[10*]C1=CC=C([11*])C=C1&[11*]O[12*]^[5*]C[6*]^[12*]C&[6*]C1=CC=C([7*])C=C1[9*]&&&[9*]F&&[7*]S([8*])(=O)=O^[8*]C&&&
[1*]OP1(=O)CCCN(C2=NC3=CC=CC=C3O2)CC1&[1*]C1CCCCC1&&&
[1*]C(=O)N[6*]&[1*]C[2*]&[2*]O[3*]^[6*]C[7*]^[3*]C1=CC=C([4*])C=C1&[7*]C1=CC=C([8*])C=C1&[4*]C1=CC=C([5*])C=C1&[8*]F&[5*][N+](=O)[O-]&&&&&
[1*]C(=O)N[3*]&[1*]C[2*]&[2*]N1C=NC=N1^[3*]C([4*])[5*]&&[4*]C(=O)N1CCN([6*])CC1&[6*]C1=CC=CC=C1^[5*]C([7*])C1=CC=CC=C1&&[7*]C1=CC=CC=C1&&&
[1*]C&[1*]OC([2*])=O&[2*]C1=CC=CC([3*])=C1&[3*]C([4*])[5*]&[4*]C1=CC([6*])=C([7*])C([8*])=C1&[6*]Cl^[5*]N1CCCN([9*])CC1&[7*]O^[9*]C&&[8*]Cl&&&&
[1*]C&[1*]C[2*]&[2*]C[3*]&[3*]NC(=O)N1N=C([4*])C2=CC3=C(C=C2CC1=O)OCO3&[4*]C1=CC=C([5*])C=C1&[5*]N&&&
[1*]C&[1*]C[2*]&[2*]C[3*]&[3*]C([4*])=NO&[4*]C1=CC=C([5*])C=C1&[5*]C1=CC=C2C(N3CCOCC3[6*])=NC([8*])=NC2=C1&[8*]C1CCCCC1&&[6*]C[7*]^[7*]O&&&
[1*]C&[1*]C1CN(C([2*])=O)CC(C)O1&[2*]C=C[3*]&[3*]C1=CC=C([4*])C=C1&[4*]Br&&&
[1*]C&[1*]C(=O)N[2*]&[2*]C[3*]&[3*]C1CCN(C([4*])=O)CC1&[4*]C1=CC=C([5*])C=C1&[5*]C1=CC=CN=C1&&&
[1*]C&[1*]O[2*]&[2*]C1=CC([3*])=C2C(=O)C3=C([5*])C4=C([6*])C([7*])=C([17*])C=C4C(=O)C3=C([18*])C2=C1&[17*]O&&[3*]O[4*]^[4*]C^[18*]O&&&[5*]O&[6*]O&[7*]C1=C([8*])C([9*])=C([13*])C([14*])=C1[15*]^[8*]C&&
[1*]C&[1*]O[2*]&[2*]C1=CC=C([3*])C([8*])=C1&[8*]F&&[3*]C1=NOC([4*])=N1^[4*]C[5*]&[5*]C[6*]&[6*]C(=O)N[7*]&[7*]C1CCCCCC1&&&
[1*]NC([3*])=O&[1*]C[2*]&[2*]C1CCCO1^[3*]C1=CN([4*])N=C1[5*]&&[4*]C1=CC=CC=C1&&[5*]C([6*])F^[6*]F&&&
[1*]C(=O)N[3*]&[1*]C[2*]&[2*]C1=CC=CC=C1^[3*]C1CCN([4*])CC1&&[4*]C1=CC=NC2=CC([5*])=CC=C12&[5*]Cl&&&
[1*]C&[1*]C[2*]&[2*]C[3*]&[3*]SC1=NC=CC=C1[4*]&[4*]C(=O)N[5*]&[5*]C1=CC=CC([6*])=C1&[6*]C1=NC2=NC=CC=C2O1&&&
[1*]C&[1*]C1=C([2*])C=C([7*])N1[10*]&[2*]C(=O)N([3*])[5*]&[3*]C1=CC=C([4*])C=C1^[10*]C^[4*]O^[5*]C1=CN=C2C(=C1)CN1C(=O)CNC1=N2&[7*]C1=CC=C([8*])C=C1[9*]&&&&[8*]Cl&&[9*]Cl&&
[1*]C&[1*]O[2*]&[2*]C1=CC=C([3*])C=C1&[3*]C(=O)O[4*]&[4*]C1=CC=CC([5*])=C1&[5*]O[6*]&[6*]C1CN2CCC1CC2&&&
[1*]C&[1*]C[2*]&[2*]N([3*])CC&[3*]C[4*]&[4*]C[5*]&[5*]O[6*]&[6*]C1=CC=CC([7*])=C1&[7*]NC1=NC=CC([8*])=N1&[8*]C1=CC=CC([9*])=C1&[9*]NC(=O)N[10*]&[10*]C1=CC=C([11*])C=C1&[11*]C(=O)O&&&
[1*]C&[1*]C[2*]&[2*]C[3*]&[3*]N1CCN([4*])CC1&[4*]C1=C([5*])C(=O)N2C=CC=C([8*])C2=N1&[8*]C&&[5*]C=C([6*])[7*]^[6*]C#N&&[7*][N+](=O)[O-]&&
[1*]C&[1*]C[2*]&[2*]N([3*])CC&[3*]C[4*]&[4*]C[5*]&[5*]C[6*]&[6*]C([7*])[8*]&[8*]N[9*]&[9*]C1=CC([10*])=NC2=CC=NN12^[7*]C^[10*]C1=CC=C([11*])C=C1[13*]&&&[11*]O[12*]&[12*]C^[13*]O[14*]&&[14*]C&&&
S=C1[NH]C2=CC=CC3=CC=CC(=C23)C2=CC=C3C=CC=CC3=C12&&&
[1*]C&[1*]N1C(=O)C2=CC=CC=C2OC(=O)C1=C[2*]&[2*]C1=CC=C([3*])C=C1&[3*]Br&&&
[1*]C&[1*]O[2*]&[2*]C([3*])=C[4*]&[4*]C=C[5*]&[5*]C1=CC2=C(C=C1[6*])OCO2^[3*]C(=O)N[7*]^[6*]Br&[7*]C[8*]&&&[8*]C[9*]&[9*]C[10*]&[10*]N1CCN([11*])CC1&[11*]C[12*]&[12*]C[13*]&[13*]C1=CC=CC=C1&&&
[1*]C1=C([2*])C=C2C(=C1)CCC(=O)N2O&[1*]Cl&&[2*]I&&
[1*]C&[1*]OC([2*])=O&[2*]C([3*])[4*]&[3*]C[5*]&[5*]C1=CC=C([6*])C=C1^[4*]NC([7*])=O^[6*]O&[7*]C([8*])[9*]&&&[8*]N&&[9*]C[10*]^[10*]O&&&
[1*]C&[1*]N1C([2*])=NC([8*])=C([9*])C1=O&[8*]O&&[2*]C1=CC=CC([3*])=C1^[3*]NC([4*])=O^[9*]C[10*]^[4*]C1=CC([5*])=CC([6*])=C1&[10*]N1CCOCC1&[5*]O&&&&[6*]C([7*])(F)F^[7*]F&&&
[1*]C&[1*]O[2*]&[2*]C1=CC=CC([3*])=C1&[3*]C[4*]&[4*]C(=O)N[5*]&[5*]C[6*]&[6*]C[7*]&[7*]C1=CN2CC3=CC([8*])=C([10*])C=C3C([12*])C2=N1&[8*]O[9*]&[9*]C^[10*]O[11*]&&[11*]C^[12*]N[13*]&&[13*]C([14*])C&[14*]C&&&
[1*]C&[1*]O[2*]&[2*]C1=CC=CC([3*])=C1&[3*]C1([4*])OC(=O)C(N)=N1&[4*]C1=CC=CC([5*])=C1&[5*]C#N&&&
[1*]C&[1*]C([2*])C&[2*]OC([3*])=O&[3*]C[4*]&[4*]O[5*]&[5*]C1=CC([6*])=CC2=C1C(=O)C([10*])=C([11*])O2&[10*]O&&[11*]C1=CC=C([12*])C=C1^[12*]O^[6*]O[7*]&&[7*]C[8*]&[8*]C[9*]&[9*]N1CCCCC1&&&
[1*]C&[1*]N1CCN([2*])CC1&[2*]C[3*]&[3*]C1=CC2=C(C=C1[4*])N([5*])C(=S)[NH]2&[4*]Cl&&[5*]C&&
[1*][N+](=O)[O-]&[1*]C1=CC=CC([2*])=C1&[2*]S[3*]&[3*]C1=CC=C([4*])C([5*])=C1&[4*]O&&[5*]Cl&&
[1*]C&[1*]C1=CC2=C(C=C3NC(=O)C4CCCCC4N32)C([2*])=C1[3*]&[2*]C1CCCCC1&&[3*]Cl&&
[1*]C&[1*]C[2*]&[2*]C(=O)N1CCC([3*])CC1&[3*]C(=O)N1CCCC1[4*]&[4*]C[5*]&[5*]NC([6*])=O&[6*]C1=CC=CC=N1&&&
[1*]C&[1*]N([2*])C&[2*]C[3*]&[3*]C[4*]&[4*]C[5*]&[5*]ON=C[6*]&[6*]C1CN2N=CN=C2CO1&&&
[1*]C&[1*]O[2*]&[2*]C1=CC=C([3*])C=C1&[3*]C[4*]&[4*]N1C(S[5*])=NC2=C(SC=C2)C1=O&[5*]C[6*]&[6*]C(=O)N[7*]&[7*]C[8*]&[8*]C[9*]&[9*]C1=CCCCC1&&&
[1*]N&[1*]C1([2*])CC([3*])C1&[2*]C(=O)O&&[3*]C[4*]^[4*]C(=O)O&&&
[1*]N1CCN(C([4*])=O)CC1&[1*]C1CCN([2*])CC1&[2*]C[3*]^[4*]C([5*])(C1=CC=CC=C1)C1=CC=CC=C1^[3*]C1=CC=CC=C1&[5*]C1=CC=CC=C1&&&&&
[1*]C(=O)O&[1*]C1COC2=CC=CC=C2O1&&&
[1*]C&[1*]C1=C2CN3C(=O)C=CC([2*])C3CCN2C1&[2*]N1CCOCC1&&&
[1*]C&[1*]C[2*]&[2*]C[3*]&[3*]SC1=NC([4*])=C2N=CN([7*])C2=N1&[4*]N[5*]&[5*]C[6*]^[7*]C1OC([8*])C([11*])C1[12*]^[6*]C&[8*]C[9*]&&&[9*]OC([10*])=O^[11*]O^[10*]C&&[12*]O&&&&
[1*]C&[1*]S([2*])(=O)=O&[2*]C1=CC=C([3*])C=C1&[3*]C1=CN2C=CN=C(N[4*])C2=C1&[4*]C1=CC=CC([5*])=C1&[5*]C#N&&&
[1*]C&[1*]C[2*]&[2*]O[3*]&[3*]C1=CC=C([4*])C=C1[13*]&[4*]NC([5*])=O&[5*]C[6*]^[13*]O[14*]^[6*]C[7*]&[14*]C[15*]&[7*]C[8*]&[15*]C&[8*]N1C([9*])=C2C=C([10*])C([11*])=CC2=NC1=O&&&[9*]O&&[10*]O&[11*]O[12*]^[12*]C&&&
[1*]C&[1*]C[2*]&[2*]OC([3*])=O&[3*]C([4*])[5*]&[4*]C([6*])C&[6*]C^[5*]N1C=NC2=C(C=C([7*])S2)C1=O&&[7*]C1=CC=CC=C1&&&
[1*]C&[1*]C1=CC=C([2*])C=C1[10*]&[2*]C[3*]&[3*]C([4*])[5*]^[10*]C([11*])C^[4*]C&[11*]C&&[5*]N[6*]&&[6*]C[7*]&[7*]C1=COC([8*])=N1&[8*]C1=CC=C([9*])C=C1&[9*]Cl&&&
[1*]C&[1*]C1=CC([2*])=C([5*])O1&[2*]C(=O)NN=C[3*]&[3*]C1=CC=C([4*])O1^[5*]C^[4*][N+](=O)[O-]&&&&&
[1*]C&[1*]N1C2=C(CCC23CN([2*])C(=O)C2=CC=CC=C23)C2=CC=CC=C21&[2*]C&&&
[1*]C#N&[1*]C1CCCN1C([2*])=O&[2*]C1CCC(=O)N1&&&
[1*]C&[1*]C[2*]&[2*]C[3*]&[3*]C[4*]&[4*]C[5*]&[5*]C[6*]&[6*]C[7*]&[7*]C[8*]&[8*]C[9*]&[9*]C[10*]&[10*]C[11*]&[11*]C[12*]&[12*]C[13*]&[13*]C([14*])[15*]&[14*]O&&[15*]C1CCC([16*])O1^[16*]C([17*])[18*]&[17*]O&&[18*]C[19*]^[19*]C[20*]&[20*]C[21*]&[21*]C[22*]&[22*]C([23*])[24*]&[24*]C[25*]&[25*]C[26*]^[23*]O^[26*]C
[1*]C&[1*]C1=CC([2*])=C([3*])C([15*])=C1&[2*]C&&[3*]N[4*]^[4*]C1=C([5*])C(=O)C1=O^[15*]C^[5*]N[6*]&&&[6*]C([7*])[8*]&[8*]C(=O)O&&[7*]C[9*]^[9*]C[10*]&[10*]C[11*]&[11*]NC(=O)O[12*]&[12*]C[13*]&[13*]C([14*])C&[14*]C&&&
[1*]C&[1*]O[2*]&[2*]C[3*]&[3*]C1=CC=CC=C1[4*]&[4*]N1CCN([5*])CC1&[5*]C[6*]&[6*]C([7*])[8*]&[8*]C[9*]&[9*]O[10*]^[7*]O^[10*]C([11*])C&&&[11*]C&&&
[1*]C&[1*]C1=CC([2*])=NC(S[3*])=N1&[2*]C&&[3*]C[4*]^[4*]C(=O)N1CCN(C2=NC=CC=N2)CC1&&&
[1*]C&[1*]C([2*])(C)C&[2*]C1=CC(=O)N=C([3*])[NH]1&[3*]C1=CC=C([4*])C=C1&[4*]C1=CC=C([5*])C=C1&[5*]O&&&
[1*]C&[1*]O[2*]&[2*]C1=CC2=C(C=C1[3*])C(=O)NN=C2&[3*]O[4*]&[4*]C[5*]&[5*]C(=O)N1CCC([6*])CC1&[6*]C(=O)N[7*]&[7*]C1([8*])CCCCC1&[8*]C&&&
[1*]N1C(=O)C2=CC=CC=C2C1=O&[1*]C[2*]&[2*]C[3*]&[3*]OC(=S)N([6*])C([4*])=O&[4*]C1=CC=CC([5*])=C1&[5*][N+](=O)[O-]^[6*]C1=CC=C([7*])C=C1&&[7*]Cl&&&
[1*]C&[1*]C1=CC=C([2*])C(N)=N1&[2*]C1=CC=C2C(=C1)N=C([3*])N2[7*]&[3*]C[4*]&[4*]C[5*]^[7*]C^[5*]NC([6*])=O&&&[6*]C1=CC=CC=C1&&&
[1*]C&[1*]C([2*])C&[2*]N([3*])S([4*])(=O)=O&[3*]C1=CC=CC=C1&&[4*]C1=CN([5*])C=N1^[5*]C&&&
[1*]C&[1*]C[2*]&[2*]C[3*]&[3*]C[4*]&[4*]C[5*]&[5*]C[6*]&[6*]N1C([9*])=NN=C1S[7*]&[9*]C1=CC=CO1&&[7*]C1=CC=C([8*])C=C1^[8*]C(=O)O&&&
[1*]C&[1*]O[2*]&[2*]C1=CC=CC=C1[3*]&[3*]O[4*]&[4*]C[5*]&[5*]C[6*]&[6*]N1C(=O)CSC1[7*]&[7*]C1=CC=CC=C1&&&
[1*]C&[1*]C([2*])([3*])[4*]&[2*]C[5*]&[5*]C1=CC=CC=C1^[3*]C(=O)O&&&[4*]N1CCOCC1&&
[1*]C(=O)NN&[1*]C[2*]&[2*]C[3*]&[3*]C[4*]&[4*]NC([5*])=O&[5*]C[6*]&[6*]C(=O)N[7*]&[7*]C[8*]&[8*]C[9*]&[9*]N[10*]&[10*]C1=CC=NC2=CC([11*])=CC=C12&[11*]Cl&&&
[1*]C&[1*]O[2*]&[2*]C1=CC=C([3*])C=C1&[3*]N1C(=O)[NH]C2=CC([4*])=CC=C21&[4*]C([5*])(F)F&[5*]F&&&
[1*]C&[1*]C1=CC=C([2*])C=C1&[2*]S(=O)(=O)N1CC(=O)N2C([3*])C([5*])C2C1&[3*]C[4*]&[4*]O^[5*]C1=CC=C([6*])C=C1&&[6*]C#C[7*]&[7*]C[8*]&[8*]C1=CC=CC=C1&&&
[1*]C&[1*]C(=O)O[2*]&[2*]C1C([3*])OC([5*])C([6*])C1[8*]&[3*]OC([4*])=O&[4*]C^[5*]C&&&[6*]N1C=NC2=C([7*])N=CN=C21^[7*]N^[8*]OC([9*])=O&&[9*]C&&&
[1*]C&[1*]C[2*]&[2*]NC([3*])=O&[3*]C1=C([4*])N([6*])N=N1&[4*]C1=CC=C([5*])C=C1&[5*]Cl^[6*]C1=CC=C([7*])C=C1[8*]&&[8*]C(=O)N[9*]&[9*]C([10*])C^[7*]Cl^[10*]C&&&&&
[1*]C&[1*]C([2*])C&[2*]C1=CC2=C(C([3*])=C1[4*])C1([5*])CCCC([6*])([7*])C1CC2&[3*]O&&[4*]C=O&[5*]C&[6*]C&[7*]O&&
[1*]C&[1*]O[2*]&[2*]C1=CC=C([3*])C=C1[5*]&[3*]C[4*]&[4*]NC1=N[NH]C(=S)[NH]1^[5*]O[6*]&&[6*]C&&&
[1*]C&[1*]O[2*]&[2*]C1=CC2=C([3*])C([10*])=CN=C2C=C1[11*]&[11*]C[12*]&[12*]C[13*]^[10*]C#N^[13*]N1CCN([14*])CC1&&[3*]N[4*]^[14*]C&[4*]C1=CC([5*])=C([7*])C([8*])=C1&&&[8*]O[9*]&[9*]C^[5*]O[6*]&&[6*]C^[7*]C&&&&
[1*]C&[1*]O[2*]&[2*]C1=C([3*])C([4*])=C([5*])C([8*])=C1[9*]&[3*]C&&[4*]C&[5*]O[6*]^[6*]C[7*]^[8*]C^[7*]C1=CC=CC=N1&&[9*]O&&&&
[1*]C&[1*]N([2*])C&[2*]C1=CC=CC([3*])=C1&[3*]N1CCN(C([4*])=O)CC1[6*]&[4*]C1=CC=CC([5*])=C1&[5*]S(=O)(=O)N1CCCC1^[6*]C(=O)N[7*]&&[7*]C1=CC=C([8*])C=C1&[8*]C(=N)N&&&
[1*]C&[1*]N1CCN([2*])CC1&[2*]C[3*]&[3*]C[4*]&[4*]C[5*]&[5*]C[6*]&[6*]NC([7*])=O&[7*]C1=CC=C2C(=C1)SC1=NC([8*])=CN12&[8*]C1=CC=CC=C1&&&
[1*]C&[1*]C1=CC=C([2*])C=C1&[2*]C[3*]&[3*]NC([4*])=O&[4*]C1C2=CC=CC=C2COC2=CC=C([5*])C=C21&[5*]C([6*])(F)F&[6*]F&&&
[1*]C&[1*]O[2*]&[2*]C1=CC=C([3*])C=C1&[3*]C1=CC=NC2=C1C1=C(S2)C(=O)N([4*])C=N1&[4*]C1=CC=C([5*])C=C1&[5*]Cl&&&
[1*]C&[1*]C1=CC=C([2*])C=C1&[2*]S[3*]&[3*]C([4*])=C[5*]&[5*]C([6*])=O&[6*]C1=CC=CC([7*])=C1^[4*]C1=NC([8*])=CS1^[7*]Cl&[8*]C1=CC=CC([9*])=C1&&&[9*]F&&&
[1*]C&[1*]C([2*])[3*]&[2*]N[4*]&[4*]C1=CC(=O)C2=CC=CC=C2C1=O^[3*]C([5*])(C)C&&[5*]C&&&
[1*]C&[1*]S(=O)(=O)N([2*])[4*]&[2*]C[3*]&[3*]C(=O)N1CCN2C3=C(CCCC3)OC2C1^[4*]C1=CC=C([5*])C=C1&&[5*]Cl&&&
[1*]C1=CC=CC=C1&[1*]C1=CC=C([2*])C=C1&[2*]N1N=CC2=C([3*])N=CN=C21&[3*]N1CCNCC1&&&
[1*]C&[1*]O[2*]&[2*]C1=CC=C([3*])C=C1&[3*]NC(=O)NC1=NC([4*])=CC([5*])=N1&[4*]C&&[5*]C&&
O=C1C2CCCCC2N2C(=O)CCC12&&&
[1*]C&[1*]C1=CC=C([2*])C=C1&[2*]NC(=O)N([3*])[5*]&[3*]C[4*]&[4*]C1CCCO1^[5*]C[6*]&&[6*]C1=CC2=CC([7*])=CC3=C2N(C([8*])=N1)CC3&[8*]C&&[7*]C&&
[1*]C#C&[1*]C[2*]&[2*][N+]([3*])([4*])CC#C&[3*]C&&[4*]C[5*]^[5*]C=C&&&
[1*]C&[1*]C(=O)NC1=NN(C([2*])=O)C2(S1)C1CCCC2C(C2=CC=CC=C2)N(C(C)=O)C1([4*])C&[2*]C[3*]&[3*]N1CCOCC1^[4*]C&&&&
[1*]C&[1*]C[2*]&[2*]N1CCOC2CCCC([3*])C2C1&[3*]O[4*]&[4*]C1=CC=CC=C1&&&
[1*]C&[1*]O[2*]&[2*]C1=CC=CC([3*])=C1&[3*]C[4*]&[4*]N1C(S[5*])=NC2=C(SC=C2)C1=O&[5*]C[6*]&[6*]C(=O)N[7*]&[7*]C1=CC=C2OCOC2=C1&&&
[1*]C&[1*]C([2*])[3*]&[2*]C1=CC=C([4*])S1&[4*]C1=CC=C([5*])S1^[3*]C(N)=O^[5*]C([6*])([7*])C(F)(F)F&&&[6*]O&&[7*]C([8*])(F)F^[8*]F&&&
[1*]C&[1*]C1(C)CCC2=C(C1)C(=NO)C([2*])C([5*])C2&[2*]C1=C([3*])C=CC=C1[4*]&[3*]F^[5*]C1=CC=C([6*])C=C1&[4*]F^[6*]O&&&&&
[1*]C&[1*]C([2*])[3*]&[2*]C(=O)NC1=NN=C([4*])S1&[4*]C[5*]^[3*]C1=CC=C([6*])C=C1^[5*]N1C=NC=N1&[6*]Cl&&&&&
[1*]C&[1*]C1=NC([2*])=C([3*])O1&[2*]C#N&&[3*]N1CCCCC1[4*]^[4*]C[5*]&[5*]N1C=C([6*])C=N1&[6*]C&&&
[1*]C&[1*]OC(=O)N1CCC([2*])CC1&[2*]N[3*]&[3*]C1=CC=C2C(=C1)N=CN2[4*]&[4*]C1CCCC1[5*]&[5*]NC([6*])=O&[6*]C1=C2N=CC=C([7*])N2N=C1&[7*]C&&&
[1*]NC([7*])=O&[1*]C[2*]&[2*]C[3*]^[7*]C1=CC2=C([NH]C3=CC=CC=C32)C([8*])=N1^[3*]C[4*]&[8*]C1=CC=CC=C1&[4*]N1CCN([5*])CC1&&&[5*]C[6*]&[6*]C1=CC=CC=C1&&&
[1*]C(=O)NC(=O)N[4*]&[1*]C1=C([2*])C=CC=C1[3*]&[2*]F^[4*]C1CCC([5*])CC1&[3*]F^[5*]OC1=NC=C([6*])C=N1&&&[6*]F&&&
[1*]C&[1*]OC1=NC=C([2*])C=N1&[2*]C[3*]&[3*]N1CCC([4*])CC1&[4*]O&&&
[1*]C&[1*]O[2*]&[2*]C1=CC=C2C=CC=C3CC([3*])CC1=C32&[3*]C[4*]&[4*]N1CCN([5*])CC1&[5*]C1=CC=CC([6*])=C1&[6*]C([7*])(F)F&[7*]F&&&
[1*]C&[1*]C[2*]&[2*]C1=NC2=CC=CC([3*])=C2C(=O)N1[4*]&[3*]F&&[4*]C[5*]^[5*]C1=CC=C([6*])C=C1&[6*]C1=CC=CC=C1[7*]&[7*]C1=N[NH]N=N1&&&
[1*]C(=O)O&[1*]C=C[2*]&[2*]C1=CC=NC2=CC=C([3*])C=C12&[3*]O[4*]&[4*]C[5*]&[5*]C[6*]&[6*]C[7*]&[7*]N[8*]&[8*]C1=CC([9*])=NC=N1&[9*]C1=CC=CC([10*])=C1&[10*]O[11*]&[11*]C[12*]&[12*]C[13*]&[13*]O&&&
[1*]C&[1*]C[2*]&[2*]O[3*]&[3*]C1=CC=CC=C1[4*]&[4*]C1=NC([5*])=CO1&[5*]C[6*]&[6*]N1CCN([7*])CC1&[7*]C1=CC=CC=C1&&&
[1*]C&[1*]C1=CC2=C(C=C1[2*])C1=C(C=C([3*])S1)CO2&[2*]O&&[3*]C(=O)N[4*]^[4*]C1CCC([5*])CC1&[5*]O&&&
[1*]C&[1*]C[2*]&[2*]C1=C([3*])N=C2C(O[7*])=NC([13*])=CN12&[3*]C1=CC=C([4*])C=C1&[4*]C([5*])([6*])C^[13*]C#N^[5*]C&&[7*]C[8*]&[6*]O^[8*]C[9*]&&&[9*]O[10*]&[10*]C[11*]&[11*]C[12*]&[12*]F&&&
[1*]C&[1*]O[2*]&[2*]C1=CC([3*])=CC([8*])=C1[10*]&[8*]O[9*]&[9*]C^[10*]O[11*]&&[11*]C^[3*]C[4*]&&[4*]C1=NC([5*])=C([6*])S1&[5*]C1=CC=CC=C1&&[6*]C[7*]^[7*]C1=CC=CC=C1&&&
[1*]C&[1*]C1=CC=C([2*])C(C(=N[3*])N2CCOCC2)=N1&[2*]C&&[3*]C1=CC=CC=C1&&
[1*]C&[1*]O[2*]&[2*]C1=CC=C([3*])C=C1&[3*]NC1=NC(Cl)=NC(N[4*])=N1&[4*]C1=CC=CC=C1&&&
[1*]C&[1*]O[2*]&[2*]C1=CC=CC=C1[3*]&[3*]S[4*]&[4*]C[5*]&[5*]C1=CC=CC([6*])=C1&[6*]C(=O)O&&&
[1*]C&[1*]C[2*]&[2*]OC([3*])=O&[3*]C[4*]&[4*]C[5*]&[5*]C[6*]&[6*]C[7*]&[7*]C[8*]&[8*]OC(=O)N[9*]&[9*]C1=CC=C([10*])C=C1&[10*]N[12*]&[12*]C1=CC=NC2=CC([13*])=CC=C12&[13*]Cl&&&
[1*]C&[1*]C([2*])(C)C&[2*]C1=CC=C([3*])C=C1&[3*]C[4*]&[4*]NC1=NC2=NN3C([5*])=CC=NC3=C2N1[6*]&[5*]C1=CN=C2C=CC=CC2=C1&&[6*]C1CC1&&
[1*]C&[1*]C([2*])(C)C&[2*]C1=CC=CC([3*])=C1[5*]&[3*]C([4*])(C)C&[4*]C^[5*]NC(=O)C1=NN([6*])C2=C1CC1CC21&&[6*]C1=CC=NC2=CC([7*])=CC=C12&[7*]Cl&&&
[1*]C&[1*]C[2*]&[2*]C[3*]&[3*]C[4*]&[4*]C[5*]&[5*]C[6*]&[6*]C[7*]&[7*]C[8*]&[8*]C[9*]&[9*]C[10*]&[10*]C[11*]&[11*]C[12*]&[12*]C[13*]&[13*]C[14*]&[14*]C[15*]&[15*]C=C[16*]&[16*]C([17*])([18*])C&[17*]C&&[18*]O&&
[1*]C&[1*]C1=CC([2*])=CC([3*])=C1&[2*]C&&[3*]NC([4*])=O^[4*]C([5*])([6*])C&[5*]C&&[6*]N1C([7*])=C([8*])C2=CC=CC=C21^[8*]C=O&&[7*]C&&
[1*]N&[1*]C1=CN2C=CN=C([2*])C2=C1&[2*]C1=CC=C([3*])C=C1&[3*]C1CCC1&&&
[1*]NC([2*])=O&[1*]C1CCCCCC1&&[2*]C1=CC=CC=C1[3*]^[3*]SC1=NC2=CC=CC=C2[NH]1&&&
[1*]C&[1*]C[2*]&[2*]O[3*]&[3*]C[4*]&[4*]N1C(N[5*])=NC2=C(SC=C2)C1=O&[5*]C[6*]&[6*]C1=CC=CC([7*])=C1&[7*]C&&&
[1*]C&[1*]C1=CC([2*])=C([3*])C([14*])=C1&[2*]C&&[3*]S(=O)(=O)N[4*]^[4*]C([5*])[6*]^[14*]C^[6*]C(=O)O&&&&[5*]C[7*]^[7*]NC([8*])=O&[8*]C1=C([9*])C=C([11*])C=C1[13*]&[9*]N1CCC([10*])CC1&[10*]Cl^[11*]O[12*]&&[12*]C1=
[1*]C&[1*]N([2*])C&[2*]C1CC2=CC=C(C=C2)OC2=CC=C(C=C2)CC([3*])N([4*])C(=O)C2CCCN2C(=O)C([7*])N([10*])C(=O)CC=CC1=O&[3*]C(N)=O&&[4*]C[5*]^[5*]C1=CC=C([6*])C=C1^[7*]C[8*]
[1*]C&[1*]N(C)S([2*])(=O)=O&[2*]C1=CC=CC([3*])=C1&[3*]C(=O)N[4*]&[4*]C[5*]&[5*]C([6*])[7*]&[6*]C1=CC=CC=C1&&[7*]N1CCOCC1&&
[1*]C(=O)N[4*]&[1*]C[2*]&[2*]SC1=NN=C([3*])O1^[4*]C1=CC([5*])=CC=N1^[3*]C1=CC=CC=N1&[5*]C([6*])(F)F&&&[6*]F&&&
[1*]N&[1*]C1CCCC2=C1[NH]C1=CC([2*])=CC=C21&[2*]F&&&
[1*]C&[1*]C1=CC=CC([2*])=C1[7*]&[2*]NC1=NC=NC2=C1C=CN2[3*]&[3*]C1OC([4*])C([6*])C1[7*]^[7*]C^[4*]C[5*]&&&[5*]O^[6*]O&&&&
[1*]C&[1*]O[2*]&[2*]C1=CC=C2OC3=COC=C3C2=C1[3*]&[3*]C([4*])=O&[4*]C=C[5*]&[5*]C1=CC=CC=C1[6*]&[6*]F&&&
[1*]C&[1*]C[2*]&[2*]N([3*])S([4*])(=O)=O&[3*]C1=CC=CC=C1&&[4*]C1=CC=CC([5*])=C1^[5*]NC([6*])=O&[6*]C[7*]&[7*]N1C(=O)C2CC=CCC2C1=O&&&
[1*]C&[1*]C[2*]&[2*]N([3*])CC&[3*]C[4*]&[4*]C1=C2[NH]C3=CC=CC=C3C2=C2CC3=C([NH]C4=CC=CC=C34)C3([5*])CCC2=C1O3&[5*]C[6*]&[6*]C&&&
[1*]C&[1*]C1=CC=C([2*])C=C1[7*]&[2*]N1CCN([3*])CC1&[3*]C[4*]^[7*]C^[4*]C(=O)NN=C[5*]&&&[5*]C1=CC=CC([6*])=C1&[6*][N+](=O)[O-]&&&
[1*]C&[1*]C1=CC2=C(C=C1[2*])N(C(=O)N[4*])CC2&[2*]C([3*])C&[3*]C^[4*]C1=CC=C([5*])N=C1&&[5*]N1CCC([6*])C1&[6*]C1=CC=CN=C1&&&
[1*]C&[1*]C([2*])C&[2*]C([3*])[4*]&[3*]C&&[4*]C1CC(=O)NC([5*])C(=O)NC([7*])C(=O)O1^[5*]C[6*]&[6*]C1=CC=CC=C1^[7*]C[8*]&&[8*]C([9*])C&[9*]C&&&
[1*]C&[1*]C([2*])(C)C&[2*]OC(=O)N[3*]&[3*]C([4*])[5*]&[4*]C[6*]&[6*]C1=CC=CC=C1^[5*]C([7*])[8*]&&[8*]C[9*]&[9*]N[10*]^[7*]O^[10*]C[11*]&&&[11*]C([12*])[13*]&[12*]O&&[13*]C([14*])[15*]^[15*]N1CCCC1=O&&[14*]C[16*]^[16*]C1=CC=CC=C1&&&
[1*]C&[1*]C[2*]&[2*]C1=CC=C([3*])C=C1&[3*]NC(=O)C1=NC(S[4*])=NC=C1[7*]&[4*]C[5*]&[5*]C[6*]^[7*]Cl^[6*]O&&&&&
[1*]C&[1*]O[2*]&[2*]C1=CC=CC=C1[3*]&[3*]NC([4*])=O&[4*]C[5*]&[5*]OC([6*])=O&[6*]C=C[7*]&[7*]C1=CC=CC=C1[8*]&[8*]Cl&&&
[1*]C&[1*]C1(C)OC2COC3([2*])OC([11*])(C)OC3C2O1&[2*]C1CC([3*])C2=C([5*])N=C(N)N=C2C1[6*]&[3*]C1=CC=C([4*])C=C1^[11*]C^[4*]Cl^[5*]N&&&&&[6*]C1=CC=C([7*])C=C1^[7*]C(=O)N[8*]&[8*]C(
[1*]C&[1*]C1=CC(=O)OC2=C3CCC(=O)C3([2*])CCC12&[2*]C&&&
[1*]C&[1*]C1CN(C([2*])=O)CC(C)O1&[2*]C[3*]&[3*]O[4*]&[4*]C1=CC=C([5*])C=C1&[5*]S(=O)(=O)N1CCOCC1&&&
[1*]C&[1*]C([2*])([3*])[4*]&[3*]O&&[2*]C#C[5*]^[5*]C1=CC2=C(C=C1[6*])OCCN1C=C([7*])N=C21^[4*]C1CCCC1^[6*]F&&&&[7*]C(N)=O&&
[1*]C=C&[1*]C[2*]&[2*]N1C=[N+]([3*])C2=C1C(=O)[NH]C(O)=N2&[3*]C[4*]&[4*]O[5*]&[5*]C[6*]&[6*]C&&&
[1*]C&[1*]C[2*]&[2*]C[3*]&[3*]C[4*]&[4*]C[5*]&[5*]C1=CC=C([6*])C=C1&[6*]C1C([7*])N2N=C(C(=O)O)C=C2N1[9*]&[9*]C[10*]&[10*]C[11*]^[7*]C[8*]^[11*]O[12*]&[8*]O&[12*]C([13*])C&&&[13*]C&&&
[1*]C&[1*]C1=CC=CC=C1[2*]&[2*]NC([3*])=O&[3*]C1=CC2=CC=CC=C2O1&&&
[1*]C&[1*]C[2*]&[2*]S([3*])(=O)=O&[3*]C[4*]&[4*]C[5*]&[5*]N1N=NN=C1[6*]&[6*]C[7*]&[7*]N1N=C([8*])C=C1[9*]&[8*]C&&[9*]C&&
[1*]C(=O)O&[1*]C([2*])[3*]&[2*]C[4*]&[4*]C1=CC=CC=C1^[3*]O[5*]&&[5*]C1=CC([6*])=C([7*])C=C1[8*]&[8*]Cl&&[6*]F&[7*]C(=O)O&&
[1*]NC([9*])=O&[1*]C[2*]&[2*]C[3*]^[9*]C1=CC=CC=C1[10*]^[3*]C[4*]&[10*]F&[4*]C[5*]&&&[5*]C[6*]&[6*]N=C[7*]&[7*]C1=CC=C([8*])C=C1&[8*]O&&&
[1*]C&[1*]C([2*])[3*]&[3*]C(=O)N[9*]&[9*]C[10*]^[2*]NC([4*])=O^[10*]C(=O)N([11*])[12*]&[4*]C([5*])[6*]&[11*]C&[5*]N&&[12*]C([13*])[14*]&[6*]C[7*]^[13*]C(=O)N([15*])C&[7*]C1=CC=C([8*])C=C1&[15*]C^[14*]C([16*])C^[8*]O&&&[16*]C&&&&&
[1*]C&[1*]S(=O)(=O)N[2*]&[2*]C1=CC=CC=C1[3*]&[3*]O&&&
[1*]C&[1*]O[2*]&[2*]C1=CC2=C(COCC2)C([3*])=C1[5*]&[3*]O[4*]&[4*]C^[5*]C([6*])=O&&[6*]C=C[7*]&[7*]C1=CC=CO1&&&
[1*]C&[1*]O[2*]&[2*]C1=CC=CC([3*])=C1&[3*]C[4*]&[4*]N1CCSCC1&&&
[1*]C&[1*]C[2*]&[2*]C[3*]&[3*]C[4*]&[4*]C[5*]&[5*]C[6*]&[6*]C(=O)N[7*]&[7*]C[8*]&[8*]C[9*]&[9*]C1=CC=C([10*])C=C1&[10*]S(=O)(=O)N[11*]&[11*]C1=CN=C2C=CC=CC2=C1&&&
[1*]C&[1*]C([2*])C&[2*]C[3*]&[3*]N1CC([4*])C([5*])C([10*])C1&[10*]C1=CC=C([11*])C=C1&[11*]C([12*])(F)F^[4*]C(=O)O^[12*]F&&[5*]C1=CC=C([6*])C([8*])=C1&&[8*]NC([9*])=O&[9*]C1=CN=C2C=CC=CC2=N1^
[1*]C&[1*]O[2*]&[2*]C1=CC=C([3*])C=C1&[3*]C1=CC([4*])=NC(S[6*])=N1&[4*]C([5*])F&[5*]F^[6*]C[7*]&&[7*]C[8*]&[8*]C[9*]&[9*]C(=O)N1CCN(C([10*])=O)CC1&[10*]C1=CC=CO1&&&
[1*]C&[1*]C[2*]&[2*]OC([3*])=O&[3*]C1CCN(C([4*])=O)CC1&[4*]C([5*])[6*]&[6*]NS([10*])(=O)=O&[10*]C1=CC=C2C(=C1)OC(=O)N2[11*]^[5*]C[7*]^[11*]C&[7*]C[8*]&&&[8*]S[9*]&[9*]C&&&
[1*]C&[1*]C[2*]&[2*]C([3*])[4*]&[3*]C&&[4*]C([5*])[6*]^[5*]NC([7*])=O&[7*]C1=CN([8*])C(=O)C2=CC=CC=C12^[6*]C(=O)O[10*]^[8*]C[9*]&[10*]C&[9*]C1=CC=CC=C1&&&&&
[1*]C&[1*]C1=CC=C([2*])C=C1[5*]&[2*]NC([3*])=O&[3*]C1=CC=C([4*])C=C1^[5*]C[6*]^[4*]N1C(=O)C2=CC=CC=C2C1=O&[6*]N1CCOCC1&&&&&
[1*]C&[1*]C(=O)N[2*]&[2*]C([3*])[4*]&[3*]C&&[4*]C[5*]^[5*]C1=CC=C([6*])C=C1&[6*]O[7*]&[7*]C1CCN(C2=NC=NC3=C2C([8*])=NO3)CC1&[8*]C&&&
[1*]C&[1*]C[2*]&[2*]C[3*]&[3*]O[4*]&[4*]C1=CC=C([5*])C=C1&[5*]NC(=O)N([6*])[9*]&[9*]C[10*]&[10*]C^[6*]C[7*]&&[7*]C[8*]&[8*]C1=CC=CC=C1&&&
[1*]C&[1*]C(=O)O[2*]&[2*]C[3*]&[3*]C12CCC3([4*])C(CCC4C5([5*])CCC([6*])C([8*])(C)C5CCC43[9*])C1=C([10*])C(=O)C2([12*])[13*]&[4*]C&&[5*]C&[6*]OC([7*])=O^[7*]C1=CC=CC=C1^[8*]C&&&[9*]C&[10*]C([11*])
[1*]C&[1*]C([2*])(C)C&[2*]NS([3*])(=O)=O&[3*]C1=CC=C([4*])C=C1&[4*]NC([5*])=O&[5*]C1=CSC([6*])=N1&[6*]C1=CC=C2OCCOC2=C1&&&
[1*]C&[1*]O[2*]&[2*]C([3*])[4*]&[3*]C&&[4*]C1=C2C([5*])C(=O)C3C4([7*])COC4CC(=O)C([8*])([9*])C3C2([10*])CC1=O^[5*]OC([6*])=O&[6*]C^[7*]C&&&[8*]C&[9*]O&[10*]C&&
[1*]NC([5*])=O&[1*]C1=CC=C2OC([2*])=NC2=C1&[2*]C1=CC=C([3*])C=C1^[5*]C1=CC=C([6*])C=C1^[3*]C([4*])(F)F&[6*]F&[4*]F&&&&&
[1*]N1N=NC2=C1C(=O)N([4*])C1=NC=CC=C21&[1*]C[2*]&[2*]C#C[3*]^[4*]C1=CC=C([5*])C=C1^[3*]C1CCCCC1&[5*]Cl&&&&&
[1*]C&[1*]C[2*]&[2*]C=C[3*]&[3*]C([4*])[5*]&[4*]C[6*]&[6*]C^[5*]C[7*]&&[7*]C([8*])[9*]&[8*]C&&[9*]C1CCC2C3CCC4=CC([10*])=C([11*])C=C4C3CCC12[12*]^[10*]O&&[11*]C(=O)O&[12*]C&&
[1*]C&[1*]C[2*]&[2*]OC([3*])=O&[3*]C1=C([4*])NC([5*])=C([6*])C1[12*]&[4*]C&&[5*]C&[6*]C(=O)O[7*]^[7*]C[8*]^[12*]C1=CC=CC([13*])=C1^[8*]C[9*]&[13*][N+](=O)[O-]&[9*]N([10*])CC&&&[10*]C[11*]&[11*]C&&&
[1*]C&[1*]C1=NOC([2*])=C1&[2*]C[3*]&[3*]C[4*]&[4*]C[5*]&[5*]C1CCCN1[6*]&[6*]C[7*]&[7*]C1=CC=C([8*])O1&[8*]C1=CC=CC([9*])=C1&[9*]C1=NC2=CC=CC=C2[NH]1&&&
[1*]C&[1*]O[2*]&[2*]C1=CC(N[3*])=NC=N1&[3*]C[4*]&[4*]C1([5*])CCCN(C([6*])=O)C1&[5*]O&&[6*]C1=CC=C([7*])C=C1^[7*]C([8*])(F)F&[8*]F&&&
[1*]C&[1*]C1=CN=C([2*])C([6*])=C1[7*]&[2*]C1=CC=CC=C1[3*]&[3*]NC([4*])=O^[6*]C^[4*]C[5*]&&[7*]O^[5*]N1CCC2(CCC3=CC=CC=C3O2)CC1&&&&&
[1*][N+](=O)[O-]&[1*]C1=CC=C([2*])C=C1&[2*]C[3*]&[3*]C1=C([4*])N=C2C=CC([5*])=CN12&[4*]C1=CC=CC=C1&&[5*]Cl&&
[1*]C&[1*]OP([2*])(=O)O[4*]&[2*]C[3*]&[3*]C1=CC=CC=C1^[4*]C1=CC=CC=C1[5*]&&[5*]C([6*])C&[6*]C&&&
[1*]NC(=N)N&[1*]C[2*]&[2*]C[3*]&[3*]C[4*]&[4*]C([5*])[6*]&[5*]N&&[6*]C(=O)N[7*]^[7*]C([8*])[9*]&[8*]C[10*]&[10*]C1=C[NH]C2=CC=CC=C12^[9*]C(=O)N[11*]&&[11*]C([12*])[13*]&[12*]C[14*]&[14*]C1=CN=C[NH]1^[13*]C(=O)N[15*]&&[15*]C[16*]&[16*]C(=
[1*]O&[1*]C[2*]&[2*]C1OC([3*])C([6*])C1[7*]&[3*]N1C=NC2=C([4*])N=CC=C21&[4*]N[5*]^[6*]O^[5*]C1CCC2=CC=CC=C2N2C=CN=C12&&[7*]O&&&&
[1*]C&[1*]C1=CC=C([2*])C([4*])=C1&[2*]C1=N[NH]C([3*])=C1&[3*]C1=CC=CC=C1^[4*]C&&&&
[1*]C&[1*]OC(=O)NN=C[2*]&[2*]C1=CN([3*])C2=CC=F&[3*]C[4*]&[4*]C1=CC=CC=C1&&&
[1*]C&[1*]O[2*]&[2*]C1=CC=CC([3*])=C1&[3*]C[4*]&[4*]N([5*])[6*]&[5*]C&&[6*]C[7*]^[7*]C(=O)N[8*]&[8*]C1=CC=CC=C1[9*]&[9*]C(=O)N[10*]&[10*]C1=CC=CC=C1[11*]&[11*]O[12*]&[12*]C&&&
[1*]C(=O)NO&[1*]C[2*]&[2*]C([3*])[4*]&[3*]C[5*]&[5*]C[6*]^[4*]C1=NC([8*])=NO1^[6*]C[7*]&[8*]C[9*]&[7*]C1CCCCC1&[9*]C1CCCCC1&&&&&
[1*]C&[1*]C1=CC(NC([2*])=O)=NO1&[2*]C12CC3CC(CC(C3)C1)C2&&&
[1*]C&[1*]O[2*]&[2*]C[3*]&[3*]C[4*]&[4*]NC([5*])=O&[5*]C1CCCN(S([6*])(=O)=O)C1&[6*]C1=CC=C2C(=C1)CC([7*])N2C([8*])=O&[8*]C1CC1&&[7*]C&&
[1*]C&[1*]O[2*]&[2*]C1CCC2(CC1)CC1=CC=C([3*])C=C1C21N=C(N)O1&[3*]Br&&&
[1*]C&[1*]O[2*]&[2*]C1=CC=C([3*])C=C1[9*]&[3*]C[4*]&[4*]C[5*]^[9*]O[10*]^[5*]N1C(=O)C(=C2C(=O)NC3=CC([6*])=CC=C23)SC1=S&[10*]C&[6*]NC(=S)N[7*]&&&[7*]C1=CC=CC([8*])=C1&[8*]C&&&
[1*]C&[1*]O[2*]&[2*]C1=CC=C([3*])C=C1[4*]&[3*]C&&[4*]S(=O)(=O)N[5*]^[5*]C1=CC=C([6*])C=C1&[6*]C1=NN([7*])C(=O)C2CC=CCC12&[7*]C&&&
[1*]C&[1*]OC([2*])=O&[2*]C1C([3*])CC2CCC1N2[7*]&[3*]C1=CC=C([4*])C=C1&[4*]C1=CC(=O)C2=CC=C([5*])C([6*])=C2O1^[7*]C^[5*]C&&&&[6*]C&&
[1*]C(=O)O&[1*]C1=CC([2*])=CC=C1[3*]&[2*]S(=O)(=O)N1CCOCC1&&[3*]O[4*]^[4*]C[5*]&[5*]C([6*])[7*]&[6*]O&&[7*]C[8*]^[8*]N[9*]&[9*]C[10*]&[10*]C[11*]&[11*]S&&&
[1*]NC([2*])=O&[1*]C1CC1&&[2*]C1=C([3*])N(O)C2=CC=C([4*])C=C2C1=O^[3*]N1CCN(C(N)=O)CC1&&[4*]Cl&&
[1*]C&[1*]C1=C([2*])N([3*])C2=CC=C([6*])C=C12&[2*]C&&[3*]C[4*]^[4*]C1=CC=C([5*])C=C1^[6*]C(=O)N[7*]^[5*]C1=CC=CC=C1&[7*]C([8*])[9*]&&&[8*]C&&[9*]C1=CC=CC=C1&&
[1*]C&[1*]C1=CC([2*])=CC=N1&[2*]C1=N[NH]C2=CC(NC(=O)N[3*])=NC=C12&[3*]C[4*]&[4*]C1=CC=CC=C1&&&
[1*]NC([3*])=O&[1*]C1=CC=C([2*])C=C1&[2*]F^[3*]C1CNCC12CCC([4*])(C1=CC=CC=C1)C2&&[4*]C1=CC=CC=C1&&&
[1*]C(=O)O&[1*]C1=CC=CC=C1[2*]&[2*]C1=CC=CC([3*])=C1&[3*]C[4*]&[4*]C[5*]&[5*]C1=CC=C2C=CC([6*])=CC2=C1&[6*]O[7*]&[7*]C[8*]&[8*]C[9*]&[9*]C1=CC=C2C=CC=CC2=N1&&&
[1*]C1(C2=CC=CC=C2)NC(=O)N([3*])C1=O&[1*]C1=CC=CC=C1[2*]&[2*]Cl^[3*]C[4*]&&[4*]C[5*]&[5*]C[6*]&[6*]N1CCCC([7*])C1&[7*]O&&&
[1*]C&[1*]N1C([2*])=NC2=CC=C([5*])C=C21&[2*]C([3*])([4*])C&[3*]C^[5*]N[6*]&[4*]O^[6*]C1CC2(CCN([7*])CC2)OC2=CC=CC=C21&&&[7*]C1CCOCC1&&&
[1*]C&[1*]C([2*])[3*]&[2*]C[4*]&[4*]C#C[5*]^[3*]OC([7*])=O^[5*]C([6*])(C)C&[7*]C=C[8*]&[6*]C&[8*]C1=CC=C([9*])C=C1&&&[9*]Br&&&
[1*]C&[1*]S[2*]&[2*]C[3*]&[3*]C[4*]&[4*]C([5*])[6*]&[6*]C(=O)N1CCCC1[9*]&[9*]C(=O)N[10*]^[5*]NC([7*])=O^[10*]C([11*])[12*]&[7*]C1=CC=C2C=CC=CC2=C1[8*]&[11*]C&[8*]Cl&&[12*]C1=CC=CC([13*])=C1[14*]&&[13*]Cl&&[14*]Cl&&
[1*]C&[1*]N1CCC([2*])([3*])C1=O&[2*]O&&[3*]C#C[4*]^[4*]C1=CC=C2C(=O)C([5*])=COC2=C1&[5*]C1=CC=C([6*])C=C1&[6*]O&&&
[1*]C&[1*]O[2*]&[2*]C1=CC=CC([3*])=C1&[3*]C=NNC([4*])=O&[4*]C[5*]&[5*]SC1=NC2=CC=CC=C2C(=O)N1[6*]&[6*]C[7*]&[7*]C(=O)N[8*]&[8*]C1=CC=C([9*])C=C1[10*]&[9*]Cl&&[10*]Cl&&
[1*]C&[1*]C[2*]&[2*]O[3*]&[3*]C[4*]&[4*]C[5*]&[5*]C[6*]&[6*]NC([7*])=O&[7*]C1=CC=C([8*])C([9*])=C1&[8*][N+](=O)[O-]&&[9*]O[10*]^[10*]C&&&
[1*]C&[1*]C[2*]&[2*]O[3*]&[3*]C1=CC([4*])=CC([5*])=C1[8*]&[8*]O[9*]&[9*]C^[4*]C1=CC=CC=C1&&&[5*]C(=O)N[6*]^[6*]C1=CC=CC([7*])=C1&[7*]Cl&&&
[1*]C([2*])=C&[1*]C(=O)O&&[2*]C1CCC2([3*])CCC3([6*])C(CCC4C5([7*])CCC([8*])C([9*])(C)C5CCC43[10*])C12^[3*]C(=O)N[4*]&[4*]C[5*]^[6*]C^[5*]C1CCCO1&&[7*]C&&&[8*]O&[9*]C&[10*]C&&
[1*]C&[1*]O[2*]&[2*]C1=CC=C([3*])C=C1&[3*]O[4*]&[4*]C1=COC2=CC=CC=C2C1=O&&&
[1*]C&[1*]OC([2*])=O&[2*]C([3*])([4*])[5*]&[3*]ON([6*])C(=O)N[7*]&[6*]C^[4*]C([10*])(F)F&[7*]C1=CC=C([8*])C=C1^[10*]F^[5*]C([9*])(F)F^[8*]Cl&&&[9*]F&&&&&
[1*]C&[1*]C[2*]&[2*]C=C[3*]&[3*]C([4*])[5*]&[4*]C&&[5*]C([6*])[7*]^[7*]S(S)(=O)=O&&[6*]C(=O)N[8*]^[8*]C([9*])[10*]&[9*]C[11*]&[11*]C1=CC=C([12*])C=C1^[10*]C(=O)C(=O)N[13*]^[12*]O&[13*]C[14*]&&&[14*]C[15*]&[15*]S([16*])(=O)=O&[16*]C
[1*]C&[1*]C[2*]&[2*]O[3*]&[3*]C12CC3=C(C1)C(C=C1C4CC=CC=C4CN([4*])C3C1=O)C2&[4*]C[5*]&[5*]C[6*]&[6*]C1=CC=CC=C1&&&
[1*]C&[1*]O[2*]&[2*]C1=CC=CC([3*])=C1&[3*]NC([4*])=O&[4*]C1=CC=C2N=C(NC([5*])=O)SC2=C1&[5*]C[6*]&[6*]C[7*]&[7*]C1=CC=CC=C1&&&
[1*]C&[1*]C[2*]&[2*]OC(=O)N[3*]&[3*]C1=CC=C2C(=C1)N=CN2[4*]&[4*]C1=CC([5*])=C([7*])S1&[5*]O[6*]&[6*]C^[7*]C(N)=O&&&&
[1*]C&[1*]C[2*]&[2*]C[3*]&[3*]C[4*]&[4*]C[5*]&[5*]C=C[6*]&[6*]C[7*]&[7*]C=C[8*]&[8*]C[9*]&[9*]C=C[10*]&[10*]C[11*]&[11*]C=C[12*]&[12*]C[13*]&[13*]C[14*]&[14*]C[15*]&[15*]C(=O)N[16*]&[16*]C[17*]&[17*]C[18*]&[18*]O&&&
[1*]C1CN([2*])C(=O)O1&[1*]C1=CC=CC=C1&&[2*]C1NC2(CCN([3*])CC2)C2(C(=O)NC3=CC=CC=C32)C1[6*]^[3*]C[4*]&[4*]C[5*]^[6*]C1=CC=CC([7*])=C1[8*]^[5*]N1CCOCC1&[8*]F&&&&[7*]Cl&&
[1*]C&[1*]C([2*])[3*]&[2*]NC([4*])=O&[4*]C[5*]^[3*]C1=CC=C2NC(=O)C3(CCCC3)C2=C1^[5*]SC1=NC2=CC=CC=C2S1&&&&&
[1*]C&[1*]C[2*]&[2*]C[3*]&[3*]C[4*]&[4*]NC(=O)O[5*]&[5*]C([6*])[7*]&[6*]C&&[7*]C[8*]^[8*]N1CCC2=CN=CN=C21&&&
[1*]C&[1*]C[2*]&[2*]OC([3*])=O&[3*]C1=C([4*])N=C2C3=C(CCCC3)C=CN12&[4*]C[5*]&[5*]C&&&
[1*]NC([2*])=O&[1*]C1=CC=NC=C1&&[2*]C1=CC=CC([3*])=C1^[3*]C[4*]&[4*]N1CCN([5*])CC1&[5*]C1=C([6*])C=CC=C1[7*]&[6*]Cl&&[7*]Cl&&
[1*]C&[1*]C([2*])C&[2*]C[3*]&[3*]C[4*]&[4*]C([5*])[6*]&[5*]C&&[6*]NC([7*])=O^[7*]C([8*])[9*]&[8*]C[10*]&[10*]C[11*]^[9*]NC([14*])=O^[11*]C[12*]&[14*]C[15*]&[12*]C[13*]&[15*]NC(=O)N1CCCC1[16*]&[13*]N&[16*]C([17*])C&&&[17*]C&&&
[1*]C&[1*]C[2*]&[2*]N1C(N[3*])=NC2=CC=CC=C21&[3*]C1=CC=C2C(=O)NS(=O)(=O)C2=C1&&&
[1*]C&[1*]C12CCC3C4=CC=C([2*])C=C4CCC3C1CCC2[3*]&[2*]O&&[3*]C[4*]^[4*]C[5*]&[5*]C[6*]&[6*]NS([7*])(=O)=O&[7*]C[8*]&[8*]C[9*]&[9*][N+]([10*])([11*])C&[10*]C&&[11*]C[12*]^[12*]C[13*]&[13*]O&&&
[1*]C&[1*]S[2*]&[2*]C1=C([3*])C=C([4*])S1&[3*]C#N&&[4*]C1=CC=CC=C1&&
[1*]C&[1*]C[2*]&[2*]C1=CN([3*])C(=O)[NH]C1=O&[3*]C1CC([4*])C([5*])O1&[4*][N-][N+]#N&&[5*]C[6*]^[6*]O&&&
[1*]C&[1*]C[2*]&[2*]NC(=O)C1=NOC([3*])=C1[8*]&[8*]NC([9*])=O&[9*]C1=C([10*])C=CC=C1[11*]^[3*]C1=CC([4*])=C([6*])C=C1[7*]^[10*]Cl&[4*]C([5*])C&&[11*]Cl^[5*]C^[6*]O&&&&&[7*]O&&
[1*]C(=O)N1CCC2(CCCN2[2*])C1&[1*]C1CCCCC1&&[2*]C[3*]^[3*]C1=CC=CN=C1&&&
[1*]C&[1*]O[2*]&[2*]C1=CC=CC([3*])=C1&[3*]C[4*]&[4*]NC1=NC([5*])=NC2=CC=CC=C12&[5*]C1CC1&&&
[1*]C&[1*]O[2*]&[2*]C1=CC([3*])=CC=C1[6*]&[3*]C=C1C(=O)N([4*])C2=CC=CC=C12&[4*]C[5*]^[6*]OC([7*])=O^[5*]C(=O)O&[7*]C&&&&&
[1*]NC([7*])=O&[1*]C([2*])[3*]&[2*]C(=O)N1CCCC1[4*]^[7*]C1=CC=CO1^[4*]C(=O)N[5*]^[3*]C1=CC=C([6*])C=C1&&[5*]C1CCCCN1&[6*]C1=CC=CC=C1&&&&&
[1*]C&[1*]C([2*])=C[3*]&[3*]C1=CC=CN1[4*]&[4*]C^[2*]C([5*])=O&&[5*]C1=CC=C([6*])C([7*])=C1&[6*]O&&[7*]Br&&
[1*]C=C&[1*]C[2*]&[2*]N1C(=O)N([3*])C2=C1C(=O)N=C(N)[NH]2&[3*]C1OC([4*])C([7*])C1[8*]&[8*]O&&[4*]C[5*]^[5*]OC([6*])=O^[7*]O^[6*]C&&&&&
[1*]C&[1*]O[2*]&[2*]C1=CC=CC=C1[3*]&[3*]O[4*]&[4*]C[5*]&[5*]C(=O)O[6*]&[6*]C[7*]&[7*]C(=O)N[8*]&[8*]C1=C([9*])C=CC=C1[11*]&[9*]C([10*])C&[10*]C^[11*]C([12*])C&&[12*]C&&&
[1*]C&[1*]C[2*]&[2*]S(=O)NC([3*])=O&[3*]C[4*]&[4*]N1CCN([5*])CC1&[5*]C1=CC=CC([6*])=C1&[6*]C([7*])(F)F&[7*]F&&&
[1*]C&[1*]C1=C([2*])N=C(C2=NC=N[NH]2)S1&[2*]C[3*]&[3*]N([4*])C(=O)N[6*]&[4*]C[5*]&[5*]C1CCCCC1^[6*]C1=CC([7*])=CC([8*])=C1&&[8*]F&&[7*]F&&
[1*]C&[1*]O[2*]&[2*]C1=CC=CC2=C1C(=O)C1=C([3*])C3=C(CC([4*])([5*])CC3[7*])C([17*])=C1C2=O&[17*]O&&[3*]O&[4*]O&[5*]C([6*])=O^[6*]C^[7*]O[8*]&&[8*]C1CC([9*])C([16*])O1&[16*]C&&[9*]NC([10*])=O^[10*]C([11*])
[1*]C&[1*]C[2*]&[2*]C[3*]&[3*]C[4*]&[4*]C1CCC2C3CCC4=CC([5*])=CC([6*])=C4C3CCC12[9*]&[9*]C&&[5*]O&[6*]C([7*])=O^[7*]C[8*]&[8*]Cl&&&
[1*]C&[1*]C([2*])=O&[2*]C1=CC=C([3*])C=C1&[3*]S(=O)(=O)N[4*]&[4*]C[5*]&[5*]C1=CC=CC=C1&&&
[1*]C(=O)O&[1*]C1=CC=CC([2*])=C1&[2*]O[3*]&[3*]C[4*]&[4*]C[5*]&[5*]N1CCC([6*])CC1&[6*]N1C(=O)[NH]C2=CC=CC=C21&&&
[1*]C&[1*]O[2*]&[2*]C1=CC=C([3*])C=C1[4*]&[3*]Cl&&[4*]NC([5*])=O^[5*]C1=C([6*])OC2=C1C(=O)N([7*])C=N2&[6*]C&&[7*]C&&
[1*]C&[1*]C1=CC=CC([2*])=C1&[2*]C[3*]&[3*]N[4*]&[4*]C1=CC(N2CCNCC2)=NC=N1&&&
[1*]C&[1*]C([2*])=C[3*]&[3*]C[4*]&[4*]N1OC(=O)[NH]C1=O^[2*]C1=CC=C2C(=C1)C([5*])(F)CC2([6*])C&&[5*]F&&[6*]C&&
[1*]C&[1*]C[2*]&[2*]OC([3*])=O&[3*]C1=CC=CC=C1[4*]&[4*]S(=O)(=O)N[5*]&[5*]C[6*]&[6*]C[7*]&[7*]C(=O)N([8*])[9*]&[8*]C&&[9*]C[10*]^[10*]C&&&
[1*]C&[1*]C1=CC([2*])=C([7*])O1&[2*]C1NC(=O)N([3*])C([5*])C1[6*]&[3*]C[4*]^[7*]C^[4*]C1=CC=CO1^[5*]C&&&&&[6*][N+](=O)[O-]&&
[1*]C&[1*]C1=CC=C([2*])C=C1&[2*]S(=O)(=O)N1CCN=C1S[3*]&[3*]C[4*]&[4*]C(=O)N1CCCCC1&&&
[1*]C&[1*]C[2*]&[2*]O[3*]&[3*]C1=CC=C([4*])C=C1&[4*]C1=NC([5*])=CO1&[5*]C[6*]&[6*]N1CCN2C([7*])=NN=C2C1&[7*]C1CC1&&&
[1*]C&[1*]C1=NC2=CC=C([2*])C=C2S1&[2*]O[3*]&[3*]C[4*]&[4*]C([5*])[6*]&[5*]O&&[6*]C[7*]^[7*]N1CCC2(CC1)C(=O)NCN2[8*]&[8*]C1=CC=CC=C1&&&
[1*]C&[1*]O[2*]&[2*]C1=CC=C([3*])C([8*])=C1&[8*]O[9*]&[9*]C^[3*]N([4*])C1=NC([5*])=NC2=C1C([6*])=CN2[7*]&&[4*]C&&[5*]C&[6*]C&[7*]C&&
[1*]C&[1*]C1CC2=CC([2*])=CC=C2C([4*])N1&[2*]S(=O)(=O)N1CCC([3*])CC1&[3*]O^[4*]C1=CC=CC=C1&&&&
[1*]C&[1*]C[2*]&[2*]OC([3*])=O&[3*]C1=C([4*])NC(=O)NC1[7*]&[4*]C[5*]&[5*]S([6*])(=O)=O^[7*]C(=O)O[8*]^[6*]C1=CC=CC=C1&[8*]C[9*]&&&[9*]C&&&
[1*]C&[1*]O[2*]&[2*]C1=CC([3*])=CC=C1[8*]&[8*]O[9*]&[9*]C[10*]^[3*]C=C[4*]^[10*]C[11*]&[4*]C([5*])=C[6*]&[11*]O&[5*]O&&&&[6*]C([7*])=O^[7*]C1=CC=CC=C1&&&
[1*]C&[1*]C1=NN([2*])C([3*])=C1[4*]&[2*]C1=CC=CC=C1&&[3*]N1CCCC1&[4*]C=NNC([5*])=O^[5*]C1OC2=CC=CC=C2O1&&&
[1*]C&[1*]C([2*])C&[2*]C([3*])[4*]&[3*]C1=CC([5*])=CC=C1[6*]&[5*]Cl^[4*]N([8*])C([7*])=O&[6*]Cl^[8*]C1=CC=CC([9*])=C1&&&[9*]Cl^[7*]C1=CSN=N1&&&&
[1*]C&[1*]O[2*]&[2*]C1=CC=C([3*])C=C1[7*]&[3*]C(=O)N1C([4*])=CC2=C1CCS(=O)(=O)C2&[4*]C1=CC=CC=C1[5*]^[7*]F^[5*]C([6*])(F)F&&&[6*]F&&&
[1*]C&[1*]O[2*]&[2*]C1=CC=CC([3*])=C1&[3*]NC([4*])=O&[4*]C[5*]&[5*]C([6*])=NNC(N)=S&[6*]C&&&
[1*]O&[1*]C[2*]&[2*]C1OC([3*])C([6*])C1[7*]&[3*]N1C=NC2=C([4*])N=C([5*])N=C21&[4*]N1CCCC1^[6*]O&[5*]C1=CC=CN=C1&[7*]O&&&&
[1*]C&[1*]O[2*]&[2*]C1=CC=C([3*])C=C1[4*]&[3*]N&&[4*]C1=CN=C2[NH]C=C([5*])C2=C1^[5*]C1=CN=C2[NH]C=CC2=C1&&&
[1*]C&[1*]C1=CC=CC([2*])=C1[5*]&[2*]N[3*]&[3*]C[4*]^[5*]C1=CC=CC=N1^[4*]C1=N[NH]C(=S)N1N&&&&&
[1*]C&[1*]C[2*]&[2*]O[3*]&[3*]C1=CC=C([4*])C=C1&[4*]C1=CN=C2C=CC=CC2=N1&&&
[1*]C&[1*]C1=CC=C([2*])C=C1&[2*]S(=O)(=O)N=C(N)N[3*]&[3*]C1=CC=C([4*])C=C1&[4*]Cl&&&
[1*]C&[1*]O[2*]&[2*]C1=CC=CC([3*])=C1&[3*]N1N=NN=C1S[4*]&[4*]C[5*]&[5*]C(=O)NNC([6*])=O&[6*]C1=CC([7*])=NC2=CC=CC=C12&[7*]C1=CC=CC=C1&&&
[1*]C&[1*]O[2*]&[2*]C1=CC=CC=C1[3*]&[3*]N1CCN([4*])CC1&[4*]C[5*]&[5*]C[6*]&[6*]C[7*]&[7*]C[8*]&[8*]NC1=NC2=CC=NN2C(N2CCCC([9*])C2)=N1&[9*]C[10*]&[10*]N1CCCCC1&&&
[1*]C&[1*]O[2*]&[2*]C1=CC=C([3*])C=C1&[3*]N1CCN(C([4*])=O)C([9*])C1&[9*]C&&[4*]C[5*]^[5*]C[6*]&[6*]O[7*]&[7*]C1=CC=CC([8*])=C1&[8*]C&&&
[1*]C&[1*]C1([2*])CCCCCCCC([3*])C1&[2*]O&&[3*]C(=O)O&&
[1*]N&[1*]C[2*]&[2*]C[3*]&[3*]C[4*]&[4*]C1=CC=C([5*])C=C1&[5*]C[6*]&[6*]C([7*])[8*]&[8*]C(=O)N[14*]&[14*]C([15*])[16*]^[7*]NC([9*])=O^[16*]C(=O)N[19*]&[9*]C([10*])[11*]&[19*]C1CCOCC1[20*]^[15*]C[17*]^[10*]C[12*]&[20*]O&[17*]C1=CC=C([18*])C=C1&
[1*]C&[1*]O[2*]&[2*]C1=CC=C([3*])C=C1[7*]&[3*]C1=NN([4*])C(=O)C2CC=CCC12&[4*]C1=CC=CC([5*])=C1^[7*]O[8*]^[5*]C([6*])(F)F&[8*]C1CCN(C([9*])=O)CC1&[6*]F&[9*]C&&&&&
[1*]C&[1*]C[2*]&[2*]OC([3*])=O&[3*]C1=CN=C([4*])[NH]C1=NN1C(C)=CC[9*]&[9*]C1=CC=C([10*])C=C1&[10*]Cl^[4*]C1=CC([5*])=C([7*])C=C1[8*]&&[8*]C&&[5*]O[6*]^[6*]C^[7*]F&&&&
[1*]C&[1*]N1C2CCC1C([2*])C([4*])C2&[2*]C1=NN(C([3*])=O)C2=CC=CC=C12&[3*]C1=CC=CC=C1^[4*]C1=CC=C([5*])C=C1&&[5*]O&&&
[1*]C&[1*]C(=O)N[2*]&[2*]C1=CC=C([3*])C=C1&[3*]NC([4*])=O&[4*]C[5*]&[5*]C[6*]&[6*]S[7*]&[7*]C[8*]&[8*]C1=CC=CC=C1&&&
[1*]C1=CC=CC=C1&[1*]C[2*]&[2*]C[3*]&[3*]C[4*]&[4*]C[5*]&[5*]N1CCC2=CC([6*])=CC=C2C1&[6*]O[7*]&[7*]C1=CC=CC=C1&&&
[1*]C&[1*]N([2*])C&[2*]C1=CC=C([3*])C=C1&[3*]C[4*]&[4*]N1C(=O)C=C([5*])C2=C1N([7*])N=C2[9*]&[9*]C([10*])(F)F&[10*]F^[5*]C(=O)N1CCC([6*])CC1&&[6*]N1CCOCC1^[7*]C1=CC=C([8*])C=C1&&[8*]F&
[1*]N1N=NN([5*])C1=O&[1*]C[2*]&[2*]C[3*]^[5*]C[6*]^[3*]N1CCN([4*])CC1&[6*]C1CCCO1&[4*]C1=CC=CC=C1&&&&&
[1*]C&[1*]C1=NN([2*])C([3*])=C1[7*]&[2*]C&&[3*]C(=O)N[4*]^[4*]C[5*]^[7*]N([8*])C^[5*]C1=CC=CC=C1[6*]&[8*]C&[6*]Br&&&&&
[1*]C&[1*]OC([2*])=O&[2*]C1CCCN1C([3*])=O&[3*]C1=CC=C([4*])C=C1&[4*]C[5*]&[5*]C[6*]&[6*]C(=O)N[7*]&[7*]C1CC1[8*]&[8*]C1=CC=CC=C1&&&
[1*]C&[1*]C1=CC=C([2*])C(O[5*])=N1&[2*]C(=N[3*])NO&[3*]C[4*]^[5*]C1=CC=C2OC3=CC=CC=C3C2=C1^[4*]C1=CC=CN=C1&&&&&
[1*]C#N&[1*]C1=CN=C2C([2*])=CC=CC2=C1[6*]&[2*]N[3*]&[3*]C[4*]^[6*]N[7*]^[4*]C[5*]&[7*]C1=CC=C([8*])C([9*])=C1&[5*]O&[8*]F&&&&[9*]Cl&&
[1*]C&[1*]O[2*]&[2*]C1=CC=C([3*])C([5*])=C1&[3*]O[4*]&[4*]C^[5*]C1=N[NH]N=N1&&&&
[1*]C&[1*]C([2*])(C)C&[2*]OC(=O)N1C(=NN(C(=O)OC(C)(C)C)N=C([3*])N([4*])C2=CC=CC=C2)SC1(C)C&[3*]C1=CC=CC=C1&&[4*]C1=CC=CC=C1&&
[1*]C&[1*]O[2*]&[2*]C1CC2=C(C=NN2[3*])C2(CCNCC2[5*])O1&[3*]C1=CC=CC=C1[4*]&[4*]C^[5*]C[6*]&&[6*]C1=CC=CC=C1&&&
[1*]C&[1*]OC([2*])=O&[2*]C[3*]&[3*]C[4*]&[4*]C[5*]&[5*]C(=O)N([6*])[15*]&[6*]C[7*]&[7*]C[8*]^[15*]C1CCOC1=O^[8*]C[9*]&&&[9*]C[10*]&[10*]C[11*]&[11*]C[12*]&[12*]C[13*]&[13*]C[14*]&[14*]C#N&&&
[1*]N&[1*]C[2*]&[2*]C[3*]&[3*]C[4*]&[4*]NC([5*])=O&[5*]C([6*])[7*]&[7*]NC([9*])=O&[9*]C[10*]^[6*]C[8*]^[10*]C[11*]&[8*]C1=CC=CC=C1&[11*]C(=O)N[12*]&&&[12*]C1=CC=C([13*])C2=C1C1=CC=CC=C1S2&[13*]C1=CC=CC2=C1[NH]C
[1*]C&[1*]C[2*]&[2*]OC([3*])=O&[3*]C1CCCN(S([4*])(=O)=O)C1&[4*]C1=CC=C([5*])C=C1&[5*]C&&&
[1*]C&[1*]C[2*]&[2*]C[3*]&[3*]C[4*]&[4*]C[5*]&[5*]C[6*]&[6*]C[7*]&[7*]C[8*]&[8*]C=C[9*]&[9*]C[10*]&[10*]C[11*]&[11*]C[12*]&[12*]C[13*]&[13*]C[14*]&[14*]C[15*]&[15*]C[16*]&[16*]C[17*]&[17*]O[18*]&[18*]C1=CC=C([19*])C=C1&[19*]C1=NOC2CC(=O)N12&&&
[1*]C&[1*]C([2*])C&[2*]NC(=O)NC([3*])=O&[3*]C[4*]&[4*]OC([5*])=O&[5*]C1=CC=C([6*])C=C1&[6*]N1C([7*])=NC2=C([8*])C=C([9*])C=C2C1=O&[8*]Br&&[9*]Br&[7*]C&&
[1*]C&[1*]O[2*]&[2*]C1=CC=C([3*])C=C1[8*]&[8*]O[9*]&[9*]C^[3*]C1=CC([4*])=C2C=CC=CC2=N1&&[4*]C(=O)N[5*]&[5*]C[6*]&[6*]C1=CC=CC([7*])=C1&[7*]Cl&&&
[1*]C&[1*]C[2*]&[2*]N([3*])CC&[3*]C[4*]&[4*]C[5*]&[5*]N1C=C([6*])C([10*])=N1&[10*]C&&[6*]C1=NC([7*])=NO1^[7*]C1([8*])CC1&[8*]C1=CC=C([9*])C=C1&[9*]Cl&&&
[1*]C&[1*]O[2*]&[2*]C1=CC2=C(C=C1[3*])OC1([4*])C=C([5*])CCC21&[3*]C&&[4*]C&[5*]C[6*]^[6*][N+]1=CC=C([7*])C=C1&[7*]C1=CC=C([8*])N=C1&[8*]C(=O)N([9*])C&[9*]C&&&
[1*]C&[1*]O[2*]&[2*]C1=CC=C([3*])C=C1&[3*]C[4*]&[4*]NC([5*])=O&[5*]C([6*])[7*]&[6*]C&&[7*]S[8*]^[8*]C1=C[NH]N=N1&&&
[1*]C&[1*]N1CCN(S([2*])(=O)=O)CC1&[2*]C1=CC=C([3*])C=C1&[3*]NC([4*])=O&[4*]C1=C[NH]C2=C([5*])C=CC=C2C1=O&[5*]C([6*])(F)F&[6*]F&&&
[1*]C&[1*]C[2*]&[2*]C([3*])CC&[3*]C(=O)N1C2=CC=CC=C2CC1[4*]&[4*]C(=O)N[5*]&[5*]C1=C([6*])C=CC=C1[7*]&[6*]C&&[7*]C&&
[1*]C&[1*]C([2*])(C)C&[2*]C1=CC=CC([3*])=C1&[3*]N1CCN(C(=O)N[4*])CC1&[4*]C1=CC=C2N=C(S[5*])SC2=C1&[5*]C[6*]&[6*]C(N)=O&&&
[1*]C&[1*]O[2*]&[2*]C1=CC=C([3*])C=C1[5*]&[3*]NC(=O)N[4*]&[4*]C1CCCC1^[5*]O[6*]&&[6*]C&&&
[1*]C&[1*]C1=NC([2*])=C([3*])S1&[2*]C&&[3*]C1=CC=C2OC([4*])CC2=C1^[4*]C1=NCCN1&&&
[1*]C&[1*]C[2*]&[2*]C[3*]&[3*]C(=O)O[4*]&[4*]C1CC2(C=C1[5*])CC1=CC=C3C=C([6*])[NH]C3=C1C2&[5*]C&&[6*]C1=CC([7*])=CC=C1[9*]^[9*]O[10*]&[10*]C^[7*]O[8*]&&[8*]C&&&
[1*]NS([5*])(=O)=O&[1*]C1=CC([2*])=CC=C1[3*]&[2*]Cl^[5*]C1=CC=CC=C1&[3*]N1CCN([4*])CC1&&[4*]C1=CC=CC=N1&&&
[1*]C&[1*]C[2*]&[2*]C([3*])[4*]&[3*]C&&[4*]N([5*])C(=O)N[10*]^[10*]C1=CC=C([11*])C([12*])=C1[13*]&[13*]Cl^[5*]C[6*]&[11*]F^[6*]C[7*]&&[12*]F^[7*]C[8*]&&&[8*]S([9*])(=O)=O&[9*]C&&&
[1*]C&[1*]C1(C)CC([2*])(C)C2=NC([3*])=NC([5*])=C21&[2*]C&&[3*]C1=CC=CC([4*])=C1^[4*]Cl^[5*]N1CCC([6*])CC1&&[6*]N1CCCC1&&&
[1*]Cl&[1*]C1=CC=C([2*])C=C1&[2*]C(=C1CCCCC1)C1=CC=C(Cl)C=C1&&&
[1*]C&[1*]C1=C([2*])[NH]C2=CC=C([4*])C=C12&[2*]C1=CC=C([3*])C=C1&[3*]C1=CC=CC=C1^[4*]N1CCN([5*])CC1&&[5*]C[6*]&[6*]C1=CC=C([7*])C=C1&[7*]C([8*])(C)C&[8*]C&&&
[1*]C&[1*]NC([2*])=S&[2*]C1=CC=C([3*])C=C1&[3*]NS([4*])(=O)=O&[4*]C1=CC=C([5*])C=C1&[5*]C#N&&&
[1*]C&[1*]O[2*]&[2*]C1=CC=C([3*])C=C1&[3*]C(=O)N[4*]&[4*]C([5*])[6*]&[6*]C(=O)N[9*]&[9*]C1=CC=C([10*])C=C1^[5*]C[7*]^[10*]S(=O)(=O)N[11*]&[7*]C([8*])C&[11*]C1=CC=C([12*])C=C1&[8*]C&[12*]O[13*]&&&[13*]C&&&
[1*]C&[1*]O[2*]&[2*]C1=CC=C([3*])C=C1[11*]&[11*]O&&[3*]C[4*]^[4*]C[5*]&[5*]NC([6*])=O&[6*]C[7*]&[7*]NC([8*])=O&[8*]C[9*]&[9*]C([10*])(C)C&[10*]C&&&
[1*]C&[1*]O[2*]&[2*]C1=C2OC=CC2=C([3*])C2=C1OC(=O)C=C2&[3*]Br&&&
[1*]C&[1*]N1C=C([2*])C=N1&[2*]C1=CC2=NC=CC([3*])=C2S1&[3*]O[4*]&[4*]C1=CC=C([5*])C=C1[10*]&[10*]F&&[5*]NC([6*])=O^[6*]C1=C([7*])N([9*])N=C1&[9*]C1CCOCC1&&[7*]C([8*])(F)F^[8*]F&&&
[1*]NC1=NN2CCCCNC2=N1&[1*]C1CCOC2(CCOCC2)C1&&&
[1*]C&[1*]O[2*]&[2*]C1=CC=C([3*])C=C1&[3*]C[4*]&[4*]N[5*]&[5*]C1CC([6*])OC([8*])C1[15*]&[8*]C[9*]&[9*]OC([10*])=O^[6*]C[7*]^[10*]C1CCCCN1C(=O)O[11*]&[7*]O^[15*]O^[11*]C[12*]&&&&&[12*]C1=CC=C([13*])C([14*])=C1&[13*]Cl&&[14*]Cl
[1*]C&[1*]C([2*])C&[2*]N([3*])C(C)C&[3*]C1=C([4*])N=C2C=CC=CN12&[4*]C1=CC=CC([5*])=C1&[5*]C([6*])(F)F&[6*]F&&&
[1*]C&[1*]C1CCN(C(=S)N2CCC([2*])CC2)CC1&[2*]C1=NOC([3*])=N1&[3*]C1CC1&&&
[1*]C(=O)NS([3*])(=O)=O&[1*]C[2*]&[2*]Cl^[3*]C1=CC([4*])=C([5*])C=C1[7*]&&[4*]Cl&&[5*]O[6*]^[6*]C1CCCCC1^[7*]F&&&&
[1*]C&[1*]N([9*])C([2*])=O&[9*]C1CCCC1&&[2*]C1=CC=CC([3*])=C1^[3*]NC([4*])=O&[4*]C[5*]&[5*]C1=CC=C([6*])C=C1&[6*]NC([7*])=O&[7*]C1CCN(C([8*])=O)CC1&[8*]C1CCCCC1&&&
[1*]C&[1*]C[2*]&[2*]O[3*]&[3*]C1=CC([4*])=C([7*])C=C1[8*]&[8*]NC([9*])=O&[9*]C[10*]^[4*]NC([5*])=O^[10*]C12CC3CC(CC(C3)C1)C2&[5*]C[6*]^[7*]F&&[6*]N1CCOCC1&&&&&
[1*]C&[1*]C1=CC=C([2*])C=C1&[2*]NC(=S)N([3*])[7*]&[3*]C[4*]&[4*]C[5*]^[7*]C[8*]^[5*]C[6*]&[8*]C1=CC2=CC3=C(C=C2[NH]C1=O)OCO3&[6*]O&&&&&
[1*]C&[1*]C[2*]&[2*]OP([3*])(=O)OCC&[3*]C=C1N=C([4*])OC1=O&[4*]C1=CC=C([5*])C=C1&[5*]N1C=CN=C1&&&
[1*]C#N&[1*]C1=CC=C([2*])C([6*])=C1&[2*]O[3*]&[3*]C[4*]^[6*]C([7*])(F)F^[4*]C1=C([5*])OC2=CC=CC=C12&[7*]F&[5*]C(=O)O&&&&&
[1*]C&[1*]C1=NC2=CC([2*])=CC=C2S1&[2*]O[3*]&[3*]C[4*]&[4*]C([5*])[6*]&[5*]O&&[6*]C[7*]^[7*]N1CCN([8*])CC1&[8*]C[9*]&[9*]C([10*])[11*]&[10*]O&&[11*]C1=CC=CC([12*])=C1^[12*]F&&&
[1*]C&[1*]O[2*]&[2*]C1=CC=C([3*])C=C1[8*]&[8*]O[9*]&[9*]C^[3*]C1=CC=CC=C1[4*]&&[4*]C=C1SC(=O)N([5*])C1=O&[5*]C([6*])[7*]&[6*]C&&[7*]C(=O)O&&
[1*]C&[1*]C1=CC([2*])=CC(C#N)=N1&[2*]C(=O)N[3*]&[3*]C1=CC([4*])=CC([6*])=C1&[4*]C([5*])(F)F&[5*]F^[6*]C([7*])(F)F&&[7*]F&&&
[1*]C1=CC(=O)N2C([2*])=NSC2=N1&[1*]C1=CC=CC=C1&&[2*]C1=CC=CC([3*])=C1^[3*]Cl&&&
[1*]C&[1*]C([2*])C&[2*]N1C=NC2=CC([3*])=CC=C21&[3*]C[4*]&[4*]N1C=C([5*])C2=C([10*])N=CC=C21&[10*]Cl&&[5*]C([6*])=O^[6*]C1=CN=CC([7*])=C1&[7*]NC([8*])=O&[8*]C1=CC=C([9*])C=C1&[9*]Cl&&&
[1*]C&[1*]C([2*])=O&[2*]C1=C([3*])C([4*])=C([6*])OC1=O&[3*]O&&[4*]C([5*])=O^[5*]C^[6*]SC1=NC=CS1&&&&
[1*]C&[1*]C[2*]&[2*]C1=C([3*])SC([4*])=C1[5*]&[3*]C&&[4*]N&[5*]C(=O)NC1=NN([6*])C([7*])=C1^[6*]C&&[7*]C&&
[1*]C&[1*]C[2*]&[2*]NC1=NC(N2CCN(C([3*])=O)CC2)=NC(N2CCCCC2)=N1&[3*]C([4*])[5*]&[4*]C[6*]&[6*]C([7*])C^[5*]NC(=O)N1CCCC1^[7*]C&&&&&
[1*]C&[1*]O[2*]&[2*]C1=CC=CC([3*])=C1[7*]&[3*]C1SCC(=O)N1[4*]&[4*]C1=CC=C([5*])C([6*])=C1^[7*]O[8*]^[5*]C&[8*]C&&[6*]C&&&&
[1*]O&[1*]C1([2*])C2CCCCC2C2CCC1C2&[2*]C1=CC=CS1&&&
[1*]C&[1*]C[2*]&[2*]OC([3*])=O&[3*]C(=C1SC2=CC=CC=C2C1=O)C1=CC=CC(OCC)=C1&&&
[1*]C&[1*]OC([2*])=O&[2*]C([3*])[4*]&[3*]C&&[4*]NP(=O)(O[5*])O[12*]^[12*]C1=CC=CC2=CC=CC=C12&&[5*]C[6*]^[6*]C1OC([7*])C([9*])([10*])C1[11*]&[7*]N1C=NC2=C([8*])N=CN=C21&[8*]N^[9*]C&&&[10*]F&[11*]O&&
[1*]C&[1*]O[2*]&[2*]C[3*]&[3*]C[4*]&[4*]S(=O)(=O)N1CCC2(CCCN([5*])C2)CC1&[5*]C&&&
[1*]C1=CC=CC=C1&[1*]C[2*]&[2*]N1CCN([3*])CC1&[3*]C[4*]&[4*]C[5*]&[5*]C[6*]&[6*]NC1=NCCC1&&&
[1*]N&[1*]C1=CC=C([2*])C=C1[5*]&[2*]S([3*])(=O)=O&[3*]C1=CC=C([4*])C=C1^[5*]C(=O)N1CCCCCC1^[4*]Cl&&&&&
[1*]C&[1*]O[2*]&[2*]C1=CC([3*])=CC=C1[15*]&[3*]C[4*]&[4*]NC1=NN2C([5*])=CN=C2C(N[6*])=N1^[15*]F^[5*]C1=CC=NO1&&&&[6*]C[7*]^[7*]C([8*])[9*]&[8*]O&&[9*]C([10*])[11*]^[10*]O&&[11*]C[12*]^[12*]OC([13*])=O&[13*]C([14*])(C)C&
[1*]C(=O)N[2*]&[1*]C=C1C(=O)OC2CCCCCCC2C1=O&&[2*]C1=CC=C([3*])C=C1[4*]^[3*]Cl&&[4*]Cl&&
[1*]C&[1*]O[2*]&[2*]C1=CC2=C(C=C1OC)C([3*])=C([5*])N2C(=O)O&[3*]C[4*]&[4*]C(=O)O^[5*]C&&&&
[1*]C#N&[1*]C1=CC=CC=C1[2*]&[2*]C[3*]&[3*]N1CC=C([4*])CC1&[4*]C1=C[NH]C2=CC=C([5*])C=C12&[5*]F&&&
[1*]C&[1*]C[2*]&[2*]S(=O)(=O)N1CCC([3*])CC1&[3*]NC1=NC=CC([4*])=N1&[4*]C1=CC=C([5*])C=C1&[5*]S([6*])(=O)=O&[6*]C&&&
[1*]C&[1*]N([2*])C&[2*]C1=CC=C([3*])C=C1&[3*]C=NNC([4*])=O&[4*]C1=CC=CN=C1&&&
[1*]C&[1*]C[2*]&[2*]C1OC([3*])C([4*])C1([10*])[11*]&[3*]C&&[4*]C[5*]^[5*]C=C1CCC([6*])C1([8*])[9*]^[10*]C^[8*]C&&[11*]O&[9*]O&&&[6*]C[7*]^[7*]O&&&
[1*]C&[1*]ON[2*]&[2*]C1([3*])CCCCC1&[3*]C1=CC=C([4*])C([5*])=C1&[4*]Cl&&[5*]Cl&&
[1*]S(N)(=O)=O&[1*]C1=CC=C([2*])C=C1&[2*]NC(=S)N[3*]&[3*]C([4*])[5*]&[4*]C[6*]&[6*]C1=C[NH]C2=CC=CC=C12^[5*]C(=O)N[7*]&&[7*]C[8*]&[8*]C[9*]&[9*]C[10*]&[10*]O&&&
[1*]C&[1*]C[2*]&[2*]OC([3*])=O&[3*]C1CCC([4*])CC1&[4*]C[5*]&[5*]N1C(=O)C2=CC=CC=C2C1[6*]&[6*]C(=O)N[7*]&[7*]C1=CC=CC=C1[8*]&[8*]F&&&
[1*]C&[1*]O[2*]&[2*]C1=CC=C([3*])C=C1[4*]&[3*]C&&[4*]N1CC2(CCN([5*])C2)OC1=O^[5*]C[5*]&[6*]C[7*]&[7*]O[8*]&[8*]C1=CC=C([9*])C=C1&[9*]C([10*])(F)F&[10*]F&&&
[1*]C&[1*]O[2*]&[2*]C1=CC([3*])=CC=C1[10*]&[10*]C(=O)N[11*]&[11*]C1=CC=C([12*])C=C1^[3*]N([4*])CCCl^[12*]C(=O)O&[4*]C[5*]&&&[5*]C[6*]&[6*]Cl&&&
[1*]C&[1*]C1=CN=C(NC([2*])=O)N=C1&[2*]C1CC1&&&
[1*]C&[1*]C(=O)N[2*]&[2*]C[3*]&[3*]C[4*]&[4*]C[5*]&[5*]N1C(S[6*])=NC2=C(SC=C2)C1=O&[6*]C[7*]&[7*]C(=O)N[8*]&[8*]C[9*]&[9*]C1=CC=C2OCOC2=C1&&&
[1*]C&[1*]OC(=O)C1=NN=CC([2*])=N1&[2*]C=C[3*]&[3*]C1=CC=C([4*])C([5*])=C1&[4*]O&&[5*]O[6*]^[6*]C&&&
[1*]C&[1*]C1=CC=C2C([2*])=CC([4*])=CC2=N1&[2*]C(=O)NN1C(=O)CSC1[3*]&[3*]C1=CC=C2OCOC2=C1^[4*]Br&&&&
[1*]C([2*])=C&[1*]C&&[2*]C1CCC([3*])C([4*])([5*])C1^[3*]C&&[4*]O&[5*]C=C[6*]^[6*]C([7*])[8*]&[8*]C[9*]&[9*]C1OC(=O)CC1[10*]^[7*]O^[10*]O&&&&&
[1*]C&[1*]O[2*]&[2*]C1=CC([3*])=C([5*])C=C1[7*]&[3*]O[4*]&[4*]C^[5*]O[6*]&&[6*]C^[7*]C[8*]&&[8*]S[9*]&[9*]C[10*]&[10*]C[11*]&[11*]C1=CC=CC=C1&&&
[1*]C&[1*]C1CC2=CC=CC=C2CN1C([2*])=O&[2*]C[3*]&[3*]C[4*]&[4*]C1CCN([5*])CC1&[5*]C[6*]&[6*]C1=CC=CC=C1&&&
[1*]C&[1*][N+]1(C)C([2*])=C([4*])C2=CC=CC=C21&[2*]C=C[3*]&[3*]C1=CC=CN=C1^[4*]C=C[5*]&&[5*]C(=O)NO&&&
[1*]C1=NC2=C(N=CN=C2N)N1[3*]&[1*]C[2*]&[2*]C1=CC=CS1^[3*]C1OC2COP(=O)(O)OC2C1[4*]&&[4*]O&&&
[1*]C&[1*]C[2*]&[2*]C[3*]&[3*]C[4*]&[4*]C1=CC=C([5*])C=C1&[5*]C1=NOC([6*])=C1&[6*]C1=CC=C([7*])C([9*])=C1&[9*]F&&[7*]N1C(=O)C2=CC=C([8*])C=C2C1=O^[8*]C(=O)O&&&
[1*]C&[1*]C1=CC=CC([2*])=C1&[2*]N1C=CN=C1S[3*]&[3*]C[4*]&[4*]C(=O)N1CCOCC1&&&
[1*]S(=O)(=O)N1C2CC3=C(C1)C([2*])=C([3*])[NH]3&[1*]C1=CC=CC=N1&&[2*]C1=CC=C2OCOC2=C1&[3*]Cl&&
[1*]C&[1*]N1C=C([2*])C=C1[11*]&[2*]NC([3*])=O&[3*]C1=CC([4*])=CN1[10*]^[11*]C(=O)N[12*]^[10*]C&[12*]C[13*]&&[4*]NC([5*])=O^[13*]C[14*]&[5*]C1=CC([6*])=CN1[9*]&[14*]NC(=O)O[15*]&[9*]C&[15*]C([16*])(C)C&&[6*]NC([7*])=O^[16*]
[1*]C&[1*]C(=O)N[2*]&[2*]C1=CC=CC=C1[3*]&[3*]S(=O)(=O)N([4*])C(=O)N(C)C&[4*]C&&&
[1*]C1CCC(=O)O1&[1*]C1CCCC12C(=O)OCCO2&&&
[1*]C&[1*]C[2*]&[2*]O[3*]&[3*]C1=CC=C([4*])C=C1&[4*]NC([5*])=O&[5*]C[6*]&[6*]C[7*]&[7*]S([8*])(=O)=O&[8*]C1=CC=C2N=C([9*])SC2=C1&[9*]C&&&
[1*]C(=O)O&[1*]C[2*]&[2*]SC1=NC([3*])=CC([6*])=N1&[3*]N[4*]&[4*]C[5*]^[6*]C([7*])(F)F^[5*]C1=CC=CC=C1&[7*]F&&&&&
[1*]C&[1*]C1(C)C(=O)C([2*])C(=O)C2([3*])C([4*])C([6*])CCC12&[2*]NC(=O)N1CCOCC1&&[3*]C&[4*]S([5*])(=O)=O^[5*]C^[6*]Br&&&&
[1*]C&[1*]C(=O)NC1=NC=C([2*])S1&[2*]S[3*]&[3*]C[4*]&[4*]C[5*]&[5*]O&&&
[1*]C&[1*]N1C=C([2*])C2=CC=CC=C21&[2*]C1=N[NH]C(=S)N1N=C[3*]&[3*]C1=CC=CC=C1[4*]&[4*]O&&&
[1*]NC([3*])=O&[1*]C[2*]&[2*]C1=NC2=CC=CC=C2[NH]1^[3*]C1=C([4*])C(=O)OC1[5*]&&[4*]O&&[5*]C[6*]^[6*]C1=CC=CC=C1&&&
[1*]NS([11*])(=O)=O&[1*]C1=CC=C2C([2*])CCCC2=C1&[2*]N[3*]^[11*]C1=CC=C([12*])C=C1^[3*]C[4*]&[12*]F&[4*]C[5*]&&&[5*]C[6*]&[6*]C[7*]&[7*]C[8*]&[8*]C[9*]&[9*]C[10*]&[10*]N1CCOCC1&&&
[1*]C&[1*]O[2*]&[2*]C1=C([3*])C([4*])=CC2=C1N([6*])C=C([7*])C2=O&[3*]N1CC2CCCNC2C1&&[4*]N([5*])C^[5*]C^[6*]C1CC1&&&[7*]C(=O)O&&
[1*]C&[1*]C[2*]&[2*]C[3*]&[3*]C[4*]&[4*]N([5*])C1=NC(=O)CN1&[5*]C&&&
[1*]C&[1*]N([2*])[5*]&[2*]C[3*]&[3*]C[4*]^[5*]C[6*]^[4*]C1=CC=CC=C1&[6*]C([7*])[8*]&&&[8*]C[9*]&[9*]N1C([10*])=C([11*])C2=CC=CC=C21^[7*]O^[10*]C1=CC=CC=C1&&&&[11*]C1CCCCC1&&
[1*]C&[1*]O[2*]&[2*]C1=CC=CC=C1[3*]&[3*]C(=O)NN=C[4*]&[4*]C1=CC=CO1&&&
[1*]C&[1*]C1=CC=C([2*])C=C1&[2*]S(=O)(=O)N1CCN([3*])CC1&[3*]C1=CC=C([4*])N=N1&[4*]N1CCCC1&&&
[1*]NC([5*])=O&[1*]C1=CC([2*])=CC=N1&[2*]NC([3*])=O^[5*]C1=C([6*])SC=C1^[3*]C1=CN=C(N[4*])S1&[6*]Cl&[4*]C1CCC1&&&&&
[1*]C&[1*]C[2*]&[2*]OC([3*])=O&[3*]C1=CC=CC([4*])=C1&[4*]NC1=NC2=CC=CC([5*])=C2O1&[5*]N[6*]&[6*]C[7*]&[7*]C[8*]&[8*]C1=CC=CC=N1&&&
[1*]C&[1*]C1=CN([2*])C(=O)[NH]C1=O&[2*]C1CC([3*])C([4*])O1&[3*][N-][N+]#N&&[4*]C[5*]^[5*]OC([6*])=O&[6*]C1=CC=CC=C1&&&
[1*]C&[1*]C[2*]&[2*]C[3*]&[3*]O[4*]&[4*]C1=CC=C([5*])C=C1&[5*]C=C[6*]&[6*]OC([7*])=O&[7*]C1=CC=CO1&&&
[1*]C&[1*]C1=CC=CC([2*])=C1&[2*]C(=N)NS([3*])(=O)=O&[3*]C1=CC=CC2=NSN=C12&&&
[1*]C&[1*]C[2*]&[2*]C[3*]&[3*]N1N=NN=C1S[4*]&[4*]C[5*]&[5*]C(=O)N([6*])[8*]&[8*]C([9*])[10*]&[9*]C(=O)N[11*]^[6*]C[7*]^[11*]C1CCCC1^[10*]C1=CC=CO1^[7*]C1CCCO1&&&&&&&
[1*]C&[1*]N([6*])C([2*])=O&[2*]C[3*]&[3*]N1C(=O)NC([4*])([5*])C1=O^[6*]C1CCCCC1^[4*]C&&&&[5*]C1=CC=CC=C1&&
[1*]C(=O)O&[1*]C([2*])[3*]&[2*]C[4*]&[4*]C1=CC=CC=C1^[3*]NC([5*])=O&&[5*]C1CCCN(C([6*])=O)C1&[6*]C[7*]&[7*]C1=C[NH]C2=C([8*])C=CC=C12&[8*]Br&&&
[1*]F&[1*]C1=CC=C2C(=C1)N=C(N1CCN(C3=NC([2*])=NS3)CC1)C1=CC=CN12&[2*]C1=CC=CS1&&&
[1*]C&[1*]C([2*])C&[2*]C[3*]&[3*]C[4*]&[4*]N1C([5*])=NC2=CC=CC=C21&[5*]C([6*])[7*]&[6*]C&&[7*]NC1=NC(N2CCCC2)=NC2=CC=CC=C12&&
[1*]O&[1*]C[2*]&[2*]C1CC([3*])CC2CN([6*])CCC21&[3*]N([4*])C([5*])=O&[4*]C1=CC=CC=C1^[6*]C[7*]&[5*]C1CC1^[7*]C1=CC=CC=C1&&&&&
[1*]C&[1*]C(=O)N[2*]&[2*]C1C([10*])C=C([9*])OC1[3*]&[10*]N1C=C([11*])N=N1&[11*]C[12*]^[3*]C([4*])[5*]^[12*]C[13*]&[4*]O^[9*]C(=O)O^[13*]C([14*])=O&&[5*]C([6*])[7*]&&[14*]C1=CC=C([15*])C=C1&[6*]O&[15*]O[16*]&&[7*]C[8*]^[16*]C1=CC
[1*]C&[1*]C[2*]&[2*]C1=CC=CC2=C1CCN2C([3*])=O&[3*]C1=CC=C([4*])C=C1&[4*]N1C(=O)CCC1=O&&&
[1*]C([3*])=O&[1*]C1=CC=CC=C1[2*]&[2*]F^[3*]C1=CC=C[NH]1&&&&
[1*]C(=O)N[4*]&[1*]C[2*]&[2*]C[3*]^[4*]C[5*]^[3*]N1CCOC2=CC=CC=C21&[5*]C1=CC=NC=C1&&&&&
[1*]C&[1*][N+]1=C2C=CC=CC2=C([2*])C2=CC=CC=C21&[2*]N[3*]&[3*]C[4*]&[4*]C[5*]&[5*]C[6*]&[6*]C[7*]&[7*]C[8*]&[8*]C[9*]&[9*]C[10*]&[10*]C[11*]&[11*]C[12*]&[12*]C[13*]&[13*]N[14*]&[14*]C1=C2CCCCC2=C(C(=O)CCCCCCCCCNC)C2=CC=
[1*]C&[1*]C1=CC=CC([2*])=C1[5*]&[2*]NS([3*])(=O)=O&[3*]C1=CC=C2NC(=O)C3=C2C1=CC=C3^[5*]C&&&&
[1*]C&[1*]O[2*]&[2*]C1=CC=C([3*])C=C1[11*]&[11*]O&&[3*]C[4*]^[4*]N1C(=NC([5*])=O)SC2CS(=O)(=O)CC21&[5*]C[6*]&[6*]N1CCN([7*])CC1&[7*]C[8*]&[8*]C(=O)N[9*]&[9*]C[10*]&[10*]C1=CC=CC=C1&&&
[1*]C&[1*]C[2*]&[2*]C[3*]&[3*]C[4*]&[4*]O[5*]&[5*]C1=CC=C([6*])C=C1&[6*]C1=NC2=CC=C([7*])C=C2C([8*])=C1[12*]&[8*]C(=O)N[9*]&[9*]C[10*]^[12*]C^[10*]C[11*]&&[7*]Cl^[11*]C1=C[NH]C2=CC=CC=C12&&&&&
[1*]C&[1*]C[2*]&[2*]C[3*]&[3*]NC1=NC=C2NC(=O)CN([4*])C2=N1&[4*]C[5*]&[5*]C1=CC=CC=C1&&&
[1*]C&[1*]C1=NN([2*])C([4*])=C1&[2*]C1=CC=CC([3*])=C1&[3*][N+](=O)[O-]^[4*]C1CCN(C([5*])=O)CC1&&[5*]C1CNCC1[6*]&[6*]C1=CC=NC=C1&&&
[1*]NC([3*])=O&[1*]C[2*]&[2*]C1=CC=CN=C1^[3*]C1CCCN(C2=NN3C=C([4*])N=C3S2)C1&&[4*]C1=CC=C([5*])C=C1&[5*]Cl&&&
[1*]C&[1*]C[2*]&[2*]OC([3*])=O&[3*]C1CCCN(S([4*])(=O)=O)C1&[4*]C1=C([5*])[NH]C([6*])=C1[7*]&[5*]C&&[6*]C&[7*]C(=O)N1CCCCCC1&&
[1*]C&[1*]C([2*])=O&[2*]C[3*]&[3*]C[4*]&[4*]C1=NC2=CC=CC([5*])=C2N1[8*]&[8*]C&&[5*]C(=O)N[6*]^[6*]C1=CC=C([7*])C=C1&[7*]C#N&&&
[1*]C&[1*]C([2*])C&[2*]C1=C([3*])C=C2C(=O)C3([7*])C(=O)OC([8*])C3C(=O)C2=C1[9*]&[3*]O[4*]&[4*]C[5*]^[7*]O^[5*]C[6*]&&[8*]C1=CC=CC=C1^[6*]O&&[9*]O&&&&
[1*]C&[1*]O[2*]&[2*]C1=CC=CC=C1[3*]&[3*]C(=O)NC(=S)N[4*]&[4*]C1=CC=C2OC([5*])=NC2=C1&[5*]C1=CC=CC([6*])=C1&[6*]Br&&&
[1*]C&[1*]C([2*])C&[2*]C1N=C([3*])C2=CC=CC=C2N([5*])C1=O&[3*]C1=CC=CC=C1[4*]&[4*]N^[5*]C[6*]&&[6*]C1=CC=C([7*])C=C1&[7*]C(=O)O&&&
[1*]C&[1*]C([5*])=N[2*]&[2*]C[3*]&[3*]C[4*]^[5*]C1=CC(=O)OC2=CC=C([6*])C=C12^[4*]C1=CC=CC=C1&[6*]C&&&&&
[1*]C&[1*]O[2*]&[2*]C1=CC=C2N=C(NC3=NC(=O)C4=CC5=C(C=C4[NH]3)OCO5)SC2=C1&&&
[1*]NC(=O)N[3*]&[1*]C1=CC=CC=C1[2*]&[2*][N+](=O)[O-]^[3*]C1=CC=C([4*])C=C1&&[4*]S(=O)(=O)N1CCC([5*])CC1&[5*]C(=O)O&&&
[1*]C&[1*]C[2*]&[2*]C1=CC=C([3*])C=C1&[3*]C=C[4*]&[4*]C(=O)O[5*]&[5*]C[6*]&[6*]C1OC2CC3OC([7*])(C)OC3C2O1&[7*]C&&&
[1*]C&[1*]O[2*]&[2*]C1=CC=C([3*])C=C1&[3*]C([4*])=O&[4*]C1=C([5*])N([6*])N=C1&[5*]N&&[6*]C1=CC=C([7*])C=C1^[7*]O[8*]&[8*]C([9*])(F)F&[9*]F&&&
[1*]C&[1*]O[2*]&[2*]C1=CC=CC=C1[3*]&[3*]O[4*]&[4*]C[5*]&[5*]C(=O)N[6*]&[6*]C1=CC=C([7*])C([8*])=C1&[8*]S(=O)(=O)N[9*]&[9*]C1=CC=CC=C1^[7*]C&&&&
[1*]C&[1*]C([2*])=O&[2*]C1=CC=C([3*])C=C1&[3*]S[4*]&[4*]C1=CC([5*])=C2C=CC=CC2=C1[8*]&[8*][N+](=O)[O-]&&[5*]N[6*]^[6*]C1=CC=C([7*])C=C1&[7*]S(N)(=O)=O&&&
[1*]C(=O)NC1=NC2=NN3C=CC=NC3=C2C(N2CCOCC2)=N1&[1*]C1=CC=C2OCOC2=C1&&&
[1*]C&[1*]C[2*]&[2*]OC([3*])=O&[3*]C1=CN2C([4*])=C([5*])N=C2C=C1&[4*]Cl&&[5*]C1=CC([6*])=CC=C1[13*]^[13*]O[14*]&[14*]C^[6*]S(=O)(=O)N[7*]&&[7*]C1=C([8*])C([9*])=NO1&[8*]Cl&&[9*]C[10*]^[10*]C[11*]&[11*]C[12*]&[12*]C1=C
[1*]C1=C([6*])C(=O)OC1&[1*]O[2*]&[2*]C[3*]^[6*]C1=CC=CC([7*])=C1^[3*]C[4*]&[7*]F&[4*]C[5*]&&&[5*]N1CCOCC1&&&
[1*]C&[1*]C([4*])=NN[2*]&[2*]C1=CC=CC([3*])=C1&[3*]Cl^[4*]C1=CC=CC=C1&&&&
[1*]C&[1*]N([2*])C(=S)NC([5*])=O&[2*]C[3*]&[3*]C[4*]^[5*]C1=CC=CC([6*])=C1^[4*]C1CCCCC1&[6*]C([7*])(F)F&&&[7*]F&&&
[1*]C&[1*]C1CCN([2*])CC1&[2*]C[3*]&[3*]C[4*]&[4*]C[5*]&[5*]NC([6*])=O&[6*]C[7*]&[7*]N1CCCCC([8*])C1=O&[8*]NC([9*])=O&[9*]C1=CC=C([10*])C=C1&[10*]C#C[11*]&[11*]C1=CC=CN=C1&&&
[1*]C&[1*]C1(C)CC([2*])CC(C)(C)N1&[2*]N[3*]&[3*]C1=CC=C2C(=O)N([4*])CCOC2=C1&[4*]C1=CC=C2C=CC=CC2=C1&&&
[1*]C&[1*]C1=CC=CC=C1[2*]&[2*]C[3*]&[3*]N1CC2CNCC(C2)C1&&&
[1*]C&[1*]C1=CC=C([2*])C=C1&[2*]S[3*]&[3*]C1=C([4*])N([5*])C2=CC=CC=C12&[4*]C(=O)NN&&[5*]C&&
[1*]C&[1*]O[2*]&[2*]C1=CC=CC=C1[3*]&[3*]N1CCN([4*])CC1&[4*]C[5*]&[5*]C[6*]&[6*]NC([7*])=O&[7*]C1=CN([8*])C(=O)C2=CC=CC=C12&[8*]C1=CC=CC([9*])=C1&[9*]F&&&
[1*]C&[1*]O[2*]&[2*]C1=CC=CC2=C1OCC([3*])C2&[3*]C(=O)N1CCN([4*])CC1&[4*]C1=CC=C([5*])C=C1&[5*]F&&&
[1*]C&[1*]N1C(=O)C2=C(N=C([NH]2)N2CCN([2*])CC2)C2=CC=CC=C21&[2*]C[3*]&[3*]C1=CC=CC=C1&&&
[1*]C&[1*]C[2*]&[2*]OC([3*])=O&[3*]C[4*]&[4*]N1N=C([5*])C([6*])=C1[7*]&[5*]C&&[6*][N+](=O)[O-]&[7*]C&&
[1*]C&[1*]C1=CC=C([2*])C=C1&[2*]S(=O)(=O)N[3*]&[3*]C1=CC=C2OC3OC([4*])CCC3C2=C1&[4*]C[5*]&[5*]C(=O)N1CCCCC1&&&
[1*]C&[1*]O[2*]&[2*]C1=CC2=NC(S[3*])=NC([6*])=C2C=C1[7*]&[3*]C[4*]&[4*]C[5*]^[6*]N^[5*]C1=CC=CC=C1&&[7*]O[8*]&&[8*]C&&&
[1*]C(=O)N[6*]&[1*]C[2*]&[2*]O[3*]^[6*]C1=CC=C2OCCOC2=C1^[3*]C1=CC=C([4*])C=C1[5*]&&&[4*]Cl&&[5*]Cl&&
[1*]C&[1*]C[2*]&[2*]C[3*]&[3*]N1C([4*])=NC2=C3C=CC=C([6*])C3=NN2C1=O&[4*]C1=CC=C([5*])C=C1&[5*]Cl^[6*]C&&&&
[1*]C&[1*]C1=CC=CC2=C1[NH]C([2*])=N2&[2*]C1=CC=C([3*])C=C1&[3*]C1=CC=C([4*])C=C1&[4*]NC([5*])=O&[5*]C([6*])([7*])C&[6*]C&&[7*]N&&
[1*]C(N)=O&[1*]C[2*]&[2*]C([3*])[4*]&[3*]C[5*]&[5*]C[6*]^[4*]C1=CC=C([14*])C([15*])=C1^[6*]N1CCC([7*])([8*])C([10*])C1&[14*]Cl&[7*]C&&[15*]Cl&[8*]C1=CC=CC([9*])=C1&&[9*]Cl^[10*]C[11*]&&[11*]C[12*]&[12*]C1=CC=C([13*])C=C1&[13*]
[1*]C&[1*]C1=CC=CC([2*])=C1&[2*]NC([3*])=O&[3*]C[4*]&[4*]N([5*])C([6*])=O&[5*]C&&[6*]C1=CC2=C(C=CS2)N1[7*]^[7*]C[8*]&[8*]C1=CC=C([9*])C=C1&[9*]F&&&
[1*]C&[1*]O[2*]&[2*]C1=CC([3*])=C2OCOC2=C1[4*]&[3*]Cl&&[4*]C[5*]^[5*]N1C=C([6*])N=N1&[6*]C[7*]&[7*]NC([8*])=O&[8*]C1CCC1&&&
[1*]C&[1*]N([2*])C&[2*]C[3*]&[3*]C([4*])[5*]&[4*]C[6*]&[6*]N1C=CC=N1^[5*]C1=CC=C([7*])C=C1&&[7*]Cl&&&
[1*]C&[1*]O[2*]&[2*]C1=CC=C2C(=C1)C1=C3C(=O)NC(=O)C3=C3C4=CC=CC=C4C(=O)C3=C1N2CCN3[3*]&[3*]C&&&
[1*]C&[1*]C[2*]&[2*]C[3*]&[3*]C[4*]&[4*]C[5*]&[5*]C[6*]&[6*]C[7*]&[7*]C[8*]&[8*]C[9*]&[9*]C[10*]&[10*]C[11*]&[11*]C[12*]&[12*]C[13*]&[13*]C[14*]&[14*]N1C(N)=NC([15*])([16*])C1=O&[16*]C1=CC=C([17*])C=C1&[17*]Cl^[15*]C&&&&
[1*]C&[1*]C([2*])C&[2*]N1C=C([3*])C2=CN=CN=C21&[3*]C([4*])=O&[4*]C1=CN=CC([5*])=C1&[5*]NC([6*])=O&[6*]C[7*]&[7*]O[8*]&[8*]C1=CC=CC=N1&&&
[1*]C&[1*]C[2*]&[2*]OC([3*])=O&[3*]C([4*])=C[5*]&[4*]C#N&&[5*]C1=C([6*])N=C2SC=CN12^[6*]O[7*]&[7*]C1=CC=C([8*])C=C1&[8*]F&&&
[1*]C&[1*]C[2*]&[2*]N1C(=O)C2=CC3=C(C=C2N([3*])C2CCC(=O)C12)OCO3&[3*]C[4*]&[4*]C1=CC=C([5*])C=C1&[5*]C(=O)N[6*]&[6*]C[7*]&[7*]C1=CC=CN=C1&&&
[1*]C#N&[1*]C[2*]&[2*]C[3*]&[3*]N1CCCC1[4*]&[4*]C#C[5*]&[5*]C[6*]&[6*]O[7*]&[7*]C1=CC=C([8*])C=C1&[8*]O[9*]&[9*]C1=CC=CC=C1&&&
[1*]C&[1*]C([2*])C&[2*]C[3*]&[3*]C1NC(=O)CNC(=O)C([4*])N([6*])C(=O)C([7*])N([10*])C(=O)C([11*])NC(=O)C([13*])NC(=O)C([15*])N([18*])C1=O&[4*]C([5*])C&[5*]C^[6*]C&&&[7*]C[8*]^[8*]C([9*])C^[10*]C^[9*]C&
[1*]C&[1*]C[2*]&[2*]C[3*]&[3*]C[4*]&[4*]C[5*]&[5*]O[6*]&[6*]C1=CC=C2C=C([7*])OC(=O)C2=C1&[7*]C([8*])([9*])C&[8*]C&&[9*]O&&
[1*]C&[1*]C[2*]&[2*]OC([3*])=O&[3*]C[4*]&[4*]C[5*]&[5*]C[6*]&[6*]C[7*]&[7*]O[8*]&[8*]C1=CC=CC=C1[9*]&[9*]C=C[10*]&[10*]C([11*])=O&[11*]C1=CC=C([12*])C=C1&[12*]C&&&
[1*]C&[1*]C[2*]&[2*]O[3*]&[3*]C1=CC=CC=C1[4*]&[4*]C1=NC([5*])=CO1&[5*]C[6*]&[6*]N[7*]&[7*]C[8*]&[8*]C1=CC=C([9*])C=C1&[9*]C&&&
[1*]C&[1*]C(=O)N[2*]&[2*]C[3*]&[3*]C([4*])[5*]&[5*]C(=O)N[10*]&[10*]C([11*])[12*]^[4*]NC([6*])=O^[11*]C[13*]&[6*]C([7*])[8*]&[13*]C([14*])C^[12*]C(=O)N[15*]^[7*]C&[14*]C&[15*]C([16*])[17*]&&[8*]NC([9*])=O&&[16*]C[18*]&[9*]C1=CC=CC2=CC=CC=C
[1*]C&[1*]N([5*])C([2*])=O&[2*]C1=CC=C([3*])C([4*])=C1&[3*]Cl^[5*]C1=CC=C([6*])C=N1&[4*]Cl^[6*]C(=O)N[7*]&&&[7*]C1=CC([8*])=CC=C1[9*]&[8*]Cl&&[9*]C(=O)O&&
[1*]C&[1*]C[2*]&[2*]OC(=O)N[3*]&[3*]C([4*])[5*]&[4*]C&&[5*]C1=CC=C2[NH]C=C([6*])C2=C1^[6*]C[7*]&[7*]C[8*]&[8*]N([9*])C&[9*]C&&&
[1*]C&[1*]C(C)=C[2*]&[2*]C[3*]&[3*]C[4*]&[4*]C([5*])=C[6*]&[5*]C&&[6*]C[7*]^[7*]C[8*]&[8*]C([9*])=C[10*]&[9*]C&&[10*]C[11*]^[11*]C=C([12*])[13*]&[12*]C&&[13*]C[14*]^[14*]C[15*]&[15*]C1=C([16*])C=C2OC([19*])CC(=O)C2=C1[21*]&[16*]O[17*]&[17*]C[18*]^[19*]C1=
[1*]C&[1*]O[2*]&[2*]C1=CC=C2[NH]C=C([3*])C2=C1&[3*]C([4*])[5*]&[4*]N&&[5*]C(=O)O&&
[1*]F&[1*]C[2*]&[2*]C[3*]&[3*]C1CC2=C(CC([4*])CC2=NNC(=S)N[5*])O1&[4*]C1=CC=CC=C1&&[5*]C1=CC=C([6*])C([7*])=C1^[6*]F&&[7*]Cl&&
[1*]C(=O)O&[1*]C([2*])=C[3*]&[2*]O&&[3*]C([4*])=O^[4*]C1=CC=C([5*])C=C1&[5*]C[6*]&[6*]C1=CC=CC=C1&&&
[1*]C(=O)NN=C[3*]&[1*]C[2*]&[2*]N1C=NC2=C(C=CS2)C1=O^[3*]C1=CC=C2OCOC2=C1&&&&
[1*]C&[1*]C([2*])([3*])C&[2*]N&&[3*]C1CCC([4*])C([6*])C1^[4*]N1C=C([5*])C(=O)[NH]C1=O&[5*]F^[6*]N&&&&
[1*]C&[1*]C[2*]&[2*]C12C(=O)N([3*])CC(C3CC31)C1C(=O)N([5*])C(=O)C12&[3*]C1=CC=CC([4*])=C1&[4*]Cl^[5*]C[6*]&&[6*]C1=CC=C([7*])O1&[7*]Cl&&&
[1*]C#N&[1*]C[2*]&[2*]C[3*]&[3*]N1CCN([4*])CC1&[4*]C1=CC=CC=CC1=O&&&
[1*]C&[1*]C([2*])C&[2*]C[3*]&[3*]N=C(N[4*])NC#N&[4*]C1=CC=CN=C1&&&
[1*]F&[1*]C([2*])(F)F&[2*]O[3*]&[3*]C1=CC=C([4*])C=C1&[4*]NC(=S)N1CCN([5*])CC1&[5*]C1=CC=CC=N1&&&
[1*]C&[1*]C1=CC(=O)OC2=CC([2*])=CC=C12&[2*]OC([3*])=O&[3*]C1CCCN1C=O&&&
[1*]C&[1*]C1=CC=C([2*])C=C1&[2*]C1=NN=C([3*])O1&[3*]C[4*]&[4*]N1C(=S)NC([5*])C1[6*]&[5*]C&&[6*]C&&
[1*]C&[1*]C[2*]&[2*]C[3*]&[3*]C([4*])CCC&[4*]NC1=NC([5*])=NC2=C([6*])C([10*])=NN12&[10*]C&&[5*]C&[6*]C1=C([7*])C=C([8*])C=C1[9*]^[8*]C&&[9*]C&[7*]C&&
[1*]C&[1*]O[2*]&[2*]C1CCN(S([3*])(=O)=O)C2C3=CC=CC=C3C([4*])([5*])C12&[3*]C1=CC=CC=C1&&[4*]O&[5*]C([6*])(F)F^[6*]F&&&
[1*]C#N&[1*]C1=CC=CC=C1[2*]&[2*]S(=O)(=O)N[3*]&[3*]C1=CC=CC=C1[4*]&[4*]C(=O)N[5*]&[5*]C1=CC([6*])=CC([7*])=C1&[6*]Cl&&[7*]Cl&&
[1*]C&[1*]N([9*])C([2*])=O&[9*]C([10*])[11*]&[10*]C[12*]^[2*]C1=CC=CC=C1[3*]^[12*]N1CCCC1=O^[11*]C1=CC=C([13*])C=C1[14*]^[3*]N[4*]&&&[13*]F&[4*]C1=CC=C([5*])C=C1&&[14*]F^[5*]C[6*]&&&[6*]N[7*]&[7*]C[8*]&[8*]C1CCCCC1&
[1*]C(=O)N[4*]&[1*]C[2*]&[2*]O[3*]^[4*]C1CCCCC1^[3*]C1=CC=C2C3=C(CCC3)C(=O)OC2=C1&&&&&
[1*]C&[1*]C1=CC=C([2*])C=C1[5*]&[2*]NC(=O)N[3*]&[3*]C1=CC=CC([4*])=C1^[5*]S(=O)(=O)N([6*])C^[4*]Cl&[6*]C&&&&&
[1*]C&[1*]OC([2*])=O&[2*]C[3*]&[3*]SC1=NN=C(NC([4*])=O)S1&[4*]C1CC(=O)N([5*])C1&[5*]C1=CC=C2OCCOC2=C1&&&
[1*]C1C2=CC=CC=C2C(=O)N1[4*]&[1*]C1=NN=NN1[2*]&[2*]C1=CC=C([3*])C=C1^[4*]C[5*]^[3*]Cl&[5*]C1=CC=CC=C1[6*]&&&[6*]Cl&&&
[1*]C&[1*]C[2*]&[2*]OC([3*])=O&[3*]C1([4*])CCN([6*])CC1&[4*]C[5*]&[5*]C1CCCCO1^[6*]C[7*]&&[7*]C1=CC=C2OCCN(C([8*])=O)CC2=C1&[8*]C1=CC2=NC=CC=C2O1&&&
[1*]C&[1*]N([2*])C&[2*]C[3*]&[3*]C[4*]&[4*]N1CCCC2C1C(=O)N2S(=O)(=O)O&&&
[1*]C&[1*]C[2*]&[2*]C[3*]&[3*]NC(=S)N[4*]&[4*]C1=CN([5*])N=C1&[5*]C[6*]&[6*]C1=CC=CC=C1[7*]&[7*]Cl&&&
[1*]C&[1*]C[2*]&[2*]O[3*]&[3*]C1=CC([4*])=CC=C1[7*]&[4*]S(=O)(=O)N([5*])CC&[5*]C[6*]^[7*]F^[6*]C&&&&&
[1*]C&[1*]C1=CC=C([2*])C([4*])=C1&[2*]C([3*])C&[3*]C^[4*]N[5*]&&[5*]C[6*]&[6*]C[7*]&[7*]S(N)(=O)=O&&&
[1*]C&[1*]C[2*]&[2*]S[3*]&[3*]C1=CC=C([4*])C=C1&[4*]C[5*]&[5*]C[6*]&[6*]C1([7*])CCN(C([8*])=O)CC1&[8*]C1=CC([9*])=C([11*])C([13*])=C1&[9*]O[10*]^[7*]C^[10*]C^[11*]O[12*]&&&&[12*]C^[13*]O[14*]&&[14*]C&&&
[1*]C&[1*]N1N=C(S(N)(=O)=O)SC1=NS([2*])(=O)=O&[2*]C1=CC=C([3*])C=C1&[3*]Cl&&&
[1*]C(=O)O[5*]&[1*]C[2*]&[2*]N1CCN([3*])CC1^[5*]C[6*]^[3*]C[4*]&[6*]C1OC([7*])C([8*])C1[9*]&[4*]C1=CC=CC=C1&[8*]O&&&&[9*]O&[7*]N1C=NC2=C1[NH]C=C2&&
[1*]O&[1*]C[2*]&[2*]C[3*]&[3*]N1CCN(C2=NC=C3CCC4=NN([4*])C([5*])=C4C3=N2)CC1&[4*]C1=CC=CC=C1&&[5*]C1=CC=C([6*])C=C1^[6*]Cl&&&
[1*]C&[1*]C[2*]&[2*]C[3*]&[3*]C[4*]&[4*]C[5*]&[5*]C[6*]&[6*]C[7*]&[7*]C[8*]&[8*]C[9*]&[9*]N(Cl)C([10*])=O&[10*]C=C[11*]&[11*]C1=COC2=CC=CC=C2C1=O&&&
[1*]C&[1*]C([2*])C&[2*]O[3*]&[3*]C1=CC=CC([4*])=C1&[4*]N1C(=O)N([5*])C([8*])C1([10*])[11*]&[5*]C[6*]&[6*]C1=CC=CC([7*])=C1^[8*]C[9*]^[7*]C#N&[9*]C(=O)O^[10*]C&&&&&[11*]C[12*]^[12*]C1=CC=CC=C1&&&
[1*]Cl&[1*]C1=CC=C([2*])C=C1&[2*]C[3*]&[3*]N1N=NC([4*])=N1&[4*]C1=CN=CC=C1[5*]&[5*]N[6*]&[6*]C1=CC=C([7*])C=C1&[7*]C1=CC=CC=N1&&&
[1*]NC(=O)O[11*]&[1*]C[2*]&[2*]C[3*]^[11*]C1=CC=CC=C1^[3*]C[4*]&&&[4*]C[5*]&[5*]C[6*]&[6*]C[7*]&[7*]NC([8*])=O&[8*]C1=CC2=C3C=CC=CC3=C([9*])C=C2OC1=O&[9*]OC([10*])=O&[10*]C1=CC=CN=C1&&&
[1*]C(=O)N[4*]&[1*]C[2*]&[2*]C[3*]^[4*]C[5*]^[3*]N1CCCCC1&[5*]C1=CC=C([6*])C=C1&&&[6*]F&&&
[1*]C&[1*]O[2*]&[2*]C1=CC=C([3*])C=C1&[3*]N1N=C([4*])C(C2=CC=C(OC)C=C2)=N1&[4*]C&&&
[1*][N+](=O)[O-]&[1*]C1=CC=C([2*])C=C1&[2*]S[3*]&[3*]C[4*]&[4*]C(=N[5*])SC1=NC([8*])=C([9*])[NH]1&[8*]Cl&&[9*]Cl&[5*]C1=CC=C([6*])C=C1[7*]^[6*]F&&[7*]F&&
[1*]N&[1*]C1=C([2*])C([4*])C2=C(CC([5*])([6*])CC2=O)N1&[2*]C(=O)O[3*]&[3*]C1CCCC1^[4*]C1=CC=CC=C1&&&[5*]O&[6*]C([7*])[8*]^[8*]C[9*]&[9*]O^[7*]O&&&&
[1*]C&[1*]C1=CC=C([2*])C=C1&[2*]C(=O)NNC([3*])=O&[3*]C[4*]&[4*]N1C=CC([5*])=N1&[5*]C([6*])(F)F&[6*]F&&&
[1*]C&[1*]C[2*]&[2*]OC([3*])=O&[3*]C1=CC=C2C=C3C(=O)OCC([4*])C3N=CC2=C1&[4*]C&&&
[1*]C&[1*]C[2*]&[2*]N([3*])C([7*])=O&[3*]C[4*]&[4*]C(=O)N[5*]^[7*]C[8*]^[5*]C[6*]&[8*]N1C(=O)N([9*])C2(CCCCC2)C1=O&[6*]C1=CC=CO1&[9*]C[10*]&&&[10*]C1=CC=C([11*])C=C1&[11*]C&&&
[1*]F&[1*]C([2*])(F)F&[2*]C1=N[NH]C2=NC=CN=C12&&&
[1*]N&[1*]C1=CC=C2[NH]C([2*])=NC2=C1&[2*]C1=CC=C2C=C([3*])C=CC2=C1&[3*]Cl&&&
[1*]C&[1*]C[2*]&[2*]OC([3*])=O&[3*]C[4*]&[4*]C[5*]&[5*]SC1=NC([6*])=C2CCCCC2=C1[7*]&[6*]N1CCOCC1&&[7*]C#N&&
[1*]C&[1*]C1=CC=C([2*])C=C1&[2*]S(=O)(=O)N([3*])[8*]&[8*]C1=CC([9*])=CC=C1[10*]&[9*]Cl^[3*]C[4*]&[10*]C^[4*]C([5*])[6*]&&&[5*]O&&[6*]C[7*]^[7*]N1C2=CC=CC=C2C2=CC=CC=C21&&&
[1*]C&[1*]C1=NOC([2*])=C1[3*]&[2*]C&&[3*]C(=O)N[4*]^[4*]C([5*])[6*]&[5*]C&&[6*]C1=CC=CC=C1&&
[1*]C&[1*]N([2*])[5*]&[2*]C[3*]&[3*]C1=NC=NN1[4*]^[5*]C1CCN([6*])C1^[4*]C&[6*]C[7*]&&&[7*]C[8*]&[8*]C1=NC=CS1&&&
[1*]C&[1*]O[2*]&[2*]C1=CC=C([3*])C=C1&[3*]N1CCN(C2=NC=NC3=C2SC2=CC=C([4*])C=C23)CC1&[4*]Cl&&&
[1*]C&[1*]C1=C([2*])N=NN1[6*]&[2*]C1=NN=C([3*])O1&[3*]C1=C([4*])C=CC=C1[5*]^[6*]C1=CC=CC=C1^[4*]F&&&&[5*]F&&
[1*]C&[1*]C[2*]&[2*]C[3*]&[3*]N1C=C([4*])C2=CC=CC=C21&[4*]C1=C([5*])C(=O)NC1=O&[5*]C1=CN([6*])C2=CC=CC=C12&[6*]C[7*]&[7*]C(N)=O&&&
[1*]C&[1*]C([2*])(C)C&[2*]OC([3*])=O&[3*]C([4*])C#N&[4*]C[5*]&[5*][N+]([6*])(C)CC(=O)OC(C)(C)C&[6*]C&&&
[1*]C&[1*]C1=CC([2*])=CC=C1[3*]&[2*]N1CCNCC1&&[3*]NC1=NC(N[4*])=NC(N2CCCCC2)=N1^[4*]C[5*]&[5*]C[6*]&[6*]C[7*]&[7*]N1C=CN=C1&&&
[1*]C&[1*]C1=CC=C([2*])C=C1[3*]&[2*]C(=O)N1CCC2=CC=CC=C2C1&&[3*]S(=O)(=O)N1CCCC1&&
[1*]C&[1*]C1=CC(N)=NC([2*])=C1&[2*]C[3*]&[3*][N+]1=C2CCCN2C([4*])=C1&[4*]C([5*])(F)F&[5*]F&&&
[1*]C&[1*]O[2*]&[2*]C1=CC=C([3*])C=C1&[3*]NC(=O)C(=O)N[4*]&[4*]C[5*]&[5*]C([6*])[7*]&[7*]N1CCOCC1&&[6*]C1=CC=CN1[8*]^[8*]C&&&
[1*]C&[1*]O[2*]&[2*]C1=CC([3*])=CC=C1[13*]&[3*]C1=CC([4*])=CC([10*])=C1&[10*]NC([11*])=O^[13*]O^[11*]C([12*])(C)C^[4*]NC(=O)N[5*]&&[12*]C&[5*]C1=CC=C([6*])C=C1&&&[6*]O[7*]&[7*]C[8*]&[8*]C[9*]&[9*]N1CCCC1&&&
[1*]C&[1*]C1=NN2C(=NNC(=O)C3=C2SC([2*])=C3)[NH]1&[2*]C&&&
[1*]C&[1*]S([2*])(=O)=O&[2*]C1=CC=C2OC3=CC([3*])=C([4*])C=C3C=CC2=C1&[3*]Cl&&[4*]Cl&&
[1*]C(=O)O&[1*]C1=CC=C([2*])N=C1&[2*]C[3*]&[3*]N1C=CC2=CC=CC=C2C1=O&&&
[1*]C&[1*]S[2*]&[2*]C[3*]&[3*]C[4*]&[4*]C([5*])[6*]&[6*]N1CCCC1[10*]&[10*]C^[5*]C1=CC=C([7*])C=C1&&[7*]C1=CC=C([8*])C=C1&[8*]C([9*])(F)F&[9*]F&&&
[1*]C&[1*]O[2*]&[2*]C1=CC=C([3*])C=C1[6*]&[3*]C[4*]&[4*]C1=C([5*])N=C2N=CC=CN12^[6*]O[7*]^[5*]C1=CC=CC=C1&[7*]C&&&&&
[1*]C&[1*]C[2*]&[2*]N1C=C([3*])C(=O)C2=CC([4*])=C([5*])C=C21&[3*]C(=O)O&&[4*]F&[5*]N1CC([6*])N([7*])CC1[9*]^[9*]C&&[6*]C&[7*]C[8*]^[8*]C1=CN=C2C=CC=CC2=C1&&&
[1*]C&[1*]O[2*]&[2*]C[3*]&[3*]C(=O)N1CCC2(CN(C3=NC=CC=N3)C(=O)CO2)C1&&&
[1*]C&[1*]C[2*]&[2*]C[3*]&[3*]C[4*]&[4*]C1=CC=C([5*])C=C1&[5*]NC([6*])=O&[6*]C1=C([7*])C2=CC3=C(CCCNC3=O)N=C2S1&[7*]N&&&
[1*]C&[1*]C[2*]&[2*]C1CN(C2=NC([3*])=C([4*])N=C2Cl)CCN1[5*]&[3*]N&&[4*]C(N)=O&[5*]C[6*]^[6*]C[7*]&[7*]C1=CC=C([8*])C=C1&[8*]Cl&&&
[1*]C=C&[1*]C[2*]&[2*]NC(=S)N=C1SC2CS(=O)(=O)CC2N1[3*]&[3*]C[4*]&[4*]C([5*])C&[5*]C&&&
[1*]C([6*])=O&[1*]C[2*]&[2*]C1=C([3*])N=C2C=CC([4*])=CN12^[6*]C1CCC([7*])CC1^[3*]C1=CC=CC=C1&[7*]O&&[4*]C([5*])(F)F&&[5*]F&&&
[1*]N1C(=O)C2=CC=CC=C2C1=O&[1*]C[2*]&[2*]C1=NN2C(=N1)N([3*])C1=CC=CC=C1S2(=O)=O&[3*]C1=CC=CC=C1&&&
[1*]N&[1*]C1([2*])CCSCC1&[2*]C[3*]&[3*]F&&&
[1*]C&[1*]C([2*])=O&[2*]C1=C([3*])C([4*])=C([5*])C([6*])=C1[10*]&[3*]O&&[4*]C&[5*]O&[6*]C([7*])=O^[7*]C[8*]^[10*]O^[8*]C[9*]&&&[9*]C1=CC=CC=C1&&&
[1*]C&[1*]C1=CC=C([2*])C=C1&[2*]S(=O)(=O)N1CCN(C2=NC=CC=C2[3*])CC1&[3*]F&&&
[1*]C&[1*]C[2*]&[2*]C([3*])[4*]&[3*]O&&[4*]C[5*]^[5*]N[6*]&[6*]C1CCC2=CC=C([7*])C=C2C1&[7*]O&&&
[1*]C&[1*]SC1=NC=CC=C1[2*]&[2*]NC([3*])=O&[3*]C[4*]&[4*]OC([5*])=O&[5*]C([6*])([7*])C&[6*]C&&[7*]O[8*]^[8*]C1=CC=CC=C1[9*]&[9*]F&&&
[1*]C&[1*]C[2*]&[2*]C1C(=O)N([3*])C2=CN=C(N[4*])N=C2N1[6*]&[3*]C&&[4*]C1=CN([5*])C=N1^[5*]C^[6*]C1=CC=C([7*])C=C1[10*]&&[10*]C&&[7*]O[8*]^[8*]C([9*])C&[9*]C&&&
[1*]C&[1*]O[2*]&[2*]C1=CC=C([3*])C=C1&[3*]NC([4*])=O&[4*]C[5*]&[5*]N1N=NC2=CC=CC=C2C1=O&&&
[1*]C&[1*]C[2*]&[2*]C[3*]&[3*]N1C([4*])=NC2=C1C(=O)N([8*])C(=O)N2[9*]&[8*]C&&[9*]C&[4*]C[5*]^[5*]C[6*]&[6*]N1CC([7*])CC(C)C1&[7*]C&&&
[1*]C&[1*]O[2*]&[2*]C1=CC2=NC=NC([3*])=C2C=C1[7*]&[3*]O[4*]&[4*]C1=CC=C([5*])S1^[7*]O[8*]^[5*]C(=O)N1CCN([6*])CC1&[8*]C&[6*]C1C=CC1&&&&&
[1*]C&[1*]O[2*]&[2*]C1=CC=C([3*])C=C1[7*]&[3*]C(=O)N[4*]&[4*]C1=C([5*])C=NC=C1[6*]^[7*]O[8*]^[5*]Cl&[8*]C[9*]&&[6*]Cl^[9*]C[10*]&&&[10*]N1CCOCC1&&&
[1*]C&[1*]C([5*])=NNC([2*])=O&[2*]C[3*]&[3*]NC([4*])=O^[5*]C1=CC=C([6*])C=C1[7*]^[4*]C1=CC=CC2=CC=CC=C12&[6*]Cl&&&&[7*]O&&
[1*]C&[1*]C([2*])(C)C&[2*]C1=CC=CC=C1[3*]&[3*]N1CCN([4*])CC1&[4*]C[5*]&[5*]C[6*]&[6*]C([7*])[8*]&[8*]NC1=NC=C([9*])S1&[9*]C([10*])([11*])C^[7*]O^[10*]C&&&&[11*]NC([12*])=O^[12*]C1=CC=CC=C1[13*]&[13*]NC(=O)N[14*]
[1*]C&[1*]OC(=O)N([2*])[4*]&[2*]C[3*]&[3*]C(=O)O^[4*]C[5*]&&[5*]C1=CC=C([6*])C=C1&[6*]O[7*]&[7*]C[8*]&[8*]C1=CC=C([9*])S1&[9*]C1=NC2=CC=CC=C2[NH]1&&&
[1*]NC([4*])=O&[1*]C[2*]&[2*]C[3*]^[4*]C1=CC=C([5*])C=C1^[3*]C1=C[NH]C2=CC=CC=C12&[5*]Cl&&&&&
[1*]C&[1*]C([2*])C&[2*]C1=CC=C([3*])C=C1&[3*]C1=C([4*])SC([5*])=N1&[4*]C1=CC=NC=C1&&[5*]C[6*]^[6*]C1=C[NH]C2=CC=CC=C12&&&
[1*]C&[1*]N1N=NN=C1[2*]&[2*]C[3*]&[3*]NC([4*])=O&[4*]C1=CC=C([5*])N=C1&[5*]Cl&&&
[1*]C&[1*]C[2*]&[2*]C[3*]&[3*]S([4*])(=O)=O&[4*]C1=C([5*])N2CC([6*])CC2=C1[9*]&[9*]S([10*])(=O)=O&[10*]C[11*]^[5*]C^[11*]C[12*]&&[6*]C(=O)O[7*]^[12*]O[13*]&[7*]C[8*]&[13*]C&[8*]C&&&&&
[1*]C&[1*]C[2*]&[2*]O[3*]&[3*]C([4*])[5*]&[4*]C1=CC=C([6*])C=C1&[6*]O[7*]^[5*]C1CNCCO1^[7*]C[8*]&&&[8*]C[9*]&[9*]O[10*]&[10*]C1=CC=C([11*])C=C1&[11*]O[12*]&[12*]C&&&
[1*]SC1=NN=C(N)S1&[1*]C[2*]&[2*]C(=O)N[3*]&[3*]C1=CN=CC=N1&&&
[1*]C&[1*]C1=CN([2*])C(=O)[NH]C1=O&[2*]C1=CC=C2C=CC3=CC=CC4=CC=C1C2=C34&&&
[1*]C&[1*]C[2*]&[2*]C1=CC=C([3*])C=C1&[3*]C([4*])NC(=O)C1=CC=C(Cl)C=C1&[4*]NC([5*])=O&[5*]C1=CC=CC=C1[6*]&[6*]Cl&&&
[1*]C&[1*]C1=CC2=C(C=C1[2*])N=C(N1C(=N)C([3*])C1[4*])S2&[2*]Cl&&[3*]C#N&[4*]C1=CC=C2OCOC2=C1&&
[1*]C&[1*][N+]([2*])(C)C1=CC=CC=C1&[2*]C1=CC=CC=C1&&&
[1*]C1=C2CCCCC2=NC2=CC=CC=C12&[1*]N[2*]&[2*]C[3*]&[3*]C[4*]&[4*]C[5*]&[5*]N[6*]&[6*]C[7*]&[7*]C[8*]&[8*]N[9*]&[9*]C[10*]&[10*]CCNCCC[14*]&[11*]C[12*]&[12*]C[13*]&[13*]N1CCCC1&&&
[1*]C&[1*]C[2*]&[2*]N([3*])[8*]&[8*]C1CCCCC1&&[3*]C[4*]^[4*]C[5*]&[5*]NC([6*])=O&[6*]C1CCN(S(=O)(=O)N2CC3(CCN([7*])C3)CC2)CC1&[7*]C&&&
[1*]C&[1*]C1=C([2*])C2=NC3=CC=CC=C3N2C=C1&[2*]C(=O)N1CC2COCC2([3*])C1&[3*]C[4*]&[4*]O&&&
[1*]C&[1*]C1=CC2OC3CC4OC(=O)C=CC=CC(=O)OCCC([2*])C([4*])C(=O)[N+]5([5*])CCCOC3C1([6*])C2C5[7*]&[2*]OC([3*])=O&[3*]C1=CC=CC=N1^[4*]O&&&[5*]C&[6*]C&[7*]O&&
[1*]P(=O)(O)O&[1*]C([2*])([3*])P(=O)(O)O&[2*]O&&[3*]C[4*]^[4*]C[5*]&[5*]C([6*])[7*]&[6*]O&&[7*]C([8*])[9*]^[8*]O&&[9*]C[10*]^[10*]C[11*]&[11*]C1=CC=CC=N1&&&
[1*]C&[1*]C[2*]&[2*]C[3*]&[3*]N1C2=NC([4*])=NC2=C2NC([6*])CN2C1=O&[4*]C1=CC=C([5*])C=C1&[5*]F^[6*]C[7*]&&[7*]C&&&
[1*]N1C=C([6*])C(N)=NC1=O&[1*]C[2*]&[2*]O[3*]^[6*]F^[3*]C([4*])CO&&&[4*]C[5*]&[5*]O&&&
[1*]C&[1*]C[2*]&[2*]O[3*]&[3*]C1=CC([4*])=CC([12*])=C1[13*]&[13*]O&&[4*]C1CC([5*])=NN1[7*]^[5*]C1=CC=C([6*])C=C1^[12*]C(=O)O^[6*]F^[7*]C1=CC([8*])=C([9*])C([10*])=C1&&&&[8*]I&&[9*]O&[10*]O[11*]^[11*]C&&&
[1*]C&[1*]C1=CC=CC([2*])=N1&[2*]C[3*]&[3*]N1CCC2(CC1)CCN([4*])C1=CC=CC=C1O2&[4*]C&&&
[1*]C&[1*]C1=CC([2*])=CC=C1[4*]&[2*]C[3*]&[3*]N1CCCC1^[4*]NS([5*])(=O)=O&&[5*]C1=CC=C([6*])C=C1&[6*]C([7*])(C)C&[7*]C&&&
[1*]C&[1*]N([2*])C&[2*]C[3*]&[3*]C1=CN([4*])N=N1&[4*]C[5*]&[5*]C(=O)N[6*]&[6*]C1CCOC1=O&&&
[1*][N+](=O)[O-]&[1*]C1=CC=CC([2*])=C1&[2*]C[3*]&[3*]C1=NN=C([4*])O1&[4*]C1=CC=CC=C1[5*]&[5*]Cl&&&
[1*]C&[1*]C1=C([2*])C=NC([3*])=C1[10*]&[10*]C&&[2*]Cl&[3*]NC([4*])=O^[4*]C=C[5*]&[5*]C1=CC=C([6*])C=C1[9*]&[9*]Cl&&[6*]O[7*]^[7*]C[8*]&[8*]C(=O)O&&&
[1*]C&[1*]C[2*]&[2*]C1=C([3*])SC([9*])=N1&[3*]C[4*]&[4*]C[5*]^[9*]C^[5*]NC([6*])=O&&&[6*]C[7*]&[7*]C1=C([8*])[NH]C2=CC=CC=C12&[8*]C1=CC=CC=C1&&&
[1*]C&[1*]C1CCC2C([2*])C([3*])OC3OC4([5*])CCC1C32OO4&[2*]C&&[3*]N1C=NC2=CC([4*])=CC=C21^[4*]Cl^[5*]C&&&&
[1*]N&[1*]C[2*]&[2*]C1OC([3*])C([15*])C1[16*]&[16*]O&&[3*]O[4*]^[4*]C([5*])[6*]^[15*]O^[6*]C[10*]&&&[10*]S[11*]^[5*]C[7*]^[11*]C[12*]&[7*]NS([8*])(=O)=O&[12*]C[13*]&[8*]C[9*]&[13*]C[14*]&[9*]C1=CC=CC=C1&[14*]C1=C[NH]C2=CC=CC=C12&&&&&
[1*]C1=CC=CC=C1&[1*]C[2*]&[2*]C1=CC([3*])=C2CC3=CC=CC=C3C2=N1&[3*]C1=CC=CC=C1&&&
[1*]C&[1*]C([2*])=O&[2*]C1=CC([3*])=CC=C1[4*]&[3*]Cl&&[4*]NC(=S)NC([5*])=O^[5*]C[6*]&[6*]ON=C[7*]&[7*]C1=CC=CC=C1[8*]&[8*]Cl&&&
[1*]C(=O)NC1=NC2=C(CCC3=CC=CC=C32)S1&[1*]C1=CC=C([2*])C=C1&[2*]Cl&&&
[1*]C&[1*]O[2*]&[2*]C1=CC=CC2=C1C(=O)CC1([3*])C3=CC=C([4*])C=C3C21&[3*]O&&[4*]O&&
[1*]C&[1*]C1CCC2C([2*])C([3*])OC3OC4([5*])CCC1C32OO4&[2*]C&&[3*]O[4*]^[4*]C1CN2CCC1CC2^[5*]C&&&&
[1*]C&[1*]OC([2*])=O&[2*]C1=C([3*])C2=CC([12*])=CC=C2[NH]1&[3*]S(=O)(=O)N[4*]&[4*]C1=CC=CC([5*])=C1^[12*]O[13*]^[5*]N1CCN([6*])CC1&[13*]C&[6*]C1=CC=CC([7*])=C1[10*]&&&[10*]O[11*]&[11*]C^[7*]O[8*]&&[8*]C([9*]
[1*]C&[1*]OC([2*])=O&[2*]C[3*]&[3*]C1=C([4*])CC2C([5*])C(=O)N12&[4*]C&&[5*]C&&
[1*]C&[1*]O[2*]&[2*]C1=CC2=C(C3=CC4=C(C=C3C([3*])C3COC(=O)C3C2)OCO4)C([8*])=C1[10*]&[8*]O[9*]&[9*]C^[10*]O[11*]&&[11*]C^[3*]OC([4*])=O&&[4*]C1=CC=C([5*])C([7*])=C1&[5*]NC([6*])=O&[6*]C^[7*]O&
[1*]C&[1*]C1=CC=C([2*])C=C1&[2*]S(=O)(=O)N([3*])[4*]&[3*]C&&[4*]C([5*])[6*]^[6*]C1=CC=CC=C1&&[5*]C[7*]^[7*]OC(=O)N[8*]&[8*]C1C2=CC=CC=C2CC1[9*]&[9*]O&&&
[1*]C&[1*]OC([2*])=O&[2*]C1=C([3*])NC(=O)NC1[4*]&[3*]C&&[4*]C1=CC=C([5*])C([14*])=C1^[5*]O[6*]&[6*]C[7*]^[14*]O[15*]^[7*]C[8*]&[15*]C&[8*]C[9*]&&&[9*]C[10*]&[10*]C[11*]&[11*]C[12*]&[12*]O[13*]&[13*]C1=CC=CC2=CC=CN=C12&&&
[1*]C&[1*]O[2*]&[2*]C1([3*])C(=O)C2=CC=CC=C2N([5*])C1=O&[3*]NC([4*])=O&[4*]C^[5*]C&&&&
[1*]C&[1*]C[2*]&[2*]C[3*]&[3*]C[4*]&[4*]C[5*]&[5*]C[6*]&[6*]C[7*]&[7*]C[8*]&[8*]C[9*]&[9*]C[10*]&[10*]C[11*]&[11*]C[12*]&[12*]C[13*]&[13*]C[14*]&[14*]C[15*]&[15*]C[16*]&[16*]C[17*]&[17*]C(=O)O[18*]&[18*]C1C([19*])C([20*])OC([22*])C1[25*]&[19*]O&&[20*]C[21*]^[21*]O^[22*]O[23*]&&[23*]C1=CC=C2
[1*]C&[1*]OC([2*])=O&[2*]C1CC([3*])CN1C([4*])=O&[3*][N-][N+]#N&&[4*]C([5*])[6*]^[5*]C[7*]&[7*]C1=CC=CC=C1^[6*]NC([8*])=O&&[8*]C([9*])[10*]&[9*]C&&[10*]NC(=O)O[11*]^[11*]C&&&
[1*]C&[1*]N1C([2*])=C([3*])C(=O)N([10*])C1=O&[10*]C&&[2*]N&[3*]C([4*])[5*]^[4*]C[6*]&[6*]C1=CC=CC=C1^[5*]C(=O)N[7*]&&[7*]C1CCCCC1[8*]&[8*]C[9*]&[9*]N1CCCC1&&&
[1*]C1=CC=C2C(=O)CCC2=C1&[1*]O[2*]&[2*]C[3*]&[3*]C[4*]&[4*]N[5*]&[5*]C[6*]&[6*]C[7*]&[7*]C1=CC=CC=C1&&&
[1*]C&[1*]C[2*]&[2*]OC([3*])=O&[3*]C1CCCN(C(=O)N[4*])C1&[4*]C1=CC([5*])=CC([7*])=C1&[5*]C[6*]&[6*]C^[7*]C(=O)O[8*]&&[8*]C[9*]&[9*]C&&&
[1*]C&[1*]C[2*]&[2*]C[3*]&[3*]O[4*]&[4*]C1=CC=C([5*])C=C1&[5*]C([6*])=O&[6*]C=C[7*]&[7*]N([8*])[11*]&[8*]C[9*]&[9*]C1=CC=C([10*])C=C1^[11*]C([12*])[13*]^[10*]F&[12*]C&&&&[13*]C(N)=O&&
[1*]C&[1*]O[2*]&[2*]C1=CC=C2N=C(NC([3*])=O)SC2=N1&[3*]C[4*]&[4*]C1CCCC1&&&
[1*]C&[1*]N([2*])[8*]&[8*]C[9*]&[9*]C1=C([10*])C=CC2=CC=CC=C12^[2*]C[3*]^[10*]O&[3*]C1=CN([4*])N=N1&&&[4*]C[5*]&[5*]C(=O)N1CCN(C(=O)O[6*])CC1&[6*]C([7*])(C)C&[7*]C&&&
[1*]Cl&[1*]C1=CC=C([2*])N=C1&[2*]N1CCC2CNCC2C1&&&
[1*]C&[1*]O[2*]&[2*]C1=CC=C([3*])C=C1[5*]&[3*]N1CC2=CC=CC=C2CC1[4*]&[4*]C^[5*]O[6*]&&[6*]C&&&
[1*]C&[1*]C1COC2(C)OOC1([2*])OO2&[2*]C[3*]&[3*]C1=CC=CC=C1&&&
[1*]C&[1*]C1=CC=C([2*])C([11*])=C1&[2*]O[3*]&[3*]C[4*]^[11*]C^[4*]C(=O)O[5*]&&&[5*]C[6*]&[6*]C(=O)N([7*])C1=NS(=O)(=O)C2=CC=CC=C12&[7*]C[8*]&[8*]C1=CC=C([9*])C=C1&[9*]C([10*])(C)C&[10*]C&&&
[1*]C&[1*]S(=O)(=O)N[2*]&[2*]C1=CC=C([3*])C=C1&[3*]C[4*]&[4*]C1CCCN(C([5*])=O)C1&[5*]C1=CC=C([6*])C=C1&[6*]C[7*]&[7*]S&&&
[1*]C&[1*]C[2*]&[2*]C[3*]&[3*]C([4*])[5*]&[5*]OP([10*])(=O)OCC&[10*]C[11*]^[4*]C(=O)N[6*]^[11*]C&[6*]C[7*]&&&[7*]C1=CC=C([8*])C=C1&[8*]N([9*])C&[9*]C&&&
[1*]C&[1*]O[2*]&[2*]C1=CC=C([3*])C=C1[16*]&[16*]O[17*]&[17*]C^[3*]C[4*]&&[4*]C[5*]&[5*]N([6*])[7*]&[6*]C&&[7*]C[8*]^[8*]C([9*])[10*]&[9*]O&&[10*]C[11*]^[11*]O[12*]&[12*]C1=CC=C([13*])C=C1&[13*]O[14*]&[14*]C([15*])(F)F&[15*]F&&&
[1*]C&[1*]C(=O)O[2*]&[2*]C1C([3*])C2C([4*])(C)C(=O)CCC2([5*])C2CCC3([6*])C([7*])OC(=O)C4OC([8*])CC43C12[11*]&[3*]O&&[4*]C&[5*]C&[6*]C&[7*]C1=COC=C1&[8*]C1=COC([9*])=C1[10*]^[9*]Br^[11*]C&[10*]
[1*]C&[1*]N([2*])C&[2*]C[3*]&[3*]C[4*]&[4*]C1=CC=CC2=C1S(=O)(=O)CC([5*])O2&[5*]C[6*]&[6*]O&&&
[1*]C&[1*]C[2*]&[2*]O[3*]&[3*]C[4*]&[4*]C[5*]&[5*]N([6*])C([8*])=O&[8*]C1=C([9*])C2=C([NH]C=NC2=O)S1&[9*]C^[6*]C[7*]&&[7*]C1=CC=CS1&&&
[1*]C&[1*]C([2*])C&[2*]C[3*]&[3*]C1NC(=O)C([4*])NC(=O)C([7*])NC(=O)C2CCCN2C(=O)C([9*])NC(=O)C([13*])NC1=O&[4*]C[5*]&[5*]C1=CC=C([6*])C=C1^[7*]C[8*]^[6*]O&[8*]C(=O)O^[9*]C[10*]&&&&[10*]C[11*]^
[1*]C&[1*]C[2*]&[2*]O[3*]&[3*]C[4*]&[4*]C1=CC=CC=C1[5*]&[5*]C1=CC(C(=O)N[6*])=NO1&[6*]C[7*]&[7*]C1=CC=CN=C1&&&
[1*]C&[1*]OC([2*])=O&[2*]C1([3*])CC([4*])CC(C(=O)OC)(C)C1&[3*]O&&[4*]OC([5*])=O^[5*]C1=CC=C([6*])C=C1&[6*][N+](=O)[O-]&&&
[1*]C(=O)N[6*]&[1*]C[2*]&[2*]S[3*]^[6*]C[7*]^[3*]C1=CC=C([4*])N=N1&[7*]C[8*]&[4*]C1=CC=C([5*])C=C1&[8*]N1CCOCC1&[5*]NC(=O)C(=O)O&&&&&
[1*]C&[1*]C[2*]&[2*]C[3*]&[3*]OC([4*])=O&[4*]C1=CN(C([5*])=O)CC([7*])(C)C2=CC([8*])=C([10*])C=C2C1&[5*]C1=CC=C([6*])C=C1&[6*]F^[7*]C&&&[8*]C([9*])(C)C^[9*]C^[10*]F&&&&
[1*]C&[1*]C1CN([2*])C(=O)C2=CC=CC([6*])=C2OC1[10*]&[2*]C([3*])[4*]&[3*]C^[10*]C[11*]&[4*]C[5*]^[11*]N([12*])[13*]^[6*]NC(=O)N[7*]^[5*]O&[12*]C&[7*]C1=CC=C([8*])C=C1&&&&[13*]C[14*]^[8*]C([9*])(F)F&[14*]C1=CC=C([15*])C
[1*]C&[1*]O[2*]&[2*]C1=CC=C([3*])C=C1&[3*]C1=NC([4*])C([5*])N1&[4*]C1=CC=CC=C1&&[5*]C1=C([6*])C=CC=C1[7*]^[6*]Cl&&[7*]Cl&&
[1*]C&[1*]C[2*]&[2*]O[3*]&[3*]C[4*]&[4*]C1([5*])C([7*])CC2C([8*])CC=C([9*])C21&[5*]C1=CC=CC=C1[6*]&[6*]F^[7*]O&&&[8*]C&[9*]C&&
[1*]C12CC3COC(=O)CCCCCCOC4C([5*])C([2*])(C(=O)O2)C3C1&[1*]O&&[2*]O[3*]^[3*]C[4*]^[5*]C(=O)O^[4*]C1CC1&&&&&
[1*]C&[1*]C([2*])C&[2*]N1C=C([3*])C(=O)C2=CC([4*])=C([5*])C=C21&[3*]C(=O)O&&[4*]F&[5*]N1CCN([6*])CC1^[6*]C[7*]&[7*]C1=CC=C([8*])C=C1&[8*]C1=NCCN1&&&
[1*]C&[1*]O[2*]&[2*]C1=CC=C([3*])C=C1[9*]&[3*]N1CC([4*])CC1=O&[4*]C(=O)N[5*]^[9*]O[10*]^[5*]C[6*]&[10*]C&[6*]C[7*]&&&[7*]C1=CC=C([8*])C=C1&[8*]F&&&
[1*]N1C=CN=C1[N+](=O)[O-]&[1*]C[2*]&[2*]C[3*]&[3*]C[4*]&[4*]N[5*]&[5*]C1=CC(Cl)=NC(Cl)=N1&&&
[1*]C&[1*]C[2*]&[2*]C[3*]&[3*]NC1=NC=C([4*])S1&[4*]C1=CC=NC(N[5*])=N1&[5*]C1=CC=C([6*])C=C1&[6*]S(N)(=O)=O&&&
[1*]C&[1*]C[2*]&[2*]OC([3*])=O&[3*]C[4*]&[4*]N1C([5*])=NC2=CC=CC=C21&[5*]C1=CC=CC([6*])=C1&[6*]NC([7*])=O&[7*]C&&&
[1*]C&[1*]C[2*]&[2*]N1C([9*])=NN=C1S[3*]&[3*]C[4*]&[4*]C(=O)N([5*])[6*]^[9*]C1=CC=CO1^[5*]C&&&&[6*]C[7*]^[7*]C(=O)N[8*]&[8*]C1=CC=C2OCCOC2=C1&&&
[1*]C&[1*]C([2*])(C)C&[2*]N[3*]&[3*]C[4*]&[4*]C1=COC([5*])=N1&[5*]C1=CC=CC([6*])=C1&[6*]F&&&
[1*]C&[1*]N1CCN([2*])CC1&[2*]C[3*]&[3*]C1=CC=C([4*])C=C1&[4*]C1=CC=C2N=C([5*])N([7*])C2=N1&[5*]C=C[6*]&[6*]C1=CC=CC=C1^[7*]C[8*]&&[8*]C(=O)N[9*]&[9*]C[10*]&[10*]C1=CC=CC=N1&&&
[1*]C(=O)O&[1*]C([2*])=C[3*]&[2*]O&&[3*]C([4*])=O^[4*]C1=CC=C([5*])C=C1&[5*]F&&&
[1*]NC(=S)NC([3*])=O&[1*]C1=CC=CC=C1[2*]&[2*]Cl^[3*]C1=CC=C([4*])C=C1&&[4*]O[5*]&[5*]C[6*]&[6*]C1=CC=CC=C1&&&
[1*]C&[1*]O[2*]&[2*]C1=CC=CC=C1[3*]&[3*]N1C(=S)[NH]C2=C(C=NN2[4*])C1=O&[4*]C1CC([5*])C([6*])C([7*])O1&[5*]O&&[6*]O&[7*]C&&
[1*]C&[1*]C(=O)N[2*]&[2*]C1CCC([3*])CC1&[3*]C[4*]&[4*]C[5*]&[5*]N1CCN([6*])CC1&[6*]C1=CC=CC2=CN=CC=C12&&&
[1*]C&[1*]O[2*]&[2*]C1=CC=C([3*])C=C1[4*]&[3*]S(N)(=O)=O&&[4*]N&&
[1*]C&[1*]C[2*]&[2*]S[3*]&[3*]C[4*]&[4*]C[5*]&[5*]N1C([6*])=CC2=CC([10*])=CC=C21&[10*]O[11*]&[11*]C^[6*]C(=O)N[7*]&&[7*]C[8*]&[8*]C1=CC=C([9*])C=C1&[9*]C1=COC=C1&&&
[1*]C&[1*]C1=CC=CC([2*])=C1[3*]&[2*]C&&[3*]N1CCN(C([4*])=O)CC1^[4*]C1=C([5*])N=C(N[6*])S1&[5*]C&&[6*]C1=CC=C([7*])C=C1^[7*]O[8*]&[8*]C[9*]&[9*]C1=CC=CC=C1&&&
[1*]C=C&[1*]C([2*])([3*])[4*]&[4*]O[9*]&[9*]C1=CC([10*])=CC([11*])=C1^[2*]C^[10*]F&&[3*]C=C[5*]&[11*]F^[5*]C([6*])[7*]&&&[6*]O&&[7*]C=C([8*])C^[8*]C&&&
[1*]C&[1*]C[2*]&[2*]NC(=O)N[3*]&[3*]C1=CC=CC([4*])=C1&[4*]C1=C([5*])N2CCSC2=N1&[5*]C1=CN([6*])N=C1&[6*]C&&&
[1*]C&[1*]C1=CC=CC([2*])=N1&[2*]C1=C([3*])[NH]C([4*])=C1&[3*]C1=CC=NC2=C1C(=O)C1=CC=CC=C12&&[4*]N&&
[1*]C&[1*]C([2*])C&[2*]C1=CC(N[3*])=NC([15*])=N1&[3*]C([4*])[5*]&[4*]C^[15*]C1=CC=C([16*])C=C1&[5*]C[6*]^[16*]O[17*]&[6*]C[7*]&[17*]C([18*])F&[7*]C[8*]&[18*]F&[8*]NC([9*])=O&&&[9*]C[10*]&[10*]C1=NC2=CC([11*])=CC=C2[NH]1&[11*]O
[1*]NC=NNC([3*])=O&[1*]C1=CC=C([2*])C=C1&[2*]Cl^[3*]C1=CC=C([4*])C=C1&&[4*]Cl&&&
[1*]N1N=C(NC([5*])=O)C=CC1=O&[1*]C[2*]&[2*]C1=CC=C([3*])C=C1[4*]^[5*]C1=CC=C([6*])C=C1^[3*]Cl&[6*]S(=O)(=O)N1CCC2=CC=CC=C2C1&&[4*]Cl&&&&
[1*]C(=O)O&[1*]C1=CC=CC=C1[2*]&[2*]S(=O)(=O)N1CCCCC1&&&
[1*]C&[1*]O[2*]&[2*]C1=CC=C([3*])C=C1&[3*]N[4*]&[4*]C1C2=CC([5*])=CC=C2OC([6*])(C)C1[7*]&[5*]C#N&&[6*]C&[7*]O&&
[1*]C(=O)N[5*]&[1*]C[2*]&[2*]S[3*]^[5*]C[6*]^[3*]C1=CC=C([4*])N=N1&[6*]C[7*]&[4*]C1=CC=C2OCOC2=C1&[7*]N1CCCC1&&&&&
[1*]C&[1*]N1C(=O)C2=CC([2*])=CC=C2N1[6*]&[2*]C(=O)O[3*]&[3*]C[4*]^[6*]C[7*]^[4*]C(=O)N[5*]&[7*]C1=CC=CC=C1&[5*]C1=CC=C2OCCOC2=C1&&&&&
[1*]C&[1*]C1=CC([2*])=C([3*])C([8*])=C1&[8*]Cl&&[2*]C&[3*]NC(=O)C(=O)N[4*]^[4*]C1=CC=C2OC([5*])C([7*])CN([8*])C(=O)C2=C1&[8*]C([9*])[10*]&[9*]C^[5*]C[6*]&[10*]C[11*]^[6*]N1C=CN=N1^[7*]C^[11*]O&&&&&&
[1*]C&[1*]C1=CC=C2C([2*])=CC=CC2=N1&[2*]N1CCN([3*])CC1&[3*]C[4*]&[4*]C[5*]&[5*]C[6*]&[6*]NC([7*])=O&[7*]C1=CC2=CC=CC([8*])=C2[NH]1&[8*]F&&&
[1*]C&[1*]O[2*]&[2*]C1=CC=C([3*])C=C1[7*]&[3*]C[4*]&[4*]C[5*]^[7*]O[8*]^[5*]NC([6*])=O&[8*]C&[6*]C1=CC2=C(S1)C1=CC=CC=C1OC2=O&&&&&
[1*]C&[1*]C([2*])[3*]&[2*]N[4*]&[4*]C[5*]^[3*]C([12*])[13*]^[5*]C[6*]&[12*]O&[6*]C1=C([7*])N([8*])C2=CC=C([9*])C=C12&&[13*]C1=CC=CC=C1[14*]^[9*]O[10*]&[14*]O[15*]&[10*]C[11*]^[7*]C(=O)O^[15*]C[16*]&[11*]C(=O)O&&&[16*]C[17*]&&&[17*]O[18*]&[18*]C
[1*]N1C([3*])=C([4*])C(=O)[NH]C1=O&[1*]C1=CC=C([2*])C=C1&[2*]F^[3*]C1=CC=CC=C1&&&[4*]O&&
[1*]C&[1*]O[2*]&[2*]C1=CC=C([3*])C=C1&[3*]NS([4*])(=O)=O&[4*]C1=CC=C([5*])C=C1&[5*]NC([6*])=O&[6*]C1CCCN1C(=O)N[7*]&[7*]C1=CC=CC=C1[8*]&[8*]C&&&
[1*]C&[1*]C([2*])=C[3*]&[3*]C1=CN([4*])N=N1&[4*]C1=CC=C([5*])C=C1^[2*]C(=O)O^[5*]N([6*])C&&&[6*]C&&&
[1*]F&[1*]C1=CC([2*])=CC([3*])=C1[4*]&[2*]C1=CSC2C(=C1)CCC1=NN=NN12&&[3*]F&[4*]Cl&&
[1*]C&[1*]O[2*]&[2*]C1=CC=C2C(=C1)CCC1C3=CC=CC([3*])=C3CCN21&[3*]O[4*]&[4*]C&&&
[1*]S(=O)(=O)NNC(=O)C(=O)NC1=CC=C(O)C(O)=C1&[1*]C1=CC=C([2*])C([4*])=C1&[2*]O[3*]&[3*]C1=CC=CC=C1^[4*]O&&&&
[1*]C&[1*]C[2*]&[2*]C(=O)N[3*]&[3*]C1=CC=C2C(=O)C3=CC=CC=C3CCC2=C1&&&
[1*]C&[1*]N1C(=O)C([2*])NC(=O)C2=CC([9*])=CC=C21&[9*]Cl&&[2*]C[3*]^[3*]C1=CC=C([4*])C=C1&[4*]O[5*]&[5*]C[6*]&[6*]C[7*]&[7*]C[8*]&[8*]N&&&
[1*]C(=O)N1CC2=CC=CC=C2C1&[1*]C1=CC=CC([2*])=C1&[2*]S(=O)(=O)N1CCN([3*])CC1&[3*]C1=CC=CC([4*])=C1&[4*]Cl&&&
[1*]C&[1*]C1=NN([2*])C([4*])=C1[5*]&[2*]C[3*]&[3*]C1=COC=C1^[4*]C&&&[5*][N+](=O)[O-]&&
[1*]C&[1*]O[2*]&[2*]C1=CC=CC([3*])=C1&[3*]C([4*])=O&[4*]C[5*]&[5*]N1C(=O)NC2(CCCCCC2)C1=O&&&
[1*]C&[1*]C([2*])[3*]&[2*]C(=O)O&&[3*]C1=CC=CC([4*])=C1^[4*]O[5*]&[5*]C1CCC([6*])CC1&[6*]N1CCCC1&&&
[1*]C&[1*]C[2*]&[2*]OC([3*])=O&[3*]C1=C([4*])NC(=O)NC1[5*]&[4*]C&&[5*]C1=CC([6*])=CC([7*])=C1[8*]^[8*]O&&[6*]Cl&[7*]Cl&&
[1*]C&[1*]C1=CC([2*])=C([3*])C([12*])=C1&[2*]C&&[3*]O[4*]^[4*]C1=CN([5*])C([6*])=C1^[12*]C^[5*]C&&&&[6*]C(=O)N[7*]^[7*]C1=CN([8*])C([9*])=C1&[8*]C&&[9*]C(=O)N1CC2=CC=CC=C2CC1[10*]^[10*]C[11*]&[11*]N1
[1*]C&[1*]O[2*]&[2*]C1=CC=CC=C1[3*]&[3*]C=C[4*]&[4*]C(=O)O[5*]&[5*]C1CCCC2([6*])C([7*])CCC2C1[8*]&[8*]C[9*]&[9*]C=C([10*])C^[6*]C^[10*]C&&[7*]C&&&&
[1*]C&[1*]C([2*])=O&[2*]C1=CC=CC=C1[3*]&[3*]O[4*]&[4*]C[5*]&[5*]C(=O)N[6*]&[6*]C1CCN([7*])CC1&[7*]C[8*]&[8*]C[9*]&[9*]NC1=NC2=CC=CC=C2S1&&&
[1*]C&[1*]O[2*]&[2*]C1=CC=C2[NH]C3=C(CCN4C5=CC([3*])=C([4*])C=C5N=C3CCC45)C2=C1&[3*]O&&[4*]O[5*]^[5*]C&&&
[1*]C&[1*]C[2*]&[2*]NC([3*])=O&[3*]C1CCCN1C([4*])=O&[4*]C([5*])[8*]&[8*]C([9*])[10*]&[9*]O^[5*]C[6*]&[10*]C(O)C(CC1=CC=C(C(=O)NCC)C=C1)NC([10*])=O^[6*]C([7*])C&[10*]C([11*])[12*]&[7*]C&[11*]C[13*]&&&[13*]C^[12*]NC([14*]
[1*]C&[1*]C(=O)N[2*]&[2*]C1=CC=C([3*])C=C1&[3*]OC1=NC=NC2=C1C=NN2[4*]&[4*]C1=CC=CC=C1&&&
[1*]C&[1*]O[2*]&[2*]C1=CC=CC([3*])=C1[7*]&[3*]C1=CSC(NC([4*])=O)=N1&[4*]C1CCCCN1S([5*])(=O)=O^[7*]O[8*]^[5*]C1=CC=C([6*])C=C1&[8*]C&[6*]C#N&&&&&
[1*]C&[1*]N[2*]&[2*]C1=CC=C([3*])C([5*])=C1&[3*]C1=NC2=C(CCC([4*])C2)[NH]1&[4*]N^[5*]Cl&&&&
[1*]NC(=N)N&[1*]C[2*]&[2*]C[3*]&[3*]C[4*]&[4*]C([5*])[6*]&[6*]C(=O)C1=NC2=CC=CC=C2S1&&[5*]NC([7*])=O^[7*]C([8*])[9*]&[9*]NC([15*])=O&[15*]C[16*]^[8*]C[10*]^[16*]C[17*]&[10*]C1=CC=C([11*])C=C1&[17*]C[10*]&[11*]O[12*]&[10*]C1=CC=
[1*]C&[1*]O[2*]&[2*]C1=CC([3*])=CC([5*])=C1&[3*]O[4*]&[4*]C^[5*]O[6*]&&[6*]C[7*]&[7*]C(=O)N1CCC([8*])CC1&[8*]N1C(=O)NC([9*])C1=O&[9*]C[10*]&[10*]C1=CC=CC=C1&&&
[1*]C&[1*]C1=CC=C2C(=O)C3=CC=C(C)C=C3C([2*])C2=C1&[2*]C[3*]&[3*]C[4*]&[4*]C[5*]&[5*][N+]1([6*])C2CCC1CC([7*])C2&[6*]C&&[7*]C&&
[1*]C&[1*]O[2*]&[2*]C1=CC=C([3*])C=C1[6*]&[3*]N[4*]&[4*]C=C1C(=O)OC([5*])(C)OC1=O^[6*]O[7*]^[5*]C&[7*]C&&&&&
[1*]NC(=N)N&[1*]C[2*]&[2*]C[3*]&[3*]C[4*]&[4*]C([5*])[6*]&[6*]C(=O)C1=NC=CS1&&[5*]NC([7*])=O^[7*]C1CCC2CN(C([8*])=O)CC(=O)N12&[8*]C[9*]&[9*]C[10*]&[10*]C1=CC=CC=C1&&&
[1*]C&[1*]C[2*]&[2*]O[3*]&[3*]C[4*]&[4*]C[5*]&[5*]C[6*]&[6*]N1C=C([7*])C2=CC([8*])=CC([9*])=C21&[8*]F&&[9*]F&[7*]C#N&&
[1*]C&[1*]C1=CN([2*])C(=O)[NH]C1=O&[2*]C1CCCN1P(=O)(N1CC([3*])C([4*])([5*])O1)N1CC1(C)C&[3*]O&&[4*]C&[5*]C1=CC([6*])=CC=C1[7*]^[6*]Cl&&[7*]Cl&&
[1*]C&[1*]C[2*]&[2*]C([3*])[4*]&[3*]C(=O)O[5*]&[5*]C^[4*]N1C(=O)C2=CC([6*])=CC=C2NC(=O)C1[8*]&&[8*]C&&[6*]C#C[7*]^[7*]C1=CC=CS1&&&
[1*]C&[1*]C[2*]&[2*]OC([3*])=O&[3*]C1=C([4*])N=C2SC3=CC([5*])=CC=C3N2C1[6*]&[4*]C&&[5*]C&[6*]C1=CC=CC=C1[7*]^[7*]O[8*]&[8*]C&&&
[1*]C1=CC(=O)C([2*])=CS1&[1*]N1CCOCC1&&[2*]S[3*]^[3*]C[4*]&[4*]C1=CN=C(Cl)S1&&&
[1*]C&[1*]C[2*]&[2*]N([3*])C(=S)N[6*]&[3*]C[4*]&[4*]C[5*]^[6*]C1C2CC3CC(C2)CC1C3^[5*]O&&&&&
[1*]F&[1*]C1=CC=C([2*])C=C1[3*]&[2*]C1=CC2=CN=CN=C2S1&&[3*]C([4*])(F)F^[4*]F&&&
[1*]C&[1*]O[2*]&[2*]C1=CC=C([3*])C=C1&[3*]C1=CC=C([4*])C=C1&[4*]NC([5*])=O&[5*]C[6*]&[6*]C[7*]&[7*]C[8*]&[8*]C[9*]&[9*]S&&&
[1*]C&[1*]C[2*]&[2*]C[3*]&[3*]C[4*]&[4*]C[5*]&[5*]C[6*]&[6*]C[7*]&[7*]C[8*]&[8*]C([9*])[10*]&[9*]C[11*]&[11*]C=C[12*]^[10*]OC([15*])=O^[12*]C[13*]&[15*]C[16*]&[13*]C[14*]&[16*]C([17*])[18*]&[14*]C(=O)NO&[17*]N&&&&[18*]C[19*]^[19*]C[20*]&[20*]C[21*]&[21*]C&&&
[1*]C&[1*]C[2*]&[2*]NC([3*])=O&[3*]C[4*]&[4*]C1N=C([5*])C2=CC([7*])=CC=C2N([8*])C1=O&[8*]C[9*]&[9*]C(=O)N[10*]^[5*]C1=CC=CC=C1[6*]^[10*]C[11*]&[6*]N^[7*]Cl^[11*]C[12*]&&&&&[12*]C([13*])C&[13*]C&&&
[1*]C&[1*]C[2*]&[2*]N([3*])CC&[3*]C1=CC=C([4*])C=C1[10*]&[10*]NC([11*])=O&[11*]C1=CC=CC=C1^[4*]C=C[5*]&&[5*]C([6*])=O&[6*]C1=CC=CC([7*])=C1&[7*]NC([8*])=O&[8*]C[9*]&[9*]C1=CC=C2C=CC=CC2=C1&&&
[1*]C&[1*]O[2*]&[2*]C1=CC=C([3*])C=C1[4*]&[3*]Cl&&[4*]NC([5*])=O^[5*]C1=CC=C2SCC(=O)N([6*])C2=C1&[6*]C[7*]&[7*]C[8*]&[8*]C[9*]&[9*]C[10*]&[10*]C[11*]&[11*]C[12*]&[12*]C[13*]&[13*]N1CCCCC1&&&
[1*]C&[1*]O[2*]&[2*]C1=CC=C2[NH]C3=C(CCN4C(=O)C(=C[3*])C4([4*])C4=CC=CC=C43)C2=C1&[3*]C(=O)O&&[4*]C&&
[1*]C&[1*]C([2*])(C)C&[2*]C1=CC=C([3*])C=C1&[3*]S(=O)(=O)N[4*]&[4*]C[5*]&[5*]C1=CC=CS1&&&
[1*]C&[1*]O[2*]&[2*]C[3*]&[3*]C[4*]&[4*]N(CCOC)C1=NC2=C(CCCC2)C([5*])=N1&[5*]C[6*]&[6*]O[7*]&[7*]C1=CC=CC=N1&&&
[1*]C&[1*]C1CN([2*])CC(C)N1&[2*]C1=CC=C([3*])C=C1&[3*]N1C2=C(CCCC2)C2=CC([4*])=CC=C21&[4*]C[5*]&[5*]NC([6*])=O&[6*]C1CCC([7*])(F)CC1&[7*]F&&&
[1*]C&[1*]C1=CC=C([2*])C=C1&[2*]C[3*]&[3*]N1C([4*])=NC2=CC=CC=C21&[4*]C([5*])[6*]&[5*]C&&[6*]NC([7*])=O^[7*]C([8*])(C)C&[8*]C&&&
[1*]C#N&[1*]C[2*]&[2*]C[3*]&[3*]N1C=C([4*])C([7*])=N1&[4*]C(=O)N[5*]&[5*]C1=CC=C([6*])C=C1^[7*]C1=CC=C([8*])C=C1^[6*]C#N&[8*]C1=CC=C([9*])C=C1&&&[9*]C1=NC2=CC=CC([10*])=C2[NH]1&[10*]C([11*])
[1*]C&[1*]C[2*]&[2*]OC([3*])=O&[3*]C1=C([4*])N=C2SCCC(=O)N2C1[5*]&[4*]C&&[5*]C1=CC=C([6*])C([8*])=C1^[8*]O[9*]&[9*]C^[6*]O[7*]&&[7*]C&&&
[1*]C&[1*]C[2*]&[2*]OC([3*])=O&[3*]C1=C([4*])C2=C(N=CN([5*])C2=O)S1&[4*]C&&[5*]C[6*]^[6*]C(=O)N[7*]&[7*]C1=C([8*])C=C([9*])C=C1[10*]&[8*]C&&[9*]C&[10*]C&&
[1*]C&[1*]N(C)C([2*])=O&[2*]C1=CC=C2N=C(NC([3*])=O)SC2=C1&[3*]C[4*]&[4*]O[5*]&[5*]C1=CC=C([6*])C=C1&[6*]C#N&&&
[1*]C&[1*]O[2*]&[2*]C1=CC2=C(C=C1[3*])N=CC1=C2N([5*])C2=CC=C([13*])C=C12&[13*]F&&[3*]O[4*]^[4*]C^[5*]C[6*]&&[6*]C[7*]&[7*]C[8*]&[8*]N1CCN([9*])CC1&[9*]C1=CC=C([10*])C=C1&[10*]C([11*])=O&[11*]C1=CC=CC
[1*]C([2*])=C&[1*]C&&[2*]C(=O)O[3*]^[3*]C1=CC([4*])=CC=C1[5*]&[4*]Cl&&[5*]C(=O)NNC([6*])=O^[6*]C1=CC=C([7*])C=C1&[7*]Cl&&&
[1*]C&[1*]O[2*]&[2*]C1=CC([3*])=CC([8*])=C1[10*]&[8*]O[9*]&[9*]C^[10*]O[11*]&&[11*]C^[3*]C=NNC([4*])=O&&[4*]C[5*]&[5*]N1C([6*])=C([7*])C2=CC=CC=C21&[6*]C&&[7*]C&&
[1*]C&[1*]C[2*]&[2*]N([3*])CC&[3*]C1=CC=C([4*])C=C1&[4*]NC1=NC(N[5*])=NC(N2CCCC([7*])C2)=N1&[5*]C1=CC=C([6*])C=C1&[6*]C#N^[7*]C&&&&
[1*]C&[1*]O[2*]&[2*]C1=CC2=NC=NC([3*])=C2C=C1[7*]&[3*]N[4*]&[4*]C1=CC=CC([5*])=C1[6*]^[7*]O[8*]^[5*]Cl&[8*]C[9*]&&[6*]F^[9*]C[10*]&&&[10*]C[11*]&[11*]N1C=C([12*])N=N1&[12*]C1CC1([13*])F&[13*]F&&&
[1*]C&[1*]O[2*]&[2*]C1=CC=C([3*])C=C1&[3*]N1CCN(C2=NC=NC3=C2N=C2CCCCCN23)CC1&&&
[1*]C&[1*]C([2*])=NN=C1[NH]C([4*])=C([5*])S1&[2*]C[3*]&[3*]C1=CC=CC=C1^[4*]C&&&[5*]C#N&&
[1*]OC(=O)C1=CC(O)=C(O)C(O)=C1&[1*]C1N=C([2*])C2=CC([6*])=CC=C2N([7*])C1=O&[2*]C1=CC([3*])=C([4*])C([5*])=C1&[3*]O^[6*]O&[4*]O&[7*]C[8*]&[5*]O^[8*]C1=CC([9*])=C([11*])C([12*])=C1&&
[1*]C&[1*]C1=CC=C([2*])C([6*])=C1&[2*]C(=O)N[3*]&[3*]C1=CC=CC([4*])=C1^[6*]NC1=NC=NN2C=C([7*])C([11*])=C12^[4*]C([5*])(F)F&[11*]C&[5*]F&&[7*]C(=O)N[8*]&&[8*]C([9*])([10*])C&[9*]C&&[10*]C(=O)O
[1*]NC([3*])=O&[1*]C1=CC=C([2*])C=C1&[2*]S(=O)(=O)NC1=NC=CS1^[3*]C1CC1&&&&
[1*]C1CC23CCCC2C(CCC3)C1=C&[1*]C&&&
[1*]C#N&[1*]C1CC([2*])CN1C([4*])=O&[2*]NC([3*])=O&[3*]C1=CC=CC2=CC=CC=C12^[4*]C([5*])[6*]&&[6*]N1CCC([9*])([10*])CC1&[9*]O^[5*]C[7*]&[10*]C1=CC=C([11*])C=C1^[7*]C1=CC=C([8*])C=C1&[11*]O&[8*]F
[1*]C(=O)N[3*]&[1*]C[2*]&[2*]C1CCCC1^[3*]C1=CC=CC([4*])=C1&&[4*]NC(=O)NC1=NN=C([5*])S1&[5*]C[6*]&[6*]C[7*]&[7*]C[8*]&[8*]C[9*]&[9*]C1=CC=C([10*])N=N1&[10*]NC([11*])=O&[11*]C[12*]&[12*]S&&&
[1*]C(=O)N[6*]&[1*]C[2*]&[2*]OC([3*])=O^[6*]C[7*]^[3*]C=C[4*]&[7*]C1=CC=CC=C1&[4*]C1=CC=CC([5*])=C1&&&[5*][N+](=O)[O-]&&&
[1*]C&[1*]N([2*])C&[2*]C[3*]&[3*]C[4*]&[4*]N1C=C([5*])C2=CC=CC=C21&[5*]C([6*])=O&[6*]C[7*]&[7*]C[8*]&[8*]C[9*]&[9*]OP(=O)(O)O&&&
[1*]C&[1*]C1=CC=NC(NC([2*])=O)=N1&[2*]C[3*]&[3*]OC([4*])=O&[4*]C=C[5*]&[5*]C1=CC=CS1&&&
[1*]C&[1*]C[2*]&[2*]C[3*]&[3*]C[4*]&[4*]C[5*]&[5*]C[6*]&[6*]C[7*]&[7*]C[8*]&[8*]C[9*]&[9*]C[10*]&[10*]C[11*]&[11*]C[12*]&[12*]C[13*]&[13*]C[14*]&[14*]C[15*]&[15*]C[16*]&[16*]C(=O)N[17*]&[17*]C[18*]&[18*]C[19*]&[19*]Br&&&
[1*]C&[1*]O[2*]&[2*]C1=CC=CC=C1[3*]&[3*]N1CCN(S([4*])(=O)=O)CC1&[4*]C1=C([5*])N([6*])C([7*])=C1[8*]&[5*]C&&[6*]C&[7*]C&[8*]C(=O)N1CCOCC1&&
[1*]C&[1*]S[2*]&[2*]C1=CC=C([3*])C=C1&[3*]C=C[4*]&[4*]C(=O)O[5*]&[5*]C[6*]&[6*]C1=CC=C([7*])O1&[7*]C(=O)O&&&
[1*]C&[1*]O[2*]&[2*]C1=CC=C([3*])C=C1&[3*]N=N[4*]&[4*]C1=C([5*])N(N=C[6*])C(=O)C([8*])=C1[9*]&[5*]O&&[6*]C1=CC=C([7*])C=C1^[7*]F^[8*]C#N&&&[9*]C1=CC=CC=C1&&
[1*]NN=C1[NH]C2=CC3=C(C=C2S1)C(=O)C(=NNC(N)=S)CC3&[1*]C1=CC=C([2*])C([3*])=C1&[2*]Cl&&[3*]Cl&&
[1*]O&[1*]C=C([2*])[3*]&[2*]C1=CC=C([4*])C=C1&[4*]Cl^[3*]C1=CC=CC=N1&&&&
[1*]N&[1*]C[2*]&[2*]C1OC([3*])C([14*])C([15*])C1[16*]&[3*]O[4*]&[4*]C1C([5*])CC([6*])C([7*])C1[13*]^[14*]N^[5*]N&&[15*]O&[6*]N&[16*]O&[7*]O[8*]&&[8*]C1OC([9*])C([11*])C1[12*]^[13*]O^[9*]C[10*]&&&[10*]O^[11*]O&&&[12*]N&&
[1*]C&[1*]O[2*]&[2*]C1=C([3*])N=C(NC([4*])=O)N=C1[5*]&[3*]C&&[4*]C1=CC=NC=C1&[5*]C&&
[1*]C&[1*]O[2*]&[2*]C1=CC([3*])=CC([17*])=C1[19*]&[19*]O&&[3*]C[4*]^[4*]C[5*]^[17*]O[18*]^[5*]C(=O)N[6*]&[18*]C&[6*]C([7*])[8*]&&&[8*]C(=O)N[10*]&[10*]C([11*])[12*]^[7*]C[9*]^[11*]C[13*]&[9*]C1=C[NH]C2=CC=CC=C12&[13*]C1=CC=CC=C1^[12*]
[1*]C&[1*]O[2*]&[2*]C1=CC([3*])=CC=C1[13*]&[3*]C=C[4*]&[4*]C([5*])=O^[13*]O^[5*]C([6*])=C([7*])[8*]&&&[8*]C=C[9*]&[9*]C1=CC=C([10*])O1^[6*]O^[10*]C[11*]&&[7*]C^[11*]OC1=NO[N+]([O-])=C1S([12*])(=O)=O&&&[12*]C1=CC=C
[1*]C&[1*]C[2*]&[2*]OC([3*])=O&[3*]C1CCN(S([4*])(=O)=O)CC1&[4*]C1=CC=C2C(=C1)CC([5*])N2C([6*])=O&[5*]C&&[6*]C([7*])C^[7*]C&&&
[1*]C&[1*]ON=C([4*])C(=O)O[2*]&[2*]C[3*]&[3*]C(=O)O^[4*]C1=CSC(N)=N1&&&&
[1*]C&[1*]N1CC2CC2([2*])C1&[2*]C1=CC=C([3*])C=C1&[3*]O&&&
[1*]C&[1*]C1=CC=C([2*])C=C1&[2*]S(=O)(=O)N([3*])[4*]&[3*]C&&[4*]C1=CC=C([5*])C=C1^[5*]C(=O)NC1=N[NH]C=N1&&&
[1*]C&[1*]C1=CC([2*])=CC([4*])=N1&[2*]N1CCC([3*])C1&[3*]O^[4*]C[5*]&&[5*]C1=CC=CC=C1&&&
[1*]C&[1*]C(=O)N[2*]&[2*]C1=CC=CC([3*])=C1&[3*]N1C=CC=C1[4*]&[4*]C=C1SC(=S)N([5*])C1=O&[5*]C1=CC=CC([6*])=C1&[6*]C(=O)O&&&
[1*]C&[1*]C1=C2N=C3C=CC=CC3=C2[NH]C2=C1CCCC2=C1OC3=C(C(=O)C4=CC=CC=C4C3=O)C1=CC=CC=C12&&&
[1*]C&[1*]C[2*]&[2*]C([3*])[4*]&[3*]C(=O)N1CCN([5*])CC1&[5*]C1=CC=CC([6*])=N1^[4*]N1C=CN=C1^[6*]C&&&&&
[1*]C&[1*]C1([2*])C([3*])OC([5*])C1[7*]&[2*]O&&[3*]C[4*]^[4*]O^[5*]N1C=NC2=C([6*])N=C(Cl)N=C21&&[6*]N^[7*]O&&&&
[1*]C&[1*]C[2*]&[2*]C[3*]&[3*]C[4*]&[4*]C[5*]&[5*]N([6*])[12*]&[12*]C1=CC=CC([13*])=C1&[13*]O[14*]^[6*]C[7*]^[14*]C1=CC=CC=C1&[7*]C[8*]&&&[8*]N[9*]&[9*]C([10*])CC&[10*]C[11*]&[11*]C&&&
[1*]C&[1*]C[2*]&[2*]OC(=O)N1CCN([3*])CC1&[3*]C[4*]&[4*]C1=COC([5*])=N1&[5*]C1=CC=C([6*])C=C1[7*]&[6*]Cl&&[7*]Cl&&
[1*]C&[1*]C1=NC2=C(C3=C1CCC3)C1=NC=NC([2*])=C1O2&[2*]N[3*]&[3*]C[4*]&[4*]C1=CC=CC([5*])=C1&[5*]C(=O)N1CCCC1&&&
[1*]C&[1*]C([2*])C&[2*]C1=CC([3*])=CC=C1[15*]&[3*]N[4*]&[4*]C1=CC([5*])=CC=C1[12*]^[15*]C([16*])(C)C^[12*]C(=O)NS([13*])(=O)=O&[16*]C&[13*]C1=CC=C([14*])C=N1^[5*]C(=O)N[6*]&&[14*]F&[6*]C([7*])[8*]&&&[8*]C1=
[1*]C&[1*]C[2*]&[2*]O[3*]&[3*]C1=CC=C([4*])C=C1[11*]&[11*]O[12*]&[12*]C[13*]^[4*]C[5*]^[13*]C&[5*]C[6*]&&&[6*]NC([7*])=O&[7*]C1CCN(C([8*])=O)CC1&[8*]C1=CC=C([9*])C([10*])=C1&[9*]C&&[10*]C&&
[1*]C(=O)N[5*]&[1*]C[2*]&[2*]C[3*]^[5*]C1=CC=C([6*])C=C1^[3*]C[4*]&[6*]S(=O)(=O)N[7*]&[4*]N1C(=O)C2=CC=CC=C2S1(=O)=O&[7*]C1=CC=CC=C1[8*]&&&[8*]F&&&
[1*]C&[1*]O[2*]&[2*]C1=CC=C([3*])C=C1&[3*]C([4*])[5*]&[4*]N[6*]&[6*]C1=CC=C([7*])C=C1^[5*]C1=C([8*])C=C([9*])C2=C1OC([10*])(C)CC2^[7*]S(N)(=O)=O&[8*]O&&&&[9*]C&[10*]C&&
[1*]C&[1*]C[2*]&[2*]C[3*]&[3*]C[4*]&[4*]C([5*])[6*]&[5*]C&&[6*]C([7*])[8*]^[8*]NS([13*])(=O)=O&[13*]C1=CC=C([14*])C([16*])=C1^[7*]C[9*]^[16*]Cl&[9*]C1=CC=C([10*])C=C1&&[14*]O[15*]^[10*]O[11*]&[15*]C&[11*]C[12*]&&&[12*]C(=O)O&&&
[1*]C1=CC(NC2=NC(N3CCOCC3)=NC(N3C([2*])=NC4=CC=CC=C43)=N2)=N[NH]1&[1*]C1CC1&&[2*]C1=CC=CC([3*])=C1^[3*]Cl&&&
[1*]C&[1*]C[2*]&[2*]O[3*]&[3*]C[4*]&[4*]C[5*]&[5*]NC([6*])=O&[6*]C1=CC=CC([7*])=C1&[7*]N1C([8*])=CC2=C1CCCCC2&[8*]C&&&
[1*]C(=O)N[4*]&[1*]C[2*]&[2*]N1C(=O)C=CC2=CC([3*])=CC=C21^[4*]C1=CC([5*])=CC=C1[6*]^[3*]S(=O)(=O)N1CCOCC1&[5*]Cl&&&&[6*]Cl&&
[1*]C&[1*]C[2*]&[2*]C1=CC([3*])=C([4*])C=C1[5*]&[3*]N&&[4*]Cl&[5*]C(=O)N[6*]^[6*]C[7*]&[7*]C12CC3CC(CC(C3)C1)C2&&&
[1*]C&[1*]OC([2*])=O&[2*]C1=CC([3*])=CC([9*])=C1&[3*]N=C[4*]&[4*]C1=CC([5*])=CC=C1[6*]^[9*]C(=O)O[10*]^[5*][N+](=O)[O-]&[10*]C&&[6*]N[7*]&&[7*]C[8*]&[8*]C1=CC=CN=C1&&&
[1*]C&[1*]O[2*]&[2*]C1=CC=C([3*])C=C1[8*]&[8*]O[9*]&[9*]C^[3*]C(=O)N[4*]&&[4*]C1=CC=C([5*])C=C1&[5*]O[6*]&[6*]C1=CC=C([7*])C=N1&[7*][N+](=O)[O-]&&&
[1*]C&[1*]C1C(=O)C2=C(C=C([2*])S2)C([3*])N1S([6*])(=O)=O&[2*]Cl&&[3*]C1=CC=C([4*])C=C1^[4*]N([5*])C^[6*]C1=CC=CC=C1^[5*]C&&&&&
[1*]C&[1*]C1=C([2*])C2=CC([3*])=CC=C2[NH]1&[2*]C1=CCNCC1&&[3*]F&&
[1*]S(=O)C1=[N+]([O-])ON=C1S([4*])(=O)=O&[1*]C[2*]&[2*]C1=CC=C([3*])C=C1^[4*]C1=CC=CC=C1^[3*]I&&&&&
[1*]C&[1*]O[2*]&[2*]C1CN(C(=O)N2CCC3(CC(=O)N([3*])C3)C2)C2=CC=CC=C21&[3*]C[4*]&[4*]C1=C([5*])OC([6*])=N1&[5*]C&&[6*]C&&
[1*]C&[1*]C([2*])C&[2*]C1=C([3*])C([5*])([6*])NC(=O)N1&[3*]C1=CC=C([4*])C=C1&[4*]F^[5*]O&&&[6*]C1=CC=CC([7*])=C1^[7*]Cl&&&
[1*]C(=O)NC1=NC=CC=N1&[1*]C([2*])[3*]&[2*]C[4*]&[4*]C1CCCC1^[3*]C1=CC=C([5*])C=C1&&[5*]Cl&&&
[1*]C&[1*]C([2*])[3*]&[3*]C1CCCCC1&&[2*]NC([4*])=O^[4*]C1=CC=C2C(=C1)N([5*])C(=O)C1=CC=CC=C1S2=O&[5*]C[6*]&[6*]C1=CC=C([7*])C=C1&[7*]F&&&
[1*]NC([5*])=O&[1*]C[2*]&[2*]C[3*]^[5*]C1CCCN1C([6*])=O^[3*]C1=CC=C([4*])C=C1&[6*]C1CCCN1C([7*])=O&[4*]Cl&[7*]C1CCCN1C([8*])=O&&&[8*]C[9*]&[9*]C1=CC=CC=C1&&&
[1*]C&[1*]C[2*]&[2*]O[3*]&[3*]C1=CC([4*])=CC=C1[8*]&[8*]OC([9*])=O&[9*]C1=CC=CS1^[4*]C=C1SC(=S)N([5*])C1=O&&[5*]C[6*]&[6*]C[7*]&[7*]C(=O)O&&&
[1*]C&[1*]O[2*]&[2*]C[3*]&[3*]C[4*]&[4*]N1C([5*])=NN=C1S[8*]&[8*]C[9*]&[9*]C(=O)N[10*]^[5*]C[6*]^[10*]C1=CC([11*])=CC=C1[12*]&[6*]C1=C([7*])[NH]C2=CC=CC=C12&[11*]F&[7*]C&&[12*]F&&&&
[1*]O&[1*]C[2*]&[2*]C1OC([3*])C([8*])C([9*])C1[10*]&[3*]O[4*]&[4*]C1=CC=C([5*])C=C1^[8*]O^[5*]C=C[6*]&&[9*]O^[6*]C1=CC=C([7*])C=C1&&[10*]O^[7*]F&&&&&
[1*]C&[1*]C[2*]&[2*]C1=CC=C([3*])C=C1&[3*]N1C([4*])=NC2=CC=CC=C2C1=O&[4*]C=C[5*]&[5*]C1=CC=C([6*])S1&[6*][N+](=O)[O-]&&&
[1*]C&[1*]C[2*]&[2*]C[3*]&[3*]C1=C([4*])N2C=CC3=CC=CC=C3C2=N1&[4*]C[5*]&[5*]C&&&
[1*]C&[1*]C1=CC=C2N=C(NC3=NC([2*])=CS3)N=C([3*])C2=C1&[2*]C1=CC=CC=C1&&[3*]C&&
[1*]C(=O)O&[1*]C[2*]&[2*]C(=O)N1C=C([3*])C=N1&[3*]C1=CC=CC2=C1C1=CC=CC=C1C2([4*])[5*]&[4*]O&&[5*]C([6*])(F)F^[6*]F&&&
[1*]NC(=O)C([3*])=O&[1*]C[2*]&[2*]C1=CC=CO1^[3*]C1=C[NH]C2=CC=C([4*])C=C12&&[4*]Br&&&
[1*]C&[1*]C[2*]&[2*]O[3*]&[3*]C[4*]&[4*]C[5*]&[5*]C[6*]&[6*]NC([7*])=O&[7*]C[8*]&[8*]N1N=C([9*])CCC1=O&[9*]C1=CC=CC=C1&&&
[1*]C(=N)N&[1*]C1=CC=C([2*])C=C1&[2*]N1N=C([3*])CC1[5*]&[3*]C([4*])F&[4*]F^[5*]C1=CC=C([6*])C=C1&&[6*][N+](=O)[O-]&&&
[1*]C&[1*]C1=NC([2*])=NC=C1[6*]&[2*]C1=CC=C2C=C([3*])[NH]C2=C1&[3*]C1=N[NH]C2=CC([4*])=CC=C12^[6*]F^[4*]C[5*]&&&[5*]N1CCOCC1&&&
[1*]C=C&[1*]C[2*]&[2*]N=C1SC2=CC=CC=C2C2=CC=CC=C2O1&&&
[1*]C&[1*]N1N=CC([2*])=C1[6*]&[2*]C(=O)N1CCC2(CC1)CN([3*])C2&[3*]C1=CC=CC([4*])=C1^[6*]C1CC1^[4*]C([5*])(F)F&&&[5*]F&&&
[1*]C#N&[1*]C1=CN=CC([2*])=C1&[2*]C(=O)N[3*]&[3*]C1=CC=C([4*])C=C1&[4*]C([5*])=O&[5*]C=C([6*])[7*]&[6*]O&&[7*]C(=O)O&&
[1*]C&[1*]N([6*])C(=O)O[2*]&[2*]C1=CC=C([3*])C=C1&[3*]O[4*]^[6*]C1=CC=CC=C1^[4*]C([5*])(F)F&&&[5*]F&&&
[1*]C&[1*]C=C[2*]&[2*]C[3*]&[3*]N([4*])C([6*])=O&[4*]C[5*]&[5*]C^[6*]C1=CC=CC([7*])=C1&&[7*]O[8*]&[8*]C1=CC=C([9*])C=C1[10*]&[9*]Cl&&[10*]C#N&&
[1*]C&[1*]N([2*])C&[2*]C[3*]&[3*]C[4*]&[4*]NC([5*])=O&[5*]C1=CC=CC2=CC3=CC=CC([6*])=C3N=C12&[6*]C([7*])=O&[7*]C1=CC=CC=C1&&&
[1*]C&[1*]C([2*])(C)C&[2*]C1=NN([3*])C([5*])=C1&[3*]C1=CC=CC=C1[4*]&[4*]Cl^[5*]NC(=O)N[6*]&&[6*]C1=CC=C([7*])C=C1&[7*]C1=NC=NS1&&&
[1*]C&[1*]C([2*])C&[2*]C1C(=O)N([3*])CCS(=O)(=O)N1[9*]&[3*]C[4*]&[4*]C1=CN([5*])N=N1^[9*]C[10*]^[5*]C[6*]&[10*]C1=CC=C([11*])C=C1&[6*]C[7*]&[11*]C1=CC=C([12*])C([15*])=C1&[7*]C[8*]&[12*]O[13*]&[8*]O&[13*]C[14*]^[15*]F&&
[1*]C&[1*]C1=CC=C([2*])C=C1&[2*]C1=NC(=O)C([3*])=C([5*])[NH]1&[3*]C[4*]&[4*]C(=O)N1CCOCC1^[5*]N&&&&
[1*]C&[1*]C(=O)N1N=C([2*])CC1[5*]&[2*]C1=CN=C(NC([3*])=O)S1&[3*]C1=CC=C([4*])S1^[5*]C1=CC=C([6*])C=C1^[4*][N+](=O)[O-]&[6*]C([7*])(F)F&&&[7*]F&&&
[1*]C&[1*]C[2*]&[2*]C1=C(CC)C(=O)[NH]N=C1[3*]&[3*]C&&&
[1*]N1C(=O)C(=O)C2=C([6*])C=CC=C21&[1*]C[2*]&[2*]C(=O)N([3*])[5*]^[6*]Br^[3*]C[4*]&&&[4*]C1=CC=CN=C1^[5*]C1=CC=CC=C1&&&&
[1*]S(N)(=O)=O&[1*]C1=CC=C2OC3=CC=C([2*])C=C3C(=O)C2=C1&[2*]C(=O)Cl&&&
[1*]C&[1*]C[2*]&[2*]N1C(=O)C(=O)C([3*])=C1[8*]&[8*]C1=CC=CC([9*])=C1&[9*]NC(=O)N[10*]^[3*]C1=CC=CC([4*])=C1^[10*]C1=CC=C([11*])C=C1&[4*]NC([5*])=O&[11*]S(=O)(=O)O&[5*]C[6*]&&&[6*]C[7*]&[7*]C1
[1*]C&[1*]N([2*])C&[2*]C[3*]&[3*]C[4*]&[4*]N1CCC([5*])CC1&[5*]C1=NC([6*])=C2C(N)=NC=CN12&[6*]C1=CC=CC=C1&&&
[1*]C&[1*]O[2*]&[2*]C1=CC=C2C([3*])=C([7*])C=CC2=C1&[3*]C=C[4*]&[4*]C1=CC([5*])=CC([6*])=C1^[7*]C1=CC=C([8*])C=C1^[5*]O&[8*]C[9*]&&[6*]O^[9*]C[10*]&&&[10*]N([11*])[12*]&[11*]C&&[12*]C[13*]^[13*]C[14*]&[14*]C[15*]&[15*]C1=CC
[1*]C&[1*]O[2*]&[2*]C[3*]&[3*]C1CN(C2=NC=CN=C2[4*])CCO1&[4*]C1CN([5*])C1&[5*]C1=CC=C2C=CC=CC2=N1&&&
[1*]C&[1*]C[2*]&[2*]C([3*])[4*]&[3*]C1=CC=C([5*])C=C1&[5*]N1C(=O)C2CC=CCC2C1=O^[4*]C(CC)C1=CC=C(NC2CC(C(C)C3=CC=C(N(CC)CC)C=C3)C2)C=C1&&&&
[1*]C&[1*]O[2*]&[2*]C1=CC=C([3*])C=C1&[3*]C1CC([4*])=NN1C([6*])=O&[4*]C1=CC=C([5*])C=C1&[5*]F^[6*]C[7*]&&[7*]N1CCOCC1&&&
[1*]C&[1*]C1=CCC[N+]2([O-])CCC3=C([NH]C4=CC=CC=C34)C12&&&
[1*]N&[1*]C[2*]&[2*]C(=O)N[3*]&[3*]C1=CC=C([4*])C=C1&[4*]C(=O)N[5*]&[5*]C([6*])[7*]&[7*]C(=O)N1CCC([11*])CC1&[11*]C[12*]^[6*]C[8*]^[12*]C1=CC=CC=C1&[8*]C[9*]&&&[9*]C[10*]&[10*]N=C(N)N&&&
[1*]C&[1*]C[2*]&[2*]O[3*]&[3*]C1=CC=C([4*])C=C1&[4*]N1C([5*])=NC2=CC=CC=C2C1=O&[5*]C1=CC=CC([6*])=C1&[6*]C1=CC=NC=C1&&&
[1*]C&[1*]O[2*]&[2*]C1=CC=NC(N2CCC([3*])CC2)=N1&[3*]C(=O)N1CC=C([4*])CC1&[4*]C1=CC=C([5*])C=C1&[5*]F&&&
[1*]C&[1*]O[2*]&[2*]C1=CC=C([3*])C=C1[7*]&[3*]NC([4*])=O&[4*]C#C[5*]^[7*]O[8*]^[5*]C1=CC=CC=C1[6*]&[8*]C1CCOCC1&[6*]Cl&&&&&
[1*]C&[1*]O[2*]&[2*]C1=CC=CC=C1[3*]&[3*]NC([4*])=O&[4*]C[5*]&[5*]N1C(=O)CN=C([6*])C2=CC([7*])=CC=C21&[6*]C1=CC=CC=C1&&[7*]Cl&&
[1*]C&[1*]N([2*])C&[2*]C[3*]&[3*]C([4*])[5*]&[4*]C[6*]&[6*]O^[5*]NC1=NC([7*])=NC2=C1SC([10*])=C2[11*]&&[10*]Cl&&[11*]Cl&[7*]C1=CC=C([8*])C=C1[9*]^[8*]Cl&&[9*]Cl&&
[1*]C&[1*]C(=O)N[2*]&[2*]C1=CC([3*])=CN2C([5*])=CN=C12&[3*]C1=CC=CC([4*])=C1&[4*]F^[5*]C1=CC=C([6*])C=C1&&[6*]F&&&
[1*]C&[1*]C1=NN([2*])C([3*])=C1[4*]&[2*]C1=CC=CC=C1&&[3*]C&[4*]C=NNC(=N)NO&&
[1*]C&[1*]O[2*]&[2*]C1=CC=CC([3*])=C1&[3*]C([4*])=O&[4*]C=C[5*]&[5*]C1=CC([6*])=C([8*])C([10*])=C1&[8*]O[9*]&[9*]C^[10*]O[11*]&&[11*]C^[6*]O[7*]&&[7*]C&&&
[1*]C&[1*]C1=NC2=CC=C([2*])C=C2C(=O)N1[3*]&[2*]Cl&&[3*]C1=CC([4*])=CC=C1[5*]^[4*]Cl&&[5*]O[6*]^[6*]C1=CC=CC=C1[7*]&[7*]NC(=O)NN1CCSCC1&&&
[1*]C&[1*]O[2*]&[2*]C1=CC=C2OC3=CC=CC=C3CC([3*])C2=C1&[3*]N[4*]&[4*]C[5*]&[5*]C([6*])[7*]&[6*]C&&[7*]O&&
[1*]C&[1*]C1CN([2*])C(=O)C2=CC([6*])=CN=C2OC1[7*]&[2*]C([3*])[4*]&[3*]C^[6*]Br&[4*]C[5*]&[7*]C[8*]^[5*]O&[8*]N([9*])S([10*])(=O)=O&&&[9*]C&&[10*]C1=CC=C([11*])C=C1^[11*]F&&&
[1*]C&[1*]C([2*])C&[2*]NC1=NC([3*])=CC2=C1C(=O)N([8*])C=N2&[8*]C&&[3*]C1=CC=C([4*])C([6*])=C1^[4*]N1CC([5*])C1&[5*]N^[6*]S([7*])(=O)=O&&[7*]C&&&
[1*]C&[1*]C1=NN([2*])C([3*])=C1[4*]&[2*]C1=CC=CC=C1&&[3*]C&[4*]C[5*]^[5*]N1CCN([6*])CC1&[6*]C[7*]&[7*]C1=CC=C([8*])C=C1&[8*]C([9*])(C)C&[9*]C&&&
[1*]C&[1*]O[2*]&[2*]C1=CC=C2C(=O)C([3*])C([4*])OC2=C1&[3*]C1=CC=CC=C1&&[4*]C1=CC=C([5*])C=C1^[5*]O&&&
[1*]C&[1*]O[2*]&[2*]C1=CC=C([3*])C=C1&[3*]C[4*]&[4*]C[5*]&[5*]C[6*]&[6*]C([7*])=NO&[7*]C1=CC=C2OCOC2=C1&&&
[1*]C&[1*]OC1=NC(C2=NSN=C2[2*])=NC([4*])=C1[5*]&[2*]C1=CC=C([3*])C=C1&[3*]Cl^[4*]C&&&[5*]C[6*]^[6*]C[7*]&[7*]C(=O)N([8*])C&[8*]C&&&
[1*]C&[1*]O[2*]&[2*]C1=CC=C([3*])C=C1&[3*]C[4*]&[4*]N[5*]&[5*]C1C2CC3CC(C2)CC1C3&&&
[1*]C#C&[1*]C[2*]&[2*]C[3*]&[3*]C[4*]&[4*]C[5*]&[5*]C[6*]&[6*]C1=CC=C2OC3=CC([7*])=C([8*])C([14*])=C3C(=O)C2=C1&[8*]C[9*]&[9*]C[10*]^[14*]O^[10*]C(=O)NS(=O)(=O)O[11*]&&[7*]O^[11*]C[12*]&&&[12*]C[13*]&[13*]C&&&
[1*]C&[1*]C1=CC=C([2*])C=C1&[2*]C(=O)N([3*])[4*]&[3*]C&&[4*]C[5*]^[5*]C(=O)N[6*]&[6*]C1=CC=C([7*])C=C1&[7*]S(=O)(=O)NC1=NCCCCC1&&&
[1*]C&[1*]C1=CC=CC([2*])=C1&[2*]C1=NN=C2SC(S[3*])=NN12&[3*]C[4*]&[4*]C(=O)N1CCOCC1&&&
[1*]C&[1*]C1=CC=C([2*])O1&[2*]C1=NC([3*])=CO1&[3*]C[4*]&[4*]N[5*]&[5*]C1CCN([6*])C1&[6*]C1=CN=CC(N2CCCC2)=N1&&&
[1*]C&[1*]C[2*]&[2*]C[3*]&[3*]O[4*]&[4*]C1=CC=CC([5*])=C1[7*]&[5*]O[6*]&[6*]C^[7*]O[8*]&&[8*]C[9*]&[9*]C(=O)N[10*]&[10*]C1=CC=C2OCOC2=C1&&&
[1*]C&[1*]C1(C)CC2=C([2*])C([3*])=C([4*])N2C1&[2*]C1=CC=CC=C1&&[3*]C=O&[4*]C1=CC=CC=C1[5*]^[5*]C1=CC=CC=C1&&&
[1*]C&[1*]C([2*])[3*]&[2*]C[4*]&[4*]C[5*]^[3*]C1CCC2C3C([6*])C=C4CC([7*])CCC4([8*])C3CCC12[9*]^[5*]OC(=O)N1CCOCC1&[6*]O&&&&[7*]O&[8*]C&[9*]C&&
[1*]C&[1*]N1CCN(C([2*])=O)CC1&[2*]C1=C2N=C([3*])C([4*])=C([5*])N2N=C1&[3*]C1=CC=CC=C1&&[4*]C1=CC=CC=C1&[5*]N&&
[1*]C&[1*]OC([2*])=O&[2*]C1CCCN1[3*]&[3*]C1=CC=C([4*])C=C1[5*]&[4*]S(=O)(=O)N1CCCCC1&&[5*][N+](=O)[O-]&&
[1*]C1=CC=C2C(=C1)N=C(N)N2[2*]&[1*]Cl&&[2*]C[3*]^[3*]C[4*]&[4*]N&&&
[1*]C&[1*]C[2*]&[2*]C[3*]&[3*]C[4*]&[4*]C1CC([5*])([6*])C1&[5*]C&&[6*]O[7*]^[7*]C[8*]&[8*]C1=COC([9*])=N1&[9*]C1=CC=C([10*])C=C1&[10*]O[11*]&[11*]C&&&
[1*]C&[1*]C[2*]&[2*]O[3*]&[3*]C[4*]&[4*]C[5*]&[5*]N1C([6*])=NC2=CC=CC=C21&[6*]C[7*]&[7*]N1C(=O)N([8*])C2=CC=CC=C21&[8*]C[9*]&[9*]C&&&
[1*]NC([3*])=O&[1*]C1=CC=C([2*])C=C1&[2*]Cl^[3*]C1=CC=C([4*])O1&&[4*]Br&&&
[1*]C&[1*]C([2*])=NNC(=N)N&[2*]C1=CC=C([3*])C=C1&[3*]N&&&
[1*]C&[1*]C1=CC([2*])=C([3*])C([5*])=C1&[2*]C&&[3*]S(=O)(=O)N1C([4*])=NC2=CC=CC=C21^[4*]C^[5*]C&&&&
[1*]C&[1*]O[2*]&[2*]C1=CC2=C(C=C1[3*])CC1C3=C(C=C([4*])C([6*])=C23)CCN1[8*]&[3*]O&&[4*]O[5*]^[5*]C^[6*]O[7*]&&[7*]C^[8*]C&&&&
[1*]C&[1*]C1=CC=C([2*])C([7*])=C1&[2*]N1N=CC([3*])=C1[6*]&[3*]C(=O)N[4*]^[7*]C^[4*]C1=CC=C([5*])C=C1^[6*]C1CC1&&[5*]Br&&&&&
[1*]C&[1*]C(=O)NNC(=S)NC([2*])=O&[2*]C1=CC=CN=C1&&&
[1*]C&[1*]C([2*])C&[2*]C1=NN([3*])C([4*])=C1&[3*]C&&[4*]C(=O)N1CCC([5*])CC1^[5*]C1=CC=C([6*])C=C1&[6*]C([7*])(F)F&[7*]F&&&
[1*]C&[1*]C([2*])=NNC([5*])=O&[2*]C[3*]&[3*]C(=O)N[4*]^[5*]C1COC2=CC=CC=C2O1^[4*]C1=CC=CC=C1&&&&&
[1*]C&[1*]O[2*]&[2*]C[3*]&[3*]C[4*]&[4*]N1C(=O)C2=C3C(=CC=C([5*])C3=CC=C2)C1=O&[5*]NC([6*])=O&[6*]C&&&
[1*]C&[1*]C[2*]&[2*]NC(=O)O[3*]&[3*]C1=CC2=C(C=C1[4*])CC1C([5*])([6*])CCCC21[9*]&[4*]O&&[5*]C&[6*]C(=O)O[7*]^[7*]C[8*]^[9*]C^[8*]C&&&&&
[1*]C&[1*]C[2*]&[2*]C([3*])[4*]&[4*]C1=CC=CC=C1&&[3*]NC([5*])=O^[5*]C[6*]&[6*]OC([7*])=O&[7*]C[8*]&[8*]C1=CC=CC=C1&&&
[1*]C&[1*]C(=O)O[2*]&[2*]C1C([3*])CC2C3CCC4C=C([6*])CCC4([7*])C3CCC12[8*]&[3*]N1C=C([4*])N=N1&[4*]C[5*]^[6*]F^[5*]O&&[7*]C&&&[8*]C&&
[1*]C&[1*]N1C(=O)COC2=CC=C3C=CC=CC3=C21&&&
[1*]C&[1*]O[2*]&[2*]C1=CC=CC([3*])=C1&[3*]C=C([4*])[5*]&[4*]C#N&&[5*]C1=CC=CN1[6*]^[6*]C&&&
[1*]C([2*])=C&[1*]C&&[2*]C1CCC2([3*])CCC3([4*])C(CCC4C5([5*])CC=C([6*])C([8*])(C)C5CCC43[9*])C12^[3*]C(=O)O&&[4*]C&[5*]C&[6*]N[7*]^[7*]C^[8*]C&&&[9*]C&&
[1*]NC([4*])=O&[1*]C[2*]&[2*]C1=CC=C([3*])C=C1^[4*]C1=CC=C2N=C(NC([5*])=O)SC2=C1^[3*]F&[5*]C1CC1&&&&&
[1*]C&[1*]N1N=NN=C1SC1=NC=NC2=C1NC(=O)CN2[2*]&[2*]C1=CC=C([3*])C=C1&[3*][N+](=O)[O-]&&&
[1*]NC([3*])=O&[1*]C1=CC=C([2*])C=C1&[2*]Cl^[3*]C1=CSC=C1[4*]&&[4*]C1=N[NH]C(=S)O1&&&
[1*]C&[1*]C([2*])[3*]&[2*]C[4*]&[4*]O^[3*]NC([5*])=O&&[5*]C1=CC=C([6*])C=C1&[6*]C1=NC([7*])=C2C=C([8*])SC2=N1&[8*]Cl&&[7*]N&&
[1*]C&[1*]O[2*]&[2*]C1=CC=C([3*])C=C1[7*]&[3*]C1C2=CC=C([4*])C=C2OC(=N)C1[6*]&[4*]N([5*])C^[7*]O[8*]^[5*]C^[6*]C#N^[8*]C[9*]&&&&&[9*]C[10*]&[10*]C[11*]&[11*]N([12*])C&[12*]C&&&
[1*]C&[1*]N1CCN([2*])CC1&[2*]C[3*]&[3*]C1=CC=C([4*])C=C1&[4*]C1=CC=CC([5*])=N1&[5*]C=C[6*]&[6*]NC([7*])=O&[7*]C1=CC=C([8*])C=C1&[8*]C[9*]&[9*]C[10*]&[10*]C[11*]&[11*]N[12*]&[12*]C1=C2C=CC=CC2=NC2=CC=
[1*]C&[1*]C1=CC([2*])=CC=C1[10*]&[2*]C[3*]&[3*]N1C(=O)N([4*])CC([8*])C1[9*]^[10*]Cl^[8*]O&&&&[4*]C[5*]^[5*]C1=CC=C2N=C([6*])C=CC2=C1[7*]^[9*]C^[6*]C&&&&[7*]C&&
[1*]C&[1*]O[2*]&[2*]C1=CC=C([3*])C=C1&[3*]NC([4*])=O&[4*]C1=C([5*])SC([7*])=C1[8*]&[8*]C&&[5*]NC([6*])=O^[6*]C1CC1^[7*]C&&&&
[1*]C&[1*]C([2*])([3*])C&[2*]C[4*]&[4*]O^[3*]C1=CC=C([5*])C=C1&&[5*]C#C[6*]&[6*]C1=CN=CC([7*])=C1&[7*]O[8*]&[8*]C[9*]&[9*]C1CC1&&&
[1*]C&[1*]C(=O)N[2*]&[2*]C1=CC=C2C(=C1)N=C(N([3*])[8*])N2[15*]&[8*]C[9*]&[9*]C[10*]^[3*]C[4*]^[10*]C[11*]&[4*]C[5*]^[15*]C^[11*]C[12*]&[5*]C[6*]&&&[12*]N([13*])C(C)C&[6*]C[7*]&[13*]C([14*])C&[7*]NC(=N)N&[14*]C&&&&&
[1*]C&[1*]C12C(=O)N([2*])C(=O)N1C1C3=CC=CC=C3OCC1C2[4*]&[2*]C1=CC=CC([3*])=C1&[3*]Cl^[4*]C1=CC=CC=C1&&&&
[1*]C&[1*]C1CC([2*])CC([9*])C1[10*]&[9*]N&&[2*]C1=CC=NC=C1[3*]^[3*]NC([4*])=O^[10*]O[11*]^[4*]C1=CC=C([5*])C([6*])=N1&[11*]C[12*]&[5*]F&[12*]C([13*])(F)F&&[6*]C1=C([7*])C=CC=C1[8*]^[13*]F&[8*]F&&&&[7*]F&&
[1*]C1=CC2=C([NH]C(=O)N2[3*])C(N)=N1&[1*]C1=CC=NC(N[2*])=N1&[2*]C1CCCC1^[3*]C1=CC=CC=C1&&&&
[1*]C&[1*]OC([2*])=O&[2*]C1NN([3*])C2(C(=O)N([4*])C3=CC=CC=C32)C12CC1=CC([9*])=CC=C1C2=O&[3*]C1=CC=CC=C1&&[4*]C[5*]^[5*]C[6*]^[9*]F^[6*]O[7*]&&&[7*]C[8*]&[8*]C1=CC=CC=C1&&&
[1*]C&[1*]C([2*])(C)C&[2*]S(=O)N1CC2=CC([3*])=CC=C2CC1[5*]&[3*]C(=O)N[4*]&[4*]C1CCC1^[5*]C[6*]&&[6*]C[7*]&[7*]C[8*]&[8*]C(=O)O&&&
[1*]C&[1*]C[2*]&[2*]C([3*])[4*]&[3*]C&&[4*]C([5*])[6*]^[6*]C(=O)NC1=NN=C([11*])S1&[11*]C^[5*]NC([7*])=O&&[7*]C[8*]&[8*]N1C(=S)OC2=CC=C([9*])C=C21&[9*]C([10*])(F)F&[10*]F&&&
[1*]O&[1*]C1=CC=C([2*])C=C1[3*]&[2*]I&&[3*]C=NNC(=S)NC1=CC=C(O)C=C1O&&
[1*]C&[1*]N1C2=NC=C([2*])N=C2C(N)=NS1(=O)=O&[2*]C[3*]&[3*]C1=CC=C([4*])C=C1&[4*]O[5*]&[5*]C([6*])(F)F&[6*]F&&&
[1*]C&[1*]C[2*]&[2*]C[3*]&[3*]C(=O)N[4*]&[4*]C[5*]&[5*]C[6*]&[6*]N1CCN(O)CC1&&&
[1*]C&[1*]O[2*]&[2*]C1=CC([3*])=C2OC([4*])=C([7*])C2=C1&[3*]O&&[4*]C1=CC([5*])=CC=C1[6*]^[5*]O^[7*]C(=O)O&[6*]O&&&&
[1*]C&[1*]O[2*]&[2*]C[3*]&[3*]C[4*]&[4*]OC([5*])=O&[5*]C1=C([6*])C2=C([7*])C([8*])=C([12*])N=C2S1&[6*]N&&[7*]C1=CC=CC=C1&[8*]C(=O)O[9*]^[9*]C[10*]^[12*]C^[10*]OC([11*])=O&&&[11*]C&&&
[1*]C&[1*]N([2*])C&[2*]C[3*]&[3*]C1CCC2=NN=C([4*])N2C1&[4*]C1=CC=CC([5*])=C1[6*]&[5*]F&&[6*]F&&
[1*]C&[1*]C1=C([2*])N([7*])C(=O)[NH]1&[2*]C1=CC([3*])=CC=C1[4*]&[3*]Cl^[7*]C1=CC=CC=C1&[4*]O[5*]&&[5*]C[6*]&[6*]C(=O)O&&&
[1*]C&[1*]O[2*]&[2*]C1=CC2=C(C([3*])=C1[5*])C([7*])C([8*])C([9*])O2&[3*]O[4*]&[4*]C^[5*]O[6*]&&[6*]C^[7*]O&&&[8*]C&[9*]O[10*]^[10*]C&&&
[1*]C=C&[1*]C[2*]&[2*][N+]([3*])([4*])C&[3*]C&&[4*]C[5*]^[5*]C[6*]&[6*]C[7*]&[7*]C#C[8*]&[8*]C[9*]&[9*]C[10*]&[10*]C[11*]&[11*]C[12*]&[12*]C[13*]&[13*]C[14*]&[14*]C[15*]&[15*]C&&&
[1*]C&[1*]C1=NN([2*])C([4*])=C1&[2*]C1=CC=C([3*])C=C1&[3*]F^[4*]NC([5*])=O&&[5*]C1=CC2=CC([6*])=CC=C2OC1=O&[6*]Br&&&
[1*]C&[1*]C[2*]&[2*]O[3*]&[3*]C1=CC=CC=C1[4*]&[4*]N1CCN([5*])CC1&[5*]C[6*]&[6*]C[7*]&[7*]C[8*]&[8*]NC([9*])=O&[9*]C=C[10*]&[10*]C1=CC=CC=C1&&&
[1*]C&[1*]O[2*]&[2*]C1=CC2=C(C=C1[3*])C([5*])NCC2&[3*]O[4*]&[4*]C^[5*]C[6*]&&[6*]C[7*]&[7*]C1CCN([8*])CC1&[8*]C[9*]&[9*]C[10*]&[10*]C[11*]&[11*]C1=CC=NC2=CC=C([12*])C=C12&[12*]Cl&&&
[1*]C&[1*]O[2*]&[2*]C1=CC=C([3*])C([5*])=C1&[3*]O[4*]&[4*]C^[5*]C([6*])[7*]&&[7*]N1CCCCC1&&[6*]C[8*]^[8*]NS([9*])(=O)=O&[9*]C1=CC=C([10*])C=C1&[10*]C&&&
[1*]C1=CC=N[NH]1&[1*]C1=CC2=NC=C([2*])N2C=C1&[2*]C1=CC=CC([3*])=C1&[3*]N[4*]&[4*]C[5*]&[5*]C1CCNCC1&&&
[1*]C&[1*]N([2*])C&[2*]C[3*]&[3*]C[4*]&[4*]NC1=NC(N)=NC([5*])=C1[6*]&[5*]N&&[6*]C1=CC=C([7*])C([8*])=C1^[8*]Cl&&[7*]Cl&&
[1*]C&[1*]O[2*]&[2*]C1=CC=C([3*])C([10*])=C1[12*]&[10*]O[11*]&[11*]C^[3*]C[4*]&&[4*]N1CCCC([5*])C1^[12*]O[13*]^[5*]C([6*])=O&[13*]C&[6*]C1=CC([7*])=CC([8*])=C1&&&[8*]C([9*])(F)F&[9*]F^[7*]F&&&&
[1*]C&[1*]C[2*]&[2*]OC(=O)N[3*]&[3*]C1=CC=NC([4*])=C1&[4*]N[5*]&[5*]C[6*]&[6*]C1([7*])CCCCC1&[7*]N([8*])C&[8*]C&&&
[1*]C&[1*]C(=O)N[2*]&[2*]C[3*]&[3*]C1CN([4*])C(=O)O1&[4*]C1=CC=C([5*])C([7*])=C1&[5*]C1=CC=CC([6*])=C1&[6*]N^[7*]F&&&&
[1*]C&[1*]C(=O)O[2*]&[2*]C1=CC=C2C(=O)C([3*])=C([6*])[NH]C2=C1&[3*]C1=CC([4*])=CC([5*])=C1&[4*]C^[6*]C[7*]&[5*]C^[7*]C1=CC=C([8*])C=C1&&&[8*]C&&&
[1*]C&[1*]C1=CC=CC([2*])=C1[7*]&[2*]N1CCN(S([3*])(=O)=O)CC1&[3*]C1=C([4*])[NH]C(=O)N=C1[5*]^[7*]C^[4*]O&&&&[5*]C([6*])(F)F^[6*]F&&&
[1*]C&[1*]C1=CC=C([2*])C=C1&[2*]C#C[3*]&[3*]C1=CC=C([4*])C=C1&[4*]C1C([5*])N(C([6*])=O)C1[7*]&[5*]C#N&&[6*]C1CC1&[7*]C[8*]^[8*]O&&&
[1*]C&[1*]O[2*]&[2*]C1C=CC=C([3*])C(=O)NC2=CC(=O)C([4*])=C(CC([9*])CC([10*])C([12*])C([13*])C=C([14*])C1[15*])C2=O&[3*]C&&[4*]N[5*]^[5*]C[6*]^[9*]C^[6*]C[7*]&&[10*]O[11*]^[7*]C[8*]&[11*]C^[12*]O^[8*]N1CCOCC1&&&&
[1*]C&[1*]C[2*]&[2*]C[3*]&[3*]N1C=CC2=C3C1=CC([4*])(C)COC3=CC1=CC=CC=C12&[4*]C&&&
[1*]C&[1*]C[2*]&[2*]C([3*])[4*]&[3*]C&&[4*]C(=O)O[5*]^[5*]C1C([6*])OC([11*])C1[12*]&[11*]N1C=CC(=O)[NH]C1=O&&[12*]F&[6*]C[7*]^[7*]OC([8*])=O&[8*]C[9*]&[9*]C([10*])C&[10*]C&&&
[1*]C([2*])=C&[1*]C&&[2*]C1CC(=O)C([3*])=C2OC([4*])CC2=C1^[3*]C&&[4*]C1=CC=C([5*])C([7*])=C1^[5*]O[6*]&[6*]C^[7*]O[8*]&&[8*]C&&&
[1*]C&[1*]C1=CN=CC([2*])=N1&[2*]C[3*]&[3*]N1CCC2C(CC(=O)N2[4*])C1&[4*]C[5*]&[5*]C1=CC=CN1[6*]&[6*]C&&&
[1*]C&[1*]C[2*]&[2*]O[3*]&[3*]C1=CC=C([4*])C=C1[5*]&[4*]Cl&&[5*]NC([6*])=O^[6*]C1=CC=C([7*])C=C1&[7*]NC([8*])=O&[8*]C1CC(=O)N([9*])C1&[9*]C1=CC=CC([10*])=C1&[10*]C&&&
[1*]C&[1*]O[2*]&[2*]C[3*]&[3*]C1CCCN1S([4*])(=O)=O&[4*]C1=CC=C2C(=C1)C(=O)C(=O)N2[5*]&[5*]C[6*]&[6*]C[7*]&[7*]N([8*])C&[8*]C&&&
[1*]C(=O)NO&[1*]C[2*]&[2*]C[3*]&[3*]C[4*]&[4*]C[5*]&[5*]C[6*]&[6*]C([7*])[8*]&[8*]C(=O)N[11*]&[11*]C1=CC=CC2=CC=CC=C12^[7*]NC([9*])=O&&[9*]C1=CC=C2OC([10*])=NC2=C1&[10*]C1=CC=CC=C1&&&
[1*]C&[1*]C1=CC=C([2*])C=C1[5*]&[2*]NC1=NC([3*])=CC([4*])=N1&[3*]C^[5*]C&[4*]C&&&&
[1*]S(=O)(=O)N1CCN([4*])CC1&[1*]C1=CC=CC=C1[2*]&[2*]C([3*])(F)F^[4*]C1=CC=NC2=CC([5*])=CC=C12^[3*]F&[5*]Cl&&&&&
[1*]C&[1*]C([2*])=O&[2*]C1=CN=CN1[3*]&[3*]C[4*]&[4*]C[5*]&[5*]C1=CC=CC=C1&&&
[1*]C&[1*]C[2*]&[2*]C[3*]&[3*]C[4*]&[4*]C[5*]&[5*]C(=O)N1CC([6*])C([8*])CC1[10*]&[8*]N1C=C([9*])N=N1&[9*]C1CC1^[10*]C1=CC=C([11*])C=C1&&[11*]Cl^[6*]N1C=C([7*])N=N1&&[7*]C1CC1&&&
[1*]C&[1*]C1=CC=C([2*])C=N1&[2*]NC([3*])=O&[3*]C1=CC([4*])=CC=C1[5*]&[4*]I&&[5*]C(=O)N[6*]^[6*]C[7*]&[7*]C1=CC=CC=C1&&&
[1*]C&[1*]C[2*]&[2*]OC([3*])=O&[3*]C[4*]&[4*]S[5*]&[5*]C1=CC([6*])=C2C=CC=CC2=N1&[6*]C(=O)O[7*]&[7*]C[8*]&[8*]C&&&
[1*]C=C&[1*]C[2*]&[2*]OC(=O)N[3*]&[3*]C1=CC=C2C(=C1)N=C([4*])N2[7*]&[4*]C[5*]&[5*]C[6*]^[7*]C[8*]^[6*]C&[8*]C[9*]&&&[9*]C[10*]&[10*]C&&&
[1*]C&[1*]C([2*])(C)C&[2*]OC(=O)N[3*]&[3*]C([4*])[5*]&[4*]C[6*]&[6*]C1=CC=CC=C1^[5*]C1=N[NH]N=N1&&&&
[1*]C1=C([2*])C=C2OC3=CC([3*])=CC([4*])=C3C2=C1&[1*]O&&[2*]O&[3*]O&[4*]O&&
[1*]C&[1*]C(=O)O[2*]&[2*]C[3*]&[3*]C1OC([4*])C([15*])C([16*])C1[18*]&[4*]O[5*]&[5*]C1C([6*])OCC([13*])C1[14*]^[15*]O^[13*]O&&[16*]OC([17*])=O&[6*]O[7*]^[17*]C^[18*]OC([19*])=O^[7*]C1CCC2([8*])C(CCC3([9*])C2CC=C2C4CC([10*]
[1*]C&[1*]C1=NN([2*])C([3*])=C1[4*]&[2*]C1=CC=CC=C1&&[3*]N1CCOCC1&[4*]C=NO[5*]^[5*]C[6*]&[6*]C1=CC=CC=C1&&&
[1*]C&[1*]S[2*]&[2*]C1=CC=CC([3*])=C1&[3*]NC(=O)N[4*]&[4*]C1=CC=CC=C1[5*]&[5*][N+](=O)[O-]&&&
[1*]C&[1*]C1=CN=C(N[9*])C2=CC([2*])=CC=C12&[9*]C1CCCC1&&[2*]C1=CC([3*])=CC([6*])=C1^[3*]C[4*]&[4*]N1CCC2(CC1)CN([5*])C(=O)O2^[6*]C(=O)N[7*]^[5*]C&[7*]C([8*])(C)C&&&[8*]C&&&
[1*]C&[1*]C([2*])[3*]&[2*]NC([4*])=O&[4*]C[5*]^[3*]C(=O)N[6*]^[5*]C1=CC=CC=C1&[6*]C([7*])[8*]&&&[8*]C(=O)O&&[7*]C[9*]^[9*]C1=C[NH]C2=CC=CC=C12&&&
[1*]C&[1*]C1CCCN1[2*]&[2*]C[3*]&[3*]C[4*]&[4*]C[5*]&[5*]O[6*]&[6*]C1=CC=CC([7*])=C1&[7*]C1=CC=CC=C1&&&
[1*]C&[1*]C([2*])C&[2*]O[3*]&[3*]C1=CC([4*])=C([6*])C([7*])=C1&[4*]NC(=S)NC([5*])=O&[5*]C1CC=CC1^[6*][N+](=O)[O-]&&&[7*]C([8*])C^[8*]C&&&
[1*]C(=O)N1CC2=CC=CC=C2C1&[1*]C[2*]&[2*]C1CCCC1=O&&&
[1*]C&[1*]C[2*]&[2*]C([3*])[4*]&[3*]C&&[4*]NC([5*])=O^[5*]C=C[6*]&[6*]C1=CN([7*])C2=CC=CC=C12&[7*]C[8*]&[8*]C1=CC=C([9*])C=C1&[9*]Cl&&&
[1*]C&[1*]C1=NC(N[2*])=NC([8*])=N1&[8*]C1CCCN1&&[2*]C1=CC=C([3*])C=C1^[3*]C[4*]&[4*]OC([5*])=O&[5*]C[6*]&[6*]C[7*]&[7*]C1=CC=CC=C1&&&
[1*]C&[1*]C([2*])=O&[2*]C1=CC=C2C(=C1)[N+]([O-])=C(C([3*])=O)C([6*])C2([7*])C&[3*]C=C[4*]&[4*]C1=CC=CC([5*])=C1^[6*][O-]^[5*]Cl&&[7*]C&&&&
[1*]C&[1*]O[2*]&[2*]C1=CC(=O)C2=C(C=CC3=C2OCO3)C1=O&&&
[1*]C&[1*]C(=O)N[2*]&[2*]C[3*]&[3*]C[4*]&[4*]NS([5*])(=O)=O&[5*]C1=CC=C2OCCCOC2=C1&&&
[1*][N-][N+]#N&[1*]C1=CC=C2[NH]C=C([2*])C2=C1&[2*]C[3*]&[3*]C([4*])[5*]&[4*]N&&[5*]C(=O)O&&
[1*]C&[1*]O[2*]&[2*]C1=CC([3*])=CC([14*])=C1[16*]&[16*]O[17*]&[17*]C^[3*]C1=NOC([4*])=C1&&[4*]C1=CC=C([5*])C([11*])=C1[13*]^[14*]O[15*]^[11*]O[12*]&[15*]C&[12*]C^[13*]O&&&&&[5*]N([6*])[7*]^[6*]C&&[7*]C[8*]^[8*]C[9*]&[9*]N([10*])C&[10*]C&&&
[1*]C&[1*]C1C2=CC=CC=C2CCC2(CCN([2*])CC2)N1[4*]&[2*]C[3*]&[3*]C1=NC=CS1^[4*]C&&&&
[1*]C&[1*]C1(C)CC(=O)C(=C[2*])C(=O)C1&[2*]N[3*]&[3*]C1=CC=C([4*])C=C1&[4*]C(=O)O&&&
[1*]C&[1*]O[2*]&[2*]C1=CC=C([3*])C=C1&[3*]C1=C([4*])C2=CC([5*])=CC=C2N1[6*]&[4*]C1=CC=C[NH]C1=O&&[5*]Cl&[6*]C&&
[1*]C(=O)N[3*]&[1*]C=C[2*]&[2*]C1=CC=CO1^[3*]C([4*])[5*]&&[4*]NC(=S)N[6*]&[6*]C1=CC=C([7*])C=C1^[5*]C([8*])(Cl)Cl^[7*]Cl&[8*]Cl&&&&&
[1*]C&[1*]C1=C([2*])C=C([3*])C([12*])=C1[13*]&[2*]O&&[3*]C[4*]^[4*]C1C(=O)C([5*])C([6*])C(=O)C1[9*]^[12*]O^[9*]C[10*]&&[13*]O^[10*]C[11*]^[5*]C&&[11*]C1=CC=CC=C1&&[6*]C[7*]&&[7*]C1=CC=C([8*])C=C1&[8*]O&&&
[1*]C&[1*]C[2*]&[2*]N1CCCC1[3*]&[3*]C[4*]&[4*]NC([5*])=O&[5*]C1=CC([6*])=CC([13*])=C1&[13*]C([14*])(F)F&[14*]F^[6*]C(=O)N[7*]&&[7*]C([8*])[9*]&[8*]C[10*]&[10*]C1=CC([11*])=CC([12*])=C1^[9*]C(=O)O^[11*]F&&&&[12*]F&&
[1*]C&[1*]C[2*]&[2*]OC([3*])=O&[3*]C[4*]&[4*]C1=CC2=CC([5*])=CC=C2O1&[5*]NC([6*])=O&[6*]C[7*]&[7*]C[8*]&[8*]C[9*]&[9*]N1C([10*])=C2C=CC([11*])=CC2=NC1=O&[10*]O&&[11*]O[12*]^[12*]C&&&
[1*]C(=O)NC1=NOC=C1&[1*]C1=CC=C([2*])S1&[2*]C&&&
[1*]C&[1*]C[2*]&[2*]C[3*]&[3*]C1=C([4*])C=NN1[7*]&[4*]C(=O)N[5*]&[5*]C[6*]^[7*]C1=CC=CC([8*])=C1^[6*]C1=CC=CC=C1&[8*]C1=CC=C([9*])C=C1&&&[9*]C(=O)O&&&
[1*]C&[1*]C1=CC([2*])=CC([3*])=C1[4*]&[2*]O&&[3*]C&[4*]C[5*]^[5*]C([6*])[7*]&[6*]N&&[7*]C(=O)N[8*]^[8*]C([9*])[10*]&[9*]C[11*]&[11*]C1=CC=CC=C1^[10*]C(=O)N[12*]&&[12*]C([13*])[14*]&[13*]C[15*]&[15*]C(=O)O^[14*]C([16*])=O&&[16*]C([17*])
[1*]C&[1*]C1=NOC([2*])=C1[3*]&[2*]C&&[3*]C[4*]^[4*]N[5*]&[5*]C[6*]&[6*]C1=C([7*])N=C2C=CC=CN12&[7*]C(=O)N[8*]&[8*]C1=CC=CC=C1[9*]&[9*]F&&&
[1*]C#C&[1*]C[2*]&[2*]O[3*]&[3*]C1=CN=CN=C1O[4*]&[4*]C1=CC=C([5*])C=C1[7*]&[5*]C([6*])=O&[6*]C^[7*]O[8*]&&[8*]C&&&
[1*]C&[1*]C([2*])=O&[2*]C1=CN([3*])C2=CC([4*])=CC=C2C1=O&[3*]C1CC1&&[4*]C1=CN=CC=C1[5*]^[5*]C&&&
[1*]C&[1*]C[2*]&[2*]O[3*]&[3*]C1=CC([4*])=CC=C1[5*]&[4*]Cl&&[5*]C(=O)N[6*]^[6*]C[7*]&[7*]C[8*]&[8*]C[9*]&[9*]N1CC2CC(C1)C1=CC=CC(=O)N1C2&&&
[1*]C&[1*]C1=CC=C2C(=O)N([2*])C(=O)C2=C1&[2*]C1=CC=CC=C1[3*]&[3*]O&&&
[1*]C&[1*]O[2*]&[2*]C1=CC([3*])=C2N=C([4*])C([10*])=CC2=C1&[10*]C(N)=O&&[3*]N&[4*]C1=CC([5*])=CC([8*])=C1^[8*]O[9*]&[9*]C^[5*]O[6*]&&[6*]C[7*]&[7*]C(=O)O&&&
[1*]C&[1*]O[2*]&[2*]C1=CC([3*])=CC([8*])=C1[10*]&[8*]O[9*]&[9*]C^[10*]O[11*]&&[11*]C^[3*]C[4*]&&[4*]C[5*]&[5*]C1([6*])C2=CC=CC([7*])=C2C(=O)C2=C(O)C=CC=C21&[6*]C&&[7*]O&&
[1*]NC(=N)N&[1*]C[2*]&[2*]C[3*]&[3*]C[4*]&[4*]C([5*])[6*]&[5*]NC([7*])=O&[7*]C([8*])[9*]^[6*]C(=O)N[16*]^[9*]NC([11*])=O&[16*]C([17*])[18*]&[11*]C([12*])[13*]^[8*]C[10*]^[17*]C[19*]&[12*]N&[10*]C1=CC=CC=C1&[19*]C1=C[NH]C2=CC=CC=C12^[18*]C
[1*]C&[1*]C1(C)OC(=O)NC2=CC=C([2*])C=C21&[2*]S(=O)(=O)N[3*]&[3*]C1CCC([4*])C1&[4*]C(=O)N1CCN([5*])CC1&[5*]C1=CC=C([6*])C=C1&[6*]F&&&
[1*]C&[1*]O[2*]&[2*]C1=CC=CC=C1[3*]&[3*]C[4*]&[4*]NC([5*])=O&[5*]C1=CC=C([6*])C([7*])=C1&[6*]Cl&&[7*]S(=O)(=O)N[8*]^[8*]C[9*]&[9*]C1=CC=CC=C1&&&
[1*]C&[1*]O[2*]&[2*]C1=CC=CC2=C1CCC([3*])C2[4*]&[3*]O&&[4*]N([5*])[8*]^[8*]C[9*]&[9*]C1=CC=C([10*])C([11*])=C1^[5*]C[6*]^[10*]Cl&[6*]C=C[7*]&&[11*]Cl^[7*]C1=CC=NC=C1&&&&&
[1*]C&[1*]C1=NN([2*])C([7*])=C1&[2*]C1=CC=CC([3*])=N1&[3*]C1=CN([4*])C([5*])=C1^[7*]C^[4*]C&&&&[5*]C(=O)N([6*])C^[6*]C&&&
[1*]C&[1*]C([2*])=NN[5*]&[2*]C[3*]&[3*]C[4*]^[5*]C[6*]^[4*]C1=CC=CC=C1&[6*]CCN=CC1=CC=CC=C1&&&&&
[1*]C&[1*]N1CCN([2*])CC1&[2*]C([3*])[4*]&[3*]C[5*]&[5*]N^[4*]C1=CC=C([6*])C=C1&&[6*]C1=CC([7*])=CC=C1[8*]&[8*]F&&[7*]C1=CN=C2NCCOC2=C1&&
[1*]O&[1*]C1CCN([2*])CC1&[2*]C([3*])[4*]&[4*]C1=CC=C([11*])C=C1[12*]&[11*]F^[3*]C[5*]&[12*]F^[5*]N1CCN([6*])CC1&&&[6*]C[7*]&[7*]C[8*]&[8*]C[9*]&[9*]O[10*]&[10*]C1=CC=C2C=CC=CC2=C1&&&
[1*]NC(=N)N&[1*]C[2*]&[2*]C[3*]&[3*]C[4*]&[4*]C1NC(=O)C([5*])NC(=O)C([10*])NC(=O)C2CCC(N2)NC(=O)C2NC(=O)CNC1=O&[10*]C[11*]&[11*]C1=CC=CC=C1^[5*]C[6*]&&[6*]C[7*]&[7*]C[8*]&[8*]C[9*]&[9*]N&&&
[1*]C&[1*]C([2*])=C[3*]&[3*]C[4*]&[4*]OS([5*])(=O)=O^[2*]C(=O)NC1=NN=C([7*])S1^[5*]C([6*])(C)C&[7*]C1=CN=CC=N1&[6*]C&&&&&
[1*]C&[1*]N1C=C([2*])C=N1&[2*]N[3*]&[3*]C1CCCN2C1=NC([4*])=C([9*])C2=O&[9*]O&&[4*]C(=O)N[5*]^[5*]C[6*]&[6*]C1=CC=C([7*])C=C1&[7*]C([8*])(C)C&[8*]C&&&
[1*]C&[1*]C[2*]&[2*]C[3*]&[3*]C1CCN(NS([4*])(=O)=O)CC1&[4*]C1=CC=C([5*])C=C1&[5*]O[6*]&[6*]C&&&
[1*]C&[1*]N1C(=O)C([2*])=CC2=CN=C(N[4*])N=C21&[2*]C1=CC=C([3*])C=C1&[3*]N1CCNC1=O^[4*]C1CCOCC1&&&&
[1*]OC([2*])=O&[1*]C1=CC=C2OCOC2=C1&&[2*]C1=CC([3*])=CC=C1[4*]^[3*]O&&[4*]O&&
[1*]C&[1*]N(C)C([2*])=O&[2*]C#C[3*]&[3*]C1=NC([4*])=C([5*])C=C1[7*]&[4*]C(N)=O&&[5*]N1CC2(CCOCC2)N2N=CN=C2C1&[6*]F&&
[1*]C&[1*]C(=O)N1N=C([2*])OC1[3*]&[2*]C1=CC=C2OC3=CC=CC=C3C2=C1&&[3*]C1=CC=CC=C1[4*]^[4*]Cl&&&
[1*]C&[1*]O[2*]&[2*]C1=CC=CC([3*])=C1&[3*]N[4*]&[4*]C[5*]&[5*]C1([6*])C(=O)NC2=CC([7*])=CC=C21&[6*]O&&[7*]Cl&&
[1*]C&[1*]C1(C)C2CCC1([2*])C([4*])C2&[2*]C[3*]&[3*]S(=O)(=O)N1CCC2(CCC3=CC=CC=C32)CC1^[4*]N[5*]&&[5*]C[6*]&[6*]C1=CC([7*])=CC=N1&[7*]O&&&
[1*]C&[1*]C12CCC(=O)N1C([2*])CS2&[2*]C(=O)N[3*]&[3*]C1CCCC([4*])C1[5*]&[4*]C(=O)O&&[5*]NC([6*])=O^[6*]C1=CC=CS1&&&
[1*]NC([2*])=O&[1*]C1C2=CC=CC=C2C2=CC=CC=C21&&[2*]C([3*])[4*]^[3*]C1=CC=C2OCOC2=C1&&[4*]N1CCN([5*])CC1^[5*]C[6*]&[6*]C1=CC=C2OCOC2=C1&&&
[1*]C&[1*]C[2*]&[2*]C[3*]&[3*]C[4*]&[4*]C(=O)NN=C[5*]&[5*]C1=CC=C([6*])S1&[6*][N+](=O)[O-]&&&
[1*]C&[1*]O[2*]&[2*]C1=CC2=NC=NC([3*])=C2C=C1[7*]&[3*]N[4*]&[4*]C1=CC=C([5*])C([6*])=C1^[7*]O[8*]^[5*]F&[8*]C[9*]&&[6*]Cl^[9*]C[10*]&&&[10*]N1CC([11*])OC(C)C1&[11*]C&&&
[1*]C&[1*]N([5*])C([2*])=O&[2*]C[3*]&[3*]OC([4*])=O^[5*]C1CCS(=O)(=O)C1^[4*]C1=CN=CC=N1&&&&&
[1*]C(=O)N[3*]&[1*]C[2*]&[2*]C1COCCN1^[3*]C1CCC2=CC=CC=C2N([4*])C1=O&&[4*]C[5*]&[5*]C1=CC=C([6*])C=C1&[6*]C1=CC=CC=C1[7*]&[7*]C1=N[NH]N=N1&&&
[1*]C=C&[1*]C[2*]&[2*]N1C(=O)C([3*])=CC2=CC=CC=C21&[3*]C1C2=C(CC([4*])(C)CC2=O)N(NC([5*])=O)C(=N)C1[6*]&[4*]C&&[5*]C1=CC=NC=C1&[6*]C#N&&
[1*]C&[1*]O[2*]&[2*]C1=CC([3*])=CC=C1[5*]&[3*]NS([4*])(=O)=O&[4*]C^[5*]N[6*]&&[6*]C1=C2C=CC=CC2=NC2=CC([7*])=CC=C12&[7*][N+](=O)[O-]&&&
[1*]C&[1*]C1=CC=CC([2*])=C1&[2*]NC([3*])=O&[3*]C[4*]&[4*]C[5*]&[5*]N1CCC([6*])CC1&[6*]NC([7*])=O&[7*]C1=CC=CC=C1&&&
[1*]C&[1*]N1CC(=O)N2CCC3=C([NH]C4=CC=CC=C34)C2([2*])C1&[2*]C1=CC=C([3*])C=C1&[3*]F&&&
[1*]C&[1*]O[2*]&[2*]C1=CC=C([3*])C=C1&[3*]C=NNC([4*])=O&[4*]C1=CSC(=S)S1&&&
[1*]C&[1*]C[2*]&[2*]OC([3*])=O&[3*]C1=CC=C([4*])C=C1&[4*]N1C([5*])=NN=C1S[8*]&[8*]C[9*]&[9*]C(=O)NC1=NC2=CC=C([10*])C=C2S1^[5*]C[6*]^[10*]O[11*]&[6*]NC([7*])=O&[11*]C&[7*]C&&&&&
[1*]C&[1*]O[2*]&[2*]C1=CC=C([3*])C=C1[4*]&[3*]C(=O)NC1=NN=CS1&&[4*]C&&
[1*]C&[1*]O[2*]&[2*]C1=C([3*])C([5*])=CC2=C1N([6*])C=C([7*])C2=O&[3*]N1CC2CC([4*])CC2C1&[4*]N^[5*]F&&&[6*]C1CC1&[7*]C(=O)O&&
[1*]C1=CC=C2C(=C1)C([2*])=C([3*])C(=O)N2[5*]&[1*]Cl&&[2*]O&[3*]C([4*])=O^[4*]C1=CC=CC=C1^[5*]C[6*]&&[6*]C1CCCCC1&&&
[1*]C&[1*]C1=CC=CC([2*])=C1[3*]&[2*]C&&[3*]NC1=NC2=CC=CC=C2C2=C([4*])N=CN=C12^[4*]NN=C[5*]&[5*]C1=CC=C([6*])C=C1&[6*]O&&&
[1*]C&[1*]O[2*]&[2*]C1=CC2=C3C(=C1)C([3*])=CN3CCC2&[3*]C([4*])=O&[4*]C=C[5*]&[5*]C1=CC=C([6*])C=C1&[6*]C&&&
[1*]C&[1*]C[2*]&[2*]OC([3*])=O&[3*]C1=C([4*])C(=O)C2=C([NH]C([5*])=N2)[NH]1&[4*]C&&[5*]C1CCCN1C([6*])=O^[6*]C1=CC([7*])=C([9*])C([11*])=C1&[9*]O[10*]&[10*]C^[11*]O[12*]&&[12*]C^[7*]O[8*]&&[8*]C&&&
[1*]C&[1*]C[2*]&[2*]N1CC2([3*])C([6*])CC([7*])C34C5CC6OC([8*])OC6C([11*])(C([12*])C23)C14&[3*]C[4*]&[4*]O[5*]^[6*]O^[5*]C&&[7*]O&&&[8*]O[9*]^[9*]C[10*]^[11*]O^[10*]C1=CC=CC=C1&&[12*]O[13*]&&[13*]C&&&
[1*]NC([3*])=O&[1*]C[2*]&[2*]C1=CC=CC=N1^[3*]C1=CC=CC([4*])=C1&&[4*]C[5*]&[5*]N1C(=O)CSC2=CN=C([6*])C=C21&[6*]C1=CC=C([7*])N=C1&[7*]F&&&
[1*]C1=C([6*])OC2=CC([9*])=CC([11*])=C2C1=O&[1*]O[2*]&[2*]C1OC([3*])C([4*])C1[5*]^[11*]O^[3*]C(=O)O&&[6*]C1=CC=C([7*])C=C1[8*]&[4*]O^[8*]O&&[5*]O&[7*]O&&&&
[1*]C&[1*]C[2*]&[2*]OC([3*])=O&[3*]C1=C([4*])N([5*])N=C1&[4*]N&&[5*]C1=CC=CC([6*])=C1^[6*]Cl&&&
[1*]C&[1*]O[2*]&[2*]C1=CC=C([3*])C=C1&[3*]C[4*]&[4*]N1CCC([5*])CC1&[5*]OC1=NC2=NC([6*])=NN2C(N)=N1&[6*]C1=CC=CO1&&&
[1*]C&[1*]C[2*]&[2*]OP([3*])(=O)OCC&[3*]C[4*]&[4*]C[5*]&[5*]C1=CC=CC=C1&&&
[1*]C&[1*]O[2*]&[2*]C1=CC=C([3*])C([5*])=C1&[3*]O[4*]&[4*]C^[5*]N1CCN(C([6*])=O)CC1&&[6*]C1=CC2=C(S1)N([7*])N=C2[8*]&[8*]C&&[7*]C&&
[1*]NC([3*])=O&[1*]C1=CC=C2N=CC([2*])=NC2=C1&[2*]C1=CC=NC=C1^[3*]C1=CC=C2C=C[NH]C2=C1[4*]&&[4*]F&&&
[1*]C([5*])=O&[1*]C[2*]&[2*]C[3*]^[5*]C1=C([6*])C2=CC=CC=C2O1^[3*]N1C=CN=C1[4*]&[6*]C1=CC=CC=C1&[4*]C1=CC=CN=C1&&&&&
[1*]C&[1*]OC([2*])=O&[2*]C([3*])[4*]&[3*]C[5*]&[5*]C([6*])C^[4*]NP(=O)(O[7*])O[12*]^[6*]C&[12*]C1=CC=CC2=CC=CC=C12&&&&[7*]C[8*]^[8*]C1C=CC([9*])C1&[9*]N([11*])C([10*])=O&[10*]C&&[11*]C1=CC=CC=C1&&
[1*]C&[1*]C1=C([2*])N([4*])N=C1C(=O)N[5*]&[2*]C1=CC=C([3*])C=C1&[3*]F^[4*]C1=CC=CC=C1&&&[5*]C[6*]^[6*]C[7*]&[7*]C[8*]&[8*]N1CCOCC1&&&
[1*]NC([3*])=O&[1*]C1=CC=CC([2*])=C1&[2*]F^[3*]C1=C([4*])C2=CC=CC=C2O1&&[4*]NC([5*])=O&[5*]C1CCCC1&&&
[1*]C&[1*]C[2*]&[2*]C[3*]&[3*]C[4*]&[4*]C[5*]&[5*]O[6*]&[6*]C1=CC2=C([7*])N=CN=C2C=C1[11*]&[11*]O[12*]&[12*]C^[7*]N[8*]&&[8*]C1=C([9*])C=CC=C1[10*]&[9*]C&&[10*]C&&
[1*]C&[1*]C1=C([2*])SC=C1&[2*]C[3*]&[3*]N1CCN(C([4*])=O)CC1&[4*]C1=CC=CC=C1[5*]&[5*]N([6*])S([7*])(=O)=O&[6*]C1=CC=CC=C1&&[7*]C&&
[1*]C#C&[1*]C[2*]&[2*]O[3*]&[3*]C[4*]&[4*]C[5*]&[5*]O[6*]&[6*]C[7*]&[7*]C[8*]&[8*]O[9*]&[9*]C[10*]&[10*]C[11*]&[11*]NC1=NC(N2CCN(C([12*])=O)CC2)=NC(N2CCN(C([20*])=O)CC2)=N1&[12*]C([13*])[14*]&[14*]N1C=C([19*])N=N1^[20*]C([21*])
[1*]C&[1*]N([2*])C&[2*]C1=CC=C([3*])C=N1&[3*]NC([4*])=O&[4*]C1=CC=C([5*])C([6*])=C1&[5*]F&&[6*]S(=O)(=O)N[7*]^[7*]C[8*]&[8*]C1=CC=CC=C1&&&
[1*]C&[1*]C[2*]&[2*]O[3*]&[3*]C1=CC=C([4*])C=C1[7*]&[4*]C(=O)N[5*]&[5*]C1=CC=CN=C1N([6*])C^[7*]O[8*]^[6*]C&[8*]C&&&&&
[1*]N&[1*]C([2*])[3*]&[2*]C[4*]&[4*]C1=CC=C([5*])C=C1^[3*]C(=O)N1CCN([6*])CC1^[5*]Cl&[6*]C[7*]&&&[7*]CSC1=CC=C(C(N)CC2=CC=CC(Cl)=C2)C=C1&&&
[1*]C&[1*]O[2*]&[2*]C1=CC=CC([3*])=C1&[3*]C[4*]&[4*]N1CCN([5*])CC1&[5*]C[6*]&[6*]C1=CC=CC([7*])=C1&[7*]C1=CC=C2SC([8*])=NC2=C1&[8*]C&&&
[1*]C&[1*]O[2*]&[2*]C1=CC=C([3*])C=C1[9*]&[3*]C1=NN([4*])C(=O)C2CCCCC12&[4*]C[5*]^[9*]O^[5*]C[6*]&&&[6*]C[7*]&[7*]C[8*]&[8*]N1CCCC1&&&
[1*]C&[1*]O[2*]&[2*]C1=CC(=O)C2=C(C1=O)C([3*])=C([4*])C([5*])=[N+]2[O-]&[3*]NN=C1CCC2=CC=CC=C12&&[4*]Cl&[5*]C&&
[1*]C(=O)NO&[1*]C1CC([2*])CCN1S([3*])(=O)=O&[2*]O&&[3*]C1=CC=C([4*])C=C1^[4*]O[5*]&[5*]C[6*]&[6*]C1=CC=C2C=CC=CC2=N1&&&
[1*]C&[1*]O[2*]&[2*]C1=CC=C([3*])C=N1&[3*]C1=NC2=C([NH]1)S(=O)(=O)C1=CN=CC=C12&&&
[1*]C&[1*]C[2*]&[2*]C([3*])[4*]&[3*]C&&[4*]N1C([5*])=C2C=C([6*])C=CC2=NC1=S^[5*]O&&[6*]C1=CC=CC=C1&&
[1*]C&[1*]C([2*])[3*]&[2*]C[4*]&[4*]C[5*]^[3*]N[8*]^[5*]N1C2=CC=CC=C2CCC2=CC=C([6*])C=C21&[8*]C[9*]&[6*]C([7*])(F)F&[9*]C([10*])[11*]&[7*]F&[10*]O&&&&[11*]C1=CC=CC=C1[12*]^[12*]Cl&&&
[1*]C&[1*]O[2*]&[2*]C1=CC([3*])=CC([5*])=C1&[3*]O[4*]&[4*]C^[5*]C(=O)N[6*]&&[6*]C[7*]&[7*]C(=O)N1CCC2=CC=CC=C2C1&&&
[1*]C&[1*]C1=CC=C([2*])C([3*])=C1&[2*]O&&[3*]C1=NN([4*])C=C1[5*]^[4*]C1=CC=CC=C1&&[5*]C=C[6*]^[6*]C(=O)N[7*]&[7*]C1CCCCC1&&&
[1*]C&[1*]N1CCN([2*])CC1&[2*]C[3*]&[3*]C[4*]&[4*]C[5*]&[5*]N=C1C=C2C(=NC3=CC=CC=C3N2[6*])C=C1[8*]&[8*]N[9*]&[9*]C1=CC=CN=C1^[6*]C1=CC=C([7*])C=C1&&[7*]Cl&&&
[1*]C&[1*]C(=S)N[2*]&[2*]C([3*])[4*]&[3*]C[5*]&[5*]C1=CC=C([6*])C=C1^[4*]C(=O)N[7*]^[6*]OP(=O)(O)O&[7*]C1CCCCC1&&&&&
[1*]C&[1*]C1=CC=C2N=C([2*])C=C([3*])C2=C1&[2*]C&&[3*]N[4*]^[4*]C1=CC=C([5*])C=C1&[5*]I&&&
[1*]C(=O)O&[1*]C1=CC=C([2*])C=C1&[2*]C1=CC([3*])=CC=C1[6*]&[3*]C1=CC=C([4*])C=C1[5*]&[4*]Cl^[6*]C1=CC=C([7*])C=C1&[5*]Cl^[7*]C(=O)O&&&&&
[1*]C(=O)NC1=NN=C(S(N)(=O)=O)S1&[1*]C[2*]&[2*]OC([3*])=O&[3*]C1=CC=CC=C1&&&
[1*]C&[1*]C1=CC=C2NC(=O)C3(OC4([2*])CC5=CC=CC=C5C34C=C([3*])C5=O)NC(=O)C2=C1&[2*]O&&[3*]Br&&
[1*]C(=O)O&[1*]C[2*]&[2*]C[3*]&[3*]NC([4*])=O&[4*]C1=CC=C2NC([5*])C3C4=CC=CC=C4OC4=CC=CC=C4C3C2=C1&[5*]C(=O)O&&&
[1*]Cl&[1*]C1=CC=C([2*])C([3*])=C1&[2*]Cl&&[3*]N1CCN(C2=NC=CS2)CC1&&
[1*]C&[1*]C[2*]&[2*]C[3*]&[3*]C[4*]&[4*]C[5*]&[5*]C[6*]&[6*]C[7*]&[7*]C[8*]&[8*]S([9*])(=O)=O&[9*]C1=CC=C([10*])C=C1&[10*]C1=CN=C(N[11*])N1[14*]&[11*]C1=CC=C([12*])C=C1&[12*]O[13*]^[14*]C^[13*]C&&&&&
[1*]NC([4*])=O&[1*]C[2*]&[2*]C[3*]^[4*]C1=CC=CN=C1^[3*]C1CCCCC1&&&&&
[1*]C&[1*]C[2*]&[2*]C[3*]&[3*]C([4*])[5*]&[5*]C([10*])[11*]&[11*]N[12*]^[4*]NC([6*])=O^[12*]C[13*]^[10*]O^[6*]C1CCN1C([7*])=O&[13*]C(=O)O&&&[7*]C([8*])[9*]&&&[9*]C1=CC=C2C=CC=CC2=C1&&[8*]N&&
[1*]C&[1*]C[2*]&[2*]C[3*]&[3*]C([4*])=NN[5*]&[4*]C&&[5*]C1=CC([6*])=NC2=CC=CC=C12^[6*]C&&&
[1*]C&[1*]O[2*]&[2*]C1=CC([3*])=CC([8*])=C1[10*]&[8*]O[9*]&[9*]C^[10*]O[11*]&&[11*]C^[3*]C=C[4*]&&[4*]C([5*])=O&[5*]C=C[6*]&[6*]C1=CC=C([7*])C=C1&[7*]O&&&
[1*]C&[1*]C([2*])([3*])Cl&[2*]Cl&&[3*]P(=O)(O)O&&
[1*]C1C(=C)C([2*])OC2CC3C([4*])([5*])C4=C(CC3([3*])C([9*])CC12[13*])COC4&[1*]O&&[2*]C&[3*]O&[4*]C&[5*]C[6*]^[6*]C[7*]^[9*]OC([10*])=O^[7*]C(=O)O[8*]&[10*]C([11*])[12*]^[13*]C^[8*]C&[11*]C&&&&&&[12*]C1=CC=CC=
[1*]C1(C2=CC=CC=C2)CC2(CCC(=O)N2)CC([3*])(C)O1&[1*]C1=CC=CC=C1[2*]&[2*]F^[3*]C&&&&
[1*]C&[1*]N([2*])[4*]&[2*]C[3*]&[3*]C1=CC=CC=C1^[4*]C[5*]&&[5*]C1=C([6*])C=CC2=CC=CC=C12&[6*]O&&&
[1*]C([3*])=O&[1*]C1=CC=CC=C1[2*]&[2*]Cl^[3*]C1=CC=C2[NH]C([4*])=NC2=C1&&[4*]C1=CC=NC=C1&&&
[1*]C&[1*]C[2*]&[2*]OC([3*])=O&[3*]C1C([4*])N1C(=O)O[9*]&[9*]C([10*])(C)C&[10*]C^[4*]C(=O)O[5*]&&[5*]C[6*]&[6*]C^[7*]C[8*]&&[8*]N1CCN(C2=NC=CC=N2)CC1&&&
[1*]C&[1*]C[2*]&[2*]O[3*]&[3*]C1=CC=C([4*])C=C1&[4*]C(=O)N[5*]&[5*]C1=C([6*])C2=C(CC([7*])CC2)S1&[6*]C(N)=O&&[7*]C&&
[1*]C&[1*]S(=O)(=O)N1CCC([2*])CC1&[2*]C(=O)NC1=NN=C([3*])S1&[3*]C[4*]&[4*]C1=CC=CC=C1&&&
[1*]C&[1*]O[2*]&[2*]C1=CC=C([3*])C=C1&[3*]C[4*]&[4*]OC([5*])=O&[5*]C[6*]&[6*]C1=CSC(NC([7*])=O)=N1&[7*]C&&&
[1*]C#N&[1*]C1=CC=C([2*])C=C1&[2*]C[3*]&[3*]N1CCCN([4*])CC1&[4*]C[5*]&[5*]C1=CC=CC([6*])=C1&[6*]C1=C[NH]N=C1&&&
[1*]C&[1*]C1=CC=C2C([2*])=CC(=O)OC2=C1[7*]&[2*]C[3*]&[3*]SC1=NC2=CC([4*])=CC=C2[NH]1^[7*]C^[4*]O[5*]&&&[5*]C([6*])(F)F&[6*]F&&&
[1*]C&[1*]C[2*]&[2*]O[3*]&[3*]C1=CC=CC=C1[4*]&[4*]C1=NC([5*])=CO1&[5*]C[6*]&[6*]N[7*]&[7*]C[8*]&[8*]C1=CC=CC([9*])=C1&[9*]C&&&
[1*]N&[1*]C([2*])[3*]&[2*]C[4*]&[4*]C[5*]^[3*]C(=O)O^[5*]S[6*]&&&[6*]C[7*]&[7*]C[8*]&[8*]NC([9*])=O&[9*]C[10*]&[10*]C([11*])[12*]&[11*]N&&[12*]C(=O)O&&
[1*]C&[1*]C[2*]&[2*]C([3*])[4*]&[3*]C&&[4*]C1C(=O)OC([5*])C(=O)N([7*])C([8*])C(=O)OC([9*])C(=O)N([11*])CC(=O)OC1[13*]^[5*]C([6*])C&[6*]C^[7*]C&&&[8*]C&[9*]C[10*]^[10*]C1=CC=CC=C1^[11*]C[12*]&&[12*]C1=CC=
[1*]C&[1*]C([2*])C&[2*]C[3*]&[3*]C[4*]&[4*]OC([5*])=O&[5*]C1=C([6*])C=CS1&[6*]NS([7*])(=O)=O&[7*]C1=CC=C([8*])C=C1&[8*]NC([9*])=O&[9*]C[10*]&[10*]C[11*]&[11*]C1=CC=CC=C1&&&
[1*]C&[1*]C(=O)O[2*]&[2*]C[3*]&[3*]C1OC([4*])C([6*])C([8*])C1[10*]&[4*]S[5*]&[5*]C1=CC=CC=C1^[6*]OC([7*])=O&&[7*]C^[8*]OC([9*])=O&&[9*]C^[10*]OC([11*])=O&&[11*]C&&&
[1*]C&[1*]C[2*]&[2*]OC(=O)N1CCC2=C(C1)SC1=C2C(=O)N([3*])C=N1&[3*]C[4*]&[4*]C[5*]&[5*]C1=CC=CC=C1&&&
[1*]C&[1*]O[2*]&[2*]C1=CC=C([3*])C=C1[13*]&[3*]NC([4*])=O&[4*]C1C2C=CC(C2)C1[5*]^[13*]O[14*]^[5*]C(=O)N[6*]&[14*]C&[6*]C[7*]&&&[7*]C[8*]&[8*]C[9*]&[9*]N1CCN([10*])CC1&[10*]C1=CC=CC([11*])=C1[12*]&[11*]Cl&&[12*]C&&
[1*]C&[1*]O[2*]&[2*]C1=C([3*])[NH]C(S[5*])=NC1=O&[3*]C[4*]&[4*]C1=CC=CC=C1^[5*]C1SC([6*])C([8*])C([9*])C1[10*]&&[6*]C[7*]&[7*]O^[8*]O&&&[9*]O&[10*]O&&
[1*]C=C&[1*]C[2*]&[2*]N1C([6*])=NN=C1S[3*]&[3*]C[4*]&[4*]C1=CC=C([5*])C=C1^[6*]C1=CC=CC=N1^[5*]C1=CC=CC=C1&&&&&
[1*]C&[1*]C1=NOC([2*])=C1[3*]&[2*]C&&[3*]C[4*]^[4*]SC1=NN=C([5*])C(=O)N1N&[5*]C1=CC=CC=C1&&&
[1*]C&[1*]C1(C)CC(=O)C2=C(C1)N([2*])C1=C([NH]C(=O)C=C1)C2[4*]&[2*]C1=CC=C([3*])C=C1&[3*]S(N)(=O)=O^[4*]C1=CC=CC=C1[5*]&&[5*]Cl&&&
[1*]C&[1*]C[2*]&[2*]C1=CC=C([3*])C=C1[8*]&[8*]C[9*]&[9*]C^[3*]C[4*]&&[4*]N1C([5*])=NC2=CC=CC=C21&[5*]C[6*]&[6*]C[7*]&[7*]N1C(=O)C2=CC=CC=C2C1=O&&&
[1*]C&[1*]O[2*]&[2*]C1=CC=CC=C1[3*]&[3*]N1CCN(S(=O)(=O)N([4*])C)CC1&[4*]C&&&
[1*]C([2*])=O&[1*]C1=CC=CC=C1&&[2*]C1=CC=C([3*])C=C1^[3*]C[4*]&[4*]N1CCOCC1&&&
[1*]C&[1*]C1=CSC([2*])=N1&[2*]C[3*]&[3*]NC([4*])=O&[4*]C1=C2C=CC=CN2N=C1&&&
[1*]C&[1*]C([2*])[3*]&[2*]NC([4*])=O&[4*]C[5*]^[3*]C1=CC=C([8*])N=C1^[5*]C1=CC=CC=C1[6*]&[8*]C1=CC=CC=C1&[6*]S([7*])(=O)=O&&&[7*]C&&&
[1*]C&[1*]C[2*]&[2*]O[3*]&[3*]C1=CC=CC=C1[4*]&[4*]NC([5*])=O&[5*]C1=CC=CC([6*])=C1&[6*]N1C([7*])=C2C=CC=CC2=NC1=S&[7*]O&&&
[1*]C&[1*]C[2*]&[2*]N1C([3*])=NC2=CC=CC=C21&[3*]C[4*]&[4*]NC([5*])=O&[5*]C1=CC([6*])=CC=C1[7*]&[6*]I&&[7*]O&&
[1*]C&[1*]O[2*]&[2*]C1=CC([3*])=C2C(=O)C([5*])=C([7*])OC2=C1&[3*]O[4*]&[4*]C^[5*]O[6*]&&[6*]C^[7*]C1=CC=CC([8*])=C1&&[8*]O[9*]&[9*]C[10*]&[10*]C(=O)O&&&
[1*]NC([2*])=O&[1*]C1=CN=CC=N1&&[2*]C1=C([3*])C=CC=C1[4*]^[3*]F&&[4*]Cl&&
[1*]C&[1*]C[2*]&[2*]OC([3*])=O&[3*]C1=CN=CN1[4*]&[4*]C1=CC=C([5*])C=C1&[5*]O&&&
[1*]C#N&[1*]C[2*]&[2*]C[3*]&[3*]C1=C([4*])C([5*])=C2[NH]C(=S)N3C4=CC=CC=C4C(=O)C1=C23&[4*]Cl&&[5*]Cl&&
[1*]C&[1*]O[2*]&[2*]C1=CC=C2[NH]C(=O)C3=C(C=CS3)C2=C1[3*]&[3*]O[4*]&[4*]C&&&
[1*]C&[1*]C([2*])C&[2*]C[3*]&[3*]NC([4*])=O&[4*]C=C[5*]&[5*]C=C[6*]&[6*]C=C[7*]&[7*]C=C[8*]&[8*]C#C[9*]&[9*]C=C[10*]&[10*]C=C([11*])[12*]&[11*]Cl&&[12*]C=C[13*]^[13*]C1=CC=C([14*])C([15*])=C1&[14*]Cl&&[15*]Cl&&
[1*]NC([5*])=O&[1*]C1=C([2*])C=CS1&[2*]NC([3*])=O^[5*]C1=CC=C([6*])C=C1[7*]^[3*]C1CC1[4*]&[6*]Cl&[4*]C1=CC=CC=C1&&[7*]Cl&&&&
[1*]C&[1*]C1=CC=CC(NC([2*])=O)=N1&[2*]C1=CC=CC([3*])=C1&[3*][N+](=O)[O-]&&&
[1*]C#N&[1*]C1=CN=C2C=CC([2*])=CC2=C1[6*]&[2*]NC([3*])=O&[3*]C1=CC([4*])=CC([5*])=C1^[6*]S[7*]^[4*]Cl&[7*]C1=CC=C([8*])C=C1&&[5*]Cl^[8*]C[9*]&&&[9*]N1CCC([10*])C1&[10*]O&&&
[1*]C&[1*]O[2*]&[2*]C1=CC=C([3*])C=C1[7*]&[3*]C[4*]&[4*]N1C=CC2=C3CCC([5*])CC3=CC=C21^[7*]O[8*]^[5*]C(=O)N1CCN([6*])CC1&[8*]C&[6*]C&&&&&
[1*]C&[1*]C[2*]&[2*]NC(=O)NC1=NC2=C(S1)N([3*])C(=O)C([5*])=C2&[3*]C([4*])C&[4*]C^[5*]C1=CC=CC([6*])=C1&&[6*]C([7*])(F)F&[7*]F&&&
[1*]C&[1*]O[2*]&[2*]C1=CC=C([3*])C([4*])=C1&[3*]C&&[4*]C1=C([5*])N([6*])C2=NC=NC([8*])=C12^[8*]N[9*]&[9*]C[10*]^[5*]C^[10*]C1=NC=CN1[11*]&&[6*]C[7*]^[11*]C&[7*]C(=O)N1CCOCC1&&&&&
[1*]C&[1*]C[2*]&[2*]OC([3*])=O&[3*]C1CCN(C([4*])=O)CC1&[4*]C[5*]&[5*]C1=CC=CC=C1&&&
[1*]C&[1*]N1C([2*])=NC2=CC([4*])=CC=C21&[2*]C[3*]&[3*]O^[4*]S(=O)(=O)N1CCCC1&&&&
[1*]C&[1*]C[2*]&[2*]C1=NC2=CC=NC=C2N1[3*]&[3*]C1CC2CCC(C1)N2[4*]&[4*]C[5*]&[5*]C[6*]&[6*]C([7*])([8*])[9*]&[8*]C1=CC=C([10*])C=C1&[10*]F^[9*]C1=CC=CC=N1&&&[7*]O&&
[1*]C&[1*]C[2*]&[2*]OC([3*])=O&[3*]C1=CC=CC([4*])=C1&[4*]NC(=O)N[5*]&[5*]C1=CC=C([6*])C([7*])=C1&[6*]Cl&&[7*]NC([8*])=O^[8*]C1=CC([9*])=C([11*])C([13*])=C1&[9*]O[10*]&[10*]C^[11*]O[12*]&&[12*]C^[13*]O[14*]&&[14*]C&&&
[1*]C&[1*]C12CC3=CC=C([2*])C=C3CC1CCC2[6*]&[2*]O[3*]&[3*]C[4*]^[6*]N1CCCCC1^[4*]C[5*]&&&[5*]N1CCCCC1&&&
[1*]C&[1*]C[2*]&[2*]OC([3*])=O&[3*]C1CCCCN1C(=O)N[4*]&[4*]C1=CC=C([5*])C([6*])=C1&[5*]F&&[6*]Cl&&
[1*]C&[1*]C[2*]&[2*]O[3*]&[3*]C1OC2OC3([4*])CCC4C([5*])CCC(C1[6*])C24OO3&[4*]C&&[5*]C&[6*]C&&
[1*]N&[1*]C[2*]&[2*]C[3*]&[3*]C[4*]&[4*]C[5*]&[5*]C([6*])[7*]&[7*]C(=O)C(=O)N[12*]&[12*]C1=CC=C([13*])C=C1^[6*]NC([8*])=O^[13*]C1=NN=N[NH]1&[8*]C([9*])[10*]&&&[9*]N&&[10*]C[11*]^[11*]C1=CC=CC=C1&&&
[1*]C&[1*]C[2*]&[2*]C([3*])=O&[3*]C1=C([4*])N=C([6*])S1&[4*]C1=CC=C([5*])C=C1&[5*]F^[6*]C1=CC=CN=C1&&&&
[1*]C&[1*]C([2*])[3*]&[2*]C(=O)N[4*]&[4*]C1=CC=C2C=CC=CC2=C1^[3*]N1CCN([5*])CC1&&[5*]C1=CC=CC=C1&&&
[1*]C&[1*]C1=NN([2*])C=C1&[2*]C([3*])[4*]&[3*]C&&[4*]C1=NC2=CC([5*])=C([6*])C=C2[6*]^[5*]C&&[6*]C&&
[1*]C&[1*]C[2*]&[2*]N1C(=C([3*])[4*])SC(=C[5*])S1&[3*]C#N&&[4*]C(=O)NC1=NC2=CC=CC=C2[NH]1&[5*]C1=CC=C([6*])C=C1[8*]^[8*]O[9*]&[9*]C^[6*]O[7*]&&[7*]C&&&
[1*]C&[1*]C([2*])([3*])C&[3*]S[10*]&[10*]C1CCC([11*])C1[13*]^[2*]S[4*]^[11*]N1CCC2(C=CS2)C([12*])C1&[4*]C1=CC([5*])=CC([7*])=C1&[12*]C#N^[13*]O^[5*]C([6*])(F)F&&&&&[6*]F^[7*]C([8*])([9*])C&&[9*]O&&[8*]C&&
[1*]C&[1*]O[2*]&[2*]C1=CC=CC=C1[3*]&[3*]C([4*])[5*]&[4*]C&&[5*]NC([6*])=O^[6*]C1=C([7*])[NH]C(=O)N=C1&[7*]O&&&
[1*]C&[1*]C12CCC3(OCC([2*])C3=O)C1([3*])CCC1C2CCC2([4*])C1CC1C21CCC(=O)O1&[2*]O&&[3*]C&[4*]C&&
[1*]C&[1*]C1=CN([2*])C=N1&[2*]C1=CC=NC(N[3*])=N1&[3*]C1=CC=C([4*])C([5*])=C1&[4*]Cl&&[5*]O&&
[1*]C&[1*]N1C=NC2=CC([2*])=NC([6*])=C2C1=O&[2*]C1=CC=C([3*])C([4*])=C1&[3*]O^[6*]N1CCOCC1&[4*]C([5*])(F)F&&[5*]F&&&
[1*]NS([3*])(=O)=O&[1*]C1=CC=CC([2*])=C1&[2*]F^[3*]C1=CC=C2C(=C1)CC1=CC=CC=C12&&&&
[1*]NC(=N)N[8*]&[8*]C[9*]&[9*]C1=CC([10*])=CC([12*])=C1^[1*]C[2*]^[10*]C([11*])(F)F&[2*]C[3*]&[11*]F^[12*]C([13*])(F)F^[3*]C[4*]&&&[13*]F&[4*]C[5*]&&&[5*]C[6*]&[6*]NC(=O)N[7*]&[7*]C1=CC=CC=C1&&&
[1*]C&[1*]C[2*]&[2*]OP(=O)(OCC)S[3*]&[3*]C1CN([4*])C1&[4*]C1=CC=C([5*])C([7*])=C1&[5*]O[6*]&[6*]C^[7*]O[8*]&&[8*]C([9*])(F)F&[9*]F&&&
[1*]C&[1*]C([2*])C&[2*]C[3*]&[3*]C([4*])[5*]&[4*]C&&[5*]NC([6*])=O^[6*]C1=C([7*])N(O)C2=NC=CC=C2C1=O&[7*]O&&&
[1*]C(=O)N1CCCC([3*])C1&[1*]C1=CC=C([2*])C=C1&[2*]C#CC1=CC=C(C(=O)N2CCCC2)C=C1^[3*]N1C=CC=N1&&&&
[1*]C=C&[1*]C([2*])=C[3*]&[2*]C&&[3*]C([4*])[5*]^[4*]O&&[5*]C([6*])[7*]^[6*]O&&[7*]C([8*])([9*])C^[8*]C&&[9*]C([10*])[11*]^[10*]C&&[11*]C=C[12*]^[12*]C=C([13*])[14*]&[13*]C&&[14*]C=C[15*]^[15*]C=C[16*]&[16*]C1=CC([17*])OC1=O&[17*]O&&&
[1*]C&[1*]O[2*]&[2*]C1=C([3*])C(=O)C([6*])=C2C1=CC1C3CC4=C(C=C([7*])C([9*])=C4([10*])C([11*])C21)OCO4)O3&[3*]C[4*]&[4*]C=C([5*])C#N^[6*]O^[5*]C#N&&[7*]O[8*]&&[8*]C^[9*]O&&&[10*]O&[11*]C&&
[1*]C1CN([3*])C(=O)O1&[1*]C[2*]&[2*]OC1=NC2=CC=CC=C2O1^[3*]C1=CC=C([4*])C=C1[7*]&&[4*]C=NO[5*]&[5*]C[6*]^[7*]F^[6*]C1=CC=CC=C1&&&&&
[1*]C&[1*]C[2*]&[2*]N([3*])[12*]&[3*]C[4*]&[4*]C[5*]^[12*]C1CCN([13*])CC1^[5*]C[6*]&[13*]C&[6*]C[7*]&&&[7*]O[8*]&[8*]C1=CC=C([9*])C=C1&[9*]C1=CC=C([10*])C=C1&[10*]C([11*])(F)F&[11*]F&&&
[1*]C&[1*]C[2*]&[2*]C1=CC=CC=C1[3*]&[3*]NC([4*])=O&[4*]C1=CC=C2C(=O)N3CCCCCC3=NC2=C1&&&
[1*]C&[1*]OC([2*])=O&[2*]C1=CC=CC=C1[3*]&[3*]S[4*]&[4*]C[5*]&[5*]C[6*]&[6*]C([7*])[8*]&[8*]C[9*]&[9*]N([10*])S([11*])(=O)=O^[7*]O^[10*]C&&&&[11*]C1=CC=C([12*])C=C1^[12*]C&&&
[1*]C&[1*]N([2*])C&[2*]C1=CC=C([3*])C=C1&[3*]C=C([4*])[5*]&[4*]NC([6*])=O&[6*]C1=CC=CC=C1^[5*]C(=O)N[7*]&&[7*]C1=CC=C([8*])C=C1&[8*]C(=O)O&&&
[1*]C&[1*]C[2*]&[2*]C[3*]&[3*]C[4*]&[4*]C[5*]&[5*]C[6*]&[6*]C[7*]&[7*]C[8*]&[8*]N1C(=O)C([9*])CC2([12*])CCCCC=C12&[9*]C[10*]&[10*]C(=O)N[11*]^[12*]C(=O)O[13*]^[11*]C1CCCC1&[13*]C&&&&&
[1*]C&[1*]C[2*]&[2*]OC([3*])=O&[3*]C1=C([4*])N([5*])C2=NC3=CC=CC=C3N=C12&[4*]N&&[5*]C1=CC=CC([6*])=C1^[6*]O[7*]&[7*]C&&&
[1*]C&[1*]N1C(=NNC([2*])=O)SC2=CC([3*])=CC=C21&[2*]C1COC2=CC=CC=C2O1&&[3*]S(=O)(=O)N1CCCC1&&
[1*]C&[1*]O[2*]&[2*]C1=CC=C([3*])C=C1&[3*]C1=NC2=C(C3=C(CCCC3)S2)C(=O)N1[4*]&[4*]C1=CC=C([5*])C=C1&[5*]C([6*])C&[6*]C&&&
[1*]C&[1*]C([2*])[3*]&[2*]NC([4*])=O&[4*]C[5*]^[3*]C1=CC=CC=C1^[5*]C[6*]&&&[6*]C[7*]&[7*]N1N=C([8*])C=CC1=O&[8*]C1=CC=C([9*])C=C1&[9*]F&&&
[1*]C([7*])=O&[1*]C[2*]&[2*]C[3*]^[7*]C1=CC=C([8*])C=C1^[3*]C[4*]&[8*]F&[4*]N1CCC([5*])CC1&&&[5*]C[6*]&[6*]C1=CC=CC=C1&&&
[1*]C1=CC=C2C(=O)C(=C)CC2=C1&[1*]O&&&
[1*]C&[1*]C([2*])[3*]&[2*]O[4*]&[4*]C1=CC=CC([5*])=C1^[3*]C(=O)N1CCCC1[6*]^[5*]Cl&[6*]C(=O)N[7*]&&&[7*]C[8*]&[8*]C1=CC=CC=C1[9*]&[9*]Cl&&&
[1*]C&[1*]C1=CC=C([2*])C([6*])=C1&[2*]O[3*]&[3*]C[4*]^[6*]C^[4*]C(=O)NN=C[5*]&&&[5*]C1=CC=C2OCOC2=C1&&&
[1*]C&[1*]C1=CC=C2OC(=O)C3=C(SC([2*])=C3)C2=C1&[2*]C(=O)N[3*]&[3*]C1=CC=C2OCCOC2=C1&&&
[1*]C&[1*]O[2*]&[2*]C1=CC=CC([3*])=C1&[3*]C([4*])=O&[4*]C1=CC([5*])=C([6*])C=C1[13*]&[13*]O&&[5*]Br&[6*]O[7*]^[7*]C1=CC([8*])=C([9*])C([11*])=C1&[8*][10*]O&&[9*]O&&
[1*]O&[1*]C[2*]&[2*]C1CC2=C(CN1)N([3*])C1=CC=CC=C21&[3*]C[4*]&[4*]C1=CC=CO1&&&
[1*]C(=O)NC(=S)N[6*]&[1*]C[2*]&[2*]O[3*]^[6*]C1=CC=C([7*])C=C1^[3*]C1=C[NH]C=C([4*])C1=O&[7*]F&[4*]C1=CC=C([5*])C=C1&&&[5*]F&&&
[1*]C&[1*]C(=O)O[2*]&[2*]C1CC2CC3(CC([3*])C2([5*])C2CC([6*])([7*])C([9*])C12)CO3&[3*]OC([4*])=O&[4*]C^[5*]C&&&[6*]O&[7*]C([8*])C^[8*]C^[9*]OC([10*])=O&&[10*]C&&&
[1*]C(=O)N[5*]&[1*]C[2*]&[2*]N1C(=O)N([3*])C(=O)C2=C1C1=CC=CC=C1O2^[5*]C1=CC([6*])=CC=C1[7*]^[3*]C[4*]&[6*]Br&[4*]C1=CC=CC=C1&&[7*]Cl&&&&
[1*]N&[1*]C[2*]&[2*]C[3*]&[3*]SC1=NN=C([4*])N1[5*]&[4*]C1CC1&&[5*]C1=CC=CC([6*])=C1^[6*]Cl&&&
[1*]C&[1*]O[2*]&[2*]C1=CC=CC([3*])=C1[4*]&[3*]F&&[4*]C[5*]^[5*]N1CC([6*])CCC1[10*]&[10*]C(=O)N1CCCC([11*])C1&[11*]C(N)=O^[6*]NC([7*])=O&&[7*]C1=CC=C2[NH]N=C([8*])C2=C1&[8*]C1=CC=NC([9*])=C1&[9*]
[1*]C&[1*]O[2*]&[2*]C1=CC([3*])=CC=C1[10*]&[10*]O[11*]&[11*]C[12*]^[3*]C[4*]^[12*]C1=CN([13*])N=N1&[4*]C([5*])[6*]&[13*]C[14*]&[6*]C(=O)O&[14*]C[15*]&&[5*]N[7*]^[15*]C1=CC=CC=C1&[7*]C1=CC([8*])=CC([9*])=C1&&&[9*]Cl&&[8*]Cl&&
[1*]C&[1*]N(C)C([2*])=O&[2*]C1CCN([3*])CC1&[3*]C([4*])[5*]&[4*]C1=CC=CN=C1&&[5*]C1=CC=C([6*])C=C1[7*]^[6*]Cl&&[7*]F&&
[1*]C&[1*]C1=CC=CC=C1[2*]&[2*]C[3*]&[3*]N1CC([4*])OC([6*])C([7*])C1&[4*]C[5*]&[5*]O^[6*]O&&&[7*]O&&
[1*]C&[1*]O[2*]&[2*]C1=CC=CC([3*])=C1&[3*]C1=CC([4*])=CC=N1&[4*]C(=O)N[5*]&[5*]C1=CC=C([6*])C=C1&[6*]N1CCCCC1&&&
[1*]C&[1*]C1=CC=C([2*])C=C1&[2*]C[3*]&[3*]SC1=NC(=O)C([4*])=C([5*])[NH]1&[4*]C&&[5*]C([6*])[7*]^[6*]C#N&&[7*]C1=C([8*])C=CC2=CC=CC=C12^[8*]C&&&
[1*]C&[1*]N[2*]&[2*]C[3*]&[3*]C([4*])[5*]&[4*]C[6*]&[6*]C1CCCCC1^[5*]NC(=O)N1CCCC([7*])C1&&[7*]C([8*])[9*]&[8*]O[10*]&[10*]C([11*])C^[9*]C(=O)N1CCCC1[12*]^[11*]C&[12*]C(=O)N[13*]&&&[13*]C([14*])[15*]&[15*]C([21*])C&[21*]C^[14*]C([16*])
[1*]C&[1*]C[2*]&[2*]N1C(=O)CC([3*])C1=O&[3*]N1CCC([4*])CC1&[4*]C1=NC2=CC=CC=C2N1[5*]&[5*]C&&&
[1*]C&[1*]C#C[2*]&[2*]C[3*]&[3*]O[4*]&[4*]C1=CC=C([5*])C=C1&[5*]S([6*])(=O)=O&[6*]C[7*]&[7*]C1([8*])CCN(S([9*])(=O)=O)CC1&[8*]C(=O)NO&&[9*]C1=CC=C([10*])C=C1^[10*]O[11*]&[11*]C&&&
[1*]C&[1*]N1CCCNC([2*])C1&[2*]C[3*]&[3*]NC([4*])=O&[4*]C1=CC=C([5*])C=C1&[5*]C1=CN=C2C=CC(N[6*])=NN12&[6*]C[7*]&[7*]C1([8*])CCCC1&[8*]O&&&
[1*]C&[1*]C1=CC(N)=NC=C1[2*]&[2*]C=C[3*]&[3*]C1=CC=CC([4*])=C1&[4*]Cl&&&
[1*]C&[1*]C1=CN=C(S[2*])N=C1&[2*]C[3*]&[3*]C[4*]&[4*]N[5*]&[5*]C[6*]&[6*]C1CC(=O)N([7*])C1&[7*]C[8*]&[8*]C1=CC=CC([9*])=C1&[9*]O&&&
[1*]NN1C(=O)C2C3C=CC(C3)C2C1=O&[1*]C1=CC=C([2*])C=C1&[2*]S(=O)(=O)N1CCOCC1&&&
[1*]N&[1*]C1=CC([2*])=CC=N1&[2*]C1=N[NH]C2=CC(NC(=O)N[3*])=NC=C12&[3*]C1=CC=CC2=CC=CC=C12&&&
[1*]C(=O)N[4*]&[1*]C[2*]&[2*]C[3*]^[4*]C[5*]^[3*][N+](=O)[O-]&[5*]C[6*]&&&[6*]C1=C[NH]C2=CC=CC=C12&&&
[1*]NS([9*])(=O)=O&[1*]C1=CC=C([2*])C=C1&[2*]C[3*]^[9*]C1=CC=C([10*])C=C1^[3*]C[4*]&[10*]C[11*]&[4*]N[5*]&[11*]C[12*]&[5*]C[6*]&[12*]O[13*]&[6*]C([7*])([8*])F&[13*]C1=CC=C([14*])C=C1[15*]&[8*]C1=CC=CN=C1&[14*]Cl&&[7*]F&[15*]
[1*]C&[1*]C=C1OC(=O)N([2*])C1=O&[2*]C1CCCCC1&&&
[1*]C&[1*]C[2*]&[2*]N([3*])CC&[3*]C[4*]&[4*]C[5*]&[5*]C[6*]&[6*]C[7*]&[7*]O[8*]&[8*]C1=CC=C2C=C3C4=CC5=C(C=C4CC[N+]3=CC2=C1[9*])OCO5&[9*]O[10*]&[10*]C[11*]&[11*]C[12*]&[12*]C[13*]&[13*]C1=CC=CC=C1&&&
[1*]C&[1*]O[2*]&[2*]C1C=CC(=O)N2C([3*])=C([11*])C(=O)N12&[11*]C&&[3*]C([4*])[5*]^[4*]C&&[5*]C[6*]^[6*]OC([7*])=O&[7*]C[8*]&[8*]C[9*]&[9*]O[10*]&[10*]C1=CC=C2C=CC(=O)OC2=C1&&&
[1*]C&[1*]C([2*])(C)C&[2*]C[3*]&[3*]C(=O)NC1=N[NH]C2=NC=NN12&&&
[1*]S(=O)(=O)F&[1*]C1=CC=C([2*])S1&[2*]C[3*]&[3*]N1CCCCC1&&&
[1*]S([3*])(=O)=O&[1*]C1=CC=C([2*])C=C1&[2*]N=C=S^[3*]C1=CC=C([4*])C=C1&&[4*]Cl&&&
[1*]C&[1*]OC([2*])=O&[2*]C1=C([3*])SC([11*])=C1&[11*]C1=CC=C([12*])C=C1&[12*]F^[3*]NC([4*])=O&&[4*]C[5*]&[5*]C[6*]&[6*]C(=O)O[7*]&[7*]C[8*]&[8*]C1=CC=C([9*])C=C1[10*]&[9*]Cl&&[10*]Cl&&
[1*]C&[1*]N([2*])C&[2*]C1=CC=C([3*])C=C1&[3*]C1=NC=CC(NC2=N[NH]C([4*])=C2)=N1&[4*]C1CC1&&&
[1*]C&[1*]C[2*]&[2*]C([3*])[4*]&[3*]C1=NC2=CC=C([5*])C=C2C(=O)N1[7*]&[5*]C([6*])C^[4*]N([10*])C([12*])=O^[6*]C^[7*]C[8*]^[10*]C[11*]&&&[8*]C1=CC=C([9*])C=C1&[11*]C1=CC=CC=N1^[12*]C1=CC=C([13*])C=C1^[9*]C
[1*]C(=O)O&[1*]C[2*]&[2*]NC(=O)NC1=NC2=CC=C([3*])C=C2S1&[3*]Cl&&&
[1*]C&[1*]OC1=NC=C2N=C([2*])C(=O)N([4*])C2=N1&[2*]C1=CC=C([3*])C=C1&[3*]C^[4*]C[5*]&&[5*]C1CCC([6*])CC1&[6*]F&&&
[1*]C&[1*]C1=CC=C([2*])C=C1&[2*]S(=O)(=O)N1CCCC1[3*]&[3*]C(=O)O[4*]&[4*]C[5*]&[5*]C1=CC=C([6*])C=C1[7*]&[6*]Cl&&[7*]Cl&&
[1*]C1=C([3*])N2CC([5*])CN2C1=O&[1*]C1=CC=C([2*])C=C1&[2*]O^[3*]C1=CC=C([4*])C=C1&&[4*]O^[5*]O&&&&
[1*]C1=CC=CC=C1&[1*]N1CCN(C2=NOC3=CC=CC=C23)CC1&&&
[1*]C&[1*]O[2*]&[2*]C1=CC=C([3*])C([6*])=C1&[3*]N1CCN(C([4*])=O)CC1&[4*]C1CCN(S([5*])(=O)=O)CC1^[6*]O[7*]^[5*]C1=CC=CC2=CC=CN=C12&[7*]C&&&&&
[1*]C&[1*]O[2*]&[2*]C1=CC=C([3*])C=C1&[3*]N1CNC(=O)C1=C[4*]&[4*]C1=CC=C([5*])C([6*])=C1&[5*]O&&[6*]O[7*]^[7*]C&&&
[1*]C&[1*]O[2*]&[2*]C1=CC=C([3*])C=C1[4*]&[3*]Cl&&[4*]NC([5*])=O^[5*]C1CCCN(C2=NC=NC3=C2C([6*])=NO3)C1&[6*]C&&&
[1*]C&[1*]C1(C)CC([2*])C2=CC([5*])=CC=C2O1&[2*]NC(=S)N[3*]&[3*]C1=CC=CC2=NC=C([4*])C=C12^[5*]Br^[4*]F&&&&&
[1*]C&[1*]C[2*]&[2*]OC([3*])=O&[3*]C([4*])[5*]&[4*]C&&[5*]O[6*]^[6*]C1=CC([7*])=CC=C1[15*]&[15*]Cl&&[7*]C1OC([8*])C([12*])C([13*])C1[14*]^[8*]C[9*]&[9*]O[10*]^[12*]O^[10*]C([11*])C&&[13*]O^[11*]C&&[14*]O&&&&
[1*]O&[1*]C1=CC2=C(CC([2*])O2)C([11*])=C1[12*]&[2*]C[3*]&[3*]C[4*]^[11*]O^[4*]C[5*]&&[12*]O^[5*]C[6*]&&&[6*]C[7*]&[7*]C[8*]&[8*]C[9*]&[9*]C[10*]&[10*]I&&&
[1*]C&[1*]C[2*]&[2*]C([4*])=NNC([3*])=O&[3*]C&&[4*]C1=CC=C2OCCOC2=C1&&
[1*]C&[1*]O[2*]&[2*]C1=CC=C([3*])C=C1[8*]&[8*]O[9*]&[9*]C^[3*]C1=CC2=C(C(N[4*])=N1)C(=O)N([7*])C=N2&&[4*]C[5*]&[5*]C[6*]^[7*]C^[6*]O&&&&&
[1*]C&[1*]O[2*]&[2*]C1=CC=C([3*])C([5*])=C1&[3*]O[4*]&[4*]C^[5*]C1=CC=C([6*])C=C1&&[6*]C[7*]&[7*]SC(=N)N&&&
[1*]C1=CC=C2NC(=O)NC([3*])([4*])C2=C1[2*]&[1*]Br&&[2*]Cl&[3*]C#C[5*]^[5*]C1CC1^[4*]C([6*])(F)F&&[6*]F&&&
[1*]N1C=NC2=C1[NH]C=NC2=O&[1*]C1C=CC([2*])O1&[2*]C[3*]&[3*]O&&&
[1*]C&[1*]C[2*]&[2*]OC([3*])=O&[3*]C[4*]&[4*]NC([5*])=O&[5*]C([6*])[7*]&[7*]NC([10*])=O&[10*]C[11*]^[6*]C[8*]^[11*]NC([12*])=O&[8*]C[9*]&[12*]C([13*])[14*]&[9*]C(N)=O&[13*]C[15*]&&&[15*]C1CCCCC1^[14*]NC(=O)O[16*]&&[16*]C[17*]&[17*]C1=CC=CC
[1*]C&[1*]C1=CC([2*])=CC([3*])=C1&[2*]C&&[3*]O[4*]^[4*]C[5*]&[5*]C(=O)N1CC([6*])C([7*])C1&[6*]F&&[7*]C(=O)N1CCCCCC1&&
[1*]C(=O)O&[1*]C[2*]&[2*]O[3*]&[3*]C1=CC([4*])=CC([5*])=C1&[4*]F&&[5*]C1=CCCCC1[6*]^[6*]C[7*]&[7*]N[8*]&[8*]C[9*]&[9*]C1=CC=C2OCOC2=C1&&&
[1*]C&[1*]C[2*]&[2*]O[3*]&[3*]C1=CC=CC=C1[4*]&[4*]NC([5*])=O&[5*]C1([6*])CCN1C([7*])=O&[6*]C&&[7*]C1CCCCC1&&
[1*]C&[1*]C[2*]&[2*]C[3*]&[3*]C[4*]&[4*]C[5*]&[5*]C[6*]&[6*]C[7*]&[7*]C[8*]&[8*]NC(=O)N[9*]&[9*]C1=C([10*])C=CC=C1[12*]&[10*]N[11*]&[11*]C^[12*]O[13*]&&[13*]C&&&
[1*]C#N&[1*]C1NC2=CC=CC=C2C(=O)N1O&&&
[1*]C&[1*]C1=CC=CN=C1[2*]&[2*]C1=CC=CC([3*])=C1&[3*]C[4*]&[4*]C([5*])[6*]&[6*]C(=O)O&&[5*]NC([7*])=O^[7*]C1([8*])CCCC2([9*])C3=CC=C([10*])C=C3CCC12&[9*]C&&[10*]C([11*])C^[11*]C&&&
[1*]C&[1*]NC([2*])=O&[2*]C1OC([3*])=CC([4*])C1[5*]&[3*]C(=O)N1CCCC1&&[4*]N&[5*]NC([6*])=O^[6*]C&&&
[1*]C&[1*]C[2*]&[2*]C[3*]&[3*]C[4*]&[4*]C1=NN([5*])C(=O)N1[8*]&[8*]C[9*]&[9*]C1=CC=C([10*])C=C1^[5*]C1=CC=CC=C1[6*]^[10*]C1=CC=CC=C1[11*]&[6*]C([7*])(F)F&[11*]S(=O)(=O)NC([12*])=O&[7*]F&[12*]C([13*])(C)C
[1*]C&[1*]C[2*]&[2*]C1=CC=C([3*])C=C1&[3*]S(=O)(=O)N[4*]&[4*]C[5*]&[5*]C1([6*])CCCCC1&[6*]N1CCNCC1&&&
[1*]C&[1*]C1=CC=C([2*])C=C1&[2*]C[3*]&[3*]C1C(=O)NCC(=O)N1[4*]&[4*]C[5*]&[5*]C1=CC=CC=C1&&&
[1*]C&[1*]C[2*]&[2*]OC([3*])=O&[3*]C=C[4*]&[4*]C([5*])[6*]&[5*]C[7*]&[7*]C1CCNC1=O^[6*]NC([8*])=O&&[8*]C([9*])[10*]&[9*]C[11*]&[11*]C1=CC=C([12*])C=C1^[10*]NC([13*])=O^[12*][N+](=O)[O-]&[13*]C([14*])[15*]&&&[15*]C([19*])C&[19*]C^[14*]NC(
[1*]C&[1*]O[2*]&[2*]C[3*]&[3*]C[4*]&[4*]N1C(=O)CC([5*])C1=O&[5*]N1CCN(C([6*])=O)CC1&[6*]C[7*]&[7*]O[8*]&[8*]C1=CC=C([9*])C([10*])=C1&[9*]C&&[10*]C&&
[1*]C&[1*]N1C=C([2*])C(=O)C2=CC=C([3*])C([4*])=C21&[2*]C(=O)O&&[3*]N1CCC2(CC1)OCCO2&[4*]F&&
[1*]C&[1*]O[2*]&[2*]C[3*]&[3*]C[4*]&[4*]O[5*]&[5*]C1=CC=C([6*])C=C1&[6*]C[7*]&[7*]NC([8*])=O&[8*]C1CN(C(=O)N2CC([9*])OC3=CC=CC=C32)CC2=C1N(C3=NC=CC=C3[10*])N=C2&[9*]C&&[10*]F&&
[1*]C&[1*]OC([2*])=O&[2*]C([3*])[4*]&[3*]C1=CC=CC=C1&&[4*]C1CCCCN1[5*]^[5*]C[6*]&[6*]C1=C([7*])OC([8*])=N1&[8*]C1=CC=CC=C1&&[7*]C&&
[1*]C&[1*]C[2*]&[2*]C1=NC([3*])=NO1&[3*]C[4*]&[4*]N1CCN(C2=NC=NC3=C2SC([5*])=C3)CC1&[5*]C(N)=O&&&
[1*]C&[1*]C[2*]&[2*]C(=O)N[3*]&[3*]C1=CC=C2OC3C([4*])OC([6*])CC3C2=C1&[4*]C[5*]&[5*]O^[6*]C[7*]&&[7*]C(=O)N[8*]&[8*]C[9*]&[9*]C1=CC=C2OCOC2=C1&&&
[1*]C&[1*]O[2*]&[2*]C1=C([3*])C([7*])=CC2=C1C(=O)C1=C([8*])C=CC=C1C2=O&[8*]O[9*]&[9*]C[10*]^[3*]O[4*]^[10*]C[11*]&[4*]C[5*]^[7*]O^[11*]F&[5*]C[6*]&&&&&[6*]N1CCCC1&&&
[1*]C1=C2C(=O)OC3=CC=C4C=CC(=O)OC4=C3C2=NO1&[1*]O&&&
[1*]C&[1*]C([2*])C&[2*]C[3*]&[3*]N([4*])[7*]&[4*]C[5*]&[5*]C[6*]^[7*]C1COC2=CC([8*])=CC=C2C1^[6*]O&[8*]O&&&&&
[1*]N&[1*]C[2*]&[2*]C12CCC([3*])(O1)C([4*])C2&[3*]C(=O)O&&[4*]O[5*]^[5*]C[6*]&[6*]C1=CC=CC=C1&&&
[1*]C1C2=C(CCCC2=O)OC2=C1C(N)=NC=N2&[1*]C1=CC([2*])=CC([3*])=C1&[2*]Br&&[3*]Br&&
[1*]C&[1*]C1=NOC([2*])=C1[6*]&[2*]NS([3*])(=O)=O&[3*]C1=CC=CC=C1[4*]^[6*]C^[4*]C1=CC=CC=C1[5*]&&&[5*]C&&&
[1*]C&[1*]S(=O)(=O)N[2*]&[2*]C1=CC=C2CCC([3*])C([4*])C2=C1&[3*]N1CCCC1&&[4*]C[5*]^[5*]C1=CC=CC=C1&&&
[1*]C&[1*]O[2*]&[2*]C1=CC=CC([3*])=C1&[3*]C1CC(=O)N([4*])C1[6*]&[4*]C1=CC=CC([5*])=C1&[5*]Cl^[6*]C1=CC=NC=C1&&&&
[1*]C&[1*]O[2*]&[2*]C1=CC=C([3*])C=C1[4*]&[3*]C&&[4*]NC([5*])=O^[5*]C[6*]&[6*]SC1=NN=C([7*])O1&[7*]C1COC2=CC=CC=C2O1&&&
[1*]C&[1*]C=C([2*])[3*]&[2*]C&&[3*]C(=O)O[4*]^[4*]C1CC([5*])([6*])C23CC(C(=O)C4([7*])C([8*])C([11*])CC43)C([12*])C12[14*]&[5*]C&&[6*]O&[7*]O&[8*]C([9*])([10*])F^[9*]C^[11*]O&[10*]F&[12*]OC([13*])=O&&[13*]C#N^[14*]C&
[1*]C&[1*]C[2*]&[2*]C[3*]&[3*]C[4*]&[4*]N[5*]&[5*]C[6*]&[6*]C1=CC=C2C=CC=CC2=C1[7*]&[7*]O[8*]&[8*]C[9*]&[9*]C[10*]&[10*]N[11*]&[11*]C1=CC=NC2=CC([12*])=CC=C12&[12*]Cl&&&
[1*]C&[1*]C[2*]&[2*]C[3*]&[3*]C[4*]&[4*]C1=CC=C([5*])C=C1&[5*]C1=CC=C([6*])C=C1&[6*]C[7*]&[7*]C([8*])[9*]&[8*]N[10*]&[10*]C1=CC=CC=C1[11*]^[9*]C(=O)N[12*]^[11*]C(=O)O&[12*]C([13*])[14*]&&&[13*]C[15*]&[15*]C(=O)O^[14*]C(=O)O
[1*]C&[1*]C[2*]&[2*]C1=NN2C([3*])=CC([4*])=NC2=C1[5*]&[3*]N1CCCCC1&&[4*]C&[5*]C[6*]^[6*]C1=CC=CC=C1&&&
[1*]C&[1*]C1=CC=CC=C1[2*]&[2*]O[3*]&[3*]C[4*]&[4*]C[5*]&[5*]NS([6*])(=O)=O&[6*]C1=CC=C2SCC(=O)NC2=C1&&&
[1*]C&[1*]O[2*]&[2*]C1=CC=C([3*])C=C1&[3*]C[4*]&[4*]C(=O)O[5*]&[5*]C([6*])([7*])C&[6*]C&&[7*]C(=O)N[8*]^[8*]C1=CC=CC=C1[9*]&[9*]C([10*])(F)F&[10*]F&&&
[1*]C#N&[1*]C1=C([2*])N=C(S[3*])C([7*])=C1[8*]&[2*]C1=CC=CC=C1&&[3*]C[4*]^[4*]C(N)=O^[7*]C#N&&&[8*]C1=CC=CC([9*])=C1^[9*]NC([10*])=O&[10*]C1=CC=CC=C1&&&
[1*]C&[1*]O[2*]&[2*]C1=CC([3*])=C2C(=O)CC([4*])OC2=C1&[3*]O&&[4*]C1=CC=C([5*])C([7*])=C1^[5*]O[6*]&[6*]C^[7*]O&&&&
[1*]C&[1*]O[2*]&[2*]C1=CC=C([3*])C=C1&[3*]C=C1SC(=S)N([4*])C1=O&[4*]C([5*])[6*]&[6*]C(=O)N[11*]&[11*]C1=CC=C([12*])C=C1^[5*]C[7*]^[12*]C(=O)N[13*]&[7*]C[8*]&[13*]C1=CC=CC=N1&[8*]C[9*]&&&[9*]C[10*]&[10*]N&&&
[1*]C&[1*]C1(C)OC2=NC=NC([2*])=C2N=C1N&[2*]O[3*]&[3*]C[4*]&[4*]C1=CC=CC([5*])=C1&[5*]Cl&&&
[1*]C&[1*]C[2*]&[2*]C[3*]&[3*]C[4*]&[4*]C[5*]&[5*]C[6*]&[6*]C1=C([7*])N(O)C([8*])=C1[9*]&[7*]C&&[8*]N&[9*]C(=O)O[10*]^[10*]C&&&
[1*]C&[1*]C[2*]&[2*]ON=C1CN([3*])CC2=NN([4*])C=C12&[3*]C&&[4*]C[5*]^[5*]C1=C([6*])ON=C1[7*]&[6*]C&&[7*]C&&
[1*]C&[1*]O[2*]&[2*]C1=CC=C([3*])C=C1[10*]&[10*]O[11*]&[11*]C^[3*]C1=CC([4*])=C2C=CC=CC2=N1&&[4*]C(=O)N[5*]&[5*]C[6*]&[6*]C[7*]&[7*]C[8*]&[8*]N1CCCC([9*])C1&[9*]C&&&
[1*]F&[1*]C([2*])(F)F&[2*]C1=CC([3*])=CC([5*])=C1&[3*]NC(=S)N[4*]&[4*]C1CCC2=CC=CC=C2N([10*])C1=O^[5*]O[6*]^[10*]C[11*]&[6*]C[7*]&[11*]C1=CC=CC=C1&[7*]C1=CC=CC([8*])=C1&&&[8*]C([9*])(F)F&[9*]
[1*]C&[1*]O[2*]&[2*]C1=CC=C([3*])C=C1[6*]&[3*]C1=C2C(=NN1[4*])CCC1=CN=C(N[5*])N=C12&[4*]C^[6*]O[7*]&[5*]C1=CC=CC=C1^[7*]C&&&&&
[1*]C&[1*]C[2*]&[2*]NC1=NN=C([3*])S1&[3*]C1CCN([4*])CC1&[4*]C[5*]&[5*]C1=COC([6*])=N1&[6*]C1=CC=C([7*])C=C1&[7*]C&&&
[1*]C(=O)N1CCC2(CC1)CC([3*])CO2&[1*]C[2*]&[2*]C1=NC=CS1^[3*]O&&&&
[1*]C&[1*]C[2*]&[2*]C[3*]&[3*]C[4*]&[4*]C([5*])[6*]&[6*]C1=CC=CC=N1&&[5*]N[7*]^[7*]C[8*]&[8*]C1=CC=C([9*])C([10*])=C1&[9*]O&&[10*]O&&
[1*]C&[1*]O[2*]&[2*]C1=CC=C([3*])C=C1&[3*]C1=C([4*])C2=CC=CC=C2C2=NCCCN21&[4*]C&&&
[1*]C&[1*]C1=CC([2*])=C([3*])C([11*])=C1&[11*]C&&[2*]C&[3*]NC([4*])=O^[4*]C[5*]&[5*]N1N=C(N2CCCC([6*])C2)C=C([7*])C1=O&[6*]C&&[7*]N[8*]^[8*]C[9*]&[9*]C1=CC=CC=C1[10*]&[10*]Cl&&&
[1*]C&[1*]C[2*]&[2*]C[3*]&[3*]C[4*]&[4*]OC(=O)NS([5*])(=O)=O&[5*]C1=C([6*])N=C2SC([7*])CCN2C1[8*]&[8*]C1=CC=CC([9*])=C1&[9*]O[10*]^[6*]C^[10*]C&&[7*]C&&&&
[1*]C&[1*]C1=CC([2*])=CC([3*])=C1&[2*]C&&[3*]C(=O)N[4*]^[4*]C1=CC([5*])=CC=C1[6*]&[5*]C&&[6*]C&&
[1*]C&[1*]O[2*]&[2*]C1=CC=C2[NH]C=C([3*])C2=C1&[3*]C[4*]&[4*]C[5*]&[5*]NC(=O)NNC(=O)N[6*]&[6*]C[7*]&[7*]C1=CC=C([8*])C=C1&[8*]Cl&&&
[1*]C&[1*]OC([2*])=O&[2*]C1=CN([3*])C2=CC=C([7*])C=C2C1=O&[3*]C[4*]&[4*]C1=CC=C([5*])C=C1^[7*]Cl^[5*]O[6*]&&&[6*]C&&&
[1*]C&[1*]S(=O)(=O)N[2*]&[2*]C1CCC([3*])CC1&[3*]NC1=NC=CC(N2C=C([4*])C([6*])=C2)=N1&[4*]C([5*])=O&[5*]C1=CC2=CC=CC=C2O1^[6*]C&&&&
C1=CC2=C(C=N1)C=C1C3=CC=CC=C3CCN12&&&
[1*]C&[1*]C1=NN=C(N[2*])C2=C1CCN(C([4*])=O)C2&[2*]C[3*]&[3*]C1=CC=CN=C1^[4*]C1=CC=C([5*])N=C1&&[5*]N1CCNCC1&&&
[1*]C&[1*]C([2*])C&[2*]C[3*]&[3*]C[4*]&[4*]N1C(=O)C2=CC=CC=C2N([5*])C1=O&[5*]C[6*]&[6*]C(=O)N[7*]&[7*]C1=CC=C([8*])C([9*])=C1&[8*]F&&[9*]Cl&&
[1*]C&[1*]C[2*]&[2*]OC([3*])=O&[3*]C1([4*])CCCC1[5*]&[4*]C1=CC=CC=C1&&[5*]C[6*]^[6*]N([7*])C&[7*]C&&&
[1*]C&[1*]C[2*]&[2*]C([3*])CC&[3*]C1=NN=C(NC([4*])=O)S1&[4*]C1=CC=CS1&&&
[1*]C1=CC(=O)C2=CC([2*])=CC=C2O1&[1*]N1CCOCC1&&[2*]C1=CSC2=C([3*])C=C([4*])C=C12^[3*]Cl&&[4*]Cl&&
[1*]C&[1*]N1C(=O)C2=C(N=C3N([2*])C([6*])=CN23)N([7*])C1=O&[2*]C[3*]&[3*]C[4*]^[6*]C1=CC=CC=C1^[4*]C[5*]&&[7*]C^[5*]N1CCOCC1&&&&&
[1*]C&[1*]C[2*]&[2*]OC([3*])=O&[3*]C1CCCN([4*])C1&[4*]C[5*]&[5*]C[6*]&[6*]C[7*]&[7*]O[8*]&[8*]C1=CC=C2C([9*])=CC(=O)OC2=C1&[9*]C&&&
[1*]N1C(S)=NC2=C(SCC2)C1=O&[1*]C[2*]&[2*]C[3*]&[3*]C[4*]&[4*]N1CCN(C2=NC=CC=N2)CC1&&&
[1*]C&[1*]O[2*]&[2*]C1=CC=C([3*])C=C1&[3*]C[4*]&[4*]C[5*]&[5*]NC([6*])=O&[6*]C1CCCN(S([7*])(=O)=O)C1&[7*]C1=C([8*])C=CC=C1[9*]&[8*]C&&[9*]C&&
[1*]C&[1*]C[2*]&[2*]OC([3*])=O&[3*]C=C[4*]&[4*]C[5*]&[5*]C1CCC([6*])CC1&[6*]C(=O)N[7*]&[7*]C1=CC=CC([8*])=C1&[8*]O[9*]&[9*]C&&&
[1*]C&[1*]O[2*]&[2*]C1=CC([3*])=CC2=C1OC([15*])=C2&[3*]C[4*]&[4*]N[5*]^[15*]C1=CC=C2OCOC2=C1^[5*]C[6*]&&&[6*]C[7*]&[7*]C[8*]&[8*]C[9*]&[9*]C[10*]&[10*]N1CCCN([11*])CC1&[11*]C[12*]&[12*]C[13*]&[13*]C[14*]&[14*]C1=CC=CC=C1&&&
[1*]C&[1*]O[2*]&[2*]C1=CC=C([3*])C=C1[8*]&[8*]O[9*]&[9*]C^[3*]C1=C([4*])OC2=CC=CC=C2C1=O&&[4*]C=C[5*]&[5*]C1=CC([6*])=CC([7*])=C1&[6*]Br&&[7*]Br&&
[1*]C&[1*]O[2*]&[2*]C1=CC=C([3*])C=C1[10*]&[10*]O[11*]&[11*]C^[3*]S(=O)(=O)N[4*]&&[4*]C1=CC=C([5*])C=C1&[5*]C([6*])=O&[6*]C1=C([7*])N([8*])N=C1&[8*]C1=CC=C([9*])C=C1&[9*]Cl^[7*]C&&&&
[1*]C&[1*]C[2*]&[2*]C[3*]&[3*]C[4*]&[4*]C[5*]&[5*]C[6*]&[6*]C[7*]&[7*]C[8*]&[8*]C[9*]&[9*]C[10*]&[10*]C[11*]&[11*]C[12*]&[12*]N1N=NN=C1[13*]&[13*]C[14*]&[14*]N([15*])S([16*])(=O)=O&[16*]C1=CC=C([17*])C=C1&[17*]N^[15*]C&&&&
[1*]C&[1*]O[2*]&[2*]C1=CC=C([3*])C=C1&[3*]C([4*])=O&[4*]C1=CN([5*])C2=NC([10*])=C([11*])N2C1=O&[11*]C&&[10*]C&[5*]C[6*]^[6*]C(=O)N[7*]&[7*]C1=CC=C([8*])C=C1&[8*]C([9*])(F)F&[9*]F&&&
[1*]C&[1*]OC([2*])=O&[2*]C[3*]&[3*]C[4*]&[4*]C([5*])=O&[5*]C([6*])[7*]&[7*]NC(=O)O[10*]&[10*]C([11*])(C)C^[6*]C[8*]^[11*]C&[8*]C1=CC=C([9*])C=C1&&&[9*]Br&&&
[1*]F&[1*]C([2*])(F)F&[2*]C1=CC=C([3*])C([7*])=C1&[3*]C1=CC(O[4*])=NC=N1&[4*]C1=CN=C(Cl)C=C1[5*]^[7*]Cl^[5*]C1CCC([6*])C1&&&[6*]C1CC1&&&
[1*]C([2*])=C&[1*]C&&[2*]C12CC([3*])C34OC([4*])(OC1C3C=C([6*])CC1([15*])C(=O)C([16*])=CC14)O2^[16*]C&&[3*]C&[4*]C[5*]^[5*]C1=CC=CC=C1^[6*]C[7*]&&[7*]OC([8*])=O^[15*]O^[8*]C[9*]&&&[9*]C1=CC=C(
[1*]C&[1*]C(C)=C[2*]&[2*]C[3*]&[3*]C[4*]&[4*]C([5*])=C[6*]&[5*]C&&[6*]C[7*]^[7*]C1=CC2=C(C=C1[8*])OCO2&[8*]C1=CC([9*])=C([10*])C([11*])=C1&[9*]O&&[10*]O&[11*]O&&
[1*]C&[1*]O[2*]&[2*]C1=CC=C([3*])C=C1[6*]&[3*]C=NN[4*]&[4*]C1=CC=C([5*])C=N1^[6*]O[7*]^[5*][N+](=O)[O-]&[7*]C&&&&&
[1*]C=C&[1*]C[2*]&[2*]C([3*])[4*]&[4*]C(=O)N[11*]&[11*]C([12*])[13*]^[3*]C[5*]^[12*]C[14*]&[5*]C(=O)N[6*]&[14*]OC([15*])=O^[13*]C([19*])=O^[6*]C[7*]&[15*]C1=CC([16*])=CC([18*])=C1&[19*]C[20*]&[7*]C[8*]&[18*][N+](=O)[O-]&[20*]C([21*])([22*])C&[8*]C[9*]&&[16*]
[1*]C&[1*]C([2*])[3*]&[2*]OC([4*])=O&[4*]C1=CC2=CC=CC=C2O1^[3*]C(=O)N[5*]&&[5*]C1([6*])CCCC1&[6*]C#N&&&
[1*]C&[1*]C([2*])C&[2*]C[3*]&[3*]C[4*]&[4*]C[5*]&[5*]C([6*])[7*]&[6*]C&&[7*]C1CCC2C3CC([8*])C4([19*])CC([20*])CCC4([26*])C3CC([27*])C12[31*]^[19*]O&&[20*]O[21*]^[21*]C1OC([22*])C([24*])C1[25*]^[26*]C^[24*]O&&[27*]O[28*]&[9*]O[10*]^[28*]C1OC(
[1*]C&[1*]C(=O)NC1=NC([2*])=C([3*])S1&[2*]C&&[3*]C([4*])=O^[4*]C[5*]&[5*]O[6*]&[6*]C1=CC=CC=C1&&&
[1*]C&[1*]O[2*]&[2*]C1=CC=CC2=C1CCC1CN([3*])CC21&[3*]C[4*]&[4*]C[5*]&[5*]N1N=NN=N1&&&
[1*]C&[1*]O[2*]&[2*]C1=CC=C([3*])C([5*])=C1&[3*]ON=C1CCC([4*])CC1&[4*]C(=O)N1CCCCC1^[5*]O[6*]&&[6*]C&&&
[1*]C&[1*]C[2*]&[2*]N([3*])CC&[3*]C[4*]&[4*]C[5*]&[5*]NC([6*])=O&[6*]C1=CC=CC=C1&&&
[1*]C&[1*]C([2*])C&[2*]C[3*]&[3*]C[4*]&[4*]C([5*])[6*]&[5*]C[7*]&[7*]N([8*])C^[6*]NC([15*])=O^[8*]C&[15*]C([16*])[17*]&&&[16*]Cl&&[17*]C([18*])[19*]^[18*]C&&[19*]C1=CC=C([20*])C=C1^[20*]Cl&&&
[1*]C&[1*]C[2*]&[2*]C([3*])[4*]&[3*]C&&[4*]NC1=NC=NC2=C1C1=C(S2)C(=O)N([5*])C=N1^[5*]C1=CC=C([6*])C=C1&[6*]O[7*]&[7*]C&&&
[1*]C&[1*]O[2*]&[2*]C1=CC=C2C=CC(=O)OC2=C1[3*]&[3*]C([4*])[5*]&[4*]O&&[5*]C1=CC=C([6*])C=C1^[6*]Cl&&&
[1*]N1C=NC2=C1N=CN=C2N&[1*]C1OC([2*])C([10*])C1[11*]&[11*]O&&[2*]C[3*]^[3*]OP(=O)(O)OP(=O)(O)OP(=O)(O)O[4*]^[10*]O^[4*]C[5*]&&&[5*]C1OC([6*])C([8*])C1[9*]&[8*]O&&[9*]O&[6*]N1C=NC2=C([7*])N
[1*]C&[1*]O[2*]&[2*]C1=CC([3*])=C([5*])C=C1[13*]&[13*]O[14*]&[14*]C^[3*]O[4*]&&[4*]C^[5*]C1=CC=C([6*])C=C1&&[6*]O[7*]&[7*]C1OC([8*])C([10*])C([11*])C1[12*]&[8*]C[9*]&[9*]O^[10*]O&&&[11*]O&[12*]O&&
[1*]C&[1*]C[2*]&[2*]C[3*]&[3*]C[4*]&[4*]NC([5*])=O&[5*]C1=CC=C([6*])C=C1[7*]&[6*]Cl&&[7*]NS([8*])(=O)=O^[8*]C1=CC=C([9*])S1&[9*]Cl&&&
[1*]C&[1*]N1N=C([2*])C2=C1C1=CC([4*])=CC=C1[NH]C2=O&[2*]C([3*])(F)F&[3*]F^[4*]C1=CSC=C1&&&&
[1*]C&[1*]O[2*]&[2*]C1C([3*])C([4*])C([5*])OC1([10*])C&[3*]O&&[4*]O&[5*]O[6*]^[6*]C1=CC([7*])=CC([9*])=C1^[10*]C^[9*]C(=O)NN&&&&[7*]O[8*]^[8*]C&&&
[1*]C&[1*]C1CCN([2*])CC1&[2*]C[3*]&[3*]C([4*])[5*]&[4*]C&&[5*]C[6*]^[6*]C[7*]&[7*]C(=O)N[8*]&[8*]C[9*]&[9*]C1=CN([10*])N=C1&[10*]C1=CC=CC=C1&&&
[1*]C&[1*]C[2*]&[2*]C[5*]&[3*]C([4*])=O&[4*]C1=CC=CC=C1^[5*]C1=CC=CC=C1[6*]&&[6*]O[7*]&[7*]C[8*]&[8*]C1=CC=C([9*])C=C1&[9*]C(=O)O&&&
[1*]C&[1*]C1=CN=C(NC([2*])=O)S1&[2*]C1CC2CCC1N([3*])C2&[3*]C1=CC=CC([4*])=C1&[4*]C([5*])(F)F&[5*]F&&&
[1*]C#C&[1*]C[2*]&[2*]N1C([6*])=NN=C1S[3*]&[3*]C[4*]&[4*]C(=O)N[5*]^[6*]C1=CC=NC=C1^[5*]C1CCCCC1&&&&&
[1*]C&[1*]C[2*]&[2*]N(CC)S([3*])(=O)=O&[3*]C1=CC=C([4*])C=C1&[4*]NC([5*])=O&[5*]C[6*]&[6*]SC1=NC2=CC=CC=C2C(=O)N1[7*]&[7*]C[8*]&[8*]C[9*]&[9*]C[10*]&[10*]C(=O)O[11*]&[11*]C[12*]&[12*]C1=CC=CC=C1&&&
[1*]C(=O)O&[1*]C1=CN2C3=C([NH]C(=O)N3[2*])C3=CC=CC=C3C2=N1&[2*]C1=CC=C([3*])C=C1&[3*]C1=CC=CC=C1&&&
[1*]C&[1*]C[2*]&[2*]C(=O)N[3*]&[3*]C1CCSC2=CC=CC=C21&&&
[1*]C&[1*]C1=CC=C([2*])C=C1[6*]&[2*]NS([3*])(=O)=O&[3*]C1=CC=C([4*])C=C1^[6*]N1CCOCC1^[4*]NC([5*])=O&&&[5*]C1CCCCC1&&&
[1*]C&[1*]C([2*])(C)C&[2*]OC(=O)N[3*]&[3*]C[4*]&[4*]C[5*]&[5*]C[6*]&[6*]C[7*]&[7*]O[8*]&[8*]C1=CC=C([9*])C=C1[11*]&[9*]C1=NN(S([10*])(=O)=O)C(N)=N1&[10*]C1=CC=CC=C1^[11*]C([12*])(F)F&&[12*]F&&&
[1*]NC(=O)N[2*]&[1*]C1=CC=CC2=CC=CN=C12&&[2*]C1=CC=C([3*])C=C1[4*]^[3*]Cl&&[4*]C([5*])(F)F^[5*]F&&&
[1*]C&[1*]C1C([2*])C(=O)N1C(=O)NS(=O)(=O)N1CCN(C(=O)C2=NC(NC(=O)C3=CC=C(Cl)C=C3)=C(NC(=O)C3CC(NC(=O)C3=CC=C(N)C(S(=O)(=O)O)=C3)C(C)
[1*]C&[1*]O[2*]&[2*]C1=CC=CC=C1[3*]&[3*]C[4*]&[4*]C1=C([5*])N=C2C=CC([6*])=CN12&[5*]C1=CC=CO1&&[6*]Br&&
[1*]C&[1*]N1CCN([2*])CC1&[2*]C1=CC([3*])=CC([4*])=C1&[3*]NC1=NC=CC(N2CCOCC2)=N1&&[4*]C([5*])(F)F^[5*]F&&&
[1*]C&[1*]O[2*]&[2*]C1=CC(=O)N([3*])C2=CC=CC=C12&[3*]C[4*]&[4*]C1=CC([5*])=CC=C1[6*]&[5*][N+](=O)[O-]&&[6*]O&&
[1*]C&[1*]C[2*]&[2*]OC([3*])=O&[3*]C1CCC2=C[N+](=C3CCC4=C([4*])C=CC=C4C3=C2)C1&[4*]O[5*]&[5*]C&&&
[1*]C&[1*]C1=CC([2*])=CC([5*])=C1[9*]&[9*]O&&[2*]C[3*]^[3*]C1=CC=CC=C1[4*]^[5*]C1=NOC([6*])=C1^[4*]Cl&[6*]C1=CC=C([7*])C([8*])=C1&&&[8*]Cl&&[7*]O&&
[1*]C&[1*]NC([2*])=O&[2*]C1=C([3*])C=C([5*])S1&[3*]NC(=O)N[4*]&[4*]C^[5*]C[6*]&&[6*]O[7*]&[7*]C1=CC=C([8*])C=C1&[8*]C[9*]&[9*]C([10*])[11*]&[10*]NC([12*])=O&[12*]C([13*])[14*]^[11*]C([16*])=O^[13*]C&[16*]C([17*])(F)F&&[14*]C([15*])
[1*]C&[1*]C[2*]&[2*]C([3*])[4*]&[3*]C[5*]&[5*]C[6*]^[4*]N1C=C([8*])C(N[9*])=N1^[6*]C[7*]&[8*]C(N)=O&[7*]F&&[9*]C1=CC=C([10*])C=C1&&[10*]C([11*])(C)C&[11*]C&&&
[1*]C&[1*]C1CCC2C([2*])C(=O)OC3OC4([7*])CCC1C32OO4&[2*]C[3*]&[3*]C[4*]^[7*]C^[4*]C1=CC=C([5*])C=C1&&&[5*]C([6*])(F)F&[6*]F&&&
[1*]C&[1*]C[2*]&[2*]N([3*])[8*]&[8*]C1CCC([9*])CC1&[9*]N[10*]^[3*]C[4*]^[10*]C1=CC=NC2=CC([11*])=C([13*])C=C12&[4*]C[5*]&[11*]O[12*]&[5*]C[6*]&[12*]C^[13*]O[14*]^[6*]N1C(=O)C=CN([7*])C1=O&&&[14*]C&[7*]C&&&&&
[1*]C&[1*]C(=O)N1CCC([2*])CC1&[2*]C1=NC([3*])=NO1&[3*]C1=CC=C([4*])C=C1&[4*]C&&&
[1*]C([5*])=O&[1*]C[2*]&[2*]N[3*]^[5*]C1=CC=CC=C1^[3*]C[4*]&&&[4*]C1=CC=CC2=CC=CC=C12&&&
[1*]N1N=C(C(=O)N2CCOCC2)C2=C1C1=CC=C([2*])C=C1S(=O)(=O)C2&[1*]C1CCCCC1&&[2*]F&&
[1*]C&[1*]O[2*]&[2*]C1=CC=C([3*])C=C1[11*]&[11*]O[12*]&[12*]C^[3*]N1C([4*])=C([5*])C([7*])=C1[8*]&&[4*]C&&[5*]C[6*]^[6*]N1CCCC1^[7*]C(=O)O&&&[8*]C[9*]^[9*]C[10*]&[10*]C1=CC=CC=C1&&&
[1*]C&[1*]C1=CC=C([2*])C=C1&[2*]S(=O)(=O)N1CCC([3*])CC1&[3*]N1CCC([4*])CC1&[4*]C(N)=O&&&
[1*]C&[1*]C[2*]&[2*]C[3*]&[3*]C[4*]&[4*]C([5*])[6*]&[5*]NC([7*])=O&[7*]C^[6*]C(=O)N[8*]&&[8*]C([9*])[10*]&[9*]C(=O)N[11*]&[11*]C([12*])[13*]^[10*]C([19*])(C)C^[12*]C[14*]&[19*]C&[14*]C[15*]^[13*]C(=O)N[16*]&&[15*]C&[16*]C1([17*])CCCCC1&&&[17*]C(=O
[1*]C&[1*]C[2*]&[2*]OC([3*])=O&[3*]C1=CC=CC=C1[4*]&[4*]NC([5*])=O&[5*]C[6*]&[6*]N1CCN(S([7*])(=O)=O)CC1&[7*]C1=CC=CC=C1[8*]&[8*]C&&&
[1*]C&[1*]C[2*]&[2*]N1C2=NN=C(N1CCC([3*])CC1)O2&[3*]C(=O)N[4*]&[4*]C1=CC=C([5*])C([7*])=C1&[5*]O[6*]&[6*]C^[7*]Cl&&&&
[1*]C&[1*]C([2*])C&[2*]O[3*]&[3*]C1=CC([4*])=CC=C1[7*]&[4*]C([5*])[6*]&[5*]N^[7*]O[8*]&[6*]C1=NC2=CC=CC=C2[NH]1^[8*]C[9*]&&&[9*]C[10*]&[10*]C(N)=O&&&
[1*]NC(=O)N[4*]&[1*]C1=CC=C([2*])C=C1[3*]&[2*]Cl^[4*]C1=CC=C([5*])C=C1&[3*]Cl^[5*]C1=NC(N[6*])=NC(N[8*])=N1&&&[8*]C1=CC=CC=C1&&[6*]C1=CC=C([7*])C=C1^[7*]Cl&&&
[1*]S(N)(=O)=O&[1*]C1=CC=C([2*])C=C1&[2*]C[3*]&[3*]NC1=NC=NC2=C1N=CN2[4*]&[4*]C1OC([5*])C([7*])C1[8*]&[8*]O&&[5*]C[6*]^[6*]O^[7*]O&&&&
[1*]C&[1*]O[2*]&[2*]C1=CC=CC=C1[3*]&[3*]C[4*]&[4*]N([5*])[6*]&[5*]C&&[6*]C[7*]^[7*]C1OCC2=NN=CN2CCCC(=O)N([8*])CC1[12*]&[8*]C([9*])[10*]&[9*]C^[12*]C&[10*]C[11*]&&[11*]O&&&
[1*]O&[1*]C1=CC=CC([2*])=C1&[2*]C[3*]&[3*]C1=C([4*])[NH]C2=CC=CC=C12&[4*]C1=CC=CC=C1&&&
[1*]C&[1*]C[2*]&[2*]C1=NOC([3*])=C1[4*]&[3*]C&&[4*]C(=O)O[5*]^[5*]C[6*]&[6*]C(=O)N[7*]&[7*]C1=CC=C([8*])C=C1&[8*]C&&&
[1*]C&[1*]C[2*]&[2*]C[3*]&[3*]C[4*]&[4*]C[5*]&[5*]C[6*]&[6*]C[7*]&[7*]C[8*]&[8*]C[9*]&[9*]C[10*]&[10*]C[11*]&[11*]C[12*]&[12*]C[13*]&[13*]C[14*]&[14*]C[15*]&[15*]C(=O)N[16*]&[16*]C[17*]&[17*]C[18*]&[18*]C[19*]&[19*]C[20*]&[20*]C[21*]&[21*]C&&&
[1*]C(=O)O&[1*]C1=C([2*])C([3*])=C([4*])C([5*])=C1[6*]&[2*]Cl&&[3*]Cl&[4*]Cl&[5*]Cl&[6*]C1=C([7*])C(C2=CC(F)=C(F)C(F)=C2)=C(Cl)S1^[7*]Cl&&&
[1*]C&[1*]C[2*]&[2*]OC([3*])=O&[3*]C[4*]&[4*]C1=C([5*])N=C2C=CC([6*])=CN12&[5*]C1=CC=CC=C1&&[6*]Cl&&
[1*]C&[1*]N([2*])C&[2*]C1=CC=C([3*])C=C1&[3*]C[4*]&[4*]C([5*])[6*]&[6*]N1C=NC=N1&&[5*]C[7*]^[7*]N[8*]&[8*]C1C([9*])CCCC1[10*]&[9*]C1=CC=CC=C1&&[10*]C1=CC=CC=C1&&
[1*]F&[1*]C1=CC=CC([2*])=C1&[2*]N1CCN([3*])CC1&[3*]C1=CC=NC2=CC3=CC=CC=C3C=C12&&&
[1*]C&[1*]N1C([6*])=NN=C1S[2*]&[2*]C[3*]&[3*]C(=O)NC(=O)N[4*]^[6*]C1CCCCC1^[4*]C[5*]&&&[5*]C1=CC=CS1&&&
[1*]C&[1*]N([2*])S([7*])(=O)=O&[2*]C1=CC=C2SC([3*])=NC2=C1&[3*]C1=C([4*])C2=CC([5*])=CC=C2[NH]1^[7*]C1=CC=C2C=CC=CC2=C1^[4*]N&&&&[5*]C1=CC=C([6*])C=C1^[6*]O&&&
[1*]C&[1*]C[2*]&[2*]O[3*]&[3*]C1=CC=C([4*])C=C1&[4*]C=C[5*]&[5*]C1CC([6*])COC1[8*]&[8*]C[9*]&[9*]C=C[10*]^[6*]OC([7*])=O^[10*]C[11*]&[7*]C1=CC=CC=C1&[11*]C(=O)O&&&&&
[1*]C&[1*]C1=CC=CC([2*])=C1[3*]&[2*]Cl&&[3*]NC(=O)N[4*]^[4*]C1=CC=CC2=C1OC([5*])C([10*])CN([11*])C2=O&[11*]C([12*])[13*]&[13*]C[14*]^[10*]C^[14*]O^[12*]C&[5*]C[6*]&&&&[6*]N([7*])C(=O)N[8*]&[8*]C1=CC=C([9*])C=C1
[1*]C1=CC=CS1&[1*]C=C[2*]&[2*]C1=CC=[N+]([3*])C=C1&[3*]C[4*]&[4*]C1=CC=CC=C1&&&
[1*]C&[1*]OC([2*])=O&[2*]C1=CC2=C([3*])C=CC=C2O1&[3*]NC([4*])=O&[4*]C[5*]&[5*]N1C=CC(NC([6*])=O)=NC1=O&[6*]C1=CC=C([7*])C([8*])=C1&[8*]C([9*])(F)F&[9*]F^[7*]C&&&&
[1*]C&[1*]C1=C([2*])SC(NC(=O)N2CCCNCC2)=N1&[2*]C1=CC=CC=C1&&&
[1*]C1=CC=CS1&[1*]C1=NN2C([2*])=NN=C2S1&[2*]C1=CC=CO1&&&
[1*]C&[1*]C1=NOC([2*])=C1[3*]&[2*]C&&[3*]C1=CC=C2N=CN=C(N[4*])C2=C1^[4*]C[5*]&[5*]C[6*]&[6*]C[7*]&[7*]N1CCOCC1&&&
[1*]C(=O)N1CCCC1&[1*]C1CCC2=CC([2*])=CC3=C2N1C(=O)C([3*])CC3&[2*]Br&&[3*]N[4*]^[4*]C1CCC([5*])CC1&[5*]O&&&
[1*]O&[1*]C1=CC=CC([2*])=C1&[2*]O[3*]&[3*]C[4*]&[4*]C1=NN=C([5*])O1&[5*]C[6*]&[6*]C1=CC=CC=C1&&&
[1*]C&[1*]C[2*]&[2*]OC([3*])=O&[3*]C1=CN=C(N[4*])N=C1N&[4*]C[5*]&[5*]C1=CC=C([6*])C=C1&[6*]Cl&&&
[1*]C&[1*]C[2*]&[2*]OC([3*])=O&[3*]C1=C([4*])SC2=C1CCC2&[4*]NC([5*])=O&[5*]C[6*]&[6*]O[7*]&[7*]C1=CC=C([8*])C=C1[10*]&[8*]O[9*]&[9*]C^[10*]C&&&&
[1*]C&[1*]N([2*])[4*]&[2*]C[3*]&[3*]C1=CC=CC=C1^[4*]C1=CC=C([5*])N=N1&&[5*]N1CCN(C(=O)C2=CC=CC=C2)CC1&&&
[1*]C&[1*]C([2*])([3*])[4*]&[2*]C[5*]&[5*]O^[3*]O[6*]&&[6*]C[7*]^[4*]C(=O)N1CCC2=C([8*])C=CC=C21^[7*]C1=CC=CC=C1&[8*]C#N&&&&&
[1*]C&[1*]O[2*]&[2*]C1=CC2=C(C=C1[3*])C1=NC([5*])=NN1C(S[6*])=N2&[3*]O[4*]&[4*]C^[5*]C&&&[6*]C[7*]^[7*]C(=O)NN=C([8*])[9*]&[8*]C&&[9*]C1=CC=C2OCOC2=C1&&
[1*]C&[1*]C1(C)CC(=O)C2=C(C1)[NH]C([2*])=C2[3*]&[2*]NC(=O)C(=O)O&&[3*]N[4*]^[4*]C1=CC([5*])=CC([7*])=C1&[5*]C[6*]&[6*]O^[7*]C([8*])(F)F&&[8*]F&&&
[1*]C&[1*]O[2*]&[2*]C1=CC([3*])=CC=C1[6*]&[3*]N[4*]&[4*]C1=CN([5*])N=N1^[6*]C[7*]^[5*]C1=CC=NC2=CC=CC=C12&[7*]NN1C=NC2=CC=CC=C21&&&&&
[1*]C&[1*]C1=CC=CC([2*])=C1[3*]&[2*]C&&[3*]S(=O)(=O)N1CCCC([4*])C1^[4*]C(=O)N[5*]&[5*]C([6*])(C)C&[6*]C&&&
[1*]C&[1*]C[2*]&[2*]O[3*]&[3*]C1=CC([4*])=CC=C1[7*]&[4*]C(=O)N[5*]&[5*]C1=CC=C([6*])N=C1^[7*]O^[6*]C&&&&&
[1*]C&[1*]O[2*]&[2*]C1=CC2=C(C([3*])=C1[4*])C(=O)OCC([6*])CC(=O)CCC1=CC([7*])=C([9*])C([11*])=C1O2&[3*]O&&[4*]O[5*]^[5*]C^[6*]N&&&[7*]O[8*]^[8*]C^[9*]O[10*]&&[10*]C^[11*]O&&&&
[1*]C&[1*]O[2*]&[2*]C1=CC=C([3*])C=C1[14*]&[3*]NC([4*])=O&[4*]C1=CC=C([5*])O1^[14*]O[15*]^[5*]C[6*]&[15*]C&[6*]S[7*]&&&[7*]C[8*]&[8*]C(=O)N[9*]&[9*]C[10*]&[10*]C1=CC=CC=C1[11*]&[11*]O[12*]&[12*]C([13*])C&[13*]C&&&
[1*]C(=O)N[4*]&[1*]C[2*]&[2*]N1CCN([3*])CC1^[4*]C1=CC([5*])=CC([6*])=C1^[3*]C1=CC=CC=N1&[5*]F&&&&[6*]F&&
[1*]C&[1*]C[2*]&[2*]OC(=O)N1CCN(C([3*])=O)CC1&[3*]C[4*]&[4*]N([5*])S([7*])(=O)=O&[5*]C1=CC=CC([6*])=C1&[6*]F^[7*]C&&&&
[1*]OC([8*])=O&[8*]C1=CC2=CC=CC=C2C(=O)[NH]1&&[1*]C[2*]^[2*]C[3*]&[3*]C[4*]&[4*]C1=NC([5*])=NO1&[5*]C1=CC=CC([6*])=C1&[6*]C([7*])(F)F&[7*]F&&&
[1*]C&[1*]C[2*]&[2*]O[3*]&[3*]C1=CC=C([4*])C=C1&[4*]N1C([5*])=C([6*])SC1=S&[5*]O&&[6*]C(=O)N[7*]^[7*]C1=CC=C([8*])C=C1&[8*]O[9*]&[9*]C&&&
[1*]C&[1*]C[2*]&[2*]C[3*]&[3*]C[4*]&[4*]C1=CC=CC=C1[5*]&[5*]N1C(N)=NC(N)=NC1([6*])C&[6*]C&&&
[1*]C&[1*]O[2*]&[2*]C1=CC=C2C=C([3*])C=CC2=C1&[3*]C=C1CCC2=C(C1=O)N([4*])N=C2[5*]&[4*]C1=CC=CC=C1&&[5*]C&&
[1*]C&[1*]C([2*])[3*]&[2*]C(=O)N[4*]&[4*]C([5*])[6*]^[3*]N1C(=O)C2C3CCC(C3)C2C1=O^[6*]C(C)CNC(=O)C(C)N1C2=CC=CC=C2C(=O)NC1C(=O)N(CC2CCCCC2)C1=O&&&&[5*]C[7*]^[7*]C1
[1*]C&[1*]O[2*]&[2*]C1=CC(=O)OC([3*])=C1&[3*]C1=CC=C([4*])C=C1&[4*][N+](=O)[O-]&&&
[1*]C&[1*]C[2*]&[2*]N([3*])CC&[3*]C[4*]&[4*]C[5*]&[5*]N1C(=N)N([6*])C2=CC=CC=C21&[6*]C[7*]&[7*]C([8*])[9*]&[8*]O&&[9*]C[10*]^[10*]O[11*]&[11*]C([12*])C&[12*]C&&&
[1*]C&[1*]OC([2*])=O&[2*]C1OC([3*])C([5*])C1[6*]&[3*]S(=O)(=O)N[4*]&[4*]C1=CC=CC=C1^[5*]O&&&[6*]O&&
[1*]C&[1*]C([2*])C&[2*]N1OC(=O)C2C3C(=O)N([3*])C(=O)C3C1([4*])N2C([5*])=O&[3*]C1=CC=CC=C1&&[4*]C&[5*]C=C[6*]^[6*]C1=CC=CC=C1&&&
[1*]C&[1*]N([2*])C&[2*]C1=CC=C([3*])C=C1&[3*]NC1=NC(N[4*])=NC(NO)=N1&[4*]C1=CC=C([5*])C=C1&[5*]N([6*])C&[6*]C&&&
[1*]C(=O)N[5*]&[1*]C[2*]&[2*]C[3*]^[5*]C[6*]^[3*]N1C(=O)OC2=CC([4*])=CC=C21&[6*]C([7*])[8*]&[4*]Cl&[8*]C1=CC=CS1&&&&[7*]C1=CC=C([9*])C=C1^[9*]C([10*])(F)F&[10*]F&&&
[1*]C&[1*]C[2*]&[2*]C[3*]&[3*]C[4*]&[4*]C1=CC=C([5*])C=C1&[5*]NC(=O)N[6*]&[6*]C1CC1[7*]&[7*]C[8*]&[8*]N1CCC([9*])([10*])CC1&[9*]O&&[10*]C1=CC=C([11*])C([12*])=C1^[11*]Cl&&[12*]Cl&&
[1*]C&[1*]O[2*]&[2*]C1=CC([3*])=CC([5*])=C1&[3*]O[4*]&[4*]C^[5*]C1=NC2=C(COC([6*])(C)C2)C(N2CCOCC2)=N1&&[6*]C&&&
[1*]C&[1*]OC([2*])=O&[2*]C1=CC(=O)N([3*])[NH]1&[3*]C1=CC=C(S(=O)(=O)N2CC(=O)NC2C(=O)OC)C=C1&&&
[1*]C&[1*]O[2*]&[2*]C1=CC=CC([3*])=C1&[3*]C=NN[4*]&[4*]C1=C([5*])C([9*])=N[NH]1&[9*]C&&[5*]C(=O)N[6*]^[6*]C[7*]&[7*]C1=CC=C([8*])C=C1&[8*]C&&&
[1*]C&[1*]N(C)C([2*])=O&[2*]C1=CC([3*])=CC=C1[4*]&[3*]F&&[4*]C[5*]^[5*]C1=CC=C([6*])C=C1[7*]&[6*]F&&[7*]F&&
[1*]C&[1*]C([2*])(C)C&[2*]C[3*]&[3*]OC(=O)N[4*]&[4*]C([5*])[6*]&[6*]C1CCCCC1&&[5*]C(=O)N1CC2C(C1[7*])C2([12*])C^[12*]C&&[7*]C(=O)N[8*]^[8*]C([9*])[10*]&[9*]C[11*]&[11*]C1CC1^[10*]C(=O)C(N)=O&&&&
[1*]C&[1*]C1=CC=C([2*])C([3*])=C1&[2*]Cl&&[3*]O[4*]^[4*]C([5*])[6*]&[5*]C&&[6*]C(=O)N[7*]^[7*]C1([8*])CC1&[8*]C#N&&&
[1*]C&[1*]C[2*]&[2*]O[3*]&[3*]C1=CC=C([4*])C=C1&[4*]N1C([5*])=C2C([6*])=NN=C([7*])C2=C1[8*]&[5*]C&&[6*]C&[7*]C&[8*]C&&
[1*]C&[1*]O[2*]&[2*]C1=CC([3*])=CC([6*])=C1[8*]&[8*]O[9*]&[9*]C^[3*]C1=NOC([4*])C1&&[4*]C(=O)N[5*]^[6*]O[7*]^[5*]C1=CC=C2OCCOC2=C1&[7*]C&&&&&
[1*]C&[1*]C1=C([2*])C(C(=O)N[3*])=NN1[3*]&[2*]Cl&&[3*]C1=CC=CC=C1&&
[1*]C&[1*]C([2*])[3*]&[2*]O[4*]&[4*]C1=CC=CC=C1^[3*]C(=O)N1C([5*])CC([6*])C1[7*]&&[5*]C1=CC=CC=C1&&[6*]C(=O)O&[7*]C1=CC=C([8*])C([9*])=C1^[8*]Cl&&[9*]Cl&&
[1*]C1=C[NH]C(N)=N1&[1*]C1=CC=CC([2*])=C1&[2*]C(=O)N[3*]&[3*]C1=CC([4*])=CC([6*])=C1&[4*]C[5*]&[5*]N^[6*]N[7*]&&[7*]C1=CC=CC([8*])=C1&[8*]C([9*])(F)F&[9*]F&&&
[1*]C&[1*]C1=NC=C([2*])S1&[2*]C[3*]&[3*]N1CCN(C([4*])=O)CC1&[4*]C1=CC=NN1[5*]&[5*]C[6*]&[6*]C1=CC=CC([7*])=C1&[7*]F&&&
[1*]C&[1*]C[2*]&[2*]OC(=O)N[3*]&[3*]C1=C([4*])C([5*])=C([9*])S1&[9*]C&&[4*]C(=O)O&[5*]C(=O)O[6*]^[6*]C[7*]&[7*]C1=CC=CC([8*])=C1&[8*]C&&&
[1*]C&[1*]O[2*]&[2*]C1=CC2=NC=C([3*])C([4*])=C2C=C1[6*]&[3*]C(N)=O&&[4*]N[5*]^[5*]C1CCCCC1^[6*]O[7*]&&[7*]C&&&
[1*]C&[1*]C(=O)N[2*]&[2*]C1=CC=C([3*])C=C1&[3*]S[4*]&[4*]C[5*]&[5*]C[6*]&[6*]NC([7*])=O&[7*]C[8*]&[8*]C([9*])([10*])C&[9*]C&&[10*]N[11*]^[11*]C[12*]&[12*]C(=O)O&&&
[1*]C&[1*]O[2*]&[2*]C1=CC=CC([3*])=C1&[3*]NC([4*])=O&[4*]C[5*]&[5*]C[6*]&[6*]S([7*])(=O)=O&[7*]C1=CC=C2C(=C1)CC(=O)N2[8*]&[8*]C&&&
[1*]C&[1*]C1=CC2=C(C=C1[2*])C([7*])(C)CCC2([8*])C&[8*]C&&[2*]C([3*])=O^[3*]C1=CC=C([4*])C=C1^[7*]C^[4*]C=C[5*]&&&[5*]C1=CC=CC([6*])=C1&[6*]O&&&
[1*]C(=O)N1CCC2=CC([2*])=CC=C21&[1*]C1=CC=CN=C1&&[2*]S(=O)(=O)N[3*]^[3*]C1=CC=C([4*])C=C1&[4*]F&&&
[1*]C&[1*]C([2*])[3*]&[2*]NC([4*])=O&[4*]C[5*]^[3*]C1CCCCC1^[5*]C[6*]&&&[6*]S([7*])(=O)=O&[7*]C1=CC=C([8*])C=C1&[8*]Br&&&
[1*]S([2*])(=O)=O&[1*]C1=CC=CC=C1&&[2*]C1=CC=CN=C1N1C=CC=C1[3*]^[3*]C=C[4*]&[4*]C1=CC=CC([5*])=C1&[5*]F&&&
[1*]C&[1*]C[2*]&[2*]O[3*]&[3*]C1(OOCC)[N+]([O-])=C(C)C1[4*]&[4*]OC([5*])=O&[5*]C&&&
[1*]C1CCCN(C(=N)N)C1&[1*]C[2*]&[2*]C(=O)N[3*]&[3*]C[4*]&[4*]C[5*]&[5*]C1CCCC2=C([6*])C=C([7*])N=C21&[6*]N1C=NN=C1&&[7*]C1=CC=CC=C1&&
[1*]C&[1*]C[2*]&[2*]O[3*]&[3*]C1CC2CCN([4*])CC2C1&[4*]C[5*]&[5*]C1=CC=C([6*])C=C1&[6*]C(=O)N[7*]&[7*]C[8*]&[8*]C&&&
[1*]C&[1*]C1(C)CC([2*])CC(C)(C)N1&[2*]NC(=O)S[3*]&[3*]C[4*]&[4*]C1=CN([5*])N=N1&[5*]C1=CC=CC=C1[6*]&[6*][N+](=O)[O-]&&&
[1*]C&[1*]C#C[2*]&[2*]C1=CC=C([3*])S1&[3*]C1([4*])N=C(N)N([5*])C1=O&[4*]C1=CC=CC=C1&&[5*]C&&
[1*]C&[1*]C1=CC([2*])=CC([3*])=C1&[2*]C&&[3*]NC(=O)C1=NOC([4*])=C1[7*]^[4*]C1=CC=C([5*])C=C1&[5*]N([6*])C^[7*]C[8*]^[6*]C&[8*]N1CCCCC1&&&&&
[1*]C(=O)O&[1*]C[2*]&[2*]C[3*]&[3*]SC1=NN=C([4*])O1&[4*]C1=CN=CC(N2CCOCC2)=N1&&&
[1*]C&[1*]O[2*]&[2*]C1=CC=C([3*])C=C1&[3*]C1=C([4*])C(=O)N=C(N)[NH]1&[4*]F&&&
[1*]C&[1*]C[2*]&[2*]OC([3*])=O&[3*]C=C[4*]&[4*]C[5*]&[5*]C[6*]&[6*]C[7*]&[7*]C[8*]&[8*]C1CC(=O)NCCCCNC(=O)C([9*])NC(=O)C([11*])N([12*])C(=O)C([13*])N([15*])C(=O)C([16*])NC(=O)C1[19*]&[9*]C[10*]&[10*]C1=CC=CC
[1*]C&[1*]C[2*]&[2*]C1(CC)C(=O)NC2=CC=C([3*])C=C21&[3*]C1=CC=C([4*])C=C1&[4*]C([5*])[6*]&[5*]C&&[6*]C[7*]^[7*]C[8*]&[8*]C(=O)NS([9*])(=O)=O&[9*]C&&&
[1*]C&[1*]O[2*]&[2*]C1=CC=CC([3*])=C1[5*]&[3*]C(=O)NC(=S)NC1=NC([4*])=CS1&[4*]C(N)=O^[5*]O[6*]&&[6*]C&&&
[1*]C&[1*]C1=CC=C([2*])C=C1[3*]&[2*]S(=O)(=O)N1CCOCC1&&[3*]NC([4*])=O^[4*]C[5*]&[5*]OC([6*])=O&[6*]C1=CC=CC=C1[7*]&[7*]N([8*])S([9*])(=O)=O&[8*]C&&[9*]C&&
[1*]C&[1*]C([2*])[3*]&[2*]N&&[3*]C(=O)N[4*]^[4*]C([5*])[6*]&[6*]C(=O)N[9*]&[9*]C([10*])[11*]^[5*]C[7*]^[10*]C[12*]&[7*]C[8*]&[12*]C1=C[NH]C2=CC=CC=C12^[11*]C(=O)O^[8*]C(N)=O&&&&&&&
[1*]C&[1*]O[2*]&[2*]C1=CC=C2OC([3*])=C([7*])C2=C1&[3*]C(=O)O[4*]&[4*]C[5*]^[7*]C^[5*]C(=O)NC1=NOC([6*])=C1&&&[6*]C&&&
[1*]C&[1*]O[2*]&[2*]C1=CC([3*])=CC2=C1OCO2&[3*]C1C2=CC([4*])=C([5*])C=C2CC([6*])C1[7*]&[4*]O&&[5*]O&[6*]O&[7*]C=C[8*]^[8*]C1=CC([9*])=C2OCOC2=C1&[9*]O[10*]&[10*]C[11*]&[11*]C[12*]&[12*]C([13*])[14*]&[13*]O&&[14*]C1O
[1*]C&[1*]O[2*]&[2*]C1=CC=C([3*])C=C1&[3*]S(=O)(=O)N([4*])[6*]&[4*]C[5*]&[5*]C(=O)NO^[6*]C[7*]&&[7*]C1=CC=C([8*])C=C1&[8*]C1=CC=C([9*])C([10*])=C1&[9*]C1=C2C=CC=CC2=NC2=CC=CC=C12&
[1*]O&[1*]C1CCCCC1[2*]&[2*]N1CCC([3*])CC1&[3*]C[4*]&[4*]O[5*]&[5*]C1=CC=C([6*])C=C1&[6*]Cl&&&
[1*]C&[1*]C[2*]&[2*]C[3*]&[3*]N=C1SC(=C[4*])C(=O)N1[8*]&[8*]C[9*]&[9*]C^[4*]C1=C([5*])N([6*])N=C1[7*]&&[5*]C&&[6*]C1=CC=CC=C1&[7*]C&&
[1*]C&[1*]C[2*]&[2*]S(=O)(=O)NC1=NC=CC([3*])=N1&[3*]C[4*]&[4*]C1=C([5*])C=CC([6*])=C1[8*]&[8*]Cl&&[5*]Cl&[6*]C([7*])(F)F^[7*]F&&&
[1*]C&[1*]C1=CC=C2OC([2*])=C([4*])C2=C1&[2*]C(=O)N[3*]&[3*]C1=CC=CC=C1^[4*]C&&&&
[1*]C&[1*]N1CC2(CCN(C([2*])=O)CC2)OC1=O&[2*]C1=CC=C([3*])C=C1&[3*]C1=CC=CC=C1&&&
[1*]C&[1*]C1=CC=CC([2*])=C1&[2*]C1=C2C(=CC([3*])=O)CCC2=N[NH]1&[3*]C1=CC=C([4*])C=C1&[4*]Cl&&&
[1*]C&[1*]O[2*]&[2*]C1CCCC1[3*]&[3*]NC([4*])=O&[4*]C([5*])[6*]&[5*]C&&[6*]O[7*]^[7*]C1=CN=C2C=CC=CC2=C1&&&
[1*]C1=CC=C2NC(=O)C(=NN[2*])C2=C1&[1*]Br&&[2*]C1=CC=C([3*])C=C1[4*]^[3*]Cl&&[4*]Cl&&
[1*]C&[1*]C1CCN(C([2*])=O)CC1&[2*]C([3*])=C[4*]&[4*]C1=CC=CC([5*])=C1&[5*]F^[3*]NC([6*])=O&&[6*]C1=CC=CC=C1&&&
[1*]C&[1*]O[2*]&[2*]C1=CC=C([3*])C=C1[8*]&[8*]O[9*]&[9*]C^[3*]C[4*]&&[4*]C[5*]&[5*]N1C(=O)CC([6*])SC1=S&[6*]C1=CC=C([7*])C=C1&[7*][N+](=O)[O-]&&&
[1*]C&[1*]C[2*]&[2*]O[3*]&[3*]C1=CC=C2C=NN3C=NN=C3C2=C1&&&
[1*]C&[1*]C[2*]&[2*]C[3*]&[3*]C[4*]&[4*]C(=O)O[5*]&[5*]C1=C2OCC3C([6*])(C)OC(=O)C([7*])C([11*])C3([12*])C2=CC2=C1C(=O)OC2[13*]&[6*]C&&[7*]OC([8*])=O^[8*]C[9*]^[11*]O^[9*]C([10*])C&&[12*]C^[10*]C&&[13*]C([14*])C&
[1*]C&[1*]C([2*])[3*]&[2*]C1=NC2=CC=CC=C2C(=O)N1[4*]&[4*]C1=CC=C2N=CSC2=C1^[3*]N([5*])C([8*])=O&&[8*]C1=CC=C([9*])C=C1&[9*]Cl^[5*]C[6*]&&[6*]C[7*]&[7*]N1CCOCC1&&&
[1*]Cl&[1*]C1=CC=C([2*])C=C1[7*]&[2*]C[3*]&[3*]C1([4*])CNC1^[7*]Cl^[4*]C[5*]&&&[5*]NC1=NC([6*])=NC2=C1CCNCC2&[6*]C1=CC=CC=C1&&&
[1*]C&[1*]C#C[2*]&[2*]C[3*]&[3*]O[4*]&[4*]C1=CC=C([5*])C=C1&[5*]S(=O)(=O)N1CCN([6*])CC1&[6*]C([7*])[8*]&[8*]C(=O)NO&&[7*]C[9*]^[9*]NC(=O)O[10*]&[10*]C[11*]&[11*]C1=CC=CC=C1&&&
[1*]C&[1*]O[2*]&[2*]C1=CC([3*])=C([4*])C([15*])=C1[16*]&[3*]O&&[4*]C1C([5*])C([11*])C([12*])([13*])C1[14*]^[5*]C([6*])=O^[15*]O^[6*]C1=CC([7*])=C([9*])C([10*])=C1^[11*]O&[16*]C([17*])=O^[9*]O&&[12*]C&[17*]C=C[18*]&&[10*]O&[13*]O^[18*]
[1*]C&[1*]C[2*]&[2*]N1C([3*])=NN=C1S[10*]&[10*]C[11*]&[11*]C(=O)N[12*]^[3*]C[4*]^[12*]C1=CC=C([13*])C=C1&[4*]NC([5*])=O&[13*]C([14*])(F)F&[5*]C1=CC=C([6*])C([8*])=C1&[14*]F&[8*]O[9*]&&&[9*]C^[6*]O[7*]&&[7*]C&&&
[1*]C(=O)C#N&[1*]C([2*])[3*]&[2*]C[4*]&[4*]C1=CC=C([5*])C=C1[6*]^[3*]C[7*]^[5*]Br&[7*]N1CCN([8*])CC1&&[6*]F^[8*]C1=CC=CC=C1&&&&&
[1*]C&[1*]C[2*]&[2*]C[3*]&[3*]C[4*]&[4*]C1=NC2(CCCC2)C(=O)N1[5*]&[5*]C[6*]&[6*]C1=CC=C([7*])C=C1&[7*]C1=CC=CC=C1[8*]&[8*]S(=O)(=O)N1CCN([9*])CC1&[9*]C1CCC1&&&
[1*]C&[1*]O[2*]&[2*]C1=CC=C([3*])C=C1[5*]&[3*]N1CC2=CC([4*])=CC=C2C1=O&[4*]Cl^[5*]O[6*]&&[6*]C[7*]&[7*]C[8*]&[8*]C[9*]&[9*]N1CCC([10*])CC1&[10*]C&&&
[1*]C&[1*]C1=CC([2*])=CC([5*])=C1[6*]&[2*]NC([3*])=O&[3*]C1=CC=CC([4*])=C1^[5*]C^[4*]C(=O)N1CCOCC1&&[6*]Cl&&&&
[1*]C&[1*]C([2*])[3*]&[2*]NC(=O)N[4*]&[4*]C1=CC2=C(C=N1)C([5*])=N[NH]2^[3*]C1=CC=CC=C1^[5*]C1CCC([6*])CC1&&&[6*]O&&&
[1*]C&[1*]C([2*])C&[2*]C1([3*])NC(=O)N([5*])C1=O&[3*]C1=CC=C([4*])C=C1&[4*]F^[5*]C[6*]&&[6*]C(=O)N[7*]&[7*]C[8*]&[8*]C[9*]&[9*]C1=CC=CC=C1&&&
[1*]C&[1*]C([2*])C&[2*]N[3*]&[3*]C[4*]&[4*]C([5*])[6*]&[5*]O&&[6*]C[7*]^[7*]O[8*]&[8*]C1=CC=C([9*])C=C1[10*]&[9*]Cl&&[10*]C#N&&
[1*]C#N&[1*]C1CCCN1C([2*])=O&[2*]C([3*])[4*]&[3*]N&&[4*]C[5*]^[5*]C[6*]&[6*]C[7*]&[7*]C[8*]&[8*]N=C(N)N&&&
[1*]C&[1*]C1CCC2CC([2*])CCC2([6*])C1[7*]&[2*]N([3*])C(=O)N[4*]&[3*]C^[6*]C&[4*]C1=CC=C([5*])C=C1&[7*]O^[5*]F&&&&&
[1*]C&[1*]C[2*]&[2*]OC([3*])=O&[3*]C1=C([4*])SC2=C1CCCC2&[4*]NC([5*])=O&[5*]C[6*]&[6*]OC([7*])=O&[7*]C1=CC=C([8*])C=C1[9*]&[8*]F&&[9*]Cl&&
[1*]C&[1*]C[2*]&[2*]O[3*]&[3*]C1=CC([4*])=CC([6*])=C1&[4*]O[5*]&[5*]C^[6*]C(=O)N[7*]&&[7*]C1=CC=CC([8*])=C1&[8*]NC1=NC=NC2=CC([9*])=CC=C12&[9*]C([10*])=O&[10*]C1=CC=CC=C1&&&
[1*]C&[1*]O[2*]&[2*]C1=CC=C([3*])C([4*])=C1&[3*]C=C1NC(=S)NC1=O&&[4*]O[5*]^[5*]C&&&
[1*]C1COC2=NC(N)=NC(=O)C21&[1*]O&&&
[1*]C&[1*]C[2*]&[2*]OC([3*])=O&[3*]C[4*]&[4*]C[5*]&[5*]C([6*])[7*]&[7*]C1=CC=CC=N1&&[6*]N[8*]^[8*]C1CCN([9*])CC1&[9*]C[10*]&[10*]C1=CC=CC=C1&&&
[1*]C&[1*]C1=CC=CN=C1[2*]&[2*]C1=CC=CC([3*])=C1[5*]&[3*]C([4*])(F)F&[4*]F^[5*]C(=O)N[6*]&&[6*]C1=CC=C([7*])C=C1&[7*]C1([8*])CCC1&[8*]C[9*]&[9*]N&&&
[1*]C&[1*]C([2*])(C)C&[2*]NC(=O)N[3*]&[3*]C1=CC([4*])=C[NH]C1=O&[4*]C1=CC=C([5*])C=C1&[5*]Cl&&&
[1*]C1=NC2=CC=CC=C2C(=O)N1NC([3*])=O&[1*]C1=CC=CC=C1[2*]&[2*]F^[3*]C[4*]&&[4*]C1CCCCC1&&&
[1*]C(=O)NO&[1*]C[2*]&[2*]C[3*]&[3*]C[4*]&[4*]C[5*]&[5*]C[6*]&[6*]C[7*]&[7*]C(=O)N[8*]&[8*]C[9*]&[9*]C1=CC=NC=C1&&&
[1*]C(=O)NN1C(=S)NCC1[5*]&[1*]C[2*]&[2*]O[3*]^[5*]C1=CC=CC=C1^[3*]C[4*]&&&[4*]C1=CC=CC=C1&&&
[1*]C&[1*]O[2*]&[2*]C1=CC=C([3*])C([5*])=C1&[3*]O[4*]&[4*]C^[5*]NC([6*])=O&&[6*]C1CCCN([7*])C1&[7*]C[8*]&[8*]C[9*]&[9*]C=C([10*])C1=CC=CC=C1&[10*]C1=CC=CC=C1&&&
[1*]C&[1*]O[2*]&[2*]C1=C2CC(=C[3*])C(=O)C2=C([7*])C2=C1OC1=CC([8*])=C([10*])C(=O)C1C2)[11*]&[3*]N[4*]&[4*]C[5*]^[7*]C^[5*]C1=CC=CC([6*])=C1&&[8*]O[9*]^[6*]Br&[9*]C^[10*]C&&&&&[11*]O&&
[1*]C&[1*]C1CCC2C([2*])C(C([3*])C3C([4*])([5*])CCCC32[6*])C1[7*]&[2*]O&&[3*]O&[4*]C&[5*]O&[6*]C&[7*]O&&
[1*]C&[1*]C1=C2C(=O)N([2*])[NH]C2=CC(=O)N1N&[2*]C1=CC=C([3*])C=C1&[3*]Cl&&&
[1*]C&[1*]O[2*]&[2*]C1=CC=C([3*])C=N1&[3*]C[4*]&[4*]C[5*]&[5*]C[6*]&[6*]C[7*]&[7*]O[8*]&[8*]C1=C([9*])C=C([10*])C=C1[12*]&[9*]C&&[10*]C1=CC=C2C(=C1)CCC2[11*]^[11*]C^[12*]C&&&&
[1*]C&[1*]O[2*]&[2*]C1=CC=C([3*])C=C1&[3*]C[4*]&[4*]N([5*])[9*]&[9*]C1=C([10*])N([11*])C(=O)[NH]C1=O&[10*]N^[5*]C[6*]&[11*]C[12*]^[6*]C[7*]&[12*]C1CC1&[7*]C([8*])C&&&[8*]C&&&
[1*]C&[1*]C1CC(C)CN(C([2*])=O)C1&[2*]C[3*]&[3*]OC([4*])=O&[4*]C1=CC([5*])=CC=C1[6*]&[5*][N+](=O)[O-]&&[6*]N1CCOCC1&&
[1*]C&[1*]C1=C2C=C[N+]([2*])=CC2=C([3*])C2=C1[NH]C1=CC=C([4*])C=C12&[2*]C&&[3*]O&[4*]O[5*]^[5*]C[6*]&[6*]C[7*]&[7*]O&&&
[1*]C&[1*]C1=CC=C([2*])C([4*])=C1&[2*]S(=O)(=O)N1CCCC([3*])C1&[3*]C(=O)N1CCCC1^[4*]C&&&&
[1*]C&[1*]N1CC(=C[2*])CC1&[2*]C(=O)N1CCC2=CC=C([3*])C=C2C1[4*]&[3*]F&&[4*]C1=C[NH]C=N1&&
[1*]C1CCCCC1&[1*]N[2*]&[2*]C[3*]&[3*]C[4*]&[4*]C[5*]&[5*]C[6*]&[6*]CCCCNC1CCCCCCCC1&&&
[1*]C&[1*]C[2*]&[2*]C([3*])=C([4*])[5*]&[3*]C1=CC=CC=C1[9*]&[9*]F^[4*]C1=CC=C([6*])C=C1&&[6*]F^[5*]C1=CC=C([7*])C=C1&&[7*]C([8*])C&[8*]C&&&
[1*]C&[1*]O[2*]&[2*]C1=CC([3*])=C2C(=O)C=C([5*])OC2=C1&[3*]O[4*]&[4*]C^[5*]C1=CC=C([6*])C=C1[8*]&&[8*]O[9*]&[9*]C^[6*]O[7*]&&[7*]C&&&
[1*]C&[1*]N1C(=O)CCC2C3CCC4([2*])CCCC4([3*])C3CCC21[4*]&[2*]C&&[3*]C&[4*]C&&
[1*]C&[1*]C1CCC2C([2*])C([3*])OC3OC4([6*])CCC1C32OO4&[2*]C&&[3*]O[4*]^[4*]C[5*]^[6*]C^[5*]C1=CC=CC=C1&&&&&
[1*]C&[1*]O[2*]&[2*]C1=CC=C([3*])C=C1&[3*]C1CC([4*])C([5*])CN1[8*]&[8*]C[9*]&[9*]C1=CC=CO1^[4*]O&&&[5*]N1C=C([6*])N=N1^[6*]C1=CC=C([7*])C=C1&[7*]Br&&&
[1*]C&[1*]C[2*]&[2*]OC(=O)N1CCN(C([3*])=O)CC1&[3*]C[4*]&[4*]N1C([5*])=NC2=CC([7*])=CC=C21&[5*]C[6*]&[6*]C^[7*]C&&&&
[1*]C&[1*]C[2*]&[2*]C[3*]&[3*]C[4*]&[4*]C[5*]&[5*]C([6*])[7*]&[6*]C&&[7*]N1CC([8*])C([10*])CC1[11*]^[8*]C[9*]&[9*]C(=O)O^[10*]C(=O)O&&&[11*]C1=CC=C([12*])C=C1^[12*]C[13*]&[13*]C&&&
[1*]C(=O)N1CCC2=CC=CC=C21&[1*]C[2*]&[2*]N1CCCC1&&&
[1*]C(=O)N[5*]&[1*]C[2*]&[2*]O[3*]^[5*]C1=CC=C([6*])C=C1[7*]^[3*]C1=CC=C([4*])C=C1&[6*]F&[4*]S(=O)(=O)N1CCOCC1&&[7*]F&&&&
[1*]C&[1*]N(C)C1=NC=NC2=C1N=CN2[2*]&[2*]C1OC([3*])C([13*])C1([14*])[15*]&[3*]C[4*]&[4*]OP(=O)(N[5*])N([11*])CCBr^[13*]O^[11*]C[12*]&&[14*]C^[12*]C1=CC=CC=C1^[5*]C([6*])[7*]&[15*]O&&[6*]C&&&&[7*]C(=O)O[8*]^[8*]C
[1*]NC([7*])=O&[1*]C1=CC([2*])=CC=C1[5*]&[2*]C1=NC=NC2=C1N=CN2[3*]^[7*]C1=CC=CC=C1[8*]^[3*]C1=CC=CC([4*])=C1^[5*]C([6*])(F)F^[8*]F&[4*]F&[6*]F&&&&&&&
[1*]C(=O)N[4*]&[1*]C[2*]&[2*]OC([3*])=O^[4*]C[5*]^[3*]C1CC2C=CC1C2&[5*]C1=CC=CC=C1[6*]&&&[6*]Cl&&&
[1*]C=C&[1*]C(=O)N[2*]&[2*]C1=CC2=C([3*])N=CN=C2C=C1[7*]&[3*]N[4*]&[4*]C1=CC=C([5*])C=C1[6*]^[7*]O[8*]^[5*]Br&[8*]C[9*]&&[6*]F^[9*]C[10*]&&&[10*]NC([11*])=O&[11*]C&&&
[1*]C&[1*]O[2*]&[2*]C1=CC=CC2=C1C(=O)C1=C([3*])C3=C(CC([4*])([5*])CC3[7*])C([14*])=C1C2=O&[3*]O&&[4*]O&[5*]C([6*])=O^[6*]C^[7*]O[8*]&&[8*]C1CC([9*])C([12*])C([13*])O1^[14*]O^[9*]N[10*]&&&[10*]C[11*]^[12*]O^[11*]
[1*]C(=O)O&[1*]C[2*]&[2*]C([3*])[4*]&[3*]N[5*]&[5*]C1=CC=C([6*])C=C1^[4*]C(=O)N1CCC2=CC=CC=C2C1^[6*][N+](=O)[O-]&&&&&
[1*]C&[1*]C[2*]&[2*]O[3*]&[3*]C[4*]&[4*]C1=COC([5*])=N1&[5*]C([6*])[7*]&[7*]C(=O)O&&[6*]C[8*]^[8*]C1=CC=C([9*])C=C1&[9*]O[10*]&[10*]C[11*]&[11*]C1CCC2=CC=CC=C2N1[12*]&[12*]C&&&
[1*]C1CCN(C2=NC(=O)C(=C[3*])S2)CC1&[1*]C[2*]&[2*]C1=CC=CC=C1^[3*]C1=CC=C([4*])C=C1&&[4*]C=NO&&&
[1*]C&[1*]C1(C)C(=O)CC([2*])([3*])CC1=O&[2*]C&&[3*]O&&
[1*]C&[1*]C([2*])(C)C&[2*]C1CCC([3*])CC1&[3*]N([4*])C1=NC([5*])=NC2=C([7*])C([10*])=NN12&[4*]C&&[5*]C1=CC=CC=C1[6*]^[6*]Cl^[7*]C[8*]&&[8*]N1CCC([9*])C1^[10*]C[11*]^[9*]O&[11*]C[12*]&&&[12*]C([13*])[14*]&[13*]N&&[14*]
[1*]C&[1*]C([2*])[3*]&[2*]C(=O)N1COC2COCC21&&[3*]N1C([4*])=C([5*])N=C([6*])C1=O^[4*]F&&[5*]C1=CC=CC=C1&[6*]C([7*])(F)F^[7*]F&&&
[1*]C&[1*]C1CC=C2CCCC=C2C2=C([2*])C=CC=C21&[2*]C[3*]&[3*]N([4*])[5*]&[4*]C&&[5*]C[6*]^[6*]C1=CC=CC=C1&&&
[1*]C&[1*]C1=C([2*])C(=O)C([3*])=C([7*])C1=O&[2*]C&&[3*]C1=CC(=C[4*])CC1^[4*]C1=CC=C([5*])C=C1^[7*]C^[5*]N([6*])C&&&[6*]C&&&
[1*]C=NNC(=N)N&[1*]C1=CC=C([2*])C=C1&[2*]O[3*]&[3*]C1=CC=C([4*])C=C1&[4*]S(N)(=O)=O&&&
[1*]C&[1*]NC1=NC(N([2*])[3*])=NC2=CC=C([5*])C=C12&[2*]C&&[3*]C[4*]^[4*]C1=CC=CC=C1^[5*]NC([6*])=O&&[6*]C=C[7*]&[7*]C1=CC=CC=C1[8*]&[8*]O[9*]&[9*]C([10*])(F)F&[10*]F&&&
[1*]C&[1*]O[2*]&[2*]C1=CC2=NC=CC([3*])=C2C=C1[9*]&[3*]O[4*]&[4*]C1=CC=C([5*])C([8*])=C1^[9*]O[10*]^[8*]F&[10*]C&&[5*]NC(=O)N[6*]&&[6*]C1=CC=C([7*])C=C1&[7*]C(=O)O&&&
[1*]C(N)=O&[1*]C([2*])[3*]&[2*]C[4*]&[4*]C1=CC=C([5*])C=C1^[3*]NC([6*])=O^[5*]O&[6*]C1CCCN1C([7*])=O&&&[7*]C[8*]&[8*]C1CCCC1&&&
[1*]C&[1*]C([2*])C&[2*]N[3*]&[3*]C[4*]&[4*]C[5*]&[5*]C[6*]&[6*]N1C2=CC=CC=C2CCC2=CC=CC=C21&&&
[1*]C&[1*]C([2*])[3*]&[2*]O&&[3*]C([4*])[5*]^[4*]N&&[5*]C(=O)N[6*]^[6*]C([7*])[8*]&[8*]C(=O)N[11*]&[11*]C([12*])[13*]^[7*]C[9*]^[12*]C&[9*]C[10*]&&[13*]C(=O)N[14*]^[10*]C(N)=O&[14*]C([15*])[16*]&&&[16*]C(=O)O&&[15*]C[17*]^[17*]C1=CC=CC=C1&
[1*]C&[1*]O[2*]&[2*]C1=CC([3*])=C2C=CC3C(=O)N([5*])C(=O)C3C2=C1&[3*]C(=O)N1CCN([4*])CC1&[4*]C^[5*]C([6*])[7*]&&[6*]C(=O)O&&[7*]C1=CC=C([8*])C=C1^[8*]F&&&
[1*]C&[1*]C1=CC=C([2*])C=C1&[2*]N([3*])S([8*])(=O)=O&[8*]C&&[3*]C[4*]^[4*]C(=O)N[5*]&[5*]C1=CC=C([6*])C=C1&[6*]S(=O)(=O)N([7*])C&[7*]C&&&
[1*]C&[1*]C(=O)O[2*]&[2*]C1CN2C=C([3*])C(=O)C3=C2C(=C([7*])C([6*])=C3)C1[8*]&[3*]C(=O)N[4*]&[4*]C1CNC([5*])C1^[6*]F^[5*]C&&[7*]F&&&[8*]NS([9*])(=O)=O^[9*]C=C[10*]&[10*]C1=CC=C([11*])C=C1&
[1*]C&[1*]C[2*]&[2*]C[3*]&[3*]C1CC([4*])C2=CC=CC=C21&[4*]C([5*])=O&[5*]C1=CC=C([6*])C([10*])=C1&[10*]F&&[6*]O[7*]^[7*]C[8*]&[8*]C[9*]&[9*]N&&&
[1*]C&[1*]OC([2*])=O&[2*]C1=C[NH]C2=CC=CC=C12&&&
[1*]C&[1*]C[2*]&[2*]C[3*]&[3*]O[4*]&[4*]C1=CC=CC=C1[5*]&[5*]O[6*]&[6*]C&&&
[1*]C&[1*]O[2*]&[2*]C1=CC=C([3*])C=C1&[3*]C1=NN([4*])C(=S)O1&[4*]C[5*]&[5*]N1CCN([6*])CC1&[6*]C1=CC=CC=C1[7*]&[7*]F&&&
[1*]C&[1*]C1=CC([2*])=C([3*])C=C1[4*]&[2*]C&&[3*]C(=O)N1CCOCC1&[4*]C[5*]^[5*]NC([6*])=O&[6*]C1CCN([7*])CC1&[7*]C1=CC=NC=C1&&&
[1*]O&[1*]C1=CC([2*])=CC2=C1CC([3*])CC2&[2*]O&&[3*]C1=CC=C([4*])C=C1^[4*]O&&&
[1*]C&[1*]C[2*]&[2*]C[3*]&[3*]C([4*])[5*]&[4*]C[6*]&[6*]C1=CC=CC=C1^[5*]C(=O)NN[7*]&&[7*]C&&&
[1*]C&[1*]O[2*]&[2*]C1=CC([3*])=CC([4*])=C1[6*]&[3*]C1C2=CC3=C(C=C2CC2COC(=O)C21)OCO3&&[4*]O[5*]^[5*]C^[6*]OC(=O)N[7*]&&[7*]C([8*])[9*]&[8*]C[10*]&[10*]C[11*]^[9*]C(=O)O^[11*]C[12*]&&&[12*]NC(=N)N&&&
[1*][N+](=O)[O-]&[1*]C1=CC2=C3C(=C1SCCS3)N=C(N1CCOCC1)O2&&&
[1*]C&[1*]O[2*]&[2*]C1=CC=C([3*])C=C1[5*]&[3*]C1=CN2C([4*])=CN=C2C2=C1[NH]C1=CC=CC=C12&[4*]C(=O)O^[5*]O[6*]&&[6*]C&&&
[1*]C=C[2*]&[2*]C1=CC=CC=C1&&[1*]C[3*]^[3*]N1C=NC=N1&&&
[1*]C#N&[1*]C1=C([2*])C=C([4*])N=C1S[5*]&[2*]C1=CC=CC([3*])=C1&[3*][N+](=O)[O-]^[4*]C1=CC=CC=C1&&&[5*]C1=CC=CC=C1&&
[1*]C&[1*]N1CCN(C([2*])=O)CC1&[2*]C[3*]&[3*]SC1=NN=C(NC([4*])=O)S1&[4*]C1=CC=C([5*])C=C1&[5*]F&&&
[1*]C&[1*]S[2*]&[2*]C1=CC=C([3*])C=C1&[3*]C([4*])=O&[4*]C1=C([5*])C(=O)N([6*])C1[11*]&[11*]C1=CC=CS1&&[5*]O&[6*]C[7*]^[7*]C[8*]&[8*]C[9*]&[9*]N1CCN([10*])CC1&[10*]C&&&
[1*]C&[1*]C(=O)O[2*]&[2*]C([3*])[4*]&[3*]C(=O)N[5*]&[5*]C[6*]^[4*]C1=CC=CC=C1^[6*]C[7*]&&&[7*]S[8*]&[8*]C1=CC=CC=C1&&&
[1*]C1=C2N=NN([2*])C(=O)C2=CC=C1&[1*]Cl&&[2*]C[3*]^[3*]C[4*]&[4*]N1C=CN=C1&&&
[1*]C#C&[1*]C1=CN=C(O[2*])N=C1&[2*]C[3*]&[3*]C[4*]&[4*]C[5*]&[5*]O&&&
[1*]N&[1*]C1CCCC([2*])C1&[2*]C1=CC=NC=C1[3*]&[3*]NC([4*])=O&[4*]C1=CC([5*])=CC([7*])=C1&[5*]N1C=CC2=CC([6*])=CC=C21&[6*]Cl^[7*]C([8*])(F)F&&[8*]F&&&
[1*]C&[1*]C[2*]&[2*]OC([3*])=O&[3*]C1([4*])CC([6*])([7*])CC([8*])C1&[4*]NC([5*])=O&[5*]C1=CC=CC=C1^[6*]C&&&[7*]O&[8*]OC([9*])=O^[9*]C&&&
[1*]C&[1*]C1=NC(=O)C2=C(C=CC3=CC=C([2*])C=C32)[NH]1&[2*]C(=O)N[3*]&[3*]C[4*]&[4*]C[5*]&[5*]C[6*]&[6*]C[7*]&[7*]N&&&
[1*]C&[1*]C[2*]&[2*]N1CCN(C(=O)N[3*])CC1&[3*]C[4*]&[4*]C1CCN([5*])CC1&[5*]C1CC([6*])CCC1[9*]&[9*]O&&[6*]C1=CC=CC=C1[7*]^[7*]O[8*]&[8*]C&&&
[1*]C&[1*]C([2*])C&[2*]C[3*]&[3*]C([4*])[5*]&[5*]C(=O)N[19*]&[19*]C([20*])[21*]^[4*]NC([6*])=O^[20*]C(=O)N1CCCC1[22*]&[6*]C([7*])[8*]&[22*]C(=O)O^[21*]C([23*])C^[8*]NC([10*])=O&&&[23*]C&[10*]C([11*])[12*]^[7*]C[9*]&&[11*]C[13*]&[9*]C1=CC=C
[1*]C(=O)O&[1*]C[2*]&[2*]C1C2=CC=CC=C2CC12NC(=O)NC2=O&&&
[1*]C&[1*]O[2*]&[2*]C1=CC=CC2=C1N=C(NC([3*])=O)S2&[3*]C1CCCCC1[4*]&[4*]C(=O)O&&&
[1*]C&[1*]C(=O)O[2*]&[2*]C12COC1CC([3*])C1([4*])C(=O)C([5*])C3=C([7*])C([8*])CC([16*])(C([17*])C21)C3([19*])C&[3*]O&&[4*]C&[5*]OC([6*])=O^[6*]C1=CC=CC=C1^[7*]C&&&[8*]OC([9*])=O^[9*]C([10*])[11*]^
[1*]C&[1*]C([2*])=C[7*]&[2*]C=NNC([3*])=O&[3*]C1=CC([4*])=CC([5*])=C1^[7*]C1=CC=CC=C1^[4*]N1CCOCC1&&&&[5*]C([6*])(F)F^[6*]F&&&
[1*]C1SC2=NC([6*])=NN2C1=O&[1*]C([2*])[3*]&[2*]O^[6*]C1=CC=CO1&[3*]C[4*]&&[4*]C[5*]&[5*]C1=CC=CC=C1&&&
[1*]C&[1*]O[2*]&[2*]C1=CC([3*])=CC=C1[6*]&[3*]C1=CC=CC=C1[4*]&[4*]O[5*]^[6*]O[7*]^[5*]C&[7*]C[8*]&&&[8*]C[9*]&[9*]N1CCCCC1&&&
[1*]C&[1*]S[2*]&[2*]C[3*]&[3*]C=C[4*]&[4*]C[5*]&[5*]C[6*]&[6*]C[7*]&[7*]C[8*]&[8*]C[9*]&[9*]C[10*]&[10*]C[11*]&[11*]C[12*]&[12*]C[13*]&[13*]C[14*]&[14*]C[15*]&[15*]C[16*]&[16*]C[17*]&[17*]O&&&
[1*]C&[1*]C1=CC=C([2*])C=C1&[2*]S([3*])(=O)=O&[3*]C[4*]&[4*]C[5*]&[5*]C(=O)N[6*]&[6*]C1=CC=CC([7*])=C1&[7*]C=NN1CCCC1&&&
[1*]C(=O)NO&[1*]C[2*]&[2*]C[3*]&[3*]C[4*]&[4*]C[5*]&[5*]C[6*]&[6*]C[7*]&[7*]C1=CN([8*])N=N1&[8*]C[9*]&[9*]C[10*]&[10*]C1=CC=CC([11*])=C1&[11*]O&&&
[1*]C&[1*]C([2*])=C[11*]&[2*]C=C[3*]&[3*]C=C([4*])[5*]^[11*]Br^[4*]C&&&&[5*]S([6*])(=O)=O^[6*]C[7*]&[7*]C[8*]&[8*]N([9*])[10*]&[9*]C&&[10*]C1=CC=CC=C1&&
[1*][N+](=O)[O-]&[1*]C1=CC=C([2*])C=C1&[2*]N1CC([3*])CC1=O&[3*]C[4*]&[4*]C([5*])[6*]&[5*]O&&[6*]C[7*]^[7*]C1OC([8*])C([9*])C([10*])C1[11*]&[8*]O&&[9*]O&[10*]O&[11*]O&&
[1*]C&[1*]C=C([2*])[3*]&[2*]C&&[3*]C(=O)O[4*]^[4*]C1C([5*])=C2C(C1[6*])C([15*])([16*])CC([18*])C1([20*])C2OC([21*])C1([22*])[23*]&[5*]C&&[6*]O[7*]^[7*]C1OC([8*])C([9*])C([10*])C1[14*]^[15*]C^[8*]C&&[16*]OC([17*])=O&[9*]O^[17*]C
[1*]C#N&[1*]C[2*]&[2*]C[3*]&[3*]N1C=C([4*])C(=O)C2=CC([5*])=CC=C21&[4*]C(=O)O&&[5*]C([6*])(F)F^[6*]F&&&
[1*]C&[1*]C[2*]&[2*]N([3*])CC&[3*]C[4*]&[4*]C[5*]&[5*]C[6*]&[6*]C[7*]&[7*]C[8*]&[8*]N[9*]&[9*]C[10*]&[10*]C=CCN(CC)CCCN(CC)CC&&&
[1*]C&[1*]N(C)C(=O)N1CCC([2*])CC1&[2*]C1=NN=C([3*])O1&[3*]C1CCCCC1&&&
[1*]C&[1*]C1=CC([2*])=C([3*])C([9*])=C1&[9*]C&&[2*]C&[3*]N1C2=C(CN(C(=O)N[4*])C2)C2=CC([6*])=CC=C21^[4*]C([5*])C&[5*]C^[6*]C1=CC([7*])=CC=C1[8*]&&[8*]C&&[7*]C(N)=O&&
[1*]C&[1*]O[2*]&[2*]C1=CC=C2OC([3*])=C([4*])C2=C1&[3*]C1=CC=CC=C1&&[4*]C([5*])[6*]^[5*]C&&[6*]C([7*])=C1C(=O)CCCC1=O^[7*]O&&&
[1*]NC([5*])=O&[1*]C[2*]&[2*]C[3*]^[5*]C1=CC=CO1^[3*]C[4*]&&&[4*]NC1=NS(=O)(=O)C2=CC=CC=C12&&&
[1*]NC([3*])=O&[1*]C[2*]&[2*]C1CC1^[3*]C1=CN=C(Cl)C([4*])=C1&&[4*]Cl&&&
[1*]C&[1*]C[2*]&[2*]C[3*]&[3*]C[4*]&[4*]C[5*]&[5*]C[6*]&[6*]C[7*]&[7*]C[8*]&[8*]C[9*]&[9*]C[10*]&[10*]C[11*]&[11*]C[12*]&[12*]C[13*]&[13*]C1CC(=O)OC2CCC3([14*])OC3CC12&[14*]C&&&
[1*]C([2*])=C&[1*]C(=O)O[3*]&[3*]C[4*]^[2*]C1CCC2C(=C[5*])CCCC12[7*]^[4*]C&[5*]C[6*]&&&[6*]S(=O)(=O)O^[7*]C&&&&
[1*]C&[1*]C1=C([2*])C(=O)ON1C(=O)N1CCCC1&[2*]C([3*])[4*]&[3*]C&&[4*]C1=CC=CC=C1&&
[1*]C&[1*]C[2*]&[2*]C([3*])[4*]&[3*]C(=O)N[5*]&[5*]C1=CC=CC=C1^[4*]N1C(=O)C2CC=CCC2C1=O&&&&
[1*]C&[1*]C[2*]&[2*]C([3*])([4*])CC&[3*]NC([5*])=O&[5*]C1=C2NC([6*])CC([7*])(C)N2N=C1^[4*]C(=O)O[8*]^[6*]C1=CC=CC=C1&[8*]C&&[7*]C&&&&
[1*]C&[1*]C1=CN=C2N=C(NC3=NC([2*])=CS3)N=CC2=C1&[2*]C[3*]&[3*]N&&&
[1*]C&[1*]O[2*]&[2*]C1=CC2=C(C3=C1C(=O)C1=CC=CC=C1O3)C1=C(C=C([3*])C3=C1OCO3)OCO2&[3*]O[4*]&[4*]C&&&
[1*]C&[1*]N([2*])C&[2*]C1=CC=C([3*])C=C1&[3*]NC(=O)N1CCCCCC1&&&
[1*]C&[1*]N([2*])C&[2*]C[3*]&[3*]C[4*]&[4*]O[5*]&[5*]C1=CC=C([6*])C=C1[8*]&[8*]O[9*]&[9*]C[10*]^[6*]C([7*])(F)F^[10*]C1=CC=CC=C1&[7*]F&&&&&
[1*]C&[1*]C1CN([2*])C(=O)CCCN2N=NC=C2COC1[6*]&[2*]C([3*])[4*]&[3*]C^[6*]C[7*]&[4*]C[5*]^[7*]N([8*])S([9*])(=O)=O&[5*]O&[8*]C&&&&[9*]C1=CC=CC=C1&&
[1*]O&[1*]C1=CC=CC([2*])=C1&[2*]C1=CSC2=CC=C([3*])C=C12&[3*]N[4*]&[4*]C1=CN=CC=N1&&&
[1*]C&[1*]O[2*]&[2*]C1=CC2=NC3=C(C([3*])=C2C=C1[4*])N([9*])C(=O)N3[10*]&[3*]C&&[4*]O[5*]^[5*]C[6*]^[9*]C^[6*]C1=NN=C2SC([7*])NN12&&[10*]C^[7*]C1=CC=CC=C1[8*]&&&[8*]Cl&&&
[1*]C&[1*]C[2*]&[2*]N(CC)C([3*])=O&[3*]C[4*]&[4*]N1C(=O)C([5*])([6*])C2=CC=CC=C21&[5*]O&&[6*]C1=CC([7*])=CC2=C1SC=C2^[7*]C&&&
[1*]C&[1*]O[2*]&[2*]C1=C([3*])C=C([8*])C=C1[10*]&[8*]C([9*])=O&[9*]C^[10*]C([11*])C&&[11*]C^[3*]C1=C([4*])OC2=CC([6*])=C([7*])C=C2C1=O&&[4*]S[5*]&[5*]C^[6*]O&&&[7*]O&&
[1*]C&[1*]C[2*]&[2*]C1([3*])OCC(=O)NC2=CC=C([4*])C=C21&[3*]C1=CC=CC=C1&&[4*]NS([5*])(=O)=O^[5*]C([6*])(F)F&[6*]F&&&
[1*]C&[1*]C1=CC=C([2*])C=C1[3*]&[2*]C(=O)NC1=NC=CS1&&[3*]S(=O)(=O)N[4*]^[4*]C1=CC=C([5*])C=C1[6*]&[5*]F&&[6*]Cl&&
[1*]C&[1*]C[2*]&[2*]C1=C([3*])[NH]C(=O)C([4*])=C1[6*]&[3*]C&&[4*]N([5*])C^[5*]C^[6*]C([7*])=O&&[7*]C1=CC=CC([8*])=C1&[8*]C([9*])(F)F&[9*]F&&&
[1*]C&[1*]O[2*]&[2*]C1=CC=C2[NH]C([3*])=C([4*])C2=C1&[3*]I&&[4*]C=C[5*]^[5*]C(=O)O&&&
[1*]C&[1*]C1=C([2*])C(=O)OC2=C([6*])C3=C(C=C12)C1=C(CCCC1)O3&[2*]C[3*]&[3*]C(=O)N[4*]^[6*]C^[4*]C1=CC=C([5*])C=C1&&&[5*]S(N)(=O)=O&&&
[1*]C([3*])=O&[1*]C[2*]&[2*]N1C=CN=C1^[3*]C1=CC([4*])=CC=C1[5*]&&[4*]Cl&&[5*]NC(=O)C1=NSC2=CC=CC=C12&&
[1*]C&[1*]S([2*])(=O)=O&[2*]C1=CC=CC([3*])=C1&[3*]C1CCC([4*])C1&[4*]NC([5*])=O&[5*]C1=CC=C2OCCOC2=C1&&&
[1*]C(=O)O&[1*]C1=CC([2*])=NC2=C1C=NN2[3*]&[2*]C1CC1&&[3*]C1CCC([4*])CC1^[4*]C[5*]&[5*]O&&&
[1*]C&[1*]C1=CSC([2*])=C1&[2*]C(=O)N1CCCC1[3*]&[3*]C1=C([4*])N([5*])N=C1&[4*]Cl&&[5*]C&&
[1*]C&[1*]O[2*]&[2*]C1=CC([3*])=CC([8*])=C1[10*]&[8*]O[9*]&[9*]C^[10*]O[11*]&&[11*]C^[3*]C1=NN2C([4*])=C([7*])N=C2S1&&[4*]C[5*]&[5*]C[6*]^[7*]C^[6*]C(=O)O&&&&&
[1*]C&[1*]C[2*]&[2*]OC([3*])=O&[3*]C1=C([4*])OC2=NC([5*])=NC([5*])=C12&[4*]C&&[5*]N1CCOCC1&&
[1*]C(=O)N[5*]&[1*]C[2*]&[2*]SC1=NC=CN1[3*]^[5*]C1=CC=CC=N1^[3*]C[4*]&&&[4*]C1=CC=CC=C1&&&
[1*]C1=CN(N2CC3CCC(C2)N3S([2*])(=O)=O)C=N1&[1*]C1=CC=CC=C1&&[2*]C1=CC=C([3*])C=C1^[3*]F&&&
[1*]C&[1*]C1CCCC2([2*])CC3OC(=O)C([3*])C3CC12&[2*]C&&[3*]C[4*]^[4*]N1CCC2=C(C1)C1=CC=CC=C1[NH]2&&&
[1*]NC([3*])=O&[1*]C1C2CC3CC1CC([2*])(C3)C2&[2*]O^[3*]C1=CN=C2[NH]N=CC2=C1&&&&
[1*]C&[1*]O[2*]&[2*]C1=CC=C([3*])C=C1&[3*]OO[4*]&[4*]C[5*]&[5*]C[6*]&[6*]C[7*]&[7*]C1=CC=CC=C1&&&
[1*]C&[1*]C1=CC=C([2*])C=C1&[2*]C([3*])[4*]&[3*]C[5*]&[5*]N[6*]^[4*]C1=CC=CC=C1^[6*]C[7*]&&&[7*]C1=CC=C([8*])C=C1&[8*]C(=O)O&&&
[1*]C&[1*]OC([2*])=O&[2*]C([3*])=C[4*]&[3*]O&&[4*]C([5*])=O^[5*]C1=CN([6*])C2=CC=C([9*])C=C12&[9*]Br&&[6*]C[7*]^[7*]C1=CC=C([8*])C=C1&[8*]Cl&&&
[1*]C(=O)N1CCC([4*])CC1&[1*]C1=CC=C2C(=O)N([2*])C(S)=NC2=C1&[2*]C[3*]^[4*]N1C(=O)OCC2=CC=CC=C21^[3*]C1=CC=CC=C1&&&&&
[1*]C&[1*]C[2*]&[2*]C1=CC=C([3*])C([7*])=C1&[3*]O[4*]&[4*]C[5*]^[7*]C#N^[5*]C1=CC(=O)OC2=CC([6*])=CC=C12&&&[6*]O&&&
[1*]C&[1*]S[2*]&[2*]C[3*]&[3*]C[4*]&[4*]C([5*])[6*]&[6*]C(=O)O&&[5*]NC([7*])=O^[7*]C1=CC=C([8*])C=C1[12*]&[12*]C1=CC=CC=C1[13*]&[13*]C^[8*]NC([9*])=O&&[9*]C[10*]&[10*]C[11*]&[11*]NC(=N)N&&&
[1*]C&[1*]C1=CC([2*])=C([3*])C([8*])=C1&[8*]C&&[2*]C&[3*]C1=C([4*])N2CCS(=O)C2=N1^[4*]C1=CC([5*])=C([6*])C([7*])=C1&[5*]C&&[6*]O&[7*]C&&
[1*]C&[1*]N1CC2C(C1)C3([2*])C1CC4C5CC=C6CC(=O)CCC6([3*])C5CCC4([4*])C3CC12[5*]&[2*]C&&[3*]C&[4*]C&[5*]C&&
[1*]C&[1*]C([2*])(C)C&[2*]N1N=NN=C1[3*]&[3*]C([4*])[5*]&[4*]N&&[5*]C(=O)N1CCCC1[6*]^[6*]C(N)=O&&&
[1*]C&[1*]C[2*]&[2*]C[3*]&[3*]C[4*]&[4*]C[5*]&[5*]C([6*])[7*]&[6*]O&&[7*]C=C[8*]^[8*]C1([9*])C([10*])CCC1([19*])C&[9*]C&&[10*]C[11*]^[11*]C=C[12*]^[19*]C^[12*]C([13*])[14*]&&&[13*]O&&[14*]C([15*])[16*]^[16*]C[17*]&[17*]C[18*]^[15*]O^[18*]C(=O)O&&&&&
[1*]C&[1*]NC([2*])=O&[2*]C1CCN(S([3*])(=O)=O)CC1&[3*]C[4*]&[4*]C[5*]&[5*]C1CCCCC1&&&
[1*]C&[1*]C(=O)N[2*]&[2*]C[3*]&[3*]C[4*]&[4*]C1=C[NH]C2=CC=C([5*])C=C12&[5*]OC([6*])=O&[6*]C&&&
[1*]C(=O)N[3*]&[1*]C[2*]&[2*]N1CCCCCC1^[3*]C1=CC=C2CC3SCC([4*])N3C(=O)C2=C1&&[4*]C(=O)O&&&
[1*]C&[1*]C[2*]&[2*]O[3*]&[3*]C1=CC=CC=C1[4*]&[4*]C1=CN2C3=C(N=C2N1[5*])N([9*])C(=O)N([10*])C3=O&[9*]C&&[10*]C&[5*]C[6*]^[6*]C[7*]&[7*]C([8*])C&[8*]C&&&
[1*]C&[1*]C(=O)N=C1N([2*])C(=NC2=NC([3*])=C3C=CC=CC3=N2)N1[4*]&[2*]C1=CC=CC=C1&&[3*]N1CCOCC1&[4*]C1=CC=CC=C1&&
[1*]C&[1*]C1=CC=NC(N[2*])=N1&[2*]C[3*]&[3*]C1=CC=CC=N1&&&
[1*]C&[1*]C([6*])=NNC([2*])=O&[2*]C[3*]&[3*]C[4*]^[6*]C1=CC=CC([7*])=C1^[4*]N1CCN([5*])CC1&[7*]N&[5*]C1=CC=CC=N1&&&&&
[1*]C&[1*]C1=C([2*])CC([3*])C(=O)N1[8*]&[8*]C[9*]&[9*]C1=CC=C([10*])C=C1^[2*]C(=O)N1CCOCC1^[10*]F&&[3*]C[4*]&&[4*]C(=O)N[5*]&[5*]C[6*]&[6*]C[7*]&[7*]C1=CC=CC2=CC=CC=C12&&&
[1*]C&[1*]C1(C)CC(=O)C2=C(C1)NC(=S)NC2[2*]&[2*]C1=CC=C([3*])S1&[3*]C1=CC=C(Cl)S1&&&
[1*]C&[1*]C[2*]&[2*]OC([3*])=O&[3*]C1CCCN(C([4*])=O)C1&[4*]C1CCN(S([5*])(=O)=O)CC1&[5*]C1=CC=C([6*])C=C1&[6*]C&&&
[1*]C&[1*]C[2*]&[2*]C[3*]&[3*]C[4*]&[4*]N([5*])C([6*])=O&[5*]C&&[6*]C[7*]^[7*]O[8*]&[8*]C1=CC=C([9*])C=C1&[9*]N1C=NN=N1&&&
[1*]C&[1*]NC(=O)C([3*])=NO[2*]&[2*]C&&[3*]C1=CC=CC=C1[4*]^[4*]C[5*]&[5*]O[6*]&[6*]C1=CC([7*])=NN1[8*]&[8*]C1=CC=CC=C1&&[7*]C&&
[1*]C&[1*]C1=CC=C([2*])C([7*])=C1&[2*]S(=O)(=O)N[3*]&[3*]C[4*]^[7*]C^[4*]C[5*]&&&[5*]C[6*]&[6*]N1CCN(C2=NSC3=CC=CC=C23)CC1&&&
[1*]C&[1*]C[2*]&[2*]C([3*])([4*])C(F)(F)F&[3*]N=N[6*]&[6*]C1=CC=CC([7*])=C1^[4*]C([5*])(F)F^[7*]C(=O)O&[5*]F&&&&&
[1*]C&[1*]C([2*])C&[2*]C[3*]&[3*]C([4*])[5*]&[4*]N&&[5*]C(=O)N[6*]^[6*]C[7*]&[7*]C[8*]&[8*]S[9*]&[9*]C([10*])[11*]&[10*]C[12*]&[12*]C(=O)O^[11*]C1=CC=C([13*])C=C1&&[13*]Cl&&&
[1*]C&[1*]C1CCN(C2=NC=C2[2*])CC1&[2*]C1=CC=C([3*])C=C1&[3*]F&&&
[1*]C1=CC=CC=C1&[1*]C[2*]&[2*]C[3*]&[3*]O[4*]&[4*]C1=CC([5*])=CC([7*])=C1&[5*]O[6*]&[6*]C1=CC=CC=C1^[7*]C1=CC=CC=C1&&&&
[1*]N&[1*]C1CC2=CC=CC=C2C([2*])C1&[2*]C1=CC=CC=C1[3*]&[3*]F&&&
[1*]C&[1*]O[2*]&[2*]C1=CC=C([3*])C=C1&[3*]NC1=NC=CC(N[4*])=N1&[4*]C[5*]&[5*]C1=CC=NC=C1&&&
[1*]C&[1*]C1(C)C2=C([2*])C([4*])=C([5*])C([6*])=C2N=C1[8*]&[2*]C[3*]&[3*]N1C=CN=C1^[4*]C#N&&&[5*]O&[6*]C[7*]^[7*]N1C=CC(=O)[NH]C1=O^[8*]C1=CC=C([9*])C=C1&&[9*]F&&&
[1*]C&[1*]C[2*]&[2*]O[3*]&[3*]C1=CC=CC([4*])=C1&[4*]NC(=O)N[5*]&[5*]C[6*]&[6*]C[7*]&[7*]SC1=NN=C([8*])O1&[8*]C&&&
[1*]C&[1*]C1=CC=C([2*])C=C1&[2*]S(=O)(=O)N1C([3*])=NC2=CC=C([5*])C=C21&[3*]C1CCN(C([4*])=O)CC1&[4*]C1CCCN1^[5*]C&&&&
[1*]C&[1*]C(=O)O[2*]&[2*]C[3*]&[3*]C([4*])=C([5*])[6*]&[4*]C&&[5*]C&[6*]C[7*]^[7*]C[8*]&[8*]C[9*]&[9*]C([10*])[11*]&[10*]C&&[11*]C[12*]^[12*]C[13*]&[13*]C[14*]&[14*]C([15*])[16*]&[16*]C1CC([17*])([18*])C(=O)O1&[17*]C^[15*]C&[18*]C1CCC2C1CCC1([19*])C21
[1*]NC([9*])=O&[1*]C[2*]&[2*]C[3*]^[9*]C1=CC=C([10*])C([11*])=C1^[3*]N[4*]&[10*]N1CCCC1=O&[4*]C[5*]&&[11*]Cl^[5*]C([6*])[7*]&&&[6*]O&&[7*]C[8*]^[8*]O&&&
[1*]C&[1*]OC([2*])=O&[2*]C1=CC2=C3CN(C([3*])=O)CCC3=C3C=CC=CC3=C2[NH]1&[3*]C1=CC2=C(C=C1[4*])NC1=C([10*])C([11*])=CC=C1CN2&[11*]O[12*]&[12*]C^[10*]O&&&[4*]O[5*]^[5*]C1OC([6*])C([8*])C1
[1*]SC(=N)N&[1*]C[2*]&[2*]C(=O)N[3*]&[3*]C1=CC=C([4*])C=C1[11*]&[11*]O[12*]&[12*]C1=CC=CC=C1^[4*]C(=O)N[5*]&&[5*]C([6*])[7*]&[7*]C(=O)O&&[6*]C[8*]^[8*]C[9*]&[9*]C(=O)N[10*]&[10*]C1=CC=CC=C1&&&
[1*]C&[1*]C(C)=C[2*]&[2*]C[3*]&[3*]C[4*]&[4*]C([5*])([6*])[7*]&[5*]C&&[6*]O&[7*]C1CCC2([8*])C1C([9*])CC1C3([10*])CCC([11*])C([12*])(C)C3C([13*])CC12[16*]^[8*]C&&[9*]O&[10*]C&[11*]O&[12*]C&[13*]OC([14*])=O^[14*]C=C[15*]^[16*]C^[15*]
[1*]C(=O)N[4*]&[1*]C=C[2*]&[2*]C1=CC=CC=C1[3*]^[4*]C[5*]^[3*]F&[5*]C1=CC=CO1&&&&&
[1*]C&[1*]C([2*])=C[3*]&[3*]C1=CC=C2C(=C1)C([4*])CC1=CC([5*])=CC([6*])=C12&[4*]O^[2*]C(=O)O&[5*]O&&&[6*]O&&
[1*]C1=C2N=C(N)N3N=C([4*])N=C3C2=CC=C1&[1*]C(=O)N[2*]&[2*]C1=CC=CC=C1[3*]^[4*]C1=CC=CO1^[3*]Cl&&&&&
[1*]C&[1*]C([2*])(C)C&[2*]N[3*]&[3*]C1=CC([4*])=CC=N1&[4*]C1CCCN1[5*]&[5*]C[6*]&[6*]C1=NN=NN1[7*]&[7*]C1CC1&&&
[1*]C&[1*]O[2*]&[2*]C[3*]&[3*]C[4*]&[4*]N([13*])C([5*])=O&[13*]C1=C([14*])N([15*])C(=O)[NH]C1=O&[14*]N^[5*]C[6*]&[15*]C[16*]^[6*]OC([7*])=O&[16*]C1=CC=CC=C1&[7*]C[8*]&&&[8*]O[9*]&[9*]C1=CC=C([10*])C([11*])=C1&[10*]C&&[11*]C&&
[1*]C&[1*]C[2*]&[2*]C1OC(=O)C([3*])=CC([4*])C([5*])C([11*])([12*])CC([16*])C(=O)C([17*])C2N([18*])C(=O)OC12[20*]&[3*]C&&[4*]C&[5*]O[6*]^[6*]C1OC([7*])CC([8*])C1[10*]^[11*]C^[8*]N([9*])C&&[12*]OC(=O)N[13*]^[9*]C^[10*]
[1*]C&[1*]S([2*])(=O)=O&[2*]C1CCN(C(=O)N[3*])CC1&[3*]C[4*]&[4*]C([5*])[6*]&[5*]O&&[6*]C1=CC=CC([7*])=C1^[7*]Cl&&&
[1*]O&[1*]C[2*]&[2*]C1CC([3*])CC([4*])O1&[3*]O&&[4*]C=C[5*]^[5*]C1=CC=CC=C1&&&
[1*]C&[1*]C(=O)N1CCN([2*])CC1&[2*]C[3*]&[3*]C[4*]&[4*]C1=CC=C2C(=C1)C([5*])=C([6*])N2[7*]&[5*]C&&[6*]C1=CC=CC=C1&[7*]C[8*]^[8*]C1=CC=CC=C1&&&
[1*]C&[1*]C([2*])[3*]&[2*]O&&[3*]C([4*])[5*]^[4*]N[6*]&[6*]C([7*])C^[5*]C(=O)N[8*]^[7*]C&[8*]C1CCC2CN(S([9*])(=O)=O)CC12&&&[9*]C[10*]&[10*]C1=CC=CC=C1&&&
[1*]C&[1*]C1=CC([2*])=CC([3*])=C1&[2*]C&&[3*]O[4*]^[4*]C[5*]&[5*]C(=O)NC(=O)N[6*]&[6*]C[7*]&[7*]C[8*]&[8*]C1=CC=CC=C1&&&
[1*]C=C&[1*]C[2*]&[2*][N+]1([3*])CCC2CCCCC21&[3*]C&&&
[1*]C&[1*]C[2*]&[2*]C1OC(=O)C([3*])C([4*])C([10*])C([11*])C([24*])([25*])CC([23*])CNC([27*])C([28*])C1([29*])[30*]&[3*]C&&[4*]O[5*]^[5*]C1CC([6*])([7*])C([8*])C([9*])O1^[26*]C^[6*]C&&[27*]C&[7*]O&[28*]O&[8*]O&[29*]C&[9*]C&[30*]O&&&
[1*]N&[1*]C1=CC(=O)N(NC(=O)N[2*])C(=O)N1[3*]&[2*]C1=CC=CC=C1&&[3*]C1=CC=C([4*])C=C1^[4*]C([5*])(F)F&[5*]F&&&
[1*]C&[1*]C([2*])C&[2*]C1=C([3*])C([6*])C2=C(S1)SC1=CC=CC=C21&[3*]C(=O)O[4*]&[4*]C[5*]^[6*]C1=CC=C([7*])C=C1^[5*]C1=CC=CC=C1&[7*]F&&&&&
[1*][N+](=O)[O-]&[1*]C1=CC=C([2*])C([3*])=C1&[2*]Br&&[3*]C=NN[4*]^[4*]C1=CC([5*])=NC2=CC=CC=C12&[5*]C([6*])(F)F&[6*]F&&&
[1*]C&[1*]O[2*]&[2*]C1=CC=CC([3*])=C1&[3*]C[4*]&[4*]N1N=CN([5*])C1=O&[5*]C1=CC=C([6*])C=C1&[6*]O[7*]&[7*]C([8*])(F)F&[8*]F&&&
[1*]C=C&[1*]C[2*]&[2*]SSN1C(=S)N2CC([3*])=CC([4*])=NC2C1[5*]&[3*]C&&[4*]C&[5*]C1=CC=C([6*])C([8*])=C1^[8*]O[9*]&[9*]C^[6*]O[7*]&&[7*]C&&&
[1*]C&[1*]C1=CC=C([2*])C=C1&[2*]S(=O)(=O)N[3*]&[3*]C1CCCCC1[4*]&[4*]O&&&
[1*]C&[1*]O[2*]&[2*]C1=CC=C([3*])C([5*])=C1&[3*]O[4*]&[4*]C^[5*]NC(=S)N[6*]&&[6*]C[7*]&[7*]C[8*]&[8*]N1CCOCC1&&&
[1*]C&[1*]C[2*]&[2*]C[3*]&[3*]C[4*]&[4*]C[5*]&[5*]C[6*]&[6*]C[7*]&[7*]C(=O)N[8*]&[8*]C[9*]&[9*]C[10*]&[10*]N1CC([11*])C([12*])C([13*])C1[14*]&[11*]O&&[12*]O&[13*]O&[14*]C[15*]^[15*]O&&&
[1*]C&[1*]O[2*]&[2*]C1=CC=CC([3*])=C1&[3*]C#C[4*]&[4*]C1=CC=C2C(=C1)C([5*])=CN2[7*]&[5*]C[6*]&[6*]C(=O)O^[7*]C[8*]&&[8*]C1=CC=C([9*])C=C1&[9*]N([10*])C&[10*]C&&&
[1*]C&[1*]C([2*])C&[2*]N1C=C2CC3C(CC([3*])CN3[5*])C3=C2C1=CC=C3&[3*]C[4*]&[4*]O^[5*]C&&&&
[1*]C&[1*]N1C=NC=C1[2*]&[2*]C[3*]&[3*]C1CC([4*])CCO1&[4*]NS([5*])(=O)=O&[5*]C1=CC=C([6*])C=C1&[6*]F&&&
[1*]C&[1*]O[2*]&[2*]C1=CC([3*])=CC=C1[4*]&[3*]Cl&&[4*]O[5*]^[5*]C[6*]&[6*]C([7*])[8*]&[8*]C[9*]&[9*]N1CCCC1^[7*]O&&&&
[1*]O&[1*]C1=CC([2*])=CC=C1[3*]&[2*]C1=CC=NC=C1&&[3*]O[4*]^[4*]C1=CC=C([5*])C=C1&[5*]C([6*])(F)F&[6*]F&&&
[1*]C&[1*]N([2*])C1=NC([4*])=NC2=CC=CC=C12&[2*]C[3*]&[3*]C1CCCCC1^[4*]C1=CC=CC=C1&&&&
[1*]C&[1*]N1C(=O)C2ON([2*])C([3*])C2C1=O&[2*]C1=CC=CC=C1&&[3*]C1=CC=CC=C1[4*]^[4*][N+](=O)[O-]&&&
[1*]C1CC(=O)N(S([6*])(=O)=O)C1&[1*]N([5*])C([2*])=O&[2*]C1=CC=C([3*])C=C1[4*]^[6*]C1=C([7*])C=CC=C1[8*]^[3*]Cl^[5*]C1CC1^[8*]Cl&&[4*]Cl&[7*]Cl&&&&&&
[1*]C&[1*]C1=CC=CC([2*])=N1&[2*]C[3*]&[3*]N1CCC2(CC1)C(=O)N([4*])C1=CC=CC=C12&[4*]C[5*]&[5*]C1=CC=CC=N1&&&
[1*]C&[1*]C[2*]&[2*]N([3*])C([5*])=O&[3*]C[4*]&[4*]C1=CC=CC=C1^[5*]C1=CC=C([6*])C=C1&&[6*]C[7*]&[7*]NS([8*])(=O)=O&[8*]C1=CC=CC2=NSN=C12&&&
[1*]C&[1*]O[2*]&[2*]C1=CC([3*])=CC=C1[9*]&[3*]C1=CC=C2N=CN=C(N[4*])C2=C1&[4*]C1=CC=C([5*])C=C1^[9*]O^[5*]O[6*]&&&[6*]C[7*]&[7*]C1=CC=CC=C1[8*]&[8*]F&&&
[1*]C=C[2*]&[2*]C1=CC2=CC([3*])=CC=C2[NH]1&[3*]N=C[4*]^[1*]C1=CC=CC=C1^[4*]C1=CC=CC=C1&&&&&
[1*]C&[1*]N([3*])C([2*])=O&[2*]C1CCOC1&&[3*]C1([4*])CCCCC1^[4*]C(=O)N[5*]&[5*]C[6*]&[6*]C1=CC=C([7*])C=C1[8*]&[8*]Cl&&[7*]F&&
[1*]C&[1*]C[2*]&[2*]OC([3*])=O&[3*]C1=CC([4*])=CC=C1[9*]&[9*]F&&[4*]C1=CC=C([5*])C=C1^[5*]NC([6*])=O&[6*]C1=C([7*])C2=CC=CN=C2O1&[7*]NC=O&&&
[1*]C(=O)N[4*]&[1*]C[2*]&[2*]OC([3*])=O^[4*]C[5*]^[3*]C1=CC=C[NH]1&[5*]C1=CC=CC2=CC=CC=C12&&&&&
[1*]C&[1*]NC([2*])=O&[2*]C1=CC2=CN=C(N([3*])C([4*])=O)N=C2N([5*])C1=O&[3*]C&&[4*]C1=CC=CC=C1&[5*]C[6*]^[6*]C[7*]&[7*]O[8*]&[8*]C&&&
[1*]C&[1*]O[2*]&[2*]C1=CC=C([3*])C=C1&[3*]C1=C2N=C([4*])C([5*])=C([6*])N2N=C1[8*]&[4*]C&&[5*]C&[6*]C([7*])(F)F^[7*]F^[8*]C&&&&
[1*]C(=O)N([3*])[7*]&[1*]C1=C([2*])C2=CC=CC=C2O1&[2*]Cl^[3*]C[4*]&&[4*]C1([5*])CCCCC1^[7*]C1CCS(=O)(=O)C1^[5*]C[6*]&&&[6*]C1CCCCC1&&&
[1*]C&[1*]C1=CC=CC(C2=NC([2*])=CS2)=N1&[2*]C(=O)NC1=NC([3*])=CS1&[3*]C1=CC=CC=C1&&&
[1*]C&[1*]O[2*]&[2*]C1=CC=CC([3*])=C1[5*]&[3*]O[4*]&[4*]C^[5*]C1=CC([6*])=C2N=C([7*])N([9*])C2=N1&&[9*]C([10*])C&[10*]C^[6*]F&&&[7*]C1=CC=CC([8*])=C1^[8*]C(N)=O&&&
[1*]NC(=O)O[2*]&[1*]C1=C2C=CC=CC2=NC2=CC=CC=C12&&[2*]C1=CC=CC=C1&&
[1*]C&[1*]O[2*]&[2*]C1=CC=C([3*])C=N1&[3*]C1CN([4*])CC1[6*]&[4*]C[5*]&[5*]C1=CC=CC=N1^[6*]C(=O)N[7*]&&[7*]C[8*]&[8*]C[9*]&[9*]C([10*])=O&[10*]C([11*])C&[11*]C&&&
[1*]C&[1*]N([2*])C&[2*]C[3*]&[3*]C[4*]&[4*]C1CCC2([5*])C(CCC3C2CCC2([6*])C([7*])CCC32[8*])C1&[5*]C&&[6*]C&[7*]C1=CC(=O)OC1&[8*]O&&
[1*]C&[1*]C1=CC=CC=C1[2*]&[2*]N=C[3*]&[3*]C1C(=O)N(O)C(=O)C2=CC=CC=C21&&&
[1*]N&[1*]C1=CC=C2OC([2*])=NC2=C1&[2*]C1=CC=C([3*])C=C1&[3*]Br&&&
[1*]C&[1*]O[2*]&[2*]C1=CC=C([3*])C=C1&[3*]N1CCN(C(=O)N[4*])CC1&[4*]C1CCC([5*])CC1&[5*]C[6*]&[6*]C[7*]&[7*]N1CC2=CC=CC=C2CC1[8*]&[8*]C[9*]&[9*]C1=CC=CC=C1&&&
[1*]C([2*])=O&[1*]C1=CC=CC=C1&&[2*]C1=CC=CC2=C1C(=O)C1CC1([3*])OO2^[3*]C1=CC=CC=C1&&&
[1*]C&[1*]C1=CC=NC([2*])=C1&[2*]N[3*]&[3*]C1=CC=C([4*])C=C1&[4*]C1=NOC([5*])=N1&[5*]C([6*])(F)F&[6*]F&&&
[1*]C&[1*]C[2*]&[2*]N1C([3*])=N[NH]C1=S&[3*]C1=CC=C([4*])C=C1[5*]&[4*]C&&[5*]C&&
[1*]C&[1*]N1C([2*])=NN=C1[4*]&[2*]C1=CC=C([3*])C=C1&[3*]F^[4*]C1=CC=C([5*])C=C1&&[5*]C([6*])(F)F&[6*]F&&&
[1*]C=C&[1*]C[2*]&[2*]NC1=NC=CC([3*])=N1&[3*]C1=CC=CC([4*])=N1&[4*]C1=CC([5*])=C([7*])C([9*])=C1&[9*]Cl&&[5*]O[6*]^[6*]C^[7*]O[8*]&&[8*]C&&&
[1*]C&[1*]C[2*]&[2*]C1CN([3*])C1&[3*]C[4*]&[4*]C([5*])[6*]&[5*]O&&[6*]C1=CC=NC2=CC3=C(C=C12)N=C[NH]3&&
[1*]C&[1*]C[2*]&[2*]N1C([3*])=NC2=CC=CC=C21&[3*]C[4*]&[4*]N1CCC([5*])CC1&[5*]NC1=NC2=CC=CC=C2N1[6*]&[6*]C1=CC=C([7*])C=C1&[7*]O[8*]&[8*]C&&&
[1*]C&[1*]C[2*]&[2*]C[3*]&[3*]SC1=NC([4*])=C2N=C([7*])N([10*])C2=N1&[10*]C&&[4*]N[5*]^[5*]C[6*]^[7*]C1=CC([8*])=CC([9*])=C1^[6*]C1=CC=CC=C1&[8*]Cl&&&&[9*]Cl&&
[1*]C#N&[1*]C1=CN2C([2*])=C([3*])N=C2C=C1&[2*]C#N&&[3*]C1=CC=C([4*])C=C1^[4*]C1([5*])CCC1&[5*]O&&&
[1*]C&[1*]C[2*]&[2*]O[3*]&[3*]C1=CC=C([4*])C=C1&[4*]N([5*])C([6*])=O&[5*]C&&[6*]C[7*]^[7*]N1C=C2CCCCC2=N1&&&
[1*]C&[1*]C1=CC([2*])=CC([3*])=C1&[2*]C&&[3*]N([4*])[13*]^[4*]C[5*]&[5*]C([6*])[7*]^[13*]C[14*]^[6*]O&[14*]C([15*])C&&[7*]C[8*]^[15*]C&[8*]O[9*]&&&[9*]C1=CC=C([10*])C=C1&[10*]C1=CC=C([11*])C=C1&[11*]C([12*])(F)F&[12*]F&&&
[1*]C&[1*]O[2*]&[2*]C1=CC2=NC(N3CCN(C([3*])=O)CC3)=NC([4*])=C2C=C1[6*]&[3*]C1=CC=CC=C1&&[4*]N1CCN([5*])CC1^[5*]C^[6*]O[7*]&&[7*]C&&&
[1*]C1=CN(C(N)=O)C2=CC=CC=C12&[1*]NC(=O)N1CC([2*])CC1[3*]&[2*]N&&[3*]C(=O)N[4*]^[4*]C[5*]&[5*]C1=CC=CC([6*])=C1[7*]&[6*]Cl&&[7*]F&&
[1*]C&[1*]C[2*]&[2*]N1C([5*])=NN=C1S[3*]&[3*]C[4*]&[4*]C(=O)N1CCCC2=CC=CC=C21^[5*]C1=C[NH]C2=CC=C([6*])C=C12&&[6*]C&&&
[1*]C&[1*]O[2*]&[2*]C1=CC=C([3*])C=C1&[3*]N([4*])S([7*])(=O)=O&[4*]C[5*]&[5*]C(=O)N[6*]^[7*]C1=CC=CC=C1[8*]^[6*]C1CCCCC1&[8*]F&&&&&
[1*]C&[1*]C(=O)N[2*]&[2*]C[3*]&[3*]C1CN([4*])C(=O)O1&[4*]C1=CC=C([5*])C([8*])=C1&[8*]F&&[5*]NC(=O)N[6*]^[6*]C=C[7*]&[7*]C1=CC=CO1&&&
[1*]C&[1*]O[2*]&[2*]C1=CC([3*])=C([5*])C=C1[11*]&[11*]Cl&&[3*]O[4*]^[4*]C^[5*]NC([6*])=O&&[6*]C1=C([7*])SC2=C1CCC([10*])C2&[10*]C&&[7*]NC([8*])=O^[8*]C([9*])(C)C&[9*]C&&&
[1*]C(=O)N1CCC([2*])CC1&[1*]C1CCCC2=CC=CC=C21&&[2*]C[3*]^[3*]N1C=CC=N1&&&
[1*]F&[1*]C1=CC=C([2*])C=C1[7*]&[2*]NC1=NN=C(S[3*])S1&[3*]C[4*]^[7*]Br^[4*]C[5*]&&&[5*]C[6*]&[6*]C1=NN=C2C=CC(N3CCC4(CC3)OCCO4)=NN12&&&
[1*]C&[1*]C[2*]&[2*]C[3*]&[3*]C[4*]&[4*]OC([5*])=O&[5*]C1=C([6*])N=CN1[7*]&[6*][N+](=O)[O-]&&[7*]C&&
[1*]C&[1*]C1=NON=C1NC([2*])=O&[2*]C[3*]&[3*]C[4*]&[4*]C(=O)N1CCC2=CC([5*])=CC=C21&[5*]F&&&
[1*]C&[1*]C[2*]&[2*]C[3*]&[3*]C[4*]&[4*]C[5*]&[5*]C[6*]&[6*]C[7*]&[7*]C[8*]&[8*]C[9*]&[9*]C[10*]&[10*]C[11*]&[11*]C[12*]&[12*]S(=O)(=O)N([13*])[14*]&[13*]C&&[14*]C[15*]^[15*]C[16*]&[16*][N+]([17*])(C)C&[17*]C&&&
[1*]C1=COC(=O)C2=CC([3*])=CC=C12&[1*]C[2*]&[2*]C1=CC=CC=C1^[3*]Cl&&&&
[1*]C&[1*]C[2*]&[2*]C[3*]&[3*]C[4*]&[4*]C[5*]&[5*]C1=C([6*])N=NN1C1=NON=C1N&[6*]C(=O)NN=C([7*])[8*]&[8*]C1=CC=CN=C1&&[7*]C&&
[1*]NC([3*])=O&[1*]C1=CC=CC([2*])=C1&[2*]C1=NC2=CC=CC=C2S1^[3*]C1=CC=C([4*])C([6*])=C1&&[4*]C[5*]&[5*]N1CCOCC1^[6*][N+](=O)[O-]&&&&
[1*]O&[1*]C1=CC=C2C=CC=CC2=C1[2*]&[2*]C([3*])[4*]&[3*]C1=CC=CC=C1&&[4*]N1CCOCC1&&
[1*]C&[1*]O[2*]&[2*]C1=CC(NC(=O)N[3*])=NC([7*])=N1&[3*]C[4*]&[4*]C[5*]^[7*]C1=CC=C([8*])C=C1^[5*]C1=C[NH]C2=CC=C([6*])C=C12&[8*]Cl&[6*]F&&&&&
[1*]C&[1*]O[2*]&[2*]C1=CC=C2N=CC=C([3*])C2=C1&[3*]C[4*]&[4*]SC1=NN=C([5*])O1&[5*]C1=CC=C([6*])C([8*])=C1&[8*]O[9*]&[9*]C^[6*]O[7*]&&[7*]C&&&
[1*]C&[1*]C(=O)N[2*]&[2*]C1=CC=C([3*])C=C1&[3*]NC([4*])=O&[4*]C([5*])=C[6*]&[6*]C1=CC=CC=C1&&[5*]C[7*]^[7*]C([8*])=O&[8*]C1=CC=CC=C1&&&
[1*]C&[1*]O[2*]&[2*]C1=CC=C2[NH]C([3*])=C([4*])C2=C1&[3*]C&&[4*]C[5*]^[5*]NC([6*])=O&[6*]C1CC1&&&
[1*]C&[1*]C[2*]&[2*]C1=N[NH]C([3*])=C1&[3*]C[4*]&[4*]N1CCC2=NC([5*])=NC([6*])=C2CC1&[5*]C1CCCO1&&[6*]C1=CC=CN=C1&&
[1*]C&[1*]O[2*]&[2*]C1=CC=CC=C1[3*]&[3*]C([4*])[5*]&[5*]C([10*])C&[10*]C^[4*]NC(=O)N[6*]&&[6*]C[7*]&[7*]C1([8*])CCCC1&[8*]N([9*])C&[9*]C&&&
[1*]C&[1*]S[2*]&[2*]C1=CC=C([3*])C=C1&[3*]O[4*]&[4*]C[5*]&[5*]C1=NN=C2SC([6*])=NN12&[6*]C1=CC=C([7*])C=C1[8*]&[8*]F&&[7*]F&&
[1*]C&[1*]N([2*])S([6*])(=O)=O&[2*]C1CCC2=C([3*])C3=CC=CC=C3N2C1&[3*]C[4*]^[6*]C1=CC=C([7*])C=C1^[4*]C[5*]&[7*]F&[5*]C(=O)O&&&&&
[1*]C&[1*]NC1=NC=NC2=C1N=CN2[2*]&[2*]C[3*]&[3*]C[4*]&[4*]C[5*]&[5*]N[6*]&[6*]C1=CC([7*])=CC=C1[9*]&[9*]C&&[7*]C([8*])C^[8*]C&&&
[1*]C&[1*]O[2*]&[2*]C1=CC2=NN=C3C([3*])=CC=C([4*])C3=C2C=C1[8*]&[8*]O[9*]&[9*]C^[3*]C&&&[4*]NC1=NC([5*])=C([6*])C([7*])=N1^[5*]C&&[6*]C&[7*]C&&
[1*]C&[1*]N1C([2*])=NC2=CC=CC=C21&[2*]C[3*]&[3*]C[4*]&[4*]NC(=O)N[5*]&[5*]C1=CC=C([6*])C=C1&[6*]C[7*]&[7*]C([8*])[9*]&[8*]O&&[9*]C[10*]^[10*]C(=O)O&&&
[1*]C&[1*]O[2*]&[2*]C1=CC=C([3*])C([5*])=C1&[3*]O[4*]&[4*]C^[5*]C1=NN([6*])C=C1[7*]&&[6*]C1=CC=CC=C1&&[7*]C=C([8*])[9*]^[8*]C#N&&[9*]C(=O)N[10*]^[10*]C1=CC=C([11*])C=C1&[11*]F&&&
[1*]C1=C([2*])SC2=CC([5*])=CC=C2C1=O&[1*]O&&[2*]C1=CC=C([3*])C([4*])=C1^[3*]O^[5*]O&[4*]O&&&&
[1*]C&[1*]O[2*]&[2*]C1=CC([3*])=CC=C1[5*]&[3*]C=C([4*])C#N&[4*]C#N^[5*]OS([6*])(=O)=O&&[6*]C1=CC=C([7*])C=C1&[7*]C([8*])(F)F&[8*]F&&&
[1*]C&[1*]C[2*]&[2*]N1CCN([3*])CC1&[3*]C[4*]&[4*]C[5*]&[5*]C[6*]&[6*]C[7*]&[7*]N[8*]&[8*]C[9*]&[9*]C([10*])P(=O)(O)O&[10*]P(=O)(O)O&&&
[1*]C&[1*]C([2*])C&[2*]C1=NC([3*])=CS1&[3*]C(=O)N[4*]&[4*]C1=CC=C([5*])C=C1&[5*]C1=C[NH]N=C1&&&
[1*]NC(=O)N[4*]&[1*]C[2*]&[2*]C1=CC=C([3*])C=C1^[4*]C1=CC=C([5*])C([6*])=C1^[3*]Cl&[5*]Cl&&&&[6*]Cl&&
[1*]C&[1*]C([2*])[3*]&[3*]C(=O)O[10*]&[10*]C([11*])(C)C^[2*]NP(=O)(O[4*])O[9*]^[11*]C&[9*]C1=CC=CC2=CC=CC=C12&&&&[4*]C[5*]^[5*]C1OC([6*])C([7*])C1[8*]&[6*]N1C=CC(=O)[NH]C1=O&&[7*]O&[8*]O&&
[1*]C&[1*]C1=CC=CC2=C1N=C(N1CCN([2*])CC1)S2&[2*]C[3*]&[3*]C(=O)N[4*]&[4*]C1=CC=CC=C1&&&
[1*]C&[1*]C([2*])(C)C&[2*]N1N=NN=C1[3*]&[3*]C([4*])[5*]&[4*]C1=CC=CC=C1&&[5*]N1CCN([6*])CC1^[6*]C1=CC=CC=N1&&&
[1*]C1=C2C(=O)N([6*])C(=O)C2=C([5*])S1&[1*]C1=CC=C([2*])C=C1&[2*]O[3*]^[5*]N1CCCCC1^[3*]C([4*])(F)F&&[6*]C1=C([7*])C=C([8*])C=C1[9*]^[4*]F&[8*][N+](=O)[O-]&&&&[9*][N+](=O)[O-]&[7*][N+](=O)[O-]&
[1*]C&[1*]O[2*]&[2*]C1=CC=C2N=C([3*])C=C([4*])C2=C1&[3*]C&&[4*]NN=C[5*]^[5*]C1=C([6*])[NH]N([7*])C1=O&[6*]C&&[7*]C1=CC=CC=C1&&
[1*]C(=N)N&[1*]C1=CC=CC([2*])=C1&[2*]C[3*]&[3*]O[4*]&[4*]C1=CC=C([5*])C=C1&[5*]C(=N)N&&&
[1*]C&[1*]C[2*]&[2*]C[3*]&[3*]C[4*]&[4*]N1C(=O)C2=NN([5*])N=C2C2=CC=CC=C21&[5*]C&&&
[1*]C&[1*]C[2*]&[2*]C1=C([3*])[NH]C(S[6*])=NC1=O&[3*]C[4*]&[4*]C1=CC=CC([5*])=C1^[6*]C[7*]^[5*]C&[7*]C([8*])=O&&&[8*]C1=CC=CC=C1[9*]&[9*]Cl&&&
[1*]C&[1*]C1=CC=C([2*])C=C1[3*]&[2*]C1=N[NH]C(=S)O1&&[3*]O&&
[1*]C1=CC2=C(C3=C1C(=O)NC3=O)C1=CC([4*])=CC=C1N2[5*]&[1*]C1=CC([2*])=C([3*])C=C1[4*]&[2*]F^[4*]O&[3*]O&[5*]C[6*]&&[6*]C[7*]&[7*]C[8*]&[8*]N[9*]&[9*]C[10*]&[10*]C1=CC=CN=C1&&&
[1*]C&[1*]C([2*])=O&[2*]C1=C([3*])C([5*])=NN([7*])C1=O&[3*]C1=CC=C([4*])C=C1&[4*]F^[5*]C1=CC=C([6*])C=C1&&[6*]F^[7*]C&&&&
[1*]C(=O)N1CCCCC1&[1*]C1=CC=C([2*])C=C1&[2*]NC(=S)N1CCCC1&&&
[1*]C&[1*]C1=CC2=NC([2*])=C([5*])N2C=C1&[2*]C=C[3*]&[3*]C1=CC=CC=C1[4*]^[5*]N[6*]^[4*]F&[6*]C[7*]&&&[7*]C[8*]&[8*]N([9*])C&[9*]C&&&
[1*]C&[1*]C1=CC=CC2=C1N([2*])C(=O)C1CCCN21&[2*]C[3*]&[3*]C[4*]&[4*]C(=O)N[5*]&[5*]C1=CC=C([6*])C=C1[7*]&[6*]Cl&&[7*]Cl&&
[1*]C&[1*]C1=CC=C([2*])C([3*])=C1&[2*]C&&[3*]S(=O)(=O)N1CCN(C([4*])=O)CC1^[4*]C[5*]&[5*]OC([6*])=O&[6*]C1=CN=CC([7*])=C1&[7*]Br&&&
[1*]C&[1*]C[2*]&[2*]OC([3*])=O&[3*]C1CCCN(S([4*])(=O)=O)C1&[4*]C1=CC=C2C(=C1)C([5*])=CN2[6*]&[5*]C(=O)O&&[6*]C&&
[1*]NC([4*])=O&[1*]C[2*]&[2*]C(=O)N1CCN(C(=O)C2=NC3=CC=C([3*])C=C3S2)CC1^[4*]C1=CC=CC=C1^[3*]F&&&&&
[1*]C&[1*]C1=CSC([2*])=N1&[2*]C[3*]&[3*]C[4*]&[4*]N1CCC2(CC(=O)N([5*])C2)C1&[5*]C[6*]&[6*]C1=NN=CN1[7*]&[7*]C&&&
[1*]N1CCC2=C([NH]C3=CC=CC=C23)C1=O&[1*]C1CCCCC1&&&
[1*]C1C(=C)C([14*])C2([12*])CCC([11*])([12*])C2C([8*])C1[5*]&[1*]OC([2*])=O&[2*]C([3*])[4*]^[5*]OC([6*])=O^[3*]C&[6*]C([7*])C^[8*]OC([9*])=O&[4*]N^[7*]C&[9*]C([10*])(C)C^[11*]C&&&&[10*]C&&[12*]OC([13*])=O&&[13*]C^[14*]O
[1*]C&[1*]O[2*]&[2*]C[3*]&[3*]C[4*]&[4*]NC([5*])=O&[5*]C[6*]&[6*]S[7*]&[7*]C1=CC=C([8*])C=C1&[8*]F&&&
[1*]C&[1*]C1=NN=NN1[2*]&[2*]C1=CC=C([3*])C=C1&[3*]C([4*])=O&[4*]C[5*]&[5*]C[6*]&[6*]C(=O)O&&&
[1*]C&[1*]O[2*]&[2*]C1=CC([3*])=CC=C1[8*]&[8*]O&&[3*]C1C([4*])=C([7*])NC2=C1C(=O)CCC2^[4*]C(=O)N[5*]&[5*]C1=CC=C([6*])C=C1^[7*]C^[6*]C&&&&&
[1*]C&[1*]C[2*]&[2*]C[3*]&[3*]C[4*]&[4*]C[5*]&[5*]C[6*]&[6*]C[7*]&[7*]C[8*]&[8*]C[9*]&[9*]C[10*]&[10*]C[11*]&[11*]C[12*]&[12*]C[13*]&[13*]C[14*]&[14*]C[15*]&[15*]C[16*]&[16*]O[17*]&[17*]C[18*]&[18*]C([19*])[20*]&[20*]O[28*]&[28*]C^[19*]C[21*]&&[21*]OP(=O)([O-])O[22*]&[22*]C[23*]&[23*]C[24*]&[24*][N+]([25*])([26*])C&
[1*]N1C(=O)C([4*])([5*])C2=CC=CC=C21&[1*]C1=CC=C([2*])C([3*])=C1&[2*]Cl^[4*]O&[3*]Cl&[5*]C([6*])(F)F&&[6*]F&&&
[1*]C&[1*]C[2*]&[2*]OC([3*])=O&[3*]C1=C([4*])NC(=O)NC1[9*]&[9*]C&&[4*]C[5*]^[5*]OC([6*])=O&[6*]C=C[7*]&[7*]C1=CC=C([8*])C=C1&[8*][N+](=O)[O-]&&&
[1*]C&[1*]O[2*]&[2*]C1=CC=C([3*])C=C1&[3*]N=N[4*]&[4*]C1=C([5*])[NH]N([6*])C1=O&[5*]C&&[6*]C1=CC=CC=C1&&
[1*]C&[1*]C(=O)N[2*]&[2*]C1=CC=C([3*])C=C1&[3*]C1=C([4*])C2=CC=C([5*])N=C2C(=O)N1[7*]&[4*]C1CC1&&[5*]C([6*])(F)F^[6*]F^[7*]C&&&&
[1*]C&[1*]N=C(N[2*])SN([5*])C&[2*]C1=CC=CC=C1[3*]&[3*]C([4*])C^[5*]C^[4*]C&&&&&
[1*]C#N&[1*]C1=CC([2*])=C([4*])[NH]C1=O&[2*]C1=CC=C([3*])C=C1&[3*]Cl^[4*]C1=CC=C([5*])C=C1&&[5*]N1CCCCC1&&&
[1*]C&[1*]C1=CC=C([2*])C=C1[5*]&[2*]C[3*]&[3*]NC([4*])=O^[5*]NC([6*])=O^[4*]C1=CC=CO1&[6*]C1=CC=CN=C1Cl&&&&&
[1*]C&[1*]C1=NC2=NC([2*])=NN2C([3*])=C1&[2*]C&&[3*]N[4*]^[4*]C1CCCCC1&&&
[1*]C&[1*]C1=C([2*])C2(CC34CC5=CC=CC=C5C3CCN5CC6CC3=CC=CC=C5COC4([3*])C6)N3C(=O)C3=CC=CC=C3C12&[2*]C&&[3*]O&&
[1*]F&[1*]C([2*])(F)F&[2*]N1CCC([3*])CC1&[3*]N[4*]&[4*]C[5*]&[5*]C[6*]&[6*]C[7*]&[7*]C[8*]&[8*]C1=NC2=CC=CC=C2[NH]1&&&
[1*]C#N&[1*]C1CCN(C2=NN=C(N3CCN([2*])CC3)S2)CC1&[2*]C1=CC=C([3*])C=C1&[3*]Cl&&&
[1*]C&[1*]C([2*])=C[3*]&[3*]C[4*]&[4*]N^[2*]C[5*]&&[5*]C[6*]&[6*]C[7*]&[7*]C1([8*])CCC([10*])OO1&[8*]C[9*]&[9*]C(=O)O^[10*]C[11*]&&[11*]C(=O)O&&&
[1*]C&[1*]N1N=C(NS([2*])(=O)=O)C2=CC3=CC=CC=C3N=C21&[2*]C&&&
[1*]C&[1*]C1=CC=C([2*])C=C1&[2*]O[3*]&[3*]C[4*]&[4*]C([5*])[6*]&[5*]O&&[6*]C[7*]^[7*]N[8*]&[8*]C([9*])C&[9*]C&&&
[1*]C&[1*]N1CCN([2*])CC1&[2*]C[3*]&[3*]C[4*]&[4*]C[5*]&[5*]N([6*])C([11*])=O&[11*]C[12*]&[12*]N1C([13*])=C((=O)C2=CC=CN=C21^[6*]C[7*]^[13*]S[14*]&[7*]C1=CC=C([8*])C=C1&[14*]C[15*]&[8*]C1=CC=C([9*])C=C1&[15*]C1=CC
[1*]C([7*])=O&[1*]C([2*])=C([6*])Cl&[2*]S([3*])(=O)=O^[7*]C1=CC=CC=C1^[3*]C[4*]^[6*]Cl&&[4*]C1=CC=C([5*])C=C1&&&[5*]Br&&&
[1*]NC(=O)C1=NC([5*])=C2C=CC=CN12&[1*]C([2*])[3*]&[2*]CN1C=CN=C1^[5*]C(=O)N1CCC([6*])CC1&[3*]C[4*]^[6*]F&[4*]O&&&&&
[1*]C&[1*]C([2*])C&[2*]S([3*])(=O)=O&[3*]C1=CC=CC([4*])=C1&[4*]NC1=NC(N[5*])=NC=C1[8*]&[8*]Cl&&[5*]C1=CC=C([6*])C=C1[7*]^[6*]N1CCS(=O)(=O)CC1&&[7*]C#N&&
[1*]C&[1*]O[2*]&[2*]C1=CC([3*])=CC=C1[7*]&[3*]C1=C2C=CC=CN2C2=C1C([4*])=CC1=CC=C([6*])C=C12&[4*]O[5*]^[7*]O^[5*]C^[6*]O&&&&&&
[1*]C&[1*]C[2*]&[2*]NC1=NC=CC2=CC([3*])=C([4*])C=C12&[3*]O&&[4*]O&&
[1*]C&[1*]OC1=NC([2*])=CC=C1[5*]&[2*]C1=NN=C(NC([3*])=O)S1&[3*]C1CSCCN1C([4*])=O^[5*]F^[4*]C&&&&&
[1*]NC(=O)N[3*]&[1*]C1=CC=CC([2*])=C1&[2*]N1C=CC=N1^[3*]C1=CC=CC([4*])=C1&&[4*]F&&&
[1*]C&[1*]C[2*]&[2*]C[3*]&[3*]N([4*])[6*]&[4*]C[5*]&[5*]C1=CC=CC=C1^[6*]C[7*]&&[7*]C1=C([8*])[NH]C2=CC=C([9*])C=C12&[8*]C&&[9*]C([10*])(F)F^[10*]F&&&
[1*]C&[1*]N1C(=O)C2=C(N=C(N[2*])N2[4*])N([7*])C1=O&[2*]C[3*]&[3*]C(=O)O^[4*]C[5*]&&[5*]C1=CC=CC=C1[6*]^[7*]C^[6*]F&&&&&
[1*]C&[1*]C[2*]&[2*]O[3*]&[3*]C1=CC=C2N=C(N[4*])C3=NC=NN3C2=C1&[4*]C[5*]&[5*]C[6*]&[6*]NN=C([7*])C&[7*]C&&&
[1*]ON=C1C(=C2C(=NC3=CC=CN=C13)C(=O)NC(=O)N[3*])NC([2*])C1CCCN21&[1*]C1=CC=CC=C1&&[2*]C1=CC=CC=C1&[3*]C1=CC=CC=C1&&
[1*]C&[1*]C1(C)CC([2*])([3*])CC(C)(C)N1[O-]&[2*]C&&[3*]C1=NC=CS1&&
[1*]SC1=NC2=C([NH]C(=O)N2[3*])C(N)=N1&[1*]C[2*]&[2*]C1=CC=CN=C1^[3*]C1=CC=C([4*])C=C1&&[4*]Cl&&&
[1*]N1CCN(C(=O)N2CC([4*])C2)CC1&[1*]C[2*]&[2*]C1=CC=C([3*])C=C1^[4*]O^[3*]F&&&&&
[1*]C&[1*]O[2*]&[2*]C1=CC=C([3*])C=C1&[3*]C([4*])[5*]&[4*]NN1C(=O)C2CC=CCC2C1=O&&[5*]C1=C([6*])N=C([7*])S1^[6*]C&&[7*]C&&
[1*]C(=O)N1CCCC2=CC=CC=C21&[1*]C[2*]&[2*]SC1=NN=C(N[3*])S1&[3*]C1=CC=C([4*])C([5*])=C1&[4*]F&&[5*]Cl&&
[1*]N(O)C(N)=O&[1*]C[2*]&[2*]C([3*])CN1C=C([6*])N=N1&[3*]N=NN([6*])C([4*])=O&[4*]C1=CC=C([5*])C=C1^[6*]C1=CC=C([7*])C=C1^[5*]F^[6*]C1C(=O)NC2=CC=CC=C21^[7*]F&&&&&&&
[1*]C&[1*]C([2*])[3*]&[2*]C[4*]&[4*]C[5*]^[3*]N[8*]^[5*]C(=O)N[6*]&[8*]C[9*]&[6*]C1=CC=C([7*])C=C1&[9*]C([10*])[11*]&[7*]Cl&[10*]N&&&&[11*]C1=CC=CC=C1&&
[1*]C&[1*]C1=CC=C([2*])C=C1[11*]&[2*]NC([3*])=O&[3*]C1=CC([4*])=CC([5*])=C1[9*]^[11*]F^[9*]O[10*]&&&[10*]C1=CC=CC=C1^[4*]Cl&&&[5*]NC([6*])=O^[6*]C[7*]&[7*]C[8*]&[8*]C1=CC=CC=C1&&&
[1*]C&[1*]C1=CC=CN2C(=O)C([2*])=C([6*])N=C12&[2*]C=C[3*]&[3*]C(=O)N[4*]^[6*]N1CCOCC1^[4*]C[5*]&&&[5*]C1=CC=CC=C1&&&
[1*]C&[1*]N1C=C([2*])C2=CC=CC=C21&[2*]C1=C([3*])C(=O)NC1=O&[3*]N[4*]&[4*]C1=CN([5*])C(=O)C([6*])=C1&[5*]C&&[6*]C(=O)N[7*]^[7*]C([8*])[9*]&[8*]C[10*]&[10*]C1=C[NH]C2=CC=CC=C12^[9*]C(=O)O&
[1*]C&[1*]N1C([2*])=C([3*])C2=C1N=C([4*])C(=O)N2[7*]&[2*]N&&[3*]F&[4*]C1=CC=C([5*])C=C1[6*]^[5*]Cl^[7*]C&[6*]Cl&&&&
[1*]C&[1*]C[2*]&[2*]C([3*])[4*]&[4*]C1=CC=C([12*])C=C1&[12*]C(=O)O^[3*]NC([5*])=O&&[5*]C[6*]&[6*]N1N=C([7*])C([8*])=C1[11*]&[11*]C&&[7*]C&[8*]C[9*]^[9*]C[10*]&[10*]C(=O)O&&&
[1*]C&[1*]C1=C([2*])C(=O)N([3*])N1[4*]&[2*]C1C(=O)C2=CC=CC=C2C1=O&&[3*]C1=CC=CC=C1&[4*]C1=CC=CC=C1&&
[1*]C&[1*]O[2*]&[2*]C1=CC2=C(C=C1[3*])C(=O)N([5*])C([10*])=N2&[10*]C&&[3*]O[4*]^[4*]C^[5*]C1=CC=C([6*])C=C1&&[6*]O[7*]&[7*]C[8*]&[8*]C[9*]&[9*]N1CCCC1&&&
[1*]C&[1*]OC([2*])=O&[2*]C[3*]&[3*]C(=NN=C1CC([4*])(C)C([5*])(C)N1)C(C)=O&[4*]C&&[5*]C&&
[1*]C&[1*]C(=O)O[2*]&[2*]C1=CC=C2OC(=O)C([3*])=CC2=C1&[3*]C1=CC2=CC=CC=C2OC12CCCCC2&&&
[1*]C1=CC=C2OCC3OC(=O)C=C3CCCOC2=C1&[1*]O&&&
[1*]C&[1*]C[2*]&[2*]OC(=O)C1=NOC([3*])=C1&[3*]C1=CC=C([4*])C=C1&[4*]NS([5*])(=O)=O&[5*]C1=CC=C([6*])C=C1&[6*]S([7*])(=O)=O&[7*]C&&&
[1*]C&[1*]O[2*]&[2*]C[3*]&[3*]C1=CC=C2C(=C1)NC(=O)C2([4*])[5*]&[4*]F&&[5*]C[6*]^[6*]C[7*]&[7*]C([8*])C&[8*]C&&&
[1*]C1C(=O)N(NC([4*])=O)C1[2*]&[1*]Cl&&[2*]C1=CC=C([3*])C=C1^[3*]Cl^[4*]C1=CC=CC=C1&&&&
[1*]C&[1*]N1N=C([2*])N(NC([3*])=O)C1=O&[2*]C1=CC=CC=C1&&[3*]C1=CC=CC([4*])=C1^[4*]Br&&&
[1*]C&[1*]C[2*]&[2*]C1OC(=O)CC([3*])C([4*])C([5*])C([12*])CC([15*])C(=O)C=CC([16*])=CC1[17*]&[16*]C&&[17*]C[18*]^[18*]O[19*]^[3*]O^[19*]C1OC([20*])C([21*])C([22*])C1[24*]&&[4*]C^[20*]C&&[5*]O[6*]&[21*]O^[6*]C1OC([7*])C([8*])C([9*]
[1*]C&[1*]C([2*])C&[2*]C1=CC=C([3*])C=C1&[3*]NC([4*])=O&[4*]C1=CC=C([5*])C=C1&[5*]NS([6*])(=O)=O&[6*]C1=CC=C([7*])C=C1&[7*]F&&&
[1*]C(=O)O&[1*]C1=CC=C([2*])C=C1&[2*]C=C[3*]&[3*]C(=O)N[4*]&[4*]C[5*]&[5*]C[6*]&[6*]C[7*]&[7*]C1=CC=C([8*])C=C1&[8*][N+](=O)[O-]&&&
[1*]C&[1*]C([2*])C&[2*]NC(=O)NC([3*])=O&[3*]C[4*]&[4*]SC1=N[NH]C(=O)N1[5*]&[5*]C1=CC=CC=C1&&&
[1*]C&[1*]O[2*]&[2*]C1=CC=CC=C1[3*]&[3*]N1CCN([4*])CC1&[4*]C[5*]&[5*]C[6*]&[6*]C[7*]&[7*]NC([8*])=O&[8*]C1=CC=C([9*])C=C1&[9*][N+](=O)[O-]&&&
[1*]SC1=NN=C(N)S1&[1*]C[2*]&[2*]C([3*])=O&[3*]C1=CC=CN1S([4*])(=O)=O&[4*]C1=CC=C([5*])C=C1&[5*]I&&&
[1*]C&[1*]C1=NOC([2*])=C1[3*]&[2*]C&&[3*]C[4*]^[4*]N1CCOC([5*])C1&[5*]C[6*]&[6*]C[7*]&[7*]C1=CC=CC=C1&&&
[1*]C1CC(=O)N1&[1*]S(=O)(=O)N1CCCC([2*])C1&[2*]C(=O)N[3*]&[3*]C[4*]&[4*]C1=CC=CC([5*])=C1&[5*]Cl&&&
[1*]C&[1*]C(=O)N[2*]&[2*]C1=CC=C([3*])C=C1&[3*]C(=O)O[4*]&[4*]C[5*]&[5*]C(=O)N[6*]&[6*]C1CCCCC1&&&
[1*]C&[1*]C1=C([2*])N([3*])C2=CC=C([4*])C=C12&[2*]C&&[3*]C&[4*]C(=O)N[5*]^[5*]C[6*]&[6*]C[7*]&[7*]C1=CC=C([8*])C=C1&[8*]O&&&
[1*]C&[1*]C#C[2*]&[2*]C1=C([3*])N=C([4*])N=C1N[5*]&[3*]C&&[4*]C&[5*]C[6*]^[6*]C1=CC=CN=C1&&&
[1*]C(=O)N1CCC2=CC=CC([3*])=C2C1&[1*]C1CCN([2*])CC1&[2*]C1CCCCC1^[3*]C[4*]&&[4*]O&&&
[1*]C(=O)N[3*]&[1*]C=C[2*]&[2*]C1=CC=CC=C1^[3*]C1=C([4*])C=CC2=NC=CC=C12&&[4*]O&&&
[1*]C1=C([3*])C(=O)[NH][NH]1&[1*]C([2*])(F)F&[2*]F^[3*]C[4*]&&[4*]C1=CC=CC2=CC=CC=C12&&&
[1*]C&[1*]C1(C)C(=O)C2=CC=C([2*])C=C2C([4*])C1[5*]&[2*]C[3*]&[3*]C1=CC=CC=C1^[4*]N1C=CN=C1&&&[5*]O&&
[1*]C&[1*]C1=CC([2*])(C)NC2=CC=C3C4=CC([3*])=CC=C4OC([4*])C3=C12&[2*]C&&[3*]Br&[4*]C1=CC=CC=C1&&
[1*]C&[1*]ON([2*])[9*]&[9*]C1=CC=C([10*])C=N1&[10*]F^[2*]C1=CC=C([3*])C=C1&&[3*]C(=O)N[4*]&[4*]C([5*])[6*]&[5*]C[7*]&[7*]C(=O)O^[6*]C1=CC=C([8*])C=C1&&[8*]Cl&&&
[1*]C&[1*]C[2*]&[2*]C[3*]&[3*]N(CCC)C([4*])=O&[4*]C[5*]&[5*]C1=C([6*])N=C2C([8*])=CC=CN12&[8*]C([9*])(F)F&[9*]F^[6*]C1=CC=C([7*])C=C1&&[7*]Cl&&&
[1*]C&[1*]O[2*]&[2*]C1=CC([3*])=C([4*])C=C1[10*]&[10*]Cl&&[3*]Cl&[4*]NC(=O)N([5*])[7*]^[5*]C[6*]&[6*]C1CCCO1^[7*]C[8*]&&[8*]C([9*])(F)F&[9*]F&&&
[1*]C&[1*]OC1=NC([2*])=CC([4*])=N1&[2*]NC1=NC=CC=C1[3*]&[3*]C1CC1^[4*]C1CCOCC1&&&&
[1*]C(N)=O&[1*]C[2*]&[2*]C[3*]&[3*]C[4*]&[4*]C[5*]&[5*]C([6*])[7*]&[6*]C(=O)N[8*]&[8*]C([9*])[10*]^[7*]C(=O)N[16*]^[9*]C[11*]&[16*]C([17*])[18*]&[11*]C1=CC=C([12*])C=C1^[10*]C(=O)N[14*]^[17*]C[19*]&[12*]C([13*])=O&[14*]C([15*])[16*]&[19*]C1=C[NH]C2=C
[1*]C&[1*]C[2*]&[2*]N[3*]&[3*]C1=CC=CC=C1[4*]&[4*]C1=CC=C([5*])C=C1&[5*]C(=O)N1CCN([6*])CC1&[6*]C1CCCCC1&&&
[1*]C&[1*]O[2*]&[2*]C1=CC([3*])=C2C(=C1[5*])CC(=O)NC2[7*]&[3*]O[4*]&[4*]C^[5*]O[6*]&&[6*]C^[7*]C1=CC=C2OCOC2=C1&&&&
[1*]C1=C[NH]C2=C1[NH]C(N)=NC2=O&[1*]C[2*]&[2*]C(=O)N[3*]&[3*]C[4*]&[4*]C[5*]&[5*]P(=O)(O)O&&&
[1*]C=C&[1*]C[2*]&[2*]C([3*])([4*])[5*]&[3*]C(=O)O[6*]&[6*]C^[4*]C1=CC=CC=C1&&&[5*]C([7*])[8*]^[8*]C([10*])[11*]&[10*]OC([12*])=O^[7*]C[9*]^[12*]C^[11*]C([13*])[14*]^[9*]C1=CC=CC=C1&&&[13*]O&&&&[14*]C1=CC=CC=C1&&
[1*]NC([7*])=O&[1*]C1=CC([2*])=CC([6*])=C1&[2*]O[3*]^[7*]C1=CC=C([8*])C=C1[9*]^[3*]C[4*]^[6*]O^[8*]Cl&[4*]C[5*]&&&&[9*]Cl^[5*]N1CCOCC1&&&&&
[1*]NC(=N)N&[1*]C[2*]&[2*]C[3*]&[3*]C[4*]&[4*]C([5*])[6*]&[6*]C(=O)N[9*]&[9*]C1CSSCC([10*])NC(=O)C([19*])NC1=O^[5*]NC([7*])=O^[10*]C(=O)N[11*]&[7*]C1CCCCC1[8*]&[11*]C([12*])[13*]^[19*]C[20*]^[8*]N&[12*]C[14*]&[20*]C1=C[NH]C2=C
[1*]C&[1*]C1=CC([2*])=NC=C1[5*]&[2*]C1=CC=CC=C1[3*]&[3*]C([4*])F^[5*]C1CCN([5*])CC1^[4*]F&[6*]C[7*]&&&[7*]C1CN([8*])CC1[9*]&[8*]C(=O)O&&[9*]C1=CC=NC=C1&&
[1*]C&[1*]O[2*]&[2*]C1=CC2=C3C([3*])=C[NH]C3=CC=C2C([4*])=C1[6*]&[3*]C=O&&[4*]O[5*]^[5*]C^[6*]O[7*]&&[7*]C&&&
[1*]C&[1*]N([2*])C&[2*]C1=CC=C([3*])C=C1&[3*]C1CC(=O)C2=CC=C([4*])C=C2O1&[4*]O&&&
[1*]C&[1*]C1=CN=C([2*])C=N1&[2*]C1CCCN1[3*]&[3*]C1CCN(C([4*])=O)CC1&[4*]C1=C([5*])OC([6*])=C1&[5*]C&&[6*]C&&
[1*]C&[1*]C1=CC2=C(C=C1[2*])[N+]([3*])([4*])CC2&[2*]C&&[3*]C&[4*]C[5*]^[5*]C(N)=O&&&
[1*]C&[1*]C1=NN([2*])C(=O)C2=C1C1=CC([3*])=NN1C(S[4*])=NN2[5*]&[2*]C&&[3*]C1=CC=CN=C1&[4*]C1=CC=CC=C1&[5*]C&&
[1*]C&[1*]N([5*])C([2*])=O&[2*]C[3*]&[3*]OC([4*])=O^[5*]C1CCS(=O)(=O)C1^[4*]C=C1C2&&&&&
[1*]C&[1*]S[2*]&[2*]C[3*]&[3*]C[4*]&[4*]C([5*])[6*]&[5*]NC([7*])=O&[7*]C1=CC=CC([8*])=C1^[6*]C1=CC=CC=N1^[8*]C&&&&&
[1*]C&[1*]O[2*]&[2*]C1=CC=C([3*])C=C1&[3*]C[4*]&[4*]C[5*]&[5*]C[6*]&[6*]C[7*]&[7*]C[8*]&[8*]C[9*]&[9*]N1C([10*])=CN([11*])C1=O&[10*]O&&[11*]C1CCC1&&
[1*]C&[1*]OC([2*])=O&[2*]C1=C([3*])NC2=C(C(=O)CCC2)C1[4*]&[3*]C&&[4*]C1=CC=CS1&&
[1*]C&[1*]O[2*]&[2*]C1=CC=CC([3*])=C1[12*]&[3*]C[4*]&[4*]N1C(=S)NC([5*])([6*])C1[8*]^[12*]F^[8*]C[9*]&&&[9*]C[10*]^[5*]C[7*]^[10*]C([11*])C&[7*]C1=CC=CC=C1^[6*]C1=CC=CC=C1^[11*]C&&&&&&&
[1*]C([4*])=O&[1*]C[2*]&[2*]N(C([3*])=O)N1C(=O)CCC1=O^[4*]C1=CC=C([5*])C=C1^[3*]C1=CC=CC=C1&[5*]F&&&&&
[1*]C&[1*]C[2*]&[2*]C([3*])([4*])CC&[3*]C[5*]&[5*]C1=NC2=C([6*])N=C(N)N=C2N([7*])C1=O^[4*]C(=O)O[8*]^[6*]Cl&[8*]C&&[7*]C&&&&
[1*]C1=CN=C(N)N=C1[2*]&[1*]F&&[2*]C1=CC=CC([3*])=C1^[3*]NC([4*])=O&[4*]C1CC1&&&
[1*]C&[1*]C([2*])(C)C&[2*]OC(=O)N1CCC([3*])CC1&[3*]C1=C([4*])C2=C(C(=O)C3=C([5*])C=CC=C3C2=O)C([6*])=C1[7*]&[4*]O&&[5*]O&[6*]O&[7*]C([8*])(C)C^[8*]C&&&
[1*]C&[1*]C([2*])[3*]&[2*]N1C=NN=N1&&[3*]C1=CC2=NC=C([4*])N2C=C1^[4*]C1=CC=CC([5*])=C1&[5*]NC(=O)N[6*]&[6*]C[7*]&[7*]C([8*])(F)F&[8*]F&&&
[1*]C&[1*]S(=O)(=O)N[2*]&[2*]C1=CC=C([3*])C=C1&[3*]NC1=NC=CC([4*])=N1&[4*]C1=CC=C2OCOC2=C1&&&
[1*]C(=O)O&[1*]C1=CC([2*])=CC([3*])=C1[7*]&[2*]I&&[3*]NC(=O)N[4*]^[4*]C1=CC=C([5*])C=C1^[7*]O^[5*]C1=CC=CC=C1[6*]&&&[6*]S(=O)(=O)NC1=NC=CS1&&&
[1*]C&[1*]C[2*]&[2*]O[3*]&[3*]C([4*])[5*]&[4*]C[6*]&[6*]O[7*]^[5*]C[12*]^[7*]C1=CC=C([8*])C=C1&[12*]OC(=O)N[13*]&[8*]O[9*]&[13*]C1=CC=C([14*])C=C1&[9*]C[10*]&[14*]I&[10*]C[11*]&&&[11*]N1CCOCC1&&&
[1*]C&[1*]C[2*]&[2*]N1C=C([3*])C2=CC=CC=C21&[3*]C[4*]&[4*]N1CCSCC1&&&
[1*]C&[1*]O[2*]&[2*]C1=CC([3*])=CC=C1[13*]&[3*]C=C[4*]&[4*]C([5*])=O^[13*]O^[5*]C1=C([6*])C=C([7*])C([12*])=C1O&&&[12*]O&&[6*]O&[7*]C([8*])[9*]^[8*]C([10*])C&[10*]C^[9*]C1C(=O)CC([11*])C1=O&&[11*]O&&&
[1*]C&[1*]N([2*])C&[2*]C1=CC=C([3*])C=C1&[3*]C=C[4*]&[4*]C([5*])=O&[5*]C=C([6*])[7*]&[6*]O&&[7*]C(=O)O&&
[1*]C&[1*]C1=CC=C([2*])C([9*])=C1&[9*]F&&[2*]NC([3*])=O^[3*]C[4*]&[4*]N1C(=O)CN([5*])C(=O)C2=CC([8*])=CC=C21&[8*]Cl&&[5*]C[6*]^[6*]C1=CC=CC=C1[7*]&[7*]Cl&&&
[1*]N&[1*]C1([2*])CCC1&[2*]C1=CC=C([3*])C([7*])=C1&[3*]C1=NN=NN1[4*]&[4*]C1=CC=C([5*])C([6*])=C1^[7*]F^[5*]F&&&&[6*]Cl&&
[1*]C&[1*]O[2*]&[2*]C1=CC([3*])=C([8*])C([13*])=C1&[8*]O[9*]&[9*]C1=CC=C([10*])C=C1^[3*]C([4*])[5*]^[10*]C[11*]&[4*]N[6*]^[13*]O[14*]^[11*]C[12*]&[6*]C[7*]^[5*]C1=CC=C2C=CC=CC2=C1^[14*]C&[12*]N1CCCCC1&[7*]C1=CC=CC=C
[1*]C&[1*]C(=N)N1CCC([2*])CC1&[2*]O[3*]&[3*]C1=CC=CC([4*])=C1&[4*]C(=N[5*])NO&[5*]C([6*])[7*]&[6*]C&&[7*]C1=CC=CC=C1&&
[1*]C&[1*]C[2*]&[2*]C1=NC=C([3*])C=N1&[3*]C[4*]&[4*]N[5*]&[5*]C1=CC([6*])=NC2=C1N=NN2[7*]&[6*]C&&[7*]C1=CC=C([8*])C=C1^[8*]C&&&
[1*]C&[1*]N1C(=O)N([2*])C(=O)C2=C1N=C1N([7*])CCN12&[2*]C[3*]&[3*]C(=O)N[4*]^[7*]C1=CC=C([8*])C=C1^[4*]C[5*]&[8*]F&[5*]C1=CC=CC=C1[6*]&&&[6*]Cl&&&
[1*]C&[1*]C([2*])C&[2*]S(=O)(=O)N[3*]&[3*]C[4*]&[4*]C(=O)N[5*]&[5*]C[6*]&[6*]C1=CC=CN=C1O[7*]&[7*]C[8*]&[8*]C1=CC=CC=C1&&&
[1*]NC([3*])=O&[1*]C[2*]&[2*]C1=CC=C2OCOC2=C1^[3*]C([4*])[5*]&&[4*]C1=CC=CN=C1&&[5*]N([7*])C([6*])=O^[6*]C1=CC=CO1&&[7*]C1=CC=CC=C1[8*]^[8*]F&&&
[1*]C&[1*]C[2*]&[2*]OC([3*])=O&[3*]C1=C([4*])NC2=C(C([5*])=C([6*])S2)C1[7*]&[4*]C&&[5*]N&[6*]C(N)=O&[7*]C1=CC=C([8*])C=C1^[8*]O[9*]&[9*]C&&&
[1*]C1CC2OC3CC4OC(CCC56OCC(=O)C(=O)O4)(CC([3*])(O4)C([2*])C3=O)C2C([4*])C1=C&[1*]O&&[2*]C&[3*]C&[4*]O[5*]^[5*]C1OC([6*])C([8*])C([9*])C1[10*]&[6*]C[7*]&[7*]O^[8*]O&&&[9*]O&[10*]O&&
[1*]C&[1*]C1=CC=C([2*])C=C1&[2*]C[3*]&[3*]NC([4*])=O&[4*]C1=C([5*])ON=C1[6*]&[5*]C&&[6*]C1=C([7*])C=CC=C1[8*]^[8*]C([9*])(F)F&[9*]F^[7*]F&&&&
[1*]NC(=O)N1CCC2C([3*])NC3=CC=C([5*])C=C3C21&[1*]C1=CC=CC([2*])=C1&[2*]F^[3*]C[4*]&&[4*]O^[5*]C1=CC=C([6*])C=C1&&[6*]F&&&
[1*]NC(=N)N&[1*]C[2*]&[2*]C[3*]&[3*]C[4*]&[4*]N1C=CC2=CC([5*])=CC=C21&[5*]NC([6*])=O&[6*]C([7*])C1=CC=CC=C1&[7*]C1=CC=CC=C1&&&
[1*]C&[1*]C[2*]&[2*]OC(=O)C1=NC([3*])=C([4*])N=C1[12*]&[3*]Cl&&[4*]N[5*]^[5*]C[6*]^[12*]C^[6*]C1=CC([7*])=C([9*])C([10*])=C1&&&[9*]O&&[10*]O[11*]^[11*]C1=CC=CC=C1^[7*]O[8*]&&[8*]C&&&
[1*]C&[1*]C([2*])C&[2*]C[3*]&[3*]C([4*])[5*]&[4*]NS([6*])(=O)=O&[6*]C1=CC=CC2=NSN=C12^[5*]C(=O)N1CCC([7*])CC1&&[7*]C1=CC=CC=N1&&&
[1*]C&[1*]C1=CC(=O)N([2*])N=C1C([7*])=O&[2*]C[3*]&[3*]C1=C([4*])C=CC=C1[5*]^[7*]C1=CC=C([8*])C=C1^[4*]Cl&[8*]F&&[5*]C([6*])(F)F&&[6*]F&&&
[1*]C&[1*]O[2*]&[2*]C1=CC=C([3*])C=C1[7*]&[3*]C(=O)N[4*]&[4*]C[5*]^[7*]O[8*]^[5*]C1=CN2C=CC([6*])=CC2=N1&[8*]C1CCCC1&[6*]C&&&&&
[1*]C&[1*]O[2*]&[2*]C1=CC=C2[NH]C3=C(CCN4C(=O)C5=C(C=NN5[3*])C34[4*])C2=C1&[3*]C&&[4*]C&&
[1*]C&[1*]C[2*]&[2*]C[3*]&[3*]C1=CC=CC([4*])=C1&[4*]C[5*]&[5*]C[6*]&[6*]NC([7*])=O&[7*]C1=C([8*])C2=C(N=C3CCCCCN3C2=O)S1&[8*]C&&&
[1*]C&[1*]C([2*])(C)C&[2*]OC(=O)N[3*]&[3*]C([4*])[5*]&[5*]C(=O)N1CCN([9*])CC1&[9*]C1=CC=CC([10*])=C1^[4*]C[6*]^[10*]N&[6*]C1=CC=C([7*])C([8*])=C1&&&[7*]Cl&&[8*]Cl&&
[1*]C&[1*]C[2*]&[2*]OC(=O)N1CCN(C([3*])=O)CC1&[3*]C1=C([4*])ON=C1[7*]&[4*]C=C[5*]&[5*]C1=CC=C([6*])C=C1^[7*]C^[6*]Cl&&&&&
[1*]F&[1*]C([2*])F&[2*]O[3*]&[3*]C[4*]&[4*]C[5*]&[5*]O[6*]&[6*]C1=CC=C2C(N3CCOCC3)=NC([7*])=NC2=N1&[7*]C1=CC=CC=C1&&&
[1*]C&[1*]C1=CC=CC([2*])=C1[3*]&[2*]Cl&&[3*]NC([4*])=O^[4*]C[5*]&[5*]N([6*])C([7*])=O&[6*]C&&[7*]C1=CC=C([8*])C=C1^[8*]S(=O)(=O)N([9*])[10*]&[9*]C&&[10*]C1CCCCC1&&
[1*]C&[1*]C[2*]&[2*]O[3*]&[3*]C1=CC2=NC=NC([4*])=C2C=C1[8*]&[8*]O[9*]&[9*]C[10*]^[4*]N[5*]^[10*]C&[5*]C1=CC=CC([6*])=C1[7*]&&&[6*]Cl&&[7*]F&&
[1*]C&[1*]O[2*]&[2*]C1=CC=C([3*])C=C1&[3*]C[4*]&[4*]NC1=NN=C([5*])O1&[5*]C1=CC=C([6*])C=C1&[6*]F&&&
[1*]C&[1*]O[2*]&[2*]C1=CC=C2CC3N([3*])CCC45C2=C1OC4C1=NC=CC=C1CC35[5*]&[3*]C[4*]&[4*]C1CC1^[5*]O&&&&
[1*]C&[1*]C[2*]&[2*]C[3*]&[3*]C[4*]&[4*]C[5*]&[5*]C([6*])[7*]&[7*]N1CCC([12*])([13*])C([15*])C1&[12*]C^[6*]C1=CC=C([8*])C=C1&[13*]C1=CC=CC([14*])=C1^[8*]C(=O)N[9*]&[14*]O^[15*]C[16*]^[9*]C[10*]&&&[16*]C[17*]&[10*]C[11*]&[17*]C[18*]&[11*]C(=O)O
[1*]C(=O)O&[1*]C[2*]&[2*]C[3*]&[3*]C1=C([4*])C2=CC([5*])=CC=C2[NH]1&[4*]C=C1[NH]C(=O)C(=CCl)[NH]C1=O&&[5*]Cl&&
[1*]C&[1*]C(=O)N[2*]&[2*]C1=CC=C([3*])C=C1&[3*]C[4*]&[4*]OC([5*])=O&[5*]C[6*]&[6*]NC([7*])=O&[7*]C([8*])[9*]&[8*]C[10*]&[10*]C1CCCCC1^[9*]NC([11*])=O&&[11*]C1=CC=CC([12*])=C1&[12*][N+](=O)[O-]&&&
[1*]C&[1*]O[2*]&[2*]C[3*]&[3*]C[4*]&[4*]NC([5*])=O&[5*]C[6*]&[6*]C[7*]&[7*]NC([8*])=O&[8*]C1=CC=CC2=C1C(=O)C1=CC=C([9*])C=C1S2(=O)=O&[9*]N1CC([10*])CC(C)C1&[10*]C&&&
[1*]N&[1*]C([2*])[3*]&[2*]C[4*]&[4*]C([5*])[6*]^[3*]C(=O)O^[6*]C(=O)O&&&&[5*]C[7*]^[7*]C[8*]&[8*]C[9*]&[9*]N&&&
[1*]C&[1*]O[2*]&[2*]C1=CC2=C([3*])N=CN=C2C=C1[7*]&[3*]N[4*]&[4*]C1=CC=C([5*])C([6*])=C1^[7*]O[8*]^[5*]F&[8*]C[9*]&&[6*]F^[9*]C[10*]&&&[10*]N1C=CN=C1&&&
[1*]C&[1*]C[2*]&[2*]C[3*]&[3*]S(=O)(=O)N[4*]&[4*]C1=CC=C([5*])C([7*])=C1[8*]&[8*]F&&[5*]N[6*]^[6*]C1=CC=C2[NH]N=C(N)C2=C1^[7*]F&&&&
[1*]C&[1*]C([2*])C&[2*]C[3*]&[3*]C1([4*])OOC2OC3(CCCCC3)OO2^[4*]C&&&
[1*]C&[1*]C1=CC=C2NC3=CSC([2*])=C3NC(=O)C2=C1&[2*]C&&&
[1*]C&[1*]O[2*]&[2*]C1C([3*])C2C([4*])C([6*])CC2([8*])C(=O)C1[13*]&[3*]O&&[4*]O[5*]^[5*]C^[6*]O[7*]&&[7*]C^[8*]C1CC([9*])C2N([11*])C(=O)N([12*])CC2O1&&[11*]C^[13*]O&[9*]C([10*])C&&[10*]C^[12*]C1=CC=CC=C1&&&&
[1*]NC([4*])=O&[1*]C[2*]&[2*]C1=CC=C([3*])C=C1^[4*]C1=CC(=O)C2=CC=CC([5*])=C2O1^[3*]Br&[5*]O&&&&&
[1*]C=C&[1*]C[2*]&[2*]N1CCN(C([3*])=O)CC1&[3*]C1=CC=C([4*])C=C1&[4*]NC([5*])=O&[5*]C1=CC=CC=C1&&&
[1*]C&[1*]C[2*]&[2*]C[3*]&[3*]C[4*]&[4*]C[5*]&[5*]C[6*]&[6*]C[7*]&[7*]C[8*]&[8*]C[9*]&[9*]C[10*]&[10*]C[11*]&[11*]C[12*]&[12*]C[13*]&[13*]C[14*]&[14*]C[15*]&[15*]C[16*]&[16*]C[17*]&[17*]C([18*])=O&[18*]C=C[19*]&[19*]C1=C([20*])C=CC=C1[21*]&[20*]C&&[21*]C&&
[1*]C&[1*]C[2*]&[2*]OC([3*])=O&[3*]C1=C([4*])NC([5*])=C([6*])C1[9*]&[4*]C&&[5*]C&[6*]C(=O)O[7*]^[7*]C[8*]^[9*]C1=CC=CC([10*])=C1^[8*]C&[10*][N+](=O)[O-]&&&&&
[1*]C&[1*]C[2*]&[2*]C[3*]&[3*]C[4*]&[4*]C[5*]&[5*]C[6*]&[6*]OC([7*])=O&[7*]C(=C[8*])C(=O)OCCCCCC&[8*]C1=CC=C([9*])C=C1&[9*]C(=O)O[10*]&[10*]C&&&
[1*]C&[1*]O[2*]&[2*]C1=CC=C2N=CC=C([3*])C2=C1&[3*]C([4*])[5*]&[4*]O&&[5*]C[6*]^[6*]N1CCC([7*])CC1&[7*]NC([8*])=O&[8*]C1CC2=CC=CC=C2CN1C([9*])=O&[9*]C([10*])C&[10*]C&&&
[1*]C&[1*]C([2*])=O&[2*]C1=CC=CC([3*])=C1&[3*]NC([4*])=O&[4*]C[5*]&[5*]C12CCC([6*])(C)CC1C1=CCC3C4([7*])CCC([8*])C([9*])(C)C4CCC3([10*])C1([11*])CC2&[6*]C&&[7*]C&[8*]O&[9*]C&[10*]C&[11*]C&&
[1*]C&[1*]C1=CC=CC([2*])=C1&[2*]NC(=O)N[3*]&[3*]C[4*]&[4*]C[5*]&[5*]C([6*])[7*]&[6*]N&&[7*]C1=CC=CC=C1&&
[1*]C&[1*]OC([2*])=O&[2*]C1=C([3*])C=CC=C1[4*]&[3*]Cl&&[4*]NC([5*])=O^[5*]C1=C([6*])ON=C1[7*]&[6*]C&&[7*]C1=C([8*])C=CC=C1[9*]^[8*]Cl&&[9*]Cl&&
[1*]C&[1*]O[2*]&[2*]C1=CC=CC([3*])=C1[9*]&[3*]C[4*]&[4*]N[5*]^[9*]O[10*]^[5*]C1=CC([6*])=NN1[8*]&[10*]C&[8*]C1=CC=CC=C1&&&&[6*]C[7*]^[7*]O&&&
[1*]C&[1*]O[2*]&[2*]C1=CC=C([3*])C([14*])=C1[15*]&[3*]C[4*]&[4*]N1CCC2(CC1)CNC(=O)CC2([5*])[6*]^[14*]Cl^[6*]C([13*])C&&[15*]O[16*]^[13*]C^[5*]C[7*]^[16*]C&&&[7*]C([8*])[9*]&&&[9*]C1=CC=CC([11*])=C1&[11*]C([12*])(F)F^[8*]
[1*]C1CCCCC1&[1*]N1CCN([2*])CC1&[2*]C[3*]&[3*]C[4*]&[4*]C[5*]&[5*]O[6*]&[6*]C1=CC([7*])=CC2=C1[NH]C1=CC=CC=C12&[7*]Cl&&&
[1*]C(=O)N1CC2=CC=CC=C2C([2*])C1&[1*]C1=CC=CO1&&[2*]C[3*]^[3*]C1=CC=CC([4*])=C1&[4*]Cl&&&
[1*]C&[1*]N[2*]&[2*]C([3*])[4*]&[3*]C[5*]&[5*]C1=CC=C([6*])C=C1^[4*]C(=O)N[7*]^[6*]O&[7*]C([8*])[9*]&&&[8*]C[10*]&[10*]C1=CC=C([11*])C([12*])=C1^[9*]C(=O)N[13*]^[11*]O&[13*]C[14*]&&[12*]Br^[14*]C[15*]&&&[15*]C1=CC=CC=C1&&&
[1*]C&[1*]C([2*])[3*]&[2*]C1=CC=NC=C1&&[3*]C1=NC2=C([4*])C=CC=C2C([5*])=C1[6*]^[4*]F&&[5*]C1=CC=CC=C1&[6*]C[7*]^[7*]C(=O)O&&&
[1*]C1=CC=CC=C1&[1*]C[2*]&[2*]C[3*]&[3*]C[4*]&[4*]C[5*]&[5*]C[6*]&[6*]C[7*]&[7*]C[8*]&[8*]C[9*]&[9*]O[10*]&[10*]C1=CC=CC=N1&&&
[1*]N&[1*]C1=CC2=C(C=N[NH]2)C=C1[2*]&[2*]NC([3*])=O&[3*]C1=CC=C([4*])C=C1[7*]&[4*]O[5*]&[5*]C[6*]^[7*]Cl^[6*]C1CCCCC1&&&&&
[1*]C&[1*]C1CC(=O)N([2*])C(=O)C1&[2*]C[3*]&[3*]C([4*])=O&[4*]C1=CC=C([5*])C=C1&[5*]Cl&&&
[1*]C&[1*]O[2*]&[2*]C1=CC([3*])=CC([6*])=C1[8*]&[8*]O[9*]&[9*]C^[3*]C1=CC2=NC=CC=C2C(O[4*])=N1&&[4*]C[5*]^[6*]O[7*]^[5*]C1CNC(=O)C2=CC=CC=C21&[7*]C&&&&&
[1*]C&[1*]C1=N[NH]C([2*])=C1[3*]&[2*]C&&[3*]C[4*]^[4*]C[5*]&[5*]C(=O)N[6*]&[6*]C[7*]&[7*]C1=CC=C([8*])C([9*])=C1&[8*]O&&[9*]O[10*]^[10*]C[11*]&[11*]C[12*]&[12*]N([13*])C&[13*]C&&&
[1*]O&[1*]C1=CC([2*])=C([3*])C([7*])=C1&[2*]O&&[3*]C([4*])=S^[4*]C[5*]^[7*]O^[5*]C1=CC=CC=C1[6*]&&&[6*]O&&&
[1*]C&[1*]O[2*]&[2*]C1=CC=C([3*])C=C1&[3*]C[4*]&[4*]C[5*]&[5*]N[6*]&[6*]C[7*]&[7*]C1CCCN1[8*]&[8*]C[9*]&[9*]C[10*]&[10*]C[11*]&[11*]C[12*]&[12*]C[13*]&[13*]C[14*]&[14*]C[15*]&[15*]C[16*]&[16*]N[17*]&[17*]C1=CC=NC2=CC=CC=C12&&&
[1*]C&[1*]C([4*])=NNC([2*])=O&[2*]C1=CC=CC([3*])=C1&[3*]C(=O)O^[4*]C1=CC=C([5*])C=C1&&[5*]NC([6*])=O&[6*]C1=CC=C([7*])C=C1[11*]&[11*]O[12*]&[12*]C[13*]^[7*]O[8*]^[13*]C(N)=O&[8*]C[9*]&&&[9*]C([10*])(F)F&
[1*]C&[1*]O[2*]&[2*]C1=CC([3*])=CC=C1[6*]&[3*]C=C[4*]&[4*]C1=CC=C2C=CC([5*])=CC2=N1^[6*]O[7*]^[5*]C&[7*]C[8*]&&&[8*]C[9*]&[9*]N1CCCCC1&&&
[1*]C&[1*]N1CCN([2*])CC1&[2*]C[3*]&[3*]C([4*])[5*]&[4*]O&&[5*]C[6*]^[6*]O[7*]&[7*]C1=CC=C([8*])C=C1&[8*]O[9*]&[9*]C[10*]&[10*]C[11*]&[11*]F&&&
[1*]C&[1*]O[2*]&[2*]C1=CC=C([3*])C=C1&[3*]O[4*]&[4*]C[5*]&[5*]C([6*])=O&[6*]C1=C([7*])N([10*])C(=O)N([11*])C1=O&[10*]C&&[11*]C&[7*]S[8*]^[8*]C1=CC=C([9*])C=C1&[9*]Cl&&&
[1*]C(=O)O&[1*]C[2*]&[2*]C[3*]&[3*]NC([4*])=O&[4*]C1=CC=CC([5*])=C1&[5*]C[6*]&[6*]NC1=NC=CC([7*])=C1[8*]&[8*]C#C[9*]&[9*]C1=CC=C([10*])N=C1^[7*]C(=O)O^[10*]NC([11*])=O&&&[11*]C1=CC=C([12*])C=C1&[12*]
[1*]C&[1*]O[2*]&[2*]C1=CC=CC=C1[3*]&[3*]C1=NOC([4*])=C1&[4*]C[5*]&[5*]C([6*])=O&[6*]C&&&
[1*]C&[1*]C1=CC([2*])=CC=C1[3*]&[2*]Cl&&[3*]NC1=N[NH]C(=O)C=C1&&
[1*]C&[1*]N([2*])C([11*])=O&[2*]C[3*]&[3*]C(=O)N[4*]^[11*]C[12*]^[4*]C([5*])[6*]&[12*]C[13*]&[5*]C[7*]&[13*]NC([14*])=O&[7*]C1=CC=CC=C1^[6*]C(=O)N[8*]^[14*]C1OC([15*])C([19*])C([20*])C1[21*]&&&[8*]C([9*])[10*]&[15*]O[16*]&[9*]C(N)=O&[16*]C
[1*]C&[1*]O[2*]&[2*]C1=C([3*])C=C2[NH]C([4*])=NC2=C1[6*]&[3*]C1CCCCC1&&[4*]C1=CC=C([5*])C=C1^[5*]C#N^[6*]C#N&&&&
[1*]N&[1*]C1CCC([2*])CC1&[2*]C[3*]&[3*]C(=O)N1CCC([4*])CC1&[4*]O[5*]&[5*]C1=CC=C([6*])C=C1&[6*]S([7*])(=O)=O&[7*]C1([8*])CCOCC1&[8*]C(=O)NO&&&
[1*]C&[1*]C[2*]&[2*]N1C([3*])=NC2=CC=C([7*])C=C21&[3*]C[4*]&[4*]N1CC2(C1=O)C(=O)N([5*])C(=O)N2C(C)C^[7*]O[8*]^[5*]C([6*])C&[8*]C([9*])(F)F&[6*]C&[9*]F&&&&&
[1*]C=C&[1*]C[2*]&[2*]O[3*]&[3*]C1=CC=C([4*])C=C1&[4*]C=C[5*]&[5*]C([6*])=O&[6*]C1=CC=CS1&&&
[1*]C&[1*]C([2*])[3*]&[2*]N[4*]&[4*]C1=CC(=O)C2=C([5*])C=CC([6*])=C2C1=O^[3*]C12CC3CC(CC(C3)C1)C2^[5*]O&&&&[6*]O&&
[1*]C&[1*]N1C2=CN=CC=C2C2=C1C(=O)C=C1C=C([2*])C=CN12&[2*]C(=O)N1CCN([3*])CC1&[3*]C[4*]&[4*]C[5*]&[5*]O&&&
[1*]C&[1*]C1=CC2=C(S1)N([2*])C(=S)N([6*])C2=O&[2*]C[3*]&[3*]C1=CC=C([4*])C([5*])=C1^[6*]C1=CC=C([7*])C([8*])=C1^[4*]Cl&[8*]C&&[5*]Cl&[7*]F&&&&
[1*]C#N&[1*]C[2*]&[2*]C[3*]&[3*]C1=CC([4*])=CC=C1[10*]&[10*]O&&[4*]N1C([5*])=NC2=CC=C([9*])C=C2C1=O^[9*]Cl&&[5*]C([6*])[7*]^[6*]O&&[7*]C[8*]^[8*]N1CCCC1&&&
[1*]C&[1*]N1CCN([2*])CC1&[2*]C1=CC=C([3*])C=C1[4*]&[3*]S(=O)(=O)N1CCCCCC1&&[4*]NC([5*])=O^[5*]C1=CC=CS1&&&
[1*]C&[1*]C([2*])C&[2*]NC([3*])=O&[3*]C1CCC([4*])C([12*])C1&[4*]N([5*])C([6*])=O&[5*]C^[12*]NC([13*])=O&[6*]C[7*]^[13*]C1=CC=C2C=CC=C([14*])C2=N1&[7*]C[8*]&[14*]Cl&[8*]C[9*]&&&[9*]C[10*]&[10*]C[11*]&[11*]N&&&
[1*]C&[1*]C([2*])(C)C&[2*]C(=O)N[3*]&[3*]C1=CC=C2N=CN=C(N[4*])C2=C1&[4*]C1=CC=CC([5*])=C1&[5*]Cl&&&
[1*]C(=O)N[4*]&[1*]C[2*]&[2*]C[3*]^[4*]C[5*]^[3*]C1=CC=CC=C1&[5*]C(=O)N1CCN([6*])CC1&&&[6*]C1=CC=CC=C1[7*]&[7*]F&&&
[1*]C&[1*]C[2*]&[2*]N([7*])C([3*])=O&[3*]C1=CC=CC=C1[4*]&[4*]O[5*]^[7*]C1=CC=CC=C1^[5*]C[6*]&&&[6*]C1CO1&&&
[1*]C&[1*]C(=O)N[2*]&[2*]C1=CC=CC([3*])=C1&[3*]NC([4*])=O&[4*]C[5*]&[5*]N1C(=O)C(=N[6*])C2=CC=CN=C21&[6*]C[7*]&[7*]C1=CC=C2OCOC2=C1&&&
[1*]C&[1*]C[2*]&[2*]C1OC(=O)C([3*])C([4*])C([7*])C([8*])C([14*])([15*])CC([22*])C(=NO[23*])C([28*])C([29*])C1([30*])[31*]&[3*]C&&[4*]OC([5*])=O^[5*]C[6*]^[7*]C^[6*]C1=CC=C2C=CC=CC2=N1&&[8*]O[9*]&&[9*]C1OC([10*])
[1*]C&[1*]OC([2*])=O&[2*]C12CCC3CN5CCC4=C(C(=O)CC(C([3*])C5)C4([5*])C)CC31C(=O)C1=CC3=C(C=C12)OCO3&[3*]OC([4*])=O&[4*]C^[5*]C[6*]&&[6*]O[7*]&[7*]C&&&
[1*]C#N&[1*]C[2*]&[2*]C[3*]&[3*]N([8*])C([4*])=O&[8*]C1CCCCC1&&[4*]C[5*]^[5*]OC([6*])=O&[6*]C[7*]&[7*]C1=C[NH]C2=CC=CC=C12&&&
[1*]C&[1*]O[2*]&[2*]C1=CC=C([3*])C=C1[12*]&[3*]C[4*]&[4*]C[5*]^[12*]O[13*]^[5*]NC([6*])=O&[13*]C&[6*]C1=CC=C([7*])C=C1&&&[7*]NC(=O)N[8*]&[8*]C[9*]&[9*]C[10*]&[10*]C([11*])C&[11*]C&&&
[1*]C&[1*]N(C)C(=O)N[2*]&[2*]C1=CC=C([3*])C=C1&[3*]C[4*]&[4*]NC1=NC([5*])=CS1&[5*]C1=C([6*])N([7*])N=C1&[6*]C1CCCCC1&&[7*]C&&
[1*]C&[1*]C1=CC=C([2*])C=C1[7*]&[2*]C[3*]&[3*]C[4*]^[7*]F^[4*]N1CCCCN([5*])C1=O&&&[5*]C([6*])C&[6*]C&&&
[1*]C&[1*]OC([2*])=O&[2*]C1=CC2=C([NH]C3=CC=CC=C32)C([3*])=N1&[3*]C1=CC([4*])=C([6*])C([8*])=C1&[8*]O[9*]&[9*]C^[4*]O[5*]&&[5*]C^[6*]O[7*]&&[7*]C&&&
[1*]C&[1*]C([2*])C&[2*]N([3*])C(C)C&[3*]C[4*]&[4*]C[5*]&[5*]N([6*])[9*]&[9*]C[10*]&[10*]C1=CC=CC([11*])=C1^[6*]C[7*]^[11*]C([12*])(F)F&[7*]C([8*])C&[12*]F&[8*]C&&&&&
[1*]C&[1*]O[2*]&[2*]C1=CC([3*])=C([10*])C=C1[11*]&[11*]O&&[10*]F&[3*]C1=CC=C2C=CN([4*])C2=C1^[4*]C[5*]&[5*]C[6*]&[6*]C1=CC=C([7*])C([8*])=C1[9*]&[8*]F&&[9*]F&[7*]F&&
[1*]C&[1*]C[2*]&[2*]OC([3*])=O&[3*]C([4*])[5*]&[5*]C([11*])([12*])C&[11*]C^[4*]NC([6*])=O&[12*]O^[6*]C([7*])[8*]&&&[8*]C[9*]&[9*]S([10*])(=O)=O^[7*]C#N^[10*]C&&&&&
[1*]C&[1*]C1=NN([2*])C2=NC=C3C(=O)C([3*])=C([8*])[NH]C3=C12&[8*]O&&[2*]C1CC1&[3*]C1=CN=CC([4*])=C1^[4*]C([5*])[6*]&[5*]C&&[6*]N1CCN([7*])CC1^[7*]C&&&
[1*]C&[1*]C[2*]&[2*]C1=NC2=C(CCN(C([3*])=O)CC2)C(N[6*])=N1&[3*]C1=CC=C2N=C([4*])[NH]C2=C1&[4*]C1=CN([5*])N=C1^[6*]C1=CC=C([7*])C=N1^[5*]C&[7*]Cl&&&&&
[1*]NC([2*])=O&[1*]C1CC1&&[2*]C1=C([3*])C=CC=C1[4*]^[3*]F&&[4*]O[5*]^[5*]C([6*])[7*]&[6*]C1=CC=C2C=CC=CC2=C1&&[7*]C1=CC=CC([8*])=C1[9*]^[8*]F&&[9*]F&&
[1*]C&[1*]O[2*]&[2*]C1=CC=C([3*])C=C1[8*]&[8*]O[9*]&[9*]C^[3*]C1C2C(=O)N([4*])C(=O)C2ON1[6*]&&[4*]C1=CC=C([5*])C=C1&[5*]F^[6*]C1=CC=C([7*])C=C1&&[7*]F&&&
[1*]C&[1*]C1COC([2*])([3*])CC1=NO[6*]&[2*]C&&[3*]C[4*]^[4*]C[5*]^[6*]C([7*])(C)C^[5*]O&[7*]C&&&&&
[1*]C#N&[1*]C1=CC=CC([2*])=C1&[2*]C[3*]&[3*]N1C(=O)N([4*])C([7*])C([9*])C([10*])C1[11*]&[4*]C[5*]&[5*]C1=CC=CC([6*])=C1^[7*]C[8*]^[6*]C1=N[NH]N=N1&[8*]C1=CC=CC=C1^[9*]O&&&&&[10*]O&[11*]C[12*]^[12*]C1=CC
[1*]C&[1*]C([2*])[3*]&[3*]C1CCC2C(=C[9*])CCCC12[11*]&[11*]C^[2*]C[4*]&[9*]C=C1CC([10*])C(=C)C(O)C1^[4*]C[5*]&[10*]O&[5*]C[6*]&&&[6*]C([7*])([8*])C&[7*]C&&[8*]O&&
[1*]C&[1*]O[2*]&[2*]C1=CC=C([3*])C=C1&[3*]C[4*]&[4*]C[5*]&[5*]C[6*]&[6*]N1C=C([7*])N=N1&[7*]C1=CC=C([8*])C=C1&[8*]N1C([9*])=N[NH]C1=S&[9*]C1=CC=CC=C1&&&
[1*]C(=O)N1CCOCC1&[1*]C1CC2OCCC2N([2*])C1&[2*]C[3*]&[3*]C1=NC=C[NH]1&&&
[1*]C&[1*]O[2*]&[2*]C1=CC=C([3*])C=C1[5*]&[3*]C1=NN([4*])C(=O)C2CC=CCC12&[4*]C1CCCCC1^[5*]O[6*]&&[6*]C&&&
[1*]C&[1*]C1=NN2C=CC=CC2=C1[2*]&[2*]C#C[3*]&[3*]C1=CC=CC=C1&&&
[1*]C&[1*]O[2*]&[2*]C1=CC=C([3*])C=C1[4*]&[3*]S(=O)(=O)N1CCOCC1&&[4*]NC([5*])=O^[5*]C1=CC=CC=C1[6*]&[6*]F&&&
[1*][N-][N+]#N&[1*]C1=CC=C([2*])C=C1[5*]&[2*]N1C(=O)C2=NC=CN=C2C1[3*]&[3*]C1=C([4*])C(=O)C2=CC=CC=C2C1=O^[5*]C([6*])(F)F^[4*]O&[6*]F&&&&&
[1*]C(N)=O&[1*]C1=CC=C([2*])C=C1&[2*]N[3*]&[3*]C1CCN([4*])CC1&[4*]C[5*]&[5*]C1=CC=C2C=CC=CC2=C1&&&
[1*]C&[1*]C[2*]&[2*]NC(=O)C([3*])=O&[3*]C[4*]&[4*]C[5*]&[5*]C[6*]&[6*]C[7*]&[7*]C=C[8*]&[8*]C&&&
[1*]C&[1*]C1(C)CC(N[2*])=NC([3*])(C)N1&[2*]C1CCCCC1&&[3*]C&&
[1*]C&[1*]C1=NN([2*])C=C1&[2*]C[3*]&[3*]C1CN(C2=NC=C([4*])C=C2[6*])CCO1&[4*]C[5*]&[5*]O^[6*]Cl&&&&
[1*]C&[1*]C[2*]&[2*]N([3*])([5*])C([8*])=O&[8*]C[9*]&[9*]N1C(=O)NC([10*])([11*])C1=O^[3*]C[4*]^[10*]C&[4*]C1=CC=CC=C1^[5*]C1=CC=CC=C1[6*]&[11*]C1=CC=C([12*])C=C1&&[6*]O[7*]&[12*]O&[7*]C&&&&&
[1*]C1=CC=CC=C1&[1*]C[2*]&[2*]NC1=NC=NC2=CC3=C(C=C12)OCO3&&&
[1*]N1C(=O)N([8*])C([7*])C([6*])C1[3*]&[1*]C[2*]&[2*]C1CC1^[3*]C[4*]&&[4*]C[5*]^[6*]O^[5*]C1=CC=CC=N1&&[7*]O&&&[8*]C[9*]^[9*]C1=CC=CC=C1&&&
[1*]C&[1*]C([2*])C&[2*]C1=CC=C([3*])C=C1&[3*]O[4*]&[4*]C[5*]&[5*]C(=O)NC1=NN=C(S[6*])S1&[6*]C[7*]&[7*]C1=CC([8*])=CC([9*])=C1&[8*]F&&[9*]F&&
[1*]C&[1*]OC([2*])=O&[2*]C[3*]&[3*]C1=C([4*])N(C(=O)O[5*])C2=CC=C([7*])C=C12&[4*]C&&[5*]C([6*])(C)C^[6*]C^[7*]O[8*]&&[8*]C&&&
[1*]C&[1*]C[2*]&[2*]OC(=O)C1=NOC2(C1)OC1CC3CCCCC3(C)C1C1CCC21&&&
[1*]C&[1*]O[2*]&[2*]C1=CC=CC=C1[3*]&[3*]C(=O)N[4*]&[4*]C1=CC=C([5*])C=C1&[5*]C1=N[NH]C=C1&&&
[1*]C&[1*]C([2*])=C[3*]&[3*]C[4*]&[4*]C1OC(=O)C([5*])=C1^[2*]C[6*]^[5*]C&[6*]C[7*]&&&[7*]C1=COC([8*])=C1&[8*]C&&&
[1*]C#C&[1*]C1=CC([2*])=CC2=C1OC(=O)C=C2[5*]&[2*]O[3*]&[3*]C[4*]^[5*]C^[4*]C=C&&&&&
[1*]C&[1*]O[2*]&[2*]C1=CC=C([3*])C=C1&[3*]NC(=S)N([4*])[10*]&[10*]C[11*]&[11*]C1=CC=CO1^[4*]C[5*]&&[5*]C[6*]&[6*]N1CCC([7*])CC1&[7*]C([8*])=O&[8*]C1=CC=C([9*])C=C1&[9*]F&&&
[1*]C&[1*]C[2*]&[2*]C1=C([3*])SC2=NC=NC([4*])=C12&[3*]C(=O)N1C=CSCC1&&[4*]N[5*]^[5*]C1=CC=CC=C1&&&
[1*]C&[1*]N([2*])[10*]&[2*]C[3*]&[3*]C[8*]^[10*]C[11*]^[8*]C1=CC=CC=C1[9*]&[11*]C([12*])[13*]&[9*]O&[12*]O&&&&[13*]C[14*]^[14*]O[15*]&[15*]C1=CC=C2[NH]C(=O)[NH]C2=C1&&&
[1*]C&[1*]C1=CC([2*])=CC([3*])=C1&[2*]C&&[3*]O[4*]^[4*]C[5*]&[5*]C(=O)N[6*]&[6*]C[7*]&[7*]C1=NN=C2CCCCCN12&&&
[1*]NC(=O)N1CCCC([2*])C1&[1*]C1CCCCC1&&[2*]N1N=C([3*])C2=C([5*])N=CN=C21^[3*]C1=CC=CC=C1[4*]&[4*]Cl^[5*]N[6*]&&[6*]C1=CC=CC([7*])=C1&[7*]F&&&
[1*]C&[1*]O[2*]&[2*]C1=CC=C2C(=C1)C([3*])=C([5*])N2C([6*])=O&[3*]C[4*]&[4*]C(=O)O^[5*]C&&&[6*]C1=CC=C([7*])C=C1^[7*]Cl&&&
[1*]C&[1*]N([2*])C&[2*]C[3*]&[3*]C[4*]&[4*]C[5*]&[5*]N[6*]&[6*]C1C2=CC=CC=C2OC2=CC=CC=C21&&&
[1*]C&[1*]C[2*]&[2*]O[3*]&[3*]C1=CC=CC=C1[4*]&[4*]N1CCN(C([5*])=O)CC1&[5*]C1=C([6*])N([7*])N=C1&[6*]C1CC1&&[7*]C1CCCC1&&
[1*]C&[1*]O[2*]&[2*]C1=CC=C([3*])C=C1[9*]&[3*]NC([4*])=O&[4*]C[5*]^[9*]O[10*]^[5*]OC([6*])=O&[10*]C&[6*]C1=C([7*])C=CC=C1[8*]&&&[8*]Cl&&[7*]Cl&&
[1*]C&[1*]O[2*]&[2*]C1=CC=CC([3*])=C1&[3*]NC(=O)C1=NOC([4*])=C1&[4*]C1=CC=C2[NH]C([5*])=CC2=C1&[5*]C&&&
[1*]C(=O)N1CCC2(CC1)CN([2*])C(=O)CO2&[1*]C1=CN=CC=N1&&[2*]C1=CC=CC=C1&&
[1*]C(=O)O&[1*]C[2*]&[2*]O[3*]&[3*]C=C1CCC2=C(C1)C(=O)C1=C([4*])C=CC=C1C2=O&[4*]O&&&
[1*]C&[1*]C1(C)OC2=CC([2*])=CC=C2O1&[2*]NC(=S)NC([3*])=O&[3*]C1=CC=CS1&&&
[1*]C&[1*]C[2*]&[2*]C[3*]&[3*]C[4*]&[4*]C([5*])[6*]&[6*]C(=O)O&&[5*]SC1=NC([7*])=CC(NC2=NC([8*])=CS2)=N1^[7*]C&&[8*]C1CC1&&
[1*]C&[1*]O[2*]&[2*]C1=CC=CC([3*])=C1&[3*]NC([4*])=O&[4*]C[5*]&[5*]N1N=NC([6*])=C1[14*]&[6*]C1=CC([7*])=NN1[11*]&[11*]C[12*]^[14*]N^[12*]C[13*]^[7*]C1=CC([8*])=CC=C1[10*]&&[13*]C(=O)O&[8*]O[9*]&&&[9*]C^[10*]F&&&&
[1*]C(=O)N1CCC([2*])CC1&[1*]C1=CC=CC2=CC=CC=C12&&[2*]N[3*]^[3*]C1CCCC2=C1C=NN2[4*]&[4*]C1=CC=CC=C1&&&
[1*]C&[1*]C1=CC=C([2*])C=C1&[2*]N=N[3*]&[3*]C1=C([4*])[NH]C2=C([7*])C=CC=C12&[4*]C(=O)NN=C[5*]&[5*]C([6*])(C)C^[7*]C^[6*]C&&&&&
[1*]C&[1*]O[2*]&[2*]C1=CC([3*])=C2C(=O)C([5*])=C([7*])OC2=C1&[3*]O[4*]&[4*]C^[5*]O[6*]&&[6*]C^[7*]C1=CC([8*])=C([10*])C([12*])=C1&&[8*]O[9*]&[9*]C^[10*]O[11*]&&[11*]C^[12*]O[13*]&&[13*]C&&&
[1*]C&[1*]C1(C)CC([2*])CC(C)(C)N1&[2*]N[3*]&[3*]C1=CC([4*])=CC([6*])=C1&[4*]NC([5*])=O&[5*]C1=CC=NC=C1^[6*]N[7*]&&[7*]C1=CC=NC2=CC([8*])=CC=C12&[8*]Cl&&&
[1*]C&[1*]O[2*]&[2*]C1=CC=C([3*])C([17*])=C1&[3*]C[4*]&[4*]N1CCN([5*])C([12*])C1^[17*]F^[12*]C[13*]&&&[13*]C[14*]^[5*]C[6*]^[14*]O[15*]&[6*]C(=O)N[7*]&[15*]C([16*])C&[7*]C([8*])[9*]&[16*]C&[8*]C([10*])C&&&[10*]C^[9*]C1=CC=C([11*])C2=CC
[1*]C&[1*]C[2*]&[2*]N([3*])C([8*])=O&[8*]C1=CN2C=CC=CC2=N1&&[3*]C[4*]^[4*]C(=O)N[5*]&[5*]C1=C([6*])C=CC=C1[7*]&[6*]F&&[7*]F&&
[1*]C&[1*]C[2*]&[2*]OC([3*])=O&[3*]C1=C([4*])CN([5*])C1&[4*]N&&[5*]C1=CC=C([6*])C=C1^[6*]C&&&
[1*]Cl&[1*]C1=CC=C([2*])C=C1&[2*]C[3*]&[3*]NC1=NC=NC2=CC=C([4*])C=C12&[4*]C1=CC=C2OCOC2=C1&&&
[1*]C&[1*]C([2*])C&[2*]N[3*]&[3*]C1=C([4*])C(=O)N2CCCN12&[4*]C#N&&&
[1*]C&[1*]C[2*]&[2*]C([3*])[4*]&[3*]C&&[4*]C([5*])[6*]^[6*]C(=O)N[12*]&[12*]C([13*])[14*]^[5*]NC([7*])=O^[14*]C([17*])[18*]&[7*]C([8*])[9*]&[17*]O^[13*]C[15*]^[9*]NS([11*])(=O)=O&&[18*]C[19*]^[15*]C([16*])C&[11*]C1=CC=C2C=CC=CC2=C1^[8*]C[10*]^
[1*]NC(=S)NNC([3*])=O&[1*]C1=CC=C([2*])C=C1&[2*]S(=O)(=O)NC1=NC=CC=N1^[3*]C1=CC=C([4*])C=C1&&[4*][N+](=O)[O-]&&&
[1*]F&[1*]C([2*])(F)F&[2*]C1=CC=CC([3*])=C1&[3*]C[4*]&[4*]N[5*]&[5*]C[6*]&[6*]C1=CC=CC=C1[7*]&[7*]O[8*]&[8*]C[9*]&[9*]C[10*]&[10*]C1=CC=CC=C1&&&
[1*]C(=O)N[6*]&[1*]C[2*]&[2*]OC([3*])=O^[6*]C1=CC=CC=C1^[3*]C1=CC=CC=C1[4*]&&&[4*]C[5*]&[5*]N1CCCCC1=O&&&
[1*]C&[1*]O[2*]&[2*]C1=C([3*])C([4*])=C2C(=O)OC3C4CC([5*])C([6*])OC4COC3C2=C1[7*]&[3*]O&&[4*]O&[5*]O&[6*]C1=CC=C2OCOC2=C1&[7*]O[8*]^[8*]C&&&
[1*]C&[1*]C1(C)CC([2*])CC(C)(C)C1&[2*]NC1=NC=NC2=C1N=CN2[3*]&[3*]C1CCCO1&&&
[1*]C&[1*]S[2*]&[2*]C[3*]&[3*]C1=CC=C([4*])O1&[4*]C(=O)N([5*])[9*]&[9*]C1CC1&&[5*]C[6*]^[6*]C[7*]&[7*]N([8*])C&[8*]C&&&
[1*]C([4*])=O&[1*]C=C[2*]&[2*]C1=CC=CC=C1[3*]^[4*]C1=CC=C([5*])C=C1[6*]^[3*]O&[5*]O&&&&[6*]O&&
[1*]C&[1*]C([2*])C&[2*]C([3*])[4*]&[3*]NC(=O)O[5*]&[5*]C[6*]^[4*]C(=O)N[7*]^[6*]C1=CC=CC=C1&[7*]C1=CC=NN1[8*]&&&[8*]C&&&
[1*]C&[1*]O[2*]&[2*]C1=CC=C([3*])C=C1[5*]&[3*]C[4*]&[4*]NC1=N[NH]C(N)=N1^[5*]O[6*]&&[6*]C&&&
[1*]C&[1*]C[2*]&[2*]C1=CN2CCS(=O)(=O)N([3*])C3=C2C1=CC([4*])=C3&[3*]C&&[4*]C(=O)N[5*]^[5*]C([6*])[7*]&[7*]C([9*])[10*]&[9*]O^[6*]C[8*]&[10*]C[11*]^[8*]C1=CC=CC=C1&[11*]N[12*]&&&[12*]C[13*]&[13*]C1=CC=CC([14*])=C
[1*]C&[1*]C[2*]&[2*]C(=O)NC1=NN([3*])C([4*])=N1&[3*]C1=CC=CC=C1&&[4*]C&&
[1*]C&[1*]C[2*]&[2*]C1=CC=C2CN(C(=O)N([3*])[4*])C([6*])CC2=C1&[3*]C&&[4*]C[5*]^[5*]C1=CC2=C(C=C1)OCO2^[6*]C[7*]&&[7*]C[8*]&[8*]C1=CC=C2NC(=O)CCC2=C1&&&
[1*]C&[1*]C([2*])C&[2*]N1C=C([3*])C=N1&[3*]C[4*]&[4*]NC([5*])=O&[5*]C1CCC(=O)N([6*])C1&[6*]C1CCCC1&&&
[1*]C&[1*]O[2*]&[2*]C1=CC([3*])=CC([5*])=C1&[3*]O[4*]&[4*]C^[5*]C(=O)N[6*]&&[6*]C1=CC=C([7*])C=C1&[7*]O[8*]&[8*]C[9*]&[9*]C(=O)N1CCC([10*])CC1&[10*]C&&&
[1*]C&[1*]O[2*]&[2*]C1=CC2=C(C=C1[3*])ON=C2[9*]&[3*]NC([4*])=O&[4*]C[5*]^[9*]C1=CC=CC=C1^[5*]N1CCN([6*])C([8*])C1&&&[8*]C&&[6*]C[7*]^[7*]C1=CC=CC=C1&&&
[1*]C&[1*]O[2*]&[2*]C[3*]&[3*]C[4*]&[4*]O[5*]&[5*]C1=CC2=NC=C([6*])C([7*])=C2C=C1[11*]&[11*]NC([12*])=O&[12*]C=C[13*]^[6*]C#N^[13*]C[14*]&&[7*]N[8*]^[14*]N([15*])C&[8*]C1=CC=C([9*])C=C1[10*]&[15*]C&[9*]Br&&&&[10*]F&&
[1*]C&[1*]S([2*])(=O)=O&[2*]C[3*]&[3*]C[4*]&[4*]C[5*]&[5*]C[6*]&[6*]C[7*]&[7*]C[8*]&[8*]NC([9*])=O&[9*]C1CCN(C(=O)N[10*])CC1&[10*]C1=CC=C([11*])C([16*])=C1&[16*]C([17*])(F)F&[17*]F^[11*]C[12*]&&[12*]OC(=O)N[13*]&[13*]C[14*]&[14*]C[15*]
[1*]S(=O)(=O)NC1=NC=NS1&[1*]C1=CC=C2[NH]C=C([2*])C2=C1&[2*]C1CCN([3*])CC1&[3*]C[4*]&[4*]C[5*]&[5*]F&&&
[1*]C&[1*]C1=C([2*])N=C([4*])N=C1N1CCN(C([6*])=O)CC1&[2*]N[3*]&[3*]C1CC1^[4*]C([5*])C&&[5*]C^[6*]C1=CC=C([7*])C=C1&&[7*]F&&&
[1*]N&[1*]C1([2*])C([3*])CC2C([4*])C21&[2*]C(=O)O&&[3*]F&[4*]C(=O)O&&
[1*]C&[1*]C[2*]&[2*]OC([3*])=O&[3*]C[4*]&[4*]C1CC2=CC=CC([5*])=C2C2CC([6*])C([7*])C([8*])C21&[5*]Cl&&[6*]O&[7*]O&[8*]C&&
[1*]C&[1*]C1=C([2*])C=NN1[9*]&[9*]C&&[2*]C[3*]^[3*]N1CCC([4*])CC1&[4*]C(=O)N([5*])[6*]&[5*]C&&[6*]C1=CC=C([7*])C([8*])=C1^[8*]Cl&&[7*]F&&
[1*]C&[1*]C1C(=O)N([2*])CCS(=O)(=O)N1[7*]&[2*]C[3*]&[3*]C1=CN([4*])N=N1^[7*]C[8*]^[4*]C[5*]&[8*]C1=CC=C([9*])C=C1&[5*]C[6*]&[9*]C1=CC=CC([10*])=C1&[6*]C1OCCCO1&[10*]Cl&&&&&
[1*]C&[1*]C1=CN=CC([2*])=C1&[2*]O[3*]&[3*]C[4*]&[4*]C1CCCN1S([5*])(=O)=O&[5*]C1=CC=CC=C1&&&
[1*]C&[1*]C[2*]&[2*]C[3*]&[3*]C[4*]&[4*]C[5*]&[5*]C([6*])[7*]&[6*]C#N&&[7*]NC([8*])=O^[8*]C[9*]&[9*]S[10*]&[10*]C[11*]&[11*]C1=CC=C([12*])C=C1&[12*]F&&&
[1*]C&[1*]N1C(=O)C([2*])=C([3*])C1[4*]&[2*]O&&[3*]C(=O)O&[4*]C1=CC=CC([5*])=C1^[5*][N+](=O)[O-]&&&
[1*]C&[1*]C1=NOC([2*])=C1[3*]&[2*]C&&[3*]C1=NN=C(N2CCC([4*])CC2)S1^[4*]C&&&
[1*]C([2*])=C&[1*]C(=O)O&&[2*]C1CCC2([3*])CCC3C(CCC4C5([4*])CCC(=NNC([5*])=O)C([6*])(C)C5CCC43[7*])C12^[3*]C(=O)O&&[4*]C&[5*]C&[6*]C&[7*]C&&
[1*]C(=O)O&[1*]C[2*]&[2*]N1C(=O)C2=CC=C3C4=CC=C5C(=O)N(CC(=O)O)C(=O)C6=CC=C(C7=CC=CC=C67)C4=C(C[N+]5=CC=C(C(=C1)C2=C45)C3=C65)C7=C65&&&
[1*]C&[1*]N1N=CC=C1[2*]&[2*]C1=C([3*])C2=CC=C([4*])C=C2[NH]C1=O&[3*]C1=C[NH]C2=CC=CC=C12&&[4*]F&&
[1*]C&[1*]C[2*]&[2*]OC([3*])=O&[3*]C1=C([4*])NC2([5*])NC(=O)C3=CC=CC=C3N12&[4*]C#N&&[5*]N1CCCCC1&&
[1*]C&[1*]C1=C([2*])C(=O)OC([3*])C1&[2*]C&&[3*]C1CCC2([4*])C3=CCC4C([5*])([6*])C([7*])CCC4([8*])C3CCC12[9*]^[4*]C&&[5*]C&[6*]C(=O)O&[7*]O&[8*]C&[9*]C&&
[1*]C(=O)N1CCN([3*])CC1&[1*]C1CCN(S([2*])(=O)=O)CC1&[2*]C1=CC=CC2=NON=C12^[3*]C1=CC=CC=C1[4*]&&[4*]F&&&
[1*]C&[1*]O[2*]&[2*]C1=CC([3*])=CC([8*])=C1[10*]&[8*]O[9*]&[9*]C^[10*]O[11*]&&[11*]C^[3*]C[4*]&&[4*]N[5*]&[5*]C1CCC2=C([6*])C=CC=C2C1&[6*]C[7*]&[7*]C1=CC=CN=C1&&&
[1*]N1C=C([5*])C(=O)[NH]C1=O&[1*]C1CC2OP(=O)(O)OCC2O1&&[2*]C[3*]^[3*]O[4*]^[5*]Br^[4*]C1=CC=CC=C1&&&&&
[1*]C&[1*]C1CN(S([2*])(=O)=O)CC(C)O1&[2*]C1=CC=CC=C1[3*]&[3*]C(=O)O[4*]&[4*]C([5*])(C)C&[5*]C&&&
[1*]C&[1*]C1=N[NH]C([2*])=N1&[2*]C([3*])([4*])C&[3*]C&&[4*]NC([5*])=O^[5*]C1=C([6*])C=CC=C1[7*]&[6*]F&&[7*]C(=O)N1CCC([8*])CC1^[8*]C1=CC=C([9*])C=C1&[9*]C([10*])(F)F&[10*]F&&&
[1*]C([8*])=O&[8*]C1=CC=C([9*])C=C1&[9*]F^[1*]C([2*])=C[4*]&&[4*]C1=CC=C([5*])C=C1&[5*]F^[2*]C(=O)N[6*]&&[6*]C1=CC=C([7*])C=C1&[7*]Cl&&&
[1*]N&[1*]C[2*]&[2*]C[3*]&[3*]C[4*]&[4*]C[5*]&[5*]C([6*])[7*]&[6*]C(=O)O&&[7*]C1=CC=CC=C1&&
[1*]C&[1*]C[2*]&[2*]C[3*]&[3*]C1([4*])CC2([5*])C([6*])CCC2C2([8*])CCC3C([9*])(C)CCCC3([10*])C12&[4*]C(=O)O&&[5*]C&[6*]OC([7*])=O^[7*]C^[8*]C&&&[9*]C&[10*]C&&
[1*]C&[1*]O[2*]&[2*]C1=CC([3*])=CC([6*])=C1[8*]&[8*]O[9*]&[9*]C^[3*]C=C1SC(=N[4*])N([5*])C1=O&&[4*]C1=CC=CC=C1^[6*]O[7*]&[5*]C1=CC=CC=C1^[7*]C&&&&&
[1*]C&[1*]C[2*]&[2*]C[3*]&[3*]C[4*]&[4*]C(=O)O[5*]&[5*]C1CCC2([6*])C(CC([7*])C3C4([8*])CCC([9*])C([10*])(C)C4CCC32[11*])C1([12*])C&[6*]C&&[7*]O&[8*]C&[9*]O&[10*]C&[11*]C&[12*]C&&
[1*]C&[1*]C(=O)O[2*]&[2*]C1CCC2C3CCC4=CC([3*])=CC=C4C3C([4*])CC12[5*]&[3*]O&&[4*]O&[5*]C&&
[1*]C&[1*]C[2*]&[2*]NC(=O)NS([3*])(=O)=O&[3*]C1=CC=CO1&&&
[1*]C&[1*]C1=CC([2*])=NC(N([7*])C)=N1&[2*]C([3*])([4*])C(F)(F)F&[3*]O^[7*]C&[4*]C([5*])([6*])F&&[5*]F&&[6*]Cl&&
[1*]C&[1*]S([2*])=O&[2*]C[3*]&[3*]C[4*]&[4*]C(=O)N[5*]&[5*]C[6*]&[6*]C1([7*])CCCNC1&[7*]O&&&
[1*]NC(=O)N1CCN([6*])CC1&[1*]C[2*]&[2*]C[3*]^[6*]C([7*])C1=CC=CC=C1^[3*]C[4*]&[7*]C1=CC=CC=C1&[4*]NC([5*])=O&&&[5*]C1=CC=CC=C1&&&
[1*]C(=O)N[6*]&[1*]C[2*]&[2*]O[3*]^[6*]C1=CC=C([7*])C=C1^[3*]C1=CC=C([4*])C=C1[5*]&[7*]S(=O)(=O)NC1=NCCCCC1&[4*]F&&&&[5*]Br&&
[1*]C&[1*]N1C(=NN2C(=O)CCC2=O)SC2=CC=CC=C21&&&
[1*]C&[1*]N1N=C([2*])C2=CC=CC=C21&[2*]C1=CC=NC=C1&&&
[1*]S([2*])(=O)=O&[1*]C1=CC=CC=C1&&[2*]C1=CC=C2C([3*])=NC=CC2=C1^[3*]C1=CC=CC=C1&&&
[1*]C1=C([2*])C(=O)C2=CC=C([4*])C=C2C1=O&[1*]O&&[2*]S[3*]^[3*]C1=CC=CC=C1^[4*]O&&&&
[1*]C&[1*]C[2*]&[2*]C[3*]&[3*]C1=NC([4*])=C2C(=O)N([9*])C(=O)N12&[9*]C([10*])C&[10*]C^[4*]S[5*]&&[5*]C[6*]&[6*]C(=O)N1CCN([7*])CC1&[7*]C1=CC=CC([8*])=C1&[8*]Cl&&&
[1*]C&[1*]C1CCN(C2=NC([2*])=C([3*])C(N3CC4CNCC4C3)=N2)CC1&[2*]C1=CC=CC=C1&&[3*]Br&&
[1*]C&[1*]O[2*]&[2*]C1=CC([3*])=C2C([5*])=CC=NC2=C1&[3*]O[4*]&[4*]C^[5*]O[6*]&&[6*]C[7*]&[7*]C(=O)N[8*]&[8*]C1CCN([9*])C1&[9*]C[10*]&[10*]C1=CC=C2OCOC2=C1&&&
[1*]C&[1*]C1=CC=C([2*])C=C1[4*]&[2*]C(=O)N[3*]&[3*]C1=CC=CN=C1^[4*][N+](=O)[O-]&&&&
[1*]C&[1*]O[2*]&[2*]C1=CC=C([3*])C=C1[4*]&[3*]F&&[4*]C([5*])([6*])C^[5*]C&&[6*]C[7*]^[7*]C([8*])([9*])[10*]&[8*]O&&[9*]C[11*]^[11*]C1=CC2=CC=NC=C2[NH]1^[10*]C([12*])(F)F&&[12*]F&&&
[1*]N&[1*]C[2*]&[2*]C[3*]&[3*]C[4*]&[4*]C[5*]&[5*]C1NC(=O)C2=COC(CNC(=O)C3CNCCN3C(=O)C([6*])NC(=O)CNC(=O)C2NC1=O&[6*]C[7*]&[7*]C1=CC=CC=C1&&&
[1*]C&[1*]C(=O)N1CCN(S([2*])(=O)=O)CC1&[2*]C1=CC=C([3*])C=C1&[3*]C1=CC=C([4*])O1&[4*]C=NNC([5*])=O&[5*]C&&&
[1*]C&[1*]C(=O)N[2*]&[2*]C1CC2CCCCC2C1[3*]&[3*]C(=O)N[4*]&[4*]C1=CC=CC=C1[5*]&[5*]S&&&
[1*]C&[1*]OC([2*])=O&[2*]C1=C([3*])C([4*])([5*])C2=NC3=CC=CC=C3N=C12&[3*]C&&[4*]NC([6*])=O^[6*]C1=CC=CO1^[5*]C([7*])(F)F&&[7*]F&&&
[1*]C(=O)O&[1*]C[2*]&[2*]O[3*]&[3*]C1=CC=C([4*])C=C1[7*]&[4*]O[5*]&[5*]C[6*]^[7*]Br^[6*]C1=CC=CC=C1&&&&&
[1*]C&[1*]C1=CC2=C(C(=O)N([2*])[NH]2)C(=O)N1[3*]&[2*]C&&[3*]C[4*]^[4*]C1CCCCC1&&&
[1*]C&[1*]C1=NN([2*])C(=O)C1=C[3*]&[2*]C1=CC=CC=C1&&[3*]C1=CC=C([4*])O1^[4*]C1=CC=CC([5*])=C1&[5*][N+](=O)[O-]&&&
[1*]C&[1*]C(=O)N[2*]&[2*]C([3*])[4*]&[3*]C[5*]&[5*]C1=CC=C([6*])C=C1^[4*]C(=O)N[7*]^[6*]O&[7*]C1CC2=CC=CC=C2CN([8*])C1=O&&&[8*]C[9*]&[9*]C(=O)N[10*]&[10*]C([11*])[12*]&[11*]C[13*]&[13*]C(N)=O^[12*]C(=O)C1=NC
[1*]C&[1*]O[2*]&[2*]C([3*])[4*]&[3*]C&&[4*]C[5*]^[5*]N1CCC([6*])CC1&[6*]NC1=NC=C2N=CN([7*])C2=N1&[7*]C1=CC=C([8*])C([9*])=C1&[8*]C&&[9*]F&&
[1*]C1=C2C(=O)C3=C(C(=O)C2=CC=C1)C([7*])N([9*])C3=O&[1*]N([2*])[3*]&[2*]C1=CC=CC=C1^[9*]C[10*]&[3*]C1CCN([4*])CC1^[10*]C[11*]^[7*]C1=CC=C([8*])C=C1^[4*]C[5*]&[11*]C[12*]&[8*]O&[5*]C1=CC=C([6*]
[1*]C&[1*]O[2*]&[2*]C1=CC=C([3*])C=C1[4*]&[3*]I&&[4*]C([5*])=O^[5*]C1=CN([6*])C=C1&[6*]C&&&
[1*]O&[1*]C1=CC([2*])=CC=C1[7*]&[2*]N([3*])CCI&[3*]C[4*]^[7*]O[8*]^[4*]C[5*]&[8*]C1=CC=C([9*])C=C1&[5*]I&[9*]C[10*]&&&[10*]Br&&&
[1*]N&[1*]C[2*]&[2*]C1CCC([3*])CC1&[3*]C[4*]&[4*]NC1=NC(N[5*])=NC=C1[10*]&[10*][N+](=O)[O-]&&[5*]C[6*]^[6*]C[7*]&[7*]C[8*]&[8*]C1=CC=C([9*])C=C1&[9*]Cl&&&
[1*]C(N)=O&[1*]C1=CC=C2C(=C1)N(C([2*])=O)CC2([4*])F&[2*]C1=CC2=CC([3*])=CC=C2[NH]1&[3*]Cl^[4*]F&&&&
[1*]C&[1*]C(=O)N1CCC([2*])CC1&[2*]C(=O)N1CCN(C2=NC3=CC([3*])=CC=C3C3=C2CCC3)CC1&[3*]Br&&&
[1*]C&[1*]C1=CC([2*])=C([4*])C=C1[6*]&[2*]N([3*])C&[3*]C^[4*]S(=O)(=O)N([5*])C&&[5*]C^[6*]N=N[7*]&&[7*]C1=C([8*])N=C2SCSC2=C1[9*]&[8*]C&&[9*]C&&
[1*]C&[1*]C[2*]&[2*]C[3*]&[3*]C[4*]&[4*]C([5*])[6*]&[5*]S[7*]&[7*]C1=CC=CC([8*])=C1^[6*]P(=O)(O)O^[8*]C([9*])(F)F&&&[9*]F&&&
[1*]S([2*])(=O)=O&[1*]C1=CC=CC=C1&&[2*]C1=CC=CC([3*])=C1^[3*]N1CC2=CC=CC=C2C1&&&
[1*]C&[1*]C1=NN([2*])C([3*])=C1&[2*]C&&[3*]NC([4*])=O^[4*]C1([5*])CCN1[6*]&[5*]C&&[6*]C&&
[1*]C&[1*]N([2*])C&[2*]C1=CC=C([3*])C([4*])=C1&[3*]NC(=S)NC1=NC2=CC=CC=C2S1&&[4*]Br&&
[1*]C&[1*]C[2*]&[2*]O[3*]&[3*]C1=CC=C([4*])C=C1&[4*]C[5*]&[5*]C1C2=C(CCCC2=O)N([6*])C2=C1C(=O)CC([8*])(C)C2&[8*]C&&[6*]C[7*]^[7*]C(=O)O&&&
[1*]C&[1*]O[2*]&[2*]C1=CC([3*])=C([5*])C=C1[11*]&[11*]O[12*]&[12*]C^[3*]O[4*]&&[4*]C^[5*]C[6*]&&[6*]C[7*]&[7*]C1=CC=C([8*])C=C1&[8*]O[9*]&[9*]C[10*]&[10*]C(=O)O&&&
[1*]C&[1*]C1=CC=C([2*])C=C1&[2*]C([3*])([4*])[5*]&[3*]C&&[4*]O&[5*]C[6*]^[6*]C1=NCCN1&&&
[1*]C&[1*]C1(C)OC(=O)C([2*])=C1[6*]&[2*]O[3*]&[3*]C1=CC=CC([4*])=C1^[6*]C1=CC=C([7*])C=C1^[4*]C(=N)NS([5*])(=O)=O&[7*]S([8*])(=O)=O&[5*]C&[8*]C&&&&&
[1*]C1=CC=C2[NH]N=C(N)C2=C1&[1*]C1=CN(C(=O)N2CCOCC2)N=N1&&&
[1*]C&[1*]C[2*]&[2*]C[3*]&[3*]C[4*]&[4*]O[5*]&[5*]C1=CC=C2C3=CC=NC([6*])=C3N([7*])C2=C1&[6*]C&&[7*]C[8*]^[8*]C[9*]&[9*]C&&&
[1*]C&[1*]N1C=NC2=C([2*])N=C(S(=O)(=O)N[5*])N=C21&[2*]N[3*]&[3*]C[4*]^[5*]C[6*]^[4*]C1=CC=CC=C1&[6*]C1=CC=C([7*])C=C1&&&[7*]F&&&
[1*]C&[1*]OC(=O)C1=NC=C([2*])C2=C1SC=C2[3*]&[2*]Cl&&[3*]C1=CC([4*])=C([6*])C([7*])=C1^[4*]O[5*]&[5*]C^[6*]O&&&[7*]O[8*]^[8*]C&&&
[1*]NC([6*])=O&[1*]C1=CC=CC([2*])=C1&[2*]C([3*])[4*]^[6*]C1=CC=CC([7*])=C1[8*]^[3*]O&[8*]C([9*])(F)F&&[4*]C1=CN=CN=C1[5*]^[9*]F^[7*]Cl^[5*]C1=CC=CC=C1&&&&&&&
[1*]C(=O)NNC([4*])=O&[1*]C[2*]&[2*]S[3*]^[4*]C1=CC=CC2=CC=CC=C12^[3*]C1=CC=CC=C1&&&&&
[1*]C&[1*]C1=C([2*])C=CC2=C1C=C[NH]2&[2*]N[3*]&[3*]C1=CC=NC=C1[4*]&[4*]C(=O)N[5*]&[5*]C([6*])[7*]&[7*]C1=CC=C(=O)O1&&[6*]C[8*]^[8*]C[9*]&[9*]C[10*]&[10*]NC(=O)N[11*]&[11*]C[12*]&[12*]C[13*]&[13*]C[14*]&[14*]C([15*])[16*]&[16*]N[17*]&[17*]
[1*]NC(=O)N[8*]&[8*]C1CCC([9*])CC1&[9*]C[10*]^[1*]C1=CC=C([2*])C=C1^[10*]C[11*]&[2*]O[3*]&[11*]N1CCC2(CC1)OC(=O)C1=CC=CC=C12&[3*]C1=CC=C([4*])C([7*])=C1&&&[4*]C1=CC(=O)C2=C([5*])C
[1*]C&[1*]OC([2*])=O&[2*]C1=CC([3*])=C([5*])C=C1[6*]&[3*]O[4*]&[4*]C^[5*]Cl&&&[6*]NC([7*])=O^[7*]C[8*]&[8*]C[9*]&[9*]C1=NC(=O)C2=C([NH]1)SC1=C2CCCC1&&&
[1*]C&[1*]C1=CC=CC=C1[2*]&[2*]O[3*]&[3*]C[4*]&[4*]C(=O)NNC([5*])=O&[5*]C[6*]&[6*]C[7*]&[7*]C[8*]&[8*]C1=CC=CC=C1&&&
[1*]C=C1CC([10*])C([11*])C([12*])C1=C&[1*]C=C1CCCC2([2*])C([3*])CCC12&[2*]C^[10*]O&[3*]C([4*])[5*]&[11*]C^[4*]C&&[12*]O&[5*]C[6*]&&[6*]C1OC(=O)C([7*])C1[8*]&[8*]C[9*]&[9*]C^[7*]C&&&&
[1*]C(N)=O&[1*]C1=CC=CC2=C([2*])N=CN=C12&[2*]N[3*]&[3*]C[4*]&[4*]C1=CC=CC([5*])=C1&[5*]N&&&
[1*]C&[1*]C1=CC=C([2*])C=C1[3*]&[2*]C1=NC=C[NH]1&&[3*]NC([4*])=O^[4*]C1=CC=C([5*])C=C1&[5*]C[6*]&[6*]NC([7*])=O&[7*]C[8*]&[8*]N1CCC2=CC([9*])=CC=C21&[9*]OC(=O)N([10*])C&[10*]C&&&
[1*]C&[1*]C1=C([2*])SC=N1&[2*]C(=O)N1CCC([3*])CC1&[3*]C1=NC=CN1[4*]&[4*]C&&&
[1*]C&[1*]C[2*]&[2*]OC([3*])=O&[3*]C[4*]&[4*]C1CCN(C([5*])=O)CC1&[5*]C1CCN(S([6*])(=O)=O)CC1&[6*]C1=C([7*])C=C([8*])C=C1[9*]&[8*]C&&[9*]C&[7*]C&&
[1*]C&[1*]C[2*]&[2*]C[3*]&[3*]C1=NC2=CC([4*])=CC=C2N1[8*]&[8*]C&&[4*]C(=O)N[5*]^[5*]C[6*]&[6*]C[7*]&[7*]C1=CC=CC=N1&&&
[1*]C&[1*]C1=CC(NC2=NC(N3CCN(C4=NC=CC=C4[2*])=NC=C3)=NC=C2[5*])=N[NH]1&[2*]C1([3*])CC1&[3*]C([4*])(F)F^[5*]Cl^[4*]F&&&&&
[1*]C&[1*]S(=O)(=O)N1CCN([2*])CC1&[2*]C1=CC=CC([3*])=C1&[3*]NC([4*])=O&[4*]C1CC1&&&
[1*]C&[1*]C[2*]&[2*]C[3*]&[3*]OC([4*])=O&[4*]C1=C([5*])C([13*])=C2C=CC=CN12&[13*]C#N&&[5*]C[6*]^[6*]N([7*])C(=O)N[11*]&[11*]C1=CC=C([12*])C=C1&[12*]C^[7*]C[8*]&&[8*]C[9*]&[9*]C[10*]&[10*]C&&&
[1*]C&[1*]N1CCN(C2=NC3=CC=CC=C3CC=C2[2*])CC1&[2*]C1=CC=CC=C1&&&
[1*]C&[1*]C[2*]&[2*]C[3*]&[3*]C[4*]&[4*]C[5*]&[5*]C[6*]&[6*]C[7*]&[7*]C[8*]&[8*]C[9*]&[9*]C[10*]&[10*]C[11*]&[11*]C[12*]&[12*]NC([13*])=O&[13*]C1CSC([14*])N1C([17*])=O&[17*]C[18*]&[18*]O[19*]^[14*]C1=CC=C([15*])C([16*])=C1^[19*]C1=CC=CC=C1[20*]&[16*]O&[20*]O[21*]
[1*]C&[1*]O[2*]&[2*]C1=CC([3*])=CC([7*])=C1[9*]&[3*]C(=O)O[4*]&[4*]C[5*]^[9*]O[10*]^[5*]C([6*])=O&[10*]C^[7*]O[8*]^[6*]C1=CC=C2OCCOC2=C1&&&[8*]C&&&&&
[1*]C&[1*]O[2*]&[2*]C[3*]&[3*]C1=CC2=CC=CN=C2C([4*])=C1[6*]&[4*]O[5*]&[5*]C^[6*]C&&&&
[1*]C=C&[1*]C1CC1([2*])[3*]&[2*]NC([4*])=O&[4*]C1CC([5*])CN1C([7*])=O^[3*]C(=O)NS([13*])(=O)=O^[5*]OC1=NC([6*])=NC2=CC=CC=C12&[13*]C1CC1&[6*]C^[7*]C([8*])[9*]&&&&[9*]C([12*])(C)C&[12*]C^[8*]N
[1*]C&[1*]C1=CC2=NC([2*])=C([5*])N2C=C1&[2*]C[3*]&[3*]N1CCN([4*])CC1^[5*]N[6*]^[4*]C&[6*]C1CCCCC1&&&&&
[1*]C&[1*]C[2*]&[2*]C1=CC=C([3*])C=C1&[3*]O[4*]&[4*]C[5*]&[5*]C[6*]&[6*]NC([7*])=O&[7*]C[8*]&[8*]S[9*]&[9*]C1=CC=C([10*])N=N1&[10*]C1=CC=CO1&&&
[1*]C&[1*]N1CCN([2*])CC1&[2*]C1COC([3*])C1&[3*]C1=C[NH]C2=CC=C([4*])C=C12&[4*]N1C=NC2=C(SC=C2)C1=O&&&
[1*]C&[1*]C1=CC=CC2=C([2*])N=C(NC([3*])=O)C([6*])=C12&[2*]C&&[3*]C[4*]^[4*]O[5*]^[6*]C^[5*]C1=CC=CC=C1&&&&&
[1*]C&[1*]C1=CC=CC=C1[2*]&[2*]O[3*]&[3*]C[4*]&[4*]C1=NN2C([5*])=CC([6*])=NC2=N1&[5*]N1CCSCC1&&[6*]C&&
[1*]C&[1*][N+]([2*])(C)[O-]&[2*]C[3*]&[3*]C1=CC=CC=C1&&&
[1*]C&[1*]N(C)C([2*])=O&[2*]C[3*]&[3*]N1CCN([4*])CC1&[4*]C1CC2([5*])C(CCC3C2CCC2([7*])C([6*])CCC32)CC1[8*]&[5*]C&&[6*]O&[7*]C&[8*]O&&
[1*]C&[1*]C[2*]&[2*]OP([3*])(=O)OCC&[3*]C[4*]&[4*]C[5*]&[5*]C[6*]&[6*]C[7*]&[7*]C[8*]&[8*]O[9*]&[9*]C1=CC=C2C([10*])=NC=NC2=C1&[10*]C1=CC=C([11*])C=C1&[11*]C&&&
[1*]C&[1*]O[2*]&[2*]C1=CC2=C(C=C1[3*])N=CC1CCCN1C2=O&[3*]O[4*]&[4*]C[5*]&[5*]C[6*]&[6*]C(=O)N[7*]&[7*]C1=CC([8*])=C([10*])C([12*])=C1&[8*]O[9*]&[9*]C^[10*]O[11*]&&[11*]C^[12*]O[13*]&&[13*]C&&&
[1*]C&[1*]O[2*]&[2*]C1=CC([3*])=CC([9*])=C1[11*]&[11*]O[12*]&[12*]C^[3*]NC(=O)N[4*]&&[4*]C1=CC=C([5*])C=C1[8*]^[9*]O[10*]^[8*]Cl&[10*]C&&[5*]O[6*]&&[6*]C1=CC=C([7*])C=C1&[7*]Cl&&&
[1*]C(=O)O&[1*]C[2*]&[2*]C1=NSC(C2=NC(=O)CN2[3*])=N1&[3*]C[4*]&[4*]C[5*]&[5*]C1=CC=C([6*])C=C1&[6*]F&&&
[1*]C&[1*]C1=CC=C([2*])C=C1&[2*]S(=O)(=O)N([3*])[6*]&[3*]C[4*]&[4*]C1=NOC([5*])=N1^[6*]C1=CC=CC([7*])=C1^[5*]C&[7*]Cl&&&&&
[1*]NC(=O)N[4*]&[1*]C1=CC=CC=C1[2*]&[2*]O[3*]^[4*]C12CC3CC(CC(C3)C1)C2^[3*]C1=CC=CC=C1&&&&&
[1*]C&[1*]O[2*]&[2*]C1=CC([3*])=CC([5*])=C1&[3*]O[4*]&[4*]C^[5*]C1C2=CC3=C(C=C2N=C2COC(=O)C21)OCO3&&&&
[1*]C&[1*]C([2*])C&[2*]C12OC1C1OC13C1([3*])CCC4=C(COC4=O)C1CC1OC13C2[4*]&[3*]C&&[4*]O&&
[1*]C([2*])=C&[1*]C&&[2*]C1CCC2([3*])CCC3([4*])C(CCC4C5([5*])CCC([6*])C([7*])(C)C5CCC43[8*])C12^[3*]C&&[4*]C&[5*]C&[6*]O&[7*]C&[8*]C&&
[1*]C&[1*]O[2*]&[2*]C[3*]&[3*]C1=CC([4*])=CC([8*])=C1[11*]&[8*]C1=CC=CC([9*])=C1&[9*]C(=N)N([10*])C^[11*]O[12*]^[10*]C&[12*]C^[4*]C[5*]&&&&[5*]N1CCN([6*])CC1&[6*]C1=CC=CC=C1[7*]&[7*]F&&&
[1*]C&[1*]O[2*]&[2*]C1=CC=C([3*])C=C1&[3*]C([4*])C1=CC=C(OC)C=C1&[4*]O[5*]&[5*]C[6*]&[6*]C([7*])[8*]&[8*]O[9*]&[9*]C[10*]^[7*]C^[10*]C[11*]&&&[11*]N[12*]&[12*]C([13*])C&[13*]C&&&
[1*]C&[1*]O[2*]&[2*]C1=CC=C([3*])C([5*])=C1&[3*]O[4*]&[4*]C^[5*]NS([6*])(=O)=O&&[6*]C1=CC=C([7*])C=C1&[7*]C&&&
[1*]C(=O)O&[1*]C[2*]&[2*]C[3*]&[3*]NC1=NC([4*])=NC(N2CCC3=CC=CC=C3C2)=N1&[4*]C[5*]&[5*]C1=CC=C([6*])C=C1&[6*]NC([7*])=O&[7*]C[8*]&[8*]N[9*]&[9*]C1=CC=CC=N1&&&
[1*]NC([7*])=O&[1*]C[2*]&[2*]C[3*]^[7*]C1=CC=CC([8*])=C1^[3*]C1=CC=C([4*])C=C1&[8*]Cl&[4*]S([5*])(=O)=O&&&[5*]C([6*])(F)F&[6*]F&&&
[1*]F&[1*]C([2*])(F)F&[2*]C1=CC([3*])=CC=C1[5*]&[3*]N1CCN([4*])CC1&[4*]C1=CC=CC=N1^[5*]Cl&&&&
[1*]C&[1*]C1=CC=NC2=C1N=C(N[2*])S2&[2*]C1=CC=C([3*])C=C1&[3*]C[4*]&[4*]NN=C(C)N&&&
[1*]C#C&[1*]C[2*]&[2*]SC1=NC([3*])=C([6*])C(=O)N1[7*]&[3*]C1=CC=C([4*])C=C1&[4*]S([5*])(=O)=O^[6*]C#N^[5*]C&&[7*]C&&&&
[1*]C(=O)N[7*]&[1*]C[2*]&[2*]NC1=NC=NC2=CC=C([3*])C=C12^[7*]C[8*]^[3*]C1=CC=CC([4*])=C1&[8*]C[9*]&[4*]O[5*]&[9*]C[10*]&[5*]C([6*])(F)F&[10*]N1CCOCC1&[6*]F&&&&&
[1*]C&[1*]C([2*])[3*]&[2*]N1C(=O)C([4*])(C)OC1=O&[4*]C^[3*]C([5*])([6*])C&&[5*]C&&[6*]C1=CC=CC([7*])=C1^[7*]S(=O)(=O)NC1=NN=C([8*])S1&[8*]C([9*])(F)F&[9*]F&&&
[1*]C(=O)N1CCN([2*])CC1&[1*]C1CCCO1&&[2*]C[3*]^[3*]C1=CC=CC=C1&&&
[1*]C&[1*]N([2*])C&[2*]C1=CC=C([3*])C=N1&[3*]C(=O)N1CCCC2=CC=CC=C21&&&
[1*]C&[1*]C[2*]&[2*]C([3*])[4*]&[3*]C&&[4*]C([5*])[6*]^[6*]N([10*])C([13*])=O&[10*]C[11*]^[5*]C(=O)N[7*]^[11*]C1=CC=C([12*])C=C1^[13*]C1=C([14*])C(C(N)=O)=NS1^[7*]C[8*]&[12*]O&[14*]N&[8*]C1=CC=C([9*])C=C1&&&&&[9*]C&
[1*]C&[1*]C[2*]&[2*]O[3*]&[3*]C1=CC=CC=C1[4*]&[4*]NS([5*])(=O)=O&[5*]C1=CC=C([6*])C=C1&[6*]N1C(=O)C2CCCCCC2C1=O&&&
[1*]C&[1*]O[2*]&[2*]C1=CC=CC([3*])=C1&[3*]C=C[4*]&[4*]C1=CN([5*])N=N1&[5*]C[6*]&[6*]C[7*]&[7*]S([8*])(=O)=O&[8*]C[9*]&[9*]C[10*]&[10*]O[11*]&[11*]C[12*]&[12*]C[13*]&[13*]N1C=NC=N1&&&
[1*]C&[1*]C1CN([2*])C(=O)C2=CC=CC([6*])=C2OC1[9*]&[9*]C[10*]&[10*]N([11*])[12*]^[2*]C([3*])[4*]^[11*]C&[3*]C^[6*]NS([7*])(=O)=O&[12*]C[13*]&[4*]C[5*]^[7*]C1=CC=C([8*])C=C1&[13*]C1=CC=C([14*])C=C1&[5*]O&[8*]F&[14*]C=
[1*]C&[1*]C[2*]&[2*]N([3*])CC&[3*]C1=CC=C2[NH]C([4*])=CC2=C1&[4*]C([5*])=O&[5*]C1=CC2=CC([6*])=CC=C2[NH]1&[6*][N+](=O)[O-]&&&
[1*]C&[1*]N(C)C([2*])=O&[2*]C[3*]&[3*]NC([4*])=O&[4*]C[5*]&[5*]OC([6*])=O&[6*]C1=CC=CC=C1[7*]&[7*]C([8*])(F)F&[8*]F&&&
[1*]C&[1*]C[2*]&[2*]O[3*]&[3*]C1=CC([4*])=CC([5*])=C1[6*]&[4*]O&&[5*]O&[6*]C([7*])=O^[7*]C1=C([8*])C=C([9*])C=C1[11*]&[8*]O&&[9*]C([10*])=O^[10*]C^[11*]C([12*])=O&&[12*]C&&&
[1*]C&[1*]O[2*]&[2*]C1=CC2=NC=C([3*])C([4*])=C2C=C1[8*]&[8*]N([9*])[10*]&[9*]C^[3*]C#N&[10*]C1CCCC2=CC([11*])=CC=C21&[4*]N[5*]^[11*]O[12*]&[5*]C1=CC=CC([6*])=C1&[12*]C&[6*]C([7*])(F)F&&&[7*]F&&&
[1*]C&[1*]O[2*]&[2*]C1=CC([3*])=CC([5*])=C1[7*]&[3*]C(=O)N[4*]&[4*]C1=CC2=N[NH]N=C2C=C1^[5*]O[6*]&&[6*]C^[7*]O[8*]&&[8*]C&&&
[1*]C&[1*]N1C(=O)N([2*])C2(CCCN([3*])C2)C1=O&[2*]C&&[3*]C[4*]^[4*]C[5*]&[5*]C[6*]&[6*]N[7*]&[7*]C1CCCCC1&&&
[1*]NC([4*])=O&[1*]C1CCC([2*])CC1&[2*]C[3*]^[4*]C1CCC(=O)N([5*])C1^[3*]N1CCC2=CC=CC=C2C1&[5*]C[6*]&&&[6*]C1=CC=CC=C1&&&
[1*]C&[1*]C[2*]&[2*]N1C([3*])=CC2=C1C=CS2&[3*]C(=O)N1CCN([4*])CC1&[4*]C&&&
[1*]C&[1*]C(=O)N[2*]&[2*]C[3*]&[3*]C(=O)N1CCC2(CCC3=CC=CC=C3O2)CC1&&&
[1*]C&[1*]C(=O)N1CCN(C([2*])=O)CC1&[2*]C=C[3*]&[3*]C1=CC=C([4*])C([5*])=C1&[4*]O&&[5*]O[6*]^[6*]C[7*]&[7*]C1=CC=CC=C1[8*]&[8*]Cl&&&
[1*]C&[1*]O[2*]&[2*]C1([3*])C2=CC=CC=C2CCC1[4*]&[3*]C&&[4*]C[5*]^[5*]C1=NCCN1&&&
[1*]C&[1*]C[2*]&[2*]C[3*]&[3*]C[4*]&[4*]C([5*])([6*])C&[5*]C&&[6*]N[7*]^[7*]C[8*]&[8*]C[9*]&[9*]N([10*])[11*]&[10*]C&&[11*]C[12*]^[12*]C1=CC=CC([13*])=C1&[13*]C1=C[NH]N=C1&&&
[1*]C&[1*]C[2*]&[2*]OC1=NC2=CC=CC=C2N=C1C(=O)NC1=NN=CS1&&&
[1*]C&[1*]C([2*])C&[2*]N1C(=O)NC(=O)C([3*])([4*])C1=O&[3*]C&&[4*]C1=CC=CC2=CC=CC=C12&&
[1*]C&[1*]O[2*]&[2*]C1=CC=C([3*])C=C1&[3*]S(=O)(=O)N1C=CNC2C1CCC2[4*]&[4*]C1=CC=C([5*])C=C1&[5*]I&&&
[1*]C&[1*]C[2*]&[2*]C[3*]&[3*]C[4*]&[4*]C[5*]&[5*]C[6*]&[6*]C[7*]&[7*]C[8*]&[8*]C[9*]&[9*]C[10*]&[10*]C[11*]&[11*]C[12*]&[12*]C[13*]&[13*]C[14*]&[14*]C[15*]&[15*]C[16*]&[16*]C[17*]&[17*]C[18*]&[18*]NC([19*])=O&[19*]C1=CC=CC([20*])=C1&[20*]N1CCC2=CC([21*])=CC=C21&[21*]C1=
[1*]C&[1*]O[2*]&[2*]C1=CC=C([3*])C=C1[9*]&[3*]C[4*]&[4*]NC([5*])=O^[9*]O[10*]^[5*]C[6*]&[10*]C[11*]&[6*]N1CC([7*])CC([8*])(C)C1&[11*]C[12*]&[8*]C&[12*]C[13*]&&[7*]C^[13*]F&&&&&
[1*]C&[1*]C[2*]&[2*]C[3*]&[3*]C[4*]&[4*]C[5*]&[5*]C[6*]&[6*]C[7*]&[7*]C[8*]&[8*]C[9*]&[9*]C[10*]&[10*]C[11*]&[11*]C[12*]&[12*]C[13*]&[13*]C[14*]&[14*]C[15*]&[15*]C[16*]&[16*]N[17*]&[17*]C[18*]&[18*]C1=CC=C([19*])C([20*])=C1&[19*]O&&[20*]O[21*]^[21*]C&&&
[1*]C&[1*]N([2*])C&[2*]C1=CC=C([3*])C=C1&[3*]NC([4*])=O&[4*]C1=CC=NC([5*])=C1&[5*]C1=CC=CC=C1&&&
[1*]C&[1*]C([2*])(C)C&[2*]N(C(=O)N[3*])S([5*])(=O)=O&[3*]C[4*]&[4*]C1=CC=CC=C1^[5*]C&&&&
[1*]NC([2*])=O&[1*]C1CCCC1&&[2*]C1=CC([3*])=C2C=CC=CC2=N1^[3*]N1C=CC=N1&&&
[1*]C&[1*]C(=O)N[2*]&[2*]C1=CC=C([3*])C=C1&[3*]S([4*])(=O)=O&[4*]C[5*]&[5*]C1=CC=C([6*])C=C1&[6*]O[7*]&[7*]C[8*]&[8*]C([9*])C&[9*]C&&&
[1*]C&[1*]C1=CC(NC([2*])=O)=NO1&[2*]C([3*])[4*]&[3*]C&&[4*]N1C=CC([5*])=CC1=O^[5*]O[6*]&[6*]C[7*]&[7*]C1=CC=C([8*])C=C1&[8*]F&&&
[1*]C&[1*]O[2*]&[2*]C1=CC=C([3*])C=C1[14*]&[3*]O[4*]&[4*]C([5*])[6*]^[14*]O[15*]^[5*]C[7*]&[15*]C&[7*]C1=CC=CC=C1^[6*]C([8*])[9*]&&&&[8*]O&&[9*]C(=O)N[10*]^[10*]C1C(=O)N2C1SC([11*])(C)C2[12*]&[11*]C&&[12*]C(=O)O[13*]^[13*]C
[1*]C&[1*]C[2*]&[2*]C[3*]&[3*]N1C([4*])=NC2=C([6*])C([7*])=C([10*])C=C21&[4*]C1=CC=C([5*])C=C1&[5*]F^[6*]F&&&[7*]N1CCN([8*])CC1^[8*]C[9*]^[10*]F^[9*]C&&&&&
[1*]F&[1*]C([2*])(F)F&[2*]C1=CC=CC([3*])=C1&[3*]NC(=S)N[4*]&[4*]C[5*]&[5*]C[6*]&[6*]C[7*]&[7*]C1=CC=CC=N1&&&
[1*]S(N)(=O)=O&[1*]C([2*])([3*])F&[2*]F&&[3*]C(=O)N[4*]^[4*]C1=CC=CC=C1&&&
[1*]C([2*])=C&[1*]O&&[2*]C(=O)N[3*]^[3*]C1=CC=CC([4*])=C1&[4*]C1=CN2C=CSC2=N1&&&
[1*]N1C(=O)C(=NNC([2*])=O)C2=CC=CC=C21&[1*]C1=CC=CC=C1&&[2*]C1=CC=C([3*])C=C1^[3*][N+](=O)[O-]&&&
[1*]C&[1*]C[2*]&[2*]N1C=C([3*])C(C(=O)N[5*])=N1&[3*]NC([4*])=O&[4*]C1=CC=CN=C1^[5*]C1=C([6*])C=C([7*])C=C1[8*]&&[8*]C([9*])C&[9*]C^[6*]C&&&[7*]C&&
[1*]C&[1*]OP([2*])(=O)OC&[2*]C([3*])[4*]&[4*]C([9*])C&[9*]C^[3*]OC([5*])=O&&[5*]C[6*]&[6*]NC([7*])=O&[7*]C1=CC=CC([8*])=C1&[8*]S(N)(=O)=O&&&
[1*]C&[1*]C[2*]&[2*]C[3*]&[3*]C[4*]&[4*]N1C([5*])=N[NH]C1=S&[5*]C1CCN(C([6*])=O)CC1&[6*]C[7*]&[7*]C[8*]&[8*]O[9*]&[9*]C1=CC=CC=C1&&&
[1*]NC([3*])=O&[1*]C[2*]&[2*]C1=CC=CO1^[3*]C1CCC([4*])CC1&&[4*]C[5*]&[5*]NS([6*])(=O)=O&[6*]C1=CC=CC2=CC=CN=C12&&&
[1*]C&[1*]C(=O)N1CCC([2*])CC1&[2*]N1N=CC2=C([3*])N=C([4*])N=C21&[3*]N1CCOCC1&&[4*]C1=CC=C([5*])C=C1^[5*]NC(=O)N[6*]&[6*]C1=CC=C([7*])C=C1&[7*]F&&&
[1*]C&[1*]O[2*]&[2*]C[3*]&[3*]C1=CC(=O)N2N=C([4*])C=C2[NH]1&[4*]C1CCCCN1&&&
[1*]C&[1*]C1=C([2*])SC=C1&[2*]C1=CC=CC([3*])=C1&[3*]OC(=O)N([4*])[6*]&[4*]C[5*]&[5*]C1=CC=CC=C1^[6*]C1CCC2=CC([7*])=CC=C2N([8*])C1&&[8*]C[9*]&[9*]C1=CN=CN1[10*]^[7*]C#N^[10*]C&&&&&
[1*]C&[1*]OC([2*])=O&[2*]C[3*]&[3*]C1OC1[4*]&[4*]C([5*])[6*]&[6*]N1C([9*])=C([10*])C([12*])=C1Cl&[9*]C^[5*]C1=CC=C([7*])C=C1&[10*]C([11*])=O^[7*]N([8*])CC1CCCCC1&[11*]C^[12*]Cl^[8*]C&&&&&&&
[1*]C&[1*]N1N=C(C(=O)N2CCCC2[2*])C=C1[9*]&[9*]C1=CC=C([10*])C=C1&[10*]F^[2*]C[3*]&&[3*]O[4*]&[4*]C[5*]&[5*]C1=CC=C([6*])C=C1&[6*]C[7*]&[7*]C[8*]&[8*]C(=O)O&&&
[1*]SC1=NN=C(NC([3*])=O)S1&[1*]C[2*]&[2*]C1=CC=CC=C1^[3*]C([4*])[5*]&&[4*]O&&[5*]C[6*]^[6*]C[7*]&[7*]C1=CC=CC=C1&&&
[1*]C&[1*]C([2*])C&[2*]C1=CC([3*])=CC([4*])=[N+]1[6*]&[3*]C1=CC=CC=C1&&[4*]C([5*])(C)C^[5*]C^[6*]C[7*]&&[7*]C(=O)N=C1SCCN1[8*]&[8*]C&&&
[1*]C&[1*]O[2*]&[2*]C1=CC=CC=C1[3*]&[3*]C[4*]&[4*]C(=O)N1CCC1([5*])[6*]&[5*]C&&[6*]C(=O)NS([7*])(=O)=O^[7*]C1=CC=C([8*])C=C1&[8*]F&&&
[1*]C&[1*]N1CCN([2*])CC1&[2*]C1=C([3*])N=C([7*])O1&[3*]S([4*])(=O)=O&[4*]C1=CC=C([5*])C=C1^[7*]C1=CC=C([8*])C=C1^[5*]C1=CC=C([6*])C=C1&[8*]F&[6*]C#N&&&&&
[1*]C1=CC=CC=N1&[1*]C1=NN=C2SC(S[2*])=NN12&[2*]C[3*]&[3*]C1=CC=CC=C1&&&
[1*]C&[1*]C[2*]&[2*]OC([3*])=O&[3*]C1([4*])C([5*])CCCS1(=O)=O&[4*]C&&[5*]C&&
[1*]NC([4*])=O&[1*]C[2*]&[2*]C[3*]^[4*]C([5*])[6*]^[3*]C1=CC=CC=C1&[5*]C1=CC=CC=C1&&&&[6*]N1CCCC1=O&&
[1*]C&[1*]O[2*]&[2*]C1=CC=C([3*])C=C1[4*]&[3*]C&&[4*]N1C(=O)CC([5*])C1=O^[5*]N1CCN([6*])CC1&[6*]C1=CC=CC=N1&&&
[1*]C&[1*]O[2*]&[2*]C1=CC=C([3*])C=C1&[3*]NC([4*])=O&[4*]C[5*]&[5*]N1C(=O)N([6*])C(=O)C2=C1C1=CC=CC=C1S2&[6*]C1=CC([7*])=C([9*])C([11*])=C1&[9*]O[10*]&[10*]C^[11*]O[12*]&&[12*]C^[7*]O[8*]&&[8*]C&&&
[1*]C1CNC(=O)C1&[1*]C(=O)NC1=NN([2*])C([3*])=C1&[2*]C1=CC=CC=C1&&[3*]C1=CC=CC([4*])=C1^[4*]N1CCCC1&&&
[1*]C1=CC([3*])=CC=C1&[1*]C[2*]&[2*]N1C=CN=C1^[3*]C1=CC=CC=C1&&&&
[1*]C&[1*]C[2*]&[2*]N1C(=O)C([3*])C2=CC=CC=C21&[3*]C#N&&&
[1*]C&[1*]C#C[2*]&[2*]C[3*]&[3*]N([4*])C([7*])=O&[4*]C[5*]&[5*]C1=CC2=CC=CC([6*])=C2[NH]C1=O^[7*]C^[6*]C&&&&&
[1*]C&[1*]C([2*])=O&[2*]C1=C([3*])SC=C1[9*]&[3*]NC([4*])=O&[4*]C[5*]^[9*]C1=CC=C2OCOC2=C1^[5*]C[6*]&&&[6*]S([7*])(=O)=O&[7*]C1=CC=C([8*])C=C1&[8*]C&&&
[1*]C(=O)O&[1*]C1CCC([2*])CC1&[2*]C[3*]&[3*]NC1=NC([4*])=C([5*])S1&[4*]C1=CC=C2N=CC=NC2=C1&&[5*]C1=CC=C([6*])C=C1^[6*]F&&&
[1*]C&[1*]C([2*])(C)C&[2*]N1CC([3*])C1&[3*]C1=C([4*])C(=O)[NH]N=C1&[4*]O&&&
[1*]C&[1*]C[2*]&[2*]C1OC(=O)C([3*])C([4*])C([10*])C([11*])C([18*])([19*])CC([20*])CN([21*])C([27*])CC1([28*])[29*]&[3*]C&&[4*]O[5*]^[5*]C1CC([6*])([7*])CC([9*])O1^[10*]C^[9*]C&&[11*]O[12*]&[6*]C^[12*]C1OC([13*])CC([14*])C1[16*]^[18*]C
[1*]O&[1*]C1COC([2*])C([6*])C1[7*]&[2*]N1C=CC2=C3C=CC4=CC=CC=C4C3=C3C=CC=CC3=C21&&[3*]C[4*]^[4*]C[5*]^[6*]O^[5*]C1=CC=CC=C1&&[7*]O&&&&
[1*]N&[1*]C[2*]&[2*]C1=CC([3*])=CC=C1[6*]&[3*]NC([4*])=O&[4*]C1CCCN([5*])C1^[6*]O^[5*]C1CC1&&&&&
[1*]C=C&[1*]C1([2*])CC(=O)C2([3*])C([4*])(O1)C([5*])C([6*])C1C([11*])(C)CCC([12*])C12[13*]&[2*]C&&[3*]O&[4*]C&[5*]O&[6*]OC(=O)N[7*]^[7*]C[8*]^[11*]C^[8*]C[9*]&&[12*]O^[9*]N([10*])C&&[13*]C^[10*]C&&&&&
[1*]C(=O)NO&[1*]C[2*]&[2*]C[3*]&[3*]C[4*]&[4*]C[5*]&[5*]C[6*]&[6*]C[7*]&[7*]O[8*]&[8*]C1=CC=C([9*])C=C1&[9*]C1=CC=CC([10*])=C1&[10*]C([11*])(F)F&[11*]F&&&
[1*]C&[1*]C(=O)N[2*]&[2*]C1=CC=C([3*])C=C1&[3*]C1CCN([4*])CC1&[4*]C1=CC=C([5*])C=C1&[5*]C(=O)N[6*]&[6*]C[7*]&[7*]C[8*]&[8*]C1=CC=CO1&&&
[1*]C&[1*]C1OC([2*])C([10*])C([11*])C1[20*]&[2*]O[3*]&[3*]C1C([4*])CC([5*])OC1[9*]^[10*]O^[9*]C&&[11*]O[12*]&[4*]O^[12*]C1OC([13*])C([15*])C([16*])C1[17*]^[20*]O&[5*]C[6*]^[13*]C[14*]&&&[6*]OC([7*])=O&[14*]O^[15*]O^[7*]C1=CC=C([8*])C=C1
[1*]C&[1*]C[2*]&[2*]O[3*]&[3*]C[4*]&[4*]C[5*]&[5*]NC(=O)N[6*]&[6*]C1=CC([7*])=CC=N1&[7*]C&&&
[1*]C&[1*]C[2*]&[2*]OC([3*])=O&[3*]C12CCC=C1N([4*])C(=O)C([8*])C2&[8*]C[9*]&[9*]C(=O)N[10*]^[4*]C[5*]^[10*]C[11*]&[5*]C1=CC=C([6*])C=C1[7*]&[11*]C1=CC=C2OCOC2=C1&[6*]Cl&&&&[7*]Cl&&
[1*]NC(=N)N[5*]&[1*]C[2*]&[2*]C1=CC=C([3*])C([4*])=C1^[5*]C1CCCC1^[3*]F&&&&[4*]F&&
[1*]C(=O)N([5*])[8*]&[8*]C1CCCCC1&&[1*]C[2*]^[2*]OC([3*])=O^[5*]C[6*]^[3*]C1=CC=CC=C1[4*]&[6*]C[7*]&[4*]O&[7*]C1=CC=CC=C1&&&&&
[1*]NC([4*])=O&[1*]C[2*]&[2*]C1=CC=CC([3*])=C1^[4*]C1=C[NH]C2=NC(=S)[NH]C([5*])=C2C1=O^[3*]F&[5*]O&&&&&
[1*]C&[1*]C(C)=C[2*]&[2*]C[3*]&[3*]C[4*]&[4*]C([5*])=C[6*]&[5*]C&&[6*]C[7*]^[7*]C[8*]&[8*]C([9*])=C[10*]&[9*]C&&[10*]C[11*]^[11*]C[12*]&[12*]C1=CC([13*])=CC=C1[14*]&[13*]O&&[14*]O&&
[1*]C&[1*]C[2*]&[2*]O[3*]&[3*]C1=CC=CC=C1[4*]&[4*]NC(=O)N1CCC([5*])CC1&[5*]C[6*]&[6*]N1CCC([7*])CC1&[7*]O&&&
[1*]C&[1*]N1N=NN=C1SC1=NN=C([2*])O1&[2*]C1=CC=CC([3*])=C1&[3*][N+](=O)[O-]&&&
[1*]C&[1*]O[2*]&[2*]C1=CC([3*])=CC([4*])=C1[6*]&[3*]C=C1SC(=N)NC1=O&&[4*]O[5*]^[5*]C^[6*]O[7*]&&[7*]C&&&
[1*]C&[1*]C[2*]&[2*]C[3*]&[3*]C[4*]&[4*]C([5*])[6*]&[6*]C(=O)O&&[5*]SC1=NC2=CC=CC=C2C2=C1C1=CC=CC=C1[NH]2&&
[1*]C&[1*]O[2*]&[2*]C1=CC=C2C(=C1)C([3*])=C([9*])N2C([10*])=O&[10*]C1=CC=C([11*])C=C1&[11*]Cl^[3*]C[4*]&&[4*]C(=O)O[5*]^[9*]C^[5*]C[6*]&&&[6*]C([7*])=O&[7*]C1=CC=C([8*])C=C1&[8*]Cl&&&
[1*]C&[1*]C[2*]&[2*]C[3*]&[3*]C[4*]&[4*]C([5*])=C[6*]&[6*]C(=O)N[7*]&[7*]C1=CN=C2C=CC=CC2=C1^[5*]N[8*]&&[8*]C1=CC=C([9*])C=C1&[9*]N[10*]&[10*]C1=CC=CC=N1&&&
[1*]C([2*])=C&[1*]C&&[2*]C([3*])[4*]^[3*]C[5*]&[5*]C1=C([6*])C=C([7*])C2=C1OC([8*])C2[15*]^[4*]C([16*])([17*])C^[6*]O&[16*]C&&[7*]O&[17*]C[18*]&[8*]C1=CC([9*])=C([11*])C([13*])=C1^[18*]C[19*]&[9*]O[10*]&[19*]C([20*])C&[10*]C^[11*]O[12*]^[20*]C
[1*]C&[1*]C1([2*])CCC([3*])C1([7*])C&[2*]O&&[3*]C([4*])=O^[4*]C[5*]^[7*]C^[5*]C1=CC=CC([6*])=C1&&&[6*]C(=N)N&&&
[1*]C1CC2C([2*])([3*])CCCC2([4*])C([5*])C1=C&[1*]O&&[2*]C&[3*]C(=O)O&[4*]C&[5*]C[6*]^[6*]C=C1OC(=O)C([7*])C1=O&[7*]C&&&
[1*]C&[1*]C[2*]&[2*]C([3*])[4*]&[3*]C&&[4*]C([5*])[6*]^[6*]C(=O)N[9*]&[9*]C1CCCCNC1=O^[5*]NC([7*])=O&&[7*]C1CCC([8*])CC1&[8*]C&&&
[1*]C&[1*]C1(C)OC([2*])(C)C2=CN=C([3*])N=C21&[2*]C&&[3*]C#C[4*]^[4*]C1=CC=CC([5*])=C1&[5*]F&&&
[1*]C&[1*]C1=C2OC3([2*])CCC4C(C3)C2=C([3*])C=C1[13*]&[2*]C&&[3*]C[4*]^[4*]NC1=NC=NC2=C1N=CN2[5*]^[13*]O[14*]^[5*]C1OC([6*])C([8*])C([9*])C1[10*]&[14*]C[15*]&[6*]C[7*]&[15*]C1=CC=CC=C1&[7*]O^[8*]O&&&&&
[1*]C&[1*]S[2*]&[2*]C1=CC=C([3*])C=C1&[3*]N1CC([4*])OC1=O&[4*]C[5*]&[5*]N1CCN([6*])CC1&[6*]C[7*]&[7*]C1=CC=C([8*])C=C1&[8*]C([9*])(F)F&[9*]F&&&
[1*]C(=O)NC(=O)N[6*]&[1*]C[2*]&[2*]S[3*]^[6*]C[7*]^[3*]C[4*]&[7*]C[8*]&[4*]C1=CC=C([5*])C=C1&[8*]C[9*]&[5*]Cl&[9*]SC1=NC([10*])=C([11*])C([13*])=C1[14*]&&&[10*]C1=CC=CC=C1&&[11*]C1=CC=C([12*])C=C1^[12*]Cl^[13*]C1=
[1*]C&[1*]O[2*]&[2*]C1=CC=C2N=C(N[3*])SC2=C1[7*]&[3*]C([4*])[5*]&[4*]C^[7*]Br&[5*]C1=CC=CC=C1[6*]&&[6*]Cl&&&
[1*]C([2*])=C&[1*]C1=CC=CC([3*])=C1&[3*]O[4*]^[2*]N1C=CN=C1^[4*]C[5*]&&&[5*]C&&&
[1*]C(=O)N1CCN(C(=O)C([2*])=O)CC1&[1*]C1=CC=CC=C1&&[2*]C1=C[NH]C2=C([3*])C=C([4*])C=C12^[3*]C(=O)O&&[4*]C1=CC=C([5*])C=C1^[5*]O[6*]&[6*]C1=CC=CC=C1&&&
[1*]C&[1*]O[2*]&[2*]C1=CC([3*])=CC=C1[9*]&[3*]C1CC([4*])=NN1C([7*])=O&[4*]C1=CC=C([5*])C=C1^[9*]O^[5*]N([6*])C^[7*]C[8*]&&[6*]C&[8*]C1=CC=CC=C1&&&&&
[1*]Br&[1*]C1=CC=C([2*])C=C1&[2*]O[3*]&[3*]C[4*]&[4*]C=C[5*]&[5*]C1=CC([6*])=NO1&[6*]C1=CC=C([7*])C=C1&[7*]Br&&&
[1*]NS([6*])(=O)=O&[1*]C[2*]&[2*]C[3*]^[6*]C1=CC=C([7*])C=C1^[3*]O[4*]&[7*]NS([8*])(=O)=O&[4*]C[5*]&[8*]C1=CN=CC=C1[9*]&[5*]C1=CC=CC=C1&[9*]C([10*])(F)F&&&[10*]F&&&
[1*]ON=C(N)N&[1*]C[2*]&[2*]C1=C([3*])C(=O)C2=CC=CC=C2C1=O&[3*]Cl&&&
[1*]C(=O)C1=NC=C([2*])O1&[1*]C1=CC=CC=C1&&[2*]C1=CC=C([3*])C=C1^[3*]Br&&&
[1*]C&[1*]N([2*])C&[2*]C[3*]&[3*]C[4*]&[4*]C[5*]&[5*]OC([6*])=O&[6*]C1=CC=C2C=C1CN1CCN2CC1&&&
[1*]C&[1*]N([2*])C(=O)N[5*]&[2*]C[3*]&[3*]C1=CC=C([4*])C=C1^[5*]C1=CC=CN=C1^[4*]F&&&&&
[1*]C&[1*]C[2*]&[2*]C[3*]&[3*]C[4*]&[4*]O[5*]&[5*]C1=CC=C([6*])C=C1[10*]&[10*]O[11*]&[11*]C^[6*]C1=NC(=O)C2=C([NH]1)SC([7*])=C2[9*]&&[9*]C&&[7*]C[8*]^[8*]C&&&
[1*]C&[1*]C(=O)O[2*]&[2*]C1CC([3*])C2([5*])CCC3C(=O)OC([6*])C([7*])C3([8*])C2C1=O&[3*]C(=O)N[4*]&[4*]C1=CC=C2OCCOC2=C1^[5*]C&&&[6*]C1=COC=C1&[7*]C&[8*]C&&
[1*]C&[1*]O[2*]&[2*]C1=CC([3*])=CC=C1[7*]&[3*]S(=O)(=O)NC1=NC([4*])=NC2=CC=CC=C12&[4*]C1=CC=CC=C1[5*]^[7*]F^[5*]O[6*]&&&[6*]C&&&
[1*]C&[1*]C[2*]&[2*]N([3*])CC&[3*]C[4*]&[4*]C[5*]&[5*]O[6*]&[6*]C1C=CC([7*])CC1&[7*]N[8*]&[8*]C1=CC=NC2=CC([9*])=CC=C12&[9*]Cl&&&
[1*]C&[1*]C([2*])C&[2*]C[3*]&[3*]C([4*])[5*]&[5*]C(=O)N[11*]&[11*]C[12*]^[4*]NC([6*])=O^[12*]C[13*]&[6*]C([7*])[8*]&[13*]C[14*]&[8*]C([10*])C&[14*]C(=N)N&[10*]C^[7*]NC([9*])=O&&&&[9*]C1=CN=CC=N1&&&
[1*]C([2*])=C&[1*]Br&&[2*]C(=O)N[3*]^[3*]C1=CC=C([4*])C=C1&[4*]C=C[5*]&[5*]C([6*])=O&[6*]C1=CC=C([7*])C=C1&[7*]Cl&&&
[1*]C&[1*]C1=NN([2*])C2=CC([3*])=CC([7*])=C12&[2*]C1=CC=CC=C1&&[3*]C(=O)N[4*]^[4*]C1=CC=CC([5*])=C1^[7*]C([8*])(F)F^[5*]O[6*]&[8*]F&[6*]C1=CC=CC=C1&&&&&
[1*]C&[1*]C1=CC=C([2*])C([6*])=C1&[2*]NC([3*])=O&[3*]C1=CC(N2CCC([4*])CC2)=NC2=CC=CC=C12^[6*]C^[4*]C([5*])C&&&[5*]C&&&
[1*]N&[1*]C[2*]&[2*]C1=CC([3*])=C([4*])C=C1[5*]&[3*]C1=CC=CC=C1&&[4*]O&[5*]O&&
[1*]C&[1*]C[2*]&[2*]C[3*]&[3*]C1=CC=C([4*])C=C1&[4*]S(=O)(=O)N1CCCNCC1&&&
[1*]C&[1*]C[2*]&[2*]OC([3*])=O&[3*]C1=C([4*])C([5*])=C([6*])S1&[4*]C&&[5*]C(=O)N1CCCCCCC1&[6*]N&&
[1*]C&[1*]C1=NN([2*])C([6*])=N1&[2*]C[3*]&[3*]C1CCN([4*])CC1^[6*]C^[4*]C[5*]&&&[5*]C1CCOCC1&&&
[1*]C&[1*]OC([2*])=O&[2*]C([3*])[4*]&[4*]C([17*])C&[17*]C^[3*]NC([5*])=O&&[5*]C([6*])[7*]&[7*]N1CC2=CC=CC=C2CC1[17*]&[17*]C(=O)NO^[6*]C[8*]&&[8*]C1=CN(C(=O)O[9*])C2=CC=CC=C12&[9*]C1([10*])(C)C(=O
[1*]C&[1*]C1=CC=C([2*])C=C1&[2*]NC([3*])=O&[3*]C1=CC([4*])=CC=C1[5*]&[4*]N1C(=O)C2=C(CCCC2)C1=O&&[5*]N1CCCC1&&
[1*]C#N&[1*]C[2*]&[2*]SC1=NC=CN1N=C([3*])[4*]&[3*]C1=CC=CC=C1&&[4*]C([5*])(F)F^[5*]F&&&
[1*]C&[1*]O[2*]&[2*]C1=CC=C([3*])C=C1&[3*]C1CC([4*])C2=CC([8*])=C([10*])C([12*])=C2O1&[4*]N[5*]&[5*]C[6*]^[8*]O[9*]^[6*]C[7*]&[9*]C^[10*]O[11*]^[7*]C1=CC=CC=C1&&&[11*]C^[12*]O[13*]&&&&[13*]C&&&
[1*]C&[1*]N([2*])C&[2*]C1CN(C([3*])=O)C1&[3*]C1=CC([4*])=CC=C1[6*]&[4*]C([5*])(F)F&[5*]F^[6*]NC(=O)C1=NC([7*])=CN=C1N[8*]&&[8*]C1=CN=CN=C1&&[7*]C1CC1&&
[1*]C&[1*]C[2*]&[2*]OC([3*])=O&[3*]C=C[4*]&[4*]C([5*])[6*]&[6*]NC([9*])=O&[9*]C([10*])[11*]^[5*]C[7*]^[10*]C[12*]&[7*]C([8*])C&[12*]C1=C([13*])[NH]C2=CC=CC=C12^[11*]NC([14*])=O^[8*]C&[13*]C1=CC=CC=C1&[14*]C([15*])[16*]&&&&&[16*]NC
[1*]C&[1*]O[2*]&[2*]C1=CC=C([3*])C=C1[5*]&[3*]C1=CC([4*])=NO1&[4*]C1=CC=CC=C1^[5*]S(=O)(=O)N[6*]&&[6*]C1=CC=CN=C1&&&
[1*]C&[1*]C1=CC=C([2*])C=C1&[2*]C1=CC(C(=O)N[3*])=NO1&[3*]C1=CC=C2OCOC2=C1&&&
C1=C2COCC2=CC2=C1C=C[NH]2&&&
[1*]C&[1*]C[2*]&[2*]C1=C([3*])N([8*])N=C1[9*]&[8*]C&&[3*]C1=CC=CC([4*])=C1^[4*]C[5*]^[9*]C[10*]^[5*]C[6*]&[10*]C[11*]&[6*]C1CC([7*])CC(=O)O1&[11*]C([12*])([13*])C&[7*]O&[12*]C&&&&[13*]O&&
[1*]C&[1*]OC([2*])=O&[2*]C1=CC=CC([3*])=C1&[3*]C[4*]&[4*]N1CCC([5*])CC1&[5*]C([6*])=O&[6*]C1=CC=C([7*])C=C1&[7*]F&&&
[1*]C&[1*]C[2*]&[2*]C([3*])[4*]&[3*]C1=NN=NN1[5*]&[5*]C1=CC=C([6*])C=C1^[4*]N1CCN([8*])CC1^[6*]O[7*]&[8*]C([9*])C1=CC=CC=C1&[7*]C&[9*]C1=CC=CC=C1&&&&&
[1*]C(=O)O&[1*]C1=CC([2*])=CC([3*])=C1[5*]&[2*]Cl&&[3*]C1=CC=C([4*])C=C1^[4*]Cl^[5*]NC([6*])=O&&[6*]C1=CC([7*])=C2OCOC2=C1&[7*]Cl&&&
[1*]C&[1*]C1=CC=CN2C(=O)C([2*])=C([6*])N=C12&[2*]C=C([3*])[4*]&[3*]C#N^[6*]N1CCOCC1&[4*]C1=NC2=CC=CC=C2C(=O)N1N1CCN([5*])CC1&&[5*]C&&&
[1*]C&[1*]C[2*]&[2*]O[3*]&[3*]C1=CC([4*])=CC([6*])=C1[9*]&[9*]O[10*]&[10*]C[11*]^[4*]C(=O)N[5*]^[11*]C&[5*]C1=CC=CC2=NC=CC=C12^[6*]O[7*]&&&&[7*]C[8*]&[8*]C&&&
[1*]C&[1*]C(=O)N1CC2CC([2*])([3*])C(C1)C2&[2*]C#N&&[3*]C1=CC([4*])=CC=C1[5*]^[4*]C#N&&[5*]C&&
[1*]N1C(=O)C2C3C=CC(C4CC34)C2C1=O&[1*]C[2*]&[2*]C[3*]&[3*]C[4*]&[4*][N+]1=CC=CC([5*])=C1&[5*]I&&&
[1*]C&[1*]C1(C)CN([2*])CN(C([6*])=O)C1&[2*]C[3*]&[3*]C1([4*])CCC1^[6*]C[7*]^[4*]C1=CC=C([5*])C=C1&[7*]C1=CC([8*])=CC([10*])=C1&[5*]Cl&[8*]C([9*])(F)F&&&[9*]F^[10*]C([11*])(F)F&&[11*]F&&&
[1*]C&[1*]C1=CC=CC([2*])=C1&[2*]C[3*]&[3*]C([4*])[5*]&[4*]C[6*]&[6*]O^[5*]N[7*]&&[7*]C[8*]&[8*]C1=CC=CC=C1[9*]&[9*]C1=CC=CC=C1&&&
[1*]O&[1*]C1([2*])CCN([6*])CC1&[2*]C[3*]&[3*]C[4*]^[6*]C[7*]^[4*]C[5*]&[7*]C1=CC=NC([8*])=C1&[5*]C1=C[NH]C2=CC=CC=C12&[8*]N[9*]&&&[9*]C1=CC=CC=C1[10*]&[10*]F&&&
[1*]C&[1*]C1=CC=C([2*])C=C1&[2*]C1=NC([3*])=NO1&[3*]C[4*]&[4*]N([5*])[6*]&[5*]C&&[6*]C[7*]^[7*]C1=CN([8*])C2=CC=CC=C12&[8*]C&&&
[1*]C&[1*]C1=CN=C(N[2*])C(=O)N1[7*]&[2*]C[3*]&[3*]C([4*])[5*]^[7*]C[8*]^[4*]NS([6*])(=O)=O&[8*]C(=O)N[9*]&[6*]C1=CC=CS1^[5*]C1=CC=CC=C1^[9*]C[10*]&&&&&[10*]C1=CC=CS1&&&
[1*]C&[1*]C(N)=N[2*]&[2*]C[3*]&[3*]C1=NOC([4*])C1&[4*]C1=CC=C([5*])C([6*])=C1&[5*]F&&[6*]Cl&&
[1*]C(=O)N1CCN([3*])CC1&[1*]C1CC=C([2*])CC1&[2*]C1CCCCC1^[3*]C[4*]&&[4*]C[5*]&[5*]O&&&
[1*]C&[1*]C([2*])=O&[2*]C1=CC=C([3*])C=C1&[3*]OC1=NC([4*])=C([6*])C=C1[7*]&[4*]N1CCCCC1[5*]&[5*]C^[6*]C#N&&&[7*]C&&
[1*]C&[1*]C[2*]&[2*]N([3*])S([4*])(=O)=O&[3*]C^[4*]C1=CC=C([5*])C([8*])=C1&&[8*]Cl&&[5*]O[6*]^[6*]C1=CC=C([7*])C=C1&[7*]Cl&&&
[1*]C=NNC([4*])=O&[1*]C1=CN([2*])N=C1&[2*]C1=CC=CC=C1[3*]^[4*]C1=CC=CC=N1^[3*]Cl&&&&&
[1*]C&[1*]O[2*]&[2*]C1=CC=C2C(=C1)C(=O)C1=C3C2=NCCC3=CC2=CC=CC=C12&&&
[1*]C&[1*]C1=CC([2*])=CC=C1[5*]&[2*]N=C(N)N[3*]&[3*]C1=CC=CC=C1[4*]^[5*]Cl^[4*]Cl&&&&&
[1*]C&[1*]C[2*]&[2*]C([3*])[4*]&[3*]NC([5*])=O&[5*]C[6*]^[4*]C1=CC([8*])=CC([10*])=C1^[6*]C[7*]&[8*]C([9*])(F)F&[7*]C(=O)O&[9*]F^[10*]C([11*])(F)F&&&&[11*]F&&&
[1*]C&[1*]O[2*]&[2*]C1=CC=C([3*])C=C1[10*]&[10*]O[11*]&[11*]C^[3*]C[4*]&&[4*]C[5*]&[5*]NC([6*])=O&[6*]C[7*]&[7*]SC1=NN=C([8*])N1[9*]&[8*]C1CC1&&[9*]C&&
[1*]C1CCCCNC1=O&[1*]NC(=O)N1CCCC([2*])C1&[2*]N1C=CN=C1&&&
[1*]C&[1*]OC([2*])=O&[2*]C1=CC=C([3*])C([7*])=C1&[3*]N1CCN(S([4*])(=O)=O)CC1&[4*]C1=CC([5*])=CC([6*])=C1^[7*]F^[5*]F&&&&[6*]F&&
[1*]C&[1*]O[2*]&[2*]C1=CC=C([3*])C([5*])=C1&[3*]N1CCCC([4*])C1&[4*]C^[5*]N1CCN([6*])C(=O)C1=O&&[6*]C[7*]&[7*]C1=CC=C([8*])C=C1[10*]&[8*]C1=CC=CC=C1[9*]&[9*]C(=O)O^[10*]F&&&&
[1*]C&[1*]C1=CC=C([2*])C=C1&[2*]C1=C([3*])N=C(N)N2C(=N1)SC1=CC=CC=C12&[3*]Cl&&&
[1*]C&[1*]C[2*]&[2*]C([3*])([4*])CC&[3*]C[5*]&[5*]C1=NC2=CC=C([6*])C=C2N1[8*]^[4*]C(=O)O^[6*]NC(=O)O[7*]&&&[7*]C^[8*]C[9*]&&[9*]C1=CC=C([10*])C=C1&[10*]C1=CC=CC=C1[11*]&[11*]C(=O)O&&&
[1*]C&[1*]O[2*]&[2*]C1=C([3*])N=CC([4*])=C1[5*]&[3*]C1=CC=CC=C1&&[4*]C#N&[5*]C([6*])[7*]^[6*]O&&[7*]C([8*])([9*])C^[8*]C&&[9*]O&&
[1*]C([2*])=C&[1*]Br&&[2*]C[3*]^[3*]N[4*]&[4*]C1=CC([5*])=C([6*])C=C1[10*]&[10*]C([11*])(F)F&[11*]F^[5*]F&&&[6*]NC([7*])=O^[7*]C1=CC([8*])=CC([9*])=C1&[8*]Br&&[9*][N+](=O)[O-]&&
[1*]C&[1*]O[2*]&[2*]C[3*]&[3*]C[4*]&[4*]C(=O)N([5*])[6*]&[5*]C&&[6*]C[7*]^[7*]C1=CC2=CC=CC=C2[NH]C1=O&&&
[1*]C&[1*]C=C[2*]&[2*]C=C[3*]&[3*]C(=O)O[4*]&[4*]C1CC([5*])C([6*])OC1[8*]&[8*]C&&[5*]O&[6*]C[7*]^[7*]O&&&
[1*]S(N)(=O)=O&[1*]C1=CC=C([2*])C=C1&[2*]NC1=NC=CC(N[3*])=N1&[3*]C1=C([4*])C(=O)C1=O&[4*]N[5*]&[5*]C[6*]&[6*]C[7*]&[7*]C([8*])[9*]&[8*]O&&[9*]C([10*])[11*]^[10*]O&&[11*]C([12*])[13*]^[12*]O&&[13*]C[14*]^[14*]O&&&
[truncated: 2,168,171 more chars]
