# Supplementary material for: t-SMILES: a fragment-based molecular representation framework for de novo ligand design
Source: Nat Commun. 2024 Jun 11;15:4993. doi: 10.1038/s41467-024-49388-6 (PMC11167009; doi:10.1038/s41467-024-49388-6)
Supplement: Supplementary file 4 — Source Data [file 41467_2024_49388_MOESM4_ESM.zip › Soure data/Source data and code for all other graphs/Metrics/Models/Chembl/ChEMBL_TSID_M[MPL][r10_b128_h256]/gen.smi.re_smils[1].smi]

O=C(c1ccncc1)N1CCC2(CCCN(CCN3CCCC3)C2=O)CC1
Fc1ccc(C2Sc3ccccc3-n3cccc32)cc1
O=C(CCc1ccc(CCC(=O)Nc2ccc(O)cc2)cc1)NO
COc1cc(C2c3cc4c(cc3C(NCC35CC6CC(CC(C6)C3)C5)C3COC(=O)C23)OCO4)cc(OC)c1O
Cn1c(C(=O)NNC(=O)CCc2ccccc2)nc2ccccc21
Cc1cccc(C(=O)N(CCCN(C)Cc2ccc(-c3cccs3)cc2)C2CC2)n1
COc1ccc(CN2CCNCC2CC=NNC(=O)c2ccc(-c3ccccc3)cc2)cc1
NCCCNC(=O)c1cc2c([nH]1)c(=O)[nH]c1cc(-c3cccc(C(F)(F)F)c3)ccc12
CCC1(C)OC(=O)CC=C1C=CC1C(C)=CC(O)CC1(C)C
CC(=NNc1c(C#N)c(C(N)=O)nn1-c1ccc(C(F)(F)F)cc1)c1ccccc1S(C)(=O)=O
COc1cccc(NC(=O)C2CCCN(c3ncnc4c3cnn4OC)C2)c1
N#Cc1ccc(-c2cn(-c3cc([N+](=O)[O-])cc([N+](=O)[O-])c3)nn2)cc1
CC(NC(=O)Cc1c(Cl)cccc1Cl)C(=O)NCC(O)C(N)COc1ccc(Cl)cc1
O=C(O)c1cn(C2CC2)c2c([N+](=O)[O-])c(N3CCN(c4ccccn4)CC3)c(F)cc2c1=O
CCCCCCCCCCCCCCCCCCCCCCCCCCCC(=O)NCCCN
C=CCN1CC(=O)N2C(Cc3ccc(O)cc3)C(=O)N(Cc3cccc4ccn(C)c34)CC2N1C(=O)NCc1ccccc1
CC(C)c1nc(Sc2cccc(O)c2)n[nH]1
O=[N+]([O-])c1ccc(Cl)c(C=NNC(=S)NC2CCCCC2)c1
COc1ccc2c(c1)CC1C3CCCC(O)(CCC(C)C)C3CCC21C
OC1C(O)C(O)C(OCCCCCCCOCC23CC4CC(CC(C4)C2)C3)C(O)C1O
Cc1ccc(C(N)=O)cc1Nc1ncnn2cc(OCC(C)O)c(C)c12
CC(C)CNc1ccnc2ccc(C#CCNC(=O)c3cncn(Cc4ccc(F)c(F)c4)c3=O)cc12
CC(=O)NNC(=O)c1sc2nc(C)cc(C)c2c1N
CCNc1nccc(N2CCC(C(=O)NCc3ccc(C)cc3)C(O)C2)n1
COc1cccc(OC)c1OC
CC(C)COc1cc2ncnc(Nc3ccc(OCc4ccccc4)c(Cl)c3)c2cc1NC(=O)C=CCN(C)C
COc1ccc2[nH]c(-c3ccccc3)c(-c3nn[nH]n3)c2c1
C=C(C)C(=O)Oc1ccc2c(=O)n(-c3cccc(F)c3)ncc2c1
O=C(Nc1ncc(-c2ccoc2)s1)c1ccccc1
CC1(C)C(=O)N(Cc2ccc(C(=O)Nc3ccccc3N)cc2)c2ncccc21
CCN(CC)CCCC(C)N1CCN(c2ccnc3cc(Cl)ccc23)C1=O
COc1cc(OC)c(C(=O)C=Cc2ccc(O)c(C)c2)c(O)c1C=CC(C)=O
COc1ccc(-c2c(C)[nH]c(=O)c(I)c2Sc2ccc3c(c2)OCCO3)cc1OC
COc1ccc(C(=O)O)cc1NC(=O)c1ccc2c(c1)C(=O)N(c1ccccc1OCC(=O)N1CCOCC1)C2=O
COP(=O)(OC)C(=Cc1ccccc1)[N+](=O)[O-]
COC(=O)c1cc(NCc2cc(OC)c(OC)c(OC)c2)ccc1N1CCCC1=O
O=C(CCc1c[nH]c2ccc(F)cc12)Nc1ccc(F)cc1
COc1cccc(CN2CC(C(=O)NCc3ccccn3)CCC2=O)c1
COc1cccc(C(=O)N2CCC3(CCCN(Cc4ccco4)C3)CC2)c1
CCOc1ccccc1NC(=O)C1CCCN1C(=O)Cc1cccc(C(C)C)c1C
CN1C(=O)C(C)(C)c2cc(NC(=O)c3ccc(Cn4cccnc4=O)cc3)ccc21
NC1C(O)CC2C1C2(F)c1ccc(I)cc1
O=C(COn1nnc2ccccc21)Nc1cccc(Cl)c1
CC(CCCC(C)(C)O)C1CCC2C(=CC=C3CC(O)CC(O)C3)CCCC21C
CSCCC(N)C(=O)NCC(=O)NCCc1ccccc1
O=C(Nc1ccccc1)c1cnc2c(c1)C(CCN1CCN(c3ccccc3Cl)CC1)C(=O)N2
CN(C)C(=O)Oc1ccc2sc(C=CC(=O)c3ccc(OC(F)(F)F)cc3)cc2c1
CCCN1C=NS(=O)(=O)c2cc(C)c(NC(C3CCCCC3)C3CCCC3)nc21
COc1ccc2cccc(CCNC(=O)Cc3cccs3)c2c1
COC(=O)c1cccc(Nc2ncnc3nc(-c4ccc(N(C)C)cc4)cnc23)c1
CN(C)C(=O)c1cc(-c2cccc(C(=O)c3ccccc3)c2)cn1C
COc1ccc(F)cc1C(C)(C)CC(O)(Cc1cnc2ccccn12)C(F)(F)F
CCOC(=O)c1cc2c(=O)n(Cc3ccccc3)c3ccccc3c2n1Cc1ccc(OC)cc1
CCOC(=O)N1CCc2c(sc(N3CCCC3)c2C(=O)c2ccc(OC)cc2)C1
COC(=O)C(CCC(N)=O)NC(=O)N(C)C1CCCCC1
COc1ccc(Cl)c(C(=O)N(C)Cc2ccc(S(C)(=O)=O)cc2)c1
CCC(C)NC(=S)NCCCN1CCOCC1
CSc1ccc(Oc2ccc3ccccc3c2)cc1Cl
CCOc1ccc(CCNC(=O)C2CCC(Oc3ccc(C(C)=O)cc3)CC2)cc1
COc1ccc(C=C(C#N)c2nc(C)c(C(=O)OCC(=O)Nc3nc4ccccc4s3)s2)cc1O
COc1cccc(NC(=O)c2ccc(-c3nc4cc(C)cc(C)c4s3)cc2)c1
Cc1nnc(N2CC3(CC(N)=NO3)C2)c2c1cnn2C(C)(C)c1ccccc1Cl
O=C(Nc1ccc(Br)cc1)c1ccc(SCCO)nc1
COc1ccc(CCNC(=O)CN(c2ccc(C)cc2C)S(C)(=O)=O)cc1OC
Cc1ccc(-n2cc(COP(=O)(O)OP(=O)(O)O)nn2)cc1
CCOc1nc2c(cc1C(=O)OCCN1CCCCC1)CCN(CCc1ccc(OC)c(OC)c1)CC2
O=C(Nc1c(C(=O)Nc2ccccc2)oc2ccccc12)c1cccc(Br)c1
CCc1nn(C2CCC2)c2c1CCn1c(-c3ccccc3OC)nnc1-2
Cc1nc2ncnn2c2c1CCN2Cc1cccs1
O=C(COc1ccccc1)N1CCCC(c2ccc(Br)cc2)=N1
CCOc1ccc(OCC(=O)Nc2ccc(N3CCOCC3)cc2)cc1
CC(=NNC(=S)Nc1ccc(Cl)c(Cl)c1)c1ccccn1
CCCCC=C(C)c1ccc(-c2cc(C(=O)O)cc(C(=O)NCCCC)c2)c(OC)c1
Cc1nn(Cc2c(F)cccc2Cl)c2cc(C(=O)O)ccc12
O=[N+]([O-])c1cn2c(n1)CNCC2
c1ccc2c3[nH]c4ncnn4c(-c4n[nH]c5ccccc45)c-3nc2c1
CC(C)(C)n1ncc2c1CCCC2NC(=O)c1ccc2c(c1)OCO2
O=C(C=Cc1cccc(Br)c1)C=C1NC(=S)NC1=O
Cn1c([N+](=O)[O-])cnc1C=CC=c1sc2nc(=O)c(-c3ccccc3)c(-c3ccccc3)n2c1=O
COc1ccccc1C(=O)NCS(=O)(=O)N(C)c1ccccc1
COC(=O)c1ccc(NC(=O)CN2CCS(=O)(=O)c3ccc(OC)cc32)cc1
Cc1[nH]c(C)c(CCNc2cccc(-c3cccc(C(F)(F)F)c3)n2)c1C
N#CC(=Cc1cc(Br)cc(Br)c1)C(=O)NC(Cc1ccc(O)cc1)C(=O)NCC(=O)NCC(=O)O
OCCc1cnc2c(F)cc(F)cc2c1
NC(N)=NC(=O)Cc1cccc2c1[nH]c1ccc(I)cc12
COc1ccc(-c2cn(Cc3ccc(F)cc3F)nc2-c2ccc(OC)cc2)cc1
CC(NC(Cc1ccccc1)C(=O)O)C(=O)NC(Cc1ccccc1)P(=O)(Oc1ccccc1)Oc1ccccc1
Cc1cc(C)c(C(=O)OCC(=O)N2CCN(C(=O)c3ccco3)CC2)c(C)c1
CN(C(=O)Cc1cc(F)cc(C(F)(F)F)c1)C1CCN(CCC2CCCC(C3(c4ccccc4)CCCCC3)N2)CC1
O=C1OCCN1CC(O)CSCc1ccccc1
COc1cc(N2CC(C)NC(C)C2)c(Cl)cc1C(=O)NC1CCCN(Cc2ccc(C(F)(F)F)cc2)C1
CCOc1ccc(S(=O)(=O)OCCn2c3c(sc2=N)CCCC3)cc1
O=C(CCS(=O)(=O)c1ccccn1)Nc1cccnc1Cl
OCC1(CCc2ccccc2)CCN(Cc2cc3ccccc3n2Cc2ccccc2)CC1
COC(=O)C12CCCN1C(c1ccc(Cl)cc1)C1C(=O)N(C)C(=O)C12
COc1ccc(C2=NOC(C)(C(=O)Nc3nccs3)C2)cc1
CN1C(=O)C(=NNS(=O)(=O)c2ccccc2)c2ccccc21
CN(Cc1c(-c2cccs2)nc2ccc(C#CC3CCCCC3)cn12)CC1CCCO1
COc1ccc(NC(=O)CCC(=O)N(C)C=Cc2ccco2)cc1
CCC(C)C1(C)C2Cc3ccccc3C1(C)CCN2C(=O)C(C)c1cccc(O)c1
Cc1cccc(N2CCN(C(=O)c3cccc(N4C(=O)CCC4=O)c3)CC2)c1C
COc1ccc(S(=O)(=O)N2CCCC2)cc1NC(=O)Cc1ccccc1Cl
CN(C)C(=O)C(Cc1ccccc1)NC(=O)CCCN1C(=O)c2cccc3cccc1c23
COc1cccc(C2CC(=O)c3ccc(OC)cc3O2)c1
NC(=O)C1(NC(=O)C(S)Cc2ccc(-c3ccccc3)cc2)CCCC1
O=C1c2ccccc2C(OC2CC2)(c2ccccc2)N1CCCN1CCOCC1
Cc1nn(-c2ccccc2)c(C(=O)NCCOc2ccccc2)c1[N+](=O)[O-]
COC1Cc2ccccc2C2(CCCC2)O1
COC(=O)c1[nH]c(C(C)=O)c(C(=O)OC)c1C
CCCCCCCCC=CCCCCCCCCNC(=O)Oc1c(C)cc(OC)cc1C
COc1ccc(OCc2nc3ccccc3c(=O)n2-c2ccc(C)cc2)cc1
CN1C(=O)C(C=Nc2ccc(O)c(F)c2)c2cc(F)ccc21
CC(C)CC(NC(=O)OCc1ccccc1)C(=O)NC(C=O)Cc1c[nH]c2ccccc12
CC(C)CNC(=O)C(=O)NCC1CCCCN1S(=O)(=O)c1cccs1
COc1cccc(C(=O)Nc2ccc(C)cc2O)c1
COc1ccc(OC)c(C(=O)C=Cc2ccc(C)s2)c1
CN(C)Cc1ccc2nccc(C3CCC(NCc4cc5c(cn4)OCC(O)C5)CC3)c2c1
CCCc1ccc(S(=O)(=O)N2CCC(c3nnc(C4CCN(C(=O)c5cccn5C)CC4)n3C)CC2)cc1
CCOC(=O)c1c(NC(C)=O)sc2c1CC(C)(C)NC2(C)C
Cc1cc(C)cc(S(=O)(=O)c2c(C(=O)NC(C)c3ccccc3)[nH]c3ccc(N)cc23)c1
CCN1CCCC(c2ccccc2)=C1C=Cc1ccc(I)cc1
Cc1ccc(N2C(=O)N(C(=O)c3ccccc3)C3C(=O)C=CC(Nc4cccc(C)c4)C32)cc1
O=C(CN1CCN(c2ccccc2)CC1)Nc1ncccc1O
CC(=O)Nc1ccc(Sc2ccc(Cl)cc2N(CCCN)S(C)(=O)=O)cc1
COc1ccc(OC)c(S(=O)(=O)N2CCC(C(=O)Nc3ccc4c(c3)OCO4)CC2)c1
CC1CN(C2CCC(C)(c3ccccc3)CC2)CCC1(C)c1cccc(O)c1
CNC(=O)c1cc2c([nH]1)CC1CN(C(=O)c3ccccc3)C(Cc3ccc(F)cc3)(C(=O)OC)C21
Cc1cc2nc(NC(=O)CSc3nnc(C4CC4)n3C)sc2cc1C
N=C(N)c1cccc(N2CCN(C(C(=O)O)C(c3ccccc3)c3ccccc3)CC2)c1
COc1cc(OCCCOc2ccc3c(c2)CCC2CN(C)CCN32)c(N)cc1NC(C)=O
CC(=O)Nc1ccc(N2C(=O)C3=C(Cl)C(Cl)=C(Cl)C(Cl)=[PH]3C2=O)cc1
CC(=O)Nc1ccc(CN(CCNc2ccnc3cc(Oc4ccc(NC(C)=O)cc4)ccc23)c2nc3ccccc3[nH]2)cc1
O=C(Nc1ccc2nc(S)sc2c1)C1CC(=O)N(c2ccc3c(c2)OCCO3)C1
NC(=O)c1cnn2c1n[n+]([O-])c1ccc(OCc3ccccc3)cc12
c1nc(N2CCNCC2)c2nc(-c3ccsc3)ccc2n1
CCOc1nc(-c2ccc(C=CC(=O)NO)cc2)cc(-c2cccc(Cl)c2)c1C#N
CC(C)=CCN1Cc2cccc3[nH]c(=O)n(c23)CC1C
CC(C)(C)c1nn2c([N+](=O)[O-])c(-c3ccc(Br)cc3)nc2s1
CCOc1ccc(S(=O)(=O)N2CCN(Cc3cccc(NC(=O)c4ccco4)c3)CC2)cc1OC
CC(C)C(NC(=O)c1ccc(Br)o1)C(=O)NC1c2ccccc2CC1O
O=C(NCc1cccc(F)c1)c1ccc(NCCO)c([N+](=O)[O-])c1
Cn1nnnc1SCc1cc(=O)oc2cc(O)ccc12
Cc1ccc(NC(=O)CN2C(=O)COc3ccc(S(=O)(=O)N4CCCC4)cc32)cc1S(=O)(=O)N1CCOCC1
CSCCC(NC(=O)c1ccco1)C(=O)NC(C)c1ccccc1
COC(=O)C12CCC3C(CCC4C(C)(C(=O)OC)CCCC43C)(C1)c1cnn(C3CCCCC3)c12
O=C(NCCC1CCCO1)Nc1ccc(-c2nc(N3CCOCC3)c3nnn(C4CC4)c3n2)cc1
COC(=O)c1ccccc1NC(=O)c1ccc(S(=O)(=O)N(Cc2cccs2)C2CCCCC2)cc1
COC(=O)C1C(O)c2cc3c(c(C)c2C(OC(=O)C(O)C(C)O)C1(C)C)CCCC3(C)C
CCCCCCCCCCCCCCCCNc1cc(CC[n+]2ccsc2)ccc1C
COc1cc(OC)c(OC)cc1CC=Cc1ccc2ccccc2n1
Fc1ccccc1CN1CCn2cc(CN3CCCCC3)nc2C1
COc1ccc(-c2cc(=O)c3c(O)cc(O)cc3o2)cc1
COc1ccc(OC)c(OC)c1OC
OCC1OC(n2cnc3c(NCc4cccc(Cl)c4F)ncnc32)C(O)C1O
CC(C)(C)c1ccccc1N1CCN(CC(CN2CCCC2)Oc2ccc(C=Cc3ccccc3)cc2)CC1
CC(C)c1ccc(CNC(=O)c2ccc3c(c2)CCCC3C(=O)O)cc1
COc1ccc(-n2c(C)cc(C=C3C(=O)NC(=S)NC3=O)c2C)cc1Cl
Cc1ccc(Cl)cc1Nc1nc2ccccc2nc1NS(=O)(=O)c1cccc([N+](=O)[O-])c1
Cc1ccsc1C(=O)N(C)CC(=O)Nc1ccc(F)c(F)c1F
NC(CC(=O)N1CCCC1C(=O)Nc1ccc(S(N)(=O)=O)c2ccccc12)Cc1cc(F)c(F)cc1F
CC(NC(=O)c1cc(C2CCN(S(=O)(=O)c3ccc(F)cc3)CC2)[nH]n1)C(F)(F)F
CC(C)CC(NC(=O)CCc1ccccc1)C(=O)NC1CCCCC1
COC(=O)C1Cc2cc(O)c(O)c(c2)-c2cc(OC)c(OC)c(OC)c2C(O)C1C(=O)OC
Cc1oc2ncn(CC(=O)NCCCC(=O)NCCCCCO)c(=O)c2c1C(=O)NCCc1ccccc1
CCCC(=O)N(C)c1nc(-c2ccc(N3CC(CNC(=O)C#CC(C)(C)C)OC3=O)cc2C)cs1
Nc1ncnc2c1c(-c1ccc3[nH]c(-c4c(F)cccc4-n4nccn4)nc3c1)nn2C1CCCC1
CC(C)c1ccc(NS(=O)(=O)c2ccc3c(c2)CC(C)N3C(=O)Cc2ccc(F)cc2)cc1
CCC(C)C(N)C(=O)NC(CC(C)C)C(=O)NC(C(O)CO)C1(C)CCCCCCCCC1
COc1ccc(N(C(=O)Nc2ccc(F)cc2)C(C)C)cc1C
Cn1cccc1C(=O)NCc1nc(Cc2ccc(F)cc2)no1
CC1CN(C(C)CO)C(=O)Cc2cc(NC(=O)C3CC3)ccc2OC1CN(C)S(=O)(=O)c1ccc(Cl)cc1
COC(=O)C(COC(=O)c1ccc2ccccc2c1)NC(=O)c1ccncc1
Cc1c(C(=O)Nc2cccc(C#N)c2)cnn1S(C)(=O)=O
CCOC(=O)Nc1cncc(CNC(=O)CN2CCN(C)CC2)n1
CCOC(=O)c1cc(-c2ccc(S(C)(=O)=O)cc2)n(-c2ccccc2C)n1
COC(=O)CN1c2ccc(Cl)cc2N=C([N+](=O)[O-])c2ccccc21
COc1cc2oc(-c3ccc(OCC(=O)N4CCCCC4)cc3)cc(=O)c2c(OC)c1OC
O=C(Nc1cccc(Oc2cccc(C(=O)NCc3ccncc3)c2)c1)Nc1ccc(F)c(F)c1
CCn1cc(CN2CCC(CNC(=O)c3cccc(C)c3)(c3ccccn3)CC2)cn1
CCCCn1c2ccccc2c2cc(C(=O)OCOC(C)=O)nc(C)c21
CC(C)Oc1cccc(C(=O)N(c2nc3ccc(F)cc3s2)C(C)C)c1
O=C(CC1CCC2(S(=O)(=O)c3ccccc3C(F)(F)F)c3c(F)ccc(F)c3OCC12)NCc1ccccc1
COc1cc(N2CCCC2c2ccccc2)ccc1C(=O)N=C(N)N
Cc1cc(C)n(CC2CCCN2C(=O)c2sc3ccccc3c2C)n1
CCCCC(=O)NC(CCC(=O)N1CCCN(C(=O)OC2CCCC(C)CC2)C1)C(=O)O
COCCCN=C(C)CCC(=NO)c1cc(Cl)cc(OC)c1Cl
Cc1cc(C)c(NC(=O)CSc2nnc(CNc3cccc(C(F)(F)F)c3)n2CCc2ccco2)c(C)c1
C=CCNC(=O)CNC(=O)C(Cc1ccccc1)NC(=O)CS(C)(=O)=O
CCOc1ccc(CN(C)Cc2nc(=O)c3ccccc3[nH]2)cc1OC
Brc1ccc2nc(Nc3ccccc3Br)sc2c1
O=C(CCCCN1C(=O)c2cccnc2Oc2ccc(C(=O)NCc3ccco3)cc21)NCc1ccccc1
COc1ccccc1CC(=O)Nc1cc2nc(C3CCCC(C(=O)c4ccccc4)C3)[nH]c2cc1OC
CC(C)CN(C(=O)Nc1cccc(C(F)(F)F)c1)C(C(=O)NCCN(C)C)c1ccccc1
CS(=O)(=O)N1CCN(C2Cc3c(O)c(Br)c(Br)c(Br)c3C2)CC1
CC(C)(C)C(=O)OC1CC2CCC(C1)N2CCCN1CCC2(CCc3ccc(Cl)cc32)CC1
CCOc1cc(O)c2c(c1)OC(C)(C)C(OC(=O)C1CC1)C2=O
CC(=O)c1cc(Cl)c(NCc2cccs2)cc1Oc1ccc(Cl)cc1Cl
CC(O)(CSCCCCOc1ccc(OCC(=O)O)cc1)C(=O)Nc1cccc(C(F)(F)F)c1
COc1ccc(-[n+]2nsc(NC(C)c3ccccc3)n2)cc1
CN(C)NC(=S)Nc1c(Cl)cc(Cl)cc1Cl
O=C(CC(C(=O)O)n1ccc(=O)[nH]c1=O)NCC12CC3CC(CC(O)(C3)C1)C2
O=C(C=Cc1ccc(OCCCc2c[nH]c3c(F)cccc23)cc1)N(O)C1CCCC1
COc1ccc(-n2nc3cc(C)c(N)cc3n2)cc1OC
C=CC1CC2C(c3ccncc3)C(C#N)(C(C)=O)C1CN2C
COc1ccccc1N1CCN(CC(=O)c2ccc([N+](=O)[O-])cc2)CC1
CC1(C)CC(NC(=O)c2ccc(-n3ccnc3)cc2)CC(C)(C)N1O
CC1CC2(C)C(CCC3(C)C2CC=C2C4C=C(O)CCC4CCC23C)C(C)C1C
N=c1c2ncn3c2ncn1CCCCCOP(=O)(O)OP(=O)(O)OC(O)C1OC3C(O)(O)C1OCc1ccccc1
NCC(O)c1ccc(O)c(O)c1
O=C(O)CC1CCN(C(=O)NCc2cccs2)N1c1nc2c(F)cc(F)cc2s1
Cc1cc(O)c(C2=NCCS2)c(=O)o1
COc1cc2c(cc1OC)C(c1ccc3c(c1)OCO3)N(C(=O)C(C)(C)C)CC2
CCN(CC)CCOC(=O)C(CC)(c1ccccc1)c1ccccc1
COc1cc(C=CC(=O)OCNC(=S)N2CCc3ccccc3C2)cc(OC)c1OC
CCCCc1nc2c(=O)n(C)c3ccccc3c2[nH]1
Cc1ccc(S(=O)(=O)N2CCCCCC2)cc1NC(=O)c1cncc(Br)c1
CCOc1c(OC)cccc1C(CC)N(Cc1ccccc1OC)C(=O)CCc1ccccc1
CC(NC(CCP(=O)(O)O)C(=O)O)C(=O)N1CC(OC(c2ccccc2)c2ccccc2)CC1C(=O)O
C=C(O)C(=O)Nc1ccc(NC(=O)c2ccc(N(CCC)CCC)cc2Cl)cc1
CCCCC(N)C(O)CC(Cc1c[nH]c2ccccc12)NC(=O)OCC
CC(CCO)C1CC2C(O)C3=C(OC2(O)C(N2Cc4ccccc4C2=O)C1)C(=O)c1c(O)cc(O)c(O)c1C3=O
O=C(C1CNCc2c1cc(O)c(O)c2O)N1CCCCC1
CC1=C(C(=O)OC(C)C)C(c2ccc(C(F)(F)F)cc2)NC(=S)N1
O=C(c1ccc(Cl)cc1)c1ccc(Br)s1
COc1ccc(NC(=O)c2cnc(N3CC(O)C3)c(C)n2)cc1OC
Cn1cc(CO)c(CNc2ccc3cc[nH]c3c2)n1
O=C(Nc1ccc([N+](=O)[O-])cc1)Nc1cccc2c(-n3cnnc3)cccc12
CCCc1cc(OC)c(=O)n2c1C(CC)NC(=O)C(C)Nc1ccc(OC)c-2c1
CC(C)(C)C(=O)Nc1ccc(N2CCOCC2)c(C(F)(F)F)c1
CCCCNC(=O)COC(=O)C(C)CC(=O)N1CCCC1
CCOC(=O)C1=CCCC(c2cc(F)c(F)cc2F)N(C)C1=O
CCOC(=O)c1sc(NN=C(C)c2c(F)c(F)c(F)c(F)c2F)nc1C
COc1ccc2c(c1)C(=O)N(CC1(C#Cc3ccc(C(=NO)N4CCOCC4)cc3C)NC(=O)NC1=O)C2
CNC(=O)CN1Sc2ccccc2[S+]1[O-]
CCCCn1c(N)c(N(Cc2ccccc2)C(=O)c2cnccn2)c(=O)[nH]c1=S
N#CCCn1cc(C(=O)NCc2ccccc2)c(=O)c2c(F)cccc21
CC(C)(C)C(=O)n1nc(C#N)c2c1C(=O)N(c1cnn(CC(=O)Nc3cncc(Cl)c3)c1)C2
COc1ccc2[nH]c3c(c2c1)CCn1cnc(C)c1-3
Cc1ncc(-c2ccnc(Nc3ccc(OCC(C)(C)O)cc3)n2)n1C
Cc1ccc(-c2cc(-c3ccc(Cl)cc3Cl)nn2CCNCc2ccccc2)o1
O=C(NN=c1[nH]c2ccccc2c(=O)n1-c1cccc(F)c1)C1CCCCC1
OC1C2=NCCN2C(O)c2cccc(Cl)c21
COC(=O)Cc1sc(C#N)c2c1Cc1cc(OC(F)(F)F)ccc1-2
CCOc1ccc2c(=O)c(-c3ccc(-c4ccc5ccccc5c4)cc3)coc2c1
O=C(COc1ccccc1)NNC(=O)C(O)=CC(=O)c1ccccc1
COc1ccc(CCNc2nc(C)cc(C)n2)cc1
CCOC(=O)c1c(NC(=O)CN2C(=O)c3ccccc3C2=O)sc2c1CCC2
CCCCCNc1cc(C2(CN)CCCCC2)c2c(n1)CCC=C2
Cc1cc(C)c(S(=O)(=O)Nc2c(C(=O)O)[nH]c3ccccc23)c(C)c1
O=S(=O)(Cc1ccccc1)N(CCCN1CCC(C(F)(F)F)CC1)c1ccccc1
COc1c([N-][N+]#N)ccc2oc(=O)c3c(c12)CCCC3
COc1ccc(Oc2ncccc2C(=NC2CCCCC2)NO)cc1
COC(=O)c1ccc(N=C(N)N=C(N)N)cc1
CCCC(CCCC(=O)NC(Cc1ccc(O)cc1)C(N)=O)C(C=O)NNC(C)=O
CN(c1ncnc2[nH]ccc12)C1CCC(CS(=O)(=O)N2CCC(CC(=O)N3CCC(n4cccn4)CC3)C2)CC1
Cc1cc(C=NNC(N)=S)c(C)n1Cc1ccccc1
CC(C)(C)NC(=O)c1c(Cl)cccc1C(=O)Nc1ccc(C#N)c(Cl)c1
CN(C)CCN=C1CCc2ccc(Cl)cc21
O=Cc1cccc2c(-c3ccccc3Br)cccc12
COCCN1Cc2nccn2CC(CNC(=O)c2cccc(F)c2)C1
Cc1cc(C(C)c2nnc3sc(-c4ccccc4Br)nn23)sc1C
C[n+]1ccccc1C=Cc1ccc(Cl)c(Cl)c1
COC(=O)C(C)=CC(C=C(O)C(=O)O)CC=C(C)C(=O)CCc1ccc(O)c(O)c1
Nc1cc(-c2nnc3cnc(-c4cccc(COc5ccccc5)n4)nn23)ccn1
O=C(Nc1nc(-c2ccccc2)cs1)c1ccc[nH]1
O=C1C(=Cc2ccccc2)Oc2c1ccc(OCCN1CCCCC1)c2OCCN1CCCCC1
Cc1cc(C(=O)OCC(=O)Nc2ccccc2S(C)(=O)=O)c2ccccc2n1
CC1(C)OC2COC3(CN4CCCCC4)OC(C)(C)OC3C2O1
O=[N+]([O-])c1cc(-c2cn(-c3cccc(Br)c3)cn2)n(CC2CO2)n1
CC(NC(=O)N1CCC(c2ccncc2)C1)c1nccs1
CCc1nc2c(C)cc(C)nc2n1Cc1ccc(C(c2ccccc2)C(CC(=O)O)c2ccccc2)cc1
Cc1ccc(CSC2=NN=S(CC(=O)NNC(=O)c3c(F)cccc3F)N2C)cc1
COCCOC(=O)c1ccc(NC(=O)c2cccs2)cc1
CN(CCCCCOc1ccc(Cl)cc1)C(=O)c1ccc(OCCC2SCC3NC(=O)NC32)cc1
CCOC(=O)c1ccc(Oc2ccc(I)cc2)cc1
O=C1C2Cc3ccccc3N2C(=O)N1CCCCn1ccnc1
Oc1ccc2[nH]c3c4ccccc4ncc3c2c1
CCCN(CCC)c1cc(C)nc2c1N(C)C(=O)CN2c1c(C)cc(C)cc1C
NC(CC(=O)N1CCCC1C(=O)NCc1ccc(Cl)c(Cl)c1)c1ccc(F)cc1F
Oc1ccc2c(c1O)CCC1CNCC21
Cc1cc2c(=O)c3ccccc3oc2c(=O)[nH]1
CC1(C)CCC(C)(C)c2cc(C(C=O)=Cc3ccc(C(=O)O)cc3)ccc21
O=C(NC(CCCCN1CCOCC1)C(=O)NSC1CCCCC1)C1CCCNC1
Cc1cc(C(=O)NC(C)CNc2ncccn2)c(C)o1
Cc1c2c(cc3c1-c1c(cc(Br)c(O)c1Br)OCO3)OC(C)(Br)CC2
O=C(O)CNC(=O)c1nc2ccccc2c(-c2ccccc2)c1-c1ccccc1
Cn1cnnc1SCC(=O)NN=Cc1ccc(Br)cc1
CC=CC(NC(=O)CC(C)C)C(=O)O
CN(C)CCON=Cc1c(-c2ccnc(Nc3ccccc3)n2)c(-c2ccc(F)cc2)n2c1SCCC2
O=C(O)CCCCCON=Cc1ccc2c(c1)CCCC2
COc1c(C2CCCN2Cc2nc(C)no2)c(C)nn1C
CC(C)(OC(=O)c1c(Cl)cc(-n2cnc(C#N)n2)cc1Cl)c1ccccc1
C#CCCON=C(C)c1cnc(=O)[nH]c1O
COc1cccc(C(=O)c2ccc(Nc3ccccc3)nc2)c1
O=C(NCCO)N1CC=C(c2cccc(Cl)c2)CC1
COc1cc(C2c3cc4c(cc3C(Nc3ccc(Cl)cc3)C3COC(=O)C23)OCO4)cc(OC)c1OC
Nc1ncnc2c1ncn2C1OC(CO)C(O)C1O
CCCOc1ccc(-c2nnc(Cc3cccc(C)c3)o2)cc1
CC(=O)Nc1ccc(S(=O)(=O)n2ccc3cc(C(=N)N)ccc32)cc1
CC(C)CC(NC(=O)N1CCC(N2CCC(NC(=O)c3ccc4cc[nH]c4c3)CC2)CC1)C(=O)NO
CCOc1ccc(C(=O)N2CCC3CC2c2cc(NC(=O)CC)ccc23)cc1Br
CSc1ccc2c(c1)C13CCCCC1C(C2)N(CC1CC1)CC3
CN1CCc2cc(Cl)c(O)cc2C1
CC(=O)NCC1OC(n2cnc3c(N)ncnc32)C(O)C1O
CCC(=O)NCCc1ccc2[nH]c3c4ccccc4oc3c2c1
CCC(CC)(Cc1nc2ccccc2n1C)c1ccccc1
COc1ccc(S(=O)(=O)N2c3ccccc3CCC2C)cc1
Cc1noc(C)c1OCC(=O)Nc1cccc([N+](=O)[O-])c1
COc1cc(Cl)c(C)cc1NC(=O)Cn1nccc1C
COc1ccc(O)c2c1C(=O)CC(c1ccc3c(c1)OCO3)O2
CN(C(=O)N1Cc2c(C(N)=O)ncn2-c2ccc(Cl)cc21)C1CC1
CNC(=O)C(CC(C)C)NC(=O)C=Cc1cccc([N+](=O)[O-])c1
CC(c1cnnc(-c2cc3c([nH]2)CCNC3=O)c1)C1CCCCC1
N#Cc1nc(N)c(Nc2ccc(O)cc2)nc1C#N
O=C(NC1(C(F)C(O)CO)C(=O)Nc2c1c(=O)[nH]c(=O)n2Cc1ccccc1)c1ccncc1
O=C(c1c[nH]cn1)N1CC2CCCN(CC3CCC3)C2C1
CCCC1OC(C(C)(C)O)C=CC1CCC=CCCCCC(=O)O
CCOc1cc(C2C(=O)N(Cc3ccc(C)cc3)CC(=O)N2Cc2ccc3c(c2)OCO3)ccc1O
CC(C)Oc1cccc(CNS(=O)(=O)c2ccc(Cl)nc2)c1
CCOCCOC(=O)C(=O)Nc1ccon1
NC(=S)NN=Cc1c[nH]c2ccccc12
CCOC(=O)C1CCCN(C(=O)COc2ccc(S(=O)(=O)Nc3ccccc3Cl)cc2)C1
O=C(c1ccc(C(F)(F)F)cc1)n1cnc(=O)cc1C(F)(F)F
CSCCC(N)CSC(C)C1OC(n2cnc3c(N)ncnc32)C(O)C1O
COc1cc(-c2cnc(-c3ccsc3-c3ccc(OCc4ccccc4)cc3)[nH]2)cc([N+](=O)[O-])c1OC
COc1cccc2c1[nH]c1c(-c3noc(C4CCCN4C(=O)C=Cc4ccc([N+](=O)[O-])s4)n3)nccc12
Cc1ccc(-n2c(=O)n(C)c3cnc4ccc(-c5ccc(C(C)C)cc5)nc4c32)cc1
CC(=O)Nc1nc(=O)oc2cc(Br)cc(Br)c12
COc1ccccc1N(CC(=O)NC1CCCC1)C(=O)c1ccc(Cl)c(S(=O)(=O)N2CCCCC2)c1
CC(Nc1ncc(Cl)c(N2C(=O)OCC2C(C)C)n1)c1ccccc1
CN(C)c1cc(NCc2cccc(F)c2)cc2ccccc12
COC(=O)COC(=O)c1ccccc1N1CCCC1
COC(=O)NC(Cc1ccccc1)C(=O)NC(C(=O)NC(CC1CCCCC1)C(=O)C(F)(F)F)C(C)C
Cc1nc(C(C)(C)C)sc1C(=O)NCc1ccccc1Sc1ccccc1
O=C(CCn1ccc2ccccc2c1=O)NCC(=O)Nc1ccc(OC(F)F)cc1
CC1(C)Cc2c(cnc(N3CCN(C(=O)c4ccco4)CC3)c2C#N)CO1
Cc1cc(C(=O)N2CCN(c3ncnc4onc(C)c34)CC2)no1
CCOC(=O)Nc1ccc(NC(=O)c2c(-c3ccc(Cl)cc3)noc2C)cc1
CCCCOc1ccc(-c2nc3cc(CCN4CCN(C)CC4)ccc3o2)cc1
COc1cc(S(N)(=O)=O)ccc1OCCO
COc1ccc(NC2CCCN(c3ncccc3C(F)(F)F)C2)cc1
Cc1cc(C)c(S(=O)(=O)Nc2ccc(S(N)(=O)=O)cc2)c(C(=O)Nc2ccccc2Cl)c1Cl
N#Cc1ccc(NC(=O)Nc2ccc(C3COCCO3)c(Cl)c2)cc1
CCCCCCCCCCC(C)OC(=O)Cc1nc(=O)c2ccccc2[nH]1
Cc1cc(=O)[nH]c2ccc(-c3cncc(OCC(N)Cc4ccccc4)c3)cc12
CCN(CCCNC(=O)Nc1ccccc1)CC1CC(n2cc(C)c(=O)[nH]c2=O)C(CO)O1
CCCC(=O)NCc1ccc(N2CCC(n3c(=O)[nH]c(=O)c4cnc(N5CCOCC5)nc43)CC2)c(C(F)(F)F)c1
Cn1c(N2CCOCC2)nc2ccccc21
CCOC(=O)C1C2C(N)=NCC2C1c1cccc(C#N)c1
O=C(NC1CCN(Cc2ccccc2)CC1)c1cccc(S(=O)(=O)N2CCCC2)c1
Cc1ccc(NC(=O)c2ccc(NC(=O)c3ccccc3C(=O)O)cc2)cc1
CCCCCn1c(N)c(C(=O)NCCc2ccco2)c2nc3ccccc3nc21
CC(=O)c1ccc(C(=O)N2CCC(n3nc(C)c4ccccc43)CC2)s1
CC1(C)CC(=O)C(CC(=O)NCCCCCCCCCCCCCCCCN)C(=O)C1
O=C(NS(=O)(=O)c1ccc(Cl)c(Cl)c1)c1ccc2c(c1)N(C1CCCCC1)CC2C1CC1
CN(C)CCCN(N)c1nc2ccc(Cl)cc2n2c(CCN(C)C)nnc12
COc1ccccc1NC(=O)Cn1nnc(SCc2nc(-c3ccccc3)no2)n1
NS(=O)(=O)c1ccc(NC=CC(=O)COC(=O)c2cccnc2)cc1
COc1cc2nc(N3CCN(C(=O)COc4ccccc4)CC3)nc(N)c2cc1OC
O=C(Cc1c(F)ccc(Cl)c1F)Nc1ccc(-c2cnc(C(=O)O)cn2)cc1
O=C(NNC(=O)c1ccco1)c1ccc(Cl)c([N+](=O)[O-])c1
CCCCCCCCCCCCCCCC(=O)Nc1ccc2nc(-c3ccc(OC)cc3)oc2c1
Cc1ccc2[nH]c3c(c2c1)C(=O)C(=O)CC3(C)NCc1ccc(F)cc1
CC1(c2cc(C3COC4(C)COC(=O)C34)ccc2O)OCCO1
C=CCOC1C(N)CC(O)C(OC2OC(CNCc3ccccc3OC=C)C(O)C(O)C2O)C1O
COC(=O)NC(Cc1ccccc1)C(=O)N1CCC(CCCNC(=O)NCc2c(C)cc(Cl)cc2Cl)CC1
CC(C)C(C=NNC(=O)c1ccc(Br)nc1)NC(=O)c1ccco1
CCc1[nH]c2nc(Sc3cnc4ccccc4c3)nc(NC3CCC(N)CC3)c2c1Oc1cnccn1
Cc1c2cc[n+](Cc3ccccc3)cc2c(C)c2c1[nH]c1ccc(O)cc12
CCc1cc(=O)oc2c(C)c(OC)c3c(c12)OC(C)(C)C=C3
CC(C)(C)c1nc(SCC(=O)N2CCN(c3ccc(F)cc3)CC2)c2ccccc2n1
CCCCCCCCCCCCCCNc1c2ccccc2nc2c(C)cccc12
CC(C)n1ccnc1-c1cc(N2CCCCC2CO)ncc1Cl
O=C(CN1C(=O)COc2ccc(S(=O)(=O)N3CCCCC3)cc21)Nc1ccccc1F
COc1ccc(-c2nc3c(n2-c2ccccc2Cl)C(=O)CCC3)cc1OC
CCOc1ccccc1NC(=S)NCc1cccnc1
Cc1ccc(S(=O)(=O)Nc2ccc(N3CCN(C(=O)c4ccco4)CC3)nn2)cc1
CCOP(=O)(Cc1ccc(C(=O)c2cc(OC)ccc2OC)cc1)OCC
COc1cc(OC)cc(C(=O)C=Cc2ccc(OC)c(NC(=O)c3ccccc3)c2)c1
CC(C)CNC(=O)c1cc(-c2ccc(O)cc2O)on1
CC(C)CCNC(=O)C=Cc1cccc(C(F)F)c1
Cc1c(C)c(N)c(C)c(C(=O)O)c1C
CCCN(CCN)N=Nc1ccc(I)cc1C(N)=O
CCCCNc1c(C(=O)NC2CCCC2)nnn1Cc1ccccc1Cl
Cc1ccc(S(=O)(=O)Nc2ccc(-c3nnc(C4CCN(C(=O)Cn5cc6nc(C)ccc6n5)CC4)n3C)cc2)cc1
Cn1c(-c2ccccc2)c(-c2ccc(-c3ccccc3)cc2)c2ccc(C(=O)O)cc21
N=C(N)NCCCC(NC(=O)CCC1CCC1)C(=O)c1nccs1
CCCCn1c(CNc2ccc(F)cc2)nnc1SCC(=O)Nc1ccc(OCCC)cc1
COc1cccc(-c2c(C(=O)C=Cc3ccc(Cl)cc3)ccc3occc23)c1
COc1ccc(C(=O)C=Cc2ccc(O)c(C=O)c2OC)c(OC)c1OC
Cc1c(C)n(Cc2ccccc2)c2ncnc(Nc3ccc4c(ccn4C)c3)c12
OCCc1sc(-c2cccc(Cl)c2)nc1-c1cccc(Cl)c1
CC(OC(=O)Nc1ccc(S(C)(=O)=O)cc1)(C(=O)OCCCS(N)(=O)=O)C(F)(F)F
Fc1ccc(CCNc2ncnc3ccc(-n4ccccc4=S)cc23)s1
COc1ccc(CN(C)C2CCCN(Cc3cnn(C)c3)C2)cc1
CC(=O)c1cc(C#N)c(N=Cc2cc(C(=O)C(F)(F)F)c[nH]2)[nH]1
CC1C2Cc3ccc(O)c(C(=O)CCc4ccccc4)c3C1(C)CCN2CC1CC1
Cc1nn(CC(C)C(=O)O)c(C)c1CCC(=NO)c1ccccc1N
O=c1[nH]c2cc(Cn3cnc4ncn(Cc5ccccc5)c(=O)c43)nnc2c2ccccc12
CN1C(=O)C(=O)N(c2cccc(F)c2)C(c2cccc(C(F)(F)F)c2)c2c1cnn2C
Cc1ccc(Cl)cc1NS(=O)(=O)c1cccc(C(=O)N2CCN(C(=O)c3ccco3)CC2)c1
N#Cc1ccc(Oc2c(Cl)cc(NC(=O)c3ccnn3C3CCOCC3)cc2C(F)(F)F)nc1
Cc1ccc(Cl)cc1N1CC(C(=O)NN=Cc2ccncc2)CC1=O
COc1cc(C2c3cc4c(cc3C(Oc3ccc(C5C(C)C(=O)N5C)cc3)C3COC(=O)C23)OCO4)cc(OC)c1O
COc1ccc2c(c1)nc(NC(=O)c1ccccc1-c1ccccc1Cl)n2CCC(C)C
CCN(CC(=O)NC1CC1)S(=O)(=O)c1ccc(Br)s1
Cc1ccc(S(=O)(=O)N2CCC(=O)N2CCc2ccccc2)cc1
c1ccc(CCCSc2ccc3ccccc3c2)cc1
Nc1ccc(Cl)c(CNC(=O)c2cccnc2)c1
CN(C)C(=O)c1c(-c2ccc[nH]2)c2cccc3c2n1C(CN(C)C1CC1)C(CNS(=O)(=O)C(F)(F)F)C3
CCc1ccc(OCc2cc(C(=O)N3CCN(C)CC3)n[nH]2)cc1
CC(C)c1nc(CNC2CC(C(=O)N3CCOCC3)CC(C)(C)C2O)cs1
CNc1ccc(C(C)=O)cc1OC
CC(=O)N1CCN(C(=O)c2cccc(S(=O)(=O)Nc3cccc(C)c3C)c2)CC1
COc1cc2cc(-c3ccc(-n4ccnc4)cc3)[nH]c(=O)c2cc1OC
CCOC(=O)Cc1nnc(NC(=O)c2ccccc2)s1
COc1ccc(NC(=O)c2cnc3nc4sc5c(c4c(=O)n3c2)CCCC5)cc1
CCOC1OC(C(=O)N2CCN(Cc3ccccc3)CC2)=CC(C2CCCCC2)C1CCCO
CCCCCCCOc1ccc(OCC(=O)c2ccc3ccccc3c2)c(-c2ccc(O)c(C=O)c2)c1
CCC(=O)NCCc1cccc(C(=N)N)c1
C=C(COC(=O)NCCOc1cc(F)c(OC)cc1Cl)c1cnn(C)c1
NCC1OCC(N)C(O)C1O
FC(F)(F)Cc1nnc2sc(-c3ccccc3Cl)nn12
Cc1ccc(Cl)cc1N1C(=O)C(c2nc(C(=O)Nc3ccc(O)cc3)cs2)C1c1ccco1
COc1ccc(CC(C)(C)N=C(NO)c2ccc(Oc3ccc(F)cc3)nc2Oc2cc(C)cc(C)c2)cc1OC
CC(=O)N1CCc2nc(NC(=O)Cn3c([N+](=O)[O-])cnc3C)sc2C1
CCCCn1c(N)c(N(CCOC)C(=O)c2snc(C(N)=O)c2N)c(=O)[nH]c1=O
NCCCCN(CCCc1ccccc1)C1CCc2ccc(O)cc2C1
O=C(O)COc1ccc(CCCOc2ccc(C34CC5CC(CC(C5)C3)C4)cc2)cc1
COc1cc2c(cc1OC)C(COCc1ccccc1)N(C(=O)c1ccc3c(c1)OCO3)CC2
Cc1c(C(=O)NCc2cccc(F)c2)sc2ncnc(N(C)Cc3ccco3)c12
CC(C)CC1C(=O)N2CCCCC2C(=O)N(C)C(Cc2ccc(O)cc2)C(=O)NC(C)C(=O)N2CCCC2C(=O)N1C
CC(=O)OC(C(C)O)C1CC(C)C2C(O1)C(O)C1(C)C2CCC23CC24CCC(=O)C(C)(C)C4CCC13
COc1ccc(-c2ccc3c(cnn3-c3ccc(F)cc3)c2)c(C)n1
CC1(C)CCC(OC(=O)CCn2nc(N3CCNCC3)ccc2=O)CC1
COc1ccc(-c2cncnc2C2CN(c3ccc(OCCO)cc3)C2)cc1OC
O=C(C(=Cc1ccc(Cl)cc1Cl)S(=O)(=O)c1ccc(F)cc1)c1ccc([N+](=O)[O-])cc1
CCOC(=O)C1=NOC2(C1)SCC1C3CC(C)=CC(=O)C3(C)CCC12C
CCCN(CCC)C1Cc2ccccc2C(c2ccccc2)C1
CCOC(=O)C(CCC(C)=O)n1nc(-c2cccs2)oc1=O
CC(C)NCC(O)COc1ccc(SCC(O)CO)cc1
CC(C)(C)NC(=O)NC(=S)Nc1ccc(Cc2ccncc2)cc1
c1ccc(-c2ccc(NCc3ccncc3)cn2)nc1
COc1cccc(-c2[nH]c(-c3sccc3C)nc2-c2ccncc2)c1
O=C(NC(Cc1c[nH]c2ccccc12)C(=O)OBr)c1ccc(NCc2ccccc2)cc1Cl
COc1ccc(NC(=O)COc2ccc(Cl)cc2C)c(OC)c1
CC1CCC2(OC1)OC1CC3C4CC=C5CC(O)CCC5(C)C4CCC3(C)C1C2C
CC1OC(OC2CCCCC2OC(=O)C=Cc2ccc(O)c(OCC=CBr)c2)C(O)C(O)C1O
COc1cc2c(NN=Cc3ccc(C(C)(C)C)cc3)ncnc2cc1OCCCN1CCOCC1
CCC1CCc2nc(C(F)(F)F)ccc2N1C(=O)OC(C)C
CC(=O)Nc1ccc(Nc2n[nH]c(-c3ccncc3)n2)cc1
CC1=C(C(=O)OCC(=O)c2ccccc2)C(C)C(C(=O)OC2CCCC2)=C(C(=O)c2ccccc2)O1
CCCN(CCC)c1sc(C(=O)OCCCCCc2ccc3c(c2)CC(CC(C)(C)C(=O)O)CC3)nc1C
NC(=O)NC1CC(=O)N(c2ccccc2)C1=O
COc1ccc(NC(=O)C2(N(CC(C)C)C(=O)c3ccco3)CCCC2)cc1
CCC(NC(=O)c1ccc(-c2ccc(COC3COc4nc([N+](=O)[O-])cn4C3)cc2)cc1F)c1ccccc1
Cc1c(NS(C)(=O)=O)ccc(Cl)c1-n1c(CCC(N)C(=O)O)n[nH]c1=O
CN(C(=O)Nc1ccc(F)cc1)C1CCCCn2c1nc(C(=O)NC1CCN(Cc3ccccc3)CC1)c(O)c2=O
C=Cc1cccc(-c2cc(-c3ccccc3)ccn2)c1
CC(C)(C)c1cc(F)ccc1Oc1cccn2c(Br)c(-c3ccc(S(N)(=O)=O)cc3)nc12
O=C(NCCCCN(Cc1ccncc1)c1ccccc1)c1cccs1
CC(C)c1csc(C(=O)Nc2ccccc2)n1
COC(=O)c1[nH]c2ccccc2c1S(=O)(=O)c1ccccc1
COc1ccc(CCCCCCCCCOC(=O)C=C(C)C)cc1
Fc1cccc(F)c1NC(=S)Nc1cccc(Cl)c1
Nc1ccc2ncc(S(=O)(=O)c3ccc(I)cc3I)c(-c3ccccc3)c2c1
CCOc1ccc(-c2c(C)nc3c(OCC)cccn23)cc1
CC(=O)NCS(=O)(=O)n1c(-c2ccc(OC(=O)Cc3ccccc3)cc2)c(C2CCCC2)c2ccc(C3=CC=C3)cc21
COc1cccc(COC2=CC(=O)N(Cc3cccc(OC)c3)C(NCCNC(=O)C3CCC(=O)N(Cc4cccc(OC)c4)C3)C2)c1
COC(=O)C(NCc1ccc2c(c1)OCO2)c1ccccc1
O=[N+]([O-])CCS(=O)(=O)Cl
CC(C)C(CN(C)C)C(Cn1cncn1)c1ccc(O)cc1
CC1=NN(C(=O)Cc2ccccc2)C(=O)C1N=Nc1cccc2ccccc12
COc1ccc(CNS(=O)(=O)c2ccc(OC)cc2)cc1
COc1ccc(C2NCC(c3cccc(C=Cc4ccc5ccccc5n4)c3)C2C(=O)O)cc1
N#Cc1c(Cl)cccc1OCC(N)=O
CC=Cc1ccc2c(c1)[nH]c1cccc(OC)c12
CC(C)C1ON(c2ccc([N+](=O)[O-])cc2)C(=O)NC1=O
Cc1c(CCN2CCN(c3ccccc3)CC2)sc2ccccc12
CC(=O)OCC1CC(OC=O)C(OC(C)=O)CO1
CC(=O)c1cn(C2C(O)C(CO)OC(C(O)CO)C2O)nn1
CCC1=C2CC3(C)OC(O1)C(C)(CO)C3(C)C2=O
CN1CCN(CCCNC(=O)c2cc(CN3C(N)=NC(N4CCCC4)=NC34CCc3ccccc34)ccc2Cl)CC1
Nc1nc(SCC(=O)NC2CCCCC2)n[nH]1
CC(=O)Nc1ccc2nc(NC(=O)C3CCCO3)sc2c1
CCCC(=O)NC(C(=O)N1CC(C(=O)O)CC1C(=O)NC(CS)C(=O)c1nc2ccccc2s1)C(C)(C)C
CN(CO)C(=O)c1ccc(NCc2cnn(C)c2N2C(=O)CC(n3c4ccccc4c4ccccc43)C2=O)cc1
CCC(C)(O)CCCCC(=O)C=C(O)C=Cc1cccc(O)c1
CN(C)c1nc(N(C)C)nc(N(CCCO)S(C)(=O)=O)n1
CCCc1nccn1Cc1coc(-c2ccccc2)n1
O=C1c2oc3c(c2C(=O)N1c1ccccc1)C1=NCCN1CC3
COC(=O)C1C(=O)N(c2ccccc2)C1c1cc2cc(C)ccc2nc1Cl
CC1=NN2C(=N)C(=Cc3cn(-c4ccccc4)nc3-c3ccc(Cl)cc3)C(=O)N=C2S1
O=C(O)CCC(NC(=O)OCc1ccccc1)C(=O)N1CCCC1(CC1CCCCC1)C(=O)Nc1ccc2ccccc2c1
CCOC(=O)c1cc2c(=O)n3ccccc3nc2n(C2CCCCC2)c1=NC(=O)c1ccncc1
O=C(c1csc(-c2cccs2)n1)N1CCN(c2cccc(Cl)c2)CC1
COc1ccc(CNc2cccc(NC(=O)c3cccc(Cl)c3)c2)c(OC)c1
Cc1cccc(C(=O)Nc2cc(O)c3c(c2)OC(C(=O)OCc2ccccc2C(F)(F)F)CC3)c1
CCC(NC(=O)c1ccncc1)c1nnn[nH]1
O=C1CCOc2ccccc21
CC1NC(=O)CNC(=O)C(Cc2ccccc2)NC(=O)C(CC(=O)O)NC(=O)C(Cc2c[nH]c3ccccc23)N(C)C1=O
CCCCCC(c1cc(O)c(O)c(OC)c1)n1nnc(C(C)C)n1
CC1=C(C(=O)NCc2ccccc2)C(c2ccc(F)cc2)n2ncnc2N1
OCC1OC(Oc2ccc3c(c2)OCC(c2ccc(O)cc2)C3O)C(O)C(O)C1O
CCOC(=O)c1cnn(-c2ccc([N+](=O)[O-])cc2)c1N
NC(=O)c1cccc(NC(=O)N2CC3CCCCC3C2)c1
COc1cc(C=C2SC(=Nc3ccc(F)cc3)N(c3ccccc3)C2=O)cc(OC)c1OC
O=C1C(=CNc2cccc3cccnc23)C(=O)c2ccccc21
CCOC(=O)c1ccc(NC(=O)C2c3ccccc3C(=O)N2Cc2ccc(Cl)cc2)cc1
Cc1[nH]c2ccccc2c1C=NNc1nncc(-c2ccc(Cl)cc2)n1
O=C(NC(Cc1ccccc1)C(=O)O)c1cc2ccccc2o1
NC(=O)c1cc2c(N)c(C(=O)c3cccc4ccccc34)sc2nc1N(C1CC1)C1CC1
CCOC(=O)C(NC(C)=O)(Oc1ccc(C(F)(F)F)cc1[N+](=O)[O-])C(F)(F)F
CCC12CCC3C(CCC4CC(C)CCC43C)C1CC1OC3(CCC(C)CN3)C(OC3OC(OC)C(O)C(O)C3C)C12
CCN1CCN(C(=O)C2(CN(C)C)CCCC2)CC1
C=C(C(=O)OCC(C)C)C(O)c1ccccc1
CCOC1OC(C(=O)NCC2CC2)=CC(C2CCCCC2)C1CCCO
CCc1cc(CNC(=O)CS(=O)(=O)Cc2ccc(C)cc2)on1
Cc1c(Cl)cccc1Nc1nc(-c2cc(Cl)c(O)cc2O)cs1
O=C(Oc1ccc(F)cc1)c1cc([N+](=O)[O-])cc([N+](=O)[O-])c1
COC(=O)c1ccc(C23CCCN2CCC3)cc1
Cc1nn(-c2ccccc2)c(Cl)c1C=CC(=O)c1cn(Cc2ccc(Cl)cc2)c2ccccc12
CCC(CC)CN1CCC(COc2ccc3c(-c4ccccc4)cc(=O)oc3c2)CC1
Cc1c(Oc2ccc(C(F)(F)F)cc2[N+](=O)[O-])cccc1C(C)C
Cc1ccc(C)c(N2CCN(c3cc4nc(-c5ccco5)nc(N5CCOCC5)c4cn3)CC2)c1
CN1CCC23Cc4nc5ccccc5cc4CC2(O)C1Cc1ccc(O)cc13
CC(C)CNC(=O)CC1CC(C(=O)NCCc2ccc(Cl)cc2)c2cc3c(cc2O1)OCCCO3
NCCCCC(NCC(=O)O)C(N)=O
Cc1ccc(NC(=O)CCC(=O)NN=c2[nH]c3ccccc3s2)cc1
COc1cc2c(cc1OC)C(CC(=O)O)NCC2
CC(=O)c1ccc2c(c1)C1C=CCC1C(c1ccccc1)N2
COCCCNC(=O)C1CCCN(S(=O)(=O)N2CCCC2)C1
Cc1ccc(-n2cc(CCC(=O)NCC3=CCC(C)C(C)(C)C3)c3ccccc32)cc1
CC(=O)Nc1c(C(=O)NNC(=S)Nc2ccccc2)nc2ccccn12
O=C(CN1CCCCC(NC(=O)c2ccc3[nH]nc(-c4ccn[nH]4)c3c2)C1=O)NCCN1CCCC1
O=C(O)C=Cc1cc2c(s1)C(=O)c1ccccc1C2=O
O=S(=O)(c1ccc(Oc2cccc(F)c2)nc1)N1CCOCC1
CN(C)CCN1CCC(O)(C#Cc2c(N3CCN(C)CC3)nc3ccccc3c2C(=O)O)CC1
O=[N+]([O-])c1cccc(-c2ccc[nH]2)c1
CC(NC(=O)C(N1C(=O)C(c2ccccc2)=NC12CCCCC2)C(C)(C)S(C)(=O)=O)c1nncn1C
CCCCOc1cccc(S(=O)(=O)N2CCN(Cc3ccc(C)cc3)CC2)c1
O=Cc1cc(C(=O)O)cc(O)c1O
c1ccc(-c2cc3cc(Nc4ccc5c(c4)OCCO5)ccn3n2)cc1
O=C(C=Cc1cnc2ccc(OCc3ccc(I)cc3)cc2c1)NO
O=c1cc2n([nH]1)[S+]([O-])NC2
CCCCCC(C)NC(=O)CN(C)c1c(OC)cc(C)cc1OC
C=CC=CC(O)C=CC=CCC=CC=CC=CC=CC=CCC(C=CC(=O)OCC)=CCC
COC(=O)c1cccc(NC(=S)N2CCN(c3ccc(Cl)c(C(F)(F)F)c3)CC2)c1
COc1ccc(Cl)cc1NC(=O)C1CCN(C(=O)NC2CCCCC2)CC1
Cc1cc2c(Nc3ccc(OC(F)(F)F)cc3)c(C#N)cnc2cc1S(=O)(=O)CCN
CC(O)c1cc(O)c2oc(-c3ccc4oc5c(c4c3)CCCC5)cc(=O)c2c1
COc1cc(Cl)ccc1-c1nc(CNC(=O)CC(C)(C)O)ccc1OC
Cc1ccc2c(c1)C(=O)N(c1ccc(Oc3ccc(NC(=O)Nc4cc(Cl)ccc4Cl)cc3)cc1)C2=O
CC1CN(C(=O)c2ccc(Cl)s2)c2ccccc2CO1
CCC(C)(C)C(=O)c1nc2cc(OCc3ccc4ccccc4n3)ccc2n1CC1CCCCC1
Cc1ccc2c(NC(=O)Cc3ccc4c(c3)OCO4)c(O)n(Cc3ccc(F)cc3)c2c1
CCOc1ccccc1-n1c(O)c2c(-c3sccc3C)csc2nc1=S
O=C(NCc1ccc(Cl)c(Cl)c1)c1cc(Nc2ccnc3cc(Cl)ccc23)ccc1O
CCOC(=O)c1[nH]c(C)c(-c2ccc(OC)cc2)c1C
COc1ccc(C)cc1NC(=O)Cn1nc(-c2ccccc2)ccc1=O
COc1cccc(N(Cc2cc3cc(C)ccc3[nH]c2=O)C(C)=O)c1
N#CCSc1nc2cc(Cl)c(N3CCN(c4nc5ccc(Cl)cc5o4)CC3)cc2c(=O)n1Cc1ccccc1
CCOC(=O)C1C(=COCCn2c(C)nc3ccccc32)NC(C)=C(C(=O)OC)C1c1cccc(Cl)c1Cl
O=C(NCc1cn(-c2ccccc2)c2cc(Cl)ccc2c1=O)c1ccc([N+](=O)[O-])cc1
C=C(C)C1CCC2(COC(=O)C[n+]3ccccc3)CCC3(C)C(CCC4C3CCC3C(C)(C)CCCC43C)C12
O=C1COC(Oc2cc(O)c3c(=O)c(O)c(-c4cc(O)cc(O)c4)oc3c2)c2ccccc21
Cc1cccc(C=NNc2csc(C)n2)c1
COC(=O)C1(OC(=O)c2ccccc2)CC(O)C(O)C(OC(=O)c2ccccc2)C1O
COc1c(C)oc2c(-c3ccc(O)cc3)cc(CN3CCOCC3)c(O)c2c1=O
O=C(CCCCOc1ccc(I)cc1)NC1CC1
CCC1CC=C(C)C=CC(=O)C(C)CC(C)C(OC2OC(C)CC(N(C)C)C2O)C(C)C(O)CC(=O)O1
CCOCCCN1C(=O)c2cc(C(=O)NCCCN3CCN(C)CC3)ccc2Oc2ccccc21
Fc1ccc2cc(CNCc3ccc4ccc(-c5ccccn5)nc4n3)c(-c3ccccc3)nc2c1
COc1ccccc1Nc1c(-c2ccc(Cl)cc2)nc2ncccn12
CC(=O)NC1C(O)C=C(CO)OC1C(O)C(O)CO
CN1CCN(O)C(=O)C12CCN(Cc1cccs1)CC2
O=C(Nc1cc(Cl)ccc1N1CCOCC1)C1CCCN(C(=O)N2CCOCC2)C1
NC(CC(=O)NC1CCC(C(=O)N2CCCC2)CC1)CS(=O)(=O)c1ccccc1
CC1CCC(CNC(=O)NC(C)c2nscc2C(C)C)CC1
CCN(CC)CCNC(=O)c1cccc(Oc2cccc3ncnc(N)c23)c1
CCN(C)CCCNC(=O)c1ccc(OCC(=O)N2CCCCC2)cc1
COc1cccc(NC(=O)CSc2nc3c(ccc4ccccc43)o2)c1
O=[N+]([O-])c1cc(C(F)(F)F)ccc1Cl
Cc1n[nH]c(C)c1CN1CCCC2OCCC2(CO)C1
CCOC(=O)c1ccc(Nc2ncnc3c2[nH]c2ccc(-c4cnn(C)c4)cc23)cc1C(F)(F)F
COC(=O)c1ccc(Nc2sc(C(=O)NC(C)C)c(C#N)c2C(=O)OC)cc1
CC1(C)CCC(C)(C)c2cc(C3CCCC(N4CCCC4)C3)ccc21
O=C1C2C3CC(C=C3N1Cc1ccc(Br)cc1)C2c1ccc(Br)cc1
Cc1cccc(C)c1OC(=O)CC(NC(=O)OCc1ccccc1)C(C)C
CCCc1n[nH]c(C2CN(C(=O)C3CC(Sc4ccc(C)cc4)CN3)CCO2)n1
O=C(NCC1CC1)c1cccn1Cc1nnc(-c2cccnc2)o1
CCCCCC(O)C=CC1C(O)CC(O)C1CCCCC(=O)O
Cc1ccccc1C(=O)c1ccc2n1CCC2C(=O)O
CCOC(=O)N1CCN(C(=O)c2ccc(S(=O)(=O)Nc3ccc(C)c(C)c3)cc2)CC1
CCOc1ccccc1CN1CCC2(CC1)CC(=O)N(CC)C2
CN1C(=S)C(Cc2ccccc2Cl)c2ccccc21
CCN(CC)c1nc2ccccc2nc1-c1ccc(NC(C)=O)cc1
CCCCc1nn(Cc2ccccc2Cl)c(=O)n1Cc1ccc(-c2ccccc2-c2nn[nH]n2)cc1
Nc1ncc(C2CCCCN2C(=O)C2CCCN2)cn1
COc1cc(OC)cc(C(=O)Nc2cc(=O)[nH]c3ccccc23)c1
CC1CN(CCOC(=O)Nc2ccc(OC(F)(F)F)cc2)CC(C)O1
Cc1ccc(C(=O)NCC(C)(C)O)cc1Nc1ncnc2cnc(N3CCOCC3)nc12
CCC1=C2CCC3C(=O)N(c4ccccc4)C(=O)N3C2C2(C)C(=O)N(C)C(=O)N2C1=O
Cn1c(=O)n(CCCN2CCCCC2)c2c(N3CCCC3)nc(C#CC(F)(F)F)nc21
COc1ccc(C2CC(=O)N2C)cc1S(=O)(=O)N1CCOCC1
O=c1nc(CCNC(=S)Nc2cccc(Cl)c2)[nH]c2ccccc12
CCCCN(CCO)c1ncnc2c1cnn2-c1ccc(S(C)(=O)=O)cc1
O=C(O)C1CCCCC1C(=O)Nc1ccccc1
Nc1nc2ccc(CN3CC(CNC4=NS(=O)(=O)c5ccccc54)Cc4ccc(F)cc43)cc2s1
Cc1cc(Nc2ncnc3cnc(N4CCN(C)CC4)nc23)ccc1C(=O)Nc1ccc(N2CCN(C=O)CC2)c(NC(=O)c2cnco2)c1
CN1CCc2cc3c(cc21)CCC(N(C)c1ccc(O)c(C[P+](c2ccccc2)(c2ccccc2)c2ccccc2)c1)C3
CC(=O)OCC[N+]1(C)CCCCC1
CCC(NC(=O)CCC(C)C)C(N)=O
Clc1ccc(-c2ccc(N3CCN(c4ncccn4)CC3)nn2)cc1
CCCCN(C(C)=O)C1CC(=O)N(CC)C1=O
Cc1cn(C2CC(O)C(CNC(=O)Nc3ccc(OCc4ccccc4)cc3)O2)c(=O)[nH]c1=O
N#Cc1ccc(Cn2c(CO)nc3c(C(N)=O)cccc32)cc1
O=C(c1cccc(F)c1)n1nc(-c2ccccc2F)nc1NCC(O)CO
O=C(NO)NN=Cc1ccc2c(c1)OCO2
COC(=O)CN(c1nc(-c2ccc(Cl)cc2)cs1)S(=O)(=O)c1ccc(C)cc1
CCOC1CCN(C(=O)c2sccc2-c2sccc2C)CC1
Brc1cccc2[nH]cc(-c3nc4ccccc4[nH]3)c12
CC1CCC23CC24CCC2(C)C(=O)CCC2(C(O)=S)C4CCC3C1(C)OC=O
Cc1cccc(S(=O)(=O)Oc2c(C)nc3cc(C)ccn23)c1
Cc1ccc2nc(Nc3cccc(F)c3)c(C=O)c(=O)n2c1
CS(=O)(=O)N1CCC2(CC1)CCN(S(=O)(=O)c1ccsc1)CC2
CCc1cn(CC(=O)Nc2ccc(C(=O)OC)cc2)c(C(=O)c2cccc(NC(=O)C(=O)c3cccc(F)c3)c2)n1
CC(=O)N1CCC2CN(C(=O)c3ccccc3C)CCC2C1
COc1ccc(OC)c(C(C(=O)NC2CCCC2)N(C(=O)c2ccccn2)C(C)C)c1
CCCN(CCC)c1c(N)n(Cc2ccccc2OCC)c(=O)[nH]c1=O
COc1cc(Nc2ncnc3c2cnn3-c2ccc(CCCN)cc2)ccc1Cl
COc1ccc(C=C(C#N)C(=O)Nc2ccc3c(c2)OCCO3)cc1OC
Cc1nc(=O)c2cc(NC(=O)c3cc(-c4cccc(Br)c4)nc4ccccc34)ccc2[nH]1
CC1(C)N=C(c2ccc(Cl)c(Cl)c2)c2cc3c(cc2O1)OCO3
COc1cc(NS(C)(=O)=O)c(Cl)cc1C(=O)NCCCCN1CCN(c2ccccc2OC)CC1
Fc1cc(Nc2cnc(C(F)(F)F)cn2)cc(N2CCCC2)c1
CNc1ncnc2c1ncn2C1CCCO1
CCNC(=O)Nc1nc2cc3cc(C(=O)Nc4ccc(C(=O)O)cc4Cl)sc3cc2s1
Cc1c(C(=O)Nc2ccccc2)sc2nc(SCC(=O)N3CCOCC3)n(-c3cccc(Cl)c3)c(=O)c12
CCC=CC1=C(C)OC2OC3(CCCC3)OC2C1=O
CCN1CCC2CCC3=C(CC4(C)CCCC(C)C4CC=CC3)C21
Nc1ccc(S(=O)(=O)Nc2cccc(-c3cn4ccccc4n3)c2)cc1
c1csc(CN2CCn3c(nnc3CN3CCc4ccccc4C3)C2)c1
CCC(C)C(NC(=O)CN1C(=O)NC(C)(c2ccc(OCc3ccccc3)cc2)C1=O)C(=O)O
CC1(CCc2ccccc2)C(=O)N(c2ccc(C3(O)CC3)cc2)c2ncc(Cl)n21
CC(C)(C)NC(=O)NCCN(c1cc(Cl)ccc1O)S(C)(=O)=O
Fc1ccc(C2CN(Cc3ccc(Cl)c(Cl)c3)CC2CNC2=NCCN2)cc1
Cc1ccc(C(=O)NCc2ccccc2-c2cc(C)no2)cc1
O=C(Nc1ccnn1-c1cccc(C2CCCN2)n1)c1cccc(F)c1
CCc1cc(C(=O)N2CCCC(n3cccn3)C2)cs1
COc1ccc(-c2c3c(c(C)n2C)C(=O)N(c2cccc(F)c2)C3=O)cc1
CCC1(O)C(=O)OCc2c1cc1n(c2=O)Cc2cc3cc(OCc4ccc(NS(C)(=O)=O)cc4)ccc3nc2-1
O=C(Cc1ccccc1)NC(NC(=Cc1ccc([N+](=O)[O-])cc1)C(F)(F)F)(C(F)(F)F)C(F)(F)F
FC(F)(F)C(F)(F)Oc1ccc(N2CCC(Cc3ccccc3)CC2)nn1
CCCC1CCC2(CC1)NC(=O)c1ccccc1O2
Nc1ccc(-c2ccc(Cc3ccc4nc(C5=NCCN5)cn4c3)cc2)c(F)c1
Fc1ccc(-c2ncc3c([nH]c4ccccc43)c2C(F)(F)F)cc1
Cc1cccc2c(=O)c3cc(-c4ccc(O)c(O)c4)c(O)nc3[nH]c12
CCOc1ccc(CCN(C(C)=O)c2cc(C)ccc2C)cc1F
Oc1ccc(CCCNCC(O)Cc2c[nH]c3cccc(O)c23)cc1
CC1=NN(c2ccccc2)C(=O)C1=Cc1ccc(OCCN)cc1
Cc1c2c(c3c4c(cccc14)C(=O)N(C)C3=O)C(=O)N(CCCl)C2=O
COC(=O)c1ccccc1Nc1ncnc2cc(OC)c(OC)cc12
Cn1c(NC=NN)c(Sc2ccccc2)cnc1=O
CC(=O)NC1CCC1c1ccc(-c2nc[nH]c2-c2ccncc2)cc1
COc1ccc(CCC(=O)c2c(OC)cc(O)cc2OC)cc1O
CC(CCNc1ccnc2cc(Cl)ccc12)=NOCC(F)(F)F
COc1cccc(OC2C=C(COc3cccc(Cl)c3Cl)C(O)C(CO)O2)c1
CN(c1nc(-c2ccccc2Cl)nc2c1CCNCC2)C1CCCC1
C=CCC(NCC1CCCN(c2c(C)cccc2C)C1)c1ccnc2ccccc12
O=c1c2ccccc2nc2n1-c1ccccc1-c1nn(CC3CCOC3)cc1N2Cc1ccccc1
COc1nc(-c2ccccc2)nc2c1nc(C)n2C1CCCC(CO)(CO)C1
COC(=O)CCCCCCCCCCCCSC(=S)NCc1ccccc1
CN1CCC(N(C)C(=O)Nc2cnn(-c3cccc(C(F)(F)F)c3)c2)CC1
Cc1cc(Br)cn2c(CSCCS(=O)(=O)O)cnc12
Cc1ccc(-n2nc(C3CCN(C(C)C)CC3)cc2NC(=O)Nc2ccc(-c3ccccc3)cc2)cc1
Fc1cc(F)cc(CSc2ccc(CNCC3COc4ccccc4O3)cn2)c1
NC(N)CC(=O)N1Cc2ccccc2C1C(=O)O
N=C(N)NCCCCC(=O)NC(Cc1ccccc1)C(N)=O
O=C(c1ccc(CCCCCCOc2ccc(Cl)cc2)o1)N1CC(CN2CCCC2)C1
FC(F)(F)c1nnc2c(Oc3ccc(NCCc4c[nH]cn4)cc3)cccn12
Cc1ccc(S(=O)(=O)NC(Cc2cccc(C(=N)N)c2)C(=O)N2CCC(C(N)=O)CC2)cc1
CCN(CC)CCNCc1ccc(OCc2ccc(C)cc2)cc1
Cc1nc2c(=O)nc(NC(=O)c3cc(S(=O)(=O)N4CCCCC4)c(Cl)cc3S)[nH]c2[nH]1
COC=C(C(=O)OC)c1ccccc1COc1cc(C(F)(F)F)nc2c(C(F)(F)F)cccc12
Cc1cc(C)cc(Oc2ccc(C(C)N(C)C)cn2)c1
O=C1NC(=S)NC1=Cc1ccc(-c2n[nH]cc2-c2cc(Cl)cc(Cl)c2)s1
CCC1CN2CCC34c5ccccc5-n5c3c(cc(C(=O)OC)c5=O)C1CCC24
N#CCCN(CCC#N)N=Nc1c(-c2cccs2)nc2ccccc2c1C(=O)O
O=C(O)Cc1ccccc1Oc1c(Br)ccc2ccccc12
CCCCCCCOc1cccc(OC(=O)CCCl)c1
O=C1CCc2ccc(OCC3CCCN3)cc21
COc1cc(=O)oc2c(C)c(OCc3ccccc3)ccc12
CCC1(OCCN)C(=O)OCc2c1cc1n(c2=O)Cc2cc3ccccc3nc2-1
CS(=O)(=O)N1CCC2(CC1)CN(Cc1cccnc1)C(=O)O2
COc1cc(O)ccc1C=Cc1ccccc1OCc1ccccc1
O=C(CSc1nnc(CNC(=O)c2ccco2)n1C1CCCC1)Nc1ccc(C(=O)NC2CC2)cc1
CC(=NNC(=O)c1nnn(-c2cc(C)n(C)n2)c1C)c1cccc(C)c1O
Cc1ccc(-c2n[nH]c(=S)n2-c2ccc(N)cc2)cc1Cl
CCN(Cc1ccccc1)C(=O)Nc1cccc(Cl)c1
COc1cc(NC(=O)c2cc3ccccc3s2)c(OC)cc1Cl
Cc1cc(C)cc(-n2c(SCC#N)nc3c([nH]c4ccc(Cl)cc43)c2=O)c1
Cc1ccc(CNC(=O)Cn2c(=O)cnc3ccccc32)cc1
CCCCCCNC(=O)Oc1ccc2cccnc2c1
NCC(=O)N1C(Cc2ccccc2)CSC1c1cccc(CNC(=O)CCC(=O)O)c1
CCc1ccc(C=CC(=O)NC(=S)Nc2ccc(OC)c(OC)c2)o1
CC(=O)c1ccc(N2CCCN(C(=O)C3CCN(C(=O)c4ccco4)CC3)CC2)cc1
CCCCN(CCNC(=O)c1cnc(N(Cc2ccccn2)C2CN(S(C)(=O)=O)CC2CO)s1)CC[N+](C)(C)C
CC(NC(=O)C1CCCN1C(=O)C12CC3CC(CC(C3)C1)C2)c1ccccc1
COc1cccc(Oc2ccc(-c3ccc(C(=O)Nc4ccc(S(=O)(=O)Nc5nccs5)cc4)cc3)cc2)c1
CC(C)(C)NC(=S)NC(=O)CSc1nc2ccsc2c(=O)n1CCN1CCOCC1
Cc1cc(C)n2ncc(C(=O)NC3CCCCC3)c2n1
CC(C=NNC(=O)c1ccc(O)c(C(F)(F)F)c1)=Cc1cccnc1
CNc1c2c(nc3ccccc13)-c1ccccc1N(C(C)=O)CC2
Cc1nc(-c2cccc(Cl)c2F)c2c(N3CCc4nc(NC5CC5)ncc4C3)ncnn12
COc1ccc(C(=O)N2CC3CN(c4ncc(C(F)(F)F)c(-c5ccc(F)cc5)n4)CC3C2)cc1
c1ccc(CCCNc2ccnc3oc4c(c23)COc2ccccc2-4)cc1
CC(NC(=O)CNC(=O)c1ccc(Br)o1)c1ccccc1
COc1ccc(C2=C(c3ccc(OC)c(OC)c3)CCN2c2ccc3c(c2)OCCO3)c(OCC(=O)O)c1
CC(C)(C)OC(=O)NC(Cc1c[nH]c2ccccc12)C(=O)Nc1cc(NC(=O)c2c[nH]cn2)ccc1Cl
C#CCN(C)Cc1coc(-c2cccc(F)c2)n1
CSc1ccc2cc(-c3nn[nH]n3)[nH]c2c1
CNc1nc(C)c(C(=O)NC2CCC(Nc3ccc4[nH]ncc4c3)CC2)s1
CC1(C)OCC(C(=O)Nc2cccc(-c3ccc(C#N)cc3)c2)O1
COc1ccc2nc(C)c3c(c2c1)NC(=O)CC3C
O=C(Nc1nnc(-c2c(Cl)cccc2Cl)s1)c1cc(S(=O)(=O)N2CCCCCC2)ccc1F
O=C(CN1C(=O)COc2ccccc21)N1CCCc2cc([N+](=O)[O-])ccc21
NS(=O)(=O)c1ccc(CCOC(=O)Cc2ccc(O)cc2)cc1
CCOC(=O)c1c(-c2ccc(F)cc2)c(-c2ccc(F)cc2)cn1CC1CC1
O=C(O)CCC(=O)O
CCCCCCCCCCCCOCc1nc(N)nc(-c2c(Cl)cccc2Cl)n1
COC(=O)C1C2CC3CCC1N3CC2=Cc1ccccc1
O=C(c1ccc(Cl)cc1)N1CCC(N2CCCCC2)CC1
CC1(c2ccc(Cl)c(Cl)c2)COC(N)=N1
C=CCNC(=O)NC(=O)CSc1nnc(Cn2cnc3ccccc32)n1-c1ccccc1
O=C(NC1CCCCC1O)C1CC(F)CN1C(=O)OCc1ccccc1
COC(=O)C1CC2(O)C(Cc3ccc(O)c(F)c3)C(=O)N(Cc3ccccc3)CC2N1C(C)=O
CCOc1ccc(CCNC(=O)c2cccc(C(F)(F)F)c2)cc1OCC
COc1cc(N)c(Cl)cc1C(=O)NCC1CCN(Cc2ccccc2)CC1
CCN1CCN(c2ccc(NC(=O)c3ccoc3C)c(F)c2)CC1
OC(COc1ccccc1)CN1CCc2ccccc21
O=C1OCC(c2ccccc2)C1c1ccccc1
Cc1cccc(NC(=O)c2csc(NC(=O)CSc3ccccc3Cl)n2)c1
Cc1ccc(SCCN2CCc3ccccc3C2)cc1
CCC1CCCCCCCCC(O)C(C)CC(C)C(=O)O1
CCC1CN(Cc2c[nH]cn2)CCC1NC(C)=O
COP(=O)(OC)Oc1ccc(Cl)cc1[N+](=O)[O-]
Cc1ccc(C(=O)OCC(=O)N2CCc3ccccc3C2)c(C)c1
CCCn1c(=O)n(C)c(=O)c2c1ncn2CCN1CCCC1
CCCCNC(=O)NS(=O)(=O)c1ccc(CCN(C)C)cc1-c1ccc(Cn2c(C)nc(C)c2C)cc1
CC(=O)OC1c2c(ccc3ccc(=O)oc23)OC(C)(C)C1OC(C)=O
O=C(OCC(=O)N1CCCCC1)C1CCc2ccccc2C1
COc1ccc(N(C(=O)c2ccco2)C2CCS(=O)(=O)C2)cc1
CC(=O)OCC1OC(n2cc(C)c(=O)[nH]c2=O)CC1O
CCOc1ccc(-c2cc(C(=O)O)c3[nH]c4cc(Cl)ccc4c3c2)cc1
CCOC(=O)C(=O)Nc1nc2nc(C)cc(C)n2n1
Cc1ccc(Cc2c(C)nc3nc(SCC(=O)N4CCCC4)nn3c2C)cc1
CC1CCC(NC(=O)c2cc3cc(Cl)cc(Cl)c3[nH]2)CC1
CCOc1ccc(CN(C)C2CC(C)CC(N)C2NC(=O)CO)cc1
Cc1ccc(NS(=O)(=O)c2cccc(C(=O)N3CCOCC3)c2)c(C)c1
CCC1(O)C(=O)OCc2c1cc1n(c2=O)Cc2cc3c(F)cccc3nc2-1
O=C(CCCN1CCC(c2c[nH]c3ccccc23)CC1)Nc1ccc(-c2cnc3ccccn23)cc1
O=C(Nc1ccc(Cl)cc1)OCc1ccccc1
CC(C)C(NC(=O)c1ccc(N2C(=O)OCc3ccc(Cl)cc32)cc1)C(=O)N1CCCC1C(=O)NCc1ccccc1
COc1cc2cc(CCNC(C)=O)n(C3CC3)c2cc1F
CNc1nc(C#N)nc(N2CCC(C#N)CC2)n1
NC(=O)c1coc(C2CSc3ccccc3C2)n1
Cc1cc(C)c(S(=O)(=O)NCc2ccc(F)cc2)cc1C(=O)N1CCN(c2ncccc2Cl)CC1
Cc1ccc(NC(=O)CCCCOc2ccccc2)cc1N1CCCCC1=O
CC(=O)Nc1nc(COC(=O)Nc2cc(C)cc(C)c2)cs1
CC(C)CN(CC(C)C)C(=O)c1ccccc1NC(=O)CN(Cc1ccccc1)S(C)(=O)=O
CC(C)COC(=O)Nc1ccc(OC2CCCCC2)cc1
CC(=O)OC12COC1CC(O)C1(C)C(=O)C(O)C3=C(C)CCC(O)(C3C)C(OC=O)C21
CC1CCC2C(C)(CO)C(=O)OC3OC4(C)CCC1C32OO4
CC1=NN(c2ccccc2)C(=O)C1=Cc1nn(C)c2ccccc12
Cc1cccc2[nH]c(C=NNC(N)=S)nc12
Cc1cccc2c(Oc3ccccc3)cc(-c3ccnc(N)n3)nc12
COc1cc(NC(=O)CCc2ccccc2)ccc1NC(C)=NC(C)C
CCCCCN(CCCCC)CC(O)c1cc2cc(C(F)(F)F)ccc2c2cc(C(F)(F)F)ccc12
CNCc1ccc(-c2nn(-c3cccc(Cl)c3)c3c2CCC3)o1
CCc1nnc(NC(=O)c2cccc(S(=O)(=O)N3CCN(c4cccc(C)c4)CC3)c2)s1
O=[N+]([O-])c1cccc(C=Nc2ncc[nH]2)c1
COc1cc2ncnc(Nc3ccc(C#N)cc3)c2cc1OC
CC(=O)NCC(=O)N1CC(=O)N(c2nn(Cc3ccc(C)cc3)c3ncccc23)C(C)C1
CCC(=O)NC(c1ccccc1)c1nc(C)cs1
COc1c(O)c(OC)c2c(c1Cl)CCCc1cc(=O)c(OC)ccc1-2
c1ccc(CCCCC[P+](c2ccccc2)(c2ccccc2)c2ccccc2)cc1
COc1nc(OC)nc(N(CCC(C)C)CCC(C)C)n1
CCCN(CCC)C(=O)c1ccc2c(c1)C1C=CCC1C(C(=O)OC)N2
Cc1cc(C)n(CC(=O)NCCC(C)(C)CCCOCc2ccc(Cl)cc2)n1
Cc1ccc(C(C)C)cc1NC(=O)CCC1(C)CCC2C3CCC4(C)C(O)CCC4C3CCC21
COc1ccc(-c2oc3c(O)c(O)c([N+](=O)[O-])cc3c2C(=O)c2cc(C)ccc2O)cc1O
COc1cc(C)c(-c2n[nH]c3cc(Nc4ncc(C(F)(F)F)c(OC)n4)ncc23)c(OC)c1
Fc1ccc(-c2nn(-c3ccc(Cl)cc3)c(C=Cc3ccccc3)c2-c2ccc(Cl)cc2)cc1
CCCCC(Sc1nc2ccccc2o1)C(=O)Nc1ccc(C)c(S(=O)(=O)N2CCOCC2)c1
COc1ccc(CCNC(=O)C(c2ccccc2)c2ccccc2)cc1OC
CCOc1cccc(OCC)c1OCC=C(c1ccccc1)c1ccccc1
C=CCSc1nnc(N)s1
CCC(C)C(N)C(=O)N1CCCC1C(=O)C#N
CC(=O)N1c2ccc(S(=O)(=O)N3CCCC(C(=O)Nc4cc(Br)ccc4C)C3)cc2CC1C
CCC(C)C1NC(=O)C(C)NC(=O)C2CCCN2C(=O)CNC(=O)C2CCCN2C(=O)C2CCCN2C(=O)C2CCCN2C(=O)C2CCCN2C1=O
COc1ccc(Nc2c(C#N)cnc3cc(OC)c(OC)cc23)cc1Cl
CCCOc1ccc(-c2c(OC)cn3c(C)nnc3c2C#Cc2cncnc2)cc1
CC1OC(O)C(C)C(O)C1OC(=O)c1ccncc1
COc1cc(OC)c(OC)cc1C=CC(=O)c1cccs1
COc1c(NC(=O)N2CCN(c3ccc4c(c3)CCCC4=O)CC2)ccc2ccccc12
CCCCCCCCC=CCCCCCCCC(=O)N(CC)CC
CCn1c(-c2ccc(OCC(=O)Nc3cccc(S(=O)(=O)NC4=NCCCCC4)c3)cc2)n[nH]c1=S
CC(Cc1ccccc1)NCC(O)c1cc(Cl)cc(Cl)c1
C[N+](C)(C)CCOC(=O)Nc1ccc(-c2nc3ccccc3c3sc4ccccc4c23)cc1
O=C(CCCCCN1C(=O)c2ccccc2C1=O)CC(=O)NC1CCCC1
CC(C)CC(NC(=O)N1CCCC1)C(=O)NC(Cc1ccccc1)C(N)=O
CC(NC(=O)c1ccccc1N(Cc1ccccc1)C(=O)CNC(=O)c1ccco1)c1ccccc1
COc1ccc(OC)c(CN2CCN(c3nc4ccccc4nc3N3CCCC3)CC2)c1
O=C(c1nn(-c2ccc(OC(F)(F)F)cc2)c2c1CS(=O)(=O)c1ccccc1-2)N1CCOCC1
Cc1ccc(-c2c(-c3ccccc3)nc(N)n2-c2ccc(S(N)(=O)=O)cc2)cc1
C=CCC(NC(CCCCN)C(=O)NC1COC2CCCCC12)C(=O)OC(C)(C)C
Cc1ccc(C)c(NC(=S)NC2CC3CCC(C2)N3C)c1
CC(C)CC1(CN2Cc3c(Cl)cccc3C2=O)C(=O)NC(=O)NC1=O
Cc1cc(C)n(-c2cncc(N3CCC(C(=O)NCCOC(C)(C)C)C3)n2)n1
Cc1ccc(C2C(C(=O)O)C(c3ccc4c(c3)OCO4)CN2CC(=O)NC(C)(C)C)cc1
COC(=O)C1Cc2c(-c3cccc(OC)c3)n[nH]c2C(c2ccc(F)cc2)O1
O=C(CN1C(=O)C2CCCCC2C1=O)Nc1nnc(N2CCCC2)s1
CC(C)(C)C(=O)Nc1nc[nH]c2ncnc1-2
Cc1ccc(C=C2SC(=O)N(CC(C)C)C2=O)cc1
CC(=NNC(=O)c1cccnc1Cl)c1ccc([N+](=O)[O-])cc1
O=C(CCNc1c(O)c(=O)c1=O)NN=Cc1cc(Cl)sc1Cl
O=c1cc(-c2ccc(O)cc2)sc(-c2ccc(O)cc2)c1Sc1ccc(O)cc1
NC(=O)C1CC(CCO)C(=O)N2CCc3c([nH]c4ccccc34)C12C#Cc1ccccc1
Cc1ccnc(SCc2cc(=O)c(OC(=O)c3ccccc3)co2)n1
NCCCC(N)C(=O)NCC(=O)NC(Cc1c[nH]c2ccccc12)C(N)=O
CCN1C(=O)C(=Cc2ccc(OC)c(OC)c2)SC1=S
COCc1nnc2n1-c1ccc(C#CCN(C)C)cc1C(C)=NC2C
CC1(C)C(=O)c2ccc(C#N)cc2C(n2cnc3ccsc3c2=O)C1O
COc1cccc2c(CC(NC(C)=O)C(=O)NCCCC(N)C(=O)OCC3CCC3)c[nH]c12
COc1cccc(NC(=O)C2CC(c3ccc(Cl)cc3)=NO2)c1
CCC1CCCC(=O)CCCC(O)C(C)C(OC(=O)NCCc2ccccc2)C(C)C(=O)O1
Cc1[nH]c(C=C2C(=O)Nc3ccc(Cl)cc32)c(C)c1C(=O)N1CCN(c2cccc(C(F)(F)F)c2)CC1
NC(Cc1c(Br)c(O)c(Br)c(Br)c1Br)C(=O)O
COc1ccc(Cl)cc1S(=O)(=O)Nc1ccc(CCCNCC(O)CO)cc1
CCNC(=O)C(Cc1ccc2ccccc2c1)NC(=O)C(CCCNC(=N)N)NC(=O)c1ccccc1
Cc1cc(NC(=O)Nc2ccc(Cl)cc2)cc(C)c1N1CCS(=O)(=O)CC1
COc1ccc2cc(C(c3c[nH]c4ccc(OC)cc34)c3c[nH]c4ccc(OCCN5CCCC5)cc34)ccc2c1
NCc1cccc2c([N+](=O)[O-])cccc12
O=C(Nc1ccc(Cl)c(Cl)c1)c1ccccc1NS(=O)(=O)c1ccc(F)cc1
O=C(N1CC2CN(c3ncc([N+](=O)[O-])c(-c4cccc(C(F)(F)F)c4)n3)CC2C1)C(F)(F)F
O=C(O)C=Cc1c(-c2ccccc2)[nH]c2ccccc12
COc1ccc(CCC2c3cc(OC)c(OC)cc3CCN2Cc2ccc(Cl)cc2)cc1O
CCCCCOc1ccc(C(=O)OCCCCCCOc2cc(O)c(C(N)=O)cc2Cl)c(F)c1
C=C(C)C1C(=O)c2c3c(cc4c5c(n1c24)C1C(CCC2C1CCC(O)C2(C)C=CC=CC)C5)C1=CC(C)OC(C)C1C3
CC(C)CC(=O)OC(C)(C)C
O=C(NCc1ccccn1)c1cc(Br)c(Oc2cc(Br)c(OC3CCCCC3)c(Br)c2)c(Br)c1
CC1=C(C(=O)Nc2cnc3ccccc3c2)C(c2ccc(Cl)cc2Cl)NC(=O)N1
COC(=O)C(=NNC(=O)Cc1ccccc1)c1csc(-c2ccc(OC)c3ccccc23)n1
O=C(Cn1ccc2ccccc21)c1ccc(F)cc1
CC(=O)OC(C1OC1(C)C)C1C(O)CC(O)C2(C)C(C)(COC(=O)c3ccncc3)CCCC12C
CN(C)CCCc1ccn2ncnc(Oc3ccc4c(ccn4Cc4ccccc4F)c3)c12
C=CCCCCCCC1CC1CNCCSc1nc2ccccc2[nH]1
Cc1noc(C)c1-c1ccc(C#N)c(OC2CN(c3ccnc(N4CCOCC4)n3)C2)c1
CC(=O)NC(Cc1c[nH]c2ccccc12)C(N)=O
CCC(C)C1NC(=O)C(Cc2c[nH]c3ccc(OC)cc23)NC(=O)C2Cc3c([nH]c4ccccc34)CN2C1=O
COc1cc(Cc2ncc(Cl)s2)ccc1-c1cnc(C)[nH]1
O=C(CN(c1cccc(-c2ccccc2)c1)S(=O)(=O)c1ccc(C(F)(F)F)cc1)N1CCCc2ccccc21
CN1CCC2c3ccccc3C2C1
COS(=O)(=O)c1ccc2ccccc2c1
CCn1c(SCC(=O)N(C)c2ccc(OC)c(OC)c2)nc(-c2ccc(F)cc2)c1C
Nc1nccc2n[nH]c(NCCNC(=O)C(N)CC(=O)O)c12
Ic1cccc(OCCCn2cncn2)c1
C=C1C(=O)OC2C=C(C)C3(O)CC(O3)C(=CCN(C)C)CCC12
Cc1cc(NS(=O)(=O)c2ccc(NC(=O)c3ccc(Cl)cc3)cc2)no1
N#CCCON=Cc1ccc(O)cc1O
O=C(C=NOCC(=O)c1ccccc1)OCc1ccccc1
O=C(CN1C(=O)C(=Cc2cc(Br)c(N3CCN(c4ccccn4)CC3)c(Br)c2)SC1=S)Nc1ccc(O)cc1
CCCc1nn(C)c2c(=O)nc(-c3cc(S(=O)(=O)NCCN4CCOCC4)ccc3O)[nH]c12
COc1ccc(Br)c(C(=O)OCC(=O)NCc2cccnc2)c1
O=C1Nc2ccccc2C1=NN1CCCCCC1
COc1ccccc1NC(=S)N1CCN(c2ncnc3cc(OC)c(OC)cc23)CC1
O=C(CN1CCCCC1)Nc1cccc(Cl)c1
Cc1ccc(C(=O)Nc2ccc(-c3cnc(Nc4ccccc4)nc3)cn2)c(O)c1
Cc1cnn(CCC(=O)NC(C)c2ccc(OC3CCN(c4ccnc(N)n4)C3)cc2)c1
O=C(c1ccccc1F)N1CCCC2c3ccc(CO)cc3CCC21
CN1CCCCC(OC(=O)Nc2cc(C(F)(F)F)ccc2Cl)C1
CCCN(CC(=O)NCc1ccc(OC)c(OC)c1)c1nc2ccccc2n2cnnc12
CNC(=O)c1ccc(C=C2SC(=O)N(CC(=O)Nc3ccc(C)c(C)c3)C2=O)cc1
CCOc1ccc(NC(=O)c2cc3c(=O)n(C)c4ccccc4c3n2C)cc1
CCc1cccc(Oc2ncccc2C(=NC(C)C2CC2)NO)c1
Cc1ccc(C=CC(=O)c2ccc(O)cc2O)cc1
COC1=CC(=O)C=C(C(=O)Nc2c(C)n(C)n(-c3ccccc3)c2=O)C1=O
CC12CCC(O)CC1=CCC1(C(=O)O)CCC3(C)C(OC(=O)CCC(=O)O)CCC3C21
CC(=O)NC1C(NC(=O)c2cccnc2)C=C(C(=O)O)OC1C(O)C(O)CO
O=C(NCCSc1ccccc1)C1CCN(c2ccncc2)CC1
Cc1ncc([N+](=O)[O-])n1CC(=O)OCC(=O)NCc1ccc(Cl)cc1
CN(CCN1CCOCC1)C(=S)Nc1cccc(Cl)c1
CCCCCC1(CC)OC1C(C)NC(=O)OC1C2CC3(C)OC(C(=O)O)=CC(=O)C3=CC2CC(C)(C)C1O
CCN(CC)S(=O)(=O)c1ccc(N2CCOCC2)c(NC(=O)c2cccs2)c1
CC(C)(C)c1coc(C2C(=O)NC=CN2Cc2cc(F)ccc2F)n1
COc1nc(N(C)C)nc(C(Cl)(Cl)Cl)n1
Fc1ccc(COCC2CCN(Cc3c[nH]cn3)CC2)cc1
COc1cc(C=Nc2c(C#N)c(=O)n(C)c(=O)n2C)ccc1O
CC1(C)C2CCC1(CN1CCN(c3ccccc3[N+](=O)[O-])CC1)C(=O)C2
COc1cc(NC(C)CCCN)c2ncccc2c1
Cc1cn(C2CC(O)C(CO)O2)c(=O)[nH]c1=O
CC1OC(=O)C2CC3CCCCC3C(C=Cc3ccc(-c4cccc(C#N)c4)cn3)C12
O=C(CCc1nccs1)N1CCCN(Cc2ccccc2Cl)CC1
Cc1ccc(N2C(=O)C(NCCc3c[nH]c4cccc(Br)c34)C2c2ccc(C)cc2C)cc1
COc1ccc(C(O)C(F)(F)F)cc1
COC(=O)c1[nH]c2ccccc2c1NC(=O)CN1CCCCC1
CC(NC(=O)Cc1ccc(OCCc2ccccc2)cc1)(C(=O)NO)S(C)(=O)=O
CCC(C)(C)N=C(NC#N)Nc1cccnc1
CCC1CCCCNCCCC(O)C(C)CC(C)C(=O)O1
CC(C)C12CCC(=O)N1CC(C(=O)c1cccc(F)c1)c1ccc(Br)cc12
Cc1[nH]c2ccccc2c1-c1ccnc(N)n1
O=C(O)CC1(C(=O)O)OCCc2c1[nH]c1cc(Cl)cc(Cl)c21
COc1ccc(C=CC(=O)NCCSC)c(OC)c1
CCCCNC(=O)COC(=O)c1ccc2c(c1)N(Cc1ccccc1)C(=O)c1ccccc1S2(=O)=O
N=C(N)c1ccc(OCCCCOc2nc(N)ncc2O)cc1
COC(=O)NC(C(=O)NCCc1ccc(-c2cccnc2)cc1)C(C)(C)C
Cc1ccc(Cn2c(C=C(O)C(=O)O)nc3ccccc32)cc1
N#Cc1cccc(CN2CCC23CCN(C(=O)C2CC2)CC3)c1
O=C1NC(=S)N(c2ccc(F)cc2)C(=O)C1=Cc1cc(Br)ccc1O
COC(=O)c1nn(-c2ccccc2)c(Cl)c1COC(=O)Nc1cccc2ccccc12
CCOC(=O)CCC(=O)N1CCN(c2ccc(S(N)(=O)=O)cc2)CC1
CN(C)Cc1ccc(C(=O)Nc2cc(S(=O)(=O)N3CCCC3)ccc2Cl)cc1
Cc1cc(-n2c(C)cc(C(=O)NCc3ccc4c(c3)OCO4)c2C)no1
CC(C)(O)CN1CCC(c2cc3c(-c4nc(NC(=O)C5CC5)ccc4F)ccnc3[nH]2)CC1
O=c1[nH]c(=O)n(C2CC(O)C(CCO)O2)cc1O
CCCCCCCCCCCCCCCCCc1nnc(NC(=O)c2ccc(F)cc2)s1
Cc1ccsc1C(=O)Oc1ccc2c(c1)CCC(CN1CCCCC1)O2
O=C(O)Cc1cccc(N(CCCl)CCCl)c1
CCN1CCCC1CNC(=O)c1ccc(C)c(C#Cc2ccnc(NC)c2)c1
CCCC#CC1(C)SC(=O)C(C)C1=O
COC1(c2ccccc2)CCCN(Cc2ccc(C#N)c[n+]2[O-])C1
CC(C)C(CC(=O)c1ccccc1)C(=O)NC(Cc1ccccc1)C(O)CC(N)=O
COc1cc(OC)cc(C(=O)NC2CCN(c3ncnc4scc(C)c34)CC2)c1
Cc1ccc2c(c1)cc(C(=O)O)n2Cc1cc(NC(=N)N)c(C(=O)O)s1
CNCc1ccc(-c2cc3ncn(C)c(=O)c3c(NC3CC3F)n2)cc1
Cc1nnsc1C(=O)NC1CC(=O)N(CCc2cccc(F)c2F)C1
Fc1ccc2c(c1)CNc1c(csc1-c1cccc(Cl)c1)O2
CC(=O)N1CCC(Oc2cccnc2)CC1
CCc1cc(NC(=O)C2(C)CC2(Cl)Cl)cc(-c2cccc(Cl)c2)c1
CS(=O)(=O)c1ccc(-c2cocn2)cc1
COc1ccc(NC(=O)NNC(=O)C(C)Oc2ccc(Cl)cc2C)cc1
Cc1cc(CN2CCCC(Cn3nnc4cnc5[nH]ccc5c43)C2)no1
CC(C)c1ccc(NC(=O)CN(C)S(C)(=O)=O)cc1
O=C(NC1CCCCC1)c1c(O)[nH]c2cc(Cc3ccc(F)cc3)ccc2c1=O
CSc1nc(N)nc2nc(SC)n(C(O)c3cccc(N=Cc4ccccc4)c3)c12
CCOC(=O)N1CCN(C(=O)COC(=O)C2CCCC2)CC1
CCC12CCCN(C)C1c1ccccc12
Cc1cc(C)cc(-c2cc3cc(C(=O)N4CCC(F)C4)ccc3[nH]2)c1
COc1ccc(-c2cc(Cl)cc(Cl)c2)cc1CN(Cc1nnn[nH]1)C1CC1
NCCNc1nc2nonc2nc1NCc1ccccc1
CCOc1ccc(NC(=O)C2CC(c3ccccc3OCC)=NO2)cc1
COC(=O)CC1CCC2(CCN(S(=O)(=O)c3ccc(Cl)cc3)CC2)O1
CC12CC34CN(CC(=O)c5ccc(F)cc5F)CCC3(C(=O)NC4=O)C(=O)C1CCC(=O)N2c1nccs1
CC(C(=O)NCc1ccccc1F)c1ccc(-n2cccn2)c(F)c1
CC(C)c1ccc(C=NNC(=C2C(=O)OC(=O)C(C(=O)c3ccccc3)=C2O)c2ccccc2)cc1
C=C1CC2(C(C)C)CC(=O)C1C(CC)=C1OC(=O)C(=C)C12
Cc1cc(C(N)=O)ccc1-n1c(C)ccc1-c1ccc(-c2ccccc2Cl)cc1
Cc1cc(N2CCOCC2)c2oc(-c3ccc(F)cc3)cc(=O)c2c1
CN(C)c1ncnc2c1ncn2CC1CCCCC1
CCCC(=O)N1CCC2c3cc(F)ccc3N(C)C2CC1
CCOCCCn1c(CN2CCN(C)CC2)nc2cnc(-c3cnc4[nH]ccc4c3)cc21
Cc1csc(-c2c(C=Cc3ccccc3)[nH]c(N)nc2=O)n1
CC1CN(c2ccc(Nc3ncc(Cl)c(Nc4ccccc4S(C)(=O)=O)n3)cc2)CC(C)N1
CCC(O)CC(=O)OC1c2cc(ccc2OC)CC2CCCN2CCCCC2CCN(CC(=O)O2)Cc2cccc(c2)-c2c(OC)cccc21
CC(C)(C)c1ccc(CCNc2cc(C3CC3)ccc2N)cc1
CN1CCN(CCCNC(=O)c2ccc3nc(-c4ccc(OC5CCNCC5)cc4)c(-c4ccc(F)cc4)nc3c2)CC1
Cc1ccc(CSc2nc(=O)cc(N)[nH]2)cc1
O=C(CSc1nnnn1-c1ccccc1)Nc1cccnc1
CSc1cccc(Nc2nccc(NCc3ccc(S(C)(=O)=O)cc3)n2)c1
CC1CC(=O)C=C(N2OC3C=CC=C2C3)C1
CC1=CC(C)(c2ccccc2)C=C1C(=O)CC(C)CCOC(=O)c1ccc(F)cc1
CC(C)C(Nc1ccc(Cl)c(-c2ccncc2)n1)c1csc(C(N)=O)c1
CCN(CC(=O)Nc1ccc(NC(=O)CCl)cc1)C(=O)CCC(=O)Nc1nccs1
CC(N)COC(=O)c1ccccc1
Cc1nn(Cc2ccccc2)c(C)c1CCNC(=O)c1ccc(-c2ccc(C#N)cc2)c(F)c1
CCOC(=O)c1ccccc1N=Nc1c(O)[nH]c(=S)n(-c2ccccc2)c1=O
COc1ccc(-n2ncc(-c3ccc4c(c3)NC(=O)CO4)c2C)cc1
CCC(C)(C)N=C(NC#N)Nc1cccnc1
CN(C)C(=O)c1cccc(C(O)c2ncc(C(F)(F)F)cc2F)c1
CC(=O)c1ccc(-c2c(C(=O)NCCN3CCOCC3)c(C)nc3ccsc23)cc1
Nc1cc2nc3c(C(=O)Nc4ccccc4)c(O)ccc3nc2cc1Cl
CCn1c2ccncc2c2cc(C(=O)C3CCC(C(=O)O)CC3)ccc21
COc1ccc(CCN2CCN(c3ccc4c(=O)c5ccccc5oc4c3)CC2)cc1OC
CN(C)CCCNc1ncnc2c1cnn2-c1ccc(F)cc1
COc1ccc2[nH]c3c(c2c1)CCN1C(=O)CCCC31C
N=C(N)NCCCCNC(=O)CCCCCCCC(=O)NCCCNC(=N)N
CN(C)CC1CN(C)C(=S)c2cccnc2O1
O=C(O)CCCNC(=O)n1ccc(=O)n(Cc2ccccc2)c1=O
Clc1cccc(Cl)c1C(Cl)(Cl)Cl
O=C(NCCCN1CCOCC1)c1cc(Cl)ccc1NS(=O)(=O)c1ccc(F)cc1
CCOCC1CCCN1C(c1ccccc1)c1ccc(C(C)(C)N2CCC(N(c3ccccc3)c3ccccc3)CC2)cc1
Cc1ccc(F)cc1CNC(=O)c1cccc(=O)n1C
O=C(COc1ccccc1)NNS(=O)(=O)c1cc(Cl)c(Cl)s1
COC1OC(C)C(OC(C)=O)C(OC(=O)C=Cc2ccccc2)C1OC(C)=O
CCOC(=O)C1=C(C)NC2=C(C(=O)C(C(=O)OCC)C(c3ccc(Cl)c(Cl)c3)C2)C1c1ccc(Cl)cc1
Cc1ccc(C)c(N2CCN(C(=O)c3ccc(Cl)nn3)CC2)c1
Clc1ccc(C2CN3CCN(c4ccnc(N5CCCCC5)n4)CC3CO2)c(Cl)c1
C#CCC#CCNN(N)C(=O)c1cc(OC)c(OC)c(OC)c1
CC1(C)N=C(N)N=C(N)N1c1ccc(CCc2ccc(S(=O)(=O)F)cc2)c(Cl)c1
Nc1n[nH]c(N2CCN(CCc3c[nH]c4ccccc34)CC2)n1
COc1ccc(C(=O)O)c(Nc2ccc3c(c2)CCN(CC(O)C(O)C(O)CO)C3=O)c1
N#[N+][N-]CCOCCOCCNc1cccc(-c2cc(=O)c3cc(Cl)ccc3o2)c1
CCCCc1nc(SC)c(C(=O)O)n1Cc1ccc(-n2cccc2C(=O)O)cc1
Cc1cc2c3ccccc3ccc2n1CCNCc1cc(O)ccc1O
O=C1OC(=CCn2cc(Cn3ccc(=O)[nH]c3=O)nn2)C(O)=C1OCc1ccc(F)cc1
N#CCOc1ccc(F)cc1C(=O)CCc1ccccn1
C=CCN1CCC23c4c5ccc(O)c4OC2C(F)CCC3(O)C1C5
CCCc1cc(=O)nc(-n2nc(C)cc2NC(=O)c2cccs2)[nH]1
O=C(O)CCNC(=O)CNC(=O)c1csc(-c2cc(O)c(O)c(O)c2O)n1
CC(c1ccc(Cl)cc1)[N+](C)(C)CC=Cc1ccccc1
COC(=O)c1[nH]c2c(NC(=O)Cc3ccc(OC)cc3)cccc2c1CNC(=O)c1cc(C)cc(C)c1
CCOc1ccc(N2CC(C(=O)Nc3nnc(-c4ccco4)o3)CC2=O)cc1
CC(=NNC(=S)N1CC(C)N(CN2CCCC2CN(C)C)c2ccc(Br)cc21)c1nc2ccccc2o1
Nc1cc(Cl)c(CC(=O)O)c(Cl)c1
COc1ccc(-c2ccc(=O)n(CC(=O)NCCc3ccccc3)n2)cc1
COc1ccc(C(=O)NC(C(=O)N2CCC(CNC3CCC3)CC2)C(C)C)cc1
Cc1cn(C(N=Nc2ccc(C(N)=O)cc2[N+](=O)[O-])c2ccncc2)cn1
NC(CC(=O)N1CCC(COc2ccc(Cl)cc2Cl)CC1)C(=O)O
CCNC(=O)c1c(NC(=O)c2ccsc2)sc2c1CCCCC2
Cc1cccnc1NC(=O)c1ccc2c(c1)[nH]c(=O)n2C1CCOCC1
O=P(c1cccc2ccccc12)(N1CC1)N1Cc2ccccc2C1
CCn1c(SCC(=O)NC2CCCCC2)nnc1-c1ccncc1
CN1C(=O)C2CCCCN2C1=S
CCCCc1nc(N2CCOCC2C)c2nc(C(C)(C)O)cc(C)c2n1
N#CCCc1c(-c2ccccc2)[nH]c2cc(N)cc(O)c2c1=O
COc1ccc(-c2nnc(NC(=O)CSc3nc4ccccc4[nH]3)s2)cc1OC
CCN(CC)CCNC(=O)c1ccc(NC(=O)CSC(=O)c2ccncc2)cc1
CC(=O)Nc1ccc(C(=O)Nc2ncc(Cc3ccccc3)s2)cn1
Cc1cc2nnc(Nc3ccc(Oc4ccc(N(CCO)CCOc5ccccc5)cc4)cc3)nc2cc1C
CC(C)C1C(=O)N(S(=O)(=O)Cc2ccccc2)CCN1C1CCOCC1
COc1ccc2c(c1)C(CCN(C)C)N(Cc1ccccc1)C1=C2C(=O)c2cc3c(cc21)OCO3
CC(=O)Nc1ccc(-c2csc(NC(=O)CCN3C(=O)CCC3=O)n2)cc1
COc1cccc(CN2CCN(CC(=O)N3CCOCC3)CC2)c1OC
CCNC(=O)c1ccc(C(=O)NCC)cc1
COc1c(-c2ccc3ncnc(Nc4ccc(C5CCNCC5)cc4)c3c2)ccc(C#N)c1O
CCCCCCCCCCCCCCC(C)(C)C(=O)Nc1c(OC)ccc2ccccc12
C=c1[nH]c2ccccc2c1=C(O)C(=O)N1CCCC1
CC12CCC(C#Cc3ccc(O)cc3)(SC1=O)C2(C)C
COc1cc(C=CS(=O)(=O)Cc2ccc(F)c(CN3CCC(O)CC3)c2)ccc1O
O=S(=O)(Nc1cc(-c2cncc(Cl)c2)cnc1OC1CC2CC2C1)c1ccccc1
COc1cccc(Nc2nc(CSc3ncccn3)nc(-c3cccc(OC)c3)n2)c1
COc1cccc(C(=O)Nc2ncc([N+](=O)[O-])s2)c1
O=c1cc(C(F)(F)F)c2cccc(Nc3ccncc3)c2[nH]1
CSc1ccc(C=CC(=O)O)cc1
Clc1ccc2c(c1)CC(c1ncc[nH]1)c1cc(Cl)ccc1O2
CC(=O)N(O)Cc1ccc(F)cc1
CCC(=O)NCc1ccc(C(=O)N2CCN(c3cc(C(C)(C)C)nc(-c4cccnc4)n3)CC2)cc1
CCN(CC)CCNc1nc2c3cccc(OC)c3nn2c2ccccc12
O=C(C=Cc1ccc(Br)cc1)NC1=NCCS1
Cc1[nH]cnc1C(=O)N1CCc2c([nH]c3ccc(Cl)cc23)C1
CN(C)C(=O)c1ccccc1-c1ccc(-c2cnc(N)cn2)c(F)c1
CCOC(=O)N=C1SCC(C(C)OCC)N1C(=O)c1ccc(Cl)cc1
CC(C)(C)NC(=O)NC(N)=O
CC(=NNC(=O)c1ccncc1)c1ccccn1
CC1OC(OC2CCCCC2OC(=O)Cc2ccc(NC(=O)Cc3ccc(O)cc3)cc2)C(O)C(O)C1O
O=C(c1ccc(F)c(F)c1)N1CCN(C(c2cccnc2)c2ccc(F)cc2F)CC1
COCCN(Cc1ccc(S(C)(=O)=O)cc1F)S(=O)(=O)c1ccc(OC)cc1
O=P1(OC2CCCCC2)CCCN(c2nc3ccccc3o2)CC1
O=C(COc1ccc(-c2ccc([N+](=O)[O-])cc2)cc1)NCc1ccc(F)cc1
O=C(Cn1cncn1)NC(C(=O)N1CCN(c2ccccc2)CC1)C(c1ccccc1)c1ccccc1
COC(=O)c1cccc(C(c2cc(Cl)c(O)c(Cl)c2)N2CCCN(C)CC2)c1
CCCNC(=O)N1N=C(c2ccc(N)cc2)c2cc3c(cc2CC1=O)OCO3
CCCC(=NO)c1ccc(-c2ccc3c(N4CCOCC4CO)nc(C4CCCCC4)nc3c2)cc1
CC1CN(C(=O)C=Cc2ccc(Br)cc2)CC(C)O1
CC(=O)NCC1CCN(C(=O)c2ccc(-c3cccnc3)cc2)CC1
COc1cc(OC)c2c(c1)C(O)=C1C(=O)c3cc(O)c(-c4ccccc4C)c(O)c3C(O)=C1C2=O
COc1ccc(-c2noc(CCC(=O)NC3CCCCCC3)n2)c(F)c1
O=C(NCC1CCCO1)c1cn(-c2ccccc2)nc1C(F)F
O=C(Cc1ccccc1)NC1CCN(c2ccnc3cc(Cl)ccc23)CC1
CCCSc1ncccc1C(=O)Nc1cccc(-c2nc3ncccc3o2)c1
Cc1c(C(=O)N(c2ccc(O)cc2)c2cnc3c(c2)CN2C(=O)CNC2=N3)cc(-c2ccc(Cl)cc2Cl)n1C
COc1ccc(C(=O)Oc2cccc(OC3CN4CCC3CC4)c2)cc1
CCN(CC)CCOc1cccc(Nc2nccc(-c3cccc(NC(=O)Nc4ccc(C(=O)O)cc4)c3)n2)c1
CCCN1CCN(c2nc3c(C)cccn3c(=O)c2C=C(C#N)[N+](=O)[O-])CC1
CCN(CC)CCCC(C)Nc1cc(-c2ccc(OC)cc2OC)nc2ccnn12
S=C1Nc2cccc3cccc(c23)-c2ccc3ccccc3c21
CN1C(=O)c2ccccc2OC(=O)C1=Cc1ccc(Br)cc1
COC(=CC=Cc1cc2c(cc1Br)OCO2)C(=O)NCCCN1CCN(CCc2ccccc2)CC1
O=C1CCc2cc(Cl)c(I)cc2N1O
COC(=O)C(Cc1ccc(O)cc1)NC(=O)C(N)CO
Cn1c(-c2cccc(NC(=O)c3cc(O)cc(C(F)(F)F)c3)c2)nc(O)c(CN2CCOCC2)c1=O
COc1cccc(CC(=O)NCCc2cn3c(n2)C(NC(C)C)c2cc(OC)c(OC)cc2C3)c1
COc1cccc(C2(c3cccc(C#N)c3)N=C(N)C(=O)O2)c1
CC(C)OC(=O)COc1cc(OCCN2CCCCC2)cc2oc(-c3ccc(O)cc3)c(O)c(=O)c12
CN1CCN(Cc2cc3[nH]c(=S)n(C)c3cc2Cl)CC1
O=[N+]([O-])c1cccc(Sc2ccc(O)c(Cl)c2)c1
Cc1cc2c(cc3n2C2CCCCC2C(=O)N3)c(C2CCCCC2)c1Cl
CCC(=O)N1CCC(C(=O)N2CCCC2CNC(=O)c2ccccn2)CC1
CN(C)CCCON=CC1Cn2ncnc2CO1
COc1ccc(Cn2c(SCC(=O)NCCC3=CCCCC3)nc3ccsc3c2=O)cc1
NC1(C(=O)O)CC(CC(=O)O)C1
O=C(N1CCN(C2CCN(Cc3ccccc3)CC2)CC1)C(c1ccccc1)(c1ccccc1)c1ccccc1
O=C(O)C1COc2ccccc2O1
CC1=C2CN3C(=O)C=CC(N4CCOCC4)C3CCN2C1
CCCSc1nc(NCC)c2ncn(C3OC(COC(C)=O)C(O)C3O)c2n1
CS(=O)(=O)c1ccc(-c2cc3c(Nc4cccc(C#N)c4)nccn3c2)cc1
CCOc1ccc(NC(=O)CCCn2c(O)c3cc(O)c(OC)cc3nc2=O)cc1OCC
CCOC(=O)C(C(C)C)n1cnc2sc(-c3ccccc3)cc2c1=O
Cc1ccc(CC(C)NCc2coc(-c3ccc(Cl)cc3)n2)cc1C(C)C
Cc1cc(C(=O)NN=Cc2ccc([N+](=O)[O-])o2)c(C)o1
CN1CC2(CCc3c2n(C)c2ccccc32)c2ccccc2C1=O
N#CC1CCCN1C(=O)C1CCC(=O)N1
CCCCCCCCCCCCCC(O)C1CCC(C(O)CCCCCO)O1
Cc1cc(C)c(Nc2c(NC(CCCNC(=O)OCC(C)C)C(=O)O)c(=O)c2=O)c(C)c1
COCc1ccccc1N1CCN(CC(O)COC(C)C)CC1
Cc1cc(C)nc(SCC(=O)N2CCN(c3ncccn3)CC2)n1
CC(C)(C)c1cc(=O)nc(-c2ccc(-c3ccc(O)cc3)cc2)[nH]1
COc1cc2cn[nH]c(=O)c2cc1OCC(=O)N1CCC(C(=O)NC2(C)CCCCC2)CC1
O=C1c2ccccc2C(=O)N1CCOC(=S)N(C(=O)c1cccc([N+](=O)[O-])c1)c1ccc(Cl)cc1
Cc1ccc(-c2ccc3c(c2)nc(CCNC(=O)c2ccccc2)n3C)c(N)n1
CC(C)N(c1ccccc1)S(=O)(=O)c1cn(C)cn1
CCCCCCn1c(Sc2ccc(C(=O)O)cc2)nnc1-c1ccco1
COc1ccccc1OCCN1C(=O)CSC1c1ccccc1
CC(Cc1ccccc1)(C(=O)O)N1CCOCC1
NNC(=O)CCCNC(=O)CC(=O)NCCNc1ccnc2cc(Cl)ccc12
COc1ccc(-n2c(=O)[nH]c3cc(C(F)(F)F)ccc32)cc1
Cc1ccc(S(=O)(=O)N2CC(=O)N3C(CO)C(c4ccc(C#CCc5ccccc5)cc4)C3C2)cc1
CC(=O)OC1OC(C)C(n2cnc3c(N)ncnc32)C(OC(C)=O)C1OC(C)=O
CCNC(=O)c1nnn(-c2ccc(Cl)cc2C(=O)NC(C)C)c1-c1ccc(Cl)cc1
CC(C)c1cc2c(c(O)c1C=O)C1(C)CCCC(C)(O)C1CC2
COc1ccc(CNc2n[nH]c(=S)[nH]2)cc1OC
COc1cc2c(Nc3cc(OC)c(C)c(OC)c3)c(C#N)cnc2cc1CCN1CCN(C)CC1
COc1c(C)c(C)c(OCc2ccccn2)c(C)c1O
CN(C)c1cccc(N2CCN(C(=O)c3cccc(S(=O)(=O)N4CCCC4)c3)CC2C(=O)Nc2ccc(C(=N)N)cc2)c1
CN1CCN(CCCCNC(=O)c2ccc3c(c2)sc2nc(-c4ccccc4)cn23)CC1
Cc1ccc(CNC(=O)C2c3ccccc3COc3ccc(C(F)(F)F)cc32)cc1
COc1ccc(-c2ccnc3sc4c(=O)n(-c5ccc(Cl)cc5)cnc4c23)cc1
Cc1ccc(SC(=CC(=O)c2cccc(Cl)c2)c2nc(-c3cccc(F)c3)cs2)cc1
CC(NC1=CC(=O)c2ccccc2C1=O)C(C)(C)C
CS(=O)(=O)N(CC(=O)N1CCN2C3=C(CCCC3)OC2C1)c1ccc(Cl)cc1
c1ccc(-c2ccc(-n3ncc4c(N5CCNCC5)ncnc43)cc2)cc1
COc1ccc(NC(=O)Nc2nc(C)cc(C)n2)cc1
O=C1C2CCCCC2N2C(=O)CCC12
CC1=NC(CN(CC2CCCO2)C(=O)Nc2ccc(C)cc2)=Cc2cc(C)cc3c2N1CC3
C#CC[N+](C)(CC#C)CC=C
CC(=O)NC1=NN(C(=O)CN2CCOCC2)C2(S1)C1CCCC2C(C)(C)N(C(C)=O)C1c1ccccc1
CCN1CCOC2CCCC(Oc3ccccc3)C2C1
COc1cccc(Cn2c(SCC(=O)Nc3ccc4c(c3)OCO4)nc3ccsc3c2=O)c1
CC(C(N)=O)c1ccc(-c2ccc(C(O)(C(F)(F)F)C(F)(F)F)s2)s1
CC1(C)CCC2=C(C1)C(=NO)C(c1c(F)cccc1F)C(c1ccc(O)cc1)C2
CC(C(=O)Nc1nnc(Cn2cncn2)s1)c1ccc(Cl)cc1
Cc1cnn(CC2CCCCN2c2oc(C)nc2C#N)c1
COC(=O)N1CCC(Nc2ccc3c(c2)ncn3C2CCCC2NC(=O)c2cnn3c(C)ccnc23)CC1
O=C(NCCCN1CCN(Cc2ccccc2)CC1)c1cc2c([nH]c3ccccc32)c(-c2ccccc2)n1
O=C(NC(=O)c1c(F)cccc1F)NC1CCC(Oc2ncc(F)cn2)CC1
COc1ncc(CN2CCC(O)CC2)cn1
COc1ccc2cccc3c2c1CC(CN1CCN(c2cccc(C(F)(F)F)c2)CC1)C3
CCc1nc2cccc(F)c2c(=O)n1Cc1ccc(-c2ccccc2-c2nn[nH]n2)cc1
O=C(O)C=Cc1ccnc2ccc(OCCCNc3cc(-c4cccc(OCCO)c4)ncn3)cc12
CCOc1ccccc1-c1nc(CN2CCN(c3ccccc3)CC2)co1
Cc1cc2c(cc1O)-c1sc(C(=O)NC3CCC(O)CC3)cc1CO2
CCc1c(-c2ccc(C(C)(C)O)cc2)nc2c(OCCOCCF)nc(C#N)cn12
COc1cc(Cc2nc(-c3ccccc3)c(Cc3ccccc3)s2)cc(OC)c1OC
Cc1ccc(C)c(C(=Nc2ccccc2)N2CCOCC2)n1
COc1ccc(Nc2nc(Cl)nc(Nc3ccccc3)n2)cc1
COc1ccccc1SCc1cccc(C(=O)O)c1
CCOC(=O)CCCCCOC(=O)Nc1ccc(Nc2ccnc3cc(Cl)ccc23)cc1
CC(C)(C)c1ccc(CNc2nc3nn4c(-c5cnc6ccccc6c5)ccnc4c3n2C2CC2)cc1
CC(C)(C)c1cccc(C(C)(C)C)c1NC(=O)c1nn(-c2ccnc3cc(Cl)ccc23)c2c1CC1CC21
CCCCCCCCCCCCCCCC=CC(C)(C)O
Cc1cc(C)cc(NC(=O)C(C)(C)n2c(C)c(C=O)c3ccccc32)c1
Nc1cc2c(-c3ccc(C4CCC4)cc3)nccn2c1
O=C(NC1CCCCCC1)c1ccccc1Sc1nc2ccccc2[nH]1
CCOCn1c(NCc2cccc(C)c2)nc2ccsc2c1=O
Cc1cc(C)cc(C)c1
CC1NC(=O)CC=CC(=O)C(N(C)C)Cc2ccc(cc2)Oc2ccc(cc2)CC(C(N)=O)NC(=O)C2CCCN2C1=O
CN(C)S(=O)(=O)c1cccc(C(=O)NCC(c2ccccc2)N2CCOCC2)c1
O=C(CSc1nnc(-c2ccccn2)o1)Nc1cc(C(F)(F)F)ccn1
NC1CCCc2c1[nH]c1cc(F)ccc21
Cc1cccc(Nc2ncnc3c2ccn3C2CC(O)C(CO)O2)c1C
COc1ccc2oc3cocc3c2c1C(=O)C=Cc1ccccc1F
CCN(c1ccccc1)S(=O)(=O)c1cccc(NC(=O)CN2C(=O)C3CC=CCC3C2=O)c1
CCN(CC)Cc1c2c3c(c4c1[nH]c1ccccc14)Cc1c([nH]c4ccccc14)C(CC)(CC3)O2
Cc1ccc(N2CCN(CC(=O)NN=Cc3cccc([N+](=O)[O-])c3)CC2)cc1C
Cc1cc2c(cc1C(C)C)N(C(=O)Nc1ccc(N3CCC(c4cccnc4)C3)nc1)CC2
CC(C)CC1NC(=O)C(Cc2ccccc2)NC(=O)CC(C(C)C(C)C)OC1=O
CC(C)(C)OC(=O)NC(Cc1ccccc1)C(O)CNCC(O)C(Cc1ccccc1)N1CCCC1=O
CCc1ccc(NC(=O)c2nc(SCCO)ncc2Cl)cc1
COc1ccccc1NC(=O)COC(=O)C=Cc1ccccc1Cl
CC1(C)OC2COC3(C4CC(c5ccc(Cl)cc5)c5c(N)nc(N)nc5C4c4ccc(C(N)=O)cc4)OC(C)(C)OC3C2O1
CC1=CC(=O)OC2=C3CCC(=O)C3(C)CCC12
CC1CN(C(=O)COc2ccc(S(=O)(=O)N3CCOCC3)cc2)CC(C)O1
CC(O)(C#Cc1cc2c(cc1F)OCCn1cc(C(N)=O)nc1-2)C1CCCC1
C=CCn1c[n+](COCC)c2nc(O)[nH]c(=O)c21
CCCCCc1ccc(C2C(CO)n3nc(C(=O)O)cc3N2CCOC(C)C)cc1
Cc1ccccc1NC(=O)c1cc2ccccc2o1
CCS(=O)(=O)CCn1nnnc1Cn1nc(C)cc1C
O=C(O)c1cc(Cl)c(OC(Cc2ccccc2)C(=O)O)cc1F
O=C(NCCCCCN=Cc1ccc(O)cc1)c1ccccc1F
CC(NC(=O)C(N)Cc1ccc(O)cc1)C(=O)NCC(=O)N(C)C(C(=O)N(C)C)C(C)C
CS(=O)(=O)Nc1ccccc1O
COc1cc2c(c(OC)c1C(=O)C=Cc1ccco1)COCC2
COc1cccc(CN2CCSCC2)c1
CCCCCCC(=O)NCCc1ccc(S(=O)(=O)Nc2cnc3ccccc3c2)cc1
CC(C)CN1CC(C(=O)O)C(c2cccc(NC=O)c2)C(c2ccc(C(F)(F)F)cc2)C1
COc1ccc(-c2cc(C(F)F)nc(SCCCC(=O)N3CCN(C(=O)c4ccco4)CC3)n2)cc1
CCOC(=O)C1CCN(C(=O)C(CCSC)NS(=O)(=O)c2ccc3c(c2)oc(=O)n3C)CC1
CCC(C)C(NC(=O)c1cn(Cc2ccccc2)c(=O)c2ccccc12)C(=O)OC
Cc1ccc(NC(=O)c2ccc(N3C(=O)c4ccccc4C3=O)cc2)cc1CN1CCOCC1
CC(=O)NC(C)Cc1ccc(OC2CCN(c3ncnc4onc(C)c34)CC2)cc1
CCCOc1ccc(NC(=O)N(CC)CCc2ccccc2)cc1
CC(=O)OCC12CCC3(C)C(CCC4C5(C)CCC(OC(=O)c6ccccc6)C(C)(C)C5CCC43C)C1=C(C)C(=O)C2
CC(C)(C)NS(=O)(=O)c1ccc(NC(=O)c2csc(-c3ccc4c(c3)OCCO4)n2)cc1
COC(C)C1=C2C(OC(C)=O)C(=O)C3C(C(C)(O)C(=O)CC4OCC43C)C2(C)CC1=O
O=C(Nc1ccc2oc(-c3ccc(C(F)(F)F)cc3)nc2c1)c1ccc(F)cc1
O=c1c2c(nnn2CC#CC2CCCCC2)c2cccnc2n1-c1ccc(Cl)cc1
CCC=CC(CC)CC(C)C1CCC2C3CCc4cc(O)c(C(=O)O)cc4C3CCC12C
CCOC(=O)C1=C(C)NC(C)=C(C(=O)OCCN(CC)CC)C1c1cccc([N+](=O)[O-])c1
Cc1cc(CCCC2CCCN2Cc2ccc(-c3cccc(-c4nc5ccccc5[nH]4)c3)o2)on1
COc1cc(NCC2(O)CCCN(C(=O)c3ccc(C(F)(F)F)cc3)C2)ncn1
Cc1cnc(-c2ccccc2NC(=O)CN2CCC3(CCc4ccccc4O3)CC2)c(C)c1O
O=[N+]([O-])c1ccc(Cc2c(-c3ccccc3)nc3ccc(Cl)cn23)cc1
COP(=O)(Cc1ccccc1)Oc1ccccc1C(C)C
CNC(=O)C(Cc1cnc[nH]1)NC(=O)C(Cc1c[nH]c2ccccc12)NC(=O)C(N)CCCNC(=N)N
OCC1OC(n2cnc3c(NC4CCc5ccccc5-n5ccnc54)nccc32)C(O)C1O
Cc1ccc(-c2cc(-c3ccccc3)[nH]n2)c(C)c1
CC=NNC(=O)OC1=CN(Cc2ccccc2)C=CC1
COc1cccc(CN(C)CC(=O)Nc2ccccc2C(=O)Nc2ccccc2OC)c1
O=C(CC(CCCC1CCCCC1)c1nc(CC2CCCCC2)no1)NO
Cc1cc(NC(=O)C23CC4CC(CC(C4)C2)C3)no1
COCCNC(=O)C1CCCN(S(=O)(=O)c2ccc3c(c2)CC(C)N3C(=O)C2CC2)C1
COC1CCC2(CC1)Cc1ccc(Br)cc1C21N=C(N)O1
COc1ccc(CCN2C(=O)C(=C3C(=O)Nc4cc(NC(=S)Nc5cccc(C)c5)ccc43)SC2=S)cc1OC
COc1ccc(C)cc1S(=O)(=O)Nc1ccc(C2=NN(C)C(=O)C3CC=CCC23)cc1
COC(=O)C1C(c2ccc(-c3cc(=O)c4ccc(C)c(C)c4o3)cc2)CC2CCC1N2C
O=C(O)c1cc(S(=O)(=O)N2CCOCC2)ccc1OCC(O)CNCCS
NC(=O)N1CCN(c2c(C(=O)NC3CC3)c(=O)c3cc(Cl)ccc3n2O)CC1
Cc1c(C)n(Cc2ccc(-c3ccccc3)cc2)c2ccc(C(=O)NC(C)c3ccccc3)cc12
Cc1cc(-c2n[nH]c3cc(NC(=O)NCc4ccccc4)ncc23)ccn1
O=C(Nc1ccc(F)cc1)C1CNCC12CCC(c1ccccc1)(c1ccccc1)C2
O=C(O)c1ccccc1-c1cccc(CCc2ccc3ccc(OCCc4ccc5ccccc5n4)cc3c2)c1
O=C1NC(c2ccccc2)(c2ccccc2Cl)C(=O)N1CCCN1CCCC(O)C1
Cn1c(C(C)(C)O)nc2ccc(NC3CC4(CCN(C5CCOCC5)CC4)Oc4ccccc43)cc21
CC(CC#CC(C)(C)C)OC(=O)C=Cc1ccc(Br)cc1
CSCCC(NC(=O)c1ccc2ccccc2c1Cl)C(=O)N1CCCC1C(=O)NC(C)c1cccc(Cl)c1Cl
CN1CCC(O)(C#Cc2ccc3c(=O)c(-c4ccc(O)cc4)coc3c2)C1=O
COc1cccc(C=NNC(=O)CSc2nc3ccccc3c(=O)n2CC(=O)Nc2ccc(Cl)cc2Cl)c1
CCOCCCNC(=O)c1ccc([N+](=O)[O-])c(OC)c1
CCOc1cc(-c2ccccc2)cc(C(=O)Nc2cccc(Cl)c2)c1OC
C=C(C(=O)O)C1CCC2(C(=O)NCC3CCCO3)CCC3(C)C(CCC4C5(C)CCC(O)C(C)(C)C5CCC43C)C12
COc1ccc(Oc2coc3ccccc3c2=O)cc1
COC(=O)C(ON(C)C(=O)Nc1ccc(Cl)cc1)(C(F)(F)F)C(F)(F)F
CCC=CC(C)C(C(=O)NC(Cc1ccc(O)cc1)C(=O)C(=O)NCC[SH](=O)=O)S(=O)(=O)S
CCOC12CC3=C(C1)C1C(=O)C(=CC3C2)C2CC=CC=C2CN1CCc1ccccc1
COc1cccc(NC(=O)c2ccc3nc(NC(=O)CCc4ccccc4)sc3c2)c1
CCOC(=O)Nc1ccc2c(c1)ncn2-c1cc(OC)c(C(N)=O)s1
CCCCCC=CCC=CCC=CCC=CCCCC(=O)NCCO
O=C1OC(c2ccccc2)CN1C1NC2(CCN(CCN3CCOCC3)CC2)C2(C(=O)Nc3ccccc32)C1c1cccc(Cl)c1F
CC(NC(=O)CSc1nc2ccccc2s1)c1ccc2c(c1)C1(CCCC1)C(=O)N2
CCCCNC(=O)OC(C)CN1CCc2cncnc21
CCOC(=O)c1c(CC)nc2c3c(ccn12)CCCC3
O=C(Nc1ccncc1)c1cccc(CN2CCN(c3c(Cl)cccc3Cl)CC2)c1
CC(C)CCC(C)NC(=O)C(CCCCN)NC(=O)CNC(=O)N1CCCC1C(C)C
CCn1c(Nc2ccc3c(c2)S(=O)(=O)NC3=O)nc2ccccc21
CC12CCC3c4ccc(O)cc4CCC3C1CCC2CCCNS(=O)(=O)CC[N+](C)(C)CCO
CSc1sc(-c2ccccc2)cc1C#N
CCc1cn(C2CC([N-][N+]#N)C(CO)O2)c(=O)[nH]c1=O
CCNC(=O)c1noc(-c2cc(C(C)C)c(O)cc2O)c1NC(=O)c1c(Cl)cccc1Cl
O=C(C1CCCCC1)N1CCC2(CCCN2Cc2cccnc2)C1
COc1cccc(CNc2nc(C3CC3)nc3ccccc23)c1
COc1cc(C=C2C(=O)N(CC(=O)O)c3ccccc32)ccc1OC(C)=O
O=C(NC(C(=O)N1CCCC1C(=O)NC1CCCCN1)c1ccc(-c2ccccc2)cc1)c1ccco1
CC(=Cc1cccn1C)C(=O)c1ccc(O)c(Br)c1
C=CCn1c(=O)n(C2OC(COC(C)=O)C(O)C2O)c2[nH]c(N)nc(=O)c21
COc1ccccc1OCC(=O)OCC(=O)Nc1c(C(C)C)cccc1C(C)C
CC[S+]([O-])NC(=O)CN1CCN(c2cccc(C(F)(F)F)c2)CC1
Cc1sc(-c2ncn[nH]2)nc1CN(CC1CCCCC1)C(=O)Nc1cc(F)cc(F)c1
COc1cccc2c1C(=O)c1c(O)c3c(c(O)c1C2=O)CC(O)(C(C)=O)CC3OC1CC(NC=O)C(C)O1
CCCCC1CCC2C3CCc4cc(O)cc(C(=O)CCl)c4C3CCC12C
CC(=O)c1ccc(S(=O)(=O)NCc2ccccc2)cc1
O=C(O)c1cccc(OCCN2CCC(n3c(=O)[nH]c4ccccc43)CC2)c1
COc1ccc(Cl)cc1NC(=O)c1c(C)oc2ncn(C)c(=O)c12
Cc1cccc(CNc2cc(N3CCNCC3)ncn2)c1
CC(=CCn1oc(=O)[nH]c1=O)c1ccc2c(c1)C(F)(F)CC2(C)C
CCOC(=O)c1ccccc1S(=O)(=O)NCCC(=O)N(C)CC
Cc1cc(C2NC(=O)N(Cc3ccco3)C(C)C2[N+](=O)[O-])c(C)o1
Cc1ccc(S(=O)(=O)N2CCN=C2SCC(=O)N2CCCCC2)cc1
CCOc1ccc(-c2nc(CN3CCn4c(nnc4C4CC4)C3)co2)cc1
Cc1nc2ccc(OCC(O)CN3CCC4(CC3)C(=O)NCN4c3ccccc3)cc2s1
COc1ccc(N(C)c2nc(C)nc3c2c(C)cn3C)c(OC)c1
CC1Cc2cc(S(=O)(=O)N3CCC(O)CC3)ccc2C(c2ccccc2)N1
CCOC(=O)C1=C(CS(=O)(=O)c2ccccc2)NC(=O)NC1C(=O)OCC
COc1cc(C=CC(O)=CC(=O)c2ccccc2)ccc1OCCO
Cc1nn(-c2ccccc2)c(N2CCCC2)c1C=NNC(=O)C1Oc2ccccc2O1
CC(C)C(c1cc(Cl)ccc1Cl)N(C(=O)c1csnn1)c1cccc(Cl)c1
COc1ccc(C(=O)n2c(-c3ccccc3C(F)(F)F)cc3c2CCS(=O)(=O)C3)cc1F
COc1cccc(NC(=O)CC(C)=NNC(N)=S)c1
OCC1OC(n2cnc3c(N4CCCC4)nc(-c4cccnc4)nc32)C(O)C1O
COc1ccc(N)cc1-c1cnc2[nH]cc(-c3cnc4[nH]ccc4c3)c2c1
Cc1cccc(NCc2n[nH]c(=S)n2N)c1-c1ccccn1
CCOc1ccc(-c2cnc3ccccc3n2)cc1
Cc1ccc(S(=O)(=O)N=C(N)Nc2ccc(Cl)cc2)cc1
COc1cccc(-n2nnnc2SCC(=O)NNC(=O)c2cc(-c3ccccc3)nc3ccccc23)c1
COc1ccccc1N1CCN(CCCCNc2nc(N3CCCC(CN4CCCCC4)C3)n3nccc3n2)CC1
COc1ccc(N2CCN(C(=O)CCOc3cccc(C)c3)C(C)C2)cc1
CC1(O)CCCCCCCC(C(=O)O)C1
CCC(=O)NCCc1ccc(CCCN)cc1
COc1ccc(C2=NN(c3cccc(C(F)(F)F)c3)C(=O)C3CC=CCC23)cc1OC1CCN(C(C)=O)CC1
CCOC(=O)c1nc(-c2cc(OC)c(F)cc2C)[nH]c(=NN2C(=O)C=CC2=O)c1-c1ccc(Cl)cc1
CN1C2CCC1C(c1nn(C(=O)c3ccccc3)c3ccccc13)C(c1ccc(O)cc1)C2
CC(=O)Nc1ccc(NC(=O)CCSCc2ccccc2)cc1
c1ccc(CCCCN2CCc3cc(Oc4ccccc4)ccc3C2)cc1
CN(C)c1ccc(Cn2c(=O)cc(C(=O)N3CCC(N4CCOCC4)CC3)c3c(C(F)(F)F)nn(-c4ccc(F)cc4)c32)cc1
O=c1n(CCN2CCN(c3ccccc3)CC2)nnn1CC1CCCO1
Cc1nn(C)c(C(=O)NCc2ccccc2Br)c1N(C)C
COC(=O)C1CCCN1C(=O)c1ccc(CCC(=O)NC2CC2c2ccccc2)cc1
Cc1ccc(C(=NCc2cccnc2)NO)c(Oc2ccc3oc4ccccc4c3c2)n1
N#Cc1cnc2c(NCCO)cccc2c1Nc1ccc(F)c(Cl)c1
COc1ccc(OC)c(-c2nn[nH]n2)c1
CC(C)(C)OC(=O)N(N=C(c1ccccc1)N(c1ccccc1)c1ccccc1)N=C1SC(C)(C)N1C(=O)OC(C)(C)C
COC1Cc2c(cnn2-c2ccccc2C)C2(CCNCC2Cc2ccccc2)O1
COC(=O)CCCC(=O)N(CCCCCCCCC#N)C1CCOC1=O
NCCCNC(=O)C(Cc1ccccc1)NC(=O)CCC(=O)Nc1cccc2sc3ccccc3c12
CCOC(=O)C1CCCN(S(=O)(=O)c2ccc(C)cc2)C1
CCCCCCCCC=CCCCCCCCCOc1ccc(C2=NOC3CC(=O)N23)cc1
Cc1nc2c(Br)cc(Br)cc2c(=O)n1-c1ccc(C(=O)OCC(=O)NC(=O)NC(C)C)cc1
COc1ccc(-c2cc(C(=O)NCc3cccc(Cl)c3)c3ccccc3n2)cc1OC
CCN(CC)CCn1cc(-c2nc(C3(c4ccc(Cl)cc4)CC3)no2)c(C)n1
COc1cc2c(cc1C)OC1(C)C=C(C[n+]3ccc(-c4ccc(C(=O)N(C)C)nc4)cc3)CCC21
COc1ccc(CNC(=O)C(C)Sc2c[nH]nn2)cc1
CN1CCN(S(=O)(=O)c2ccc(NC(=O)c3c[nH]c4c(C(F)(F)F)cccc4c3=O)cc2)CC1
CCC(CC)C(=O)N1c2ccccc2CC1C(=O)Nc1c(C)cccc1C
CC(C)(C)c1cccc(N2CCN(C(=O)Nc3ccc4nc(SCC(N)=O)sc4c3)CC2)c1
COc1ccc(NC(=O)NC2CCCC2)cc1OC
Cc1nc(C)c(-c2ccc3c(c2)CC(C2=NCCN2)O3)s1
CCCC(=O)OC1CC2(C=C1C)Cc1ccc3cc(-c4cc(OC)ccc4OC)[nH]c3c1C2
O=S(=O)(Nc1cc(Cl)ccc1N1CCN(c2ccccn2)CC1)c1ccccc1
CCC(C)N(CCCS(C)(=O)=O)C(=O)Nc1ccc(F)c(F)c1Cl
CC1(C)CC(C)(C)c2c(N3CCC(N4CCCC4)CC3)nc(-c3cccc(Cl)c3)nc21
Clc1ccc(C(=C2CCCCC2)c2ccc(Cl)cc2)cc1
Cc1c(-c2ccc(-c3ccccc3)cc2)[nH]c2ccc(N3CCN(Cc4ccc(C(C)(C)C)cc4)CC3)cc12
CNC(=S)c1ccc(NS(=O)(=O)c2ccc(C#N)cc2)cc1
COc1ccc(NS(=O)(=O)c2ccc(NC(=O)C(CC(C)C)NC(=O)c3ccc(OC)cc3)cc2)cc1
COc1ccc(CCNC(=O)CNC(=O)CC(C)(C)C)cc1O
COc1c2occc2c(Br)c2ccc(=O)oc12
Cn1cc(-c2cc3nccc(Oc4ccc(NC(=O)c5cnn(C6CCOCC6)c5C(F)(F)F)cc4F)c3s2)cn1
C1CCn2nc(NC3CCOC4(CCOCC4)C3)nc2NC1
COc1ccc(CNC2CC(CO)OC(COC(=O)C3CCCCN3C(=O)OCc3ccc(Cl)c(Cl)c3)C2O)cc1
CC(C)N(c1c(-c2cccc(C(F)(F)F)c2)nc2ccccn12)C(C)C
CC1CCN(C(=S)N2CCC(c3noc(C4CC4)n3)CC2)CC1
O=C(CCl)NS(=O)(=O)c1cc(Cl)c(OC2CCCCC2)cc1F
CN(C(=O)c1cccc(NC(=O)Cc2ccc(NC(=O)C3CCN(C(=O)C4CCCCC4)CC3)cc2)c1)C1CCCC1
CCOc1cc(NC(=O)CN2CCOCC2)c(F)cc1NC(=O)CC12CC3CC(CC(C3)C1)C2
Cc1ccc(NC(=S)N(CCCO)Cc2cc3cc4c(cc3[nH]c2=O)OCO4)cc1
CCOP(=O)(C=C1N=C(c2ccc(-n3ccnc3)cc2)OC1=O)OCC
N#Cc1ccc(OCc2c(C(=O)O)oc3ccccc23)c(C(F)(F)F)c1
Cc1nc2cc(OCC(O)CN3CCN(CC(O)c4cccc(F)c4)CC3)ccc2s1
COc1ccc(-c2ccccc2C=C2SC(=O)N(C(C)C(=O)O)C2=O)cc1OC
Cc1cc(C(=O)Nc2cc(C(F)(F)F)cc(C(F)(F)F)c2)cc(C#N)n1
O=c1cc(-c2ccccc2)nc2snc(-c3cccc(Cl)c3)n12
CC(C)n1cnc2cc(Cn3cc(C(=O)c4cncc(NC(=O)c5ccc(Cl)cc5)c4)c4c(Cl)nccc43)ccc21
CC(=O)c1c(Sc2nccs2)oc(=O)c(C(C)=O)c1O
CCc1c(C)sc(N)c1C(=O)Nc1cc(C)n(C)n1
CCNc1nc(N2CCCCC2)nc(N2CCN(C(=O)C(CC(C)C)NC(=O)N3CCCC3)CC2)n1
COc1cccc(C2SCC(=O)N2c2ccc(C)c(C)c2)c1OC
OC1(c2cccs2)C2CCC(C2)C2CCCCC21
CCOC(=O)C(=C1Sc2ccccc2C1=O)c1cccc(OCC)c1
COC(=O)C(C)NP(=O)(OCC1OC(n2cnc3c(N)ncnc32)C(C)(F)C1O)Oc1cccc2ccccc12
COCCS(=O)(=O)N1CCC2(CCCN(C)C2)CC1
c1ccc(CN2CCN(CCCNC3=NCCC3)CC2)cc1
Nc1ccc(S(=O)(=O)c2ccc(Cl)cc2)cc1C(=O)N1CCCCCC1
COc1cc(CNc2nc(NCC(O)C(O)COC(=O)C(C)C)c3ncc(-c4ccno4)n3n2)ccc1F
O=C(C=C1C(=O)OC2CCCCCCC2C1=O)Nc1ccc(Cl)cc1Cl
COc1cc2c(CC(=O)O)c(C)n(C(=O)O)c2cc1OC
N#Cc1ccccc1CN1CC=C(c2c[nH]c3ccc(F)cc23)CC1
CCS(=O)(=O)N1CCC(Nc2nccc(-c3ccc(S(C)(=O)=O)cc3)n2)CC1
CN(C)c1ccc(C=NNC(=O)c2cccnc2)cc1
CCC1OC(C)C(CC=C2CCC(CO)C2(C)O)C1(C)O
CONC1(c2ccc(Cl)c(Cl)c2)CCCCC1
NS(=O)(=O)c1ccc(NC(=S)NC(Cc2c[nH]c3ccccc23)C(=O)NCCCO)cc1
CCOC(=O)C1CCC(CN2C(=O)c3ccccc3C2C(=O)Nc2ccccc2F)CC1
COc1ccc(C)cc1N1CC2(CCN(CCOc3ccc(C(F)(F)F)cc3)C2)OC1=O
COc1cc(N(CCCl)CCCl)ccc1C(=O)Nc1ccc(C(=O)O)cc1
Cc1cnc(NC(=O)C2CC2)nc1
CC(=O)NCCCn1c(SCC(=O)NCc2ccc3c(c2)OCO3)nc2ccsc2c1=O
COC(=O)c1nncc(C=Cc2ccc(O)c(OC)c2)n1
Cc1ccc2c(C(=O)NN3C(=O)CSC3c3ccc4c(c3)OCO4)cc(Br)cc2n1
C=C(C)C1CCC(C)C(O)(C=CC(O)CC2OC(=O)CC2O)C1
COc1cc(OC)c(OC)cc1CSCCc1ccccc1
CC1Cc2ccccc2CN1C(=O)CCC1CCN(Cc2ccccc2)CC1
C[N+]1(C)C(C=Cc2cccnc2)=C(C=CC(=O)NO)c2ccccc21
Nc1ncnc2c1nc(Cc1cccs1)n2C1OC2COP(=O)(O)OC2C1O
CCCCc1ccc(-c2cc(-c3ccc(N4C(=O)c5ccc(C(=O)O)cc5C4=O)c(F)c3)on2)cc1
Cc1cccc(-n2ccnc2SCC(=O)N2CCOCC2)c1
O=c1nc(Cl)[nH]c2c1CN(S(=O)(=O)c1ccc3c(c1)OCO3)CC2
CC(C)OC(=O)NCCNC(=O)c1cccn1C
CC(=O)Nc1ccccc1S(=O)(=O)N(C)C(=O)N(C)C
O=C1CCC(C2CCCC23OCCOC3=O)O1
CCOc1ccc(NC(=O)CCS(=O)(=O)c2ccc3nc(C)sc3c2)cc1
O=C(O)CSc1nc(NCc2ccccc2)cc(C(F)(F)F)n1
CC1(C)C(=O)C(NC(=O)N2CCOCC2)C(=O)C2(C)C1CCC(Br)C2S(C)(=O)=O
CC(=O)Nc1ncc(SCCO)s1
Cn1cc(-c2n[nH]c(=S)n2N=Cc2ccccc2O)c2ccccc21
O=C(NCc1nc2ccccc2[nH]1)C1=C(O)C(=O)OC1Cc1ccccc1
O=S(=O)(Nc1ccc2c(c1)CCCC2NCCCCCCCN1CCOCC1)c1ccc(F)cc1
COc1c(N2CC3CCCNC3C2)c(N(C)C)cc2c(=O)c(C(=O)O)cn(C3CC3)c12
CCCCN(C)C1=NC(=O)CN1
CN(CCc1ccccc1)CC(O)Cn1c(-c2ccccc2)c(C2CCCCC2)c2ccccc21
COc1ccccc1C(=O)NN=Cc1ccco1
Cc1ccc(S(=O)(=O)N2CCN(c3ccc(N4CCCC4)nn3)CC2)cc1
O=C(Nc1ccnc(NC(=O)c2ccsc2Cl)c1)c1cnc(NC2CCC2)s1
CCOC(=O)c1cccc(Nc2nc3cccc(NCCc4ccccn4)c3o2)c1
Cc1cn(C2CC([N-][N+]#N)C(COC(=O)c3ccccc3)O2)c(=O)[nH]c1=O
CCCOc1ccc(C=COC(=O)c2ccco2)cc1
Cc1cccc(C(=N)NS(=O)(=O)c2cccc3nsnc23)c1
CCCn1nnnc1SCC(=O)N(CC1CCCO1)C(C(=O)NC1CCCC1)c1ccco1
CN(C(=O)CN1C(=O)NC(C)(c2ccccc2)C1=O)C1CCCCC1
O=C(NC(Cc1ccccc1)C(=O)O)C1CCCN(C(=O)Cc2c[nH]c3c(Br)cccc23)C1
Fc1ccc2c(c1)nc(N1CCN(c3nc(-c4cccs4)ns3)CC1)c1cccn12
CC(C)CCn1c(C(C)Nc2nc(N3CCCC3)nc3ccccc23)nc2ccccc21
O=C(C1CC1)N(c1ccccc1)C1CC(CO)C2CCN(Cc3ccccc3)CC2C1
CC(=O)NC1CC=C(C(=O)O)OC1C(O)C(C)O
CCc1cccc2c1CCN2C(=O)c1ccc(N2C(=O)CCC2=O)cc1
O=C(c1ccc[nH]1)c1ccccc1F
O=C(CCN1CCOc2ccccc21)NCc1ccncc1
C[n+]1c2ccccc2c(NCCCCCCCCCCN)c2ccccc21
Cc1cccc(NS(=O)(=O)c2ccc3c4c(cccc24)C(=O)N3)c1C
COc1ccc(CN2C(=NC(=O)CN3CCN(CC(=O)NCc4ccccc4)CC3)SC3CS(=O)(=O)CC32)cc1O
CCCCOc1ccc(-c2nc3ccc(Cl)cc3c(C(=O)NCCc3c[nH]c4ccccc34)c2C)cc1
CCCNc1ncc2c(n1)N(Cc1ccccc1)CC(=O)N2
Cc1cc(C2CCN(C(=O)C3CNCC3c3ccncc3)CC2)n(-c2cccc([N+](=O)[O-])c2)n1
O=C(NCc1cccnc1)C1CCCN(c2nn3cc(-c4ccc(Cl)cc4)nc3s2)C1
CCOC(=O)C1CCCN(S(=O)(=O)c2c(C)[nH]c(C)c2C(=O)N2CCCCCC2)C1
CC(=O)CCc1nc2cccc(C(=O)Nc3ccc(C#N)cc3)c2n1C
CC(C)c1c(OCCO)cc2c(c1O)C(=O)C1C(c3ccccc3)OC(=O)C1(O)C2=O
COc1ccccc1C(=O)NC(=S)Nc1ccc2oc(-c3cccc(Br)c3)nc2c1
CC(C)C1N=C(c2ccccc2N)c2ccccc2N(Cc2ccc(C(=O)O)cc2)C1=O
CC(=NCCc1ccccc1)c1cc(=O)oc2ccc(C)cc12
COc1ccc2nc(Nc3nc(=O)c4cc5c(cc4[nH]3)OCO5)sc2c1
O=C(Nc1ccc(S(=O)(=O)N2CCC(C(=O)O)CC2)cc1)Nc1ccccc1[N+](=O)[O-]
CCc1ccc(C=CC(=O)OCC2OC3CC4OC(C)(C)OC4C3O2)cc1
COc1ccc(C(=O)c2cnn(-c3ccc(OC(F)(F)F)cc3)c2N)cc1
COc1ccccc1OCC(=O)Nc1ccc(C)c(S(=O)(=O)Nc2ccccc2)c1
CC(=O)c1ccc(Sc2cc(Nc3ccc(S(N)(=O)=O)cc3)c3ccccc3c2[N+](=O)[O-])cc1
O=C(Nc1nc(N2CCOCC2)c2c(n1)nn1cccnc21)c1ccc2c(c1)OCO2
CCCc1noc(NS(=O)(=O)c2ccc(OC)c(-c3nc4ccc(C(=O)OCC)cn4c3Cl)c2)c1Cl
O=C1OCC(OCCCN2CCOCC2)=C1c1cccc(F)c1
CC(=NNc1cccc(Cl)c1)c1ccccc1
CN(CCC1CCCCC1)C(=S)NC(=O)c1cccc(C(F)(F)F)c1
CC1CCN(CCCNC(=O)CN2CCCCC(NC(=O)c3ccc(C#Cc4cccnc4)cc3)C2=O)CC1
CC1(C)CC(Nc2ccc3c(c2)OCCN(c2ccc4ccccc4c2)C3=O)CC(C)(C)N1
Cc1ccccc1CN1CC2CNCC(C2)C1
Cc1ccc(Sc2c(C(=O)NN)n(C)c3ccccc23)cc1
COc1ccccc1N1CCN(CCNC(=O)c2cn(-c3cccc(F)c3)c(=O)c3ccccc23)CC1
COc1cccc2c1OCC(C(=O)N1CCN(c3ccc(F)cc3)CC1)C2
Cn1c(=O)c2[nH]c(N3CCN(Cc4ccccc4)CC3)nc2c2ccccc21
CCOC(=O)Cn1nc(C)c([N+](=O)[O-])c1C
Cc1ccc(S(=O)(=O)Nc2ccc3c(c2)C2CCC(CC(=O)N4CCCCC4)OC2O3)cc1
COc1cc2nc(SCCc3ccccc3)nc(N)c2cc1OC
O=C(COc1ccc(Cl)cc1Cl)Nc1ccc2c(c1)OCCO2
CCCn1c(-c2ccc(Cl)cc2)nc2c3cccc(C)c3nn2c1=O
Cc1cccc2nc(-c3ccc(-c4ccc(NC(=O)C(C)(C)N)cc4)cc3)[nH]c12
NC(=O)CCc1ccc(Cl)c(Cl)c1
Cc1cccc(NC(=O)CN(C)C(=O)c2cc3sccc3n2Cc2ccc(F)cc2)c1
COc1cc(Cl)c2c(c1Cn1cc(CNC(=O)C3CCC3)nn1)OCO2
CN(C)CC(Cn1cccn1)c1ccc(Cl)cc1
Cc1ccc2c(c1)c1c3c(c4c5ccccc5n(C)c4c1n2O)C(=O)NC3=O
CCCCCCCCCCCCCCN1C(=O)C(C)(c2ccc(Cl)cc2)N=C1N
CC(C)n1cc(C(=O)c2cncc(NC(=O)COc3ccccn3)c2)c2cncnc21
CCOC(=O)C(C#N)=Cc1c(Oc2ccc(F)cc2)nc2sccn12
CCN1C(=O)c2cc3c(cc2N(Cc2ccc(C(=O)NCc4cccnc4)cc2)C2CCC(=O)C21)OCO3
N#CCCN1CCCC1C#CCOc1ccc(Oc2ccccc2)cc1
CC(C)CC1NC(=O)CNC(=O)C(C(C)C)N(C)C(=O)C(CC(C)C)N(C)C(=O)CNC(=O)CNC(=O)CNC1=O
CCCCCOc1ccc2cc(C(C)(C)O)oc(=O)c2c1
CCOC(=O)CCCCOc1ccccc1C=CC(=O)c1ccc(C)cc1
CCOc1ccccc1-c1nc(CNCc2ccc(C)cc2)co1
CC(=O)NCCNC(=O)C(C)NC=O
CN(C(=O)c1ccc(Cl)c(Cl)c1)c1ccc(C(=O)Nc2cc(Cl)ccc2C(=O)O)cn1
CCOC(=O)NC(C)c1ccc2[nH]cc(CCN(C)C)c2c1
C=C(C)C(C)=CCc1c(COCCC)c(C2CC2)cc2c1C(=O)CC(CCC(C)=CCC(C)=CC)O2
COc1ccc2[nH]cc(C(N)C(=O)O)c2c1
FCCC1CC2=C(CC(c3ccccc3)CC2=NNC(=S)Nc2ccc(F)c(Cl)c2)O1
O=C(O)C(O)=CC(=O)c1ccc(Cc2ccccc2)cc1
O=C(Cn1cnc2sccc2c1=O)NN=Cc1ccc2c(c1)OCO2
CC(C)(N)C1CCC(n2cc(F)c(=O)[nH]c2=O)C(N)C1
CCC12C(=O)N(c3cccc(Cl)c3)CC(C3CC31)C1C(=O)N(Cc3ccc(Cl)o3)C(=O)C12
N#CCCN1CCN(c2cccccc2=O)CC1
CC(C)CN=C(NC#N)Nc1cccnc1
FC(F)(F)Oc1ccc(NC(=S)N2CCN(c3ccccn3)CC2)cc1
Cc1cc(=O)oc2cc(OC(=O)C3CCCN3C=O)ccc12
Cc1ccc(-c2nnc(CN3C(=S)NC(C)C3C)o2)cc1
CCCC(CCC)Nc1nc(C)nc2c(-c3c(C)cc(C)cc3C)c(C)nn12
COC1CCN(S(=O)(=O)c2ccccc2)C2c3ccccc3C(O)(C(F)(F)F)C12
N#Cc1ccccc1S(=O)(=O)Nc1ccccc1C(=O)Nc1cc(Cl)cc(Cl)c1
CN(C(=O)c1ccccc1Nc1ccc(CNCC2CCCCC2)cc1)C(CN1CCCC1=O)c1ccc(F)cc1F
O=C(COc1ccc2c3c(c(=O)oc2c1)CCC3)NC1CCCCC1
Cc1ccc(NC(=O)Nc2cccc(Cl)c2)cc1S(=O)(=O)N(C)C
COC(=O)CSc1nnc(NC(=O)C2CC(=O)N(c3ccc4c(c3)OCCO4)C2)s1
O=C1c2ccccc2C(c2nnnn2-c2ccc(Cl)cc2)N1Cc1ccccc1Cl
CCOC(=O)C1(CC2CCCCO2)CCN(Cc2ccc3c(c2)CN(C(=O)c2cc4ncccc4o2)CCO3)CC1
CN(C)CCN1CCCC2C1C(=O)N2S(=O)(=O)O
CCCNC(=S)Nc1cnn(Cc2ccccc2Cl)c1
CCOc1cc(S(=O)(=O)N(CC)CC)ccc1F
Cc1ccc(C(C)C)c(NCCS(N)(=O)=O)c1
CCSc1ccc(CCC2(C)CCN(C(=O)c3cc(OC)c(OC)c(OC)c3)CC2)cc1
Cn1nc(S(N)(=O)=O)sc1=NS(=O)(=O)c1ccc(Cl)cc1
O=C(CN1CCN(Cc2ccccc2)CC1)OCC1OC(n2cnc3cc[nH]c32)C(O)C1O
OCCN1CCN(c2ncc3c(n2)-c2c(nn(-c4ccccc4)c2-c2ccc(Cl)cc2)CC3)CC1
CCCCCCCCCN(Cl)C(=O)C=Cc1coc2ccccc2c1=O
CC(C)Oc1cccc(N2C(=O)N(Cc3cccc(C#N)c3)C(CC(=O)O)C2(C)Cc2ccccc2)c1
Clc1ccc(Cn2nnc(-c3cnccc3Nc3ccc(-c4ccccn4)cc3)n2)cc1
O=C(NCCCCCCNC(=O)c1cc2c(cc(OC(=O)c3cccnc3)c3ccccc32)oc1=O)Oc1ccccc1
O=C(CCN1CCCCC1)NCc1ccc(F)cc1
COc1ccc(-c2nn(-c3ccc(OC)cc3)nc2C)cc1
O=[N+]([O-])c1ccc(SCC(=Nc2ccc(F)cc2F)Sc2nc(Cl)c(Cl)[nH]2)cc1
NC1=C(C(=O)OC2CCCC2)C(c2ccccc2)C2=C(CC(O)(C(O)CO)CC2=O)N1
Cc1ccc(C(=O)NNC(=O)Cn2ccc(C(F)(F)F)n2)cc1
CCOC(=O)c1ccc2c(c1)C=NC1C(=C2)C(=O)OCC1C
CCN(CC(=O)NCc1ccco1)C(=O)CN1C(=O)N(Cc2ccc(C)cc2)C2(CCCCC2)C1=O
FC(F)(F)c1n[nH]c2nccnc12
Nc1ccc2[nH]c(-c3ccc4cc(Cl)ccc4c3)nc2c1
CCOC(=O)CCSc1nc(N2CCOCC2)c2c(c1C#N)CCCC2
Cc1ccc(S(=O)(=O)N(CC(O)Cn2c3ccccc3c3ccccc32)c2cc(Cl)ccc2C)cc1
Cc1noc(C)c1C(=O)NC(C)c1ccccc1
CN(Cc1ncnn1C)C1CCN(CCc2nccs2)C1
COc1ccc(N2CCN(c3ncnc4c3sc3ccc(Cl)cc34)CC2)cc1
Cc1c(-c2nnc(-c3c(F)cccc3F)o2)nnn1-c1ccccc1
CCCn1cc(C2=C(c3cn(CC(N)=O)c4ccccc34)C(=O)NC2=O)c2ccccc21
CC(C)(C)OC(=O)C[N+](C)(C)CC(C#N)C(=O)OC(C)(C)C
Cc1cc(N2CCNCC2)ccc1Nc1nc(NCCCn2ccnc2)nc(N2CCCCC2)n1
Cc1ccc(C(=O)N2CCc3ccccc3C2)cc1S(=O)(=O)N1CCCC1
Cc1cc(N)nc(C[n+]2cc(C(F)(F)F)n3c2CCC3)c1
COc1ccc(NC(=O)C(=O)NCC(c2cccn2C)N2CCOCC2)cc1
COc1cc(-c2cc(NC(=O)Nc3ccc(OCCN4CCCC4)cc3)cc(NC(=O)C(C)(C)C)c2)ccc1O
CC1=NN2C(=NNC(=O)c3cc(C)sc32)N1
CS(=O)(=O)c1ccc2c(c1)C=Cc1cc(Cl)c(Cl)cc1O2
O=C(O)c1ccc(Cn2ccc3ccccc3c2=O)nc1
CSCCC(c1ccc(-c2ccc(C(F)(F)F)cc2)cc1)N1CCCC1C
COc1ccc(Cc2c(-c3ccccc3)nc3ncccn23)cc1OC
CCn1cc(C(=O)O)c(=O)c2cc(F)c(N3CC(C)N(Cc4cnc5ccccc5c4)CC3C)cc21
COCC(=O)N1CCC2(C1)CN(c1ncccn1)C(=O)CO2
CCCCc1ccc(NC(=O)c2sc3nc4c(cc3c2N)C(=O)NCCC4)cc1
CCC1CN(c2nc(N)c(C(N)=O)nc2Cl)CCN1CCc1ccc(Cl)cc1
C=CCNC(=S)N=C1SC2CS(=O)(=O)CC2N1CC(C)C
O=C(Cc1c(-c2ccccc2)nc2ccc(C(F)(F)F)cn12)C1CCC(O)CC1
O=C1c2ccccc2C(=O)N1Cc1nc2n(n1)S(=O)(=O)c1ccccc1N2c1ccccc1
NC1(CF)CCSCC1
CC(=O)c1c(O)c(C)c(O)c(C(=O)CCc2ccccc2)c1O
Cc1ccc(S(=O)(=O)N2CCN(c3ncccc3F)CC2)cc1
CCC(O)CNC1CCc2ccc(O)cc2C1
CSc1ncccc1NC(=O)COC(=O)C(C)(C)Oc1ccccc1F
CCC1C(=O)N(C)c2cnc(Nc3cn(C)cn3)nc2N1c1ccc(OC(C)C)cc1C
COc1ccc(NC(=O)Cn2nnc3ccccc3c2=O)cc1
CCCn1c(CCN2CC(C)CC(C)C2)nc2c1c(=O)n(C)c(=O)n2C
COc1cc2ncnc(Oc3ccc(C(=O)N4CCN(C5C=CC5)CC4)s3)c2cc1OC
COc1ccc(C(=O)Nc2c(Cl)cncc2Cl)cc1OCCN1CCOCC1
CC(=NNC(=O)CNC(=O)c1cccc2ccccc12)c1ccc(Cl)cc1O
CC(C)(C)c1ccccc1N1CCN(CCC(O)Nc2ncc(C(C)(C)NC(=O)c3ccccc3)s2)CC1
COC(=O)N(CC(=O)O)Cc1ccc(OCc2ccc(-c3nc4ccccc4[nH]3)s2)cc1
O=C(NCCc1c[nH]c2ccccc12)c1ccc(Cl)cc1
CC(C)c1ccc(-c2nc(Cc3c[nH]c4ccccc34)sc2-c2ccncc2)cc1
Cn1nnnc1CNC(=O)c1ccc(Cl)nc1
CCCS(=O)(=O)c1c(S(=O)(=O)CCOC)c2n(c1C)CC(C(=O)OCC)C2
CCOC(c1ccc(OCCOc2ccc(OC)cc2)cc1)C1CNCCO1
Nc1nnc(SCC(=O)Nc2cnccn2)s1
Cc1cn(-c2ccc3ccc4cccc5ccc2c3c45)c(=O)[nH]c1=O
CCc1ccc(C(NC(=O)c2ccc(Cl)cc2)NC(=O)c2ccccc2Cl)cc1
Cc1cc2sc(N3C(=N)C(C#N)C3c3ccc4c(c3)OCO4)nc2cc1Cl
C[N+](C)(c1ccccc1)c1ccccc1
c1ccc2c(NCCCNCCNCCCCNCCCCN3CCCC3)c3c(nc2c1)CCCC3
CCN(CCNC(=O)C1CCN(S(=O)(=O)N2CCC3(CCN(C)C3)C2)CC1)C1CCCCC1
Cc1ccn2c(nc3ccccc32)c1C(=O)N1CC2COCC2(CO)C1
CC1=CC2(C)OC3CC4OC(=O)C=C(OC(=O)c5ccccn5)C=CC(=O)OCCC(O)C(C)C(=O)OCC2(CC1)C4(O)C31CO1
O=P(O)(O)C(O)(CCC(O)C(O)CCc1ccccn1)P(=O)(O)O
CCCn1c2nc(-c3ccc(F)cc3)nc-2c2n(c1=O)CC(CC)N2
Nc1nc(=O)n(COC(CO)CO)cc1F
CCOc1cc(C2CC(c3ccc(F)cc3)=NN2c2cc(I)c(O)c(OC)c2)cc(C(=O)O)c1O
Cc1cccc(CN2CCC3(CC2)CCN(C)c2ccccc2O3)n1
Cc1cc(CN2CCCC2)ccc1NS(=O)(=O)c1ccc(C(C)(C)C)cc1
CN(C)Cc1cn(CC(=O)NC2CCOC2=O)nn1
O=[N+]([O-])c1cccc(Cc2nnc(-c3ccccc3Cl)o2)c1
Cc1c(Cl)cnc(NC(=O)C=Cc2ccc(OCC(=O)O)cc2Cl)c1C
CCc1nc(C)sc1CCNC(=O)Cc1c(-c2ccccc2)[nH]c2ccccc12
CC1CCC2C(C)C(n3cnc4cc(Cl)ccc43)OC3OC4(C)CCC1C32OO4
NCC1OC(OC(CNS(=O)(=O)Cc2ccccc2)CSCCCc2c[nH]c3ccccc23)C(O)C1O
c1ccc(Cc2cc(-c3ccccc3)c3c(n2)-c2ccccc2C3)cc1
CC(=O)c1cc(Cl)ccc1NC(=S)NC(=O)CON=Cc1ccccc1Cl
O=C(Nc1nc2c(s1)CCc1ccccc1-2)c1ccc(Cl)cc1
COc1cccc2c1C(=O)CC1(O)c3ccc(O)cc3C21
CC1CCC2C(C)C(OC3CN4CCC3CC4)OC3OC4(C)CCC1C32OO4
COC(=O)c1[nH]c2ccc(OC)cc2c1S(=O)(=O)Nc1cccc(N2CCN(c3cccc(O)c3OC)CC2)c1
COC(=O)CC1=C(C)CC2C(C)C(=O)N12
COc1cc2c(c(OC)c1OC)-c1cc3c(cc1C(OC(=O)c1ccc(NC(C)=O)c(O)c1)C1COC(=O)C1C2)OCO3
Cc1ccc(S(=O)(=O)N(C)C(COC(=O)NC2c3ccccc3CC2O)c2ccccc2)cc1
COC(=O)C1=C(C)NC(=O)NC1c1ccc(OCCCCCCOc2cccc3cccnc23)c(OC)c1
COC1(NC(C)=O)C(=O)c2ccccc2N(C)C1=O
CCCCCCCCCCCCCCCCCC(=O)OC1CC(O)OC(CO)C1O
COC(=O)NC(C)C(=O)NC(Cc1ccccc1)C(=O)N1CC([N-][N+]#N)CC1C(=O)OC
Cn1c(N)c(C(Cc2ccccc2)C(=O)NC2CCCCC2CN2CCCC2)c(=O)n(C)c1=O
O=C1CCc2cc(OCCNCCc3ccccc3)ccc21
CCOC(=O)c1cc(CC)cc(NC(=O)N2CCCC(C(=O)OCC)C2)c1
CCCOc1ccc(C(=O)C=CN(Cc2ccc(F)cc2)C(C)C(N)=O)cc1
COc1ccc2nc(NC(=O)CC3CCCC3)sc2n1
CN(Cc1cn(CC(=O)N2CCN(C(=O)OC(C)(C)C)CC2)nn1)Cc1c(O)ccc2ccccc12
Clc1ccc(N2CCC3CNCC3C2)nc1
COc1ccc(N2Cc3ccccc3CC2C)cc1OC
CC1COC2(C)OOC1(Cc1ccccc1)OO2
Cc1ccc(OCC(=O)OCC(=O)N(Cc2ccc(C(C)(C)C)cc2)C2=NS(=O)(=O)c3ccccc32)c(C)c1
CS(=O)(=O)Nc1ccc(CC2CCCN(C(=O)c3ccc(CS)cc3)C2)cc1
CCCC(OP(=O)(CC)OCC)C(=O)NCc1ccc(N(C)C)cc1
COc1ccc(CCN(C)CC(O)COc2ccc(OC(F)(F)F)cc2)cc1OC
CC(=O)OC1C(O)C2C(C)(C)C(=O)CCC2(C)C2CCC3(C)C(c4ccoc4)OC(=O)C4OCCC43C12C
CN(C)CCc1cccc2c1S(=O)(=O)CC(CO)O2
CCOCCN(Cc1cccs1)C(=O)c1sc2[nH]cnc(=O)c2c1C
CC(C)CC1NC(=O)C(Cc2ccc(O)cc2)NC(=O)C(CC(=O)O)NC(=O)C2CCCN2C(=O)C(C)NC(=O)CNC1=O
CCOCc1ccccc1-c1cc(C(=O)NCc2cccnc2)no1
COC(=O)C1(C)CC(OC(=O)c2ccc([N+](=O)[O-])cc2)CC(O)(C(=O)OC)C1
O=C(CSc1ccc(-c2ccc(NC(=O)C(=O)O)cc2)nn1)NCCN1CCOCC1
CCCOC(=O)C1=CN(C(=O)c2ccc(F)cc2)CC(C)(C)c2cc(C(C)(C)C)c(F)cc2C1
CC1CN(C(C)CO)C(=O)c2cccc(NC(=O)Nc3ccc(C(F)F)cc3)c2OC1CN(C)C
COc1ccc(C2=NC(c3ccccc3)C(c3c(Cl)cccc3Cl)N2)cc1
CCOCC1(c2ccccc2F)C(O)CC2C(C)CC=C(C)C21
O=C1CCC2(O)C(CCC3C2CCC2(OCC4CC4)C(C(=O)O)C(=O)C4OC432)C1
CC(C)n1cc(C(=O)O)c(=O)c2cc(F)c(N3CCN(Cc4ccc(C5=NCCN5)cc4)CC3)cc21
COc1ccc(N2CC(C(=O)NCCc3ccc(F)cc3)CC2=O)cc1OC
O=[N+]([O-])c1nccn1CCCNc1cc(Cl)nc(Cl)n1
CCCNc1ncc(-c2ccnc(Nc3ccc(S(N)(=O)=O)cc3)n2)s1
CCOC(=O)Cn1c(-c2cccc(NC(C)=O)c2)nc2ccccc21
CCn1c(SCC(=O)N(C)CC(=O)Nc2ccc3c(c2)OCCO3)nnc1-c1ccco1
CC(C)(C)NCc1coc(-c2cccc(F)c2)n1
CN1CCN(Cc2ccc(-c3ccc4nc(C=Cc5ccccc5)n(CC(=O)NCc5ccccn5)c4n3)cc2)CC1
O=C(O)C(O)=CC(=O)c1ccc(F)cc1
O=C(NC(=S)Nc1ccccc1Cl)c1ccc(OCc2ccccc2)cc1
COc1ccccc1-n1c(=S)[nH]c2c(cnn2C2CC(O)C(O)C(C)O2)c1=O
CC(=O)NC1CCC(CCN2CCN(c3cccc4cnccc34)CC2)CC1
COc1ccc(S(N)(=O)=O)cc1N
CCSCCn1c(C(=O)NCc2ccc(-c3ccoc3)cc2)cc2cc(OC)ccc21
Cc1cccc(C)c1N1CCN(C(=O)c2sc(Nc3ccc(OCc4ccccc4)cc3)nc2C)CC1
C=CC(C)(C=CC(O)C=C(C)C)Oc1cc(F)cc(F)c1
CCNC(=O)Nc1cccc(-c2nc3n(c2-c2cnn(C)c2)CCS3)c1
Cc1cccc(-c2cc(N)[nH]c2-c2ccnc3c2C(=O)c2ccccc2-3)n1
CC(C)c1cc(N)nc(-c2ccc(OC(F)F)cc2)n1
O=C(NN=CNc1ccc(Cl)cc1)c1ccc(Cl)cc1
O=C(Nc1ccc(=O)n(Cc2ccc(Cl)cc2Cl)n1)c1ccc(S(=O)(=O)N2CCc3ccccc3C2)cc1
O=C(O)c1ccccc1S(=O)(=O)N1CCCCC1
COc1ccc(NC2c3cc(C#N)ccc3OC(C)(C)C2O)cc1
O=C(CSc1ccc(-c2ccc3c(c2)OCO3)nn1)NCCN1CCCC1
Cn1c(=O)c2cc(C(=O)OCC(=O)Nc3ccc4c(c3)OCCO4)ccc2n1Cc1ccccc1
Cc1cc(C)c(NC(=O)C(=O)Nc2ccc3c(c2)C(=O)N(C(C)CO)CC(C)C(Cn2ccnn2)O3)c(Cl)c1
Cc1ccc2c(N3CCN(CCCNC(=O)c4cc5cccc(F)c5[nH]4)CC3)cccc2n1
COc1ccc(CCNC(=O)c2cc3c(=O)oc4ccccc4c3s2)cc1OC
CC(NCCc1c(C(=O)O)[nH]c2ccc(OCC(=O)O)cc12)C(O)c1ccccc1OCCO
O=c1[nH]c(=O)n(-c2ccc(F)cc2)c(-c2ccccc2)c1O
COc1ccc(NS(=O)(=O)c2ccc(NC(=O)C3CCCN3C(=O)Nc3ccccc3C)cc2)cc1
CC(=Cc1cn(-c2ccc(N(C)C)cc2)nn1)C(=O)O
Fc1cc(C2=CSC3C(=C2)CCc2nnnn23)cc(F)c1Cl
COc1ccc2c(c1)CCC1c3cccc(OC)c3CCN21
O=C(NNS(=O)(=O)c1ccc(Oc2ccccc2)c(O)c1)C(=O)Nc1ccc(O)c(O)c1
CCC(=O)Nc1ccc2c(c1)CCc1ccccc1C2=O
CN1C(=O)C(Cc2ccc(OCCCN)cc2)NC(=O)c2cc(Cl)ccc21
O=C(c1cccc(S(=O)(=O)N2CCN(c3cccc(Cl)c3)CC2)c1)N1Cc2ccccc2C1
Cc1nn(Cc2ccoc2)c(C)c1[N+](=O)[O-]
COc1cccc(C(=O)CN2C(=O)NC3(CCCCCC3)C2=O)c1
CC(C(=O)O)c1cccc(OC2CCC(N3CCCC3)CC2)c1
CCOC(=O)C1=C(C)NC(=O)NC1c1cc(Cl)cc(Cl)c1O
Cc1cc(C)cc(C)c1
COc1ccccc1C=CC(=O)OC1CCCC2(C)C(C)CCC2C1CC=C(C)C
CC(=O)c1ccccc1OCC(=O)NC1CCN(CCNc2nc3ccccc3s2)CC1
COc1cc2c(cc1OC)-c1[nH]c3ccc(O)cc3c1CC2
CCNC(=O)C1CCCN1C(=O)CCC(C)C
CC(=O)Nc1ccc(Oc2ncnc3c2cnn3-c2ccccc2)cc1
COc1cccc(-c2csc(NC(=O)C3CCCCN3S(=O)(=O)c3ccc(C#N)cc3)n2)c1OC
CNc1ccc(-c2nc3c([nH]2)CCC(N)C3)c(Cl)c1
N=C(N)NCCCC(NC(=O)CCc1ccc(O)cc1)C(=O)c1nc2ccccc2s1
COc1cc(OC)cc(OCC(=O)N2CCC(N3C(=O)NC(Cc4ccccc4)C3=O)CC2)c1
Cc1ccc2c(c1)C(CCC[N+]1(C)C3CCC1CC(C)C3)c1cc(C)ccc1C2=O
COc1ccc(NC=C2C(=O)OC(C)(C)OC2=O)cc1OC
N=C(N)NCCCC(NC(=O)C1CCC2CN(C(=O)CCc3ccccc3)CC(=O)N21)C(=O)c1nccs1
CCOCCCn1cc(C#N)c2cc(F)cc(F)c21
Cc1cn(C2CCCN2P(=O)(N2CC(O)C(C)(c3cc(Cl)ccc3Cl)O2)N2CC2(C)C)c(=O)[nH]c1=O
CCC(C(=O)OC)N1C(=O)c2cc(C#Cc3cccs3)ccc2NC(=O)C1C
CCOC(=O)C1=C(C)N=C2Sc3cc(C)ccc3N2C1c1ccccc1OC
O=c1cc(N2CCOCC2)scc1SCc1cnc(Cl)s1
CCN(CCO)C(=S)NC1C2CC3CC(C2)CC1C3
Fc1ccc(-c2cc3cncnc3s2)cc1C(F)(F)F
COc1ccc(-c2ccc(NC(=O)CCCCS)cc2)cc1
CCCCCCCCC(CC=CCCC(=O)NO)OC(=O)CC(N)CCCC
CCNC(=O)CC1N=C(c2ccccc2N)c2cc(Cl)ccc2N(CC(=O)NCCC(C)C)C1=O
CCN(CC)c1ccc(C=CC(=O)c2cccc(NC(=O)Cc3ccc4ccccc4c3)c2)cc1NC(=O)c1ccccc1
COc1ccc(Cl)cc1NC(=O)c1ccc2c(c1)N(CCCCCCCN1CCCCC1)C(=O)CS2
COc1ccc2[nH]c3c(c2c1)CCN1C(=O)C(=CC(=O)O)C1(C)c1ccccc1-3
CC(C)(C)c1ccc(S(=O)(=O)NCc2cccs2)cc1
COCCN(CCOC)c1nc2c(c(COc3ccccn3)n1)CCCC2
CC1CN(c2ccc(-n3c4c(c5cc(CNC(=O)C6CCC(F)(F)CC6)ccc53)CCCC4)cc2)CC(C)N1
Cc1ccc(Cn2c(C(C)NC(=O)C(C)(C)C)nc3ccccc32)cc1
N#CCCn1cc(C(=O)Nc2ccc(C#N)cc2)c(-c2ccc(-c3ccc(-c4nc5ccccc5[nH]4)cc3)cc2)n1
CCOC(=O)C1=C(C)N=C2SCCC(=O)N2C1c1ccc(OC)c(OC)c1
CCOC(=O)c1sc2ncn(CC(=O)Nc3c(C)cc(C)cc3C)c(=O)c2c1C
CN(C)C(=O)c1ccc2nc(NC(=O)COc3ccc(C#N)cc3)sc2c1
COc1cc2ncc3c4cc(F)ccc4n(CCCN4CCN(c5ccc(C=O)cc5)CC4)c3c2cc1OC
C=C(C)C(=O)Oc1cc(Cl)ccc1C(=O)NNC(=O)c1ccc(Cl)cc1
COc1cc(C=NNC(=O)Cn2c(C)c(C)c3ccccc32)cc(OC)c1OC
CCN(CC)c1ccc(Nc2nc(Nc3ccc(C#N)cc3)nc(N3CCCC(C)C3)n2)cc1
COc1cc2ncnc(Nc3cccc(Cl)c3F)c2cc1OCCCn1cc(C2CC2(F)F)nn1
COc1ccc(N2CCN(c3ncnc4c3nc3n4CCCCC3)CC2)cc1
CC(Cc1ccccc1)=NN=c1[nH]c(C)c(C#N)s1
O=C(OC1N=C(c2cc(O)c(O)c(O)c2)c2cc(O)ccc2N(Cc2ccccc2)C1=O)c1cc(O)c(O)c(O)c1
Cc1ccc(C(=O)Nc2cccc(C(F)(F)F)c2)c(Nc2ncnn3cc(C(=O)NC(C)(C)C(=O)O)c(C)c23)c1
O=C(Nc1ccc(S(=O)(=O)Nc2nccs2)cc1)C1CC1
C=C1C(C)CC23CCCC1C2CCC3
N#CC1CC(NC(=O)c2cccc3ccccc23)CN1C(=O)C(Cc1ccccc1)N1CCC(O)(c2ccc(O)cc2)CC1
O=C(CC1CCCC1)Nc1cccc(NC(=O)Nc2nnc(CCCCc3ccc(NC(=O)CS)nn3)s2)c1
O=C(COC(=O)C=Cc1cccc([N+](=O)[O-])c1)NCc1ccccc1
CN(C)CCn1cc(C(=O)CCCOP(=O)(O)O)c2ccccc21
Cc1ccnc(NC(=O)COC(=O)C=Cc2cccs2)n1
CCCCCCCCCCCCCCCCC(=O)NCCBr
COc1ccccc1N1CCN(S(=O)(=O)c2c(C(=O)N3CCOCC3)c(C)n(C)c2C)CC1
CSc1ccc(C=CC(=O)OCc2ccc(C(=O)O)o2)cc1
COc1ccc(N=Nc2c(-c3ccccc3)c(C#N)c(=O)n(N=Cc3ccc(F)cc3)c2O)cc1
NC(=S)NN=C1CCc2cc3[nH]c(=NNc4ccc(Cl)c(Cl)c4)sc3cc2C1=O
OC=C(c1ccc(Cl)cc1)c1ccccn1
NCC1OC(OC2C(N)CC(N)C(OC3OC(CO)C(O)C3N)C2O)C(N)C(O)C1O
COc1c(C)nc(NC(=O)c2ccncc2)nc1C
COc1cc(CCC(=O)NC(Cc2c[nH]c3ccccc23)C(=O)NCCc2ccccc2)cc(OC)c1O
COc1cc(C=CC(=O)C(O)=C(C)C=Cc2ccc(COc3no[n+]([O-])c3[SH](=O)=O)o2)ccc1O
CCOC(=O)C1CCN(S(=O)(=O)c2ccc3c(c2)CC(C)N3C(=O)C(C)C)CC1
CON=C(C(=O)OCC(=O)O)c1csc(N)n1
CN1CC2CC2(c2ccc(O)cc2)C1
Cc1ccc(S(=O)(=O)N(C)c2ccc(C(=O)Nc3nc[nH]n3)cc2)cc1
Cc1cc(N2CCC(O)C2)cc(Cc2ccccc2)n1
CC(=O)Nc1cccc(-n2cccc2C=C2SC(=S)N(c3cccc(C(=O)O)c3)C2=O)c1
Cc1nc2c3ccccc3ccc2c2nc3c(ccc4ccccc43)cc12
CCC(C(=O)N1CCN(c2cccc(C)n2)CC1)n1ccnc1
CC1(O)C(CO)OC(n2cnc3c(N)nc(Cl)nc32)C1O
CCCCCN(CCNC(CC)CC)c1cccc(Oc2ccccc2)c1
CCOC(=O)N1CCN(Cc2coc(-c3ccc(Cl)cc3Cl)n2)CC1
Cc1nc2oc3c(NCc4cccc(C(=O)N5CCCC5)c4)ncnc3c2c2c1CCC2
CC(C)c1ccccc1C(C)(C)C
CCOc1ccc(CCNC(=O)C2CCN(C(=O)c3ccc(C)c(C)c3)CC2)cc1OCC
O=C(CCCN1C(=O)c2ccccc2S1(=O)=O)Nc1ccc(S(=O)(=O)Nc2ccccc2F)cc1
COc1ccc(C(Nc2ccc(S(N)(=O)=O)cc2)c2c(O)cc(C)c3c2OC(C)(C)CC3)cc1
CCCCC(C)C(Cc1ccc(OCC(=O)O)cc1)NS(=O)(=O)c1ccc(OC)c(Cl)c1
Clc1cccc(-c2nc3ccccc3n2-c2nc(Nc3cc(C4CC4)[nH]n3)nc(N3CCOCC3)n2)c1
CCOCCNC(=O)c1cccc(-n2c(C)cc3c2CCCCC3)c1
O=C(Cn1c(=O)ccc2cc(S(=O)(=O)N3CCOCC3)ccc21)Nc1cc(Cl)ccc1Cl
CCc1cc(N)c(Cl)cc1C(=O)NCC12CC3CC(CC(C3)C1)C2
COC(=O)c1cc(N=Cc2cc([N+](=O)[O-])ccc2NCc2cccnc2)cc(C(=O)OC)c1
COc1ccc(C(=O)Nc2ccc(Oc3ccc([N+](=O)[O-])cn3)cc2)cc1OC
CC1C(=O)c2sc(Cl)cc2C(c2ccc(N(C)C)cc2)N1S(=O)(=O)c1ccccc1
Cc1[nH]c2ccc(F)cc2c1C1=CCNCC1
O=S(=O)(c1ccccc1)c1no[n+]([O-])c1[S+]([O-])Cc1ccc(I)cc1
COC1CN(C(=O)N2CCC3(CC(=O)N(Cc4nc(C)oc4C)C3)C2)c2ccccc21
CC(C)C1=C(c2ccc(F)cc2)C(O)(c2cccc(Cl)c2)NC(=O)N1
O=C(Nc1ncccn1)C(CC1CCCC1)c1ccc(Cl)cc1
CC(NC(=O)c1ccc2c(c1)N(Cc1ccc(F)cc1)C(=O)c1ccccc1[S+]2[O-])C1CCCCC1
O=C(NCCc1ccc(Cl)cc1)C1CCCN1C(=O)C1CCCN1C(=O)C1CCCN1C(=O)Cc1ccccc1
CCOc1cc(C=C2SC(=S)N(CCC(=O)O)C2=O)ccc1OC(=O)c1cccs1
COCCn1c(Cc2c(C)[nH]c3ccccc23)nnc1SCC(=O)Nc1cc(F)ccc1F
OCC1OC(Oc2ccc(C=Cc3ccc(F)cc3)cc2)C(O)C(O)C1O
CCc1ccc(-n2c(C=Cc3ccc([N+](=O)[O-])s3)nc3ccccc3c2=O)cc1
CCCc1nc2c3ccccc3ccn2c1CC
Cc1ccc2nc(Nc3nc(-c4ccccc4)cs3)nc(C)c2c1
O=C(O)CC(=O)n1cc(-c2cccc3c2-c2ccccc2C3(O)C(F)(F)F)cn1
O=C(NCc1ccco1)C(=O)c1c[nH]c2ccc(Br)cc12
CCOCCCNC(=O)CN1N=C(c2ccccc2)CCC1=O
N=C(N)c1ccc(N2N=C(C(F)F)CC2c2ccc([N+](=O)[O-])cc2)cc1
Cc1nc(-c2ccc3cc(-c4n[nH]c5cc(CN6CCOCC6)ccc45)[nH]c3c2)ncc1F
C=CCN=C1Oc2ccccc2-c2ccccc2S1
Cn1ncc(C(=O)N2CCC3(CC2)CN(c2cccc(C(F)(F)F)c2)C3)c1C1CC1
N#Cc1cncc(C(=O)Nc2ccc(C(=O)C=C(O)C(=O)O)cc2)c1
CN(C(=O)Oc1ccc(OC(F)(F)F)cc1)c1ccccc1
CC=CCN(CC)C(=O)c1cccc(Oc2ccc(Cl)cc2C#N)c1
CN(C)CCNC(=O)c1cccc2cc3cccc(C(=O)c4ccccc4)c3nc12
CC(C)(C)c1cc(NC(=O)Nc2ccc(-c3ncns3)cc2)n(-c2ccccc2Cl)n1
CC(C)C1C(=O)N(Cc2cn(CCCO)nn2)CCS(=O)(=O)N1Cc1ccc(-c2cccc(F)c2)cc1
Cc1ccc(-c2nc(=O)c(CC(=O)N3CCOCC3)c(N)[nH]2)cc1
CC(=O)N1N=C(c2cnc(NC(=O)c3ccc([N+](=O)[O-])s3)s2)CC1c1ccc(C(F)(F)F)cc1
CCc1c(C)n[nH]c(=O)c1CC
O=C1C(=O)N(CC(=O)N(Cc2cccnc2)c2ccccc2)c2cccc(Br)c21
NS(=O)(=O)c1ccc2oc3ccc(C(=O)Cl)cc3c(=O)c2c1
CCC(=O)Nc1cccc(C2=C(c3cccc(NC(=O)Nc4ccc(S(=O)(=O)O)cc4)c3)N(CC)C(=O)C2=O)c1
CN(C)CCN1CCC(c2nc(-c3ccccc3)c3c(N)nccn23)CC1
CCCN(C)CCc1ccc(-c2ccc3cc(OC)ccc3c2C=Cc2cc(O)cc(O)c2)cc1
COCC1CN(c2nccnc2C2CN(c3ccc4ccccc4n3)C2)CCO1
CCC(c1ccc(NC2CC(C(C)c3ccc(N(CC)CC)cc3)C2)cc1)C(CC)c1ccc(N2C(=O)C3CC=CCC3C2=O)cc1
COc1ccc(C2CC(c3ccc(F)cc3)=NN2C(=O)CN2CCOCC2)cc1
CC1=CCC[N+]2([O-])CCc3c([nH]c4ccccc34)C12
NCC(=O)Nc1ccc(C(=O)NC(CCCN=C(N)N)C(=O)N2CCC(Cc3ccccc3)CC2)cc1
CCOc1ccc(-n2c(-c3cccc(-c4ccncc4)c3)nc3ccccc3c2=O)cc1
COc1ccnc(N2CCC(C(=O)N3CC=C(c4ccc(F)cc4)CC3)CC2)n1
COc1ccc(NC(=O)C#Cc2ccccc2Cl)cc1OC1CCOCC1
COc1ccccc1NC(=O)CN1C(=O)CN=C(c2ccccc2)c2cc(Cl)ccc21
CN(C)CC(CO)Nc1nc(-c2ccc(Cl)cc2Cl)nc2c(Cl)c(Cl)sc12
CC(=O)Nc1cc(-c2cccc(F)c2)cn2c(-c3ccc(F)cc3)cnc12
Cc1nn(-c2ccccc2)c(C)c1C=NNC(=N)NO
COc1cccc(C(=O)C=Cc2cc(OC)c(OC)c(OC)c2)c1
Cc1nc2ccc(Cl)cc2c(=O)n1-c1cc(Cl)ccc1Oc1ccccc1NC(=O)NN1CCSCC1
COc1ccc2c(c1)C(NCC(C)O)Cc1ccccc1O2
CC1CN(C(C)CO)C(=O)c2cc(Br)cnc2OC1CN(C)S(=O)(=O)c1ccc(F)cc1
CC(C)Nc1nc(-c2ccc(N3CC(N)C3)c(S(C)(=O)=O)c2)cc2ncn(C)c(=O)c12
Cc1nn(-c2ccccc2)c(C)c1CN1CCN(Cc2ccc(C(C)(C)C)cc2)CC1
COc1ccc2c(c1)OC(c1ccc(O)cc1)C(c1ccccc1)C2=O
COc1ccc(CCCC(=NO)c2ccc3c(c2)OCO3)cc1
COc1nc(-c2nsnc2-c2ccc(Cl)cc2)nc(C)c1CCC(=O)N(C)C
COc1ccc(CNC2C3CC4CC(C3)CC2C4)cc1
C#CCCCCCc1ccc2oc3cc(O)c(CCC(=O)NS(=O)(=O)OCCC)c(O)c3c(=O)c2c1
Cc1ccc(C(=O)N(C)CC(=O)Nc2ccc(S(=O)(=O)NC3=NCCCCC3)cc2)cc1
Cc1cccc(-c2nnc3sc(SCC(=O)N4CCOCC4)nn23)c1
Cc1ccc(-c2nc(CNC3CCN(c4cncc(N5CCCC5)n4)C3)co2)o1
CCCOc1cccc(OC)c1OCC(=O)Nc1ccc2c(c1)OCO2
CC1(C)Cc2c(-c3ccccc3)c(C=O)c(-c3ccccc3-c3ccccc3)n2C1
CC(CCOC(=O)N1CCOCC1)C1CCC2C3C(O)C=C4CC(O)CCC4(C)C3CCC12C
CN1CCN(C(=O)c2cnn3c(N)c(-c4ccccc4)c(-c4ccccc4)nc23)CC1
COC(=O)C1CCCN1c1ccc(S(=O)(=O)N2CCCCC2)cc1[N+](=O)[O-]
NCCn1c(N)nc2cc(Cl)ccc21
CCCCC1CC(C)(OCc2coc(-c3ccc(OC)cc3)n2)C1
CCOCCn1c(Cn2c(=O)n(CC)c3ccccc32)nc2ccccc21
O=C(Nc1ccc(Cl)cc1)c1ccc(Br)o1
CC(=NNC(=N)N)c1ccc(N)cc1
Cc1cc(C)c(S(=O)(=O)n2c(C)nc3ccccc32)c(C)c1
COc1cc2c(cc1O)CC1c3c(cc(OC)c(OC)c3-2)CCN1C
Cc1ccc(-n2ncc(C(=O)Nc3ccc(Br)cc3)c2C2CC2)c(C)c1
CC(=O)NNC(=S)NC(=O)c1cccnc1
CC(C)c1cc(C(=O)N2CCC(c3ccc(C(F)(F)F)cc3)CC2)n(C)n1
CC(CC(=O)Nc1ccccc1)=NNC(=O)C1COc2ccccc2O1
COCCN1C(=O)c2cccc3c(NC(C)=O)ccc(c23)C1=O
CCNC(=O)Oc1cc2c(cc1O)CC1C(C)(C(=O)OCC)CCCC21C
CCC(NC(=O)COC(=O)Cc1ccccc1)c1ccccc1
CC(=O)OC1C(n2cc(CO)nn2)CC2C3CCC4C=C(F)CCC4(C)C3CCC21C
CN1C(=O)COc2ccc3ccccc3c21
COc1cccc(C=C(C#N)c2cccn2C)c1
C=C(C)C1CCC2(C(=O)O)CCC3(C)C(CCC4C5(C)CC=C(NC)C(C)(C)C5CCC43C)C12
O=C(NCc1ccc(F)cc1)c1ccc2nc(NC(=O)C3CC3)sc2c1
Cn1nnnc1Sc1ncnc2c1NC(=O)CN2c1ccc([N+](=O)[O-])cc1
O=C(Nc1ccc(Cl)cc1)c1cscc1-c1n[nH]c(=S)o1
CC(CO)NC(=O)c1ccc(-c2nc(N)c3cc(Cl)sc3n2)cc1
COc1ccc(C2c3ccc(N(C)C)cc3OC(=N)C2C#N)cc1OCCCN(C)C
CN1CCN(Cc2ccc(-c3cccc(C=CNC(=O)c4ccc(CCCN)cc4)n3)cc2)CC1
Cc1ccc2c(C)c(CN3CC(O)C(C)N(Cc4ccc(Cl)c(C)c4)C3=O)ccc2n1
COc1ccc(NC(=O)c2c(NC(=O)C3CC3)sc(C)c2C)cc1
CC(C)(CO)c1ccc(C#Cc2cncc(OCC3CC3)c2)cc1
CC(=O)Nc1ccc2c(c1)nc(N(CCCCNC(=N)N)CCCCN(C(C)C)C(C)C)n2C
CC12C(=O)N(c3cccc(Cl)c3)C(=O)N1C1c3ccccc3OCC1C2c1ccccc1
CC1CC(c2ccncc2NC(=O)c2ccc(F)c(-c3c(F)cccc3F)n2)CC(N)C1OCC(F)(F)F
Nc1nc(-c2ccnc(NC3CCCC3)n2)cc2c1[nH]c(=O)n2-c1ccccc1
COC(=O)C1NN(c2ccccc2)C2(C(=O)N(CCOCc3ccccc3)c3ccccc32)C12Cc1cc(F)ccc1C2=O
CC(C)(C)[S+]([O-])N1Cc2cc(C(=O)NC3CCC3)ccc2CC1CCCC(=O)O
CCC(C)C(NC(=O)Cn1c(=S)oc2ccc(C(F)(F)F)cc21)C(=O)Nc1nnc(C)s1
Oc1ccc(NC(=S)NN=Cc2cc(I)ccc2O)c(O)c1
CN1c2ncc(Cc3ccc(OC(F)(F)F)cc3)nc2C(N)=NS1(=O)=O
CCCC(=O)NCCN1CCN(O)CC1
COc1cc(O)c2oc(-c3cc(O)ccc3O)c(C(=O)O)c2c1
COCCOC(=O)c1sc2nc(C)c(C(=O)OCOC(C)=O)c(-c3ccccc3)c2c1N
CN(C)CC1CCc2nnc(-c3cccc(F)c3F)n2C1
Cc1[nH]c(=O)n(-c2ccccc2)c1-c1cc(Cl)ccc1OCC(=O)O
COc1cc2c(c(OC)c1OC)C(O)C(C)C(OC)O2
C=CC[N+](C)(C)CCCC#CCCCCCCCC
Cc1cc(NC(=O)c2cc3cc(Br)ccc3oc2=O)n(-c2ccc(F)cc2)n1
CCOc1ccccc1N1CCN(CCCNC(=O)C=Cc2ccccc2)CC1
COc1cc2c(cc1OC)C(CCC1CCN(CCCc3ccnc4ccc(Cl)cc34)CC1)NCC2
COc1ccc(OC)c(C(CNS(=O)(=O)c2ccc(C)cc2)N2CCCCC2)c1
c1cc(NCC2CCNCC2)cc(-c2cnc3cc(-c4ccn[nH]4)ccn23)c1
CN(C)CCNc1nc(N)nc(N)c1-c1ccc(Cl)c(Cl)c1
COc1ccc(CN2CCCC(C(=O)c3cc(F)cc(C(F)(F)F)c3)C2)c(OC)c1OC
CCOC(=O)Nc1ccnc(NCC2(N(C)C)CCCCC2)c1
CC(=O)NCC1CN(c2ccc(-c3cccc(N)c3)c(F)c2)C(=O)O1
CC(=O)Oc1ccc2c(=O)c(-c3cc(C)cc(C)c3)c(Cc3ccc(C)cc3)[nH]c2c1
Cc1cccc(N2CCN(S(=O)(=O)c3c(C(F)(F)F)nc(=O)[nH]c3O)CC2)c1C
Cc1ccc(C#Cc2ccc(C3C(C#N)N(C(=O)C4CC4)C3CO)cc2)cc1
COC1C=CC=C(C)C(=O)NC2=CC(=O)C(NCCCN3CCOCC3)=C(CC(C)CC(OC)C(O)CC=CC1)C2=O
CCCN1C=Cc2c3c(cc4ccccc24)OCC(C)(C)C=C31
CCC(C)C(=O)OC1C(COC(=O)CC(C)C)OC(n2ccc(=O)[nH]c2=O)C1F
C=C(C)C1C=C2CC(c3ccc(OC)c(OC)c3)OC2=C(C)C(=O)C1
Cc1cncc(CN2CCC3C(CC(=O)N3Cc3cccn3C)C2)n1
CCOc1ccc(Cl)cc1NC(=O)c1ccc(NC(=O)C2CC(=O)N(c3cccc(C)c3)C2)cc1
COCC1CCCN1S(=O)(=O)c1ccc2c(c1)C(=O)C(=O)N2CCN(C)C
O=C(CCCCCC(NC(=O)c1ccc2oc(-c3ccccc3)nc2c1)C(=O)Nc1cccc2ccccc12)NO
Cc1cc(C)nc(Nc2ccc(C)c(C)c2)n1
O=S(=O)(c1ccccc1C(F)(F)F)N1CCN(c2ccnc3cc(Cl)ccc23)CC1
CC(=O)c1cncn1CCc1ccccc1
CCCCCC(=O)N1CC(n2cc(C3CC3)nn2)C(n2cc(C3CC3)nn2)CC1c1ccc(Cl)cc1
Cc1ccc(NC(=O)c2cc(I)ccc2C(=O)NCc2ccccc2)cn1
CCOC(=O)CSc1cc(C(=O)OCC)c2ccccc2n1
C=CCOC(=O)Nc1ccc2c(c1)nc(CCC)n2CCCC
CC(C)(C)OC(=O)NC(Cc1ccccc1)c1nn[nH]n1
Oc1cc(O)c2c(c1)oc1cc(O)c(O)cc12
CC(=O)OCC1OCC(O)C(OC(C)=O)C1OC=O
Cc1nn(-c2ccccc2)c(N2CCOCC2)c1C=NOCc1ccccc1
CSc1cccc(NC(=O)Nc2ccccc2[N+](=O)[O-])c1
Cc1cnc(NC2CCCC2)c2cc(-c3cc(CN4CCC5(CC4)CN(C)C(=O)O5)cc(C(=O)NC(C)(C)C)c3)ccc12
CC(NC(=O)Cc1ccccc1)C(=O)NC(Cc1c[nH]c2ccccc12)C(=O)O
CC1CCCN1CCCOc1cccc(-c2ccccc2)c1
CC(C)Oc1cc(NC(=S)NC(=O)C2CC=CC2)c([N+](=O)[O-])c(C(C)C)c1
O=C1CCCC1CC(=O)N1Cc2ccccc2C1
CCC(C)NC(=O)C=Cc1cn(Cc2ccc(Cl)cc2)c2ccccc12
Cc1nc(Nc2ccc(COC(=O)CCc3ccccc3)cc2)nc(C2CCCN2)n1
CC(=O)c1ccc2c(c1)[N+]([O-])=C(C(=O)C=Cc1cccc(Cl)c1)C([O-])C2(C)C
COC1=CC(=O)c2c(ccc3c2OCO3)C1=O
CC(=O)NCCNS(=O)(=O)c1ccc2c(c1)OCCCO2
N#[N+][N-]c1ccc2[nH]cc(CC(N)C(=O)O)c2c1
COc1cc(-c2cc(-c3ccc(N(C)CCN(C)C)c(OC)c3O)on2)cc(OC)c1OC
CC1c2ccccc2CCC2(CCN(Cc3nccs3)CC2)N1C
CC1(C)CC(=O)C(=CNc2ccc(C(=O)O)cc2)C(=O)C1
COc1ccc(-c2c(-c3ccc[nH]c3=O)c3cc(Cl)ccc3n2C)cc1
O=C(C=Cc1ccco1)NC(NC(=S)Nc1ccc(Cl)cc1)C(Cl)(Cl)Cl
Cc1c(O)cc(CC2C(=O)C(C)C(Cc3ccc(O)cc3)C(=O)C2CCc2ccccc2)c(O)c1O
CCN1CCCC1CNC(=O)c1cc(C(=O)NC(Cc2cc(F)cc(F)c2)C(=O)O)cc(C(F)(F)F)c1
CCOC(=O)Cc1cc2cc(NC(=O)CCCn3c(O)c4ccc(OC)cc4nc3=O)ccc2o1
Cc1ccc(C(=O)Nc2ccon2)s1
CCCc1c(C(=O)NCc2ccccc2)cnn1-c1cccc(-c2ccc(C(=O)O)cc2)c1
Cc1cc(O)cc(C)c1CC(N)C(=O)NC(Cc1ccccc1)C(=O)NC(C=O)CC(=O)O
Cc1noc(C)c1CNCc1c(C(=O)Nc2ccccc2F)nc2ccccn12
C#CCOc1cncnc1Oc1ccc(C(C)=O)cc1OC
CC(=O)c1cn(C2CC2)c2cc(-c3cnccc3C)ccc2c1=O
CCOc1cc(Cl)ccc1C(=O)NCCCN1CC2CC(C1)c1cccc(=O)n1C2
Cc1ccc2c(c1)C(=O)N(c1ccccc1O)C2=O
COc1cc(OCC(=O)O)cc(-c2nc3c(N)cc(OC)cc3cc2C(N)=O)c1
COc1cc(CCC2(C)c3cccc(O)c3C(=O)c3c(O)cccc32)cc(OC)c1OC
CC(Cc1c[nH]c2ccccc12)NC(=O)C(CCCNC(=N)N)NC(=O)C(Cc1ccccc1)NC(=O)CN
CC1(C)OC(=O)Nc2ccc(S(=O)(=O)NC3CCC(C(=O)N4CCN(c5ccc(F)cc5)CC4)C3)cc21
COc1ccccc1CNC(=O)c1ccc(Cl)c(S(=O)(=O)NCc2ccccc2)c1
COc1cccc2c1CCC(O)C2N(CC=Cc1ccncc1)Cc1ccc(Cl)c(Cl)c1
Cc1cc(C)n(-c2cccc(-c3cc(C(=O)N(C)C)n(C)c3)n2)n1
CC(CCc1ccccc1)=NNCCCN=Cc1ccccc1
CN1CCN(C(CN)c2ccc(-c3cc(-c4cnc5c(c4)OCCN5)ccc3F)cc2)CC1
OC1CCN(C(CN2CCN(CCCOc3ccc4ccccc4c3)CC2)c2ccc(F)cc2F)CC1
CCCC1NC(=O)CNC(=O)C(CCCCN)NC(=O)C(NC(=N)N)NC(=O)C(Cc2ccccc2)NC(=O)C2CCCN2C1=O
CC(=CCOS(=O)(=O)C(C)(C)C)C(=O)Nc1nnc(-c2cnccn2)s1
Cn1cc(NC2CCCn3c2nc(C(=O)NCc2ccc(C(C)(C)C)cc2)c(O)c3=O)cn1
CCCC1CCN(NS(=O)(=O)c2ccc(OC)cc2)CC1
Cn1c(=O)c(-c2ccc(N3CCNC3=O)cc2)cc2cnc(NC3CCOCC3)nc21
O=C(Oc1ccc2c(c1)OCO2)c1cc(O)ccc1O
CC(=O)N(C)C#Cc1cc(N2Cc3ncnn3C3(CCOCC3)C2)c(F)nc1C(N)=O
CC(=O)N1N=C(c2ccc3oc4ccccc4c3c2)OC1c1ccccc1Cl
COc1cccc(NCC2(O)C(=O)Nc3cc(Cl)ccc32)c1
CC1(C)C2CCC1(CS(=O)(=O)N1CCC3(CCc4ccccc43)CC1)C(NCc1cc(O)ccn1)C2
CC12CCC(=O)N1C(C(=O)NC1CCCC(C(=O)O)C1NC(=O)c1cccs1)CS2
O=C(NC1c2ccccc2-c2ccccc21)C(c1ccc2c(c1)OCO2)N1CCN(Cc2ccc3c(c2)OCO3)CC1
CCCCC(=O)NN=Cc1ccc([N+](=O)[O-])s1
COc1cc2ncnc(Nc3ccc(F)c(Cl)c3)c2cc1OCCN1CC(C)OC(C)C1
CN(C(=O)COC(=O)c1cnccn1)C1CCS(=O)(=O)C1
O=C(CC1COCCN1)NC1CCc2ccccc2N(Cc2ccc(-c3ccccc3-c3nn[nH]n3)cc2)C1=O
C=CCn1c(=O)c(C2C3=C(CC(C)(C)CC3=O)N(NC(=O)c3ccncc3)C(=N)C2C#N)cc2ccccc21
COc1cc(NS(C)(=O)=O)ccc1Nc1c2ccccc2nc2cc([N+](=O)[O-])ccc12
Cc1cccc(NC(=O)CCN2CCC(NC(=O)c3ccccc3)CC2)c1
CN1CC(=O)N2CCc3c([nH]c4ccccc34)C2(c2ccc(F)cc2)C1
COc1ccc(C=NNC(=O)c2csc(=S)s2)cc1
CCOC(=O)c1ccc(-n2c(CNC(C)=O)nnc2SCC(=O)Nc2nc3ccc(OC)cc3s2)cc1
COc1ccc(C(=O)Nc2nncs2)cc1C
COc1c(N2CC3CC(N)CC3C2)c(F)cc2c(=O)c(C(=O)O)cn(C3CC3)c12
O=C(c1ccccc1)c1c(O)c2cc(Cl)ccc2n(CC2CCCCC2)c1=O
Cc1cccc(C)c1Nc1nc2ccccc2c2c(NN=Cc3ccc(O)cc3)ncnc12
COc1cc2c3c(c1)c(C(=O)C=Cc1ccc(C)cc1)cn3CCC2
CCOC(=O)c1[nH]c2[nH]c(C3CCCN3C(=O)c3cc(OC)c(OC)c(OC)c3)nc2c(=O)c1C
COCC12CN(C)C3C4C5=CC(O)C6(C)CC(C5C6OCc5ccccc5)C3(C(O)CC1O)C2C4OC
O=C(NCc1ccccn1)c1cccc(CN2C(=O)CSc3cnc(-c4ccc(F)nc4)cc32)c1
O=C(O)C1OC(Oc2c(-c3ccc(O)cc3O)oc3cccc(O)c3c2=O)C(O)C1O
CCOC(=O)c1cnn(-c2cccc(Cl)c2)c1N
COc1ccc(CN2CCC(Oc3nc(N)n4nc(-c5ccco5)nc4n3)CC2)cc1
CCOP(=O)(CCc1ccccc1)OCC
COc1ccc(OC)c(N2CCN(C(=O)c3cc4c(C)nn(C)c4s3)CC2)c1
O=C(Nc1ccc2ncc(-c3ccncc3)nc2c1)c1ccc2cc[nH]c2c1F
O=C(CCn1ccnc1-c1cccnc1)c1oc2ccccc2c1-c1ccccc1
COC(=O)C(CC(C)C)NP(=O)(OCC1C=CC(N(C(C)=O)c2ccccc2)C1)Oc1cccc2ccccc12
Cc1c(C(=O)NCCCN2CCOCC2)nn(-c2ccccc2)c1-c1ccc(F)cc1
O=C(Nc1cccc(F)c1)c1oc2ccccc2c1NC(=O)C1CCCC1
CCCCCOc1cc2c(Nc3c(C)cccc3C)ncnc2cc1OC
Cc1ccsc1CN1CCN(C(=O)c2ccccc2N(c2ccccc2)S(C)(=O)=O)CC1
C#CCOCCOCCOCCNc1nc(N2CCN(C=O)CC2)nc(N2CCN(C(C)=O)CC2)n1
CN(C)c1ccc(NC(=O)c2ccc(F)c(S(=O)(=O)NCc3ccccc3)c2)cn1
CCOc1ccc(C(=O)Nc2cccnc2N(C)C)cc1OC
NC(Cc1ccc(Cl)cc1)C(=O)N1CCN(CCSc2ccc(C(N)Cc3cccc(Cl)c3)cc2)CC1
COc1cccc(CN2CCN(Cc3cccc(-c4ccc5sc(C)nc5c4)c3)CC2)c1
COc1ccc(C2=NN(CCCCN3CCCC3)C(=O)C3CCCCC23)cc1O
COC1=CC(=O)c2c(c(NN=C3CCc4ccccc43)c(Cl)c(C)[n+]2[O-])C1=O
O=C(NO)C1CC(O)CCN1S(=O)(=O)c1ccc(OCc2ccc3ccccc3n2)cc1
COc1ccc(-c2nc3c([nH]2)S(=O)(=O)c2cnccc2-3)cn1
CCC(C)n1c(O)c2cc(-c3ccccc3)ccc2nc1=S
CC(CCN1c2ccccc2CCc2ccc(C(F)(F)F)cc21)NCC(O)c1ccccc1Cl
COc1cc(OC)cc(C(=O)NCC(=O)N2CCc3ccccc3C2)c1
Cc1ccc(O)c(-c2nn(-c3ccccc3)cc2C=CC(=O)NC2CCCCC2)c1
CN1CCN(CCCN=c2cc3n(-c4ccc(Cl)cc4)c4ccccc4nc-3cc2Nc2cccnc2)CC1
CC(=S)NC(Cc1ccc(OP(=O)(O)O)cc1)C(=O)NC1CCCCC1
Cc1ccc2nc(C)cc(Nc3ccc(I)cc3)c2c1
O=C(O)c1ccc(-c2ccc(-c3ccc(Cl)cc3Cl)cc2-c2ccc(C(=O)O)cc2)cc1
NS(=O)(=O)c1nnc(NC(=O)COC(=O)c2ccccc2)s1
Cc1ccc2c(c1)NC(=O)C1(O)C(Br)C3COc4ccccc4C3N1C2=O
O=C(O)CCNC(=O)c1ccc2c(c1)C1c3ccccc3Oc3ccccc3C1C(C(=O)O)N2
Clc1ccc(Cl)c(N2CCN(c3nccs3)CC2)c1
CCCCCCCCS(=O)(=O)c1ccc(-c2cnc(Nc3ccc(OC)cc3)n2C)cc1
O=C(NCCC1CCCCC1)c1cccnc1
CCCC(NC(=O)C1CCN1C(=O)C(N)c1ccc2ccccc2c1)C(O)NCC(=O)O
CCCC(C)=NNc1cc(C)nc2ccccc12
COc1cc(C=CC(=O)C=Cc2ccc(O)cc2)cc(OC)c1OC
CC(Cl)(Cl)P(=O)(O)O
C=C1C(CCC(=O)OC)OC2CC3C(C)(C(=O)OC(C)C4=CC=CC4)C4=C(COC4)CC3(O)C(C)CC2(C)C1O
CC1(C)CC2(CCC(=O)N2)CC(c2ccccc2)(c2ccccc2F)O1
CN(Cc1ccccc1)Cc1c(O)ccc2ccccc12
O=C(c1ccc2[nH]c(-c3ccncc3)nc2c1)c1ccccc1Cl
CCOC(=O)CN1CCN(c2ncccn2)C(C2C(C(=O)OCC)N2C(=O)OC(C)(C)C)C1
CCOc1ccc(C(=O)Nc2sc3c(c2C(N)=O)CCC(C)C3)cc1
CS(=O)(=O)N1CCC(C(=O)Nc2nnc(Cc3ccccc3)s2)CC1
COc1ccc(COC(=O)Cc2csc(NC(C)=O)n2)cc1
N#Cc1ccc(CN2CCCN(Cc3cccc(-c4cn[nH]c4)c3)CC2)cc1
Cc1ccc2c(CSc3nc4cc(OC(F)(F)F)ccc4[nH]3)cc(=O)oc2c1C
CCOc1ccccc1-c1nc(CNCc2cccc(C)c2)co1
NC(CCSCCNC(=O)CC(N)C(=O)O)C(=O)O
CCC(C)C1COC(=O)CN(C)C(=O)C(Cc2ccccc2)OC(=O)C(C)N(C)C(=O)C(C(C)C)OC1=O
CC(C)CCOC(=O)c1sccc1NS(=O)(=O)c1ccc(NC(=O)CCc2ccccc2)cc1
CC(=O)OCC1OC(Sc2ccccc2)C(OC(C)=O)C(OC(C)=O)C1OC(C)=O
CCOC(=O)N1CCc2c(sc3ncn(CCc4ccccc4)c(=O)c23)C1
COc1ccc(NC(=O)C2C3C=CC(C3)C2C(=O)NCCCN2CCN(c3cccc(Cl)c3C)CC2)cc1OC
COc1c(Cc2ccccc2)[nH]c(SC2SC(CO)C(O)C(O)C2O)nc1=O
C=CCn1c(SCc2ccc(-c3ccccc3)cc2)nnc1-c1ccccn1
Cc1noc(C)c1CSc1nnc(-c2ccccc2)c(=O)n1N
CC1(C)CC(=O)C2=C(C1)N(c1ccc(S(N)(=O)=O)cc1)c1ccc(=O)[nH]c1C2c1ccccc1Cl
CCc1ccc(Cn2c(CCN3C(=O)c4ccccc4C3=O)nc3ccccc32)cc1CC
COc1ccccc1N1CCN(S(=O)(=O)N(C)C)CC1
O=C(c1ccccc1)c1ccc(CN2CCOCC2)cc1
Cc1csc(CNC(=O)c2cnn3ccccc23)n1
CC(NC(=O)Cc1ccccc1S(C)(=O)=O)c1ccc(-c2ccccc2)nc1
CCOc1ccccc1NC(=O)c1cccc(-n2c(O)c3ccccc3nc2=S)c1
CCn1c(CNC(=O)c2cc(I)ccc2O)nc2ccccc21
COc1cc(OC)c2c(=O)c(OC)c(-c3cccc(OCC(=O)O)c3)oc2c1
O=C(Nc1cnccn1)c1c(F)cccc1Cl
CCOC(=O)c1cncn1-c1ccc(O)cc1
N#CCCc1c(Cl)c(Cl)c2[nH]c(=S)n3c4ccccc4c(=O)c1c23
COc1ccc2[nH]c(=O)c3sccc3c2c1OC
CC(C)CNC(=O)C=CC=CC=CC=CC#CC=CC=C(Cl)C=Cc1ccc(Cl)c(Cl)c1
O=C(Nc1sccc1NC(=O)C1CC1c1ccccc1)c1ccc(Cl)cc1Cl
Cc1cccc(NC(=O)c2cccc([N+](=O)[O-])c2)n1
N#Cc1cnc2ccc(NC(=O)c3cc(Cl)cc(Cl)c3)cc2c1Sc1ccc(CN2CCC(O)C2)cc1
COc1ccc(Cn2ccc3c4c(ccc32)CC(C(=O)N2CCN(C)CC2)CC4)cc1OC
CCNC(=O)Nc1nc2cc(-c3cccc(C(F)(F)F)c3)c(=O)n(C(C)C)c2s1
COc1ccc(C)c(-c2c(C)n(CC(=O)N3CCOCC3)c3ncnc(NCc4nccn4C)c23)c1
CCOC(=O)C1CCN(C(=O)Cc2ccccc2)CC1
Cn1c(CO)nc2cc(S(=O)(=O)N3CCCC3)ccc21
CCc1nc2ccncc2n1C1CC2CCC(C1)N2CCC(O)(c1ccc(F)cc1)c1ccccn1
CCOC(=O)c1cccc(NC(=O)Nc2ccc(Cl)c(NC(=O)c3cc(OC)c(OC)c(OC)c3)c2)c1
CC12Cc3ccc(OCCN4CCCCC4)cc3CC1CCC2N1CCCCC1
CCOC(=O)C1CCCCN1C(=O)Nc1ccc(F)c(Cl)c1
CCOC1OC2OC3(C)CCC4C(C)CCC(C1C)C24OO3
NCCCCC(NC(=O)C(N)Cc1ccccc1)C(=O)C(=O)Nc1ccc(-c2nnn[nH]2)cc1
CCC(=O)c1sc(-c2cccnc2)nc1-c1ccc(F)cc1
CC(C(=O)Nc1ccc2ccccc2c1)N1CCN(c2ccccc2)CC1
Cc1cc2nc(C)n(C)c2cc1C(C)n1cccn1
CCN1SC(=Cc2ccc(OC)cc2OC)SC1=C(C#N)C(=O)Nc1nc2ccccc2[nH]1
CC(C)(Sc1cc(C(C)(C)O)cc(C(F)(F)F)c1)SC1CCC(N2CCC3(C=CS3)C(C#N)C2)C1O
COc1ccccc1C(C)NC(=O)c1cnc(=O)[nH]c1O
CC12CCC3(C)C(CCC4CC5(CCC(=O)O5)CCC43C)C1CCC21CCC(=O)O1
Cc1cn(-c2ccnc(Nc3ccc(Cl)c(O)c3)n2)cn1
Cn1cnc2cc(-c3ccc(O)c(C(F)(F)F)c3)nc(N3CCOCC3)c2c1=O
O=S(=O)(Nc1cccc(F)c1)c1ccc2c(c1)Cc1ccccc1-2
N=C(NCCCCCNC(=O)Nc1ccccc1)NCc1cc(C(F)(F)F)cc(C(F)(F)F)c1
CCOP(=O)(OCC)SC1CN(c2ccc(OC)c(OC(F)(F)F)c2)C1
CC(C)CC(C)NC(=O)c1c(O)n(O)c2ncccc2c1=O
O=C(c1ccc(C#Cc2ccc(C(=O)N3CCCC(n4cccn4)C3)cc2)cc1)N1CCCC1
C=CC(C)=CC(O)C(O)C(C)(C)C(C)C=CC=C(C)C=CC=CC1=CC(O)OC1=O
COC1Cc2cc(CC=C(C#N)C#N)c(O)c(O)c2-c2cc(C)c(O)cc2C(C)C1O
O=C1OC(COc2nc3ccccc3o2)CN1c1ccc(C=NOCc2ccccc2)cc1F
CCN(CCCCOc1ccc(-c2ccc(C(F)(F)F)cc2)cc1)C1CCN(C)CC1
CCc1ccccc1NC(=O)c1ccc2c(=O)n3c(nc2c1)CCCCC3
COC(=O)c1ccccc1SCCC(O)CN(C)S(=O)(=O)c1ccc(C)cc1
CN(C)c1ccc(C=C(NC(=O)c2ccccc2)C(=O)Nc2ccc(C(=O)O)cc2)cc1
CCCCCCCCN1C(=O)C(CC(=O)NC2CCCC2)CC2(C(=O)OC)CCCCC=C12
CCOC(=O)c1c(N)n(-c2cccc(OC)c2)c2nc3ccccc3nc12
Cn1c(=NNC(=O)C2COc3ccccc3O2)sc2cc(S(=O)(=O)N3CCCC3)ccc21
COc1ccc(-c2nc3sc4c(c3c(=O)n2-c2ccc(C(C)C)cc2)CCCC4)cc1
CC(NC(=O)CCCn1nc(-c2ccc(F)cc2)ccc1=O)c1ccccc1
O=C(CCCN1CCC(Cc2ccccc2)CC1)c1ccc(F)cc1
C=C1Cc2cc(O)ccc2C1=O
CC(Oc1cccc(Cl)c1)C(=O)N1CCCC1C(=O)NCc1ccccc1Cl
Cc1ccc(OCC(=O)NN=Cc2ccc3c(c2)OCO3)c(C)c1
Cc1ccc2oc(=O)c3cc(C(=O)Nc4ccc5c(c4)OCCO5)sc3c2c1
COc1cccc(C(=O)c2cc(Br)c(Oc3ccc(O)cc3)cc2O)c1
OCC1Cc2c(n(Cc3ccco3)c3ccccc23)CN1
O=C(COc1c[nH]cc(-c2ccc(F)cc2)c1=O)NC(=S)Nc1ccc(F)cc1
CC(=O)OC1CC2CC3(CO3)CC(OC(C)=O)C2(C)C2CC(O)(C(C)C)C(OC(C)=O)C12
O=C(Cn1c(=O)n(Cc2ccccc2)c(=O)c2oc3ccccc3c21)Nc1cc(Br)ccc1Cl
NCCSc1nnc(C2CC2)n1-c1cccc(Cl)c1
COc1cccc(F)c1CN1CC(NC(=O)c2ccc3[nH]nc(-c4ccncc4)c3c2)CCC1C(=O)N1CCCC(C(N)=O)C1
COc1cc(CC(Nc2cc(Cl)cc(Cl)c2)C(=O)O)ccc1OCc1cn(CCc2ccccc2)nn1
CN(C)C(=O)C1CCN(C(c2cccnc2)c2ccc(Cl)cc2F)CC1
Cc1ccccc1CN1CC(CO)OC(O)C(O)C1
COc1cccc(-c2cc(C(=O)Nc3ccc(N4CCCCC4)cc3)ccn2)c1
Cc1ccc(CSc2nc(=O)c(C)c(C(C#N)c3c(C)ccc4ccccc34)[nH]2)cc1
CNCC(CC1CCCCC1)NC(=O)N1CCCC(C(OC(C)C)C(=O)N2CCCC2C(=O)NC(C)C(C)C)C1
CCN1C(=O)CC(N2CCC(c3nc4ccccc4n3C)CC2)C1=O
CC#CCOc1ccc(S(=O)(=O)CC2(C(=O)NO)CCN(S(=O)(=O)c3ccc(OC)cc3)CC2)cc1
CN1CCCNC(CNC(=O)c2ccc(-c3cnc4ccc(NCC5(O)CCCC5)nn34)cc2)C1
Cc1cc(N)ncc1C=Cc1cccc(Cl)c1
Cc1cnc(SCCNCC2CC(=O)N(Cc3cccc(O)c3)C2)nc1
O=C1C2C3C=CC(C3)C2C(=O)N1Nc1ccc(S(=O)(=O)N2CCOCC2)cc1
Nc1cc(-c2n[nH]c3cc(NC(=O)Nc4cccc5ccccc45)ncc23)ccn1
O=C(CC[N+](=O)[O-])NCCc1c[nH]c2ccccc12
O=S(=O)(Nc1ccc(CCNCC(F)(F)c2cccnc2)cc1)c1ccc(CCOc2ccc(Cl)cc2)cc1
CC=C1OC(=O)N(C2CCCCC2)C1=O
CCN(CC)CCCCOc1ccc2cc3[n+](cc2c1OCCCc1ccccc1)CCc1cc2c(cc1-3)OCO2
COC1C=CC(=O)n2c(C(C)COC(=O)CCOc3ccc4ccc(=O)oc4c3)c(C)c(=O)n21
CC(C)(C)CC(=O)Nc1n[nH]c2ncnn12
O=S(=O)(F)c1ccc(CN2CCCCC2)s1
O=S(=O)(c1ccc(Cl)cc1)c1ccc(N=C=S)cc1
COC(=O)c1cc(-c2ccc(F)cc2)sc1NC(=O)CCC(=O)OCc1ccc(Cl)cc1Cl
CN(C)c1ccc(-c2nccc(Nc3cc(C4CC4)[nH]n3)n2)cc1
CCC(c1nc2ccc(C(C)C)cc2c(=O)n1Cc1ccccc1)N(Cc1ccccn1)C(=O)c1ccccc1
O=C(O)CNC(=O)Nc1nc2ccc(Cl)cc2s1
COc1ncc2nc(-c3ccc(C)cc3)c(=O)n(CC3CCC(F)CC3)c2n1
Cc1ccc(S(=O)(=O)N2CCCC2C(=O)OCc2ccc(Cl)cc2Cl)cc1
O=c1c(-c2ccc(O)cc2)c(-c2ccc(O)cc2)n2n1CC(O)C2
c1ccc(N2CCN(c3noc4ccccc34)CC2)cc1
COc1ccc(N2CCN(C(=O)C3CCN(S(=O)(=O)c4cccc5cccnc45)CC3)CC2)c(OC)c1
COc1ccc(N2CNC(=O)C2=Cc2ccc(O)c(OC)c2)cc1
COc1ccc(Cl)cc1NC(=O)C1CCCN(c2ncnc3onc(C)c23)C1
CC1(C)CC(NC(=S)Nc2cccc3ncc(F)cc23)c2cc(Br)ccc2O1
CCOC(=O)C(C)Oc1cc(C2OC(COC(C)C)C(O)C(O)C2O)ccc1Cl
Oc1cc2c(c(O)c1O)CC(CCCCCCCCI)O2
CCC(=NNC(C)=O)c1ccc2c(c1)OCCO2
COc1ccc(-c2cc3ncn(C)c(=O)c3c(NCCO)n2)cc1OC
COc1ccc(OC)c(-c2ccc(CSC(=N)N)cc2)c1
O=C1Nc2ccc(Br)c(Cl)c2C(C#CC2CC2)(C(F)(F)F)N1
O=c1nc[nH]c2c1ncn2C1C=CC(CO)O1
CCOC(=O)CNC(=O)C(CCC(N)=O)NC(=O)CNC(=O)C(CC1CCCCC1)NC(=O)OC
Cc1cc(C)cc(OCC(=O)N2CC(F)C(C(=O)N3CCCCCC3)C2)c1
O=C(O)COc1cc(F)cc(C2=CCCCC2CNCc2ccc3c(c2)OCO3)c1
CCOc1ccccc1NC(=O)C1(C)CCN1C(=O)C1CCCCC1
CCCCCCCCNC(=O)Nc1c(NC)cccc1OC
N#CC1Nc2ccccc2C(=O)N1O
Cc1cccnc1-c1cccc(CC(NC(=O)C2CCCC3(C)c4ccc(C(C)C)cc4CCC23)C(=O)O)c1
CNC(=O)C1OC(C(=O)N2CCCC2)=CC(N)C1NC(C)=O
CCCCc1nn(-c2ccccc2C(F)(F)F)c(=O)[nH]1
CCc1ccc(S(=O)(=O)NCC2(N3CCNCC3)CCCCC2)cc1
Cc1ccc(CC2C(=O)NCC(=O)N2Cc2ccccc2)cc1
CCOC(=O)C=CCC(=O)NC(Cc1ccc([N+](=O)[O-])cc1)C(NC(=O)CC1CCNC1=O)C(NC)C(C)C
COCCN1C(=O)CC(N2CCN(C(=O)COc3ccc(C)c(C)c3)CC2)C1=O
Cn1cc(C(=O)O)c(=O)c2ccc(N3CCC4(CC3)OCCO4)c(F)c21
COCCOc1ccc(CNC(=O)C2CN(C(=O)N3CC(C)Oc4ccccc43)Cc3cnn(-c4ncccc4F)c32)cc1
COC(=O)C(c1ccccc1)C1CCCCN1Cc1nc(-c2ccccc2)oc1C
CCc1nc(CN2CCN(c3ncnc4cc(C(N)=O)sc34)CC2)no1
CCC(=O)Nc1ccc2c(c1)C1CC(CC(=O)NCc3ccc4c(c3)OCO4)OC(CO)C1O2
COc1c(OCCN2CCCC2)c(O)cc2c1C(=O)c1c(OCCF)cccc1C2=O
O=c1ccc2ccc3oc(=O)c4c(O)onc4c3c2o1
CC(C)CN(CCO)C1COc2cc(O)ccc2C1
NCC12CCC(C(=O)O)(O1)C(OCc1ccccc1)C2
Nc1ncnc2c1C(c1cc(Br)cc(Br)c1)C1=C(CCCC1=O)O2
Cc1ccccc1-c1ccccc1S(=O)(=O)Nc1onc(C)c1C
CS(=O)(=O)Nc1ccc2c(c1)C(Cc1ccccc1)C(N1CCCC1)CC2
COc1cccc(C2CC(=O)N(c3cccc(Cl)c3)C2c2ccncc2)c1
COc1ccc(C)cc1NC(=O)CSc1nnc(C2COc3ccccc3O2)o1
CC=C(C)C(=O)OC1CC(C)(O)C23CC(C(=O)C4(O)C(C(C)(F)F)C(O)CC42)C(OC(=O)C#N)C13C
CCCCNCc1ccc2ccccc2c1OCCNc1ccnc2cc(Cl)ccc12
CCCCc1ccc(-c2ccc(CC(Nc3ccccc3C(=O)O)C(=O)NC(CC(=O)O)C(=O)O)cc2)cc1
CCc1nn2c(N3CCCCC3)cc(C)nc2c1Cc1ccccc1
Cc1ccccc1OCCNS(=O)(=O)c1ccc2c(c1)NC(=O)CS2
COc1ccc(CC(=O)OC(C)(C)C(=O)Nc2ccccc2C(F)(F)F)cc1
N#Cc1c(SCC(N)=O)nc(-c2ccccc2)c(C#N)c1-c1cccc(NC(=O)c2ccccc2)c1
COc1cc(O)c2c(c1)OC(c1ccc(OC)c(O)c1)CC2=O
COc1ccc(C=C2SC(=S)N(C(CCCCN)C(=O)Nc3ccc(C(=O)Nc4ccccn4)cc3)C2=O)cc1
CC1(C)Oc2ncnc(OCc3cccc(Cl)c3)c2N=C1N
CCCCCCc1c(C(=O)OC)c(N)n(O)c1C
CCON=C1CN(C)Cc2nn(Cc3c(C)noc3C)cc21
COc1ccc(-c2cc(C(=O)NCCCN3CCCC(C)C3)c3ccccc3n2)cc1OC
O=C1C(NC(=S)Nc2cc(OCc3cccc(C(F)F)c3)cc(C(F)(F)F)c2)CCc2ccccc2N1Cc1ccccc1
COc1ccc(-c2c3c(nn2C)CCc2cnc(Nc4ccccc4)nc2-3)cc1OC
CCNc1nnc(C2CCN(Cc3coc(-c4ccc(C)cc4)n3)CC2)s1
O=C(Cc1nccs1)N1CCC2(CC1)CC(O)CO2
CCCCC(NCc1ccc(O)c(O)c1)c1ccccn1
COc1ccc(C2=C(C)c3ccccc3C3=NCCCN32)cc1
Cc1cc(C)c(NC(=O)Cn2nc(N3CCCC(C)C3)cc(NCc3ccccc3Cl)c2=O)c(C)c1
CCCCOC(=O)NS(=O)(=O)C1=C(C)N=C2SC(C)CCN2C1c1cccc(OC)c1
Cc1cc(C)cc(C(=O)Nc2cc(C)ccc2C)c1
COc1ccc2[nH]cc(CCNC(=O)NNC(=O)NCc3ccc(Cl)cc3)c2c1
COC(=O)c1cn(Cc2ccc(OC)cc2)c2ccc(Cl)cc2c1=O
Cc1cn(-c2ccnc(NC3CCC(NS(C)(=O)=O)CC3)n2)cc1C(=O)c1cc2ccccc2o1
c1ccc2c(c1)CCn1c-2cc2cnccc21
Cc1nnc(NCc2cccnc2)c2c1CCN(C(=O)c1ccc(N3CCNCC3)nc1)C2
CC(C)CCn1c(=O)c2ccccc2n(CC(=O)Nc2ccc(F)c(Cl)c2)c1=O
CCOC(=O)C1(c2ccccc2)CCCC1CN(C)C
CCC(CC)c1nnc(NC(=O)c2cccs2)s1
O=c1cc(N2CCOCC2)oc2ccc(-c3csc4c(Cl)cc(Cl)cc34)cc12
Cn1c(=O)c2c(nc3n(CCCN4CCOCC4)c(-c4ccccc4)cn23)n(C)c1=O
CCOC(=O)C1CCCN(CCCOc2ccc3c(C)cc(=O)oc3c2)C1
O=c1c2c(nc(S)n1CCCN1CCN(c3ncccn3)CC1)CCS2
COc1ccc(CCNC(=O)C2CCCN(S(=O)(=O)c3c(C)cccc3C)C2)cc1
CCOC(=O)C=CCC1CCC(C(=O)Nc2cccc(OC)c2)CC1
COc1cc(CNCCCCCN2CCCN(CCCc3ccccc3)CC2)cc2cc(-c3ccc4c(c3)OCO4)oc12
COc1ccc(-c2c(C=Cc3cc(Br)cc(Br)c3)oc3ccccc3c2=O)cc1OC
COc1ccc(S(=O)(=O)Nc2ccc(C(=O)c3cnn(-c4ccc(Cl)cc4)c3C)cc2)cc1OC
CCCCCCCCCCCCn1nnnc1CN(C)S(=O)(=O)c1ccc(N)cc1
COc1ccc(C(=O)c2cn(CC(=O)Nc3ccc(C(F)(F)F)cc3)c3nc(C)c(C)n3c2=O)cc1
COC(=O)CCC(=O)C(Cc1ccc(Br)cc1)NC(=O)OC(C)(C)C
FC(F)(F)c1ccc(-c2cc(Oc3cnc(Cl)cc3C3CCC(C4CC4)C3)ncn2)c(Cl)c1
C=C(C)C12CC(C)C34OC(Cc5ccccc5)(OC1C3C=C(COC(C)=O)CC1(O)C(=O)C(C)=CC14)O2
CC(C)=CCCC(C)=CCc1cc2c(cc1-c1cc(O)c(O)c(O)c1)OCO2
COc1ccc(C=NNc2ccc([N+](=O)[O-])cn2)cc1OC
C=CCCCC(=O)NCCC
CC(OC(=O)c1cc2ccccc2o1)C(=O)NC1(C#N)CCCC1
CC(C)CCCC(C)C1CCC2C3CCC4(O)CCCCC4(C)C3CC(O)C12
CC(=O)Nc1nc(C)c(C(=O)COc2ccccc2)s1
COc1cccc2c1CCC1CN(CCn3nnnn3)CC21
COc1ccc(ON=C2CCC(C(=O)N3CCCCC3)CC2)c(OC)c1
CCN(CC)CCNC(=O)c1ccccc1
CC(C)CCC(CN(C)C)NC(=O)C(Cl)C(C)c1ccc(Cl)cc1
CCC(C)Nc1ncnc2sc3c(=O)n(-c4ccc(OC)cc4)cnc3c12
COc1ccc2ccc(=O)oc2c1C(O)c1ccc(Cl)cc1
N#[N+]c1nccn1C1OC(COP(=O)(O)OP(=O)(O)OP(=O)(O)OCC2C(O)OC(n3cnc4c(N)ncnc43)C2O)C(O)C1O
COc1cc(OC)c(-c2ccc(OC3OC(CO)C(O)C(O)C3O)cc2)cc1OC
CCCCNC(=O)c1ccc(Cl)cc1NS(=O)(=O)c1ccc(Cl)s1
Cn1nc(C(F)(F)F)c2c(=O)[nH]c3ccc(-c4ccsc4)cc3c21
COc1cc(OC2OC(C)(C)C(OC)C(O)C2O)cc(C(=O)NN)c1
CC1CCN(CC(C)CCC(=O)NCc2cnn(-c3ccccc3)c2)CC1
CCc1cccc(C(=O)Cc2ccccc2OCc2ccc(C(=O)O)cc2)c1
Cc1cnc(NC(=O)C2CC3CCC2N(c2cccc(C(F)(F)F)c2)C3)s1
C#CCn1c(SCC(=O)NC2CCCCC2)nnc1-c1ccncc1
CCN(CC)S(=O)(=O)c1ccc(NC(=O)CSc2nc3ccccc3c(=O)n2CCCC(=O)OCc2ccccc2)cc1
O=C(O)c1cn2c(n1)c1ccccc1c1[nH]c(=O)n(-c3ccc(-c4ccccc4)cc3)c12
CCC(=O)NC1CCSc2ccccc21
Cc1ccc(NS(=O)(=O)c2ccc(NC(=O)C3CCCCC3)cc2)cc1N1CCOCC1
CC(C)(C)OC(=O)NCCCCOc1ccc(-c2nc(N)n(S(=O)(=O)c3ccccc3)n2)cc1C(F)(F)F
O=C(Nc1ccc(Cl)cc1C(F)(F)F)Nc1cccc2cccnc12
C
COc1ccccc1Cc1c(-c2ccco2)nc2ccc(Br)cn12
CN1CCN(c2cc(Nc3nccc(N4CCOCC4)n3)cc(C(F)(F)F)c2)CC1
COc1cc(=O)n(Cc2cc([N+](=O)[O-])ccc2O)c2ccccc12
CCOC(=O)C1CCc2cc3c([n+](c2)C1)CCc1c(OC)cccc1-3
Cc1cc(Cc2ccccc2Cl)cc(-c2cc(-c3ccc(O)c(Cl)c3)on2)c1O
CNC(=O)Nc1cc(COc2ccc(CCC(=O)C(F)F)cc2)sc1C(=O)NC
CCC(CCCF)n1cc(C(N)=O)c(Nc2ccc(C(C)(C)C)cc2)n1
CC1CCC2C(CCc3ccc(C(F)(F)F)cc3)C(=O)OC3OC4(C)CCC1C32OO4
CCN(CCCn1c(=O)ccn(C)c1=O)C1CCC(Nc2ccnc3cc(OC)c(OC)cc23)CC1
CC(=O)N1CCC(c2nc(-c3ccc(C)cc3)no2)CC1
O=C(CNCc1cccc2ccccc12)c1ccccc1
O=C(c1nn(C2CCCCC2)c2c1CS(=O)(=O)c1cc(F)ccc1-2)N1CCOCC1
COc1ccc(-n2c(C)c(CN3CCCC3)c(C(=O)O)c2CCc2ccccc2)cc1OC
Cc1ccc(S(=O)(=O)N2CCC(N3CCC(C(N)=O)CC3)CC2)cc1
CCCCC(NC(C)=O)C(=O)NC(C(=O)NC(CCC)C(=O)NC1CCCCC1)C(C)(C)C
CCOC(=O)c1ccccc1NC(=O)CN1CCN(S(=O)(=O)c2ccccc2C)CC1
CCc1nnc(N2CCC(C(=O)Nc3ccc(OC)c(Cl)c3)CC2)o1
CC(C)Oc1cc(C(N)c2nc3ccccc3[nH]2)ccc1OCCC(N)=O
O=C(Nc1ccc(-c2nc(Nc3ccccc3)nc(Nc3ccc(Cl)cc3)n2)cc1)Nc1ccc(Cl)cc1Cl
NS(=O)(=O)c1ccc(CNc2ncnc3c2ncn3C2OC(CO)C(O)C2O)cc1
COc1ccccc1CN(C)CC1OCc2nncn2CCCC(=O)N(C(C)CO)CC1C
Oc1cccc(Cc2c(-c3ccccc3)[nH]c3ccccc23)c1
CCc1noc(C)c1C(=O)OCC(=O)Nc1ccc(C)cc1
CCCCCCCCCCCCCCCC(=O)NCCCCCC
O=C(O)c1c(Cl)c(Cl)c(Cl)c(Cl)c1-c1sc(Cl)c(-c2cc(F)c(F)c(F)c2)c1Cl
CCOC(=O)Cc1c(-c2ccccc2)nc2ccc(Cl)cn12
CN(C)c1ccc(CC(CNC2C(c3ccccc3)CCCC2c2ccccc2)n2cncn2)cc1
Fc1cccc(N2CCN(c3ccnc4cc5ccccc5cc34)CC2)c1
Cn1c(SCC(=O)NC(=O)NCc2cccs2)nnc1C1CCCCC1
CN(c1ccc2sc(-c3[nH]c4ccc(-c5ccc(O)cc5)cc4c3N)nc2c1)S(=O)(=O)c1ccc2ccccc2c1
CCOc1ccc(C=CC2CC(OC(=O)c3ccccc3)COC2CC=CCC(=O)O)cc1
Cc1cccc(Cl)c1NC(=O)Nc1cccc2c1OC(CNC(N)=O)C(C)CN(C(C)CO)C2=O
C(=Cc1cccs1)c1cc[n+](Cc2ccccc2)cc1
COC(=O)c1cc2c(NC(=O)Cn3ccc(NC(=O)c4ccc(C)c(C(F)(F)F)c4)nc3=O)cccc2o1
Cc1nc(NC(=O)N2CCCNCC2)sc1-c1ccccc1
c1coc(-c2nnc3sc(-c4cccs4)nn23)c1
Cc1noc(C)c1-c1ccc2ncnc(NCCCN3CCOCC3)c2c1
O=C(C1CCc2cc(Br)cc3c2N1C(=O)C(NC1CCC(O)CC1)CC3)N1CCCC1
Oc1cccc(OCc2nnc(Cc3ccccc3)o2)c1
CCOC(=O)c1cnc(NCc2ccc(Cl)cc2)nc1N
CCOC(=O)c1c(NC(=O)COc2ccc(OC)cc2C)sc2c1CCC2
CN(Cc1ccccc1)c1ccc(N2CCN(C(=O)c3ccccc3)CC2)nn1
CC(CO)(OCc1ccccc1)C(=O)N1CCc2c(C#N)cccc21
COc1cc2nc(SCC(=O)NN=C(C)c3ccc4c(c3)OCO4)n3nc(C)nc3c2cc1OC
CC1(C)CC(=O)c2c([nH]c(NC(=O)C(=O)O)c2Nc2cc(CO)cc(C(F)(F)F)c2)C1
COc1cc(Nc2cn(-c3ccnc4ccccc34)nn2)ccc1CNn1cnc2ccccc21
Cc1cccc(C)c1S(=O)(=O)N1CCCC(C(=O)NC(C)(C)C)C1
CCOc1cc(C(=O)Nc2ccc(C)nc2)ccc1O
COc1cc2c(c(O)c1OC)Oc1cc(OC)c(OC)c(O)c1C(=O)OCC(N)CC(=O)CC2
COc1ccc(NC(=O)c2ccc(CSCC(=O)NCc3ccccc3OC(C)C)o2)cc1OC
O=C(CN1CCN(c2ccccn2)CC1)Nc1cc(F)cc(F)c1
CCOC(=O)N1CCN(C(=O)CN(c2cccc(F)c2)S(C)(=O)=O)CC1
O=C(OCCCc1nc(-c2cccc(C(F)(F)F)c2)no1)c1cc2ccccc2c(=O)[nH]1
CCOc1ccc(-n2c(O)c(C(=O)Nc3ccc(OC)cc3)sc2=S)cc1
CCCCc1ccccc1N1C(N)=NC(N)=NC1(C)C
COc1ccc2cc(C=C3CCc4c(C)nn(-c5ccccc5)c4C3=O)ccc2c1
CCN1C(=O)C2C3CCC(C3)C2C1=O
COc1cc(-c2ccc([N+](=O)[O-])cc2)oc(=O)c1
CCN(CC)CCn1c(=N)n(CC(O)COC(C)C)c2ccccc21
COC(=O)C1OC(S(=O)(=O)Nc2ccccc2)C(O)C1O
CC(C)N1OC(=O)C2C3C(=O)N(c4ccccc4)C(=O)C3C1(C)N2C(=O)C=Cc1ccccc1
CN(C)c1ccc(Nc2nc(NO)nc(Nc3ccc(N(C)C)cc3)n2)cc1
O=C(CCn1c(=O)oc2cc(Cl)ccc21)NCC(c1ccc(C(F)(F)F)cc1)c1cccs1
CCCCc1ccc(NC(=O)NC2CC2CN2CCC(O)(c3ccc(Cl)c(Cl)c3)CC2)cc1
COc1cc(OC)cc(-c2nc3c(c(N4CCOCC4)n2)COC(C)(C)C3)c1
COC(=O)c1cc(=O)n(-c2ccc(S(=O)(=O)N3CC(=O)NC3C(=O)OC)cc2)[nH]1
COc1cccc(C=NNc2[nH]nc(C)c2C(=O)NCc2ccc(C)cc2)c1
CN(C)C(=O)c1cc(F)ccc1Cc1ccc(F)cc1F
CC(C)(C)COC(=O)NC(C(=O)N1CC2C(C1C(=O)NC(CC1CC1)C(=O)C(N)=O)C2(C)C)C1CCCCC1
Cc1ccc(Cl)c(OC(C)C(=O)NC2(C#N)CC2)c1
CCOc1ccc(-n2c(C)c3c(C)nnc(C)c3c2C)cc1
COc1cc(C2=NOC(C(=O)Nc3ccc4c(c3)OCCO4)C2)cc(OC)c1OC
Cc1[nH]nc(C(=O)Nc2ccccc2)c1Cl
CC(Oc1ccccc1)C(=O)N1C(c2ccccc2)CC(C(=O)O)C1c1ccc(Cl)c(Cl)c1
NCc1cc(NC(=O)c2cccc(-c3c[nH]c(N)n3)c2)cc(Nc2cccc(C(F)(F)F)c2)c1
Cc1ncc(CN2CCN(C(=O)c3ccnn3Cc3cccc(F)c3)CC2)s1
CCOC(=O)Nc1sc(C)c(C(=O)OCc2cccc(C)c2)c1C(=O)O
COc1cc2ncc(C(N)=O)c(NC3CCCCC3)c2cc1OC
CC(=O)Nc1ccc(SCCNC(=O)CC(C)(C)NCC(=O)O)cc1
COc1cccc(NC(=O)CCS(=O)(=O)c2ccc3c(c2)CC(=O)N3C)c1
Cc1cc2c(cc1C(=O)c1ccc(C=Cc3cccc(O)c3)cc1)C(C)(C)CCC2(C)C
O=C(c1cccnc1)N1CCc2cc(S(=O)(=O)Nc3ccc(F)cc3)ccc21
CC(NC(=O)CCS(=O)(=O)c1ccc(Br)cc1)C1CCCCC1
O=S(=O)(c1ccccc1)c1cccnc1-n1cccc1C=Cc1cccc(F)c1
CCOOC1(OCC)C(OC(C)=O)C(C)=[N+]1[O-]
N=C(N)N1CCCC(CC(=O)NCCC2CCCc3c(-n4cnnc4)cc(-c4ccccc4)nc32)C1
CCNC(=O)c1ccc(CN2CCC3CC(OCC)CC3C2)cc1
CC1(C)CC(NC(=O)SCc2cn(-c3ccccc3[N+](=O)[O-])nn2)CC(C)(C)N1
CC#Cc1ccc(C2(c3ccccc3)N=C(N)N(C)C2=O)s1
Cc1cc(C)cc(NC(=O)c2noc(-c3ccc(N(C)C)cc3)c2CN2CCCCC2)c1
O=C(O)CCSc1nnc(-c2cncc(N3CCOCC3)n2)o1
COc1ccc(-c2[nH]c(N)nc(=O)c2F)cc1
CCOC(=O)C=CCCCCC1CC(=O)NCCCCNC(=O)C(C)NC(=O)CNC(=O)CNC(=O)CNC(=O)C1
CCC1(CC)C(=O)Nc2ccc(-c3ccc(C(C)CCC(=O)NS(C)(=O)=O)cc3)cc21
COc1cccc(C(=O)NC(=S)Nc2nc(C(N)=O)cs2)c1OC
Cc1ccc(S(=O)(=O)N2CCOCC2)cc1NC(=O)COC(=O)c1ccccc1N(C)S(C)(=O)=O
CC(N)C(=O)NC(CCC(N)=O)C(=O)NC(Cc1c[nH]c2ccccc12)C(=O)O
COc1ccc2oc(C(=O)OCC(=O)Nc3cc(C)on3)c(C)c2c1
Cc1cc(CC(CCO)C(O)COc2cc(C=CC3Cc4cc(O)c(O)cc4C(O)C3O)c3c(c2)OCO3)c2c(c1)OCO2
COc1ccc(S(=O)(=O)N(CC(=O)NO)Cc2ccc(-c3ccc(-c4c5ccccc5nc5ccccc45)cc3)cc2)cc1
OC1CCCCC1N1CCC(COc2ccc(Cl)cc2)CC1
CCCN=C1SC(=Cc2c(C)nn(-c3ccccc3)c2C)C(=O)N1CC
CCS(=O)(=O)Nc1nccc(Cc2c(Cl)ccc(C(F)(F)F)c2Cl)n1
Cc1ccc2oc(C(=O)Nc3ccccc3)c(C)c2c1
CN1CC2(CCN(C(=O)c3ccc(-c4ccccc4)cc3)CC2)OC1=O
Cc1cccc(-c2[nH]nc3c2C(=CC(=O)c2ccc(Cl)cc2)CC3)c1
COC1CCCC1NC(=O)C(C)Oc1cnc2ccccc2c1
O=C1Nc2ccc(Br)cc2C1=NNc1ccc(Cl)cc1Cl
CC1CCN(C(=O)C(=Cc2cccc(F)c2)NC(=O)c2ccccc2)CC1
COc1ccc(CCN2C(=O)CC(c3ccc([N+](=O)[O-])cc3)SC2=S)cc1OC
CCOc1ccc2cnn3cnnc3c2c1
CCCCC(=O)Oc1c2c(cc3c1C(=O)OC3CC)C1(C)C(O)C(OC(=O)CC(C)C)C(=O)OC(C)(C)C1CO2
CC(c1nc2ccccc2c(=O)n1-c1ccc2ncsc2c1)N(CCN1CCOCC1)C(=O)c1ccc(Cl)cc1
Clc1ccc(CC2(CNc3nc(-c4ccccc4)nc4c3CCNCC4)CNC2)cc1Cl
CC#CCOc1ccc(S(=O)(=O)N2CCN(C(CNC(=O)OCc3ccccc3)C(=O)NO)CC2)cc1
COc1cc(O)c(O)c(C=O)c1C=CO
CCn1c(CNC(=O)c2ccc(OC)c(OC)c2)nnc1SCC(=O)Nc1ccc(C(F)(F)F)cc1
N#CC(=O)C(Cc1ccc(Br)cc1F)CN1CCN(c2ccccc2)CC1
CCCCC1=NC2(CCCC2)C(=O)N1Cc1ccc(-c2ccccc2S(=O)(=O)N2CCN(C3CCC3)CC2)cc1
COc1ccc(N2Cc3cc(Cl)ccc3C2=O)cc1OCCCN1CCC(C)CC1
Cc1cc(NC(=O)c2cccc(C(=O)N3CCOCC3)c2)cc(C)c1Cl
CC(NC(=O)Nc1cc2[nH]nc(C3CCC(O)CC3)c2cn1)c1ccccc1
CC(C)C1(c2ccc(F)cc2)NC(=O)N(CC(=O)NCCc2ccccc2)C1=O
CC(C)NCC(O)COc1ccc(Cl)cc1C#N
N#CC1CCCN1C(=O)C(N)CCCCN=C(N)N
CC1CCC2CC(N(C)C(=O)Nc3ccc(F)cc3)CCC2(C)C1O
CCOC(=O)c1c(NC(=O)COC(=O)c2ccc(F)cc2Cl)sc2c1CCCC2
CCOc1cc(OC)cc(C(=O)Nc2cccc(Nc3ncnc4cc(C(=O)c5ccccc5)ccc34)c2)c1
COc1ccc(C=C2NC(=S)NC2=O)c(OC)c1
NC1=NC(=O)C2C(=N1)OCC2O
CCOC(=O)CCC(NC1CCN(Cc2ccccc2)CC1)c1ccccn1
Cc1cccnc1-c1cccc(C(F)(F)F)c1C(=O)Nc1ccc(C2(CN)CCC2)cc1
CC(C)(C)NC(=O)Nc1cc(-c2ccc(Cl)cc2)c[nH]c1=O
O=C(CC1CCCCC1)Nn1c(-c2ccccc2F)nc2ccccc2c1=O
O=C(CCCCCCC(=O)NCc1ccncc1)NO
O=C(COCc1ccccc1)NN1C(=S)NCC1c1ccccc1
COc1ccc(OC)c(NC(=O)C2CCCN(CCC=C(c3ccccc3)c3ccccc3)C2)c1
COc1c(C)c(C)c(C)c2c1OC1=CC(O)=C(NCc3cccc(Br)c3)C(=O)C12O
CC1CCC2C(O)C(C1O)C(O)C1C(C)(O)CCCC21C
Cc1c2c(=O)n(-c3ccc(Cl)cc3)[nH]c2cc(=O)n1N
COc1ccc(CCCCOc2c(C)cc(-c3ccc4c(c3)CCC4C)cc2C)cn1
COc1ccc(CN(CCC(C)C)c2c(N)n(CC3CC3)c(=O)[nH]c2=O)cc1
CC1CC(C)CN(C(=O)COC(=O)c2cc([N+](=O)[O-])ccc2N2CCOCC2)C1
Cc1c2cc[n+](C)cc2c(O)c2c1[nH]c1ccc(OCCO)cc12
Cc1ccc(S(=O)(=O)N2CCCC(C(=O)N3CCCC3)C2)c(C)c1
CN1CCC(=CC(=O)N2CCc3ccc(F)cc3C2c2c[nH]cn2)C1
C(CCCCNC1CCCCC1)CCCNC1CCCCCCCC1
CCC(=C(c1ccc(F)cc1)c1ccc(C(C)C)cc1)c1ccccc1F
COc1ccc(-c2cc(=O)c3c(OC)cc(OC)cc3o2)c(OC)c1
CN1C(=O)CCC2C3CCC4(C)CCCC4(C)C3CCC21C
CC1CCC2C(C)C(OCc3ccccc3)OC3OC4(C)CCC1C32OO4
COc1ccc(C2CC(O)C(n3cc(-c4ccc(Br)cc4)nn3)CN2Cc2ccco2)cc1
CCOC(=O)N1CCN(C(=O)Cn2c(CC)nc3cc(C)ccc32)CC1
CCCCCC(C)N1CC(CC(=O)O)C(C(=O)O)CC1c1ccc(CC)cc1
O=C(CN1CCCC1)N1CCc2ccccc21
O=C(COc1ccc(S(=O)(=O)N2CCOCC2)cc1)Nc1ccc(F)cc1F
CC(NP(=O)(OCC1OC(n2cnc3c(N(C)C)ncnc32)C(C)(O)C1O)N(CCBr)Cc1ccccc1)C(=O)O
O=C(Nc1cc(-c2ncnc3c2ncn3-c2cccc(F)c2)ccc1C(F)(F)F)c1ccccc1F
O=C(COC(=O)C1CC2C=CC1C2)NCc1ccccc1Cl
C=CC(=O)Nc1cc2c(Nc3ccc(Br)cc3F)ncnc2cc1OCCNC(C)=O
COc1cccc2c1C(=O)c1c(O)c3c(c(O)c1C2=O)CC(O)(C(C)=O)CC3
O=C(O)CC(Nc1ccc([N+](=O)[O-])cc1)C(=O)N1CCc2ccccc2C1
CCOCc1coc(C(Cc2ccc(OCC3CCc4ccccc4N3C)cc2)C(=O)O)n1
O=C1N=C(N2CCC(Cc3ccccc3)CC2)SC1=Cc1ccc(C=NO)cc1
CC1(O)CC(=O)C(C)(C)C(=O)C1
CN(c1nc(-c2ccccc2Cl)nc2c(CN3CCC(O)C3)c(CCCN)nn12)C1CCC(C(C)(C)C)CC1
CC(C(=O)N1COC2COCC21)n1c(F)c(-c2ccccc2)nc(C(F)(F)F)c1=O
CC1CC=C2CCCC=C2c2c(CN(C)Cc3ccccc3)cccc21
CC1=C(C)C(=O)C(C2=CC(=Cc3ccc(N(C)C)cc3)CC2)=C(C)C1=O
N=C(N)NN=Cc1ccc(Oc2ccc(S(N)(=O)=O)cc2)cc1
CNc1nc(N(C)Cc2ccccc2)nc2ccc(NC(=O)C=Cc3ccccc3OC(F)(F)F)cc12
COc1cc2nccc(Oc3ccc(NC(=O)Nc4ccc(C(=O)O)cc4)c(F)c3)c2cc1OC
NC(=O)C(Cc1ccc(O)cc1)NC(=O)C1CCCN1C(=O)CC1CCCC1
CC(C)NCCCN1c2ccccc2CCc2ccccc21
CC(NC(=O)C(CCC(N)=O)NC(=O)C(N)C(C)O)C(=O)NC(Cc1ccccc1)C(=O)O
COc1cc(C(=O)N2CCN(C)CC2)c2c(c1)C1C(=O)N(C(C(=O)O)c3ccc(F)cc3)C(=O)C1C=C2
Cc1ccc(N(CC(=O)Nc2ccc(S(=O)(=O)N(C)C)cc2)S(C)(=O)=O)cc1
CC(=O)OC1Cn2cc(C(=O)NC3CNC(C)C3)c(=O)c3cc(F)c(F)c(c32)C1NS(=O)(=O)C=Cc1ccccc1
CCCC1CC(C(=O)c2ccc(OCCN)c(F)c2)c2ccccc21
COC(=O)c1c[nH]c2ccccc12
CCCOc1ccccc1OC
COc1ccc(-c2nn(CN3CCN(c4ccccc4F)CC3)c(=S)o2)cc1
Cc1cc(C)c(C(=O)N2CCOCC2)cc1CNC(=O)C1CCN(c2ccncc2)CC1
Oc1ccc(C2CCc3cc(O)cc(O)c3C2)cc1
CCCC(Cc1ccccc1)C(=O)NNC
COc1cc(C2c3cc4c(cc3CC3COC(=O)C32)OCO4)cc(OC)c1OC(=O)NC(CCCNC(=N)N)C(=O)O
O=[N+]([O-])c1cc2c3c(c1SCCS3)N=C(N1CCOCC1)O2
COc1ccc(-c2cn3c(C(=O)O)cnc3c3c2[nH]c2ccccc23)cc1OC
C(=Cc1ccccc1)Cn1cncn1
N#Cc1c(-c2cccc([N+](=O)[O-])c2)cc(-c2ccccc2)nc1Sc1ccccc1
CN1CCN(C(=O)CSc2nnc(NC(=O)c3ccc(F)cc3)s2)CC1
CSc1ccc(C(=O)C2=C(O)C(=O)N(CCCN3CCN(C)CC3)C2c2cccs2)cc1
CC(=O)OC(C(=O)NCCSc1ccccc1)c1ccccc1
O=c1c2cccc(Cl)c2nnn1CCn1ccnc1
C#Cc1cnc(OCCCO)nc1
NC1CCCC(c2ccncc2NC(=O)c2cc(-n3ccc4cc(Cl)ccc43)cc(C(F)(F)F)c2)C1
CCOC(=O)C1(NC(=O)c2ccccc2)CC(OC(C)=O)CC(C)(O)C1
Cc1nc(=O)c2c(ccc3ccc(C(=O)NCCCCN)cc32)[nH]1
CCN1CCN(C(=O)NCC2CCN(C3CC(c4ccccc4OC)CCC3O)CC2)CC1
CCC(=O)NC(CC(C)C)C(=O)NC(C(=O)N1CCCC1C(=O)O)C(C)C
O=C(O)CC1c2ccccc2CC12NC(=O)NC2=O
COc1cccc2sc(NC(=O)C3CCCCC3C(=O)O)nc12
CC(=O)OC12COC1CC(O)C1(C)C(=O)C(OC(=O)c3ccccc3)C3=C(C)C(OC=O)CC(CC21)C3C
CC(C=NNC(=O)c1cc(N2CCOCC2)cc(C(F)(F)F)c1)=Cc1ccccc1
O=C1C(C(O)CCc2ccccc2)Sc2nc(-c3ccco3)nn21
COc1cc(-c2ccccc2OC)ccc1OCCN1CCCCC1
CSCC=CCCCCCCCCCCCCCO
Cc1ccc(S(=O)(=O)CCC(=O)Nc2cccc(C=NN3CCCC3)c2)cc1
O=C(CCCCCCc1cn(CCc2cccc(O)c2)nn1)NO
CC(C=CC=C(C)S(=O)(=O)CCN(C)c1ccccc1)=CBr
O=C1CC(CC(O)CC2OC(O)C(O)C(O)C2O)CN1c1ccc([N+](=O)[O-])cc1
CC=C(C)C(=O)OC1CC2C(=C1C)C1OCCC1CCC2(C)OC=O
N#CCCn1cc(C(=O)O)c(=O)c2cc(C(F)(F)F)ccc21
CCN(CC)CCCCCNCC=CCN(CC)CCCN(CC)CC
CN(C)C(=O)N1CCC(c2nnc(C3CCCCC3)o2)CC1
Cc1cc(C)c(-n2c3c(c4cc(-c5cc(C(N)=O)ccc5C)ccc42)CN(C(=O)NC(C)C)C3)c(C)c1
COc1ccc2oc(-c3ccccc3)c(C(C)C(O)=C3C(=O)CCCC3=O)c2c1
O=C(NCCCNC1=NS(=O)(=O)c2ccccc21)c1ccco1
O=C(NCC1CC1)c1cnc(Cl)c(Cl)c1
CCCCCCCCCCCCCC1CC(=O)OC2CCC3(C)OC3CC12
C=C(C(=O)OCC)C1CCC2C(=CCS(=O)(=O)O)CCCC12C
Cc1c(C(C)c2ccccc2)c(=O)on1C(=O)N1CCCC1
CCC(C(=O)Nc1ccccc1)N1C(=O)C2CC=CCC2C1=O
CCC(CC)(NC(=O)c1cnn2c1NC(c1ccccc1)CC2(C)C)C(=O)OC
Cc1cnc2nc(Nc3nc(CN)cs3)ncc2c1
COc1cc2c(c3c1OCO3)-c1c(cc(OC)c3c(=O)c4ccccc4oc13)OCO2
CN(C)c1ccc(NC(=O)N2CCCCCC2)cc1
CN(C)CCOc1ccc(C(F)(F)F)cc1OCc1ccccc1
CC1CN(C(C)CO)C(=O)CCCn2nncc2COC1CN(C)S(=O)(=O)c1ccccc1
Oc1cccc(-c2csc3ccc(Nc4cnccn4)cc23)c1
COc1cc2nc3c(c(C)c2cc1OCc1nnc2n1NC(c1ccccc1Cl)S2)n(C)c(=O)n3C
CCN(CC)C(=O)CN1C(=O)C(O)(c2cc(C)cc3ccsc23)c2ccccc21
COc1c(-c2c(SC)oc3cc(O)c(O)cc3c2=O)cc(C(C)=O)cc1C(C)C
CCC1(c2ccccc2)OCC(=O)Nc2ccc(NS(=O)(=O)C(F)(F)F)cc21
Cc1ccc(C(=O)Nc2nccs2)cc1S(=O)(=O)Nc1ccc(F)cc1Cl
CCc1c(C)[nH]c(=O)c(N(C)C)c1C(=O)c1cccc(C(F)(F)F)c1
COc1ccc2[nH]c(I)c(C=CC(=O)O)c2c1
Cc1c(CC(=O)Nc2ccc(S(N)(=O)=O)cc2)c(=O)oc2c(C)c3oc4c(c3cc12)CCCC4
O=C(Cn1ccnc1)c1cc(Cl)ccc1NC(=O)c1nsc2ccccc12
CS(=O)(=O)c1cccc(C2CCC(NC(=O)c3ccc4c(c3)OCCO4)C2)c1
O=C(O)c1cc(C2CC2)nc2c1cnn2C1CCC(CO)CC1
Cc1csc(C(=O)N2CCCC2c2cnn(C)c2Cl)c1
COc1cc(-c2nn3c(CCC(=O)O)c(C)nc3s2)cc(OC)c1OC
CCOC(=O)c1c(C)oc2nc(N3CCOCC3)ncc12
O=C(CSc1nccn1Cc1ccccc1)Nc1ccccn1
O=S(=O)(c1ccc(F)cc1)N1C2CCC1CN(n1cnc(-c3ccccc3)c1)C2
CC1CCCC2(C)CC3OC(=O)C(CN4CCc5[nH]c6ccccc6c5C4)C3CC12
O=C(NC1C2CC3CC1CC(O)(C3)C2)c1cnc2[nH]ncc2c1
COc1ccc(OOCCCc2ccccc2)cc1
Cc1ccc(C(CNCc2ccc(C(=O)O)cc2)c2ccccc2)cc1
COC(=O)C(O)=CC(=O)c1cn(Cc2ccc(Cl)cc2)c2ccc(Br)cc12
O=C(c1ccc2c(=O)n(Cc3ccccc3)c(S)nc2c1)N1CCC(N2C(=O)OCc3ccccc32)CC1
CCc1ccc(OCc2cc(=O)oc3cc(O)ccc23)c(C#N)c1
CSCCC(NC(=O)c1ccc(NC(=O)CCNC(=N)N)cc1-c1ccccc1C)C(=O)O
Cc1cc(C)c(-c2nc3n(c2-c2cc(C)c(O)c(C)c2)CC[S+]3[O-])c(C)c1
CN1CC2C(C1)C1(C)C3CC2(C)C1CC1C2CC=C4CC(=O)CCC4(C)C2CCC13C
CC(C)(C)n1nnnc1C(N)C(=O)N1CCCC1C(N)=O
CCCCCC(O)C=CC1(C)C(CC=CC(O)C(O)CCC(=O)O)CCC1(C)C
CNC(=O)C1CCN(S(=O)(=O)CCC2CCCCC2)CC1
CC(=O)NCCc1c[nH]c2ccc(OC(C)=O)cc12
O=C(CN1CCCCCC1)Nc1ccc2c(c1)C(=O)N1C(C2)SCC1C(=O)O
CCOc1ccccc1-c1cn2c3c(=O)n(C)c(=O)n(C)c3nc2n1CCC(C)C
CC(=O)N=C1N(c2ccccc2)C(=Nc2nc(N3CCOCC3)c3ccccc3n2)N1c1ccccc1
Cc1ccnc(NCc2ccccn2)n1
CC(=NNC(=O)CCN1CCN(c2ccccn2)CC1)c1cccc(N)c1
CC1=C(C(=O)N2CCOCC2)CC(CC(=O)NCCc2cccc3ccccc23)C(=O)N1Cc1ccc(F)cc1
CC1(C)CC(=O)C2=C(C1)NC(=S)NC2c1ccc(-c2ccc(Cl)s2)s1
CCOC(=O)C1CCCN(C(=O)C2CCN(S(=O)(=O)c3ccc(C)cc3)CC2)C1
CCCCN(C)C(=O)COc1ccc(-n2cnnn2)cc1
CNC(=O)C(=NOC)c1ccccc1COc1cc(C)nn1-c1ccccc1
Cc1ccc(S(=O)(=O)NCCCN2CCN(c3nsc4ccccc34)CC2)c(C)c1
CCC(N=Nc1cccc(C(=O)O)c1)(C(F)(F)F)C(F)(F)F
CC(C)CC(N)C(=O)NCCSC(CC(=O)O)c1ccc(Cl)cc1
CC1CCN(C2=NC=C2c2ccc(F)cc2)CC1
c1ccc(CCOc2cc(Oc3ccccc3)cc(-c3ccccc3)c2)cc1
NC1Cc2ccccc2C(c2ccccc2F)C1
COc1ccc(Nc2nccc(NCc3ccncc3)n2)cc1
CC1(C)C(c2ccc(F)cc2)=Nc2c(Cn3ccc(=O)[nH]c3=O)c(O)c(C#N)c(Cn3ccnc3)c21
CCOc1cccc(NC(=O)NCCSc2nnc(C)o2)c1
Cc1ccc(S(=O)(=O)n2c(C3CCN(C(=O)C4CCCN4)CC3)nc3ccc(C)cc32)cc1
CCCCCC(C)CCCC(C)=C(C)COC(C)=O
O=C(NCCNCC(O)CO)c1ccc(N2CCCC2=O)c(Cl)c1
COC(=O)c1cc2c3c(c4ccccc4c2[nH]1)CCN(C(=O)c1cc2c(cc1O)Nc1c(ccc(OC)c1O)CN2)C3
N=C(N)SCC(=O)Nc1ccc(C(=O)NC(CCC(=O)Nc2ccccc2)C(=O)O)cc1Oc1ccccc1
CC(C)=CCCC(C)(O)C1CCC2(C)C1C(O)CC1C3(C)CCC(O)C(C)(C)C3CCC12C
O=C(C=Cc1ccccc1F)NCc1ccco1
CC(=Cc1ccc2c(c1)C(O)Cc1cc(O)cc(O)c1-2)C(=O)O
Nc1nc2c(C(=O)Nc3ccccc3Cl)cccc2c2nc(-c3ccco3)nn12
CC(C)(C)Nc1cc(C2CCCN2Cc2nnnn2C2CC2)ccn1
COCCN(C(=O)COC(=O)COc1ccc(C)c(C)c1)c1c(N)n(Cc2ccccc2)c(=O)[nH]c1=O
CCC1OC(=O)C(C)=CC(C)CC(C)(OC(N)=O)CCC(=O)CC2NC(=O)OC21
CS(=O)(=O)C1CCN(C(=O)NCC(O)c2cccc(Cl)c2)CC1
OCC1CC(O)CC(C=Cc2ccccc2)O1
CC(=O)N1CCN(CCc2ccc3c(c2)c(C)c(-c2ccccc2)n3Cc2ccccc2)CC1
CC(C)NC(C(=O)NC1CCC2CN(S(=O)(=O)Cc3ccccc3)CC21)C(C)O
Cc1cc(C)cc(OCC(=O)NC(=O)NCCc2ccccc2)c1
C=CC[N+]1(C)CCC2CCCCC21
CCC1CCCCCNC(C)C(O)C(C)(O)C(C)OC(=O)C(OC2CC(C)(O)C(O)C(C)O2)C1C
Nc1cc(=O)n(NC(=O)Nc2ccccc2)c(=O)n1-c1ccc(C(F)(F)F)cc1
CC(C)C1=C(C(=O)OCc2ccccc2)C(c2ccc(F)cc2)c2c(sc3ccccc23)S1
O=[N+]([O-])c1ccc(Br)c(C=NNc2cc(C(F)(F)F)nc3ccccc23)c1
COc1cccc(Cn2ncn(-c3ccc(OC(F)(F)F)cc3)c2=O)c1
C=CCSSN1C(=S)N2CC(C)=CC(C)=NC2C1c1ccc(OC)c(OC)c1
Cc1ccc(S(=O)(=O)NC2CCCCC2O)cc1
COc1ccc(OC)c(NC(=S)NCCN2CCOCC2)c1
CCCCCCCC(=O)NCCN1CC(O)C(O)C(O)C1CO
COc1cccc(C#Cc2ccc3c(c2)c(CC(=O)O)cn3Cc2ccc(N(C)C)cc2)c1
CC(C)n1cc2c3c(cccc31)C1CC(CO)CN(C)C1C2
Cn1cncc1CC1CC(NS(=O)(=O)c2ccc(F)cc2)CCO1
COc1cc(Cl)ccc1OCC(O)CN1CCCC1
Oc1cc(-c2ccncc2)ccc1Oc1ccc(C(F)(F)F)cc1
CN(CC1CCCCC1)c1nc(-c2ccccc2)nc2ccccc12
CN1C(=O)C2ON(c3ccccc3)C(c3ccccc3[N+](=O)[O-])C2C1=O
O=C(C1CC1c1cccc(Cl)c1S(=O)(=O)N1CCCC1=O)N(Cl)c1ccc(Cl)cc1Cl
Cc1cccc(CN2CCC3(CC2)C(=O)N(Cc2ccccn2)c2ccccc23)n1
CCN(Cc1ccccc1)C(=O)c1ccc(CNS(=O)(=O)c2cccc3nsnc23)cc1
COc1cc(-c2ccc3ncnc(Nc4ccc(OCc5ccccc5F)cc4)c3c2)ccc1O
C(=Cc1cc2cc(N=Cc3ccccc3)ccc2[nH]1)c1ccccc1
CN(C(=O)C1CCOC1)C1(C(=O)NCc2ccc(F)cc2Cl)CCCCC1
CCOC(=O)c1cc(-c2ccc(NC(=O)c3oc4ncccc4c3NC=O)cc2)ccc1F
O=C(COC(=O)c1ccc[nH]1)NCc1cccc2ccccc12
CNC(=O)c1cc2cnc(N(C)C(=O)c3ccccc3)nc2n(CCOC)c1=O
COc1ccc(-c2c(C)nn3c(C(F)(F)F)c(C)c(C)nc23)cc1
O=C(c1oc2ccccc2c1Cl)N(CC1(CC2CCCCC2)CCCCC1)C1CCS(=O)(=O)C1
Cc1cccc(-c2nc(C(=O)Nc3nc(-c4ccccc4)cs3)cs2)n1
COc1cccc(OC)c1-c1cc(F)c2nc(-c3cccc(C(N)=O)c3)n(C(C)C)c2n1
O=C(Nc1c2ccccc2nc2ccccc12)Oc1ccccc1
COc1ccc(C2CN(Cc3ccccn3)CC2C(=O)NCCC(=O)C(C)C)cn1
CN(C)CCC1CCC2(C)C(CCC3C2CCC2(C)C(C4=CC(=O)OC4)CCC32O)C1
Cc1ccccc1N=CC1C(=O)N(O)C(=O)c2ccccc21
Nc1ccc2oc(-c3ccc(Br)cc3)nc2c1
COc1ccc(N2CCN(C(=O)NC3CCC(CCN4Cc5ccccc5CC4Cc4ccccc4)CC3)CC2)cc1
O=C(c1ccccc1)c1cccc2c1C(=O)C1CC1(c1ccccc1)OO2
Cc1ccnc(Nc2ccc(-c3noc(C(F)(F)F)n3)cc2)c1
CCn1c(-c2ccc(C)cc2C)n[nH]c1=S
Cn1c(-c2ccc(F)cc2)nnc1-c1ccc(C(F)(F)F)cc1
C=CCNc1nccc(-c2cccc(-c3cc(Cl)c(OC)c(OC)c3)n2)n1
CCC1CN(CC(O)c2ccnc3cc4[nH]cnc4cc23)C1
CCn1c(CN2CCC(Nc3nc4ccccc4n3-c3ccc(OC)cc3)CC2)nc2ccccc21
CCCSc1nc(NCc2ccccc2)c2nc(-c3cc(Cl)cc(Cl)c3)n(C)c2n1
N#Cc1ccc2nc(-c3ccc(C4(O)CCC4)cc3)c(C#N)n2c1
CCOc1ccc(N(C)C(=O)Cn2cc3c(n2)CCCC3)cc1
Cc1cc(C)cc(N(CC(C)C)CC(O)COc2ccc(-c3ccc(C(F)(F)F)cc3)cc2)c1
COc1cc2nc(N3CCN(C(=O)c4ccccc4)CC3)nc(N3CCN(C)CC3)c2cc1OC
NC(=O)n1cc(NC(=O)N2CC(N)CC2C(=O)NCc2cccc(Cl)c2F)c2ccccc21
CCn1c(SCC(=O)N2CCCc3ccccc32)nnc1-c1c[nH]c2ccc(C)cc12
COc1ccc(N(CC(=O)NC2CCCCC2)S(=O)(=O)c2ccccc2F)cc1
CC(=O)NCC1CN(c2ccc(NC(=O)NC=Cc3ccco3)c(F)c2)C(=O)O1
COc1cc(OC)c(NC(=O)c2c(NC(=O)C(C)(C)C)sc3c2CCC(C)C3)cc1Cl
O=C(C1CCCc2ccccc21)N1CCC(Cn2cccn2)CC1
Fc1ccc(Nc2nnc(SCCCc3nnc4ccc(N5CCC6(CC5)OCCO6)nn34)s2)cc1Br
CCCCOC(=O)c1c([N+](=O)[O-])ncn1C
Cc1nonc1NC(=O)CCC(=O)N1CCc2cc(F)ccc21
CCCCCCCCCCCCS(=O)(=O)N(C)CC[N+](C)(C)C
O=c1occ(Cc2ccccc2)c2ccc(Cl)cc12
CCCCCc1c(C(=O)NN=C(C)c2cccnc2)nnn1-c1nonc1N
O=C(Nc1cccc(-c2nc3ccccc3s2)c1)c1ccc(CN2CCOCC2)c([N+](=O)[O-])c1
Oc1ccc2ccccc2c1C(c1ccccc1)N1CCOCC1
COc1cc(NC(=O)NCCc2c[nH]c3ccc(F)cc23)nc(-c2ccc(Cl)cc2)n1
COc1ccc2nccc(CSc3nnc(-c4ccc(OC)c(OC)c4)o3)c2c1
CC(=O)Nc1ccc(NC(=O)C(=Cc2ccccc2)CC(=O)c2ccccc2)cc1
COc1ccc2[nH]c(C)c(CNC(=O)C3CC3)c2c1
CCc1cc(CN2CCc3nc(C4CCCO4)nc(-c4cccnc4)c3CC2)[nH]n1
COc1ccccc1C(NC(=O)NCC1(N(C)C)CCCC1)C(C)C
CSc1ccc(OCc2nnc3sc(-c4ccc(F)cc4F)nn23)cc1
CN(C1CCc2c(CCC(=O)O)c3ccccc3n2C1)S(=O)(=O)c1ccc(F)cc1
CNc1ncnc2c1ncn2CCCNc1cc(C(C)C)ccc1C
COc1cc2nnc3c(C)ccc(Nc4nc(C)c(C)c(C)n4)c3c2cc1OC
Cn1c(CCNC(=O)Nc2ccc(CC(O)CC(=O)O)cc2)nc2ccccc21
COc1ccc(OC)c(-c2nn(-c3ccccc3)cc2C=C(C#N)C(=O)Nc2ccc(F)cc2)c1
O=c1c(O)c(-c2ccc(O)c(O)c2)sc2cc(O)ccc12
COc1cc(C=C(C#N)C#N)ccc1OS(=O)(=O)c1ccc(C(F)(F)F)cc1
CCN1CCN(CCCCNCC(P(=O)(O)O)P(=O)(O)O)CC1
CC(C)c1nc(C(=O)Nc2ccc(-c3cn[nH]c3)cc2)cs1
O=C(NCc1ccc(Cl)cc1)Nc1ccc(Cl)c(Cl)c1
CC(NP(=O)(OCC1OC(n2ccc(=O)[nH]c2=O)C(O)C1O)Oc1cccc2ccccc12)C(=O)OC(C)(C)C
Cc1cccc2sc(N3CCN(CC(=O)Nc4ccccc4)CC3)nc12
CC(C)(C)n1nnnc1C(c1ccccc1)N1CCN(c2ccccn2)CC1
O=C1c2c(-c3ccc(OC(F)(F)F)cc3)sc(N3CCCCC3)c2C(=O)N1c1c([N+](=O)[O-])cc([N+](=O)[O-])cc1[N+](=O)[O-]
COc1ccc2nc(C)cc(NN=Cc3c(C)[nH]n(-c4ccccc4)c3=O)c2c1
N=C(N)c1ccc(OCc2cccc(C(=N)N)c2)cc1
CCCCn1c(=O)c2nn(C)nc2c2ccccc21
CCc1c(Cc2cccc(C)c2)[nH]c(SCC(=O)c2ccccc2Cl)nc1=O
Cc1ccc(-c2n[nH]c(=S)o2)cc1O
O=C1NC(=O)c2c1c(-c1ccc(O)c(F)c1)cc1c2c2cc(O)ccc2n1CCCNCc1cccnc1
CC(=O)c1c(-c2ccc(F)cc2)c(-c2ccc(F)cc2)nn(C)c1=O
O=C(c1ccc(NC(=S)N2CCCC2)cc1)N1CCCCC1
Cc1ccn2c(NCCN(C)C)c(C=Cc3ccccc3F)nc2c1
Cc1cccc2c1N(CCC(=O)Nc1ccc(Cl)cc1Cl)C(=O)C1CCCN21
Cc1ccc(C)c(S(=O)(=O)N2CCN(C(=O)COC(=O)c3cncc(Br)c3)CC2)c1
CCOC(=O)C1CCCN(S(=O)(=O)c2ccc3c(c2)c(C(=O)O)cn3C)C1
O=C(NCC(=O)N1CCN(C(=O)c2nc3ccc(F)cc3s2)CC1)c1ccccc1
Cc1csc(CCN2CCC3(CC(=O)N(Cc4nncn4C)C3)C2)n1
O=C1c2[nH]c3ccccc3c2CCN1C1CCCCC1
C=C1C(OC(=O)C(C)N)C(OC(=O)C(C)C)C(OC(=O)C(C)(C)C)C2C(C)CCC2(OC(C)=O)C1O
COCCNC(=O)CSc1ccc(F)cc1
Cc1nnnn1-c1ccc(C(=O)CCC(=O)O)cc1
COc1cc(C2C(C(=O)Nc3ccc(C)cc3)=C(C)NC3=C2C(=O)CCC3)ccc1O
CCCCCCCCCCCCCCCCOCC(COP(=O)([O-])OCC[NH2+]C)OC
O=C1N(c2ccc(Cl)c(Cl)c2)c2ccccc2C1(O)C(F)(F)F
CCOC(=O)C1=C(COC(=O)C=Cc2ccc([N+](=O)[O-])cc2)NC(=O)NC1C
COc1ccc(N=Nc2c(C)[nH]n(-c3ccccc3)c2=O)cc1
CC(=O)Nc1ccc(-c2c(C3CC3)c3ccc(C(F)(F)F)nc3c(=O)n2C)cc1
CN=C(Nc1ccccc1C(C)C)SN(C)C
N#Cc1cc(-c2ccc(Cl)cc2)c(-c2ccc(N3CCCCC3)cc2)[nH]c1=O
Cc1ccc(CNC(=O)c2ccco2)cc1NC(=O)c1cccnc1Cl
Cc1cc(NC2CCCCC2)n2nc(C)nc2n1
CC1=C(C)C23CC45Cc6ccccc6C4CCN4CC6CC(=CC=CC=C4COC5(O)C6)N2C(=O)c2ccccc2C13
FC(F)(F)N1CCC(NCCCCc2nc3ccccc3[nH]2)CC1
N#CC1CCN(c2nnc(N3CCN(c4ccc(Cl)cc4)CC3)s2)CC1
CC(=CCN)CCCC1(CC(=O)O)CCC(CC(=O)O)OO1
Cn1nc(NS(C)(=O)=O)c2cc3ccccc3nc21
Cc1ccc(OCC(O)CNC(C)C)cc1
CCN(Cc1ccc(-c2ccc(C)cc2)cc1)C(=O)CCSn1c(CN2CCNCC2)cc(=O)c2cccnc21
O=C(C(=C(Cl)Cl)S(=O)(=O)Cc1ccc(Br)cc1)c1ccccc1
O=C(NC(CO)Cn1ccnc1)c1nc(C(=O)N2CCC(F)CC2)c2ccccn12
CC(C)S(=O)(=O)c1cccc(Nc2nc(Nc3ccc(N4CCS(=O)(=O)CC4)cc3C#N)ncc2Cl)c1
COc1cc(-c2c3c(OC)cc4ccc(O)cc4c3n3ccccc23)ccc1O
CCNc1nccc2cc(O)c(O)cc12
COc1nc(-c2nnc(NC(=O)C3CSCCN3C(C)=O)s2)ccc1F
O=C(Nc1cccc(F)c1)Nc1cccc(-n2cccn2)c1
CCCN(Cc1ccccc1)Cc1c(C)[nH]c2ccc(C(F)(F)F)cc12
Cn1c(=O)c2c(nc(NCC(=O)O)n2Cc2ccccc2F)n(C)c1=O
CCOc1ccc2nc(NCCNN=C(C)C)c3ncnn3c2c1
O=C(NC(=O)c1nc2cccnc2c(=NOc2ccccc2)c2c1N1CCCC1C(c1ccccc1)N2)Nc1ccccc1
CC1(c2nccs2)CC(C)(C)N([O-])C(C)(C)C1
Nc1nc(SCc2cccnc2)nc2c1[nH]c(=O)n2-c1ccc(Cl)cc1
O=C(N1CCN(Cc2ccc(F)cc2)CC1)N1CC(O)C1
COc1ccc(C(NN2C(=O)C3CC=CCC3C2=O)c2sc(C)nc2C)cc1
O=C(CSc1nnc(Nc2ccc(F)c(Cl)c2)s1)N1CCCc2ccccc21
NC(=O)N(O)CC(Cn1cc(-c2ccc(F)cc2)nn1)N=NN(C(=O)c1ccc(F)cc1)C1C(=O)Nc2ccccc21
CC(CCC(=O)Nc1ccc(Cl)cc1)NCC(N)c1ccccc1
Cc1ccc(NC(=O)c2cc(Cl)cc(NC(=O)CCc3ccccc3)c2Oc2ccccc2)cc1F
Cc1cccn2c(=O)c(C=CC(=O)NCc3ccccc3)c(N3CCOCC3)nc12
Cn1cc(NC2=C(c3cn(C)c4ccccc34)C(=O)NC2=O)cc(C(=O)NC(Cc2c[nH]c3ccccc23)C(=O)O)c1=O
Cn1c(N)c(F)c2c1nc(-c1ccc(Cl)cc1Cl)c(=O)n2C
CCC(NC(=O)Cn1nc(C)c(CCC(=O)O)c1C)c1ccc(C(=O)O)cc1
Cc1c(C2C(=O)c3ccccc3C2=O)c(=O)n(-c2ccccc2)n1-c1ccccc1
COc1cc2nc(C)n(-c3ccc(OCCN4CCCC4)cc3)c(=O)c2cc1OC
COC(=O)CC(=NN=C1CC(C)(C)C(C)(C)N1)C(C)=O
CC(=O)Oc1ccc2oc(=O)c(C3=Cc4ccccc4OC34CCCCC4)cc2c1
O=C1C=C2CCCOc3cc(O)ccc3OCC2O1
CCOC(=O)c1cc(-c2ccc(NS(=O)(=O)c3ccc(S(C)(=O)=O)cc3)cc2)on1
COCc1ccc2c(c1)NC(=O)C2(F)CCC(C)C
O=C(NN1C(=O)C(Cl)C1c1ccc(Cl)cc1)c1ccccc1
Cn1nc(-c2ccccc2)n(NC(=O)c2cccc(Br)c2)c1=O
CCC1CC=C(C)C=CC(=O)CCCC(O)C(C)C(O)CC(=O)O1
CC(C)c1ccc(NC(=O)c2ccc(NS(=O)(=O)c3ccc(F)cc3)cc2)cc1
O=C(C=Cc1ccc(C(=O)O)cc1)NCCCc1ccc([N+](=O)[O-])cc1
CC(C)NC(=O)NC(=O)CSc1n[nH]c(=O)n1-c1ccccc1
COc1ccccc1N1CCN(CCCNC(=O)c2ccc([N+](=O)[O-])cc2)CC1
Nc1nnc(SCC(=O)c2cccn2S(=O)(=O)c2ccc(I)cc2)s1
Cc1noc(C)c1CN1CCOC(CCc2ccccc2)C1
O=C1CC(S(=O)(=O)N2CCCC(C(=O)NCc3cccc(Cl)c3)C2)N1
CC(=O)Nc1ccc(C(=O)OCC(=O)NC2CCCCC2)cc1
Cc1c(C)n(C)c2ccc(C(=O)NCCc3ccc(O)cc3)cc12
CC#Cc1c(C)nc(C)nc1NCc1cccnc1
O=C(C1CCN(C2CCCCC2)CC1)N1CCc2cccc(CO)c2C1
O=C(C=Cc1ccccc1)Nc1c(O)ccc2ncccc12
O=c1[nH][nH]c(C(F)(F)F)c1Cc1cccc2ccccc12
CC1(C)C(=O)c2ccc(Cc3ccccc3)cc2C(n2ccnc2)C1O
CC1=CC(C)(C)Nc2ccc3c(c21)C(c1ccccc1)Oc1ccc(Br)cc1-3
CON(c1ccc(C(=O)NC(CC(=O)O)c2ccc(Cl)cc2)cc1)c1ccc(F)cn1
CCCN(CCC)C(=O)Cc1c(-c2ccc(Cl)cc2)nc2c(C(F)(F)F)cccn12
COc1cc(Cl)c(NC(=O)N(CC2CCCO2)CC(F)(F)F)cc1Cl
COc1nc(Nc2ncccc2C2CC2)cc(C2CCOCC2)n1
CCNC(=O)CCCCCC(N)=O
CCNc1ccccc1-c1ccc(C(=O)N2CCN(C3CCCCC3)CC2)cc1
COc1cc(OC)c2c(c1OC)CC(=O)NC2c1ccc2c(c1)OCO2
Nc1nc(=O)c2[nH]cc(CC(=O)NCCP(=O)(O)O)c2[nH]1
C=CCC(C(=O)OC)(c1ccccc1)C(Cc1ccccc1)C(OC(C)=O)C(O)c1ccccc1
O=C(Nc1cc(O)cc(OCCN2CCOCC2)c1)c1ccc(Cl)cc1Cl
N=C(N)NCCCCNC(=O)C1CCCCC1N
Cc1cc(-c2ccccc2C(F)F)ncc1C1CCN(CC2CN(C(=O)O)CC2c2ccncc2)CC1
COc1cc2c(ccc3[nH]cc(C=O)c32)c(OC)c1OC
CN(C)c1ccc(C2CC(=O)c3ccc(O)cc3O2)cc1
Cc1cnc(C2CCCN2C2CCN(C(=O)c3cc(C)oc3C)CC2)cn1
Cc1cc2c(cc1C)[N+](C)(CC(N)=O)CC2
Cc1nn(C)c(=O)c2c1-c1cc(-c3cccnc3)nn1C(Sc1ccccc1)=NN2C
CN(C(=O)COC(=O)C12CC1C2)C1CCS(=O)(=O)C1
CSCCC(NC(=O)c1cccc(C)c1)c1ccccn1
COc1ccc(CCCCCCn2c(O)cn(C3CCC3)c2=O)cc1
COC(=O)C1=C(C)NC2=C(C(=O)CCC2)C1c1cccs1
COc1cccc(CN2C(=S)NC(Cc3ccccc3)(c3ccccc3)C2CCC(C)C)c1F
O=C(CN(C(=O)c1ccccc1)N1C(=O)CCC1=O)c1ccc(F)cc1
CCC(CC)(Cc1nc2c(Cl)nc(N)nc2n(C)c1=O)C(=O)OC
Nc1ncc(F)c(-c2cccc(NC(=O)C3CC3)c2)n1
CC(C)(C)OC(=O)N1CCC(c2c(O)c3c(c(O)c2C(C)(C)C)C(=O)c2c(O)cccc2C3=O)CC1
CC(c1ccn2c(-c3cccc(NC(=O)NCC(F)(F)F)c3)cnc2c1)n1cnnn1
CS(=O)(=O)Nc1ccc(Nc2nccc(-c3ccc4c(c3)OCO4)n2)cc1
O=C(Nc1ccc(-c2ccccc2S(=O)(=O)Nc2nccs2)cc1)Nc1cc(I)cc(C(=O)O)c1O
CCOC(COC(=O)Nc1ccc(I)cc1)COc1ccc(OCCN2CCOCC2)cc1
CCn1cc(CN2CCSCC2)c2ccccc21
COc1cc(C=CC(=O)c2c(O)cc(C(C(C)C)C3C(=O)CC(O)C3=O)c(O)c2O)ccc1O
CN(C)c1ccc(C=CC(=O)C=C(O)C(=O)O)cc1
Cc1ccc(NC(=O)CN2C(=O)CN(Cc3ccccc3Cl)C(=O)c3cc(Cl)ccc32)c(F)c1
NC1(c2ccc(-c3nnnn3-c3ccc(F)c(Cl)c3)c(F)c2)CCC1
COc1cc(Cc2ccc3ccccc3c2)c(Oc2ccc(CCN3CCCCC3)cc2)c(OC)c1
CC(=N)N1CCC(Oc2cccc(C(=NC(C)c3ccccc3)NO)c2)CC1
CCc1ncc(CNc2cc(C)nc3c2nnn3-c2ccc(C)cc2)cn1
Cn1c(=O)n(CC(=O)NCc2ccccc2Cl)c(=O)c2c1nc1n2CCN1c1ccc(F)cc1
CC(C)S(=O)(=O)NCC(=O)NCc1cccnc1OCc1ccccc1
O=C(NCc1ccc2c(c1)OCO2)C(c1cccnc1)N(C(=O)c1ccco1)c1ccccc1F
CCOC(=O)C1=C(C)Nc2sc(C(N)=O)c(N)c2C1c1ccc(OC)cc1
Cc1cc(O)c2c(c1)OC13C(=CC4C(=O)C1(C)OC(=O)C3C4OC1OC(CO)C(O)C(O)C1O)C2=O
Cc1ccc(CNC(=O)c2c(-c3c(F)cccc3C(F)(F)F)noc2C)cc1
O=C(Nc1cccc(F)c1)N1CCC2C(CO)Nc3ccc(-c4ccc(F)cc4)cc3C21
N=C(N)NCCCn1ccc2cc(NC(=O)C(c3ccccc3)c3ccccc3)ccc21
CCOC(=O)c1nc(Cl)c(NCc2cc(OC)c(O)c(Oc3ccccc3)c2)nc1C
CC(C)CC(NS(=O)(=O)c1cccc2nsnc12)C(=O)N1CCC(c2ccccn2)CC1
Cc1cc(=O)n(Cc2c(Cl)cccc2C(F)(F)F)nc1C(=O)c1ccc(F)cc1
COc1ccc(C(=O)NCc2cn3ccc(C)cc3n2)cc1OC1CCCC1
COc1ccc2[nH]c3c(c2c1)CCN1C(=O)c2c(cnn2C)C31C
CCCc1cccc(CCNC(=O)c2sc3nc4n(c(=O)c3c2C)CCCCC4)c1
CC(C)(C)OC(=O)NC(Cc1ccc(Cl)c(Cl)c1)C(=O)N1CCN(c2cccc(N)c2)CC1
CCOC(=O)N1CCN(C(=O)c2c(C)noc2C=Cc2ccc(Cl)cc2)CC1
FC(F)OCCOc1ccc2c(N3CCOCC3)nc(-c3ccccc3)nc2n1
Cc1cccc(Cl)c1NC(=O)CN(C)C(=O)c1ccc(S(=O)(=O)N(C)C2CCCCC2)cc1
CCOc1cc2ncnc(Nc3cccc(Cl)c3F)c2cc1OCC
COc1ccc(CNc2nnc(-c3ccc(F)cc3)o2)cc1
COc1ccc2c3c1OC1c4ncccc4CC4(O)C(C2)N(CC2CC2)CCC314
CCCCCCc1ccc(C(=O)NCC)cc1
O=C(O)CCc1[nH]c2ccc(Cl)cc2c1C=c1[nH]c(=O)c(=CCl)[nH]c1=O
CC(=O)Nc1ccc(COC(=O)CNC(=O)C(CC2CCCCC2)NC(=O)c2cccc([N+](=O)[O-])c2)cc1
COCCNC(=O)CCNC(=O)c1cccc2c1C(=O)c1ccc(N3CC(C)CC(C)C3)cc1S2(=O)=O
NCCCC(CC(N)C(=O)O)C(=O)O
COc1cc2c(Nc3ccc(F)c(F)c3)ncnc2cc1OCCn1ccnc1
CCCS(=O)(=O)Nc1ccc(Nc2ccc3[nH]nc(N)c3c2)c(F)c1F
CCC1C(C(C)C)OC2OC3(CCCCC3)OC21
Cc1ccc2c(c1)C(=O)Nc1c(csc1C)N2
COC1CC2(C3CC(C(C)C)C4C(CN(c5ccccc5)C(=O)N4C)O3)C(=O)C(O)C(OC)C(O)C2C1OC
O=C(NCc1ccc(Br)cc1)c1cc(=O)c2cccc(O)c2o1
C=CCN1CCN(C(=O)c2ccc(NC(=O)c3ccccc3)cc2)CC1
CCCCCCCCCCCCCCCCCC(=O)C=Cc1c(C)cccc1C
CCOC(=O)C1=C(C)NC(C)=C(C(=O)OCC)C1c1cccc([N+](=O)[O-])c1
CCCCCCOC(=O)C(=Cc1ccc(C(=O)OC)cc1)C(=O)OCCCCCC
COc1ccc2nccc(C(O)CN3CCC(NC(=O)C4Cc5ccccc5CN4C(=O)C(C)C)CC3)c2c1
CC(=O)c1cccc(NC(=O)CC23CCC(C)(C)CC2C2=CCC4C5(C)CCC(O)C(C)(C)C5CCC4(C)C2(C)CC3)c1
Cc1cccc(NC(=O)NCCC(N)c2ccccc2)c1
COC(=O)c1c(Cl)cccc1NC(=O)c1c(-c2c(Cl)cccc2Cl)noc1C
COc1cccc(CNc2cc(CO)nn2-c2ccccc2)c1OC
COc1cccc(Cl)c1OC
Clc1cc(OCCCN2CCN(C3CCCCC3)CC2)c2[nH]c3ccccc3c2c1
O=C(c1ccco1)N1Cc2ccccc2C(Cc2cccc(Cl)c2)C1
CNC(Cc1ccc(O)cc1)C(=O)NC(Cc1ccc(O)c(Br)c1)C(=O)NCCc1ccccc1
CC(c1ccncc1)c1nc2c(F)cccc2c(-c2ccccc2)c1CC(=O)O
c1ccc(CCCCCCCCOc2ccccn2)cc1
Nc1cc2[nH]ncc2cc1NC(=O)c1ccc(OCC2CCCCC2)cc1Cl
CC1CC(=O)N(CC(=O)c2ccc(Cl)cc2)C(=O)C1
COc1cc(-c2cc3ncccc3c(OCC3CNC(=O)c4ccccc43)n2)cc(OC)c1OC
Cc1n[nH]c(C)c1CCC(=O)NCc1ccc(O)c(OCCN(C)C)c1
Oc1cc(O)c(C(=S)Cc2ccccc2O)c(O)c1
COc1ccc(CCNCC2CCCN2CCCCCCCCNc2ccnc3ccccc23)cc1
CC(=NNC(=O)c1cccc(C(=O)O)c1)c1ccc(NC(=O)c2ccc(OCC(F)F)cc2OCC(N)=O)cc1
COc1cc(C=Cc2ccc3ccc(C)cc3n2)ccc1OCCN1CCCCC1
CN1CCN(CC(O)COc2ccc(OCCF)cc2)CC1
COc1ccc(OCC(=O)c2c(Sc3ccc(Cl)cc3)n(C)c(=O)n(C)c2=O)cc1
O=C(O)CCNC(=O)c1cccc(CNc2nccc(C(=O)O)c2C#Cc2ccc(NC(=O)c3ccccc3)nc2)c1
COc1ccccc1-c1cc(CC(C)=O)on1
Cc1cc(Cl)ccc1Nc1ccc(=O)[nH]n1
CN(CC(=O)NC(Cc1ccccc1)C(=O)NCC(N)=O)C(=O)CCNC(=O)C1CCCC(O)O1
COc1c(C2CCCCC2)cc2[nH]c(-c3ccc(C#N)cc3)nc2c1C#N
NC1CCC(CC(=O)N2CCC(Oc3ccc(S(=O)(=O)C4(C(=O)NO)CCOCC4)cc3)CC2)CC1
CCn1c(CN2CC3(C2=O)C(=O)N(C(C)C)C(=O)N3C(C)C)nc2ccc(OC(F)(F)F)cc21
C=CCOc1ccc(C=CC(=O)c2cccs2)cc1
CC(NC1=CC(=O)c2c(O)ccc(O)c2C1=O)C12CC3CC(CC(C3)C1)C2
Cn1c2cnccc2c2c1c(=O)cc1cc(C(=O)N3CCN(CCO)CC3)ccn12
Cc1cc2c(=O)n(-c3ccc(F)c(C)c3)c(=S)n(Cc3ccc(Cl)c(Cl)c3)c2s1
N#CCCc1cc(-n2c(C(O)CN3CCCC3)nc3ccc(Cl)cc3c2=O)ccc1O
CN1CCN(c2ccc(S(=O)(=O)N3CCCCCC3)cc2NC(=O)c2cccs2)CC1
CC(C)NC(=O)C1CCC(N(C)C(=O)CCCCCN)C(NC(=O)c2ccc3cccc(Cl)c3n2)C1
CC(C)(C)C(=O)Nc1ccc2ncnc(Nc3cccc(Cl)c3)c2c1
O=C(CCc1ccccc1)NCC(=O)N1CCN(c2ccccc2F)CC1
CCN(C(=O)c1ccccc1OCC1CO1)c1ccccc1
CC(=O)Nc1cccc(NC(=O)CN2C(=O)C(=NCc3ccc4c(c3)OCO4)c3cccnc32)c1
CCC1CCCC(=NO)CCCC(O)C(C)C(OC(=O)Cc2ccc3ccccc3n2)C(C)C(=O)O1
COCC1(C)C2=C3CC45C(=O)c6cc7c(cc6C4(C(=O)OC)CCC5CN(CC2)CC(OC(C)=O)C1CC3=O)OCO7
N#CCCN(C(=O)COC(=O)Cc1c[nH]c2ccccc12)C1CCCCC1
COc1ccc(CCNC(=O)c2ccc(NC(=O)NCCC(C)C)cc2)cc1OC
CN(C)C(=O)Nc1ccc(CNc2nc(-c3cnn(C)c3C3CCCCC3)cs2)cc1
Cc1ccc(CCN2CCCCN(C(C)C)C2=O)cc1F
COC(=O)c1cc2c([nH]c3ccccc32)c(-c2cc(OC)c(OC)c(OC)c2)n1
CC(C)CN(CCN(C(C)C)C(C)C)Cc1cccc(C(F)(F)F)c1
COc1cc(-c2ccc3ccn(CCc4ccc(F)c(F)c4F)c3c2)c(F)cc1O
CCOC(=O)C(NC(=O)C(C#N)CS(C)(=O)=O)C(C)(C)O
Cc1nn(C2CC2)c2ncc3c(=O)c(-c4cncc(C(C)N5CCN(C)CC5)c4)c(O)[nH]c3c12
CCc1nc2c(c(Nc3ccc(Cl)cn3)n1)CCN(C(=O)c1ccc3nc(-c4cnn(C)c4)[nH]c3c1)CC2
O=C(NC1CC1)c1c(F)cccc1OC(c1ccc2ccccc2c1)c1cccc(F)c1F
COc1ccc(C2C3C(=O)N(c4ccc(F)cc4)C(=O)C3ON2c2ccc(F)cc2)cc1OC
CC1COC(C)(CCO)CC1=NOC(C)(C)C
CC1C(O)C(O)C(Cc2ccccc2)N(Cc2cccc(-c3nn[nH]n3)c2)C(=O)N1Cc1cccc(C#N)c1
C=C1C(O)CC(=CC=C2CCCC3(C)C2CCC3C(C)CCCC(C)(C)O)CC1O
COc1ccc(CCCn2cc(-c3ccc(-n4c(-c5ccccc5)n[nH]c4=S)cc3)nn2)cc1
O=C(C1CC2OCCC2N(Cc2ncc[nH]2)C1)N1CCOCC1
COc1ccc(C2=NN(C3CCCCC3)C(=O)C3CC=CCC23)cc1OC
Cc1nn2ccccc2c1C#Cc1ccccc1
COc1ccc(S(=O)(=O)N2CCOCC2)cc1NC(=O)c1ccccc1F
N#[N+][N-]c1ccc(N2C(=O)c3nccnc3C2C2=C(O)C(=O)c3ccccc3C2=O)cc1C(F)(F)F
NC(=O)c1ccc(NC2CCN(Cc3ccc4ccccc4c3)CC2)cc1
CC=CCCCCC(=O)C(=O)NCC
CC1(C)CC(NC2CCCCC2)=NC(C)(C)N1
Cc1ccn(CC2CN(c3ncc(CO)cc3Cl)CCO2)n1
CCC(=O)N(CN1C(=O)NC(C)(c2ccc(O)cc2)C1=O)N(Cc1ccccc1)c1ccccc1OC
c1ccc(CNc2ncnc3cc4c(cc23)OCO4)cc1
O=C1N(Cc2ccccc2)C(O)C(O)C(CCc2ccccn2)N1CC1CC1
CC(C)c1ccc(OCC(=O)Nc2nnc(SCc3cc(F)cc(F)c3)s2)cc1
COC(=O)Cc1c(C)n(C(=O)OC(C)(C)C)c2ccc(OC)cc12
CCOC(=O)C1=NOC2(C1)OC1CC3CCCCC3(C)C1C1CCC12
COc1ccccc1C(=O)Nc1ccc(-c2cc[nH]n2)cc1
CC(=CCC1C=C(C)C(=O)O1)CCc1coc(C)c1
C#Cc1cc(OCC=C)cc2c(C)cc(=O)oc12
COc1ccc(NC(=S)N(CCN2CCC(C(=O)c3ccc(F)cc3)CC2)Cc2ccco2)cc1
CCc1c(C(=O)N2C=CSCC2)sc2ncnc(Nc3ccccc3)c12
CN(CCc1ccccc1O)CC(O)COc1ccc2[nH]c(=O)[nH]c2c1
Cc1cc(C)cc(OCC(=O)NCc2nnc3n2CCCCC3)c1
O=C(NC1CCCCC1)N1CCCC(n2nc(-c3ccccc3Cl)c3c(Nc4cccc(F)c4)ncnc32)C1
COc1ccc2c(c1)c(CC(=O)O)c(C)n2C(=O)c1ccc(Cl)cc1
CN(C)CCCNC1c2ccccc2Oc2ccccc21
CCOc1ccccc1N1CCN(C(=O)c2cnn(C3CCCC3)c2C2CC2)CC1
COc1ccc(NC(=O)COC(=O)c2c(Cl)cccc2Cl)cc1OC
COc1cccc(NC(=O)c2cc(-c3ccc4[nH]c(C)cc4c3)on2)c1
O=C(c1cnccn1)N1CCC2(CC1)CN(c1ccccc1)C(=O)CO2
O=C(O)COC=C1CCC2=C(C1)C(=O)c1c(O)cccc1C2=O
CC1(C)Oc2ccc(NC(=S)NC(=O)c3cccs3)cc2O1
CCCCC(Sc1nc(C)cc(Nc2nc(C3CC3)cs2)n1)C(=O)O
COc1cccc(NC(=O)Cn2nnc(-c3cc(-c4cc(OC)ccc4F)nn3CCC(=O)O)c2N)c1
O=C(c1cccc2ccccc12)N1CCC(NC2CCCc3c2cnn3-c2ccccc2)CC1
Cc1ccc(N=Nc2c(C(=O)NN=CC(C)(C)C)[nH]c3c(C)cccc23)cc1
COc1cc(OC)c2c(=O)c(OC)c(-c3cc(OC)c(OC)c(OC)c3)oc2c1
CC1(C)CC(Nc2cc(NC(=O)c3ccncc3)cc(Nc3ccnc4cc(Cl)ccc34)c2)CC(C)(C)N1
COc1cccc(F)c1
CCN(CC(=O)Nc1c(F)cccc1F)C(=O)c1cn2ccccc2n1
CCOC(=O)C1=C(N)CN(c2ccc(C)cc2)C1
Clc1ccc(CNc2ncnc3ccc(-c4ccc5c(c4)OCO5)cc23)cc1
CC(C)Nc1c(C#N)c(=O)n2n1CCC2
CCC(C)CNC(=O)C(C)NS(=O)(=O)c1ccc2ccccc2c1
O=C(NNC(=S)Nc1ccc(S(=O)(=O)Nc2ncccn2)cc1)c1ccc([N+](=O)[O-])cc1
FC(F)(F)c1cccc(CNCc2ccccc2OCCc2ccccc2)c1
O=C(COC(=O)c1ccccc1CN1CCCCC1=O)Nc1ccccc1
COc1c(O)c(O)c2c(c1OC)C1OCC3OC(c4ccc5c(c4)OCO5)C(O)CC3C1OC2=O
CC1(C)CC(Nc2ncnc3c2ncn3C2CCCO2)CC(C)(C)C1
CSCc1ccc(C(=O)N(CCN(C)C)C2CC2)o1
O=C(C=Cc1ccccc1O)c1ccc(O)cc1O
CC(C)C(NC(=O)OCc1ccccc1)C(=O)Nc1ccnn1C
COc1ccc(CNc2n[nH]c(N)n2)cc1OC
CCc1cn2c3c(cc(C(=O)NCCc4ccccc4)cc13)N(C)S(=O)(=O)CC2
CCC(=O)Nc1nc(C)n(-c2ccccc2)n1
CCc1ccc2c(c1)CC(CCc1ccc3c(c1)CCC(=O)N3)N(C(=O)N(C)Cc1ccc3c(c1)OCO3)C2
CC(C)n1cc(CNC(=O)C2CCC(=O)N(C3CCCC3)C2)cn1
COc1cc(OC)cc(C(=O)Nc2ccc(OCC(=O)N3CCC(C)CC3)cc2)c1
COc1cc2c(-c3ccccc3)noc2cc1NC(=O)CN1CCN(Cc2ccccc2)C(C)C1
COCCOc1cc2ncc(C#N)c(Nc3ccc(Br)cc3F)c2cc1NC(=O)C=CCN(C)C
CNC(=O)OCc1ccc(NC(=O)N2CCC(C(=O)NCCCCCCS(C)(=O)=O)CC2)cc1C(F)(F)F
O=S(=O)(Nc1ncns1)c1ccc2[nH]cc(C3CCN(CCF)CC3)c2c1
Cc1c(NC2CC2)nc(C(C)C)nc1N1CCN(C(=O)c2ccc(F)cc2)CC1
NC1(C(=O)O)C(F)CC2C(C(=O)O)C21
CCOC(=O)CC1Cc2cccc(Cl)c2C2CC(O)C(O)C(C)C12
Cc1c(CN2CCC(C(=O)N(C)c3ccc(F)c(Cl)c3)CC2)cnn1C
CC1C(=O)N(Cc2cn(CCC3OCCCO3)nn2)CCS(=O)(=O)N1Cc1ccc(-c2cccc(Cl)c2)cc1
Cc1cncc(OCC2CCCN2S(=O)(=O)c2ccccc2)c1
CCCCCC(C#N)NC(=O)CSCc1ccc(F)cc1
CN1C(=O)C(O)=C(C(=O)O)C1c1cccc([N+](=O)[O-])c1
Cc1noc(C)c1-c1nnc(N2CCC(C)CC2)s1
C=C(C(=O)O)C1CCC2(C(=O)O)CCC3C(CCC4C3(C)CCC3C(C)(C)C(=NNC(C)=O)CCC34C)C12
CNCCOCCN1C(=O)c2ccc3c4c(N5CCCCC5)cc5c6c(ccc(c7c(C)cc(c2c37)C1=O)c64)C(=O)N(C(=O)O)C5=O
Cn1nccc1-c1c(-c2c[nH]c3ccccc23)c2ccc(F)cc2[nH]c1=O
CCOC(=O)C1=C(C#N)NC2(N3CCCCC3)NC(=O)c3ccccc3N12
CC1=C(C)C(=O)OC(C2CCC3(C)C4=CCC5C(C)(CCC(O)C5(C)C(=O)O)C4CCC23C)C1
O=C(C1CCN(S(=O)(=O)c2cccc3nonc23)CC1)N1CCN(c2ccccc2F)CC1
COc1cc(CNC2CCc3c(Cc4cccnc4)cccc3C2)cc(OC)c1OC
O=c1[nH]c(=O)n(COc2ccccc2C2CC3OP(=O)(O)OCC3O2)cc1Br
CC1CN(S(=O)(=O)c2ccccc2C(=O)OC(C)(C)C)CC(C)O1
Cc1n[nH]c(C(C)(C)NC(=O)c2c(F)cccc2C(=O)N2CCC(c3ccc(C(F)(F)F)cc3)CC2)n1
O=C(Nc1ccc(Cl)cc1)C(=Cc1ccc(F)cc1)C(=O)c1ccc(F)cc1
NCCCCC(C(=O)O)c1ccccc1
CCCC1(C(=O)O)CC2(C)C(OC(C)=O)CCC2C2(C)CCC3C(C)(C)CCCC3(C)C12
COc1cc(C=C2SC(=Nc3ccccc3)N(c3ccccc3)C2=O)cc(OC)c1OC
CCCCC(=O)OC1CCC2(C)C(CC(O)C3C4(C)CCC(O)C(C)(C)C4CCC32C)C1(C)C
CC(=O)OC1CCC2C3CCc4cc(O)ccc4C3C(O)CC12C
CCNC(=O)NS(=O)(=O)c1ccco1
Cc1cc(C(O)(C(F)(F)F)C(F)(F)Cl)nc(N(C)C)n1
C[S+]([O-])CCC(=O)NCC1(O)CCCNC1
O=C(NCCCNC(=O)N1CCN(C(c2ccccc2)c2ccccc2)CC1)c1ccccc1
O=C(COc1ccc(F)cc1Br)Nc1ccc(S(=O)(=O)NC2=NCCCCC2)cc1
Cn1c(=NN2C(=O)CCC2=O)sc2ccccc21
Cn1nc(-c2ccncc2)c2ccccc21
O=S(=O)(c1ccccc1)c1ccc2c(-c3ccccc3)nccc2c1
O=C1C(O)=C(Sc2ccccc2)C(=O)c2ccc(O)cc21
CCCc1nc(SCC(=O)N2CCN(c3cccc(Cl)c3)CC2)c2n1C(=O)N(C(C)C)C2=O
CC1CCN(c2nc(-c3ccccc3)c(Br)c(N3CC4CNCC4C3)n2)CC1
COc1cc(OC)c2c(OCC(=O)NC3CCN(Cc4ccc5c(c4)OCO5)C3)ccnc2c1
Cc1ccc(C(=O)Nc2cccnc2)cc1[N+](=O)[O-]
COc1ccc(F)cc1C(C)(C)CC(O)(Cc1cc2ccncc2[nH]1)C(F)(F)F
CCC1NC(=O)C2CCCN2C(=O)CNC(=O)CNC(=O)C(CCN)NC(=O)C(Cc2ccccc2)NC1=O
CC(=O)NN=Cc1ccc(-c2ccc(S(=O)(=O)N3CCN(C(C)=O)CC3)cc2)o1
CC(=O)NC1CC2CCCCC2C1C(=O)Nc1ccccc1S
COC(=O)C1=C(C)C(NC(=O)c2ccco2)(C(F)(F)F)c2nc3ccccc3nc21
O=C(O)COc1ccc(OCc2ccccc2)cc1Br
Cc1cc2[nH]n(C)c(=O)c2c(=O)n1CC1CCCCC1
CC1=NN(c2ccccc2)C(=O)C1=Cc1ccc(-c2cccc([N+](=O)[O-])c2)o1
CC(=O)C=NC(CC(N)=O)C(=O)NCN1Cc2ccccc2CC(NC(=O)C(Cc2ccc(O)cc2)NC=O)C1=O
COC(C)CN1CCC(Nc2ncc3ncn(-c4ccc(C)c(F)c4)c3n2)CC1
O=C1NC(c2ccc(O)cc2)C2=C1C(=O)c1ccccc1C2=O
COc1ccc(I)cc1C(=O)c1ccn(C)c1
Oc1cc(N(CCI)CCI)ccc1Oc1ccc(CBr)cc1
NCC1CCC(CNc2nc(NCCCc3ccc(Cl)cc3)ncc2[N+](=O)[O-])CC1
NC(=O)c1ccc2c(c1)N(C(=O)c1cc3cc(Cl)ccc3[nH]1)CC2(F)F
CC(=O)N1CCC(C(=O)N2CCN(c3nc4cc(Br)ccc4c4c3CCC4)CC2)CC1
Cc1cc(N(C)C)c(S(=O)(=O)N(C)C)cc1N=Nc1c(C)nc2c(c1C)SCS2
CCCCC(Sc1cccc(C(F)(F)F)c1)P(=O)(O)O
O=S(=O)(c1ccccc1)c1cccc(N2Cc3ccccc3C2)c1
Cc1cc(NC(=O)C2(C)CCN2C)n(C)n1
CN(C)c1ccc(NC(=S)Nc2nc3ccccc3s2)c(Br)c1
CCOc1ccc(CC2C3=C(CCCC3=O)N(CC(=O)O)C3=C2C(=O)CC(C)(C)C3)cc1
COc1cc(OC)c(OC)cc1CCc1ccc(OCC(=O)O)cc1
Cc1ccc(C(C)(O)CC2=NCCN2)cc1
CC1(C)OC(=O)C(Oc2cccc(C(=N)NS(C)(=O)=O)c2)=C1c1ccc(S(C)(=O)=O)cc1
Nc1n[nH]c2ccc(-c3cn(C(=O)N4CCOCC4)nn3)cc12
CCCCOc1ccc2c3ccnc(C)c3n(CCC)c2c1
Cn1cnc2c(NCc3ccccc3)nc(S(=O)(=O)NCc3ccc(F)cc3)nc21
COC(=O)c1ncc(Cl)c2c(-c3cc(OC)c(O)c(OC)c3)csc12
O=C(Nc1cccc(C(O)c2cncnc2-c2ccccc2)c1)c1cccc(Cl)c1C(F)(F)F
O=C(CSc1ccccc1)NNC(=O)c1cccc2ccccc12
CC(CCCNC(=O)NCCCC(NC(=O)NNc1cccc2[nH]ccc12)c1ccncc1)c1cccc(=O)o1
O=C(Nc1ccc(Oc2ccccc2)cc1)NC1CCC(CCN2CCC3(CC2)OC(=O)c2ccccc23)CC1
COC(=O)c1cc(OC)c(Cl)cc1NC(=O)CCc1nc(=O)c2c3c(sc2[nH]1)CCCC3
Cc1ccccc1OCC(=O)NNC(=O)CCCc1ccccc1
C=C1C(=CC=C2CCCC3(C)C2CCC3C(C)CC2OC(=O)C(C)C2CC)CC(O)C(C)C1O
NC(=O)c1cccc2c(NCc3cccc(N)c3)ncnc12
Cc1ccc(-c2ncc[nH]2)cc1NC(=O)c1ccc(CNC(=O)CN2CCc3cc(OC(=O)N(C)C)ccc32)cc1
Cc1ncsc1C(=O)N1CCC(c2nccn2C)CC1
CCOC(=O)CC1CCN(C(=O)C2CCN(S(=O)(=O)c3c(C)cc(C)cc3C)CC2)CC1
CCCc1nc2cc(C(=O)NCCc3ccccn3)ccc2n1C
CC12CCC(C1)N(c1nc3c(c(Nc4n[nH]c(Cl)c4C4(C(F)(F)F)CC4)n1)CCC3)C2
CS(=O)(=O)N1CCN(c2cccc(NC(=O)C3CC3)c2)CC1
CCCCN(Cc1c(C#N)c2ccccn2c1C(=O)OCCC)C(=O)Nc1ccc(C)cc1
CN1CCN(C2=Nc3ccccc3CC=C2c2ccccc2)CC1
CCCCCCCCCCCCNC(=O)C1CSC(c2cccc(O)c2)N1C(=O)COc1ccccc1
COc1cc(C(=O)OCC(=O)c2ccc3c(c2)OCCO3)cc(OC)c1OC
COCc1cc2cccnc2c(OC)c1C
C=CC1CC1(NC(=O)C1CC(Oc2nc(C)nc3ccccc23)CN1C(=O)C(N)C(C)(C)C)C(=O)NS(=O)(=O)C1CC1
Cc1ccn2c(NC3CCCCC3)c(CN3CCN(C)CC3)nc2c1
CCc1ccc(OCCNC(=O)CSc2ccc(-c3ccco3)nn2)cc1
CN1CCN(C2COC(c3c[nH]c4ccc(-n5cnc6ccsc6c5=O)cc34)C2)CC1
Cc1nc(NC(=O)COc2ccccc2)c(C)c2c(C)cccc12
Cc1cc(N2CCSCC2)n2nc(COc3ccccc3C)nc2n1
C[N+](C)([O-])Cc1ccccc1
CN(C)C(=O)CN1CCN(C2CC3(C)C(CCC4C5CCC(O)C5(C)CCC43)CC2O)CC1
CCOP(=O)(CCCCCOc1ccc2c(-c3ccc(C)cc3)ncnc2c1)OCC
COc1cc2c(cc1OCCC(=O)Nc1cc(OC)c(OC)c(OC)c1)N=CC1CCCN1C2=O
COc1cc(NC(=O)Nc2ccc(Oc3ccc(Cl)cc3)cc2Cl)cc(OC)c1OC
O=C(O)Cc1nsc(C2=NC(=O)CN2CCc2ccc(F)cc2)n1
Cc1ccc(S(=O)(=O)N(Cc2noc(C)n2)c2cccc(Cl)c2)cc1
O=C(Nc1ccccc1Oc1ccccc1)NC12CC3CC(CC(C3)C1)C2
COc1cc(OC)cc(C2c3cc4c(cc3N=C3COC(=O)C32)OCO4)c1
CC(C)C12OC1C1OC13C1(C)CCC4=C(COC4=O)C1CC1OC13C2O
C=C(C)C1CCC2(C)CCC3(C)C(CCC4C5(C)CCC(O)C(C)(C)C5CCC43C)C12
COCc1cc(CN2CCN(c3ccccc3F)CC2)cc(-c2cccc(C(=N)N(C)C)c2)c1OC
COc1ccc(C(OCC(C)OCCNC(C)C)c2ccc(OC)cc2)cc1
COc1ccc(OC)c(NS(=O)(=O)c2ccc(C)cc2)c1
O=C(O)CCNc1nc(Cc2ccc(NC(=O)CNc3ccccn3)cc2)nc(N2CCc3ccccc3C2)n1
O=C(NCCc1ccc(S(=O)(=O)C(F)(F)F)cc1)c1cccc(Cl)c1
FC(F)(F)c1cc(N2CCN(c3ccccn3)CC2)ccc1Cl
CC(N)=NNCc1ccc(Nc2nc3c(C)ccnc3s2)cc1
C#CCSc1nc(-c2ccc(S(C)(=O)=O)cc2)c(C#N)c(=O)n1C
O=C(CNc1ncnc2ccc(-c3cccc(OC(F)(F)F)c3)cc12)NCCCN1CCOCC1
CC(N1C(=O)OC(C)(C)C1=O)C(C)(C)c1cccc(S(=O)(=O)Nc2nnc(C(F)(F)F)s2)c1
O=C(C1CCCO1)N1CCN(Cc2ccccc2)CC1
CN(C)c1ccc(C(=O)N2CCCc3ccccc32)cn1
CCC(C)C(C(=O)NCc1ccc(C)cc1)N(Cc1ccc(O)cc1)C(=O)c1snc(C(N)=O)c1N
CCOc1ccccc1NS(=O)(=O)c1ccc(N2C(=O)C3CCCCCC3C2=O)cc1
COc1cccc(C=Cc2cn(CCS(=O)(=O)CCOCCn3cncn3)nn2)c1
CC1COc2c(NS(=O)(=O)c3ccc(F)cc3)cccc2C(=O)N(C(C)CO)C1
CCN(CC)c1ccc2[nH]c(C(=O)c3cc4cc([N+](=O)[O-])ccc4[nH]3)cc2c1
CN(C)C(=O)CNC(=O)COC(=O)c1ccccc1C(F)(F)F
CCOc1cc(O)cc(O)c1C(=O)c1c(O)cc(C(C)=O)cc1C(C)=O
COc1ccc2c(c1)CCCC2N(C)c1cc2c(Nc3cccc(C(F)(F)F)c3)c(C#N)cnc2cc1OC
COc1cc(C(=O)Nc2ccc3n[nH]nc3c2)cc(OC)c1OC
CN1C(=O)N(C)C2(CCCN(CCCNC3CCCCC3)C2)C1=O
O=C(NC1CCC(CN2CCc3ccccc3C2)CC1)C1CCC(=O)N(Cc2ccccc2)C1
CCn1c(C(=O)N2CCN(C)CC2)cc2sccc21
CC(=O)NCC(=O)N1CCC2(CCc3ccccc3O2)CC1
CC(=O)N1CCN(C(=O)C=Cc2ccc(O)c(OCc3ccccc3Cl)c2)CC1
COC1(C)c2ccccc2CCC1CC1=NCCN1
CCCCC(C)(C)NCCN(C)Cc1cccc(-c2cn[nH]c2)c1
CCOc1nc2ccccc2nc1C(=O)Nc1nncs1
CC(C)N1C(=O)NC(=O)C(C)(c2cccc3ccccc23)C1=O
COc1ccc(S(=O)(=O)N2C=CNC3C(c4ccc(I)cc4)CCC32)cc1
CCCCCCCCCCCCCCCCCCNC(=O)c1cccc(N2CCc3ccccc32)c1
COc1ccc(CNC(=O)CN2CC(C)CC(C)(C)C2)cc1OCCCF
CCCCCCCCCCCCCCCCNCc1ccc(O)c(OC)c1
CN(C)c1ccc(NC(=O)c2ccnc(-c3ccccc3)c2)cc1
CC(C)(C)N(C(=O)NCc1ccccc1)S(C)(=O)=O
O=C(NC1CCCC1)c1cc(-n2cccn2)c2ccccc2n1
CC(=O)Nc1ccc(S(=O)(=O)Cc2ccc(OCC(C)C)cc2)cc1
Cc1cc(NC(=O)C(C)n2ccc(OCc3ccc(F)cc3)cc2=O)no1
COc1ccc(OC(Cc2ccccc2)C(O)C(=O)NC2C(=O)N3C2SC(C)(C)C3C(=O)O)cc1OC
CCCn1c(-c2ccc(F)cc2)nc2c(F)c(N3CCN(CC)CC3)c(F)cc21
FC(F)(F)c1cccc(NC(=S)NCCCc2ccccn2)c1
NS(=O)(=O)C(F)(F)C(=O)Nc1ccccc1
C=C(O)C(=O)Nc1cccc(-c2cn3ccsc3n2)c1
O=C(NN=C1C(=O)N(c2ccccc2)c2ccccc21)c1ccc([N+](=O)[O-])cc1
CCn1cc(NC(=O)c2cccnc2)c(C(=O)Nc2c(C)cc(C)cc2C(C)C)n1
COP(=O)(OC)C(OC(=O)CNC(=O)c1cccc(S(N)(=O)=O)c1)C(C)C
CCCCn1c(C2CCN(C(=O)CCOc3ccccc3)CC2)n[nH]c1=S
O=C(NCc1ccco1)C1CCC(CNS(=O)(=O)c2cccc3cccnc23)CC1
CC(=O)N1CCC(n2ncc3c(N4CCOCC4)nc(-c4ccc(NC(=O)Nc5ccc(F)cc5)cc4)nc32)CC1
COCc1cc(=O)n2nc(C3CCCCN3)cc2[nH]1
Cc1ccsc1-c1cccc(OC(=O)N(Cc2ccccc2)C2CCc3cc(C#N)ccc3N(Cc3cncn3C)C2)c1
COC(=O)CC1OC1C(c1ccc(N(C)CC2CCCCC2)cc1)n1c(C)c(C(C)=O)c(Cl)c1Cl
Cn1nc(C(=O)N2CCCC2COCc2ccc(CCC(=O)O)cc2)cc1-c1ccc(F)cc1
O=C(Nc1nnc(SCc2ccccc2)s1)C(O)CCc1ccccc1
CC(C)c1cc(-c2ccccc2)cc(C(C)(C)C)[n+]1CC(=O)N=C1SCCN1C
COc1ccccc1CC(=O)N1CCC1(C)C(=O)NS(=O)(=O)c1ccc(F)cc1
CN1CCN(c2oc(-c3ccc(F)cc3)nc2S(=O)(=O)c2ccc(-c3ccc(C#N)cc3)cc2)CC1
c1ccc(CSc2nn3c(-c4ccccn4)nnc3s2)cc1
CCOC(=O)C1(C)C(C)CCCS1(=O)=O
O=C(NCCc1ccccc1)C(c1ccccc1)N1CCCC1=O
COc1ccc(C)cc1N1C(=O)CC(N2CCN(c3ccccn3)CC2)C1=O
COc1ccc(NC(=O)Cn2c(=O)n(-c3cc(OC)c(OC)c(OC)c3)c(=O)c3sc4ccccc4c32)cc1
O=C1CC(C(=O)Nc2cc(-c3cccc(N4CCCC4)c3)n(-c3ccccc3)n2)CN1
c1ccc(-c2cccc(Cn3ccnc3)c2)cc1
CCN1C(=O)C(C#N)c2ccccc21
CC#CCN(Cc1cc2cccc(C)c2[nH]c1=O)C(C)=O
CC(=O)c1c(-c2ccc3c(c2)OCO3)csc1NC(=O)CCS(=O)(=O)c1ccc(C)cc1
O=C(O)C1CCC(CNc2nc(-c3ccc4nccnc4c3)c(-c3ccc(F)cc3)s2)CC1
CC(C)(C)N1CC(c2cn[nH]c(=O)c2O)C1
CCC1CCCNCCCC(C)CC(C)C(OC2CC(C)CC(C)O2)C(C)C(=O)O1
Oc1ccc2ccc3c4ccn(C5OCC(CCc6ccccc6)C(O)C5O)c4c4ccccc4c3c2c1
NCc1cc(NC(=O)C2CCCN(C3CC3)C2)ccc1O
C=CC1(C)CC(=O)C2(O)C(C)(O1)C(O)C(OC(=O)NCCN(C)C)C1C(C)(C)CCC(O)C12C
O=C(CCCCCCOc1ccc(-c2cccc(C(F)(F)F)c2)cc1)NO
CC(=O)Nc1ccc(C2CCN(c3ccc(C(=O)NCCc4ccco4)cc3)CC2)cc1
CC1OCC(O)CC1O
CCOCCNC(=O)Nc1cc(C)ccn1
CCOC(=O)C12CCC=C1N(Cc1ccc(Cl)cc1Cl)C(=O)C(CC(=O)NCc1ccc3c(c1)OCO3)C2
N=C(NCc1ccc(F)c(F)c1)NC1CCCC1
O=C(OCC(=O)N(CCc1ccccc1)C1CCCCC1)c1ccccc1O
O=C(NCc1cccc(F)c1)c1c[nH]c2nc(=S)[nH]c(O)c2c1=O
CC(C)=CCCC(C)=CCCC(C)=CCCc1cc(O)ccc1O
CCOc1ccccc1NC(=O)N1CCC(CN2CCC(O)CC2)CC1
Cn1nnnc1Sc1nnc(-c2cccc([N+](=O)[O-])c2)o1
COc1cc(C=C2SC(=N)NC2=O)cc(OC)c1OC
CCCCC(Sc1nc2ccccc2c2[nH]c3ccccc3c12)C(=O)O
COc1ccc2c(c1)c(CC(=O)OCC(=O)c1ccc(Cl)cc1)c(C)n2C(=O)c1ccc(Cl)cc1
CCCCC(=CC(=O)Nc1cnc2ccccc2c1)Nc1ccc(Nc2ccccn2)cc1
C=C(C)CC(C)(C)CCCC
CC1(O)CCC(C(=O)Cc2cccc(C(=N)N)c2)C1(C)C
C=C1C(O)CC2C(C)(C(=O)O)CCCC2(C)C1CC=C1OC(=O)C(C)C1=O
CCC(C)C(NC(=O)C1CCC(C)CC1)C(=O)NC1CCCCNC1=O
CC1(C)OC(C)(C)c2nc(C#Cc3cccc(F)c3)ncc21
Cc1cc(=O)c2c(C)ccc(OCc3ccccc3)c2o1
CSc1ccc(N2CC(CN3CCN(Cc4ccc(C(F)(F)F)cc4)CC3)OC2=O)cc1
Cc1c(CCNC(=O)NC(=O)CSCc2ccc(Cl)cc2)c(SC2CC2)nc(-c2ccccc2)c1-c1ccc(Cl)cc1
COc1ccc2nc(NC(C)c3ccccc3Cl)sc2c1Br
C=C(c1cccc(OCC)c1)n1ccnc1
O=C(C(=O)N1CCN(C(=O)c2ccccc2)CC1)c1c[nH]c2c(C(=O)O)cc(-c3ccc(Oc4ccccc4)cc3)cc12
COc1cc(C2CC(c3ccc(N(C)C)cc3)=NN2C(=O)Cc2ccccc2)ccc1O
Brc1ccc(OCC=Cc2cc(-c3ccc(Br)cc3)no2)cc1
O=S(=O)(NCCOCc1ccccc1)c1ccc(NS(=O)(=O)c2cnccc2C(F)(F)F)cc1
NC(N)=NOCC1=C(Cl)C(=O)c2ccccc2C1=O
O=C(c1ccccc1)c1ncc(-c2ccc(Br)cc2)o1
CN(C)CCCOC(=O)c1ccc2cc1CN1CCN2CC1
CN(Cc1ccc(F)cc1)C(=O)Nc1cccnc1
CCCCOc1ccc(-c2nc(=O)c3c(C)c(CC)sc3[nH]2)cc1OC
CC(=O)OC1CC(C(=O)Nc2ccc3c(c2)OCCO3)C2(C)CCC3C(=O)OC(c4ccoc4)C(C)C3(C)C2C1=O
COc1cc(S(=O)(=O)Nc2nc(-c3ccccc3OC)nc3ccccc23)ccc1F
CCN(CC)CCOC1C=CC(Nc2ccnc3cc(Cl)ccc23)CC1
CC(C)CC(NC(=O)C(NC(=O)c1cnccn1)C(C)C)C(=O)NCCCC(=N)N
C=C(Br)C(=O)Nc1ccc(C=CC(=O)c2ccc(Cl)cc2)cc1
Cc1nn(-c2ccccc2)c2cc(C(=O)Nc3cccc(Oc4ccccc4)c3)cc(C(F)(F)F)c12
Cc1ccc(NC(=O)c2cc(N3CCC(C(C)C)CC3)nc3ccccc23)c(C)c1
NCc1cc(-c2ccccc2)c(O)cc1O
CCCc1ccc(S(=O)(=O)N2CCCNCC2)cc1
CCOC(=O)c1sc(N)c(C(=O)N2CCCCCCC2)c1C
Cc1nc(C)n(CC2CCN(CC3CCOCC3)CC2)n1
COC(=O)C(NC(=O)C(Cc1cn(C(=O)O)c2ccccc12)N1Cc2ccccc2CC1C(=O)NO)C(C)C
Cc1ccc(NC(=O)c2cc(N3C(=O)C4=C(CCCC4)C3=O)ccc2N2CCCC2)cc1
N#CCSc1nccn1N=C(c1ccccc1)C(F)(F)F
COc1ccc(C2CC(NCCc3ccccc3)c3cc(OC)c(OC)c(OC)c3O2)cc1
CN(C)C1CN(C(=O)c2cc(C(F)(F)F)ccc2NC(=O)c2nc(C3CC3)cnc2Nc2cncnc2)C1
CCOC(=O)C=CCCC(C)C
COc1ccc(-c2cc(-c3ccccc3)no2)cc1S(=O)(=O)Nc1cccnc1
Cc1ccc(-c2cc(C(=O)Nc3ccc4c(c3)OCO4)no2)cc1
c1cc2cc3c(cc2[nH]1)COC3
CCc1c(CCC(C)(C)O)nn(C)c1-c1cccc(CCC2CC(O)CC(=O)O2)c1
COC(=O)c1cccc(CN2CCC(C(=O)c3ccc(F)cc3)CC2)c1
CCC(c1nnnn1-c1ccc(OC)cc1)N1CCN(C(c2ccccc2)c2ccccc2)CC1
O=C(Nc1c(C(=O)O)cc(Cl)cc1-c1ccc(Cl)cc1)c1cc(Cl)c2c(c1)OCO2
Cc1cccn2c(=O)c(C=C(C#N)c3nc4ccccc4c(=O)n3N3CCN(C)CC3)c(N3CCOCC3)nc12
CCOc1cc(C(=O)Nc2cccc3ncccc23)cc(OCC)c1OCC
CC(=O)N1CC2CC(C1)C(C#N)(c1cc(C#N)ccc1C)C2
O=C1C2C3C=CC(C4CC34)C2C(=O)N1CCC[n+]1cccc(I)c1
CC1(C)CN(CC2(c3ccc(Cl)cc3)CCC2)CN(C(=O)Cc2cc(C(F)(F)F)cc(C(F)(F)F)c2)C1
Cc1cccc(CC(CO)NCc2ccccc2-c2ccccc2)c1
OC1(CCCc2c[nH]c3ccccc23)CCN(Cc2ccnc(Nc3ccccc3F)c2)CC1
Cc1ccc(-c2nc(CN(C)Cc3cn(C)c4ccccc34)no2)cc1
Cc1cnc(NCC(NS(=O)(=O)c2cccs2)c2ccccc2)c(=O)n1CC(=O)NCc1cccs1
CC(N)=NCC1=NOC(c2ccc(F)c(Cl)c2)C1
O=C(C1CC=C(C2CCCCC2)CC1)N1CCN(CCO)CC1
CC(=O)c1ccc(Oc2nc(N3CCCCC3C)c(C#N)cc2C)cc1
CCc1ccc(Oc2ccc(Cl)cc2)c(Cl)c1
O=C(NN=Cc1cnn(-c2ccccc2Cl)c1)c1ccccn1
COc1ccc2c(c1)C(=O)c1c3c(cc4ccccc14)CCN=C23
Cc1cc(N=C(N)Nc2ccccc2Cl)ccc1Cl
CCC(NC(=O)CCC(=O)O)c1cc(C(F)(F)F)cc(C(F)(F)F)c1
COc1ccc(CCNC(=O)CSc2nnc(C3CC3)n2C)cc1OC
O=C1NCCCCC1NC(=O)N1CCCC(n2ccnc2)C1
COC(=O)c1ccc(N2CCN(S(=O)(=O)c3cc(F)cc(F)c3)CC2)c(F)c1
COc1ccc(N2CCCC(C)C2)c(N2CCN(Cc3ccc(-c4ccccc4C(=O)O)cc3F)C(=O)C2=O)c1
Cc1ccc(C2=C(Cl)N=C(N)N3C(=N2)Sc2ccccc23)cc1
CCC(CC)(Cc1nc2ccc(NC(=O)OC)cc2n1Cc1ccc(-c2ccccc2C(=O)O)cc1)C(=O)O
COc1c(-c2ccccc2)ncc(C#N)c1C(O)C(C)(C)O
C=C(Br)CNc1cc(F)c(NC(=O)c2cc(Br)cc([N+](=O)[O-])c2)cc1C(F)(F)F
COCCC(=O)N(C)Cc1cc2ccccc2[nH]c1=O
CC=CC=CC(=O)OC1CC(O)C(CO)OC1C
NS(=O)(=O)c1ccc(Nc2nccc(Nc3c(NCCC(O)C(O)C(O)CO)c(=O)c3=O)n2)cc1
CC(C)CCN(Cc1ccc2c(c1)OCO2)C(=O)c1cc(COc2ccc(F)cc2)on1
CC(NC(=S)Nc1cc2[nH]nc(-c3ccncc3)c2cn1)c1ccccc1
O=C(NC1CC1c1ccccc1)N1CCCCCC1
CCn1c(SCC(=O)N2CC(C)OC(C)C2)nnc1-c1ccncc1
CCc1ccc(CC(C)C(=O)NNC(=O)c2ccco2)cc1
Cc1cccc(N2CCOC(C(=O)NC(C)Cc3ccccc3)C2)n1
Cc1ccc(NC(=O)Nc2cccc3[nH]cnc(=O)c23)cc1
COc1ccc(CCC(=O)Nc2ccc(Oc3ccccc3)cc2)cc1
O=C(O)CN(c1ccc(N(CC(=O)c2ccc(F)cc2)S(=O)(=O)c2ccccc2)cc1)S(=O)(=O)c1ccccc1
O=C(NCC1CCCCC1)c1cc(S(=O)(=O)NCCc2c[nH]cn2)ccc1Cl
COc1cccc(-c2cc(C#N)c3[nH]c4c(C(N)=O)cccc4c3c2)c1
C=C1CCC2C(C)(C(=O)OC)CCCC2(C)C1CCC12OC1C(O)C(=O)C(O)=C2C(=O)OC
C#Cc1cccc(Nc2ncnc3cc(NC(=O)c4ccccc4)ncc23)c1
CC1(C)Oc2ccc(C#N)cc2C(N2CCCCC2=O)C1O
COC(=O)c1cccc(Cc2nc3cc(NCc4ccc(N5C(=O)CCCC5=O)c(O)c4)ccc3n2C)c1
Clc1cccc(-c2ccc[n+](-c3ccc(C=NNc4ccnc5cc(Cl)ccc45)o3)c2)c1
COc1ccc(CC(=O)NCC2CCN(Cc3ccccc3)CC2)cc1
O=C(CC1C(=O)N(Cc2ccc(Cl)c(Cl)c2)CC1CC1CCCCC1)NCc1ccc(Cl)cc1
CCC1(O)C(=O)OCc2c1cc1n(c2=O)CC2=C1N(CCN1CCOCC1)C=C(C#N)c1cccc3c1=C2C(=O)N=3
O=C(NCc1ccc(Cl)cc1Cl)c1ccc(Cl)s1
C=CCn1c(OCC)nc(=O)c2sccc21
Cc1ccc(F)c(NC(=O)Nc2ccn3c(-c4cccc(NC(=O)OC(C)C)c4)cnc3c2)c1
O=c1c2cc(Cl)c(Cl)cc2nc(NCCO)n1-c1ccc2c(c1)OCCO2
CCOC(=O)Cc1ccc(Oc2ccc(S(=O)(=O)Nc3ncc(Cl)cc3Cl)cc2)cc1
CC(C)OC(=O)c1cn2c3c(c(N4CCN(C(=O)CN5C(=O)c6cccc7cccc(c67)C5=O)CC4)c(F)cc3c1=O)OCC2C
CSCCC(NC(=O)c1cccs1)C(=O)Nc1ccc2c(Cl)c(OCCCl)oc(=O)c2c1
Cc1ccc(OCCn2cccn2)cc1
COC(=O)c1nc([N+](=O)[O-])cn1CCSC
OC(c1ccccc1)c1nc(-c2ccc(OCc3ccccc3)cc2)no1
Cc1cc(N2CCN(C)CC2)ccc1NC(=O)c1cccc(Nc2nc3ccccc3[nH]2)c1
CCOc1ccc(-c2nnc(-c3ccccc3OC)o2)cc1
OC1C(OCc2ccccc2)OC(CNCCSc2ccc(F)cc2)C(Oc2ccccc2)C1O
O=C(c1ccc(Cl)cc1)N1CC2CN(CC3CC3)CC2C1
C=c1[nH]c(=Cc2ccccc2)c(=O)n1-c1cccc(C(C)=O)c1
CCCCOc1c(C(=O)c2ccc(Cl)cc2)c2cccnc2n1C
CC1=C(C(=O)c2ccccc2)C(c2ccc([N+](=O)[O-])cc2)N(C(=O)NC2CCCCC2O)C(=O)N1
COc1ccc(-c2nnn3c2CN(C(=O)C2CCCCC2)CC3)cc1
Clc1cccc(Nc2ncnc3sc4c(c23)CCCC4)c1
COc1cccc2cc(C(=O)Nc3cccc4c3OC(C(=O)O)CC4)oc12
Cc1cc([N+](=O)[O-])nn1CC(=O)NCc1cccs1
Nc1nc(OCc2cn(C3CC(C(=O)O)OC(c4ccon4)C3O)nn2)c2ncn(C3OC(CO)C(O)C3O)c2n1
Cc1cc(Oc2ccc3cc(C(=O)Nc4ccc(C(=O)O)cc4)sc3c2)ccc1-c1nccc(CCCC#N)n1
CC(=O)C(=C(c1ccccc1)N1CCN(c2ccc(F)cc2)CC1)c1ccccc1
COc1cc2c(cc1OCCCN1CCN(C(=O)c3ccccc3)CC1)N=CC1CCCN1C2=O
CCOCCn1c(SCC(=O)Nc2cccc(S(=O)(=O)NC3=NCCCCC3C)c2)nnc1-c1ccc(Cl)cc1
CCCCC12CCC(c3nnc(CNC(=O)Cc4cccs4)n3C)(CC1)CC2
COc1ccc2c(c1)C1CN(CC3CC3)CCC1N2S(=O)(=O)c1ccccc1
CC(=O)NC1C(OCc2cccc3c2n(C)c(=O)n3C)OC(CO)C(OC2CC(O)C(CO)O2)C1O
CCCCCCOC(=O)C(CO)NP(=O)(OCC(Cl)(Cl)Cl)Oc1ccccc1
Cc1cc(C)cc(NC(=O)COC(=O)C2CCCN2S(=O)(=O)c2ccc(Br)cc2)c1
CCc1cc(=O)c2cc(F)ccc2n1C
CN1CCN(c2ccc(-c3nnc(C(=O)c4cccc(-c5ccccn5)c4)o3)cc2)CC1
CCNC(=O)Nc1sc2ccccc2c1C(=O)N1CCN(C2CCCC2)CC1
O=c1[nH]c(=O)n(C2OC(COP(=O)(O)OP(=O)(O)OC3OC(COP(=O)(O)OP(=O)(O)O)C(O)C3O)C(O)C2O)cc1F
CC1(C)CCCC2(C)C1CCC1(C)c3ccccc3CCC12
Cn1cncc1C(OCc1c(-c2ccccc2C(F)(F)F)cc(C#N)c(=O)n1C)c1ccc(C#N)cc1
CC1=C(C(=O)Nc2ccccc2)C(c2ccc3c(c2)OCO3)C(C(=O)Nc2ccccc2Cl)=C(C)N1
CN1CCCN(CCC(=O)N2C(c3ccccc3)CCC(c3ccccc3)C2c2ccccc2)CC1
CON=CC=C(OC)C(C#N)c1ccc(Cl)cc1
CC(C)=CCn1c(N)c(N(CCOC(=O)OC(C)(C)C)C(=O)COC(=O)C=Cc2cccs2)c(=O)[nH]c1=O
CCn1c(=O)[nH]c2nc(C(=O)N3CCN(C(C)=O)CC3)ccc21
COc1cc(C2SCC(=O)N2Cc2ccc(N(C)C)cc2)cc(OC)c1OC
CCOCCn1c(SCC(=O)N2CCc3ccccc32)nnc1-c1cnccn1
Cc1ccnc(NC(=O)c2cccc([N+](=O)[O-])c2)c1
COc1ccc(OC)c(CCNC(=O)CSC)c1
Cc1cc(N2CCN(C(=O)c3cc4ccccc4cn3)CC2)ccc1NC(=O)COc1ccccc1F
CSc1nc(NC2CCC(C)CC2)c2sccc2n1
Cc1cccc(NC(=S)NC(=O)c2ccccc2[N+](=O)[O-])c1
COc1cccc(-n2cc(C(=O)Nc3nc(-c4ccccc4)cs3)ccc2=O)c1
Cc1cc(Cl)ccc1OCC(=O)Nc1ccc(S(=O)(=O)N2CCCCC2)cc1
CC(C)c1noc(C2CCCN2CCCON=C(C2CC2)C2CC2)n1
O=C(Cc1ccccc1)Nc1cncc(-c2nc3cc(Cl)ccc3o2)c1
O=C(NCCc1cccs1)C(=O)c1c[nH]c2ccccc12
N#Cc1ccc2[nH]cc(N3CCN(Cc4cc5c(cc4O)OCCCO5)CC3)c2c1
O=C(c1ccco1)N1CCN(C2CCCC2)CC1
Cc1nn(-c2ccccc2)c(-n2ccnc2)c1C1CC(c2ccccc2)=NN1c1nc(-c2ccc(Br)cc2)cs1
CCN1c2ccccc2N=C(c2ccc(F)cc2)c2cc3c(cc21)C(F)(CC(=O)O)CCC3(C)C
CC1CCCCOC(CN(C)Cc2ccccc2)C(C)CNC(=O)c2cc(NC(N)=O)ccc2O1
COc1ccc(C(=O)Nc2nnc3sc(=Cc4ccsc4)c(=O)n23)cc1
FC(F)(F)c1[nH]c(Br)c(Br)c1Br
COc1ccc(OCc2c(-c3ccc(OC)cc3)oc3ccccc23)cc1
COc1cc(C)c2c(c1)SCCC2CN1CCOCC1
Fc1ccccc1COc1cccc2ncnc(Nc3ccc(OCC4CC4)c(Cl)c3)c12
COc1ccc(Cn2c3c(c4cc(C(=O)N5CCOCC5)ccc42)CN(C2CCCC2)CC3)cc1
O=C(CCc1nnc2c(n1)c(-c1ccccc1)nn2-c1ccccc1O)N1CCc2ccc(O)cc2C1
O=C1Cc2cccc(Cc3nnn[nH]3)c2N1
COc1cc(NS(=O)(=O)c2ccc(NC(C)=O)cc2)ccc1Nc1c2ccccc2nc2c(C)cccc12
FC(F)(F)c1cnn(CC2(c3nc(-c4ccc(Cl)cc4Cl)no3)CCC2)c1
COc1cc(C(=O)N2CCC(F)(CNC(=O)c3cccc4ccccc34)CC2)cc(OC)c1OC
CCn1c(CNC(=O)c2cccc(Cl)c2)nc2ccccc21
C=CC1CC1(C(=O)NC(Oc1nccc2ccccc12)C(O)C(NC(=O)OC1CCCC1)C1=CC1)C(=O)NS(=O)(=O)C1CC1
CC1CC2OC(O)C(O)C2O1
COc1cccc(-c2c(C(=O)O)n(Cc3cccc(C)c3)c3ccccc23)c1
COc1cccc2cc(-c3noc(F)c3C)oc12
Cc1ccc(C)c(OCc2nc3ccccc3s2)c1
COc1cc2c(cc1O)C1c3cc(OC)c(OC)cc3CC[N+]1(C)CC2
CC1CCN(S(=O)(=O)c2ccc(NC(=O)C3CCN(c4nnc(-n5c(=O)cc(N)[nH]c5=O)s4)CC3)cc2)CC1
C#CC(C)(O)c1[nH]c(C(=O)NS(=O)(=O)c2ccccc2-c2ccc(F)c(CCCC)c2)nc1C(C)O
CCCCCCCCCCCCC1(C)SC(=O)C(CCC)C1=O
COc1cccc(C=Cc2nnc(Nc3ccc(Cl)cc3)s2)c1OC
C=CC(c1ccccc1)N1C(=O)N(C(=O)CO)CC1C(C)C
CC(=O)Oc1c(C=O)ccc2c1C(C=O)CC(C)(C)O2
COc1cc2nc(N(Cc3ccccc3)c3ccc(C#N)cc3)nc(NC(C)C)c2c(-c2ccccc2)c1OC
N#Cc1ccc(N(C(=O)c2nn3c([nH]c4ccccc43)c2C#N)c2ccccc2)cc1
Cc1ccc(C)c(SCC(=O)NCCc2ccccc2)c1
O=C(CSc1nnc(Cc2ccccc2)n1Cc1ccccc1)N1CCCCc2ccccc21
CN(C)C(=O)c1cc2cnc(Nc3ccc(N4CC5CCC(C4)O5)cn3)nc2n1C1CCCC1
COc1ccc(C2CC(=O)Oc3c2ccc2cccc(O)c32)cc1
COc1ccc(NC(=O)C2CCN(S(=O)(=O)c3cccc4nsnc34)CC2)cc1OC
COc1cc(OC)cc(C(=O)NCC2CCN(c3cc(C)nc(N)n3)CC2)c1
N#Cc1cccc(-c2csc(NC(=O)C34CC5CC(CC(C5)C3)C4)n2)c1
O=C(Nc1nc2ccc(-n3cnnn3)cc2s1)c1ccc(S(=O)(=O)N2CCOCC2)cc1
CCCCCCCCCCCCNN1C(=O)N=C(N)C1=O
COc1ccc2c(OC3CCC(C(=O)N(C)C)N(C)C3)c3cccc(C)c3nc2c1
CCCCc1ncc(C=C2C(=O)N(C)C(=O)N2Cc2cscn2)n1Cc1ccc(C(=O)N2CCC(C(=O)O)C2)cc1
COc1cc(C(C#N)=Cc2ccc(O)c(O)c2)cc(OC)c1OC
CN(C)CCCC1(c2ccc(F)cc2)OCc2cc(-c3ncnc4[nH]ccc34)ccc21
[O-][n+]1cc2c(-c3ccc(Cl)cc3)ccn2c2cc(F)ccc21
CCC(C)C(NC(=O)C(N)Cc1ccc(C(=N)N)cc1)C(=O)N1C2CCC1Cn1nnnc1C2
O=C(O)C1C(c2ccccn2)c2ccccc2-n2cccc2C1c1ccccn1
CC(O)CCC1C(=O)c2c(ccc3c2C(=O)c2c(O)ccc(O)c2C3=O)C1O
CCCCCCCCCCCCCCSCC(COP(=O)(O)O)NC(C)=O
Cc1nn(-c2ccccc2)c(Oc2ccccc2)c1C=NNC(=O)c1ccccc1[N+](=O)[O-]
O=[N+]([O-])c1cnc2ccccc2c1Cl
Cc1cccc(C)c1C(=O)N1CCC(F)(F)C(=Cc2cccc(O)c2)C1
CC1OC(C[N+](C)(C)C)CCC1O
CCOc1ccc(CC(=O)Nc2nnc(-c3ccc(OC)cc3)s2)cc1
CC(NC(=O)C1CC(=O)N(c2cccc(C(F)(F)F)c2)C1)c1ccc(F)cc1
Cc1ccc(-c2cc3c([nH]2)C=CC(=NO)C3=NO)cc1
CC(Nc1nc(N)c([N+](=O)[O-])c(NC2CC(CO)C(O)C2O)n1)c1nc2ccccc2[nH]1
COc1nc(Nc2ccc3c(c2)CC(=O)N3)nc(-c2sc(C)nc2C)n1
C=CC1(C)CCC(C(=C)COC2CC(O)C(O)C(O)C2O)CC1C(=C)C
c1ccc2oc(-c3nc4c(c(N5CCOCC5)n3)CCNCC4)cc2c1
CN(CCc1ccccn1)S(=O)(=O)c1ccccc1
O=C(Nc1nc(-c2ccc(C(F)(F)P(=O)(O)O)cc2)cs1)c1cc2ccccc2[nH]1
CCCOc1ccc(OCCNCc2ccc(O)cc2O)cc1
Cc1ccc2c(=O)n(Cc3ccccc3)c(=NC(C)CNCc3ccncc3)[nH]c2c1C
COc1ccccc1-c1cnc2nc(N)nc(N)c2n1
CCC1C(=O)NCCN1C(=O)c1ccccc1C(=O)O
CC(=O)OC1CCCC2(C)CC(=O)C(C)(C(N)=O)C2CCC1(C)O
CN1CCC(n2c(=O)[nH]c3c(NCc4ccccc4)ncnc32)CC1
Cc1ccc(F)cc1NC(=O)OC1CCC23CCN(CC4CC4)CC2CC1Cc1ccc(O)cc13
O=C1C=C(N=Cc2cccnc2)c2cccc(O)c2C1=O
O=C1CCCc2c(O)cccc21
CCn1c(CC(C)C)nnc1SCC(=O)N(C)C
COc1cc2c3c(c1OC)-c1cc4c(cc1CC3N(C)CC2)OCO4
Nc1nnn2c(-c3ccc4c(c3)OCO4)csc12
CC(C)Nc1cc(Nc2nccc(-c3cccnc3)n2)cc2c1OCCN(C)C2
Cc1csc(NC(=O)CS(=O)(=O)c2cn(CC(=O)N(C)C)c3ccccc23)n1
CC(=O)c1cccc(-c2csc(N3CCN(Cc4cccc(C=CC#N)c4)CC3)n2)c1
CCC(C)C(NC(=O)C1CCCCN1C)C(=O)NC1C(=O)N(CC(N)=O)c2ccccc2N(c2ccccc2)C1=O
NC(=O)c1cn(C2CC2)c2cc(N3CCC(NCc4ccncc4)C3)c(F)cc2c1=O
Cc1cccc(NC(=O)C2CC(c3cccs3)=NO2)c1C
CCOC1(C)C2CC(=O)C(C)(CCC3(c4ccc(Cl)cc4)OC(OC)=CC3=O)C(=O)C21
CC(C)CCNC(=O)CC(O)(CSCCc1ccccc1)C(=O)O
COC(=O)C(Cc1c[nH]c2ccccc12)NC(=O)C(CCCCNC(=O)c1cccc(O)c1)CC(=O)O
CN1CCCC2c3cccc(O)c3CCC21
COC(=O)CCCCCCc1ccc2c(c1)-c1[nH]nc(C)c1C2
CC(=O)Nc1ccc(NC(=O)C2(NC(=O)c3cccs3)CCCC2)cc1
O=C(O)C1Cc2ccccc2CN1S(=O)(=O)c1ccc2c(c1)CCCC2
COC(=O)Nc1n[nH]c2nc(=S)sc-2n1
CC1(C)Nc2ccc(C#N)cc2C(n2ccccc2=O)C1O
Cc1nc2c(-c3ccccc3)cnn2cc1C(=O)Nc1ccc(S(=O)(=O)N(C)C)cc1
O=C(NNC(=O)c1ccccc1O)c1ccc(-n2cnnn2)cc1
COC(=O)C1=C(C)NC(=O)N(C(=O)NC(CC(C)C)c2ccc(N(C)C)cc2)C1c1ccc(F)c(Br)c1
CC1(C)CC(=O)C2=C(C1)N(c1cccc(S(C)(=O)=O)c1)C(=N)C(C#N)C2C1CCCC1
CCOC(=O)C1CC2(OC(=O)c3ccco3)C(=O)N(c3ccccc3)C(=O)C2C2CCC3(C)OC(=O)CC3C12
C=C(C)n1c(=O)n(Cc2nc3ccccc3n2CCN(C)C)c2ccccc21
Nc1nc(-c2ccccc2)c2nonc2c1[N+](=O)[O-]
O=c1c2cc(OCCO)c(Br)cc2nc(-c2ccc(Cl)cc2)n1C1CCN(Cc2c[nH]c3ccccc23)CC1
O=C(NCc1c(F)cccc1Cl)C1CCN(S(=O)(=O)c2cccc3nsnc23)CC1
COc1ccc(C(=O)NC(CC(F)F)c2ccccc2)cc1S(=O)(=O)N(C)Cc1ccccc1
CN1CCN(C(=O)Nc2ccc(-c3ncc(Cl)c(N4CCOCC4)n3)cc2)CC1
Cc1c(NC(=O)Cn2cnc(Cl)c2C(=O)O)ccc(Cl)c1Cl
O=C(CN1C(=O)NC2(CCCCC2)C1=O)N1CCN(S(=O)(=O)c2ccc(Cl)cc2)CC1
COc1ccc(C(=O)N2CCC(=O)N(C(COCc3ccccc3)Cc3ccccc3)CC2)cc1
CCCCCCCCCCCCCC(=O)NCc1ccc(OCC)c(Oc2ccccc2)c1
CCCc1cc(=O)c2cc(N3CCOCC3)cc(CC)c2[nH]1
O=C(O)CCC(=O)NCCCc1c(F)c(F)c(F)c(F)c1F
CCOc1cc(C2C(C(C)=O)=C(O)C(=O)N2Cc2cccs2)ccc1O
O=C1Nc2ccc(Cl)cc2C1(c1ccccc1)c1ccccc1
CC(Oc1cc(-c2cccc(Oc3cccc4c3SN(c3ccc([N+](=O)[O-])cc3)S4)c2)ccc1O)C(=O)O
CC1=CCC(C(C)C2CCC3(C)C4C(O)C(=O)C5(C)C(C)(C)CCCC5(C)C4CCC23C)OC1=O
CCc1c(-c2ccnc(NC(C)=O)c2)nc(-c2ccc(Cl)cc2)n1C=Cc1ccc(C)o1
CCOc1cc(C(=O)NC2CCCN(Cc3cccc(F)c3)C2)ccc1OC
CCCCCCCCC=CCCCCCCOC1CCOC1=O
COc1ccc(-c2c(-c3ccc(O)cc3)coc2-c2ccc(OCCN3CCCCC3)cc2)cc1
COC1C(OC(=O)N(C)CC(N)=O)C(COC(C)=O)OC1n1ccc(N)nc1=O
CCN(CC)CCSC(C#N)=C(N)C(=O)NNc1ccc(C(F)(F)F)cc1
Cc1cccc(-c2cccc(Nc3cc(=O)n(C)c(=O)n3C)c2)c1
CC(C)c1csc(C2CC(NC(=O)c3ccccc3)CCN2C(=O)c2cccc(Cl)c2)c1
Cc1cccc(C)c1NC(=O)N(C)CC1Oc2cc(C#Cc3ccccn3)ccc2S(=O)(=O)N(C(C)CO)CC1C
O=C(O)c1cc(-c2ccc(F)c(OCC3CCCN3)c2)ncn1
CCCN(CCCc1ccccc1)Cc1ccc([S+](C)[O-])cc1
COCc1ncnc2c1CCN(C(=O)c1ccoc1)CC2
CNC(=O)c1cccc(C(=O)N(C)C2(C(=O)NCc3ccc(-c4ccccc4-c4nn[nH]n4)cc3)CCCCC2)c1
CCCn1cccc(S(=O)(=O)N2CCCCCC2)c1=O
COc1ccccc1CNCCC(=O)O
O=C(CCSCC(=O)N1CCOCC1)OCc1nc(=O)c2c3c(sc2[nH]1)CCC3
Nc1ncc(-c2ccc(C3(c4noc(-c5cncc(NS(=O)(=O)C(F)(F)F)c5)n4)CCC3)cn2)cn1
CC(NC(=O)c1cc2cc(Br)ccc2oc1=O)c1cccc(Br)c1
c1ccc(CN2CCN(Cc3c[nH]c(C4CC4)n3)CC2)cc1
O=C1CC(Sc2nnc(-c3ccccc3Cl)n2-c2ccccc2)C(=O)N1CCc1ccccc1
COc1ccc2c(c1)C(=O)C(=CNc1ccc(F)c(F)c1)C(=O)N2C
O=C(O)c1ccc(-c2ccc(-c3cccc(-c4cccc(C(=O)O)c4)c3)c(Cl)c2)cc1
COc1cnccc1N1CCN(C(=O)Cn2c(=O)ccc3cnc(N4CCCC4)cc32)CC1
Cc1c(C(N)=O)oc2c1-c1nc(NCc3cccc(O)c3)ncc1CC2
CC1OC(=O)C2CC3CCCCC3C(C=Cc3ccc(-c4cccc(F)c4)cn3)C12
O=c1cccc2n1CC1CC2CN(Cc2ccc(Cl)cc2Cl)C1
COc1cccc(CNC(=O)COC(=O)CCc2cc(C)on2)c1
CCC(NC(=O)c1cc(C2CCN(C)CC2)n[nH]1)C1CCC1
CCCc1n[nH]c(C2CN(Cc3nnc(C)s3)CCO2)n1
O=C(Nc1ccc(Br)cc1)c1cnc2sccn2c1=O
COc1cccc(N2CCN(Cc3[nH]cnc3C)CC2)c1
COC(=O)Nc1ccc(S(=O)(=O)c2nc3ncccn3n2)cc1
CC(NC(=O)C(NC(=O)C(N)CCC(=O)O)C(C)C)C(=O)NC(CC(=O)O)C(=O)O
CCOc1cccc(-c2nc(CNCc3c(C)nn(C)c3N)co2)c1
COC(CNc1cc(-c2ccc(Cl)c(C(F)(F)F)c2)ncn1)c1ccco1
COc1ccc(-c2ccc3c(c2)-c2ccc(C#N)cc2C2CC(O)(c4nccs4)CN32)cc1
CC1(C)CC(=O)c2csc(-c3ccccc3)c2C1
O=C1OCC(c2ccc(F)cc2)N1c1ccn2ncc(-c3ccc(-c4nc[nH]n4)c(F)c3)c2n1
CN1CCC(NC(=O)c2ccc(Oc3ccc4ccn(C)c4c3)cc2)C(O)C1
CN(CCO)CCn1c(=O)c2c(c3ccccc3n2C)c2c3ccccc3sc21
COc1ccc2sc(-c3ccc(O)c(O)c3)c(Cl)c2c1
CC(C)N1CCCC2(CCN(c3ccsc3)C2)C1=O
CC(=Cc1ccccn1)C1CC(C)(C)C2CCC3(C)C(CC(O)C4C(C)(CCN)C(OC=O)CCC43C)C12
CC1CCC2C(=O)N(C(C)(C)C)C(=O)C3OC4(C)CCC1C23OO4
Cc1ccc(S(=O)(=O)Nc2ccc(Cl)cc2C)c(C)c1
c1ccc2c(c1)CC(C1=NCCN1)S2
COc1cc(-c2cccnc2Nc2nnc(Nc3ccc(Cl)nc3)o2)cc(OC)c1OC
O=c1c2ccccc2nc2n1CCN(C1CCCCC1)CC2
Cc1ccc(CN(Cc2ccccc2)CC(O)CON=C(C2CC2)C2CC2)cc1
COc1ccc(-c2coc(=O)n2C(=O)N2CCOCC2)cc1Cl
Cn1c(C(=O)O)cnc1[N+](=O)[O-]
CCc1ccc(C=NNC(=O)c2ccncc2)nc1
CC1C=NN(c2ccc(C#N)c(Cl)c2)C1c1ccncc1
OCC1OC(c2cccc(Cc3ccc(O)cc3)c2)C(O)C(O)C1O
CCC(Sc1nnc2n1-c1cccnc1Nc1ccccc1-2)C(=O)Nc1ccc(N2CCOCC2)cc1
NCC1CCN(c2c(F)cc3c(=O)c(C(=O)O)cn(-c4cc(F)c(F)cc4F)c3c2F)C1
COC(=O)C(COC(C)(C)C)NC(=O)C(N)CC(=O)O
CCc1nn(CC(=O)Nc2ccc(OC)cc2)c(=O)c2cc3sccc3n12
COc1ccc(-c2noc(CSc3nc4cc(C(=O)NC5CCC(C)CC5)ccc4[nH]3)n2)c(OC2CCCC2)c1
Cc1cc(C2C(C(=O)O)=CCC(c3ccc(Cl)cc3)N2S(=O)(=O)c2ccc(Cl)cc2)on1
CCCc1c(Cc2ccc(-c3ccccc3-c3noc(=O)[nH]3)cc2)c(=O)n(C2CCC(OCC(C)N)CC2)c2ncnn12
CC(O)(CNC(=O)c1cccc(S(=O)(=O)N2CCCCC2)c1)C1c2ccccc2C(=O)N1c1ccc(Cl)cc1
O=C1NCC2CCCC1N2CCCc1ccccc1
CCOC(=O)CCCCCn1cnc2cc(C)c(C)cc2c1=O
O=C(OCc1cccc(N(Cc2cccc(C(F)(F)F)c2)C2CCCCC2)c1)c1ccccc1
COc1cc(N(C)C(=O)c2cccc(S(=O)(=O)N3CCCC3)c2)cc(OC)c1OC
CCc1ccc(S(=O)(=O)N2CC(=O)c3cc(C)ccc3C2c2cccc(C)c2)cc1
Cc1ccc(C(=O)C2(C)CCN2CCC(c2ccccc2)c2ccccc2)cc1
Cc1cc(NC(=O)CN2CCN(c3ccsc3)CC2)n(-c2ccccc2)n1
CN(C)c1ccc(C(=O)NC(=S)NC2CCCC2)cc1
Cc1cc(C(=O)c2ccc(-c3ccccc3)cc2)c(C)o1
COc1cc(C(=O)OC23CC4CC(CC(C4)C2)C3)cc(OC)c1OC
Cc1ccc(S(=O)(=O)N(CC(C)C)C(CCCNC(=O)NC(C)(C)C)C(=O)NO)cc1
COc1ccccc1-c1oc2cc(O)ccc2c(=O)c1O
Cc1nn(C)c2nc3nccc(N4CCOCOC4)c3c(-c3cccs3)c12
CC(=O)NC1COC=CC1N(C)C(=N)N
O=C(O)CN1C(=O)C(=Cc2c[nH]c3ccccc23)SC1=S
c1ccc(C(CC2=NCCN2)c2ccccc2)cc1
COc1ccc2cc(CC(CC(C)C)NC(C)=O)ccc2c1
Cn1c(=O)c2c(nc(N3CCN(c4ccc(Cl)cc4)CC3)n2CC=Cc2ccc(Cl)cc2)n(C)c1=O
CC1=CC(O)(c2cn(Cc3ccc(F)cc3)nn2)c2ccc(O)cc21
Cc1c(C(=O)NC2C3CCN(CC3)C2Cc2ccc(F)cc2F)oc2c(F)cccc12
Cc1nnc(SCC2=C(C(=O)O)N3C(=O)C(NC(=O)CSCCN4C(=O)c5ccccc5S4(=O)=O)C3SC2)s1
Cc1cccc(OCCN2CCCC2)c1C
COc1cc(-c2cccc(-n3ccnc3)c2)ccc1OCC(O)(Cn1cncn1)c1ccc(F)cc1F
Clc1cc(Cl)c(Cl)c(Cl)c1Cl
COc1ccccc1N1CCCN2C(=O)CCC21
CCc1nc(C)c(CNC(=O)C2CCN(S(=O)(=O)c3ccc(F)cc3)CC2)nc1NC1CCCC1
Cc1ccc(C(=O)Cn2ccnc2)cc1
CC(C)(C)CC(C)(C)NC(=O)c1ccc2c(c1)NC(=O)CS2
CCOC(=O)Nc1nc(-c2ccccc2C(=O)O)cs1
CCC1Oc2ccccc2N(CC(=O)NCCc2ccc(OC)c(OC)c2)C1=O
CC1(C)CCC(=O)N(CC(=O)Nc2cccc(S(N)(=O)=O)c2)C1=O
O=C(Cc1ccccc1)Nc1ccc(CCCCc2nnc(NC(=O)Cc3cccc(OC(F)(F)F)c3)s2)nn1
COc1cccc(CNC(=O)CN(C)Cc2ccccc2)c1
CCCOc1nc(N)c2ncn(C3OC(COS(=O)(=O)CC4OC4C)C(O)C3O)c2n1
Cc1c(CN)n2c3c(c(CN(C)C)c(F)cc3c1=O)OC(c1ccccc1)C2
C=C(C)C1CCC(C)=CCCC2(C)OC2Cc2c(C)c(O)c(C(C)C)c(O)c2C1O
COc1cc(C(=O)NC2c3ccccc3CC2OC)cc(OC)c1OC
CN1CCN(c2ccc3cc(NC(=O)N4CCC5(F)c6cccc(O)c6CC5C4)ccc3n2)CC1
COc1ccc(C(=O)N2CCOCC2)cc1S(=O)(=O)N1CCN(c2cccc(Cl)c2)CC1
CC(Nc1nccc(N2C(=O)OC(C)(C)C2c2ccccc2)n1)c1ccccc1
CCOC(=O)c1c(C(F)(F)F)cc(-c2ccccc2)nc1Nc1cc(F)cc(F)c1
COc1ccc(C=CC(=O)Nc2ccc3c(c2)OCCO3)c(OC)c1OC
CC(Sc1ccc(C(=O)O)cc1)C(=O)Nc1ccc(-c2ccccc2S(N)(=O)=O)cc1
CC1CCN(C(=O)CNC(=O)c2ccc([N+](=O)[O-])cc2Br)CC1
CC(C)(C)OC(=O)NC(Cc1c[nH]c2ccccc12)C(=O)O
Cc1cc(C(N)=O)cc(C(F)(F)F)c1
Cc1cc(C(C)NC(=O)c2c(Cl)cccc2Cl)c(C)cc1C(=O)N=C(N)N
CS(=O)(=O)Nc1ccc(CNC(=O)c2ccc3c(c2)c(C2CCCC2)c(C(=O)O)n3Cc2ccc(F)cc2F)cc1
Cc1noc(C)c1S(=O)(=O)N(Cc1cnc2cnccn12)c1ccc(-c2ccccc2CN(C)C)cc1
O=C1CC(c2ccccc2)c2c(oc(=O)c3c2CCCC3)O1
CCOC(=O)CCCCCCCN=C(N)NC(=N)NCC(C)C(=O)OCC
O=C(Nc1ccc(F)cc1)N1CCN(C(C(=O)N2CCCC2)c2ccccc2)CC1
Oc1ccc(C=C(c2ccccc2)c2nc3ccccc3[nH]2)cc1
C=C(C)COc1nc[nH]c2ncnc1-2
Nc1ccc(CCNc2nc(NCCc3ccc(O)cc3)nc(Nc3ccc(N4CCNCC4)cc3)n2)cc1
COCc1cc2c(cc1C1(C)C(=O)Nc3c1c(=O)[nH]c(=O)n3C)OCO2
COc1cccc2c1CCCC2CCCN1CCN(c2ccccc2)CC1
O=S1(=O)C=Cc2cc(-c3nnc(Nc4cccc(Cl)c4)o3)ccc2O1
O=C(COc1ccc(-n2cccc2)cc1)Nc1ccc(C(=O)O)cc1
Fc1ccc(C(F)(F)F)cc1-c1nccc(-n2ccnc2)n1
COC(=O)C12CCC3(C)C4CCC5=CC(=O)C=CC5(C)C4C(O)CC3(C(=O)COC(=O)C(C)=CC(F)(F)F)C1C2
Clc1cccc(CNc2ncnc3cc4c(cc23)OCCO4)c1
COC(=O)c1c(O)cc(O)c(Cl)c1CC1c2c(O)c(C)c(Br)c(C)c2OC23CC(C)OC(C1O)C2C3=O
CC1(C)C2CCC1(CS(=O)(=O)N1CCC3(C=Cc4ccccc43)CC1)C(N1C(=O)CC1C=O)C2
CC(Nc1ccc2c(c1)sc1c(=O)n(C)c(=O)n(C)c12)C(=O)NC(CO)C(=O)NCC(=O)N1CCCC1
CC(=NNC(=O)Cc1cccc2ccccc12)c1ccccn1
CC=C(C)C(=O)OC1C(OC(C)=O)c2c(cc(CO)c(OC)c2O)OC1(C)C
CN1CCC2(CC1)OC(c1ccc(Cl)cc1)c1ccccc12
Cc1cccc(C)c1NC(=O)C1COc2ccccc2O1
COc1ccc(C(C)=O)cc1C(=O)Nc1cc(S(=O)(=O)N2CCOCC2)ccc1N1CCCC1
COc1cccc2c1c(=O)c1c(NS(C)(=O)=O)ccc3oc(=O)n2c31
Cc1cc(C)cc(-c2[nH]c3cc(O)c(O)cc3c2C(C)CN)c1
CC(C)N(C(=O)CCCCn1c(=S)[nH]c2cccnc21)C(C)C
CC(=O)N1CCN(C(=O)Cn2c(=O)oc3ccccc32)CC1
COc1ccc(C=CC(=O)C=Cc2cc(Br)c(OC)c(OC)c2)cc1OCC1CCN(C)CC1
CCn1cc(CNCc2ccc(C3CCCCO3)o2)nn1
CCc1ccc(C=C2CN3CCC2CC3)o1
CN(C)c1ccnc(NC=C2C(=O)Nc3ccccc32)c1
C=C(CC1(C(O)CCO)CC(O)C2NC2C1O)C(O)C(O)CO
NC(=Cc1ccc(Oc2ccccc2)cc1)C(=O)OCC(=O)Nc1ccccc1F
CN(c1ccccc1OCC#N)S(C)(=O)=O
CC1CN(CC(=O)O)C(c2cccc(F)c2)c2cc(C(F)(F)F)ccc21
O=C(Nc1nc[nH]n1)c1cccc(-n2cccn2)c1
COc1cccc2c1CCC(N)C2NCC(O)COc1ccc2c(c1)NC(=O)C2CC(C)C
COc1cc(N)c(Cl)cc1C(=O)NCC1CN(Cc2ccccc2)CCO1
CC(=O)Nc1cccc(Cl)c1-c1ccnc(NC(C)c2ccc(Oc3ccc(N4CC(C)OC(C)C4)nn3)cc2)n1
Cn1cnc(S(=O)(=O)N2CC3CN(C(=O)C4CC4)CCOC3C2)c1
CCOC(=O)C(NC(Cc1ccc(O)c(N(CC)CC)c1)C(=O)O)C(C)O
CC(CCO)P(c1ccccc1)c1ccccc1
CC(=O)NC(Cc1ccc(O)cc1)C(=O)NCCCNCCCNCCCNCCCCN
OCC1OC(n2c(SCc3ccccc3)nc3cc(Cl)c(Cl)cc32)C(O)C1O
Cc1csc2nc(Cc3cccc(Cl)c3)oc(=O)c12
COc1ccc(-c2noc(-c3cc(OC)c(OC)c(OC)c3)n2)cc1
O=C(Nc1ccccc1Cl)Nc1cc(C(=O)O)cc(Oc2ccc(Cl)cc2)c1O
Cc1cc(C)c(-n2c(-c3ccc(S(C)(=O)=O)cc3)cn3c4c(=O)n([O-])c(=O)n(C)c4nc23)c(C)c1
O=C(NC(=Cc1ccccn1)c1nc2ccccc2[nH]1)c1ccccc1
CC(Nc1ncnc2c1ncn2C1OC(CO)C(O)C1O)c1ccccc1
CC1(C)Oc2ccc(-c3cncc(-c4ccc5ncccc5c4)c3)cc2C2(COC(N)=N2)C12COC2
O=C(O)c1csc(N2CCC(Cc3ccc(N=C=S)cc3)CC2)n1
CCCC1CCC(CSC(=O)C(C)C(C)C)CC1
CC(C)(C)OC(=O)N1CCC(CNC(=O)c2cccc(CN3C(=O)CCC3=O)c2)CC1
Cn1c(=O)c2c(c3ccccc31)OC(=N)C(C#N)C2c1ccccn1
Cc1nc[nH]c1Cn1ccc2c(Cl)c3c(cc2c1=O)OCO3
O=C(Nc1ncccn1)c1ccc(Br)cc1
Cc1ccc(F)cc1C(=O)C1CCN(c2ccc(-c3ccco3)nn2)CC1
CC(C)S(=O)(=O)NCC1CCC(NC(=O)Cn2c(=O)sc3ccccc32)CC1
CCOC(=O)C1=C(CN(Cl)c2ccccc2)OCC1=O
CC(=O)OC1C=C2CCC3C(OC(C)=O)CC4OCC4(OC(C)=O)C3C(OC(=O)c3ccccc3)C(O)(C1)C2C
COc1cc2c(cc1OC)C(COc1cncc(C(F)(F)F)c1)N(C(=O)C1CC1C(C)C)CC2
CNC(=S)Cc1ccc(Br)cc1
Fc1ccc(NC(=S)Nc2ccc(Cl)cc2)cc1
COC(=O)C=CCC(NC(=O)CNC(=O)c1ccc(O)cc1O)C(=O)OC
COc1cc(C(=O)c2c(NC(=O)COc3ccc(Cl)cc3)sc3c2CCCC3)cc(OC)c1OC
Cc1ccc2c(=O)c3c(C)cc4c(c3n(O)c2c1)C(=O)C(O)(CCO)C(C)(CO)O4
CN(C)c1ccc2c(c1)N(CC(=O)N(C)c1ccccc1)c1ccccc1C=C2
O=C(Oc1c(N2CCC(c3ccccc3)CC2)cnn(Cc2ccccc2)c1=O)C1CCCCC1
Cc1ncnc(NCC(=O)Nc2ccccc2C(N)=O)c1Cl
Cc1ccc(N=C2SC(=Cc3ccc(C(=O)O)cc3)C(=O)N2C(C)C)c(C)c1
Cc1ccc(C2CNCCO2)o1
O=Nn1cc(-c2ccccc2)cc1-c1ccccc1
COc1cc2ncnc(N3CCN(C(=S)Nc4ccc([N+](=O)[O-])cc4)CC3)c2cc1OC
c1ccc(CN2CC(CN3CCC(c4ccccc4)CC3)CCC2c2nc(-c3ccccc3)no2)cc1
COC(=O)C1CCCC(NC(=O)CNc2cc(Br)c(Br)c(Br)c2)C1
COc1ccc(CN2C(=O)N(c3ccc(F)cc3)C(=O)C2CC(=O)Nc2ccc(OC)cc2)cc1
COc1cc2nc(-c3ccccc3)nc(OCC3CCC(NC(=O)c4ccccc4)CC3)c2cc1OC
O=C(Cn1cc(C(=O)NCCC2CCN(Cc3ccccc3)CC2)nn1)Nc1ccc(-c2ccccc2)cc1
CCCn1c(=O)c2c3c(sc2n(Cc2ccc(C(=O)NCc4ccccc4)cc2F)c1=O)CN(C(C)=O)CC3
CC(=O)N1CCOC2CN(S(=O)(=O)c3cccc4cccnc34)CCC2C1
Cc1cc(-c2ccccc2)cn(CC(=O)N(C)Cc2ccon2)c1=O
CSc1cccc(OCC(=O)Nc2cc(S(C)(=O)=O)ccc2Cl)c1
O=C(CSc1nnc(-c2ccccn2)n1-c1ccccc1)Nc1nc2ccc(Br)cc2s1
COc1ccc(C2(O)CCC(N3CC(NC(=O)CNC(=O)c4ccccc4-c4ccc(N)cc4)C3)CC2)cc1
O=C(Nc1cc(=O)n2ccsc2n1)C1=COCCO1
CCN(CC)C(=O)C=CC=Cc1ccccc1
Cc1cc(C)n2cc(C[S+]([O-])Cc3ccc(C)c(OC4CCS(=O)(=O)C4)c3)nc2n1
CC(C)(C)OC(=O)NC(Cc1ccc(O)cc1)C(=O)NC(CC1CCCCC1)C(O)CCNC=O
CC[n+]1c(-c2ccc(C)cc2)sc2nc3n(c(=O)c21)CCC3
CC1COc2ccc(NC(=O)C3CC3)cc2C(=O)N(C(C)CO)C1
CN(C)CCNC(=O)CN1C(=O)C(c2ccsc2)Sc2ccc(Cl)cc21
CN(C)CCNc1ccc2nc3[nH]c(=O)[nH]c3cc2c1
CCOC(c1ccccc1)c1nc(-c2ccc3c(c2)C(C)(C)CCC3(C)C)cs1
COc1cc(C=NNC(=O)CC=Nc2c(O)cc(C)c3ccccc23)cc(OC)c1OC
COCCN1CCN(Cc2occc2C(=O)NCCCn2cccn2)CC1
Nc1nccnc1C(=O)Nc1ccccc1C(=O)O
Cc1cc(C)c2oc(-c3ccc(NC(=O)COc4ccccc4C(C)C)cc3)nc2c1
Cc1cc(C)c2c(=O)n(CC(=O)NC3CCS(=O)(=O)C3)sc2c1
CC(C)COCCCNC(=O)Cc1nc(=O)c2ccccc2[nH]1
Cn1c(SCC(=O)Nc2c(Cl)cccc2Cl)nc(O)cc1=O
CNC1c2cc(OC)c(OC)c(-c3ccc(OC)cc3)c2OC(C)(C)C1O
Cn1c(C(=O)NNC(=O)c2ccc(F)cc2)nc2ccccc21
CC(C)n1cnnc1SCC(=O)Nc1ccc(F)cc1F
COCCN1CCC(n2cc(-c3cccc(C#N)c3)nc2-c2ccncc2)CC1
Cc1nn(C)c2nc3ccccc3c(NCCCN(C)CC3CCCCC3)c12
Nc1ncc(-c2ccccc2)c2scc(-c3cccc(S(=O)(=O)Nc4ccc(CO)cc4)c3)c12
Cc1cc(C)c(N2CCCC2)c2c1NC(=O)C2(O)C(F)(F)F
CNC(=O)c1cc(Oc2ccc3c(c2)nc(NC(=O)c2ccc(C(C)(C)C)cc2)n3C)ccn1
CCC1(C)[N+](C)=c2ccccc2=[N+]1[O-]
CCOc1ccc(CNC(=O)c2cc(S(N)(=O)=O)ccc2Cl)nn1
Cc1cc(-c2ccccc2COc2ccc(S(=O)(=O)CC3(C(=O)NO)CCOCC3)cc2)c2ccccc2n1
CCOc1ccc(S(=O)(=O)N2CCOCC2)cc1NC(=O)CN1CCOCC1
CCCCC(NC(=O)CO)C(=O)NC(C)C(=O)NC1C(=O)N(NC)C1C(=O)O
Cc1ccc(NCC2CCCN2C(C)C)nc1
CC1CN(C(Cc2ccccc2)CN2CCCC2CN2C(=O)C(=O)NCC2Cc2ccc(O)cc2)C(=O)C(=O)N1
COC(=O)CC1(C)CC(=O)C(C(c2ccc(OC)cc2)C2C(=O)CC(CC(C)C(=O)OC)CC2=O)C(=O)O1
CC(NC(=O)Cn1c(=O)n(Cc2cccc(Cl)c2)c2ccccc21)c1ccccc1
Fc1cc(Oc2ncccn2)cc(Cl)c1Cl
O=C(O)C1C2CCC(O2)C1C(=O)O
CCc1ccc(Oc2cc(C(=NO)N3CCN(c4cc(C(C)C)ccc4C)CC3)ccn2)c(F)c1
COc1cccc2c1CC1CNCCN1C2
O=C(NC1CCC(F)(F)CC1)c1ccccc1Cc1ccc(Cl)cc1
CCc1c(N2CCNCC2)[nH]c(=O)c(C(=O)NC2CCCCCC2)c1Cc1cc(C)cc(C)c1
CN(CCCN1Cc2ccccc2C1)Cc1ccccc1
CC(C)NCc1cc2c(s1)CCN(C(=O)C1CCCO1)C2
CNCC1(O)CCC2C1CCC2(C)O
CCc1c(-c2ccccc2)c(=O)[nH]c2cc(-c3[nH]nc4c(CC)c(OC)cnc34)ccc12
Cc1ccc(C(=O)NC(=S)Nc2c(F)cc(Cl)cc2F)o1
O=C(C=Cc1ccc(Cl)c(Cl)c1)NCCCCCN1CCC(NC(=O)Nc2ccc(Cl)c(C(F)F)c2)CC1
COc1ccc(NC(=O)Cc2nnc3n2CCCCC3)cc1
CC(=O)C1CCC2C1(O)C1CCC2(C)C2(O)C(C)(C)C1C2(C)C
CCCCCCCCC=CCC=CC(O)CCCC(=O)NCCSCC
C#CCN(Cc1coc(-c2ccc(C(F)(F)F)cc2)n1)C1CCCCC1
O=C(Nc1ccc(Cl)cc1)C1CCN(c2ccc(-c3cccc(C(F)(F)F)c3)nn2)CC1
COC(=O)CSc1c2c(nc3c1c(-c1ccc(Cl)cc1)nn3-c1cccc(S(=O)(=O)N(C)C)c1)CCCC2
Oc1ccc(Cc2n[nH]c(-c3cccnc3)n2)cc1O
COc1ccc(C(=O)COC(=O)CCNS(=O)(=O)c2cccs2)cc1
COc1ccc2c(c1)N(CC(=O)NCCCN(C)Cc1ccccc1)C(=O)c1ccccc1O2
Clc1ccc2c(c1)CN(CCCCCCOc1cccc3cccnc13)CO2
CC(C)COc1ccc(C(=O)n2c(-c3ccc(Cl)cc3)c(-c3ccc(Cl)cc3)c3ccccc32)cc1
COCn1cc(C(=O)N2CCCC(Oc3ccc(CN)cc3)C2)cn1
CCOC(=O)N1CCN(CC(=O)Nc2sc3c(c2C)-c2n[nH]cc2CC3)CC1
c1ccc(C2(CCN3C4CCC3CC(n3c(C5CC5)nc5ccccc53)C4)CCC2)cc1
CCN(C(=O)c1nc[nH]c1C(=O)NCCC(C)C)C(C)C
O=C(C=Cc1ccc(Br)o1)NCCC(=O)Nc1ccc2[nH]c(=O)[nH]c2c1
CCCCCC=CCC=CCC=CCC=CCCCC(CO)C(=O)OC
CC(C)(C)n1ncc2c(=O)n(CC(=O)NCc3ccco3)cnc21
COc1ccccc1OC
Cc1cccc(NS(=O)(=O)c2ccc(-n3cnnn3)cc2)n1
COc1ccc(NC(=O)CCc2c(Cl)nc3c4cccnc4nn3c2C)cc1Cl
COc1ccc2occ(-c3ccc[n+](CCCCC4CCCC4)c3)c2c1
NC(=O)CCC(NC(=O)c1cccs1)C(=O)O
COc1cccc(N(CC(=O)NN=Cc2ccccc2O)S(=O)(=O)c2ccc(C(=O)NCCc3ccccc3)cc2)c1
CCOC(=O)C1NC2(C)CCCCC2C2CCc3cc(O)ccc3C12
COc1ccc(-c2nnc(N3CCC(C(=O)Nc4ccccc4)CC3)s2)cc1
CCC1CCCNCCCCC(O)C(C)CC(C)C(=O)O1
CCN1CC(CNC(=O)C2CCN(Cc3ccc(-c4cc(-c5ccc(C)cc5)[nH]n4)cc3)CC2)C1
COc1cc2c(cc1OC)CC(N)C2
CCC(NC(=O)C(NC(=O)C(CO)NC(=O)CN)C(C)CC)C(=O)O
Cc1ccc2nc(C)cc(N3CCC(CO)(CCN(C)C)CC3)c2c1
Cn1c(=O)[nH]c(=O)c2c1nc(N1CCOCC1)n2CCCOc1ccc(Cl)cc1Cl
O=C(Nc1ccc(-c2cc(O)cc(O)c2)cn1)c1cc(O)c(O)cc1Cl
C#CCCCCNC1C(O)C(O)C(O)C(O)C1O
CCCNCCCCNC(=O)CCCCn1c(=O)c2nc[nH]c2n(CC(C)C)c1=O
CC(C)CC(NC(=O)OCc1ccccc1)C(=O)NC(CCCNC(=N)N)C(=O)NCC(N)=O
CC(=O)c1cc2c(=O)n(CC(=O)NCCCN3CCN(c4cccc(Cl)c4Cl)CC3)c(=O)n(C)c2s1
Nc1ccc(C(=O)NN=Cc2c[nH]c3ccccc23)cc1
CCc1nnc(NC(=O)NS(=O)(=O)c2ccc3ccccc3c2)s1
COc1cc(OC)cc(C(=O)NC(=S)Nc2ccc(OC(F)(F)F)cc2)c1
Cc1nn(Cc2ccccc2)cc1C(=O)Nc1cc(Cl)ccc1Cl
C#CCCCC=C(C)CCCCCCCCCCC=CCCC=CC(=O)C1=C(O)CNC1=O
COc1ccc(C(C)(C)C)cc1C(=O)Nc1cncc(C#N)c1
O=C(Nc1ccc(C(F)(F)F)cc1)c1ccc2c(c1)OC(F)(F)O2
C=C(C)C(=O)OCC12CCC(C)(OC(C)=O)C(C)(O)C1CCC1(C)CCC3=C(C)C(=O)OC3c3c(c3=O)C(=O)CC12
CCC1CC(C)C(=O)C=CC(C)=CC(CO)C(CC)OC(=O)CC(O)C(C)C1
Cc1cc2cc3c(cccc13)C[N+](C)(C(F)(F)F)C21CCc2cccc(OCc3ccccc3)c2C1=O
CCNc1nc(NC)c2cc(NC(C)=O)ccc2n1
Nc1nc2ccc(NS(=O)(=O)c3ccc(F)cc3)cc2s1
O=C(Nc1cc(C(F)(F)F)cc(C(F)(F)F)c1)c1ccccc1Cl
CCCCCC(=O)N1c2ccccc2C(N(C)C(=O)C(CC)N(C)C(=O)c2cc3ccccc3[nH]2)CC1C
FCCCCCCC#CC1=NCCN1
Cc1cccc(-c2nc(C)c(C(=O)O)n2CC(C)C)c1
COc1ccc(C=CC(=O)c2ccc(N)cc2)cc1
CCc1nnc2c(NC3CCC(C)CC3)nc3ccccc3n12
COc1ccc(CNc2nc3ccccc3n2Cc2ccccc2)cc1OC
COc1cc(OC)c(S(=O)(=O)Nc2ccc(Cl)cc2)cc1NC(=O)c1cc(C(C)(C)C)oc1C(=O)O
CCCC(=O)c1c(Cc2ccc(O)cc2)c(CCC)c(OCC)oc1=O
CN(C)C1(Cc2ccccc2)C(=O)C1OC(=O)Cc1ccc([N+](=O)[O-])s1
O=C(O)C1CCCN1C(=O)c1ccc(-n2cncn2)cc1
CCC1(OC(=O)CNC(=O)C(c2ccc(O)cc2)S(=O)(=O)O)C(=O)OCc2c1cc1n(c2=O)Cc2cc3ccccc3nc2-1
CC(C)n1cnc2c(NCc3ccccc3)ncnc21
COc1ccc2c(c1)OC(c1cc(OC)c(OC)c(OC)c1)C(Oc1ccccc1)C2=O
CCOC(=O)C(=C1N=C(C)Oc2ccccc21)c1ccccc1
COc1ccccc1N1CCN(CCCCCNC(=O)C=Cc2ccc3c(c2)OCO3)CC1
CCC(C)(C)n1nnnc1C(c1cccs1)N1CCN(CC=Cc2cccc(OC)c2)CC1
COC(=O)c1cc(OC)c2c(c1C(C(=O)OC)c1ccc3c(c1)OCO3)OCO2
CCc1nc2ccc(C(=O)Nc3cccc([N+](=O)[O-])c3)cc2nc1CC
CCNC(=O)c1ccc(-c2ccc3c(n2)sc2ccccc23)cc1
COC1=C(O)C(=O)c2c(c(O)cc(OC)c2-c2cc(=O)c3c(O)c(OC)c(O)c(C)c3o2)C1=O
CCN1CCC(c2ccccc2)=C(C(=O)OCCCc2ccccc2Cl)C1
CC(=O)c1ccc(Nc2ncnc3c(C(F)(F)F)ccc(Oc4cnccn4)c23)cc1
COC(=O)C1CC(OC(C)=O)C(=O)C2C1(C)CCC1C(=O)OC(c3ccoc3-c3ccoc3-c3cccc(F)c3)CC12C
COc1cccc(-c2nc3c(N)n[nH]c(=O)c3[nH]2)c1
CC(CN)Oc1ccccc1
CC1CCC(C(C2CC(C)CCC2C(=O)N2CCC3(CC2)Cc2ccccc2C3)N2CC(C(=O)N3CCCC3C(=O)N3CCCC3)C2)NC1
CC(Oc1cccc(Br)c1)C(=O)OCCCNC(=O)C(O)C(C)(C)CO
NCc1ccc(C(=O)NCCOCCNC(=O)C(Cc2c[nH]cn2)NC(=O)OCc2ccccc2)cc1
COC(=O)c1ccc(NC(=O)C2COc3ccccc3O2)cc1
CCC(C)C(=O)NC(Cc1c[nH]c2ccccc12)C(=O)NCC(=O)NC(Cc1c[nH]c2ccccc12)C(=O)O
Cc1c(C(=O)NC2CC2)oc2ccc(S(=O)(=O)N3CCCCC3C)cc12
CC1CN(C(C)CO)C(=O)Cc2cc(NS(=O)(=O)c3cccc4ccccc34)ccc2OC1CN(C)C(C)C(=O)O
COc1cc(CN2CCC(Cc3ccccc3)C2)ccc1OCC(=O)N1CCCC1
CC(C)C(=O)N1CC2(CCN(C(=O)c3ccc4cc[nH]c4c3)CC2)c2ccccc21
O=C(COC(=O)C=Cc1ccccc1Cl)Nc1cccc2c1C(=O)c1ccccc1C2=O
Cc1oc(-c2ccccc2Cl)nc1C(=O)N=C(N)N
COC(=O)N1CCCCC1C(=O)NC(Cc1ccccc1)C(O)CN1CC2CCCCC2CC1C(=O)NC(C)(C)C
CCOC(=O)c1nc(Nc2ccc(Cl)cc2)n(-c2ccccc2)n1
N#CC(Cc1cc(C(=O)O)cc(C(F)(F)F)c1)c1nnc(SCC(O)C(O)CO)o1
COC(=O)c1cc(Cl)ccc1NC(=O)c1cc([N+](=O)[O-])ccc1N1CCCCCC1
CCCOCCOc1c(C)ccc2c1n(C)c(=O)c(=O)n2C
NCCCCC(N)C(=O)NC1(C(=O)N2C(C(=O)O)CC3CC32)CCCCC1
O=C(ON1C(=O)C2C(c3ccccc3)CC(c3ccncc3)(C(F)(F)F)C2C1=O)c1ccco1
O=C(NC1CCCc2ccccc21)c1ccc2c(c1)C(=O)N(C1CCC1)CC2C(=O)Nc1ccc(Cl)c(Cl)c1
O=C(O)Cc1ccc(OCC(O)CNCCc2ccc(O)c(O)c2)cc1
CC(=O)N1N=C(c2ccc(Nc3cc(Cl)nc(Cl)n3)cc2)C(c2ccccc2)C1c1ccc(Br)cc1
CN1CCC23CCCCC2C1Cc1ccc(O)cc13
CNC1Cc2cc(O)c(F)cc2CC1Cc1ccccc1
CCN(Cc1ccccc1Cl)C(=O)c1ccn(CC(=O)N2CCCC2)n1
CC(=NNC(=O)c1ccc(C(=O)NN=C(C)c2ccccc2)cc1)c1ccccc1
CC12C=CC(=O)N(Oc3ccc4ccccc4c3)C1CCC1C2=CCC2(C)C(C(=O)NS(C)(=O)=O)CCC12
COc1ccccc1N1CC(C(=O)O)CC1=O
CCCC(O)c1c(OC)ccc2c(C)cc(=O)oc12
Cc1ccc(-c2noc(CCC(=O)Nc3ccc(Oc4ccccc4)cc3)n2)cc1
CCNC(=O)C(C)NC(=O)C(C)NC(=O)C(NC(C)=O)C(C)CC
COC(=O)C1=C(c2cc3ccccc3n2Cc2ccccc2)CC2CCC1N2C(=O)NCCOC(C)C
CC(C(=O)Nc1ccc2c3c(cccc13)CC2)c1cccc(F)c1
COC(=O)c1ccc2[nH]c3c(c2c1)CCNC3c1cc2cc(C)ccc2[nH]c1=O
COC(=O)c1cc(=O)nc2sc(N(C)N)nn12
NC(=O)N(O)CC(CC1CCCCC1)C(=O)N1CCN(C2CCCCC2)CC1
CC(=O)Nc1ccc(CCNC(=O)CCC(NC(=O)CCCN)NC(=O)C2NC2=O)cc1
Nc1ncc(-c2cc3ccccc3s2)nc1-c1cccc(NC(=O)c2ccccc2)c1
Cc1cc(OCCN)ccc1C(C)C
COCC1CNc2[nH]c(Nc3ccc(Cl)cc3)nc(=O)c2C1
CC1CN(C(C)CO)C(=O)c2cc(C#Cc3ccccc3)cnc2OC1CN(C)S(=O)(=O)c1ccc2c(c1)OCO2
CCCN(C(=O)Cn1c(=O)oc2ccccc21)c1c(N)n(Cc2ccccc2)c(=O)[nH]c1=O
CC(C)(C)NC(=O)NCc1ccc(Cn2nc(-c3cn4ccccc4n3)c(Cl)c2C(=O)NCc2cccs2)cc1
CC(=O)OC1C(CF)OC(n2c(O)cc(=O)[nH]c2=O)C(O)C1O
O=C(CSc1nc2c(c(=O)[nH]c(=O)n2-c2ccccc2)n1N1CCCC1)c1ccccc1
CS(=O)(=O)c1ccc(-c2ccc(-c3nc(-c4cccc(Cl)c4)c(-c4ccc(F)cc4)[nH]3)cc2)cc1
CC(c1ccc(F)cc1)n1ccnc1
Nc1ncc(C(=O)Nc2ccccc2Cl)s1
Cc1ccccc1-c1ccc(C(=O)NNC(=O)CN2CCCC2)o1
CCCCN1CCC(CNC(=O)c2c[nH]c3ccccc23)CC1
CCN1CCC2(CC1)C(=O)N(Cc1cccnc1)c1cccnc12
COc1c2c(nc3cc4c(cc13)OCO4)-c1ccc3c(c1CC2)C=CC(C)(C)O3
CCC1(Cc2ccc(Cl)cc2)C(=O)N(c2ccccc2OC)c2ncccc21
CCc1c(C)[nH]c(=O)c(N(C)c2ccccn2)c1C(=O)c1ccccc1
CCCCc1cc(=O)n(CCO)c(=O)n1CCc1ccc(-c2ccc(C(=O)N[SH](=O)=O)cc2)cc1
COC(CCNC(=O)C(c1cccc2ccccc12)C(C)C)c1ccccc1
OC(c1ccccc1)c1nc(-c2cccnc2)c[nH]1
CC(C)N1CCC(c2ccccc2S(=O)(=O)N2CCCC2)CC1
COC1CCC(C2CN=CN2)CC1
CC(=O)OCC1(OC(C)=O)C(C)OC(n2ncc(=S)[nH]c2=S)C(OC(C)=O)C1OC(C)=O
COc1ccc(CNC(=O)c2cc3sccc3n2CC(=O)NCCCNc2ccc(C)cc2C)cc1
C[S+]([O-])c1cc2c3c(c1)-c1c(cc(O)c(OS(N)(=O)=O)c1Cl)CC3C(C)(C)CC2
CC(=O)Nc1ccc(C(=O)NNC(=O)COc2cc(C)c3ccccc3n2)cc1
CC1(C)CCC2(C(=O)O)CC=C3C4CCC5CCC(C)(C)C(OC(=O)c6ccccc6)C5(C)C4CCC3(C)C2C1
COC(=O)c1cc2nccc(Oc3ccc(NC(=O)Nc4cc(C(C)(C)C)nn4C)cc3)c2s1
CCN1C(=O)C(CCCCCCCCCC[N+]2(C)CCCCC2)c2ccccc21
Cc1cn(C2CC(O)C(CO)O2)c(=O)nc1N
CCCCCCCCC=CCCCCCCCSc1nc2ccccc2[nH]1
O=C(N1CCC(=C2c3ccccc3CCc3cccnc32)CC1)n1ccnc1
N#Cc1c(NC(=O)c2ccccc2Cl)sc2c1CC(Cl)(Cl)C2
O=c1c(Cc2ccccc2)c(N2CCN(S(=O)(=O)c3ccc(F)cc3)CC2)cnn1Cc1ccccc1
Cn1cncc1C#Cc1ccc(CC(NC(=O)C2CN(S(C)(=O)=O)CC2c2ccccc2)C(=O)O)cc1
CS(=O)(=O)NCCCNC(=O)c1ccc(N)nc1
CC(=O)Nc1ccc(NC(=O)Cc2ccc([N+](=O)[O-])cc2)cc1
CCCCn1c(N)c(N(CC)C(=O)c2ccoc2C)c(=O)[nH]c1=O
CCn1ccc(=NC2CCN(CCc3ccccc3)C2)c2cc(F)ccc21
C=C1C(OC(C)=O)C(C)C2(OC(C)=O)CC(OC(C)=O)CC(OC(C)=O)C(O)C(C3OC3OC(C)=O)C12
COC(=O)C(c1ccc(O)cc1)C1CCCCN1
CC(C)n1c(O)c2ccccc2nc1=S
O=C(O)COC(=O)COc1ccc2c3c(c(=O)oc2c1)CCCC3
CC(C)CC(NC(=O)N1CCCC1)C(=O)NC(Cc1ccccc1)C(=O)NC(C)C(=O)O
COc1cc2cc3c(c(OC(C)=O)c2cc1OC(C)=O)C(=O)c1c(OC)cccc1C3=O
COc1cccc(C2CC(=O)c3c(O)cc(OCc4ccccc4)cc3O2)c1
COc1ccc(C(=O)NNC(=O)c2cc(OC)ccc2O)cc1
CC(CC=CC(O)(C(F)(F)F)C(F)(F)F)C1CCC(C(=O)OCC(O)CO)CC1
CC(=O)c1cn(S(=O)(=O)c2ccccc2)c2ccccc12
COC(=O)CCSc1nnc(Cc2cccs2)n1-c1ccccc1
Cc1cccc(NC(=O)c2cccc(N)c2)c1C
CN1CC(=Cc2ccc(F)cc2)C2=C(C1)C(c1ccc(F)cc1)NC(=S)N2
CCCN(CC1CC1)C(=O)c1ccc2ccccc2c1NS(=O)(=O)c1ccccc1C(F)(F)F
N=C(N)c1ccc(-c2cn3nc(-c4cccc(C(F)(F)F)c4)sc3n2)cc1
COc1ccccc1CNC(=O)C1CCN(C(=O)Nc2ccc(Oc3ccccc3)cc2)CC1
Cc1c2c(cc3cnoc13)C(Cc1ccccc1)C(=O)O2
COc1ccc(S(=O)(=O)Nc2onc(C)c2Cl)cc1
Cc1sc2nc(CS(=O)(=O)N3CCN(C)CC3)nc(Nc3ccc(C(F)(F)F)cc3)c2c1C
COc1ccccc1CCNCCNCCCCCCNC1=CC(=O)C(NCCCCNCc2ccccc2OC)=CC1=O
COc1cc(CNc2nc(-c3ccccc3C)cs2)cc(OC)c1OC
CSCCC(NC(=O)c1ccc(NCc2n[nH]c(N)n2)cc1-c1ccccc1)C(=O)O
O=C(OCCn1c(C(F)(F)F)cc(=O)c2cccc(F)c21)C1CC(=O)N(CCc2ccccc2)C1
COc1ccc(S(=O)(=O)N2CCC(C(=O)NC3CC3)CC2)cc1Cl
CC(C)NCC1CCc2c(ccc3ccccc23)C1
Cc1cccc(OCC(=O)NNC(=O)COC(=O)CCc2ccccc2)c1
O=C(c1ccc(F)cc1)N1CCN(c2nn3c(=O)c(-c4ccco4)nnc3s2)CC1
CC(=O)N(C)c1ccc2c(c1)C(=O)N(C(C)C)CC(C)C(CN(C)S(=O)(=O)c1ccc(O)cc1)O2
O=C(Cc1ccccc1)Nc1ccc(S(=O)(=O)N2CCN(c3ccccc3)CC2)cc1
CCC(C)C1NC(=O)C(CC(N)=O)N(C)C(=O)CC(C)NC(=O)C2CCCCN2C(=O)CNC(=O)CN(C)C1=O
CCCn1c(=O)c2cc(Br)cn2c2ccccc21
CC1(C)CC(C)(c2cccc(C(=O)C=CN3CCC(c4ccc(C#N)cc4)CC3)c2)C(=O)OO1
Cc1cc(C)c(CNC(=O)NCc2ccc(Oc3ccccc3)cc2)c(=O)[nH]1
O=C1C(O)=CC(=Nc2ccc(O)cc2)c2ccccc21
CC#CCOc1ccc(S(=O)(=O)N(C)C2CCN(Cc3ccccc3)C2)cc1
O=C(O)c1c2[nH]c3c(OCCN(CCO)CCO)ccc-3nnc-2c2ccccc12
S=C(NCCCN1CCOCC1)Nc1ccc2ncnc(Nc3ccc(Br)cc3)c2c1
CCOC(=O)C(=Cc1cc(-c2ccc(C(=O)OCC)cc2)n(Cc2ccccc2)c1C)c1nc2ccccc2[nH]1
CCCCn1nc(C(=O)NCc2ccccc2)c2ccccc2c1=O
CN(C)c1ccc2nc3c4ccccc4c(=NNc4ccc(Cl)cc4)cc-3oc2c1
CCCCc1nnc(NC(=O)CCC2CCCC2)s1
COc1cc(C=CC(=O)Nc2ccc(Cc3csc(=O)[nH]3)cc2)cc(OC)c1OC
Cc1ccccc1C(=O)OCCOc1ccc2c(C)cc(=O)oc2c1
CCC(C)(C)C1CCC(C)C(O)(CC=Cc2c(O)cc(C)c3c(C)cc(=O)oc23)C1
C=CCOc1ccccc1C=C(C)C(=O)NC1C(O)C(O)C2OCOC2C1O
CN(C)c1ccc(Cn2c(=O)n(-c3ccc(C(=O)NCCc4ccc(Cl)cc4)cc3)c(=O)c3oc4ccccc4c32)cc1
CC1CCOC(=O)C=CC=CC=CC=CC=CC(=O)OCC2CCCCN2C1COc1ccc(Br)cn1
COc1cccc(COC(=O)C23CC4CC(CC(Cl)(C4)C2)C3)c1
COC(=O)C1Cc2c(ncn2Cc2ccccc2)CN1S(C)(=O)=O
COC(=O)c1nn(-c2ccc(Cl)cc2Cl)c(-c2ccc(Cl)cc2)c1C=C1SC(=S)N(C)C1=O
Cc1ccc(COC(=O)c2cccnc2)cc1
O=C1NC(=O)C(c2cn3c4c(cccc24)CN(C(=O)NS(=O)(=O)C2CC2)CC3)=C1c1c[nH]c2ccccc12
Cc1ccccc1NC(=S)NN=C1C(=O)Nc2ccccc21
COc1ccc(OC)c(-c2cccc(C(=O)NC3C4CC5CC3CC(C(N)=O)(C5)C4)n2)c1
CCN(CC)C(=O)C1(C)CCCN1CC
N#CC(C(=O)Nc1ccc(Cl)cc1Cl)=C(O)C1CCCC1
CCCn1c(=O)c2[nH]c(-c3cnn(Cc4nc(-c5ccccc5)no4)c3)nc2n(CCC)c1=O
CCCCN(CCCC)CCCOc1ccc(-c2cnc(N)cn2)c(F)c1
O=c1oc2c(O)cc(O)cc2c2nc(NCCCO)c3ccc(O)cc3c12
CCOC(=O)c1cn2c(n1)OCC(Oc1ccc(CC)cc1)C2
COc1ccc2cc(OC)c3ccccc3c2c1
Nc1ncnc2c1c(-c1ccc(Oc3cccnc3)cc1)cn2C(CO)CO
C=CCSc1nnc(NC(=O)COc2ccc3c(c2)OCCO3)s1
COc1ccc(CNC(=O)Nn2c3nc(=O)n(C)c(=O)c-3nc3ccccc32)cc1
C=CC1(C)CCC(O)(CCC(C)C2CCC3C(C)(C)C(O)CCC23C)C(=O)C1
CCC(C)C(N)C(=O)Oc1coc2cc(O)cc(O)c2c1=O
COc1ccc(C(=O)Nc2cccc(C(C)=O)c2)c(OC)c1
COc1cc(CNc2ccncc2)ccc1OCC(O)CNC(C)(C)C
Cc1cc(C(=O)Nc2ccc(N3C(=O)CCC3=O)cc2)c2ccccc2n1
CC(C)CC(NC(=O)OC(C)(C)C)C(=O)NC(CC(C)C)C(=O)NC(C)C(C)O
CCOc1ccc2c(Cn3cc(COC(=O)C4CCCC4)nn3)cc(=O)oc2c1
CCON=Cc1c(C(=O)O)nnn1-c1ccc(Cl)cc1
CN(C)c1ncnc2[nH]c(C3OC(CO)C=C3F)nc12
COc1ccc(Cn2cnc3c(N)nc(-c4ccco4)nc32)cc1OC
O=C1c2ccncc2C(=O)N1CCCn1ccnc1
NC(=O)C(Cc1ccccc1)NC(=O)C(Cc1c[nH]c2ccccc12)NC(=O)C(N)Cc1ccccc1
CC(C)C1CN(Cc2ccccc2Cl)CC1NC(=O)NCc1cc(C(F)(F)F)cc(C(F)(F)F)c1
CCNC(=O)C1OC(n2cnc3c(N)nc(Nc4ccc(C(=O)C(C)(C)C)cc4)nc32)C(O)C1O
COc1cc(OC)c(OC)cc1CN1CCN(C(=O)c2cc3sccc3n2C)CC1
CN(C)C1CCc2[nH]c3ccc(C(F)(F)F)cc3c2C1
Clc1ccc(-n2ncc3c(Nc4ccccn4)ncnc32)cc1
CC(C)(C)c1ccc(C(NC(=O)c2ccc(-c3ccc(N)cc3)s2)c2ccccn2)cc1
N#Cc1ccc(C=CC2CCC3CNCCN23)c([N+](=O)[O-])c1
O=C(OCc1cccc(Cl)c1)c1cc(S(=O)(=O)N2CCN(c3ccccc3)CC2)cnc1OCc1ccccc1
O=C(NCc1ccccc1Cl)C1CCCN1C(=O)N1CCOCC1
CS(=O)(=O)c1ccc(CNC(=O)c2cnc(-c3cc(F)c(F)c(F)c3)o2)cc1
CC(C)NC(=N)Nc1nc(NCCc2ccccc2)nc2ccccc12
CCCCCCCCN1CCC2C(CCC3(C)C(O)CCC23)C1
O=C1Oc2ccc3ccccc3c2CC1C(c1cccnc1)C1C(=O)Oc2ccccc2C1=O
Cc1ccc(CSc2nc(=O)c(C(C)C)c(N)[nH]2)cc1
CC(C)CCNc1cc(C(F)(F)F)nc2c(-c3ccc(Cl)cc3)nn(C)c12
Cc1cc(NS(=O)(=O)c2ccc(NC(=O)c3cccc4c(=O)c5c([nH]c34)CCCC5)cc2)no1
COc1cc(CNCC(O)c2ccccc2)cc(OC)c1OC
COc1ccccc1NC(=O)CSc1nc(-c2ccc(Cl)s2)cc(C(F)(F)F)n1
COC1(C)Oc2ccccc2C(CN2CCNC(c3ccccc3)C2)C1O
O=c1cc(O)n(C2CCCCC2)c(=O)n1CC1CCCCC1
CC(NC(=O)c1ccc(OCC(c2ccc(F)cc2)N(C)C)cc1)c1ccccc1
COC(=O)C1CCCN1CC(=O)C(C)C
CC(=O)NC1(C)C(=O)Nc2c1c(=O)n(CC(C)C)c(=O)n2C
CN1CCCCC1CNC(=O)c1ccc(N2CCc3ccc(NC(=O)c4ccc(-c5ccc(C(F)(F)F)cc5)cc4)cc3C2)nc1
CCC(C(=O)NC1CCCCC1)N(Cc1ccccc1)C(=O)c1csnn1
CCC(=O)Nc1ccc2sc(-n3nc(C)cc3C)nc2c1
CCCCCCCCCCCCCCOc1ccc(CN(O)CCO)cc1
O=[N+]([O-])c1ccc(F)cc1N1CCN(c2nc3cc(F)ccc3n3cnnc23)CC1
O=C(CN1C(=O)COc2ccccc21)Nc1cc(C(F)(F)F)ccn1
CC1(C)C2CCC1(CS(=O)(=O)N1CCC3(CCc4ccccc43)CC1)C(O)(Cc1ccccc1)C2
CCCCNc1nc(N)c2[nH]c(=O)n(Cc3ccccc3)c2n1
O=C(NC=Cc1cccs1)Nc1ccc(Br)cc1
COc1ccc(C=C2CCCc3c2nc(-c2ccccc2O)n3Cc2ccc(-c3ccccc3)cc2)cc1OC
CC(C)C(C(=O)Nc1nc2ccc(F)cc2s1)N1CCOCC1
CC1(C)C2CCC1(C)C(OC(=O)N1CCC3(CCCC3)CC1)C2
COc1cccc(COCCCOc2cccc(CNc3nc(-c4ccccc4)cc(-c4ccccc4)c3C#N)c2)c1
Cc1ccc(S(=O)(=O)NC(CO)Cc2c[nH]c3ccccc23)cc1
CC1NC(=O)CNC(=O)CNC(=O)C(CC(N)=O)NC(=O)C(C2c3ccccc3CCc3cc(Cl)cnc32)NC(=O)C2CCCN2C1=O
CCCCCCC(C)(C#N)c1ccc(CCCN2CC[N+]3(CCc4ccccc43)CC2)cc1
CC(C)(C)C1CCc2c(sc(NC(=O)c3ccc(Br)cc3)c2C(N)=O)C1
Clc1ccc2nc(C=Cc3nc4cc(Br)ccc4[nH]3)ccc2c1
Cc1cccc(-n2ccc(NCCO)n2)c1
CCCCCCCCCCS(=O)(=O)CN1CC(O)C(O)C(O)C1CO
COc1cc2c(cc1NC1CC=CCC1=O)N(C(=O)c1ccccc1)CCC2
Cc1csc(NC(=O)CSc2nnc(NC(=O)C3COc4ccccc4O3)s2)n1
CCc1ccc(NC(=O)CN(C)C(=O)C=Cc2cccs2)cc1
Cc1noc(C)c1-c1cccc(CN2CCC3(CC2)OCc2sccc23)c1
CCC1=CC2Cc3nc4cc(O)ccc4c(NCCCCCO)c3C(C1)C2
O=C(O)CCCC(=O)CCC(=O)O
COC(=O)NN=C(C)c1ccc(OC(=O)CN(C)S(=O)(=O)c2ccc(Cl)c(Cl)c2)cc1
COc1cc(CN2CCOCC2)ccc1OCCC(N)C(=O)N1CCCC1
CCS(=O)(=O)c1cc2sc(-c3cn[nH]c3C(F)(F)F)nc2cc1OC
Cc1[nH]nc(-c2cnc3[nH]nc(-c4cc(F)ccc4NC(=O)N(C)C4CC4)c3c2)c1Cl
N=C(N)c1ccc(C(CCC(=O)O)NC(=NOC2CCCCC2)c2ccccc2)cc1
CCNC(=S)N1CCN(CCOc2ccc(C)cc2)CC1
COc1ccc2nccc(C(O)CN3CCC(NC(=O)C=Cc4cccc(NC(=O)c5ccccc5)c4)CC3)c2c1
Cc1noc(C)c1-c1ccc2ncnc(Nc3ccc(OCc4cccc(C(C)(C)C)c4)c(Cl)c3)c2c1
S=C(NCC1CCCO1)Nc1nccs1
CCOC(=O)C(=O)c1ccccc1NC(=O)CC1CCCCC1
CN1CCN(c2nc3c(c(=O)n(C)c(=O)n3C)n2CCSc2nc3cc(F)ccc3s2)CC1
CS(=O)(=O)Cc1nc2ccccc2n1-c1ccccc1
N#Cc1ccc(-c2cc(C(=O)N3CCSCC3)c3ccccc3n2)cc1
CC(C)C(=O)Nc1ccc(C(=O)N2CCN(S(C)(=O)=O)CC2)cc1
CC(Cc1ccc(O)cc1)(NC(=O)C1CCC(=O)N1)C(=O)N1CCCC1C#N
CCN(CC)CCCCCCNC(C)c1ccc(O)cc1
Cc1nn(C(=O)Cc2ccccc2)c2ccccc12
CC1CN(C(C)CO)S(=O)(=O)c2ccc(C#Cc3ccc(F)cc3)cc2OC1CN(C)S(=O)(=O)c1cccs1
CC(C)(C)NC(=O)C1CN(CC2CCCCC2)CCN1CC(O)CC(Cc1ccccc1)C(N)=O
O=C(Nc1ccccc1)Nc1ccc(C2=C=Nc3nccn32)cc1
CCOC(=O)C1C(=COCC(C)C)NC(C)=C(C(=O)OC)C1c1ccccc1C(F)(F)F
CCOc1ccc(C(C)(NC(=O)c2cnccn2)C(F)(F)F)cc1OC
O=C(Nc1ccc(Cl)cc1-n1cnnn1)c1ccc(Cl)cc1
C#Cc1cc2c(CN3CCN(C)CC3)cnc(Nc3ccc4c(c3)OCCO4)c2o1
COc1ccccc1OCC(=O)Nc1ccc(CN2CCOCC2)cc1
CCN(CC)CCNC(=O)c1cccc(-n2c(O)c3ccccc3nc2=O)c1
CC(C)CN(NC(=O)c1cccc(C(C)(C)O)c1)c1nc(C#N)ncc1Br
COc1cccc(Cl)c1-c1nc(=O)c2c(C3CCCCC3)nn(C)c2[nH]1
CC(C)CCNC(=O)CN(c1ccc(N(C)CC(O)c2ccccc2)cc1)S(=O)(=O)c1ccccc1
O=C(CCN1C(=O)C(=Cc2cccs2)SC1=S)Nc1ccccc1SCc1ccccc1
COc1cccc(C=C2COc3cc(OC)cc(OC)c3C2=O)c1
COc1ccc(CCNC(=O)Cn2nc(C)c3c(c2=O)CCC3)cc1OC
N=c1nc(-c2ccc(Cl)cc2)ss1
CCN(c1ccc(Br)cc1)S(=O)(=O)c1ccc(NC(=O)CC2C(=O)NC(=O)N(C3CCCCC3)C2=O)cc1
CCc1ncc2c(n1)-c1nc(NC)ncc1CN(S(C)(=O)=O)C2
CC(C)(C)C(=O)NCCc1cc(C(=O)Nc2cccc(Cl)c2)n(-c2cccc(C(F)(F)F)c2)n1
Cc1nc(-c2ccc(F)cc2)c(-c2ccnc(NCCCN)c2)o1
O=C(OCC(=O)N1CCOCC1)c1ccc(Br)o1
Cc1ccc(C2(O)C(C(=O)NO)=C(O)C(=O)N2CCc2ccccc2)cc1
Cc1ccnc(-c2cc(C(=O)NC3CC4CCC3C4)no2)c1
COc1ccc(-c2c(-c3ccc(N(C)C)cc3)n(CCN3CCCC3)c3ccccc23)cc1
Cc1noc(NC(=O)c2ccc(CN3CCN(Cc4cccc(Oc5ccc(C#N)cc5)c4)CC3C)cc2)c1C(N)=O
CCOC(=O)C1CCCN(C(=O)c2ccc(CSc3ccc4nc(-c5ccc(OC)c(OC)c5)cn4n3)cc2)C1
COc1cc(C2CC(c3ccco3)=NN2C(C)=O)cc(OCc2ccccc2)c1OC
COc1ccccc1Oc1cccc2cccnc12
COc1ccc(NC(=O)CN(C)C(=O)Cc2ccc(S(=O)(=O)N3CCCC3)s2)cc1
COc1ccc(OC)c(S(=O)(=O)N2CCN(Cc3ccccc3)CC2)c1
CN1CCN(C(=O)Cc2c(C(=O)O)n(-c3ccccc3)c3ccccc23)CC1
Cc1ccc2c(c1)C(=O)CC(CO)O2
CN(C)C(=S)Nc1ccc(N)cc1Cl
CC1C=CC(=O)C2=C1C(=O)c1ccccc1C2=O
CC(C)C(=O)OCC(=O)C1(O)CCC2C3CC=C4CC(O)CCC4(C)C3CCC21C
COc1cc(NC(=O)C(N)c2ccc(S(C)(=O)=O)cc2)cc(OC)c1
O=c1cc(-c2ccc(O)cc2O)oc2cc(O)cc(O)c12
C=C1C(=O)OC2CCC(OS(=O)(=O)O)C3C(=C)C(=O)OC3C12
O=C(Nc1ccc([N+](=O)[O-])cc1)NC1CCC(CCN2CCC(c3cccc4c3OCO4)CC2)C1
CCOC(=O)CC1Cc2ccc3ccccc3c2C(=O)O1
Cc1ncccc1-c1nc2c(s1)CN(C(=O)c1cccnc1N1CCCC1)C2
COc1ccc(N(C(=O)c2oc3ccccc3c2C)S(=O)(=O)c2ccc(C(=O)O)s2)cc1
CCOC(=O)C1=C(C)NC(Cn2ccnc2)=C(C(=O)OCC)C1c1cccc(NS(=O)(=O)c2ccccc2)c1Cl
COc1cc(C=NNc2[nH]nc(-c3ccccc3)c2[N+](=O)[O-])cc(OC)c1OC
CC(C)CNc1ncc(-c2ccccc2)n2c(CCCN3C(=O)NC(C)(C)C3=O)nnc12
CN(C)C12C(=O)C=C3C=CC=CCC3(C)C1CCC1(C)CC(=CC=NO)CC12
CC1CN(C(=O)N2Cc3c(NC(=O)c4ccccn4)n[nH]c3C2(C)C)C(C)CN1Cc1ccccc1
C=CC1=C2C=C3NC1=CC=C(S2)/C(=C/c1c2ccc4c1NC(=C(C(=O)NCCCCCC)C(=O)N2C)C(Cl)=C4)N3
CC(=N)Nc1ccc(CC2CCC(CCC(=O)O)N(CC(=O)O)C2)cc1
O=P(O)(O)C(CCCCc1cccc(OCc2cccc(Cl)c2)c1)P(=O)(O)O
Cc1ccc(C=CC(=O)Nc2nccs2)o1
N#Cc1sc(C(=O)NCCc2ccc(NC(=O)C3CC3)cc2)c2c1CCC2
CC(C)CN1CCN(C(=O)c2ccc(CNS(=O)(=O)c3ccc4[nH]c5c(c4c3)CCCC5)cc2)CC1
c1ccc(C2CC2C2CC(NCc3c[nH]c4ccccc34)CO2)cc1
CN1CCc2cc3c(cc2C1c1ccc(Cl)cc1)OCO3
CS(=O)(=O)c1ccc2nc(-c3ccccc3)sc2c1
CN1CCN(C(=O)C2CCN(Cc3ccccc3)CC2)CC1
COc1ccc(F)cc1C(=O)CCC1CCN(CCc2ccccc2)CC1
CC(C)CC1C2C=C3C(CC(C)C4OC(=O)CCC34C)C1(O)OC2=O
COc1ccc(Cl)cc1C(=O)Nc1cccc(C(=O)O)c1
N#CCCn1cc(C2=NS(=O)(=O)c3cc(OC(F)(F)F)ccc3N2)c2ccccc21
O=C1C(=Cc2c(-c3ccc4ccccc4c3)[nH]c3ccc(Br)cc23)c2cc(Cl)ccc2N1CCN1CCCC1
CCN(Cc1cc(C(C)(C)C)cc(C(C)(C)C)c1OC)C(=O)c1ccccc1CCNC(C)=O
CC(=O)N(Cc1ccc(C(C)(C)C)cc1)C(CN1CCC(O)C1)c1ccccn1
Cc1ccc(N)c(CN)c1Oc1cccc(Cl)c1Cl
CC(C)(C)OC(=O)N(CCCN1c2ccccc2Sc2ccccc21)CC(O)COc1ccccc1
CCN(CC)CC(=O)OC1C(OC(C)=O)CC2CC(O)CC(O)C2C2(O)CC3(C)OC3CC12
Cc1cccc(C)c1N1CCN(Cc2nnc3n2C(=O)CC3)CC1
CC(N)CNCc1ccc(-c2ccccc2)cc1
N#CCCN(CC1CCCO1)C(=O)CN1C(=O)c2ccccc2S1(=O)=O
CCc1nccc(-c2ccc(C(=O)N3CCc4c(NC(=O)C5CC5)n[nH]c4C3)c(F)c2)c1C#Cc1ccc(N)nc1
CCCCNC(=O)c1sc2nc(C)c(C(=O)NCC)c(N)c2c1C1=CC=C(OC(COC)COC)C1
CNC(=O)c1ccc(NC(=O)CSc2ncnc3ccccc23)cc1
CC1CCC(Cn2c(N3CCN(c4cn(-c5ccccc5)nn4)CC3)nc3cc(-c4noc(=O)[nH]4)nc(-c4cncc(Cl)c4)c32)CC1
Cn1ccnc1SCC(=O)Nc1ccc2c(c1)OCCO2
CC(C)Cn1c(C2CCN(C(=O)c3ccc(O)c(CO)c3)CC2)nc2ccccc21
OCCC1CN(Cc2c[nH]c3ccccc23)CC(O)(c2ccc(Cl)cc2)C1
Nc1ncnc2c1ncn2C1OC(CO)C(O)C1O
CCc1cc(=O)oc2c3c(cc(O)c12)OC(CO)C(O)C3O
Cc1ccn2c(CC3CCC(Cc4ccccc4Cl)C(CO)O3)nnc2c1
Cc1ccc(-n2ncc3c(N4CCCC(C)C4)ncnc32)cc1
COc1ccc(CCN2CCC(C3CCCN3C(=O)c3cccc4ccccc34)CC2)cc1OC
COC(=O)C1CC(c2cccc(O)c2)Nc2ccc(O)c(OC)c21
O=c1[nH]c(O)cn1-c1cccc(F)c1
N#Cc1ccc(NC(=O)CSc2nnc(CN3C(=O)c4ccccc4S3(=O)=O)n2C2CCCCC2)cc1
COc1ccc2[nH]c(=O)oc2c1-c1ccc(CC(C#N)NC(=O)C2NC3CCC2C3)c(F)c1
COC1C(OC2OC(CO)C(O)C(O)C2O)C(C)OC1n1ccc(=O)[nH]c1=S
O=C1c2ccc(O)c([N+](=O)[O-])c2C(c2ccccc2)c2c(Cl)ccc(O)c21
CN(C)C1CCCCC1=NOCCc1ccccc1
CC=Cc1cc(CC)cc(OC)c1OCCCCCC
C=CCn1c(C(C)NS(=O)(=O)c2ccc(Br)s2)nc2ccccc21
CN(C)CCNC(=O)c1cccc(-c2ccc3c(c2)Nc2ccccc2-c2nc(-c4cnn5ccccc45)[nH]c2-3)c1
COc1ccc(NC(=O)COc2cccc3oc(C)cc(=O)c23)cc1
CCc1cc(-c2nc(N)n3nc(C)nc3n2)cc(CC)c1OCC(O)CNC(=O)Nc1ccccc1
O=S(=O)(NC(Cc1c[nH]c2ccccc12)c1nnc2ccccn12)c1cccs1
Cc1cc(NS(=O)(=O)c2ccc(NC(=O)C=Cc3ccc4ccccc4c3C)cc2)no1
O=C(CNC(=S)Nc1ccc(F)cc1)Nc1ccc(-c2nc3cc(C(F)(F)F)ccc3o2)cc1
S=c1[nH]nc(CSc2nc3ccccc3c3nc(Nc4ccccc4)nn23)o1
CCCN1CCCc2cc(O)cc3c2C1Cc1ccc(O)c(O)c1-3
COCCN(C(=O)c1cccc([N+](=O)[O-])c1)c1nnc(C)s1
COc1cc(C)c(O)c(CN2CCN(c3ccccc3F)CC2)c1
COc1ccc(-c2ccc(-c3ccccc3O)n2-c2ccc(C)cc2OC)cc1
Cc1ccc(C(=O)Oc2cccc(N3N=C(C(F)(F)F)CC3c3ccco3)n2)cc1
Cc1cc(C)c(S(=O)(=O)N2CCN(c3ccc(S(N)(=O)=O)cc3)CC2)c(C)c1
ON=C(c1ccc(Oc2cccc3ccccc23)nc1)N1CCCC1
CCCn1cnnc1SCC(=O)Nc1cc(C(C)(C)C)[nH]n1
CCCn1c(=O)c2nc(-c3cnn(Cc4nc(-c5ccc(O)c(OC)c5)no4)c3)[nH]c2n(CCC)c1=O
CC(=O)NC(Cc1ccccc1)C(=O)NC1CSSCC(C(N)=O)NC(=O)C2CCCN2C(=O)C(Cc2ccc([N+](=O)[O-])cc2)NC1=O
COc1ccc(NC(=O)COC2CCCCC2)c(OC)c1
O=C(NC1CCC(O)CCC(O)C1=O)C(O)=NO
COc1cc(Nc2cccc(Cl)c2)c2nc(-c3ccc(OCc4ccccc4)cc3)[nH]c2c1
O=C(Oc1ccccc1F)c1ccc(F)nc1
Cc1ccc2oc(-c3cccc(NC(=O)c4ccco4)c3)nc2c1
CC(CCN(C)C)NC(=O)c1nn(C)c2c1CSc1ccccc1-2
Cc1ccc(C(=O)NC2CCC(N3CCC(c4ccccc4[S+](C)[O-])C3)CC2)c(C)c1
O=C(Cc1ccccc1)N(O)CCCCCCCN(O)C(=O)c1ccccc1Cl
COc1ccc(CN2CC(C(=O)NCc3ccc(F)cc3Cl)CC2=O)cc1
O=C(Nc1cccnc1)c1ccc(Oc2cccc(CN(c3ncccn3)C3CC3)c2)c(Cl)c1
Cc1nnc(N2C(=O)C(O)=C(C(=O)c3ccco3)C2c2ccc(Cl)cc2)s1
CCCN(CCC)C(=S)NC(=O)c1ccccc1
O=C(O)CCSCC1OC(n2cnc3c(NCCc4cccc(Cl)c4)ncnc32)C(O)C1O
O=C(C1=CSC2=NCCCN2C1=O)N1CCCC(n2ccnc2)C1
CC1(c2cccn2-c2cccc(C(F)(F)F)c2)CCC(NC(=O)c2cnc(N3CCCC3)cc2Cl)CC1
Cc1nc(NC(=O)CSc2nnnn2C)nc(N)c1[N+](=O)[O-]
CCc1nc2ccc(C(=O)NCCO)cn2c1N(C)CCCc1ccccc1
CC(C)C(=O)SCc1cc(C(C)(C)C(C)C)cc(-n2ccnc2)c1O
CCCCCCCCCCCC(O)C1CCC(C2CCC(C(O)CCCCCCCCCC)O2)O1
O=c1[nH]c(-c2cccnc2)cc2c1C1(CCN(Cc3cccc(F)c3)CC1)c1ccccc1O2
CCC(NC(C(=O)Nc1cccc(Cl)c1Cl)C(C)CC)C(=O)NC(Cc1ccccc1)C(N)=O
c1ccc(CNCC2CCN(CC3C4CN(c5ncnc6sc(-c7ccccc7)cc56)CC34)C2)cc1
Cc1nc2sccn2c1C=NNC(=O)C(=O)NN=Cc1c(C)nc2sccn12
C[S+]([O-])Cc1noc(CNC2CCC3(CC2)C(=O)c2ccccc2C3=O)n1
CN1CCN(CC2CN(C(=O)c3ccsc3)CC2CO)CC1
Nc1ccc2sc(-c3cccs3)cc2c1
COCCN(C(=O)COc1ccc2c(c1)OCO2)c1cccc(C)c1
COCC1(C)CCC(C)C2(O)C(C)C(OC(=O)c3ccccc3)C3C(CC(=O)O)C12OC3(C)OC(=O)c1ccccc1
O=C(NCC1CC1)C1CCN(S(=O)(=O)c2ccc(Br)cc2)CC1
COc1ccc(N=Cc2c(O)n(-c3ccc(C)c(C)c3)c(=O)[nH]c2=O)cc1OC
Cc1ccn2c(NCc3ccccc3)c(-c3ccc(C#CC(C)(C)O)cc3)nc2c1
Fc1ccc(-c2nc(-c3ccc(C(F)(F)F)cc3)n[nH]2)cc1
N=C(N)NCCc1ccc(C(=O)Nc2nc3cc(C(=N)NC4CCCCC4)c(Cl)cc3[nH]2)cc1
COc1cc(N)c(Cl)cc1C(=O)OCCN1CCC2CC21
O=C(CO)c1ccccc1-c1ccc(F)cc1
CCOC(=O)N1CCN(c2ccc(S(=O)(=O)Nc3ccc4nc(C)c(C)nc4c3)cc2[N+](=O)[O-])CC1
CCCCC(C)Oc1ncccn1
Cc1ccc(CCNC(=O)CCNS(=O)(=O)c2ccc3c(c2)NC(=O)CO3)cc1
CC(C)NC(=O)CN1C(=O)COc2ccc(S(=O)(=O)N3CCCCCC3)cc21
C=C1CCCC2C1(C)CCC(C(O)C(C)=O)C2(C)CCC(C)=CCCc1ccc(=O)oc1
Cc1cc(C)c(CN2CCc3ccccc3C2)c(Nc2ccccc2)n1
N#CC1CCCN1C(=O)C1CCC(c2ccc(Cl)cc2)N1
COc1ccc(C2=C(c3ccc(S(C)(=O)=O)cc3)C(=O)OC2)cc1
CN(C)C(=O)c1ccc(NC(=O)CSc2nccc(-c3ccccn3)n2)cc1
COc1ccc(C2(O)C(=O)C(=O)C(C)(CCCC=C(C)C)C2=O)cc1O
O=C(Nc1cccc(Cl)c1)NC1CCCc2ccccc21
CS(=O)(=O)Nc1ccc(OC(=O)N2CCN(C(=O)c3cccc(F)c3)CC2)cc1
Cc1ccc(C(O)CN2CCN(CCOC(c3ccccc3)c3ccc(F)cc3)CC2)cc1
CC(CO)(NC(=O)c1ccc2c(c1)nc(-c1ccoc1)n2C1CCCCC1)C1CCCC1
CNC(=O)c1cccc2cc(Cc3ccc(OC)c(CNS(=O)(=O)c4ccc(F)cc4F)c3)cnc12
Cc1cc(C)cc(NC(=O)CN(C)C(=O)c2ccc(Br)o2)c1
CCOC(=O)C=C1C2CCC3C4CCc5cc(O)ccc5C4CCC23CCN1C
O=C(Nc1ccc2nc(SCc3ccncc3)sc2c1)c1ccccc1
COc1cccc(-c2nc3cc(CCNCc4ccccn4)ccc3o2)c1
COc1ccc(C=NNC(=O)c2ccc(F)cc2)cc1OCCN1C(=O)CCC1=O
COC(=O)CN1C(=O)C2(C(=O)N(CC(=O)Nc3cccc(C)c3)c3ccccc32)c2ccccc21
COc1[nH]nc2c(=O)n(-c3ccc(C)cc3)c(C)nc12
Nc1ncc(-c2cc(C(=O)Nc3ccc(F)c(Cl)c3)ccc2F)cn1
CCCOC1C(O)C(COC(=O)Nc2ccccc2)OC(OCc2ccccc2)C1O
CC1=C(C(=O)N(C)CCN2CCOCC2)CC(CC(=O)N2CCCC2)C(=O)N1Cc1ccc(C(F)(F)F)cc1
CC(C)(C)OC(=O)N1C(CO)CC2Cn3c(nc4ccc(C(F)(F)F)cc43)C21
CC(=O)Nc1ccc(-c2ccc(CC(C#N)NC(=O)C3NC4CCC3C4)cc2)cc1
C#Cc1cc2cc(C(=O)Nc3cccc(C(=O)Nc4ccc(CC(=O)O)cc4)c3)oc2cc1Cl
COc1ccc(-c2cc3cc(Cl)ccc3nc2-c2ccccc2)cc1
Cc1ccc(COc2ccc(-c3nnc(N4CCCC(C(F)(F)F)C4)o3)cc2)cc1
CCCCCC=CCC=CCC=CCC=CCCCC(=O)OCCO
COc1ccc(-c2oc3cc(OCC(=O)O)c(Cl)c(O)c3c(=O)c2OC)cc1F
CNC(=O)N(O)C1(O)CC(O)C(OC(CO)Cc2ccc(OC)c(OC)c2)C(OC)C1
C=C1CC1c1cc(NC(=O)C(CCN2CCC3(CC2)CC(=O)Nc2ccccc2O3)C(=O)N2CCN(C(=O)OCC)CC2)nc(OC)c1
COc1cc(O)c(C(=O)C=Cc2ccc(Cl)cc2)c(OC)c1
CC1CCC2C(C)(F)C(N3CCN(c4ccccc4)CC3)OC3OC4(C)CCC1C32OO4
CC(=O)c1cnn(C2=NNC(=O)Cc3ccccc32)c1C
Cc1cnn(CC2CCCN2Cc2cc(C)n(C(C)C)n2)c1
Cc1ccc(S(=O)(=O)NCc2ccc(C(=O)NC3CCC3)cc2)cc1
CC1=CCCC2(C)OC2C2OC(=O)C(CN3CCN4CCC3CC4)C2CC1
O=C(c1nccc2ccccc12)N1CCN(c2ccncc2)CC1
Cc1c(C)c2ccc(OCCCOc3ccc(F)cc3F)cc2oc1=O
CCCCCCCCCCCCCCCCOCCOC(=O)C1CCC(O)C1
COc1cc(-c2ccc3oc4cc(O)c(O)cc4c(=O)c3c2)ccc1O
Nc1noc2cccc(-c3ccn(CC(O)CO)n3)c12
O=C(CCN1CCC(CNS(=O)(=O)c2cccc3nsnc23)CC1)NC1CC1
COc1cccc(Nc2nc(C)c(C(=O)NCC(O)c3ccccc3)s2)c1
COC(=O)C(CCC(=O)O)NC(=O)CC(O)C(NC(=O)c1cccc(Cl)c1)C(C)C
CC1(C)OC(=O)CC2OC21
COC(=O)C1Nc2cc(Cl)c([N+](=O)[O-])cc2NC1c1cccc([N+](=O)[O-])c1
O=C(COC(=O)c1ccc2c(c1)-c1ccccc1CC2)NCc1cccs1
NC1(C(=O)Nc2ccc(CCn3ccnc3)cc2)Cc2ccccc2C1
COc1cc(C)nc(N2CC3CN(C(=O)c4cc(N)n[nH]4)CC3C2)n1
COc1cc2c(cc1Cl)CCN(C1CCN(C(=O)OC(C)(C)C)CC1)C2C
COc1cc(O)c(C(=O)C=Cc2ccc(F)cc2)c(OC)c1
C=CC(=O)N1CC(=Cc2ccccc2Cl)C(=O)C2(C1)C(c1ccccc1Cl)C(c1ccccc1Cl)NC21C(=O)Nc2ccccc21
Cc1nnsc1CNC(=O)c1ccccc1-c1ccc(C2CCC2)c(F)c1
CCCCOc1c(OC)cc(NC(C)CCCNC(C)=O)c2nccc(C)c12
NS(=O)(=O)c1ccc(NC(=O)COC(=O)Cc2ccccc2)cc1
COc1nc(N)c2nc(Cl)n(C3CCCCCC3)c2n1
O=C(Nc1nc2ccccc2s1)c1cc(=O)c2cc(Br)ccc2o1
OCCNCCN(CCO)CC(O)COC1CCCCC1
C=CCOc1ccc(C(C)N2CCN(c3ccc(OC)cc3)CC2)cc1
O=C(C1=C(c2cn[nH]c2)C(c2ccccc2)N(Cc2cccc(N3C(=O)c4ccccc4C3=O)c2)C1=O)c1ccoc1
O=C(c1cc([N+](=O)[O-])ccc1Br)N1CCc2c([nH]c3ccccc23)C1
CSCCC(NC(=O)CCC(C)C)C(=O)O
CC(C)C(C)NC(=O)c1c[nH]cn1
COCCOc1ccccc1C(=O)Nc1cccnc1
CCCCCCn1cnnc1-c1nnc(SCC(=O)Nc2cc(C)on2)n1CC
CN1C(=O)CC12CCC(Nc1nc(-c3ccccn3)no1)CC2
CNC(=O)C(CCC(=O)O)NC(=O)C1Cc2ccccc2CN1C(=O)C(N)Cc1c(C)cc(O)cc1C
CC1(C)CCc2cc(C(=O)Nc3ccc4cc(NC(=O)c5ccccc5N)ccc4c3)ccc2O1
CCOCCn1cc(NC(=O)NCCNc2ccnc3cc(OC)ccc23)cn1
COc1ccc2c(c1-c1nc3ccccc3s1)C=CS(=O)(=O)O2
COc1ccc(Cl)cc1NC(=O)CCS(=O)(=O)c1ccc(S(N)(=O)=O)s1
CCCC(NC(=O)CCn1c(O)nc2c(N)ncnc21)C(=O)O
O=C(Nc1ccc(-n2nc(C(F)(F)F)cc2C(F)(F)F)cc1)c1ccncc1
COc1cc2c(c(OC)c1OC)-c1c(OC)ccc(OC)c1OC2
CC#Cc1c[nH]c2ncnc(N3CCN(C(=O)C(C)C)C(C(=O)OC)C3)c12
COc1ccc(C(=S)Nc2ccc3oc(-c4ccc(C(C)(C)C)cc4)nc3c2)cc1
COc1cc2ccc(=O)oc2cc1Cl
CN(CC(=O)Nc1ccc(Cl)c(Cl)c1)C(=O)CNC(=O)c1cccs1
CN(C)C(=O)c1cc(Cl)ccc1OC(=O)c1cccs1
COc1cc(C=CC(=O)c2c(OC)cccc2OC)cc(OC)c1O
COc1c(O)c(C)c(O)c(C(C)=O)c1OC
CCN(CC)CCCNC(=O)c1cn(Cc2ccc(Cl)cc2)c2ccc(OC)cc2c1=O
COCC1CCC(Oc2ccc(C(=O)N3CCCN(c4ccnc5c4CC(C)O5)CC3)cc2)CC1
COc1ccc(NC(=O)C2CC(=O)N(c3ccc(N4CCC(C(C)(C)O)CC4)cc3)C2)c(OC)c1
CCc1cc(CCP(=O)(O)O)sc1-c1ccc(P(=O)(O)O)o1
CC1=C2CCC3C(CCC4CC(O)CCC43C)C2CCC1=O
Cc1cn(C(=O)N(C)CCCc2ccccc2)cn1
Cc1ccc(CN2CCCOC(c3cnn(C)c3C)C2)s1
COc1cc(C=C2CCCC(c3ccc(F)c(F)c3)C2=O)cc(OC)c1OC
COc1ccc(OC)c(C=CC2=NN(c3ccc(Br)cc3)C3(CCCC3)C2)c1
COc1ccc(-c2c(-c3ccc(C4CCCC4)cc3)n3ncc(C(=O)NC4(C)CCC4)c3n2C)cc1
O=C(NCCCCCO)Nc1cccc2cnccc12
C=C(C)COc1ccc(Cl)cc1C#N
COc1ccc(COc2ccc(=O)n(C)n2)cc1
Cc1nc2cc(-c3nc(-c4ccccc4N)no3)ccc2s1
O=C(COC(=O)C=Cc1ccc(Br)cc1)NCc1ccc2c(c1)OCO2
CCN(CCN1CCN(c2cccc(Cl)c2)CC1)c1cc2nc(-c3ccco3)nn2c(N)n1
COc1cc2c(cc1OC)C(C)(C)CN(S(=O)(=O)c1ccc(C)cc1)C2C1CCC(C(=O)O)CC1
COc1cc(C(C#N)N2CCOCC2)ccc1OCc1ccc(F)cc1
Cc1cc(Oc2ccc(F)cc2)n2nc(C(F)(F)F)nc2n1
O=C(C=Cc1ccccc1)Nc1nnc(S(=O)(=O)N2CCCCC2)s1
CCC1(O)C(=O)OCc2c1cc1n(c2=O)Cc2cc3nc(Cl)ccc3nc2-1
Nc1sc(C(=O)O)c(C(=O)O)c1C(=O)c1ccc(Cl)cc1
CCCn1c(C(C)NC(=O)c2cc3ccccc3o2)nc2cc(C)sc21
Clc1ccccc1OCCCCN1CCCC(c2ccccc2)C1
CC(=O)ON=C(C)c1ncc([N+](=O)[O-])s1
O=C(CSc1nc(COc2ccccc2)nc2ccccc12)Nc1ccc(C(=O)N2CCOCC2)cc1
COc1c(C(N)=O)[nH]c2c1ccc1nc(N)c3c(c12)N(C)CC3
CCCc1c(CC)nc2ccc(OC)cc2c1C(=O)OCCOc1ccc(Br)c(F)c1
N#Cc1cc(Oc2ccc(Cl)cc2)cc(C(=O)Nc2cc(Cl)cc(Cl)c2)c1
COc1ccc(C(=O)NC2CCN(C)CC2)cc1Nc1ncc(C(F)(F)F)c(Oc2cccc(C)c2C)n1
C#CCN(Cc1ccc2[nH]c(CO)nc(=O)c2c1)c1ccc(C(=O)NC(CCC(=O)O)C(=O)O)c(F)c1
COc1ccc(CN2CCN(C(=O)c3nnc4ccccc4c3-c3ccc(C)cc3)CC2)cc1
O=C(Cc1ccccc1Cl)Nc1ccc(Cc2ccc(NC(=O)Cc3ccccc3Cl)cc2C(=O)NCc2ccccc2Cl)cc1
CCCCC(=O)Nc1nc2ccccc2n1C
CN1C(=O)C2CN(c3nn(C)cc3[N+](=O)[O-])CC2(C)N=C1N
CN(CC(=O)Nc1cccc(N2CCOCC2)c1)S(=O)(=O)c1ccc(F)cc1
CCN1CCCC1CN(C)Cc1cc(C)c2ccccn12
CCN(C(=O)C(C)N(C)S(=O)(=O)c1ccc2c(c1)CCC(=O)N2)C(C(=O)NC1CCCC1)c1ccccc1
CC(CNC1CCCC1)NC(=O)C1CSCN1CC(O)c1cccc(NS(C)(=O)=O)c1
Cc1ccsc1C(=O)Nc1ccc2c(c1)cc(C(=O)NCCCN(C)C)n2C
N#CCn1cc(C=CC=NNC(=O)C2COc3ccccc3O2)c2ccccc21
Cc1ccc(S(=O)(=O)NCCC(c2ccccc2)c2ccccc2)cc1
CCCCCCCCCCCCCCc1ccc(C(=O)NCC(C)C2COP(=O)(O)O2)cc1
CC12CCC(O)C3c4ccc(O)c(F)c4CCC3C1CCC2O
CC(C)(SC1=NS(=O)(=O)c2ccccc21)C(C#N)C(=O)Nc1nc2ccccc2s1
COc1cc(CN2CCN(C(=O)Cn3cc(S(N)(=O)=O)c4ccccc43)CC2)cc(OC)c1OC
CC(C)C(O)(c1cc2cc(Oc3ccccc3)ccc2[nH]1)c1nc(C(=O)O)cc2c3ccccc3n(C)c12
CCOc1ccc(NC(=O)CN(CC(=O)Nc2ccc(NC(=O)CC)cc2)C(C)=O)cc1
CC(=O)OC1CCC2(C)C(CCC3C4CC=C(C(C)C)C4CCC32)C1
Cc1nc2ccc(O)c(O)c2n1Cc1ccc(-c2ccccc2-c2nn[nH]n2)cc1
O=C(O)COc1ccc(C(=O)c2c(-c3ccccc3)sc3ccccc23)cc1
COc1ccc(NC(=O)CC(=O)Nc2ccc(NC(=O)CN(C)C)c(OC)c2)c(OC)c1
COc1cccc(COCC(=O)N2CCC3(CC2)CN(Cc2cccn2C)C3)c1
CCOC(=O)Cn1c2ccccc2c2c3c(c4c5ccccc5[nH]c4c21)C(=O)NC3=O
Nc1nc(N)n(-c2c(Cl)cc(OCC3CC3)cc2C(F)(F)F)n1
CCC12CCC(=O)C=C1c1c(cc(OCC(=O)O)c(Cl)c1Cl)C2
COc1ccc(C2Nc3ccc(Br)cc3C(C)(C)O2)cc1
CC(=O)N(NC(=O)COc1ccc(Cl)cc1)c1nc(C#N)ncc1Br
O=C1C(CCc2ccccc2)OCC(CCN2CCCCC2)N1Cc1cccc2ccccc12
CC(CC(=O)Nc1c(C)cccc1C)=NNC(=O)c1ccncc1
CC(=O)Oc1ccccc1C(=O)OCC(=O)C1(O)CCC2C3CCC4=CC(=O)CCC4(C)C3C(O)CC21C
COc1cc2c(c(OC)c1OC)-c1ccc(OC)c(=O)cc1C(N(C)Cc1cccc([SH](=O)=O)c1)CC2
CCN(CC)CC(=O)OCC1OC(c2ccccc2)C=CC1O
CCN(CC)c1ccc(CN2CCC(NC(=O)C(C)COc3ccccc3)C2)cc1
CC1C(CCCCCc2ccccc2)CCC1c1ccccc1
CC(=NN=c1[nH]c2ccccc2s1)c1ccc(Cl)cc1
C[n+]1c2ccccc2c(Nc2ccc(C=NNC(=N)N)c(S(=O)(=O)O)c2)c2[nH]c3ccccc3c21
CCN(CC)c1ccc(C=CC(=O)NCCNC(=O)c2ccccc2F)cc1
Cc1ccc(N2C(=O)C(=Cc3ccc(C(=O)O)cc3)SC2=S)cc1
O=C(Nc1ccccc1F)c1c[nH]c2cccc(OCc3ccccc3)c12
CCCN(CCC)C(=O)C1CCCN(c2ccnc(SCc3ccc(F)cc3)n2)C1
C=CCn1c(=O)c2c(nc3n2CCCN3C2(C(C)C)CC2)n(C)c1=O
Oc1ccccc1OCC(O)CN1CCN(CC=CCCN2CCN(c3nc4ccccc4s3)CC2)CC1
CCc1cc(-c2ccc(F)cc2)c(-c2ccc(F)cc2)n1CC(O)CC(O)CC(=O)O
CNCCOc1cc(OC)ccc1OC
Cc1ccc(S(=O)(=O)NCC2Oc3c(NC(=O)c4nccs4)cccc3C(=O)N(C(C)CO)CC2C)cc1
CCCCCCCCCCCCC(O)C1CCC(C(O)CCCC(O)CCCC)O1
CC(=O)Nc1ccc(C(=O)N2CCCC(n3cncn3)C2)cn1
Cc1cc(C)cc(NC(=S)N2CCN(c3ncccn3)CC2C)c1
O=P([O-])(O)CNc1nc(-c2ccc(OC(F)F)c(OC(F)F)c2)cs1
Cc1nn(-c2ccccc2)c2nc3cc(NCCCN4CCOCC4)ccc3c(N)c12
CSCC1CN(Cc2ccc(C)s2)CCN1C1Cc2cccc3[nH]c(=O)n(c23)C1
COc1cccc2c1[nH]c1c(C3C(C(=O)O)C3C(=O)O)nccc12
CCCc1cc(C(C)NC(=O)c2cccs2)on1
NCCCC1CCCC(NC(=O)CC(N)Cc2cnn(O)c2)C1
COc1ccc(C(=Nc2ccccc2)Nc2ccc3ncnc(Nc4cccc(Br)c4)c3c2)cc1
COC(=O)c1ccccc1SCC(CNC(C)=O)N1CCCCCC1
Cc1nc2[nH]ncc2c(=O)n1-c1ccccc1Cl
CC(C)C(NC(=O)N1CCOCC1)c1ccccc1
CC(Oc1cccc2c1N(C(C)C)C(=O)C2=O)C(=O)O
COC(=O)c1c(C)oc2ccc(OC(=O)c3ccc(S(N)(=O)=O)cc3)cc12
CC1(C)CC(CCN2CCC(NC(=O)c3ccco3)C(C)(C)C2)(c2ccc(F)cc2)CCO1
Cc1[nH]c(-c2cccc(O)c2)c(-c2ccccc2)c1C=C(C#N)C(=O)OC1CCCCC1
Fc1ccc(OCCn2cc(C3CCNCC3)c3ccccc32)cc1
CC(NC(=O)CCC1CCNC1=O)c1ccc(F)cc1
O=C(CCCCS)Nc1ccc(-c2ccccc2)cc1
CC(C)(C)c1cc(CCC(Oc2ccccc2)c2cccc(O)c2O)cc2c1OCC2(C)C
CCC(CO)N=Cc1ccccc1C(C)=O
COc1ccccc1NCc1cscc1Cl
CCc1cccc(C)c1NC(=O)c1sc(=S)n(C)c1C
COc1cccc2c1OC(=O)CC2O
O=C(CN(Cc1ccc(F)cc1)C(=O)c1ccccc1F)Nc1ccncc1
Cc1ccc(-c2[nH]c3ccccc3c(=O)c2Br)cc1
CCn1nc(C)c(CNC(=O)NCCc2ccc(Cl)cc2)c1C
c1ccc(CSc2cc(-c3ccccc3)c(-c3ccccc3)c(C3CCCCC3)c2SCc2ccccc2)cc1
COc1cccc(NC(=O)CCc2c(C)nn(-c3ccc(N4CCCCC4)nn3)c2C)c1
CSc1cccc(NC(=NC(=O)c2cccc(F)c2)NC(C)C)c1
O=C1OCC(c2ccc(Cl)cc2)=C1c1ccccc1
O=C1c2ccc(O)cc2COc2c(O)cc3cc(Oc4ccccc4)ccc3c21
CCOC(=O)N1CCN(S(=O)(=O)c2nn(-c3ccccc3)c(-c3ccc(Br)cc3)c2C)CC1
CCCCCCCCn1c(-c2ccccn2)n[nH]c1=S
Clc1ccc(C(CCN2CCN(c3cccc(Cl)c3Cl)CC2)c2ccccc2)cc1Cl
O=C(Nc1ccc2c(c1)OCO2)c1n[nH]c(=O)c2ccccc12
Cc1cc(-c2n[nH]c3cc(NC(=O)NC(CCO)c4ccccc4)ncc23)ccn1
CCCON(C)C(=O)C(C)NC(=O)Cn1c(-c2ccc(F)cc2)ncc(N)c1=O
Cc1ccn(S(=O)(=O)c2c(C)cc(C)c(C)c2C)n1
CC(=O)N(O)C(Cc1ccc2ccccc2c1)C(=O)NC(CC(=O)O)C(=O)NCCC(=N)N
Nc1ccc(Nc2cc(NCC(O)CO)ccc2O)cc1
c1cncc(C2CC2n2ccnc2)c1
CCCCNc1cc(CCC)nc2c(-c3ccc(Cl)cc3Cl)c(C)nn12
CS(=O)(=O)c1ccc(C2CC(c3ccc([N+](=O)[O-])cc3)=NN2c2ccccc2)cc1
CC1CCC2C(C)C(OC3OC4OC5(C)CCC6C(C)CCC(C3C)C46OO5)OC3OC4(C)CCC1C32OO4
CCCCN(C(=O)CCc1c(Cl)c[n+]([O-])cc1Cl)c1c(N)n(Cc2ccccc2)c(=O)[nH]c1=O
CC(CNC(=O)N(N)[O-])CC(=O)CN
Cc1ccc2oc(-c3ccc(NC(=O)c4ccc(S(=O)(=O)N5CCCCCC5)cc4)cc3)nc2c1
CCOC(=O)C=CC(CC1CCNC1=O)NC(=O)c1cc(C(Cc2ccccc2)NC(=O)c2ccccc2)cs1
CCOc1cc(OCC)cc(C(=O)Nc2ccc(OC)cc2OC)c1
COc1cc(-c2nc(-c3ccc(C(F)(F)F)cc3)no2)cc(OC)c1OC
C=C1C(=O)C23CCC4C(C)(C(=O)N5CC5C(=O)O)CCCC4(C)C2CCC1(O)C3
C=CC(=O)Oc1ccc(SSSc2ccc(OC(=O)C=C)cc2)cc1
O=C(NCCN1CCCC1)c1ccc2c(c1)C(Cl)=Cc1ccccc1S2(=O)=O
COc1cc(CN2CCCC(CNC(=O)c3cc(S(C)(=O)=O)ccc3F)C2)cc(OC)c1OC
COc1ccc(CCNC(=O)COC(=O)C2CCN(S(=O)(=O)c3ccc4c(c3)OCCO4)CC2)cc1OC
c1ccc(-c2nc(Nc3ccc(C4CNCCO4)cc3)c3ccccc3n2)cc1
COc1ccccc1NC(=O)Cn1nc(C(F)(F)F)c2c1CCCC2
O=[N+]([O-])c1ccc(SN(CCCl)CCCl)cc1
O=C(O)C(Cc1c[nH]c2ccccc12)Nc1cc(=O)n(CCCCCCCO)c(O)n1
O=C1CCc2ccc(CNC34CCC(CC5(O)Cn6c(=O)ccc7ncc(F)c5c76)(CC3)OC4)nc2N1
C(=Nc1ccc2oc(-c3ccccc3)nc2c1)c1ccncc1
CCC(C)OC(=O)c1cc(-c2nc3cc(C#N)ccc3[nH]2)c[nH]1
CCCn1cc(CC(N)C(=O)N2CCC3(CC2)C(=O)NCN3c2ccccc2)c2ccccc21
COc1cccc(C=CC(=O)Nc2ccc3c(=O)c4ccc([nH]c(=O)ccc3c2)-c2cc(OC)ccc2N4)c1
Cc1ccc2nc(N3CCNCC3)c(-n3nc(C)cc3C)nc2c1
CC(=O)c1cccc(-c2c(C)n(Cc3ccccc3)c(=O)[nH]c2=O)c1
CCOC(=O)C1CCN(C(=O)C2NC3(CCCCC3)CC2c2ccccc2)CC1
COc1cc(CC2COc3cc(C)c4[nH]cc(C(=O)O)c4c32)cc(OC)c1C
CC1(CC=Cc2cccc(-c3cccc(F)c3)n2)CC(=O)OC(=O)C1
CC1(C)Oc2cc(N)sc2C(c2cccc(I)c2)C1(c1ccccc1)c1ccccc1
COCOC1CCC2C3C=Cc4cc(OC)c(OC)cc4C3CCC12C
CNc1ccc(S(=O)(=O)Nc2ccc(F)cc2)cc1OC
O=C1CNCCCN1c1ccc(C(F)(F)F)cc1C(F)(F)F
O=c1[nH]c(=O)n(N=Cc2ccc3c(c2)OCO3)s1
O=C(NC1CCCC1)c1ccc(-c2noc(C(F)(F)F)n2)cc1
CN(C)C=C1C(=O)NC(=O)N(c2ccc(C(=O)O)cc2)C1=O
O=C(Cc1ccccc1)Oc1cnn(-c2ccccc2)c(=O)c1
CC(C)=CCCC(C)=CC=CCC(C)=CCSc1ccccc1C(=O)O
COc1ccc2nc(CCC34CCC(=O)C=C3CCN(S(=O)(=O)c3cccs3)C4)ccc2c1
C=C1CCC2C(C)(COC(=O)c3ccc(N)cc3)C(O)CCC2(C)C1C=Cc1ccccc1
CN(C)c1ncccc1-c1nc2ccccc2n1C
CCOc1ccc(NC(=O)c2cccc(F)c2C=CC(=O)c2ccc(OC)cc2OC)c(Cl)c1
CCCCCCCCCCNC(=O)OCC(COC(=O)NCC)OS(C)(=O)=O
CCN(CC)C(=O)Oc1ccc2c3c(c(=O)[nH]c2c1)CCCN(CCC(C)C)C3
CCOc1ccc(C(CNS(=O)(=O)c2ccc(C(F)(F)F)cc2)N2CCCC2)cc1
CCc1ccc(C(=O)Nc2nnc(C3CCOCC3)s2)cc1
COc1cc2nc3n(C)nc(CN4C(=O)COc5c(C)cc(F)cc54)n3c2cc1OC
OC(CNCC(F)(F)COc1ccc2ccsc2c1)COc1ccccc1
COc1cc(F)cc2c1nnc1c(-c3ccccc3)nnn12
COc1ccc(S(=O)(=O)Nc2ccccc2C(=O)NCc2ccco2)cc1OC
COc1ccc(S(=O)(=O)N2CCN(C(=O)CCC(C)=O)CC2)cc1F
COc1c(Cl)cccc1C(=O)Nc1ccccn1
COc1cc(CO)ccc1OCCNC(C)C
CC(C)(C)c1ccc(S(=O)(=O)Nc2cc(-c3ccc(N4CCNCC4)c(F)c3)cnc2N)cc1
C=CC(=O)Nc1ccc(S(=O)(=O)N2CCC(Oc3ccccc3C(C)C)CC2)cc1
O=C(Nc1ccc(Cl)cc1)Nc1ccc2ncnc(Nc3ccccc3)c2c1
COCCC=Cc1ccccc1
COCOCCn1cc(-n2nc(C)c(C(=O)N3CCN(C(=O)OC(C)C)CC3)c2C)nn1
Cc1ccc2c(c1)C(=O)N(c1ccc(-c3ccccc3)c(F)c1)C2=O
CN(C)CCOCCNc1ncnc2ccccc12
Cc1cccc(C)c1Nc1c(-c2ccc(Cl)cc2)nc2ccccn12
COC1C=CC=C(C)C(=O)NC2=CC(=O)C=C(CC(C)CC(OC)C(O)C(C)C=CC1)C2=O
COc1ccc(N2CCN(c3[nH]c4ccnn4c(=O)c3C=NN3CCN(c4ccc(F)cc4)CC3)CC2)cc1
Cc1ccc(Cl)c(CN)c1Cl
O=C(Nc1ccc2nc3n(c(=O)c2c1)CCCCC3)C(O)=Cc1cc(-c2ccc(Cl)cc2)on1
COc1cccc2c1CCC1CN(CCn3c(O)c4sccc4nc3=O)CC21
NC(CCC(=O)NO)CC(=O)O
O=[N+]([O-])c1ccc(Sc2ccc(N3CCCCC3)cc2Cl)cc1NCCN(Cc1ccccc1)Cc1ccccc1
Cc1cccc(NC(=O)COC(=O)c2ccccc2NS(=O)(=O)c2ccc(Cl)cc2)c1
CC(c1ccc(F)cc1)c1c(C(F)(F)F)c(-c2ccccc2)nn1CCCCCS(=O)(=O)c1ccc(=O)[nH]n1
COc1cc(NC(=S)NNC(=O)C2CCC2c2ccccc2)cc(OC)c1OC
CCNC(=O)c1cc(-c2ccc(Cc3ccccc3)cc2C)n(-c2ccc(F)cc2)n1
CC(C)=CCCC1(C)C=Cc2c(cc(O)c3c2no[n+]3[O-])O1
N#Cc1ccc(-c2ccc(CN3CCN(c4ccccc4-c4n[nH]c(=S)o4)CC3)cc2)cc1
O=C(NC1CCCC1)c1ccc(CS(=O)(=O)c2ccc(Cl)cc2)cc1
CCOc1ccc(Cc2n[nH]c(=O)c3ccccc23)cc1OC
COc1cc(C(=O)c2ccc(C)cc2)c(O)cc1OCCCOc1ccccc1
COc1cc(F)ccc1C(F)(F)c1c[nH]c(C(=O)O)c1
O=C(Cc1ccccc1)N1CCN(CC=CCN(c2nc3ccccn3c2Cl)S(=O)(=O)c2cccc3ccccc23)CC1
COC(=O)c1cc(CC#N)cc(C(Nc2ccnc(NCCN(C)C)n2)c2ccc(S(N)(=O)=O)cc2)c1
Cc1ccc(Nc2c3cc(F)ccc3[n+](CCNCCCN)c3c2[nH]c2ccccc23)cc1
CC1CN(CC2CCC2)CCN1S(=O)(=O)c1ccc(C(C)(C)C)cc1
CCCN(CCC)CC(O)C1=Cc2ccccc2CC1
CCc1nc(C2CN3CCC2CC3)n[nH]1
COc1cccc(N(CCN2C(=O)c3ccccc3C2=O)C(=O)CCC(=O)Nc2nccs2)c1
N=C(N)NCCCC(NC(=O)CNC(=O)c1ccc(I)cc1)C(=O)N1CCC(CCC2CCCCC2)CC1
O=C(c1ccc(NCP(=O)(O)O)nn1)N1CCC(n2c(=O)[nH]c3ccccc32)CC1
c1ccc2c(c1)CN1CCNCC21
O=C(O)C1C=CCN(C(=O)CCCCc2ccccc2)C1
CCN(CC)c1ccc(C=Cc2nc3ccccc3c(=O)n2-c2ccccc2OC)cc1
Cc1ccc(CSCC2SC(n3cnc4c(N)ncnc43)C(O)C2O)cc1
COc1ccc(NC(=O)c2ccc3c(-c4ccccc4)c(-c4ccc(OC(F)F)cc4)n(CC(C)C)c3c2)cc1
O=C1COc2ccc(NC(=S)NC3CCCCCC3)cc2N1
O=C1CCCC2CCN(CCCN3CCN(c4cc(Cl)cc(Cl)c4)CC3)CN12
O=C(Nc1ccc(C(F)(F)F)cc1)c1nn(-c2ccccn2)c2c1CCCC2
CC(=CCn1oc(=O)[nH]c1=O)C1CC1C(N)C(=O)O
Cc1nc2c(c(=O)n(C)c(=O)n2C)n1CC(O)CN(Cc1ccc(Cl)cc1)Cc1ccc(Cl)cc1
CC1CCC2C3CC=C4CC(OC(=O)CCCCCCCCCCCCN)CCC4(C)C3CCC12C
COc1ccc(OCC(F)F)c2sc(N(C)C(=O)c3ccco3)nc12
O=C(c1cc(O)c(O)c(O)c1)C(Cc1ccccc1)Cc1ccc(O)c(O)c1
CC(C)CC(O)C1CCC(C)(C2CCC(O)C3CCC(O)C(CO)=C32)O1
CCC(Sc1nnc(C)o1)C(=O)N1CCN(C(=O)c2cccs2)CC1
CC(=O)c1cc(-c2ccc3ccccc3c2)cc(C(C)=O)c1O
CN1CC2CCC(C1)N(CCc1cccc(OC(=O)C(C)(C)C)c1)C2
COc1cc(S(=O)(=O)NC2CCCCC2)ccc1Br
O=C(NNC(=O)c1[nH]cnc1C(=O)NN=Cc1ccc([N+](=O)[O-])cc1)c1ccc(O)c(O)c1
O=C(NCc1ccc(F)cc1Cl)c1ccc(N2CCCC(O)C2)nn1
CC1CCCCC1Oc1nc(N)c2c(=O)ccn(C3CCCO3)c2n1
CCN1CCN(C(=O)c2ccc(Sc3ccc4c(c3)NC(=O)CS4)c([N+](=O)[O-])c2)CC1
CCCCC(O)c1cccc(NC(=O)c2c(C)oc3nc(C(F)(F)F)nc(N4CCOCC4)c23)c1
CC(C)(C)c1ccc(OCCCCN2CCC(O)CC2)c(C(=O)Nc2ccc(Cl)c(C(F)(F)F)c2)c1
CSc1ccccc1NC(=O)C(Nc1ccc(C(C)=O)cc1)C1CCCCC1
CCCn1c(SCC(=O)N2c3ccccc3CC2C)nnc1-c1ccccc1
Cn1cncc1CN1CC(N(CC(=O)N2CC(=O)NC(Cc3ccccc3)C2)S(C)(=O)=O)Cc2cc(C#N)ccc21
O=Cc1ccc(OCC2COC(c3ccc(F)cc3)(c3ccc(F)cc3)CO2)cc1
CCOC(=O)NC1CCN(S(=O)(=O)c2ccc3c(c2)c(C)c(CC(=O)OC(C)C(=O)OCC)n3C)CC1
CC(=O)NC(C)Cc1ccc(C#Cc2ccccc2)cc1
Cc1cc(C(=O)Nc2cncc(Br)c2)n(-c2cc3ccccc3cc2S(C)(=O)=O)n1
COCCN(C(=O)c1ccc2c(c1)OCCO2)c1c(N)n(CCC(C)C)c(=O)[nH]c1=O
COc1cccc(C=CC(=O)C=C(O)C=Cc2ccc(OCC=C(C)CCO)c(Br)c2)c1OC
CC(=O)N1CCC(N2CCN(Cc3ccc(C(=O)Nc4c(O)ccc5ccccc45)cc3)CC2)CC1
CCOC(=O)CCC(C)=CCC(=O)C(=O)NCC(N)=O
C=CC(C)(O)CCC(C)C1CCC(C)(O)C2CC(O)C(C=O)=CC12
COc1ccc(N2CCN(C(=O)Cn3cnc([N+](=O)[O-])n3)CC2)cc1
Cc1cc(NC(=O)CN2C(=O)c3ccccc3C2=O)no1
CCOC(=O)c1cccc(NC(=O)N2CCCC(c3nccn3C)C2)c1
CC1CN(S(=O)(=O)c2cc([N+](=O)[O-])ccc2N2CCCC2)CC(C)O1
Cn1c(N=Cc2ccc3no[n+]([O-])c3c2)nc2ccccc21
O=C(O)c1sccc1SCc1ccc(F)cc1
CC(O)CC(Cc1ccccc1)NC(=O)C(NC(=O)N(C)Cc1csc(C(C)C)n1)C(C)C
Cc1ccc2c(c1)nc(N1CCN(Cc3ccc(Cl)cc3)CC1)c1ccccc12
COc1ccc(C2CC(OC(=O)c3ccccc3)c3cc(Br)ccc3O2)cc1OC
O=C(COC(=O)C1CCN(C(=O)c2ccco2)CC1)c1ccccc1
CCc1c(C)[nH]c(=S)c(NC(=S)Nc2ccccc2)c1C(C)=O
CCC1CC(C(=O)NC)N(C(=O)NSC)C1
CCCCC(CO)NC(=O)C1COC2CCCCC(NC(=O)C(C)N)C(=O)N21
COC(=O)c1cc(S(=O)(=O)N2CCN(c3ncccn3)CC2)c[nH]1
CC(=O)Oc1cc(O)c(C(=O)C=Cc2ccc3c(c2)OCO3)c(O)c1
COc1ccc(C=Cc2cc(O)c3oc4c(O)c(O)cc(C)c4c(=O)c3c2)cc1
CCOCCOc1ccc(S(=O)(=O)Nc2ccc(-c3cc(Cc4ccccc4)no3)cc2OC)cc1
CCC(NC(=O)C(N)CCCCNC(=O)CCNC(=N)N)C(=O)NC(Cc1ccccc1)C(N)=O
CC1(C)Oc2cc(C3(O)c4ccccc4-c4ccccc43)cc(O)c2C2CC(C=O)CCC21
C=C1CC(C23OC2C(CO)=C2CCCC23)OC1=O
CN(Cc1ccccc1)CC1NCC(O)C1O
CCc1cc(C(=O)NCc2ccc(Cl)cc2OC)n(C)n1
COc1ccc(-c2c(C#N)c3n(c2C(=O)c2ccc(C(C)C)cc2)CCc2c(c4ccccc4n2C)C3)cc1
CCN1C(=O)CC2C3CCc4cc(OC)cc(O)c4C3CCC2(C)C1=O
CC(C)COC(=O)NCc1ccccc1C1CN(C(=O)OC(C)(C)C)C1
COc1cccc(CNC(=O)c2ccc(S(=O)(=O)Cc3ccc(OC(C)C)cc3)cc2)c1
CCc1nnc(NC(=O)C2CCN(S(=O)(=O)c3ccc(OC)cc3)CC2)s1
CCn1nc(CC(=O)NNC(=O)c2ccc(OC)cc2OCc2ccccc2)c2ccccc2c1=O
C=CCOC1C(OCc2ccc(OC(C)(C)C(=O)O)cc2)CCCC1N1CCCCC1
Cc1ccc2[nH]c(=O)c(C=CC(=O)NCCCN3CCN(CCCNc4c5c(nc6nc(C)nn46)CCCC5)CC3)cc2c1
CC12CCC3C(CC=C4CC(O)C(O)CC43C)C1CCC2=O
Cc1cc(C)cc(OCCCC(=O)N2CCC2)c1
CN1CCCC1C(O)c1ccc(O)cc1
Cc1cccc(C)c1NCc1coc(-c2ccc(Br)cc2)n1
C=C1C(=CC=CC=C2CCC(CCC3C(O)CC(O)C3(C)CCO)C2(C)C)CC(O)C(CC)C1O
CSc1nc2c(c(=O)n1C)C(c1ccccc1)c1cc(O)ccc1O2
CC[N+](C)(CC)CCNC(=O)c1ccc(NC(=O)c2ccc(OC)cc2)cc1
FC(F)(F)c1nn(-c2ccc3[nH]c(CSc4ccc(Cl)c(Cl)c4)nc3c2)c(Cl)c1Cl
CN1CCN(CC(O)COc2ccc(-c3nnc4n3-c3cccnc3Nc3ccccc3-4)nc2)CC1
CCCCCS(=O)(=O)N(Cc1ccccc1)Cc1cnc2nc(N)nc(N)c2n1
O=C(c1ccc(F)cc1)N(C(=S)OCCN1C(=O)c2ccccc2S1(=O)=O)c1ccc(F)cc1
CN(C)CCSC(=O)C(O)(c1ccccc1)c1ccccc1
Cc1cn(CCCCOC(=O)N(C)CCSC(=O)OCC2C=CC(O)C2O)c(=O)[nH]c1=O
COCCCP(=O)(OC)OC
O=C(O)c1cc(-c2ccc(OCc3ccccc3Cl)cc2)ncn1
CCc1cc(C)cc(CC)[n+]1CC(O)c1cc(I)c(NC(C)=O)c(I)c1
Cc1c(Cl)ccc2c(C)c3[n+](cc12)CCc1ccc(Cl)cc1-3
Clc1ccc(-c2cnc3ncc(Cl)n3c2Nc2ccc(N3CCOCC3)cc2)cn1
Cc1ccc(CNC(=O)COc2coc(CN3CCc4ccccc4C3)cc2=O)cc1
CCS(=O)(=O)c1ccc(CN2CCC3(CCC(Cn4cccn4)O3)CC2)cc1
Nc1ncnc2scc(-c3ccc(NC(=O)Nc4ccsc4)cc3)c12
N#Cc1c(NC(=O)COc2ccccc2)sc2c1CCN(Cc1cccc3ccccc13)C2
CC(C)(O)C1CCC2(C(=O)n3ccnc3)CCC3(C)C(CCC4C5(C)C(O)C(O)C(O)C(C)(C)C5CCC43C)C12
COc1ccc(CNC(=O)c2cc(-c3ccc(F)cc3)nc3ccccc23)cc1
O=Cc1ccccc1N1CCCC(=CC2CNCCN2c2cc(F)c(C3OCCCO3)cc2F)C1=O
CC(C)c1ccc(CCC(=O)N2CCC2(C)C(=O)Nc2ccccc2Cl)cc1
O=c1c2ccccc2c2c(c3ccccc13)C1OC2C2C3C=C(O)C(O3)C12
CCOc1ccccc1NC(=O)CSc1nc[nH]n1
CNC(Cc1cccc(O)c1)C(=O)N1CCNC(=O)C1CN(Cc1cccnc1)S(C)(=O)=O
Cc1[nH]n(-c2ccccc2)c(=O)c1C(c1ccccc1)c1ccc(Cl)cc1
CC(C)C(NC(=O)c1cccc(-c2cc(-c3ccc(CN4CCOCC4)cc3)cc(N(C)C)c2F)n1)C(N)=O
O=C(NC1CCC(O)CC1)c1noc(-c2ccc(C(F)(F)F)cc2)c1Cl
O=C(c1ccc(F)c(F)c1)N1CC2CCC1CN(Cc1nccs1)C2
COCCOCn1c(=O)c(-c2ccc(F)cc2)nc2cnc(OC)nc21
COc1ccc(C(=O)Cc2n[nH]c(=S)o2)cc1
Cc1ccc(-c2nnc(-c3ccccc3-c3ccccc3)o2)cc1
CC(=O)NC(C)CC(=O)NCc1cccc(-c2ccc(C(F)(F)F)cn2)c1
C=CC1CN2CCC1CC2COC(=O)C(NC(=O)CCCCCCCCCC)C(C)C
COc1ccc(C(NN=c2c(=O)c3ccccc3c2=O)c2ccccc2)cc1
COc1ccc(Cl)cc1C(=O)Nc1ccc(CNc2ncnc3c(C(N)=O)cccc23)cc1
CN(CC(=O)Nc1cccc(F)c1)S(=O)(=O)c1c[nH]cn1
CCNCC1C(COP(=O)(O)OP(=O)(O)OP(=O)(O)OCC2OC(c3nc4c(C(N)=O)cccc4[nH]3)C(O)C2O)OC(O)C1O
CCC(=O)N1CCc2cc(Br)cc(S(=O)(=O)CCC(=O)N3CCN(c4ccccc4)CC3)c21
CSc1ccc(C=C2NC(=S)N(CCc3ccccc3)C2=O)cc1
COc1ccc(C(=O)N2CCC(CN3CCCC(COCc4ccccc4F)C3)CC2)cc1F
Cc1ccc(-c2cc(-c3ccncc3)[nH]c2-c2cccc3ncccc23)cc1
COc1cccc(OC)c1
Cc1ccc(CN2CCC3C2CCN3C(=O)c2cccn2C)cc1F
CC(C)CN1CCN2CC1CC(n1c(-c3ccccn3)ncc(NC(=O)c3ccon3)c1=O)C2
COc1ccc(OC)c(NC(=O)c2cccc(NS(=O)(=O)c3ccccc3)c2)c1
C=CCn1c(SCC(=O)Nc2ccccc2)nc2c1c(=O)n(C)c(=O)n2C
Cc1cc(NC(=O)c2ccc(Oc3ccnc(-c4cnn(C(C)C)c4)c3)cc2F)no1
Cc1ccc(OCCNC(=O)C=Cc2ccccc2[N+](=O)[O-])cc1
O=CC(CCC1=C(O)C(=O)c2ccccc2C1=O)c1ccccc1
Cc1cc(C)cc(NC(=O)c2c(C)[nH]c(=O)c(C#N)c2-c2ccc(F)cc2)c1
O=C1CCN(c2cc(-c3ccc(Cl)c(Cl)c3)n[nH]c2=O)C(=O)N1
Cc1ccc(NC(=O)COC(C)(C(N)=O)C(F)(F)F)cc1
CC(C)c1cc(C#N)cc2nc(-c3ccc(C(F)(F)F)cc3C(=O)Nc3ccc(C(N)=O)cc3)oc12
FC(F)(F)c1ccccc1CSc1nnc(-c2ccccc2)o1
CNCC(O)C(CC(C)C)N1CC2=C(CC(CO)C(NS(=O)(=O)c3cccc4ccccc34)C2)C1=O
COc1cccc(CNC(=S)N2CCN(c3cccc(C(F)(F)F)c3)CC2)c1
CN(C)C(=O)c1cccc(OC2CCN(C(=O)Cn3ncccc3=O)CC2)c1
COc1cccc(C(=O)c2cc(-c3ccc(NC(=O)Nc4cnccn4)c(Cl)c3Cl)sc2N)c1
CC(NC(=O)C1CC(O)CN1C(=O)Nc1ccccc1Cl)C(=O)O
CCN1C(=O)C(c2ccc(Cl)cc2)=C(c2ccc(Cl)cc2)C1=O
Cc1ccsc1-n1c(NN=Cc2cccc(Cl)c2)nc2c(c1=O)SCC2
COc1cc(C(C)=O)ccc1OC(=S)N1CCOCC1
O=C(Nc1ccncc1)c1ccc(-c2ccc([N+](=O)[O-])cc2)o1
CN1CN(C2CC2)C(=O)C2=NC=CC2=C1Nc1ccc(C(F)(F)F)cc1
Fc1ccc2[nH]cc(CCCC3CCN(CC4CC4)CC3)c2c1
CCOc1ccc(S(=O)(=O)Nc2ccc3c(c2)COC3=O)cc1
CCOc1ccc(-c2nnc(SCC(=O)NC3CCCCCC3)n2C)cc1
COCCN1CCCC2(COCc3cnc(N)nc32)C1
COc1cc2c(=O)c3c(O)cc(O)c(C)c3oc2c(CO)c1O
CC(=O)Nc1ccc2nc(SCC(=O)Nc3cccc(Cl)c3)sc2c1
COC1CN(C)CCN(c2ccncc2NC(=O)c2cnn3cccnc23)C1
COc1ccc(OCC(O)CN2CCCCC2)cc1
CCC(C)C1NC(=O)C(Cc2ccccc2)n2nncc2N(C)C1=O
COc1ccc(N2CCN(CCN(C(=O)c3cc(-c4ccco4)nc4ccccc34)c3cc(OC)ccc3O)CC2)cc1
CC(=O)Oc1c(C)c(O)c(O)c2c1C=C1C3C(C=C(C)C4CC(C)(C)C(C(C)=O)CCC43C)C1(C)C2=O
COc1ccccc1-n1nc(Sc2cccc3ccccc23)cc(CCC(C)CNC(=O)CN)c1=O
CCCN(C(=O)c1cccc(N2CCC3(CCCN(C(=O)c4cccs4)C3)C2)c1)c1ccccn1
CCN(CC)c1nnc(-n2c(O)c(C=Nc3ccc(C)cc3)c3ccccc3c2=O)s1
COC(=O)c1[nH]c2nc(C(F)(F)F)ccc2c1NC(C)=O
Cc1ncnc(C#N)c1-c1cccc(-c2ccn(CCC(C)C)c(=O)c2C#N)c1C#N
CC(C)CC(NC(=O)OC(C)(C)C)C(=O)N1CCCC1C(=O)OC(C)(C)C
CCN(CC)c1ccc(Nc2nc(-c3ccccc3)cs2)cc1
COC(=O)c1ccc(C(=O)Nc2cnc3[nH]ccc3c2)cc1OC
N#Cc1c(NC(=O)c2ccc(OCCN3CCCC3)c(C(F)(F)F)c2)sc2c1CCN(CCc1ccncc1)C2
O=C(C=Cc1ccccc1)NC1CCC(CCN2CCC(c3c[nH]c4ccccc34)CC2)CC1
Cn1cnnc1SCC(=O)Nc1ccccn1
COC(=O)c1cc(C(c2cc(C)cc(C)c2)c2cc(OC)c(OC)c(OC)c2)cc(C)c1OC
O=C(CSc1ncnc2ccc(OC(F)F)cc12)NCc1ccc2c(c1)OCO2
CCCc1nc(-n2c(C)ccc2C)c(C(=O)OCC)n1Cc1ccc(-c2ccccc2S(=O)(=O)NC(C)=O)cc1
Nc1nc(-c2ccc(F)c(F)c2)cc(C2CCCN2)n1
Cc1ccc(S(=O)(=O)NCCCCN2C3CCC2c2c([nH]c4ccc(O)cc24)C3)cc1
COc1cc(-c2nnc3n2CCCCC3)cc2nc(-c3ccc(C(=O)Nc4ccccc4N)cc3)oc12
O=C(O)CCC(=O)Nc1nc2ccc([N+](=O)[O-])cc2s1
COc1ccc(CCNC(=O)c2ccc(CCC3CCN(CCc4ccc(Cl)cc4)CC3)cc2)cc1OC
O=c1cc(-c2ccc(O)cc2)oc2cc(OCCF)cc(O)c12
O=c1oc2ccccc2c(O)c1-c1nc2ncccc2o1
N#Cc1cc(Cl)cc(Oc2c(CCC34CC5CC(CC(C5)C3)C4)c[nH]c(=O)c2I)c1
COCCN(Cc1ncc(C)n1C)c1ccccc1OC
O=C(NCCCCN1CCN(c2cccc(Cl)c2Cl)CC1)c1ccc2ccccc2c1
O=C(NCCCNC(=O)c1cc2c(cn1)sc1ccccc12)c1ccc(F)cc1
CN(C)CCCNc1nc(N)nc(Cc2ccc(O)cc2)n1
C(=Cc1c[nH]c2ccc3ccccc3c12)c1ccccc1
COc1ccc(OC)c(NC(=O)C2C3C=CC(C3)C2C(=O)O)c1
CC(=O)OC1C(=O)C2(C)C(O)CC3OCC3(OC(C)=O)C2C(OC(=O)c2ccccc2Cl)C2(O)CC(O)C=C1C2C
CCOC(=O)c1nc(-c2ccc(Cl)cc2)n(-c2ccc(Br)cc2)n1
CS(=O)(=O)CCOc1ccc(-c2cnc3ccc(-c4ccc(F)cc4)nn23)cc1
Nc1nc(=O)c2c(ncn2C2OC(CO)C(O)C2O)[nH]1
CCc1ccc(NS(=O)(=O)c2ccc3[nH]c4c(c3c2)CCCC4)cc1
COC(=O)Cc1cccc(OC)c1
CC1CCN(c2cccc(C#CCC(=O)Nn3cncc(C4C=CC=C4C(CO)c4cnc5ccc(N)cc5n4)c3=O)c2)C1
COC1(NC(=O)Cc2ccccc2)C(=O)N2C(C(=O)O)=C(CN3CCN(C(c4ccccc4)c4ccccc4)CC3)COC21
Cc1c(-c2ccc(=O)n(Cc3cc(Cl)ccc3F)c2)c2cc(F)ccc2n1CC(=O)O
CC(=O)OC1C=C2C(O)C(=O)C3(C4(C(=O)O)CO4)C(C)CC4OCC4(O)C3C(C)C(C1)C2(C)OC(=O)c1ccccc1
COc1ccc(Cn2cc(CNC3CCCCC3)nn2)cc1
CC1=Nc2ccc(Cl)cc2C(c2ccccc2)N1CCN(C)C
O=S(=O)(Cc1cn2cc(-n3cnnc3)ccc2n1)c1ccccc1
Cn1c(=O)c2c(nc(N3CCN(Cc4ccc(S(N)(=O)=O)cc4)CC3)n2Cc2ccc(F)cc2)n(C)c1=O
CCOc1ccc(OCc2nnc3ccccn23)c(C#N)c1
Fc1ccc(C(N=C(Nc2ccccc2)Nc2ccc3ncccc3c2)c2ccc(F)cc2)cc1
CCn1cc(C(=O)NN)c(=O)c2ccc(C)nc21
CCCCCCCCCCC(O)(OCCCCCCCCC)c1ccc(OC)c(OC)c1
COc1cc(NC(=O)C(=O)O)ccc1COc1ccc(C(=O)C=Cc2cccc([N+](=O)[O-])c2)cc1
O=C(OCc1nnc(-c2ccccc2)o1)c1ccc(S(=O)(=O)NCC2CCCO2)cc1
N#CC1CC(O)CCC1n1cc(C(N)=O)c(Nc2ccc(F)nc2)n1
N#Cc1cnc2ccc(NCc3ccc(CN4CCNCC4)cc3)cc2c1Nc1ccc(F)c(Cl)c1
C=CC(=O)NC(CC=C(C)C)C(=O)NC1(C(=O)NC(Cc2ccccc2)C(=O)OC)CCCC1
CC1=CC(=O)C2C(C)(C)CCCC2(C)C1C=CC1=CC(=O)C(C)(CCC(=O)O)O1
O=C(NCCc1c[nH]c2ccc(OCC(=O)N3CCCCC3)cc12)c1cc(Cl)c[nH]1
Cc1cc(C(=O)NCc2ccc(CN3CCCC3)cc2)no1
O=C(O)c1[nH]c2c(Cl)cccc2c1-c1cc2ccccc2s1
COc1ccc(COc2ccccc2OC)cc1OC
Cc1cc(Cl)ccc1Oc1cccn2cc(C(=O)NCC3CCCO3)nc12
CNC(=O)c1ccc(-c2cc(C(=O)N3CCC(c4ccc(C#N)cc4)CC3)c(C)cc2C2CCC2)cn1
CCN(CC)CCN(CCN(CC)CC)CC(O)COc1ccc(Cl)cc1
CC(=O)Oc1ccc(C)cc1C=CC(=O)OCC(=O)N1CCCC(C)C1
CCCc1oc2cc(OCc3ccccn3)ccc2c1C(=O)CCCCCn1c(O)cn(C)c1=O
Cc1nc2c(OCc3ccccc3F)cccn2c1N(C)C(=O)c1cccc(F)c1
COc1cccc(N2CCN(C(=O)CSc3nc4ccccc4o3)CC2)c1
CCCCOC(=O)CCSCc1nc(-c2cnccn2)oc1C
COc1cccc(-c2ccccc2-c2cccn(C(CCC(=O)N3CCCC3)C(=O)O)c2=O)c1
CN1CC(=Cc2ccc(F)cc2)C(=O)C(=Cc2ccc(OCCCCN3CCN(Cc4ccc(F)cc4)CC3)cc2)C1
Clc1cccc(Cl)c1CNC1CCCC1SCc1ccccc1
CC(Oc1ccc(-c2cnn(C)c2)nn1)c1c(Cl)ccc(F)c1F
CCCCCCCCCCCCCCCCOP(=O)([O-])OCC[N+](C)(C)C
N#CC1=C(c2ccc(Cl)cc2)NC(N)=C(C(=O)NCCCN2CCCC2=O)C1c1ccccc1
COC(=O)C(CC(C)C)NC(=O)c1ccc2c(c1)C=CC(C)(CCCO)O2
CCOc1ccc(S(=O)(=O)Nc2cccnc2)cc1C(F)(F)F
S=C(N1CCOCC1)N1CCc2cc(OCc3ccccc3)ccc2C1
NCCCNCCCCNCCCCCNCCCCNCCCN
CCOC(=O)CC1CCC2C(CCN2Cc2ccccc2)O1
Cc1nnc2n1CCN(C(=O)CSc1nncn1C)C2
O=C1CC(C(=O)Nc2cc(-c3cccc(Cl)c3F)n(C(CC3CCOCC3)c3ccc(F)cc3)n2)CN1
CCCC(C(=O)NC(CCSC)C(=O)NC(Cc1c[nH]c2ccccc12)C(=O)O)N1C(=O)CNC(=O)C1=O
CCN(CCCC1(CC2CCCC2)OC(=O)NC1=O)S(=O)(=O)CCc1cccc2ccccc12
CCOc1ccccc1NS(=O)(=O)c1ccc(C(C)=O)cc1
CCc1cc2c(NN=c3[nH]c4ccccc4o3)ncnc2s1
O=C(O)C(Cc1nnc(CCc2ccc(-c3ccccc3)cc2)o1)C1CCCCC1
COc1ccc(CCNC(=O)COC(=O)CCC(=O)c2ccc(C)cc2C)cc1OC
N#Cc1cc(C2CCNCC2)c2oc(C(=O)Nc3ccc(-c4ccc(CN)cc4)cc3)cc2c1
COC(=O)C1(Cc2cccc(Cl)c2Cl)CCCN(Cc2nc3ccccc3s2)C1
CC(CO)(CNC(=O)c1ccc(C(O)(C(F)(F)F)C(F)(F)F)cc1)c1cccc(C(F)(F)F)c1
O=C(Nc1ccccc1F)C1C(=O)N(CCO)CC12CCOCC2
CN1CCN(Cc2ccc(Nc3nccc(-c4c(-c5ccc(Cl)cc5)nc5ccccn45)n3)cc2)CC1
COC(=O)Cn1cnnn1
S=C(Nc1ccc(Cl)cc1)N1CCCC1
CC12CCC3c4ccc(O)cc4CC(CC=O)C3C1CCC2O
COc1ccc(NC(=O)CN(C)C(=O)COc2ccc(F)cc2)cc1
COc1cc(C(=O)c2ccc(-n3ccccc3=O)cc2)cc(OC)c1OC
COc1cc(O)ccc1Cc1cc(-c2cc(F)c(O)cc2F)ccc1O
CCN1CCN(CCCCSC2CCN(C(=O)C3CN(C(=O)OC)CC3c3ccc(OC)cc3)CC2)CC1
Cc1ncsc1C(=O)NC1CCCc2nc[nH]c21
Cc1ccc(NC2CCN(C(=O)c3cc4c(=O)n(Cc5ccco5)ccc4nc3C)CC2)cc1
O=C(Nc1ccccc1C(F)(F)F)c1cc([N+](=O)[O-])cc([N+](=O)[O-])c1
COC(=O)C=CC1(C)C(OC(C)=O)CCC2(C)C1CCC1(C)C2CC=C2C3C(C(C)(C)O)OCC3(C)CCC21C
O=C(COC(=O)c1cc2ccccc2o1)Nc1ccc(F)cc1
O=P(NC(=S)Nc1ccc2c(c1)OCO2)(c1ccccc1)c1ccccc1
CCCCOP(=O)(OCCCC)C(C(=O)c1cccs1)c1ccccc1OC
Cc1nc2n(c1-c1ccccc1)CC1(Cc3ccccc3)CCc3ccc(O)c1c3-2
CC(=O)c1cccc(NC(=O)CSCC(=O)O)c1
c1csc(-c2nc(-c3ccc(-c4ccncc4)cc3)c(-c3cccs3)[nH]2)c1
COCCc1ncc(C(=O)NCc2cccn2C)n1C
COc1cccc(-c2nn(C3CCC(O)C3)c3ncnc(N)c23)c1
CCOC(=O)CCC(=Cc1ccc(C)[nH]1)C(=O)OCC
COC(=O)C(NC(=O)Cc1ccc(C)cc1)C(Cl)(Cl)Cl
CC(C)CCNc1ccc(C(=O)OCC(=O)N(CCC(C)C)C(C)C)cc1
CC1C(=O)c2c(oc3cccc(O)c23)C(C)(C)C1=O
O=C(Cc1ccccc1)Cn1cc(C=CC(=O)c2ccc3c(c2)OCO3)c2ccccc21
COCC1CCN(C(=O)N2CCOCC2)c2ncnc3c2SC(=NN1C)c1nn(-c2ccc(OC)cc2)nc1-3
COc1cc(C(C)C)c2c(c1)S(=O)(=O)N(COc1c(C)cc(CC3CCCC3)cc1C)C2=O
CCCC(=O)c1ccc2nc(C)c(C)n2c1
CCC(=O)NCCC(C)C
COc1cccc(CNC(=O)C2CCCN(S(=O)(=O)c3ccc4c(c3)CCCC(=O)N4)C2)c1
Nc1nonc1-n1nnc(C(=O)NN=Cc2cn(-c3ccccc3)nc2-c2ccc(F)cc2)c1CN1CCCC1
Cc1cccc(OC(=O)CCc2ccccc2)c1C
OC(c1ccccc1)(C(F)(F)Cl)C(F)(Cl)Cl
CN(C)c1ccc(C2CCC(N3CC(NC(=O)CNC(=O)c4cccc(Cl)c4)C3)CC2)cc1
COC(C)C(=O)OC1C(O)C(C)(C(=O)O)C2C3CC(O)=C4C(O)C(O)CCC4(COC=O)C3CCC12C
CC1(C)CC(O)CC(C)(CNc2ccc([N+](=O)[O-])cc2[N+](=O)[O-])C1
Clc1ccc(-n2nnc(Cc3cccc4ccccc34)n2)cc1
CCCCN(C)C(=O)Cn1cc(C(=O)CCC)c(=O)c2cc(C)ccc21
COc1ccc(Cn2nnnc2C(F)(F)F)cc1OC
CNC(C)C(=O)NC(C(=O)N1CCCC1C(=O)NCc1cccc2ccccc12)C(C)C
COc1cc(C(C)=O)ccc1OCCCCC(=O)NNC(=O)c1ccc(S(N)(=O)=O)cc1
COc1cc(C(=O)N2CCN(C(=O)CN3C(=O)NC4(CCCc5ccccc54)C3=O)CC2)cc(OC)c1OC
O=C(NCC1C=CC(O)C(N2CCCC2)O1)c1nc(C2CC2)ccc1Nc1cncnc1
CCN(CC)c1ccc(S(=O)(=O)N2CCCCC2)cc1NC(=O)C1CCCO1
COc1ccc(OC)c(-c2cc(CO)on2)c1
CCOC(=O)COc1ccc2c(c1)COP(=O)(OCC1C=CC(n3cnc4c(NC5CC5)ncnc43)C1)O2
COc1cc(-c2ccc3c(c2OC)-c2c(c(C)cc4[nH]c(O)cc(=O)c24)S3(=O)=O)c2c(c1O)CC(=O)OC2=O
O=C(Cc1ccccc1)Nc1ccc(NCCCCCc2nnc(NC(=O)Cc3ccccc3)s2)nn1
Cc1onc(-c2ccccc2)c1C(=O)NN=Cc1ccc(Cl)c([N+](=O)[O-])c1
CC1CC[N+](C)(CCCCC(=O)O)C1
CCOC(=O)c1[nH]c(C)c(CNc2ccc(OC)cc2)c1C
CN(C)c1ccc(-c2cn3c(C4CCCCC4)c(C=NOC(C)(C)C)c(-c4ccccc4)nc3n2)cc1
CC(=O)c1ccc(NC(=O)c2ccc(S(=O)(=O)N3CCc4ccccc4C3)cc2)cc1
COc1ccc(C)cc1S(=O)(=O)N1CCN(C(=O)c2cscn2)CC1
NC(=Nc1ccc(Sc2ccccc2)cc1)c1ccccc1F
N#Cc1cc(Oc2ccc(C(=N)N)cn2)cc(C(F)(F)F)c1
COc1cc(C2CC(c3cccs3)=Nc3ncnn32)cc(OC)c1OC
CC(C(O)c1cc2c(cc1Cl)OCO2)N1CCC(c2c[nH]c3ccc(O)cc23)CC1
CCOC(=O)c1cccc(NS(=O)(=O)c2cccc(C(=O)Nc3ccc(C)cn3)c2)c1
COC1NC(=O)C(c2ccccc2)NC(=O)C12CCC1NC2C(C)CC2C3C(=O)N(c4ccc(Cl)cc4)C(=O)C3C12
OCCCCCCn1c2c(c3ccc(-c4ccc(F)cc4)cc31)CCCC2
Cc1cc(C(=O)N2CCN(Cc3ccc(OC(F)(F)F)cc3)C(CCO)C2)no1
C=C1C(=O)OC2C1CCC(CO)C1OC3OC1C(C)C(=O)C2(O)C(O)C3O
COC(=O)c1cccc(N2CC[N+](C)(CC3(c4ccc(O)cc4)Oc4cc(O)cc(O)c4C3=O)CC2)c1
NCc1cc(CO)cc(Cc2cnc(N)nc2N)c1
Cn1c(=O)c2c(nc(SCC(=O)Nc3ccc(CN4CCOCC4)cc3)n2Cc2ccc(F)cc2)n(C)c1=O
CCOc1ccc(NC(=O)COC(=O)C2(c3ccccc3)CCCC2)cc1
CCCc1nc2ccccc2c(C(=O)NC2CCN(CCC)CC2)c1CN1CCN(c2cccc(Cl)c2)CC1
C[N+]1(Cc2ccc3c(c2)OCO3)CCC(OC(=O)C2(C3=CC=CC3)CCCCC2)C1
O=C(O)COc1cccc2nc3c(Cl)cccc3nc12
CC(=O)NCNC(=O)C(CC(C)C)NC(=O)C(C)C(N)=O
N#CC(ON=Cc1cccc(F)c1)c1ccc(F)c(F)c1
COc1cccc(-c2nc(CNC3CCCn4nncc43)co2)c1
O=C1NC(=S)SC1=Cc1ccc(C=Cc2ccc3ccccc3n2)cc1
Cc1ccc(-c2noc(-c3cnn(-c4ccc(C)cc4)c3NC(=O)N3CCN(c4ccccc4F)CC3)n2)cc1
CCCC(C)NC(=O)c1ccc(OCC(=O)N2CCCC2)cc1
Cc1ccc(-c2cnn(C3CC4CCC(C3)N4C)c2)s1
CC(=O)NCC1CN(c2ccc(N3CCN(C(=O)COc4cccnc4)CC3)c(F)c2)C(=O)O1
O=C(COc1cccc(CN2CCCC(CNS(=O)(=O)c3cccc(C(F)(F)F)c3)C2)c1)c1ccccc1
CCOC(=O)N1CCN(Cc2nc3ccc(NC(C)=O)cc3c(=O)n2-c2ccc(OC)cc2)CC1
CCC(c1nnnn1C1CCCC1)N1CCN(CCCOc2ccc(F)cc2)CC1
[O-][n+]1onc2ccc(C=NNC(=S)Nc3ccccc3)cc21
CCCOC(=O)c1oc2cccc(O)c2c1C
COC(=O)C=Cc1ccoc1
CCC1CN2CCC1CC2C(O)c1cc(Sc2ccc(Cl)cc2)nc2ccc(OC)cc12
COC(=O)C1CC(N)CN1C(=O)c1cc(O)ccc1O
CCOc1cc(CN2CCCC2)cc(OCCC#N)c1OCC
c1ccc(-c2nnc(CN3CC(c4ccccc4)OC(c4ccccc4)C3)o2)cc1
CC(=O)OC1CCC2(C)C(CCC3C2CCC2(C)C(O)C(C(C)CCCC(C)C)CC32)C1
CCCc1cnc(N2CCC(Oc3ccn(-c4ccccc4)c(=O)c3)CC2)nc1
Cc1ccc(Oc2ncccc2C(=N)N)c2c1CCC2
C=CCC1=CC(=O)c2nc3n(c2C1=O)CCC3
COc1ccc(CCNC(=O)CSc2nc3cccnc3n2CCO)cc1OC
Cc1cccc(C)c1NC(=O)CN(C)C(=O)Cn1cnnn1
O=C(C1CCN(S(=O)(=O)c2ccc3ccccc3c2)CC1)N1CCN(c2ccccc2)CC1
COc1ccc(C(=O)CC2(O)C(=O)N(CCC3CCN(C)CC3)c3ccc(Cl)cc32)cc1
CC(C)(C)OC(=O)N1CCc2nc(=O)n3cc(-c4ccccc4)[nH]c3c2C1
COc1ncc(Nc2ncc(C)cc2C(F)(F)F)cc1-c1nc(C)nc2[nH]cnc12
Cc1nc(-c2ccnc(C(F)(F)F)c2)c2c(N3CCc4nccnc4C3)ncnn12
CCCN1CCN(CC(O)C2=C(Cl)c3ccc(Cl)cc3CC2)CC1
O=S(=O)(NCc1ccncc1)c1cccs1
Cc1ccc(O)cc1NC(=O)C(Cc1ccccc1)n1ccnc1
CC1CN(CC(=O)Nc2ccc(Cl)c(Cl)c2)OC1=O
O=[N+]([O-])c1ccc(Oc2ccc(Cl)cc2)c([N+](=O)[O-])c1
Clc1ccc(-c2nc(CN3CCN(c4ncccn4)CC3)cs2)o1
CN1CCN(CCC(=O)NNC(=O)c2nc(-c3ccc(Cl)cc3)c3ccccc3n2)CC1
Cn1c(Cc2ccccc2)nnc1SCC(=O)Nc1ccc(C(=O)Nc2ccccc2)cc1
CSCCCC(=O)NC(CC(=O)O)C(N)=O
Cc1cc(O)c2c(CN3CCN(C(c4ccccc4)c4ccccc4)CC3)cc(=O)oc2c1
FC(F)(F)c1ccc2c(c1)CN1CN2Cc2ccccc21
N#Cc1cccc2c1CCc1ccc(O)cc1C2
COc1cc(C=C2SC(=O)N(CC(=O)O)C2=O)cc(OC)c1OC
C=Cc1cc(OC(C)CCC(=O)O)ccc1OCc1c(Cl)cccc1Cl
Cc1ccc(S(=O)(=O)c2ncn(C(=O)C(O)C(OCC(=O)N3CCOCC3)c3nc4ccccc4[nH]3)n2)cc1
Cc1c(-c2ccncc2)ccc2c1N(C(=O)c1c(F)cccc1Cl)CCO2
COCC1CCCN1S(=O)(=O)c1ccc2c(c1)C(=O)C(=O)N2C
CCn1c(SCC(=O)Nc2cccnc2)nnc1-c1ccoc1C
Cc1[nH]c2ccccc2c1C(=O)CSc1nc2ccccc2n1C
NC(Cc1ccccc1F)C(=O)N1CC(CN(CCc2c[nH]cn2)Cc2ccccc2)C(c2ccccc2)C1
c1ccc(CCNCC2COCc3nc4ccc5c(c4nc32)CCCC5)cc1
O=C(CN1CCCCC1)Nc1ccc2c(c1)C(=O)c1cc(NC(=O)CN3CCCC3)ccc1C2=O
Cc1cccc2c1C(=NNC(=N)N)C(C#N)C2
Cc1ccc(S(=O)(=O)n2c(=O)oc3ccccc32)s1
COc1ccccc1C(=O)NCC(=O)NN=CC(C)C
COCCN1CC(C(=O)Nc2cccnc2)CC1=O
COc1ccccc1C=C(C#N)C(=O)NCCSC
CCN(CC)CCC#CCC(=O)c1ccc(F)c2c1OCC2
CCOC(=O)C1(C)CCCN(CCC(=O)c2cccc3ccccc23)C1
COc1ccc(-c2nnc3n(-c4ccccc4C)c4ncccc4n23)cc1
CCOC(=O)c1c(NC(=O)CSc2nc(C)cc(C)c2C(=O)OC)sc(C)c1C
CN1CCN(c2ccnc(-c3cc4ncn(C)c(=O)c4c(NCC4CO4)n3)n2)CC1
O=c1[nH]c2ccc(C(F)(F)F)nc2n1CCO
CCCC(C(C)=NO)C(C)C(=NO)c1ccc(C(C)=NO)c(C(C)=NO)c1
COc1cccc(-n2c(Cc3ccccc3)nnc2SCC(=O)Nc2cccc(S(=O)(=O)NC3=NCCCCC3)c2)c1
C=CCN1C(C(=O)Nc2ccccc2)CCS1(=O)=O
O=c1ccn(C2C(O)C(O)C3(CO)CC23)c(=O)[nH]1
CC1(C)CCC2(C(=O)OCCO)CCC3(C)C(C(=O)C=C4C5(C)Cc6c[nH]nc6C(C)(CO)C5CCC43C)C2C1
CC(=O)Nc1nn(-c2ccccc2C)c(-c2ccc(Br)cc2)c1C#CC1(C)C(C)CCC2C(C)(C)CCCC21C
Cc1ccc(NCCC(=O)N2CCC(C(=O)NCCN3CCCCC3)CC2)c(C)c1
O=C(NC1CCCN2CCCC12)c1ccc(F)cc1
O=C(O)COc1ccc2c(c1)C(O)(C(F)(F)F)c1ccccc1-2
CCc1ccc(Oc2cc(Cl)ccc2F)c(O)c1
OC1CC(O)C(n2c3ccccc3c3ccnc(-c4cncc(NC5CCOCC5)c4)c32)CC1O
O=C(c1nc(-c2ccc([N+](=O)[O-])cc2)c2ccccc2n1)N1CCOCC1
CCCCCCOc1cc(Br)ccc1C=CC(C)=O
COc1ccc(N(C)C(=O)C2CCN(S(=O)(=O)c3ccc4c(c3)CC(C)N4C(C)=O)CC2)cc1
COc1ccc(N2CC(=Cc3ccccc3OC)C(=O)C(=Cc3ccccc3OC)C2)cc1
Fc1ccc(Oc2cc(Br)cnc2Nc2ccncn2)cc1Cl
NC(=O)C1CCN(c2ccc(Oc3ccc(N)cc3)nn2)CC1
COc1ccc(N=Nc2ccc3ncnc(Nc4ccc(OC)c(C)c4)c3c2)cc1
COc1ccc(CNC(=O)C2CC(=O)N(CCc3ccccc3)C2)cc1
CCC(C)CNC(=O)OCc1ccc(Cl)cc1
CCN1CCN(c2ccc(Nc3ncc4ccc(-c5cccc(NC(=O)Nc6ccccc6)c5)n4n3)cc2)CC1
NC12CCCC1CN(Cc1ccccc1)C2
CC(C)CCNS(=O)(=O)c1ccc(OCC(=O)NCC2CCCCC2)cc1
COC(=O)c1sc2ncccc2c1Nc1cccc(Cl)c1
CCNC(=O)C1OCC(O)C1O
CC(C)=CCCC(C)=CCCC(C)=CCCC(C)=CCCCC(C)=CCCC(C)=CCc1ccc(O)cc1
CC(=O)Nc1ccc(C(=O)SCC(=O)OCC(=O)c2ccc(F)cc2)cc1
COc1cc(CN2CCCN(C(=O)c3ccccn3)CC2)ccc1F
COc1ccc(-c2nnc3c(=O)n(C)c4ccccc4n23)cc1
Cc1ccc2c(c1)C1C(=O)N(CC3CC3)CC(=O)N1C1(CCC1)O2
O=C1Cc2ccccc2N1CCCN1CC2CCC(CC2)C1
Cc1c(NC(=O)C2CCCN2C(=O)c2cnccn2)cccc1C(=O)N(C)C
NS(=O)(=O)c1ccc(N=Cc2ccc(N=Nc3c(O)ccc4ccccc34)cc2)cc1
c1ccc(OCCNC2=NCCO2)cc1
O=S(=O)(Nc1cnc2ccccc2c1Nc1ccccn1)c1ccc(F)cc1
O=C(CN1C(=O)C(NC(=O)N2CCN(c3ccc(F)cc3)CC2)N=C(c2ccccc2)c2ccccc21)N1CCN(CCCO)CC1
CC1CCCC2CCC3C(=CCC4C3(C)CCC3C(C)C(=O)C(C)(CO)C(=O)CC34C)C2C1
O=C(Cc1cccc2ccccc12)Nc1ccc(OCCCN2CCCCC2)cc1
Cn1nc(CC(=O)NCCc2ccc(Cl)c(Cl)c2)c2ccccc2c1=O
CSc1cccc(-n2c(N3CCN(C(=O)c4ccco4)CC3)nc3c2c(=O)n(C)c(=O)n3C)c1
C=CC(CC=C(C)C)CCc1cc(Cl)ccc1O
CCCCCOc1ccc(C=C2C(=O)NC(=O)NC2=O)cc1
CCC[n+]1c(COC(=O)c2ccc(N)cc2)ccc2ccccc21
Clc1cc(Cl)c2oc3c(Cl)cc(Cl)cc3c2c1
Cc1ccc(NC(=O)NC2CC3CCC(C2)N3Cc2ccc3c(c2)OCO3)cc1S(C)(=O)=O
Nc1ccc2c(c1)[nH]c1ccnc(-c3ccccc3)c12
CC(=O)Nc1sc2c(c1C(N)c1ccccc1)CCC2
CCc1nc2ccc(C(=O)N3CC(O)C3)cn2c1N(C)CCC(C)C
Cc1c(Cl)cccc1NS(=O)(=O)c1cccc(C(=O)N2CC(C)OC(C)C2)c1
CCn1cccc1CNc1ncnc2c1cnn2C(C)C
CCCC(=O)N1CCN(c2ccc(S(=O)(=O)Nc3nc(C)cc(C)n3)cc2)CC1
Cc1cccc(-n2cc(C)c(NS(=O)(=O)c3ccccc3)n2)c1
CC(c1ccccc1)N1C(=O)C2CCC3C(=NNC(=O)OC4CCCC4)CC(O)C(O)C3C2C1=O
CC1OC(OC2CC(C)(CC=Cc3c(O)cc(O)c(O)c3C(=O)O)CCC2(C)C)C(O)C(O)C1O
CC(C)(C)C(NC(=O)NC1C(=O)N2C(C(=O)O)=C(CSC3=Nc4cccc5cccc(c45)N3CC(=O)O)CSC12)C(=O)O
CC(=O)Nc1ccc2nc(NC(=O)C3CC(c4ccc(Br)cc4)=NO3)sc2c1
CC(=O)N1CC2OCC(=O)N(CCCn3cccn3)C2C1
O=C(O)c1cc(-c2ccc(Cl)cc2)nn1Cc1ccc(Cl)cc1
COc1ccc(C(=O)c2ccccc2)n2nc(-c3cccnc3)nc12
CCN(c1ccccc1)c1ncnc2ccc([N+](=O)[O-])cc12
C1=CNC2=C(c3ccn4c(-c5cccc(N6CCOCC6)c5)cnc4c3)N=CCC2=C1
CN(C(=O)c1ccc2c(c1)OCO2)c1cccc(Br)c1
N=C(N)Nc1nc(CCCCCCC(=N)NS(=O)(=O)Cc2ccccc2)cs1
CC(=O)NCCOc1ccc(-c2ccc(-c3nc4ccc(C)cc4[nH]3)cc2)cc1
O=C(c1ccc2[nH]cnc2c1)N1CCC2(CCCN(c3ccccc3)C2)CC1
CCCCCCCCCCCCCCCC(=O)NC(CCCCN)C(=O)NCC
Cc1[nH]c(C)c(-c2ccc(-c3ccc(Oc4ccc(Cl)c(Cl)c4)cc3)nc2)c(=O)c1Br
CN(C)CCOc1cc(S(=O)(=O)N2CCCC2Cc2c[nH]c3ccccc23)ccc1N(C)CCN(C)C
CC(=O)OC1CCC(N(NC(=O)c2ccccc2)S(=O)(=O)c2ccc(Cl)cc2)CC1
Nc1ccc2n1Cc1ccccc1N(C(=O)c1ccc(F)c(F)c1)C2=O
CNC(=O)c1sc(=S)n(-c2ccccc2)c1C
Cc1ccc(N2CC3C(c4ccc(I)cc4)c4ccccc4CN2C3c2ccc(Cl)c(Cl)c2)cc1
COc1ccc(C(=O)NC(NC(=NC#N)NCc2cccc(F)c2)C(C)(C)C)cc1OC
Cc1cnc(C)c(CN2CCCC(CCOc3cccnc3)C2)n1
C#CCOc1ccccc1CNCCCNCC(CCC(=O)O)[S+](C)[O-]
NS(=O)(=O)c1ccc(NC(=S)NC(=O)c2ccco2)cc1
O=C(C=C(O)c1ccccc1)C(O)(CCc1ccccc1)C(F)(F)F
CC(C)S(=O)(=O)CC(CCN(C)Cc1c[nH]cn1)c1ccc(F)cc1
CCN(CCCNc1ccnc2ccccc12)Cc1c(OCC(=O)Nc2ccccc2)ccc2ccccc12
O=C(Nc1ccc(-c2csc3nc4n(c(=O)c23)CCS4)cc1)C1CCCC1
Cc1c(C(=O)Nc2cc(Cl)ccc2N2CCCC2)oc2ccccc12
CC1CCN(C(=O)c2ccc(NS(=O)(=O)c3cccc4nsnc34)cc2)CC1
CC(=O)N1CCC(Nc2cc(=O)nc3[nH]ccnc2-3)CC1
Cc1cccc(C)c1CNS(=O)(=O)c1ccc2[nH]c3ncccc3c(=O)c2c1
C=C(COCc1ccccc1)C1C(O)CCC(O)C1C=Cc1cc2ccccc2s1
COP(=O)(OC)C(OC(=O)COc1cccc(C)c1C)c1ccccc1
Oc1cc2[nH]c3c(c2cc1Cl)CC(Cc1ccccc1)CC3
CCN(CC)C(=O)c1c(C)cccc1-c1ccc2c([N+](=O)[O-])c(C(C)C)ccc2c1
CCOC(=O)c1c(-c2ccccc2)csc1N=Cc1ccc(O)cc1
O=C(COC(=O)Cn1nnc(-c2ccc(F)cc2)n1)Nc1nccs1
COc1cc(C2c3cn[nH]c3N=C3COC(=O)C32)cc(OC)c1OC
CC(=O)NCC1CN(c2ccc(N3CCC(n4ccnc4)CC3)c(F)c2)C(=O)O1
Cc1n(Cc2ccc(Cl)cc2)c2cc(OCCc3ccccc3)ccc2[n+]1CCC(=O)Nc1ccccc1
CCOC(=O)N1CCN(C(=O)CN(c2ccc(F)cc2)S(C)(=O)=O)CC1
COc1ccc(NC(=O)N2CC3CCN(Cc4ccccc4F)C(=O)C3C2)c(OC)c1
CC1(C)CC(=O)C(=C(O)c2nc(=O)c3ccccc3[nH]2)C(=O)C1
COc1ccc(-c2cc(-c3ccccc3)c(C#N)c(=S)[nH]2)cc1
Cc1ccc(C)c(-c2cc(C(F)(F)F)nn2-c2ccc(S(=O)(=O)Nc3cscn3)c(F)c2)c1
CCc1ncnc(-c2ccc(C(=O)N3CCN(CCN4CCCC4=O)CC3)c(Cl)c2)c1C#Cc1ccc(N)nc1
CCC(C(=O)NCc1cccnc1)c1ccc(Cl)c(CS(=O)(=O)c2ccc(Cl)cc2)c1
CCN1CCN(CCCNC(=O)C2CC2c2ccccc2Br)CC1
CC1CN(C(C)CO)C(=O)c2c(c3ccccc3n2C)-c2ccccc2COC1CN(C)C(=O)Nc1ccc(F)cc1
Cc1cc(O)c(C(=O)NCCCNc2ncc(I)cc2C(C)C)c(=O)[nH]1
Cc1cnc(CN(C)C(=O)NCC(C)N(C)C2CCCCC2)o1
CCCCC1CCC2C3CCc4cc(O)c(CNC(C)=O)cc4C3CCC12C
CC12OC1C(OC(=O)c1ccc(O)cc1O)C=C1COC(=O)C3C1CCC1(C(O)C=CC31)C2O
COc1ccc(OC)c(CN2CCc3cc(-c4cnn(C)c4)ccc3C2)c1
CCCn1nnnc1N(C)CCOc1c(C)cc(C(C)(C)C)cc1C
COC(=O)C1CCN(CCNS(=O)(=O)c2ccc(-n3cccn3)cc2)CC1
CC(=O)OC12COC1CC(O)C1(C)C(=O)C(O)C3=C(C)CCC(O)(C3C)C(OC=O)C21
Cn1c2c(c3ccccc31)C(c1ccc3nc[nH]c3c1)C1=C(CCCC1=O)N2
NC1CC(Nc2cc(Cl)ncn2)CCC1Cc1cc(F)c(F)cc1F
O=C(NN=Cc1ccc(Oc2ccccc2)cc1)c1ccncc1
OCCC1CN(Cc2cccc(F)c2)CCN1Cc1ncc[nH]1
NCCCN1CCNCCN(CCCN)CCN(CCCN)CC1
COC(=O)c1c(O)cc(O)c(Cl)c1C(=O)C=Cc1ccc(N(C)C)cc1
COc1c(C)ccc(C)c1C(=O)NC(C)N(C(C)=O)c1cccc(C)c1
NC(Cc1ccc(O)cc1)C(=O)N1CC(CNCCc2ccco2)C(c2ccc(Cl)cc2)C1
COc1ccc(C(=O)c2ccccc2Cl)c2c1COCC=C2
COc1ccc2c(c1)CCC(N)C2c1ccc(OC)c(OC)c1
COc1cccc2c1C(=O)c1c(O)c3c(c(O)c1C2=O)CC(O)(C(=O)CO)CC3OC1CC(NC=O)CCO1
CCN(CC)CCNc1c(-c2noc(C)n2)c(=O)n2c3c(cccc13)CN1CCCC1C2
CCOc1ccccc1-c1nnc(SCC(=O)Nc2ccc(C(C)=O)cc2)o1
COc1ccc(S(=O)(=O)Nc2ccc(NC3CCCCC3)cc2)cc1
Cc1cc(Cl)ccc1NC(=O)C(=O)NN=Cc1cc(S(C)(=O)=O)ccc1Cl
O=C(c1cccs1)N1CCCC2CCCCC21
c1ccc(-c2nc(SCCCn3ccnc3)c3ccccc3n2)cc1
O=C(O)c1cnc(N2CC3ON=C(c4cccc(C(F)(F)F)c4)C3C2)nc1
CCCCCCOc1ccc(CCCC(=O)NO)cc1OCCCC
Nc1ncc(-c2ccccc2)c2ccc(C(F)(F)F)nc12
COc1ccccc1-c1cc2[nH]c3ccc(O)cc3c2c2c1C(=O)NC2=O
CC1(C)Oc2ccc(C#N)cc2C(NC(=O)c2cccnc2)C1O
CN(C)c1ccc(C=CC(=O)C=C(O)c2ccc(-c3ccccc3)cc2)cc1
COc1ccc(-c2ccc(S(C)(=O)=O)c(-c3ccc(F)cc3)c2)cn1
COc1cccc(CNS(=O)(=O)Cc2ccc(C)cc2)c1
Clc1ccc2[nH]c3c(Cl)ccc(Cl)c3c2c1
C#Cc1ccc(CCN2CCN(c3ccc(C(N)CNS(C)(=O)=O)cc3)CC2Cc2ccc(Cl)cc2)cc1
COc1ccc(N=c2nc(-c3ccc([N+](=O)[O-])cc3)n(-c3cccc(Br)c3)s2)cc1
CN(C)S(=O)(=O)c1ccc2c(c1)nc(CCNC(=O)c1ccc(F)cc1)n2C
CSc1nsc(SC)c1C(=O)Nc1cccc(Cl)c1C
COc1ccc(CN2CC(C(=O)Nc3cc(Cl)cc(Cl)c3)CC2=O)cc1
CC1CCCN(S(=O)(=O)c2ccc(NC(=O)c3ccc(Br)o3)cc2)C1
CC1CC(=O)N(c2cccc(Cl)c2)C1=O
c1nc(CN2CCCc3c2[nH]c2ccc(N4CCCCC4)cc32)c[nH]1
CC1CN(C2=Cc3ccccc3NN=C2N2CCCC2)CC(C)O1
CCNC(=O)NC(C(=O)OC1CC2C(C)(C)C1(C)C13CC(C)c4ccccc4C21O3)c1ccccc1
Cc1nc2ccccc2c(=O)n1-c1ccc2c(c1)N(CC(=O)O)C(=O)c1cc(Cl)ccc1[S+]2[O-]
C=CCn1c(SCc2ccc(-c3ccccc3)cc2)nnc1-c1cccc(Cl)c1
COc1ccc(-n2c(COc3ccccc3)nnc2SCC(=O)Nc2ccc(NC(C)=O)cc2)cc1
Cc1nc2c3ccccc3nc(N3CCC(C(=O)NCc4cccs4)CC3)n2n1
CC(Sc1nnc(-c2ccncc2)n1N)C(=O)Nc1ccc(F)cc1
Nc1nc(C#Cc2ccccc2)nc2c1ncn2C1OC(CO)C(O)C1O
CCCNC(=O)NC(=O)c1c(C)oc2ccc(N(C)C(=O)N(C)C)cc12
O=[N+]([O-])c1ccc(ON=Cc2ccc(Cl)cc2)cc1
O=C1OC2(CCN(Cc3ccccc3F)CC2)CCN1C(=O)c1cccs1
CC1(C)CCC2(C(=O)O)CCC3(C)C(=CCC4C5(C)Cc6c[nH]nc6C(C)(CNC(=O)CCC(=O)O)C5CCC43C)C2C1
CCN(CC)C(=O)C1CCCN(C(=O)NCc2ccc(Cl)cc2)C1
COc1cccc(O)c1C(O)C1CN(C(=O)C=Cc2ccc(C(F)(F)F)cc2)CCO1
COc1ccc(C(Cc2ccc3c(OC)noc3c2)c2c(Cl)cncc2Cl)cc1
COCCNc1cc(-n2ccc(-c3cncn3C)n2)ccc1S(C)(=O)=O
CCCCOC(=O)c1cnn(C(C)(C)C)c1C1CC1
Cc1ccsc1C=NNC(=O)C=Cc1ccc([N+](=O)[O-])cc1
CC1(C)Cc2c(sc3c2c2nc4ccccc4nc2c(=O)n3-c2ccc(Br)cc2)CO1
CC(=O)OCC12C(O)CC(C)C3(O)C(C=CCC4(O)C(=O)C(COC=O)=CC43)C1C2C
COc1ccc(N=Cc2cc3c(cc2C)OCO3)c(OC)c1OC
CC(C)S(=O)(=O)N1CCCC(C(=O)Nc2cc(F)ccc2F)C1
COc1ccc(-c2cc3c(NCc4cccc(OC)c4)ncnc3o2)cc1
Cc1ccc(S(=O)(=O)N2CC3OCCN(C(=O)NCc4ccncc4)C3C2)cc1
c1ccc2c(c1)N=C(N1CCOCC1)CO2
COc1ccc(S(=O)(=O)N(CC(C)C)CC(O)C(Cc2ccccc2)NC=O)cc1
COc1cc(C(CO)c2ccc(OC3OC(C)C(O)C(O)C3O)c(OC)c2)ccc1O
O=[N+]([O-])c1cn2c(n1)OCC(OCc1ccc(-c3ccc(C(F)(F)F)cc3F)cn1)C2
CCOOCC1C(CCC(=O)OC)OC(CC2C(C)=CC(C)C(=O)C2C)C(O)C1OC(C)=O
CCN(CC)C(=O)C1CCC2C3CN=C4N(C)C(=O)CCC4(C)C3CCC12C
CN(C)CCNc1ccc([N+](=O)[O-])cc1C(=O)CCc1ccc(N(C)C)cc1
CC1(C)OC(=O)C2(Cn3nncc3CO2)C(CO)C(C2CO2)O1
CCOC(=O)c1nnn(CC(=O)Nc2cc(C)ccc2C)c1C(=O)OCC
COc1cc(C2CC(=O)N(c3ccc(C)cc3)C3=C2C(=O)CC(C)(C)C3)cc(OC)c1OC
CC(C)(C)CC(N)C(=O)NCCCC(NCCCCc1ccccc1)C(=O)OC(C)(C)C
CC(C)(O)c1cc(NC(=O)Nc2ccc(Cl)c(-c3ccnc4[nH]cnc34)c2)cc(C(F)(F)F)c1
N#Cc1ccc2[nH]nc(SCC(=O)N(CC3CC3)c3nc(-c4ccc(Cl)cc4)cs3)c2c1
CC(=O)OC1C(=O)C2(C)C(O)CC3OCC3(OC(C)=O)C2CC2(O)CC(O)C=C1C2C
CCCCCCCCCCCCNC(=O)CC(Cn1ccc(N)nc1=O)OP(=O)(O)O
CCN1C(=NC(=O)CSCC(=O)N2CCOCC2)SCC1C
CCCOc1ccc(S(=O)(=O)n2cc[nH]c2=O)cc1
NC(N)=Nc1nc(-c2ccc(Br)cc2)c2ccc3nc(Cl)ccc3c2n1
CN(C)C(=O)OCCN(CCOC(=O)N(C)C)C(=O)N1CCN(C(=O)OC(C)(C)C)CC1
COC(=O)c1c(Cn2c3cc(OC)ccc3c3oc(C(=O)N4CCOCC4)cc32)oc2ccccc12
O=C(O)c1ccc2cc(C(=O)Nc3ccccc3S(=O)(=O)NC(Cc3ccccc3)C(=O)O)ccc2c1
COc1cc(C(=O)C=Cc2ccc([N+](=O)[O-])o2)cc(OC)c1OC
Nc1nc(Br)cc(NCC(NP(=O)(OCc2ccccc2)OCc2ccccc2)c2ccccc2)n1
CCCCc1nc(SC)c(C(=O)O)n1Cc1ccc(-c2ccccc2-c2nn[nH]n2)cc1
CCOCCOCCOCCOCCOCC1=CC(=O)c2c(O)c(CO)c(O)c(O)c2C1=O
CCOc1ccc(OCCSc2nnc(-c3ccncc3)s2)cc1
COC(=O)C(=Cc1cc(I)c(O)c(I)c1)C(=O)Nc1ccccc1
CCC(C)NC(=O)OCOC(=O)CC(C1=C(O)C(=O)c2ccccc2C1=O)C1=C(O)C(=O)c2ccccc2C1=O
CN(C)CCCn1c(=S)[nH]c2cc(Cl)ccc21
OC1CCNC(CNCCc2ccccc2)C1O
COc1ccc(-c2ccc(=O)n(CC3CCCO3)c2C)cc1
COc1ccc(CCNC(=O)c2c(O)cc(Cl)cc2OC)cc1
O=C(NCc1ccc(-c2ccncc2)cc1)c1cc(-c2cccc(OC(F)(F)F)c2)nc2ccccc12
O=C(NN=Cc1cc2ccccc2c2occc12)c1ccncc1
CC(Nc1nccc(N2C(=O)OCC2C(C)C)n1)c1ccc(N(C)C)cc1
COc1ccc(N2CCN(c3nc(Nc4ccc5c[nH]nc5c4)c4ccccc4n3)CC2)cc1
O=C(O)CCC(CC(=O)Nc1ccccc1N1CCCCC1)c1ccc2c(c1)CCC2
CC(C)CC(NC(N)=O)C(=O)NC(CC(C)C)C(=O)Nc1ccc(C(F)(F)F)cc1
OCCN1CCN(C2=Nc3cc(I)ccc3Nc3ccccc32)CC1
COc1cccc(C(=O)Nc2ccc3[nH]c(=O)[nH]c3c2)c1
O=C(O)CCCCCNC(=O)C1CN(C(=O)CCc2ccccc2)C1
OCCC(CO)N1CCN(C(=S)NC2CCCCC2)CC1
COc1ccccc1NC(=O)COC(=O)c1cc(S(=O)(=O)N2CCOCC2)ccc1N1CCCCC1
CC(C)(C)C(=O)Nc1nc2cc3nc(NC(=S)NC(=O)c4ccc(N5CCOCC5)cc4)sc3cc2s1
O=C1c2ccccc2C(=O)N1CCCNC1C2CC3CC(C2)CC1C3
COc1ccc(Cc2cc(C=Cc3ccc(Cl)cc3)nn2C)cc1
C=C(C)C1CCC2(C(=O)O)CCC3(C)C(CCC4C5(C)CCC(OC(C)=O)C(C)(CO)C5CCC43C)C12
C=C(CCC(C(=O)O)C1C(O)CC2(C)C3=C(C(=O)CC12C)C1(C)CCC(=O)C(C)(C)C1CC3)C(C)C
COC(=O)C(NC(=O)C(CC(C)C)NCC(=O)O)C(C)C
CCOCCCNC(=O)c1ccc(O)c(C(F)(F)F)c1
CC1NC(=O)CC(C)(C)SSCC(Cc2ccccc2)NC(=O)C(Cc2ccc(O)cc2)NC(=O)C(Cc2ccccc2)NC1=O
CC(C)c1n[nH]cc1C(=O)Nc1cc(Cl)ccc1O
COc1ccccc1-c1nc2ccc(Br)cn2c1Nc1cccc(F)c1
COc1cccc2cccc(S(=O)(=O)Nc3nccs3)c12
CN1CC(=Cc2ccc(C(F)(F)F)cc2)C(=O)C2(C1)C(c1ccc([N+](=O)[O-])cc1)C1CSCN1C21C(=O)c2cccc3cccc1c23
CCCCCCn1nnnc1C(c1ccccc1Cl)N1CCN(Cc2ccc3c(c2)OCO3)CC1
CC(CC1OC2=C1CCCC2)=NN
CC1CCCN1CCc1ccc2cc(-c3ccccc3)ccc2c1
CC(=O)Nc1nn2cc(-c3ccnc4[nH]c(-c5ccncc5)cc34)nc2s1
COC(=O)c1cnc(N2CCN(Cc3ccc4c(c3)OCO4)CC2)c(Cl)c1
CCOC(=O)c1cnc(N2CCCCC2)nc1C
NC(CCc1ccccc1)(C(=O)O)C(O)c1ccccc1
Cc1ccc(C(=NCc2ccc(Cl)cc2)NO)c(Oc2cccc(C(C)C)c2)n1
N=C(Nc1cc(Br)cc(Oc2ccc3ccccc3c2)c1)c1ccccc1
CCOc1ccc2ccc(S(=O)(=O)Nc3ccc(N4CCN(C)CC4)cc3F)cc2c1
COc1cccc(OCCSc2nc3ccc(NC(=O)c4ccco4)cc3s2)c1
COc1ccc(-c2cc(C(=O)Nc3sc4c(c3C(=O)NCc3ccccc3)CCC4)nn2C)cn1
CSCCC(NC(=O)CNC(=O)CC(C)C)C(=O)O
CC(=O)Oc1ccc(C2C(Cl)C(=O)N2c2ccc3[nH]c(C)nc3c2)cc1
CCOc1cc(C(=O)N2CCCC(n3nc(C)nc3C)C2)cc2[nH]cnc12
CC1CC(=O)C2(CC(=O)OC2C)C(=O)C1
CC1=C(C(=O)O)C(C(F)(F)F)Oc2c1ccc(O)c2Cc1ccccc1
COc1ccc(NC(=O)CSCC(=O)N2CCN(C(=O)c3ccco3)CC2)cc1
CCC(O)CCC1CC(=O)C(=C(C)C)O1
COc1ccc2nc(CCC3(C(=O)NC(CC(=O)O)C(C)=O)c4ccccc4CCc4ccccc43)ccc2c1
COc1ccc(OC)c(S(=O)(=O)Nc2cc(SC(F)(F)F)c(N3CCCC3)cc2C)c1
N#Cc1cc2cnc(Nc3cccc(P(N)(=O)O)c3)nc2n(C2CC2)c1=O
COc1cc2c(c(OC)c1OC(C)=O)C(=O)c1c(ccc(OC)c1OC)C2=O
CC(=O)N1CCC(Nc2ncnc3cnc(N4CCC(CO)C4)nc23)CC1
CNc1cc(-c2cnn(C3CCNCC3)c2)cc2nc(C)oc(=O)c12
Cn1nc(C(F)(F)F)c(C#N)c1NC(=O)c1nc2ccccc2n1C
CN(C)c1ccc(CNC(=O)Nc2nnc(CCSCCc3nnc(NC(=O)Nc4ccc(N(C)C)cc4)s3)s2)cc1
O=C1NCCCCCC1NCc1ccccc1F
CCCC(=O)Nc1nc(-c2ccc(Br)cc2)cs1
CCN(CC)Cc1c(C)[nH]c2cccc(C)c12
Cc1ccc(C(=O)Nc2cccc3nsnc23)cc1
NC(=O)Cc1nn(CC(=O)Nc2ccc(F)c(Cl)c2)c(=O)c2ccccc12
COC1=CC(=O)c2c(c(COC(N)=O)c3n2CCC3OC(C)=O)C1=O
CC(=O)c1ccc(OCCNC(C)c2ccccc2)cc1
Cn1cc(CCCN2CCC(NC(c3cccnc3)c3cccs3)CC2)cn1
CC(NC(=O)c1ccc(NC(=O)c2[nH]cnc2C(=O)N2CCOCC2)cc1)c1ccccc1
CC(=O)c1c(O)cc(O)cc1-c1cc(C)cc(C)c1
CN(C)C(=O)c1cc2cnc(Nc3ccc(N4CCC5CCC(C4)N5C4CCOCC4)cn3)nc2n1C1CCCCC1
CNc1nc(Nc2ccc(C(=O)NC3CC3)cc2Oc2cccnc2COC)ncc1Cl
Cn1cccc1CNC(=O)c1cc(Cc2n[nH]c(=O)c3ccccc23)ccc1F
CCCC(O)CN1CCN(C(=O)c2ccccc2-c2n[nH]c(=O)c3ccccc23)CC1C(=O)NC(C)(C)C
CC(Sc1ccc(C#N)cc1)(C(=O)NO)S(C)(=O)=O
Cc1cc(C)nc(-n2nc(C)c([N+](=O)[O-])c2C)n1
CC(=O)N1CCN(C(=O)CCN(Cc2ccccc2)C(=O)OCc2ccccc2)CC1
CC(=O)N1CCCc2ccccc2C1CCCC(=O)O
O=C(C(=O)N1CCN(C(=O)Oc2ccc(Cl)cc2)CC1)c1c[nH]c2ccc(O)cc12
Cc1ccc(O)c(C(=O)C=Cc2ccccc2[N+](=O)[O-])c1
CC(=NNC(=S)Nc1ccc([N+](=O)[O-])c(Cl)c1)c1ccc(S(=O)(=O)N2CCOCC2)cc1
CC(=O)N1c2ccccc2C2c3ccccc3CC21
Cc1ccc2c(c1)C(=O)N(c1ccc3c(c1)CCc1c(-c4cc5cc(Br)ccc5[nH]4)n[nH]c1-3)C2=O
CCC(=O)c1cnc2c(COCC(=O)O)cccc2c1Nc1ccccc1C
COc1ccccc1C(=O)NCCCn1c(O)c2ccccc2nc1=O
CCCCNC(=O)C(c1ccccc1)N1CCC1=O
NC(=O)c1c(F)ccc(OCCCNCCc2cccc(Cl)c2)c1F
NS(=O)(=O)c1ccccc1NC(=O)c1cccc(-n2ccccc2=O)c1
O=C(O)c1c(O)c(-c2cccnc2)nc2c(Br)c(Br)ccc12
NC1(C(=O)O)C(OCC=C(Cl)Cl)CC2C1C2(F)C(=O)O
CCN(CC)c1ccc(NS(=O)(=O)c2ccc([N+](=O)[O-])cc2)nn1
O=C(Nc1ccc(C(=O)N2CCCC2)cc1)NC1CCCCC1
COc1cc(C=CC(=O)c2ccc(OC)c(OC)c2)ccc1O
O=C1C(=Cc2ccc(O)c(O)c2)Oc2cc(O)cc(O)c21
CC(C)(C)c1cc(N=C(O)C(F)(F)F)ccc1O
COc1cc2cc(C=O)cnc2cc1OCCN1CCOCC1
O=C(C=Cc1ccc2c(c1)OCO2)N1CCN(Cc2ccc3c(c2)OCO3)CC1
COc1cc(OC)cc(C(=O)NCCNc2ccc(N3CCOCC3)nn2)c1
Cc1nc(N)nc(NCCCNC(=O)c2ccc(-c3ccccc3)cc2)c1N=O
CCC(NC(=O)CN(CC)C(=O)C(Cc1ccc(O)cc1)NC(=O)c1cnc2ccccc2c1)C(N)=O
COc1ccc(-c2ccnn2-c2nccnc2Cl)cc1C(F)(F)F
CCCCN1CC(O)C(O)C(n2cc(-c3ccc(S(C)(=O)=O)cc3)nn2)C1c1ccc(OC)cc1
Cc1n[nH]c(=O)n1N=Cc1ccc([N+](=O)[O-])o1
COC(c1cccc(OCCN2CCCCC2)c1)C(C)c1ccccn1
COc1ccc(OC)c(-c2nnc(-c3sc4ccccc4c3Cl)o2)c1
COc1cccc(OC)c1C(=O)Oc1cnc2ccccc2n1
CCC(C1=C(O)C(=O)OC1C)C(CC)c1cc(O)ccc1O
CC1CCCCC1NC(=O)C1CCCN1C(=O)Nc1cccc(Cl)c1
CCOC(=O)CC(=O)Nc1ccc(C(=O)Nc2ccc(S(C)(=O)=O)cc2)cn1
CCCc1cccc2cc(C(=O)Nc3ccc4nc(-c5ccco5)c(-c5ccco5)nc4c3)ccc12
COc1ccc(C(=O)N2CCN([N+]([O-])=NOc3ccc([N+](=O)[O-])cc3)CC2)cc1
CC1(C)CN(c2ccc3c(c2)CCCC3CCCCC(=O)O)c2c(O)ccc(F)c21
Cc1nnc(SCC(=O)Nc2ccc(C(N)=O)cc2)c2c1CCN(C(=O)COc1ccccc1)C2
CN1CCN(c2ccc(-c3cc(-c4ccc(F)cc4)c4[nH]c(N)nc4c3)cn2)CC1
CC(=O)NCc1cccc(Nc2ncnc3cc(OC4CCCC4)c(OCCN(C)C)cc23)c1
Cn1c(=O)c2c(nc(C#N)n2CC(OCc2ccc(Br)cc2)C(O)CO)n(C)c1=O
Cc1ccc(Nc2nc(N)n(C(=O)c3ccccc3Cl)n2)cc1F
CCCCSc1nc(NCc2cccc(Cl)c2)c2ncn(C3C(CO)C(O)C4CC43)c2n1
O=C(CCC(=O)N1Cc2ccccc2C1)c1cccc(Cl)c1
Cn1c(Cn2cc3c(n2)CCCC3)nnc1-c1ccc(Cl)cc1Cl
CNC(=O)C(NC(=O)C(CCN)CC(=O)O)C(C)(C)C
Cc1cccc(-c2[nH]c(CNc3cccnc3)nc2-c2ccc3ncnn3c2)n1
COc1ccccc1C(CCn1cccn1)N1CCN(CCN2C(=O)C3CCCN3C2=O)CC1
Cc1ccc(-c2nnn(CC#N)n2)cc1
O=C(NC(C(=O)O)c1ccccc1)c1ccccc1Br
CCCCN=c1nc(SCc2ccc(OCC(=O)OC)cc2)[nH]c2c1ncn2C
O=c1ccn(C2CC(O)C(CO)O2)c(=O)[nH]1
O=C(NC(=O)c1ccccc1)Nc1ccc(C(=O)N2CCCCC2)cc1
O=C(CC1CCCN1)Nc1ccc(C(O)(C(F)(F)F)C(F)(F)F)cc1
Cc1cc(F)ccc1S(=O)(=O)Nc1nn(C)c2nc(C#CC(C)(C)C)ccc12
COc1ccc(OC)c(C=CC(=O)c2ccc(F)cc2)c1
CC(C)Cn1c(Oc2cccc([N+](=O)[O-])c2)c2cc(Br)ccc2nc1=O
NCCCCNCCCNC(=O)C(CC(c1ccccc1)c1ccccc1)NC(=O)CCc1ccccc1
COc1ccc(Nc2n[nH]c(SCc3ccc(Cl)cc3)n2)cc1
OCc1ccc2c(c1)C=C(c1ccc3c(c1)OC(F)(F)O3)C1=CC(O)=C(O)NC1=N2
S=C(NCCCc1ccc(Cl)cc1)Nc1ccc(Cl)cc1
O=C(CC1CCCCC1)Nc1ccc(OCCNC(=O)Nc2cc([N+](=O)[O-])ccc2Cl)cc1
OCCCCNCCOc1ccc(-c2cccc(OCCF)c2)c2c1CCC2
O=C(C(=O)N1C2CCC1CC(COc1ccccc1)C2)c1ccncc1
Cc1ccc(NC(=O)c2cc(S(=O)(=O)N3CCCCC3)ccc2N2CCOCC2)cc1
CCOc1cc(C=C2NO[N+]([O-])=C2C=NOC(=O)c2ccccc2OC(F)(F)F)ccc1O
C=CCOc1c(Br)cc(Br)cc1CNCCO
COC(C)COc1cc(OCC2CC2)cc(C(=O)Nc2nc(CCCNC(=O)c3ccccc3)cs2)c1
O=C1C(=Cc2cccc(Br)c2O)CCCC1=Cc1cccc(Br)c1Br
COc1ccc(CCNC(=O)CN(C)S(=O)(=O)c2ccc3c(c2)CCC(=O)N3)cc1OC
CC(C)C(NC(=O)C1CCCN1C(=O)Nc1ccc(SC(F)F)cc1)C(=O)NC1CCCCN(S(C)(=O)=O)CC1
CC(C)C(NC(=O)c1ccccc1F)c1ccncc1
COC(=O)c1ccc(CNC(=O)C(CCN2C(=O)CC3(CCCC3)CC2=O)CC2CCCC2)cc1
CCc1cccc(-n2cnc3cc(C(=O)NC(CO)c4ccccc4)ccc32)c1
Cc1c2cnn(CC(=O)N3CCCc4ccccc43)c(=O)c2c(C)n1Cc1ccc(Cl)cc1
NC(=O)C(Cc1ccccc1)NC(=O)c1ccc(C(=O)Nc2ccccc2C(=O)NCC(=O)OCc2ccccc2)cc1
COc1cc(CCN2CCCC2)cc(OC)c1O
OCCn1c(C2CCNCC2)nc2ccccc21
CC(CC(C)(C)C)NC(=O)c1ccc2c(Cl)c3c(nc2c1)CCCC3
COc1cc(CNc2ccc3ncnc(Nc4cc(C)cc(C)c4C)c3c2)cc(OC)c1
Cc1ccc(S(=O)(=O)CCN2C(=O)C(O)=C(C(=O)c3cccs3)C2c2cccc(F)c2)cc1
CC1(C)C(=O)c2ccc(O)c(Cl)c2C(=O)C1C(N)=O
N#[N+][N-]C1C(COC(=O)C2=CCCCC2)OC(n2ccc(=O)[nH]c2=O)C1O
COc1cc(C=C(C#N)c2nc3ccccc3[nH]2)cc(OC)c1OC
CCOC(=O)Nc1sc(C)c2c(=O)n(C)[nH]c(=O)c12
CC(C)n1cc(C(=O)c2cncc(NC(=O)Cc3ccccc3)c2)c2cncnc21
CC(=O)OCC1OC(Cl)C=CC1OC(C)C(C)O
CCc1ncc(Cc2cc(Cl)ccc2OCc2ccc3ccccc3n2)cn1
COc1ccc(Cl)cc1NC(=O)COC(=O)C(=Cc1ccccc1)c1ccc(OC)c(OC(F)F)c1
CCCCCCC1=C(OC(=O)c2cccc3ccccc23)C(O)(c2ccccc2)OC1=O
CC(=O)N1CCN(Cc2coc(-c3ccc(Cl)cc3Cl)n2)CC1
COc1cc(N)c(Nc2ncc(-n3ccnn3)cn2)cc1C
COc1ccc(S(=O)(=O)N2CCOCC2)cc1NC(=O)Cc1csc(N)n1
COc1ccc2nccc(C3CN(C4CCN(Cc5ccc(C#N)nc5)CC4)C(=O)O3)c2c1
CCOC(=O)CC(=O)N(c1ccc(F)cc1)c1ccccc1C(N)=O
O=[N+]([O-])c1ccc(CN2CCC(CCCn3c(-c4ccccn4)nc4cc(F)ccc43)CC2)cc1
CCCc1nc(CC)c(C(=O)OCC)[nH]1
COc1ccc(SCC(O)CNC2CCCCC2)cc1
N#Cc1cncc(-c2nc3ccccc3n2C(=O)Cc2cccc3ccccc23)c1
O=CN1N=C(c2c(Cl)cccc2Cl)CC1c1cn(-c2ccccc2)nc1-c1ccccc1
CNc1c2ccccc2nc2c(-c3ccccc3)cc(OC)cc12
O=c1ccc(-c2cccc(F)c2)c(-c2ccc([S+]([O-])CCN3CCCC3)cc2)o1
COc1cc(Nc2ncc3ccn(-c4cccc(NC(C)=O)c4)c3n2)cc(OC)c1OC
Cc1cc(-c2cn(Cc3ccc(C#N)cc3)nn2)ccc1N
O=C(NN=Cc1ccc([N+](=O)[O-])o1)c1ccc(NS(=O)(=O)c2ccc(F)cc2)cc1
COc1ccc(C(=O)Nc2ccc(S(=O)(=O)N3CCOCC3)cc2)cc1OC
O=[N+]([O-])c1cn2c(n1)OCC(OCc1ccc(-c3ccc(OC(F)F)nc3)cn1)C2
CN1CCN(C(=O)c2cc3cc(Nc4nccc(-c5ccccn5)n4)ccc3[nH]2)CC1
COc1cc(C(=O)Oc2ccn3c(C)cc(NC4CCC(CO)CC4)nc23)cc(OC)c1OC
CCOC(=O)C(=CNc1ccc2no[n+]([O-])c2c1)c1ccc(Br)cc1
CCCc1nc(CC)c(C[SH](=O)=O)[nH]1
COc1ccc(OCC(=O)NN=Cc2ccc(O)cc2)cc1
COc1cccc(NC(=O)C(=O)Nc2cc(NC(=O)c3ccc(Cl)cc3Cl)c(Cl)cc2OC)c1
C#CCOCn1cc(CC)c(=O)[nH]c1=O
O=C(c1ccc(Cl)c(Cl)c1)N1CCCN(CCCOC(=O)N(c2ccc(Cl)cc2)c2ccc(Cl)cc2)CC1
S=c1[nH]nc(C2CCCCC2)n1N=Cc1c[nH]c2ccccc12
CC(CCC(=O)NCCO)C1CCC2C3C(O)CC4CC(OS(=O)(=O)O)CCC4(C)C3C=CC12C
O=C(c1cc2c(s1)CCC2)N1CCN(c2ncccn2)CC1
O=C1NCCc2[nH]c(-c3ccsc3)cc21
CCOC(=O)COc1ccc(Cl)cc1C(=O)c1ccc(Cl)c(Cl)c1
O=C(C=Cc1ccccc1)Oc1ccc(C=Cc2ccc(OC(F)F)cc2)cc1
COc1ccc(-c2nn(-c3cccc(Cl)c3)cc2CNC(=O)c2cscn2)cc1OC
CNNC(=S)N(c1ccccc1)C1CCCC1
CC(NC(=O)CSc1nnc(-c2ccccc2F)n1C)c1ccccc1
CCCCCCCCN(CCCCCCCC)C(=S)NC(=O)COC(=O)C(=O)Nc1c(C(C)C)cccc1C(C)C
Fc1ccc(-n2c(C(F)(F)F)n[nH]c2=S)c(F)c1
CN1CCN(c2ccc(S(=O)(=O)N(CC(=O)NN=C3CCCCCCCCCCC3)c3ccc(Cl)cc3)cc2)CC1
COC(=O)c1nc2ccccc2nc1OC
CCOC(=O)C12CCCC=C1N(Cc1cccc3ccccc13)C(=O)C(CC(=O)NCc1ccc(OC)c(OC)c1)C2
COc1ccc(NC(=O)c2ccc(S(=O)(=O)NCCN3CCOCC3)cc2)c(OC)c1
C=Cc1c(C=Cc2ccc(OC)cc2)cc(N)c[n+]1[O-]
COc1c(C(F)(F)F)n(CNc2ccc(S(=O)(=O)N3CCN(C4CCCCC4)C3=N)cc2)c(=O)[nH]c1=O
CSc1nc(N)nc2c1ncn2C1OC(COP(=O)(NC(C)C(=O)O)Oc2cccc3ccccc23)C(O)C1(C)O
COc1ccc(CCNC(=O)C2CC(=O)N(c3ccccc3Cl)C2)cc1OC
CS(=O)(=O)c1ccc(CC(=O)NC2CCN(C(=O)OCc3ccc(Cl)cc3)CC2)cc1
CCC(C)C(NC(=O)c1cccc2ccccc12)(Sc1ccccc1)C(=O)O
CCCCCCCCCCC(OC(N)=O)C1CCC(C2CCC(C(O)CCCCCCCC)O2)O1
COc1ccc(C(=O)Nc2c3c(nn2-c2ccccc2)CS(=O)(=O)C3)cc1
Cc1ccc(N2C(=O)N(C)c3ccccc3C2c2ccc(Cl)c(Cl)c2)cc1C
CC(=O)c1ccc(OCCCCC(=O)C(F)(F)F)cc1
COc1ccc(S(=O)(=O)c2nnn3c2nc(Nc2c(Cl)cccc2Cl)c2sccc23)cc1
Cc1cccc(N2CCN(C)CC2CCCc2cccc3ccccc23)c1
COCC(=O)Nc1c(C)c(C#N)cc2cc[nH]c12
CCc1c(C)c2ccc(O)c(CC=C(C)CCC=C(C)CCC=C(C)C(=O)OC)c2oc1=O
CCn1cc(C(=O)O)c(=O)c2cnc(N3CCN(C(=S)Nc4ccc(Br)cc4)CC3)nc21
NC(c1ccccc1)C1CCN(CCCC(=O)N2CCC(c3ccc(C(F)(F)F)cc3)CC2)CC1
CN(C)CCNC(=O)N1c2ccccc2C(C)(C)c2ccccc21
N#CCCn1nnc2ccc(C(=O)CN3CCOCC3)cc21
Nc1nccn2c(SCc3ccccc3Cl)nc(-c3cccc(O)c3)c12
O=C1c2c(Cl)[nH]c(C=Cc3ccccc3)c2C(=O)N1c1ccc(Cl)cc1
CC(=O)CNC(=O)COC(=O)c1ccc(S(=O)(=O)N(Cc2ccccc2)Cc2ccccc2)cc1
CC(C)Nc1noc2c1cnc1ccccc12
CCOC(=O)N1CCC(NCc2nc3cc(Cl)ccc3[nH]2)CC1
O=C(Nc1n[nH]c2cc(-c3ccncc3)ccc12)C1CCCCN1
O=C(O)COc1cccc(C=NNS(=O)(=O)c2ccc(Cl)cc2)c1
CC(c1csc2ccccc12)N(C)Cc1ccc(OCC(=O)O)cc1
COc1cccc(C(=O)NCCNCCCCCCNCC2Cc3ccccc3O2)c1
Cc1ccc(-n2c(C)cc(C(=O)N3CCN(c4ccccn4)CC3)c2C)cc1
CCC(C1=CC=CC1)=C(c1ccccc1)c1ccc(OCCN(CC)CC)cc1
Cc1ncsc1-c1ccnc(Nc2ccc(OCC(=O)N3CCOCC3)cc2)n1
O=c1c2ccccc2n2c(-c3ccc(Cl)cc3)nnc2n1CCCc1ncc[nH]1
CNC(=O)c1ccc(CN(C)C(=O)c2c(F)cccc2C(F)(F)F)cc1
CC1CN(C(=O)COC(=O)C23CC4CC(CC(C4)C2)C3)CC(C)O1
CCOC(=O)C=CSc1nnc(-c2ccc([N+](=O)[O-])cc2)o1
COc1ccccc1N1CCN(C(=O)CN2C(=O)SC(=Cc3cccc([N+](=O)[O-])c3)C2=O)CC1
CC(C)(C)c1cc(C=NNC(=O)c2ccc(-c3ccc(Cl)c(Cl)c3)o2)cc(C(C)(C)C)c1O
NC(=S)NN=C(c1cccc(Oc2ccccc2)c1)c1cc(Cl)sc1Cl
Cc1c(Cl)ccc2sc(=NC(=O)C3=COCCO3)n(C)c12
COc1cc(OC)cc(Oc2nc(C)ccc2C(=NO)N(C)C(C)C)c1
NC(CCC(=O)N1CCn2c(nnc2C(F)(F)F)C1)C(=O)NC(CC1CCCCC1)C(=O)N1CCN(C2CCCCC2)CC1
O=C(Cn1c(=O)nc(-c2cccc(-c3nnn[nH]3)c2)c2cscc21)Nc1c(F)c(F)c(F)c(F)c1F
Cc1ccc(C)c(OCc2ccc(C(=O)N3CCN(c4ccc(F)cc4)CC3)o2)c1
CCC(C)(C)NC(=O)c1c(NC(=O)CN2CCOCC2)sc2c1CCCC2
COc1c(C)cc(C(C)C)cc1C1CCC(C)(N)CC1
CC(=O)NC(C(=O)NC(C(=O)NC(C=CS(=O)(=O)C1CCCCC1)CC(C)O)C(C)C)C1CCCCC1
CC(C)N1CCC2(CC1)C(=O)Nc1cccc(I)c12
CC1Cc2ccccc2N1CCNC(=O)c1ccc(OCCCC2CCNCC2)cc1
CC(C)(C)c1cc2c(cc1O)C(=O)C1c3[nH]c4cc(Cl)ccc4c3CCN1C2=O
O=C(c1ccccc1)c1ccccc1N1CCN(CCC2Cc3ccccc3CN2)CC1
CN1CCC23Cc4nc5ccccc5cc4CC2(O)C1Cc1ccc(O)cc13
Nc1cccc(NC(=O)c2ccc(Cn3c(O)c4ccccc4nc3=O)s2)c1
Cn1c(N)c(NNC(=O)c2cnccn2)c(=O)n(C)c1=O
CCOC(=O)N1CCN(CC(O)COc2ccc(Cc3ccccc3)c3ccccc23)CC1
CCOC(=O)C1CCN(C(=O)Cn2nc(C)c3c(C)n(-c4ccccc4)nc3c2=O)CC1
COc1ccc(C2CC(c3ccc(S(=O)(=O)N4CCOCC4)cc3)=NN2C(C)=O)cc1
OC(CN1CCN(Cc2ccccc2Cl)CC1)c1cc(C(F)(F)F)nc2c(C(F)(F)F)cccc12
Nc1ncnc2c1ncn2C1OC(CO)C(O)C1O
COC(=O)C(Nc1c(N2CCCC(O)C2)c(=O)c1=O)c1cc(Cl)ccc1N1CCCC(N(C)C)C1
COc1ccc(Cn2nc(N(C)c3ccc(C)cc3)c3ccncc32)cc1
COc1ccc(C2=C(c3cc4ccccc4o3)C(=O)NC2=O)cc1OC
Cn1c(CNC(=O)c2cccc([N+](=O)[O-])c2)nnc1SCC(=O)NN
CN1CCN(Cc2ccc(C(=O)N3CCc4c([nH]c5ccccc45)C3c3ccc4c(c3)OCO4)cc2)CC1
CC(=O)NN=c1[nH]c2c(C)cc(C)cc2s1
CN(CC#Cc1ccc(C(N)=O)s1)C(C)(C)C
CCC(c1cccs1)N1CCc2[nH]c3ccc(OC)cc3c2C1
CCOP(=O)(O)Nc1ccc(C2CCCCC2N)s1
COC(=O)C12CCC(C)(C)CC1C1C(=O)C=C3C4(C)C=C(C#N)C(=O)C(C)(C)C4CCC3(C)C1(C)CC2
CC12CCC(OC(=O)OC3CCCCC3)CC1=CCC1C2CC(O)C2(C)C1CCC(O)C2C1=CC(=O)OC1
CC(c1nc2ccsc2c(=O)n1-c1ccc(F)cc1)N(CCCCN)C(=O)CNC(=O)Cc1ccccc1
C=C1C(=O)C23CC1CCC2C12COC3(O)C(OC(=O)CC(O)c3ccoc3)C1C(C)(CC(C)=O)CCC2O
CCSCCN(C(=O)CSc1nc(C)cc(C)n1)c1ccc(F)cc1
COc1cccc(CCNC(=O)c2cc(OC)ccc2OC)c1
COc1ccc(-c2n[nH]c(=S)n2N=Cc2ccc(O)cc2)cc1Cl
O=C(O)CC(CCNC(=O)NCCCCNC(=O)CN1CCN(c2ccccc2)CC1)c1ccccc1
CCN(Cc1nc(C(C)(C)C)no1)C(=O)CS(=O)(=O)Cc1ccc(F)c(C)c1
COc1ccc(-c2c(-c3cccc(F)c3)ncn2C)cc1
CCc1ccccc1Nc1nc2ccc(C)cc2n2cnnc12
CC(C)CN(CC(C)C)S(=O)(=O)NC12CC3CC(CC(C3)C1)C2
COc1ccc(OC)c2c1CCC2CCN1CCN(c2cccc(Cl)c2)CC1
CSc1ncc(C(=O)Nc2ccc(Oc3ccc(Cl)cc3)cc2)c(C)n1
Cc1nn(Cc2cccc(N(C)C)c2)c(C)c1CCC(=O)NCCNC(=O)c1cccs1
N=C(N)c1ccc(C=Cc2ccncc2)cc1
Cc1ccc(C)c(NC(=O)CSc2nc(C)nc3ccccc23)c1
ONC(c1ccncc1)c1cc(C(F)F)cc(F)c1F
Cc1ccc(-c2csc(=NN=C3CCCCCC3)[nH]2)cc1
CC(=O)NC(C(=O)NC1CCCN(CC(=O)N2c3ccccc3Sc3ccccc32)C1=O)C(C)(C)C
COc1ccccc1CNC(=O)c1cc(NC(=O)CNc2ccccn2)cc([N+](=O)[O-])c1
O=C(C[n+]1cccc(Br)c1)c1ccc(O)cc1
CCOP(=O)(OCC)SC(CC)=NNc1ccc(C(F)(F)F)cc1
Cc1ccc(NC(=O)CN(CCc2ccccc2)C(=O)c2csnn2)cc1Cl
CC(C)(C)C1Cc2c(Br)cccc2CN1C(=O)OCC1CSC(N)=N1
COc1cccc(C(=O)NC(CCc2ccccc2)C(=O)NCC#N)c1
Cc1[nH]c(=O)c2c(ccc3nc4ccccc4c(O)c32)c1O
O=C(Nc1cccc(Cl)c1)c1cn(C(Cc2c[nH]c3ccccc23)C(=O)N2CC(Cl)C2)cn1
Cc1nn(-c2ccccc2)c(Oc2ccccc2)c1OCc1cc(F)cc(F)c1
CCC(NC(C)=O)c1ccccc1
O=C(CCN1CCC(Cc2ccccc2)CC1)Nc1ccccn1
COc1ccc(OC)c(-c2nnc(SCC(=O)N(C)Cc3ccccc3)o2)c1
Cc1n[nH]c2cc(NC3CCC4(CC3)OOC3(OO4)C4CC5CC(C4)CC3C5)ncc12
O=C(NS(=O)(=O)c1ccc(Cl)cc1Cl)c1ccc(C(F)(F)F)cc1O
CCCC(=O)NCCCc1ccc(S(=O)(=O)N2CCN(C3CCCCC3)C2=N)cc1
COc1cc(C(=O)C=Cc2ccc(-n3cccc3)cc2)cc(OC)c1OC
O=c1cc(-c2ccnc3[nH]c(-c4ccncc4)cc23)ccn1-c1ccc(C2CC2)c(F)c1
CCC1CNCCN1c1ncnc2nc(N(C)CC)ccc12
CC(C)(C)C(=O)OCC1OC(n2cnc3c(N)ncnc32)C(OC(=O)C(Br)(Br)Br)C1OC(=O)C1CCC1
Cc1cnn(CC2CCCCN2Cc2nc(=O)c3nnn(C)c3[nH]2)c1
Nc1nc(-c2ccc(Br)o2)c(C=NO)c(N2CCOCC2)n1
O=C(O)CN1C(=O)Cc2cc(NCC(O)COc3ccccc3OCC3CCCCC3)ccc21
Cc1nc(C)n(C(C)CC(=O)O)n1
CCCn1c(N)c(C#N)c(-c2ccccc2)c(C#N)c1=O
OCC1OC(n2c(Cl)nc3cc(Cl)c(Cl)cc32)C(O)C1O
O=c1[nH]c(=O)n(C2C=CC(CO)O2)cc1-c1cccc(O)c1
Nc1ncnc2c1ncn2C1OC(CS(=O)(=O)CCN2CCN(c3ncccn3)CC2)C(O)C1O
CCc1nnc(NC(=O)CCC(=O)NCCN2C(C)CCCC2C)s1
COc1ccc(NS(=O)(=O)c2cccc(NC(C)=O)c2)cc1Br
COC(=O)c1cc2cc(COC(=Cc3ccc(F)cc3)c3cc4cc(OC)c(OC)cc4[nH]3)ccc2[nH]1
COc1ccccc1-n1ncc2c1CC(C)(C)CC2NC(=O)Cc1ccccn1
Cn1cc(Nc2ncnc3ccc(-c4cccc5ccncc45)cc23)cn1
COc1cc2c(cc1O)C(=O)C(=Cc1ccc(OCCCN3CCCCC3)c([N+](=O)[O-])c1OC)C2
N=C(N)NN=C1C(=O)N(CN2CCCCC2)c2ccccc21
CCOC(=O)c1c(NC(=O)CSc2nnc(CNc3cccc(C)c3C)n2C)sc2c1CCC2
Clc1ccc(Sc2ccccc2C=NN2CCNCC2)cc1
CCNc1cc(C)nc(N2CCN(C(=O)N(C3CC3)C(C)c3ccc(Cl)cn3)CC2)n1
N#Cc1ccc2c(c1)C(O)(C(F)(F)F)c1ccccc1-2
COc1cc(C2OC(c3cc(OC)c(OC)c(OC)c3)C(C)C2C)ccc1O
CC(C)c1cc(S(=O)(=O)C(F)(F)C(F)F)c(F)c(C(C)C)c1F
CC(C)c1nc(SCC(=O)Nc2ccc(C(N)=O)c(S(=O)(=O)Nc3ccc(Cl)cc3)c2)c2ccccc2n1
COc1cccc2cc(C(=O)n3ccnc3)oc12
COC(=O)CCC(=O)Nc1cc2c(cc1C(=O)Nc1cc(C)on1)OCO2
COc1ccc(C(=O)Nc2cc(NC(=O)C3=C(C)OCCS3)ccn2)cc1
CN1CCN(C(=O)CNC(=O)c2ccc3c(Cl)c4c(nc3c2)CCCC4)CC1
CCOc1ccc(N(CC(=O)NC2CCCC2)C(=O)CNC(=O)c2cccs2)cc1
CNCc1cc2ncn(C)c(=O)c2c(NC(C)C)n1
Cc1cc(C)nc(N2CC3CCN(C(=O)c4cccc(F)c4)CC32)n1
NC(Cc1ccc(F)cc1)c1nnc2n1CCC2
CC1(C)CCC(C)(C)c2cc(C=Cc3ccc(C=Cc4ccc(OC(F)(F)F)cc4)cc3C(=O)O)ccc21
Cc1nn(CC(=O)N2CCN(CCO)CC2)cc1Cl
NCCCCC(NC(=O)OCc1ccccc1)C(=O)c1noc(Cc2ccccc2)n1
c1ccc(Nc2ccc3nc(N4CCNCC4)cc(-c4ccccc4)c3n2)cc1
CCOCCc1ccc(OCCCOc2cc(Cl)ccc2C#N)cc1
CC=C(C)C(=O)OCc1cc2cc3c(cc2[nH]c1=O)OCO3
COc1ccc(CNC=C2CC(C)(C)NC(=O)C2=Nc2ccc(F)c(Cl)c2)cc1
COC(COC(=O)N1CCCCC1)COc1ccc(CC(N)COc2ccccc2)cc1
O=c1c(CCCCCCCCCCCCBr)coc2ccccc12
COc1ccc(-c2nc3cc(C(=O)O)ccc3s2)cc1
Cn1cc(CC2C(C=NOC(=O)N3CCOCC3)C(O)CCC23CCO3)cn1
COc1ccc2c(c1)C(=O)c1ccc(O)c(O)c1C2=O
CNc1cc(NS(C)(=O)=O)cc(-c2[nH]c(CN(Cc3ccccc3)C(C)=O)nc2-c2ccc3ncnn3c2)c1
CCCC(C)C=O
CC(=O)c1ccc(N2CC3(C)CC2CC(C)(C)C3)c(F)c1
CCCCCCNC(=O)OCC1OC(n2cnc3c(NCC)ncnc32)C(O)C1O
CCCc1nc(N2CCOCC2C)c2cnn(C(C)C)c2n1
CC(=O)OC12CCC3C(CC=C4C(C)CCCC43O)C1CCC2=O
CCN(CC)C(=O)CSc1nnc(C)c(=O)n1N
COc1ccc(Cl)cc1S(=O)(=O)N1CCc2cc(C(=O)O)ccc21
N#CC(CCCC(=O)O)c1nc2ccccc2nc1N1CCc2ccccc2C1
Cc1ccccc1C=NNC(=O)c1cc(-c2ccccn2)nc2ccccc12
c1ccc(CNc2cc(OCc3ccccc3)n3ncnc3n2)cc1
O=c1nc(N2CCCCC2)[nH]c(N2CCSCC2)c1Cc1ccccc1
OCCCCC(c1ccc(CN2CCN(c3ccccc3)CC2)cc1)c1cc(C23CC4CC(CC(C4)C2)C3)c2ccccc2n1
CC(Cc1cccc(NS(C)(=O)=O)c1)NCC(O)c1ccc(O)c(CO)c1
CC(=CCCN1CCC2(C)c3cc(O)ccc3CC1C2C)c1ccc(F)c(F)c1
O=S(=O)(c1ccc(Cl)s1)N1CCCc2cc(Cl)ccc21
CCOC(=O)c1c(-c2cccc(S(=O)(=O)N(CC)CC)c2)csc1NC(=O)c1cccc(OC)c1
CN1CCC23c4c5ccc(O)c4OC2C(=O)CCC3(CO)C1C5
O=S(=O)(c1ccc(Cl)cc1)N1CCN(S(=O)(=O)c2ccc(-n3cnnn3)cc2)CC1
Cc1cc(F)c2ncc(C#N)c(NC3CCC(CNS(C)(=O)=O)CC3)c2c1
Cc1c(CN(C)C(=S)Nc2ccccc2)cccc1C(F)(F)F
COc1ccc(-c2oc(O)c(C(C)c3ccccc3)c(=O)c2C)cc1
O=C(NCCN1C(=O)SC(=Cc2ccccc2)C1=O)c1ccc(F)cc1
CCOC(=O)C1(C)CCCC2(C)C1CCC13CC(O)(CCC21)C1C(C)C(=O)OC13
Cc1cncnc1Nc1nc(=O)[nH]c(O)c1C=NNc1nc(-c2ccccc2)cs1
O=C(NC1CCCc2ccccc21)C1CCN(S(=O)(=O)c2cccc3nsnc23)CC1
CCC(Nc1ccc(N2CCN(CC(C)=O)CC2)cc1)=C1C(=O)Nc2ccc(F)cc21
CCC(=NNC(N)=S)c1cc(OCc2ccccc2)ccc1Cl
CCN(CC)C(=S)Sc1nnc(-c2ccc(S(=O)(=O)N3CCCCC3)cc2)n1-c1ccccc1
CC1(O)CCOC2(CCC(c3cc(F)c(F)cc3OCCC3CCCC3)CC2)C1
Cc1nnc(C2CCCN2C(=O)c2ccnc(C3CC3)c2)o1
CC(CCC1CCOCC1)NC(=O)Cn1c(O)c2ccccc2nc1=O
COc1ccc2c(C)cc(SC(C)C(=O)O)nc2c1
CN(C)c1ccc2c(Nc3ccc(CC(=O)NC(CCC(=O)O)C(=O)O)cc3)ncnc2c1
COC(=O)C(=Cc1ccc(OC)cc1)COc1ccccc1OC
O=C(Cc1ccc2c(c1)CCCC2)NCC1CCCN1Cc1ccccc1F
NC(=O)CSc1nc2c(cc1S(=O)(=O)c1ccccc1)CCC2
CN(C)c1ccc(CN(O)c2ccc([N+](=O)[O-])cn2)cc1
COc1ccc(C=NNC(=O)Nc2ccc(F)cc2)cc1OCc1ccccc1
O=c1nc(CN2CC3CCCC(C2)N3Cc2ccccc2)[nH]c2ccccc12
COCCn1c(SCC(=O)NCC2CCCO2)nnc1-c1ccco1
COC(C)C(C(=O)NCc1ccc(N2CCOCC2)nc1)N(C)C(=O)Cc1ccc(Cl)cc1Cl
O=C(NCc1ccc(F)cc1Cl)c1cccc(NS(=O)(=O)c2ccc3c(c2)OCCO3)c1
O=C(NC1CCCC1)C(C1CC1)n1c(-c2ccsc2)nc2ccccc21
CC1CCN(C(=O)c2cc(C(F)(F)F)nn2C)c2ccccc21
NC(Cc1ccccc1)C(O)c1ccc(Cl)c(Cl)c1
COc1ccc(CNc2ccncc2)c(OC)c1OC
COc1ccc(-c2ccc(C3C4C(=O)N(C)C(=O)C4C4C=CCN43)cc2)cc1
Cc1ccc(NC(=O)CNC(=O)c2ccc(Cl)cc2)cc1S(=O)(=O)N1CCOCC1
CCN1CCC(CNC(=O)c2ccc3c(c2)ncn3C2CCOCC2)CC1
O=C(O)CCc1nc(-c2cccc(Br)c2)no1
COc1ccc(N2CCN(C(=O)c3ccc([N+](=O)[O-])s3)CC2)cc1
C=CC(c1ccc(O)c(O)c1)c1ccc(O)c(OC)c1
CN(c1ccccc1)S(=O)(=O)c1ccc(C(=O)NCCCN2CCOCC2)cc1
CC1CCCN1CCc1cc(Br)c(C#N)c(Nc2ccc(F)cc2)n1
COc1cc(C2=C(C)C(=O)C(S(C)(=O)=O)=CC2=O)ccc1S(=O)(=O)O
Cc1cccc(NC(=O)Nc2ccc(Oc3ncnc4c3ncn4C3CCCC3)cc2)c1
Cc1cc2c(c3c1CCC(C)O3)C1CC(O2)Oc2c1ccc1c2C2CC(Oc3cccc(O)c32)O1
Cc1ccc(OC2CCN(C(=O)CCc3nc(-c4ccccc4[N+](=O)[O-])no3)CC2)cc1
CNCc1cccc(C(=O)NC(Cc2cc(Cl)c3ccccc3c2)C(O)CNC(C)(C)C)c1
COC1Cc2sc(C)c(C)c2C2(C)C(=O)C=CC(O)C2C1
CN1CC(CN2CCN(c3nc4ccccc4c4ncccc34)CC2)CO1
CCOC(=O)C(C)n1nc(C(F)(F)F)c(-c2ccc(Cl)cc2)c1-c1ccc(Cl)cc1
N#CCc1cnc2c(-c3ccccc3)c(-c3ccccc3)nn2c1N
COc1cc2c(cc1OCCCOc1ccc([N+](=O)[O-])cc1)N=CC1CCCN1C2=O
CCC1CN(C(=O)CCN2CCCCC2)CC1CC(=O)N1CCc2cccc(F)c21
CN(C)c1ncc(F)c2c1[nH]c1ccccc12
COc1ccc(Oc2nc3ccccc3cc2-c2ccncc2)cc1
CCCCOc1ccc(NCc2cccc(OC)c2)cc1
COc1ccc(C(C)=O)cc1COC(=O)CSc1cccc[n+]1[O-]
Cc1ccc(-c2nc3ccccc3n2CCCCNC(=O)c2ccccc2NC(=O)c2ccc(Cl)cc2)cc1
Cc1cc(O)c(-c2ccc(O)cc2)c2c1[nH]c(=O)c1sccc12
Cc1ccc2c(C(c3ccc(Cl)cc3)N(C)C)c(C#N)[nH]c2c1
CC(C)=CCCC(C)=CCNC(=O)CC1OC(OCc2ccccc2)C(O)C(O)C1O
Cc1nnc(C(=O)NCc2cccc(Cl)c2)c2ccccc12
N#CC1CCCN1C(=O)CCCCc1ccccc1
NC1C(SCCNCC2OC(O)C(O)C2N)=CC(NC(=O)N(CCCl)N=O)C(O)C1O
CC(=O)Nc1ccccc1NC(=O)C(=O)Nc1ccccc1C(=O)Nc1ccccc1C(F)(F)F
Nc1ccc2c(Nc3ccccc3)c3ccccc3nc2c1
COc1ccc2ccccc2c1C(=O)N1CCN(C(C)=O)CC1
CCCCNC(=O)Nc1nc2c(s1)CN(CC(=O)c1ccc(OC)c(OC)c1)CC2
CCCN(CCC)CCC1(O)C=Cc2ccccc2S1
CCc1cc(CC)c2c(=O)[nH]c(Sc3nnc4ccccn34)cc2c1C#N
CC1(C)CC(=O)C2=C(C1)N(NC(=O)c1ccccc1Br)C1=C(C(=O)CC(C)(C)C1)C2c1ccncc1
COc1ccc(-c2[nH]c3nc4c(sc(=S)n4C)c(=O)n3c2C(N)=O)cc1
CC1(C)NC(=O)N(CCCOc2ccc(Cl)cc2Cl)C1=O
Clc1ccc2c(NN=Cc3ccc(Br)cc3)ccnc2c1
NCCCCC(C(=O)NCC1(C(N)=O)CCCC1)N1CCCC(NCCc2ccccc2)C1=O
CCN(CCn1cccn1)Cc1nc(CC(C)C)no1
CC(=O)N1CCN(S(=O)(=O)c2ccc(C(=O)Nc3cc(Cl)ccc3N3CCOCC3)cc2)CC1
CCCc1cc2c(=O)n(C(CCSC)C(=O)NC)c(O)nc2s1
Cc1cc(C)c2c(N3CCOCC3)cc(=O)oc2c1
COC(=O)C1=CC=CCN1O
Cc1cnc(NC(C)c2ccco2)c2c1c1ccccc1n2C
O=C(NOCCN1CCOCC1)c1csc(-c2ccc(-c3ccc(Cl)cc3)cc2)n1
Cc1nc2ccccc2n1C1CC2CCC(C1)N2C
CCN(CC)CCNC(=O)c1ccc(NC(=O)c2ccc3c(c2)OCCO3)cc1
O=[N+]([O-])c1nccn1CC(O)CBr
CCCCCCNc1nc(NC(C)CC(C)C)nc(OCc2ccc(Cl)cc2)n1
NC(=O)CC(NC(=O)c1cc([N+](=O)[O-])ccc1Cl)C(=O)COc1ccc(Br)cc1
CCCOc1cc(CNC(=O)C(C)NC(=O)C(N)C(C)C)ccc1OC
CC1=C(C(=O)O)OC2(CCCCC2)OC1=O
CC(=O)C1=C(C)N(C)C(=O)NC1c1ccc(O)c([N+](=O)[O-])c1
Cc1ccc(NC(=O)CC2SC(N3CCCCCC3)=NC2=O)c(C)c1
O=C(O)CCNC(=O)CCC=CCCCCCC=C1CC(O)C(CO)O1
CC1(O)CC2CCC=C3OC(C)(CC(=O)CC(c4ccc5c(c4)OCO5)c4ccc5c(c4)OCO5)CCCC32C1
Cc1ccc(C(=O)NCC2CCCC2)cc1S(=O)(=O)NCc1ccco1
COCc1cc(-c2ccc(N3CCOCC3)cc2)[nH]c2c(F)c(=O)ccc1-2
CCCCC1(CCCC)CS(=O)(=O)c2ccc(N(C)C)cc2C(N(C)c2ccc(C(=O)O)cc2)C1O
CC(=Nn1c(CCCCC(=N)N2C(=O)C(=Cc3ccc(C)o3)N=C2C)nc(N)c(N)c1=O)C(N)=O
CCC=C(C)C(=O)NCc1cccc(CNc2ncnc3c(NC4CC4)ncnc23)c1
CN(C(=O)c1cncc(Cc2c[nH]c3ccccc23)c1)c1ccccc1
COc1ccc(OC)c(CNC(=O)c2ccc(S(=O)(=O)N3CCCCC3)cc2)c1
O=C(Nc1ccccc1Cl)NC1CCN(c2ccccn2)C1
CCOC(=O)c1ccccc1NC(=O)Nc1ccccc1OC
CC(=O)N1CCC2C=C(c3c(Br)cnn3C)CCC21
COc1ccc(OC)c(-c2nnc(CCCCCCCn3nnc(=O)[nH]c3=O)o2)c1
O=C1CN(C(=O)c2ccc(C#Cc3ccccc3)cc2)C(=O)CN1CC=Cc1ccccc1
Cc1oncc1C(C(=O)NC1CCc2nccn2C1)N(C)C
Cc1ncc(C)n2nc(CCc3cn(Cc4ccc(Cl)cc4)c4ccccc34)nc12
CCOC(=O)c1sc(Nc2ccc(OC)nc2)nc1-c1ccccc1
CC(C=NNC(=O)COc1cccc2cccnc12)=Cc1ccc2ccccc2c1
COc1ccc(NCC(=O)Nc2ccc([N+](=O)[O-])cc2OC)cc1
O=[N+]([O-])c1ccc2c(c1)C(c1ccccc1[N+](=O)[O-])Nc1ccccc1CC2
COc1cc(NC(=O)c2ccc(-c3ccccn3)o2)cc(OC)c1
CN1CCCC1=O
CN1CCN(C(=O)c2ccc(CS(=O)(=O)c3ccccc3)o2)CC1
Cc1ccc([N+](=O)[O-])cc1-c1ccc2oc(=Nc3ccccc3)c(Br)cc2c1
CC1(C)Cc2c(sc3nc(NCc4ccccc4)n(-c4ccccc4F)c(=S)c23)CO1
O=C(O)C1CCC(CCn2c(=O)c3cc(I)ccc3n(Cc3ccc(F)cc3)c2=O)CC1
CCCCCN1C(=O)C(=Cc2cc(Br)c(OCC)c(OC)c2)C1=O
COc1ccccc1N1CCCC2=C1N=c1[nH]c(=Cc3ccc(O)cc3)c(=O)n1N2Cc1ccc(F)cc1
CSc1ncc(Nc2cc(C(F)(F)F)ccc2Cl)c(C(=O)O)n1
CCCCc1nc(Cl)c(C(=O)NCc2ccc(-c3ccccc3S(=O)(=O)NC(=N)N)cc2)n1C
COc1ccc(O)c(C=CC(=O)C=C(Br)c2cc(S(=O)(=O)Nc3ccc(O)c4ccccc34)ccc2OC)c1
O=c1nc(NCCc2ccccc2)ccn1C1CC(O)C(CO)O1
COc1cccc(C=C2SC(N3N=C(C)CC3c3ccccc3)=NC2=O)c1OC
COc1ccc(C2CCN(C(=O)c3cnc(NC(=O)C4CC4)s3)CC2)cc1OC
COC(=O)CC(N)Cc1ccccc1
C=C(COC(C)=O)C1Cc2c(ccc(C(O)C(O)CC(C)C)c2OC)O1
O=C1CCCc2nc(OCCCN3CCC(Cc4c[nH]c5ccccc45)CC3)ccc21
O=C(CNC(=O)c1ccncc1)NN=Cc1ccc2[nH]c(=O)[nH]c2c1
COC1=C(O)C(=O)C2=C(OC(C)(C)C=C2)C1=O
COc1c(O)c2c(c(OC)c1OC)CCN(CCO)C2c1ccc(O)cc1
COC(=O)Nc1ccn2cc(-c3ccc(N(C)c4nc(OC)nc(-c5cccs5)n4)c(OC4CCOCC4)c3)nc2n1
CCCn1c(SCC(=O)Nc2cccc(S(=O)(=O)N3CCOCC3)c2)nnc1C(C)C
O=C(N1CCN(c2ccccc2)CC1)N1CCN(S(=O)(=O)c2ccc3ccccc3c2)CC1
COc1cc(CC=Cc2ccccc2)cc(O)c1OC
CC(=O)Nc1nc(CNC(=O)NCC2Cc3nc(C)cn3C2)cs1
O=C(O)COc1ccccc1OC12CC3CC(CC(C3)C1)C2
O=C(O)c1cc[n+](Cc2cn3cccnc3n2)cc1
CC(C)(C)OC(=O)C1Cc2cc(OC(=O)c3ccccc3)ccc2CN1C(=O)c1cccs1
CC1CN(C(C)CO)C(=O)c2cc(NS(=O)(=O)c3ccc(F)cc3)ccc2OC1CN(C)Cc1ccccc1
Cc1cc(OCc2cc(C(=O)N(Cc3cn(C)nn3)CC(C)(C)C)no2)cc(C)c1Cl
CCc1ncc2c(n1)CN(c1ncnn3c(C)nc(-c4ccccc4Cl)c13)C2
CC(C)NCC(O)COc1ccc(C=Cc2ccc(C(C)(C)C)cc2)cc1
COc1cccc(N(C(=O)Cn2nnc(-c3cccs3)n2)C(C(=O)NC2CCCC2)c2ccccn2)c1
Nc1nc(=O)c2c(o1)C(C1CC(c3cccc(Cl)c3)=NO1)C=C(c1ccc(F)cc1)O2
CCNC(=O)CN(C)Cc1cc2cccc3c2n1CCS3
Cc1cccc(OCCCN(C)CC(O)COc2cccc3ccccc23)c1
CCCCCCCCCCCC[N+](C)(C)CCC(=O)OCCC[N+](C)(C)C
O=C1NC(=O)C(=CNCc2ccc(-c3cccc(Cl)c3Cl)o2)C(=O)N1
Cc1noc2ncn(Cc3cccc(C(F)(F)F)c3)c(=O)c12
O=C(NO)C1CCC(O)CN1S(=O)(=O)CCC1CC1
Cn1nc(C(F)(F)F)cc1C(=O)Nc1ccc(S(=O)(=O)N2CCN(Cc3ccccc3)CC2)cc1
COc1ccc2c(c1)CCc1cc(CN(C)c3nccc(-c4ccccn4)n3)ccc1-2
Nc1cccc(-c2cnc3ccccc3[n+]2[O-])c1
COc1ccc2cc(Oc3cc(C(=O)NC4(c5cccc(Br)c5)COC4)c(F)cn3)c(=O)oc2c1
Fc1cccc(Oc2ccc3c(c2)CCN2CCCCC32)c1
COc1cc2nc(N(C)CCc3ccc(Br)cc3)nc(N)c2cc1OC
O=C(NCC1CCCO1)C1COc2ccccc2C1
COc1cccc(C(=O)N2CCCc3cc(S(=O)(=O)Nc4ccccc4)ccc32)c1
CCOc1ccc(OCCC(=O)N(C)CC(=O)Nc2ccc(N3CCOCC3)cc2)cc1
O=C(NCC(c1ccccc1)N1CCCC1)c1ccccc1F
CC(=O)NC(c1ccccc1)c1ccc2cccnc2c1O
CCC1(CC)Cc2cccc(C(=O)NCCCN3CCCC3=O)c2O1
Cc1ccsc1CCN=C=S
Cc1ccc2c(c1)C(=O)C(Sc1nnc(-c3ccccc3Cl)o1)C2
O=c1cc(N2CCOCC2)oc2ccc(-c3c(Cl)cccc3Cl)cc12
O=C(CNCC1CCCO1)c1ccc2c(c1)c(C(=O)O)cn2Cc1ccc(Cl)cc1
Cc1oc([N+](=O)[O-])cc1C(=O)Nc1nccs1
COc1ccc2c(c1)CC(NC(=O)C(C)N(C)C(=O)c1nnco1)CCC2
COC(=O)CC(NC(=O)OC(C)(C)C)C(=O)NC(CCC(=O)O)C(N)=O
O=C(Nc1cc(Cl)cc(Cl)c1)c1ccc(-n2cnnn2)cc1
COc1ccccc1CN=C(NO)c1ccc(C)nc1Oc1cc(C)ccc1C
Cc1ccc(NS(=O)(=O)c2ccc(-c3nnc4n3CCCCC4)s2)c(C)c1
CC(N)CCNc1ccc(CNS(C)(=O)=O)c2sc3ccccc3c(=O)c12
COCC12CCC3(CC1=O)C2CC1C(O)C(=O)C(OC)=CC13C
Cc1c(F)c(F)cc2c1n(C1CC1)c(=Nc1ccc(S(C)(=O)=O)cc1C(F)(F)F)n2C1CC1
CC12CC(=CC(=O)C1(C)C)CC(=O)C(=Cc1ccccc1)C2
Oc1ccc(C2Oc3ccc(Br)cc3CC2O)cc1
COc1cc(Cl)ccc1Oc1ccc(Cl)cc1O
CC(=O)NC1CCC2(C)C(CCC3C4CCC(=O)N=C4CCC32)C1
COC(=O)C(C)(C)N1CCN(C(=O)c2ccc3[nH]c4c(c3c2)CCCC4)CC1
Nc1ncnc2c1ncn2C1CC(NC(=O)Nc2ccc(Cl)cc2)C(CO)O1
Cc1ccc(N(C(=O)c2snc(C(=O)Nc3cccnc3)c2N)C(C(=O)NC2CCCC2)c2ccncc2)cc1Cl
COc1ccc(-n2c(SCC(=O)NCCCC(C)C)nc3ccsc3c2=O)cc1
CSc1oc2ncn(N)c(=O)c2c1C(=O)O
Cc1cnc(NC(=O)CS(=O)(=O)c2c(F)c(C(C)(C)C)cc3c2CCCC3)s1
N=C(N)NCCCC(NC(=O)CN1CCN(C(=O)CCCOc2ccc(F)cc2)CC1=O)C(=O)c1nccs1
CCCCNCc1ccccc1OCCCNc1ccncc1
CCSc1nc(=O)cc(CSc2nc3ccccc3s2)[nH]1
C=C(C(O)CCC(C)(C)O)C1CCCC2(C)C1CCC1C3(C)CCC(=O)C(C)(C)C3CCC12C
O=C(Cn1cncn1)N1CCC2(CC1)COC(C1CCC1)C2
CCOC(=O)C(C)C(=O)N(O)CP(=O)(O)O
COC(=O)C1C(c2ccc(-c3cccc(C#Cc4nc5ccccc5[nH]4)c3)cc2)CC2CCC1N2C
O=C(c1cc(Cc2n[nH]c(=O)c3ccccc23)cc(C(F)(F)F)c1)N1CCOCC1
CC1CCCCOC(CN(C)Cc2ccccc2)C(C)CN(C(C)C)C(=O)c2cc(NC(N)=O)ccc2O1
Nc1ccc(-c2nnc(Nc3ccc(S(N)(=O)=O)cc3)o2)cc1
Cc1cccc(-n2cccc2)n1
COc1cccc(C2Oc3ccccc3C(=O)N2Cc2ccccn2)c1
COc1ccc(NS(C)(=O)=O)cc1C1=NN(C(C)=O)C(c2ccc(F)cc2)C1
O=C(O)CNC(=O)c1cn(Cc2cc(F)cc(F)c2)c2ccccc2c1=O
Brc1ccc(Cn2cnc3c(Br)ncnc32)cc1
COc1ccc(CNc2nc(Nc3cnccn3)c3[nH]c(-c4ccccc4)cc3n2)cc1
CC(Nc1cnc2ccccc2c1)c1ccc(F)cc1
O=C(NCc1ccc(F)cc1)c1nc(-c2cccnc2)[nH]c(=O)c1O
Clc1ccc(-c2cc(-c3sc(Cl)nc3-c3cccnc3)on2)cc1
COc1cc(C(=O)c2ncc[nH]2)cc(OC)c1OC
CC(C)(NC(=O)C(Cc1c[nH]c2ccccc12)NC(=O)CCC(N)C(=O)O)C(=O)O
COc1ccc(OC)c(Sc2nc(OC)c(O)c(=O)n2C2CC([N-][N+]#N)C(CO)O2)c1
CCCC(C)C=C(C)C1CCC2(C(C)=CC(=O)COC(=O)c3cn(C)nc3C)C(C)CCC12C
C=CCOC(=O)Nc1ccc2ncnc(Nc3cccc(Br)c3)c2c1
CC1(c2cc(NC(=O)c3ccccc3)ccc2C(F)F)N=C(N)OCC1F
NC(CC(=O)N1CCN(C(=O)Nc2ccc(Cl)cc2)C(C2CC2)C1)Cc1cc(F)c(F)cc1F
O=C(NN1Cc2ccccc2C1)c1cccnc1
CC(Oc1ccc(Cl)cc1)C(=O)Nc1ccc(C2SC(=Nc3ccccc3O)N(CCCCC(=O)O)C2=O)cc1
CCOc1ccc(-n2c(CC)nc3ccccc3c2=O)cc1
Cc1cccc(NC(=S)NC(C)c2ccc(F)cc2)c1
CCCN(CC1CC1)C(=O)c1c(C)nc2n1CCC(=O)N2c1c(C)cc(C)cc1C
Oc1ccc(Oc2ccc(C=NNc3nc(-c4ccc(O)cc4)cs3)cc2)cc1
O=P(Nc1ccccc1)(N1CCOCC1)N1CCOCC1
CC12CCC3(CC(=O)C=C4C(OC(=O)c5ccc(F)cc5)CCCC43C)C1CCC2OC(=O)C(N)Cc1ccccc1
Cc1cc(NCCN(C)C)nc(Nc2ccc3nc(Nc4ccc(N)cc4)cc(Cl)c3c2)n1
O=C(COc1cccc([N+](=O)[O-])c1)Nc1nnc(C2CC2)s1
O=C(O)Cn1nc(-c2ccccc2)c2[nH]c(Nc3ccc(-c4ccc(CN5CCCC5)cc4)cc3)nc(=O)c21
COc1ccccc1Oc1ncc(F)cc1[N+](=O)[O-]
CCOC(=O)N1CC2(O)CC(Cc3ccc(F)c(F)c3)CCC2C1COc1cnccn1
C#CC(CCC)(OC(=O)CNC(=O)c1csc(CC)n1)c1ccccc1
Cc1cc(C)c(NC(=O)c2cccnc2Nc2ccc(F)cc2)c(C)c1
CSc1ccc(Cn2c(C)c(C(C)=O)c3ccccc32)cc1
CC1(C(=O)c2ccccc2Br)C2CC(=O)C1(Cc1ccc(O)c(O)c1)C(=O)O2
CC1CC(C)CN(S(=O)(=O)c2ccc(Cl)nc2)C1
Cc1ccc(C(=O)Nc2ccccc2)c(C)c1
CCc1sc(-c2ccc(Cl)c(Cl)c2)nc1-c1nc(C(F)(F)F)no1
CCC(N)C(=O)NCCC(C)C
CCn1cc(C(=O)O)c(=O)c2cc(F)c(N3CCN(c4cccc(OC)c4C)CC3)cc21
O=C(CCc1csc(-c2ccnc(NC(=O)C3CCCC3)c2)n1)Nc1ccc(F)cc1
COc1ccc(O)c(-c2ccc(S(=O)(=O)Nc3cccc4c3CCN(C)C4)cc2)c1
COc1ccccc1CN(C)CC(=O)Nc1cc(C(F)(F)F)ccc1N1CCOCC1
O=C(Oc1ccc2c(c1)CCNCC2)N1CCSCC1
CNC(=O)c1ccc(-c2nc(N)c3c(ccc4cnc(Nc5ccc(C(=O)NCCN6CCOCC6)cc5OC)nc43)n2)o1
CCCCCCCC(=O)OC1C(CO)OC(N(C)C(=N)N(C#N)CC)C(O)C1O
C=CCOc1cccc(-n2c(SCC=C)nc3ccccc3c2=O)c1
COc1ccc(CCNC2=C(C)C(=O)C3=C(C2=O)C(Cc2ccccc2)C2C4NC4CN32)cc1OC
O=C(Oc1ccccc1)N1CCC(N(Cc2ccccc2)c2ccc(Cl)c(Cl)c2)CC1
COCCNC(=S)N1CCOc2cc(OC)c(OC)cc2C1
CC#Cc1cn(C2CC(O)C(CN)O2)c(=O)[nH]c1=O
O=C(NCC(F)(F)F)Nc1ccc(-c2cnc3cc(-c4cncc(OCC(F)(F)F)c4)ccn23)cc1
CC(NC(=O)c1ccc(C(=O)Nc2cc(N)ncn2)nc1)c1ccc(F)cc1
CC1(C(=O)NC2CCN(Cc3ccc(F)cc3)CC2)Cc2cccc(F)c2C(=O)O1
CC12CCC(OC3OC(CO)C(O)C(O)C3O)CC1=CCC1C3CC4OC(c5ccccc5)C(C)(C)C4(C)C3CCC12
C[n+]1[nH]sc2nc(=O)[nH]c(=O)c1-2
CCCCCCCCCCCCCCCC(=O)NC(CCCCCCC)C(=O)NC
COc1cc(C2CCCC2)cc(OC)c1OCCCCN1CCC(c2ccc(-c3cn(C)nn3)cc2)CC1
O=C(CN1CCOCC1)NC(=S)Nc1ccc(Cl)cn1
CCCCc1cn(CCCOc2ccc(C=C3SC(=S)N(Cc4cccnc4)C3=O)cc2)nn1
CCOC(=O)C(CCCNC(=N)N)NC(=O)C(Cc1ccc(Cl)cc1)NC(=O)C(N)CC1CCCCC1
OC1CCC(OCc2ccnc(C(F)(F)F)c2)CC1N1CCC(c2ccccc2)CC1
Cc1c(NC(=O)C=Cc2ccc(F)cc2Cl)c(=O)n(-c2ccccc2)n1C
O=C(F)N=C1SC2CS(=O)(=O)CC2N1c1ccccc1C1OC(=O)c2ccc(cc2)C1(F)F
CC(=O)N1CCN(C(=O)c2ccc3c(c2)N2CCCC2c2ccccc2-3)CC1
CN(C)CC1CCCC(NC(=O)c2cc3cc(Cl)ccc3[nH]2)C1
C[N+](C)(C)CCCNCCCCCOc1ccc2sccc2c1
CCOC(=O)C1C(=COCCN2C(=O)c3ccccc3S2(=O)=O)NC(C)=C(C(=O)OC)C1c1ccccc1Cl
CCOC(=O)C(CC)n1nc(C)n2c(cc3occc32)c1=O
Nc1nc(=O)c2cnn(C3CC(O)C(CO)O3)c2s1
COc1cccc(CNC(=O)c2cc(-c3ccc(-c4nc5ccccc5n4S(C)(=O)=O)cc3)ccn2)c1
CN(C)c1ccc(S(=O)(=O)c2ccc(N(C)C)cc2)cc1
Cc1ccccc1CNc1nc(C)c([N+](=O)[O-])c(N)n1
Cc1c(C(=O)O)sc2nc(SCC(=O)NC3CCCCC3)n(-c3ccccc3)c(=O)c12
Cc1nc(CN2CCN(C(c3ccccc3)c3ccccc3)CC2)n[nH]1
COc1ccc2nc(-c3ccccc3)cc(C(=O)NNC(=O)c3cccs3)c2c1
CCOC(=O)NC(=O)c1cn(C2CC(O)C(CO)O2)c(=O)nc1O
CCCCCCCC(C)(C)C1CCC2(C(=O)O)CCC3(C)C(CCC4C5(C)CC(O)C(O)C(C)C5CCC43C)C12
CS(=O)(=O)N(C(=O)N1CC(C(=O)NCCO)C(c2ccc(F)cc2)=N1)S(=O)(=O)c1ccc(F)cc1F
Cn1c(Oc2ccc([N+](=O)[O-])cc2[N+](=O)[O-])nc2ccccc21
COc1ccc(OC)c(C=C2CNCC(=Cc3cc(OC)ccc3OC)C2=O)c1
Cc1cn(C2CC(O)C(CO)O2)c(=O)[nH]c1=O
COc1ccc(-n2[nH]c(C)c(C(=C(Cl)C(C)(C)C)C3CCC(O)CC3)c2=O)cc1
CN(C)c1cccc(NC(=S)Nc2ccc(C(=O)O)cc2)c1
CN(C)c1ccc(-c2nc3cc4c(cc3s2)OCCO4)cn1
CN(CC(CCN1CCC(C(=O)O)C1)c1ccc(Cl)c(Cl)c1)C(=O)c1cccc(Oc2ccccc2)c1
Nc1nc(=O)c2ncn(C3OC4COP(=O)(O)OC4C3O)c2[nH]1
CC(NC(=O)C(C)(F)C(=O)COc1c([N+](=O)[O-])c(Cl)c2c(O)cc(=O)oc2c1Cl)c1ccccc1
NS(=O)(=O)c1ccc(C2N=C2CC(=O)N2CCCCCC2)cc1
COC(=O)c1c(C)nc(CCC(=O)O)c(C#N)c1-c1ccccc1SC
CSc1nnc(-c2nccs2)n1C
CC(=NOC(=O)CO)c1cc(-c2ccc(Cl)cc2Cl)n(-c2c(Cl)cccc2Cl)n1
CC(=O)N(CCCN1CCCCCC1)c1ccc(Cl)cc1Cl
CC1CCN(Cc2ccc3nc(C(=O)N4CCc5c([nH]c6ccccc56)C4)[nH]c3c2)CC1
CCN(C(=O)COC(=O)C(C)(C)Oc1ccc(Cl)cc1)c1c(N)n(Cc2ccccc2)c(=O)[nH]c1=O
CCC(CC)(C(=O)c1ccc(Br)cc1)c1cc(OC)c(Cc2cccc3ccccc23)c(=O)o1
Cc1ccc(C=CC(=O)NS(=O)(=O)c2ccc(-n3cccn3)cc2)o1
C=C(COC(C)C)C1CCC(C)=CC1Cc1c(OC)cc(O)c2c(=O)c(CC=C(C)C)c(C(=O)O)oc12
CC(C)CC(CN1CCCC1CN1C(=S)NCC1C)N1CC(Cc2ccccc2)N(CC2CCCCC2)C1=S
COc1ccc(N2CCC(C(=O)Nc3cccc(-c4cccn4Cc4cscn4)c3)CC2)cc1
CC(C)Cc1cccc(-c2nn(CC(=O)O)c(=O)n2N)c1
CS(=O)(=O)Nc1ccccc1C(=O)Nc1cc[nH]n1
CC(O)C1CCC(C)(C(O)CCc2cccc(Oc3ccccc3)c2)O1
COc1cccc(-n2c(=O)c3c(c4ccccc4n3C)n(C)c2=O)c1
CC(C)N1CCC(C(=O)N2CC(C)C(C)(c3ccccc3)C(C)C2)CC1
CCOC(=O)CN1C(=O)CC(N2CCC(n3c(=O)[nH]c4cc(C(F)(F)F)ccc43)CC2)C1=O
COc1cccc2c1c1c[nH]c(CN3CC4(C(N)=O)OCCC4O3)c1n2C
COC(=O)Nc1ccc2c(c1)NC(C(=O)NC(CO)CO)CCCCC(NC(=O)OCc1cccc(F)c1)c1nc-2c[nH]1
Nc1scc(-c2ccccc2Cl)c1C(=O)c1ccc(OCCN2CCCCC2)cc1
Cc1cc(C(=O)Nc2ccc(-c3ccccc3S(=O)(=O)NC(C)C(=O)O)cc2F)n(-c2ccccc2Cl)n1
Cc1cc(C)c(C)c(NC(=O)COC(=O)CNC(=O)C2CCCO2)c1
O=C1C23OC1([N+](=O)[O-])CN2CN(O)CN3O
NS(=O)(=O)c1ccc(NS(=O)(=O)c2ccc(S(N)(=O)=O)cc2)cc1
COc1cccc(-c2cc(=O)oc3cc(O)ccc23)c1
CCNC(=O)CN1CC(C)N(C(=O)N2Cc3c(NC(=O)c4cc(C(F)(F)F)c(F)cc4F)n[nH]c3C2(C)C)CC1C
COc1ccc(CCNC(=O)c2cc(C)nc3c2c(C)nn3-c2ccc(C)cc2)cc1
COC(=O)C1CCN(c2ncccc2C(F)(F)F)CC1
CCC(=O)NC1CC2(C)C(CCC3C2CCC2(C)C(C(C)C(=O)O)CCC32C)CC1O
O=C(O)c1cn(C2CC2)c2nc(N3CCN(Cn4nc(-c5ccccc5)n(-c5ccc(F)cc5)c4=O)CC3)c(F)cc2c1=O
Nc1c(Cl)cc(C(=O)O)cc1Cl
Clc1ccc(CCn2nnnc2C(c2ccccc2)N2CCNCC2)cc1
CCN1CCN(CCCNC(=O)c2ccc(N3C(=O)C4CCC(C4)C3=O)cc2Cl)CC1
C=C1C(=O)OC2CC(C)C3C(=O)CC(=O)C3(O)C(OC(C)=O)C12
CCOC(=O)c1cnc(-c2ccc(Br)cc2)[nH]c1=NN1C(=O)C=C(C)C1=O
O=C(NCc1ccccc1)Nc1nnc(CSc2ccc(F)cc2)s1
Cc1ccc(-c2csc(=NN=Cc3ccc(Cl)cc3)n2C)cc1
O=C(C=Cc1ccc(O)cc1O)C=C(O)C=Cc1ccccc1O
C=C(c1ccc(Br)cc1)n1ccnc1
CC(C)Cc1ccc(C(C)C(=O)Nc2ccc(S(=O)(=O)N3CCOCC3)cc2)cc1
CCOC(=O)c1c(C)n(Cc2ccccc2)c2ccc3c(c12)C1(CCCC1)COC3=O
CCCCOc1ccc(C2=Cn3cccc3C2=O)cc1
COc1ccc(NS(=O)(=O)c2ccc3c(c2)CC(C)N3C(=O)C2CCCN2C(=O)C2CCC2)cc1OC
CCOC(=O)Nc1ccc(NC(=O)c2ccc(C(F)(F)F)nc2)cn1
N#Cc1ccc(Nc2nc3ccc(Cl)cc3[nH]2)cc1N1CCCC1
C=CCc1ccc(OCCCCOc2ccc(C(C)=O)c(OC)c2)c(OC)c1
Cc1cnn2c(NC3CC3)cc(-c3cccnc3)nc12
CCCC(C)(C)C(=O)OCC1(CO)CC(=Cc2ccc(NS(=O)(=O)CC)cc2)C(=O)O1
CNC(=O)CN1CCCCC1CNc1ncnc2ccc(C#CCNC(=O)c3cncnc3)cc12
Nc1nccn2c(C3CCC3)nc(-c3cccc(NC(=O)Nc4cccc(Cl)c4)c3)c12
CC(C)(C(=O)N1CCOCC1)c1ccc(Cl)cc1
COC1C2COP(=O)(O)OP(=O)(O)OCC3OC(C(OC(=O)c4ccoc4)C(O)C3O)n3cnc4c3ncn4C(N2)C1O
CCCOCCOCCNC(=S)NCCc1nc(Br)c(Br)[nH]1
NC(CC1CCCCC1)C(=O)Nc1ccccc1S(=O)(=O)N1CCC(CCNS(=O)(=O)c2ccccc2)CC1
C=CCN1C(c2ccccc2)CCC2(CCc3c(O)cccc3O2)C1C
Cn1cc(C(=O)c2ccc3c(c2)C(C)(C)NC3(C)C)cc1C(=O)Nc1ccc(Cl)c(Cl)c1
COC(=O)c1cc(C#N)c(N2CCN(c3ccc(F)cc3)CC2)nc1C
CCCCOc1cccc(CNC(=O)C2CCN(c3nnc(C)c4c(C)n(-c5ccccc5)nc34)CC2)c1
CCOC(=O)n1nc(C#N)c(-c2nc(C#N)c(NC3CCCC3)n2C)n1
O=C(Nc1ccc(F)cc1)C1CCN(C(=O)C2CCN(c3nc(-n4c(C(F)(F)F)nc5ccccc54)c4cccn4n3)CC2)CC1
COC(=O)c1cc(=O)nc(SCC(=O)c2ccc(F)cc2)[nH]1
CCOc1ccc(NC(=O)CCc2nc(Cc3ccc(F)cc3)no2)cc1
N#Cc1ccc(NC(=O)CSc2nnc(-c3ccccc3F)n2Cc2ccco2)cc1
CC(C)NS(=O)(=O)c1cccc2ccccc12
COCc1cc(S(C)(=O)=O)ccc1-c1nccc2cc(S(=O)(=O)Nc3ccnn3C)ccc12
Cc1nc(C2CCCCN2C(=O)C2CCCN2)sc1C(=O)Nc1ccc(F)cc1
Cc1ccccc1-c1nc(-c2ccccc2)no1
CC(C1CCC(C(=O)O)CC1)C1CCC2C3CCC4CC(O)CC(O)C4(C)C3CCC12C
Cc1ccc(CC2CCCNC2)cc1
O=C(NCC1CCCO1)c1ccc(Cl)cc1S(=O)(=O)N1CCOCC1
CC(CCn1nnc2ccccc2c1=O)=NNS(=O)(=O)Cc1ccccc1
N#CCCCN1CCC(c2noc(C3CC3)n2)CC1
Cc1ccccc1CC1NC(=O)CC2(CCCCC2)SSCCNC(=O)C(C)NC(=O)C(CC(N)=O)NC1=O
COc1cc(C=NNC(=O)c2cc(-c3cc(Cl)ccc3O)[nH]n2)cc(OC)c1OC
CNS(=O)(=O)c1cccc(Nc2nc(Nc3ccc(C(=O)NCc4cccs4)cc3)ncc2Cl)c1
O=C(NCc1ccccc1)c1ccc2nc(-c3ccc(F)cc3)c(-c3ccc(F)cc3)nc2c1
CCCCCCNC(=O)CCSCc1ccc(Cl)cc1Cl
CCOC(=O)C1C(=COCc2cc(=O)nc(N)[nH]2)NC(C)=C(C(N)=O)C1c1cccc(Cl)c1F
CCOC(=O)c1cccc(CN(C2CCCCNC2=O)S(=O)(=O)c2ccc(C)cc2)c1
COc1cc2c(NC3CCN(C4CC4)CC3)nc(-c3cccc(Cl)c3)nc2cc1OCCC1CCN(C)CC1
c1ccc(SCCNSc2ncccn2)cc1
COc1cccc(C=NNC(=O)C[n+]2ccc(C)cc2)c1
CN(C)c1ccc2c(c1)CCc1cccnc1-2
CCN1C(=O)c2ccc3c(c2C1=O)C(c1ccccc1OC)Oc1ccccc1-3
COc1cc2c(cc1OC)-c1c(O)c(OC)cc3c1C(C2)N(C)CC3
O=c1c(-c2ccco2)nc2cnc(N3CCOCC3)nc2n1Cc1ccccc1
Cn1cc(S(=O)(=O)Nc2ccc(CN3CCCCCC3)cc2)c(-c2cccc(Cl)c2)n1
O=C(CCc1nnc(NCc2ccc(C(F)(F)F)cc2)s1)c1ccccc1
CC(C)=CCCC(C)=CCCC(C)=CCNC(=O)C(COC=O)NC(=O)C(C)NC(=O)O
CCCC(O)C=CC12CC1(O)CC(C(=O)O)C2CCCC(=O)O
Cc1ccc(Cl)cc1-n1nc2c(c1C(C)C)C(c1ccc(Cl)c(Cl)c1)N(c1ccc(N3CCNCC3)cc1)C2=O
COc1ccc(-c2cc3ncccc3c(-c3ccc4ccccc4c3)n2)cc1
COc1ccc(OC)c(NS(=O)(=O)c2cc3nc4ccccc4nc3cc2Cl)c1
C=C(C)C1CC=C(C(=O)OC(C)C(C)=O)C(=NNc2ccccc2F)C1
COc1ccc(C(=O)NNC(=O)Nc2ccccc2Br)cc1
NC(=O)C1(Cc2ccccc2)CCN1C(=O)C(S)Cc1ccc(N(Cc2ccccc2)C(=O)Nc2ccccc2)cc1
Cc1ccc2nc(C3(O)CCN(C(c4ccc(F)cc4)c4ccc(F)cc4)CC3)sc2c1
Cc1nc(CCNCC(O)c2ccccc2)cs1
COC(=O)C(=NNc1ccc([N+](=O)[O-])cc1[N+](=O)[O-])NC(=O)Sc1nc(C)c2c(n1)c1c(C)cccc1n2C
COC(=O)C1C(OC(c2ccc(F)cc2)c2ccc(F)cc2)CC2CCC1N2C
N=C(CS)NCc1ccccc1
OC(CNNc1cccnc1)(C(F)(F)F)C(F)(F)F
CCOC(=O)N1CCN(C(=O)COC(=O)c2ccc3c(c2)C(=O)N(CCc2ccccc2)C3=O)CC1
Cc1c(NC(=O)c2cnc3ccccc3c2)ccc2c1NC(=O)C21CCCCC1
CCNCC(O)(c1ccccc1)c1ccccc1
N#Cc1c(N)n(CCCCCn2ccnc2)ccc1=O
CC(C)N(C(=O)c1nc2ccccc2n1C)C(C)c1ccccc1
COc1ccc(C(SCCN2CCCCC2)(c2ccccc2)c2ccc(OC)cc2)cc1
COCCN(CCOC)Cc1ccc(C(=O)COC(=O)c2cccc(C)c2)cc1
COc1ccc(C=CC(=O)c2c(O)c3c(c(Cl)c2Cl)Oc2cc(OC)c(OC)c(Cl)c2C3)cc1CBr
CCCCCCCCCCOc1ccc(S(=O)(=O)CC)cc1C(N)=O
CC(C)Nc1nc(N(C)C)[nH]c(=NNC(=O)c2cccs2)n1
COc1ccc(N2CCN(C(=S)Sc3ccc(F)cc3)CC2)cc1
O=C(CC1CC=CCC1)NN=Cc1cn(-c2cccc(Cl)c2)nc1-c1ccc(Cl)cc1
COc1ccccc1Nc1nc(-c2cccnc2)nc2c1CCNCC2
COc1ccc(C(C)=NNC(N)=S)cc1
COc1ccc(N2CCc3c(N4CCN(C)CC4)nc4ccc(N(CC(C)C)C(=O)C(=O)O)cc4c32)cc1Br
CC1(C)COC(CCCCC#CC#CCOC(=O)C(C)(C)C)OC1
Cc1cc(=O)c(C#N)c(SC2CC2)[nH]1
CC(=O)c1cccc(NC(=O)C2(NC(=O)c3ccc(C#N)cc3)CCCC2)c1
O=C1OC2(CCN(C(=O)c3ccnn3-c3ccccc3)CC2)Cc2ccccc21
O=C(Cc1ccccc1)N1CCN(C2CCCCC2N2CCCC2)CC1
O=C1CC(C(=O)NNC(=O)c2ccc3ccccc3c2)N2C(Sc3ccccc3)=Nc3ccccc3C2=N1
Cc1ccsc1C=C(C#N)C(=O)NCCO
Cn1c2ccccc2c2c3c(c4c5ccccc5n(-c5ccccc5)c4c21)C(=O)NC3
Cc1cc(C=C2Sc3ccc(Cl)cc3C2=O)c(C)n1C
CN1CCN(C(=O)C(c2ccccc2)c2ccccc2)CC1
CN(C)c1ccc(C(=O)N2c3ccccc3C(N3CCNCC3)C3CCCCC32)cc1
CCCCC(CN(O)C=O)C(=O)NC(C(=O)N1CCCC1C(=O)OC)C(C)C
O=c1nc[nH]c2c1ncn2CCOCP(=O)(O)O
c1ccc(Sc2ncnc3[nH]c4c(c23)CCCC4)cc1
O=C(O)CCC(NS(=O)(=O)c1cc(Cl)ccc1Cl)C(=O)N1CCNCC1
c1ccc(Nc2nc3ccccc3n3cnnc23)cc1
COc1ccc(Cl)cc1NC(=O)Nc1cccc(C#N)c1
CC(N)C(=O)NCCSSCC(=O)NCC(=O)NCC=CCCCCC(=O)NCCCOC=O
COC12CCC3(CC1COCc1ccc(F)cc1)C1Cc4ccc(O)c5c4C3(CC[N+]1(CC1CC1)CC1CC1)C2O5
Cc1cc(C(F)(F)F)n2ncc(C(=O)Nc3cc(C)nn3-c3ccccc3)c2n1
COc1ccc(Cn2ncc3c(N4CCOCC4)nc(C)nc32)cc1
O=C(c1ccc2c(c1)N(Cc1ccccc1)C(=O)c1ccccc1S2(=O)=O)N1CCCC1
CC(=O)N1CCc2c(sc3c2c(=O)n(Cc2ccccc2)c(=O)n3Cc2ccccc2Cl)C1
Cc1ccccc1CSc1nc2c(nnn2-c2ccccc2)c(=O)n1Cc1ccco1
COC(=O)C(O)C1C(c2ccc(I)cc2)CC2CCC1N2C
CCOC(=O)c1ccc(CNCCCCCNCCCNc2ccc(C(=O)OCC)cc2)cc1
COc1ccc(S(=O)(=O)N(C)CC2Oc3ccc(NC(N)=O)cc3CC(=O)N(C(C)CO)CC2C)cc1
COc1ccccc1N1CCN(CCCCNC(=O)C2CC2c2ccc(Cl)cc2)CC1
O=C(NCc1cncc(-c2ccc(NCC(F)(F)F)nc2)c1)c1ccncc1
OC(CCCCOc1cccc(OC(F)(F)F)c1)c1ccccc1
O=C1N(CCCCCCCCCc2ccccc2)CCN1c1ccncc1
COC(=O)C1C(c2ccc(C)cc2)=NN=C1c1ccc(OC)cc1
CCNC(=O)Nc1ccc(-n2cc(C)c(-c3cc(OC)ccc3OC)n2)c(C)c1
CN(C(=O)C1CC1)c1ccc(-c2ccc3c(c2)OCCc2[nH]c(-c4cnn(C)c4C4CCC4)nc2-3)cc1
Cc1nccn1S(=O)(=O)c1ccc(C(C)Nc2ncnc3c2ncn3C2OC(CO)C(O)C2O)cc1
C=C1C(O)C(O)C(C)(C)C2(O)C(O)C(=O)OC2C(=O)C2(OC(C)=O)C(C)CCC(C)(CO)C12
Cc1nn(CCC(=O)N2CCCCC2)c(C)c1[N+](=O)[O-]
O=[N+]([O-])c1ccc(OCc2nc(-c3ccc(C(F)(F)F)cc3Cl)no2)c([N+](=O)[O-])c1
COc1ccc(C2SCC(=O)N2Cc2ccc3nccc(N(C)C)c3c2)cc1Br
Nc1ccc(C(=O)NCCc2cc3cccc(C(F)(F)F)c3[nH]c2=O)cc1
Cn1nccc1C=Nn1c(Cc2ccccc2)n[nH]c1=S
CC1C2Cc3ccccc3C1(N)CCc1ccccc12
Cc1cn(S(=O)(=O)c2ccc(C(=O)OCN3C(=O)c4ccccc4C3=O)cc2)c(C)n1
CS(=O)(=O)c1ccc(C(Cc2ccccc2)C(=O)N2CCN(Cc3ccc([N+](=O)[O-])cc3)CC2)cc1
CC(C)(O)C(=O)NCCCN1CCN(C2CCN(Cc3ccccc3)C2=O)C1=O
CC[N+](CC)(CC)CCSc1ccc(NC(=O)CCN)cc1
COc1cccc(CCN=C2NC(=N)c3cc(-c4cccc(OC)c4)ccc32)c1
CC1=C(C(=O)OCCBr)C(c2ccc(Cl)cc2)C(C(=O)OC2CCCCC2)=C(C)O1
CC(C)NC(=O)C1CCCN(C(=O)c2cc3ccccc3n2C)C1
O=C1CCc2cc(CN3CCC(NC(=O)C4CCCC4)CC3)ccc2N1
CCCCCCN(CCCC)C(C)=C1C(=O)OC(=O)C(Cl)=C1Cl
COc1ccc(Cc2nnc3n2-c2cccnc2Nc2ccccc2-3)cc1
CC(C)N1C(=O)C(=Cc2cnc3ccccc3c2-c2cccs2)C(=O)N(C(=O)NCCN(C)C)C1=O
Clc1ccc(Nc2nc3ccccc3n3cnnc23)c(Cl)c1
COc1ccc2cc(C(=O)CCC(=O)Nc3cccc(OC)c3F)sc2c1
COc1ccc(-c2[nH]nc(S(C)(=O)=O)c2-c2ccc(Cl)cc2)cc1
CN(C)CCCN(C(=O)CCc1ccc(S(=O)(=O)N2CCC(CC(=O)O)CC2)cc1)c1nc2cc3c(cc2s1)OCO3
O=C(NCc1cccs1)c1cc(-c2ccccc2)n[nH]1
Cc1ccc(C(=O)NC2CC2)cc1OCc1nnc2ccc(-c3ccccc3)nn12
CCCCCCCCCCCCCC(=O)OC1CC(=O)OC1CO
CCCOc1ccc(CN2CCN(c3ccccc3)CC2)cc1[N+](=O)[O-]
CCCC(CCC)CC(=O)NCCc1c[nH]c2ccc(OC)cc12
COc1cccc(C(=O)CC(c2ccncc2)C2CC(=O)c3ccccc3C2)c1
Cc1nc2c(cnc3ccc(Cl)cc32)[nH]1
O=C(CSc1ccccc1C(=O)O)Nc1ccc2c(c1)OCCO2
CCCCCCS(=O)(=O)c1ccc(OCC(=O)OCC(=O)Nc2cc(C)on2)c(Cl)c1Cl
CN(c1cccnc1)C(COc1ccc(Cl)cc1)c1ccccc1
COc1cc(CN2C3=NCC(COc4ccccc4)N3c3ccccc32)cc(OC)c1OC
COc1ccc(N2CCN(C(=O)CCC(=O)N3CCC(C(N)=O)CC3)CC2)cc1
CC(C)N(CCNC(=N)NCCCCC(=O)Nc1cccc(C=Cc2c(O)ccc3cc(Br)ccc23)c1)C(C)C
COc1ccc(Nc2nc(-c3ccc4c(c3)OCO4)cs2)c(OC)c1
Cn1c(=O)c2c(nc(CCCc3ccccc3)n2C)n(C)c1=O
CC(Nc1cc2nc(-c3cccc(C(F)(F)F)c3)nn2c(N)n1)c1ccc([N+](=O)[O-])cc1
Cc1c(C(=O)Nc2cc(Cl)ccc2O)c(=O)n(-c2ccccc2)n1C
O=C(C=Cc1cccc(Br)c1)Nc1ccc2ncnc(Nc3cccc(Br)c3)c2c1
c1ccc(C2(CN3CCCC(Nc4ccc5[nH]ncc5c4)C3)CCNC2)cc1
Cc1cccc(C)c1NC(=O)c1cccc(NC(=O)CCl)c1
COC1CCN(CC(=O)Nc2ccc3nnsc3c2)C1
CCc1nc(-n2ncc(CC)c2N)c2c3c(sc2n1)CCCC3
OC(CSc1ccccc1)CN1CCN(C(Cn2cncn2)c2ccc(F)cc2F)CC1
Cc1c(SCc2ccccc2S(N)(=O)=O)[nH]c(=O)c(C#N)c1C
O=S(=O)(NCCCn1cncn1)c1cccc(Br)c1
Cc1cc(=O)n2nc(N3CCc4nc(NC(=O)CN(C)c5ccccc5)sc4C3)nc2[nH]1
Cn1[nH]c(Sc2ccccc2)nc1=O
CCCCCCCCCCCCCCOP(=O)([O-])OCC[N+](C)(C)CCCCCCCCCCCC
CCCOc1ccc(OCC)c(-c2nc(=O)c3c([nH]2)c(CCO)nn3C)c1
O=C(Nc1ccc(Cl)cc1)c1ccc(-c2cccc([N+](=O)[O-])c2)nc1
Cc1cc2c(s1)CCC1C(=O)N(c3ccccc3)C(=S)N21
O=C(CNC(=O)Cn1ccc2ccccc21)NCC(=O)NCc1ccccn1
CCCCN1CCC(CNC(=O)c2cnc3sc(N4CCCCC4)nn3c2=O)CC1
CCCCCC(=O)N1CC(Cn2nc(-c3ccc(OCc4ccccc4)cc3)c3c(N)ncnc32)C1
Cc1ccc(C)c(N2CC(C(=O)Nc3nccs3)CC2=O)c1
CN(C)CCCNC(=O)c1ccc(NC(=O)Nc2ccc(Cl)c(Cl)c2)cc1
COc1ccc(N2C(=O)C(C(c3cccc4ccccc34)N(C)C)C2c2ccc(Cl)cc2)cc1
CCCCCNC(=O)c1ccc(N(CC)CCCl)cc1
COc1ccccc1N1CCN(CCC(=O)c2cc(OC)c(OC)c(OC)c2)CC1
CC(=O)N1c2ccccc2CC1C
Cc1ccc(C)c(CN2C(=O)c3ccccc3Sc3ccccc32)c1
O=C(NCc1ccncc1)c1c2c(nc3ccccc13)C(=O)N(C1CCCCC1)C2
O=C(Cn1cc(Cc2nnc(-c3ccccc3)o2)c2ccccc21)Nc1cccc(C(=O)O)c1
CCCCCCCCCCCCCCCCOC1CCC(N)CC1
CC(C)C1(C(=O)NCc2cc(C(F)(F)F)cc(C(F)(F)F)c2)CCC(NC2CCCc3cccnc32)C1
COc1ccc(-n2c(C)nnc2SCc2ccc(C(=O)O)cc2)cc1
CC(C)(C)Cn1c2c(ccc1=O)C(c1cc(F)cc(F)c1)NC(=O)N2
CCc1ccc2nc(-c3ccc(OC)c(-n4c(-c5ccc(Cl)cc5)nc5ccccc5c4=O)c3)sc2c1
Cc1cc(CS(=O)(=O)c2ccc(F)cc2)nn1C
N#Cc1ccc(NC(=O)Nc2ccc(CCN3CCC(Cc4ccccc4)CC3)cc2)cc1
COc1ccc2c(c1)[nH]c1c(Nc3cccc(I)c3)ncnc12
c1ccc(Nc2c3c(nc4sc5c(c24)CCCC5)CCCC3)cc1
N#Cc1cnn(N)c1
CNCC(C)COc1ccc(OCC2CCCCC2)cc1OC
CCCCC(=C(c1ccccc1)c1ccccc1)c1ccccc1
Cc1cc2nc(N3CCC(O)CC3)c3cccn3c2cc1F
O=C1c2cc(Br)cc(I)c2C(=O)N1c1cn2ccsc2n1
NCCCSc1nnc(-c2ccc3c(c2)OCO3)o1
COc1ccccc1N1CCN(CC(=O)NC(=O)NCc2cccn2C)CC1
CCOC(=O)c1sc2c(c1C)C(c1ccc(OC)c(OC)c1)n1c(sc(=Cc3ccc(OC)cc3)c1=O)=N2
COc1ccc(C2CC(C)(c3ccccc3)N(C)c3ccccc32)cc1
COCC1CNC(=O)c2ncn(Cc3ccc(C)cc3)c2N1
CC1(C)OC(=S)Nc2ccc(Oc3ccc(C(F)(F)F)cn3)cc21
Cc1noc2cc(Cc3ccc(C(=O)N4CCc5ccccc5C4)cc3)c(=O)[nH]c12
COc1cc(C=Nn2c(C)nnc2C)c(OC)c(OC)c1
CCOc1ccc(CC(=O)OCC(=O)NC2CCCc3ccccc32)cc1
CCN(CC)CC(=O)Nc1cc(Cl)ccc1OC
O=C1c2c(O)[nH]c(CCc3ccccc3)c2C(=O)N1CCc1ccc(Cl)cc1
C[N+]1(CC(=O)c2ccccc2)CCOCC1
COc1ccc(C2=NOC(CSc3nnc(-c4ccncc4)o3)C2)cc1
O=C(Nc1cccc(Cl)c1)N1CCCC1
CC(C)S(=O)(=O)NCC1CCN(c2ccc(Nc3ncc4c5ccncc5n(C5CCCC5)c4n3)nn2)CC1
CCn1c(=O)c(C(=O)NNC(=O)C(Cl)(Cl)Cl)c(O)c2ccccc21
COc1ccc(C=Cc2nc3ccc(Nc4cccc(Cl)c4)cc3c(C(=O)N(C)C)c2C(=O)O)cc1
CCOC(=O)C=CC(CCC(N)=O)NC(=O)C(CC(C)C)NC(=O)C(N)CC(C)C
CCOC(=O)CN(Cc1ccc(N(C)C)cc1)S(=O)(=O)c1ccc(C)cc1
CCN(CC)CC(=O)Nc1ccc2c(c1NC(=O)CN(CCO)Cc1ccco1)C(=O)c1cc3c(cc1C2=O)OCO3
CN(C)c1ccc(P(=O)(O)CCCCc2ccccc2)cc1
Cc1ccc(-n2nc(C3CC3)cc2NC(=O)c2ccc(-n3cccn3)cc2)cc1
O=C(Nc1ccc(-n2nc(C3CC3)cc2C2CC2)cc1)c1ccc(Cl)cc1
CCOc1ccc(Oc2c(Cl)cnn(CCCN3CCN(c4ccc(Cl)cc4)CC3)c2=O)cc1
COc1cc(CC=Cc2cccc(O)c2)ccc1OCc1ccccc1C
CCOC(=O)C(CCl)Nc1c2ccccc2nc2ccccc12
O=C(NCCC1=CCCCC1)c1cc([N+](=O)[O-])ccc1Cl
CC1=CCCC2(C)OC2C2OC(=O)C(CN3CCN(C)CC3)C2CC1
Cc1ccc(-c2cc(C(=O)N3CC(C)CC(C)C3)c3ccccc3n2)cc1
COc1ccc(-c2cc(OC)c(OC)c(C(=O)NCc3ccc(F)cc3)c2)cc1
Cc1ccc(NC(=O)c2ccc3c(c2)N(Cc2ccco2)C(=O)CS3)cc1F
CNc1ccnc2sc3c(=O)n(-c4ccc(F)cc4F)cnc3c12
O=C(c1ccccc1-n1cccc1)N1CC2CNCC(C2)C1
COc1cc(Br)ccc1CNC(=O)C1N(S(=O)(=O)c2ccccc2)CSC12CCC(F)(F)CC2
CCOC(=O)c1cc(-c2cc(Cl)c(O)c(C(C)(C)C)c2)n[nH]1
CN(C)C(=O)c1cc(C(O)CCN2CCC(c3ccccc3)CC2)c2ccccc2n1
CCCC(O)C1(c2ccccc2)NC(=O)N(CC(O)CN2CCN(c3ccccc3)CC2)C1=O
C=CCC1CC2(C)C(CC(O)(C(C)C)C(O)C2OC(C)=O)C2CCc3cc(O)ccc3C12
CCc1c2c(nc3ccccc13)C1CCC(O)(C(F)(F)F)c3c(O)cccc3CN1C2
CC(=O)Nc1ccc2ccccc2c1OCCNC(=O)CCC(=O)O
O=C(NN=Cc1ccc(Cl)cc1)c1cc2c([nH]c1=O)CCCC2
C=CC(C)=CC(O)C(C)C1CCC2C3CC(OC(C)=O)C4(O)CC(OC(C)=O)CCC4(C)C3CCC12C
COC(=O)C1=COC(O)C2C1CC(O)C2(C)CCCc1ccoc1
O=C(O)C12CCCN1CCC2
COc1cc2[nH]c(=O)c3cnn(C4CCN(C)CC4)c3c2cc1-c1c(F)c(F)cc(I)c1CN1CCOCC1
CNC(=O)CCC(=O)NC(C(=O)NC(CC(C(=O)O)C(=O)O)C(N)=O)C(c1ccccc1)c1ccccc1
CCCCCC(O)CCC=CCC=CCCCCC(=O)O
O=C(CCN1CCC(c2ccc(F)cc2)CC1)Nc1cccc2c(=O)cc(C(=O)O)[nH]c12
CSc1cc(-c2ccccc2)oc(=O)c1C#N
CC1CCCCOS(=O)(=O)N(Cc2ccc(-c3ccccc3-c3nn[nH]n3)cc2)C(C)C1
CN1C(=O)CCc2c1ccc(F)c2O
O=C1CN(C(=O)c2[nH]nc3ccc(Cc4ccccc4)cc23)C(c2ccccc2)c2cc(Br)ccc2N1
CC(C)c1cc2c(NCc3ccc(NS(C)(=O)=O)cc3)nc(NC(=O)c3ccc(C(C)(C)O)cc3)nc2s1
COC(=O)C1=C(C)NC(=O)NC1c1cc2ccccc2c2ccccc12
C=C1CCC2C(C)(C)CCCC2(C)C1Cc1ccoc1C
NC(=O)c1ccc(-c2ccc(N3CCOCC3)cc2)c(F)c1
COc1cc2c(c(OC)c1OC)-c1c(cc3c(c1OC)OCO3)C(OC(=O)C=Cc1ccccc1)C(O)C(C)C2
CC(=O)Oc1ccc2c(c1)C=CC(C)(C)O2
CNc1ccc(CNC2(O)CCC(O)C3C4CC5C(C=C4C)(CCC4C(C)(O)CCCC45OC(C)=O)C32)cc1
O=C(O)CCCCN=C1SC(C(O)C(=O)O)C(O)C(O)C1O
Cc1cc(CNC(=O)NCc2ccn(C)n2)no1
Cc1c(-c2nnc(C(N)c3ccccc3)o2)nn(-c2ccc(Cl)cc2Cl)c1-c1ccc(Cl)cc1
O=C(O)c1cc2c(=O)c(O)c(-c3c(O)c(C(=O)c4ccccc4)c(O)c(O)c3Br)oc2c(Br)c1C(=O)O
O=C1OCCN1Cc1c(I)c(-c2ccccc2)c(I)c(N2CCOCC2)c1I
COc1ccc(Cl)cc1S(=O)(=O)Nc1ccc(-c2cnc(C)n2C)cc1
COc1ccc(N2CCN(CC3OC4CCCCC4O3)CC2)cc1
Clc1ccc(-c2nnc3n2N=C(c2ccc(Br)cc2)CS3)cc1
CN(C)CCNC(=O)C=CC(=O)NCc1ccco1
CC(=O)OC1CC2C3C(OC(C)=O)CC4OCC4(OC(C)=O)C3C(OC(=O)Cc3ncccn3)C(O)(C1)C2C
COC1C(C)OC2OC(C)(C)OC21C
CCC(CC)c1ncn(Cc2coc(-c3ccc(F)cc3)n2)n1
Cc1oc(-c2cc(F)ccc2F)nc1N1CCC(C(=O)N2CCN(C)CC2)CC1
O=c1oc2cnc3ccc(Nc4ccccc4)cc3c2n1-c1ccc(C2CC2)cc1
CCS(=O)(=O)c1cccc2c(Br)c(O)ccc12
COc1cc(C(=O)NCC=Cc2ccc(N3CCCCC3)nc2)ccc1-n1cnc(C)c1
CC(C)(C)c1ccc(-c2c[nH]c(CCc3cccc(F)c3)n2)cc1
c1ccc(C2CN(Cc3ccc4c(c3)OCO4)CCC2N2CCC(c3cncnc3)CC2)cc1
COc1cc2ncnc(N3CCN(C(=O)Nc4ccc(F)c(F)c4F)CC3)c2cc1OC
CCCN(CCC)C1CCc2cc(-c3ccc(C#CC4(CN5Cc6[nH]ccc6C5=O)NC(=O)NC4=O)s3)ccc2C1
Cc1noc(NC(=O)c2ccc(F)c(S(=O)(=O)N3CCCCC3)c2)c1C.F
CC(C)NC(C)c1ccc(-c2ccc(F)cc2)o1
Cc1nc(-c2ncc[nH]2)sc1C(=O)Nc1ccc(S(C)(=O)=O)cc1
Cc1ccnc(NC(=O)C2CCN(S(=O)(=O)c3ccc(Cl)cc3)CC2)c1
COc1ccc(CSc2nnc3ccc(NCc4ccco4)nn23)cc1
CCOC(=O)c1c(C)nc(C)c(C(=O)SCC)c1-c1cccnn1
COCc1ccccc1OCCO
CC12CCC3C(=O)OCC3C1CCC1(C)C2CC(O)C2(C)C1CCC2(C)O
O=C(Nc1ccnc2cc(-c3ccnc4[nH]c(C(=O)C5CC5)cc34)ccc12)c1ccco1
N#Cc1cn(-c2ccc(C(=O)O)c(O)c2)cc1-c1ccc(OCCN2CCOCC2)cc1
c1ccc2c(c1)CC1NCCC23Cc2nc4ccccc4cc2CC13
COc1cc(O)c2c(=O)c3cc(OC)c(O)c(O)c3oc2c1
O=c1c(-c2ccccc2)coc2cc(OC3OC(CO)C(O)C3O)cc(O)c12
CN(Cc1ncc[nH]1)S(=O)(=O)c1ccc(C(C)(C)C)cc1Br
CCN(CC)c1nc2cc(C(=O)c3nccc4ccccc34)ccc2o1
COc1cccc(C(=O)NC2c3ccccc3C3(O)CCCCC23)c1
NCCNc1ccc2c(=O)c3cc(N)ccc3oc2c1
O=C(Nc1nc(-c2ccccc2F)cs1)c1ccc2[nH]cnc2c1
CNC(=O)Oc1cccc2c1C(=O)c1c(NC3CCC(OC(C)=O)CC3)cccc1C2=O
CC(C)NCC(=O)n1c2c(c3cc(Cl)ccc31)CCCC2
CN(C)c1nc(Oc2ccc(Nc3ccnc4cc(F)nn34)cc2)nc(N(C)C)n1
NC(C(=O)O)C(CCSCP(=O)(O)O)C(=O)O
COc1cc(Cl)c(C)cc1NC(=O)COC(=O)c1c(C)nn(-c2ccccc2)c1Cl
COc1ccc(CCNC(=O)CN2C(=O)COc3c(F)cc(F)cc32)cc1OC
Cn1cc(C(=O)CCCC(=O)N2Cc3cc(F)ccc3CC2CN2CCCC2)ccc1=O
CC(C)c1cccc(C(C)C)c1NC(=S)NC(=O)NCCNc1ccnc2cc(Cl)ccc12
CCCNC(=O)c1cn(CCCNCCOC(=O)c2cc(Cl)c(N)cc2OC)nn1
COC(=O)C=CC1(C)CCC2(C)CCC3C(=CC(=O)C4C3(C)CCC3C(C)(C)C(=O)CCC34C)C2C1
COc1cc2c(cc1OC)C(c1ccc(F)cc1)N(CC(F)(F)F)C(C)(C)C2
N=C(N)N(c1ccc(C(=C(F)F)c2ccccc2)cc1)C1CCCCC1
O=C(OCCCCc1ccccc1)OCC1OC(n2cc(I)c(=O)[nH]c2=O)CC1O
CCC1C(=O)Cc2ncc(C(N)=O)c(Nc3ccc(N(C)C)c(Br)c3)c21
NS(=O)(=O)c1ccc(NC(=O)Cc2ccccc2)cc1
COc1ccc(N=c2scc(-c3ccc(C)cc3)n2C)cc1
CC(CCC(C)(C)O)NC(=O)CCc1nnc(CCCCCc2ccccc2)o1
COc1ccc(NC(=O)Cn2nnc(-c3ccccc3)n2)cc1
CCOc1cc(NC(=O)c2ccco2)c(OC)cc1NC(=O)c1c(-c2ccccc2)noc1C
O=[N+]([O-])c1ccc(C2CC3([N+](=O)[O-])CC4CC(O)(C3)C42)cc1
Nc1ccc(-c2ccccc2Cl)c(F)c1
CC(CCCC(C)(C)O)C1CCC2C(=CC=C3CC(O)C(CO)C(O)C3)CCCC21C
CCCn1c(=O)c2[nH]c(-c3ccc(OCC(=O)NNC(=O)OCC)cc3)cc2n(CCC)c1=O
COc1ccc(CNC(=O)COC(=O)CNC(=O)c2ccc(S(=O)(=O)N(C)C)cc2)cc1
Cc1ccc(Nc2cccc(-c3ccccn3)n2)c(O)c1
Cc1ccc(C(=O)NNC(=O)COC(=O)Cn2cnc3c2c(=O)n(C)c(=O)n3C)cc1
Cc1ccc(N2CC(NC(=O)CCc3c[nH]c4ccccc34)CC2=O)cc1
CC(C)C(OC(=O)N1CCC1)C1(Cc2ccccc2)CCN(Cc2ccccc2)CC1
Nc1cc(Cl)ccc1CNC(=O)c1ccc(Cn2c(=O)n(C3CC3)c(=O)c3ccccc32)c(Cl)c1
C=CC(=O)N1CCC(Oc2cccc(CN(Cc3cccc(C(=N)N)c3)c3cccnc3)c2)CC1
Cc1ccc(O)c(CN2C(=O)N3CC(O)C4NC(=O)CN4CC3C2Cc2ccccc2)c1
Cc1ccc(OCc2ccc(C(=O)Nc3nccs3)o2)cc1
Cc1ccc2c(Cn3c(C)nc4ccccc43)cc(=O)oc2c1
CC(Nc1nccc(N2C(=O)OCC2C(C)C)n1)c1ccccc1
O=c1[nH]c(S)nc2c(-c3ccco3)cnn12
CC1(C(=O)O)OC(=O)CCC2(C)C1CCCC1(C)C3CCC4(C)C(=Cc5ccncc5)CCC4(O)C3CCC12
c1coc(CN2CCc3ccccc32)c1
CCN(CC)CCOC(=O)c1ccc(S(=O)(=O)N2CCC(C)CC2)cc1
CC(C)(C)OC(=O)N1CCC(C)(C(=O)Oc2ccccc2Cl)CC1
COc1ccc(Cl)c(Nc2ncc(Cl)c(Nc3ccccc3)n2)c1
COc1ccc(N2C=C3C(=C(C)N=C4C=CC(C(F)(F)F)=CN34)CC2)cc1OC
CC(Nc1cnn(C)c1)c1ccccc1
CN(C)CCc1ccc2cc(NS(=O)(=O)c3ccc(F)c(F)c3)ccc2c1
O=C1C(=O)N(OS(=O)(=O)c2ccccc2)C1c1ccccc1
Cc1nonc1ON=Cc1cccc(Br)c1
CCOC(=O)C(C)ON1C(=O)c2ccccc2C1=O
CCCCCCCNC(=O)Nc1c(C(C)C)cccc1C(C)C
CCc1nc(CN(CCCCCCN(CC)CCCCN(CC)CCCN(CC)CC)CCc2ccccc2)no1
C#CCOC(=O)NC(Cc1c[nH]c2ccccc12)C(=O)NC(Cc1ccc(O)cc1)C(=O)NCCC(=O)NC
FC(F)(F)c1cccc(Nc2nccc(-n3ccnc3)n2)c1
CC=C1CC=C(C(=O)OCc2ccccc2)C(NC(C)=O)CCCCC(O)C(OC2CCCC2)C=CC1NC(C)=O
Oc1c(CNc2cccc(F)c2)ccc2ccccc12
CCCCn1c(-c2ccc(C(F)(F)F)nc2)nc2cc(C(F)(F)F)ccc21
CCOCC(C)(C)O
CCOc1ccc(C(=O)NC(=S)Nc2cccnc2)cc1OCC
COc1ccccc1NC(=O)C1(C)CC(c2ccc(Br)cc2)=NN1
C=CC1(C)CC(OC(=O)CSc2ccc(NC=O)cc2)C2(C)C(C)CCC3(CCC(=O)C32)C(C)C1O
COc1ncccc1CN(C)C(=O)CCCc1nnc2n(CCN3CCCC3)c(=O)c3sccc3n12
COc1ccccc1NC(=O)c1[nH]c2c(c1C)C(=O)CC(c1ccc(C)o1)C2
O=S(=O)(Nc1nccs1)c1ccc(Cc2nnc(SCc3cccnc3)n2CCCc2ccccc2)cc1
NC(Cc1c[nH]cn1)C(=O)CN1CCC2C(Cc3ccc(Cl)cc3N2Cc2ccccc2)C1=O
COC(=O)Nc1cc(NC(=O)C2CCCN2C(=O)CN(C)C)cc(Nc2c3ccccc3nc3ccccc23)c1
CCc1ccc2c(c1)C(=O)N1CCC1c1c(-c3cccc(C(F)(F)F)c3)ncn1-2
Cc1cccc2sc(NC(=O)CSc3nnc(-c4ccncc4)n3C)nc12
Clc1ccc2oc(-c3ccccc3)cc2c1
O=c1ccc2ccc(N3CCOCC3)nc2n1CCN1CCC(O)(c2cc3ccccc3o2)CC1
CN1CCN(C(=O)C(C2CC2)N2CC3CCNCC3C2)CC1
COC(=O)Nc1ccc2c(c1)C(C)(c1ccccc1Cl)NC(=S)N2
CC(=O)Nc1ccc(C(=O)c2c(-c3ccccc3)n(C)n(-c3ccccc3)c2=O)cc1
Cc1ccc(C(=O)OCC(=O)Nc2cccc(Oc3ccccc3F)c2)cc1C
O=C(O)CCCNC(=O)C=CC(=O)Nc1ccc(Cc2ccccc2Cl)cc1
Cc1ccc(-c2[nH]c3[nH]c(N)nc(=O)c3c2Cc2ccccc2O)cc1
Oc1ccc(-c2nc(CN3CCN(Cc4ccco4)CC3)co2)cc1
CC(C)N(C(=O)C(C)C12CC3CC(CC(C3)C1)C2)C(C)C
COc1c(-c2ccc(O)c(O)c2)oc2cc(O)cc(O)c2c1=O
O=C1OC(c2ccccc2)=NC1=CNc1cccc([N+](=O)[O-])c1
Nc1nc(N2CCCCC2)c2ncn(C3CC(O)C(CO)O3)c2n1
COc1ccc(Nc2nc(NCc3ccncc3)nc(-c3ccc(S(C)(=O)=O)cc3)n2)cc1
CCC1CCN(c2ncc(-c3ccc(Cl)c(S(C)(=O)=O)c3)c3c2CCO3)CC1
O=C(CN1C(=O)NC2(CCCCCC2)C1=O)N1CCN(c2ccc(F)cc2)CC1
Cc1cccc2nc3ccccc3c(NCCCNCCCNCCCN)c12
COCC(=O)Nc1cccc(-c2cn3c(C)csc3n2)c1
COc1ccc(N2C(=O)OCC2CCCCN2CCC3C(C2)c2cc(Br)ccc2N3c2ccc(F)cc2)cc1
CC(C)c1ccc(S(=O)(=O)N2CCC(C(=O)Nc3ccc4c(c3)OCCO4)CC2)cc1
COc1ccc2c(c1)-c1c(C=O)c3cc(OC)ccc3n1C(C)(C)O2
CC(=O)NCc1ccc(-c2csc(NC(=O)C3CCN(Cc4ccc(F)cc4)CC3)n2)o1
COc1ccc(S(=O)(=O)c2nnn3c2nc(NCCc2ccccc2)c2sccc23)cc1
CC1(C)CC(C)(Cl)C(Cl)=C1C(=O)OCCBr
Nc1cc(OCCc2ccccc2)nc(N)n1
O=c1c(-c2cc(O)cc(O)c2)c(-c2ccc(O)cc2)oc2cc(O)cc(O)c12
O=C(COC(=O)COc1ccc(Cl)cc1)NC1CCS(=O)(=O)C1
COc1nn(C2CCCN(C(=O)Nc3cc(Cl)ccc3Cl)C2)c(=O)o1
Cc1ccn2c(C(=O)NCCCc3ccccc3-c3ccccc3)c(C)nc2c1
CCCCN1CCOCC(NS(=O)(=O)c2ccccc2C)C1
O=C(O)CCc1ccccc1Cc1ccccc1
CCCCNC(=O)c1ccc2c(c1)CCN2S(=O)(=O)c1ccccc1
COc1cc(-c2[nH]cnc(=O)c2-c2cccc(O)c2)cc(Br)c1OC
CCCCCCCCNC(=O)Nc1ccc2c3c(cccc13)C(=O)C2=O
CC1=NC2C(CC3C4CC=C5CC(O)CCC5(C)C4CC(O)C32CO)N1C
O=C(NCc1ccccc1)C1CCCN1C(=O)Nc1cccc(F)c1
CN(Cc1ccccc1)C(=O)c1cc(S(=O)(=O)N2CCCCC2)ccc1N1CCOCC1
N#CC(CCc1ccccc1)NC(=O)C1NC2CCC1C2
COC(=O)Cn1c(SCC(=O)NC2CCCC2)nnc1-c1ccccc1
CC(=O)N1CCc2cc(I)cc(Cc3ccc(C)c(C)c3)c21
CCCCCCCC(=O)c1c(O)cc(CCCCC)cc1O
O=[N+]([O-])C1(c2ccccc2)Nc2ncnn2C1c1ccccc1
O=c1cc[nH]c(C(F)(F)F)n1
CC(C)OCCCN1C(=O)C(=Cc2ccc3[nH]ccc3c2)SC1=S
CCc1ccc(C(=O)N(Cc2ccc3c(c2)C=CC(C)(C)O3)C(C(=O)NC2CCCC2)c2ccccc2)cc1
CC(C)C(O)(c1ccccc1)c1nc(-c2ccc(F)cc2)c[nH]1
CC1(C)SC(Nc2ccccc2)=NC1=O
O=C(C=Cc1ccc(Cl)c(Cl)c1)NC1CCC(CN2CCC(c3c[nH]c4ncccc34)CC2)CC1
C=CCNC(=O)C(=O)C(CCC)NC(=O)C1C2C(CN1C=O)C2(C)C
CC(C)CN1CCC2(CCC(=O)N2C(=O)c2cccc(C(N)=O)c2)CC1
COC(=O)C1CC2CCC(N2)C1C(=O)OC
CN(C)c1nnc(C(C)(C)N=Cc2cc(C(F)(F)F)cc(C(=O)O)c2O)o1
Oc1ccc(C(c2c[nH]c3ccc(O)cc23)c2c[nH]c3ccc(O)cc23)c(O)c1
CCOc1ccccc1C(=O)Nc1ccc2c(c1)N(C)C1CCSC1O2
Cc1ccccc1-n1cc(CN2CC(CN3CCCC3)C(CN3CCC(c4ccccc4)C3)C2)cn1
Cc1cc(CN2CCC3(CC2)CC(C(=O)NCc2ccc(Cl)cc2)CO3)on1
CC(C)c1cc(C(=O)N2CCCC(N3N=C(C(=O)N4CCOCC4)CC3C)C2)on1
CCCCN1CC(n2cc(COC)nn2)C(O)C(OC(=O)c2ccccc2)C1c1ccc(O)cc1
O=C(CCCCCN1C(=O)c2ccccc2C1=O)Nc1ccc(Br)cn1
CCCCCCCCCCCCCCOc1ccccc1OC
Oc1ccc(C=NNC=C2c3cc(O)ccc3-c3ccc(O)cc32)cc1
CNC(=O)NCCCCC(C(=O)NO)N(Cc1ccc2c(c1)OCCO2)S(=O)(=O)c1ccc(OC)cc1
COc1cc(C2CN=C(C(C)(C)C)O2)cc(OC)c1OC
COc1ccc(CCn2c(CN(C)C)nc3ccc(Br)cc32)cc1OCCCN1C(=O)CCC1=O
CC(O)c1cnn(-c2ccc(Cl)cc2)c1C(C)N1CCC(c2c[nH]c3ccccc23)CC1
COc1ccc(CNc2cc(-c3cc(Cl)cc(Cl)c3Cl)[nH]n2)cc1F
CC(=O)Oc1ccccc1OC(C)=O
COC(=O)Nc1ccc2[nH]c3c(N)ncnc3c2c1
Nc1ccc(C(=O)OCC(=O)Nc2ccc3c(c2)OCCO3)c(F)c1
CCC1COC2c3ccccc3Oc3ccc(C(=O)N4CCCO4)c1c32
C=CC(=O)NC(C)c1cccc(CC(=O)N2CCN(c3ccc(Oc4ccc(N5CCOCC5)nc4)cc3OCC)CC2)c1
CSc1cccc(Nc2nnn(CC(=O)N3C(C)CCC3C)n2)c1
COc1cc(COC(=O)c2ccc(N)cc2)cc2c1C(=O)c1c(O)cccc1C2=O
COc1ccc(C=C2SC(=S)N(CCCC(=O)N3CCOCC3)C2=O)cc1
CC(COC(=O)Nc1ccccc1C(=O)O)c1ccccc1
CC(C)(CN1CCOCC1)Oc1ccc(C(C)(Cc2ccccc2)C(=O)Nc2ccc3c(c2O)COC3=O)cc1
COc1cc(C=NNC(=O)C(N)=O)ccc1O
COCC=Cc1cc(=O)c(C2c3ccccc3C(=O)N2c2ccc(S(=O)(=O)Nc3cc(C)on3)cc2)co1
Cc1noc(C)c1C(=O)N1CCN(c2ccccn2)CC1
Cc1cc(=O)c(O)c[nH]1
CCCCc1c(=O)[nH]c(-c2csc(CN)n2)c2c1[nH]c1cc(F)cc(F)c12
CNC(=O)C(NC(=O)C(CCC(C)C)C(C(=O)NO)C(C)(C)S(=O)(=O)F)C(C)(C)C
CCn1c(=O)c2c(nc3n2CCCN3Cc2nc3cc(C)ccc3[nH]2)n(C)c1=O
CC1CCCCN1S(=O)(=O)c1ccc(N)cc1
CN(C)c1cc2c(Cc3ccccc3)n[nH]c2c(=O)n1-c1ccnc(NC2CCOCC2)n1
O=C(O)c1ccccc1C1NC(c2ccccc2C(=O)O)C2CCCC1C2=O
O=C1NC(CN(Cc2ccccc2)S(=O)(=O)c2cn(Cc3ccccc3)cn2)=NCc2ccccc21
CNC1CC(c2ccc(Cl)c(Cl)c2)c2ccccc21
CC(C)CC(=O)OC1CC(=O)OC(C)CCCCC2OC2C(O)C2C=CC(C)C(O)C12
CCOC(=O)C1=C(C)OC(=N)C(C#N)C1c1cccnc1
CC(C)N1CCC(CN(Cc2ccccc2C(F)(F)F)C(=O)CN(Cc2ccccc2)Cc2ccco2)CC1
COC(=O)C1C(N=Nc2ccccc2)=Nc2ncc(Cc3ccccc3)c(=O)n21
O=S(=O)(Nc1nncs1)c1cc(F)c(Oc2ccc(C(F)(F)F)cc2-c2ccn[nH]2)cc1F
CC(C)Cc1sc(-c2cccs2)nc1-c1ccc(F)cc1
CN=C1SC(C)C(=O)N1N=Cc1c[nH]c2ccccc12
O=C(NC1CCC(CCN2CCC(c3c[nH]c4ccccc34)CC2)CC1)c1ccc2c(c1)nc1n2CCCCC1
COC(=O)C1=CC=CC(=C(c2ccccn2)c2ccccc2OC)C(OC)=C1
CCOC(=O)C=CC(CCC1CCCC1)NC(=O)C(CC(C)C)NC(=N)N
O=C1CN(Cc2ccccc2)C(Cc2ccccc2)C(=O)N1
C1=C(c2ccc(-c3ccccc3)cc2)N2CCN=C2S1
COc1cccc(NC(=O)CSc2nc3sc4c(c3c(=O)n2Cc2cccnc2)CCCC4)c1
CCCOC(=O)C1CC(OC(=O)C(C)C)C(=O)C2C1(C)CCC1C(=O)OC(c3ccoc3)CC12C
CC(NC(=O)C=Cc1ccc2c(n1)oc1ccccc12)c1ccc2c(c1)CCCC2
COc1ccc(C2CC(O)C(O)CN2Cc2ccc(-c3ccc(C#N)cc3)cc2)cc1
COc1ccc(S(=O)(=O)Cc2cc(-c3ccc(S(=O)(=O)N4CCOCC4)s3)on2)cc1
O=C(NCC(F)(F)F)c1c[nH]c2ncc(-c3n[nH]c4ccc(Cl)cc34)nc12
CC(Cn1nnc2ccccc21)=NNC(=S)Nc1ccc(CC(N)=O)cc1
CN(C)C(=O)OC1(C(=O)NCc2ccccn2)CCCCC1
CCCCCCCCCCCCCCCCn1nnc(C(C)(N)Cc2ccccc2)n1
Cc1ccc([N+](=O)[O-])cc1NC(=O)CN(c1ccc(C(=O)NC(C)(C)C)cn1)S(=O)(=O)c1ccccc1
Oc1cc(Cl)ccc1Oc1nc2ccc(C(F)(F)F)cc2o1
CCNC(=O)Nc1nc2cc(-c3cnc(C(F)(F)F)nc3)cc(-c3ccccn3)c2s1
CCOc1ccc(NC(=O)N2CCN(c3nn4c(=O)cc(C)nc4s3)CC2)cc1
CC(C)(C)NC(=O)C(c1ccc(O)cc1)N(CCCN(C1CCCCC1)C1CCCCC1)C(=O)c1cccnc1
COc1cccc(-c2cc(C(F)(F)F)cnc2N(C)C)c1
COc1nc(Cl)cnc1C(=O)Nc1ccc(F)c(C2(C(F)F)COCC(N)=N2)c1
O=S(=O)(Nc1ccc(Br)cn1)c1ccc(F)cc1
Cn1c2c(c(=O)n3nccc13)CN(Cc1ccc(NC(=O)c3ccccc3)cc1)C2=O
OC1(C(F)(F)F)c2ccccc2-c2ccc(OCc3cn(Cc4ccc(F)cc4)nn3)cc21
CC12CCCN1C(=S)N(c1cc(Cl)ccc1Cl)C2=O
COc1ccc(C#Cc2ccc(S(=O)(=O)NC(Cc3c[nH]c4ccccc34)C(=O)O)cc2)cc1
CCN(CC)CCCCNC(=O)C12CCC(C)(C)CC1C1=CCC3C4(C)CCC(O)C(C)(C)C4CCC3(C)C1(C)CC2
CC1=CC(C)(C)Nc2cc3c(cc21)CCc1cc(Cl)c(F)cc1-3
CCOC(=O)N1CCN(C(=O)c2cn(CC)c(=O)c3cc(OC)c(OC)cc23)CC1
CCOC(=O)C1(C)CC2(C)CN(Cc3ccccc3)CC(C)(C2)C1=O
COc1ccc(-c2n[nH]c(=S)n2C2CC(OC)C(CO)O2)cc1
CN(C(N)=O)n1c(=O)c(-c2ccc3nc[nH]c3c2)cc2ccccc21
COc1cc(N2CCN(C)CC2)c2nc(C)ccc2c1Oc1ccccc1
O=C(NO)c1ccc(Nc2nc(NCc3ccccc3)c3ccccc3n2)cc1
Cc1nc2oc3c(F)c(CO)ccc3c(=O)c2c2c1c(C(F)(F)F)nn2Cc1ccccc1F
Oc1ccc2c(c1)SCC1NCC21
CCCCCN(c1c(C)cc(CO)cc1C)S(=O)(=O)c1ccc(N)cc1
CC(=O)Nc1cc2cc(C(=O)N3CCC(N4CCCCC4)CC3)[nH]c2cc1Cl
C=CCOc1ccc(C=CC(=O)c2cccc(OC)c2O)cc1
CCCCn1c(=O)c2ccccc2n2c(SCC(=O)Nc3ccc(S(=O)(=O)N4CCCCC4)cc3)nnc12
CC(=NNC(N)=O)C(C)Oc1ccc(C(=O)c2ccccc2)cc1
CCOC(=O)c1sc(N)nc1-c1ccc(C(F)(F)F)cc1
O=C(NCc1ccc(-n2cnnn2)cc1)N1CCN(C(=O)c2cc([N+](=O)[O-])cc([N+](=O)[O-])c2)CC1
CC(C)(C)CNC(=O)C1N(C(=O)C(O)C(Cc2ccccc2)NC(=O)COCc2ccccc2)CSC1(C)[OH+]
COc1ccc(-c2cc(C3CC3)on2)cc1OC1CCCC1
CCCOc1ccc2nc(C)cc(Nc3ccc(N4CCOCC4)cc3)c2c1
COC=C(C(=O)OC)c1ccccc1COc1cc(C(F)(F)F)nc(Nc2ccc(C(F)(F)F)cc2)n1
CCCC=CCC1(O)C(C)C(O)C(Cc2ccccc2)N(CC)C1CCCC
CC(C)C(NS(=O)(=O)CCc1ccccc1)c1nc2ccc(-c3ccccc3)cc2c(=O)n1-c1ccc(Cl)cc1
Cc1nc(C(=O)NCc2ccc(C(=O)NC3CC3)nc2)c[nH]1
COC(=O)C=CC(=O)OCCO
FC(F)Sc1nc2c(Nc3ccccc3)ncnc2[nH]1
CN(c1ccncc1)n1cnnc1
COc1ccc(CNc2cc(C)c3ccoc3n2)cc1
COc1ccc(Cl)cc1S(=O)(=O)NCC1CCC(C(=O)NCc2cccnc2)CC1
O=C(C=Cc1ccc(Cl)c(C(F)(F)F)c1)N1CCN(c2ccc([N+](=O)[O-])cc2)CC1
O=C(Cn1c(=O)ccc2cnc(-n3ccnc3)nc21)NCc1ccc(F)cc1
COc1ccc(C(=O)c2ccc(O)c(CC=C(C)Cc3ccccc3)c2)c(O)c1
CCOc1ccc(Cc2cnc(N)nc2N)cc1
Cc1c(C#N)c(NC(=O)c2ccc(Cl)s2)n(C)c1C
O=c1c(Oc2ccccc2Cl)c(-c2ccccc2)oc2c(O)c(O)ccc12
N#CC(=Cc1ccc[nH]1)c1nc2ccccc2[nH]1
CCN(C(C)=O)c1ccc(Cl)c(-c2nc3cc(-c4ccnc(C(F)(F)F)c4)c(Cl)cc3[nH]2)c1
O=C(Oc1ccccc1O)c1cccc(N2C(=O)C=CC2=O)c1
COc1ccccc1C=Cc1nc(C#N)c(N2CCN(c3ccccc3)CC2)o1
CN(C)Cc1ccc(-c2cc3c([nH]2)c(=O)n(CCCCNc2ccnc4ccccc24)c(=O)n3C)cc1
OCc1n[nH]c(=S)n1-c1ccccc1
Cc1nc2sc(=CC(=O)c3ccccc3Oc3ccccc3)c(=O)n2n1
CC(C)(C)N=C(NC#N)Nc1ccc(SC(F)(F)F)cc1
c1ccc(C(CCNCc2cnc3ccccc3c2)c2ccccc2)cc1
CC(C)(C)c1cc(-c2cc(NC(=O)CCC(=O)O)on2)cc(C(C)(C)C)c1O
CS(=O)(=O)c1ccc(-c2nc3cc(Cl)c(Cl)cc3[nH]2)nc1
CCOC(=O)c1c2c(nc3ccccc13)-c1cc3c(c(=O)n1C2)COC(=O)C3(O)CC
C=C1CC(C(=O)OC)N(C(=O)CC2CCCCC2)C1
Cc1csc2nc([N+](=O)[O-])cn12
O=S(=O)(OCCCl)c1ccc(N=NN(CCCl)CCCl)cc1
CCC(=O)Nc1sc(C(C)=O)c(N)c1C#N
NC(=O)N(O)CCC#Cc1ccc2c(c1)CCc1cn[nH]c1-2
CCCCCCCCCCCCCCOC1OCC(O)CC1O
CCN(CC)CCNc1nccc2c1cc(C)n2CCC(N)=O
O=C(NCC1(CO)CCCC1)c1cccc(S(=O)(=O)NCCCN2CCOCC2)c1
OCc1cc2cc(CNCCNc3nccc(Cl)n3)ccc2o1
CNC(=O)C(NC(=O)c1cc(Cl)cc(CCC(=O)NO)c1OC)C1CCCCC1
CC(=O)OC1CC(C)=CC2OC(=O)C(C(O)CCC(O)C(C)C3CCC4C5CC=C6OC(=O)CCC6C5CCC34)C21
CNCC1(O)CCc2c1ccc(O)c2F
O=C(NCc1ccco1)C(=O)NN=Cc1c2ccccc2c([N+](=O)[O-])c2ccccc12
CC1(C)CC(S(=O)(=O)NCCCCNCc2ccccc2OCc2ccc(-c3ccc[nH]3)s2)C1
O=C(CN1CCN(C(=O)c2ccc(Br)o2)CC1)Nc1ccc(Cl)cc1
CC(NC(=O)c1ccc(Cn2cccn2)cc1)C(C)(C)O
Oc1cc(C=Cc2cccnc2)c(O)c(S)n1
Cc1ccc(CC(=O)Nc2ccc(S(=O)(=O)Nc3nccc(C)n3)cc2)cc1
C=CCNC(=S)NN=C(C)c1ccccc1Nc1ccncn1
N#CC1(c2ccccc2)CCN(C(=O)Nc2coc3ccccc3c2=O)CC1
CCCCCCCCC=CCCCCCCCC(=O)OCCCO
CC1COc2ccc(NC(=O)Cc3c[nH]c4ccccc34)cc2CC(=O)N(C(C)CO)C1
COCC1OCC(C2=CCN(C)CC2)O1
CC1CCC2C(C)(C)OC3OC4(C)CCC5C(C)(C)CCCC5(C)C4C(O)C32O1
Cc1ccc(-n2c(Cc3nc(=O)c4c([nH]3)CCCC4)nc3ccccc3c2=O)cc1C
CN1CCN(CCOC(c2ccccc2)(c2ccccc2)c2ccccc2)CC1
Cc1cccc(OC(C)CNC(=O)c2ccco2)c1
Cn1cncc1CN1CC(N(CC2CCN(c3ccccn3)CC2)S(=O)(=O)c2ccccn2)Cc2cc(C#N)ccc21
CCN(CC)CCN(Cc1ccc(-c2csc(C)n2)cc1)S(=O)(=O)c1ccccc1
Clc1ccc(-c2nc3cc(Cl)c(Cl)cc3n2-c2ccc(C3CCC(CN4CCCC4)CC3)cc2)cc1
O=C(C1CC(N2CCN(c3cccc4c3ccn4Cc3ccc(F)cc3)CC2)CN1)N1CCCC1
Cc1[nH]c(C)c(-c2ccc(Oc3ccc4c(C)c(C(=O)N(O)CCO)ccc4c3)nc2)c(=O)c1Cl
CCCCOc1cccc(C(=O)C=Cc2cccc(OCCN3CCCC3)c2)c1
COc1ccc(-c2ccc(CC(NC(=O)C3(C)CCCN3S(=O)(=O)c3cc(Cl)cc(Cl)c3)C(=O)O)cc2)cc1
CC[N+](CC)(CC)Cc1ccc(C=CC(=O)c2ccccc2F)o1
CC(=O)n1[nH]c(=O)cc1C(C)S(=O)(=O)c1ccccc1
Cc1nonc1CN(C)C(=O)C12CC3CC(CC(C3)C1)C2
Cc1c(NC(CNc2ccc(C3CC3(F)F)nn2)CC(F)(F)F)ncnc1Oc1ccc(Cl)cc1
CC(O)(c1ccccc1)c1cncn1-c1ccc(F)cc1
Cc1ccc(C(=O)N2CCOC3CN(Cc4ccccn4)CC3C2)[nH]1
COc1cc(C(=O)c2c(NC(=O)c3ccccc3F)nc3sc4ccccc4n23)cc(OC)c1OC
CCc1ccccc1NC(=O)c1cncc(-c2ccc3[nH]ncc3c2)c1
CCCCCCCCCCCCCCCCNC12CC3CC(CC(C3)C1)C2
CS(=O)(=O)c1cc(O)c(-c2ccccc2)cc1OCC(O)CNCCCCCN
CCOC1CC(C#N)C(C(=O)OC)=C(NC(C)C)N1c1c(C)n(C)n(-c2ccccc2)c1=O
NC(CCP(=O)(O)O)C(=O)O
COC(=O)c1cc(-c2ccccc2)n(CCCS(N)(=O)=O)c1C
NC(=O)c1ccc(S(=O)(=O)NCC2CCOCC2)cc1
CCOC(=O)N(CC)c1ccc(S(=O)(=O)c2ccc(S(N)(=O)=O)s2)cc1
CC(=O)N1CCN(C(=O)CSc2nnc(-c3cnccn3)n2CC2CCCO2)CC1
CCOc1cc(OCC)cc(OCc2ccc3ccccc3c2)c1
O=C(CSc1nc2ccc(N=C=S)cc2s1)NCc1ccncc1
COc1cc2c3c(n(C)c(=O)c2cc1OC)OC(c1cccc(O)c1)C3OC
CCc1nn(CC2CC2)c(=NC(=O)c2ccc(Cl)nc2Cl)s1
Nc1noc(-c2ccc(-c3cccs3)nc2)n1
CCN1CCN(CCN2C(=O)c3cccc4cccc2c34)CC1
c1ccc(C(OCCn2ccnc2)c2ccccc2)cc1
COc1ccc(CN(C)Cc2nnc(C3CC(=O)N(Cc4cccc(F)c4)C3)o2)cn1
O=C(Nc1ccc2c(c1)OCCO2)c1cnc2ccccc2c1O
COC(=O)C1(Cc2cnc3ccccc3c2)C2CCN3C(CCC31)C2
CC(CN1CCN(c2ccc(C(F)(F)F)cc2)C(C)C1)NC(=O)c1cc2ccccc2s1
Clc1ccc(OCc2nc3ccccc3s2)cc1
O=C(C1=C(O)C(=O)N(Cc2ccco2)C1c1cccs1)c1ccco1
COC(=O)C(O)C1C(O)CCC2CN3CCc4c([nH]c5ccccc45)C3CC21
CC(C)C1CCC(C)(O)C(C)(C(C)C)C1
CCOC(=O)NC1CC2OCC2(Cc2ccccc2)C1
CCOc1ccc(NC(=O)c2c(NC(=O)C3CCCO3)sc3c2CCCC3)cc1
COCc1nc(NCC(O)c2cccc(Cl)c2)c2ccccc2n1
CC(=O)Oc1ccc(N(C(=O)Cc2ccc(Cn3c(=O)n(C)c4ccccc43)cc2)c2ccc(OC(F)(F)F)cc2)cc1
C=C1CCC2C(C)(CO)C(O)CCC2(C)C1CCC1=CC(O)C2OC12
CCCc1n[nH]c(C(=O)NCCc2ccc(NC(=O)c3ccco3)cc2)c1Cc1ccccc1
Cc1ccc(C(=O)NC(=S)Nc2ccncc2C)cc1NC#N
COc1ccc2cc1Oc1ccc(cc1)CC1CC3(CCN1CC1CCCC1)C2Cc1c([nH]c2ccccc12)C3(C)C
CC(C)=CCN1CN(c2nc(N)n3nc(C)nc3n2)c2ccccc21
CCN(CC)c1ccc(C=Cc2ccc3c(c2)no[n+]3[O-])cc1
CCCCC(O)C(C)C1(C)C(C)CCC23CC24CC(C)C2(C)C(O)C(OC(=O)c5cccnc5)CC2C4CCC13
O=C(CN1CCN(c2ncccn2)CC1)NCC=Cc1ccccc1
CCCN(CCC)C(=O)Cn1cc2c3c(cccc31)C1CC(C(=O)OC(C)(C)C)CN(C)C1C2
Cc1nc(Nc2ccccc2Cl)n(C)c1[N+](=O)[O-]
CN1C2=CSc3ccc(N4CCOCC4)cc3C2=Nc2cc(Cl)ccc21
CN1CCCc2cc(O)c(-c3oc4ccc(O)c(O)c4c(=O)c3-c3ccc(O)cc3)cc21
NC(CS)Cc1c[nH]cn1
c1ccc(OCC2Nc3nc(SCc4nc5ccccc5[nH]4)nnc3-c3ccccc32)cc1
COc1cc(CC(=O)O)ccc1OCCc1sc(-c2ccc(F)cc2)nc1C(C)C
CCCC(NC(=O)CCCCNC(=N)N)C(=O)O
O=C1Nc2ccc(Br)cc2C1=NNC(=O)c1ccc(S(=O)(=O)N2CCOCC2)cc1
Cc1nc(-c2sccc2S(=O)(=O)N2CCCC(C)C2)cn1N=O
CC(=O)c1ccc(NC(=O)COC(=O)c2cccc(C(=O)c3cccc([N+](=O)[O-])c3)c2)cc1
CCC(CC)C(=O)OC1C(C)OCCC1(C)O
NCC1CCN(N=c2ccnc3ccc(Cl)cc3c2O)CC1
CCCc1cc(-c2nc3n(c2NCCCN2CCCC2=O)CCCC3)ccc1OCCN(C)C
CCCn1cnc(S(=O)(=O)N2CC(N)CCc3cc(C(=O)c4ccccc4)ccc32)c1
COc1ccc(C=Cc2ccc(N3CC(CO)OC3=O)cc2)cc1
CC(=O)NCC(c1cccs1)N(C)Cc1cccc(F)c1
CCc1nn(C)cc1C1CCCN1C(=O)Cn1cncn1
COc1ccc2cc(C(=N)N)ccc2c1OC
COc1ccc(Cl)cc1C(=O)NC1CCN(CC2CCOCC2)C1
CC(N)(COP(=O)(O)O)C(=O)Nc1cccc(C=CCCc2ccc3ccc(Cl)cc3n2)c1
CC1(c2nnnn2-c2ccccc2)CCCN(C2CC3(C)C(CCC4C3CCC3(C)C(O)CCC43C)CC2O)C1
CCCCC(=O)Nc1ccc(NC(=O)c2sc3ccccc3c2NC(=O)C=Cc2ccc(OC)cc2)cc1
c1ccc(C2=C(c3ccccc3)C3CCC(C4CCCC4)CC3C2)cc1
CN1C(=O)CC(C)(c2cccc(NC(=O)c3cnc(OCc4ccccc4)c(Cl)c3)c2)N=C1N
O=c1oc2c(-c3ccc(Cl)cc3)cccc2cc1CC(Cc1cccc(Cl)c1)c1cccc(Cl)c1
COc1cc(OC)c2c(c1)OC(=O)C2=CNc1ccc(CN2CCN(C)CC2)cc1
O=C1N(Cc2cncn2Cc2nc(-c3ccccc3F)co2)CCN1c1ccccc1
CCC(C)OC(=O)CC1C(=O)CCC2C(C)(COC(=O)C3Cc4ccccc4CN3)CCCC12C
COc1cc(-c2nc(N)n(C)n2)c(Br)c(N)n1
CCN(CC)CCOc1ccc(N2C(N)=NC(N)=NC2(C)C)cc1
C=C(c1ccc(OC)cc1)c1cc2c(s1)C(C)(C)NC(=S)C2=O
CC(C)NC(=O)Nc1nc2c(C#N)c(-c3cccnc3)cnn2n1
COc1ccc2c(c1OC)Nc1ccccc1-c1cc3ccc(O)cc3nc1C2=O
Cc1coc(CN2CCCC2c2nc(-c3cccs3)no2)c1
CC(C=CC1=C(C)CCCC1(C)C)=CC=CC(C)=CC(=O)NCCc1cccc2c1OC(C)(CO)O2
NCC1c2ccccc2C(c2ccccc2)(c2ccccc2C(F)(F)F)C1CNC(=O)NCc1ccccc1
Cc1cn(C)c2cc(C(=O)CCCc3ccccc3)ccc12
COc1cc(NC(C)CCCNC(=O)NC(C)CCCN)c2ncccc2c1
O=C(O)CCCOc1cc(Cl)ccc1CN(Cc1ccccc1)c1nc(-c2ccccc2)cs1
Cn1c(-c2nn(-c3ccc(Cl)cc3)c(=O)c3c2CCC3)nc2ccccc21
Cc1cc(F)ccc1-c1sccc1-c1c(C)nn2c(-c3ccccc3)c(C(=O)NCC34CC5CC(CC(C5)C3)C4)cnc12
CCCCCC=CCC=CCC=CCC=CCCCC(=O)NCCc1cccs1
Cc1ccc2c(N)c(C(=O)c3ccc(C)s3)sc2n1
Nc1nccnc1C(=O)Nc1ccc(-c2nc(C(=O)NCCCc3ccccc3)[nH]c2-c2ccccc2)cc1
FCc1noc(-c2ccccc2)c1-c1noc(-c2cc(-c3ccccc3)n(CCC3CCCC3)c2-c2ccncc2)n1
CC(C)CCCC[N+]1=C(C=CC=C2N(CCCC(=O)O)c3ccccc3C2(C)C)C(C)(C)c2ccccc21
CN(C(=O)Cc1ccc(Br)cc1)C1CCN(CCNC(=O)c2cnn(-c3ccccc3)c2-n2cccc2)CC1
CN(C)CCCNc1ccc(S(=O)(=O)NC(=O)c2ccc(N3CCN(C)CC3)cc2Oc2ccccn2)cc1[N+](=O)[O-]
CN(c1ncnc2c1cnn2C1CC1)C1CCCCC1
COC(=O)C=C1OC(=O)c2cc3c(cc21)OCO3
Clc1ccc(-c2noc3sc(SCCCN4CCCCC4)cc23)cc1
CCOCC(=O)O
CCCCCCSCC12CC1C(n1cnc3c(N)nc(OCCCC)nc31)C(O)C2O
CN(C)CCN(CCN(C)C)S(=O)(=O)c1ccccc1-c1ccc(Cl)c(Cl)c1
O=C(Nc1ncc(Cc2ccccc2)s1)C1CC1
Cc1ccc(NC(=O)CN2C(=O)COc3ccc(S(=O)(=O)N4CCCCC4)cc32)cc1Cl
c1csc(-c2ccc3c(c2)C2Cc4nc(N5CCOCC5)[nH]c4CC2O3)n1
CCc1ccc(F)cc1
C=CCOC(=O)c1ccccc1OCC(O)CNC(C)(C)CC=C
O=C(C=Cc1ccccc1)c1cc(O)ccc1O
Cc1oc(C(=O)N2CCCCC2Cn2cccn2)cc1Br
Cc1cc(C)c2oc(-c3ccc(NC(=O)CCC(=O)O)cc3)nc2c1
Cc1c2cnn(Cc3ccccc3)c(=O)c2c(C)n1CC(=O)Nc1ccc(F)cc1
Cc1ccc(-c2nc(C)c3c(n2)N(C)C(=O)N(C)C3C)cc1
Fc1ccc(-c2cnc3ccc(NC4CCN(Cc5ccccc5)CC4)nn23)cc1
CN(C)CCc1c[nH]c2ccc(-n3ccc4sc(C(=O)Nc5ccccc5Cl)c(N)c4c3=O)cc12
O=C(COc1ccc2nnc(-c3ccccc3)n2n1)Nc1nccs1
N#CCC(=O)NN=Cc1cc(Br)ccc1Oc1ccc(Br)cc1OCc1ccc(Br)cc1C#N
COCCOc1ccc2cccc(S(=O)(=O)NC(C(=O)O)c3ccccc3)c2c1
COC(C)(C)C=C(C)CC=C(C)C(=O)C=CC(C)C
COc1cc(Oc2ccc3nc(N)nc(N)c3c2)ccc1Oc1ccc(C(=O)NC(CC(=O)O)C(=O)O)cc1
OCC1NCC(n2cc(C3=Cc4cc(Br)ccc4OC3)nn2)C(O)C1O
O=C(O)c1ccc(N2CCCC(CNS(=O)(=O)c3ccccc3)C2)cc1
O=C1CC(C(=O)N2CCn3c(nnc3Cn3cccn3)C2)ON1
CN(C)c1ccc(-c2nc3ccc(F)cc3c3c2-c2ccc(F)cc2C3=NO)cc1
COc1ccc(NC(=O)C2CCN(S(=O)(=O)c3ccc4c(c3)CCCC(=O)N4)CC2)cc1
NCC1OC(OC2C(N)CC(N)CC2OC2OC(CO)C(O)C(O)C2O)C(N)C(O)C1O
Cc1c(Cl)cccc1NC(=O)CSc1nnc(NC(=O)NCCc2ccccc2)s1
CN(C)CCn1c(=S)cnc2ccc(Cl)cc21
CC(=C1CCC(CN2CCN(c3ccccc3)CC2)C1=O)c1ccccc1
CC(=O)NC(C(=O)NC1CCCN(c2nc(-c3ccccc3)nc3ccccc23)C1)C1CC1
Cc1cc(C)c2nc(CCl)cc(N3CCN(C(=O)Nc4cccc(OC(F)(F)F)c4)CC3)c2c1
CC(C)C(NC(=O)c1cc(-c2ccc(Cl)cc2)nn1C)C(=O)O
c1ccc(-c2nnc(C3CC4OCCC4N3c3ccncc3)o2)cc1
Cc1ccc(-c2nnc(-c3cnn4c(C)cc(C)nc34)o2)cc1
COc1ccc(-c2c(CCNC(C)=O)sc(=O)n2C(C)C)cc1
CN1CCN(CCOc2ccc(C=c3[nH]c(=O)c(=Cc4ccc5ccccc5c4)[nH]c3=O)cc2)CC1
CCc1ccc(NC(=O)C2CCCN(c3cc(-c4ccccc4C)ncn3)C2)cc1
CCCCc1cc(=O)n2nc(C)c(C(=O)NC3CCCCC3)c2[nH]1
N#Cc1cc(Br)cc(Oc2cc(Br)c(OCCN3CCN(c4ccccc4)CC3)cc2Br)c1O
COc1cccc(CNC(=O)CN(c2cccc(Cl)c2)S(=O)(=O)c2ccc(F)cc2)c1
COCCCn1c(C(CC(C)C)NC(=O)c2ccc(C=C3SC(=S)N(C)C3=O)cc2)n[nH]c1=S
O=C(O)c1cc(F)c(F)c2c1[nH]c1ccccc12
CC(Nc1ccccc1)C(=O)Nc1ccc(OC(=O)c2ccco2)cc1
CN1C(c2ccccn2)=NCC1(C)C(=O)N1CCC(N2Cc3ccccc3C2)CC1
O=C(CCCCc1cn(CCN2c3ccccc3Sc3ccccc32)nn1)NO
CCN1C(=O)CCC(Cc2ccccc2)C1Cc1c[nH]c2ccccc12
COc1cc(Cn2c(SCc3ccc(C(C)C)cc3F)nc3cccnc32)cc(OC)c1OC
CN(Cc1ccncn1)C1CCC(n2cc(C(N)=O)c(Nc3ccccc3)n2)C(C#N)C1
COc1cc(OC)c2c(c1)C(Cc1ccc(F)cc1)c1cc(OC)c(OC)cc1C2
Cc1ccc(NC(=O)C2(C)CCCN2C(C)C)cc1Cl
CCCCCOC(=O)N1CCN(C(=O)CCCC(=O)O)CC1
CCNC(=O)C(CCSC)NC(=O)C1c2ccccc2CCN1C(=O)C(N)C(C)CC
CNC(=O)C(Cc1ccccc1)NC(=O)C1CCC(=O)N1
O=C(O)c1ccc2c(C3CCCCC3)c(C(=O)O)[nH]c2c1
CCOC(=O)C(=NNC(C)C)Sc1c([N+](=O)[O-])c(C(F)(F)F)nn1C
Oc1ccccc1C=Nn1c(COc2ccccc2)n[nH]c1=S
O=C(NCCCN1CCOCC1)c1cc(C(=O)Nc2cccc(-c3ccccc3)c2)cc(N2CCCCS2(=O)=O)c1
CC(NC1CC1)C(C(=O)NC(C)(C)C)c1ccc(Br)cc1
O=C(NCCNC(=O)N(Cc1ccccc1)Cc1cccnc1)c1cscn1
Cc1cc(C)cc(NC(=O)N(C)c2ccc(OC(C)C(=O)O)cc2)c1
O=C(Nc1ccc(NC(=O)c2ccc(-c3ccc([N+](=O)[O-])cc3)o2)cc1)c1ccc(F)cc1
COc1cc2nc(C3CCN(C(=O)c4ccccc4Cl)CC3)n(CCN(C)C(C)C)c(=O)c2cc1OC
COC(=O)CCC1=CC(=O)Oc2cc(C(C)(C)CC=C(C)C)cc3c2C1=CC(C)(C)O3
O=S(O)c1ccc(S(=O)(=O)Oc2ccccc2)cc1
CCCCc1nc(Cl)c(Cl)n1Cc1ccc(-c2ccccc2C(=O)O)cc1
O=C(NC1(Cc2ccccc2)COC1=O)C1c2ccccc2Oc2ccccc21
CS(=O)(=O)Nc1ccc2c(c1)N(CCCNC(=O)c1ccccc1Cl)c1ccccc1CC2
COCCn1ccc2c(NC(=O)NCc3cccc(I)c3)cccc21
CCCCCN(C(=O)c1cccs1)c1c(N)n(Cc2ccccc2)c(=O)[nH]c1=O
COCCCNC(=O)c1cnc2n(c1=O)CCS2
CC(N=C(N)Nc1ncccc1SCc1c(Cl)cccc1Cl)C(N)=O
CCCC(CN(C)C(N)=O)c1ccc(N2CCc3c(NCC4CCOCC4)ncnc32)cc1
Cc1cc(=O)c2c(-c3c(O)cc(O)c4ccc(=O)oc34)c(O)c(O)c(-c3ccc4ccccc4c3)c2o1
COc1cc(C=C(C#N)C(=O)NCc2ccccc2)ccc1O
COc1ccc2c(C)nn(-c3nc(C(=O)NC4CCCC4)cs3)c2c1Cl
CC(C)Oc1cc(C(=O)Nc2cc(C3CC3)on2)cc2nccc(NC3CCNC3)c12
S=c1[nH]c2ccc(Oc3ccc(NCc4ccc(-c5c[nH]cn5)cc4)cc3)c(Br)c2[nH]1
O=C1N(Cc2ccc(-c3ccccc3)cc2)C(O)C(O)C(O)C(CF)N1CC1CO1
Cn1cc(Cl)c(C(=O)N2CCCC2CNCc2ccnc(-n3ccnc3)c2)n1
COc1ccc(NC(=C2C(=O)OC(C)(C)OC2=O)c2cc(OC)c(N)cc2C)c(OC)c1
Cc1cc(Cl)ccc1Oc1c(CO)c(N2CCCC2)[nH]c(=O)c1I
COc1cccc(-c2nc(C(F)(F)F)oc2-c2cccc(C(F)(F)F)c2)c1
CN(C)CCCNc1nc(N)c2sccc2n1
COc1ccc(CC(Sc2nnc(-c3cccs3)n2C)C(=O)O)cc1
CC(=O)OCC=CC(CC=CCCc1ccccc1)OC(C)=O
C1=NCC(C23CC4CC(CC(C4)C2)C3)N1
Cc1ccc(NC(=O)Cn2nc(N3CCC(C)CC3)ccc2=O)cc1Cl
CCCCCCCCCCCCCCCCN1CCN(C(=O)C=Cc2ccc(O)c3cc(S)sc23)CC1
COC(=O)C1CCN(C(c2ccccc2)c2nnnn2-c2ccccc2)CC1
CCc1ccc(S(=O)(=O)Nc2ccc3cc(S(N)(=O)=O)ccc3c2)cc1
CC(N)CN1CCN(c2cc(C3CC3)nc3c(-c4c(Cl)ccc(Cl)c4Cl)c(C(C)(C)C)nn23)CC1
COc1ccc(C2=NNC(=O)C2=Cc2ccc([N+](=O)[O-])s2)cc1
CCOC(=O)C(C)(C)Oc1ccc(C(C)=Cc2ccccc2)cc1
CCOC(=O)C12CCC(=O)N1CC(COc1cccnc1)CS2
CCNc1ncnc2c1ncn2C1OC(CNCc2ccc(Cl)cc2)C2OC(C)(C)OC21
CCc1c2[nH]c(C3CN(CCc4ccc(OC)cc4)CCO3)nc(=O)c2nn1Cc1cc(C)n(C)n1
COC(=O)NC1CCCc2ccc(S(=O)(=O)NC(CCCN=C(N)N)C(=O)O)cc21
COc1ccc2ccc(-c3nc(C(C)C)cs3)nc2c1Cl
CC(C)N(CCOc1ccc(N(Cc2ccccc2)C(=O)c2nn(C)c3c2CS(=O)(=O)c2ccccc2-3)cc1)C(C)C
O=C1NC(=O)C(=Cc2ccc(-c3ccc(F)c(F)c3)nc2)S1
COc1ccc(C2NC(C(=O)Nc3cccc4ccccc34)CS2)cc1
CN1CCN(CC2CN(c3ccccc3)CCO2)CC1
CC(=O)c1cccc(NC(=O)c2ccc(OC3CCN(C4CCCC4)C3)cc2)c1
O=C(C=Cc1ccc(O)cc1)c1ccc(O)c(C=Cc2ccccc2)c1
CCS(=O)(=O)c1ccc2ncnc(Oc3ccccc3)c2c1
Nc1nc(Nc2ccccc2)sc1C(=O)c1ccc(F)cc1
CC1CCN(C(=O)CNCc2cccs2)c2ccccc2S1
N#Cc1cccc(Cn2ccc(C(=O)O)n2)c1
COc1ccc(CNC(=O)CNC(=S)N(C)c2c(N)n(Cc3ccccc3)c(=O)[nH]c2=O)cc1OC
CC(=O)Nc1cccc(-c2ccnc3c2CC(C)(C(=O)Nc2cccc(F)c2)O3)c1
O=C(CCCCCn1c(Oc2ccc(Cl)cc2)c2ccccc2nc1=S)NC1CCC1
Cc1cc(C(=O)NN=Cc2cccn2Cc2cccc(Cl)c2)nn1Cc1ccccc1
OC=C1CN2CCC1CC2
O=C1c2ccccc2C(=O)c2cc(OCCCO)ccc21
COc1cc(-c2cc3c(OC)ccc(OC)c3o2)cc(OC)c1OC
CC(C)(C)c1c(I)c(CN2CCNCC2C(=O)O)cc2c1OC(C(C)(C)O)C2
Cc1cc(C)cc(Oc2ccc(C(=NO)N3CC4CCC(CC4)C3)cn2)c1
CN(C)C(=O)NC1COc2ccccc2C1F
Cc1ccc(S(=O)(=O)N2CCC(C(=O)N3CCCN4CCCCC4C3)CC2)c(C)c1
N=C(NN=Cc1ccccc1)N1CCCCC1
Clc1cc(Nc2ccccc2Cl)nc(-c2cnccn2)n1
CC(=O)NCc1ccc2c(c1)CCC1C2CCC2(C)C(=O)CCC12
O=C1c2cc(O)cc(O)c2C(=O)N1c1ccc(O)cc1
CCC(C)(C(=O)NC)N(Cc1ccco1)C(=O)CCS(=O)(=O)c1ncc(OC)c(OC)c1F
CC(=O)OC1CCC2(C)C(CCC3C4CCC(=O)C4(C)CCC32)C1
CCN1CCN(CCCCOc2ccc(Nc3ncc4cccc(-c5c(Cl)cccc5Cl)c4n3)cc2)CC1
COc1cc(OC)c2c(-c3cccc(CCc4ccccc4)c3)[nH]nc2c1
COc1cc(Cc2cnc(N)nc2N)cc(OC)c1OC
COc1cc2c(cc1OC)C13CC[N+]4(C)CCCC5=C4C1(CCN(CC1CC1)C5)C3O2
Cc1c(C)n(Cc2ccc(-c3ccccc3-c3noc(=O)[nH]3)cc2)c2ccc(C(=O)NC(C)c3ccncc3)cc12
O=C1c2ccccc2CCCOc2cc(OCCCN3CCCCC3)ccc21
Cn1cnnc1SCC1=C(C(=O)[O-])N2C(=O)C(NC(=O)C(N)c3ccccc3Cl)C2SC1
CCCCN1C(=O)c2[nH]nc(-c3ccc(OC)cc3)c2C1c1ccc(O)c(OC)c1
COc1ccc2c3c(cc([N+](=O)[O-])c2c1)N(C(=O)c1cc2cc(OC)c(OC)c(OC)c2[nH]1)CC3CCl
Cc1ccc2ccccc2n1
CC(=NNC(=S)N1CCN(c2ccccn2)CC1)c1ccncn1
CCCOCN1C(=O)C(=Cc2ccc(O)c(O)c2)SC1=S
CC(=NNS(=O)(=O)Cc1ccccc1)c1ccccc1
CCC1CC=C(C)C=CC(=O)CCCC(O)C(C)C(O)CC(=O)O1
O=C1CN(S(=O)(=O)c2ccc3c(c2)CCCC3)CC(=O)N1c1cccc(Cl)c1
O=[N+]([O-])c1ccc(S(=O)(=O)c2nc(Cl)c3ccccc3n2)cc1
O=C(O)COc1ccc(Sc2ccc(O)cc2)cc1
C=C(C)CCC1C(C)=CCC2C(C)(C)CCCC12C=CC=CC(=O)O
O=C(Nc1ccc2c(c1)OCC2)c1ccccc1NCc1ccccc1
CC1CCC2C(C)C(OC(CCC#N)C(=O)NCCc3c[nH]c4ccccc34)OC3OC4(C)CCC1C32OO4
CC(C)N(C)C(=O)c1cc2cc(O)cc(O)c2oc1=N
COc1cc(C(=O)c2ccc(NC(=O)C3=COCCO3)cc2)cc(OC)c1OC
CCC(C)NC(=O)C1CCCN1c1nc(Nc2cc(C)[nH]n2)c2cccn2n1
COc1cc2c(cc1O)CCN(C)CC2
CCc1nc2ccc(C(=O)NCC3CCCO3)cn2c1N(CC)CCC(C)C
CCS(=O)(=O)NC1CCCC(c2ccccc2)C1NC(=O)c1cccc(OC(F)(F)F)c1
CC(C)C(Sc1nc2ccccc2[nH]1)C(=O)N1CCN2CCCCC2C1
CCOC(=O)c1c(NC(=S)NC(=O)C2CC2)sc2c1CCCC2
Oc1ccc(Cl)cc1Oc1c(Cl)cccc1Cl
NCCSc1nnnn1-c1ccccc1
Cc1nc(C)c(-c2ccc(F)c(C(=O)Nc3cnc(C#N)cn3)c2)s1
CCOC(=O)C1CCN(C(=O)c2ccc3nc(Nc4c(OC)cccc4OC)sc3c2)CC1
O=C(Cc1ccccc1)Nc1cccc(Cl)c1O
CCCC1(CCC)OC(Cc2ccc(F)cc2)=CC1=O
Cc1ccc(NC(=O)C2CC(=O)NC3=C2C(=O)c2ccccc23)cc1Cl
CCOC(=O)c1c(OCC)c(C(=O)NCCCOCCN(C)C)cn1C
CCOC(=O)N1CCC(NC(=O)c2ccc([N+](=O)[O-])o2)CC1
CC(=O)NC(=Cc1ccc([N+](=O)[O-])cc1)C(=NN1CCOCC1)NC=O
COc1cc(C(=O)NC(C)CCc2ccccc2)ccc1OCc1ccccc1
O=C(c1ccccc1F)N1CCCn2nc(COc3ccc(Cl)cc3)cc21
CN(N=Cc1cccc([N+](=O)[O-])c1)c1nc(N)nc2ccccc12
CS(=O)(=O)NC(=O)c1ccc2c(Br)ccc3c2c1CCN3CC(O)CN1CCN(c2ccccc2)CC1
CCC(=O)Nc1cc2nc(C3CCCO3)[nH]c2cc1Cl
CC(C)SC(C(=O)OCCN(C)C)(c1ccccc1)c1ccccc1
CCOC(=O)C(N)CC(=O)NC1(C)CCc2ccc(-c3cc(F)c(F)c(C(F)F)c3)cc2C1CC(=O)O
CCNC(=O)C(=O)C(C(=O)N1CCCC1NS(=O)(=O)c1ccc(NC(=O)c2ccccc2)o1)C(=O)C(F)(F)F
CC(=O)NC(C(=O)NCc1cccs1)c1ccccc1
NS(=O)(=O)c1ccc(Nc2nc[nH]n2)cc1
COc1ccc(C)cc1OCCN1CCN(CCN2C(=O)c3cccc4cccc(c34)C2=O)CC1
CNC(=O)C12CC1C(n1cnc3c(NCc4cccc(Cl)c4)nc(C#CCO)nc31)C(O)C2O
FC(F)(F)c1cccc(Nc2nc(N3CCN(C4CCC4)CC3)nc3c2CCNCC3)c1
COc1ccccc1N1CCN(CCN2C(=O)NC(=O)C2=O)CC1
CCOC(=O)CCNC(=O)c1c(-c2ccccc2)nc2cc(C)ccn12
C=CCN(C)CCc1ccc(OC)c(OC)c1
CCCCCCCCCCCCCCCC(=O)NC1CCCCNC1=O
CN(C)C(=O)CN1CCN(C(=O)c2cc3cc(Nc4nccc(C(F)(F)F)n4)ccc3[nH]2)CC1
COC(=O)C=C1CCCC(=Cc2ccc(C(=O)OC)cc2)C1=O
CCCCC(=O)C(=O)NC1CC1
Cc1noc(NS(=O)(=O)c2ccc(-n3sc4ccccc4c3=O)cc2)c1C
CC(=O)C(C(=O)Nc1nc2cc(F)ccc2s1)=C(Nc1ccc(F)cc1)C(=O)Nc1ccc(C)cc1
CN1C(=O)c2ccc(OCCCCCN3CCN(c4ccccc4Cl)CC3)cc2C1=O
CC(NC1=NC(=O)C(=Cc2ccccc2Cl)C(=O)N1C)c1ccc(F)cc1
COc1ccc(C2CC(c3ccccc3)=NN2C(=O)CNC(=O)OCc2ccccc2)cc1
CCOC(=O)c1ccc(NC(=O)CSc2nnc(CCNC(=O)c3cc(OC)c(Cl)cc3Cl)n2C)cc1
CC1(C)C(=O)SC2C(=O)N(CCc3ccccc3)C(=O)C21
Clc1ccc2[nH]c3cnc(Cl)cc3c2c1
CC1=C(C(=O)OCc2ccc(Br)cc2)C(c2cccs2)NC(=O)N1C
Clc1ccc(C(c2ccc(Cl)cc2)(c2ccc(OCc3ccc(Cl)nc3)cc2)n2ccnc2)cc1
Cc1ccnc(NC(=O)CCc2c(C)nc3cc(-c4ccccc4)nn3c2C)c1
CC1(C)Cc2c(c(N3CCOCC3)nc3nc[nH]c23)CO1
CCNCc1ccc(C=CCN2CC3CC3(Cc3ccc(OC(F)F)cc3)C2)cc1
CC(C)=CCN1C(c2ccc(OCc3ccc(Cl)cc3)cc2)CC2(O)CCCCC2C1c1ccccc1
CCCCCCCCCCCC(=O)C(O)C1OC1C(=O)NC(CO)CO
Cc1nccn1CCCN(C)C(=O)CSc1nc(-c2ccccc2)cc(C(F)(F)F)n1
CC1(C)CC(Nc2nc(-c3ccccc3)n3c(nc4ccccc43)c2C#N)CC(C)(C)N1
CCN1c2ncccc2C(=O)Nc2c(-c3ccccc3)csc21
CCOC(=O)C1=C(c2ccccc2)N(c2cccc(S(=O)(=O)N(C)C)c2)C(=O)C1=O
CN1CCCC12c1ccccc1C(=O)N2CC1CC1
COc1cc2c(cc1Nc1nc(NCCC3CC3)c3cc[nH]c3n1)n(C)c(=O)n2C
Fc1ccc(-c2nnc3n2-c2cccnc2Nc2ccccc2-3)cc1
Cc1c(CC(=O)O)c(-c2ccc(Cl)cc2)nn1Cc1ccc(Cl)cc1
CCOc1ccc2c(c1)C=C1C3CCCC(C)(CCO)C3CCC12C
CCN(Cc1c(O)c2c(c(O)c1OC)-c1cc3c(c(=O)n1CC2)-c1ccc(OC)cc1C3=NOC)C(C)=O
CC(=CCc1coc(-c2c(O)cc(O)c(O)c2C(=O)O)n1)CCC(C)=CCC(C)C
COc1ccc(-n2c(CN3CCOCC3)nn(C)c2=S)cc1
Cc1ccc(C(=O)C2CN(Cc3ccccc3)N2C(=O)c2ccco2)cc1
Cc1cc(NS(=O)(=O)c2cc(Cl)ccc2Cl)no1
O=Nc1c(N2CCc3ccccc3C2)nc(O)[nH]c1=O
CCOC(=O)C1CCN(S(=O)(=O)c2ccc(Cl)c(C(F)(F)F)c2)CC1
COc1cccc(CN2CCN(c3ccccc3)C(Cc3cccc4ccccc34)C2)c1
Cc1cc(Cl)c(OCCNCCS(N)(=O)=O)c(Cl)c1
CCc1ccc(Cc2nc(SC)c(C(=O)O)n2Cc2ccc(-c3ccccc3-c3nn[nH]n3)cc2)cc1
CCCCCCCCCCCCCCCCCCCCCn1cc[n+](CCCCCCCCCCCCCCC)c1
COc1ccc(S(=O)(=O)N(C)C)cc1NC(=O)COC(=O)c1c(C)nn(-c2ccccc2F)c1C
Cc1cc(-c2cncnc2)n(-c2cccc(F)c2)n1
CC(C)(C)c1cc(NC(=O)C2CCCCN2Cc2ccco2)no1
CC1=C(c2cccc(CNCCc3ccc(Cl)cc3)c2)CC(C#N)C(=O)N1C(C)C
CN(C(=S)NCC(=O)N(C)C1CCCCC1)c1ccc(F)cc1
NC(=O)c1ccsc1NC(=O)COC(=O)C1CCN(S(=O)(=O)c2ccc(F)cc2)CC1
CC(Cc1cc2ccccc2o1)NC(=S)NC(=O)CSc1ccc(Cl)cc1
COC(=O)c1cc2c(s1)CN(Cc1cc3cc(CC4CCCCC4)ccc3o1)C2
CCn1nc2c(c1C)-c1c(C)nn(C(=O)Cc3ccc([N+](=O)[O-])s3)c1CC2=O
COc1ccc(-c2nn3c(-c4ccc(S(C)(=O)=O)cc4)cnc3s2)cc1OC
CN(C)c1ccc(C(=O)N2CCc3cc(N=c4c(Nc5cc(Cl)cc(Cl)c5)c(O)c4=O)ccc3C2)cc1
CCCCC(=O)NC(C(=O)NCc1csc(C)n1)C(C)CC
COc1ccc(OCCN2CCC(NC(=O)c3cccnc3)CC2)cc1
Cn1cc[n+](C)c1C=C1C(=O)Nc2ccc(NC(=O)c3cccs3)cc21
O=C(NCc1cn(CCC2(O)CCCCC2)nn1)c1ccccc1O
CC(=O)NN=C(C1=NCCCO1)c1ccco1
NC(C(=O)N1CCCC1C(=O)NCc1cc(C(F)(F)F)cc(C(F)(F)F)c1)C1CCCCC1
CCCn1c(N)c(C(=O)NC(C)CCc2ccccc2)c(O)nc1=O
Nc1ccc2c(Br)ccc(O)c2n1
Cc1cc(Nc2ccc(NC(=O)Nc3ccc(C(F)(F)F)cc3)cc2)nc(Nc2ccc(F)cc2)n1
CCCc1n[nH]c(C2CN(C(=O)c3cccc(F)c3C)CCO2)n1
Cc1c(CC#CCC(C)C)n(Cc2ccccc2)c2ccccc12
CC(C)(C)OC(=O)N1C2CCC1CC(S(=O)(=O)c1cccc(-c3ccnc(O)c3)c1)C2
COc1ccc(CN2CCC(NC(=O)c3ccc(NC(=O)N4CCC(CCO)CC4)cc3)C2)cc1OC
CC(C)CNC(=O)COc1ccccc1
CCN(CC)CC(=O)Nc1ccccc1Sc1ccccc1OC
Cc1ccc(-c2ccc(C(=O)N(CCN(C)C)C3CCN(C(=O)c4nc(C)oc4C)CC3)s2)cc1
O=C(Nc1ccc(OCC2CCCO2)cc1)c1cncc(Br)c1
O=CNC1CCCC(OC(=O)N2CC(O)CC2=Nc2ccc(C(=O)NCCCNc3ccnc4cc(Cl)ccc34)cc2)C1
COC(=O)C1CCN(c2ncccc2Cl)CC1
Fc1ccc(OCc2ccc3nc(N4CCOCC4)ccc3c2)c(OC(F)(F)F)c1
Cc1ccccc1NC(=O)N1CCCC1C(=O)NCc1cccc(F)c1
CC(C)(Cc1ccc(Cl)cc1)NC(=O)C1CCCO1
CC(Nc1nccc(N2C(=O)OC(C)(C)C2c2ccccc2)n1)c1cccc(N2CCN(C)CC2)c1
CCC1C(=O)CCC2C1CCC1(C)C(O)C(CCC(C)C)CCC21
Cc1c(C(=O)O)sc(N)c1C(=O)c1ccc(Cl)cc1
O=C(CSc1nnc2ccccn12)c1ccc(F)cc1
CCCCCCc1ccc(C(=O)Cn2ccc3c(OC)c(OC)ccc32)cc1
COc1ccc(-c2cc3nccc(-c4ccc(OCCCN5CCCC5)cc4)n3n2)cc1
O=S(=O)(Cc1n[nH]c2ccccc12)N1CCC(O)(C(F)(F)F)CC1
O=C(OCC1CN(Cc2ccccc2)CCC1O)c1cc(-c2cccnc2)nc2ccccc12
O=c1[nH]c2cc([N+](=O)[O-])c(Nc3ccc(Cl)cc3)cc2nc1O
COC(=O)C1C(c2ccc(Cl)c(Cl)c2)CC2CCC1N2C
COc1ccc(-c2cc(-c3ccccc3OC)on2)cc1
CNC(=O)C1OC(n2cnc3cncnc32)C(O)C1O
O=C(Nc1ccccc1F)c1ccc2c3c(cccc13)C(=O)N2
CCOC(=O)c1cn(C2CC2)c2cc(N3CCCC(C(=O)OCC)C3)c(F)cc2c1=O
O=C(c1ccc2c(c1)OCO2)N1CC(=O)N(Cc2ccc(F)cc2)C(=O)C1
CCCCCCCCCCCCCCCCNC1CCSCC1
CCC(CC)CNC(=O)CN1C(=O)CCc2ccccc21
Cc1cc(N2C(=O)C3c4ccccc4OCC32)no1
COc1ccc(-c2ccc(O)c(C(=O)NCc3cc(=O)n4ccsc4n3)c2)cc1OC
CC1NC(=O)c2ccccc2NCc2cccc(c2)CN(c2nc(-c3ccccc3)cc(C(F)(F)F)n2)C(=O)CNC1=O
C=CC[n+]1cccc2cc(Br)ccc21
COC1Nc2nc3n[nH]cc3c3nc(=O)n(c(F)c23)-c2cc1ccc2C(O)(F)F
COc1cc(OC)nc(OC2=C(C)C=C2C(=O)Nc2ccc(Cl)nc2)n1
CC(=O)c1ccc(NC(=O)Nc2ccccc2O)cc1
CC(C)(C)c1ccc(COCCCN2CCCC2)cc1
CCOC(=O)c1ccc(N=Cc2cccc(O)c2)cc1
NCCN1CCN(C2=NC(=O)C(=C3CCc4nn(-c5ccccc5)c(O)c4C3=O)S2)CC1
CN(C)CCCN=C1c2ccccc2Cc2ccccc21
COc1cccc(Cc2ccccc2)c1OC
Nc1ncnc2cnc(Nc3ccc(F)c(Cl)c3)nc12
Cn1ccnc1-c1cccc(CN(CCCO)C(=O)NC(C=CS(C)(=O)=O)CS(=O)(=O)C2CC2)c1
CC(C)(C)NC(=O)c1ccc[n+](CC([N-][N+]#N)c2ccc(I)cc2)c1
Cn1cncc1CN1CC(N(CC(=O)NOc2ccccc2)S(=O)(=O)c2ccccn2)Cc2cc(Br)ccc21
O=c1cc(Nc2cncnc2)ccn1-c1ccc(CS(=O)(=O)C(F)(F)F)cc1
C=CCOc1nc(NCc2ccccc2)c2ncn(CC=C)c2n1
Cc1ccc(Nc2nc(-c3ccc(N(C)C)nc3)nc3c2CCNCC3)nc1
Cc1ccccc1S(=O)(=O)N1CCN(CC(=O)Oc2ccc([N+](=O)[O-])cc2)CC1
CC(=O)C=CC1CN2CCC1CC2
Cc1cc(C)n(CC2CCCCN2C(=O)COc2ccccc2)n1
CC1C2=C(O)C3(CCCO3)C(Cl)=C2C(NC(=O)NC2CCCCC2)c2ccccc21
O=C1OC2(CCN(c3ncnc4[nH]ncc34)CC2)CN1CCc1ccccc1
CC1CCC2C(CCC3C2CCC2(C)CC(O)CCC32)C1C
CCCCCCCCP(=O)(O)OC(CCCCCNC(=O)OC)C(=O)O
COc1ccc(-c2nc(-c3ccccc3)co2)cc1OC
CCCCC(=O)OC1CC2(C)C(O)CCC2C2CCc3cc(O)ccc3C12
COc1ccc(C=C2C(=O)Nc3ccccc32)cc1
Cc1ccc(N(CC(=O)Nc2ccc(C(=O)OC(C)C)c(Cl)c2)S(=O)(=O)c2ccc(C(=O)O)cc2)cc1C
COc1cccc(C2CCN(C(=O)c3ccc(C(C)Cn4cc(C)cn4)o3)CC2)c1
COC(=O)c1cc(C(=O)N2CCC(n3c(C(C)C)nc4cccnc43)CC2)cc(C(F)(F)F)c1
Cc1ccc(N2CC(CNC(=O)c3cccc(Cl)c3)OC2=O)cc1F
CCC(C)CNC(=O)CC(C)C
Cc1ccnc(N(C)Cc2cnn(C)c2)c1
Cc1nc(-c2ccccc2)c(C(=O)N2CCN(c3ccccc3)CC2)o1
Nc1ccc(OC(=O)OCCN2CCN(CCc3c[nH]c4ccccc34)CCC2=O)cc1
Nc1nccn2c(Nc3ccccc3)nc(-c3cc(-c4cccc5c4NCC5)n[nH]3)c12
C#CC(=O)Nc1cccc(-c2nc3ccc(C)cn3c2NC2CCCC2)c1
CCOCCC1CNC(=O)C(Nc2ccccc2)(Oc2ccc(OCC)cc2)C1=O
CCC(O)(c1ccncc1)c1ccc(NC(CO)CN(C)C=Cc2ccnc3ccccc23)cc1
CC(C)=CCCC(C)=CCCC(C)=CCSC(Cn1ccnn1)c1ccc(O)cc1O
CCc1c2nc(n1-c1ccccc1C)-c1ccc(O)c(c1)C=Cc1ccc(OOC)cc1CC2=O
Cc1ccc2occ(C=CC(=O)N3CCC(N4CCCCCC4)CC3)c(=O)c2c1
CNC(=O)NC(Cc1ccc(Cl)c(CN(C)C)c1)C(=O)N1CCCC1C(=O)NC(CC(=O)O)C(=O)NC
O=c1cc(N2CCOCC2)c2c(O)cc(O)cc2o1
CC(C)(C)c1ccc(C(=O)N2CCCC(C(=O)N3CCc4ccccc4C3)C2)cc1
Cc1[nH]cc(CN2CCC(c3ccn[nH]3)CC2)c(=O)c1O
O=C(OCCCCc1ccc2c(c1)OCO2)c1cc2cc(O)cc(O)c2oc1=O
CCCCn1cc[n+]2c3ccccc3sc12
CNC(=O)C(=NOC(C)C)C1=CCCCC1C(=O)NC(C(=O)NC(CC(C)C)C(=O)O)C1(C)CCCC1
CC1(C)Oc2ccc(C#N)cc2C(N2C(=O)c3ccccc3C2=O)C1O
Fc1cccc(F)c1-c1cc(NCCCNc2nccc(C(F)(F)F)n2)c2cccnc2c1
O=c1cc(-c2ccc(C(F)(F)F)cc2)oc2cccc(O)c12
Cc1cn(CCC=Cc2ccccc2)c(C)n1
O=C(CCC(=O)N1CCN(S(=O)(=O)c2ccccc2)CC1)CSc1nnnn1C1CC1
CC(=N)Nc1nnc(C(CO)NC(=O)OC(C)(C)C)s1
Cc1cc(Sc2ccccc2)c(S(=O)(=O)NC2=NCCN2C(=S)Oc2ccccc2)cc1C
O=C(CCc1c(C(=O)O)[nH]c2ccc(Br)cc12)Nc1cc(F)ccc1-n1cncn1
COc1ccc2c(Cc3nc(C(=O)O)cn3C3CCCCC3)c(C(F)(F)F)[nH]c2c1
CN(C)CCNC(=O)c1ccc2c(c1)C(=O)c1cc(C(=O)NCCN(C)C)ccc1-2
CN(CC(=O)N1CCC(C(=O)Nc2cccc(-c3nccs3)c2)CC1)c1cccc(F)c1
COc1ccc(F)cc1NC(=O)CCN1C(=O)CC(C)(C)Sc2ccccc21
Cc1ccc(C(=O)N2CCC3(CC2)OCC(=O)N3c2ccc(-c3ccccc3)cc2)cc1
CC(N)(Cc1ccccc1)C(=O)NC(C#N)C(=O)NC(CCCCN=C(N)N)C(=O)O
CCCN(CCC)CCc1ccc(OC)c2oc(-c3ccc(Cl)cc3)c(C=O)c12
CC(=O)Nc1ccc(-n2nc(C)c(Br)c2Br)cc1
CC(NC(=O)c1ccccc1NC(=O)c1ccc2ccccc2c1)C(=O)NCc1cccnc1
CC(=O)N1C2CCC1CC(Nc1nc(=O)cc(C)[nH]1)C2
Cc1cc2c(N3CCN(C(=O)c4ccccc4)CC3)nc(-c3ccccc3)nc2s1
CCOC(=O)c1cc(=O)c2ccc(OC)c(C)c2o1
CCCCC(=O)Nc1ccc(=O)n(Cc2ccccc2C)c1
Cc1ccc([S+]([O-])c2c(C)on(-c3cc(Cl)cc(Cl)c3)c2=O)cc1
CCc1cc(OC)c2n(c1=O)C(C(Nc1ccc(C(F)(F)F)cc1Cl)c1ccccc1)C(=O)N2
CCCCN(CCCC)C(=O)NC1CCC(CCN2CCN(c3nccc4c3CCO4)CC2)CC1
O=C(c1cc2c(s1)CCCC2)N1CCN(c2cccc(C(F)(F)F)c2)CC1
CCOc1ccc(OCCN2CCCC2)cc1
CN1CCN(C(=O)c2ccc3nc(-n4cc(C(F)(F)F)nn4)[nH]c3c2)CC1
COc1cc2c(cc1Br)CCN(C)C2CNC(=O)c1cc(OC)c(OC)c(OC)c1
COc1cc(N)cc(OC)c1OCc1cccc([N+](=O)[O-])c1
NCCCNCCCCNC(=O)Nc1ccc2cn[nH]c2c1
Cc1nc2c(c(-c3ccnnc3)n1)CC(C)N(C(=O)c1c(F)ccc(-n3cnnn3)c1F)C2
Cc1noc(-c2ccc(-c3ccccc3S(=O)(=O)Nc3onc(C)c3C)c(C)c2)n1
COC(=O)c1sc(NC(=O)c2cccnc2)c(C#N)c1C
Cc1cc(C)c(S(=O)(=O)NCCc2ccccc2)cc1C
CCOC(=O)CNC(=O)COC(=O)c1cccc(S(=O)(=O)N2CCOCC2)c1Cl
C#CCOCCOCCOCCNc1nc(N2CCOCC2)nc(N2CCN(C(=O)CC)CC2)n1
O=C(O)C(Cc1ccc2[nH]c(C=Cc3cccc(Br)c3)[n+]([O-])c2c1)c1ccccc1
C=C1CC(Br)C2CC(C)CCC2(C)C1CBr
O=C(NCc1ccccc1)c1cnc(-c2c(F)cccc2Cl)nc1
COc1ccc(C2N(c3ccc(C)cc3)C(=O)C2(C)C)cc1
NS(=O)(=O)c1ccc(-c2ccc3c(c2)OC(C(F)(F)F)(C(F)(F)F)CO3)cc1
CN(C)CCCNC(=O)CCc1ccccc1
CCOc1cc(C(C)(C)C)ccc1C1=NCC(C)(C)NC1=O
Nc1ccc(S(=O)(=O)NCCOc2ccc3c(c2)CCCC3)cc1
CC1(C)CC(=O)C2=C(C1)N=C1SCCN1C2c1ccccc1F
O=[N+]([O-])c1cccc(S(=O)(=O)Nc2ccc(F)cc2)c1
CCCCNCC1CC1c1ccccc1OC(C)C
CCCNC(=O)CCSC
COc1ccc(NC(=S)NCC(c2cccnc2)N2CCOCC2)cc1
Cc1cccc(Nc2nc(-c3cc(S(N)(=O)=O)sc3C)cs2)c1
CC(=NNC(=S)Nc1ccccc1C)c1c(C)[nH]n(-c2ccc(F)cc2)c1=O
CCS(=O)(=O)Cc1ccc(F)c(C(=O)N=C(N)N)c1F
COc1ccc(O)c(Cc2nc3cc(-c4ccc5c(c4)CN(C)C5=O)ccc3n2C)c1
CCOc1ccc(NC(=O)C2CC(=O)N(c3ccc(OC)cc3)C2)cc1
COC1COCCC1NC1CC2CCCC2(C(=O)N2Cc3c(NC(=O)c4cc(C(F)(F)F)ccn4)n[nH]c3C2(C)C)C1
CN1C(=O)C(=Cc2ccc(-c3ccc(C(=O)O)c(C(=O)O)c3)o2)SC1=S
CC(=Cc1csc(C)n1)C1CCC2C3CCc4cc(C5CCN(C)CC5)ccc4C3CCC12C
Cc1oc(CCCCCOc2ccccc2F)cc1C(=O)O
CCc1nc(-c2ccc(C(F)(F)F)cc2)sc1-c1csc(NC(C)CCCN=C(N)NC)n1
Cc1noc(C)c1-c1cnc(N)c2c(Nc3ccc(C(=O)N(C)C)cc3)csc12
CC1=C(C)C(=O)OC(C(C)C2(C)CC(CC(C)C(C)C)=CC(=O)O2)C1
Cc1cccc2nccc(NCCCNCCCNc3ccnc4cc(Cl)ccc34)c12
Cc1cc(C)c2ccc(=O)n(CCN3CCC(NC(=S)NC(C)C)CC3)c2c1
CC(=O)Oc1cc2c(cc1OC=O)C1C(C(=O)OC(C)OC(C)=O)C(C)C3(C(=O)c4ccc(O)cc4C3=O)C1CC2
Cc1cc2n(c1C(=O)NCCc1ccccc1)-c1ccccc1C(c1ccc(Br)cc1)=NC2
O=C1NC(=O)C(Cc2ccc3c(c2)OCO3)S1
COc1ccc(Cn2c(=O)[nH]c3cc(C(=O)Nc4ccc(S(N)(=O)=O)cc4)ccc32)c(OC)c1OC
C=CCOCC1=CC2=CC(=O)C(C)(OC(=O)c3cnccn3)C(=O)C2=CN1c1ccccc1
C=CCC(NC(=O)c1ccc(Cl)s1)C(=O)NCC(N)=O
COc1cc(OC)c2c(=O)occc2c1OC
COC(=O)C=Cc1ccc(C)o1
COc1cc(C=C2SC(=S)NC2=O)ccc1OCC(=O)Nc1ccc(S(=O)(=O)NC2=NCCCCC2)cc1
NC(Cc1ccc(Cl)cc1Cl)C(=O)N1CCCC1C(=O)NC(CC(=O)O)C(=O)C[PH](=O)O
O=C(O)c1ccc2c(c1)nc(-c1cccc(F)c1F)n2Cc1cccc([N+](=O)[O-])c1
CC(C)C(NC(=O)c1ccco1)C(=O)OCC(=O)Nc1c(Cl)cc(Cl)cc1Cl
CC(c1ccccc1F)N1C(=O)C(O)(c2cnc3ccccc3c2)c2ccccc21
Nc1ncnc2c1ncn2C1OCC(O)C1O
C=CCNC(C)CCNC(=O)c1cccc2c(=O)c3ccccc3[nH]c12
CCc1c(-c2ccccc2)nc(C)c(C(=O)SCc2ccc(OC(F)(F)F)cc2)c1O
O=C1C2=C(C(=O)c3ncccc31)N(CCN1CCN(c3ccccc3)CC1)CCC2
O=C(NCCc1ccc(S(=O)(=O)N2CCN(c3ccccc3)CC2)s1)c1c(F)cccc1Cl
CC1(C)C2CCC1(CS(=O)(=O)N1CCC3(CCN(Cc4ccccc4)CC3)CC1)C(=O)C2
CCOC(=O)NCCCCCNC(c1ccccc1)c1ccccn1
COc1cc(-n2cccn2)ccc1NCc1cccc2c1OCOC2
CN1CCc2nc(C(=O)Nc3cc(C(F)(F)F)cc(C(F)(F)F)c3)sc2C1
CCOC(=O)C1C2COc3ccc(OC)cc3C2N2C(=O)c3cc(OC)c(OC)cc3NC(=O)C12
O=C(NC1CCN(CCc2ccc(Cl)cc2)C(c2ccccc2)C1)c1ccc2ccccc2c1
O=C(NCc1cn(CCO)nn1)c1cccs1
CC(C)(CCCCCCOc1ccc2c(c1)C(=O)CC2)C(=O)O
CC(N)C(=O)Nc1ncnc2c1ncn2C1OC(CO)C(O)C1O
CC(C)CC(NC(=O)C1CCC(C)CC1)C(=O)NCC1NC(=O)C(Cc2ccccc2)NC(=O)C(C)(C)CNC1=O
COC(=O)C1C(=O)CC(c2ccccc2)N(C(C)C)C1c1cccc(C)c1
COc1ccc(C(=O)Nc2ccc(Cl)cn2)cc1OC1CCN(C(C)C)CC1
Cc1cc(N)cc(C)c1Oc1cc(N)c([N+](=O)[O-])c(Nc2ccc(Cl)cc2)n1
O=[N+]([O-])c1ccc(N2CCOCC2)c(CN(CCO)CCO)c1
CS(=O)(=O)c1ccc(N=Cc2ccc(OCc3ccccc3)cc2)cc1
C=COCCNC(=O)CN1C(=O)c2ccccc2Sc2ccc(C(=O)NCC)cc21
CCCCCCCCCCCCCCC#CC[N+](C)(CCCCCCCC)CCCCCCCCC
Cc1ccn2cc(CCN(C)C)nc2c1
Cc1ccc(CNC(=O)N2CCOCC2)o1
COC(=O)c1sc2cc(C#Cc3ccccn3)cnc2c1N
Cc1ccc2c(c1)c(CC(=O)Nc1ccc(S(=O)(=O)NCc3ccccn3)cc1)c(C(=O)O)n2C
O=C(Nc1ccc2c(c1)CCN2S(=O)(=O)c1ccc2c(c1)OCO2)c1ccccc1
COn1c(=O)[nH]c(=O)c2cc(NC(=O)C3CCN(C)C3)ccc21
Cc1cc(CNCC(O)c2ccc(O)c3[nH]c(=O)ccc23)no1
CC(=O)OCC1CN(Cc2ccc(F)cc2)CC(n2cnc3c(NC4CC4)ncnc32)O1
CC(=O)NC(CCn1nc(-c2ccc(OCC3CCCN3)cc2)c2c1CCN(C(C)=O)C2)c1ccccc1
Cc1nc2scc(CO)c2c2[nH]c3ccccc3c12
CCC(C)C(N)CN(C(=O)C1CC1)c1ccc(-c2cccc(OC)c2)cc1
COc1ccc(C(=O)C=Cc2ccc(N(C)C)cc2)c2cccnc12
Nc1ccc(S(=O)(=O)Nc2cccc(F)c2)cc1
Cc1ccc(NC(=O)Cc2nc(-c3cccs3)no2)cc1S(=O)(=O)N1CCCCC1
Cc1ccccc1OCCS(=O)(=O)c1ccccc1
CCc1ccc(NC(=S)N(CCCOCc2ccccc2)Cc2ccnn2C)cc1
Cn1cc(C(=O)c2nn(-c3ccc(Cl)cc3)c3c([N+](=O)[O-])c(O)c([NH])cc23)c2ccccc21
CS(=O)(=O)N(CC(=O)N1CCCC1)C1CCC1
COc1ccc(NC(=O)Cn2c(=O)n(CCCC(=O)Nc3cccc(C(C)=O)c3)c(=O)c3ccccc32)cc1
CCCN1C(=O)c2c(C)nc3c(C(=O)OC)cccc3c2C1=O
CC(NC(=O)C=Cc1c[nH]c2ccccc12)C(=O)NCC(=O)NCC(=O)c1nc2ccccc2s1
CC(C)C(NC(=O)c1ccccc1)C(=O)OCC(=O)c1c(N)n(C)c(=O)n(C)c1=O
CN(C)CCNC(=O)c1oc2nc3ccccn3c(=O)c2c1-c1ccc(F)cc1
O=C(NCc1ccccn1)C(=Cc1ccc2ccccc2c1OCCN1CCCC1)NC(=O)c1ccccc1
COc1cc(-c2csc(Nc3ncccn3)n2)ccc1NC(=O)c1cc([N+](=O)[O-])ccc1Cl
CCC1CCCNCCCCC(O)C(O)C(C)CC(=O)O1
COc1ccc(F)cc1C(C)(C)CC(O)(Cc1cc2ccncc2[nH]1)C(F)(F)F
CCCc1c(OCCCCCn2ccc(=O)[nH]c2=O)ccc2c1COC(C(=O)O)CC2
Nc1ccc(Nc2c3ccc(NC(=O)N4CCOCC4)cc3nc3ccc(NC(=O)NCCN4CCNCC4)cc23)cn1
Cc1[nH]cc2c1N=C1CC(C)(C)OC12
COC(=O)c1ccc(N2CCN(CC(O)COc3ccc(C)cc3C)CC2)cc1
Cc1ccc(F)cc1-c1cc(NC(=O)C2CNCC2c2ccccc2)ncc1Cl
N#CC1CCCN1C(=O)CNC1CCC(c2nnc3n2CCCCC3)C1
O=P(O)(O)C(F)(F)c1cccc(CC(c2ccccc2)C(Cc2ccccc2)c2nc3ccccc3[nH]2)c1O
CC1CN(C(=O)C(O)C(Cc2ccccc2)NC(=O)c2ccc(C(C)NC(=O)CC(C)(C)C)cc2)CS1
c1ccc2c3c([nH]c2c1)-c1cc(-c2c[nH]cn2)ccc1CC3
CC(CC(O)C1CCC(O)C(C#CC(C)(C)C)O1)C1CCC2C1(C)CCC1C3CCC(O)CCC3CCC12C
CCc1cc(C(=O)N2CCC3(CC2)OCCO3)no1
CC1NCCCCCCCCNC(=O)CNC(=O)C(Cc2ccc3ccccc3c2)NC(=O)C(CN(C)C(=O)C2Cc3ccccc3CN2)NC1=O
Cc1ccc(C(=O)Oc2ccc(Cl)cc2N2C(=O)c3ccccc3C2=O)cc1C
ClCCNCc1ccccc1
CC(=O)Nc1nc(C=C2C(=O)N(Cc3ccccc3)c3ccccc32)cs1
O=C1C(=Cc2cccc([N+](=O)[O-])c2)CCc2ccccc21
Cc1ccc(O)c(CN2C3CCC2CC(c2ccc(Cl)cc2)C3)c1
CC1(Cl)CC(=O)N(C2CCCCC2)C(=S)N1c1ccc(Cl)cc1
c1ccc(Oc2ccc(-c3nnco3)cc2)cc1
Cc1cc(Sc2ccc(N)cc2)ccc1OCC(=O)NCc1ccccc1
O=C(COC(=O)c1ncc2c(=O)n(Cc3ccccc3Cl)c3ccccc3n12)Nc1ccc(F)c(F)c1
c1ccc(CNC2=NCCC2)cc1
Cc1cc(C)n(-c2ccccc2NC(=O)CSc2ccccn2)n1
COc1ccc(NC(=O)C(C)C)cc1OC
COC(=O)C1CCC2C3CCC4=CC(=O)CCC4=C3CCC12C
CSc1cc(Cl)c(C)cc1S(=O)(=O)Nc1nccs1
Cc1cc(-c2noc(CCCC(=O)NCc3ccccc3)n2)ccc1-c1cccs1
CCNc1ccc(-c2cc3[nH]c(COC(C)=O)c(-c4c(O)[nH]c5c4C46CC4CN(C(=O)O)C6=CC5=O)c3cc2O)cc1
O=C(NS(=O)(=O)c1ccc(Cl)cc1)c1cc(-c2cccc(F)c2)n[nH]1
CN(Cc1noc(C(F)(F)F)n1)C1CCN(CCN2CCCCC2=O)C1
O=C(CN1C(=O)CSc2ccc(S(=O)(=O)NCc3ccccc3)cc21)N1CCN(c2ccccc2)CC1
O=C(c1ccc2sc3ccc(Cl)cc3c2c1)N(O)CCBr
CC(C)C(NC(=S)NCC1CCN(Cc2ccccc2)CC1)c1ccccc1
CC(C)N1CCCC(CN2CCN(c3cccc(Cl)c3)CC2)C1
O=[N+]([O-])c1cc(C(F)(F)P(=O)(O)S)ccc1-c1csc(-c2ccc(O)c(OCc3ccccc3)c2)n1
COc1cccc(C2CCCN2c2ncc(F)c(NCC#N)n2)c1
CCCNC(=O)CNC(=O)CNC(=O)C(CC(C)C)NC(C)=O
Nc1[nH]nc2ccc(-c3ccccc3)cc12
COc1ccn2c1c[n+](C)c1ccc(N3CCC(c4ccc(-c5ccc(F)cc5)cc4)CC3)cc12
O=C(Nc1ccc(Br)cn1)c1cccc(S(=O)(=O)N2CCCC2)c1
O=c1cc(CN2CCN(CCO)CC2)c2cc(Cl)ccc2o1
COc1cccc(C2c3[nH]c4ccccc4c3CC3C(=O)N(C4CCCCC4)C(=O)N32)c1
Cc1nc2c3c(c(C(N)=O)cn2c1C)CCC(c1ccccn1)O3
CC12C=CC3C=CC(C)(OC(=O)c4cccc(c43)Oc3cccc(c3)C1)O2
OCCCNCCCCNCCCCCNCCNCCO
CC(=O)Nc1ccc(OCCNCC(=O)N2CCCC2)cc1
Cc1ccc(-c2nnc(SCC(=O)N3CCN(c4ccccn4)CC3)n2C)o1
CC(C)(C)OC(=O)N1CCC(CC(=O)Nc2nc3ccccc3[nH]2)CC1
CCc1ccc2ncc(F)c(C(O)C3CCC(NCc4cc5ncc(C)cc5cn4)CC3)c2c1
Cn1cc(-c2cn(-c3cccc(Nc4cnc5ccccc5n4)c3)cn2)cn1
COc1ccccc1CCn1cnc2c1ncn1cnnc21
COc1cc2ncc(C#N)c(NC3CCN(Cc4ccccc4)CC3)c2cc1OC
CCOC(=O)CCC(N)c1cc(Cl)c(O)cc1O
Cc1ccc(CNC(=O)c2cc3sccc3n2Cc2ccco2)cc1S(=O)(=O)N1CCOCC1
CCN1CCC(c2nc3c(Nc4ccc(C(=O)NC(C)CO)c(Cl)c4)c(Cl)cnc3[nH]2)CC1
COc1cccc(N2CCN(C(=O)c3ccc(S(=O)(=O)N4CCCCCC4)cc3)CC2)c1
COc1ccc(CNC(=O)CN(c2cccc(C)c2)S(=O)(=O)c2ccc(C)cc2)cc1O
CCOC(=O)C(=O)N(Cc1ccccc1)CC1Oc2ccc(NC(=O)C3CCCCC3)cc2CC(=O)N(C(C)CO)CC1C
O=C(Cc1c[nH]c2ccccc12)N1CC2CCCC2(COc2ccccn2)C1
COc1ccc(NC(=O)C(CC(=O)O)NC(=O)CC2SC(N3CCc4ccccc43)=NC2=O)cc1
O=c1oc2ccccc2c(O)c1Sc1nn[nH]n1
COc1ccc(CNC(=O)c2ccccc2NC(=O)COC(C)=O)cc1
COC(=O)C1CC(OC(C)=O)C(=O)C2C1(C)CCC1C(=O)OC(C(=O)c3ccccc3)CC12C
CCCCCCCCCCOc1cccc(NC(=O)C(F)(F)F)c1
COc1ccccc1OC(C)C(O)CNC(C)(C)c1cccs1
Cc1cc(-c2n[nH]c(-c3cc(COc4ccccc4)ccc3OCC(F)(F)F)n2)ccc1O
COc1ccc(-c2cc(C(=O)NCCc3ccccc3)c3ccccc3n2)cc1OC
Nc1c(-c2cccc(-c3ccccc3O)c2)cnn1-c1ccccc1
O=S(=O)(c1ccc(C(F)(F)F)cc1)N1CCN(c2cccc(NCC3CCCO3)c2)CC1
Cc1oc(-c2ccc(Cl)cc2)nc1CCOc1ccc(CC2CCCC(c3ccccc3)(c3ccccc3)O2)cc1
CON=CCCCCCCCOc1ccc(C(=O)OC)cc1
CC(C)c1cccc(-c2ccc(C(=O)N3Cc4ccccc4CC3C(=O)N3CCC(CCO)CC3)cc2)c1
CC(=O)N1c2ccc(S(=O)(=O)NCC3CCC(C(=O)Nc4ccccc4)CC3)cc2CC1C
CC(C)(C)OC(=O)N1CCN(CC(O)C(Cc2ccccc2)NC(=O)c2ccc(C(F)(F)F)cc2)CC1
CCCCCCCCCCCC(=O)OC(Cn1ccnc1)c1cc(OC)c2oc(=O)ccc2c1
CCc1ccc(CN2CCCC(N3CCN(c4cccc(Cl)c4)C3=O)C2)o1
CC(Nc1cc(-c2ccccn2)nc2c(C(F)(F)C(F)(F)F)cccc12)c1ccccc1
c1ccc(C2=NNC(c3cn(-c4ccccc4)nc3-c3ccccc3)C2)cc1
Cc1ccc2oc(=O)cc(C)c2c1
CC1=CSC2=NC(=O)N12
C1=NCC(CCCCCCc2c[nH]cn2)N1
C[N+](C)(C)c1ccc(C=Cc2ccc(O)cc2)cc1
COCCNC(=S)NN=C1CC2(OC)CCC(=O)CC2C2=CCCCC21C
Cc1cc(C)cc(NC(=O)C=Cc2c(C(C)C)cc(C)c(C(C)C)c2OC(=O)C(C)C)c1
COc1ccc(-c2c(Sc3cccc4cccnc34)c(N)nn2Cc2ccccc2)cc1
Cc1c(O)c(O)c(O)c2oc(C(=O)NCCCN3CCCC3)cc(=O)c12
CCOC(=O)c1sc(Nc2nc3ccc(OCC)cc3s2)nc1C
CCn1nc(C)c2c1CC1CC2N1C(=O)NC1CC2(C)CC1CC(C)(C)C2
COc1ccccc1-c1nnc2sc(-c3ccc(NC(=O)c4cc(SC)ccc4Cl)cc3)nn12
Cc1cccc(N2CCN(CCCNC(=O)c3ccc4[nH]c(C)c(C)c4c3)CC2)c1C
O=[N+]([O-])c1cn2c(n1)OCC(OCc1ncc(C3CC3)cn1)C2
Cc1ccc(NC(=O)N2CCN(c3cccc(Cl)c3)CC2)cc1
CCc1ccc(OC(C)C(=O)NCc2cccs2)cc1
Cc1ccc(C2=NN(c3nc(-c4ccccc4)cs3)C(=O)C2CC(=O)Nc2ccccc2C)cc1
Cc1ccc(N(CC(=O)NC2CC2)S(=O)(=O)c2cccc3nsnc23)cc1C
Cc1cncc(Nc2nc(-c3cccc(O)c3)cs2)c1
O=C(C1CSCN1C(=O)CCc1cccs1)N1CCCO1
C[n+]1c2ccccc2cc2[nH]c3ccc(F)cc3c21
Cc1ccc(-c2nnc(CNc3ccc(C)cn3)o2)cc1
CCC(=O)OC1CCC2(C)C(CCC3C4CCC(=O)C4(C)CCC32)C1
CC(C)C(NS(=O)(=O)c1ccc(-c2ccccc2)cc1)C(=O)O
COc1c(O)ccc2c1OC1C(=COc3cc(O)c(O)cc3-2)C1C(=O)NCCC(C)C
COc1ccc2c(C[N+]34CCC(O)(CC3)CC4)c3c(cc2c1)OCO3
CC(C)(CO)CN(C1CCC1)S(=O)(=O)c1ccccc1-c1ccc(-c2ncnc3[nH]ccc23)c(F)c1
O=c1c(-c2ccccc2)c(-c2ccc(Br)cc2)[nH]c2ncc(CSc3nc4ccccc4c(=O)n3CCO)cc12
CC(C)Oc1cccc(-n2nnnc2SCC(=O)Nc2nc3ccccc3s2)c1
COc1ccc(-c2ccc(C)cc2)cc1OCCN(C)C
Nc1nc(=O)c2c([nH]1)N(C1OC(CO)C(O)C1O)C(=O)N1CCCC21
O=C(N1Cc2c(-c3nnc(C4CN5CCC4CC5)o3)ncn2-c2ccc(NC3=NCCN3)cc21)N1C2CCC1CC(C1CCOCC1)C2
COc1ccc(-n2cc(-c3ccc(Br)cc3)c(-c3ccc(C(C)(C)C)cc3)n2)cc1
Cc1ccc2c(c1)N=C(N1CCN(F)CC1)c1ccccc1N2
O=C(O)c1ccc(NN=Cc2ccccc2[N+](=O)[O-])cc1
COc1ccc(C(=O)c2oc3cc4ccc(C(=O)CC(C)C)cc4c(O)c3c2O)cc1
c1cc(-c2cncn2CCN2CCCC2)nc(Nc2ccc3[nH]ccc3c2)n1
CNC(=O)N=c1ccn(C2CC2)c2nc3ccc(Cl)cc3c(CNC(C)C(=O)OC3CCC4OC5CC(=O)CCC5C4C3C)c12
Cc1c2cnn(CC(=O)Nc3cccnc3)c(=O)c2c(CN2CCN(C)CC2)n1Cc1ccccc1Cl
CS(=O)(=O)N(CC(=O)N1CCC(C(=O)N2CCOCC2)CC1)c1cccc(F)c1
Cc1cc(C)n2c(Cc3cc(F)cc(F)c3)c(C)nc2n1
Nc1noc2ccc(NC(=O)N3C(C(=O)N4CCCC4C(=O)Nc4cccc(O)c4)CC4CC43)cc12
c1cncc(-c2cnccc2-c2ccc3nnc(-c4cccc5cc(C6CC6)oc45)n3n2)c1
COCC1CCCN1S(=O)(=O)c1ccc2c(c1)C(=O)C(=O)N2CCO
CCNC(=O)c1ccc2c(c1)C1=C(CC3CCC1N3C)C2CCO
CC(C)(C)C(=O)N1CCC2CC(C(=O)N3CCN(c4ccc(Cl)cc4)CC3)NC2C1
CCC(C)C(NC(=O)OC(C)(C)C)C(=O)O
Cc1onc(-c2c(F)cccc2Cl)c1C(=O)Nc1nnc(C(F)(F)F)s1
NC12CCCN(C(=O)CN3CCCCC3)C1CCc1ccccc12
C=CCN1C(=O)c2ccccc2C(c2ccc(OC)cc2)C1c1ccc(OC)cc1
CCC(CCCC(C)C1CC=CCCCCC(C)C(OC)C(=O)C(C)C(O)C(=O)O1)OC(C)=O
COc1ccc(C(=O)Nc2cccc(Oc3cccc([N+](=O)[O-])c3)c2)cc1
CC12c3[nH]c4ccccc4c3CCN1C(=O)C(CC(=O)NCc1ccc(F)cc1)CC2C(=O)N1CCN(C(=O)c2ccco2)CC1
Cc1cc(C)cc(NC(=O)CN(C)C(=O)COc2cc(O)c3c(=O)cc(C(=O)O)oc3c2)c1
COc1ccc(CCNC2CSC(c3cc(OC)c(OC)c(OC)c3)C2O)cc1OC
CC(C)=CCCC(C)=CCCC(C)=CCCC(C)=CCCCNC1=CC(=O)c2ccccc2C1=O
Cc1ccc(Sc2ccc3c4c([nH]c3c2)C(CO)N(C(=O)C(C)C)CC42CCN(C(=O)c3ccccc3)CC2)cc1
CC(C)NCC(O)COc1ccc(-c2cc(C#N)c(=O)n(C)c2)cc1
CC(C)(C(=O)NCc1ccc(C(=O)Nc2cccc(C(F)(F)F)c2)cn1)c1ccc(C#N)cc1
CC12CCC3c4ccc(O)cc4CCC3C1CC(O)C2N
CC1=CC=C(OCCCN2C(=O)CCNCC2C)C=C(C(C)C)S1
CN(C)C=CC(=O)C(O)(c1ccccc1)c1ccccc1
CCOC(=O)CCc1sc(CSCCC(=O)NC2CC2)nc1C
COc1cccc(-c2nn(Cc3ccc(C(N)=O)cc3)c(=O)n2C)c1
CC1(C)CC(CN2CCN(c3cccc(C(=O)NCCO)c3)CC2)=C(c2ccc(Cl)cc2)CO1
CC1CCC(NC(=O)CCc2ccc(OC(C)C)c3ccccc23)CC1
CCOC(=O)C(=O)n1sc(C(C)O)c(C)c1=O
COc1ccc(-n2cnc3c(=O)nc(C)[nH]c32)cc1
COC1=CC2(C)C(CO)CCC23OC3CC1
COc1cc(C=C[N+](=O)[O-])ccc1OCCCCCCn1c([N+](=O)[O-])cnc1C
Cc1nc(NC(N)=O)cc(C2CCN2C(=O)C2CCCN2)n1
CC1=CCCC2C(C)C(C(=O)c3ccoc3)CCC12C
Cc1ccc2c(c1)N(CC(=O)Nc1cc(C(F)(F)F)ccc1Cl)C(=O)C(C)O2
CC1NC(=O)C(CC(N)=O)NC(=O)C(CC(=O)O)NC(=O)C2CCCN2C(=O)C(C)NC(=O)CNC(=O)CNC1=O
Cc1ccc(S(=O)(=O)Oc2cc(Oc3nc(-c4ccc(Cl)cc4)cs3)c(C(N)=O)cc2S(N)(=O)=O)cc1
COc1ccc2c(c1)CCC1C2CCC2(C)C(O)CCC12
CCc1ccc(Cn2c(C)c(C(=O)NCCc3ccccc3)sc2=S)cc1
COc1cc(C2C(C(=O)c3ccc4c(c3)OCO4)=C(O)C(=O)N2Cc2cccs2)cc(OC)c1OC
Cc1cc(NC(=O)c2cc(F)ccc2F)nc(C)n1
O=C(O)C(O)=C(C(=O)Nc1ccc(Cl)cc1)c1ccccc1
c1ccc2c(OCc3c4c(nc5ccccc35)CCC4)cccc2c1
COC(=O)C1CCN(C(=O)c2ccc(-n3ccc4cc(C)ccc43)s2)CC1
c1ccc(CN2CCCN(CCCNc3nc(N4CCCC4)nc4c3CCCC4)CC2)cc1
Cc1ccsc1CN(CC(=O)O)Cc1cccn1Cc1ccc(Br)cc1
c1ccc(NC2CC3=Nc4ccccc4N=C(n4cccn4)N3C2)cc1
CC(C)(C)OC(=O)NC(Cc1ccccc1)C(O)CC(Cc1ccccc1)C(=O)NC1c2ccccc2CC1O
CC(=O)c1ccc(NC(=O)Nc2c(C)n(C)n(-c3ccccc3)c2=O)cc1
Cc1cccc(N2CCN(CCCNC(=O)c3cc4c(-c5ccc(Cl)cc5)nn(-c5ccccc5)c4s3)CC2)c1C
Cc1cc(C)c(O)c(C=NNC(=O)COc2ccc(CN3CCCCC3)c(O)c2)c1
Nc1nc(N)c2c(CNc3ccc(C(=O)NC(CCC(=O)O)C(=O)O)cc3)c[nH]c2n1
COC1CCN(Cc2ccc(C(=O)Nc3cccc(-c4ccc(CN)cn4)c3)cc2C(=O)Nc2ccn(C)c2)CC1
CCOC(=O)c1cnn(CCn2[nH]c(=O)c3ccccc3c2=O)c1S(=O)(=O)N(CC)CC
OC(CN1CCNCC1)(Cn1cncn1)c1ccc(Cl)cc1Cl
CC(C)n1c(-c2ccc(C(=N)N)cc2)nc2c(Br)cc(-c3cccc([N+](=O)[O-])c3)cc21
O=C(CCCn1c(O)nc2ccsc2c1=O)Nc1ccc(N2CCOCC2)cc1
O=C1C2Cc3c([nH]c4ccccc34)C(c3ccc(Cl)cc3)N2C(=O)CN1c1ccccc1
O=C(COc1ccccc1F)Nc1cccc([N+](=O)[O-])c1
CCCCNC(=O)OCCOC(=O)OCCOCC.CN(C)c1ncnc2c1ncn2COCCO
CCOC(=O)c1cc2ccc3c(c2oc1=O)C(c1ccccc1)C(C)c1ccccc1-3
CCc1ccc(N(C)C(=O)N2C3CCC2CC(NS(=O)(=O)c2ccc(Cl)cc2)C3)cc1
CN1CCN(CC(=O)N2c3ccccc3CC2C(=O)NCc2cccc(F)c2)CC1
COc1ccc(C(=O)C(C)=Cc2c[nH]c3ccc(C)cc23)cc1
CCc1ccc2sc(N(CCCN(C)C)C(=O)c3ccc([N+](=O)[O-])o3)nc2c1
CS(=O)(=O)Nc1cc(C(O)CNCCCCCOCCCc2ccc(N3CCOCC3)cc2)ccc1O
CCc1cnc(CN(C)Cc2ccncc2C)o1
Cc1c(C(C)NC(=S)N(C)Cc2ccccc2)cnn1C
Cn1cc(CC(N)C(=O)Nc2cn(Cc3ccccc3)cn2)cn1
O=C(Cc1ccc(-n2c(O)c3ccccc3nc2=S)cc1)N1CCCC1
CCN1CCN(C(=O)C2Cc3c([nH]c4cc(C)ccc34)CN2C(C)=O)CC1
CN1C=C(CNC(=O)N2CCCC2C(=O)N2CCCC2)CCC1
CCOc1ccc(N(C(=O)C=Cc2ccco2)C(=S)NC(C)=O)cc1
CC(C)=CCCC(C)=CCCC=C(C)C=CC(=O)C1=C(C(=O)OC2CCCCC2)CCCC1=O
CCCCNc1c(-c2ccc(OCCC)cc2)nc2ccc(C#CC(C)(C)O)cn12
Cc1ccsc1C(=O)NC1CC(c2ccc3c(c2)OCO3)=NO1
O=C(c1ccc(OCCN2CCC(O)CC2)cc1)n1cc(Cl)c2ccccc21
COc1ccc(NC(=O)c2cc(C)nc3c2c(C)nn3-c2ccc(F)cc2)cc1
CCOC(=O)C=c1sc(=C(C#N)c2nc3cc(OC)ccc3[nH]2)n(C)c1=O
CC(=O)c1ccc(NC(=S)N(Cc2cccnc2)CC(C)C)cc1
COCC1CCN(C(=O)C(CCN(O)C=O)NS(=O)(=O)c2ccc3ccccc3c2)C1
COc1ccccc1O
Fc1ccccc1-c1nc(CNC2CCCN2CC2CC2)co1
NC(=O)C(Cc1ccccc1)Oc1ccc(-c2ccccc2)cc1
O=C(NC(=S)Nc1cccc(C(F)(F)F)c1)c1cccc([N+](=O)[O-])c1
Fc1ccccc1CC1C2CCCCN3CCCC(CN1Cc1ccc4occc4c1)C23
OC(CNc1ccc2ncnc(Nc3cccc(C(F)(F)F)c3)c2c1)COc1ccccc1
Cn1c(=O)c(-c2c(Cl)ccc(C(=O)O)c2Cl)cc2cnc(Nc3ccccc3)nc21
COCCON=Cc1nc(N2CCN(c3ccc(OC(F)(F)F)cc3)CC2)sc1C(N)=O
COc1ccc(-c2nc3c(cnn3-c3cccc(Cl)c3)c(=O)n2Cc2ccco2)cc1
CN(CCCCCN1CCCCC1)CCc1c[nH]c2ccccc12
O=S1(=O)C(c2ccccc2)=C(OCCCN(CCO)CCN2CCCC2)Nc2ccccc21
Cc1c(C)n(C(C)C)c2ncnc(NCc3ccccc3)c12
O=C(Cn1nc(C(F)(F)F)c2ccccc21)Nc1ccccc1N1CCCCC1
CC(=O)N1CCN(C2CCN(C(=O)c3ccc(NC(=O)C4CC4)cc3)CC2)CC1
Cc1ccccc1-n1ncc(Nc2nc3nc(-c4cccc(C#N)c4)cn3c3ccccc23)n1
COc1nc(=O)c2[nH]cnc2[nH]1
COc1ccccc1N1CCN(C(CNC(=O)NC2CCCCC2)c2cccnc2)CC1
Cc1ccc(C)c(-n2cccc2C(=O)C=Cc2cccc(Br)c2)c1
C#Cc1ccc(CC2NC(=O)C(C)NC(=O)CC(Cc3ccccc3)CC(C)OC(=O)C3CCCN3C(=O)C(C)NC2=O)cc1
CN(C)CCCN1C(=O)CC2(CCCc3ccccc32)CC1=O
CCSc1[nH]c2c(cc([N+](=O)[O-])c3cc(-c4ccccc4)ccc32)c(=O)c1C
N#Cc1c(-c2ccc(SCCc3ccccc3)cc2)cc(-c2ccccc2)[nH]c1=O
CCCCCCCCCCCCCCCC[S+]([O-])CC(N)COP(=O)(O)O
C.CN1C2CCC1C(c1ccc(O)cc1)C(C)(OC=O)C2
CCCCCCCNC(=O)C(CC(=O)O)NC(=O)CCc1ccccc1
CCC(C)NC(=O)CCCl
O=S(=O)(Cc1ccccn1)c1nc2ccccc2s1
FC(F)(F)c1ccc(-c2sc(-n3nc(-c4ccccc4)cc3-c3ccccc3)nc2Cl)cc1
Cc1ccc(C=CCN2CCc3c(c4cc(F)ccc4n3-c3ccc(F)cc3)C2)cc1
COc1ccccc1OCC1(OC)CCOCC1
O=C(CCCc1ccccc1)N1CCN(C2CC(=O)N(c3ccc(F)cc3)C2)CC1
CN(C)C1CCC(c2ccc(F)cc2)c2ccccc21
O=C(c1ccccc1)c1ccc(Oc2c(C3CC3)nc3c(Cl)cccc3c2C(=O)O)c(Cl)c1
CN(c1ncnc2[nH]ccc12)C1CCN(C2CCC2)CC1
COc1ccc(-c2cn(Cc3ccccc3)c(Cn3ccnc3)n2)cc1
CC(=O)c1ccc(-n2ncc3c(OCCO)ncnc32)cc1
CCCCCCCCCOC(COP(=O)(O)O)c1ccc(OC)cc1OC
COC(=O)CC(O)(CC(=O)OC)C(=O)OC
COC(=O)c1ccc(NC(=O)CCS(=O)(=O)c2cccc3nsnc23)cc1
CC1=C(C(=O)Oc2ccccc2)N2C(=O)C(NC(=O)C=Cc3ccccc3)C2SC1
COc1ccc(OCCCNCCSSCCNCCOCCOc2ccc(OC)cc2)cc1
NCC1CC1(C(=O)O)c1ccccc1
CCOc1ccc(CC(=O)N2CCCC(C)(N3CCCCC3)C2)nc1
NS(=O)(=O)NCc1nnc2n1-c1ccc(Cl)cc1C(c1ccccc1F)=NC2
COc1c2c(nn1-c1ccc(C(C)C)c(Cl)c1)CC(C)NC2=O
CCOC(=O)C(CCC=C(C=O)c1ccccc1)C(=O)OCC
Cc1ccsc1-c1nc(-c2ccoc2)no1
CCCCC(=O)NNC(=S)NC(=O)c1cc(-c2ccccc2)nc2ccccc12
CC1=NN(c2c(Cl)c(C#N)c(Cl)c(C#N)c2Cl)C(=O)C1N=NN(C)C
Cc1cc(C)cc(NC(=O)Cn2c(=O)n(-c3c(C)n(C)n(-c4ccccc4)c3=O)c(=O)c3sc4ccccc4c32)c1
O=C(CC(c1ccccc1)c1ccccc1)NNC(=O)c1ccccc1O
COc1ccc(CCNC(=O)Cn2c(=O)oc3ccccc32)cc1
CN(C)Cc1ccccc1-c1cc(C(=O)Nc2cccc(C(F)(F)F)c2)[nH]n1
COC(=O)C(C)(C)CCN1C(=O)c2oc3ccc(Br)cc3c(=O)c2C1Cc1ccccc1
O=C1CC(N2CCC2c2ccc(Cl)c(Cl)c2)C(=O)N1c1ccc([N+](=O)[O-])cc1
COc1cccc(S(=O)(=O)Nc2cnc(N3CCOCC3)nc2)c1
Cn1c([N+](=O)[O-])cnc1SCC(O)CO
COc1ccc(N=NN(Cc2ccc(Oc3nc4sccn4c(=O)c3C#N)cc2)C(N)=O)cc1
COC1CC(=O)C2=C(C1)NC(Br)=C(c1cccc(-c3ccccc3)c1O)C2c1ccc(C(=O)O)cc1C
C=C1c2ccccc2-c2ccc(C(=O)OC)cc21
O=C(NCc1ccc2c(c1)OCO2)C(=O)Nc1nnc(Cc2ccc(F)c(F)c2)s1
COc1ccc(Cl)cc1C(=S)NCc1ccco1
CC1C(OC=O)CCC2(C)C1CCC1C2CC=C2C3CC(C)(C(=O)O)CC(OC(=O)c4ccccc4)C3(C)CCC21C
CC(C)n1ncc2c1C(=O)CC1(CCN(C(=O)c3ccc4cc[nH]c4c3)CC1)C2
COc1ccc(-c2c(Nc3ccc(OC(C)=O)cc3OC)s[nH]c2=O)cc1
OC1C(O)C(n2cnc3c(=NNC4CCC(Cc5cccc(Cl)c5)C4)nc[nH]c32)C2CC12
COc1cc2c(cc1OC)C(c1ccccc1)NCC2
Nc1cccc(C(=O)c2ccc3nc(-c4ccsc4)c(N)n3c2)c1
O=C(C1CCN(c2ccccc2C(F)(F)F)CC1)N1CCN(c2ccc(F)cc2)CC1
COc1ccc(F)c(-c2ccc(C(CN)NC(=O)C3CCC(C(=O)O)CC3)cc2)c1
COc1ccc2c(c1)C1(c3cc(OC)c(OC)c(OC)c3)NC(=O)OC21
CC(=O)c1cc(C)n(Cc2ccc(C(=O)Nc3cccc(CC(=O)O)c3)cc2)c1C
Cc1csc2nc(CSCCOc3ccccc3)cn12
CCOc1ccccc1NC(=O)CSc1nnc(CCCN2C(=O)c3ccccc3C2=O)n1C
O=C1CN(C(=O)Cc2ccc(F)cc2)C(c2ccccc2)c2ccccc2N1
CC(=O)N1c2ccc(S(=O)(=O)NCc3ccc(C(=O)N(C)C(C)C)cc3)cc2CC1C
NC(Cc1ccc(O)cc1)C(=O)O
COCCOCOc1ccc(NC(=O)C(C)N2CCOCC2)cc1
Cc1cc(C)c(NC(=O)c2cc(-c3cccnc3)ns2)c(C)c1
Oc1ccccc1CN1CC2COc3cc(OCc4ccc5ccccc5n4)ccc3C2C1
CCc1ccc(Sc2c(CN3CCOCC3)c(C)[nH]c(=O)c2I)cc1
Fc1ccc(NCc2cccc3ccccc23)cc1
COc1cc(C(=O)NC2CC2)c([N+](=O)[O-])cc1OC
O=C(Nc1cc(Cl)c(O)c2c1CCO2)c1ccc(Cl)cc1
CSc1cc(OCC(=O)O)ccc1C(=O)N(C)Cc1ccccc1F
CCOC(=O)C1=CN(c2cccc(Cl)c2)C=C(C(=O)OCC)C1c1cccc2ccccc12
C=Cc1ccc(CNCc2c(O)ccc3ccccc23)cc1
O=C(NO)c1cnc(N2CCC3(CN(Cc4cc(-c5ccccc5)cs4)CCO3)C2)nc1
Cc1ccccc1C(=O)n1nc(-c2ccc(C#N)cc2)c(S(=O)(=O)N2CCCCCC2)c1C
COc1ccc(CCn2c3c(c4ccccc42)CCCC3COc2cccc3cccnc23)cc1OC
O=C(NN=Cc1ccccc1)c1ccccc1O
CCCCCCCCCCCCCCCC[n+]1cccc(C(=O)OCCCCOC(=O)CC)c1
Cc1cccc(C)c1-c1cc2c(C)ccc[n+]2n1C
O=C(c1nn(-c2ccccc2)c(=O)c2ccccc12)N1CCN(S(=O)(=O)c2ccc(OC(F)(F)F)cc2)CC1
Cc1ccc(OCCCCCCOC(=O)NCCCC(O)CCCC(=O)OCC(C)C)cc1C
C#Cc1ccc(C#Cc2cnc(N)nc2N)cc1
Cn1c(=O)n(C)c2cc(CC(=O)N3CCn4c(nnc4C4CC4)C3)ccc21
Cc1ccccc1C(SC1CCN(CC(=O)Nc2cccc(C#N)c2C)C1)c1ccccc1
CCN(CCCCC#CCc1ccccc1)C1CCN(CCc2ccccc2)CC1
COc1cc(C(C)=O)ccc1Oc1nn(C)c(=O)o1
COc1cc2cc(c1OC)N(CCc1ccc(OCCNCCc3ccnc4ccccc34)cc1)C=C2
N#CC(=Cc1ccc(N2CCOCC2)cc1)C(=O)Nc1cccnc1
c1ccc2c(c1)ccc1nc3ccccc3c(NCCNCCCCNCCNc3c4c(nc5ccccc35)CCCC4)c12
CC(=O)Nc1ccc(OCC(=O)NC(=S)Nc2ccccc2N2CCCC2)cc1
CCn1cc(-c2nc3c(c(N(C)c4ccccc4)n2)CCN(C(=O)C2COC2)C3)cn1
Fc1cc(CN2CCC3(CC2)OCc2ccccc23)cc2[nH]c(C3CC3)nc12
CC=CC(=O)N1Cc2ccccc2CC1C(=O)NCCCCN=C(N)N
Cc1nnc(N2CC3CN(C(=O)c4cc(F)cc(F)c4F)CC3C2)c2nn(-c3ccc(Cl)cc3)c(C)c12
COc1ccccc1N1CCN(Cc2cnn(C)c(=O)c2)CC1
NN=c1nc(N)[nH]c2c1nc(-c1ccc(Cl)cc1)n2C1CC(OS(=O)(=O)c2ccccc2)C(CO)O1
CNc1nc2c(C(=O)NCCCn3ccnc3)nnn2c2cc(C)ccc12
COc1cc2c(cc1OC)C(c1ccc(N(C)C)cc1)N(C(=O)CCC(C)C)CC2
CCCn1cc(S(=O)(=O)NC2CCC(NC(=O)c3cccc(OCC(C)C)c3)CC2)cc1C#N
COc1ccc(NC(=O)CCc2c(C(=O)O)n(-c3ccccc3)c3ccc(OC)cc23)cc1
COc1cccc(CNC(=O)NCC2(C)Cc3c(C)ccnc3O2)c1
COc1ccc(Cl)cc1NC(=O)Nc1ccc2c(c1)NC(=O)CS2
CCN(CC)CCN1C(=O)C(O)=C(C(=O)c2ccc(O)cc2)C1c1ccc2c(c1)OCO2
COc1c(N2CC(CN)C2)c(F)cc2c(=O)c3c(=O)[nH]sc3n(C3CC3)c12
CNC1C(=O)NC(=O)NC1CC(=O)NC(=O)N1CCCC1C(CCCNC(=N)N)NC(=N)N
CC1CCN(C(=O)Cc2ccc(Nc3nc(NCc4ccccc4F)c4ncn(C(C)C)c4n3)cc2)CC1
CCC(Oc1cccc(Cn2c(C(C)C)nnc2C2CC2)c1)C(=O)O
CCOc1ccc(Cc2nc3ccc[nH]c-3n2)cc1
COc1cccc(C(=O)NN=Cc2cc(C)n(C(C)C)c2C)c1
CC(C)Cn1c(=O)n(C)c(=O)c2cc(N3CCC(O)C3)c(NC(=O)c3ccc(NS(C)(=O)=O)c(F)c3)cc21
Cn1c(SCC(=O)NC2=NCCS2)cc(=O)n(C)c1=O
O=C(CSc1nncn1-c1ccccc1)Nc1ccc(Cl)c(C(F)(F)F)c1
NS(=O)(=O)c1ccc(Nc2c3ccccc3nc3ccccc23)cc1
O=C1c2ccccc2C(=O)N1CCN1CCCC(N2CCN(c3cccc4ccccc34)CC2)C1
CN(C)CCn1nnc2c(-c3ccc(NC(=O)Nc4ccccc4)cc3)ncnc21
CCC(C)CNC(=O)CNC=O
COc1ccc(CC2c3c(F)cccc3CCN2CCN2CCCCC2)cc1OC
Oc1cccc(C=NCc2ccccc2)c1O
CNC(=O)C1COC(=O)N1C(=O)OCc1ccccc1
O=S(=O)(O)c1ccccc1C(=NO)c1ccc2[nH]ccc2c1
C=CC(OC(C)=O)C(C)Cc1ccccc1
O=C(c1cccc(COC2CCCC2)c1)N1CCCSCC1
Cn1ccnc1-c1cc2c(N)nnc-2[nH]n1
COc1ccccc1N1CCN(C(=O)c2c(C)oc3ncnc(NC(C)C)c23)CC1
CCc1ccccc1NC(=O)CBr
Cc1cc(=O)n(C(=O)c2ccc(OCc3cc[n+]([O-])cc3)cc2)o1
COc1cc(NN=C2C(=O)NN=C2c2c(O)cccc2O)cc(OC)c1OC
CCOC(=O)CCc1c(C)nn(Cc2ccc(C(=N)N)cc2)c1C
CN(C)CCc1nc2ccccc2n1CCCCCOc1ccc(-c2oc3ccccc3c2C(=O)C(N)=O)cc1
CC(=NNC(=O)c1cc(-c2cccnc2)nc2ccc(Cl)cc12)c1ccc(O)cc1
CC(=O)Oc1ccc2nc(Oc3ccccc3)c(CC(=O)c3ccccc3)cc2c1
Fc1ccc(N2CCN(CCn3nnc4ccccc43)CC2)cc1
COc1ccc(CNc2cc(Cl)c(-c3nn(NC(=O)c4ncccc4C45CCC(C)C4C5)c4ncnc(N)c34)cn2)cc1
CCCCc1cc(COC(=O)NC(CCCCCN)C(=O)NCC)c2ccccc2n1
COC(=O)C1CCCN1S(=O)(=O)c1ccc(OC)cc1
CC(C)c1ccc(C(NC(Cc2ccccc2)C(=O)N2CCCC2c2ccccc2)c2ccccc2)cc1
CC(=O)c1ccc(Nc2ccc(C(=NNc3ccc(C(C)=O)cc3N)c3ccc(N)cc3)cc2)cc1
COC(=O)C(N)CC(=O)NC(Cc1c[nH]cn1)C(=O)OC
COC=C(C(=O)OC)c1ccccc1COc1ccc(Cc2ccc(F)cc2)c2ccccc12
COc1cc2oc3ccccc3c2cc1NC(=NC(C)C)NC#N
Cc1ccc(N2CC(C(=O)Nc3nnc(SCC(=O)N4CC(C)CC(C)C4)s3)CC2=O)cc1C
COc1ccc(-c2ccccc2OCCCN2CCCCC2)cc1OCCCN(C)C
COc1cccc(OC)c1OCC(O)CN1CCCCC1
Cc1ccc(Cn2nnnc2CN2CCCC2Cn2cncn2)cc1
C=C(C)C1CCC2(C(=O)O)CCC3(C)C(CCC4C5(C)CCC(OC(C)=O)C(C)(C)C5CCC43C)C12
CC(C)NC(=O)N(CCSCCNc1ccnc2cc(Cl)ccc12)CCSC(=S)N(C)C
Cn1c(=O)c2c(nc(N3CCOCC3)n2CCOc2ccccc2)n(C)c1=O
CC1=CC(=O)C(O)C2(C)C1=CC1C(C)(C)C(=O)CCC12C
CC(=NNC(=S)Nc1ccc(Cl)cc1)c1ccco1
COc1ccc(-c2nnc3n(CCCO)c(=O)c4c5c(sc4n23)CCC5)c(OC)c1OC
CCOC(=O)c1ccc(N2C(=O)C3CCCN3c3cc(Br)ccc32)cc1
O=C(c1ncccc1Oc1cccnc1)N1CCC12CCOC2=O
Cc1ccc(N(C)C(=O)c2snnc2CC(C)C)c(C(C(=O)NC2CCCCC2)c2cccnc2)c1
CC(C)CC1NC(=O)CNS(=O)(=O)C(C)NC(=O)C(CC(C)C)NC(=O)C(Cc2ccc(O)cc2)NC1=O
Cc1cnc(C(=O)N2CC3N=C(N4CCCC4)N(C(C)(C)C)C(=O)C3C2)nc1
OCCNc1cc(-c2ccccc2)nc(Nc2cccc(Cl)c2)n1
Cc1cc2c(C(=O)N3CCN(c4ccccn4)CC3)cnc(C)c2o1
COc1ccc([N+](=O)[O-])cc1NC(=O)COC(=O)CCS(=O)(=O)c1ccc(C)cc1
CC(=O)c1ccc2ccc3ncccc3c2c1
COc1ccc(-c2nc(CN3CCN(Cc4ccccc4)CC3)co2)cc1
OCCCC1CC2CCN1CC2C(O)c1ccc(O)c(O)c1
CCN(CCO)CC1=CC(=Cc2cccc(OC)c2)C(=O)O1
CC(C)C(C)NC(=O)CSc1nnc2cc(-c3ccccc3)c3ccccc3n12
CC(C)CC(C=O)NC(=O)C(CCC(=O)O)NC(=O)C(CC(C)C)NC(=O)OCc1ccccc1
COc1ccc(NC(=O)C2CC(c3c(F)cccc3Cl)=NO2)cc1
CC1(C)CC(=O)Nc2cc3[nH]c(-c4ccccc4F)c(-c4ccc[nH]c4=O)c3cc21
COc1ccc(Nc2nc(N)nc(Nc3ccc(C(F)(F)F)cc3)c2N=O)cc1
O=C1C=C(Cl)C(=O)[N+](CCOCC#CC[n+]2ccccc2C(=O)c2ccc(Cl)cc2)=C1
ON=C1CCC2(CCN(CC3CC3)CC2)c2ccc(C(F)(F)F)cc21
O=C1NC(=O)C(=Cc2ccc(O)c(Br)c2)S1
Cc1cc(N(C)C)nc(=S)n1C
CC(C)C(C)(C#N)NC(=O)c1cc(Oc2cncnc2)cc(C(F)(F)c2ccccn2)c1
COc1nc(C(=O)N2CCC3(CC2)CN(c2cnn(C(OC)OC)c2)C(=O)CO3)cn1C
CC(C)CC1OC(CO)CCC1N
N=C(N)N1CCC(CC(=O)N2CCC(CC(=O)N3CCC(CC(=O)O)CC3)CC2)CC1
COC(=O)C=Cc1ccccc1OC
CC1COc2ccc(NS(=O)(=O)c3ccccc3)cc2CC(=O)N(C(C)CO)C1
O=C1c2ccccc2CN1c1ccc(F)c(Cl)c1
COc1cc(C(C#N)N2CCNCC2COC(=O)c2cc3ccccc3[nH]2)cc(OC)c1OC
CC(NC(=O)c1cccc(NC(=O)c2ccco2)c1)c1ccccc1
COc1ccc(Br)cc1-c1csc(C(O)c2cc(C(F)(F)F)cc(C(F)(F)F)c2)n1
CCCCCCS(=O)(=O)CCNc1c(F)c(F)c(F)c(F)c1F
C=CCOc1ccc(-c2nc3cc(CC)ccc3o2)cc1CN1CCCC(C)(C(=O)OCC)C1
O=C(NCc1ccco1)c1cccs1
C#CC1(C)CC(OC(=O)C=Cc2ccccc2)C2(C)C(=O)C(CC=C)(CCC2C)C(C)C1OC(C)=O
COCCCn1c(CN2C(=O)C(=NOC(C)C)c3ccccc32)nc2ccccc21
CC(O)CN1CC2CCN(S(=O)(=O)c3ccccc3)CC2C1
CCN(CC)CCNCCC(c1ccc(O)cc1)C1CCCC1
Clc1cc(Cl)c(-c2nc3scc(Cn4cnnn4)n3n2)c(Cl)c1
O=C(O)C=C(Cc1ccccc1)c1ccccc1
CC(C)NS(=O)(=O)NC1COC2(CCN(Cc3ccccc3)CC2)C1
COc1ccc2sc(-c3ccc(OCCN4CCN(Cc5ccncc5)CC4)cc3)c(-c3ccc(F)cc3)c2c1
CN(C(=O)c1ccc(C(C)(C)C)cc1)C1CCC2(F)C3CCC4=CC(=O)C=CC4(C)C3CCC12C
CC1=C2CC(OC=O)C3(C)CCC(C)C(CBr)C3C(C)C2(O)CC1C
CCC(O)P(=O)(O)C(N)Cc1ccc(N(C)C)cc1
O=C1OCc2ccc(C#CCN3CCN(c4ccccc4)CC3)cc21
C=CC(=O)NC(C)C(=O)NC(CCC)C(=O)NC(CCC)C(=O)NC(CC(=O)O)C(=O)O
CCOC(=O)C1CC1
Cc1ccc(N(C)C(=O)C2(C)CCCN2CCc2ccccc2)cc1C
CC(Nc1nccc(N2C(=O)OCC2C(C)C)n1)c1ccccc1
COC(=O)c1ccccc1NC(=O)C(c1ccccc1)c1ccccc1
CC(=NOC(=O)c1ccccc1Cl)c1ccccc1
CCOC(=O)c1c(C)nc2nc3c(c(N)c2c1-c1ccccc1)CCCCC3
Cc1cc(NC(=O)COc2ccc(-c3nn4c(C(C)(C)C)nnc4s3)cc2)on1
O=C(CCC1COc2ccccc2O1)NN=Cc1cc(-c2nc3ccccc3s2)ccc1O
COC(=O)CCCCC(=O)c1nc2ccccc2n1C
CCCCC(NC(=O)c1ccccc1)C(=O)NC(C(=O)NC(CC(=O)O)C(=O)O)C(C)C
C=CC(O)C1OC(OC2CC(N)CCC2N)C(O)C(O)C1O
O=C(c1c(Br)ccc2ccoc12)N1Cc2ccccc2C1
Cc1c(C(=O)Nc2ccc(F)c(-c3ncccn3)c2)cnn1-c1ccc(F)cc1
CCOc1ccc(NS(=O)(=O)NCCc2c[nH]cn2)cc1
O=[N+]([O-])c1cccc(S(=O)(=O)Nc2ccc(NSc3nc4ccccc4[nH]3)cc2)c1
O=c1[nH]c(O)c(-c2ccc([N+](=O)[O-])cc2)c(=O)[nH]1
CCCC(NC(=O)C1CC2CN1C(=O)C(C(C)(C)O)NC(=O)CC(C)(O)Cc1cccc3c1CN(C3)C(=O)O2)C(N)=O
C=C1CCCC2C1(C)CC(C)(N)C(C)C2(C)CCCC1C(CO)=CCC2C(C)(C)C(OC(C)=O)CCC12C
O=C(CSc1nnc(CC2CCCC2)n1-c1ccccc1)Nc1ccccc1C(F)(F)F
Cc1ccc(S(=O)(=O)N2CCN(C(=S)NCc3ccco3)CC2)cc1
Cc1cccc2c(SCCCCCCCn3ccnc3)c3ccccc3nc12
CCCC(=O)OC1C(c2cc3oc(=O)cc(CCC)c3c(O)c2O)OC(COC(C)=O)C(O)C1O
COc1ccccc1Nc1cc(C)nc(NCCn2ccnc2)n1
CCN1C(=O)NC(NC(=O)C23CCC(C)(C(=O)O2)C3(C)C)(C(F)(F)F)C1=O
CC(c1ccccc1)c1cc(O)c(-c2ccc3cc(O)ccc3c2)cc1O
CCOC(=O)COc1cccc(-c2nc3c(C#N)c(N4CCN(CCOC)CC4)c4c(c3[nH]2)CCCC4)c1
O=C(O)CCC1COc2ccccc2N1S(=O)(=O)c1ccccc1
CN(C)C=C1N=C(c2ccc([N+](=O)[O-])cc2Cl)OC1=O
CCN1CCN(CCOC(=O)c2cc3c4ccccc4n(CC)c3s2)CC1
O=P([O-])(O)C(C[n+]1ccc(-c2ccccc2)cc1)P(=O)(O)O
CC(C)NC(=O)N(CCN(C)C)C1CCN(CCc2ccccc2)CC1
C=CCN1CC2N(C(=O)CN(Cc3ccc(O)cc3)N2C(=O)NCc2ccccc2)C(Cc2cn(C)c3c(C)cccc23)C1=O
CCCOc1ccccc1C=CC(=O)N(O)CC
Cc1cccc2nc(CCc3nc(-c4ccccc4)cn3CCN(C)C)nn12
Cc1cc(C)c(NC(=O)C(=NO)C(=O)N2CCCCC2)c(-c2ccc(-c3ccccc3)cc2)c1C
CCNC(=S)N1N=C(C)C(C(=O)O)C1c1ccccc1Cl
COC(=O)C1(C)NC(c2ccc(C)cc2)C2C(=O)N(c3ccccc3)C(=O)C21
O=C1CCCN2C=CC=C(CNC3CCOCC3)N12
Clc1ccc(-c2nnn(CCCCCCn3cc(-c4ccncc4)nn3)n2)s1
COc1cc(C2=NN(C(=O)c3ccccc3NCCOc3ccccc3F)C(C)O2)cc(OC)c1O
CCC(C)C=C(C(=O)OC1C(O)C(OC)OC1n1cc[nH]c1=O)c1cc(OC)c(O)cc1O
O=c1cc(OC(c2ccccc2)c2nnnn2-c2ccc3c(c2)OCCO3)cnn1Cc1ccccc1
COc1cc(C(C#N)N2CCN(c3cc4c(cc3[N+](=O)[O-])c(=O)c(C(=O)O)cn4O)CC2)cc(OC)c1OC
COc1nc(Nc2ccccc2)c2nc(N3CCNCC3)nc(C)c2n1
COc1ccc2cc(C=CC(=O)c3ccc(F)cc3)ccc2c1
CC1(c2ccc3c(c2)CCC(=O)N3)CC1CN(CCc1ccccc1)C(=O)Nc1ccc(F)c(Cl)c1
Cc1cccc(C)c1OCC(=O)OCCN1C(=O)c2ccccc2C1=O
Cc1ccc(N2CCC3(CCN(Cc4cnn(C)c4)CC3)CC2)nn1
CCCc1nc2sc3c(c2c(=S)n1NC(=O)c1ccc(OC)cc1)CCCCC3
CCCCOc1ccc(S(=O)(=O)N2CCCC2)cc1
Cc1cc(CNCc2[nH]cnc2C)on1
COc1ccc2nc(NC(=O)NC(C)c3ccccc3)sc2c1
Cc1ccc(C(=O)NC2CC2)cc1S(=O)(=O)N1CCN(Cc2ccccc2)CC1
C=C(C)CCCC1(C)c2ccccc2C2=NCCC(C)N21
O=c1nc2c3ccccc3[nH]c(-c3ccc(F)cc3)c-2n1-c1ccc(F)cc1
CN1C(=O)C2(CCN(Cc3c(Cl)cc(C(=O)O)cc3Cl)CC2)c2ccccc21
C#CCNc1c(-c2ccccc2)c(=O)c2ccccc2n1O
COc1cccc(C(C)N2C(=S)N(c3ccccc3)C(=O)C2C)c1OC
COc1ccc(C(CCN2C(=O)c3ccccc3C2=O)C2COC(=O)C2CS(=O)(=O)c2ccccc2)cc1
O=C(c1ccccc1-c1ccncc1)N1CCC(CCCOc2ccc(F)cc2)CC1
N=C(N)c1ccc(Oc2cc(C(=N)N)cc(OCCCCCCCOc3nc(N)cc(C(=N)N)n3)n2)cc1
CCCCCCCCCCCC(=O)c1c(C(=O)O)n(CCCC)c2ccc(OC)cc12
CC(=O)Oc1ccc2c(c1)Cc1c-2ccc2cc(C#N)cnc12
Cc1nn(Cc2cccc(C(=O)N(C)C)c2)c(C)c1CCN1CCc2cncnc2C1
O=C1CSc2ccc(NC(=O)NN=Cc3cc([N+](=O)[O-])ccc3O)cc2N1
O=C(COc1ccccc1)Nc1nnc(C2CCCCC2)s1
COc1cc(-c2cc(=O)c3ccc(O)cc3o2)cc(OC)c1O
CCC1C(=O)N(CCCN2CCC(C(O)(c3ccccc3)c3cccnc3)CC2)c2ccccc21
COc1cc(NC(=S)NC(=O)c2ccccc2Br)cc(OC)c1OC
CCC(C)C(NC(=O)CCC(N)C(=O)OC)C(=O)O
Cc1cc2c(c(=O)o1)C(c1cc(C(C)C)cc(C(C)(C)C)c1)C(C#N)C(=N)O2
CCN(CC)CCc1c[nH]c2ccc(F)cc12
CN(C)CCNc1ccc(CN(C)C)c2sc3cc(O)ccc3c(=O)c12
O=C(C=Cc1ccccc1)Nc1ccc2oc(=O)ccc2c1
COc1ccc2cc(C(C)C(=O)NCC34CC5CC(CC(C5)C3)C4)ccc2c1
COc1ccc(OC)c(C2(c3cc(OC)ccc3OC)OCCO2)c1
COC(=O)CC1(C)Cc2c([nH]c3ccc(Br)cc23)C(c2c(F)c(F)c(F)c(F)c2F)=N1
Cc1cc2c(F)cccc2cc1Oc1ccc(C(=NCc2ccccn2)NO)cn1
CC(C)(O)C1CC2(CN1S(=O)(=O)c1ccc(Cl)nc1)SCCS2
CCCCCN1CC(O)C(n2cc(-c3ccc(Cl)cc3)nn2)CC1c1ccc(O)cc1
Cc1cccc(NC(c2cccnc2)c2nc(C)c(C)s2)c1
CC(=O)N1c2ccccc2CCc2cc(NC(=S)Nc3cccc(CS(C)(=O)=O)c3)ccc21
CN(C)C(=O)C(c1ccc(Cl)cc1)C1CCN(C(=O)C2CCCN2)CC1
CCC(C)C(N)C(=O)N1CCCC1C(=O)O
CS(=O)(=O)Nc1ccccc1-c1ccc(N2CCC(NC(=O)c3ccc(Cl)s3)C2)nc1
Oc1ccc2cc1Oc1ccc(cc1)Cc1ccc(O)c(c1)Oc1ccc(cc1O)CC2
COc1ccc(NC(=O)C2C(c3ccccc3)c3cc(Cl)ccc3OC2(C)C)cc1
CCOP(=O)(OCC)C(NC(=S)Nc1ccc(CN(C)C)cc1)c1ccccc1Cl
COc1ccc2[nH]c3c(c(NCCN)c-2c1=O)-c1cccc(O)c1C(=O)C3=O
COc1ccc(-c2nc3cc(NC(=O)c4cc(OC)c(OC)c(OC)c4)ccc3o2)cc1
CCS(=O)(=O)Nc1cc(=O)oc2ccccc12
COC(=O)N(NC(=O)c1c(F)cccc1Cl)c1ccc(C(F)(F)F)cc1
CCNC(=O)Nc1ccc(-c2nc(OCC3CCOCC3)c3ncn(C(C)C)c3n2)cc1
CC(C)CCC(=O)NCCO
O=C(Nc1nnc(SC2CCCCC2)s1)c1cccc(S(=O)(=O)C(F)F)c1
Cc1cc(COc2ccc(C=NNC(=O)c3cc4ccccc4o3)cc2)on1
Cc1oc(-c2ccc(Cl)cc2)nc1CN1CCCC(C(=O)NCc2ccccc2)C1
CN1CCC2(CC1)C(=O)N(C)c1cccc(Br)c12
COc1ccc(-n2nc(C#N)c(C(=O)Nc3ccc(F)cc3)c2N)cc1
CCC1(C(=O)OC)Cc2cc(NS(=O)(=O)c3ccc(OC)cc3)ccc2O1
CCN1C(=CBr)Sc2ccccc21
CC(C)(C)Nc1ncnc2c1nnn2Cc1ccco1
COc1ccc(C2(C(C)NCC3CCC(NC(=O)c4cc(Cl)c(OC)c(Cl)c4)CC3)CC2)cc1
COc1ccc(N2C(=O)C3C4C=CC(C5CCCCCC45)C3S2(=O)=O)cc1
CC(C)Cn1c(S)nc2cc(C(=O)NC(CO)C(=O)O)ccc2c1=O
CC1=NC(CSC(=S)N2CCCC2)C(N)=NC1C
COc1ccc(C=Cc2nc(-n3ccccc3=O)c(-c3ccccc3)o2)cc1
C=C(C)C(CCC=C(C)C)OO
O=C(Nc1ccc(NC(=O)C2CCCCC2)cc1)c1sccc1S(=O)(=O)N1CCOCC1
CNc1nc(N)c2cc(-c3cc(OC)cc(OC)c3)[nH]c2n1
CCNC(=O)c1nc(-c2ccc(Cl)cc2)c(-c2ccc(Cl)cc2)nc1-c1nc2cc(Cl)c(Cl)cc2[nH]1
CCC1(O)C(=O)OCc2c1cc1n(c2=O)Cc2cc3cc(OCC[n+]4cccc(CO)c4)ccc3nc2-1
CN(C)CC(Nc1ncnc2c(C(N)=O)cccc12)c1cccc(NC(=O)c2ccccc2F)c1
Oc1ccc2c(c1)CCn1nc(C(F)(F)F)cc1-2
C=CC(OC(=O)NCCO)c1cccc(Oc2ccccc2)c1
COc1ccc2c(c1)C(=O)c1cc3c(C(=O)Nc4ccc(Oc5nc6ccccc6[nH]5)cc4)cccc3cc1-2
O=S(=O)(c1cccc(F)c1)N1CC2CCCN3CCCC(C23)C1c1ccc(C(F)(F)F)cc1
O=C(O)C1C(Cc2c[nH]c3ccccc23)C(=O)N1C(=O)N1CCC(NCCc2c[nH]c3ccc(OC(F)(F)F)cc23)CC1
CC(C)(C)OC(=O)NCCOc1ccc2c(c1)C(=O)c1cc(O)c(O)cc1C2=O
CC(=O)OC1CC2CCC3C4CC=CCC4(C)CCC3C2(C)CC1O
COc1ccccc1C1C(C(=O)N2CCCCCC2)=C(C)Nc2nc(SCc3ccccc3)nn21
CCOc1ccccc1NC(=O)CSc1nnc2cc(C)c3ccccc3n12
COC(=O)NCC(=O)NC1C(c2ccc(NC(=O)c3cccnc3)cc2)OC(n2ccc(N)nc2=O)C1O
CCC(C)C(N)C(=O)NCC(=O)NCC(N)=O
COCCN(CC(=O)Nc1ccc(OCc2ccccc2)c(F)c1)C(=O)c1ccc([N+](=O)[O-])cc1OC
C[N+](C)(C)CCOP(=O)([O-])OCCCCCCCC1CCCCC1
CN(Cc1cccc(C(F)(F)F)c1Cl)CC(O)c1cccc(Cl)c1
CN(C)CCOc1cc(N(CCCl)CCCl)ccc1NC(=O)NC1CCCC1
NNC(=O)C1CCc2ccccc2N1S(=O)(=O)c1ccccc1
COc1ccc(Nc2ccc(C(=O)NCC3CCCO3)c(OC)c2)cc1O
CCC(=O)N1CCC(COCc2nnc(CNS(=O)(=O)c3cccc(F)c3)n2C)CC1
CCNc1nc(Nc2ccc(Cl)cc2)c2ccccc2n1
Cn1cc(S(=O)(=O)Nc2ccc(Br)cc2C(F)(F)F)cn1
O=[N+]([O-])c1cnc2[nH]c(-c3cccs3)nc2c1
O=C(NCc1ccccc1)C(c1ccccc1)n1c(C(F)(F)F)nc2ccccc21
O=c1[nH]c2ccc(F)c(F)c2c(CN(C2CCCCC2)C2CCCCC2)c1-c1noc2cc(O)ccc12
O=C(O)OCc1ccccc1
CSCCC(NC(=O)Cn1[nH]c(=O)c2ccccc2c1=O)C(=O)NCC(=O)Nc1ccc(F)c(F)c1F
O=[N+]([O-])c1ccc(CN2CCC(CCC(c3ccccc3)c3ccccc3)CC2)cc1
COc1ccc(C(=O)Cn2nnc(C#N)c2N)c(C)c1
Cc1ccc([N+](=O)[O-])cc1S(=O)(=O)NC(C)C(=O)O
CCC1(O)C(=O)OCc2c1cc1n(c2=O)Cc2cc3c(C(=NO)C(C)C)cccc3nc2-1
CCCCCCC(C)(C)c1cc(O)c2c(c1)OC(C)(C)C1CC=C(CO)CC21
COc1cccc(-c2nc3cc(NC(=O)C(C)Oc4ccccc4C)ccc3o2)c1
O=C(Nc1ccccc1Br)c1cccs1
COc1ccc2cc3[n+](cc2c1OCCOCCOCC[N-][N+]#N)CCc1cc2c(cc1-3)OCO2
COC(=O)C(=Cc1c(-c2ccccc2)nc2n1CCS2)CNc1ncccn1
Cc1cc(OC(C)C)nc(N2CCCCC2)n1
CCCCCCCCCCCCCCCC[N+](C)(C)Cc1ccoc1
Cc1ccc(NC(=O)c2ccc3c(c2)nc2n3CCOC2)cc1Oc1ccc(F)cn1
COc1ccc(NS(=O)(=O)c2cccc(NC(C)=O)c2)cc1
NCC(c1ccccc1)C(F)(F)F
O=C(O)C=CC1=CCC2C(C(=O)O)=COC(OC3OC(C(O)COP(=O)(O)O)C(O)C3O)C12
CCCCN(CC)Cc1c(C(F)(F)F)nc2n(-c3c(C)cc(C)cc3C)c3ncccc3n12
COc1ccc(OC)c(NC(=O)CNC(=O)c2ccccc2SC)c1
COc1ccc2c(c1)C(C(C)C1=NCCN1)CCO2
Cc1cc(C)cc(-c2[nH]c3c(c2C(C)CNCc2ccnc(C)n2)CN(C(=O)C2CC2)CC3)c1
CC(C)(C)C(NC(=O)Cn1c(-c2ccccc2)ccc(NS(C)(=O)=O)c1=O)C(=O)C(F)(F)F
CC1COc2ccc(NC(=O)Nc3ccc4c(c3)OCO4)cc2C(=O)N(C(C)CO)C1
COc1ccc(C2(c3ccc(OC)c(OC4CCCC4)c3)CCOC(C)(C)C2)cc1O
CCC(=O)Nc1ccc2c(c1)C(=O)NC(c1c(F)cccc1Cl)CS2
CCCCS(=O)(=O)c1ccc(C=C(C(=O)O)c2ccc3c(c2)-c2ccccc2S3(=O)=O)cc1
O=C(NCc1ccc(F)cc1Cl)C1CCN(S(=O)(=O)Cc2ccccc2)CC1
CC1(C)CC2=CC(C(=O)Nc3ccc(C#N)cc3)=C(NC(=O)c3ccco3)SC2=N1
CCOC(=O)c1cc(Cl)cc(C=O)c1O
CC(C)c1ccc(N2CC3C(C2)C3C(=O)N2CCN(c3ccccc3)CC2)cc1
COc1ccc(C(Nc2nc3ccccc3[nH]2)c2c(Cl)cccc2Cl)cc1
CC(=O)Nc1cc2c(c3c1CCCC3)C(=O)NC2=O
CCCC
CCCCN(CCCC)C(C)C(O)c1cc(OC)cc2ccc(Br)cc12
Nc1ncnc2c1ncn2C1CC(n2cnc3c(C4CC(CO)OC4O)ncnc32)OC1COP(=O)(O)OP(=O)(O)OP(=O)(O)O
COc1ccccc1CNC(=O)c1cn(Cc2ccccc2)c2nc(C)ccc2c1=O
CCSC(=Nc1ccc(Nc2cc(C)c(C(=O)NCC(C)C)c(C)c2)c(C(=O)O)c1)NC#N
Cc1ccc(NC(=O)Cn2nncc2-c2ccccc2)cc1S(=O)(=O)N1CCCCC1
CCN(CC)S(=O)(=O)CCCN=C=S
Fc1ccc(Nc2ncnc3cc(OCc4ccccc4)ccc23)cc1F
CN(CC(=O)N(C)C1CCCCC1)C(=O)c1ccc(S(=O)(=O)c2ccccc2)c(S(=O)(=O)N2CCOCC2)c1
CCOC(=O)C1=C(C)N=c2sc(=Cc3ccc(OC)cc3)c(=O)n2C1c1ccc(OC)cc1
CC=C(C)C(=O)c1ccc(Cc2cc3cc(OC)c(OC)cc3nc2C(=O)O)cc1
CC1=C(C(=O)N2CCCC2c2ccc(Cl)cc2)C(c2ccc(Cl)c(Cl)c2)n2nccc2N1
NS(=O)(=O)c1ccc(CCNC(=O)C2CCC(=O)N2C2CC2)cc1
Cc1ccc(NC(=O)COC(=O)c2ccc3c(c2)OCO3)cc1S(=O)(=O)N1CCOCC1
Cc1cccc(NC(=O)NC2(C(F)(F)F)NC(=O)N(Cc3ccc(Cl)cc3)C2=O)c1
Cc1c(OCCCCCCC(=O)NO)ccc2c1CCC(C)(C)C2
COc1ccc(-c2cc(C(=O)NC(=N)N)c3ccc4ccccc4n23)cc1
O=C(O)CNC1C2CC3CC(C2)CC1C3
CCN1CCc2c(sc(NC(=O)CCc3ccc(Cl)cc3Cl)c2C(N)=O)C1
Cc1ccc(N2CCN(C(=O)COC(=O)C3=COCCO3)CC2)cc1
Fc1cccc(F)c1NCc1nnc2n1CCCCC2
CC1(C(=O)NCCCC2CCN(C(=O)NC3CCCCC3)CC2)CCCCO1
O=C(Nc1ccc(S(=O)(=O)N2CCN(c3ccccc3)C2=O)cc1)c1ccccc1Br
CCCNP(=O)(OCCC)OCNc1ccc(Cl)cc1
O=C(CCN1CCN(c2ccccc2)CC1)NN=Cc1cccc([N+](=O)[O-])c1
COc1cc(CCN2CCC(n3c(=O)[nH]c4ccccc43)CC2)ccc1OCc1ccccc1
COC(=O)c1cc2sc(Cl)c(-c3ccccc3)c2[nH]1
CC1C=CC=CCCC=CC(=O)OC2CC(O)OC(CC1)C2
COc1cc(C(=O)NC2CCN(C)CC2)ccc1Nc1ncc(Cl)c(Oc2cccc3c2C(=O)N3C)n1
Cc1cc(C)n2nc(-c3ccc(S(C)(=O)=O)cc3)c(-c3ccccc3)c2n1
CCOc1cc(NC(C)=O)c(Cl)cc1Cl
Nc1ncnc2c1nnn2CCCCCN1CCCC1
O=c1[nH]c2ccccc2cc1N1CCN(O)CC1
C=CCn1c(COc2ccc3ccccc3c2)nnc1SCC(=O)Nc1ccccc1F
COc1ccccc1NC(=O)C1CCN(C(=O)C2CCCCN2S(=O)(=O)c2ccccc2)CC1
COC1COCCN1S(=O)(=O)c1ccc(CC(O)CN2C(C)CCCC2C)cc1
COc1cc(C(C)=O)ccc1OCCCSc1nc2ccccc2[nH]1
COc1cccc(OCC(=O)NCC(=O)OCC(=O)Nc2ccc(N3CCOCC3)cc2)c1
O=C(Nc1cnn(-c2ccccc2)c1N1CCCCC1)c1ccc(Cl)nc1
NC(=O)NC12CC3CC(C1)C(NC(=O)CCC(C1=CC(=O)C1)c1cc(F)c(F)c(N4CC(O)C4)c1F)C(C3)C2
CC(=O)OCCc1c(C)[nH]c2c1CCC2
COC(=O)CN(NC(=O)c1ccc(C)cc1)C(=O)c1ccc(C)cc1
O=C(Nc1cccc(Nc2cc(N3CCOCC3)ncn2)c1)c1cccs1
COc1cccc2c(C(Nc3ccccn3)c3ccccn3)nccc12
Cn1cc(C(=O)OCC(=O)c2ccc3c(c2)OCO3)c2ccccc21
CC1(C)CCC(C)(C)c2cc(N=[SH]c3ccc(N4CCCC4)cc3)ccc21
O=C(CNc1c(Cl)cccc1Cl)NN=Cc1ccc[nH]1
COc1ccccc1NC(=S)N(Cc1cccnc1)Cc1cccs1
C=C(C)C1CCC2CCC3(C)C(CCC4C5(C)CCC(O)C(C)(C)C5CCC43C)C21
CCC1(C(C)c2ccc(F)cc2)NC(=O)NC1=O
CCC(CC)Oc1ccc(OCCSc2nc3ccccc3n2CC(=O)O)cc1
CC(=O)c1ccc(Nc2c(NCC(O)CO)c(=O)c2=O)cc1
Clc1ccc(NCC2CCCCO2)cc1
CC1CCCN1CCc1c[nH]c2ccc(C(=O)C3CCCCC3)cc12
Cc1cc(C)c(S(=O)(=O)NC(Cc2ccccc2)C(C)O)c(OCc2ncc(F)cc2F)n1
CCCCCCCCc1ccc(OP(=O)([O-])Oc2ccccc2)cc1
COc1ccc(CNC(=O)Nc2ccc(Cl)cc2)cc1OC
CNC(=O)C(CC(C)C)NC(=O)Nc1ccc(C(c2ccc(S(=O)(=O)C(F)(F)Cl)cc2)[S+]([O-])CC(=O)OC)cc1
CC(=O)N1CCC(C(=O)N2CCC3(C)c4cccc(O)c4CC2C3C)C1
CCOC(=O)c1ccc(NC(=O)CSc2nc3ccccc3[nH]2)cc1
CC(C)(C)NC(=O)C(=O)c1cn(CC(=O)N2Cc3ccccc3C2)c2ccccc12
Cc1ccc(C(=O)C(Cc2ccccc2)N2C(=O)c3ccccc3C2=O)cc1
NC(=O)c1cccc2c1c(C=C1C(=O)NN(c3ccc([N+](=O)[O-])cc3)C1=O)cn2CCN1CCOCC1
O=C(CC1COCCO1)NCCc1ccc(Cl)c(Cl)c1
COc1ccc(OC)c(-c2nc3cn(-c4ccc(C)c(Cl)c4)nc3c(=O)n2-c2ccc(Cl)cc2)c1
O=C(c1cccc(Cl)c1)N1CCC2SCC(=O)N2CC1
N#CC1CC2CCC2N1C(=O)C1CC1c1ccccc1
O=C1OC2(CCC(C(=O)Nc3nc(-c4ccccc4)cs3)CC2)c2cccnc21
CC(c1c(F)ccc(F)c1C(O)Cn1cncn1)N1CCc2onc(C(=O)NCc3ccccc3)c2C1
Cc1ccc(S(=O)(=O)Cc2c(C)nn(CC(=O)N3CCCCc4ccccc43)c2C)cc1
CCN(CC)CCCN(C)c1nc(Nc2ccc3c(c2)CCC3)nc(Nc2ccc(C(=O)c3cccs3)cc2OC)n1
CC(Nc1nccc(N2C(=O)OCC2c2cccc(C(F)(F)F)c2)n1)c1ccc(F)cc1
COc1cc(C(C)=O)ccc1OCC(=O)N(Cc1ccccc1)Cc1ccc2c(c1)OCO2
COc1cccc2c1CC1CC(C(=O)NC(CC(C)C)C(=NC#N)NCc3ccccc3)CN(C)C1C2
COC(=O)NC(C(=O)N1CCCC1c1ncc(-c2ccncc2)[nH]1)C(C)C
CCNC(=S)NN=Cc1cccn2nc(NN=Cc3cccn3C)nc12
COc1ccc(CNCCNCc2ccc(OC)cc2)cc1
O=C(NCC(NS(=O)(=O)c1ccc2ccccc2c1)c1ccccc1)c1ccccc1F
Cc1cnc(C=NNC(=O)c2ccccc2N=Nc2ccc(O)cc2)[nH]1
CC1CC(=O)Nc2c([nH]c(=O)c3ccc(-c4ccc(OC(F)(F)F)cc4)cc23)C1
CC1CCCCOC(CN(C)S(=O)(=O)c2ccccc2)C(C)CN(C(C)C)C(=O)c2cc(NC=O)ccc2O1
CC(=O)OC1CCC2(C)C(CCC3C4CCC(=NOC(C)C)C4(C)CCC32)C1
CCCCCCCCCCCCCCCCCC(=O)NC(CO)C(O)CP(=O)(O)O
COC(=O)CC=CC1C2CCN3CCCC(CN1S(=O)(=O)c1ccc(OC)cc1)C23
CCCCCCCCCCCC(=O)NC(CCCCN)C(=O)NCCCCNC(C)=O
O=C(O)C(Cc1ccccc1)N1C(=O)C(Cl)C1C(O)c1ccccc1
CC1C2CC(=O)C(C2)C1CN1CCC(O)(c2ccc(Cl)c(Cl)c2)CC1
COCCNC(=O)C1CCC(=O)N(CCc2ccc(F)cc2)C1
CCN1CC(=O)N2C(Cc3c([nH]c4ccccc34)C2c2ccc([N+](=O)[O-])cc2)C1=O
CC(c1nc2ccccc2c(=O)n1N=Cc1ccccc1F)N(C)C
COc1cc2c(cc1C(F)(F)F)C(=O)N1C=C(c3ccc(S(C)(=O)=O)cc3)CC1C=N2
Cc1cc(C)c(-n2c(C)cc(C(=O)CSc3nc4ccccc4n3Cc3ccccc3)c2C)c(C)c1
COCCN1CCCC1CNC(=O)c1cnn(Cc2cccc(C)c2)c1
CCOC(=O)c1c(-c2ccccc2)csc1NC(=O)COC(=O)CNC(=O)c1ccc(C(C)(C)C)cc1
CCOc1cc(CO)c(Cl)cc1C(=O)CCCNCCCN1CCCC1
Cc1ccc(-c2cnc3[nH]cc(C(N)=O)c3c2)cn1
O=C(Cc1ccccc1F)NCc1ccc2c(c1)OCO2
Cc1ccc(C(=O)Nc2cccc(C(C)(C)C#N)c2)cc1Nc1ncnc2cnc(N3CCN(C)CC3)nc12
Fc1ccc(-c2cn3cc(Br)ccc3n2)cc1
N#CC(O)c1ccc(OCCCCCN2CCCC2)cc1
Cc1c(CNc2ccnc(Nc3cc(N4CCOCC4)cc(C(F)(F)F)c3)n2)cnn1C
C=CCCCOc1cc(=O)oc2ccccc12
COC(=O)C1C(c2ccc(Cl)c(Cl)c2)CC2CCC1N2C
COc1ccc(-c2cc3cc(OCC(N)=O)ccc3oc2=O)cc1O
CCOC(=O)c1ccc(NC(=O)CN(c2ccccc2)S(=O)(=O)N(C)C)cc1
O=C(NC1CN(S(=O)(=O)c2cccc(F)c2)CC1O)c1cccc(C(F)(F)F)c1
Nc1c(F)cc(C(F)(F)F)cc1C(=O)c1ccc(Cl)cc1
FC(F)(F)c1ccc(-c2cnn3ccc(Nc4ccc5c(c4)OCO5)nc23)nc1
CN(C)C(=O)CN1CCN(C(=O)C2CCCN2S(=O)(=O)c2ccc(Cl)cc2)CC1
CN(C)Cc1ccc2c(c1)C(Cl)c1ccc(Cl)cc1-2
Cc1ccc(OCCN2CCC(N3C(=O)c4ccccc4C3=O)CC2)cc1
O=[N+]([O-])c1cc(-c2cc(-c3ccccc3)on2)ccc1N1CCCCC1
Cc1c(Cl)cncc1C(=O)N1CCC(n2nnc3cc(C(F)(F)F)ccc32)CC1
CC12CC(C(=O)O)NC1CC(C(C)(O)c1c[nH]c3ccccc13)C2
CC1(c2cc(Cl)cc(Cl)c2)CN=C(N)O1
CC(C)c1ccc(CNC(=O)c2nc(=O)c3c4c(sc3[nH]2)CCC4)cc1
CC1C2Cc3ccc(O)cc3C1(C)CCN2CC1CC1
C=C1CCC2C(C)(CO)C(O)CCC2(C)C1CC=C1C(=O)OCC1OC(=O)CCCCC
Cc1ccc2c(c1)C(C)N(C(=O)C(c1ccccc1)c1ccccc1)C(C(=O)O)C2
Nc1nc(=O)c2ncn(COC(=O)C(N)CCS)c2[nH]1
CCCc1ccc(C(O)(c2ccc(C3=CC=CCC3(C)n3nc(C(C)(C)C)cc3NC=O)cc2)C(F)(F)F)cc1
O=C(O)Cc1nnn(-c2cccc(C=C3SC(=S)N(c4ccccc4)C3=O)c2)n1
OC(CC1CCCCN1)c1cc2ccccc2c2ccccc12
C=CCCCCCCCCCN=C=O
O=C(Nc1ccc(OCCN2CCC(O)CC2)c2c1CCCC2)C1CC1
C=C1C=C(CCOc2ccccc2)OC1=O
CC1(C(=O)NCC2CCOCC2)CCN1CCC12CC3CC(CC(C3)C1)C2
Nc1nc(-c2ccc(Cl)cc2)c2sc(C(=O)NC3COCCO3)cc2n1
FC(F)(F)CNC1CC(c2c[nH]c3ccc(CN4CCOCC4)cc23)C1
CCn1c(-c2ccncc2)n[nH]c1=S
CN(CC(=O)Nc1cccc(F)c1)C(=O)CCNC(=O)c1ccc2c(c1)OCO2
O=C(OCc1ccc(COC(=O)c2ccc(-c3nnc4c(ccc5ccccc54)n3)cc2)cc1)c1ccc(-c2ccn(-c3ccccc3)n2)cc1
CN(C)Cc1c2ccc(C(F)(F)F)cc2c(I)c2[nH]c(=O)c3ccc(C(C)(C)O)c(F)c3c12
Cc1cccn2c(=O)c3cc(C(=O)NC4CCCCCC4)c(=N)n(CCN4CCOCC4)c3nc12
O=C(O)Cc1nncc2ccccc12
Cc1cc(CN(C)C(=O)c2cnc(-c3ccc(C(F)(F)F)cc3)cn2)no1
O=C(O)c1cccc(C#Cc2ccc(-c3ccccc3)nc2)n1
Fc1cccc(-c2nc(COCC3CCN3)c[nH]2)c1
COc1cc(C=CC(=O)N2CCN(c3c4c(nc5ccccc35)CCCC4)CC2)cc(OC)c1OC
COC1=C([N+](=O)[O-])c2cc(Cn3c(C)c(-c4ccncc4)c4cc(OC)ccc43)ccc2C1
COCCN(C(=O)CSc1nnnn1-c1ccc(C)cc1)C(C(=O)NCC1CCCO1)c1ccc2c(c1)OCO2
O=C(C=NO)Nc1ccc(OC(=O)CCCCCc2ccccc2)cc1
COc1cc(N2CCN(Cc3ccccc3[N+](=O)[O-])CC2)ccc1Nc1ncc(Cl)c(Nc2ccccc2S(N)(=O)=O)n1
Cc1cc(C(=O)N(C)CC(=O)Nc2ccc3c(c2)OCCO3)n(-c2nccs2)n1
CC(CC(=O)Nc1cnn(-c2ccccc2F)c1)=NNC(=O)Cc1ccccc1
CC(OC(=O)C1CC2CCC(C1)N2C)C(=O)Nc1ccc(F)cc1
Cc1c(N2C(=O)c3ccccc3C2=O)c(=O)n(-c2ccccc2)n1C
COc1ccc(CN(CC(=O)N(C)C)C(=O)c2c(C)c3cc(Br)c(S(=O)(=O)N4CCOCC4)cc3n2C)cc1
CCOC(=O)c1nc2ccccc2nc1OCC
Cc1cccc(N2C(=O)C(Cl)=C(N3CCCCC3)C2=O)c1
CC(=O)OC1COC(N2C(=O)C(C)(c3ccc(Cl)cc3)NC2=S)C(OC(C)=O)C1O
CCC(=CC1(O)c2ccccc2C(c2ccccc2)NC1c1ccccc1)c1ccc(OC)c(OC)c1
COC(=O)c1ccccc1NC(=NC#N)Nc1nc(C)ccc1Cl
Cn1cnc(C(=O)n2ccc3cc(OC(F)(F)F)ccc32)c1-c1cccc(OC(F)(F)F)c1
COC1COCCC1NC1CC2CCCC2(C(=O)N2CC3CC2CN3c2cccc(F)c2)C1
COc1ccc(NC(=O)C(C)OC(=O)C(C#N)=Cc2ccco2)cc1
CCOCC1CCCCN1Cc1ccc(OC)cc1
Cc1cccc(NC(=S)Nc2ccc(F)c(Cl)c2)c1C
Cc1ccc2c(c1)CCC1C2CCC2(OC(=O)N3C(C)CCC3C)c3n[nH]cc3CC12
CC(C)=NNC(=S)N1CCN(C(=O)c2ccncc2)CC1
Cc1noc(NS(=O)(=O)c2ccccc2-c2ccc(CCCN3CCCC3)cc2)c1C
CCCCNC(=O)C(=O)C(C)CC(O)C1CCCC(=O)NCCCCCNC(=O)CNC(=O)CNC(=O)C(CC(N)=O)NC1=O
O=c1oc2cc(Cl)cnc2c2ccccc12
O=C(NC1CCCC1)c1cccc(S(=O)(=O)N2CCCCC2)c1
COC(=O)C1=C(C)NC(=S)NC1c1ccccc1OC
N#CCCNc1ccc(-c2nc3ccc([N+](=O)[O-])cc3o2)cc1
CN(C)C(=O)c1cc2cnc(Nc3ccc(-n4cccn4)cn3)nc2n1C1CCCC1
CC(=O)NCC1CN(c2cc(F)c(N3CCNCC3)c(F)c2)C(=O)O1
COC(=O)CN(Cc1ccccc1)C(CNC(C)(C)CCCO)c1ccccc1
Cn1cc(-c2cnc3ccnc(NOC4CCCCC4)c3c2)c(C(F)(F)F)n1
O=C(CN1CCCC1)Nc1ccc2c3c(c(C(=O)O)cnc13)-c1cnccc1C2=O
O=C1CC(C(=O)Nc2cc(Cl)cc(Cl)c2)(c2cccc(C(=O)Nc3nnc(-c4ccco4)o3)c2)N1
CCCc1cc(N)c2cc(NC(=O)c3ccc(OC)cc3)ccc2n1
CCc1nc(CN(C)C(=O)CCn2cncn2)no1
CCNC(=O)Oc1ccc(-c2nc3ccccc3[nH]2)c(F)c1
COC(=O)c1c(-c2ccc(Cl)cc2)nsc1NC1CC1
CSCCC(CO)NC(=O)C1CCCN(C(=O)Cc2csc(N3CCCC3)n2)C1
C=C(CCCN(C)C)C1CCC2(CO)CCC3(C)C(CCC4C5(C)CCC(O)C(C)(C)C5CCC43C)C12
CCC(C)NCC(O)c1cc(-c2ccc(Cl)c(Cl)c2)nc2c(OC)cccc12
CCOC(=O)c1cc(C(C)C)nn1-c1cc(Cl)ccc1C(C)C
CCCN(C)C(=O)c1cnc2c(cnn2C2OC(CO)C(O)C2O)c1NCc1cccc(Br)c1
Cc1cccc2c1N(C)c1c(I)cccc1-n1c(C)nnc1-2
CC(C)c1n[nH]c2c(=O)n(S(=O)(=O)c3ccc(Cl)cc3)cnc12
COc1ccc(Br)cc1C=NNC(=O)CC1CCCC1
CC(=O)c1ccccc1C(=O)N1CCN(CCc2ccccc2)CC1
Cc1ccc(-c2cssc2=NCCN=Cc2csc(C)n2)o1
CCCCOc1ccc(OCCN2CCCCCC2)cc1
CC1(C)CCC(C)(C)c2cc(-c3cc(C=CC(=O)O)ccc3O)ccc21
CC(Oc1cc(-n2cnc3cc(Cl)ccc32)sc1C(N)=O)c1ccccc1Cl
CC(=NOCC(C)C)c1ccc2nc(NCCN(C)C)n(Cc3cccc([N+](=O)[O-])c3)c2c1
N#Cc1ccc(-c2ccc(C(=O)Nc3ccc4ncnc(Nc5cccc(Br)c5)c4c3)cc2)cc1
Cc1cnn(-c2ccc(F)c(CC(C#N)NC(=O)C3NC4CC4C3O)c2F)c1
COc1cc(CN(C)C)cc(OC)c1OC
N#[N+][N-]C1CC(n2cc(F)c(=O)[nH]c2=O)OC1CO
O=C(NCC1CCOCC1)C(=O)Nc1cccc(S(=O)(=O)N2CCCC2)c1
Cc1ccc(C(=O)OC(C)C(=O)Nc2nccs2)c(O)c1
CN(C)CCN1C(=O)c2cccc3c2c(cc2[nH]c(C=Cc4ccc(Cl)cc4)nc23)C1=O
CCOC(=O)CC(O)(CC)C(=O)Oc1c(C(=O)O)sc(C)c1Br
O=C(Cc1cccs1)Nc1nnc(CCCCc2nnc(NC(=O)Cc3cccs3)s2)s1
CN1C(=O)N(C)S(=O)(=O)c2cscc21
CCOC(=O)C1OC1C(=O)NC(Cc1ccccc1)C(=O)Nc1ccc2ccccc2n1
Clc1ccc(OCCCn2ccnc2)c(Cl)c1
Cc1ccc(O)c(NS(=O)(=O)c2ccc(N)cc2)c1
COc1ccc(S(=O)(=O)N2CCCCC2)cc1C(=O)NCC(C)C
COc1ccc(NC(=O)CN2C(=O)CSc3c2c(C)nn3-c2ccccc2)c(OC)c1
CCCC(C(N)=O)N1CCCC1=O
N#Cc1c(N)cccc1-c1ccc(CN2CCN(c3cccc4[nH]ccc34)CC2)cc1
O=C(Nc1ccc(S(=O)(=O)NCc2ccc(F)cc2)cc1)Nc1cccc(C(F)(F)F)c1
CC(C)=CCCC(C)=CCCC(C)=CCCC(C)=CCSCc1ccccc1
CC(=O)c1ccc(S(=O)(=O)N(C)c2nc(C(=O)Nc3cccc(C)c3)cs2)cc1
CC=C(C)c1cc(O)cc2c1C1CCC(C)(C(=O)O)CC1(C)O2
C(=Cc1cn2ccsc2n1)c1ccccc1
CCn1c(C(=O)Nc2cc(C)ccc2N2CCCC(C)C2)cc2sccc21
Cc1cc(C(=O)N2CCN(C)CC2)c(C)o1
O=C1Nc2ccccc2C1c1cccc(Cl)c1
CCc1c(N(CC)CCc2ccccc2)[nH]c2nc(Nc3ccc(F)c(C(F)(F)F)c3)nc(N)c12
COc1ccc2c(c1)sc(=N)n2CC1CCCO1
Cc1noc(S(=O)(=O)Nc2cccc(O)c2)c1C
O=C(CN1C(=O)CN=C(c2ccc(Cl)cc2)c2cc(Cl)ccc21)Nc1ccccc1Cl
CC(N)C(C)P(=O)(O)O
Oc1ccc2ccccc2c1OCc1cn2ccccc2n1
O=c1ccc2ncc3ccc(Cl)cc3c2n1-c1ccc(OCc2ccccc2)cc1
CCOC(=O)C1=C(CS(=O)(=O)c2ccccc2)NC(C)=C(C#N)C1c1ccccc1[N+](=O)[O-]
CC(C)Oc1cc(Oc2ccc(S(=O)(=O)N3CCCCC3)cc2F)ccc1C(=O)NC1CCCC1
CCC(=O)NC(CCSC)C(=O)Nc1ccc(NS(C)(=O)=O)cc1
O=C1NCC(=O)N(Cc2ccc(Cl)cc2Cl)C1Cc1c[nH]c2ccccc12
Cc1cc(OCC(=O)N(C)C(C)C)ccc1Br
CN(c1ncnc2[nH]ccc12)C1CCC(O)C(C[S+]([O-])c2nc3ccccc3[nH]2)C1
CCN(CCCNC(=O)c1cccc(C)c1)C1CCc2c(O)cccc2C1
CCN1CCN(c2ncc3ncnc(Nc4ccccc4C)c3n2)CC1
CCOC(=O)c1c(NC(=O)CSc2nnc(C)c(C)n2)sc(C)c1C
COc1ccc(CNC(=O)CCc2c(C)nc3c4cccnc4nn3c2C)cc1
Cc1coc(C)c1CCC(=O)NCCCc1ccccc1
COc1ccc(C(=NO)C(=O)Nc2ccccc2F)cc1OC
COc1ccc(NCC(=O)Nn2c(-c3ccccc3)nc3ccccc3c2=O)cc1
CON=C(CN(C)C(=O)c1ccc(Cl)c(Cl)c1)C(CC(C)C)c1ccc(Cl)c(Cl)c1
Cc1nn(Cc2ccccc2)c(Cl)c1CNCc1ccc(C(F)(F)F)cc1
CCOC(=O)c1cn(Cc2ccccc2)c2nc(-c3ccc(OCC)cc3)cn2c1=O
CC1CC(C)CN(CCNC(=O)CN2C(=O)C3CCc4ccccc4C3C2=O)C1
Oc1ccc(C2CCN(CCCCn3c4ccccc4c4ccccc43)CC2)cc1
CC(O)C(N)C(O)C(Cc1ccccc1)NC(=O)C(NC(=O)OCc1ccccc1)C(C)(C)C
CN(CC#CCn1c(=O)c2ccccc2n(C2CCCCC2O)c1=O)C1CCCC1
CCCn1c(=O)n(CC(C)C)c(=O)c2c1ncn2S(=O)(=O)c1ccc(C)c(C)c1
NC(COc1cncc(-c2cnc(Sc3ccn4c(=O)c5cnccc5nc4c3)s2)c1)Cc1c[nH]c2ccccc12
CSC1=NC(=O)C(=Cc2ccc(N3CCCCC3)o2)S1
CCOC(=O)c1ccc(NC(=S)NN=Cc2c[nH]c3ccccc23)cc1
CCOc1ccc(Cn2c(CN3C(=O)NC4(CCCC4)C3=O)nc3ccccc32)cc1
Cc1nn(C(C)CC(=O)O)c(C)c1F
C=CC1CC1(NC(=O)C1CC2CN1C(=O)C(C1CCCCC1)NC(=O)OC1CCCC(C1)OCCO2)C(=O)NS(=O)(=O)C1CC1
Cc1ccc(C2CC3CCC(C2C(=O)O)N3C)cc1
CCC1(O)C(=O)OCc2c1cc1n(c2=O)Cc2cc3ccccc3nc2-1
O=C(Nc1cccc(Cl)c1)NC1CCN(CCCCCNC(=O)N2CCCC2)CC1
Cc1ccc2nn[nH]c2n1
CC(=CC(=O)O)c1cc2cc(Oc3ccncc3)c(OC(C(N)=O)C(F)(F)F)cc2n1C
CC(C)c1ccc(CC(N)C(O)C(=O)OC2C(O)CC3(C)C4C(C)CCC4C(O)C(C)C23)cc1
CCCC1CCCC(N)=N1
OC(CNCCNc1ccc(F)cc1)c1ccccc1F
COc1ccc(C(c2ccc(O)cc2)c2ccc(OCCON=C(N)N)c(OC)c2)cc1
CNC(=O)C(CC(=O)O)NC(=O)C1Cc2ccccc2CN1C(=O)C(N)Cc1c(C)cc(O)cc1C
NC(=O)N(O)Cc1ccc(-c2ccc(Cl)cc2)cc1F
CCCc1cc(=O)oc2cc(OCc3ccc(C(=O)NCc4cccnc4)cc3)ccc12
Cc1ccc(CNC(=O)C2(C)CCCN(C(=O)c3cccn3C)C2)cc1
CCSc1c(O)c(=O)n(CC(=O)NCCN2CCOCC2)n(-c2ccccc2)c1=O
COc1ccccc1N1CCC(NC(=O)CCc2ccccc2)CC1
Cc1ccc(Cl)cc1NC(=O)c1ccc2[nH]c3c(c2c1)CCCC3
Cc1ccc(CNC(=O)CN2CC3(CCN(Cc4cccc(F)c4)CC3)OC2=O)cc1
CCOC(=O)C12CCCC=C1N(CCc1ccc(O)c(OC)c1)C(=O)C(CC(=O)N(C)C)C2
CC(C)(C(=O)O)c1ccc(F)cc1
CCC1CCCCN1CCCNC(=O)c1cc2c(=O)oc3ccccc3c2s1
O=C1C=C(c2ccc(O)c(-c3ccccc3)c2)C(=Cc2ccc(Br)cc2)O1
COc1ccc(NC(=O)CN(C)C2=NS(=O)(=O)c3ccccc32)cc1Cl
COc1ccc(-c2ccc(CNC3=CC(=O)CCC3)cc2)cc1
CC(C=Cc1ccccc1)=CCCC(C)=CCNC=O
Cc1ccc(CN2CCC3C(CCN3C(=O)c3cc[nH]n3)C2)s1
CC(=O)C1CCC2C3CC=C4CC(OC(=O)COC5=CC(=O)OC5)CCC4(C)C3CCC12C
O=C1CCC(c2ccccc2)(c2ccccc2)C(=O)N1
CN(C)c1ccc(C=NO)cc1
CCCCCCCCCCCCCCCCCC(=O)Nc1ccc(N(CCCl)CCCl)cc1
CNC(=O)c1c(-c2cccc(OC)c2)csc1NC(=O)CN1C(=O)NC(C)(c2ccccc2)C1=O
FC(F)Oc1ccccc1COc1cccc(C=Cc2nn[nH]n2)c1
Cc1ccccc1S(=O)(=O)Nc1ccc2nc(N)nc(N)c2c1
COc1cc2ncnc(Nc3cccc(Cl)c3F)c2cc1OC1CCOC1
CC(C)CC(NC(=O)c1ccccc1F)C(=O)NC(C=O)Cc1c[nH]c2ccccc12
COc1ccc(C=Cc2ccc(CCCN)cc2)cc1
NC(=O)c1ccc(C(NC(=O)c2ccco2)c2nc3ccccc3[nH]2)cc1
NC(C(=O)NO)C1CCN(Cc2cccc(OCc3ccc(Cl)c(Cl)c3)c2)C1=O
Cc1onc(-c2c(Cl)cccc2Cl)c1C(=O)NCc1cccnc1
CCOC(=O)c1sc(NC(=O)C2CC(=O)N(Cc3ccccc3)C2)nc1-c1ccc(C(F)(F)F)cc1
CCC(C)(C)NC(=O)c1c(Cc2cccc(OC)c2)c2cc(Cl)ccc2n1Cc1ccccc1
CCOc1ccc(C2CC(=O)N(c3ccc(C)cc3)C3=C2C(=O)CC(C)(C)C3)cc1
CNC(=O)c1cccc(-c2n[nH]c(-c3cccc4ccccc34)n2)c1
CCc1ccc(C(=O)N2CC(O)C3(CCOCC3)C2)o1
O=C(NCCN1CCCC1)Nc1ccc(F)cc1
Cc1nn(Cc2ccc(-c3ccc4ccccc4c3)cc2)c(=O)n1CC(O)CNC(C)(C)C
Cc1ccc(-c2sc3nc4ccccc4n3c2-c2ccc(Cl)cc2)cc1
CC(C)(C)n1cc(C=C2C(=O)Nc3ccc(S(=O)(=O)N4CCOCC4)cc32)cn1
CCCCCCCCCCn1cc(CC(=O)OC)nn1
COc1ccc(C=CC2=C(O)C(=Cc3ccc(N(C)C)cc3)OC2=O)cc1
CN(CCC(N)=O)C(=O)c1cc2ccccc2c(-c2ccccc2)n1
c1ccc(Cn2c(-c3cc(-c4nn[nH]n4)c4nc5ccccc5n4c3)nc3ccccc32)cc1
Cc1ccc(OCc2cc(C(=O)NC(CC(C)C)c3ccc(Cl)cn3)no2)c(C)c1
COc1cc(C2SCCC(=O)N2c2c(C)n(C)n(-c3ccc(C)cc3)c2=O)cc(OC)c1OC
CCCn1c(=O)c2nc(-c3ccc(-c4csc(Nc5ccncc5)n4)cc3)[nH]c2n(CCC)c1=O
CCOC(=O)C(C)Sc1nnc(CNc2nc(C)cc(C(F)(F)F)n2)n1CC
C=CCC=CCCOC1C(OC)CCC(N)C1O
Cc1cc2c(C(OC(=O)CC(C)C)OC(=O)c3ccccc3)c3c(c(C)c2o1)C1(C)CCCC(C)(C)C1CC3
Nc1nc(CNc2cc(C(=O)NC(Cc3ccccc3)C(=O)O)ccc2Cl)nc(NC2CCCC2)n1
Cc1ccc(C(=O)NC(C)c2ccccc2)cc1S(=O)(=O)N1CCCCCC1
OC(CC1CNc2ccccc21)c1ccc(F)cc1
CCOc1ccc(-c2nnc(SCC(=O)NCC3CCCO3)n2C)cc1OCC
O=C(NCCc1c[nH]c2ccc(OCc3ccccc3)cc12)C(=Cc1ccco1)c1ccccc1
Cc1[nH]cc(C=Nc2ccc(S(N)(=O)=O)cc2)c(=O)c1O
CSc1nnc(N2CCC(C(=O)N3CCC(c4nc(C)no4)CC3)CC2)s1
CC(C)CC(NCc1c(Cl)cccc1Cl)C1CCC2CN(C(=O)CO)C1CN2O
O=C1C=C2C3=N/C(=C\c4ccc([nH]4)/C=C4\N/C(=C\c5[nH]c2c1c5-c1ccccc1)C1=CC=C(O)C(O)C14)CC3Cl
COc1cc2cc(C#N)c(=N)oc2cc1OCCCn1cc(C=CC(=O)NO)c2ccccc21
C=C1C(=O)OC2CC(C)C3(Cc4ccccc4)CCC4(CC)OC43CC12
CC1=C(O)CC(CC(O)CC(=O)CCCc2ccc(O)c(C(C)(C)C)c2)OC1=O
CCN(CC)S(=O)(=O)c1ccc(OC)c(NC(=O)C(C#N)=Cc2ccc(C=C3NC(=S)C(C)=C3C)cc2)c1
COc1ccc(Br)cc1C=Cc1ccc(O)cc1OCCN(C)C
O=C(C1CC1)N1CCC(n2cnc3cnc4[nH]ccc4c32)CC1
CC1(O)CC(=O)OC(C2c3ccccc3C3(C(=O)Nc4ccccc43)C23CCC(=O)O3)C1
CCN(CC)c1ccc(Sc2ccc3ccccc3c2)c(C)c1
O=c1c2ccccc2c(Nc2cnc(C34CCC(CC3)CC4)cn2)nn1-c1ccccc1
Cc1nc2c3c(c(C(=O)N4CCCC4)cn2c1C)CCC(C)O3
O=S(=O)(O)c1cc(C=NOC(F)(C(F)(F)F)C(F)(F)F)c2ccccn12
Oc1cccnc1Nc1nc(-c2cncc3c2cnn3C2CCCC2)cs1
O=C1CCc2cc(OCC(F)(F)F)ccc2N1
N=C(N)NC(=O)c1ccc2c(c1)CCCC2(c1ccc(F)cc1)c1ccc(F)cc1
COc1cc(OC)c(OC)cc1C=CC(=O)c1cc(C=Cc2ccc(Br)cc2)cc2c1OC(C)(C)C2
CC(C)CC(C(=O)NCCCN(c1ccccc1)C(C)C)N1C(=O)c2ccccc2C1=O
CCCCCCOC1CC(NC)c2ccc(O)cc21
CC(C)S(=O)(=O)n1c(=O)n(C2CCN(C3CCCCC3)CC2)c2ccccc21
COc1ccc(N2C(=O)CC(Sc3ccc(Cl)cc3)C2=O)cc1OC
COc1cccc2c1Oc1nc(NC3CCCCC3)n(C)c(=O)c1C2
c1ccc(CNc2nc(N3CCOCC3)nc3ccccc23)cc1
NCc1cccc2ccn(CC(N)C3CCCN3)c12
CCOc1ccc(NC(=O)Cn2c(=O)n(CCC(=O)NCc3ccc4c(c3)OCO4)c(=O)c3ccccc32)cc1
COc1ccc2c(c1)N=C(c1cccs1)CC(c1cccs1)=N2
CN1CCN(C(=O)c2cc(S(=O)(=O)N3CCOCC3)ccc2Cl)CC1
C=CCOc1cc(-n2ccc(=O)n(C)c2=O)c(F)cc1Cl
Cc1cnc(COCc2cc(C(=N)N)cs2)c(C)c1
CC(c1cncnc1N1CCC(Oc2cccc(-n3cncn3)n2)C1)N1CCN(C)CC1
CC(C)=CCCC(C)=CCNC(=O)C(C)C
CCNC(=O)C(N)Cc1ccccc1
O=C(Nc1cccc(F)c1)c1cccc(CN2CCCC2)c1
CC(=O)Oc1ccc(C(=O)NCCOCc2ccccc2)cc1
CC1=Nc2ccc(Br)cc2C(c2ccc(Cl)c(Cl)c2)N1C(=S)Nc1ccccc1
COC(=O)C=Cc1ccc(N(CCCl)CCCl)cc1
CS(=O)(=O)Nc1cccc(CNC2CS(=O)(=O)CC(C(Cc3ccccc3)c3ccc(F)cc3)C2O)c1
CC1COCCN1c1nc(N2CCOCC2C)c2ccc(-c3ccc(C(C)(C)C)nc3)nc2n1
Cc1ccc(CN(C)Cc2cccc(OC(F)(F)F)c2)cc1
Cc1nnsc1-c1nnc(SCc2cn3c(C)csc3n2)n1C
Clc1ccc(C2(c3ccncc3)NCCO2)cc1Cl
Cc1cn(C2CC([N-][N+]#N)C(COC(=O)Cc3ccc(CC(=O)O)s3)O2)c(=O)[nH]c1=O
CC(C)(C)N(NC(=O)c1ccc(Cl)cc1)C(=O)c1ccc2c(c1)OCO2
O=C(Nc1ccn[nH]1)N1CCOC2C(OCC3CCOCC3)CCC21
O=C(O)COc1ccccc1C(=O)c1ccccc1
CN(C)CCNS(=O)(=O)c1ccc(-c2nc(N3CCOCC3)c3cc(F)ccc3n2)cc1
c1coc(CNc2nc(NCc3ccc(OCc4ccc5ccccc5n4)cc3)nc(N3CCOCC3)n2)c1
Cc1ccc(S(=O)(=O)NCCc2ccccc2)cc1
O=[N+]([O-])c1cccnc1N1CCN(C(=S)Sc2ccc(Cl)cc2)CC1
NC(CCOc1c(Br)cc(Br)cc1CC(=O)O)C(=O)O
CC(=O)c1ccc(OCC(COc2ccc(C(C)=O)cc2)N2CCOCC2)cc1
CC(CO)Nc1nccc(-c2c(-c3ccc(Br)c(Cl)c3)nc3cc(CN4CCOCC4)ccn23)n1
COc1cccnc1-c1ccc(C(=O)N(C)C)cc1
COCC1CCCN1S(=O)(=O)c1ccc2c(c1)C(=O)C(=O)N2Cc1ccc(C#N)cc1
CC(C)CC1CCCCCNC(=O)C2CCCN2C(=O)C(C(C)(C)C(N)=O)NC(=O)CNC(=O)C(Cc2cn(C(N)=O)c3ccccc23)NC1=O
COc1cccc(Sc2c3cc(Nc4ccccc4NC(C)=O)ccc3nn2-c2ccccc2)c1
CN(C)C(=O)N1CC2(CCN(c3nnnn3C3CCCCCC3)CC2)c2ccccc21
Cc1cccc(-c2sc(C(O)(C(F)(F)F)C(F)(F)C(F)(F)C(F)(F)C3=CC=COC3)nc2C)c1
COc1cc(Cc2cnc(N)nc2N)cc(OC)c1OC
Nc1ccc(S(=O)(=O)N2c3ccccc3CC2(O)c2ccc([N+](=O)[O-])cc2)cc1
NS(=O)(=O)c1ccc2ccc3cccnc3c(=O)c2c1
O=[N+]([O-])c1cccc(-c2nc(NCCCn3ccnc3)c3ccccc3n2)c1
COc1ccc(-c2nnc3c(C)nc4ccccc4n23)cc1
COc1ccc(N2C(=O)NC(=O)C(=CC(C)N)C2=O)cc1
Cc1nccn1CCCNC(=O)C1CCC(n2nnc3cc(C(F)(F)F)ccc32)CC1
COC(=O)C(=Cc1ccc(Cl)cc1)COc1cc(C)cc(C)c1
COC(=O)c1ccc2c(c1)c1c(n2CCN2C(=O)C3C4CCC(C4)C3C2=O)CCCC1
CC1(C)Oc2cc(C#N)ccc2C(N2CCN(c3ccc(F)cc3)CC2)C1O
Cc1cc(C)c(S(=O)(=O)NC(CNC(=O)CCCN2C(=O)c3ccccc3S2(=O)=O)C(=O)O)c(C)c1
Cc1nc2ccccn2c1C(=O)NCCCC(=O)NCc1ccccc1
COC(=O)c1oc2c(OC)c(OC)c(OC)cc2c1CNc1ccccc1Cl
COc1ccc2c(c1)c(CCO)c(CCSC(=S)N(C)N=Cc1ccccc1F)n2Cc1ccc(F)cc1
CC12CCC3c4ccc(O)cc4CCC3C1CC(O)C2CCC(=O)NCCCn1ccnc1
CN(C)CCn1c(O)c2ccccc2nc1=S
COc1cc(-c2cc(-c3ccc(C)cc3)n(Cc3ccccc3)c2)ccc1-n1cnc(C)c1
c1ccc(-c2nnsc2-c2ccc(-c3ccc(CC(c4nnn[nH]4)N4CCCC4)cc3)cc2)cc1
COc1ccncc1-c1cc(-c2ccccc2)n2c1ccc1cc(C)ccc12
COc1ccccc1-c1csc(NN=C(C)c2cccnc2)n1
C=CCSC(=N)N1CCC(C(=O)OC)CC1
COC(=O)CC(O)CCCC(N)=O
COc1cccc(C=NNC(=O)c2ccc(O)c(Br)c2)c1O
CC(NC(=O)c1cccc(-n2ccc(C(=O)Nc3ccc4ncsc4c3)n2)c1)c1ccccc1
Cc1ccc2c(c1)Oc1ccc[n+](CCCCCCCCCCCn3cccc3C)c1CC2
CCC(C)OC(=O)C1=C(C)NC2=C(C(=O)CC(c3ccc(O)c(OC)c3)C2)C1c1ccc(Br)cc1
COc1ccc(-c2cc(C)nc(N3CC4CNCC4C3)n2)cc1
O=C(O)C1(O)CCN(CCCC=C2c3ccccc3COc3ccc(Br)cc32)CC1
COc1ccc(C2OC(=O)C(=CN3CCN(C)CC3)C(=O)O2)cc1OC
N#Cc1c[nH]c(C(=O)Nc2sc3c(c2C(=O)NC(c2ccccn2)c2ccccn2)CCCC3)n1
CCN(C1CCN(C)CC1)C1CCN(S(=O)(=O)c2cccc(C(F)(F)F)c2)CC1
COc1cc(C=CC(O)O)ccc1O
O=C(Nc1cccnc1)c1ccc(NC(=O)c2ccccc2F)cc1
N=C(N)c1ccc(Cc2ccc(NC(=O)C3CCCN3C(=O)CNC(=O)C3CCCCC3)cc2)cc1
CN(C)Cc1ccc(C(=O)Nc2cc(C(=O)NC(c3ccccc3)C(F)(F)F)ccc2O)o1
CN(C)Cc1ccc(OC2CCC(NC(=O)c3cccnc3)CC2)cc1
Cc1ccccc1Nc1cc(-c2cccc(C(F)(F)F)c2)nc2c1c(=O)n(C)c(=O)n2C
COc1ccc2c3c1OC1C(OCC4CC4)C=CC4C(C2)N(CC2CC2)CCC341
COc1ccc(-c2cc3c(=O)n(C(C)C)c(=O)[n-]c3nn2)cc1OC
O=C(CC1(O)C(=O)Nc2cc(Cl)ccc21)c1ccc([N+](=O)[O-])cc1
Cc1nn(CC(=O)N2CCN(C3CCCCC3CO)CC2)c(C)c1[N+](=O)[O-]
C1=CC2=NC(OCCN3CCCCC3)CCOC2=C1
CCCCCOc1ccccc1-c1n[nH]c(=S)o1
C=C1C(=O)C2C3C(O)C4C(C)(C)CC(=O)C4(C)CC3C23CC1C(=C)C3O
N#Cc1ccc(-c2cc3ncc(Oc4cccc(NC(=O)Nc5ccccc5)c4)cc3cn2)cc1
O=C(c1ccc2c(c1)N(Cc1cccc(Cl)c1)C(=O)c1ccccc1S2(=O)=O)N1CCCCC1
N#Cc1cc(SC(=S)N2CCNC2=S)ccc1F
COc1ccc(CCN2C(=S)c3ccc(C(=O)Nc4cccnc4)cc3C2=S)cc1OC
Nc1cc(NCc2ccnc(N)c2)nc(Nc2ccc(C(F)(F)F)cc2)c1
COc1ccc2ccc(-c3nc(C(C)C)cs3)nc2n1
C=CC(=O)N1CC2CN(C(=O)c3cccc(OC)c3Cl)C(C)(c3ccc(Cl)cc3)CC2C1
CC1=CC(C)(C)Nc2ccc3c(c21)C(CNC(=O)NS(=O)(=O)c1ccc(C)cc1)Oc1ccccc1-3
O=c1[nH]c2ccccc2n1C1CCN(CC2CNS(=O)(=O)c3ccccc32)CC1
CCNC(=O)C1CCN(c2ccc(S(N)(=O)=O)cc2S(N)(=O)=O)CC1
COC(C)(C)C(O)c1cccc(C(=O)O)c1
O=C(COC(=O)c1cccc(S(=O)(=O)N2CCCC2)c1)c1cccc([N+](=O)[O-])c1
COc1cccc(OC)c1C(=O)OCC(=O)Nc1ccccc1OC(F)F
CC(=O)Nc1ccc(Cc2c[nH]c(N)n2)cc1[N+](=O)[O-]
O=[N+]([O-])c1cn2c(n1)OCC(OCc1ncccc1C1CCNC1)C2
CCC(NC(=O)C(Cc1ccccc1)NC(=O)c1ccc2[nH]c(-c3ccc(OC)c(OC)c3)nc2c1)C(=O)O
COc1ccc(C(=O)C(=O)C(Cc2ccccc2)NC(C)C(=O)NC2c3ccccc3CC2O)cc1
CC1CN(C(C)CO)C(=O)c2cccc(NS(=O)(=O)c3ccccc3)c2OC1CN(C)C(=O)Nc1ccc2c(c1)OCO2
CCOC(=O)C1CCN(C(=O)CCN2C(=O)c3ccccc3C2=O)CC1
O=C(C1CC2CN(Cc3ccc(F)cc3)C(=O)C21)N1CCOCC1
O=C(Nc1ccc2[nH]ncc2c1)C(=O)c1c2ccccc2nc2c1sc1ccc([N+](=O)[O-])cc12
C=CC1c2cccc(I)c2CCN1C(=S)Nc1ccc(OC)cc1
N#CC=C1C=C(N=Cc2c[nH]c3ccccc23)C(OCC(N)=O)=C(O)C2=C1C(c1c[nH]c3ccccc13)OC2=O
Cc1nn(CC(=O)OCc2noc3c2CCCC3)c(C)c1CC(=O)O
Cc1ccc(-c2c[nH]c(C(=O)N3CCN(c4ccc(C)cc4C)CC3)c2)cc1
CN(C)CCCN1C(=O)C2=C(CNCC2)C1c1ccc(Cl)c(Cl)c1
CC(Nc1ccccc1)C1=NCCN1
CCn1c(=O)c(=O)[nH]c2cc(S(=O)(=O)N3CCOCC3)ccc21
O=C(c1ncoc1CS(=O)(=O)c1ccccc1)N1CCCCC1
Cc1cn(C2C=CC(C(=O)N(C)CP(=O)(O)O)C2)c(=O)[nH]c1=O
COc1ccc(-c2nnc(-c3c(Cc4ccccc4)c4ccccc4n3CC(=O)O)o2)cc1OC
OC(CCN1CCC(c2c[nH]c3ccc(F)cc23)CC1)c1ccccc1
COc1ccc(CCN(CC(=O)NC2CCCCC2)C(=O)CCC(=O)Nc2nccs2)cc1
COc1ccc2cc1-c1cc(ccc1OC)C(C)C1c3c(O)c(OC)c(OC)c(OC)c3C1C2
COC(=O)c1ccc(CN2C(=N)NCC2CCC(C)C)cc1
CCOC(Cn1cncn1)C(O)(COc1ccc(Cn2cncn2)cc1F)c1ccc(F)cc1Cl
CCCNC(=O)c1nc(N2CCOCC2)c2c(Br)cccc2n1
O=C(NCc1ccccc1)C(=Cc1ccc(Oc2ccccc2)cc1)c1ccccn1
COc1ccccc1CN1CCc2cc(-c3n[nH]c(=O)n3-c3ccc(F)c(F)c3)ccc21
COc1ccc(C(=O)C=Cc2ccc(Br)cc2)c(OCc2ccc(Cl)cc2)c1
Cc1ccc(O)c(CCN2CCCC(c3nnc(C(C)(C)C)n3C)C2)c1
CC(C)CNc1cc(-c2ccco2)nc(SCC(=O)Nc2ccc(N3CCOCC3)cc2)n1
COc1cc(O)cc(O)c1C
O=C(Nc1ccc(Oc2nc(NCC3CCC(C(=O)O)CC3)c3cccnc3n2)cc1)Nc1nc2c(s1)CCOC2
O=C(Nc1ccc(Br)cc1)Nc1ccc2ncn(Cc3ccco3)c(=O)c2c1
COc1cccc(-c2noc(CN(Cc3ccccc3)Cc3ccccc3)n2)c1
Cc1ccccc1-n1cc(C)c(C(=O)c2cccc([N+](=O)[O-])c2)n1
Cn1c(C(=O)N2CCN(CC3CCCO3)CC2)cc2c(=O)n(C)c3ccccc3c21
Cc1noc(C)c1C(=O)N(C)Cc1sccc1C(=O)N1CCCCCC1
Cc1c(CN2CCC(n3c(=O)[nH]c4ccccc43)CC2)c(C(=O)O)c(C)n1C
CC(C)CN1CCc2sc(C(=O)NCCCn3ccnc3)nc2C1
COc1cc(-c2nc(=S)oc(C(C)=O)c2C)cc(OC)c1OC
COC(=O)C1C(C(=O)O)=Cc2cc3c(cc2C1c1cc(OC)c(OC)c(OC)c1)OCO3
CCN1c2ncc(C)cc2C(=O)N(C)c2ccc(N(C)C)nc21
Cc1cc(C(=O)N2CCCC(Cc3ccccn3)C2)c(C)o1
O=C1Nc2ccncc2C2(CCN(C(=O)c3cccc(Br)c3)CC2)N1
Oc1ccccc1-c1nc2ccc(Cl)cn2c1NC1CCCC1
C=C1CC2CCCC3(C)CC(=O)OC=C1C23
COC1=CC(C(=O)N2CCC3(CC2)C(=O)NC3c2ccc3c(c2)OCO3)=CC(=O)C1=O
O=C(CSc1ccc(-c2ccco2)nn1)N1CCCCC1
CC(=O)NCCCn1cc(C2OCCc3cc4ccccc4cc32)cn1
NC(=O)NN=Cc1cn(-c2ccccc2Cl)nc1-c1cccc([N+](=O)[O-])c1
O=C1NC(=Nc2nc(-c3ccccc3)cs2)SC1=Cc1c(Cl)cccc1Cl
COc1ccccc1O
NS(=O)(=O)c1ccc(CCNC(=O)Cn2c(=O)oc3cc(S(=O)(=O)Cc4ccccc4)ccc32)cc1
Cc1cc[n+](CC(=O)NN=Cc2cn3c(C)c(C)nc3c3c2C(=O)C2(CCCCC2)O3)cc1
O=C(COC(=O)C=Cc1cccs1)NC1CCCC1
COc1cc2nc(N3CCC(N4CCN(c5ccccc5)CC4)CC3)nc(N)c2cc1OC
CN(Cc1ccccc1)C(=O)Cn1c(-c2ccccc2)c(CC(=O)O)c2ccccc21
CC(=O)NCc1ccc(N2C(=O)c3cccc4c(F)ccc(c34)C2=O)cc1
CC(C)(C)OC(=O)N1CC(c2cn[nH]c2-c2ccc(C#N)cc2)CC1=O
CCCCNC(=O)C(Cc1ccc(OC)cc1)NCc1ccccc1
COc1cc(F)c(Nc2ncnc3cc(OCCN4CCCC4)c(OC)cc23)cc1F
COc1cc2c(N3CCN(C(=O)NCc4ccccc4)CC3)nccc2cc1OCCCO
CCOC(=O)C1=C(C)NC(C)=C(C(=O)OCC)C1c1ccc([N+](=O)[O-])c(OC)c1
COc1c(N2CCC(=Cc3ccc(C(=O)NCCO)cc3)CC2)c(F)cc2c(=O)c(C(=O)O)cn(C3CC3)c12
N#Cc1ccc(OCCN2CCCC(CCC(=O)NC3CC3)C2)cc1
COc1ccc(N2CCN(Cc3coc(-c4ccc(C)cc4)n3)CC2)cc1
CC1=CCCC2C1(C)C(=O)C(O)C2(C)C(=O)C=Cc1ccc(C(F)(F)F)cc1
CCNC(=O)CCC(C)C
COc1ccc(CN2CC(C(=O)NCc3ccccc3F)CC2=O)cc1
CCCCCCCCCC(F)(F)C(F)(F)C(=O)CNC(=O)OCCCl
NC1CC(N)C(O)C(N)C1
CCOC(=O)C1=C(C)NC(=N)C(C#N)C1c1ccccc1F
CN1CCC(=O)N2CCC([N+](=O)[O-])CC2C1=O
CN(Cc1ccccc1)CC(O)(Cn1cncn1)c1ccc(F)cc1F
COc1ccccc1C(=O)Nc1ccc(NCC(O)COc2cccc3c2OCC(C)O3)cc1
COc1cc2c(N3CCN(c4cccc5ncnn45)CC3)nc[nH]c-2cc1=O
COc1cccc(NC(=O)Cn2ncc3c(nc(C)c4c(C)n(-c5ccccc5)nc43)c2=O)c1
NC(CC(=O)N1CCn2nc(C(F)(F)F)nc2C1CCc1ccccc1)Cc1ccc(O)cc1
COc1cc2c(c(OC)c1OC)-c1ccc(O)cc1C(NC(C)=O)CC2
CC(C)(C)NC(=S)N1CCN(c2ncccc2Cl)CC1
CCc1ccccc1S(=O)(=O)NC1(c2ccc(C)cc2)CCCC1
Cc1ccc2oc(-c3ccc(Cl)c(S(N)(=O)=O)c3)nc2c1
COc1ccccc1C1C(C(=O)C(C)C)C(=O)C(=O)N1c1ccc(-c2csc(C)n2)cc1
COC(=O)C(c1ccccc1)N1CCc2c(c3cc(F)ccc3n2CCF)C1
O=C(NCc1ccccc1)C1CCN(C(=O)c2ccsc2)CC1
CN(C(=O)c1ccncc1)C1CCc2c(CC(=O)O)c3ccccc3n2C1
CC(=O)NC(Cc1cc(F)cc(F)c1)C(O)CNC1(CC(C)(C)C)CCCCC1
Cc1ccc(C)c(N2CCN(C(=O)c3ccc(C[S+]([O-])CCc4ccccc4)o3)CC2)c1
CC(C)CC(NC(=O)C(Cc1ccc(O)cc1)N1C(=O)CNC(=O)C1C)C(O)CC(C)C(N)=O
CC(C)c1nc2c(NCC3CC3)ncnc2n1Cc1ccc(C(F)(F)C(F)(F)C(F)(F)C2=CC=C2)cc1
CN(C)C(=O)c1ccc(-c2csc3ccc(S(=O)(=O)NC4CCC(O)CC4)cc23)cc1
CCC(=O)N1N=C(c2ccc(OCc3c(CC(=O)O)noc3C(C)(C)C)cc2)OC1C(=O)O
O=c1[nH]c(-c2ccccc2)c(-c2cccs2)nc1S
COC12CCC3(CC1C(C)(O)CN1CCN(Cc4ccccc4)CC1)C1Cc4ccc(O)c5c4C3(CCN1CC1CC1)C2O5
COc1cccc(-c2nc(N)c3c(n2)CN(c2ncccc2F)CC3)c1
COc1ccc2nccc(C(O)CN3CCC(NC(=O)C(=O)c4c[nH]c5ccccc45)CC3)c2c1
COC(=O)CC1CCCC(c2c(O)ccc(C(C)=O)c2O)=N1
COc1cc2c(cc1OCc1ccccc1)C(NC(C)=O)C(c1ccc(OC)c(OS(N)(=O)=O)c1)C2
CCc1nc2ccc(C(=O)NCc3ccccn3)cn2c1N(C)CCN1CCCCC1
O=C(c1cc2cc(Br)ccc2oc1=O)N1CCN(c2ccc([N+](=O)[O-])cc2)CC1
Cc1cccc(Cl)c1NC(C)C(=O)NN
Cc1ccc2[nH]c(C)c(CCC(=O)N3CCSCC3)c2c1
O=C(c1cc2c(c(C3CC3)n1)C(c1ccc(Cl)cc1)N(Cc1ccccc1)C2=O)N1CCOCC1
CCCCn1cnc2c(SCc3ccccc3)nc(N)nc21
CC1CN(c2ccnc3ccc(-c4cn[nH]c4)cc23)CC(C)N1
Nc1n[nH]cc1Cc1ccc(C(=O)NC(Cc2c[nH]cn2)C(=O)c2nc3ccccc3o2)cc1
CCCCc1ccc(-c2nc(C#N)c(NCCN3CCOC3=O)o2)cc1
Cn1c(=O)c2c(ncn2CCNC(=O)c2ccccc2Nc2ccc(F)cc2)n(C)c1=O
CCCCNC(=O)C1C2CCCC2CN1C(=O)C1(C)CCC1
Cc1ccc(C(=O)ON=C2C(=O)Nc3ccccc32)cc1
Cc1ccc(COc2cc(Cl)ccc2C(=O)Nc2ncco2)cc1
N#CC(=Cc1cc(Br)c[nH]1)C(=O)Nc1ccccc1
O=S(=O)(O)c1cc(Cl)c(Cl)c(Cl)c1Cl
CC(=O)C1(C)CCC2(C)CCC3(C)C(=CC(=O)C4C5(C)CCCC(C)(C)C5CCC43C)C2C1
COc1ccc(C(C)c2nc(=O)c3cnn(C4CCCCC4)c3[nH]2)cc1OC
CCC(=O)OC1(CO)C(Cn2cnc3c(N)ncnc32)OC(n2cnc3c(Nc4ccccc4)ncnc32)C1O
Cc1cc(Oc2cc(C#N)ccn2)cnc1N1CC(N2CCCC2)C1
CS(=O)(=O)c1ccc(-c2ccc3ncnc(Nc4ccc(OC5CCN(C(=O)CN)CC5)c(Cl)c4)c3c2)cc1
O=C1CC(C(NC(=O)c2ccc(OCC=C(Br)Br)cc2F)Oc2ccc([N+](=O)[O-])cc2)CO1
CC(=O)CC1CC(CCc2ccccc2)C(=O)O1
COc1ccc2c(c1)OCCCCCCCC(=O)N2CC1(O)CCCCC1
CNCC(=O)NC(Cc1ccccc1)C(=O)NCC(=O)NC(C=O)CCCN=C(N)N[N+](=O)[O-]
COc1cc(Br)c(C=NNC(=S)Nc2ccc(N3CCCCC3)cc2)cc1OC
CC(=O)OCC1CC2(C)CC3C(C(=O)C(OC(C)=O)C(=C1C)C2C)C(OC(C)=O)CC1OCC13OC(C)=O
CNc1nccc(-c2cccnc2OC)n1
CCN(CC)CCCS(=O)(=O)c1ccc(Cl)c(Nc2nc3cc4c(cc3o2)OCO4)c1
CC(=O)c1c(C)c(C#N)c2nc3ccccc3n2c1O
Cc1cc(CNC(=O)N2CCCC2c2[nH]cnc2C)no1
CCN(CC)C(=O)C1OC(n2cnc3c(NC(=O)Nc4ccccc4)ncnc32)C(O)C1O
O=C(O)C(C1CCCC1)N1CC(CN2CCC(c3ccncc3)CC2)C(c2cccc(F)c2)C1
COc1ccc(-c2nc(C(=O)O)cs2)cc1OC
COc1ccc(C23Cc4cc(OC)c(OC)cc4C2(OC)OC(=O)c2sccc23)cc1
COc1ccc(NC(=O)c2csc(S(=O)(=O)N3CCN(c4ccccc4C)CC3)c2)cc1Cl
CN1C2CCC1CC(NC(=O)c1c(O)[nH]c3ccccc3c1=O)C2
COc1ccc2c(OC3CC4C(=O)NC5CC5C=CCCCCCCCCC(=O)N4C3)cc(-c3csc(NCC[SH](=O)=O)n3)nc2c1
CCCOc1ccc(Cc2cnc(N)nc2NS(=O)(=O)c2cc([N+](=O)[O-])ccc2C)cc1-c1cccc(C)c1
O=[N+]([O-])c1cccc(-c2ccc(N3CCC(N4CCCCC4)CC3)nn2)c1
COc1ccc(F)cc1-c1ccnc2[nH]c(C3CN(C)C3)cc12
C#CC(c1ccncc1)N1CC1
Cc1cc2n(c1)CCC2
Cc1cc(C)nc(NC2=CC(=O)C(N3CCOCC3)=CC2=O)n1
CCCCNCC(O)COc1ccc(C(O)C(N)=O)cc1
CCc1cc(Cl)c(C(=O)Nc2ccc(S(=O)(=O)NC3CC3)cc2)cc1OC
O=[N+]([O-])c1cccc(-c2csc(NN=Cc3ccccc3)n2)c1
COC(=O)C1(C(=O)Nc2cc(C)cc(C)c2)CC1c1cccc(OC)c1
O=S(=O)(Cc1ccccc1)NCc1nnc2n1CCCC2
O=C(COc1ccccc1)Nc1c2c(nn1-c1ccccc1)CS(=O)(=O)C2
Cc1ccc2[nH]c(=O)c(CN(CCc3ccccc3)C(=O)NC3CCCCC3)cc2c1
N#Cc1ccc2c(c1)CCN(CCCC1CCC(NC(=O)C=Cc3ccc([N+](=O)[O-])cc3)CC1)CC2
CCON=C(c1ccc(O)cc1)C1CCN(C2(C)CCN(C(=O)c3c(Cl)cccc3Cl)CC2)CC1
COc1ccc(C2=NOC(C(=O)NCCN(C)C)C2)c(OC)c1
N#CNC(=NCc1cc(=O)oc2cc(C(F)(F)F)ccc12)N1CCN(C(=O)Nc2cccc3ccccc23)CC1
CCCCCOc1ccc(C(=O)Nc2cccc(Nc3ncnc4c(C(N)=O)cccc34)c2)cc1
Cc1cc(C(=O)NNC(=O)CN2CCN(c3ccccc3)CC2)c(C)o1
CN(C)CC(=O)N(C)C
CCOCC1CN(C(=O)c2cnc3cc[nH]c3c2)Cc2ncn(C)c21
N=C1C(c2ccccc2)C(=O)CN1CC(=O)N1CCN(c2ccccc2)CC1
Cc1ccc(C)c(N2C(=O)CC2C(=O)NCc2cccs2)c1
CC1=CC(O)(c2ccc(F)c(F)c2)NC(=S)N1
Cc1cc(C)cc(-c2c(OCCCNC(=O)C3CCCNC3)c3cc(C#N)c(Cl)cc3[nH]c2=O)c1
CSCCCNC(=O)c1cccc(C(C)(C)C)c1
NCCCNC(=O)c1ccc(N2C(=O)c3cccc([N+](=O)[O-])c3C2=O)cc1
c1ccc(Oc2ccc(C3CCNCC3)cc2)cc1
Cc1c2c(nn1-c1ccc(F)cc1)-c1ccc(Oc3ccc(F)cc3)cc1S(=O)(=O)N2C
N#Cc1cccc(-c2cc(F)c3ncc(-c4cccc(C(=O)NCc5ccccc5)c4)n3c2)c1
CS(=O)(=O)OCC=CCNc1ccc(CCNCC(O)c2ccc(O)c(CSc3ccccc3)c2)cc1
Cc1cc2oc(C(=O)N3CCCCC3)cc(=O)c2cc1C
O=C(O)c1cccc(CCNC(=O)C2CCN2C(=O)c2cccc(Br)c2)c1
NC(=S)NN=Cc1ccccc1
CCc1nc(C2CCCN2CC(=O)Nc2ccc(OC)c(C)c2)no1
COc1c(-c2ccc(F)c(F)c2)noc1C(C)=O
OCC1OCC(O)C(O)C1O
O=C(Nc1ccc(OCCCN2CCOCC2)cc1)c1cccc(NC(=O)c2ccc(Cl)s2)c1
CCC(NC(=O)C=CC(=O)N(O)CCCCc1ccccc1)c1ccccc1
CCCCCCc1ccc(CCC(=O)NCCC(=O)Nc2ccc3[nH]ccc3c2)cc1
Oc1ccc(CCNc2ccc3[nH]ncc3c2)cc1
COc1cc(OC)c(O)c(OC)c1
COCc1cc(C(F)(F)F)ccc1-c1nccc2cc(S(=O)(=O)Nc3nccs3)ccc12
CC1(C)CN1P(=S)(c1ccccc1)c1ccccc1
COc1cc(OC)cc(OCCNC(=O)CN2CCCCC2Cn2c(C)nc3ccccc32)c1
O=P(O)(O)OCCC1CCc2ccc(Cl)cc2C1
CCOc1cccc(Cl)c1CNc1ncnc2c1ncn2C1CC(O)C(O)C1O
CC(C)(C)NC(=O)C1CCC2C3CCC4NC(=O)C=CC4(C)C3CCC12C
CCCCS(=O)(=O)NC(=O)CN1CCCCCC1
O=C(CN1CCN(C2(c3ccccc3)CCCCC2)CC1)Nc1nc2ccc(F)cc2s1
CC(CN1CCOCC1)OC(=O)c1cccc(Cl)c1Cl
COC(=O)c1sccc1NC(=S)Nc1ccc(Oc2ccccc2)cc1
C=CC1CC1C(=O)NS(=O)(=O)C1CC1
CCOc1ccc2c(c1)c1onc(C)c1c(=O)n2CC(=O)NCc1ccc(Cl)cc1
CC(C)CCn1c(CC(C)C)nc2c(N)ncnc21
CCCCCCn1c2c(CCC(=O)O)cc(C(F)(F)F)cc2c(=O)c2cccc(N3CCN(c4ccccc4)CC3)c21
COCCNC(=O)Cc1c(-c2cccc(F)c2)c2cc(C(F)(F)F)ccc2n1CCc1ccc(C(=N)N)cc1
COc1ccc(C2CC23C(=O)OC2CCC3C(C)(C)C=CC2C)cc1OC
COc1cccc2c1ncn2S(=O)(=O)c1ccc(F)cc1
Cc1ccsc1C(=O)N(Cc1ccc(F)cc1)c1nc2ccccc2s1
CN(CCCCNc1cc(-c2ccccc2O)c(C#N)c2nc3ccccc3n12)Cc1ccccc1
COc1ccc2oc(C3=CN4CCC3CC4)cc2c1
Cc1cc(OCCCCOC(=O)c2[nH]c(C)c(Br)c2Br)ccc1OCC(=O)Nc1nccs1
CCOC(=O)c1cnn(-c2ccccc2)c1NC(=O)Nc1ccc(Cl)cc1
O=C(Oc1cccc2cccnc12)N1CCC(COc2cccc3ccccc23)CC1
N#Cc1cc(-c2ccccc2)cnc1Sc1cccc(F)c1
NC(=O)c1cc(S(=O)(=O)N2CCCCC2)ccc1Cl
CNC(=O)CNC(=O)CCC(C)C
NS(=O)(=O)C1CCCN1
O=C(COC(=O)C(F)=Cc1ccc(F)cc1)NCc1cccs1
NC(=S)NN=C(COc1ccccc1)c1ccc(S(=O)(=O)N2CCOCC2)cc1
CCC(C)CN(CC(O)C(Cc1ccccc1)NC(C)=O)S(=O)(=O)c1ccc2ccccc2c1
Cc1cccc(-n2ncc3c(NN=Cc4ccc(F)cc4Cl)ncnc32)c1
Cn1cc(-c2ccc(Cl)cc2)cc(C(=O)NC2CC2)c1=O
Cn1c(CNS(=O)(=O)c2c(Cl)cccc2Cl)nnc1SCC(=O)O
CCCCCCCCCCCCCCCCOP(=O)([O-])OCC[N+](C)(C)C
OC1c2ccccc2NCC1Cc1ccc(OCCCN2CCCC2)cc1
CN(C)CCNc1c(-c2ccc(Cl)cc2)nc2ccc(C=Cc3nccn3C)cn12
Cc1cc(=O)n2c(n1)-c1c(ccc(=N)n1CC1CCOC1)OC2
CCCCCCCCCOc1ccc(NC(=O)ON=C2c3ccccc3-c3ccccc32)cc1
Nc1ccccc1Nc1cc2c(n(-c3ccc(C(=O)N4CCOCC4)c(F)c3)c1=O)CCC2
COc1cc2nccc(Oc3cccc(NC(=O)Nc4cccc(C#N)c4)c3)c2cc1OC1CN(CCO)C1
C=C(Br)C(=O)Nc1cccc(C=C(C#N)c2nc3ccccc3[nH]2)c1
CC(C)N(C(=O)COC(=O)C1CC1)c1c(N)n(Cc2ccccc2)c(=O)[nH]c1=O
COc1ccc(NC(=O)Nc2ccc(-c3ccc4c(c3)OCO4)nn2)cc1
Cc1ccc(-c2ccc3ncnc(Nc4ccc5ccccc5c4)c3c2)o1
Cc1ccc2c(c1)ncn2C1CCN(CCC(=O)N2CCC(C)CC2)CC1
CCCCN(Cc1ccccc1)C(=O)CN1C(=O)CN(Cc2ccc(C(=O)[O-])cc2)C(=O)c2ccccc21
CC(C)=CCN1CCC2(CC1)C[S+]([O-])c1ccccc1O2
O=[N+]([O-])c1cc(F)ccc1N1CC2CC(c3ccccc3)=CCN2CC1Cc1ccccc1
COc1ccc(OC)c(CNC(=O)c2ccc3c(c2)nc2n3CCOC2)c1
O=C(NCCN1CCCC1)c1ccc(-c2ccc(Cl)cc2)cc1
CSc1cc(N)c(Cl)cc1C(=O)NCC1CN(Cc2ccccc2)CCO1
OCc1cn(Cc2ccc(Oc3ccccc3)cc2)c2ccc(OCCCOc3ccccc3Cl)cc12
CNC(=O)C=C1COc2ccc(OCC3CCCCC3)cc21
Cc1cc(NCCc2ccccn2)nc(Nc2ccc(C(N)=O)cc2)n1
O=c1nc(CSCCCCn2cc(Cc3ccc(F)cc3)nn2)c2c(o1)CCCCC2
COc1ccc(Oc2c(Cl)cnn(Cc3nnc(-c4ccc5c(c4)OCCO5)o3)c2=O)cc1
CCOC(=O)C1C(CO)C2Cn3c(ccc(COC(=O)c4ccccc4)c3=O)C1N2C(=O)c1ccc(C(C)(C)C)cc1
CCCN(CCC)c1c(C)nc(-c2c(C)cc(C)cc2C)c2ccccc12
CON(C)C(=O)c1ccccc1N1CCN(CC(=O)c2c[nH]c3ccccc23)CC1
CC1=CC(=O)OC(C=Cc2ccc3ccccc3c2)C1
N=C1NC(=O)C(=Cc2ccc([N+](=O)[O-])cc2)N1
Cc1cccc(Cl)c1NC(=O)C1CCCN(Cc2ccccc2C#N)C1
COC1=CC(=O)CCC2(C)C1=CCC1C2CCC2(C)C1CCC2(C)O
CCOC(=O)CSc1nc2ccc(NC(=O)Cn3cnc4sc(C)c(C(=O)OC)c4c3=O)cc2s1
C[N+]1(CCC#Cc2cccc3c2CCCC3)CCCC1
CC(C)Sc1nnc(-c2cccnc2)n1-c1ccc(Cl)cc1
N=C(S)SSC(N)=NN
c1ccc(OCc2ccccc2COc2ccccc2)cc1
CCCCCCCCCCCCCCN1CC(=Cc2cccs2)C(=O)C(=Cc2cccs2)C1
CCN(CC)c1ccc(NC(=O)c2c(C3=C(O)C(=O)NC3c3ccccc3Cl)noc2C)cc1
COc1cccc(CN(CC(=O)NCC(c2ccco2)N2CCOCC2)C(=O)c2cccc(N3CC4CCC(C3)O4)c2)c1
Nc1nc(=O)c2ncn(C3CC(O)C(COP(=O)(O)OP(=O)(O)OP(=O)(O)O)O3)c2[nH]1
COc1ccccc1N1CCN(CCNC(=O)c2c(C)nn(-c3ccccc3)c2C2CC2)CC1
COC(=O)NC(C(=O)N1CCCC1C(=O)NC1Cc2ccc(cc2)OCCCCC1O)c1ccccc1
CC(=O)NC(CC(=O)O)C(=O)NCc1ccccc1
CCCCC1(CC)CS(=O)(=O)c2cc(CCC(=O)C(O)(C(F)(F)F)C(F)(F)F)ccc2C(O)C1O
CN(CC#Cc1ccccc1)Cc1ccc(-c2ccc(O)c(Cl)c2)cc1
CCOc1ccccc1NC(=O)C(C)N1C(=O)C2CC=CCC2C1=O
COC(=O)CS(=O)(=O)N1CC2(CC(c3cccc(NC(=O)NC4CC4)c3)=NO2)CC1C(N)=O
CC(C)CC=CC1(C)SC(=O)C(C)C1=O
COc1ccc(CCC(CCc2ccccc2)c2cc(C(=O)O)c(F)cc2Cl)cc1OC
COc1ccc2c(c1)C13CCN(CC4CC4)C(C2)C1CC(=O)OC3
COc1ccc(CN(CCCNCCCO)Cc2c3ccc(Cl)cc3nc3ccc(OC)cc23)cc1
O=C(O)C(Cc1c[nH]c2ccccc12)NC(=O)C(Cc1c[nH]cn1)NC(=O)C(S)C1CCCCC1
CCc1cccc(CC)c1NC(=O)c1cc(C)cc(OC)c1
CCNCCSC1c2ccccc2CSc2ccc(F)cc21
COc1cc2c(Nc3ccc(F)c(C(F)(F)F)c3)ncnc2cc1OCCCN1CCCCC1
CCn1cc(C(=O)NCCS(=O)(=O)N2CCN(c3ccccc3OC)CC2)c2ccccc21
COc1ccccc1N1CCN(CC#CCN(C)C)CC1
O=C(CNC(=O)C1COc2ccccc2O1)NC(c1ccc(Cl)cc1)c1ccccn1
CCOC(=O)N1CCN(S(=O)(=O)C=C(C)C=Cc2ccc(O)c(OC)c2)CC1
Cc1cc(C)c2c(c1C)C(=O)c1cc([S+](C)[O-])cc3c1c-2nn3O
CCOC(=O)N1CCN(C(=O)c2cc(COc3ccc(F)c(F)c3F)on2)CC1
CC(C)(CCS(C)(=O)=O)C(=O)Nc1ccc(S(=O)(=O)NC2CC2)cc1
O=C1c2ccccc2CCC1Cc1ccccc1
COc1ccccc1Nc1nc2c(C)cccc2cc1C#N
Cc1cccc(-n2ncc(C(=O)NCc3ccccc3Cl)c2C2CCN(C(=O)OC(C)(C)C)CC2)c1
COc1ccc(OC)c(NC(=O)c2c(NC(=O)C3CCCCC3)sc3c2CCCC3)c1
NC(Cc1ccc(O)cc1)C(=O)NC1CSSCC(C(=O)O)NC(=O)C(Cc2c[nH]c3ccccc23)NC1=O
COCC1=Nc2cc(C(=O)NCCCOC(C)C)ccc2Sc2ccccc21
CC1CN(C(C)CO)C(=O)c2cccc(NC(=O)C3CC3)c2OC1CN(C)S(=O)(=O)c1cccs1
CCOC(=O)C1(C)C(c2cccc([N+](=O)[O-])c2)NC(c2cccc(OC)c2)C2C(=O)N(c3ccccc3)C(=O)C21
CCCn1c(=O)c2nc(-c3ccc(N)cc3)[nH]c2n(CCC)c1=O
COc1cc(C(=O)NCCN2CCOCC2)ccc1OCc1ccc(Cl)cc1
O=C(O)CCC(=O)N1N=C(c2ccc(OCc3ccc4ccccc4n3)cc2)CC1c1ccccc1
COc1ccc(C(=O)C=C2SC(=O)NC2=O)cc1
CC(=O)NC(C)c1ccc(F)cc1
COc1ccc(CCNC(=O)C2CCC(=O)N(C3CC3)C2)cc1
Fc1ccc(-c2cn(Cc3ccc(Cl)cc3)cn2)cc1
CCCN(Cc1nnnn1C1CCCCC1)C(=O)C1CCN(Cc2ccc(C)o2)CC1
CCn1cc(CCC(=O)OCC(=O)Nc2nc(C)cs2)c(=O)c2ccccc21
CC(Nc1c(N2CCCC2)c(=O)c1=O)c1cccc(NS(C)(=O)=O)c1
O=C1c2ccccc2C(=O)N1CCCN1CCCCC1
COCCN1C(=O)C2C(C1=O)n1c(=O)n(-c3ccc(Br)cc3)c(=O)n1C2c1ccccc1
O=C(C=Cc1ccc(O)cc1)c1cc2ccc(O)cc2nc1Nc1ccc(Cl)cc1
CCN(CC)CCNc1cc(OC)c2ncn3c4cc(OCCOC)ccc4c(=O)c1c23
COC(=O)C1=C(O)C2c3cc(O)ccc3-n3c1c(ccc3=O)C2C(=O)OC
COC(=O)C=Cc1cc(Cl)ccc1N1CCN(C(=O)C(C)(C)C)CC1
COc1ccc(Br)cc1C=NNC1=NC(=O)CS1
NC(=O)C1(c2ccc(F)cc2)CCOCC1
O=C(NC(Cc1ccc(O)cc1)C(=O)NCCCN1CCOCC1)C1CCCCCC1
CCCN(CCC)c1nc(Cl)nc2c1ncn2C1OC(COP(=O)(O)OP(=O)(O)OP(=O)(O)OCC2OC(N)=NC2=O)C(O)C1O
COC(=O)C1(O)CC(O)C(O)C(O)C1C1OC(=O)C2=C1CCCC2
CC(C)(CC(=O)Nc1ncccn1)NCC(CCN1CCCCC1)c1ccc(NS(C)(=O)=O)c(F)c1
CCNCc1ccc(F)cc1-c1ccc(CN2C(CC(C)C)C(=O)N(Cc3cn(C)nn3)CCS2(=O)=O)cc1
CCCC1CN(Cc2nc3c(s2)CCC3)CC1O
COc1cccc(OCC(=O)NC2CCCCC2)c1
O=C(NS(=O)(=O)c1cccs1)c1csc(-c2cccc(O)c2O)n1
CCOC(=O)CNC(=O)c1cc(NC(C)=C(C)C(=O)c2c[nH]c3ccccc23)ccc1OC
O=c1cc(-c2ccc3ccccc3c2)sc(C(F)(F)F)c1
COC1C(COC(C)=O)OCC(O)C1OC(C)=O
COc1ccc2c(=O)cc(-c3ccc(O)cc3)oc2c1
CC(=O)c1ccc(NC(=S)NCCCCCCC(=O)NC2C(CO)OC(n3cnc4cncnc43)C2O)cc1
O=C(CO)C1CCCCC1C(=O)NC(c1ccc(F)cc1)c1c(O)c2ccccc2[nH]c1=O
CCOc1ccc(CCNC(=O)C(C)n2cnc3cc(S(=O)(=O)N4CCc5ccccc5C4)ccc32)cc1
COC(=O)c1sc(-c2ccccc2)cc1NC(=O)c1cc(C)on1
CC(C)N1CCN(C(c2cccnc2)c2cnc3ccc(-c4cnn(C)c4)nn23)CC1
CC(=NNc1ccc([N+](=O)[O-])cc1)c1ccc(N)cc1
CC(=O)Nc1ccc(Nc2nc(N3CCCC3)nc3[nH]ccc23)cc1
CC(=O)NN=C1CC2(CC(C)OC(C)=O)C(C)(C)CCCC2(OC(C)=O)c2ccc(O)cc21
COc1cc(=O)[nH]c2c(Oc3ccc(-c4ccc(C(=O)O)cc4)c[n+]3[O-])cc(C(N)=O)cc12
O=C1NC(c2ccccc2Cl)c2nncn2-c2ccccc21
CC(=O)c1ccc(-n2cc(C(=O)CCl)c(=O)cc2C)cc1
CC1(c2ccccc2F)COC(N)=N1
CCCCc1ccc(Oc2ccc(C(=O)N3CCCCC3)cc2)c(OC)c1
COc1ccc(C(=O)C=Cc2c(C)nc3n(c2=O)CS3)cc1
O=C(Cc1cccc(Cl)c1)Nc1cnc(O)[nH]c1=O
O=c1n(C2CCOCC2)c2ccncc2n1C1CC2CCC(C1)N2C1CCN(Cc2ccccc2)CC1
CCCCn1c(=O)n(CC(C)C)c(=O)c2[nH]c(-c3ccc(OCC(=O)NCc4ccccc4F)cc3)nc21
Cc1ccc(NC(=O)c2cc(-c3ccccc3)[nH]n2)cc1
N#Cc1ccc2c(c1)C(NS(=O)(=O)c1ccc(C(N)=O)cc1)C(O)C(F)(F)O2
O=S(=O)(CCNN=Cc1cccs1)c1cccc(F)c1
COc1ccc(-c2nc(-c3ccc4c(c3)OCO4)c(-c3ccnc(N)c3)[nH]2)cc1OC
COc1cc(NS(C)(=O)=O)ccc1Nc1c2ccccc2nc2c1[nH]c1ccccc12
Cc1cc(NC(=O)CSc2nnc3c4ccccc4n(C)c3n2)on1
CCNCCNC(=O)c1cc(Cl)ccc1Oc1cc(C)c(C)cc1C
CN1C2CCC1C(C(=O)O)C(c1ccc(OC(C)(C)C)cc1)C2
COc1cc(C(C)=O)ccc1O
O=C(NCCO)c1ccc(C#Cc2cc(Cl)ccc2OCC(F)(F)F)cc1
O=C(NCCc1c[nH]nc1-c1ccc2c(c1)OCO2)c1ccco1
Cc1noc(NS(=O)(=O)c2cccc3c(N)cccc23)c1C
O=C1C(=O)N(Cc2nc(Nc3cccc(Cl)c3)nc(N3CC4CN(C5CC5)CC4C3)n2)c2ccc(F)cc21
O=c1c2nc[nH]c2n(-c2cc(Cl)ccc2Cl)c(=O)n1Nc1c(F)cccc1F
CN(Cc1noc(C(C)(C)C)n1)C1CCN(CCO)C1
NCCSC(O)(CO)c1ccc(Cl)cc1
CCNC(=O)c1cc(NC(=O)c2cc(NC(=O)c3oc4cc5nc(SC)oc5cc4c3C)cn2C)cn1C
Cc1ccc(-n2c(C)nc3cc(OCC(=O)NCc4ccccc4)ccc3c2=O)cc1
CN(C)c1ccccc1SCC(O)C(Cc1ccccc1)NC(=O)C(CC(N)=O)NC=O
CS(=O)(=O)N1CCC(C(=O)N(Cc2cc(Cl)c3c(c2)OCCCO3)C2CC2)CC1
Cc1ccc(SCC(=O)Nc2ccc(C)c(C)c2C)c(C)c1
CC1(OS(C)(=O)=O)OC(=O)C(c2ccc(-c3cc(C(F)(F)F)oc(=O)c3)o2)=C1Oc1ccccc1
COC(=O)CCNC(=O)CCC1CCCCC1
COc1cc(C(=O)N(Cc2cc3ccc(C)cc3[nH]c2=O)CC(F)F)cc(OC)c1OC
Nc1nc(N)c(-c2ccc(NC(=O)c3ccc([N+](=O)[O-])cc3)cc2)c(COCCOc2ccccc2F)n1
CC1CCC2(C(=O)O)CCC3(C)C(=CCC4C5(C)CCC(O)C(C)(COC(=O)C6COc7ccccc7O6)C5CCC43C)C2C1C
CNc1ncnc2c1ncn2C1OC(CO)C(O)C1O
CCCc1c(CCCOc2c(F)cc(F)cc2F)noc1C
CC(=O)OCC(CC(C)=CCCc1ccoc1)C(C)CO
O=C(C=Cc1ccc(O)cc1)c1ccc(NCCc2ccccc2)nc1
CCOC(=O)C(Cc1ccccc1)Nc1nc(=O)cc(C)[nH]1
CCCCCCCCCCOc1ccc2c(c1)CCN(CCCC(=O)OC)S2(=O)=O
CCn1c(=O)cc(C(=O)N2CCN(C)CC2)c2c(-c3ccc(Cl)cc3)nn(Cc3cccc(F)c3)c21
CCc1cc(-c2ccc(-c3ccc4cc(OC)ccc4c3)c(C(=O)O)c2)ccc1O
CN(C)CC(=O)C(Cc1ccccc1)NC(=O)COc1ccc(Cl)cc1
Oc1ccc(-c2cc(-c3ccccc3)nc(-c3ccc(N4CCOCC4)cc3)c2)cc1
c1ccc(NC2=NC(=Nc3nccs3)N2)cc1
CN(C(=O)c1ccc2c(c1)c1ccccc1c(=O)n2O)c1ccccc1Cl
OC(CCCN1CCN(c2ccc(Cl)c(F)c2)CC1)c1ccc(F)cc1
O=C1NC(N2CCOCC2)=NC1=Cc1ccc(-c2ccc(F)cc2)s1
COC(=O)C(c1ccccc1I)C1CCCCN1C(=O)c1cccc2c(Cl)cccc12
CC=CC=C(C)C(=O)NC1CCC(CC(=O)O)CC1
O=C(CCOc1ccc(Br)cc1)NC1(C(=O)NCCCN2CCC(c3c[nH]c4ncccc34)CC2)CCCC1
C(=Cc1ccccc1)COCCCN1CCN(CCCn2c3ccccc3c3ccccc32)CC1
Fc1ccc(-n2cc(-c3ccccc3)cn2)cc1
NC(=O)CCCCCn1c(=O)[nH]c2cnc3ccc(-c4ocnc4C(N)=O)cc3c21
CN(c1ncnc2[nH]ccc12)C1CCC(CS(=O)(=O)N2CCN(c3ccc(F)cc3)CC2)CC1
CCc1ccc(OCCOc2cc(COC(C)C)ccc2OC)cc1
CCOc1cc(O)c2c(=O)cc(-c3ccc(O)cc3)oc2c1
COc1ccc(CC(C(C)=O)c2cc(OC)c(OC)c(OC)c2Br)cc1OC
COC(=O)c1cc(OCC(O)CN(C)C)c2occc2c1
CC(C)n1cc(C(=O)c2cncc(NC(=O)c3cc4ccccc4s3)c2)c2c(N)ncnc21
COc1cccc(NP(=O)(N2CC2)N2CC2)c1
COc1cc(C2CC(=O)c3sc(-c4ccc(C(C)=O)cc4)cc3O2)cc(OC)c1OC
C=C1CC(O)CC(F)C1=C
CCCNc1cc(C)nc2c(-c3cc4cc(C)cc(C)c4[nH]c3=O)nn(C)c12
CCSC(=N)Nc1cccn(CC(=O)Nc2c(C)cccc2C)c1=O
CCn1c(-c2ccccc2)cc2ccc(OC)cc21
Oc1ccc(C(=S)N2CCCC2)c(O)c1
NC(=O)C1CC(N)CN1C(=O)CC(NC(=O)C(F)(F)F)C(=O)O
CCN(CC)CCNc1c(-c2ccc(OC)cc2)nc2ccccn12
O=S(=O)(NCCN1CCCCC1)c1ccc2c(c1)OC(COc1ccccc1)CN2Cc1ccccc1
CC1(C)CC(=O)c2c(ncnc2-c2ccc(Cl)cc2)C1
COc1ccc(CNCC(O)COC(C)C)cc1OC
CC(=O)OCC1CCC(N(C)CCCNc2cc(Oc3cccnc3)cc3c(C)ccnc23)C1
CCOC(=O)C1C(c2ccc(OC)cc2)N(C)c2cc(OC)ccc2C12Oc1ccc(OC)cc1C2=O
Cc1cc2c(cc1C(=O)Oc1ccc(Br)cc1C(=O)Nc1ccc(N3CCOCC3)cc1)OCO2
OC1Cc2ccccc2C1N1CCC(c2ccccc2F)CC1
Cn1cccc1CCC(=O)O
CN(C)C=CC(=O)C=NN
CCCN(CCC)CC(=O)Nc1ccc(NC(=O)c2ccc(Cl)c(Cl)c2)cc1
CC1(C)CCN(C(=O)C2=C(Oc3ccc(Cl)cc3)C(c3cccc(F)c3)=NP(=O)(c3ccccc3)C2)CC1
C=C1CCN(C(=O)N2CCN(c3ccc(NC(=O)c4ccc(CNC(=O)N5CCN(C(=O)c6cc(F)ccc6F)CC5)cc4)cc3)CC2)C1
CN(C(=O)Nc1ccc(-c2ccccn2)cc1)C1C(=O)N2C1SC(C)(C)C2C(=O)OC(C)(C)C
Cc1ccccc1CSc1nnc(-c2ccncc2)n1-c1ccccc1
C=CC1CC1C(=O)NS(=O)(=O)C1CC1
Cc1cc(NS(=O)(=O)c2ccc(NC(=O)C(C#N)=Cc3ccc(F)c(F)c3)cc2)no1
CCC1(O)CC(=O)OCc2c1cc1n(c2=O)Cc2cc3cc(Cl)ccc3nc2-1
CC1CCCCN1S(=O)(=O)c1ccc(NC(=O)c2sc3ccccc3c2Cl)cc1
Cc1ccc(Nc2ccc3nc(N)nc(N)c3c2)cc1NC(=O)COc1ccccc1F
CCN(CC)c1ncc(N(Cc2ccccc2)C(=O)CN)c(NC(Cc2ccc(OC(C)=O)cc2)C(=O)O)n1
CC(=O)OCC1=C(C(=O)O)N2C(=O)C(=Cc3ccccn3)C2S(=O)(=O)C1
COc1ccc2[nH]c(-c3cccnc3)cc(=O)c2c1
COC(=O)c1ccc(NC(=O)CCCC(C)NCC(O)c2cc(O)cc(OC)c2)s1
COC1=CC(N2CCN(C(=O)CCC(=O)Nc3ccccc3CC(N)C(=O)O)CC2)C(N)C(O)CC1
CCN1CCN(C(=O)Nc2ccc(-n3c(=O)c(C)nc4cnc(NC5CCCC5)nc43)c(F)c2)C(c2ccccc2)C1
COc1ccc2c3c(c4cc(OC)c(OC)cc4c2c1)CCCN3
CC1OC(OC2CCCCC2OCc2cc(=O)c(OCC=CBr)c(O)o2)C(O)C(O)C1O
COc1ccc(C(=O)NCCCCN=C(N)N)cc1
COc1cc(C2c3cc4c(cc3C(N(Cc3ccco3)Cc3ccco3)C3COC(=O)C23)OCO4)cc(OC)c1O
CC(C)Sc1nnc(NC(=O)c2ccc3c(c2)OCCO3)s1
CCCOc1ccc(Br)c2[nH]c(=O)c(-c3nc(C)no3)cc12
NC(=O)c1cc(S(N)(=O)=O)sc1N
COc1ccc(C(=O)N(c2ncc(F)s2)C(CC#N)c2ccc(Cl)cc2)cc1
COc1ccc(Cl)c(NC(=S)NC(=O)COC(=O)c2ccc(-n3cc(C#N)cc3-c3ccc(O)c(O)c3)cc2)c1
COc1cc2nc(-c3ccc(C#N)cc3)nc(NCc3cccc(F)c3)c2cc1OC
CC(C)c1c(C(=O)N=C(N)NCc2cccc(C(F)(F)F)c2)c2ccc([N+](=O)[O-])cc2n1CC(F)F
COc1ccc(OC)c(CNC(=O)C(Cc2c[nH]c3c(F)cccc23)NC(=O)CCC(=O)O)c1
CC1=NN(C(N)=O)C(=O)C1N=Nc1ccc(C(N)=O)cc1
Cc1cc(C)nc(NS(=O)(=O)c2ccccc2COCC(F)(F)C(F)(F)F)n1
CC(C)(C)NC(=O)CN1C(=O)COc2ccc(S(=O)(=O)NCC3CCCO3)cc21
CCN(CC(=O)Nc1cc(Cl)ccc1Cl)C(=O)c1cccnc1
CC(C)CCn1c(CC(C)C)nc2c3ccccc3nc-2c1O
CC(C)C(CC(=O)N1CCN(c2ncccn2)CC1)n1cnc2c(NC3CCCC3)ncnc21
COc1cc(C(O)C=Cc2ccc(CCN)cc2)cc(OC)c1OC
CN(C)Cc1ccc2c(c1)Cc1cc(C(N)=O)c(NC(=O)Nc3cc(F)c(F)c(F)c3)cc1-2
CCOC(=O)c1cc(C(F)F)nn1CC(C)C(=O)NCc1cc(Cl)c(N)c(Cl)c1
COc1ccccc1OC
COc1ccc(-c2nc(C3CCN(Cc4ccccc4)CC3)no2)c(C)c1
Cc1nc(C)c(CNc2ccc(C(=O)Nc3c(C)cccc3C)cc2NS(=O)(=O)c2ccc(Cl)s2)o1
COC1CCC2(O)C3=CCC4CC5OC6OC(O)CC(O)C6(OC(=O)c6ccccc6)OC5CC4(O)C3CCC12C
CSc1nsc(N)c1C(=O)c1ccc(Cl)cc1
Cc1ccc(CCNS(=O)(=O)c2ccc3c(c2)C(Cc2ccccc2)C(=O)N3C)cc1
CC(C)CC(C(=O)O)C(=O)NC1SC(O)C(O)C1C#CC(N)c1ncnc2c1ncn2NC(=O)NO
NCCc1ccc(-c2c3ccc(=O)cc-3oc3c(O)c(O)c(OC4OC(CO)C(O)C4O)cc23)cc1
Cc1ccc(-c2nc3c(c(=O)[nH]c(=O)n3C)n2Cc2ccc(O)cc2)cc1
CS(=O)(=O)c1ccc(-c2cn3c(Cl)cncc3n2)cc1
O=[N+]([O-])c1ccc(CCC2C(OP(=O)(O)N(CCCl)CCCl)C3CCN2CC3)cc1
CC1=NC2(CCC3(C)C(C(C)CNC(=O)C(=O)OC(C)C)CCC23)C(=O)N1Cc1ccccc1
NCCCCC(NCCN)C(=O)N1Cc2ccccc2CC1C(=O)NCCc1ccc(Cl)c(O)c1N
COc1ccc(CCN(C)C(=O)CCNC(=O)c2ccco2)cc1OCCOC(C)=O
CC(C)c1[nH]cnc1C=c1[nH]c(=O)c(=Cc2c[nH]c3ccccc23)[nH]c1=O
CCCCc1ocnc1C(=O)Nc1sccc1C(=O)Nc1ccccc1
O=C(NCCN1CCc2cc(O)ccc2C1)c1cc2ccccc2cc1O
O=C(Cc1nc(=O)cc(N2CCOCC2)[nH]1)Nc1ccc(F)cc1
Cc1nc(C(C)(O)C#Cc2ccc3c(c2)-c2c(N)n[nH]c2CCO3)no1
CC(NC(=O)C(Cc1c[nH]c2ccccc12)NC(=O)c1ccccc1)C(=O)Nc1cccc2ccccc12
COC(=O)C1CC(=O)OC(c2ccc(O)cc2)C1
O=[N+]([O-])c1cc(OCc2ccc(Cl)nn2)ccc1Cl
O=C(CCC(=O)NC(Cc1ccccc1)C(=O)O)NCc1cccs1
COc1cc(OC2OC(CO)C(O)C(OC(C)=O)C2O)c2c(c1C)COC2=O
Cc1nc2cc(C(=O)N3CCOCC3)ccc2n1C
CNC(=O)CN1CCOCC1c1nc(-c2cccc(Cl)c2)no1
O=C(C=Cc1ccc(Cl)cc1Cl)NCCCCCN1CCCN(C(=O)Nc2ccc(F)c(F)c2)CC1
O=C1OC2(CCC(CO)CC2)CN1Cc1ccnc(OCCO)c1
CSC(=O)C=Cc1ccccc1
O=S(=O)(O)c1ccc(NC(=S)Nc2cc(S(=O)(=O)O)ccc2Cl)cc1
CC(=Cc1ccccc1)CN(C(=O)c1ccc2[nH]nnc2c1)c1ccccc1
CC(C)Cc1nc(CC(N)=O)c(Cl)n1Cc1ccc(-c2ccccc2-c2nnn(C)n2)cc1
CN1CCCCC1C1CCCO1
O=C1NCCCc2c1n(CC1CC1)c1ccccc21
Cc1nn(C2CCCCC2)c2sc(C(=O)NC3CCC(N4CCOC4=O)CC3)cc12
CCC1(C)COc2c(O)cc(CC=C(C)CCC(C)C3=CCC4CCC5(C=CC(=O)C=C5)C(=O)C34)cc21
Cc1cc(Br)c(Cl)c(C)c1NC(=O)c1ccccc1
Cc1cccc(Cn2cc(C(=O)O)c(=O)c3cccc(F)c32)c1
CCCCC(O)C1OCCO1
O=C(Cc1ccc2occc2c1)NCCCCCCCCCCNc1cc(N2CCOCC2)ccn1
O=c1n(Cc2ccccc2)c(=O)n(Cc2ccccc2)c(=O)n1Cc1ccccc1
CCC(=O)NC(Cc1ccccc1)C(O)CNC(C)(C)Cc1ccc(C)s1
CCCN(CCC)C1Cc2cccc3[nH]c(=O)n(c23)C1
Cc1cc2c(cc1C(=O)O)N(c1ccc(F)cc1)C1(CCCCC1)C2=O
CC(O)C(C)Nc1c(O)c(=O)c1=NCC(C)(C)C
CCn1nc(CC#Cc2ccc(OC(F)(F)F)cc2)c2c(OCCCN3CCN(C)CC3)cccc21
O=C(O)c1cc(O)cc(O)c1
O=C1NCNC(=O)c2c1cnn2C1c2ccccc2CSc2ccccc21
O=C(NC1CCC(c2cc3sccc3s2)CC1)NC(C(=O)O)N1CCC(O)CC1
CN(Cc1ccccc1)C(=O)c1cccc2c1C(=O)c1c(Cl)cccc1S2(=O)=O
Cc1ccc(NC(=O)CSc2nnc(NC(=O)c3cccc([N+](=O)[O-])c3)s2)c(C)c1
NC(=O)c1cnc(Nc2cc(I)ccc2OCC(F)(F)F)nc1N
O=C(NCc1cccc(O)c1)Nc1ccccc1Cl
COc1ccc(Nc2ncc(C(F)(F)F)cc2Cl)c2ccccc12
N=C(NO)N1CCN(S(=O)(=O)N2CCCCC2)CC1
CCC(=O)Nc1cc(F)cc(-c2ccnc(Nc3ccc(NC(=O)c4cccc(NC(=O)C(C)N)c4)cc3)n2)c1
CCOc1ccc(CN2CCN(CCc3ccccc3)CC2)cc1OC
CN1CCc2c(sc3ncn(Cc4ccccc4)c(=O)c23)C1
Cc1cccc2c1C(=O)NC2
CCCCc1ccc(C#Cc2cn(C3CC(OC(C)=O)C(CO)O3)c(=O)[nH]c2=O)cc1
CCCCCC(C)NCc1coc(-c2ccc(OC)cc2)n1
CC(=O)C[n+]1cn(C2OC(C(=O)O)C(O)C2O)c2ncnc(Br)c21
CCC(COc1ccc(Oc2ccc(C=Cc3ccc(C)cc3)cc2)cc1)OC(=O)C(C)C
CCOP(=O)(OCC)C(Nc1ccc(C(F)(F)F)cc1OC)c1cccc(F)c1
Cc1cc(C)cc(C2CC(O)C(O)CN2Cc2ccc3c(c2)OCO3)c1
COc1cc2c(cc1NC(=O)CN1CCN(c3ccccc3)CC1)oc1ccccc12
CN(C)c1ccc(Cl)cc1C(=O)Nc1ccc(Cl)cc1
O=C(COc1ccccc1)OC(CC1CCCCC1)C(=O)NCc1ccccc1
Cc1ccc(C(=O)CNc2oc(-c3ccccc3)nc2C#N)cc1
CN(C)Cc1n[nH]c2ccc(CN3CCc4nc(Cc5ccccc5)oc4C3)cc12
COc1ccc2c(c1)OCC(OCCCOc1ccccc1)C2=O
O=C(NC(=S)Nc1ccccc1Oc1ccccc1)c1ccco1
COc1cccc(C2C3=C(CC(C)(C)CC3=O)N(NC(=O)c3ccc(Cl)cc3)C3=C2C(=O)CC(C)(C)C3)c1
CCCCCCCCCCOc1cccc(OCC=C(C)C)c1C(=O)O
COc1ccc(Sc2ccc(C=NNC(=O)c3cnccn3)cc2OC)cc1
NCc1ccc(-c2csc(NC(=O)c3cc(C(F)(F)F)nn3-c3ccc(F)cc3)n2)cc1
NCCCCCCNCCCNC(=O)C(c1ccccc1)c1ccccc1
N#Cc1cn(C2CCC2)c2ncnc(N3CCN4CCC4=NN=C4C=CC=CN43)c12
CCOc1ccc(-c2nnc(SCC(=O)Nc3ccc(S(=O)(=O)N4CCCCC4)cc3)o2)cc1
C=CC1(C)CCC(CC2OC3CC4C5CC=C6CC(O)CCC6(C)C5CCC4(C)C3C2C)O1
COc1ccc(-c2csc(NN=Cc3ccc(O)c(C)c3O)n2)cc1
CCOC(=O)c1cc(-c2ccc(Cl)cc2)n[nH]1
C1=Nc2ncnc3c2c(cc2ccccc23)N1Cc1ccccc1
CC(C)(C)c1cc(C=CC=CC(=O)C=Cc2c(O)ccc(C(=O)O)c2O)cc(C(C)(C)C)c1O
CCn1ccc(NC(=O)CCCc2nc(N)nc(N(C)C)n2)n1
O=C(NCc1ccccc1)NCC(O)CNC(=O)Nc1ccccc1
CS(=O)(=O)c1ccc(Nc2nccc(-c3cccnc3)n2)c(Cl)c1
Cc1[nH]c(-c2nn(-c3ccc(Cl)cc3Cl)c(-c3ccc(Cl)cc3)c2C)nc(=O)c1Br
CCCCN(C)C(=O)COc1ccc(CCC2=NS(=O)(=O)c3ccccc3N2)cc1
COc1ccc(N2CCN(C(=O)C3CC(=O)N(c4ccc5c(c4)OCCO5)C3)CC2)cc1
Cc1cc(-c2cccc(C(C)C3CCN(C(=O)OS(=O)(=O)N4c5ccccc5CC4c4ccccn4)CC3)c2)c2[nH]ncc2c1
COC(=O)c1ccc(COc2ccc(C=O)cc2)o1
Clc1nssc1=Nc1ccccc1
CCC(=O)NC(CCSC)C(=O)NC(Cc1ccccc1)C(N)=O
COc1ccc(Br)c(CNc2ccc(S(=O)(=O)N3CCCCCC3)cc2)c1
CCCCCCCCCN1CCc2c([nH]c3ccccc23)C1
O=c1c(Cl)cc(Cl)cn1CCCCCCCCCCOc1ccc(Cl)cc1
COc1ccc2c(c1)CC1(C)c3ccccc3N(Cc3ccc(Cl)c(Cl)c3)C(=O)N1C2
C#CC=CCCC(C)CC=CCCCCCCCCCCC=C(C)C=CCCCC=CC
CC(C)c1ccc(C2Cc3c(cccc3C(F)(F)F)N(CC(=O)Nc3cccc(C(=O)O)c3)C(=O)C2O)cc1
CCN(CC)c1ccc(C=NNC(=O)Cc2cccc(F)c2)c(O)c1
CN1CCC(CN(Cc2ccccc2OCc2ccccc2)C(=O)CCNS(=O)(=O)Cc2ccccc2)CC1
CC(C)=CCN1Cc2cccc3[nH]c(=O)n(c23)C(C)C1
O=S(=O)(c1ccccc1)N(CCCNCCO)CC(O)COc1ccc2c(c1)CCCC2
C=CC1(C)C=C2C(C)=COC2(C)CC1C(=C)C
Cc1cc(Nc2nc(SCCN(C)C(=O)c3ccc4c(c3)OCO4)nc(N(C)C3CCCCC3)n2)[nH]n1
NC1=NNC(=O)CN1N=Cc1cn(-c2ccccc2)nc1-c1ccccc1
CON=C(C(=O)NC1C(=O)N2C(C(=O)[O-])=C(C[n+]3cccc4ccccc43)CSC12)c1csc(N)n1
CC(C)c1nc2ccc(Cl)cn2c1N(C)C(=O)CN
C=C(C=O)CCC(C)=CCC(C)CO
C=C1C(=O)OC(c2cccc(OC)c2)C1c1ccc2ccccc2c1
COc1ccccc1-c1ccccc1CC1CCOC(C)(C)C1
CC(C)(C)c1ccc(-c2cccc(C3=CC(=O)C=CC3=O)c2)cc1
CCCN(C)Cc1c(C(=O)NN=Cc2ccc(C)o2)nnn1-c1nonc1N
CCC(C)C(NC(=O)C(N)Cc1c[nH]c2ccccc12)C(=O)NC(CC(=O)O)C(=O)NCC(=O)O
CS(=O)(=O)NC(C(=O)NCC1CCCCC1)C1CCCCC1
CC1(c2ccccc2)NC(=O)N(CC(=O)NCC2CCN(c3ccccn3)C2)C1=O
COc1ccc(-c2cc(=O)c3c(O)cc(O)cc3o2)cc1
COc1ccc(-n2nnc(-c3ccncc3)n2)cc1
CCN(Cc1ccccc1)C(=S)Nc1c(C)cc(C)cc1C
COc1cc2c(cc1OC)C(C)(C)CCC2(C)C
CC1(C)Cc2nc3cc(I)ccc3c(N)c2C(N2CCOCC2)C1
COC12C(COC(N)=O)C3=C(C(=O)C(CSc4nnnn4C)=C(C)C3=O)N1CC1NC12
CC1CCC2(OC1)OC1CC3C4CC=C5CCCCC5(C)C4CCC3(C)C1C2C
Cc1cc(=O)oc2cc(N3CCOCC3)ccc12
CCCCCCC(=O)c1ccc(OC2OC(CO)C(O)C(O)C2O)cc1
CNCc1ccccc1Oc1ccccc1OC
CCCCCC(=O)OC1C(CO)OC(C)CC12COC(C)O2
Nc1cc(N2CCN(C(=O)CCc3cccnc3)C(C(=O)N3CCc4ccccc4C3)C2)ccc1C(F)(F)F
O=C(Nc1ccccc1)c1ccc(NC(=O)c2ccco2)cc1
CCN(CC)S(=O)(=O)c1ccc2oc(=O)c(C(=O)N(CCc3ccccc3)CCN3CCOCC3)c(O)c2c1
O=C(NCc1cccc(C(F)(F)F)c1)C(Cc1ccccc1)N1CCN(c2ccccc2)CC1
COc1cccc(NS(=O)(=O)c2ccc3c(c2)CCCN3C(C)=O)c1
COc1cc2c(N3CCN(C(=S)NCc4ccc(Cl)c(Cl)c4)CC3)ncnc2cc1OCCCN1CCCC1
Cc1ccc([N+](=O)[O-])cc1NP(=O)(Oc1ccc(F)cc1Cl)Oc1ccc(F)cc1Cl
COc1ccc2ccc(CN3C(COc4ccccc4)C(O)C(O)C(CCC(O)CN)S3(=O)=O)cc2c1
CN1CC(C(=O)N2CCN(c3ccccc3)CC2CO)CC2c3cccc4[nH]cc(c34)CC21
CC(C)=CCCC(C)c1cc(C)c(O)c(CN2CCOCC2)c1
FC(F)(F)c1ccccc1CN1CCN(C(=S)SCc2ccccc2Cl)CC1
COC(=O)Nc1ccc(S(=O)(=O)N2CCCC2C(=O)OC)cc1
Cn1cc(CCc2nnc(SCC(=O)NC3CCCc4ccccc43)n2C)cn1
CC1CCCC(NC(=O)COC(=O)c2ccc(Cl)c([N+](=O)[O-])c2)C1C
O=C(c1cccc(-c2cnc3cc(N4CCCCC4)c(-c4n[nH]c(C5CCCCC5)n4)cn23)c1)N1CCOCC1
COc1ccc(-n2c(CN3C(=O)c4ccccc4C3=O)nc3ccccc3c2=O)cc1Cl
O=C(NN=Cc1ccc(Br)cc1)C1CC=CCC1
CN1C2CCC1CC(OC(=O)N(Cc1ccc(Cl)cc1)c1ccc(Cl)cc1)C2
CC(C)CC=C1C(O)CC(=CC=CC(C)C2CCC3C(=CC=C4CC(O)CC(O)C4)CCCC32C)CC1O
COc1ccc(N2CC(NC(=O)c3cccc(S(=O)(=O)N4CCCC4)c3)CC2=O)c(OC)c1
COc1cc(Br)c(C(=O)Nc2cccc(OCC(N)=O)c2)cc1OC
COC1C(=O)N2C(C(=O)OC3CC4CCC(C3)N4C)=CCS(=O)(=O)C12
CCCCCCCNCCNc1cc(C)c([N+](=O)[O-])c2nc3ccccc3n12
CCCCN1C(=O)C(CC(C)C)NC(=O)C12CCN(Cc1ccc(Oc3ccc(C(N)=O)cc3)cc1)CC2
CN(C)c1ccc(C=NNC(N)=S)cc1Cl
CCCCCCCCCCCCCCCOC(=O)OCC1(CCCCCCCCCCCCCC)CO1
COc1cc(C2c3cc4c(cc3C(Nc3ccc(F)cc3)C3COC(=O)C23)OCO4)cc(OC)c1O
C[S+]([O-])c1ccc(Cl)c(C(=O)Nc2nccs2)c1
CC(Sc1nc2ccccc2c(=O)n1CC1CCCO1)C(=O)NCC1CCCO1
CCOC(=O)C1=CN(CCc2ccccc2)C(=S)NC1C
CN(C1CCCCC1)C1CCN(Cc2cnc(-c3ccccc3)nc2)CC1
C[S+]([O-])c1ccccc1Nc1nc(NCc2ccco2)c2nc[nH]c2n1
CC(CNC(=O)c1cnn(C)c1)NC(=O)Cn1ccc2ccccc2c1=O
CC(C)c1n[nH]c2sc(C(=O)Nc3ccc(F)c([N+](=O)[O-])c3)cc12
Nc1nn(-c2ccccc2)c(-c2ccc(Cl)cc2)c1C(=O)c1cc(F)c(O)c(F)c1
COC(=O)C1=C(C(=O)OC)C2N(C)c3ccccc3C23CCC(=O)N(C(=O)c2ccc(C(F)(F)F)cc2)C3=N1
O=C1CCCC(NC2CCCCC2)=C1c1ccccn1
CN(c1ccccc1)S(=O)(=O)c1ccc(C(=O)Nc2ccc(O)c(C(F)(F)F)c2)cc1
COc1ccc(C2C3CCc4ccc(OC)cc4C3=NN2C(C)=O)cc1
CCCCN1C(=O)NC(=O)C(=Cc2c[nH]c3ccccc23)C1=O
NC(COC1OC(CO)C(O)C(O)C1O)Cc1c[nH]c2ccccc12
COc1cc2cc(C(=O)N3CC(CCl)c4[nH]c5ccc(C(=O)Nc6ccccn6)cc5c(=O)c43)[nH]c2c(OC)c1OC
CCOC(=O)C1CCC(Cn2c(S)nc3c(=O)cc(C(=O)N(CC)CC)oc32)CC1
Cc1ccc(C)c(-n2c(C)cc(C(=O)NCc3ccco3)c2C)c1
CCN1CCN(CCCNC(=O)C2CCN(S(=O)(=O)c3ccc(OC)cc3)CC2)CC1
Cn1nc([N+](=O)[O-])c2c1C(=O)c1ccncc1C2=O
COc1c2cc(Nc3ccccc3)ccc2c2ccccc2[n+]1-c1ccc(N(OC)S(=O)(=O)NC2CC2)cc1
O=C(CCNC(=O)c1ccc(Br)o1)NCCc1ccccc1
CCOc1ccc(Nc2nc(N)c(C(=O)c3cccnc3)s2)cc1
COc1ccc(C2(O)CCN(CC3CCN(C(=O)c4cc(OC)c(O)c(OC)c4)CC3)CC2)cc1
CC1(C)OC2=C(C(=O)C(=O)c3ccccc32)c2ccccc2C1O
CC(=O)Nc1ccc2nc(NC(=O)CSc3nccc(C)n3)sc2c1
CCOC(=O)C1(C(F)(F)F)N=C(c2ccc(-c3ccc(C#N)cc3)cc2)O1
CC(NC(=O)C(Cc1ccccc1)(NC(=O)C1(NC=O)CC1)c1cccc(F)c1)c1ccccc1
COC1OC(COC(=O)c2ccc(-n3c(-c4ccc(Cl)cc4)nc4ccccc4c3=O)cc2)C(O)C(O)C1O
CNC1CCN(C2CC(C)c3ccc(N)cc32)C1
CCN(CC(=O)O)S(=O)(=O)c1ccc(-c2ccc(OC)cc2)cc1
COC(=O)c1ccc(-c2cnc(N)n2-c2ccc(C(C)C)cc2)cc1
CN=Cc1ccc(-c2coc3cc4c(cc23)CC2(C(=O)NC(=O)NC2=O)C2C(C)OC(C)CN42)cc1
CS(=O)(=O)c1ccccc1Nc1nc(OCC(=O)O)nc(N(c2ccccc2)c2ccccc2)n1
COc1ccc(C(=O)CCc2ccc(O)c(O)c2)cc1OC
CC(C)NC(=O)C1CC2CC2N1C(=O)CCC(NC(=O)CC(F)(F)F)c1ccccc1
NC(=S)N1N=C(C=Cc2c[nH]c3ccccc23)C(=NNc2ccc(Br)cc2)C1=O
CC(=O)NC(Cc1ccc(OP(=O)(O)O)cc1)C(=O)NC(CCC(N)=O)C(=O)NC(CO)C(N)=O
O=C1CCc2[nH]c(=O)ccc21
COc1ccc(CCNC(C)CCc2c[nH]c3ccccc23)cc1OC
CC1(C)CC(=O)C(=CN2CCCCC2)C(=O)C1
Cn1c(SCC(=O)N2CC(=O)Nc3ccccc32)nnc1-c1ccc2c(c1)OCCO2
COC1CC2CN(CCN(S(=O)(=O)c3ccccc3)C2C(=O)NO)C1
COC(=O)C1(C(=O)OC)C2CCCC1CC(C)C2
CC(=O)NC12CC3CC(C1)CC(C(=O)Nc1cc(CNC4CC4)n[nH]1)(C3)C2
Cc1ccn(NS(=O)(=O)C(F)(F)F)c(=O)c1
COc1cc(C=NNC(=O)c2ccc(S(=O)(=O)N3CCOCC3)cc2)ccc1OC(=O)c1ccc(C)cc1
CC1=C(C)c2ccc(C(=O)NOCCCCNC(=O)Nc3ccccc3)cc2C1=O
FC(F)(F)c1ccc(-c2nn(-c3ccccc3Cl)c(-c3ccccc3)c2C2CCN(Cc3ccccn3)CC2)cc1
CC(C)COc1ccccc1-c1nc(=O)c(C(=O)N2CCN(C)CC2)c[nH]1
CC(C)(C)C(NC(=O)C(O)c1ccc(O)cc1)C(=O)NC(CCCN=C(N)N)CC(N)=O
COc1ccc2[nH]c(C(=O)c3cc(C)nc4c3cnn4C)cc2c1
Cc1ccc(Oc2ccc(N)cc2Cl)cn1
Cc1ncn(-c2ccc(OCCC(C)(CCC#N)C(=O)O)cc2)c1-c1ccc(Cl)cc1
COCc1ccccc1-c1cn(C2OC(C)C(O)C2O)c2ncnc(N)c12
COc1ccc(N2C(=O)C(C#N)C2c2ccco2)cc1
Cc1ccc(CN2CCN(c3ncnc4onc(C)c34)CC2)cc1OCc1cccc(F)c1F
C=CCc1cccc2cc(C(=O)c3ccc(CC(C)C)cc3)oc12
CC(C)c1ccc(OCC(O)CNCCc2ccc(Cl)cc2Cl)cc1
CC(C)c1ccc(NC(=O)COC(=O)CNC(=O)c2ccc(S(=O)(=O)N3CCCCC3)cc2)cc1
CCCCCCCCCCC(=O)c1ncc(CC[N+](C)(C)C)o1
CCOC(=O)C=Cc1cc(S(=O)(=O)N2CCC(C(=O)NC3CCCc4ccccc43)CC2)cn1C
O=C(Nc1cccc(S(=O)(=O)N2CCCCC2)c1)C1=C(C(=O)N2CCCC2)CCCC1
COc1cccc(C(=O)NCC2CC3c4cccc5c4C(CN5)CN3C2=O)c1
Cc1c(C)c2ccc(OCc3ccccc3F)cc2oc1=O
Cc1ccccc1N(C)S(=O)(=O)c1cccs1
CCc1cccc(CC)c1NC(=O)CCSc1nc(-c2ccc(F)cc2)c(-c2ccnc(N)c2)[nH]1
O=C(NC1CCN(C(=O)CCN2CCCCC2)CC1)c1cccc(Cl)c1Cl
CC(O)CN(CC(O)CN(C)CC(O)CN(C)C)C(=O)n1cc(C(O)c2cc([S+](C)[O-])ccc2O)c2ccccc21
CON=C1C2CCCC1CN(c1ccc(C#N)c(N)c1)CC2
COc1ccc(NCC2(O)CCOC(C)(C)C2)cc1
CCC1OC(=O)C(C)C(=O)C(C)CC(C)(OC(=O)NN)CCC(=O)CC2NC(=O)OC21
COC1CN(C(=O)c2ccc(C3CN(C4CCC(n5nccn5)C4)CC3C(N)=O)cc2)C1
OCc1cn(-c2ccc3ncccc3c2)nn1
c1ccc(SN2CCN(c3ccccc3)CC2)cc1
CCc1ccc(Cn2c(C(C)NS(=O)(=O)c3cccs3)nc3ccccc32)cc1
O=C(CSCc1ccccc1)Nc1ccccn1
COC(=O)c1nc(-c2ccc(S(=O)(=O)c3ccc(Cl)nn3)cc2)cn1C
COc1cc(C(=O)NC(CC(C)C)C(=O)NC(Cc2ccccc2)C(N)=O)cc(OC)c1O
O=C(NC(=O)c1c(F)cccc1F)Nc1ccc(OCCCn2ccnc2)c(Cl)c1
CC(=O)N1CCC(CNS(=O)(=O)c2ccc(S(C)(=O)=O)cc2)CC1
CC(C)c1ccc(S(=O)(=O)N2CCOCCOCCOCCOCCO2)cc1
CC(=O)OC1C(OC(C)=O)C2(CO2)C2CC(C)C(CO)(OC(C)=O)C12
Cc1ccc(CN(Cc2ccccc2)c2ccnc(NC(C)c3c(C)cnn3C)n2)o1
C=CCn1cc(C(=O)O)c(=O)c2cc(OC(C)=O)ccc21
CCCCOc1ccccc1C(=O)Oc1ccc2ccc(=O)oc2c1
COc1cc(OC)nc(NC(=O)NS(=O)(=O)c2sccc2CCC(C)c2ccccc2)n1
O=C(CNC(=O)c1ccc(Cl)cc1)NCc1ccc(Cl)cc1
Oc1ccc2oc3nc(=NCc4cccnc4)cc(-c4ccccc4)n3c2c1
CCCC(=O)NC(CCC(=O)O)C(=O)NCCSc1ccc(Cl)c(Cl)c1
Cc1ccc(-c2nc(=O)c3cccnc3[nH]2)cc1S(=O)(=O)N1CCOCC1
C=CCOC(=O)C(=O)C(CCC)NC(=O)C(Cc1ccccc1)NC(=O)OC(C)(C)C
COc1ccc(CN2CCN(C(=O)C34CC5CC(CC(C5)C3)C4)CC2)c(OC)c1
CCN1CC2CCCC(C1)N2c1ccc2cc(Cl)ccc2n1
COc1ccc2c(CC(=O)NC(CC(=O)O)c3ncc(-c4cccnc4)[nH]3)c[nH]c2c1
CCCCCCCCC=CCCCCCCC(C)=NO
CCc1ncc(C(F)F)cc1CNCc1ccc(S(C)(=O)=O)cc1
N#Cc1ccc(C2=NC=C(CC(=NO)c3ccccc3)C2=NCCCN2CCCCC2)cc1CC(O)C#N
c1ccc(-c2nc(-c3ccccc3)n(-c3ccncc3)n2)cc1
CCCCC(c1ccc(Cl)c(Cl)c1)C(O)CCCCN1CC2CCCCC2C(C(=O)O)C1
O=c1c(Cl)nnc2n1CCN2C1CC2CCCN2C1
Cc1cc(SC2CC(=O)N(c3csc(C)n3)C2=O)n[nH]1
Clc1ccc(C(Nc2ccnc3cc(-c4ccoc4)ccc23)c2ccc(Br)cc2)cc1
OC1(c2ccccc2)COc2ccccc2C1OCc1ccccc1
c1ccc(CCc2nc3c(N4CCCC4)ncnc3n2Cc2cccc(-c3ncc[nH]3)c2)nc1
CNC(=O)N1CCN(CC(=O)Nc2ccc([N+](=O)[O-])cc2N2CCCCC2)CC1
CCOc1ccc(C(C)NC(=O)Cc2ccc(S(=O)(=O)N3CCOCC3)s2)cc1
COc1ccc(CN2CC(C(=O)O)CC2=O)cc1
COc1ccccc1-c1cn(-c2ccc(C(=O)O)cc2C(N)=O)cc1C#N
COc1ccc(S(=O)(=O)n2cc(C3CCNCC3)c3cc(F)ccc32)cc1
O=C(CC1CCCCC1)Nc1cc(S(=O)(=O)N2CCOCC2)ccc1N1CCOCC1
COc1ccc(COc2ccc(C(C)=NNC(=O)c3ccncc3)cc2)cc1
CC(NC(=O)C1CCN(C(=O)C2CCC2)CC1)c1ccccc1
O=S(=O)(Nc1ccn(-c2cc(F)ccc2Cl)n1)c1ccc(NCC(F)(F)C(F)(F)F)cc1
Cc1ccc(N2C(=O)C(=Cc3ccc(Cl)cc3)SC2=Nc2ncccc2Cl)cc1
CSc1nc(C2C=CC=C2S(C)(=O)=O)c(-c2ccccc2)n1C
N=C1NC2CCCN2C(=O)CNCCN(C(=O)CN2CCCC(C(=O)OC(=O)C3CCCN3C(=O)CNC(=O)O)C2=O)CCCN1CCN1C(=O)C2CCCCC21
NCc1c[nH]c2ccc(C(=O)C(=O)N3CCN(C(=O)c4ccccc4)CC3)cc12
CC1CC(N(C)c2cc(=O)oc3ccccc23)CC1(C)CC=CC(O)C(C)(C)O
CCC(N)C(=O)NC(Cc1cccc(OC)c1)C(=O)NC(CCNC=O)C(=O)Nc1ccccc1
N#Cc1ccc(Nc2nc(N)n(C(=O)C(F)(F)F)n2)cc1
CCCN1Cc2ccccc2C2(CCN(Cc3ccccc3)C2)C1
Cn1c(SCC(=O)Nc2ccccc2)nnc1-c1ccccn1
CC(c1ccccc1)c1cc2[nH]c(Cl)nc2cc1N1CCN(c2ccn(-c3ccc(C(F)(F)F)cc3)c(=O)c2N)C1
CCN(Cc1ccccc1)C(=O)CSc1nnc2ccccn12
CCCc1cccc(S(=O)(=O)c2cc(=O)[nH]c(O)n2)c1
Cc1ccnc(CN2CCCC(c3nc(-c4ccnnc4)no3)C2)n1
CCNc1nc2c(c(N3CCOCC3)n1)C(=O)CC(C)(C)C2
CCc1ccccc1OC1C=CNC1
CCOc1cc(C=C2Sc3ccc(OC)cc3C2=O)ccc1OC(=O)CNS(=O)(=O)c1ccc(C(F)(F)F)cc1
C#CCN(C)Cc1ccc2[nH]c(=NC(=O)NN=Cc3ccc([N+](=O)[O-])cc3)sc2c1
CCc1ccccc1C(O)C1CCN(CCn2c(O)c3sc4ccccc4c3nc2=O)CC1
CC12CCC(C1)C(C)(C)O2
CCOC(=O)C1CCCN(c2n[n+]([O-])c3ccccc3[n+]2[O-])C1
Cc1cc(-n2cc3[nH]c(C)c(C)c(=O)c3n2)ccc1[N+](=O)[O-]
COC(CC1CCCCN1)c1ccc(F)cc1
COC(=O)C(=CC(CSC(=S)N1CCN(C)CC1)c1cccc2ccccc12)C(=O)OC
CC(=O)Oc1ccc2[nH]c(C(=O)N3CC4(CS(C)(=O)=O)CC3CC(C)(C)C4)cc2c1
CCCN1CCCC12CCc1ccccc1C2
O=C(NC(Cc1ccccc1)C(=O)N1CCCC1C(=O)O)c1cc(F)cc(C(F)(F)F)c1
CC(C)C(=O)N1CCN(c2cncc(C(F)(F)F)n2)CC1
COc1ncnc2c1ncn2C1OCC(O)C1O
NC(=O)N1CCN(CCOc2ccc3c(C(=O)O)c(O)c(=O)oc3c2)CC1
O=C1C(Cl)=C(N2CCC(F)(F)CC2)C(=O)c2ncccc21
CCC.CCOc1c(N2CC(=NOC)C(C)C2)c(F)cc2c(=O)c(C(=O)O)cn(-c3c(F)cc(C)cc3F)c12
Cc1ccc(NC2CCN(C(=O)c3csc4c3CCC(C)(C)C4)CC2)nn1
CC1(C)CC(CC(=O)O)(c2cc(F)c(F)cc2F)CCO1
CN(C)C1CCN(C(=O)C2CC2)C1Cc1nnnn1Cc1ccccc1
CCSc1nc(=O)cc(Cc2ccc(Cl)cc2)[nH]1
NC1(c2ccc(C3=Nc4cccc5cccc(c45)N3)cc2)CCC1
COc1ccc(C(CNc2ncnc3c(C(F)(F)F)cccc23)OC)cc1
COc1ccc(CN2CCOC(CN3CCC(CCOc4cccc5c4NC(=O)CO5)CC3)C2)cc1F
C=CCN(CC=C)C(=O)c1ccc(N(C)S(=O)(=O)c2cccs2)cc1
COC(=O)C1C(c2ccc(I)cc2I)CC2CCC1N2C
CC1CN(C(=O)N2Cc3c(-c4ncc(C(F)(F)F)cn4)ncn3-c3ccc(Cl)cc32)CC(C)N1C
NNC(=O)CSc1nc(-c2ccccc2)cc(C(F)(F)F)n1
Oc1ccccc1-c1nc2ccccc2[nH]1
CC(=O)N1CCc2cc(S(=O)(=O)N3CCN(Cc4ccncc4)CC3)ccc21
CC(c1nc(C(C)(C)C)no1)C(N)C(=O)N1CCCC1C(=O)NC1(C#N)CCCCC1
CCC(C)CNC(=O)C(CO)NC(=O)C=CC(N)=O
Cc1ccc2c(c1)n1c(=O)c3cc(Cl)ccc3nc1n2C
Clc1ccc(-c2nc(CNCC(c3ccccc3)N3CCCCC3)co2)cc1
O=C(C=Cc1ccccc1)NCCc1ccc(O)cc1
N#Cc1cn(C2CCC2)c2ccc(-n3cc(CO)cn3)cc12
CNc1cc(C(OCC2CC2)(c2ccc(F)cn2)C(F)F)ncn1
CCOP(=O)(OCC)C(NC(=O)C1CC(O)CN1C(=O)C(NC(C)=O)c1ccc(C)cc1)c1ccccc1
Cc1cc(SC2=C(O)OC(C)(C(C)CO)CC2=O)ccc1O
Cc1c(C(=O)N2CCCCC2)c(S(=O)(=O)NC2CCCCC2)c(C)n1C
NC(Cc1ccc(-c2cnc3[nH]ncc3c2)cc1)C(=O)NCC(=O)N1CCCCC1
CCCOC(=O)C1=CCCCC1C(=O)O
COc1cc([N+](=O)[O-])cc2[nH]c3ccccc3c(=O)c12
C=CCOc1c(OC)cc(C(=O)C=Cc2ccccc2)cc1OC
CN(CC(=O)NCc1ccncc1)S(C)(=O)=O
COC(=O)C(C(=O)OCc1ccccc1C)C(O)(CCc1ccccc1)CCc1ccccc1
CC(Cc1ccc(Cl)cc1)=NNC(=O)c1cc(C)nc2ccc(F)cc12
CCN(CC)c1ccc(C=C2c3cc(O)c(O)cc3C(=O)c3cc(OC)c(OC)cc32)cc1
Cc1cc(C)c2sc(-c3ccc(C(=O)NC4CCCN(Cc5ccccc5)C4)cc3)nc2c1
Oc1ccc(CCCc2cc(O)cc(O)c2)cc1
COC(=O)Nc1ccc2c(c1)CCN(CCC1CCC(NC(=O)C=Cc3ccc(Cl)c(Cl)c3)CC1)C2
CCC(=O)c1[nH]c(C(=O)OC)c(C)c1Cc1ccc(-c2ccccc2-c2nn[nH]n2)cc1
Cn1c(C(=O)O)c(-c2ccccc2)c(CN2CCN(C(c3ccccc3)c3ccccc3)C3CCCCC32)c1-c1ccccc1
CCCOc1ccc(Cn2cc(C=NNC(=O)C3COc4ccccc4O3)nn2)cc1
Cc1cc(OC2OC(CO)C(O)C2O)c2c(C)cc(=O)oc2c1
CC(C)=CCN1CCN(C(C)C)CC1CCO
N#CCOc1ccc(CCNC(=S)Nc2cccnc2)cc1OC(F)F
Cc1cccc(NC(=S)N2CCSC2c2ccccc2F)c1
COc1ccc2c(=O)c(C=CC(=O)Nc3ccc(F)cc3)coc2c1
CCC1OCC(OC(C)=O)C(OC(=O)C2CC(=NOCC=O)CCC(c3ccc(Br)cc3)N2C2(C)C=CC=CC2)C1C(=O)O
CC(=O)Nc1ccc(NC(=O)CS(=O)(=O)c2cccc3nsnc23)cc1
CCNC(=O)C(Cc1ccccc1)NC(=O)CCCCCN1C(=O)c2ccccc2C1=O
C=C1C(O)CCC2(C)C1CCC1C3CCC(=O)C3(C)CCC12
CC(C)CC(NC(=O)C(Cc1c[nH]c2ccccc12)NC(=O)C(CC(=O)O)NC(=O)CN)C(N)=O
CC(=O)N1CCN(CCSc2nc(NC3CCN(C(=O)c4cccc(F)c4)CC3)c3ccccc3n2)CC1
Cc1ccc2nc3c(cc(C(=O)NCc4ccc(Cl)cc4)n3Cc3ccccc3)c(=O)n2c1
C=CCCN(C)C(=O)C(N)CCC
CC1CCCN1C(=O)C(=O)NCc1ccc(Cl)cc1Cl
O=C(NCc1ccccc1)C(=O)NN=Cc1ccc2c(c1)OCO2
Cn1c(C(O)=NNc2ccccc2)nc2ccccc2c1=O
O=C(CN1C(=O)C(=Cc2ccccc2Br)Oc2ccccc21)Nc1ccc2c(c1)OCO2
O=S(=O)(Nc1nncs1)c1cc(Cl)c(Oc2cc(Cl)ccc2-c2cn[nH]c2)cc1F
CC(C)c1nc(SCC(=O)N2CCCC2)c2ccccc2n1
O=C(O)Cc1ccc(Oc2ccc(-n3c(-c4ccc(Br)cc4)nc4ccccc4c3=O)cc2[N+](=O)[O-])cc1
COc1ccc(C(=O)OC2COC3C(OC(=O)NCc4ccccc4)COC23)cc1
N=C(N)c1cccc(S(=O)(=O)Nc2cccc(C(=O)O)c2)c1
C=CCOCCCOC(=O)N1CCN(C(=O)C(CCC(=O)O)NC(=O)c2cc(N)cc(-c3ccccc3)n2)CC1
CCCNc1cc(C(=O)NC(CCC(=O)O)C(=O)N2CCN(C(=O)OCC)CC2)nc(-c2ccccc2)c1
Cc1cc2c(c(C(C)(C)C)c1)C1CC(O)CCC1C(C)(C)O2
CCOc1ccc(C2c3ccc(O)cc3OC(=N)C2C#N)c(OC)c1
COc1cc(NC(=O)CC(O)c2ccc(O)cc2)cc(OC)c1
O=C(C=Cc1ccco1)c1cc2ccccc2[nH]1
Cc1c[nH]c2ncnc(N3CCN(C(=S)Nc4ccc(F)cc4)CC3)c12
Cc1nn(C)c2cc(C(=O)NNC(=O)c3ccc(NC(=O)c4ccncc4)cc3)sc12
CC1CNc2c(cccc2S(=O)(=O)NC(CCCNC(=N)N)C(=O)N2CCN(CCOc3cnccn3)CC2)C1
O=C(Oc1ccc(OC(F)F)cc1)c1ccccc1
Cc1ccccc1C(N)=O
CC(C)CN(CC(C)C)c1ccc2ccccc2c1
CC1CCC(C(=O)Nc2ccc(S(=O)(=O)Cc3cc(F)c4c(c3)OCO4)cc2)CC1
CC1(C)C(=O)Nc2cc3[nH]c(-c4ccncc4)nc3cc21
CN(C)CCN1C(=O)c2cccc3cc4ccccc4c(c23)C1=O
CN(CC#Cc1ccc2c(c1)OCCCO2)C1CCCCC1
CC(=O)Nc1ccc([N+](=O)[O-])cc1NC(C)=O
COC(=O)c1c(N)c2c(-c3ccc(Cl)cc3)nc(SCC3CC3)nc2n1C1CC1
COc1ccc2c(c1)C(=O)N(CC1(C#Cc3ccc(C(=NO)C(N)=O)cc3)NC(=O)NC1=O)C2
C#CCCCC1NC(=O)C2(CCCCC2)NC(=O)C(C(C)C)NC(=O)C[S+]([O-])CC(C(N)=O)NC(=O)C(C(C)O)NC(=O)C2CCCN2C1=O
CC(C)CC(NC(=O)C(N)Cc1ccccc1)C(=O)NC(Cc1ccccc1)C(O)C(N)=O
CCC1OC(=O)C(C)C2CCC(C)(CC(C)CN(C)C(C)C(O)C1C)OC1(CCN(CCc3ccccc3)CC1)O2
CCCCCCc1ccc(OCCCc2c[nH]cn2)cc1
CCN(CC)CC1CCC(n2c(N)nc3cc(C)cnc32)CC1
CC(=CCOc1ccc(C)cc1)CCc1c(C)cc(-c2nsc(C)n2)c(OS(=O)(=O)C(F)F)c1C
COc1ccc(CCNC(=O)N(CCCN2CCOCC2)Cc2ccc(Cl)cc2Cl)cc1
O=C(COc1ccccc1)NNC(=O)c1ccc2ccccc2c1
COc1cc(OC)c(Nc2nn[nH]n2)cc1Cl
CCC1(O)C(=O)OCc2c1cc1n(c2=O)Cc2cc3cc(OC)ccc3nc2-1
CN(C)CC1COC(c2ccccc2)O1
CC(C)(N)CN1C(=O)C(O)=C(c2nc3ccccc3o2)C1c1ccc(-c2ccccc2)cc1
O=C1c2ccccc2C(=O)N1Cc1nn2c(=O)c3ccc(Cl)cc3nc2s1
CCc1ccc(C(=O)NCCC2=CCCCC2)cc1
NC(CC(CP(=O)(O)Oc1ccc(C(=O)NCc2ccc3ccccc3c2)cc1)C(=O)O)C(=O)O
CC(C)c1cc(Oc2cccc(Cl)c2)nc(N)n1
Cc1c(C(=O)Nc2ccc3c(c2)-c2cc(CC(=O)O)ccc2CC3)cccc1[N+](=O)[O-]
COc1ccc(Cc2c(-c3ccccc3)nc3c4c(c(Cl)cn23)CC(C(=O)O)CC4)cc1
COc1ccccc1COCCCOc1ncc(CC(C)C)s1
OC(COc1cccc2ncccc12)CN1CCN(c2ccc(NC(=S)Nc3ccccc3Cl)cc2)CC1
CC1(C)OC(c2ccccc2)(c2ccccc2)C(=O)C(C)(c2ccccc2)N(O)C1=O
CC(C)c1cc(-c2ccccc2)n2nc(-c3cccc(CN(C)C)c3)c(-c3ccccc3)c2n1
Cn1c(=O)c2c(nc(NCc3ccccc3)n2C)n(C)c1=O
Cc1ccc(C(=O)NCC(=O)OC(C)C)c(O)c1
O=C(NO)c1cncc(Nc2cc3cc(CO)ccc3cn2)c1
Cc1cccc(-c2nc(N)c3c(N)c(C(=O)NC(C)c4ccccc4)sc3n2)n1
O=[N+]([O-])c1nccn1CC(O)CF
CC(c1cc(-c2nccc3cc[nH]c23)ccc1Cl)N(O)C(N)=O
Clc1cccc(OCCCN2CCC(C3CCCC3)CC2)c1
CCC1COCCN1C1=C(Br)C(=O)N(CC)C1=O
COc1cc(C2OCC3C(c4ccc(OC)c(OC)c4)OCC23)ccc1O
COc1ccc(O)c2c1CCC(OC)C2
CN1CCN(S(=O)(=O)c2cccc(C(=O)N(Cc3ccco3)c3ccccn3)c2)CC1
COc1cc(OC)c(C(=O)ON=C(N)c2ccccc2)cc1OC
Oc1ccccc1Nc1ncnc2c1nc1n2CCCC1
CC(N)C(=O)N1CCC(N(Cc2ccccc2)Cc2ccc(Cl)cc2)C1
NC(=O)C1=NC(CO)Cc2c(OCC3CC3)csc21
COc1cccc(Cn2c(N3CC(C)N(c4ccc(C(C)(C)C)cc4)C(C)C3)nc3ccccc32)c1
CCOc1ccc(NC(=O)CC2C(=O)N(CC(C)C)CC2Cc2ccccc2)cc1
COC(=O)C(C=C(C)C=CC(Br)=C(Br)C=O)=Cc1ccccc1
COc1ccc(N2C3=C(C(=O)CC(C)(C)C3)C3(O)C(=O)c4ccccc4C23O)cc1
COC(=O)CCC(=O)NC1Cc2ccccc2C1
COc1ccc(NC2CS(=O)(=O)CC(Nc3nc4ccc(F)cc4s3)C2O)cc1
CN(C)S(=O)(=O)c1ccc(NC(=O)CCC(=O)N2CC(C(N)=O)Oc3ccc(Cl)cc32)cc1
CC(C)(C)Cn1ccc2cc(NC(=O)c3cc4ccccc4[nH]3)ccc21
O=c1cc(N2CCOCC2)oc2cc(OCCCCOc3ccccc3)ccc12
CC(=O)c1ccc(NC(=S)N(NC(=O)c2ccc(COc3ccccc3)cc2)C(C)(C)C)cc1
CN(C)CCCCCCCOc1ccc2ccccc2c1
COc1ccc(-c2c[nH]nc2-c2cn(CCCN3CCSCC3)c3ccccc23)cc1
CC(=O)N(C1CC1)C1CC2CCC(C1)N2CCCC1(c2ccccc2)C(=O)Nc2ccc(Cl)cc21
COc1cc(C2OC(C)c3c(OC)cc(O)c(OC)c32)cc(OC)c1OC
OCC1C(O)C(O)C(n2cnc3c(N4CCOCC4)ncnc32)C1O
CCCn1c(=O)c(C(=O)Nc2ccc3c(c2)OCO3)c(O)c2ccccc21
Clc1ccccc1CN1CCC2(CC1)CC(OCCc1ccncc1)CO2
CCNC(C(C)=N)C1OC(OC)CC2c3cc(CNC(=O)Cc4ccc(OC)cc4)cc(CO)c3OC21
CN1c2sc3ccccc3[n+]2CCN1C(=O)Nc1ccccc1
CCNC(CCC(=O)O)(C(=O)c1cn(C)c2ccc(F)cc12)C(F)(F)F
Cc1cn(C(=O)c2ccc(Cl)cc2)nc1C
CN1C(=O)N2CCc3c([nH]c4ccccc34)C2(C)C1=O
Fc1ccccc1Cn1nc2c(sc3ccccc32)c1-c1ccccc1
CC1CN2c3c(cc4c(-n5ccc(N)n5)noc4c3F)CC3(C(=O)NC(=O)NC3=O)C2C(C)O1
COc1ccc(Cn2c(C(C)n3c(=O)n(C)c4ccccc43)nc3ccccc32)cc1OC
CCCC1CC(=O)OC2=C1c1c(cccc1OCC)CCC2
O=C(CSc1ccc(-c2ccccc2F)nn1)Nc1ccc(Cl)cc1
O=[N+]([O-])c1ccc(OCCCn2cc(CCCCO)nn2)cc1
COc1cccc(C=NNC(=O)CCn2nc(-c3ccccc3)ccc2=O)c1
O=C(c1ccco1)N1CCC2(CC1)COCCN(c1nccs1)C2
O=C(NCCOc1ccccc1)c1cccc(Cl)c1Cl
CCC(C)C(C(Cc1ccccc1)C(=O)N1CCCC1C(=O)OC)N(C)C(=O)Cc1ccc(OC)cc1
CC1CCN(CCCNC(=O)c2ccc3c(=O)n(Cc4ccc(F)cc4Cl)c(S)nc3c2)CC1
c1cc(CN2CC3OCCN(Cc4ccsc4)C3C2)ccn1
CN(C)CCOc1ccc(CSc2nc3ccccc3n2Cc2ccc(Cl)cc2)cc1
CC(CS)C(=O)N1CC2(CC1C(=O)O)CS(=O)(=O)c1ccccc1O2
O=[N+]([O-])c1ccc(-c2nnc3n2CCCCC3)o1
O=S(=O)(c1c(F)cccc1Cl)N1CCC(c2nnc3sc(-c4cccs4)nn23)CC1
COc1ccc(-c2nnc3nc(N4CCCCC4)cnn23)cc1
Cc1ccccc1-c1n[nH]c(=S)n1Cc1ccccc1
CCCCOC(=O)c1sc2[nH]c(CCC(=O)N(C)c3ccc(C)c(C)c3)nc(=O)c2c1C
NC1CN(C(=O)CC(F)(F)F)CC1c1ccc(Cc2ccccc2)cc1
CC(C)C(=O)N(c1ccccc1)C1(COc2ccccc2)CCN(CCn2c(=O)ccc3ccccc32)CC1
O=C(c1ccc(COCc2ccc(Cl)cn2)o1)N1CCCC1
C#CCN(Cc1ccc2[nH]c(Cc3ccccc3)nc(=O)c2c1)c1ccc(C(=O)NC(CC)C(=O)O)cc1
Cc1ccc(Cn2c(=N)c(C(=O)NC3CCCCC3)cc3c(=O)n4ccccc4nc32)cc1
C=C(C)C1CCC2(COC(C)=O)CCC3(C)C(CCC4C5(C)CCCC(C)(C)C5CCC43C)C12
COc1cc(C=Cc2n[nH]c(C(=O)O)c2C)ccc1O
CC(OC(=O)CCC(=O)c1ccc2c(c1)OCO2)C(=O)Nc1ccc(S(N)(=O)=O)cc1
CCCCCCCCC=CCCCCCCCOP(=O)([O-])OCC[N+](C)(F)F
COc1ccc(C2CC(c3cccs3)=NN2C(=O)Cc2nc3ccccc3s2)cc1
Cc1cccc(CN2CC(C(=O)Nc3cnc4ccccc4c3)CC2=O)c1
CC(C)NC(=O)COC(=O)CCc1ccccc1
CNC(C)C(=O)NC(CCCCN=C(N)N)C(N)=O
O=c1[nH]c2c(cc1C(F)(F)F)CSCc1cc(-c3cccnc3)sc1-2
NC1=NC(CSc2nc3ccccc3s2)N(Cc2ccc(Cl)cc2)C(N)=N1
CCn1cc(C(=O)O)c(=O)c2cc(F)c(N3CC(O)C3)nc21
CCC(=O)NC(CCCCN)C(=O)NCCCC(C)Nc1cc(OC)cc2ccc(C[O])nc12
NC(=O)C1CC(Cc2ccc(C(F)(F)F)cc2)CN1
Cc1nnc(-c2ccc(-c3ccc(CCN4CCC4)cc3)c(F)c2)o1
CCC1C(=O)NCCN1C(=O)c1ccc(F)cc1O
O=C(CCN1CCCC(C(=O)NC2CC2)C1)Nc1ccc(C2CCCCC2)cc1
Cc1cc(C(=O)On2nnc3ccccc32)c2ccccc2n1
[truncated: 541,118 more chars]
