# Supplementary material for: t-SMILES: a fragment-based molecular representation framework for de novo ligand design
Source: Nat Commun. 2024 Jun 11;15:4993. doi: 10.1038/s41467-024-49388-6 (PMC11167009; doi:10.1038/s41467-024-49388-6)
Supplement: Supplementary file 4 — Source Data [file 41467_2024_49388_MOESM4_ESM.zip › Soure data/Source data and code for all other graphs/Metrics/Models/Chembl/ChEMBL_TSID_M[MPL][r10_b128_h256]/gen.smi.re_smils[1].smi.rnd10000.csv]

Fc1cccc(F)c1NCc1nnc2n1CCCCC2
CNc1nc(N)c2cc(-c3cc(OC)cc(OC)c3)[nH]c2n1
CCCCOC(=O)CCNC(=O)CCC(=O)OCC
COc1c(O)cc2c(c1Br)CC(C(O)=CC=CC(C)CCC1OC1C)CC2C
Cc1ccc(N2CC(C(=O)Nc3nccc(C)n3)CC2=O)cc1
C=CCC1c2c([nH]c(Cc3ccccc3)nc2=O)OC(=N)C1C#N
CC(=O)NCC(c1cccs1)N(C)Cc1cccc(F)c1
COc1ccc(Cl)cc1NC(=O)CN(C)C(=O)C1CCCC1
COc1ccc2[nH]cc(C(N)C(=O)O)c2c1
CC(Nc1cnc2ccccc2c1)c1ccc(F)cc1
CC(=O)NC(CC(C)C)C(=O)NC(CO)C(=O)NC(CC(=O)O)NC(=O)C(C=O)CC(=O)O
N#Cc1c(N)sc2c1CCN2C(=O)Nc1ccccc1
Cn1nnnc1Sc1nc2ccccc2nc1NS(=O)(=O)c1ccc(F)cc1
CCN(CC)CCCNC(=O)c1c(NC(=O)C2=C(C)OCCS2)sc2c1CCCC2
CCCCSC(=O)C#CCSc1nnc(-c2cccc(C(=O)c3ccccc3)c2)o1
Cc1ccccc1C1CCc2c(C(C)O)ncn21
Cc1ccnn1CC(=O)NC(=N)N
OC(CN1CCCC1)C1CCC(OCc2ccccc2)C(C(c2ccccc2)c2ccccc2)C1
COc1ccc2occ(C(=O)c3nnn(CC(=O)Nc4cc(F)ccc4N4CCOCC4)c3C)c2c1
CCCN(C(=O)OCC1(C#N)CCN(Cc2cc3cnccc3n2C)CC1)C(=O)c1ccccc1
O=C(NCCN1CCc2cc(O)ccc2C1)c1cc2ccccc2cc1O
CN(C)CCCNC(=O)c1ccc(NC(=O)Nc2ccc(Cl)c(Cl)c2)cc1
COc1cc2nc3c(c(NCCCCNCCCCNc4c5c(nc6ccccc46)CCCC5)c2cc1OC)CCC3
CN1C(=O)C(Cc2c[nH]c3ccccc23)NC1=S
Cc1nn(Cc2cccc(N(C)C)c2)c(C)c1CCC(=O)NCCNC(=O)c1cccs1
O=C(COc1ccccc1Br)N1CCN(S(=O)(=O)c2ccc(F)cc2)CC1
Cc1[nH]c(C)c(CCNc2cccc(-c3cccc(C(F)(F)F)c3)n2)c1C
COc1ccc(C(=O)NCc2ccc(-c3nc4ccccc4[nH]3)cc2)cc1
CC(=O)Nc1nc2ccc(Oc3ccccc3)cc2s1
Cc1ccccc1C1=NCCc2ccccc21
CCOC(=O)C1C2C(N)=NCC2C1c1cccc(C#N)c1
OCC(NCc1ccccc1Cl)c1ccccc1
Cn1cc(-c2ccc(Cl)cc2)cc(C(=O)NC2CC2)c1=O
CC(C)(C)c1cccc(C23CCC(N(CC4CCN(S(C)(=O)=O)CC4)c4nc5ccc(C(F)(F)F)cc5s4)CC2C3)c1
Cc1ccc2nc(-c3ccc(C(F)(F)F)cc3)cn2c1
CCOCCCCCNC(=O)Cn1ncn2c(cc3sccc32)c1=O
CC(=O)N1c2ccccc2C2c3ccccc3CC21
C=CCn1c(C(C)NS(=O)(=O)c2ccc(Br)s2)nc2ccccc21
COc1cc(NC(=S)NNC(=O)C2CCC2c2ccccc2)cc(OC)c1OC
CC(NC(=O)CNC(=O)C(C)(Cc1ccccc1)Nc1cccc(C(=O)c2ccccc2)c1)c1ccccc1
CC(C)C12CCC(=O)N1CC(C(=O)c1cccc(F)c1)c1ccc(Br)cc12
COc1ccc2sc(-c3ccc(OCCN4CCN(Cc5ccncc5)CC4)cc3)c(-c3ccc(F)cc3)c2c1
CN(C)CCN(CCN(C)C)S(=O)(=O)c1ccccc1-c1ccc(Cl)c(Cl)c1
Cc1ccc(S(=O)(=O)NC2CCCCC2O)cc1
CCCNC(=O)Oc1ccc(S(N)(=O)=O)cc1
CC#CCNc1ccc(C(=O)NC(CO)C2CC2)c(F)c1
O=[N+]([O-])c1ccc(O)c(C=NN2CCCC2)c1O
CC1COC(C)(CCO)CC1=NOC(C)(C)C
CC(=O)NCCC(=O)Nc1ccc(S(N)(=O)=O)cc1
Fc1ccc2nc(-c3ccccc3)n(Cc3ccc(-c4ccc(Cl)cc4)o3)c2c1
C=C1CC(O)CC(F)C1=C
CCCCCCCCCCCCCC(=O)NCCCC
O=C(NC1(Cc2ccccc2)COC1=O)C1c2ccccc2Oc2ccccc21
Cn1nc(C(=O)N2CCN(CCc3ccccc3)CC2)c2ccccc2c1=O
CCn1[nH]c2ccccc2c1=O
Cc1ccc(C(O)CN2CCN(CCOC(c3ccccc3)c3ccc(F)cc3)CC2)cc1
COCC(=O)Nc1cccc(-c2cn3c(C)csc3n2)c1
COc1cc2ncc3c(c(-c4ccc(F)cn4)nn3C)c2cc1OCc1ccc(C(F)(F)F)cc1F
O=C(COC(=O)C=Cc1cccc([N+](=O)[O-])c1)NCc1ccccc1
CCCN1CCN(c2ccc(C)cc2NC(=O)c2ccc3ccccc3c2)CC1
Cn1ccnc1-c1ccc(-n2cncn2)nc1
Cc1c(F)cccc1NCc1cccc(-c2ccccc2)c1
Fc1ccc(OCCn2cc(C3CCNCC3)c3ccccc32)cc1
CC(=O)NC(C)Cc1ccc(C#Cc2ccc(OCC3CC3)cc2)cc1
CC(C)C(C(C)C)C(C)Cc1nc2c(NCc3ccccc3)ncnc2n1C(C)C
Cc1ccc2c(CC(=O)Nc3cccc(C(=O)NC4CC4)c3)coc2c1
CCCCCCOC1CC(NC)c2ccc(O)cc21
CCCN1CCC(COc2nc3ccn(Cc4ccc(C(F)(F)F)cc4)cc-3n2)CC1
Cc1ccc(CNCC2(O)CC3CCC(C2)N3C(c2ccccc2Cl)c2ccccc2Cl)cc1
CCOC(=O)c1c(OCC)c(C(=O)NCCCOCCN(C)C)cn1C
CC(C)N(c1ccc2c(c1)OCO2)S(=O)(=O)c1ccc(C(=O)N(C)C)cc1
CCNC(=O)Nc1nc2cc3cc(C(=O)Nc4ccc(C(=O)O)cc4Cl)sc3cc2s1
COc1ccc(C(=O)SC(C)CN)cc1
O=C(c1ccc(Cl)cc1)N1CCC(N2CCCCC2)CC1
CN(C)CCn1c(=O)c2ncc3c(=O)c4c(c(=O)c3c2c1=O)C1CCC4CC1
Fc1cccc(F)c1NC(=S)Nc1cccc(Cl)c1
Oc1ccc(-c2cc(-c3ccncc3)n3ncccc23)nc1
Cc1cc(C)nc(N2CC3CN(C(=O)c4sccc4C4CCCO4)CC3C2)n1
O=C(O)C(CC1CCC1)N1CC(CN2CCC(CCC(O)Cc3cccc4ccccc34)CC2)C(c2cccc(F)c2)C1
COc1cc2ncn(-c3ncc(C(=O)O)cn3)c2cc1C
COc1ccc(-c2cc(C3CC3)on2)cc1OC1CCCC1
CCN(CC)c1ccc2c(c1)C1(CCN)CCCC(O2)C12CO2
COc1ccccc1-n1c(=S)[nH]c2c(cnn2C2CC(O)C(O)C(C)O2)c1=O
OC1CCN(Cc2cc3ccccc3o2)CC1
COC(=O)C1CC(OC(C)=O)C(=O)C2C1(C)CCC1C(=O)OC(c3ccoc3-c3ccoc3-c3cccc(F)c3)CC12C
COc1ccc(-n2[nH]c(C)c(C(=C(Cl)C(C)(C)C)C3CCC(O)CC3)c2=O)cc1
CCCCSc1nc(NCc2cccc(Cl)c2)c2ncn(C3C(CO)C(O)C4CC43)c2n1
COc1c(-c2c(SC)oc3cc(O)c(O)cc3c2=O)cc(C(C)=O)cc1C(C)C
COc1cc(-c2ccc(C#N)c(=O)o2)cc(OC)c1OC
Cc1c(Cl)cccc1Nc1nc(-c2cc(Cl)c(O)cc2O)cs1
COc1ccc(NC(=O)Cn2nnc(-c3ccccc3)n2)cc1
Nc1ccc(-c2c3n(c(=O)n(CC(=O)Nc4ccccc4)c2=O)C2=C(CCC(N)C2)C3=O)cc1
O=C(Nc1cccc(Nc2ccccc2)c1)Nc1ccc2[nH]ncc2c1
CC1CCN(S(=O)(=O)c2ccc3c(c2)CCCN3C(=O)c2ccco2)CC1
CC(=O)Nc1ccc2c(c1)N=C(c1ccc(C(=O)O)cc1)c1cc3c(cc1N2C)C(C)(C)CCC3(C)C
COc1cc(NC(=O)CCN2C(=O)C3C4C=CC(C4)C3C2=O)cc(OC)c1
CC(=O)OC(c1cc(=O)c(C)c(C)o1)C(C)C
CCNC(=O)C1OC(n2cnc3c(Nc4ccc(S(=O)(=O)NCC(C)C)c(C)c4)ncnc32)C(O)C1O
CC1Cc2cc(S(=O)(=O)NC(Cc3ccccc3)C(=O)N3CCN(C)CC3)ccc2N1C(=O)Cc1c[nH]c2ccccc12
Cc1cc(C)cc(C)c1
Cc1ccc(OCC(=O)OCC(=O)N(Cc2ccc(C(C)(C)C)cc2)C2=NS(=O)(=O)c3ccccc32)c(C)c1
C=CCOC(=O)C(=O)NCC(=O)OCc1ccccc1
CC(=O)NCCCCC(NC(=O)C(CCCCN=C(N)N)NC(=O)C=Cc1ccccc1)C(N)=O
Cn1cnnc1SCC1=C(C(=O)[O-])N2C(=O)C(NC(=O)C(N)c3ccccc3Cl)C2SC1
CCOC(=O)c1nc(-c2cccnc2)n(C)n1
Cc1noc(NS(=O)(=O)c2ccccc2-c2ccc(-c3nccs3)cc2C(N)=O)c1C
CCOc1ccc(-n2c(CC)nc3ccccc3c2=O)cc1
COc1ccccc1-c1cn(-c2ccc(C(=O)O)cc2C(N)=O)cc1C#N
Nc1ccc(C(=O)NCCc2cc3cccc(C(F)(F)F)c3[nH]c2=O)cc1
NCCCCC(NCCN)C(=O)N1Cc2ccccc2CC1C(=O)NCCc1ccc(Cl)c(O)c1N
COCCNC(=O)C1(Cc2cc(-c3ccc(Cl)s3)on2)CCNCC1
CCC(CC)C(=O)Nc1nnn(C2OC(CO)C(O)C2O)n1
O=S(=O)(c1ccccc1C(F)(F)F)N1CCN(c2ccnc3cc(Cl)ccc23)CC1
CCc1c(C)c2c(C(=O)OCc3ccccc3)c(C(=O)OC)cnn2c1Cc1cccc(C(F)(F)F)c1
COCC1OCC(C2=CCN(C)CC2)O1
Cc1ccc2nc(CNc3ccc(Cl)cc3F)cc(=O)n2c1
Cc1[nH]nc2c1c(-c1cccc(F)c1)c(CN1CCC(O)CC1)c(=O)n2C
O=S(=O)(c1ccccc1)c1ccc2c(-c3ccccc3)nccc2c1
CCCN(CCC)C1CCc2cc(-c3ccc(C#CC4(CN5Cc6[nH]ccc6C5=O)NC(=O)NC4=O)s3)ccc2C1
COc1cc(OC)c(S(=O)(=O)Nc2ccc(Cl)cc2)cc1NC(=O)c1cc(C(C)(C)C)oc1C(=O)O
O=C(CSc1nc2c(c(=O)[nH]c(=O)n2-c2ccccc2)n1N1CCCC1)c1ccccc1
COc1ccc(OC)c(-c2noc(C=Cc3ccc(NC(C)=O)cc3)n2)c1
O=C(NC1CCCC2CCCCC21)c1cccc(S(=O)(=O)N2CCOCC2)c1
CC(c1cc(Cl)cc(Cl)c1)N(CC(=O)O)C(=O)c1ccc2c(c1)C(=O)c1ccc(NS(C)(=O)=O)cc1CC2
CN(C)C1C(O)=C(C(N)=O)C(=O)C2(O)C(O)=C3C(=O)c4c(O)cccc4C(C)(O)C3CC12
COc1cc(OC)c(OC)cc1CC=Cc1ccc2ccccc2n1
CCOc1ccc(C(=O)NN(C(=O)c2ccc(C(C)(C)C)cc2)C(C)(C)C)cc1
CC1(C)C(=O)N(C(=O)OCCc2ccc(N)cc2)C1Cl
CCCc1cc(-c2nc(-c3ccc(C)cc3)cs2)ccn1
CN(Cc1cc2c3c(c1)c(=O)c(C(=O)Nc1ccc(C(F)F)cn1)cn3CC(=O)N2C)CC(O)c1ccccc1
CC(C)S(=O)(=O)NCC(=O)NCc1cccnc1OCc1ccccc1
CCCCn1c(=N)n(CCCOc2cc3c(cc2OCC)C(=O)N2CCCC2C=N3)c2ccccc21
CCOc1ccc(Nc2nc(OC)nc(N3CCCCC3)n2)cc1
Cc1cc2c(cc1O)C1(C)CCCC(C)(C)C1CC2
CC1CCCN(C(=O)CC2(F)CCN(C(=O)c3ccco3)CC2)C1
CN(c1ccccc1)S(=O)(=O)c1ccc(C(=O)NCCCN2CCOCC2)cc1
COc1ccc(C(C)(O)CNC(=O)CCC2CCCC2)cc1
CN(C)C(=O)C(C)(Cc1ccc(OCc2ccccc2)cc1)NC(=O)c1ccco1
CCCCCn1cc(C(=O)NCc2cccnc2)c(=O)cc1C
CC(C)N(C(=O)CON=C(c1ccccc1)c1ccc(Cl)cc1)C(C)C
OC(CC1CCCCN1)c1cc2ccccc2c2ccccc12
Cc1oc(-c2ccccc2)nc1COc1cccc(CNCc2ccco2)c1
CN1CCCC1=O
Cc1ccccc1Cn1cnc2sc(C(=O)Nc3sc4c(c3C#N)CCC4)c(C)c2c1=O
O=C(Cc1ccccc1)NC1CCN(c2ccnc3cc(Cl)ccc23)CC1
Cc1c(-c2ccc(=O)n(Cc3cc(Cl)ccc3F)c2)c2cc(F)ccc2n1CC(=O)O
Cc1cc(NC(=O)CSc2ncnc3sc(C)c(C)c23)c(O)cc1O
COc1ccc(Br)cc1C=NNC(=O)CC1CCCC1
CCCOc1ccc(C=COC(=O)c2ccco2)cc1
CCC(C)C1NC(=O)COC(=O)CNC(=O)C(C)OC(=O)CN(C)C(=O)CC(CC(N)=O)OC1=O
CC1=C(C(=O)O)N2C(=O)C(N)C2SC1
N=C(N)N1CCC(CC(=O)N2CCC(CC(=O)N3CCC(CC(=O)O)CC3)CC2)CC1
Cc1ccc(S(=O)(=O)NCCCCNC=O)cc1
COC(=O)C=C(C)C=CC=C(Cc1c(F)cc(F)cc1F)C(=O)OCc1ccc(C)cc1
COc1ccc(N=Nc2c(-c3ccccc3)c(C#N)c(=O)n(N=Cc3ccc(F)cc3)c2O)cc1
N#Cc1nc(N)c(Nc2ccc(O)cc2)nc1C#N
OC(CSc1ccccc1)CN1CCN(C(Cn2cncn2)c2ccc(F)cc2F)CC1
Clc1cc(CSCc2ccc(Cl)c(Cl)c2)[nH]n1
CCCCn1cnc2c(SCc3ccccc3)nc(N)nc21
Nc1nc(N)c(C(=O)NCc2ccccc2)c(OC2CC(O)C(O)C2O)n1
CCCCCCCCCCOc1c(O)oc2c(CN3CCCC3)c(OC)cc(O)c2c1=O
CCN(Cc1ccccc1)C(=O)COC(=O)CNC(=O)c1cccc(Cl)c1
C#CC1(C)CC(OC(=O)C=Cc2ccccc2)C2(C)C(=O)C(CC=C)(CCC2C)C(C)C1OC(C)=O
CCn1c(CN2CC3(C2=O)C(=O)N(C(C)C)C(=O)N3C(C)C)nc2ccc(OC(F)(F)F)cc21
N#CCCN(C(=O)COC(=O)Cc1c[nH]c2ccccc12)C1CCCCC1
COC(=O)NC(C)C(=O)NC(Cc1ccccc1)C(=O)NC(Cc1cccs1)C(=O)Nc1sccc1C(=O)O
O=C(NCc1cccc(C(F)(F)F)c1)Nc1ccc(CN2CCC(c3nc(-c4ccccc4)n[nH]3)CC2)cc1
CCOC(=O)C1CCN(S(=O)(=O)c2ccc(Cl)c(C(F)(F)F)c2)CC1
Cc1c(C)n(Cc2ccc(-c3ccccc3C(=O)O)cc2)c2ccc(C(=O)NC(C)Cc3ccccc3)cc12
O=S(=O)(Nc1ccccc1N1CCOCC1)c1ccccc1
CSc1ccc(C=CC(=O)O)cc1
CC(=O)c1ccccc1OCC(O)CNC(C)C
COc1ccccc1NC(=O)CSc1nc(-c2ccc(Cl)s2)cc(C(F)(F)F)n1
CCCCCOc1ccc(C(=O)Nc2cccc(Nc3ncnc4c(C(N)=O)cccc34)c2)cc1
CN1CCC(c2cc(COC(=O)NCc3ccc(F)cc3)[nH]n2)CC1
Cc1cc(Cl)ccc1NC(=S)N1CCC(NC(=O)c2ccco2)CC1
O=C(NCCN(c1ccccc1)n1ccnc1)Nc1ccc(N2CCC(F)(F)C2)cc1
COC(=O)c1cc(N=Cc2cc([N+](=O)[O-])ccc2NCc2cccnc2)cc(C(=O)OC)c1
O=C(Nc1ccc(S(=O)(=O)N2CCOCC2)cc1)c1ccc(Cl)cc1[N+](=O)[O-]
CCCCCC=CCC=CCC=CCC=CCCCCC(=O)NCCc1ccccc1
COc1ccc(-c2[nH]c3nc4c(sc(=S)n4C)c(=O)n3c2C(N)=O)cc1
O=C1NC(=S)NC1=Cc1ccc(-c2n[nH]cc2-c2cc(Cl)cc(Cl)c2)s1
COc1cccc(-c2cccc(-c3coc4ccc(C)cc4c3=O)c2)c1
CCC1(OC(=O)CNC(=O)C(c2ccc(O)cc2)S(=O)(=O)O)C(=O)OCc2c1cc1n(c2=O)Cc2cc3ccccc3nc2-1
[O-][n+]1ccc(-c2ccc(Oc3cccc(C(F)(F)F)c3)cc2)nc1N1CCCC1
CC1=CC(c2ccccc2OCCCC(=O)O)N1c1c(C)n(C)n(-c2ccccc2)c1=O
CCCCCn1c(N)c(C(=O)NCCc2ccco2)c2nc3ccccc3nc21
Clc1ccc(NCc2csc3ccc(Cl)cc23)nc1
CCCCCCCCCCC=CCCCCCC(=O)OCC(COP(=O)(O)O)OC(=O)CC
Nc1nc2ccc(NS(=O)(=O)c3ccc(F)cc3)cc2s1
Cc1c(O)c(CNC(=O)c2cc(O)cc(O)c2O)c(O)c2c(=O)cc(-c3ccccc3)oc12
N#Cc1cnc(NC(=O)Nc2cccc(C3CN(c4ccc5ccccc5n4)C3)c2)cn1
N#CC(=Cc1ccc(O)c(O)c1)C(=O)Nc1ccc(O)cc1
CCCCCCCCC=CCCCCCCCOP(=O)([O-])OCC[N+](C)(F)F
C=CCOC(=O)Cc1c(-c2ccc(OC)c(Cl)c2)[nH]c2ccc(Cl)cc12
COC(=O)CSc1sc(C(=O)c2ccccc2)nc1-c1ccc(Br)cc1
O=c1c(CCCCCCCCCCCCBr)coc2ccccc12
Cc1cc(N2CCC(N3CCCCC3C)C2)ccc1NC(=O)C1CCOCC1
CC(=O)NCC(=O)N1CC(=O)N(c2nn(Cc3ccc(C)cc3)c3ncccc23)C(C)C1
CC1(C)Oc2ccc(C#N)cc2C(N2C(=O)c3ccccc3C2=O)C1O
NS(=O)(=O)c1ccc(NCC(P(=O)(O)O)P(=O)(O)O)cc1
COc1c(Sc2cccc([N+](=O)[O-])c2)c(SC)cc2c1-c1ccc(OC)c(=O)cc1C(OC)CC2
COc1ccc(C(NN=c2c(=O)c3ccccc3c2=O)c2ccccc2)cc1
CC(C)CC1NC(=O)C(CC(C)C)NC(=O)C2CCCN2C(=O)C(Cc2ccc(O)cc2)NC(=O)C(C)NC(=O)CNC1=O
COc1cc(O)c2c(=O)c3ccccc3oc2c1
Cc1onc(-c2ccccc2)c1C(=O)NCc1ccccc1C(F)(F)F
CCCCCCCCN1CCC2C(CCC3(C)C(O)CCC23)C1
Cc1ccc2nc(CSc3nnc(C)s3)cc(=O)n2c1
COC1C(O)C(CO)OC(OC2CCC3(C)C4=C(CCC3C2(C)O)C2(C)CCC(=O)C(C)(C)C2CC4)C1O
Cc1ccc(CNC(=O)C2CCCN(C(=O)c3cc4ccccc4cn3)C2)c(O)c1
Cn1c(CNC(=O)c2cccc([N+](=O)[O-])c2)nnc1SCC(=O)NN
CCOC(=O)CN1C(=O)CSc2ccc(S(=O)(=O)N3CCCc4ccccc43)cc21
COc1ccc(OC)c(C=CC(=O)c2ccc(F)cc2)c1
CCC(CN1CCOCC1)C(=O)c1ccccc1
Cc1cccc(C)c1C(=O)N1CCC(F)(F)C(=Cc2cccc(O)c2)C1
CCN1CC(OC(=O)C(C)(C)Oc2ccc(C(F)(F)F)cc2)CC1=O
CC(=O)Nc1cccc(NC(=O)C(CCSCc2ccccc2)NC(=O)c2ccccc2OC(C)=O)c1
Clc1cc(Cl)cc(Nc2cc(N3CCOCC3)nc(N3CCOCC3)n2)c1
O=C(CSc1nnc(-c2cccc(S(=O)(=O)N3CCOCC3)c2)n1-c1ccccc1)Nc1ccc(Cl)cc1
Oc1ccc(-c2cc(-c3ccccc3)nc(-c3ccncc3)c2)cc1
COc1ccccc1NC(=S)N(Cc1cccnc1)Cc1cccs1
O=C(C1=CC=CCC1)N1CCN(C(=O)c2ccc(Cl)c([N+](=O)[O-])c2)CC1
CC1(C)OCC(C(=O)Nc2cccc(-c3ccc(C#N)cc3)c2)O1
CCCCc1c(=O)[nH]c(-c2csc(CN)n2)c2c1[nH]c1cc(F)cc(F)c12
CN1CCN(C(=S)c2ccccc2OCC=Cc2ccccc2)CC1
CC(C)CC(NC(=O)C(N)Cc1ccccc1)C(=O)NC(Cc1ccccc1)C(O)C(N)=O
O=C(O)c1ccco1
COc1cc(Cn2cc(O)n(-c3ccc(S(C)(=O)=O)cc3)c2=O)cc(OC)c1OC
CN1CC(=Cc2ccc(F)cc2)C2=C(C1)C(c1ccc(F)cc1)NC(=S)N2
Cc1ccc(S(=O)(=O)NCCCCN2C3CCC2c2c([nH]c4ccc(O)cc24)C3)cc1
O=C(Nn1cnnc1)c1[nH]nc2c1CCCC2
CCCCCCCCCCCCCCCCCCN1CC(O)C(O)C(O)C1CO
NC(=O)c1sc2cc(-c3cnn(Cc4ccccc4Cl)c3)cnc2c1N
COc1cc2c3cc1Oc1c(OC)c(OC)cc4c1C(Cc1cccc(c1)Oc1ccc(cc1)CC3N(C)CC2)NCC4
COC(=O)NC(C)C(=O)NC(Cc1ccccc1)C(=O)N1CC([N-][N+]#N)CC1C(=O)OC
O=C(O)COc1cc(F)cc(C2=CCCCC2CNCc2ccc3c(c2)OCO3)c1
CC(C)COC(=O)c1cccc(OS(C)(=O)=O)c1
O=C(O)CC(Nc1ccc([N+](=O)[O-])cc1)C(=O)N1CCc2ccccc2C1
CSc1ccc(C=C2NC(=S)N(CCc3ccccc3)C2=O)cc1
Cc1ccc(N2CCC(N3CCCC3c3cccn3C)C2)cc1Cl
COc1ccc(S(=O)(=O)c2nnn3c2nc(NCCc2ccccc2)c2sccc23)cc1
COc1ccc(CCNC(=O)c2ccc(NC(=O)NCCC(C)C)cc2)cc1OC
Cc1ccccc1COc1ccc2cc(I)c(=O)oc2c1
O=c1[nH]c(=O)n2nc(-c3ccc(-c4ccccc4)cc3)[nH]c2c1O
N#CCCn1cc(C(=O)O)c(=O)c2cc(C(F)(F)F)ccc21
Cn1nnc(C2OC(COP(=O)(O)OP(=O)(O)O)C(O)C2O)n1
Cc1cccc(C)c1NC(=O)Cn1c(=O)n(-c2ccccc2Br)c(=O)c2oc3ccccc3c21
COc1ccc(Cc2nnn(Cc3n[nH]c(=S)n3-c3ccc(OC)cc3)n2)cc1
Cc1ncc(-c2ccc(S(=O)(=O)N3CCCCC3CCO)cc2)s1
CC(Cc1ccc(OC(C)(CO)C(=O)NO)cc1)NCC(Cc1ccccc1)NC(=O)c1ccccn1
Fc1ccc(Cn2c(NCc3ccco3)nc3c(F)cccc32)cc1
CC(C)CNc1nc2c(S(=O)(=O)c3ccccc3)nnn2c2ccsc12
Nc1ncnc2c1ncn2C1OC(COC(=O)NC2(C(=O)O)CCCCC2)C(O)C1O
O=C(O)C1CCCN1C(=O)CCCc1ccccc1
O=C(O)Cc1sc(Nc2ccc(Cl)cn2)nc1-c1ccccc1
CC1(C(=O)NC(Cc2ccccc2)C(=O)Nc2ccc(Sc3ccccc3)cc2)CC1(Cl)Cl
O=C(O)C1CCCCC1CCC=CCCC1CC1c1nnn[nH]1
O=C(Cn1nc2ccccc2n1)NCCc1ccc(Cl)cc1
CC(=O)CCc1nc2cccc(C(=O)Nc3ccc(C#N)cc3)c2n1C
CCOc1cc(F)c(F)cc1NC(=O)C1(NC(=O)c2ccc3c(C)nn(-c4cccc(C)c4)c3c2)CCCCC1
CN1C(=O)C(=NNC(=O)c2ccccc2O)c2ccccc21
O=C(CN1C(=O)NC2(CCCCCC2)C1=O)N1CCN(c2ccc(F)cc2)CC1
COc1cc(C=NNC(=O)C(OC)c2ccccc2)ccc1OCc1ccccc1
Nc1c[nH]nc1C(=O)CN1CCOC(Cc2ccccc2)C1
CCC12C(=O)N(c3cccc(Cl)c3)CC(C3CC31)C1C(=O)N(Cc3ccc(Cl)o3)C(=O)C12
NC1CCC(CC(=O)N2CCC(Oc3ccc(S(=O)(=O)C4(C(=O)NO)CCOCC4)cc3)CC2)CC1
COc1ccc(C(=O)CCc2ccc(O)c(O)c2)cc1OC
CN1CCc2c(sc3ncn(CCc4ccc5c(c4)OCO5)c(=O)c23)C1
O=C(c1cc2cc(F)ccc2[nH]1)N1CCCC1CN1CCCC1
Cc1cc(=O)nc(NN=CCc2cccc(OCCCCOc3cccc(C(=O)NN=C4CC(C)CN(C)C4)c3)c2)[nH]1
CCC(C)(C)NC(=O)COC(=O)CN1C(=O)c2ccccc2C1=O
CCCNC(=O)COc1ccc(-n2c(C=Cc3ccc(Br)cc3)nc3ccccc3c2=O)cc1
CC(CN1CCOCC1)NCC(=O)N1c2ccccc2CCc2ccccc21
COc1cc(C2c3cc4c(cc3C(n3nnnc3-c3ccc(F)cc3)C3COC(=O)C23)OCO4)cc(OC)c1OC
CN1CCN(C(=O)c2cnn3c(N)c(-c4ccccc4)c(-c4ccccc4)nc23)CC1
CN(C)c1ccc(C=NO)cc1
CC(C)Cn1c(=O)n(C)c(=O)c2[nH]c(C(F)(F)F)nc21
Cc1c(CN2CCC(C(=O)N(C)c3ccc(F)c(Cl)c3)CC2)cnn1C
O=C(C(=O)N1CCN(C(=O)c2ccccc2)CC1)c1c[nH]c2c(C(=O)O)cc(-c3ccc(Oc4ccccc4)cc3)cc12
COc1ccnc(N2CCC(C(=O)N3CC=C(c4ccc(F)cc4)CC3)CC2)n1
CCOc1ccc(NC(=O)CN(CC(=O)Nc2ccc(NC(=O)CC)cc2)C(C)=O)cc1
C=C1C(=O)OC2C1CC=C(CC(=O)OC(C)CC(O)CC=C(C)C)C1C(=C)C(=O)OC12
CCc1nc2cccc(F)c2c(=O)n1Cc1ccc(-c2ccccc2-c2nn[nH]n2)cc1
Clc1ccc2nc(C=Cc3nc4cc(Br)ccc4[nH]3)ccc2c1
CC(C)N(C)Cc1cc(=O)c(O)co1
COc1ccc2cc(C=CC(=O)OCC=C(C)C)oc2c1
O=C(CSc1ncnc2ccc(OC(F)F)cc12)NCc1ccc2c(c1)OCO2
O=c1c2cccc(Cl)c2nnn1CCn1ccnc1
CC1(C)CCC(C)(C)c2cc(N=[SH]c3ccc(N4CCCC4)cc3)ccc21
COC(=O)c1cc(-c2ccccc2)n(CCCS(N)(=O)=O)c1C
COc1ccc(OC)c(S(=O)(=O)N2CCCCCC2C(=O)N2CCOCC2)c1
NCCc1c[nH]c2ccc(Br)cc12
Cc1ccccc1S(=O)(=O)Nc1ccc2nc(N)nc(N)c2c1
CCCCC1=CC2=CC(=O)C(C)(OC(=O)C(C)C)C(=O)C2=CN1Cc1ccco1
CN(C)CCOCCOc1ccc(C2=NOC(Cc3c[nH]c4ccccc34)C2)cc1
CCCCCCCCCCCCCCCOC(=O)OCC1(CCCCCCCCCCCCCC)CO1
O=C(Cc1ccccc1)NN=Cc1ccccn1
CC(=O)NC1CC2CCCCC2C1C(=O)Nc1ccccc1S
COc1cc(-c2cc3nc(NCc4cccc(Cl)c4)n(C)c(=O)c3[nH]2)ccc1O
CCN1CCN(c2ccc3c(c2)OC(=N)C(C#N)C3c2ccccc2Br)CC1
CCN(CC)CCNC(=O)C1CCN(Cc2ccc3nc(-c4ccc(Cl)cc4)oc3c2)CC1
CC(=O)Nc1ccc(OCCNS(=O)(=O)c2ccc3c(c2)CC(C)N3C(C)=O)cc1
COc1cc(Br)c(C2CC(c3cc(OC)c(O)c(OC)c3)=NN2C(C)=O)c(Br)c1
CCCC(C)C=O
Clc1ccc(Cl)c(N2CCN(CCN=Cc3ccccc3)CC2)c1
C=CCOCC1=CC2=CC(=O)C(C)(OC(=O)c3cnccn3)C(=O)C2=CN1c1ccccc1
NC1C(SCCNCC2OC(O)C(O)C2N)=CC(NC(=O)N(CCCl)N=O)C(O)C1O
CCOc1ccc(CN2CCN(C(=O)C3CC3c3cccnc3)CC2Cc2ccc(Cl)c(Cl)c2)cc1OC
COc1ccccc1NC(=O)CN1C(=O)COc2ccc(S(=O)(=O)NCc3ccco3)cc21
Cc1ccccc1C(=O)n1nc(-c2ccc(C#N)cc2)c(S(=O)(=O)N2CCCCCC2)c1C
Cc1cc(C(C)(O)C#Cc2ccc3c(c2)-c2nc(C(N)=O)cn2CCO3)no1
COc1cc2c(Cc3ccc(C(=O)NS(=O)(=O)c4cccc([N+](=O)[O-])c4)cc3)cc(=O)oc2cc1Cl
O=C(NO)NC1CC1
O=C(NS(=O)(=O)c1ccc(Cl)c(Cl)c1)c1ccc2c(c1)N(C1CCCCC1)CC2C1CC1
COc1ccc(CCC(=O)Nc2ccc(Oc3ccccc3)cc2)cc1
Cc1nccn1CC(CN(C)C)c1ccccc1
CC(C)Cn1c(Oc2cccc([N+](=O)[O-])c2)c2cc(Br)ccc2nc1=O
Cc1cc(N(C)C)nc(=S)n1C
CC(C)Cc1[nH]c(N)nc(=O)c1CC(C)C
Cc1nc(C(C)(O)C#Cc2ccc3c(c2)-c2c(N)n[nH]c2CCO3)no1
CN(C)C1CCc2c(c3ccccc3n2S(=O)(=O)c2cccc(Cl)c2)C1
COc1ccc(NC(=O)Nc2cccnc2)cc1OC
C
Oc1ccc(Cl)cc1C=Nc1c2c(nc3ccccc13)COCC2
O=C(O)c1cn(CC(=O)N2CCCC2)cc1S(=O)(=O)O
CC(=O)Nc1cccc(C(C)=NOCC2(c3ccccc3)CC2)c1
O=C(Nc1ccc(Cl)cc1)c1ccc(-c2cccc([N+](=O)[O-])c2)nc1
COC(=O)C=CC(=O)OCCO
COc1ccccc1-c1nnc2sc(-c3ccc(NC(=O)c4cc(SC)ccc4Cl)cc3)nn12
CCn1c(SCC(=O)Nc2ccc(OCCN3CCCC3)c(F)c2)nnc1-c1ccccc1O
CC(=O)N1CCN(C(=O)Cn2c(=O)oc3ccccc32)CC1
COc1ccccc1NC(=O)CN(C)C(=O)c1cc(S(=O)(=O)N2CCc3ccccc32)ccc1F
CC(C)n1cnnc1SCC(=O)Nc1ccc(F)cc1F
CCn1cc(C(=O)Nc2ccc(OC(C)C(=O)O)c(Cl)c2)c(SCc2ccc(C(F)(F)F)cc2Cl)n1
COc1ccc(CCNC(=O)CSc2ccc(-c3ccc(C)cc3)nn2)cc1OC
CCCCc1ccc(Oc2ccc(C(=O)N3CCCCC3)cc2)c(OC)c1
CCCCCCCCCCCCN(C)C(=O)C(NC(=O)CI)c1ccc(O)cc1
O=c1[nH]c(-c2cccnc2)cc2c1C1(CCN(Cc3cccc(F)c3)CC1)c1ccccc1O2
Cc1ccc(C(=O)CNc2oc(-c3ccccc3)nc2C#N)cc1
Nc1nc(-c2ccccc2)c2nonc2c1[N+](=O)[O-]
OCCCC1CC2CCN1CC2C(O)c1ccc(O)c(O)c1
CS(=O)(=O)c1ccc(C2=NNC(=O)CC2)cc1
CC(NC(=O)C(=O)NCCc1c[nH]c2ccccc12)C(=O)NC(CC(=O)O)C(=O)CO
CC(=O)NN=C(C1=NCCCO1)c1ccco1
COCCOc1ccc(CNC(=O)C2CN(C(=O)N3CC(C)Oc4ccccc43)Cc3cnn(-c4ncccc4F)c32)cc1
Cc1csc(NC(=O)c2cccc(NC(=O)CCC(C)C)n2)n1
Cc1nc(C#Cc2ccc(-c3ccc(Cl)cc3)nc2)cs1
CCn1nc(C)c(CNC(=O)CNC(=O)c2ccc(F)c(S(=O)(=O)N3CCOCC3)c2)c1C
CC1CCC(CNC(=O)NC(C)c2nscc2C(C)C)CC1
Cn1cnc2c1CCN(CCC(C(N)=O)(c1ccccc1)c1ccccc1)C2
COCCN(C(=O)c1ccc2ccccc2c1)c1c(N)n(Cc2ccccc2)c(=O)[nH]c1=O
COc1ccccc1N1CCN(C(=O)c2c(C)oc3ncnc(NC(C)C)c23)CC1
FC(F)(F)c1ccc2[nH]c(-c3ccc(-c4cn5cccnc5n4)cc3)nc2c1
Clc1cccc(Cl)c1Cn1ccc2ncnc-2c1Nc1ccc2ccccc2c1
COc1ccc(CNc2nc(-c3c(Cl)cncc3Cl)cs2)c(Cl)c1
CCCC(=O)OC1CC2(C=C1C)Cc1ccc3cc(-c4cc(OC)ccc4OC)[nH]c3c1C2
CCN(CC)c1ccc(NC(C[N-][N+]#N)c2ccccc2)c2c1C(=O)c1ccccc1C2=O
CCCCC1=NC2(CCCC2)C(=O)N1Cc1ccc(-c2ccccc2S(=O)(=O)N2CCN(C3CCC3)CC2)cc1
O=C1Nc2ccc(Br)cc2C1=NNC(=O)c1ccc(S(=O)(=O)N2CCOCC2)cc1
O=C(OCCCc1nc(-c2cccc(C(F)(F)F)c2)no1)c1cc2ccccc2c(=O)[nH]1
COC(=O)C1C(O)C2(O)c3c(OC)cc(OC)cc3OC2(c2cccc(Br)c2)C1c1ccc(Br)cc1
O=C(CN1CCN(c2ncccn2)CC1)NCC=Cc1ccccc1
CC(=O)Nc1ccc(NC(=O)C(=Cc2ccccc2)CC(=O)c2ccccc2)cc1
CN1C(=O)CCc2ccc(NN=Cc3cccc(O)c3)cc21
O=C1c2c(O)cccc2C(C(=O)C=Cc2ccc([N+](=O)[O-])cc2)c2cccc(O)c21
O=C(NCc1ccc(Cl)cc1Cl)c1ccc(Cl)s1
O=C1C(NCCc2ccccc2)=[N+]([O-])c2c1ncn2C1OC(CO)C(O)C1O
CCCC(O)C1(c2ccccc2)NC(=O)N(CC(O)CN2CCN(c3ccccc3)CC2)C1=O
O=C(Cn1c(=O)n(C2CCCCCC2)c2cc(C(=O)Nc3cccc(F)c3)ccc21)c1ccccc1
CC1(C)N=C(N)N=C(N)N1c1ccccc1
COc1ccc(CCN2CCC(C3CCCN3C(=O)c3cccc4ccccc34)CC2)cc1OC
Cn1c(C(=O)O)cnc1[N+](=O)[O-]
COC(=O)Nc1ccc(Oc2ccc(C#N)cc2)cc1
Fc1ccc(COCC2CCN(Cc3c[nH]cn3)CC2)cc1
CCCCCCCNC(=O)Nc1c(C(C)C)cccc1C(C)C
CCCN(CC)C(=O)c1nn(CCC2(C)OCC(C)(C)O2)cc1C
O=C(C=NO)Nc1ccc(OC(=O)CCCCCc2ccccc2)cc1
O=C(O)c1cc(-c2ccccn2)cnc1NCC(F)(F)C(F)(F)C(F)(F)C(F)(F)C(F)(F)F
O=C(NCc1ccco1)C(=O)NCC1CCCN1S(=O)(=O)c1cc(Cl)ccc1Cl
COc1ccc(C)cc1OCCN1CCN(CCN2C(=O)c3cccc4cccc(c34)C2=O)CC1
CC(=O)c1cc(-c2ccc(N3CCc4c(C(F)(F)F)nn(C)c4C3=O)cc2F)n(C)c1
CCCCCCCCCCCCCCCCCCCCCCCCCCCC(=O)NCCCN
O=C(OCCCCc1ccccc1)OCC1OC(n2cc(I)c(=O)[nH]c2=O)CC1O
COc1ccc(-c2c3[n+](cc4c(OC)c(OC)ccc24)CCc2cc(OC)c(OC)cc2-3)cc1OC
c1ccc(COCCCCOc2ccc(-c3ccccc3)cc2)cc1
COc1cccnc1-c1ccc(C(=O)N(C)C)cc1
COc1ccccc1NC(=O)CN1C(=O)CN=C(c2ccccc2)c2cc(Cl)ccc21
Cc1ccccc1-c1ccc(C(=O)NNC(=O)CN2CCCC2)o1
COc1ccc(-c2[nH]c3ccccc3c2C(Cc2ccc(O)cc2)C(=O)O)cc1
CC(C)(C)NC(=O)C(c1ccncn1)N(C(=O)c1csnn1)c1ccccc1
COc1ccc(C)cc1NC(=O)Cn1nc(-c2ccccc2)ccc1=O
CCCOc1ccc2nc(C)cc(Nc3ccc(N4CCOCC4)cc3)c2c1
COc1ccc(C2CN(Cc3ccccn3)CC2C(=O)NCCC(=O)C(C)C)cn1
O=C(O)CN(CCOc1ccccc1)CC(=O)O
CC1CCCC(C)N1C(=O)C=Cc1c(C(=O)NCCN(C)C)ncc2ccccc12
O=C(c1ccccc1)c1cccnc1C(=O)Nc1ccc(OC(F)(F)F)cc1F
COc1ccc(S(=O)(=O)N(Cc2ccc(N(C)C)cc2)Cc2ccc3c(c2)OCO3)cc1
CC(=O)N1CCOC2CN(S(=O)(=O)c3cccc4cccnc34)CCC2C1
Cc1ccc(-n2c(C(C)Sc3nnnn3C)n[nH]c2=S)cc1
CC(C)C(CC(=O)N1CCN(c2ncccn2)CC1)n1cnc2c(NC3CCCC3)ncnc21
CC(C)NC(=O)C1CCCN(C(=O)c2cc3ccccc3n2C)C1
CCn1cc(C(=O)O)c(=O)c2cnc(N3CCN(C(=S)Nc4ccc(Br)cc4)CC3)nc21
Fc1ccccc1Cn1cccnc1=S
Cc1cc(CCCC2CCCN2Cc2ccc(-c3cccc(-c4nc5ccccc5[nH]4)c3)o2)on1
Cc1ccc(S(=O)(=O)Nc2cccc(-c3c(C(=O)N4CCOCC4)nc4ccc(C)cn34)c2)cc1
COc1cccc(C=NNc2[nH]nc(C)c2C(=O)NCc2ccc(C)cc2)c1
O=C(c1csc(-c2cccs2)n1)N1CCN(c2cccc(Cl)c2)CC1
Cc1cnc(C=NNC(=O)c2ccccc2N=Nc2ccc(O)cc2)[nH]1
COc1cc2nc(N(Cc3ccccc3)c3ccc(C#N)cc3)nc(NC(C)C)c2c(-c2ccccc2)c1OC
COc1ccc(CN(C)Cc2nnc(C3CC(=O)N(Cc4cccc(F)c4)C3)o2)cn1
N=C(N)c1ccc(N2N=C(C(F)F)CC2c2ccc([N+](=O)[O-])cc2)cc1
O=C(OC1CCNCC1)C12CC3CC(CC(Br)(C3)C1)C2
S=c1[nH]nc(C2CCCC2)n1N=Cc1ccncc1
COc1cc(OC)cc(OCCNC(=O)CN2CCCCC2Cn2c(C)nc3ccccc32)c1
CC(=O)Nc1nc(-c2ccc(S(=O)(=O)Nc3ncc(CC(C)C)cn3)cc2)cs1
O=C1C(Cl)=C(N2CCOCC2)C(=O)N1c1ccc(Cl)c(Cl)c1
CC(C)Nc1cc(Nc2nccc(-c3cccnc3)n2)cc2c1OCCN(C)C2
CCC(C)(C)n1nnnc1C(c1cccs1)N1CCN(CC=Cc2cccc(OC)c2)CC1
CC(=O)c1ccc(NC(=O)Nc2c(C)n(C)n(-c3ccccc3)c2=O)cc1
CCN1c2ccccc2N(CCN(C)C)C(=O)c2cccnc21
Cc1cc(OCCN2CCOCC2)c(Br)cc1C1=NC(=O)NC(C)(C)C1
CC1CCN(C(=O)c2cnn(-c3ccc(Cl)cc3Cl)c2-c2ccc(Cl)cc2)CC1
O=C1c2c(O)[nH]c(CCc3ccccc3)c2C(=O)N1CCc1ccc(Cl)cc1
O=C(C1CC1)N1CCN(C(c2ccc(Cl)cc2)c2cccnc2)CC1
Nc1ncc(-c2ccc(C3(c4noc(-c5cncc(NS(=O)(=O)C(F)(F)F)c5)n4)CCC3)cn2)cn1
CN(Cc1nc2c(c(=O)n(C)c(=O)n2C)n1C)c1ccccc1
O=c1ccn(C2C(O)C(O)C3(CO)CC23)c(=O)[nH]1
CCC(=C(CCN(CCO)CCO)c1ccc(C(=N)N)cc1)c1ccc(F)cc1F
CC(C)n1cc(C(=O)c2cncc(NC(=O)c3cc4ccccc4s3)c2)c2c(N)ncnc21
CCCCNc1c(C(=O)NC2CCCC2)nnn1Cc1ccccc1Cl
Cc1ccc(C(=O)NCc2ccccc2-c2cc(C)no2)cc1
Nc1csc2nc(-c3ccc(Cl)cc3)cn12
O=C(NN=Cc1ccc(Br)cc1)C1CC=CCC1
C=C(C(=O)OCC(C)C)C(O)c1ccccc1
CCC(COc1ccc(Oc2ccc(C=Cc3ccc(C)cc3)cc2)cc1)OC(=O)C(C)C
Cc1cccc(CN2C(=O)N(Cc3cccc(C)c3)C(CO)C(O)C(O)C2CO)c1
CCC(=O)Nc1nonc1SC
CC1CN(C(=O)N2Cc3c(NC(=O)c4ccccn4)n[nH]c3C2(C)C)C(C)CN1Cc1ccccc1
CCN(CC)CCCNC(=O)c1cccc(Nc2ncccc2-c2cnc(Nc3cccc(NS(C)(=O)=O)c3)nc2)c1
NC(=O)C(Cc1ccc(O)cc1)NC(=O)C1CCCN1C(=O)CC1CCCC1
CC(C)CCCC[N+]1=C(C=CC=C2N(CCCC(=O)O)c3ccccc3C2(C)C)C(C)(C)c2ccccc21
c1ccc(C2CC3(CCNCC3)C2)cc1
COCCc1nc2ccccc2c(=O)n1NC(=O)C(Cc1ccccc1)NC(=O)OC(C)(C)C
Cc1ccsc1C(=O)N(C)CC(=O)Nc1ccc(F)c(F)c1F
CC1COc2c(ccc3c2OC(C)(C)C(OC(=O)c2ccccc2)C3O)O1
O=C(O)c1ccccc1Nc1ccccc1N1CCCCC1
CC(=NNC(=S)N1CCN(c2ccccn2)CC1)c1ccncn1
CN(N=O)C(=O)c1cc([N+](=O)[O-])ccc1Cl
Cc1ccc(-c2cc(-c3ccc(Cl)cc3Cl)nn2CCNCc2ccccc2)o1
c1ccc(C2(CN3CCCC(Nc4ccc5[nH]ncc5c4)C3)CCNC2)cc1
CSC(=O)C=Cc1ccccc1
Cc1ccc(C(=O)Nc2nccs2)cc1S(=O)(=O)Nc1ccc(F)cc1Cl
CCCCN1C(=O)C(=O)N(Cc2ccc(Cl)cc2)C1=O
CC(C)CCC(=O)Nc1nonc1NC(=O)CO
O=C1CCCC(c2ccccc2)=C1c1ccccc1O
COCc1c(C(=O)NC2CCCCC2C)oc2ccccc12
CC(C)=CCN1C(c2ccc(OCc3ccc(Cl)cc3)cc2)CC2(O)CCCCC2C1c1ccccc1
CC(C)(CN1CCOCC1)Oc1ccc(C(C)(Cc2ccccc2)C(=O)Nc2ccc3c(c2O)COC3=O)cc1
Cc1cccc2sc(NC(=O)CSc3ccc(NC(=O)c4cccs4)cc3)nc12
CCCCCCCc1nc(-c2ccccc2)oc1-c1ccc(CN(CC)CC)o1
CCC1(CC)C(=O)N(COCc2cccc(C)c2)C1=O
COc1ccc(Nc2nc(NCCc3ccccc3)nc(N)c2C#N)cc1
CC(C)C1N=C(c2ccccc2N)c2ccccc2N(Cc2ccc(C(=O)O)cc2)C1=O
CC1(C)CC(NC(=O)Nc2ccc3snnc3c2-c2ccc([N+](=O)[O-])cc2)c2cc(F)ccc2O1
COC(=O)C1C(c2ccc(Cl)c(C(F)(F)F)c2)CC2CCC1N2C
N#Cc1ccc2ccn(C3OC(CO)C(O)C3O)c(=O)c2c1
Cc1cc(=O)c(C#N)c(SC2CC2)[nH]1
COc1cc(C(=O)OC23CC4CC(CC(C4)C2)C3)cc(OC)c1OC
COc1cccc2c1ncc1ncn(C3CCN(CCCc4ccccc4)CC3)c12
Cc1c(Cl)c(SC2CC(C)N(c3ccc(C(=O)O)cc3)C2)c(Sc2ccncc2)c(S(N)(=O)=O)c1Cl
Cc1cc(Cl)c(S(N)(=O)=O)cc1S(=O)(=O)N1CCCC1C1COc2ccccc2O1
COc1ccccc1CNc1oc(-c2ccco2)nc1C#N
CCCc1noc(NS(=O)(=O)c2ccc(OC)c(-c3nc4ccc(C(=O)OCC)cn4c3Cl)c2)c1Cl
OCC1OCC(O)C(O)C1O
OC(CNCc1cc2c(cc1SCc1ccccc1)OCO2)C(F)(F)F
COc1cc(O)c2c(c1)C1C(C)(C)CC(O)CC1(C)OC2=O
Cc1cccc(-n2c(Sc3nccc(C)n3)nc3scc(C)c3c2=O)c1
CON=Cc1cc(Br)ccc1OCc1ccccc1Cl
Cc1nc2nc(CSCCCc3ccccc3)cn2c(C)c1Cc1ccc(F)cc1Cl
O=C(c1ccco1)N1CC2CNCC2C1
COC(=O)C(Cc1ccccc1)NC(=O)C(NS(=O)(=O)Cc1ccccc1)C(C)C(=O)NO
O=C(Oc1ccccc1O)c1cc2ccccc2o1
CC(CO)c1cccc2c1OC(C)C(NC(=O)c1cnsn1)CN(CN(C)Cc1ccc(Cl)c(Cl)c1)C2=O
Cc1csc(C23CCCN(CC2)C3)n1
O=C(CN1C(=O)CSc2ccc(S(=O)(=O)NCc3ccccc3)cc21)N1CCN(c2ccccc2)CC1
CC(NC(=O)C12CCC(C)(C)CC1C1CCC3C4(C)CCC(O)C(C)(C)C4CCC3(C)C1(C)CC2)C(=O)O
CCOc1ccc(S(=O)(=O)Nc2cccnc2)cc1C(F)(F)F
Cn1cnc([N+](=O)[O-])c1SCC(=O)Nc1ccc(N2CCCC2)cc1
Nc1ccc(Nc2nc(Nc3ccc(C(=O)Nc4ccccc4N)cc3)c3cc[nH]c3n2)c(N)c1
Cn1ccc2c(NC(=O)c3ccc(CNC(=O)c4cc5cc(Cl)sc5[nH]4)cc3)cccc21
O=C1Nc2ccccc2CN(c2cccnc2)C12CCN(c1cccnc1)CC2
O=C(c1cnn2c(C(F)(F)F)cc(-c3ccccc3)nc12)N1CCCC1
COc1ccc(N2CCN(C(=O)CSc3oc(N)nc3C)CC2)cc1
Nc1ccccc1NC(=O)CCCCCCC(=O)Nc1ccccc1N
O=C(c1ccccc1)N1CCN(c2ccc3c(ccn3CCc3ccccc3)c2)CC1
COc1ccc(NC(=O)C2(N(CC(C)C)C(=O)c3ccco3)CCCC2)cc1
COc1cc(C2C(C(=O)Oc3ccccc3)=C(C)NC(C)=C2C(=O)Oc2ccccc2)ccc1O
O=C(c1cc2c(c(C3CC3)n1)C(c1ccc(Cl)cc1)N(Cc1ccccc1)C2=O)N1CCOCC1
CC(=O)c1ccc(-c2ccc3[nH]c(C)c(CN4CCC(Cc5ccc(Cl)cc5)CC4)c3c2)cc1
CC1=NCCN1S(=O)(=O)c1sc(-c2cccc(N)c2)cc1CO
CCc1cccc2c(C(=O)CN3CCSCC3)c[nH]c12
CNC(=O)C(Cc1cn(C=O)c2ccccc12)NC(=O)CCC(C)C
CCCCCC1NC(=O)C(Cc2ccccc2)NC(=O)C(C)NC(=O)C(NC)CSSC(C)(C)C(C)N(C)C1=O
COc1cccc(-n2sc3cc(Cl)ccc3c2=O)c1
COc1ccc(-c2nnc(N3CCC(C(=O)Nc4ccccc4)CC3)s2)cc1
COc1cc2c(c(OC)c1)C(=O)C1CNCC1C2
COc1ccc(-n2c(COc3ccccc3)nnc2SCC(=O)Nc2ccc(NC(C)=O)cc2)cc1
Nc1nc(=O)c2c([nH]1)N(C1OC(CO)C(O)C1O)C(=O)N1CCCC21
COc1cc2c(=O)c(Cl)c(C)[nH]c2cc1OCCC(C)C
CCOC(=O)COc1cccc(-c2nc3c(C#N)c(N4CCN(CCOC)CC4)c4c(c3[nH]2)CCCC4)c1
O=C(O)C(=Cc1cc(Br)c(O)c(Br)c1)c1cccs1
CC(C)n1c(=S)n(-c2ccccc2)c(=O)c2[nH]c(-c3ccc(O)cc3)nc21
CC(C)(C)c1cn(-c2ccccn2)c(=NC(=O)c2cc(S(C)(=O)=O)ccc2F)s1
CC(NC(=O)Cc1ccccc1)C(=O)NC(Cc1c[nH]c2ccccc12)C(=O)O
CC1CCCCOC(CN(C)S(=O)(=O)c2ccccc2)C(C)CN(C(C)C)C(=O)c2cc(NC=O)ccc2O1
CCOC(=O)c1cc2c(=O)n3ccccc3nc2n(C2CCCCC2)c1=NC(=O)c1ccncc1
Nc1ccc(S(=O)(=O)c2ccc(Cl)cc2)cc1C(=O)N1CCCCCC1
Fc1cccc(N2CCN(c3ccnc4cc5ccccc5cc34)CC2)c1
CN(CC#Cc1cccnc1)Cc1ccccc1
COc1ccc(NC(=O)Cc2cc3c(cc2C(=O)c2ccccc2)OCO3)cc1
N#Cc1c(SCc2cccc([N+](=O)[O-])c2)nsc1N
c1cc2c(cn1)sc1c3cnccc3[nH]c21
CCN1CC(=O)N2C(Cc3c([nH]c4ccccc34)C2c2ccc([N+](=O)[O-])cc2)C1=O
Cc1cc(C(=O)N(C)CC(=O)Nc2ccc3c(c2)OCCO3)n(-c2nccs2)n1
Cc1nc(CN2CCCC3(CCC(=O)N3c3ccccc3)C2)no1
CC(C)(CO)CNc1ncc2ncnc(Nc3cccc(Cl)c3)c2n1
CC1(C)CCCC(C)(CC(O)Cn2cnc3c(=O)nc(N)[nH]c32)O1
COc1ccc(-c2c(C#N)c(=O)n(CC#CCO)c3ccc(-c4nnc(C)o4)cc23)cc1
O=C1C(=Cc2cccnc2)CCC1C1CC1
COC(=O)C(NC(=O)C(CC(C)C)NCC(=O)O)C(C)C
CCCCCCCCCCCCCCCC(=O)Nc1c(I)cc(C(=O)OC)cc1I
COc1ccccc1CNC(=O)c1cn(Cc2ccccc2)c2nc(C)ccc2c1=O
Nc1ncnc2c1ncn2C1OC(CSc2ccccc2)C(O)C1O
CC(C)NCC(O)COc1ccc(-c2cc(C#N)c(=O)n(C)c2)cc1
CC(C)(C)OC(=O)NC(C(=O)NC#CCN1CCOCC1)C(c1ccccc1)c1ccccc1
COCCN1CCN(C2CN(Cc3ccccc3)S(=O)(=O)C2)CC1
N=C(N)Nc1ccc(CNC(=S)Nc2cccc(NC(=O)C(F)F)c2)cc1
CN(C)c1ccc(C=NNC(=O)CN2C(=O)C3CC=CCC3C2=O)cc1
COc1ccc(N2CCN(C(=O)C(Cc3ccc(O)cc3)NC(=O)c3ccccc3)CC2)cc1
CN(C)C(=O)Oc1ccccc1C(=O)Nc1nncs1
OCC1OC(ON=Cc2ccc(Br)cc2)C(O)C(O)C1O
CCOC(=O)CN(Cc1ccc(N(C)C)cc1)S(=O)(=O)c1ccc(C)cc1
CN(C)S(=O)(=O)c1ccc(C(=O)Nc2ccc(C(=O)NCC3CCCO3)cc2)cc1
CC(C)c1sc(NS(=O)(=O)c2ccccc2)nc1-c1cccs1
COc1ccc(-c2cc(=O)c3c(O)cc(O)cc3o2)cc1
O=c1[nH]c(=O)c2c(=O)c(N3CCCCC3)c(N3CCCC3)c1=2
CC(Nc1ncc(Cl)c(N2C(=O)OCC2C(C)C)n1)c1ccccc1
NCCCn1cnc2c(=O)nc[nH]c21
CC(=O)NCC1CN(c2ccc(N3CCN(CCc4ccc(F)cc4)CC3)c(F)c2)C(=O)O1
C=C1C(=O)OC(CC(C)C2CCC3C(=CC=C4CC(O)C(OC(=O)CCCC)C(O)C4=C)CCCC32C)C1C
CCc1ccc2c(c1CC(C)C(O)CC(C)C)CC(C)C2
CCn1c(=O)cc(C(=O)N2CCN(C)CC2)c2c(-c3ccc(Cl)cc3)nn(Cc3cccc(F)c3)c21
CCc1nc2c(c(Nc3ccc(Cl)cn3)n1)CCN(C(=O)c1ccc3nc(-c4cnn(C)c4)[nH]c3c1)CC2
COCc1cc2cccnc2c(OC)c1C
O=C(Nc1ccc(C(F)(F)F)cc1)c1ccc2c(c1)OC(F)(F)O2
N=C(N)NCCCCC(=O)NC(Cc1ccccc1)C(N)=O
Cc1noc(C)c1S(=O)(=O)N1CCCCC1CNC(=O)c1cc(C2CC2)n(-c2ccccc2F)n1
COC(=O)c1nc(-c2ccc(S(=O)(=O)c3ccc(Cl)nn3)cc2)cn1C
CC1(C)CC(=NNC#N)c2c(c(-c3ccccc3)nn2C(=N)N)C1
CCCOc1cccc(OC)c1OCC(=O)Nc1ccc2c(c1)OCO2
Cc1nc2oc3c(F)c(CO)ccc3c(=O)c2c2c1c(C(F)(F)F)nn2Cc1ccccc1F
CC(C)(O)C(C#N)CCNC1C2CC3CC(C2)CC1C3
NC(Cc1c[nH]c2ccccc12)C(=O)NC(Cc1c[nH]c2ccccc12)C(=O)NC(Cc1c[nH]c2ccccc12)C(=O)O
O=NN(CCCl)C(=O)NC1OC(CO)C(O)C(O)C1O
CC1(c2cc(Cl)cc(Cl)c2)CN=C(N)O1
CN1CCN(c2ccnc(-c3cc4ncn(C)c(=O)c4c(NCC4CO4)n3)n2)CC1
CC(C)NCC(=O)n1c2c(c3cc(Cl)ccc31)CCCC2
CCC(=O)Nc1cc2nc(C3CCCO3)[nH]c2cc1Cl
Cc1cccc(CN2CC(C(=O)Nc3cnc4ccccc4c3)CC2=O)c1
CCC1CCCCCNC(C)C(O)C(C)(O)C(C)OC(=O)C(OC2CC(C)(O)C(O)C(C)O2)C1C
Cc1cc2oc(C(=O)N3CCCCC3)cc(=O)c2cc1C
COc1ccc2c(c1)C(=O)C(C(=N)N)C2=O
CC(=O)Nc1ccc(S(=O)(=O)N(Cc2ccccc2)CC(O)COc2cccc3ccccc23)cc1
Nc1nc(SCC(=O)O)c2cc[nH]c2n1
COc1ccc2c(C)c(C(Nc3ccc(C(=N)N)cc3)C(F)(F)F)oc2c1
COc1cc(C2=NOC(C(=O)Nc3ccc4c(c3)OCCO4)C2)cc(OC)c1OC
Cc1c(SCc2ccccc2S(N)(=O)=O)[nH]c(=O)c(C#N)c1C
O=C(C=Cc1ccccc1)Nc1c(O)ccc2ncccc12
CC(=O)N1CCN(S(=O)(=O)c2ccc(C(=O)Oc3ccccc3C(=O)O)cc2)CC1
CCOc1cc(-n2c(C)nc3ccccc3c2=O)c(OCC)cc1NC(=O)c1ccccc1
COc1ccc(-n2ncc3c(=O)n(-c4ccc(C)c(C)c4)cnc32)cc1
COc1ccc(NC(=O)CSc2nc3n(n2)C(c2ccc(OC)cc2)C(C(N)=O)=C(C)N3)cc1
Cc1[nH]cc(C=Nc2ccc(S(N)(=O)=O)cc2)c(=O)c1O
C=CC(=O)NC(C)c1cccc(CC(=O)N2CCN(c3ccc(Oc4ccc(N5CCOCC5)nc4)cc3OCC)CC2)c1
O=C(CSc1nc2ccccc2[nH]1)Nc1nc(-c2ccc(F)cc2)cs1
COc1cc(-c2nc(C)c(-c3ccc(F)cc3)[nH]2)ccc1Cl
COc1cc(NS(=O)(=O)c2ccc(NC(C)=O)cc2)ccc1Nc1c2ccccc2nc2c(C)cccc12
Cc1nc2ccccc2c(=O)n1-c1nnc(SCC(=O)N2CCCC2C)s1
COc1cnc2c(NCCCCc3nnnn3C)ccnc2c1
CC(C)(C)c1ccc(-n2c(=O)oc3cnc4ccc5ccccc5c4c32)cc1
CNC(=O)C(NC(=O)C(CCc1ccccc1)CP(=O)(O)Cc1ccc(C)cc1)C(C)(C)C
CC(=O)c1ccccc1OCC(=O)NC1CCN(CCNc2nc3ccccc3s2)CC1
CCCCCC=CCC=CCCCCCCCCC(=O)NCCCC
CCCCCCCCCCCCCCCCOCC(COP(=O)([O-])OCC[NH2+]C)OC
CCC(=O)NCCc1ccc(CCCN)cc1
CC1(C)CCc2c(O)c(C3=C(O)C(=O)C=C(OC4OC(CO)C(O)C(O)C4O)C3=O)c3ccccc3c2O1
OCC1OC(n2ncc3cc(O)c(I)cc32)C(O)C1O
Nc1ccc(C(=O)OCC(=O)c2c[nH]c3ccc(Cl)cc23)cc1I
CC(C)(C)Cc1nnc(NC(=O)C2CCCO2)s1
Cc1cccc(C)c1Oc1cc(OCCO)ccc1C(=O)Nc1ccc(CCO)nn1
CCC1(OC(=O)CCC(C(=O)NCC(=O)O)C(C)C)C(=O)OCc2c1cc1n(c2=O)Cc2cc3ccccc3nc2-1
COc1ccc(NS(=O)(=O)c2ccc(NC(=O)Cn3c(=O)oc4ccccc43)cc2)cc1
CC(=O)NC1CCC(C(NC(=O)OCc2ccccc2)C(C)Cl)CC1
Cc1cc(C)c(-c2nc3n(c2-c2cc(C)c(O)c(C)c2)CC[S+]3[O-])c(C)c1
N=C(N)c1ccc(OCc2cccc(C(=N)N)c2)cc1
CCOC(=O)CNc1ccc(Nc2c3c(nc4ccccc24)C(C)(C)CCC3=O)cc1
Cc1ncc(OCC2CC2)c(CCc2ccccc2)c1O
COc1cccc(F)c1CN1CC(NC(=O)c2ccc3[nH]nc(-c4ccncc4)c3c2)CCC1C(=O)N1CCCC(C(N)=O)C1
O=C(NCC(c1ccccc1)N1CCCC1)c1ccccc1F
COc1nccc2sc(N3CCN(C)CC3)nc12
CCOc1nc(-c2ccc(C=CC(=O)NO)cc2)cc(-c2cccc(Cl)c2)c1C#N
CCCCCCS
CCc1c(C)c2ccc(O)c(CC=C(C)CCC=C(C)CCC=C(C)C(=O)OC)c2oc1=O
CCC(=O)Nc1ccc(NC(=O)CSc2nccc(C(F)(F)F)n2)c(C(C)=O)c1
COc1ccc(OC)c(-c2nnc(CCCCCCCn3nnc(=O)[nH]c3=O)o2)c1
CCOC(=O)c1ccc(NC(=S)NN=Cc2c[nH]c3ccccc23)cc1
CC(C)N1CCC(CNS(=O)(=O)c2cn(C)cn2)(c2ccccc2)CC1
COC(=O)c1cccc(NC(=O)c2ccc(NS(=O)(=O)c3cccc(Oc4ccccc4)c3)cc2)c1
FC(F)(F)c1ccccc1Oc1cc(Nc2ccccc2)ncn1
CC(=CC(=O)O)C=C1CC(C)=CC(C)C1=O
N#Cc1nc(N)nc2c1Cc1c-2[nH]c2ccccc12
CN(C)c1ccc(C(O)c2sc(-c3ccc(Cl)cc3)nc2Cl)cc1
CC1CN(C(C)CO)C(=O)c2c(c3ccccc3n2C)-c2ccccc2COC1CN(C)C(=O)Nc1ccc(F)cc1
Cc1ccc(Nc2ccc3nc(N)nc(N)c3c2)cc1NC(=O)COc1ccccc1F
CCCOc1ccc(-c2c(OC)cn3c(C)nnc3c2C#Cc2cncnc2)cc1
COC(=O)C1=C(C)NC2=C(C(=O)CCC2)C1c1cccs1
CS(=O)(=O)Nc1ccccc1-c1ccc(N2CCC(NC(=O)c3ccc(Cl)s3)C2)nc1
CC#CCN(Cc1cc2cccc(C)c2[nH]c1=O)C(C)=O
COc1ccc(S(=O)(=O)NC2CCN(CC(=O)Nc3nnc(C)s3)C2)cc1
NCc1cccc2c([N+](=O)[O-])cccc12
O=C(CC1CC=CCC1)NN=Cc1cn(-c2cccc(Cl)c2)nc1-c1ccc(Cl)cc1
O=C(NC1CCCC1)c1cccc(S(=O)(=O)N2CCCCC2)c1
Cc1cccc2c1ncn2CC1CCC(CC(C)C(=O)O)O1
COc1cc(OC)cc(Oc2nc(C)ccc2C(=NO)N(C)C(C)C)c1
COc1ccc(CCN2C(=O)CC(c3ccc([N+](=O)[O-])cc3)SC2=S)cc1OC
CC(=O)c1c(-n2c(C(=O)O)cc(C)c2C)cc(C#N)n1C
CCn1c(SCC(=O)Nc2cccnc2)nnc1-c1ccoc1C
CCc1ccc(-n2cc(-c3ccccc3)nc2SCC(=O)Nc2cccc(N(C)C)c2)cc1
CCCCCCc1ccc(OCCCc2c[nH]cn2)cc1
COc1ccc2nc(CCC3(C(=O)NC(CC(=O)O)C(C)=O)c4ccccc4CCc4ccccc43)ccc2c1
O=C(CNC(=O)c1ccc(Cl)cc1)NCc1ccc(Cl)cc1
CN(C)c1ncnc2ccc(C#CCNC(=O)c3cncn(Cc4cc(F)c(F)c(F)c4)c3=O)cc12
CC1CCC2(CC1)NC(=O)N(CC(=O)N1CCN(S(=O)(=O)c3ccc(Cl)cc3)CC1)C2=O
CCOC(=O)C1=C(C)NC(Cn2ccnc2)=C(C(=O)OCC)C1c1cccc(NS(=O)(=O)c2ccccc2)c1Cl
CN(C)C(=O)c1ccccc1-c1ccc(-c2cnc(N)cn2)c(F)c1
C=CCn1c(=O)n(-c2ccc(C)cc2)c2[nH]c(Nc3ccccc3)nc(=O)c21
CCCc1noc(CSc2nnc(CNC(=O)c3ccccc3)n2C)n1
O=S(=O)(F)c1ccc(CN2CCCCC2)s1
Cc1csc2nc(Cc3cccc(Cl)c3)oc(=O)c12
Cc1nc(=O)c2c(-c3ccc(F)cc3)c(CN(CCCP(=O)(O)O)CCP(=O)(O)O)cnc2[nH]1
Cc1noc(C)c1S(=O)(=O)Nc1ccc(C(=O)c2ccc(NS(=O)(=O)c3ccc(NC=O)cc3)cc2)cc1
CC1CCC2C(C)C(=O)OC3OC4(C)CCC1C32OO4
CC(Cl)(Cl)P(=O)(O)O
O=C(NCC1CCCO1)NC12CC3CC(CC(C3)C1)C2
COC(=O)C=CC(=O)N1CC2CC23C1=CC(OC)c1c3ccc2ccccc12
COc1ccc(CCNC(=O)c2cc3c(=O)oc4ccccc4c3s2)cc1OC
COc1ccc(CNc2n[nH]c(=S)[nH]2)cc1OC
COc1ccc(C(=O)Nc2cccc(C(F)(F)F)c2)cc1Nc1ncnc2cnc(N3CCN(CCN4CCNCC4)CC3)nc12
COc1ccc(-c2nnc3n(-c4ccccc4C)c4ncccc4n23)cc1
O=C(OCc1ccc(OCCN2CCOCC2)cc1)c1ccccn1
CCN1CCOC2C3=C(C)CCC(C(O)C1)C3(C)C21CO1
C=CCc1cccc2cc(C(=O)c3ccc(CC(C)C)cc3)oc12
CCN(Cc1cc(C(C)(C)C)cc(C(C)(C)C)c1OC)C(=O)c1ccccc1CCNC(C)=O
CC1=CCC2CC(CC3(C=C(Br)C(C(C)O)O3)O2)OC(=O)C2C=CCC3OCC(=CC=CCC(O)C1O)C32
O=C(O)Cc1nsc(C2=NC(=O)CN2CCc2ccc(F)cc2)n1
CC(C)(ON=C(C(=O)O)c1nsc(N)n1)C1C(=O)N(S(=O)(=O)O)C1=S
Clc1ccc2c(CBr)nncc2n1
COc1ccc(F)cc1C(=O)CCCN1CCC(C(O)(c2ccccc2)c2ccccc2)CC1
C=C1C(=O)C(=O)C2=C1CC1C(=C)C(=O)OC1CC2C
COC(=O)N1CCC(Nc2ccc3c(c2)ncn3C2CCCC2NC(=O)c2cnn3c(C)ccnc23)CC1
CCCCCc1ccc(O)c(C(=O)NCC2CC3CCC(C2)N3C)c1
CCS(=O)(=O)c1ccc2oc3ccc(C(F)(F)F)cc3c(=O)c2c1
Cc1cnn(CCCCNC(=O)c2cc(=O)[nH]c3ccccc23)c1
CN(C)c1ccc(-c2cn3c(C4CCCCC4)c(C=NOC(C)(C)C)c(-c4ccccc4)nc3n2)cc1
Cc1noc(C)c1CNCc1c(C(=O)Nc2ccccc2F)nc2ccccn12
C[S+]([O-])c1ccccc1Nc1nc(NCc2ccco2)c2nc[nH]c2n1
COc1ccc(S(=O)(=O)N2CCC(C(=O)Nc3ccc(S(=O)(=O)N4CCCCC4)cc3)CC2)cc1
CN1C(=O)C(Cc2ccc(O)c(I)c2)N(CC(O)CO)C1=S
NC1CC(N)C(O)C(N)C1
NCCCNc1c2c(nc3cc(-c4ccccc4)nn13)CCCC2
COc1ccc(C(=O)C(C)=Cc2c[nH]c3ccc(C)cc23)cc1
COc1ccc(OC)c(-c2nn[nH]n2)c1
CCCCOc1c(Cc2ccc(-c3ccc(C)cc3)cc2)c(C(=O)OCC)nn1CC(=O)OC
Cc1cc(C(=O)CN2C(=O)NC(=O)C2=O)c(C)n1-c1ccc(C#N)cc1
CCOC(=O)C1C(=COCCN2C(=O)c3ccccc3S2(=O)=O)NC(C)=C(C(=O)OC)C1c1ccccc1Cl
Nc1ccn(C2OC(CO)C(O)C2F)c(=O)n1
Cn1cc(S(=O)(=O)Nc2ccc(CN3CCCCCC3)cc2)c(-c2cccc(Cl)c2)n1
CCCCCS(=O)(=O)N(Cc1ccccc1)Cc1cnc2nc(N)nc(N)c2n1
COc1ccc(S(=O)(=O)NN2C(=O)C(=C3C(=O)Nc4ccccc43)SC2=S)cc1
CN(C)CCON=Cc1c(-c2ccnc(Nc3ccccc3)n2)c(-c2ccc(F)cc2)n2c1SCCC2
CC(=O)NC1C(CO)OC(CO)C(O)C1O
CCOC(=O)C12CCCC=C1N(CCc1ccc(O)c(OC)c1)C(=O)C(CC(=O)N(C)C)C2
CN1CC2CC(COc3ccccc3C(F)(F)F)OC2C1
CCC(=O)NC1CC2CCCC(C1)N2C(=O)c1cnc2ccccc2c1
S=C(Nc1ccc(Nc2nc(Nc3ccccn3)c3ccccc3n2)cc1)c1cccs1
CCN(CC)S(=O)(=O)c1ccc(N2CCOCC2)c(NC(=O)Cc2ccc(C)cc2)c1
COc1cccc(C(=O)CN2C(=O)NC3(CCCCCC3)C2=O)c1
COc1c(N2CC(CN)C2)c(F)cc2c(=O)c3c(=O)[nH]sc3n(C3CC3)c12
Cc1noc(C)c1S(=O)(=O)N1CCCC(C(=O)N2CCN(c3ccccn3)CC2)C1
C=C(c1ccc(OCC)c(OCCCCCC)c1)S(=O)(=O)c1ccc2cc(Cl)ccc2c1
CC(=O)C=NC(CC(N)=O)C(=O)NCN1Cc2ccccc2CC(NC(=O)C(Cc2ccc(O)cc2)NC=O)C1=O
CN1C(=O)c2cnc(Nc3ccc(N4CCCC4)cc3)nc2N2C1=NC1CCCC12
C=CCN1C(C(=O)Nc2ccccc2)CCS1(=O)=O
CCC(C)C(N)C(=O)Oc1coc2cc(O)cc(O)c2c1=O
CCC(=O)NCC(C)C12CC(=O)C(C(c3ccc(Cl)cc3F)C1)C(c1ccc(Cl)cc1Cl)C2
O=C(Nc1cc(C(=O)N2CCN(c3cccc(Cl)c3)CC2)ncn1)c1ccco1
Cc1nnc(-c2ccc(-c3ccc(CCN4CCC4)cc3)c(F)c2)o1
O=C(Nc1ccc([N+](=O)[O-])cc1)NC1CCC(CCN2CCC(c3cccc4c3OCO4)CC2)C1
[C-]#[N+]C1(C)CCC2(C(C)C)CCC1C2
CC1(C)CN1P(=O)(N1CC1(C)C)N1CC1(C)C
CC1=CCC2(O)CCC(C)(C(=O)O)C2CCC(=CC=C2C(=O)OCC2OC(=O)c2ccc(O)cc2)CC1
COc1ccc(-c2cc(-c3cccs3)nc(Nc3ccccc3)c2C#Cc2cccs2)cc1OC
CC(NC(=O)Cc1ccc(OCCc2ccccc2)cc1)(C(=O)NO)S(C)(=O)=O
C=CCN1CCC2(COc3ccc(Cc4ccc5c(c4)OCO5)cc3C2)C1
COCCCN(C(=O)CN(Cc1ccco1)C(=O)CNS(=O)(=O)c1ccccc1F)C1CC1
CC#CCOc1ccc(S(=O)(=O)N2CCN(C(CNC(=O)OCc3ccccc3)C(=O)NO)CC2)cc1
O=S(=O)(O)c1ccccc1C(=NO)c1ccc2[nH]ccc2c1
CC1=CC=C(OCCCN2C(=O)CCNCC2C)C=C(C(C)C)S1
O=C(C=Cc1ccc(CNCC(O)c2ccccc2)cc1)NO
CC(C)C(=O)Nc1ccc(C(=O)N2CCN(S(C)(=O)=O)CC2)cc1
CNC(=O)NCCCCC(C(=O)NO)N(Cc1ccc2c(c1)OCCO2)S(=O)(=O)c1ccc(OC)cc1
CC1=NN2C(=N)C(=Cc3cn(-c4ccccc4)nc3-c3ccc(Cl)cc3)C(=O)N=C2S1
CC1=CSC2=NC(=O)N12
CC1(C)CC2=CC(C(=O)Nc3ccc(C#N)cc3)=C(NC(=O)c3ccco3)SC2=N1
Oc1ccc(CCNc2ccc3[nH]ncc3c2)cc1
Cc1cc(NC(=O)CN2CCN(CC(=O)c3nc(-c4ccc(Cl)cc4)c(N)s3)CC2)no1
CNC(=O)c1ccc(C=C2SC(=O)N(CC(=O)Nc3ccc(C)c(C)c3)C2=O)cc1
CNC(=O)c1ccc2oc(-c3ccc(OC)nc3)cc2c1
Cc1oc(-c2ccccc2)nc1CCOc1cccc(CC(C=O)CCC(=O)O)c1
CCCCCCNc1nc(NC(C)CC(C)C)nc(OCc2ccc(Cl)cc2)n1
Fc1ccccc1Nc1nnc(-c2ccc3c(c2)OCCO3)s1
CN1CC2CC1CN2c1ccc(-c2cn3c(N4CCSCC4)nc4c(=O)ncnc2c43)cc1
O=C(O)CC(CCNC(=O)NCCCCNC(=O)CN1CCN(c2ccccc2)CC1)c1ccccc1
COc1ccccc1N1CCN(CC(=O)c2ccc([N+](=O)[O-])cc2)CC1
O=C(CCCCCCC(=O)NCc1ccncc1)NO
COc1ccc(NC(=O)CSCC(=O)N2CCN(C(=O)c3ccco3)CC2)cc1
COc1cc(OC)c(OC)cc1NC(=O)CN(CCc1ccc(C)cc1)C(=O)c1ccc(Cl)cc1
N#Cc1ccc2[nH]cc(N3CCN(Cc4cc5c(cc4O)OCCCO5)CC3)c2c1
O=C(O)C(=Cc1ccc(-c2ccc([N+](=O)[O-])cc2)o1)NC(=O)c1ccc(C(F)(F)F)cc1
Cc1ccc(NC(=O)CN2CCSc3ccc(C(=O)c4ccccc4)cc32)cc1
CNC(=O)c1c(-c2cccc(OC)c2)csc1NC(=O)CN1C(=O)NC(C)(c2ccccc2)C1=O
CCOc1ccc(CCNC(=O)c2nc(C)no2)cc1OCC
COc1ccc(C(=O)NCCN2CCN(c3ccccc3)CC2)cc1OC1CCNCC1
C=CCN(C)CCc1ccc(OC)c(OC)c1
COc1ccc(C2C(C(=O)c3ccco3)=C(O)C(=O)N2CCCN(C)C)cc1OCC(=O)N(C)C
CCCCC=C(C)c1ccc(-c2cc(C(=O)O)cc(C(=O)NCCCC)c2)c(OC)c1
CN1CCC23CCCCC2C1Cc1ccc(O)cc13
O=c1c(-c2ccc([N+](=O)[O-])cc2)coc2cc(O)ccc12
COc1ccc(-c2onc(C)c2S(=O)(=O)N2CCC(C(=O)N3CCCC3)CC2)cc1OC
CCOc1ccc(OCC)c(NC(=O)CN2C(=O)COc3ccc(C)cc32)c1
CCCCCCCCCCCCCCCCCc1nnc(NC(=O)c2ccc(F)cc2)s1
CN1C=NNC(C2C(C#N)C(=N)OCC2(C)CC=C(C#N)c2ccncc2)=C1
O=C(CN1CCCCC1)Nc1ccc2c(c1)C(=O)c1cc(NC(=O)CN3CCCC3)ccc1C2=O
O=C(NCC(O)c1ccccc1)N(CCc1ccccn1)Cc1ccc(-c2ccccc2)cc1
O=C1NC(c2ccccc2)(c2ccccc2)CN1C1CCN(Cc2ccccc2)CC1
CN(C(=O)c1ccc(Cl)c(Cl)c1)c1ccc(C(=O)Nc2ccc(Cl)c(Cl)c2)cc1
COc1cc(OC)c(C(=O)C=Cc2ccc(C(F)(F)F)c(C(F)(F)F)c2)cc1OC
CCOc1ccc(-c2cnc(NC(=O)CCC(=O)NC3CCCC3)s2)cc1
COc1ccc(O)c(-c2ccc(S(=O)(=O)Nc3cccc4c3CCN(C)C4)cc2)c1
O=C(Cn1cc(Cc2nnc(-c3ccccc3)o2)c2ccccc21)Nc1cccc(C(=O)O)c1
C=C(C(=O)OC)C(OC(C)=O)c1ccccc1
Cc1ccc(S(=O)(=O)N2CC3OCCN(C(=O)NCc4ccncc4)C3C2)cc1
CCCCCCCCC=CCCCCCCCC(=O)OCCCO
COC(=O)C(Nc1c(N2CCCC(O)C2)c(=O)c1=O)c1cc(Cl)ccc1N1CCCC(N(C)C)C1
Nc1nnc(SCC(=O)Nc2cnccn2)s1
CCOC(=O)C12CCC=C1N(Cc1ccc(Cl)cc1Cl)C(=O)C(CC(=O)NCc1ccc3c(c1)OCO3)C2
COC(=O)c1ccccc1NC(=O)C1CC(=O)N(c2cccc3c2OC(C)CO3)C1
CC(=O)NC1COC=CC1N(C)C(=N)N
Cc1c(C(=O)Nc2cc(Cl)ccc2O)c(=O)n(-c2ccccc2)n1C
N#CCCn1cc(C(=O)NCc2ccccc2)c(=O)c2c(F)cccc21
COc1ccc(C)n2nc(CCCCS(C)(=O)=O)nc12
Cc1cccc(CN2CCC3(CC2)CCN(C)c2ccccc2O3)n1
CC(SCC(C(=O)NO)N(C)C)C(C)(C)C
O=C(C(=C(Cl)Cl)S(=O)(=O)Cc1ccc(Br)cc1)c1ccccc1
O=C(CNC(=S)Nc1ccc(F)cc1)Nc1ccc(-c2nc3cc(C(F)(F)F)ccc3o2)cc1
COc1ccc(N(C(=O)c2oc3ccccc3c2C)S(=O)(=O)c2ccc(C(=O)O)s2)cc1
CC1CCC2(C(=O)O)CCC3(C)C(=CCC4C5(C)CCC(O)C(C)(COC(=O)C6COc7ccccc7O6)C5CCC43C)C2C1C
CCC(C)CNC(=O)C(CO)NC(=O)C=CC(N)=O
COC(=O)c1cccc(CN2CCC(C(=O)c3ccc(F)cc3)CC2)c1
CC(CNC(=O)c1cnn(C)c1)NC(=O)Cn1ccc2ccccc2c1=O
COc1cccc(CNCc2cnc3nc(N)nc(N)c3c2)c1OC
COc1cccc2c1C1=C(CC2OC)C(=O)C2=C(C1=O)N1CC3CC1C(C2)N3C
CC(C)C(NS(=O)(=O)c1ccc(-c2ccccc2)cc1)C(=O)O
CCS(=O)(=O)c1cc2sc(-c3cn[nH]c3C(F)(F)F)nc2cc1OC
CNC(=O)COc1ccc2c(c1)c(C(=O)Nc1ccccn1)c(CCCc1ccccc1)n2Cc1ccc(F)cc1
Cc1ccnc(N=C2SC(=S)N(c3ccc(C)c(C)c3)C2=O)n1
Cc1ccc(CNC(=O)C2CCCN2C(=O)N2CC(C)OC(C)C2)o1
CCN(Cc1nc(-c2cccs2)no1)C(=O)c1ccccc1C
Cc1ccc(S(=O)(=O)NC(Cc2cccc(C(=N)N)c2)C(=O)N2CCC(C(N)=O)CC2)cc1
CCC(C#N)NC(=O)c1cccc(-c2cnc3c(NC=O)cc(C(=O)NCCN(CC)CC)cn23)c1
Cc1ncc(-c2ccnc(Nc3ccc(OCC(C)(C)O)cc3)n2)n1C
COC(=O)C(=NNC(=O)Cc1ccccc1)c1csc(-c2ccc(OC)c3ccccc23)n1
CC1(C(=O)O)CCCC2(C)C3CCC4CC3(CCC12)C4
COc1cc(N2CCCC2c2ccccc2)ccc1C(=O)N=C(N)N
NC(CSC(Cc1ccc(-c2ccccc2)cc1)(c1ccccc1)c1ccccc1)C(=O)O
O=C(NCc1ccccn1)c1cccc(CN2C(=O)CSc3cnc(-c4ccc(F)nc4)cc32)c1
CC(=O)OC(c1cccc(F)c1)c1cc2c3c(c1)c(C)cc(=O)n3CC2
CCCn1cnc2c(NCc3ccc(O)cc3)nc(NC)nc21
Cc1cc(-c2cncnc2)n(-c2cccc(F)c2)n1
CCOC(=O)c1cc(NC(=O)c2ccc(F)cc2)c(N)cc1I
C=CC1C(C)=CC2CC3CC4(C)C5Cc6c[nH]nc6C(C)(C)C5CCC3(C)C4(C(=O)O)C23CC1CC3C
CC(C)(Sc1cc(C(C)(C)O)cc(C(F)(F)F)c1)SC1CCC(N2CCC3(C=CS3)C(C#N)C2)C1O
CCOC(=O)c1cc(C#N)c(-c2cc(OC)cc(OC)c2OC)n(C)c1=O
COc1cccc(SCCNS(=O)(=O)c2ccccc2)c1
COc1ccc(-c2noc(C3CCCN(C(=O)c4ncoc4C(C)C)C3)n2)cc1F
Cc1cccc(NC(=O)Nc2cc(N3CCN(C(=O)c4ccco4)CC3)c(C)nc2C)c1
CN(CC(=O)Nc1cccc(F)c1)C(=O)CCNC(=O)c1ccc2c(c1)OCO2
Cc1ccc(C(C(=O)NC2CCCCCC2)N(C)C)c(C)c1
CCOCCCNC(=O)CSc1nc2sc3c(c2c(=O)n1-c1ccc(OC)c(OC)c1)CC(C)(C)OC3
Cc1cc(O)c2c(CN3CCN(C(c4ccccc4)c4ccccc4)CC3)cc(=O)oc2c1
COc1ccc2c(-c3ccc(NC(=O)C4=CCCC4)cc3)cc(C)nc2n1
CC(C)(C)c1ccc(Oc2cc(O)c(-c3ccc(=O)n(-c4ccccc4)n3)cc2O)cc1
Cc1[nH]cnc1Cn1ccc2cc(NC(=O)Cc3ccccc3)ccc21
COc1ccc(-n2c(-c3ccc(N4CCCCC4)cc3)n[nH]c2=S)cc1
CCC1(C)[N+](C)=c2ccccc2=[N+]1[O-]
COc1cccc(-c2nc3cc(CCNCc4ccccn4)ccc3o2)c1
COc1cc(C2OC(c3cc(OC)c(OC)c(OC)c3)C(C)C2C)ccc1O
CCOC(=O)C(Cc1ccccc1)Nc1nc(=O)cc(C)[nH]1
Cc1cc(NN=Cc2ccnc3ccccc23)nc(Nc2nc(C#N)nc3ccccc23)n1
CCCCCCS(=O)(=O)NC1(C(=O)NC(C(=O)OCC)c2ccccc2)CCCC1
COC(=O)C(c1ccccc1)N1CCc2c(c3cc(F)ccc3n2CCF)C1
O=C(CCc1noc2ccccc12)c1nccs1
O=C(Nc1cccc(F)c1F)c1ccc(CNC2CCN(Cc3cccc(Cl)c3)C2=O)s1
COc1cccc(-c2nc(C)cc(C(=O)Nc3ccc(CCN4CCOCC4)cc3)n2)c1
O=C(CSc1nc(Cc2c[nH]c3ccccc23)cc(=O)n1Cc1ccccc1)NC1CCS(=O)(=O)C1
O=C1CCc2ccc(CNC34CCC(CC5(O)Cn6c(=O)ccc7ncc(F)c5c76)(CC3)OC4)nc2N1
COc1ccccc1O
O=C(CCCCCCOc1ccc(-c2cccc(C(F)(F)F)c2)cc1)NO
CCOC(=O)c1cc(C#N)c(N2CCC(C(=O)NS(=O)(=O)c3cc(CO)ccc3Cl)CC2)nc1OC
CCOC(=O)c1cccc(Cn2c(O)nc3c(CC)csc3c2=O)c1
CCCCCCCNc1ccc2c(c1)C(=O)N(c1c(F)cccc1F)C2=O
CCC(C)Nc1ncnc2sc3c(=O)n(-c4ccc(OC)cc4)cnc3c12
CC(C)c1cc(-c2ccccc2)n2nc(-c3cccc(CN(C)C)c3)c(-c3ccccc3)c2n1
CCc1c(C)[nH]c(=O)c(N(C)C)c1C(=O)c1cc2cc(C)ccc2oc1=O
Cc1ccc(C)c(N2CCN(S(=O)(=O)c3cc(C(=O)N4CCCc5ccccc54)ccc3C)CC2)c1
COc1ccc(Cl)cc1NC(=O)CCc1nnc2ccc(N3CCCCC3)nn12
C#CCN(C)C(C)CCC(=C)c1ccccc1
O=P(Nc1ccccc1)(N1CCOCC1)N1CCOCC1
CCOc1ccccc1NC(=O)N1CCC(CN2CCC(O)CC2)CC1
NC(=O)c1sc2ncccc2c1C1=NCCN1
Cc1cccn2c(=O)c3cc(C(=O)NC4CCCCCC4)c(=N)n(CCN4CCOCC4)c3nc12
CC1(C)C(=O)c2ccc(C#N)cc2C(n2cnc3ccsc3c2=O)C1O
COc1ccccc1C1C(c2ccc3c(c2)OCO3)C(=O)C(=O)N1c1ccc(-c2ccsc2)cc1
CC(C)(O)c1cc(C(=O)Nc2nccs2)c(NC(=O)c2ncccn2)s1
O=C1OCC2=C1C(c1ccc3c(c1)OCO3)C1=C(N2)c2ccccc2C1=O
N#[N+][N-]c1ccc2[nH]cc(CC(N)C(=O)O)c2c1
CC1(C)OC(C)(C)c2nc(C#Cc3cccc(F)c3)ncc21
COc1ccc(F)c(-c2nc(C(C)c3cc4n(n3)CCN(C)C4)[nH]c2-c2ccc(OC)c(OC)c2)c1
CN(C)c1cc2[nH]c3ccccc3c2cc1NC(=O)c1ccc(S(=O)(=O)N2CCC(CCN)CC2)cc1
Cc1cn(C2CCCN(Cc3cc4cc5c(cc4o3)OCC(C)C5)C2)c(=O)[nH]c1=O
CC(Nc1nc(N)c([N+](=O)[O-])c(NC2CC(CO)C(O)C2O)n1)c1nc2ccccc2[nH]1
Clc1ccc(CSc2nnc(-c3ccc4c(c3)OCO4)o2)cc1Cl
COc1ccc(-c2c[nH]c3ncnc(-c4ccc(C(=O)NCc5ccc(F)cc5)c(OC)c4)c23)cc1
CCN(CC)S(=O)(=O)c1ccc2c(c1)c(=O)c(C(=O)OCCOC)cn2CCOC
CCC(=O)OC1CC(O)C2(C)C(CCC3(C)C2CC(O)C2CCCC23C)C1(C)C
Cn1c(=O)c2c(nc(C#N)n2Cc2ccc(Cl)cc2)n(C)c1=O
Cc1ccc(C)c(S(=O)(=O)c2c(C(N)=O)[nH]c3ccc(Cl)cc23)c1
CON=C1CN(C)Cc2c1n(C)c1ccccc21
CCOC(=O)c1ccc(NC(=O)Cc2ccc(Cl)c(Cl)c2)cc1
CC(C)c1cc(Cl)ccc1Oc1cc(C(=O)O)ccc1OCCC(F)(F)F
CCC(CC)c1nnc(NC(=O)c2cccs2)s1
Cn1c2c(c(=O)n3nccc13)CN(Cc1ccc(NC(=O)c3ccccc3)cc1)C2=O
COCCN(Cc1ccc(S(C)(=O)=O)cc1F)S(=O)(=O)c1ccc(OC)cc1
COP(=O)(OC)C(O)c1ccccc1
Cc1ccccc1-c1n[nH]c(=S)n1Cc1ccccc1
CCOc1ccc(NC(=O)c2[nH]c(=O)n(Cc3ccccc3)c2C)cc1
O=S(=O)(Cc1cn2cc(-n3cnnc3)ccc2n1)c1ccccc1
COc1cc(C)c(S(=O)(=O)N2CCN(C(=O)C3CCN(C(C)=O)CC3)CC2)c(C)c1
O=c1[nH]c(=O)n(N=Cc2ccc3c(c2)OCO3)s1
COC(=O)C1C(c2ccc(OC)cc2)Nc2nc3ccccc3n2C1c1ccc(OC)nc1
N#CCSc1nc2cc(Cl)c(N3CCN(c4nc5ccc(Cl)cc5o4)CC3)cc2c(=O)n1Cc1ccccc1
Cc1ccc2oc(-c3ccc(Cl)c(S(N)(=O)=O)c3)nc2c1
CC(=O)C1CCC2C1(O)C1CCC2(C)C2(O)C(C)(C)C1C2(C)C
COc1cccc(CN2C(=S)NC(Cc3ccccc3)(c3ccccc3)C2CCC(C)C)c1F
c1nc(CN2CCCc3c2[nH]c2ccc(N4CCCCC4)cc32)c[nH]1
COc1ccccc1NC(=O)Cn1nc(C(F)(F)F)c2c1CCCC2
COc1ccc(C2=NN(CCCN3CCCCC3)C(=O)C3CCCCC23)cc1COc1ccc(F)cc1
C=C1C(=CC=C2CCCC3(C)C2CCC3C(C)CC2OC(=O)C(C)C2CC)CC(O)C(C)C1O
COc1ccc2c(C(=O)N3CCCC(n4cncn4)C3)[nH]cc2c1
COC(=O)C(c1ccc(O)cc1)C1CCCCN1
COC1CC2(C)C(CCC3C2CCC2(C)C(C4=CC(=O)OC4)C(O)CC32O)CC1O
CCC(C)C1NC(=O)C(CC(C)C)N(C)C(=O)CN(C)C(=O)C2CCCN2C(=O)C2CCN2C(=O)CNC1=O
O=C(NCc1ccccc1)C(=Cc1cccs1)NC(=O)c1ccccc1
O=C(O)Cc1ccccc1Oc1c(Br)ccc2ccccc12
C=C1C(C)CC23CCCC1C2CCC3
O=C(NCCCOc1ccc(F)cc1)C1CCN(c2cncc(Cl)n2)CC1
CCc1ncc2c(n1)-c1nc(NC)ncc1CN(S(C)(=O)=O)C2
O=C(O)C(C1CCCCC1)N1CC(=Cc2ccc(O)cc2)C1=O
CCCc1cc(C)nc(NC(=S)NCc2ccccc2)c1C#N
CCCC1CN(Cc2nc3c(s2)CCC3)CC1O
O=C(c1cc(Cc2n[nH]c(=O)c3ccccc23)cc(C(F)(F)F)c1)N1CCOCC1
Cc1cc(=O)c(O)c[nH]1
CN(C)CC1CN(C(=O)Cc2cccs2)CC1NC1=NCCCCN1
COc1ccccc1OCC(=O)Nc1ccc(C)c(S(=O)(=O)Nc2ccccc2)c1
COc1ccc(C(=O)Nc2cccc(C(F)(F)F)c2)cc1Nc1ncnc2cnc(N3CCN(CCN(C)C)CC3)nc12
CCNCC(C)c1c(-c2cc(C)cc(C)c2)[nH]c2cc(O)c(C(=O)N3Cc4ccccc4CC3C)cc12
O=C(c1ccc(F)cc1)N1N=C(c2ccc(Cl)cc2Cl)CC1(O)C(F)(F)F
COc1cccc(C2c3[nH]c4ccccc4c3CC3C(=O)N(C4CCCCC4)C(=O)N32)c1
O=C(Nc1cccc(S(=O)(=O)N2CCOCC2)c1)c1cc(-c2ccc(Cl)cc2)cs1
CCOC1CCN(C(=O)c2sccc2-c2sccc2C)CC1
CS(=O)(=O)Nc1ccc2c(c1)N(CCCNC(=O)c1ccccc1Cl)c1ccccc1CC2
COc1cccc2c1c(=O)n(COC(=O)c1ccccc1)[s+]2[O-]
CCCCCN1CCCC1COC(=O)c1nn(CC)c2ccccc12
N#CC=C1C=C(N=Cc2c[nH]c3ccccc23)C(OCC(N)=O)=C(O)C2=C1C(c1c[nH]c3ccccc13)OC2=O
Nc1sc(=S)nc2c1c(N1CCCC1)nc1n[nH]c(=S)n12
O=C(c1ccc(F)cc1)N1CCN(S(=O)(=O)c2ccccc2)CC(CO)C1
CCN(CCO)CC1=CC(=Cc2cccc(OC)c2)C(=O)O1
CN(C)c1nnc(C(C)(C)N=Cc2cc(C(F)(F)F)cc(C(=O)O)c2O)o1
Cc1ccc2c(=O)n(Cc3ccccc3)c(=NC(C)CNCc3ccncc3)[nH]c2c1C
CNC(=O)C(=NOC)c1ccccc1COc1cc(C)nn1-c1ccccc1
CCCOC1CCc2cccc(O)c2C1
O=C1N=C2SC([N+](=O)[O-])=CN2C2=NC(=S)NC(c3ccco3)C12
CCn1c(SCC(=O)N2CC(C)OC(C)C2)nnc1-c1ccncc1
COc1cccc2c1CCC1CN(CCn3c(O)c4sccc4nc3=O)CC21
N#CCc1cnc2c(-c3ccccc3)c(-c3ccccc3)nn2c1N
COc1ccc(CCNC(=O)CON=Cc2ccc(Br)cc2)cc1OC
COc1cc(C(=O)NS(=O)(=O)c2ccccc2C)ccc1Cn1cc(CC(=O)O)c2ccc(NC(C)=O)cc21
Cc1ccc(Cc2c(C)nc3nc(SCC(=O)N4CCCC4)nn3c2C)cc1
O=C1c2ccccc2OC1(c1ccc(O)c(Br)c1)c1ccc(O)c(Br)c1
COc1cc(OC)cc(-c2nc(C(F)(F)F)cn2C=CC(O)C(F)(F)F)c1
C=CCNC(=O)C(=O)C(CCC)NC(=O)C1C2C(CN1C=O)C2(C)C
COc1ccc(-c2nc(CN3CCN(Cc4ccccc4)CC3)co2)cc1
N#Cc1sc(N)[n+]2cc(Cc3ccc(Cl)c(Cl)c3)sc12
COCC1=C(C(=O)Nc2ccc3c(c2)OCO3)C(c2ccc(OC)cc2)n2ncnc2N1
O=S(=O)(c1ccc(F)cc1)N1C2CCC1CN(n1cnc(-c3ccccc3)c1)C2
Cc1ccc(S(=O)(=O)N(C)C(COC(=O)NC2c3ccccc3CC2O)c2ccccc2)cc1
CC(=O)C=COC(=O)C1CC([N-][N+]#N)CN1C(=O)CCC1CCNCC1
CC1CN(C(C)CO)C(=O)Cc2cc(NC(=O)Nc3cccc4ccccc34)ccc2OC1CN(C)Cc1ccccc1
COc1ccc(CC2NC(=O)CNC(=O)CNC(=O)C3Cc4cccc(c4)Oc4ccc(cc4)CC(NC(=O)CNC2=O)C(=O)N3)cc1
Cc1cc2c(c(=O)o1)C(c1cc(C(C)C)cc(C(C)(C)C)c1)C(C#N)C(=N)O2
O=C(NC(CO)Cn1ccnc1)c1nc(C(=O)N2CCC(F)CC2)c2ccccn12
NC(=O)c1cnc(NC2CCOC2)c2cc(-c3ccncc3)sc12
Cc1cc(C)n(-c2ccccc2NC(=O)CSc2ccccn2)n1
COc1ccc(O)c(C(=O)OCC(=O)N(C)C)c1
CC1CC2C3CCC4=CC(=O)C=CC4(C)C3(Cl)C(O)CC2(C)C1C(=O)CO
O=S(=O)(c1ccccc1)c1no[n+]([O-])c1[S+]([O-])Cc1ccc(I)cc1
CC(=O)OC(C(=O)NCCSc1ccccc1)c1ccccc1
O=C(Cn1ccnc1)c1cc(Cl)ccc1NC(=O)c1nsc2ccccc12
COc1cc(C(C)=O)ccc1OCCCSc1nc2ccccc2[nH]1
CC(C=NNC(=O)c1ccc(Cl)cc1)=Cc1ccccc1
CC1=NN(c2c(Cl)c(C#N)c(Cl)c(C#N)c2Cl)C(=O)C1N=NN(C)C
NC(=O)c1c[nH]c(C2CCCN2C(=O)CCc2ccccc2)n1
CCCN(Cc1nnnn1C1CCCCC1)C(=O)C1CCN(Cc2ccc(C)o2)CC1
Cc1cccc(C)c1NC(=O)C(=C1CCCC1)[N+](=O)[O-]
CC1(C)N=C(c2ccc(Cl)c(Cl)c2)c2cc3c(cc2O1)OCO3
CCC(=O)NC(=S)Nc1ccc2[nH]c(=O)[nH]c2c1
CCNC(=O)Nc1ccc(-n2cc(C)c(-c3cc(OC)ccc3OC)n2)c(C)c1
[O-][n+]1ccc(CC2CCCCC2)cc1
CCCCCCCCP(=O)(O)OC(CCCCCNC(=O)OC)C(=O)O
CCCN(Cc1ccccc1)S(=O)(=O)c1ccc(C(=O)NC2CCCCC2)cc1
COc1cc(Nc2cn(-c3ccnc4ccccc34)nn2)ccc1CNn1cnc2ccccc21
CN(CCN1CCOCC1)C(=S)Nc1cccc(Cl)c1
CCN(CC)CCCN(Cc1ccc2c(c1)OCO2)C(=O)Cc1ccc([N+](=O)[O-])cc1
CS(=O)(=O)N1CCN(C(=O)CCNc2ccc(C#N)cc2Cl)CC1
C#CCNCCSS(C)(=O)=O
NCCSC(O)(CO)c1ccc(Cl)cc1
C=CC1CCC2(CO)CCC3(C)C(CCC4C5CCCC(C)(C)C5CCC43C)C12
CCCOC(=O)c1ccc(NCCCCNc2ccc3c(c2)CCC3)cc1-c1cc(C(F)(F)F)c2ncccc2c1
Cc1ccc2c(ccn2CCNCCCn2ccc3c(ccc4ccc(C)cc43)c2=O)c1
C=CCN1CCC23c4c5ccc(O)c4OC2C(F)CCC3(O)C1C5
Cc1cc(-c2cn(CCCCCCN3C(=O)C(=O)c4cc(Cl)ccc43)nn2)n(-c2ccccc2)n1
COc1ccc(CN2CCC(c3nc4ccc(C(=O)N5CCCCCC5)cc4o3)CC2)cc1
CCCN(CCC)c1c(C)nc(-c2c(C)cc(C)cc2C)c2ccccc12
CC(=NNS(=O)(=O)Cc1ccccc1)c1ccccc1
CNS(=O)(=O)c1ccc(Nc2c3ccccc3nc3cc(N)ccc23)cc1
O=C(NO)C(F)(F)F
CC(c1ccn2c(-c3cccc(NC(=O)NCC(F)(F)F)c3)cnc2c1)n1cnnn1
O=C(NCCO)c1ccc(C#Cc2cc(Cl)ccc2OCC(F)(F)F)cc1
Fc1ccc(-c2csc(C(F)c3ccccc3)n2)cc1
Clc1cccc(CNc2ncnc3cc4c(cc23)OCCO4)c1
CCOC(=O)C1=C(CC)NC(C)=C(C(=O)OC)C1c1ccc2nc(Nc3cccc4ccccc34)sc2c1
CC(Cc1ccc(C(C)(C)C)cc1)NCC(O)c1cc(O)c2cccnc2c1O
CN(C)CCNc1ccc([N+](=O)[O-])cc1C(=O)CCc1ccc(N(C)C)cc1
CCCOc1cccc(OC(=O)c2ccccc2)c1
CNC(=O)C1OC(C(=O)N2CCCC2)=CC(N)C1NC(C)=O
Cc1ccc(NC(=O)Nc2cccc(Cl)c2)cc1S(=O)(=O)N(C)C
CCC(=O)N(c1ccccc1)C1(COC)CCN(CCNC(=O)C(c2ccccc2)c2ccccc2)CC1
O=C(NCC1CC1)c1cnc(Cl)c(Cl)c1
Cc1ccc(-c2nnc(-c3ccccc3-c3ccccc3)o2)cc1
CC(CC(=O)C=Cc1ccc(O)c(O)c1)C1CCC2C3C(O)CC4CC(O)CCC4(C)C3CC(O)C12C
CCCCOC(=O)CCSCc1nc(-c2cnccn2)oc1C
CCOC(=O)C1C(=CNc2ccccc2OC)NC(=O)C1C(C)C
CCS(=O)(=O)Nc1cc(F)cc(-c2[nH]c(C3CCCCN3C(=O)OC(C)(C)C)nc2OCCOC)c1F
CCCCCCCCCCCC(C)(O)CC1=C(C)C(=O)c2c(OC)cccc2C1=O
CN1CCN(c2cc(Nc3nccc(N4CCOCC4)n3)cc(C(F)(F)F)c2)CC1
CCCC(NC(=O)C1CCCN1C(=O)C(NC=O)C(C)C)C(=O)C(=O)NCC(=O)NC
COc1ccc(Cl)cc1S(=O)(=O)N1CCC(C(=O)NC2C3CC4CC2CC(O)(C4)C3)CC1
COc1ccc(CN2CC(C(=O)NCc3ccc(F)cc3Cl)CC2=O)cc1
Cc1cc(C)n2nc(-c3ccc(S(C)(=O)=O)cc3)c(-c3ccccc3)c2n1
Cc1cc(Cl)c(C)c(C(=O)NCCCCN2CCCC2CNC(=O)OC(C)(C)C)c1Cl
Cc1ccc(OCC(=O)NN=Cc2ccc3c(c2)OCO3)c(C)c1
CC(=O)Nc1ccc(-c2nnnn2C)c(NS(=O)(=O)c2ccc(C)c(C(=O)O)c2)c1
CC(C)C(O)(c1cccc(F)c1)C(C)NC(=O)c1[nH]cnc1C(=O)NCc1cccc(C(N)=O)c1
CCCCNC(=N)c1ccc2[nH]c(-c3ccc4nc(-c5ccc6nc(-c7ccc8nc[nH]c8c7)[nH]c6c5)[nH]c4c3)nc2c1
CC12CCC(O)CC1=CCC1(C(=O)O)CCC3(C)C(OC(=O)CCC(=O)O)CCC3C21
CCN(CC)CCNc1cc(OC)c2ncn3c4cc(OCCOC)ccc4c(=O)c1c23
O=C(Nc1ccc(C(F)(F)F)cc1)c1nn(-c2ccccn2)c2c1CCCC2
COC(=O)CN1C(=O)C2(C(=O)N(CC(=O)Nc3cccc(C)c3)c3ccccc32)c2ccccc21
CC1(C)CC(=O)C(S(=O)(=O)c2ccccc2)=C(c2ccccc2)C1
CN(C)CC(CN1c2ccccc2Sc2ccccc21)NCCc1ccccc1
CCN(CC)C1CCc2c(O)ccc(-c3ccccc3)c2C1
NC(Cc1ccccc1)C(O)c1ccc(Cl)c(Cl)c1
CN(C)c1ccc(Nc2nnc(-n3cnc4ccccc43)s2)cc1
CN(C)C=Nc1ccnc2c1oc1c(F)cccc12
O=[N+]([O-])c1cccc(N=Cc2c[nH]c3ccccc23)c1
CCN(C(=O)CCc1nc(=O)c2ccccc2[nH]1)C1CCS(=O)(=O)C1
COC(=O)C(c1ccccc1)N1CCC(c2nc(-c3ccc(F)cc3)no2)CC1
CCC1C(=O)NCCN1C(=O)c1ccc(F)cc1O
O=C1CC(Sc2nnc(-c3ccccc3Cl)n2-c2ccccc2)C(=O)N1CCc1ccccc1
CC12CCC3c4ccc(O)cc4CCC3C1(O)CCC2=NOCC(O)CNC1COC1
COC(=O)NC1CCc2ccc(OCCCNS(=O)(=O)c3cccc(C(F)(F)Cl)c3)cc2C1Cc1ccccc1
COCCN(Cc1cccs1)C(=O)C1CC(=O)N(c2ccc3c(c2)OCCO3)C1
O=C(Nc1ccc(Cl)cc1)Nc1cc(Cl)nc(-c2ccc([N+](=O)[O-])cc2)n1
COc1ccc2[nH]c3c(c2c1)CCn1cnc(C)c1-3
CN1CCN(C(=O)c2ccc(CS(=O)(=O)c3cccs3)o2)CC1
O=C1NC(=O)c2c1c(-c1ccc(O)c(F)c1)cc1c2c2cc(O)ccc2n1CCCNCc1cccnc1
O=C(COC(=O)CCN1C(=O)C2C3C=CC(C3)C2C1=O)NCc1ccco1
COc1ccc(C(CNc2ncnc3c(C(F)(F)F)cccc23)OC)cc1
CC(=O)NCC1CN(c2ccc(N3CCN(C(=O)C=Cc4ccc(NS(C)(=O)=O)c(F)c4)CC3)c(F)c2)C(=O)O1
N=C(N)c1cccc(OC(CC2CCCCC2)C(=O)NC(CCC(=O)O)C(=O)O)c1
COC=C(C(=O)OC)c1ccccc1COc1cc(C(F)(F)F)nc2c(C(F)(F)F)cccc12
CCOC(=O)c1ccc(NN=C(C#N)c2nc3ccccc3[nH]2)cc1
COCCn1c(Cc2c(C)[nH]c3ccccc23)nnc1SCC(=O)Nc1cc(F)ccc1F
Cc1ccc(S(=O)(=O)c2ccc(N3CCCCC3)c(C(=O)N3CCOC3)c2)cc1
COc1cc(C=CC(=O)C=Cc2ccc(O)cc2)cc(OC)c1OC
OC1C2=NCCN2C(O)c2cccc(Cl)c21
Cc1ccc([N+](=O)[O-])cc1NP(=O)(Oc1ccc(F)cc1Cl)Oc1ccc(F)cc1Cl
FC(F)(F)c1ccccc1Nc1noc2c(Cl)cccc12
COc1c(-c2ccc(O)c(O)c2)oc2cc(O)cc(O)c2c1=O
CCCCCCn1nnnc1C(c1ccccc1Cl)N1CCN(Cc2ccc3c(c2)OCO3)CC1
CCn1cc(CNCc2ccc(C3CCCCO3)o2)nn1
Cc1cnn(-c2ccc(F)c(CC(C#N)NC(=O)C3NC4CC4C3O)c2F)c1
COc1cc2ccn(CCN3CCN(C(=O)c4cc5ccccc5o4)CC3)c(=O)c2cc1OC
COc1ccc(-c2cc(Cl)cc(Cl)c2)cc1CN(Cc1nnn[nH]1)C1CC1
CCON=C(c1ccc(O)cc1)C1CCN(C2(C)CCN(C(=O)c3c(Cl)cccc3Cl)CC2)CC1
COCCNC(=O)CSc1nnc(CNC(=O)c2ccco2)n1CC(=O)NCC1CCCO1
CC(=O)N1CCCC1c1nc(-c2cccc(Cl)c2)no1
COc1ccc(C2=NN(C(=O)c3ccncc3)C(c3ccc(OC)cc3)C2)cc1
Cc1c(C)c2ccc(OCc3ccccc3F)cc2oc1=O
CC(C)(C)NCc1coc(-c2cccc(F)c2)n1
COCCOc1ccccc1C1C(C(=O)CC(C)C)C(=O)C(=O)N1c1ccc(-c2ccsc2)cc1
CCCCCCCCCCCCCCCCCCC(N)(CO)CO
CN(C(=O)CCC(=O)NCC(=O)NCc1ccccc1)c1ccc(Cl)c(Cl)c1
CC(=O)NCC1CN(c2ccc(NC(=O)NC=Cc3ccco3)c(F)c2)C(=O)O1
COc1ccc(OC)c(-c2ccc(CSC(=N)N)cc2)c1
c1ccc2c(c1)ccc1nc3ccccc3c(NCCNCCCCNCCNc3c4c(nc5ccccc35)CCCC4)c12
COc1c(-c2ccccc2)oc2cc(O)cc(O)c2c1=O
COc1ccccc1CNc1nc(-c2cccc(NS(C)(=O)=O)c2)cn2ccnc12
C#CC(C)(O)c1[nH]c(C(=O)NS(=O)(=O)c2ccccc2-c2ccc(F)c(CCCC)c2)nc1C(C)O
N#CC1CCCN1C(=O)C1CCC(=O)N1
CCOC(=O)CC1CCC2C(CCN2Cc2ccccc2)O1
Fc1ccc(F)c(-c2cc(-c3ccc4c(c3)Cc3ccccc3-4)on2)c1
CC(C)(O)C1CC2(CN1S(=O)(=O)c1ccc(Cl)nc1)SCCS2
Cc1ccc(S(C)(=O)=O)c(Oc2ccc(C=CC(F)C(C)(C)C(=O)O)nc2)c1
Clc1ccc(Cn2cccc2C=Nc2ccccn2)cc1
Cc1cc(=O)[nH]c2ccc(-c3cncc(OCC(N)Cc4ccccc4)c3)cc12
Fc1ccc(-c2cnc3ccc(NC4CCN(Cc5ccccc5)CC4)nn23)cc1
CCN1CCC(c2nc3c(Nc4ccc(C(=O)NC(C)CO)c(Cl)c4)c(Cl)cnc3[nH]2)CC1
OCCN1CCN(c2ccc3c(c2)sc2cc(NC4=NCCN4)ccc23)CC1
CCC(=O)N(c1ccccc1)C1(C(=O)OC)CCN(CCNC(C)=O)CC1
Cc1cccnc1C(=O)N1C2CCC1C1C(=O)N(c3cccc(Br)c3)C(=O)C12
Oc1ccc(C2c3ccc4[nH]ccc4c3OC3COC(n4ccc5ccccc54)C32)cc1
CC(C)CCNC(=O)C(N)C(C)Cc1ccccc1
O=C(COCC(=O)Nc1ccccc1)Nc1ccccc1
COc1cc(C=CC(=O)C(C)=C(C)Nc2ccc(S(=O)(=O)C(F)(F)F)cc2)ccc1O
CC(=Cc1ccccc1F)C1(C)Cc2ccc(cc2)NC(=O)C(CC2CC2)NC(=O)C(C)NC(=O)C(C)NC1=O
COc1ccc(C(C)=NNC(N)=S)cc1
CCCCCC(O)C=CC1C(O)CC(O)C1CCCCC(=O)O
Cc1cn(CCCCOC(=O)N(C)CCSC(=O)OCC2C=CC(O)C2O)c(=O)[nH]c1=O
CSCCC(NC(=O)CCc1ccccc1)C(=O)O
CCNCC(O)(c1ccccc1)c1ccccc1
CC1CCCCC1NCc1ccc2ccc3cc4ccc(C[N+](C)(C)C)cc4cc3c2c1
Cc1cc2c(cc1C(=O)NC1CN3CCC1CC3)SCC2
Cc1c(C(=O)N(C)C)cccc1-c1ccc(C=C2NC(=O)NC2=O)o1
Cn1c(=NNC(=O)C2COc3ccccc3O2)sc2cc(S(=O)(=O)N3CCCC3)ccc21
CCc1ccc(OCc2ccccc2C(=O)NC(C)C)cc1
COc1ccccc1NC(=O)c1ccc(C)c([N+](=O)[O-])c1
CC(c1ccc(Cl)cc1)[N+](C)(C)CC=Cc1ccccc1
COc1cccc2c1CCCC2CCC1CN(CCCCc2ccccc2)CCN1
COc1ccc(C2(C(C)NCC3CCC(NC(=O)c4cc(Cl)c(OC)c(Cl)c4)CC3)CC2)cc1
CC(=O)NCCc1cccc(Cn2nc(N)c3cc(S(C)(=O)=O)ccc32)c1
CSc1nc2c(c(=O)[nH]c(=O)n2C)n1COCCO
CC1(C)CCC2=C(C1)C(=NO)C(c1c(F)cccc1F)C(c1ccc(O)cc1)C2
COc1ccc(Nc2nc(-c3ccc4c(c3)OCO4)cs2)c(OC)c1
COc1cc(OC)nc(NC(=O)NS(=O)(=O)c2sccc2CCC(C)c2ccccc2)n1
O=S(=O)(Cc1ccccc1)NCCNS(=O)(=O)c1cccc2cccnc12
COc1cccc(C2C3=C(CC(C)(C)CC3=O)N(NC(=O)c3ccc(Cl)cc3)C3=C2C(=O)CC(C)(C)C3)c1
Cc1cccc(NC(=O)CC2=CSC3=NC(=O)C(=Cc4ccc(O)c(O)c4)C(=N)N23)c1
COc1ccc(C(NC(=O)C(C)(C)C)c2ccc(OC)cc2)cc1
O=C(Cn1ccc2cc(S(=O)(=O)N3CCCC3)ccc21)NCCc1ccccc1
COc1cccc(C=CC(=O)C=Cc2ccc(C)c(C)c2)c1OC
C1=NCC(C23CC4CC(CC(C4)C2)C3)N1
CCOc1ccc(Cc2nnc(NC(=O)CS(=O)(=O)c3ccccc3)s2)cc1
C=CCNc1nccc(-c2cccc(-c3cc(Cl)c(OC)c(OC)c3)n2)n1
COC(=O)C1=C(C)N(c2ccccc2)C(=Cc2cccc(F)c2)C1=O
CN(c1ncnc2[nH]ccc12)C1CCC(CS(=O)(=O)N2CCN(c3cccc(F)c3)CC2)CC1
COc1ccc(C2N(c3ccc(C)cc3)C(=O)C2(C)C)cc1
CCC(C)NC(=O)CCCl
COc1ccc2[nH]c(C(=O)N(Cc3ccccc3)C3CCc4cnc5ccc(OC)nc5c4C3)cc2c1
CCC(C)C(=O)Oc1cc(-c2cc3c(c(C)n2)C(C)N(C(=O)c2cc(Br)cc(Br)c2)C3)cc([N+](=O)[O-])c1
CC(=Cc1ccccc1)CN(C(=O)c1ccc2[nH]nnc2c1)c1ccccc1
CCCC(=O)N1CCN(Cc2nc3c(C)c(C)c(Cl)c(C)c3[nH]2)CC1
CC(C)Oc1cccc(C(=O)N(c2nc3ccc(F)cc3s2)C(C)C)c1
CCCCCCCCCCCCCCCCCC(=O)N(O)CCCO
CCOc1ccc(-n2cc(CO)nc2-c2ccccc2)cc1
COc1ccc(N=Cn2nc(C)c3ccccc3c2=O)cc1
CCNc1nc(CN2CCCN(Cc3nc(C(C)C)no3)CC2)cs1
CN(Cc1ccccc1)C(=O)N1CCC(N(Cc2ccc3c(c2)C=CC(C)(C)O3)S(=O)(=O)c2cn(C)cn2)C1
COC(=O)c1ccc(CN2C(=N)NCC2CCC(C)C)cc1
O=C(O)CCCc1cc2cc(O)c(Cc3ccccc3Cl)c(O)c2c(=O)o1
Cc1c(C(=O)NCc2ccco2)sc2ncnc(Nc3ccc(F)cc3F)c12
O=C(Cc1ccccc1)NCCOc1ccc(Br)c2ccccc12
NCC1OC(OC2C(N)CC(N)C(O)C2O)C(N)C(O)C1O
c1ccc(CSc2nn3c(-c4ccccn4)nnc3s2)cc1
c1ccc2c(c1)CCC(CNCCN1CCN(CCCNCC3CCc4ccccc43)CC1)C2
COc1ccc(OC)c(-c2nn(-c3ccccc3)cc2C=C(C#N)C(=O)Nc2ccc(F)cc2)c1
O=C(COc1ccc(Br)cc1C(F)(F)F)Nc1ccc(CN2CCCCC2)cc1
COc1ccc(-n2ncc(-c3ccc4c(c3)NC(=O)CO4)c2C)cc1
CC(=O)Nc1ccccc1C(=O)NN=Cc1cc(Br)c(O)c(Br)c1O
Cn1cnc(S(=O)(=O)N(Cc2ccccc2)Cc2ccc3oc(-c4cnn(Cc5ccc(Cl)cc5)c4)nc3c2)c1
CCCCCCCCCCCCCCCC[S+]([O-])CC(N)COP(=O)(O)O
Cc1cc(C)c(Nc2c(NC(CCCNC(=O)OCC(C)C)C(=O)O)c(=O)c2=O)c(C)c1
FC(F)(F)Cc1nnc2sc(-c3ccccc3Cl)nn12
O=c1n(CCN2CCOCC2)c2ccncc2n1Cc1c(Cc2c(Cl)cc(C(F)(F)F)cc2Cl)nc2ccccn12
CCC(C)C(NP(=O)(O)O)C(=O)NCCCCOc1ccc(F)cc1
CC(C)=CCN1CC2OCCN(C(=O)c3ccc[nH]3)C2C1
CCCOC(=O)C1=CN(C(=O)c2ccc(F)cc2)CC(C)(C)c2cc(C(C)(C)C)c(F)cc2C1
CCN1CCN(c2ccc(NC3=NC(=O)C(=Cc4ccccc4)S3)cc2OC)CC1
Fc1ccc(CCC2CCCC(Cc3ccccc3)N2Cc2ccccc2)cc1
CC1CN(C(=O)COc2ccc3c(c2)OCO3)CC(C)O1
COc1ccc(-n2ccc(CN3CCOCC3)cc2=O)cc1
CC(C)C(=O)N1CC(C(=O)O)C(C(=O)Nc2ccc(C(F)(F)F)cc2)C1
COC(=O)C1=C(c2ccccc2)CC2CCC1N2C(=O)NCCBr
Cc1nc(NC(=O)N2CCCNCC2)sc1-c1ccccc1
COc1nc(Nc2ccccc2C(C)=O)nc(N2CCCNCC2)n1
COc1ccc(CNc2cc(C)c3ccoc3n2)cc1
COc1cccc(CNCC2CCN(CCCN(C)C)C2)c1OC
CCCN1Cc2ccccc2C2(CCN(Cc3ccccc3)C2)C1
CCN1CCC2CCC3=C(CC4(C)CCCC(C)C4CC=CC3)C21
Clc1ccc(C2SCc3nc4ccccc4n32)cc1
CC1=C(C)C(=O)OC(C2CCC3(C)C4=CCC5C(C)(CCC(O)C5(C)C(=O)O)C4CCC23C)C1
Oc1ccccc1C=Nn1c(COc2ccccc2)n[nH]c1=S
Cc1ccc(-c2cc3c([nH]2)C=CC(=NO)C3=NO)cc1
O=C(O)c1ccc(NC(=O)c2cn(CC3CC3)c3c(F)c(F)c(F)cc3c2=O)cc1
COc1cc(C=NNC(=O)c2ccccc2[N+](=O)[O-])cc(OC)c1OC
O=C(CCN1C(=O)CSc2ccccc21)N1CCOCC1
CC(C)N1c2ccccc2C(=O)N2CCCC(O)(Cc3ccccc3)C21
Cc1cc(C2CNCCN2c2cc(C)nc(N)n2)on1
CCCC(C)C(NC(=O)C1CCCO1)C(=O)NC(CC(C)C)C(O)c1ccccc1
CCCCCN(CCCCC)CC(O)c1cc2cc(C(F)(F)F)ccc2c2cc(C(F)(F)F)ccc12
O=C(O)c1cc(-c2ccc(OCc3ccccc3Cl)cc2)ncn1
Cc1ccc(S(=O)(=O)N2CC(C)OC(C)C2)cc1C(=O)NN=Cc1cccs1
CC(=O)Oc1ccc2c(c1)oc1c3ccccc3ccc21
NCCCCN1CCc2c(c3cc(F)ccc3n2-c2ccc(F)cc2)C1
COc1cc2ccc(S(=O)(=O)Nc3nc(-c4cccc(C(F)(F)F)c4)cs3)cc2cc1OC
Cc1ccccc1-n1cc(CN2CC(CN3CCCC3)C(CN3CCC(c4ccccc4)C3)C2)cn1
CC(C)OC(=O)COc1cc(OCCN2CCCCC2)cc2oc(-c3ccc(O)cc3)c(O)c(=O)c12
CC1CC=C(C(=O)O)CN1
COc1ccc(CCNC(=O)CN(C)S(=O)(=O)c2ccc3c(c2)CCC(=O)N3)cc1OC
CC1CCc2nc(C(=O)Nc3cccc(O)c3-c3ccc(C4CC4)cc3)sc2C1
COc1ccc(S(=O)(=O)N2C=CNC3C(c4ccc(I)cc4)CCC32)cc1
Cc1ccc(S(=O)(=O)N2CCOCC2)cc1NC(=O)COC(=O)c1ccccc1N(C)S(C)(=O)=O
Cc1ccc(C(=O)Nc2ccc(Cl)cc2Cl)cc1Nc1ncnc2cnc(N(C)CC(C)C)nc12
COC(=O)c1c(Cl)cccc1-c1ccc(C(C)NC(=O)C2(NC(=O)C(F)(F)F)CC2)c(F)c1
Cc1ccc(C(C)C)c(NCCS(N)(=O)=O)c1
Cc1ccc(C)c(CN2C(=O)c3ccccc3Sc3ccccc32)c1
O=C(c1nn(-c2ccc([N+](=O)[O-])cc2)c2c1CS(=O)(=O)c1c(F)cccc1-2)N1CCOCC1
COc1ccc(C)cc1S(=O)(=O)N1CCN(C(=O)c2cscn2)CC1
O=C(O)c1c2[nH]c3c(OCCN(CCO)CCO)ccc-3nnc-2c2ccccc12
Cc1cc(N2C(=O)C3c4ccccc4OCC32)no1
Cc1ccc(C(=O)NC(C)C2(CN)CCC2)nc1
OC1Cc2c[nH]nc2-c2cc(Cl)ccc21
COc1cccc(C=CC(=O)N2CC3CCC2CN(S(C)(=O)=O)C3)c1
O=C1N(c2ccc(Cl)c(Cl)c2)c2ccccc2C1(O)C(F)(F)F
O=C(Nc1ccccc1OCC(=O)N1CCCCC1)c1cccc(S(=O)(=O)N2CCCC2)c1
CCN(C(=O)C(C)N(C)S(=O)(=O)c1ccc2c(c1)CCC(=O)N2)C(C(=O)NC1CCCC1)c1ccccc1
N=C(N)NN=Cc1ccc2c(c1)OCO2
CCCN(CCC)CC(=O)Nc1ccc(NC(=O)c2ccc(Cl)c(Cl)c2)cc1
COc1cc2c(cc1OC)OC(CCCN1CCN(c3ccccc3)CC1)CC2
CC1=CC(C)(c2ccccc2)C=C1C(=O)CC(C)CCOC(=O)c1ccc(F)cc1
Cc1cc(NC(=O)Nc2ccc(Cl)cc2)cc(C)c1N1CCS(=O)(=O)CC1
CC12CCCN1C(=S)N(c1cc(Cl)ccc1Cl)C2=O
O=C(COc1ccc(Cl)cc1)N1CCCCC1c1nc(-c2ccc(Cl)c(Cl)c2)no1
C=CCOn1c(SCC(=O)N2CCc3ccccc32)nc(-c2ccc(Cl)cc2)c1-c1ccnc(N)c1
S=c1n(Cc2ccco2)nc(COc2ccc(Cl)cc2)n1CCCCCc1nc2cc(Cl)ccc2[nH]1
CC1=C(C(=O)NCc2ccc(C(=N)N)cc2)C(c2ccc(F)cc2Cl)CC(=O)N1
Cn1c(=O)c2cc3c4cc2c2ccccc2n-3n(c1=O)CC4
COCCCCC(CCCCOC)n1cnc2c1=C=NC=2N
O=C(O)COc1cccc2nc3c(Cl)cccc3nc12
N=C(N)c1ccc(OCc2ccc3ccccc3n2)cc1
CCCCOc1ccc2[nH]c(C)c(CC(=O)NC(Cc3ccc(O)cc3)C(=O)O)c2c1
COc1ccc(C(C)NC(=O)CSc2nnc3ccccn23)cc1
COc1ccccc1CNC(=O)C(CS)c1ccc(OC)c(OC)c1
COc1cccc2c1-c1cc3c(cc1CC2OC(=O)C1C2CC4CC(C2)CC1C4)OCO3
CCNC(=O)c1cc(NC(=O)c2cc(NC(=O)c3oc4cc5nc(SC)oc5cc4c3C)cn2C)cn1C
COc1ccc(OC)c(S(=O)(=O)N2CCOCC2)c1
Cc1ncsc1C(=O)NC1CCCc2nc[nH]c21
COc1ccc2c(c1)nc(NC(=O)c1ccccc1-c1ccccc1Cl)n2CCC(C)C
Cc1ccc(SCc2nc3ccccc3n2CC(=O)Nc2ccc(Cl)cc2)cc1
Cc1ccc(Oc2cccc(NC(=O)c3ccc4c(c3)OCCO4)c2)c(C)c1
O=C(c1cccc(Cl)c1)N1CC2CNCC(C2)C1
CCn1c(SCC(=O)N(C)c2ccc(OC)c(OC)c2)nc(-c2ccc(F)cc2)c1C
COC(C)C(C(=O)NCc1ccc(N2CCOCC2)nc1)N(C)C(=O)Cc1ccc(Cl)cc1Cl
CCc1nnc(NC(=O)C2CCN(S(=O)(=O)c3ccc(OC)cc3)CC2)s1
Cc1ccc(C(=O)Nc2cccc(C(F)(F)F)c2)c(Nc2ncnn3cc(C(=O)NC(C)(C)C(=O)O)c(C)c23)c1
Cc1ccc(C)c(S(=O)(=O)Nc2cccc(Cl)c2C)c1
Cc1cc(C)n(C(=O)N2CCc3nc(-c4ccc(C(F)(F)F)cc4)sc3C2)n1
CCC(=O)N(CC)CC1(OC)c2ccccc2C2=NCCN21
CC(C)C(NC(=O)OCc1ccccc1)C(=O)N1CCCC1C(=O)NC(C=O)CO
O=C(COC(=O)C=Cc1ccc(Cl)c(Cl)c1)NCc1ccccc1
NC(=O)N(O)CC1CCCCC1
Cc1cc(NS(=O)(=O)c2ccc(NC(=O)C=Cc3ccc4ccccc4c3C)cc2)no1
COC(=O)c1[nH]c2nc(C(F)(F)F)ccc2c1NC(C)=O
c1csc(-c2nc(-c3ccc(-c4ccncc4)cc3)c(-c3cccs3)[nH]2)c1
Cc1ccc(NC(=O)N2CCN(c3cccc(Cl)c3)CC2)cc1
Cn1c(N)csc1=NNC(=O)c1ccccc1
CNC(C)C(=O)NC(C(=O)N1CCN(c2nc(C)cc(-c3ccccc3)n2)CC1)C1CCCCC1
COc1cccc(CN2CCC(NS(=O)(=O)Cc3ccccc3)CC2)c1
COc1cccc(NC(=O)CSc2nc(=O)c3c4c(sc3[nH]2)CCCC4)c1
Cc1ccc(C(=O)NC2CCCc3cc(CN4CCC(C)CC4)oc32)cn1
CCN(CC(=O)NC(Cc1ccc(S(C)(=O)=O)cc1)C(=O)c1nccs1)C(=O)CSCCC(C)C
CCCCC(C(=O)O)c1ccc2c(c1)C(=O)C(=Cc1ccc(Cl)cc1)S2
CCN(CC)C(=O)Oc1ccc2c3c(c(=O)[nH]c2c1)CCCN(CCC(C)C)C3
CC(=O)OC1CC2CCC3C4CC(O)=C5CC(OC(=O)c6ccc(N)cc6)CCC5(C)C4CCC3(C)C2C1=O
O=[N+]([O-])c1ccc(-c2csc(NCCN3CCOCC3)n2)cc1
Cn1cnc2cc(-c3ccc(C(C)(C)C)cc3)nc(N3CC4CC4C3)c2c1=O
COc1cc(Br)c(C=NNC(=S)Nc2ccc(N3CCCCC3)cc2)cc1OC
C=C1C(=O)C2C3C(O)C4C(C)(C)CC(=O)C4(C)CC3C23CC1C(=C)C3O
COc1ccc(-n2nnnc2CC[N+]([O-])=Cc2cc3ccccc3nc2Cl)cc1
Cc1cc(-c2n[nH]c3cc(NC(=O)NC(CCO)c4ccccc4)ncc23)ccn1
N#CC(=O)C(Cc1ccc(Br)cc1F)CN1CCN(c2ccccc2)CC1
Cc1ccc(CN2CCCOC(c3cnn(C)c3C)C2)s1
Cc1sc2ncn(CC(=O)NN=Cc3ccc4c(c3)OCCO4)c(=O)c2c1C
CCOc1ccc(NC(=O)CN(C)C(=O)Cn2cccc2)cc1
CCOC(=S)SCC(=O)NCc1c[nH]c2[nH]c(SC)nc(=O)c12
CCN(C)C1=NC2CS(=O)(=O)CC2S1
CC(C)=CCCC(C)=CCc1cc(C2CCN(CCCN)CC2)cc(OCC2CCCCC2)c1O
Cc1cc(NS(=O)(=O)c2ccc(NC(=O)c3ccc(Cl)cc3)cc2)no1
C=CCCOc1ccc2ccc(S(N)(=O)=O)cc2c1C=O
O=C(O)C1Cc2ccccc2CN1S(=O)(=O)c1ccc2c(c1)CCCC2
CCCCCn1c(CC)n[nH]c1=O
COc1cc(OC)cc(C(=O)NCCNc2ccc(N3CCOCC3)nn2)c1
CC(C)NC(=O)c1ccc2c(c1)CCCN2S(=O)(=O)c1ccccc1
CC(C=NNC(=O)c1cc(N2CCOCC2)cc(C(F)(F)F)c1)=Cc1ccccc1
C=C(C)C(C)(CO)C1CC(O)C(C)(C2CCC3(C)C4=CC(=O)C5C(C)(C)C(O)CCC5(C)C4CCC23)C1
COc1cc(C=C2SC(=S)NC2=O)ccc1OCC(=O)Nc1ccc(S(=O)(=O)NC2=NCCCCC2)cc1
O=C(CCN1CCN(c2ccccc2C(F)(F)F)CC1)N1CCCC2(CCCc3ccccc32)C1
CN(C)C(=S)Nc1ccc(N)cc1Cl
CC(C)(C)NCC(O)COC(=O)CCCNc1ccnc2cc(Cl)ccc12
CCCNCCCCNC(=O)CCCCn1c(=O)c2nc[nH]c2n(CC(C)C)c1=O
Cc1cnc(C(=O)NC2COc3ccccc3C2)cn1
CCCC(=O)NCCCc1ccc(S(=O)(=O)N2CCN(C3CCCCC3)C2=N)cc1
Cc1nc[nH]c1Cn1ccc2c(Cl)c3c(cc2c1=O)OCO3
CN(C)CCCNC(=O)CCc1ccccc1
CCOC(=O)C(=O)c1ccccc1NC(=O)CC1CCCCC1
Cc1cn(C2CC(O)C(COP(=O)(O)Oc3ccccc3)O2)c(=O)[nH]c1=O
CNC(=S)Cc1ccc(Br)cc1
Cc1ccc(O)c(CN2C3CCC2CC(c2ccc(Cl)cc2)C3)c1
CCCn1c(=O)n(CC(C)C)c(=O)c2c1ncn2S(=O)(=O)c1ccc(C)c(C)c1
COC(=O)CN1C(=O)C2C(c3ccccc3)N3N=C(C)C=C(C(F)(F)F)C3(C)C2C1=O
O=C1NC(=O)C(=Cc2cnc(C(=O)C3CCCN3C(=O)CCc3ccccc3)s2)S1
Cc1ccc(S(C)(=O)=O)cc1C(=O)NCC1(N2CCOCC2)CCOCC1
Cc1ccc2oc(=O)c(-c3cc(Br)cc(Br)c3)cc2c1
CN1C(=O)CCC2C3CCC4(C)CCCC4(C)C3CCC21C
COc1ccccc1CNC(=O)CSc1nc2cc(C)ccc2c(=O)n1CCCC(=O)Nc1ccccn1
COc1ccc(-c2[nH]c(N)nc(=O)c2F)cc1
CCNC(C)C(O)c1ccc(O)c(Br)c1
COc1cc2c(cc1OC)C(Cc1ccc(Cl)cc1)N(C(=O)C1CCCC1)CC2
O=C(Nc1ccc(Br)cc1)c1cnc2sccn2c1=O
CCN(CC)CC1COC(C=Cc2ccc(C(F)(F)F)cc2)OC1
O=C(O)CCC(NC(=O)OCc1ccccc1)C(=O)N1CCCC1(CC1CCCCC1)C(=O)Nc1ccc2ccccc2c1
O=c1ccc(-c2cccc(F)c2)c(-c2ccc([S+]([O-])CCN3CCCC3)cc2)o1
OC(COc1ccc(F)cc1)COc1ccc(C(F)(F)F)cc1Cl
CC1CCCC(NC(=O)COC(=O)c2ccc(Cl)c([N+](=O)[O-])c2)C1C
O=C(O)C1OC(Oc2c(-c3ccc(O)cc3O)oc3cccc(O)c3c2=O)C(O)C1O
O=C(O)c1cc(-c2ccc(F)c(OCC3CCCN3)c2)ncn1
CCOC(=O)CC(=O)Nc1ccc(C(=O)Nc2ccc(S(C)(=O)=O)cc2)cn1
CCNc1cc(C)nc(N2CCN(C(=O)N(C3CC3)C(C)c3ccc(Cl)cn3)CC2)n1
O=C(O)C1C2CCC(O2)C1C(=O)NCC1CC1
CN(c1nc(-c2ccccc2Cl)nc2c1CCNCC2)C1CCCC1
CC(=O)NCCc1c[nH]c2cc(NC(C)=O)ccc12
O=C(O)C=Cc1ccc(OCC2CNCCOC2)cc1Cl
C=Cc1cc(Br)c(OCc2ccc(C(F)(F)F)cc2)nc1OC(C)C
Cc1ccc2[nH]c(=O)c(CN(Cc3ccccc3Cl)C(=O)c3ccccc3)cc2c1
COc1ccc(C(=O)Nc2sc3c(c2C(=O)Nc2ccccc2OC)CCCC3)cc1
O=C(CN(Cc1ccc(F)cc1)C(=O)c1ccccc1F)Nc1ccncc1
N=C(N)c1ccc2ncn(CC(=O)Nc3ccccc3-c3ccccc3)c2c1
NC1(C(=O)NC(Cc2cccs2)C(=O)N2CCCC2C(=O)O)CCc2ccccc2C1
CC(=O)c1ccc(N)cc1
COc1cccc(OCCCC(=O)Nc2ccccc2O)c1
O=C1OCC(c2ccccc2)C1c1ccccc1
CCOC(=O)N1CCN(S(=O)(=O)N2CCCC(C(=O)O)C2)CC1
Cc1cccc(C)c1NCc1coc(-c2ccc(Br)cc2)n1
CN(C)C1CC(O)(c2ccccc2)Cc2ccccc21
COc1ccc(CSc2nnc3ccc(NCc4ccco4)nn23)cc1
c1ccc(CCNCC2COCc3nc4ccc5c(c4nc32)CCCC5)cc1
CN(C)c1ncnc2[nH]cnc12
O=C(c1ccc2nccnc2c1)N1N=C(C(F)F)CC1(O)C(F)(F)F
O=S(=O)(NCCCNS(=O)(=O)c1ccccc1)c1ccccc1
COc1ccccc1NC(=O)N(C)CC1Oc2ccc(NS(=O)(=O)c3ccccc3)cc2CC(=O)N(C(C)CO)CC1C
COC(=O)c1ccc(CNC(=O)COC(=O)c2cnccn2)cc1
CC1CN(C)CCC1(C)c1cccc(O)c1
Oc1ccccc1-c1ccc2ncnc(NCCc3ccccn3)c2c1
CC(=O)OC1CCCC2(C)CC(=O)C(C)(C(N)=O)C2CCC1(C)O
CCOC(=O)c1ccc(Nc2cnc3nc(NCC4CCCO4)nc(NCCc4ccccc4)c3n2)cc1
COc1ccc(-c2c(Nc3ccc(OC(C)=O)cc3OC)s[nH]c2=O)cc1
COc1cc2[nH]c(=O)c3cnn(C4CCN(C)CC4)c3c2cc1-c1c(F)c(F)cc(I)c1CN1CCOCC1
O=C(NC1CCCC1)N1Cc2ccccc2OC(Cn2cncn2)C1
CC(C)N1CCN(c2ccc(NC(=O)Nc3ccc(Cl)cc3)cn2)CC1
COc1cccc(O)c1C(O)C1CN(C(=O)C=Cc2ccc(C(F)(F)F)cc2)CCO1
Cn1nc(C(F)(F)F)c2c(=O)[nH]c3ccc(-c4ccsc4)cc3c21
NC(=O)C(N)=CC(=O)c1cccc2ccc3ccccc3c12
CC#CCOc1ccc(S(=O)(=O)N(C)C2CCN(Cc3ccccc3)C2)cc1
CC1(C(=O)O)CCCN(C(=O)Nc2cccc(C(F)(F)F)c2)C1
CN1CN(C2CC2)C(=O)C2=NC=CC2=C1Nc1ccc(C(F)(F)F)cc1
NC(CCCP(=O)(O)O)C(=O)O
C#CCOc1ccccc1CNCCCNCC(CCC(=O)O)[S+](C)[O-]
CC(C)c1nc2c(C(=O)O)cc(O)nc2n1Cc1ccc(-c2ccccc2S(=O)(=O)NC(=O)c2ccccc2Cl)cc1
CCC(=O)Nc1sc(C(C)=O)c(N)c1C#N
CC1CCCCOS(=O)(=O)N(Cc2ccc(-c3ccccc3-c3nn[nH]n3)cc2)C(C)C1
CCS(=O)(=O)c1ccc(CC(=O)Nc2nc(-c3cccc(OC(F)(F)F)c3)cs2)cc1
Cc1ccc(N2CCN(C(=O)Cn3c(=O)n(Cc4ccc5cccc(C)c5n4)c(=O)c4ccccc43)CC2)c(C)c1
O=c1nc(CCCN(c2ccccn2)C2CCCc3cccnc32)[nH]c2ccccc12
COc1ccc(N(CC(=O)NC2CCCCC2)S(=O)(=O)c2ccccc2F)cc1
CC(C1CCC(C(=O)O)CC1)C1CCC2C3CCC4CC(O)CC(O)C4(C)C3CCC12C
COc1cc2c(cc1OCCCOc1ccc([N+](=O)[O-])cc1)N=CC1CCCN1C2=O
CS(=O)(=O)Nc1ccc(OCCCN2CCN(CC(=O)O)CC2)cc1
COc1cccc(-c2cc(C(=O)Nc3ccc(N4CCCCC4)cc3)ccn2)c1
Nc1cccc(Cn2ccnc2)c1
CN(C)C=CC(=O)C=NN
CC(=O)c1ccc(N2CC3(C)CC2CC(C)(C)C3)c(F)c1
CC12CCC3C(C(O)CC4CC(=NOC5C(O)CCCC5O)CCC43C)C1CCC(C1=CC(=O)OC1)O2
Cc1cc(N)c2cc(OCc3ccc(-c4cccc(CN5CCCC5)c4)cc3)c(C)cc2n1
O=C(COC(=O)C1CC2C=CC1C2)NCc1ccccc1Cl
NC(=O)C(Cc1ccccc1)NC(=O)c1ccc(C(=O)Nc2ccccc2C(=O)NCC(=O)OCc2ccccc2)cc1
N#Cc1ccc(NC(=O)Nc2ccc(CCN3CCC(Cc4ccccc4)CC3)cc2)cc1
CCn1cc(C)c(CN2CCC3(CC2)CC(=O)N(C)C3)n1
O=C(Nc1nnc(SCc2ccccc2)s1)C(O)CCc1ccccc1
CC(C)c1ccc(S(=O)(=O)N2CCC(C(=O)Nc3ccc4c(c3)OCCO4)CC2)cc1
O=C(CN(c1cccc(-c2ccccc2)c1)S(=O)(=O)c1ccc(C(F)(F)F)cc1)N1CCCc2ccccc21
Cc1ccc(NC(=O)C2CC2)cc1NC(=O)c1cccs1
Cc1ccc(NC(=O)c2cccs2)cc1C
CC(NC(=O)C(N)Cc1ccc(O)cc1)C(=O)NCC(=O)N(C)C(C(=O)N(C)C)C(C)C
CC(=O)N1CC(C)c2ccc(C(=O)NCc3ccccc3Cl)cc21
O=C(CCN1CCC(n2c(=O)[nH]c3ccccc32)CC1)Nc1nc2c(s1)CCc1ccccc1-2
COc1cccc(C(=O)C=Cc2cc(OC)c(OC)c(OC)c2)c1
Cc1cccc(-n2ncc3c(NN=Cc4ccc(F)cc4Cl)ncnc32)c1
CC(=NNC(=O)c1ccc(Cl)cc1)c1ccc(NC(=O)c2ccco2)cc1
COC(=O)C1(c2ccccc2[N+](=O)[O-])OC(c2ccc(Cl)cc2)=NC12C(=O)OC(C)(C)OC2=O
NC(CCS(=O)(=O)NC(CCc1ccccc1)C(=O)NC(Cc1c[nH]c2ccccc12)C(=O)O)C(=O)O
C=C1C(=O)NN=C1O
CC(C(N)=O)c1ccc(-c2ccc(C(O)(C(F)(F)F)C(F)(F)F)s2)s1
O=C(NCCCCC1CCSS1)C(=O)c1c[nH]c2ccc([N+](=O)[O-])cc12
O=C(NC1CCCCC1)C1CC(=O)N(Cc2ccco2)C1
Cc1nc2c(=O)nc(NC(=O)c3cc(S(=O)(=O)N4CCCCC4)c(Cl)cc3S)[nH]c2[nH]1
CC1CN(C(=O)CN2CCc3ccc(S(=O)(=O)N(C)C)cc3C2)CC(C)O1
Cc1ccc(Nc2cc(=O)[nH]c(O)n2)c(C)c1Cl
CCS(=O)(=O)Cc1ccc(F)c(C(=O)N=C(N)N)c1F
Cn1c(SCc2ccc(C#N)cc2)nnc1-c1ccncc1
CCCN1C(=O)C(=O)N(CC(=O)Nc2ccc3c(c2)CCC3)C1=O
COc1ccc(C2Nc3ccccc3-n3c(C#N)c4c(=O)n(C)c(=O)n(C)c4c32)cc1OC
CC=C1CC(O)C(c2ccccc2)OC1C(O)C(C)C(O)C(O)C(CO)NC(=O)OC(C)(C)C
CCCCCCCCCCCCCCCCCC(=O)OCC[NH+](C)C
O=C(N1CCN(Cc2ccc(F)cc2)CC1)N1CC(O)C1
CCN(CC)CCNC(=O)C=Cc1cccc(N2CCc3ccccc32)n1
COc1cc(Br)cc(C=NNc2ccc3ccccc3n2)c1O
COc1ccc2c(C[N+](C)(C)C)cc3cc4c(cc3c2c1)OCO4
NS(=O)(=O)c1ccc(C(=O)NCn2cc(F)c(=O)[nH]c2=O)cc1
O=C(O)CCC(=O)NC(CC(=O)N1CCc2ccccc2C1)Cc1ccc(O)cc1
O=C(CCC1CCCC1)NNC(=O)c1ccccc1
COc1ccc(C(=O)N2CCCCC2)cc1OC1CCN(C2CCCC2)CC1
COc1ccc(C(=O)N2CCCN(c3ncccn3)CC2)cc1[N+](=O)[O-]
Cc1cc2[nH]n(C)c(=O)c2c(=O)n1CC1CCCCC1
CCC1NC(=O)CNC(=O)C(CC(C)C)NC(=O)C(C(C)C)NC(=O)C2CCCN2C(=O)C(CC(C)C)N(C)C1=O
CCOc1ccc(OCCN2CCCC2)cc1
CC(c1ccc(F)c(-c2ccc3ccccc3c2)c1)c1cn(C(C)Cn2ncnn2)nn1
Cc1cc(N=NC(=O)c2ccc(O)cc2)on1
O=C(C=Cc1ccc2c(c1)OCO2)NCc1ccco1
COCCN1C(=O)NC(Cc2ccc3c(c2)OCO3)C(O)C1C
CC=CCN(CC)C(=O)c1cccc(Oc2ccc(Cl)cc2C#N)c1
C=C1CCC2OC2(C)C2CCC(=C)C(OC(=O)C(C)C3CCC4C(=O)C3(CO)OC3C4(C)CCC(=O)C(C)(C)C34CO4)C=C12
Cc1ccc(C(=O)N2CCOC3CN(Cc4ccccn4)CC3C2)[nH]1
CCCCCCCCCCCCS(=O)(=O)N(C)CC[N+](C)(C)C
O=C(NCC1CCOCC1)C(=O)Nc1cccc(S(=O)(=O)N2CCCC2)c1
COC(=O)c1sccc1NC(=O)CSC1CCCCC1O
O=C(C(=Cc1ccccc1)n1ccnc1)c1ccc(Cl)cc1
CCOC(=O)c1c[nH]c(-c2cc(OC)ccc2OC)nc1=O
Cn1c(C(=O)NS(=O)(=O)c2ccccc2)ccc1-c1cccs1
CC(C)(F)CNC(=O)C1CSCCS(=O)(=O)N1Cc1ccc(-c2cccc(S(C)(=O)=O)c2)cc1
NS(=O)(=O)c1ccc(Nc2nnc(-c3ccccc3O)cc2C(F)(F)F)cc1
NC(=O)NC1CC(=O)N(c2ccccc2)C1=O
CCCn1cnnc1CCCOc1cc(F)ccc1Cl
N#Cc1sc2[nH]ncc2c1Nc1ccccc1
COc1cc2c(cc1C)OC1(C)C=C(C[n+]3ccc(-c4ccc(C(=O)N(C)C)nc4)cc3)CCC21
CCOCC(OCC1COC(=O)N1)C1CCCc2c(O)ccc(C(C)C)c21
Cc1cccc(CCC(=O)Nc2cc3ccn(Cc4ccc(F)cc4)c(=O)c3cc2O)c1
CC1=CCCC2C(C)C(C(=O)c3ccoc3)CCC12C
Cc1cc([N+](=O)[O-])cnc1C(=O)Nc1ccc(Cl)c(C2(Oc3ccc(OCCF)cn3)N=C(N)OC3CC32)c1
Cc1noc(C)c1CC(=O)N1CCc2cc(-c3ccc[nH]3)ccc21
CC(=O)C1=C(O)C(=O)N(Cc2cccnc2)C1c1ccc(F)cc1
NC1(Cc2cccc(Cl)c2)C(=O)CCc2c(Cl)cccc21
CCOC(=O)C(C)ON=C1CC(O)C(O)C2C1CCC1C(=O)N(Cc3ccco3)C(=O)C12
COc1cc2c(cc1OC)CN(C1CCCN(Cc3ccc(Cl)cc3)C1)CC2
c1ccc(-n2cccc2CCN2CC3CC3(n3cncn3)C2)cc1
Cc1ccc(CN2CCC3(CCC(=O)N(C)C3)C2)cn1
COC1C=CC=C(C)C(=O)NC2=CC(=O)C(NCCCN3CCOCC3)=C(CC(C)CC(OC)C(O)CC=CC1)C2=O
CN1C(=O)N(Cc2ccc(O)c(C3=CCCCC3)c2)C(O)C(O)C1Cc1ccc(O)c(O)c1
Fc1cccc(F)c1C1CNc2nc(CN3CCC(n4c(COC5CCCCC5)nc5ccccc54)CC3)nc(Cl)c2C1
Cc1cc(C)c(S(=O)(=O)n2c(C)nc3ccccc32)c(C)c1
O=C1c2cc(N3CCN(c4ccccc4)CC3)ccc2S(=O)(=O)c2cc(Br)ccc21
COc1cccc(C(=O)c2ccc(Nc3ccccc3)nc2)c1
CCOC(=O)C1CCN(C(=O)c2c(O)cc(C(F)(F)F)n(CC(=O)NC3CCC(C)CC3)c2=O)CC1
O=C(O)CCNC(=O)CNC(=O)c1csc(-c2cc(O)c(O)c(O)c2O)n1
O=C(COC(=O)COc1ccc(Cl)cc1)NC1CCS(=O)(=O)C1
COc1ccc(NC(=O)CCN(c2ccccc2)S(=O)(=O)N(C)C)cc1
CCOC(=O)c1cc(C(F)F)nn1CC(C)C(=O)NCc1cc(Cl)c(N)c(Cl)c1
Nc1c(Br)cc(Br)c(C(Br)P(=O)(O)OCCc2ccccc2)c1Br
CCn1c(CC(=O)N(C)c2ccc(Cl)cc2)nnc1C(N)Cc1cccnc1
CCNCC1C(COP(=O)(O)OP(=O)(O)OP(=O)(O)OCC2OC(c3nc4c(C(N)=O)cccc4[nH]3)C(O)C2O)OC(O)C1O
Cc1cc(NC(=O)c2cccc(C(=O)N3CCOCC3)c2)cc(C)c1Cl
Cn1c(=O)cc(-c2ccccc2)c2ccc(Br)nc21
COc1ccc(OC(Cc2ccccc2)C(O)C(=O)NC2C(=O)N3C2SC(C)(C)C3C(=O)O)cc1OC
CN(C)CCOC(=O)c1cc(C(F)(F)F)c2c(c1)C(O)(C(F)(F)F)c1ccccc1-2
COc1ccc(F)cc1C(C)(C)CC(O)(Cc1cnc2ccccn12)C(F)(F)F
COc1ccc(OC)c(-c2cc(C)nc(N3CCc4ccccc4C3)n2)c1
CC(C)Cc1ccc(C(C)C(=O)Nc2ccc(S(=O)(=O)N3CCOCC3)cc2)cc1
CC1CCC2C3CC4OC45CC=CC(=O)C5(O)C3CCC12C
N#Cc1nc(-c2c(-c3ccccc3)[nH]c3ccc(Br)cc23)oc1N1CCCCC1
CCCCC(=C(c1ccccc1)c1ccccc1)c1ccccc1
CN(C(=O)COC(=O)c1ccc(NS(=O)(=O)N2CCCC2)cc1)C1CCS(=O)(=O)C1
N#Cc1c(=O)n(Cc2ccc(F)cc2)c(=O)n2c(-c3ccc([N+](=O)[O-])cc3)c(-c3ccc([N+](=O)[O-])cc3)sc12
CC(=O)C(C(=O)Nc1nc2cc(F)ccc2s1)=C(Nc1ccc(F)cc1)C(=O)Nc1ccc(C)cc1
Cc1nc2cc(-c3nc(-c4ccccc4N)no3)ccc2s1
Cn1cnc2c(NCc3ccccc3)nc(S(=O)(=O)NCc3ccc(F)cc3)nc21
CS(=O)(=O)N1CCn2c(nc(-c3ccc(F)cc3)c2NCc2ccc(F)cc2F)C1
CC1(C)OC(CNC(=O)c2ccc(F)cc2)CN1S(=O)(=O)c1nnc(NC(=O)C2COc3ccc(F)cc3O2)s1
NC(N)CC(=O)N1Cc2ccccc2C1C(=O)O
CCC1=NCC(c2ccccc2Cl)n2ncnc21
CCc1cc(C(=O)N2CCCC(n3cccn3)C2)cs1
COCCn1ccc2c(NC(=O)NCc3cccc(I)c3)cccc21
Fc1ccccc1NCCn1nc(-c2ccc(Cl)cc2Cl)oc1=S
COc1cc(N(C)c2nc(C)cs2)ccc1-c1cnco1
Clc1ccc(-c2nc(CNCC(c3ccccc3)N3CCCCC3)co2)cc1
CCOC(=O)C(C)(Cc1ccccc1)Nc1c(NCCc2ccc(OC)c(OC)c2)c(=O)c1=O
CN(C)C(=O)c1c(-c2ccc[nH]2)c2cccc3c2n1C(CN(C)C1CC1)C(CNS(=O)(=O)C(F)(F)F)C3
CCCC#Cc1nnc(SCC(=O)Nc2ccccc2Cl)n1C
COc1ccc(C2c3ccc(N(C)C)cc3OC(=N)C2C#N)cc1OCCCN(C)C
CS(=O)(=O)c1cccc(COCCCOc2ccc3c(c2)CCC3CC(=O)O)c1
Nc1cc(-c2n[nH]c3cc(NC(=O)Nc4cccc5ccccc45)ncc23)ccn1
O=C(NN1C(=O)C(Cl)C1c1ccc(Cl)cc1)c1ccccc1
COc1ccc(S(=O)(=O)Cc2cc(-c3ccc(S(=O)(=O)N4CCOCC4)s3)on2)cc1
Cc1ccc(CNC(=O)C2c3ccccc3COc3ccc(C(F)(F)F)cc32)cc1
CC(=O)NCC1CN(c2ccc3c(c2)CN(C(C)=O)CC3)C(=O)O1
Cc1ccc(C2NCCN2c2ccc3[nH]c(=O)ccc3c2)cc1
Oc1ccc2ccc3c4ccn(C5OCC(CCc6ccccc6)C(O)C5O)c4c4ccccc4c3c2c1
O=C(NCCN1CCCC1)c1ccc(-c2ccc(Cl)cc2)cc1
CN1c2sc3ccccc3[n+]2CCN1C(=O)Nc1ccccc1
NC(=O)N(O)C1CC2(CCN(Cc3ccc(F)cc3F)CC2)c2ccccc21
Cc1ccccc1Nc1c(C)n(CC(=O)NC2CCCCC2)n(-c2ccccc2C)c1=O
COC(=O)c1c[nH]nc1CC=Nc1ccccc1O
COc1cc(NC(=O)CCCCCCCCNC(=O)c2ccc3ncccc3c2)c2nc(C(F)(F)F)ccc2c1
CC(C)c1cc(C(=O)N2CCC(n3nc(-c4ccccc4)nc3C(C)C)CC2)[nH]n1
COC(=O)C1(O)CC(O)C(O)C(O)C1C1OC(=O)C2=C1CCCC2
Clc1ccc(-c2cc(-c3sc(Cl)nc3-c3cccnc3)on2)cc1
O=C(OCc1ccc(O)c(OC(F)F)c1)c1cccc(C=Cc2cccc(O)c2)c1
CCCCc1ccc(N2C(=O)c3[nH]nc(-c4cccnc4)c3C2c2ccc(OC)cc2OC)cc1
COC(=O)CC(=NN=C1CC(C)(C)C(C)(C)N1)C(C)=O
NCC1CCN(c2nc(N)nc3[nH]cnc23)C1
CCOC(=O)CSc1nnc(-c2cccc(O)c2)o1
COC1(C(=O)OC2CC(C)CCC2C)CCCC1
COc1ccc(C=CC(=O)Nc2cccc(-c3cnc4[nH]c(C(C)(O)c5cncn5C)cc4c3)c2)cc1
COC(=O)CC(=O)NC(CCC1CC(NC(=O)Cc2ccc(O)cc2)OC1N1C=C(O)CC1)Cc1c[nH]cn1
CCN1CCN(C(=O)COC(=O)c2ccc3c(c2)OCO3)CC1
CCCOc1ccc(OCc2nnc(SCC(=O)Nc3ccc(CCC)cc3)n2C)cc1
COc1ccc(CONC(=O)NNC(=O)N2CCOCC2)cc1
CC1CCCCC1NC(=O)c1cc2c3c(c1)CCC(=O)N3CCC2
COc1ccccc1NC(=O)CSc1nc2ccccc2cc1C#N
O=C(CCCN1CCC(O)CC1)c1cccc([N+](=O)[O-])c1
CC(=O)NCC1CCN(C(=O)c2ccc(-c3cccnc3)cc2)CC1
COc1c(F)cc(N2CCN(C)CC2)c2c(=O)c(C(=O)O)cn(C)c12
O=C(CCc1ccccc1)NCC(=O)N1CCN(c2ccccc2F)CC1
CC(C)(CN1CCOCC1)Oc1ccc(-c2ncc(-c3ccc(-c4ccc(F)cc4)cc3)[nH]2)cn1
Cc1ccc(CCCC(=O)N2CCCC(C(C)N(C)C)C2)cc1C#N
COc1cccc(CCN(C)C(=O)c2cn(CC(=O)N(C)CC(=O)N(C)Cc3ccccc3)nn2)c1
NCCCCC(=O)NC(CCCN=C(N)N[N+](=O)[O-])C(=O)O
Cn1c(-c2nnc(C3CC3)o2)nc(Br)c1Br
CC(C)C(Nc1ccc(Cl)c(-c2ccncc2)n1)c1csc(C(N)=O)c1
CC1=C(C)N(CC(=O)NC2CCCC2)C2=NC(=O)N(C)C(=O)C21
Cc1ccc(S(=O)(=O)N(CC(=O)Nc2ccc3c(c2)OCCO3)Cc2ccccc2)cc1
COc1ccc(NC(=O)c2cc(C)nc3c2c(C)nn3-c2ccc(F)cc2)cc1
CCOC(=O)c1cnc2c(cnn2CC)c1NCc1ccc(OC)cc1
CCOC(=O)Cn1nnc2cc(NC(=O)Nc3ccc(-n4ccc(C(C)(C)C)n4)c(F)c3)c(OC)cc21
CC(Cn1cccn1)NC(=O)N1CCC(c2ccncc2)CC1
CC1=C(c2cccc(CNCCc3ccc(Cl)cc3)c2)CC(C#N)C(=O)N1C(C)C
Cc1cc(C)c(S(=O)(=O)NC(CNC(=O)CCCN2C(=O)c3ccccc3S2(=O)=O)C(=O)O)c(C)c1
CNCC1(O)CCC2C1CCC2(C)O
COc1cc(C=C2SC(=Nc3ccc(F)cc3)N(c3ccccc3)C2=O)cc(OC)c1OC
CCOC(=O)c1cc(-c2ccccc2)n(CCC(=O)Nc2ccc(OCC)cc2)c1C
CN(C)CC(=O)N(C)C
Cc1cccc(NC(=O)CSc2nc(=O)cc(N)[nH]2)c1
CCCC(=O)NCC(C)C
COc1ccc2c(c1)C(CCN(C)C)N(Cc1ccccc1)C1=C2C(=O)c2cc3c(cc21)OCO3
COc1ccc(-c2cc3ncn(C)c(=O)c3c(NCCO)n2)cc1OC
Cc1nc2ccc(C(=O)Nc3ccc(S(N)(=O)=O)cc3)cn2c1N(Cl)Cc1ccc(Cl)cc1
O=C(NC1CCC(CCN2CCC(c3c[nH]c4ccccc34)CC2)CC1)c1ccc2c(c1)nc1n2CCCCC1
OC(CN1CCN(CCC(c2ccccc2)c2ccc(Cl)cc2)CC1)Cn1c2ccccc2c2ccccc21
O=C1NC(CCO)C(=O)Nc2sc3ccccc3c21
CCOC(=O)CCC(NC1CCN(Cc2ccccc2)CC1)c1ccccn1
Cc1cccc(NC(=O)c2cccc([N+](=O)[O-])c2)n1
CC1(C)CC(=O)C(=CNc2ccc(C(=O)O)cc2)C(=O)C1
CCCCOC(=O)c1cnn(C(C)(C)C)c1C1CC1
COc1ccc(CCCCCCn2c(O)cn(C3CCC3)c2=O)cc1
CC(C)c1ccc(NS(=O)(=O)c2ccc3c(c2)CC(C)N3C(=O)Cc2ccc(F)cc2)cc1
NCCCN1CC2(CCN(C(=O)c3cccc(Cl)c3)CC2)CC1=O
CC(C)(N)CC(=O)N1CCC(Sc2ccc(F)cc2)C1
COc1cc2c(N3CCN(C(=S)Nc4cccc(OC(F)(F)F)c4)CC3)ncnc2cc1OCCCNN
NS(=O)(=O)c1cccc(N=Cc2c(O)ccc3ccccc23)c1
Cc1ccc(-n2nccn2)c(C(=O)N2C3CCC2C(COc2ccccn2)C3)n1
O=C(NC(=S)Nc1ccccc1Cl)c1ccc(OCc2ccccc2)cc1
CCCC[N+](F)(CCCC)CC(=O)Oc1c(C(C)C)cccc1C(C)C
CCCN(CCN)N=Nc1ccc(I)cc1C(N)=O
O=S1(=O)C=Cc2cc(-c3nnc(Nc4cccc(Cl)c4)o3)ccc2O1
NC(=O)NCC12CC3CC(CC(CN=C(N)N)(C3)C1)C2
Cc1ccc2c(c1)nc(N1CCN(Cc3ccc(Cl)cc3)CC1)c1ccccc12
COc1cc([N+](=O)[O-])cc(OC)c1OCC=CCN1CCC2C(C1)c1cc(F)ccc1N2C
CC(=O)OC(Cc1ccc(C)cc1)CN1Cc2ccccc2C1=O
Cc1c(F)cccc1NC(=O)Cc1cnc(=O)[nH]c1O
Cc1nn(Cc2ccccc2Cl)c2sc(C(=O)NC3CC3)cc12
CCn1c(SCC(=O)N(C)CC(=O)Nc2ccc3c(c2)OCCO3)nnc1-c1ccco1
Cc1ncc(OCCSc2nc(-c3ccccc3)c(-c3ccccc3)[nH]2)nc1C
COc1cc(CNCC(O)c2ccccc2)cc(OC)c1OC
CC(C)C(O)(c1ccccc1)c1nc(-c2ccc(F)cc2)c[nH]1
COC(=O)C(N)CC(=O)NC(Cc1c[nH]cn1)C(=O)OC
COc1c(O)ccc2c1OC1C(=COc3cc(O)c(O)cc3-2)C1C(=O)NCCC(C)C
O=C(C=Cc1ccc(Cl)cc1Cl)NC(=O)Nc1ccc(C=Cc2ccc(O)cc2)cc1
OCCCCCCCCCCCOCOCCOCC1(CCCCn2ccnc2)CC1
Cc1ccc(Nc2nc3c(S(=O)(=O)c4ccc(C)cc4)nnn3c3ccsc23)cc1
COc1ccc(OC)c(OC)c1OC
Cc1ccc(N(CC(=O)NC2CC2)S(=O)(=O)c2cccc3nsnc23)cc1C
O=[N+]([O-])c1cnc(Nc2cc3c(cc2F)CCc2nnc(-c4ccccc4)n2-3)cc1OC1CC1
CCOc1ccc(-n2c(-c3cccc(-c4ccncc4)c3)nc3ccccc3c2=O)cc1
COc1cc(CO)ccc1OCCNC(C)C
CCOC(=O)C1SC(c2ccccc2)=NC1=O
CNC(=O)CN(C)C(=O)Cn1c(CN2C(=O)CCc3cc(F)ccc32)nc2ccccc21
Cc1noc(C)c1CN1CCCC(C(=O)N(Cc2ccc(C(N)=O)o2)C2CC2)C1
COc1cc(OC)c(OC)cc1CNCc1ccc(-c2ccccc2OCCCCc2ccccc2)cc1
Cc1cc(C)cc(-c2c(OCCCC3CCNCC3)c3ccc(Cl)cc3[nH]c2=O)c1
CNc1ncc(-c2sc(Nc3ccccc3)n[n+]2-c2cccs2)cn1
c1ccc(CNCCCc2c[nH]cn2)cc1
Cc1cccc2c1ccn2Cc1ccccn1
CC(NC(=S)Nc1ccc2c(c1)OCO2)c1ccccc1
CCCC(=O)c1cnn(CC(=O)N(C)C2CCCCC2)c1C
CC(=O)NC(Cc1ccc(OP(=O)(O)O)cc1)C(=O)NC(CCC(N)=O)C(=O)NC(CO)C(N)=O
CC(C)=CC1CCC(O)C1CC(C)C1CCC2C(O)CCCC12C
COC(=O)C1=C(C)NC(=O)NC1c1ccc(OCc2nc3ccccc3s2)c(Cl)c1
COc1ccc(OCc2cc3ccccc3n2C)c(Cl)c1
Cc1cc(-c2ccc3c(c2)CCN3C(C)C)cn2c(CS(C)(=O)=O)cnc12
COC(=O)Nc1ccc(S(=O)(=O)c2nc3ncccn3n2)cc1
COc1ccc(OC)c(CNC(=O)C(Cc2c[nH]c3c(F)cccc23)NC(=O)CCC(=O)O)c1
N=C(N)c1ccc(Cc2ccc(NC(=O)C3CCCN3C(=O)CNC(=O)C3CCCCC3)cc2)cc1
COc1cccc(OC)c1OCCNC1CCN(Cc2ccccc2)C1
O=C(O)c1cc2c3c(ccc(F)c3c1)C(=O)OC2
O=C(CN1C(=O)c2ccccc2C1=O)NCC(=O)Nc1ccc(Cl)cc1
O=C(CSc1nccn1-c1ccccn1)Nc1ccc(S(=O)(=O)N2CCCCC2)cc1
NC1(Cc2ccc(Cl)cc2)CCCC1C(=O)O
NC(Cc1ccccc1)C(=O)NN=Cc1c2ccccc2cc2ccccc12
CN(c1ccc(Nc2c3ccccc3nc3c(C(=O)NC4CC4)cccc23)cc1)S(=O)(=O)C=Cc1ccccc1
O=S(=O)(Cc1n[nH]c2ccccc12)N1CCC(O)(C(F)(F)F)CC1
Cc1ccc(S(=O)(=O)N(CC(=O)NCc2ccccn2)c2ccccc2)cc1
CNCCCCN1c2ccccc2Sc2ccccc21
Cc1nn2c(=O)cc(COC(=O)c3ccccc3)nc2s1
COc1cccc(-c2nc(C(F)(F)F)oc2-c2cccc(C(F)(F)F)c2)c1
O=C(O)CCN(CCc1ccc(C(=O)O)cc1)CC(=O)O
CNCc1ccccc1Oc1ccccc1OC
CC(C)NC(=O)C1CCC2C3CCC4N(C)C(=O)CCC4(C)C3CCC12C
COc1ccc(C2CCN(C(=O)c3ccc(O)c(C45CC6CC(C4)CC(N4CCOCC4)(C6)C5)c3)CC2)cc1OC
CCC(CC)C(=O)Nc1ccc(C(=O)Nc2ccc3c(ccn3Cc3ccc(OC)cc3)c2)cc1
Cn1nc(-c2cccc(C(F)(F)F)c2)c2nnc(Nc3cccc(Cl)c3)nc21
CC(=O)N1CCCN(c2ccc(NC(=O)c3ccc(N4CCCC4)cc3)cc2)CC1
O=C(Nc1ccccc1)Nc1ccc(C2=C=Nc3nccn32)cc1
COc1ccccc1Oc1c(NS(=O)(=O)c2ccc(Br)cc2)ncnc1OCCOC(=O)OCC(C)(C)C
O=C(COc1ccc(F)cc1)NCCN1C(=O)c2ccccc2C1=O
Cc1ccc(S(=O)(=O)N(CC(=O)O)C2(C(=O)O)CCCC2)cc1
O=C(COC(=O)c1cc(S(=O)(=O)NC2CCCC2)ccc1F)Nc1ccccc1N1CCCC1
O=C(O)CC(NC(=O)OCc1ccccc1)C(=O)NCC12CC3CC(CC(C3)C1)C2
Cc1cn(C2CC(n3cc(-c4ccccn4)nn3)C(CO)O2)c(=O)[nH]c1=O
CC(=O)N1CC2OCC(=O)N(CCCn3cccn3)C2C1
Cc1occc1-c1csc(NC(=O)CSc2nnc(Cn3cnc4ccccc4c3=O)n2C)n1
CC1(C(=O)NS(=O)(=O)c2cccc(S(C)(=O)=O)c2)CCN1C(=O)C1(c2ccccc2)CCC1
CCOc1ccccc1NC(=O)CSc1nc2ccccc2n1CC(=O)N1CCCCC1
NC(=O)C1(NC(=O)c2ccc(Oc3cccc(Cl)c3Cl)nc2)CCCC1
C=CCN(CC=C)C(=O)c1ccc(N(C)S(=O)(=O)c2cccs2)cc1
CC(=O)c1c(C)[nH]c(C(=O)N2CCN(c3ccccc3)CC2)c1C
O=C(Oc1ccc2c(c1)CCNCC2)N1CCSCC1
CCOc1ccc(C)cc1S(=O)(=O)N1CCc2ccccc21
CCOc1ccccc1NC(=O)c1cc(-c2ccccc2)nc2c1cnn2C
CC(=O)OC1C(CF)OC(n2c(O)cc(=O)[nH]c2=O)C(O)C1O
Cc1ccc2c(Cn3c(C)nc4ccccc43)cc(=O)oc2c1
OC1CCC(OCc2ccnc(C(F)(F)F)c2)CC1N1CCC(c2ccccc2)CC1
CCC(C)C(NC(=O)C1CCCN1C(=O)C1CCCN1C(=O)CC(O)C(Cc1ccccc1)NC=O)C(=O)O
COc1ccccc1OC
CCn1nccc1C(=O)Nc1cc(C(=O)Nc2cc(C(=O)Nc3cc(C(N)=O)n(C)c3)n(C)c2)n(C)c1
COc1ccc(C(=O)Nc2cc(C)cc(C(=O)OCC(=O)NC3CCS(=O)(=O)C3)c2)cc1
CN(Cc1noc(C(C)(C)C)n1)C1CCN(CCO)C1
Cc1cc(C(=O)NNC(=S)Nc2ccc(C(N)=O)cc2)[nH]n1
CCc1nn(CC2CC2)c(=NC(=O)c2ccc(Cl)nc2Cl)s1
COc1c(C2CCCCC2)cc2[nH]c(-c3ccc(C#N)cc3)nc2c1C#N
COc1ccc2c(c1)C(N1CCCC(C(=O)NCc3cnc(C)c(C)c3)C1)c1cccc(O)c1CO2
Cc1nc2ccc(OCC(O)CN3CCC4(CC3)C(=O)NCN4c3ccccc3)cc2s1
COc1ccc(-c2ccccc2OCCCN2CCCCC2)cc1OCCCN(C)C
C#CCN(Cc1ccc2[nH]c(C)nc(=O)c2c1)c1ccc(C(=O)NCC(=O)O)cc1
COc1cc(-c2ccc3ncnc(Nc4ccc(OCc5ccccc5F)cc4)c3c2)ccc1O
CCCNC(=O)c1cn(CCCNCCOC(=O)c2cc(Cl)c(N)cc2OC)nn1
CC(=O)NC1C(NC(=O)c2cccnc2)C=C(C(=O)O)OC1C(O)C(O)CO
CCOC(=O)C1CCCCN1C(=O)Nc1ccc(F)c(Cl)c1
CC1=C(C(=O)N2CCOCC2)CC(CC(=O)NCCc2cccc3ccccc23)C(=O)N1Cc1ccc(F)cc1
Cc1cc(C)c(-c2ccc3c(ccn3-c3cccc(O)c3)c2)cc1C(=O)N1CCN(c2nccnc2C2CN(C)C2)CC1
COc1cccc(N2CCN(CCCNC(=O)c3nc4cc(C)c(C)cn4c3C)CC2)c1
COc1ccc(OC)c(CN(Cc2ccccc2)Cc2ccccc2)c1
Cc1cc(C)c(NC(=O)c2cc(-c3cccnc3)ns2)c(C)c1
O=c1cc(-c2cccc(C(F)(F)F)c2)[nH]c2ncccc12
CC(C)C(C)NC(=O)c1c[nH]cn1
CCCCCCCCCCCCCCCCCC(=O)OCc1ccc(OP(=O)([O-])OCC)cc1
CC12CCC3(CC(=O)C=C4C(OC(=O)c5ccc(F)cc5)CCCC43C)C1CCC2OC(=O)C(N)Cc1ccccc1
CC(C)(C)OC(=O)c1cc(C(F)(F)F)ccc1Nc1ccc(C(F)(F)F)cc1Cl
CC(NC(=O)CC12CC3CC(CC(C3)C1)C2)C(=O)O
Nc1ncc(-c2cc3ccccc3s2)nc1-c1cccc(NC(=O)c2ccccc2)c1
CC(C)c1[nH]cnc1C=c1[nH]c(=O)c(=Cc2c[nH]c3ccccc23)[nH]c1=O
CC(C)c1ccc2c(=O)c3c(oc2c1)-c1cccc2c1SC(C(=O)N1CCCC1CO)=CC2=C3O
CC(=O)N1CCC(C(=O)N2CCC3(C)c4cccc(O)c4CC2C3C)C1
CN(C)c1cc(NCc2cccc(F)c2)cc2ccccc12
COc1ccc2c(C)cc(SC(C)C(=O)O)nc2c1
CC(=O)N1C2CCC1CC(Nc1nc(=O)cc(C)[nH]1)C2
COc1cccc(C2CCCN2c2ncc(F)c(NCC#N)n2)c1
O=C(OCC1CCCc2c(Cc3ccccc3)cn(Cc3ccccc3)c21)c1ccc(Cl)cc1
CCC(C)CNC(=O)CNC=O
O=C(NCCSc1ccccc1)C1CCN(c2ccncc2)CC1
CCC(C)C(=O)OCCCC1(C)OC2OC3(C)CCC4C(C)CCC1C24OO3
CCOC(=O)c1ccc(-c2cc(-c3ccccc3)nc(-c3ccccc3)c2C#N)cc1
CN(CC1CCCN(Cc2cncn2C)C1)C(=O)Cc1ccc(Cl)c(Cl)c1
CN(C)CCn1cc(C(=O)CCCOP(=O)(O)O)c2ccccc21
CCC(NC(=O)CCC(C)C)C(N)=O
CC(C)CC(NC(=O)OCc1ccccc1)C(=O)NC(C=O)Cc1c[nH]c2ccccc12
O=C1c2ccccc2C(OC2CC2)(c2ccccc2)N1CCCN1CCOCC1
CC1(C)CN(CC2(c3ccc(Cl)cc3)CCC2)CN(C(=O)Cc2cc(C(F)(F)F)cc(C(F)(F)F)c2)C1
CC1CN(S(=O)(=O)c2cc([N+](=O)[O-])ccc2N2CCCC2)CC(C)O1
CCCNC(=O)c1nc(N2CCOCC2)c2c(Br)cccc2n1
CC(C)=CCCC(C)=CCCC(C)=CCCC(C)=CCSCc1ccccc1
CN(C(=O)c1cccc(NC(=O)Cc2ccc(NC(=O)C3CCN(C(=O)C4CCCCC4)CC3)cc2)c1)C1CCCC1
CC(=O)Nc1cc2cc(C(=O)N3CCC(N4CCCCC4)CC3)[nH]c2cc1Cl
COc1ccc2c(c1)OCC(=O)N2CCCCCCn1ccnc1
O=C1CC(S(=O)(=O)N2CCCC(C(=O)NCc3cccc(Cl)c3)C2)N1
CCCn1c(=O)c2nc(C34CN5CN(CN(C5)C3)C4)[nH]c2n(CCC)c1=O
O=c1n(CCN2CCN(c3ccccc3)CC2)nnn1CC1CCCO1
COC(=O)c1ccc(N2CC3(CC2c2ccc(Cl)cc2)Cn2ncnc2CO3)cc1F
c1ccc(CN2CCC(NCC3CCN(c4noc5ccccc45)C3)CC2)cc1
CN(C)c1cc2c(=O)[nH]c(=S)n(-c3ccc(Br)cc3)c2cc1[N+](=O)[O-]
CN(Cc1ccc2c(c1)OCO2)C(=O)CC1CC=CCC(=O)C(Cc2ccc(F)cc2)OCC(Cc2ccccc2)NC1=O
CN(C)C(CNC(=O)c1cc(O)c(C(C)(C)C)cc1O)c1cccs1
O=C(O)C12CCCCC1CCN2Cc1ccccc1
CCOc1cc(CO)c(Cl)cc1C(=O)CCCNCCCN1CCCC1
CC(COC(=O)Nc1ccccc1C(=O)O)c1ccccc1
Oc1ccc(C(CCNCCCCCCNCCCc2ccc(F)c3ccccc23)c2ccc(O)cc2)cc1
CON=C(C(=O)NN)C1=NOC(C)(C)C1
CC1(O)C(O)C(CO)OC1n1cnc2c(N)ncnc21
O=C(O)CCN1CCC(COCCCCCCCCCCOc2ccccc2)CC1
CN(C)c1ccc2c(c1)CCCC2N
CCCCCCCCCCCCOc1ccc(C(=O)O)cc1Cc1cn(C2CCCO2)c(=O)[nH]c1=O
COCCNC(=O)CCNC(=O)c1cccc2c1C(=O)c1ccc(N3CC(C)CC(C)C3)cc1S2(=O)=O
NC(=O)NOC1C(C(F)F)C2OC(O)(C1O)C(NC(=O)c1ccc[nH]1)C2O
COC(=O)Cc1cccc(OC)c1
COCC(CF)c1cc(Oc2ccc3c(c2)-c2cc(ccc2OC)CC2COC(=O)C32)cc(C(F)(F)F)c1
O=C(CSc1nnnn1-c1ccccc1)Nc1cccnc1
CC(=O)NC(C(=O)NC1CCCN(c2nc(-c3ccccc3)nc3ccccc23)C1)C1CC1
O=C(O)C1SCCN1S(=O)(=O)c1ccc(Cl)cc1
Cc1ncc(CN(C)C(=O)c2cccc3ccoc23)s1
Oc1ccc(C(c2c[nH]c3ccc(O)cc23)c2c[nH]c3ccc(O)cc23)c(O)c1
CN1C(=O)N(C)C(=O)C2(C1=O)C(C=Nc1ccc(C#N)cc1)=CN(Cc1ccc(C#N)cc1)C21C(=O)Nc2ccccc21
COC(=O)c1ccccc1NC(=O)C(c1ccccc1)c1ccccc1
CCN1CCC(O)C(Nc2nc(Oc3cccc(F)c3F)c3occc3n2)C1
NC(CS)CC(NC(=O)CCc1c[nH]c2ccccc12)C(=O)O
COc1ccc(NS(=O)(=O)c2ccn3ccc(C)cc23)c(OC)c1
CC1(Cc2cccc(Cl)c2)C(=O)Nc2ccccc21
CCCCCCCCC(O)COC1OC(C)C(O)C(O)C1O
CNc1ncnc2c1ncn2CCCNc1cc(C(C)C)ccc1C
Cc1ccc(S(=O)(=O)N2CCN(C(=O)COC(=O)c3cccc(S(=O)(=O)N4CCCCCC4)c3)CC2)cc1
COc1cc(C2CCCNC2)cc(OC)c1OC
CC(C)=CCc1c(O)c(OC2CCN(c3ccccc3)CC2)n[nH]c1=O
CC(=NNc1ccc(Cl)cc1)C(N)=O
CCC(C(=O)Nc1ccccc1)N1C(=O)C2CC=CCC2C1=O
O=C(c1ccc2c(c1)OCO2)N1CC(=O)N(Cc2ccc(F)cc2)C(=O)C1
CCc1nc2ccc(C(=O)NCCO)cn2c1N(C)CCCc1ccccc1
NCCC1CC1c1c[nH]cn1
CCOC(=O)c1cccc(NC(=O)c2cnn(-c3ccc(OC)cc3)c2NC(C)=O)c1
Cc1c(O)cccc1CCCC(CC(C)C)SCC(CO)C(=O)NC(=Cc1ccccc1)C(N)=O
CCC(NC(=O)c1ccc(-c2nc(C(=O)Nc3ccc4c(c3)CCC4)cs2)cc1OC)c1ccccc1
O=c1[nH]c2ccccc2n1C1CCN(CC2CNS(=O)(=O)c3ccccc32)CC1
Cc1nc2cc(OCC(O)CN3CCN(CC(O)c4cccc(F)c4)CC3)ccc2s1
Cc1ccc(C2C(CC(=O)O)C(c3cccc(Br)c3)Nc3nc4ccccc4n32)cc1
N=C(S)SSC(N)=NN
NC(N)=NC(=O)Cc1cccc2c1[nH]c1ccc(I)cc12
CC(=O)NC(C)c1ccc(OC2CCN(c3cccnn3)C2)cc1
CCOc1ccc(Br)cc1S(=O)(=O)Nc1onc(C)c1Cl
CC(C)C1C(=O)N(S(=O)(=O)Cc2ccccc2)CCN1C1CCOCC1
O=C(COc1ccc(Cl)cc1C(=O)Nc1ccc(-c2ccccc2)nc1)NC1CCCCC1
Cc1ccc2c(C#N)c(N3CCN(CC(O)COc4ccccc4)CC3)nn2c1
O=c1c(-c2ccccc2)c(O)[nH]c2c1ncn2C1OC(CO)C(O)C1O
CC(C)(C)OC(=O)N1CCC(c2c(O)c3c(c(O)c2C(C)(C)C)C(=O)c2c(O)cccc2C3=O)CC1
C=CCNc1nc(=O)c2ncn(C3OC(CO)C(O)C3O)c2[nH]1
CCC(C)NC(=O)Nc1cccc(Br)c1
COc1ccc(C(=O)NC(C)C)cc1NC(=O)c1cccc(NC(=O)C2CCC2)c1
Cc1ccccc1C(NC(=O)c1ccccc1C#N)c1ccccn1
COc1ccc(Nc2n[nH]c(SCc3ccc(Cl)cc3)n2)cc1
CN(C)CC1C2Cn3ccnc3C1(C)CN2C(=O)Nc1cccc(Cl)c1
Cc1cc(OCC(O)CN2CCN(CC(O)c3ccccc3)CC2)cnc1C
Cc1ccc(C)c(NC(=O)C2CCCN2C(=O)Nc2ccccc2)c1
CN(C)CCN(CCN(C)C)C(=O)c1cc(C(N)=O)c(NC(N)=O)s1
CCOC1CC2CN(C(=O)N(C)C)C(c3ccccc3)CC2(C(=O)OC)C1
O=C(Sc1ccccc1Cl)c1cc(Nc2ccccc2)ccc1F
CCOC(=O)C1CCN(C(=O)C2CCCN(c3ncnc4c3nc3n4CCCCC3)C2)CC1
Cc1ccnc2c1CCN(S(=O)(=O)N1CCCC(C(=O)NCCCN3CCCC3=O)C1)C2
CCC(CC)C(=O)Nc1ccc2c(c1)ncn2C
Cc1ccc2c(c1)CCC2=CCCCC(C)CCCN1CCC(n2c(=O)[nH]c3ccccc32)CC1
COc1ccc(-c2coc3cc(OCCN4CCCC4)ccc3c2=O)cc1Cl
CCCCC(C)N(c1cc(C(N)=O)nc2c(Br)cnn12)C1CC1
CCOC(=O)Cc1coc(-c2ccc(OCc3ccc(Cl)cc3)cc2)n1
CCOC(=O)C1=C(CN(Cl)c2ccccc2)OCC1=O
COc1ccccc1N1CCN(C(=O)CN2C(=O)SC(=Cc3cccc([N+](=O)[O-])c3)C2=O)CC1
O=C(NNS(=O)(=O)C=Cc1ccccc1)c1ccc(Br)o1
COc1cc(C(O)CNCCCOc2cc3c(cc2OC)CCNC3=O)ccc1O
CC(=O)C=CC1CN2CCC1CC2
O=[N+]([O-])c1cccc(S(=O)(=O)Nc2ccc(NSc3nc4ccccc4[nH]3)cc2)c1
O=C1NN=C2c3cc(I)ccc3N(c3ccccc3)C(=O)C2C1O
Cn1nc(-c2ccccc2)c(-c2ccc(F)cc2)c1C(=O)Nc1ccc(-c2ccccc2)cc1
CCOc1cc(NC(=O)CN2CCOCC2)c(F)cc1NC(=O)CC12CC3CC(CC(C3)C1)C2
CN1CCN(Cc2ccc(N(C)C(=O)c3ccc(-c4ccccn4)cc3)cc2)CC1
COc1ccc(C2c3c(-c4ccc(O)c(OC)c4)n[nH]c3N=C3COC(=O)C32)c(OC)c1
O=C(Nc1c(Cl)cccc1Cl)c1cccnc1
Cn1nc(N)c2nc3ccccc3nc21
COc1cc(C(C#N)N2CCNCC2COC(=O)c2cc3ccccc3[nH]2)cc(OC)c1OC
CCOc1ccccc1N1CCN(C)CC1
COc1cc2c(cc1OCCCCN1C(=O)c3cccc4cccc1c34)N=CC1CCCN1C2=O
CC(=O)c1cccc(OCC(=O)Nc2cnc3ccccn3c2=O)c1
COc1ccc(CCc2c(CCC(O)CC(=O)O)n(C)c3cccc(Cl)c23)cc1OC
COC(=O)Cc1c(C)n(C(=O)OC(C)(C)C)c2ccc(OC)cc12
O=S(=O)(NCc1ccncc1)c1cccs1
FC(F)(F)c1ccc2c(c1)CN1CN2Cc2ccccc21
CCCCCCCCCCC(C)OC(=O)Cc1nc(=O)c2ccccc2[nH]1
Clc1ccc2c(c1)CC(c1ncc[nH]1)c1cc(Cl)ccc1O2
COc1ccc(CNc2cccc(NC(=O)c3cccc(Cl)c3)c2)c(OC)c1
COc1ccc(N=NN(Cc2ccc(Oc3nc4sccn4c(=O)c3C#N)cc2)C(N)=O)cc1
CCCCC(=O)Oc1c2c(cc3c1C(=O)OC3CC)C1(C)C(O)C(OC(=O)CC(C)C)C(=O)OC(C)(C)C1CO2
COc1cccc2c1c(=O)c1c(NS(C)(=O)=O)ccc3oc(=O)n2c31
CNC(=O)C(N)C1CCC(S(=O)(=O)c2ccc(OCC3CC3)cc2)CC1
CC1C2Cc3ccc(O)cc3C1(C)CCN2C(c1ccccc1)c1ccccc1
Cn1ncc(C(=O)N2CCC3(CC2)CN(c2cccc(C(F)(F)F)c2)C3)c1C1CC1
ON=Cc1nc(Cc2nc3nc(C(F)(F)F)c4c(c3[nH]2)CCCC4)cs1
CCC(CC)CN(C(=O)C=Cc1ccccc1)C1CCS(=O)(=O)C1
Cc1cccc(-n2c(C)nnc2SCC(=O)c2c(O)nc(=O)n(C3CC3)c2N)c1
CC(=O)NC(CC(=O)O)C(=O)NCc1ccccc1
CCC=C(C)CCC=C(C)CCc1ccc(O)c(C(C)CCC=C(C)C)c1
Cc1ccc2c(c1)Oc1ccc[n+](CCCCCCCCCCCn3cccc3C)c1CC2
Nc1ncnc2c1ncn2C1OC(COC(=O)c2ccccc2F)C(O)C1O
CC=CC(=O)Nc1ccc(Nc2ncnn3cc(C(=O)Nc4ccc(N(C)C)cc4)c(C)c23)c(OC)c1
CN1CCN(CC(=O)Nc2nc(-c3ccc(C#N)cc3F)cs2)CC1
O=C(O)C(=Cc1ccccc1[N+](=O)[O-])NN=c1[nH]c2ccccc2s1
O=C(COC(=O)c1ncc2c(=O)n(Cc3ccccc3Cl)c3ccccc3n12)Nc1ccc(F)c(F)c1
CCOC(=O)C1CCC(CN2C(=O)c3ccccc3C2C(=O)Nc2ccccc2F)CC1
COc1cc(OC)c2c(c1)C(O)=C1C(=O)c3cc(O)c(-c4ccccc4C)c(O)c3C(O)=C1C2=O
CCCCSc1ccc(C2CC(c3ccc(F)cc3)=Nc3ccccc32)cc1
CCCCC1CCC2C3CCc4cc(O)c(CNC(C)=O)cc4C3CCC12C
COc1ccccc1NS(=O)(=O)c1ccc(C(=O)OCC(=O)c2c(N)n(C)c(=O)n(C)c2=O)cc1
CC1(C)OC(=O)C(c2ccc(F)cc2)=C1c1ccc(S(C)(=O)=O)cc1
COc1ccc2c(c1)OCC(OCCCOc1ccccc1)C2=O
CCOc1ccc(NC(=O)c2cccc(F)c2C=CC(=O)c2ccc(OC)cc2OC)c(Cl)c1
O=C(Oc1cc2ccc(Br)cc2cn1)c1csc(Cl)c1
CSc1nc(=O)c(C)n[nH]1
Cc1cc2c(=O)n(-c3ccc(F)c(C)c3)c(=S)n(Cc3ccc(Cl)c(Cl)c3)c2s1
CC(=NNc1ccc([N+](=O)[O-])cc1)c1ccc(N)cc1
CC(C)C(=O)NCC1CC1c1cccc(C#N)c1
CC(=NNC(=S)NC(=O)c1cccc2ccccc12)c1ncccn1
O=C(Nc1ccc2c[nH]nc2c1)c1cccc(-c2cccc(F)c2)c1
Brc1ccc(Cn2cnc3c(Br)ncnc32)cc1
COc1cc(Nc2ccc3c(c2)ncn3-c2cccc([N+](=O)[O-])c2)cc(OC)c1OC
CCOc1ccc(NC(=O)CSc2nccc(Cc3cccc(F)c3)n2)cc1
COc1cccc(C2(O)CCN(C(=O)O)CC2)n1
CN(Cc1cccc2ccccc12)c1nc(=O)c(Cc2ccc(F)cc2)c(C#N)[nH]1
COc1ccc2c(c1)C(=O)CC1C2CCC2(C)C(=O)CCC12
O=C(O)Cc1ccc(Oc2ccc(Cl)cc2[N+](=O)[O-])cc1
CCc1nc2cc(C(=O)O)c(N)nc2n1CC
CCOC(=O)N=C1SCC(C(C)OCC)N1C(=O)c1ccc(Cl)cc1
CCCOc1ccc2nc(C)cc(-n3ccnc3)c2c1
CC1(O)CC(=O)C(C)(C)C(=O)C1
CC1CN(C(C)CO)C(=O)c2cccc(NS(=O)(=O)c3ccc(F)cc3)c2OC1CN(C)CC1CCCCC1
CC(Nc1ccccc1S(N)(=O)=O)c1cccc2ccccc12
NCC1CCN(N=c2ccnc3ccc(Cl)cc3c2O)CC1
COc1cc2cc(C(=O)NCCCCCCCCCO)[nH]c2cc1N1Cc2[nH]cnc2CC1CO
CC1CC(=O)C=C2C=C(c3ccccc3)COC21CCc1ccccc1
COc1c(C(=O)O)cccc1-c1ccc(C=O)o1
COc1ccc2c(C[N+]34CCC(O)(CC3)CC4)c3c(cc2c1)OCO3
CC1(C)CC(=O)c2sc(NC(=O)CCC3CCCC3)nc2C1
Cc1ccc(C)c(N2CCN(C(=O)c3ccc(Cl)nn3)CC2)c1
COc1ccc(CN2CCCC(C(=O)c3cc(F)cc(C(F)(F)F)c3)C2)c(OC)c1OC
Cc1cc(C)n(C(=O)C=Cc2ccccc2)c1
CC(NC(=O)c1ccc2c(c1)N(Cc1ccc(F)cc1)C(=O)c1ccccc1[S+]2[O-])C1CCCCC1
COCCNC(=O)c1sc(NC(=O)CCn2ccnc2[N+](=O)[O-])c(C)c1N
COc1cc(C2c3cc4c(cc3C(NCC35CC6CC(CC(C6)C3)C5)C3COC(=O)C23)OCO4)cc(OC)c1O
Cc1ccc(-c2[nH]c3[nH]c(N)nc(=O)c3c2Cc2ccccc2O)cc1
COc1ccc(NC(=O)C[S+]([O-])CC(=O)N2CCN(c3ccccc3)CC2)cc1
CCCCOP(=O)(OCCCC)C(NC(=S)Nc1ccc(Nc2c3ccccc3nc3ccccc23)cc1)c1ccc(Cl)cc1
O=C(c1ccccc1-c1ccncc1)N1CCC(CCCOc2ccc(F)cc2)CC1
COc1ccc(C(=O)N2CCN(C3CC(=O)N(c4ccc5c(c4)OCCO5)C3=O)CC2)cc1
O=c1c2ccccc2nc2n1-c1ccccc1-c1nn(CC3CCOC3)cc1N2Cc1ccccc1
CC1=CC(=O)N(N=c2nc(C(C)C)[nH]c3nc(N)sc23)C1=O
CCCCn1c(=O)n(C2CC(C(=O)N3CCC(CC)(c4ccccc4)CC3)C2)c2ncccc21
CC(=O)OC1N=C(c2ccccc2)c2ccccc2N(CC(=O)Nc2ccc(C(C)=O)cc2)C1=O
O=C(Nc1cc(C(F)(F)F)cc(C(F)(F)F)c1)Nc1cccc2c1cnn2-c1ccccn1
CCC(=O)c1cnc2c(COCC(=O)O)cccc2c1Nc1ccccc1C
COC(=O)C1OC(OC)C(O)C(Oc2ccc(Br)cc2)C1OC(C)=O
CN(C)C1CC(OC(CO)C2OC(C)(C)OC2n2cnc3cncnc32)OC(c2cc(I)cc(C(C)(C)C)c2)C1
CN(CCc1ccccn1)S(=O)(=O)c1ccccc1
COc1ccc(C)cc1NS(=O)(=O)c1ccc(NC(=O)c2ccsc2C)cc1
O=C(CN1C(=O)C(NC(=O)N2CCN(c3ccc(F)cc3)CC2)N=C(c2ccccc2)c2ccccc21)N1CCN(CCCO)CC1
CCC12C(CCC3C(=O)N(c4ccc(O)cc4)C(=O)C31)C(=NNCc1ccc(O)c(OC)c1)CC(O)C2O
COc1ccc(C=NNC(=O)Nc2ccc(F)cc2)cc1OCc1ccccc1
CC(=O)Nc1cc(Cl)cc(C(=O)O)c1Oc1ccc([N+](=O)[O-])c2ccccc12
O=S(=O)(OCCCl)c1ccc(N=NN(CCCl)CCCl)cc1
CC(Oc1ccc(Cl)cc1)C(=O)Nc1ccc(C2SC(=Nc3ccccc3O)N(CCCCC(=O)O)C2=O)cc1
Cc1cc(CCCOc2c(C)cc(NC(=O)C3CNC(=O)C3)cc2C)on1
CCC1(O)CC(=O)OCc2c1cc1n(c2=O)Cc2cc3cc(Cl)ccc3nc2-1
COc1ccccc1CN=C(NO)c1ccc(C)nc1Oc1cc(C)ccc1C
COc1ccc(N2CCN(CC3OC4CCCCC4O3)CC2)cc1
COCc1cc2c(cc1C1(C)C(=O)Nc3c1c(=O)[nH]c(=O)n3C)OCO2
Cc1ccc(Cl)cc1NC(=O)Nc1nc(-c2cccs2)cs1
CCCNC(=S)NNC(=O)c1cccnc1
CC(=O)N1CCN(Cc2nc(-c3cn[nH]c3)n3ccccc23)CC1
Cc1ccc(NC(=O)COc2cccc(NC(=O)C=CC(=O)O)c2)c(C)c1
COc1cc(NC(=O)NCCc2c[nH]c3ccc(F)cc23)nc(-c2ccc(Cl)cc2)n1
CCN(CCO)CCNC(=O)c1noc2c1CCCC2
O=C1Nc2ccccc2N(Cc2cccnc2)c2nc3ccccc3cc21
O=C(Nc1ccc2[nH]ncc2c1)C(=O)c1c2ccccc2nc2c1sc1ccc([N+](=O)[O-])cc12
COc1cc(-c2noc(-c3ccccn3)n2)c(OC)nn1
COP(=O)(OC)C(OC(=O)CNC(=O)c1cccc(S(N)(=O)=O)c1)C(C)C
CN=C(Nc1ccccc1C(C)C)SN(C)C
COc1cccc(OC)c1C(=O)Nc1ccc(C(=O)Nc2nnc(-c3ccco3)s2)cc1
CCOC(=O)c1ccccc1S(=O)(=O)NCCC(=O)N(C)CC
NC(=O)CC(NC(=O)c1cc([N+](=O)[O-])ccc1Cl)C(=O)COc1ccc(Br)cc1
CC(=O)OC1CCC2(C)C(CCC3C2CCC2(C)C(O)C(C(C)CCCC(C)C)CC32)C1
CCc1ccc(CNC(=O)CN(c2ccc(Cl)cc2)S(=O)(=O)C(C)C)cc1
OCc1ccc(Cc2c(Cc3ccc(O)c(O)c3)sc3cc(O)ccc23)cc1O
Cc1ccc(Cl)cc1NC(=O)C1CCN(C(=O)c2cn3ccsc3n2)CC1
OCCC1CN(Cc2cccc(F)c2)CCN1Cc1ncc[nH]1
CC(CC(C)c1ccccc1)C(=O)NC(Cc1ccccc1)N(C)S(=O)(=O)CC(O)c1ccccc1
COC(=O)c1ccccc1SCC(CNC(C)=O)N1CCCCCC1
CC1CN(CC(=O)Nc2ccc(Cl)c(Cl)c2)OC1=O
CC1=C(C(=O)N2CCCC2c2ccc(Cl)cc2)C(c2ccc(Cl)c(Cl)c2)n2nccc2N1
CC1(C)CC(=O)C2=C(C1)N(O)C(=N)C(C#N)C2c1cccc(C#N)c1
CN1CCC(c2ccc(Cl)cc2)C(C(=O)NC(C(=O)N2CCN(C)CC2C(=O)NC2CCCCC2)C(C)(C)C)C1
CC(=O)Nc1nc2ccccc2n1CC(N)=O
CC(C)C(NC(=O)OCc1ccccc1)C(=O)NC(C(=O)NC(CS)CCCCN)C(C)C
COC(=O)c1cc2sccc2n1CC(=O)Nc1cc(C(F)(F)F)cc(C(F)(F)F)c1
Cc1nn(C(=O)CCl)c2c1C(c1ccncc1)SC(=N)N2
COc1ccc(Cl)cc1C(=S)NCc1ccco1
CCC(C)C=C(C(=O)OC1C(O)C(OC)OC1n1cc[nH]c1=O)c1cc(OC)c(O)cc1O
CCCC(CCC)NC(=O)NC1CCC(CCN2CCN(c3nccc4c3CCO4)CC2)CC1
O=C(Cc1ccccc1)Nc1cccc(Cl)c1O
COc1ccc(NC(=O)C2CCN(S(=O)(=O)c3ccc4c(c3)CCCCC(=O)N4)CC2)c(OC)c1
CCOc1c(C(=O)Nc2cc(C(=O)N(C)C)ccc2F)cc2cccnc2c1-c1ccc(C(=O)NC)nc1
N#CCc1nn(CC(=O)NC(c2ccc3c(c2)OCO3)C(F)(F)F)c2ccccc12
CCCN(CCc1ccccc1)C(=O)C(CC(C)C)NCC(O)c1cccc(S(=O)(=O)NC)c1
Cn1c(C(O)=NNc2ccccc2)nc2ccccc2c1=O
O=C(Cc1ccccc1)NN=Cc1ccc[nH]1
Cc1cc(C)n(CC(=O)NNC(=S)NCc2cccnc2)n1
CC(C)n1c(-c2ccc(C(=N)N)cc2)nc2c(Br)cc(-c3cccc([N+](=O)[O-])c3)cc21
COC1C(OC(C)=O)CC(=O)OC(C)CC=CC2C(O)CC3(C)C(CCC4C5(C)Cc6cn(C)nc6C(C)(C)C5CCC43C)C21
CCC(CN1C(C(C)C)CCC1(C)C)C1=C(c2ccc(C(F)(F)F)cc2)C(=O)NC1CCO
C=CC(=O)n1nc(C)nc1SCc1ccccc1[N+](=O)[O-]
O=C(C1CCCO1)N1CCN(Cc2ccccc2)CC1
CC(C)c1nc2c(NCC3CC3)ncnc2n1Cc1ccc(C(F)(F)C(F)(F)C(F)(F)C2=CC=C2)cc1
CN1CCN(c2oc(-c3ccc(F)cc3)nc2S(=O)(=O)c2ccc(-c3ccc(C#N)cc3)cc2)CC1
CC(C)n1cc(C(=O)O)c(=O)c2cc(F)c(N3CCN(Cc4ccc(C5=NCCN5)cc4)CC3)cc21
CC1OC(OCc2ccc(-c3ccccc3)cc2)CCC1N1CC(O)C(O)C1CO
NS(=O)(=O)c1ccc(NC(=S)NC(=O)c2ccccc2)cc1
CC(=O)Oc1cc(NC(C)CCCNC(=O)C(CC(C)C)N2CCCCC2=O)c2ncccc2c1
CCC1C(C(C)C)OC2OC3(CCCCC3)OC21
C=CC(C)=CC(O)C(C)C1CCC2C3CC(OC(C)=O)C4(O)CC(OC(C)=O)CCC4(C)C3CCC12C
Clc1ccc(-c2cc(-c3ccnc(Cl)c3)on2)cc1
CC(C)Oc1cc(Oc2ccc(S(=O)(=O)N3CCCCC3)cc2F)ccc1C(=O)NC1CCCC1
COc1ccc(C2(O)C(=O)C(=O)C(C)(CCCC=C(C)C)C2=O)cc1O
CCc1nn(C)c2c1CN(c1ncnn3c(C)nc(C4CCOC4)c13)CC2
N=C(N)NCCNC(=O)c1cc(C(=O)O)cc(C(=O)O)c1
COC(=O)c1cccc(CN2CCCC(Cc3ccc(OC)c(OC)c3)C2)c1
CCOC(=O)C1C(=COCC(C)C)NC(C)=C(C(=O)OC)C1c1ccccc1C(F)(F)F
O=C(C1CCCO1)N1Cc2c(CSc3ccccc3)nn(CCN3CCOCC3)c2C1
Cc1cc(C)c2c(c1C)C(=O)c1cc([S+](C)[O-])cc3c1c-2nn3O
COc1ccc(N2CCN(CCN(C(=O)c3cc(-c4ccco4)nc4ccccc34)c3cc(OC)ccc3O)CC2)cc1
Cc1ccc(F)cc1CNC(=O)c1cccc(=O)n1C
N#CC(Cc1ccc(-c2ccc(Oc3ccon3)cc2)cc1F)NC(=O)C1NC2CCC1C2
C=CC1CC2C(c3ccncc3)C(C#N)(C(C)=O)C1CN2C
COc1ccc(N2CCN(C(=O)CCC(=O)N3CCC(C(N)=O)CC3)CC2)cc1
Cc1cc(C)c2nc(CCl)cc(N3CCN(C(=O)Nc4cccc(OC(F)(F)F)c4)CC3)c2c1
CC1CCC(C(=O)Nc2cccc(Oc3ccccc3)c2)CC1
COC(=O)c1ccccc1OS(=O)(=O)c1cccc(S(=O)(=O)N2CCOCC2)c1
Cc1cccc(N2CCN(CCCNC(=O)c3cc4c(-c5ccc(Cl)cc5)nn(-c5ccccc5)c4s3)CC2)c1C
COCc1ccc2c(c1)NC(=O)C2(F)CCC(C)C
Oc1cccc(C=NCc2ccccc2)c1O
CCOC(=O)C(CCCNC(=N)N)NC(=O)C(Cc1ccc(Cl)cc1)NC(=O)C(N)CC1CCCCC1
CC1(C)SCNC1C(=O)O
O=C(Cn1c(CCCc2ccccc2)nc2ccccc21)Nc1ccc(Cl)cc1
Oc1cc(O)c(C(=S)Cc2ccccc2O)c(O)c1
Cc1c(Cl)cnc(NC(=O)C=Cc2ccc(OCC(=O)O)cc2Cl)c1C
COc1cc(C=NNC(=O)Cn2c(C)c(C)c3ccccc32)cc(OC)c1OC
CC(C)(C)OC(=O)NC1=Nc2cncc(n2)N1
O=C(NCCc1c[nH]c2ccccc12)c1ccccc1Cl
CC(O)CC(Cc1ccccc1)NC(=O)C(NC(=O)N(C)Cc1csc(C(C)C)n1)C(C)C
Cc1ccccc1C(SC1CCN(CC(=O)Nc2cccc(C#N)c2C)C1)c1ccccc1
Cc1ccc(C(N)=O)cc1Nc1ncnn2cc(OCC(C)O)c(C)c12
O=C(N1Cc2c(-c3nnc(C4CN5CCC4CC5)o3)ncn2-c2ccc(NC3=NCCN3)cc21)N1C2CCC1CC(C1CCOCC1)C2
CC1NC(=O)CNC(=O)C(Cc2ccccc2)NC(=O)C(CC(=O)O)NC(=O)C(Cc2c[nH]c3ccccc23)N(C)C1=O
CCOC(=O)C(=O)Nc1ccccc1C
CCC(=C(c1ccc(F)cc1)c1ccc(C(C)C)cc1)c1ccccc1F
CN(C)c1ccc(C=Cc2ccc(N3CCN(Cc4ccc(Cl)cc4)CC3)cc2)cc1
COc1cccc(OC)c1C1C(C#N)=C(C)Nc2nnnn21
CCCC1CCN(NS(=O)(=O)c2ccc(OC)cc2)CC1
CCOc1ccc(N(C)C(=O)Cn2cc3c(n2)CCCC3)cc1
CCC(C)C(=O)OC1C2OP(=O)(O)OCC2OC1n1cnc2c(=S)nc[nH]c21
COc1cc(C=CC(=O)Nc2nc(-c3cccc(F)c3)cs2)cc(OC)c1OC
COc1cc(C=CC(=O)c2c(O)cc(C(C(C)C)C3C(=O)CC(O)C3=O)c(O)c2O)ccc1O
O=C(NC(CSC(=S)N1CCOCC1)c1ccccc1)NC(C(=O)O)c1ccccc1
CCC1COc2cccc3c(=O)c(C(=O)NC45CC6CC(CC(C6)C4)C5)cn1c23
O=C(c1ccc(F)cc1)N(C(=S)OCCN1C(=O)c2ccccc2S1(=O)=O)c1ccc(F)cc1
OC(Cc1ccccc1)CN1CCN(CCn2cc(CN3CCCCCC3)nn2)CC1
COc1ccc2c(c1)CC=C2C(=O)C1CCCN(Cc2ccccc2OC)C1
Cc1ccc(-c2cc(C(=O)N3CC(C)CC(C)C3)c3ccccc3n2)cc1
CN1CCN(C(=O)CCc2nnc(CCCCCC(=O)CCCc3ccccc3)o2)CC1
O=C(O)CCC(=O)NC(Cc1c[nH]cn1)C(=O)NC(Cc1ccccc1)C(=O)COC(=O)c1ccccc1
Clc1ccc(-n2nnc(Cc3cccc4ccccc34)n2)cc1
CC12CCC(C#Cc3ccc(O)cc3)(SC1=O)C2(C)C
CC(Br)C(=O)Nc1ccccc1
CC(=O)c1ccc(-c2c(C(=O)NCCN3CCOCC3)c(C)nc3ccsc23)cc1
Cc1cc2c(cc1C)n(CC(=O)c1cn(C)c3ccccc13)c(=O)n2C
Nc1nc(=O)c2nc(N3CCC(N)CC3)c(-c3cccnc3)nc2[nH]1
COC(=O)CCc1nc(-c2coc(C)n2)oc1C
COc1cccc(OC)c1OCC(O)CN1CCCCC1
C#CCN(Cc1ccc2[nH]c(CO)nc(=O)c2c1)c1ccc(C(=O)NC(CCC(=O)O)C(=O)O)c(F)c1
CCOC(=O)c1sc(Nc2nc(-c3ccccn3)ns2)nc1C
Fc1cccc(F)c1-c1cc(NCCCNc2nccc(C(F)(F)F)n2)c2cccnc2c1
Fc1cccc(Oc2ccc3c(c2)CCN2CCCCC32)c1
COc1cc(C)c(O)c2c1CCC(N(C)CCC(C)C)C2
CCN1CCC(c2ccccc2)=C(C(=O)OCCCc2ccccc2Cl)C1
CCn1c(SCC(=O)Nc2ccc(C)c(S(=O)(=O)N3CCOCC3)c2)nc2sc3c(c2c1=O)CCCC3
N#Cc1ccc2nc(-c3ccc(C4(O)CCC4)cc3)c(C#N)n2c1
O=C(c1ccc(F)c(F)c1)N1CCN(C(c2cccnc2)c2ccc(F)cc2F)CC1
CNC(=O)COc1ccc2c3c(c(=O)oc2c1)CCCC3
CCOC(=O)C1(NC(=O)c2ccccc2)CC(OC(C)=O)CC(C)(O)C1
N#CC(=Cc1ccc(Br)cc1)C(=O)Nc1ccccc1[N+](=O)[O-]
O=S(=O)(c1cccc2ccccc12)N1Cc2ccccc2-n2c(nnc2-c2ccc(Cl)cc2)C1
Cn1cc(-c2cc3nccc(Oc4ccc(NC(=O)c5cnn(C6CCOCC6)c5C(F)(F)F)cc4F)c3s2)cn1
CCCCCCCCCCC(O)CCc1ccc(OC)cc1
COc1cc(C2c3cc4c(cc3C(Oc3ccc(C5C(C)C(=O)N5C)cc3)C3COC(=O)C23)OCO4)cc(OC)c1O
Cn1cc(C=C2C(=O)NC(=O)N(c3ccccc3)C2=O)c2ccccc21
BrCC1=CC=C(C=NCc2ccco2)SS1
COC(=O)C1=C(c2ccc(Cl)c(C(F)(F)F)c2)CC2CCC1N2C(=O)NCCCCc1cccnn1
CC1(C)Cc2nc3cc(I)ccc3c(N)c2C(N2CCOCC2)C1
O=C(Nc1ccc2c(c1)CCN2S(=O)(=O)c1ccc2c(c1)OCO2)c1ccccc1
CC1(COCC2=CC=C(Oc3ccc(C#N)cc3)CC2)CCCN(C(=O)c2ccoc2)C1
CCCCCCCCC[n+]1ccn(CC(=O)c2cc3ccc(OC)cc3o2)c1
COc1ccc(OC)c(N2CCN(C(=O)c3cc4c(C)nn(C)c4s3)CC2)c1
Cc1ccc2c(c1)N(CC(=O)Nc1cc(C(F)(F)F)ccc1Cl)C(=O)C(C)O2
CC(=O)OCC=C(C)CCC(O)CC(C)=CCCc1c(C)cc(C2OC2C)cc1C
O=C(NN=Cc1ccc(Oc2ccccc2)cc1)c1ccncc1
COc1ccc(C2C(CCCc3ccccc3)C(=O)N2c2ccc(F)c(Cl)c2)cc1
COc1cccc(NC(=O)CSc2nc3c(ccc4ccccc43)o2)c1
CC(C)CCN(C(=O)C(c1ccccc1)c1ccccc1)C(C(=O)NC(C)(C)C)c1ccncc1
c1ccc(CNc2ncnc3c2ncn3Cc2ccc3ccccc3c2)cc1
CC12CCC(=O)C=C1CCC1C2C(O)CC2(C)C1CCC2(O)C(=O)COP(=O)(O)ON(CCO)C(=O)OCC1CCCO1
O=C(Nc1ccc(C(F)(F)F)cc1)N1CCN2CCCC2C1
CN1CCc2cc(O)cc3c2C1Cc1ccc(O)c(O)c1-3
CCC(C)(C)C1CCC(C)(OC)C2=CC1OC(C)(C)C(OC(=O)c1ccc([N+](=O)[O-])cc1)C2
CCc1ccc(C2OOC(CCC=C(C)C)OO2)cc1
CN(C)c1ccc(C=NNC(N)=S)cc1Cl
COC(=O)CC(NC(=O)OC(C)(C)C)C(=O)NC(CCC(=O)O)C(N)=O
O=C(CC(C(=O)O)n1ccc(=O)[nH]c1=O)NCC12CC3CC(CC(O)(C3)C1)C2
Cc1cc(=O)oc2cc(OC(=O)C3CCCN3C=O)ccc12
O=C(CC(=O)c1ccc(F)cc1Cl)OCC(=O)C1CCCOC1
COc1ccc(OC)c(NS(=O)(=O)c2ccc(C)cc2)c1
Cc1cc(C(=O)Nc2cc(C(F)(F)F)cc(C(F)(F)F)c2)cc(C#N)n1
CCCC(CCC)Nc1nc(C)nc2c(-c3c(C)cc(C)cc3C)c(C)nn12
O=C(Cn1cnc2nc3ccccc3cc2c1=O)N1CCSCC1
CCC1OC(=O)C(C)=CC(C)CC(C)(OC(N)=O)CCC(=O)CC2NC(=O)OC21
COC(=O)C1Cc2c(ncn2Cc2ccccc2)CN1S(C)(=O)=O
CN1C2CCC1C(C(=O)NCc1ccccc1)C(c1ccc(Cl)cc1)C2
CC(N=O)c1[nH]cnc1C(=O)Nc1cccc(C(F)(F)F)c1
COc1ccc(NC(=O)CN2CCN(Cc3cccc([N+](=O)[O-])c3)CC2)cc1OC
CCOC(=O)c1cc(C(C)C)nn1-c1cc(Cl)ccc1C(C)C
CN(c1ccccc1OCC#N)S(C)(=O)=O
COc1ccc(-n2nc(C(=O)NCCc3cc(OC)nnc3OC)c3coc(C)c3c2=O)cc1
COCSc1c(OCCCN2CCOCC2)c2c(COC)c(OC)ccc2[nH]c1=O
CC(NC(=O)c1cc(C2CCN(S(=O)(=O)c3ccc(F)cc3)CC2)[nH]n1)C(F)(F)F
CN1c2ncc(Cc3ccc(OC(F)(F)F)cc3)nc2C(N)=NS1(=O)=O
[truncated: 8,000 more rows]
