# Supplementary material for: t-SMILES: a fragment-based molecular representation framework for de novo ligand design
Source: Nat Commun. 2024 Jun 11;15:4993. doi: 10.1038/s41467-024-49388-6 (PMC11167009; doi:10.1038/s41467-024-49388-6)
Supplement: Supplementary file 4 — Source Data [file 41467_2024_49388_MOESM4_ESM.zip › Soure data/Source data and code for all other graphs/Metrics/Models/Chembl/ChEMBL_TSID_RB[MPL][rnd10][bs128]/AE/gen.smi.new_vocs[1].smi.aes_3.csv]

	2796
*CCC	1492
*NC(:C):C	968
*C(=O)C(:C):C	963
*OC(:C):C	853
*CC(:C):C	793
*N(CC)CC	682
*C(=O)C(*)C	534
*CC(*)C	456
*C(=O)CC	435
*S(=O)(=O)C(:C):C	435
*C(=O)C(*)*	396
*=CC(:C):C	352
*N(*)C(:C):C	299
*C(CC)CC	270
*C(=O)C(:C):N	264
*C(C)C(*)(*)C	254
*C(*)CC	231
*CC(:C):N	209
*C(=O)C(*)CC	208
*CC*	206
*C(*)C(*)C	197
*C(*)C(*)(C)C	192
*NC(:C):N	182
*CC(C)O	177
*C(*)C(*)*	176
*=CCC	176
*C(*)C(*)(*)C	172
*NN=C	165
*CC(*)=O	160
*SC(:N):N	154
*CC=*	152
*=CC(C)=O	143
*CC(C)=O	128
*C(OC)C(C)O	128
*CC(*)*	127
*C(*)C(*)(C)C(*)C	125
*C(*)(CC)CC	122
*NC(:N):N	118
*C(CC)CN	117
*NC(:N):S	112
*CN(*)C	111
*CC(*)C(*)=O	109
*C(*)C(:C):C	97
*C(C)C(*)C(*)C	96
*C(*)C(C)(C)O	95
*C(=O)C(:C):S	94
*C(C)N(*)CC	90
*C(CC)C(=O)O	89
*NC(N)=S	85
*C(CC)N(*)C	84
*C(C)C(*)(*)*	84
*C(CC)OC	83
*C(CC)C(N)=O	81
*C(NC)C(N)=O	81
*C(=O)C=*	81
*C(*)N(*)*	80
*N(CC)C(C)C	79
*CC(*)O	79
*C(C)C(*)(C)C(*)(C)C	78
*C(=O)C(C)N	77
*C(C)CC	77
*C(C)C(*)CC	75
*C(*)C(*)(*)*	74
*C(C)C(*)C(*)(*)C	73
*SC(:C):C	73
*C(C)C(*)C(*)(C)C	71
*C(=O)N(C)C	70
*N(CC)C(C)=O	70
*C(=*)C(*)(C)C	69
*C(CC)C(:C):C	67
*CC(C)C	67
*CC(:N):N	66
*OC(:C):N	65
*C(=O)N(*)C	64
*CCN	61
*N(:C:C):N:N	56
*OC(C)=O	53
*N(C(C)=O)C(N)=O	53
*C(CC)C(C)O	53
*C(=*)C(*)(C)C(*)C	52
*C(=*)C(*)*	52
*N(:N:C):C(:C)C	51
*C(CC)C(C)=O	49
*OP(C)(=O)O	49
*OCC	49
*CN(C)C	49
*CC(:C):O	48
*C(=O)C(:C):O	47
*ON=C	47
*C(C)C(*)OC	47
*C#CC	46
*=CC(:C):O	45
*CC=C	45
*C(*)C(=O)O	45
*CC(:N):O	45
*N(*)CC	44
*C(C)C(:C):C	44
*N(:C:C):N:C	44
*SC(:N):O	43
*N(C)C(:C):C	42
*CC(*)C*	42
*CC(:C):S	41
*N(:C:C):C(:[NH])=O	41
*C(=O)C(*)CCC	40
*CO*	40
*C(=*)N(*)*	40
*C(=*)C(*)(*)C	40
*C(=O)C(*)C(:C):C	39
*C(*)(*)C(:C):C	39
*SC(:C):N	37
*CC(*)C(:C):C	36
*C(*)C(*)O	36
*C(*)C(*)(C)C(*)C(*)(C)C	36
*C(=O)C(=*)C	36
*CC(*)CC	35
*CC(C)(C)C	35
*NC(=N)N	35
*OP(=O)(O)O	34
*C=CC	34
*C(CN)N(*)C	32
*C(*)C(C)(C)C	32
*NC(:C):S	32
*C(*)=C(*)*	32
*C(*)=C(*)C	32
*C(=*)C(*)(*)*	32
*CN(*)*	32
*=C(SC)C(N)=O	31
*CCC(*)C*	31
*SC(:N):[NH]	30
*C(*)N(*)C	30
*C(=O)C(C)C	30
*=CC=*	30
*C(=O)C(C)O	29
*SC(:N):S	29
*C(CN)C(C)C	28
*C(C(:C):C)C(:C):C	28
*C(CN)OC	28
*OC(*)C	28
*C(CC)NC	28
*C(=CC)CC	28
*C(=O)OC	28
*C(=*)C(*)=*	28
*CC(C)N	27
*C(C)C=*	27
*N(:N:C):N:N	27
*C(*)C(*)C(*)C	27
*C(C)C(*)(C)C	27
*C(O)CC	27
*C(=O)C(:C):[NH]	27
*NN(C)C	27
*C(=O)C(C)=O	26
*C(=O)C(*)(*)C	26
*C(CC)(CC)C(:C):C	26
*C(=NC)SC	26
*C(=S)NC	26
*C=C*	26
*=C(C)CC	26
*C(*)C(C)=O	25
*N(:C:C):C(:N)=O	25
*C(C)C(*)C(*)O	25
*C(=O)C(*)(C)C	25
*N(:N:C):C(:C)=O	24
*N(:C(C):N):C(:N)S	24
*N(*)C(*)(*)C	24
*C(=C(C)N)C(C)C	24
*C(C)C(*)C(*)(*)*	24
*C(C)(C)C(C)=O	24
*CN(*)C*	24
*=CC(C)O	24
*OC(C)(C)C	24
*=CC(=*)C	24
*C(*)C=*	24
*N(:C:C):C(C):N	23
*CNC	23
*CC(:N):S	23
*C(=O)C(*)N	23
*C(=*)C(*)C	23
*C(*)C(*)(*)C(*)C	23
*N(C(C)=O)C(C)=O	22
*=CC(:C):N	22
*C(=C(C)N)C(C)N	22
*NN*	22
*CC(C)(C)O	21
*CC(*)C(=O)O	21
*C(C)(C)C(C)O	21
*S(=O)(=O)C(:C):S	21
*C(*)(C)CC	21
*C(C)(C)C(*)(C)C(=*)C	21
*C(C)C(*)O	21
*C(CC)C(*)(C)C	21
*C(C(*)C(*)(C)C(*)(C)C)C(*)(*)*	20
*C(C)N(*)*	20
*CC(N)=O	20
*C=C(*)C	19
*C(=O)C(=C)C	19
*CC(=O)O	19
CC1:C:C:C:C:C:1	19
*C(=O)C=C	19
*N1CCC1	19
*C(C(*)(C)C)C(*)(C)C	19
*NC(=*)C	19
*CCN(*)C*	18
*C(C)C(*)(C)C(*)(C)C(*)C(*)(C)C	18
*C(C(C)O)N(*)C	18
*C(C)C(*)C(*)C(*)(*)C	18
*C(=O)C(*)(C)O	18
*C(*)(C)C(*)(C)O	18
*C(=O)C(*)O	18
*N(*)C(:C):N	18
*C(C(*)(*)C)C(*)(C)C	18
*N(:C:C):C(:C)=O	17
*C=C(C)C	17
*C(C)C(*)(C)C(*)C	17
*CCCC(*)(*)C	17
*C(*)=CC	17
*C(CC)CO	17
*=CC(C)C	17
*COC	17
*C(*)(C)C(C)(C)O	17
*N(*)C(N)=S	17
*C(*)OC	17
*C(=C)C(=O)O	16
*C(*)C(N)=O	16
*CC(=C)C	16
*N1CCN(*)CC1	16
*CCO	16
*NC(:C):O	16
*=C(C)C(C)=O	16
*N(:C:C):C:N	16
*=C(C(:C):C)C(:C):C	16
*N(:N:N):C(C):N	16
*C(SC)C(N)=O	16
*C(C(*)(C)C)C(C)(C)C	16
*=CC(:C):S	16
*C(*)C(*)(*)O	16
*C1(*)CC1	16
*C1CC1C	15
*S(=O)(=O)C(:C):N	15
*C(=C(C)O)C(C)N	15
*C(=O)C(C)(C)C	15
*C1CNC1	15
*C(=*)CC	15
*C(CC)C(C)C	15
*C(C)C(=O)O	15
*NNC	15
*C(C(N)=O)N(*)C	15
*C(CC)ON	15
*C(C)(C)CC	15
*C(C)C(*)CN	14
*N(C(C)=O)C(C)C	14
*C(CC)N(C)C	14
*CC(*)=C	14
*C(*)CO	14
*NC(:N):O	14
*C1OC1*	14
*OP(N)(=O)O	14
*C(*)C(C)C	14
*C(C)C(C)=O	14
*N(*)C(:N):S	14
*OOC	14
*C(*)(CC)CN	14
*SCC	14
*C(CC)=NN	14
*C(=O)CN	14
*C(C=C)OC	14
*C(=O)NC	14
*C(C(C)C)C(C)C	14
*C1CCC1	14
*CC(*)N	14
*N(:C(:C)C):C(C):N	14
*CC(=*)C	14
*NO*	14
*C(C)C(N)=O	13
*C(CC)C(=C)C	13
*C(C)=CC	13
*=C(C(N)=O)C(N)=O	13
*OCO	13
*N(:C(:C)C):C(:C)C	13
*C(C)C(=*)C(*)(C)C	13
*C(O)C(*)CC	13
*CCCC(*)*	13
*C(C(*)(C)C)C(*)(C)C(*)(C)C(=*)C	13
*N(CC)C(N)=O	13
*N(:C(:C)=O):C(:N)=O	13
*C(O)C(C)O	12
*C(C(C)O)C(C)O	12
*=CC(=C)C	12
*C(O)C=*	12
*C(=NC)NC	12
*CC(*)(C)C	12
*C(=CC)OC	12
*=CC(=*)O	12
*C(O)C(*)C(C)O	12
*C(*)=NN	12
*OC(*)*	12
*NC(*)=S	12
*C(*)C(Cl)(Cl)Cl	12
*C(C(*)(*)C)C(*)(*)C	12
*C(C)C(*)C(*)(C)C(*)*	12
*C(=O)C(=*)N	12
*C1C(=O)NC1C	12
*C(=O)N(C)N	12
*C1(*)CCC1	12
*C(*)C(*)C(*)(C)C	12
*=CC(=O)O	12
*C(*)C(C)(O)O	12
*CC(*)C(C)O	12
*C(*)C(=C)C	12
*C(=NO)C(:C):C	12
*C(*)(C)C(*)(*)O	12
*C(*)(C)C(C)C	11
*CN(*)CC	11
*C(=O)C(*)CO	11
*C(C)N(*)C(C)=O	11
*C(=C(C)N)C(*)C	11
*C(*)C(C)(C)S	11
*NN(*)C	11
*C1CC(*)N(*)C1	11
*C(=*)C(C)=O	11
*N(:C(:C)N):C(:[NH])=O	11
*C(CC)=NO	11
*OC(C)C	11
*C(=O)CS	11
*=C(CC)C(C)=O	11
*C(C)=C(*)NC	11
*N(N=C)C(C)=O	11
*OC(C)(C)O	11
*C(=O)CC(C)O	11
*C(C)C(*)C	11
*C(*)C(=*)C	11
*N(:C:C):C(:C)C	11
*NN(*)*	11
*N(*)C(C)=O	10
*N(:C:N):N:C	10
*C(C)(C)C(:C):C	10
*C(C)C(*)(*)N(*)*	10
*C(C)C(*)(C)C(*)(*)C	10
*C#C*	10
*C(*)(C)C(*)(C)C	10
*C(CS)NC	10
*C(O)(CC)CC	10
*CN*	10
*C(C)(CC)CC	10
*C1CNCCN1*	10
*N(C(=N)S)C(C)=O	10
*C(*)C(*)(C)C(*)(C)C	10
*C(C(=*)C)C(*)(*)C	10
*C(=C)C(*)C(:C):C	10
*C(=O)N(:C):N	10
*C1(*)CC1C	10
*N(:N:C):C(C):N	10
*C(*)(NC)C(N)=O	10
*N(C(C)=O)C(=O)S	10
*NC(*)*	10
*C(=O)C(*)=O	10
*C(=C)C(*)C	10
*C(C)C(C)O	10
*C(*)(C)C(*)(*)C	10
*C(=O)C(C)=N	10
*C(C(=*)C)C(*)(*)*	10
*=CC#C	10
*N(*)C(:N):N	10
*NC(=C)C	10
*C(*)(*)C(*)(*)C	10
*C(=C)CC	10
*N(:N:C):C(:C)N	10
*C(=*)N(*)C	10
*OC(*)=O	10
*C(*)=NO	10
*C(=*)C(*)(*)C(*)C	10
*C(C=C)CC	9
*C(=O)C(:N):N	9
*C(C)(O)CC	9
*C(*)C(*)C(*)(*)N	9
*C(*)CN	9
*C(CC)C(C)(C)C	9
*OOC(C(*)*)(C(*)*)C(*)*	9
*N(:C:N):C(C):N	9
*=C(CC)C(:C):C	9
*CC(C(:C:C):C:C)C(*)*	9
*C(C=O)CC	9
*N(:C:C):C:C	9
*C(*)C(C)O	9
*C(C)N(*)C(N)=O	9
*C(*)(CC)OC	9
*C(C(=*)C(*)(C)C(*)(C)C)C(*)(*)*	9
*C1CC1	9
*=CC=N	9
*CSC	9
C:C:C(OC):C(:C)O	9
*CN=C	9
*OC(:C:C):C(:C)O	9
*N(C(C)C)C(C)C	9
*C(*)C(*)(*)C(*)(C)C	9
*C(=C)C(*)(C)C(*)*	9
*NC(C)=O	9
*=C(CC)CC	9
*C(*)(*)C(:N):S	9
*C(=*)C(*)=O	9
*NC(:C):[NH]	8
*=CC(:N):N	8
*N(:N:N):C(:C)C	8
*C(*)=C(C)C	8
*N(C(:C):C)C(:C):C	8
*C(*)=C(*)N	8
*C(=NC)N(*)C	8
*OC(*)C(*)C	8
*C(C)C(C)C	8
*CCCC(*)=*	8
*C(NC)(C(N)=O)C(:C):C	8
*C(NC)C(:C):C	8
*CC(*)=*	8
*C(O)C(:C):C	8
*SC(=N)N	8
*C(C)C(=*)C	8
*C(OC)C(C)(C)O	8
*C(C(C)C)C(C)(C)O	8
*C(C)=C(*)C(C)=O	8
*C(C)NC(=O)C(*)NC	8
*NC(=*)C(*)=O	8
*N(:C:N):C(:C)C	8
*S(=O)(=O)CC	8
*C(C(C)=O)C(C)=O	8
*C(CC)CS	8
CCC1:C:C:C:C:C:1	8
*C(=CC)C(C)=O	8
*C(=*)C(*)(C)C(*)C(*)C	8
*N(CC)C(=N)N	8
*C(C)C(:N):O	8
*C=C(*)*	8
*N(*)N(*)*	8
*C(*)=C(*)CS	8
*=C(NC)C(N)=O	8
*C1(*)CO1	8
*C(=O)C(*)S	8
*CCS	8
*C(=*)C(*)=C	8
*C(*)C(:N):N	8
*C(C)C(*)(*)O	8
*C(C)(C)C(*)(*)O	8
*CCCl	7
*C(*)(*)NC	7
*C(C(=O)O)C(:C):C	7
*C(*)(O)CC	7
*C(C)C(*)(O)C(*)(*)C	7
*C(OC)C(C)C	7
*C(CC)C(C)N	7
*C(C)C(*)(*)N(*)C	7
*N1CCC(*)(*)CC1	7
*CN(*)C(*)=O	7
*N(:N:C):C(:N)=O	7
*=CC=C	7
*N(:C(:C)[N+]):C(C):N	7
*C(C(N)=O)N(C)C	7
*N(:C(:C)C):C(:C)=O	7
*C=C(*)C(C)=O	7
*C1CC(*)C(*)O1	7
*C(=O)C(:N):S	7
*C(CN)NC	7
*C(CO)C(=O)O	7
*OS(C)(=O)=O	7
*N=NC	7
*C(C)C=O	7
*CC(*)(C)CC	7
*C(=C)C(*)*	7
*C(C)=C(*)CC	7
*C(C(:C):C)C(:C):N	7
*CC(*)N(*)*	7
*N1CCC1(*)C	7
*N(:C(:C)C):C(:N)=O	7
*S(=O)(=O)C=C	7
*OC(:N):N	7
*C(=O)C(*)C(C)O	7
*C(*)(C)C(C)O	7
*C1=CCC(*)C(*)O1	7
*C(*)C(*)C(*)(*)C	7
*=NC(C)=O	7
*C(=CC)C(C)N	7
*C(=CC)C(=O)O	7
*C(*)C(*)C(*)C(*)*	7
*ON(C)C	7
*C(C)=NN	7
*C(=O)C(*)(*)*	7
C1:C:C:C:C:C:1	7
*C(*)C(C)(C)N	7
*C(*)C(*)(C)C(=*)C	7
*C(*)C(*)C(C)(C)C	6
*=CC(C)=N	6
*CC(*)=N	6
*N(:N:C):C(:N)=S	6
*N(CC)C(=O)O	6
*C(CC)C(*)(*)C	6
*NC(C)=N	6
*CC(:C):[NH]	6
*C1CN(*)CCO1	6
*CS(C)(=O)=O	6
*C(*)C(*)(*)C(:C):C	6
*N(C(C)=O)C(=S)S	6
*N1C(=O)C(=*)SC1=S	6
*[N-][N+]#N	6
*OC=C	6
*C(=NN)C(:C):C	6
*CC(*)C(*)*	6
*C(C)C(:N):N	6
*C1CCN1*	6
CC1:C:C:C(Cl):C:C:1	6
*=C(S)C(=O)N=C	6
*C(C)C(*)N(*)C	6
*C(*)C(*)C(*)*	6
*C(CO)OC	6
*CC(*)C(*)C	6
*OC(N)=S	6
*C(*)C(*)(C)C(*)(C)O	6
*C(=O)C(=*)C#N	6
*N(C(C)=O)C(C)S	6
*N(C)C(:N):S	6
*C(O)C(O)C(C)O	6
*C(=O)C(*)C(*)=O	6
*OP(O)(O)=S	6
*OP(=O)([O-])O	6
*C(*)C(:N):S	6
*C(C)N(*)C(N)=S	6
*C(CO)C(C)O	6
*N1CCC1(*)*	6
*C(C)(CC)OC	6
*C(=O)N(*)*	6
CC1:C:C:C(F):C:C:1	6
*S(=O)(=O)C(:N):S	6
*NC(*)=N	6
*C(=O)C[N+]	6
*C(C)C(*)C=C	6
*C(=CC)CN	6
*C(C)C(*)N(*)*	6
*C(N)=C(*)C(C)N	6
*C(*)(CC)C(N)=O	6
*CC(C)(F)F	6
*C=NO	6
*CCC(=C)C(*)*	6
*C(C)C(*)C(:C):C	6
*=C(CN)C(C)=O	6
*C(C(N)=O)=C(C)Cl	6
*CC(*)C(C)=O	6
*N(C)C(*)(*)CC	6
*N(CC)S(N)(=O)=O	6
*C(=O)C(:N):O	6
*C(*)(*)C(:C):S	6
*SC(C)=O	6
*C(C)OC	6
*SC(*)=S	6
*C(C)C(*)C(*)N	6
*C(*)(C)C(:C):C	6
*C=NN	6
*C(=O)C(*)Br	6
*OC(*)O	6
*C(*)(*)CC	6
*C(C)(C)C=*	5
*C(C)(C)C(=O)O	5
*N(C)C(:C):N	5
*C(*)C1(CC)CC1(C)C	5
*NC(:N:C):S:C	5
*N(CN)C(C)=O	5
*SC(N)=S	5
*C(=*)C(=*)C	5
*C(CC)P(=O)(O)O	5
*C(=C)C(*)=O	5
*C(=O)N(*)O	5
NOS(=O)(=O)O	5
*N=C(*)S	5
*=C(C(C)=O)C(C)=O	5
*C(CC)=C(C)C	5
*C(C(C)C)C(C)O	5
*C(CN)C(C)O	5
*OC(*)CC	5
*C(CC)C(:C):N	5
*OC(*)C(*)*	5
*C1=NOC(*)C1	5
*C(C(C)=O)C(C)C	5
*C1(C(:C):C)CC1	5
*C(N)C(O)C(C)O	5
*C(C)N(*)C(*)C	5
CC(C)C1:C:C:C(O):C:C:1	5
*C=C(C)O	5
*C(=O)C(*)(O)C(:C):C	5
*C(OC)OC	5
*CC(*)C(=*)C	5
*C(*)CS	5
*N(C(N)=O)C(C)(C)C	5
*C(NC(C)=O)C(=O)NC	5
*C(C(*)(*)*)C(C)(C)C	5
*N(*)C(=*)C	5
*C(=CC)C(*)C	5
*C(C)C(*)(C)C(C)(C)O	5
*C(C)C(*)(*)C(*)(C)C	5
*C(=O)C(*)NC	5
*C1CC(=O)N1*	5
*C(C)C(=C)C	5
*C(O)(C(:C):C)C(:C):C	5
*C(=C)C(C)=O	5
*C(CC)=NC	5
*C(C(N)=O)C(N)=O	5
*C(C)C(*)C(*)(C)O	5
*C(CC)=C(C)N	5
*CN(*)C(*)*	5
*=C(C)C(=O)O	5
*C(OC)C(C)=O	5
*NCC	5
*C(CC)(CN)C(:C):C	5
*NC(:N):[NH]	5
*N(:C(:C)O):C(:N)=O	5
*CCC(O)C(*)(*)C	5
*C(C(=*)C(*)(C)C(*)(C)C)C(*)(*)C	5
*OS(=O)(=O)O	5
*C1=CC(*)C(*)C(*)O1	5
*CC(*)C(=O)N(*)*	5
*C(C)C(=O)N(*)*	5
*C(O)C(C)=O	5
*=C(CC)C(=C)C	5
*=CC[N+]	5
*C(C)(C)OC	5
*CC(F)(F)F	5
C:C(:C)OC	5
*CP(C)(=O)O	5
*N(C(C)=O)C(N)=S	5
*C(NC)C(C)O	5
*N(N=C)C(C)C	5
*NC(N)=O	5
*CC1:C:C:C(O):C(O*):C:1	5
*[N+](C)(CC)CC	5
*C(C)(CC)CN	5
*C(*)C(*)N	5
*CC(*)=C(*)*	5
*C(CC)(OC)C(:C):C	5
*C(C)C(*)C(=N)N	5
*C(C)C(*)C(N)=O	5
*OC(C)=N	5
*N(*)C(=N)N	5
*C1(C(:C):C)CCC1	5
*C(OC)N(*)C	5
*C(O)N(*)CC	5
*C(=O)N(C)O	5
*=C(C(C)=N)C(N)=O	5
*C(N)C(=O)NC(*)C(N)=O	5
*N(*)CO	5
*C(=O)N=C	5
*C(=O)C(=*)O	5
*C(=*)C(C)(C)C	5
*C(*)(C)NC	5
*C(=O)C(C)(C)O	5
*CS(C)=O	5
*C(=C)C(=*)OC	5
*C(*)(*)C(*)(*)O	5
*N(:C(C):N):C(:N)=O	4
*OCP	4
*C(O)C(*)O	4
*C(O)C(*)(*)C	4
*C(=*)C(C)C	4
*C(=C)N(*)C(*)(*)C	4
*C(=C)N(*)C(*)(*)C(*)C(*)*	4
*SC(C)(C)C	4
*N(:N:N):C(:N)S	4
C:C:C(O):C:C	4
*SC=C	4
*=CC(C)(C)O	4
*N(CC)C(N)=S	4
*C(=C(C)C)C(C)(C)O	4
*C(=O)C(*)CS	4
*CC(F)F	4
*CCC(C)C(*)(*)C	4
*NC=O	4
*=C(C(=O)O)C(:C):C	4
*C(*)(*)C(=O)O	4
*C(CC)C(C)(C)O	4
*C=NC	4
*=C(N=C)C(N)=O	4
*CC1:C:C:C:C:C:1O	4
*C(*)NC	4
*NC=C	4
*=CC(N)=O	4
*N(:C(C):N):C(:[NH])=S	4
*C1NC(=O)C1*	4
*=C(OC)C(=C)C	4
*C(*)C=O	4
*C(C(=O)O)C(C)O	4
*C1=NN(*)C(*)(*)C1	4
*OC[N+]	4
*C(=C)C(C)O	4
*C(C)C(:C):N	4
*CC(*)C(N)=O	4
*S(=O)(=O)C(:N):N	4
*C(*)(O)C(C)(C)O	4
*C(*)C(*)(C)C(C)(C)C	4
*C(*)(C)C(*)(O)C(*)(C)C	4
*C(C)(O)C=*	4
*C1CC1*	4
*C(=*)C(*)(C)C(*)(C)F	4
*C(*)(N=C)C(:C):C	4
*OC(=N)N	4
*OC(:C:C):C(:C)C	4
*C(C)C(*)(*)C(*)C	4
*C(=C)C(*)CC	4
*N(CC)C(:N):N	4
*=CC(:C):[NH]	4
*C(N)C(=O)N(*)C	4
*C1CC(*)C(*)C(*)O1	4
*C(O)C(*)(*)O	4
*SC(:C):[NH]	4
*C1CN(*)C1*	4
*C(*)(C)C(N)=O	4
*C(*)C(:C):N	4
*C(C)CO	4
*C(OC)C(:C):C	4
*C(C)=C(*)C(*)C	4
*CCC(C)(O)C(*)*	4
C:C:C(OC):C(:C)N	4
*=NN(C)C	4
*C(OC)C(C)(C)C	4
*ONC	4
*C(*)(*)C(*)(C)C	4
*N(C(=C)C)C(C)=O	4
*C1=CN(*)C(=O)C(*)C1	4
*C(*)C(*)C(*)C(*)(*)*	4
*OC=O	4
*C(*)(C)C(=O)O	4
*C(C(:C):C)C(:N):N	4
*C(=O)C(*)C(:C):N	4
*C(C)C(*)C(C)=O	4
*C(N)C(*)CC	4
*=C(CC)C(=O)O	4
*N1CCNCC1	4
*C(*)=CO	4
*C(C)C(*)C(:C):S	4
*N(C)C(N)=O	4
*C(C(=C)C)C(C)C	4
*N(*)C(C)C	4
*C1CN(*)CCN1	4
*CC(*)F	4
*N1C(=O)CC1C	4
*C(*)(OO)OO	4
*C(=N)C(=*)C	4
*C(=N)C(=*)C(=O)N=*	4
*C(C)=C(*)C(*)(C)C	4
*C(C)=C(*)C(*)(C)C(*)*	4
*C(C)=NO	4
*C(*)(C)C(*)(C)F	4
*C(*)N(*)C(*)*	4
*N(C(C)=N)N(C)C	4
*C(C)C(*)C(C)O	4
*C(C)C(=O)N(*)C	4
*C1(*)C(=O)NC1=O	4
*C(C)C(*)C(C)(C)O	4
*CCBr	4
*C(*)C(*)(C)C(*)C(*)(*)C	4
*C(*)(CC)ON	4
*OP(C)(C)=O	4
*C(C(:C):C)P(=O)(O)O	4
*C(O)C(O)CC	4
*C(*)C(*)C(*)N	4
*N(O)C=O	4
*C(=O)C(=*)Cl	4
*CN=*	4
*C(C)C(*)(*)C(=C)C	4
*C(=O)OC(*)C(:C:C):C:O	4
*N(:C(:C)C):C(:N)S	4
*C(C=C)C(C)C	4
*C(C)C(*)NC	4
*C(=O)C(*)C(:C):O	4
*C(C(N)=O)C(:C):C	4
*OC(*)(C)C	4
*CS*	4
*C(C(C)C)C(C)N	4
C:C(:N)C1:C:C:C(Cl):C:C:1	4
*C(=O)SC	4
*C(*)C(*)(*)F	4
*C(*)C(C)N	4
*C(CN)C(C)N	4
*C1C(*)C1(*)*	4
*N(C)N=C	3
*C(C)C1:C:C:C(O):C:C:1	3
*C(C(C)=N)C(N)=O	3
*C1CN(*)CC1*	3
*C(N)(CC)CC	3
*C(=O)C(C)(F)F	3
*CN(*)C(C)=O	3
*N(CN)C(N)=O	3
*C(CO)=C(C)C	3
*N(:C(:C)C):C(=N):S	3
CC(C)C1:C:C:C:C:C:1	3
*C(*)=C(*)N(*)C	3
*SSC	3
*N(*)C(=S)S	3
*C(C(C)=O)C(N)=O	3
*C(=CC)C(N)=O	3
*SC(:[NH]):N	3
*C(=O)CCl	3
*C(=C)C(*)(*)C	3
*N(CC)C(:C):C	3
*C(C(C)=O)=C(C)N	3
*=CC(:N):O	3
*C(*)=C(*)C(*)C	3
*C1N(*)CC1(*)*	3
*N1CC(*)(*)C1=O	3
*C1N(*)C(=O)C1(*)*	3
*C1NC(=O)C1(*)*	3
*N(:C:C):C:[N+]	3
*NC1:C:C:C:C:C:1Cl	3
*C(C=C)CS	3
*C(C=C)C(C)O	3
*C(C)C(C)(C)C	3
*=C(C)C=O	3
**C(*)*	3
*N(:N:C):N:C	3
*C(OC)=C(C)C	3
*C(CC)C(:N):N	3
*N(C)C(=O)CC	3
*C(C)C(*)(F)C(*)(C)C	3
*C(CO)N(C)C	3
*OC(:C:C):C:C	3
*C(C)C(*)C(C)(C)C	3
*OC(C)O	3
*OC(=C)C	3
*=C(C#N)C(C)=O	3
*C(C(:C):C)N(*)C	3
*N1CCC(C)(C)C1	3
*CC(C)(C)N	3
*CC(C)=N	3
*N(:C(:C)C):C(:[NH])=O	3
*C(C)C(*)CO	3
*C(C)C(*)C(=O)O	3
C=CC(C)(CC)C(C)O	3
*C(C(*)(*)C)C(C)(C)C	3
*C(C(C)=O)C(=O)O	3
*NC(=*)C(=O)O	3
*C(*)C(*)C(=*)C	3
*C(=*)C(C)(C)O	3
*C(C)C(C)C(*)C	3
CCC1:C:C:C(O):C:C:1	3
*C(C(:C):C)C(F)(F)F	3
*C(=C)C(*)OC	3
*C(C)C(O)C(*)O	3
*N=C(*)S*	3
*SC(*)=N	3
*C(OC)C(N)=O	3
*=C(O)C(=O)O	3
*C(CO)N=C	3
*C(*)(C)C=C	3
*OC(*)CC(*)C	3
*C1C(*)C1*	3
*=COC	3
*C(*)(C)C(*)(C)C(C)(C)O	3
*C(CC)C(:N):O	3
*C(CS)N(*)C	3
*=C(O)C(:C):C	3
*N1CCC(C)(O)CC1	3
*C(C)C(*)C(*)(C)F	3
*C(C(=O)O)=C(C)C	3
*C1CC1(C)C	3
*C(C)C(*)(C)C(*)(C)C(*)C(C)(C)C	3
*C(*)C(*)C(*)(C)C(*)(C)C	3
*C(C)CCC1(C(*)*)CC1(C)C	3
*C(C(C)=O)=C(O)O	3
*NC(=N)S	3
*C=C(*)C*	3
*C(=O)C(*)C(C)C	3
*CCC=C(*)*	3
*OCC(C(*)*)(C(*)C)C(*)C	3
*OCC(C(*)*)(C(*)C(*)(*)*)C(*)C(*)(C)C	3
*N(:N:C):C(:[NH])=O	3
*C(CC)N=C	3
*C(CC)(C(N)=O)C(:C):C	3
*C(=CN)C(C)C	3
*C(S)C(=O)N=C	3
*C(CO)C(:C):C	3
*C(C)=C(*)C(*)(C)C(*)(*)C	3
*C(=C)C(*)(C)C(*)(*)C	3
*OCCN(*)*	3
*C(CC)C(C)=N	3
*N(C)C(=O)C(N)=O	3
*N1CCCCC1	3
*C(C)(C)C(:C):N	3
*C(CN)CN	3
*=CC(:C:C):C:C	3
*C(C=*)CC	3
*C(C(=*)C)C(:C):C	3
*C(N(*)C)C(C)(C)S	3
*C(N)C(C)(C)SC	3
*C1CNC1=O	3
*N1CCC1=O	3
*C(OC)C(C)F	3
*C(*)(*)C(F)(F)F	3
*C(CC)SS	3
*OCN	3
*C(C)C(*)C(=N)O	3
*N(:N:C):C(=O):O	3
*C(C)(O)C(C)=O	3
C:C:C(F):C:C	3
*CCP	3
*=C(CC)NC	3
*N(CC)C(C)(C)C	3
*C(CN)C(:C):C	3
*S(=O)(=O)C(C)(C)C	3
*CC(*)CO	3
*CC(*)S	3
*C(C)(C)C1:C:C:C:C:C:1	3
*OC(N)=O	3
*N(*)C(=O)O	3
*CP(=O)(O)O	3
*C(C(C)N)C(C)O	3
*C1CC1(*)C	3
*C(C)(SC)C(C)=O	3
*OC(:C(:C)O):C(:C)O	3
*C(C)(CC)C(C)O	3
*SC(:C):O	3
*C(O)C(=*)C	3
*C(S)C(*)CC	3
*C(C)C(*)S(C)(=O)=O	3
*C(C)(C)C(:N):O	3
*C(OC)C(C)N	3
*OCCC(*)*	3
*CC(:N):[NH]	3
*CN(*)C(:C):N	3
*N(CN)CS	3
*N1CNCSC1=S	3
*C(C(:C):C)(C(:C):C)C(:C):C	3
CCC(N)=O	3
*C(=O)C(*)(*)C(*)=O	3
*=CCO	3
*N1CCN(C)CC1	3
*OC(:C):O	3
*CC(Cl)(Cl)Cl	3
*SCC(*)=C(*)*	3
*C(*)(*)N=C	3
*CCCCN(*)C	3
*C(C)(NC)C(N)=O	3
*CC(*)CN(*)*	3
*C(C)CN(*)*	3
*C(CS)C(N)=O	3
*C(*)(O)C=C	3
*C(C)C=C	3
*OC1:C:C:C:C:C:1	3
*CC(*)(C)O	3
*C(C)C(*)(O)C(*)(C)O	3
*C(C(C)=O)C(:C):C	3
*SC(=*)C	3
*C(*)C(=*)O	3
*C(C)C(*)(C)C(=*)C	3
*=CC(:C):[N+]	3
*C(*)(*)C(:C):O	3
*SC(:C):S	3
*C(C)C(*)C(C)C	3
*C(C)(C)C=O	3
*=C(OC)C(C)=O	3
*C(*)(*)C(:C):N	3
*C(C(N)=O)C(C)C	3
*C(C(:C):C)N(C)C	3
*NCP	3
*C(*)(*)C(:N):N	3
*C1CC1(*)*	3
*N(CC)C(C)=N	2
*C(=C(C)C)C(C)(C)C	2
*CCC(*)(*)C(*)=O	2
*C(=O)C(*)(*)CC	2
*C(CC)SC	2
*C(C)C(:C):S	2
*C1OC1C	2
*C(Cl)(Cl)C(*)(Cl)Cl	2
*C(C)C(*)C(*)(*)N	2
*C(=O)C1:N:C(S):N:C:C:1Cl	2
*C(C(*)(C)C(*)(*)C)C1(CC)CC1(C)C	2
*C(C)(C)C(=O)CCC(C)(C)C	2
*C(=C)C(*)C(*)=C	2
*C(=CC)C(C)(C)O	2
*C(C)(O)C(*)(*)CC	2
*C(C(C)O)C(*)(C)O	2
*C(*)(C)C(*)(C)C(=*)C	2
*C[N+](:C):C	2
*C(*)C(*)C(*)C(*)(C)C	2
*N(:C(:C)C):C(=O):S	2
*C(*)(C)C1:C:C:C:C(O):C:1	2
*C(*)=CS	2
*N(CN)C(C)(C)C	2
*C1=NC(C(:C:C):C:C)C(*)=C(C)N1	2
*C(CC)(CC)C(:C):N	2
*CC(*)=CC	2
*C1COC1*	2
*C1OC(=O)C1*	2
*C(C)(C)C(=O)CC	2
*N(C(N)=S)C(C)C	2
*CC(*)=NN*	2
*N=N*	2
*C1COC1	2
*OC(:C:O):C(:C)=O	2
CC1:C:C:C:C:C:1N	2
*C(=C)C(*)(C)C(*)(C)C	2
*C(=O)C(=O)O	2
*C(=NC)N(C)C	2
*=C(NC)C(C)=O	2
*C(*)C(*)C(:C):C	2
*C1CC(CC)(CC)CO1	2
*C(C(=C)N)C(C)C	2
*CN(*)C(C)C	2
*N(:N:N):C(:C)N	2
*C(CC)C[N+]	2
*C1CNC1*	2
*C(=N)C1(N(*)C)CCN(*)CC1	2
*CC=C(C)CC	2
*C(=*)C(*)C(*)C(*)C	2
*C(=CO)OC	2
*C(NC)C(C)N	2
*C(=C)C(O)C(C)(C)C	2
*C(=O)N=P	2
*C=CC=C(*)*	2
*C(O)C(*)C=C	2
*C(=O)C(:C:C):C:C	2
*NC1:S:C(C):C(C):C:1C(*)=O	2
*C(*)N(*)C(*)C	2
*C(=O)C(=*)C(:C):C	2
*C(CC=CC)C(=O)O	2
*C(=O)C1:C(N):S:C(C):C:1C	2
*C(C(N)=O)C(C)(C)C	2
*C(*)(N)C(=O)O	2
*C1CN(*)CC1C(:C):C	2
*C(*)(CC)C(C)=O	2
*=C(C=C)C=C	2
*N(:N:C):C(=N):S	2
*C(=O)CO	2
*C(*)C(*)(C)C(C)(C)O	2
*C(C)N=C	2
*N(*)C(=N)S	2
*C(*)(O)C(=O)C=*	2
*C(C)(C)C(C)(C)O	2
*C(CN)N(C)C	2
*CC(*)C(:C):N	2
C:C(:C)C(=O)O	2
*C(*)=CBr	2
*C(C(*)C(*)(C)F)C(*)(*)C	2
*N(:C(:C)Cl):C(:C)=O	2
*C1OC1(*)C	2
*C(C(=C)C)C(C)O	2
*C(C)C(O)CC	2
*C(=O)C(*)=C(*)C=*	2
*C(C)=C(*)C=*	2
*C(=CC)C(C)C	2
*OC1:C:C:C(C):C:C:1	2
*C(C)C(*)C(*)(C)Cl	2
*C(C(*)C(*)(*)C(*)(C)C)C(*)(C)C	2
*C(=*)C(*)(C)C(*)(*)C	2
*=C(C(C)=N)C(=O)O	2
*OP(C)(O)=S	2
*C1(*)CCN1	2
*CN(*)C(*)C	2
*C(O)C(C)(C)C	2
*NC1:C:C(C):C:C:N:1	2
*C1C(=C)C1*	2
*N1CCC(C(N)=O)(N(*)C)CC1	2
*C(C(=N)S)C(C)C	2
*C(=*)C(*)(*)C(=*)C	2
COC1:C:C:C:C:C:1	2
*C(*)(O)C(=O)O	2
*C(CS)C(C)O	2
*NC(C)=S	2
CCC1:C:S:C(N):N:1	2
*C(=O)C(=*)F	2
*C(N)=C(*)C(C)C	2
*C(*)C(*)(*)C(:C):O	2
*C(*)SC	2
*C(=*)C(*)(O)N(*)*	2
*N(*)C(*)(C)O	2
*OC(*)C(*)(*)O	2
*N(*)OC	2
*C(C(C)O)C(O)O	2
*C(=NN)[N+](=O)[O-]	2
*C(*)C(:N):O	2
*C[N+](*)(*)C	2
*C(=O)*N	2
*C(O)C(C)C	2
*C(=O)N(:N):N	2
*C(=O)C(N)=O	2
*C(C)C(C)(O)O	2
*C(CS)OC	2
*C(C(F)(F)F)C(F)(F)F	2
*S(=O)(=O)C(:N):[NH]	2
*N(:C:C):C(:N)=S	2
*N(:C:C):C([N+]):N	2
*C(=C)C=*	2
*C(*)(C(N)=O)C(N)=O	2
*C(*)(O)C(N)=O	2
*C(C(:C):C)N(C)N	2
*C(C(C)C)C(C)C(=O)OC	2
*C(F)(F)C=*	2
*OC1:C:C(CC):C:C:C:1O	2
BrC1:C:C:C:C:C:1	2
*C(=NC)C(*)C	2
*C(=C(C)O)C(*)O	2
*C(=*)C(*)(C)C(*)C(*)C(*)C	2
*N(C(C)=O)S(C)(=O)=O	2
*C(NC(C)=O)C(=O)N(C)C	2
*C(CN)C(N)=O	2
*CC(=*)C(*)=O	2
**N(*)C(C)=O	2
*CC(O)C(O)C(*)(*)C	2
*N(C(C)=O)C(C)(C)C	2
*C(C)N(*)N=C	2
*C(=N)NO	2
*N(*)C(C)=S	2
*=CC#N	2
*CC(=*)N	2
*C(C)=C(*)CN	2
*C(C)=C(*)C(N)=O	2
CC1:C:C:C(C):C(Cl):C:1	2
*C(*)(C(F)(F)F)C(F)(F)F	2
*N(C)C(C)=N	2
*N(:C(:C)S):C(:[NH])=O	2
*SS*	2
*C(:C:C):C(:C)N	2
*C1(*)CC(=*)C(=O)O1	2
*N(CC)S(C)(=O)=O	2
*N(C=C)CC	2
*C(C(N)=O)(C(N)=O)C(:C):C	2
*C1CSC(C(:C):C)N1*	2
*CCCCN	2
*C(=O)NN	2
*C(Br)C(*)Br	2
*C(*)(C(N)=O)C(C)(O)O	2
*N(*)CP	2
*C(*)(*)C(*)(*)C(:C):C	2
*C(*)(C)OC	2
*C(C=*)C(C)O	2
*C(NC(=O)CN)C(N)=O	2
*C(C(=*)C)=C(C)N	2
*C(=C)C(=*)CC	2
*N(C(N)=O)C(C)C	2
*C(CC)C(:C):S	2
*=CC(=C)O	2
*C(*)C(*)C(*)C(*)(*)C	2
*C(C=C)=CC	2
*CCF	2
*C1CCCCN1	2
*CCC=C(C)C	2
*C(*)(CS)C(C)N	2
*C(C(:C):C)C(C)C	2
*N1CCCCC1C	2
*NC(*)=C	2
*C(C)(C)C(*)(*)C(C)C	2
*C(*)C(*)(C)C(*)(*)C	2
*C(C)C(*)(C)O	2
*C(=C)C(*)(*)C(*)(*)C	2
*C(N)(CC)CN	2
*C(=*)N(*)C(*)C	2
*C(*)C(*)N(*)C	2
*N1CCC(O)(O)CC1	2
*C(C(*)C(*)(C)C(*)*)C(*)(*)C	2
*SC(*)=C	2
*C1CCCC(*)N1	2
*C(=*)C(*)C(*)(C)C	2
*C(C)(C)C(*)(C)C(*)(C)C	2
*C(*)(C)C(=*)C	2
*N(:C(:C)C):C(:N)N	2
*C(*)CBr	2
*C(*)(CC)N(C)N	2
*C(=O)C1:C:C:C(C):C:C:1	2
*C(C)C(*)C(*)(C)C(*)(*)C(*)*	2
*N(C(C)=O)C(=O)O	2
*C(=*)CN	2
*N1C(=O)CC1=O	2
*C(*)C(*)C(C)(C)O	2
*N(*)N=O	2
*=CC=O	2
*[N+](*)(C)C(=O)[O-]	2
*C(C(C)=O)N(C)C	2
*CC(*)O*	2
*C(=S)SC	2
*N(:C(:N)=O):C(:N)=O	2
*CCCC(*)(*)O	2
*C(*)C(=*)C(*)C	2
*C(*)(CC)C(C)O	2
*C(C(C)=O)=C(C)Cl	2
*C1C(=*)C(*)(C)C(*)(C)C1*	2
*C(C(N)=O)=C(C)O	2
*N(:C:C):C(:N)S	2
*N(CC)NC	2
*N(*)C(*)(*)C(=*)C	2
*N(CC)C(*)(*)C	2
*C(C)(O)C(=O)C=*	2
CN1CCOCC1	2
*CC(*)(*)O	2
*C(C)C(=*)CC	2
*C1(C)CC1	2
*C(CS)CS	2
*C(=O)C(C)Br	2
*C(O)OC	2
*O[N+](:C):C	2
*N(C)CC	2
*C(C)(O)C(C)O	2
*C(CN(*)*)C(:C):C	2
*C(=NC)C(N)=O	2
*C(*)C(*)C(*)N(*)*	2
CC1:C:C:C(O):C:C:1	2
*N(:O:C):C(:[NH])=O	2
*C(*)(*)C(C)(C)O	2
*C(C(*)(*)O)C(C)(C)O	2
*C(=O)C(C)(C)N	2
*C(=C)C(*)C(*)C	2
CCC(O)C(C)C	2
*C(C)C(*)(C)C(*)(C)C(*)C(*)(*)C	2
*C(C)=C(*)C	2
COC1:C:C:C(C):C:C:1	2
*=C(C)C(C)C	2
*C(N)CC	2
*C(N)=NC	2
*C(C(=N)N)C(N)=O	2
*C(=*)C(=O)O	2
*C(C=C)NC	2
*=CCS	2
*C1CN1*	2
*C(=*)C(C)O	2
*C(C)=C(*)N(*)C	2
CC(N)C1:C:C:C:C:C:1	2
*N(C(:C):C)C(:N):N	2
*C(CC)(C(:C):C)C(:C):C	2
*=C(C#N)C#N	2
CCC(=O)OC	2
*S(=O)(=O)N(:C):N	2
*ON(*)C	2
*C(CC)C(N)O	2
CCC1:C:C:C:C(F):C:1	2
*OC(:C:C):C(:C)N	2
*N(:C(:N)N):C(:C)=O	2
*C(F)(F)C(C)(F)F	2
*N(C(C)=O)C(*)(*)C	2
*C(N)C(=O)NCC(N)=O	2
*C(=N)N(*)*	2
*C(=S)NN	2
*N(*)C=O	2
*=C(C)C(:C):C	2
*C(*)(CC)C(:C):C	2
*C(=C(C)C)C(*)C	2
*C(*)(*)C(C)C	2
*CCC(=*)C*	2
*C1CC(*)C(*)C1	2
*C(*)C(*)C(*)C(*)C	2
*CCC(=O)N(*)*	2
*C1OC(*)C(*)C1*	2
*C(CO)N(*)C	2
*C(C)C(*)(C)C(C)(C)C	2
*=CCP	2
*N(:C(:C)=O):N(:C)C	2
*N1CCC(C)(C)CC1	2
*C(=NC)OC	2
*C(C)C(C)N	2
*N(CC)N=C	2
*C1CC(*)(*)N(*)O1	2
*C(C(C)=O)C(C)N	2
*C1CC(*)C(*)C(O)O1	2
*CC(C)(O)O	2
*SS(=O)(=O)O	2
*N(*)C(N)=O	2
*N(C)C(*)(*)O	2
*=C(CO)C(C)=O	2
*NC(*)C	2
*N(:C(C):N):C(C):N	2
*CC=O	2
*C(C)C(=O)NC	2
*C(C)C(*)(*)C=C	2
*C(=O)C(*)(C)N	2
*=C(C)C#C	2
*C(=O)N(*)CC	2
*C(=O)C(:S:C):C(C):N	2
*SC(=*)S	2
*C(=O)N(:C):C	2
*C(*)(CO)C(C)O	2
*N1CC1	2
*N(CC)C(*)(C)C	2
*N(C)C(*)(C)CC	2
CC1:C:C:C:S:1	2
*C(C)N(*)C(=N)N	2
*C(C(=*)O)=C(C)C	2
*C(=N)N=C	2
*C(CO)C(C)C	2
*N(:C:N):N:N	2
COC1:C:C:C(C):C:C:1C	2
*S(=O)(=O)NC	2
*C(=S)C(:C):C	2
*C(N)C(=O)O	2
*CC(=C(*)*)C(:C:C):C:C	2
*CC(C)F	2
*C(*)C(C)(Cl)Cl	2
*C(CC)N(C)O	2
*OC(*)(*)C	2
*C(=S)OC	2
*C(=NO)C(:C):S	2
*N(:C:N):C(:N)S	2
*C(*)(O)CO	2
*C(CN)(OC)C(:C):C	2
*C(:C:C):C:C	2
*C(=*)C(*)C(*)(*)C	2
*NC1:C:C:C(C):C:C:1	2
*C(*)C[N+]	2
*C(CO)CCl	2
C=CC(C)C(C)O	2
*C(C)C(*)C(C)=CC(C)C	2
*NC(=O)C(C)=CC=C	2
*C1OCCCC1C	2
*N[N+](*)(*)C	2
*N(*)C(:C):O	2
*CC(*)=NO	2
*C(O)=C(*)Br	2
*C(*)C(*)C(*)(C)C(*)*	2
*C(O)(CC)C(:C):C	2
*C(C)(C)C(=*)C(C)(C)C	2
*C(C)(C)C=C	2
*C(C)=C(*)C(=*)O	2
*C1=C(*)C(=O)OC1=*	2
*CC(*)C(:C):S	2
*CC(*)C=*	2
*C(=*)C(:C):C	2
*C(=N)C(*)=NS	2
*C(NC(*)(*)*)C(:C):C	2
*C(C)NC(*)(*)*	2
*SC(=*)C(C)C	2
*N(:C(:C)C):C(:C)=S	2
*C(=O)C(*)(*)C(F)(F)F	2
*C(N)C(:C):C	2
*N(C)C(*)(*)C	2
*C(*)(O)C(C)(C)C	2
*C(CC)NN	2
*C(CN)SC	2
*C1CCCCC1*	2
*C1CCC(*)C(*)C1	2
*=C(CC)OC	2
*N(:C(:C)O):C(:N)=S	2
*C1CC1(C)N	2
*C1OC(*)C(O)C1*	2
*C=N*	2
*C(*)(C)P(=O)(O)O	2
*C(C(*)(C)C)C(C)(C)O	2
*C(NC)SC	2
*C1(*)C(C)C1(Cl)Cl	2
*CC(=O)N(*)C	2
*C(C(=O)O)C(*)(C)C	2
*NC(=S)S	2
*CCI	2
*N=C(*)C	2
*=NCC	2
*C(*)(C)C(F)(I)I	2
*N(*)N(*)C	2
*C(*)C(C)[N+]	2
CC(C)[N+](=O)[O-]	2
*C(O)(CC)C(C)C	2
*C(=C)C(C)(C)O	2
*C(C)C(*)(*)C(N)=O	2
*C(N)C(C)=O	2
*N(*)C(C)=N	2
*C(NC(*)(*)C)C(:C):C	2
*C(C)=C(C)N(*)C	2
*C(*)(C)C(=C)C	2
*C(N)C(:C):N	2
*N1:C:C(C):N:N:1	2
*C(=N)C(:C):C	2
*C(=O)C1:C:S:C(N):N:1	2
*C1OC(*)(*)CC1O	2
*C(=O)C(*)Cl	2
*SC(*)=O	2
*C1(*)CNC1	2
*=C(C=C)C(=O)O	2
**C*	2
*C(:C):C(*):C(:N)=O	2
*C(SC)N(C)C	2
*C(=O)C(=*)Br	2
*C1C(C)CN1C	2
*C(*)(C)CO	2
*CCC(*)(*)*	2
*N(*)C(=C)C	2
*N(C(C)=O)C(C)(C)N	2
*C(C)C(*)N	2
*CC(=*)O	2
*C(*)C(*)(C)N	2
*CCCC(*)(*)*	2
*C(*)(CN)N(C)C	2
*C(*)(C(:C):C)C(:C):C	2
CCOCCOC	2
*C(C)C(*)(C)C(*)(*)O	2
*NC(*)=O	2
*N(*)C(C)(C)C	2
*C(=*)CO	2
*C1(*)CC1(C)C	2
*=C(C(C)=O)S(N)(=O)=O	1
*C(=O)C(*)C(=O)O	1
*C1(C=*)CC1	1
*CC(*)C(C)(C)C	1
*C1C(C)CC1(*)O	1
*C1CC(C)(C)C1(*)O	1
*C(CO)NC	1
*=C(O)C(:C):N	1
*C(SC)=C(C)O	1
*C=C(C)CC=C	1
*CC(*)=NP	1
*C=C(*)C(*)N	1
*C(=C)C(*)N=*	1
*C(C)N=*	1
*N(:C:N):C(:C)Cl	1
*C(C=*)C(:C):C	1
*C(Br)C(C)=O	1
*C(O)(C(C)=O)C(:C):C	1
*=C(CC)C(C)=N	1
*C(*)CC(*)C(*)(*)C	1
*C(C)(CC)C(C)=N	1
*N(C(N)=O)C(:C):C	1
*N(C(=O)NC(*)(*)*)C(:C):C	1
*N(C)C(=O)NC	1
*CC(=C(*)*)C(:C:C):N:C	1
*C(=S)C(:C):O	1
*C(Br)C(N)=O	1
*N(CN)C(N)=S	1
*N(C(N)=O)C(N)=S	1
*C1(O)CC1	1
*C1=NC(*)CS1	1
*C(C)C(O)C(C)O	1
*C(C)=C(C)NC	1
*C(=C(C)Br)C(C)(C)O	1
*OC(*)C(*)(C)O	1
*C(O)C(*)(C)O	1
*C(C)(CO)C(C)C	1
*C(:N:C):N:[NH]	1
*C(*)C(*)(C)C(*)C(=*)C(*)(C)C	1
*C(C(=*)C(*)(C)C(*)(*)C)C(*)(C)C	1
*N(C(=S)S)C(C)(C)C	1
*C(=O)S(C)=O	1
*C1CSC(*)N1	1
*N(C(N)=O)C(C)(C)O	1
*C(C)C(*)(*)C(*)O	1
*C(=C(C)C)C(C)(N)S	1
CC1(N)SC(=O)NC1=O	1
*SSC(=S)N(*)*	1
*C(CC)C(C)(C)N	1
*C(CO)=C(C)Cl	1
*N(:C:C):C(:C)[N+]	1
*C(SC)SC	1
*N(C)C(=S)N(*)C	1
*C(C)=C(C#N)N(*)C	1
*C(*)C(*)(*)*N	1
*C(*)(C)*N	1
*NN(*)C(:C):N	1
*NN(*)CC	1
*N(C)C(N)=S	1
C:C1:S:C:C:C:1:N	1
*=CC(C)(C)C	1
*OC(=O)C(CC)(C(*)*)C(*)C	1
*OC(=O)C(CCC)(C(*)*)C(*)C(*)(C)C	1
*C(C(C)(C)C)C(*)(C)C(=*)C(=*)C	1
*C(=*)C(=*)C(=*)C	1
*CC1:C:C:C:C(C(N)=O):C:1C	1
*C1CCC1C	1
*=CC(:C:C):O:C	1
*C(=NN)C(:C):S	1
C:C:C(:C(:C)O)C(C)(C)C	1
C:C(:C)C(C)(C)C	1
C:C(:N)N1CCOCC1C	1
*C(=O)C=C(*)C(*)=O	1
*N=C(*)SC	1
*N(N=N)C(C)=O	1
C:C(:C)[N+](=O)[O-]	1
*OP(=O)(NC(C)C)OC(:C):C	1
*CCC(C)C(*)*	1
*C(C)=C(*)C(*)(*)C	1
*C(C)=C(*)C(*)(C)C(*)(C)C(*)*	1
*C(=*)C(*)C(*)(C)C(*)(C)C(=*)C	1
*C1CC(O)C(O)C1*	1
*C(=NC)S(C)=O	1
*C(=CBr)C(=O)O	1
*C(C(=O)NC)N(C)C(C)=O	1
CNCC(C)(C)C(=O)OC	1
*C(OC)C(=O)O	1
*OC1:C:C(N):C:C:C:1Cl	1
*CCC(C)CC	1
*N(C(C)=O)C(:C):C	1
*C(C)(C(N)=O)C(:C):C	1
*C(C=N)(CC)CC	1
*N(C=O)C(C)=O	1
*C1C(=O)NC1O	1
*N(C)C(C)CC	1
C:C:C(CO):C(:C)O	1
*C1CCC[N+]C1	1
*[N+](*)(CC)CC	1
*C(*)=C(*)C(*)C(:C):C	1
*ON=C(C)C	1
*C(=C)C(=O)NC(*)C(:C):C	1
*C(=NC)C(C)(C)N	1
*C(=*)C(*)C(*)C(*)C(*)(*)*	1
*C(C)C(*)C(*)C(*)(*)*	1
*CC=N	1
*=C(C#N)C(:C):C	1
*C(C(=*)C)N(C)C	1
*C(C)N(C)C(N)=O	1
*N(N=C)C(:C):C	1
*CC(:C):[N+]	1
*C1(C)N=C1C	1
*OC1:C:C:C(C):C:C:1C1CC1	1
C:C:C(OC):C(:C)C	1
*O[PH](=N)N	1
*N(C(:C):C)[PH](=N)O	1
*C(N=[SH])C(C)=N	1
*C(*)=CC(*)C(*)O	1
*C(*)C=C	1
*=C(C(C)=O)C(=O)S	1
*OOC(*)(*)C(:C):C	1
*C(*)(OO)C(:C):C	1
*C=CCC(*)*	1
*C(*)C(*)C(*)N(*)C	1
*C(*)C(*)C(*)N(*)C(*)*	1
*C#CP	1
C:C(N):C(C#N):C(:N)O	1
*CCC(CN)(OC)C(*)*	1
*C1(C)CC1(Br)Br	1
*C(CO)CO	1
*C(*)=C(*)N=C	1
*C1=C(C)NC(C)=C(C)C1C(:C:C):C:C	1
*C(=O)C(=*)CC	1
*OC(C(*)*)(C(*)(*)C)C(*)(*)O	1
*C(C)CC(*)C(:C(:C)O):C(=O):O	1
*C(C)C(*)C(:C):O	1
*OC1:C:C:C:C:C:1N(*)*	1
*N(:C(C):N):C(:C)=O	1
*C(CS)S(N)(=O)=O	1
*OC(=O)C(*)(*)*	1
*C1(F)C(C)(C)C1(C)C	1
*OC(C(*)*)(C(*)*)C(*)(C)C(*)*	1
*C(C)C(*)CC(:C:C):C:C	1
*CC(O)C(O)C(*)*	1
*C(C=C)C(=C)C	1
CC1:C:C:N:C(N):C:1	1
CC1:C:C(Cl):C:C(Cl):C:1	1
C=CCC(OC(C)=O)C(:C:C):C(:C)O	1
*N(C)C(:N):N	1
*N(:C:N):C(:C)=O	1
*C=C(*)C(:C):C	1
*C(*)(O)C(C)=O	1
*C(C(C)(C)C)C(C)(C)O	1
CC(C)C1:C:C:O:C:1	1
*=C(O)C(:N):O	1
*C(*)=C(*)C(*)*	1
*N(C)C(=O)CN	1
*C1CCC(C(:C):C)N1*	1
*C(*)(C)C(*)(C)C(*)(O)C(*)(*)C	1
*C(*)(C)C(*)(C)C(*)(C)O	1
*C1CC(O)C(O)C(*)O1	1
O=[N+]([O-])C1:C:C:C:C:C:1	1
C:C(:C)C1:C:C:C:S:1	1
*C*[I+3]	1
*N(O)C(:C):C	1
*C(=*)C(*)(C)C(*)(F)C(*)C	1
*CC(*)C(:C):O	1
*C(N=C)C(:C):C	1
*C(C)C(F)(F)F	1
*C(=O)P(=O)(O)O	1
*NCS	1
*N(*)C(=*)C(:C):C	1
*CC(C(:C:C):C:C)N(*)*	1
CCC1:C:C:C(C):C:C:1	1
*C(C)C(*)(Cl)C(*)C	1
*C1C=C(C)C(*)O1	1
*OC(O)C(O*)(C(*)*)C(*)(C)C	1
*OC(O)C(O*)(C(*)*)C(*)(C)C(*)C	1
*C(C=*)(C=C)CC	1
*NC1:C:C(C):C(C(*)=O):S:1	1
*N(:C):C(=O):N(*):N	1
*S(=O)(=O)C(F)(F)F	1
*N1CC(O)(P)C1=O	1
*C1CCC(*)(*)O1	1
CCC(CN)C1:C:C:C:C:C:1	1
*N(:N:C):C(:C)[N+]	1
*NC1:N:C:C(C):C(N*):N:1	1
*C(C)C(=*)C(*)(*)C	1
*C(*)(C)C1:C:C:C:C(OC):C:1	1
*C1C=CC(*)C(*)O1	1
CCC(SC)C(C)=O	1
*C(C)(CC)C(=O)O	1
CC1:C:[NH]:C:N:1	1
*C1CNC(*)C(=O)N1	1
*OC(*)C(C)C	1
*=C(CC)C(C)O	1
*C(=C)C(=O)C(C)C	1
*C1=NC(C)=C(*)CC1C	1
*C(C(=O)O)C(:C):S	1
*N(O)C(:C):N	1
*N(:C(:C)I):C(:[NH])=O	1
*C1CC1=N	1
*=C(N=C)C(=O)O	1
*=C(Cl)C=C	1
*OC(F)(F)F	1
*CCC(C*)(CC)C(*)(C)C	1
*CC(CC)(CC(*)*)C(*)(C)C	1
*C(C)(C)C(C)(C)C	1
*C(=O)C(=C)O	1
*C(O)=C(C)O	1
*C(C=*)C(C)=O	1
*OC(C(=O)N(*)C(*)=O)C(:C):C	1
CC1:N:C(O):C(C(C)C):C(=O):[NH]:1	1
*C(=*)C(*)(N)O	1
*C1CNC1C	1
*N1CCC1C	1
*=C(O)C=N	1
*C(CN)CO	1
*CC(C)C(*)C	1
*C(=N)C(*)C	1
*C(CN)P(=O)(O)O	1
*C(*)=C(*)C(C)(C(*)C)C(*)C	1
*C(*)=C(*)C(C)(C(*)C(*)*)C(*)C(*)(*)*	1
*C(=C)C(C)(C(*)C)C(*)C(*)(*)*	1
*N(C=N)C(C)C	1
*C[N+](*)(*)C*	1
*=C(C)NC	1
*OC(C(*)*)(C(C)O)C(*)(C)C	1
C=CC(O)C(C)(C)O	1
*OC(C(*)*)(C(C)O)C(*)(C)C(*)C(*)C	1
*N(*)*C	1
*CC(*)C(C)C	1
*C(N)N(*)C(C)=O	1
*C(C)N(C)C(*)N	1
*=CP(=O)(O)O	1
CC1:C:C:C(S):C:C:1N	1
*C(NC)N(*)C	1
*C1NC(=O)C(*)N1*	1
*C(C)N(*)C(*)N	1
C:C(S):N(:N:N)C1:N:O:N:C:1N	1
*OCC(C)=C(*)*	1
*C(=O)OC(CCC)(CCC)C(*)(*)C(*)*	1
*C(*)C(*)(*)C(CC)(CC)OC	1
*C(C=*)CO	1
*CCCN(*)C*	1
*N(C([N+])=O)C(C)(C)C	1
*C(=O)C1:O:C(C=*):C:C:1O	1
*OC(=*)C	1
*OC(=*)C(C)(C)O	1
*C(N)=C(*)C(*)C	1
*C(=C(*)N(*)C(*)(*)C)C(*)C	1
*C(C)=C(*)N(*)C(*)(*)C(*)C	1
*C(*)C(*)C(*)(*)N(*)C	1
*C(=C)C(*)C(*)(*)C	1
CNP(=O)(OC)OC	1
*=C(C=C)OC	1
*C(CC)C(O)O	1
*CC(=C)O	1
*N(C(=N)N)C(C)=O	1
C:C:C(:C:C)C1=NC(C)CC(C)N1	1
C:C:C(Cl):C:C	1
*CCC(OO)(C(*)=*)C(C)(C)C	1
*=C(C)C(C)(C)C	1
*O[N+](=O)[O-]	1
*C(*)C(*)C(*)C(=C)C	1
*C(C)C(*)C(=C)C	1
*N1C(C)=NC(C(:C:C):C:C)C1C(:C):C	1
*C(=O)C(=C)Br	1
*C(C(=O)SC)C(C)(C)CC	1
*C(C(=O)SC(C)(C)C)C(C)(C)C	1
*C(C)C(=O)SC	1
*CC(SC(C)=O)(C(*)*)C(*)C(*)C	1
*CC(C)(C)S	1
*N(C=N)CC	1
*=C(C(=O)O)C(C)(C)C	1
*C(C(C)=O)C(:N):S	1
C:N:C(:N:N)C(F)(F)F	1
*=CC(CC)(OC)OC	1
*=CC(C)(O)O	1
*CC(=C)N	1
CCC(C)C(C)C(=O)C(C)(C)O	1
*C(C)C(*)(*)CC	1
*=C(C=O)C(C)=O	1
*N(N=O)C(:C):C	1
*N1:C:N:C(C):C:1	1
CC(C)C1:C:C:C(Br):C:C:1	1
*CCC(=C)C(*)(*)O	1
*C(*)(O)C(=C)C	1
*C(C)C(*)C(C)CC(C)(C)C	1
*C(C)C(C)CC(C)(C)CN	1
CCC(C)(C)CN	1
*C(C(*)(C)C)C(*)(C)C(*)(*)*	1
*C(C)C(*)(C)C(*)(*)*	1
*C1=NC(C)=C(*)C(C)C1	1
*C(=C)C(C1:C:C:C:C(F):C:1F)C(*)C	1
*C(C(=C)C)C(:C):C	1
C=CC=C*C(C)(C)O	1
*C(C)C(*)C(O)O	1
*C(CN)C(C)F	1
*C(S)C(=O)O	1
CCC1:C:C:C(O):C(OC):C:1	1
*C(C)NC(=O)C(C)NC	1
*ON(:C):C	1
*NC1:C:C:C:C(C(*)=O):C:1	1
C=C(C)C*1(OC(:C):C)CCNCC1	1
*NN=C(*)N*	1
*C(C)C(=O)C=*	1
**N(*)C	1
*C(=C(C)O)C(*)C	1
*C(=C)C(*)CO	1
*C(F)(F)C(F)F	1
*=C(CC)C(N)=O	1
CS(=O)(=O)C1:C:C:C:C:C:1	1
*C1CCC(*)(*)C1	1
*CC[N+]	1
*C(O)C(*)C(=C)C	1
*C(C(C)C)N(*)C	1
*N(:C(C):N):C(:N)=S	1
*C(*)C(*)(C)C(*)(C)C(=*)C	1
*C(=N)SC	1
*C1CC(*)C(*)C(*)(*)O1	1
*C(C)C(*)(*)OC	1
*C(C)C(*)C(*)(*)O	1
*C1COC(*)C(*)C1*	1
*C(O)C(:C):S	1
*N1CCC1(*)C(:C):N	1
C:C:C(CN):C(C):N	1
*C1=NN(*)C(*)C1	1
*SC(:C):[N+]	1
*OCC(C(*)*)(C(*)*)C(C)(C)C	1
*C(*)C(CO)(C(*)*)C(C)(C)C	1
*C(*)C(*)C(C=O)(C(*)*)C(CO)(C(*)*)C(*)*	1
*C(*)C(*)C(C=O)(C(*)*)C(C)(C)C	1
*N(CC)CN	1
*C(=O)C(:C:C):N:C	1
*C1=CSC(CC)(C(*)C)N1	1
*C(=CS)NC	1
*C1=CSC(C)(C)N1	1
C:C(O):C(OC):C(:C)O	1
*CC(=*)N(C)C	1
*C(=N)NC	1
*C(*)C(*)(C)C(*)(C)C(*)(*)*	1
*C(*)(*)C(*)(C)C(*)(C)C	1
*C(C=*)OC	1
*CC(C)(C)CCC	1
*CC(C)(C)CC	1
*CC(C)(C)CCC(C)(C)O	1
*CC1(CCC)OS(=O)OC(C)(C)C1(*)C	1
CC1(C)CC(C)(C)OS(=O)O1	1
COS(=O)OC	1
*C(C)(C(C)(C)O)C(C)(C)O	1
*NC(=O)O	1
*N(C(=N)N)C(C)(C)N	1
CNC1:C:C:C:N(C):C:1=O	1
*C(C)C(*)N(C)C	1
*CC(*)OC	1
C=CCC(C)C(C)CC	1
*C(C)C(C)C=CC=C	1
*C(C(=C)C)=C(C)C	1
*=C(C=C)C(C)=O	1
*=C(C#N)C(N)=O	1
*C(CN)C(C)=O	1
*C1CNCCC1=O	1
*=C(C(=O)O)C(=O)O	1
*C(CN)CS	1
*C(C)(CC)OP	1
*C(CO)C(C)=O	1
*OC1:C:C(CC):C:C:C:1C	1
*OC1:C:C:C(C):C(C):C:1	1
*CCC(=N)C(*)*	1
*C(*)C(C)=N	1
*N(:C:N):C(:N)=O	1
*C(C(=N)N)C(C)C	1
*C(=CC)C(C)(C)C	1
*C(C(*)C(*)(*)C(:C):C)N(*)*	1
*C(*)(C)C1:C:C:C(O):C:C:1	1
*C(C)=C(*)OC	1
OC1:C:C:C:C:C:1F	1
*ON=C(C(*)CC)C(C(*)C)N(*)*	1
*C(C(C)N)C(*)(*)C	1
*C(C)(C)C(=*)C(=*)C	1
*C(C)C(=*)C(=*)C	1
OC1:C:C:C:C:C:1	1
ClC1:C:C:C:C:C:1	1
*C1=C(O)OC(*)(*)C1=O	1
*C(*)(OC)C(C)=O	1
*C(=NO)OC	1
CC1:N:O:C(C):N:1	1
*C(*)(C)C1:N:C(C):N:O:1	1
C:C:C(OS(N)(=O)=O):C(:C)O	1
*C(*)C(*)C(*)(*)C(*)*	1
*C(O)C=O	1
*C1=C(CP(C)(=O)O)C(=C)CCO1	1
*C=CC(O*)(C(*)*)C(*)N(*)C	1
*C(N(*)C)C(C)(C)O	1
*C(=O)N(*)C(*)C	1
*C(OC)N(C)C	1
*C(C(=O)O)N(C)C	1
*C(C)C(C)=C(C)C	1
*C(C(=C)C)C(*)(C)CC(C)C	1
*CCC(*)C(=C)C	1
*C(*)C(=C)C(*)C	1
C:C:C(:C:C)C1:C:C(=O):N:C(C):N:1	1
*S(=O)(=O)OC	1
*S(=O)(=O)C(:C):O	1
*C1(C)CCN1O	1
*N(C(N)=O)C(*)(*)C	1
*N1C(=O)N(*)C(*)(*)C1=O	1
*N(C)C(=O)C(*)(*)N	1
*CC(=O)OC(*)(*)C	1
*C(CC)C(=N)N	1
*C(CS)NC(=O)CN	1
*C(CSS)C(=O)NC	1
*C(=O)C(*)C(*)C(=O)O	1
*CC(C)(C)C(*)C	1
*N(CC)C(C)N	1
*C(CN)C(=N)N	1
*C(CN)C(*)(*)C	1
*C1CN(*)CC1(*)*	1
*C(C)C(*)(*)CN	1
*C(=O)C1(*)CC(C)N(*)C1C	1
*C(C(N)=O)N(N)O	1
*OC(C(*)*)(C(*)(*)C)C(*)(O)C(*)C	1
*C(C(*)C(*)(O)C(C)(C)O)C(*)(*)C	1
*C(C(*)C(*)(C)O)C(*)(*)C	1
*C1CCCCC1C(:C:C):O:C	1
*CCCC(C)(C)C	1
*CCC(C)(C)C	1
*C(C)(C)C(N)=O	1
*C(=O)C(Cl)(Cl)Cl	1
*C(=O)CC(*)C	1
*N(C(C)=O)C(*)(C)C	1
*C(C)(N)C1:C:C:C:C:C:1	1
*C(*)=CC(C(*)*)(C(*)CC)C(*)C(*)C	1
*C(C)CC(*)C(*)*	1
*C(*)C(*)CC	1
*C1=CC=CCC1=O	1
*N(:C(:C)=O):C(=N):N	1
*C(=O)C1:C:C(C#N):C(S):N:C:1N	1
*NC=S	1
*N1C=CC=CC1C	1
*C(=O)N(*)N	1
*C(=O)N(*)N=C	1
*OP(=O)(O*)C(C)P	1
*C(=O)C(=C(*)C(*)C(:C):C)C(:C):C	1
CC1:C:C:C(Cl):C([N+](=O)[O-]):C:1	1
*C(=*)C(=*)C(*)(C)C	1
*C(=*)C(*)(C)C(=*)C	1
*N(OP)P(=O)(O)O	1
*NC(*)=CC(*)C(:C):C	1
*C(C)C1:C:C:C:C:C:1	1
*N1CCC(CC)(CN)CC1	1
*CC(C(*)*)C(*)(*)C(*)(C)C	1
*C(C)(OC)C(C)O	1
*C1(C)OC(=*)CC1O	1
*C(=C)C(=*)C(N)=O	1
*C(=O)C(*)C(:C:C):C:C	1
*C(O)(CC)C(C)O	1
*C(OC)=C(C)O	1
*C(*)=C(*)C(*)(*)C	1
*C(C(*)C(*)(F)C(*)(*)C)C(*)(C)O	1
*C(C)C(*)(F)C(*)(*)C	1
CCC(C)(N)CN	1
*N1CCC(OO)(OO)CC1	1
*C(C)(C(C)=O)C(C)=O	1
*C(C)(O)C(*)(O)CC	1
*C(C)(O)C(*)(C)O	1
*C(C)C(=*)C(*)(C)C(*)(C)C(*)C	1
*C(=O)C(*)N=C	1
*SC(*)=C(*)C	1
*C(C)=C(*)S	1
*C(=*)C(*)C(*)(C)C(*)(C)C	1
*C(*)(C)C(=*)C(*)(C)C	1
*C(CC)[N+](*)(C)C	1
*C(C)[N+](*)(C)CC	1
*C(C(C)N)N(*)C	1
*C1CN(*)CCN1*	1
*C(=O)C(*)C(C)=O	1
*CCC(O)C(*)C*	1
*C(=*)C(*)C(*)(C)C(*)C(*)(C)C	1
*C(C)C(:N):S	1
*C(C)C(O)C(C)C=C(C)C	1
*C(C)C(C)=CC(C)C(C)O	1
CC=CC=C(C)C(N)=O	1
*=C(C#N)C(:C):[NH]	1
*C(F)(F)C(F)Br	1
*C(C)C(*)C=N	1
*C(OC)(C(N)=O)C(:C):C	1
*C(=C)C(*)C(C)O	1
*CC1:N:O:C(C):N:1	1
*CNCC(*)=*	1
*S(=O)(=O)C1:C:C(N):C:C(Br):C:1	1
*=C(CC)CN	1
*C(CS)N=C	1
*N1CCCC1P	1
*N(CC)C(C)P	1
*C1CCCC(*)C1	1
*N(C)CC(=O)N(*)CC	1
*CC(*)C(*)(C)C	1
*NS(=C)(C)=O	1
CNC1:C:C:C(C):C:C:1	1
*N(C)C(C(=C)Cl)C1:C:C:C:C:C:1	1
*C(=O)C(:N):[NH]	1
*C(C)C(C)(C)C(*)O	1
*C(F)(CC)CC	1
*=C(Br)C(:C):O	1
*C1CC(*)C(O)C(O)C1	1
*C(C(=*)C)C(:C:C):C:C	1
*C(=N)N(*)CC	1
*=C(C#N)C(:C):N	1
OC1:C:C:C(Cl):C:C:1	1
NC1:N:C:C:O:1	1
C:C(:S)C(C)=O	1
*C(Br)=CC	1
COC1:C:C:C:C(C=N):C:1Cl	1
*C(F)(F)C(:C):N	1
*C(=O)C1:C:C(N):C:C:C:1C	1
*C(CC)(ON)C(:C):C	1
*C(C)C(*)C=*	1
C:C:C(F):C(:C)Br	1
*C(O)C(*)C(C)N	1
*C(N)C(:C):S	1
*CC1:C:C:C:C:C:1F	1
*C(=CC)C(*)(*)N	1
*C1=CC=NC1(*)*	1
*C(=C)C(*)(*)N=C	1
*NN(*)C(:N):S	1
*OC(C(:C:C):C:C)C(*)*	1
*C(CS)N(C)C	1
*C(O)C(*)C(C)F	1
*C(C)C(*)C(=*)C	1
*C=C(*)C(*)*	1
*C(=O)C(=*)NC	1
*C(=O)C=C(C)C	1
*=NOC	1
*C(O)(C(=C)O)N(C)C	1
CC(O)C1:C:C:C:C:C:1	1
*=C(C(N)=O)N(C)C	1
*C(*)(CCC)CCN	1
*C(P)C(*)OC	1
*C(O)C(*)P(C)(=O)O	1
CNC(=O)C(C)N	1
*NC(:N:C):S:N	1
*C(*)C(=*)C(*)(*)N	1
*OC(:C):[N+]	1
*C(OC)C(C)(F)F	1
*C1(C(:C):C)CCC(O)(O)CC1	1
*C1(C)CCC(OC)(OO)CC1	1
*C(*)N(*)CC	1
*=C(CN)C(C)(C)C	1
*C(*)C1(C(=*)CN)CCCCC1	1
CC1(C)CCCCC1	1
*C(*)C1(C(=*)C)CCCCC1	1
*C(=O)C(=*)N(C)C	1
*C(C(:N):S)C(C)C	1
*=CS(C)(=O)=O	1
*C(O)(CC)ON	1
*C(CC)C(=*)C	1
*C(C(:C:C):C:C)C(CC)CC	1
*C(=*)C(*)=C(*)C(*)C	1
*C(=*)C(*)=C(*)C(*)C(*)C	1
*C(C)=C(*)C(*)C(*)C(*)(*)C	1
*C(=C)C(*)C(*)C(*)(*)C	1
*NC(P)P	1
*C(*)C(*)(*)CC	1
*C(=O)C(*)C(*)C	1
*C(C)(CC)C1:C:C:C:C:C:1	1
*N(C(=O)S)C(C)C	1
*C(C)(C)C1:C:C:C:C(O):C:1	1
*C1OC(O)C(O)C1*	1
*C(=O)C1:C:C(N):C:C:C:1Cl	1
*C(C=C)C(*)(C)C	1
*CC1:C:C(C):C(S):S:1	1
C:C:C(:O:C)C(=O)N=C(N)S	1
*SC(*)=C(*)*	1
*C(*)=C(*)S	1
*C(CO)NN	1
*C(=CO)C(:C):C	1
*C(=CC)C(:C):C	1
*N1CC(CC)(CC)C1	1
*N1C(=O)CSC1=NN	1
*COC(*)C	1
*=CC1:C:C:C:C(Br):C:1O	1
*N(N)C(=O)N(*)S	1
*N(C(N)=O)S(*)(=O)=O	1
*N(C)S(*)(=O)=O	1
*C(=NO)C(:C):N	1
*C(OC)C(C)P	1
*C(O)(OC)C(C)O	1
*C(Cl)C(C)=O	1
*OCC(*)=C(*)*	1
*C(*)=C(*)CO	1
*C(CO)N(*)S	1
*C(N)COCCS	1
CC1:C:C:C(Br):C:C:1	1
*C=CS	1
*C(F)(F)C(F)Cl	1
*C(=C(C)C)C(O)O	1
*CC(*)S*	1
*SC(*)C	1
*C(C(=C)C)C(*)(C)C	1
*NC1:C:C:C:C(N):C:1	1
*C1CCCC(C)N1	1
*C(C)N(*)CS	1
*CN(*)C(*)=N	1
*C1CCN1S	1
C:C:C(O):C(:C)C	1
*C(=O)C(C)(C)S	1
*C1CCCN(*)C1	1
C:C:C(C):N:C	1
*C(SC)(C(:C):C)N(C)N	1
*C(C=*)C(N)=O	1
*N(CC)C(=N)S	1
*=C(SN)N(C)C	1
*C1CCN(*)CC1*	1
[truncated: 937 more rows]
