# Supplementary material for: t-SMILES: a fragment-based molecular representation framework for de novo ligand design
Source: Nat Commun. 2024 Jun 11;15:4993. doi: 10.1038/s41467-024-49388-6 (PMC11167009; doi:10.1038/s41467-024-49388-6)
Supplement: Supplementary file 4 — Source Data [file 41467_2024_49388_MOESM4_ESM.zip › Soure data/Source data and code for all other graphs/Metrics/Models/Chembl/ChEMBL_TSID_RB[MPL][rnd10][bs128]/gen.smi]

[1*]C(=O)c1ccc(C(C)(C)C)cc1&[1*]Nc1nnc(C2CCCC2)s1&&&
[1*]C(=O)c1noc(C)c1[N+](=O)[O-]&[1*]NN=CC(=[2*])O&[2*]=CC(=O)c1ccc(Cl)c([N+](=O)[O-])c1&&&
[1*]C(=O)CC&[1*]O[2*]&[2*]C[3*]&[3*]C1C=CC(=O)C(C)(C)C1&&&
[1*]OC&[1*]C(=O)C([3*])(C)C&[3*]O[4*]&[2*]C(=O)C([4*])([6*])C&[6*]Cc1ccccc1&&[2*]N[5*]^[5*]C(CC(N)=O)C(N)=O&&&
[4*]C(C)c1ccccc1&[2*]N[4*]&[1*]C([2*])=O&[1*]O[3*]&[3*]Cc1cnn(-c2ccccc2)c1-n1cccc1&&&
Cc1cn(CCN=C2NCCN2)c2ccccc12&&&
[1*]Oc1ccc(C)cc1&[1*]CC(O)C[2*]&[2*]N1CCN([3*])CC1&[3*]S(=O)(=O)c1ccc(C)cc1&&&
CCn1c(C)cc2cc(NC(c3cccc([N+](=O)[O-])c3)c3ccccc3)ccc21&&&
CN(CCCC(C)(C)C)CCOc1c(Cl)c2ccccc2c2ccccc12&&&
[1*]N1CCC(C)(c2cccc(C(=O)O)c2)C(C)C1&[1*]CC(O)c1cccc(Cl)c1&&&
[4*]N(C)C&[3*]CCC[4*]&[1*]O[3*]&[1*]C([2*])=O&[2*]Nc1cccc(-c2csc(Nc3ccc(N4CCOCC4)cc3F)n2)c1&&&
O=C(c1ccccc1)c1c2n[n+]([O-])c3ccc(Cl)cc3n2nc1&&&
[1*]Oc1c(C)cc(-c2nnnn2C)cc1C&[1*]C[3*]&[3*]CCC[4*]&[2*]C[4*]&[2*]N1CCCCC1&&&
[1*]N([3*])C&[3*]Cc1ccsc1&&[1*]C([4*])=O^[3*]C1CC(=O)N([5*])C1&[2*]CC[4*]&[2*]Oc1ccc(Cl)cc1&&&
[1*]C(=O)c1ccc(OC)cc1&[1*]Oc1ccccc1C(=O)O&&&
N#CC1CC1c1c[nH]c2cccc(F)c12&&&
[3*]C1CCC([4*])(c2ncc(-c3ccc(Cl)c(Cl)c3)s2)CC1&[1*]CC[4*]&[1*]N[2*]^[3*]C(=NCc1ccccc1)NO^[2*]Cc1ccncc1&&&&&
[2*]S(=O)(=O)c1ccccc1F&[1*]N[2*]&[1*]Cc1ccncc1&&&
COc1ccc(-c2cn3ccnc3c(NCc3ccc(Cl)cc3)n2)cc1&&&
O=C(NCC1CCCCC1)c1cc(-c2ccncc2)nc2ccccc12&&&
[2*]S(=O)(=O)c1ccc(S(N)(=O)=O)cc1&[1*]N[2*]&[1*]C([3*])=O&[3*]C([4*])([5*])[6*]&[5*]C[15*]&&[6*]C[12*]&[4*]C[7*]^[7*]C([8*])[9*]&[9*]C[14*]&&[8*]C[10*]^[10*]C([11*])[12*]&[11*]C[13*]&[13*]C([14*])[15*]&&&
O=C(CN1C(=O)CSc2ccc(S(=O)(=O)Nc3ccccc3)cc21)Nc1ccc(Br)cc1&&&
COc1ccc(CCNC(=O)Cc2ccc3c(c2)oc(=O)n3C)cc1OC&&&
O=C(O)C(c1cccnc1)N1CCN(C2c3ccc(Cl)cc3CCc3cc(Br)cnc32)CC1&&&
[1*]C(C)=O&[1*]NC[2*]&[2*]n1cc(-c2ccccc2)c(=O)[nH]c1=O&&&
COc1ccccc1C=Cc1nccc2ccccc12&&&
C=CC(=O)Nc1cc2c(Nc3ccc(C(F)(F)F)cc3OC)ncnc2cc1OC1CCOCC1&&&
[2*]CCc1ccc(OC)cc1&[2*]Nc1ncc([N+](=O)[O-])c(N[3*])n1&[1*]CC([3*])C[4*]&[4*]C(C)C&&[1*]OP(=O)(O)CCc1ccccc1&&
CCOC(=O)c1ccc(N2C(=O)C3c4c(c5c(CCCC5=O)[nH]4)C4CCC(C)(CC3C2=O)C4(C)C)cc1&&&
C=CCC1=Cc2cc(OC)cc(OC)c2CC1&&&
C=C1C(=O)Oc2cc(OC)ccc2C1c1ccc(OC)cc1&&&
COc1cc2c(cc1OC)C(CC(=O)N(Cc1ccccc1)C(C)C)[N+](C)(C)CC2&&&
CC(C)(C)OC(=O)N1Cc2cc(OCCN)ccc2CC1C(=O)NC(CC(N)=O)C(=O)N1CCCC1C(=O)NCc1ccccc1&&&
Cc1nn(-c2nc3c4CCCc4ccc3nc2-c2cscc2)cc1&&&
CC1=NC(C2=C(C(=O)O)N=C(C3=CC=C(F)C=C3)S2)=CS1&&&
[1*]OC&[1*]C(=O)c1ccc(N[3*])cc1&[2*]C(=O)c1ccc(C[3*])cc1&[2*]OC&&&
COc1ccc(CN2CCc3nc(N4CCCC4)nc(Nc4ccc(C)c(NS(=O)(=O)c5ccc(C)cc5)c4)c3C2)cc1&&&
O=S(=O)(Nc1nc2ccc(O)cc2o1)c1ccc(F)cc1&&&
[13*]C(C)C&[5*]C(=O)C([6*])C[13*]&[1*]N[6*]&[1*]C(=O)C([7*])Cc1ccccc1^[5*]N[11*]^[2*]N[7*]&[11*]C(CO)C(=O)O&[2*]C(=O)C[8*]&&&[3*]N[8*]&[3*]C(=O)C([9*])Cc1ccccc1&[4*]N[9*]&[4*]C([12*])=O&[12*]C1CCCN1&
CCOC(=O)c1c(C)c2c(ncn(Cc3ccccc3C#N)c2=O)s1&&&
[1*]CC(=O)c1ccc(Cl)cc1&[1*]Sc1ccc([N+](=O)[O-])cn1&&&
[1*]C(=O)c1cnccn1&[1*]Nc1ccnc(Oc2cccc(C(F)(F)F)c2)n1&&&
COC(=O)COc1cc(OC)c2c(=O)c3ccccc3n(C)c2c1&&&
CC(C)Nc1nccc(-c2nccnc2C2CN(c3ccc4ccccc4n3)C2)n1&&&
[2*]Oc1ccc(C(C)=O)cc1&[1*]C(=O)C[2*]&[1*]N1CCN([3*])CC1&[3*]S(=O)(=O)c1cccs1&&&
COc1ccc(CC(C)N2CCC(C(=O)c3ccc(N)cc3)CC2)c2ccccc12&&&
[1*]C(C)=O&[1*]N[3*]&[2*]N1CCC([3*])C1&[2*]Cc1ccc(C#N)cc1&&&
COc1ccc2ocnc2c1&&&
O=C(c1cc2ccccc2o1)C1(O)C(=O)N2CCCC2C2C(=O)N(c3cccc(Cl)c3)C(=O)C21&&&
[1*]=C(C)C#CC(C)O&[1*]=CCC[3*]&[3*]C([4*])C&[2*]CC[4*]&[2*]C1=CC(O)OC1=O&&&
CC(C)(C)C1=N[NH]C(C(=O)C2=CC=C(Br)C=C2)=C1N=NC1=CC(Br)=CC=C1Br&&&
COc1ccc(N(C)C(=O)c2ccc3c(c2)S(=O)(=O)N=C2CCCCCN23)cc1&&&
Cc1ccc(C(=O)c2c(N)c3ccccc3o2)cc1&&&
[1*]CCC&[1*]N1CCSC(c2ccccc2)(c2ccccc2)C1=O&&&
[1*]C(=O)C([2*])Cc1ccccc1&[1*]N[3*]&[3*]C[5*]^[2*]N1CCOCC1^[4*]C1([5*])CCCC1&&&[4*]N1CCOCC1&&&
COC(c1cc2cc(C=CC(=O)NO)c(Cl)cc2[nH]1)C1CCCCC1&&&
Cc1ccc2CC3C(C)(CCC4(C)C3CCC3C5(C)CC(O)C(C(=O)OCCCNCCN(C)C)(C2)C54C)CCC1=O&&&
COc1ccc(C)cc1NC(=O)Nc1ccc2OCC3OC(CC(=O)NCCCN4CCc5ccccc5C4)CCC3N(C)C(=O)c2c1&&&
C[N+]1(CCCCCN2C(=O)C(=NO)c3cc(Cl)ccc32)CCCCC1&&&
[1*]N1CCN(c2ccc(OC)cc2)CC1&[1*]Cc1cc(-n2cccc2)ccc1O&&&
[2*]=Cc1ccc(OC)cc1&[1*]C(=O)C=[2*]&[1*]Nc1nnc(-c2ccccc2C)s1&&&
[3*]C(C)C([4*])c1cccs1&[1*]N[3*]&[1*]C([2*])=O^[4*]N1CCN(c2ccccc2)CC1^[2*]N[5*]&&&[5*]C1CCCC1&&&
COc1ccc(-c2nc3ccc(C)cc3c(NC(C)C2C)c2cc(CO)ccc2[nH]2)cc1&&&
[1*]CCC&[1*]OP(=O)(c1ccccn1)N1CC(C)OC(C)C1&&&
O=c1cc(-c2cccc(O)c2)oc2cc(OCc3ccc4ccccc4n3)ccc12&&&
Cc1ccccc1N=Nc1ccc(C(=O)OCc2cc(=O)n3nc(C)sc3n2)cc1&&&
CC1=C([N+](=O)[O-])C(C2=CC=NC=C2)=NO1&&&
[2*]OC&[1*]=CC[2*]&[1*]=CC1=C([4*])C(O)C(=O)CC1&[3*]=CC[4*]&[3*]=C(C)C&&&
[1*]Nc1ccc(C)cc1Cl&[1*]C(=O)C([2*])C&[2*]N1CCOCC1&&&
[6*]CCCc1ccc(OC)cc1&[6*]NN[7*]&[3*]CC([7*])=O&[3*]N([4*])[5*]&[4*]Cc1ccc(C(C)(C)C)cc1&&[1*]Nc1ccc(S([5*])(=O)=O)cc1^[1*]C([2*])=O&[2*]Nc1c(C(C)C)cccc1C(C)C&&&
COc1cc2c(cc1OC)C(CC(=O)N1CCN(CCc3ccccc3)CC1)CC2&&&
O=C1OCC2=Nc3c(c(-c4ccccc4)nn3-c3ccccc3)C(c3ccc(-c4ccccc4-c4n[nH]nn4)cc3)C12&&&
COC1=CC=CC=C1C=NNC(=S)C1=CC=CC=C1C&&&
[4*]=Cc1cccc(OC)c1&[1*]C(=O)C=[4*]&[1*]N[3*]&[2*]C(=O)C([3*])Cc1ccccc1&[2*]Nc1cccc(Cl)c1&&&
[3*]CC&[2*]C1C([3*])C(=O)NC(=O)C1(C)C&[1*]N[2*]&[1*]C(=O)c1ccncc1&&&
COc1ccccc1N1CCN(C(=O)NN=C2C(=O)Nc3ccccc23)CC1&&&
[5*]C1C(=C)C1C&[2*]C[5*]&[1*]N[2*]&[1*]C(=O)C(=[3*])c1ccccc1&[3*]=C1OC([4*])C(O)C1=C&[4*]CO&&&
Cc1nnc2CN(c3cc(N4CCCC4)ncn3)CCn12&&&
CC(N)C(=O)Nc1nc2c(CCCC2)s1&&&
[1*]C(=O)CC&[1*]N([2*])c1cccc(F)c1&[2*]C1CC1[3*]&[3*]C(=O)O&&&
CCOc1cc(-c2nc(CCc3c[nH]c4ccccc34)no2)ccc1OC&&&
[1*]Nc1c(C)cccc1C&[1*]C(=O)CC[4*]&[4*]C[5*]&[2*]C(=O)CC[5*]&[2*]N[3*]&[3*]CC(O)c1ccccc1&&&
[1*]C(=O)C([3*])C&[3*]N[4*]&[4*]C[5*]^[1*]N1CCC([2*])CC1^[5*]C1CC1&[2*]OCc1ccc(F)cc1&&&&&
[3*]C(C)c1ccc(-n2ccnc2)cc1&[1*]N[3*]&[1*]C([2*])=O&[2*]N([4*])[5*]&[4*]CC[7*]&[7*]N1CCC([8*])CC1^[5*]C[6*]^[8*]N1CCOCC1&[6*]C1CCCCC1&&&&&
CN1C(=O)c2c(C1=O)c1c([nH]c3ccccc31)c1c2c2ccccc2[nH]1&&&
CCNc1cc2ncc(C#N)c(Nc3ccc(OCc4cccc(C(F)(F)F)c4)c(Cl)c3)c2cc1NC(=O)C=CCN(C)C&&&
CN(C)CCNS(=O)(=O)c1cc(Cl)cc2c1n(C)c(=O)c(=O)[nH]2&&&
COc1cccc(-n2c(SCC(=O)NCc3ccc4OCOc4c3)nc3ccccc3c2=O)c1&&&
[2*]CCC&[1*]N([2*])[3*]&[3*]CC&&[1*]C(=O)c1ccc(C[5*])cc1^[4*]Nc1ncn([5*])n1&[4*]CCCC(=O)O&&&
O=C(CCc1ccc(O)c(O)c1)NCCCN1CCN(CCCNc2ccnc3cc(Cl)ccc23)CC1&&&
Cn1c(=O)c2c([nH]cn2)n(CC(=O)NCc2ccco2)c1=O&&&
CCc1cn(C2OC(CO)C(O)C2F)c2c(Cl)cccc12&&&
O=C(O)c1cn(C2CC2)c2cc(N3CCN(c4cc(Cl)ccc4Cl)CC3)c(F)cc2c1=O&&&
CC1=C(C(=O)OCCCl)C(c2ccccc2)n2nc(SCCO)nc2N1&&&
[1*]CC([2*])=O&[1*]Oc1ccc(Cl)cc1&&[2*]NN[3*]^[3*]C(=O)c1ccccc1&&&
[1*]C(=O)CN&[1*]N[2*]&[2*]C(CCS)C(=O)O&&&
COCCNC(=O)CSc1nc2c(c(=O)n(C)c(=O)n2C)n1C(C)C&&&
[1*]C(=O)c1ccccc1O&[1*]Nc1cc(Cl)c(N2CCNCC2)c(Cl)c1&&&
O=C1c2c3c(cccc3ccc2)C(=O)N1CCCNCCCNCc1c(Cl)c2cc(C(F)(F)F)ccc2[nH]1&&&
O=C(c1cc2cc(Cc3n[nH]c4ccccc34)ccc2[nH]1)N1CCC(N2CCCC2)CC1&&&
CC(=NNC(N)=S)c1ccc2nc(N)nc(N)c2c1&&&
[3*]CC&[3*]N([4*])[5*]&[4*]CC&&[2*]Oc1ccc(C[5*])cc1^[1*]C(=O)C[2*]&[1*]N1CCCCC1&&&
[1*]OC&[1*]C(=O)C([2*])c1ccco1&[2*]C1CCCCN1&&&
Oc1cnc2ccccc2c1&&&
Cc1ccc(S(=O)(=O)OCN2C(=O)c3ccccc3C2=O)cc1&&&
[6*]CC&[4*]N1C(=O)NC([6*])(c2ccccc2)C1=O&[1*]C(=O)C[4*]&[1*]Nc1cccc(O[3*])c1&[2*]C(=O)C[3*]&[2*]N[5*]&[5*]C[7*]&[7*]CCCc1ccccc1&&&
Cn1cncc1-c1ccc2ncnc(-c3ccccc3OCCCl)c2c1&&&
CC(C)CC(NC(=O)C(Cc1c[nH]c2ccccc12)NC(=O)C(N)CS)C(=O)NC(C(=O)NC(Cc1ccccc1)C(=O)O)C(C)C&&&
[1*]C1OC(c2ccc(C)c(Cc3nc(-c4ccco4)cs3)c2)C(O)C(O)C1O&[1*]CO&&&
OCCNc1nc(Nc2cc3c(cc2F)c(=O)c2cc(F)ccc2[nH]3)nc2ccccc12&&&
Cc1ccc(NC(=O)C2Cc3ccc(OCC(=O)O)cc3CN2Cc2ccccc2)cc1&&&
[1*]C([3*])(C)C&[1*]Oc1cc(F)cc(F)c1&&[3*]C1CS(=O)CC([4*])N1^[2*]C([4*])=O&[2*]NO&&&
Cc1nn(-c2ccccc2)c2c1c(=O)n(-c1ccccc1F)cc2&&&
CCN(CC)C(=O)CSc1nc2cc(C)c(C)cc2cc1C#N&&&
[8*]CC&[8*]CC[9*]&[3*]=CC(O)C[9*]&[3*]=CC=[4*]&[4*]=CCC=[5*]&[5*]=CCC=[6*]&[6*]=CCC=[7*]&[7*]=CCC(=O)C[10*]&[10*]CC[11*]&[1*]C(=O)C[11*]&[1*]N[2*]&[2*]C(CO)Cc1ccccc1&&&
CC(NC(=O)c1ccc(NC2CCCCC2)cc1)c1nc2cc(Cl)c(Cl)cc2n1C&&&
[3*]C1(C)OCCO1&[2*]CC[3*]&[1*]N[2*]&[1*]C(=O)CCc1sccc1C(F)(F)F&&&
[1*]Nc1sc(C)c(CC)c1C([2*])c1ccccc1&[1*]C([3*])=O&[3*]C1CC(C)(C)NC(C)(C)C1^[2*]C#N&&&&
COc1ccc2C(=NOC(=O)N3CCN(Cc4ccccc4)CC3)c3ccccc3C-c2c1&&&
C1=COC(C2=NOC(C3=CC=C(C4=CC=C(C5=C[NH]C=N5)S4)C=C3)=C2)=C1&&&
[1*]C#C&[1*]C(O)C=[2*]&[2*]=C(C)C(=O)O&&&
[2*]C1CCC(C)CC1&[1*]N[2*]&[1*]C(=O)c1ccc(C#N)cc1&&&
[1*]OC&[1*]C([5*])=O&[5*]C([6*])([11*])NC([7*])[8*]&[3*]C[6*]&[3*]OC^[2*]C([7*])=O&&[2*]O[4*]^[8*]C([9*])C([10*])[11*]^[4*]Cc1ccccc1&[9*]C(=O)N(C([10*])=O)c1ccc(C)c(C)c1&&&&&
O=C(C(=O)N1CC2(CCN(S(=O)(=O)C3CCC3)CC2)C1)C1(Cc2ccccc2)C(=O)Nc2ccc(F)cc21&&&
O=C(NCCCN1CCCCC1c1ccccc1)c1ccc(-c2nc3cc(Cl)c(Cl)cc3s2)cc1&&&
C1=CC=C(CN=NN2C=NN=C2)C=C1&&&
[1*]=Cc1ccc(-c2cncc(C#N)c2)o1&[1*]=C1SC(=O)N([2*])C1=O&[2*]Cc1ccccc1&&&
[3*]CC&[3*]N([4*])[5*]&[4*]CC&&[5*]CC[6*]^[1*]N[6*]&[1*]C([2*])=O&[2*]N[7*]&[7*]C1([8*])CCCC1&[8*]CO&&&
[1*]C(=O)c1ccc(C)s1&[1*]N[4*]&[3*]N1CCC([4*])CC1&[2*]CC[3*]&[2*]Oc1cccnc1&&&
N#CC(=Cc1ccc(F)cc1F)c1nc2ccccc2[nH]1&&&
COc1ccc(OC)c(CCNC(=O)c2ccc(CN3c4ccccc4CCC3C)o2)c1&&&
[1*]C(=O)c1ccc(OC)cc1&[1*]O[2*]&[2*]C(C[5*])C[6*]&[5*]C(C)(C([6*])=[11*])C([8*])C([7*])C([11*])C([9*])([10*])C&[7*]CC=[12*]&&[8*]CC[9*]&[4*]C([10*])CC[11*]^[3*]C([4*])C&[3*]C1CC(C)=C(C)C(=O)O1&&&
[1*]C(=O)c1cccc(OC)c1&[1*]N1CCN(c2ncccc2N[2*])CC1&[2*]C(=O)c1ccco1&&&
[1*]N1C(=O)COCCS1(=O)=O&[1*]Cc1cccc(Oc2ccccc2OC(F)(F)F)c1&&&
[1*]C([2*])C&[2*]CCC(=O)O&&[1*]C([10*])CC[3*]^[3*]C(C([4*])C([8*])C([7*])(C)C([5*])[6*])C([9*])([10*])C&[4*]C(O)C[5*]&&[6*]CC(O)CC[7*]&[8*]CC[9*]&&
[4*]C(C)C&[3*]N([4*])[6*]&[1*]C([3*])=O&[1*]O[5*]^[6*]C(C)C([7*])c1ccccc1^[5*]C(C)(C)C&[2*]N[7*]&&&[2*]C(=O)c1ccccc1&&&
CCC(C)c1cc(OC)c2c(c1)OC(C)(C)C1CC=C(C(C)(C)O)CC21&&&
CC12CCC3c4ccc(O)cc4CC(CCCCCCCCCC(=O)O)C3C1CCC2O&&&
CCCn1c(=O)c2c(nc(C=Cc3ccc(OC)cc3OC)n2C)n(C)c1=O&&&
COc1ccc(-c2nn3c(C)cc(C)nc3c2)cc1&&&
[1*]SC(=S)N(C)C&[1*]Cc1cc(C(C)(C)C)c(O)c(C(C)(C)C)c1&&&
COc1ccc(C)cc1NC(=O)CSc1ncnc2ccccc12&&&
[1*]C(N)=S&[1*]CC(=O)c1ccccn1&&&
[3*]N1CCN(C)CC1&[3*]C1CCC([4*])CC1&[1*]N[4*]&[1*]C(=O)C[2*]&[2*]Oc1ccc(-c2ccccc2)cc1&&&
CN(C)CC(=O)NCc1cnc(Oc2ccc3CCCc3c2)s1&&&
[4*]CCCC([7*])=C&[4*]C([5*])C([6*])([7*])C&[2*]C([5*])(C)C(C)CC[6*]&[2*]CC[3*]&[1*]C1(C)OC1[3*]&[1*]C(=O)O&&&
O=C1Nc2ccc(C(=O)O)cc2C1=C(NCCC(F)(F)F)c1ccccc1&&&
[1*]C(=O)c1cc(-c2nc(C3CC3)n[nH]2)nc(N)n1&[1*]N[2*]&[2*]C1CCOCC1&&&
O=C(CCC1CCN2CCc3c([nH]c4ccccc34)C2C1)Nc1ccc2ccc3cc4cccc(NCCN5CCNCC5)c4cc3c(=O)c2c1&&&
[1*]N(C)C&[1*]CCCO&&&
COc1ccc(CCNC(=O)c2cccc(-n3cc(-c4ccc5nc(C)ccc5c4)nn3)c2)cc1OC&&&
CN1C(=O)N2CC(OCCCOc3cccc4ccccc34)C=CC2N(C)C1=O&&&
CCC(C)c1ccc(OCC(=O)Nc2nc3ccc(C)cc3s2)cc1&&&
[1*]C(=O)Cc1cc(S([2*])(=O)=O)ccc1Cl&[2*]N1CCOCC1&&[1*]N1CCN(c2ccc(C(F)(F)F)cc2)CC1&&
O=C1CSC(C2=C(F)C=CC=C2F)N1C1=NC(C(F)(F)F)=C(Cl)S1&&&
CCOc1ccccc1NC(=O)Cn1c(=O)n(CCCCC(=O)NCCCn2c3c(C(=O)c4ccccc4-3)c3ccccc32)c2ccccc21&&&
CC(C)(O)C#Cc1coc2c(C#N)cc(NC3CC3)cc2c1=O&&&
[5*]C(C)C&[5*]C[6*]&[1*]C(=O)C([6*])[7*]&[4*]C[7*]&[4*]N(O)C=O^[1*]N[3*]&&[2*]C(=O)C([3*])[8*]&[2*]Nc1ccccc1Cl&&[8*]C(C)C&&
CC1CCCC1C1=C(Cl)C(=O)c2ccc(N)cc2C1=O&&&
OC1=CC=C(Cl)C=C1C=NNC1=NC(C2=CC=CC=C2)=CS1&&&
[2*]C([3*])Cc1ccc(-c2nc(C(C)C)no2)cc1F&[2*]C#N&&[1*]N[3*]^[1*]C([4*])=O&[4*]C([10*])N[5*]&[5*]C([6*])[7*]&[7*]C[9*]^[8*]C([9*])[10*]&[6*]CC[8*]&&&&
CCCN1CCN(CCCNC(=O)Cc2c(C)[nH]c3ccc(OC)cc23)CC1&&&
CCOC(=O)C(CC)Sc1nc2ccccc2n1C&&&
[1*]CO&[1*]C1=CC(c2ccccc2)OC1=O&&&
[3*]C1=NCC(C)S1&[1*]N[3*]&[1*]C([5*])=O&[2*]N1CCCC([5*])C1&[2*]C([4*])=O&[4*]C1=NNC(=O)C1&&&
[1*]Cc1cc(-c2ncccn2)c(C)s1&[1*]N[2*]&[2*]S([3*])(=O)=O&[3*]C(C)C&&&
COc1ccccc1NC(=O)c1c(N)n(Cc2cccs2)c2ccccc2c1=O&&&
[1*]=Cc1ccc(C)o1&[1*]=CC(=O)c1ccc(O)c(CC(=O)O)c1O&&&
[1*]Cc1ccncc1&[1*]N1CCOCC2(CNCCO2)C1&&&
COc1cc(COC(=O)Cc2coc3cc(C)cc(C)c23)cc(OC)c1OC&&&
[1*]C(=O)c1ccc(=O)[nH]c1&[1*]N1CC2(CCN([2*])CC2)C1&[2*]Cc1ccccc1&&&
[4*]CC&[3*]N1C(=O)NC([4*])(c2ccc(F)cc2)C1=O&[1*]C(=O)C[3*]&[1*]N[2*]&[2*]C(Cc1ccccc1)C(=O)c1ccccc1&&&
[2*]Sc1nnc(-c2ccco2)n1C&[1*]C(=O)C[2*]&[1*]N[3*]&[3*]C1CC1&&&
[1*]C([7*])(N)C(C[3*])c1ccc(-c2ccc(=O)[nH]n2)cc1&[3*]C([4*])[5*]&[4*]CC[6*]^[6*]C([7*])[8*]&[2*]N([5*])[8*]&&[2*]CCc1ccsc1&&[1*]C(=O)O&&
[1*]NC(=S)N[2*]&[1*]CCc1ccccc1&&[2*]C1CC1&&
CCOC(=O)Oc1cccc2cccc(O)c12&&&
[1*]Cc1ccc(SC)cc1&[1*]Nc1cc(-c2ccccc2O)ncn1&&&
COc1cc2c(C(=O)NCc3ccc(S(C)(=O)=O)cc3)c(OC)c(O)c(O)c2c(O)c1-c1c(C)cc2c(C(C)=O)c(O)c(O)cc2c1O&&&
Cc1c[nH]c2ncnc(-c3ccc4[nH]nc(-c5c(Cl)cc(-c6c[nH]nc6)s5)c4c3)c12&&&
COc1cc2c(cc1OC)[nH]c(=O)c(CN(CCCOc1ccc3CCCCc3c1)C(=S)NCCc1ccccc1)c2&&&
CCOc1ccccc1N1CCN(CCn2ccc3c(ccs3)c2=O)CC1&&&
CCCCOc1ccc(-c2ccc(C(=O)N3CCC(CCC4CCN(C(=O)C(C)C)CC4)(c4ccccc4)CC3)cc2C(=O)N2Cc3ccccc3CC2C)cc1&&&
COc1ccc(-n2c(COc3ccc(C)cc3)nc3ccccc3c2=O)cc1&&&
[3*]C(C)C&[1*]N(c1cc(N[2*])nc(S[3*])n1)c1ccc(C#N)c(Cl)c1&[1*]C#N&&[2*]CCO&&
[1*]C(=O)CC&[1*]N1CCN([2*])CC1&[2*]C(=O)C[3*]&[3*]N1CC(C)CC(C)C1&&&
[1*]C(=O)c1ccc(C#N)nc1&[1*]N1CCCC([2*])C1&[2*]n1cncn1&&&
[1*]C1(c2cccc(OC)c2)CCN(c2ncn(-c3ccccc3C)n2)CC1&[1*]N[2*]&[2*]CCc1ccc(S(N)(=O)=O)cc1&&&
COC(=O)c1c(C(F)(F)F)[nH]c2c(OC)cc3OC(C)(C)C=Cc3c12&&&
c1ccc(C2CN3CCCC3c3ccccc32)cc1&&&
CC(=O)c1ccccc1-c1ccc2c(c1)ccn2-c1ccncc1&&&
Cc1ccc(NC(=O)NCCCN2CCC(c3c[nH]c4ccccc34)CC2)cc1Cl&&&
NC(=S)N1N=C(c2ccc3OCOc3c2)CC1c1ccc([N+](=O)[O-])cc1&&&
C(=NNC1=NCCO1)c1csc2ccccc12&&&
CC(C)C(O)c1cc2ccccc2c2ccccc12&&&
O=c1[nH]n(CC(=O)NC2CCCc3ccccc32)c(=O)c2ccccc12&&&
[1*]OC&[1*]C(=O)C[3*]&[3*]S([4*])(=O)=O&[2*]N[4*]&[2*]Cc1sccc1C&&&
NC(=O)n1cc(NC(=O)N2CC(N)CC2C(=O)NCc2ccccc2)c2ccccc21&&&
Cn1c(NC(=O)C=Cc2ccccc2)nc2c(NCCN(CCO)CCO)ncnc21&&&
[5*]C(C)(C)C&[1*]O[5*]&[1*]C([2*])=O&[2*]N1CSCC1[7*]&[3*]C([7*])=O&[3*]N[6*]&[4*]C[6*]&[4*]C#N&&&
[1*]OC&[1*]C(=O)CC(O)CCC[6*]&[3*]C[6*]&[3*]C1OC1[5*]&[2*]C([5*])=O&[2*]O[4*]&[4*]C(C)(C)C&&&
COC1=CC=C(C2=CN=C(C3=CC=CC=C3)N=C2N2CCC3(CC2)OCCO3)C=C1&&&
CCOC(=O)c1nc2c(c3c(CCC3)s2)c(=O)o1&&&
[1*]C(=O)C[5*]&[5*]n1c(=O)c(Cc2csc(Nc3ccccc3)n2)cn([6*])c1=O&[6*]Cc1ccccc1^[1*]N[3*]&&[2*]C(=O)C[3*]&[2*]N[4*]&[4*]Cc1ccccc1&&&
[3*]C(=O)c1cnn(-c2ncc(C)c(-c3cccs3)n2)c1C1CC1&[3*]NN[4*]&[1*]C([4*])=O&[1*]N[2*]&[2*]C1([5*])CC1&[5*]C(F)(F)F&&&
[1*]CCCC&[1*]C([2*])([3*])O&[2*]CCC(=O)O&&[3*]CC(=O)O&&
CCC(=O)N(C)CC1Oc2ccc(NC(=O)NC3CCCCC3)cc2C(=O)N(C(C)CO)CC1C&&&
[1*]C(=O)c1ccc(S([4*])(=O)=O)cc1&[2*]N[4*]&[2*]C([5*])=O^[1*]N[3*]^[5*]C1CCCCC1&[3*]C[6*]&&&[6*]C1CCCO1&&&
[3*]C1CC(c2cccnc2)N(C)O1&[1*]C[3*]&[1*]Oc1ccc(C#C[2*])cc1&[2*]CO&&&
[1*]=Cc1ccc(C)s1&[1*]=C([2*])[11*]&[2*]C([3*])=C([4*])[5*]&[3*]C(=O)OC([4*])=O^[9*]C([10*])[11*]&[5*]C([6*])=O&&[6*]C([7*])=C([8*])[9*]&[8*]C([10*])c1ccc(O)c(Br)c1&&[7*]C(=O)CC(C)(C)C[9*]&&
[4*]CC&[2*]N([4*])[5*]&[5*]Cc1ccc(I)s1&&[2*]C(=O)C[3*]^[1*]O[3*]&[1*]C(=O)c1ccc([N+](=O)[O-])o1&&&
[4*]CCC(C[6*])(CC([7*])=C)C(=[8*])C([4*])(C)C([5*])([6*])O&[3*]C([5*])(C)CCC=[8*]&[2*]C[3*]^[1*]O[2*]^[7*]CC=[9*]&[1*]C(C)=O&&&&&
[2*]OC&[2*]C([10*])CC[3*]&[1*]N1CCC(CCC[5*])(C([8*])C([3*])([4*])C)CC1^[5*]C([6*])C([7*])[8*]^[1*]C(=O)c1ccccc1C(=O)O^[4*]C([6*])(C)C^[7*]CC[9*]&&&&&&&
[1*]C(CC)C(=O)c1ccccc1&[1*]NNC(N)=S&&&
[2*]C(C)CC&[2*]N([3*])[4*]&[1*]C(=O)C[3*]&[1*]Nc1ccccc1OC^[4*]S(=O)(=O)c1ccccc1C&&&&
Cc1cc(O)cc(C)c1CC(N)C(=O)N1Cc2ccccc2CC1C(=O)NC(C(=O)O)C(C)C&&&
Cc1c(C(=O)N2CCN(c3cccc(F)c3)CC2)n2cc(Br)ccc2c1&&&
[1*]N(C)C&[1*]S(=O)(=O)c1ccc(Cl)c(N[2*])c1&[2*]S(=O)(=O)c1ccccc1&&&
[1*]C(=O)c1ccc(C(C)(C)C)cc1&[1*]NC(=S)NN[2*]&[2*]C(=O)c1ccncc1&&&
CCCC(NC(=O)C1CC2CCC1C2n1c(C)nc2cnccc21)C(=O)C(=O)NCc1cccc(C(F)(F)F)c1&&&
O=C(C(=O)N1CCN(C(=O)c2ccccc2)CC1)c1c[nH]c2ccccc12&&&
COc1cc2c(cc([N+](=O)[O-])c(=O)o2)c2cc(N(C)CCn3ccnc3)ccc12&&&
[1*]N([3*])c1ccc(C(C)C)cc1&[1*]C(=O)c1csnn1&&[2*]C(=O)C([3*])c1ccc(C(C)C)cc1^[2*]N[4*]&[4*]C1CCCCC1&&&
[2*]OC&[1*]C(=O)C[2*]&[1*]N1CC([3*])C([4*])C1&[3*]Oc1ccc(OC)cc1&&[4*]CO&&
CN(Cc1nc(=O)c2ccccc2[nH]1)C(=O)c1ccc2ccccc2c1&&&
CCCNC1=NCCc2ncccc2-c2c1cc(C(N)=O)s2&&&
[1*]NC(=O)C([3*])C&[1*]C([2*])=O&[2*]C1CC=CCC1^[3*]N([4*])[5*]&&[4*]Cc1ccccc1&&[5*]S(C)(=O)=O&&
[5*]C1C(=O)OC1C&[1*]N[5*]&[1*]C(=O)C([3*])C[6*]&[6*]C(C)C&&[2*]N[3*]^[2*]C([4*])=O&[4*]Nc1ccc(C2SC(=O)NC2=O)cc1&&&
[1*]Nc1ccc(C)cc1-c1ccccc1&[1*]C(=O)c1ccc(N2C(=O)CCC2=O)cc1&&&
C=C(COc1cc(-c2c(C)c(OCCC)nc3ccc(OC)cc23)ccc1OCCCCCCC(=O)OC)C(=O)OC&&&
[3*]C(c1ccc(OC)c(OC)c1)C(F)(F)F&[1*]N[3*]&[1*]C([2*])=O&[2*]N[4*]&[4*]C1CCCCCC1&&&
O=C(NCCN1CCC(c2ccccc2)CC1)c1ccc(NS(=O)(=O)c2ccc3c(c2)ccn3CCCO)cc1&&&
CCN1Cc2ccccc2C(c2ccc(O)c(O)c2)C1&&&
[1*]Nc1nc(-c2cc(C)cc(C(C)C)c2)cs1&[1*]C([3*])=O&[2*]N1CCCC1[3*]&[2*]S(=O)(=O)c1ccc(Cl)c(Cl)c1&&&
OC(c1ccccc1)(c1ccccc1)c1ccc2ccccc2c1&&&
[1*]Nc1cc(-c2ccccc2F)nc(OC)n1&[1*]C(=O)c1c(F)cccc1F&&&
[3*]Cc1ccccc1OC&[3*]N[4*]&[4*]CC([5*])C[8*]&[8*]C(C)C&&[1*]N[5*]^[1*]C(=O)C([6*])Cc1ccccc1&[2*]N[6*]&[2*]C(=O)C([7*])C[9*]&[9*]C(C)C&&[7*]NCP(=O)(Oc1ccc(Br)cc1)Oc1ccc(Br)cc1&&
CCC1(O)C(=O)OCc2c1cc1-c3nc4ccc(Br)cc4cc3Cn1c2=O&&&
O=S1CSC2c3ccccc3C(=O)N2C1&&&
[10*]CCCC&[10*]CCCC[12*]&[8*]=CCC[12*]&[1*]C(=O)CCC=[8*]&[1*]N[4*]&[4*]CC[7*]&[7*]S[9*]&[5*]CCC[9*]&[3*]N[5*]&[2*]C([3*])=O&[2*]O[6*]&[6*]CC=[9*]&[9*]=Cc1ccccc1&&&
c1ccc(-c2csc(N(N=Cc3ccc(-c4ccccc4)o3)C3=NCCN3)n2)cc1&&&
[1*]Cc1cn(-c2ccc(C)c(C)c2)nn1&[1*]N[2*]&[2*]Cc1cc(F)ccc1F&&&
[1*]Oc1ccc(-c2cc(C(F)(F)F)on2)cc1C&[1*]CCC[2*]&[2*]N1CCCC1&&&
[2*]N([3*])C&[1*]C(=O)C[3*]&[1*]N[4*]^[2*]C(=O)CC=[6*]^[4*]C1CC(=O)OC1O&[5*]Cc1ccc(C=[6*])o1&&&[5*]S(=O)(=O)c1ccc(Cl)cc1&&&
[1*]CC&[1*]SC(=NC([4*])C)N([2*])[3*]&[4*]C(C)(C)C&&[2*]CC&[3*]Cc1ccccc1&&
[1*]C(=O)C(=COC)c1ccccc1C[2*]&[1*]OC&&[2*]Oc1ccc([N+](=O)[O-])cc1&&
[2*]Nc1ccc(OC)nc1&[1*]Nc1ccc(S([2*])(=O)=O)cc1&[1*]C(C)=O&&&
CCS(=O)(=O)c1ccc2[nH]c(C(=O)N3CCC(Cc4ccc(Cl)cc4)CC3)cc2c1&&&
[2*]OC&[2*]CC[3*]&[1*]C(=O)c1ccc(N(C)C)nc1O[3*]&[1*]N([4*])C&[4*]Cc1ccc(F)cc1C&&&
CC(C)c1cc(O)c2C3=C(CCC(C)(C)C3)C(C)(C)Oc2c1&&&
COc1cc2nc(=O)n(CCCC(=O)Nc3ccccc3)c(O)c2cc1OC&&&
COc1cc2nc(N3CCN(C4=NOC5CCCCC45)CC3)nc(N)c2cc1OC&&&
[1*]C(=O)c1ccc(C)c(S([3*])(=O)=O)c1&[1*]N[2*]&[2*]CC[4*]^[3*]N1CCCCCCC1^[4*]C(C)C&&&&&
[1*]CCC&[1*]N([2*])[3*]&[2*]CCC&&[3*]CCc1cccc(Nc2ccc(-c3ccccc3)cc2)c1&&
CC1(C)C2CCC1(CS(=O)(=O)N1CCC3(CCc4ccccc43)CC1)C(NC(=O)Cc1ccco1)C2&&&
[1*]C(=O)CC&[1*]N[2*]&[2*]Cc1ccc(C(=O)C[3*])c(C)c1&[3*]N1CCCCC1&&&
CN1C=NC(Cl)=CC1=O&&&
COc1cc2ncnc(NC3=CCN(C(=O)CN)CC3)c2cc1OC&&&
CCc1ccc(-c2ccc(C3CC(c4ccc(OC)cc4)=NN3c3nc4nc4ccccc4s3)o2)cc1&&&
Nc1nc2ccc(NC(=O)Cc3ccc(F)cc3)cc2[nH]1&&&
O=C(CCCN1C(=O)C2CC(O)CN2C(=O)c2ccccc21)NCc1ccc(F)cc1&&&
Cc1cn2c(=O)c(C(=O)NCc3cccs3)cnc2c(C(F)(F)F)c1&&&
O=C(NN=Cc1ccco1)c1ccc2OCOc2c1&&&
COc1cccc(-c2nn3cc(-c4ccccc4)c(-c4ccc(C(N)=O)cc4)nc3c2)c1&&&
[5*]C(Cc1ccccc1)C(O)CCC(=O)O&[2*]N[5*]&[2*]C(=O)C([6*])Cc1ccccc1&[3*]N[6*]&[1*]C([3*])=O&[1*]O[4*]&[4*]C([12*])CN([8*])[9*]&[9*]C([10*])C([11*])[12*]&[7*]C(N([10*])C(=O)N[11*])c1ccccc1Cl^[8*]Cc1ccc
[3*]C1=C(C)C(=O)OC12CCC(C)CC2&[1*]C([3*])=O&[1*]N[2*]&[2*]CCc1ccccc1&&&
COc1ccccc1NC(=O)CS(=O)(=O)c1ccc(-c2c(C(=S)N3CCCCC3)c3cc(F)ccc3[nH]2)cc1&&&
N#CC1=C(N)OC(C(=O)C2=CC=C(Cl)C=C2)=C1C1=CC=C(Cl)C=C1&&&
[3*]CC=C&[1*]N[3*]&[1*]C([6*])=O&[4*]C1([6*])CCN([5*])CC1&[2*]N[4*]&[2*]C(=O)CN^[5*]CC=C&&&&
O=[N+]([O-])C1=Cc2ccccc2OCC1&&&
[5*]C(C)C&[4*]=CCCC[5*]&[4*]=CCCCC[6*]&[2*]CCCC[6*]&[1*]N[2*]&[1*]C([3*])=O&[3*]C1CSC(c2ccccc2)N1&&&
CC1=CC(=O)N(C2=CC=CC(C(F)(F)F)=C2)[NH]1&&&
[1*]Nc1nc(C)c(C)s1&[1*]C([3*])=O&[2*]N1CCCC([3*])C1&[2*]C(=O)c1ccco1&&&
[14*]CCC(CC(=[19*])C)(O[15*])C(CC[18*])(C([16*])[17*])C([18*])C([13*])(C)C([14*])C([7*])(C)C([8*])[9*]&[6*]C([15*])(C)CCC[16*]&[6*]CN=C(N)N^[17*]CC[18*]&[1*]C(=O)C[20*]&&[1*]OC^[2*]C([11*])([12*])[13*]&&[2*]C#N^[4*]C([12*])
O=C(C1=CC=CC=C1Cl)N1CCCN(C2=CC=C(F)C(F)=C2)CC1&&&
[1*]C(=O)Cc1ccccc1&[1*]N1CCN(c2ccccc2N[2*])CC1&[2*]C([3*])=O&[3*]C1CCCO1&&&
[1*]CN&[1*]C([2*])([8*])CC[3*]&[2*]Cc1ccccc1&&[3*]C([4*])[5*]^[4*]C[6*]^[6*]N([7*])[8*]&[5*]N(OS(=O)(=O)O)C([7*])=O&&&&
[1*]C(C(=O)O)c1ccccc1Cl&[1*]n1ccnc1&&&
[6*]CC&[6*]CC[7*]&[2*]CC[7*]&[1*]C(=O)c1cc(N[2*])cc(N([4*])[5*])c1&[1*]N[3*]&[3*]C(C)C^[4*]CC[8*]&&[8*]CC[9*]^[5*]CC^[9*]CC&&&&&
O=C(Cc1cc2ccccc2oc1=O)Nc1ccc(Cl)cn1&&&
[1*]C(C)(C([2*])[3*])C([5*])C([4*])C([8*])C([6*])([7*])C&[1*]CCC(=O)C([2*])Cl&&[3*]CC[4*]&[5*]CC[6*]&[7*]C(CC[8*])c1ccc(=O)oc1&&
Clc1cc2c(cc1N1CCNCC1)oc(-c1cccc(-c3ccccc3)c1)n2&&&
O=C(NCc1ccc(Cl)s1)c1cc2c(s1)-c1ccccc1S(=O)(=O)C2&&&
Cc1ccc2nc(NCCNC(=O)Cc3ccc(Cl)cc3)nc(NCCN(C)C)c2c1&&&
CCCCCCCCn1cc(C(=O)O)c(=O)c2ccccc21&&&
[1*]C(=O)c1cccnc1&[1*]Nc1cc(F)ccc1C([2*])=O&[2*]N[5*]&[3*]C(=O)C[5*]&[3*]N1CCN([4*])CC1&[4*]C(=O)c1ccco1&&&
[1*]CC&[1*]N[2*]&[2*]S(=O)(=O)c1ccc(C(=O)c2sc(C(=O)c3ccccc3Cl)c(N)c2C(=O)c2ccccc2)cc1&&&
CCOc1c(-c2ccccc2Cl)c(I)c(OC(=O)Nc2cccc3ccccc23)c2ncccc12&&&
COc1ccc(C23Oc4cc5c(OCO5)c(Cl)c4C2(O)C(Cl)C(Cl)C3[N+](C)(C)C)cc1OC&&&
[1*]CC&[1*]N([2*])[3*]&[2*]CC&&[3*]CCC[4*]^[4*]S[6*]&[5*]C([7*])=C([6*])C[10*]&[5*]C(=O)O&&[7*]N([8*])C([9*])[10*]^[8*]CC([9*])=O&&&
O=[N+]([O-])c1ccc(-c2cccc(-c3nc4ccccc4[nH]3)c2)cc1&&&
[4*]CCCC&[4*]CCCC[6*]&[5*]CCCC[6*]&[1*]CCCC[5*]&[1*]N[2*]&[2*]CC([3*])CCP(=O)(OC)OC&[3*]SC(=O)CN&&&
[1*]C(=O)Cc1c(C)noc1C&[1*]N[2*]&[2*]C[3*]&[3*]C1([4*])CC1&[4*]CN&&&
CC(C)=CCc1cc(O)cc2c1oc(-c1ccc(O)c(O)c1)c2&&&
CN1C(C2=CC=C(Br)S2)=N[NH]C1=S&&&
[3*]CC&[1*]O[3*]&[1*]C(=O)c1ccc(N[2*])cc1&[2*]C(=O)c1cnc(=O)[nH]c1O&&&
[1*]C([2*])=O&[1*]Nc1ccccc1Cl&&[2*]N1CCN(c2ccccc2N[3*])CC1^[3*]C(=O)CCCc1ccccc1&&&
[1*]C(=O)c1ccccc1&[1*]N[2*]&[2*]C([3*])=O&[3*]C1CCN(c2ncccn2)CC1&&&
[1*]=Cc1ccc(N(C)C)cc1&[1*]=C1C(=O)C=CC1=O&&&
[3*]C(C)(C)C&[1*]N[3*]&[1*]C(=O)C([4*])c1cccnc1&[2*]N([4*])c1ccc(C(C)(C)C)cc1&[2*]C(=O)c1cnccn1&&&
[4*]S(=O)(=O)c1ccc(C)cc1&[3*]Cc1ccccc1N[4*]&[1*]N1CCN([3*])CC1&[1*]C(=O)CC[2*]&[2*]Oc1ccc(Cl)cc1&&&
N=C(NO)c1cn2c(Cc3ccc4ncccc4c3)cnc2cc1&&&
COC1=CC=C(C2=CC(C3=CC=CC=C3)=NO2)C=C1&&&
[4*]CC&[4*]C([5*])C&[2*]C([5*])C(=O)O&[1*]N[2*]&[1*]C([3*])=O&[3*]C1CCC(N)CC1&&&
O=c1c2c(ncn1CCCc1ccc(Cl)cc1)nc1CCCCCn12&&&
COc1cc2c(c(O)c1OC)c(=O)c1cc(OC)c(OC)cc1o2&&&
NS(=O)(=O)c1cc(C(=O)OCC(=O)N2CCc3ccccc32)ccc1Cl&&&
[3*]CC&[3*]N1C(=O)NC([4*])(c2ccccc2)C1=O&[1*]S[4*]&[1*]Cc1ccc(C[2*])cc1&[2*]Sc1nc(=O)c(C)n[nH]1&&&
CCCCCCSCC1OC(=O)c2ccccc21&&&
Cc1c(C(=O)O)sc2ncnc(Nc3ccc(OCc4ccccc4)cc3)c12&&&
Clc1ccc(Nc2n3ccccc3c3ccccc23)cc1&&&
[1*]CS(=O)C=C(O)NC(C)=O&[1*]CCCc1ccccc1&&&
CCCc1cc(=O)oc2cc(OCC(=O)NCC(=O)NC3CCCCC3)ccc12&&&
[1*]C(=O)Cc1ccc(-c2ccccc2)cc1&[1*]N[2*]&[2*]Cc1ccc(Cl)cc1&&&
[10*]C(N)=O&[7*]C1CNC([10*])C1[8*]&[2*]N[7*]&[2*]C(=O)C([5*])Cc1c[nH]cn1^[1*]O[7*]^[3*]N[5*]&[1*]C(=O)C[6*]&[3*]C(=O)C(N)Cc1c[nH]cn1&[4*]N[6*]&&&[4*]C([9*])=O&[9*]NN1CCCC1[9*]&[9*]NNc1cccc(OC(F)(
[1*]Oc1ccc(Cl)cc1&[1*]C[3*]&[3*]CCC[5*]&[5*]C[6*]&[4*]CCC[6*]&[2*]C[4*]&[2*]n1ccc(-c2ccccc2)cc1=O&&&
O=C1NCc2c1cccc2-n1nc(-c2ccccc2Cl)c2c1CCCC2&&&
COc1cc(C(=O)NC2(C(F)(F)F)N=C(N)c3cc(F)ccc3N2)cc(OC)c1OC&&&
[2*]N([4*])C&[1*]C(=O)C[2*]&[1*]N[3*]^[4*]S(=O)(=O)c1ccccc1^[3*]Cc1ccccc1F&&&&&
CC(C)Sc1nnc(NC(=O)c2ccc3CCc4c3c2ccc4)s1&&&
COC(=O)C(Cc1ccccc1)NC(=O)C=Cc1ccc2ccccc2c1&&&
[4*]CC&[1*]Nc1ccc(N([4*])[5*])cc1&[5*]CC&&[1*]C(=O)C[3*]^[2*]N([3*])C&[2*]C(=O)C[6*]&[6*]n1nnc(-c2ccc(C)o2)n1&&&
[1*]Nc1cccc(C)c1F&[1*]C(=O)C[3*]&[3*]N([4*])[5*]&[4*]Cc1ccccs1&&[2*]C(=O)C[5*]^[2*]N[6*]&[6*]C1CCCCC1&&&
[7*]C(C)C&[3*]C(=O)C([4*])[7*]&[1*]N[4*]&[1*]C(=O)C([5*])Cc1cccc(C(=N)N)c1^[3*]N[6*]^[2*]N[5*]&[6*]C1CCCCC1O&[2*]C(=O)C(N)CCC[8*]&&&[8*]CN&&&
O=S(=O)(O)c1cc(O)c2c3c(CCCC3)sc2c1&&&
CC(=NOCC=CC#CC(=O)O)c1cccc2c1oc(C(C)=CC=CCOC(C)=O)c2&&&
NS(=O)(=O)c1cc(Cl)ccc1Oc1ccc(NCCNCC2CCCc3ccccc32)cc1&&&
[1*]OC&[1*]C(=O)c1cccc([N+](=O)[O-])c1C[2*]&[2*]Sc1cccc[n+]1[O-]&&&
[1*]OC&[1*]C(=O)c1cc(C#N)ccc1N[2*]&[2*]C(=O)c1ccco1&&&
[1*]S(=O)(=O)c1cccc([N+](=O)[O-])c1&[1*]Nc1ccc(-c2cc(N3CCOCC3)ncn2)cc1&&&
CN(CC(=O)Nc1ccc2OCCOc2c1)C(=O)CNCCCn1ccnc1&&&
[1*]N1CCN(c2ccc(F)cn2)CC1C&[1*]Cc1ccc(C#N)cc1&&&
[1*]=C(C(=O)c1ccc(^[1*]=Cc1ccc(N(C)C)cc1)S(=O)(=O)c1ccc(F)cc1&[1*]=Cc1ccc(O)c(O)c1&&&
[1*]S(C)(=O)=O&[1*]N1CCC([2*])([3*])CC1&[3*]Cc1cc(F)ccc1F&&[2*]C(=O)O&&
Cc1cc(-c2c(F)c(F)c3c(=O)cc(C(=O)O)oc3c2F)cc(C)n1&&&
CC(C)N(C(=O)Cc1c(C(=O)O)[nH]c2ccc(Cl)cc12)C(C)C&&&
[1*]C(=O)c1ccc(C(C)(C)C)cc1&[1*]N1CCCC([2*])C1&[2*]n1cncn1&&&
[1*]CSC&[1*]N1C(=O)N([2*])C(=O)C1([3*])[4*]&[2*]CSC([5*])=S&[5*]N([6*])C([7*])[8*]^[3*]C[6*]^[7*]CCCC[11*]&&&[9*]C([10*])[11*]&[8*]C[9*]&&&
[2*]Cc1ccccc1OC&[1*]N[2*]&[1*]C(=O)C[3*]&[3*]N([4*])C&[4*]S(=O)(=O)c1ccc(OC)c(OC)c1&&&
CC(=O)Nc1cc2ccccc2c(=O)o1&&&
[1*]C(=O)c1cc(F)ccc1O&[1*]Nc1cccc(C(F)(F)F)c1&&&
[1*]=C(C)CO&[1*]=CC[2*]&[2*]C([8*])C(=N)CC[3*]&[3*]C(C([7*])([8*])C)C([4*])(C)C([5*])[6*]&[4*]CCC(O)C[5*]&&[6*]CC[7*]&&
CC(=O)c1c(Nc2ccc(OC(F)(F)F)cc2)nc2c(Cl)cccc2c1O&&&
COc1cc2nc(NC(CCN3CCc4ccccc4C3)c3cccs3)nc(N)c2cc1OC&&&
CCCN(CCC1CCC(NC(=O)Nc2ccccc2OC)CC1)C1CCc2c(C1)sc(N)n2&&&
[1*]C(=O)c1cccs1&[1*]NN=Cc1ccccc1O&&&
[1*]C([3*])(C)C(=O)O&[2*]C[3*]&[2*]Sc1ccccc1^[1*]N(O)c1ccccc1&&&&
[4*]CC&[4*]C([5*])[6*]&[5*]CC&&[1*]C([6*])c1ccc(C)c(C#N)c1^[1*]N1CCC([2*])CC1&[2*]N[3*]&[3*]Cc1ccc(Br)cc1&&&
[1*]=Cc1ccc(OC)cc1&[1*]=C1SC(=S)N([2*])C1=O&[2*]C(Cc1ccc(OC)cc1)C(=O)O&&&
NC1=NC(C2=CC=C(OC3=CC=CC=C3Cl)C=C2)CO1&&&
[1*]Nc1cccc(C#N)c1C&[1*]C([2*])=O&[2*]Nc1cccc(C2CNCCO2)c1&&&
[1*]CC&[1*]OP(=O)(O[2*])C([4*])c1ccc(C)o1&[2*]CC&&[3*]OP(=O)(O[4*])OC^[3*]CC&&&
[1*]N1CC([2*])CCC1C&[2*]Nc1ccc(C(F)(F)F)cn1&&[1*]C(=O)c1ccccc1-n1nccn1&&
[2*]CC&[2*]OP(=O)(O[3*])C([4*])C&[3*]CC&&[1*]N[4*]^[1*]C([5*])=O&[5*]C1CCC([6*])CC1&[6*]CCCc1ccccc1&&&
[2*]Oc1cc(C)c(C)c(C)c1&[1*]C(=O)C[2*]&[1*]Nc1ccncc1&&&
[3*]S([4*])(=O)=O&[4*]Cc1cccnc1&&[2*]N[3*]^[1*]CC[2*]&[1*]Oc1ccccc1&&&
[2*]=C(C)C&[2*]=CCCC(=[3*])C&[1*]CC=[3*]&[1*]Sc1ncc(CO)n1C&&&
[1*]C(N)=O&[1*]C1=CNC=N1&&&
[3*]C1=C(C)NC(=O)NC1c1ccco1&[1*]C([3*])=O&[1*]O[2*]&[2*]CC(Cl)(Cl)Cl&&&
[1*]C(=O)C([5*])(O)c1ccccc1&[1*]N[3*]&[3*]C([10*])C[6*]^[5*]C1CCCCC1^[6*]C([7*])[8*]&&&[7*]CC[9*]^[9*]C([10*])[11*]&[2*]C([8*])[11*]&&[2*]N[4*]&[4*]C1CC1&&&
O=C(Nc1nc2ccc(-c3cncc4ccccc34)cc2s1)c1ccccc1&&&
[1*]C#Cc1cc(-c2ccc(S(C)(=O)=O)cc2)cs1&[1*]C([7*])(O)C[2*]&[2*]N([3*])[4*]&[3*]CC[5*]^[5*]C([6*])[7*]&[4*]CC[6*]&&&&
[1*]C(=O)c1nn(-c2ccc(F)cc2Cl)c(-c2ccc(Cl)cc2)c1C&[1*]NN1CCCCC1&&&
[4*]CC&[4*]CC[5*]&[2*]=CC(O)C[5*]&[2*]=CCC=[3*]&[1*]C#CC=[3*]&[1*]CCCC[6*]&[6*]CCCC(=O)O&&&
N#Cc1cc(SCc2cccc(Cl)c2)nc2c1COc1c(F)cccc1-2&&&
[1*]C(=O)CC[3*]&[3*]N[4*]&[4*]S(=O)(=O)c1ccc(Br)cc1^[1*]O[2*]&&[2*]C[10*]&[8*]CCC[10*]&[8*]C[9*]&[9*]CCC[11*]&[5*]C[11*]&[5*]N([6*])[7*]&[7*]CCc1ccccc1&&[6*]S(=O)(=O)c1ccc(Cl)cc1&&
N#Cc1ccc(S(=O)(=O)N2CCc3ccccc3C2)cc1&&&
[1*]C(=O)c1cccc(C(=O)C(=O)c2ccccc2)c1&[1*]Nc1ccccc1C(=O)O&&&
[1*]Nc1cc(-c2cnc(N)nc2)ncn1&[1*]C1CCCCC1&&&
[1*]Nc1sccc1C(N)=O&[1*]C(=O)Cc1cccc(F)c1&&&
[1*]C(C)=O&[1*]Nc1ccc(N[2*])cc1&[2*]C(=O)c1cccc(-c2ccc(Oc3ccc(Cl)cc3)cc2)c1&&&
[2*]Cc1cccc(C)c1&[1*]N[2*]&[1*]C(=O)c1ccc(S([3*])(=O)=O)cc1&[3*]N[4*]&[4*]C1CCCCC1&&&
[2*]NN=C(C)c1cnccn1&[1*]C(=O)CC([2*])=O&[1*]Nc1cccc(Cl)c1&&&
[4*]C(=O)C([6*])C&[3*]N[6*]&[3*]C(=O)C(N)CC(=O)O^[4*]N1CCCC1[7*]&&[5*]C([7*])=O&[2*]C(=O)C([8*])C(C)c1ccccc1&[1*]C(=O)S[8*]&[1*]O[5*]&[5*]C(C)(C)C&&&
CCN(CC(=O)Nc1c(F)cccc1F)C(=O)Cc1c(C)nc2c(c1C)c(C)nn2-c1ccc(C)cc1&&&
O=c1cc(-c2ccc(F)cc2)c2c([nH]cc2CC(O)(C2CC2)C2CC2)[nH]1&&&
OCCOCC1CCCN1Cc1noc(-c2c3nccn3nc2)n1&&&
[1*]Nc1cccc(C)c1&[1*]C(=O)CC[2*]&[2*]S(=O)(=O)c1ccccc1&&&
O=[N+]([O-])c1cccc(-c2c(NC3CCCCCC3)n3ccccc3n2)c1&&&
[3*]CC&[1*]O[3*]&[1*]C(=O)C[4*]&[2*]N([5*])c1ccccc1O[4*]&[5*]Cc1ccc(C(=N)N)cc1&&[2*]C(=O)C=[6*]^[6*]=Cc1ccccc1&&&
[2*]CCc1ccccc1&[1*]N1CCC2(CC1)OOC(C([2*])[3*])(C([12*])[13*])OO2&[3*]C[9*]&&[1*]CC[4*]^[4*]C([5*])[6*]^[11*]C[12*]^[5*]C[7*]&&[13*]C[14*]^[7*]C([8*])[9*]&&[12*]C([14*])[15*]&&[6*]C[11*]^[8*]C[10*]&&&&&
CC(C)(C(=O)O)C1=CC=C(OC2=CC=C(C(C)(C)C)C=C2)C(I)=C1&&&
[6*]CCC&[6*]C1CC([7*])N(C)C(=O)C1(C)O&[1*]C(=O)C[7*]&[1*]Nc1ccc(Cl)c(C([2*])=O)c1&[2*]N[3*]&[3*]CC[4*]&[4*]N1CCN([5*])CC1&[5*]Cc1ccccc1&&&
O=C(C1C=CCN1C(=O)Cc1ccccc1)N1CCCN(Cc2ccc3ccccc3c2)CC1&&&
CCOC(=O)C1(C)CC2(CNc3ccccc3S2)c2ccccc21&&&
N#Cc1c2CC=CCCn2c(-c2ccc3OCn4c3-c3ccccc3S4)n1&&&
[5*]S(=O)(=O)c1ccc(N2OCCC2=O)cc1&[3*]N[5*]&[2*]CC[3*]&[1*]O[2*]&[1*]C([4*])=O&[4*]C1(c2ccccc2)CC1&&&
CC(C(=O)N1CCN(c2ccc3ccccc3c2)CC1)n1ccnc1&&&
[2*]C(C)c1ccccc1&[1*]N[2*]&[1*]C(=O)C(=[3*])C#N&[3*]=Cc1ccccc1&&&
COc1n[nH]c2ccc(-c3c(Cl)cnn3-c3cc(F)ccc3F)cc12&&&
COC(=O)C(=Cc1ccc2c(Cl)c(CC(NC(=O)c3ccc(NC(=O)c4ccc(Cl)cc4)cc3)C(=O)OC)ccc2c1)c1cccs1&&&
[3*]C(CC(N)=O)c1cc(C)cc(C)c1&[1*]N[3*]&[1*]C([5*])=O&[2*]N1CCCC1[5*]&[2*]C([6*])=O&[4*]N1CCCC1[6*]&[4*]C[7*]&[7*]C1CCCC1&&&
[3*]C([8*])(C)C&[3*]C([4*])[5*]&[4*]CC[6*]^[2*]C([6*])([7*])[8*]&[5*]CC([7*])=NO^[1*]CC([2*])O&&&[1*]n1cc(-c2ccccc2)nn1&&&
[2*]Nc1cccc(OC)c1&[2*]C(=O)C[3*]&[1*]O[3*]&[1*]C([4*])=O&[4*]C1([5*])CCCC1=O&[5*]C1CC1&&&
Cc1cc2c(cc1Cl)c(Cc1ccc(C(=O)NC3(C(=O)Nc4cc(C(=O)O)cc(F)c4F)CCC3)cn1)cc(=O)o2&&&
COc1ccccc1N(C)C(=O)COC(=O)c1c2CCCC(=Cc3cccs3)c2nc2ccccc12&&&
COc1ccc(-c2nc3cc(C(=O)N4CCN(CCc5ccccc5)CC4)nn3c(C(F)(F)F)c2)cc1Cl&&&
CC(=O)N1N=C(C2=CC=CC=C2)CC1C1=CC(O)=C(O)C=C1O&&&
[1*]N([2*])C&[1*]Cc1ccccc1&&[2*]C([3*])[14*]^[12*]C([13*])[14*]&&[3*]C([4*])[5*]^[5*]C[10*]&&[4*]C[6*]^[6*]C([7*])[8*]&[8*]C[13*]&&[7*]C[9*]^[9*]C([10*])[11*]&[11*]C[12*]&&&
[1*]C(=O)c1cc(OC)c(OC)c(OC)c1&[1*]O[4*]&[4*]CC[6*]&[3*]N[6*]&[2*]C([3*])=O&[2*]O[5*]&[5*]Cc1ccc(-c2noc(C3CCC(=O)N3)n2)cc1&&&
CCOC(=O)c1ccccc1SCC(O)COc1ccc2c(c1)CCCN2C(=O)CC&&&
[1*]C(=O)c1cc(C)cc(C)c1&[1*]Nc1cccc(C[3*])c1&[2*]C(=O)c1cncnc1S[3*]&[2*]N1CCOCC1&&&
COC(=O)C(C)NP(=O)(OCC1OC(n2cnc3c(N)ncnc32)CC1OC(C)=O)Oc1ccccc1&&&
COc1ccc(NC(=S)N2CCN(c3ncnc4ccc(C)cc34)CC2)cc1OC&&&
COc1ccc(OCCCc2ccc(O)c3c2[nH]c(C(C)(C)C)cc3=O)cc1&&&
[1*]C(=O)c1cccc(C)c1C&[1*]N[2*]&[2*]CC[3*]&[3*]N1CCOCC1&&&
[1*]Nc1ccc(OC)cc1&[1*]C(=O)C[3*]&[2*]N([3*])C&[2*]C(=O)c1cc(S([5*])(=O)=O)ccc1OC&[4*]N[5*]&[4*]Cc1ccco1&&&
[1*]N(C)C&[1*]C(=O)C[3*]&[3*]CC[4*]&[2*]n1ccc(=O)n(O)c1=O&[2*]CCc1ccccc1F&&&
[2*]Cc1ccc(N)nc1C&[1*]N[2*]&[1*]C(=O)C(C)c1ccc(N[3*])c(F)c1&[3*]S(C)(=O)=O&&&
[2*]N1CCN(C)CC1&[1*]C1CN(c2ccc(C[2*])cc2)C(=O)C12CN(C)C(=O)O2&[1*]C#N&&&
[1*]CC=C&[1*]Oc1ccc(Oc2nc(Nc3cc(CCF)[nH]n3)nc(N3CCOCC3)n2)nn1&&&
CC1=CC=C(C2CC(=O)NN=C2N)C=C1&&&
[1*]CC&[1*]N([2*])[4*]&[2*]CC&&[3*]CCC[4*]^[3*]N1CCC([6*])([7*])CC1&[7*]CCC(=O)O&&[5*]C[6*]^[5*]C1CCCCC1&&&
CC(=O)N1CCC2C1c1cc(-c3cccc(C#N)c3)ccc1N(C)S2(=O)=O&&&
CC1CCC2C(C)(C)C(O)CCC23CC(C)C(=O)CC13C&&&
[2*]N1CC(C)CC(C)C1&[1*]C(=O)C[2*]&[1*]N1CCN([3*])C(=O)C1&[3*]C(c1ccccc1)c1ccccc1&&&
O=C(c1cc(F)ccc1Cl)n1c2cCCc2c2cc(O)c(O)cc21&&&
[1*]C(CC)c1nnc(-c2ccc(Cl)cc2)o1&[1*]N([2*])c1cccc(OC)c1&[2*]S(=O)(=O)c1ccc(C)cc1&&&
Cc1cc(C)[n+](-c2ccc(-c3nc4cc(C(N)=O)ccc4[nH]3)cc2)c2ccc(F)cc12&&&
Cc1ccc(NC(=O)c2ccc3[nH]c(C(=O)N4CC(C)CC(C)C4)c(C)c3c2)cc1C&&&
[1*]Sc1nc(=O)c(CC)c(Cc2c(F)cccc2F)[nH]1&[1*]CC(=O)O&&&
O=C1c2ccccc2S(=O)(=O)N1Cc1ccc(C(=O)NO)cc1&&&
[1*]C(C)C(N)=O&[1*]N[2*]&[2*]C(C)(C)C&&&
[1*]Cc1nc(C)cs1&[1*]ON=C[2*]&[2*]C([7*])CCC[4*]&[4*]C([5*])N([6*])[7*]&[3*]C([6*])C([5*])=O&[3*]C(C)O&&&
CCOc1ccccc1NC(=O)Nc1ccc2ncccc2c1&&&
[2*]C1CCC(=O)N(c2ccc(OC)cc2)C1c1ccccc1OC&[1*]C([2*])=O&[1*]Nc1ccccc1&&&
[1*]CC&[1*]O[2*]&[2*]C(Cc1ccc(N2CCN(C)CC2)cc1)C(=O)O&&&
O=C(NCCCN1CCCN(CCCNc2ccnc3cc(Cl)ccc23)CC1)Nc1ccc(Br)c2ccccc12&&&
[1*]C(=O)c1c(OC)cc(OC)c(C2=CCN(C)CC2)c1OC&[1*]Nc1ccc(-c2ccccc2S(N)(=O)=O)cc1&&&
[2*]OC&[2*]CC([3*])C&[1*]N[3*]&[1*]C(=O)c1nc(-c2ccc(F)cc2)c(C)o1&&&
[1*]C(=O)C[2*]&[2*]Oc1ccccc1-c1nc(-c2ccc(F)cc2)no1&&[1*]Nc1ccccc1[N+](=O)[O-]&&
[3*]S(=O)(=O)c1ccc(C)cc1&[1*]N([2*])[3*]&[1*]Cc1ccc(-c2ccc(N)nc2)cc1&&[2*]C(C)(C)C(=O)O&&
CC(=O)NC(Cc1ccccc1)C(=O)NC(CCCN=C(N)N)C(=O)NC(Cc1c[nH]c2ccccc12)C(N)=O&&&
O=C1Nc2ccccc2C1=Cc1ccc2ccccc2c1&&&
Cc1coc2c1C(=O)C1=C(CC(C)(C)OC1)C2=O&&&
[1*]NN=Cc1cc(OC)c(OC)c(OC)c1&[1*]C(=O)C[n+]1ccc(Br)cc1&&&
C[n+]1c2ccccc2c(N2CCN(CCO)CC2)c2c1scc2&&&
COC1=CC(OC)=C(OC)C(C(=O)C2=CC(Cl)=CC(Cl)=C2)=C1&&&
[1*]Nc1cc(Br)ccc1OC&[1*]C(=O)C[2*]&[2*]N([3*])C&[3*]C[4*]&[4*]C1CC1&&&
[3*]C(C)CC&[1*]N[3*]&[1*]C([2*])=O&[2*]N1CCN([4*])CC1&[4*]C(c1ccccc1)c1ccccc1&&&
[1*]C(=O)C([3*])c1ccc(C)cc1&[1*]N[4*]&[4*]C1CCCCC1^[2*]N([3*])c1ccccc1Cl&&[2*]C(=O)c1snc(C(N)=O)c1N&&&
CC(C)(C)C1CCC(NC(=O)C2Cc3ccc([N+](=O)[O-])cc3CN2)CC1&&&
O=C1Nc2ccc(I)cc2C1=NNC(=O)CBr&&&
[1*]CC(O)C[3*]&[1*]O[2*]&[2*]Cc1cc(-c2ccccc2)cs1^[3*]N1CCN(c2ccccc2)CC1&&&&
CC(C)CCn1c(=O)c(C2=NS(=O)(=O)c3cc(NS(C)(=O)=O)c(NS(C)(=O)=O)cc3N2)c(O)c2ccccc21&&&
CCOC(=O)c1ccc2oc(C(=O)NC3CCCCC3)c(C)c2c1&&&
[1*]C(=O)Cc1csc(C)n1&[1*]N1CCCC([2*])C1&[2*]n1cncn1&&&
[1*]C(=O)c1ccc(-c2ccccc2S(N)(=O)=O)c(F)c1&[1*]Nc1ccc(F)cc1C([2*])=O&[2*]Nc1ccc(F)cn1&&&
COc1cc(NC(C)CCCN)c2ncccc2c1Oc1c(C)cc(C)cc1C&&&
[1*]C1=CCN(C)CC1&[1*]N=C(NO)c1ccccn1&&&
[2*]Cc1ccc(OC)cc1&[1*]N[2*]&[1*]C(=O)c1ccc(O)cc1&&&
O=c1cc(NN=Cc2c(O)cc(O)c3ccccc23)c2ccccc2o1&&&
[1*]Nc1ccc(C#N)cc1&[1*]C(=O)C[2*]&[2*]n1ccc(=O)[nH]c1=S&&&
O=C1c2ccccc2NC2(CCCNCC2)N1Cc1ccc2[nH]ccc2c1&&&
[1*]NN=Cc1cc(OC)c(OC)c(OC)c1&[1*]C(=O)C[2*]&[2*]n1nc(-c2ccc(Cl)cc2)n(N=Cc2ccccc2)c1=S&&&
Cc1ccc(C(=O)c2c(-c3ccccc3)[nH]c3ccc(Cl)cc23)cc1&&&
CN(C)c1cnc2cc3c(cc2n1)CC1(CCC2(O)C(=O)NC(=O)NC2=O)CCN(CC2CC2)C(=O)C31&&&
CN1CCC(Oc2cnc3ccc(C=Cc4ccc(Cl)cc4)cn23)CC1&&&
O=C(O)C1=CC=C(N2CCN(C3=CC=C(O)C=C3)CC2)C=C1O&&&
[3*]C(=NOC)c1ccc(C)s1&[1*]C[3*]&[1*]S[2*]&[2*]Cc1cccc(Cl)c1&&&
COc1ccc(-c2c(O)c(=O)c3c(O)cc(O)cc3o2)cc1Cl&&&
[1*]C(=O)c1ccc(C(=N)N)cc1&[1*]N[3*]&[3*]C[7*]&[4*]C(=O)C([5*])CCC[7*]&[2*]N[5*]&[2*]C(=O)C[6*]^[4*]N1CCCC1^[6*]C1CCCCC1&&&&&
[2*]N(C)C&[2*]CC[3*]&[1*]N1CCC2(CC1)CC([3*])CO2&[1*]C(=O)c1ccncc1&&&
[3*]CCCC&[3*]C[4*]&[1*]C(=O)c1ccc(CCC[4*])cc1&[1*]N[2*]&[2*]CC(N)C(=O)O&&&
Cc1ccc(-n2c(-c3cccc([N+](=O)[O-])c3)nc3c(Br)cc(Br)cc3c2=O)cc1C&&&
c1c(CNc2ccncc2)ccc(Nc2nn3ccccc3n2)c1&&&
CC1CN(C(C)CO)C(=O)Cc2cc(NC(=O)NC3CCC(C)CC3)ccc2OC1CN(C)Cc1ccc(C(=O)Nc2ccccc2N)cc1&&&
O=[N+]([O-])c1ccccc1Sc1c(-c2ccccc2)oc2ccccc2c1=O&&&
[1*]n1c(C)cc(C=CBr)cc1=O&[1*]C[2*]&[2*]C1C=CC([3*])O1&[3*]CO&&&
CNCC1Oc2c(NS(=O)(=O)c3ccc(OC)cc3)cccc2C(=O)N(C(C)CO)CC1C&&&
OC1COc2ccccc2CC1CN1CCC(c2noc3cc(F)ccc23)CC1&&&
[1*]C(=O)CCC(F)(F)F&[1*]Nc1ccc(F)c(Cl)c1&&&
O=C(NC1CCCCC1)C(c1ccncc1)N(Cc1cccnc1)C(=O)Cn1nnc2ccccc21&&&
[1*]=C1C(=O)NC(=O)N(c2ccc(C(=O)O)cc2)C1=O&[1*]=Cc1ccc(-c2ccccc2)cc1&&&
CC(=O)NCc1cccc(-c2ccnc3c(C(N)=O)cnn23)c1&&&
Cc1cccc(NS(=O)(=O)c2ccc3NC(=O)Cc3c2)c1&&&
Cc1ccc(C(=NOCC(O)COCc2ccccc2Br)c2cccc3ncccc23)cc1&&&
[1*]Nc1c(C)cc(C)cc1C&[1*]C(=O)C[2*]&[2*]Sc1ncccc1C(=O)O&&&
COc1ccc(-n2cc(C(=O)Nc3cc4cc(OC)c(OC)c(C)c4oc3=O)nn2)cc1&&&
CC1CN(c2nc(N3CCOCC3C)nc3cc(OCCN4CCSCC4)ccc23)CC(C)N1&&&
COc1ccc2CN(c3cccc(N4CCOCC4)n3)CCc2c1OC&&&
CC(=O)Nc1c(-c2nc3ccccc3s2)c(-c2ccccc2)c(C(=O)N2CCNCC2)s1&&&
[3*]n1cc(CCC)nn1&[1*]C(=O)C[3*]&[1*]N1CCCC([2*])C1&[2*]Nc1ccncc1&&&
[2*]C1CC(C)=C(C)C(=O)O1&[1*]C[2*]&[1*]N1C(=O)C=CC1=O&&&
O=c1c2ccc(-c3ccccc3)cc2ncn1-c1ccc(OCc2ccccc2)cc1&&&
C#CCn1cc(C(=O)Nc2ccccc2OCC)c(=O)c2ccc(C)nc21&&&
[6*]CC=C&[2*]N([6*])[7*]&[2*]C([3*])=O&[3*]N1CCOCC1^[5*]C(=O)C([7*])CCC(=O)O&&[5*]N[8*]&[1*]C(=O)C([8*])CC(N)=O&[1*]O[4*]&[4*]Cc1ccccc1&&&
[4*]Oc1ccc(C(C)=O)c(O)c1&[1*]C(=O)CC[4*]&[1*]O[5*]&[2*]C(=O)C[5*]&[2*]N([6*])[7*]&[6*]Cc1ccccc1&&[3*]C(=O)C([7*])c1ccccc1^[3*]N1CCCC1&&&
CC1(C)COP(=S)(COc2ccc(C#N)c(C(F)(F)F)c2)Nc2ccccc21&&&
CCC1(O)C(=O)OCc2c1cc1-c3c(Cn1c2=O)c1c2c(c2ccccc2n3)CCC1&&&
[1*]CC&[1*]OP(=O)(C[3*])O[2*]&[3*]n1nnc(-c2ccccc2OC)n1&&[2*]CC&&
NC(=O)COC(=O)c1c2nccc(-c3cccs3)n2nc1&&&
CC(=O)c1cn(CC(=O)N2C(C(=O)NCc3cccc(Cl)c3F)CC3CC32)c2ncccc12&&&
CCCN(Cc1ccco1)C(=O)c1cc2ccccc2n1C&&&
[1*]C(=O)c1ccsc1NC&[1*]N[3*]&[3*]CCC[4*]&[2*]N[4*]&[2*]C([6*])=O&[5*]N1CCOC([6*])C1&[5*]S(=O)(=O)c1ccc(OC)cc1&&&
[2*]Sc1nnc(CCCC)o1&[1*]C(=O)C[2*]&[1*]N1CCOC1=O&&&
Cc1ccc(S(=O)(=O)n2c3c(CCCC3)c3ccccc32)cc1&&&
[1*]=Cc1ccc(OC)cc1&[1*]=C(C([2*])=N)C(=O)N=[5*]&[2*]N([3*])C([4*])=[5*]&[3*]N=CC=C[4*]&&&
CN(C)C(=N)c1ccc2[nH]c(-c3cc(CN(C)C)ccc3N3CC(F)C3)nc2c1&&&
OC(c1csc2ccccc12)(c1ccc(Cl)cc1)C(F)(F)F&&&
[1*]N1CCCC(O)(c2ccc(OC)cc2)C1&[1*]C(=O)C([2*])Cc1ccccc1&[2*]N[3*]&[3*]Cc1sc(C)nc1C&&&
Nc1nc(=O)c2c([nH]1)n(CC(OCP(=O)(O)O)CO)cn2&&&
[1*]C(=O)c1ccccc1OC&[1*]N[2*]&[2*]C(c1ccccc1C)c1nccs1&&&
[1*]Oc1ccc(OC)cc1&[1*]CC(O)C[2*]&[2*]N[3*]&[3*]C(C)(C)C&&&
CC1(C)C=C(c2cccc[n+]2[O-])c2cc(O)ccc2O1&&&
[1*]C([2*])=O&[1*]Nc1ccccc1&&[2*]Nc1cccc(-c2cccc(C([3*])=O)c2)c1^[3*]N[4*]&[4*]C[5*]&[5*]C1CC(F)CCC1O&&&
[3*]CC&[1*]O[3*]&[1*]C(=O)C[4*]&[4*]N1C(=O)N=C([5*])SC1c1ccccc1&[2*]N[5*]&[2*]C(=O)c1ccccc1&&&
[1*]C(=O)c1nnn(-c2ccc(CC)cc2)c1C&[1*]N[2*]&[2*]C[3*]&[3*]C1(O)CCCOC1&&&
CC(O)c1cc2ccccc2cc1-c1ccccc1&&&
CCOc1ccc(NC(=N)Nc2nc(C)c3c(C)c(C)sc3n2)cc1&&&
CC(=O)C1C2C(C=C3C4C(CC=C(C)C)CCC5(C)C4CC(O)C4(C)C34CC(O)C2(C)CCc2c1[nH]c1ccccc21)C1OC3(C)CCC4C(C)C(O)CCC4(C)C3C12C&&&
[2*]N([3*])c1ccc(C)cc1&[1*]C(=O)C[3*]&[1*]N[4*]^[2*]C(=O)c1cccc([N+](=O)[O-])c1^[4*]CCc1ccccc1&&&&&
COC(=O)C1(Cc2ccc(F)cc2)C2c3c(CC2CN1C(=O)c1ccccc1)n(Cc1ccc(Cl)cc1)c(C(=O)N(C)C)c3&&&
[4*]CC&[3*]C([4*])([5*])C&[2*]C[5*]&[1*]N[2*]^[3*]C(C)C^[1*]C(=O)c1noc(Cc2ccccc2)n1&&&&&
[1*]Nc1cccc(OC)c1&[1*]C(=O)C[2*]&[2*]Sc1nc(-c2ccco2)cc(-c2ccccc2)c1C#N&&&
O=c1oc2cc(O)ccc2cc1-c1nc2ccccc2o1&&&
[1*]CC=C&[1*]Oc1cc(F)c(S([3*])(=O)=O)cc1F&[2*]N[3*]&[2*]C([4*])C(C[8*])c1ccc(C)c(Cl)c1&[4*]C([5*])[6*]&[5*]CC[7*]^[7*]C([8*])[9*]&[6*]N[9*]&&&&
CC(C)(C)C12CCC3(C)C(CCC4C5(C)CCC(O)C(C)(C)C5CCC43C)C1Cc1cc(O)ccc1O2&&&
[2*]=C1C(=O)N(c2ccccc2C)N=C1C&[1*]Sc1ccc(C=[2*])cc1&[1*]C(C)C&&&
COc1ccc(CC(OC(=O)NC(C)C)c2cccc3ccccc23)cc1&&&
Nc1nc(-c2ccc(F)cc2)c(-c2ccnc(N)n2)s1&&&
[1*]C(=S)Nc1ccc(OC)cc1&[1*]N1CCN(c2cccc(C(F)(F)F)c2)CC1&&&
[11*]CC&[11*]C([12*])C&[3*]C(=O)C([6*])[12*]&[1*]N[6*]&[1*]C(=O)C([7*])Cc1ccc(O)cc1^[3*]N[8*]^[2*]N[7*]&[4*]C(=O)C(=O)C([8*])CCC[9*]&[2*]C(C)=O&[9*]NC(=N)N&&&&[4*]N[10*]^[5*]C(=O)C([10*])CC(=O)O&[5*]
O=C1c2ccccc2-c2c3c1c(NCCc1ccccc1)ccc3no2&&&
[3*]CCN(C)C[4*]&[3*]N(C([4*])=[5*])C([6*])=[7*]&[2*]=CC([5*])C(=O)N=[6*]&[1*]Oc1c(Br)cc(C=[2*])cc1Br&[1*]Cc1ccccc1&&&
[4*]C(=C(C)N[6*])C([9*])c1ccc(F)cc1F&[1*]C([4*])=O&[1*]O[2*]^[6*]C([7*])=C([8*])[9*]^[2*]C[3*]&[7*]CC(CC([8*])=O)c1ccc(F)cc1&[3*]C1CCCO1&&&&&
Cc1ccc(CNC(=O)c2c3NC(c4ccc(Cl)cc4)CC(C(F)(F)F)n3nc2)cc1&&&
O=C(NCCO)Nc1ccc(N=C2C(=O)Nc3ccccc23)cc1&&&
[1*]Oc1ccccc1-c1ccccc1&[1*]Cc1nnn[nH]1&&&
[11*]CCCC&[11*]CCCC[13*]&[13*]CC[14*]&[12*]CCCC[14*]&[1*]CCCC[12*]&[1*]O[2*]&[2*]C(C[3*])C[4*]&[4*]OP(=O)(O)O[5*]&[5*]C1OC([6*])C(O)C(O)C1O^[3*]OP(=O)(O)O^[6*]CO[7*]&&&[7*]C1OC([8*])C(O)C(O)C1O&[8*]CO&
Nc1nc(OCCc2ccccc2)nc2nc(-c3ccco3)nn12&&&
[2*]OC&[1*]C1OC([3*])C(O)C(O)C1[2*]&[1*]Oc1ccc(-c2ccc(O)c(C(=O)O)c2)cc1&&[3*]CO&&
Nc1nc(OCc2ccccc2)nc2c1ncn2C1OC(CO)C(O)C1O&&&
[1*]C1=CCCNC1=O&[1*]Nc1cccc(F)c1&&&
CN(C)C1=CC(=O)c2nnc(Cc3ccccc3)n2C1&&&
[4*]OC&[4*]C([6*])(C([13*])C([11*])[12*])N([10*])C([9*])=C([7*])[8*]&[5*]C([6*])[7*]&[3*]C[5*]^[2*]C([8*])[9*]^[1*]O[3*]&[2*]C#N^[10*]C[11*]^[1*]C(N)=O&&[12*]N[13*]&&&&&&
CCOC(=O)N1CCC(CNC(=O)c2cccc(-c3cccc(-c4nc5cc(C)c(F)cc5[nH]4)c3)c2)CC1&&&
[2*]C(CC)c1ccccc1&[1*]N[2*]&[1*]C(=O)C[3*]&[3*]C1CCN([4*])C1=O&[4*]C(C)(C)C&&&
O=C(c1cccnc1)c1ccc2OCCOc2c1&&&
Cc1ccccc1-c1nc2ccc(N3CCN(CC=O)CC3)nc2n(CC(=O)NCc2ccccc2OC(F)(F)F)c1=O&&&
O=C(CCC1CCCC1)Nc1cccc(-c2cn3ccnc3c(NCc3ccncc3)n2)c1&&&
O=C(c1ccc(O)cc1)S(=O)(=O)Nc1cccc2c1[nH]cc2&&&
COc1ccc(C(=O)c2nccc3ccccc23)cc1NC(=O)c1noc(C)c1&&&
[2*]CCC&[2*]N[3*]&[1*]Nc1ccc(S([3*])(=O)=O)cc1&[1*]C(=O)c1cccc(Oc2cccnc2)c1&&&
[2*]Nc1ccc(OC)cc1&[1*]C([2*])=O&[1*]ON=Cc1cc([N+](=O)[O-])ccc1N1CCOCC1&&&
CN(C)c1ccc(N2C(=O)C3c4c(c5ccccc5[nH]4)C4CCC(C(C)(C)C)CC4C3C2=O)cc1&&&
[1*]CCCN=C(NO)c1cccnc1Oc1ccccc1OC&[1*]N1CCN(c2cccc(Cl)c2)CC1&&&
[2*]C(=O)c1ccc(C(C)(C)C)cc1&[2*]NN[3*]&[1*]NC([3*])=S&[1*]Cc1ccccc1[N+](=O)[O-]&&&
O=C(c1ccc(Cl)cc1Cl)N1CCn2c(nnc2-c2ccccc2F)C1&&&
[2*]C(=O)C([3*])CCCC&[1*]N[3*]&[1*]C(=O)C([4*])C[6*]^[2*]N[5*]^[6*]n1cc(CCC[7*])nn1&[5*]C(CCCN=C(N)N)C(=O)CO&[7*]CN^[4*]NC&&&&&&
CCCCN(CCCC)Cc1c(O)ccc2c1occ(-c1ccccc1C)c2=O&&&
[2*]OC&[2*]CC[3*]&[1*]N[3*]&[1*]C([4*])=O&[4*]C1(c2ccccc2)CC1[5*]&[5*]CN&&&
O=C(O)c1n[nH]c2c1C(c1ccccc1C(F)(F)F)CC(=O)N2Cc1ccc(C(F)(F)F)cc1&&&
Fc1ccc(F)c(-c2nccnc2C2CN(c3ccc4ccccc4n3)C2)c1&&&
O=C(NN=c1cc[nH]c2cc(Cl)ccc12)c1ccccc1C(=O)c1ccccc1&&&
COc1ccccc1Cc1c(C)c2ccc(OC(C)=O)cc2oc1=O&&&
COc1ccccc1-c1ccccc1-c1ccc(NC(=O)c2ccc(C(=O)O)cc2)c2cccnc12&&&
CC(=O)Oc1ccc2occc2c1C=CC(=O)c1ccccc1&&&
[1*]CC&[1*]N(C([2*])=O)C([7*])=O&[2*]C(C([3*])[4*])C([7*])C([5*])[6*]&[3*]CS[5*]&&[4*]C([6*])(Cl)Cl&&
COc1ccc(-c2ccc(-c3c(Cc4ccccc4)sc4ccc(OS(C)(=O)=O)cc34)cc2C)cn1&&&
[2*]N1CCN(c2cccc(F)c2C)CC1&[2*]CCC[3*]&[1*]N[3*]&[1*]C(=O)c1nc(C)n(-c2cccc(F)c2)c1C&&&
Cc1c2C(=O)c3c(O)cccc3C(=O)c2c1O&&&
CCN(CC)CCCNC(=O)c1ccc(-c2ccccc2)c2c1oc(-c1ccc(OC)cc1)cc2=O&&&
Cn1cnc2cc(-c3ccc(C(C)(C)O)nc3)nc(NC3C4CCC3C4)c2c1=O&&&
[4*]CC&[4*]N([5*])[6*]&[5*]CC&&[1*]C[6*]^[1*]C#C[2*]&[2*]C[3*]&[3*]OC&&&
Cc1ccc(NC(=O)Cn2c(=O)oc3ccccc32)cc1C&&&
[1*]S(=O)(=O)c1cc(C)c(O)cc1C&[1*]N1CCCC1&&&
[7*]CC&[1*]C(=O)C([7*])C&[1*]N([2*])[3*]&[2*]CC&&[3*]C1CC1[4*]^[4*]N1CC(=O)N([5*])CC(O)C1=O&[5*]C[6*]&[6*]C1CCCCC1&&&
[3*]Oc1ccc(C(=O)C(=C)CC)c(Cl)c1Cl&[1*]C(=O)C[3*]&[1*]Nc1ccc(N[2*])c(C)c1&[2*]C(C)=O&&&
Cc1c(C)c2ccc(OCCCN3CCN(Cc4cccc(C(F)(F)F)c4)CC3)cc2oc1=O&&&
[4*]C(C)C&[1*]C[4*]&[1*]Nc1c(O)c(=O)c1=NCCC[2*]&[2*]C[3*]&[3*]C(C)C&&&
O=C1Cn2cc(-c3ccc4oc5ccccc5c4c3)nc2C(O)N1Cc1cccnc1&&&
[1*]N1C(=O)C([2*])(C)CC(c2ccccc2)C1c1cccc(Br)c1&[2*]CC(N)=O&&[1*]C([3*])C[5*]^[5*]S([6*])(=O)=O&[4*]C[6*]^[3*]C1CC1^[4*]C1CC1&&&&&
CN1C(=O)Nc2ccccc2C12NC(=O)NC2=O&&&
O=C1Nc2ccccc2C(C#CC2CC2)(C(F)(F)F)O1&&&
CC(=O)n1c2ccccc2c2nc3ccccc3nc21&&&
[1*]OC&[1*]C(=O)C=[5*]&[2*]CC=[5*]&[2*]N1CC([4*])C(O)CC1c1ccc(C)cc1&[3*]N[4*]&[3*]S(=O)(=O)c1ccc(C)cc1&&&
[6*]CCC([14*])C(=C)C&[5*]C([6*])([7*])C([14*])C([9*])C([8*])(C)C([13*])(C)C([10*])C([11*])(C)C([12*])[13*]&[1*]C([5*])=O&[1*]N[4*]^[7*]CC[8*]^[4*]Cc1ccco1&&[9*]CC[10*]&&&[3*]C(CC[11*])C([12*])(C)C^[2*]O[3*]&[2*]Cc1c
O=Cc1csc2ccccc12&&&
CCn1c2ccccc2c2cc(C=Cc3cc[n+](Cc4ccccc4F)cc3)ccc21&&&
CCCCCOc1c(OC)cccc1CNCCc1c(C)[nH]c2ccc(Cl)cc12&&&
[2*]CCN=C(NC)SC&[1*]C([2*])C&[1*]C([3*])([4*])[5*]&[3*]C[6*]&[6*]C([7*])[8*]^[4*]C[14*]^[8*]C[13*]&&[5*]C[11*]&[7*]C[9*]&&[9*]C([10*])[11*]&[10*]C[12*]&[12*]C([13*])[14*]&&&
[1*]OC&[1*]C(=O)c1cc(-c2ccc(Cl)cc2Cl)nn1[3*]&[2*]N1CCC([3*])CC1&[2*]Cc1ccc(Cl)cc1&&&
Cn1nccc1N1CCc2ccc(NC(=O)OC3CCOCC3)cc21&&&
[1*]C(=O)n1cccn1&[1*]Nc1ccc(N=Cc2ccc([N+](=O)[O-])cc2)cc1&&&
COc1cc(C2c3cc4c(cc3C(NCC(O)c3cccc(Cl)c3)C3COC(=O)C23)OCO4)cc(OC)c1O&&&
CCCCC(=O)Nc1c(C(N)=O)c2c(CC(C)CC2)s1&&&
COc1cc(C=CCC(C)=CC(=O)O)ccc1OCc1cnc2nc(N)nc(N)c2n1&&&
[5*]CC&[1*]O[5*]&[1*]C([2*])=O&[2*]N1CCN([3*])CC1&[3*]C([7*])=O&[7*]C([8*])([9*])C([10*])C(=[17*])C([16*])(C)C([15*])(C)C([11*])C([12*])(C)C([13*])[14*]&[8*]CCC(C)C([10*])C&&[11*]CC=[17*]&[6*]C(CC[12*])C([13*])(C)C^
C#CCOC(=O)c1ccc2OC3C(CO)OC(CC(=O)N(C)c4ccc(OC)cc4)CC3c2c1&&&
COc1ccc2c(=O)c(-c3cccs3)coc2c1&&&
CCN(CC)C=C1C(=O)c2ccccc2C(=O)C1=O&&&
[3*]S(=O)(=O)c1ccc(N2CCN(c3ccccc3)CC2)nc1&[1*]N([2*])[3*]&[1*]Cc1ccncc1&&[2*]Cc1ccccc1&&
CCOc1ccccc1NC(=O)Cn1c(=O)n(Cc2ccco2)c(=O)c2c1sc1c2CCCC1&&&
NCCC[N+]1=CC=C(C=NO)C=C1&&&
O=C(c1cccc([N+](=O)[O-])c1)c1ccc2cccnc2c1O&&&
[1*]=Cc1cc(C(=O)c2ccccc2O)cn1C&[1*]=Cc1cc(Br)c(O)c(Br)c1&&&
[1*]Cc1nc(-c2ccnn2C)[nH]c1N&[1*]Oc1ccc(C(F)(F)F)cn1&&&
[1*]OC&[1*]C([3*])=O&[3*]C([7*])([8*])C([9*])=[10*]&[7*]OC(=O)C=[10*]&&[4*]N([9*])C(=O)C([5*])C[8*]^[4*]CCc1ccccc1&&[2*]C(=O)C[5*]^[2*]N([6*])C&[6*]Cc1ccc(F)cc1&&&
CCCc1cc(=O)oc2c(CC(C)CC=CCC3(C)C(C)CCCC3C)c(O)ccc12&&&
[1*]C(=O)c1ccncc1-c1cc(OC)c(OC)c(S([2*])(=O)=O)c1&[1*]Nc1cc(C(=O)O)ccc1C&&[2*]N1CCCCC1&&
[2*]=CC&[2*]=C([10*])C([4*])=O&[4*]C([5*])[6*]&[5*]C[7*]^[7*]N([8*])C([9*])[10*]&[3*]C([6*])C[8*]^[9*]CCCC[7*]&[1*]C([3*])=O&&&[1*]NC&&&
Cn1c(=O)c2c(-c3cc(F)cc(F)c3)n3nccc3nc2n(C)c1=O&&&
[2*]CC&[2*][N+]([3*])([4*])C&[3*]Cc1ccc(C)o1&&[4*]C[6*]^[5*]C([7*])([8*])NC([6*])[11*]&[1*]C([5*])=O&[1*]OC^[8*]C([9*])C([10*])[11*]&&[9*]C(=O)N(C)C([10*])=O&&&
[1*]CC([6*])c1cnc(F)c(-c2ccncc2)c1&[1*]C([2*])[3*]&[2*]CC[4*]^[4*]C([5*])[6*]&[3*]N[5*]&&&&
COc1cccc(F)c1C1CCN(CCCc2c[nH]c3ccc(-n4cnnc4)cc23)CC1&&&
O=C(O)Cn1cc(S(=O)(=O)c2cccc3ccccc23)c2ccccc21&&&
[3*]CC&[1*]C(=O)c1ccccc1O[3*]&[1*]N[4*]&[2*]C(=O)C[4*]&[2*]Nc1ccccc1C&&&
[1*]Oc1cc(C)ccc1Br&[1*]C(C[2*])c1ccc(Cl)cc1Cl&[2*]n1ccnc1&&&
N=c1c(C(=O)NCc2cccc(Cl)c2)cc2c(nc3ccccn3c2=O)n1Cc1ccccc1&&&
[2*]C(=O)C([5*])C&[1*]N[5*]&[1*]C(=O)c1cccc(C(=N)N)c1^[2*]N1CCC([4*])(C=N)CC1&&[3*]C([4*])=O&[3*]Nc1c(C(C)C)cc((C(C)C)cc1C(C)C&&&
[1*]C(CC([5*])C)c1c(O)cc(Cc2ccc(O)cc2)oc1=O&[1*]O[2*]&[2*]C1OC([3*])C(O)C(O)C1O^[5*]C([6*])C^[3*]C[8*]&[4*]C([6*])(C)O&[8*]CC[9*]&[4*]C([13*])C(=O)O[7*]&[9*]C([10*])C([11*])C([12*])[13*]&[7*]C1OC
NC(=O)c1cc(N2CCC3(CC2)NCCc2c3nc[nH]2)cc(-c2ccncc2)n1&&&
[3*]CC&[1*]CC[3*]&[1*]CC[2*]&[2*]CC[4*]&[4*]CCN=C=S&&&
CCCn1c(=O)c2c(cc(-c3cc(F)c(OCC(=O)Nc4ccc(Cl)c(Cl)c4)c(F)c3)[nH]2)n(CCC)c1=O&&&
CN(C)c1ncnc2c1ncn2Cc1ccccc1Cl&&&
COc1ccccc1CN1CCC(COCc2ccc3ccccc3c2)CC1&&&
Cc1ccc2N=C(c3ccc(O)cc3F)C3C(C=C(Cl)CC3C)c2c1&&&
Cc1ccccc1NC(=O)c1ccc2c(=O)n(Cc3ccc(F)cc3)c(S)nc2c1&&&
[1*]C(=O)c1ccc(O[2*])c(-c2ccccc2Cl)c1&[1*]O[3*]&[3*]C(C[4*])c1ccccc1^[2*]CCCF^[4*]n1cncn1&&&&&
CC(CC1=CC=CC=N1)N=C1C=CC(O)=N1&&&
[3*]CC&[1*]O[3*]&[1*]C(=O)c1c(N)sc(C([2*])=O)c1C&[2*]N1CCN(c2ccccc2)CC1&&&
[1*]C(C)C&[1*]CC(N)C(=O)NP(=O)(O)O[2*]&[2*]C[3*]&[3*]C1OC([4*])C(O)C1O&[4*]n1ccc(=O)[nH]c1=O&&&
[1*]C(=O)C([4*])N&[1*]N1CC(F)CC1[2*]&[2*]C#Cc1ccc(CC([3*])C(=O)O)cc1^[4*]C1CCCCC1^[3*]Nc1ccccc1C(=O)c1ccccc1&&&&&
[1*]C(C)=O&[1*]Nc1ccccc1CC([2*])=O&[2*]Nc1ncc(-c2ccccc2)s1&&&
CC(C)C1CN(CCOc2ccc3cc(S(=O)(=O)O)ccc3c2)CC1N(C)C(=O)OC(C)(C)C&&&
[1*]Oc1cc(O)cc(O)c1C(=O)CCc1nnc(-c2ccccc2)o1&[1*]CCc1ccccc1&&&
[2*]SC&[2*]CCC[3*]&[1*]Nc1ccnn1[3*]&[1*]C(=O)CCc1ccccc1&&&
O=C1C(=O)N(CN2CCN(C3CCCCC3)CC2)c2ccccc12&&&
[1*]N1CCN(C)CC1&[1*]Cc1ccc(N)cc1&&&
CN(c1nc2cc(F)ccc2o1)C1CCc2c(CC(=O)O)c3ccccc3n2C1&&&
O=c1c2ccccc2n(C2CC2)c2c(Br)cc(Br)cc12&&&
[2*]Cc1cnc(C)cn1&[2*]N[3*]&[1*]Oc1ccc(C[3*])cc1&[1*]CCO&&&
CN1C(=O)NC(=O)C12Cc1ccc(NC(=O)CSc3cccc(C(F)(F)F)c3)cc1C2&&&
CCOC(=O)c1nc2c(CCCC2)c2nnnn12&&&
[1*]C1CCCCC1&[1*]C1=NCCN1&&&
Clc1ccncc1-c1nc2cn(CCCCCC3CCNCC3)ccc-2n1&&&
[3*]N1CCNC(=O)NC1&[1*]N1CCC([3*])CC1&[1*]C([2*])=O&[2*]Nc1ccccc1&&&
CCN(Cc1ccccc1C)C(=O)c1cc2cc(OC)ccc2[nH]1&&&
N#Cc1c(NC(=O)C2CCCC2)sc2c1CCN(Cc1ccccc1)C2&&&
COc1ccc(C2Cc3cncn3-c3ccccc32)cc1OC&&&
[3*]CCCC&[1*]N[3*]&[1*]C([4*])=O&[2*]N1CCC([4*])([5*])CCC1&[5*]CCCc1ccccc1&&[2*]C(=O)c1ccco1&&
[3*]CC&[1*]O[3*]&[1*]C([4*])=O&[2*]N1CCC([4*])([6*])CC1&[6*]Cc1ccccc1&&[2*]C(=O)C[5*]^[5*]n1nc(C)c(=O)[nH]c1=O&&&
COc1cc(NC(=O)CCn2c(=O)n(CC(=O)Nc3ccc(S(N)(=O)=O)cc3)c(=O)c3ccccc32)cc(OC)c1&&&
[1*]N1CCN(c2ccccc2OC)CC1&[1*]C1CCCCC1&&&
[2*]CC&[2*]N([3*])c1ccccc1&[1*]Nc1cc(S([3*])(=O)=O)ccc1OC&[1*]C(C)=O&&&
NCC1CN(Cc2csc(-c3nc4cccnc4s3)c2)CCO1&&&
[1*]Cc1cc(C)cc(C)c1OC&[1*]Nc1ccc(I)cc1&&&
[1*]NN=C(C)c1ccccc1&[1*]C(=O)CC([2*])c1ccccc1&[2*]N1N=C(C)CCC1=O&&&
O=c1c2ccccc2nc2N3CCCSc2n13&&&
[1*]C(=O)CC(N)Cc1cc(F)c(F)c(F)c1&[1*]N1CCCN([2*])C1=O&[2*]Cc1ccccc1Cl&&&
[3*]CCCC&[1*]N[3*]&[1*]C(=O)c1cc(C2CCNCC2)cc(N[2*])c1&[2*]C([4*])=O&[4*]C([5*])([6*])[7*]&[7*]C[13*]&&[6*]C[16*]&[5*]C[8*]^[8*]C([9*])[10*]&[10*]C[15*]&&[9*]C[11*]^[11*]C([12*])[13*]&[12*]C[14*]&[14*]C([15*])[16*]&&&
[1*]Nc1onc(C)c1C&[1*]S(=O)(=O)c1ccc(N2CCOCC2)c(C#N)c1&&&
CC(C)n1nc(C(=O)NC2N=C(C(C)(C)C)c3c2cc(Cl)s3)c2c(CCC2)c1=O&&&
[1*]Oc1c(C2CCC2)ccc(-c2cnc(N)cn2)c1F&[1*]Cc1cccc(-c2ccc(O)cc2)c1&&&
[4*]S(=O)(=O)c1ccc(C)cc1&[2*]N[4*]&[1*]C(=O)CC([2*])C([3*])=O&[1*]Oc1cccnc1&&[3*]NO&&
[1*]OC&[1*]C(=O)c1cccc(C=[3*])c1&[2*]Oc1ccccc1C=[3*]&[2*]C(=O)c1cccc(C)c1&&&
Cc1ccc2oc3nc4ccccc4n3c(=O)c2c1&&&
[2*]Cc1cnc(C)n1[3*]&[1*]N[2*]&[1*]C(=O)c1cc(C)no1^[3*]C1CC1&&&&
C=CC1CN2CCC1CC2C(OC(=O)C1C)c1cc(N(C)S(C)(=O)=O)cc2ccc(OC)cc12&&&
[2*]N(C)C&[1*]C([2*])=O&[1*]O[3*]&[3*]C[4*]&[4*]C([5*])([6*])C([7*])C([8*])C([13*])[14*]&[5*]C=C[7*]&&[8*]C[9*]^[9*]C([10*])C([11*])[12*]^[12*]O[13*]^[10*]C([12*])(C)C&&[6*]C[10*][9*]&&&&
CC(=O)Nc1ccccc1CSc1nc2cc(Br)c[nH]c-2n1&&&
[5*]C([10*])=C&[5*]C([6*])([7*])C&[3*]C([8*])CC[6*]^[8*]C([9*])[10*]^[3*]C[4*]^[7*]O[9*]&&[4*]C([16*])(C)O&&&[15*]C([16*])[17*]&&&[2*]C([14*])C[11*]^[1*]O[2*]&[1*]C(=O)C(=[5*])C&[11*]C([12*])[13*]&&[12*]CC[14*]&&
[3*]S(=O)(=O)c1cccc(-n2cnnn2)c1C&[1*]C(=O)C[3*]&[1*]N([2*])C&[2*]Cc1ccc(Cl)cc1&&&
CCN1C(=O)c2cc(S(=O)(=O)NCCC(=O)Nc3ccc(OCC(=O)NC)c(OC)c3)ccc2N(CC)c2ccccc21&&&
[1*]C(=O)Cc1cccc(OC)c1&[1*]Oc1ccc(N(C([2*])=O)C([7*])=O)cc1&[2*]C(C([3*])[4*])C([7*])C([5*])[6*]&[3*]C=C[5*]&&[4*]C[6*]&&
C=Cc1ccccc1-c1cc(=O)c2ccccc2o1&&&
[1*]Cc1ccc(OC)c(-c2nc(C)no2)n1&[1*]N(C[5*])CC[2*]&[2*]C([3*])C([4*])[5*]&[3*]OCCC[4*]&&&
O=C(NN=Cc1ccccc1-n1ccnc1)c1cc2ccccc2o1&&&
CCCCN(C)C(=O)Cn1nc(C(C)(C)C)cc1C(F)(F)F&&&
O=S1C2=C(Cc3c(O)cc(O)cc31)OC1C(O)C(O)C3CC(O)CC213&&&
[1*]CC&[1*]OC(=S)NN[2*]&[2*]C(=O)c1nn(-c2ccccc2)c(-c2ccccc2)c1C&&&
O=C(O)C1=CC=C(C2=CC=C(F)C=C2)N=C1O&&&
[1*]Nc1cccc(OC)c1&[1*]C(=O)C[3*]&[2*]Oc1ccc(N([3*])C)cc1&[2*]Cc1c(C)noc1C&&&
CC12CCC3c4ccc(O)cc4CCC3C1CCN2Cc1ccccc1&&&
COc1ccc(-c2c(-c3cc4c(CC(C)(C)CC4=O)[nH]c3=O)oc(-c3cc(OC)c(OC)c(OC)c3)n2)cc1&&&
[2*]C(C)(C)C&[2*]N[3*]&[1*]CC(O)C[3*]&[1*]Oc1occ(C#N)c1Cl&&&
[1*]C1CC(=O)N(c2ccc(C)cc2)C1=O&[1*]N1CCN(c2ccccc2)CC1&&&
Cc1cc(-c2c(F)cc3c(=O)c(Cc4ccccc4)cn(C4CC4)c3c2F)cc(C)n1&&&
[2*]S(=O)(=O)c1ccc(Cl)c(Cl)c1&[1*]N1CCN([2*])CC1&[1*]CCc1ccccc1&&&
CCc1nnc2sc(CCNS(=O)(=O)c3ccc(F)cc3)nn12&&&
[1*]NC(=S)Nc1cccc(C)c1&[1*]C([6*])C[2*]&[2*]C([3*])[4*]&[3*]CCC[5*]^[5*]C([6*])[7*]&[4*]C([7*])c1ccc(-c2cccc(C)c2)cc1&&&&
NC1=NC(N)=NC(C2=CC=CN=C2)=N1&&&
[6*]C(C)(C)C&[2*]N[6*]&[2*]C([3*])=O&[3*]N[4*]&[1*]C(=O)CC(O)C([4*])C[9*]&[9*]C1CCCCC1&&[1*]O[5*]^[5*]C([16*])CO[7*]&[7*]C([8*])C(O[13*])(C([14*])[15*])C([16*])(C)C([17*])[18*]&[8*]CC[10*]&&[11*]C[12*]^[11*]C([12*])([13*])C^[13*]C(
CS(=O)(=O)NC1Cc2ccc(cc2)CC(C)CC(CCN2CCN(c3ncccn3)CC2)C(=O)NC(C2CCCCC2)C(=O)N1&&&
[1*]C(=O)c1sc(=NCc2ccccc2)n(C)c1C&[1*]O[2*]&[2*]Cc1ccccc1&&&
CCCSc1nc(NCC2CCCCC2)c2nnn(C3OC(CO)C(O)C3O)c2n1&&&
[2*]Oc1cccc(C)c1&[1*]C(=O)C[2*]&[1*]N1CCC2(CC1)CN([3*])CCO2&[3*]Cc1cccs1&&&
[3*]CC=C&[1*]O[3*]&[1*]C([10*])=O&[5*]C1C(c2ccccc2)C([10*])=C([7*])[10*]&[2*]C([5*])=O&[2*]O[4*]^[6*]C1CCN([7*])C1=O^[4*]CC=C&[6*]N1CCCCC1^[8*]=CCC[8*]&&&&[9*]CC=CS([9*])(=O)=O&c1ccccc1&&
Cc1ccc(Sc2nc(=O)n3c(C)cc(C)cc3n2)cc1&&&
[3*]Nc1ccc(C)cc1&[1*]C(=O)c1ccc(Cl)c(S([3*])(=O)=O)c1&[1*]N([2*])C&[2*]Cc1ccccc1F&&&
C1=CN=CC(N2N=C(C3=CC=CS3)N=C2SC2=CC=CC=N2)=C1&&&
[3*]n1ccc(=O)[nH]c1=O&[2*]C1OC([3*])C(O)C1O&[1*]C[2*]&[1*]OP1(=O)OCCC(c2ccccc2)O1&&&
[2*]Sc1nncn1-c1ccc(C)cc1&[1*]C(=O)C[2*]&[1*]Nc1ncc(C)s1&&&
[2*]Cc1coc(-c2ccc(OC)cc2)n1&[1*]N[2*]&[1*]C(=O)Cc1ccc(Br)cc1&&&
O=C(Br)Oc1ccc2ccccc2c1CCCCCCC(Br)Br&&&
CC(O)C1OC(n2cnc3c(N)ncnc32)C(O)C1O&&&
CN1C(=O)NC(=O)C(=Cc2ccc(-c3ccc(OCCN4CCCCC4)cc3)nc2)c2ccccc21&&&
[1*]CC(=O)c1ccc(C)cc1&[1*]Sc1nnc(-c2ccc(O)cc2)n1[2*]&[2*]C1CC1&&&
[1*]Nc1ccc(OC)cc1&[1*]C(=O)c1cccc(N[2*])c1&[2*]C(=O)c1ccccc1F&&&
CNC(=O)CCn1c(C(F)(F)c2nnc(CSc3nnc(-c4ccc(C)cc4)n3-c3ccc(Cl)cc3)n2N)nc2ccccc21&&&
Nc1nc2ccc(Nc3ccccc3)cc2s1&&&
[1*]Nc1cc(C(C)=O)ccc1Cl&[1*]C(=O)C[3*]&[2*]N[3*]&[2*]C([5*])=O&[4*]C1CCC([5*])CC1&[4*]N(C)C&&&
[1*]Sc1nnc(C2CC2)n1N&[1*]Cc1ccccc1F&&&
Nc1cccc(C#N)n1&&&
COC(=O)CNC(=O)Cn1cnc2c(Nc3ccccc3)nc(NCCCOC)nc21&&&
COc1ccccc1CNS(=O)(=O)c1ccc2C(=O)c3ccccc3S(=O)(=O)c2c1&&&
CCCCC1(CCCC)CS(=O)(=O)c2ccc(N(C)C)cc2C(c2ccccc2)C1O&&&
O=C(Cc1c[nH]c2ccccc12)NN1CCOCC1&&&
[4*]=Cc1ccc(OC)cc1&[2*]Oc1ccc(C(=O)C=[4*])cc1&[1*]C(=O)C[2*]&[1*]N[3*]&[3*]Cc1ccco1&&&
[2*]Oc1ccc(CC)cc1&[1*]C(=O)C[2*]&[1*]N[3*]&[3*]C[4*]&[4*]C1CCCO1&&&
[1*]C(=O)Cc1ccc(OC)c(OC)c1&[1*]N1CCC([5*])CC1&[2*]Nc1ccnn1[5*]&[2*]C(=O)C[3*]&[3*]N[4*]&[4*]CCc1ccc(C)cc1&&&
[1*]CC&[1*]Oc1cc(N[2*])cnn1&[2*]C1C=C([3*])CCC1N&[3*]C(=O)O&&&
[5*]CC&[1*]O[5*]&[1*]C([2*])=O&[2*]N1CCN([3*])CC1&[3*]C(=O)C([6*])CCC(=O)O&[4*]N[6*]&[4*]C([8*])=O&[7*]N1CCC([8*])C1&[7*]S(=O)(=O)c1ccc(-c2ccccc2)cc1&&&
[1*]C(=O)c1c(F)cccc1F&[1*]N[2*]&[2*]C(C=CS(=O)(=O)c1ccccc1)CCc1ccccc1&&&
[1*]C(=O)c1cc(C(=O)C(=O)c2ccccc2)nn1-c1ccccc1&[1*]N1CCCCC1&&&
CCCC1(c2ccc(N)cc2)OC(=O)Nc2c(Cl)cccc21&&&
CCOC(=O)C(C)Oc1cccc2cnccc12&&&
NC(=O)N1c2ccc(Cl)cc2CCc2cc(NC(=O)c3ccccc3)ccc21&&&
[1*]C#CC&[1*]S[3*]&[2*]C1OC([3*])C(O)C(O)C1O&[2*]CO&&&
CC1(Cc2ccc(C(=N)N)cc2)OC(=O)Nc2ccc(-c3ccc(C(=N)N)cc3)cc21&&&
CCOC(=O)c1cnc2c(c1NCc1ccco1)cnn2CC(Cl)c1ccccc1&&&
CCCCNCC(=O)Nc1cc(Cl)cc2c1-c1ccccc1C2=O&&&
O=C1C(=O)N(Cc2ccc(C34CC5CC(CC(C5)C3)C4)cc2)c2ccc(OCc3ccc4cccc(Cl)c4n3)cc12&&&
[1*]N(C)c1nnc(Cc2ccccc2)s1&[1*]C([2*])=O&[2*]C1CCOC1&&&
CC1(O)C(CO)OC(n2cnc3c(Nc4nnc(Cl)c(Cl)c4)ncnc32)C1O&&&
[2*]Nc1nnc(-c2ccc(C(C)(C)C)cc2)cc1C&[1*]CC[2*]&[1*]Oc1ccc(C[3*])cc1O&[3*]C1SC(=O)NC1=O&&&
[1*]C1OC(c2ccc(CCCC)cc2)C(O)C(O)C1O&[1*]CO&&&
[3*]CC(CCCC)P(=O)(OC)OC&[3*]C([4*])C&[2*]C([4*])CCc1ccccc1&[1*]N[2*]&[1*]C(C)=O&&&
N#CC1C(=N)Oc2ccc(-c3ccc4OCOc4c3)cc2C1c1cocc1&&&
[1*]C(=O)CC([4*])c1ccccc1&[1*]N([2*])C([3*])[4*]&[2*]CCCC[3*]&&&
[2*]CC&[1*]O[2*]&[1*]C([3*])=O&[3*]C1C(c2ccc(Br)s2)NC(=O)NC1([4*])O&[4*]C(F)(F)F&&&
[2*]CCC&[2*]Oc1ccc(S([4*])(=O)=O)cc1&[3*]N[4*]&[1*]C(=O)CC[3*]&[1*]N1CCCCCC1&&&
[1*]NN=C(C)c1cccs1&[1*]C(=O)C[2*]&[2*]C1C(=O)NCCN1C&&&
CC1(c2ccc(Cl)cc2)CC(=O)C(C2=NS(=O)(=O)c3cc(NS(C)(=O)=O)ccc3N2)=C(O)O1&&&
Cc1nn(CC2CCCN(Cc3nc(=O)c4c([nH]3)n(C3CCCC3)nc4)C2)cn1&&&
[1*]C(=O)C(C)C&[1*]Nc1ccc(C[3*])nn1&[3*]N1CCCC([4*])C1&[2*]C([4*])=O&[2*]Nc1ccc(-c2ccccc2)cc1&&&
[1*]N1CCN(c2ccccc2OC)C(=O)C1&[1*]C(=O)CCCC(=O)c1nccn1C&&&
[1*]Nc1nc(-c2cccc(OC)c2)cs1&[1*]C([3*])=O&[2*]N1COCC1[3*]&[2*]S(=O)(=O)c1ccc(OC)cc1&&&
Cc1nc2ccccc2c2c1C(=NO)CC(c1ccc(F)cc1)C2=O&&&
[1*]C(=O)C([3*])c1cccnc1&[1*]N[2*]&[2*]Cc1ccccn1^[3*]n1ccnc1&&&&
[2*]CC&[1*]C(=O)c1ccccc1O[2*]&[1*]N[3*]&[3*]Cc1nc(-c2ccc(N(C)C)cc2)no1&&&
C=CC(C)(C)c1c2OC34C(C(=O)OC)OC(C5(CC(=O)C3(C)O)C4C5COC(=O)C(C)(C)C)CC(C)(C)OCP(=O)(O)C(C)(C)C&&&
COc1c(Cl)c2ccc(NC(=O)C(CC(C)C)NC(=O)C3(C(=O)O)CCCC3)cc2c(=O)o1&&&
[1*]Nc1ccc(OC)c(Cl)c1&[1*]C([3*])=O&[2*]N1CCCC([3*])C1&[2*]S(=O)(=O)c1ccc(C)cc1&&&
[3*]CCCC&[3*]N[4*]&[4*]CCCC[6*]&[5*]CCCC[6*]&[1*]N[5*]&[1*]C(=O)C(N)CCC([2*])=O&[2*]Nc1ccccc1&&&
[1*]C(=O)C[2*]&[2*]Nc1nccc(C(F)(F)F)n1&&[1*]Nc1cccc(Cl)c1F&&
[5*]CC&[1*]O[5*]&[1*]C(=O)C(=[8*])C&[7*]C(=O)C(=[8*])C&[7*]N([14*])C[9*]&[9*]C([10*])[11*]&[10*]CC[12*]^[12*]C([13*])[14*]&[3*]C([13*])C[13*]&&[3*]OC&&[4*]C([10*])CC([6*])[11*]^[6*]OC&&[2*]O[4*]^[2*]C(C)=O&&&
COc1cc(C2Oc3cc(C)cc(O)c3C2CC=O)ccc1O&&&
[1*]N([3*])c1cccc(C)c1&[1*]C(=O)c1snc(C(N)=O)c1N&&[2*]C(=O)C([3*])c1ccc(N(C)C)cc1^[2*]N[4*]&[4*]C1CCCCC1&&&
O=C1NC2(CC2)Cc2c1c1c([nH]2)c(=O)n(-c2ccccc2F)cc1&&&
Cc1cc2cc(C)c3C(=O)N(C)C(=O)c3c2oc1=O&&&
[4*]C(C)C&[1*]C(=O)C[4*]&[1*]N[3*]&[2*]C(=O)c1ccc(C[3*])o1&[2*]N1CCC(C)CC1&&&
[1*]OC&[1*]C(=O)c1scc(C[3*])c1C&[3*]N1CCC([4*])([6*])CC1&[4*]CO&&[2*]C([6*])C([5*])=O^[5*]NO&&[2*]OC&&
[3*]CC&[1*]O[3*]&[1*]C(=O)CCC=[4*]&[4*]=CC[5*]&[5*]CCCC(O)c1C(O)CC(O)CC1[6*]&[2*]C(=O)CCC[6*]&[2*]OC&&&
CCOC(=O)c1c2CC(N(C)C)Cc2c(C#N)s1&&&
Cn1cc(C=O)c2cc(F)ccc21&&&
[2*]n1cc(-c2ccc(OC)cc2)nn1&[1*]C1OC([2*])C(O)C(O)C1O&[1*]CO&&&
CCOC(=O)c1ccc(S(=O)(=O)N2CCc3ccccc32)c(C)c1&&&
[2*]N(C)C&[1*]CC[2*]&[1*]Oc1ccc([N+](=O)[O-])cc1&&&
[8*]C(C)C&[5*]C[8*]&[2*]N1CC([5*])N([4*])C(=O)C1=O&[4*]Cc1ccc(-c2ccccc2-c2nn[nH]n2)cc1&&[1*]C([2*])=O^[1*]N[3*]&[3*]C1CCCCC1[6*]&[6*]C([7*])C&[7*]CF&&&
S=c1[nH]c2cc([N+](=O)[O-])ccc2cc1O&&&
NC1CC(N2Cc3c(C2)[nH]nc3)CN(Cc2cc(F)ccc2F)C1=O&&&
Cc1cc(C)cc(NC(=O)CN(CCCN2C3CCC2CC(n2c(C)nc4c2CCCC4)C3)C(=O)c2cccc3c2[nH]cn3)c1&&&
[2*]S(=O)(=O)c1ccc(C)cc1&[1*]N[2*]&[1*]C(C)C([3*])=O&[3*]NN[4*]&[4*]C(=O)c1c(F)cccc1F&&&
COc1ccc2c[n+](C=Cc3ccccc3)c3c(OC)c(OC)ccc3c2c1&&&
Cc1c(C)c2c([nH]c(CSCC(=O)Nc3noc(C)c3)nc2=O)s1&&&
[2*]N1CCCC1=O&[1*]C[2*]&[1*]C#Cc1ccc(Br)cc1&&&
CC1CCN(c2c(-c3cccc(O)c3)nc3cc(-c4ncccc4C(F)(F)F)ccn23)CC1&&&
Cn1c2c(c3cc(S(=O)(=O)c4ccccn4)ccc31)C1CCC(C2)N1&&&
[1*]=C(C)C(=O)O&[1*]=CCC[3*]&[2*]C([3*])C&[2*]C([9*])CC[4*]&[4*]C(C)(C([5*])C1(CC[8*])CC1(CCC(=O)C([7*])(C)C)C([6*])[7*])C([8*])([9*])C&[5*]CC([6*])O&&&
Cc1cc(NCC(C)C)c(S(=O)(=O)NC(C)C(=O)NCc2nc3ccccc3c(=O)n2-c2ccccc2)cc1SCc1ccccc1&&&
[1*]C(=O)c1cccnc1N1CCCCCC1&[1*]N1CCCCCC1&&&
[2*]N([3*])c1ccc(OC)cc1&[1*]C(=O)C[2*]&[1*]Nc1ccccc1OC^[3*]S(=O)(=O)c1c(C)noc1C&&&&
O=C1NN(CO)C(c2ccc3ccccc3c2)C12CCN(Cc1ccccc1)CC2&&&
CN(C)Cc1cccc2c1OC(=C1C(=O)Nc3ccc(Cl)cc13)O2&&&
COc1cccc(-n2cc(CNCCNc3ncnc4c3ncn4C3OC(CO)C(O)C3O)nn2)c1&&&
COc1cc2ccccc2cc1CNCCCCCCNC1=NC(=O)C2=CC(OC)=C(c3ccccc3)N2C1=O&&&
[3*]Sc1nnc(-c2ccccc2OC)n1C&[1*]C(=O)C[3*]&[1*]N1CCN([2*])CC1&[2*]C(=O)c1ccco1&&&
COc1cc(CCc2nc3ccccc3o2)cc(OC)c1OC&&&
[1*]C(=O)C[4*]&[2*]N[4*]&[2*]C(=O)C[3*]^[1*]N[5*]^[3*]Oc1ccccc1F&[5*]C1CCS(=O)(=O)C1&&&&&
[1*]=C1NC([2*])=NC1=O&[2*]N1CCC1&&[1*]=Cc1ccccc1F&&
[1*]Nc1cccnc1-n1nccn1&[1*]Cc1ccc(Oc2ccccc2)cc1&&&
CN1CCC23CC1Cc1ccc(C=O)cc1C2CC3O&&&
[1*]C1CC1c1ccc(OC)cc1&[1*]S(=O)(=O)O&&&
CCOc1ccc(NC(=O)C(CCS(C)(=O)=O)NC(=O)c2cc(C(C)(C)C)nc3ccccc23)cc1&&&
COc1ccc2c(c1)c(C1CCN(Cc3cccnc3)C(Cc3ccc(Cl)cc3)C1)c(C)n2C(=O)c1ccc(Cl)cc1&&&
O=S(=O)(O)Oc1ccc(-c2cccc3ccccc23)cc1Nc1c2ccccc2nc2ccccc12&&&
[1*]OC=C&[1*]C[2*]&[2*]C([3*])(C([8*])(C)C([6*])([7*])O)C([9*])(C)C([10*])C([11*])C([4*])(C)C([5*])=[12*]&[3*]CCC(O)C([4*])C&&[6*]CC=[12*]&[7*]CC[8*]&[9*]C[10*]&[5*]CC[11*]&&
CC1=CC(=O)N(C2=CC=C(C(=O)O)C=C2C)C1&&&
[2*]C(C)C&[1*]N([2*])[3*]&[1*]C(=O)c1ccccc1O&&[3*]C(C([4*])=O)c1ccccc1^[4*]C(N)NO&&&
[2*]CCc1ccc(OC)cc1&[1*]N([2*])[3*]&[3*]CC([5*])=O&[5*]NO^[1*]C(=O)C[4*]&&[4*]N([6*])[7*]&[7*]S(=O)(=O)c1ccccc1&&[6*]S(C)(=O)=O&&
[2*]Cc1cccc(OC)c1&[2*]O[3*]&[1*]C(=O)C[3*]&[1*]N[4*]&[4*]C(c1ccccc1)c1ccccc1&&&
[1*]C(=O)CCC[3*]&[2*]C[3*]&[2*]n1ccnc1^[1*]N1CCN(c2cccc(Cl)c2)CC1&&&&
CC(=O)C1(O)C=CC(=O)C=C1C&&&
[1*]CCC(=O)O&[1*]C[2*]&[2*]CCc1c[nH]cn1&&&
[1*]N1CCN(C)CC1&[1*]C(=O)CCC([2*])=O&[2*]N[3*]&[3*]C1CCN(c2nc(-c3ccccc3)cs2)CC1&&&
CC1CN(c2nnc(-c3cccc4ccccc34)o2)CC(C)O1&&&
O=C1NCCc2c1[nH]c(-c1ccnc(-n3nccn3)c1)c2&&&
COc1cccc(Nc2nc3nonc3nc2Nc2ccc(Cl)c(F)c2)c1&&&
[7*]CCCC&[5*]C[7*]&[5*]S[6*]&[3*]C(CC[6*])C(=O)CCl&[1*]N[3*]&[1*]C(=O)C([4*])C(C)O&[2*]N[4*]&[2*]C(C)=O&&&
N#CCCCNc1cccnc1-n1nc(C(F)(F)F)c2c(-n3cccc3)ncnc21&&&
[14*]CCCC&[1*]C(=O)CCC[14*]&[1*]N([5*])[6*]&[2*]C(=O)C[5*]&[2*]N[7*]^[3*]C(=O)C[6*]^[7*]C(CCC[13*])C(=O)O&[3*]N[8*]&[13*]CN&[4*]C(=O)C([8*])CC[12*]&&&[12*]C(C)C&&[4*]N[9*]^[9*]CC[10*]&[10*][N+]1(C)CCOCC1&&&
[1*]N1CCCC1c1c(C)nn(C)c1C&[1*]C(=O)c1scnc1C&&&
[4*]CC&[3*]C1([4*])C(C)C1(Cl)Cl&[1*]C([3*])=O&[1*]N[2*]&[2*]Cc1ccco1&&&
[2*]S(=O)(=O)c1ccc(OC)c(OC)c1&[2*]N1CCCC1[3*]&[1*]C([3*])=O&[1*]Nc1ccc(Br)cc1&&&
CC(=O)Nc1cccc(NS(=O)(=O)c2cc3c(cc2Cl)NC(=O)CO3)c1&&&
[1*]OC&[1*]C([2*])=O&[2*]C([8*])=C(C[3*])c1ccc(N(C)C)cc1&[3*]C([4*])[5*]&[4*]CC[6*]^[6*]C([7*])[8*]&[5*]N([7*])C&&&&
COc1ccc(C2C=C(c3ccccc3)NC3=C2C(=O)c2ccccc2C3=O)cc1&&&
CC(=O)Nc1ccc(S(=O)(=O)N2CCCC2C(=O)Nc2ccc3OCCOc3c2)cc1&&&
CC(C)Nc1ncnc2c1sc1ncc(N3CCC(N)C3)cc12&&&
Cc1cccc(C(=O)Oc2cc(=O)n(C)c3ccccc23)c1&&&
[1*]C(=O)c1cc(C)nn1C&[1*]N1CCCC([2*])C1&[2*]Nc1ccc(C(F)(F)F)cn1&&&
[2*]CC&[2*]Oc1ccccc1O[3*]&[1*]C(=O)C[3*]&[1*]N1CCN([4*])CC1&[4*]S(=O)(=O)c1ccccc1&&&
[2*]=Cc1ccc(OC)c(OC)c1&[2*]=C1SC(=O)N([3*])C1=O&[1*]C(=O)CC[3*]&[1*]Nc1cccc(F)c1F&&&
[3*]CC([20*])C&[3*]C([4*])[5*]&[7*]C(C([8*])(C)C([13*])(C)C([12*])C([9*])(C)C([10*])[11*])C([18*])(C)C([14*])C([15*])(C)C([16*])[17*]^[2*]C([4*])([5*])C^[8*]CC[6*]&[1*]O[2*]&&[9*]CC[10*]^[1*]C(=O)c1ccccc1&&[11*]CC[12*]&&&
O=C1NC(c2n[nH]c3ncccc23)=C(c2ccc(-c3c[nH]c4ccc(-c5nccn5Cc5ccccc5)cc4c3=O)cc2)C(=O)N1&&&
CC1(C)CCC(C)(C)c2cc(C(=O)O)c(O)cc21&&&
[1*]Nc1cc(C)nn1-c1nc(=O)c(CC)c(CC)[nH]1&[1*]C([2*])=O&[2*]Nc1ccc(Cl)c(Cl)c1&&&
[4*]CC&[1*]O[4*]&[1*]C(=O)C(N)CCC[5*]&[2*]N[5*]&[2*]C([3*])=O&[3*]Nc1c(Br)cc(C(C)(C)C)cc1Br&&&
[2*]C(C[3*])c1ccc(OC)cc1&[1*]N[3*]&[1*]C(=O)C[4*]^[2*]N1CCOCC1^[4*]S[5*]&&&[5*]Cc1ccc(C)cc1&&&
[2*]C([3*])Cc1cccn1C&[2*]C#N&&[1*]N[3*]^[1*]C(=O)C([4*])(C)C&[4*]Oc1ccccc1&&&
O=c1cc[nH]c2c(-c3ccccc3)nnn12&&&
[1*]Nc1cc(C)nn1-c1ccc(C#N)cc1&[1*]C(=O)C(C)c1ccccc1&&&
[1*]C(=O)C([2*])CC&[2*]N[4*]&[3*]Nc1nccc(-c2c(-c3ccc(F)cc3)c(=O)n([5*])n2C)n1^[1*]NC^[3*]CCc1ccc(F)cc1&&&&&
COc1cc(OC)cc(-c2ccc3c(N)c(C(=O)Nc4cccc(C(F)(F)F)c4)sc3n2)c1&&&
CNCC1OCc2cc(O)ccc2C1O&&&
[2*]S(=O)(=O)c1ccc(OC)cc1&[1*]N[2*]&[1*]C(=O)C[3*]&[3*]n1ccc(-c2cccc(C)c2)n1&&&
[3*]N(C)C&[1*]C(=O)c1sccc1S([3*])(=O)=O&[1*]N[2*]&[2*]Cc1ccccc1Cl&&&
[1*]C([2*])=O&[1*]Nc1nnc(-c2ccccc2)s1&&[2*]Nc1ccccc1Cl&&
COc1cc(OC)c(NC(=O)c2cc3c(cn2)sc2ccccc23)cc1Cl&&&
[1*]N1CCC(c2ccc(C(=O)O)cc2)CC1&[1*]C(=O)CC(c1ccc(F)cc1)c1ccc(F)cc1&&&
[1*]C([2*])=O&[1*]Oc1ccc(-c2cccc(Cl)c2)cc1&&[2*]N1CCOCC1&&
O=C(Nc1nnc(SCc2ccc3occc3c2)s1)c1ccc(Cl)cc1Cl&&&
[1*]C(C)=O&[1*]N[2*]&[2*]C(C[3*])C(=O)O&[3*]C(C)C&&&
[1*]Nc1cccc([N+](=O)[O-])c1C&[1*]C(=O)C(O)C=[2*]&[2*]=Cc1ccccc1&&&
[1*]CCCC(=O)c1nnc(-c2ccccn2)o1&[1*]CCCc1ccccc1&&&
[7*]CC&[7*]N([23*])C[11*]&[4*]C(CC[12*])C1(C([22*])C([6*])([12*])[13*])C([14*])C([18*])C([4*])([19*])C([20*])C1[23*]&[14*]C[15*]&[8*]C([15*])([16*])[17*]^[19*]C[20*]^[3*]C[8*]&&[11*]C[20*]^[3*]OC^[5*]C([16*])C[17*]&&&[1*]O[5*]&&[1*]C(C)=O^[2*]O[4*]&&[2*]C(C
[2*]C(C)C&[2*]N([3*])[4*]&[1*]CC[3*]&[1*]C#N^[4*]Cc1ccccc1Cl&&&&
O=C(CN1C(=O)C=C(c2ccccc2F)c2ccccc21)NCCO&&&
[3*]C(C)(C)C&[1*]O[3*]&[1*]C([2*])=O&[2*]N[4*]&[4*]C(Cc1ccccc1)C(O)C[5*]&[5*]N[6*]&[6*]CCc1csc(-c2ccccc2)n1&&&
CCc1ccc(S(=O)(=O)NCc2ccc3OCOc3c2)cc1&&&
[2*]C(C)c1ccc(F)cc1&[2*]N([3*])[4*]&[1*]CC[3*]&[1*]C#N^[4*]C[5*]&&[5*]C1CC1&&&
[2*]C(=O)C[3*]&[1*]O[3*]&[1*]C(=O)c1cccc(S([5*])(=O)=O)c1^[2*]N[4*]^[5*]N1CCOCC1&[4*]Cc1ccco1&&&&&
COc1cccc(-c2cn3nc(-c4ccc(NCc5ccccc5CO)cc4)sc3n2)c1&&&
O=C1C=C(CCC(=O)O)C(=O)c2ccccc12&&&
COc1ccc(CNC(CCNS(=O)(=O)c2cc3ccc(Cl)cc3s2)c2ccco2)cc1&&&
[2*]CC&[1*]Nc1ccc(O[2*])cc1&[1*]C([3*])=O&[3*]C1CC(=O)N(c2ccc(F)cc2)C1&&&
[1*]n1c(=O)c(F)cn([2*])c1=O&[2*]C1CC1&&[1*]CCc1ccccc1&&
[4*]C(C)C[5*]&[5*]n1ccnc1[N+](=O)[O-]&&[1*]N[4*]^[1*]C(=O)c1ccc(N[2*])cc1&[2*]C([3*])=O&[3*]Nc1ccc(C(F)(F)F)cc1&&&
CCc1ccc(N2C(=O)c3ccc(C(=O)OC)cc3C2=O)cc1&&&
[6*]CCCC&[1*]=CC[6*]&[1*]=CCC=[2*]&[2*]=CCC=[3*]&[3*]=CC=[4*]&[4*]=CC=[5*]&[5*]=CC1CC(O)CC(=O)O1&&&
[1*]C(=O)c1ccc(OC)c(OC)c1&[1*]O[2*]&[2*]CC(=O)c1ccc(C)cc1&&&
[1*]=CC(=O)c1cc(CC)c(C)[nH]1&[1*]=Cc1c(OC)cc(OC)c(C2(C)CCCC(=COC)C2)c1O&&&
[4*]C(=O)c1ccccc1OC&[2*]N1CCC([4*])CC1&[1*]C(=O)CCC([2*])=O&[1*]O[3*]&[3*]Cc1ccccc1&&&
Nc1nc(N)c2c3c(OCC3)c3ccccc3c2n1&&&
Cc1nc2c(c3c(CCCC3)s2)c(=O)n1-c1ccccc1&&&
[1*]CC&[1*]Oc1ccc(-c2nnc(CC[2*])o2)cc1&[2*]SC&&&
Cc1ccc(-c2c3CC(C)(C)CC(=O)c3c(O)c3c2OC(=Cc2ccccc2C)C3)cc1&&&
[1*]Nc1nccc(-c2cc(OC)c(O)c(OC)c2)n1&[1*]C(Cc1ccccc1)C(=O)O&&&
[1*]N1CCN(C)CC1&[1*]CC(=O)c1ccc(S([2*])(=O)=O)cc1&[2*]Nc1ccc(F)cc1&&&
CC(C)(C)C(=O)NCC(O)CN1CCN(c2nc3cc(Cl)c(Cl)cc3nc2OC2CN(c3ccc4ccccc4n3)C2)CC1&&&
[11*]CCCC&[11*]CCCC[13*]&[13*]CC[14*]&[12*]CCCC[14*]&[4*]CCCC[12*]&[4*]O[5*]&[5*]C[8*]&[8*]C1([9*])CCCC1&[6*]C[9*]&[1*]O[6*]&[1*]C([2*])=O&[2*]N([3*])[7*]&[7*]Cc1cccc[n+]1CC&&[3*]C(C)=O&&
[2*]CC&[1*]n1nc(-c2ccc(OC)cc2)n([2*])c1=S&[1*]C([3*])[4*]&[3*]C(C)C&&[4*]C(C)C&&
CC(C)(C)c1nn(-c2ccccc2)c2c1C(c1ccccc1)=NCCN2&&&
COc1cccc(-c2cc(C(=O)Nc3ccc(C(C)C)cc3)c3ccccc3n2)c1&&&
[1*]C(C)=O&[1*]N([3*])[5*]&[3*]Cc1ccc(F)cc1&&[4*]N1CCC([5*])CC1^[2*]Nc1cccc(C[4*])c1&[2*]C([6*])=O&[6*]C1CCCC1&&&
CSc1ccc(C=C2SC(N(C)c3ccc(OC(F)(F)F)cc3)=NC2=O)cc1[N+](=O)[O-]&&&
Nc1ccccc1-c1c2c(-c3ccccc3)nc3ccccc3n2nc1-c1ccccc1&&&
COC1=NC(=O)C=C(N2CCNCC2)[NH]1&&&
O=S(=O)(NCCCN1CCC2(CCc3ccccc32)CC1)c1cccc([N+](=O)[O-])c1&&&
[11*]C(C)C&[7*]C[11*]&[1*]N[7*]&[1*]C([2*])=O&[2*]N1CCN([3*])C(=O)C1[9*]&[3*]C([4*])=O&[4*]N[8*]^[9*]Cc1ccccc1^[6*]CC[8*]&&&[6*]Oc1ccc(F)cc1&&&
CC(C)(N)CC(=O)NC(Cc1c[nH]c2ccccc12)C(=O)N1CCN(C(=O)C2CCCCC2)CC1&&&
CN(C)c1cc(N(Cc2cccs2)S(=O)(=O)c2ccc(Br)cc2)c2ccc(=O)oc2c1&&&
[2*]OC(=O)C=C([7*])C&[2*]C([3*])[4*]&[3*]C[5*]^[5*]C([6*])[7*]&[1*]C([6*])C(C)(O)C=CC=[8*]&&[1*]CC(=O)O&&&
[2*]CC&[1*]N[2*]&[1*]C(=O)CCC[3*]&[3*]n1ccnc1&&&
[1*]C(=O)c1cc([N+](=O)[O-])ccn1&[1*]N[2*]&[2*]CC([3*])c1cccs1&[3*]S[4*]&[4*]Cc1ccccc1&&&
[1*]N1CCN(c2nccc(OC)n2)CC1&[1*]C(=O)c1cnccn1&&&
[1*]C(=O)c1c(Cc2ccccc2)c(CC)nn1C&[1*]N[2*]&[2*]CCC[3*]&[3*]n1nc(C)cc1C&&&
CC1=CC(C)=C(NS(=O)(=O)C2=CC=C(Br)C=C2)C(C)=C1&&&
[1*]CCCC&[1*]OP(=S)(O[2*])O[3*]&[2*]CCCC&&[3*]CCCC&&
Fc1ccc(C2c3cc(OCC(F)(F)F)ccc3C3NCCOC32)cc1&&&
[1*]N(C)c1ccccc1&[1*]Cc1coc(-c2cccc(F)c2)n1&&&
COc1ccc(C2c3ccc(OC)cc3OC(=N)C2C#N)cc1OCCN(C)C&&&
N#CNC(=NCCN1CCOCC1)N1CCC(=C2c3ccc(Cl)cc3CCc3cccnc23)CC1&&&
Cc1cccc(NS(=O)(=O)c2ccc3OCC(=O)Nc3c2)c1C&&&
CN(C)C1=CN=C(C2=CC(Cl)=CC=C2O)N=C1C1=CC=CC=C1O&&&
[6*]C(C)C&[3*]C[6*]&[3*]S[4*]&[1*]C(C[4*])C(N)=O&[1*]N[2*]&[2*]C(C[5*])Cc1ccc(O)cc1&[5*]C(C)C&&&
[1*]C(=O)c1ccc(C#N)o1&[1*]N[2*]&[2*]CC[3*]&[3*]Oc1cc(F)ccc1Cl&&&
[3*]Cc1ccc(C)o1&[1*]N([3*])c1cccc(F)c1&[1*]C([14*])=O&[13*]C1CC([14*])=NO1&[13*]C1CCCN1&&[4*]CC[14*]^[4*]N([5*])[12*]&[12*]C(C)C&&[5*]CC[10*]^[10*]S[11*]&[6*]CC[11*]&[6*]N([7*])[11*]&[2*]C(=O)C[7*]&[2*]N[8*]^[10*]C(C)C
CCC(Sc1nnnn1-c1ccccc1)C(=O)Nc1nc2ccc(OC)cc2s1&&&
O=C(NCCc1ccccc1Cl)Nc1ccc2nc(-c3ccco3)c(-c3ccco3)nc2c1&&&
[1*]C([2*])(CCC)c1cccc(Br)c1&[1*]C#N&&[2*]N[3*]^[3*]C1=NCCN1&&&
[1*]S(=O)(=O)c1ccc(C)c(N)c1&[1*]N[2*]&[2*]C1CCCCCC1&&&
CCC(NC(=O)C(=O)c1c[nH]c2ccccc12)c1cccc(F)c1&&&
CS(=O)(=O)N1Cc2nnc(CCc3cccc(S(=O)(=O)CCCNC(=O)c4ccccn4)c3)n2CC1C(=O)NCC1CC1&&&
CC(C)Oc1ccc(CNc2nc(NCc3ccc(OC(F)(F)F)cc3)c3c(n2)nc(Nc2ccc(NC(=O)N(C)C)cc2)n3C)cc1&&&
CC1=Nc2ccc(Cl)cc2C(c2ccccc2)N1Cc1ccc(C(=O)O)cc1&&&
CCOC(=O)C1C=CN(Cc2nc3ccccc3[nH]2)C=C1&&&
ClC1=CC(Cl)=C(Cl)C(Cl)=C1Cl&&&
[1*]CCCC&[1*]C1CC(=O)N(c2cccc(OC)c2)C1=O&&&
COc1ccc(CNCC2CCc3ccccc3C2)cc1&&&
N#Cc1c(F)cc(S(=O)(=O)Nc2nc3ccccc3nc2N2CCCC2)cc1F&&&
O=C(NC1CCCC1)C(c1ccccc1)N1C(=O)c2ccccc2C1=O&&&
[2*]CCC&[1*]N1CN([2*])C(=O)C1[4*]&[1*]C(=O)c1cc(-c2ccccc2)on1&&[3*]C[4*]^[3*]n1ccnc1&&&
Cc1c(N)ccc2c1C=Cc1c(-c3cn4CCNCc4c3)ncn12&&&
COc1ccccc1C1c2c([nH]nn2C)SC2CCCC21&&&
CC(=O)N1C2CC3CC(C2)c2cccc(=O)n2C31&&&
Cc1ccc(NC(=O)c2ccc(CSc3nc4ccccc4s3)o2)cc1F&&&
[3*]CC&[3*]N1C(=O)NC(c2ccccc2)C([4*])=C1C&[1*]C([4*])=O&[1*]O[2*]&[2*]C(C)C&&&
CNC(=O)c1ccccc1CC(SCCC(=O)O)c1cccc(NC(=O)c2ccc(C=Cc3ccc4ccc(=O)[nH]c4c3)cc2)c1&&&
[2*]Cc1ccc(OC)c(C)c1&[1*]O[2*]&[1*]C([3*])=O&[3*]C([4*])([5*])C([6*])C(=[13*])C([12*])(C)C([11*])(C)C([7*])C([8*])(C)C([9*])[10*]&[4*]CCC(C)(C)C[6*]&&[7*]CC=[13*]&[8*]CCC(O)C([9*])(C)C&[10*]CC[11*]&[5*]C
[2*]Oc1ccc(Oc2nc(OC)nc(N(C)C)n2)nn1&[1*]C(=O)C[2*]&[1*]Nc1cc(Cl)ccc1OC&&&
[1*]N([3*])c1cc(=O)n(C)c(=O)n1C&[1*]C(=O)CCl&&[2*]C(=O)C([3*])Cc1ccc(Cl)cc1^[2*]N[4*]&[4*]Cc1ccccc1&&&
CC(=O)Nc1ccc(C=c2[nH]c(=O)c3ccccc3c2=O)cc1&&&
O=C1c2c3c(cccc3ccc2)C(=O)N1CCCCCCON&&&
[1*]C(N)=O&[1*]C1NC(=S)NC1=O&&&
COc1cc2c3CCN(C(=O)OC(C)(C)C)Cc3c3cc(OC)c(OC)cc3c2cc1OC&&&
CC(C)(C)OC(=O)N1c2ccccc2C(=O)N(C(Cc2ccccc2)C(=O)NCCCCN2CCCCC2)C1(C)C&&&
CC1(C(N)=O)CCN(c2ccc(Nc3ncc4c5ccncc5n(C5CCCC5O)c4n3)nn2)CC1&&&
COc1ccc2c(=O)cc(C(=O)Nc3ccccc3)[nH]c2c1OC&&&
CC(=O)N1C2CCC1CC(n1cnc3c(NCc4cccc(Cl)c4)nc(C#CCCC4CCCC4)nc31)C2&&&
O=C1N=C(O)N(C2=CC=CC=C2)C(O)=C1N=NC1=NC=C([N+](=O)[O-])S1&&&
CC(C(=O)Nc1ccccc1)N1C(=O)c2ccccc2C1=O&&&
CN(C(=O)CN1C(=O)CSc2ccc(S(=O)(=O)N3CCOCC3)cc21)c1ccccc1&&&
COc1ccc(C(=O)NC(CN2CCC(O)(c3ccc4CCCCc4c3)CC2)C(=O)NCCS(=O)(=O)O)cc1&&&
[1*]OC&[1*]C(=O)c1ccc(C[5*])cc1&[5*]N1CCC([6*])([7*])CC1&[7*]Cc1ccccc1&&[2*]C([6*])=O^[2*]O[4*]&[4*]C(C[8*])C[12*]&[8*]C([9*])[10*]&[9*]CC[11*]^[11*]C([12*])[13*]&[3*]N([10*])[13*]&&[3*]C(C)=O&&&
COC(=O)N1CCc2cc(OC)c(-c3ccc4OCOc4c3)cc2C1Cc1ccccc1&&&
N=C(N)C1=CC=C(CC((N)C(=O)O)=C(N)C2=CC=CC=C2)C=C1&&&
COc1cccc2c1oc(NC(=O)c1ccc(Sc3ccccc3C(=O)O)cc1)n2&&&
COc1ccc(CN2CCc3nc(Nc4ccc5CCN(CCS(=O)(=O)O)CCc5c4)ncc3C2)cc1OC&&&
[5*]CC&[2*]C(OC([7*])(C)C)C(C)CC(C)C(=O)C([5*])C(C)(O)C(C)CC(C)C[10*]&[7*]C([8*])[9*]&[8*]OC1(C([10*])[11*])OC(=O)C(C)C1=O^[2*]CC([3*])O&[9*]O[11*]^[3*]C1CCC([6*])CC1&&&[1*]C([6*])C&
OCCC1CC(O)C(O)C2(CCc3ccccc3O2)O1&&&
[4*]S(=O)(=O)c1ccc(C)cc1&[1*]C(=O)c1ccc(N([4*])C)cc1&[1*]N[2*]&[2*]CC[3*]&[3*]N1CCOCC1&&&
CC(C)(C)C(=O)NC1N=C(c2ccccc2)c2ccccc2N(CC(=O)NC2CCCC2)C1=O&&&
[1*]N1C(=O)C([2*])SC1=Nc1ccc(OC)cc1&[2*]CCc1ccc(OC)cc1&&[1*]Cc1ccccc1&&
Cc1ccc(-c2nc(C(=O)NCC3CCCO3)c(CNC(=O)C3CCCO3)s2)cc1C[n+]1c[nH]c2ccccc21&&&
CC(C)CCN(CC(O)CNC(C)(C)C)C(=O)CONC(=O)c1ccc(O)cc1Oc1cccc2c1C(=O)c1c(ccs1)C2=O&&&
[1*]C(=O)c1cc(OC)c(OC)c(OC)c1&[1*]Nc1cccnc1C&&&
[1*]C(C)(C([2*])=[8*])C([4*])C([3*])C([7*])C([5*])([6*])C&[1*]CCC(O)C[2*]&&[3*]CC=[8*]&[4*]CC[5*]&[6*]C(O)CC[7*]&&
O=C1NC(=O)C2(CC(C=Cc3ccccc3)=NO2)N1&&&
NC1=NC(c2cccc3c2[nH]cc3C(=O)C(N)CC(=O)O)CO1&&&
CC1CN(C(C)CO)C(=O)Cc2cc(NC(=O)Cc3cccs3)ccc2OC1CN(C)Cc1ccc(Oc2ccccc2)cc1&&&
CC1=NOC(C2=C(N3CCCCC3)N=C(C3=C(O)C=CC=C3O)O2)=C1&&&
[1*]OC(=O)C([3*])=C&[1*]C(C([2*])[3*])C([6*])C([4*])([5*])C&[2*]CCC([4*])C&&[5*]O[6*]&&
[4*]CC&[1*]O[4*]&[1*]C([3*])=O&[2*]C(=O)C(=[6*])C(=[7*])N[3*]&[6*]=Cc1ccc(OC)cc1&&[7*]=Cc1ccc(OC)cc1&[2*]O[5*]^[5*]CC&&&
[10*]C(C)C&[5*]C(=O)C([6*])C[10*]&[1*]N[6*]&[1*]C(=O)C([7*])CCC[11*]^[5*]N[9*]^[11*]CN&[9*]C(Cc1ccccc1)C(N)=O&&[2*]N[7*]&&[2*]C(=O)C([8*])CO&[3*]N[8*]&[3*]C(=O)C(N)CCC(=O)O&&&
CCCCC(=O)C1=CC(=C2[NH]C(=O)C(=CC3=CC=CC=C3)[NH]C2=O)c2ccc(CCCC)cc12&&&
[3*]CC(O)CC&[1*]Nc1ccc(O[3*])cc1&[1*]C(=O)c1cccc(C([2*])=O)n1&[2*]N[4*]&[4*]CC(O)C[5*]&[5*]N[6*]&[6*]C(C)C&&&
CCOC(=O)N1CCN(S(=O)(=O)c2ccc3nc(C)sc3c2)CC1&&&
[1*]CC=C&[1*]N1CCC([3*])CC1&[3*]C1([4*])C(=O)NC(=O)NC1=O&[2*]N=C[4*]&[2*]CCCc1cccnc1&&&
[7*]Nc1ccc(NC)nn1&[1*]N1CC([6*])C([7*])C1&[1*]C([2*])=O&[2*]Nc1cc(C([3*])=O)n(C)c1^[4*]C(=O)C([6*])[9*]^[3*]N[5*]&[4*]N[8*]&[5*]Cc1ccccc1&[8*]Cc1ccc(C(C)(C)C)c(F)c1^[9*]C(C)C&
N#Cc1ccc(CCNC(=O)c2ccc3[nH]cnc3c2)cc1&&&
[1*]N1C(c2ccc(OC)cc2O[4*])=NC(c2cccc(Cl)c2)C1c1ccc(Cl)cc1&[1*]C([2*])=O&[2*]N1CCN([3*])C(C)C1^[4*]C(C)C^[3*]C(C)=O&&&&&
[2*]C(CC)CC&[1*]Nc1ccccc1O[2*]&[1*]C(=O)Cc1cccc(C)c1C&&&
[3*]N([7*])C&[3*]C([4*])[5*]&[4*]CC[6*]^[6*]C([7*])[8*]&[2*]C(C[5*])C[8*]&&[1*]O[2*]&[1*]C(c1ccc(F)cc1)c1ccc(F)cc1&&&
[3*]C1C=C(c2ccc(C)cc2C)C=C([4*])O1&[3*]C(=O)O&&[2*]C[4*]^[1*]O[2*]&[1*]C(=O)c1ccccc1Cl&&&
[2*]Cc1ccc(C#N)cc1&[1*]C([2*])([3*])N&[1*]C(=O)O&&[3*]C(F)(F)F&&
O=C(Nc1ccc(OC(F)(F)F)cc1)Nc1ccc2ncnc(Nc3cccc(Cl)c3F)c2c1&&&
[1*]C(C)C(=O)O&[1*]n1cc(-c2ccc(-c3cccc(Cl)c3Cl)cc2)nn1&&&
[2*]CC&[2*]O[3*]&[3*]CCC[4*]&[1*]N[4*]&[1*]C([5*])=O&[5*]C([11*])CC[6*]&[6*]C(C([7*])C([9*])C([8*])(C)C(=[12*])C([10*])=[13*])C([10*])([11*])C&[9*]CC[10*]&&[7*]CC=[12*]&[8*]CCC(=O)C=[13*]&&
CC(C)(C)SCCCCCCS(=O)CCC(=O)N1CCN(C2=NS(=O)(=O)c3cc(Cl)ccc3N2)CC1&&&
[4*]Cc1c(C)noc1C&[1*]N[4*]&[1*]C([2*])=O&[2*]N[5*]&[3*]C(=O)C([5*])C&[3*]N1CCC([6*])CC1&[6*]N1CCCC1&&&
N#Cc1ccc(C=C2C(=O)Nc3ccccc23)cc1&&&
[1*]C(=O)CC&[1*]O[5*]&[5*]CCC(=O)C[8*]&[3*]N[8*]&[3*]C(=O)C([9*])Cc1ccc(O[7*])cc1&[7*]C(C)C(=O)O&&[4*]N[9*]^[2*]C([4*])=O&[2*]O[6*]&[6*]C(C)(C)C&&&
[1*]=C(C)C(=O)C(c1cccc(F)c1)c1ccc(F)cc1&[1*]=Cc1ccc(F)cc1F&&&
Cc1ccc2CN(CC3(C#Cc4ccc5[nH]ccc5c4)NC(=O)NC3=O)C(=O)c2c1&&&
[1*]N(C)C&[1*]CC(O)CC(N)C(N)=O&&&
[2*]CCC&[1*]O[2*]&[1*]C([3*])=O&[3*]C([4*])([5*])C([6*])C(=[13*])C([12*])(C)C([11*])(C)C([7*])C([8*])(C)C([9*])[10*]&[4*]CCC(C)(C)C[6*]&&[7*]CC=[13*]&[8*]CCC(=O)C([9*])(C)C&[10*]CC[11*]&[5*]CC[12*]&&
CCc1noc(C(N)Cc2c[nH]c3ccc(O)cc23)n1&&&
O=C(Nc1nc2c(ccc3ccccc32)s1)C1CCC(CNCC2Cc3ccccc3C2)CC1&&&
[1*]N1CCN(c2cc(C)ccc2C)CC1&[1*]C(=S)c1cccc[n+]1[O-]&&&
Cc1cc2c(cc1C)N=C1CCC(=O)N1C2c1ccc(O)cc1&&&
[1*]C(=O)c1cccc(C#Cc2ccccc2)n1&[1*]NO&&&
[1*]=Cc1n[nH]c(=S)n1N=Cc1ccc(O)cc1&[1*]=Cc1ccccc1Cl&&&
[6*]CCC&[4*]C[6*]&[4*]CCC[5*]&[5*]C[7*]&[3*]CC[7*]&[2*]C1CC1[3*]&[1*]C([2*])=O&[1*]OC&&&
COCCNC(=O)CC1CC2(CN(Cc3ccccc3)C(=O)O2)c2ccccc21&&&
CCCc1ccc2[nH]c(C(=O)N3CCC4(CCc5cc(C)ccc54)CC3)cc2c1&&&
[1*]OC&[1*]C1([2*])CC(O)C([3*])O1&[2*]C(=O)O&&[3*]CN&&
[1*]Nc1c(OC)cc(Cl)cc1C([2*])=O&[2*]N[3*]&[3*]C(C)C^[1*]C([4*])=O&&[4*]C1CCC=CC1[5*]&[5*]C(=O)O&&&
CC1CC2(C)Oc3c(ccc(O)c3CN(C)c3ncc(Cl)cc3Cl)C2C1&&&
Cc1ccc(N2C(=O)c3cccc(C(=O)NCc4ccc(F)cc4)c3C2=O)cc1&&&
[1*]C(C)=O&[1*]N1CCN([3*])CC1&[2*]C(=O)c1cccc(S([3*])(=O)=O)c1&[2*]Nc1ccc(Cl)c(C(F)(F)F)c1&&&
[1*]C(=O)c1ccc(F)cc1&[1*]OO&&&
CC(=O)Oc1ccc(C=C2C(=O)Nc3cc(F)ccc23)cc1Cc1ccccc1&&&
CC1CN2c3c(CC4(C(=O)NC(=O)NC4=O)C2C(C)O1)nc1ccc(Sc2nccn2C(CCO)C2CC2)cc14&&&
COc1cc(C2CC(=O)Nc3cc(OC)c(OC)c(OC)c32)ccc1O&&&
[1*]C(=O)c1c(OC)cccc1OC&[1*]N1CCC([2*])CC1&[2*]Oc1cccnc1&&&
COc1ccc(Nc2c(C)c(NCC3CCCCC3)c(C#N)c3ncnn23)cc1OC&&&
NC(=S)NN=C1C(=O)N(OS(=O)(=O)O)c2cc(Br)ccc12&&&
[3*]CC&[3*]N([4*])[5*]&[4*]CC&&[2*]CC[5*]^[1*]O[2*]&[1*]C(C)=O&&&
COc1ccc2C(=O)CCNc2c1&&&
[1*]C(=O)Cc1ccc(F)cc1&[1*]NN[2*]&[2*]C(=O)c1ccccc1F&&&
[4*]CCCC(=O)O&[3*]=CC[4*]&[2*]C1COC(c2cccnc2)=C1[3*]&[1*]C([2*])=O&[1*]Nc1ccccc1&&&
[1*]CCC(=O)c1ccccc1&[1*]N1C(=O)CCC1=O&&&
[2*]CC&[2*]N([3*])[4*]&[3*]CC&&[4*]CCC[5*]^[1*]N[5*]&[1*]C(=O)C[12*]&[12*]C([14*])([15*])[16*]&[14*]C[17*]&[17*]C([18*])[19*]^[15*]C[26*]^[19*]C[29*]&&[15*]C[23*]&[19*]C[25*]&&[24*]C([26*])[27*]&[20*]C([22*])[nH][22*]&[22*]C([25*])[27*]&[23*]C([24*])[26*]&&[6*]CC[24*]^[6*]N([7*])[8*]&[8*]CC[10*]&
[1*]CC&[1*]Oc1ccc(Cl)cc1C=[2*]&[2*]=CC(=O)c1cccc(N)c1&&&
[1*]C(=O)C(C)C&[1*]Nc1ncc(C[2*])s1&[2*]Oc1ccccc1&&&
Cc1ccc2nc(SCC(=O)NCc3ccco3)c(C=NNC(=O)c3ccc(O)cc3)cc2c1&&&
[2*]C1=CCC(c2ccccc2[N+](=O)[O-])O1&[1*]C[2*]&[1*]n1ccnc1&&&
COC1=CC=C(C=NNC(N)=S)C=C1&&&
[1*]C(C)=O&[1*]Nc1ccc(S([4*])(=O)=O)cc1&[2*]N1CCN([4*])CC1&[2*]CC[3*]&[3*]N([5*])C&[5*]S(=O)(=O)c1ccc(C)cc1&&&
[1*]=C(CC)Nc1ccccc1OC&[1*]=C1C(=O)CCC1=O&&&
COc1ccc(NC(=O)C2CCC(=NNc3nc4ccccc4[nH]3)CC2)cc1Cl&&&
c1ccc(-c2coc3ncnc(Sc4nnnn4-c4ccccc4)c23)cc1&&&
[1*]Nc1cc(OC)ccc1OC&[1*]C(=O)C[4*]&[4*]N1CCC([5*])CC1&[3*]N[5*]&[2*]C([3*])=O&[2*]Oc1ccc(F)cc1&&&
[1*]Oc1cc(C2CC(=O)N([2*])C2)ccc1OC&[2*]C1CCCCC1&&[1*]C1CCCC1&&
O=C(CSc1nc(=O)c2c(CCCC2)[nH]1)Nc1cccc(S(=O)(=O)N2CCCC2)c1&&&
O=C(C=Cc1ccc2ccccc2c1)N=c1oc2ccccc2cc1-c1ccccc1&&&
CC(C)N1CC=C(c2ccc3NC(=NC#N)c4c3c2ccc4)CC1&&&
CNC(CC(C)C)C(=O)N1CCN(C2c3ccc(Cl)cc3CCc3cc(Br)cnc32)CC1&&&
[1*]CCC&[1*]C[2*]&[2*]CCc1cc(-c2ccccc2)on1&&&
[1*]C(=O)C([3*])(C)O&[2*]C[3*]&[2*]Oc1cccc(Cl)c1^[1*]Nc1ccc([N+](=O)[O-])c(C(F)(F)F)c1&&&&
O=C1CN(N=C2CCCCCC2)C(=O)c2ccccc12&&&
[1*]Nc1nnc(CC)s1&[1*]C(=O)CC[3*]&[3*]S[4*]&[2*]C(=O)C[4*]&[2*]Nc1ccccc1&&&
Cc1nnc(-c2cc(Cl)c3oc4cc5ccccc5cc4c3c2)o1&&&
Cc1ccc2c(c1)ncn2-c1ccc(F)c(C(=O)O)c1&&&
COc1ccc2c(CCc3ccccc3)cccc2c1&&&
CCCNC1=C(C(=O)c2cn(C)c3ccccc23)C(=O)c2ccccc2C1=O&&&
[1*]C(=O)c1sc(Nc2cccc(N[3*])c2)nc1C&[3*]S(C)(=O)=O&&[1*]N[2*]^[2*]Cc1ccco1&&&
[1*]C(=O)c1ccc(O[2*])cc1&[1*]N[3*]&[3*]C[4*]^[2*]CCc1nc(-c2ccccc2)no1^[4*]C1CC1&&&&&
CC(=O)Nc1c(C)cc2c(c1Cl)c(=O)c1ccccc1n2C&&&
[1*]=CC=NNc1nc(Nc2ccc(F)cc2)nc(N2CCCCC2)n1&[1*]=Cc1ccccc1&&&
[1*]C(=O)CCC(c1ccccc1)c1ccccc1&[1*]Nc1nccs1&&&
[1*]CCc1sc(-c2ccc(OC)c(OC)c2)nc1C&[1*]Oc1ccc(Cc2nn[nH]n2)cc1&&&
[1*]CC&[1*]C1([2*])NC(=S)N(N=Cc2ccccc2)C1=O&[2*]CC&&&
COc1ccc(Nc2ccc3c(F)cc(F)cc3c2C(=O)NC(CO)C(C)(C)C(=O)NC(C)(C)C(=O)O)cc1&&&
[3*]C1CCN(C)C1&[1*]N([2*])[3*]&[2*]Cc1ccccc1&&[1*]C(=O)c1ccc(C(N)=O)s1&&
[3*]CC&[1*]O[3*]&[1*]C([5*])=O&[5*]C([8*])([9*])C([10*])=[11*]&[8*]CCCC=[11*]&&[6*]N([10*])C(=O)C([7*])C[9*]^[6*]Cc1ccc(Cl)cc1Cl&&[2*]C(=O)C[7*]^[2*]N[4*]&[4*]Cc1ccc(OC)c(OC)c1&&&
[13*]CC&[13*]CC[14*]&[1*]CC[14*]&[1*]N([11*])C[2*]&[2*]C([3*])([4*])C&[3*]C[5*]^[9*]C([10*])[11*]^[5*]C([6*])[7*]^[4*]O[12*]&&[7*]OC(=O)C=CCC(C)NC([10*])=O&&&&[6*]CC[8*]^[8*]C([9*])([10*])C&&&
[4*]n1nnc(-c2nc(-c3ccc(OC)cc3)no2)c1-c1ccc(OC)cc1&[1*]C(=O)C[4*]&[1*]N[3*]&[2*]C[3*]&[2*]C#N&&&
CC1(C)C(NC(=O)C(O)CNC(=O)C(N)Cc2ccccc2)c2ccccc2S1(=O)=O&&&
[1*]NC&[1*]C1CCC(c2ccc(OC)cc2)CC1&&&
[1*]C([2*])=O&[1*]N[4*]&[4*]CC[7*]^[2*]N[5*]^[6*]C1CCC([7*])CC1&[5*]Cc1ccccc1&[6*]N1CCCC([8*])C1&&&[3*]N[8*]&[3*]C(=O)c1cccc(Cl)c1&&&
COc1cc2c(cc1OC)C1CC(N)C(NC(=O)C=Cc3ccc(C(F)(F)F)cc3)CN1CC2&&&
[2*]C(CO)c1n[nH]c(=S)[nH]1&[1*]N[2*]&[1*]C([3*])=O&[3*]C1CCCCC1&&&
[1*]C(=O)C[2*]&[2*]n1ccc[n+]1Cc1ccccc1Cl&&[1*]Nc1ccc(-c2ccccc2S(N)(=O)=O)cc1&&
[1*]OC&[1*]C(=O)c1ccc(N[2*])cc1&[2*]C(=O)C[3*]&[3*]Oc1ccccc1OC(F)F&&&
C=c1nc2-c(nc(-c3ccccc3)cn2CCCOC)c2ccccc12&&&
COC(=O)c1cc2cc(NC(=O)C(C)(Cc3ccc(Cl)cc3)NC(=O)c3ccccc3)ccc2o1&&&
COC(=O)CC=CCC1C=CC(=O)C2(CC=Cc3ccccc3O2)O1&&&
Cc1cc(C)cc(NC(=O)c2ccc(-c3ccc4nc(C(C(=O)NNC(=S)Nc5ccccc5)C(C)C)oc4c3)o2)c1&&&
N#Cc1cccc(-c2ccc(SCC(=O)N3CCc4ccccc43)nn2)c1&&&
c1ccc(-c2coc3c(CN4CCOCC4)c(OCCN4CCOCC4)cnc32)nc1&&&
[9*]C(C)C&[2*]C(=O)C([6*])C[9*]&[1*]N[6*]&[1*]C(=O)C=[8*]^[2*]N[7*]^[8*]=Cc1ccccc1&[3*]C(=O)C([7*])Cc1ccccc1&&&[3*]N1CCCC1[11*]&[4*]C([11*])=O&[4*]N1CCCC1[12*]&[5*]C([12*])=O&[5*]Nc1nccs1&&&
COc1cccc2c1CC(NC)CC2OC&&&
[1*]C(=O)C(=[3*])N[2*]&[1*]Nc1ccccc1C(=O)O&&[3*]=Cc1cc([N+](=O)[O-])ccc1N1CCCC1=O&[2*]C(=O)c1ccco1&&
[2*]C(C)c1cc(OC)cc(OC)c1&[1*]N[2*]&[1*]C(=O)c1ccc(Cl)c(S([3*])(=O)=O)c1&[3*]N1CCOCC1&&&
C=C1Nc2ccc([N+](=O)[O-])cc2C1=CC(=O)c1ccc(C)cc1&&&
[1*]OC&[1*]C[4*]&[3*]N1CCC2(CC1)COC([4*])C2&[2*]Oc1ccc(S([3*])(=O)=O)cc1C&[2*]Cc1ccccc1&&&
COc1c2cc(-c3ccc(N)cc3[N+](=O)[O-])oc2cc2c1oc(=O)cc2&&&
[1*]C(C([6*])=N)C(C)C[2*]&[2*]C([3*])[4*]&[3*]C[5*]^[5*]C([6*])[7*]&[4*]C([7*])c1ccc(-c2ccccc2)cc1&[1*]C#N&&&&
COc1ccc(Cl)cc1-c1ccc(-c2ncc3cc(C(=O)O)ccc3n2)s1&&&
[1*]OC&[1*]C(=O)C([3*])Cc1ccccc1&[2*]N[3*]&[2*]C(=O)C[4*]&[4*]N[5*]&[5*]CCc1cccc(C)c1&&&
CC(C)(C)OC(=O)C=Cc1ccc(OCC(=O)NC(Cc2c[nH]c3ccccc23)C(=O)O)cc1&&&
[1*]C#N&[1*]C(Cc1ccc(O)cc1)c1ccccc1&&&
[1*]N([2*])C&[2*]Cc1ccc(C([3*])([4*])[5*])cc1&[4*]C[14*]^[1*]CC(O)c1ccc(Cl)cc1&[3*]C[6*]&&[6*]C([7*])[8*]^[5*]C[11*]^[8*]C[13*]&&&&[7*]C[9*]^[9*]C([10*])[11*]&[10*]C[12*]&[12*]C([13*])[14*]&&&
O=C(c1ccccc1)n1c2c(OCCCC2)nc2ccccc21&&&
Cc1ccc2c(Nc3ccc(Oc4ccccc4)cc3)c(C#N)c(N)nc2c1&&&
CC(=O)Oc1ccc2C(=O)C=CC(=O)c2c1&&&
[1*]CC(O)c1ccccc1F&[1*]n1cncn1&&&
CCOc1ccccc1NC(=O)c1cc2c(s1)-c1ccccc1OC2&&&
CC1=C(Cl)C=C(Cl)C(Cl)=C1S(=O)(=O)C1=CC=C(NC2=NC(C)=CO2)C=C1&&&
[1*]C(=O)c1ccc(C)c(S([3*])(=O)=O)c1&[1*]N[2*]&[2*]C[4*]^[3*]N1CCN(C)CC1^[4*]C1CCOCC1&&&&&
CCN(CC)Cc1cc(Nc2ccnc3ccccc23)ccc1O&&&
[1*]=Cc1cc(OC)c(OC)c(OC)c1C(=O)O&[1*]=Cc1ccc(Cl)cc1&&&
[1*]C([4*])=O&[3*]C1CC(=O)N([4*])C1&[3*]N1CCCC1^[1*]N1CCCC([2*])C1&&[2*]Oc1cccc(F)c1&&&
[1*]C([2*])C&[2*]C(O)C=O&&[1*]C([3*])[10*]^[3*]C([4*])C([8*])C([7*])(C)C([5*])[6*]&[4*]C(C)(C)C(O)CC[5*]&&[6*]C(C)(C)C(C=O)C(O)C[7*]&[8*]C([9*])=O&[9*]C([10*])([11*])C&&
[1*]C(=O)C(C)(C)NP(=O)(O[2*])Oc1ccccc1&[1*]O[3*]&[3*]Cc1ccccc1^[2*]C[4*]&&[4*]C1OC([5*])C(F)(F)C1O&[5*]n1ccc(=O)[nH]c1=O&&&
[2*]Nc1cc(C)on1&[2*]C(=O)C[3*]&[1*]O[3*]&[1*]C([4*])=O&[4*]C([5*])([6*])[7*]&[7*]C[13*]&&[6*]C[16*]&[5*]C[8*]^[8*]C([9*])[10*]&[10*]C[15*]&&[9*]C[11*]^[11*]C([12*])[13*]&[12*]C[14*]&[14*]C([15*])[16*]&&&
O=C(COC(=O)c1cccc(C(F)(F)F)c1)Nc1ccc2CCCc2c1&&&
Cc1cc2c(cc1Cl)CCC1C2CCC2(C)C(O)CCC12&&&
COC1=CC=C(C2=NN=C(C3=CC=CC=C3OC)O2)C=C1&&&
O=C(O)c1ccccc1-c1ccc(Nc2c3ccccc3nc3ccccc23)cc1&&&
[2*]=C(c1sc(C)nc1C)C(F)(F)F&[2*]=C1CCC([3*])C1&[1*]C[3*]&[1*]Nc1ccc(C(=O)O)cc1&&&
[3*]CCCC&[1*]N[3*]&[1*]C([2*])=O&[2*]N[4*]&[4*]S(=O)(=O)c1sccc1Cc1ccccc1Nc1c(Cl)cccc1Cl&&&
CCc1nc2c(C)c(C)c(-c3nc4c(CC(N5CCN(C)CC5)CC4)[nH]3)nc2s1&&&
[1*]CCC&[1*]Oc1cc(C2CCN=C(N)N2)ccc1OC&&&
CCOC(=O)c1c2nnn(-c3ccc(C)cc3)c(=O)n2cn1&&&
[2*]C(=NNc1cc(C)ccc1C)[N+](=O)[O-]&[1*]O[2*]&[1*]Cc1cccc(C)n1&&&
[1*]Nc1ccn(-c2ccc(C(C)(C)C)cc2)n1&[1*]C([2*])=O&[2*]Nc1ccccc1Br&&&
CCC(C)C(NC(=O)OCc1ccccc1)C(=O)NC(Cc1ccccc1)C(=O)NC(CSCC(N)C(=O)O)C(=O)NC(Cc1c[nH]c2ccccc12)C(=O)NC(C(=O)O)C(C)CC&&&
CC(C(F)F)N1C(=O)C(=C2Nc3ccc(NS(C)(=O)=O)cc3S(=O)(=O)N2)C(=O)C2C3CCC(C3)C21&&&
[5*]C(CCC)C(=O)c1nnc(C(C)(C)C)o1&[2*]N[5*]&[1*]C([2*])=O&[1*]O[4*]&[4*]Cc1cn([6*])nn1&[3*]C(=O)C[6*]&[3*]N1CCCC1&&&
[1*]Cc1ncc(CCc2cc(C)cc(N)n2)cn1&[1*]C#N&&&
[1*]CC(=O)c1ccccc1O&[1*]Sc1ccc(N=Nc2ccc(Cl)cc2)cc1&&&
O=Cc1ccc2NC(=O)C(=Cc3ccc(F)cc3)c2c1&&&
O=C(Nc1cc(-c2ccncc2)c[nH]c1=O)c1cccc2ccccc12&&&
O=C(Nc1ccc(-n2ccnc2)cc1)c1cc2ccccc2[nH]1&&&
N#CN=C(NCCCCN1CCN(c2noc3ccccc23)CC1)Nc1ccc2ncccc2c1&&&
CCN(CC)c1nc2cc(C)c(C)cc2cc1C(=O)c1ccc(Br)cc1&&&
Cc1ccc(COc2ccc3nc(C4CCCCC4C(=O)O)n(Cc4ccc(Cl)cc4)c3c2)nc1&&&
Nc1nc2ccccc2n1CCCCO&&&
CC(C)(C)OC(=O)NCCC(=O)N1CCN(c2cc(=O)oc3ccc(F)cc23)CC1&&&
[1*]C(=O)C=[3*]&[3*]=Cc1ccccc1&&[1*]Nc1cccc(C([2*])=O)c1^[2*]N1CCCC1&&&
[1*]Cc1ccc(OC)cc1&[1*]ON[4*]&[2*]C([3*])Cc1ccc(S([4*])(=O)=O)s1&[2*]Nc1ncc(Br)s1&&[3*]N[5*]^[5*]C1CCC(O)CC1&&&
CN(C)c1ccc2c(c1)NC(=O)N(c1ccc(OCCN3CCCC3)cc1Cl)C2c1cccc(OCCN3CC4CC(C3)c3ccc(-c5ccc(OCC[N+](C)(C)C)cc5)nc3n3)c1N2C&&&
[3*]n1cc(CC)c(=O)[nH]c1=O&[3*]C[6*]&[1*]C(=O)C([6*])[7*]&[7*]C[8*]&[8*]C(C)C^[1*]N1CCCC1[4*]&&[2*]C[4*]&[2*]N([5*])C&[5*]Cc1cccc(Cc2ccc(N)cc2)c1&&&
[1*]CC&[1*]n1cc[n+](CC(=O)c2ccc(N[2*])cc2)c1&[2*]S(=O)(=O)c1ccc(C)cc1&&&
COC1=CC=CC=C1N1C(=O)OC(C)(C2=CC=CC(Cl)=C2)C1=O&&&
[4*]CC&[1*]O[4*]&[1*]C(=O)c1cnc(N2CCN([2*])CC2)nc1C1CCC1&[2*]C([3*])=O&[3*]N[5*]&[5*]C[6*]&[6*]C1CC1&&&
[1*]C(C)=O&[1*]Nc1ccc(S([5*])(=O)=O)cc1&[4*]N[5*]&[4*]C[6*]&[2*]C(=O)c1ccc(N2CCC([6*])CC2)cc1&[2*]N[3*]&[3*]C[7*]&[7*]C1=CCCCC1&&&
[1*]C1=CC(=O)CC(C)(C)C1&[1*]Nc1cc(C(F)(F)F)ccc1N1CCOCC1&&&
Cc1ccc(F)cc1C(C)(C)CC(O)(Cc1cc2cc(N)ncc2[nH]1)C(F)(F)F&&&
CC(C)C(Nc1nc(N)nc(-n2cnc3ccccc32)n1)c1ccccc1&&&
[1*]NC(=S)NC&[1*]C[2*]&[2*]C1CN(c2ccc(N3CCOCC3)c(F)c2)C(=O)O1&&&
N=C(N)NCCCC(NC(=O)C(=O)NC(Cc1ccccc1)C(=O)Nc1ccccc1C(=O)Nc1ccc2ccccc2c1)C(N)=O&&&
N#Cc1cn(-c2ccc(C(=O)O)c(O)c2)c2cc(OCc3ccccc3)ccc12&&&
[1*]Nc1cccc(NC(=S)N[2*])c1C&[2*]C1CCCCC1&&[1*]C(=O)c1ccc(-c2ccccc2)cc1&&
COc1cccc(C(=O)c2c(N)oc3ccc(O)cc3c2=O)c1&&&
COC(=O)C1Cc2c([nH]c3ccccc23)C(CCC(=O)OC)N1&&&
[6*]CCCC&[3*]N[6*]&[1*]C([3*])=O&[1*]O[4*]&[4*]CC([7*])Cc1ccccc1&[2*]O[5*]&[2*]C(C)=O&&&
O=C(O)C(=O)Nc1c(C(=O)c2ccccc2)c2c(CCCC2)s1&&&
[1*]Cc1ccccc1Cl&[1*]N[2*]&[2*]C1CC([3*])([4*])C1&[3*]C(=O)O&&[4*]C(Cl)(Cl)Cl&&
CC(C)CC1(O)CCC2C3CCC4=Cc5nc(-c6ccc[nH]6)nc6ccccc5C5CC4(C)C3CC(CCC(=O)O)C12C&&&
COc1nc2ccc(Br)cc2cc1C1NC(=O)NC(C)=C1C(=O)C(C)C&&&
[1*]C(=O)C([3*])=O&[1*]N[4*]&[4*]C(Cc1ccc(O)cc1)C(=O)O^[3*]N[5*]&&[2*]C(=O)C([5*])CS&[2*]N[6*]&[6*]C(Cc1ccccc1)C(=O)O&&&
[4*]C(=CCCCC([9*])=C)C(=O)OC([8*])=O&[4*]C([5*])[6*]&[2*]C([6*])C([3*])[5*]^[7*]C([8*])[9*]^[1*]O[2*]^[3*]CO&&[1*]C(C)=O&&&&&
[1*]C(C)(C)c1nc(C)c(C(C)(C)C)o1&[1*]CO&&&
[2*]CCCC&[1*]Nn1c(N)c((C([2*])=O)sc1=O&[1*]C(=O)c1cccs1&&&
[5*]CCCC&[5*]C([11*])C(=O)C([6*])[7*]&[7*]CSC[8*]&[8*]C([9*])C([10*])[11*]^[4*]S([10*])(=O)=O^[2*]N([4*])C&[1*]C([2*])=O&[3*]CCC[4*]&[1*]OC&[3*]N1CCOCC1&&&&&
[2*]S(=O)(=O)O&[1*]Oc1ccc(C(C[2*])(Cc2ccccc2)c2ccccc2)cc1&[1*]Cc1ccccc1&&&
[3*]CCCC&[3*]CCC[7*]&[7*]C[8*]&[4*]CCC[8*]&[1*]CCCC[4*]&[1*]N[2*]&[2*]Cc1ccc(C(=O)CC[5*])cc1&[5*]C[6*]&[6*]CCC&&&
CC(C)N(C(=O)CSc1nc2c(scc2)c(=O)n1-c1ccccc1)C(C)C&&&
OC(CCN1CCN(C(c2ccccc2)c2ccccc2)CC1)Cn1cnc2c1c(=O)n(Cc1ccc(Cl)cc1)c(=O)n2Cc1ccc(Cl)cc1&&&
O=C(Nc1cccc2cccnc12)c1ccccc1OCl&&&
[1*]N1CCNC1=N[N+](=O)[O-]&[1*]Cc1cccc(C(F)(F)F)c1&&&
[2*]Oc1cc(OC)ccc1C(=O)C=[3*]&[3*]=Cc1ccc(Br)cc1&&[1*]C(=O)C[2*]^[1*]Nc1ccc(C#N)cc1&&&
[1*]C(=O)c1ccc(C)s1&[1*]N[2*]&[2*]CC([3*])c1ccc(F)cc1&[3*]S(C)(=O)=O&&&
Cc1ccc(Cl)c2c1nc(NC(=O)C1(C)C(C(=O)c3ccccc3)C1(C)C)s2&&&
OC1=CC=C(C2=CC=C(C3=CSC=C3)O2)C(Cl)=C1&&&
COc1cccc(Oc2ncnc3c2c2c(CCC2)s3)c1&&&
[1*]Oc1ccc(OC)cc1&[1*]C(c1ccccc1)(c1ccccc1)c1ccccc1&&&
O=C(NN=Cc1ccc(Br)cc1)c1ccc2ccccc2n1&&&
CCc1cn2CCS(=O)(=O)N(C)c3c2c1cc(C(=O)NC(Cc1ccccc1)C(O)CNCc1cccc(C)c1C)c3&&&
[1*]C(C)=O&[1*]N[2*]&[2*]C([3*])c1ccccc1&[3*]C1CCCO1&&&
[4*]CCC&[2*]S([4*])(=O)=O&[2*]N1CCC([3*])CC1&[1*]C([3*])=O&[1*]Nc1cc(SC)ccc1OC&&&
Cc1cccc(-c2nc3ccccc3s2)c1N&&&
CC(=O)Nc1ccc(-c2cncc(Nc3ncc4CCc5nn(C)c(Cc6cccnc6)c5-c4n3)c2)cc1&&&
[2*]Cc1ccccc1&[1*]Cc1cn([4*])nn1&[1*]N(C[3*])C[8*]&[3*]C([5*])[6*]&[7*]C([8*])[9*]^[4*]Cc1ccccc1&[5*]CC[7*]&&&&
[5*]CCCC&[5*]CCCC[6*]&[4*]=CCCCCC[6*]&[2*]CC([4*])c1nnn([3*])n1&[1*]N[2*]&[1*]C(=O)c1cccco1^[3*]CC&&&&
CSC1=NC(=O)C(C#N)=C(N(C)C)[NH]1&&&
C=C(C#N)C(O)Cc1nc2cc(C)c(C)cc2nc1C&&&
CC(C)CC(NC(C)C)C(=O)SCC1(CN(CCN(C)C)CCNC(=O)C(C)N)CCCC2(C)c3ccc(C(C)C)cc3CCC12&&&
[3*]C([8*])c1cc(F)cc(F)c1&[1*]C([3*])([4*])[5*]&[1*]N1CCOCC1^[2*]C([6*])([7*])[8*]&[4*]CC([6*])=O^[2*]CN&&[5*]CC([7*])c1ccc(Cl)cc1&&&&
[11*]C(C)C&[5*]C(=O)C([6*])C[11*]&[1*]N[6*]&[1*]C(=O)C3CCCN3[2*]^[5*]N[9*]^[2*]C(=O)C([7*])CCC(N)=O&[9*]C(C(N)=O)C(C)O&[3*]N[7*]&&&[3*]C(=O)C([8*])CO&[4*]N[8*]&[4*]C(=O)C(N)C[13*]&[13*]C(C)C&
N#Cc1cc(N2CCOCC2)c(C(=O)Nc2ccc(-c3nc4ccccc4[nH]3)cc2)s1&&&
CCOC(=O)c1c(NC(=O)C(C)C)c2ccccc2[nH]1&&&
[1*]Cc1ccc(-c2cc(Br)cc(C#N)c2)cc1&[1*]n1cncn1&&&
[1*]C(C)=O&[1*]O[8*]&[8*]C[22*]&[10*]C1OC([22*])C([16*])C([23*])C1[15*]&[10*]O[11*]&[11*]C1C([20*])OC([21*])C([12*])C1[13*]^[4*]O[15*]^[5*]O[16*]&[4*]C(=O)c1ccc(-c2ccccc2)cc1^[6*]O[16*]^[19*]O[22*]^[5*]C(C)=O&[17*]Cc1ccc(C#N
COc1cc2c(oc(C)c2C(=O)c2cccc(C(=O)O)c2)c2ccccc12&&&
[2*]C(C)C&[1*]N[2*]&[1*]C(=O)c1ccc(C[3*])cc1&[3*]n1c(CC(C)c2ccccc2O)ccc1-c1ccc(F)cc1&&&
COc1c(N2CCC(C(N)=O)C2)c(F)cc2c1n(C1CC1)cc(C(=O)O)c2=O&&&
[1*]C(C)C&[1*]Oc1ccc(O[2*])cc1&[2*]CC[4*]&[3*]C1CC(=O)N([4*])C(=O)N1&[3*]C[5*]&[5*]C(C)C&&&
[1*]C(=O)c1snnc1C(F)(F)F&[1*]Nc1ccc(N2CCCCC2)cc1&&&
CCOC(=O)c1c(N)sc2c1C(=O)C(Cl)=CC2=O&&&
[1*]C(c1ccc(OC)cc1)N(C([4*])=O)c1ccc(Cl)cc1&[1*]C([2*])C([3*])[4*]&[2*]CC=CC[3*]&&&
[2*]OC&[1*]C1OC([2*])C(O)C(O)C1O&[1*]O[3*]&[3*]C([12*])CC([4*])[5*]&[4*]CCO&&[5*]C(C([6*])C([10*])C([9*])(C)C([7*])[8*])C([11*])([12*])C^[10*]CC[11*]&&[6*]CC[7*]&[8*]CC(=O)CC[9*]&&
[1*]OC&[1*]C(=O)CCC([2*])=O&[2*]Nc1ccc(Cl)cc1Cl&&&
Nc1ncnc2c1ncn2Cc1cc(F)cc(F)c1&&&
[1*]OC&[1*]C([2*])=O&[2*]C1C(=O)C=C([3*])CC1c1ccccc1&[3*]Nc1ccc([N+](=O)[O-])cc1&&&
CCOC(=O)c1nn(C(=O)CC)c2c1C13CC1CN(C(=O)OCC)C3=CC2=O&&&
COc1ccc(-c2c(N)n3ncc(-c4cc(OC)c(OC)c(OC)c4)c3nc2C)cc1OC&&&
Cc1nc2cc(Cl)ccc2c(C)c1CC(=O)NNC(=O)c1ccccc1&&&
O=[N+]([O-])c1ccc(NC2c3ccccc3Oc3ccc(Cl)cc32)cc1&&&
[2*]Sc1nc(=O)c(C)c(O)n1-c1ccc(C)c(C)c1&[1*]C(=O)C[2*]&[1*]Nc1ccc(Cl)cc1&&&
O=C1C(NS(=O)(=O)c2ccc3c(Cl)c[nH]c3c2)CCN1c1ccc(-c2cc(C(F)(F)F)no2)cc1&&&
Clc1ccc(COc2ccc3nc4CCCCCn4c3c2)cc1&&&
[1*]Nc1ccccc1C&[1*]C(=O)c1ccccn1&&&
[1*]C(=O)C(N)CS&[1*]N[3*]&[2*]C(=O)C([3*])Cc1ccc(Cl)cc1&[2*]N1CCCC1[4*]&[4*]C(=O)O&&&
CCCCS(=O)(=O)Nc1c(C(=O)NN2C(=O)C(=Cc3ccc4OCOc4c3)SC2=S)c2c(CCCC2)s1&&&
C=C(CN)C1CC=C(OC2=NOC3(CCCCC3)C2)C(O)C1&&&
N=C(N)NN=Cc1c(-c2ccc(S(=O)(=O)NC(C(=O)O)c3ccccc3)cc2)nc2sccn12&&&
N#Cc1cn(C(=O)c2cccc(Cl)c2)c2ccccc12&&&
CC(=O)NCCNC(=O)COc1ccc2nc3[nH]c(=O)[nH]c3cc2c1&&&
COc1cc(-c2ccc3ncnc(NCC(c4ccc(Cl)cc4)c4ccccc4)c3c2)cc(OC)c1OC&&&
Cc1ccc2oc(C)c(C(=O)NN=Cc3ccc(O)c(O)c3)c(=O)c2c1&&&
[1*]Cc1c(-c2ccc(C)cc2)oc(C(=O)C(F)(F)F)c1C&[1*]Oc1ccc(C=[2*])c(Cl)c1&[2*]=C1SC(=S)NC1=O&&&
CC(C)N1C(=O)C(NC(=O)c2ccc(NC(=O)c3ccccc3-c3ccccc3)cc2)N=C(c2ccccc2)c2ccccc21&&&
[2*]N1CCN(C)CC1&[1*]C(c1cccs1)C([2*])C([4*])O&[1*]Oc1ccccc1&&[3*]N1CCCC([4*])C1^[3*]Cc1ccccc1&&&
CC(C)OP(=O)(OC(C)C)C(Cc1c[nH]c2ccccc12)NC(=O)C(Cc1ccc(OCc2ccccc2)cc1)C(=O)NO&&&
[1*]CCCC&[1*]CCC[3*]&[3*]C[4*]&[2*]CCC[4*]&[2*]CCCC(N)=O&&&
CC(=O)NC1C(OC2OC(CO)C(OC(C)=O)C(OC(C)=O)C2OC(C)=O)OC(CO)C(OC(C)=O)C1OC(C)=O&&&
Cc1cc(Nc2ccccc2-c2nc(Nc3ccc4[nH]ncc4c3)nc(N3CCOCC3)n2)nn1C&&&
CC1=NC(NC2=CC=C([N+](=O)[O-])C=C2)=C([N+](=O)[O-])C(C)=C1O&&&
[8*]C1([11*])CC1C=C&[2*]N[8*]&[2*]C([10*])=O^[5*]C([11*])=O^[3*]N1CC([6*])(c2ccc(-c3ccccc3C)cc2)CC1[10*]&[5*]Nc1cc(OC)ccc1OC&[6*]OC&&&&[3*]C(=O)C([9*])[13*]^[13*]C(C)(C)C&&[4*]N[9*]^[1*]C
[1*]C(=O)c1[nH]c(C)c(C(C)=O)c1C&[1*]N1CCC([3*])CC1&[2*]N[3*]&[2*]S(C)(=O)=O&&&
[1*]CCCC(=O)O&[1*]CCCc1cccc(CCC[2*])c1&[2*]CCCc1ccccc1&&&
CCCN(CCC)CC1CCCc2cc3ncccc3cc21&&&
[9*]C(C)C&[1*]C(=O)C(N)C[9*]&[1*]N[4*]&[2*]C(=O)C([4*])C[10*]&[10*]C(C)C&&[2*]N[5*]^[3*]C(=O)C([5*])CC(=O)O&[3*]N[6*]&[6*]C(CCC[7*])C(=O)O&[7*]NC(=N)N&&&
[3*]C(C)(C)C&[1*]O[3*]&[1*]C([2*])=O&[2*]N1CCN([4*])CC1&[4*]CC([5*])=O&[5*]NN=Cc1cccc([N+](=O)[O-])c1&&&
[2*]Cc1cc(OC)c(OC)c(OC)c1&[1*]N[2*]&[1*]C(=O)C[3*]&[3*]Sc1nc(-c2ccc(OC)cc2)c(-c2ccc(OC)c(OC)c2)[nH]1&&&
Cn1c(=O)c2c(nc(CSc3ccccc3)n2C)n(C)c1=O&&&
[1*]C(=O)Cc1ccc(N[2*])cc1&[2*]C([5*])=O&[4*]N1CCC([5*])CC1^[1*]Nc1ccc(S([3*])(=O)=O)cc1^[4*]S(=O)(=O)c1ccccc1&[3*]N1CCCC1&&&&&
CC(=O)c1c(Sc2ccccc2)cc(-c2nccn2C)c2c1C(=O)CCC2&&&
[2*]=CC&[2*]=CCC=[3*]&[1*]CC=[3*]&[1*]Oc1ccc(OC)cc1&&&
[1*]n1cc(C(=O)O)nc1CCCCCl&[1*]Cc1ccc(-c2ccccc2)cc1[N+](=O)[O-]&&&
[6*]CCCC&[2*]N([4*])c1c(N)n([6*])c(=O)[nH]c1=O&[3*]CC[4*]&[1*]O[3*]^[2*]C(=O)CCC(=O)c1ccsc1^[1*]C([5*])=O&&&[5*]C1CCCCC1&&&
[2*]CC&[1*]C(=O)c1ccccc1O[2*]&[1*]N([3*])[4*]&[3*]Cc1ccco1&&[4*]C1CCS(=O)(=O)C1&&
[1*]C([3*])=O&[1*]Nc1cccc(O[2*])c1&[2*]Cc1ccccc1^[3*]C1CCCCC1&&&&
[1*]C(=O)c1ccccc1Cl&[1*]N([3*])C([2*])[8*]&[3*]C([4*])[5*]&[4*]CC[6*]^[6*]C([7*])[8*]&[5*]CC([7*])O&[2*]C(=O)O&&&&
[1*]C(=O)c1ccc(C)cc1&[1*]Nc1nc(-c2cccc(-n3cnnn3)c2)cs1&&&
[2*]CC&[1*]O[2*]&[1*]C([3*])=O&[3*]NN=C([7*])CC(O)C([5*])O&[5*]C(C([6*])[7*])C([10*])C([8*])[9*]&[6*]CC[8*]&&[4*]N(C([9*])=O)C([10*])=O^[4*]C(C)(C)C&&&
CCOC(=O)C1=C(CSc2nc3ccccc3[nH]2)NC(=S)NC1c1cc(OC)c(OC)c(OC)c1&&&
CC(=O)N1CCc2c(C1)c([O-])c(C)n2-c1ccccc1&&&
CCOc1ccccc1C(=O)Nc1cc(-c2nc3ccco3)c3sc(C)c(C(=O)OC)c3c2)ccc1OC&&&
NS(=O)(=O)c1ccc(Nc2nc3nsnc3c3ccccc23)cc1&&&
[7*]C(C)C&[4*]C(C[7*])C(=O)O&[1*]N[4*]&[1*]C(=O)C([5*])[8*]&[8*]C(C)C&&[2*]N[5*]^[2*]C(=O)C([6*])Cc1cccc(Br)c1&[3*]N[6*]&[3*]C(=O)C(N)CS&&&
COc1ccc(C(=O)Cc2n[nH]c3ncccc23)cc1&&&
NC(=O)C1=C(Nc2nc3ccccc3s2)SCC1=O&&&
CC(=O)N1CCN(C(=O)C2CCN(c3ncnc4c3c(C)no4)CC2)CC1&&&
[2*]CC&[1*]N([2*])[3*]&[3*]CC&&[1*]C(=O)c1cccc(-c2ccc(N([4*])c3cccc(O)c3)cc2)c1^[4*]S(C)(=O)=O&&&
COc1ccc(S(=O)(=O)Nc2cccc3c2OC(CN(C)C(=O)NC2CCCC2)C(C)CN(C(C)CO)C3=O)cc1&&&
[1*]NC(S)=NC(=O)c1ccc([N+](=O)[O-])c(C)c1&[1*]Cc1cccnc1&&&
CC(=O)OC1C(=O)C2(C)C(OC(=O)c3ccc(O)cc3)CC3OC34C(=O)c3c(O)cccc3C(=O)C12O&&&
[1*]NC(=S)Nc1c(C)cccc1C(C)C&[1*]C([2*])=O&[2*]Nc1ccccc1C&&&
Cc1ccc(-c2ccc(Nc3cc(C)cc(C)n3)c3ccccc23)cc1S(=O)(=O)NC(CC(C)C)C(=O)O&&&
O=C(CCN1CCC(n2c(=O)[nH]c3ccccc32)CC1)Nc1ccc(F)cc1&&&
[1*]C(=O)c1ccc(OC)c(OC)c1&[1*]N1CCOC([2*])C1&[2*]CC(C)O&&&
[3*]C1=NC(C)(C)CO1&[1*]C([3*])c1ccccc1F&[1*]S[2*]&[2*]C(C)(C)C&&&
[1*]CC(=O)C(F)(F)F&[1*]C1CCCCC1=NO&&&
COc1cc(OC)c2C(=O)C3(Oc2c1Cl)C(SC(C)=O)=CC(=O)CC3C&&&
CC12NC(=O)C34CC5(C(=O)Nc6ccccc64)C1(CO)C2O&&&
O=C(O)C(Cc1ccccc1)NS(=O)(=O)c1cccc2ccccc12&&&
CC(=NNC(=O)c1ccc2C(=O)N(CCc3ccccc3)C(=O)c2c1)c1ccccn1&&&
O=C(C1=CC=C(O)C(CO)=C1)C1=CN(C2=CC=CC(O)=C2)N=C1C(F)(F)F&&&
[3*]C1=C(C)NC(C)=C([4*])C1c1ccc(C)cc1&[1*]C([3*])=O&[1*]Nc1ccccc1^[2*]C([4*])=O&&[2*]Nc1ccc(Cl)cc1&&&
COc1ccc2[nH]ccc(=O)c2c1&&&
COc1ccc2c(c1)-c1c[nH]c3cccnc1CC23&&&
CCCn1c2c(CCC2)c2cc(C(=O)NCc3ccc(C)cc3)ccc21&&&
O=C(Nc1cccc(I)c1)c1ccc(-c2nc(Oc3ccc4ccccc4c3)c3ccccc3n2)o1&&&
CCCCNCc1cc2c(c(=O)o1)C(c1ccc(OC)c(OC)c1)C1C(=O)OCC1=N2&&&
O=C(NCc1cn(-c2ccc3OCCOc3c2)c2cc(Cl)ccc2c1=O)NC1CCCN(Cc2cscc2)C1=O&&&
[2*]n1cc(C)cn1&[2*]C[3*]&[1*]N1CCOC([3*])C1&[1*]Cc1nn(C)c(-c2cccs2)n1&&&
FC1=CC=C(C=NN2C(=S)N(C3=CC=CC(Br)=C3)C(=NC3=CC=CC=C3)C2=S)C=C1&&&
[2*]CC&[1*]O[2*]&[1*]C([3*])=O&[3*]C1CC([4*])=NN1[5*]&[4*]C(=O)O&&[5*]CC(N)=O&&
[1*]N([2*])c1ccc(C)c(O)c1&[1*]CCCl&&[2*]CCCl&&
[1*]C(=O)c1ccc(C(C)(C)C)cc1OC&[1*]N1CCCCC1[4*]&[2*]C([4*])=O&[2*]N[3*]&[3*]Cc1ccccc1&&&
[1*]N1CCN(c2cccc(OC)n2)CC1&[1*]C(=O)Cc1ccc(C(C)(C)C)cc1&&&
[4*]CCCC&[4*]CC[6*]&[6*]CC[7*]&[5*]CC[7*]&[1*]C(=O)CCC[5*]&[1*]N1CCCC1P(=O)(O[2*])O[3*]&[2*]CC&&[3*]CC&&
[1*]C(=O)c1nc(C)ccc1-c1ncccn1&[1*]N([4*])[9*]&[3*]C([10*])(C([9*])C([4*])[5*])C([6*])[7*]&[5*]C[6*]&&[2*]N(C[7*])CC[8*]^[2*]Cc1ccc(F)cn1^[8*]C(C([8*])([9*])C)C([11*])([12*])C&&[11*]CCC(=O)C[12*]&&&
COc1ccc2CCCN(CCCN3CC4CC3CN4Cc3ccccc3)S(=O)(=O)c2c1&&&
COC(=O)C1(Cc2ccccc2)C2c3c(CC2CN1C(=O)c1ccccc1)n(Cc1ccc(C#N)cc1)c(C(=O)N1CCCC1)c3&&&
CCc1ccccc1NC(=O)c1c(NC(=O)CN2CCN(C)CC2)sc2c1CCCC2&&&
[1*]N=C(N=C)NC([4*])c1ccc(N(C)C)cc1&[1*]C([2*])=C([3*])[4*]&[2*]CCCC([3*])=O&&&
NC(=O)c1cccc2c1nc(NC(=O)c1ccno1)s2&&&
[3*]OC&[1*]=C1OC(=O)C=C1[3*]&[1*]=CC=[2*]&[2*]=Cc1ccccc1&&&
CONC(=O)Nc1cc2c(s1)n(Cc1ccccc1Cl)c(=O)c(O)n2&&&
[1*]Oc1ccc(C(=O)c2ccc(Cl)cc2)cc1Cl&[1*]C1C([2*])C([3*])C([4*])C([5*])C1[6*]&[2*]C[3*]&&[4*]C(=O)N(C([5*])=O)c1ccc(C(=O)c2ccccc2)cc1Cl&[6*]C[7*]^[7*]C([8*])([9*])O&[8*]C(F)(F)F
[3*]C(C)C&[2*]Cc1nccn1[3*]&[1*]N1CCN([2*])CC1&[1*]C(=O)c1ccccn1&&&
CN(C)CCn1c(=O)[nH]c2ccccc21&&&
[2*]C(CC)Cc1cc(OC)c(OC)c(OC)c1&[1*]N[2*]&[1*]C(=O)C[3*]&[3*]N([4*])c1ccc(C)c(C)c1&[4*]S(C)(=O)=O&&&
[1*]C(=O)Cc1cn([3*])cn1&[2*]C1OC([3*])C(O)C1O&[2*]CO^[1*]NO&&&&
COC(=O)c1ccccc1NC(=O)CC1N=C2c3ccccc3N=C(SCc3ccccc3)N2C1=O&&&
[1*]C(=O)c1ccc(NC(=N)N)cc1&[1*]N[4*]&[2*]C(=O)C[4*]&[2*]N[5*]&[3*]C(=O)C[5*]&[3*]N[6*]&[6*]C(Cc1c[nH]cn1)C(=O)O&&&
[5*]CC&[1*]O[5*]&[1*]C([2*])=O&[2*]N1CCC([7*])CC1&[3*]N[7*]&[3*]C(=O)c1cc(C)c(N[4*])cc1OC&[4*]C([6*])=O&[6*]C1=C(C)C(=O)OC1&&&
[1*]CCC&[1*]C#Cc1ccc(Nc2cc(-c3ccc(F)cc3)ncn2)cc1&&&
[2*]CC&[1*]C(=O)c1ccc(O[2*])c(OC)c1&[1*]N[3*]&[3*]CCC[4*]&[4*]n1ccnc1&&&
[1*]OC&[1*]C([3*])=O&[2*]N1CCC1([3*])c1cnccn1&[2*]S(=O)(=O)c1c(C)cc(C)cc1C&&&
O=C(NCC(O)C1CCC2CCCCC2O1)c1ccc2ncccc2c1&&&
C=CC1CC1(NC(=O)C1CC2CN1C(=O)C(C1CCCC1)NC(=O)OC1CC1CCCCCc1c(nc3ccccn3c1=O)O2)C(=O)NS(=O)(=O)C1CC1&&&
[6*]C(C)C&[3*]C[6*]&[3*]N([4*])C&[1*]C(=O)c1cccc(S([4*])(=O)=O)c1&[1*]Nc1ccccc1C([2*])=O&[2*]N[5*]&[5*]C1CC1&&&
Cc1ccc(S(=O)(=O)NC2c3cc(C(=O)O)ccc3OC(C)(C)C2O)cc1&&&
[2*]Oc1cc(C)ccc1OC&[2*]CCC[3*]&[1*]N[3*]&[1*]C(=O)C[4*]&[4*]n1nc(-c2ccc(Cl)cc2)ccc1=O&&&
Nc1ccc2C(=O)N(c3ccc(Cl)cc3)C(=O)c2c1&&&
[1*]C(=O)c1ccc(C)c(C)c1&[1*]Nc1cccc(S([2*])(=O)=O)c1&[2*]Nc1ccccn1&&&
Cc1cccc(C)c1-c1cccc2c1OCC2CC(=O)O&&&
COc1ccc(CC2CCCc3ccccc32)cc1&&&
O=[N+]([O-])C1=CC(Cl)=CC=C1NC1=NC(C2=CC=C(F)C=C2)=CS1&&&
CCCCn1c(=O)c2ccc(OC)cc2c2cc(C(=O)NNC(=S)NCCc3ccccn3)ccc21&&&
NC(=O)c1c(Cn2ccnc2)c2ccccc2n1Cc1ccccc1&&&
Cc1c(C)c2c([nH]c(-c3cccs3)nc2=S)s1&&&
[3*]CC&[1*]O[3*]&[1*]C(=O)c1c(N[2*])sc(C)c1C&[2*]C(=O)c1cc(C#N)nn1C&&&
[9*]=CC&[1*]C(=O)C(=[9*])C&[1*]O[7*]&[7*]C(C(=[17*])C)C([8*])[12*]&[11*]C([12*])C(=[17*])C([15*])C([13*])[14*]&[4*]C([9*])(CC([14*])(C)O)C([5*])[14*]^[3*]O[8*]^[4*]OC&[3*]C(=O)C[12*]&&[2*]O[5*]^[6*]C([13*])(C)C^[2*]C(=O)CCC
[1*]C(=O)c1c(C)cccc1C&[1*]N[2*]&[2*]CCc1ccc(S(N)(=O)=O)cc1&&&
[1*]Oc1ccccc1[N+](=O)[O-]&[1*]Cc1n[nH]c(=S)n1-c1cccc(Cl)c1&&&
[2*]Nc1nc(=O)cc(CC)[nH]1&[1*]C(=O)C[2*]&[1*]Oc1ccc(C)cc1&&&
[1*]C(=O)c1cccc(OC)c1&[1*]N[4*]&[2*]C(=O)C([4*])[7*]&[2*]N[5*]&[3*]C(=O)C(=O)C([5*])Cc1ccccc1^[7*]C(C)C^[3*]N[6*]&&&[6*]C1CCCCC1&&&
[2*]C(C)C&[1*]Nc1ccc(O[2*])cc1&[1*]C(=O)C[4*]&[3*]N1C(=O)N(c2ccc(F)cc2)C(=O)C1[4*]&[3*]CCc1ccc(O)cc1&&&
N#Cc1cc2c(O(CCCN3CCOCC3)C2=O)c2ccccc12&&&
CC(=O)Nc1c(C(=O)NN=Cc2cccc([N+](=O)[O-])c2)oc2ccccc12&&&
[1*]C(=O)C[5*]&[5*]CC[6*]&[2*]C(=O)C[6*]^[1*]N[4*]^[2*]N(c1ccccc1)c1ccccc1&[3*]CC[4*]&&&[3*]Oc1ccccc1&&&
[3*]CC&[1*]O[3*]&[1*]C([4*])=O&[4*]C1CCC([5*])CC1&[5*]N1CCC([7*])CC1&[2*]C([7*])=O&[2*]N[6*]&[6*]C1CC1&&&
COc1ccc2c(c1)c(C=NNC(=N)N)cn2Cc1ccc(Cl)cc1&&&
COc1cc(OC)c(OC)cc1C=C1CN(C)CCc2ccccc2C1=O&&&
[1*]C(=O)c1ccc(Br)o1&[1*]Nc1cccnc1Cl&&&
CCCCc1nc(NC2CC2c2ccc3c(c2)cnn3Cc2ccccc2)nc(NC2CCC(O)CC2)n1&&&
C1=CC=C(SC2=CC=C(N=NN3NN=CC3C3=CC=CC=N3)C=C2)C=C1&&&
CCN(CC)CCNC(=O)c1cccc2c(N)c3ccccc3nc12&&&
[O-][n+]1nc2ccccc2[n+]([O-])c1-[n+]1ccccc1&&&
CC1=CC(N2N=C(C)C(C3=CC=CC=C3)=C2N)=NO1&&&
[1*]N1C(=O)N([2*])C([4*])C(O)C(O)C1[3*]&[1*]Cc1ccc(O)cc1&&[3*]Cc1ccc(O)cc1&[4*]Cc1ccccc1&[2*]Cc1ccc(O)cc1&&
[1*]C(C)=O&[1*]N[3*]&[3*]C(C[5*])C(=O)O&[2*]C(=O)C([5*])C&[2*]N[4*]&[4*]C(CCc1ccccc1)C(=O)O&&&
COc1ccc(C2C3CCc4ccccc4C3=NN2C(=O)c2ccccc2[N+](=O)[O-])cc1OC&&&
[1*]C(=O)C[4*]&[4*]Sc1nc(=O)c(Cc2ccccc2)c(O)[nH]1&&[1*]N[2*]^[2*]CC[3*]&[3*]N1CCOCC1&&&
[4*]CCCC&[4*]C[5*]&[1*]OC[n+]1cccc(CCC[5*])c1&[1*]CC[2*]&[2*]O[3*]&[3*]C(C)C&&&
COCCN1C(=O)C2(c3ccccc31)c1c(oc3c(COC(=O)C3(O)CCCO)c3=O)-c3c(O)cccc3N(C)C21&&&
[1*]Cc1nc(-c2ccc(C)cc2)cs1&[1*]Sc1ccc(S([2*])(=O)=O)cn1&[2*]N[3*]&[3*]C1CCCCC1&&&
[2*]S(=O)(=O)c1csc(CCC(=O)O)c1&[1*]N[2*]&[1*]CCc1ccccc1&&&
CCN(CC)C(=O)CSc1nc2c(c(C)cc(C)c2n1CC(F)F)c(=O)c1ccccc1s2&&&
O=C1C(NS(=O)(=O)c2ccc3ccccc3c2)CCN1Cc1ccccc1&&&
O=C(Nc1cccc(S(=O)(=O)N2CCCCC2)c1)c1c(O)c2cccnc2n(Cc2ccc(Cl)cc2)c1=O&&&
NC1=Nc2c(Cc3ccccc31)scc2&&&
Nc1nc2ccc(C(=O)OCc3cccc(-c4ccccc4)c3)cc2s1&&&
[1*]Sc1ccccc1C(=O)O&[1*]Cc1ccccc1F&&&
[2*]N1N=C(c2ccc(OC)cc2)CCC1=O&[1*]C(=O)C[2*]&[1*]NN=C(C)c1ccc(OC)cc1&&&
[3*]Cc1nc(-c2ccc(OC)cc2)oc1C&[3*]S([4*])(=O)=O&[1*]C(=O)C[4*]&[1*]N[2*]&[2*]Cc1cccs1&&&
Cc1cc2c(c(C)c1Cl)C(C)(C)CCC2(C)C&&&
[7*]C(=O)CC(C)(C=C)O[8*]&[7*]C(O)(C([8*])([9*])C)C([12*])(C)C([10*])[11*]&[11*]C(C)(C)CCC([12*])O&&[5*]C([9*])C([10*])O^[3*]O[5*]&[3*]C(=O)CCC([6*])5cn(-c2ccccc2)nn1&[2*]C(=O)CCC[6*]&[1*]
O=C(CC(Cc1cccc2ccccc12)NCCc1c(C(=O)OCc2ccccc2)[nH]c2ccccc12)C(=O)OCc1ccccc1&&&
CN(C)C(=O)C(Cc1c[nH]c2ccccc12)NC(=O)OC(C)(C)C&&&
CSC1=NC(C2=CC=CC([N+](=O)[O-])=C2)=C(C(=O)O)S1&&&
Cc1ccc2OCCNCc2c1&&&
CC1COc2cc3c(cc2N1C)c(=O)c(C(=O)NCCC1=CCCCC1)c[nH]3&&&
[1*]C(=O)c1nn(C)cc1Cl&[1*]N1CCC([3*])CC1&[2*]N[3*]&[2*]S(C)(=O)=O&&&
N#CC1=CC(C(N)=O)=CC(C(=O)C2=CC=CC=C2)=N1&&&
COc1ccc(-n2c(-c3cccc(OC)c3)cc3c2CC(C)(C)CC3=O)cc1&&&
Cc1ccc(C(=O)c2cn(CC(=O)N(C)C)c3ccccc23)cc1&&&
[1*]Oc1cccc(Nc2nc(-c3ccccc3OC)cs2)c1&[1*]CC(=O)O&&&
[2*]C(C)C&[1*]C(=O)c1ccc(O[2*])c(Cl)c1&[1*]Nc1nnc(C2CCCCC2)s1&&&
NC(=O)c1ccc2sc(CSC(=S)N3CCCC3)nc2c1&&&
[1*]C(=O)C([3*])CC(=O)c1ccc(C(C)C)cc1&[1*]Nc1nnc(C)s1&&[2*]N[3*]^[2*]C(=O)c1cccnc1&&&
CN(C)C(=O)C1(C)Cc2ccccc2C(=O)C1=O&&&
C#CC1(O)CCC2C3CCC4Cc5nc6nn(CC)c(C)c6c5CC4(C)C3CCC21C&&&
[1*]C(=O)c1cccc([N+](=O)[O-])c1&[1*]NN=Cc1ccc(Cl)cc1&&&
[2*]C(=O)C[3*]&[1*]O[3*]&[1*]C(=O)c1cc([N+](=O)[O-])ccc1N[4*]^[2*]N[5*]^[4*]Cc1cccs1&[5*]Cc1cccs1&&&&&
C=c1[nH]c2ccccc2c1=C(O)C(=O)NC1CCCCC1&&&
[4*]CC&[1*]O[4*]&[1*]C(=O)C[5*]&[3*]N([5*])[6*]&[2*]C(=O)C([6*])c1ccc(OC)cc1&[2*]OC^[3*]C(=O)c1cccs1&&&&
[1*]NC(=N)c1ccc(Nc2ccc(OC)cc2)cc1&[1*]Cc1cc(OC)c(OC)c(OC)c1&&&
O=C(NCCCN1CCOCC1)c1ccc(Cl)c2c1nc(C1CC1)[nH]2&&&
CC(C)(C(=O)Nc1nc2ccc(F)cc2s1)C1CCN(C(=O)CC(c2ccccc2)c2ccc(F)cc2)C1&&&
O=C1OCc2c(-c3ccccc3)sc(C=C3NC(=O)N(Cc4ccccc4)C3=O)c12&&&
[1*]C(=O)c1cc(C)on1&[1*]N1CCC2(CC1)CCN([2*])CC2&[2*]C([3*])=O&[3*]C1CC1&&&
CCCC1(CCCCN2CCN(c3ccc4ccccc4n3)CC2)C(=O)Nc2ccc(F)cc21&&&
[2*]CC&[1*]C(=O)c1cc(O[2*])c(O[4*])c(O[3*])c1&[1*]N[5*]&[5*]C([6*])CCc1ccccc1^[3*]CC^[6*]C(C)C&&[4*]CC&&&&
O=C(Nc1nc2nn(CCc3ccccc3)cc2c2nc(-c3ccco3)nn12)c1ccccc1&&&
O=C(O)C1CCN(Cc2ccc3OCCn4nc(C(=O)NC5CCCCC5)cc4-c3c2)CC1&&&
[2*]n1ccc(C)nc1=O&[1*]C1OC([2*])C(O)C1O&[1*]CO&&&
[1*]Oc1ccc(-c2ccc(C(=O)O)cc2)cc1&[1*]C(F)(F)C(F)Cl&&&
CC(Oc1cc(C(F)(F)F)cc(-c2ccc(C(=O)N3CCC(N4CCCC4)CC3)c3c2cc[nH]3)c1)C(=O)N1CCC2(CC1)OCCO2&&&
[1*]OC&[1*]C([4*])=O&[3*]N(C([7*])=O)C(C([4*])[5*])(C(O)C[6*])C([9*])N([8*])C([6*])[7*]&[2*]C([5*])[8*]&[2*]OC^[3*]Cc1ccccc1&&&&
[1*]C(C)=O&[1*]Nc1ccc(-c2ccc(C[2*])cc2)cc1&[2*]N1CCCN([3*])CC1&[3*]C[4*]&[4*]C1(c2ccc(Cl)cc2)CCC1&&&
CCCC(=O)N(Cc1cc(=O)n2ccsc2n1)c1cc(C)ccc1C&&&
[3*]C(C)C&[2*]Cc1nncn1[3*]&[1*]N1CCOC([2*])C1&[1*]C(=O)c1ccncc1&&&
[1*]NC&[1*]C(=O)c1ccc(Cl)c(N[2*])c1&[2*]C([3*])=O&[3*]Nc1cc(N(C)C)ccc1OC&&&
[3*]CC&[1*]O[3*]&[1*]C(=O)c1ccc(N[2*])cc1&[2*]C(=O)c1ccc(S([4*])(=O)=O)cc1&[4*]N(C)c1ccccc1&&&
[1*]C(=O)c1ccc(CCC[2*])cc1&[2*]N1CCCC1&&[1*]N1CC=CCC1&&
CC(O)C1C(=O)N2C(C(=O)O)=C(c3cc4c(cc3)C(=O)c3cc(C[N+]56CC[N+](CC(=O)c7ccccc7)(CC5)CC6)ccc3-4)C(C)C12&&&
[1*]C(=O)c1cccnc1&[1*]NN1C(=O)NC2(CCCCC2)C1=O&&&
CCOC(=O)c1c(-c2ccc(Cl)cc2)c(-c2cccc(Cl)c2)c2C(=O)Nc3cc(OC)ccc3-n12&&&
[1*]C(=O)c1cc(OC)c(OC)c(OC)c1&[1*]NN=Cc1nnc(O)[nH]c1=O&&&
CCc1cnc2C(C)N(S(=O)(=O)c3ccccc3)CCn12&&&
COC(=O)C(C)NP(=O)(OCC1OC(n2ccc(N)nc2=O)C(C)(O)C1O)Oc1cccc2ccccc12&&&
COCCC(=O)N1CCc2cc(S(=O)(=O)N(Cc3ccc(OC)cc3)Cc3cccs3)ccc21&&&
[4*]C1CN(C)C(=O)N1C&[2*]CC[4*]&[1*]N[2*]&[1*]C([3*])=O&[3*]C1CCCCC1&&&
O=c1cc2[nH]c(=S)n(C3C(O)C(O)C4(O)C=CC5C6CCc7cc7cc[19*]ccccc7-c7cnc8cc(NC34)c1c75)nc2=O&&&
[1*]C(C)=O&[1*]N1CC([3*])C([4*])C1&[3*]CO&&[2*]C[4*]^[2*]N1CCSCC1&&&
Cc1cc(N)c2cc(NC(=O)c3ccc(C(=O)N4CCC5(CC4)NC(=O)NC5=O)cc3)ccc2n1&&&
CC1=CC=C(C2CCCN2C)N=C1&&&
CCOC(=O)CC1c2cc(-c3cccc4c3[nH]cc4-c3ccc(OC)cc3)ccc2OC(=C2C(=O)Nc3ccccc3N2C(C)=O)C1=O&&&
[1*]NC(=S)Nc1ccc(CC)cc1&[1*]C(=O)c1nnn([2*])c1N&[2*]C(C)C&&&
CCCCn1cc([N+](=O)[O-])c2c1c(=O)cc(S(=O)(=O)O)o2&&&
O=C1NC(=O)C(C2C=CC(C(=O)O)c3cc(F)ccc32)O1&&&
Cc1cc2nc(-c3ccc(C)o3)c(Nc3cccc(O)c3)n2cc1&&&
[1*]=Cc1ccccc1OS(C)(=O)=O&[1*]=Cc1ccccc1Oc1ccccc1&&&
COc1cccc2c1CCC2NCCCCN1CCN(c2cccc(Cl)c2)CC1&&&
CC1CCCC(C)N1CCCN1CCN(C2CC(c3ccc(F)cc3)c3c(C2=O)c2ccccc2n3CC(=O)N2CCCCC2)CC1&&&
CC1=C(O)C(=O)c2c(C1=O)c(O)c1C(=O)c3cc4c(cc1c3O)C(C)(C)Oc3c(C(=O)c1c2O)c(O)cc3C1O&&&
[1*]NC(=N)N&[1*]CCC[3*]&[2*]C1CSC(=O)C([3*])NC(=O)C([4*])NC(=O)CNC1=O&[2*]C(=O)O&&[4*]Cc1ccccc1&&
[1*]SC&[1*]CC[3*]&[2*]=C1NC(=O)N([3*])C1=O&[2*]=Cc1cc(C)n(-c2ccccc2)c1C&&&
[3*]CCC(C)C[5*]&[3*]C([4*])C([5*])[6*]&[1*]N([4*])C([2*])C[6*]&[1*]Cc1ccsc1&&[2*]Cc1cnn(C)c1&&
[2*]=C(C)C=[3*]&[3*]=Cc1ccccc1&&[1*]NC(=[2*])C(=O)O^[1*]C(=O)c1ccccc1&&&
C=CCC1NCc2cc(SC)cc(OC)c2C12CC(=O)NC2=O&&&
CC1(C(=O)Nc2ccc3CCC(=O)Nc3c2)CC1&&&
[1*]C(C)=O&[1*]O[5*]&[5*]C(C([7*])[13*])C([6*])[14*]&[7*]C(C)C&&[4*]O[6*]^[4*]Cc1ccccc1^[13*]C([14*])C([15*])([16*])O&&[10*]C([17*])(C([16*])=[20*])C([14*])C([7*])C([20*])([21*])C&[8*]C([18*])CC([16*])O^[2*]O[8*]^[9*]C([21*])C[17*]^[2*]C
[2*]CC&[1*]O[2*]&[1*]C(=O)c1cnc(N)nc1C(F)(F)F&&&
[1*]C#N&[1*]C([2*])c1cccc(-c2ccccc2N)c1&[2*]C#N&&&
Cc1cccc(-c2ccc3nccc(Nc4ccc(OCc5cccc(F)c5)c(Cl)c4)c3c2)n1&&&
[1*]OC&[1*]C(c1ccccc1)(c1ccccc1)C(O)CC[2*]&[2*]N1N=C(c2ccc(O)cc2)CCC1=O&&&
Cc1cc(C)cc(NC(=O)C2CCCN(c3ncnc4c3nc3CCCCCn34)C2)c1&&&
[1*]Cc1ccncc1&[1*]O[2*]&[2*]C[3*]&[3*]C([9*])CC[4*]&[4*]C([5*])[6*]&[5*]C[7*]^[7*]N([8*])[9*]&[6*]N(OS(=O)(=O)O)C([8*])=O&&&&
[2*]S(=O)(=O)c1ccc(OC)cc1&[1*]Cc1ccc(N[2*])cc1&[1*]N1CCC([3*])CC1&[3*]Cc1ccccc1&&&
[1*]C(C)=O&[1*]N[2*]&[2*]C(CC(C)=O)c1cccc(Cl)c1&&&
Cc1cccc(C)c1C(=O)Nc1ccccc1C(=O)OCc1cc(=O)n2nc(C3CC3)sc2n1&&&
[2*]C1C([3*])CC(O)C1O&[1*]N[2*]&[1*]Cc1ccc(-c2ccn[nH]2)s1^[3*]n1cc(-c2ccncc2)nn1&&&&
[2*]N1CCN(c2ccc(OC)cc2OC)CC1&[2*]CC(O)C[4*]&[1*]N[4*]&[1*]C(=O)CC[3*]&[3*]Oc1ccccc1&&&
[1*]C(C)=O&[1*]N[3*]&[2*]C(=O)c1ccc(C#Cc2ccc(CC([3*])C)cc2)cc1&[2*]N1CCC([4*])C1&[4*]CO&&&
O=C1Cc2c([nH]c3ccc(Cl)cc23)-c2ccccc2N1&&&
[2*]OC(=S)N(C)C&[1*]C(=O)C[2*]&[1*]Nc1ccc(OC(F)(F)F)cc1&&&
CS(=O)(=O)N1CCN(C(=O)CSc2c3CCCc3nc3ccc(OC(F)F)cc23)CC1&&&
c1ccc(Nc2nnc(-c3ccc4OCCOc4c3)s2)cc1&&&
[1*]C(=O)C[3*]&[3*]N1C(=O)NC([5*])(c2ccccc2)C1=O&[5*]CCl^[1*]Nc1ccccc1C([2*])=O&&[2*]N[4*]&[4*]Cc1ccco1&&&
[1*]N(C)c1cccc(OC)c1&[1*]C([2*])=O&[2*]Nc1cc(-c2ccccc2F)n(-c2cccc(OC)c2)n1&&&
[1*]=C1NC(=O)C(C)C1=O&[1*]=CC[2*]&[2*]C([3*])C&[3*]CCO&&&
O=C(Nc1cc(Cl)cc(Cl)c1)Nc1nc2cc(Cl)c(Cl)cc2s1&&&
COc1cc(C=O)cc2c1oc(-c1ccc3OCOc3c1)c2&&&
[1*]S(=O)(=O)c1cccc(C(=O)O)c1&[1*]Nc1ccc(-c2csc(-c3cccc(Br)c3)n2)cc1&&&
[1*]Cc1cc(=O)n(-c2c(C)n(C)n(-c3ccccc3)c2=O)[nH]1&[1*]Sc1nnnn1C&&&
[1*]C(=O)C=[5*]&[5*]=Cc1ccccc1Cl&&[1*]N[2*]^[2*]CC[3*]&[3*]N1CCN([4*])CC1&[4*]Cc1ccccc1&&&
[1*]Nc1cc(C)c(C)cc1C&[1*]C(=O)c1ncoc1-c1ccccc1&&&
[1*]C(=O)c1c(-c2ccccc2)c(-c2ccc(OC)cc2)nn([2*])c1=O&[1*]NN=Cc1cccs1&&[2*]C[3*]^[3*]N1CCOCC1&&&
[1*]Oc1ccccc1C=O&[1*]CC=[3*]&[3*]=CC[4*]&[2*]CCCC[4*]&[2*]Oc1ccccc1C=[5*]&[5*]=Cc1ccccc1&&&
Cn1ccc(-c2cc(C(=O)O)c3cc(Cl)ccc3n2)n1&&&
[4*]CCC&[4*]C[5*]&[1*]CC[5*]&[1*]C1OC(=O)C(C)CNC(=O)C([2*])NC(=O)C([3*])NC(=O)C(C)C(N)C1=O&[2*]Cc1ccccc1&&[3*]C(C)C&&
[3*]CC&[1*]O[3*]&[1*]C(=O)c1c(C)[nH]c(C(=O)C[4*])c1C&[4*]N1CCC([5*])CC1&[2*]O[5*]&[2*]C(=O)c1ccco1&&&
[2*]C(C[3*])c1ccc(OC)cc1&[1*]N[3*]&[1*]C(=O)c1cc(S([4*])(=O)=O)ccc1C^[2*]N1CCOCC1^[4*]N1CCOCC1&&&&&
CC1CN(C(=O)c2c(N)n(Cc3ccco3)c3nc4ccccc4nc23)CC(C)O1&&&
[1*]S(=O)(=O)c1nnc(CCCC)n1[2*]&[1*]Cc1c(F)cccc1Cl&&[2*]Cc1ccc(-c2ccccc2-c2nn[nH]n2)cc1&&
[3*]Nc1ccc(C(=N)N)cc1&[2*]C1CCC([3*])CC1&[1*]N[2*]&[1*]CC(=O)O&&&
CC1(C)Nc2cc(C(F)(F)F)ccc2N1c1n[nH]c(=O)s1&&&
[1*]C(=O)c1ccc(-c2ccccc2)c(OC)c1&[1*]N[2*]&[2*]C(Cc1ccccc1)C(O)C[3*]&[3*]N[4*]&[4*]C1CCCC1&&&
Cc1ccc(-c2c(NCc3cccs3)n3ccccc3n2)cc1[N+](=O)[O-]&&&
[1*]Nc1ccc(C)c(C(=O)O)c1&[1*]C([2*])=O&[2*]N[3*]&[3*]C(=O)c1ccccc1&&&
Cc1c(C(=O)N(c2ccc(N3CCCCC3)cc2)c2ccccc2)sc2ccccc12&&&
[1*]C(=O)CCc1c(C)noc1C&[1*]Nc1ccc(S([2*])(=O)=O)cc1&[2*]N1CCCC1&&&
CCNC(=O)C1Cn2c(nc3c2c(=O)[nH]c(=O)n3C)S1&&&
Cc1nc2ccc(-c3ccccc3)cc2c(=O)n1-c1ccccc1F&&&
[1*]OC&[1*]C(CC[3*])C([6*])=O&[3*]N([4*])C([5*])[6*]&[2*]C([5*])=C(C[4*])c1ccccn1&[2*]C(=O)O&&&
NC(=S)Nc1ccc2C(=NO)CCc2c1&&&
[1*]Oc1cc(CCC)n([3*])c(=O)c1Br&[1*]Cc1ccc(F)cc1F&&[2*]Oc1cccc(C[3*])c1^[2*]CC(N)=O&&&
c1ccc(CN2CCCC(Nc3cnc4ccccc4n3)C2)cc1&&&
Cc1ccccc1OCCn1c(N2CCN(Cc3ccccc3)CC2)nc2c1c(=O)n(C)c(=O)n2C&&&
C=C(C)COc1ccc(C23c4ccccc4C(=O)N2CCN3C(=O)c2cccc([N+](=O)[O-])c2)cc1&&&
Nc1cccc(C(=O)N2CCC3(CC2)CC(=O)c2cc(C(F)(F)F)ccc2O3)c1&&&
[3*]Cc1csc(C(C)C)n1&[1*]N[3*]&[1*]C(=O)c1ccc(O[2*])c(O[4*])c1&[2*]C1CCN([5*])CC1&[5*]S(C)(=O)=O^[4*]CC(F)(F)F&&&&
[1*]C(=O)c1ccc(C)cc1&[1*]C1C(=O)CC(c2ccccc2)CC1=O&&&
OC1(C(F)(F)F)c2ccccc2-c2cc(Cl)ccc21&&&
[9*]CCCC&[9*]CCCC[13*]&[13*]CC[14*]&[10*]CCCC[14*]&[1*]C(=O)CCC[10*]&[1*]N[7*]&[2*]CC([7*])C[6*]&[6*]OP(=O)(O)O&&[2*]OP(=O)(O)O[3*]^[3*]CC[4*]&[4*]O[5*]&[5*]C1OC([8*])C(O)C(O)C1O&[8*]CO&&&
[1*]C(=O)S(=O)C(C)(C)C&[1*]N[3*]&[3*]C1CCC([4*])CC1&[2*]N([4*])c1ccc(-c2cccc(C(=O)O)c2)cc1&[2*]C(N)=O&&&
Cc1cccc2c1[nH]c(-c1cccc(-c3cccc(NC(=O)Nc4ccccc4)c3)c1)n2&&&
[2*]CC&[1*]O[2*]&[1*]C(=O)Cc1csc(N[3*])n1&[3*]CCc1ccc(OC)c(OC)c1&&&
O=[N+]([O-])C1=CC=CC(C#CC2=CSC(Cl)=N2)=C1&&&
[3*]Cc1cccc(OC)c1&[1*]N([3*])[4*]&[1*]C(=O)C[2*]&[2*]Oc1ccccc1C^[4*]C1CCS(=O)(=O)C1&&&&
CSc1nnc2sc(COc3cccc4ccccc34)nn12&&&
Cc1ccc2nc(NC(=O)C3Cc4ccccc4O3)sc2c1&&&
[2*]OC&[2*]CCC[3*]&[1*]C(=O)c1ccc(Nc2ncc(C(F)(F)F)c(N[3*])n2)c(OC)c1&[1*]N1CCS(=O)(=O)CC1&&&
[1*]C(=O)c1cccc(Oc2ncccc2C#N)c1&[1*]Nc1cc(C2CC2)nn1[4*]&[2*]CCC[4*]&[2*]N[3*]&[3*]Cc1cccc(C(F)(F)F)c1&&&
[1*]C(C)=O&[1*]N[3*]&[3*]C[4*]&[4*]C1CN(c2ccc(N3CC([6*])OC3=O)c(F)c2)C(=O)O1&[2*]C(=O)C([6*])(C)O&[2*]N[5*]&[5*]C1CCCCC1&&&
[1*]C(N)=NC(=O)c1cccc(Cl)c1&[1*]Cc1cccs1&&&
[1*]Cc1c(-c2nnc(C3CC3)o2)nn(-c2ccccc2)c1-c1ccc(F)cc1&[1*]n1cncn1&&&
CCCc1cc2ccccc2c(=O)o1&&&
[1*]Nc1cc(OC)cc(OC)c1&[1*]C1=C(c2ccccc2)C(=O)OC12CCCCC2&&&
[1*]C(C)c1ccccc1&[1*]Nc1nccc(N2C(=O)OCC2[2*])n1&[2*]C(C)C&&&
[4*][N+](=O)[O-]&[4*]C[7*]&[5*]CCC[7*]&[1*]N([5*])[6*]&[1*]C([2*])=O&[2*]Nc1cc(F)ccc1F^[3*]CCC[6*]&&[3*]Oc1ccccc1&&&
c1ccc(OCc2nn3c(-c4ccccc4)nnc3s2)cc1&&&
CC(O)C(N)CC(=O)O&&&
CCOC(=O)N(CCC#N)Cc1nc(C(=O)N2CCc3ccccc3C2)no1&&&
[3*]CC&[1*]N1C(=O)NC([3*])(c2ccccc2)C1=O&[1*]CCC[2*]&[2*]n1ccnc1&&&
CN(C)c1nc(=O)n(C)c2cn(-c3ccc(O)cc3)c(Cc3ccc(Cl)cc3)c12&&&
CC(C)c1cnc(-c2cc(C(=O)N3CCN(c4ccc5OCCOc5c4)CC3)no2)nc1N&&&
Cn1c(=O)c2nn(Cc3noc(-c4cccc(F)c4)n3)c(C3CC3)c2n(C)c1=O&&&
[1*]C(=O)C([3*])C&[3*]Oc1ccc(F)cc1&&[1*]N([4*])C^[2*]C(=O)C[4*]&[2*]N(C)c1c(N)n([5*])c(=O)[nH]c1=O&[5*]Cc1ccccc1&&&
[1*]C(=O)C(=COC)c1ccccc1C[2*]&[1*]OC&&[2*]ON1C(=O)CC=CC1=O&&
[2*]OC&[2*]CCC[3*]&[1*]N[3*]&[1*]C(=O)C[4*]&[4*]N([5*])c1ccc(OC)cc1&[5*]S(C)(=O)=O&&&
[3*]OCOC&[3*]CC[5*]&[5*]N([6*])c1ccccc1&[4*]CC[6*]&[1*]O[4*]&[1*]C(=O)c1ccc(O)cc1C([2*])=O&[2*]OC&&&
[4*]CC&[1*]N[4*]&[1*]C([2*])=O&[2*]N1CCC(c2nccnc2O[3*])CC1&[3*]CC&&&
[2*]Cc1c(C)noc1C&[1*]C(=O)c1ccc(O[2*])nc1&[1*]N[3*]&[3*]C[4*]&[4*]C1CC1&&&
O=C(Nc1ccccc1)C12CC1C(=O)N1C(C(=O)O)=C(CN3CCOCC3)C(Cc3ccc4OCOc4c3)C1N2&&&
Cc1cc2c(c3c1OCO3)C1Cc3cc(O)c(OCCN4CCCC4)cc3C1CC2&&&
c1ccc(C2NCCc3cccc(N4CCN(Cc5ccccc5)CC4)c32)cc1&&&
[2*]CC&[2*]N([3*])[4*]&[3*]CC&&[4*]CC[5*]^[1*]N[5*]&[1*]C(=O)c1ccc(OC)c(Cl)c1&&&
CC(C)N(CCCN(CCCNc1c2ccccc2nc2ccccc12)C(=O)c1ccc(Cl)cc1)C(C)C&&&
COC1=CC(Br)=C(CN)C=C1Br&&&
[2*]n1c(Cc2ccccc2)c(CC)c(=O)[nH]c1=O&[1*]C1OC([2*])CC1O&[1*]CO&&&
CC(CCCNC(=O)c1cc(Cl)cc(Cl)c1)CN1CCC(c2c[nH]c3ccccc23)CC1&&&
O=C(c1cnc(N2CCCCC2)nc1)N1CCN(S(=O)(=O)c2ccc3ccccc3c2)CC1&&&
C=Cn1nc(C)c2cncc(C(=O)NCCC)c21&&&
[2*]C#C&[2*]C[4*]&[4*]N1CCCC1[6*]&[5*]C[6*]&[3*]Cc1cn([5*])nn1&[1*]N[3*]&[1*]C(=O)c1ccc(SC)cc1&&&
[3*]CS(C)=O&[2*]C1CSC([3*])=N1&[1*]C([2*])=O&[1*]Nc1ccc([N+](=O)[O-])cc1&&&
NC(=O)c1cc2cnc(Nc3ccccc3N)nc2n1C1CCCC1&&&
[1*]CC(=O)c1ccc(Oc2ccc(Cl)cc2Cl)cc1&[1*]N1CCNCC1&&&
CC1(C)Cc2c(cnn2-c2ccccc2)C(NC(=O)CN)C1&&&
[4*]C(CCC)C(=O)c1nnc(-c2ccccc2C)o1&[2*]N[4*]&[1*]C([2*])=O&[1*]O[3*]&[3*]Cc1ccccc1&&&
[2*]CC&[2*]O[3*]&[3*]CC([4*])C&[1*]N[4*]&[1*]C(=O)c1cccc(S([5*])(=O)=O)c1&[5*]N1CCN(c2ccc(OC)cc2)CC1&&&
[1*]Nc1cc(-c2nc(C)c(C)s2)ccc1N&[1*]C([3*])=O&[2*]N1CCCC([3*])C1&[2*]C(=O)c1ccc(F)cc1Cl&&&
CCCCS(=O)(=O)NCCC1=CCc2ccccc2N1S(=O)(=O)c1ccc(CCC(=O)O)cc1&&&
COc1cccc2c(Nc3cc(C(F)(F)F)cc(C(F)(F)F)c3)c(-c3ccc(Cl)cc3)[n+]nc12&&&
[2*]S(=O)(=O)c1ccc(C)cc1&[1*]N[2*]&[1*]Cc1cccn1-c1ccccn1&&&
[1*]S(=O)(=O)c1ccc(Br)cc1&[1*]Nc1cccc(C(F)(F)F)c1&&&
COc1cc2c(cc1OCCC1CC1)c(=O)oc(-c1ccccn1)n2&&&
CC(C)N(CCOc1ccc([N+](=O)[O-])c2nonc12)C(=O)CCOC1OC(CO)C(O)C(O)C1O&&&
[2*]=C1C(=O)NC(=O)NC1=O&[1*]Oc1ccc(C=[2*])cc1&[1*]C1CCS(=O)(=O)C1&&&
O=C1C=C(N=c2sc3cc(C(=O)NC4CCCCC4C(=O)O)ccc3n2C2CCCCC2)C(=O)c2ccccc12&&&
[2*]Nc1c(C)cc(C)cc1C&[1*]C(=O)CCC([2*])=O&[1*]O[3*]&[3*]C(C)(C)C&&&
FC(F)(F)C1(Cc2nc3ccccc3[nH]2)CCN(Cc2noc(-c3cccnc3)n2)NC1&&&
[4*]CC&[1*]O[4*]&[1*]C([5*])=O&[3*]C#Cc1cccc(C2=NC([5*])CN2)c1&[2*]C([3*])=O&[2*]Nc1ccc(F)cc1&&&
[6*]CCC([15*])C(=C)C&[5*]C([6*])([7*])C([15*])C([9*])C([8*])(C)C([14*])(C)C([10*])C([11*])(C)C([12*])[13*]&[1*]C([5*])=O&[1*]O[2*]^[7*]CC[8*]^[2*]C1OC([4*])C(O)C(O)C1O&&[9*]CC[10*]^[3*]C[4*]&&[11*]CCC(=O)C([12*])
Cc1cc(=O)n2nc(NC(=O)c3ccc(Cl)cc3)nc2[nH]1&&&
O=C1NCCOC(=O)c2c1ccn2Cc1cccc(OC(F)(F)F)c1&&&
[3*]CC&[3*]N[4*]&[4*]C[5*]&[1*]C1([5*])CCNCC1&[1*]O[2*]&[2*]C([11*])C[6*]&[9*]C([10*])[11*]&&[6*]C([7*])[8*]^[8*]C[10*]&&[7*]CC[9*]&&
O=C(O)c1ccc(NC(=O)c2ccc3nc4cc(Cl)ccc4nc3c2)cc1&&&
COc1ccc(OC)c(CCNC(=O)c2ccc3oc(=O)n4c3c2cc2ccccc24)c1&&&
O=[N+]([O-])c1cn2CC(OCc3cncc(-c4ccc(OC(F)F)c(F)c4)c3)COc2n1&&&
CCOc1ccc(C=Cc2c(-c3ccccc3[N+](=O)[O-])nc3ccc(C)cn23)cc1&&&
Clc1ccc(-n2c(-c3ccc(-c4ccccc4)cc3)cc3ccccc32)cc1&&&
CCN(CC)c1ccc(C=NNC(=O)c2ccc3ccccc3c2O)cc1&&&
[1*]CC(=O)C(F)(F)F&[1*]Oc1c(F)c(F)c(C(F)(F)F)c(F)c1F&&&
CCc1c(C)[nH]c2ccc(SCCCN3CCN(c4ccc(Cl)cc4)CC3)cc2c1=O&&&
O=c1oc2c(CN3CCN(S(=O)(=O)c4ccccc4)CC3)cccc2c2c1CCC2&&&
CC(C)Sc1nnc(-c2nn(-c3ccccc3)c(=O)c3c2CCCC3)n1C&&&
CNC(=O)n1ccc2cc(Oc3ccnc(NC(=O)c4ccc(C5CCN(CC(=O)N(C)C)CC5)cc4)c3)c(OC)cc21&&&
[1*]C(C)=O&[1*]C(C[4*])C([8*])O&[4*]C([5*])[6*]&[2*]C([5*])[7*]^[7*]C([8*])C^[2*]Cc1ccccc1^[3*]C([6*])(C)OO[9*]&&&&[3*]C(C)(C)C&&&
O=C1CC(c2cccc(-n3nccn3)c2)=NN1c1cccc2c1CCC2&&&
O=C(CSc1nc2ccccc2nc1-c1ccccc1)NCCOc1ccccc1&&&
[4*]C1CCN(C)CC1&[1*]N[4*]&[1*]C(=O)C[3*]&[3*]N1CCC([5*])(c2ccccc2)CC1&[2*]C([5*])=O&[2*]Nc1ccc(Cl)cc1&&&
Cc1nn(C)c2nc(C(F)(F)F)nc(NCc3ccc(Cl)c(Cl)c3)c12&&&
O=C(CCc1cccs1)NN=Cc1ccc2OC1C(=O)NCCc1ccccc1&&&
Cc1cccc2c1nc(CN(Cc1ccccc1)c1ccccc1)[nH]2&&&
O=S(=O)(Nc1c(-c2nc3cc(Cl)ccc3s2)ccs1)c1cccs1&&&
O=S(=O)(c1nc2ccccc2[nH]1)N1CCN(c2nc3ccccc3nc2C(F)(F)F)CC1&&&
C#CCn1c(=O)n(-c2ccc(OC)cc2)c(=O)c2c1sc1c2CCCCC1&&&
CCN1CCN(c2cc3c(cc2F)c(=O)c(C(=O)O)cn3CC)CC1&&&
Clc1cccc(-c2ccc3c(NCc4ccccn4)ncnc3c2)c1&&&
Cn1c(N(C(=O)C2CCCC2)C2CC2)nc2ccccc21&&&
[1*]C(=O)CCC[2*]&[2*]N1CCCCC1&&[1*]Nc1ccc(Br)cc1F&&
OCC1CCN(Cc2nc3ccccc3n2C2CC3CCC2C3)C1&&&
[4*]CC&[2*]Cc1nnc(S[3*])n1[4*]&[2*]Oc1ccccc1OC&&[1*]C(=O)C[3*]^[1*]Nc1ccccc1&&&
[1*]CN(C[4*])c1ccc(C=C)cc1&[1*]C([2*])C([3*])[4*]&[2*]CN(O[3*])c1cc(F)ccc1C&&&
[1*]C(C)C(Cc1ccc(Cl)cc1)c1cccc(C#N)c1&[1*]NCP(=O)(O)O&&&
[2*]CCC&[2*]C[3*]&[1*]CCC[3*]&[1*]Sc1ccc(O)cc1&&&
[1*]C(=O)CCc1ccc(I)cc1&[1*]N1CCCC([2*])C1&[2*]Cc1ccccc1&&&
O=C(c1cn2c(n1)ccc1cc(F)ccc12)C1CCCN1Cc1cnc(Cl)s1&&&
[3*]=Cc1cc(OC)c(O)c(OC)c1&[1*]C(=O)C=[3*]&[1*]N[2*]&[2*]C1CCCCC1&&&
CC1(C2=CC=CC=C2)CC(C2=CC=CC=C2)=NO1&&&
[3*]C(=O)C([5*])C&[1*]N[5*]&[1*]C(=O)C([2*])=O^[3*]N[7*]^[2*]N[6*]&[4*]CC(=O)C([7*])CC(=O)O&[6*]C(CC(=O)O)c1ccccc1&[4*]Oc1c(F)c(F)cc(F)c1F&&&&&
[1*]CC&[1*]Oc1ccc(C=[2*])cc1&[2*]=Cc1noc(C)n1&&&
O=C1OC(=Cc2csc3ccc(F)cc23)C(=O)C1C(c1ccccc1)c1c2occc2cc2cc(OCc3ccccc3)ccc12&&&
Cc1ccc2OC(C)(C)CC(NC(=O)c3ccncc3)c2c1&&&
[3*]N1CC([4*])(c2ccc(Cl)cc2)CCC1=O&[1*]CC[4*]&[1*]N1CCOCC1^[2*]CC[3*]&&[2*]N1CCC(c2ccccc2Cl)CC1&&&
[2*]S(=O)(=O)c1c(C)cc(C)cc1C&[1*]N[2*]&[1*]Cc1ccccc1F&&&
CCOc1ccc(Nc2nnc(SCCN3CCN(c4ccccc4C)CC3)c3ccccc23)cc1&&&
Cc1cccc(C)c1OCCC(=O)N1CCCc2ccccc21&&&
CC1CCN(S(=O)(=O)c2ccc(C(=O)NC(CCC(N)=O)C(=O)Nc3ccc4ccccc4c3)s2)CC1&&&
CCCC(=O)c1cnc2c(OCCN3CCOCC3)cccc2c1Nc1cc(C(F)(F)F)ccc1OC&&&
Cc1ccc2oc(C(=O)NCc3ccccc3)c(C)c2c1&&&
[1*]CC(=O)c1ccc(Cl)cc1&[1*]N1C(=O)CCC1=O&&&
O=C(O)c1ccccc1Nc1cccc2ccccc12&&&
[1*]N1CCN(c2cccc(OC)c2)CC1&[1*]C(=O)C([3*])c1ccccc1&[2*]N[3*]&[2*]C([4*])=O&[4*]C1CCCCC1&&&
CC(=O)Oc1ccc(C=C2COc3cc(OC(C(=O)O)C(=O)O)ccc3C2=O)cc1Cl&&&
[1*]C#N&[1*]NC(=N)N=c1(c2ccccc2)CCC1&&&
O=C1c2ccccc2C(=O)N1c1nnc(Br)s1&&&
[1*]Sc1nc(=O)cc(-c2ccc(F)cc2)[nH]1&[1*]Cc1ccccc1&&&
CCOC(=O)C1(CC)Oc2cc(OC)c(OC(=O)c3ccccc3)cc2C2C(=O)CC(C)(C)CC12&&&
[3*]CC&[1*]Nc1ccccc1O[3*]&[1*]C(=O)C[4*]&[2*]N[4*]&[2*]C(=O)c1ccccc1N1CCOCC1&&&
Cc1cc(NS(=O)(=O)c2ccc3c(c2)nc(CN2CCCC2)n3C)no1&&&
[2*]n1c(CCCC)nc(Cl)c1C=O&[1*]S(=O)(=O)c1ccccc1-c1ccc(C[2*])cc1&[1*]Nc1onc(C)c1Br&&&
[1*]OC&[1*]C(=O)C[4*]&[4*]N[5*]&[2*]C(=O)CCCC([5*])Cc1ccc(-c2ccc(OC)c(OC)c2)cc1&[2*]N[6*]&[3*]C(=O)C([6*])[11*]&[11*]C(C)(C)C&&[3*]N[7*]^[7*]C(C[8*])CC[9*]&[9*]NC(=N)N&&[8*]N[10*]^[10*]Cc1ccc
O=C(NC1CCN(c2cccc(Cl)c2)CC1)C1CCCN(S(=O)(=O)c2cccc3cccnc23)C1&&&
CN1C(=O)C2(OCC=C2C2=CC=CC(C(F)(F)F)=C2)N=C1N&&&
[6*]CC&[6*]C([7*])C&[2*]C([7*])C(=O)O&[2*]N1CC([5*])C(c2cccc(OC)c2)C1&[3*]C[5*]&[1*]N[3*]&[1*]C([4*])=O&[4*]C1CCCCC1&&&
[2*]CCCC&[1*]N([2*])[3*]&[3*]CC[4*]&[4*]CC[5*]^[1*]C(=O)CCc1nnn[nH]1^[5*]CCN&&&&&
COc1cccc(NC(=O)C2CCN(c3nc(C)c4CCCCc4c3C#N)CC2)c1&&&
[1*]Oc1ccccc1-c1ccc(-c2cnc(N)cn2)nc1&[1*]C1CCCCCC1&&&
CC(C)Oc1ccc(CN2CCc3nnc(C4CC4)n3CC2)cc1&&&
CC(=NN=c1[nH]c2c3CCCCc3ccc2s1)c1ccc([N+](=O)[O-])cc1&&&
CCC1CN(S(=O)(=O)CCC(=O)NCC2CCC(C(=O)N(C)C)CC2)Cc2cc(OC)ccc2O1&&&
[1*]C(=O)c1cc(Br)c(Br)[nH]1&[1*]Nc1cccnc1&&&
Cc1cc2c(C(=O)C(=Cc3ccc(N(C)C)cc3)C2=O)c2c1CC(C)(C)O2&&&
Cc1cc(N)c2cc(NC(=O)C=Cc3ccccc3)ccc2n1&&&
[1*]C(C)=O&[1*]Nc1ccc(S([3*])(=O)=O)cc1&[3*]NN[4*]&[2*]CC([4*])=O&[2*]N1CCCCCC1&&&
COc1cc2c(cc1OC)C1CC(N)C(c3ccccc3)CN1CC2&&&
O=C(COc1ccc2CCCc2c1)Oc1ccc(Cl)cc1&&&
[1*]OC&[1*]C(=O)c1ccc(C[2*])o1&[2*]Sc1nnc(-c2ncc(C)c(C)c2C)o1&&&
[3*]C1CC(C)(C)NC(C)(C)C1&[1*]C([3*])=O&[1*]N1CCCCC1[2*]&[2*]C#N&&&
Cc1ccc(Oc2cc(N)c3c(=O)cc(-c4ccccc4)[nH]c3c2)c(C)c1&&&
[2*]CC&[1*]O[2*]&[1*]C(=O)c1nnc(-c2ccc(OC)cc2)nc1N(C)c1ccc(OC)cc1&&&
[1*]Nc1cc(C#N)ccc1C&[1*]C(=O)CCC[3*]&[2*]C(=O)CCC[3*]&[2*]NO&&&
O=c1[nH]c2ccc(Cl)cc2n2c(-c3cc(C(F)(F)F)cc(C(F)(F)F)c3)nnc12&&&
[1*]C(C)=O&[1*]N[4*]&[2*]C(=O)C([4*])Cc1ccc(OP(=O)(O)O)cc1&[2*]N[5*]&[3*]C(=O)C([5*])C[9*]&[9*]C(C)C&&[3*]Nc1ccn([6*])c(=O)n1^[6*]C[10*]&[8*]CCC[10*]&[7*]C[11*]&[7*]C1CCCCC1&&&
[3*]S(=O)(=O)c1ccc(C)cc1&[1*]N[3*]&[1*]CCC[2*]&[2*]N1CCN(c2ccccc2F)CC1&&&
[2*]C([3*])([4*])N&[2*]CO&&[1*]C[4*]^[1*]C#Cc1cccc(F)c1^[3*]Cc1cccc(F)c1&&&&
[1*]CC(=O)N1N=C(c2ccc(F)cc2)CC1(O)c1cc(Cl)ccc1Cl&[1*]n1cnnn1&&&
[2*]CC&[2*]N([3*])[4*]&[3*]CC&&[1*]CC[4*]^[1*]Oc1ccc(Cc2ccccc2)cc1&&&
N#CC(C#N)=C1C(=O)N(Cc2ccccc2)c2ccccc12&&&
CCc1c(C)sc2c1CCC1C2CCC2(C)C(O)C(=O)CC12&&&
[1*]n1cc(CC(N)=O)c(=O)[nH]c1=O&[1*]C1OC([2*])C(O)C1O&[2*]CO&&&
COc1ccc(C(O)c2nc3c(o2)C(=O)c2ccccc2C3=O)cc1OC&&&
COc1cc(NC(C)CCCN)c2nccc(C)c2c1Oc1cccnc1&&&
CC(C)S(=O)(=O)NCCOc1ccc2CCN(C(CNC(=O)C3CC3C(F)F)C(c3ccccc3)c3ccccc3)C(C)(C)c2c1&&&
[1*]N1CCCC(c2sc(-c3ccc(Cl)cc3)nc2-c2ccncc2)C1&[1*]Cc1ccco1&&&
COC(C)(Cc1c[nH]c2ccccc12)CN1CCC(c2noc3cc(F)ccc23)CC1&&&
[1*]C(=O)c1sc(Nc2ccc(F)cc2)nc1C&[1*]NN=CC=[2*]&[2*]=Cc1ccccc1&&&
[1*]OC&[1*]CC[2*]&[2*]Nc1nnc(-c2cccnc2C)o1&&&
[6*]C([7*])=NOC&[1*]C[6*]&[1*]O[2*]^[3*]CCC([7*])c1ccc(Cl)c(Cl)c1^[2*]Cc1cc(C(F)(F)F)cc(C(F)(F)F)c1&[3*]N1CCN([4*])CC1&&&[4*]C1CCC([5*])CC1&[5*]N1CCC(O)(c2ccc(Cl)cc2)
[1*]C(=O)c1cc(C)on1&[1*]N[3*]&[3*]C(C[4*])C[8*]&[4*]C([5*])[6*]&[5*]CC[7*]^[7*]C([8*])[9*]&[2*]N([6*])[9*]&&[2*]Cc1ccccc1&&&
[2*]CCC&[2*]Oc1cc(C)c(C)cc1S([4*])(=O)=O&[4*]N1CCCC([5*])C1&[1*]C([5*])=O&[1*]N[3*]&[3*]CCc1csc(-c2ccccc2)n1&&&
CN(C)C(=S)NCCc1ccc2ccccc2c1&&&
c1ccc(-n2cnc3cc(Nc4ccnc5cc(OCC6CCNCC6)ccc45)ccc32)cc1&&&
[1*]N1CCN(c2nc(N[2*])nc(N3CCOCC3)n2)CC1&[1*]Cc1ccccc1&&[2*]Cc1ccccn1&&
[1*]Cc1cc(Nc2nc(C)cc(C)n2)ccc1OC&[1*]O[2*]&[2*]Cc1c(C)cc(C)[nH]c1=O&&&
O=C(Nc1ccc(F)cc1)c1c2ccccn2cn1&&&
COc1ccc2c(c1)c(Cc1cccc3ccccc13)c(C)n2C(=O)c1ccc(Cl)cc1&&&
[2*]CC&[1*]O[2*]&[1*]C(=O)c1csc(N[3*])n1&[3*]S(=O)(=O)c1ccc(Cl)cc1&&&
[3*]C(C)C&[1*]C(=O)c1cccc(O[3*])c1&[1*]N1CCN([2*])CC1&[2*]C(=O)c1ccco1&&&
[1*]CCc1nnc(N)s1&[1*]Oc1ccccc1Cl&&&
CCOC(=O)c1c(NC(=O)CN2CCNC(C)C2)sc2c1CCN(C(C)=O)C2&&&
[1*]C(=O)C([2*])=O&[1*]Nc1ccccc1C(=O)O&&[2*]N[3*]^[3*]CCc1ccccc1&&&
Cc1nc(N2CCCC2)nc2c1CCC2Cc1ccc(C(=O)NCC(=O)O)cc1&&&
Cc1ccc2nc(N3CCN(CCOC(=S)Nc4ccccc4OC(F)(F)F)CC3)sc2c1&&&
[1*]OC(=O)C([3*])=C&[1*]C(C([2*])[3*])C([6*])C([4*])[5*]&[2*]CC([4*])C&&[5*]C=C(C)C(=O)C([6*])C&&
[1*]C(=O)c1cccc(C)c1&[1*]N1CCC2(CC1)C(=O)N([3*])CN2c1ccccc1&[2*]C(=O)C[3*]&[2*]Nc1cccc(C)c1&&&
[1*]=CC(=O)c1c(C)c(C=C)n(C)c1C&[1*]=Cc1cc(Br)c(OC)cc1OC&&&
[1*]C(=O)c1ccncc1&[1*]NN=C1CCCC(=O)N1&&&
[7*]C(C)(C)C&[1*]C(=O)C[7*]&[1*]O[2*]&[2*]C[4*]&[3*]=C1CC([4*])([5*])OC1=O&[5*]CO&&[3*]=CC[8*]^[6*]C([8*])C&[6*]C(C)(C)O&&&
[1*]C#N&[1*]C[2*]&[2*]n1ccc(N2CCC([3*])CC2)n1&[3*]Cc1ccccc1&&&
[1*]Oc1cccc(C(C)C)c1&[1*]CC(O)C[2*]&[2*]N1CCN(C)CC1&&&
Cc1ccc(-c2cn3c(-c4ccc(C)cc4)cnc3c(NC(C)(C)C)c2)cc1&&&
Cc1ccc2c(c1)c(CCNC(=O)c1cnccn1)c1-c3ccccc3CCn12&&&
O=C(COc1ccccc1F)Nc1cccc2ccccc12&&&
c1ccc(-c2nnc3ccc(-c4ccncc4)nn23)cc1&&&
CCc1nc(Nc2ccc3CCN(C)CCc3c2)c(C#N)c(N)c1C#N&&&
[3*]CCCC(=O)O&[3*]C([4*])C(=O)O&[1*]CC[4*]&[1*]C1CCC([2*])O1&[2*]CCC[5*]&[5*]CCCc1c[nH]cn1&&&
[1*]C#Cc1nccc(C)n1&[1*]C[2*]&[2*]Oc1cccc(C[3*])c1&[3*]C1CCCCC1=O&&&
[1*]Nc1cccc(C(C)=O)c1&[1*]C(=O)C[2*]&[2*]Sc1cccc[n+]1[O-]&&&
CN(C)CCNc1c(-c2ccc(O)c(O)c2)c2ccccc2c(=O)[nH]1&&&
O=C(C=Cc1coc2cccc(O)c2c1=O)c1cccc(Br)c1&&&
[2*]CC&[1*]Cc1nncn1[2*]&[1*]N([3*])C&[3*]Cc1c(C)nn([4*])c1C&[4*]CC&&&
O=c1cc(C2CC2)oc2c(Cn3cc(C(F)(F)F)nn3)c(O)ccc12&&&
COc1ccccc1C1Nc2ncnc(N3CCC3)c2N(C)C1=O&&&
[1*]n1nnc(-c2ccccc2CC)n1&[1*]Cc1ccc(-c2ccccc2-c2nn[nH]n2)cc1&&&
CCOc1ccc(N2CC(=O)N(Cc3cccc4cccnc34)C(Cc3ccccc3)C2=O)cc1&&&
O=C(COc1cccc2cccnc12)c1ccc(F)cc1&&&
[1*]C(C)=O&[1*]N[3*]&[3*]C[5*]&[4*]C1CN(c2ccc(N3CC([5*])OC3=O)cc2F)C(=O)O1&[2*]C[4*]&[2*]Oc1ccon1&&&
[1*]OC&[1*]C(=O)c1cc(-c2ccc(C(C)(C)C)cc2)c(O[2*])c(N[3*])c1&[2*]Cc1csc(C)n1&&[3*]Cc1ccccn1&&
[6*]C1([12*])CC1C=C&[1*]N[6*]&[1*]C([10*])=O^[5*]C([12*])=O^[2*]N1CC2(CC1[10*])C(C)(C)C21CCC1&[5*]N[15*]&[2*]C(=O)C([7*])[14*]&[15*]S([16*])(=O)=O&[14*]C(C)(C)C&[16*]N1CCCC1&&[3*]N[7*]&&[3*]C(=O)C(
[2*]C(C)C&[1*]N([2*])[3*]&[3*]C(C)C&&[1*]C([5*])=O^[4*]C1CCC([5*])CC1&[4*]N1C(=O)CCC1=O&&&
CC(=O)CC(c1ccccc1)c1c(O)cc2oc3cc(C)cc(OC(=O)CC(C)(C)CCCC(C)C)c3c2c1O&&&
[3*]CCC&[1*]N[3*]&[1*]C([2*])=O&[2*]N[4*]&[4*]C(C[6*])CC[5*]&[5*]C(C)(C([6*])=[10*])C([8*])C([7*])C([9*])C([12*])(C)C([11*])=[13*]&[7*]CC=[12*]&&[8*]CC[9*]&[10*]C(=O)CC(C)(C)C[11*]&&
[2*]CC&[1*]O[2*]&[1*]C(=O)c1c(C)[nH]c(C)c1C(=O)C[3*]&[3*]Sc1ccccc1&&&
[1*]=C1SC(=S)N(C)C1=O&[1*]=C(Cc1c(Cl)cccc1Cl)c1nnnn1[2*]&[2*]C1CCCCC1&&&
CC(=O)C1=C(c2ccc3ncccc3c2)OC(c2ccccc2)C1C(=O)Nc1cccc2ccccc12&&&
[3*]CC&[1*]S([3*])(=O)=O&[1*]N1CCC([2*])CC1&[2*]C(=O)O&&&
COc1cc(-n2cnc3c(sc(-c4ccc(F)cc4)c3)c2=O)ccc1OCCN1CCOCC1&&&
Cc1ccc(NC(=O)c2cc3ccccc3cc2O)c(Cl)c1&&&
[1*]Cc1cccc(OC)c1&[1*]NC(=N)N&&&
[1*]C(=O)C[3*]&[3*]N1CCN([4*])CC1&[4*]S(=O)(=O)c1ccccc1^[1*]N1CCN([2*])CC1&&[2*]C(=O)c1ccco1&&&
[2*]Nc1ccccc1C&[2*]C(=O)c1cn([5*])nn1&[1*]C(=O)C[5*]&[1*]O[4*]&[3*]C(=O)C[4*]&[3*]N[6*]&[6*]Cc1ccc(Cl)cc1&&&
C=CC(=O)Nc1cc2c(Nc3ccc(Br)cc3F)ncnc2cc1OCC1CCN(C(C)(C)C)CC1&&&
CCOC(=O)N1C(=O)C(C)Oc2cc3c(cc21)OCO3&&&
CCOC(=O)c1cccc(NC(=O)Cc2nn(C)c(=O)c3ccccc23)c1&&&
C1=CC=C(C2=CSC(C3=CC=CS3)=N2)C=C1&&&
[2*]C(C)C&[1*]N[2*]&[1*]C(=O)Cc1ccccc1-c1ccc(C[3*])cc1&[3*]N[4*]&[4*]CC(=O)O&&&
[1*]C(=O)c1ccc(C(C)C)cc1&[1*]N[2*]&[2*]C([3*])=O&[3*]Nc1ccc(O[4*])cc1&[4*]CC[5*]&[5*]N(C)C&&&
Cc1cnc2c(n1)N(c1ccc(F)cc1)CCC2(C)C(Nc1ccc(C#N)cc1)c1cncn1C&&&
[1*]C(=O)O&[1*]C1CSC2(CCCCC2)N1&&&
CS(=O)(=O)c1ccc(-c2nc3cc(C(=O)N4CCC(c5cccc(F)c5)CC4)ccc3[nH]2)c(F)c1&&&
[1*]CC(O)CC(C=CC(=O)O[4*])(C([1*])[2*])C(O)(C(C)CCCC([3*])C)C([3*])[4*]&[2*]C(C)C(=O)O[5*]&&&
COc1nc(NC2CCN(CC=CC#Cc3ccc(-c4cc(C(F)(F)F)nn4C)cc3)CC2)nc2ccccc12&&&
[3*]CC&[1*]O[3*]&[1*]C([4*])=O&[2*]N1CCCC([4*])C1&[2*]C(=O)c1cc(Cl)c(N)cc1OC&&&
[3*][N-][N+]#N&[3*]C1C([4*])C=C([7*])OC1[5*]&[1*]N[4*]&[1*]C(=O)O^[7*]C(=O)O&&&[5*]CCCN&[2*]N(C=O)c1ccc(C[6*])cc1^[2*]C(=O)C=[8*]&[6*]C1CCSS1&&&
[1*]C(C)=O&[1*]Nc1ccc(S([3*])(=O)=O)cc1&[2*]N[3*]&[2*]CCc1ccccn1&&&
[1*]C(c1nnc(-c2ccc(SC)cc2)o1)N(C)C([4*])c1ccc(C)cc1&[1*]C([2*])=C([3*])[4*]&[2*]C(=O)CC(C)(C)C[3*]&&&
C=Cc1c(C(=O)NCc2ccc(OC)cc2)sc2cc(C(=O)N3CCCC(C(=O)OC)C3)ccc12&&&
O=C(c1nc(-c2ccc(F)cc2)c2ccccc2n1)C1CCCCCC1&&&
[4*]C(C)(C[13*])CC[5*]&[3*]C([4*])=O&[1*]NC(=N)N[3*]^[5*]C([6*])(C)C([13*])C(=[14*])C([7*])(C)C([12*])(C)C([8*])C([9*])(C)C([10*])[11*]^[1*]C(CCC[15*])C(=O)O&[6*]CC[7*]&[15*]CN&&[8*]C(=O)C=[14*]&&&[2*]C(CC
O=c1[nH]c2c(c(=O)n1O)n(-c1cccc(F)c1)c(=O)c(-c1cccc(F)c1)c2&&&
O=C(Cn1nc2CCCCc2cc1=O)N1CCN(c2ccc(Cl)cc2)CC1&&&
CC(C)c1cc(CC(=O)O)cc(C(C)C)c1&&&
[1*]C1OC1c1ccc(OC)cc1&[1*]C(=O)c1ccccc1Cl&&&
[1*]CC(=O)O&[1*]Oc1ccc(C(=O)C=[2*])cc1&[2*]=Cc1cccs1&&&
[1*]OC&[1*]C(=O)c1ccc(C=[2*])cc1&[2*]=C1OC(=O)C([3*])=C1c1ccc(Br)cc1&[3*]C(CC(=O)O)c1ccccc1&&&
[1*]=C1CN(C)CC(=[2*])C1=O&[1*]=Cc1ccccc1&&[2*]=Cc1ccccc1&&
O=C(O)C(Cc1c[nH]c2ccccc12)NC(=O)C=Cc1ccccc1&&&
[1*]OC&[1*]C1([2*])CC([4*])ON1[3*]&[2*]CCO&&[3*]C(=O)O&[4*]C(O)c1ccccc1Cl&&
[3*]CC&[1*]O[3*]&[1*]C(=O)c1ccc(-c2ccc(N[2*])cc2)[nH]c1=O&[2*]C(=O)c1ccc(C)o1&&&
COc1ccc(NC(=O)CSCc2cc(=O)n3c4c(CCCC4)sc3n2)cc1&&&
CC(C)Cn1c(=O)c(C(=O)NCCCN2CCCCC2)c(O)c2ccccc21&&&
CCCSc1nc(NN=Cc2ccc3OCOc3c2C)c2nnn(C3CC(OC)C(O)C3O)c2n1&&&
[1*]C(C)=O&[1*]Nc1cc(C[2*])cc(F)c1O&[2*]N[3*]&[3*]C1CCOC1&&&
CC(=O)c1cccc(NC(=O)c2cccc3c2C(=O)c2ccc(N4CCCC4=O)cc2S3(=O)=O)c1&&&
[1*]=C(C#N)C(N)=O&[1*]=Cc1ccccc1&&&
[7*]=C(C)C=C&[7*]=CC[8*]&[3*]C([9*])OC([4*])C([8*])[11*]&[1*]O[3*]&[1*]C(=O)c1ccccc1^[2*]O[4*]&&[2*]C(=O)c1ccccc1^[9*]C([10*])C([11*])[12*]&&[5*]C([10*])([12*])C&[5*]C(=O)O^[6*]=CC[6*]&&[6*]=C(C)C&&&
[1*]N1C(=O)CN([2*])C(=O)C1c1ccc[nH]1&[2*]Cc1ccc(F)cc1&&[1*]C[3*]^[3*]C1CCCCC1&&&
[1*]C(=O)c1cccc(Cl)c1&[1*]N[4*]&[2*]C(=O)C[4*]&[2*]N([5*])[7*]&[3*]C(=O)C[5*]&[3*]N[6*]^[7*]Cc1ccco1^[6*]Cc1cccs1&&&&&
CC(C)C(c1nc2cc(C(=O)N(C)CCN(C)C)ccc2o1)N1CC(c2ccccc2)C(c2cccc(Cl)c2)C1&&&
Cc1coc2cc3c(cc12)c(C)c(CCC(=O)OC1C(C)CCCC1C(C)(C)C)c(=O)o3&&&
[2*]Cc1nc(C)no1&[2*]C([3*])([4*])C([5*])C([6*])C([12*])(C)C([11*])(C)C([7*])C([8*])(C)C([9*])[10*]&[3*]CCC([5*])C(=C)C&&[6*]CC[7*]&[1*]C(CC[8*])C([9*])(C)C^[1*]OCF^[10*]CC[11*]&&&[4*]CC[12*]&&
[2*]C1CC(O)C(O)C([3*])O1&[1*]O[2*]&[1*]Cc1ccc(-n2cc(F)cn2)cc1^[3*]CO&&&&
[1*]C(=O)C([4*])[5*]&[1*]N[2*]&[2*]C1CCCC1^[3*]C[4*]&&[3*]S(=O)(=O)c1ccc(-c2ccc(Cl)c(Cl)c2)cc1^[5*]CS&&&&
O=P(O)(Oc1ccc(CN2CCCC2C(=O)Nc2nc3ccc(C(F)(F)F)cc3s2)cc1)Oc1ccc(CN2CCCCC2)cc1&&&
COC1=CC=C(N2C=NC(C)=C2)C=C1&&&
CC(=O)Oc1ccc(C2Oc3c(ccc(O)c3CC=C(C)C)C2O)cc1OC(=O)CCCCCC1OC(=O)CCC1C&&&
CC(=O)C1(O)Cc2c(O)c3c(C(=O)c4c(O)cccc4C3=O)c(O)c2C(OC2CC(NC(=O)C(N)CCC(N)=O)C(OC(C)=O)C(C)O2)C1&&&
CN(C)CCCNc1ccc(NCCCN(CCCl)CCBr)c2c1C(=O)c1ccccc1C2=O&&&
CCCc1c(OCCCN2CCCCN(CC(O)c3ccc(O)c(O)c3)C2=O)ccc2c1oc(=O)c(-c1ccccc1)c2O&&&
CCC(C)C(N)C(=O)NS(=O)(=O)CCC(=O)NC(Cc1c[nH]c2ccccc12)C(=O)O&&&
CCC(C)C(=O)c1c(O)c(C(=O)C(C)C)c(O)c2c1OC(c1ccc(O)cc1)CC2=O&&&
COP(=O)(N1CCC(C)CC1)N1CCc2c(COCCc3ccccc3)cncc2C1C&&&
COc1ccc(-n2c(C)c3c(C)nnc(C)c3c2C)cc1&&&
[1*]C(=O)C([3*])C&[1*]Nc1nc(-c2ccc(F)cc2)cs1&&[2*]N1CCN([3*])CC1^[2*]C(=O)c1ccc(F)cc1&&&
[1*]C(=O)c1nn(-c2ccc(Cl)cc2)c(-n2c(C)ccc2C)c1C&[1*]N[2*]&[2*]C1CCCCC1&&&
[4*]CC&[1*]Nc1cc(C([4*])(C)C)no1&[1*]C(=O)c1ccc(O[3*])c(N[2*])c1&[3*]Cc1ccccc1&&[2*]C(C)=O&&
[1*]Oc1ccccc1C(=O)O&[1*]C[2*]&[2*]C1CCCC1&&&
Cc1c(C)c2cc3nc((c4ccc(OCC(=O)O)cc4)C45NC(=O)C3(CC5(C)C)CO4)cc(CCC(=O)O)c3c(C)c2o1&&&
NC1=NC=C(CC2=CC=C(Cl)C=C2)C(C2=CC=C(S(N)(=O)=O)C=C2)=C1O&&&
O=c1[nH]nc(COc2cccc3ccccc23)c2ccccc12&&&
[1*]OC&[1*]C1([3*])CCOCC1&[2*]C[3*]&[2*]Nc1nccc(-c2ccn(C)n2)n1&&&
[1*]Nc1nc(N)cc(OC)n1&[1*]Cc1cccnc1&&&
[1*]Nc1c(C)cccc1C&[1*]C([2*])=O&[2*]N[2*]&[3*]C1CC(=O)N([4*])C1=O&[4*]C[5*]&[5*]C(C)C&&&
[4*]C(=O)O&[4*]C1=CSC(CC[8*])(C([17*])C([14*])[15*])N1&[9*]C([15*])[16*]&[3*]=CC[9*]^[10*]C([17*])[18*]^[1*]C(=O)C=[3*]&[10*]C[19*]^[18*]C([20*])[21*]^[1*]Nc1cccc(O[2*])c1&&[13*]C[18*]^[6*]=CCS[8*]&&&%10C[22*]&[2*]C([5*])=O&[22*]CCCF
[1*]C(=O)c1cnc(C)s1&[1*]O[3*]&[2*]C(=O)C[3*]&[2*]N[4*]&[4*]Cc1cccs1&&&
COc1cc2c(cc1O)C(=O)C(CC(=O)N1CCCC1C)N2&&&
[4*]C(C)C&[1*]C(=O)c1cccc(N([4*])[5*])c1&[5*]Cc1ccco1&&[1*]N[6*]^[2*]C(=O)C[6*]&[2*]N[7*]&[3*]C1([7*])CCCC1&[3*]C#N&&&
CC1=CC=CC(OC2=NC=CC=C2C(=NC2CCCC2)NO)=C1&&&
[1*]C(C)C&[1*]Oc1cc(C[2*])c(Br)cc1Br&[2*]N[3*]&[3*]C1C=CS(=O)(=O)C1&&&
[7*]CCC([16*])C(=C)C&[3*]C([7*])([8*])C([16*])C([10*])C([9*])(C)C([15*])(C)C([11*])C([12*])(C)C([13*])[14*]&[3*]C(=O)O&&[8*]CC[9*]&[10*]CC[11*]&[2*]C(CC[12*])C([13*])(C)C^[1*]O[2*]^[14*]CC[15*]^[1*]C(=O)C[5*]&&&[4*]CCCC
[3*]C([4*])(C)C([10*])C([7*])C([5*])C([9*])(C)C(CC(O)CC[9*])(O[8*])C([8*])(C=O)C([6*])[7*]&[3*]CC[5*]&&[6*]CC[8*]&[2*]C([4*])CC[10*]^[1*]O[2*]&[1*]C(Cc1ccc(O)cc1)C(=O)O&&&
Cc1ccc2[nH]c(CNc3ccc(-c4nc5cc(I)ccc5o4)cc3)nc2c1&&&
[1*]C(C)=O&[1*]C1CSC(c2ccc(C(C)(C)C)cc2)NS1(=O)=O&&&
O=C(O)c1ccc(OCCCC2c3ccccc3CCN2C(=O)c2ccc(Cl)cc2)cc1&&&
CC(C=Nc1ccc2CC3C(C)C(C)(CCN3CC3CCC3)c2c1)=Nc1ccccc1&&&
[1*]C(=O)c1cc(OC)c(OC)c(OC)c1&[1*]Nc1nnc(S([2*])(=O)=O)s1&[2*]N1CCCCC1&&&
COc1ccc(C=C(C(=O)c2ccccc2)c2nc3cc(C)ccc3[nH]c2=O)cc1OC&&&
COc1ccccc1CNc1cc2c(cn1)nc(C)n2CC1CCC1&&&
[6*]C(C)C&[1*]C[6*]&[1*]C1NC(=O)C([2*])NC(=O)CC([3*])NC(=O)C([4*])N(C)C(=O)C([5*])NC1=O&[2*]C[7*]&[7*]C(C)C^[3*]C[8*]&&[8*]C(C)C^[4*]C[9*]&&[9*]C(C)C^[5*]Cc1ccccc1&&&&
[5*]C(C)C&[1*]C(=O)C([5*])N&[1*]N1CCCC1[4*]&[2*]C[4*]&[2*]N[3*]&[3*]S(=O)(=O)c1ccc(F)c(F)c1&&&
[1*]C(C)C[2*]&[2*]C([3*])C(=O)O&[3*]CCCc1ccc(-c2ccccc2)cc1^[1*]N(C)C&&&&
CCOC(=O)c1c(N)c2c(-c3ccc(F)cc3)c(C#N)c(N3CCN(CC)CC3)nc2s1&&&
[1*]Cc1ccc(CCCC)cc1&[1*]Oc1no[n+]([O-])c1S(=O)(=O)c1ccccc1&&&
[2*]C(CCC(=O)O)C(N)=O&[1*]N[2*]&[1*]C(=O)c1ccc(C[3*])cc1-c1ccccc1C(F)(F)F&[3*]C1CC1c1ccccc1&&&
[9*]CCCC&[4*]=CC[9*]&[4*]=CCC=[5*]&[5*]=CCC=[6*]&[6*]=CC[12*]&[10*]CCC[12*]&[1*]C(=O)CCC[10*]&[1*]N[3*]&[3*]C[9*]&[7*]C1CCC([7*])O1&[8*]C1OC(N)=NC1=O&&[2*]ON[8*]^[2*]CCCC[11*]&[11*]CCCC&&&
Cc1cccc(N2CCN(CC(Cc3nc4ccccc4c(=O)n3-c3ccccc3)C(=O)Nc3ccc(C)c(C)c3)CC2)c1C&&&
[1*]Oc1ccccc1CO&[1*]Cc1c(Cl)cccc1Cl&&&
Cc1cccc(Cl)c1Nc1nc2cc(Cl)c(Cl)cc2n2cncc12&&&
[4*]CCCC&[3*]=CCCCC[4*]&[3*]=CC[6*]&[5*]CCCC[6*]&[1*]C(=O)CCC[5*]&[1*]N[2*]&[2*]Cc1ccc(O)c(OC)c1&&&
CN1CCN(c2ccnc3ccc(N)cc23)CC1&&&
COc1cc2c(cc1OC)c(=O)oc(C(c1ccccc1)N1CCCC(C(=O)O)C1)n2&&&
[3*]Oc1ccc(C([4*])C)cc1&[1*]N[4*]&[1*]C(=O)c1nc(C2CC2)cnc1N^[2*]Oc1cc(N2CCC([3*])C2)ccn1&&[2*]CC(F)F&&&
[3*]C(C)C&[1*]N([3*])O&[1*]C([2*])=O&[2*]N1CC(=[4*])C(=O)C(=[5*])C1&[4*]=Cc1ccccc1&&[5*]=Cc1ccccc1Cl&&
COCCN1CCc2c(C1)sc(NC(=O)c1cccnc1)c2C(N)=O&&&
[3*]OC&[3*]CC[4*]&[2*]Nc1ccc(O[4*])cc1&[2*]C(=O)C[5*]&[1*]O[5*]&[1*]C(=O)c1cnc(Cl)cn1&&&
[1*]C(=O)CCc1nc(-c2ccc(C)o2)no1&[1*]NN=Cc1ccc(O)cc1&&&
[1*]C(=O)c1ccc(-c2cncc(-c3cocc3)n2)s1&[1*]NN=Cc1ccccc1&&&
[3*]C(C)c1ccccc1&[1*]OCN([3*])[4*]&[1*]C([2*])=O&[2*]Nc1ccccc1^[4*]C(C)c1ccccc1&&&&
O=C1CCc2cc(N3CCN(Cc4ccc5[nH]cc(C6=CCCC6)c5c4)CC3)ccc2N1&&&
O=C(CCCCCc1ccc2CCCC(O)c2c1)NS(=O)(=O)c1ccc(F)cc1&&&
ON=C1CS(=O)(=O)Nc2ccc(Cl)cc12&&&
[1*]C(=O)C[6*]&[4*]C(CSSCC([5*])NC(=O)CNC(=O)C([7*])NC(=O)CNC(=O)C([8*])NC(=O)CNC([5*])=O)C(=O)NC([6*])C([14*])=O&[7*]C([9*])N([10*])[11*]^[1*]N[3*]^[9*]CCC[10*]^[11*]C([12*])N^[2*]C(=O)C
CC1c2ncc(COc3ccco3)n2CCN1c1ncccn1&&&
[1*]C(c1ccc(C#N)c(-c2ccccc2C)c1)c1cncn1C&[1*]O[2*]&[2*]Cc1ccc(C#N)cc1-c1ccccn1&&&
COc1ccc(NC(=O)Cn2c(=O)n(Cc3ccco3)c(=O)c3c2c2ccccc2s3)cc1&&&
[1*]CCC[n+]1ccc(C)cc1C&[1*]C[2*]&[2*]CCc1ccccc1C[3*]&[3*]CCC[n+]1ccc(C)cc1C&&&
[11*]C(C)C&[4*]C(=O)C([7*])[11*]&[3*]N[7*]&[1*]C([3*])=O^[4*]N[8*]^[1*]O[6*]&[8*]C(Cc1ccccc1)C(O)C[9*]&[6*]Cc1ccccc1&[9*]N1CCN([10*])CC1&&&[5*]C(=O)C[10*]&[2*]C(=O)c1ccc(N[5*])cc1&[2*]Oc1cccc
O=C(NN=Cc1ccc(OCc2ccccc2)cc1)c1cc2ccccc2cc1O&&&
[1*]C(=O)CCc1cccnc1&[1*]NN=Cc1cccc([N+](=O)[O-])c1O&&&
O=C(O)C1=CC=C(NN=C2C(=O)N=CS2=O)C=C1&&&
[1*]C(=O)C([2*])CC&[2*]Oc1ccccc1&&[1*]N[3*]^[3*]C(C([4*])=O)c1ccccc1&[4*]NO&&&
Cc1cc(C(=O)C=C(O)C(=O)O)c(O)c2ccccc12&&&
CCOC(=O)c1cc(-c2cc([N+](=O)[O-])ccc2OC)nc2ccccc12&&&
[3*]OC(=O)C([9*])=C&[3*]C([4*])C([8*])[9*]&[2*]C([6*])=CCCC(C)=CC[5*]&[2*]CC(C)=O^[1*]C([7*])CCC(C)=CCC(C)=C[4*]&[5*]C([6*])[7*]&[1*]OC&&&&
[1*]C(=O)C([6*])[7*]&[5*]C[7*]&[5*]C1CCCC1^[6*]CS&&&[1*]NN([2*])[3*]^[2*]C([4*])=O&[4*]C1CCCC1^[3*]C1CC1&&&&
O=C(C=Cc1ccc2OC(CO)Cc2c1)NCCCN1CCN(c2ccccc2OCCF)CC1&&&
[1*][N-][N+]#N&[1*]CC(=O)c1ccc(O)c(O)c1&&&
[1*]Oc1cc(Nc2cn(C)cn2)cc(C(N)=O)c1&[1*]CC[2*]&[2*]N([3*])c1ccc(Oc2ccccc2)cc1&[3*]CC(F)(F)F&&&
CSc1nc2c(CN(C(=O)Nc3ccc(Cl)s3)C2)n1-c1cccc(Cl)c1Cl&&&
CC(C)(C)n1nnnc1C(Nc1ccc(S(N)(=O)=O)cc1)c1cccc2ccccc12&&&
[1*]C(=O)c1cc(Br)cc(Br)c1OC&[1*]Nc1ccc(C[2*])cc1&[2*]C1SC(=S)NC1=O&&&
[1*]Nc1cccc(C)n1&[1*]C(=O)c1ccco1&&&
Cc1nc2c(c3c1C(=O)c1cccnc1C3=O)c(=O)n(C)c(=O)n2C&&&
[1*]C(Cc1ccccc1)c1ccccc1O&[1*]N1CCNCC1&&&
Fc1ccc2c3c(CC4CNCCN4C3)c3ccc(Cl)cc3c2c1&&&
[2*]CC&[1*]O[2*]&[1*]C(=O)c1ccccc1N[3*]&[3*]C1CC(C)(C)NC(C)(C)C1&&&
[1*]OC&[1*]C(CC[3*])c1ccc(Cl)cc1&[3*]N([4*])[5*]&[2*]CC[4*]&[2*]OC^[5*]S(C)(=O)=O&&&&
O=C(Nc1ccccc1F)N1CCN2C(=O)c3ccccc3C12c1ccc(Cl)cc1&&&
CC(C)(Nc1nc(=O)nc(SCc2ccc3ccccc3c2)[nH]1)c1ccccc1&&&
O=C(OC1C([N+](=O)[O-])CC2CC21)c1c2NC(c3ccco3)CC(C(F)(F)F)n2nc1&&&
[1*]C(=O)CC(N)Cc1ccccc1F&[1*]N1CCCC1[4*]&[3*]C[4*]&[2*]N[3*]&[2*]C(=O)c1cccc(O)c1Cc1ccccc1O&&&
[1*]C(C)C&[1*]Oc1cccc(C(=O)O)c1C(=O)O&&&
[4*]S(=O)(=O)c1ccc(F)cc1&[1*]N[4*]&[1*]CC[2*]&[2*]N([3*])c1ccc(Cl)c(Cl)c1&[3*]S(=O)(=O)c1ccc(F)cc1&&&
[1*]Nc1ccc(C)cc1&[1*]C([3*])=O&[2*]N1CCC([3*])CC1&[2*]Cc1ccc(F)cc1F&&&
[1*]=C(C)C&[1*]=Cc1cnc(C=[2*])c(O)c1&[2*]=CC1CC(O)CC(=O)O1&&&
[1*]OC&[1*]C([4*])=O&[4*]C([8*])C(C[5*])c1ccc(OC)cc1&[5*]C([6*])N([7*])[8*]&[3*]C(([6*])=O)C([7*])=O&[2*]N[3*]&[2*]C(=O)Cc1ccccc1&&&
[1*]Nc1cc(-n2nc(C)nc2C)ccc1OC&[1*]C([2*])=O&[2*]Nc1ccccc1&&&
CCN(CC)CCCNc1cc(OC)cc2c(C(=O)NC34CC5CC(CC(C5)C3)C4)c(-c3ccccc3)cn12&&&
[4*]C(=O)C([7*])C&[4*]N[8*]&[8*]C(C=O)CCCN=C(N)N^[2*]N[7*]&&[2*]C(=O)C([9*])Cc1ccccc1&[3*]N[9*]&[1*]C([3*])=O&[1*]O[6*]&[5*]N1CCC([6*])CC1&[5*]C(=O)CC(N)Cc1ccc(Cl)cc1F&&&
CCN1CCC(=C2c3ccc(Cl)cc3CC(OC)c3cccnc23)CC1&&&
[2*]CC&[1*]C(=O)c1ccc(O[2*])cc1&[1*]O[3*]&[3*]C(c1cccs1)c1cccs1&&&
[3*]CC&[1*]O[3*]&[1*]C([2*])=O&[2*]Nc1nnc(-c2ccccc2)s1&&&
COC1=CC=CC=C1C1=C(Cl)C(=O)N=C(N)[NH]1&&&
[1*]N1CCN(C)CC1&[1*]C([2*])=O&[2*]N[4*]&[3*]C(=O)C[4*]&[3*]N[5*]&[5*]CC[6*]&[6*]C(C)C&&&
[3*]CC&[1*]N1CCC(c2cc(Cc3ccc(OC)cc3)nn2[3*])CC1&[1*]C[4*]&[4*]CCC[5*]&[2*]C[5*]&[2*]N1CC(c2ccccc2)NC1=O&&&
O=C(Nc1cccc(Br)c1)C(Cc1ccccc1)N(C(=O)CN1C(=O)c2ccccc2C1=O)c1ccc([N+](=O)[O-])cc1&&&
Cc1c(C(=O)Nc2ccc(N3CCOCC3)cc2)sc2ncnc(Nc3cccc(Br)c3)c12&&&
Cc1c(CN(Cc2ccc(NC(=O)c3ccc(C#N)cc3)cc2)C(=O)C(C)C)sc2ccccc12&&&
[2*]C([3*])C(=C)C&[1*]=CCC[2*]&[1*]=C(C)C^[3*]C(C)C(=O)O&&&&
O=C1C(=NNc2ccccc2)C(Nc2ccccc2)=Nc2ccccc12&&&
c1ccc(CNC(=S)Nc2cccc3ncccc23)cc1&&&
O=C1c2c3c(c4ccccc4cc3ccc2)C(=O)N1c1ccc(F)c(Cl)c1&&&
[1*]N([4*])C&[4*]Cc1cccc(Oc2ccccc2)c1&&[1*]C([5*])=O^[5*]C1CCC([6*])O1&[2*]C([6*])=O&[2*]Nc1ccc(O[3*])cc1&[3*]CC(F)(F)F&&&
CC=Cc1c(Cl)nc2ccccc2c1N&&&
Cc1ccc(C=Cc2c(-c3ccccc3)nc3sc(C)nn23)cc1&&&
[3*]C(C)C&[1*]CC[3*]&[1*]NC(=S)NN[2*]&[2*]C(=O)c1cc(Br)ccc1O&&&
COc1cccc(CNC(=O)c2cc3cccc(C)c3[nH]2)c1&&&
NC(N)=Nc1nc(-c2cc3ccccc3o2)cs1&&&
COc1cc2c(-c3cccc(OC)c3C(C=O)=CC2)c(OC)c1OC&&&
CC(C)CNS(=O)(=O)c1cc2c3c(c1)CCN3C(=O)CC2&&&
CC(C)C1=Cc2cccc(O)c2CC1&&&
[3*]CC&[1*]O[3*]&[1*]C([5*])=O&[2*]C1=C(C)NC([4*])=C([5*])C1C&[4*]CS(=O)c1cc(F)ccc1F&&[2*]C#N&&
[2*]S(=O)(=O)c1ccc(OC)c(OC)c1&[1*]N[2*]&[1*]C([4*])CCC[3*]&[3*]n1cncn1&&[4*]C(C)(C)C&&
[2*]C(C)c1ccccc1&[2*]N1CCN([3*])CC1&[1*]N1CCC([3*])CC1&[1*]C(=O)CC([4*])N&[4*]C1CC1&&&
O=C(CN1CCC(O)CC1)N1CCc2ccccc2C1&&&
[1*]Cc1cnc(C)s1&[1*]N1CCC2(CC1)OCCO2&&&
CCn1cc(-c2cnc3c(NC=O)cc(-c4cn(C)nc4)cc3c2)cn1&&&
CCc1nc(N2CCN(Cc3ccccc3)CC2)c2cc(-c3ccccc3)sc2n1&&&
Cc1ccc2c(O)cc(=O)oc2c1&&&
O=C(Nc1ccc2ccccc2n1)c1ccc(N2C(=O)C3C4C=CC(C4)C3C2=O)cc1&&&
[1*]Nc1cccc(C)n1&[1*]C(=O)c1cnc(O[2*])c(-c2ccc(C(F)(F)F)cc2)c1&[2*]Cc1ccccc1F&&&
CS(=O)(=O)c1ccc(NC(=O)c2cc3c(ccs3)n2Cc2ccc(F)cc2)c([N+](=O)[O-])c1&&&
NOc1ccccc1OCc1noc(-c2noc(-c3cccc4ccccc34)c2)n1&&&
N=C(N)c1cnc2scc(-c3n[nH]cc3)c2c1N&&&
[1*]N1CCCN([2*])S1(=O)=O&[1*]Cc1cccc(F)c1F&&[2*]Cc1ccccc1&&
NS(=O)(=O)OC1=CC=C(N=NC2=CC=C(O)C=C2C(=O)O)C=C1&&&
CCOc1ccc(NC(=O)c2ccc3nc(-c4ccccc4)c4c(c3c2)n(CC)c(=O)n4C)cc1&&&
O=c1c2ccccc2cc(C=Cc2ccccc2)n1-c1ccc(F)cc1&&&
Cc1cc(Nc2cc3c(cc2O)C(=O)N(C2CCNCC2)C3=O)no1&&&
[3*]=Cc1ccc(OC)cc1C(F)(F)F&[1*]C(=O)C=[3*]&[1*]N[2*]&[2*]C1CCCCC1&&&
CC1=CC(NC2=CC=C(N3CCN(C)CC3)C=C2)=C([N+](=O)[O-])C=C1OC1=CC=CC=C1Cl&&&
Cc1cc(NC(=O)c2ccc(Cl)c(S(=O)(=O)N(C)C3CCCCC3)c2)c2ccccc2n1&&&
O=C(NCc1ccccc1OCCN1CCOCC1)c1cnc2ccccc2n1&&&
CC(C)NC(=O)Cn1cnc2c(c(-c3ccc(C#N)cc3)cs2)c1=O&&&
[3*]C1=C(c2ccc(OC)cc2)C(=O)OC1&[2*]Oc1cc(OC)cc(O[3*])c1&[1*]C(=O)C[2*]&[1*]N[4*]&[4*]Cc1ccc(S(C)(=O)=O)cc1&&&
CCn1nc(-n2cc(-c3n[nH]cc3)c3ccccc32)c2ccccc2c1=O&&&
CC(C)(C)OC(=O)NCCC(=O)NC1CCC(CCN2CCC(c3cccc4c3CCO4)CC2)CC1&&&
CCN(CC)CC(C)C(=O)N1CCc2cc(OC)c(OC)cc2C1Cc1ccc(C(=O)OC)cc1-c1ccccc1&&&
N#Cc1ccc(-c2cn3cc(C(N)=O)nc3c(Nc3cccc(S(=O)(=O)C4(C(F)F)N=N4)c3)c2)cc1&&&
CCOc1cc(C=NNc2nnc(C)c3c2CCCC3)ccc1O&&&
[1*]C([4*])=O&[1*]N[3*]&[3*]C1CCCCC1^[2*]N1CCCCC1[4*]&&[2*]S(=O)(=O)c1ccccc1Cl&&&
[1*]Nc1cc(C)on1&[1*]C(=O)C[2*]&[2*]N([3*])C&[3*]S(=O)(=O)c1ccccc1&&&
[3*]C(N)=O&[2*]N1CCC([3*])CC1&[1*]Nc1cccc(C[2*])c1&[1*]C(=O)CC(c1ccccc1)c1ccccc1&&&
C=Cc1c(C)[nH]c2ccc(NC3=NCCO3)cc12&&&
[1*]C1COC(C)O1&[1*]C[2*]&[2*]C1COC(c2ccccc2)OO1&&&
[3*]CCCC&[2*]C[3*]&[1*]N[2*]&[1*]C(=O)C(=O)c1ccccc1&&&
[1*]OC&[1*]C([3*])=O&[3*]C1CC(=O)OC([4*])(c2ccc(O[2*])cc2)C1&[4*]CC[5*]&[5*]C(C)C^[2*]Cc1ccccc1&&&&
OC(CN1CCCCCC1)Cn1c2c(CCCC2)c2ccccc21&&&
Nc1nc2cc(Cl)ccc2n1CCOc1ccccc1&&&
[2*]CC&[2*]Oc1ccc(C[3*])cc1F&[3*]N([4*])[5*]&[4*]CC&&[1*]Nc1ccc(S([5*])(=O)=O)cc1^[1*]C(C)=O&&&
[1*]Nc1ccccc1OC&[1*]C([2*])=O&[2*]Nc1ccccc1S(N)(=O)=O&&&
[3*]CCC&[3*]C[4*]&[1*]CCC[4*]&[1*]C1C(=O)OC([2*])C1O&[2*]CCC[5*]&[5*]C[6*]&[6*]CCC(=O)O&&&
[2*]CC&[2*]N([3*])[4*]&[3*]CC&&[4*]CC[5*]^[1*]N[5*]&[1*]C(=O)Cc1ccc(Cl)cc1OC&&&
[2*]N1CCN(c2ccc(OC)cc2OC)CC1&[1*]C(=O)c1ccc(S([2*])(=O)=O)cc1&[1*]Nc1ccc(Cl)cc1&&&
COc1ccc(C)c(OC(CCN2CCC(n3c(=O)n(CCO)c4ccccc43)CC2)C(C)C)c1&&&
COC(=O)c1cc(-c2ccc3cc[nH]c3c2)c2c(N)ncnn12&&&
CCCC1(C(=O)O)CCCc2c1[nH]c1cc(Cl)ccc21&&&
[4*]CC&[2*]N([4*])[5*]&[5*]CC&&[2*]C(=O)C[3*]^[1*]O[3*]&[1*]C(=O)C[7*]&[7*]n1c(-c2ccccc2)csc1=NC([9*])=S&[6*]C1CCCCC1[9*]&[6*]N([8*])C&[8*]C1CCCC1&&&
COc1ccc(NC(=O)CSc2nc3cc4c(cc3c(=O)n2CCCCCC(=O)O)OCCO4)cc1OC&&&
O=C(O)c1c(-c2cccc(OCc3ccc4ccccc4n3)c2)c2ccccc2s1&&&
[1*]C(C)(C)c1ccc(N2CCC2)nc1&[1*]Oc1ccc(C(F)(F)F)cn1&&&
O=C(CCCCCN1C(=O)c2cccc3cccc(c23)C1=O)NO&&&
CCc1coc2c1c(=O)[nH]c(=O)n2CCc1ccccc1&&&
[1*]C(=O)c1c(C)nc(O[3*])c(C#N)c1-c1cc(C)ccc1O&[1*]N[4*]&[4*]C1CCN(C)CC1^[2*]C[3*]&&[2*]C#N&&&
[1*]Nc1c(C)cc(C)cc1C&[1*]C([2*])=O&[2*]N[3*]&[3*]C(C)c1ccccc1&&&
Brc1cncc(CNc2ncnc3c2ncn3C2OC(CO)C(O)C2O)c1&&&
CC(Cc1ccccc1)N=C1Nc2ccc(S(=O)(=O)O)cc2S(=O)(=O)N1&&&
[5*]CC&[5*]C([6*])C&[4*]C([6*])C(=O)O&[2*]N[4*]&[1*]C([2*])=O&[1*]O[3*]&[3*]C1CCC2(CC1)CN(c1ccc(C(=N)N)cc1)C2=O&&&
COc1cc2nc(NC(=O)C(Cc3ccccc3)C(O)CN3CCN(C4CCCCC4)CC3)nc(N)c2cc1OC&&&
N#CC1=C(NC=O)C(Cl)=C(SC2=CC=C(F)C=C2)C(C#N)=C1Cl&&&
[4*]n1cc(C)c(=O)[nH]c1=O&[3*]C1OC([4*])CC1O&[1*]C[3*]&[1*]N[2*]&[2*]C([5*])([6*])[7*]&[7*]C[13*]&&[6*]C[16*]&[5*]C[8*]^[8*]C([9*])[10*]&[10*]C[15*]&&[9*]C[11*]^[11*]C([12*])[13*]&[12*]C[14*]&[14*]C([15*])[16*]&&&
CC(C)n1nc(-c2ccc(Oc3ccc(Br)cc3Cl)nc2)c2c(N)ncnc21&&&
O=C(CSc1nnc(-c2ccc3OCCOc3c2)o1)Nc1ccc(Br)cc1&&&
CC(=O)N1CCN(c2nc3c(cc2F)c(=O)c(C(=O)O)nn3C2CC2)CC1&&&
[3*]Sc1ccc(OC)cc1&[3*]Cc1nnc(S[4*])o1&[1*]C(=O)C[4*]&[1*]N[2*]&[2*]Cc1cccs1&&&
CCc1nn2c(Nc3cccc(C)c3C)cc(C)nc2n1&&&
COc1ccc(-n2c(-c3ccccc3)nc3c(cnn3-c3ccc(C)c(Cl)c3)c2=O)cc1&&&
CCOc1cc2ncnc(Nc3cccc(-c4nc5cc(C(F)(F)F)ccc5o4)c3)c2cc1OCC&&&
[1*]C(=O)Cc1ccncc1&[1*]N[3*]&[3*]CC[4*]&[2*]N[4*]&[2*]C(=O)c1ccncc1&&&
Oc1c(Sc2ccc3ccccc3c2)cc(OC2OCC(O)C(O)C2O)c2ccccc12&&&
O=C1NCC(c2ccc(O)cc2)N(CCCc2c[nH]c3ccccc23)C1CC1CCCCC1&&&
Cc1cc(Cc2n[nH]c(=O)c3ccccc23)ccc1Nc1ncc(Cl)c(Nc2ccccc2C(N)=O)n1&&&
CC(C)(C)N(CC#Cc1ccc2nc(CC3CCC(=O)N3)n(Cc3ccc(F)cc3)c2c1)C(=O)C(C)(C)C&&&
[2*]Cc1ccc(C([3*])CC)cc1&[2*]N[6*]&[6*]S([7*])(=O)=O^[3*]N[4*]^[7*]N1CCOCC1&[1*]C(=O)C[4*]&&&[1*]N[5*]&[5*]C(CCC[5*])C(=O)CBr&[8*]C4CCC(=O)C5(CCC(=O)C([9*])C5[12*])CC4([10*])C&[9*]N(C)
COc1ccc(-c2nc(C=CC(=O)NCCCNc3c4CCCCc4nc4ccccc34)c3ccccc3n2)cc1&&&
[1*]C(=O)c1ccccc1N&[1*]O[2*]&[2*]C1C=C([3*])CCC1O&[3*]C(=O)O&&&
CCn1nnnc1Nc1cc2c(cc1C(C)=O)OCO2&&&
[1*]C(=N[5*])SC&[1*]C#N&&[3*]CC[5*]^[3*]S[4*]&[2*]CC[4*]&[2*]N1CCOCC1&&&
[2*]CC&[1*]S([2*])(=O)=O&[1*]Nc1ccc(Nc2ncc([N+](=O)[O-])c(Nc3ccccc3OC)n2)cc1&&&
CC(C)c1ccc(N2CCN(c3c4CCCc4nc4nncn34)CC2)cc1&&&
COC1=CC(C)=NC(N2C(=O)CSC2C2=CC=CO2)=N1&&&
Cc1c(C2CCc3cc(O)ccc3O2)c2ccccc2[nH]1&&&
CC1(C)C(=O)C=Cc2cc(CNC(CO)c3ccc(Cl)c(Cl)c3)ccc2O1&&&
[3*]CC&[1*]O[3*]&[1*]C(=O)C(=CNc1ccc(S([4*])(=O)=O)cc1)C([2*])=O&[4*]Nc1cc(C)cc(C)c1&&[2*]OC&&
Clc1cccc2cc(-c3n[nH]c4c3CCCC4)nc(C3CCCN(C(=S)NCCc4ccccc4)C3)c12&&&
[3*]Nc1cncc(-c2cncc(Nc3nccc(N[4*])n3)c2)c1&[2*]CC[3*]&[1*]O[2*]^[4*]CC[5*]^[1*]C(=O)CO&[5*]N1CCCC1&&&&&
CCOC(=O)c1cc2nc(N3CCN(CC(=O)NCc4ccc(F)cc4)CC3)c(C)cc2s1&&&
COC(=O)C(CC(C)C)NC(=O)C(Cc1c[nH]c2ccccc12)NC(=O)C(CCCN)N1C(=O)CC(NC(=O)OCc2ccccc2)C1=O&&&
CN(C)S(=O)(=O)c1ccc(CC(=O)N2CCN(c3cc(=O)oc4ccccc34)CC2)cc1&&&
CCC(=O)Nc1ccc(C)c(COc2cccc3c2c(=O)cc(-c2ccccc2)o3)c1&&&
[3*]C(C)C&[3*]CCC[4*]&[1*]C([4*])C&[1*]C([11*])CC[5*]&[5*]C(C([6*])C([9*])C([8*])(C)C([7*])=[12*])C([10*])([11*])C&[9*]CC[10*]&&[6*]C(O)C([7*])O&[2*]C(C[8*])C(=O)C=[12*]^[2*]n1ccnn1&&&
[3*]N(C)O&[1*]C(CCC[3*])c1ccccc1&[1*]OP1(=O)C=C(c2ccccc2)OC([6*])C1[2*]&[4*]C[6*]&[4*]N(C)C^[2*]OC=O&&&[5*]CCC[5*]^[5*]C1CCCCC1&&&
[2*]C(C)c1ccc(OC)cc1&[1*]N[2*]&[1*]C([3*])=O&[3*]C1CCN([4*])CC1&[4*]S([7*])(=O)=O&[7*]C[11*]&[8*]CCC[11*]&[8*]C[9*]&[9*]CCC[10*]&[10*]C[12*]&[5*]CCC[12*]&[5*]S([6*])(=O)=O&[6*]C(C)(C)C&&&
[11*]CC&[5*]C1C(C)C(=O)OC([11*])C(C)(O)C(O)C(C)N([8*])CC(C)CC(C)(O)C([6*])C1C&[8*]CCC[9*]&[1*]N[9*]^[3*]O[5*]^[1*]C(=O)Cc1ccccc1&[3*]C1OC(C)CC([10*])C1O^[4*]O[6*]&&[10*]N(C)C&[2*]
CC(Oc1c(C(N)=O)sc(-n2cnc3cc(-c4ccncc4)ccc32)c1)c1ccccc1C(F)(F)F&&&
FC(F)(F)c1ccc2sc(-c3nc4ccccc4[nH]3)nc2c1&&&
CC1(C)CC(=O)c2cccc(OCC(=O)Nc3ccc(Cl)c(F)c3)c2O1&&&
[13*]CCCC&[3*]=CC[13*]&[3*]=CCC=[4*]&[4*]=CCC=[5*]&[5*]=CCCC=[6*]&[6*]=CCC=[7*]&[7*]=CCC=[8*]&[1*]C(=O)CC(O)C=[8*]&[1*]N[2*]&[2*]C[10*]&[9*]=CC([10*])[11*]&[9*]=C(C)C&&[11*]CC=[14*]^[12*]=CC(=O)C(=[14*])C&&&
[4*]C([6*])C(=C)CC[5*]&[5*]C([8*])C&[8*]Cc1ccc(O)cc1^[2*]O[4*]&&[2*]C(C)=O^[6*]C([7*])C&&[3*]C(CC[7*])C([9*])(C)C&[1*]O[3*]&[1*]C(C)=O^[9*]CCCC&&&&
Cn1cnc2c1CCCC2Nc1nc2ccccc2s1&&&
CC(C)CC(=O)c1c(O)c(C(=O)CCc2ccccc2)c(O)c2c1OC(C)(C)C=C2&&&
CN(C)CCN(C)c1ccc(-c2c(-c3ccccc3)sc3ccccc23)cn1&&&
[3*]S(=O)(=O)c1ccc(C)c(C)c1&[3*]N1CCCCC1[4*]&[1*]C([4*])=O&[1*]N[2*]&[2*]CC([5*])=O&[5*]NO&&&
Cc1ccc2oc(C(=O)NCc3ccc4OCOc4c3)c(C)c2c1&&&
[2*]C(CC([7*])C)C([4*])N[5*]&[4*]C(C)C&&[5*]C([6*])N([7*])[8*]^[6*]CCC([8*])=O^[2*]C(=O)O&&&[1*]C(=O)c1ccc(C([3*])[4*])cc1^[1*]N1CCCC1&&[3*]C(=O)O&&
COc1cc(OC)cc(-c2c(COC(=O)NC(C)C)c3cccc(Cl)c3[nH]2)c1&&&
O=C(NCCCCCN1CCN(c2cccc3c2CCCC3)CC1)c1ccc(-c2ccc(-c3cccc4c3CCCC4)cc2)c(C(=O)O)c1&&&
[1*]n1nc(OC)nc(Nc2c(C)cc(C)cc2C)c1=O&[1*]Cc1csc(-c2cccc(Cl)c2)n1&&&
[1*]C(C)=O&[1*]N[2*]&[2*]Cc1ccc(C(=[4*])c2cccnc2)cc1&[4*]=C([5*])[10*]&[5*]C([6*])[7*]&[6*]CC[8*]^[8*]C([9*])[10*]&[3*]N(C[7*])C[9*]&&[3*]S(=O)(=O)c1ccccc1&&&
Brc1ccc2[nH]c(-c3ccccc3)c(CBr)c2c1&&&
COc1cc2c(c(O)c1C(C)=O)[2*]C1OC(C)(C)OC1C2NC(C)=O&&&
[2*]C(C)c1ccc(S(N)(=O)=O)cc1&[1*]N[2*]&[1*]C(=O)c1ccc(Cl)cc1&&&
CNC(=O)N1Cc2c([nH]nc2NC(=O)c2ccnnc2)C1(C)C&&&
COc1ccc(-c2c(Nc3ccccc3)n3cc(-c4ccccc4)ccc3n2)cc1&&&
CC(CN1CC2CCC1c1c(C2)[nH]c2ccc(Cl)cc12)NC(=O)OC(C)(C)C1CCCCC1&&&
CC1=CC(c2ccc([N+](=O)[O-])cc2)CC(=O)O1&&&
O=C(NCCN1CCSCC1)c1ccc2C(=O)c3ccccc3S(=O)(=O)c2c1&&&
O=C1NCc2c(-c3cccnc3)cc(C3CCCC3)nc2-c2c1cc(C1CCNCC1)s2&&&
Cc1nc2ccccc2c(=O)n1-c1ccc(C(F)(F)F)c(C(F)(F)F)c1&&&
[1*]OC(O)C([8*])=C&[1*]C([2*])C([7*])[8*]&[2*]C[3*]&[3*]C([4*])C([5*])([6*])C^[6*]C[7*]^[4*]C=CC([5*])=O&&&&&
[1*]CCC(=O)O&[1*]N[2*]&[2*]S(=O)(=O)c1ccccc1-c1ccc(-c2cnc(N)nc2)c(F)c1&&&
[1*]C(=O)C[5*]&[5*]C1CC(c2ccc(F)cc2)=NO1&&[1*]N[2*]^[2*]CCC[3*]&[3*]N1CCN([4*])CC1&[4*]Cc1ccccc1&&&
[1*]Cc1ccc(OC)cc1&[1*]NC(=S)N[2*]&[2*]C1CC(=O)N(c2ccccc2)C1=O&&&
[5*]SC&[3*]C(CC[5*])C(=O)O&[1*]N[3*]&[1*]C(=O)c1cccc(C[4*])c1&[2*]Nc1ccc(-c2cncc(N[4*])n2)cc1&[2*]C(=O)C(C)C&&&
O=C(O)CSc1c(CC(=O)O)n(C2c3ccccc3CCc3ccccc32)c2ccc(OCc3ccccc3)cc12&&&
O=C(C=Cc1ccc(F)cc1)NCC1CC(Br)=NO1&&&
CC1CN(C(C)CO)C(=O)c2cc(C=Cc3ccccc3)cnc2OC1CN(C)C(=O)Nc1cccc2ccccc12&&&
CN(C)C1=CC=C(OC2=CC(C3=CC=NC=C3)=C(C#N)C(Cl)=C2)C=C1&&&
Cc1ccc(-c2c3nc(C)cc(N4CCCCC4)n3nc2C)cc1&&&
[1*]CCO&[1*]S[2*]&[2*]CCO&&&
[1*]Oc1cccc(C)c1&[1*]CC(=O)N1N=C([2*])CC1c1cccs1&[2*]Nc1ccccc1C&&&
[1*]C(=O)c1ccccc1&[1*]N[3*]&[3*]Cc1nnc(S[4*])o1&[2*]C(=O)C[4*]&[2*]N1CCCCC1&&&
[1*]Cc1ccc(S(N)(=O)=O)cc1&[1*]N1C(=O)CSC1c1ccc(Cl)cc1&&&
Cc1ccc2cccc(OCC(O)CNC3CCN(Cc4ccccc4F)CC3)c2n1&&&
O=c1[nH]c2ccccc2c(-c2ccc(N3CCC(c4n[nH]c5ncccc45)CC3)cc2)c1O&&&
[5*]=CC&[5*]=CC=[6*]&[1*]NC(=[6*])C([2*])=O&[1*]C([7*])=O&[7*]C1CCCCC1^[2*]N[4*]&&[3*]C(=O)C([4*])CC&[3*]Nc1nnn[nH]1&&&
O=C(Cc1ccccc1)N1CCc2c(C1)[nH]c1cc(Cl)ccc21&&&
O=C(Nc1cccc2cccnc12)c1ccc2ncccc2c1&&&
[1*]S(=O)(=O)c1ccc(C)cc1&[1*]N1CCC([2*])CC1&[2*]N(C([3*])=O)C([6*])=O&[3*]C([4*])C([5*])[6*]&[4*]CC=CC[5*]&&&
CCCn1c(=O)c2c([nH]c(-c3ccc(NC(=O)c4cccc([N+](=O)[O-])c4)cc3)n2)n(CCC)c1=O&&&
[1*]C(=O)c1cccc(S([2*])(=O)=O)c1&[1*]Nc1ncccc1O&&[2*]N1CCOCC1&&
[4*]CC&[1*]N[4*]&[1*]C([6*])=O&[6*]C(C)N=C([7*])SC&[2*]C1C([5*])OC([6*])C1O&[5*]n1cc(C)c(=O)[nH]c1=O&&[2*]O[3*]^[3*]C1CCCC1c1cccc(Cl)c1Cl&&&
Cc1c(CC(=O)O)c2c(OC(C)(C)CC2)c2c1oc(=O)cc2&&&
O=C(c1cn2c3c([nH]c2=O)n(C2CCNCC2)ccc3=O)N1CCCN1CCOCC1&&&
COCC1CCN(c2cc(C)c3cc(NC(=O)C=Cc4ccc(Cl)s4)ccc3n2)C1&&&
O=c1c2c(CC(c3ccccc3)CC2=NCc2ccccc2)[nH]n1-c1ccccc1&&&
COc1ccc(-c2nc3c(N4CCC(Cc5ccccc5)CC4)c(Cl)cnc3[nH]2)cc1OC&&&
[1*]Nc1ccc(C)c(C)c1&[1*]C(=O)CCc1ccccc1&&&
COc1cc(NC(=O)c2c(C(F)(F)F)n(-c3cccc(-c4nnc(C5CC5)o4)c3C)c3ncccc23)cc(OC)c1&&&
Cc1c(C=O)n(CC2CC2)c2cc(OCc3ccccc3)ccc12&&&
COC(=O)c1c(C(=O)OC)[n+]([O-])c2cc(C)c(C)cc2[n+]1[O-]&&&
[2*]Cc1cc(C)n([3*])c1C&[2*]N1CCN(C)CC1&&[1*]Nc1ccc(S([3*])(=O)=O)cc1^[1*]C(=O)c1ccccc1Cl&&&
Cc1ccc(SCc2nn3c(-c4ccccc4)nnc3s2)cc1&&&
[2*]C([3*])Cc1ccc(-c2cccc(OC)c2)cc1F&[2*]C#N&&[1*]N[3*]^[1*]C([4*])=O&[4*]C([10*])N[5*]&[5*]C([6*])[7*]&[7*]C[9*]^[8*]C([9*])[10*]&[6*]CC[8*]&&&&
Cn1ncc2c(N3CCC(C#N)C3)ncnc21&&&
Cn1c(C(=O)O)cc2c3c(c1=O)C1OC1CCC3C=COC1C2NO&&&
[2*]CC(N)=O&[1*]=C1SC(=O)N([2*])C1=O&[1*]=Cc1ccncc1&&&
[1*]C(=O)c1cccc(C)c1&[1*]N1CCCC2(CCN([2*])C2)C1&[2*]C1CCOCC1&&&
[1*]=C1SC(=O)NC1=O&[1*]=Cc1ccc(Oc2ccc([N+](=O)[O-])cc2Cl)cc1&&&
O=Cc1cccc2ccccc12&&&
Nc1nc(Nc2ccc(Cl)cc2)nc2cn(-c3ccccc3Cl)c(=O)n12&&&
Cn1nc(C(=O)N2CCCC2c2noc(CC(=O)NCc3ccc(-c4ccc5ccccc5c4)cc3)n2)c2ccccc21&&&
[3*]CC&[3*]CC[4*]&[1*]CC[4*]&[1*]N1C(=O)N([2*])C(c2ccccc2)(c2ccccc2)C1=O&[2*]CC[5*]&[5*]CC[6*]&[6*]CC&&&
[1*]C(=O)c1cccnc1&[1*]NN=C([2*])[15*]&[13*]C([14*])[15*]&&[2*]C([3*])[4*]^[3*]C[5*]&[5*]C([6*])[7*]^[4*]C[10*]^[7*]C[12*]&&&&[6*]C[8*]^[8*]C([9*])[10*]&[9*]C[11*]&[11*]C([12*])[13*]&&&
COc1cccc(-c2ccc3c(c2)c(-c2ccc(C(F)(F)F)cc2)c(-c2ccnc(OCC(C)(C)O)c2)n3CC(=O)O)c1&&&
[1*]NC&[1*]C(=O)CCC([2*])=O&[2*]N[4*]&[3*]C(=O)C[4*]&[3*]Nc1ccc(Br)cc1&&&
[1*]NC(=O)C([3*])#N&[3*]CCC[4*]&[4*]C[5*]^[1*]Cc1cccs1^[2*]CCC[5*]&&&[2*]N1CCCC1&&&
Cc1ccc(CCNC(=O)CCc2nc3cccnc3n2-c2ccccc2)cc1&&&
[3*]C(C)C&[1*]C(C)C[3*]&[1*]N[2*]&[2*]Cc1cn(-c2ccccc2)nc1-c1cccs1&&&
O=C(NC1CCCCCC1)CN1C(=O)NC2(CCc3ccccc32)C1=O&&&
COc1ccc(Cn2nc(C(=O)O)c3ccccc32)cc1&&&
O=C(C=Cc1c[nH]c2ccccc12)c1ccc(O)cc1O&&&
[2*]=Cc1c(C)nn(-c2ccccc2)c1Cl&[1*]C(=O)C=[2*]&[1*]N1CCOCC1&&&
O=C(c1ccc(Br)cc1)N1CCc2c(C1)oc(-c1ccccn1)n2&&&
O=C(NC1=NS(=O)(=O)c2ccccc12)c1ccccc1Cl&&&
[1*]Nc1nc(-c2ccccc2C(F)(F)F)n(C)n1&[1*]C([2*])=O&[2*]Nc1ccc(Cl)cc1&&&
COc1cc(C2c3c(OC)c(OC)c(OC)c3CC(O)C2CO)ccc1O&&&
O=C1Nc2ccccc2C1=CC1CCC(N2CCN(CCO)CC2)CC1&&&
Cc1cccc2c1nc(NC(=O)CN1CCN(C(c3ccc4OCOc4c3)c3ccccc3)CC1)s2&&&
[1*]C(C)=O&[1*]Nc1ccc(S([3*])(=O)=O)cc1&[2*]N[3*]&[2*]Cc1ccc(Cl)cc1&&&
CCCC(=O)NCCc1c(CC)sc2nc(-c3ccccc3)nn12&&&
[2*]=CCC&[2*]=C1C(=O)OC([3*])C1(C)C&[1*]S[3*]&[1*]CC(=O)O&&&
CC(C)C(NC(=O)c1ccccc1C(=O)O)C(=O)c1nc2ccccc2o1&&&
[1*]C1CCCN1c1ncnc(C)c1C#Cc1ccc(N)nc1&[1*]CO&&&
[11*]CC&[11*]C([12*])C&[5*]C(=O)C([6*])[12*]&[1*]N[6*]&[1*]C(=O)C([7*])Cc1ccc(O)cc1^[5*]N[9*]^[2*]N[7*]&[9*]C(C[13*])C(=O)O&[2*]C([10*])=O&[13*]C(C)C&[3*]N1CCCC1[10*]&&&[3*]C(=O)C([8*])CCC[13*]&[4*]N[8*]&[4*]C(=
C1=CN=C(N2CCNCC2)N=C1&&&
CC1(C)C(=O)OC(c2csc3ccccc23)(c2cscc2)C1(C)C&&&
[2*]NC&[1*]CC[2*]&[1*]Oc1cccc(Oc2ccccc2)c1&&&
Cc1cccc(C(=O)C=C2NCCN2)c1C&&&
COc1ccc(C(=O)Nc2c(C(N)=O)c3c(CCC3)s2)cc1&&&
ClC1=C(N2CCOCC2)C=CC(Cl)=C1C1=NC(C2CC2)=CS1&&&
C=Cc1ccccc1-c1ccc2C(=O)CC3(CCN(C(=O)NCc4ccc(C(F)(F)F)c(C(F)(F)F)c4)CC3)Oc2c1&&&
[1*]C(=O)C(N)C(C)O&[1*]N[2*]&[2*]C(CC(=O)O)C(=O)O&&&
[1*]CCC(=O)CCl&[1*]N1CCN([3*])CC1&[2*]CC[3*]&[2*]N1CCN(c2cccc(Cl)c2)CC1&&&
CCOc1ccccc1C(=O)NC1CCN(Cc2ccc3OCCN(Cc4ccc(OC)cc4)Cc3c2)CC1&&&
COc1ccc(C(=O)Nc2ccc(OCc3cc(=O)n4c5c(CCCC5)sc4n3)cc2)cc1C#N&&&
CC1=CC=C(NC2=CC=C(C(N)=O)C=N2)C=C1&&&
COc1cc(C2C(c3ccc4OCOc4c3)=C(CC(=O)O)C(=O)N2Cc2ccc3OCOc3c2)cc(OC)c1O&&&
O=C1Nc2ccccc2C12NC(c1ccccc1)c1ccccc12&&&
CC(C)c1noc(-c2ccc(OCc3ccc4ccccc4n3)cc2)n1&&&
[6*]CCCC&[2*]=CC[6*]&[1*]C(=O)C=[2*]&[1*]Nc1nnc(C[3*])s1&[3*]S[4*]&[4*]C(C=[5*])CCCC&[5*]=C(C)C&&&
CC1CC2C(=O)N(Cc3ccccc3)C(Cc3ccccc3)C(=O)N2C1C(=O)NC(Cc1c[nH]c2ccccc12)C(=O)O&&&
[2*]Cc1ccc(C)cc1&[1*]C(=O)c1cc(-c2ccc(F)cc2F)cc(N([2*])[4*])c1&[1*]N[3*]&[3*]Cc1c(C)cc(C)cc1C^[4*]C1CCNCC1&&&&
N#[N+][N-]c1ccc(CC(=O)NC(Cc2c[nH]c3ccccc23)C(=O)O)cc1&&&
COc1c(C)cnc(C(=O)Nc2cn(Cc3ccccc3)c(=O)c3ccccc23)c1C&&&
CC1(C)CN(c2ccc(Nc3ncc4CCc5nn(Cc6ccccc6)c(Cc6ccc(F)cc6)c5-c4n3)cc2)CC(C)(C)N1&&&
[1*]C(=S)NC&[1*]C1C(=O)NC(=O)N1[2*]&[2*]C1CCCCCCC1&&&
O=C(Nc1nc2ccccc2[nH]1)c1cccc(CNc2ccc(Cl)cc2F)c1&&&
CSc1nc(N2CCN(C)CC2)c2c(C)cc(C)nc2n1&&&
[1*]CC=C&[1*]Sc1nc(C)sc1S(=O)(=O)c1ccc(CC)cc1&&&
O=C1OC(c2ccc3OCOc3c2)c2c1cc1ccccc12&&&
[1*]Oc1cc(C(N)=O)cc(O[3*])c1F&[2*]CCC[3*]&[2*]Oc1ccc(-c2ccccc2)cc1^[1*]C(F)(F)C(F)F&&&&
CCc1nn2c(=O)cc(COC(=O)COc3ccccc3C)nc2s1&&&
CN1CCCCC1C1CCCN1CCc2ccccc2C1&&&
O=S1N=C2c3ccccc3CCN2c2ccccc2N1Br&&&
Cc1c(C)c2c(N3CCCC3)nc(CSc3ccc([N+](=O)[O-])cc3)nc2s1&&&
O=C(Cn1nc(-c2ccc(Cl)cc2)c2ccccc2c1=O)NCCc1ccccc1&&&
[1*]C(=O)CCC&[1*]O[3*]&[3*]C(C)CC[4*]&[2*]N[4*]&[2*]C(=O)C([5*])N&[5*]C(C)C&&&
Cc1ccc(-c2nc3ccccc3n2-c2nn(C)c(=O)c3ccccc23)cc1&&&
CC(=O)C1=C(C)N(c2nc3cc(C)ccc3s2)C(C)=C(C(=O)Nc2ccccc2)C1c1ccccc1C(F)(F)F&&&
[1*]Oc1ccc(C=[2*])cc1OC&[2*]=C1SC(=S)N([3*])C1=O&[3*]C(Cc1ccccc1)C(N)=O^[1*]Cc1ccc(Br)cc1&&&&
[1*]Oc1ccc(C)cc1&[1*]Cc1nc(-c2ccc(C)cc2)no1&&&
CC(C)(C)OC(=O)NC(Cc1c[nH]c2ccccc12)C(=O)O&&&
O=C(CN1CCC(Oc2nc3cc(F)ccc3o2)CC1)c1ccccc1&&&
COc1ccc(S(=O)(=O)N(Cc2ccc3OC(C)(C)C=Cc3c2)C(CC(=O)O)C(=O)O)cc1&&&
[2*]C(N)=O&[1*]N1CCC([2*])CC1&[1*]C(=O)Cc1cccc(-n2ccnc2)c1&&&
CC1CN(C(C)CO)S(=O)(=O)c2ccc(C#Cc3ccccc3F)cc2OC1CN(C)C(=O)Nc1cccc2ccccc12&&&
[4*]C(C)C&[2*]C[4*]&[1*]C1([2*])CC(=O)N1&[1*]C(=O)O&&&
[1*]Oc1ccc(C=[2*])cc1OC&[2*]=C1NC(=O)N([3*])C1=O&[3*]C1CCCCCC1^[1*]Cc1ccc(C(=O)O)cc1&&&&
Cc1cn(-c2c3CN(C(=O)N4CCC(C)(NC5CCOCC5)C4)C(=O)c3nn2C)cn1&&&
[2*]CC&[1*]N([2*])c1cccc(OC)c1&[1*]C(=O)C[3*]&[3*]Sc1nnc(-c2ccncc2)n1N&&&
CCCc1cc2c(oc3ccccc32)c(CN(C)c2ccccc2)c1O&&&
[1*]C(=O)C[3*]&[3*]Oc1ccc(Cl)c(Cl)c1&&[1*]Nc1ccc(N[2*])cc1^[2*]C(=O)C[4*]&[4*]Oc1ccc([N+](=O)[O-])cc1&&&
CC1CCCCOC(CN(C)S(=O)(=O)c2ccc(F)cc2)C(C)CN(C(C)CO)C(=O)c2cc(NC(=O)Nc3ccc(C(F)(F)F)cc3)ccc2O1&&&
Cn1cnc(S(=O)(=O)N(Cc2cc(-c3cc(=O)[nH]c4ccccc34)ccc2F)C2Cc3cc(C#N)ccc3N(Cc3cncn3C)C2)c1&&&
Cc1nc(SCc2ccccc2F)c2oc3ccccc3c2n1&&&
[1*]C(=S)Nc1cccc([N+](=O)[O-])c1&[1*]N1CCN(c2ccccc2F)CC1&&&
Fc1cccc2c1Oc1ccccc1C2N1CCCCC1&&&
Cc1nc2ccc(S(=O)(=O)Nc3ccccc3C(=O)O)cc2s1&&&
[1*]C([5*])=O&[2*]N1CCCC1[5*]&[2*]C([4*])=O^[1*]N1CCN([3*])CC1^[4*]C1CC1&[3*]C([6*])=O&&&[6*]C1CCOCC1&&&
CNC(=O)Oc1ccc2cc(C)c3n[nH]c(=O)n3c2c1&&&
N=C(N)C1=CC=C(CC2=CC=C(C(N)=S)C=C2)S1&&&
[1*]=CC(=O)c1c(OC)cccc1OC&[1*]=Cc1ccc(C)s1&&&
CC1=CC=CC(NC2=CC=CC(C(=O)O)=C2)=C1&&&
CS(=O)(=O)C(C(=O)NCCS(N)(=O)=O)c1nnc2ccc(Cl)cn12&&&
C=CCn1c(SCc2ccc(C(=O)OCc3ccccc3)cc2)nc2ccccc2c1=O&&&
CC(=O)N1CCN(c2cccc3c2CCN3C(=O)Nc2cccc(C)c2C)CC1&&&
O=C(CCCCCN1C(=O)c2ccccc2C1=O)NCCNCc1csc(NC(=O)c2ccccc2)n1&&&
[1*]OC&[1*]C(=O)c1sccc1N[2*]&[2*]C(=O)C[3*]&[3*]Sc1nc(-c2ccco2)cc(C(F)(F)F)n1&&&
[3*]Cc1cccc(OC)c1&[2*]N1CCC([3*])CC1&[1*]C(=O)C[2*]&[1*]Nc1c(C)n(C)n(-c2ccccc2)c1=O&&&
[3*]=CCC&[1*]CC=[3*]&[1*]N1CCN([2*])CC1&[2*]C[4*]&[4*]C1OC([5*])C(O)C1O&[5*]n1ccc(=O)[nH]c1=O&&&
Cc1cc(C)cc(SCC(=O)Nc2c(C(=O)O)c3c(CCCC3)s2)c1&&&
[3*]N1C(=O)C(=O)NCC1[4*]&[4*]CCC[7*]&[1*]C[7*]^[3*]CC[6*]^[1*]N1CC([5*])N([2*])C(=O)C1=O&[6*]C1CCCCC1&[5*]Cc1ccccc1&&&&[2*]Cc1ccccc1&&
[3*]CC&[3*]CC[4*]&[2*]S(=O)(=O)c1ccc(C[4*])cc1&[1*]N[2*]&[1*]C(=O)c1cc(OC)c(OC)c(OC)c1&&&
[1*]C(c1ccc(O)cc1O)C(C)c1ccc(O)cc1&[1*]C1CC(=O)NC1=O&&&
O=C(CCc1c[nH]c2ccccc12)N1CCc2ccc(N=C=S)cc21&&&
COC1=CC(C(O)C2=NC=CC(C3=CC=CC([N+](=O)[O-])=C3)=N2)=CC=C1F&&&
N=c1c2c(nnn1N)sc1ccc(Cl)cc12&&&
COc1ccc2cc(C(C)c3nnn[nH]3)ccc2c1&&&
[1*]Cc1nnc(C2CCCN2C)n1C&[1*]N([2*])C&[2*]C(C)C&&&
Cc1ccc(CNc2ccc(CCCO)c3ncccc23)s1&&&
COCCOc1cc(C)cc2ccccc12&&&
[2*]CC&[1*]O[2*]&[1*]C([4*])=O&[3*]N1CC=C([4*])C1c1ccc(Cl)cc1&[3*]S(=O)(=O)c1ccc(C)cc1C&&&
[1*]Cc1ccccc1&[1*]Sc1ncc(-c2ccccn2)n1[2*]&[2*]Cc1ccccc1&&&
CC1(C(=O)Nc2cnccn2)CCN1c1ncc2ccccc2n1&&&
O=C(c1cc2cc(Cl)ccc2[nH]1)N(Cc1cccs1)CC1CCCO1&&&
CCc1c([N+](=O)[O-])oc2ccc(C(=O)OCC(C)C)cc12&&&
[1*]CC&[1*]OP(=O)(C=[8*])O[4*]&[2*]CC[8*]&[2*]O[3*]^[4*]C1C(O)OC([5*])C(O)C1[6*]^[3*]CC&[5*]CO&&&&[6*]OP(=O)(O)O&&
[1*]CCc1csc(-c2cccc(OC)c2)n1&[1*]N([2*])[3*]&[2*]Cc1cccc(C#N)c1&&[3*]CC(N)=O&&
[1*]Cc1cccn1-c1ccc(C(=O)O)cc1&[1*]Sc1nncn1-c1ccc(Cl)c(Cl)c1&&&
CC1=CC=CC(C)=C1N=CC1=CN=CC=N1&&&
CC(=O)N1CCC2(C1)c1ccccc1CN(C)C2C(=O)NCc1ccccc1&&&
[2*]N1CC(C)OC(C)C1&[1*]CC[2*]&[1*]Oc1ccc(C(C)C([3*])C(=O)O)cc1&[3*]Nc1ccc(N2CCOCC2)cc1&&&
Cc1ccc(NC(=O)CSc2ncnc3c2c(-c2cccs2)cs3)cc1S(=O)(=O)N1CCCCC1&&&
[1*]C(=O)c1nnn(-c2nonc2N)c1CC&[1*]NN=CC=[2*]&[2*]=Cc1ccco1&&&
COc1ccc(-c2noc(C=CC(=O)c3ccc4ccccc4c3)n2)cc1&&&
[5*]CCCC&[5*]CCC[7*]&[7*]C[8*]&[6*]CCC[8*]&[1*]C(=O)CCC[6*]&[1*]O[2*]&[2*]CC([4*])O&[3*]C1OC(=O)C(O)=C1[4*]&[3*]C(O)CO&&&
[4*]C(=O)C(=O)C([5*])CCC&[1*]N[5*]&[1*]C([6*])=O^[4*]N[7*]^[2*]N1CC([8*])CC1[7*]&[3*]C(=O)CCC([6*])C&[2*]C(=O)c1ccc(C(=N)N)cc1&[3*]N1CCCC1&&[8*]C[9*]&&[9*]C(C)C&&&
[1*]C(=O)c1sc(NC(=S)Nc2cc(C(C)(C)C)cc(C(C)(C)C)c2)nc1C&[1*]N[2*]&[2*]C1CCCCCC1&&&
O=c1c2c(ncn1N=Cc1ccccc1[N+](=O)[O-])n(Cc1ccc(F)cc1)c(=S)n(-c1ccccc1)c2=O&&&
COc1ccc(OC)c2c1[nH]c1cc(Br)c(OC)c(Br)c1c2=O&&&
[2*]Oc1ccc(Br)cc1C&[1*]C(=O)CC[2*]&[1*]NC(=S)Nc1ccc(Cl)cc1&&&
O=C(c1cccc2ccccc12)c1nc2ccccc2n1CCC#Cc1ccccc1&&&
COc1ccc(C(=O)Nc2nc3c(CC(C)(C)CC3)s2)cc1OC&&&
CN(Cc1cn2cncc2cc1)C(=O)C1CCN(S(=O)(=O)c2ccccc2)C1&&&
CCCN(c1c2scc(-c3c(OC)cc(COC)cc3OC)n2nc1OC)C1CCOCC1&&&
O=C(O)C1=Cc2ccc(O)cc2OC1c1ccc(OCO)cc1&&&
COc1ccc(OC)c(-n2c(=O)c3c(sc(C(=O)N4CCOCC4)c3C)c3ccccc32)c1&&&
[3*]C([4*])(C)C([5*])[6*]&[3*]CCO[5*]&&[2*]C([6*])CC(C[4*])(CC[7*])C([8*])(C)C^[1*]C([2*])=O&[1*]Nc1c(C(N)=O)ccs1&&&
OCC1OC(n2cnc3c(NCc4ccccc4)ncnc32)C(O)C1O&&&
COc1c(N2CCC(C(C)NC3CCc4cc(Cl)c(OC5CCCC5)cc43)(OC)CC2)cc(C#N)c2ccccc12&&&
NC(=O)c1ccc(-c2nccc3c(-c4ccccc4C(F)(F)F)cccc23)cc1NC1CCN(CC(O)CO)CC1&&&
[7*]C(C)C&[3*]C(=O)C([5*])[7*]&[1*]N[5*]&[1*]C(=O)C[6*]^[3*]Nc1ccc(C([4*])=O)cc1^[6*]C1(C)CCCC1&[2*]N1CCCC1[4*]&&&[2*]C(=O)C(N)Cc1ccccc1&&&
O=C(Nc1nc2ccccc2[nH]1)C1Cc2ccccc2CN1&&&
[1*]N(C)C(=S)S(=O)(=O)c1ccc(C(C)C)cc1&[1*]Cc1ccc(Cl)nc1&&&
c1ccc(-c2nc3nonc3nc2-c2ccccc2)cc1&&&
O=c1[nH]c2cc([N+](=O)[O-])c(-n3ccnc3)cc2[nH]1&&&
COc1cc2c(c(OC3OC(CO)C(O)C(O)C3O)c1OC)c(=O)c(-c1ccc(OC3OC(CO)C(O)C(O)C3O)cc1)co2&&&
[1*]=Cc1ccc(OC)cc1OC&[1*]=C(C#N)C(=O)c1ccco1&&&
CN(C(=O)c1cc2ccccc2o1)c1ccccc1N1CCOCC1&&&
[4*]C(C)=O&[3*]C1([4*])NC(c2ccc(C(F)(F)F)cc2)=NC1=O&[1*]Nc1nnc(S[3*])s1&[1*]C(=O)Cc1ccc(N[2*])cc1&[2*]C(=O)Cc1ccccc1&&&
COc1ccc(C(CCCCC(=O)O)Nc2cc(Cl)c([N+](=O)[O-])cc2Cl)c2c1c(Cl)co2&&&
c1ccc(CC2CCc3ccc(Nc4ccnc(-c5ccccn5)n4)cc3O2)cc1&&&
[1*]C(=O)c1cccn1C&[1*]N[2*]&[2*]C1(c2ccccc2)CCCCC1&&&
[5*]n1ccc(=NOC)[nH]c1=O&[4*]C1OC([5*])C(O)C1O&[1*]C[4*]&[1*]N[2*]&[2*]C(Cc1ccccc1)C([3*])=O&[3*]NO&&&
[1*]C(=O)Cc1csc(N[2*])n1&[2*]C(=O)c1c(F)c(F)c(F)c(F)c1F&&[1*]N[3*]^[3*]Cc1ccc(F)cc1&&&
COc1cc(O)c2C(=O)OC(C3c4c(OS(C)=O)cc(O)cc4CCN3C)c2c1&&&
[2*]C(C)c1cccs1&[1*]N[2*]&[1*]C([3*])=O&[3*]C1CC(=O)N([4*])C1&[4*]C1CC1&&&
CC(C)(C)C#Cc1ccc2c(c1)c1c3ccnc(N)c3ccc1n2Cc1ccc(O)cc1&&&
[2*]NN=Cc1ccc(OC)c(OC)c1&[1*]S(=O)(=O)c1ccc(C([2*])=O)cc1&[1*]N1CCOCC1&&&
Cc1ccc(C=CC(=O)n2nnc3ccccc32)cc1&&&
Cc1c(-c2nnc3sc4ccccc4n23)c(N)n[nH]1&&&
Cc1cc(-c2n[nH]c(C3(CN(C4CC4)C4CCC3C5)CO)n2)c2ccccc2n1&&&
[2*]N1CC(C)C(O)(c2ccccc2)C(C)C1&[1*]C(=O)c1cccc(S([2*])(=O)=O)c1&[1*]N1CCN(c2ccccn2)CC1&&&
[3*]CCC&[2*]=Cc1cccn1[3*]&[1*]C(=O)C=[2*]&[1*]Oc1ccc(C)cc1Cl&&&
[1*]C(=O)c1ccoc1&[1*]N1CCCC(c2nc(-c3ccncc3)cs2)C1&&&
CN(C)c1cccc2c(S(=O)(=O)NC3C4CCC(C4)C3CCCCCCCCCNC(=O)C3c4ccccc4CC3O)cccc12&&&
C=CCOC(=O)C1=C(C)N=C2Sc3ccccc3C(=O)N2C1c1ccccc1OC(F)F&&&
[2*]S(=O)(=O)c1cc(OC)c(OC)cc1OC&[1*]N[2*]&[1*]C[5*]&[3*]C1CCC([5*])CC1&[3*]N[4*]&[4*]S(C)(=O)=O&&&
OC1Cc2ccccc2CC1NCc1ccc(-c2ccccc2)s1&&&
[1*]C(=O)c1ccc(C([3*])=N)cc1&[1*]Nc1nccs1&&[2*]C1CCN([3*])CC1^[2*]C(=O)O&&&
CCC(=NNC(=O)c1ccc2OCOc2c1)c1ccc(OC)cc1&&&
CN(C)C1=CC(NC(=N)NC2=CC=C(F)C=C2)=NC=N1&&&
O=C(C(O)=Cc1cccc(F)c1)N1CCN(c2cccc3c2ccn3-c2ccc(F)cc2)CC1&&&
CCNC(=O)N1CCN(Cc2csc3ccc(F)cc23)CC1&&&
[5*]n1cc(C)c(=O)[nH]c1=O&[4*]C1OC([5*])CC1O&[3*]C[4*]&[1*]N[3*]&[1*]C([2*])=O&[2*]Nc1ccc(F)c(F)c1&&&
[3*]=CC&[1*]C(=O)C(=[3*])C&[1*]O[2*]&[2*]C(C[10*])CC([5*])O&[5*]C([6*])C(O[8*])(C([9*])[10*])C([11*])C([4*])C([8*])(O)C([7*])(C)C([12*])=[13*]&[6*]C[7*]&&[9*]CC[11*]&[4*]CO&[12*]CCC(=O)C(=[13*])C&&
COc1cc(C=CC(=O)c2c(O)c3c(OC)cc4COC(C)(C)Oc4c3oc2=O)ccc1O&&&
[2*]Oc1ccc(C(=[4*])CC)cc1O[3*]&[1*]Oc1ccc(C(=[4*])c2ccc(O[2*])cc2)cc1&[1*]Cc1cnc(C)nc1C^[3*]Cc1ccccc1Cl&&&[5*]S(=O)(=O)c1ccc(C(=O)O)cc1&&
[1*]Cc1ccc(-n2ncc(OC)c2C)cc1&[1*]N1CCCCC1&&&
[1*]Nc1cc(-c2ccccc2OC)ncn1&[1*]Cc1cccs1&&&
CCc1cc(OCC(O)CN2CCOCC2)ccc1-c1nc2c(C(c3ccc(C)cc3)N(c3cccc(Cl)c3F)C2=O)n1C(C)C&&&
[1*]C(=O)c1ccoc1&[1*]Nc1nc(-c2ccccn2)cs1&&&
[1*]Nc1ccccc1C&[1*]C([2*])=O&[2*]N(C[7*])CCCC[4*]&[4*]N([5*])C([6*])[7*]&[3*]C([5*])C([6*])c1ccc(C#Cc2ccccc2)cc1&[3*]CO&&&
[2*]CC&[1*]O[2*]&[1*]C(=O)C[3*]&[3*]Sc1nnc(C)n1N=Cc1ccc(-c2ccccc2)cc1&&&
CC(C(=O)O)c1ccc2c(c1)Cc1cccc(O)c1-2&&&
[1*]Nc1ccc(OC)cc1&[1*]C([2*])=O&[2*]C1CC(=O)N([3*])C1&[3*]C1CCCC1&&&
O=C(O)OC(COP(=O)(O)O)Cn1cnc2c(nnn2Cc2ccc(C(=O)NCC(=O)O)cc2)c1=O&&&
[2*]C(C[3*])c1ccccc1OC&[1*]N[3*]&[1*]C(=O)C([5*])[6*]^[2*]N[4*]^[5*]C[7*]&[4*]S(=O)(=O)c1ccccc1&[7*]C(C)C^[6*]Cc1ccccc1&&&&&&
CC(=O)c1cc(C(=O)c2c(N)c3ccc(C)cc3o2)c(O)cc1O&&&
[4*]CCC&[3*]Sc1nnc(-c2ccc(OC)cc2)n1[4*]&[1*]C(=O)C[3*]&[1*]N[2*]&[2*]Cc1cccs1&&&
CC(C)Oc1cc2c(cc1OCCN1CCOCC1)C(=O)N1CCCC1C=N2&&&
CC1=CC(C(=O)C[N+]2=CC=C(C3=CC=CC=C3)C=C2)=C(O)C=C1O&&&
[2*]C([3*])C&[1*]N[2*]&[1*]C(=O)CCC[5*]^[3*]C([10*])CC[4*]^[5*]C(C([6*])C([8*])C([7*])=[11*])C([9*])([10*])C&[4*]S(N)(=O)=O&[6*]CC=[11*]&&&&[7*]CC(O)CC[8*]&[9*]CC=[11*]&&
[1*]Nc1ccc(S(N)(=O)=O)cc1&[1*]C(=O)C[3*]&[3*]O[4*]&[2*]C(=O)C[4*]&[2*]Nc1ccc(O)c(N[5*])c1&[5*]C(=O)C(O)C(O)C(O)C(O)CO&&&
O=C1CCCc2cc(S(=O)(=O)N3CCOCC3)ccc2N1&&&
COc1ccc(-c2c(OC)c(=O)c3c(C)cc(O)cc3o2)cc1O&&&
CC(C)N1CCc2c(C1)sc1c2c(=O)n(-c2ccccc2)c(=O)n1Cc1ccccc1C#N&&&
C=CCc1nc2cccc(C(=O)NCCN(C)Cc3ccco3)c2n1Cc1ccc(-c2ccccc2-c2nnn[nH]2)cc1&&&
O=C(c1ccc(F)cc1)C1(O)C(=O)N(Cc2ccccc2)c2ccc(Br)cc21&&&
Cn1ncc2cc(-c3ccc4c(c3)CN3CCC4(c4ccc(Cl)cc4)CC3)ccc21&&&
O=c1oc2c(Cl)cccc2cc1-c1nnc(Nc2ccccn2)o1&&&
[3*]CC&[2*]C([3*])([7*])NC([4*])c1c(C)noc1C&[1*]C([2*])=O&[1*]OC^[4*]C([5*])C([6*])[7*]&&[5*]C(=O)N(C)C([6*])=O&&&
[2*]C(CC[4*])c1ccc(OC)cc1&[4*]N1CCC([5*])CC1&[1*]N[5*]^[2*]OC^[1*]C(=O)C([3*])CCc1ccccc1&&&[3*]Oc1ccc(F)cc1&&&
CN(C)C1CCc2c(C1)sc(NC(=O)C1CCCCC1NS(=O)(=O)CC1OC(n3cnc4c(N)ncnc43)C(O)C1O)n2&&&
[4*]CC&[3*]S([4*])(=O)=O&[2*]C1CN([3*])C1&[1*]O[2*]&[1*]C(C)c1ccccc1&&&
[1*]N1CCN(c2ccc(OC)cc2)CC1&[1*]C(=O)C[3*]&[2*]N[3*]&[2*]C(=O)C[4*]&[4*]CC[5*]&[5*]Cc1ccccc1&&&
CCOc1ccc(-c2cn3ncc(C(=O)NCCCN4CCOCC4)c3nc2)cc1&&&
[1*]Nc1cc(C)cc(C)c1&[1*]C(=O)c1c(S([2*])(=O)=O)c(C)n(C)c1C&[2*]N1CCN(c2ccccc2)CC1&&&
[1*]Oc1cc(-c2ccccc2)ccc1OC&[1*]CCC[2*]&[2*]N[3*]&[3*]CCO&&&
[2*]C(C)C&[1*]C1CCC([2*])CC1&[1*]N(C)C&&&
COc1cc(C(=O)Nc2nonc2-n2nnc3ccccc32)cc(OC)c1OC&&&
[1*]N1CCN(c2cc(Cl)ccc2OC)CC1&[1*]CCCC[2*]&[2*]N1C(=O)CC2(CCCC2)CC1=O&&&
[1*]C(=O)CC(C)(C)C[3*]&[1*]C([2*])=C([3*])[4*]&[4*]N[5*]&[5*]C([6*])=C([7*])[8*]^[2*]C([8*])c1ccc(N(C)C)c([N+](=O)[O-])c1^[6*]CCCC([7*])=O&&&&&
CN1CCc2c(C1)c(=S)sc1c2C(c2ccccc2Br)=NCC1&&&
CC1Cc2ccccc2N1C(=O)COC(=O)c1cccs1&&&
Cc1cc(-c2cc(C=C3NC(=S)NC3=O)c3ccccc3n2)ccc1F&&&
[3*]=Cc1ccc(C)o1&[1*]C(=O)C=[3*]&[1*]N[2*]&[2*]C(C)C([4*])=O&[4*]NN=C1CCCCCC1&&&
COC1=CC=C(C2=NOC(C3=CC=CS3)=N2)C=C1&&&
[1*]C([2*])=O&[1*]N[3*]&[3*]C[4*]^[2*]Nc1ccccc1F^[4*]C1=C(c2ccc(F)cc2)CCC1&&&&&
[1*]CCC([9*])C&[1*]C([2*])C(OO[7*])(C([3*])[4*])C([8*])[9*]&[2*]C(C)(O)C(O)C[3*]&&[4*]O[5*]&[5*]C([6*])([7*])C&[6*]CC[8*]&&
[1*]C(=O)c1ccc(OC)cc1&[1*]NS(=C)(=O)c1ccc(Cl)c([N+](=O)[O-])c1&&&
[1*]C(=O)C(c1ccc(OC)cc1)c1ccc(OC)cc1&[1*]N1CCc2cc(OC)c(OC)cc2C1C&&&
[1*]Nc1cc(OC)cc(OC)c1&[1*]C(=O)c1ccccc1N[2*]&[2*]S(=O)(=O)c1cccs1&&&
CCOC(=O)C12CC1C(n1cnc3c(NC)nc(Cl)nc31)C(O)C2O&&&
CC(=O)C(=NNc1c(O)cc(S(C)(=O)=O)c2ccccc12)Nc1ccc(O)cc1&&&
CC1(C)CC(=O)C(=CNC2=NC=C([N+](=O)[O-])S2)C(=O)C1&&&
[1*]Cc1csc(NC(=N)N)n1&[1*]Oc1ccccc1&&&
[3*]CC&[1*]Nc1ccc(O[3*])c(O[4*])c1&[1*]C([2*])=O&[2*]N[5*]^[4*]CC^[5*]C1CC1&&&&&
C=C(CNc1ccc(Nc2c3cccc(C)c3nc3ccccc23)cc1[N+](=O)[O-])C(=O)O&&&
Cc1ccccc1Nc1ncc2CCc3nn(C)c(-c4ccccc4)c3-c2n1&&&
[3*]S(=O)(=O)c1ccc(Cl)cc1&[1*]CC[3*]&[1*]N1CCN([2*])CC1&[2*]Cc1ccccc1&&&
CN(C)C(=S)N(Cc1ccccc1)Cc1cc2nc(-c3ccc(NC(=O)C4CC4)cc3)nc(N3CCCC3)c2s1&&&
[3*]C(C)(C([4*])=[10*])C([6*])C([5*])C([9*])C([7*])([8*])C&[3*]CCC(N)C[4*]&&[5*]CC=[10*]&[6*]CC[7*]&[2*]C([8*])CC[9*]^[1*]C([2*])=O&[1*]Nc1ccccc1&&&
[2*]Nc1cc(C=[3*])ccc1OC&[3*]=Cc1cc(OC)ccc1OC&&[2*]C(=O)C=[4*]^[1*]Oc1ccc(C=[4*])cc1OC&[1*]C(C)=O&&&
[2*]SC&[1*]C(CC[2*])c1ccc(Cl)cc1&[1*]N1CCN([3*])CC1&[3*]C1CN([4*])C1c1ccc(Cl)cc1&[4*]S(=O)(=O)c1ccc(Cl)cc1&&&
Cc1c(C)c2c(CCC(C)(CN3CCN(C4CCCCC4)CC3)O2)c(C)c1O&&&
Cc1cc(C)c2cc(C(=O)OCC(=O)c3c(N)n(Cc4ccco4)c(=O)n(C)c3=O)oc2c1&&&
CCN(Cc1cn(CCCCOc2ccc3CCCc3c2)nn1)Cc1ccccc1OC&&&
O=C(Nc1ccc(Nc2c3ccc(NC(=O)CCN4CCOCC4)cc3nc3ccccc23)cc1)C1CC1&&&
COc1ccc(-n2nc(C)c3c2CC(C)(C)CC3=O)cc1&&&
[1*]CC&[1*]OP(=O)(O[2*])C1C([3*])OC([4*])(O)C1O&[2*]CC&&[3*]C([5*])(C)C([13*])C([7*])C([6*])(O)C(O[11*])(C([10*])[11*])C([8*])([9*])C&[4*]CO[5*]&[6*]C(C)C(=O)C[7*]&[8*]CC[8*]&[9*]C(OC([10*])=O)c1cco
Clc1ccc(CSc2ncnc3c2ncn3C2CCCCO2)c(Cl)c1&&&
[1*]N([2*])C(=S)Nc1cc(C)ccc1C&[1*]Cc1ccc(Cl)cc1&&[2*]Cc1ccccc1&&
[3*]CC&[1*]N([3*])[4*]&[4*]CC[5*]&[5*]N[6*]^[1*]C(=O)c1cccc(-c2cn=C(N)SC)c1^[6*]C([7*])([8*])[9*]&&&[9*]C[15*]&&[8*]C[18*]&[7*]C[10*]^[10*]C([11*])[12*]&[11*]C[13*]&[13*]C([14*])[15*]^[12*]C[17*]^[14*]C[16*]&&&[16*]C([17*])[18*]&&&
[3*]S(C)(=O)=O&[2*]C1COCC1[3*]&[1*]N[2*]&[1*]C(=O)c1cccnc1O&&&
[1*]C(=O)C[3*]&[3*]Sc1ccccc1&&[1*]N[2*]^[2*]CCc1cccc(F)c1&&&
[3*]Cc1ccc(OC)cc1&[3*]N[4*]&[4*]CC([5*])C[7*]&[7*]C1CCNCC1&&[1*]N[5*]^[1*]C([2*])=O&[2*]N[6*]&[6*]C(C[8*])CO&[8*]C(C)C&&&
[1*]S(=O)(=O)c1ccc(Cl)cc1&[1*]NN1C(=O)C(Cl)C1c1ccccc1C(F)(F)F&&&
C=CCOC(=O)N1CC2CC(C1)c1cccc(=O)n1C2&&&
CNc1nc(CC(C)(C)N)nc2ccc(-c3ccc(S(C)(=O)=O)cc3)cc12&&&
CN1CCC(n2c(=O)[nH]c3cc(ccc32)CN2CCOCC2)CC1&&&
[1*]OC&[1*]C(=O)Cc1ccc(N(C([2*])=O)C([7*])=O)cc1&[2*]C(C([3*])[4*])C([7*])C([5*])[6*]&[3*]CC[5*]&&[4*]O[6*]&&
[1*]Nc1cccc(CC(C)=O)c1&[1*]C(=O)CC[2*]&[2*]Sc1nnc(C(F)(F)F)n1[3*]&[3*]Cc1ccco1&&&
[1*]N(C)c1ccccc1&[1*]C(=O)c1c(N[2*])nnc(C(F)(F)F)n1&[2*]CCC[3*]&[3*]n1ccnc1&&&
[2*]CC&[1*]N1CCC2(CC(=O)N([2*])C2)C1&[1*]C(=O)Cc1scnc1C&&&
[10*]CCCC&[1*]C(=O)CCC[10*]&[1*]O[2*]&[2*]C[4*]&[3*]=C1CC([4*])([5*])OC1=O&[5*]CO&&[3*]=CC[9*]^[6*]C([7*])[8*]&[7*]CC&&[8*]CC&&
Nc1cccnc1C=Cc1ccc2OCOc2c1&&&
[1*]C(C)c1ccc(S(=O)C=CC#N)cc1&[1*]N[2*]&[2*]S(C)(=O)=O&&&
[1*]C(=O)C(C)c1ccc(N[3*])c(F)c1&[1*]N[2*]&[2*]Cc1ccc(C(F)(F)F)nc1N1CCC([4*])CC1^[3*]S(C)(=O)=O^[4*]Cc1ccccc1&&&&&
[6*]CCCC&[6*]CCCC[7*]&[5*]=CCCCCC[7*]&[2*]C(C=[5*])C(O)CCCC&[1*]N[2*]&[1*]C(=O)C([3*])Cc1ccc(-n2ccnc2)cc1&[3*]N[4*]&[4*]S(=O)(=O)c1ccccc1&&&
CC(=O)c1ccc(NC(=O)C2CCN(c3nnc(C)c4c(C)n(-c5ccccc5)nc34)CC2)cc1&&&
COc1cc(CCC2c3ccccc3-c3ccccc32)c([N+](=O)[O-])cc1S(N)(=O)=O&&&
[1*]CC&[1*]OP(=O)(c1ccc(N(C)C)cc1)c1ccccc1&&&
[1*]C(CC=C)c1ccccn1&[1*]Oc1cc(Nc2nccc(-c3cccs3)n2)ccc1C#N&&&
[2*]CCC&[1*]N([2*])c1c(N)n([4*])c(=O)[nH]c1=O&[1*]C(=O)C[3*]&[3*]Sc1nncn1-c1ccc(C)cc1^[4*]Cc1ccccc1&&&&
[1*]Nc1ccc(N[2*])c(C)c1&[1*]C(=O)c1cccc(Cl)c1&&[2*]C(=O)C[4*]^[3*]N[4*]&[3*]C(=O)c1ccccc1Cl&&&
Cc1cccc(NC(=O)c2cn(CC(C)C)c(=O)c3c2c2ccccc2n3C)c1&&&
[2*]Sc1nnnn1-c1cccc(OC)c1&[1*]C(=O)C[2*]&[1*]Nc1ccccc1N1CCOCC1&&&
C=C(C)C(=O)Cc1c(O)cc2oc3c(C(=O)OCC)c(O)c(C(=O)C(C)CC)c(O)c3c(=O)c2c1O&&&
Cc1ccc(C)c(N2CCN(S(=O)(=O)c3ccc4OCC(=O)Nc4c3)CC2)c1&&&
[1*]C(=O)C[3*]&[3*]Sc1nnnn1-c1ccccc1Cl&&[1*]Nc1ccc(N[2*])cc1^[2*]C(=O)c1cccs1&&&
CCOC(=O)c1ccc(CNC(=O)CN2C(=O)Nc3ccc(OC)cc3C2c2ccccc2)cc1&&&
[1*]C(=O)c1c(CC)noc1C&[1*]O[2*]&[2*]Cc1nc(-c2ccc(Cl)cc2)cs1&&&
NC1=CC=C(S(=O)(=O)OC2=CC(N)=C(S(=O)(=O)O)C(N)=C2)C=C1&&&
[1*]C(=O)c1ccc(C(=C)c2ccccc2)cc1&[1*]N[2*]&[2*]C(CC[3*])C(=O)O&[3*]C(C)C&&&
[1*]Cc1cccc(C(C)=NO)c1O&[1*]Oc1cccnc1Cl&&&
Cc1cccc(NC(=O)c2cccc(Nc3ncnc4c3nc3CCCCCn34)c2)n1&&&
CSc1nc(=O)c2c([nH]1)sc1c2CC(C)(C)OC1&&&
Fc1ccc(-c2nc3c(-c4ccc(Cl)cc4)ncnc3[nH]2)cc1&&&
COc1cccc(-n2c(=O)c(=O)n(C)c3cc(C(F)(F)F)c(-n4c(C)nc5ccccc54)cc32)c1&&&
CCCCN(CCCC)C(=O)C(=O)c1c(-c2ccc(F)cc2)[nH]c2ccccc12&&&
CN1CCN(c2nc(NC3CCOC3)c3cc(Cl)ccc3n2)CC1&&&
Cc1nc(C)c(C2=C(c3ccc(OCC(O)CN4CCCC4)cc3)C(=O)NC2=O)[nH]1&&&
CCc1ccc(C=Cc2n[nH]c3c2C(c2ccccc2OC)NC(=O)N3)s1&&&
[3*]=CCc1ccc(O)c(OC)c1&[1*]C(=O)C=[3*]&[1*]N[2*]&[2*]C([9*])C[4*]&[4*]N([5*])[6*]&[5*]CC[7*]^[7*]C([8*])[9*]&[6*]CC[8*]&&&&
COc1ccc(Cl)c2c1C1C=C(CN3CCN(Cc4cccc5nsnc45)CC3)CCN1CC2&&&
CC(=NO)C1=CC=CC(C(=NNC(=S)NC2=CC=CC(C(F)(F)F)=C2)C2=CC=C(OC(F)F)C=C2)=N1&&&
[4*]CC&[4*]CC[5*]&[1*]=CC(O)C[5*]&[1*]=CC1CCC(=O)C1[3*]&[2*]=CC[3*]&[2*]=CCCCC(=O)O&&&
Fc1cc2ncc(NCc3ccncc3)nc2cc1F&&&
COc1cccc(C(=O)OCc2cc(=O)n3nc(C4CC4)sc3n2)c1OC&&&
[1*]C(C)=O&[1*]N[4*]&[4*]C[5*]&[2*]N1CCN(c2ccc(N3CC([5*])OC3=O)cc2F)CC1&[2*]C([3*])=O&[3*]Nc1cccc(Cl)c1&&&
[3*]CC&[1*]Nc1ccc(N([3*])[4*])cc1&[1*]C(=O)C[5*]&[2*]Nc1c(N)[nH]c(S[5*])nc1=O^[4*]C[6*]^[2*]C(C)=O&[6*]C1CCCO1&&&&&
[1*]Nc1cc(C)on1&[1*]C(=O)CCc1ccccc1&&&
[3*]C([5*])C&[1*]C(=O)CC[5*]&[1*]N[2*]^[3*]C([13*])CC[6*]^[2*]CCc1ccccc1&[10*]C([11*])(C)C([12*])[13*]&&&[11*]C(=O)O[12*]&&[4*]C([6*])([7*])[8*]^[8*]C[12*]&&[4*]CC(=O)O&[7*]CC(=O)O&&
[1*]NC(=NC)N[2*]&[1*]C#N&&[2*]CCC[3*]^[3*]n1nc(-c2ccccc2)ccc1=O&&&
COc1cccc(NC(=O)c2cc3c(CCC3)s2)c1&&&
[3*]CC&[1*]O[3*]&[1*]C(=O)c1sc(N[2*])nc1C&[2*]C(=O)C[4*]&[4*]Oc1ccc(O[5*])cc1&[5*]CC&&&
[1*]C(=O)c1ccccc1&[1*]N1CC2(CCN([2*])CC2)C1&[2*]Cc1cnn(-c2ccccc2)c1&&&
[8*]CC(CC)c1nnnn1-c1ccc(OC)cc1&[1*]ON=C([8*])C&[1*]CC[2*]&[2*]O[3*]&[3*]C1OC([5*])C(O)C(O)C1[4*]&[5*]CO&&[4*]OC[6*]^[6*]C(C)(C)C([13*])=O&[7*]C([10*])([11*])C(=[14*])C([13*])C([12*])(C)C([17*])(
[1*]CC([4*])=O&[1*][N+]([2*])([3*])[4*]&[2*]CC[5*]^[5*]C([6*])[7*]^[3*]CC[6*]&&&&&
[1*]C(C)C&[1*]N([2*])[3*]&[2*]Cc1ccc(Cl)cc1&&[3*]Cc1cccc(C[n+]2csc(C(N)=O)c2C(N)=O)c1&&
[1*]Oc1cc([N+](=O)[O-])ccc1Cl&[1*]C(C[2*])(C[6*])CC[3*]&[2*]C(C[4*])CC[5*]&[4*]C(C([5*])[6*])C([8*])C([7*])C([11*])C([9*])([10*])C^[3*]S(=O)(=O)O^[8*]CC[9*]&&&&[10*]CC([11*])O&&
[2*]CCC(=O)C(=C)C&[1*]C([2*])C&[1*]C([9*])CC[3*]&[3*]C(C)(C([4*])C=C[6*])C([7*])(C)C([8*])[9*]&[4*]CC[5*]&&[5*]C([6*])C([10*])C([11*])([12*])C^[10*]CCCC([11*])(C)C&&[7*]CC[8*]&&
[3*]N([4*])C&[3*]Cc1nc(C2CC2)no1&&[1*]N1CCC([4*])C1^[1*]C([2*])=O&[2*]Nc1cccnc1&&&
[2*]CC(=O)O&[1*]Nc1ccc(O[2*])cc1&[1*]C(=O)C[3*]&[3*]N([4*])c1ccc(Br)cc1&[4*]S(=O)(=O)c1ccccc1&&&
[2*]CC&[1*]O[2*]&[1*]C(=O)C=[3*]&[3*]=CC=[4*]&[4*]=CC=[5*]&[5*]=CC=[6*]&[6*]=CC=[7*]&[7*]=CC(=O)O&&&
NS(=O)(=O)C1=CC(C(F)(F)F)=CC=C1Cl&&&
[1*]OC&[1*]CC[2*]&[2*]O[3*]&[3*]CC[4*]&[4*]O[5*]&[5*]CC[6*]&[6*]O[7*]&[7*]C[10*]&[8*]C1OC([10*])C(O)C(O)C1O&[8*]O[9*]&[9*]C([18*])CO[15*]&[15*]C([16*])C([17*])[18*]&[12*]C([16*])CO[17*]&[12*]O[14*]&[14*]C1OC([19*])C(O)C1O&[13*]C1OC([20*])C(O)C
COc1ccc(F)cc1-c1nc(N2CCN(C(=O)Oc3ccc(C)cc3)CC2)nc2ccccc12&&&
[3*]CCCC&[3*]CCCC[5*]&[4*]CCCC[5*]&[2*]C(CO)C(O)CCC[4*]&[1*]N[2*]&[1*]C(=O)C(N)CCC(=O)O&&&
CC1=CC=C(C2=CC(Cl)=C(O)C(Cl)=C2)C=C1&&&
[12*]CC&[12*]C([13*])C&[3*]C(=O)C([6*])[13*]&[1*]N[6*]&[1*]C([2*])=O^[3*]N[7*]^[2*]N([8*])[9*]&[4*]C(=O)C([7*])C&[8*]Cc1ccccc1&[4*]N[10*]&&[9*]Cc1ccccn1^[5*]C(=O)C([10*])Cc1ccccc1&&&[5*]N[11*]&[11*]C(CCC[14*])C(
[1*]Cc1ccccc1C(=NOC)c1ccc(C(F)(F)F)cc1&[1*]Oc1ccc(C)cc1&&&
[1*]N1CCC=C(c2nc(C)no2)C1&[1*]C(C)=O&&&
[1*]Nc1cc(Nc2ncc(C(F)(F)F)c(OC)n2)c(OC)cc1OC&[1*]S(C)(=O)=O&&&
[1*]=Cc1ccc(C)cc1&[1*]=C1NC(=O)N([2*])C1=O&[2*]Cc1ccccc1&&&
[6*]S(=O)(=O)c1c(C)c(C)cc(C)c1C&[4*]N1CCN([6*])CC1&[1*]C(=O)C[4*]&[1*]N[2*]&[2*]C([3*])=O&[3*]N[5*]&[5*]C[7*]&[7*]C1CCCO1&&&
CN(C1CCN2Cc3ncccc3CC2C1)S(=O)(=O)c1ccc(Cl)cc1&&&
Cc1csc2c1-n1c(nc3ccccc31)C(O)C2=O&&&
Cc1cc(C)c(-n2cc3CC(C)(C)CCc3n2)c(C)c1&&&
COc1ccc(-c2cc3ccccc3n2CCOCCOCCN(CCOCCOCCOCCOc2ccccc2C(=O)c2ccccc2)C(=O)C3C(C)O)cc1&&&
COC1=CC=C(Cl)C(NC2=CC(NC3=CC=C([N+](=O)[O-])C=C3)=NC(N)=N2)=C1&&&
CC1CCC(=NNc2ccccc2)c2ncc(C(=O)O)c(=O)n21&&&
CC1(C)CC(=O)c2c(O)cc(O)cc2O1&&&
Cn1c(-c2ccccc2)cc2c(c(-c3cccnc3)n[nH]2)c1=O&&&
CCCCn1c(-c2cccc(OC)c2)c(CC)c2ccc(OCC(=O)O)cc21&&&
Cc1cc(=O)n2c(C)csc2n1&&&
CNCCC1(c2ccco2)OCc2cc(S(=O)(=O)Nc3nccs3)ccc21&&&
[1*]=CC(=O)c1cc(C(=O)C=[2*])c(O)cc1O&[1*]=Cc1ccc(Cl)cc1&&[2*]=Cc1ccc(Cl)cc1&&
N=c1cc(-c2ccc(C(F)(F)F)cc2)[nH]c2c1c1c(CN(Cc3cccnc3)CC1)s2&&&
[1*]C(=O)C[4*]&[2*]Nc1ncc(Cl)n([4*])c1=O&[2*]CC(F)(F)c1cccc[n+]1[O-]^[1*]N[3*]&&[3*]Cc1ccccn1&&&
[1*]CNc1ncc(C)o1&[1*]n1cnnc1-c1ccccn1&&&
COc1cc2c(cc1O)C(=O)C(C)C2&&&
[1*]C(=O)c1ccc(Cl)c(Cl)c1&[1*]Nc1sc(Nc2ccc(OC(F)(F)F)cc2)nc1C(F)(F)F&&&
O=C(c1ccccc1)n1nc(C(=O)N2CCCC2)c2ccccc21&&&
CN1CCN(c2ncnc3c2CCN(Cc2csc(N)n2)CC3)CC1&&&
Fc1cccc(-c2cnc3nc(N4CCN(Cc5ccccn5)CC4)oc3c2)c1&&&
CN1CCN(c2ccc3NC(=O)C(=C(Nc4ccc(C#N)cc4)c4nccs4)c3c2)CC1&&&
COCCN(Cc1ccc2ccccc2c1)c1nc(-c2cocc2)cs1&&&
[1*]Sc1nnc(-c2ccc(OC)cc2)n1-c1ccccc1&[1*]CC(=O)c1ccc(OC(F)F)cc1&&&
[1*]C(Cc1ccc(-c2c(C)cccc2C)cc1)C(=O)O&[1*]Oc1ccccc1&&&
COc1ccc(Cl)cc1NS(=O)(=O)c1cc(Br)cc2c1N(C(=O)C1CC1)CC2&&&
COc1cccc(-c2cccc(C(=O)NCCCN3CCc4ccccc4C3)c2)c1&&&
CC(C)Oc1ccc(Nc2nc3ccccc3nc2NS(=O)(=O)c2ccc(C(=O)O)cc2)cc1&&&
[2*]CC&[1*]O[2*]&[1*]C(=O)c1nc(C#N)c(N2CC([3*])C2)o1&[3*]Oc1ccc(-c2ccccc2)cc1&&&
[1*]C(=O)c1ccc(OC)cc1&[1*]Nc1ccc(S([3*])(=O)=O)cc1&[2*]N[3*]&[2*]C([4*])=O&[4*]C([5*])([6*])[7*]&[7*]C[13*]&&[6*]C[16*]&[5*]C[8*]^[8*]C([9*])[10*]&[9*]C[11*]&[11*]C([12*])[13*]^[10*]C[15*]^[12*]C[14*]&&&[14*]C([15*])[16*]&&&
[1*]=CC1=C(C)CCCC1(C)C&[1*]=Cc1cn(-c2ccc(S(N)(=O)=O)cc2)nn1&&&
CCCC(NC(=O)C1CC(OC(=O)N2CCCCC2)CN1C(=O)C(NC(=O)C(N)Cc1c[nH]c2ccccc12)C(C)(C)C)C(=O)C(=O)NCC(=O)O&&&
[1*]OC&[1*]C(=O)C[7*]&[3*]N[7*]&[3*]C(=O)C([8*])C[4*]&[4*]O[5*]&[5*]Cc1ccccc1^[6*]N[8*]&&[2*]C([6*])=O&[2*]OC&&&
CC(C)OCC(CC1CCCO1)Nc1nc(Nc2ccc3[nH]c4c(CCCC4)c3c2)ncc1C(F)(F)F&&&
COc1ccc(S(=O)(=O)N2CCc3ccccc3C2CNCC2CC2(O)c3ccccc3-c3ccccc32)cc1&&&
[1*]Cc1cnc(O)[nH]c1=O&[1*]S(=O)(=O)c1ccccc1&&&
O=C(NCCN1CCC(O)(c2ccc3OCCCOc3c2)CC1)c1c(Cl)ccs1&&&
[1*]C(C)=O&[1*]O[5*]&[5*]C[9*]&[7*]C([13*])C(OC([15*])(C)C)(C(C)CC([7*])C([8*])[12*])C([13*])([14*])C&[2*]O[7*]&[2*]C(=O)c1ccccc1^[3*]O[8*]&&[3*]C(C)=O^[13*]C([14*])O&&&[6*]C([11*])C([9*])[10*]^[10*]C(C)(C)OC(
FC(F)(F)c1ccc(Nc2nc3cc(Cl)cc(Cl)c3o2)cc1&&&
[1*]Nc1cc(C)on1&[1*]C(=O)c1ccc(N[2*])cc1&[2*]C(=O)c1ccccc1C&&&
COc1cc(-c2cc3c(C(C)=O)c(O)ccc3o2)cc(O)c1O&&&
[1*]Nc1cccc(C(C)=NN[2*])c1&[2*]C(=O)c1ccc(Cl)s1&&[1*]C(=O)c1ccco1&&
[1*]S(=O)(=O)c1cccnc1&[1*]NN=C1CCCCCCC1&&&
Oc1ccc(Cn2cnc3c(-c4ccco4)ncnc32)cc1&&&
COc1ccccc1-c1cccn2nc(Nc3cccc(Br)c3)nc12&&&
O=c1oc2ccccc2cc1-c1nc2ccccc2[nH]1&&&
[3*]S(C)(=O)=O&[1*]C(=O)c1ccccc1N([3*])[4*]&[1*]N[2*]&[2*]Cc1ccccs1^[4*]S(C)(=O)=O&&&&
[1*]C(=O)CC(C)(C)C[3*]&[1*]C([2*])=C([3*])[4*]&[4*]O[5*]&[5*]C([6*])([7*])C^[2*]C([7*])C=O^[6*]C(C)(O)CCC=[8*]&&&[8*]C([9*])C([10*])([11*])C&[9*]O[10*]&&&
[1*]C(=O)CCC(=O)c1ccc(F)cc1&[1*]N[2*]&[2*]C[3*]&[3*]C1CCCO1&&&
[2*]CCC&[1*]Nc1nc(-c2nc(C)ccc2O[2*])cs1&[1*]C(=O)C(C)(C)C&&&
Cc1ccc2[nH]c(-c3ccccc3O)c(C3CC(c4ccccc4)=NN3C3=NC(=O)CS3)c2c1&&&
Cc1c(-c2nc3ccc(S(=O)(=O)NC4CCN(CCNC5CC5)C4)cc3s2)c(N)n[nH]1&&&
[1*]OC&[1*]C(=O)C[3*]&[3*]CC[4*]&[2*]C(=O)C[4*]&[2*]Nc1ccccc1&&&
O=C1c2nsnc2CC12C(c1ccccn1)C1CCCN1C21C(=O)Nc2ccc([N+](=O)[O-])cc21&&&
[1*]C(=O)C[2*]&[2*]N1CCN(c2cccc(Cl)c2)CC1&&[1*]Nc1nccs1&&
[4*]C#CC&[4*]C[5*]&[1*]O[5*]&[1*]C([2*])=O&[2*]N[6*]&[6*]C(C(=O)O)C([7*])C&[3*]N[7*]&[3*]C(=O)c1cccs1&&&
CCCN(Cc1ccccc1)Cc1c(C(F)(F)F)nc2n(-c3c(C)cc(C)cc3C)c3ccccc3n12&&&
[2*]C([3*])=O&[2*]NO&&[1*]C1NCC2(CC2)CC1[3*]^[1*]C(=O)O&&&
Cc1noc(C)c1S(=O)(=O)N(C)CC1Oc2cc(C#Cc3ccccc3)ccc2S(=O)(=O)N(C(C)CO)CC1C&&&
[2*]CC&[1*]C(=O)c1cc(NC(=S)N([2*])[3*])ccc1N1CCOCC1&[3*]CC&&[1*]N[4*]^[4*]Cc1ccco1&&&
CCOP(=O)(OCC)C(Cc1c[nH]c2ccc([N+](=O)[O-])cc12)NC(=O)OC1C2CC3CC(C2)CC1C3&&&
[2*]CCC&[1*]C1([2*])CCCNC1&[1*]C(=O)O&&&
[6*]C([7*])C&[3*]CC[6*]&[3*]N1CCC([5*])CC1^[1*]C([12*])(C([11*])=[17*])C([8*])C([9*])C([10*])(F)C([14*])(F)C([11*])([13*])C^[5*]N1CCOCC1&[7*]C[8*]&&&&[9*]CC([10*])F&[11*]C(=O)C=[17*]&[4*]C([13*])CC[14*]^[4*]C(C)C&&
CCn1cc(C(=O)Nc2ccc3c(c2)CCN3S(C)(=O)=O)c(=O)c2ccc(C)nc21&&&
CS(=O)(=O)c1ccc2c(c1)C(=O)C(=O)N2Cc1cccc(C(F)(F)F)c1&&&
[1*]C(C)C&[1*]OP(=O)(O[2*])c1cc(-c2nc(S[3*])nc(Nc3ccccc3Cl)n2)ccc1N1CCOCC1&[2*]C(C)C&&[3*]C(C)C&&
[1*]C(=O)c1cc(Cl)c(N)cc1OC&[1*]N[2*]&[2*]Cc1cnc(C)cn1&&&
[2*]C(C)C&[1*]Nc1nc(C[2*])cs1&[1*]C(=O)CCc1cnccn1&&&
NC1=CC=C([N+](=O)[O-])C(C(=O)O)=C1&&&
[1*]C(=O)C(=C)C&[1*]Nc1ccc(-c2ccc(Cl)cc2)c(O[2*])c1&[2*]C(C([3*])=O)c1ccco1&[3*]NO&&&
N#CC1C(=N)Oc2ccccc2C1c1ccc2OCOc2c1&&&
Cc1ccc(S(=O)(=O)C(C#N)=Cc2cn(Cc3ccc(F)cc3)c3ccc(C(=O)O)cc23)cc1&&&
[2*]S(=O)(=O)c1cccc(F)c1&[1*]N[2*]&[1*]C[3*]&[3*]C1CCCO1&&&
Cc1cc(=O)oc2cc(C)cc(OCC(=O)NCc3ccccn3)c12&&&
[1*]C([2*])C1(C([9*])[10*])OCC(C(=C)c2ccc(Nc3ccccc3)cc2)OO1&[1*]C[3*]&[3*]C([4*])[5*]^[2*]C[7*]^[4*]C[6*]&&[8*]C[9*]^[6*]C([7*])[8*]&&[5*]C[10*]&&&&
[1*]C([3*])=O&[1*]N[2*]&[2*]C[4*]^[3*]C([9*])CCC[5*]^[4*]C1CCCO1&[5*]C([6*])[7*]&&&[7*]N(OS(=O)(=O)O)C([8*])=O^[8*]C([9*])[10*]&[6*]C[8*]&&&&
[3*]CC&[1*]O[3*]&[1*]C([4*])=O&[2*]N1CCC([4*])([5*])CC1&[5*]CCc1ccccc1Cl&&[2*]C(=O)CCc1cn[nH]c1&&
COC1=CC(C2=CSC(N=C(N)N)=N2)=CC(OC)=C1OC&&&
[4*]OC&[2*]C1OC(C)C([4*])C(O)C1[6*]&[2*]OC&&[1*]N[6*]^[1*]C(C)=O&&[5*]C1OC(O)=C([7*])C1=O^[3*]O[5*]&[3*]C1(C)CCC([8*])O1&[8*]CC[11*]&[9*]CC[11*]&[9*]CC[10*]&[10*]CC[12*]&[12*]CCO&&&
CON=C(N)C1=CC=C(C2=CC=C(C3=CC=C(C(N)=NOC)C=C3)O2)C=C1&&&
[1*]OC&[1*]CC[3*]&[2*]C(c1ccc(C)cc1)c1nnnn1[3*]&[2*]N1CCN(c2ccccc2OC)CC1&&&
O=CC=CC1=CC=C(OC2=CC=C(Cl)C=C2)C=C1&&&
[1*]C(=O)c1ccc(Br)cc1C&[1*]Nc1nnc(-c2ccccc2Cl)o1&&&
[2*]=Cc1ccccc1OC&[1*]C1=NC(=O)C(=[2*])S1&[1*]Nc1cccc(C(=O)O)c1&&&
O=C(c1nn2c(C(F)(F)F)cc(-c3ccco3)nc2c1Cl)N1CCC(O)(c2cccs2)CC1&&&
CC1=CC(C)(C)N(Cc2cc(=O)[nH]c(-c3ccc4OCCOc4c3)n2)c2ccc(OC(F)(F)F)cc12&&&
N#[N+][N-]C1=CC(c2ccc(O)c(I)c2)=Cc2ccc3[nH]nc(F)c3c12&&&
COc1cccc(-c2csc(NCCN3CCN(c4nc5ccccc5s4)CC3)n2)c1OC&&&
[1*]C(=O)Cc1ccc(C(C)(C)C)cc1&[1*]N1CCC([4*])CC1&[2*]N[4*]&[2*]C([3*])=O&[3*]Nc1ccccc1C#N&&&
CN(C)CCN1C(=O)CCn2nc(-c3cn(CCO)nc3)cc12&&&
COc1ccc(NC(=O)CN(C)CC(=O)N2CC3CC(C2)c2cccc(=O)n2C3)cc1&&&
[3*]C(C)C(=O)O&[1*]N[3*]&[1*]C(=O)C(=[4*])N[2*]&[4*]=Cc1ccc(-c2ccccc2[N+](=O)[O-])o1&&[2*]C(=O)c1ccccc1&&
[1*]S(=O)(=O)c1ccc(Oc2ccccc2-c2ccnc(Nc3cccc(S([2*])(=O)=O)c3C)n2)c(C#N)c1&[1*]Nc1nccs1&&[2*]N(C)C&&
Cc1cc(C)c2NC(=O)C(=NNC(=S)N3CCCCC3)c2c1&&&
Fc1ccc(F)c(C=NN=c2[nH]c3ccccc3s2)c1&&&
[1*]Nc1cnccc1C1CC(C)C([3*])C(N)C1&[1*]C(=O)c1ccc(F)c(-c2c(F)cc(C(F)(F)F)cc2F)n1&&[2*]N[3*]^[2*]C[4*]&[4*]C1CC1&&&
COC(=O)c1ccc(NC(=O)COc2ccccc2C)c(Nc2ncnc3cnc(N4CCCC4)nc23)c1&&&
CC1=NN2C(=O)C3(C4=C(CCCC4=O)Oc4c3c3c(ccc(C)c3n4C)CCN4CCCCC43)N=C2S1&&&
CCCc1c(OCc2ccc(-c3ccccc3-c3nnn[nH]3)cc2)ccc2c1on(C)c2=O&&&
CCOC(=O)N(c1cc(F)cc(F)c1)C(CCCCNC(=O)CC)c1nc2ccccc2[nH]1&&&
[3*]CC&[1*]N1CCCCC1[3*]&[1*]CCC[2*]&[2*]n1ccc(=O)n(C(=O)c2ccc(Cl)cc2)c1=O&&&
[1*]C(=O)c1ccccc1OC&[1*]N([2*])c1ccccc1&[2*]C1CNC1&&&
[2*]N(C[6*])C([4*])=O&[4*]C([5*])C([6*])[7*]&[1*]N(C[5*])C[7*]^[2*]C[3*]^[1*]C(=O)c1ccc(-c2cnn(C)c2)cc1&[3*]C1CC1&&&&&
[2*]CC=C&[2*]N([3*])[4*]&[1*]C(=O)C[3*]&[1*]Nc1ccc(OC)cc1^[4*]S(=O)(=O)c1cccc(C(F)(F)F)c1&&&&
[5*]Sc1nnc(CCCC)o1&[3*]C(C[4*])C[5*]&[4*]N1CCCC1&&[1*]N[3*]^[1*]C(=O)C(N)C[6*]&[6*]CC[7*]&[2*]Nc1nnc(C[7*])s1&[2*]C(=O)Cc1cccc(OC)c1&&&
CN(C(=O)c1ccc(Oc2ccccc2)cc1)c1ccc2[nH]c(=O)[nH]c2c1&&&
[1*]=C1NC(=S)NC1=O&[1*]=Cc1ccc(-c2ccc(Br)s2)o1&&&
CCCCC1C=C(C)C(=O)c2cc(OC)c(OC)cc21&&&
O=C(C=Cc1ccc(Cl)cc1Cl)NC1CCC(CN2CCC(c3c[nH]c4ccccc34)CC2)CC1&&&
C#Cc1ccc2c(c1)CCc1ccc(C(=O)OCC3(C)CCC(NCc4ccc([N+](=O)[O-])cc4)CC3)nc1-2&&&
CC12CCN(CCCOc3ccc(NS(=O)(=O)c4ccc5ccccc5c4)cc3)C(Cc3ccc(O)cc31)C2(C)C&&&
CC(C)C(NC(=O)c1cc2c(s1)c1ccccc1oc2=O)C(=O)O&&&
[1*]C(C)C&[1*]Oc1ccccc1N1CCN([2*])CC1&[2*]Cc1nc(-c2ccc(Cl)cc2)oc1C(C)C&&&
[1*]Nc1nc(-c2ccncc2)nn1C(=O)c1ccccc1&[1*]Cc1ccccc1&&&
CC1c2c(CC34NC(=O)C5OC5C34)c3c(CCn3c2=O)c(=O)[nH]1&&&
NC1=NC(C2=CC=CC=C2)CO1&&&
COc1ccc2OC(c3ccc(OCCN4CCCCC4)cc3)C(=O)c2c1&&&
Cc1ccc(-c2cc(C(=O)NC3CCC(CCN4CCN(C(=O)C5CCc6ccccc6C5)CC4)CC3)no2)cc1NS(C)(=O)=O&&&
[6*]C1CCC(N)CC1&[1*]C([6*])=O&[1*]Nc1cc(N[2*])cc(C[3*])c1&[2*]C(=O)c1cccc(O)c1&&[3*]N[4*]^[4*]CC[7*]&[7*]CC[8*]&[5*]CC[8*]&[5*]N1CCCNC1=O&&&
[1*]=Cc1c(N)nc(N)[nH]c1=O&[1*]=Cc1cc(-c2ccc(O)cc2)no1&&&
[1*]C(C)=O&[1*]N[6*]&[6*]C1C([7*])C=C([8*])OC1[9*]&[8*]NC(N)=S&&[2*]N([7*])C^[2*]C(=O)Cc1cc(F)cc(F)c1^[3*]C([9*])C([4*])=O&&[3*]N[5*]&[5*]Cc1ccc(F)cc1^[4*]N1CCC(c2cnc[nH]2)CC1&&&
COc1cccc(-c2cc(C(=O)NCCOc3ccccc3)c3ccccc3n2)c1&&&
[2*]C(C)=NNc1nc(C)cc(C)n1&[1*]C[2*]&[1*]Oc1ccc(Cl)cc1&&&
CC(C)=NNC1=NC(C2=CC=CC=C2)=C(C2=CC=C(F)C=C2)S1&&&
Cc1ccc(S(=O)(=O)N2CCN(c3nccnc3OC3CN(Cc4ccc5OCOc5c4)C3)CC2)cc1&&&
[5*]C(CCC(=O)O)C(=O)O&[2*]N[5*]&[2*]C(=O)C([6*])Cc1ccc(O[4*])cc1&[4*]Cc1ccccc1&&[3*]N[6*]^[1*]C([3*])=O&[1*]Oc1ccccc1&&&
[2*]C(C)C&[1*]C[2*]&[1*]n1nnc(-c2cccc(Cl)c2)n1&&&
[2*]Nc1cc(C)cc(C)c1&[2*]C(=O)C[3*]&[1*]O[3*]&[1*]C(=O)c1c(-c2ccccc2)noc1C&&&
[1*]C(=O)C[3*]&[3*]Sc1nnc(-c2ccccc2Cl)n1[4*]&[4*]Cc1ccco1^[1*]N[2*]&&[2*]Cc1ccccc1&&&
O=C(Cc1nnc2sc(-c3ccccc3)nn12)Nc1c(F)cccc1F&&&
[2*]C(=S)Nc1ccc(cc1)cc1&[1*]C1CCN([2*])CC1&[1*]C(c1ccccc1)c1ccccc1&&&
[1*]=CC(=O)O&[1*]=CCO&&&
Cc1nc2nc(CCc3nc(-n4ccnc4)cn3C)cn2c(C)c1&&&
[2*]C(CC)c1cccc(C)c1&[1*]N[2*]&[1*]C(=O)c1c(-c2ccccc2)c(CC)c(CC)n1C&&&
CC(=NNC(=O)C1COc2ccccc2O1)c1ccccc1&&&
CC1=CC(O)=C(SC2=NC=CC=N2)C=C1Cl&&&
Cn1cc(C2=C(c3cn(CC(=O)O)c4ccccc34)C(=O)NC2=O)c2ccccc21&&&
[1*]C(C)c1cc(C(F)(F)F)cc(C(F)(F)F)c1&[1*]O[2*]&[2*]C(C[3*])C[6*]&[3*]C([4*])N([5*])[6*]&[4*]CN(C([5*])=O)c1ccc(C#N)c(C(F)(F)F)c1&&&
[3*]Cc1ccc(C(C)C)cc1&[1*]N([3*])[4*]&[4*]Cc1ccncc1&&[1*]C([2*])=O^[2*]Nc1ccc(-c2ccnc(N3CCCC3)n2)cc1&&&
[1*]Cc1ccc(OC)c(OC)c1&[1*]N(C[3*])C([2*])[6*]&[3*]C([4*])C([5*])[6*]&[4*]CCCC[5*]^[2*]Cc1ccccc1&&&&
[3*]Cc1ccc(C)cc1&[2*]C1CC(=O)N([3*])C1&[1*]C([2*])=O&[1*]Nc1ccccc1-n1cnnn1&&&
COc1ccc(S(=O)(=O)n2c(N)nc3ccccc32)cc1&&&
[2*]C(CC(N)=O)c1ccc(N2CCN(c3cccc(C)c3)CC2)c([N+](=O)[O-])c1&[1*]N[2*]&[1*]C([3*])=O&[3*]C1CCCN1&&&
[2*]n1c(O)cn(NS(=O)(=O)c2ccc(C(C)C)cc2)c1=S&[1*]CC[2*]&[1*]N1CCOCC1&&&
CC(C)c1cc(-c2cnc3oc(C(C)c4ccccc4)nc3c2)c(Cl)cc1C(=O)O&&&
O=S(=O)(Nc1cccc2cncnc12)c1cccc2cccnc12&&&
O=C(N1COCC1)C2(CCN(C(=O)c3ccco3)CC2)c2ccccc21&&&
O=C1NC(=O)c2c1c1c([nH]c3ccccc31)c1c2c2ccc(O)cc2[nH]1&&&
[1*]C(=O)CC(N)C[3*]&[1*]Nc1ccc(O[2*])cc1F&[2*]Cc1cccc(-c2ccc(=O)[nH]n2)c1^[3*]N1CCC(O)C1&&&&
Cc1ccc(-c2ccc3ncnc(N(C)Cc4cccs4)c3c2)o1&&&
[3*]=Cc1cnc(Oc2ccc(C=CC(=O)O)cc2)c(C=C)c1&[1*]C(=O)C=[3*]&[1*]N[2*]&[2*]C[4*]&[4*]C1CCCO1&&&
[1*]C(=O)C[4*]&[4*]C1CCCC1&&[1*]N([2*])[3*]^[2*]Cc1coc(-c2ccccc2F)n1&&[3*]Cc1cccs1&&
CC1=CC(C)=C(S(=O)(=O)C2=C[NH]C(C3=CC=C([N+](=O)[O-])C=C3)=N2)C(C)=C1&&&
[1*]C(=O)Cc1ccccn1&[1*]Nc1sc(C2CCCC2)cc1C([2*])=O&[2*]Nc1ccccn1&&&
O=c1c(OC2OC(CO)C(O)C(O)C2O)c(-c2cc(O)c(O)c(O)c2)oc2cc(OC3OC(CO)C(O)C(O)C3O)cc(O)c12&&&
Cc1cccc(Nc2cc(C)nc3ccc4nc[nH]c4c23)c1&&&
Nc1nc(CCCc2ccccc2)cc(Cl)n1&&&
[2*]CC(=O)c1ccc(OC)c(OC)c1&[1*]O[2*]&[1*]C([3*])=O&[3*]C(C[4*])C[8*]&[4*]C([5*])[6*]&[5*]CC[7*]^[7*]C([8*])[9*]&[6*]C([9*])=O&&&&
[1*]Nc1ccc(C)cc1&[1*]C([2*])=O&[2*]N1CCC([4*])CC1&[3*]N[4*]&[3*]C([5*])=O&[5*]C1CCC1&&&
[1*]Cc1ccc(OC)cc1&[1*]Sc1nc(=O)c(C)c(Cc2cccc(F)c2)[nH]1&&&
NCC1CCc2ccc(OCc3ccc(Cl)c(Cl)c3)cc2C1Cc1ccc(Br)c(F)c1&&&
COc1ccc(C(=O)CSc2cc(C)c3cccc(OC)c3n2)cc1&&&
[4*]C1=C(C)NC(=O)NC1c1cccc([N+](=O)[O-])c1&[1*]C([4*])=O&[1*]O[3*]&[2*]C(=O)C[3*]&[2*]Nc1ccc(F)c(F)c1F&&&
[3*]N1C(=O)C([4*])SC1C&[2*]N[4*]&[1*]C([2*])=O^[3*]C([5*])=O^[1*]Oc1ccc([N+](=O)[O-])cc1&[5*]C1CCCCC1&&&&&
CC1=CC=C(OC2=NC=C(C(=NC3CC3)NO)C=N2)C=C1&&&
[1*]C(=O)CCCC(N)C(=O)O&[1*]Nc1cc(CCCC(=O)O)cc(-c2ccc(O)c(CCCC(=O)O)c2)c1&&&
CCCc1c(Oc2cccc(C(=N)N)c2)ccc2cc(C(=O)c3ccccc3)ccc12&&&
[3*]C(=O)C([5*])C&[3*]N[7*]&[7*]C(CCC(=O)O)C(=O)O^[1*]N[5*]&&[1*]C(=O)C([6*])C[8*]&[2*]N[6*]&[2*]C(=O)C([9*])[10*]^[8*]C(C)C^[4*]CC[9*]&&&[4*]Oc1ccccc1^[10*]CCc1cccc(C(=O)O)c1&&&&
[2*]OC&[2*]CC[3*]&[1*]N[3*]&[1*]C(=O)c1c(C)ncnc1C&&&
[2*]C1CC(C)CCC1[5*]&[5*]C(C)C&&[1*]O[2*]^[1*]C(=O)C([3*])Cc1ccccc1&[3*]N[4*]&[4*]CC(N)CS&&&
[2*]OC(=O)C([4*])C&[1*]C(C(=O)SC(C[2*])(C([3*])[4*])C([8*])C([7*])C([5*])[6*])C(C)(C)CCC[15*]&[1*]C(C)C&&[3*]CC[5*]&[6*]CC[7*]&[8*]CO[9*]^[9*]C([10*])([11*])C&[10*]O[12*]^[12*]C([13*])[14*]&[14*]C(C)CC[15*]&&&&
[2*]C#N&[2*]C1(C([5*])=O)CC(C)N([4*])C1C&[1*]N[5*]&[1*]C(=O)c1ccc(C[3*])cc1^[4*]Cc1ccncc1^[3*]Oc1ccccc1&&&&&
[1*]CC(=O)c1ccc(OC)c(OC)c1&[1*]N1C(=O)OC([2*])C1=O&[2*]Cc1ccccc1&&&
[6*]Cc1ccc(OC)cc1&[2*]N[6*]&[2*]C(=O)C([7*])Cc1ccccc1&[3*]N[7*]&[3*]C(=O)C([8*])[11*]&[4*]N[8*]&[4*]C(=O)C([9*])[10*]^[11*]C(C)C^[5*]N[9*]&&&[1*]C([5*])=O^[10*]C(C)C^[1*]OC&&&&&
[1*]C=Nc1ccc(C)cc1&[1*]N(C)c1ccc(O)cc1&&&
COc1ccc(-c2cc(C(=O)c3cc4c(cc3O)OCO4)c3ccccc3n2)cc1OC&&&
[1*]n1c([N+](=O)[O-])cnc1C&[1*]CC(O)CO&&&
O=C(NC1CCN(Cc2ccc3OCOc3c2)CC1)N1CCC2(CC1)OCCO2&&&
[3*]C(C)C&[1*]C[3*]&[1*]N(C[6*])c1ccc(C(=O)O)cn1&[5*]CC[6*]&[5*]CC[7*]&[2*]C[7*]&[2*]N1CCC([4*])(c2ccccc2)CC1&[4*]CC(=O)O&&&
[3*]C([4*])CCCC&[1*]N[3*]&[1*]C(=O)c1cc(C)on1^[2*]N[4*]&&[2*]C(=O)c1cncc(C(F)(F)F)c1&&&
COc1cccc(C2=Nc3ncnn3C(c3cccnc3)C2C(=O)Nc2ccc(C(F)(F)F)cc2)c1&&&
Cc1ccc(CNc2ncnc3c2nnn3Cc2ccccc2)s1&&&
[2*]Oc1ccc(C=[4*])cc1OC&[1*]C(=O)C(=[4*])C#N&[1*]N[3*]^[2*]Cc1ccccc1^[3*]C1CC1&&&&&
CC(C)=CCC(OC(=O)CCc1ccc(-c2ccc3cc(O)ccc3n2)cc1)C(=O)O&&&
O=C(O)CCc1c(C(=O)O)[nH]c2ccccc12&&&
NS(=O)(=O)OC1=CC(N)=C(C2=CC=C(F)C=C2)C=C1Cl&&&
O=C(c1cccs1)c1ccc2OCCOc2c1&&&
C=CCn1c(=O)c2c(c3ccccc31)n(C)c(=O)n2CC=C&&&
[1*]C([3*])=O&[1*]N[2*]&[2*]C1CCC1^[3*]C1CC(=O)N([4*])C1&&[4*]Cc1ccccc1F&&&
[3*]CC&[1*]O[3*]&[1*]C([6*])=O&[2*]C1=C(C)NC([5*])=C([6*])C1c1ccc(Br)cc1&[4*]C[5*]&[4*]S(=O)(=O)c1ccccc1^[2*]C#N&&&&
Cn1cc(C(=O)N2CCC(O)(Cc3ccccc3)CC2)c(=O)c2cc(S(=O)(=O)N3CCC(Cc4ccccc4)CC3)ccc21&&&
O=C1c2ccccc2OCC1Sc1nnc(-c2cscc2)n1CCCN1C(=O)c2ccccc2C1=O&&&
COc1ccc(-n2cc3c(=O)nc(N4CCOCC4)nc3n2)cc1&&&
[1*]C(=O)C[2*]&[2*]Sc1ccccc1&&[1*]NC(=S)Nc1ccccc1&&
[1*]OC&[1*]C(=O)C[2*]&[2*]C([3*])([10*])C(=O)O[4*]&[3*]C(=O)C[5*]&[5*]C(C)C^[4*]C(C([6*])C([9*])C([8*])(C)C([7*])=[11*])C([10*])([11*])C&&[6*]C=C([7*])C&&[8*]CCC(=O)C=[11*]&[9*]CC[10*]&&
C(=NNC1=NC(NC2=CC=CC=C2)=NC(N2CCCCC2)=N1)C1=CC=CS1&&&
[2*]C1(c2cccc(OC)c2)CCN(C)CC1&[1*]C[2*]&[1*]Oc1ccccc1&&&
[1*]C1=CC(=O)OC12CCCCC2&[1*]C(F)(F)F&&&
[1*]Oc1ccc(C)cc1&[1*]Cc1ccccc1&&&
[1*]=Cc1ccc(OC)cc1&[1*]=CC=[2*]&[2*]=CC(=O)c1ccc(O)cc1O&&&
CCc1c2nc(-c3ccc(Cl)cc3)cc(Nc3ccccc3)n2nc1C&&&
[1*]C(=O)C(=[2*])C#N&[2*]=Cc1ccc(O)c(O)c1&&[1*]Nc1ccc(S(N)(=O)=O)cc1&&
[1*]C(=O)C[2*]&[2*]N1CCCCC1&&[1*]N[3*]^[3*]Cc1nc(-c2ccccc2)no1&&&
[1*]C(=O)c1ccc(OC)c(-c2cccc(OC)c2)n1&[1*]N[2*]&[2*]C(CC(=O)O)c1ccccc1Cl&&&
Cc1ccc(N2CCN(C3c4ccc(Cl)cc4CCc4cccnc43)CC2)cc1&&&
O=C(NCCO)c1cc2ccc(-c3ccccc3)cc2[nH]1&&&
[5*]CC&[3*]S([5*])(=O)=O&[1*]N[3*]&[1*]C[4*]&[4*]C([6*])([7*])[8*]&[7*]C[17*]&&[6*]C[9*]^[9*]C([10*])[11*]^[8*]C[14*]^[10*]C[12*]&&&[12*]C([13*])[14*]^[11*]C[16*]^[13*]C[15*]&&&[2*]C([15*])([16*])[17*]&[2*]N(C)C&&&
[2*]=C1C(=O)CC(C)(C)CC1=O&[1*]Oc1ccc(C=[2*])cc1&[1*]Cc1ccccc1&&&
[4*]CCC&[1*]N([4*])[5*]&[5*]CC[6*]&[6*]C1CCCCC1^[1*]C(=O)c1ccc(C([2*])=O)cc1&&[2*]N[7*]&[3*]N1CC([7*])C1&[3*]C(=O)c1cccc(C(F)(F)F)c1&&&
ClC1=CC=C(C2=CSC(NC3=NC=CC=N3)=N2)C=C1&&&
[2*]C(C)CC[3*]&[1*]N[3*]&[1*]C(=O)c1cccnc1^[2*]N(C)C&&&&
N#Cc1ccc(Nc2nc3ccccc3nc2-n2c(CN(Cc3ccccc3)C(=O)c3ccccc3)nc3ccccc3c2=O)cc1&&&
[7*]CC&[7*]C([8*])C&[2*]C(=O)C([4*])[8*]&[1*]N[4*]&[1*]C(C)=O^[2*]N1CCCC1[6*]&&[3*]C([6*])=O&[3*]N[5*]&[5*]C([9*])C(=O)C(F)(F)F&[9*]C(C)C&&&
O=C1C(=Cc2cccs2)C2(O)c3ccccc3OCC2N1Cc1ccccc1&&&
COc1cccc(C2=Nn3c(nnc3NC(=O)c3ccco3)SC2)c1&&&
[1*]N1CCN(C)CC1&[1*]C(=O)C[2*]&[2*]N([3*])[4*]&[3*]Cc1ccccc1&&[4*]C([5*])([6*])[7*]^[7*]C[13*]&&[6*]C[16*]&[5*]C[8*]^[8*]C([9*])[10*]&[10*]C[15*]&&[9*]C[11*]^[11*]C([12*])[13*]&[12*]C[14*]&[14*]C([15*])[16*]&&&
[8*]CCCC&[6*]C[8*]&[1*]O[6*]&[1*]C([2*])=O&[2*]N1CCN([3*])CC1&[3*]C(=O)C([7*])CCC(=O)O&[4*]N[7*]&[4*]C(=O)c1cc(N2CCCC([5*])C2)cc(-c2ccccc2)n1&[5*]OC&&&
O=c1oc2ncccc2n1Cc1ccccc1F&&&
[4*]CCC([13*])C(=C)C&[3*]C([4*])([5*])C([13*])C([7*])C([6*])(C)C([12*])(C)C([8*])C([9*])(C)C([10*])[11*]&[3*]C(=O)O&&[5*]CC[6*]&[7*]CC[8*]&[2*]C(CC[9*])C([10*])(C)C^[1*]O[2*]^[11*]CC[12*]^[1*]C(=O)C(=O)O&&&&
[1*]CC(O)(c1ccccc1)C(C(=O)C([3*])=C)(C(=O)C[2*])C([4*])[5*]&[1*]C([2*])[3*]&&&
[1*]=CC(=O)c1ccccc1&[1*]=C1OC(=O)C(c2ccccc2)C1=O&&&
[1*]NC(=S)Nc1ccc(Cl)cc1Cl&[1*]CCC[2*]&[2*]n1cncn1&&&
C#CCN(Cc1nc(-c2ccc3OCOc3c2)no1)C(=O)c1ccco1&&&
Cc1cc(C)cc(-c2c(CCN(CCCCc3ccccn3)CCc3cccs3)c3cc(C(C)(C)C(=O)N4CCCC4C)ccc3[nH]2)c1&&&
Nc1ncnc2c1nc(Sc1ccc(Cl)cc1)n2CCO&&&
O=[N+]([O-])c1cn2CC(OCC3CCOCC3)COc2n1&&&
[1*]N([2*])C&[1*]C(=O)CC(N)CCP(=O)(O)O&&[2*]C1CCN([3*])C1=O^[3*]C(CC(=O)O)C(=O)O&&&
[1*]C(=O)c1cccc(S([3*])(=O)=O)c1&[1*]N[2*]&[2*]C[4*]^[3*]N1CCOCC1^[4*]C([5*])([6*])[7*]&&&[7*]C[13*]&&[6*]C[16*]&[5*]C[8*]^[8*]C([9*])[10*]&[10*]C[15*]&&[9*]C[11*]^[11*]C([12*])[13*]&[12*]C[14*]&[14*]C([15*])[16*]&&&
[3*]Oc1ccc(C)cc1&[1*]C(=O)C[3*]&[1*]O[4*]&[2*]C(=O)C[4*]&[2*]Nc1ccc(Cl)cn1&&&
C=C(C)C1OC2C(CC)(C)OC(CCc3ccc4occ(=O)oc4c3)OC2C3OC(C)(C)OC3C(C)=CC4(O)C(=O)CC(O)C(C)C=C(C)C(=O)N1C2C&&&
COc1cc(C2Oc3cc(C4Oc5cc(C6OC(c7ccccc7)OC6c6ccccc6)cc(O)c5C(=O)O4)cc(O)c3OC2CO)ccc1O&&&
Nc1ncnc2c1ncn2C1C(NC(=O)C(O)C2(c3ccc(Cl)cc3)CCC2)C(O)C2CC12&&&
CCc1cc2c(s1)C(=O)C(OC)=C(C(=O)c1ccc(C)cc1)C2=O&&&
[1*]ON=C(C)c1ccccc1&[1*]C([2*])(C)C(I)(F)I&[2*]NC(=N)N&&&
CC(=O)Nc1ccc2CCc3cnc(Nc4ccc(C#N)cc4)nc3-c2c1&&&
Cc1nc2c(nc1C)c(=O)c1c(ccc3c1ccs3)o2&&&
[2*]CC([3*])=O&[1*]O[2*]&[1*]C(=O)c1cccc(N[4*])c1^[3*]NN[5*]^[4*]C(=O)c1ccccc1Cl&[5*]C(=O)c1ccccc1&&&&&
[2*]Cc1ccc(C)cc1&[1*]N[2*]&[1*]C(=O)c1noc(-c2cc(C(C)C)c(O)cc2O)c1C[3*]&[3*]N[4*]&[4*]Cc1ccccc1Cl&&&
NC(=O)c1ccc(N2C(=O)C3C4CCC(=O)N5CCC(N3C2=O)C54)cc1&&&
C=CCn1cnc2c(c1=O)n(Cc1ccccc1)c1nc(-c3ccccc3)nn21&&&
COc1cc(OC2=C(N3CCC(N)C3)C(=O)c3ccccc3C2=O)ccc1OC(F)F&&&
C#Cc1cccc(Nc2ncnc3c2cc(OCc2ccccc2C(=O)O)[nH]3)c1&&&
O=c1c2cnc3[nH]ccc3c2ncn1C1CCN(CC(F)(F)F)CC1&&&
[4*]CCC&[2*]S([4*])(=O)=O&[2*]N1CCC([3*])CC1&[1*]C([3*])=O&[1*]Nc1cccc(OC)c1&&&
NS(=O)(=O)c1ccc2oc(C(=O)NC3Cc4ccccc4C3)cc2c1&&&
CNCCCn1nc2c(nc3ccccn32)c1=O&&&
CC(C)C1=CC(C(O)C(F)(F)P(=O)(O)O)=[NH]1&&&
COc1ccc(S(=O)(=O)N(C)CC2Oc3c(NC(=O)c4nccs4)cccc3C(=O)N(C(C)CO)CC2C)cc1&&&
Cc1c(N(Cc2ccc3OCOc3c2)S(=O)(=O)c2ccc(C(=O)O)cc2)ncc2ccccc12&&&
[2*]C(=O)C([4*])C&[1*]N[4*]&[1*]C(=O)C(N)c1ccc(O)cc1^[2*]N[5*]&&[3*]C(=O)C[5*]&[3*]Nc1ccc(Cl)cc1&&&
CN(CC1CCCO1)S(=O)(=O)c1ccc2c(c1)n(C)c(=O)c(=O)n2C&&&
COc1ccc(NC(=O)n2c(C)cc3c2c(=O)[nH]c(=O)n3C)cc1C&&&
[2*]Cc1ccccc1OC&[1*]N[2*]&[1*]C(=O)C[3*]&[3*]N([4*])C&[4*]S(=O)(=O)c1ccccc1&&&
Cc1c(-c2nnc(SCCCN3CCC(F)(F)CC3)n2C)oc2ccccc12&&&
CCn1c(=O)c2ccccc2n2c(SCc3ccc(OCC(=O)N4CCc5ccccc54)cc3)nnc12&&&
COc1cc(Cc2cnc(N)nc2N)cc(-c2cccc3c2oc(N)n3)c1OC&&&
[1*]S(=O)(=O)c1ccccc1F&[1*]N1CCN([2*])CC1&[2*]C1CCCCC1&&&
CCC1(O)C(=O)OCc2c1cc1-c3nc4ccccc4cc3Cn1c2=O&&&
[1*]C(=NOC)c1ccc(Cl)cc1&[1*]C=NO&&&
ClC1=CC=CC=C1C1=N[NH]C(C2=CC=C(I)C=C2)=C1&&&
C=C(C)C1C(OC(=O)Nc2ccccc2)C2(OC(=O)C3CCCCN3C23CC(C)(C)c2ccccc23)C(C)=CC1OC(=O)N1CCCC1C(=O)OC&&&
N=C(N)c1cccc(CC(NS(=O)(=O)c2cc3cc(Cl)ccc3oc2=O)C(=O)N2CCC(N3CCCC3)CC2)c1&&&
COC12CCC(=O)NC1Cc1c2c(-c2ccc(F)cc2)n[nH]1&&&
[2*]C1C=CC(F)CC(=O)OC(C)CC(C)C=CC1&[1*]O[2*]&[1*]C(=O)c1ccccc1&&&
c1cn2ccc(CCCCNC3=NCCN3)c2cn1&&&
[2*]Cc1cccc(N2CCN(c3ccc(C(C)=O)cc3)CC2)n1&[1*]N[2*]&[1*]C(=O)c1ccc(Oc2ccccc2)cc1&&&
COc1ccc(OC)c(C=Cc2cc3no[n+]([O-])c3cc2)c1&&&
[1*]C([3*])(C)C&[1*]C#N&&[3*]N[4*]^[4*]C[13*]&[11*]CCC[13*]&[11*]C[12*]&[12*]CCC[14*]&[5*]C[14*]&[5*]N1CCN([6*])CC1&[6*]CCC([7*])C[8*]&[2*]N[7*]&[2*]C(=O)C([9*])[10*]^[8*]N1CCNCC1^[9*]CC(C)(C)CC[11*]&&&&[10*]Cc1ccccc1&&
[1*]Cc1cccc(OC)c1OC&[1*]N1CCSCC1&&&
[3*]C(C)C&[1*]N1CCN([3*])CC1&[1*]C(=O)CC([4*])c1ccccc1&[2*]N[4*]&[2*]C(=O)c1ccccc1&&&
Cc1ccc2c(c1)NC(=O)C2(c1ccc(O)cc1)c1ccc(O)cc1&&&
[1*]=CC([4*])(C=C)CC&[1*]=CCC[2*]&[2*]C([8*])(C)C(O)CC[5*]^[4*]CO^[5*]C([5*])C([6*])([7*])C&&&[3*]C([7*])(C)CCC[6*]&[3*]CO&&&
[2*]CC&[2*][N+]([3*])([4*])[5*]&[3*]CC&&[4*]CC&[1*]C(=O)C[5*]^[1*]Nc1ccc(Cl)cc1C(=O)c1ccccc1&&&
[1*]OC&[1*]C([3*])CCc1ccccc1&[2*]N1CCC2(CC1)CCN([3*])CC2&[2*]CCCc1ccccc1&&&
[1*]C(=O)CCC[4*]&[2*]C[4*]&[2*]N1CCOCC1^[1*]N[3*]&&[3*]C[5*]&[5*]C1CCCO1&&&
O=C1NC(=O)C(=C2C=CC(=O)c3ccccc23)O1&&&
[3*]CC&[1*]O[3*]&[1*]C([4*])=O&[2*]N1CCC([4*])([5*])CC1&[5*]Cc1c[nH]cn1&&[2*]C(=O)c1cccc(C#Cc2cccc(F)c2)c1&&
[1*]C([2*])=O&[2*]NN=Cc1ccc(Cl)cc1&&[1*]Nc1nnc(N2CCCCC2)s1&&
CC1CN(C(C)CO)C(=O)c2c(-c3ccccc3COC1CN(C)Cc1ccc(Cl)c(Cl)c1)c1ccccc1n2C&&&
[2*]=CC&[2*]=CC=[3*]&[3*]=CC=[4*]&[1*]C(=O)C=[4*]&[1*]N1CCCC1&&&
[2*]CCc1ccc(S(N)(=O)=O)cc1&[1*]N[2*]&[1*]C([4*])=O&[3*]N1CCC1([4*])C&[3*]S(=O)(=O)c1cc(Cl)cc(Cl)c1&&&
Cc1c2c(=O)cc(C3CCCCC3)[nH]c2c1C&&&
CC1=CC=C(C2=CC(C3=CC=C(C(F)(F)F)C=C3)=NC(NC3=CC=C([N+](=O)[O-])C=C3)=N2)C=C1&&&
[2*]C#N&[2*]CC[4*]&[4*]N([5*])c1ccc(C#N)cc1&[3*]CC[5*]&[1*]C(=O)c1cccc(O[3*])c1&[1*]N1CCCC1&&&
COc1ccc(-c2c(NN=Cc3ccc([N+](=O)[O-])o3)n3ccccc3n2)cc1OC&&&
[1*]C(=O)c1ccc(S([3*])(=O)=O)cc1&[1*]N[2*]&[2*]Cc1ccsc1^[3*]N1CCOCC1&&&&
[1*]=C1OC(=O)C(C)=C1[4*]&[4*]Sc1ccccc1&&[1*]=CC#C[3*]^[2*]C[3*]&[2*]C#N&&&
[6*]C([7*])(C=C)C([9*])C([8*])[9*]&[5*]C([8*])CC[6*]&[3*]C1CCC([5*])CC1^[7*]C(C)(C)C(O)CC[8*]^[1*]O[3*]&&&[1*]C([2*])=O&[2*]N([4*])C&[4*]Cc1ccc(OC)c(OC)c1&&&
[5*]C(C)C&[2*]C[5*]&[2*]Oc1ccc(C(CC[6*])C([3*])([7*])C)cc1C(C)(C)C&[1*]C([3*])=O&[1*]N[4*]^[6*]C(C)(C([7*])=[10*])C([9*])C([8*])(C)C([13*])(C)C(=[14*])C(=[15*])C([10*])C([11*])([12*])C^[4*]C(CC[5*])C(
O=C(Nc1cccc([N+](=O)[O-])c1)Nc1ccc2C(=O)c3ccccc3C(=O)c2c1&&&
[4*]S(=O)(=O)c1cccc(N2CCCC2=O)c1&[1*]CCc1ccc(N[4*])cc1&[1*]N[2*]&[2*]CC(O)c1ccc(O)c(N[3*])c1&[3*]S(=O)(=O)c1cccnc1&&&
CC1=CC=C([P+](CC2=CC=C(C[P+](C3=CC=CC=C3)(C3=CC=CC=C3)C3=CC=CC=C3)C=C2)(C2=CC=CC=C2)C2=CC=CC=C2)C=C1&&&
[3*]C([4*])(N)C(=O)O&[2*]C[3*]&[2*]Oc1ccccc1^[1*]C[4*]&&[1*]Oc1ccccc1&&&
CCCc1c(Cc2ccc(-c3ccccc3-c3noc(=O)[nH]3)cc2)c(=O)n(C2CCC(OCCN3CCOCC3)CC2)c2ncnn12&&&
[5*]CCCC&[5*]CCCC[6*]&[3*]=CCCCC[6*]&[2*]CC(=[3*])C&[1*]O[2*]&[1*]C([4*])=O&[4*]C([8*])(C)CCC[7*]&[7*]C(C)(C([8*])=[14*])C([10*])C([9*])C([13*])C([11*])([12*])C&[11*]CC([12*])=O&&[9*]CC=[14*]&[10*]CC[11*]&&
[1*]=Cc1ccc(OC)cc1OC&[1*]=CC(=O)c1ccc([N+](=O)[O-])cc1&&&
[9*]C(C)C&[1*]C(=O)C([3*])C[9*]&[3*]N[4*]&[4*]C(c1ccccc1)c1ccccc1^[1*]N[5*]&&[2*]C(=O)C([5*])CCC[10*]&[10*]CN&&[2*]N[7*]^[6*][N-][N+]#N&&[7*]C1([8*])NC(=O)NC1=O&[8*]C(F)(F)F&&
O=C1Nc2ccc([N+](=O)[O-])cc2C12c1c([nH]nc1-c1cccc(Cl)c1)C(=O)N2c1ccc(Cl)cc1&&&
NC(=S)NN=CC1=C(Cl)c2ccccc2CCC1&&&
[1*]C(CC(=O)c1ccc(OC)cc1)c1cccs1&[1*]SC(=N)N&&&
Cn1c(-c2ccc(C(N)=O)cc2)c(I)c2cc(C(=O)O)c(O)c(Cl)c21&&&
CCN(CC)CCS(=O)(=O)c1ccc2cc(C(C)=O)oc2c1&&&
[2*]NC(N)=S&[2*]CCCC([3*])C(=O)O&[1*]N[3*]&[1*]C(=O)C[4*]&[4*]N1CCNCC1&&&
Nc1cc(Cl)ccc1-c1nc2cccc(-c3nnc(N4CCOCC4)o3)c2s1&&&
Cc1ccc2c(C(=O)NCc3ccc(F)c(F)c3)c(C)n(Cc3ccccc3)c2c1&&&
[2*]S(=O)(=O)c1ccc(CCC)cc1&[1*]N1CCN([2*])CC1&[1*]C(=O)c1ccn([3*])n1&[3*]C([9*])C[4*]&[4*]C([5*])[6*]&[5*]C=C[7*]^[7*]C([8*])[9*]&[6*]C[8*]&&&&
[1*]Cc1cnc(C)cn1&[1*]C1CCCN1C&&&
[2*]CC&[1*]N([2*])[3*]&[3*]CC&&[1*]C(=O)c1c(N)sc(-c2cc(Cl)cc(Cl)c2)c1-c1ccc(Br)cc1&&
[2*]C(=O)C[4*]&[1*]O[4*]&[1*]C(=O)C[5*]^[2*]N[7*]^[3*]N[5*]&[7*]Cc1ccc(F)cc1&[3*]C(=O)C[6*]&&&[6*]Oc1cccc(C(F)(F)F)c1&&&
O=c1nc(N2CCCC2)[nH]c2ncc(-c3ccco3)cc12&&&
Nc1ccc(-c2nc3ccc(NC(=O)c4ccco4)cc3o2)cc1&&&
[2*]C#N&[1*]N1CCCC1[2*]&[1*]C(=O)C(N)C(O)C(N)Cc1ccc([N+](=O)[O-])cc1&&&
O=C(NCc1cccc(CN2CCC(O)(c3ccc4OCOc4c3)CC2)c1)c1ccccc1&&&
[1*]CO&[1*]C1OCCC([2*])O1&[2*]CO&&&
[1*]n1nc(C(CC)CC)n(N=Cc2cc(OC)ccc2O)c1=S&[1*]C[2*]&[2*]N1CCOCC1&&&
Cc1ccccc1NC(=O)CSc1nnc(-c2ccc3OCCCOc3c2)n1N&&&
[3*]NC&[2*]CC([3*])Cc1ccccc1&[2*]Oc1ccc(C(C)(C)C)cc1C&&[1*]N1CCC([4*])([5*])CC1&[4*]C(=O)O&&[1*]C(=O)c1cscn1&&
[2*]CCCC&[1*]C[2*]&[1*]NC=C1C(=O)CC(c2ccccc2)CC1=O&&&
[3*]CCCC&[3*]CCCC[5*]&[4*]CCCC[5*]&[1*]C(=O)CCC[4*]&[1*]N[2*]&[2*]C(C)c1nc(C(C)C)no1&&&
COc1ccc(CCNC(=O)CCNS(=O)(=O)c2ccc3c(c2)ccn3C)cc1&&&
[1*]C(=O)c1c(-c2ccccc2)nc(CCC[2*])n1[4*]&[1*]N[3*]&[3*]C1CCCCCC1^[2*]N1CCOCC1&&&[4*]Cc1ccccc1&&
[6*]n1nc(-c2ccc(OC)cc2)c(-c2ccc(S(N)(=O)=O)cc2)c(C(C)=O)c1=O&[4*]CC[6*]&[2*]N[4*]&[1*]C([2*])=O&[1*]O[3*]&[3*]C(C)(C)C&&&
[14*]C(C)C&[3*]C(=O)C([8*])C[14*]&[1*]N[8*]&[1*]C(=O)C([9*])CC(=O)O^[3*]N([11*])[12*]^[2*]N[9*]&[12*]Cc1ccccc1&[2*]C(=O)C=[15*]&&[11*]Cc1ccccc1^[15*]=CC[16*]&&&[4*]C(=O)C=[16*]&[4*]N1CCCC1[17*]&[5*]C[17*]&[5*]O[6*]
[1*]S(=O)(=O)c1ccccc1&[1*]Nc1ccc(C2CC(c3ccccc3)=NO2)cc1&&&
[1*]N1CCN(c2ccc(C)cc2)CC1&[1*]C(=O)c1cc(S([3*])(=O)=O)ccc1N1CCOCC1&[2*]N[3*]&[2*]Cc1ccco1&&&
NCCCCNCCCNCCCNCCCN(Cc1ccc2ccccc2c1)Cc1ccc2ccccc2c1&&&
O=C1Nc2ccc(S(=O)(=O)Nc3cccc(Br)c3)cc2C1=O&&&
[1*]C(=O)c1cccs1&[1*]N[4*]&[2*]C(=O)C[4*]&[2*]N([5*])c1ccccc1O[4*]&[5*]Cc1ccccc1&&[3*]C(=O)C([5*])c1ccccc1^[3*]N[6*]&[6*]C1CCCC1&&&
O=C(O)CCc1cc(O)c(O)c2c1C(=O)c1c(cc(O)cc1O)C2=O&&&
[1*]C(CC(=O)c1ccsc1)c1ccc(F)cc1&[1*]CP(=O)(O)O&&&
Cc1cc(Br)cc(-c2ccc3c(c2)OCC2C(CN)OC(=O)N32)n1&&&
[1*]Cc1cnc(C)nc1&[1*]N1CCCC1c1csc(C)n1&&&
[1*]N1CCCC1c1noc(CC)n1&[1*]Cc1nccn1C&&&
[2*]N1C(=O)SC(=C)C1C&[1*]Cc1ccc(C[2*])cc1&[1*]N1CCN(c2cccc(Cl)c2)CC1&&&
CC(=O)OC1C(=O)C2(C)C(O)CC3OCC32C(OC(=O)c2ccccc2)C2OC(=O)c3ccccc3C(n3cc(-c4ccccc4)nn3)C(=O)C3(C)COC123C&&&
CCOC(=O)c1c(O)c2c(OCC(=O)NCc3ccccc3)cccc2n(C)c1=O&&&
COC1=CC=C(N=NC2=CSC(C)=N2)C=C1&&&
[1*]C(C)=O&[1*]N[2*]&[2*]C1C(O)OC([3*])C(O)C1O&[3*]CO&&&
[2*]CC&[2*]CC[3*]&[1*]C(C)C[3*]&[1*]n1c(-c2ccc(Cl)cc2)n[nH]c1=S&&&
CNC1Cc2ccccc2C(c2cccc(SC)c2)C1&&&
[2*]Cc1ccc(OC)cc1&[1*]N[2*]&[1*]C([4*])=O&[3*]N1CCC([4*])CC1&[3*]S(=O)(=O)c1ccc(-c2nnc(-c3c(C)cc(C)cc3C)o2)cc1&&&
[5*]C#C&[5*]C[7*]&[1*]O[7*]&[1*]C([3*])=O&[3*]N[8*]&[4*]C(=O)C([8*])CCC(N)=O&[4*]N[9*]&[2*]C(=O)C([9*])Cc1ccccc1&[2*]O[6*]&[6*]Cc1ccccc1&&&
O=C(NCCCCNc1ccnc2cc(Cl)ccc12)c1c(Cl)c(Cl)c(Cl)c(Cl)c1Cl&&&
CCN1CCN(c2ccc3nc(-c4ccc(-c5ccc6ncnc(C)c6c5)c(O)c4)[nH]c3c2)CC1&&&
[3*]S(=O)(=O)c1ccc(-n2nc(C)cc2C)c(Cl)c1&[1*]N([2*])[3*]&[1*]C(C)C&&[2*]C(C)C&&
[2*]n1nc(-c2cccc(Cl)c2Cl)nc1-c1ccc(OC)cc1&[1*]C(=O)C[2*]&[1*]Nc1cccc(Br)c1&&&
[1*]NC&[1*]C(=O)c1cccc(Oc2nc(Oc3cccc(C(=N)N)c3)c(F)c(N[2*])c2F)c1&[2*]C(C)C&&&
[2*]OC&[2*]Cc1ccc(CC[4*])cc1O[3*]&[1*]N[4*]&[1*]C(=O)Cc1ccc(N[5*])cc1^[3*]CC^[5*]S(C)(=O)=O&&&&&
[4*]CC&[4*]CC[5*]&[1*]C(=O)C[5*]&[1*]NN=C[3*]&[2*]C([3*])C&[2*]n1nc(-c2ccc(Cl)cc2)ccc1=O&&&
[1*]C(=O)c1cc(OC)c(OC)c(OC)c1&[1*]N[3*]&[2*]C(=O)C[3*]&[2*]Nc1ccccc1OC&&&
Cc1ccc(CNCCc2c[nH]c3ccc(F)cc23)o1&&&
[3*]Cc1ccc(OC)cc1&[1*]Nc1ccc(Cl)c(O[3*])c1&[1*]C(=O)C[4*]&[2*]N([4*])C&[2*]C(=O)c1cc(C)ccc1Cl&&&
[2*]CC&[2*]Oc1ccc(S([4*])(=O)=O)cc1&[3*]N[4*]&[1*]C(=O)C([3*])C&[1*]N1CCCC1&&&
OCC1OC(n2cnc3c(NC4CCCC4O)ncnc32)C(O)C1O&&&
[2*]C([7*])C(C)(C)C([4*])=O&[4*]C([5*])C([6*])([7*])F&[1*]C([5*])CO[6*]^[2*]CS[3*]^[1*]C(=O)O&[3*]CC(=O)O&&&&&
[2*]Cc1ccc(C)cc1&[1*]N1CCCC1[2*]&[1*]C([3*])=O&[3*]C1CCC(=O)N([4*])C1&[4*]C1CC1&&&
[1*]=C(C)C&[1*]=CCCC(=[2*])C&[2*]=CCCC(=[3*])C&[3*]=CCC[4*]&[4*]C([5*])C&[5*]CCC[6*]&[6*]C([7*])C&[7*]CCC[8*]&[8*]C([9*])C&[9*]CCCC=O&&&
Cc1ccc(S(=O)(=O)N2CCCC(C(=O)Nc3cccc4cccnc34)C2)c(C)c1&&&
COC(=O)N(C)CC1OCc2cn(CCCC(=O)N(C(C)CO)CC1C)nn2&&&
Cc1c(-c2cc3ccccc3c(=O)o2)nc(-c2cccc([N+](=O)[O-])c2)o1&&&
[1*]Cc1noc(CC)n1&[1*]N1CCC2(CC1)CC(c1cccnc1)CO2&&&
CC(=O)Nc1nc2ccc(C(=O)NCC3CCC(C(=O)N4CCCC4)CC3)cc2[nH]1&&&
CC1(C)OC(=O)N(CC(=O)Nc2ccc3CCCc3c2)C1=O&&&
[2*]CC&[2*]N1CC([3*])([4*])C1&[3*]CO&&[1*]N([4*])c1c(F)cccc1F^[1*]C(=O)c1ccc(Cl)c(Cl)c1&&&
[1*]Nc1cccc(-n2ccnc2-c2cccc(C(=O)c3ccccc3)c2)n1&[1*]C1CC1&&&
COc1ccc(CNCCC(C)(C)NCC(O)c2ccc(O)c3c2sc(=O)[nH]3)cc1OCCCCCc1ccccc1&&&
CCN(c1ccccc1)S(=O)(=O)c1ccc2c(c1)c(=O)n(C)c(=O)n2C&&&
[1*]C(=O)C=[3*]&[3*]=Cc1ccc(Cl)cc1&&[1*]NC(=S)N[2*]^[2*]C1CC1&&&
[1*]Nc1ccc(Cl)c(N2CCN(C)CC2)c1&[1*]C([2*])=O&[2*]N[3*]&[3*]Cc1ccncc1&&&
COc1ccc(Cc2nn3c(=O)cc(C)nc3s2)c(OC)c1&&&
Cc1cc(-c2nnc3c4ccccc4c(-c4cscc4)nn23)cs1&&&
CC(C)C1NC(=O)C(Cc2ccc3ccccc3c2)NC(=O)C2CCCN2C(=O)C2CCCN2C(=O)C(Cc2ccccc2)NC(=O)C(Cc2c[nH]cn2)NC1=O&&&
[1*]Oc1ccccc1OC&[1*]CC[2*]&[2*]N1CCN(c2ncccn2)CC1&&&
COC(=O)c1ccc(COC(=O)C(C)n2nnc3ccccc3c2=O)cc1&&&
CC1(C)CC(=O)c2c(C1)n1c(c2-c2ccc(Cl)cc2)c(-c2ccccc2)c(-c2ccc(Cl)cc2)c(=O)n1-c1ccccc1&&&
[5*]n1c([N+](=O)[O-])cnc1C&[2*]CC[5*]&[2*]N[3*]&[1*]C(=O)C[3*]&[1*]N[4*]&[4*]CCc1ccccc1&&&
[1*]CC&[1*]Oc1cc(CCN)ccc1O[2*]&[2*]Cc1ccc(C(=O)O)cc1&&&
[1*]Nc1cc(-n2nc(CC)cc2CC)ccc1N&[1*]C(=O)c1ccccc1&&&
CCOC(=O)C1=CSC2(C(=O)OCC)CC(=O)N(Cc3cccc4ccccc34)C(=N)C12&&&
[1*]Nc1cc(C(F)(F)F)ccc1N1CCNCC1&[1*]Cc1ccncc1&&&
CCOC(=O)c1c(COc2ccccc2)c2ccccc2o1&&&
[3*]C(C)c1nc(-c2ccc(OC)cc2)cs1&[1*]N[3*]&[1*]C([5*])=O&[2*]N1CCCC1[5*]&[2*]C(=O)C([4*])[6*]&[6*]C(C)C&&[4*]n1cnc(-c2ccccc2)n1&&
Cc1cc(C)cc(N2C(=O)CSC23C(=O)N(CC(=O)NC2CCCc4ccccc42)c2ccccc23)c1&&&
CCC(CC)N=C(NO)C1=CC=C(C)N=C1OC1=C(Cl)C=CC=C1Cl&&&
COCCOCn1cc(CNS(C)(=O)=O)c2ccccc21&&&
[2*]n1c(CCC)nc(I)c1C(N)=O&[1*]C(=O)c1ccccc1-c1ccc(C[2*])cc1&[1*]OC&&&
[4*]C1CC1(C)N&[1*]C([4*])=O&[1*]NP(=O)(O)O[3*]&[2*]C([3*])c1ccccc1&[2*]C#Cc1ccccc1&&&
O=c1[nH]c2c(O)ccc(CCNCCCS(=O)(=O)NCCc3ccc(O)cc3)c2s1&&&
CNC(=S)NNC(=O)c1nn2c(C(F)(F)F)cc(C)nc2c1N&&&
[4*]CCc1ccccc1C&[1*]N[4*]&[1*]C(=O)CC[5*]&[2*]N[5*]&[2*]C(=O)C[3*]&[3*]Oc1ccc(Cl)cc1&&&
O=C(C=Cc1cccc2ccccc12)NCCOc1ccccc1&&&
c1ccc(Nc2cc3nc4c5ccccc5ccc4n(CCCCCCCN4CCCC4)c-3cc2=NCCCC23CCCC4NC(CCCC4)(CCCC42)C3)cc1&&&
[1*]Cc1ccc(OC)cc1OC&[1*]N([2*])C&[2*]C[3*]&[3*]C1OCCO1&&&
[4*]N([7*])C&[4*]C([5*])C([8*])C([8*])C([9*])[10*]&[2*]N(C(=O)N([5*])N[3*])S([6*])(=O)=O&[3*]Cc1ccccc1^[1*]C(=O)C(=NO[7*])c1csc(N)n1&[8*]C=C[9*]^[1*]O[2*]&&&&&
[1*]NN=C(C)c1ccc(C)cc1&[1*]C(=O)c1nc(-c2ccccc2)no1&&&
[3*]Nc1ccc(C(C)=O)cc1&[1*]C(=O)c1ccc(C)c(S([3*])(=O)=O)c1&[1*]N([4*])C&[2*]C(=O)C[4*]&[2*]Nc1ccccc1&&&
O=C(OCc1cccc(Cl)c1)Oc1ccc2OCOc2c1&&&
[1*]Cc1coc(-c2cccc(F)c2)n1&[1*]N1CCOC([3*])C1&[2*]C[3*]&[2*]n1ccnc1&&&
COc1ccc2c(c1O)CCC1C2CCC2(C)C(OC(C)=O)CCC12&&&
O=S1N=C(c2ccc(-c3ccccc3)cc2)Nc2cccc(Cl)c21&&&
[1*]CC=C&[1*]C([8*])C[2*]&[2*]C(C([3*])C([4*])([5*])C)C([6*])C([7*])(C)C([8*])=[9*]&[3*]CC=[9*]&&[4*]CC(O)CC[5*]&[6*]CC[7*]&&
[1*]N1CC(C)C2(CCN(C)C2=O)C1&[1*]S([2*])(=O)=O&[2*]N1CC([3*])C1&[3*]C(=O)O&&&
FC1=CC(C(F)(F)F)=CC=C1NC1=NC(C2=CC=CC=C2)=CS1&&&
[2*]C(=O)C([3*])Cc1ccc(OC)cc1&[1*]N[3*]&[1*]C([5*])=O^[2*]N[4*]^[5*]C(C[6*])C[10*]&[4*]C(C=O)CCCN=C(N)N&[6*]C([7*])[8*]&&&[7*]CCC[9*]^[9*]C([10*])[11*]&[8*]CN([11*])C&&&&
CC1=CC=C(CC2=CC=C(C=NC3=CC=C(C(=O)O)C=C3)C=C2)C(C)=C1&&&
[1*]N1CC(=O)N([2*])CC(O)C1&[1*]C(=O)c1ccc(C(F)(F)F)cc1&&[2*]Cc1ccccc1&&
CCn1cc(-c2ccnc(Nc3ccc4[nH]ncc4c3C)n2)c(C)n1&&&
CC(C)(C)c1nn2c(=O)cc(COc3ccccc3NC(=O)c3ccccc3)nc2s1&&&
[3*]CCCCC=C&[2*]C1C(=O)CC([3*])CC1O&[1*]N[2*]&[1*]Cc1ccc(N2CCCC2)cc1&&&
CC(O)C1C(=O)N2C(C(=O)O)=C(c3cc4c(cc3)C(=O)c3cc(C#N)ccc3-4)CC12&&&
[3*]C([4*])C&[3*]CCC[5*]&[5*]CCCC(=O)O^[4*]Cc1ccc(CCC[6*])s1&&[2*]CC[6*]&[1*]C(=O)CCC[2*]&[1*]Oc1ccccc1&&&
[1*]C(=O)C(O)(c1ccccc1)c1ccccc1&[1*]NN=Cc1ccccc1[N+](=O)[O-]&&&
[2*]OC&[1*]C(=O)C[2*]&[1*]N[3*]&[3*]C1([4*])NC(=O)C(=O)NC1=O&[4*]C(F)F&&&
[1*]C(=O)CCC&[1*]O[3*]&[3*]CC([4*])[5*]&[2*]O[4*]&[2*]C(=O)CCC^[5*]OCP(=O)(O)O[6*]&&[6*]C(C)C&&&
[2*]Cc1ccc(OC)cc1&[1*]N[2*]&[1*]C(=O)c1ccc(CS(=O)Cc2ccccc2Cl)o1&&&
[1*]C([2*])=O&[1*]NN=Cc1ccc(O)cc1&&[2*]C1CC(=O)N([4*])C(=Nc2ccccc2)S1^[3*]C1OC([4*])C(O)C(O)C1O&[3*]CO&&&
[1*]C(=O)C[2*]&[2*]Oc1ccccc1&&[1*]N[3*]^[3*]Cc1ccc(N2CCCC2)cc1&&&
O=c1c2ccccc2n(CCc2ccccn2)c2c1CCCC2&&&
CCCS(=O)(=O)NCCOc1ccc2CCN(C)C(C3(c4ccc(Cl)cc4)CCC3)c2c1&&&
Cc1cc(C=C2C(=O)N(CC(=O)O)c3ccccc23)c(C)n1-c1ccc(Cl)cc1&&&
CCCCn1nc(C)n2cnc(-c3ccc(OC)cc3)c2c1=O&&&
Cc1ccc(NC(=O)COC(=O)c2nn(C)c(=O)c3ccccc23)cc1Cl&&&
[1*]=Cc1ccccc1&[1*]=Cc1ccc(-c2cccnc2)o1&&&
CC(Oc1ccc(-c2c(-c3ccc(OCC(=O)O)cc3)c3cc(OC(F)(F)F)ccc3n2C)cc1)C(=O)O&&&
[3*]CC(=O)c1ccc(Cl)cc1&[1*]O[3*]&[1*]C(=O)CC[4*]&[2*]N[4*]&[2*]C(=O)c1cccnc1&&&
Cc1cc(=O)oc2cc(OCC(=O)NCCN3CCOCC3)ccc12&&&
[3*]CCC&[1*]O[3*]&[1*]C(=O)CC([2*])=O&[2*]N[4*]&[4*]CCc1ccc(S(N)(=O)=O)cc1&&&
O=C(NN=Cc1ccc(O)c(O)c1)c1ccc(-c2nc3ccccc3o2)s1&&&
[1*]n1ncc(Cl)c(Oc2cc(OC)ccc2OC)c1=O&[1*]Cc1nnnn1C&&&
[1*]C(=O)c1sc(C)nc1C(F)(F)F&[1*]N1CCCN(c2nccnc2C#N)CC1&&&
CCCc1nn(-c2ccc(C)cc2)c2c1c(=O)nc(CN1CCN(C(C)C)CC1)[nH]2&&&
[1*]C(=O)c1ccsc1C&[1*]Nc1cccc(C2CCN([2*])CC2)c1&[2*]CCc1ccccc1F&&&
[1*]=Cc1cccc(OC)c1OC&[1*]=Cc1cccc(OC)c1O&&&
C=CCSc1nc2c(c3c(COC(C)(C)C3)s2)c(=O)n1Cc1ccco1&&&
[2*]=Cc1ccc(C(=O)O)cc1&[1*]C(=O)C=[2*]&[1*]Nc1ccc(F)cc1&&&
[5*]C(C)(C)C&[1*]O[5*]&[1*]C(=O)C[7*]&[7*]C(CC=CCC([8*])C([9*])=O)C(=O)OC[12*]&[3*]N[8*]&[3*]C(=O)CCc1ccccc1^[9*]N([10*])C([11*])[12*]&&[6*]C([11*])CC[10*]&[2*]O[6*]&[2*]C([4*])=O&[4*]Nc1ccccc1&&&
[2*]Oc1ccc(C)cc1&[1*]C(=O)C[2*]&[1*]N[3*]&[3*]CCc1ccc(N2CCCC2)cc1&&&
[1*]Nc1nc(C#N)cnc1C(N)=O&[1*]Cc1ccccc1&&&
Cc1ccc(Nc2ncnc3c2c(-c2ccccc2)no3)cc1&&&
CC(C)(C)OC(=O)NC(Cc1c[nH]c2ccccc12)C(=O)Nc1nc(CNC(=O)C=Cc2c[nH]c3ccccc23)cs1&&&
CC(Cc1ccc(Cl)c(Cl)c1)NCc1cccc2c1cc[nH]2&&&
[1*]C(=O)c1sccc1C&[1*]O[2*]&[2*]C([7*])C([3*])O[4*]&[3*]C1OC(C=[8*])(CC[5*])C([7*])C1(C)C&[5*]C(C)(C([6*])[7*])C([8*])C([11*])C([10*])(C)C([9*])=[12*]^[4*]C1COC1^[6*]CC=[10*]&&&&[11*]CCC(=O)C=[12*]&&
[1*]C(=O)C([3*])C&[1*]N[2*]&[2*]Cc1ccccc1^[3*]n1ccnc1-c1ccc(C(C)(C)C)cc1&&&&
[4*]Cc1ncccc1C&[2*]N[4*]&[2*]C(=O)C[3*]&[1*]O[3*]&[1*]C(=O)CC[5*]&[5*]Oc1ccccc1&&&
O=c1c(C=Cc2ccc(Cl)cc2)coc2ccccc12&&&
[1*]Nc1ccc(F)c(C[2*])c1&[1*]C[3*]&[3*]C1CCCC1^[2*]Nc1ccc(-c2cccc(C(F)(F)F)c2)cn1&&&&
[1*]Oc1ccc(C(N)Nc2nc(C([3*])C)cs2)nc1&[3*]CCc1ccc(O)cc1&&[1*]Cc1cccc(O[2*])c1^[2*]Cc1ccccc1&&&
[2*]C(C)(c1ccccc1)c1ccc(C)cc1&[1*]N[2*]&[1*]C(=O)c1cn(C)nc1C(F)(F)F&&&
[4*]=Cc1ccc(C(C)C)nc1&[1*]C(=O)C=[4*]&[1*]N1CCCC([3*])C1&[2*]C([3*])=O&[2*]Nc1cccc(OC(F)(F)F)c1&&&
CCCn1c(=O)n(CCC(=O)Nc2c(C(=O)O)c3c(CCCC3)s2)c2ccccc21&&&
[1*]C(=O)c1ccc(C)cc1&[1*]N1CCN([2*])CC1&[2*]C(=O)C[3*]&[3*]N[4*]&[4*]CCc1ccccn1&&&
[2*]OC&[2*]CC[3*]&[1*]Nc1nccc(-c2c(-c3ccc(F)cc3)nc(CCC[3*])n2C)n1&[1*]C(=O)C=C(O)CCC(=O)O&&&
O=C(CN1C(=O)NC2(CCCc3c2c2ccccc2[nH]3)C1=O)NCc1ccccc1F&&&
CCOC(=O)C(=O)Nc1nn2c(n1)NC(C)=C(C(=O)NCCc1ccccc1)C2c1ccc(F)cc1F&&&
[2*]C1CC(C)CCC1[3*]&[3*]C(C)C&&[1*]O[2*]^[1*]C(=O)c1ccc(Oc2ccc(OC(F)F)cc2)cc1&&&
CN1CCN(CC2CCCN2C(=O)c2cc3cc(C(F)(F)F)ccc3[nH]2)CC1&&&
Cc1cccc(OCC(=O)Nc2nc3ccccc3[nH]2)c1&&&
[1*]COC([4*])c1ccc(O)c(OC)c1&[1*]C([2*])=C([3*])[4*]&[2*]C(=O)CC(C)(C)C[3*]&&&
CC1=CC=C(C=NC2=CC=CC=C2S(N)(=O)=O)C=C1&&&
COc1ccc(C2CC=C(C(=O)Nc3ccc4CCN(C)Cc4c3)C2)cc1&&&
COCC(=O)Nc1nc2c(s1)c(=O)c(C(=O)O)cn2-c1ccc(C)cc1C&&&
O=c1c2ccccc2nnn1-c1ccc2OCOc2c1&&&
[1*]Nc1cc(-c2ccc[nH]2)nc(-c2ccco2)n1&[1*]CCO&&&
[2*]C(C)C(=O)O&[1*]Nc1ccc(O[2*])cc1&[1*]C(=O)CCc1ccc(C[3*])cc1&[3*]n1nc(-c2ccc(F)cc2)cc(N)c1=O&&&
OC1CC(O)C2(CCCCC2)C2(C(=O)Nc3ccc(F)cc32)N1&&&
Cc1cc(C)c(-n2c3ccccc3c3c2c(=O)n(CC(F)(F)F)c(N)n3)c(C)c1&&&
COc1ccc2c(c1)C(=NOCCN1CCN(C)CC1)c1ccccc1-2&&&
[3*]Cc1ccc(OC)cc1&[2*]Sc1nnc(-c2ccc(Cl)cc2)n1[3*]&[1*]C(=O)C[2*]&[1*]N1CCOCC1&&&
CN1CC2CC1CN2c1ccc(-c2ccnc3c(-c4c5cn[nH]c5ccc4)c(-c4ccncc4)nn23)c(F)n1&&&
[1*]CC&[1*]Oc1ccccc1OC([2*])=S&[2*]N1CCC(c2cccc(F)c2)=N1&&&
COc1ccc2c(OC3CC(C)(C)N([O])C(C)(C)C3)cc(-c3ccccc3)nc2c1&&&
[1*]C(C)=O&[1*]O[7*]&[7*]C([21*])C([11*])=O&[21*]C([22*])=[23*]&&[9*]C([15*])(C([13*])[14*])C([16*])C([11*])([12*])C^[12*]C(O)C[13*]&&[14*]OC[15*]&[2*]O[8*]^[2*]C(C)=O^[8*]C([16*])[17*]&&[17*]C([18*])([19*])O&[19*]C([20*])(C)C^[3*]O[9*]&[10*]C(C[18*]
[1*]Oc1cc(C)ncn1&[1*]C[2*]&[2*]C1CCCCC1&&&
COc1ccc(-c2cc3ncccc3c(NCc3ccccn3)n2)cc1OC&&&
[1*]=CC(=O)c1ccc(OC)cc1O&[1*]=Cc1ccc(Cl)cc1&&&
[1*]Nc1ccc(C)c(C)c1&[1*]C(=O)C(S)C(=O)O&&&
COC1=CC=C(C2=CC=C(C#N)C=C2)C=C1&&&
N#CC(=Cc1ccc(-c2ccccc2)cc1)c1nnc2CCCCCn21&&&
CC1CCC(C)N1Cc1c2CCCCc2nc2c1CCCC2&&&
Cn1cc(-c2ccccc2-c2ccc3[nH]nc(N)c3c2)cn1&&&
CCC1(c2ccc(F)cc2)Oc2ccccc2-n2cccc2C1=O&&&
[2*]CC&[1*]O[2*]&[1*]C(=O)C=[5*]&[5*]=CC=[6*]&[3*]CC=[6*]&[3*]Oc1ccc(C=[7*])cc1O[4*]&[7*]=C(C)C=[8*]&[8*]=CC1=C(C)CCCC1(C)C^[4*]CC&&&&
[1*]C(=O)c1cc(Oc2ccc(S(C)(=O)=O)cc2)ccc1Cl&[1*]N[3*]&[2*]N1CCC([3*])CC1&[2*]Cc1ccccc1&&&
O=C(CSc1nnc2c(n1)[nH]c1ccc(Br)cc12)Nc1cccc2ccccc12&&&
O=C(CC1CC2c3cc(NS(=O)(=O)c4cc(F)ccc4F)ccc3OC2C(CO)O1)NCCc1ccccn1&&&
Cc1nc2cccc(Nc3ncc(C#N)c(NC4CCCCC4)n3)c2[nH]1&&&
[4*]CC&[2*]N([4*])[5*]&[1*]C(=O)C[5*]&[1*]Nc1cc(Cl)ccc1C&&[2*]C(=O)C[3*]^[3*]Oc1ccccc1&&&
[4*]CCC&[4*]C[5*]&[1*]C(=O)CC[5*]&[1*]N[3*]&[2*]C(=O)CC([3*])Cc1ccccc1&[2*]Nc1ccn(C)n1&&&
[6*]CC&[6*]C([7*])C&[2*]C([7*])(c1ccccc1)c1ccccc1&[2*]N[3*]&[1*]C(=O)C[3*]&[1*]N[4*]&[4*]C([11*])C([8*])=O&[8*]N([9*])C([10*])[11*]&[5*]C([9*])C(C)(C)S[10*]&[5*]C(=O)O&&&
CSc1ccc2oc(C(O)(c3ccc(F)cc3)C(F)(F)F)cc2c1&&&
[1*]Cc1cc(=O)n(C)c(=O)n1C&[1*]N1CCCC1[4*]&[2*]C[4*]&[2*]N[3*]&[3*]Cc1ccc(F)cc1C(F)(F)F&&&
[2*]N1CCN(c2cc(Cl)ccc2OC)CC1&[2*]CCCC[3*]&[1*]N[3*]&[1*]C(=O)c1cc(C(F)(F)F)nn1C&&&
CSc1cnc2nc(N)nc(N)c2n1&&&
O=C(CN1CCN(c2ccc(F)cc2)CC1)Nc1ccc2ccccc2c1&&&
[3*]Cc1ccc(C)cc1C&[1*]N[3*]&[1*]C([2*])=O&[2*]Nc1cccc(S([4*])(=O)=O)c1&[4*]N1CC(C)OC(C)C1&&&
Cc1ccc(-c2cc3ccccc3[n+](C)c2)cc1&&&
[2*]CCCCO&[1*]Nc1ccccc1-c1nnn([2*])n1&[1*]Cc1ccc(Cl)cc1Cl&&&
c1ccc(C2=Nn3c(Cc4ccccc4)nnc3SC2)cc1&&&
[1*]=C(CC)c1ccccc1&[1*]=C(c1ccncc1)c1ccncc1&&&
C(=C1NC2=C(N3CCCC23)c2ccccc2N1)C1=C2CCCC2CCC1&&&
Cc1cccc(N(C(=O)c2ccc(O)cc2)S(=O)(=O)c2c(C)c3c(s2)c(=O)n(C)c(=O)n3C)c1&&&
[2*]CC&[1*]C(=O)c1ccccc1O[2*]&[1*]N1CCOC2(CCCCC2)C1&&&
[1*]CCC&[1*]C[2*]&[2*]CCc1c(C(C)CC(=O)O)cc(O)c(Cl)c1CCC(=O)O&&&
COc1cc(CN2CCOCC2)cc2c1oc(C(=O)N1CCC(O)(CCl)CC1)c2&&&
COc1ccc(F)cc1C(=O)c1c(C)n(C(C)C(=O)NCc2cccc(C(F)(F)F)c2)c2cc(S(=O)C(F)(F)F)c(C#N)cc12&&&
[1*]Nc1cccc(C(O)CCC(=O)O)c1&[1*]C(=O)CCC[3*]&[2*]C[3*]&[2*]Nc1ccc(-c2ccccc2)cc1&&&
[1*]C(=O)c1ccccc1&[1*]Oc1ccc(N([2*])[3*])cc1&[2*]CCI&&[3*]CCI&&
[3*]NN=Cc1ccc(OC)c(OC)c1&[2*]CC([3*])=O&[1*]N[2*]&[1*]C(=O)c1ccncc1&&&
CCn1c(=O)cc(O)c2c1nc(C)[nH]2&&&
[2*]C1CS(=O)(=O)CC([3*])C1O&[1*]N[2*]&[1*]Cc1ccccc1^[3*]CCc1ccccc1&&&&
Cc1ccc(COc2ccc(-c3nn4c(C(=O)O)cnc4cc3)cc2)cc1&&&
CC(C)(C)Nc1nc(-c2ccc(OC(F)(F)F)cc2)nc2ccc(Br)cc12&&&
COc1cccc(OC)c1C(=O)Nc1nc(-c2ccccc2)nc2ccccc12&&&
CN1CCN(CCCN2C(=O)C3NCCN3c3c(Cl)cccc32)CC1&&&
O=C(COC(=O)c1ccccc1)Nc1cccc(-c2nc3ccccc3o2)c1&&&
COc1c2C=CC(C)(C)Oc2cc2c1c1c(o2)C(=O)C=CC1=O&&&
[2*]C(=O)OC([9*])C&[2*]C([3*])C([8*])[9*]&[3*]C[4*]&[4*]C([5*])C([6*])[7*]^[1*]=CC([7*])[8*]^[5*]CC1(CC[6*])CNC(=N)N1&[1*]=Cc1cccc(-c2ccc(-c3noc(=O)[nH]3)cc2)c1&&&&&
[4*]CC&[1*]O[4*]&[1*]C(=O)c1nc(S)[nH]c(=O)c1C([3*])=O&[3*]Nc1cc(Cl)ccc1OC&&[2*]C(=O)C([8*])C([4*])=O^[2*]O[5*]&[5*]CC^[6*]N[7*]&&[6*]C(=O)C[7*]&[8*]C1=CCCC1&&&
CCOc1cc2ncc(C#N)c(Nc3ccc(F)c(Cl)c3)c2cc1NC(=O)C=CCN(O)CCN(C)C&&&
O=c1cc(N2CCOCC2C=NOCc2cc(C#Cc3ccccc3)ccc2Sc2ccc3ccccc3n2)c2ccccc2o1&&&
[1*]Oc1ccccc1OC&[1*]CC[2*]&[2*]O[3*]&[3*]C1CCCCC1O&&&
CN(C)C1=CC=C(C=NNC2=NC(NC3=CC=C(Cl)C=C3)=NC(N3CCN(C)CC3)=N2)C=C1&&&
[2*]S(=O)(=O)c1ccc(-c2ccc(Cl)cc2Cl)cc1&[1*]N[2*]&[1*]C[3*]&[3*]C1CCCO1&&&
[1*]Cc1cnn(C)c1&[1*]N1CCN([2*])CC1[3*]&[2*]C[4*]&[4*]C1CC1^[3*]CCBr&&&&
COC1=CC2(C=Cc3ccccc32)C=C(C)C1=O&&&
[4*]C(C)CC&[4*]Nc1nc(N[5*])nc(N[6*])n1&[1*]CCC([5*])C[10*]&[1*]O[2*]^[6*]CCO^[2*]CC[3*]^[8*]C([10*])C([9*])C([11*])=[12*]&&[3*]Oc1ccc(OC)cc1&[9*]CCC=[12*]&&&&[7*]N(C=O)C(=O)C=[11*]^[7*]CC[8*]&&&
[1*]Nc1ccccc1OC&[1*]C(=O)C[2*]&[2*]Oc1ccc(N2C(N)=NC(N)=NC2(C)C)cc1Cl&&&
[1*]C(=O)c1ccc(N2CCN(C)CC2)cc1&[1*]O[4*]&[4*]C[7*]&[5*]C1CC([7*])CCN1&[2*]N[5*]&[2*]C(=O)C([6*])Cc1ccc(Cl)cc1&[3*]N[6*]&[3*]C(=O)c1ccccc1&&&
[1*]Nc1cc(OC)ccc1OC&[1*]C(=O)c1ccc(S([3*])(=O)=O)cc1&[2*]N1CCN([3*])CC1&[2*]Cc1ccccc1&&&
[1*]C(=O)c1cccc(Br)c1&[1*]NN[2*]&[2*]C(=O)c1ccc(Cl)cc1&&&
CCOC(=O)CCCCCCCCN1C(=O)C(CCOc2cccnc2)NC(=O)C1CCCc1ccc2C=CCOc2c1&&&
[1*]CC(=O)N1N=C(c2ccc(Cl)cc2)CC1c1ccco1&[1*]Sc1nnnn1-c1ccc(Cl)cc1&&&
CCOC(=O)COc1ccc2c(=O)c3ccccc3oc2c1C&&&
CC1=CC=CC(C2=C(-c3ccccc3)[NH]C(SCSC(=CC(=O)C1=CC=C(C(F)(F)F)C=C1)NCCO)=N2)=C1[NH]&&&
[1*]Nc1ccccc1C(=O)O&[1*]C([2*])=O&[2*]N[3*]&[3*]Cc1ccc(N2CCCC2=O)cc1&&&
[1*]Sc1nc(=O)c(S(=O)(=O)c2ccc(OC)cc2)n[nH]1&[1*]Cc1ccc(F)cc1&&&
O=S(=O)(Nc1cccnc1)c1ccc2c(-c3ccc(C(F)(F)F)cc3)cccc2c1&&&
CCC(=O)NCC1(CO)CC=C2c3ccc(O)cc3CCC21C&&&
CC1=CC(C)=CC(C(O)CO)=C1&&&
COc1cc2ncnc(Nc3n[nH]c(C)c3)c2cc1OC&&&
[1*]C(=O)c1cnccn1&[1*]NN=Cc1ccc(Oc2ccc(O)cc2)cc1&&&
CC(OC(=O)c1cc2c([nH]c3ccccc32)c(=O)c2ccccc12)C(=O)N1CCOCC1&&&
CCCCN1C(=O)C(=O)c2ccccc21&&&
[1*]Oc1ccccc1C(=O)CCc1ccc(F)cc1F&[1*]CC(O)C[2*]&[2*]N1CCN(c2ccc(F)cc2)CC1&&&
COc1cc2c(cc1OCCCCCCl)oc(=O)c(-c1nc3ccccc3o1)c2&&&
CCNc1nc(NCCN2CCN(C)CC2)c2c(n1)c(C)nn2CC&&&
[5*]N(C)C&[1*]C(=O)C[5*]&[1*]N1CCN(c2ccccc2C([2*])=O)CC1&[2*]N[6*]&[3*]C(=O)C([6*])CCCN=C(N)N&[3*]N[7*]&[4*]C(=O)C([7*])CCCN=C(N)N&[4*]N[8*]&[8*]C(Cc1ccccc1)C(N)=O&&&
CCn1c(SCC(=O)c2cc(OC)cc(OC)c2)nc2c(sc3nc(C)cc(C)c34)c(=O)n(CC)nc21&&&
Cc1cccc2c1n(CC(=O)N1CCCC1)c(=O)c(NS(=O)(=O)c1ccccc1)c2&&&
[3*]Cc1cc(OC)c(OC)c(OC)c1&[1*]Nc1nnc(S[3*])s1&[1*]C([2*])=O&[2*]Nc1ccccc1&&&
CCC(C)C(NC(=O)C(NC(=O)OC(C)(C)C)C(C)(C)C)C(=O)Nc1cccc2ccccc12&&&
[3*]C(c1ccc(F)cc1)N(N=[4*])C(=O)c1ccccc1OC&[1*]C(=[4*])C([2*])[3*]&[1*]SCCC[2*]&&&
Oc1ccc(C(c2c[nH]c3ccc(Br)cc23)c2c[nH]c3ccc(Br)cc23)cc1&&&
[1*]Nc1cc(-c2cccc(C#N)c2)ncn1&[1*]CCO&&&
[1*]Cc1cc(-c2c(C(F)(F)F)nn(C)c2SC)ccc1OC&[1*]N[2*]&[2*]CCc1cccs1&&&
[1*]=CC(=O)c1ccc(Cl)c(Cl)c1&[1*]=Cc1ccc(-c2ccc(O)cc2)o1&&&
CN1CCc2ccc(NC(=O)NCc3ccc(C(F)(F)F)cc3)cc2C1C1CCNCC1&&&
CNc1ncnc2c(CCc3cc(S(C)(=O)=O)ccc3OC)cccc12&&&
Cn1cnc2cc(-c3ccc(N4CCOCC4)cc3)nc(NCc3cocc3)c2c1=O&&&
COc1ccc(O)c(C=C2C(=O)N(c3cccc(F)c3)c3ccc(OC)cc23)c1&&&
CCCCCCCn1nc(-c2ccc(Cl)cc2)c2ccccc2c1=O&&&
[3*]C([4*])(C)C([11*])C([6*])C([5*])C([10*])(O)C([8*])([9*])C&[3*]CC[5*]&&[6*]CC[7*]&[7*]C(C[8*])c1ccc(=O)n(C1CCCCC1)c1nccs1&[2*]C([9*])CC[10*]^[1*]C([2*])=O&[1*]Nc1nccs1&&&
O=[N+]([O-])c1ccc(S(=O)(=O)N2CCc3cc(O)c(O)cc3C2)cc1&&&
O=C1Nc2c(O)cc(Br)cc2C1=O&&&
O=C(NCc1ccccc1Br)c1ccc2c(c1)Nc1cc(C(F)(F)F)ccc1S2(=O)=O&&&
CCON=C1CCC(OCC#Cc2ccc3c(c2)oc(=N)c2ccccc23)OC1(C)C&&&
[3*]C(C)(C)C&[1*]N([3*])N[2*]&[2*]C(=O)c1cccc(Br)c1&&[1*]C(=O)c1ccc(O)c([N+](=O)[O-])c1&&
[1*]Nc1nc(-c2cccc(C[2*])n2)cs1&[1*]Cc1n[nH]c(=S)o1&&[2*]Nc1nnc(-c2ccccc2)o1&&
[1*]C([4*])=O&[1*]Nc1ccc(OC(F)(F)F)cc1&&[2*]N1CCCC1[4*]^[2*]C(=O)C([5*])Cc1ccccc1&[3*]N[5*]&[3*]C([6*])=O&[6*]C1CCCC1&&&
CN(C)c1cccc2c(S(=O)(=O)NC(Cc3ccccc3)C(=O)N3CCC(CCC(N)=O)CC3)cccc12&&&
CC(=NOCCOCCn1cnc2ccccc21)c1ccc(C(F)(F)F)cc1&&&
COc1cc(C(=O)NC(C)C)ccc1Nc1ncc(C(F)(F)F)c(Oc2cccc3c2C(=O)N(C)C3)n1&&&
O=C(Nc1ccccc1-c1nc2ccccc2[nH]1)c1cccnc1NN=Cc1ccc(Cl)cc1&&&
[1*]C(C(=N)O[5*])C([2*])c1sccc1C&[2*]C([3*])=C([4*])[5*]&[3*]C(=O)CC(C)(C)C[4*]^[1*]C#N&&&&
[1*]=C(CC(=C)CN)c1ccccc1&[1*]=Cc1ccc(Cl)cc1&&&
CC(C)C1=CC=C(N2CCC3(CC2)OCCO3)C=C1&&&
Cc1nn(CCC(=O)Nc2ccc3OCOc3c2)c(=O)c2ccccc12&&&
CC(C)N1C(=O)C(O)(CC(=O)c2cccc(F)c2)c2cc(Cl)ccc21&&&
CCCc1c(OCc2ccc(-c3ccccc3-c3n[nH]nn3)cc2)ccc2c1oc(C(=O)O)cc2=O&&&
[5*]C(C)C&[1*]C(=O)C([4*])C[5*]&[1*]N[3*]&[2*]N1CCCC([3*])C1^[4*]n1cc(C(N)=O)c(Nc2cccc(C(F)(F)F)c2)n1^[2*]Cc1ccccc1C(F)(F)F&&&&&
[1*]C(=O)c1ccc(C(C)(C)C)cc1&[1*]NN1C(=O)C(=[2*])SC1c1ccc(F)cc1&[2*]=Cc1ccc(O)cc1&&&
[1*]C(=O)c1ccc(C#N)cc1&[1*]N[2*]&[2*]C[4*]&[3*]N1CCC([4*])CC1&[3*]Cc1ccc(C(F)(F)F)cc1&&&
[1*]C(=O)C=[4*]&[4*]=Cc1ccc(Cl)c(Cl)c1&&[1*]Nc1ccc(N2CCN([5*])CC2)c(C(F)(F)F)c1^[2*]Nc1ccc(S([5*])(=O)=O)cc1&[2*]C([3*])=O&[3*]N1CCOCC1&&&
CN(Cc1c(-c2ccccc2)nc2CN(C(=O)Nc3cc(C(F)(F)F)ccc3Cl)CCn21)C(=O)C(C)(C)C&&&
[1*]=Cc1ccc(N)cc1&[1*]=Cc1nnc(-c2cc(C(=O)O)nn2-c2ccc(Cl)c(Cl)c2)o1&&&
[1*]=C(C)C&[1*]=CCc1cc(C(=O)C=[2*])ccc1O&[2*]=Cc1ccc(F)cc1&&&
CN(C)C(=N)c1ccc(NC(=O)c2c(C=Cc3ccc(C(=N)N)cc3)n(C)c3ccccc23)c(C(=O)NCCC(=O)Nc2ccc(NC(N)=NC3CCCCC3)cc2)c1&&&
Cc1cccc2c1C(=O)N1CCc3c([nH]c4ccccc34)C1C2CCNC(=O)c1cccnc1&&&
COc1ccc2c(=O)c3c(OCCN(Cc4ccc(F)cc4)C3)[nH]c2c1&&&
[1*]N([2*])c1cccc(Cl)c1C&[1*]CC(O)C[3*]&[3*]n1cc([N+](=O)[O-])cn1^[2*]S(C)(=O)=O&&&&
CCC1=C(C2=NN=C(C3=CC=CC=C3)O2)N=C(C2=CC=C(Cl)C=C2Cl)O1&&&
OC1C(c2ccc3OCOc3c2)CN(Cc2ccc(Cl)cc2)C(c2ccccc2)C1n1cncn1&&&
Cc1ccc(-n2nc3CS(=O)(=O)Cc3c2NC(=O)c2ccco2)cc1&&&
COc1cc(-c2ccc(CCN3CCN(c4cccc5c4OCCO5)CC3)cc2)cc(OC)c1OC&&&
[2*]C#N&[1*]N1CCCC1[2*]&[1*]C([3*])=O&[3*]C1CC(c2cc(F)cc(F)c2)=NO1&&&
CCc1cc2c(N3CCN(C(=O)Nc4ccc(F)cc4)CC3)ncnc2s1&&&
CCOc1ccc(-n2c(C)c3c(C)nnc(-c4c(N)ccs4)c3c2C)cc1&&&
[1*]OC&[1*]C(=O)c1cc(O[2*])ccc1F&[2*]CCC[3*]&[3*]N(C)C&&&
[1*]C(=O)C(C)c1ccc(N2CCCC2)c(F)c1&[1*]N[2*]&[2*]Cc1ncc(-c2ccccc2)o1&&&
[1*]C(c1ccc(OC)cc1)(c1ccc(OC)cc1)c1ccc(OC)cc1&[1*]n1ccnc1&&&
[1*]C(=O)c1ccc(S([3*])(=O)=O)cc1&[3*]Nc1ccccc1&&[1*]N([2*])[4*]^[2*]Cc1ccco1&&[4*]C1CCS(=O)(=O)C1&&
[1*]C(=O)c1ccc(OC)c(OC)c1&[1*]N[2*]&[2*]CCc1ccc(S(N)(=O)=O)cc1&&&
[1*]n1c(=O)n(-c2ccc(C(=O)O)cc2)c(=O)n(-c2cccc(OC)c2)c1=O&[1*]Cc1cccs1&&&
[1*]N([2*])C&[2*]C[4*]&[3*]N1CCC([4*])CC1^[1*]C(=O)c1cccs1^[3*]CCCO&&&&&
Cc1c(C)c2ccc(OCc3ccccc3)cc2oc1=O&&&
[2*]CC&[1*]Sc1nnc(-c2ccccc2S([2*])(=O)=O)n1N&[1*]Cc1ccccc1&&&
COC1=CC=C(N2C(C(C)=O)=CC=C2C(C)=O)C=C1&&&
C#CCOC(=O)c1ccc(NC(=O)c2c3ncccn3nc2)c(OC)c1&&&
CCC1(O)C(=O)OCc2c1cc1-c3nc4ccccc4cc3Cn1c2=O&&&
COc1nc2c(CCCN3CC(O)(c4cccc(Cl)c4)C4(CCN(Cc5ccccc5)C4)C3)cccc2o1&&&
[4*]C(C)C&[3*]NN=C[4*]&[1*]Cc1c(C([3*])=O)nnn1[2*]&[1*]N1CCN(c2ccccc2)CC1&&[2*]Cc1ccccc1&&
COc1ccc2c(c1)CCN2CCC1COc2ccccc2O1&&&
COc1ccc(OC)c(Cn2cncc2CNCc2ccc3OCOc3c2)c1&&&
COCC1(COC)Oc2ccc(C#N)cc2C(Nc2nn(C)c(=O)cc2)C1O&&&
[3*]=CCC&[3*]=CCC=[4*]&[4*]=CCC=[5*]&[5*]=CCC=[6*]&[6*]=CCC=[7*]&[7*]=CCC=[8*]&[1*]C(=O)CCCC=[8*]&[1*]O[2*]&[2*]CC&&&
CC(=O)c1cc2ccccc2c2nc3ccccc3n12&&&
COc1ccc2occ(CC3CCN(C4CCOC4)CC3)c2c1&&&
[1*]Oc1ccc(C([3*])=O)c(O)c1CCC&[3*]C1CC1&&[1*]Cc1ccc(C([2*])=O)o1^[2*]C1CCCC1&&&
[2*]S(=O)(=O)c1ccc(OC)cc1&[1*]N1CCCN([2*])CC1&[1*]Cc1cc(-c2cc(C)no2)nc(CCc2ccccc2)n1&&&
c1ccc2sc(NCCCNc3ncnc4c3ncn4C3OC(CO)C(O)C3O)nc2c1&&&
[1*]CC(O)C[2*]&[2*]n1ccc(=O)n(-c2ccccc2)c1=O&&[1*]Oc1ccc(-c2ccccc2)cc1&&
[2*]C(O)c1cccc(OC)c1&[1*]N1CCC([2*])CC1&[1*]Cc1cccnc1&&&
COc1cc(C2NC(=NS(N)(=O)=O)N(Cc3cccc4ccccc34)C2=O)cc(OC)c1OC&&&
[1*]CC(O)C(F)(F)F&[1*]N([2*])c1ccccn1&[2*]Cc1cccc(Cl)c1&&&
[1*]C#C&[1*]C(CCC[3*])C([4*])=O&[2*]C(CCC(C)=CCCC(=O)C(C)C(O)CC(=O)OC([3*])[9*])C([4*])=O&[2*]C(C)C^[10*]C([11*])C([12*])[13*]&&[11*]O[12*]^[5*]C([7*])C([6*])([8*])O&&[5*]C(=O)O^[7*]C([6*])Cl&&&
CC(=NOCCc1nc(=O)c2ccccc2[nH]1)c1cccnc1&&&
Cc1cc(S(=O)(=O)N(C)c2ccccc2)c2c(n1)sc1cc(S(C)=O)ccc12&&&
CC1=CC=C(CN=C(N)NO)C=C1&&&
Brc1cccc(COc2ccc3cccnc3c2)c1&&&
Cc1cccc(-c2c(NC3CCCCC3)n3cc(C)ccc3n2)n1&&&
[1*]OC&[1*]C(=O)c1ccc(C[3*])o1&[3*]O[4*]&[4*]C(C[9*])C(=[20*])C&[9*]C([10*])(C)C([19*])C([12*])(C)C([19*])(C)C([13*])C([14*])(C)C([15*])[18*]&[18*]CC[19*]&&[12*]CC[13*]&[7*]C([15*])CC([16*])O^[16*]CC[17*]^[2*]C([7*])(C)C&[10*]
COc1nc(-c2cccc(F)c2)c2c(=O)[nH][nH]c2n1&&&
[3*]C(C)C&[1*]Nc1nc(C[3*])cs1&[1*]C([2*])=O&[2*]Nc1ccccn1&&&
O=C(CCCN1CCN(CC(=O)NC2=NS(=O)(=O)c3ccccc23)CC1)Nc1ccc2ncccc2c1&&&
[7*]OC(=O)C([12*])=C&[7*]C([8*])C([11*])[12*]&[2*]C([10*])C([9*])=C&[1*]O[2*]&[1*]C(C)=O^[9*]CC(=O)CC[11*]&&&[4*]C([5*])=C[8*]^[3*]=CCC[5*]&[3*]=C(C)C^[4*]C[6*]&&[6*]C(C)C&&&
CCC1(CC)CC(NC(=O)Nc2ccc3[nH]ncc3c2)c2ccccc2O1&&&
CCCN(CCO)Cc1nc2c(OC)cc(C=CC(=O)NO)cc2n1C&&&
O=C(Nc1ccccc1N1CCOCC1)c1cccc2c1C(=O)c1ccccc1-2&&&
CC(C)n1c(=N)c(S(=O)(=O)c2ccc(Cl)cc2)cc2c1nc1c(CCCC1)c2=O&&&
[1*]Cc1coc(-c2ccc(OC)cc2)n1&[1*]N[3*]&[2*]N1CCC([3*])C1&[2*]Cc1ccccc1&&&
C=C(c1ccc(C)cc1)CC1CN(CC(=O)NCCCN2CCN(C)CC2)C(=O)c2ccccc21&&&
Cc1cc2c(cc1C)[nH]c(-c1ccc(C(=O)O)cc1)n2&&&
[1*]C([4*])([5*])C(C)C(O[2*])(C([6*])[7*])C(CC=[12*])(CCC(C)(C)CC[6*])C([10*])C([9*])(C)C([8*])C&[2*]C([3*])[4*]&&[3*]CC[5*]&[7*]C[8*]&[9*]CCC([10*])=O&[1*]CO&&
[2*]C(C=C)c1ccc(C(C)(C)C)cc1&[1*]N[2*]&[1*]C(=O)c1cccs1&&&
COc1cccc(-n2c(Nc3ccccc3OC)c3c(C)n[nH]c3nc2=O)c1&&&
[2*]=C(C)C=NN[3*]&[2*]=Cc1ccc(Cl)s1&&[1*]C(=O)C([3*])=O^[1*]Nc1ccc(C(=O)O)cc1&&&
[3*]CC&[3*]Oc1ccc(N2CC([5*])CC2=O)cc1&[1*]C([5*])=O&[1*]Nc1ccc(N[2*])cc1C(=O)c1ccccc1&[2*]C(=O)C=[4*]&[4*]=Cc1ccccc1C&&&
CCC(C)NCC(O)COc1ccc2c(=O)c3ccccc3oc2c1&&&
CCNC(=O)Nc1cc(CNC(=O)N2CC(C)(C)c3cc(Cl)cc(Cl)c32)cc(N2CCOCC2)c1OC&&&
[1*]C(=O)c1ccncc1&[1*]N[2*]&[2*]C[3*]&[3*]C([4*])([5*])C([6*])C(=[13*])[7*]&[4*]C[6*]&&[7*]CC[8*]^[8*]C([9*])C([12*])N([11*])C([10*])=[14*]^[9*]CC[10*]^[9*]CC[11*]&&&&[12*]CCC(=O)C=[14*]&&
N#[N+][N-]C1CC(n2cnc3c(N)ncnc32)OC1COP(=O)([O-])O&&&
[1*]CC(O)C(=O)CC(O)C(O)CO&[1*]Oc1ccc(C=[2*])cc1&[2*]=C1OC(=O)C(c2ccc(O)cc2)C1=O&&&
COc1ccc(CNC(=O)CCc2c(C)n3nc(-c4ccccc4)nc3nc2C)cc1OC&&&
COc1cc(OC)c2C(=O)C(OC(=O)c3ccc(NC(=O)CCNC(=O)C=Cc4ccc(O)c(O)c4)cc3)C(c3ccc(O)c(O)c3)Oc2c1&&&
[1*]N(C)C&[1*]Cc1cnn(-c2ccccc2)c1C1CCCN([2*])C1&[2*]S(C)(=O)=O&&&
COc1ccc(C(Nc2ccc(Cl)cc2)=Nc2ccnc3ccccc23)cc1OC&&&
COc1ccc(S(=O)(=O)n2cc(NC(=O)c3ccccc3-c3ccccc3)c3ccccc32)cc1&&&
O=C(NC1CCCCC1NC(=O)c1cc2ccccc2o1)c1ccc(-n2cccc2)cc1&&&
COc1cc(NC(C)CCCN)c2nccc(C)c2c1Oc1cccc(Cl)c1&&&
[1*]C(C)=O&[1*]N[2*]&[2*]C(C)Cc1ccc(C#Cc2ccnc(N[3*])n2)cc1&[3*]S(C)(=O)=O&&&
[1*]C1(C)C([2*])=C([3*])C([4*])C1[5*]&[1*]CCC([2*])=C&&[3*]C(C)C([4*])=C&[5*]C=O&&
[2*]OC&[2*]C(C=CC=C(C)C(=O)N[6*])C([4*])C(C)=CC(C)C(O)C([3*])CCC(C)C[8*]&[6*]C([7*])=[10*]&[5*]C(=[11*])C(=O)C=[10*]^[8*]C([9*])=[11*]^[5*]N1CCN(C)CC1^[7*]C([9*])=O&[3*]OC&&&&&[1*]O[4*]^[1*]C
[3*]C(C)C&[1*]Nc1cc(C[3*])no1&[1*]C([2*])=O&[2*]N1CCN(c2cccnc2)CC1&&&
[1*]CC(=O)N1N=C(C)C=C1C&[1*]N(c1ccccc1)c1ccccc1&&&
[1*]C(=O)c1ccccc1S(=O)(=O)Cl&[1*]Nc1ccc(Br)c(C[2*])c1&[2*]N1CCCN([3*])CC1&[3*]Cc1ccccc1&&&
O=C1CC2CC1C(C=Cc1cccc(Cl)c1)C(=O)N2Cc1c[nH]c2ccccc12&&&
[1*]C(=O)c1nc(-c2ccc(Cl)cc2)n(-c2ccc(Cl)cc2)c1CC&[1*]N[2*]&[2*]CCC[3*]&[3*]N1CCN(c2cccc(Cl)c2Cl)CC1&&&
[1*]C(=O)c1ccc(CC)cc1&[1*]N[3*]&[2*]N1CCC([3*])CC1&[2*]Cc1ccccc1&&&
[1*]C1(C)OCC([6*])=NS1&[1*]CI&&[2*]C[6*]^[2*][N+]([3*])([4*])[5*]&[3*]CCCC[7*]&[7*]C([8*])[9*]^[4*]CC[8*]&&&[5*]CC[9*]&&
CCN(C)c1nc(-c2ccc(C(C)NC(=O)c3ccccc3N3C(=O)c4ccccc4C3=O)cc2)cs1&&&
Cc1ccc(S(=O)(=O)Nc2ccc(-c3c(C)oc4ncnc(N)c34)cc2)cc1&&&
Cc1ccc(-n2cnc3c(NC4CCCC4)ncnc32)cc1&&&
COc1cc(-n2c(SCC(=O)Nc3ccc(Cl)cc3)nnc2-c2c[nH]c3ccc(Cl)cc23)c(OC)c(OC)c1OC&&&
[4*]S(=O)(=O)c1cccc(C)c1&[1*]N[4*]&[1*]C([3*])=O&[2*]N1CCC1[3*]&[2*]C#N&&&
CCn1nc(C)c2ncnc(Nc3cccc(OCc4cccc(F)c4)c3)c21&&&
[1*]CC&[1*]OP(=O)(NC1CCCCC1)Oc1ccc(Br)cc1&&&
CCCC(=O)Nc1nc2cnc(Oc3cccc(F)c3)nc2n1C1CCCC1&&&
COc1ccc(C=C(C#N)c2nc3ccccc3[nH]2)cc1OC&&&
[4*]C(C)(C)C&[1*]N[4*]&[1*]C(=O)C([5*])c1ccco1&[2*]N([5*])c1ccccc1F&[2*]C(=O)CCC([3*])=O&[3*]Nc1ccccn1&&&
CC(C)(C)c1nnc(SCC(=O)NNC(=O)c2cc3ccccc3cc2O)n1NC(=O)c1ccccc1&&&
[2*]Oc1ccc(OC)cc1&[1*]C(=O)C[2*]&[1*]Nc1nc(-c2ncccn2)ns1&&&
[1*]C(=O)c1ccc(Br)c([N+](=O)[O-])c1&[1*]NN=Cc1cccs1&&&
COc1cccc2c1oc(C(=O)N1CCN(c3ccc(F)cc3)CC1)c2C#N&&&
O=c1c(-c2ccc(F)cc2)coc2cc(O)ccc12&&&
[4*]CCC([13*])C&[4*]C([5*])C(OO[11*])(C([6*])[7*])C([12*])[13*]&[3*]C([5*])(C)O[6*]&[1*]CC([3*])=O^[7*]O[8*]^[1*]N1CCC([2*])CC1&&[8*]C([9*])([10*])C^[2*]N1CCCC1&&[9*]CC[11*]&&&[10*]C(C)CC[12*]&&
[1*]C#N&[1*]C([3*])[4*]&[3*]CCO&&[4*]C[5*]^[2*]CCCC[5*]&[2*][N+](C)(C)C&&&
O=C(c1ccc(Cl)cc1)c1ccc(-c2csc3ncnc(Nc4ccc(F)c(Cl)c4)c23)cc1&&&
NC(=O)c1ccccc1CS(=O)c1nc(N)c2ncn(C3OC(CO)C(O)C3O)c2n1&&&
O=C(Nc1c(Br)ccc2ccccc12)c1c(-c2ccccc2)c2ccc(O)cc2[nH]1&&&
Cc1c(C)c2c(ncn(CC(=O)N3CCN(Cc4ccccc4)CC3)c2=O)s1&&&
c1ccc2OC(c3nc4ccc(-c5ccc(Nc6nc7ccc(-c8ccncc7c7)cc6)cc5)cc4[nH]3)COc2c1&&&
[1*]CCN=C(NO)c1ccc(C)nc1Oc1cc(OC)ccc1Cl&[1*]n1ccnc1&&&
CN(C)CCc1cccc2c1CC(OC(=O)C=Cc1ccccc1)CO2&&&
[1*]C#N&[1*]C(c1cccnc1)c1ccccc1&&&
CC(C)C(=O)NC(c1ccco1)c1cc(Cl)c2cccnc2c1O&&&
Cc1cc(O)c2c(c1)C(CC1CCCC1)CCCCC2C&&&
Cc1ccc(S(=O)(=O)NCC(c2ccc(C)cc2)N2CCc3ccccc32)cc1&&&
[2*]Sc1nnc(-c2ccc(OC)c(Cl)c2)n1C&[1*]C(=O)C[2*]&[1*]N[3*]&[3*]C1CCCC1&&&
Cc1ccc(C=Cc2nc3ccccc3c(=O)n2CCc2ccccc2)cc1&&&
Cc1cc2c(cc1C)[nH]c(-c1ccc(NS(=O)(=O)c3ccc(Cl)cc3)cc1)n2&&&
CN(C)C(=O)c1c(O)c(-c2cccc(I)c2)nc2ccccc12&&&
[2*]C(C)(C([3*])[4*])C([6*])C([5*])C([9*])(O)C([7*])([8*])C&[2*]CCC(O)C[3*]&&[4*]CC[5*]&[6*]CC[7*]&[1*]C([8*])CC[9*]^[1*]C1=CC(=O)OC1&&&
[1*]C(=O)C[5*]&[5*]C1CCCC1&&[1*]N[3*]^[2*]C(=O)C([3*])Cc1ccccc1&[2*]N[4*]&[4*]CCc1c[nH]cn1&&&
[1*]C(=O)N(N=[4*])c1ccccc1&[1*]C([2*])C([3*])[4*]&[2*]CCCC[3*]&&&
Cc1noc(C)c1C(=O)Nc1ccc(-c2nc3c(C(N)=O)cnn3c(Nc3cc(Cl)ccc3C)n2)cc1&&&
[3*]CC&[1*]C(=O)Cc1nnc(S[3*])n1C&[1*]N[2*]&[2*]C[4*]&[4*]C1CCCO1&&&
[2*]=C1SC(=O)NC1=O&[1*]Oc1ccc(C=[2*])cc1&[1*]C[3*]&[3*]C1CCCCC1&&&
O=C(Nc1cnc2ccc(Cl)cc2c1N1CC2CCC(C1)N2C1CC2NC(=O)CC2C1)c1ccccn1&&&
CCCCC1C2Cc3ccc(OC)cc3C1(CC)CCN2CCC&&&
CC(=O)OCCN(C(=O)c1ccc2CCCc2c1)c1c(N)n(Cc2ccccc2)c(=O)[nH]c1=O&&&
O=C1CSC(C2=CC=C(F)C=C2)N1C1=NC(C2=CC=CN=C2)=CS1&&&
[2*]Cc1cccnc1OC&[2*]N1CCC([3*])CC1&[1*]C([3*])=O&[1*]Nc1snc(C)c1C&&&
[2*]OC&[2*]CC[3*]&[1*]N[3*]&[1*]C(=O)c1ccc(-c2n[nH]cc2-c2ccc(CC(=O)O)cc2)s1&&&
CN(CCC(F)(F)F)C(=O)c1ccc(F)c(2c1nc(C1CCCC1)[nH]2)c1ncc(Cl)cc1Cl&&&
[2*]CCC(=O)O&[2*]N[3*]&[1*]Nc1ccc(S([3*])(=O)=O)cc1&[1*]C(=O)C(F)(F)F&&&
COC1=CC=CC(C2=NC=C(NC3=CC=CC(OC)=C3)C(C3=CC=CC(N(C)C)=C3)=N2)=C1&&&
[1*]N1CCC2(CC1)C(=O)N(c1ccc(-c3nccs3)cc1)C(=O)N2c1cc(OC)nc(F)n1&[1*]Cc1ccccn1&&&
O=C(C=Cc1c(Cl)cccc1Cl)c1ccc2OCCOc2c1&&&
COc1ccc(C(=O)Nc2ncnc3ccccc23)cc1OC&&&
CN1CCCC1c1csc2cccc(CCCOc3cccc(F)c3)c12&&&
Nc1nc(N)c2c(Sc3ccc(Cl)cc3)cccc2n1&&&
[1*]Nc1ccc(OC)cc1&[1*]C(=O)C[2*]&[2*]Sc1nc(=O)c(C)c(Cc2c(F)cccc2F)[nH]1&&&
n1c(Nc2cccc(C(F)(F)F)c2)nc2cc(Cl)c(Cl)cc21&&&
[1*]NC(=N)N[3*]&[1*]CCCC[2*]&[2*]NC(=N)N^[3*]C(CCC[4*])C(=O)O&&[4*]NC(=N[N+](=O)[O-])N[5*]&[5*]CCCC[6*]&[6*]CCCC[7*]&[7*]CCCC[8*]&[8*]CCCCN&&&
CSC(CCc1ccccc1)C(=O)N1CCN(c2nc3ccc(C)cc3s2)CC1&&&
[5*]CCC&[1*]N([5*])[6*]&[6*]CC&&[1*]C(=O)c1ccc(OC)c(O[4*])c1^[4*]CC[7*]&[2*]N([7*])[8*]&[8*]CC&&[2*]C(=O)C[3*]^[3*]Oc1ccc(Cl)cc1&&&
CC1(C)CCc2c(ccc(CC(=O)Nc3nnc(SCC(=O)Nc4ccccc4F)s3)c2O)O1&&&
CCOc1ccc(-c2nc3cc(O)ccc3c(=O)o2)cc1&&&
NC(=O)c1nn(-c2ccc(O)cc2)c2c1CCc1c(-c3ccc(O)cc3)cccc1-2&&&
CN(C)c1nc(C#CCC(=O)NCCCCNc2c3CCCCc3nc3ccccc23)nc2c1ncn2Cc1ccccc1C#N&&&
CC1(C)Oc2cc(O)ccc2C(c2ccc(OCCN3CCCC3)cc2)C1c1ccc(O)cc1&&&
CCC(C)C(N)C(=O)Nc1ccc([N+](=O)[O-])c2ccccc12&&&
[1*]CC&[1*]OP(=O)(Cc1cccc(CC[2*])c1)O[3*]&[2*]Sc1ccccc1&&[3*]CC&&
[3*]CC&[1*]O[3*]&[1*]C(=O)C([7*])[9*]&[5*]N[7*]&[5*]C(=O)C([8*])CC(=O)O^[9*]C(C)C^[4*]N[8*]&&&[2*]C([4*])=O&[2*]O[6*]&[6*]C(C)(C)C&&&
CCC1(CC)Cc2ccccc2C(=NNC(=O)c2cc([N+](=O)[O-])ccc2Cl)N1&&&
COc1ccc2cc(C(C)=NN)ccc2c1&&&
[2*]OC&[1*]CCC[2*]&[1*]C#Cc1nc(OC)c(CCCc2ccc(OC)cc2)c(OC)c1CO&&&
[9*]CC&[7*]CC[9*]&[7*]CC[8*]&[8*]CC[10*]&[1*]C(=O)C[10*]&[1*]O[4*]&[4*]CC([5*])C[6*]&[2*]O[5*]&[2*]C(=O)C[11*]^[3*]O[6*]^[11*]CC[12*]&[3*]C(=O)C[13*]&[12*]CC&[13*]CC[14*]&&&[14*]CC&&&
CCOC(=O)C=C(O)CSc1nc2ccccc2c(=S)[nH]1&&&
Cc1ccc(C(CNCc2ccc(C(=O)NCCC(=O)NCc3ccccc3)cc2)N2CCc3ccccc32)c(C)c1&&&
CC(=O)N1Cc2cccc(C=CC(=O)NO)c2C1&&&
[1*]Nc1ccc(OC)cc1&[1*]C(=O)C[3*]&[2*]C(=O)c1nnn([3*])c1N&[2*]Nc1ccc(F)c(C(F)(F)F)c1&&&
O=C1c2cc3c(cc2-c2c1c(-c1ccccc1)c1c(O)cccc1c2O)OC1=NC(CC1)CN1CN3Cc3c(cccc31)O2&&&
O=C1Nc2ccccc2C1=NNC(=S)N1CCN(c2ccccc2)CC1&&&
O=c1ccc2nc(N3CCC(CCN4C(=O)CC(OCc5ccccc5C(F)(F)F)CC4)CC3)c(F)cc2o1&&&
Nc1ncnc2c1ncn2C1OC(CSCC(N)C(=O)O)C(O)C1O&&&
[1*]C(=O)C[3*]&[2*]N([3*])c1ccccc1&[2*]C(=O)c1csnn1^[1*]N[4*]&&[4*]CC[5*]&[5*]N1CCOCC1&&&
[1*]C(C)(C)C&[1*]C(=NNc1ccc(I)cc1)c1ccc(O)cc1&&&
[2*]C1CCCCN(C)C1=O&[1*]C([2*])c1ccccc1&[1*]Nc1ccc(-c2ncccn2)cc1&&&
[1*]N([6*])c1ccc(C)cc1&[1*]C(=O)C[4*]&[4*]Sc1nnc(-c2ccco2)n1[5*]^[6*]C1CCS(=O)(=O)C1^[2*]C(=O)C[5*]&&&[2*]N[3*]&[3*]Cc1ccco1&&&
CCc1nonc1C(=O)Nc1cccc(-c2ccc(OC)nc2)c1C&&&
COc1cccc(-c2nc3cccc(OCC4CCCCN4Cc4cccc(N)c4)c3s2)c1&&&
COc1cc2c(cc1-c1cn3c(C)nnc3c(NCc3cccs3)n1)[nH]c(C(F)(F)F)n2&&&
[3*]SC&[2*]C(CC[3*])C(=O)O&[1*]N[2*]&[1*]C(=O)c1sccc1-n1cccc1&&&
C1=N[NH]C(C2=CSC=C2)=C1&&&
CC(=O)Nc1nc(N)nc2c1ncn2C1OC(COP(=O)(O)OP(=O)(O)C(F)(F)P(=O)(O)O)C(O)C1O&&&
N#Cc1ccc(-c2nc3cccc(-c4ccc(NC(=O)c5cccc(N6CCOCC6)c5)cc4)c3o2)cc1&&&
COc1cccc(Cn2cc(C=C(C#N)c3nc4ccccc4[nH]3)nn2)c1&&&
[1*]C(=O)c1oc(CCC)nc1-c1ccc(Oc2ccccc2)cc1&[1*]N[3*]&[2*]C[3*]&[2*]C#N&&&
[2*]Cc1c[nH]cn1&[2*]CC[3*]&[1*]CC[3*]&[1*]Oc1cccnc1&&&
O=C(NCc1ccco1)c1ccc2c(c1)CCN2S(=O)(=O)c1ccccc1&&&
[2*]CCC(C)(C)C[10*]&[1*]C([2*])([3*])C([10*])C(=[11*])C([4*])(C)C([9*])(C)C([5*])C([6*])(C)C([7*])[8*]&[1*]C(=O)O&&[3*]CC[4*]&[5*]CC=[11*]&[6*]CCC(O)C([7*])(C)C&[8*]CC[9*]&&
[2*]Cc1ccccc1OC&[1*]N[2*]&[1*]C([4*])=O&[3*]N1CCC([4*])CC1&[3*]S(=O)(=O)c1ccc(C)cc1&&&
COc1ccc(Nc2ccnc3cc(Br)c(Cl)cc23)cc1&&&
O=C(NC1CC1)c1ccc(-c2nnc3-c4ccccc4S(=O)(=O)n23)cc1&&&
O=C(c1ccccn1)c1c2[nH]c(C3CCCCC3)cc(=O)n2nc1&&&
[3*]=C(C)C&[1*]CC=[3*]&[1*]N1CCCC([5*])C1&[2*]C[5*]&[2*]N[4*]&[4*]S(=O)(=O)c1ccc(Cl)c(Cl)c1&&&
COc1ccc(-c2cc(=O)oc3cc(OCC(O)CN4CCOCC4)c(OC)cc23)cc1&&&
CC1=NOC(C2CN(C3=CC=C(C(=O)O)C=C3)CC2C2=CC=C(F)C=C2)=N1&&&
Nc1nc(=O)c2c([nH]1)c(C1CC1)c(-c1cccc(Cl)c1)[nH]2&&&
COc1cc2c(cc1OC)n(Cc1ccc(F)cc1)c(C=Cc1ccc(F)cc1)n2&&&
[3*]C([4*])C&[1*]CC[3*]&[1*]N[2*]^[4*]CC(O)c1ccccc1^[2*]CCC(c1ccccc1)c1ccccc1&&&&&
[3*]CC&[1*]N1CCN(c2ccccc2O[3*])CC1&[1*]C([2*])=O&[2*]N[4*]&[4*]Cc1ccccc1Cl&&&
CC(=O)Nc1ccc2oc3ccc(NC(=O)CCCCCCC(=O)Nc4noc(C)c4)cc3c(=O)c2c1&&&
CCOc1ccc2c(c1)C(=O)C(=O)N2CC&&&
O=c1oc2cc3c(cc2cc1-c1c2ccccc2cc2ccccc12)OCO3&&&
Nc1nc(=O)c2c([nH]1)n(C1OC(COP(=O)(NC(CCC(=O)O)C(=O)O)Oc3ccccc3)C(O)C1O)cn2&&&
O=C(NC1CCN2CCCC1C2)c1nc(N2CCC(N3C(=O)OCc4ccccc43)CC2)c2cccnc2c1&&&
[12*]C(C)C&[4*]C(=O)C([6*])C[12*]&[4*]N[9*]&[5*]C(=O)C([9*])CC(N)=O^[1*]N[6*]^[5*]N[10*]&[1*]C(=O)C([7*])CC(=O)O&[10*]C(CC(=O)O)C(N)=O&[2*]N[7*]&&&[2*]C(=O)C([8*])CC(N)=O&[3*]N[8*]&[3*]C(=O)C
[1*]CC(C)O[6*]&[1*]C([2*])([3*])c1ccccc1&[2*]CC[4*]^[4*]C([5*])[6*]&[3*]C(=O)C[5*]&&&&
[5*]OC&[5*]CC[7*]&[7*]C([8*])C(=O)O&[1*]C(=O)C[8*]&[1*]N([9*])[14*]&[9*]C([10*])[11*]&[10*]CC[12*]^[12*]C([13*])[14*]&[4*]C(C[11*])C[13*]&&[2*]N[4*]&[2*]C([3*])=O&[3*]N[6*]&[6*]Cc1ccc(F)cc1&&&
CC(=O)Oc1cc2c(cc1N=Cc1ccc(F)cc1)OCO2&&&
COc1cc(CCn2c(CN3CC(C)OC(C)(C)C3)nc3cc(OC)c(OC)cc32)cc(OC)c1OC&&&
NCCC1CCc2c(O1)c(O)cc1c2cc(-c2ccc(O)cc2)o1&&&
[1*]C(=O)C([6*])CCC&[1*]N[7*]&[7*]C(C[11*])C(O)C(=O)O^[5*]N[6*]^[11*]C(C)C&[5*]C([9*])=O&&&[3*]N1CCCC1[9*]&[3*]C(=O)C([8*])[10*]&[10*]C(C)C&&[4*]N[8*]^[2*]C([4*])=O&[2*]OC&&&
CN1CCN(CC(=O)Nc2ccc(-c3cccc(-c4nc5cc(C(F)(F)F)ccc5[nH]4)c3)cc2)CC1&&&
O=C(OCc1ccccc1)N1CCN(CCOc2ccc3ccc4cccnc4c3c2)CC1&&&
CCCc1cnc2n(C)c(=O)c3c(sc4c3CC4)n12&&&
O=C1c2ccccc2-c2ccccc2C1(O)C(F)(F)F&&&
[3*]CC&[3*]N1CCN([4*])CC1&[4*]CC[5*]&[1*]N[5*]&[1*]C([6*])=O&[2*]N1CCCC1[6*]&[2*]C(=O)c1ccccc1&&&
[1*]N1CCCC1c1nnc(C[3*])n1C&[3*]C1CCC1&&[1*]C(=O)C[2*]^[2*]Oc1ccccc1&&&
O=C1Nc2ccccc2C12CC2c1ccc(C(F)(F)F)cc1&&&
[2*]CC&[1*]O[2*]&[1*]C(=O)c1sc(N2C(=O)CSC2c2ccco2)nc1C&&&
[1*]NC(=S)Nc1ccc(C)cc1&[1*]CC[2*]&[2*]N(c1ccc(Cl)cc1)c1ccc(O)cc1&&&
[1*]CCC&[1*]C1CN(c2ccccc2)C(=O)C(c2ccccc2)(c2ccccc2)O1&&&
[1*]CCC=C(C)CC[4*]&[1*]C([2*])(C)C([3*])[4*]&[2*]O[3*]&&&
[1*]C(=O)Cc1ccc(N[2*])cc1&[2*]C([5*])=O&[3*]N1CCC([5*])CC1^[1*]Nc1nnc(CC[6*])s1^[3*]C([4*])=O&[6*]S(=O)(=O)c1ccccc1&[4*]N1CCOCC1&&&&&
[1*]C(C)=O&[1*]Oc1c(O[2*])cc(C(=O)C=[3*])cc1OC&[2*]C(C)=O&&[3*]=C(O)c1ccc(F)c(F)c1F&&
[1*]C(C)c1ccccc1&[1*]N1CCC2(CC1)C(=O)NCC2c1ccccc1&&&
[1*]N1CC(C)OC(C)C1&[1*]C(=O)C[2*]&[2*]Sc1cc(S(N)(=O)=O)c(Cl)cc1S(N)(=O)=O&&&
CCCCC(NC(=O)C1CC(OCc2ccccc2)CN1C(=O)C(NC(=O)C(NC(=O)C(NC(=O)C(Cc1c[nH]c3ccccc13)C(C)C)C(C)C)C(C)C)C(N)=O)C(N)=O&&&
OC(COc1ccc2CCCCc2c1)c1ccccc1&&&
[2*]C(=O)C([5*])C&[1*]N[5*]&[1*]C(=O)c1ccc(Cl)s1^[2*]N[6*]&&[3*]C(=O)C([6*])CC(=O)O&[3*]N[7*]&[4*]C(=O)C[7*]&[4*]N[8*]&[8*]CCc1ccc(Cl)cc1&&&
[1*]CC&[1*]N1CCN([2*])CC1&[2*]C(c1ccc(F)cc1)c1cccc(F)c1&&&
[4*]=CC(=O)c1cccc(OC)c1&[1*]C(=O)C=[4*]&[1*]N[2*]&[2*]CC[3*]&[3*]N(C)C&&&
COc1cccc(NC(=O)c2c(NC(=O)CCCS(=O)(=O)c3cccc4nonc34)c3ccccc3o2)c1&&&
Oc1c2Oc3ccc(Br)cc3Cc2nn1CCCCN1CCN(c2ccccc2)CC1&&&
CC(=O)NC(Cc1ccc2oc(CNC(C)(C)C)nc2c1)C(=O)N1CCN(c2c(C)scc2)CC1&&&
S=C(NN=Cc1c[nH]c2ccccc12)C12CC3CC(CC(C3)C1)C2&&&
[2*]Nc1cccc(OC)c1&[1*]C([2*])=O&[1*]Oc1cc(OC)c(CCCC)cc1OC&&&
COc1ccccc1-c1nc(N(Cc2cccnc2)C2CC2)c2nc(C)ccc2n1&&&
N#CC1CCCN1C(=O)CN1CNc2ccccc2C1&&&
[1*]OC&[1*]C(=O)c1ccc(N[2*])cc1&[2*]C(=O)C[3*]&[3*]Oc1ccccc1C&&&
[1*]Oc1ccc(C)cc1C&[1*]CCC[2*]&[2*]N1CCC2(CC1)C(=O)NCN2c1ccccc1&&&
[1*]Nc1ccc(OC)cc1OC&[1*]C(=O)C[2*]&[2*]N[3*]&[3*]S(=O)(=O)c1ccccc1&&&
[2*]CC&[2*]C(=N[3*])S[5*]&[3*]N([4*])C([5*])=[6*]&[1*]=C(C([4*])=N)C(=O)N=[6*]&[1*]=Cc1cccs1&&&
[2*]n1nc(-c2ccc(C)cc2)ccc1=O&[1*]C(=O)C[2*]&[1*]N1CCCC1&&&
CC1C2Cc3ccc(O)cc3C1(C)CCN2Cc1ccccc1&&&
CCCCNC(=O)c1noc2c1CCc1ccccc1-2&&&
[2*][N+]([3*])(C)C(=O)[O-]&[1*]CCCC[2*]&[1*]C#Cc1ccc(I)cc1^[3*]C1CCCCCC1&&&&
CCn1c(SCc2ccc(Cl)cc2Cl)nc2c(c3c(CCCC3)s2)c1=O&&&
[1*]Nc1cc(-c2c(-c3ccc(F)cc3)nc(Sc3ccccn3)n2C)ccn1&[1*]C(=O)c1ccc(Cl)cc1&&&
[1*]C(O)c1cccs1&[1*]C1CCCCN1&&&
COC(=O)C1C(c2cc(OC)c(OC)c(OC)c2)c2cc3c(cc2C2c4c(CCN12)c1c(OC)c(OC)ccc1[nH]4)OCO3&&&
[2*]CC&[1*]C(=O)c1cccnc1O[2*]&[1*]Nc1ccc(OC)c(OC)c1&&&
[2*]N([3*])c1ccc(NO)c(C)c1&[2*]CCCl&&[1*]C(=O)C[3*]^[1*]N[4*]&[4*]C([5*])([6*])[7*]&[7*]C[13*]&&[6*]C[16*]&[5*]C[8*]^[8*]C([9*])[10*]&[10*]C[15*]&&[9*]C[11*]^[11*]C([12*])[13*]&[12*]C[14*]&[14*]C([15*])[16*]&&&
CON1C(=O)c2ccccc2C1=O&&&
[6*]C(C)C&[2*]N[6*]&[2*]C([3*])=O&[3*]N[4*]&[4*]C(=O)C[5*]&[1*]O[5*]&[1*]C(=O)CCc1ccccc1&&&
[2*]C(c1ccc(F)cc1)c1cccc(C(=N)N)c1&[1*]N[2*]&[1*]C(=O)c1ccc(-c2ccc(-c3ccccc3S)cc2)s1&&&
[1*]N1CCN(c2cc(C)cc(C)c2)C(=O)C1&[1*]Cc1ccccc1&&&
COc1cc2nccc(Oc3ccc(Nc4ccccc4OCCCN4CCCC4)c(Cl)c3)c2cc1OC&&&
Cc1ccc2OCC(=O)N(CC(=O)NCCN3C(=O)c4ccccc4C3=O)c2c1&&&
[1*]C([2*])C&[1*]C#Cc1ccc(C#N)cc1&&[2*]N1CCN(C)CC1&&
CCC1=CC=C(S(=O)(=O)C2=C(NC3=CC=CC=C3)SC(SC)=C2C(=O)O)C=C1&&&
[2*]Cc1cccc(C)c1&[1*]C(=O)c1nc(S(C)(=O)=O)ncc1N([2*])[3*]&[3*]Cc1ccco1&&[1*]Nc1ccc(C)c(Cl)c1&&
Cc1cccc(-c2c(-c3ccc4nccnc4c3)nc(CNc3c(F)ccc(F)c3F)[nH]2)n1&&&
O=C(O)CC1=CC=C(C2=C(C3=CC=C(F)C=C3F)N=C(C3=CC=NC=C3)[NH]2)C=C1&&&
Cc1ccc(NC(=O)CCS(=O)(=O)c2cccc3nonc23)c(C(C)C)c1&&&
C[2*]OC(=O)N1CCC2C(C1)c1c(OC(=N)C2C#N)c2cc(Br)ccc2n(C)c1=O&&&
CC(Nc1ncnc2c1ncn2C1OC(CO)C(O)C1O)c1ccccc1&&&
O=c1c(C=Cc2ccc3OCOc3c2)coc2ccc(C=Cc3ccccc3)cc12&&&
[5*]C1CCN(c2ncc(C(=O)O)s2)CC1&[1*]C[5*]&[1*]O[3*]&[2*]N1CC([4*])C([3*])C1&[2*]C(=O)c1ccc(C(F)(F)F)nc1&&[4*]C(=O)O&&
CN1CCCCCC(NC(=O)c2cc3c([nH]2)c2cc(Cl)ccc2[nH]c3=O)C1&&&
CC1CCN(C(=O)c2ccc3c(c2)nc(Nc2ccccc2)n3CCC(N)=O)CC1&&&
CCCn1c(=O)c2c(cc(-c3ccc(OCC(=O)Nc4ccc(N(C)C)cc4)cc3)[nH]2)n(CCC)c1=O&&&
Cc1cc(N=Nc2ccc(O)cc2)c2ccccc2n1&&&
[1*]N1CCCCC1c1cc(Br)cc(=O)n1C&[1*]C(=O)CCc1ccc(F)cc1&&&
[1*]CC&[1*]OP(=O)(O[2*])C1=C(I)ON=C1C&[2*]CC&&&
O=[N+]([O-])C1=CC=C(C2=CSC(NC3=CC=CC=C3)=N2)O1&&&
CC(C)(C)n1ncc2c1C(COCc1ccccn1)CCC2NCc1ccncc1&&&
COC1=CC=C(C2=NN(C3=CC=C([N+](=O)[O-])C=C3)C=C2C2=NN(C3=CC=CC=C3)C=C2C=NNC2=NC(=O)C(C3=CC=CC=C3)=C(C(C)=O)[NH]2)C=C1&&&
CNC1CCC(c2ccc(Cl)c(Cl)c2)c2ccccc21&&&
[1*]OC&[1*]C(=O)C([3*])c1ccccc1&[2*]N1CCCCC1[3*]&[2*]C(=O)c1cccs1&&&
CCCC1CCCN1C(=O)Cn1cnc2c(ccs2)c1=O&&&
N#CNC(=NCCCc1ccccc1)N1CCN(c2nc3ccccc3s2)CC1&&&
COc1cc2c(c(O)c1OC)C(=CC=Cc1ccccn1)C(=O)N2&&&
[1*]C(C)=O&[1*]N[2*]&[2*]C(C[3*])c1ccccc1&[3*]n1ccnc1&&&
[2*]N(C)c1ccc(C)cc1&[1*]C(=O)c1cccc(S([2*])(=O)=O)c1&[1*]Nc1c(C)n(C)n(-c2ccccc2)c1=O&&&
COC1=CC=CC=C1C1=CC=CC(C(=O)O)=N1&&&
CCCCc1ccc(Nc2ncnc3cc(Cl)ccc23)cc1&&&
[1*]C(=O)c1cc(C2CC2)c(O[2*])cc1F&[1*]N[3*]&[3*]S([4*])(=O)=O^[2*]C1CCC(F)(F)C1^[4*]C1CC1&&&&&
[1*]C1C(=O)N(SC)C1c1ccc(F)cc1F&[1*]C(=O)c1ccc(OC)cc1&&&
[1*]C(=O)C([3*])(C)O&[2*]C[3*]&[2*]Oc1ccc(C(F)(F)F)cc1^[1*]Nc1ccc(Cl)c(C(F)(F)F)c1&&&&
[1*]N(C)C&[1*]CC[2*]&[2*]Nc1c(-c2c(-c3ccc(F)cc3)noc2C(C)C)noc1C(F)(F)F&&&
CCc1cc2c(-c3nc4ccc(N(C)C)cc4s3)c3c(CCN(C)C3)nc2s1&&&
[1*]C(C)CC[3*]&[3*]C1CCCCC1&&[1*]N([2*])C^[2*]CCO&&&
C=CCCC(=O)N(C)c1ccc(OCc2nc3cc(OCC)ccc3n2C)cc1&&&
[1*]N1CCN(c2ccc(C)cc2C)CC1&[1*]C(=O)C[2*]&[2*]Oc1ccccc1C=NN[3*]&[3*]C(=O)c1snc(C)c1Cl&&&
[1*]CC&[1*]N([2*])[4*]&[2*]Cc1ccc(N(C)C)cc1&&[3*]N1CCC([4*])CC1^[3*]CCc1ccc(Cl)cc1&&&
CC12Cc3c(C=C1CCC(O)C2COCc1ccccc1)n(-c1ccc(F)cc1)nc3&&&
[1*]C(C)=O&[1*]Nc1ccc(-c2cc(-c3cccs3)nc(N)c2C#N)cc1&&&
[1*]C(=O)c1cn(-c2ccccc2)nc1-c1ccccc1&[1*]N[2*]&[2*]CCc1ccc(C(F)(F)F)c(F)c1&&&
[5*]CCCC&[1*]=CC[5*]&[1*]=CC=[2*]&[2*]=CC=[3*]&[3*]=CC=[4*]&[4*]=CC1C(O)CC(=O)C1O&&&
[1*]CCCC&[1*]S[2*]&[2*]C[3*]&[3*]C1CN(c2ccc(-c3nc(CCC)no3)c(Cl)c2)C(=O)O1&&&
[2*]CCc1ccc(C)o1&[2*]Oc1nc(C)nc(N[3*])c1Cl&[3*]CC[4*]&[4*]N1CCCC([5*])C1&[1*]C([5*])=O&[1*]Nc1cccc(C)n1&&&
CN(C)C(=O)c1ccc(-c2ccc3ccccc3c2)cc1&&&
[1*]=C(C)C=[2*]&[2*]=CC1=C(C)CCCC1(C)C&&[1*]=CC=c1c(-c2ccccc2)c(-c2ccccc2)oc1=O&&
O=c1[nH]c(=O)n2CSC(Cn3nc(-c4ccccc4)c4ccccc43)Cn12&&&
[1*]C(=O)Cc1ccc(F)cc1&[1*]NN1C(=O)CSC1c1cccnc1&&&
Cc1ccc2CC3C(C)(CCCC3(C)CCC(=O)O)Oc2c1&&&
COc1ccc(CN2CCc3c(C2)c(-c2cccc(C)c2)n[nH]3)c(OC)c1&&&
NC(=O)Nc1cn(-c2cc3c(cc2F)c(=O)c(C(=O)O)cn3C2CC2)cn1&&&
CCn1c(Oc2ccc(OC)cc2)nc2c1c(=O)n(CC(=O)NCC1CCCO1)c(=O)n2C&&&
N#CC1=C[NH]N=C1&&&
Oc1cc2c(cc1Br)CCNCC2&&&
Clc1ccccc1Cc1nc2ccccc2c2c1[nH]c1ccccc12&&&
[1*]Cc1cn(-c2cccc(O[2*])c2)nc1-c1ccc(OC)cc1&[1*]Oc1ccc(C(=O)O)cc1&&[2*]C1OC([3*])C(O)C(O)C1O^[3*]CO&&&
O=C(O)C1=CC(C2=CC=C([N+](=O)[O-])C=C2)=NO1&&&
COc1ncc(F)cc1C1CCC(N2C(=O)Nc3cnc(Cl)cc32)C1&&&
[12*]n1cc(C)c(=O)[nH]c1=O&[7*]C1CC([12*])OC1[10*]&[7*]O[9*]&[9*]C1CCCC1^[2*]O[6*]&&[2*]C(O[4*])C([5*])C([3*])[11*]&[3*]OP(=O)(O)O&&[4*]Cc1ccccc1&[1*]O[5*]^[1*]C(c1ccccc1)(c1ccccc1)c1ccc
[1*]C(=O)c1c(Cl)ccc(Br)c1C&[1*]Nc1ccc(C[3*])cn1&[2*]N[3*]&[2*]C(=O)c1cccnc1&&&
[2*]N1C(=O)CC([3*])C1=O&[3*]C1CC1&&[1*]CCC[2*]^[1*]N1CCN(c2ncccn2)CC1&&&
Cc1c(C)n(-c2ccccc2)nc1COc1ccc(NC(=O)c2c3CC4CCCn3c3ccccc23)cc1&&&
[1*]OC&[1*]C(=O)c1ccccc1N[2*]&[2*]C(=O)c1ccc(N2CC(C)OC(C)C2)nc1&&&
CC(=O)Oc1ccc(C=C2CC3(O)C4Cc5ccc(O)c6c5C3(CCN4CC3CC3)C(O6)C2=O)cc1&&&
C=CC(=O)Nc1ccc2NC(=O)CN(C)c2n1&&&
O=C(O)C#Cc1ccc(S(=O)(=O)N(Cc2ccc3CCNCc3c2)C2CCS(=O)(=O)C2)cc1&&&
[2*]Oc1ccc(C(C)=O)cc1&[1*]C(=O)C[2*]&[1*]Nc1ccc(N2CCN(C)CC2)cc1&&&
[1*]N([2*])C&[2*]CCc1cnn(C)c1&&[1*]C([4*])=O^[3*]N1CCCC([4*])C1&[3*]CC(N)=O&&&
[3*]Oc1c(C)cccc1C&[1*]C(=O)C[3*]&[1*]N([4*])[5*]&[2*]C(=O)C[4*]&[2*]N[6*]^[5*]Cc1ccccc1^[6*]C1CCCCC1&&&&&
[1*]C(=O)c1ccc(F)c(C(F)(F)F)c1&[1*]N1CCC2(CC1)CN([2*])C2&[2*]CC(F)CO&&&
[3*]CC&[3*][N+]([4*])([5*])C&[4*]CC&&[1*]CC[5*]^[1*]Oc1ccccc1O[2*]&[2*]CCC[6*]&[6*]C[7*]&[7*]CCCS&&&
COc1cc2c(c(=O)c3cc(O)ccc3o2)c2c1c1ccccc1o2&&&
O=C(O)CN1CC(=O)Nc2ccccc21&&&
O=C(Nc1ccc2oc(-c3ccncc3)nc2c1)c1cccs1&&&
O=C1NC(=O)c2c1c1c([nH]c3ccccc31)c1c2c2cccc3c2n1CCC3&&&
CC(C)C(=O)NC(Nc1cnc2ccccc2n1)c1ccccc1&&&
NS(=O)(=O)c1nn2c(-c3ccccc3)cnc2s1&&&
CCCCn1c(=O)c2ccc(C(=O)OCC)cc2n(CCC2CCCCC2)c1=O&&&
[2*]C(=O)O&[2*]C1CCC([3*])CC1&[1*]C[3*]&[1*]Nc1ncccn1&&&
Cn1c(=O)c2c(cc(Cl)n2C)n(C)c1=O&&&
CCc1cnc(-c2ccc3c(c2)c(C)c(C(=O)OC)n3Cc2ccccc2)nc1C&&&
[1*]C(=O)Cc1cccc(OC)c1&[1*]Nc1nn[nH]n1&&&
O=c1[nH]nc(SCc2ccccc2)n1-c1ccc2c(c1)c(=O)nc1CCCCn12&&&
[3*]CC&[1*]O[3*]&[1*]C(=O)c1ccc(N[2*])cc1&[2*]C([4*])=O&[4*]C1(c2ccccc2)CCCCC1=O&&&
[1*]Oc1ccccc1C&[1*]C(=O)C(C[2*])c1ccccc1&[2*]C=NO&&&
CC(C)C1=NC(N)=NC(N)=C1CC1=NC=C[NH]1&&&
[1*]C(=O)c1ccc(C)cc1C&[1*]Nc1cccc(-c2csc(C)n2)c1&&&
COc1cc2c(C)oc(CCCCC(=O)CC(C)(C)O)c2cc1OC&&&
N=C(N)NN=Cc1cn(Cc2ccc(F)cc2)c2ccccc12&&&
[1*]C(C)=O&[1*]O[3*]&[3*]C([9*])C([5*])=O&[5*]N([6*])C([9*])C([8*])C([7*])=[10*]&[4*]C([6*])=[10*]&[4*]ON1C(=O)CSC1c1ccc(Br)cc1^[2*]ON=C1CCCCC1([7*])C&&[2*]C(C)=O&&&
O=c1c2c(ncn1-c1ccc(Cl)cc1)scc2-c1cccnc1&&&
Nc1ncnc2c1CC(N(Cc1ccccc1)C(=O)C(Cc1ccccc1)NS(=O)(=O)Cc1ccccc1)CC2&&&
[2*]CC&[1*]O[2*]&[1*]C([6*])=O&[3*]=C1SC(=O)N([4*])C1=O&[3*]=Cc1ccc(-c2cccc(C(=O)O)c2)o1&&[4*]C[5*]^[5*]C1CCC(C)CC1&&&
[3*]N1CCCC1C&[1*]Nc1ccc(N2CCC([3*])C2)cc1&[1*]C([2*])=O&[2*]Nc1ccccc1-c1ccccc1&&&
CNC(=O)C(Cc1ccccc1)NC(=O)C=CC=Cc1ccc2OCOc2c1&&&
[1*]CC(N)C(=O)O&[1*]S[2*]&[2*]CCC(=O)O&&&
N#Cc1ccc(-c2cc3c(c(NCCCCN4CCOCC4)n2)c(=O)n(Cc2ccccc2)cn3)cc1&&&
[3*]S(=O)(=O)c1ccc(C(C)=O)cc1&[3*]N1CCCC1[4*]&[1*]C([4*])=O&[1*]N[2*]&[2*]Cc1ccccc1&&&
COc1ccc(-c2c(C(=O)Nc3ccc4CCCc4c3)oc(COc3cccc(C)c3)n2)c(OC)n1&&&
O=C1OCc2c1ccc[n+]2CCCCC[n+]1ccc(Nc2cc[n+](CCCCOc3ccc(NC(=O)c4ccccc4-c4ccccc4)cc3)cc2)cc1&&&
O=c1c(-c2ccccc2)c(-c2ccc3OCCOc3c2)oc2cc(O)cc(O)c12&&&
[2*]Oc1ccc(C=[3*])cc1OC&[3*]=Cc1nccn1[4*]&[4*]C[5*]^[2*]Cc1ccccc1^[1*]C(=O)CCC[5*]&&&[1*]N1CCOCC1&&&
[1*]CC&[1*]N([2*])[3*]&[2*]CC&&[3*]CC[4*]^[4*]NC(=N)c1ccc(OC(F)F)cc1&&&
[1*]C(=O)C[3*]&[3*]Oc1ccccc1&&[1*]N[5*]^[5*]C(Cc1ccccc1)C(O)C[6*]&[6*]N(C([8*])=O)C([13*])=O&[8*]C([9*])C([12*])N([11*])[12*]&[7*]C([11*])CC[9*]&[4*]N[7*]&[2*]C([4*])=O&[2*]Nc1ccccc1O&&&
[1*]C(=O)c1ccc(Cl)cc1OC&[1*]ON=Cc1ccc[nH]1&&&
[1*]C(=O)c1cccc(C(F)(F)F)c1&[1*]N1CCCC(c2nnc(-c3ccc(Cl)cc3)o2)C1&&&
[1*]C([7*])(C([6*])=[9*])C([4*])C([5*])C([8*])C([2*])([3*])C&[2*]CC[4*]&&[5*]C(=O)CC=[9*]&[6*]C(=O)CC[7*]&[1*]C(=O)CO&[3*]C(=O)CC[8*]&&
[3*]CC&[1*]O[3*]&[1*]C(=O)c1c(N[2*])sc(C)c1C&[2*]C(=O)c1sccc1SC&&&
c1ccc2c(c1)sc1c2ccc2ccccc21&&&
[3*]N(C)C&[1*]C(=O)C[3*]&[1*]N([6*])CC([2*])C[4*]&[2*]Oc1cccnn1&&[4*]C([5*])C([6*])[7*]^[5*]OCCCC[7*]&&&
[1*]C(=O)c1nccnc1C([2*])=O&[1*]Nc1ccc(Cl)cc1&&[2*]Nc1ccc(Cl)cc1&&
[1*]OC&[1*]C(O[2*])C([3*])[6*]&[2*]C(C)(C)C&&[3*]C([4*])C([5*])([6*])c1ccccc1^[4*]C=C(C)CC[5*]&&&
CN1CCN(c2nc(Nc3ccccc3)nc3ccccc23)CC1&&&
[3*]C1CCN(c2ccccc2OC)CC1&[2*]C[3*]&[1*]N[2*]&[1*]C(=O)c1cccnc1&&&
[1*]OC&[1*]C(=O)C=[2*]&[2*]=C(C)C=[3*]&[3*]=CC1=C(C)CCCC1(C)C&&&
CCn1cc(C(=O)O)c(=O)c2cc(F)c(N3CCC(N)(C=NO)CC3)cc21&&&
CC(=O)c1cc2c(cc1O)oc(Cc1cccc3ccccc13)c2&&&
[2*]n1cnnc1C&[1*]N1CCCC([2*])C1&[1*]C(=O)CCC[3*]&[3*]n1ccnc1&&&
CC(C)NC(=O)N1CCC2(CC1)CN(CC1CCOCC1)c1ccccc12&&&
[5*]CC&[1*]O[5*]&[1*]C(=O)C([6*])([7*])C([2*])=O&[6*]Cc1ccc(-c2ccc(OC)cc2)cc1&&[3*]N[7*]^[3*]C(C)=O^[2*]O[4*]&&[4*]C(C)=O&&&
[1*]Cc1ccc(OC)c(C)c1&[1*]Oc1ccc(C2([2*])CCCC2)cc1C([3*])=O&[2*]NO&&[3*]NO&&
CCN1C(=O)c2cccc3c(S(=O)(=O)Nc4cccc(C)c4)ccc1c23&&&
Cc1ccc(COc2noc3c(C)c(Cl)ccc23)n1Cc1ccccc1Cl&&&
CN(C)C1=CC=C(N2N=C(C3=CC=NC=C3)N=C2N)C=C1&&&
NS(=O)(=O)c1ccc(-n2cc3cccnc3n2)cc1&&&
C=CCNc1c(C(=O)Nc2ccc(C(=O)OC)cc2)c(=O)n(C)c2c1cnn2C&&&
[3*]CC(=O)O&[1*]N1CC([3*])C([4*])C1&[4*]Cc1ccccc1&&[1*]C([2*])=O^[2*]C1CCCCC1&&&
[1*]CCC&[1*]N([2*])c1nc(C)nc(Nc2c(C)cc(C)cc2C)n1&[2*]C([3*])[4*]&[3*]C1CC1&&[4*]C1CC1&&
Cn1c(NC(=O)c2ccccc2Br)nc2ccccc21&&&
O=C1NC(=O)c2ccccc2C1=Cc1ccccc1&&&
[1*]C(=O)c1ccccc1OC&[1*]Nc1cc(C)on1&&&
CN(Cc1cc(C(F)(F)F)cc(C(F)(F)F)c1)C(=O)c1ccc2[nH]nnc2c1&&&
[1*]C(=O)c1c(N2CCC(C)CC2)sc(C(C)=O)c1-c1ccc(C)cc1&[1*]Nc1ccc(C[2*])cc1&[2*]C(C)C&&&
[1*]S(=O)(=O)c1ccc(SC)cc1&[1*]NN=C([2*])[7*]&[2*]C([3*])[4*]&[3*]CC[5*]^[5*]C([6*])[7*]&[4*]CC([6*])c1ccc(F)cc1&&&&
[2*]CCCCN([5*])C&[2*]C([3*])C([4*])[5*]&[1*]C(C[4*])C([3*])c1ccco1&[1*]OS(=O)(=O)c1ccccc1&&&
CC(=O)NCCc1noc2c1C(CCBr)CC2&&&
NC(CSC1c2ccccc2CC1O)C(=O)O&&&
COc1cc(Nc2c(C(N)=O)c3nccn3c(NC3CC3)n2)cc(OC)c1&&&
CC(=O)Oc1ccccc1C=C1C=Cc2ccccc12&&&
[1*]=C1C(=O)NC(=O)NC1=O&[1*]=Cc1ccc(Br)cc1&&&
[1*]C(=O)C[n+]1ccccc1&[1*]NN=c1cccc[nH]1&&&
C1=CC=C(C2C=C(C3=CC=CN=C3)NC(C3=CC=CC=C3)=N2)C=C1&&&
Cc1cc(NS(=O)(=O)c2cccc(C)c2)c2ccc3cccnc3c2n1&&&
O=C(Cc1ccc(O)cc1)N1CCc2cc(O)c(OCCCOc3ccccc3)cc2C1CC1CCNCC1&&&
[3*]C(C)(C)C&[1*]N[3*]&[1*]C(=O)c1cccc(C([2*])=O)n1&[2*]N[4*]&[4*]C(Cc1ccccc1)C(O)C[5*]&[5*]N[6*]&[6*]CC(O)c1cccc(O)c1&&&
Cc1cccc(N2CCN(C(=O)COCc3noc4c3CCCC4)CC2)c1C&&&
[2*]S(=O)(=O)c1ccc(Oc2ccc(C(F)(F)F)cc2)cc1C&[1*]C(=O)c1ccc(N2CCN([2*])CC2)nc1&[1*]N1CCCC1&&&
[1*]C(=O)c1ccc(C([3*])CCCC)cc1&[1*]N[2*]&[2*]Cc1nn[nH]n1^[3*]N1C(=O)C(c2cccc(O)c2F)=NC12CCC([4*])CC2&&[4*]C(C)(C)C&&&
Cc1c(C)c2c3c(c1O)C1(OC(=O)C1O)C3OC2=O&&&
[3*]CCCC=C&[3*]C[5*]&[1*]n1c(=O)cc(O)n([4*])c1=O&[1*]CC([2*])=O&[2*]C1C(=O)NN=C1C&&&
[2*]CC=C&[1*]C(=O)c1cc(Br)ccc1O[2*]&[1*]O[3*]&[3*]C(C[8*])CC[5*]&[5*]C([6*])(C)C([7*])([8*])C&[4*]C(C[6*])CC[7*]&[4*]N1CCOCC1&&&
ClC1=CC(Cl)=C(Cl)C=C1C1=CC=C(C2=CC=C(C3=NCCN3)C=C2)C=C1&&&
[1*]Nc1ccc(S(N)(=O)=O)cc1F&[1*]C(=O)c1ccccc1F&&&
NC1CCC(Nc2cnc3ccc(NCc4cccc(Cl)c4)nc3c2)CC1&&&
O=C1Nc2ccc(Cl)cc2C1=C1Nc2ccccc2C1=NOCCO1&&&
[1*]C(=O)c1ccco1&[1*]NN=Cc1c(F)cccc1Cl&&&
[4*]C(C)(C)C&[1*]O[4*]&[1*]C([2*])=O&[2*]N[5*]&[3*]C(=O)C([5*])Cc1ccc(O[6*])cc1&[6*]CC(=O)O&&[3*]N[8*]^[7*]N1CCCC([8*])C1&[7*]CC(=O)O&&&
[1*]CO&[1*]C1OC(c2ccc(Cl)c(Cc3ccc(Cc4ccccc4)cc3)c2)C(O)C(O)C1O&&&
O=C1Cc2cc(S(=O)(=O)Nc3cccc(S(=O)(=O)N4CCCC4)c3)ccc2N1&&&
Cc1c(C(=O)Nc2ccc(C(=O)N3CCC(N4Cc5ccccc5NC4=O)CC3)cc2)ocn1&&&
[4*]C1CC(=O)OC1(C)C&[1*]C([4*])=O&[1*]N[3*]&[2*]Oc1cccc(CC([3*])C(=O)O)c1&[2*]Cc1ccccc1&&&
CC(Cc1c[nH]c2ccccc12)C(=O)Nc1ccc2oc(C(=O)O)cc2c1&&&
[1*]Nc1ccccc1CC&[1*]C(=O)c1ccc(C#N)cc1&&&
[3*]OC&[3*]C([8*])C([5*])=O&[5*]N([6*])C([7*])[8*]&[2*]C(C([6*])=O)=C([4*])C([7*])C&[4*]C[n+]1ccc(N(C)C)cc1&&[1*]O[2*]^[1*]C(C)=O&&&
[7*]CCCC&[8*]CCCC[9*]&[1*]C(=O)CCC[9*]&[1*]N[5*]&[2*]C(=O)C([5*])CCC[10*]&[10*]CN&&[2*]N[6*]^[3*]C(=O)C([6*])CCC[11*]&[3*]N(C)C&&[4*]C[11*]^[4*]OP(=O)(O)OP(=O)(O)Oc1cccc(I)c1&&&
O=c1ccc2cnc3ccc(-c4cnccc4OCc4ccc(Cl)c(Cl)c4)cc3c2n1-c1ccccc1&&&
COC(=O)C12CCCCC=C1N(Cc1ccc3OCC(=O)Nc3c1)C(=O)C(CC(=O)NCc1ccccc1C)C2&&&
[3*]C(N)=O&[2*]N1CCC([3*])CC1&[1*]C(=O)CC[2*]&[1*]Nc1ccc(O)c(-c2ccccc2)c1&&&
[1*]C1CC(=O)N(C)C1=O&[1*]Sc1nnc(-c2ccccc2Cl)o1&&&
[4*]CC&[1*]O[4*]&[1*]C([7*])=O&[5*]Oc1ccc(C2C([7*])=C(C)NC(C)=C2[8*])cc1&[2*]C([8*])=O&[2*]OC^[5*]CC([6*])=O&&[3*]NC(=S)NN[6*]&[3*]C(=O)c1ccccc1&&&
[1*]=CC(=O)c1ccc(O)c(C(=O)O)c1O&[1*]=Cc1cc(O)c(O)c(O)c1&&&
[1*]CC&[1*]N([2*])c1ccc(OC)cc1&[2*]S(=O)(=O)c1cncc(Cl)c1&&&
Cc1ccc(CCNC(=O)c2cc(NC(=O)c3cc(NC(=O)c4cc(NC(=O)CN5CC(C)(C)C5)cn4C)cn3C)cn2C)n1C&&&
[3*]N(C)C&[3*]CC[4*]&[1*]N[4*]&[1*]C([2*])=O&[2*]N1CCCC(O)(c2ccccc2)C1c1ccccc1&&&
O=C(NC(Cc1ccccc1)C(=O)N1CCC(N2CCCCC2)CC1)c1c[nH]c2ccccc12&&&
Cc1ccc(NC(=O)CSc2nc3c(ccs3)c(=O)n2CCN2CCOCC2)c(C)c1&&&
CC(C)(N)C(=O)NC(Cc1ccccc1)C(=O)N1CCC2(CC1)CNc1ccc(Cl)cc12&&&
[1*]C(=O)c1ccc(C)c(S([4*])(=O)=O)c1&[1*]O[3*]&[2*]C(=O)C[3*]^[4*]N1CCOCC1^[2*]Nc1cccc(S([5*])(=O)=O)c1&&&[5*]N1CCOCC1&&&
O=[N+]([O-])c1cn2CC(OCC#Cc3ccc(-c4ccc(F)c(C(F)(F)F)c4)cn3)COc2n1&&&
[1*]Nc1ccc(Cl)cc1OC&[1*]C(=O)C[3*]&[2*]N[3*]&[2*]C(=O)c1cccc(S([4*])(=O)=O)c1&[4*]N(C)c1ccccc1&&&
[1*]Cc1cnc(Cl)s1&[1*]Nc1ccc(Cl)c(-c2ccccc2)n1&&&
[1*]N1CCCC1c1c(C)nn(C)c1OC&[1*]C(=O)c1ccccn1&&&
[3*]Oc1cc(OC)ccc1Br&[2*]C1OC(C)C([3*])C(N)C1O&[1*]O[2*]&[1*]C1OC([4*])C(O)C(O)C1N&[4*]CO&&&
CC(C)=CCCC(C)=CCc1cc(C(=O)N2CCCc3c2cc(Cl)s3)cs1&&&
CS(=O)(=O)c1cccc2c1nc(-c1cccc(-c3cccc(O)c3)c1)[nH]2&&&
[3*]CC&[1*]O[3*]&[1*]C(=O)c1cnc(-c2cccc(OC)c2)n1[5*]&[2*]C(=O)C[5*]&[2*]N[4*]&[4*]C1CCCCC1&&&
[1*]C(=O)c1ccc(OC)cc1OC&[1*]N([2*])c1ccccc1&[2*]C1NC(=O)N([3*])C1=O&[3*]C(C)C&&&
[4*]CC&[4*]CC[5*]&[3*]C[5*]&[2*]C1C(=O)C=CC1[3*]&[1*]O[2*]&[1*]C(=O)CCC&&&
CCCCC(NC(=O)C1CC(OC)=CCC1NC(=O)C(NC(=O)Cc1c[nH]c2ccccc12)C(C)C)C(=O)C(=O)NC(CO)Cc1ccccc1&&&
[1*]C(C)C&[1*]n1c(O)cc(=O)n([2*])c1=O&[2*]CC(O)c1ccccc1&&&
[2*]S(=O)(=O)c1ccc(C(C)C)cc1&[2*]N1CC([4*])CCC1[5*]&[4*]C1C=CCCC1&&[1*]C([5*])=O^[1*]N[3*]&[3*]C1CCCCCC1&&&
[3*]C(C)C&[2*]N([3*])O&[1*]C([2*])=O&[1*]Nc1ccc(Cl)cc1&&&
O=C(Nc1c(C(=O)N2CCCC2)c2c(COCC2)s1)c1cccc(C(F)(F)F)c1&&&
[3*]S(=O)(=O)c1ccc(OC)cc1&[1*]C(=O)c1ccc(Cl)cc1N[3*]&[1*]N[2*]&[2*]C(C)(C)C&&&
[1*]CC(C)c1ccccc1&[1*]N1C(=O)C([2*])(C)c2cccc(O)c21&[2*]CC(=O)O&&&
Cn1cc(C(=O)NCc2ccc(Cl)cc2Cl)c(=O)c2cc(S(=O)(=O)N3CCCCCC3)ccc21&&&
CCCCCCCN(CC(=O)NC1CCCC1)C(=O)c1ccc2cc(O)ccc2c1&&&
[5*]CC=C&[1*]O[5*]&[1*]C([2*])=O&[2*]N[6*]&[3*]C(=O)C([6*])Cc1ccccc1&[3*]N[7*]&[4*]C(=O)C([7*])C[9*]&[4*]N[8*]&[8*]C(C=O)CCCN=C(N)N^[9*]C1CCCCC1=O&&&&
CC(=O)C1=CC(CC(=O)OC(C)(C)C)C(=O)c2c1cc(-c1ccccc1)s2&&&
[1*]CC&[1*]N([2*])[3*]&[2*]CC&&[3*]CC[4*]^[4*]CC[5*]&[5*]Cc1c(C(=O)O)sc(N=CN(C)C)n1&&&
[1*]C(C)(C)C(N)=O&[1*]NCP(=O)(O)O&&&
COc1cc(Nc2ccnc3cc(Cl)ccc23)cc(OC)c1OC&&&
[2*]CC&[1*]C(=O)c1cccnc1O[2*]&[1*]N[3*]&[3*]CCc1cc(OC)c(OC)c(OC)c1&&&
Cc1ccc(CN(Cc2ccc3OCOc3c2)Cc2csc3nc(-c4ccccc4)nn23)o1&&&
[1*]NC&[1*]C([2*])=O&[2*]C(C[3*])C(O)C([5*])O&[3*]C(C)(C([4*])[5*])C([7*])C([6*])C([10*])C([8*])([9*])C&[4*]CC[6*]&&[7*]CC[8*]&[9*]C(C)(O)CC[10*]&&
Nc1cc2c(NC(=O)CN=C2c2cccc(C(F)(F)F)c2Cl)c(S(=O)(=O)O)c1&&&
[1*]OC(=O)C([8*])=C&[1*]C([2*])C([7*])[8*]&[2*]CC([3*])C&[3*]C([4*])C([5*])([6*])C^[6*]C[7*]^[4*]CC(=O)O[5*]&&&&&
Cc1ccc(S(=O)(=O)NNC(=O)CSc2nc(=O)c3ccccc3[nH]2)cc1&&&
Cc1ccccc1NC(=O)CSc1ncnc2c1c(-c1ccc(F)cc1)cs2&&&
[1*]CC&[1*]Oc1cc(N([2*])N[3*])c(S(=O)(=O)O)cc1Cl&[2*]CC&&[3*]S(=O)(=O)O&&
[2*]C(C(=O)CC)C(=O)CC&[2*]CC[3*]&[1*]CCCC[3*]&[1*]Oc1cccc(OC)c1&&&
O=C(C1=CC=CC=C1O)N1C=C(C2=CC=C(F)C(F)=C2)N=N1&&&
[4*]CCC&[3*]C1CC(c2ccc(C(F)(F)F)cc2)C=C([4*])O1&[1*]C([3*])=O&[1*]N[2*]&[2*]Cc1ccc(C(=O)O)cc1&&&
[1*]N([4*])C&[3*]C[4*]&[3*]C#N^[1*]C(=O)C([5*])Cc1ccc(O)c(I)c1&&[2*]N[5*]&[2*]C(=O)c1ccncc1&&&
[3*]N([4*])C&[1*]C(=O)C[3*]&[1*]Nc1ccccc1Cl^[2*]C(=O)C[4*]&&[2*]Nc1nnc(-c2cccc(F)c2)o1&&&
COc1cc2cc(C(C)C)c(OC)c(CCC(C)C)c2c2c1oc(=O)cc2&&&
[3*]CCCC&[3*]O[4*]&[4*]CCC[5*]&[1*]N[5*]&[1*]C(=O)c1cc(I)c(N[2*])cc1OC&[2*]C(C)=O&&&
OC1CCN(c2ncc3CN(c4ccccc4)CCc3n2)CC1&&&
N#CC1=CC(F)=CC(C2=CON=C2C2=CC=C(S(N)(=O)=O)C=C2)=C1&&&
Cc1ccc(C(=O)Nc2ccc(NC(=O)c3ccc(-c4nc5ccccc5c(=O)n4-c4ccc([N+](=O)[O-])cc4)o3)cc2)cc1C#N&&&
CSC(=S)NCCc1c[nH]c2ccccc12&&&
COc1cc2c(cc1OC)C(Cc1ccc(OC3CCC(=O)N3Cc3ccccc3F)cc1)NCC2&&&
[1*]C([7*])(C)C&[1*]C([2*])[3*]&[2*]CC[4*]^[4*]C([5*])([6*])C&[3*]C([5*])=O&&&[6*]C(Br)C([7*])Br&&
COc1cc(O)cc(C(C)=O)c1CC1NCc2ccccc2S1&&&
[1*]Cc1nncn1C&[1*]N[2*]&[2*]C([3*])([4*])[5*]&[3*]C[6*]&[6*]C([7*])[8*]^[4*]C[14*]^[8*]C[13*]&&[5*]C[11*]&[7*]C[9*]&&[9*]C([10*])[11*]&[10*]C[12*]&[12*]C([13*])[14*]&&&
[3*]=Cc1ccc(OC)cc1&[1*]C(=O)C=[3*]&[1*]O[2*]&[2*]C(C[4*])C[8*]&[4*]C([5*])[6*]&[5*]CNC[7*]^[7*]C([8*])[9*]&[6*]N([9*])C&&&&
[1*]CC&[1*]N([2*])c1ccc(C)cc1&[2*]Cc1cccn1-c1nnc(N2CCCCC2)s1&&&
CCN(CC)CCC1CN(CC(=O)N2CCCC2)CC1CC(=O)NC1c2ccccc2CC1O&&&
CCc1cnc(NC(C(=O)OC)C(CC)c2ccccc2)nc1-c1ccc2c(c1)CCN2C(C)=O&&&
CC(C)N(C(=O)C(O)C(CC1CCCCC1)NC(=O)C(Cc1c[nH]cn1)NC(=O)CNS(=O)(=O)c1cccc2ccccc12)C(=O)C(C)NC(=O)CO&&&
O=C(O)c1cn2CCSc3c2c(cc(S(=O)(=O)N2CCCC2)c3)c1=O&&&
CC1(C)Oc2ccc3ccc(=O)oc3c2C(C(F)(F)F)=C1O&&&
CC(C)OC(=O)C1CCC(NC(=O)CN2C(=O)CSc3ccc(S(=O)(=O)Nc4ccc(F)cc4)cc32)CC1&&&
[1*]CCC&[1*]N([2*])[3*]&[2*]CCC&&[3*]CCC[4*]^[4*]Nc1ncc(Br)c(N[5*])n1&[5*]C[6*]&[6*]C1CCCO1&&&
[2*]N1CCC(=O)CC1&[1*]CCC[2*]&[1*]Oc1cccc(F)c1&&&
Cc1cc2nnc(SCC(=O)Nc3ccc4nc(-c5ccco5)n(-c5ccc(Cl)cc5)c(=O)c4c3)n2c(C)n1&&&
[5*]CCCC&[1*]C(=O)C([5*])[6*]&[4*]C[6*]&[4*]N(O)C=O^[1*]N[3*]&&[2*]C(=O)C([3*])[7*]&[2*]Nc1ccc(F)cc1&&[7*]C(C)(C)C&&
[1*]Nc1cc(-c2ccccc2C)n[nH]1&[1*]C(=O)C[2*]&[2*]Oc1ccc(Cl)cc1Cl&&&
[1*]C(Cc1ccc(-c2ccccc2)cc1)C(=O)O&[1*]N[2*]&[2*]S(=O)(=O)c1c(Cl)cccc1Cl&&&
[2*]n1nc(-c2ccc(C)cc2)cc1C&[1*]N1CCC([2*])CC1&[1*]Cc1ccc(N(C)C)cc1&&&
O=C(O)c1cc(-c2ccccc2)nc2ccccc12&&&
NC(CO)C(O)C(O)C1=CC=C(O)C=C1&&&
[1*]Nc1cccc(OC)c1&[1*]C(=O)[2*]&[2*]n1nc(-c2ccc(OC)cc2)oc1=O&&&
[1*]C(C)c1ccccc1&[1*]O[2*]&[2*]C[4*]&[3*]N1CCOC([4*])C1&[3*]Cc1ccc(-c2ccccc2)cc1&&&
[4*]C(N)=O&[1*]N1CCC([4*])CC1&[1*]CCc1ccc(NC([3*])=S)cc1&[2*]N1CCN([3*])CC1&[2*]CCO&&&
CSC1=CC(N)=C([N+](=O)[O-])C([N+](=O)[O-])=C1N1CCCCC1&&&
[2*]Oc1cccc(C(=O)c2cccc(C)c2)c1&[2*]CC(O)C[3*]&[3*]N([4*])C&[1*]C(=O)C[4*]&[1*]N([5*])C&[5*]Cc1ccccc1&&&
[1*]OC&[1*]C([5*])=O&[5*]C([11*])(C)OCC[8*]&[7*]C([8*])([9*])C([10*])[11*]&[4*]C([9*])CC=C([6*])C[10*]&[3*]C([6*])=O&[3*]OC^[2*]C([4*])=O&&[2*]OC&&&
[2*]CC&[2*]O[3*]&[3*]C[5*]&[4*]C1([5*])CC1c1ccccc1&[1*]N[4*]&[1*]C(=O)C(F)(F)F&&&
[1*]Nc1ccc(OC)cc1&[1*]C(=O)Cc1nnn(-c2ccc(C)cc2)c1C&&&
[2*]C(C)(C)C&[1*]O[2*]&[1*]C([3*])=O&[3*]C(C[6*])CC[4*]&[4*]C(C)(C([5*])[6*])C([11*])(C)C([7*])C([8*])(C)C([9*])[10*]&[5*]CC[7*]&&[8*]CCC(O)C([9*])(C)C&[10*]CC[11*]&&
CN(C)c1ccc(C(CNCC(=O)N2c3ccccc3Sc3ccccc32)N2CCCCC2)c(F)c1&&&
[2*]Nc1ccc(OC)cc1&[2*]C(=O)C[4*]&[1*]O[4*]&[1*]C(=O)c1c(N[3*])sc(C)c1C&[3*]C(=O)c1ccc(F)cc1&&&
[2*]CC&[1*]N([2*])[3*]&[1*]C(=O)c1ccc(-c2ccccc2)nc1&&[3*]C1CC1&&
CC#CCn1c(N2CCN(CCCCCNC(=O)c3ccco3)CC2)nc2c1c(=O)n(Cc1ccc3ccccc3n1)c(=O)n2C&&&
[1*]Nc1ccc(C)cc1&[1*]C(C([3*])=O)C(C)O[6*]&[3*]N([4*])C([5*])[6*]&[2*]C(C[4*])C([5*])=O&[2*]Oc1ccc(Cl)cc1&&&
[1*]C(=O)c1ccccc1&[1*]N1CCC([2*])CC1&[2*]Cc1ccccc1&&&
NC(=S)c1c(-c2cccs2)c2cc(Cl)ccc2[nH]1&&&
[1*]N(C)C&[1*]Cc1nccn1-c1nc(Nc2ccc(N3CCN(C)CC3)c(F)c2)nc(N2CCN(c3ccccc3C#N)CC2)n1&&&
Cc1nc2ccccc2n1-c1nc(N2CCN3CCCC3C2)nc(N2CCNC2)n1&&&
[1*]Oc1ccc(CCC(=O)O)cc1&[1*]CCCc1ccccc1&&&
O=C1C(Cl)=C(Nc2ccc(C(=O)O)cc2)C(=O)c2c(O)ccc(O)c12&&&
O=C(O)c1c[nH]c2ccc(C(F)(F)F)cc2c1=O&&&
CC(C)NC(=O)C(C#N)=Cc1c(N2CCCCCC2)nc2c(CCCC2)c1=O&&&
Oc1ccc2CC3N(CC4CC4)CCC45c2c1OC4c1nc(-c2cccc(C=Cc6ccccc6)c6CCN(C3CC3)C5=O)ccc1CC35O&&&
CC(C)c1ccc2c(c1)cnn2Sc1nnc(NC(=O)c2ccco2)s1&&&
[1*]C(=O)C([3*])C&[3*]Oc1ccc(Cl)cc1Cl&&[1*]Nc1ccc(C([2*])=O)cc1^[2*]Nc1cc(C(F)(F)F)cc(C(F)(F)F)c1&&&
[2*]CC&[2*]N1C([4*])=NC(c2cccc(F)c2)C([5*])=C1C&[3*]N[4*]&[3*]Cc1ccc(C(F)(F)F)cc1^[1*]C([5*])=O&&[1*]OC&&&
Fc1ccc2[nH]cc(CCCCN3CCC(c4ccccc4)CC3)c2c1&&&
[2*]CS(=O)(=O)C[5*]&[2*]C([3*])C([4*])[5*]&[1*]N(C[3*])CCO[4*]&[1*]Cc1cccnc1&&&
[1*]OC&[1*]C(=O)c1cccc(N[2*])c1&[2*]C(=O)CC[3*]&[3*]C1CCCC1&&&
Cc1ccc(S(=O)(=O)Nc2ccc(-c3cccn4c(=O)cc(N5CCOCC5)nc34)c3ccccc23)cc1&&&
[1*]N1C(=O)C(=O)NCC1[2*]&[2*]Cc1ccc(O)cc1&&[1*]C[3*]^[3*]C1CCCCC1&&&
CC(=O)C1=CC=C(OC2=CC=C(C(F)(F)F)C=C2[N+](=O)[O-])C=C1&&&
[2*]C(C)C&[1*]C[2*]&[1*]N1CCN(c2ccc(S(N)(=O)=O)cc2)CC1&&&
[1*]OC&[1*]C([4*])=O&[4*]C(=C[5*])C([8*])N=[9*]&[5*]N([6*])C([7*])[8*]&[3*]C([7*])CS[6*]&[2*]C([3*])=O&[2*]OC&&&
[1*]C(=S)o1ccc(C)cc1=O&[1*]N1CCC(C)CC1&&&
[2*]CCCC&[1*]=C(CCC[2*])C(=O)CC&[1*]=C(C)C(=O)C(C)(C)C&&&
[1*]C(=O)C[3*]&[3*]n1c(-c2cccs2)n[nH]c1=S&&[1*]N[2*]^[2*]CC[4*]&[4*]N1CCN(c2ccccc2F)CC1&&&
CC1CCCCN1C(=O)CCn1c(SCC(=O)Nc2ccc3OCOc3c2)nc2ccccc2c1=O&&&
CC(=O)Nc1cccc(CC(=O)Nc2ccc(-c3cccc4c3oc(N3CCOCC3)cc4=O)c3c2c2ccccc2s3)c1&&&
CC(=O)Nc1ccc2c(c1)c(C=O)cn2C=Cc1ccccc1&&&
[1*]CC(=O)c1ccc(F)cc1&[1*]Sc1nc(Nc2ccc(Cl)cc2)nc(N2CCOCC2)n1&&&
[1*]Cc1ccc(-c2cc(=O)nc(N)[nH]2)cc1&[1*]S(=O)(=O)c1ccc(Cl)cc1&&&
[1*]C(=O)c1cc(OC)ccc1OC&[1*]Nc1cc(Cl)ccc1OC&&&
[1*]CCc1ccc(C(=O)O)cc1&[1*]Nc1nc(Nc2ccc(N3CCN(c4ccccc4)CC3)cc2)nc(N2CCN(c3ccccc3)CC2)n1&&&
[1*]Nc1ccc(N2CCN(c3cccc(C(C)=O)c3)CC2)cc1&[1*]C(=O)C(C)(C)C&&&
[2*]CCCC&[1*]N1C(=O)C2(CCCC2)N=C1[2*]&[1*]C[3*]&[3*]C1CCCCC1&&&
[1*]C(=O)c1cc(Cl)c(N)cc1OC&[1*]N[2*]&[2*]C[4*]&[3*]N1CCOC([4*])C1&[3*]Cc1ccncc1&&&
[2*]CC=C&[2*]N([5*])[10*]&[5*]C([6*])[7*]&[6*]CC[8*]^[8*]C([9*])[10*]&[4*]C(C[7*])C[9*]&&[1*]C(C[4*])c1ccccc1&[1*]Oc1ccc(C[3*])cc1&[3*]N1CCCC1&&&
[3*]CCCc1sc(N2CCOCC2)nc1C&[1*]N[3*]&[1*]C(=O)C[2*]&[2*]Oc1ccccc1&&&
[12*]C(C)C&[6*]C[12*]&[6*]C1CCNC(=O)C([7*])NC(=O)C([8*])NC(=O)C([9*])NC(=O)C([10*])NC(=O)C([11*])NC1=O&[4*]CC[7*]&[4*]S[5*]^[8*]Cc1ccc(O)cc1^[5*]C[13*]&&[9*]C[12*]^[3*]C(=O)CCC[13*]&&[10*]C(C)
CCC1=CC=C(OC)C(O)=C1&&&
CCCC1c2c(O)[nH]c(=O)nc2-c2cc(C)c(C)c(C)c2N1C(=O)CCC&&&
[1*]C(=O)c1cc(C2CC2)c(O[2*])cc1F&[1*]N[3*]&[3*]S([5*])(=O)=O^[2*]C[4*]^[5*]C1CC1&[4*]C([6*])([7*])[8*]&&&[7*]C[17*]&&[6*]C[9*]^[9*]C([10*])[11*]^[8*]C[14*]^[10*]C[12*]&&&[12*]C([13*])[14*]^[11*]C[16*]^[13*]C[15*]&&&[15*]C([16*])[17*]&&&
O=C1CCCC2=Nc3cc(Cl)ccc3C(c3ccc(F)cc3)C12&&&
CCC1COc2c3c(cc(F)c2N2CCC(OC)CC2)c(=O)c(C(=O)NCCc2ccc(O)cc2)cn31&&&
[1*]C(=O)c1ccc(C(C)(C)C)cc1&[1*]N1CC(c2nccnc2N2CCN(c3ccccn3)CC2)C1&&&
O=C(Nc1ccccc1N1CCCCC1)c1c[nH]c2ncc(Cl)cc12&&&
[6*]C(C)C&[4*]C[6*]&[2*]C(=O)c1ccc(O[4*])cc1&[2*]Nc1cc(C([3*])=O)n(C)c1&[3*]N1CCC([5*])CC1&[1*]C([5*])=O&[1*]OC(F)(F)F&&&
[1*]C(C)=O&[1*]O[2*]&[2*]C([7*])[8*]&[7*]C(CC[9*])C([10*])=O&[3*]C(CC([6*])[11*])C(C[6*])(CC[12*])C([8*])C([5*])(C)C([11*])[12*]^[9*]C(C)(C([10*])=O)C(O)CC[11*]^[5*]C(C)C&&&&[3*]C(=O)O&[4*]C([12*])(C)C(O)
[2*]N1CCOC(c2nc(CC)n[nH]2)C1&[1*]C(=O)C[2*]&[1*]N[3*]&[3*]CCC[4*]&[4*]n1ccnc1&&&
[3*]CC&[1*]O[3*]&[1*]C(=O)C[4*]&[2*]Nc1ccc(O[4*])cc1&[2*]C(=O)c1ccco1&&&
[1*]CCc1ccc(-c2ccccc2OC)cc1&[1*]C1NC(=O)C=CCC([2*])OC(=O)C([4*])OC(=O)CCCNC1=O&[2*]C([3*])C&[3*]C1OC1c1ccccc1^[4*]C[5*]&&[5*]C(C)C&&&
CCOC(=O)C1OC12C=C(c1ccccc1)C1CCC3(C)C(CCC45CC(C)(C(=O)O4)Cc6c(c(OC)c(OC)c6)C43C)C1C2&&&
CC(=O)Nc1cccc(-c2ccnc3c2CC(C(=O)NCCc2ccncc2)O3)c1&&&
c1cncc(-c2c3scc(-c4ccncc4)n3nc2)c1&&&
[1*]Nc1cc(C)cc(C)c1&[1*]C(=O)C[3*]&[2*]=C1SC(=O)N([3*])C1=O&[2*]=Cc1ccco1&&&
Clc1ccc2nc(NCCCCNc3nc(Nc4cccc(Br)c4)nc(Nc4cccc(Br)c4)n3)sc2c1&&&
[3*]Oc1ccc(C=[6*])cc1OC&[1*]C(=O)C=[6*]&[1*]N[4*]^[3*]CC[5*]^[2*]Nc1cc(C=[7*])cc(OC)c1O[5*]&[4*]C[8*]&[7*]=C(C)C&[8*]C(C)C^[2*]C(=O)c1ccccc1&&&&&&
[1*]C(=O)C[2*]&[2*]N1CCN([3*])CC1&[3*]S(=O)(=O)c1ccc(OC(F)F)cc1^[1*]Nc1ccc(N2CCCC2)c(Cl)c1&&&&
CCOC(=O)N1CCCC(Nc2nc3cc(-c4nnc(C)o4)ccc3c3c2ccs3)C1&&&
CCNC(=S)N(CCN1CCOCC1)C1c2cc(C#N)ccc2OC(C)(C)C1O&&&
[4*]C(C)C&[4*]CCC[5*]&[3*]C([5*])C&[3*]C([13*])CC[6*]&[6*]C(C([7*])C([11*])C([10*])(C)C([8*])[9*])C([12*])([13*])C&[11*]CC[12*]&&[7*]CC[8*]&[2*]C(C[9*])CC[10*]^[1*][N+]([2*])(C)C&[1*]CCO&&&
[1*]C(=O)c1ccccc1N&[1*]N[2*]&[2*]C1=NCCS1&&&
CCCCCc1ccc2cc(C(=O)N(CCC)CCC)[nH]c2n1&&&
CC(C)N(C)Cc1ccc2C(=O)C(CSCc3ccccc3)CC(C)(C)c2c1&&&
[1*]OC&[1*]Cc1nc(C#N)c(N[2*])o1&[2*]C[4*]&[3*]C([4*])(C)C&[3*]S(=O)(=O)c1ccc(Cl)cc1&&&
COc1ccc(-c2nc3ccc(C(=N)N)cc3[nH]2)cc1&&&
[1*]C(=O)Cc1c(C)nn(-c2ccccc2)c1C&[1*]O[2*]&[2*]C1CCCC1&&&
COc1ccc2c(CCC(C)(OC)O2)c(-n2cc3cc(OC)ccc3n2)c1&&&
Cc1cc(C)cc(N2CCN(c3c(Cl)cnc4c3nc(-c3ccccc3CN(C)C)s4)CC2)c1&&&
COc1ccc(C(=O)NC(c2ccc(C(=O)N3CCN(CC(C)C)CC3)cc2)c2nc3c(CCCC3)s2)cc1&&&
COC1=CC=C(C=NC2=CC=CC=C2C2=NN=C(N3CCCC3)S2)C=C1Cl&&&
O=C(c1c2nc(-c3ccccc3)cc(C(F)(F)F)n2nc1)N1CCN(c2ccccc2)CC1&&&
COc1cc2c(cc1OC)c1c([nH]2)c(NCCCCCCC(O)CN(C)C)nc(=O)[nH]1&&&
[3*]C(C)(C)C&[1*]N[3*]&[1*]C([2*])=O&[2*]N[4*]&[4*]C1CCC(C)(C)CC1&&&
COc1ccc(CCNC(=S)Nc2cc(S(=O)(=O)N3CCOCC3)c(Cl)cc2Cl)c2ccccc12&&&
[1*]=Cc1ccccc1C#N&[1*]=Cc1ccc(O)c(O)c1&&&
FC(F)(F)C1(Cc2ccc(Cl)cc2)c2ccccc2C(N2CCOCC2)=N1&&&
CCN(CC(=O)Nc1ccc2OCCOc2c1)C(=O)c1cccs1&&&
[1*]C(=O)c1cccn1C&[1*]O[3*]&[2*]C(=O)C[3*]&[2*]N[4*]&[4*]CCCc1ccccc1&&&
[1*]CCC&[1*]Sc1nc(=O)c(C#N)c(-c2ccc(C)cc2)[nH]1&&&
[1*]C(=O)CCC&[1*]N1C=CC(C)(c2cccc(C(F)(F)F)c2)C(=O)C1&&&
[2*]CC&[2*]N([3*])[4*]&[3*]CC&&[1*]C(=O)C[4*]^[1*]N1CCCC(c2cc(C)nn2-c2cccc(Cl)c2)C1&&&
[2*]N(C)C&[1*]N1CCN([2*])CC1&[1*]C([4*])=O&[4*]C([10*])O[5*]&[5*]C([6*])[7*]&[7*]OC([9*])=O^[8*]C([9*])[10*]&[3*]N(C[6*])C[8*]&&[3*]Cc1ccccc1&&&
O=P(O)(O)CI&&&
[1*]Nc1cc(Cl)c(OC)cc1OC&[1*]C(=O)C([2*])O&[2*]C#Cc1ccccc1&&&
[1*]C(=O)c1ccc(-c2ccc(-c3nnc(C[11*])o3)cc2)cc1&[12*]CC[11*]&[12*]CC[13*]^[1*]NO^[14*]CC[15*]&&&[2*]CC[15*]&[2*]N([3*])[8*]&[3*]C([4*])[5*]&[4*]CC[6*]^[6*]C([7*])[8*]&[5*]CC[7*]&&&&
CS(=O)(=O)CCNc1ccc(-c2cc3c(nc(N)n3C3CCCCC3)c3c2cc[nH]3)cc1S(C)(=O)=O&&&
COc1ccc(NC(=O)c2cccc(C(=O)Nc3ccc4OCOc4c3)c2)cc1&&&
NC(=O)C1NCC2c3ccccc3Cc3ccccc3CN2C1=O&&&
CCc1c(C)[n+]([O-])c2cc(F)ccc2[n+]1[O-]&&&
COC(=O)C12CC(C=CC3C1CCC1C(C)(C(=O)OCc4ccccc4)C(OC(C)=O)CCC13C)n1ccc(=O)nc12&&&
CCC1(CC)C(=O)N(C)c2ccc(-c3ccc(C#N)n3-c3c(Cl)cccc3Cl)cc21&&&
[1*]C(=O)c1ccc(C)cc1O&[1*]NN=Cc1ccccc1N1CCOCC1&&&
[4*]CC&[1*]O[4*]&[1*]C([2*])=O&[2*]N1CCN([3*])CC1&[3*]C(=O)N1N=C(c2ccsc2)CC1([5*])c1ccccc1&[5*]C(C)=O&&&
[1*]N(C[6*])C([3*])=NC&[3*]N([4*])C([5*])[6*]&[4*]CCC[5*]^[1*]CNc1cccc(C)c1&&&[2*]C([5*])([7*])[8*]^[2*]C(N)=O&&[7*]C[9*]^[9*]C([8*])(C)C^[8*]C(F)(F)F&&&&
[6*]CCCC&[2*]CCCC[6*]&[2*]ON=C([5*])C&[4*]C[5*]&[1*]N[4*]&[1*]C([3*])=O&[3*]Nc1c(C(C)C)cccc1C(C)C&&&
[1*]N1CCCC1c1noc(CC)n1&[1*]Cc1cnn(C)c1&&&
COc1ccc(NC(=O)Nc2cc3c(cc2N2CCCC2C)n(C)c(=O)n3C)cc1&&&
[1*]Nc1ccccc1NC([4*])=S&[1*]CCC[2*]&[2*]N1CCN([3*])CC1^[4*]N1CCOCC1^[3*]C(c1ccccc1)c1ccccc1&&&&&
COc1ccc(C=C2C(C)=C(CCCO)c3c2oc2ccc(OCc4ccccc4)cc2c3=O)cc1&&&
COc1cc2c3CC4CCCCN4Cc3c3cc(OC)c(OC)cc3c2cc1OC&&&
COc1ccc(-n2nnc3c(NCCCO)nc(C)nc32)cc1&&&
COc1ccc(F)cc1-c1cnc2cc(Cl)cc(-c3ccnnc3)c2n1&&&
COc1cc(Nc2ncc3CCc4nn(C)c(Cc5ccccc5C)c4-c3n2)cc(OC)c1OC&&&
COc1cccc(C=Cc2cccc3c2c2c(OC)cccc2c(=O)o3)c1O&&&
[4*]CC&[1*]O[4*]&[1*]C([2*])=O&[2*]N1CCN([3*])CC1&[3*]C([6*])=O&[6*]C1CC(=O)N([7*])C1&[5*]N1CCC([7*])CC1&[5*]Cc1ccccc1&&&
CN(Cc1ccc(Cl)c(Cl)c1)C(=O)c1cnc(-c2ccccc2)c2ccccc12&&&
[1*]Cc1c(C)nn(C)c1OC&[1*]N[2*]&[2*]Cc1nc(-c2cccs2)no1&&&
CC1=NOC(C)=C1CC(N)C(=O)O&&&
COCC(CO)NCc1c(C)n2nc(-c3cccs3)c(-c3cccs3)c2nc1C&&&
CCN(CC)S(=O)(=O)c1ccc2OCCN(C(=O)C(C)CC)c2c1&&&
[1*]C(=O)C([3*])CC&[1*]N[4*]&[4*]C[5*]^[2*]N([3*])c1ccc(N2CCCC2=O)c(C)c1^[5*]C(C)C&[2*]C(=O)c1ccc(OC)cc1OC&&&&&
CC(NC(=O)C=Cc1ccc(F)c(Cl)c1)c1ccc2OCC(=O)Nc2c1&&&
CCCCCCCCCCCCCCCC(=O)Oc1ccc2c(C)c(OC(=O)CCCC)c(=O)oc2c1&&&
CCCCc1ccc2-c3ccccc3C(OC)(c3ccc(Br)cc3)c2c1&&&
[1*]Oc1ccc(-c2ccccc2C)cc1&[1*]CC([3*])N&[3*]C([4*])[5*]&[2*]C[4*]&[2*]n1ccc(=O)[nH]c1=O^[5*]Cc1ccccc1&&&&
[1*]C(=O)c1cccc(C[2*])c1&[1*]Nc1cccc(C(F)(F)F)c1&&[2*]N1CCCN([3*])CC1^[3*]Cc1ccc(F)cc1&&&
O=C1c2c3c(cc(S(=O)(=O)N4CCOCC4)c3ccc2)C(=O)N1CCc1ccccn1&&&
CS(=O)CCNCc1ccc2OCOc2c1&&&
[4*]CCCC&[3*]C[4*]&[1*]O[3*]&[1*]C(=O)CCC([2*])=O&[2*]Nc1ccc(OC)c(C(F)(F)F)c1&&&
[3*]OC&[3*]CC[4*]&[2*]N([4*])[5*]&[1*]C(=O)C[5*]&[1*]Nc1ccccc1Cl^[2*]C(=O)c1ccco1&&&&
COc1cccc2c1oc(=O)c(-c1nc3cc4c(cc3[nH]1)OCO4)c2&&&
[1*]CCC&[1*]N([2*])c1c(C)nc(-c2c(C)cc(OC)cc2C)n([3*])c1=O&[2*]CCC&&[3*]CCC&&
O=S(=O)(O)Oc1ccc(N=Nc2nc3ccccc3nc2Nc2ccccc2)cc1&&&
[1*]C(CCCC)P(=O)(O)O&[1*]n1ccc(N)nc1=O&&&
CCNC(=O)N1CCC(n2nc(C(=O)N3CCOCC3)c3c2-c2ccccc2S(=O)(=O)C3)C1&&&
COc1ccc(C=Cc2nc3ccccc3c(=O)n2-c2ccccc2)cc1&&&
[1*]CCN&[1*]Nc1nc(N[2*])nc(N[3*])n1&[2*]CCO&&[3*]CCc1ccccc1&&
[1*]Cc1ccc(OC)cc1OC&[1*]N1CCOC([4*])C1&[2*]CC[4*]&[2*]N[3*]&[3*]Cc1ccc(C)cc1&&&
[2*]C(C)C[3*]&[1*]N[3*]&[1*]C(=O)c1ccc(N[4*])c([N+](=O)[O-])c1^[2*]N1CCCCC1^[4*]Cc1ccc(S(N)(=O)=O)cc1&&&&&
COc1ccc2C(=O)C(OC(=O)c3ccccc3)C(c3ccc4OCOc4c3)Oc2c1&&&
[1*]CCCC=C&[1*]Oc1cccc(O[2*])c1&[2*]CC(O)C[3*]&[3*]N1CCCCC1&&&
[1*]CN=C(NO)c1cccnc1Oc1ccc(OC)cc1&[1*]C1CC=CC=C1&&&
[1*]NC(=S)N[2*]&[1*]Cc1ccccc1&&[2*]C1CC[N+]([O-])(Cc2ccccc2)CC1&&
O=C(O)CCCCCCSc1nc2ccc[nH]c-2n1&&&
Cc1cccc(NC(=O)CN(C)S(=O)(=O)c2ccc3c(c2)c(=O)n(C)c(=O)n3C)c1C&&&
[4*]CCCC&[2*]N[4*]&[1*]C([2*])=O&[1*]O[3*]&[3*]CC[6*]&[5*]=C1SC(=S)N([6*])C1=O&[5*]=Cc1cccs1&&&
[5*]C(C)C&[2*]CC[5*]&[1*]N[2*]&[1*]C([4*])=O&[3*]N1CCC(c2nc(-c3ccc(F)cc3)no2)CC1[4*]&[3*]CCO&&&
CC(Cc1c[nH]c2ccccc12)(NC(=O)OC1C2CC3CC(C2)CC1C3)C(=O)NCCNS(=O)(=O)O&&&
O=C(NC1(C(=O)NC(Cc2ccc(-c3ccccc3)cc2)C(=O)NC(Cc2ccccc2)C(=O)NCCCN2CCCC2)CCCC1)c1cc2c(NCC2)n1Cc1cc(F)ccc1F&&&
O=C(Nc1ccc(OC(F)(F)F)cc1)Nc1ccc(OCc2cn3cc(Br)ccc3n2)cc1&&&
COc1ccc(C2Oc3cc(O)ccc3C(=O)C2OC(=O)NSCc2ccc(N(C)C)cc2)cc1&&&
[1*]C(=O)c1cc[n+]([O-])cc1&[1*]NN=Cc1ccccc1O&&&
CCN(CC)c1cccc2nc(N3CCN(CCCNS(=O)(=O)c4cccc5nsnc45)CC3)c(C)cc12&&&
O=C1NC(=O)C(=C2CCN(c3ccc([N+](=O)[O-])c4nonc34)CC2)c2ccccc12&&&
[1*]C(C)=O&[1*]Nc1ccc(-c2cnc(CC[2*])o2)cc1&[2*]O[3*]&[3*]Cc1ccc(C)c(C)c1&&&
[2*]C([3*])(c1ncc(-c2ccc(SC)c(F)c2)o1)C([4*])[5*]&[2*]CCC[4*]&&[1*]N(C[3*])CC[5*]^[1*]C(C)C&&&
CNC1CCCc2cc(S(=O)(=O)c3ccc(OC)cc3F)ccc21&&&
CC(=O)NCc1cnc(Oc2ccc3OC(c4cscc4)CCc3c2)s1&&&
Brc1ccc2c(c1)sc1nnc(-c3ccc(Br)cc3)n12&&&
[1*]C(=O)c1ccc(Cl)c(S([2*])(=O)=O)c1&[1*]Nc1cccc(F)c1&&[2*]N1CCCCC1&&
[2*]C(=O)c1ccccc1C&[2*]N[4*]&[1*]C(=O)C[4*]&[1*]O[3*]&[3*]Cc1cc(C(F)(F)F)cc(C(F)(F)F)c1&&&
Cc1cn(Cc2cc(C(F)(F)F)cc(C(F)(F)F)c2)c2c(-c3cc(C(=O)N4CCN(C(C)(C)C)CC4)cc(C(F)(F)F)c3)ccnc12&&&
[1*]NC(=S)NN=C(C)c1ccccn1&[1*]C1CCCCC1&&&
COc1cc(-c2nsc(Nc3cccc4c3nc(Cl)[nH]4)n2)cc(OC)c1OC&&&
CSc1c(Br)cc2CCc3cc(O)ccc3C(=O)c2c1O&&&
[1*]C(=O)c1cnc(N2CCC([3*])CC2)c(Cl)c1&[1*]N[2*]&[2*]C1CCCC1O^[3*]N1CCOCC1&&&&
Cc1ccc2[nH]c(=O)c(-c3c(F)cccc3F)c(OCCC3CCCN3)c2c1&&&
CCC(CC)NC(=O)C1Cc2c(sc(SC)n2)C(=O)N1&&&
CCC(=O)N1CCc2c(C1)[nH]c1ccc(SC)cc21&&&
O=C(O)c1ccc(Cn2c(=O)[nH]c3ccccc32)cc1&&&
CC1=CC=C(CC(N)C(=O)O)C=C1&&&
[1*]S(=O)(=O)c1ccc(OC)c(OC)c1&[1*]N1CCN(c2cc(C)cc(C)c2)C(C)C1&&&
Cc1cc(C)c2CC(C)(C)C(NC(=O)CN3CCCCC(F)(F)CC3)c2c1O&&&
[1*]Nc1cc(C)c(Cl)cc1OC&[1*]C([2*])=O&[2*]C1=COCCO1&&&
O=C1c2ccccc2C(=O)N1CCN1CCN(C2=NS(=O)(=O)c3ccccc23)CC1&&&
[2*]C([8*])(C)C&[2*]C([3*])[4*]&[3*]CC[5*]^[5*]C([6*])(C)C([11*])C(=[12*])C([7*])(C)C([10*])(C)C([8*])C([9*])=[12*]&[1*]C([4*])(C)CCC[6*]^[7*]CC=[12*]&[1*]C(=O)O&&[9*]C(=O)C=CC([10*])(C)C&&&&
COc1c(C(=O)NCCN2CCN(CCO)CC2)cc(Br)c2ccccc12&&&
CNC(=O)Oc1ccc2c3c(CCC3)c3ccc4OCOc4c3c2c1&&&
[3*]Cc1cc(OC)c(OC)cc1Br&[1*]N[3*]&[1*]C([2*])=O&[2*]N[4*]&[4*]CC[6*]&[5*]S([6*])(=O)=O&[5*]N1CCOCC1&&&
[2*]Cc1csc(C)n1&[2*]N([4*])[9*]&[4*]C([5*])[6*]&[5*]CC[7*]^[7*]C([8*])[9*]&[3*]C([8*])C[6*]&&[1*]C([3*])=O&[1*]N(C)C&&&
OC1=CC=C(NC=CC(=O)C=[3*])C=C1&[1*]C1=CC(O)=CC=C1O&&[2*]C1OC(c2c(O)cc(C3=CC(=O)C(O)C(F)=C3)c(O)c2O)C(O)C1&&
[1*]C(=O)C(C[2*])NP(=O)(Oc1ccc(C(N)=O)cc1)Oc1ccc(OC)cc1&[2*]C(C)C&&[1*]N1CCCC1&&
[1*]Nc1ccc(OC)cc1&[1*]C(=O)C[2*]&[2*]S[3*]&[3*]Cc1nnc(-c2ccccc2Cl)o1&&&
CCC(Cc1ccccc1)NC(=O)C=Cc1cccc2ccccc12&&&
O=C1Nc2c(Cl)cccc2C1(O)CC(O)CN1CCC(n2c(=O)[nH]c3ccccc32)CC1&&&
[1*]Nc1oc(-c2cccs2)nc1S(=O)(=O)c1ccc(C)cc1&[1*]CCc1ccc(F)cc1&&&
[2*]C1CNCC1N&[1*]C([2*])=O&[1*]Nc1ccc(Nc2ccccc2)cc1&&&
CCC(=O)N(C)c1c(CC)nc2c(OCc3ccccc3)cc(C(F)(F)F)cn12&&&
C=CCc1c2OC3(CC(C)=C(C4CC5CCC4C5)C4C3)C(=O)c2c(O)c2c1OC(c1ccc(O)cc1)CC2=O&&&
[2*]CC&[1*]C(=O)c1cc(S([3*])(=O)=O)ccc1O[2*]&[3*]N1CCCCC1&&[1*]Nc1cccc(C(F)(F)F)c1&&
[1*]CC(=O)c1ccc(Br)c(Cl)c1&[1*]N1CCOCC1&&&
Cc1c(C(=O)Nc2ccc(F)c(Cl)c2)cc(-c2cc(NC(=O)c3ccc4[nH]c(=NC(=O)CCN5C(=O)CSC5c5cc(O)ccc5O)sc4c3)nc(-n3cccc3)n2)[nH]1&&&
[1*]C(C)=O&[1*]O[2*]&[2*]C([3*])O&[3*]C([4*])(C([5*])[6*])C1(OC([4*])=O)CCCCCC1&[5*]O[7*]&[7*]C([8*])[9*]^[6*]CC([8*])=O&&&&
CN(CCCN1C(=O)OC2C(CCC2(C)C)C1=O)CCc1cccc2ccccc12&&&
[7*]C(=C)C(O)C(C[10*])(CCC([13*])=C)C([10*])C([11*])(C)C([12*])[13*]&[7*]C([8*])[9*]&&[8*]CC[10*]&[3*]C([11*])C([4*])C([5*])([12*])C^[1*]O[3*]&[1*]C(=O)c1ccccc1^[2*]O[4*]&&[2*]C(=O)c1ccccc1^[5*]CCC(=O)O
O=C(O)c1ccc(Nc2c3ccc(OC4OC(CO)C(O)C(O)C4O)cc3nc3ccccc23)cc1&&&
[1*]C(C)=O&[1*]O[2*]&[2*]C(C(=O)c1ccc(Cl)o1)c1ccc(Cl)cc1&&&
CCC(=O)Nc1cccc(NC(=O)c2csc3nc(C)ccc23)c1&&&
O=C1c2ccccc2C(=O)c2c1ccc[n+]2[O-]&&&
Cc1ccc(C)c(N2C(=O)NC(Cc3cccc4ccccc34)C2=O)c1&&&
COC(=O)C1CCC2(Cc3ccc(C)cc3C)c3cc(OC)ccc3CCN12&&&
[1*]C([4*])([5*])C(=O)C([3*])C([8*])=C&[1*]C#C[2*]&[2*]C1CC1^[4*]C(=O)C(C)O&&&[3*]C(=O)C(C)(C)C&[5*]C([6*])([7*])C&[7*]OC(=O)C(C)C([8*])O^[6*]C(=[12*])C&&&
O=C(O)C=C1CCc2ccc(NC(=O)C3CCCC3)cc12&&&
Cc1cc(COc2ccc(C(=O)NC3(CC(=O)NO)CCN(C)CC3)cc2)c2ccccc2n1&&&
[1*]OC&[1*]C([2*])=O&[2*]C1OC([3*])C(O)C(O)C1O&[3*]CO&&&
C(=CCN1CCCC1)c1ccccc1-c1ccc2c(NCCCCCCCCNc3c4CCCCc4nc4cc(Cl)ccc34)c3CCCCc3nc2c1&&&
[2*]N([6*])c1cccc(OC)c1&[1*]C(=O)C[2*]&[1*]N[3*]^[6*]S(C)(=O)=O^[3*]CC[4*]&&&[4*]S[5*]&[5*]Cc1ccccc1&&&
C#CCSc1nc2cc(-n3nc(C(C)(C)O)oc3=O)c(Cl)cc2s1&&&
CC1(C)Oc2cc(Br)c(Cl)cc2-c2nn(-c3ccccc3)cn2C1=S&&&
CC(C)(Sc1ccc(Cl)cc1)C(=O)OCOC1Cc2ccccc2C1&&&
[3*]C(C(=C)C=O)C(=[4*])C&[1*]O[3*]&[1*]C(C)=O^[2*]Oc1cc(C=[4*])ccc1OC&&[2*]C(=O)C=[5*]&[5*]=Cc1ccccc1&&&
Nc1ccccc1NC(=O)N1CCc2nnc(Nc3cccc(F)c3)nc2C1&&&
[1*]C(C)=O&[1*]C1C(=O)C(c2ccc(C(C)=O)cc2)=C(c2ccc(C(C)=O)cc2)C1=O&&&
[1*]Nc1cn(-c2cccc(OC)c2)nn1&[1*]C([2*])=O&[2*]N1CCCC1([3*])[4*]&[3*]C(N)=O&&[4*]C(F)(F)F&&
O=C1c2ccccc2C(=O)c2c1nc(SCc1ccc(Cl)cc1Cl)n2-c1ccc(F)cc1&&&
[1*]CN=C(NO)c1cc(Br)c(Oc2cc(Cl)ccc2Br)nc1&[1*]C1CC1&&&
O=c1oc(C(F)(F)F)nc2cccc(Br)c12&&&
c1ccc2c(c1)CC1CNCCN21&&&
CCN1C(=O)c2ccccc2N(CC)c2ccccc21&&&
O=C(CCc1nc(=O)c2c(ccs2)[nH]1)N1CCN(S(=O)(=O)c2ccc([N+](=O)[O-])cc2)CC1&&&
COc1ccc(C(Nc2ccc3OCOc3c2)c2cn(C)nc2)cc1&&&
COc1ccc(C2C(C(=O)Nc3cccc(OC)c3)=C(C)Nc3ncnn32)cc1&&&
C=CC(=O)Nc1nc2ccc(-c3cccnc3)cc2s1&&&
[1*]C(=O)C[2*]&[2*]Sc1nnnn1-c1ccc(F)cc1&&[1*]Nc1nc(-c2ccccc2)cs1&&
[1*]C(=O)c1sc(=S)n(-c2cccc(C(F)(F)F)c2)c1N&[1*]N[2*]&[2*]C[3*]&[3*]C1CCCO1&&&
[2*]C1(O)CCC(c2ccccc2C)CC1&[1*]C[2*]&[1*]N1CCN(C)C1=S&&&
[1*]C(=O)CC&[1*]Nc1c(C([2*])=O)c(C)nn1C&[2*]N[3*]&[3*]Cc1ccc(C)cc1&&&
Cc1ccc(CCNC(=O)c2ccc3SCCN(C(C)C)c3c2)cc1&&&
O=C(O)Cn1nnnc1-c1cccc2ccccc12&&&
[1*]C(=O)c1ccccc1C&[1*]O[3*]&[2*]C(=O)C([3*])c1ccccc1&[2*]N[4*]&[4*]Cc1cccs1&&&
COc1ccc2c(c1)OCC(C(=O)Nc1nn(C(=O)OC(C)(C)C)cc1)CC2OCCOCCOCCOC(=O)OCCOc1ccc(N(CCOC(C)=O)C(C)=O)cc1&&&
O=C(NCc1cccc2c1OCO2)c1c(C2CC2)n(-c2ncccn2)nc1&&&
CCC(C)C1NC(=O)CCCCCc2cc(ccc2)OCCCCCNC1=O&&&
CCOC(=O)c1cc2ccccc2o1&&&
CC12OC(CC1C1=CC=CC=C1)CCC2C1=CC=C(Br)C=C1&&&
O=C(C=Cc1ccccc1Cl)c1ccc2OCOc2c1&&&
[2*]Cc1nc(-c2cncc(C)c2)oc1C&[2*]N1CCC([4*])CC1&[1*]C([4*])=O&[1*]N[3*]&[3*]Cc1ccc(F)cc1Cl&&&
[1*]C(N)=O&[1*]NN=Cc1cc(F)ccc1O&&&
[1*]C(=O)Cc1sc(C)nc1-c1ccc(F)cc1&[1*]N[2*]&[2*]Cc1ccncc1&&&
[1*]Nc1cc(S([2*])(=O)=O)ccc1C&[2*]N(C)C&&[1*]C(=O)C[3*]^[3*]N1C(=O)NC(C)(c2ccc(Cl)cc2)C1=O&&&
[4*]CC(=O)c1ccccc1&[3*]C1CCC([4*])CC1&[1*]N[3*]&[1*]C(=O)C[2*]&[2*]Oc1ccc(Cl)cc1&&&
[3*]C([6*])(C)C&[5*]C[6*]&[5*]S(C)(=O)=O^[3*]N1C(=O)OC([4*])(c2ccc(-c3ccc(F)cc3)cc2)C1=O&&[1*]C(=O)C[4*]&[1*]N[2*]&[2*]C1CCCC1&&&
COc1ccc(-c2cc3ccccc3c(=O)n2-c2ccccc2)cc1NC(=O)Nc1ccc(C)cc1&&&
Cc1nn2C(=O)C(C(c3ccccc3)N3CCN(Cc4ccccc4Cl)CC3)Sc2n1&&&
CC(=O)Nc1ccc(Sc2nc3ccccc3c(=O)n2-c2ccccc2)cc1&&&
O=C1NCc2nn(CCN3CCN(CC4CCCCC4)CC3)c(-c3ccc(Cl)cc3)c2C1=O&&&
CCCCN1CCC(COc2nn(C)c3ncccc23)C1&&&
COc1cccc(CNC(=O)c2ccc(CN3C(=O)C(=NNC(N)=S)c4ccccc43)cc2)c1&&&
COc1ccc2C(=O)CC(c3ccc(OCCN4CCCCC4)cc3)Oc2c1&&&
Cc1cc(N2CCOC(c3n[nH]cn3)C2)nc2cc(-c3cnc(N)nc3)ccc12&&&
CCOCC1CN(S(C)(=O)=O)Cc2c1n(CC1CC1)nc2&&&
O=C1CSC(C(=O)Nc2cccc(OC(F)(F)F)c2)c2ccccc12&&&
C#CCSc1ncc2C(=O)N(c3c(C)cc(C)cc3C)C(C)c2n1&&&
Cc1cc(C)c(NC(=O)Cc2ccc(NC(=O)c3cccc4c3[nH]c3c(C(=O)Nc5ccccc5)cccc3c4=O)cc2)c(C)c1&&&
[1*]N1CC(C)OC(C)C1&[1*]C(=O)Cc1ccsc1&&&
O=C(O)C(O)=CC(=O)C=Cc1ccc2ccccc2c1&&&
O=C1C(=NNc2ccc(Cl)cc2)C(=O)c2ccccc12&&&
[3*]Cc1cccc(C#N)c1&[3*]N1CCC([4*])CC1&[1*]Nc1ccnn1[4*]&[1*]C(=O)C[2*]&[2*]Oc1ccccc1&&&
[1*]Nc1cc(Cl)ccc1C&[1*]C(=O)c1cc(Oc2cncnc2)ccn1&&&
CCn1cc(C(=O)C(=O)N2CCN(c3ccccn3)CC2)c2ccccc21&&&
[2*]CCCC&[1*]C(=O)c1cnc(N[2*])nc1N[3*]&[1*]Nc1ccc(Cl)c(Cl)c1&&[3*]C[4*]^[4*]C1CCCO1&&&
[2*]C(CCc1ccc(O)c(O)c1)C(=O)O&[2*]Oc1ccc(O[3*])c(C(=O)O)c1&[3*]C1OC([4*])C(O)C(O)C1O&[1*]C[4*]&[1*]Oc1ccccc1&&&
Clc1ccc2c(NN=Cc3ccc(N4CCOCC4)cc3)ccnc2c1&&&
Cc1cccc2c1oc(=N)c(C(=O)NCCc1cnc3ccccc3c1)c2&&&
O=C1c2cc3c(cc2C(=O)c2c1cc(O)c(O)c2Cl)C(=O)N(C1CCN(C3CC3)C1)CC3&&&
CCOC(=O)c1c(NC(=O)CN2CCc3c(C)cccc3C2)sc2c1CC(C)(C)OC2&&&
[3*]CC&[1*]O[3*]&[1*]C(=O)c1ccc(N[2*])cc1&[2*]C(=O)CCl&&&
CC(C)(C)OC(=O)NC(Cc1ccc(OP(=O)(O)O)cc1)C(=O)NC(CCc1cccc(CNC(=O)Nc2cccc3ccccc23)c1)C(N)=O&&&
[3*]CC&[1*]O[3*]&[1*]C(=O)c1ccccc1N[2*]&[2*]C(=O)C([4*])C(=O)c1ccc(C)cc1&[4*]N1CCOCC1&&&
[1*]C(F)(F)F&[1*]C([3*])=NNC([2*])N([6*])c1ccccc1&[3*]C([4*])C([5*])[6*]&[4*]CCCC[5*]^[2*]C(F)(F)F&&&&
CCCCCn1c(C23CC4CC(CC(C4)C2)C3)nc2c1c(=O)n(N)c(=O)n2C&&&
[1*]Nc1cc(C#Cc2c(C)ncnc2N2CCOCC2)cnc1C&[1*]S(C)(=O)=O&&&
Clc1cnc2ncnc(NCc3ccc(-c4cccc(Cl)c4)o3)c2c1&&&
[4*]n1ccc(=O)[nH]c1=O&[3*]C1OC([4*])CC1O&[2*]C[3*]&[1*]N[2*]&[1*]C(=O)C(N)CO&&&
[1*]CC&[1*]Nc1nc(-c2ccc(C)cc2)cc(-c2ccc(N[2*])cc2)n1&[2*]S(=O)(=O)c1ccc(C)cc1F&&&
Cc1cn2c(=O)c3c(nc2n1CCCCN1CCN(CCO)CC1)sc(C(=O)O)c3&&&
[2*]Cc1cc(C(=O)CCC[3*])c(O)cc1O&[1*]N1CCC([3*])CC1&[1*]S(=O)(=O)c1ccc([N+](=O)[O-])cc1^[2*]C1CCCCC1&&&&
CC1(C)C(c2ccccc2)=Nc2ccccc2C1=O&&&
[10*]CC&[1*]C(=O)C([10*])C&[1*]O[6*]&[6*]C([19*])CC([8*])[13*]&[6*]C(=O)c1ccccc1&&[13*]C([14*])(C)C([19*])C([18*])C([15*])(C)C([16*])[17*]^[14*]CC[15*]&&[5*]C(CC[16*])C([7*])([17*])C^[3*]O[5*]^[7*]C(=O)O^[3*]C(C)=O^[8*]C
[1*]C(=O)c1ccc(F)cc1F&[1*]N[3*]&[2*]N1CCCC([3*])C1&[2*]C(=O)c1ccoc1&&&
[4*]CCCC&[1*]N([2*])c1c(N)n([4*])c(=O)[nH]c1=O&[2*]CC[5*]&[5*]C(C)C^[1*]C(=O)C[3*]&&[3*]Sc1nncn1C&&&
[2*]CC&[1*]S(=O)(=O)c1cnn([2*])c1&[1*]N1CCC2(CC1)NC(c1cccc(O)c1)=NC2=O&&&
[1*]C(=C[2*])c1ccccc1&[2*]N1CCN([3*])CC1&[3*]CCc1ccccc1^[1*]N1CCN(c2ccccc2F)CC1&&&&
Cn1c(C(=O)N2CCN(Cc3cccc4ccccc34)CC2)cc2c1ccs2&&&
[1*]N1CCCCC1c1nc(C)no1&[1*]C(=O)C[2*]&[2*]Oc1ccc(N2CCCC2)nn1&&&
[2*]n1nc(C)c(CC(=O)O)c1C&[1*]Nc1ccc(C[2*])cc1&[1*]C(=O)c1ccc(Cl)cc1Cl&&&
[3*]CCCC&[3*]CCCC[5*]&[4*]CCCC[5*]&[1*]=CCC[4*]&[1*]=Cc1ccc(C=[2*])cc1&[2*]=C(C(=O)O)c1ccc(C(=O)O)cc1&&&
COC(=O)OC1C(C=Cc2ccc3OCOc3c2)OC2C(OC3C(CC=C(C)C)OC(OC4C(Oc5ccc(NC(=O)OC)cc5)C(CO)OC(CO)C3O)C(O)C2O)C1O&&&
[1*]Oc1cccc(C#Cc2cncc(C#N)c2)c1&[1*]CCC[2*]&[2*]C#N&&&
O=Cc1cn(Cc2ccc(Cl)cc2)c2cccc(COc3ncccc3C(F)(F)F)c12&&&
[1*]C(=O)CC&[1*]N1CCN([3*])CC1&[2*]C(=O)C[3*]&[2*]Nc1ccccc1Cl&&&
CC(C)(C)c1ccc(-c2cc(F)cn3cc(C(=N)N)cc23)cc1&&&
[1*]Oc1cc(C(=N)N)ccc1OC&[1*]C(=O)c1c(C)c(C)n(C)c1C&&&
[4*]C([12*])C(=C)CC[11*]&[1*]O[4*]&[1*]C([3*])=O^[11*]C([14*])([15*])[16*]^[3*]N1CCN(C)CC1&[16*]O[18*]&&&&[7*]C([19*])([20*])[21*]^[20*]C[28*]&&[7*]C(=O)O&[5*]C([15*])C([14*])=O^[5*]C([8*])C&[8*]C([9*])C&[9*]C([10*])([11*])O^[6*]C(C)(
[1*]OC&[1*]C([2*])[3*]&[2*]C(C)C&&[3*]C(=[7*])CC[4*]^[4*]C(=[8*])C([5*])([6*])C&[5*]CCC(=O)C=[8*]&&&
[1*]N1CCC(O)(c2ccccc2C)CC1&[1*]C([2*])=O&[2*]C1CC=CC=C1[3*]&[3*]C(=O)O&&&
Cc1ccc(-c2nc3cnccc3n2C2CCCC2)cn1&&&
C=c1c2ccccc2c2ccc3ccccc3c2c1O&&&
CCCCCc1cc2c(cc1O)C(C#N)=C(O)C(=O)N2&&&
O=c1oc2ccccc2n1C1CCN(CCC2CCCCC2)CC1&&&
[1*]C(C)(C)c1ccc(OC)cc1OC&[1*]N[2*]&[2*]S([3*])(=O)=O&[3*]Nc1ccc(C)cc1&&&
[11*]n1c(CCCC)nc(SC)c1C(=O)O&[5*]C(=O)C[11*]&[5*]N1CCN([6*])CC1&[6*]C(=O)C([8*])C[12*]&[12*]C(C)C&&[3*]N[8*]^[3*]C(=O)C([9*])CCC[9*]&[7*]N[9*]&[1*]C([7*])=O^[4*]N[10*]^[1*]OC&[2*]C([4*])=O&&&[2*]OC&
CS(=O)(=O)c1cc2c(cc1Cl)nc(-c1ccnc(NC(=O)c3cccc(F)c3)c1)[nH]2&&&
COc1cc(OC)c2c(=O)c3ccc(OC)c(NCCC(C)C)c3oc2c1&&&
CC(C)C1=CC(S(=O)(=O)C2=CC=C(Br)C=C2)=C(O)C(C(C)C)=C1&&&
[1*]C(C)=O&[1*]Nc1ccc(Cl)cc1Sc1ccccc1C(=O)O&&&
O=C(NCc1ccc(F)cc1)Cn1sc2ncccc2c1=O&&&
Cc1nc2c(Br)c(C(=O)O)nn2c(C)c1&&&
CCCN(CCC)Cc1ccc(Nc2ncc3CCc4nn(C)c(Cc5cccc(OC)c5)c4-c3n2)cc1&&&
[5*]S(=O)(=O)c1ccc(C)cc1&[2*]N[5*]&[1*]C(=O)c1ccc(C[2*])cc1&[1*]N[3*]&[3*]C[6*]&[4*]C1([6*])CCCCC1&[4*]N(C)C&&&
[1*]=CC(=O)c1ccc(Nc2ccnc(Nc3cccc(OC)c3)n2)cc1&[1*]=Cc1ccc(OC)cc1&&&
[7*]CC&[7*]CC[8*]&[6*]C[8*]&[3*]C1C([6*])C=C([5*])OC1[4*]&[1*]N[3*]&[1*]C(C)=O^[2*]C([5*])=O&&[2*]NC^[4*]C(=O)O&&&&
O=c1c2c(N=C3c4ccc(F)cc4C(=O)C3C2c2cc(Br)c(O)c(Br)c2)n(OS(=O)(=O)c2ccc(Br)cc2)c(=O)n1CCCn1ccnc1&&&
COc1ccc2[nH]c(C(=O)N3CC(COS(=O)(=O)Cc4ccccc4)c4ccccc43)cc2c1&&&
[1*]C(=O)C[3*]&[3*]CC[4*]&[2*]n1ccc(C[4*])n1^[1*]NO^[2*]Cc1ccc(-c2ccccc2)cc1&&&&&
N#CCOCC1=C(C2=CC=CC=N2)N(C2=CC=C(Cl)C=C2)N=N1&&&
[3*]Oc1c(C)cccc1C&[1*]C(=O)C[3*]&[1*]N[4*]&[4*]C(Cc1ccccc1)C(O)CC([5*])Cc1ccccc1&[2*]N[5*]&[2*]C([6*])=O&[6*]C1CC(=O)N(c2ccccn2)C1&&&
[7*]CC&[3*]=CC([7*])C&[3*]=CC([6*])C&[2*]C1C=CC([5*])OC1([6*])C&[2*]OO&&[1*]C(=O)C([5*])C^[1*]OC[4*]&[4*]C1OC(=O)C(O)=C1O&&&
[3*]CCC&[3*]O[4*]&[4*]CC[5*]&[1*]N[5*]&[1*]C([6*])=O&[2*]N1CCC([6*])([8*])CC1&[8*]C1CCCC1&&[2*]C([7*])=O^[7*]C1CCC1&&&
[2*]C(=O)c1cnn(-c2ccc(OC)cc2)c1C1CCN([3*])CC1&[2*]N1CCN(c2ccccc2)CC1&&[1*]C([3*])=O^[1*]O[4*]&[4*]C(C)(C)C&&&
Cn1cc2ccccc2c2cc(Nc3ccnc4cc(Cl)ccc34)ccc21&&&
Cc1cccc(Nc2cc3nc4ccccc4n(C)c-3cc2=NCCN(C)C)c1C&&&
COc1cc2c(cc1C(=O)c1ccc(CO)o1)OC(=Cc1ccc3OCOc3c1)C2&&&
[3*]n1cc(-c2ccc(OC)cc2)nn1&[1*]C(=O)C[3*]&[1*]N[2*]&[2*]CCc1csc(C(C)C)n1&&&
CC(=O)n1cc(C=C(Sc2nc3cc(C)ccc3s2)[N+](=O)[O-])c2ccccc21&&&
[1*]Oc1ccc(C)cc1OC(F)(F)F&[1*]C(=O)c1c(C)nn(-c2ccc(C(F)(F)F)cc2)c1N&&&
CC(=CC(=O)Nc1ccccc1OCCCC(=O)O)c1ccc2c(c1)ccn2C(c1ccccc1)c1ccccc1&&&
COC(=O)c1c(C)nc(Nc2cccc3ccccc23)nc1C&&&
CC(=O)Oc1ccc2oc(=O)c(-c3ccc(OCC4CCCCC4)c(OCC4CCCCN4)c3)cc2c1&&&
Oc1ccc(Cl)c(-c2ccc3c(Cl)c(O)ccc3c2)c1&&&
COc1cccc(-n2ccnc2SCC(=O)N2CCc3ccccc32)c1&&&
Cc1c2C=CC(C)(C)Oc2c2c(c1OC)c1ccccc1o2&&&
CC(=O)Nc1cc(-n2cnnc2)cc(-n2cnc3c(Cl)ncnc32)c1&&&
CC(C)(C)n1ncc2c1[nH]c(CC(=O)Nc1cccc(Cl)c1)nc2=O&&&
[1*]C([5*])=O&[1*]N[4*]&[4*]C[7*]^[2*]N1CCCC1[5*]^[7*]CCCc1ccccc1&[2*]C([6*])=O&&&[3*]N1CCCC1[6*]&[3*]C(=O)C(N)Cc1ccccc1&&&
[3*]C(C)(C)C&[3*]Oc1ccc(C[4*])cc1&[1*]N[4*]&[1*]C([6*])=O&[2*]N1CCCC1[6*]&[2*]C(=O)C([5*])Cc1ccccc1&[5*]NC=O&&&
COc1cc2c(cc1O)oc(=O)c(C(CC=C(C)C)OC(=O)c1ccccc1OC)c2&&&
Cc1c(SCC(=O)Nc2cccc([N+](=O)[O-])c2)n2ccsc2n1&&&
COc1ccc(CC(=O)N2CCc3c(C2)n(-c2ccc(F)cc2)nc3CN2CCSCC2)c(N)c1&&&
CN1CCN(c2nccc3c2CCN(C(=O)c2ccc[nH]2)C3)CC1&&&
[1*]C([2*])([3*])N&[1*]CO&&[2*]CO&[3*]CCC[4*]^[4*]CCCc1ncc[nH]1&&&
COc1cc(NCc2nc3cc(N)ccc3[nH]2)cc(OC)c1OC&&&
[2*]C(=O)C([3*])C&[1*]O[3*]&[1*]C(=O)c1cccc(S([4*])(=O)=O)c1^[2*]Nc1cccnc1^[4*]N1CCOCC1&&&&&
[2*]Cc1ccc(C)cc1&[1*]N1CCN([2*])CC1&[1*]C(=O)c1cccs1&&&
O=C1OC(=O)c2c1ccc1c2CCCC1&&&
COC(=O)C(COC(=O)Nc1ccccc1)NC(=O)c1cc2c(cc1OC)[nH]nc2&&&
COc1ccc(-c2[n+](CCNC(=S)NC(=S)NCCN(C)C)Sc3ccc(Br)cc3-2)cc1&&&
O=C(NO)c1cc(N2CCc3c(-n4cccn4)cc(F)cc3C2)ccn1&&&
[1*]CC&[1*]Sc1cc(OC)ccc1C&&&
[2*]S(=O)(=O)c1ccc(OC)c(Cl)c1&[1*]N[2*]&[1*]C([3*])([4*])[5*]&[3*]C[6*]&[6*]C([7*])[8*]^[4*]C[14*]^[8*]C[13*]&&[5*]C[11*]&[7*]C[9*]&&[9*]C([10*])[11*]&[10*]C[12*]&[12*]C([13*])[14*]&&&
N#Cc1ccc(-c2ccc3c(c2)ccn3-c2cc3c(cc2C#N)OCC(C)(C)C3CC(=O)O)cc1&&&
CN(C1CCN(CCN2CCCC2)CC1)S(=O)(=O)c1ccc2cc[nH]c2c1&&&
[6*]CC&[6*]C([7*])C&[3*]C(=O)C([4*])[7*]&[1*]N[4*]&[1*]C([2*])=O^[3*]N[5*]^[2*]Nc1ccccc1&[5*]Cc1ccco1&&&&&
Cc1cccc(N2CCNC(=O)C23C(=O)N(c2ccccc2)c2ccccc23)n1&&&
[1*]N1CCC(C)CC1&[1*]C(=O)c1ccc(Cc2cccc(N[2*])c2)cc1&[2*]C([3*])=O&[3*]N([4*])[5*]&[4*]CCCl&&[5*]CCCl&&
CCS(=O)(=O)c1ccc2OC(C)(C)CC(NC(=S)Nc3ccc(Cl)cc3)c2c1&&&
CN(C)c1nc(-c2cnc(N)c3ccccc23)cc(-c2ccc(O)cc2)c1C#N&&&
CCN(CC)C(=O)Cn1c(=O)n(CCC(=O)NCc2ccc3OCOc3c2)c(=O)c2c1ccs2&&&
CCCCCCCCCCCCNc1ncnc2c1ncn2C1OC(COP(=O)(O)OP(=O)(O)OP(=O)(O)OP(=O)(O)OCC2OC(n3cnc4c(N)ncnc43)C(O)C2O)C(O)C1O&&&
O=C(Nc1cccnc1)N1CCC2(CC1)Oc1ccccc1C(=O)N2Cc1ccccc1&&&
NC1=CSC(C2=CC=CC=C2)=N1&&&
[1*]Nc1nnc(C)s1&[1*]C(=O)C[2*]&[2*]Oc1ccc(Br)cc1[N+](=O)[O-]&&&
[1*]C(=O)c1cccc(-c2cccc(C(=O)O)c2)c1&[1*]N[2*]&[2*]Cc1ccc(C[3*])cc1&[3*]N[4*]&[4*]S(=O)(=O)c1ccccc1Br&&&
COc1cc(OC)cc(-c2c(-c3cccs3)c3cc(-n4cnc(N)nc4=O)c(F)cc3[nH]2)c1&&&
CS(=O)(=O)N1CCc2cc(OCCCOc3ccc(N4CCN(C(=O)c5ccc(F)cc5)CC4)cc3F)ccc2C1&&&
[2*]n1nc(C)cc1C&[2*]C[3*]&[1*]N1CCSC1[3*]&[1*]Cc1ccncc1&&&
COc1ccc(C=CC(C#N)C(=O)OCC(=O)c2c[nH]c3ccccc23)c(OC)c1&&&
[1*]C(=O)c1ccc(OC)c(OC)c1&[1*]Oc1coc(C[2*])cc1=O&[2*]Sc1ccccc1&&&
[1*]Oc1cc(Cl)ccc1Nc1c(C)cccc1C&[1*]C([2*])([3*])[4*]&[3*]C[13*]&&[2*]C[5*]^[5*]C([6*])[7*]^[4*]C[10*]^[7*]C[12*]&&&&[6*]C[8*]^[8*]C([9*])[10*]&[9*]C[11*]&[11*]C([12*])[13*]&&&
[1*]N(C)C&[1*]C(=O)c1cccc(N[2*])c1&[2*]C(=O)c1nc[nH]c1C([3*])=O&[3*]Nc1ccccc1&&&
CCCCN(C)C(=O)c1c(-c2ccc(Cl)cc2)nc2ccccc2c1C(=O)O&&&
[2*]CCC&[1*]O[2*]&[1*]C([3*])=O&[3*]C(=C(C)N[4*])C([7*])c1ccc(-c2cccnc2)cc1&[4*]C([5*])=C([6*])[7*]&[5*]CC(CC([6*])=O)c1ccc(C)cc1&&&
O=C(O)CCCn1ccc(=O)c2ccccc21&&&
[1*]CC&[1*]O[2*]&[2*]C(c1ccc(O[3*])cc1)C(O)C(O)C([6*])C[5*]&[3*]CC&&[5*]Oc1ccc(F)c(F)c1&[4*]N[6*]^[4*]C(=O)c1c(C)nc(-c2ccc(C)cc2)nc1C&&&
[13*]C(C)C&[5*]C(=O)C([7*])C[13*]&[2*]N[7*]&[2*]C(=O)CC(O)C([8*])C[13*]^[5*]N[10*]^[13*]C(C)C&[10*]Cc1ccccc1&&[3*]N[8*]&&[3*]C(=O)CC(O)C([9*])Cc1ccccc1&[4*]N[9*]&[1*]C([4*])=O&[1*]O[6*]&[6*]C(C)(C)C&
COc1ccc(C22N(Cc3ccccc3)C(=O)c3ccccc3N2C(=O)OC(C)(C)C)cc1OC&&&
[2*]CC&[2*]N(C[4*])C([8*])=O&[3*]C([8*])(C([7*])C([4*])[5*])N([6*])[7*]&[5*]C([6*])c1ccc(-c2ccc(F)cc2)cc1&&[1*]C([3*])=O^[1*]OC^[7*]CCCCC[8*]&&&&
COc1cccc2c1oc(=O)c(C(=O)Nc1c(C(N)=O)c3c(CCCCC3)s1)c2&&&
Nc1nc(=S)nc2sc(C(=O)Nc3ccc4occc4c3)nn12&&&
CCCN(CCC)C1c2ccccc2C=Cc2ccccc21&&&
CCOC(=O)NC(CC(C)C)C(=O)OC(Cc1ccccc1)C1CN(CCCc2ccc3ccccc3c2)C(=O)O1&&&
[1*]C1CCC(C)=C(C)C1=O&[1*]C(C)C(=O)O&&&
[3*]CCCC&[2*]NN=C[3*]&[1*]C([2*])=O&[1*]Nc1ccc(Cl)cc1&&&
[1*]C(=O)C(N)Cc1ccc(OP(=O)(O)O)cc1&[1*]N[2*]&[2*]C(CCC(=O)O)C(=O)O&&&
CP(=O)(O)(OCC1=C(F)C(F)=C(F)C(F)=C1F)S(=O)CCC1=CC(F)=C(F)C(F)=C1&&&
[1*]OS(C)(=O)=O&[1*]CC(O)C(O)C(O)CO&&&
[3*]C(C)C&[3*]N([8*])CCO[5*]&[5*]C([6*])C([7*])[8*]&[2*]C(C[6*])C[7*]&[1*]O[2*]&[1*]C([4*])=O&[4*]C1CCOCC1&&&
[5*]C(C)C&[3*]C(C[5*])C([4*])=O&[1*]N[3*]&[1*]C([2*])=O^[4*]NO^[2*]Nc1ccc([N+](=O)[O-])cc1&&&&&
[1*]C(=O)C[4*]&[4*]C([5*])([6*])[7*]&[7*]C[13*]^[1*]N[3*]&[5*]C[8*]^[2*]N(C[6*])C[11*]&[8*]C([9*])[10*]^[2*]C(=O)c1[nH]nc(C(F)(F)F)c1Cl&[10*]C[16*]^[3*]CCC(=O)O&[9*]C[11*]&&&&&&&
[2*]Nc1ccccc1C&[1*]C(=O)c1cc(S([2*])(=O)=O)ccc1O&[1*]N[3*]&[3*]C1CCCCC1&&&
Cc1c(-c2ccccc2)nc2cc(Cl)ccc2c1C(=O)O&&&
CN(Cc1nc(=O)c2ccccc2[nH]1)Cc1ccccc1&&&
CCOC(=O)c1c(Cn2nc3ccccc3c2C)nc2CCCCCn2c1=O&&&
COc1ccc(CNC(=O)Cc2csc3nc(-c4ccc(C)c(C)c4)nn23)cc1&&&
CCC(CC)c1c[NH]c2c(N3CCCC3)nc(N3CCC(O)C3)nc12&&&
O=c1oc2ccc(S(=O)(=O)N3CCOCC3)cc2c2c1CCCC2&&&
CC1COCCN1c1nc(N2CCOCC2C)c2ccc(-c3ccc(O)c(CN4CCCC4CO)c3)nc2n1&&&
N#Cc1c(-c2ccc(Cl)cc2)cc(-c2cccc3c2occ3)nc1N&&&
[5*]SC&[2*]C(CC[5*])C(=O)O&[1*]N[2*]&[1*]C(=O)c1ccc(C[3*])cc1-c1ccccc1C&[3*]N1CCNCC1C&&&
[1*]S(C)(=O)=O&[1*]N1CCN([2*])CC1&[2*]C(=S)Nc1cccc(F)c1&&&
[12*]C(C)C&[6*]C[12*]&[1*]N[6*]&[1*]C(=O)C[10*]&[2*]C(=O)c1ccc(O[10*])cc1&[2*]N[7*]&[3*]C(=O)C([7*])C[5*]&[5*]O[9*]&[9*]C(C)(C)C^[3*]N[8*]&&[4*]C(=O)C([8*])C[13*]&[13*]C(C)C&&[4*]N(C[14*])C([10*])[15*]^[14*]C(C)C&&[13*]
O=C(Nc1nnc2CCCn21)N1CCOCC1&&&
[2*]CC&[2*]N1CCN([3*])CC1&[3*]C(C[4*])c1ccccc1&[1*]N[4*]&[1*]C(=O)CCc1c(C)nn(-c2ccc(N3CCCC3)nn2)c1C&&&
[2*]NC&[1*]C([2*])=O&[1*]O[5*]&[4*]C1OC([7*])C([5*])C(O)C1O&[7*]CO&&[3*]Cc1cn([8*])nn1^[3*]Oc1ccc(-n2cc(C[6*])nn2)cc1&[6*]Nc1ccccc1&&&
[1*]C(C)=O&[1*]Nc1cccc(CN=C(Nc2ccccc2N)Nc2ccccc2)c1&&&
[3*]CC&[1*]C(=O)C([3*])[4*]&[4*]CC&&[1*]Nc1ccc(N2CCN([2*])CC2)c(F)c1^[2*]C[5*]&[5*]CCCc1nc(=O)[nH][nH]1&&&
[1*]ON=Cc1ccc(-c2cccc([N+](=O)[O-])c2)o1&[1*]Cc1ccccc1&&&
[2*]C1CCN(c2ccnc(Nc3ccc(SC)cc3)n2)C1&[1*]N[2*]&[1*]C(=O)CC(F)(F)F&&&
[5*]CCCC&[5*]CC[7*]&[7*]CC[8*]&[6*]CC[8*]&[1*]C(=O)CCC[6*]&[1*]O[2*]&[2*]C[3*]&[3*]C1=CC(=O)C=C([4*])C1=O&[4*]CCC[n+]1ccccc1&&&
[1*]C(=O)c1cc(C[3*])nc(N[4*])c1&[1*]N[2*]&[2*]Cc1c(F)cccc1Cl^[3*]N[5*]&&[5*]C1CCCC1^[4*]S(=O)(=O)c1ccc(F)cc1&&&&
COc1ccc(C2(O)C(=O)Nc3ccccc32)cc1&&&
[1*]N1CCCS(=O)(=O)CC1&[1*]C(c1ccc(Cl)cc1)C([2*])C([5*])O&[2*]N([3*])C([4*])%10&[3*]CCCC[4*]&&&
COc1cc(CN2CCC(C(=O)N3CCCC3)CC2)cc2c1OCO2&&&
[1*]CC(=O)c1c(N)n(C)c(=O)n(C)c1=O&[1*]Sc1nnc(-c2ccc(Cl)cc2)n1-c1ccccc1&&&
CC1CN(C(C)CO)C(=O)c2cc(NC(=O)C3CCCCC3)ccc2OC1CN(C)S(=O)(=O)c1cccs1&&&
Cc1ccc2[nH]c(-c3cccc(-c4ccccc4F)c3)nc2c1&&&
O=C1NC(=S)SC1Cc1cn(CCCl)c2ccccc12&&&
[1*]C1NCCNC1=O&[1*]C([2*])([3*])[4*]&[3*]C[13*]&&[2*]C[5*]^[5*]N([6*])[7*]^[4*]C[10*]^[7*]C[12*]&&&&[6*]C[8*]^[8*]C([9*])[10*]&[9*]C[11*]&[11*]C([12*])[13*]&&&
Clc1ccc(Cn2cnc3c(-c4ccco4)nc(NC4CCCCC4)nc32)cc1&&&
[1*]C1=C(c2ccc(C)cc2)C(=NOC)C(C)(C)C1&[1*]C#N&&&
CCN(CC)S(=O)(=O)c1ccc2c(c1)c(=O)c(C(=O)NCc1ccc(Cl)cc1)cn2C&&&
[1*]Nc1nc(Cc2nnc(S[2*])n2NC(C)=O)cs1&[1*]C(=O)C(Cl)Cl&&[2*]Cc1ccc(O)c(Cl)c1&&
[3*]N1CCN(c2ccc(OC)cc2)CC1&[3*]CC[4*]&[1*]N[4*]&[1*]C([2*])=O&[2*]N[5*]&[5*]Cc1ccccc1&&&
COc1ccc(Cn2ccc3c2c(=O)n(Cc2nc(C)c4ccccc4n2)cn3)cc1&&&
[1*]Nc1ccc(N(C)C)nc1&[1*]C(=O)c1ccc(N([2*])C)nc1&[2*]Cc1ccccc1&&&
[2*]C(=O)c1ccccc1&[1*]C(=O)c1sccc1N[2*]&[1*]O[3*]&[3*]Cc1ccc(F)cc1&&&
CCC1(CC)C=C(c2nc3ccccc3s2)c2cc(OC(C)=O)ccc2O1&&&
O=c1[nH][nH]c(=O)c2c1nc(CSc1ccccc1)[nH]2&&&
[1*]Nc1cc(Cl)ccc1N1CCN(C)CC1&[1*]C(=O)c1ccccc1N[2*]&[2*]C(=O)Cc1ccc(Cl)cc1&&&
NC(=O)COc1cccc2ccc(-c3nnc4ccccn34)nc12&&&
[1*]Cc1nn(C)c(-c2ccc(C)cc2)c1Cc1ccccc1&[1*]S(C)(=O)=O&&&
[2*]Nc1nccc(Nc2cc(C)[nH]n2)n1&[1*]CC[2*]&[1*]Oc1cccc(F)c1F&&&
CC(C)(C)Cn1nc(NC(=O)c2ccc3OCC(=O)Nc3c2)c2cc3cc(F)ccc3nc21&&&
[3*]CC&[1*]O[3*]&[1*]C(=O)c1c(N[2*])sc(C)c1C&[2*]C(=O)C[4*]&[4*]Sc1nc(C)cs1&&&
[1*]Nc1cccc(C(C)=NN[2*])c1&[2*]C([3*])=O&[3*]C1CC1c1ccccc1^[1*]C(=O)CC(N)C(=O)O&&&&
[3*]CC&[1*]O[3*]&[1*]C(=O)c1cnc(SC)nc1C([2*])=O&[2*]O[4*]&[4*]CC&&&
[1*]=C(O)C(=O)O&[1*]=CC(=O)c1cn(-c2ccccc2)nc1-c1ccc(F)cc1F&&&
[2*]CC&[1*]O[2*]&[1*]C([3*])=O&[3*]C1CC([4*])N(c2ccc(C3=CCCCC3)cc2)C1&[4*]C(=O)O&&&
COc1ccc2CCc3c(nc4ncccn34)-c2c1&&&
Cc1csc2ccc(N3CCCC(N)C3)nc12&&&
[1*]C(=O)c1cnc(N[4*])nc1&[2*]N1CCC([4*])CC1&[2*]CCc1ccccc1^[1*]N[3*]&&[3*]C([5*])[16*]&[14*]C([15*])[16*]&&[5*]C([6*])[7*]^[7*]C[12*]&&[6*]C[8*]^[8*]C([9*])[10*]&[9*]C[11*]&[11*]C([12*])[13*]^[10*]C[15*]^[13*]C[14*]&&&&&
Cc1nnc2sc(SCc3ccccc3F)nn2c1=O&&&
[1*]OC&[1*]C(=O)c1cccc(N[2*])c1&[2*]C(=O)C[4*]&[3*]Nc1ncc(Cl)n([4*])c1=O&[3*]C([5*])([6*])[7*]&[7*]C[13*]&&[6*]C[16*]&[5*]C[8*]^[8*]C([9*])[10*]&[10*]C[15*]&&[9*]C[11*]^[11*]C([12*])[13*]&[12*]C[14*]&[14*]C([15*])[16*]&&&
[1*]=CC(=O)c1ccc(O)c(N(C)C)c1&[1*]=Cc1ccc(O)cc1O&&&
CC(c1c[nH]c2ccccc12)C(NC(=O)CCC(=O)O)C(=O)NC(Cc1c(I)[nH]c2ccccc12)C(=O)NC(Cc1ccccc1)C(=O)O&&&
CC(=O)NC(CCOCCOP(=O)(O)C(CCCCN=C(N)N)NC(=O)C(N)Cc1c(C)[nH]c2ccccc12)C(N)=O&&&
[1*]OC&[1*]C(=O)c1ccc(Oc2sc(C)nc2C#N)cc1&&&
[1*]=CC1(O)[N+](=C)CC(C)CC1C&[1*]=Cc1ccccc1&&&
[1*]S(=O)(=O)c1nc(-c2ccccn2)cc(N2CCNCC2)n1&[1*]Cc1ccccc1&&&
COc1ccccc1NC(=O)CSc1nc2c(c3c(CCCC3)s2)c(=O)n1-c1ccc(F)cc1&&&
[4*]C([7*])(C)C&[7*]CCO&&[2*]N1CCN([4*])CC1^[1*]C([2*])=O&[1*]O[3*]&[3*]C([5*])([6*])C([12*])[13*]&[5*]C[8*]&[8*]C([9*])[10*]^[6*]C[17*]^[9*]C[11*]&&[12*]C[14*]&&&[14*]C([15*])[16*]^[10*]C[15*]^[16*]C[19*]&&&&&
CC(C)N(CC(O)C(Cc1ccccc1)NC(=O)OC1COC2OCCC12)C(=O)c1cccc2ccccc12&&&
CCc1[n+]([O-])c2ccccc2c(=O)n1CCOC(=O)c1ccccc1&&&
CN(C)S(=O)(=O)c1ccc2[nH]c(N(C)c3ccccc3)nc2c1&&&
[2*]CC&[1*]C(=O)c1cccc(O[2*])c1&[1*]N[3*]&[3*]C1CCCN(c2cccnn2)C1&&&
CCc1nc(-c2cc3c(cc2C)[nH]c(=O)c(C(=O)O)c3)cs1&&&
O=C(C=Cc1ccc2OC(F)(F)Oc2c1)c1ccc2OCOc2c1&&&
CC1(C)CC(=O)c2c(cc3c(c2O)c2ccccc2c6=O)C1&&&
[1*]C(=O)c1c(C)noc1C&[1*]N[2*]&[2*]C[4*]&[3*]C1([4*])CCCCC1&[3*]N1CCOCC1&&&
COc1ccccc1CC(=O)Nc1nnc(O)c(C=NCCc2c[nH]c3ccccc23)c1&&&
CN(C(=O)Nc1cccc(CN2CCN(C)c3ncnc(N)c32)c1)c1cccc(NC(=O)c2cccs2)c1&&&
COc1cccc(NC(=O)Cn2c(=O)n(Cc3ccc4OCOc4c3)c(=O)c3c2ccs3)c1&&&
[1*]Nc1cc(C)ccc1OC&[1*]C(=O)c1ccc(N[2*])cc1&[2*]C([3*])=O&[3*]Nc1nc(C([4*])=O)cs1&[4*]Nc1ccccc1OC&&&
O=C1c2ccccc2C(=O)N1CCCCNc1ccc2[nH]cnc2c1&&&
[1*]Cc1nc(C(C)C)no1&[1*]N([2*])C&[2*]Cc1nc(C2CC2)no1&&&
CC1CC(N)=NO1&&&
CC(C)(C)NC1CCc2cc(S(=O)(=O)c3ccc(F)cc3)ccc21&&&
O=C(c1nn(C2CCN(C3CCC(F)(F)CC3)CC2)c2c1CS(=O)(=O)c1ccccc1-2)N1CCOCC1&&&
CC(C)(C)OC(=O)C=CC(O)Cc1cccc2c1OC(C(C)(C)O)C2&&&
CN(C)C(=O)Cn1c(=O)c(C(=O)NCC2CCCO2)c(O)c2cc3c(cc21)OCCO3&&&
COc1ccc(CC2c3ccccc3C=C(C)C2CC(=O)O)c(Cl)c1&&&
[2*]C(C)c1ccccc1&[2*]Nc1nccc(N[3*])n1&[1*]C(=O)c1ccc(C[3*])cc1&[1*]N[4*]&[4*]C1CCC(N)CC1&&&
[1*]Nc1nnc(C(C)C)s1&[1*]C(=O)c1ccccc1O&&&
CCN1CCN(c2nc3ccccc3c(=O)n2-c2ccc(C(C)(C)C)cc2)CC1&&&
[1*]C(=O)C([2*])C&[1*]N1CCC([3*])CC1&[3*]n1cc(C2CC2)nn1^[2*]n1cccn1&&&&
Cc1nc2ccccc2n1CC(=O)N(CCN1C(=O)CCC1S(=O)(=O)c1ccccc1)Cc1ccccc1&&&
CC(=NN=c1[nH]c2cc(C)ccc2s1)c1ccc(-c2ccccc2)s1&&&
CCCCCCCCCCCC(=O)OCC1(CO)OC1n1c(=O)c2c(cc(-c3ccc(C)cc3)s2)n(Cc2ccc(Cl)cc2)c1=O&&&
CCCN(CCC)C1CCc2cc(Cl)cc(Br)c2C1&&&
NCc1ccc(-c2nn3cc(-c4ccncc4)nc3cc2)cc1&&&
[4*]C(C)C&[3*]C([4*])C(=O)O&[1*]N[3*]&[1*]C(=O)C(=[2*])C#N&[2*]=Cc1ccc(Br)cc1&&&
NC(=O)CCC(NC(=O)CCC(P(=O)(O)O)P(=O)(O)O)C(=O)NC(Cc1c[nH]c2ccccc12)C(N)=O&&&
[1*]CCCC(=O)c1ncc(-c2ccccn2)o1&[1*]CCCc1ccccc1&&&
[2*]Oc1ccc(C)cc1&[1*]C(=O)C[2*]&[1*]O[3*]&[3*]C([14*])CC[5*]&[5*]C([6*])C(C=O)(C([11*])C([12*])[13*])C(CO[7*])(C([7*])[8*])C([9*])[10*]&[8*]OC(=O)C([9*])C&&[4*]C([10*])(C)CCC[12*]^[4*]CO^[13*]C(C)C([14*])O&&&
O=c1c2c(O)cc(O)cc2[nH]c2ccc(F)cc12&&&
[1*]C(CC)CC&[1*]Oc1cc(C[2*])ccc1OC&[2*]C1CNC(=O)N(O)C1&&&
[2*]Nc1nccc(C)n1&[1*]Nc1ccc(S([2*])(=O)=O)cc1&[1*]C(=O)c1c(-c2ccccc2)noc1C&&&
Cc1c(C)c2c(CCC(C)(CN3CCN(C(=O)c4ccco4)CC3)O2)c(C)c1O&&&
CSc1nc2nc(C)nc(NS(=O)(=O)c3ccc(NC(C)=O)cc3)c2s1&&&
[1*]N1C(=O)N(c2cccc(C(=O)O)c2)C([4*])C(O)C(O)C1[3*]&[1*]C[2*]&[2*]C1CCCO1^[3*]Cc1ccccc1&&&[4*]Cc1ccccc1&&
COc1ccc(NC(=O)CSc2nc3c(SCC3)c(=O)n2CCc2ccccc2)cc1OC&&&
[4*]C([5*])=C(C)CO[8*]&[4*]C(=O)O&&[5*]N([6*])C([7*])[8*]^[3*]C([7*])C([6*])=O&[1*]N[3*]&[1*]C(=O)C=[2*]&[2*]=Cc1ccccc1&&&
CC12C=CC(O)C=C1CCC1C2C(O)CC2(C)C(O)CCC2C1CCC2(C)Cl&&&
Brc1ccc(CCNC2CCN(c3ccnc4cc(Cl)ccc34)C2)cc1&&&
CC(C)c1csc(NC(=S)N2CCOc3ccc(Cl)cc32)n1&&&
O=[N+]([O-])C1=CC=CC=C1SSC1=CC=C(NC2=CC=CC=C2)C=C1&&&
Cc1ccc(C(=O)Nc2ccc(CN3CCN(C)CC3)c(C(F)(F)F)c2)cc1C#Cc1ccc2nc(NC(=O)C3CC3)n(C)c2c1&&&
[1*]=C(C)C&[1*]=CC(O)C[4*]&[2*]=CC([4*])C&[2*]=C(C)CCC=[3*]&[3*]=C(C)C&&&
[2*]n1c(C)c(-c2cccc(OC)c2)c(=O)n(N)c1=O&[1*]CCC[2*]&[1*]N(C)C&&&
COc1ccccc1-c1cccc(COc2ccc3c(c2COC(=O)C(F)(F)F)COC32OC(C)C(OC(C)=O)C(OC(C)=O)C2OC(C)=O)c1&&&
Cc1cc(C(=O)OCC(=O)N2CC(C)OC(C)C2)c2c(C)nn(-c3ccccc3)c2n1&&&
[1*]C(C)=O&[1*]Nc1ccc(N[2*])cc1&[2*]C(=O)c1cc(-c2ccc(C)cc2)on1&&&
OC(COc1cccc2c1CCCC2)CN1CCC(c2ccccc2)CC1&&&
[6*]=CC&[1*]Oc1cc(C([7*])C(=[6*])C)ccc1O[2*]&[2*]C(C)=O&&[7*]C(=[15*])C([8*])=C([9*])C([12*])C([11*])C([10*])(C)C([11*])=[16*]^[8*]C(=O)C(=[15*])Br&&[9*]CC[10*]&[3*]C(C[11*])C(=O)C=[16*]^[1*]C(=O)C([4*])[5*]
[1*]Oc1ccc(C)cc1&[1*]C(=O)C=[3*]&[2*]C(=O)C=[3*]&[2*]N1CCNCC1&&&
[1*]Oc1cc(O)c(C(C)=O)cc1CC&[1*]CCC[2*]&[2*]N1CCN([3*])CC1&[3*]CC&&&
COc1cc2c([nH]cc2CCSCC(N)C(=O)N2CCN(c3ccccc3)CC2)c(OC)c1OC&&&
C1=CC=C(C2=CC=C(C3=CSC(C4=CSC=N4)=C3)O2)C=C1&&&
Cc1ccc2[nH]cc(CCCN3CCC(C)(C)c4ccc(C(=O)O)cc43)c2c1&&&
[2*]CC&[1*]C(=O)Cc1cc(O[3*])c(O[2*])c(O[4*])c1&[1*]OC&&[3*]CC&[4*]CC&&
[2*]N1CCN(C)CC1&[1*]SC([2*])=S&[1*]Cc1ccc(Br)cc1&&&
[1*]=Cc1ccc(OC)c(OC)c1&[1*]=CCc1cc(C(=O)c2cc(OC)ccc2OC)ccc1O&&&
Cn1cc(-c2ccc3ncc4c(c3n2)n(C2CCOCC2)c(=O)n4C)cn1&&&
[1*]Sc1cc(-c2sc(C)nc2C)nc(C)n1&[1*]CCC[2*]&[2*]n1ccnc1&&&
[1*]Nc1ccc(-c2ccc(OC)c(OC)c2)cc1[N+](=O)[O-]&[1*]C([2*])=O&[2*]N[3*]&[3*]Cc1ccccn1&&&
COC1=CC=C(C2=C(C3=CC=CC=C3)C(=O)[NH]C(C3=CC=C(OC)C=C3)=C2)C=C1&&&
Cc1ccc(C(=O)NCC2CCCO2)cc1-c1cc(C(=O)N2Cc3c(C2)n(C)nc3C(F)(F)F)nn1C&&&
N#Cc1cc(C(O)c2nc(-c3cocc3)no2)ccc1Oc1cccc2cccnc12&&&
[1*]CC(=O)c1cccs1&[1*]Sc1ccc(F)cc1&&&
[4*]S(=O)(=O)c1ccc(OC)cc1&[2*]N[4*]&[1*]C(=O)c1ccccc1C([2*])=O&[1*]O[3*]&[3*]CC(=O)O&&&
O=C(NO)c1cc2c(nc3ccccn3c2=O)n(Cc2ccccc2)c1=NCc1ccccc1&&&
Cn1ccc2c(NC(=O)NCC3CCC(NCc4ccc5cccc(F)c5n4)CC3)cccc21&&&
[2*]CC&[1*]NN=C([2*])[3*]&[1*]C(=O)c1ccc(OC)c(OC)c1&&[3*]C1CC1&&
Cc1ccc(-c2ccc3CNC(C)(C)C(O)c3n2)cc1[N+](=O)[O-]&&&
[1*]C(=O)CC[3*]&[2*]=C1SC(=S)N([3*])C1=O&[2*]=Cc1ccc(N2CCOCC2)cc1^[1*]Nc1ccccc1&&&&
CC1=CC=C(N2CCN(N=CC3=CC=CC=C3)CC2)C=C1&&&
CCCCc1nc2cc(C(=O)N3CCCCC3)ccc2o1&&&
CN1C(=O)C2Oc3ccccc3C(=O)C2C1c1ccccc1&&&
Oc1cc2c(cc1C(c1ccccc1)N1CCCCC1)OCO2&&&
[2*]CCCC&[2*]CCCC[3*]&[1*]CCCC[3*]&[1*]N1CC(C)C(O)C(O)C1&&&
[2*]CCCC&[2*]CC[4*]&[4*]CC[5*]&[3*]CC[5*]&[1*]CCCC[3*]&[1*]N1C(=O)[N+](C)(C)CC1(C)C&&&
COc1ccccc1N1CCN(CCn2nc(-c3ccccc3)c3c(c2=O)n(C)c2ccccc32)CC1&&&
[1*]Nc1ccccc1C&[1*]S(=O)(=O)c1c(C([2*])=O)nnn1-c1nonc1N&[2*]NN=Cc1ccc(C(C)(C)C)cc1&&&
CN1CCC(=O)N(C2=CC=C(Cl)C=C2)C1=S&&&
Cc1c(C(=O)NCC2(O)CCCCC2)oc2cccc(-c3cccc(C(=O)O)c3)c12&&&
[1*]Nc1nc(C([2*])=O)c(C)s1&[1*]C(=O)C[4*]&[4*]S[5*]^[2*]N[3*]^[5*]Cc1ccco1&[3*]C[6*]&&&[6*]C(C)C&&&
[1*]C(C)C&[1*]OP(=O)([2*])Oc1ccc([N+](=O)[O-])c(Cl)c1Cl&[2*]C(C)C&&&
OCCN(CCO)Cc1nn(CCNc2nc3c(scc3)c(=O)n2CCCN2CCCCC2)nn1&&&
COc1ccc(C(=O)c2c(N)n(-c3nc4ccc(F)cc4s3)c(=O)cc2)c(OC)c1&&&
COc1cc(NC2c3cc4c(cc3C(c3cc(OC)c(OC)c(OC)c3)C3C(=O)OCC23)OCO4)cc(OC)c1&&&
[1*]C(=O)c1ccc(O)cc1&[1*]Nc1ccc(-c2ccccc2)cc1&&&
[3*]CC&[3*]N1CCC([4*])CC1&[1*]N[4*]&[1*]C([2*])=O&[2*]N([5*])[6*]&[5*]Cc1cnn(C)c1&&[6*]C1CC1&&
CN1C(=O)CCC1=O&&&
[1*]=C1SC(=Nc2ccc(Cl)cc2)N(c2ccc(OC)cc2)C1=O&[1*]=CC[2*]&[2*]C1CCS(=O)(=O)C1&&&
[1*]CCC&[1*]C([10*])O[5*]&[5*]C([6*])=C([7*])[8*]&[7*]CCCC([8*])=O^[9*]C([10*])[11*]&[2*]C([11*])CC[11*]&&[2*]C([3*])C&[3*]CCC[4*]&[4*]C(C)C&&&
O=C(NC1CCN(Cc2ccccc2)CC1)c1ccc2cnccc2c1&&&
C=C1C(=O)OC(C2=CC=CC(I)=C2)C1C1CCC2(CC=CC(C)C2)OC1=O&&&
O=c1[nH]c2cc(SCc3ccccc3)ccc2nc1O&&&
Nc1nc(N)c2cc(COc3ccccc3)ccc2n1&&&
CC(=O)Oc1cccc2c1nc(C(F)(F)F)n2-c1ccc(Cc2n[nH]nn2)cc1&&&
NC1=NC2(N=C1N)c1cc(-c3cccnc3F)ccc1Oc1ccc(-c3ccccc3F)cc12&&&
[2*]CN(C[5*])c1nc(C)cc(C2CC2)n1&[2*]C([3*])C([4*])[5*]&[1*]N(C[3*])C[4*]&[1*]C(=O)c1cc(F)ccc1-n1nccn1&&&
[1*]Cc1ccc(-c2cc(=O)nc(N)[nH]2)cc1&[1*]Oc1nc(N[2*])nc(N[3*])n1&[2*]Cc1ccon1&&[3*]C1CCCC1&&
COc1ccc(-c2c[nH]c3ccc(-c4ccccc4F)cc23)cc1&&&
CC1=CC(C)=C(O)C(C2=NC(NC3=CC=C([N+](=O)[O-])C=C3)=NC(N3CCCCC3)=N2)=C1&&&
Nc1nc2ccc(NC(=S)NCCc3ccc(F)cc3)cc2s1&&&
Cc1c(C2=C(O)C(=O)CCC2)c2ccccc2[nH]1&&&
COc1ccc2CC3N(Cc4ccccc4)CCC4(CCCCC34O)c2c1O&&&
Cc1cc(OCC(=O)c2ccc(Cl)cc2)c2C(C(=O)O)C(c3cccc(Br)c3)Oc2c1&&&
[1*]C(C)C&[1*]Nc1ncc(-c2ccccn2)cc1C(N)=O&&&
C=C(c1ccccc1)c1ccc2c(C(=O)O)cccc2c1&&&
[1*]C#C&[1*]C[2*]&[2*]Sc1ccc(S([3*])(=O)=O)cn1&[3*]Cc1nnc(Cc2cccn2C)o1&&&
CC(CO)Cc1cnc2C(C)c3ccc(C(C)(C)O)cc3C3CC(C3)n12&&&
[2*]C(=O)c1cccnc1&[2*]N[4*]&[3*]C(=O)C[4*]&[1*]C(=O)c1ccccc1N[3*]&[1*]Oc1ccc(F)c(F)c1&&&
O=C(O)c1c[nH]c2ncccc2c1=O&&&
[1*]OC&[1*]C1=NC(c2ccccc2)CS1=O&&&
CC1(C)CCC2(C(=O)O)CCC3(C)C(=CCC4C5(C)Cc6nc7ccccc7nc6C(C)(C)C5CCC43C)C2(C)C1&&&
[1*]C(=S)Nc1cc(C)cc(C)n1&[1*]N1CCOCC1&&&
CC1CN(c2ncc3CN(Cc4ccccc4)CCc3c2C#N)CCC12CCN(Cc1ccccc1F)CC2&&&
[1*]OC&[1*]C(=O)C[2*]&[2*]Sc1n[nH]c(C)n1&&&
COCCNc1nc(C)nc2c1ncn2C1CN(Cc2cccs2)CC(CO)O1&&&
CC1=Cc2cc3c(cc2OC1C(=O)O)CCC1C3CCC2(C)C(O)CCC12&&&
[1*]CC([3*])C(O)C(O)C([7*])C[5*]&[1*]O[2*]&[2*]Cc1ccccc1^[3*]O[4*]&&[4*]Cc1ccccc1^[5*]O[6*]&&[6*]Cc1ccccc1^[7*]S[8*]&&[8*]Cc1ccccc1&&&
Cc1ccc2[nH]c3c(c(=O)c2c1)C(NCc1ccc(-c2ccccc2)cc1)CCC3&&&
[1*]C(=O)C[3*]&[2*]C(=O)c1cc(S[3*])ncn1&[2*]Nc1ccc(F)cc1^[1*]Nc1ccc(Cl)c(F)c1&&&&
COc1cc(C(=O)Cn2cnc3c(c(C#N)c(-c4cccc(OC)c4)s3)c2=O)cc(OC)c1OC&&&
COc1ccc(C(=O)C(CC(=O)C=Cc2ccc3OCOc3c2)C(=O)OCc2ccc3OCOc3c2)cc1&&&
[1*]C(=O)c1ccccc1-c1ccc(O)c(C)c1&[1*]N[2*]&[2*]C(CCC[3*])C(=O)O&[3*]CN&&&
CC1CN(C2=NC=CC=N2)CCN1C=CC(=O)C1=CC=C(I)C=C1&&&
[1*]Nc1c(C)cccc1C&[1*]C(=O)c1cccnc1S(=O)(=O)c1ccc(C([2*])=O)cc1&[2*]N1CCCC1&&&
[1*]=Cc1ccc([N+](=O)[O-])cc1&[1*]=CC=Nn1cnnc1&&&
[1*]N1CCC2(CC1)C(=O)NCN2c1ccccc1&[1*]C[2*]&[2*]C1CCCCC1c1ccccc1&&&
[1*]C(C)=O&[1*]O[2*]&[2*]C(C[3*])CC(C)=O&[3*]C(C)=CCC[4*]&[4*]C([11*])C(C)(O)CC[5*]&[5*]C(C)(C(=[12*])C([9*])C([8*])(C)C([6*])[7*])C([10*])([11*])C&[7*]C(C)(C)C(=O)CC[8*]&&[9*]CC[10*]&&
CC(C)(C)C(=O)NC1CCC2C3CCc4cc(O)ccc4C3CCC12C&&&
[3*]OC&[1*]C(=O)C[3*]&[1*]N1CC(=[4*])C(=O)C(=[5*])C1&[4*]=Cc1cccnc1&&[2*]C(=O)C=[5*]^[2*]Nc1ccc(Cl)cc1&&&
[1*]CCCC&[1*]Nc1nc(C)n(-c2ccccc2OC)n1&&&
CCN(CC(=O)Nc1c(F)cccc1F)C(=O)C1CCN(S(=O)(=O)c2ccc3OCCOc3c2)CC1&&&
[1*]Nc1cnn(C)c1N1CCC(N)C(F)CC1&[1*]C(=O)c1nc(-c2c(F)cccc2F)sc1N&&&
CN1C(=O)c2cc(C(N)=O)cc([N+](=O)[O-])c2C1=O&&&
OC1=CC=C(C2=NN(C3=CC=CC=C3)C=C2C2=NC(C3=CC=C(S)C=C3)=C(C3=CC=CC=C3)O2)C=C1&&&
COc1ccc(CC2CC(F)CN2CC(O)C2Cc3ccc(cc3)OCCCCC(=O)N2)cc1OC&&&
[1*]Cc1ccc(-c2cncc(N)c2)cc1&[1*]N1CCN([2*])C([3*])C1&[2*]C(CC[4*])C(=O)O&[4*]C1CCCC1^[3*]C(=O)O&&&&
[2*]CC=C&[2*]N([3*])C&[1*]CC(O)C[3*]&[1*]Oc1ccc(C)cc1C(=O)c1ccccc1&&&
CN(CC1COCCN1c1ccc(C#N)cc1)C(=O)CCc1nc2ccccc2n1C1CCCCC1&&&
[2*]N(C)c1ccccc1&[1*]C(=O)c1ccc(C[2*])cc1&[1*]N1CCC(C)(c2ccccc2)CC1&&&
COc1ccc(Cl)c(CNCC(O)Cn2c3ccc(Cl)cc3c3cc(Cl)ccc32)c1&&&
[1*]S(=O)(=O)c1ccc(Oc2ccc(Br)cc2C2CC2)c(C#N)c1&[1*]Nc1ccc(F)cn1&&&
[1*]=Cc1ccc(O)c(OC)c1&[1*]=CC(=O)C=[2*]&[2*]=C(O)C=[3*]&[3*]=Cc1ccc(O)c(O)c1&&&
O=C(CC1CC=CCC(C=CC2OC(c3ccc4OCOc4c3)C(O)C1O)OCc1ccccc1)NC1CCC(O)CC1&&&
COc1ccc(-c2cn3c(C4CCCCC4)nnc3c(NCCCCN(C)Cc3ccccc3)c2)c(OC)c1&&&
Cc1ccccc1N1CCN(Cc2c(O)ccc3c2oc(=O)cc3-c2ccccc2)CC1&&&
[1*]C#N&[1*]C(Cc1ccccc1)c1c(O)cc(C([2*])([3*])[4*])oc1=O&[3*]C[13*]&&[2*]C[5*]^[5*]C([6*])[7*]^[4*]C[10*]^[7*]C[12*]&&&&[6*]C[8*]^[8*]C([9*])[10*]&[9*]C[11*]&[11*]C([12*])[13*]&&&
[2*]C#N&[2*]C[4*]&[4*]N1CC([5*])C(N)C1&[1*]N[5*]&[1*]C(=O)c1ccc(-c2ccc(-c3ccncc3)cc2C[3*])cn1&[3*]Oc1cccc(F)c1&&&
[7*]CCCC&[2*]CCCC[7*]&[1*]O[2*]&[1*]C(=O)C=[6*]&[5*]S(=O)(=O)c1ccc(C=[6*])cc1&[3*]N[5*]&[3*]CC[4*]&[4*]N1CCOCC1&&&
CC1(C)OC(=O)C(=CNC2=CC(N3CCOCC3)=NC(N3CCOCC3)=N2)C(=O)O1&&&
O=C(Nc1nncs1)c1ccc2ncsc2c1&&&
[1*]N1CCC2(CC1)C(=O)NCN2c1ccccc1&[1*]C1(c2ccc(Cl)cc2)CCC1&&&
CC1=NN(C)C=C1C1=CC=C(SC2=CC=CC=C2C2=CC=CC=C2)C(Cl)=C1&&&
[3*]=CCCCC(=O)O&[3*]=CC[4*]&[2*]C([10*])C([4*])[5*]&[5*]C([6*])[7*]&[6*]CC[8*]^[8*]C([9*])[10*]&[7*]C[9*]&[1*]N[2*]&&[1*]S(=O)(=O)c1ccccc1&&&
[4*]n1cc(C)cn1&[1*]N1CCCC([4*])C1&[1*]C(=O)C[2*]&[2*]N[3*]&[3*]S(C)(=O)=O&&&
[4*]n1nc(C)cc1C&[1*]C(=O)C[4*]&[1*]N([2*])[3*]&[2*]Cc1cccs1&&[3*]C1CCS(=O)(=O)C1&&
[1*]CC(O)c1ccccc1&[1*]Nc1nccc(N2CCCC2)n1&&&
[1*]C(=O)c1cnccn1&[1*]N[2*]&[2*]CC[3*]&[3*]N1CCCC1c1cccnc1&&&
Cc1cc(C)cc(NC(=O)Nc2nc3ccccc3s2)c1&&&
[1*]Oc1ccc(C)nc1[N+](=O)[O-]&[1*]CC(O)C([2*])C[3*]&[3*]C1CCCCC1&&[2*]N(C)C&&
CSc1ccccc1Nc1cc(C)nc2ccc3nc[nH]c3c12&&&
O=C(C=Cc1ccc(Cl)cc1)NC1CCC(CN2CCC(c3c[nH]c4ccccc34)CC2)CC1&&&
O=C(CN1c2ccccc2Sc2ccccc21)NN=Cc1ccccc1&&&
Cc1ccccc1-c1ncc2CCCC(N)c2n1&&&
Cc1nc2ccccc2c(=O)n1N=Cc1ccc(Cl)cc1&&&
O=C(Cn1cnc2nc(Cl)ccc21)NN=Cc1ccc(F)cc1&&&
[1*]C(O)C(=O)C[5*]&[1*]C1C([2*])C([6*])C([5*])C([3*])C1[4*]&[2*]C(O)C[3*]&&[4*]C(=O)N(C([6*])=O)c1ccccc1&&
O=C(Nc1nccs1)C1Cc2ccc(OCc3ccccc3)cc2CN1C(=O)C1CCCCC1&&&
Nc1nc2c([N+](=O)[O-])cccc2n1CC(=O)c1ccc(Br)cc1&&&
COC1=CC(C=C2[NH]C(=O)C(=CC3=CC=C(Cl)C=C3)[NH]C2=O)=CC(OC)=C1OC&&&
O=S1c2ccccc2N(Cc2ccccc2)c2ccccc21&&&
[1*]C(C)=O&[1*]O[3*]&[3*]C[5*]&[5*]C([8*])(C([9*])[10*])C([14*])(C)C([11*])C([12*])(C)C([13*])=[15*]&[8*]CC[9*]&&[10*]C(=O)C=[15*]&[11*]C(=O)OC(C[12*])c1ccoc1&[6*]C([13*])C[12*]^[6*]C(=O)C[7*]&[2*]C(=O)C[7*]&[2*]O[4*]&[4*]C
[1*]Oc1nsnc1C1=CCCN(C)C1&[1*]CC[2*]&[2*]O[3*]&[3*]CC[4*]&[4*]O[5*]&[5*]CC[6*]&[6*]O[7*]&[7*]CC[8*]&[8*]Oc1nsnc1C1=CCCN(C)C1&&&
Cc1cc(Br)ccc1NC(=O)c1nn2ccccc2c1&&&
O=C(NC(Cc1ccccc1)C(O)C(=O)N1CCN(Cc2ccccc2)CC1)c1c2ncccn2nc1&&&
[2*]C(CCC(=O)C(N)CCC[3*])C(=O)O&[1*]N[2*]&[1*]C(=O)c1c(Br)cc(-c2ccccc2)oc1=O^[3*]CN&&&&
CC1=CC=CC=C1N1C=C(C(=O)O)[NH]C1=S&&&
O=C1NCC2(CCN(c3ccncc3)CC2)c2ccccc12&&&
CC(=O)c1cccc(NC(=O)Nc2ccc3[nH]c(=O)[nH]c3c2)c1&&&
[5*]C1(c2ccccc2C)CC(=C)C(=O)O1&[4*]C[5*]&[2*]N[4*]&[1*]C([2*])=O&[1*]O[3*]&[3*]C(C)(C)C&&&
N=C(N)NC(=O)Cn1c(-c2ccc3OCOc3c2)ccc1-c1cccs1&&&
[2*]C(=O)O&[2*]C([4*])C([3*])[9*]&[4*]C([5*])[6*]&[5*]CC[7*]^[7*]N([8*])[9*]&[6*]CC[8*]&[1*]C([3*])=O&&[1*]Nc1ccc(Oc2ccccc2Cl)cc1&&&
N=C(N)c1ccc(-c2cn3cc(C(=N)N)ccc3n2)cc1&&&
[1*]C(CC(=O)c1ccccc1)c1ccccc1&[1*]C(=NO)c1cnn(-c2ccccc2)c1-c1ccccc1&&&
[1*]=Cc1ccccc1Cl&[1*]=Cc1ccccc1-c1ccnn1[2*]&[2*]Cc1ccccc1&&&
[1*]C(=O)C(=[5*])N[2*]&[1*]N[3*]&[3*]Cc1ccccc1^[5*]=Cc1cccs1&&&[2*]C(=O)c1ccco1&[4*]Sc1cccc(S(=O)(=O)N=C([6*])N)c1^[4*]Cc1ccco1&&&
[1*]C(C)(C)c1cccc(C(=C)C)c1&[1*]C[2*]&[2*]C(C)(C)c1noc(=O)[nH]1&&&
Cc1nc(N2CCOCC2)nc(OC2C=CC(O)C(O)C2)c1C#Cc1ccc2OC(C)(c3ccncc3)CCc2c1&&&
ClC1=CC=C(C(C2=CC=C(Cl)C=C2)CN2N=NN=C2C2=CC=C(Cl)S2)C=C1&&&
CC(C)C(NS(=O)(=O)c1ccc2ccccc2c1)C(=O)N1CCOCC1&&&
[1*]C(C)C(=O)O&[1*]C([5*])OC([2*])c1ccccc1&[2*]C([3*])(O)C([4*])[5*]&[3*]OC(=O)C=C(C)CCCCC(C)=CC[4*]&&&
[1*]N(C)C&[1*]C(=O)Cc1ccc(-c2ccc(-c3ccc(F)cc3)cc2)cc1&&&
O=C(NC1N=C(c2ccccn2)c2ccccc2N(CC23CC4CC(CC(C4)C2)C3)C1=O)c1cnc2ccccc2n1&&&
[4*]CC&[4*]C(NC(=O)C([5*])C)C(=O)NC(C)C([9*])=O&[5*]C([6*])N([7*])C([8*])[9*]&[6*]CCC[7*]&&[2*]NN([8*])CC([3*])[10*]^[1*]C([3*])=O&[1*]OC^[2*]C(=O)Cc1ccccc1&&&&
[3*]S(C)(=O)=O&[2*]N[3*]&[2*]C[4*]&[1*]N1CCOC([4*])(C)C1&[1*]C(=O)c1cccc(C#N)c1&&&
Cc1ncc2c(c1Cc1ccccc1Cl)c(C(=O)O)c(C)n2C&&&
[1*]Nc1ccc(C)c(C)c1&[1*]C(=O)c1[nH]c(=O)[nH]c1C&&&
[1*]N1CCC(c2cccc(N3CCC4(CCC(O)C4)C3=O)c2)CC1&[1*]CCO&&&
[11*]CC&[11*]CC[12*]&[1*]C(=O)C[12*]&[1*]O[5*]&[5*]C1C([7*])CC(O)C(O)C1[6*]&[3*]N[6*]&[3*]C(=O)C[13*]^[4*]N[7*]^[13*]CC[14*]&[2*]C([4*])=O&[8*]CC[14*]&[2*]Oc1cccc(-c2cccnc2)c1&[8*]N([9*])C&&&[9*]CCC[10*]&[10*]N1CCCC
O=C(NCc1cn(-c2ccccc2)c2nc(C=C3C(=O)Nc4ccc(F)cc34)ccc2c1=O)c1ccncc1&&&
[1*]C(C)=O&[1*]O[3*]&[3*]C[6*]&[5*]C([7*])=C([6*])CS([10*])(=O)=O&[2*]C([5*])=O&[2*]O[4*]^[7*]N([8*])C([9*])[10*]^[4*]C(c1ccccc1)c1ccccc1&[8*]C(=O)C([9*])Cl&&&&&
CCOc1ccccc1NC(=O)C(=O)c1c(C)[nH]c2ccccc12&&&
Fc1ccc2c(C3=NCCN3)c[nH]c2c1&&&
CCC(c1ncc(C(=O)NC(CCSC)C(=O)O)o1)n1nc(C)n2c(cc3c2cco3)c1=O&&&
CC(C)(C)OC(=O)CN1C(=O)C2(C=CC(C)(C)O2)c2ccccc21&&&
CCOc1cc(-c2ccccc2)nc2cc(-c3nc4ccccc4[nH]3)nn12&&&
[1*]C(=O)C[2*]&[2*]Sc1[nH]c(=O)cc(-c2ccccc2)c1C#N&&[1*]N1CCOCC1&&
Cc1cc(C)cc(C(=O)N(C)CCOc2ccc3CCC(=O)N(C4CCCC4)Cc3c2)c1&&&
[1*]OC&[1*]CCC[3*]&[2*]N1CCC([3*])(O)C(C)C1&[2*]Cc1coc(-c2cccc(F)c2)n1&&&
[1*]CC=C&[1*]N1C(=O)C(=[2*])SC1=Nc1ccc(N(C)C)cc1&[2*]=Cc1ccco1&&&
[1*]C(=O)c1ccc(OC(F)F)cc1&[1*]NN[2*]&[2*]C([3*])=O&[3*]C1CC1c1ccccc1&&&
Cc1ccc(-c2nc3ncccc3n2C2CCCc3cc(CN4CCCCC4)ccc32)nc1&&&
[1*]C(=O)c1nn(-c2ccccc2)nc1C&[1*]N[2*]&[2*]C[3*]&[3*]C1CCCO1&&&
[2*]C(C)C&[1*]C([2*])C&[1*]C(S)C(=O)O&&&
[1*]Cc1c(C)noc1C&[1*]Oc1ccc(C[2*])cn1&[2*]NC(=S)Nc1ccc(Br)cn1&&&
[1*]C(=O)c1ccc(F)cc1OC&[1*]Nc1cc(N2CCC(C)C(O)C2)ccc1OC&&&
[4*]CC&[1*]O[4*]&[1*]C([2*])=O&[2*]N1CCN([3*])CC1&[3*]C(=O)Cc1c(C)noc1C&&&
O=C(CSc1ccc(Br)cc1)N1c2ccccc2Sc2ccccc21&&&
CC(C)(C)C1=NC(N2CCN(C3=NC=CC=N3)CC2)=NC(C(F)(F)F)=N1&&&
[4*]CC&[4*]CC[5*]&[2*]CC[5*]&[1*]Nc1ccc(O[2*])cc1&[1*]C(=O)Cc1c(C(=O)O)c(C[3*])cn1C&[3*]OC&&&
[1*]Cc1ccc(OC)cc1OC&[1*]C(C)(C)N&&&
CC(C)(C)Sc1c(CC2NC(=O)C(Cc3c[nH]c4ccccc34)NC2=O)nc(C(C)(C)C)[nH]1&&&
[1*]C(=O)C(F)(F)F&[1*]Nc1ccc(CC[2*])cc1&[2*]Nc1nc(N[3*])nc(N[4*])n1&[3*]CCO&&[4*]CC(F)(F)F&&
COc1ccc(CN2C(=O)c3ccccc3NC2c2ccc([N+](=O)[O-])cc2)cc1&&&
[1*]Nc1ccc(C(F)(F)F)cc1C1=CCS(=O)(=O)CC1&[1*]Cc1ccccc1CO&&&
COc1ccc(NC(=O)NC2N=C(c3ccccc3)c3ccccc3N(Cc3cccc(F)c3)C2=O)cc1&&&
[1*]C(=O)C[3*]&[3*]N1C(=O)C([5*])([6*])C1=O&[6*]CCc1ccccc1^[1*]Nc1ccc(C([2*])=O)cc1&[5*]Cc1ccccc1^[2*]N1CCN([4*])CC1&&&[4*]Cc1ccccc1&&&
CC12CCC3c4ccc(O)cc4CCC3C1CCC2(O)C#Cc1ccccc1&&&
COC1=CC=C(NC(=S)NC2=CC=C([N+](=O)[O-])C=C2)C=C1&&&
CCn1cc(C(=O)N2CCCC2)c(=O)c2cc(S(=O)(=O)N3CCN(c4cc(C(F)(F)F)cc(C(F)(F)F)c4)CC3)ccc21&&&
O=C1n2c(-c3ccc(Cl)cc3)c(CCCCCCCCO)c3ccc(cc32)C(=O)c2ccc(cc2)CCn2c(=O)c(cc3nc(cc12)[nH]3)c2=O&&&
COc1c(O)c2c(C(=O)CC(c3ccc4OCOc4c3OC)C2)c(OC)c1OC&&&
C=CC1CN2CCc3c([nH]c4ccccc34)C2CC1COCOC1c2ccccc2CCc2ccccc21&&&
[4*]Nc1ccc(C)cc1C&[4*]Cc1nnc(S[5*])o1&[1*]C(=O)C[5*]&[1*]N[3*]&[2*]C(=O)C([3*])C&[2*]Nc1ccc(C(N)=O)cc1&&&
CCCn1nnc2c(N(Cc3ccccc3)C(=O)Cc3ccccc3)ncnc21&&&
[1*]=C(C)C&[1*]=CCCC(=[2*])C&[2*]=CCCC(=[3*])C&[3*]=CCCC(=[4*])C&[4*]=CCC[6*]&[5*]=CC([6*])(C)O&[5*]=C(C)C&&&
[3*]Cc1cc(C)n(-c2cccnc2)c1C&[1*]N[3*]&[1*]C([2*])=O&[2*]N([4*])[5*]&[4*]Cc1ccc(F)cc1&&[5*]Cc1ccccc1&&
O=Cc1c(O)ccc2c1CC(c1ccccc1)CS2&&&
[1*]C(=O)c1nc(C)ccc1-n1nccn1&[1*]N([4*])[9*]&[4*]C([5*])[6*]&[5*]CC[7*]^[7*]C([8*])[9*]&[3*]C([8*])C[6*]&&[2*]C[3*]&[2*]Oc1cccnc1&&&
CC(=O)OCC1=C(C)N(Cc2ccccc2)c2c(C)cc(C(=O)OC(C)C(=O)Nc3ncc(F)cc3Cl)cc12&&&
O=C(NCC1CC1)c1cc2c(nc3c(CCC3)c2=O)s1&&&
OC1(CNC2=NCCN2)CCCc2ccccc21&&&
Cc1cc2c(cc1Cl)sc(NC(=O)c1ccc(S(=O)(=O)N3CCOCC3)cc1)n2&&&
[1*]=Cc1sccc1C&[1*]=C(C([3*])=N)C(=O)N=[6*]&[3*]N([4*])C([5*])=[6*]&[2*]=C(S[5*])S[4*]&[2*]=Cc1ccccc1&&&
[2*]CCCC&[2*]=CC[4*]&[4*]CC[5*]&[3*]CC[5*]&[1*]C(=O)CCC[3*]&[1*]N1CCCOCC1&&&
[1*]C(=O)CCC(=O)c1ccc(C#N)cc1&[1*]N1CCCC1c1noc(C2CC2)n1&&&
O=[N+]([O-])c1ccc2c(c1)[nH]c1ccccc12&&&
[1*]OCOC&[1*]C(=O)c1ccncc1&&&
CN(C)CCCC1(c2cccc(CC(Cc3ccc4CC5(Cc4c3)C(=O)NC5=O)c2)c2ccc(O)cc2)CCCCC1&&&
[13*]CC&[13*]C([14*])C&[6*]C(=O)C([7*])[14*]&[1*]N[7*]&[1*]C(=O)C([8*])CCC[15*]^[6*]N[12*]^[15*]CN&[12*]C(Cc1cccc(C(=O)O)c1)C(N)=O&&[2*]N[8*]&&[2*]C(=O)C([9*])CCC[10*]&[10*]NC(=N)N&&[3*]N[9*]^[3*]C(=O)C(
Nc1ncnc2c1ncn2C1OC(CCCC(=O)NCC(=O)NCC(=O)NC(C(=O)O)c2ccccc2)C(O)C1O&&&
CCCN(CC(=O)Nc1ccccc1OC)C(=O)c1cc2c(cc1OC)c1ccccc1[nH]c2=O&&&
[3*]CCC([13*])C(=C)C&[2*]C([3*])([4*])C([13*])C([7*])C([5*])(C)C([12*])(C)C([8*])C([9*])(C)C([10*])[11*]&[1*]C([2*])=O&[1*]Nc1cccc(Cl)c1^[4*]CC[5*]&&&[6*]CC[7*]&[8*]CCC(O)C([9*])(C)C&[10*]CC[12*]&&
CCOC(=O)c1nn2c(=O)c(Cl)c(C)[nH]c2n1&&&
CCN(C(CC)c1ccccc1)S(=O)(=O)Nc1ccc2OCCOc2c1&&&
Cn1cccc1-c1cc2nc(-c3cccc(NC(=O)NCCCN4CCCC4)c3)cn2cc1&&&
COc1cc2c(cc1OC)C1=NC(C(F)(F)F)=C3CC(C(=O)OC(C)(C)C)N=C31&&&
[1*]C(=O)CCCc1ccccc1&[1*]NC(=S)N[2*]&[2*]CC[3*]&[3*]N1CCOCC1&&&
[1*]N([6*])C&[1*]C([2*])[3*]&[2*]CC[4*]^[4*]C([5*])[6*]&[3*]CC(c1ccc(Cl)cc1)C([5*])c1ncc(-c2ccc(F)cc2)s1&&&&
[7*]C([8*])C(=C)C&[1*]=CC[7*]&[1*]=C(C)C^[2*]=CC[8*]&&[2*]=C(C)CCC=[3*]&[3*]=C(C)CC[4*]&[4*]C1OC1[5*]&[5*]C([6*])C&[6*]C(C)O&&&
[7*]C(C)(C([8*])[9*])C([11*])C([10*])C([14*])C([12*])([13*])C&[3*]C(C[8*])CC[7*]&[3*]C(=O)O^[9*]CC[10*]&&&[4*]C([12*])C[11*]^[1*]O[4*]^[13*]CC(O)C([14*])O^[1*]C1OC([5*])C(O)C(O)C1O&&&[2*]C[5*]&[2*]OS(=O)(=O)O&
Cc1nn(-c2ccccc2)c2c1c(=O)nc(C1CCCN(Cc3ccccc3)C1)[nH]2&&&
CC1=C(C#N)C(=O)N(N=CC2=CC=CO2)C(C)=C1C&&&
CCC(C(=O)O)n1cnc2c(Sc3ccc(C)cc3)nc(N)nc21&&&
[2*]CC=C&[1*]N[2*]&[1*]C(=O)c1ccc(C(=O)O)cc1&&&
[1*]Cc1nc(CC)cs1&[1*]N([2*])[3*]&[2*]CCC[4*]&[4*]N([5*])[6*]^[3*]Cc1ccc(OC)c(OC)c1^[5*]CC&&&&[6*]CC&&
Cc1ccc2nc3CCC(OCCCN4CCN(c5ccc(F)cc5)CC4)Cn3c(=O)c2c1&&&
[1*]C(=O)c1ccc(OC)c(N[2*])c1&[1*]Nc1ccncc1&&[2*]C([3*])=O^[3*]Nc1ccccc1Cl&&&
[1*]C(=O)c1cc(-c2ccc(OC)cc2)on1&[1*]N[2*]&[2*]CCc1ccccc1&&&
COc1ccc(F)cc1C(C)(C)CC(O)(Cc1cc2cc(C(=N)N)ccc2[nH]1)C(F)(F)F&&&
Cc1c2cc[n+](C3OC(CO)C(O)C3O)cc2c(C)c2c1[nH]c1ccccc12&&&
[5*]C(C)C&[2*]C1CCCCC1[5*]&[1*]O[2*]&[1*]C([3*])=O&[3*]NN[4*]&[4*]C1=NCCC(C)N1&&&
CCCCCC(C)(O)C1OC2(CCN(Cc3ccc4OCOc4c3)CC2)OC1=O&&&
[1*]C(=O)c1cn([2*])nn1&[1*]Nc1ccc(F)cc1&&[2*]CCc1ccccc1&&
CCn1c(C#CCCCCCC(=O)O)c(-c2ccc3OCCOc3c2)c(=O)[nH]1&&&
[1*]CC&[1*]OP(=O)(CN1CCCCC1)O[2*]&[2*]CC&&&
[2*]CC&[1*]C(=O)c1cccnc1O[2*]&[1*]N1CCC2(CC1)C(=O)N(c1ccc(-c3ccccc3)cc1)C2c1ccccc1&&&
CC(O)C1c2ccccc2CC[N+]1(C)C&&&
[2*]C(=O)c1ccc(OC)c(C)c1C&[1*]N1CCC([2*])CC1&[1*]C(=O)c1ccc(Cl)cc1Br&&&
CCCC(=O)c1cnc2c(OC)cccc2c1Nc1ccccc1C&&&
[1*]C(=O)Cc1ccccc1&[1*]NN=Cc1ccc(Oc2ccccc2)cc1&&&
[2*]S(=O)(=O)c1ccc(N)cc1&[2*]N1CCc2nc(C[3*])cs2)C1&[1*]N[3*]&[1*]C(=O)c1ccccc1&&&
C[n+]1ccccc1C1CCN(CCC(=O)N2Cc3ccccc3Oc3ccccc32)CC1&&&
[3*]CC&[1*]O[3*]&[1*]C([6*])=O&[6*]C([8*])([9*])C([10*])([11*])C&[8*]CC=C([10*])C&&[9*]C[11*]&[4*]C(C[7*])C([5*])[10*]^[7*]C1CCCC1&&[2*]O[4*]^[2*]C(C)=O&&&
CCc1ccc2nc3cc(Cl)ccc3c(NCCCN(CCCNc3c4cc(OC)ccc4nc4cc(Cl)ccc34)C(=O)C(CC)NC(C)=O)c2n1&&&
[3*]C1(c2ccccc2)CCCCC1&[2*]C[3*]&[1*]N[2*]&[1*]C(=O)c1ccc(Oc2ccccc2)cc1&&&
O=C(c1cc2cc(Br)ccc2o1)N1CCC(N2CCCC2)CC1&&&
[2*]Cc1ccc(OC)cc1&[1*]C1C(=O)NC([2*])C(=O)NC([3*])C(=O)NC([4*])C(=O)N1C&[3*]CCCCO&&[4*]CCC[5*]^[5*]CN^[1*]C#N&&&&
CN1CCN(c2nnc3cc2[N+](=O)[O-])CC1&&&
Cc1c(OC(O)CN2CCN(C)CC2)ccc2c1oc(=O)c1ccccc12&&&
[1*]Nc1nc(C)cc(C)n1&[1*]C([2*])=O&[2*]N[4*]&[3*]N1CCC([4*])C1&[3*]Cc1ccc(F)cc1&&&
[1*]C(=O)c1ccc(N[4*])c(O[3*])c1&[1*]Nc1ccccc1&&[4*]Cc1cccnc1&[2*]C(=O)C[3*]^[2*]N1CCOCC1&&&
[1*]Cc1ccc(OC)cc1&[1*]Oc1cc(OC)ccc1C([2*])c1ccc(O)cc1&[2*]N[3*]&[3*]CCC(=O)O&&&
[1*]Sc1nc(=O)c(C#N)c(-c2cccc(OC)c2)[nH]1&[1*]C(C)C&&&
[1*]=C(C(=O)c1ccccc1)c1ccccc1&[1*]=Cc1ccccc1Cl&&&
[1*]C#CC&[1*]C([2*])(C)c1ccc(O)cc1&[2*]N[3*]&[3*]C(C)C&&&
CN1C(=N)NC(C2=CC=CC(C3=CC=CC(C4=CC=CC(C(N)=N)=C4)=C3)=C2F)(C2=CC=C(F)C=C2)C1=O&&&
[1*]Sc1nccn1C&[1*]Cc1nc(-c2ccccc2)no1&&&
Cc1c(C(=O)NN2CCN(S(C)(=O)=O)CC2)oc2ccc(Br)cc12&&&
O=C1Nc2ccc(Cl)cc2C(C#Cc2cscc2)(C(F)(F)F)N1&&&
[3*]CC&[1*]O[3*]&[1*]C(=O)C([2*])=O&[2*]Nc1ccc(S([4*])(=O)=O)cc1&[4*]Nc1cccc(-c2cn(C)nc2C)c1&&&
Cc1ccc(-c2nc3cc4ccccc4n3c(NCCN(C)C)c2)cc1&&&
CC(=O)N1CCc2ccc(NS(=O)(=O)c3cccc4cnccc34)cc21&&&
COC(=O)c1c(CNC(=O)Cc2noc3ccc(Cl)cc23)c(-c2ccccc2)no1&&&
[2*]C(C)C&[2*]N1CCCC1[4*]&[3*]C[4*]&[1*]N[3*]&[1*]C(=O)c1cc(N(C)C)cc(C2CC2)n1&&&
[4*]CC&[4*]N(C([6*])=O)C([11*])=O&[6*]C1C([7*])C([11*])C([10*])(O)C([8*])([9*])C&[7*]C=C[8*]&&[2*]C([9*])CC[10*]^[1*]O[2*]&[1*]C(=O)C[3*]&[3*]N1CCN(c2ccccc2)CC1&&&
O=C(NC1CCC(c2ccccc2Cl)CN(CCN2CCOCC2)C1=O)N1CCC(n2c(=O)[nH]c3ncccc32)CC1&&&
CC(=NNc1ncnc2c1ncn2C1OC(CO)C(O)C1O)c1ccc(Cl)cc1&&&
CN(C)CCOC(=O)c1c[nH]c2ccc(OCc3ccc(C#N)cc3)cc2c1=O&&&
Cc1cccnc1N1CCN(C(=O)CC2Sc3ccccc3NC2=O)CC1&&&
Cc1ccc(NC(=O)Nc2cccc(-c3cccc(-c4nc5ccccc5[nH]4)c3)c2)cc1&&&
[3*]Oc1ccc(C=[5*])cc1OC&[1*]C(=O)C=[5*]&[1*]N[4*]^[2*]C(=O)C[3*]^[4*]C[6*]&[2*]Nc1ccccc1N&[6*]C(C)C&&&&&
O=C(O)Cc1c(O)c(Cc2ccc(Cl)cc2)nc2c(Cl)cc(Cl)cc12&&&
[1*]OC&[1*]C(=O)CCC[7*]&[4*]C[7*]&[4*]N[5*]&[2*]C(=O)c1cc(C[5*])ccc1O[3*]&[2*]NC(N)=NC(=O)c1ccc(O)c(C[6*])c1&[6*]N(C)C^[3*]C(=O)c1ccc(Cl)nc1&&&&
CC(=O)N1N=C(C2=CC=C([N+](=O)[O-])C=C2)CC1C1=CC=CS1&&&
[2*]C(C)C&[1*]N1CCC2(COCCN([2*])C2)C(Cl)C1&[1*]C(=O)c1cncs1&&&
[1*]CCCc1cnn(C)c1&[1*]N[2*]&[2*]CC(O)c1ccc(Cl)c(Cl)c1&&&
c1ccc(-n2c3c(CCCC3)c(CN3CCN(CCc4ccccn4)CC3)c2-c2ccccc2)cc1&&&
CC(C)OP(=O)(COCCn1cnc2c(N)nc(N)nc21)OC(C)C&&&
[1*]Nc1c(-c2ccccc2)c(=O)c1=O&[1*]C[2*]&[2*]C1CCCO1&&&
Cc1nc2nc(SCC(=O)Nc3cccc(CF)c3)nn2c(C)c1&&&
CCN(CC)CCn1c(SCc2ccccc2Cl)nc2c1c(=O)[nH]c(=O)n2C&&&
[1*]C(C)(C)c1cccc(OC)c1OC&[1*]N[2*]&[2*]CCC[3*]&[3*]N[4*]&[4*]CCCN&&&
[2*]C(N)=O&[2*]C([6*])CC[3*]&[3*]C([4*])N([5*])[6*]&[1*]C(C[4*])CC[5*]&[1*]Oc1ccc(C#N)cc1&&&
[1*]CC&[1*]N([2*])c1ccc(Cc2c(C)cc(O)cc2C)cc1&[2*]CC&&&
CN1C(=O)C(NC(=O)c2ccc(CNC(=O)c3ccc4ccn(C(C)(C)C)c4c3)cc2)CN(Cc2ccc(F)cc2)c2ccccc21&&&
CC(=O)NCCN1CCN(CC(=O)N2CCCc3ccccc32)CC1&&&
[1*][N-][N+]#N&[1*]C1CC([2*])OC1[3*]&[2*]CO&&[3*]n1ccc(=O)[nH]c1=O&&
[1*]C1=C(c2ccccc2)NC(=O)NC1c1ccc(OC)c(OC)c1&[1*]C(C)=O&&&
COc1cccc(-n2cnc3cc(C(=O)NCC4CCCO4)ccc32)c1&&&
[1*]Cc1cnc(OC)nc1&[1*]N1CCCC(c2cncc(-c3cccc(=O)[nH]3)c2)C1&&&
[1*]C(=O)c1ccccc1S(=O)(=O)c1ccc(OC)cc1&[1*]N([2*])c1c(N)n([3*])c(=O)[nH]c1=O&[2*]C[4*]&[4*]C(C)C^[3*]Cc1ccccc1&&&&
[1*]C(=O)c1ccncc1[2*]&[1*]Nc1nnc(C2CC2)s1&&[2*]C1CC1&&
N#Cc1ccc2[nH]c(=O)[nH]c2c1&&&
[3*]CC&[3*]N([4*])[5*]&[4*]CC&&[1*]C(=O)c1cccc(S([5*])(=O)=O)c1^[1*]Nc1ccccc1C([2*])=O&[2*]Nc1cc(C)ccc1OC&&&
[1*]Nc1c(-c2cc(OC)c(OC)c(OC)c2)c(C(F)(F)F)nn1C&[1*]C(=O)C[2*]&[2*]Sc1nc(=O)cc(N)n1-c1cc(Cl)ccc1OC&&&
CC(C)CN(C(CO)CCCCNC(=O)Cn1ccc2ccccc21)S(C)(=O)=O&&&
[1*]C(C)=O&[1*]O[2*]&[2*]C([12*])CC[3*]&[3*]C(C([4*])C([10*])C([9*])(C)C([5*])[6*])C([11*])([12*])C&[4*]CC[5*]&&[6*]CC(=O)CC[7*]^[7*]C([8*])=[13*]^[8*]C([9*])O&&&[10*]CC([11*])O&&
[7*]C(C)C&[2*]C(=O)C([5*])C[7*]&[1*]N[5*]&[1*]C(=O)C=[6*]^[2*]N1CCOCC1^[6*]=Cc1ccc(Cl)cc1&&&&[3*]C(=O)C=[7*]&[3*]N[4*]&[4*]C(C)C&&&
[4*]CCC&[1*]C[4*]&[1*]CCC[2*]&[2*]C[5*]&[3*]CC(O)CC[5*]&[3*]CCCC(=O)O&&&
COc1ccc2nc3cc(Cl)ccc3c(NCCCCCCCCNc3c4CCCCc4nc4cc(Cl)ccc34)c2c1&&&
CSc1n[nH]c2c1c(=O)n(CC(=O)N1CCCC1)c1ccccc21&&&
c1ccc2c(NCCNC34CC5CC(CC(C5)C3)C4)cccc2c1&&&
O=C(C(=O)N1CCCCC1)c1cn(Cc2ccccc2)c2cc(OC(=O)c3ccccc3)ccc12&&&
[1*]Nc1nnc(Cc2ccccc2)s1&[1*]CCc1nnc(-c2cccnc2)o1&&&
O=C1NC(=O)N(C=C(Cc2ccccc2)c2nc3ccccc3[nH]2)C1=O&&&
COC(=O)C(NC(=O)C(Cc1c(C(C)(O)C(=O)NCCN)c2ccccc2[nH]1)NS(=O)(=O)c1ccc(N)cc1)C(C)(C)C&&&
[2*]C(=O)C([3*])CCC(=O)O&[1*]N[3*]&[1*]C(=O)c1ccc(O)cn1^[2*]Nc1ccc(-c2ccccc2S([4*])(=O)=O)cc1&&[4*]Nc1ccccc1&&&
[3*]CCCC([5*])(C)C&[3*]C(C)(C([4*])[5*])C([8*])C([6*])([7*])C&[4*]CC[6*]&&[1*]C([7*])CC[8*]^[1*]C(=O)C[2*]&[2*]C1C(=O)CC(C)(C)CC1=O&&&
CCCN(CCC)c1c(C)nc(C)c2c1C(=O)C(Nc1ccc(N(C)C)cc1)=CC2=O&&&
Cn1ccnc1C=C1CCc2ccc([N+](=O)[O-])cc2C1=O&&&
Cc1c(C)n(Cc2cccc(F)c2)c2ccc(C(=O)N3CCNCC3)cc12&&&
Cc1c(Oc2ccc(-c3ccccc3-c3noc(=O)[nH]3)cn2)ccc2c1ccn2C(C)C(=O)O&&&
[3*]n1ccc(=O)[nH]c1=O&[2*]C1OC([3*])C(O)C1O&[1*]C[2*]&[1*]OP(=O)(O)C(F)(F)CP(=O)(O)O&&&
[2*]C([4*])CCC&[1*]O[2*]&[1*]C(N)=O^[3*]C1([4*])CCOCC1&&[3*]N1CCCCC1&&&
O=[N+]([O-])c1ccc(SCc2cc3c(OC(CC=Cc4ccccc4)C3)c([N+](=O)[O-])c2)cc1&&&
CC(=O)Nc1nc(-c2ccc3nc(Nc4cc(N)cc(F)c4)ncc3c2)cs1&&&
Cc1nn2C(=O)C(C(c3ccco3)N3CCN(c4c(Cl)cccc4Cl)CC3)Sc2n1&&&
CC(C)CCn1c(Cn2c(=O)n(CC(=O)O)c3ccccc32)nc2ccccc21&&&
[2*]C(C)(C)C(=O)O&[1*]=CCC[2*]&[1*]=C(c1ccccc1)c1ccccc1&&&
Cc1ccc(Cc2nc3c(c(=O)c4c(cc3)n(C)c(=O)n4C)n2CCSc2nnc(NC(=O)c3cc(=O)c4ccccc4o3)s2)cc1&&&
CC(C)(C)OC(=O)Nc1nc(-c2cc3ccccc3o2)c[nH]1&&&
CNCC1Cn2cccc2C(CO)N1C(=O)c1cnc(C)s1&&&
CCOc1cc(O)cc2c1C(=O)C=C(c1cc(OC)c(OC)c(OC)c1)C2=O&&&
CCOC(=O)C1ON(c2ccc(Br)cc2)C(c2coc3ccccc3c2=O)C1CCC(=O)OC&&&
[1*]Cc1cccc(OC)c1&[1*]N[2*]&[2*]CCC[3*]&[3*]n1ccccc1=O&&&
[1*]C(=O)c1ccc(O[2*])c(OC)c1&[1*]N[3*]&[3*]C1CCOCC1^[2*]Cc1cc(C)ccc1C&&&&
Cc1ccc(C(=O)COc2coc(CN3CCc4ccccc4C3)cc2=O)cc1&&&
[3*]CCC(=O)c1ccc(F)cc1&[2*]CC[3*]&[1*]N1CCC([2*])CC1&[1*]C(=O)Cc1cccs1&&&
Cc1nc(N2CCCN(C(=O)CS(=O)(=O)c3ccc4ccccc4c3)CC2)no1&&&
O=C(O)c1cc2ccccc2n1Cc1ccccc1&&&
[6*]CC&[1*]N([6*])[7*]&[7*]CC&&[1*]C(=O)C([8*])Cc1ccc(OC)cc1^[2*]N[8*]&[2*]C(=O)C([9*])Cc1cscn1&[3*]N[9*]&[3*]C(=O)C([10*])[13*]&[4*]N[10*]&[4*]C(=O)C([11*])C[12*]^[13*]C(C)C^[12*]C(C)C&&&&[5*]N[11*]^[5*]C(C
[1*]C(=O)c1cnccn1&[1*]N1CCN(c2nc(-c3ccccc3)ns2)CC1&&&
[1*]N1CC([2*])C(c2cccc(OC)c2)C1&[1*]C(=O)c1ccccc1&&[2*]N(C)C&&
CCOC(=O)C1=C(C)N=c2sc(=Cc3cccs3)c(=O)n2C1c1ccco1&&&
Cc1ccc2cc(-c3nc(C(F)(F)F)cs3)ccc2n1&&&
CCCCOc1c(OC)ccc2c1[nH]c(=O)n(C(C)C(=O)Nc1cccc(C)c1C)c2=O&&&
CCC(=Cc1cccs1)C(=O)N1CCN(c2ncnc3c2sc(C)c3)CC1&&&
CCn1c(=O)c(Oc2ccc(C(=O)C(C#N)c3nc4ccccc4[nH]3)cc2)c(C)c2ccccc21&&&
[1*]C([2*])([3*])c1cc(F)cc(F)c1&[3*]C[12*]&&[1*]C[4*]^[4*]C([5*])[6*]^[2*]C[9*]^[5*]C[7*]&&&[7*]C([8*])[9*]^[6*]C[11*]^[8*]C[10*]&&&[10*]C([11*])[12*]&&&
Clc1cccc(Cl)c1C=NNc1nc2ccccc2c(=NNc2cccc(Cl)c2)[nH]1&&&
NC1(C(=O)NC(Cc2c([NH]c3ccccc23)C(=O)NC(CCCN=C(N)N)C(=O)O)C(=O)Nc2ccc(NC(=O)CCCN)cc2)CCCCC1&&&
[3*]N1N=C(c2ccccc2OC)CCC1=O&[1*]C(=O)C[3*]&[1*]N[2*]&[2*]Cc1ccc(C)cc1&&&
[3*]=C1CC([5*])([6*])OC1=O&[3*]=Cc1ccccc1&&[4*]C[5*]^[4*]n1ccnc1^[1*]C[6*]&&[1*]O[2*]&[2*]Cc1ccccc1&&&
[3*]CC([6*])C(O)(CC)c1ccccc1&[3*]S[4*]&[4*]C(c1ccccc1)c1cccs1^[1*]N1CCN([2*])C([6*])C1&&[2*]Cc1nccn1[5*]&[5*]Cc1ccccc1^[1*]C(CC)c1ccc(Cl)cc1&&&&
O=C(Nc1ccc(-c2nc3cc(Cl)ccc3o2)cc1)c1cccc(C(F)(F)F)c1&&&
[4*]OC(=O)C([9*])=C&[4*]C([5*])C([8*])[9*]&[5*]CC([6*])=C&[6*]C([7*])=[10*]^[2*]C([8*])CC([7*])=O&&[1*]O[2*]&[1*]C(=O)C(=[3*])C&[3*]=CC&&&
[2*]Cc1ccccc1OC&[2*]N1C(=O)CC([4*])C1=O&[1*]C(=O)CC[4*]&[1*]N[3*]&[3*]C1CCCC1&&&
O=C(C=Cc1ccc(OCCSc2ccccc2F)cc1)N1CCN(c2nc3ccccc3s2)CC1&&&
CCOC(=O)C1C(=N)Oc2c(c(=O)oc3ccccc23)C1c1ccccc1OC&&&
N=C1SCCN1&&&
COC(=O)c1ccccc1Nc1c2-c(nc(=O)c3ccccc23)[nH]nc1&&&
CC(=O)Nc1cccc(-n2ccc3cnccc32)c1&&&
N#CC1=C(F)C(F)=C(C#N)C(F)=C1F&&&
[1*]Nc1ccc(C#N)c(C(F)(F)F)c1&[1*]C1=NCCC1&&&
O=[N+]([O-])c1nn(-c2cccc(Br)c2)[n+]([O-])c1-c1cc2ccccc2o1&&&
[3*]C([4*])(C)C([6*])C([5*])=[7*]&[3*]COC(=O)C=[7*]&&[4*]C(=O)CC[5*]&[2*]C([6*])=CCC[6*]^[1*]O[2*]&[1*]C(=O)c1ccco1&&&
COC(=S)Nc1ccc2ncnc(Nc3cccc(Br)c3)c2c1&&&
[1*]OC(CCC([4*])C)(C([9*])C([8*])[9*])C([5*])C([6*])C([7*])C([10*])([11*])C&[1*]C([2*])[3*]&&[2*]C[4*]&[5*]CC[6*]&[7*]CCC([8*])(C)C&[3*]C([10*])=O&&
[1*]C(=O)c1ccc(N2CCCC2=O)cc1&[1*]N[3*]&[2*]C(=O)C[3*]&[2*]N1CCCC([4*])C1&[4*]Cc1ccccc1&&&
[2*]CC&[1*]C(=O)c1ccc(O[2*])cc1&[1*]Oc1c(C[3*])c([N+](=O)[O-])nn1C&[3*]N1CCCCC1&&&
[1*]C(=O)c1c(-c2ccccc2)noc1C&[1*]NN=Cc1ccccn1&&&
[1*]Nc1ccc(C)nc1&[1*]C(=O)c1cc(-c2cc(=O)cc[nH]2)c[nH]1&&&
c1cc(NC2=NCCS2)cc(-c2ccc(-c3nc4cc(C5=NCCS5)ccc4[nH]3)s2)c1&&&
FC(F)(F)c1ncc2cc(-c3nc(CN(C4CCOCC4)C4CC4)no3)ccc2n1&&&
[3*]CC&[1*]n1ccc(=NC([3*])([4*])[5*])cc1&[4*]CC&&[5*]CC&[1*]CC[2*]^[2*]n1ccc(=O)[nH]c1=O&&&
[1*]C(=O)c1ccc(O[3*])c(OC)c1&[1*]N([4*])C&[2*]C(=O)C[4*]^[3*]CCc1ccc(Cl)cc1Cl^[2*]N1CCCCC1&&&&&
[1*]Nc1nc(C2CCN(C)C2)nc(C)c1C&[1*]Cc1ccsc1&&&
[11*]CC=C&[5*]N([11*])[13*]&[1*]C([5*])=O&[1*]O[6*]^[13*]C(C)(C)C^[6*]C[13*]&&&[10*]C1([14*])CC([13*])CC1&[14*]CO&&[2*]N[10*]^[2*]C(=O)C([8*])[16*]&[3*]N[8*]&[3*]C(=O)C([9*])CCC(=O)O^[16*]C(C)(C)C^[4*]N[9*]&&&[4*]C(=O
COc1cc(C=Cc2nc3c(c(=O)n(C)c(=O)n3C)n2C)cc(OC)c1OC&&&
CN1CCC(Nc2ncnc3ccc(Br)cc23)CC1&&&
Cc1[n+]([O-])onc1-c1c2ccc(Cl)cn2c(NCCCN2CCCC2=O)n1&&&
CCc1cc2c(cc1Sc1ccc([N+](=O)[O-])cc1)n(C)c(=O)c(=O)n2C&&&
Cc1cc(C)c2cc(C(=O)NCc3cccs3)[nH]c2c1&&&
[4*]n1cc(C)c(=O)[nH]c1=O&[3*]C1OC([4*])CC1O&[1*]C[3*]&[1*]O[2*]&[2*]C(c1c(Cl)cccc1Cl)P(=O)(O)O&&&
[4*]C(C)C&[4*]C[5*]&[2*]C(=O)C([3*])[5*]&[1*]N[3*]&[1*]C(=O)c1ccco1^[2*]Nc1ccccc1Br&&&&
[1*]Cc1cc(-c2ccc(OC)cc2)on1&[1*]N[2*]&[2*]Cc1cccc(Cl)c1&&&
[1*]CC&[1*]S[3*]&[2*]C1=C([3*])NC(=O)CC1c1ccc([N+](=O)[O-])cc1&[2*]C#N&&&
[6*]CCCC&[6*]CCCC[8*]&[8*]CC[9*]&[7*]CCCC[9*]&[1*]C(=O)CCC[7*]&[1*]O[2*]&[2*]CC(O)C[3*]&[3*]OP(=O)(O)C[4*]&[4*]C1([5*])CCCCC1&[5*]S(=O)(=O)O&&&
[1*]Cc1coc(-c2ccc(C)cc2C)n1&[1*]N1CCC2(CCCC2)CC1&&&
[9*]CC&[9*]C([10*])C&[1*]C(=O)C([5*])[10*]&[1*]OC&&[2*]N([5*])[6*]^[2*]C(=O)C([7*])Cc1ccccc1&[3*]N[7*]^[4*]N([6*])C^[3*]C(=O)Cc1ccc(Cl)cc1&[4*]C(=O)Cc1ccc(S([8*])(=O)=O)cc1&&&[8*]N1CC(
[2*]C(=O)C[3*]&[1*]O[3*]&[1*]C(=O)c1ccc(Br)o1^[2*]N[4*]&&[4*]CC[5*]&[5*]C1=CCCCC1&&&
[1*]N(C)N[2*]&[2*]S(=O)(=O)c1cc(Cl)cc(Cl)c1&&[1*]C(=O)c1ccc([N+](=O)[O-])o1&&
[4*]CC&[1*]O[4*]&[1*]C(=O)C(C([2*])=O)c1ccccc1&[2*]O[5*]&[3*]C(=O)C([5*])C&[3*]O[6*]&[6*]C(C)C&&&
O=C(Nc1ccc(-c2nc3cc(C(=O)NCCc4ccccc4)ccc3[nH]2)cc1)C1CCCCC1&&&
CC(C)Cc1c(O)c(O)cc2c1C(=O)c1c(O)cc(C=O)cc1C2=O&&&
[1*]NC(=N)N&[1*]C(=O)CS(=O)Cc1cccc(-c2ccc(Cl)cc2)c1&&&
ClC1=CC=C(C2=CC=CC(C3=CN=CN=C3)=C2)C=C1&&&
[1*]C(C)=O&[1*]Oc1ccc(CC([3*])C)cc1O[4*]&[2*]N[5*]&[2*]C([6*])=O^[3*]N(C)C^[4*]Cc1ccccc1&&&&&
[2*]N([4*])c1ccc(OC)cc1&[1*]C(=O)C[2*]&[1*]N[3*]^[4*]S(=O)(=O)c1c(C)noc1C^[3*]CCc1cccc(OC)c1&&&&&
[5*]=CC(=O)c1ccccc1OC&[1*]C(=O)C=[5*]&[1*]N[3*]&[3*]CCC[4*]&[2*]N[4*]&[2*]C(=O)c1cccnc1&&&
[2*]Cc1nc(-c2ccccc2)oc1C&[2*]S[3*]&[1*]C(=O)C[3*]&[1*]Nc1ccc(Cl)cc1&&&
COc1ccccc1N1CCN(CCCNC(=O)c2cccc(-c3nc4ccccc4c(=O)n3-c3ccccc3)c2)CC1&&&
[1*]Nc1cccc(OC)c1&[1*]C(=O)C[2*]&[2*]N1CCN([3*])CC1&[3*]CC(O)(C[4*])c1ccc(F)cc1F&[4*]n1cncn1&&&
[4*]C([5*])(C)C&[4*]CC(=O)O&&[1*]C(=O)C[5*]^[1*]N[2*]&[2*]C[3*]&[3*]C([6*])([7*])[8*]&[7*]C[17*]&&[6*]C[9*]^[9*]C([10*])[11*]^[8*]C[14*]^[10*]C[12*]&&&[12*]C([13*])[14*]^[11*]C[16*]^[13*]C[15*]&&&[15*]C([16*])[17*]&&&
COc1ccc(-c2c(Nc3ccc(C)cc3)n3cc(Cl)ccc3n2)cc1OC&&&
N#Cc1cc2c(cc1Cl)OC(C1=NCCN1)C(=O)N2&&&
[1*]CC&[1*]Oc1cc(C=[3*])ccc1OC&[2*]C(=O)C=[3*]&[2*]NN=Cc1cccs1&&&
[1*]CCC&[1*]Oc1ccc(-c2ccnc(-c3cc(Cl)cc(Cl)c3)c2)c(OC)c1&&&
[1*]C([3*])=O&[1*]N[2*]&[2*]C1(c2ccc(-c3ccc(F)nc3)cc2)CCC1^[3*]C1CCCC1c1cc(-c2cccc(O)c2)on1&&&&
COc1cc(C(C)(C)C)c2C(=O)C3(CCCCC3)N=c2s1&&&
[2*]CCC&[1*]N([2*])[3*]&[3*]CCC&&[1*]C([4*])=O^[4*]C1CCC(=O)N([5*])C1&[5*]Cc1ccccc1Cl&&&
[2*]N1CCN(C)CC1[4*]&[1*]C[4*]&[1*]Oc1ccccc1^[2*]CC[3*]&&[3*]N1CCN(c2ccccn2)CC1&&&
[1*]Nc1ccc(C)c(-n2cnnn2)c1&[1*]C(=O)CC[2*]&[2*]C1CCCC1&&&
COCC(=O)N1CCC(c2ccnc(Nc3ccc4ccccc4c3)n2)CC1&&&
[1*]C(=O)CC&[1*]O[2*]&[2*]C(CC[5*])C([8*])(C)C&[5*]C([6*])(C)C([7*])[8*]&[3*]C([6*])CC[7*]&[3*]C([4*])C&[4*]CCC(=O)O&&&
[1*]C(C)(C([2*])[3*])C([5*])C([4*])C([8*])C([6*])([7*])C&[1*]CC(=O)N[2*]&&[3*]C(O)C[4*]&[5*]CC[6*]&[7*]C(O)C(O)C[8*]&&
COc1cccc(Nc2nc(Nc3ccc(S(N)(=O)=O)cc3)nc(NCCCl)n2)c1&&&
Cc1cccc(C)c1-c1cc(C)c2nc(Nc3ccc(Cl)cc3)nnc2c1&&&
[1*]C(=O)CCC&[1*]N[2*]&[2*]Cc1ccc(Cl)c(Cl)c1Cl&&&
[1*]CCC&[1*]O[2*]&[2*]C([4*])C([3*])[11*]&[4*]C([5*])C([8*])=[12*]&[5*]C=[12*]^[9*]C([10*])C([11*])C(=[13*])C([6*])[7*]&[6*]CCC([7*])C^[3*]C(C)(C)C&&[8*]C(C)(O)C(C)CC=[13*]&&&&
CCSc1ccc2OC3c4c(OC(C)(C)C3O)c3c2c1ccc3&&&
[1*]CC&[1*]O[2*]&[2*]C([11*])O[7*]&[7*]C([8*])[9*]&[8*]O[10*]^[10*]C([11*])[12*]&[3*]C([12*])CO[3*]&&[3*]n1c(=O)c(-c2ccc(F)cc2)c(C)n([4*])c1=O&[4*]C[6*]&[5*]N1CCC([6*])C1&[5*]Cc1cccc(C)c1&&&
[9*]C(C)C&[4*]C(C[8*])C(O)C(O)C[9*]&[8*]C1CCCCC1&&[1*]N[4*]^[1*]C(=O)C([5*])Cc1cscn1&[2*]N[5*]&[2*]C(=O)C([6*])Cc1cscn1&[3*]N[6*]&[3*]C(=O)C([7*])Cc1ccccc1&[7*]N[10*]&[10*]S(=O)(=O)c1
COc1ccc(CC2Cc3cc(OC)c(OC)cc3C3C(=O)OCC23)cc1&&&
CCc1n[nH]c2c1C(c1ccccc1Cl)C(C#N)C(=N)O2&&&
CC1CCC2C(C)C(OC(=O)c3c[nH]c4ccccc34)OC3OC4(C)CCC1C32OO4&&&
[1*]C(C[2*])CC&[2*]C1CC1&&[1*]n1cc(Cl)nc(Nc2c(C)cc(C)cc2C)c1=O&&
NC(=O)c1c(N)[nH]c2c1CCC2&&&
O=C(c1c2ncccn2nc1)N1CCN(c2ccccn2)CC1&&&
CC1=CC=C(NC2=NC=CC(N3CC(C4=CC=CC=C4)N=N3)=N2)C=C1C&&&
[1*]C(=O)C([6*])(O)c1ccccc1&[1*]N[4*]&[4*]C1([8*])CCCC1^[6*]C1CCCCC1^[2*]C[8*]&&&[2*]N([3*])[5*]&[5*]CCc1cc(C(F)(F)F)cc(C(F)(F)F)c1&&[3*]C[7*]^[7*]C1CC1&&&
[5*]NC(=N)N&[2*]N1CCC([5*])CC1&[1*]C([2*])=O&[1*]O[3*]&[3*]C([7*])C[4*]&[4*]ON=C([8*])[9*]&[8*]CCc1c(Cl)cccc1Cl^[6*]C([7*])C([9*])=O&[6*]N1CCCC1=O&&&&
[2*]CC&[2*]N([3*])[4*]&[3*]Cc1ccc(Cl)nc1&&[1*]Oc1ccc(S([4*])(=O)=O)cc1C^[1*]Cc1oc(=O)[nH]c1-c1ccccc1&&&
Clc1ccc(-c2cc3ncccc3c(NC3CCNCC3)n2)cc1&&&
CC1=CC=C(C2=CC=C(N)C=C2CC2=CC=NC(N)=N2)C=C1&&&
[1*]N(C)C&[1*]CC([2*])c1ccc(O)cc1&[2*]C1(O)CCOC(C)(C)C1&&&
O=C(c1cc[n+]([O-])cc1)c1cc2c(cc1[N+](=O)[O-])OCCO2&&&
Cc1ccc(N2CCN(S(=O)(=O)c3ccc4c(c3)ccc(=O)n4C)CC2)cc1&&&
[4*]CCCC&[4*]CCCC[6*]&[6*]CCCC[7*]&[5*]CCCC[7*]&[1*]CCCC[5*]&[1*]O[2*]&[2*]C1OC([3*])C(O)C(O)C1O&[3*]CO&&&
O=C(O)C1=CSC2(CC(C3=CC=CC(Cl)=C3)=NN2C2=CC=C(Cl)C=C2)C1&&&
COc1ccc(-n2c(-c3c(-c4ccccc4)nc4sccn34)nc3SCC(c4ccc(Cl)cc4)=Nn3c2=O)cc1&&&
Cn1c(=O)c2c([nH]c(-c3ccc(NC(=O)Cc4ccccc4)cc3)n2)n(C)c1=O&&&
[1*]Nc1nnc(C)s1&[1*]C(=O)c1cccc(S([4*])(=O)=O)c1&[2*]N([3*])[4*]&[2*]Cc1ccccc1&&[3*]C(C)C&&
[1*]C(=O)CCC&[1*]Nc1nnc(S([2*])(=O)=O)s1&[2*]N1CCCCCC1&&&
[2*]CCCC&[1*]=CC[2*]&[1*]=C(C)C(=O)O&&&
[4*]S(=O)(=O)c1ccc(OC)cc1&[2*]N[4*]&[1*]C(=O)C([2*])Cc1cccc(C)c1&[1*]N[3*]&[3*]C(C=O)Cc1ccccc1&&&
CC(C)c1nnc(NC(=O)c2cncc(N3CC4CC(C3)c3cccc(=O)n3C4)c2)s1&&&
[1*]C#C&[1*]C[2*]&[2*]N([3*])C&[3*]CC=[4*]&[4*]=C(C)C(=O)C=[5*]&[5*]=C(C)C&&&
[7*]CC&[1*]O[7*]&[1*]C(=O)C([8*])CCc1ccccc1&[3*]N[8*]&[3*]C(=O)C([9*])C(C)O&[4*]N[9*]&[4*]C(=O)C([10*])CCC[12*]&[12*]NC(=N)N&&[5*]N[10*]^[5*]C(=O)C([11*])CCC[13*]&[13*]CN&&[6*]N[11*]^[2*]C([6*])=O&[2*]OC&&&
CCOc1cc(C)nc2c1NC(=O)CN2c1ccccc1CC&&&
COc1ccc(N2C(=O)CC(N3CCN(C4c5ccccc5-c5ccccc54)CC3)C2=O)cc1OC&&&
[2*]S(=O)(=O)c1ccc(C)cc1C&[1*]N1CCN([2*])CC1&[1*]C(=O)c1cncc(Br)c1&&&
O=C1NC(=O)c2c1c1c([nH]c3ccc(O)c(F)c31)c1c2c2ccc(O)cc2[nH]1&&&
CN(C)C1=CC=C(C(=O)CC(CC(N)=O)C2=CC=C(C(=N)N)C=C2)C=C1&&&
[5*]CCCC&[5*]CCCC[6*]&[6*]CCCC(=O)c1ncc(CC[7*])o1&[7*]C[8*]&[1*]CCC[8*]&[1*]O[2*]&[2*]C1OC([4*])C(O)C(O)C1O&[3*]C[4*]&[3*]n1ccnn1&&&
[1*]CCC&[1*]C([5*])C(=O)C([3*])(C)C&[2*]C([6*])([7*])C([4*])[5*]&[4*]CO[6*]&&[2*]CO&[3*]CO&[7*]C(O)O[8*]^[8*]C([9*])C&[9*]Cc1cccc(OC)c1&&&
[1*]Nc1cccc(-c2csc(C)n2)c1&[1*]S(=O)(=O)c1ccccc1[N+](=O)[O-]&&&
NCCCC1NC(=O)C(CC(=O)O)NC(=O)C(Cc2c[nH]c3ccccc23)NC(=O)C(Cc2ccccc2)NC(=O)C2CCCN2C1=O&&&
O=[N+]([O-])c1ccc(CSc2nc3ccccc3n2CCCCCOc2ccc(Cl)cc2)cc1&&&
[2*]NN=Cc1ccc(C)cc1&[1*]CC([2*])=O&[1*]Sc1ccccc1O&&&
[2*]C(=O)C([3*])C&[1*]N[3*]&[1*]C(=O)Cc1ccccc1^[2*]N[4*]&&[4*]C[5*]&[5*]C(C)(C)C&&&
O=C(Nc1ccc(Cl)cc1)c1noc(-c2ccc3OCCOc3c2)c1&&&
COc1ccc(NC(=O)NCc2cccc(-c3ccc(-c4nc5cc(C(F)(F)F)ccc5[nH]4)cc3)c2)cc1&&&
[17*]C(C)C&[4*]C(=O)C([8*])C[17*]&[3*]N[8*]&[1*]C([3*])=O^[4*]N[9*]^[1*]O[7*]&[5*]C(=O)C([9*])C[16*]&[7*]Cc1ccccc1&[16*]C1CCNC1=O&&&&[5*]N[10*]^[6*]C(=O)C([10*])CCCCN=C(N)N&[6*]N[11*]&[11*]C(CCC[12*])C(=O)
CC1(C)Cc2nc3ccc(C(=O)c4cccc(Oc5nc6ccccc6[nH]5)c4)cc3n2C1&&&
[2*]CCC&[2*]N([3*])[4*]&[3*]CCC&&[1*]Oc1ccc(S([4*])(=O)=O)cc1^[1*]CC&&&
[3*]C1(O)CCCCC1&[1*]C[3*]&[1*]N[2*]&[2*]Cc1nccn1-c1ccc(F)c(Cl)c1&&&
[1*]C([2*])=O&[2*]N[5*]&[3*]Nc1ccc(S([5*])(=O)=O)cc1^[1*]O[4*]^[3*]C([6*])=O&[4*]Cc1ccc(F)cc1&[6*]C1CCN(c2ccncc2)CC1&&&&&
CNc1nc(NCCCN2CCOCC2)c2sc(-c3ccc(C(F)(F)F)cc3)cc2n1&&&
COC(=O)C1(Cc2ccccc2)C2c3c(CC2CN1C(=O)c1ccccc1)[nH]c(C1CCCCC1)n3&&&
[1*]S(=O)(=O)c1ccc(C)cc1&[1*]N(C)c1nc(-c2cccnc2)c(Cc2cccc([N+](=O)[O-])c2)s1&&&
COC(=O)c1ccc(CC2C(=O)NC(C)C(=O)N(C)C3Cc4ccc(cc4)Oc4cc(cc(O)c4)CC(C(=O)NC(C)C(=O)NCc4ccc(S(=O)(=O)N(C)C)cc4)N(C(=O)c4ccc(N
[4*]Cc1ccc(CC)cc1&[2*]N[4*]&[2*]C(=O)C[3*]&[1*]O[3*]&[1*]C(=O)C=[5*]&[5*]=Cc1ccc(Cl)cc1&&&
CC=C(C)C(=O)OC1Cc2c(O)cc(O)cc2OC1c1cc(O)c(O)c2c1c(=O)c1cc(O)c(O)cc1o2&&&
[2*]Cc1coc(-c2ccc(C)cc2)n1&[2*]N[3*]&[1*]CC[3*]&[1*]Oc1cccc(Br)c1&&&
CCOC(=O)c1c(C)nc2nc(C)cc(C)n12&&&
C=C1CC(C(=C)C)C2C=C(C(=O)OC)c3c(C(=O)C2(C)C)c(C)c(C(=O)OC(C)C)c(O)c31&&&
c1ccc(CNc2nc(COc3cccc4cn(-c5ccc(CN6CCCC6)cc5)nc34)cs2)cc1&&&
Cn1c2c(c3ccccc31)C1CCC(C2)N1&&&
N#CC1(Nc2nc3ccccc3s2)OC(CO)C(O)C1O&&&
[3*]CC&[1*]N([3*])[4*]&[4*]CC&&[1*]C(=O)c1ccc(N[2*])cc1^[2*]C(=O)c1ccc([N+](=O)[O-])cc1&&&
Oc1ccc(C=Cc2nc3ccccc3n2CCCCCN2CCCCCC2)cc1O&&&
Cc1ccc2cccnc2c1Br&&&
[1*]C(C)=O&[1*]Oc1ccc(-c2ccnc(CCc3ccccc3)n2)cc1&&&
CC1(C)N2CCC(O)(c3cccc(Cl)c3)c3cccc(c32)-c2nc(N3CCN(c4ccccn4)CC3)ncc21&&&
[3*]CC&[1*]Nc1cc(O[3*])c(N[2*])cc1O[4*]&[1*]C(=O)C[5*]&[5*]n1nnc(-c2ccccc2Cl)n1^[2*]C(=O)C[6*]&&[6*]Sc1nnc(-c2ccccc2Cl)o1^[4*]CC&&&&
[1*]N(C)C&[1*]C(=O)C[2*]&[2*]N([3*])CC(=[5*])c1ccccc1&[3*]C(=[6*])N([4*])[5*]&[4*]CCS(=O)(=O)C=[6*]&&&
CCc1c(N(C)Cc2ccccc2)n2cc(C(=O)NCc3ccc(OC)cc3)ccc2n1&&&
[1*]Cc1cc(C(F)(F)F)ccc1OC&[1*]N([2*])c1cccc(Cc2ccccc2)c1&[2*]C[3*]&[3*]C1(O)CCCC(N)=N1&&&
[3*]N1C(=O)C([5*])CC([6*])=C1C&[1*]C([6*])=O&[1*]N1CCCC1^[2*]C(=O)C[5*]&&[2*]N[4*]^[3*]CC[7*]^[4*]C1CC1&[7*]C1=CCCCC1&&&&&
Cc1ccccc1C1C(C(=O)O)=C(C(C)C)Nc2cc(Cl)c(S(N)(=O)=O)cc2S1(=O)=O&&&
[1*]N1CCCC1c1cc(CCC)on1&[1*]C(=O)c1cc(=O)n(C)c(=O)n1C&&&
CC(=O)N1CC(C)Nc2ccc(-c3ccc(F)cc3)cc21&&&
COc1ccc(N2Cc3ccccc3C2=N)cc1C=NN1CCN(C2CCCC2)CC1&&&
[3*]NC(=S)Nc1ccc(C)cc1C&[3*]Cc1cn([4*])nn1&[1*]C(=O)C[4*]&[1*]N[2*]&[2*]CC[5*]&[5*]C1=CCCCC1&&&
CC(=O)C(C#N)=Cc1c(-c2ccccc2)nc2sc(C)nn12&&&
O=C(O)Cc1ccc(C(=O)c2cnc3ccccc3c2O)cc1&&&
[1*]S(=O)(=O)c1cc(C(=O)O)ccc1OC&[1*]Nc1ccccc1N1CCCCC1&&&
[3*]N([4*])C&[3*]CCCCN=C=S&&[1*]CCC[4*]^[1*]O[2*]&[2*]C(c1ccc(O)cc1)c1ccc(O)cc1&&&
CN1CCN(CC(=O)Nc2ccc3c(c2)Cc2c-3[nH]nc2-c2csc(C#CCN3C(=O)CCC3CCN3C(C)(C)C)c2)CC1&&&
COc1ccc2c(Cl)c(OCC(=O)OC(C)(C)C)c(=O)n(CC(=O)O)c2c1&&&
NC(CC1=CC=CC(Cl)=C1)C(=O)O&&&
[2*]OC&[1*]C(=O)c1cc(N([2*])[3*])c([N+](=O)[O-])cc1[N+](=O)[O-]&[3*]Cc1ccccc1&&[1*]N[4*]^[4*]CC[6*]&[5*]C(=O)C([6*])[7*]&[5*]NO&&[7*]Cc1ccc([N+](=O)[O-])cc1&&
O=C1NC(=O)N(c2ccc(F)cc2)C(=O)C1=Cc1coc2ccc3ccccc3c2c1=O&&&
[1*]C(=O)C(C)C&[1*]N1CCC(c2nc(N[2*])ncc2-c2nccs2)CC1&[2*]Cc1cscn1&&&
COCCCNC(=O)Cn1cnc2c(c(S(=O)(=O)N3CCC(C)CC3)c(C)s2)c1=O&&&
[1*]OCOc1ccc(CC=C)cc1O&[1*]C(=O)c1cccc(O)c1O&&&
CCOC(=O)c1c(C)c2c(O)cc(-c3ccc(O)c(CC=C(C)C)c3)cc2o1&&&
[1*]C(=O)CCc1ccccc1&[1*]N[3*]&[3*]C[4*]&[2*]N1CCC([4*])(O)CC1&[2*]C(=O)CCCc1ccccc1&&&
[5*]CCC&[4*]C([5*])(C)C(N)=O&[1*]C[4*]&[1*]N([2*])[3*]&[2*]Cc1ccc(C#N)cc1Cl&&[3*]C[6*]^[6*]C(C)C&&&
[1*]C(=O)c1ccc(-c2ccccc2C)o1&[1*]Nc1nc(C)c(C([2*])=O)s1&[2*]NO&&&
CC(=O)N1C(=C(NS(=O)(=O)c2ccc(F)cc2)c2ccc(F)cc2)C(=O)c2ccccc21&&&
[2*]CCCC&[1*]N([2*])C&[1*]C(=O)c1ccc(Sc2ncccc2-c2ccccc2N[3*])c(C(=O)O)c1&[3*]C1CCCC1&&&
[3*]C(C)C&[3*]N[4*]&[1*]C(=O)CCc1ccc(S([4*])(=O)=O)cc1&[1*]Nc1cc(C[2*])c(O)c(C#N)c1&[2*]C#N&&&
[3*]CCCC&[2*]C[3*]&[1*]N1C(=O)CSC1=NC([2*])c1ccccc1&[1*]C(C)=O&&&
[3*]CC&[1*]N([3*])[4*]&[4*]CC&&[1*]C(=O)CC(=O)C([5*])Cc1ccccc1^[2*]N[5*]&[2*]C([6*])=O&[6*]C1CC(=O)N([7*])C1&[7*]Cc1ccccc1&&&
[2*]CC&[1*]N[2*]&[1*]C(=O)C([3*])[4*]&[3*]Cc1cc(Cl)cc(Cl)c1&&[4*]CP(=O)(O)Cc1cc(Cl)ccc1OC&&
[1*]=C(C)C=[2*]&[2*]=CC=[3*]&[3*]=C(C)C=[4*]^[1*]=CC(=O)O^[4*]=CC1CC(O)CC2(C1)CC(C)(O)C(C)=C2Cl&&&&&
O=C(NCCc1ccccc1OCc1ccccc1)C1Cc2c([nH]c3ccccc23)C(c2ccc3OCOc3c2)N1&&&
COc1cccc(-c2cccc3c2oc(=O)c(NC(=O)c2cccc(S(=O)(=O)N4CCCCC4)c2)c3)c1&&&
COc1ccc2nc(-n3c(-c4ccccc4C)nc4ccc([N+](=O)[O-])cc4c3=O)sc2c1&&&
COc1cccc(CN=C(NO)C2(O)Cc3ccccc3C2)c1&&&
[4*]N1C(=O)C([5*])CC([6*])=C1C&[1*]C([6*])=O&[1*]N1CCOCC1^[2*]C(=O)C[5*]&&[2*]N[3*]^[4*]CC[7*]^[3*]C1CC1&[7*]C1=CCCCC1&&&&&
O=c1ccc2cnc(Nc3ccc(N4CCC(N5CCCC5)CC4)cn3)nc2n1C1CCCC1&&&
Cc1ccc2nc(NC(=O)CSc3ccc(-n4c(C)nc5ccccc5c4=O)cn3)sc2c1&&&
C=C(C)C1CCC2(C(=O)O)CCC3(C)C(CCC4C5(C)Cc6nc7c(CC8CCC(CC)C9(CCC(C)C(C)C%10(C)C#N)C(NCn6c5[nH]c5ccccc65)C(C)(C)C(=O)C43C)C12&&&
[1*]Cc1ccc(Cl)cc1&[1*]ON=C1CCCCC1&&&
[5*]=C(C)C=[6*]&[6*]=CC1C(C)=CC(=O)CC1(C)C&&[5*]=CC=[7*]^[2*]C([9*])C=[7*]&[2*]O[3*]&[3*]C1OC([8*])C(O)C(O)C1O^[1*]N[4*]^[8*]CO&[1*]C(C)=O&&&&&
[1*]CC&[1*]C1(c2ccc(CCC(=O)O)cc2)CCCC(=O)O1&&&
CCOc1ccc2c(c1)nc(N1CCOCC1)n2Cc1ccccc1NC(C)=O&&&
CC(C)CC1C(=O)NC(C(=O)C(=O)NCCS(N)(=O)=O)Cc2cc(ccc2)OCCCC1C(=O)NO&&&
[2*]C(=O)C[3*]&[1*]O[3*]&[1*]C(=O)c1cccnc1O^[2*]Nc1ccc(OC(F)F)cc1&&&&
[1*]Nc1ccc(OC)cc1&[1*]C(=O)C[3*]&[2*]C(=O)Cc1nnc(S[3*])n1C&[2*]Nc1ccc(OC)cc1&&&
Clc1cccc2cc(-c3ccc(N4CCCNCC4)nc3)nn12&&&
c1ccc(N2CCN(Cc3nc4ccccc4n3C3CC4CCC3C4)CC2)cc1&&&
[1*]Cc1csc(-c2cnn(C)c2)n1&[1*]N1CCN([2*])C([3*])C1&[2*]Cc1ccc(F)cc1&&[3*]CCCO&&
COc1ccc(OC)c(CNc2nc(N(C)CCOc3ccc(C(C)(C)C)cc3)nc3ccc(OC)cc23)c1&&&
OCC1OC(n2cnc3c(NC4CCC4)ncnc32)C(O)C1O&&&
O=C(Nc1ncnc2c1c(-c1ccccc1)c1NCCCn12)c1ccccc1&&&
[2*]Cc1ccc(C)cc1&[1*]N[2*]&[1*]C(=O)c1ccc(N([3*])C)cc1&[3*]S(C)(=O)=O&&&
O=C(CC1Oc2ccccc2NC1=O)O&&&
CN(CCc1c(C(C)(C)C)sc2ccc(OCC(=O)O)cc12)C(=O)OCc1ccccc1&&&
FC1=CC=C(C2=NN=NN2C2=CC=C(Cl)C=C2)C=C1&&&
CC1COCCN1c1nn2c(-c3cc(F)c(N4CCC(CS(C)(=O)=O)CC4)c(C(F)(F)F)c3)cnc2cn1&&&
Cc1c(Cn2ccc3ccccc32)nc(-c2ccccc2F)o1&&&
[5*]C(C)C&[4*]C([5*])C(=O)O&[4*]N(CC[6*])C([9*])=O&[6*]C([7*])C([8*])[9*]&[1*]N([7*])CC[8*]&[1*]C(=O)C[2*]&[2*]O[3*]&[3*]Cc1ccccc1&&&
[2*]Cc1cccc(C)n1&[1*]N[2*]&[1*]C(=O)c1cc(Cl)cc(Cl)c1&&&
CN1CCN(C(=O)C(C)(C)Cn2ccc3ccccc32)CC1&&&
[4*]CCCC&[1*]N([3*])c1c(N)n([4*])c(=O)[nH]c1=O&[2*]CC[3*]&[2*]OC^[1*]C(=O)c1cc(S([5*])(=O)=O)ccc1C&&[5*]N1CCCCCC1&&&
O=C1COc2ccccc2N1CC1CC(c2ccccc2)=NO1&&&
[1*]C#C&[1*]C[2*]&[2*]S[3*]&[3*]CCC(=O)O&&&
[1*]N1CCC(O)(c2ccc(Cl)cc2)CC1&[1*]Cc1ccccc1&&&
[2*]Nc1cc(OC)ccc1OC&[2*]C(=O)C[3*]&[1*]O[3*]&[1*]C(=O)C[4*]&[4*]Sc1ccccc1&&&
Nc1cc(Cc2ccc(F)cc2)cc(C2CCN(C3CCN(C(=O)c4cccc5cc(O)ccc45)CC3)CC2)c1&&&
[3*]NC&[1*]C(=O)c1ccc(C[3*])cc1&[1*]N[4*]&[4*]CCC[5*]&[2*]N[5*]&[2*]C(=O)c1ccco1&&&
Cc1ccc(-n2nc3ccc(N)cc3n2)cc1&&&
C=CCn1nc2-c3ccccc3N=C3CC(C)(C)CC(=O)C3C2c2ccc(OC)cc2Oc2ccc(Br)cc21&&&
CCn1c(C=CC=C2N(C)c3ccccc3C2(C)C)[n+](CC)c2ccccc21&&&
C=CCOc1cccc2c1c(Sc1ccc3ccccc3c1)c[nH]2&&&
CC(C)c1nnc(Cn2c(=O)oc3ccccc32)n1Cc1ccc(-c2ccccc2)cc1&&&
O=C(NCC12CC3CC(CC(C3)C1)C2)C(c1ccc2ccccc2c1)N1CCN(c2ccccc2)CC1&&&
[1*]CC&[1*]N([2*])[3*]&[2*]CC&&[3*]Cc1ccc(C([7*])=CC[4*])cc1^[4*]C([5*])C([6*])[7*]&[5*]CC=CCC[6*]&&&
[3*]C([5*])C&[3*]C#C[4*]&[4*]CC[6*]^[1*]C(=O)CC[5*]^[6*]C1CCCC1&[1*]N[2*]&&&[2*]C(Cc1ccc(-c2ccccc2)cc1)C(=O)O&&&
[1*]Nc1cc(C)ccc1C&[1*]C(=O)c1cccc(C([2*])=O)c1&[2*]Nc1ccccc1C(=O)O&&&
[1*]C(=O)c1ccc(SC)cc1O[2*]&[1*]N[3*]&[3*]Cc1ccc(Cl)cc1^[2*]Cc1ccc(Cl)cc1&&&&
[5*]S(=O)(=O)c1ccc(C)cc1&[2*]N([3*])[5*]&[2*]Cc1ccco1&&[3*]Cc1ccc(-n2ccc(C[4*])c2)nc1^[1*]N[4*]&[1*]C(=O)CCC[6*]&[6*]CN&&&
O=C(NCc1ccco1)C(c1ccccc1)n1c(=O)c(-c2ccccc2)nc2ccccc21&&&
NC(=O)c1cccc(Nc2ccnc3c2sc(-c2ccc(N4CCOCC4)cc2)n3)c1&&&
[1*]Cc1cc(Br)c(OC)c(Br)c1&[1*]Sc1nc(N)c(C#N)c(-c2ccc(C)cc2)c1C#N&&&
CN1C(=O)C(=C2Nc3ccccc3C2=O)N=C1N&&&
[1*]Nc1ccccc1OC&[1*]C(=O)C([3*])CC[5*]&[5*]SC&&[2*]N[3*]^[2*]C(=O)CS(=O)CC([4*])Cc1ccccc1&[4*]N[7*]&[6*]N1CCC([7*])CC1&[6*]Cc1ccccc1&&&
[1*]C(=O)c1ncc([N+](=O)[O-])n1[2*]&[1*]Nc1ccc(O)cc1&&[2*]Cc1ccc(Cl)cc1&&
[2*]Oc1ccc(C(=O)C=[4*])c(O)c1&[1*]Oc1cccc(C=[4*])c1&[1*]Cc1ccccc1^[2*]CC[3*]&&[3*]N1CCCC1&&&
[1*]CCCC&[1*][N+]([2*])([3*])C&[2*]CCCC&&[3*]Cc1ccc(C)cc1&&
CC1(C)C=C(c2nocc2)c2cc(F)c([N+](=O)[O-])cc2N1&&&
Cc1ccc(NC(=O)N2CCn3cc(C)nc3C2)cc1Cl&&&
[1*]Cc1cccc(C)c1&[1*]N1CCC2(CC1)CN(c1ccc(-c3ccccc3S(C)(=O)=O)cc1)C(=O)O2&&&
[1*]C(=O)c1ccccc1C&[1*]N(C[3*])C[6*]&[3*]C([4*])C([5*])[6*]&[2*]N(C[4*])CCO[5*]&[2*]C(=O)c1ccoc1C&&&
[1*]CC&[1*]O[2*]&[2*]C(O[3*])C([11*])C&[3*]C([4*])C(OO[7*])(C([8*])[9*])C([10*])[11*]&[4*]O[5*]&&[5*]C([6*])([7*])C&[6*]CC[8*]&[9*]C(C)CC[10*]&&
CC(=O)c1ccc(NC(=O)Cn2c(=O)n(CCc3ccccn3)c(=O)c3ccccc32)cc1&&&
[4*]CCCC&[4*]CCCC[6*]&[5*]CCCC[6*]&[1*]C(=O)CCC[5*]&[1*]N[3*]&[2*]Oc1ccc(CC([3*])C(O)CP(=O)(O)O)cc1&[2*]Cc1nc(C(C)C)no1&&&
[1*]Cc1ccc(Nc2nc(-c3cccc(C(F)(F)F)c3)c(CCC(=O)O)s2)cc1&[1*]Oc1ccccc1Cl&&&
COc1ccc(-c2c(OCCOCCOCCOCCOCCOCCOCCOCCOsc3cc4c(cc3CC=C(C)C)OCO4)c3ccccc3s2)cc1OC&&&
[1*]C(=O)c1ccc(C)cc1&[1*]N([2*])[3*]&[2*]Cc1cccnc1&&[3*]C1CCS(=O)(=O)C1&&
[1*]C(=O)c1ccc(C(C)(O)C(F)(F)F)cc1&[1*]N([2*])[3*]&[2*]C[4*]&[4*]C([5*])[6*]^[3*]C1CC1^[5*]C[7*]&&&[7*]C([8*])([9*])C^[6*]C[11*]^[9*]C[14*]&&&&[8*]C[10*]^[10*]C([11*])([12*])C&[12*]C[13*]&[13*]C([14*])([15*])C&&&
[1*]C(=O)c1ccc(S([3*])(=O)=O)cc1&[2*]ON[3*]&[2*]Cc1ccccc1^[1*]N1CCOCC1&&&&
CCN(CC)c1ccc(C=Nc2ccc(-c3nc4cc(Cl)ccc4o3)cc2)cc1&&&
Cc1nc2nc(C(=O)NN=Cc3ccc(Br)cc3[N+](=O)[O-])nn2c(C)c1&&&
[1*]C(=O)c1ccncc1&[1*]NN=CC=[2*]&[2*]=Cc1cccs1&&&
[3*]C(C)(C)C&[2*]C([3*])CO&[1*]N1CCC(=O)N([2*])CC1&[1*]C(=O)c1ccccc1C(F)(F)F&&&
CCC(C)C(NC(=O)C(NC(=O)C(Cc1c[nH]c2ccccc12)NC(=O)C(C(C)C)NC(=O)OCC(C)C)C(C)C)C(=O)N1CCC2(CC1)NC(=O)Cc1ccc(F)cc12&&&
[2*]C(C)c1ccc(Br)cc1&[2*]N[3*]&[1*]C(=O)C[3*]&[1*]Nc1cccnc1Oc1ccccc1&&&
CC(C)Cc1cc(C(=O)N2Cc3cc(N)ccc3NC(=O)C2Cc2ccc(O)cc2)no1&&&
[1*]C([2*])=O&[1*]N[3*]&[3*]Cc1ccccc1^[2*]N1CCC([4*])CC1&&[4*]N1CCCC([5*])C1&[5*]n1cncn1&&&
[2*]C(C)C&[2*]CCC[3*]&[1*]C([3*])C&[1*]C([10*])CC[4*]&[4*]C(C([5*])C([8*])C([7*])(C)C([6*])=[11*])C([9*])([10*])C&[5*]CC=[11*]&&[6*]CC(O)C(O)C[7*]&[8*]CC[9*]&&
NC(=O)CC1=CSC(NC2=CC=NC=C2)=N1&&&
COCCNC(=O)C1Cc2cncn2C(=O)c2ccccc2O1&&&
COc1cc2c(cn[nH]2)c(C)c1Oc1ccccc1Cl&&&
[1*]Nc1cccc(N2CCCC2)c1&[1*]Cc1cnc(Nc2ccccc2)nc1&&&
O=C(O)CNC(=O)C1Cc2cc(F)ccc2CN1C(=O)c1c(F)c(F)c(F)c(F)c1F&&&
C[N+](C)(C)c1ccc2c3c1Oc1cc(OCCC[N+](C)(C)C)ccc1-c3nn2CC1CCCCC1&&&
CC1=C(C(=O)OC(C)C)C(c2ccccc2)n2nc(SCc3cc(=O)oc4c(C)c(OC5OC(C)(C)C(OC(=O)C4C#N)ccc34)nc(C)c2=O)NC1&&&
[2*]CC(=O)O&[1*]O[2*]&[1*]C(=O)c1ccc(S([3*])(=O)=O)cc1&[3*]N1CCCC1c1ccc(O)cc1&&&
CCCCCN1C(=O)C2CN(c3cccc(Cl)c3)CCN2c2ccccc21&&&
[1*]C(=O)Cc1ccccc1OC&[1*]NN=Cc1cccnc1&&&
[3*]NN=Cc1cccc(OC)c1O&[1*]C([3*])=O&[1*]N[2*]&[2*]C1CCCCCC1&&&
CC(C)(CO)CCC(C)(C)N=CC=CC1=Cc2ccccc2C1=O&&&
CNCC1Oc2ccc(NS(=O)(=O)c3ccc(C)cc3)cc2C(=O)N(C(C)CO)CC1C&&&
[6*]CC&[4*]C([6*])(C)C&[1*]N[4*]&[1*]C(=O)c1cccc(N[2*])c1&[2*]C(=O)Cc1cccc(N[3*])c1&[3*]C(=O)c1c(Cl)cncc1Cl&&&
COc1cccc(N2CCN(CCn3ncc(N4CCCC4c4nc5ccccc5n4C)c(-c4ccc(Cl)c(C(F)(F)F)c4)c3=O)CC2)c1&&&
[1*]OC&[1*]C([4*])=O&[3*]C(CC([4*])[7*])C([5*])=O&[2*]O[3*]&[2*]C(=O)c1ccncc1^[5*]C(C([6*])([7*])C)C([10*])(C)C([8*])[9*]&&[6*]CC[8*]&&[9*]C(=O)OC(C[10*])c1ccoc1&&
CCOc1ccc(C(=O)Nc2cccc(-c3nc4ccccc4[nH]3)c2)cc1Cl&&&
CCC(=O)C(CCCCN)N=Nc1cccc2ccccc12&&&
CC1(C2=CC=C(OC(F)(F)F)C=C2)C(=O)N(O)N(C2=CC=CC=C2F)C1=O&&&
[3*]N1CCCC(C)C1&[1*]Nc1ccc(S([3*])(=O)=O)cc1&[1*]C(=O)c1[nH]c(C([2*])=O)c(C(C)C)c1C(=O)c1ccc(Cl)cc1&[2*]N1CCN(C)CC1&&&
[1*]Nc1c(C)nn(C)c1C&[1*]S(=O)(=O)c1cc(N([2*])C)cc(Br)c1&[2*]S(=O)(=O)c1ccc(C(C)(C)C)cc1&&&
[1*]C(C)=O&[1*]N[3*]&[2*]C(=O)c1cccc(C#Cc2cnc(NC=O)nc2)c1&[2*]N1CCCC1&&&
OCCNc1ncc(-c2nc3c(C(c4ccc(Cl)cc4)N(c4cc(Cl)cc(Cl)c4)C3=O)n2C(CO)Cc2ccc(-c3ccccc3-c3nnn[nH]3)cc2)s1&&&
[7*]CC&[1*]O[7*]&[1*]C(=O)C=[13*]&[8*]CC=[13*]&[2*]O[8*]&[2*]C([3*])=O&[3*]N1CCN([4*])CC1&[4*]C(=O)C([9*])CCC(=O)O&[5*]N[9*]&[5*]C(=O)c1cc(N2CCC([10*])CC2)[nH]c1C([6*])=O&[6*]N[10*]&[10*]C(C)C^[12*]N([12*])
Cc1nc2cc(-n3ncc(=O)n(C)c3=O)c(F)cc2n1C1CCC1&&&
O=C(c1ccc(Cl)nc1)c1coc2cccc(O)c12&&&
[2*]Cc1cccnc1OC&[1*]N[2*]&[1*]C(=O)c1onc(C)c1Cc1ccccc1&&&
CSc1nc(SC)c2c3c(CN(CCN(C)C)CC3)sc2n1&&&
CC(CS(C)(=O)=O)NC(=O)Cc1c(-c2ccccc2)[nH]c2ccccc12&&&
[1*]Nc1cc(-c2ccc(F)cc2C)nc(N[3*])n1&[1*]CCC[2*]&[2*]N1CCOCC1^[3*]CCC[4*]&&[4*]N1CCOCC1&&&
O=c1c2ccccc2nc(-c2ccc(Nc3cccc([N+](=O)[O-])c3)cc2)n1NCc1cccs1&&&
[1*]N(C)c1ccccc1&[1*]C(=O)c1ccccc1N[2*]&[2*]S(=O)(=O)c1ccccc1&&&
[2*]C(=[3*])C(C)O&[2*]CCC(C)(O)c1ccc(C#N)cc1F&&[1*]C([3*])(C)C^[1*]N1CCOCC1&&&
Cc1ccc2c(c1)c(=O)c1cnccc1n2CCO&&&
[1*]C(=O)c1cc(C)on1&[1*]N1CCCC(c2nc(-c3cccc(Cl)c3)no2)C1&&&
COc1ccc2cc(NC(=O)NC(CCCN3CCC(c4coc5ccccc45)CC3)C(F)(F)F)ccc2c1&&&
[2*][N+](=O)[O-]&[2*]C[3*]&[1*]N1CC=CC(N=C([3*])Nc2cccc(F)c2)C1&[1*]Cc1ccc(F)cc1&&&
[1*]N1CCN(c2ccc(C)cc2)CC1C&[1*]C(=S)Nc1ccccn1&&&
[3*]N(C)C&[1*]CC[3*]&[1*]O[2*]&[2*]C1=C(c2ccccc2)C(=C(Cl)Cl)C(=O)O1&&&
COC1=CC=C(OC)C(C=NN2N=NN=C2N)=C1&&&
N=C(N)NC(=O)c1cn(-c2ccc(C(F)(F)F)cc2)c2cc([N+](=O)[O-])ccc2c1=O&&&
Cc1cc2c(cc1S(=O)(=O)N1CCC(=Cc3ccc(F)cc3)CC1)c1c(cnn1C1CCOCC1)c(=O)[nH]2&&&
[3*]CC&[2*]N([3*])[4*]&[1*]C(=O)C[4*]&[1*]N[5*]^[2*]C(=O)c1csnn1^[5*]CC[6*]&&&[6*]C1=CCCCC1&&&
COC(=O)c1cc2c([nH]c(SCc3ccc(Cl)cc3)n2)c(-c2ccc(Cl)cc2)n1&&&
[1*]C(C)=O&[1*]N[3*]&[2*]Oc1ncc(C#Cc2ccc(CC([3*])C)cc2)cn1&[2*]C1CCCC1&&&
CC1=CC(C)=NC(N2CCC(O)(2)C2=CC=CC(F)=C2)=N1&&&
[1*]C(C)=O&[1*]N([4*])C&[2*]C[4*]&[2*]C#C[3*]&[3*]C[5*]&[5*]N1CCCOCC1&&&
COc1ccc(C=Nc2nnc3CCCCCn32)cc1&&&
[1*]C(=O)N(C([6*])=O)c1ccc(OS(=O)(=O)c2ccccc2)cc1&[1*]C(C([2*])[3*])C([6*])C([4*])[5*]&[2*]C=C[4*]&&[3*]C[5*]&&
CN1CCN(c2cc3c(cc2F)c(=O)c(C(=O)O)cn3C2CC2)CC1&&&
[3*]OC&[3*]C[8*]&[5*]C(O)C([6*])CCC[8*]&[5*]C(=O)O&&[1*]N[6*]^[1*]C(=O)C[4*]&[2*]N[4*]&[2*]C(=O)C(N)CC(=O)O&&&
[2*]=C(CC)c1ccccc1&[1*]Oc1ccc(C(=[2*])c2ccc(O)cc2)cc1&[1*]CCC(O)CC(=O)O&&&
COc1ccc(-c2cc3c(c(N4CCN(C5CCN(C)CC5)CC4)n2)c(=O)n(C)cn3)cc1&&&
COc1cccc2c1C(=O)c1c(O)c3c(CC(O)(C(C)=O)CC3OC3CC(N)C(O)C(C)O3)c(O)c1C2=O&&&
[1*]=Cc1ccc(OC)c(OC)c1&[1*]=Cc1n[nH]c(-c2ccc(C#N)cc2)n1&&&
[1*]C(=O)c1cnc(OC)c(-c2cccc(-c3cnc(C)o3)c2)c1&[1*]N[2*]&[2*]C(CC(N)=O)c1ccc(N[3*])c(Cl)c1&[3*]S(=O)(=O)c1ccc(OC)cc1&&&
OC(c1cccc2ccccc12)c1cc2cc(F)ccc2[nH]1&&&
[2*]n1cnc([N+](=O)[O-])n1&[1*]CC(O)C[2*]&[1*]Nc1ccncc1&&&
COc1cc2c(-c3c(cc(OC)c(=O)cc3)C(NC(=O)C(F)(F)F)CC2)c(OC)c1OC&&&
[1*]OC&[1*]C(=O)C[2*]&[2*]Oc1ccc(CC[3*])cc1&[3*]N[4*]&[4*]CC(O)c1ccc(O)c(CO)c1&&&
COCP(=O)(O)C(Cc1ccc(N)cc1)NC(=O)CNC(=O)c1ccc2C(=O)c3ccccc3S(=O)(=O)c2c1&&&
Cc1ccc(CNC(=O)c2ccc3c(OCCC4CCCN4)cccc3c2)cc1&&&
[2*]CC&[1*]N1CCC([2*])(O)C(O)C1&[1*]C(=O)C(C[3*])c1ccccc1&[3*]C(C)C&&&
COc1cc(OC)cc(-n2c(C)nc3nc4ccccc4nc32)c1&&&
[3*]CC&[1*]C([3*])([4*])C(=O)O&[4*]CC&&[1*]C(=[5*])C(=O)O^[2*]C(=[5*])C(=[8*])C([7*])(C)C([6*])=[9*]&[2*]C(=O)O&&[6*]C(=O)C(=[8*])Cl&[7*]CCCC=[9*]&&
[1*]Nc1ccc(OC)c(Cl)c1&[1*]C(=O)CC(=O)C=[2*]&[2*]=C(O)c1ccc(O)c(Cl)c1&&&
COc1cc(C)cc2c1CCC1C2CCC2(C)C(O)CCC12&&&
[1*]OC&[1*]C[3*]&[3*]C([13*])OC(=O)C(C([12*])=O)(C([12*])[13*])C([9*])C([10*])[11*]&[7*]C(C=C[10*])C[11*]&[7*]n1oc(=O)[nH]c1=O^[4*]C(=C[6*])C[10*]&&[2*]C([16*])C(C[12*])C([5*])([8*])C([13*])(C)C([13*])[14*]^[5*]C(C)(C)O
CCC(C)N1CCC(OCC=C2CC(C)(C)c3ccccc32)CC1&&&
OCCCC1Cc2cc(O)c(O)cc2C1&&&
N=C(NC1=CC=C(C2=CC(Cl)=CC(NC(=N)N3CCCC3)=C2)C(Cl)=C1)NC1=CC=CC(Cl)=C1&&&
[2*]N1CCN(c2ccccc2OC)CC1&[1*]C(=O)C[2*]&[1*]Nc1cnn(C)c1&&&
[2*]CCC(=O)C(C)(C)C&[1*]O[2*]&[1*]C(=O)c1ccc(Cl)cc1&&&
N#CC1=CC(Cl)=CC(C2=C(C3=CC=C(C#N)N=C3)N=C(N)S2)=C1&&&
Nc1nc(N)c2ncn(CC3CCCC3O)c2n1&&&
[1*]S(=O)(=O)C(=NOC)c1ccc(Oc2ccccc2)cc1&[1*]Cc1ccccc1&&&
COc1cccc(C(=O)Nc2nc(-c3ccccc3)c(-c3nc4ccccc4n3C)s2)c1&&&
COc1cc2c(cc1OC)CC(NCc1ccccc1)C2&&&
CS(=O)(=O)c1cccc(C(=O)Nc2nc3c(Cl)cc(F)cc3s2)c1&&&
[2*]OC&[2*]C(C=CC=C(C)C(=O)N[7*])C([4*])C(C)=CC(C)C(O)C([3*])CC(C)C[9*]&[7*]C([8*])=[11*]&[8*]C([10*])=O^[9*]C([10*])=[12*]&[6*]C(=[12*])C(=O)C=[11*]&[3*]OC^[5*]N[6*]&&[1*]O[4*]^[5*]Cc1ccccc1&[1*]C(N
[1*]C(=O)c1ccccc1C&[1*]N[3*]&[2*]N1CCCC([3*])C1&[2*]C[4*]&[4*]C1CC1&&&
CC(=O)N1CCCc2cc(S(=O)(=O)NCCc3ccc(S(N)(=O)=O)cc3)ccc21&&&
NC(=O)c1cc2c(s1)C1(CC2)CCN(C(=O)c2cc3cc(NS(=O)(=O)N4CCN(CCO)CC4)ccc3[nH]2)CC1&&&
O=S1c2ccccc2SN1Cc1ccccc1Cl&&&
CC1(C)C=C(c2ccc(F)cc2)c2cc(CN(Cc3ccc(Cl)cc3)Cc3ccccc3)c(O)cc2O1&&&
[2*]C(c1ccccc1C)c1ccccc1C&[1*]N[2*]&[1*]C(=O)CCC[3*]&[3*]N(C)C&&&
O=C(NN=Cc1ccccc1O)c1ccc2ccccc2c1O&&&
Cc1ccc2ccccc2n1&&&
[1*]C(=O)c1nc(-c2ccccc2)oc1C(=O)O&[1*]Nc1ccccc1O&&&
Cc1ccc(S(=O)(=O)N2CCc3cccc(OCC(=O)NCc4cccs4)c32)c(C)c1&&&
CN1CCCC1Cc1c[nH]c2ccc(NS(=O)(=O)c3ccccc3)cc12&&&
C1=CC=C(c2nc3cc4c(cc3nc2-c2ccc3OCOc3c2)OCO4)C=C1&&&
[2*]Sc1ccc(C)cc1&[1*]C(=O)C[2*]&[1*]Nc1nc(-c2ccccc2)cs1&&&
[2*]C(C)C&[1*]O[2*]&[1*]C([4*])=O&[3*]C(=CC([5*])=O)C([7*])=O&[3*]Nc1ccccc1Cl&&[5*]C(C([6*])([7*])C)C([10*])(C)C([8*])[9*]^[6*]CC[8*]&&[4*]C(=O)O&[9*]C(C)(C)C(=O)CC[10*]&&
COC1=CC=C(C2=CC(Cl)=CC(Cl)=C2)C(O)=C1Cl&&&
[1*]N1CCN(c2ccc(C(=O)O)cn2)CC1&[1*]C(=O)c1ccc(-c2ccc(CC(=O)O)cc2Cl)o1&&&
C=C(C1=CC=C(N(C)C)C=C1)C1COC2(CCCCC2)OO1&&&
[1*]Cc1c(-c2ccc(Cl)cc2)ncn1C&[1*]Oc1ccc(C[2*])cc1&[2*]C1SC(=O)NC1=O&&&
[1*]C1=[N+]([O-])ONC1=C&[1*]CCCC[4*]&[2*]CCCC[4*]&[2*]CCCC[5*]&[3*]CCCC[5*]&[3*]CCCC&&&
[2*]CC&[1*]O[2*]&[1*]C([3*])=O&[3*]C1(c2cccc(OC)c2)NC(=O)NC1=O&&&
[1*]C(=O)c1ccc(OC)cc1&[1*]NN=CC=[2*]&[2*]=Cc1ccccc1&&&
[4*]CC&[4*]N([5*])[6*]&[5*]CC&&[3*]CC[6*]^[1*]Nc1ccc(O[3*])c(-c2ccnn2C)c1&[1*]C([2*])=O&[2*]Nc1ccccc1&&&
[1*]Cc1ccc(F)cc1&[1*]Oc1ccc(-c2nnco2)cc1&&&
Cc1cccc(-n2c(=S)oc3cc(S(=O)(=O)N4CCOCC4)ccc32)c1&&&
[3*]CC&[2*]NN=C([3*])c1ccc(F)cc1&[1*]Nc1c(C)nn([2*])c1C&[1*]C(=O)c1ccc(=O)[nH]n1&&&
[1*]CCc1c(C)nc(C)c(CO)c1O&[1*]N[2*]&[2*]Cc1coc(-c2ccco2)n1&&&
N#CCCSc1nc(N)c2ncn(C3OC(CO)C(O)C3O)c2n1&&&
[1*]=C1C(=O)OC(C)(C)OC1=O&[1*]=C1CCN(C)C1&&&
[1*]Nc1cccc(OC)c1&[1*]C(=O)C[2*]&[2*]Sc1nnc(Cc2ccccc2)n1N&&&
[1*]C(C)=O&[1*]N[3*]&[2*]C(=O)C([3*])C&[2*]Nc1nnc(S([4*])(=O)=O)s1&[4*]N1CCCCCC1&&&
O=C1NCc2c1c1cc(-c3ccncc3)cc(OCc3ccccc3)c1n2Cc1cccc(F)c1&&&
COc1cc2c(cc1OC)C(=O)C(Oc1cccc(C#N)c1)=CC2=O&&&
[2*]CC&[1*]O[2*]&[1*]C(=O)C[3*]&[3*]Sc1nnnn1[4*]&[4*]Cc1ccccc1&&&
[1*]C(=O)C[3*]&[3*]S[4*]&[4*]Cc1ccccc1Cl^[1*]N1CCN([2*])CC1&&[2*]Cc1ccc(F)cc1&&&
CC(C)(C)OC(=O)NC(CC(=O)O)C1CC(=O)c2c(O)cc(O)cc2O1&&&
COC1=CC(NC(=N)N)=CC=C1NC(=O)C1=CC(Br)=CC(I)=C1O&&&
COc1c(C(O)CN2CCC(O)(CCc3ccc(F)cc3)CC2)ccc2c1CCC(C)(C)O2&&&
[1*]NC&[1*]C(=O)C[3*]&[2*]N[3*]&[2*]C([4*])=O&[4*]C1([5*])CCCCO1&[5*]C(F)(F)F&&&
[1*]C(=O)CCC[3*]&[3*]N1CCN(c2cccc(Cl)c2)CC1&&[1*]Nc1ccc(C([2*])=O)cc1^[2*]N1CCOCC1&&&
Fc1cc(Cl)cc(N2CCN(c3ncnc4c3oc3ccc(F)cc34)CC2)c1&&&
[1*]NC(=S)N=c1sc(S(N)(=O)=O)nn1[2*]&[2*]C[3*]&[3*]C1CCCO1^[1*]C([4*])([5*])[6*]&&[5*]C[15*]&&[6*]C[12*]&[4*]C[7*]^[7*]C([8*])[9*]&[9*]C[14*]&&[8*]C[10*]^[10*]C([11*])[12*]&[11*]C[13*]&[13*]C([14*])[15*]&&&
CCOC(=O)Cn1c(C(=O)c2ccccc2)nc2ccccc21&&&
[9*]C1OC(C)C(O)C(O)C1O&[4*]=CC[9*]&[2*]C(C)C=[4*]&[2*]O[3*]&[3*]C1OC([7*])C([5*])C(O)C1O&[7*]CO&&[1*]O[5*]^[1*]C(C(N)=O)C([6*])O&[6*]C([10*])C&[10*]Cc1ccccc1&&&
[1*]Nc1ccccc1-c1cc(-c2cnco2)ccc1OC&[1*]C(=O)c1cccc(OC(F)(F)F)c1&&&
[3*]CCC(C)(C)C[11*]&[1*]C([3*])([4*])C([11*])C(=[12*])C([5*])(C)C([10*])(C)C([6*])C([7*])(C)C([8*])[9*]&[1*]C(=O)O&&[4*]CC[5*]&[6*]CC=[12*]&[2*]C([8*])(C)C(O)CC[7*]^[2*]CO^[9*]CC[10*]&&&&
COc1ccccc1CNC(=O)Cn1ccc2cc(S(=O)(=O)N3CCCCC3)ccc21&&&
[4*]C(C)(C)C&[2*]C[4*]&[2*]Nc1ncc(Cl)c(-c2cc(C[3*])ncc2Cl)n1&[1*]C(=O)c1ccc(N[3*])nc1&[1*]N1CCCC1&&&
Cn1cncc1C(=O)NCCc1ccc2c(c1)CCN2Cc1cccc(F)c1&&&
O=C(NN=Cc1ccc(F)cc1)c1cc2ccccc2cc1O&&&
[2*]CC&[1*]N[2*]&[1*]C(=O)C[3*]&[3*]C1CCC(c2cnc(-c3ccc(F)cc3)s2)N1&&&
[1*]CC=C&[1*][N+]([2*])([5*])C&[2*]CC[3*]&[3*]SC^[5*]CC(=O)C=[6*]&&[4*]SC(=[6*])C(C)C&[4*]CC(=O)O&&&
CCCCOc1ccc(-c2nc3ccccc3s2)cc1&&&
CC1=CC=CC=C1NC1=[N+](CC2=CC=CC(S(=O)(=O)O)=C2)C=C(C)S1&&&
CC(O)c1nc(-c2ccc3[nH]c(-c4ccc(F)cc4CN4CCOCC4)cc3c2)c(Br)[nH]1&&&
[1*]C(C)=O&[1*]N[2*]&[2*]C(CCC[3*])C(=O)O&[3*]NC(=N)N&&&
O=C(O)c1ccc2CC(Cc3ccc(-c4ccccc4)cc3)Cc2c1&&&
O=C(NC1CC(=O)N(c2ccccc2F)C1)C(O)CC(Cc1ccccc1)C(=O)NC1c2ccccc2CC1O&&&
Cc1ccc2[nH]c(CN3CCCCC3C)c(CCN3CC(C)CC(C)C3)c2c1&&&
CCn1c(=O)n(CC)c2cc(-c3ccc(C(=O)O)o3)ccc21&&&
Cc1ccc2nc(NC(=O)Nc3ccc(C(F)(F)F)cc3)sc2c1&&&
[4*]C(Cc1ccc(OP(=O)(O)O)cc1)c1nnnn1[6*]&[1*]N[4*]&[1*]C(=O)c1ccc(N[2*])o1^[6*]CC(F)(F)C(F)F^[2*]C([3*])=O&&&[3*]N[5*]&[5*]S(=O)(=O)c1cccc(F)c1&&&
[1*]C(=O)C=[3*]&[3*]=Cc1ccc(O)cc1&&[1*]O[2*]^[2*]C1CCCCC1&&&
O=S(=O)(O)c1ccc2nc(NC3CC3)c3ncccc3c2c1&&&
Clc1ccc(-c2c3nc(N4CCCC4)c4ccccc4n3nn2)cc1&&&
[7*]CC&[7*]C([8*])C&[3*]C(=O)C([4*])[8*]&[1*]N[4*]&[1*]C(=O)CCC([2*])=O^[3*]N[6*]^[2*]N[5*]&[6*]C(C=O)CC(=O)O&[5*]CC(O)CO&&&&&
[1*]n1c(=O)[nH]c(=O)[nH]c1=O&[1*]CCCO&&&
COc1ccccc1NC1=NC(=O)C(=Cc2cn(CC(=O)Nc3ccc(OC)cc3)c3ccccc23)S1&&&
[1*]N1CCN(c2ccc(C)cn2)CC1&[1*]Cc1nc(-c2ccccn2)no1&&&
[1*]Nc1nonc1-c1ccsc1C&[1*]C(=O)C[2*]&[2*]Sc1nnc(-c2ccncc2)n1C&&&
CCOC(=O)c1nc2cc(C)c(C2=NCCO2)c(=O)n1CCN1CCOCC1&&&
Cn1cnc2c1CCCC2NCc1ccccc1&&&
[2*]CC&[2*]O[3*]&[1*]C(=O)CC[3*]&[1*]N[4*]&[4*]CCC[5*]&[5*]Sc1nnc(-c2cc(Cl)ccc2NS(C)(=O)=O)o1&&&
[1*]NN=C(C)c1ncn(C)c1C&[1*]C(N)=O&&&
Cc1nn(C)c2c1C(c1ccccc1)=NCCO2&&&
[1*]C(=O)c1cc(Cl)ccc1OC&[1*]Nc1ccc(NC(=N)N)cc1&&&
COc1ccc(C2CC3CCc4cc(O)ccc4C3=NN2C(=O)CN2CCCC2)cc1&&&
Cc1ccc(NC(=O)c2ccc(C)c(S(=O)(=O)N3CCN(c4cc5c(cc4F)c(=O)c(C(=O)O)cn5C4CC4)CC3)c2)cc1&&&
[1*]C(=O)c1cnc(CC)s1&[1*]N[3*]&[3*]CCC[4*]&[2*]N[4*]&[2*]C(=O)c1cc(OC)cc(C2=CCCCC2)n1&&&
[1*]Nc1c(C)cc(F)cc1C&[1*]C([3*])=O&[2*]N1CCC([3*])CC1&[2*]C(=O)c1cnccn1&&&
[1*]C([2*])=O&[1*]Nc1c(F)cccc1F&&[2*]Nc1ccccc1Cl&&
CN(C)C1CCN(c2ncc(-c3cccc4nc(C)c(Nc5ccc(F)cc5F)nc34)cn2)C1&&&
[2*]Cc1cccc(OC)c1&[2*]O[3*]&[3*]CC(O)C[4*]&[4*]N([5*])C&[1*]C(=O)C[5*]&[1*]Nc1c(F)cccc1F&&&
[1*]N1CCN(c2ccc(Nc3nncc(C)n3)cc2)CC1&[1*]C(=O)c1ccco1&&&
[1*]C(=O)c1ccc(OC)c([N+](=O)[O-])c1&[1*]NC(=S)Nc1ccccc1Cl&&&
[1*]OC&[1*]C([2*])C(=[2*])O&[2*]=CC(=[3*])O&[3*]=CC(=O)c1ccc(Cl)cc1Cl^&&&
CC(=O)Oc1cccc2c1C(=O)c1c(ccc(CCO)c1O)C2=O&&&
[1*]C(=O)C(=[6*])C#N&[6*]=Cc1ccc(Cl)c(Cl)c1&&[1*]N[4*]^[2*]C(=O)C([4*])CC[5*]&[5*]SC(=O)c1ccccc1&&[2*]N1CCN([3*])CC1^[3*]C(=O)c1ccco1&&&
[1*]n1cc(-c2ccc(C)cc2)nc1CC&[1*]CC[3*]&[3*]CC[4*]&[2*]CC[4*]&[2*]n1ccnc1&&&
COc1ccc2CC3c4c([nH]c(-c5ccccc5)nc4=O)OC3C(C)Oc2c1&&&
CCc1noc(C)c1-n1c(=O)c2c(c3cc(C)ccc3n2C)n(CC(=O)Nc2ccccc2C)c1=O&&&
CC1CN(C(C)CO)C(=O)Cc2cc(NC(=O)Cc3ccccc3)ccc2OC1CN(C)S(=O)(=O)c1ccc(C#N)cc1&&&
CC#CCOc1ccc(S(=O)(=O)N2Cc3ccccc3NC(CC(C)C)C2=O)cc1&&&
[2*]CC(=O)C[4*]&[1*]N[2*]&[1*]C(=O)c1ccc(Cl)cc1^[3*]C([4*])([5*])N&&[5*]CF&&[3*]C(F)(F)F&&
N(CCCn1cnc2c1c(=O)n(C1CCCCC1)c(=O)n2Cc1ccccc1)CCP(=O)(O)O&&&
O=[N+]([O-])c1cn2CC(OCc3ccc(-c4ccc(C(F)(F)F)cc4Cl)nc3)COc2n1&&&
CCCCNCc1ccc(-c2cc3c(c(NC4CC4)n2)c(=O)n(C)cn3)cc1&&&
O=C(Nc1ccccc1)Nc1nc2ccc([N+](=O)[O-])cc2s1&&&
C1=CC=C(NC2=NC=CC(C3=CC=CN=C3)=N2)C=C1&&&
[3*]C(=O)C(=O)C([5*])CCCC&[3*]N[6*]&[6*]C(C)c1ccccc1^[2*]N[5*]&&[1*]C([2*])=O&[1*]O[4*]&[4*]C1CCOC1&&&
O=C(Nc1ccc(N2CCN(c3cc4c(cc3F)c(=O)c(C(=O)O)cn4C3CC3)CC2)cc1)Nc1cccnc1&&&
c1cnc2oc(CN3CCCCC3c3nnnn3C3CCCCC3)cc2c1&&&
CN(C)C(=O)Cn1cc(C(=O)c2cncc(NC(=O)Cc3ccc(OC(F)(F)F)cc3)c2)c2cncnc21&&&
CCN(CC)Cc1ccc(Nc2ncc3cc(-c4cc(Cl)cc(Cl)c4)c(=O)n(C4CCCC4)c3n2)cc1&&&
CC(C)(C)NS(=O)(=O)C(CC(=O)NC(Cc1c[nH]c2ccccc12)C(=O)N1CCS(=O)(=O)CC1)NC(=O)CCS(C)(=O)=O&&&
Cc1ccc(C(=O)CSc2nc3ccc(NC(=O)c4cccs4)cc3s2)cc1&&&
[6*]CC&[1*]C(C)(CC(C)C(=O)C([7*])C)C([4*])C(C)=C(C)C(=O)OC([6*])[10*]&[3*]O[4*]&[3*]C1OC(C)CC([5*])C1O^[1*]OC^[5*]N(C)C&&[2*]CC=[3*]&&[2*]Oc1ccccc1^[7*]C([8*])C([9*])([10*])C&&[8*]NC(
[1*]C(=O)c1ccccc1-n1ccnc1&[1*]N[2*]&[2*]C[4*]&[3*]N1CCCC1[4*]&[3*]Cc1ccc(-n2cccn2)cc1&&&
CN1c2cc(Cl)ccc2C(=O)N2C(CO)COC12&&&
CS(=O)(=O)CCNC(=O)c1ccc(-c2ccc(NC(=O)C3COc4ccccc4O3)cc2)cc1&&&
Cc1ccc(C)c(N2C(=O)CC(C(=O)OCc3nc4cc(C)ccc4o3)C2=O)c1&&&
[7*]SC&[2*]C(=O)C([3*])CC[7*]&[1*]N[3*]&[1*]C(=O)C([6*])C([4*])=O^[2*]N[5*]^[4*]NO&[5*]Cc1ccccc1&&[6*]C1CCC([8*])CC1&&[8*]C1CCCCC1&&&
[2*]CCCC&[1*]CCCC[2*]&[1*]Oc1ccc(-c2ccc(OC)c(C(=O)O)c2)cc1CCC(=O)O&&&
[1*]Nc1cc(S([2*])(=O)=O)ccc1OC&[2*]N1CCCCC1&&[1*]C([3*])=O^[3*]C1CCCCC1[4*]&[4*]C(=O)O&&&
[1*]C(=O)c1cc(Br)n[nH]1&[1*]NN=Cc1cc([N+](=O)[O-])ccc1O&&&
COc1ccc(NC(=S)NC2CCN(Cc3ccc4OCOc4c3)CC2)cc1&&&
COc1ccc(Cn2c3c(CC(C(=O)Nc4ccc(OC)cc4OC)CC3)c3cc(Cl)ccc32)cc1&&&
[1*]C(=O)c1ccc(Nc2cc(C)ccn2)cc1&[1*]N[2*]&[2*]CCc1ccccc1&&&
[6*]C(=O)C(C)(C=C)O[7*]&[6*]N(C([7*])=[8*])C([13*])(C)C([8*])C([9*])C([12*])(F)C([11*])(C)C([10*])=[14*]&[11*]C=C[12*]&&[8*]C=C(C)C(=O)C=[14*]&[2*]C([9*])C[10*]^[1*]O[2*]&[1*]C([3*])=O&[3*]C1=COC([4*])=C1[5*]
[1*]C(C)=O&[1*]O[6*]&[6*]C([11*])(C([12*])[13*])C([21*])C([14*])([15*])C&[11*]CC([12*])=O&&[13*]CC[14*]&[15*]CC([16*])O^[16*]C([17*])=[22*]^[8*]C([19*])[21*]^[17*]C([20*])(C)C&[4*]O[8*]&&[7*]C(C[18*])C(=[22*])C^[4*]C(=O)c1ccccc1&[18*]C(
CCCCCc1nc2ccccc2n1-c1ccccc1&&&
COC1=CC=C(CN=C(NO)C2=CC=C(OC3=CC=CC=C3)N=C2)C=C1&&&
[2*]S(=O)(=O)c1ccc(-c2ccc(-c3ccc(F)cc3F)cc2)s1&[1*]N1CCCN([2*])CC1&[1*]Cc1ccc(F)cc1&&&
[1*]=Cc1ccc(C(C)(C)C)cc1&[1*]=C(C#N)C(N)=O&&&
[1*]=C(C(=O)c1ccc(C)c(Cl)c1)S([2*])(=O)=O&[1*]=Cc1cccn1C&&[2*]Cc1ccc(Cl)cc1&&
COc1c(N2CCC(COC3CC3)C2)c(F)c([N+](=O)[O-])c2c1n(C1CC1)cc(C(=O)O)c2=O&&&
[1*]C(=O)C=[3*]&[3*]=Cc1ccccc1&&[1*]N[2*]^[2*]Cc1cccs1&&&
CCOC(=O)Cn1c2ccc(O)cc2c2c3C(=O)NC(=O)c3c(-c3ccccc3Cl)cc21&&&
[1*]C(=O)CO&[1*]Nc1ccc(C=[2*])cc1&[2*]=C(C([3*])=N)C(=O)N=[6*]&[3*]N([4*])C([5*])=[6*]&[4*]SCC[5*]&&&
[5*]C(C)C&[2*]C(=O)C([3*])C[5*]&[1*]N[3*]&[1*]C(=O)C([6*])[7*]^[2*]N[4*]^[6*]CN&[4*]CCc1ccccc1&&[7*]CC(=O)O&&&&
[1*]C1=CC(=O)N(c2cccnc2)C1=O&[1*]N1CCN(c2ccccc2F)CC1&&&
[3*]CCCC&[3*]C([4*])C&[2*]C[4*]&[1*]C(=O)c1cn([2*])nn1&[1*]Nc1ccc(F)cc1F&&&
[3*]C(C)C&[1*]C[3*]&[1*]N([2*])c1ccccn1&[2*]S(C)(=O)=O&&&
[3*]N([4*])C&[3*]CCCC[6*]&[5*]CCCC[6*]^[2*]CC[4*]^[1*]N[5*]&[2*]C#N&[1*]C(=O)c1cccnc1&&&&&
Cc1ccc(C(=O)NC2C(O)C(CO)OC2n2cnc3c(NCc4ccc(O)c(I)c4)ncnc32)cc1&&&
CCc1nn(C)c(C(=O)NC2CC(C(=O)Nc3ccc4OCOc4c3)N(C(=O)C3CCC(C)(C)CC3)C2)c1&&&
[1*]C([3*])(C)C&[1*]C#N&&[3*]N[4*]^[2*]Oc1ccc(Oc2nc(C(F)(F)F)ccc2C[4*])cc1&[2*]Cc1ccccc1&&&
[7*]CCCC&[7*]CCCC[11*]&[11*]CC[12*]&[8*]CCCC[12*]&[1*]C(=O)CCC[8*]&[1*]N[4*]&[2*]CC([4*])CC(O)CCC[9*]&[9*]CC[13*]&[13*]CC[14*]^[2*]O[3*]^[10*]CC[14*]&[3*]C1OC([5*])C(O)C(O)C1O&[10*]CCCC&[5*]CO&&&&&
[3*]=C1OC(=O)C([4*])=C1[5*]&[3*]=Cc1ccc(O)c(Cl)c1&&[1*]O[4*]^[1*]Cc1ccccc1^[2*]O[5*]&&[2*]Cc1ccccc1&&&
N#CC1=C2N=C(c3ccccc3)CC(c3ccccc3)N2n2c(=O)n(-c3ccccc3)c(=O)n2C1c1ccccc1F&&&
NC(=O)n1cc(NC(=O)N2CC(N)CC2C(=O)NCc2cn(Cc3cccc(Br)c3)c3ccccc23)c2ccccc21&&&
COc1ccc(-c2nc3ccccc3o2)cc1OC&&&
[2*]CC&[1*]O[2*]&[1*]C([5*])=O&[4*]C1=C([5*])C(c2ccccc2)NC(=O)N1&[3*]C[4*]&[3*]N1CCOCC1&&&
[1*]C(C)=O&[1*]O[7*]&[7*]C[12*]&[12*]C(=C[13*])C(=O)C=[19*]&[13*]C([14*])(C)C([19*])=[20*]&[18*]C(=[20*])C&&[6*]C([15*])C=[20*]^[2*]O[6*]&[2*]C(C)=O^[15*]C([16*])[17*]&&[17*]C(C)CC[18*]&&[5*]C(C(C)=C[16*])C([8*])([10*])C^[8*]CO&&[3*]
N#CC1=CC=CC(C#CC2=CC=C(C3=CC=C(CN)C=C3)N=N2)=C1&&&
CC(C)=CCc1c(O)ccc2c1OC(c1cccc(N3CCOCC3)c1)CC2=O&&&
OCC1OC(n2cnc3c(NC4CCOCC4)ncnc32)C(O)C1O&&&
COc1cc(-c2c3C=C(C(C)O)C(=O)c3cc3c2C(OC)C(C)O3)cc(OC)c1O&&&
[1*]Nc1nccnc1OC&[1*]C([2*])=O&[2*]C1CCN(c2ccc(N3CCCC3)nn2)CC1&&&
Cc1ccccc1OCCn1cc(C=C2C(=O)NC(=O)N(c3cccc(Cl)c3)C2=O)c2ccccc21&&&
[1*]S(=O)(=O)c1ccc(C(=O)O)cc1&[1*]N1CCN(c2ccc(C(F)(F)F)c(C(F)(F)F)c2)CC1&&&
[1*]Nc1ccc(OC)c(OC)c1&[1*]C(=O)c1ccc(NC(=NC)Nc2ncccn2)cc1&&&
[3*]CN&[1*]C1OC([3*])C(O)C(O)C1N&[1*]O[2*]&[2*]C1C(N)CC(N)C(O)C1O&&&
CCC(CC)NC(=O)c1nnc(Cc2c(Cl)cccc2Cl)Cn2c(=O)n(Cc3ccc(C)cc3)c(=O)c12&&&
N#Cc1cc2c(F)ccc(OCc3cccc(Br)c3)c2[nH]1&&&
[4*]CC(=O)c1ccc(OC)cc1&[1*]O[4*]&[1*]C(=O)c1ccc(N[2*])cc1&[2*]C([3*])=O&[3*]Nc1cccnc1&&&
[3*]N1N=C(C)C(C)CC1=O&[2*]C1SC([3*])=NC1=O&[1*]C(=O)C[2*]&[1*]Nc1ccc(F)cc1&&&
Cn1c(SCC(=O)N2CCc3ccccc3C2)nc2ccccc21&&&
[8*]OC(=O)C([11*])=C&[8*]C([9*])C([10*])[11*]&[3*]C([10*])OC(C)CCC=CCCC([5*])=CC[9*]&[5*]C([6*])[7*]&[4*]CC[7*]^[6*]OC(=O)C(C)=CC(C)C([2*])=O^[1*]O[3*]^[4*]SC&[1*]C(C)=O&[2*]OC&&&&&&
Nc1nc(=O)c2c([nH]1)n(C1CCCC1OC(N)=O)cn2&&&
[4*]S(C)(=O)=O&[2*]N[4*]&[2*]C(C[3*])C(=O)O&[1*]N[3*]&[1*]C(=O)c1ccccc1&&&
[1*]Nc1nc(-c2ccc(CC)c(C)c2)cs1&[1*]C([3*])=O&[2*]N1CCCCC1[3*]&[2*]S(=O)(=O)c1ccccc1&&&
[1*]CC(=O)c1ccc(Cl)cc1&[1*]Sc1ccc(C(O)(C(F)(F)F)C(F)(F)F)cc1&&&
CCCCCN(C(=O)C1CCCCN1C(=O)C(NC(=O)c1ccc2ccccc2c1)C1CCCCC1)C1CCC(C)(C)CC1&&&
[12*]CCC&[12*]C[13*]&[1*]C(=O)CC[13*]&[1*]N1C([4*])C([13*])C([6*])C1[5*]&[4*]CO&&[2*]N[5*]^[2*]C(=O)c1[nH]cnc1C([3*])=O^[6*]n1ccc(=O)[nH]c1=O^[3*]N[7*]&&&[7*]C1C=C([10*])OC([9*])C1[8*]&[8*]CO&&[9*]CO&[10*]C(=O
[3*]C([8*])c1ccc(C(=C)C)cc1&[3*]C([4*])[5*]&[1*]N(C[4*])C[6*]^[6*]C([7*])[8*]^[1*]CC[2*]^[5*]N[7*]&&[2*]N(C)C&&&&&
COc1ccc(-n2c(=S)sc3c2ncn(C)c3=O)cc1&&&
[1*]C(=O)c1cccn1C&[1*]N1CCC2(CC([4*])=NO2)C1&[2*]C[4*]&[2*]N[3*]&[3*]S(=O)(=O)c1ccccc1F&&&
CN(C)c1ccc(OCc2nn3c(Cn4c(=O)[nH]c5ccccc54)nnc3s2)cc1&&&
CN1C(C2=NN=C(C3=CC=CS3)O2)=NN=C1C1=CC=C(Cl)C=C1&&&
CCCc1nc2ccc(NC(=O)c3ccc(S(=O)(=O)N4CCOCC4)cc3)cc2n1Cc1ccc(-c2ccccc2-c2nnn[nH]2)cc1&&&
FC1=CC=C(NC2=CC(NC3=CC=CC=C3)=NC(N3CCOCC3)=N2)C=C1&&&
[1*]C#Cc1ccccc1CC&[1*]C([6*])=CC=C[2*]&[2*]C([3*])[4*]&[3*]C([5*])=C(C)CS([4*])(=O)=O^[5*]N([6*])[7*]&&[7*]CC&&&
COc1ccc(C2COc3cc(OC)c(OC)c(OC)c3C2=O)cc1OC&&&
[8*]CC&[7*]C([8*])C&[7*]C1OC(C[9*])(O[14*])CCC1C&[9*]C([10*])[11*]&[11*]OC([19*])=O^[12*]C([13*])[14*]&[10*]C[12*]^[3*]C(C(C)=CC[13*])C(C)C=CC=[20*]&&&[15*]C(=[20*])C(O)(C([16*])[17*])C([18*])[19*]&[17*]C(O)C(C)=C[18*]^[1*]O[3*]
Cc1nn(C(=O)C(C)C)c2c1n(Cc1cccc(Cl)c1)c(=O)cc2&&&
[2*]S(=O)(=O)c1cn(C)cn1&[1*]N[2*]&[1*]Cc1cnc(N2CCCC2)s1&&&
COc1ccc(-c2nc3cc(CCC(=O)O)ccc3o2)cc1OC&&&
CN(C)CCCn1c(=O)c2c(c3cc(O)c(O)cc31)n(C)c1cc(OCCCCCCN3CCCC3)c(O)cc21&&&
[1*]C(=O)c1ccc(C#N)cc1&[1*]N[3*]&[3*]CCC[4*]&[2*]N[4*]&[2*]C(=O)c1ccccn1&&&
[1*]C(=O)Cc1ccccc1OC&[1*]Nc1ccc(-c2nnc(-c3ccccc3)o2)cc1&&&
CC(O)c1ccc(-c2nc(-c3ccc4nccnc4n3)no2)cc1&&&
[1*]CC=C&[1*]C(CC(O)CC(O)C[2*])OC(=O)CC(O)C(O)C(O)CCO&[2*]C1(C)CCC([3*])O1&[3*]CC[4*]&[4*]C[5*]&[5*]CCC(=O)c1ccc(C)cc1&&&
[3*]Cc1cnc(C)nc1C&[1*]N[3*]&[1*]C([2*])=O&[2*]N[4*]&[4*]C1CC1&&&
Cc1cnc(C#Cc2ccc(C(=O)NCC(F)(F)F)cn2)c2ccc(S(=O)(=O)Nc3ncccc3Cl)cc12&&&
COC1=CC=C(C2NCC(=O)N2C2=CC=CC=C2)C=C1&&&
Cc1cc(C)cc(-c2c(OCCC3CCCCN3)c3cc(Br)c(Cl)cc3[nH]c2=O)c1&&&
[10*]CC&[1*]C([10*])([11*])[12*]&[11*]CC&&[12*]CC&[1*]N[2*]^[2*]C([4*])[5*]&[4*]C([6*])[7*]&[7*]C(C)(C)CC(O)C(C)(C)C([9*])=O^[5*]C(C)(C)C([6*])=O&&[9*]C([10*])=O&[3*]=CC(=O)C([12*])(C)O&[3*]=C(C)C=O&&&
[4*]CC&[1*]N([4*])[5*]&[2*]C(=O)C[5*]&[2*]Nc1ccc(N[3*])c(C(F)(F)F)c1^[1*]C(=O)C[6*]^[3*]C(C)=O&[6*]S[7*]&&&[7*]Cc1ccc(C)cc1&&&
[1*]=Cc1cccc(OC)c1&[1*]=Cc1cc(C(F)(F)F)[nH]c(=O)n1&&&
[3*]C(c1ccccc1)N(N=[4*])C(C)=O&[2*]C(=[4*])C([3*])=[5*]&[1*]N(C[2*])CC=[5*]&[1*]Cc1ccoc1&&&
CN(c1ncnc2c1ccs2)C1CCC(CS(=O)(=O)N2CCCO2)CC1&&&
ClC1=CC=C(NC2=NC(C3=CC=CC=C3)=CS2)C=C1&&&
COc1ccccc1-c1c(C(=O)O)c(OCc2ccccc2)c2ccccc2c1OC&&&
CN(C)c1nc(C#Cc2ccccc2)nc2c1nnn2-c1ccc(F)cc1&&&
NS(=O)(=O)c1cnc2ccc([N+](=O)[O-])cc2c1Nc1c(Cl)cccc1Cl&&&
[1*]=Cc1cc(C)n(-c2ccc(Cl)c(C(=O)O)c2)c1C&[1*]=C1SC([2*])=NC1=O&[2*]N1CCOCC1&&&
O=C1COc2ccc(N3CCC(n4cccn4)CC3)cc2N1&&&
[1*]C(=O)c1cc(S([3*])(=O)=O)ccc1F&[3*]N1CCCC1&&[1*]Nc1ccccc1C([2*])=O^[2*]N1CCCC1&&&
[4*]CCCC&[4*]C[9*]&[9*]CCC[10*]&[5*]C[10*]&[2*]C(=O)CCC[5*]&[2*]N1CCC([3*])CC1&[1*]C([3*])=O&[1*]Oc1ccccc1OC&&&
[2*]C(C)C(=O)O&[1*]=Cc1ccc(-c2ccc(Cl)cc2)c(C[2*])c1&[1*]=C1C(=O)NC(=S)NC1=O&&&
[3*]CC&[1*]O[3*]&[1*]C(=O)c1sc(N[2*])cc1C&[2*]C(=O)C[4*]&[4*]Sc1n[nH]c(-c2ccco2)n1&&&
NS(=O)(=O)c1cccc(Nc2c3c(Cl)cccc3nc3ccccc23)c1&&&
[1*]C(C)C(Cc1ccc(Cl)cc1)c1ccc(O)cc1&[1*]N[2*]&[2*]S([3*])(=O)=O&[3*]N(C)C&&&
CCCN1C(=O)c2ccccc2C1c1ccccc1&&&
O=C1Nc2ccccc2C1=Cc1cccc(CCN2CCCCC2)c1&&&
C1=CC=C(C2=CSC(C3=CSC=C3)=N2)C=C1&&&
COCc1cc(OC)c2C(=O)C(=Cc3ccc(N4CCN(C)CC4)cc3)Oc2c1&&&
[1*]C([2*])=O&[2*]C1CC1c1ccccc1&&[1*]N1CCOC([3*])C1^[3*]CO&&&
[1*]S(=O)(=O)c1ccc(F)c(F)c1&[1*]N1CCC2(CC1)ON(c1ccccn1)C(c1ccccc1)C2c1ccccc1&&&
Nc1ccccc1NC(=O)c1ccc2c(=O)n(Cc3ccccc3F)c(S)nc2c1&&&
[2*]C([3*])C&[1*]O[2*]&[1*]C(=O)c1ccccc1[N+](=O)[O-]^[3*]C(O[4*])C([12*])C&&[4*]C([5*])C(OO[8*])(C([9*])[10*])C([11*])[12*]&[5*]O[6*]&&[6*]C([7*])([8*])C&[7*]CC[9*]&[10*]C(C)CC[11*]&&
Cc1ccc(-c2c(-c3ccc(Cl)cc3Cl)n4nc(C)cc4nc3c2C)cc1&&&
[5*]C(=O)CC(C)(C=C)O[6*]&[5*]C(O)(C([6*])([7*])C)C([10*])(C)C([8*])[9*]&[2*]C([8*])C([7*])O&[1*]O[2*]^[9*]C(C)(C)CC([10*])=O^[1*]C(=O)C[3*]&&&[3*]N([4*])C&[4*]CCO&&&
[2*]n1nc(C)cc1C&[2*]C[3*]&[1*]N1CCOC([3*])C1&[1*]Cc1nc(-c2ccccc2F)oc1C&&&
Cc1cc(-c2n[nH]c3cc(NC(=O)NC(C)c4ccc(-c5ccccc5)s4)ncc23)ccn1&&&
CN(C(=O)c1ccc(-c2cc3nccc(N4CCCN(CC5CC5)CC4)c3s2)cc1)C1CCNCC1&&&
Cc1cccc(Nc2nc3ccc(NC(=O)c4ccccc4)cc3nc2NC2CCC(CN)C2)c1&&&
Clc1ccccc1Cn1c(NC2CCN(CCCN3CCOCC3)CC2)nc2ccccc21&&&
CC(C)(C)OC(=O)NC(Cc1c[nH]c2ccccc12)C(N)=O&&&
[1*]C([3*])=O&[3*]C1CNCCN(c2cc(C(F)(F)F)nc(N[2*])n2)C1&[2*]C[4*]^[1*]N1CCSCC1^[4*]C1CC1&&&&&
Cc1nn(-c2ccc(Cl)cc2)c2c1C(=O)CC(C)(C)C2&&&
[1*]Nc1ccccc1OC&[1*]S(=O)(=O)c1ccc(N[2*])cc1&[2*]S(C)(=O)=O&&&
CCCCCCC#Cc1nc(NC(=O)c2ccc(NC(=O)c3ccc(NC(=O)CCCN4C(=O)C5C6C=CC(C6)C56CC=C(C)C)cc4n3)cc2)c2ncn(CCCCC)c2n1&&&
[1*]C([2*])=O&[1*]Nc1ccc(N2CCCC2)cc1&&[2*]N[5*]^[5*]C1CCCC1[6*]&[3*]N[6*]&[3*]C([4*])=O&[4*]Nc1ccc(OC(F)(F)F)cc1&&&
O=C(Nc1cccc2cccnc12)c1ccc2OCOc2c1&&&
COc1cccc(-c2cn3nc(C(C)C)sc3n2)c1&&&
COC1=CC=C(C2OOC(C3=CC=C(C(N)=O)C=C3)OO2)C(OC)=C1OC&&&
[1*]C(=O)c1ccc(-c2cccc([N+](=O)[O-])c2)o1&[1*]Nc1ncc([N+](=O)[O-])s1&&&
[1*]C1C([2*])=NN(c2ccc(Br)cc2)C1c1ccc(OC)cc1&[2*]C(=O)c1ccc(C)cc1&&[1*]C(C)=O&&
[1*]Oc1ccc(C=[3*])cc1OC&[3*]=C1SC(=S)N([4*])C1=O&[4*]CC(=O)c1ccccc1^[1*]CC[2*]&&[2*]N1CCOCC1&&&
COc1ccc(C(CC(=O)NCC(=O)O)N2C(=O)c3ccccc3C2=O)cc1OC&&&
[1*]Cc1ccc(NC(=S)NNC(=S)N[2*])cc1&[2*]C1CC1&&[1*]N1CCOCC1&&
Cc1c(-c2ccccc2)n(-c2ccccc2)c2nc(=S)[nH]n12&&&
CC(C)(Oc1ccc2c(=O)c3ccccc3oc2c1)C(=O)O&&&
[1*]CC(C)CC(C(=C)c1ccc(OC)cc1)c1cccc(OC)c1&[1*]Nc1ccc([N+](=O)[O-])cc1&&&
[1*]CC&[1*]O[2*]&[2*]C1OC(C)C([6*])C(O)C1O&[3*]O[6*]&[3*]C1OC(C)C([7*])C(O)C1O&[4*]O[7*]&[4*]C1OC([8*])C(O)C(O)C1[5*]&[8*]CO&&[5*]Oc1ccc(-c2cccc(OC)c2)cc1&&
[1*]C(=O)c1ccc(-c2ccc(-c3cnc(OC)c(OC)c3)cc2C)c(C)c1&[1*]N[3*]&[2*]C(=O)C([3*])CC(=O)O&[2*]N[4*]&[4*]CC[5*]&[5*]C1CCNCC1&&&
[2*]Sc1ccc(C)cc1&[1*]C(=O)c1ccc(S([2*])(=O)=O)cc1&[1*]N1CCOCC1&&&
[2*]C(=O)C[9*]&[1*]O[9*]&[1*]C(=O)c1ccccc1^[2*]N[4*]&&[3*]C(=O)C([4*])Cc1ccccc1&[3*]N1CCN([5*])CC1&[5*]C([7*])=O&[6*]N1CCCC1[7*]&[6*]C(=O)Cc1ccccc1&&&
CC1c2nnc(-c3ccc(C#N)cc3)n2CCN1C(=O)c1ccno1&&&
OCCN1CCN(c2nc(Oc3ccccc3)c3ncccc3n2)CC1&&&
CN1CCN(CCCNc2nnc(-c3c[nH]c4ncccc34)o2)CC1&&&
COC(=O)c1ccc2c(c1)C(=O)C=C(Nc1ccc(OCc3ccccc3)cc1)C2=O&&&
[1*]n1nnnc1CC&[1*]C1CC(=O)N(C)C1=O&&&
[2*]OC&[2*]C(C=CC=C(C)C(=O)N[7*])C([4*])C(C)=CC(C)C(O)C([3*])CC(C)C[9*]&[7*]C([8*])=[11*]&[8*]C([10*])=O^[9*]C([10*])=[12*]&[6*]C(=[12*])C(=O)C=[11*]&[3*]OC^[5*]N[6*]&&[1*]O[4*]^[5*]Cc1ccccc1C&[1*]C(
COCC(C)C(O)(C#Cc1cc2c(cc1F)SCCn1cc(C(N)=O)nc-21)c1ccc(F)cc1&&&
[1*]C(C)=O&[1*]Nc1cc(C(=[3*])C)ccc1O&[3*]=C(C[4*])C(=O)C=[7*]&[4*]C([5*])(C)C([6*])=[7*]&[2*]C(C=CC=C([6*])C)=C[5*]&[2*]C(C)C&&&
[1*]Nc1ccc(OC)cc1[N+](=O)[O-]&[1*]C(=O)C([3*])C&[2*]N[3*]&[2*]C(=O)c1cccc(Br)c1&&&
N#Cc1cccc2c1nc(N(CCCN1CCOCC1)C(=O)c1ccncc1)s2&&&
[1*]CC(O)c1ccc(OC)cc1&[1*]N([2*])[3*]&[2*]CCC(=O)O&&[3*]S(=O)(=O)c1ccc(C#N)cc1&&
CC1Cc2c(OCc3ccc(-c4ccccc4)cn3)ccc3c2c(c(CCOCC(=O)O)n3Cc2ccc(Cl)cc2)S1&&&
[1*]C(=O)C([3*])c1ccc(OC)c(OC)c1&[1*]N[4*]&[4*]C1CCCC1^[2*]N([3*])c1cccc(C)c1&&[2*]C(C)=O&&&
[2*]CC&[1*]C(=O)c1nc(O[2*])ccc1Cl&[1*]Nc1nccs1&&&
CCN(CC)CC(=O)c1ccc2[nH]c3c(CC4(O)C5Cc6ccc(O)c7c6C4(CCN5CC4CC4)C3O7)c2c1&&&
O=S(=O)(NN=Cc1ccccc1Cl)c1ccc2OCCOc2c1&&&
CCOc1nc2cc(-c3nc(-c4ccc(OC)cc4)no3)ccc2n1CC&&&
O=C(O)c1ccc2C(=O)N(O)c3c2c1ccc3&&&
[4*]CC&[4*]CC[5*]&[3*]n1cc(C[5*])nn1&[1*]CC[3*]&[1*]N[2*]&[2*]S(=O)(=O)c1ccc(C(C)(C)C)cc1&&&
COc1cc(C2c3c(CC4C(=O)NC(CO)C(=O)N42)c2ccccc2[nH]3)cc(OC)c1OC&&&
[2*]N(C)c1ccccc1OC&[1*]C(=O)c1ccc(S([2*])(=O)=O)cc1&[1*]N[3*]&[3*]C1CCCCCC1&&&
N=C(N)c1ccc(CNC(=O)N2CCC(N3Cc4ccc(S(N)(=O)=O)cc4C3=O)CC2)cc1&&&
CC1=CC(C2=CC(C)=C(C)C=C2C)=NC(=S)[NH]1&&&
[2*]N1CC(C)OC(C)C1&[1*]C(=O)c1ccc(S([2*])(=O)=O)cc1&[1*]N1CCCCC1&&&
[4*]NC&[1*]C([4*])=O&[1*]O[6*]&[6*]Cc1nc(=S)[nH]c(O)c1C[7*]&[5*]N[7*]&[2*]C([5*])=O&[2*]O[8*]&[3*]C(=O)C[8*]&[3*]Oc1cccc(C)c1&&&
[1*]NC(=S)Nc1cccc(C(F)(F)F)c1&[1*]C([2*])([3*])[4*]&[3*]C[13*]&&[2*]C[5*]^[5*]C([6*])[7*]^[4*]C[10*]^[7*]C[12*]&&&&[6*]C[8*]^[8*]C([9*])[10*]&[9*]C[11*]&[11*]C([12*])[13*]&&&
[1*]Nc1cc(S([6*])(=O)=O)ccc1C&[6*]N1CCOCC1&&[1*]C(=O)C[3*]^[3*]N[4*]&[2*]C(=O)C([4*])C&[2*]N[5*]&[5*]C(Cc1ccc(O)cc1)C(=O)O&&&
O=C(Nc1ccc(F)cc1)c1c(C2CC2)n(-c2nc3ccccc3s2)nc1&&&
Cc1c2Cn3cncc3-c3cc(F)ccc3-n2cn1&&&
COc1cccc(-c2cc(CCNP(=O)(O)OP(=O)(O)O)cc(-c3nc4cc(C(=O)NC(CC(=O)O)C(=O)O)ccc4n3C3CCCCC3)c2O)c1&&&
O=C(Nc1ccc(Cl)c(C(F)(F)F)c1)C(=O)c1c[nH]c2ccccc12&&&
Nc1nc(-c2cc(F)cc(F)c2)cc(-c2c3ncccn3nc2)n1&&&
[3*]CC&[3*]CC[4*]&[1*]Nc1nnc(C[4*])s1&[1*]C([2*])=O&[2*]C1CCN(C)CC1&&&
CN1CCC(O)(C#Cc2ccc3CC4(Cc3c2)C(=O)Nc2ccc(C#CCC3CC3F)nc2)C1=O&&&
[1*]C(C)=O&[1*]N[2*]&[2*]C(C[3*])CC(=O)Br&[3*]S[4*]&[4*]CC=O&&&
[1*]Nc1ccc(-c2nc(-c3ccc(OC)cc3)c(-c3ccncc3)[nH]2)cc1&[1*]C(=O)c1ccccc1&&&
O=C(O)c1c2CCCCc2nc2c(C(=O)c3ccccc3Cl)cccc12&&&
[1*]C(C[2*])c1ccc(OC)cc1&[2*]N[3*]&[3*]C(C)C^[1*]N1CCC([4*])C1&&[4*]Cc1ccc(O)c(OC)c1&&&
Cc1ccc2c(c1)c(CN(C)CC(O)c1ccccc1)c(-c1ccccc1)n2C&&&
CCc1ccc(CNc2nc3c(c(=O)n(C)c(=O)n3C)n2CCCc2ccccc2)cc1&&&
COC(=O)C=Cc1cc2ccccc2nc1Cl&&&
[3*]=CC([8*])(C)C&[3*]=CC=[4*]&[4*]=CC(=O)C([5*])(C)O^[8*]C(O)c1ccccc1^[2*]C[5*]&&&[1*]=CC(=O)C([6*])([7*])O&[7*]CC(=O)O&&[1*]=Cc1ccc(O)cc1&[6*]CO&&
[2*]N(C)C&[1*]N1CC([2*])C1&[1*]C(=O)Cc1cccc(C[3*])c1&[3*]n1ncc(N2CCCC2)c(Cl)c1=O&&&
[6*]CCCC&[1*]N[6*]&[1*]C([12*])=O&[3*]N1CCCC1[12*]&[3*]C(=O)C([7*])C[11*]&[11*]Sc1ccccc1&&[4*]N[7*]^[4*]C(=O)C([8*])Cc1ccccc1&[5*]N[8*]&[2*]C([5*])=O&[2*]N[9*]&[9*]C(CCC[10*])C(N)=O&[10*]NC(=N)N&&&
[3*]S(=O)(=O)c1cccc(C(F)(F)F)c1&[1*]N[3*]&[1*]CC([2*])c1ccc(Cl)cc1&[2*]N1CCCCC1&&&
O=C(O)C1CCCCC1c1nc2cc(Cl)c(N3CCNCC3)cc2n1Cc1cc2ccccc2[nH]1&&&
[4*]S(=O)(=O)c1ccc(C)cc1&[1*]C(=O)c1ccccc1N[4*]&[1*]O[3*]&[2*]C(=O)C[3*]&[2*]N1CCCC1&&&
[1*]CC(=O)c1ccc(F)cc1&[1*]n1cc([N+](=O)[O-])cn1&&&
Cc1ccc2cc(C)c(=O)oc2c1&&&
COc1ccc(C(=O)C=Cc2cccc3ccccc23)c2c1CC(C)(C)OC2&&&
CSC1=NC(Cl)=C(C#N)C(Cl)=N1&&&
[2*]CCCC([11*])=C&[2*]C([3*])(C)C([10*])[11*]&[1*]=C([3*])C[10*]&[1*]=C(C)C&&[4*]C([5*])=[12*]^[5*]C(=O)C=[12*]&&[6*]CC[7*]^[7*]C([8*])C([9*])[10*]&[4*]C([9*])(C)C&&&
[1*]C(=O)C([4*])C&[4*]N[5*]&[5*]S(=O)(=O)c1ccc(Br)cc1^[1*]O[3*]&&[2*]C(=O)C([3*])C&[2*]Nc1ccc(OC(F)F)cc1&&&
CCN1c2ncc(COc3cccc(Cl)c3C#N)cc2C(=O)N(C)c2ccc(Cl)nc21&&&
COC1=CC=C(CC2=C(C(F)(F)F)[NH]C(C#N)=C2)N=C1&&&
[2*]CCCC&[2*]CC[4*]&[4*]CC[5*]&[3*]CC[5*]&[1*]CC(=O)CCC[3*]&[1*]Sc1nc(=O)c(C)c(Cc2c(F)cccc2F)[nH]1&&&
CCOC(=O)Cn1cc(C(=O)c2ccc([N+](=O)[O-])c3ccccc23)c2ccccc21&&&
[1*]C(C(=O)c1ccc(C#N)cc1)c1ncc(C)s1&[1*]N1CCOCC1&&&
CC1CN(C(C)CO)C(=O)c2cccc(NC(=O)Nc3ccc(C(F)(F)F)cc3)c2OC1CN(C)Cc1ccc(-c2ccccc2)cc1&&&
[1*]Nc1cc(C([6*])=O)n(C)c1&[1*]C(=O)c1cc(N[2*])cn1C&[2*]C(=O)c1cc(N[3*])cn1C^[6*]N[8*]^[3*]C(=O)C[7*]&[8*]CC[9*]&[4*]N[9*]&[9*]C(=N)N&[4*]C(=O)c1cc(C([5*])=O)n(C)c1&&&[5*]N[10*]&[10*]
[1*]C(C)O&[1*]C([7*])C([4*])=O&[4*]N([5*])C([6*])[7*]&[2*]C([5*])=C([3*])C([6*])C&[2*]C(=O)O&&[3*]Cc1ccccc1&&
CC(=O)NCCCCC(=O)NC(C=O)Cc1c[nH]c2ccccc12&&&
Cc1nnc2CNCCn12&&&
[1*]C(=O)c1ccc(CC([3*])C)cc1&[1*]N[2*]&[2*]CC[5*]^[3*]N[4*]^[5*]n1ccnc1&[4*]CC(O)c1ccc(O)c(CO)c1&&&&&
[1*]Nc1ncc(C)s1&[1*]C(=O)CCC([2*])=O&[2*]N[3*]&[3*]Cc1ccc(F)cc1&&&
CN(C(=O)COC(=O)c1cc(-c2ccc(Cl)s2)nc2ccccc12)C1CCS(=O)(=O)C1&&&
[2*]CC&[1*]O[2*]&[1*]C([4*])=O&[3*]N1CCC1([4*])C&[3*]S(=O)(=O)c1cccc(Cl)c1&&&
CC(=O)C1CCC2(CC1)OCC(CCc1ccc3CCCCc3c1)O2&&&
[1*]C(=O)C(N)C(C)c1nc(-c2ccc(F)cc2)no1&[1*]N[2*]&[2*]Cc1ccccc1&&&
[3*]C([4*])=O&[3*]NO&&[1*]C1([4*])CCC1^[1*]N[2*]&[2*]Cc1ccc(-c2noc(C3CC3)n2)cc1&&&
[1*]C(=O)c1ccc(O)cc1&[1*]N[2*]&[2*]C(CCCCNC([4*])=O)C(=O)NC[5*]&[4*]C(=O)O&&[3*]N1CCC([5*])CC1^[3*]CC(F)F&&&
[1*]Oc1cc(C2CC(=O)N([2*])C2=O)cc(OC)c1OC&[1*]Cc1ccco1&&[2*]Cc1cccs1&&
[3*]OC&[3*]CCC[4*]&[1*]N[4*]&[1*]C(=O)c1cccc(C([2*])=O)n1&[2*]N([5*])C&[5*]Cc1cccc(C#N)c1&&&
Cn1cc2CCOc3ccc(C(=O)C4CCCCC4)cc3-c2n1&&&
[1*]C#N&[1*]C1C(=O)NC(=O)C([2*])C1c1ccccc1&[2*]C1C(=O)NC(=O)N([3*])C1=O&[3*]CC[4*]&[4*]C1=CCCCC1&&&
[1*]C(C)=O&[1*]N([2*])c1ccc(Cl)cc1&[2*]C1CCN(C)CC1&&&
[1*]C(=O)CCC[3*]&[2*]C[3*]&[2*]n1c(-c2ccccc2)ccc1-c1ccccc1^[1*]NO&&&&
COc1cccc2c1C(=O)c1c(O)c3c(CC(O)(C(=O)COC(=O)C45CCC(C)(C(=O)O4)C5(C)C)CC3OC3CC(N)C(O)C(C)(C)O3)c(O)c1C2=O&&&
[1*]=Cc1cc[n+](Cc2ccccc2)cc1&[1*]=Cc1ccccc1&&&
Cc1cccc2c1[nH]c(C(=O)Nc1c(C(C)C)occ1)cc2=O&&&
[1*]C(=O)c1cc(OC)c(OC)c(OC)c1&[1*]N[2*]&[2*]CC=[3*]&[3*]=Cc1ccccc1&&&
[1*]N1CCCC(c2noc(C)n2)C1&[1*]C(=O)CC[2*]&[2*]n1cccn1&&&
[1*]N([5*])C&[5*]CCC(c1ccccc1)c1ccccc1&&[1*]C(=O)C[6*]^[2*]N[6*]&[2*]C(=O)C[7*]&[3*]N[7*]&[3*]C([4*])=O&[4*]N[8*]&[8*]CC[9*]&[9*]C1CCCCC1&&&
[2*]OC&[2*]CC[3*]&[1*]O[3*]&[1*]C(=O)c1cnc(SC)nc1OC&&&
O=c1c2c(nc(-c3cccnc3)[nH]2)n(-c2ccccc2)c(=O)n1CC(=O)NCc1ccco1&&&
[5*]CC&[1*]N([4*])c1c(N)n([5*])c(=O)[nH]c1=O&[3*]CC[4*]&[3*]OC^[1*]C(=O)C[2*]&&[2*]Oc1ccc(Cl)cc1Cl&&&
[1*]CC(=O)O&[1*]Nc1cc(C[2*])cc(S[3*])c1&[2*]N1CCCC1&&[3*]Cc1ccc(-c2ccccc2)cc1&&
Cc1c(OCC(=O)Nc2ccccc2)cccc1-c1nc2ccccc2o1&&&
OCCCn1nc(-c2cccs2)c2cnc(Nc3cccc(C(F)(F)F)c3)nc21&&&
[2*]C(=O)c1ccccc1&[1*]C(=O)c1cc(N[2*])cc(N([7*])CC[4*])c1&[1*]O[3*]&[3*]C(c1ccccc1)c1ccccc1^[4*]C([5*])C([6*])[7*]&&[5*]C[6*]&&&
[1*]C(C)=O&[1*]O[5*]&[5*]C1CC([6*])C([7*])C(=O)O1&[6*]OS(=O)(=O)O&&[2*]O[7*]^[2*]C(C)=O^[3*]O[8*]&&[3*]C(C)=O&&&
[1*]Nc1cnn(C)c1N1CCCC2(CCN(c3cc(N4CCCC4)c(F)cn3)C2)C1&[1*]S(=O)(=O)c1cn(C)cn1&&&
[1*]Nc1cccc(OC)c1&[1*]C(=O)C[3*]&[2*]Nc1cc(S([3*])(=O)=O)ccc1OC&[2*]C(C)=O&&&
[1*]S(=O)(=O)c1ccc(Oc2ccc(Cl)cc2-c2ccsc2)c(C#N)c1&[1*]Nc1ncns1&&&
COC1=CC(OC)=C(CC2=CN=C(NN=CC3=C(C)C=C(C)C=C3O)S2)C=C1C&&&
[7*]CC&[1*]C1(C)CC(C)C(=O)C(C)C(O)C(C)(O)C([7*])OC(=O)C(C)C([4*])C(C)C1[5*]&[2*]O[4*]&[2*]C1OC(C)CC([6*])C1O^[1*]OC^[6*]N(C)C&&[3*]O[5*]&&[3*]C1OC(C)CC(O)C1O&&&
Cc1ccc(N=c2oc3c(C)nc(C)nc3n(Cc3ccc(F)cc3)c2=O)cc1&&&
CC1CCC(Cn2c(N3CCOC4CC(C)CC43)nc3cc(-c4noc(=O)[nH]4)nc(-c4cncc(Cl)c4)c32)CC1&&&
CCc1nc2ccc(Br)cc2c(=O)n1-c1nccs1&&&
Nc1ccc(CN2C(=O)N(CCN3CCC(n4c(=O)n(-c5ccccc5OCC(F)(F)F)c5ccccc54)CC3)Cc3ccccc32)cc1&&&
[2*]CC(=O)c1ccc(C)cc1&[1*]O[2*]&[1*]C(=O)C[3*]&[3*]N(C([4*])=O)C([9*])=O&[4*]C(C([5*])[6*])C([9*])C([7*])[8*]&[5*]C=C[7*]&&[6*]C[8*]&&
[1*]C(c1ccc(C(F)(F)F)cc1)c1ccnn1C&[1*]Nc1cnc(F)c(Oc2cccnc2)n1&&&
CCN(CC1CCCO1)C(=O)c1ccc(-c2ccc3c(c2)OCCN3S(=O)(=O)c2ccccc2C)cc1&&&
[1*]n1c(-c2ccc(OC)cc2)csc1=Nc1csc(C)c1C(=O)O&[1*]Cc1ccccc1&&&
[1*]C(=O)c1ccc(-c2nc(CC)no2)cc1Cl&[1*]N[2*]&[2*]C(CC)CO&&&
CC(=O)NC(=S)c1ccc2[nH]c(-c3ccccc3)nc2c1&&&
[1*]C(=O)CC&[1*]N([2*])c1nc(C)cc(C)n1&[2*]Cc1ccccc1N([3*])C&[3*]S(C)(=O)=O&&&
COc1ccc2c(OC3CC4C(=O)NC5(C(=O)NS(=O)(=O)C6CC6)CC5C=CCCCCN(C)C(=O)C4C3)cc(-c3nc(C(C)C)cs3)nc2c1C&&&
Cc1ccc(C(=O)N2CCN(c3cc(C)nc4c3cco4)CC2)cc1&&&
COc1cccc(CN2CCCC(c3nnc4ccc(-c5ccc(F)cc5)nn34)C2)c1&&&
O=C1Nc2ccccc2C1=Nc1nc(N2CCNCC2)nc2c1c1c(CCCC1)s2&&&
O=[N+]([O-])c1cccc(CSCc2cc(=O)oc3ccc(Cl)cc23)c1&&&
[1*]CC([6*])c1nc(C(C)C)no1&[1*]C([2*])[3*]&[2*]CC[4*]^[4*]C([5*])[6*]&[3*]N[5*]&&&&
[1*]OC&[1*]C(=O)C=[2*]&[2*]=Cc1cn([3*])c(=O)[nH]c1=O&[3*]Cc1cccc(OC)c1&&&
[1*]C(=O)c1nc(CC)oc1C&[1*]N(C[6*])CC[3*]&[3*]C([4*])C([5*])[6*]&[2*]N(C[4*])CCO[5*]&[2*]Cc1ccsc1&&&
[1*]Cc1ccc(OC)cc1&[1*]C1CC(=O)N1S(=O)(=O)c1ccc(C)cc1&&&
[1*]C(=O)c1cccc(-c2ccc(S(C)(=O)=O)cc2)c1&[1*]Nc1ccc(Cl)cc1C([2*])=O&[2*]Nc1ccc(F)cn1&&&
O=C1c2cccc3c4c(ccc3c2C(=O)N1O)C(=O)N1CCCC1[11*]&&&
CN1CCC(C2CCCN2c2nc(-c3ccc(F)cc3)cc3ccccc23)CC1&&&
COc1cccc2c1CCC(=O)C2=O&&&
O=C(c1cccnc1)N1CCc2cc(F)cc(OCc3ccc4ccccc4n3)c2C1&&&
[1*]C(=O)Cc1c(-c2ccccc2)noc1C&[1*]N[2*]&[2*]C1CCCC1&&&
Cc1cc(N)c2cc(NC(=O)c3ccc(-c4cccc(Cl)c4)o3)ccc2n1&&&
CCOc1ccc(NC(=O)Cn2sc3ccccc3c2=O)cc1&&&
[2*]CO&[1*]N1CCC([2*])([3*])CC1&[3*]Cc1ccccc1&&[1*]Cc1cc(O)ccc1O&&
COc1ccc2CCN(C3CC=C(c4c[nH]c5ccccc45)CC3)Cc2c1OC&&&
Cc1ccc(-c2cn3cc(C(=O)O)nc3cc2)cc1&&&
[1*]Nc1ccc(OC)cc1[N+](=O)[O-]&[1*]C(=O)C[3*]&[2*]C(=O)c1nnn([3*])c1C&[2*]Nc1ccc(F)cc1&&&
[O-][n+]1c2sccn2cc1-c1ccc(NCCN2CCCCC2)cc1&&&
Cc1cc2c(C=NNC3=NC(=O)C(C)(F)C(=O)N3)cccc2[nH]1&&&
O=C(Nc1cccc(F)c1)c1cc2ccccc2s1&&&
CNc1ncc2c(n1)ccc1c(S(=O)(=O)Nc3ncc(Br)cn3)cc(OC)cc12&&&
O=S(=O)(Nc1cccc(Nc2ncc3ccccc3n2)c1)c1ccc(F)cc1&&&
[1*]Cc1ccc(OC)cc1&[1*]ON=C[2*]&[2*]C([9*])C[4*]&[4*]C([5*])[6*]&[5*]C=C[7*]^[7*]C([8*])[9*]&[3*]C([6*])[8*]&&[3*]Cc1ccccc1&&&
[1*]CCc1cc(OC)c(OC)c(OC)c1&[1*]N(C)c1ccc(C)c(C)c1&&&
[1*]C(C[2*])CC(=O)O&[2*]C1CCCCC1&&[1*]N1CCC(c2ccccc2)CC1&&
O=C(Nc1ccc(-c2c[nH]c3c2cc(C(=O)N2CCC(N4C(=O)OCc5c4ccc(F)c5F)CC2)s3)c(F)c1)Nc1ccc(Cl)cc1&&&
[2*]Oc1ccc(C(CC)(CC)c2ccc(O[3*])c(C)c2)cc1C&[3*]CC([4*])C(=O)O&[1*]N[4*]^[2*]CC(=O)O^[1*]C(=O)C(=O)O&&&&&
CC(=O)C1(O)C(=O)OC(=N)c2ccccc21&&&
O=C(CSc1ccccc1C(F)(F)F)NCc1ccc2OCOc2c1&&&
[1*]Nc1cnc(-c2c(C(C)C)cnn2C)c(-c2cc(C)c(O)cc2F)c1&[1*]S(C)(=O)=O&&&
Cn1nc2ccccc2n1&&&
sc1ccnc2c1ncn2C1OC(CO)C(OCc2ccccc2)C1OCc1ccccc1&&&
[1*]N1CCN(C)CC1&[1*]CC[2*]&[2*]C1(c2ccccc2)CCC(=O)NC1=O&&&
N#Cc1cc2c3OC4CC(N)C(O)C(C4)c3c3OCOc3c2cc1O&&&
[2*]CC&[2*]N([3*])c1ccc(OC)c(C)c1&[1*]Nc1nnc(S([3*])(=O)=O)s1&[1*]C(=O)c1ccco1&&&
[9*]CCCC&[7*]=CC([10*])C&[7*]=C(C[10*])CC[11*]&[8*]=CC([9*])C&[8*]=CCCCCCC(=O)O&&[5*]CCCC[11*]^[2*]N[5*]&[2*]C(=O)C[6*]&[1*]O[4*]&[1*]C([3*])=O&[3*]N[6*]&[4*]Cc1ccccc1&&&
CC1=CC=C([N+](C)(C)C)C=C1I&&&
COc1cc2c3c(c1OC)-c1c(CC3N(C)CC2)c2ccc(OC)cc2[nH]1&&&
COc1ccc(-n2c(Nc3cccc(C(F)(F)F)c3)nc3ccccc32)cc1&&&
COc1ccc(-c2c(-c3ccc(OC)cc3)nc3sc(N)nn23)cc1&&&
[1*]C(=O)CC&[1*]N1CCC([3*])CC1[2*]&[3*]N1CCN(c2ccc(C)cc2C)CC1&&[2*]C(=O)O&&
O=C(NNC(=O)CN1C(=O)C(NS(=O)(=O)c2ccc(OC(=O)c3ccccc3)cc2)CN(c2ccccc2)c2ccccc21)C(=O)C1CCCC1&&&
[1*]=Cc1cc(OC)c(OC)c(OC)c1&[1*]=C1SC(=O)N([2*])C1=O&[2*]C1CCCCC1&&&
[1*]C(=O)c1ccc(OC)c(OC)c1&[1*]N(C[4*])C[7*]&[4*]C([5*])C([6*])[7*]&[2*]N(C[5*])CCO[6*]&[2*]C[3*]&[3*]C1CC1&&&
c1ccc(C2CCN(c3cc(-c4cccc(CNCCN5CCOCC5)n4)nc4ccccc34)CC2)cc1&&&
[1*]OC&[1*]C(=O)C=[3*]&[3*]=CC(=C[4*])OC([13*])=O&[11*]C([12*])C([13*])=[14*]&&[4*]C([5*])C([12*])C(=[15*])C([10*])(C)C([6*])(C)C([7*])C([8*])([9*])C^[5*]CC[6*]&&[7*]C(=O)C=[14*]&[2*]C(CC[8*])C([9*])(C)C^[2*]OS(
Cn1cc2c(n1)nc(NC(=O)Nc1cccc(F)c1)n1nc(-c3ccco3)nc21&&&
[1*]Oc1ccc(C(CC)(CC)c2ccc(C[2*])c(C)c2)cc1C&[1*]CC(O)CC(O)CC(=O)O&&[2*]CC[3*]^[3*]Cc1nn[nH]n1&&&
[2*]CCc1ccc(OC)c(OC)c1&[1*]N1C([2*])CCC1[3*]&[3*]CCc1ccccc1&&[1*]Cc1ccccc1&&
COCCn1c(=O)c(-c2csc(-c3ccccc3Cl)n2)nc2cnccc21&&&
CC(C(=O)O)c1ccc(OCc2cccc3ccccc23)c(I)n1&&&
[1*]C(=O)c1ccsc1&[1*]NC(=[3*])C([2*])=O&[3*]=Cc1ccc(Cl)cc1Cl&&[2*]N1CCCCC1&&
COC(=O)C(CCCO)NC(=O)c1cc(O)c2C(=O)c3c(O)cccc3C(=O)c2c1O&&&
[1*]OC[N+]1(C)CCCCC1&[1*]C([2*])c1ccccc1&[2*]C1CC1&&&
CN(C)c1ccc(-[n+]2nc3cccnc3n2CC(=O)O)cc1&&&
[1*]C(C)=O&[1*]O[3*]&[3*]C[6*]&[4*]C1C([7*])OC([6*])C1[5*]&[7*]n1ccc(=O)[nH]c1=O&&[2*]O[4*]^[2*]C(C)=O^[5*]OP(=O)(O)O&&&&
[1*]N1C(c2ccccc2OC)CC=C([2*])C1c1ccc(OC)cc1&[2*]C(=O)O&&[1*]S(=O)(=O)c1ccc(C)cc1&&
[3*]CC&[3*]C1=C([4*])C(c2cc(OC)ccc2OC)NC(=O)N1&[1*]C([4*])=O&[1*]O[2*]&[2*]CC&&&
[6*]C(C)C&[5*]C[6*]&[3*]C1CC(=O)N([5*])C1&[1*]C([3*])=O&[1*]N[2*]&[2*]CC[4*]&[4*]N1CCCC1=O&&&
CCOC(=O)c1cnc2c(c1N1CCN(Cc3ccccc3)CC1)cnn2CC(Cl)c1ccccc1&&&
COc1ccc(C(=O)NCCc2cc3ccc(I)cc3[nH]c2=O)cc1&&&
O=c1cc(CCCCCN2CCN(CCO)CC2)oc2c(Cl)cccc12&&&
O=[N+]([O-])c1c(Nc2ccc(-c3ccccc3)cc2)ccc2nonc12&&&
[1*]NC(=S)N[2*]&[1*]CC[3*]&[3*]CC[4*]^[2*]CCc1ccccc1^[4*]CCO&&&&&
CCOC(=O)C(C)N(C)C1CCN2CCc3ccccc3C2C1&&&
[1*]C([3*])=O&[1*]N[2*]&[2*]C1CCCC1^[3*]C1([4*])CCOCC1&&[4*]Cc1cn[nH]c1&&&
Cc1ccc(-n2nc(C)c3c2NC(c2ccc4ccccc4c2)CC3=O)cc1C&&&
[3*]CC&[1*]O[3*]&[1*]C([8*])=O&[7*]C1=C([8*])C(C)NC(=O)N1&[5*]C[7*]&[2*]O[5*]&[2*]C(=O)C[4*]&[4*]Oc1ccc(Cl)cc1C([6*])=O&[6*]N1CCOCC1&&&
CC1COc2c3c(cc(F)c2N2CCN(CCNCc4ccccc4Br)CC2)c(=O)c(C(=O)O)cn31&&&
[1*]=C1CC(O)C=C(C)CCC=C(C)CCC=C(C)C(=O)O1&[1*]=C(C)C&&&
[3*]C1CC([5*])=NO1&[1*]C[3*]&[1*]N[2*]^[4*]C[5*]^[2*]Cc1ccccc1C(F)(F)F&[4*]n1ccnc1&&&&&
c1ccc(Oc2ccc(-n3c(-c4ccccc4)nc4ccccc4c3=NNc3ccc4OCCc4c3)cc2)cc1&&&
[1*]n1ncc(N2CCCCC2)c(Cl)c1=O&[1*]Cc1cccc(F)c1&&&
[1*]N1CCN(c2ccccc2C(F)(F)F)CC1C&[1*]C(=O)C([2*])Cc1ccc(Cl)cc1Cl&[2*]N[3*]&[3*]Cc1cc(C(=N)N)ccc1O&&&
CNc1nccnc1-c1nnc(N)c2c1cc(-c1ccc(C#N)cc1)s2&&&
[1*]C(=O)c1ccc(O[2*])nc1&[1*]N[3*]&[3*]Cc1ccc(F)cc1^[2*]Cc1c(-c2ccc(F)cc2)noc1C(F)(F)F&&&&
[2*]CCC&[1*]O[2*]&[1*]C([3*])=O&[3*]C([4*])([5*])C([6*])C(=[13*])C([12*])(C)C([11*])(C)C([7*])C([8*])(C)C([9*])[10*]&[4*]CCC(C)(C)C[6*]&&[7*]CC=[13*]&[8*]CC(O)C(O)C([9*])(C)C&[10*]CC[11*]&[5*]CC[12*]&&
[1*]Oc1ccc(C[2*])cc1OC&[2*]N[3*]&[3*]C[4*]^[1*]Cc1ccccc1^[4*]C1CCCO1&&&&&
[1*]C(=O)C=[6*]&[6*]=Cc1ccc(Cl)c(Cl)c1&&[1*]N[4*]^[4*]C[7*]&[7*]CCC[8*]&[5*]C[8*]&[2*]N1CCCN([5*])CC1&[2*]C([3*])=O&[3*]Nc1cc(F)cc(F)c1&&&
Cc1cc(N2CCCC2)nc2ccc(NC(=O)NCCc3cccc(NC(=O)c4cccc5ccccc45)c3)cc12&&&
Cc1ccc(-c2cc(C(=O)Nc3ccc4c(c3)C(C)(C)CCC4(C)C)c(C)o2)cc1&&&
[1*]C(=O)c1cc(-c2ccc(CCC)cc2)on1&[1*]NN1C(=O)CSC1c1cnccn1&&&
[1*]C(O)c1cccn1C&[1*]C1CC1&&&
[3*]CC&[1*]N[3*]&[1*]C(=O)c1ccc(N[2*])cc1&[2*]C(=O)c1cccc(C)c1&&&
O=C(COC(=O)c1ccccc1OCc1ccc2ccccc2c1)Nc1ccc([N+](=O)[O-])cc1&&&
[2*]Cc1ccc(OC)c(F)c1&[1*]N[2*]&[1*]C(=O)C[3*]&[3*]N1CCC([4*])(c2ncccc2Cl)CC1&[4*]C(N)=O&&&
Cc1cccc(-n2c(C)cc(C(=O)COC(=O)NNC(=O)c3cc4ccccc4o3)c2C)c1&&&
[7*]CC&[7*]C([8*])C&[2*]C(=O)C([3*])[8*]&[1*]N[3*]&[1*]C([5*])=O^[2*]N[4*]^[5*]C1CCC(=O)C=C1[6*]&[4*]CCc1ccccc1&[6*]C(=O)O&&&&&
[1*]=Cc1cn(-c2ccc(OC)cc2)nc1-c1ccc(F)cc1&[1*]=C1SC(=S)NC1=O&&&
[1*]Nc1ccccc1OC&[1*]C(=O)C([2*])(C)O&[2*]C(F)(F)C(F)(F)C(F)(F)F&&&
CC1CCC(Cn2c(N3CCOC(C)C3)nc3cc(-c4noc(=O)[nH]4)nc(-c4cncc(Cl)c4)c32)CC1&&&
CC1(C)Cc2c(cnn2-c2ccc(F)cc2)C(NC(=O)c2ccccn2)C1&&&
O=C1C(=Cc2ccc3C(=NO)C(=O)C4=CCCC4=Cc3c2O)C=C(O)C(=O)c2ccccc12&&&
Cc1cc2c(C(=O)C3(OCCCCOC(=O)C(C)(C)C)C(C2)[N+]3(C)C)c(O)c1CC=C(C)CCC=C(C)C&&&
O=C(O)C(=O)C1Cc2ccccc2CN1S(=O)(=O)c1ccc(-c2ccco2)cc1&&&
[2*]Cc1cnc(C)nc1N&[1*]N[2*]&[1*]C(=O)Cc1c(Cl)cccc1Cl&&&
COc1ccc(C=C(CC(NC(=O)OC2CCCC2)C(=O)NC2CCCCC2)C(=O)NCC(=O)NCC(=O)NCC(=O)Nc2ccc3[nH]c(=O)[nH]c3c2)cc1OC&&&
Cc1cc(C)c2c(C=NNC(=O)c3cc(C)no3)cn(C3CCCC3)c2n1&&&
[1*]C(=O)c1ccccc1NC&[1*]N[4*]&[2*]N1CCC([4*])CC1&[2*]CCC[3*]&[3*]Nc1ccccc1C&&&
CCn1ncc2c(Nc3cc(-c4cccs4)ncn3)ncnc21&&&
CN1CC(c2cccnc2Oc2ccc(Nc3nc4ccccc4s3)cc2)CC1=O&&&
[3*]CC&[1*]O[3*]&[1*]C([2*])=O&[2*]N1CCC([4*])(c2ccccc2)CC1&[4*]CCCc1ccccc1&&&
[1*]C([8*])(C([6*])=[10*])C([9*])C([3*])C([4*])C([5*])C([1*])(C)C([2*])=[9*]&[2*]CC=[10*]&&[3*]CC[4*]&[5*]CCC(=O)C[6*]&[7*]CC[8*]&[7*]C(O)(CC[9*])C=O&&
[5*]CC&[5*]CC[6*]&[3*]C(O)C[6*]&[1*]C#C[3*]&[1*]C#CC=[4*]&[2*]CCCCCC=[4*]&[2*]OC&&&
NC(=S)NCCNCc1nc2ccc(OCC3CC3)cc2c(=O)n1-c1ccccc1&&&
Cc1nc2ccccc2n1CC(=O)N1CCCC(C)C1C&&&
Nc1nc(N)c2nc(N3CCCCC3)ccc2n1&&&
[1*]C(=O)CC[4*]&[2*]N[4*]&[2*]C([3*])=O^[1*]Oc1ccc([N+](=O)[O-])cc1^[3*]N1CCC([5*])CC1&&&[5*]Cc1ccccc1&&&
[1*]C([2*])C&[1*]Nc1ncc(F)c(N2C(=O)OCC2[3*])n1&[3*]C(C)C^[2*]C(C)(C)C&&&&
O=C1Nc2cc(C(=O)NCCc3ccc(F)cc3)ccc2SC1=Cc1ccco1&&&
Oc1cc(Br)ccc1C=NNc1ncnc2c1cnn2Cc1ccccc1&&&
CCOc1ccc(-n2cc(C(=O)Nc3c(C#N)c4c(CCCC4)s3)nn2)cc1&&&
NCCCCP(=O)(O)CC(N)C(=O)O&&&
Cc1cc(=O)oc2cc(Oc3ccc(O)cc3)ccc12&&&
COC(=O)C12Cc3c(C=C1CCN(C(CC(C)C)C(=O)NC1CCCCC1)C2)n(-c1ccc(F)cc1)nc3&&&
[1*]Nc1cc(C([2*])=O)n(C)c1&[1*]C(=O)c1cc(N([7*])[8*])c(C([3*])=O)cc1C([8*])[13*]&[7*]CC[9*]^[2*]Nc1ccncc1^[9*]C([10*])[11*]^[3*]Nc1ccncc1^[11*]CC[14*]^[12*]C([13*])[14*]&&&&&[4*]N([10*])CC[11*]&&[4*]CC[5*]^
Cc1nn(C(C)C)c(-c2cn3CCOc4cc(OC5(CCOCC5)C5(CCOCC5)CC4)ccc4-c3n2)n1&&&
CC(Oc1cccc(F)c1)C(=O)NCc1ccc2OCOc2c1&&&
CC(C)CNC1CCN(c2ccnc(Nc3nn4cccc4c3-c3cccc(NC(=O)c4c(F)cccc4F)c3)n2)C1&&&
CC1CN(c2ccc(C(=O)NC3CC3)cc2)CCN1c1ccnc2cc(Cl)ccc12&&&
[2*]CCC(=O)O&[1*]N[2*]&[1*]C(=O)c1cccc(Oc2cccc([N+](=O)[O-])c2)c1&&&
[1*]C(=O)c1nc[nH]n1&[1*]Nc1ccc(O)cc1&&&
CCCCNC(=O)c1ccc2c(c1)Cc1cc(Br)ccc1-2&&&
CN(C)c1cccc2c(S(=O)(=O)NCCCCCCN3CCN(c4nsc5ccccc45)CC3)cccc12&&&
N#CC1=CC=C(OS(N)(=O)=O)C=C1&&&
[2*]C(=O)c1ccc(OC)c(OC)c1&[1*]Oc1ccc(C=NN[2*])cc1&[1*]C(=O)c1cccnc1&&&
CN1CCN(c2cc3c(cc2N)c2c(n(COCCO)c2n3C)c2ncnc(Nc3ccccc3)c2o3)CC1&&&
[3*]C(C)C&[2*]C[3*]&[1*]N([2*])c1c(N)n([4*])c(=O)[nH]c1=O&[1*]C(=O)Cc1ccc(-c2ccccc2)cc1&&[4*]Cc1ccccc1&&
[1*]C(C)(CO)C(C[4*])c1ccc(F)c(Br)c1&[1*]N[2*]&[2*]S([3*])(=O)=O^[4*]C([5*])([6*])C^[3*]N1CCN(C)CC1&[5*]C[7*]&&&[7*]C([8*])([9*])C^[6*]C(=O)C[8*]&&&&
CC(C)(C)C(=O)CN1C(=O)N(CC(=O)NCC(=O)O)N=C(c2ccccc2)c2ccccc21&&&
CS(=O)(=O)N(CC(=O)N(CCO)Cc1ccc(Nc2ccnc3cc(Cl)ccc23)cc1)c1ccc(Cl)cc1&&&
[1*]Nc1c(C)cccc1C&[1*]C(=O)C[3*]&[2*]=C1SC(=Nc2ncco2)N([3*])C1=O&[2*]=Cc1ccc(-c2ccc(Cl)c(C(F)(F)F)c2)o1&&&
[2*]C(C)=NNc1ccccc1&[1*]C[2*]&[1*]OC(N)=N[N+](=O)[O-]&&&
CC(C)C(=O)C1=C(N2CCCC2)S[NH]C1=O&&&
Clc1ccc(Cn2c3ccccc3c3ccccc32)c(Cl)c1&&&
O=C(NC1(C(=O)NC(Cc2ccccc2)C(=O)NC(C=CC(=O)O)Cc2nc3ccccc3[nH]2)CCCCC1)c1cc2ccccc2o1&&&
CC(=O)Nc1ccc(C(=O)NC(Cc2ccccc2)C(=O)NC(Cc2c[nH]c3ccccc23)C(=O)O)cc1&&&
Cc1ccc(S(=O)(=O)N2c3ccccc3Sc3ccc(C(F)(F)F)cc32)cc1&&&
[2*]CCCC&[1*]O[2*]&[1*]C(=O)c1ccncc1&&&
CC(=O)NC(Cc1cc(F)cc(F)c1)C(O)CNC1CCN(c2nc3ccc(F)cc3s2)C1&&&
[1*]OC(=O)C([4*])=C&[1*]C([2*])C([3*])[4*]&[2*]CCCC([3*])(C)C&&&
[3*]CC[4*]&[2*]CC[4*]&[1*]O[2*]^[3*]C1CCOC1^[1*]C(=O)C[5*]&&&[5*]C1C2=C(CCCC2)CC(c2cccnc2)NC1=O&&&
CCCc1nc2cc(C(=O)OCC(=O)c3ccc(C)cc3)ccc2o1&&&
[1*]S(=O)(=O)c1cc(NC=O)ccc1OC&[1*]Nc1ccc(F)cc1&&&
Cn1cc(C2SCC(=O)N3C2=NCC(CC2=CCCCC2)C3C(=O)O)c2ccccc21&&&
Cn1c2c(CCCC2C(=O)Nc2nncc(-c3cccnc3)n2)c2ccccc21&&&
Cc1cncc(-c2cnc3[nH]cc(-c4cn(C5CCN(CC(C)(C)O)C5)nc4)c3c2)c1&&&
[1*]=C(C)C&[1*]=Cc1nc(C#N)c(C)o1&&&
COc1cc(-c2nccc(-c3ccc4OCCN(Cc5cccnc5)c4c3)n2)cc(OC)c1OC&&&
COc1cc2c(cc1OC)CN(CCCCOc1c(OC)cc(NC(C)=O)cc1NC(C)=O)CC2&&&
[1*]C(=O)c1ccccn1&[1*]N1CCC2(CC1)CCN([2*])CC2&[2*]Cc1ccc(Cl)s1&&&
[3*]C1C(C)(C)C1(C)C&[1*]C([3*])=O&[1*]NN[2*]&[2*]C(=O)C(N)=O&&&
[1*]C(=O)C(=[2*])N(C)C&[2*]=Cc1cccc([N+](=O)[O-])c1&&[1*]Nc1ccc(C#N)cc1&&
COC(=O)c1cc(Cc2c(-c3ccccc3)[nH]c3ccccc23)cc(C(=O)OC)c1O&&&
COc1ccccc1C1=Nn2c(nnc2-c2cc(C)nn2C)SC1&&&
Cc1ccccc1CN1C(=O)CNC(=O)c2ccccc21&&&
CC(C)CC(C(=O)NC(c1ccc(F)cc1)c1cccc(F)c1)N1C(=O)c2ccccc2C1=O&&&
[1*]Nc1ncc(C)s1&[1*]C([3*])=O&[2*]N1CCCC1[3*]&[2*]C(=O)C([4*])N&[4*]C([5*])C&[5*]CC(=O)O&&&
[1*]Oc1ccc(OC)cc1Cl&[1*]CC(O)C[2*]&[2*]N[3*]&[3*]C(C)C&&&
[2*]CCCC&[1*]N([2*])c1ccccc1C(C)(C)C&[1*]C([3*])=O&[3*]C1=C(C)OCCO1&&&
CN1C(=O)C(=CNc2ccc(CN3CCCCC3)cc2)C(=O)c2ccccc21&&&
CCN1CCN(CCCn2c3c(CCCC3)c3ccccc32)CC1&&&
[1*]C(=O)CC&[1*]Nc1sc(N[2*])nc1C(N)=O&[2*]C(=O)c1ccc(-c2cccc(Br)c2)o1&&&
[1*]C(C)C([6*])C=[7*]&[1*]O[2*]&[2*]C1OC([3*])C(O)C(O)C1O^[4*]C(=[7*])C([5*])[6*]^[3*]CO&[4*]C(OC([5*])=O)c1ccoc1&&&&&
[3*]S(=O)(=O)c1ccc(OC)c(F)c1&[3*]N1CCCC([4*])C1&[1*]C([4*])=O&[1*]N[2*]&[2*]Cc1ccccn1&&&
[1*]CCc1cccc(Nc2ncc(Cl)c(Nc3ccc(Oc4c(C)cccc4C#N)c(C)c3)n2)c1&[1*]N(C)C&&&
COc1cc(C=C2C(c3ccccc3)=C(c3ccccc3)c3c(ccc4ccc(O)cc34)C2(c2ccccc2)c2ccccc2)cc(OC)c1OC&&&
CCN=C(NO)C1=CC=CN=C1OC1=CC=C(NC(N)=NCC)C=C1&&&
O=c1oc2ccccc2cc1C=Cc1c[nH]c2ccccc12&&&
[1*]CC&[1*]Oc1cc(O)c(C(=O)C=[2*])cc1C(=O)C=[3*]&[2*]=Cc1ccc(O)c(Cl)c1&&[3*]=Cc1ccc(O)c(F)c1&&
N#CC1=C(C2=CC=CC=C2)N(C2=CC=C([N+](=O)[O-])C=C2)N=C1C1=CN=C(N(C2=CC=CC=C2)C2=CC=CC=C2)N=C1C1CCCCC1&&&
COc1ccc(Cc2nc3cc(C(=O)N4CCCC(C(=O)O)C4)ccc3n2C)cc1&&&
Cc1cc(COc2ccc(S(=O)(=O)C(F)(F)C(F)(F)C(F)(F)C(F)(F)C(F)(F)C(F)(F)C(F)(F)C(F)(F)C(F)(F)F)cc2)c2c(C)nn(C)c2n1&&&
CC1=CC(Cl)=CC(NC2=NC(NC3=CC=CC=C3)=NC(N3N=C(C)C(C#N)=C3C)=N2)=C1&&&
[1*]C([2*])(C)C([8*])C([4*])C([3*])C([7*])(C)C([5*])[6*]&[1*]CC[3*]&&[4*]CC[5*]&[6*]CC(O)CC[7*]&[2*]C(O)CC[8*]&&
[1*]=Cc1ccc(OC)cc1&[1*]=CC(=O)C=[2*]&[2*]=Cc1cccs1&&&
CC#CC(=O)Nc1cc(C(=O)NC(CS)Cc2ccc(OC(=O)N3Cc4ccccc4C3)cc2)ccc1Cl&&&
[1*]C(=O)c1cccc(C)c1F&[1*]N1CCCC(c2nnc(-c3cnccn3)n2C)C1&&&
CC(C)(C)c1cc(CCCc2ccc3ccc(C(=O)O)c(O)c3n2)ccc1O&&&
COc1cc2cn[n+](C)c(C3=CC4(O)CCC=CCCCCN5CCC3C3(CC6C=CCCCN6C43)C5)c2cc1OC&&&
[1*]N(C)N=Cc1ccc(N(C)C)cc1&[1*]C1=NCCN1&&&
Cn1c(CSc2nccs2)nc2ccccc21&&&
Cc1cc(-c2n[nH]c3cc(NC(=O)NC4CCC(c5ccccc5C(F)(F)F)CC4)ncc23)ccn1&&&
COc1c2OCOc2c2osc(=O)c2c1&&&
Nc1ccc(C(=O)NN=C2C(=O)Nc3ccccc23)cc1&&&
[1*]C1=[N+]([O-])ONC1=C&[1*]C(=O)c1ccccc1&&&
CS(=O)(=O)c1ccc(C(=O)Nc2c(C(=O)c3ccc(F)cc3)oc3ccccc23)cc1&&&
COC(=O)c1cc2c(ccn2C)n1Cc1ccc(F)cc1&&&
[1*]OC&[1*]C(C)CC[6*]&[5*]C([6*])C&[5*]C([14*])CC[7*]&[7*]C(C([8*])C([12*])C([11*])(C)C([9*])[10*])C([13*])([14*])C&[4*]C([11*])C[8*]&[4*]N1CCCCCC1^[12*]CC[13*]&[2*]C(C[10*])CC[11*]&&[2*]O[3*]&[3*]C1OC(C)C(O)C(O)C1O&
[2*]Cc1nc(C)no1&[1*]N([2*])C&[1*]C(=O)C[3*]&[3*]C1CCCN1c1cccnn1&&&
[1*]C(=O)C[3*]&[3*]N1C(=O)NC2(CCCCC2)C1=O&&[1*]Nc1ccccc1O[2*]^[2*]Cc1ccc(Cl)cc1&&&
CCN1CC(=O)N2C(Cc3c([nH]c4cccc(OC)c34)C2c2ccccc2OC)C1=O&&&
COc1cccnc1N(C)C1CCN(c2cc3c(cc2F)c(=O)c(C(=O)O)cn3C2CC2)CC1&&&
COc1cc2c(C=C(C(C(C)(C)O)C(C)(C)O2)C(=O)O)cc1O&&&
[1*]C(=O)CC&[1*]Nc1c(CC)nn(C)c1C([2*])=O&[2*]N[3*]&[3*]Cc1ccccc1N&&&
CCOC(=O)c1cccc(NC(=O)CSc2nc(-c3ccc(F)cc3)nc3c2Cc2ccccc2-3)c1&&&
[2*]CCCC&[2*]N1CC([4*])C([5*])C1=O&[3*]C[4*]&[1*]N[3*]^[5*]Cc1ccc(OC)cc1^[1*]C(=O)c1cc(-c2ccccc2)n(-c2ccccc2)n1&&&&&
CC(=O)N1C(=O)N(C)C(=O)C2(CC=C3CCN(C(C)=O)C3C(=O)c4ccccc4C2)C1=O&&&
[1*]Nc1cccc(C#N)c1&[1*]C(=O)N1N=C(c2ccccc2)CC1c1ccc(Cl)cc1&&&
Cc1ccc(Cn2cnc3c2c(=O)[nH]c(=O)n3CN2CCCC2)cc1&&&
CCN(C(=O)CCc1cc(OC)c(OC)c(OC)c1)C1Cc2ccc(O)cc2C1&&&
Cc1ccc2c(Cl)ccc(OCc3c(Cl)ccc(S(=O)(=O)NC4(C(=O)N5CCN(C(=O)CCCC[N+](C)(C)CCN(C)C)CC5)CCN(C)C4)c3Cl)c2n1&&&
[2*]CC&[1*]N1CCN([2*])CC1&[1*]C(=O)c1ccc(-c2nc(C[4*])c(C)o2)cc1&[4*]S[5*]&[3*]C[5*]&[3*]C#N&&&
Cc1ccc(C(=O)Nc2ccc(-c3ccc(-c4nc5ccccc5[nH]4)nn3)cc2)cc1&&&
O=C(NN=Cc1ccccc1)c1cnc2ccccc2c1-c1ccc(Cl)cc1&&&
[2*]Sc1nnc(-c2ccc(OC)c(OC)c2)o1&[1*]C(=O)C[2*]&[1*]Nc1sccc1C(N)=O&&&
CCCCn1cc(C(=O)OCC2CCCCC2)c(=O)c2cc3c(cc21)oc(C(C)C)c3&&&
[1*]Cc1cc(C=[6*])cc(OC)c1O&[3*]C(=[6*])C([4*])([5*])C&[2*]C(=CC([4*])=O)CC[5*]^[1*]OS(=O)(=O)c1ccc(C)cc1^[2*]OS(=O)(=O)O&&&&[3*]OS(=O)(=O)O&&
[3*]C(C)(C)C&[1*]O[3*]&[1*]C([2*])=O&[2*]N[5*]&[4*]N1CCC([5*])CC1&[4*]Cc1coc(-c2cccc(F)c2)n1&&&
[4*]C=C(C)O[7*]&[4*]C([5*])C([6*])[7*]&[3*]C([6*])CC=C[5*]&[1*]C([3*])=O&[1*]N[2*]&[2*]C1CCCCC1&&&
[2*]OC&[2*]Cc1ccc(-c2ccc(CN)c(Cl)c2)nc1S([4*])(=O)=O&[3*]N[4*]&[1*]C(=O)CC[3*]&[1*]N1CCN(c2ccccc2)CC1&&&
[1*]Cc1cccc(OC)c1&[1*]S[2*]&[2*]Cc1coc(-c2ccccc2Br)n1&&&
Cn1cc(-c2nc3c(C(N)=O)cccc3[nH]2)c2ccc(C(=O)O)cc21&&&
COc1cc(-c2nc3c(C(c4ccc(Cl)cc4)N(c4ccc(C#N)c(C(F)(F)F)c4)C3=O)n2C(C)C)cc(OC)c1OC&&&
[2*]Oc1cccc(C([3*])C)c1&[3*]N[4*]&[4*]C1CCN(c2nccc(N3CC(F)(F)C3)n2)C1^[1*]N1CCC([2*])CC1&&[1*]C(=O)c1ccc(F)cc1&&&
[6*]OC1(C([15*])C)CCC(=C)CO1&[6*]C([7*])C([15*])C([14*])(C)C([8*])C([9*])C([13*])C([12*])(C)C([10*])[11*]&[7*]C[8*]&&[9*]CC[10*]&[4*]C(C[11*])CC[12*]^[2*]O[4*]^[13*]CC[14*]^[2*]C1OC([5*])C(O)C(O)C1O&&&[1*]C[5*]&[1*]O[3*]
O=C(C=Cc1ccc(Cl)c(Cl)c1)Nc1ccc(C(=O)NN=Cc2cn(Cc3ccccc3)c3ccccc23)cc1&&&
[1*]C1C(=O)N(c2ccccc2)C1c1ccc(OC)cc1&[1*]OS(=O)(=O)O&&&
[1*]NC(=[3*])C&[1*]CCC[2*]&[2*]N1CCCC1^[3*]=C1SC(c2ccc(F)cc2)=NC1=O&&&&
O=c1cc(-c2ccc(OCCOCCOCCOc3ccc(-c4cc(=O)c5cc(Br)ccc5o4)cc3)cc2)oc2ccccc12&&&
Nc1ccc(-c2ccc3nc(C(=O)OCC(O)COc4cccc([N+](=O)[O-])c4)[nH]c3c2)cc1&&&
OC1=CC=C(C2=C(C3=CC=CO3)C=N[NH]2)C=C1&&&
[1*]C(=O)C[4*]&[2*]N1CCNC(=O)C1[4*]&[2*]Cc1ccccc1^[1*]N[3*]&&[3*]C1CCOCC1&&&
[3*]CC&[3*]CC[4*]&[2*]n1cc(C[4*])nn1&[1*]C(=O)C[2*]&[1*]Nc1c(C(C)C)cccc1C(C)C&&&
[2*]N1CCN(c2ccc(OC)cc2)CC1&[1*]CC(O)C[2*]&[1*]Oc1ccccc1&&&
[2*]N(C)C&[2*]C[3*]&[1*]N1CC([3*])C1&[1*]C(=O)CCCc1nc(-c2ccncc2)no1&&&
CCCN1CNc2c(C1)c(=O)[nH]c(=S)n2CCc1ccccc1&&&
[5*]CCC&[5*]C[6*]&[1*]C(=O)C([3*])CC[6*]&[2*]N[3*]&[2*]C(=O)c1cc(O)ccc1O^[1*]O[4*]&&[4*]C(CCC)C(=O)O&&&
[1*]Nc1cc(OC)cc(OC)c1&[1*]C(=O)C[3*]&[2*]N[3*]&[2*]C(=O)c1cccs1&&&
[2*]=Cc1ccc(O)c(OC)c1&[1*]Nc1noc(C=[2*])c1C(=O)O&[1*]Cc1ccc(F)cc1&&&
[1*]C(C)=O&[1*]N1CCC2(CC1)CCN([2*])C2&[2*]Cc1cccc(C)n1&&&
O=S1C=CSC1C1=CC=C(Br)C=C1&&&
[1*]C(=O)Sc1nc(=O)cc(N2CCOCC2)[nH]1&[1*]Nc1sccc1C(=O)O&&&
[2*]C([7*])C(C)(C)S[4*]&[4*]C([5*])N([6*])[7*]&[3*]C([5*])C([6*])=O^[2*]C(=O)O^[1*]N[3*]&&&[1*]C(=O)C(N)Cc1ccc(O)cc1&&&
CCn1cc(-c2n[nH]c3cc(NC(=O)NC(C)(C)COc4ccccc4)ncc23)cn1&&&
COC(=O)C(Oc1ccc(Br)cc1)c1cccc2ccccc12&&&
[2*]CC&[1*]N([2*])[3*]&[3*]CC&&[1*]C([5*])=O^[4*]N1CCCC([5*])(C)C1&[4*]Cc1ccc([N+](=O)[O-])cc1&&&
[2*]N([3*])c1ccc(OC)cc1OC&[1*]C(=O)C[3*]&[1*]N[4*]^[2*]C(=O)c1ccc(Cl)cc1^[4*]C[5*]&&&[5*]C1CCCO1&&&
Cc1ccccc1N1CCN(Cc2coc3ccc4ccccc4c23)CC1&&&
[2*]CC&[1*]O[2*]&[1*]C([5*])=O&[3*]C1=C(C)NC([4*])=C([5*])C1c1cccc([N+](=O)[O-])c1&[3*]C(C)=O&&[4*]CC&&
[1*]C(=O)C([3*])c1ccccc1&[1*]N[4*]&[4*]C1CCCC1^[2*]N([3*])[5*]&&[2*]C(=O)Cc1ccc(F)cc1&&[5*]C1CC1&&
[5*]CC=C&[1*]N([5*])[6*]&[6*]Cc1cccs1&&[1*]C(=O)C[7*]^[2*]N([7*])[8*]&[8*]C1CCCCC1&&[2*]C(=O)C([9*])CCC(=O)O^[3*]N[9*]&[3*]C(=O)C([10*])CC(=O)O&[4*]N[10*]&[4*]C(=O)CN&&&
[1*]C(O)(C[2*])C([4*])C&[1*]CO&&[2*]C(=[5*])C([3*])([4*])C^[3*]CC(C)(O)C(=O)C=[5*]&&&
O=CC1=CC=CN=C1&&&
[1*]=C1C=C(c2ccc(C)cc2)OC1=O&[1*]=Cc1ccccc1Cl&&&
[1*]C(=O)c1cnn(-c2nccc(-c3cc(C(C)(C)C)ccc3O)n2)c1C1CC1&[1*]N[2*]&[2*]CC[3*]&[3*]N1CCOCC1&&&
[1*]N1CCCC1c1c(C)nn(C)c1Cl&[1*]C(=O)CC[2*]&[2*]C1CCCCC1&&&
[1*]C(C)C(c1ccccc1)c1ccccc1&[1*]N1CCCCC1&&&
Cc1cccc2c1C(=O)N(NC(=O)C(C)C(=O)O)C2=O&&&
CN(C)C1=CC=C(C#CC2=CC=NC(C3=CC=CC=C3)=N2)C=C1N&&&
Fc1c(COc2ccccc2)c(-c2nnc3SC(c4ccccc4)Nn32)cs1&&&
[1*]Nc1cccc(C)c1&[1*]S(=O)(=O)c1ccc(C(=O)O)cc1&&&
O=C(COc1ccc(Cl)cc1)Nc1ccc2nc(-c3ccco3)c(-c3ccco3)nc2c1&&&
[5*]CCCC&[1*]C(=O)C([5*])[6*]&[4*]C(=O)C[6*]&[4*]NO^[1*]N[3*]&&[2*]C(=O)C([3*])Cc1ccccc1&[2*]NC&&&
[1*]N1CC(=O)C(=CN[2*])C1=O&[1*]Cc1ccc(Cl)cc1&&[2*]Cc1ccccc1&&
OCc1ccc(-c2cc3ccccc3o2)s1&&&
[3*]CC&[3*]O[4*]&[1*]C(=O)CC[4*]&[1*]Nc1ccc(N[2*])cc1&[2*]C(=O)c1ccc(C(C)(C)C)cc1&&&
CNC(=O)c1cc(Cl)ccc1CN1CCC2(CCc3cc(Cl)ccc3O2)OC1=O&&&
O=C(C=CC=Cc1ccc2NC(=O)CCc2c1)OCOc1cccc(Cl)c1&&&
O=C(CSc1nc2ccccc2s1)N(c1nc(-c2ccccc2)cs1)C1CCS(=O)(=O)C1&&&
CCCCCCCCCCCCCCCCCC(=O)Oc1c(OC)ccc2cc3[n+](cc12)CCc1cc2c(cc1-3)OCO2&&&
COc1ccc(-c2c(NC(C)(C)C)n3nc(-c4ccccc4)cc3nc2)cc1&&&
[1*]CP(=O)(O)O&[1*]C1CCC([3*])C1&[2*]C[3*]&[2*]C1CCC2(CC1)OOC(C([4*])[5*])(C([12*])[13*])OO2&[4*]C[6*]&[6*]C([7*])[8*]^[5*]C[10*]^[7*]C[9*]&&[11*]C[12*]^[9*]C([10*])[11*]&&[8*]C[13*]&&&&
CCCCc1nc2cc(C(=O)N3CCC(C(N)=O)CC3)ccc2o1&&&
[3*]C(C)=O&[1*]C1([3*])CO1&[1*]O[2*]&[2*]C([7*])CC[4*]&[4*]C([5*])C([6*])([7*])C&[5*]C(C)(C=O)CCC[6*]&&&
[1*]C(=O)c1ccc(C(=N)N)cc1&[1*]N[3*]&[3*]CC=[7*]&[4*]CC=[7*]&[4*]N[5*]&[5*]CC(O)C([6*])Cc1ccc(O)cc1&[2*]N[6*]&[2*]C(=O)c1cccc(C(=N)N)c1&&&
[2*]Nc1ccc(C)cc1&[1*]=C1SC(=S)N([2*])C1=O&[1*]=Cc1cc(C)n(-c2nc(C)cc(C)n2)c1C&&&
[2*]S(=O)(=O)c1ccc(C)cc1&[1*]N[2*]&[1*]C(CCS(C)=O)C([3*])=O&[3*]NO&&&
[2*]CCCC&[1*]=CC[2*]&[1*]=Cc1nccc(C(=O)O)n1&&&
[5*]C1CCN(C)C1&[1*]N[5*]&[1*]C(=O)c1ccc(S([3*])(=O)=O)cc1&[2*]N[3*]&[2*]CC[4*]&[4*]n1ccnc1&&&
[1*]NC&[1*]C(=O)C([3*])Cc1ccc(O)cc1&[2*]N[3*]&[2*]C(=O)C([4*])[5*]&[4*]C[6*]&[6*]C(C)C^[5*]CP(=O)(O)Cc1ccc(-c2ccccc2)cc1&&&&
[1*]Nc1cccc(OC)c1&[1*]C(=O)c1ccc(N2C(=O)CCC2=O)cc1&&&
O=c1c(-c2ccc(F)cc2)c(O)oc2c(C3CC3)c(O)ccc12&&&
Nc1nc(-c2ccc3[nH]nc(-c4ccccc4O)c3c2)cs1&&&
CCN(CC)CCn1nc2-c3ccccc3Nc3c2c1ccc3CN&&&
CC1=CC=C(C2=NN=C(C3=C(C)N=C(C4=CC=C(C)C=C4)S3)O2)C=C1&&&
COc1cc(OC)c2C(=O)C3(Oc2c1Cl)C(OCc1ccccc1)=CC2=O&&&
Cc1cc(-c2ccccc2)nc2c(C(C)C)c(Cc3ccc(C(=O)O)cc3)nn12&&&
COc1ccc(CNc2cc3c(Nc4ccc(F)c(Cl)c4)ncnc3cn2)cn1&&&
Cc1ccc(CNC(=O)c2cc(=O)c3cc(C)cc(C)c3o2)cc1&&&
Cc1ccc2c(c1)c1c(C(=O)c3ccccc3C1=O)n2CCCN1CCN(C)CC1&&&
[1*]C(=O)CC[4*]&[4*]n1ccnc1&&[1*]N[3*]^[2*]N1CC([3*])CC(c2ccc(F)cc2F)C1&[2*]C(=O)CCCC(=O)c1ccc(F)cc1&&&
CC12CCC3c4ccc(O)cc4CCC3C1CCC2=O&&&
[2*]CC&[1*]O[2*]&[1*]C([4*])=O&[4*]C1CSC([5*])C(=O)N1&[3*]CCC[5*]&[3*]N(C)C&&&
COc1ccccc1CSc1nc2ccccc2c(=O)n1CCc1ccccc1&&&
Cc1ccc(-c2nnc(Nc3ccc4OCCOc4c3)o2)cc1Cl&&&
Cc1c(Br)sc(N=Cc2ccc(-c3cccc([N+](=O)[O-])c3)o2)n1&&&
[2*]C1CC1c1ccc(OC)c(OC)c1&[1*]C([2*])=O&[1*]Nc1ccc([N+](=O)[O-])cc1&&&
[1*]C(=O)c1ccc(C(=O)O)cc1&[1*]N[2*]&[2*]C(CS)Cc1ccccc1&&&
[1*]Nc1ccc(Cl)c(C)c1&[1*]C(=O)C[2*]&[2*]N1CCN(c2ccccc2F)CC1&&&
Cc1nc2cccnc2n1C1CCN(Cc2cc(C(=O)O)ccc2C)CC1&&&
[4*]CCN([7*])c1ncccn1&[4*]C([5*])C([6*])[7*]&[3*]C([6*])CCC[5*]&[1*]C[3*]&[1*]N[2*]&[2*]C1CCC1&&&
COc1ccccc1-c1cnc2nc(NCc3ccccc3OC)nc(NCc3ccccc3)c2c1&&&
[2*]C(=O)C[3*]&[1*]O[3*]&[1*]C(=O)C[4*]^[2*]Nc1ccccc1C(F)(F)F^[4*]Sc1ccccc1&&&&&
[4*]CC&[3*]CC(C)c1nncn1[4*]&[1*]N[3*]&[1*]C(=O)c1ccc(O[2*])c(CCC)c1&[2*]Cc1ccccc1&&&
CC(=O)NNC(=O)C1C(c2ccccc2)=Nc2ccccc2N1S(=O)(=O)c1ccc2ccccc2c1&&&
COc1ccc(C(OCC2OC(n3ccc(C)n3)C(O)C2O)(c2ccc3OCOc3c2)c2ccc(OC)cc2)cc1&&&
COc1cccc(C)c1C=C1C(=O)Nc2ccc(NC(N)=O)cc12&&&
[1*]C(=O)c1sc(-n2cc(-c3ccccc3)cn2)nc1-c1ccccc1&[1*]NN=Cc1ccccc1&&&
CCOC(=O)C1C(C(=O)OCC)=C(c2ccccc2)Oc2ccccc12&&&
COc1ncnc2c1nc(SCC(F)(F)F)n2CCCOCC(F)(F)F&&&
[3*]CC&[3*]Oc1ccccc1S[4*]&[1*]C(=O)C[4*]&[1*]N[2*]&[2*]C(C)c1nc(-c2ccccc2)no1&&&
CN1CCN(C(=O)C2CCCN(c3ccc(-c4nc5cc(C(F)(F)F)ccc5[nH]4)cn3)C2)CC1&&&
O=C(O)c1ccc(-c2ccc(C(=O)N3CCC(N4C(=O)C5CCCN5C4=O)CC3)cc2)cc1&&&
[3*]S(C)(=O)=O&[1*]C(=O)c1ccc(N([3*])c2cccc(Cl)c2)cc1&[1*]N[2*]&[2*]CCC[4*]&[4*]C[5*]&[5*]CCc1cccnc1&&&
[7*]CCCC&[7*]CCCC[11*]&[11*]CC[12*]&[8*]CCCC[12*]&[1*]C(=O)CCC[8*]&[1*]O[4*]&[4*]C(C[5*])C[6*]&[6*]C(C)C&&[2*]O[5*]^[2*]C(=O)CCC[9*]&[9*]CCCC[12*]&[9*]CC[13*]&[13*]CC[14*]&[10*]CCCC[14*]&[3*]C(=O)CCC[10*]&[3*]Nc1ccn(C)c(=O
COc1ccc(CN2C(=O)CSc3ccc(S(=O)(=O)N(C)C4CCCC4)cc32)cc1&&&
[1*]CCO&[1*]N([2*])c1ccccn1&[2*]Cc1ccccc1Cl&&&
[2*]CC&[2*]N([3*])[4*]&[3*]CC[6*]&[1*]N[6*]^[4*]CC^[1*]C(=O)C=[5*]&&&[5*]=Cc1ccc(C=[7*])cc1&[7*]=Cc1ccc(Cl)cc1&&&
[1*]S(=O)(=O)c1ccc(C)cc1&[1*]N([6*])CCCC[3*]&[3*]C([4*])(C)C([5*])[6*]&[2*]=CC([5*])=CCC[4*]&[2*]=CCO&&&
CCNc1c(-c2ccccc2)nc2ccc(Br)cn12&&&
Cc1ccc(CNc2nc3ccccc3nc2-c2ccc([N+](=O)[O-])cc2)cc1&&&
[2*]S([3*])(=O)=O&[1*]N[2*]&[1*]Cc1ncc(-c2ccc(Oc3ccccc3)cc2)s1^[3*]N1CCOCC1&&&&
CCCC(=O)ON1c2ccccc2CC1C&&&
[6*]C(C)=O&[3*]C1(O)C=C([6*])C(=O)C([5*])C1[4*]&[4*]C(C)C&&[2*]C[3*]^[2*]OC=O^[1*]Oc1ccc(S[5*])cc1&&[1*]C(C)=O&&&
COCCN1C(=O)C(=Cc2cc(C(=O)OC)ccc2OC)N=C(c2ccccc2)c2ccccc21&&&
CC(CO)NC(=O)CSc1nnc(-c2c[nH]c3ccccc23)n1-c1ccccc1&&&
[2*]CC&[1*]N[2*]&[1*]C(=O)c1c(N[3*])ccc([N+](=O)[O-])c1[N+](=O)[O-]&[3*]CCC[4*]&[4*]Sc1ccccc1&&&
[1*]CC&[1*]N([2*])[5*]&[2*]CC&&[3*]Sc1nnc(-c2ccc(S([5*])(=O)=O)cc2)n1C^[3*]CCC[4*]&[4*]N1CCCC1&&&
[1*]C(C)=O&[1*]O[3*]&[3*]C[7*]&[7*]C([8*])([9*])C([12*])[13*]&[4*]C[8*]&[4*]O[5*]^[9*]C(=O)OC[11*]^[5*]C1OC(C)C(O)C(O)C1O&&[6*]C([15*])CC(CO[14*])(C([15*])=[16*])C([16*])=C([11*])[12*]&&[10*]C[11*]&&[2*]O[6*]^[2*]C(C)=O^[14*]C(
[1*]C(=O)c1cc(Cl)cc(O[2*])c1&[1*]NN1C(=O)CCC1=O&&[2*]CC(F)(F)C(F)F&&
[1*]N1CCCN(c2ccccc2OC)CC1&[1*]C(=O)c1ccc(C)o1&&&
O=P(O)(O)OP(=O)(O)CCNCCCc1c[nH]c2ccc(F)cc12&&&
O=[N+]([O-])c1ccc(S(=O)(=O)Nc2cc3c(cc2Sc2nc4cc(Cl)ccc4o2)OCO3)cc1&&&
CN1C([N+](=O)[O-])=CN=C1C1=NN(C)C(C2=CC=CC(C(=O)O)=C2)=C1&&&
CNC(=O)CN1N=C(c2ccc3ccccc3c2)CC1c1ccccc1OC&&&
CCOC(=O)c1cn2[nH]c3c(C)cccc3c(=O)c2n1&&&
CN(C)C(=O)Oc1cc2c(c(=O)[nH]cc2)n1Cc1ccccc1&&&
[1*]C(C)=O&[1*]O[4*]&[4*]C[7*]&[7*]C([9*])(C([10*])[11*])C([14*])(C)C1(C([12*])[13*])CO1&[11*]O[12*]&&[6*]C(C([13*])=O)=C([14*])C^[3*]O[6*]^[5*]C(C[15*])C(=O)C([10*])=O^[3*]C(C)=O&[15*]C(C)(C)C&&&&[2*]O[5*]^[2*]C(C
[1*]C1(c2ccc(N3CCC(C)(c4cccc(C(N)=O)c4)CC3)cc2)CCCCN(C)C1=O&[1*]C[2*]&[2*]C([3*])([4*])[5*]&[3*]C[6*]&[6*]C([7*])[8*]^[4*]C[14*]^[8*]C[13*]&&[5*]C[11*]&[7*]C[9*]&&[9*]C([10*])[11*]&[10*]C[12*]&[12*]C([13*])[14*]&&&
CCc1ccc2nc(N3C(=O)C4C5C=CC(C5)C4C3=O)sc2c1&&&
CCOc1ccc(NC(=O)Cn2c(SCc3ccc(F)cc3)nc[n+]([O-])c2=O)cc1&&&
CCNC1=NC(N)=NC(N)=N1&&&
[1*]C(=O)c1[nH]c(C)nc1C&[1*]Nc1cc(-c2cncc(N3CCCC3)n2)cnc1N&&&
[1*]C(=O)c1c(OC)cccc1OC&[1*]N([2*])c1c(N)n([3*])c(=O)[nH]c1=O&[2*]C(C)C&&[3*]Cc1ccccc1&&
O=C(NCc1cccnc1)c1cccc2c1C(=O)C(=O)N2Cc1ccc(F)cc1&&&
[7*]C(C)=O&[7*]NN[10*]&[8*]C(C([11*])=O)C(C)O&[3*]N[8*]&[3*]C(=O)C([9*])Cc1ccccc1&[4*]N[9*]&[1*]C(=O)C([4*])=O&[1*]O[5*]&[2*]C(=O)C[5*]&[2*]O[6*]&[6*]Cc1ccccc1&&&
CC(O)=C(C(=O)NCc1ccc2CCCc2c1)c1ccccc1&&&
[1*]Cc1ccc(C)cc1&[1*]N1CCC([3*])CC1&[2*]N([3*])C&[2*]CCc1c(C)n[nH]c1C&&&
O=C(NCCOc1ccc(F)cc1)c1nn2c(n1)NC(c1ccc(Cl)cc1)CC2C(F)(F)F&&&
CC1CCC(NC(=O)CC(c2ccc(F)cc2)N2Cc3ccccc3C2=O)CC1&&&
COc1cccc(C2Oc3ccc(C#N)cc3-n3cccc23)c1&&&
CCCCN=C(N)Nc1nc2ccccc2o1&&&
[1*]Nc1cc(Cl)ccc1OC&[1*]C(=O)C[2*]&[2*]N([3*])C&[3*]S(=O)(=O)c1ccc(Cl)cc1&&&
CCc1c(C)[nH]c(=O)c(CCc2nc3ccccc3o2)c1&&&
[1*]Nc1ccc(C)c([N+](=O)[O-])c1&[1*]C(=O)C([2*])C[4*]&[4*]C(C)C&&[2*]N1C(=O)N([3*])C(c2ccccc2)(c2ccccc2)C1=O^[3*]CCO&&&
[2*]N([4*])C&[1*]C(=O)CC[4*]&[1*]N1CCCN([3*])CC1^[2*]C(=O)c1ccco1^[3*]Cc1ccc(Cl)cc1&&&&&
[2*]C1CN(C)C1&[1*]C([2*])=O&[1*]Nc1ccccc1-n1cccc1&&&
CCCCCCCn1c(=S)[nH]c2c1[nH]c(N)nc2=O&&&
CC(C)CC(NC(CCN1C(=O)c2ccccc2C1=O)C(=N)N)C(=O)O&&&
[1*]CNc1ccc(F)cc1&[1*]n1nc(Nc2ccccc2)nc1N1CCOCC1&&&
COC1=CC=C(OC2=CC=C(C(F)(F)F)C=C2C(=O)O)C=C1&&&
[3*]S(=O)(=O)c1ccc(C(C)=O)cc1&[2*]N1CCN([3*])CC1&[1*]C(=O)C[2*]&[1*]Nc1ccc(Oc2ccccc2)cc1&&&
[2*]C(=O)O&[2*]C1=C([3*])CCCCC1&[1*]C([3*])=O&[1*]Nc1ccccc1Br&&&
[1*]CC&[1*]N(c1nc(C)cc(C)n1)c1cc(C(=O)O)cc(C(C)C)n1&&&
[1*]C(=O)c1cccc(NC(=N)N)c1&[1*]N[6*]&[2*]C(=O)C[6*]&[2*]N[7*]&[3*]C(=O)C([7*])CC(=O)O&[3*]N[8*]&[4*]C(=O)C([8*])Cc1ccccc1&[4*]N[9*]&[5*]C(=O)C[9*]&[5*]N1CCCC1&&&
[1*]OC&[1*]C([4*])=O&[2*]C([6*])OC=C([4*])[9*]&[2*]O[3*]&[3*]C1OC([5*])C(O)C(O)C1O^[6*]C([7*])C([8*])[9*]^[5*]CO&[7*]C(C)(O)CC[8*]&&&&&
O=C(O)CN1CCc2c(cc(Cl)s2)C1=O&&&
O=C(NN=CC12CC3CC(CC(C3)C1)C2)C1COc2ccccc2O1&&&
[3*]C(C)C&[3*]C([14*])CC[4*]&[2*]C([4*])([5*])C([14*])C([7*])C([6*])(C)C([13*])(C)C([8*])C([9*])(C)C([10*])[12*]&[2*]C(=O)O&&[5*]CC[6*]&[7*]CC[8*]&[9*]CCC(=O)C([10*])(C)C&[11*]CC[12*]&[1*]C(=C[9*])C(=O)C([10*])(
Cc1cccc(CNC(=O)C(C)N2C(=O)CCc3ccccc32)c1&&&
CC(C(=O)NC(C)(C)CN(C1CC1)S(=O)(=O)c1ccc2OCCOc2c1)N1CCC(F)C1&&&
COc1ccc2c(C)cc(=O)oc2c1C=Cc1ccncc1&&&
[2*]C(C)C&[1*]Nc1cc(O[3*])c(N)c(O[2*])c1&[1*]C(=O)C[4*]&[4*]N1C(=O)C=CC1=O^[3*]Cc1ccccc1&&&&
c1cc2c(CCNC2)c(OCCCCCCCCCCCCn2c3ccccc3c3ccccc32)c1&&&
[2*]=CCCCC(=O)O&[2*]=CC[4*]&[3*]=CC1=CCC(O)C1[4*]&[1*]CC(O)C=[3*]&[1*]Oc1ccccc1F&&&
Cc1c(C(=O)NCCO)oc2ncnc(Nc3cccnc3OC3CCOCC3)c12&&&
[6*]C(C)(C)C&[1*]O[6*]&[1*]C(=O)CCC([7*])c1ccc(Oc2ccc(C(N)=O)cc2O^[4*]N[7*]^[2*]N[8*]&[4*]C([11*])=O&[2*]C([3*])=O&[5*]N1CCCC1[11*]&[3*]N[9*]&[11*]C(N)=O&[5*]C(=O)CCc1cn([10*])cn1&&&[10*]C(
[1*]C(C)=O&[1*]N[2*]&[2*]C(Cc1ccc(NC(=N)N)cc1)C([3*])=O&[3*]NO&&&
[3*]C(=O)O&[3*]C1CCCCC1[4*]&[1*]C([4*])=O&[1*]Nc1ccc(S([2*])(=O)=O)cc1&[2*]Nc1nccs1&&&
[1*]Nc1cccc(OC)c1&[1*]C(=O)C[2*]&[2*]S([3*])(=O)=O&[3*]Cc1c(C)noc1C&&&
CN(C)C1=CC=C(C2=C(C3=CC=CC=C3)SC(SC(=O)C(C)c3ccccc3)=N2)C=C1&&&
[1*]C(C)c1nc(C[2*])no1&[1*]Oc1c(F)cccc1F&&[2*]C1CCCN1&&
[1*]=CC(=O)c1ccc(OC)cc1O&[1*]=CC=[2*]&[2*]=CC=[3*]&[3*]=C(C)C=[4*]&[4*]=CC=c1ccccc1C&&&
[6*]C(C)=O&[6*]N([7*])O&[7*]CCC[8*]&[1*]C(=O)C([8*])[9*]&[9*]Cc1ccccc1&&[1*]N[3*]^[3*]CC([4*])C&[2*]N[4*]&[2*]C(=O)C([10*])[11*]&[10*]CCC(=O)O&&[5*]C(=O)C[5*]^[5*]NO&&&
CN(C(=O)c1ccccc1)C1CC2CC(C1)c1cccc(=O)n12&&&
COC(=O)C(F)(Cc1ccccc1)c1cccc(C=C2C=Cc3ccccc23)c1&&&
[1*]C(=O)c1ccccc1Nc1nc(Nc2cccc(N3CCOCC3)c2)ncc1Cl&[1*]NO&&&
COc1ccc2c(C(C)C)cc(N3CCOCC3)nc2c1C&&&
[4*]CC=C&[1*]O[4*]&[1*]C([2*])=O&[2*]N1CCN([3*])CC1&[3*]C(=O)CCc1nc(=O)cc(O[5*])o1&[5*]CC=C&&&
COc1ccc(C2c3c(CC4C(=O)N(c5nccs5)C(=O)N42)[nH]cn3)cc1OC&&&
[2*]CC&[1*]C(=O)c1cnn([2*])c1C&[1*]N(C[3*])C[6*]&[3*]C([4*])C([5*])[6*]&[4*]CCCO[5*]&&&
[4*]C(C([5*])[9*])C([7*])C(=C)C&[7*]C(C)(C)O&&[2*]O[4*]^[2*]C(=O)c1c(OC)cc(O)c(Cl)c1C([3*])=O^[5*]C([6*])O^[3*]OC&[1*]C1=C(C)C(=O)OC1O^[6*]C(=[10*])C([8*])[9*]&&[1*]OC&[8*]C(OC(=O)
COC(=O)c1ccc(C(=O)Nc2cc3c(cc2N2CCCC2)[nH]c(-c2cccs2)n3)cc1&&&
CCOc1cc2c(cc1OCC)-c1c(CS2(=O)=O)c(=O)n2CCCC(Cc3ccc(F)cc3)n12&&&
[2*]NC&[1*]C(=O)c1c(C)nn(C)c1S([2*])(=O)=O&[1*]N1CCC([3*])CC1&[3*]Cc1ccccn1&&&
[1*]C(=P([O-])O[3*])N([4*])C&[1*]C(=[5*])N([2*])[4*]&[2*]CCCN=[5*]^[3*]C([6*])=N&&&&
[1*]S(=O)(=O)c1ccc(CCC(=O)c2nccn2C)cc1&[1*]N1CCOCC1&&&
[1*]C([2*])(c1nc(C)no1)C([3*])[4*]&[1*]CCCO[3*]&&[2*]NC(=O)N(C)C([4*])(c1cccs1)C([5*])[6*]^[5*]CSC[6*]&&&
C=CCSc1nc2c(cc(C#N)s2)c(=O)n1CC(=O)N1CCCCC1&&&
c1nc2ccc(OCc3nnc4sc(-c5ccnc6ccccc56)nn34)cc2[nH]1&&&
N#Cc1ccc(COc2ccc3CCN(C4CCC4)CCc3c2)cc1&&&
[1*]C(=O)c1cccc(S([2*])(=O)=O)c1&[1*]Nc1nccs1&&[2*]N1CCOCC1&&
COc1ccccc1Nc1ncc2CCc3nn(C)c(Cc4ccccc4F)c3-c2n1&&&
[7*]C(C)C&[7*]C[8*]&[1*]C(=O)C([5*])CC[8*]&[1*]N[3*]&[3*]CCc1ccccc1^[2*]N([5*])[6*]&&[4*]CC[6*]&[4*]Oc1ccccc1^[2*]C(=O)Cc1ccccc1&&&&
O=C(O)CCN1C(=O)C(=C2C(=O)Nc3c(Br)cc(Br)cc23)SC1=S&&&
[1*]OC&[1*]CC[2*]&[2*]N1CCC(c2nc(C)c(-c3ccccc3)s2)CC1&&&
[1*]Cc1ccc(N)cc1&[1*]NC(=S)Nc1ccc([N+](=O)[O-])cc1&&&
[3*]CCCC&[3*]CCCC[5*]&[4*]CCCC[5*]&[1*]CCCC[4*]&[1*]O[2*]&[2*]CCO&&&
COc1cc(OC)c2ccc(C(O)c3cc(C)cc(OC)c3)cc2c1&&&
[3*]Sc1nnc(-c2ccc(OC)c(OC)c2)o1&[1*]C(=O)C[3*]&[1*]N[2*]&[2*]C[4*]&[4*]C1CCCO1&&&
COC(=O)c1cccc2c1OC(=Cc1ccc(OC)c(OC)c1Cl)C2=O&&&
c1ccc2oc(N3CCN(CCCCc4c[nH]c5ccccc45)CC3)nc2c1&&&
[3*]CC&[3*]N1C(=O)CC1[4*]&[1*]C([4*])=O&[1*]N[2*]&[2*]Cc1cc(OC)c(OC)c(OC)c1&&&
C=Cc1cnc2ccc(N(C)C)cc2c1&&&
NC(=O)c1csc(COc2cccc3cnccc23)n1&&&
[3*]CC&[2*]N([3*])[4*]&[1*]C(=O)C[4*]&[1*]Nc1c(F)cccc1F^[2*]C(=O)C[5*]&&[5*]Sc1nncn1C&&&
[2*]Cc1nc(-c2ccccc2)nn1C&[2*]N([3*])C&[1*]C(=O)C[3*]&[1*]Nc1ccc(F)c(F)c1&&&
[1*]CC&[1*]Oc1ccc(N2C(=O)CC([3*])C2=O)cc1&[2*]N[3*]&[2*]CCc1ccccc1&&&
[1*]C(=O)c1ccc(C)c(S([2*])(=O)=O)c1&[1*]N1CCOCC1&&[2*]N1CCCCC1&&
[1*]Nc1c(C(=O)c2cc(OC)c(OC)c(OC)c2)c(C)c(C)[nH]c1=O&[1*]C(=O)c1ccc(F)cc1&&&
CCN(CC)c1nc(NCc2ccc(-c3ccc(OC)cc3)cc2)c2ccccc2n1&&&
[2*]C1CC(=O)N(c2ccc(OC)cc2)C1=O&[1*]N1CCN([2*])CC1&[1*]C(=O)c1ccco1&&&
[3*]C#C&[3*]C[4*]&[4*]Oc1ccc(CC[7*])cc1OC&[1*]N[7*]&[1*]C(=O)C([5*])C[8*]&[8*]C(C)C&&[2*]N[5*]^[2*]C(=O)C([6*])C[9*]&[9*]C(C)C&&[6*]NC&&
[1*]C(=O)c1cc(-c2ccc(Cl)c(Cl)c2)on1&[1*]N1CCN(c2ccccn2)CC1&&&
CCN1CCc2ccc(C(=O)N3CCC4(CC3)Cc3cn(C(C)(C)c5ccccc5)nc3C(=O)N4)cc21&&&
N#CC1=C(C2=CC=CC=C2)[NH]C(=S)[NH]1&&&
NC1=CC=C(OC2=CC=C(Cl)C=C2)C(C(=O)C2=CC=CC=C2)=C1&&&
[1*]CC&[1*]Oc1ccc(-c2cc(C(=O)O)c(C)cc2[N+](=O)[O-])cc1F&&&
CC(C)(C)OC(=O)N1CCc2c([nH]c3ccccc23)C1C(C#N)=c1cc(-c2ccccc2)oc1=O&&&
[2*]NC&[1*]Nc1nc(Nc2ccc(S([2*])(=O)=O)cc2)ncc1Br&[1*]C([3*])C&[3*]C1CC1&&&
[2*]C(=O)O&[1*]N1CCC([2*])C1[3*]&[1*]Cc1cccs1&&[3*]Cc1ccccc1F&&
Cc1cc(C)cc(Cn2c(CN(C)CC(=O)Nc3ccc(F)cc3)nc3ccccc32)c1&&&
[1*]Nc1c(C(C)C)n(C)n(-c2ccccc2)c1=O&[1*]C(=O)C[3*]&[2*]N([3*])c1ccc(C(C)C)cc1&[2*]C(=O)C[4*]&[4*]N(C([5*])=O)C([8*])=O&[5*]C([6*])C([7*])[8*]&[6*]CC=CC[7*]&&&
CC=CCCC(Cc1ccccc1)NC(=O)CNc1ccc2ncnc(Nc3cccc(Cl)c3)c2c1&&&
O=C(c1ccc(Br)o1)N1CCN(c2nc3ccccc3n3cccc23)CC1&&&
[2*]CC&[1*]O[2*]&[1*]C(=O)C=[3*]&[3*]=C(C)C=[4*]&[4*]=CC[5*]&[5*]C([6*])C&[6*]CO&&&
CN(C)CCCn1cc2nc(-c3ccc(C(F)(F)F)cc3)n3nc(-c4ccc(Br)cc4)cc3c2n1&&&
[1*]Nc1c(C)cc(Br)cc1C&[1*]C(=O)C[3*]&[2*]=C1SC(=O)N([3*])C1=O&[2*]=Cc1ccccc1O&&&
O=C(C=Cc1ccc(Cl)cc1)N1N=C(C2CCNCC2)c2cc3c(cc2CC1=O)OCO3&&&
Nc1ccc2c(c1)[nH]c1ccccc12&&&
CCC(C)SSc1nc2ccccc2c(=O)n1-c1ccccc1OC&&&
[5*]CCCC&[5*]CCCC[6*]&[3*]CCCC[6*]&[3*]S[4*]&[1*]C(=O)CC[4*]&[1*]N[2*]&[2*]C(C)C&&&
CC1=C(N=NC2=CC=CC=C2C=O)C(=O)N(C2=CC=C(Cl)C=C2)[NH]1&&&
CC1(C)CC(O)Cc2cccc(C(=O)C=Cc3ccc(Cl)cc3)c21&&&
[1*]On1c(Sc2ccccc2)c(C(C)C)c(=O)[nH]c1=O&[1*]CC(=O)O&&&
[2*]n1cc(-c2cnn(C)c2)c(-c2ccccc2)n1&[1*]C1OC([2*])C(O)C(O)C1O&[1*]CO&&&
COc1ccccc1-c1nc2cc(-c3noc(=O)[nH]3)nc(-c3cncc(Cl)c3)c2n1CCC(N)=O&&&
CC(=NNC(=S)NC1=CC=CC=C1)C1=C(O)C(=O)C=C(C)O1&&&
[1*]C(=O)Cc1ccccc1&[1*]O[2*]&[2*]CC[3*]&[3*]CC[4*]&[4*]CC(O)CCc1ccccc1&&&
[5*]C(=S)NC&[3*]C1CCN([5*])CC1&[1*]N([3*])C&[1*]C(=O)C[4*]&[2*]N[4*]&[2*]C(=O)c1cccs1&&&
[16*]C(C)C&[7*]C(C[16*])C(N)=O&[1*]N[7*]&[1*]C(=O)C([8*])C[14*]&[14*]C1CCCCC1&&[2*]N[8*]^[2*]C(=O)C([9*])Cc1ccccc1&[3*]N[9*]&[3*]C(=O)C([10*])CC(=O)O&[4*]N[10*]&[4*]C(=O)C([11*])C[17*]&[17*]C(C)C&&[5*]N
[1*]C([2*])=O&[2*]NN=c1cccc[nH]1&&[1*]Nc1cccc(C(F)(F)F)c1&&
COc1cc(C)cc2c1c(=O)oc(-c1cn(Cc3ccccc3)nc1C(F)(F)F)n2&&&
[1*]N([3*])C&[1*]CCC[2*]&[2*]N1CCN(c2ccc(F)cc2)CC1^[3*]S(=O)(=O)c1ccc(Br)cc1Br&&&&
Cc1cnc2c(c1)CCCC2NC(=O)CCC(=O)N1CCN(S(C)(=O)=O)CC1&&&
O=c1cc(N2CCOCC2)oc2ccc(Oc3cc(-c4ccc(O)cc4)nc(OC4CCCC4)n3)cc12&&&
[1*]C(=O)C(C#N)=c1sc(=Cc2cccc(-c3ccc(C(=O)O)cc3)c2)c(=O)n1-c1ccccc1&[1*]Nc1ccccc1&&&
C=C(C)C(=O)Nc1cccc(-c2cn3ncnc(Nc4cc(C(=O)Nc5cccc(C(F)(F)F)c5)ccc4C)c3c2)c1&&&
[1*]C(=S)NN=C(C)c1ccncc1&[1*]N1CCOCC1&&&
[2*]S(=O)(=O)c1ccc(C)cc1&[1*]N[2*]&[1*]C(=O)C[3*]&[3*]Sc1nnc(-c2ccncc2)o1&&&
O=C1c2ccccc2CCC12CCN(Cc1nnc3CCCn31)CC2&&&
[1*]C([2*])=O&[1*]N[3*]&[3*]CCc1ccccc1Cl^[2*]Nc1ccnc(N2CCCC2)n1&&&&
[1*]N(C)C&[1*]C(=O)C[2*]&[2*]N([3*])c1ccccc1&[3*]S(C)(=O)=O&&&
[1*]N1CCC(c2cc(CCC)no2)CC1&[1*]C(=O)CCc1cnccn1&&&
O=C1C(O)=C(Nc2ccc(F)cc2)C(=O)c2cnncc12&&&
CC1Nc2ccc(C3CCN(CCO)CC3)cc2C(=O)N1O&&&
[1*]C(CO)Cc1ccccc1&[1*]N[2*]&[2*]CC(O)c1ccc(O)c(C(O)C(F)(F)F)c1&&&
CONC(=O)c1ccc2[nH]c(C(=O)NC3CC(C)CCC3C(=O)OC(C)(C)C)cc2c1&&&
[3*]C(C)CCc1ccccc1&[3*]N1CCC([4*])CC1&[1*]C[4*]&[1*]O[2*]&[2*]Cc1ccccc1&&&
[1*]=C1C(=O)ON=C1c1ccccc1&[1*]=C(c1ccccc1)c1ccccc1&&&
NC(=O)C1=CC=CC(NC2=CC=NC(NC3=CC=C(F)C=C3)=N2)=C1&&&
N#CC1=CC=C(C2=CSC=N2)C=C1&&&
Cc1ccc(N2C(=O)CC(N3CCN(c4cccc5c4cn[nH]5)CC3)C2=O)cc1&&&
[1*]Cc1cn(C)cn1&[1*]N1CCCN([2*])CC1&[2*]Cc1ccc(F)cc1&&&
CC(C)(C)n1ncc2c1[nH]cnc2=O&&&
CCN(CC)CCn1c(NCc2cccc(C)c2)nc2c1c(=O)n(C)c(=O)n2C&&&
[1*]Nc1ccc(OC)cc1[N+](=O)[O-]&[1*]C(=O)C[2*]&[2*]Sc1nnnn1[3*]&[3*]C[4*]&[4*]C1CCCO1&&&
CCN(CC)c1ccc2cc(NC(=O)COc3ccccc3)c(=O)oc2c1&&&
Cc1ccc2c(c1)C1CNCC1N2C(=O)N1CCCn2cc(C3CC3)nc2C1&&&
[2*]S(=O)(=O)c1ccc(OC)cc1&[1*]N1CCN([2*])C([4*])C1&[1*]C(=O)CCc1ccccc1&&[3*]C[4*]^[3*]N1CCCC1&&&
Cc1nn(CC(=O)Nc2cc(-c3ccccc3Cl)cc(-c3nc4ccccc4[nH]3)c2C)c(C)c1&&&
COC(=O)c1cc2cnc(Nc3cccc(OCc4ccccc4)c3)nc2n1C1CCCC1&&&
O=c1oc2cc(OCCCCN3CCC(Oc4ccc(F)cc4)CC3)ccc2c2c1CCCC2&&&
[3*]=Cc1ccc(N(C)C)cc1&[1*]C(=O)C=[3*]&[1*]O[2*]&[2*]C[4*]&[4*]C1CCCCC1&&&
O=C(O)CCC(=O)N1CCc2ccc(NC(=O)c3ccc(C4CCNCC4)c(Cl)c3)cc2C1&&&
Clc1ccc2c(c1)C1CNCC2C1&&&
COc1ccc(-c2nnc3SC(C(=O)c4cc(OC)c(OC)c(OC)c4)C(c4ccc(OC)cc4)Nn32)cc1OC&&&
[1*]=Cc1ccc(N(C)C)cc1&[1*]=Cc1cccc[n+]1CCc1ccccc1&&&
N#Cc1cnc2c(NCC3CCCCC3)nc(-c3ccc(NC4CCN(C5CCOCC5)CC4)cc3)cn12&&&
Cc1cn(NS(=O)(=O)c2ccc(NC(=O)C=Cc3cccc(Cl)c3)c3ccccc23)nc1&&&
CCc1nn(C)c(C(=O)NCCN2CC3(CC3)c3cnc(N(C)C)nc32)c1&&&
Cc1cccc(Cc2nn(CC(=O)Nc3c(F)cccc3F)c(=O)c3ccccc23)c1&&&
[2*]N(C)C&[1*]C(=O)c1cccc(S([2*])(=O)=O)c1&[1*]N[3*]&[3*]C1CCCCC1&&&
CCCCS(=O)(=O)n1c(-c2ccc(-c3ccccc3)cc2)cc2cc(C(=O)NCC)ccc21&&&
CC(C)(C(=O)NCCNc1ccnc2cc(Cl)ccc12)c1ccccc1&&&
COC(=O)C1CC23CCCN4CCc5c(C#N)ccnc5C4C2(CCN3C)CC1=O&&&
[4*]C([5*])C&[1*]C[4*]&[1*]N[2*]^[3*]C([5*])C^[2*]Cc1ccc(Cl)cc1&[3*]n1cccn1&&&&&
[1*]CC&[1*]Oc1ccc(N[2*])cc1&[2*]Cc1cc(=O)sc(S[3*])n1&[3*]Cc1cccnc1&&&
[6*]n1c([N+](=O)[O-])cnc1C&[3*]CC[6*]&[1*]O[3*]&[1*]C(=O)C([4*])C[5*]&[5*]C1CCCCC1&&[2*]N[4*]^[2*]C(=O)c1ccccc1&&&
CC(Cc1cccc(CNc2ncnc3c(C(N)=O)cccc23)c1)NS(=O)(=O)c1ccccc1&&&
[2*]C(=S)Nc1cccc(C)c1C&[1*]N1CCN([2*])CC1&[1*]Cc1ccccc1&&&
O=c1nc[nH]c2c1sc1nc(-c3ccco3)c3CCCCc3c12&&&
COc1ccc(N2CCN(Cc3nc(=O)c4ccccc4[nH]3)CC2)cc1&&&
CC(C)n1cc(-c2cc(OCCN3CCCCC3)cc(Nc3ccc4c(c3)c(=O)ncn4C)c2)cn1&&&
[2*]N1N=C(c2ccccc2)CCC1=O&[1*]C[2*]&[1*]N1CCCCC1&&&
C#CCn1c(-c2cc(OC)c(OC)c(OC)c2)c(C)c2ccc(OC(=O)N(C)C)cc21&&&
[4*]n1nnc(-c2ccc(OC)c(OC)c2)n1&[1*]C(=O)C[4*]&[1*]N[3*]&[2*]C(=O)C([3*])Cc1ccccc1&[2*]N1CCN(C)CC1&&&
Cc1c(Cc2ccc(F)cc2)[nH]c2c1C(=NO)CC(C)(C)C2&&&
[3*]C([4*])C&[4*]CCC[5*]&[5*]C(C)(C)O^[3*]C([10*])CC[6*]&&[6*]C([7*])C([8*])C([9*])[10*]&[1*]=C([7*])CCC[8*]&[1*]=CC=[2*]&[2*]=C1CC(O)C(C)C(O)C1&&&
COc1cc2c(cc1OCCc1ccc(Cl)cc1)CCNN=2&&&
O=C1c2ccccc2-c2c1c1cc(N=Cc3ccccc3)ccc1n2CCCCN1CCC(N=Cc2ccccc2-c2ccccc2)CC1&&&
CC(C(=O)Nc1noc(-c2ccc3OCCOc3c2)c1)c1ccccc1&&&
[1*]CC&[1*][N+]([2*])(C)N[3*]&[2*]CC&&[3*]S(=O)(=O)c1cc(Cl)c(N)c(Cl)c1&&
[1*]C1=C(C)C(=O)OC12CCCCCC2&[1*]CCc1ccccc1&&&
COc1ccc(C)cc1COC1CCN(S(=O)(=O)c2ccc3c(c2)CCN3C(C)=O)CC1&&&
[N+]#[N+][N-]CCOCCOc1cc(CO)c2c(=O)cc(-c3ccc(-c4ccccc4)cc3)oc2c1&&&
COc1ccccc1-c1c[nH]c2cc(OC)c(OC)cc2c1=O&&&
CCO[P+](=O)(OCC)OCC1OC(n2cnc3c(N)ncnc32)C(O)C1O&&&
[1*]OC&[1*]C(=O)c1[nH]c(C)c(CC[3*])c1C&[2*]N[3*]&[2*]C(=O)c1ccc(C)c(N(C)C)c1&&&
[1*]S(=O)(=O)n1nc(-c2ccc(C)cc2)nc1C&[1*]Cc1ccccc1&&&
Cc1ccc(NC(=O)CSc2nc(=O)c3ccccc3[nH]2)nc1&&&
CC(C)(C)n1ccc(C(=O)OCC(=O)Nc2ccc3OCCOc3c2)c1&&&
[1*]C(=O)c1c(N[2*])sc(C)c1CC&[2*]S(=O)(=O)c1ccc(C)c(C)c1&&[1*]N1CCOCC1&&
O=C(CNC(=O)C1CC(=O)N(c2ccc3OCCOc3c2)C1)NCCC1CCCC1&&&
CC1=CC=C(CC2=C[NH]C=N2)C=C1&&&
COP1c2cc(CN3CCCC3)cnc2Oc2cc(N)c(Cl)cc21&&&
CN(C)c1ccc(C(=N)Nc2ccc3CCCCc3c2)cc1&&&
COc1cc2c(cc1OC)CN(C(=O)c1ccc(C)c(S(=O)(=O)N3CCc4ccccc4C3)c1)CC2&&&
CC1=NC(N)=NC(N2CCN(C3=CC=C(N)C=C3)CC2)=N1&&&
O=C(NCCCNC1=NS(=O)(=O)c2ccccc12)c1ccccc1F&&&
[3*]CCC&[3*]C[4*]&[3*]CCC(O)C[5*]&[1*]CCC[5*]&[1*]C1CCC([2*])=NN1&[2*]CCO&&&
Cc1ccc(C)c(Sc2nc3c(c(=O)n(C)c(=O)n3C)n2Cc2ccccc2)c1&&&
O=C(c1cccc2ccccc12)N1CCC(CCCNc2ccccn2)CC1&&&
[1*]C(C)=O&[1*]O[2*]&[2*]C([6*])[7*]&[7*]C(C)(C)O&&[6*]C(CC([8*])C)O[9*]^[4*]C(CCC1(C([13*])[14*])CC1(CC[15*])C([12*])C([11*])(C)C([15*])(C)C([8*])C([9*])[10*])C([14*])(C)C&[10*]C([11*])O&&[12*]CC[13*]&[3*]O[4*]^[3*]C
Cn1nc(CC(=O)Nc2ccc3OCCOc3c2)ncc1=O&&&
Cc1cc(C)cc(Cn2nc(C)c3c(N)ncnc32)c1&&&
COc1cc(NCCCCC(=O)Nc2ccc(OCCCCN3CCOCC3)c3ccccc23)c2nccc(C)c2c1&&&
[1*]C(=O)c1ccc(C=C)cc1&[1*]Nc1ccc(N[2*])cc1&[2*]C(=O)c1ccc(C[3*])cc1&[3*]N1CCN([4*])CC1&[4*]Cc1ccc(CN)cc1&&&
[1*]Nc1c(C)cc(C)cc1C&[1*]C(=O)C[2*]&[2*]n1cncn1&&&
[1*]C(C)C&[1*]N([2*])[3*]&[2*]Cc1cc(Cl)ccc1-n1cccn1&&[3*]C(CC(=O)O)c1ccccc1F&&
O=c1cc(N2CCOCC2)oc2cc(OCc3cccc(F)c3)ccc12&&&
[2*]Sc1nnc(Nc2ccccc2C)s1&[1*]C(=O)C[2*]&[1*]Nc1cc(OC)cc(OC)c1&&&
[1*]C(=O)c1cnc(OC)c(-c2ccc(F)cc2OC)c1&[1*]Nc1cc(C)on1&&&
CCOc1ncc(C(=O)N2CCOc3c(CN4CCCCC4)c(-c4ccccc4)nn3C2)cn1&&&
O=c1c(C=Nc2ccccn2)coc2cccc(OCc3cccc(Cl)c3)c12&&&
COc1cc(C=Cc2nc3ccccc3o2)ccc1O&&&
COc1cc2c(cc1OC)c(=O)oc(C=Cc1cccc(OC(F)(F)F)c1)c2&&&
Cn1c(C(=O)N2CCCC2)cc2c1ccs2&&&
[3*]CC&[3*]C([4*])C&[2*]C([4*])C(=O)O&[1*]N[2*]&[1*]C(=O)c1ccncc1&&&
[1*]C(C)=O&[1*]O[3*]&[3*]C[6*]&[6*]C1OC1[7*]&[2*]C([7*])=O&[2*]N[5*]&[4*]C(C)C[5*]&[4*]OS(=O)(=O)O&&&
[1*]C(c1ccc(C)o1)C(c1ccccc1)c1ccccc1O&[1*]N(C)C&&&
Cc1ccc(-c2cc3c(s2)c(=O)n(CCCN2CCN(c4ccccc4OC(F)(F)F)CC2)c(C)n3)cc1&&&
COC1=CC(C(F)(F)c2nc3cc(C(=O)N4CCCC4)cnc3[nH]2)=CC(OC)=C1OC&&&
Cc1c(C)c2c(SCC(=O)N3CCN(c4cccc(Cl)c4)CC3)ncnc2s1&&&
[5*]CN&[2*]Oc1ccc(N2CCC([5*])C2)nc1&[2*]CCC[3*]&[1*]N[3*]&[1*]C(=O)C[4*]&[4*]C1CC1&&&
[1*]C(=O)c1cc(CC)nn1C&[1*]N1CCOCC(O)C1&&&
[1*]C(=O)c1cc(OC)c(OC)c(OC)c1&[1*]N1CCN([2*])CC1&[2*]CCC[3*]&[3*]N1CCN(c2ccccc2F)CC1&&&
Cc1ccc2OCc3ccccc3C(=O)c2c1&&&
[2*]CC&[2*]Oc1ccc(C[3*])cc1&[1*]NN1C(=O)SC([3*])(C)C1=O&[1*]C(=O)Cc1ccc(Cl)cc1&&&
[2*]C(=O)O&[2*]C(C[3*])NC[6*]&[3*]C([4*])C([5*])[6*]&[1*]C(CC[5*])CC[4*]&[1*]Oc1ccc(-n2cccn2)cc1&&&
Cc1cccc(CNC(=O)CN(C)C(=O)CCCc2nc3ccccc3s2)c1&&&
Cc1c(C)c2c(CCC(C)(COc3ccc(CC4SC(=O)NC4=O)cc3)O2)c(C)c1O&&&
Cc1coc2c1c(OCc1ccc3ccccc3c1)c(O)c(=O)c(C)c2O&&&
[6*]C(C)C&[2*]N[6*]&[2*]C([3*])=O&[3*]N[4*]&[4*]C(=O)C([5*])(C)C&[1*]C(=O)c1ccc(-c2ccc(Cl)cc2)c(N[5*])c1&[1*]OCP(=O)(O)O&&&
[2*]Cc1cccc(CC)c1&[1*]Nc1ccn([2*])n1&[1*]Cc1ccccc1OC&&&
[1*]Cc1ccc(OC)cc1&[1*]N1CCCSC1=Nc1ccc(C(C)C)cc1&&&
CCCCn1nnc2c1[nH]c(C(=O)OCC)c(C)c2=O&&&
Oc1ccc2CCc3ccccc3Cc2c1&&&
CCCc1n[nH]c2c1C(c1c[nH]c3ccccc13)C(C#N)C(=N)O2&&&
CCc1c(C)c2c(CCC(C)(C=CC(=O)OC)O2)c(C)c1O&&&
[2*]Cc1ccc(CC)cc1&[1*]N[2*]&[1*]C(=O)CC[3*]&[3*]n1nc(-c2ccccc2)ccc1=O&&&
[1*]C(=O)C[2*]&[2*]N(c1ccccc1)c1ccccc1&&[1*]N1CCN([3*])CC1^[3*]S(=O)(=O)c1ccccc1&&&
CCCCCCCCC=CC1=C(O)C2(C(=O)c3ccccc3C2=O)C(=O)N1CC=C&&&
[1*]Oc1ccc(OC)cc1&[1*]CC(O)Cc1cccc(Oc2ccc(C)cc2)c1&&&
CCCCC(Sc1nc(=O)c2c([nH]1)n(-c1c(Cl)cc(Cl)cc1Cl)nc2)C(=O)O&&&
CC(C)CC(NP(=O)(O)OCC1OCC(n2cnc3c(N)ncnc32)C1O)C(=O)OCc1ccccc1&&&
[2*]CC&[2*]N([3*])[4*]&[3*]CC&&[1*]C(=O)C[4*]^[1*]Nc1cccc(Cl)c1C(=O)c1ccc(F)cc1&&&
Cc1nc2ccc(S(=O)(=O)Nc3cc(F)ccc3F)cc2c(=O)n1N&&&
O=c1[nH]nc(-c2nc3ccccc3[nH]2)n1CCN1CCN(c2ccccc2F)CC1&&&
[1*]SC&[1*]C[3*]&[2*]=C1CC(=O)N([3*])C1=O&[2*]=Cc1ccc(O)cc1&&&
[1*]C(=O)c1cc(-c2cnoc2)ccc1Cl&[1*]N[2*]&[2*]Cc1ccc(F)cc1&&&
[nH]=C(COc1c(Br)cc(Br)cc1Br)Nc1cccc2ccccc12&&&
[2*]Cc1ccc(OC)cc1OC&[2*]N([3*])[4*]&[1*]C(=O)C[3*]&[1*]Nc1cccc(N)n1^[4*]C[5*]&&[5*]C(C)C&&&
[1*]CC&[1*]C([8*])C([5*])=O&[5*]N([6*])C([7*])[8*]&[3*]C([6*])=C([4*])S[7*]&[3*]C(=O)O&&[2*]C[4*]^[2*]Sc1nnc(-c2ccc([N+](=O)[O-])cc2)o1&&&
CN(C)CCNC(=O)c1cc(Cl)cc2c[N+]([O-])=Cc12&&&
[1*]C(C)=O&[1*]N[3*]&[3*]C([4*])C(=O)O&[2*]N[4*]&[2*]C(=O)C[5*]&[5*]C([6*])C(=O)O&[6*]CCC(=O)O&&&
[1*]C(C)Cc1ccccc1&[1*]N[2*]&[2*]CC(O)c1ccc(O)c(C[3*])c1&[3*]N[4*]&[4*]S(=O)(=O)C=Cc1ccc(Cl)s1&&&
CN(C)c1cccc2c(S(=O)(=O)NC(Cc3ccc4sccc4c3)C(=O)O)cccc12&&&
COc1ccc(NC(=O)c2c(C)n(Cc3ccccc3C)c3ccccc23)cc1&&&
[1*]Nc1cccc(OC)c1&[1*]C(=O)C[3*]&[2*]Cc1nnc(S[3*])n1[6*]&[2*]N[4*]&[4*]CC[5*]^[6*]Cc1ccccc1^[5*]N1CCOCC1&&&&&
[2*]Sc1nnnn1C&[1*]C(=O)C[2*]&[1*]Nc1ccc(N2CCCC2)cc1&&&
Cc1cccc2c1[nH]c(-c1ccc(-c3ccc(NC(=O)CCc4n[nH]c(-c5cccs5)n4)cc3)s1)n2&&&
[2*]OC&[2*]CC[3*]&[1*]N([3*])[4*]&[4*]Cc1cccc(C[5*])c1&[5*]N(C)C^[1*]C(=O)c1cc(-c2ccc(Cl)cc2)on1&&&&
[8*]CCCC&[7*]C[8*]&[4*]S([7*])(=O)=O&[1*]N[4*]&[1*]C(=O)C([3*])Cc1ccc(OC)cc1&[2*]N[3*]&[2*]C([6*])=O&[5*]N1CCC([6*])CC1&[5*]S(=O)(=O)c1cccs1&&&
COc1ccc(C(=O)c2n[nH]c3ccc(S(=O)(=O)Nc4ccccc4)cc23)cc1F&&&
Cc1c(CC(=O)NCC(O)c2ccc3ncsc3c2)scc1&&&
COC(=O)Cn1cnnc1SCc1ccccc1OC(=O)Nn1cnc2ccccc2c1=O&&&
CCC1OC(=O)C(C)C(=O)C(C)C(OC2OC(C)CC(N(C)C)C2O)C(C)(OCC(O)CNCc2nc3ccccc3s2)CC(C)C(=O)C(C)C2CC(=O)OC12C&&&
O=C(CCc1ccccc1)NC(Cc1c[nH]c2ccc(Br)cc12)C(=O)O&&&
CC1=C(C(=O)Nc2ccc(F)cc2)C[2*]2(CCN(C3CCOCC3)CC2)Oc2ccccc12&&&
CC1=CC=C(C(=O)C(Cl)Cl)C=C1&&&
O=C(O)CN1C(=O)c2ccccc2C1=O&&&
[1*]C(N)=O&[1*]C1NC(=O)C([2*])NC(=O)C([3*])NC(=O)C([4*])NC(=O)CNC(=O)C([5*])NC1=O&[2*]Cc1ccccc1&&[3*]CO&[4*]CC(=O)O&[5*]C[6*]^[6*]CCC(N)=O&&&
[1*]Nc1cnc(N(C)C=CC(P(=O)(O)O)P(=O)(O)O)s1&[1*]S(=O)(=O)c1ccccc1&&&
[2*]CC&[1*]O[2*]&[1*]C(=O)C([3*])C&[3*]O[4*]&[4*]CC[5*]&[5*]CC[6*]&[6*]CCP(=O)(O)O&&&
[2*]C([4*])C(C)(C)S([7*])(=O)=O&[2*]C(=O)O&&[4*]N([5*])C([6*])[7*]^[3*]C([6*])C([5*])=O&[1*]N[3*]&[1*]C(=O)CCl&&&
COc1ccc(C=CC(=O)Nc2ccc(CCn3c(C)nc4cncnc43)cc2)cc1&&&
[1*]OC&[1*]C([2*])=O&[2*]N1CCC([4*])CC1&[3*]Oc1ccc(N[4*])cc1&[3*]CC[5*]&[5*]N1CCOCC1&&&
COc1ccc2c(c1)OC(=N)C(C#N)C2c1cc(OC)c(OC)c(OC)c1&&&
CCn1c(Nc2cccc(C)c2)nc2cc(OC)c(OC)cc2c1=O&&&
[2*]C(C)=O&[2*]C([12*])CC[3*]&[1*]C([3*])([4*])C([12*])C([6*])C([5*])(C)C([11*])(C)C([7*])C([8*])(C)C([9*])[10*]&[1*]C(=O)O&&[4*]CC[5*]&[6*]CC[7*]&[8*]CCC(O)C([9*])(C)C&[10*]CC[11*]&&
[1*]C(=O)c1c(C)cc(O)c(CC=C)c1O&[1*]N[4*]&[4*]CC(O)CCCC[5*]&[5*]N[6*]&[6*]CC=[7*]&[7*]=CC=[8*]&[2*]C(=O)C=[8*]&[2*]Nc1cc(N[3*])ccc1OC&[3*]C(=O)c1ccccc1&&&
CCCn1c(=O)c2c(nc(C=Cc3cccs3)n2C)n(CCC)c1=O&&&
[2*]C(C)c1ccccc1&[1*]N[2*]&[1*]C(=O)C([3*])C&[3*]NC=O&&&
[2*]C#N&[1*]N1CCCC1[2*]&[1*]C(=O)C[3*]&[3*]n1cccc1[N+](=O)[O-]&&&
CC1(c2nc3c(Br)cc(Br)cc3[nH]2)CCCN1&&&
[1*]Oc1ccccc1CCC&[1*]CCC[2*]&[2*]Sc1ncc(C(=O)O)n1C&&&
COc1ccc(NC(=S)NN=Cc2c[nH]c3ccccc23)cc1&&&
[3*]N([4*])c1ccccc1CC1(CCC([5*])=O)CC1&[3*]Cc1ccccc1&&[1*]C(=O)C[4*]^[1*]N[6*]^[2*]C(=O)C[5*]^[6*]C1CC1&[2*]Nc1ccc(Cl)cc1&&&&&
N#Cc1cccc(NC(=S)NC(Cc2c[nH]c3ccccc23)C(=O)O)c1&&&
COCOC1=CC=C(Br)C=C1CC(=CCl)NC1=CC=CC=C1&&&
[5*]CC&[1*]O[5*]&[1*]C(=O)c1ccccc1N[3*]&[3*]C(=O)C(N)CC([4*])=O&[2*]O[6*]&[2*]C(=O)CC&&&
[1*]C(=O)C(N)CC(=O)O&[1*]N[7*]&[2*]C(=O)C([7*])CS&[2*]N[8*]&[3*]C(=O)C([8*])Cc1ccc(OP(=O)(O)O)cc1&[3*]N[9*]&[4*]C(=O)C([9*])C[11*]&[11*]S[12*]&[12*]Cc1ccccc1^[4*]N[10*]&&[5*]C(=O)C([10*])CCC
[1*]Cc1cccc(Cl)c1&[1*]N1CCN(c2ccccn2)CC1&&&
C=C1CCN(Cc2cccc(Cl)c2)C(=O)c2cccnc2N1&&&
[1*]C(=O)c1cc(-c2nc(C)c(C)o2)ccc1Cl&[1*]N[2*]&[2*]CC[3*]&[3*]S(C)(=O)=O&&&
[4*]C(=S)Nc1cc(C)c(C)cc1C&[1*]N1CCN([4*])CC1&[1*]CCC[2*]&[2*]N([3*])c1ccccc1&[3*]S(C)(=O)=O&&&
COc1ccc(NC(=O)c2cc(S(=O)(=O)N3CCCc4ccccc43)ccc2F)cc1&&&
[1*]C(=O)C([3*])(C)O&[2*]C[3*]&[2*]Sc1cc(Cl)c(Cl)cc1Cl^[1*]Nc1cc([N+](=O)[O-])ccc1Cl&&&&
[1*]C(=O)c1nnn(Nc2ccc(Cl)cc2)c1C&[1*]NN1C(=O)CSC1c1ccc([N+](=O)[O-])cc1&&&
[1*]C(Cc1ccccc1)C(=O)O&[1*]N1CCN([2*])CC1&[2*]C(c1ccccc1)c1ccccc1&&&
[1*]Nc1ccc(C)cn1&[1*]S(=O)(=O)c1cccc(C#N)c1&&&
Cc1cccc(C(=O)n2c(NCc3ccc4OCOc4c3)nc3c2c(=O)n(C)c(=O)n3C)c1&&&
O=C(O)c1c[nH]c2cc(Br)cc(OCc3ccc4ccccc4n3)c2c1=O&&&
[3*]CC&[1*]O[3*]&[1*]C([4*])=O&[2*]N1CCC([4*])([6*])CC1&[6*]CCCc1ccccc1&&[2*]C([5*])=O^[5*]C1CCC(=O)N1C&&&
[1*]C(c1ccccc1)(c1ccccc1)C(=O)O&[1*]C1CCCO1&&&
[1*]NC(=S)Nc1ccc(OC)cc1&[1*]CCc1ccccc1&&&
O=C(C(=O)c1c[nH]c2ccc(Cl)cc12)c1ccccc1&&&
[1*]C(=O)C[3*]&[3*]C1CCCCCC1&&[1*]N1CCC([2*])(c2ccccc2)CC1^[2*]CO&&&
CN1C(=O)C(C2=CC=CC=C2)(C2=CC=C(Cl)C=C2)N=C1N&&&
[2*]C(C)=O&[2*]N[5*]&[1*]C(=O)Cc1ccc(C)c(S([5*])(=O)=O)c1&[1*]O[3*]&[3*]C[4*]&[4*]C1(c2ccc(F)cc2)CCC1&&&
[1*]C(=O)c1ccccc1O&[1*]NN=Cc1ccc(O)cc1&&&
O=C1c2cc3c(cc2OCN1Cc1ccccn1)C(=O)N1CCCC1O3&&&
NC(=O)C=Cc1c2CCCCc2nc2ccccc12&&&
CC1(C)CC(=O)c2c(C1)nc(N1CCOCC1)s2&&&
Fc1cccc2c1CC1(CCCCC1)O2&&&
[1*]C(=O)c1ccc(OC)cc1&[1*]N[5*]&[3*]N1C([5*])C(c2ccccc2C2=CCCCC2)C1[6*]&[3*]CC[4*]&[4*]N1CCN(C)CC1^[2*]C([6*])=O&&[2*]N(C)C&&&
[1*]C(=O)c1nc(C)oc1C&[1*]N[5*]&[2*]C(=O)C[5*]&[2*]N1CCN([3*])CC1&[3*]C([4*])=O&[4*]N[6*]&[6*]C1CCCCC1&&&
[1*]C(=O)C=[2*]&[2*]=Cc1ccccc1Cl&&[1*]N1CCN(c2ccccn2)CC1&&
[3*]=Cc1ccc(OC)cc1&[1*]C(=O)C=[3*]&[1*]O[2*]&[2*]CC(=O)c1ccc(C)cc1C&&&
[4*]S(C)(=O)=O&[4*]N1CCC([5*])CC1&[1*]C([5*])=O&[1*]N[3*]&[2*]C(=O)C([3*])Cc1cccc(C(=N)N)c1&[2*]N1CCN(c2ccccc2Oc2ccccc2)CC1&&&
Cc1cc(C)cc(CN2CCN(CCc3c[nH]c4ccc(C(N)=O)cc34)CC2CCO)c1&&&
[1*]C(=O)c1cnc(Cc2c(Cl)cccc2Cl)o1&[1*]N[2*]&[2*]C[3*]&[3*]C1CCCN(c2cnccn2)C1&&&
[1*]C(=O)c1cnn(-c2ccccc2)c1C&[1*]NN1C(=O)CSC1c1ccncc1&&&
c1ccc2cc(NCCCCCN3CCN(CCCNc4c5CCCCc5nc5ccccc45)CC3)c3ccc4ccccc4c3c2c1&&&
Fc1nccc2c1n(C1CC(Oc3cnccc3-c3cnns3)C1)cn2&&&
Cc1ccc(C)c(N2C(=O)c3ccc(C(=O)Nc4ccccc4OC(F)(F)F)cc3C2=O)c1&&&
[1*]OC&[1*]C(CC[3*])C([6*])(C)C&[3*]C([4*])(C)C([5*])[6*]&[2*]C([4*])C(C)CC[5*]&[2*]C[2*]&[5*]CCc1ccoc1&&&
CCC1=NOC(C2=CC=C(N3C(N)=NC(N)=NC3(C)C)C=C2)=N1&&&
O=C(CSC1=NS(=O)(=O)c2ccccc12)Nc1ccc(C(=O)O)cc1&&&
[1*]C1(N)CCCCC1&[1*]CC(=O)c1ccc([N+](=O)[O-])cc1&&&
CC1(C2=CC=CC(N)=C2)NC(=O)NC1=O&&&
Cn1c(=O)n(CC2CCCN2Cc2ccccc2)c2ccccc21&&&
O=C(CC1(O)CCCCC1)c1ccc2ccccc2n1&&&
[1*]C(=O)C(=[3*])N[2*]&[1*]Nc1ccccc1&&[3*]=Cc1ccccc1&[2*]C(=O)c1cccs1&&
[1*]=CC(=O)C(F)(F)F&[1*]=CCc1ccc(O)c(O)c1&&&
COc1ccc2nc(C)cc(N3CCC(NC(=O)Nc4cccc(C(F)(F)F)c4)CC3)c2c1&&&
Cn1cc(-c2cc3c(c(NC4CCOC4)n2)c(=O)n(C)cn3)cn1&&&
[3*]C(C)C&[2*]C[3*]&[2*]C([4*])([7*])NC(=O)N([5*])c1ccc(S(N)(=O)=O)cc1&[4*]C(F)(F)F&&[5*]C([6*])C([7*])=[8*]^[1*]=C([6*])COC=[8*]&[1*]=Cc1ccccn1&&&
COc1c2CCc3c(c(O)c(C(=O)C4(O)CC(C)N(O)C4)c(CC=C(C)C)c3)-c2c(O)c2c1C(=O)c1c(O)cccc1C2=O&&&
[1*]OC&[1*]Cc1cc(CC[2*])ccc1OC&[2*]C[3*]&[3*]CCc1cc(O)cc(=O)o1&&&
COc1ccc2[nH]c(CN(CCN3CCN(C)CC3)C(=O)c3ccccc3)cc2c1&&&
[1*]C([2*])=O&[1*]N[3*]&[3*]C(=O)c1cccc(Cl)c1^[2*]Nc1nnc(-c2ccncc2)s1&&&&
Cc1nc2ccc(Br)cc2c(=O)n1NC(=O)c1cccnc1&&&
[1*]CC(=C)C&[1*]Oc1cc(=O)n(-c2ccccc2F)c(O)c1[N+](=O)[O-]&&&
[1*]C#N&[1*]C(C(=O)C[2*])c1cccc([N+](=O)[O-])c1C(=O)c1ccccc1&[2*]SC(=O)c1ccccc1&&&
CCCc1cc(=O)nc(SCC(=O)N2CCc3ccccc32)[nH]1&&&
[1*]C=CCCC=C(C)C(=O)OCC=C([3*])C&[1*]C(C)(C([2*])[3*])C([5*])C([4*])(C)C([8*])C([6*])([7*])C&[2*]CC(O)C([4*])(C)C&&[5*]CC[6*]&[7*]C(OC(=O)C[8*])c1ccoc1&&
Cc1cc(C)c(S(=O)(=O)NC2CCC(CCN3CCN(c4cccc5c4OCCO5)CC3)CC2)c(C)c1&&&
[1*]OC&[1*]C([4*])=O&[4*]N[7*]&[3*]C(=O)C([7*])[11*]&[11*]C(C)C&&[3*]N1CCCC1c1ncc(-c2ccc(-c3ccc(-c4oc(C5CCCN5[5*])nc4C)cc3)cc2)[nH]1^[5*]C(=O)C([8*])C[9*]&[9*]C(C)C&&[6*]N[8*]^[2*]
[7*]C(C)C&[1*]C(=O)C(C)NP(=O)(O[3*])Oc1ccc(-c2nc(N3CCC([6*])CC3)sc2-c2ccccc2)cc1&[1*]N[4*]&[4*]Cc1ccc(C[5*])o1^[6*]N1CCCC1^[2*]N[5*]&&&[2*]C([3*])=O&[3*]Nc1ccc(F)c
CCC(=O)c1cnc2ccc(-c3cc(F)c(O)c(Cl)c3)cc2c1Nc1ccccc1C&&&
O=C1CCSc2ccc(C(=O)NCCN3CCN(c4ccccn4)CC3)cc2N1&&&
O=C1Sc2c(O)cc(O)c(C(=O)Nc3ccc(Cl)cc3)c2CN1Cc1ccccc1&&&
Cc1cccc(-c2c(-c3nnc4SCC(C(F)(F)F)n43)c3cccn3c(N)n2)n1&&&
[3*]C(C)(C)O&[1*]C(=O)C[3*]&[1*]Nc1ccccc1C([2*])=O&[2*]Nc1ccccc1&&&
CNC(=O)c1nn2c(=O)c(C3CC3)c(-c3ccc(OCc4ccc(C(F)(F)F)cc4)cc3)[nH]c2c1&&&
Brc1ccc(C2CN3CCCC3c3cc(Br)ccc3S2)cc1&&&
O=C(NCCCN1CCCCC1)c1cn(Cc2ccc(I)cc2)c2c([nH]c(=O)cc2)c1=O&&&
Cc1cc2c(C(=O)NC2=O)c2c1c1ccccc1n2C&&&
CCN1c2ccccc2-c2nnc(SCC#N)nc2OC1c1cccc(Cl)c1&&&
[2*]=C(C)C&[2*]=CCCC(=[3*])C&[3*]=CCCC(=[4*])C&[1*]CC=[4*]&[1*]OP(=O)(O)CP(=O)(O)O&&&
Cc1c(C(=O)NN)c2c(sc(CCc3ccc(F)cc3)c2)s1&&&
Cc1ccccc1-c1c(C(=O)OC(C)C(=O)NCc2ccccc2)c2ccccc2n1C&&&
CC(C)N1C(=CC(=O)OCc2ccc(Sc3ccccc3)cc2)Sc2ccc(F)cc21&&&
[1*]C(=O)c1ccc(Cl)c(Cl)c1&[1*]N1CCCCC1[4*]&[2*]C[4*]&[2*]N[3*]&[3*]Cc1cccc(C(F)(F)F)c1&&&
c1cncc(C(Nc2ccccc2)c2ccc3cccnc3c2O)c1&&&
[1*]=Cc1c(C#N)c(N)nc(=O)c1N=Nc1ccc(O)cc1&[1*]=Cc1ccco1&&&
[2*]CC&[1*]O[2*]&[1*]C([6*])=O&[6*]C([8*])([9*])C([10*])=[11*]&[8*]CCCC=[11*]&&[5*]N([10*])C(=O)C([7*])C[9*]^[5*]Cc1ccco1&&[3*]CC[7*]^[3*]N([4*])C&[4*]Cc1cccnc1&&&
[1*]C(N)=O&[1*]N[2*]&[2*]C[3*]&[3*]C1CN(c2ccc(-c3nc(C4CC4)no3)c(F)c2)C(=O)O1&&&
CC(=O)N1CCc2c(C1)sc(NC(=O)c1cccc(N(C)Cc3ccncc3)c1)c2C(N)=O&&&
[2*]CCN(C[5*])c1ncc(F)cn1&[2*]C([3*])C([4*])[5*]&[1*]N(C[3*])C[4*]&[1*]Cc1cccnc1&&&
CSc1nc2c(CCCCC2)c(NCCc2ccc(O)cc2)n1&&&
CN(C)C(=O)c1cn(-c2ncnc3c2nc[nH]3)c2c1cc(-c1ccccc1C(F)(F)F)s2&&&
Cc1cc(C)nc(-n2c3c(C(=O)CCC3)c3ccccc32)n1&&&
CC1=C(N)C(=O)c2c(sc(CNCCCO)c2)C1=O&&&
[1*]OC&[1*]C(=O)c1ccccc1N[3*]&[3*]C([4*])=O&[4*]N[5*]&[2*]C(=O)C[5*]&[2*]OC&&&
O=P(OC1=CC=C(F)C=C1)(C1=CC=CC=C1)N1CCOCC1&&&
[1*]C(=O)c1cc(Sc2nccn2C)c(F)cc1N&[1*]Nc1cccc(Cl)c1Cl&&&
CCn1c(C(C)NS(=O)(=O)c2ccc(F)c(F)c2)nc2cc(Cl)c(F)cc21&&&
Cc1ccc(C)c(N(CCC#N)C(=O)c2c(C)c3ccccc3s2)c1&&&
[1*]C(=O)C=[3*]&[3*]=Cc1ccco1&&[1*]NC(=S)Nc1ccc(N[2*])cc1^[2*]C(=O)c1ccco1&&&
NCc1cccc(Cn2ccc3ccc(-c4ccccc4)cc32)c1&&&
CCCCCCn1c(=O)n(C)c(=O)c2c1sc(Cc1ccc(C(=O)NCC(=O)OC)cc1)c2C&&&
[1*]C([9*])(O)C=C&[5*]C(C[7*])C1(C([15*])C([9*])[10*])C(C([11*])([12*])C)C([14*])C1([15*])O&[3*]C([6*])[12*]^[7*]C([8*])[9*]^[3*]OC^[4*]C([11*])C[12*]&&&[12*]O[13*]^[1*]C([2*])=O&&[13*]C([14*])=O^[2*]C([10*])c1ccccc1&&&&&
[3*]OS(C)(=O)=O&[1*]C(=O)C([3*])C[5*]&[5*]CC[6*]&[6*]CC(=O)O^[1*]N[4*]&&[2*]C(=O)C([4*])C[7*]&[7*]CC[8*]&[8*]CCS^[2*]Nc1cc(Cl)cc(Cl)c1&&&&
CCOc1ccc2nc(NC(=O)CCCN3CCN(c4ccccc4)CC3)sc2c1&&&
[1*]n1nnc(-c2ccccc2-c2ccccc2)n1&[1*]CC[3*]&[3*]CC[4*]&[2*]CC[4*]&[2*]n1ncc(-c2ccncc2)n1&&&
COc1ccc(-c2cc3c(ccc4c3n(Cc3ccccc3)c(N)n4)[nH]2)cc1&&&
[1*]=Cc1cc(F)c(OC)c(F)c1&[1*]=C([6*])CNC[2*]&[2*]C([3*])[4*]&[3*]CC[5*]^[5*]C([6*])[7*]&[4*]N([7*])C&&&&
COCCNC(=O)C1C(c2cc3ccccc3o2)CC2CCC1N2S(=O)(=O)c1ccc(Cl)cc1&&&
[3*]CC&[2*]N1CCN(c2ccccc2O[3*])CC1&[2*]C(=O)CC[5*]&[1*]N([5*])C&[1*]C(=O)c1ccc(C[4*])o1&[4*]Oc1ccccc1&&&
[1*]C(=O)C([2*])Cc1ccccc1&[1*]Nc1ccccc1Cl&&[2*]N1CCOCC1&&
[1*]Nc1ccc(C#Cc2ccccc2)cc1&[1*]Cc1cccc(-c2nsc(=[2*])n2-c2ccccc2)c1&[2*]=C1NC(=S)NC1=O&&&
CCC(=O)N1CCCc2cc(S(=O)(=O)N3CCCC(C(=O)Nc4cccc(C)c4C)C3)ccc21&&&
[3*]n1cc(O)n(-c2ccc(C)cc2)c1=S&[1*]C(=O)C[3*]&[1*]N[2*]&[2*]CCc1ccccc1&&&
Cc1cccc(Br)c1C=CC(=O)Nc1ccc2OC(C)CCCCOC(CN(C)S(=O)(=O)c3ccc(s3))C(F)CN(C)C(C)COC(=O)c2c1&&&
O=C(Nc1ccc(Cl)cc1)C1CCN(c2ncnc3c2c(-c2ccccc2)cs3)CC1&&&
COc1cccc2c1ccs2&&&
CN(C)c1ccc(C=C2SC(=Nc3ccccc3)N(CCCNS(=O)(=O)c3ccc4[nH]cnc4c3)C2=O)cc1&&&
CC1=C(C2=CC=CC=C2)[NH]C(=O)N=C1OC1=CC=C(Cl)C=C1&&&
[1*]C(=O)C(N)Cc1ccc(O)cc1&[1*]N[3*]&[2*]C(=O)C[3*]&[2*]N[4*]&[4*]CC(=O)O&&&
[1*]NC&[1*]C[2*]&[2*]C1COC(c2ccccc2)(c2ccccc2)CC1&&&
[2*]Cc1nc(-c2ccccc2)oc1C&[2*]N1CCC([4*])CC1&[1*]C([4*])=O&[1*]N[3*]&[3*]CC(F)(F)F&&&
c1ccc2CC(c3ccc4[nH]c(-c5ccn[nH]5)cc4c3)Cc2c1&&&
[5*]C(=O)N1CCCO1&[3*]N1CCCC([5*])C1&[2*]SC([3*])=S&[1*]C(=O)C[2*]&[1*]N1CCN([4*])CC1&[4*]C1CC1&&&
[1*]=C(C#N)C(N)=O&[1*]=Cc1ccccc1Sc1ccccc1&&&
[1*]Cc1csc(C=NN[2*])n1&[2*]C(=O)c1ccncc1&&[1*]N1CCN(c2ccccc2)CC1&&
[1*]OC&[1*]C(=O)c1ccc(C2C([3*])C(c3ccccc3)NC(c3ccccc3)=N2)cc1&[2*]C([3*])=O&[2*]OC&&&
CCCc1cc(-n2nnc3c(sc(-c4ccc(Cl)cc4)c3)c2=O)ccc1OCCCOc1cccc(OCC(=O)O)c1&&&
[1*]N([6*])C(C[3*])c1ccc(CC)cc1&[3*]C([4*])C([5*])[6*]&[4*]OCC[5*]^[1*]S([2*])(=O)=O&&[2*]N(C)C&&&
Cc1c(Cc2ccc(Cl)c(Cl)c2)c(=O)c2cc(C(F)(F)F)ccc2[nH]1&&&
c1ccc(CNc2nc3ccccc3n2Cc2ccccc2)cc1&&&
[2*]C(C)CC[4*]&[4*]S(C)(=O)=O&&[2*]N[3*]^[1*]Oc1ccc(C[3*])cc1&[1*]CCO&&&
CCC(C)(C)c1c(CCc2ccccc2)[nH]c2ccc(OS(C)(=O)=O)cc12&&&
[1*]NC&[1*]C(=O)c1cccc(-c2ccc(N([3*])C)cc2)c1&[3*]C[5*]&[5*]C1CCC([6*])O1&[4*]C[6*]&[2*]N[4*]&[2*]C(=O)c1cccc(OC)c1&&&
[1*]CC&[1*]Oc1ccc(C[2*])cc1F&[2*]Nc1nc(N[3*])nc(N[4*])n1&[3*]C(C)C&&[4*]C(C)C&&
[3*]C([4*])(C)C&[3*]Sc1cc(C(C)(C)C)c(O)c(C(C)(C)C)c1&&[2*]C[4*]^[1*]O[2*]&[1*]C(=O)C(Cl)(Cl)Cl&&&
O=C(CCOC(=O)C1=CC2=CC(=CC=CNO)C(=O)c3cccc(c3)O2)C(=O)O1&&&
[1*]C(=O)CCl&[1*]Nc1cccc(C([2*])=O)c1&[2*]N=Nc1ccc(C(=O)O)cc1&&&
COc1cccc2c1cc(COC(=O)c1cccs1)c(=O)o2&&&
[2*]CCC&[1*]Nc1ccn([2*])n1&[1*]C(=O)c1cc(Sc2cnc(Nc3cccc(C)c3)s2)c(F)cc1N&&&
[1*]Oc1ccc(-c2ccc(OC)cc2)cc1&[1*]C([2*])=O&[2*]N1CCN([3*])CC1&[3*]Cc1ccccc1&&&
[1*]C(=O)c1ccccc1&[1*]Nc1n[nH]c(=S)n1-c1ccccc1&&&
[4*]N(C([5*])=O)C([10*])=O&[5*]C1C([6*])C([10*])C([9*])C([7*])C1[11*]&[6*]C=C[7*]^[1*]CC(O)CC[4*]&[8*]C([9*])=CC[10*]^[1*]N1CCN([2*])CC1&[8*]CCl&[2*]CC[3*]&&&[3*]N1CCN(c2ccccc2F)CC1&&&
[2*]Cc1ccc(C)o1&[1*]N([2*])C&[1*]C(=O)c1cc(-c2ccccc2)nn1[3*]&[3*]Cc1c(F)cccc1F&&&
[1*]C(=O)c1ccc(OC)c(S([2*])(=O)=O)c1&[1*]Nc1cc(Cl)ccc1C&&[2*]N1CCOCC1&&
CS(=O)(=O)N1CCc2c(C1)c(-c1ccc(Cl)c(C#Cc3ccc(CNCC4CCCCC4)cc3)c1)nn2CCCN1CCC(N2C(=O)CCc3ccccc32)CC1&&&
O=S(=O)(NC1Cc2ccccc2C1)c1ccccc1&&&
[1*]C([2*])([3*])OC(CC(=O)C([12*])=C)(C([11*])[12*])C([9*])C([10*])(C)C([4*])C([5*])(C)C([6*])[7*]&[1*]CO&&[2*]CO[4*]&[5*]CCC([6*])(C)O&[7*]CC[8*]&[3*]C(O)C([9*])=O&[10*]CC[11*]&&
O=C(OCc1ccccc1)c1ccc(S(=O)(=O)Nc2nc3ccc(F)cc3s2)cc1&&&
[1*]N1CCCC1C&[1*]C(=O)c1ccc(-c2ccc(Oc3ccc([N+](=O)[O-])cc3)cc2)c(C[2*])n1&[2*]C#N&&&
O=C(Cc1ccc(Cl)c(Cl)c1)NC(CO)c1cccc(-c2ccc3ccccc3c2)c1&&&
[2*]CC&[1*]N([2*])[3*]&[3*]Cc1ccncc1&&[1*]C(=O)c1cccc(-n2ccnc2)c1&&
COc1cc2c(cc1OC)C1C(=O)c3ccccc3NC(=O)C1C2C#N&&&
CC1=NC(C)=C(C(=O)C2=CN=C(C3(C)CC=C(NC4=CC(F)=C(OCC5(C)COC5)C=C4)N=C3)S2)S1&&&
[1*]Cc1cc(OC)c(OC)cc1Sc1ccc(C)cc1N&[1*]N1CCOCC1&&&
Fc1ccc2[nH]c(=S)sc2c1&&&
OCC1OC(n2cnc3c2NC=NCC3O)C(O)C1O&&&
[1*]Nc1ncnc(OC)c1[N+](=O)[O-]&[1*]C1C=CC(O)C1O&&&
N#CC1=CC(C2=C(Br)C=C(O)C=C2Br)=CC=C1O&&&
[4*]S(=O)(=O)c1ccc(OC)cc1&[2*]N1CCN([4*])CC1&[1*]C(=O)C[2*]&[1*]N[3*]&[3*]C([5*])[12*]&[10*]C([11*])[12*]&[11*]C[21*]^[5*]C([6*])[7*]^[13*]C([14*])[15*]&[7*]C[16*]&[14*]C[16*]&&&[16*]C([17*])[18*]^[9*]C([14*])[15*]^[19*]C([20*])[21*]&[8*]C[13*]&&[9*]C[10*]&
[1*]OC&[1*]C([2*])=O&[2*]Oc1ccc(C(=O)C=[3*])cc1&[3*]=C(O)C(=O)O&&&
[3*]Cc1cccc(OC)c1&[1*]N[3*]&[1*]C([5*])=O&[4*]N1CCCC([5*])C1&[2*]CC[4*]&[2*]Oc1ccc(F)cc1&&&
[3*]C(=O)C([4*])([7*])C&[1*]Oc1ccc(-c2ccc(CCc3ccc(C[4*])cc3)cc2)cc1&[1*]CCN^[7*]Cc1ccccc1&&&[2*]Nc1ccn([3*])c(=O)n1^[2*]CC[5*]&[5*]S[6*]&[6*]Cc1ccccc1&&&
[2*]C1OC([n+]2ccccc2)C(O)C1O&[1*]C[2*]&[1*]OP(=O)(O)OP(=O)(O)OP(=O)(O)O&&&
COc1ccc(-c2cnc(Nc3ccc4c(N5CCOCC5)ccnc4c3)o2)cc1OCCN1CCCCC1&&&
CC1(C)Cc2c(C#N)c(N)nc(N)c2CS1&&&
[3*]SC&[1*]N1CC([3*])C(C)C1&[1*]C(=O)C[2*]&[2*]S[4*]&[4*]C1CCCC1&&&
Cc1ccc2c(=O)c(C(=O)c3ccc(O)cc3)cn(CC(=O)Nc3ccccc3C)c2n1&&&
[1*]Nc1ccc(OC)cc1&[1*]C1=C(Cl)C(=O)N(c2ccc(C)cc2)C1=O&&&
[1*]C(C)=O&[1*]O[4*]&[4*]C(C[9*])CC[7*]&[7*]C(C)(C([8*])[9*])C([11*])C([10*])C([14*])C([12*])([13*])C&[8*]CC[10*]&&[11*]CC[12*]&[3*]C([13*])C(O)C[14*]^[2*]O[3*]&[2*]C(=O)C=[5*]&[5*]=CC=[6*]&[6*]=C(C)C(C)C&&&
COc1cc(C(=O)Nc2ccncc2)ccc1Cn1nc(C)c2cc3c(cc2c1=O)OCCO3&&&
[1*]Nc1c(C(C)C)cccc1C(C)C&[1*]C([2*])=O&[2*]N[3*]&[3*]CCC[4*]&[4*]n1ccnc1&&&
COc1ccc(C=Cc2n[nH]c3c2C(=O)c2ccccc2C3=O)cc1OC&&&
[1*]N1CCC2(C=NN(C)C2)C1=O&[1*]Cc1cccc(F)c1F&&&
[1*]OCSC&[1*]C(=O)C[2*]&[2*]N1CCOC1=O&&&
O=C(Oc1ccc([N+](=O)[O-])cc1)c1c(-c2ccccc2)c2ccccc2n(Cc2ccccc2)c1=O&&&
COc1ccc(C2CC(=O)c3c(OS(C)(=O)=O)cc(OC)cc3O2)cc1&&&
[1*]C(=O)c1nc(N)n([4*])c1C&[1*]N[3*]&[2*]N1CCC([3*])CC1^[4*]Cc1ccccc1^[2*]C(=O)c1ccccc1F&&&&&
CCCCOn1c(CN2CCN(c3cccc(OC)c3)CC2)nc2ccccc2c1=O&&&
COC(=O)c1ccc2nc(C)cc(C(=O)c3cccs3)c2c1&&&
O=C(COC(=O)c1ccc2ccccc2n1)Nc1cccc(S(=O)(=O)N2CCCC2)c1&&&
[1*]C1=NC(=O)CS1&[1*]N1N=C(c2ccc(Cl)cc2)CC1c1ccccc1&&&
COc1ccc2C(=O)C(=C(O)C=C(C)c3ccccc3)Oc2c1&&&
COc1nc2ccccc2nc1NS(=O)(=O)c1ccccc1C(F)(F)F&&&
[truncated: 1,023,574 more chars]
