# Supplementary material for: t-SMILES: a fragment-based molecular representation framework for de novo ligand design
Source: Nat Commun. 2024 Jun 11;15:4993. doi: 10.1038/s41467-024-49388-6 (PMC11167009; doi:10.1038/s41467-024-49388-6)
Supplement: Supplementary file 4 — Source Data [file 41467_2024_49388_MOESM4_ESM.zip › Soure data/Source data and code for all other graphs/Metrics/Models/Chembl/ChEMBL_TSID_RB[MPL][rnd10][bs128]/gen.smi.re_smils[1].smi]

CC(C)(C)c1ccc(C(=O)Nc2nnc(C3CCCC3)s2)cc1
Cc1onc(C(=O)NN=CC(O)=CC(=O)c2ccc(Cl)c([N+](=O)[O-])c2)c1[N+](=O)[O-]
CCC(=O)OCC1C=CC(=O)C(C)(C)C1
COC(C)(C)C(=O)OC(C)(Cc1ccccc1)C(=O)NC(CC(N)=O)C(N)=O
CC(NC(=O)OCc1cnn(-c2ccccc2)c1-n1cccc1)c1ccccc1
Cc1cn(CCN=C2NCCN2)c2ccccc12
Cc1ccc(OCC(O)CN2CCN(S(=O)(=O)c3ccc(C)cc3)CC2)cc1
CCn1c(C)cc2cc(NC(c3ccccc3)c3cccc([N+](=O)[O-])c3)ccc21
CN(CCCC(C)(C)C)CCOc1c(Cl)c2ccccc2c2ccccc12
CC1CN(CC(O)c2cccc(Cl)c2)CCC1(C)c1cccc(C(=O)O)c1
CN(C)CCCOC(=O)Nc1cccc(-c2csc(Nc3ccc(N4CCOCC4)cc3F)n2)c1
O=C(c1ccccc1)c1cnn2c1n[n+]([O-])c1ccc(Cl)cc12
Cc1cc(-c2nnnn2C)cc(C)c1OCCCCCN1CCCCC1
CN(Cc1ccsc1)C(=O)N1CC(CCOc2ccc(Cl)cc2)CC1=O
COc1ccc(C(=O)Oc2ccccc2C(=O)O)cc1
N#CC1CC1c1c[nH]c2cccc(F)c12
ONC(=NCc1ccccc1)C1CCC(CCNCc2ccncc2)(c2ncc(-c3ccc(Cl)c(Cl)c3)s2)CC1
O=S(=O)(NCc1ccncc1)c1ccccc1F
COc1ccc(-c2cn3ccnc3c(NCc3ccc(Cl)cc3)n2)cc1
O=C(NCC1CCCCC1)c1cc(-c2ccncc2)nc2ccccc12
CCC(CC(C=O)C(C)N)S(=O)(=O)c1ccc(S(N)(=O)=O)cc1
O=C(CN1C(=O)CSc2ccc(S(=O)(=O)Nc3ccccc3)cc21)Nc1ccc(Br)cc1
COc1ccc(CCNC(=O)Cc2ccc3c(c2)oc(=O)n3C)cc1OC
O=C(O)C(c1cccnc1)N1CCN(C2c3ccc(Cl)cc3CCc3cc(Br)cnc32)CC1
CC(=O)CNn1cc(-c2ccccc2)c(=O)[nH]c1=O
COc1ccccc1C=Cc1nccc2ccccc12
C=CC(=O)Nc1cc2c(Nc3ccc(C(F)(F)F)cc3OC)ncnc2cc1OC1CCOCC1
COc1ccc(CCNc2nc(NCC(CC(C)C)OP(=O)(O)CCc3ccccc3)ncc2[N+](=O)[O-])cc1
CCOC(=O)c1ccc(N2C(=O)C3CC4(C)CCC(c5c([nH]c6c5C(=O)CCC6)C3C2=O)C4(C)C)cc1
C=CCC1=Cc2cc(OC)cc(OC)c2CC1
C=C1C(=O)Oc2cc(OC)ccc2C1c1ccc(OC)cc1
COc1cc2c(cc1OC)C(CC(=O)N(Cc1ccccc1)C(C)C)[N+](C)(C)CC2
CC(C)(C)OC(=O)N1Cc2cc(OCCN)ccc2CC1C(=O)NC(CC(N)=O)C(=O)N1CCCC1C(=O)NCc1ccccc1
Cc1ccn(-c2nc3c4c(ccc3nc2-c2ccsc2)CCC4)n1
Cc1nc(-c2sc(-c3ccc(F)cc3)nc2C(=O)O)cs1
CONc1ccc(C(=O)Cc2ccc(C(=O)OC)cc2)cc1
COc1ccc(CN2CCc3nc(N4CCCC4)nc(Nc4ccc(C)c(NS(=O)(=O)c5ccc(C)cc5)c4)c3C2)cc1
O=S(=O)(Nc1nc2ccc(O)cc2o1)c1ccc(F)cc1
CC(C)CC(NC(Cc1ccccc1)C(=O)NCC(=O)NC(Cc1ccccc1)C(=O)NC(=O)C1CCCN1)C(=O)NC(CO)C(=O)O
CCOC(=O)c1sc2ncn(Cc3ccccc3C#N)c(=O)c2c1C
O=C(CSc1ccc([N+](=O)[O-])cn1)c1ccc(Cl)cc1
O=C(Nc1ccnc(Oc2cccc(C(F)(F)F)c2)n1)c1cnccn1
COC(=O)COc1cc(OC)c2c(=O)c3ccccc3n(C)c2c1
CC(C)Nc1nccc(-c2nccnc2C2CN(c3ccc4ccccc4n3)C2)n1
CC(=O)c1ccc(OCC(=O)N2CCN(S(=O)(=O)c3cccs3)CC2)cc1
COc1ccc(CC(C)N2CCC(C(=O)c3ccc(N)cc3)CC2)c2ccccc12
CC(=O)NC1CCN(Cc2ccc(C#N)cc2)C1
COc1ccc2ocnc2c1
O=C1C2C3CCCN3C(=O)C(O)(C(=O)c3cc4ccccc4o3)C2C(=O)N1c1cccc(Cl)c1
CC(C#CC(C)O)=CCCC(C)CCC1=CC(O)OC1=O
CC(C)(C)c1n[nH]c(C(=O)c2ccc(Br)cc2)c1N=Nc1cc(Br)ccc1Br
COc1ccc(N(C)C(=O)c2ccc3c(c2)S(=O)(=O)N=C2CCCCCN23)cc1
Cc1ccc(C(=O)c2oc3ccccc3c2N)cc1
CCCN1CCSC(c2ccccc2)(c2ccccc2)C1=O
O=C(C(Cc1ccccc1)NCC1(N2CCOCC2)CCCC1)N1CCOCC1
COC(c1cc2cc(C=CC(=O)NO)c(Cl)cc2[nH]1)C1CCCCC1
Cc1ncc2c(n1)C(C)(C)C1CCC3(C)C(CC=C4C5CC(C)(C)CCC5(C(=O)O)CCC43C)C1(C)C2
COc1ccc(C)cc1NC(=O)Nc1ccc2c(c1)C(=O)N(C)C1CCC(CC(=O)NCCCN3CCc4ccccc4C3)OC1CO2
C[N+]1(CCCCCN2C(=O)C(=NO)c3cc(Cl)ccc32)CCCCC1
COc1ccc(N2CCN(Cc3cc(-n4cccc4)ccc3O)CC2)cc1
COc1ccc(C=CC(=O)Nc2nnc(-c3ccccc3C)s2)cc1
CC(C(NC(=O)NC1CCCC1)c1cccs1)N1CCN(c2ccccc2)CC1
COc1ccc(Cc2nc3c(C)cc(C(C)(C)C)c(O)c3[nH]2)cc1
CCCOP(=O)(c1ccccn1)N1CC(C)OC(C)C1
O=c1cc(-c2cccc(O)c2)oc2cc(OCc3ccc4ccccc4n3)ccc12
Cc1nn2c(=O)cc(COC(=O)c3ccc(N=Nc4ccccc4C)cc3)nc2s1
Cc1onc(-c2ccncc2)c1[N+](=O)[O-]
COCC=CC1=C(CC=C(C)C)C(O)C(=O)CC1
Cc1ccc(NC(C)C(=O)N2CCOCC2)c(Cl)c1
COc1ccc(CCCNNC(=O)CN(Cc2ccc(C(C)(C)C)cc2)S(=O)(=O)c2ccc(NC(=O)Nc3c(C(C)C)cccc3C(C)C)cc2)cc1
COc1cc2c(cc1OC)C(CC(=O)N1CCN(CCc3ccccc3)CC1)CC2
O=C1OCC2=Nc3c(c(-c4ccccc4)nn3-c3ccccc3)C(c3ccc(-c4ccccc4-c4nn[nH]n4)cc3)C12
COc1ccccc1C=NNC(=S)c1ccccc1C
COc1cccc(C=CC(=O)NC(Cc2ccccc2)C(=O)Nc2cccc(Cl)c2)c1
CCC1C(=O)NC(=O)C(C)(C)C1NC(=O)c1ccncc1
COc1ccccc1N1CCN(C(=O)NN=C2C(=O)Nc3ccccc32)CC1
C=C1C(=C(C(=O)NCC2C(=C)C2C)c2ccccc2)OC(CO)C1O
Cc1nnc2n1CCN(c1cc(N3CCCC3)ncn1)C2
CC(N)C(=O)Nc1nc2c(s1)CCCC2
CCC(=O)N(c1cccc(F)c1)C1CC1C(=O)O
CCOc1cc(-c2nc(CCc3c[nH]c4ccccc34)no2)ccc1OC
Cc1cccc(C)c1NCCC(=O)CCCC(=O)NCC(O)c1ccccc1
CC(NCC1CC1)C(=O)C1CCN(OCc2ccc(F)cc2)CC1
CC(NC(=O)N(CCC1CCN(N2CCOCC2)CC1)CC1CCCCC1)c1ccc(-n2ccnc2)cc1
CN1C(=O)c2c(c3c4ccccc4[nH]c3c3[nH]c4ccccc4c23)C1=O
CCNc1cc2ncc(C#N)c(Nc3ccc(OCc4cccc(C(F)(F)F)c4)c(Cl)c3)c2cc1NC(=O)C=CCN(C)C
CN(C)CCNS(=O)(=O)c1cc(Cl)cc2[nH]c(=O)c(=O)n(C)c12
COc1cccc(-n2c(SCC(=O)NCc3ccc4c(c3)OCO4)nc3ccccc3c2=O)c1
CCCN(CC)Cc1ccc(C(=O)n2cnc(NCCCC(=O)O)n2)cc1
O=C(CCc1ccc(O)c(O)c1)NCCCN1CCN(CCCNc2ccnc3cc(Cl)ccc23)CC1
Cn1c(=O)c2nc[nH]c2n(CC(=O)NCc2ccco2)c1=O
CCc1cn(C2OC(CO)C(O)C2F)c2c(Cl)cccc12
O=C(O)c1cn(C2CC2)c2cc(N3CCN(c4cc(Cl)ccc4Cl)CC3)c(F)cc2c1=O
CC1=C(C(=O)OCCCl)C(c2ccccc2)n2nc(SCCO)nc2N1
O=C(CNNC(=O)c1ccccc1)Oc1ccc(Cl)cc1
NCC(=O)NC(CCS)C(=O)O
COCCNC(=O)CSc1nc2c(c(=O)n(C)c(=O)n2C)n1C(C)C
O=C(Nc1cc(Cl)c(N2CCNCC2)c(Cl)c1)c1ccccc1O
O=C1c2cccc3cccc(c23)C(=O)N1CCCNCCCNCc1[nH]c2ccc(C(F)(F)F)cc2c1Cl
O=C(c1cc2cc(Cc3n[nH]c4ccccc34)ccc2[nH]1)N1CCC(N2CCCC2)CC1
CC(=NNC(N)=S)c1ccc2nc(N)nc(N)c2c1
CCN(CC)Cc1ccc(OCC(=O)N2CCCCC2)cc1
COC(C(=O)C1CCCCN1)c1ccco1
Oc1cnc2ccccc2c1
Cc1ccc(S(=O)(=O)OCN2C(=O)c3ccccc3C2=O)cc1
CCC1(c2ccccc2)NC(=O)N(CC(=O)Oc2cccc(NCC(=O)NCCCCc3ccccc3)c2)C1=O
Cn1cncc1-c1ccc2ncnc(-c3ccccc3OCCCl)c2c1
CC(C)CC(NC(=O)C(Cc1c[nH]c2ccccc12)NC(=O)C(N)CS)C(=O)NC(C(=O)NC(Cc1ccccc1)C(=O)O)C(C)C
Cc1ccc(C2OC(CO)C(O)C(O)C2O)cc1Cc1nc(-c2ccco2)cs1
O=c1c2cc(F)ccc2[nH]c2cc(Nc3nc(NCCO)c4ccccc4n3)c(F)cc12
Cc1ccc(NC(=O)C2Cc3ccc(OCC(=O)O)cc3CN2Cc2ccccc2)cc1
CC(C)(Oc1cc(F)cc(F)c1)C1C[S+]([O-])CC(C(=O)NO)N1
Cc1nn(-c2ccccc2)c2ccn(-c3ccccc3F)c(=O)c12
CCN(CC)C(=O)CSc1nc2cc(C)c(C)cc2cc1C#N
CCCCCC(O)C=CC=CCC=CCC=CCC=CCC(=O)CCCCC(=O)NC(CO)Cc1ccccc1
CC(NC(=O)c1ccc(NC2CCCCC2)cc1)c1nc2cc(Cl)c(Cl)cc2n1C
CC1(CCNC(=O)CCc2sccc2C(F)(F)F)OCCO1
CCc1c(C)sc(NC#N)c1C(C(=O)C1CC(C)(C)NC(C)(C)C1)c1ccccc1
COc1ccc2c(c1)Cc1ccccc1C2=NOC(=O)N1CCN(Cc2ccccc2)CC1
c1coc(-c2cc(-c3ccc(-c4ccc(-c5c[nH]cn5)s4)cc3)on2)c1
C#CC(O)C=C(C)C(=O)O
CC1CCC(NC(=O)c2ccc(C#N)cc2)CC1
COCCNC(C(=O)OCc1ccccc1)C(CC(=O)N(C(=O)C=O)c1ccc(C)c(C)c1)OC
O=C(C(=O)C1(Cc2ccccc2)C(=O)Nc2ccc(F)cc21)N1CC2(CCN(S(=O)(=O)C3CCC3)CC2)C1
O=C(NCCCN1CCCCC1c1ccccc1)c1ccc(-c2nc3cc(Cl)c(Cl)cc3s2)cc1
c1ccc(CN=Nn2cnnc2)cc1
N#Cc1cncc(-c2ccc(C=C3SC(=O)N(Cc4ccccc4)C3=O)o2)c1
CCN(CC)CCNC(=O)NC1(CO)CCCC1
Cc1ccc(C(=O)NC2CCN(CCOc3cccnc3)CC2)s1
N#CC(=Cc1ccc(F)cc1F)c1nc2ccccc2[nH]1
COc1ccc(OC)c(CCNC(=O)c2ccc(CN3c4ccccc4CCC3C)o2)c1
CCC(CCC(C)CC(O)C(CCC(C)CC(=O)c1ccc(OC)cc1)C(C)C)C(C)C1CC(C)=C(C)C(=O)O1
COc1cccc(C(=O)Nc2cccnc2N2CCN(C(=O)c3ccco3)CC2)c1
O=C1COCCS(=O)(=O)N1Cc1cccc(Oc2ccccc2OC(F)(F)F)c1
CCC(CCC(=O)O)CC(C)CCC(CC)C(C)CC
CC(NC(=O)c1ccccc1)C(c1ccccc1)N(C(=O)OC(C)(C)C)C(C)C
CCC(C)c1cc(OC)c2c(c1)OC(C)(C)C1CC=C(C(C)(C)O)CC21
CC12CCC3c4ccc(O)cc4CC(CCCCCCCCCC(=O)O)C3C1CCC2O
CCCn1c(=O)c2c(nc(C=Cc3ccc(OC)cc3OC)n2C)n(C)c1=O
COc1ccc(-c2cc3nc(C)cc(C)n3n2)cc1
CN(C)C(=S)SCc1cc(C(C)(C)C)c(O)c(C(C)(C)C)c1
COc1ccc(C)cc1NC(=O)CSc1ncnc2ccccc12
NC(=S)CC(=O)c1ccccn1
CN1CCN(C2CCC(NCC(=O)Oc3ccc(-c4ccccc4)cc3)CC2)CC1
CN(C)CC(=O)NCc1cnc(Oc2ccc3c(c2)CCC3)s1
C=CCCCC(C)CCCC(C)C(C)CCC1OC1(C)C(=O)O
O=C1Nc2ccc(C(=O)O)cc2C1=C(NCCC(F)(F)F)c1ccccc1
Nc1nc(C(=O)NC2CCOCC2)cc(-c2nc(C3CC3)n[nH]2)n1
O=C(CCC1CCN2CCc3c([nH]c4ccccc34)C2C1)Nc1ccc2ccc3cc4cccc(NCCN5CCNCC5)c4cc3c(=O)c2c1
CN(C)CCCO
COc1ccc(CCNC(=O)c2cccc(-n3cc(-c4ccc5nc(C)ccc5c4)nn3)c2)cc1OC
CN1C(=O)N(C)C2C=CC(OCCCOc3cccc4ccccc34)CN2C1=O
CCC(C)c1ccc(OCC(=O)Nc2nc3ccc(C)cc3s2)cc1
O=C(Cc1cc(S(=O)(=O)N2CCOCC2)ccc1Cl)N1CCN(c2ccc(C(F)(F)F)cc2)CC1
O=C1CSC(c2c(F)cccc2F)N1c1nc(C(F)(F)F)c(Cl)s1
CCOc1ccccc1NC(=O)Cn1c(=O)n(CCCCC(=O)NCCCn2c3c(c4ccccc42)C(=O)c2ccccc2-3)c2ccccc21
CC(C)(O)C#Cc1coc2c(C#N)cc(NC3CC3)cc2c1=O
CC(C)CC(CN(O)C=O)C(=O)NC(Nc1ccccc1Cl)C(=O)C(C)C
CC1CCCC1C1=C(Cl)C(=O)c2ccc(N)cc2C1=O
Oc1ccc(Cl)cc1C=NNc1nc(-c2ccccc2)cs1
CC(C)c1noc(-c2ccc(CCNC(N)C(C#N)C=O)c(F)c2)n1
CCCN1CCN(CCCNC(=O)Cc2c(C)[nH]c3ccc(OC)cc23)CC1
CCOC(=O)C(CC)Sc1nc2ccccc2n1C
O=C1OC(c2ccccc2)C=C1CO
CC1CN=C(NC(=O)C2CCCN(C(=O)C3=NNC(=O)C3)C2)S1
Cc1sc(CNS(=O)(=O)C(C)C)cc1-c1ncccn1
COc1ccccc1NC(=O)c1c(N)n(Cc2cccs2)c2ccccc2c1=O
Cc1ccc(C=CC(=O)c2ccc(O)c(CC(=O)O)c2O)o1
c1cc(CN2CCOCC3(CNCCO3)C2)ccn1
COc1cc(COC(=O)Cc2coc3cc(C)cc(C)c23)cc(OC)c1OC
O=C(c1ccc(=O)[nH]c1)N1CCC2(CC1)CN(Cc1ccccc1)C2
CCC1(c2ccc(F)cc2)NC(=O)N(CC(=O)NC(Cc2ccccc2)C(=O)c2ccccc2)C1=O
Cn1c(SCC(=O)NC2CC2)nnc1-c1ccco1
CC(N)C(C)c1ccc(-c2ccc(=O)[nH]n2)cc1
S=C(NCCc1ccccc1)NC1CC1
CCOC(=O)Oc1cccc2cccc(O)c12
CSc1ccc(CNc2cc(-c3ccccc3O)ncn2)cc1
COc1cc2c(C(=O)NCc3ccc(S(C)(=O)=O)cc3)c(OC)c(O)c(O)c2c(O)c1-c1c(C)cc2c(C(C)=O)c(O)c(O)cc2c1O
Cc1c[nH]c2ncnc(-c3ccc4[nH]nc(-c5sc(-c6cn[nH]c6)cc5Cl)c4c3)c12
COc1cc2cc(CN(CCCOc3ccc4c(c3)CCCC4)C(=S)NCCc3ccccc3)c(=O)[nH]c2cc1OC
CCOc1ccccc1N1CCN(CCn2ccc3sccc3c2=O)CC1
CCCCOc1ccc(-c2ccc(C(=O)N3CCC(CCC4CCN(C(=O)C(C)C)CC4)(c4ccccc4)CC3)cc2C(=O)N2Cc3ccccc3CC2C)cc1
COc1ccc(-n2c(COc3ccc(C)cc3)nc3ccccc3c2=O)cc1
CC(C)Sc1nc(NCCO)cc(N(C#N)c2ccc(C#N)c(Cl)c2)n1
CCC(=O)N1CCN(CC(=O)N2CC(C)CC(C)C2)CC1
N#Cc1ccc(C(=O)C2CCCN(n3cncn3)C2)cn1
COc1cccc(C2(NCCc3ccc(S(N)(=O)=O)cc3)CCN(c3ncn(-c4ccccc4C)n3)CC2)c1
COC(=O)c1c(C(F)(F)F)[nH]c2c(OC)cc3c(c12)C=CC(C)(C)O3
c1ccc(C2CN3CCCC3c3ccccc32)cc1
CC(=O)c1ccccc1-c1ccc2c(ccn2-c2ccncc2)c1
Cc1ccc(NC(=O)NCCCN2CCC(c3c[nH]c4ccccc34)CC2)cc1Cl
NC(=S)N1N=C(c2ccc3c(c2)OCO3)CC1c1ccc([N+](=O)[O-])cc1
C(=NNC1=NCCO1)c1csc2ccccc12
CC(C)C(O)c1cc2ccccc2c2ccccc12
O=C(Cn1[nH]c(=O)c2ccccc2c1=O)NC1CCCc2ccccc21
COCC(=O)S(=O)(=O)NCc1sccc1C
NC(=O)n1cc(NC(=O)N2CC(N)CC2C(=O)NCc2ccccc2)c2ccccc21
Cn1c(NC(=O)C=Cc2ccccc2)nc2c(NCCN(CCO)CCO)ncnc21
CC(C)(C)OC(=O)C1CSCN1C(=O)NCC#N
COCCCC(O)CC(=O)CC1OC1C(=O)OC(C)(C)C
COc1ccc(-c2cnc(-c3ccccc3)nc2N2CCC3(CC2)OCCO3)cc1
CCOC(=O)c1nc2sc3c(c2c(=O)o1)CCC3
O=C(CNC(=O)Cn1cc(Cc2csc(Nc3ccccc3)n2)c(=O)n(Cc2ccccc2)c1=O)NCc1ccccc1
Cc1cnc(-n2ncc(C(=O)NNC(=O)NC3(C(F)(F)F)CC3)c2C2CC2)nc1-c1cccs1
CCCCC(O)(CCC(=O)O)CC(=O)O
CCC(=O)N(C)CC1Oc2ccc(NC(=O)NC3CCCCC3)cc2C(=O)N(C(C)CO)CC1C
O=C(NCC1CCCO1)c1ccc(S(=O)(=O)NC(=O)C2CCCCC2)cc1
CN1OC(CC#Cc2ccc(OCO)cc2)CC1c1cccnc1
CC=Cc1ccc(C)s1
CCN(CC(=O)OC(=O)c1ccc([N+](=O)[O-])o1)Cc1ccc(I)s1
C=C(CC(C)(CC)CC(C)CO)OC(C)=O
CCCCOC
CCC(NNC(N)=S)C(=O)c1ccccc1
CCC(C)N(CC(=O)Nc1ccccc1OC)S(=O)(=O)c1ccccc1C
Cc1cc(O)cc(C)c1CC(N)C(=O)N1Cc2ccccc2CC1C(=O)NC(C(=O)O)C(C)C
Cc1cc2ccc(Br)cn2c1C(=O)N1CCN(c2cccc(F)c2)CC1
CN(C)Nc1cc(S(=O)(=O)S(=O)(=O)c2ccccc2)ccc1Cl
CC(C)(C)c1ccc(C(=O)NNC(=S)NC(=O)c2ccncc2)cc1
CCCC(NC(=O)C1CC2CCC1C2n1c(C)nc2cnccc21)C(=O)C(=O)NCc1cccc(C(F)(F)F)c1
O=C(C(=O)N1CCN(C(=O)c2ccccc2)CC1)c1c[nH]c2ccccc12
COc1cc2oc(=O)c([N+](=O)[O-])cc2c2cc(N(C)CCn3ccnc3)ccc12
CC(C)c1ccc(C(C(=O)NC2CCCCC2)N(C(=O)c2csnn2)c2ccc(C(C)C)cc2)cc1
COCC(=O)C1CN(Oc2ccc(OC)cc2)CC1CO
CN(Cc1nc(=O)c2ccccc2[nH]1)C(=O)c1ccc2ccccc2c1
CCCNC1=NCCc2ncccc2-c2sc(C(N)=O)cc21
CC(C(=O)NN(Cc1ccccc1)S(C)(=O)=O)C(=O)C1CC=CCC1
CC(C)C(CNC1C(=O)OC1C)C(=O)NC(=O)Nc1ccc(C2SC(=O)NC2=O)cc1
Cc1ccc(NC(=O)c2ccc(N3C(=O)CCC3=O)cc2)c(-c2ccccc2)c1
C=C(COc1cc(-c2c(C)c(OCCC)nc3ccc(OC)cc23)ccc1OCCCCCCC(=O)OC)C(=O)OC
COc1ccc(C(NC(=O)NC2CCCCCC2)C(F)(F)F)cc1OC
O=C(NCCN1CCC(c2ccccc2)CC1)c1ccc(NS(=O)(=O)c2ccc3c(ccn3CCCO)c2)cc1
CCN1Cc2ccccc2C(c2ccc(O)c(O)c2)C1
Cc1cc(-c2csc(NC(=O)C3CCCN3S(=O)(=O)c3ccc(Cl)c(Cl)c3)n2)cc(C(C)C)c1
OC(c1ccccc1)(c1ccccc1)c1ccc2ccccc2c1
COc1nc(NC(=O)c2c(F)cccc2F)cc(-c2ccccc2F)n1
COc1ccccc1CNCC(CC(C)C)NC(Cc1ccccc1)C(=O)NCC(C(=O)NCP(=O)(Oc1ccc(Br)cc1)Oc1ccc(Br)cc1)C(C)C
CCC1(O)C(=O)OCc2c1cc1n(c2=O)Cc2cc3cc(Br)ccc3nc2-1
O=C1c2ccccc2C2SC[S+]([O-])CN12
CCCCCCCCCCC=CCCC(=O)NCCSCCCNC(=O)OCC=Cc1ccccc1
C(=NN(C1=NCCN1)c1nc(-c2ccccc2)cs1)c1ccc(-c2ccccc2)o1
Cc1ccc(-n2cc(CNCc3cc(F)ccc3F)nn2)cc1C
Cc1cc(-c2cc(C(F)(F)F)on2)ccc1OCCCN1CCCC1
CN(CC(=O)NC1CC(=O)OC1O)C(=O)CC=Cc1ccc(CS(=O)(=O)c2ccc(Cl)cc2)o1
CCC(C)N=C(SCc1ccccc1)N(CC)C(C)(C)C
COC=C(C(=O)Oc1ccc([N+](=O)[O-])cc1)c1ccccc1COC
COc1ccc(NS(=O)(=O)c2ccc(NC(C)=O)cc2)cn1
CCS(=O)(=O)c1ccc2[nH]c(C(=O)N3CCC(Cc4ccc(Cl)cc4)CC3)cc2c1
COCCOc1nc(N(C)C)ccc1C(=O)N(C)Cc1ccc(F)cc1C
CC(C)c1cc(O)c2c(c1)OC(C)(C)C1=C2CC(C)(C)CC1
COc1cc2nc(=O)n(CCCC(=O)Nc3ccccc3)c(O)c2cc1OC
COc1cc2nc(N3CCN(C4=NOC5CCCCC45)CC3)nc(N)c2cc1OC
Cc1ccc(C(=O)N2CCCCCCC2)cc1S(=O)(=O)NCCC(C)C
CCCN(CCC)CCc1cccc(Nc2ccc(-c3ccccc3)cc2)c1
CC1(C)C2CCC1(CS(=O)(=O)N1CCC3(CCc4ccccc43)CC1)C(NC(=O)Cc1ccco1)C2
CCC(=O)NCC(=O)c1ccc(CN2CCCCC2)cc1C
Cn1cnc(Cl)cc1=O
COc1cc2ncnc(NC3=CCN(C(=O)CN)CC3)c2cc1OC
CCc1ccc(-n2cc(CN(Cc3cn(-c4ccc(CC)cc4)nn3)c3nc4ccccc4s3)nn2)cc1
Nc1nc2ccc(NC(=O)Cc3ccc(F)cc3)cc2[nH]1
O=C(CCCN1C(=O)C2CC(O)CN2C(=O)c2ccccc21)NCc1ccc(F)cc1
Cc1cc(C(F)(F)F)c2ncc(C(=O)NCc3cccs3)c(=O)n2c1
O=C(NN=Cc1ccco1)c1ccc2c(c1)OCO2
COc1cccc(-c2cc3nc(-c4ccc(C(N)=O)cc4)c(-c4ccccc4)cn3n2)c1
NC(=O)ON(CC=Cc1ccco1)C(Cc1ccccc1)C(=O)NC(Cc1ccccc1)C(O)CCC(=O)O
CC1=C(C(=O)NCCc2ccccc2)C2(CCC(C)CC2)OC1=O
COc1ccccc1NC(=O)CS(=O)(=O)c1ccc(-c2[nH]c3ccc(F)cc3c2C(=S)N2CCCCC2)cc1
N#Cc1c(N)oc(C(=O)c2ccc(Cl)cc2)c1-c1ccc(Cl)cc1
C=CCNC(=O)C1(CC=C)CCN(NC(=O)CN)CC1
O=[N+]([O-])C1=Cc2ccccc2OCC1
CC(C)CCCC=CCCCCCCCCNC(=O)C1CSC(c2ccccc2)N1
Cc1cc(=O)n(-c2cccc(C(F)(F)F)c2)[nH]1
Cc1nc(NC(=O)C2CCCN(C(=O)c3ccco3)C2)sc1C
CCCC(CC)(OCC)C(CC)(CCCCC(C)(CCN=C(N)N)CC(=O)OC)CC(C)CC(C)C
O=C(c1ccccc1Cl)N1CCCN(c2ccc(F)c(F)c2)CC1
O=C(Cc1ccccc1)Nc1ccccc1N1CCN(C(=O)C2CCCO2)CC1
NCCC(CN)Cc1ccccc1
O=C(O)C(c1ccccc1Cl)n1ccnc1
CCCCCCN(CCCCCC)c1cc(NCC)cc(C(=O)NC(C)C)c1
O=C(Cc1cc2ccccc2oc1=O)Nc1ccc(Cl)cn1
CCCC(CC)C(CCCc1ccc(=O)oc1)C(C)(C)CC
Clc1cc2nc(-c3cccc(-c4ccccc4)c3)oc2cc1N1CCNCC1
O=C(NCc1ccc(Cl)s1)c1cc2c(s1)-c1ccccc1S(=O)(=O)C2
Cc1ccc2nc(NCCNC(=O)Cc3ccc(Cl)cc3)nc(NCCN(C)C)c2c1
CCCCCCCCn1cc(C(=O)O)c(=O)c2ccccc21
O=C(C(=O)c1ccc(F)cc1NNCC(=O)N1CCN(C(=O)c2ccco2)CC1)c1cccnc1
CCNS(=O)(=O)c1ccc(C(=O)c2sc(C(=O)c3ccccc3Cl)c(N)c2C(=O)c2ccccc2)cc1
CCOc1c(-c2ccccc2Cl)c(I)c(OC(=O)Nc2cccc3ccccc23)c2ncccc12
COc1ccc(C23Oc4cc5c(c(Cl)c4C2(O)C(Cl)C(Cl)C3[N+](C)(C)C)OCO5)cc1OC
CCCCCCC(=O)N(C)CC(S)=C(NCC)C(=O)O
O=[N+]([O-])c1ccc(-c2cccc(-c3nc4ccccc4[nH]3)c2)cc1
CCCCCCCCCCCCCCCCNC(CCP(=O)(OC)OC)CSC(=O)CN
Cc1noc(C)c1CC(=O)NCC1(CN)CC1
CC(C)=CCc1cc(O)cc2cc(-c3ccc(O)c(O)c3)oc12
Cn1c(-c2ccc(Br)s2)n[nH]c1=S
CCONc1ccc(C(=O)C(=O)c2cnc(=O)[nH]c2O)cc1
O=C(Nc1ccccc1Cl)Nc1ccccc1N1CCN(C(=O)CCCc2ccccc2)CC1
O=C(NC(=O)C1CCN(c2ncccn2)CC1)c1ccccc1
CN(C)c1ccc(C=C2C(=O)C=CC2=O)cc1
CC(C)(C)NC(C(=O)N(C(=O)c1cnccn1)c1ccc(C(C)(C)C)cc1)c1cccnc1
Cc1ccc(S(=O)(=O)Nc2ccccc2CN2CCN(CCC(=O)Oc3ccc(Cl)cc3)CC2)cc1
N=C(NO)c1ccc2ncc(Cc3ccc4ncccc4c3)n2c1
COc1ccc(-c2cc(-c3ccccc3)no2)cc1
CCC(C)C(NC(=O)C1CCC(N)CC1)C(=O)O
O=c1c2c(ncn1CCCc1ccc(Cl)cc1)nc1n2CCCCC1
COc1cc2oc3cc(OC)c(OC)c(O)c3c(=O)c2cc1OC
NS(=O)(=O)c1cc(C(=O)OCC(=O)N2CCc3ccccc32)ccc1Cl
CCC1(c2ccccc2)NC(=O)N(SCc2ccc(CSc3nc(=O)c(C)n[nH]3)cc2)C1=O
CCCCCCSCC1OC(=O)c2ccccc21
Cc1c(C(=O)O)sc2ncnc(Nc3ccc(OCc4ccccc4)cc3)c12
Clc1ccc(Nc2c3ccccc3c3ccccn23)cc1
CC(=O)NC(O)=C[S+]([O-])CCCCc1ccccc1
CCCc1cc(=O)oc2cc(OCC(=O)NCC(=O)NC3CCCCC3)ccc12
O=C(Cc1ccc(-c2ccccc2)cc1)NCc1ccc(Cl)cc1
NC(=O)C1C(NC(Cc2c[nH]cn2)C(=O)NC(=O)C(N)Cc2c[nH]cn2)NCC1OC(=O)CNC(=O)NN1CCCC1
O=c1cc(-c2ccccc2)ccn1CCCCCCCCCOc1ccc(Cl)cc1
O=C1NCc2c1cccc2-n1nc(-c2ccccc2Cl)c2c1CCCC2
COc1cc(C(=O)NC2(C(F)(F)F)N=C(N)c3cc(F)ccc3N2)cc(OC)c1OC
CN(CC(=O)NCc1ccccc1F)S(=O)(=O)c1ccccc1
CC(C)Sc1nnc(NC(=O)c2ccc3c4c(cccc24)CC3)s1
COC(=O)C(Cc1ccccc1)NC(=O)C=Cc1ccc2ccccc2c1
CCNc1ccc(N(CC)CC(=O)N(C)CC(=O)n2nnc(-c3ccc(C)o3)n2)cc1
CC
CC(C)C(NC1CCCCC1O)C(=O)NC(Cc1cccc(C(=N)N)c1)C(=O)NCCCC(N)C(=O)CN
O=S(=O)(O)c1cc(O)c2c3c(sc2c1)CCCC3
CC(=O)OCC=CC=C(C)c1cc2cccc(C(C)=NOCC=CC#CC(=O)O)c2o1
NS(=O)(=O)c1cc(Cl)ccc1Oc1ccc(NCCNCC2CCCc3ccccc32)cc1
COCc1c(C(=O)Sc2cccc[n+]2[O-])cccc1[N+](=O)[O-]
CONc1ccc(C#N)cc1C(=O)C(=O)c1ccco1
O=[N+]([O-])c1cccc(S(=O)(=O)Nc2ccc(-c3cc(N4CCOCC4)ncn3)cc2)c1
CN(CC(=O)Nc1ccc2c(c1)OCCO2)C(=O)CNCCCn1ccnc1
CC1CN(c2ccc(F)cn2)CCN1Cc1ccc(C#N)cc1
O=C(CCOc1ccc(S(=O)(=O)c2ccc(F)cc2)c(C=Cc2ccc(O)c(O)c2)c1)c1ccco1
CS(=O)(=O)C1(Cc2cc(F)ccc2F)CCN(C(=O)O)CC1
Cc1cc(-c2c(F)c(F)c3c(=O)cc(C(=O)O)oc3c2F)cc(C)n1
CC(C)N(C(=O)Cc1c(C(=O)O)[nH]c2ccc(Cl)cc12)C(C)C
CC(C)(C)c1ccc(C(=O)C2CCCN(n3cncn3)C2)cc1
CSCC1(C)NC(=O)NC1=O
COc1ccccc1CNCC(=O)N(C)S(=O)(=O)c1ccc(OC)c(OC)c1
CC(=O)Nc1cc2ccccc2c(=O)o1
O=C(Nc1cccc(C(F)(F)F)c1)c1cc(F)ccc1O
CCC(=N)CCC(C)(CC=C(C)CO)C(CC(O)CC)C(C)CC
CC(=O)c1c(Nc2ccc(OC(F)(F)F)cc2)nc2c(Cl)cccc2c1O
COc1cc2nc(NC(CCN3CCc4ccccc4C3)c3cccs3)nc(N)c2cc1OC
CCCN(CCC1CCC(NC(=O)Nc2ccccc2OC)CC1)C1CCc2nc(N)sc2C1
O=C(NN=Cc1ccccc1O)c1cccs1
CC(CSc1ccccc1)(C(=O)O)N(O)c1ccccc1
CCC(CC)C(c1ccc(C)c(C#N)c1)C1CCN(NCc2ccc(Br)cc2)CC1
COc1ccc(C=C2SC(=S)N(C(Cc3ccc(OC)cc3)C(=O)O)C2=O)cc1
NC1=NC(c2ccc(Oc3ccccc3Cl)cc2)CO1
Cc1c(C#N)cccc1NC(=O)Nc1cccc(C2CNCCO2)c1
CCOP(=O)(OC)OOP(=O)(OCC)C(CC)c1ccc(C)o1
CC1CCC(Nc2ccc(C(F)(F)F)cn2)CN1C(=O)c1ccccc1-n1nccn1
CCOP(=O)(ONC(=O)C1CCC(CCCc2ccccc2)CC1)C(C)CC
Cc1cc(OCC(=O)Nc2ccncc2)cc(C)c1C
O=S(=O)(Cc1cccnc1)NCCOc1ccccc1
CC(C)=C(C)CCC=CCSc1ncc(CO)n1C
NC(=O)c1c[nH]cn1
CC1=C(C(=O)OCC(Cl)(Cl)Cl)C(c2ccco2)NC(=O)N1
O=C(C1CCCCC1)C(O)c1ccccc1
O=C(Nc1nc2ccc(-c3cncc4ccccc34)cc2s1)c1ccccc1
CC(O)CC#Cc1cc(-c2ccc(S(C)(=O)=O)cc2)cs1
Cc1c(C(=O)NN2CCCCC2)nn(-c2ccc(F)cc2Cl)c1-c1ccc(Cl)cc1
CCCCCC(O)C=CCC=CC#CCCCCCCCC(=O)O
N#Cc1cc(SCc2cccc(Cl)c2)nc2c1COc1c(F)cccc1-2
O=C(CCNS(=O)(=O)c1ccc(Br)cc1)OCCCCCCCCCN(CCc1ccccc1)S(=O)(=O)c1ccc(Cl)cc1
N#Cc1ccc(S(=O)(=O)N2CCc3ccccc3C2)cc1
O=C(Nc1ccccc1C(=O)O)c1cccc(C(=O)C(=O)c2ccccc2)c1
Nc1ncc(-c2cc(NC3CCCCC3)ncn2)cn1
NC(=O)c1ccsc1NC(=O)Cc1cccc(F)c1
CC(=O)Nc1ccc(NC(=O)c2cccc(-c3ccc(Oc4ccc(Cl)cc4)cc3)c2)cc1
Cc1cccc(CNS(=O)(=O)c2ccc(C(=O)NC3CCCCC3)cc2)c1
CC(=NNC(=O)CC(=O)Nc1cccc(Cl)c1)c1cnccn1
CC(NC(=O)C(N)CC(=O)O)C(=O)C1CCCN1C(=O)C(C(=O)SC(=O)OC(C)(C)C)C(C)c1ccccc1
CCN(CC(=O)Nc1c(F)cccc1F)C(=O)Cc1c(C)nc2c(c(C)nn2-c2ccc(C)cc2)c1C
O=c1cc(-c2ccc(F)cc2)c2c(CC(O)(C3CC3)C3CC3)c[nH]c2[nH]1
COCC1CCCN1Cc1coc(-c2cccc3ccccc23)n1
Cc1cccc(NCCC(=O)S(=O)(=O)c2ccccc2)c1
O=[N+]([O-])c1cccc(-c2nc3ccccn3c2NC2CCCCCC2)c1
CCOCC(=O)N(C(=O)C=Cc1ccccc1)c1ccccc1OCc1ccc(C(=N)N)cc1
CCC1(C(C)C)OOC2(CCN(CCc3ccccc3)CC2)OO1
CC(C)(C)c1ccc(Oc2ccc(C(C)(C)C(=O)O)cc2I)cc1
CCCC1CC(CC(=O)C(=O)c2cc(NNCCN3CCN(Cc4ccccc4)CC3)ccc2Cl)C(C)(O)C(=O)N1C
O=C(C1C=CCN1C(=O)Cc1ccccc1)N1CCCN(Cc2ccc3ccccc3c2)CC1
CCOC(=O)C1(C)CC2(CNc3ccccc3S2)c2ccccc21
N#Cc1nc(-c2cccc3ccccc23)oc1N1CCCCC1
O=C1CCON1c1ccc(S(=O)(=O)NCCOC(=O)C2(c3ccccc3)CC2)cc1
CC(C(=O)N1CCN(c2ccc3ccccc3c2)CC1)n1ccnc1
CC(NC(=O)C(C#N)=Cc1ccccc1)c1ccccc1
COc1n[nH]c2ccc(-c3c(Cl)cnn3-c3cc(F)ccc3F)cc12
COC(=O)C(=Cc1ccc2c(Cl)c(CC(NC(=O)c3ccc(NC(=O)c4ccc(Cl)cc4)cc3)C(=O)OC)ccc2c1)c1cccs1
Cc1cc(C)cc(C(CC(N)=O)NC(=O)C2CCCN2C(=O)C2CCCN2CC2CCCC2)c1
CC(C)CC(O)Cn1cc(-c2ccccc2)nn1
COc1cccc(NCC(=O)OC(=O)C2(C3CC3)CCCC2=O)c1
Cc1cc2oc(=O)cc(Cc3ccc(C(=O)NC4(C(=O)Nc5cc(C(=O)O)cc(F)c5F)CCC4)cn3)c2cc1Cl
COc1ccccc1N(C)C(=O)COC(=O)c1c2c(nc3ccccc13)C(=Cc1cccs1)CCC2
COc1ccc(-c2cc(C(F)(F)F)n3nc(C(=O)N4CCN(CCc5ccccc5)CC4)cc3n2)cc1Cl
CC(=O)N1N=C(c2ccccc2)CC1c1cc(O)c(O)cc1O
CCCC(CC)C(Cc1ccccc1)NC
COc1cc(C(=O)OCCNC(=O)OCc2ccc(-c3noc(C4CCC(=O)N4)n3)cc2)cc(OC)c1OC
CCOC(=O)c1ccccc1SCC(O)COc1ccc2c(c1)CCCN2C(=O)CC
Cc1cc(C)cc(C(=O)Cc2cccc(NSc3ncncc3C(=O)N3CCOCC3)c2)c1
COC(=O)C(C)NP(=O)(OCC1OC(n2cnc3c(N)ncnc32)CC1OC(C)=O)Oc1ccccc1
COc1ccc(NC(=S)N2CCN(c3ncnc4ccc(C)cc34)CC2)cc1OC
COc1ccc(OCCCc2ccc(O)c3c(=O)cc(C(C)(C)C)[nH]c23)cc1
Cc1cccc(C(=O)NCCN2CCOCC2)c1C
COc1ccc(NCC(=O)N(C)S(=O)(=O)c2ccc(OC)c(C(=O)NCc3ccco3)c2)cc1
O=c1ccn(CCc2ccccc2F)c(=O)n1O
Cc1nc(N)ccc1CNNc1ccc(C(C)C(=O)S(C)(=O)=O)cc1F
CN1CCN(Cc2ccc(N3CC(C#N)C4(CN(C)C(=O)O4)C3=O)cc2)CC1
C=CCOc1ccc(Oc2nc(Nc3cc(CCF)[nH]n3)nc(N3CCOCC3)n2)nn1
Cc1ccc(C2CC(=O)NN=C2N)cc1
CCN(CC)CCCC1(CC2CCCCC2)CCN(CCC(=O)O)CC1
CC(=O)N1CCC2C1c1cc(-c3cccc(C#N)c3)ccc1N(C)S2(=O)=O
CC1CC23CCC(O)C(C)(C)C2CCC(C)C3(C)CC1=O
CC1CC(C)CN(CC(=O)N2CCN(C(c3ccccc3)c3ccccc3)CC2=O)C1
O=C(Cc1ccc(Cl)cc1Cl)N1CCc2cc(O)c(O)cc2C1
CCC(c1nnc(-c2ccc(Cl)cc2)o1)N(c1cccc(OC)c1)S(=O)(=O)c1ccc(C)cc1
Cc1cc(C)[n+](-c2ccc(-c3nc4cc(C(N)=O)ccc4[nH]3)cc2)c2ccc(F)cc12
Cc1ccc(NC(=O)c2ccc3[nH]c(C(=O)N4CC(C)CC(C)C4)c(C)c3c2)cc1C
CCc1c(Cc2c(F)cccc2F)[nH]c(SCC(=O)O)nc1=O
O=C(NO)c1ccc(CN2C(=O)c3ccccc3S2(=O)=O)cc1
CC(NC(C)(C)C)C(N)=O
CCCCC(C(=O)C(C=NO)NCc1nc(C)cs1)C(C)O
CCOc1ccccc1NC(=O)Nc1ccc2ncccc2c1
COc1ccc(N2C(=O)CCC(C(=O)Nc3ccccc3)C2c2ccccc2OC)cc1
CCOC(Cc1ccc(N2CCN(C)CC2)cc1)C(=O)O
O=C(NCCCN1CCCN(CCCNc2ccnc3cc(Cl)ccc23)CC1)Nc1ccc(Br)c2ccccc12
COc1cc(OC)c(C2=CCN(C)CC2)c(OC)c1C(=O)Nc1ccc(-c2ccccc2S(N)(=O)=O)cc1
COC(C)CNC(=O)c1nc(-c2ccc(F)cc2)c(C)o1
O=C(COc1ccccc1-c1nc(-c2ccc(F)cc2)no1)Nc1ccccc1[N+](=O)[O-]
Cc1ccc(S(=O)(=O)N(Cc2ccc(-c3ccc(N)nc3)cc2)C(C)(C)C(=O)O)cc1
CC(=O)NC(Cc1ccccc1)C(=O)NC(CCCN=C(N)N)C(=O)NC(Cc1c[nH]c2ccccc12)C(N)=O
O=C1Nc2ccccc2C1=Cc1ccc2ccccc2c1
Cc1coc2c1C(=O)C1=C(CC(C)(C)OC1)C2=O
COc1cc(C=NNC(=O)C[n+]2ccc(Br)cc2)cc(OC)c1OC
C[n+]1c2ccccc2c(N2CCN(CCO)CC2)c2ccsc21
COc1cc(OC)c(OC)c(C(=O)c2cc(Cl)cc(Cl)c2)c1
COc1ccc(Br)cc1NCC(=O)N(C)CC1CC1
CCC(C)NC(=O)N1CCN(C(c2ccccc2)c2ccccc2)CC1
Cc1ccc(C(NC2CCCCC2)C(=O)N(C(=O)c2snc(C(N)=O)c2N)c2ccccc2Cl)cc1
CC(C)(C)C1CCC(NC(=O)C2Cc3ccc([N+](=O)[O-])cc3CN2)CC1
O=C(CBr)NN=C1C(=O)Nc2ccc(I)cc21
OC(COCc1cc(-c2ccccc2)cs1)CN1CCN(c2ccccc2)CC1
CC(C)CCn1c(=O)c(C2=NS(=O)(=O)c3cc(NS(C)(=O)=O)c(NS(C)(=O)=O)cc3N2)c(O)c2ccccc21
CCOC(=O)c1ccc2oc(C(=O)NC3CCCCC3)c(C)c2c1
Cc1nc(CC(=O)C2CCCN(n3cncn3)C2)cs1
NS(=O)(=O)c1ccccc1-c1ccc(C(=O)C(=O)c2cc(F)ccc2NNc2ccc(F)cn2)cc1F
COc1cc(NC(C)CCCN)c2ncccc2c1Oc1c(C)cc(C)cc1C
CN1CC=C(N=C(NO)c2ccccn2)CC1
COc1ccc(CNC(=O)c2ccc(O)cc2)cc1
O=c1cc(NN=Cc2c(O)cc(O)c3ccccc23)c2ccccc2o1
N#Cc1ccc(NCC(=O)n2ccc(=O)[nH]c2=S)cc1
O=C1c2ccccc2NC2(CCCNCC2)N1Cc1ccc2[nH]ccc2c1
COc1cc(C=NNCC(=O)n2nc(-c3ccc(Cl)cc3)n(N=Cc3ccccc3)c2=S)cc(OC)c1OC
Cc1ccc(C(=O)c2c(-c3ccccc3)[nH]c3ccc(Cl)cc23)cc1
CN(C)c1cnc2cc3c(cc2n1)CC1(CCC2(O)C(=O)NC(=O)NC2=O)CCN(CC2CC2)C(=O)C31
CN1CCC(Oc2cnc3ccc(C=Cc4ccc(Cl)cc4)cn23)CC1
O=C(O)c1ccc(N2CCN(c3ccc(O)cc3)CC2)cc1O
CON=C(CSCc1cccc(Cl)c1)c1ccc(C)s1
COc1ccc(-c2oc3cc(O)cc(O)c3c(=O)c2O)cc1Cl
N=C(N)c1ccc(C(=O)NCCCCC(NCC(=O)C2CCCCC2)C(=O)N2CCCC2)cc1
CN(C)CCC1COC2(CCN(C(=O)c3ccncc3)CC2)C1
CCCCCCCCc1ccc(C(=O)NCC(N)C(=O)O)cc1
Cc1ccc(-n2c(-c3cccc([N+](=O)[O-])c3)nc3c(Br)cc(Br)cc3c2=O)cc1C
c1ccn2nc(Nc3ccc(CNc4ccncc4)cc3)nc2c1
CC1CCC(NC(=O)Nc2ccc3c(c2)CC(=O)N(C(C)CO)CC(C)C(CN(C)Cc2ccc(C(=O)Nc4ccccc4N)cc2)O3)CC1
O=c1c(Sc2ccccc2[N+](=O)[O-])c(-c2ccccc2)oc2ccccc12
Cc1cc(C=CBr)cc(=O)n1CC1C=CC(CO)O1
CNCC1Oc2c(NS(=O)(=O)c3ccc(OC)cc3)cccc2C(=O)N(C(C)CO)CC1C
OC1COc2ccccc2CC1CN1CCC(c2noc3cc(F)ccc23)CC1
O=C(CCC(F)(F)F)Nc1ccc(F)c(Cl)c1
O=C(NC1CCCCC1)C(c1ccncc1)N(Cc1cccnc1)C(=O)Cn1nnc2ccccc21
O=C1NC(=O)N(c2ccc(C(=O)O)cc2)C(=O)C1=Cc1ccc(-c2ccccc2)cc1
CC(=O)NCc1cccc(-c2ccnc3c(C(N)=O)cnn23)c1
Cc1cccc(NS(=O)(=O)c2ccc3c(c2)CC(=O)N3)c1
Cc1ccc(C(=NOCC(O)COCc2ccccc2Br)c2cccc3ncccc23)cc1
Cc1cc(C)c(NCC(=O)Sc2ncccc2C(=O)O)c(C)c1
COc1ccc(-n2cc(C(=O)Nc3cc4cc(OC)c(OC)c(C)c4oc3=O)nn2)cc1
CC1CN(c2nc(N3CCOCC3C)nc3cc(OCCN4CCSCC4)ccc23)CC(C)N1
COc1ccc2c(c1OC)CCN(c1cccc(N3CCOCC3)n1)C2
CC(=O)Nc1sc(C(=O)N2CCNCC2)c(-c2ccccc2)c1-c1nc2ccccc2s1
CCCc1cn(CC(=O)C2CCCN(Nc3ccncc3)C2)nn1
CC1=C(C)C(=O)OC(CN2C(=O)C=CC2=O)C1
O=c1c2ccc(-c3ccccc3)cc2ncn1-c1ccc(OCc2ccccc2)cc1
C#CCn1cc(C(=O)Nc2ccccc2OCC)c(=O)c2ccc(C)nc21
C=CCN(C(=O)N1CCOCC1)C(CCC(=O)O)C(=O)NC(CC(N)=O)C(=O)OCc1ccccc1
CC(=O)c1ccc(OCCC(=O)OCC(=O)N(Cc2ccccc2)C(C(=O)N2CCCC2)c2ccccc2)cc1O
CC1(C)COP(=S)(COc2ccc(C#N)c(C(F)(F)F)c2)Nc2ccccc21
CCC1(O)C(=O)OCc2c1cc1n(c2=O)Cc2c-1nc1ccc(C)c3c1c2CCC3
CCCP(=O)(OCC)On1nnc(-c2ccccc2OC)n1
NC(=O)COC(=O)c1cnn2c(-c3cccs3)ccnc12
CC(=O)c1cn(CC(=O)N2C(C(=O)NCc3cccc(Cl)c3F)CC3CC32)c2ncccc12
CCCN(Cc1ccco1)C(=O)c1cc2ccccc2n1C
CNc1sccc1C(=O)NCCCNC(=O)C1CN(S(=O)(=O)c2ccc(OC)cc2)CCO1
CCCCc1nnc(SCC(=O)N2CCOC2=O)o1
Cc1ccc(S(=O)(=O)n2c3c(c4ccccc42)CCCC3)cc1
CNC=CC=NC(=N)C(=Cc1ccc(OC)cc1)C(N)=O
CN(C)Cc1ccc(N2CC(F)C2)c(-c2nc3cc(C(=N)N(C)C)ccc3[nH]2)c1
OC(c1ccc(Cl)cc1)(c1csc2ccccc12)C(F)(F)F
COc1ccc(C2(O)CCCN(C(Cc3ccccc3)C(=O)NCc3sc(C)nc3C)C2)cc1
Nc1nc(=O)c2ncn(CC(CO)OCP(=O)(O)O)c2[nH]1
COc1ccccc1C(=O)NC(c1nccs1)c1ccccc1C
COc1ccc(OCC(O)CNC(C)(C)C)cc1
CC1(C)C=C(c2cccc[n+]2[O-])c2cc(O)ccc2O1
O=C(Nc1ccccc1)C(=O)c1cccc(-c2cccc(NNCC3CC(F)CCC3O)c2)c1
CCOCC(=O)C1=NC(=O)N(NC(=O)c2ccccc2)C(c2ccccc2)S1
CCc1ccc(-n2nnc(C(=O)NCC3(O)CCCOC3)c2C)cc1
CC(O)c1cc2ccccc2cc1-c1ccccc1
CCOc1ccc(NC(=N)Nc2nc(C)c3c(C)c(C)sc3n2)cc1
CC(=CCC1=C(CC=C(C)CCCC(C)CCCC(C)CCCC(C)C)C(=O)c2ccccc2C1=O)CCCC(C)CCCC(C)CCCC(C)C
Cc1ccc(N(CC(=O)NCCc2ccccc2)C(=O)c2cccc([N+](=O)[O-])c2)cc1
COC(=O)C1(Cc2ccc(F)cc2)C2c3cc(C(=O)N(C)C)n(Cc4ccc(Cl)cc4)c3CC2CN1C(=O)c1ccccc1
CCC(C)(CNC(=O)c1noc(Cc2ccccc2)n1)C(C)C
COc1cccc(NCC(=O)Sc2nc(-c3ccco3)cc(-c3ccccc3)c2C#N)c1
O=c1oc2cc(O)ccc2cc1-c1nc2ccccc2o1
C=CCC(CN)C(COc1cc(F)c([SH](=O)=O)cc1F)c1ccc(C)c(Cl)c1
CC1(C)C(O)CCC2(C)C1CCC1(C)C2CCC2C3Cc4cc(O)ccc4OC3(C(C)(C)C)CCC21C
CC1=NN(c2ccccc2C)C(=O)C1=Cc1ccc(SC(C)C)cc1
COc1ccc(CC(OC(=O)NC(C)C)c2cccc3ccccc23)cc1
Nc1nccc(-c2sc(N)nc2-c2ccc(F)cc2)n1
COc1ccc(NC(=S)N2CCN(c3cccc(C(F)(F)F)c3)CC2)cc1
CCC(CCCNC(=N)N)C(=O)C(=O)NC(=O)C(CC(=O)O)NC(=O)C(CC)NC(Cc1ccc(O)cc1)C(=O)NC(C)=O
O=C1c2ccccc2-c2onc3ccc(NCCc4ccccc4)c1c23
CN(C)CCCNCC(C=Cc1cc(Br)c(OCc2ccccc2)c(Br)c1)C(N)=O
CC(N)=CC(C(=CCC(CC=O)c1ccc(F)cc1)C(=O)OCC1CCCO1)c1ccc(F)cc1F
Cc1ccc(CNC(=O)c2cnn3c2NC(c2ccc(Cl)cc2)CC3C(F)(F)F)cc1
O=C(NCCO)Nc1ccc(N=C2C(=O)Nc3ccccc32)cc1
c1ccc(-c2ccccc2OCc2nnn[nH]2)cc1
CCCCCCCCCCCCCCCCCCOCC(COP(=O)(O)OC1OC(OCC2OC(CO)C(O)C(O)C2O)C(O)C(O)C1O)OP(=O)(O)O
Nc1nc(OCCc2ccccc2)nc2nc(-c3ccco3)nn12
COC1C(Oc2ccc(-c3ccc(O)c(C(=O)O)c3)cc2)OC(CO)C(O)C1O
Nc1nc(OCc2ccccc2)nc2c1ncn2C1OC(CO)C(O)C1O
O=C1NCCC=C1Nc1cccc(F)c1
CN(C)C1=CC(=O)c2nnc(Cc3ccccc3)n2C1
C=CNC(CCCOC)CCOC(N)=O
CCOC(=O)N1CCC(CNC(=O)c2cccc(-c3cccc(-c4nc5cc(C)c(F)cc5[nH]4)c3)c2)CC1
CCC(NCC(=O)N1CCC(C(C)(C)C)C1=O)c1ccccc1
O=C(c1cccnc1)c1ccc2c(c1)OCCO2
Cc1ccccc1-c1nc2ccc(N3CCN(CC=O)CC3)nc2n(CC(=O)NCc2ccccc2OC(F)(F)F)c1=O
O=C(CCC1CCCC1)Nc1cccc(-c2cn3ccnc3c(NCc3ccncc3)n2)c1
O=C(c1ccc(O)cc1)S(=O)(=O)Nc1cccc2cc[nH]c12
COc1ccc(C(=O)c2nccc3ccccc23)cc1NC(=O)c1cc(C)on1
CCCNS(=O)(=O)c1ccc(NC(=O)c2cccc(Oc3cccnc3)c2)cc1
COc1ccc(NC(=O)ON=Cc2cc([N+](=O)[O-])ccc2N2CCOCC2)cc1
CN(C)c1ccc(N2C(=O)C3c4[nH]c5ccccc5c4C4CCC(C(C)(C)C)CC4C3C2=O)cc1
COc1ccccc1Oc1ncccc1C(=NCCCN1CCN(c2cccc(Cl)c2)CC1)NO
CC(C)(C)c1ccc(C(=O)NNC(=S)NCc2ccccc2[N+](=O)[O-])cc1
O=C(c1ccc(Cl)cc1Cl)N1CCn2c(nnc2-c2ccccc2F)C1
CCCCC(NCC(NC)C(=O)CCCc1cn(CN)nn1)C(=O)NC(CCCN=C(N)N)C(=O)CO
CCCCN(CCCC)Cc1c(O)ccc2c(=O)c(-c3ccccc3C)coc12
COCCNC(=O)C1CC1(CN)c1ccccc1
O=C(O)c1n[nH]c2c1C(c1ccccc1C(F)(F)F)CC(=O)N2Cc1ccc(C(F)(F)F)cc1
Fc1ccc(F)c(-c2nccnc2C2CN(c3ccc4ccccc4n3)C2)c1
O=C(NN=c1cc[nH]c2cc(Cl)ccc12)c1ccccc1C(=O)c1ccccc1
COc1ccccc1Cc1c(C)c2ccc(OC(C)=O)cc2oc1=O
COc1ccccc1-c1ccccc1-c1ccc(NC(=O)c2ccc(C(=O)O)cc2)c2cccnc12
CC(=O)Oc1ccc2occc2c1C=CC(=O)c1ccccc1
CCC(=O)N(C=O)C(Cl)(Cl)C(C)CC
COc1ccc(-c2ccc(-c3c(Cc4ccccc4)sc4ccc(OS(C)(=O)=O)cc34)cc2C)cn1
Cc1c(F)cccc1N1CCN(CCCNC(=O)c2nc(C)n(-c3cccc(F)c3)c2C)CC1
Cc1c(O)c2c(=O)c3cccc(O)c3c(=O)c1-2
CCN(CC)CCCNC(=O)c1ccc(-c2ccccc2)c2c(=O)cc(-c3ccc(OC)cc3)oc12
Cn1cnc2cc(-c3ccc(C(C)(C)O)nc3)nc(NC3C4CCC3C4)c2c1=O
CCN(CC)CC#CCOC
Cc1ccc(NC(=O)Cn2c(=O)oc3ccccc32)cc1C
Cc1cc(S(=O)(=O)N2CCCC2)c(C)cc1O
CCC(C)C(=O)N(CC)C1CC1N1CC(O)C(=O)N(CC2CCCCC2)CC1=O
C=C(CC)C(=O)c1ccc(OCC(=O)Nc2ccc(NC(C)=O)cc2C)c(Cl)c1Cl
Cc1c(C)c2ccc(OCCCN3CCN(Cc4cccc(C(F)(F)F)c4)CC3)cc2oc1=O
CC(C)CCCCN=c1c(NCC(C)C)c(O)c1=O
O=C1Cn2cc(-c3ccc4oc5ccccc5c4c3)nc2C(O)N1Cc1cccnc1
CC1(CC(N)=O)CC(c2ccccc2)C(c2cccc(Br)c2)N(CC(C2CC2)S(=O)(=O)CC2CC2)C1=O
CN1C(=O)Nc2ccccc2C12NC(=O)NC2=O
O=C1Nc2ccccc2C(C#CC2CC2)(C(F)(F)F)O1
CC(=O)n1c2ccccc2c2nc3ccccc3nc21
COC(=O)C=CCC1CN(NS(=O)(=O)c2ccc(C)cc2)C(c2ccc(C)cc2)CC1O
C=C(C)CCCC(CCOC(CC)C(C)C(C)CC(C)(C)C(=O)NCc1ccco1)C(C)C
O=Cc1csc2ccccc12
CCn1c2ccccc2c2cc(C=Cc3cc[n+](Cc4ccccc4F)cc3)ccc21
CCCCCOc1c(CNCCc2c(C)[nH]c3ccc(Cl)cc23)cccc1OC
CCC(C)CCN=C(NC)SC
COn1nc(-c2ccc(Cl)cc2Cl)cc1C(=O)C1CCN(Cc2ccc(Cl)cc2)CC1
Cn1nccc1N1CCc2ccc(NC(=O)OC3CCOCC3)cc21
O=C(Nc1ccc(N=Cc2ccc([N+](=O)[O-])cc2)cc1)n1cccn1
COc1cc(C2c3cc4c(cc3C(NCC(O)c3cccc(Cl)c3)C3COC(=O)C23)OCO4)cc(OC)c1O
CCCCC(=O)Nc1sc2c(c1C(N)=O)CCC(C)C2
COc1cc(C=CCC(C)=CC(=O)O)ccc1OCc1cnc2nc(N)nc(N)c2n1
CCOC(=O)C(C(C)C(C)CCCC(C)(C)C(C=O)CC)C(C)C(CC)N1CCNCC1
C#CCOC(=O)c1ccc2c(c1)C1CC(CC(=O)N(C)c3ccc(OC)cc3)OC(CO)C1O2
COc1ccc2c(=O)c(-c3cccs3)coc2c1
CCN(C=C1C(=O)C(=O)c2ccccc2C1=O)CC
O=S(=O)(c1ccc(N2CCN(c3ccccc3)CC2)nc1)N(Cc1ccccc1)Cc1ccncc1
CCOc1ccccc1NC(=O)Cn1c(=O)n(Cc2ccco2)c(=O)c2c3c(sc21)CCCC3
NCCC[n+]1ccc(C=NO)cc1
O=C(c1cccc([N+](=O)[O-])c1)c1ccc2cccnc2c1O
Cn1cc(C(=O)c2ccccc2O)cc1C=Cc1cc(Br)c(O)c(Br)c1
Cn1nccc1-c1nc(COc2ccc(C(F)(F)F)cn2)c(N)[nH]1
COC(=O)CCC(CCCc1ccccc1)C(=O)NCC(=O)N(C)Cc1ccc(F)cc1
CCCc1cc(=O)oc2c(CC(C)CC=CCC3(C)C(C)CCCC3C)c(O)ccc12
COc1cc(-c2cnccc2C(=O)N2CCCCC2)cc(S(=O)(=O)Nc2cc(C(=O)O)ccc2C)c1OC
CC=CC(=O)NCCCCC
Cn1c(=O)c2c(-c3cc(F)cc(F)c3)n3nccc3nc2n(C)c1=O
CCC(CC(=O)OC)C(=O)N(C)C(=O)CNC(C[NH2+]C)Cc1ccc(C)o1
CCCc1cnc(F)c(-c2ccncc2)c1
COc1cccc(F)c1C1CCN(CCCc2c[nH]c3ccc(-n4cnnc4)cc23)CC1
O=C(O)Cn1cc(S(=O)(=O)c2cccc3ccccc23)c2ccccc21
CCOc1ccccc1C(=O)NCC(=O)Nc1ccccc1C
Cc1ccc(Br)c(OCC(c2ccc(Cl)cc2Cl)n2ccnc2)c1
N=c1c(C(=O)NCc2cccc(Cl)c2)cc2c(=O)n3ccccc3nc2n1Cc1ccccc1
CC(NC(=O)c1cccc(C(=N)N)c1)C(=O)C1(C=N)CCN(C(=O)Nc2c(C(C)C)cc(C(C)C)cc2C(C)C)CC1
CCCC(CC(=O)OC(C)(O)CC)c1c(O)cc(Cc2ccc(O)cc2)oc1=O
NC(=O)c1cc(N2CCC3(CC2)NCCc2[nH]cnc23)cc(-c2ccncc2)n1
CCCCCCCCCCN=C=S
CCCn1c(=O)c2[nH]c(-c3cc(F)c(OCC(=O)Nc4ccc(Cl)c(Cl)c4)c(F)c3)cc2n(CCC)c1=O
CN(C)c1ncnc2c1ncn2Cc1ccccc1Cl
COc1ccccc1CN1CCC(COCc2ccc3ccccc3c2)CC1
Cc1ccc2c(c1)C1C=C(Cl)CC(C)C1C(c1ccc(O)cc1F)=N2
Cc1ccccc1NC(=O)c1ccc2c(=O)n(Cc3ccc(F)cc3)c(S)nc2c1
O=C(CCCF)c1ccc(OOCC(c2ccccc2)n2cncn2)c(-c2ccccc2Cl)c1
CC(Cc1ccccn1)N=C1C=CC(O)=N1
CCOC(=O)c1sc(N)c(C(=O)N2CCN(c3ccccc3)CC2)c1C
CC(C)OP(=O)(O)NC(=O)C(N)CCC1OC(n2ccc(=O)[nH]c2=O)C(O)C1O
NC(C(=O)C1CCCCC1)C1CC(F)CN1C(Cc1ccc(C#CNc2ccccc2C(=O)c2ccccc2)cc1)C(=O)O
CC(=O)C(=O)Cc1ccccc1NNc1ncc(-c2ccccc2)s1
CC(C)C1CN(CCOc2ccc3cc(S(=O)(=O)O)ccc3c2)CC1N(C)C(=O)OC(C)(C)C
O=C(CCc1nnc(-c2ccccc2)o1)c1c(O)cc(O)cc1OCCc1ccccc1
CSCCCn1nccc1NC(=O)CCc1ccccc1
O=C1C(=O)N(CN2CCN(C3CCCCC3)CC2)c2ccccc21
CN1CCN(Cc2ccc(N)cc2)CC1
CN(c1nc2cc(F)ccc2o1)C1CCc2c(CC(=O)O)c3ccccc3n2C1
O=c1c2ccccc2n(C2CC2)c2c(Br)cc(Br)cc12
Cc1cnc(CNCc2ccc(OCCO)cc2)cn1
CN1C(=O)NC(=O)C12Cc1ccc(NC(=O)CSc3cccc(C(F)(F)F)c3)cc1C2
CCOC(=O)c1nc2c(c3nnnn13)CCCC2
C1CCC(C2=NCCN2)CC1
Clc1ccncc1-c1nc2ccn(CCCCCC3CCNCC3)cc-2n1
O=C1NCCN(C2CCN(C(=O)Nc3ccccc3)CC2)CN1
CCN(Cc1ccccc1C)C(=O)c1cc2cc(OC)ccc2[nH]1
N#Cc1c(NC(=O)C2CCCC2)sc2c1CCN(Cc1ccccc1)C2
COc1ccc(C2Cc3cncn3-c3ccccc32)cc1OC
CCCCNC(=O)C1(C(=O)c2ccco2)CCCN(CCCc2ccccc2)CC1
CCOC(=O)C1(Cc2ccccc2)CCN(CC(=O)n2nc(C)c(=O)[nH]c2=O)CC1
COc1cc(NC(=O)CCn2c(=O)n(CC(=O)Nc3ccc(S(N)(=O)=O)cc3)c(=O)c3ccccc32)cc(OC)c1
COc1ccccc1N1CCN(C2CCCCC2)CC1
CCN(c1ccccc1)S(=O)(=O)c1ccc(OC)c(NC(C)=O)c1
NCC1CN(Cc2csc(-c3nc4cccnc4s3)c2)CCO1
COc1c(C)cc(C)cc1CNc1ccc(I)cc1
CC1=NN(C(=O)CC(NN=C(C)c2ccccc2)c2ccccc2)C(=O)CC1
O=c1c2ccccc2nc2n1CCCCN2
NC(CC(=O)N1CCCN(Cc2ccccc2Cl)C1=O)Cc1cc(F)c(F)c(F)c1
CCCCC(N)(C=O)CCC(CC)CCC(=O)c1cc(N)cc(C2CCNCC2)c1
Cc1noc(NS(=O)(=O)c2ccc(N3CCOCC3)c(C#N)c2)c1C
CC(C)n1nc(C(=O)NC2N=C(C(C)(C)C)c3sc(Cl)cc32)c2c(c1=O)CCC2
Nc1cnc(-c2ccc(C3CCC3)c(OCc3cccc(-c4ccc(O)cc4)c3)c2F)cn1
Cc1ccc(S(=O)(=O)NC(=O)C(CC(=O)NO)Oc2cccnc2)cc1
COC(=O)c1cccc(C=Cc2ccccc2OC(=O)c2cccc(C)c2)c1
Cc1ccc2oc3nc4ccccc4n3c(=O)c2c1
Cc1cc(C(=O)Nn2c(CC3CC3)cnc2C)on1
C=CC1CN2CCC1CC2C(OC(=O)C=Cc1ccc(Cl)cc1)c1ccnc2ccc(OC)cc12
CC(CCCO)CC(=O)N(C)C.[H]
CC(=O)Nc1ccccc1CSc1nc2cc(Br)c[nH]c-2n1
C=CC
Cc1c(-n2cnnn2)cccc1S(=O)(=O)CC(=O)N(C)Cc1ccc(Cl)cc1
CCN1C(=O)c2cc(S(=O)(=O)NCCC(=O)Nc3ccc(OCC(=O)NC)c(OC)c3)ccc2N(CC)c2ccccc21
COc1cccc(CC(=O)CCCC(C)C(=O)N(C=O)c2ccc(O)cc2)c1
C=Cc1ccccc1-c1cc(=O)c2ccccc2o1
CNCCOCCCC(C)Cc1ccc(OC)c(-c2nc(C)no2)n1
O=C(NN=Cc1ccccc1-n1ccnc1)c1cc2ccccc2o1
CCCCN(C)C(=O)Cn1nc(C(C)(C)C)cc1C(F)(F)F
[O-][S+]1C2=C(Cc3c(O)cc(O)cc31)OC1C(O)C(O)C3CC(O)CC231
CCNNC(=S)OC(=O)c1nn(-c2ccccc2)c(-c2ccccc2)c1C
O=C(O)c1ccc(-c2ccc(F)cc2)nc1O
COc1cccc(NCC(=O)N(C)c2ccc(OCc3c(C)noc3C)cc2)c1
CC12CCC3c4ccc(O)cc4CCC3C1CCN2Cc1ccccc1
COc1ccc(-c2nc(-c3cc(OC)c(OC)c(OC)c3)oc2-c2cc3c([nH]c2=O)CC(C)(C)CC3=O)cc1
CC(C)(C)NCC(O)COc1occ(C#N)c1Cl
Cc1ccc(N2C(=O)CC(N3CCN(c4ccccc4)CC3)C2=O)cc1
Cc1cc(-c2c(F)cc3c(=O)c(Cc4ccccc4)cn(C4CC4)c3c2F)cc(C)n1
O=S(=O)(c1ccc(Cl)c(Cl)c1)N1CCN(CCc2ccccc2)CC1
CCc1nnc2sc(CCNS(=O)(=O)c3ccc(F)cc3)nn12
CCCNC(=S)Nc1cccc(C)c1
Nc1nc(N)nc(-c2cccnc2)n1
CC=CC(OC(N)COOC1CCCCC1)(C(C=O)CC)C(C)(C(N)CCC(O)CC=O)C(C)(C)C
CC1Cc2ccc(cc2)CC(NS(C)(=O)=O)NC(=O)C(C2CCCCC2)NC(=O)C(CCN2CCN(c3ncccn3)CC2)C1
Cc1c(C(=O)OCc2ccccc2)sc(=NCc2ccccc2)n1C
CCCSc1nc(NCC2CCCCC2)c2nnn(C3OC(CO)C(O)C3O)c2n1
Cc1cccc(OCC(=O)N2CCOC3(CCN(Cc4cccs4)CC3)C2)c1
C=CCOC(=O)C1C(=CCCS(=O)(=O)C=CCc2ccccc2)C(c2ccccc2)(N2CCC(N3CCCCC3)C2=O)C1C(=O)OCC=C
Cc1ccc(Sc2nc(=O)n3c(C)cc(C)cc3n2)cc1
Cc1ccc(NS(=O)(=O)c2cc(C(=O)N(C)Cc3ccccc3F)ccc2Cl)cc1
c1ccc(Sc2nc(-c3cccs3)nn2-c2cccnc2)nc1
O=c1ccn(C2OC(COP3(=O)OCCC(c4ccccc4)O3)C(O)C2O)c(=O)[nH]1
Cc1ccc(-n2cnnc2SCC(=O)Nc2ncc(C)s2)cc1
COc1ccc(-c2nc(CNC(=O)Cc3ccc(Br)cc3)co2)cc1
O=C(Br)Oc1ccc2ccccc2c1CCCCCCC(Br)Br
CC(O)C1OC(n2cnc3c(N)ncnc32)C(O)C1O
CN1C(=O)NC(=O)C(=Cc2ccc(-c3ccc(OCCN4CCCCC4)cc3)nc2)c2ccccc21
Cc1ccc(C(=O)Cn2c(SC3CC3)nnc2-c2ccc(O)cc2)cc1
COc1ccc(NNc2cccc(C(=O)C(=O)c3ccccc3F)c2)cc1
CNC(=O)CCn1c(C(F)(F)c2nnc(CSc3nnc(-c4ccc(C)cc4)n3-c3ccc(Cl)cc3)n2N)nc2ccccc21
Nc1nc2ccc(Nc3ccccc3)cc2s1
CC(=O)c1ccc(Cl)c(NCC(=O)NC(=O)C2CCC(N(C)C)CC2)c1
Nn1c(SCc2ccccc2F)nnc1C1CC1
N#Cc1cccc(N)n1
COCCCNc1nc(Nc2ccccc2)c2ncn(CC(=O)NCC(=O)OC)c2n1
COc1ccccc1CNS(=O)(=O)c1ccc2c(c1)S(=O)(=O)c1ccccc1C2=O
CCCCC1(CCCC)CS(=O)(=O)c2ccc(N(C)C)cc2C(c2ccccc2)C1O
O=C(Cc1c[nH]c2ccccc12)NN1CCOCC1
COc1ccc(C=CC(=O)c2ccc(OCC(=O)NCc3ccco3)cc2)cc1
CCc1ccc(OCC(=O)NCC2CCCO2)cc1
COc1ccc(CC(=O)C2CCN(n3nccc3NCC(=O)NCCc3ccc(C)cc3)CC2)cc1OC
CCNc1cnnc(OC2=CC(C(=O)O)C(N)CC2)c1
CCOC(=O)N1CCN(C(CCC(=O)O)C(=O)NC(=O)C2CCN(S(=O)(=O)c3ccc(-c4ccccc4)cc3)C2)CC1
O=C(NC(C=CS(=O)(=O)c1ccccc1)CCc1ccccc1)c1c(F)cccc1F
O=C(C(=O)c1cc(C(=O)N2CCCCC2)n(-c2ccccc2)n1)c1ccccc1
CCCC1(c2ccc(N)cc2)OC(=O)Nc2c(Cl)cccc21
CCOC(=O)C(C)Oc1cccc2cnccc12
NC(=O)N1c2ccc(Cl)cc2CCc2cc(NC(=O)c3ccccc3)ccc21
CC#CSC1OC(CO)C(O)C(O)C1O
CC1(Cc2ccc(C(=N)N)cc2)OC(=O)Nc2ccc(-c3ccc(C(=N)N)cc3)cc21
CCOC(=O)c1cnc2c(cnn2CC(Cl)c2ccccc2)c1NCc1ccco1
CCCCNCC(=O)Nc1cc(Cl)cc2c1-c1ccccc1C2=O
O=C1C(=O)N(Cc2ccc(C34CC5CC(CC(C5)C3)C4)cc2)c2ccc(OCc3ccc4cccc(Cl)c4n3)cc21
CN(C(=O)C1CCOC1)c1nnc(Cc2ccccc2)s1
CC1(O)C(CO)OC(n2cnc3c(Nc4cc(Cl)c(Cl)nn4)ncnc32)C1O
Cc1cc(-c2ccc(C(C)(C)C)cc2)nnc1NCCCc1ccc(OC2SC(=O)NC2=O)c(O)c1
CCCCc1ccc(C2OC(CO)C(O)C(O)C2O)cc1
CCCCC(CC(C)C(CCc1ccccc1)NC(C)=O)P(=O)(OC)OC
N#CC1C(=N)Oc2ccc(-c3ccc4c(c3)OCO4)cc2C1c1ccoc1
NCCCCCC(=O)CCc1ccccc1
CCOC(=O)C1(O)NC(=O)NC(c2ccc(Br)s2)C1C(F)(F)F
CCCS(=O)(=O)c1ccc(ONCCC(=O)N2CCCCCC2)cc1
CC(=NNCC(=O)C1C(=O)NCCN1C)c1cccs1
CC1(c2ccc(Cl)cc2)CC(=O)C(C2=NS(=O)(=O)c3cc(NS(C)(=O)=O)ccc3N2)=C(O)O1
Cc1ncn(CC2CCCN(Cc3nc(=O)c4cnn(C5CCCC5)c4[nH]3)C2)n1
CC(C)C(=O)Cc1ccc(NC2CCCN(C(=O)Nc3ccc(-c4ccccc4)cc3)C2)nn1
COc1ccccc1N1CCN(C(=O)CCCC(=O)c2nccn2C)CC1=O
COc1ccc(S(=O)(=O)N2COCC2C(=O)Nc2nc(-c3cccc(OC)c3)cs2)cc1
Cc1nc2ccccc2c2c1C(=NO)CC(c1ccc(F)cc1)C2=O
O=C(C(NCc1ccccn1)c1cccnc1)n1ccnc1
CCOc1ccccc1C(=O)NCc1nc(-c2ccc(N(C)C)cc2)no1
CC(C)=CCc1c(O)cc(O)c2c1OC13C(=CC4C(=O)C1(CC=C(C)C)OCC3C4CN(C(C)C)C(C)C)C2=O
COc1oc(=O)c2cc(NC(=O)C(CC(C)C)NC(=O)C3(C(=O)O)CCCC3)ccc2c1Cl
COc1ccc(NC(=O)C2CCCN(S(=O)(=O)c3ccc(C)cc3)C2)cc1Cl
CCCCNCCCCCCCCNC(=O)CCC(N)C(=O)Nc1ccccc1
O=C(CNc1nccc(C(F)(F)F)n1)Nc1cccc(Cl)c1F
CCOCN(CC(=O)CC)C(=O)CC
COc1cc(C2Oc3cc(C)cc(O)c3C2CC=O)ccc1O
Cc1cccc(N(C(=O)c2snc(C(N)=O)c2N)C(C(=O)NC2CCCCC2)c2ccc(N(C)C)cc2)c1
O=C1NC2(CC2)Cc2[nH]c3c(=O)n(-c4ccccc4F)ccc3c21
Cc1cc2cc(C)c(=O)oc2c2c1C(=O)N(C)C2=O
CC(C)CC(=O)NCc1ccc(C(=O)N2CCC(C)CC2)o1
COCc1csc(C(=O)C2(CO)CCN(C(OC)C(=O)NO)CC2)c1C
CCOC(=O)CCC=CCC1CC(O)CC(O)C1C(O)CCCCCCC(=O)OC
CCOC(=O)c1sc(C#N)c2c1CC(N(C)C)C2
Cn1cc(C=O)c2cc(F)ccc21
COc1ccc(-c2cn(C3OC(CO)C(O)C(O)C3O)nn2)cc1
CCOC(=O)c1ccc(S(=O)(=O)N2CCc3ccccc32)c(C)c1
CN(C)CCOc1ccc([N+](=O)[O-])cc1
CC(C)CC1CN(C(=O)NC2CCCCC2C(C)CF)C(=O)C(=O)N1Cc1ccc(-c2ccccc2-c2nn[nH]n2)cc1
O=[N+]([O-])c1ccc2cc(O)c(=S)[nH]c2c1
NC1CC(N2Cc3cn[nH]c3C2)CN(Cc2cc(F)ccc2F)C1=O
Cc1cc(C)cc(NC(=O)CN(CCCN2C3CCC2CC(n2c(C)nc4c2CCCC4)C3)C(=O)c2cccc3nc[nH]c23)c1
Cc1ccc(S(=O)(=O)NC(=O)C(C)NNC(=O)c2c(F)cccc2F)cc1
COc1ccc2c[n+](C=Cc3ccccc3)c3c(OC)c(OC)ccc3c2c1
Cc1cc(NC(=O)CSCc2nc(=O)c3c(C)c(C)sc3[nH]2)no1
O=C1CCCN1CC#Cc1ccc(Br)cc1
CC1CCN(c2c(-c3cccc(O)c3)nc3cc(-c4ncccc4C(F)(F)F)ccn23)CC1
Cn1c2c(c3cc(S(=O)(=O)c4ccccn4)ccc31)C1CCC(C2)N1
CCC(C)C(CC)C1(CCCCCCCC=C(C)C(=O)O)CC1(C)CCC(=O)C(C)(C)CCO
Cc1cc(NCC(C)C)c(S(=O)(=O)NC(C)C(=O)NCc2nc3ccccc3c(=O)n2-c2ccccc2)cc1SCc1ccccc1
O=C(c1cccnc1N1CCCCCC1)N1CCCCCC1
COc1ccc(N(CC(=O)Nc2ccccc2OC)S(=O)(=O)c2c(C)noc2C)cc1
O=C1NN(CO)C(c2ccc3ccccc3c2)C12CCN(Cc1ccccc1)CC2
CN(C)Cc1cccc2c1OC(=C1C(=O)Nc3ccc(Cl)cc31)O2
COc1cccc(-n2cc(CNCCNc3ncnc4c3ncn4C3OC(CO)C(O)C3O)nn2)c1
COc1cc2ccccc2cc1CNCCCCCCNC1=NC(=O)c2cc(OC)c(-c3ccccc3)n2C1=O
COc1ccccc1-c1nnc(SCC(=O)N2CCN(C(=O)c3ccco3)CC2)n1C
COc1cc(CCc2nc3ccccc3o2)cc(OC)c1OC
O=C(CNCC(=O)Oc1ccccc1F)NC1CCS(=O)(=O)C1
O=C1N=C(N2CCC2)NC1=Cc1ccccc1F
c1ccc(Oc2ccc(CNc3cccnc3-n3nccn3)cc2)cc1
CN1CCC23CC1Cc1ccc(C=O)cc1C2CC3O
COc1ccc(C2CC2S(=O)(=O)O)cc1
CCOc1ccc(NC(=O)C(CCS(C)(=O)=O)NC(=O)c2cc(C(C)(C)C)nc3ccccc23)cc1
COc1ccc2c(c1)c(C1CCN(Cc3cccnc3)C(Cc3ccc(Cl)cc3)C1)c(C)n2C(=O)c1ccc(Cl)cc1
O=S(=O)(O)Oc1ccc(-c2cccc3ccccc23)cc1Nc1c2ccccc2nc2ccccc12
C=COC(O)C(C)C(C)C(C)CC(CC)C(C)C
CC1=CC(=O)N(c2ccc(C(=O)O)cc2C)C1
CC(C)N(C(=O)c1ccccc1O)C(=O)C(c1ccccc1)C(N)NO
COc1ccc(CCN(CC(=O)N(S(C)(=O)=O)S(=O)(=O)c2ccccc2)C(=O)CNO)cc1
COc1cccc(COCC(=O)NC(c2ccccc2)c2ccccc2)c1
O=C(CCCCn1ccnc1)N1CCN(c2cccc(Cl)c2)CC1
CC(=O)C1(O)C=CC(=O)C=C1C
O=C(O)CCCCCc1c[nH]cn1
CN1CCN(C(=O)CCC(=O)NC2CCN(c3nc(-c4ccccc4)cs3)CC2)CC1
CC1CN(c2nnc(-c3cccc4ccccc34)o2)CC(C)O1
O=C1NCCc2cc(-c3ccnc(-n4nccn4)c3)[nH]c21
COc1cccc(Nc2nc3nonc3nc2Nc2ccc(Cl)c(F)c2)c1
CCCCCSCCC(NC(C(=O)NC(C)=O)C(C)O)C(=O)CCl
N#CCCCNc1cccnc1-n1nc(C(F)(F)F)c2c(-n3cccc3)ncnc21
CCCCCCCC(=O)N(CC(=O)NCCCC(CN)C(=O)O)CC(=O)NCCC(C(=O)NCC[N+]1(C)CCOCC1)C(C)C
Cc1ncsc1C(=O)N1CCCC1c1c(C)nn(C)c1C
CCC1(C(=O)NCc2ccco2)C(C)C1(Cl)Cl
COc1ccc(S(=O)(=O)C2CCCN2C(=O)Nc2ccc(Br)cc2)cc1OC
CC(=O)Nc1cccc(NS(=O)(=O)c2cc3c(cc2Cl)NC(=O)CO3)c1
COCC=C(CC=O)c1ccc(N(C)C)cc1
COc1ccc(C2C=C(c3ccccc3)NC3=C2C(=O)c2ccccc2C3=O)cc1
CC(=O)Nc1ccc(S(=O)(=O)N2CCCC2C(=O)Nc2ccc3c(c2)OCCO3)cc1
CC(C)Nc1ncnc2c1sc1ncc(N3CCC(N)C3)cc12
Cc1cccc(C(=O)Oc2cc(=O)n(C)c3ccccc23)c1
Cc1cc(C(=O)C2CCCN(Nc3ccc(C(F)(F)F)cn3)C2)n(C)n1
CCOc1ccccc1OCC(=O)N1CCN(S(=O)(=O)c2ccccc2)CC1
COc1ccc(C=C2SC(=O)N(CCC(=O)Nc3cccc(F)c3F)C2=O)cc1OC
CCCC(C)OC(=O)c1ccccc1
O=c1[nH]c(-c2n[nH]c3ncccc23)c(-c2ccc(-c3c[nH]c4ccc(-c5nccn5Cc5ccccc5)cc4c3=O)cc2)c(=O)[nH]1
CC1(C)CCC(C)(C)c2cc(C(=O)O)c(O)cc21
CCc1[nH]c(-n2nc(C)cc2NC(=O)Nc2ccc(Cl)c(Cl)c2)nc(=O)c1CC
CCOCCCC(N)C(=O)NC(=O)Nc1c(Br)cc(C(C)(C)C)cc1Br
COc1ccc(C(CNCC(=O)SCc2ccc(C)cc2)N2CCOCC2)cc1
Cn1cccc1CC(C#N)NC(C)(C)C(=O)Oc1ccccc1
O=c1cc[nH]c2c(-c3ccccc3)nnn12
Cc1cc(NC(=O)C(C)c2ccccc2)n(-c2ccc(C#N)cc2)n1
CCC(Nn1c(=O)c(-c2ccc(F)cc2)c(-c2ccnc(NCCc3ccc(F)cc3)n2)n1C)C(=O)NC
COc1cc(OC)cc(-c2ccc3c(N)c(C(=O)Nc4cccc(C(F)(F)F)c4)sc3n2)c1
CNCC1OCc2cc(O)ccc2C1O
COc1ccc(S(=O)(=O)NCC(=O)n2ccc(-c3cccc(C)c3)n2)cc1
CN(C)S(=O)(=O)c1ccsc1C(=O)NCc1ccccc1Cl
O=C(Nc1nnc(-c2ccccc2)s1)Nc1ccccc1Cl
COc1cc(OC)c(NC(=O)c2cc3c(cn2)sc2ccccc23)cc1Cl
O=C(O)c1ccc(C2CCN(C(=O)CC(c3ccc(F)cc3)c3ccc(F)cc3)CC2)cc1
O=C(Oc1ccc(-c2cccc(Cl)c2)cc1)N1CCOCC1
O=C(Nc1nnc(SCc2ccc3occc3c2)s1)c1ccc(Cl)cc1Cl
CC(=O)NCC(C(=O)O)C(C)C
Cc1c(NC(=O)C(O)C=Cc2ccccc2)cccc1[N+](=O)[O-]
O=C(CCCCCCc1ccccc1)c1nnc(-c2ccccn2)o1
CCCCC1(CC(C)CC)CCCCC1NC
CC(C)N(CCC#N)Cc1ccccc1Cl
O=C(Cn1c(=O)cc(-c2ccccc2F)c2ccccc21)NCCO
CC(C)(C)OC(=O)NCC(O)C(Cc1ccccc1)NCCc1csc(-c2ccccc2)n1
CCc1ccc(S(=O)(=O)NCc2ccc3c(c2)OCO3)cc1
CC(c1ccc(F)cc1)N(CCC#N)CC1CC1
O=C(COS(=O)(=O)c1cccc(C(=O)N2CCOCC2)c1)NCc1ccco1
COc1cccc(-c2cn3nc(-c4ccc(NCc5ccccc5CO)cc4)sc3n2)c1
O=C(O)CCC1=CC(=O)c2ccccc2C1=O
COc1ccc(CNC(CCNS(=O)(=O)c2cc3ccc(Cl)cc3s2)c2ccco2)cc1
CCOc1ccc(NC(=O)C2CC(=O)N(c3ccc(F)cc3)C2)cc1
O=c1c(F)cn(C2CC2)c(=O)n1CCc1ccccc1
CC(Cn1ccnc1[N+](=O)[O-])NNc1ccc(C(=O)C(=O)Nc2ccc(C(F)(F)F)cc2)cc1
CCc1ccc(N2C(=O)c3ccc(C(=O)OC)cc3C2=O)cc1
CCCCCC=CCC=CCC=CC=CC=CC1CC(O)CC(=O)O1
COc1ccc(C(=O)OCC(=O)c2ccc(C)cc2)cc1OC
CCc1cc(C(=O)C=Cc2c(OC)cc(OC)c(C3(C)CCCC(=COC)C3)c2O)[nH]c1C
COc1ccccc1C(=O)C1CCN(C(=O)CCC(=O)OCc2ccccc2)CC1
Nc1nc(N)c2c3c(c4ccccc4c2n1)OCC3
Cc1nc2sc3c(c2c(=O)n1-c1ccccc1)CCCC3
CCCCc1nnc(-c2ccc(OSC)cc2)o1
Cc1ccc(-c2c3c(c(O)c4c2OC(=Cc2ccccc2C)C4)C(=O)CC(C)(C)C3)cc1
COc1cc(-c2ccnc(NC(Cc3ccccc3)C(=O)O)n2)cc(OC)c1O
CN1CCN(S(=O)(=O)c2ccc(C(=O)CNc3ccc(F)cc3)cc2)CC1
CC(C)(C)C(=O)NCC(O)CN1CCN(c2nc3cc(Cl)c(Cl)cc3nc2OC2CN(c3ccc4ccccc4n3)C2)CC1
CCCCCCCCCCCCCCCCCCOCC1(COC(=O)N(Cc2cccc[n+]2CC)C(C)=O)CCCC1
CCn1c(-c2ccc(OC)cc2)nn(C(C(C)C)C(C)C)c1=S
CC(C)(C)c1nn(-c2ccccc2)c2c1C(c1ccccc1)=NCCN2
COc1cccc(-c2cc(C(=O)Nc3ccc(C(C)C)cc3)c3ccccc3n2)c1
CC(=O)N(Cc1ccc(F)cc1)C1CCN(Cc2cccc(NC(=O)C3CCCC3)c2)CC1
CSc1ccc(C=C2SC(N(C)c3ccc(OC(F)(F)F)cc3)=NC2=O)cc1[N+](=O)[O-]
Nc1ccccc1-c1c(-c2ccccc2)nn2c1c(-c1ccccc1)nc1ccccc12
COc1nc(=O)cc(N2CCNCC2)[nH]1
O=[N+]([O-])c1cccc(S(=O)(=O)NCCCN2CCC3(CCc4ccccc43)CC2)c1
CC(C)CNC(=O)C1C(=O)N(Cc2ccccc2)CCN1C(=O)NCCOc1ccc(F)cc1
CC(C)(N)CC(=O)NC(Cc1c[nH]c2ccccc12)C(=O)N1CCN(C(=O)C2CCCCC2)CC1
CN(C)c1cc(N(Cc2cccs2)S(=O)(=O)c2ccc(Br)cc2)c2ccc(=O)oc2c1
CC=CC(=O)OC
CCNCCCC(=O)n1ccnc1
O=C(NC(CSCc1ccccc1)c1cccs1)c1cc([N+](=O)[O-])ccn1
COc1ccnc(N2CCN(C(=O)c3cnccn3)CC2)n1
CCc1nn(C)c(C(=O)NCCCn2nc(C)cc2C)c1Cc1ccccc1
Cc1cc(C)c(NS(=O)(=O)c2ccc(Br)cc2)c(C)c1
CCCCOP(=S)(OCCCC)OCCCC
Fc1ccc(C2c3cc(OCC(F)(F)F)ccc3C3NCCOC32)cc1
CN(Cc1coc(-c2cccc(F)c2)n1)c1ccccc1
COc1ccc2c(c1)OC(=N)C(C#N)C2c1ccc(OC)c(OCCN(C)C)c1
N#CNC(=NCCN1CCOCC1)N1CCC(=C2c3ccc(Cl)cc3CCc3cccnc32)CC1
Cc1cccc(NS(=O)(=O)c2ccc3c(c2)NC(=O)CO3)c1C
CN(C)c1cnc(-c2cc(Cl)ccc2O)nc1-c1ccccc1O
CC(C)CSCC(NCC(Cc1ccc(O)cc1)C(C)C)C(N)=O
N#Cc1ccc(C(=O)NCCOc2cc(F)ccc2Cl)o1
Cc1ccc(CN(C(=O)C2=NOC(CCN(CCSCCN(C(C)C)C3CCCN3)C(C)C)C2)c2cccc(F)c2)o1
CCC(Sc1nnnn1-c1ccccc1)C(=O)Nc1nc2ccc(OC)cc2s1
O=C(NCCc1ccccc1Cl)Nc1ccc2nc(-c3ccco3)c(-c3ccco3)nc2c1
CCCC(C#N)(NC1=NCCN1)c1cccc(Br)c1
Cc1ccc(S(=O)(=O)NC2CCCCCC2)cc1N
CCC(NC(=O)C(=O)c1c[nH]c2ccccc12)c1cccc(F)c1
CS(=O)(=O)N1Cc2nnc(CCc3cccc(S(=O)(=O)CCCNC(=O)c4ccccn4)c3)n2CC1C(=O)NCC1CC1
CC(C)Oc1ccc(CNc2nc(NCc3ccc(OC(F)(F)F)cc3)c3c(n2)nc(Nc2ccc(NC(=O)N(C)C)cc2)n3C)cc1
CC1=Nc2ccc(Cl)cc2C(c2ccccc2)N1Cc1ccc(C(=O)O)cc1
CCOC(=O)C1C=CN(Cc2nc3ccccc3[nH]2)C=C1
Clc1cc(Cl)c(Cl)c(Cl)c1Cl
CCCCC1CC(=O)N(c2cccc(OC)c2)C1=O
COc1ccc(CNCC2CCc3ccccc3C2)cc1
N#Cc1c(F)cc(S(=O)(=O)Nc2nc3ccccc3nc2N2CCCC2)cc1F
O=C(NC1CCCC1)C(c1ccccc1)N1C(=O)c2ccccc2C1=O
CCCC1C(=O)N(Cn2ccnc2)CN1C(=O)c1cc(-c2ccccc2)on1
Cc1c(N)ccc2c1ccc1c(-c3cc4n(c3)CCNC4)ncn12
CCOc1ccccc1C1c2c(CC)n[nH]c2OC(=N)C1C#N
CC(=O)N1C2CC3CC(C2)C1n1c3cccc1=O
Cc1ccc(NC(=O)c2ccc(CSc3nc4ccccc4s3)o2)cc1F
CCC1=C(C)N(C(=O)OC(C)C)C(=O)NC1c1ccccc1
CNC(=O)c1ccccc1CC(SCCC(=O)O)c1cccc(NC(=O)c2ccc(C=Cc3ccc4ccc(=O)[nH]c4c3)cc2)c1
COc1ccc(CCCC(CCC(C)C(C)C(C)C(C)C)C(=O)O)cc1C
COc1nc(Oc2ccc(OCC(=O)Nc3cc(Cl)ccc3OC)nn2)nc(N(C)C)n1
Cn1c(N(C(=O)CCl)C(Cc2ccc(Cl)cc2)C(=O)NCc2ccccc2)cc(=O)n(C)c1=O
CC(=O)Nc1ccc(C=C2NC(=O)c3ccccc3C2=O)cc1
NOCCCCCCN1C(=O)c2cccc3cccc(c23)C1=O
NC(=O)C1NC(=S)NC1=O
COc1cc2c3c(c4cc(OC)c(OC)cc4c2cc1OC)CN(C(=O)OC(C)(C)C)CC3
CC(C)(C)OC(=O)N1c2ccccc2C(=O)N(C(Cc2ccccc2)C(=O)NCCCCN2CCCCC2)C1(C)C
CC1(C(N)=O)CCN(c2ccc(Nc3ncc4c5ccncc5n(C5CCCC5O)c4n3)nn2)CC1
COc1ccc2c(=O)cc(C(=O)Nc3ccccc3)[nH]c2c1OC
CC(=O)N1C2CCC1CC(n1cnc3c(NCc4cccc(Cl)c4)nc(C#CCCC4CCCC4)nc31)C2
O=c1nc(O)n(-c2ccccc2)c(O)c1N=Nc1ncc([N+](=O)[O-])s1
CC(C(=O)Nc1ccccc1)N1C(=O)c2ccccc2C1=O
CN(C(=O)CN1C(=O)CSc2ccc(S(=O)(=O)N3CCOCC3)cc21)c1ccccc1
COc1ccc(C(=O)NC(CN2CCC(O)(c3ccc4c(c3)CCCC4)CC2)C(=O)NCCS(=O)(=O)O)cc1
CCC(CCc1ccccc1)OC(=O)C1(OC)CCN(C(=O)c2ccc(C)cc2)CC1
COC(=O)N1CCc2cc(OC)c(-c3ccc4c(c3)OCO4)cc2C1Cc1ccccc1
N=C(NO)c1ccc(S(=O)(=O)C=C(O)c2ccccc2)cc1
COc1cccc2nc(NC(=O)c3ccc(Sc4ccccc4C(=O)O)cc3)oc12
COc1ccc(CN2CCc3nc(Nc4ccc5c(c4)CCN(CCS(=O)(=O)O)CC5)ncc3C2)cc1OC
CCC1CCC(C(C)CC(O)C(C(=O)C(C)CC(C)COC(C)C)C(C)(O)C(C)CC(C)C)CC1
OCCC1CC(O)C(O)C2(CCc3ccccc3O2)O1
Cc1ccc(S(=O)(=O)N(C)c2ccc(C(=O)NCCN3CCOCC3)cc2)cc1
CC(C)(C)C(=O)NC1N=C(c2ccccc2)c2ccccc2N(CC(=O)NC2CCCC2)C1=O
COc1ccc(CCC2SC(=Nc3ccc(OC)cc3)N(Cc3ccccc3)C2=O)cc1
Cc1ccc(-c2nc(C(=O)NCC3CCCO3)c(CNC(=O)C3CCCO3)s2)cc1C[n+]1c[nH]c2ccccc21
CC(C)CCN(CC(O)CNC(C)(C)C)C(=O)CONC(=O)c1ccc(O)cc1Oc1cccc2c1C(=O)c1sccc1C2=O
COc1cc(C(=O)Nc2cccnc2C)cc(OC)c1OC
CCC(C(C)C)C(CCC(C)O)CC(C)CCCO
O=C1NC(=O)C2(CC(C=Cc3ccccc3)=NO2)N1
NC1=NC(c2cccc3c(C(=O)C(N)CC(=O)O)c[nH]c23)CO1
CC1CN(C(C)CO)C(=O)Cc2cc(NC(=O)Cc3cccs3)ccc2OC1CN(C)Cc1ccc(Oc2ccccc2)cc1
Cc1cc(-c2oc(-c3c(O)cccc3O)nc2N2CCCCC2)on1
C=C(C(=O)O)C(O)CCCC
CCOC(=O)NC(=Cc1ccc(OC)cc1)C(=Cc1ccc(OC)cc1)C(=O)OCC
CC(C)CC(NC(Cc1ccccc1)C(N)=O)C(=O)NCCCC(CN)C(=O)NC(CO)C(=O)NC(=O)C(N)CCC(=O)O
CCCCC(=O)C1=CC(=c2[nH]c(=O)c(=Cc3ccccc3)[nH]c2=O)c2ccc(CCCC)cc21
CCC(O)COc1ccc(NC(=O)c2cccc(C(=O)NCC(O)CNC(C)C)n2)cc1
CCOC(=O)N1CCN(S(=O)(=O)c2ccc3nc(C)sc3c2)CC1
C=CCC1CCN(C2(C=NCCCc3cccnc3)C(=O)NC(=O)NC2=O)CC1
CNc1ccc(NC2CN(C(=O)C(=O)c3cc(NNCc4ccccc4)cn3C)CC2C(C(=O)NCc2ccc(C(C)(C)C)c(F)c2)C(C)C)nn1
N#Cc1ccc(CCNC(=O)c2ccc3[nH]cnc3c2)cc1
COc1ccc(C2=NC(c3cccc(Cl)c3)C(c3ccc(Cl)cc3)N2C(C)C)c(OC(=O)N2CCN(C(C)=O)CC2C)c1
CCC(CC)Oc1ccccc1NC(=O)Cc1cccc(C)c1C
CNC
Cc1ccc(C2=CC(COC(=O)c3ccccc3Cl)OC(C(=O)O)=C2)c(C)c1
N#Cc1ccc(CC(N)(C(=O)O)C(F)(F)F)cc1
O=C(Nc1ccc(OC(F)(F)F)cc1)Nc1ccc2ncnc(Nc3cccc(Cl)c3F)c2c1
CC(C(=O)O)n1cc(-c2ccc(-c3cccc(Cl)c3Cl)cc2)nn1
CCCC(CC(C)(CC)C(=O)CC)C(CCC(N)O)C(C)CCC(C)=O
CC(C)(C)SCCCCCC[S+]([O-])CCC(=O)N1CCN(C2=NS(=O)(=O)c3cc(Cl)ccc3N2)CC1
Cc1noc(C)c1CNC(=O)NC(C)C(=O)C1CCN(N2CCCC2)CC1
N#Cc1ccc(C=C2C(=O)Nc3ccccc32)cc1
CCC(=O)OCC(=O)CCNOc1ccc(CC(NC(=O)OC(C)(C)C)C(=O)C(C)C(=O)O)cc1
CC(=Cc1ccc(F)cc1F)C(=O)C(c1ccc(F)cc1)c1cccc(F)c1
Cc1ccc2c(c1)C(=O)N(CC1(C#Cc3ccc4[nH]ccc4c3)NC(=O)NC1=O)C2
CN(C)CC(O)CC(N)C(N)=O
CCCC(C(C)C)C(C)(CC)C(C)(O)CCC(C=O)CC
CCc1noc(C(N)Cc2c[nH]c3ccc(O)cc23)n1
O=C(Nc1nc2c(ccc3ccccc32)s1)C1CCC(CNCC2Cc3ccccc3C2)CC1
Cc1ccc(C)c(N2CCN(C(=S)c3cccc[n+]3[O-])CC2)c1
Cc1cc2c(cc1C)C(c1ccc(O)cc1)N1C(=O)CCC1=N2
O=C(NO)c1cccc(C#Cc2ccccc2)n1
Oc1ccc(C=Nn2c(C=Cc3ccccc3Cl)n[nH]c2=S)cc1
CCCCCCCCCCC1CC1C(=O)OC
COCCNC(=O)CC1CC2(CN(Cc3ccccc3)C(=O)O2)c2ccccc21
CCCc1ccc2[nH]c(C(=O)N3CCC4(CCc5cc(C)ccc54)CC3)cc2c1
COC1OC(CN)(C(=O)O)CC1O
COc1cc(Cl)cc(C(=O)NC(C)C)c1NC(=O)C1C=CCCC1C(=O)O
CC1CC2c3ccc(O)c(CN(C)c4ncc(Cl)cc4Cl)c3OC2(C)C1
Cc1ccc(N2C(=O)c3cccc(C(=O)NCc4ccc(F)cc4)c3C2=O)cc1
CC(=O)N1CCN(S(=O)(=O)c2cccc(C(=O)Nc3ccc(Cl)c(C(F)(F)F)c3)c2)CC1
O=C(OO)c1ccc(F)cc1
CC(=O)Oc1ccc(C=C2C(=O)Nc3cc(F)ccc32)cc1Cc1ccccc1
CC1CN2c3c(nc4c(-c5nccn5C)noc4c3Cl)CC3(C(=O)NC(=O)NC3=O)C2C(C)O1
COc1cc(C2CC(=O)Nc3cc(OC)c(OC)c(OC)c32)ccc1O
COc1cccc(OC)c1C(=O)C1CCN(Oc2cccnc2)CC1
COc1ccc(Nc2c(C)c(NCC3CCCCC3)c(C#N)c3ncnn23)cc1OC
NC(=S)NN=C1C(=O)N(OS(=O)(=O)O)c2cc(Br)ccc21
CCN(CC)CCOC(C)=O
COc1ccc2c(c1)NCCC2=O
O=C(Cc1ccc(F)cc1)NNC(=O)c1ccccc1F
O=C(O)CCC=CCC1=C(c2cccnc2)OCC1C(=O)Nc1ccccc1
O=C(CCN1C(=O)CCC1=O)c1ccccc1
CCCCCC(=O)CC(C)(N)CNCC
CCOc1ccc(Cl)cc1C=CC(=O)c1cccc(N)c1
CC(C)C(=O)Cc1cnc(NOc2ccccc2)s1
Cc1ccc2nc(SCC(=O)NCc3ccco3)c(C=NNC(=O)c3ccc(O)cc3)cc2c1
O=[N+]([O-])c1ccccc1C1CC=C(Cn2ccnc2)O1
COc1ccc(C=NNC(N)=S)cc1
CC(=O)S(=O)(=O)c1ccc(NN2CCN(CCN(C)S(=O)(=O)c3ccc(C)cc3)CC2)cc1
CCC(Nc1ccccc1OC)=C1C(=O)CCC1=O
COc1ccc(NC(=O)C2CCC(=NNc3nc4ccccc4[nH]3)CC2)cc1Cl
c1ccc(-c2coc3ncnc(Sc4nnnn4-c4ccccc4)c23)cc1
COc1ccc(OC)c(NCC(=O)C2CCN(NC(=O)Oc3ccc(F)cc3)CC2)c1
COc1ccc(C2CC(=O)N(C3CCCCC3)C2)cc1OC1CCCC1
O=C(CSc1nc(=O)c2c([nH]1)CCCC2)Nc1cccc(S(=O)(=O)N2CCCC2)c1
O=C(C=Cc1ccc2ccccc2c1)N=c1oc2ccccc2cc1-c1ccccc1
CC(C)N1CC=C(c2ccc3c4c(cccc24)C(=NC#N)N3)CC1
CNC(CC(C)C)C(=O)N1CCN(C2c3ccc(Cl)cc3CCc3cc(Br)cnc32)CC1
CCCCCCc1cc(-c2ccccc2)on1
CC(O)(COc1cccc(Cl)c1)C(=O)Nc1ccc([N+](=O)[O-])c(C(F)(F)F)c1
O=C1CN(N=C2CCCCCC2)C(=O)c2ccccc21
CCc1nnc(NCCC(=O)SCC(=O)Nc2ccccc2)s1
Cc1nnc(-c2cc(Cl)c3oc4cc5ccccc5cc4c3c2)o1
Cc1ccc2c(c1)ncn2-c1ccc(F)c(C(=O)O)c1
COc1ccc2c(CCc3ccccc3)cccc2c1
CCCNC1=C(C(=O)c2cn(C)c3ccccc23)C(=O)c2ccccc2C1=O
Cc1nc(Nc2cccc(NS(C)(=O)=O)c2)sc1C(=O)NCc1ccco1
O=C(CCc1nc(-c2ccccc2)no1)c1ccc(ONCC2CC2)cc1
CC(=O)Nc1c(C)cc2c(c1Cl)c(=O)c1ccccc1n2C
Fc1ccc(Nc2nc(NN=CC=Cc3ccccc3)nc(N3CCCCC3)n2)cc1
O=C(CCC(c1ccccc1)c1ccccc1)Nc1nccs1
COc1ccc(-c2nc(C)c(CCOc3ccc(Cc4nn[nH]n4)cc3)s2)cc1OC
CCC1(CC)NC(=S)N(N=Cc2ccccc2)C1=O
COc1ccc(Nc2ccc3c(F)cc(F)cc3c2C(=O)NC(CO)C(C)(C)C(=O)NC(C)(C)C(=O)O)cc1
CN1CCC(N(Cc2ccccc2)C(=O)c2ccc(C(N)=O)s2)C1
CCCCC(C)(C=O)CC(CC(=O)NCc1ccc(OC)c(OC)c1)C(=O)N(Cc1ccc(Cl)cc1Cl)OCC
CCCN(CC)CCC
COc1ccc(-c2noc(-c3nnn(CC(=O)NCC#N)c3-c3ccc(OC)cc3)n2)cc1
CC1(C)C(NC(=O)C(O)CNC(=O)C(N)Cc2ccccc2)c2ccccc2S1(=O)=O
CNC1CCC(c2ccc(OC)cc2)CC1
O=C(NCCC1CCC(C2CCCN(NC(=O)c3cccc(Cl)c3)C2)CC1)NCc1ccccc1
COc1cc2c(cc1OC)C1CC(N)C(NC(=O)C=Cc3ccc(C(F)(F)F)cc3)CN1CC2
O=C(NC(CO)c1n[nH]c(=S)[nH]1)C1CCCCC1
NS(=O)(=O)c1ccccc1-c1ccc(NC(=O)Cn2ccc[n+]2Cc2ccccc2Cl)cc1
CONc1ccc(C(=O)CC(=O)Oc2ccccc2OC(F)F)cc1
C=c1nc2c(c3ccccc13)=NC(c1ccccc1)=CN2CCCOC
COC(=O)c1cc2cc(NC(=O)C(C)(Cc3ccc(Cl)cc3)NC(=O)c3ccccc3)ccc2o1
COC(=O)CC=CCC1C=CC(=O)C2(CC=Cc3ccccc3O2)O1
Cc1cc(C)cc(NC(=O)c2ccc(-c3ccc4nc(C(C(=O)NNC(=S)Nc5ccccc5)C(C)C)oc4c3)o2)c1
N#Cc1cccc(-c2ccc(SCC(=O)N3CCc4ccccc43)nn2)c1
c1ccc(-c2coc3c(CN4CCOCC4)c(OCCN4CCOCC4)cnc23)nc1
CC(C)CC(NC(Cc1ccccc1)C(=O)C1CCCN1C(=O)C1CCCN1C(=O)Nc1nccs1)C(=O)NC(=O)C=Cc1ccccc1
CNC1Cc2c(OC)cccc2C(OC)C1
O=C(C(=O)c1ccco1)C(=Cc1cc([N+](=O)[O-])ccc1N1CCCC1=O)NNc1ccccc1C(=O)O
COc1cc(OC)cc(C(C)NS(=O)(=O)c2cc(C(=O)N3CCOCC3)ccc2Cl)c1
C=c1[nH]c2ccc([N+](=O)[O-])cc2c1=CC(=O)c1ccc(C)cc1
COCC1CC2(CCN(S(=O)(=O)c3ccc(OCc4ccccc4)c(C)c3)CC2)CO1
COc1c2cc(-c3ccc(N)cc3[N+](=O)[O-])oc2cc2ccc(=O)oc12
CC(C)CC(=N)C#N
COc1ccc(Cl)cc1-c1ccc(-c2ncc3cc(C(=O)O)ccc3n2)s1
COC(Cc1ccccc1)C(=O)NCC(=O)NCCc1cccc(C)c1
CC(C)(C)OC(=O)C=Cc1ccc(OCC(=O)NC(Cc2c[nH]c3ccccc23)C(=O)O)cc1
N#CC(Cc1ccc(O)cc1)c1ccccc1
CNCC(O)c1ccc(Cl)cc1
O=C(c1ccccc1F)n1c2c(c3ccccc31)CCCC2
Cc1ccc2c(Nc3ccc(Oc4ccccc4)cc3)c(C#N)c(N)nc2c1
CC(=O)Oc1ccc2c(c1)C(=O)C=CC2=O
OC(Cn1cncn1)c1ccccc1F
CCOc1ccccc1NC(=O)c1cc2c(s1)-c1ccccc1OC2
Cc1coc(Nc2ccc(S(=O)(=O)c3c(C)c(Cl)cc(Cl)c3Cl)cc2)n1
Cc1ccc(C(=O)N2CCN(C)CC2)cc1S(=O)(=O)NCC1CCOCC1
CCN(CC)Cc1cc(Nc2ccnc3ccccc23)ccc1O
COc1cc(C=Cc2ccc(Cl)cc2)c(C(=O)O)c(OC)c1OC
O=C1CC(N2CCCC2)CN1C(=O)C1CCCN(Oc2cccc(F)c2)C1
CCCC(C)C(C)(CCC=O)CC(O)C=O
CC(C)(NP(=O)(OOCc1ccccc1)Oc1ccccc1)C(=O)CC1OC(n2ccc(=O)[nH]c2=O)C(O)C1(F)F
CC(=O)C(=O)C(C)CC(O)CCC(C)Nc1cc(C)on1
O=C(COC(=O)c1cccc(C(F)(F)F)c1)Nc1ccc2c(c1)CCC2
Cc1cc2c(cc1Cl)CCC1C2CCC2(C)C(O)CCC12
COc1ccc(-c2nnc(-c3ccccc3OC)o2)cc1
O=C(O)c1ccccc1-c1ccc(Nc2c3ccccc3nc3ccccc23)cc1
Cc1nc(C)c(C(=C2CCC(CNc3ccc(C(=O)O)cc3)C2)C(F)(F)F)s1
CCCCNC(=O)NS(=O)(=O)c1sccc1Cc1ccccc1Nc1c(Cl)cccc1Cl
CCc1nc2c(C)c(C)c(-c3nc4c([nH]3)CC(N3CCN(C)CC3)CC4)nc2s1
CCCOc1cc(C2CCN=C(N)N2)ccc1OC
CCOC(=O)c1ncn2c(=O)n(-c3ccc(C)cc3)nnc12
Cc1ccc(C)c(NN=C(OCc2cccc(C)n2)[N+](=O)[O-])c1
CC(C)(C)c1ccc(-n2ccc(NC(=O)Nc3ccccc3Br)n2)cc1
CCC(C)C(NC(=O)C(Cc1c[nH]c2ccccc12)NC(=O)C(CSCC(N)C(=O)O)NC(=O)C(Cc1ccccc1)NC(=O)C(NC(=O)OCc1ccccc1)C(C)CC)C(=O)O
CC(C(F)F)N1C(=O)C(=C2Nc3ccc(NS(C)(=O)=O)cc3S(=O)(=O)N2)C(=O)C2C3CCC(C3)C21
CCCC(NC(=O)On1cc(CCC(=O)N2CCCC2)nn1)C(=O)c1nnc(C(C)(C)C)o1
Cc1cc(N)nc(CCc2cnc(CC#N)nc2)c1
O=C(CSc1ccc(N=Nc2ccc(Cl)cc2)cc1)c1ccccc1O
O=Cc1ccc2c(c1)C(=Cc1ccc(F)cc1)C(=O)N2
O=C(Nc1cc(-c2ccncc2)c[nH]c1=O)c1cccc2ccccc12
O=C(Nc1ccc(-n2ccnc2)cc1)c1cc2ccccc2[nH]1
N#CN=C(NCCCCN1CCN(c2noc3ccccc23)CC1)Nc1ccc2ncccc2c1
CCN(CC)c1nc2cc(C)c(C)cc2cc1C(=O)c1ccc(Br)cc1
Cc1ccc(COc2ccc3nc(C4CCCCC4C(=O)O)n(Cc4ccc(Cl)cc4)c3c2)nc1
Nc1nc2ccccc2n1CCCCO
CC(C)(C)OC(=O)NCCC(=O)N1CCN(c2cc(=O)oc3ccc(F)cc23)CC1
O=C(C=Cc1ccccc1)C(=O)c1cccc(NN2CCCC2)c1
COc1ccc(CNOS(=O)(=O)c2ccc(CC(Nc3ncc(Br)s3)NC3CCC(O)CC3)s2)cc1
CC1=C(c2ccc(OC(=O)C(C)(C)C)cc2)C(c2ccc(OCCN3CCCCC3)cc2)Oc2cc(OC(=O)C(C)(C)C)ccc21
CCc1cn(CC(CC(C)C)C(=O)C2CCCN2CN(C)Cc2cccc(Cc3ccc(N)cc3)c2)c(=O)[nH]c1=O
CCNc1ccc(C(=O)C[n+]2ccn(S(=O)(=O)c3ccc(C)cc3)c2)cc1
COc1ccccc1N1C(=O)OC(C)(c2cccc(Cl)c2)C1=O
CCON1CCN(c2ncc(C(=O)C(=O)NCC3CC3)c(C3CCC3)n2)CC1
CC(=O)S(=O)(=O)c1ccc(NNCC2CCN(c3ccc(C(=O)NCC4=CCCCC4)cc3)CC2)cc1
CC1(C)CC(=O)C=C(Nc2cc(C(F)(F)F)ccc2N2CCOCC2)C1
Cc1ccc(F)cc1C(C)(C)CC(O)(Cc1cc2cc(N)ncc2[nH]1)C(F)(F)F
CC(C)C(Nc1nc(N)nc(-n2cnc3ccccc32)n1)c1ccccc1
CNC(=S)NCC1CN(c2ccc(N3CCOCC3)c(F)c2)C(=O)O1
N=C(N)NCCCC(NC(=O)C(=O)NC(Cc1ccccc1)C(=O)Nc1ccccc1C(=O)Nc1ccc2ccccc2c1)C(N)=O
N#Cc1cn(-c2ccc(C(=O)O)c(O)c2)c2cc(OCc3ccccc3)ccc12
Cc1c(NC(=O)c2ccc(-c3ccccc3)cc2)cccc1NC(=S)NC1CCCCC1
COc1cccc(C(=O)c2c(N)oc3ccc(O)cc3c2=O)c1
COC(=O)CCC1NC(C(=O)OC)Cc2c1[nH]c1ccccc21
CCCCNC(=O)OC(COC(C)=O)Cc1ccccc1
O=C(O)C(=O)Nc1sc2c(c1C(=O)c1ccccc1)CCCC2
O=C(O)C1CC(NCc2ccccc2Cl)(C(Cl)(Cl)Cl)C1
C#CC1(O)CCC2C3CCC4=Cc5nc6nc7ccccc7n6cc5CC4(C)C3CCC21C
COc1nc2ccc(Br)cc2cc1C1NC(=O)NC(C)=C1C(=O)C(C)C
O=C(NC(Cc1ccc(O)cc1)C(=O)O)C(=O)NC(CS)C(=O)NC(Cc1ccccc1)C(=O)O
C=CCCCC=C(CCCO)C(=O)OC=O
Cc1nc(C(C)(C)CO)oc1C(C)(C)C
CCCCNC(=O)c1sc(=S)n(C(=O)c2cccs2)c1N
CCCCCC(=O)CS(=O)(=O)C(=O)OC
O=S(=O)(O)CC(Cc1ccccc1)(c1ccccc1)c1ccc(OCc2ccccc2)cc1
CCCCCCCCCCCCCCCNCCC(=O)c1ccc(CCCCC)cc1
CC(C)N(C(=O)CSc1nc2ccsc2c(=O)n1-c1ccccc1)C(C)C
O=c1c2c(ncn2CC(O)CCN2CCN(C(c3ccccc3)c3ccccc3)CC2)n(Cc2ccc(Cl)cc2)c(=O)n1Cc1ccc(Cl)cc1
O=C(Nc1cccc2cccnc12)c1ccccc1OCl
O=[N+]([O-])N=C1NCCN1Cc1cccc(C(F)(F)F)c1
COc1ccc(C(=O)C=Cc2ccc(Br)cc2)c(OCC(=O)Nc2ccc(C#N)cc2)c1
Cc1ccc(C(=O)NC(CS(C)(=O)=O)c2ccc(F)cc2)s1
Cc1ccc(Cl)c2sc(NC(=O)C3(C)C(C(=O)c4ccccc4)C3(C)C)nc12
Oc1ccc(-c2ccc(-c3ccsc3)o2)c(Cl)c1
COc1cccc(Oc2ncnc3sc4c(c23)CCC4)c1
COc1ccc(OC(c2ccccc2)(c2ccccc2)c2ccccc2)cc1
O=C(NN=Cc1ccc(Br)cc1)c1ccc2ccccc2n1
CCc1cn2c3c(cc(C(=O)NC(Cc4ccccc4)C(O)CNCc4cccc(C)c4C)cc13)N(C)S(=O)(=O)CC2
CC(=O)NC(c1ccccc1)C1CCCO1
CCCS(=O)(=O)C1CCN(C(=O)Nc2cc(SC)ccc2OC)CC1
Cc1cccc(-c2nc3ccccc3s2)c1N
CC(=O)Nc1ccc(-c2cncc(Nc3ncc4c(n3)-c3c(nn(C)c3Cc3cccnc3)CC4)c2)cc1
CN(CCc1ccccc1)n1cc(CCc2ccccc2)nn1
CCCCCCCC=CCCCCCn1nnc(C(CC)CNC(=O)c2ccccc2)n1
CSc1nc(=O)c(C#N)c(N(C)C)[nH]1
C=C(C#N)C(O)Cc1nc2cc(C)c(C)cc2nc1C
CC(C)CC(NC(C)C)C(=O)SCC1(CN(CCNC(=O)C(C)N)CCN(C)C)CCCC2(C)c3ccc(C(C)C)cc3CCC12
NCCCc1cc(F)cc(F)c1
CC(C)CC(NN1CCCC1C(=O)C(CCC(N)=O)C(=O)NC(CO)C(=O)NCC(N)C(=O)C(C)C)C(=O)NC(C(N)=O)C(C)O
N#Cc1cc(N2CCOCC2)c(C(=O)Nc2ccc(-c3nc4ccccc4[nH]3)cc2)s1
CCOC(=O)c1[nH]c2ccccc2c1NC(=O)C(C)C
N#Cc1cc(Br)cc(-c2ccc(Cn3cncn3)cc2)c1
N#Cc1ccoc1CCOC(=O)c1ccc(-c2ccccc2)cc1
COc1cc2c(C(=O)c3cccc(C(=O)O)c3)c(C)oc2c2ccccc12
CC(C)NCc1ccc(C(=O)n2c(CC(C)c3ccccc3O)ccc2-c2ccc(F)cc2)cc1
COc1c(N2CCC(C(N)=O)C2)c(F)cc2c(=O)c(C(=O)O)cn(C3CC3)c12
CC(C)CC1CC(=O)N(CCOc2ccc(OC(C)C)cc2)C(=O)N1
O=C(Nc1ccc(N2CCCCC2)cc1)c1snnc1C(F)(F)F
CCOC(=O)c1c(N)sc2c1C(=O)C(Cl)=CC2=O
CC=CCCCC(c1ccc(OC)cc1)N(C=O)c1ccc(Cl)cc1
CCCC(C)(CCC(C)=O)C(CC(CC)CCO)C(CCOOC)C1OCC(O)C(O)C1O
COC(=O)CCC(=O)Nc1ccc(Cl)cc1Cl
Nc1ncnc2c1ncn2Cc1cc(F)cc(F)c1
COC(=O)C1=CC(=O)C(Nc2ccc([N+](=O)[O-])cc2)C(c2ccccc2)C1
CCOC(=O)c1nn(C(=O)CC)c2c1C13CC1CN(C(=O)OCC)C3=CC2=O
COc1ccc(-c2c(C)nc3c(-c4cc(OC)c(OC)c(OC)c4)cnn3c2N)cc1OC
Cc1nc2cc(Cl)ccc2c(C)c1CC(=O)NNC(=O)c1ccccc1
O=[N+]([O-])c1ccc(NC2c3ccccc3Oc3ccc(Cl)cc32)cc1
Cc1ccc(-n2c(SCC(=O)Nc3ccc(Cl)cc3)nc(=O)c(C)c2O)cc1C
O=C1C(NS(=O)(=O)c2ccc3c(Cl)c[nH]c3c2)CCN1c1ccc(-c2cc(C(F)(F)F)no2)cc1
Clc1ccc(COc2ccc3nc4n(c3c2)CCCCC4)cc1
Cc1ccccc1NC(=O)c1ccccn1
NC(CS)C(=O)NC(Cc1ccc(Cl)cc1)C(=O)C1CCCN1C(=O)O
CCCCS(=O)(=O)Nc1sc2c(c1C(=O)NN1C(=O)C(=Cc3ccc4c(c3)OCO4)SC1=S)CCCC2
C=C(CN)C1CC=C(OC2=NOC3(CCCCC3)C2)C(O)C1
N=C(N)NN=Cc1c(-c2ccc(S(=O)(=O)NC(C(=O)O)c3ccccc3)cc2)nc2sccn12
N#Cc1cn(C(=O)c2cccc(Cl)c2)c2ccccc12
CC(=O)NCCNC(=O)COc1ccc2nc3[nH]c(=O)[nH]c3cc2c1
COc1cc(-c2ccc3ncnc(NCC(c4ccccc4)c4ccc(Cl)cc4)c3c2)cc(OC)c1OC
Cc1ccc2oc(C)c(C(=O)NN=Cc3ccc(O)c(O)c3)c(=O)c2c1
Cc1ccc(-c2oc(C(=O)C(F)(F)F)c(C)c2COc2ccc(C=C3SC(=S)NC3=O)c(Cl)c2)cc1
CC(C)N1C(=O)C(NC(=O)c2ccc(NC(=O)c3ccccc3-c3ccccc3)cc2)N=C(c2ccccc2)c2ccccc21
CN1CCN(C(O)C(C2CCCN(Cc3ccccc3)C2)C(Oc2ccccc2)c2cccs2)CC1
CC(C)OP(=O)(OC(C)C)C(Cc1c[nH]c2ccccc12)NC(=O)C(Cc1ccc(OCc2ccccc2)cc1)C(=O)NO
CCCCCCCCCCCCCCC(N)=O
CC(=O)NC1C(OC2OC(CO)C(OC(C)=O)C(OC(C)=O)C2OC(C)=O)OC(CO)C(OC(C)=O)C1OC(C)=O
Cc1cc(Nc2ccccc2-c2nc(Nc3ccc4[nH]ncc4c3)nc(N3CCOCC3)n2)nn1C
Cc1nc(Nc2ccc([N+](=O)[O-])cc2)c([N+](=O)[O-])c(C)c1O
C=CC1CC1(C(=O)Nc1cc(OC)ccc1OC)C(=O)C1CC(OC)(c2ccc(-c3ccccc3C)cc2)CN1NC(N)C(=O)C(C)(C)C
CC(=O)c1c(C)[nH]c(C(=O)C2CCN(NS(C)(=O)=O)CC2)c1C
O=C(O)CCCCCCc1cccc(CCCCCCc2ccccc2)c1
CCCN(CCC)CC1CCCc2cc3ncccc3cc21
CC(C)CC(N)C(=O)NCC(C(=O)NC(CC(=O)O)C(=O)NCCCC(NC(=N)N)C(=O)O)C(C)C
CC(C)(C)OC(=O)N1CCN(C(=O)CNN=Cc2cccc([N+](=O)[O-])c2)CC1
COc1ccc(-c2nc(SC(=O)CNCc3cc(OC)c(OC)c(OC)c3)[nH]c2-c2ccc(OC)c(OC)c2)cc1
Cn1c(=O)c2c(nc(CSc3ccccc3)n2C)n(C)c1=O
O=C(Nc1ccc(CC(=O)S(=O)(=O)c2ccc(NN3CCCC3)cc2)cc1)C1CCN(S(=O)(=O)c2ccccc2)CC1
CC(=O)c1c(Sc2ccccc2)cc(-c2nccn2C)c2c1C(=O)CCC2
CC=CCC=CCOc1ccc(OC)cc1
O=C(O)c1cn(Cc2ccc(-c3ccccc3)cc2[N+](=O)[O-])c(CCCCCl)n1
CCCCn1c(N)c(N(CCOC(=O)C2CCCCC2)C(=O)CCC(=O)c2ccsc2)c(=O)[nH]c1=O
CCOc1ccccc1C(=O)N(Cc1ccco1)C1CCS(=O)(=O)C1
O=C(Oc1cccc(NCc2ccccc2)c1)C1CCCCC1
O=C(O)CNC(=O)c1ccccc1Cl
Cc1ccc(C(=O)Nc2nc(-c3cccc(-n4cnnn4)c3)cs2)cc1
CCOC(=O)N(C(=O)C(CC(CC(O)CO)=NN)C(C)C=O)C(C)(C)C
CCOC(=O)C1=C(CSc2nc3ccccc3[nH]2)NC(=S)NC1c1cc(OC)c(OC)c(OC)c1
CC(=O)N1CCc2c(c([O-])c(C)n2-c2ccccc2)C1
COc1ccccc1C(=O)Nc1ccc(-c2nc3cc(C)cc(C)c3o2)cc1
NS(=O)(=O)c1ccc(Nc2nc3nsnc3c3ccccc23)cc1
CC(C)CC(NC(NC(Cc1cccc(Br)c1)C(=O)NC(=O)C(N)CS)C(=O)C(C)C)C(=O)O
COc1ccc(C(=O)Cc2n[nH]c3ncccc23)cc1
NC(=O)C1=C(Nc2nc3ccccc3s2)SCC1=O
CC(=O)N1CCN(C(=O)C2CCN(c3ncnc4onc(C)c34)CC2)CC1
CCN(CC)N(c1ccc(-c2cccc(C(=O)S(C)(=O)=O)c2)cc1)c1cccc(O)c1
COc1ccc(S(=O)(=O)Nc2cccc3c2OC(CN(C)C(=O)NC2CCCC2)C(C)CN(C(C)CO)C3=O)cc1
Cc1cc(C(=O)N=C(S)NCc2cccnc2)ccc1[N+](=O)[O-]
CC(=O)OC1C(O)C(C)OC(Oc2c(-c3ccc(O)cc3)oc3cc(O)cc(O)c3c2=O)C1O
Cc1ccccc1NC(=O)NC(=S)Nc1c(C)cccc1C(C)C
Cc1cc(C)nc(Nc2ccc(-c3ccc(C)c(S(=O)(=O)NC(CC(C)C)C(=O)O)c3)c3ccccc23)c1
O=C(CCN1CCC(n2c(=O)[nH]c3ccccc32)CC1)Nc1ccc(F)cc1
COc1ccc(C(=O)C2CN(CC(C)O)CCO2)cc1OC
CC1(C)COC(C(SC(C)(C)C)c2ccccc2F)=N1
O=C(CC1CCCCC1=NO)C(F)(F)F
COc1cc(OC)c2c(c1Cl)OC1(C2=O)C(SC(C)=O)=CC(=O)CC1C
CC12C=CC3=CC(=O)c4ccccc4C3(CC1)C2
O=C(O)C(Cc1ccccc1)NS(=O)(=O)c1cccc2ccccc12
CC(=NNC(=O)c1ccc2c(c1)C(=O)N(CCc1ccccc1)C2=O)c1ccccn1
O=C(c1ccc(O)c(CO)c1)c1cn(-c2cccc(O)c2)nc1C(F)(F)F
CC1=C(C(=O)Nc2ccccc2)C(c2ccc(C)cc2)C(C(=O)Nc2ccc(Cl)cc2)=C(C)N1
COc1ccc2[nH]ccc(=O)c2c1
COc1ccc2c(c1)C1=CNC3=CC=CN=C1CC32
CCCn1c2c(c3cc(C(=O)NCc4ccc(C)cc4)ccc31)CCC2
O=C(Nc1cccc(I)c1)c1ccc(-c2nc(Oc3ccc4ccccc4c3)c3ccccc3n2)o1
CCCCNCc1cc2c(c(=O)o1)C(c1ccc(OC)c(OC)c1)C1C(=O)OCC1=N2
O=C(NCc1cn(-c2ccc3c(c2)OCCO3)c2cc(Cl)ccc2c1=O)NC1CCCN(Cc2ccsc2)C1=O
Cc1cnn(CC2CN(Cc3nc(-c4cccs4)n(C)n3)CCO2)c1
Fc1ccc(C=NN2C(=S)C(=Nc3ccccc3)N(c3cccc(Br)c3)C2=S)cc1
CCOC(=O)N1N=C(C(=O)O)CC1CC(N)=O
Cc1ccc(N(CCCl)CCCl)cc1O
COc1cc(C(C)(C)C)ccc1C(=O)C1CCCCN1C(=O)NCc1ccccc1
COc1cccc(N2CCN(C(=O)Cc3ccc(C(C)(C)C)cc3)CC2)n1
CCCCCCCCCCCCCC(=O)OP(=O)(OCC)C1CCCN1CC
CCC(=O)CC(C)CC(C)(NC(=O)c1nc(C)ccc1-c1ncccn1)C(C)CC
COc1ccc2c(c1)S(=O)(=O)N(CCCN1CC3CC1CN3Cc1ccccc1)CCC2
COC(=O)C1(Cc2ccccc2)C2c3cc(C(=O)N4CCCC4)n(Cc4ccc(C#N)cc4)c3CC2CN1C(=O)c1ccccc1
CCc1ccccc1NC(=O)c1c(NC(=O)CN2CCN(C)CC2)sc2c1CCCC2
C=CCCCC(=O)N=C(N=C)NCc1ccc(N(C)C)cc1
NC(=O)c1cccc2sc(NC(=O)c3ccno3)nc12
COC1=CC(=O)OC1=CC=Cc1ccccc1
CONC(=O)Nc1cc2nc(O)c(=O)n(Cc3ccccc3Cl)c2s1
O=CN(C(=O)C1CCC(CCO)C(Oc2ccc(C(=O)c3ccc(Cl)cc3)cc2Cl)C1)c1ccc(C(=O)c2ccccc2)cc1Cl
CC(C)n1ccnc1CN1CCN(C(=O)c2ccccn2)CC1
CN(C)CCn1c(=O)[nH]c2ccccc21
CCC(Cc1cc(OC)c(OC)c(OC)c1)NCC(=O)N(c1ccc(C)c(C)c1)S(C)(=O)=O
O=C(Cc1cn(C2OC(CO)C(O)C2O)cn1)NO
COC(=O)c1ccccc1NC(=O)CC1N=C2c3ccccc3N=C(SCc3ccccc3)N2C1=O
N=C(N)Nc1ccc(C(=O)NCC(=O)NCC(=O)NC(Cc2c[nH]cn2)C(=O)O)cc1
CCOC(=O)C1CCN(NNc2cc(OC)c(C(=O)C(=O)C3=C(C)C(=O)OC3)cc2C)CC1
CCCC#Cc1ccc(Nc2cc(-c3ccc(F)cc3)ncn2)cc1
CCOc1ccc(C(=O)NCCCn2ccnc2)cc1OC
COC(=O)C1(c2cnccn2)CCN1S(=O)(=O)c1c(C)cc(C)cc1C
O=C(NCC(O)C1CCC2CCCCC2O1)c1ccc2ncccc2c1
C=CC1CC1(NC(=O)C1CC2CN1C(=O)C(C1CCCC1)NC(=O)OC1CC1CCCCCc1c(nc3ccccn3c1=O)O2)C(=O)NS(=O)(=O)C1CC1
CC(C)CN(C)S(=O)(=O)c1cccc(C(=O)C(=O)c2ccccc2NNC2CC2)c1
Cc1ccc(S(=O)(=O)NC2c3cc(C(=O)O)ccc3OC(C)(C)C2O)cc1
COc1ccc(C)cc1OCCCNCC(=O)n1nc(-c2ccc(Cl)cc2)ccc1=O
Nc1ccc2c(c1)C(=O)N(c1ccc(Cl)cc1)C2=O
Cc1ccc(C(=O)S(=O)(=O)c2cccc(NNc3ccccn3)c2)cc1C
Cc1cccc(C)c1-c1cccc2c1OCC2CC(=O)O
COc1ccc(CC2CCCc3ccccc32)cc1
O=[N+]([O-])c1cc(Cl)ccc1Nc1nc(-c2ccc(F)cc2)cs1
CCCCn1c(=O)c2ccc(OC)cc2c2cc(C(=O)NNC(=S)NCCc3ccccn3)ccc21
NC(=O)c1c(Cn2ccnc2)c2ccccc2n1Cc1ccccc1
Cc1sc2[nH]c(-c3cccs3)nc(=S)c2c1C
CCONc1sc(C)c(C)c1C(=O)C(=O)c1cc(C#N)nn1C
CC=C(C)C(=O)OCC(CC)C(C)(C)C(=O)COC(=O)CCC
Cc1cccc(C)c1C(=O)NCCc1ccc(S(N)(=O)=O)cc1
O=[N+]([O-])c1ccccc1OCc1n[nH]c(=S)n1-c1cccc(Cl)c1
CCc1cc(=O)nc(NCC(=O)Oc2ccc(C)cc2)[nH]1
COc1cccc(C(=O)NC(NC(Cc2ccccc2)C(=O)C(=O)NC2CCCCC2)C(=O)C(C)C)c1
CC(C)Oc1ccc(NCC(=O)C2C(=O)N(c3ccc(F)cc3)C(=O)N2CCc2ccc(O)cc2)cc1
Cc1cc(N2CCC(N3CCOCC3)CC2)nc2ccccc12
CC(=O)Nc1c(C(=O)NN=Cc2cccc([N+](=O)[O-])c2)oc2ccccc12
O=C(CCCCC(=O)N(c1ccccc1)c1ccccc1)NCCOc1ccccc1
CCOC(=O)C1CCC(C2CCN(C(=O)NC3CC3)CC2)CC1
COc1ccc2c(c1)c(C=NNC(=N)N)cn2Cc1ccc(Cl)cc1
COc1cc(OC)c(OC)cc1C=C1CN(C)CCc2ccccc2C1=O
O=C(Nc1cccnc1Cl)c1ccc(Br)o1
CCCCc1nc(NC2CCC(O)CC2)nc(NC2CC2c2ccc3c(cnn3Cc3ccccc3)c2)n1
C1=NNN(N=Nc2ccc(Sc3ccccc3)cc2)C1c1ccccn1
CCN(CC)CCNC(=O)c1cccc2c(N)c3ccccc3nc12
[O-][n+]1nc2ccccc2[n+]([O-])c1-[n+]1ccccc1
Cc1cc(-n2nc(C)c(-c3ccccc3)c2N)no1
O=C1N(Cc2ccccc2)C(Cc2ccc(O)cc2)C(O)C(O)C(Cc2ccc(O)cc2)N1Cc1ccc(O)cc1
CC(=O)NCC(C(=O)O)C(C)C(=O)NC(CCc1ccccc1)C(=O)O
COc1ccc(C2C3CCc4ccccc4C3=NN2C(=O)c2ccccc2[N+](=O)[O-])cc1OC
O=C(CSc1nc(=O)c(Cc2ccccc2)c(O)[nH]1)NCCN1CCOCC1
CCCCCCCCc1ccc[n+](COCCOC(C)C)c1
C=CCN1C(=O)C2(c3ccccc31)c1oc(CO)cc(=O)c1OC(=N)C2C(=O)OCC
Cc1ccc(-c2csc(CS(=O)(=O)c3ccc(SNC4CCCCC4)nc3)n2)cc1
O=C(O)CCc1cc(S(=O)(=O)NCCc2ccccc2)cs1
CCN(CC)CCCNc1c(OC)cc(C)c2sc3ccccc3c(=O)c12
O=C1C(NS(=O)(=O)c2ccc3ccccc3c2)CCN1Cc1ccccc1
O=C(Nc1cccc(S(=O)(=O)N2CCCCC2)c1)c1c(O)c2cccnc2n(Cc2ccc(Cl)cc2)c1=O
NC1=Nc2ccsc2Cc2ccccc21
Nc1nc2ccc(C(=O)OCc3cccc(-c4ccccc4)c3)cc2s1
O=C(O)c1ccccc1SCc1ccccc1F
COc1ccc(C(C)=NNC(=O)CN2N=C(c3ccc(OC)cc3)CCC2=O)cc1
COc1ccc(-c2nc(CS(=O)(=O)CC(=O)NCc3cccs3)c(C)o2)cc1
Cc1cc2c(c(C)c1Cl)C(C)(C)CCC2(C)C
C=CC(C)(CC=O)OC(C)C(O)C(C)CC(CO)OCCCC(=O)C(=O)CCc1cn(-c2ccccc2)nn1
O=C(CC(Cc1cccc2ccccc12)NCCc1c(C(=O)OCc2ccccc2)[nH]c2ccccc12)C(=O)OCc1ccccc1
CN(C)C(=O)C(Cc1c[nH]c2ccccc12)NC(=O)OC(C)(C)C
CSc1nc(-c2cccc([N+](=O)[O-])c2)c(C(=O)O)s1
Cc1ccc2c(c1)CNCCO2
CC1COc2cc3[nH]cc(C(=O)NCCC4=CCCCC4)c(=O)c3cc2N1C
Cn1cc(Cl)c(C(=O)C2CCN(NS(C)(=O)=O)CC2)n1
N#Cc1cc(C(N)=O)cc(C(=O)c2ccccc2)n1
COc1ccc(-n2c(-c3cccc(OC)c3)cc3c2CC(C)(C)CC3=O)cc1
Cc1ccc(C(=O)c2cn(CC(=O)N(C)C)c3ccccc23)cc1
COc1ccccc1-c1csc(Nc2cccc(OCC(=O)O)c2)n1
CC(C)Oc1ccc(C(=O)Nc2nnc(C3CCCCC3)s2)cc1Cl
NC(=O)c1ccc2sc(CSC(=S)N3CCCC3)nc2c1
Cc1nnc(NC(CC(=O)c2ccc(C(C)C)cc2)C(=O)NC(=O)c2cccnc2)s1
CN(C)C(=O)C1(C)Cc2ccccc2C(=O)C1=O
C#CC1(O)CCC2C3CCC4Cc5nc6nccn6cc5CC4(C)C3CCC21C
O=C(NN=Cc1ccc(Cl)cc1)c1cccc([N+](=O)[O-])c1
O=C(CONc1ccc([N+](=O)[O-])cc1C(=O)Cc1cccs1)NCc1cccs1
C=c1[nH]c2ccccc2c1=C(O)C(=O)NC1CCCCC1
CCOCC(=O)N(C(=O)c1cccs1)C(C(=O)OC)c1ccc(OC)cc1
COc1ccc(Nc2ccc(C(=N)NCc3cc(OC)c(OC)c(OC)c3)cc2)cc1
O=C(NCCCN1CCOCC1)c1ccc(Cl)c2[nH]c(C3CC3)nc12
CC(C)(C(=O)Nc1nc2ccc(F)cc2s1)C1CCN(C(=O)CC(c2ccccc2)c2ccc(F)cc2)C1
O=C1OCc2c(-c3ccccc3)sc(C=C3NC(=O)N(Cc4ccccc4)C3=O)c21
Cc1cc(C(=O)N2CCC3(CC2)CCN(C(=O)C2CC2)CC3)no1
CCCC1(CCCCN2CCN(c3ccc4ccccc4n3)CC2)C(=O)Nc2ccc(F)cc21
CCOc1cc(C(=O)NC(CCc2ccccc2)C(C)C)cc(OCC)c1OCC
O=C(Nc1nc2nn(CCc3ccccc3)cc2c2nc(-c3ccco3)nn12)c1ccccc1
O=C(NC1CCCCC1)c1cc2n(n1)CCOc1ccc(CN3CCC(C(=O)O)CC3)cc1-2
Cc1ccn(C2OC(CO)C(O)C2O)c(=O)n1
O=C(O)c1ccc(-c2ccc(OC(F)(F)C(F)Cl)cc2)cc1
CC(Oc1cc(-c2ccc(C(=O)N3CCC(N4CCCC4)CC3)c3[nH]ccc23)cc(C(F)(F)F)c1)C(=O)N1CCC2(CC1)OCCO2
CNC(OC)C(NC=O)(C(C)O)C(C=O)Cc1ccccc1
CC(=O)Cc1ccc(-c2ccc(NN3CCCN(CC4(c5ccc(Cl)cc5)CCC4)CC3)cc2)cc1
CCCC(=O)N(Cc1cc(=O)n2ccsc2n1)c1cc(C)ccc1C
CC(C)n1cnnc1CC1CN(C(=O)c2ccncc2)CCO1
CNNc1cc(C(=O)C(=O)Nc2cc(N(C)C)ccc2OC)ccc1Cl
CCONc1ccc(C(=O)S(=O)(=O)c2ccc(C(=O)N(C)c3ccccc3)cc2)cc1
O=C(c1ccc(CCCN2CCCC2)cc1)N1CC=CCC1
CC(O)C1C(=O)N2C(C(=O)O)=C(c3ccc4c(c3)-c3ccc(C[N+]56CC[N+](CC(=O)c7ccccc7)(CC5)CC6)cc3C4=O)C(C)C12
O=C(NN1C(=O)NC2(CCCCC2)C1=O)c1cccnc1
CCOC(=O)c1c(-c2ccc(Cl)cc2)c(-c2cccc(Cl)c2)c2c(=O)[nH]c3cc(OC)ccc3n12
COc1cc(C(=O)NN=Cc2nnc(O)[nH]c2=O)cc(OC)c1OC
CCc1cnc2n1CCN(S(=O)(=O)c1ccccc1)C2C
COC(=O)C(C)NP(=O)(OCC1OC(n2ccc(N)nc2=O)C(C)(O)C1O)Oc1cccc2ccccc12
COCCC(=O)N1CCc2cc(S(=O)(=O)N(Cc3ccc(OC)cc3)Cc3cccs3)ccc21
CN1CC(CCNC(=O)C2CCCCC2)N(C)C1=O
CC
CC(=O)C1CN(CN2CCSCC2)CC1CO
Cc1cc(N)c2cc(NC(=O)c3ccc(C(=O)N4CCC5(CC4)NC(=O)NC5=O)cc3)ccc2n1
Cc1ccc(C2CCCN2C)nc1
CCOC(=O)CC1C(=O)C(=C2C(=O)Nc3ccccc3N2C(C)=O)Oc2ccc(-c3cccc4c(-c5ccc(OC)cc5)c[nH]c34)cc21
CCc1ccc(NC(=S)Nn2nnc(C(=O)C(C)C)c2N)cc1
CCCCn1cc([N+](=O)[O-])c2oc(S(=O)(=O)O)cc(=O)c21
O=C1NC(=O)C(C2C=CC(C(=O)O)c3cc(F)ccc32)O1
Cc1ccn2c(Nc3cccc(O)c3)c(-c3ccc(C)o3)nc2c1
CS(=O)(=O)Oc1ccccc1C=Cc1ccccc1Oc1ccccc1
COc1cccc2c1CCC2NCCCCN1CCN(c2cccc(Cl)c2)CC1
CC1CCCC(C)N1CCCN1CCN(C2CC(c3ccc(F)cc3)c3c(c4ccccc4n3CC(=O)N3CCCCC3)C2=O)CC1
CCC(C)C(=O)c1c(O)c(C)c(O)c2c1oc1c(C(=O)C(C)C)c(O)c(C)c(O)c12
N=C(N)NCCCC1NC(=O)CNC(=O)C(Cc2ccccc2)CSC(=O)C(C(=O)O)NC1=O
CSCCN1C(=O)NC(=Cc2cc(C)n(-c3ccccc3)c2C)C1=O
CC(C)CCCCC(CCc1ccsc1)NCc1cnn(C)c1
CC(C=Cc1ccccc1)=C(NC(=O)c1ccccc1)C(=O)O
C=CCC1NCc2cc(SC)cc(OC)c2C12CC(=O)NC2=O
CC1(C(=O)Nc2ccc3c(c2)NC(=O)CC3)CC1
CC(=O)C(O)(O)CC(O)C(CC(C)C)OCc1ccccc1
CCOC(=O)c1cnc(N)nc1C(F)(F)F
N#CC(C#N)c1cccc(-c2ccccc2N)c1
Cc1cccc(-c2ccc3nccc(Nc4ccc(OCc5cccc(F)c5)c(Cl)c4)c3c2)n1
COCCC(O)C(c1ccccc1)(c1ccccc1)N1N=C(c2ccc(O)cc2)CCC1=O
Cc1cc(C)cc(NC(=O)C2CCCN(c3ncnc4c3nc3n4CCCCC3)C2)c1
NC(CCCO)Cc1ccncc1
COc1ccc(S(=O)(=O)Nc2ccc(CC3CCN(Cc4ccccc4)CC3)cc2)cc1
CC(=O)CC(NC(C)=O)c1cccc(Cl)c1
Cc1cccc(C)c1C(=O)Nc1ccccc1C(=O)OCc1cc(=O)n2nc(C3CC3)sc2n1
OC1CC(NCc2ccc(-c3ccn[nH]3)s2)C(n2cc(-c3ccncc3)nn2)C1O
COc1ccc(N2CCN(CC(O)CNCCC(=O)Oc3ccccc3)CC2)c(OC)c1
CC(=O)NC(C)Cc1ccc(C#Cc2ccc(C(=O)C3CCN(CO)C3)cc2)cc1
O=C1Cc2c([nH]c3ccc(Cl)cc23)-c2ccccc2N1
CN(C)C(=S)OCC(=O)Nc1ccc(OC(F)(F)F)cc1
CS(=O)(=O)N1CCN(C(=O)CSc2c3c(nc4ccc(OC(F)F)cc24)CCC3)CC1
c1ccc(Nc2nnc(-c3ccc4c(c3)OCCO4)s2)cc1
O=C(CC1(c2ccccc2)NC(=O)N(CCl)C1=O)C(=O)c1ccccc1NNCc1ccco1
COc1cccc(N(C)C(=O)Nc2cc(-c3ccccc3F)n(-c3cccc(OC)c3)n2)c1
CC(CC=C1NC(=O)C(C)C1=O)CCO
O=C(Nc1cc(Cl)cc(Cl)c1)Nc1nc2cc(Cl)c(Cl)cc2s1
COc1cc(C=O)cc2cc(-c3ccc4c(c3)OCO4)oc12
O=C(O)c1cccc(S(=O)(=O)Nc2ccc(-c3csc(-c4cccc(Br)c4)n3)cc2)c1
Cc1c(-n2[nH]c(CSc3nnnn3C)cc2=O)c(=O)n(-c2ccccc2)n1C
O=C(C=Cc1ccccc1Cl)NCCN1CCN(Cc2ccccc2)CC1
Cc1cc(C)c(NC(=O)c2ncoc2-c2ccccc2)cc1C
COc1ccc(-c2nn(NN=Cc3cccs3)c(=O)c(C(=O)CN3CCOCC3)c2-c2ccccc2)cc1
O=Cc1ccccc1OCC=CCCCCCOc1ccccc1C=Cc1ccccc1
Cn1ccc(-c2cc(C(=O)O)c3cc(Cl)ccc3n2)n1
CCCCCCC1NC(=O)C(C)C(N)C(=O)C(C(C)C)OC(=O)C(C)CNC(=O)C(Cc2ccccc2)NC1=O
CCOCC(=O)c1[nH]c(C)c(C(=O)C2CCN(OC(=O)c3ccco3)CC2)c1C
COc1ccc(C(CNS(=O)(=O)c2ccc(C)c(C(=O)N3CCOCC3)c2)N2CCOCC2)cc1
CC1CN(C(=O)c2c(N)n(Cc3ccco3)c3nc4ccccc4nc23)CC(C)O1
CCCCc1nnc(S(=O)(=O)Cc2ccc(-c3ccccc3-c3nn[nH]n3)cc2)n1Cc1c(F)cccc1Cl
N=C(N)c1ccc(NC2CCC(NCC(=O)O)CC2)cc1
CC1(C)Nc2cc(C(F)(F)F)ccc2N1c1n[nH]c(=O)s1
COc1cc(C(=O)NCC(O)C(Cc2ccccc2)NC2CCCC2)ccc1-c1ccccc1
Cc1ccc(-c2nc3ccccn3c2NCc2cccs2)cc1[N+](=O)[O-]
Cc1ccc(NC(=O)NC(=O)c2ccccc2)cc1C(=O)O
Cc1c(C(=O)N(c2ccccc2)c2ccc(N3CCCCC3)cc2)sc2ccccc12
Cc1noc(C)c1CCC(=O)S(=O)(=O)c1ccc(NN2CCCC2)cc1
CCNC(=O)C1Cn2c(nc3c2c(=O)[nH]c(=O)n3C)S1
Cc1nc2ccc(-c3ccccc3)cc2c(=O)n1-c1ccccc1F
CCC(C=O)C(N)CC(=C(OC)C(=O)O)c1ccccn1
NC(=S)Nc1ccc2c(c1)CCC2=NO
CCCc1cc(OCc2cccc(OCC(N)=O)c2)c(Br)c(=O)n1Cc1ccc(F)cc1F
c1ccc(CN2CCCC(Nc3cnc4ccccc4n3)C2)cc1
Cc1ccccc1OCCn1c(N2CCN(Cc3ccccc3)CC2)nc2c1c(=O)n(C)c(=O)n2C
C=C(C)COc1ccc(C23c4ccccc4C(=O)N2CCN3C(=O)c2cccc([N+](=O)[O-])c2)cc1
Nc1cccc(C(=O)N2CCC3(CC2)CC(=O)c2cc(C(F)(F)F)ccc2O3)c1
CC(C)c1nc(CNOc2cc(C(=O)CC(F)(F)F)ccc2ON2CCC(S(C)(=O)=O)CC2)cs1
Cc1ccc(C(=O)C2C(=O)CC(c3ccccc3)CC2=O)cc1
OC1(C(F)(F)F)c2ccccc2-c2cc(Cl)ccc21
CCCCCCCCCCCCCCCCCC(=O)NC(COP(=O)(O)O)COP(=O)(O)OCCOC1OC(CO)C(O)C(O)C1O
CC(C)(C)[S+]([O-])C(=O)NC1CCC(N(C(N)=O)c2ccc(-c3cccc(C(=O)O)c3)cc2)CC1
Cc1cccc2nc(-c3cccc(-c4cccc(NC(=O)Nc5ccccc5)c4)c3)[nH]c12
CCONc1nc(CC(=O)CCc2ccc(OC)c(OC)c2)cs1
O=[N+]([O-])c1cccc(C#Cc2csc(Cl)n2)c1
COc1cccc(CN(CC(=O)Oc2ccccc2C)C2CCS(=O)(=O)C2)c1
CSc1nnc2sc(COc3cccc4ccccc34)nn12
Cc1ccc2nc(NC(=O)C3Cc4ccccc4O3)sc2c1
COCCCNc1nc(Nc2ccc(C(=O)N3CCS(=O)(=O)CC3)cc2OC)ncc1C(F)(F)F
N#Cc1cccnc1Oc1cccc(C(=O)n2nc(C3CC3)cc2NCCCNCc2cccc(C(F)(F)F)c2)c1
CC(=O)NCC1CN(c2ccc(N3CC(C(C)(O)C(=O)NC4CCCCC4)OC3=O)cc2F)C(=O)O1
NC(Cc1cccs1)=NC(=O)c1cccc(Cl)c1
Fc1ccc(-c2c(Cn3cncn3)c(-c3nnc(C4CC4)o3)nn2-c2ccccc2)cc1
CCCc1cc2ccccc2c(=O)o1
COc1cc(NC2=C(c3ccccc3)C(=O)OC23CCCCC3)cc(OC)c1
CC(C)Nc1nccc(N2C(=O)OCC2C(C)c2ccccc2)n1
O=C(Nc1cc(F)ccc1F)N(CCCC[N+](=O)[O-])CCCOc1ccccc1
c1ccc(OCc2nn3c(-c4ccccc4)nnc3s2)cc1
CC(O)C(N)CC(=O)O
CCOC(=O)N(CCC#N)Cc1nc(C(=O)N2CCc3ccccc3C2)no1
CCC1(c2ccccc2)NC(=O)N(CCCn2ccnc2)C1=O
CN(C)c1nc(=O)n(C)c2cn(-c3ccc(O)cc3)c(Cc3ccc(Cl)cc3)c12
CC(C)c1cnc(-c2cc(C(=O)N3CCN(c4ccc5c(c4)OCCO5)CC3)no2)nc1N
Cn1c(=O)c2nn(Cc3noc(-c4cccc(F)c4)n3)c(C3CC3)c2n(C)c1=O
CC(Oc1ccc(F)cc1)C(=O)N(C)CC(=O)n1c(N)c(N(C)Cc2ccccc2)c(=O)[nH]c1=O
COC=C(C(=O)ON1C(=O)C=CCC1=O)c1ccccc1COC
COCCCNCC(=O)N(c1ccc(OC)cc1)S(C)(=O)=O
COCOCCN(CCOC(=O)c1cc(O)ccc1C(=O)OC)c1ccccc1
CCNC(=O)Oc1nccnc1C1CCN(CC)CC1
Cc1noc(C)c1COc1ccc(C(=O)NCC2CC2)cn1
O=C(O)C1=C(CN2CCOCC2)C(Cc2ccc3c(c2)OCO3)C2NC3(C(=O)Nc4ccccc4)CC3C(=O)N12
Cc1cc2c(c3c1OCO3)C1Cc3cc(O)c(OCCN4CCCC4)cc3C1CC2
c1ccc(CN2CCN(c3cccc4c3C(c3ccccc3)NCC4)CC2)cc1
CCN(CC)CCNC(=O)c1ccc(OC)c(Cl)c1
CC(C)N(CCCN(CCCNc1c2ccccc2nc2ccccc12)C(=O)c1ccc(Cl)cc1)C(C)C
COc1cc(Br)c(CN)cc1Br
CCc1c(Cc2ccccc2)n(C2CC(O)C(CO)O2)c(=O)[nH]c1=O
CC(CCCNC(=O)c1cc(Cl)cc(Cl)c1)CN1CCC(c2c[nH]c3ccccc23)CC1
O=C(c1cnc(N2CCCCC2)nc1)N1CCN(S(=O)(=O)c2ccc3ccccc3c2)CC1
C=Cn1nc(C)c2cncc(C(=O)NCCC)c21
C#CCC1CCCN1Cn1cc(CNC(=O)c2ccc(SC)cc2)nn1
C[S+]([O-])CC1=NC(C(=O)Nc2ccc([N+](=O)[O-])cc2)CS1
NC(=O)c1cc2cnc(Nc3ccccc3N)nc2n1C1CCCC1
O=C(CN1CCNCC1)c1ccc(Oc2ccc(Cl)cc2Cl)cc1
CC1(C)Cc2c(cnn2-c2ccccc2)C(NC(=O)CN)C1
CCCC(NC(=O)OCc1ccccc1)C(=O)c1nnc(-c2ccccc2C)o1
CCOC(C)CNS(=O)(=O)c1cccc(C(=O)N2CCN(c3ccc(OC)cc3)CC2)c1
Cc1nc(-c2ccc(N)c(NC(=O)C3CCCN(C(=O)c4ccc(F)cc4Cl)C3)c2)sc1C
CCCCS(=O)(=O)NCCC1=CCc2ccccc2N1S(=O)(=O)c1ccc(CCC(=O)O)cc1
COc1cccc2c1=N[N+]=C(c1ccc(Cl)cc1)C=2Nc1cc(C(F)(F)F)cc(C(F)(F)F)c1
Cc1ccc(S(=O)(=O)NCc2cccn2-c2ccccn2)cc1
O=S(=O)(Nc1cccc(C(F)(F)F)c1)c1ccc(Br)cc1
COc1cc2nc(-c3ccccn3)oc(=O)c2cc1OCCC1CC1
CC(C)N(CCOc1ccc([N+](=O)[O-])c2nonc12)C(=O)CCOC1OC(CO)C(O)C(O)C1O
O=C1NC(=O)C(=Cc2ccc(OC3CCS(=O)(=O)C3)cc2)C(=O)N1
O=C(NC1CCCCC1C(=O)O)c1ccc2c(c1)sc(=NC1=CC(=O)c3ccccc3C1=O)n2C1CCCCC1
Cc1cc(C)c(NC(=O)CCC(=O)OC(C)(C)C)c(C)c1
FC(F)(F)C1(Cc2nc3ccccc3[nH]2)CCN(Cc2noc(-c3cccnc3)n2)NC1
CCOC(=O)C1CNC(c2cccc(C#CC(=O)Nc3ccc(F)cc3)c2)=N1
C=C(C)CCCC(C)(C)CC(C)(CCC(C)=O)C(C)(CC)CCCCC
Cc1cc(=O)n2nc(NC(=O)c3ccc(Cl)cc3)nc2[nH]1
O=C1NCCOC(=O)c2c1ccn2Cc1cccc(OC(F)(F)F)c1
CCCCCCC(OCN)C1CCNCC1
O=C(O)c1ccc(NC(=O)c2ccc3nc4cc(Cl)ccc4nc3c2)cc1
COc1ccc(OC)c(CCNC(=O)c2cc3c(-c4ccccc4F)nn(C)c3s2)c1
O=[N+]([O-])c1cn2c(n1)OCC(OCc1cncc(-c3ccc(OC(F)F)c(F)c3)c1)C2
CCOc1ccc(C=Cc2c(-c3ccccc3[N+](=O)[O-])nc3ccc(C)cn23)cc1
Clc1ccc(-n2c(-c3ccc(-c4ccccc4)cc3)cc3ccccc32)cc1
CCN(CC)c1ccc(C=NNC(=O)c2ccc3ccccc3c2O)cc1
O=C(COc1c(F)c(F)c(C(F)(F)F)c(F)c1F)C(F)(F)F
CCc1c(C)[nH]c2ccc(SCCCN3CCN(c4ccc(Cl)cc4)CC3)cc2c1=O
O=c1oc2c(CN3CCN(S(=O)(=O)c4ccccc4)CC3)cccc2c2c1CCC2
CC(C)Sc1nnc(-c2nn(-c3ccccc3)c(=O)c3c2CCCC3)n1C
CNC(=O)n1ccc2cc(Oc3ccnc(NC(=O)c4ccc(C5CCN(CC(=O)N(C)C)CC5)cc4)c3)c(OC)cc21
CCC(O)C(C)C(C)=O
O=C1CC(c2cccc(-n3nccn3)c2)=NN1c1cccc2c1CCC2
O=C(CSc1nc2ccccc2nc1-c1ccccc1)NCCOc1ccccc1
CN1CCC(NCC(=O)C2(c3ccccc3)CCN(C(=O)Nc3ccc(Cl)cc3)CC2)CC1
Cc1nn(C)c2nc(C(F)(F)F)nc(NCc3ccc(Cl)c(Cl)c3)c12
O=C(NCc1ccccc1)C1c2ccccc2OCC(=O)N1CCc1ccccc1
Cc1cccc2[nH]c(CN(Cc3ccccc3)c3ccccc3)nc12
O=S(=O)(Nc1sccc1-c1nc2cc(Cl)ccc2s1)c1cccs1
O=S(=O)(c1nc2ccccc2[nH]1)N1CCN(c2nc3ccccc3nc2C(F)(F)F)CC1
C#CCn1c(=O)n(-c2ccc(OC)cc2)c(=O)c2c3c(sc21)CCCCC3
CCN1CCN(c2cc3c(cc2F)c(=O)c(C(=O)O)cn3CC)CC1
Clc1cccc(-c2ccc3c(NCc4ccccn4)ncnc3c2)c1
Cn1c(N(C(=O)C2CCCC2)C2CC2)nc2ccccc21
O=C(CCCN1CCCCC1)Nc1ccc(Br)cc1F
OCC1CCN(Cc2nc3ccccc3n2C2CC3CCC2C3)C1
CCn1c(CCC(=O)Nc2ccccc2)nnc1SOc1ccccc1OC
C=Cc1ccc(N(C)CCCON(C)c2cc(F)ccc2C)cc1
CC(NCP(=O)(O)O)C(Cc1ccc(Cl)cc1)c1cccc(C#N)c1
CCCCCCCSc1ccc(O)cc1
O=C(CCc1ccc(I)cc1)C1CCCN(Cc2ccccc2)C1
O=C(c1cn2c(ccc3cc(F)ccc32)n1)C1CCCN1Cc1cnc(Cl)s1
COc1cc(C=CC(=O)NC2CCCCC2)cc(OC)c1O
CC1(c2ccccc2)CC(c2ccccc2)=NO1
CC(NC(=O)C(=O)NC(CC(=O)O)c1ccccc1)C(=O)NC(CC(=O)O)C(=O)COc1c(F)c(F)cc(F)c1F
CCOc1ccc(C=Cc2noc(C)n2)cc1
O=C1OC(=Cc2csc3ccc(F)cc23)C(=O)C1C(c1ccccc1)c1c2ccc(OCc3ccccc3)cc2cc2ccoc12
Cc1ccc2c(c1)C(NC(=O)c1ccncc1)CC(C)(C)O2
O=C1CCC(CCN2CCOCC2)(c2ccc(Cl)cc2)CN1CCN1CCC(c2ccccc2Cl)CC1
Cc1cc(C)c(S(=O)(=O)NCc2ccccc2F)c(C)c1
CCOc1ccc(Nc2nnc(SCCN3CCN(c4ccccc4C)CC3)c3ccccc23)cc1
Cc1cccc(C)c1OCCC(=O)N1CCCc2ccccc21
CC1CCN(S(=O)(=O)c2ccc(C(=O)NC(CCC(N)=O)C(=O)Nc3ccc4ccccc4c3)s2)CC1
CCCC(=O)c1cnc2c(OCCN3CCOCC3)cccc2c1Nc1cc(C(F)(F)F)ccc1OC
Cc1ccc2oc(C(=O)NCc3ccccc3)c(C)c2c1
O=C(CN1C(=O)CCC1=O)c1ccc(Cl)cc1
O=C(O)c1ccccc1Nc1cccc2ccccc12
COc1cccc(N2CCN(C(C(=O)NC(=O)C3CCCCC3)c3ccccc3)CC2)c1
CC(=O)Oc1ccc(C=C2COc3cc(OC(C(=O)O)C(=O)O)ccc3C2=O)cc1Cl
C#N
O=C1c2ccccc2C(=O)N1c1nnc(Br)s1
O=c1cc(-c2ccc(F)cc2)[nH]c(SCc2ccccc2)n1
CCOC(=O)C1(CC)Oc2cc(OC)c(OC(=O)c3ccccc3)cc2C2C(=O)CC(C)(C)CC21
CCOc1ccccc1NCC(=O)NC(=O)c1ccccc1N1CCOCC1
Cc1cc(NS(=O)(=O)c2ccc3c(c2)nc(CN2CCCC2)n3C)no1
CCCCc1nc(Cl)c(C=O)n1Cc1ccc(-c2ccccc2S(=O)(=O)Nc2onc(C)c2Br)cc1
COC(=O)CNC(C(=O)C(CCNC(=N)N)CNNNC(=O)CCCCCc1ccc(-c2ccc(OC)c(OC)c2)cc1)C(C)(C)C
O=C(NC1CCN(c2cccc(Cl)c2)CC1)C1CCCN(S(=O)(=O)c2cccc3cccnc23)C1
CN1C(=O)C2(N=C1N)OCC=C2c1cccc(C(F)(F)F)c1
CCC(C)C(C(=O)O)C1CN(CNC(=O)C2CCCCC2)CC1c1cccc(OC)c1
CCCCN(CCCCCCN)C(=O)CCc1nnn[nH]1
COc1cccc(NC(=O)C2CCN(c3nc(C)c4c(c3C#N)CCCC4)CC2)c1
Nc1cnc(-c2ccc(-c3ccccc3OC3CCCCCC3)cn2)cn1
CC(C)Oc1ccc(CN2CCc3nnc(C4CC4)n3CC2)cc1
CC(=NN=c1[nH]c2c3c(ccc2s1)CCCC3)c1ccc([N+](=O)[O-])cc1
CCC1CN(S(=O)(=O)CCC(=O)NCC2CCC(C(=O)N(C)C)CC2)Cc2cc(OC)ccc2O1
O=C(Nc1cccnc1)c1cc(Br)c(Br)[nH]1
Cc1cc2c(c3c1CC(C)(C)O3)C(=O)C(=Cc1ccc(N(C)C)cc1)C2=O
Cc1cc(N)c2cc(NC(=O)C=Cc3ccccc3)ccc2n1
CC(=O)S(=O)(=O)c1ccc(NNNC(=O)CN2CCCCCC2)cc1
COc1cc2c(cc1OC)C1CC(N)C(c3ccccc3)CN1CC2
O=C(COc1ccc2c(c1)CCC2)Oc1ccc(Cl)cc1
COCc1ccc(C(=O)Sc2nnc(-c3ncc(C)c(C)c3C)o2)o1
CC1(C)CC(C(=O)C2CCCCN2C#N)CC(C)(C)N1
Cc1ccc(Oc2cc(N)c3c(=O)cc(-c4ccccc4)[nH]c3c2)c(C)c1
CCOC(=O)c1nnc(-c2ccc(OC)cc2)nc1N(C)c1ccc(OC)cc1
Cc1ccc(C#N)cc1NCCCC(=O)CCCC(=O)NO
O=c1[nH]c2ccc(Cl)cc2n2c(-c3cc(C(F)(F)F)cc(C(F)(F)F)c3)nnc12
CC(=O)NC(Cc1ccc(OP(=O)(O)O)cc1)C(=O)NCC(C(=O)C(C)C)n1ccc(NCCCCCC2CCCCC2)nc1=O
Cc1ccc(S(=O)(=O)NCCCN2CCN(c3ccccc3F)CC2)cc1
NC(CO)(CC#Cc1cccc(F)c1)Cc1cccc(F)c1
O=C(Cn1cnnn1)N1N=C(c2ccc(F)cc2)CC1(O)c1cc(Cl)ccc1Cl
CCN(CC)CCOc1ccc(Cc2ccccc2)cc1
N#CC(C#N)=C1C(=O)N(Cc2ccccc2)c2ccccc21
CCc1c(C)sc2c1CCC1C2CCC2(C)C(O)C(=O)CC12
NC(=O)Cc1cn(C2OC(CO)C(O)C2O)c(=O)[nH]c1=O
COc1ccc(C(O)c2nc3c(o2)C(=O)c2ccccc2C3=O)cc1OC
COc1cc(NC(C)CCCN)c2nccc(C)c2c1Oc1cccnc1
CC(C)S(=O)(=O)NCCOc1ccc2c(c1)C(C)(C)N(C(CNC(=O)C1CC1C(F)F)C(c1ccccc1)c1ccccc1)CC2
Clc1ccc(-c2nc(-c3ccncc3)c(C3CCCN(Cc4ccco4)C3)s2)cc1
COC(C)(Cc1c[nH]c2ccccc12)CN1CCC(c2noc3cc(F)ccc23)CC1
Cc1nc(Nc2ccc(F)cc2)sc1C(=O)NN=CC=Cc1ccccc1
COCCNc1nnc(-c2cccnc2C)o1
CON=CC1CCC(N2CCN(C(CCCOCc3cc(C(F)(F)F)cc(C(F)(F)F)c3)c3ccc(Cl)c(Cl)c3)CC2)CC1
Cc1cc(C(=O)C(C)CCN)no1
CCCS(=O)(=O)c1cc(C)c(C)cc1OC1CCCN(C(=O)NCCc2csc(-c3ccccc3)n2)C1
CN(C)C(=S)NCCc1ccc2ccccc2c1
c1ccc(-n2cnc3cc(Nc4ccnc5cc(OCC6CCNCC6)ccc45)ccc32)cc1
c1ccc(CNc2nc(N3CCOCC3)nc(N3CCN(Cc4ccccn4)CC3)n2)cc1
COc1ccc(Nc2nc(C)cc(C)n2)cc1COCc1c(C)cc(C)[nH]c1=O
O=C(Nc1ccc(F)cc1)c1ncn2ccccc12
COc1ccc2c(c1)c(Cc1cccc3ccccc13)c(C)n2C(=O)c1ccc(Cl)cc1
CCONc1nc(C(=O)S(=O)(=O)c2ccc(Cl)cc2)cs1
CC(C)Oc1cccc(C(=O)N2CCN(C(=O)c3ccco3)CC2)c1
Nc1nnc(CCOc2ccccc2Cl)s1
CCOC(=O)c1c(NC(=O)CN2CCNC(C)C2)sc2c1CCN(C(C)=O)C2
O=C(NCCc1ccccc1)C(=O)Nc1ccccc1C(=O)O
Cc1nc(N2CCCC2)nc2c1CCC2Cc1ccc(C(=O)NCC(=O)O)cc1
Cc1ccc2nc(N3CCN(CCOC(=S)Nc4ccccc4OC(F)(F)F)CC3)sc2c1
C=C(C(=O)O)C(CC)CC=C(C)C(=O)CC
Cc1cccc(NC(=O)CN2CCC3(CC2)C(=O)N(C(=O)c2cccc(C)c2)CN3c2ccccc2)c1
C=Cc1c(C)c(C(=O)C=Cc2cc(Br)c(OC)cc2OC)c(C)n1C
O=C1CCCC(=NNC(=O)c2ccncc2)N1
CC(CC=C1CC(CO)(COC(=O)CC(C)(C)C)OC1=O)C(C)(C)O
N#CCC1CCN(c2ccn(Cc3ccccc3)n2)CC1
CC(C)c1cccc(OCC(O)CN2CCN(C)CC2)c1
Cc1ccc(-c2cc(NC(C)(C)C)c3ncc(-c4ccc(C)cc4)n3c2)cc1
Cc1ccc2c(c1)c(CCNC(=O)c1cnccn1)c1n2CCc2ccccc2-1
O=C(COc1ccccc1F)Nc1cccc2ccccc12
c1ccc(-c2nnc3ccc(-c4ccncc4)nn23)cc1
CCc1nc(Nc2ccc3c(c2)CCN(C)CC3)c(C#N)c(N)c1C#N
O=C(O)CCCC(CCC1CCC(CCCCCCc2c[nH]cn2)O1)C(=O)O
Cc1ccnc(C#CCCc2cccc(OC3CCCCC3=O)c2)n1
CC(=O)c1cccc(NCC(=O)Sc2cccc[n+]2[O-])c1
CN(C)CCNc1[nH]c(=O)c2ccccc2c1-c1ccc(O)c(O)c1
O=C(C=Cc1coc2cccc(O)c2c1=O)c1cccc(Br)c1
CCCc1c(C)nn(N(C)Cc2nncn2CC)c1C
O=c1cc(C2CC2)oc2c(Cn3cc(C(F)(F)F)nn3)c(O)ccc12
COc1ccccc1C1Nc2ncnc(N3CCC3)c2N(C)C1=O
CCc1ccccc1-c1nnn(Cc2ccc(-c3ccccc3-c3nn[nH]n3)cc2)n1
CCOc1ccc(N2CC(=O)N(Cc3cccc4cccnc34)C(Cc3ccccc3)C2=O)cc1
O=C(COc1cccc2cccnc12)c1ccc(F)cc1
CC(=O)NCC1CN(c2ccc(N3CC(COc4ccon4)OC3=O)c(F)c2)C(=O)O1
CONc1cc(C(=O)Cc2csc(C)n2)cc(-c2ccc(C(C)(C)C)cc2)c1OCc1ccccn1
C=CC1CC1C(=O)NS(=O)(=O)N1CCCC1
CC(C)N(C(=O)C1CCC(N2C(=O)CCC2=O)CC1)C(C)C
CC(=O)CC(c1ccccc1)c1c(O)cc2oc3cc(C)cc(OC(=O)CC(C)(C)CCCC(C)C)c3c2c1O
CCCCCC(C(C(=O)CC(C)(C)C)C(CCCCC=O)C(C)C)C(C)(N)CN
CCOCC(=O)c1c(C)[nH]c(C)c1C(=O)Sc1ccccc1
CN1C(=O)C(=C(Cc2c(Cl)cccc2Cl)c2nnnn2C2CCCCC2)SC1=S
CC(=O)C1=C(c2ccc3ncccc3c2)OC(c2ccccc2)C1C(=O)Nc1cccc2ccccc12
CCS(=O)(=O)C1CCN(C(=O)O)CC1
COc1cc(-n2cnc3cc(-c4ccc(F)cc4)sc3c2=O)ccc1OCCN1CCOCC1
Cc1ccc(NC(=O)c2cc3ccccc3cc2O)c(Cl)c1
COc1cccc(CNC(=N)N)c1
O=C(CN1CCN(S(=O)(=O)c2ccccc2)CC1)N1CCN(C(=O)c2ccco2)CC1
Cc1ccccc1Nn1cc(C(=O)CC(=O)OCC(=O)NCc2ccc(Cl)cc2)nn1
C=CC(=O)Nc1cc2c(Nc3ccc(Br)cc3F)ncnc2cc1OCC1CCN(C(C)(C)C)CC1
CCOC(=O)N1C(=O)C(C)Oc2cc3c(cc21)OCO3
CCOC(=O)c1cccc(NC(=O)Cc2nn(C)c(=O)c3ccccc23)c1
c1ccc(-c2csc(-c3cccs3)n2)cc1
CC(C)NCc1ccc(-c2ccccc2CC(=O)NCC(=O)O)cc1
CC(C)c1ccc(C(=O)NC(=O)Oc2ccc(NCCN(C)C)cc2)cc1
Cc1cnc2c(n1)N(c1ccc(F)cc1)CCC2(C)C(Nc1ccc(C#N)cc1)c1cncn1C
O=C(O)C1CSC2(CCCCC2)N1
CS(=O)(=O)c1ccc(-c2nc3cc(C(=O)N4CCC(c5cccc(F)c5)CC4)ccc3[nH]2)c(F)c1
CCCCCC(C)C(C)(O)C(C=CC(=O)O)(COC(=O)CC)CC(C)O
COc1nc(NC2CCN(CC=CC#Cc3ccc(-c4cc(C(F)(F)F)nn4C)cc3)CC2)nc2ccccc12
CCOC(=O)C1CCCN(C(=O)c2cc(Cl)c(N)cc2OC)C1
N#[N+][N-]NCCCC1C(NC(=O)O)OC(N(C=O)c2ccc(C=CC(=O)C3CCSS3)cc2)=CC1C(=O)O
CC(=O)S(=O)(=O)c1ccc(NNCCc2ccccn2)cc1
CSc1ccc(-c2nnc(C(C=CC(=O)CC(C)(C)C)N(C)Cc3ccc(C)cc3)o2)cc1
C=Cc1c(C(=O)NCc2ccc(OC)cc2)sc2cc(C(=O)N3CCCC(C(=O)OC)C3)ccc12
O=C(c1nc(-c2ccc(F)cc2)c2ccccc2n1)C1CCCCCC1
CCCC(=C(C)C)C(C)(C(C)=O)C(C)C(C(=O)NC(=N)NCCCC(CN)C(=O)O)C(C)CCC(C)CC
O=c1[nH]c2cc(-c3cccc(F)c3)c(=O)n(-c3cccc(F)c3)c2c(=O)n1O
O=C(Cn1nc2c(cc1=O)CCCC2)N1CCN(c2ccc(Cl)cc2)CC1
CC(C)c1cc(CC(=O)O)cc(C(C)C)c1
COc1ccc(C2OC2C(=O)c2ccccc2Cl)cc1
O=C(O)COc1ccc(C(=O)C=Cc2cccs2)cc1
COC(=O)c1ccc(C=C2OC(=O)C(C(CC(=O)O)c3ccccc3)=C2c2ccc(Br)cc2)cc1
CN1CC(=Cc2ccccc2)C(=O)C(=Cc2ccccc2)C1
O=C(C=Cc1ccccc1)NC(Cc1c[nH]c2ccccc12)C(=O)O
CON1OC(C(=O)O)CC1(CCO)C(O)c1ccccc1Cl
CCONc1ccc(-c2ccc(C(=O)C(=O)c3ccc(C)o3)c(=O)[nH]2)cc1
COc1ccc(NC(=O)CSCc2cc(=O)n3c4c(sc3n2)CCCC4)cc1
CC(C)Cn1c(=O)c(C(=O)NCCCN2CCCCC2)c(O)c2ccccc21
CCCSc1nc(NN=Cc2ccc3c(c2C)OCO3)c2nnn(C3CC(OC)C(O)C3O)c2n1
CC(=O)Cc1cc(F)c(O)c(NNC2CCOC2)c1
CC(=O)c1cccc(NC(=O)c2cccc3c2C(=O)c2ccc(N4CCCC4=O)cc2S3(=O)=O)c1
N#CC(=Cc1ccccc1)C(N)=O
C=CC(C)=CCCC(OCOC(=O)c1ccccc1)C(C)(C(=O)O)C(CCC=C(C)C)OC(=O)c1ccccc1
O=C1C(c2ccc[nH]2)N(CC2CCCCC2)C(=O)CN1Cc1ccc(F)cc1
O=C(CN(Cc1ccco1)C(=O)CNC(=O)c1cccc(Cl)c1)NCc1cccs1
CC(C)C(c1nc2cc(C(=O)N(C)CCN(C)C)ccc2o1)N1CC(c2ccccc2)C(c2cccc(Cl)c2)C1
Cc1coc2cc3oc(=O)c(CCC(=O)OC4C(C)CCCC4C(C)(C)C)c(C)c3cc12
CCCC(C)C(C)CC(C)(CC)CCc1nc(C)no1
OCC1CC(O)C(O)C(OCc2ccc(-n3cc(F)cn3)cc2)O1
O=C(CS(=O)(=O)c1ccc(-c2ccc(Cl)c(Cl)c2)cc1)C(CS)NC1CCCC1
O=C(Nc1nc2ccc(C(F)(F)F)cc2s1)C1CCCN1Cc1ccc(OP(=O)(O)Oc2ccc(CN3CCCCC3)cc2)cc1
COc1ccc(-n2cnc(C)c2)cc1
CC(=O)Oc1ccc(C2Oc3c(ccc(O)c3CC=C(C)C)C2O)cc1OC(=O)CCCCCC1OC(=O)CCC1C
CC(=O)OC1C(NC(=O)C(N)CCC(N)=O)CC(OC2CC(O)(C(C)=O)Cc3c(O)c4c(c(O)c32)C(=O)c2c(O)cccc2C4=O)OC1C
CN(C)CCCNc1ccc(NCCCN(CCCl)CCBr)c2c1C(=O)c1ccccc1C2=O
CCCc1c(OCCCN2CCCCN(CC(O)c3ccc(O)c(O)c3)C2=O)ccc2c(O)c(-c3ccccc3)c(=O)oc12
CCC(C)C(N)C(=O)NS(=O)(=O)CCC(=O)NC(Cc1c[nH]c2ccccc12)C(=O)O
CCC(C)C(=O)c1c(O)c(C(=O)C(C)C)c(O)c2c1OC(c1ccc(O)cc1)CC2=O
COP(=O)(N1CCC(C)CC1)N1CCc2c(COCCc3ccccc3)cncc2C1C
COc1ccc(-n2c(C)c3c(C)nnc(C)c3c2C)cc1
CC(Nc1nc(-c2ccc(F)cc2)cs1)C(=O)N1CCN(C(=O)c2ccc(F)cc2)CC1
Cc1c(C(=O)NC2CCCCC2)nn(-c2ccc(Cl)cc2)c1-n1c(C)ccc1C
CCC(C)(C)c1cc(NOc2ccc(C(=O)C(C)=O)cc2NCc2ccccc2)on1
O=C(O)c1ccccc1OCC1CCCC1
Cc1oc2c(C)c3oc(=O)c(CCC(=O)NC(CC(C)C)C(=O)O)c(C)c3cc2c1C
Nc1ncc(Cc2ccc(Cl)cc2)c(-c2ccc(S(N)(=O)=O)cc2)c1O
O=c1[nH]nc(COc2cccc3ccccc23)c2ccccc12
COC1(CNc2nccc(-c3ccn(C)n3)n2)CCOCC1
COc1cc(N)nc(NCc2cccnc2)n1
Cc1cccc(C)c1NC(=O)NN1C(=O)CC(CC(C)C)C1=O
CCSC(=O)C(C(=O)O)C1=CSC(CC)(CC)N1
Cc1ncc(C(=O)OCC(=O)NCc2cccs2)s1
COc1cc2c(cc1O)C(=O)C(CC(=O)N1CCCC1C)N2
CC(C)N(NCC(=O)NC1(C#N)CCCC1)c1cccc(C(=O)Cc2ccco2)c1
Cc1cccc(Oc2ncccc2C(=NC2CCCC2)NO)c1
CC(C)Cc1cc(ONC2C=CS(=O)(=O)C2)c(Br)cc1Br
C=C(C)C(CC)C(C)(CCC)C(CC)C(C)C(C)C(CC)C(=O)O
CCC(O)CC(O)(C(C)CCC(CC)C(C)CC)C(C)(C=O)CCCOC(Cc1ccc(O)cc1)C(=O)O
Cc1ccc2[nH]c(CNc3ccc(-c4nc5cc(I)ccc5o4)cc3)nc2c1
CC(=O)C1CSC(c2ccc(C(C)(C)C)cc2)NS1(=O)=O
O=C(O)c1ccc(OCCCC2c3ccccc3CCN2C(=O)c2ccc(Cl)cc2)cc1
CC(C=Nc1ccc2c(c1)C1(C)CCN(CC3CCC3)C(C2)C1C)=Nc1ccccc1
COc1cc(C(=O)S(=O)(=O)c2nnc(NN3CCCCC3)s2)cc(OC)c1OC
COc1ccc(C=C(C(=O)c2ccccc2)c2nc3cc(C)ccc3[nH]c2=O)cc1OC
COc1ccccc1CNc1cc2c(cn1)nc(C)n2CC1CCC1
CC(C)CC1CC(=O)NC(CC(C)C)C(=O)NC(CC(C)C)C(=O)NC(CC(C)C)C(=O)N(C)C(Cc2ccccc2)C(=O)N1
CC(C)C(N)C(=O)C1CCCN1CNS(=O)(=O)c1ccc(F)c(F)c1
CC(CC(CCCc1ccc(-c2ccccc2)cc1)C(=O)O)N(C)C
CCOC(=O)c1sc2nc(N3CCN(CC)CC3)c(C#N)c(-c3ccc(F)cc3)c2c1N
CCCCc1ccc(COc2no[n+]([O-])c2S(=O)(=O)c2ccccc2)cc1
NC(=O)C(CCC(=O)O)NCc1ccc(C(=O)C2CC2c2ccccc2)c(-c2ccccc2C(F)(F)F)c1
CCCCCC=CCC=CCC=CCCCCCCCC(=O)NCCCCCCCCCONC1CCC(C2OC(N)=NC2=O)O1
Cc1ccc(NC(=O)C(Cc2nc3ccccc3c(=O)n2-c2ccccc2)CN2CCN(c3cccc(C)c3C)CC2)cc1C
OCc1ccccc1OCc1c(Cl)cccc1Cl
Cc1cccc(Cl)c1Nc1nc2cc(Cl)c(Cl)cc2n2cncc12
CCCCCCCCC=CCCCCCCCCC(=O)NCc1ccc(O)c(OC)c1
CN1CCN(c2ccnc3ccc(N)cc23)CC1
COc1cc2nc(C(c3ccccc3)N3CCCC(C(=O)O)C3)oc(=O)c2cc1OC
CC(NC(=O)c1nc(C2CC2)cnc1N)c1ccc(OC2CCN(c3ccnc(OCC(F)F)c3)C2)cc1
CC(C)N(O)C(=O)N1CC(=Cc2ccccc2)C(=O)C(=Cc2ccccc2Cl)C1
COCCN1CCc2c(sc(NC(=O)c3cccnc3)c2C(N)=O)C1
COCCOc1ccc(NCC(=O)OC(=O)c2cnc(Cl)cn2)cc1
Cc1ccc(-c2noc(CCC(=O)NN=Cc3ccc(O)cc3)n2)o1
O=C(NN=Cc1ccccc1)c1ccc(-c2cncc(-c3ccoc3)n2)s1
CC(OCN(C(=O)Nc1ccccc1)C(C)c1ccccc1)c1ccccc1
O=C1CCc2cc(N3CCN(Cc4ccc5[nH]cc(C6=CCCC6)c5c4)CC3)ccc2N1
O=C(CCCCCc1ccc2c(c1)C(O)CCC2)NS(=O)(=O)c1ccc(F)cc1
O=S1(=O)CC(=NO)c2cc(Cl)ccc2N1
CC(N)=O
CC1c2ncc(COc3ccco3)n2CCN1c1ncccn1
Cc1ccccc1-c1cc(C(OCc2ccc(C#N)cc2-c2ccccn2)c2cncn2C)ccc1C#N
COc1ccc(NC(=O)Cn2c(=O)n(Cc3ccco3)c(=O)c3sc4ccccc4c32)cc1
Cc1cc[n+](CCCCCc2ccccc2CCCCC[n+]2ccc(C)cc2C)c(C)c1
CC(C)C(=O)C(NC(=O)OCc1ccccc1)NC(Cc1ccccc1)C(O)CNc1ccc(C(=O)CC(=O)N2CCNCC2)cc1
O=C(NN=Cc1ccc(OCc2ccccc2)cc1)c1cc2ccccc2cc1O
O=C(CCc1cccnc1)NN=Cc1cccc([N+](=O)[O-])c1O
O=C1N=C[S+]([O-])C1=NNc1ccc(C(=O)O)cc1
CCC(Oc1ccccc1)C(=O)NC(=O)C(NO)c1ccccc1
Cc1cc(C(=O)C=C(O)C(=O)O)c(O)c2ccccc12
CCOC(=O)c1cc(-c2cc([N+](=O)[O-])ccc2OC)nc2ccccc12
C=C(CCOC)C(=O)O
O=C(NN(C(=O)C(CS)CC1CCCC1)C1CC1)C1CCCC1
O=C(C=Cc1ccc2c(c1)CC(CO)O2)NCCCN1CCN(c2ccccc2OCCF)CC1
N#[N+][N-]CC(=O)c1ccc(O)c(O)c1
Cn1cnc(Nc2cc(OCCN(CC(F)(F)F)c3ccc(Oc4ccccc4)cc3)cc(C(N)=O)c2)c1
CSc1nc2c(n1-c1cccc(Cl)c1Cl)CN(C(=O)Nc1ccc(Cl)s1)C2
CC(C)(C)n1nnnc1C(Nc1ccc(S(N)(=O)=O)cc1)c1cccc2ccccc12
COc1c(Br)cc(Br)cc1C(=O)Cc1ccc(NC2SC(=S)NC2=O)cc1
Cc1cccc(NC(=O)c2ccco2)n1
Cc1nc2c(c3c1C(=O)c1cccnc1C3=O)c(=O)n(C)c(=O)n2C
Oc1ccccc1C(Cc1ccccc1)N1CCNCC1
Fc1ccc2c3c(c4ccc(Cl)cc4c2c1)CC1CNCCN1C3
CCONc1ccccc1C(=O)C1CC(C)(C)NC(C)(C)C1
COCCC(c1ccc(Cl)cc1)N(CCOC)S(C)(=O)=O
O=C(Nc1ccccc1F)N1CCN2C(=O)c3ccccc3C12c1ccc(Cl)cc1
CC(C)(Nc1nc(=O)nc(SCc2ccc3ccccc3c2)[nH]1)c1ccccc1
O=C(OC1C2CC2CC1[N+](=O)[O-])c1cnn2c1NC(c1ccco1)CC2C(F)(F)F
NC(CC(=O)C1CCCN1CNC(=O)c1cccc(O)c1Cc1ccccc1O)Cc1ccccc1F
CC(C)Oc1cccc(C(=O)O)c1C(=O)O
O=S(=O)(NCCN(c1ccc(Cl)c(Cl)c1)S(=O)(=O)c1ccc(F)cc1)c1ccc(F)cc1
Cc1ccc(NC(=O)C2CCN(Cc3ccc(F)cc3F)CC2)cc1
CC(C)=Cc1ncc(C=CC2CC(O)CC(=O)O2)cc1O
COc1ccc(C(C)CC(OC)N(C=O)C(=O)CC(=O)NC(=O)Cc2ccccc2)cc1
COc1ccc(-n2nc(C)nc2C)cc1NC(=O)Nc1ccccc1
CCN(CC)CCCNc1cc(OC)cc2c(C(=O)NC34CC5CC(CC(C5)C3)C4)c(-c3ccccc3)cn12
CC(NC(C=O)CCCN=C(N)N)C(=O)NC(Cc1ccccc1)C(=O)NC(=O)OC1CCN(C(=O)CC(N)Cc2ccc(Cl)cc2F)CC1
CCN1CCC(=C2c3ccc(Cl)cc3CC(OC)c3cccnc32)CC1
CCOc1ccc(C(=O)OC(c2cccs2)c2cccs2)cc1
CCOC(=O)Nc1nnc(-c2ccccc2)s1
COc1ccccc1-c1[nH]c(N)nc(=O)c1Cl
CC(C)CCNC(=O)CNC(=O)N1CCN(C)CC1
CCn1nc(Cc2ccc(OC)cc2)cc1C1CCN(CCCCCN2CC(c3ccccc3)NC2=O)CC1
O=C(Nc1cccc(Br)c1)C(Cc1ccccc1)N(C(=O)CN1C(=O)c2ccccc2C1=O)c1ccc([N+](=O)[O-])cc1
Cc1c(C(=O)Nc2ccc(N3CCOCC3)cc2)sc2ncnc(Nc3cccc(Br)c3)c12
Cc1c(CN(Cc2ccc(NC(=O)c3ccc(C#N)cc3)cc2)C(=O)C(C)C)sc2ccccc12
C=C(C)C(CCC=C(C)C)C(C)C(=O)O
O=C1C(=NNc2ccccc2)C(Nc2ccccc2)=Nc2ccccc21
S=C(NCc1ccccc1)Nc1cccc2ncccc12
O=C1c2cccc3cc4ccccc4c(c23)C(=O)N1c1ccc(F)c(Cl)c1
CN(Cc1cccc(Oc2ccccc2)c1)C(=O)C1CCC(C(=O)Oc2ccc(NCC(F)(F)F)cc2)O1
CC=Cc1c(Cl)nc2ccccc2c1N
Cc1ccc(C=Cc2c(-c3ccccc3)nc3sc(C)nn23)cc1
CC(C)CCNNC(=S)NC(=O)c1cc(Br)ccc1O
COc1cccc(CNC(=O)c2cc3cccc(C)c3[nH]2)c1
NC(N)=Nc1nc(-c2cc3ccccc3o2)cs1
COc1cc2c(c(OC)c1OC)-c1cccc(OC)c1C(C=O)=CC2
CC(C)CNS(=O)(=O)c1cc2c3c(c1)CCN3C(=O)CC2
CC(C)C1=Cc2cccc(O)c2CC1
CCOC(=O)C1=C(C[S+]([O-])c2cc(F)ccc2F)NC(C)=C(C#N)C1C
COc1ccc(S(=O)(=O)NCCCC(n2cncn2)C(C)(C)C)cc1OC
CC(c1ccccc1)N1CCN(C2CCN(C(N)CC(=O)C3CC3)CC2)CC1
O=C(CN1CCC(O)CC1)N1CCc2ccccc2C1
Cc1ncc(CN2CCC3(CC2)OCCO3)s1
CCn1cc(-c2cnc3c(NC=O)cc(-c4cnn(C)c4)cc3c2)cn1
CCc1nc(N2CCN(Cc3ccccc3)CC2)c2cc(-c3ccccc3)sc2n1
Cc1ccc2c(O)cc(=O)oc2c1
O=C(Nc1ccc2ccccc2n1)c1ccc(N2C(=O)C3C4C=CC(C4)C3C2=O)cc1
Cc1cccc(NOc2ncc(C(=O)Cc3ccccc3F)cc2-c2ccc(C(F)(F)F)cc2)n1
CS(=O)(=O)c1ccc(NC(=O)c2cc3sccc3n2Cc2ccc(F)cc2)c([N+](=O)[O-])c1
NOc1ccccc1OCc1noc(-c2cc(-c3cccc4ccccc34)on2)n1
N=C(N)c1cnc2scc(-c3cc[nH]n3)c2c1N
O=S1(=O)N(Cc2ccccc2)CCCN1Cc1cccc(F)c1F
NS(=O)(=O)Oc1ccc(N=Nc2ccc(O)cc2C(=O)O)cc1
CCOc1ccc(NC(=O)c2ccc3nc(-c4ccccc4)c4c(c3c2)n(CC)c(=O)n4C)cc1
O=c1c2ccccc2cc(C=Cc2ccccc2)n1-c1ccc(F)cc1
Cc1cc(Nc2cc3c(cc2O)C(=O)N(C2CCNCC2)C3=O)no1
COc1ccc(C=CC(=O)NC2CCCCC2)c(C(F)(F)F)c1
Cc1cc(Nc2ccc(N3CCN(C)CC3)cc2)c([N+](=O)[O-])cc1Oc1ccccc1Cl
Cc1cc(NC(=O)c2ccc(Cl)c(S(=O)(=O)N(C)C3CCCCC3)c2)c2ccccc2n1
O=C(NCc1ccccc1OCCN1CCOCC1)c1cnc2ccccc2n1
CC(C)NC(=O)Cn1cnc2scc(-c3ccc(C#N)cc3)c2c1=O
COc1ccc(C2=C(Oc3cc(OC)cc(OCC(=O)NCc4ccc(S(C)(=O)=O)cc4)c3)COC2=O)cc1
CCn1nc(-n2cc(-c3cc[nH]n3)c3ccccc32)c2ccccc2c1=O
CC(C)(C)OC(=O)NCCC(=O)NC1CCC(CCN2CCC(c3cccc4c3CCO4)CC2)CC1
CCN(CC)CC(C)C(=O)N1CCc2cc(OC)c(OC)cc2C1Cc1ccc(C(=O)OC)cc1-c1ccccc1
N#Cc1ccc(-c2cc(Nc3cccc(S(=O)(=O)C4(C(F)F)N=N4)c3)c3nc(C(N)=O)cn3c2)cc1
CCOc1cc(C=NNc2nnc(C)c3c2CCCC3)ccc1O
O=C(NC1CCCCC1)C1CCCCN1S(=O)(=O)c1ccccc1Cl
Cc1cc(NCC(=O)N(C)S(=O)(=O)c2ccccc2)no1
NC(=O)C1CCN(Cc2cccc(NC(=O)CC(c3ccccc3)c3ccccc3)c2)CC1
C=Cc1c(C)[nH]c2ccc(NC3=NCCO3)cc12
CC1OCC(CC2COC(c3ccccc3)OO2)O1
CCCCCNC(=O)C(=O)c1ccccc1
COC(=O)C1(c2ccc(OCCC(C)C)cc2)CC(Cc2ccccc2)CC(=O)O1
OC(CN1CCCCCC1)Cn1c2c(c3ccccc31)CCCC2
Nc1nc2cc(Cl)ccc2n1CCOc1ccccc1
CCCc1ccc(ON(CC)S(=O)(=O)c2ccc(NC(C)=O)cc2)c(F)c1
COc1ccccc1NC(=O)Nc1ccccc1S(N)(=O)=O
CCCCCCCC1OC(=O)C(CCCCCCC(=O)O)C1O
CCN(CC)CCNC(=O)Cc1ccc(Cl)cc1OC
COc1ccc(N2CCN(S(=O)(=O)c3ccc(C(=O)Nc4ccc(Cl)cc4)cc3)CC2)c(OC)c1
COc1ccc(C)c(OC(CCN2CCC(n3c(=O)n(CCO)c4ccccc43)CC2)C(C)C)c1
COC(=O)c1cc(-c2ccc3cc[nH]c3c2)c2c(N)ncnn12
CCCC1(C(=O)O)CCCc2c1[nH]c1cc(Cl)ccc21
CCN(CC)CC(=O)OCC(=O)C(=S)N=c1scc(-c2ccccc2)n1C1CCCCC1N(C)C1CCCC1
COc1ccc(NC(=O)CSc2nc3cc4c(cc3c(=O)n2CCCCCC(=O)O)OCCO4)cc1OC
O=C(O)c1sc2ccccc2c1-c1cccc(OCc2ccc3ccccc3n2)c1
CC(C)(Oc1ccc(C(F)(F)F)cn1)c1ccc(N2CCC2)nc1
O=C(CCCCCN1C(=O)c2cccc3cccc(c23)C1=O)NO
CCc1coc2c1c(=O)[nH]c(=O)n2CCc1ccccc1
Cc1ccc(O)c(-c2c(C#N)c(ONC3CCN(C)CC3)nc(C)c2C(=O)CC#N)c1
Cc1cc(C)c(NC(=O)NC(C)c2ccccc2)c(C)c1
OCC1OC(n2cnc3c(NCc4cncc(Br)c4)ncnc32)C(O)C1O
CC(Cc1ccccc1)N=C1Nc2ccc(S(=O)(=O)O)cc2S(=O)(=O)N1
CCC(C)C(NC(=O)OC1CCC2(CC1)CN(c1ccc(C(=N)N)cc1)C2=O)C(=O)O
COc1cc2nc(NC(=O)C(Cc3ccccc3)C(O)CN3CCN(C4CCCCC4)CC3)nc(N)c2cc1OC
N#Cc1c(Cl)c(C#N)c(Sc2ccc(F)cc2)c(Cl)c1NC=O
CCC(CCN)C(CC(CC)n1cc(C)c(=O)[nH]c1=O)C1OCCC1O
CC(C)n1nc(-c2ccc(Oc3ccc(Br)cc3Cl)nc2)c2c(N)ncnc21
O=C(CSc1nnc(-c2ccc3c(c2)OCCO3)o1)Nc1ccc(Br)cc1
CC(=O)N1CCN(c2nc3c(cc2F)c(=O)c(C(=O)O)nn3C2CC2)CC1
COc1ccc(SSc2nnc(CCC(=O)NCc3cccs3)o2)cc1
CCc1nc2nc(C)cc(Nc3cccc(C)c3C)n2n1
COc1ccc(-n2c(-c3ccccc3)nc3c(cnn3-c3ccc(C)c(Cl)c3)c2=O)cc1
CCOc1cc2ncnc(Nc3cccc(-c4nc5cc(C(F)(F)F)ccc5o4)c3)c2cc1OCC
O=C(Cc1ccncc1)NCCNC(=O)c1ccncc1
Oc1c(Sc2ccc3ccccc3c2)cc(OC2OCC(O)C(O)C2O)c2ccccc12
O=C1NCC(c2ccc(O)cc2)N(CCCc2c[nH]c3ccccc23)C1CC1CCCCC1
Cc1cc(Cc2n[nH]c(=O)c3ccccc23)ccc1Nc1ncc(Cl)c(Nc2ccccc2C(N)=O)n1
CC(C)(C)C(=O)N(CC#Cc1ccc2nc(CC3CCC(=O)N3)n(Cc3ccc(F)cc3)c2c1)C(C)(C)C
CCCC(C(=O)CBr)C1CC2(CCC1=O)CC(C)(CC(=O)Cc1ccc(C(CC)NS(=O)(=O)N3CCOCC3)cc1)C(NN)CCC2=O
COc1ccc(-c2nc(C=CC(=O)NCCCNc3c4c(nc5ccccc35)CCCC4)c3ccccc3n2)cc1
Nc1ccccc1C(=O)OC1=CC(C(=O)O)C(O)CC1
CCn1nnnc1Nc1cc2c(cc1C(C)=O)OCO2
CSC(CCSCCN1CCOCC1)=NC#N
CCS(=O)(=O)Nc1ccc(Nc2ncc([N+](=O)[O-])c(Nc3ccccc3OC)n2)cc1
CC(C)c1ccc(N2CCN(c3c4c(nc5nncn35)CCC4)CC2)cc1
COc1cc(C)nc(N2C(=O)CSC2c2ccco2)n1
Cc1[nH]c2ccccc2c1C1CCc2cc(O)ccc2O1
CC1(C)Oc2ccc(CNC(CO)c3ccc(Cl)c(Cl)c3)cc2C=CC1=O
CCOS(=O)(=O)c1ccc(NC=C(C(=O)Nc2cc(C)cc(C)c2)C(=O)OC)cc1
S=C(NCCc1ccccc1)N1CCCC(c2nc(-c3n[nH]c4c3CCCC4)cc3cccc(Cl)c23)C1
O=C(CO)OCCNc1ccnc(Nc2cncc(-c3cncc(NCCN4CCCC4)c3)c2)n1
CCOC(=O)c1cc2nc(N3CCN(CC(=O)NCc4ccc(F)cc4)CC3)c(C)cc2s1
COC(=O)C(CC(C)C)NC(=O)C(Cc1c[nH]c2ccccc12)NC(=O)C(CCCN)N1C(=O)CC(NC(=O)OCc2ccccc2)C1=O
CN(C)S(=O)(=O)c1ccc(CC(=O)N2CCN(c3cc(=O)oc4ccccc34)CC2)cc1
CCC(=O)Nc1ccc(C)c(COc2cccc3oc(-c4ccccc4)cc(=O)c23)c1
CCCCCCC(C)C(C(O)CO)C(CC(C(C)=O)n1ccnn1)C(CCC)C(C)C(C)C
CN(O)CCCC(CN(C)CC1C(CCCC2CCCCC2)OC(c2ccccc2)=CP1(=O)OOC=O)c1ccccc1
COc1ccc(C(C)NC(=O)N2CCC(S(=O)(=O)CCCCCCCCCCCCS(=O)(=O)C(C)(C)C)CC2)cc1
CCC1C(C)C(=O)OC(OC2CC(C)OC(N(C)C)C2O)C(C)(O)C(O)C(C)N(CCCNC(=O)Cc2ccccc2)CC(C)CC(C)(O)C(O)C1C
CC(Oc1cc(-n2cnc3cc(-c4ccncc4)ccc32)sc1C(N)=O)c1ccccc1C(F)(F)F
FC(F)(F)c1ccc2sc(-c3nc4ccccc4[nH]3)nc2c1
CC1(C)CC(=O)c2cccc(OCC(=O)Nc3ccc(Cl)c(F)c3)c2O1
CCC=CC(O)CC(=O)NCC(C=C(C)C)CC=CC(=O)C(C)=CCC=CCCC=CCC=CCC=CCCCCC
C=C(CCOC(C)=O)C(C(C)Cc1ccc(O)cc1)C(C)C(C)(C)C(CCCC)CCOC(C)=O
Cn1cnc2c1CCCC2Nc1nc2ccccc2s1
CC(C)CC(=O)c1c(O)c(C(=O)CCc2ccccc2)c(O)c2c1OC(C)(C)C=C2
CN(C)CCN(C)c1ccc(-c2c(-c3ccccc3)sc3ccccc23)cn1
Cc1ccc(S(=O)(=O)C2CCCCN2C(=O)NC(=O)CNO)cc1C
Cc1ccc2oc(C(=O)NCc3ccc4c(c3)OCO4)c(C)c2c1
CC(C)C(N)C(CC(C)C(C(=O)O)c1ccc(C(=O)N2CCCC2)cc1)C(=O)O
COc1cc(OC)cc(-c2[nH]c3c(Cl)cccc3c2COC(=O)NC(C)C)c1
O=C(NCCCCCN1CCN(c2cccc3c2CCCC3)CC1)c1ccc(-c2ccc(-c3cccc4c3CCCC4)cc2)c(C(=O)O)c1
COc1nc(Nc2c(C)cc(C)cc2C)c(=O)n(Cc2csc(-c3cccc(Cl)c3)n2)n1
CC(=O)NC(C)Cc1ccc(Cc2cccnc2)cc1
BrCc1c(-c2ccccc2)[nH]c2ccc(Br)cc12
COc1cc(C(NC(C)=O)C2COC(C)(C)O2)cc(O)c1C(C)=O
CC(NC(=O)c1ccc(Cl)cc1)c1ccc(S(N)(=O)=O)cc1
CNC(=O)N1Cc2c(NC(=O)c3ccnnc3)n[nH]c2C1(C)C
COc1ccc(-c2nc3ccc(-c4ccccc4)cn3c2Nc2ccccc2)cc1
CC(CN1CC2CCC1c1c([nH]c3ccc(Cl)cc13)C2)NC(=O)OC(C)(C)C1CCCCC1
CC1=CC(c2ccc([N+](=O)[O-])cc2)CC(=O)O1
O=C(NCCN1CCSCC1)c1ccc2c(c1)S(=O)(=O)c1ccccc1C2=O
O=C1NCc2c(-c3cccnc3)cc(C3CCCC3)nc2-c2sc(C3CCNCC3)cc21
Cc1nc2ccccc2c(=O)n1-c1ccc(C(F)(F)F)c(C(F)(F)F)c1
C=C(C(C)C)C(O)O
Nc1ncc(-c2ccc(-c3ccccc3S(=O)(=O)NCCC(=O)O)cc2F)cn1
O=C(CC1CC(c2ccc(F)cc2)=NO1)NCCCN1CCN(Cc2ccccc2)CC1
COc1ccc(CNC(=S)NC2CC(=O)N(c3ccccc3)C2=O)cc1
CSCCC(NCc1cccc(C(=O)Nc2cncc(-c3ccc(NC(=O)C(C)C)cc3)n2)c1)C(=O)O
O=C(O)CSc1c(CC(=O)O)n(C2c3ccccc3CCc3ccccc32)c2ccc(OCc3ccccc3)cc12
O=C(C=Cc1ccc(F)cc1)NCC1CC(Br)=NO1
CC1CN(C(C)CO)C(=O)c2cc(C=Cc3ccccc3)cnc2OC1CN(C)C(=O)Nc1cccc2ccccc12
CN(C)c1ccc(Oc2cc(Cl)c(C#N)c(-c3ccncc3)c2)cc1
Cc1ccc(-c2c(C)nn3c(N4CCCCC4)cc(C)nc23)cc1
OCCSCCO
Cc1cccc(OC2=NN(C(=O)CNc3ccccc3C)C(c3cccs3)C2)c1
O=C(NSc1nnc(CCC(=O)N2CCCCC2)o1)c1ccccc1
NS(=O)(=O)c1ccc(CN2C(=O)CSC2c2ccc(Cl)cc2)cc1
Cc1ccc2cccc(OCC(O)CNC3CCN(Cc4ccccc4F)CC3)c2n1
O=c1[nH]c2ccccc2c(-c2ccc(N3CCC(c4n[nH]c5ncccc45)CC3)cc2)c1O
CC=CC=C(NNC(CC)C(=O)Nc1nnn[nH]1)C(=O)C(=O)C1CCCCC1
O=C(Cc1ccccc1)N1CCc2c([nH]c3cc(Cl)ccc23)C1
O=C(Nc1cccc2cccnc12)c1ccc2ncccc2c1
CC=CCCCC(=O)N(C(=O)N1CCCCC1)S(=O)(=O)c1ccc(C)cc1
CCCn1c(=O)c2nc(-c3ccc(NC(=O)c4cccc([N+](=O)[O-])c4)cc3)[nH]c2n(CCC)c1=O
O=C(c1cccc(S(=O)(=O)Nc2ncccc2O)c1)N1CCOCC1
CCNC(=O)C(=NC(C)C1OC(OC2CCCC2c2cccc(Cl)c2Cl)C(n2cc(C)c(=O)[nH]c2=O)C1O)SC
Cc1c(CC(=O)O)c2c(c3ccc(=O)oc13)OC(C)(C)CC2
O=C(c1cc(Cc2n[nH]c(=O)c3c2NCCC3)ccc1F)N1CCNCC1
COCC1CCN(c2cc(C)c3cc(NC(=O)C=Cc4ccc(Cl)s4)ccc3n2)C1
O=c1c2c([nH]n1-c1ccccc1)CC(c1ccccc1)CC2=NCc1ccccc1
COc1ccc(-c2nc3c(N4CCC(Cc5ccccc5)CC4)c(Cl)cnc3[nH]2)cc1OC
Cc1ccc(NC(=O)CCc2ccccc2)cc1C
COc1cc(NC(=O)c2c(C(F)(F)F)n(-c3cccc(-c4nnc(C5CC5)o4)c3C)c3ncccc23)cc(OC)c1
Cc1c(C=O)n(CC2CC2)c2cc(OCc3ccccc3)ccc12
COC(=O)c1c(C(=O)OC)[n+]([O-])c2cc(C)c(C)cc2[n+]1[O-]
Cc1cc(CS(=O)(=O)c2ccc(NC(=O)c3ccccc3Cl)cc2)c(C)n1N1CCN(C)CC1
Cc1ccc(SCc2nn3c(-c4ccccc4)nnc3s2)cc1
COc1cccc(-c2ccc(CC(C#N)NC(=O)C(C)N)c(F)c2)c1
Cn1ncc2c(N3CCC(C#N)C3)ncnc21
Cc1c(C(=O)O)sc2nc3n(c(=O)c12)CCC(C)CC3
NC(=O)CN1C(=O)SC(=Cc2ccncc2)C1=O
Cc1cccc(C(=O)N2CCC3(CCCN(C4CCOCC4)C3)C2)c1
O=C1NC(=O)C(=Cc2ccc(Oc3ccc([N+](=O)[O-])cc3Cl)cc2)S1
O=Cc1cccc2ccccc12
Nc1nc(Nc2ccc(Cl)cc2)nc2cn(-c3ccccc3Cl)c(=O)n12
Cn1nc(C(=O)N2CCCC2c2noc(CC(=O)NCc3ccc(-c4ccc5ccccc5c4)cc3)n2)c2ccccc21
CCCCCCN1C(=O)N(CCCCCC)C(c2ccccc2)(c2ccccc2)C1=O
CCC(=NN)C(=O)c1cccnc1
COc1cccc(-c2ccc3c(c2)c(-c2ccc(C(F)(F)F)cc2)c(-c2ccnc(OCC(C)(C)O)c2)n3CC(=O)O)c1
CNC(=O)CCC(=O)NCC(=O)Nc1ccc(Br)cc1
NC(CCCCCCCN1CCCC1)C(=O)CCc1cccs1
Cc1ccc(CCNC(=O)CCc2nc3cccnc3n2-c2ccccc2)cc1
CC(C)CC(C)NCc1cn(-c2ccccc2)nc1-c1cccs1
O=C(CN1C(=O)NC2(CCc3ccccc32)C1=O)NC1CCCCCC1
COc1ccc(Cn2nc(C(=O)O)c3ccccc32)cc1
O=C(C=Cc1c[nH]c2ccccc12)c1ccc(O)cc1O
Cc1nn(-c2ccccc2)c(Cl)c1C=CC(=O)N1CCOCC1
O=C(c1ccc(Br)cc1)N1CCc2nc(-c3ccccn3)oc2C1
O=C(NC1=NS(=O)(=O)c2ccccc21)c1ccccc1Cl
Cn1nc(NC(=O)Nc2ccc(Cl)cc2)nc1-c1ccccc1C(F)(F)F
COc1cc(C2c3c(cc(OC)c(O)c3OC)CC(CO)C2CO)ccc1O
O=C1Nc2ccccc2C1=CC1CCC(N2CCN(CCO)CC2)CC1
Cc1cccc2sc(NC(=O)CN3CCN(C(c4ccccc4)c4ccc5c(c4)OCO5)CC3)nc12
CC(=O)S(=O)(=O)c1ccc(NNCc2ccc(Cl)cc2)cc1
CCCC(=O)NCCc1c(CC)sc2nc(-c3ccccc3)nn12
CCC=C1C(=O)OC(SCC(=O)O)C1(C)C
CC(C)C(NC(=O)c1ccccc1C(=O)O)C(=O)c1nc2ccccc2o1
Cc1ncnc(N2CCCC2CO)c1C#Cc1ccc(N)nc1
CCC(C)C(=O)CNCC(C(=O)O)C(C)C
c1cnc(N2CCNCC2)nc1
CC1(C)C(=O)OC(c2ccsc2)(c2csc3ccccc23)C1(C)C
CNCCOc1cccc(Oc2ccccc2)c1
Cc1cccc(C(=O)C=C2NCCN2)c1C
COc1ccc(C(=O)Nc2sc3c(c2C(N)=O)CCC3)cc1
Clc1ccc(N2CCOCC2)c(Cl)c1-c1nc(C2CC2)cs1
C=Cc1ccccc1-c1ccc2c(c1)OC1(CCN(C(=O)NCc3ccc(C(F)(F)F)c(C(F)(F)F)c3)CC1)CC2=O
CC(O)C(N)C(=O)NC(CC(=O)O)C(=O)O
O=C(CCl)CCN1CCN(CCN2CCN(c3cccc(Cl)c3)CC2)CC1
CCOc1ccccc1C(=O)NC1CCN(Cc2ccc3c(c2)CN(Cc2ccc(OC)cc2)CCO3)CC1
COc1ccc(C(=O)Nc2ccc(OCc3cc(=O)n4c5c(sc4n3)CCCC5)cc2)cc1C#N
Cc1ccc(Nc2ccc(C(N)=O)cn2)cc1
COc1cc(C2C(c3ccc4c(c3)OCO4)=C(CC(=O)O)C(=O)N2Cc2ccc3c(c2)OCO3)cc(OC)c1O
O=C1Nc2ccccc2C12NC(c1ccccc1)c1ccccc12
CC(C)c1noc(-c2ccc(OCc3ccc4ccccc4n3)cc2)n1
CCCCCC=CC(=O)Cc1nnc(NSC(C=C(C)C)CCCC)s1
CC1CC2C(=O)N(Cc3ccccc3)C(Cc3ccccc3)C(=O)N2C1C(=O)NC(Cc1c[nH]c2ccccc12)C(=O)O
Cc1ccc(CN(NCc2c(C)cc(C)cc2C)c2cc(C(=O)C3CCNCC3)cc(-c3ccc(F)cc3F)c2)cc1
N#[N+][N-]c1ccc(CC(=O)NC(Cc2c[nH]c3ccccc23)C(=O)O)cc1
COc1c(C)cnc(C(=O)Nc2cn(Cc3ccccc3)c(=O)c3ccccc23)c1C
CC1(C)CN(c2ccc(Nc3ncc4c(n3)-c3c(nn(Cc5ccccc5)c3Cc3ccc(F)cc3)CC4)cc2)CC(C)(C)N1
CNC(=S)N1C(=O)NC(=O)C1C1CCCCCCC1
O=C(Nc1nc2ccccc2[nH]1)c1cccc(CNc2ccc(Cl)cc2F)c1
CSc1nc(N2CCN(C)CC2)c2c(C)cc(C)nc2n1
C=CCSc1nc(C)sc1S(=O)(=O)c1ccc(CC)cc1
O=C1OC(Nc2ccc3c(c2)OCO3)c2ccccc21
NC(=O)c1cc(OCCCOc2ccc(-c3ccccc3)cc2)c(F)c(OC(F)(F)C(F)F)c1
CCc1nn2c(=O)cc(COC(=O)COc3ccccc3C)nc2s1
CN1CCCC1=NCCC1CNc2ccccc21
[O-][s+]1nc2n(c3ccccc3n1Br)CCc1ccccc1-2
Cc1sc2nc(CSc3ccc([N+](=O)[O-])cc3)nc(N3CCCC3)c2c1C
O=C(Cn1nc(-c2ccc(Cl)cc2)c2ccccc2c1=O)NCCc1ccccc1
CCCC(=O)OCCC(C)NC(N)C(=O)C(C)C
Cc1ccc(-c2nc3ccccc3n2-c2nn(C)c(=O)c3ccccc23)cc1
CC(=O)C1=C(C)N(c2nc3cc(C)ccc3s2)C(C)=C(C(=O)Nc2ccccc2)C1c1ccccc1C(F)(F)F
COc1cc(C=C2SC(=S)N(C(Cc3ccccc3)C(N)=O)C2=O)ccc1OCc1ccc(Br)cc1
Cc1ccc(OCc2nc(-c3ccc(C)cc3)no2)cc1
CC(C)(C)OC(=O)NC(Cc1c[nH]c2ccccc12)C(=O)O
O=C(CN1CCC(Oc2nc3cc(F)ccc3o2)CC1)c1ccccc1
COc1ccc(S(=O)(=O)N(Cc2ccc3c(c2)C=CC(C)(C)O3)C(CC(=O)O)C(=O)O)cc1
NC(=O)C1CCN(C(=O)Cc2cccc(-n3ccnc3)c2)CC1
CC1CN(C(C)CO)S(=O)(=O)c2ccc(C#Cc3ccccc3F)cc2OC1CN(C)C(=O)Nc1cccc2ccccc12
CC(C)CC1(C(=O)O)CC(=O)N1
COc1cc(C=C2NC(=O)N(C3CCCCCC3)C2=O)ccc1OCc1ccc(C(=O)O)cc1
Cc1cn(-c2c3c(nn2C)C(=O)N(C(=O)N2CCC(C)(NC4CCOCC4)C2)C3)cn1
CCN(CC(=O)Sc1nnc(-c2ccncc2)n1N)c1cccc(OC)c1
CCCc1cc2c(oc3ccccc32)c(CN(C)c2ccccc2)c1O
O=C(COc1ccc(Cl)c(Cl)c1)Nc1ccc(NCC(=O)Oc2ccc([N+](=O)[O-])cc2)cc1
CC1CCCCOC(CN(C)S(=O)(=O)c2ccc(F)cc2)C(C)CN(C(C)CO)C(=O)c2cc(NC(=O)Nc3ccc(C(F)(F)F)cc3)ccc2O1
Cn1cnc(S(=O)(=O)N(Cc2cc(-c3cc(=O)[nH]c4ccccc34)ccc2F)C2Cc3cc(C#N)ccc3N(Cc3cncn3C)C2)c1
Cc1nc(SCc2ccccc2F)c2oc3ccccc3c2n1
O=[N+]([O-])c1cccc(NC(=S)N2CCN(c3ccccc3F)CC2)c1
Fc1cccc2c1Oc1ccccc1C2N1CCCCC1
Cc1nc2ccc(S(=O)(=O)Nc3ccccc3C(=O)O)cc2s1
O=C(C1CCOCC1)N1CCN(C(=O)C2CCCN2C(=O)C2CC2)CC1
CNC(=O)Oc1ccc2cc(C)c3n[nH]c(=O)n3c2c1
N=C(N)c1ccc(Cc2ccc(C(N)=S)cc2)s1
COc1cccc(OC)c1C(=O)C=Cc1ccc(C)s1
Cc1cccc(Nc2cccc(C(=O)O)c2)c1
CS(=O)(=O)C(C(=O)NCCS(N)(=O)=O)c1nnc2ccc(Cl)cn12
C=CCn1c(SCc2ccc(C(=O)OCc3ccccc3)cc2)nc2ccccc2c1=O
CC(=O)N1CCN(c2cccc3c2CCN3C(=O)Nc2cccc(C)c2C)CC1
O=C(CCCCCN1C(=O)c2ccccc2C1=O)NCCNCc1csc(NC(=O)c2ccccc2)n1
CONc1ccsc1C(=O)CC(=O)Sc1nc(-c2ccco2)cc(C(F)(F)F)n1
COc1cccc(CC2CCN(CC(=O)Nc3c(C)n(C)n(-c4ccccc4)c3=O)CC2)c1
CCC=CCN1CCN(CC2OC(n3ccc(=O)[nH]c3=O)C(O)C2O)CC1
Cc1cc(C)cc(SCC(=O)Nc2sc3c(c2C(=O)O)CCCC3)c1
O=C1NCC(CCCCN2C(=O)C(=O)N(Cc3ccccc3)CC2Cc2ccccc2)N(CCC2CCCCC2)C1=O
CCCCCc1ccc(S(=O)(=O)NC(=O)c2cc(OC)c(OC)c(OC)c2)cc1
CC(c1ccc(O)cc1)C(c1ccc(O)cc1O)C1CC(=O)NC1=O
O=C(CCc1c[nH]c2ccccc12)N1CCc2ccc(N=C=S)cc21
COc1cc(C(O)c2nccc(-c3cccc([N+](=O)[O-])c3)n2)ccc1F
N=c1c2c(nnn1N)sc1ccc(Cl)cc12
COc1ccc2cc(C(C)c3nnn[nH]3)ccc2c1
CC(C)N(C)Cc1nnc(C2CCCN2C)n1C
Cc1ccc(CNc2ccc(CCCO)c3ncccc23)s1
COCCOc1cc(C)cc2ccccc12
CCOC(=O)C1=CCN(S(=O)(=O)c2ccc(C)cc2C)C1c1ccc(Cl)cc1
c1ccc(CSc2ncc(-c3ccccn3)n2Cc2ccccc2)cc1
CC1(C(=O)Nc2cnccn2)CCN1c1ncc2ccccc2n1
O=C(c1cc2cc(Cl)ccc2[nH]1)N(Cc1cccs1)CC1CCCO1
CCc1c([N+](=O)[O-])oc2ccc(C(=O)OCC(C)C)cc12
CC=CP(=O)(OCCOCC)OC1C(O)C(CO)OC(O)C1OP(=O)(O)O
COc1cccc(-c2nc(CCN(CC(N)=O)Cc3cccc(C#N)c3)cs2)c1
O=C(O)c1ccc(-n2cccc2CSc2nncn2-c2ccc(Cl)c(Cl)c2)cc1
Cc1cccc(C)c1N=Cc1cnccn1
CC(=O)N1CCC2(C1)c1ccccc1CN(C)C2C(=O)NCc1ccccc1
CC1CN(CCC(C(=O)O)C(C)c2ccc(ONc3ccc(N4CCOCC4)cc3)cc2)CC(C)O1
Cc1ccc(NC(=O)CSc2ncnc3scc(-c4cccs4)c23)cc1S(=O)(=O)N1CCCCC1
CCc1c(C(=O)NN=CC=Cc2ccco2)nnn1-c1nonc1N
COc1ccc(-c2noc(C=CC(=O)c3ccc4ccccc4c3)n2)cc1
CCCCCCCCCCCCCCC(=O)OC(O)CC1=C(O)C(=O)OC1C(O)CO
CCCC(NC(=O)C1CC(CC(C)C)CN1C(=O)c1ccc(C(=N)N)cc1)C(=O)C(=O)NC(C)CCC(=O)N1CCCC1
Cc1nc(NC(=S)Nc2cc(C(C)(C)C)cc(C(C)(C)C)c2)sc1C(=O)NC1CCCCCC1
O=c1c2c(=O)n(-c3ccccc3)c(=S)n(Cc3ccc(F)cc3)c2ncn1N=Cc1ccccc1[N+](=O)[O-]
COc1c(Br)cc2[nH]c3c(OC)ccc(OC)c3c(=O)c2c1Br
Cc1cc(Br)ccc1OCCC(=O)NC(=S)Nc1ccc(Cl)cc1
O=C(c1cccc2ccccc12)c1nc2ccccc2n1CCC#Cc1ccccc1
COc1ccc(C(=O)Nc2nc3c(s2)CC(C)(C)CC3)cc1OC
CN(Cc1ccc2cncn2c1)C(=O)C1CCN(S(=O)(=O)c2ccccc2)C1
CCCN(c1c(OC)nn2c(-c3c(OC)cc(COC)cc3OC)csc12)C1CCOCC1
O=C(O)C1=Cc2ccc(O)cc2OC1c1ccc(OCO)cc1
COc1ccc(OC)c(-n2c(=O)c3c(C)c(C(=O)N4CCOCC4)sc3c3ccccc32)c1
CC(C)CCC(C)(CCC(=O)Nc1sccc1C(N)=O)C(C)C
OCC1OC(n2cnc3c(NCc4ccccc4)ncnc32)C(O)C1O
COc1c(N2CCC(OC)(C(C)NC3CCc4cc(Cl)c(OC5CCCC5)cc43)CC2)cc(C#N)c2ccccc12
NC(=O)c1ccc(-c2nccc3c(-c4ccccc4C(F)(F)F)cccc23)cc1NC1CCN(CC(O)CO)CC1
CC(C)C(NCC(=O)C1(C)CCCC1)C(=O)C(=O)c1ccc(NC2CCCN2C(=O)C(N)Cc2ccccc2)cc1
O=C(Nc1nc2ccccc2[nH]1)C1Cc2ccccc2CN1
CC(C)c1ccc(S(=O)(=O)C(=S)N(C)Cc2ccc(Cl)nc2)cc1
c1ccc(-c2nc3nonc3nc2-c2ccccc2)cc1
O=c1[nH]c2cc(-n3ccnc3)c([N+](=O)[O-])cc2[nH]1
COc1cc2occ(-c3ccc(OC4OC(CO)C(O)C(O)C4O)cc3)c(=O)c2c(OC2OC(CO)C(O)C(O)C2O)c1OC
COc1ccc(C=C(C#N)C(=O)c2ccco2)c(OC)c1
CN(C(=O)c1cc2ccccc2o1)c1ccccc1N1CCOCC1
CC(=O)C1(Sc2nnc(NNc3ccc(CC(=O)C(=O)Cc4ccccc4)cc3)s2)NC(c2ccc(C(F)(F)F)cc2)=NC1=O
COc1ccc(C(CCCCC(=O)O)Nc2cc(Cl)c([N+](=O)[O-])cc2Cl)c2occ(Cl)c12
c1ccc(CC2CCc3ccc(Nc4ccnc(-c5ccccn5)n4)cc3O2)cc1
Cn1cccc1C(=O)NC1(c2ccccc2)CCCCC1
CON=c1ccn(C2OC(CNC(=O)C(Cc3ccccc3)NO)C(O)C2O)c(=O)[nH]1
O=C(Cc1csc(NC(=O)c2c(F)c(F)c(F)c(F)c2F)n1)NCc1ccc(F)cc1
COc1cc(O)c2c(c1)C(C1c3c(cc(O)cc3OS(C)=O)CCN1C)OC2=O
CC(NC(=O)N1CC(C2CC2)CC1=O)c1cccs1
CC(C)(C)C#Cc1ccc2c(c1)c1c3ccnc(N)c3ccc1n2Cc1ccc(O)cc1
COc1ccc(C=NNC(=O)c2ccc(S(=O)(=O)N3CCOCC3)cc2)cc1OC
Cc1ccc(C=CC(=O)n2nnc3ccccc32)cc1
Cc1[nH]nc(N)c1-c1nnc2sc3ccccc3n12
Cn1c(-c2noc(C3CCN(C(=O)NC4CCCCC4)CC3)n2)nc2ccccc21
CC1CN(S(=O)(=O)c2cccc(C(=O)N3CCN(c4ccccn4)CC3)c2)CC(C)C1(O)c1ccccc1
CCCn1cccc1C=CC(=O)Oc1ccc(C)cc1Cl
O=C(c1ccoc1)N1CCCC(c2nc(-c3ccncc3)cs2)C1
CN(C)c1cccc2c(S(=O)(=O)NC3C4CCC(C4)C3CCCCCCCCCNC(=O)C3c4ccccc4CC3O)cccc12
C=CCOC(=O)C1=C(C)N=C2Sc3ccccc3C(=O)N2C1c1ccccc1OC(F)F
COc1cc(OC)c(S(=O)(=O)NCC2CCC(NS(C)(=O)=O)CC2)cc1OC
OC1Cc2ccccc2CC1NCc1ccc(-c2ccccc2)s1
N=C(Nc1nccs1)c1ccc(C(=O)N2CCC(C(=O)O)CC2)cc1
CCC(=NNC(=O)c1ccc2c(c1)OCO2)c1ccc(OC)cc1
CN(C)c1cc(NC(=N)Nc2ccc(F)cc2)ncn1
O=C(C(O)=Cc1cccc(F)c1)N1CCN(c2cccc3c2ccn3-c2ccc(F)cc2)CC1
CCNC(=O)N1CCN(Cc2csc3ccc(F)cc23)CC1
Cc1cn(C2CC(O)C(CNC(=O)Nc3ccc(F)c(F)c3)O2)c(=O)[nH]c1=O
CC=C(C)C(=O)CC(O)(CCC)C(CCC(=O)CC)C(C(CO)CCO)C(O)(CO)C(C)C
COc1cc(C=CC(=O)c2c(O)c3c(OC)cc4c(c3oc2=O)OC(C)(C)OC4)ccc1O
CCC(=C(c1ccc(O)cc1)c1ccc(OCc2cnc(C)nc2C)cc1)c1ccc(OS(=O)(=O)c2ccc(C(=O)O)cc2)c(OCc2ccccc2Cl)c1
COc1cnn(-c2ccc(CN3CCCCC3)cc2)c1C
COc1ccccc1-c1cc(NCc2cccs2)ncn1
CCc1cc(OCC(O)CN2CCOCC2)ccc1-c1nc2c(n1C(C)C)C(c1ccc(C)cc1)N(c1cccc(Cl)c1F)C2=O
O=C(Nc1nc(-c2ccccn2)cs1)c1ccoc1
CCCCNCC(Nc1ccccc1C)NC(CO)C(C=O)c1ccc(C#Cc2ccccc2)cc1
CCOCC(=O)Sc1nnc(C)n1N=Cc1ccc(-c2ccccc2)cc1
CC(C(=O)O)c1ccc2c(c1)Cc1cccc(O)c1-2
COc1ccc(NC(=O)N2CC(C3CCCC3)CC2=O)cc1
O=C(O)CNC(=O)c1ccc(Cn2nnc3c(=O)n(CC(COP(=O)(O)O)OC(=O)O)cnc32)cc1
COc1ccccc1C(CNC(Cc1ccccc1)C(=O)CC(C)C)NS(=O)(=O)c1ccccc1
CC(=O)c1cc(C(=O)c2oc3cc(C)ccc3c2N)c(O)cc1O
CCCn1c(SCC(=O)NCc2cccs2)nnc1-c1ccc(OC)cc1
CC(C)Oc1cc2c(cc1OCCN1CCOCC1)C(=O)N1CCCC1C=N2
Cc1cc(C(=O)C[n+]2ccc(-c3ccccc3)cc2)c(O)cc1O
CCC(CC)S(N)(=O)=O
NS(=O)(=O)c1ccc(NCC(=O)OCC(=O)Nc2cc(NC(=O)C(O)C(O)C(O)C(O)CO)ccc2O)cc1
O=C1CCCc2cc(S(=O)(=O)N3CCOCC3)ccc2N1
COc1ccc(-c2oc3cc(O)cc(C)c3c(=O)c2OC)cc1O
CC(C)N1CCc2c(sc3c2c(=O)n(-c2ccccc2)c(=O)n3Cc2ccccc2C#N)C1
C=CCc1nc2cccc(C(=O)NCCN(C)Cc3ccco3)c2n1Cc1ccc(-c2ccccc2-c2nnn[nH]2)cc1
O=C(c1ccc(F)cc1)C1(O)C(=O)N(Cc2ccccc2)c2ccc(Br)cc21
Cn1ncc2cc(-c3ccc4c(c3)CN3CCC4(c4ccc(Cl)cc4)CC3)ccc21
O=c1oc2c(Cl)cccc2cc1-c1nnc(Nc2ccccn2)o1
CCCCC(=O)N(C)C(=O)C(NCc1c(C)noc1C)C(=O)OC
COc1ccc(C(CCC2CCN(NC(CCc3ccccc3)C(=O)Oc3ccc(F)cc3)CC2)OC)cc1
CN(C)C1CCc2nc(NC(=O)C3CCCCC3NS(=O)(=O)CC3OC(n4cnc5c(N)ncnc54)C(O)C3O)sc2C1
CCS(=O)(=O)N1CC(OC(C)c2ccccc2)C1
COc1ccc(N2CCN(CC(=O)NCC(=O)CCCc3ccccc3)CC2)cc1
CCOc1ccc(-c2cnc3c(C(=O)NCCCN4CCOCC4)cnn3c2)cc1
Cc1cc(C)cc(NS(=O)(=O)c2c(C(=O)N3CCN(c4ccccc4)CC3)c(C)n(C)c2C)c1
COc1ccc(-c2ccccc2)cc1OCCCNCCO
CC(C)C1CCC(N(C)C)CC1
COc1cc(C(=O)Nc2nonc2-n2nnc3ccccc32)cc(OC)c1OC
COc1ccc(Cl)cc1N1CCN(CCCCN2C(=O)CC3(CCCC3)CC2=O)CC1
CN(C)c1ccc(CC=CCC(C)(C)CC=O)cc1[N+](=O)[O-]
CN1CCc2c3c(sc(=S)c2C1)CCN=C3c1ccccc1Br
CC1Cc2ccccc2N1C(=O)COC(=O)c1cccs1
Cc1cc(-c2cc(C=C3NC(=S)NC3=O)c3ccccc3n2)ccc1F
Cc1ccc(C=CC(=O)NC(=O)C(C)NN=C2CCCCCC2)o1
COc1ccc(-c2noc(-c3cccs3)n2)cc1
O=C(NCC1=C(c2ccc(F)cc2)CCC1)Nc1ccccc1F
CCC(C)CCC(CC(O)C(C)O)C(C)(C)OO
C=S(=O)(NC(=O)c1ccc(OC)cc1)c1ccc(Cl)c([N+](=O)[O-])c1
COc1ccc(C(C(=O)N2CCc3cc(OC)c(OC)cc3C2C)c2ccc(OC)cc2)cc1
COc1cc(NNc2ccccc2C(=O)S(=O)(=O)c2cccs2)cc(OC)c1
CCOC(=O)C12CC1C(n1cnc3c(NC)nc(Cl)nc31)C(O)C2O
CC(=O)C(=NNc1c(O)cc(S(C)(=O)=O)c2ccccc12)Nc1ccc(O)cc1
CC1(C)CC(=O)C(=CNc2ncc([N+](=O)[O-])s2)C(=O)C1
N=C(N)Nc1nc(COc2ccccc2)cs1
CCNc1ccc(OC(=O)NC2CC2)c(OCC)c1
C=C(CNc1ccc(Nc2c3ccccc3nc3c(C)cccc23)cc1[N+](=O)[O-])C(=O)O
Cc1ccccc1Nc1ncc2c(n1)-c1c(nn(C)c1-c1ccccc1)CC2
O=S(=O)(CCN1CCN(Cc2ccccc2)CC1)c1ccc(Cl)cc1
CN(C)C(=S)N(Cc1ccccc1)Cc1cc2nc(-c3ccc(NC(=O)C4CC4)cc3)nc(N3CCCC3)c2s1
CCCCCC(C)(C)CCCC(=O)Nc1ccccc1
COc1ccc(OC)c(C=Cc2ccc(OC)c(NC(=O)C=Cc3ccc(OC(C)=O)c(OC)c3)c2)c1
CSCCC(c1ccc(Cl)cc1)N1CCN(N2CC(S(=O)(=O)c3ccc(Cl)cc3)C2c2ccc(Cl)cc2)CC1
Cc1c(C)c2c(c(C)c1O)CCC(C)(CN1CCN(C3CCCCC3)CC1)O2
Cc1cc(C)c2cc(C(=O)OCC(=O)c3c(N)n(Cc4ccco4)c(=O)n(C)c3=O)oc2c1
CCN(Cc1cn(CCCCOc2ccc3c(c2)CCC3)nn1)Cc1ccccc1OC
O=C(CCN1CCOCC1)Nc1ccc2c(Nc3ccc(NC(=O)C4CC4)cc3)c3ccccc3nc2c1
COc1ccc(-n2nc(C)c3c2CC(C)(C)CC3=O)cc1
CCCCC1(O)OC(C(OC(=O)CC)c2ccco2)C(P(=O)(O)OCC(=O)C(C)CO)C1O
Clc1ccc(CSc2ncnc3c2ncn3C2CCCCO2)c(Cl)c1
Cc1ccc(C)c(NC(=S)N(Cc2ccccc2)Cc2ccc(Cl)cc2)c1
CCNC(=O)c1cccc(-c2ccnc(N)n2)c1
CS(=O)(=O)C1COCC1NC(=O)c1cccnc1O
O=C(CSc1ccccc1)NCCc1cccc(F)c1
COc1ccc(CNCC(CC2CCNCC2)NC(=O)NCC(CO)C(C)C)cc1
O=C1C(Cl)C(c2ccccc2C(F)(F)F)N1NS(=O)(=O)c1ccc(Cl)cc1
C=CCOC(=O)N1CC2CC(C1)c1cccc(=O)n1C2
CNc1nc(CC(C)(C)N)nc2ccc(-c3ccc(S(C)(=O)=O)cc3)cc12
CN1CCC(n2c(=O)[nH]c3cc(CN4CCOCC4)ccc32)CC1
COC(CO)CCCCC(=O)Cc1ccc(N(C=O)C=O)cc1
CC(=O)Cc1cccc(NCCC(=O)n2c(SCc3ccco3)nnc2C(F)(F)F)c1
CN(Nc1nnc(C(F)(F)F)nc1C(=O)CCCn1ccnc1)c1ccccc1
CCN1CC2(CCN(C(=O)Cc3scnc3C)C2)CC1=O
CCCCCCCC(=O)OCC1(CO)CC(=CCC(CC)CC)C(=O)O1
Nc1cccnc1C=Cc1ccc2c(c1)OCO2
CC(NS(C)(=O)=O)c1ccc([S+]([O-])C=CC#N)cc1
CC(C(=O)S(C)(=O)=O)c1ccc(NNC2CCN(c3nc(C(F)(F)F)ccc3CCc3ccccc3)CC2)c(F)c1
CCCCCCCCCCCCCC=CC(NC(Cc1ccc(-n2ccnc2)cc1)C(=O)NS(=O)(=O)c1ccccc1)C(O)CCCC
CC(=O)c1ccc(NC(=O)C2CCN(c3nnc(C)c4c(C)n(-c5ccccc5)nc34)CC2)cc1
COc1cc(CCC2c3ccccc3-c3ccccc32)c([N+](=O)[O-])cc1S(N)(=O)=O
CCOP(=O)(c1ccccc1)c1ccc(N(C)C)cc1
C=CCC(Oc1cc(Nc2nccc(-c3cccs3)n2)ccc1C#N)c1ccccn1
CCCn1c(N)c(N(CC(=O)Sc2nncn2-c2ccc(C)cc2)Cc2ccccc2)c(=O)[nH]c1=O
Cc1cc(NCC(=O)NC(=O)c2ccccc2Cl)ccc1NC(=O)c1cccc(Cl)c1
Cc1cccc(NC(=O)c2cn(CC(C)C)c(=O)c3c2c2ccccc2n3C)c1
COc1cccc(-n2nnnc2SCC(=O)Nc2ccccc2N2CCOCC2)c1
C=C(C)C(=O)Cc1c(O)cc2oc3c(C(=O)OCC)c(O)c(C(=O)C(C)CC)c(O)c3c(=O)c2c1O
Cc1ccc(C)c(N2CCN(S(=O)(=O)c3ccc4c(c3)NC(=O)CO4)CC2)c1
O=C(CSc1nnnn1-c1ccccc1Cl)Nc1ccc(NC(=O)c2cccs2)cc1
CCOC(=O)c1ccc(CNC(=O)CN2C(=O)Nc3ccc(OC)cc3C2c2ccccc2)cc1
CCc1noc(C)c1C(=O)OCc1nc(-c2ccc(Cl)cc2)cs1
Nc1ccc(S(=O)(=O)Oc2cc(N)c(S(=O)(=O)O)c(N)c2)cc1
C=C(c1ccccc1)c1ccc(C(=O)NCCC(C(=O)O)C(C)C)cc1
CC(=NO)c1cccc(COc2cccnc2Cl)c1O
Cc1cccc(NC(=O)c2cccc(Nc3ncnc4c3nc3n4CCCCC3)c2)n1
CSc1nc(=O)c2c3c(sc2[nH]1)COC(C)(C)C3
Fc1ccc(-c2nc3c(-c4ccc(Cl)cc4)ncnc3[nH]2)cc1
COc1cccc(-n2c(=O)c(=O)n(C)c3cc(C(F)(F)F)c(-n4c(C)nc5ccccc54)cc32)c1
CCCCN(CCCC)C(=O)C(=O)c1c(-c2ccc(F)cc2)[nH]c2ccccc12
CN1CCN(c2nc(NC3CCOC3)c3cc(Cl)ccc3n2)CC1
Cc1nc(C)c(C2=C(c3ccc(OCC(O)CN4CCCC4)cc3)C(=O)NC2=O)[nH]1
CCc1ccc(C=Cc2n[nH]c3c2C(c2ccccc2OC)NC(=O)N3)s1
COc1cc(CC=CC(=O)NC(C)C)ccc1O
COc1ccc(Cl)c2c1C1C=C(CN3CCN(Cc4cccc5nsnc45)CC3)CCN1CC2
CC(=NO)c1cccc(C(=NNC(=S)Nc2cccc(C(F)(F)F)c2)c2ccc(OC(F)F)cc2)n1
CCCCCC(O)C=CC1CCC(=O)C1CC=CCCCC(=O)O
Fc1cc2ncc(NCc3ccncc3)nc2cc1F
COc1cccc(C(=O)OCc2cc(=O)n3nc(C4CC4)sc3n2)c1OC
CC(=O)NCC1CN(c2ccc(N3CCN(C(=O)Nc4cccc(Cl)c4)CC3)c(F)c2)C(=O)O1
CCN(CC1CCCO1)c1ccc(NCC(=O)Sc2nc(=O)c(NC(C)=O)c(N)[nH]2)cc1
Cc1cc(NC(=O)CCc2ccccc2)no1
CCCOC(=O)CC(CC(=O)O)(CC(=O)O)C(C)(CCC)CCC(=O)NCCc1ccccc1
CN=C(NC#N)NCCCn1nc(-c2ccccc2)ccc1=O
COc1cccc(NC(=O)c2cc3c(s2)CCC3)c1
CCONc1nc(C)c(C(=O)CC(=O)Oc2ccc(OCC)cc2)s1
O=C(c1ccccc1)N1CCC2(CC1)CN(Cc1cnn(-c3ccccc3)c1)C2
CC=NOCCC1C(OCC(CC)c2nnnn2-c2ccc(OC)cc2)OC(C(C)(C)C(=O)OCCO)C(O)C1O
CCC=O
CC(C)N(Cc1ccc(Cl)cc1)Cc1cccc(C[n+]2csc(C(N)=O)c2C(N)=O)c1
CCC(COc1cc([N+](=O)[O-])ccc1Cl)CS(=O)(=O)O
C=CC(CCC(C)(CC)CCC(C)(C)CCC)C(C)C(C)CCCCCCC(=O)C(=C)C
CN(Cc1nc(C2CC2)no1)C1CCN(C(=O)Nc2cccnc2)C1
O=C(O)COc1ccc(NCC(=O)N(c2ccc(Br)cc2)S(=O)(=O)c2ccccc2)cc1
CCOC(=O)C=CC=CC=CC=CC=CC(=O)O
NS(=O)(=O)c1cc(C(F)(F)F)ccc1Cl
CCOC(COC)C(C(CO)OC1OC(C2OC(CC)C(O)C(O)C2O)C(O)C1O)C(OO)OCCOC
COc1ccc(F)cc1-c1nc(N2CCN(C(=O)Oc3ccc(C)cc3)CC2)nc2ccccc12
CCCCCCCCCCCCCCCC(O)C(CO)NC(=O)C(N)CCC(=O)O
Cc1ccc(-c2cc(Cl)c(O)c(Cl)c2)cc1
CCNC(Cc1ccccc1)C(=O)NC(=O)C(C)NC(NC(=O)N(Cc1ccccc1)Cc1ccccn1)C(=O)CC
CON=C(c1ccc(C(F)(F)F)cc1)c1ccccc1COc1ccc(C)cc1
CC(=O)N1CCC=C(c2nc(C)no2)C1
COc1cc(OC)c(NS(C)(=O)=O)cc1Nc1ncc(C(F)(F)F)c(OC)n1
Cc1ccc(C=C2NC(=O)N(Cc3ccccc3)C2=O)cc1
Cc1cc(C)c(C)c(S(=O)(=O)N2CCN(CC(=O)NC(=O)NCC3CCCO3)CC2)c1C
CN(C1CCN2Cc3ncccc3CC2C1)S(=O)(=O)c1ccc(Cl)cc1
Cc1csc2c1-n1c(nc3ccccc31)C(O)C2=O
Cc1cc(C)c(-n2cc3c(n2)CCC(C)(C)C3)c(C)c1
CON=C(c1ccccc1)c1ccc2c(c1)C(C)(C)CCN2CCOc1ccc(CC(Nc2ccccc2C(=O)c2ccccc2)C(=O)O)cc1
COc1ccc(Cl)c(Nc2cc(Nc3ccc([N+](=O)[O-])cc3)nc(N)n2)c1
CC1CCC(=NNc2ccccc2)c2ncc(C(=O)O)c(=O)n21
CC1(C)CC(=O)c2c(O)cc(O)cc2O1
Cn1c(-c2ccccc2)cc2[nH]nc(-c3cccnc3)c2c1=O
CCCCn1c(-c2cccc(OC)c2)c(CC)c2ccc(OCC(=O)O)cc21
Cc1cc(=O)n2c(C)csc2n1
CNCCC1(c2ccco2)OCc2cc(S(=O)(=O)Nc3nccs3)ccc21
O=C(C=Cc1ccc(Cl)cc1)c1cc(C(=O)C=Cc2ccc(Cl)cc2)c(O)cc1O
N=c1cc(-c2ccc(C(F)(F)F)cc2)[nH]c2sc3c(c12)CCN(Cc1cccnc1)C3
O=C(Cn1c(Cl)cnc(NCC(F)(F)c2cccc[n+]2[O-])c1=O)NCc1ccccn1
Cc1cnc(NCn2cnnc2-c2ccccn2)o1
COc1cc2c(cc1O)C(=O)C(C)C2
O=C(Nc1sc(Nc2ccc(OC(F)(F)F)cc2)nc1C(F)(F)F)c1ccc(Cl)c(Cl)c1
O=C(c1nn(C(=O)c2ccccc2)c2ccccc12)N1CCCC1
CN1CCN(c2ncnc3c2CCN(Cc2csc(N)n2)CC3)CC1
Fc1cccc(-c2cnc3nc(N4CCN(Cc5ccccn5)CC4)oc3c2)c1
CN1CCN(c2ccc3c(c2)C(=C(Nc2ccc(C#N)cc2)c2nccs2)C(=O)N3)CC1
COCCN(Cc1ccc2ccccc2c1)c1nc(-c2ccoc2)cs1
COc1ccc(-c2nnc(SCC(=O)c3ccc(OC(F)F)cc3)n2-c2ccccc2)cc1
Cc1cccc(C)c1-c1ccc(CC(Oc2ccccc2)C(=O)O)cc1
COc1ccc(Cl)cc1NS(=O)(=O)c1cc(Br)cc2c1N(C(=O)C1CC1)CC2
COc1cccc(-c2cccc(C(=O)NCCCN3CCc4ccccc4C3)c2)c1
CC(C)Oc1ccc(Nc2nc3ccccc3nc2NS(=O)(=O)c2ccc(C(=O)O)cc2)cc1
CCOC1CN(c2oc(C(=O)Oc3ccc(-c4ccccc4)cc3)nc2C#N)C1
CCC(C)C(C=O)(NC(=O)c1ccc(OC)cc1)Nc1ccc([SH](=O)=O)cc1
CC1=C(C=Cc2cn(-c3ccc(S(N)(=O)=O)cc3)nn2)C(C)(C)CCC1
CCCC(NC(=O)C1CC(OC(=O)N2CCCCC2)CN1C(=O)C(NC(=O)C(N)Cc1c[nH]c2ccccc12)C(C)(C)C)C(=O)C(=O)NCC(=O)O
COCC(=O)NC(COCc1ccccc1)C(=O)NC(=O)OC
CC(C)OCC(CC1CCCO1)Nc1nc(Nc2ccc3[nH]c4c(c3c2)CCCC4)ncc1C(F)(F)F
Cc1ccc(S(=O)(=O)N2C(Cc3ccccc3)COC2CC(=O)c2cccc3ccccc23)cc1
O=c1[nH]c(O)ncc1CS(=O)(=O)c1ccccc1
O=C(NCCN1CCC(O)(c2ccc3c(c2)OCCCO3)CC1)c1sccc1Cl
CCC(OC(C)C)(C(C)O)C(C)CC(C(CC(C)=O)OC(C)=O)C(CO)OC(=O)c1ccccc1
FC(F)(F)c1ccc(Nc2nc3cc(Cl)cc(Cl)c3o2)cc1
Cc1cc(NNc2ccc(C(=O)C(=O)c3ccccc3C)cc2)no1
COc1cc(-c2cc3c(C(C)=O)c(O)ccc3o2)cc(O)c1O
CC(=NNC(=O)c1ccc(Cl)s1)c1cccc(NC(=O)c2ccco2)c1
O=S(=O)(NN=C1CCCCCCC1)c1cccnc1
Oc1ccc(Cn2cnc3c(-c4ccco4)ncnc32)cc1
COc1ccccc1-c1cccn2nc(Nc3cccc(Br)c3)nc12
O=c1oc2ccccc2cc1-c1nc2ccccc2[nH]1
CS(=O)(=O)C(=O)c1ccccc1N(N=Cc1ccccc1)S(C)(=O)=O
CC(C)(CC=O)CC=CCC=O
O=C(CCC(=O)c1ccc(F)cc1)NCC1CCCO1
CCCOc1ccc(C)nc1-c1csc(NC(=O)C(C)(C)C)n1
Cc1ccc2[nH]c(-c3ccccc3O)c(C3CC(c4ccccc4)=NN3C3=NC(=O)CS3)c2c1
Cc1[nH]nc(N)c1-c1nc2ccc(S(=O)(=O)NC3CCN(CCNC4CC4)C3)cc2s1
COCC(=O)CCCC(=O)Nc1ccccc1
O=C1c2nsnc2CC12C(c1ccccn1)C1CCCN1C21C(=O)Nc2ccc([N+](=O)[O-])cc21
O=C(CN1CCN(c2cccc(Cl)c2)CC1)Nc1nccs1
CC#CCOC(=O)NC(C)C(NC(=O)c1cccs1)C(=O)O
CCCN(Cc1ccccc1)Cc1c(C(F)(F)F)nc2n(-c3c(C)cc(C)cc3C)c3ccccc3n12
O=C(NO)C1CC2(CC2)CNC1C(=O)O
Cc1noc(C)c1S(=O)(=O)N(C)CC1Oc2cc(C#Cc3ccccc3)ccc2S(=O)(=O)N(C(C)CO)CC1C
CCN(CC)C(=S)Nc1ccc(N2CCOCC2)c(C(=O)NCc2ccco2)c1
CCOP(=O)(OCC)C(Cc1c[nH]c2ccc([N+](=O)[O-])cc12)NC(=O)OC1C2CC3CC(C2)CC1C3
CCCC1(C(=O)O)CCCNC1
CCC(F)(CC)C(F)(CCC1CCN(N2CCOCC2)CC1)CCC(C)C(CCCCF)C(C)C
CCn1cc(C(=O)Nc2ccc3c(c2)CCN3S(C)(=O)=O)c(=O)c2ccc(C)nc21
CS(=O)(=O)c1ccc2c(c1)C(=O)C(=O)N2Cc1cccc(C(F)(F)F)c1
CC(C)OP(=O)(OC(C)C)c1cc(-c2nc(Nc3ccccc3Cl)nc(SC(C)C)n2)ccc1N1CCOCC1
COc1cc(N)c(Cl)cc1C(=O)NCc1cnc(C)cn1
CC(C)Cc1csc(NC(=O)CCc2cnccn2)n1
Nc1ccc([N+](=O)[O-])c(C(=O)O)c1
C=C(C)C(=O)Oc1cc(NC(=O)C(NO)c2ccco2)ccc1-c1ccc(Cl)cc1
N#CC1C(=N)Oc2ccccc2C1c1ccc2c(c1)OCO2
Cc1ccc(S(=O)(=O)C(C#N)=Cc2cn(Cc3ccc(F)cc3)c3ccc(C(=O)O)cc23)cc1
O=S(=O)(NCC1CCCO1)c1cccc(F)c1
Cc1cc(OCC(=O)NCc2ccccn2)c2c(C)cc(=O)oc2c1
C=C(c1ccc(Nc2ccccc2)cc1)C1COC(C)(CC)OO1
O=CCCCCCNCC1CCCO1
CCOC(=O)C1(CCc2ccccc2Cl)CCN(C(=O)CCc2cn[nH]c2)CC1
COc1cc(-c2csc(N=C(N)N)n2)cc(OC)c1OC
COC1C(C)OC(CC(=O)NC2=C(O)OC(OC3CCC(C)(CCCCCCCCCCO)O3)C2=O)C(OC)C1O
CON=C(N)c1ccc(-c2ccc(-c3ccc(C(N)=NOC)cc3)o2)cc1
COCCn1nnnc1C(c1ccc(C)cc1)N1CCN(c2ccccc2OC)CC1
O=CC=Cc1ccc(Oc2ccc(Cl)cc2)cc1
Cc1cc(Br)ccc1C(=O)Nc1nnc(-c2ccccc2Cl)o1
COc1ccccc1C=C1SC(Nc2cccc(C(=O)O)c2)=NC1=O
O=C(c1nn2c(C(F)(F)F)cc(-c3ccco3)nc2c1Cl)N1CCC(O)(c2cccs2)CC1
CC1=CC(C)(C)N(Cc2cc(=O)[nH]c(-c3ccc4c(c3)OCCO4)n2)c2ccc(OC(F)(F)F)cc21
N#[N+][N-]c1cc(-c2ccc(O)c(I)c2)cc2ccc3[nH]nc(F)c3c12
COc1cccc(-c2csc(NCCN3CCN(c4nc5ccccc5s4)CC3)n2)c1OC
CC(C)(C)c1ccc(CC(=O)C2CCN(NC(=O)Nc3ccccc3C#N)CC2)cc1
CN(C)CCN1C(=O)CCn2nc(-c3cnn(CCO)c3)cc21
COc1ccc(NC(=O)CN(C)CC(=O)N2CC3CC(C2)c2cccc(=O)n2C3)cc1
CC(NNC(=Cc1ccc(-c2ccccc2[N+](=O)[O-])o1)C(=O)C(=O)c1ccccc1)C(=O)O
Cc1c(Nc2nccc(-c3ccccc3Oc3ccc(S(=O)(=O)N(C)C)cc3C#N)n2)cccc1S(=O)(=O)Nc1nccs1
Cc1cc(C)c2c(c1)C(=NNC(=S)N1CCCCC1)C(=O)N2
Fc1ccc(F)c(C=NN=c2[nH]c3ccccc3s2)c1
CC1CC(c2ccncc2NNCC2CC2)CC(N)C1C(=O)c1ccc(F)c(-c2c(F)cc(C(F)(F)F)cc2F)n1
COC(=O)c1ccc(NC(=O)COc2ccccc2C)c(Nc2ncnc3cnc(N4CCCC4)nc23)c1
Cc1ccc2c(c1)C1(C(=O)N2)C2=C(C(=O)c3ccccc3C2=O)C2CCCN21
CCCc1c(OCc2ccc(-c3ccccc3-c3nnn[nH]3)cc2)ccc2c(=O)n(C)oc12
CCOC(=O)N(c1cc(F)cc(F)c1)C(CCCCNC(=O)CC)c1nc2ccccc2[nH]1
CCC1CCCCN1CCCn1ccc(=O)n(C(=O)c2ccc(Cl)cc2)c1=O
COc1ccccc1C(=O)N(c1ccccc1)C1CNC1
CN(C=O)CC1CC1
C=CCN(CC(=O)Nc1ccc(OC)cc1)S(=O)(=O)c1cccc(C(F)(F)F)c1
CCCCc1nnc(SCC(CNCC(N)C(=O)CCCc2nnc(NC(=O)Cc3cccc(OC)c3)s2)N2CCCC2)o1
CN(C(=O)c1ccc(Oc2ccccc2)cc1)c1ccc2[nH]c(=O)[nH]c2c1
O=C1NC(=S)NC1=Cc1ccc(-c2ccc(Br)s2)o1
CCCCC1C=C(C)C(=O)c2cc(OC)c(OC)cc21
O=C(C=Cc1ccc(Cl)cc1Cl)NC1CCC(CN2CCC(c3c[nH]c4ccccc34)CC2)CC1
C#Cc1ccc2c(c1)CCc1ccc(C(=O)OCC3(C)CCC(NCc4ccc([N+](=O)[O-])cc4)CC3)nc1-2
CC12CCN(CCCOc3ccc(NS(=O)(=O)c4ccc5ccccc5c4)cc3)C(Cc3ccc(O)cc31)C2(C)C
CC(C)C(NC(=O)c1cc2c(=O)oc3ccccc3c2s1)C(=O)O
CC(C)c1oc(-c2ccc(Cl)cc2)nc1COc1ccccc1N1CCN(C(C)C)CC1
O=C(c1ccccc1)n1nc(-c2ccncc2)nc1NCc1ccccc1
Cc1cc(C)c(CNC(=O)Cc2ccc3c(c2)CCCC3)c(=O)[nH]1
NC1=NC(c2ccccc2)CO1
COc1ccc2c(c1)C(=O)C(c1ccc(OCCN3CCCCC3)cc1)O2
Cc1ccc(-c2cc(C(=O)NC3CCC(CCN4CCN(C(=O)C5CCc6ccccc6C5)CC4)CC3)no2)cc1NS(C)(=O)=O
NC1CCC(C(=O)Cc2cc(NNCCCCCCN3CCCNC3=O)cc(NC(=O)c3cccc(O)c3)c2)CC1
Nc1nc(N)c(C=Cc2cc(-c3ccc(O)cc3)no2)c(=O)[nH]1
CC(=O)NC1=CC(C(=O)C(NCc2ccc(F)cc2)N2CCC(c3cnc[nH]3)CC2)C(NC(N)=S)C(N(C)C(=O)Cc2cc(F)cc(F)c2)O1
COc1cccc(-c2cc(C(=O)NCCOc3ccccc3)c3ccccc3n2)c1
CC(COc1ccc(Cl)cc1)=NNc1nc(C)cc(C)n1
CC(C)=NNc1nc(-c2ccccc2)c(-c2ccc(F)cc2)s1
Cc1ccc(S(=O)(=O)N2CCN(c3nccnc3OC3CN(Cc4ccc5c(c4)OCO5)C3)CC2)cc1
O=C(O)CCC(NC(Cc1ccc(OCc2ccccc2)cc1)C(=O)NC(=O)Oc1ccccc1)C(=O)O
CC(C)Cn1nnc(-c2cccc(Cl)c2)n1
Cc1cc(C)cc(NCC(=O)OC(=O)c2c(-c3ccccc3)noc2C)c1
O=C(Cn1c(SCc2ccco2)nnc1-c1ccccc1Cl)NCc1ccccc1
O=C(Cc1nnc2sc(-c3ccccc3)nn12)Nc1c(F)cccc1F
S=C(Nc1ccc(Br)cc1)N1CCC(C(c2ccccc2)c2ccccc2)CC1
O=C(O)C=CCO
Cc1cc(C)n2cc(CCc3nc(-n4ccnc4)cn3C)nc2n1
CCc1c(-c2ccccc2)c(C(=O)NC(CC)c2cccc(C)c2)n(C)c1CC
CC(=NNC(=O)C1COc2ccccc2O1)c1ccccc1
Cc1cc(O)c(Sc2ncccn2)cc1Cl
Cn1cc(C2=C(c3cn(CC(=O)O)c4ccccc34)C(=O)NC2=O)c2ccccc21
CC(CO)NC(CN(C=O)c1ccc(C#N)c(C(F)(F)F)c1)C(C)c1cc(C(F)(F)F)cc(C(F)(F)F)c1
CC(C)c1ccc(CN(Cc2ccncc2)C(=O)Nc2ccc(-c3ccnc(N4CCCC4)n3)cc2)cc1
COc1ccc(CCN(C)Cc2ccccc2)cc1OC
Cc1ccc(CN2CC(C(=O)Nc3ccccc3-n3cnnn3)CC2=O)cc1
COc1ccc(S(=O)(=O)n2c(N)nc3ccccc32)cc1
Cc1cccc(N2CCN(c3ccc(C(CC(N)=O)NC(=O)C4CCCN4)cc3[N+](=O)[O-])CC2)c1
CC(C)c1ccc(S(=O)(=O)Nn2cc(O)n(CCN3CCOCC3)c2=S)cc1
CC(C)c1cc(-c2cnc3oc(C(C)c4ccccc4)nc3c2)c(Cl)cc1C(=O)O
O=S(=O)(Nc1cccc2cncnc12)c1cccc2cccnc12
CN(C)C(=O)C1OC2(CCN(C(=O)c3ccco3)CC2)c2ccccc21
O=C1NC(=O)c2c1c1c3ccccc3[nH]c1c1[nH]c3cc(O)ccc3c21
NC(COc1ccc(NCc2cccc(-c3ccc(=O)[nH]n3)c2)c(F)c1)CC(=O)N1CCC(O)C1
Cc1ccc(-c2ccc3ncnc(N(C)Cc4cccs4)c3c2)o1
C=Cc1cc(C=CC(=O)NCC2CCCO2)cnc1Oc1ccc(C=CC(=O)O)cc1
O=C(CC1CCCC1)N(Cc1coc(-c2ccccc2F)n1)Cc1cccs1
Cc1cc(C)c(S(=O)(=O)c2c[nH]c(-c3ccc([N+](=O)[O-])cc3)n2)c(C)c1
O=C(Cc1ccccn1)C(=O)c1cc(C2CCCC2)sc1NNc1ccccn1
O=c1c(OC2OC(CO)C(O)C(O)C2O)c(-c2cc(O)c(O)c(O)c2)oc2cc(OC3OC(CO)C(O)C(O)C3O)cc(O)c12
Cc1cccc(Nc2cc(C)nc3ccc4nc[nH]c4c23)c1
Nc1nc(Cl)cc(CCCc2ccccc2)n1
COc1ccc(C(=O)COCC(C)CC=O)cc1OC
Cc1ccc(NC(=O)C2CCN(NC(=O)C3CCC3)CC2)cc1
COc1ccc(CSc2nc(=O)c(C)c(Cc3cccc(F)c3)[nH]2)cc1
NCC1CCc2ccc(OCc3ccc(Cl)c(Cl)c3)cc2C1Cc1ccc(Br)c(F)c1
COc1ccc(C(=O)CSc2cc(C)c3cccc(OC)c3n2)cc1
CC1=C(C(=O)OCC(=O)Nc2ccc(F)c(F)c2F)C(c2cccc([N+](=O)[O-])c2)NC(=O)N1
CC1SC(NC(=O)Oc2ccc([N+](=O)[O-])cc2)C(=O)N1C(=O)C1CCCCC1
Cc1ccc(Oc2ncc(C(=NC3CC3)NO)cn2)cc1
NC(CCCC(=O)Nc1cc(CCCC(=O)O)cc(-c2ccc(O)c(CCCC(=O)O)c2)c1)C(=O)O
CCCc1c(Oc2cccc(C(=N)N)c2)ccc2cc(C(=O)c3ccccc3)ccc12
CC(NC(CCC(=O)O)C(=O)O)C(=O)NCC(C(=O)NC(CCOc1ccccc1)C(=O)CCc1cccc(C(=O)O)c1)C(C)C
COCCNC(=O)c1c(C)ncnc1C
CC1CCC(C(C)C)C(OC(Cc2ccccc2)C(=O)NCC(N)CS)C1
CCCC(C)(C)CC(=O)SC(C)(C(CC)CCO)C(CCOC(=O)CC)C(C)C
CC1CC(NCc2ccc(C(=O)Oc3ccccc3)cc2)(C(=O)Cc2ccncc2)C(C)N1C#N
COc1ccc(C(=O)CC2OC(=O)N(Cc3ccccc3)C2=O)cc1OC
COC(=O)NC(NC(NC(=O)C(Cc1ccccc1)NCc1ccc(OC)cc1)C(=O)C(C)C)C(=O)C(C)C
Cc1ccc(N=CN(C)c2ccc(O)cc2)cc1
COc1ccc(-c2cc(C(=O)c3cc4c(cc3O)OCO4)c3ccccc3n2)cc1OC
Cc1ncc([N+](=O)[O-])n1CC(O)CO
O=C(NC1CCN(Cc2ccc3c(c2)OCO3)CC1)N1CCC2(CC1)OCCO2
CC(C)CCN(CCCCCC1(c2ccccc2)CCN(CC(=O)O)CC1)c1ccc(C(=O)O)cn1
CCCCC(NC(=O)c1cncc(C(F)(F)F)c1)NC(=O)c1cc(C)on1
COc1cccc(C2=Nc3ncnn3C(c3cccnc3)C2C(=O)Nc2ccc(C(F)(F)F)cc2)c1
Cc1ccc(CNc2ncnc3c2nnn3Cc2ccccc2)s1
COc1cc(C=C(C#N)C(=O)NC2CC2)ccc1OCc1ccccc1
CC(C)=CCC(OC(=O)CCc1ccc(-c2ccc3cc(O)ccc3n2)cc1)C(=O)O
O=C(O)CCc1c(C(=O)O)[nH]c2ccccc12
Nc1cc(OS(N)(=O)=O)c(Cl)cc1-c1ccc(F)cc1
O=C(c1ccc2c(c1)OCCO2)c1cccs1
C=CCn1c(=O)c2c(c3ccccc31)n(C)c(=O)n2CC=C
O=C1CC(Cc2ccccc2F)CN1C(=O)NC1CCC1
CCOC(=O)C1=C(CS(=O)(=O)c2ccccc2)NC(C)=C(C#N)C1c1ccc(Br)cc1
Cn1cc(C(=O)N2CCC(O)(Cc3ccccc3)CC2)c(=O)c2cc(S(=O)(=O)N3CCC(Cc4ccccc4)CC3)ccc21
O=C1c2ccccc2OCC1Sc1nnc(-c2ccsc2)n1CCCN1C(=O)c2ccccc2C1=O
COc1ccc(-c2ccc3c(=O)cc(N4CCOCC4)oc3c2)cc1
O=C(CSc1ccccc1)NC(=S)Nc1ccccc1
CCC(C)(C)CC(C(CCC(C)=O)C(C)CC(=O)C(C)C)C(OC)(C(C)=O)C(=O)O
C(=NNc1nc(Nc2ccccc2)nc(N2CCCCC2)n1)c1cccs1
COc1cccc(C2(COc3ccccc3)CCN(C)CC2)c1
O=C1C=C(C(F)(F)F)C2(CCCCC2)O1
Cc1ccc(OCc2ccccc2)cc1
COc1ccc(C=CC=CC(=O)c2ccc(O)cc2O)cc1
CCc1c(C)nn2c(Nc3ccccc3)cc(-c3ccc(Cl)cc3)nc12
N#CC(=Cc1ccc(O)c(O)c1)C(=O)Nc1ccc(S(N)(=O)=O)cc1
O=C(CN1CCCCC1)NCc1nc(-c2ccccc2)no1
COc1cccc(-c2nc(C(=O)NC(CC(=O)O)c3ccccc3Cl)ccc2OC)c1
Cc1ccc(N2CCN(C3c4ccc(Cl)cc4CCc4cccnc43)CC2)cc1
O=C(NCCO)c1cc2ccc(-c3ccccc3)cc2[nH]1
CCS(=O)(=O)CC(C)N
CC1(C)CC(=O)C(=Cc2ccc(OCc3ccccc3)cc2)C(=O)C1
CCCN(CCC1CCCCC1)C(=O)c1ccc(C(=O)NC2CN(C(=O)c3cccc(C(F)(F)F)c3)C2)cc1
Clc1ccc(-c2csc(Nc3ncccn3)n2)cc1
CC(CCNC(=O)c1cccnc1)N(C)C
N#Cc1ccc(Nc2nc3ccccc3nc2-n2c(CN(Cc3ccccc3)C(=O)c3ccccc3)nc3ccccc3c2=O)cc1
CCC(C)C(C(=O)NC(C)=O)C1CCCN1C(=O)NC(C(=O)C(F)(F)F)C(C)C
O=C1C(=Cc2cccs2)C2(O)c3ccccc3OCC2N1Cc1ccccc1
COc1cccc(C2=Nn3c(NC(=O)c4ccco4)nnc3SC2)c1
CCCCC(C(C)CC=O)C(Cc1ccccc1)NN1CCN(C)CC1
CCCCCOC(=O)N1CCN(C(CCC(=O)O)C(=O)NC2CCCN(c3cc(C(=O)OC)nc(-c4ccccc4)c3)C2)CC1
O=c1oc2ncccc2n1Cc1ccccc1F
C=C(C)CCCCCC(CCCC)C(C)C(C)(CC(C)(C)CCC(OC(=O)C(=O)O)C(C)C)C(=O)O
C=CC(=O)C(C)(C(=O)CC)C(C)(O)c1ccccc1
O=C(C=C1OC(=O)C(c2ccccc2)C1=O)c1ccccc1
S=C(NCCCn1cncn1)Nc1ccc(Cl)cc1Cl
C#CCN(Cc1nc(-c2ccc3c(c2)OCO3)no1)C(=O)c1ccco1
Cc1cc(C)cc(-c2[nH]c3ccc(C(C)(C)C(=O)N4CCCC4C)cc3c2CCN(CCCCc2ccccn2)CCc2cccs2)c1
Nc1ncnc2c1nc(Sc1ccc(Cl)cc1)n2CCO
O=[N+]([O-])c1cn2c(n1)OCC(OCC1CCOCC1)C2
CN(C(=O)CC(N)CCP(=O)(O)O)N1CCC(C(CC(=O)O)C(=O)O)C1=O
O=C(c1cccc([SH](=O)=O)c1)N1CCOCC1
Cc1ccc(OCC(=O)OCC(=O)Nc2ccc(Cl)cn2)cc1
CC1=CC(C)=CC(C)C(O)C=C(C)CC=C(C)C(=O)OC(c2csc(C(C)O)n2)C(C)C=CC=C(C)CC(C)C(O)C=C1
COc1cc(C2Oc3cc(C4OC(=O)c5c(O)cc(C6OC(c7ccccc7)OC6c6ccccc6)cc5O4)cc(O)c3OC2CO)ccc1O
Nc1ncnc2c1ncn2C1C2CC2C(O)C1NC(=O)C(O)C1(c2ccc(Cl)cc2)CCC1
CCc1cc2c(s1)C(=O)C(OC)=C(C(=O)c1ccc(C)cc1)C2=O
CC(=NOC(C)(NC(=N)N)C(F)(I)I)c1ccccc1
CC(=O)Nc1ccc2c(c1)-c1nc(Nc3ccc(C#N)cc3)ncc1CC2
Cc1nc2oc3ccc4sccc4c3c(=O)c2nc1C
O=C(CNNC(=O)c1ccccc1)ONc1cccc(C(=O)C(=O)c2ccccc2Cl)c1
Cc1ccc(CNCc2c(C(=O)NCc3ccccc3Cl)noc2-c2cc(C(C)C)c(O)cc2O)cc1
NC(=O)c1ccc(N2C(=O)C3C4CCC(=O)N5CCC(C45)N3C2=O)cc1
C=CCn1cnc2c(c1=O)n(Cc1ccccc1)c1nc(-c3ccccc3)nn21
COc1cc(OC2=C(N3CCC(N)C3)C(=O)c3ccccc3C2=O)ccc1OC(F)F
C#Cc1cccc(Nc2ncnc3[nH]c(OCc4ccccc4C(=O)O)cc23)c1
O=c1c2cnc3[nH]ccc3c2ncn1C1CCN(CC(F)(F)F)CC1
CCCS(=O)(=O)C1CCN(C(=O)Nc2cccc(OC)c2)CC1
NS(=O)(=O)c1ccc2oc(C(=O)NC3Cc4ccccc4C3)cc2c1
CCCCn1cnc2c(oc3ccccc32)c1=O
C#Cc1ccc(C(F)(F)P(=O)(O)O)cc1
COc1ccc(S(=O)(=O)N(C)CC2Oc3c(NC(=O)c4nccs4)cccc3C(=O)N(C(C)CO)CC2C)cc1
Cc1c(N(Cc2ccc3c(c2)OCO3)S(=O)(=O)c2ccc(C(=O)O)cc2)ncc2ccccc12
CC(NC(=O)C(N)c1ccc(O)cc1)C(=O)NCC(=O)Nc1ccc(Cl)cc1
CN(CC1CCCO1)S(=O)(=O)c1ccc2c(c1)n(C)c(=O)c(=O)n2C
COc1ccc(NC(=O)n2c(C)cc3c2c(=O)[nH]c(=O)n3C)cc1C
COc1ccccc1CNCC(=O)N(C)S(=O)(=O)c1ccccc1
Cc1c(-c2nnc(SCCCN3CCC(F)(F)CC3)n2C)oc2ccccc12
CCn1c(=O)c2ccccc2n2c(SCc3ccc(OCC(=O)N4CCc5ccccc54)cc3)nnc12
COc1cc(Cc2cnc(N)nc2N)cc(-c2cccc3nc(N)oc23)c1OC
O=S(=O)(c1ccccc1F)N1CCN(C2CCCCC2)CC1
CCC1(O)C(=O)OCc2c1cc1n(c2=O)Cc2cc3ccccc3nc2-1
CON=C(C=NO)c1ccc(Cl)cc1
Clc1ccccc1-c1cc(-c2ccc(I)cc2)[nH]n1
C=C(C)C1C(OC(=O)N2CCCC2C(=O)OC)C=C(C)C2(OC(=O)C3CCCCN3C23CC(C)(C)c2ccccc23)C1OC(=O)Nc1ccccc1
N=C(N)c1cccc(CC(NS(=O)(=O)c2cc3cc(Cl)ccc3oc2=O)C(=O)N2CCC(N3CCCC3)CC2)c1
COC12CCC(=O)NC1Cc1[nH]nc(-c3ccc(F)cc3)c12
CC1C=CCC(OC(=O)c2ccccc2)C=CC(F)CC(=O)OC(C)C1
c1cn2ccc(CCCCNC3=NCCN3)c2cn1
CC(=O)c1ccc(N2CCN(c3cccc(CNC(=O)c4ccc(Oc5ccccc5)cc4)n3)CC2)cc1
COc1ccc(OC)c(C=Cc2ccc3c(c2)no[n+]3[O-])c1
CCCCC(CCN1CCN(CCCCCCNC(C)(C)C#N)CC1)N1CCNCC1
COc1cccc(CN2CCSCC2)c1OC
CC(C)N1CCN(C(CC(=O)NC(=O)c2ccccc2)c2ccccc2)CC1
Cc1ccc2c(c1)NC(=O)C2(c1ccc(O)cc1)c1ccc(O)cc1
C=CC(C)(CC)CO
CC[N+](CC)(CC)CC(=O)Nc1ccc(Cl)cc1C(=O)c1ccccc1
COC(CCc1ccccc1)N1CCC2(CCN(CCCc3ccccc3)CC2)CC1
O=C(CCCCN1CCOCC1)NCC1CCCO1
O=C1NC(=O)C(=C2C=CC(=O)c3ccccc32)O1
CCOC(=O)C1(Cc2c[nH]cn2)CCN(C(=O)c2cccc(C#Cc3cccc(F)c3)c2)CC1
O=C(NN=Cc1ccc(Cl)cc1)Nc1nnc(N2CCCCC2)s1
CC1CN(C(C)CO)C(=O)c2c(c3ccccc3n2C)-c2ccccc2COC1CN(C)Cc1ccc(Cl)c(Cl)c1
CC=CC=CC=CC(=O)N1CCCC1
CC1(C(=O)NCCc2ccc(S(N)(=O)=O)cc2)CCN1S(=O)(=O)c1cc(Cl)cc(Cl)c1
CC1=c2[nH]c(C3CCCCC3)cc(=O)c2=C1C
Cc1ccc(-c2cc(-c3ccc(C(F)(F)F)cc3)nc(Nc3ccc([N+](=O)[O-])cc3)n2)cc1
N#CCCN(CCOc1cccc(C(=O)N2CCCC2)c1)c1ccc(C#N)cc1
COc1ccc(-c2nc3ccccn3c2NN=Cc2ccc([N+](=O)[O-])o2)cc1OC
O=C(c1ccc(S(=O)(=O)NCc2ccsc2)cc1)N1CCOCC1
CC1=C(Sc2ccccc2)C(=CC#CCC#N)OC1=O
C=CC(CCC(O)C(C)C)C(C)CCCC1CCC(OC(=O)N(C)Cc2ccc(OC)c(OC)c2)CC1
CCC(CCC(C)C(C)CC(C)CC(C)C(CC)c1ccc(OC)c(C(C)(C)C)c1)C(C)C
O=C(Nc1cccc([N+](=O)[O-])c1)Nc1ccc2c(c1)C(=O)c1ccccc1C2=O
O=C1CCCN1c1cccc(S(=O)(=O)Nc2ccc(CCNNc3cc(C(O)CS(=O)(=O)c4cccnc4)ccc3O)cc2)c1
Cc1ccc([P+](Cc2ccc(C[P+](c3ccccc3)(c3ccccc3)c3ccccc3)cc2)(c2ccccc2)c2ccccc2)cc1
NC(COc1ccccc1)(COc1ccccc1)C(=O)O
CCCc1c(Cc2ccc(-c3ccccc3-c3noc(=O)[nH]3)cc2)c(=O)n(C2CCC(OCCN3CCOCC3)CC2)c2ncnn12
CCCCCC(C(C)CC=C(C)C)C(C=O)C(O)C(C)(CCCCC)CCCCCC(C)CCCC
COc1ccc(C=CC(=O)c2ccc([N+](=O)[O-])cc2)c(OC)c1
CC
O=C1c2[nH]nc(-c3cccc(Cl)c3)c2C2(C(=O)Nc3ccc([N+](=O)[O-])cc32)N1c1ccc(Cl)cc1
NC(=S)NN=CC1=C(Cl)c2ccccc2CCC1
COc1ccc(C(=O)CC(SC(=N)N)c2cccs2)cc1
Cn1c(-c2ccc(C(N)=O)cc2)c(I)c2cc(C(=O)O)c(O)c(Cl)c21
CCN(CC)CCS(=O)(=O)c1ccc2cc(C(C)=O)oc2c1
NC(=S)NC(CCCNCC(=O)N1CCNCC1)C(=O)O
Nc1cc(Cl)ccc1-c1nc2cccc(-c3nnc(N4CCOCC4)o3)c2s1
Cc1ccc2c(C(=O)NCc3ccc(F)c(F)c3)c(C)n(Cc3ccccc3)c2c1
CCCc1ccc(S(=O)(=O)CC(CC(=O)c2cc[nH]n2)N2CCNCC2)cc1
Cc1cnc(CC2CCCN2C)cn1
CCN(CC)C(=O)c1c(N)sc(-c2cc(Cl)cc(Cl)c2)c1-c1ccc(Br)cc1
O=C(COCC(=O)NCc1ccc(F)cc1)NCC(=O)Oc1cccc(C(F)(F)F)c1
O=c1nc(N2CCCC2)[nH]c2ncc(-c3ccco3)cc12
Nc1ccc(-c2nc3ccc(NC(=O)c4ccco4)cc3o2)cc1
N#CC1CCCN1C(=O)C(N)C(O)C(N)Cc1ccc([N+](=O)[O-])cc1
O=C(NCc1cccc(CN2CCC(O)(c3ccc4c(c3)OCO4)CC2)c1)c1ccccc1
OCC1CCOC(CO)O1
CCC(CC)c1nn(CN2CCOCC2)c(=S)n1N=Cc1cc(OC)ccc1O
Cc1ccccc1NC(=O)CSc1nnc(-c2ccc3c(c2)OCCCO3)n1N
CNCc1cc(C(C)(C)C)ccc1OC(CC(=O)O)Cc1ccccc1
CCCCCNC=C1C(=O)CC(c2ccccc2)CC1=O
CCCCCCCCCCCCCCCC(=O)NC(C)c1nc(C(C)C)no1
COc1ccc(CCNC(=O)CCNS(=O)(=O)c2ccc3c(ccn3C)c2)cc1
O=C(c1c(-c2ccccc2)nc(CCCCc2ccccc2)n1NC1CCCCCC1)N1CCOCC1
COc1ccc(-c2nn(CCNC(=O)OC(C)(C)C)c(=O)c(C(C)=O)c2-c2ccc(S(N)(=O)=O)cc2)cc1
CC(=O)CC=CC(=O)N1CCCC1CNC(=O)C(CC(=O)O)NC(CC(C)C)C(=O)N(Cc1ccccc1)Cc1ccccc1
O=S(=O)(Nc1ccc(C2CC(c3ccccc3)=NO2)cc1)c1ccccc1
Cc1ccc(N2CCN(S(=O)(=O)c3ccc(N4CCOCC4)c(C(=O)NCc4ccco4)c3)CC2)cc1
NCCCCNCCCNCCCNCCCN(Cc1ccc2ccccc2c1)Cc1ccc2ccccc2c1
O=C1Nc2ccc(S(=O)(=O)Nc3cccc(Br)c3)cc2C1=O
O=C(CNC(=O)c1cccs1)Oc1ccccc1N(Cc1ccccc1)C(C(=O)NC1CCCC1)c1ccccc1
O=C(O)CCc1cc(O)c(O)c2c1C(=O)c1c(O)cc(O)cc1C2=O
O=C(CC(CP(=O)(O)O)c1ccc(F)cc1)c1ccsc1
Cc1cc(Br)cc(-c2ccc3c(c2)OCC2C(CN)OC(=O)N32)n1
Cc1ncc(CN2CCCC2c2csc(C)n2)cn1
CCc1nc(C2CCCN2Cc2nccn2C)no1
C=C1SC(=O)N(Cc2ccc(CN3CCN(c4cccc(Cl)c4)CC3)cc2)C1C
COC(=O)OC1C(=O)C2(C)C(O)CC3OCC3(OC(C)=O)C2C(OC(=O)c2ccccc2)C2(O)CC(OC(=O)C=Cc3ccc4ccccc4c3)C(C)=C1C2(C)C
CCOC(=O)c1c(O)c2c(OCC(=O)NCc3ccccc3)cccc2n(C)c1=O
COc1ccc(N=Nc2csc(C)n2)cc1
CC(=O)NC1OC(O)C(CO)C(O)C1O
CCCCCC(C)n1c(-c2ccc(Cl)cc2)n[nH]c1=S
CNC1Cc2ccccc2C(c2cccc(SC)c2)C1
COc1ccc(CNC(=O)C2CCN(S(=O)(=O)c3ccc(-c4nnc(-c5c(C)cc(C)cc5C)o4)cc3)CC2)cc1
C#CCOC(=O)NC(CCC(N)=O)C(=O)NC(Cc1ccccc1)C(=O)OCc1ccccc1
O=C(NCCCCNc1ccnc2cc(Cl)ccc12)c1c(Cl)c(Cl)c(Cl)c(Cl)c1Cl
CCN1CCN(c2ccc3nc(-c4ccc(-c5ccc6ncnc(C)c6c5)c(O)c4)[nH]c3c2)CC1
Cc1cc(C)n(-c2ccc(S(=O)(=O)N(C(C)C)C(C)C)cc2Cl)n1
COc1ccc(-c2nc(-c3cccc(Cl)c3Cl)nn2CC(=O)Nc2cccc(Br)c2)cc1
CNNc1c(F)c(Oc2cccc(C(=N)N)c2)nc(Oc2cccc(C(=O)C(C)C)c2)c1F
CCCCc1ccc(CNNc2ccc(CC(=O)S(C)(=O)=O)cc2)c(OOC)c1
CCCCCC(=O)C=NNC(C)n1nc(-c2ccc(Cl)cc2)ccc1=O
COc1ccccc1NC(=O)CNC(=O)c1cc(OC)c(OC)c(OC)c1
Cc1ccc(CNCCc2c[nH]c3ccc(F)cc23)o1
COc1ccc(COc2cc(NCC(=O)N(C)C(=O)c3cc(C)ccc3Cl)ccc2Cl)cc1
CCS(=O)(=O)c1ccc(ONC(C)C(=O)N2CCCC2)cc1
OCC1OC(n2cnc3c(NC4CCCC4O)ncnc32)C(O)C1O
CC(C)(C=O)CSCCC(=O)O
Cc1ccc(CC2CCCN2C(=O)N2CC(C3CC3)CCC2=O)cc1
CC(=CCCC(C)=C(C)C)CCC=CCCC(C)CCCC(C)CCCC(C)CCCC=O
Cc1ccc(S(=O)(=O)N2CCCC(C(=O)Nc3cccc4cccnc34)C2)c(C)c1
COC(=O)N(C)CC1OCc2cn(nn2)CCCC(=O)N(C(C)CO)CC1C
Cc1oc(-c2cccc([N+](=O)[O-])c2)nc1-c1cc2ccccc2c(=O)o1
CCc1nc(CN2CCC3(CC2)CC(c2cccnc2)CO3)no1
CC(=O)Nc1nc2ccc(C(=O)NCC3CCC(C(=O)N4CCCC4)CC3)cc2[nH]1
CC1(C)OC(=O)N(CC(=O)Nc2ccc3c(c2)CCC3)C1=O
CCC1(CO)CN(N(C(=O)c2ccc(Cl)c(Cl)c2)c2c(F)cccc2F)C1
O=C(c1ccccc1)c1cccc(-c2nccn2-c2cccc(NC3CC3)n2)c1
COc1ccc(CNCCC(C)(C)NCC(O)c2ccc(O)c3[nH]c(=O)sc23)cc1OCCCCCc1ccccc1
CCN(c1ccccc1)S(=O)(=O)c1ccc2c(c1)c(=O)n(C)c(=O)n2C
O=C(C=Cc1ccc(Cl)cc1)NC(=S)NC1CC1
CN1CCN(c2cc(NC(=O)NCc3ccncc3)ccc2Cl)CC1
COc1ccc(Cc2nn3c(=O)cc(C)nc3s2)c(OC)c1
Cc1cc(-c2nnc3c4ccccc4c(-c4ccsc4)nn23)cs1
CC(C)C1NC(=O)C(Cc2ccc3ccccc3c2)NC(=O)C2CCCN2C(=O)C2CCCN2C(=O)C(Cc2ccccc2)NC(=O)C(Cc2c[nH]cn2)NC1=O
COc1ccccc1OCCN1CCN(c2ncccn2)CC1
COC(=O)c1ccc(COC(=O)C(C)n2nnc3ccccc3c2=O)cc1
CC1(C)CC(=O)c2c(-c3ccc(Cl)cc3)c3c(-c4ccccc4)c(-c4ccc(Cl)cc4)c(=O)n(-c4ccccc4)n3c2C1
Cc1ncc([N+](=O)[O-])n1CCNCC(=O)NCCc1ccccc1
CCOc1ccc(CCN)cc1OCc1ccc(C(=O)O)cc1
CCc1cc(CC)n(-c2ccc(N)c(NC(=O)c3ccccc3)c2)n1
CCOC(=O)C1=CSC2(C(=O)OCC)CC(=O)N(Cc3cccc4ccccc34)C(=N)C12
FC(F)(F)c1ccc(N2CCNCC2)c(NCc2ccncc2)c1
CCOC(=O)c1oc2ccccc2c1COc1ccccc1
COc1ccc(-c2csc(C(C)NC(=O)C3CCCN3C(C(=O)C(C)C)n3cnc(-c4ccccc4)n3)n2)cc1
Cc1cc(C)cc(N2C(=O)CSC23C(=O)N(CC(=O)NC2CCCc4ccccc42)c2ccccc23)c1
CCC(CC)N=C(NO)c1ccc(C)nc1Oc1c(Cl)cccc1Cl
COCCOCn1cc(CNS(C)(=O)=O)c2ccccc21
CCCc1nc(I)c(C(N)=O)n1Cc1ccc(-c2ccccc2C(=O)OC)cc1
CC1(N)CC1C(=O)OP(=O)(O)NC(C#Cc1ccccc1)c1ccccc1
O=c1[nH]c2c(O)ccc(CCNCCCS(=O)(=O)NCCc3ccc(O)cc3)c2s1
CNC(=S)NNC(=O)c1nn2c(C(F)(F)F)cc(C)nc2c1N
Cc1ccccc1CCNCCC(=O)NCC(=O)Oc1ccc(Cl)cc1
O=C(C=Cc1cccc2ccccc12)NCCOc1ccccc1
c1ccc(Nc2cc3nc4ccccc4n(-c4ccccc4)c-3cc2=NCCCC2CCCN3CCCCC23)cc1
COc1ccc(CN(C)CC2OCCO2)c(OC)c1
CCCC(NC)OON=C(C=O)c1csc(N)n1
CC(=NNC(=O)c1nc(-c2ccccc2)no1)c1ccc(C)cc1
CC(=O)c1ccc(NS(=O)(=O)c2cc(C(=O)N(C)CC(=O)Nc3ccccc3)ccc2C)cc1
O=C(OCc1cccc(Cl)c1)Oc1ccc2c(c1)OCO2
Fc1cccc(-c2nc(CC3CN(Cn4ccnc4)CCO3)co2)c1
COc1ccc2c(c1O)CCC1C2CCC2(C)C(OC(C)=O)CCC12
[O-][S+]1N=C(c2ccc(-c3ccccc3)cc2)Nc2cccc(Cl)c21
C=CCC(C)C(CCCC)C(CCC(C)O)CC(C)C
CC1CN(S(=O)(=O)C2CN(C(=O)O)C2)CC12CCN(C)C2=O
Fc1cc(C(F)(F)F)ccc1Nc1nc(-c2ccccc2)cs1
COc1ccc(CCC(=O)NC(C=O)CCCN=C(N)N)cc1
Cc1ccc(Cc2ccc(C=Nc3ccc(C(=O)O)cc3)cc2)c(C)c1
O=C1CN(Cc2ccccc2)CC(O)CN1C(=O)c1ccc(C(F)(F)F)cc1
CCn1cc(-c2ccnc(Nc3ccc4[nH]ncc4c3C)n2)c(C)n1
CC(C)(C)c1nn2c(=O)cc(COc3ccccc3NC(=O)c3ccccc3)nc2s1
C=CCCCCC1CC(=O)C(NCc2ccc(N3CCCC3)cc2)C(O)C1
CC(O)C1C(=O)N2C(C(=O)O)=C(c3ccc4c(c3)-c3ccc(C#N)cc3C4=O)CC12
CC(CCCCCCC(=O)O)CCCc1ccc(CCCCCCC(=O)Oc2ccccc2)s1
O=C(NN=Cc1ccccc1[N+](=O)[O-])C(O)(c1ccccc1)c1ccccc1
COCC(=O)NC1(C(F)F)NC(=O)C(=O)NC1=O
CCCC(=O)OC(COP(=O)(O)COC(C)C)OC(=O)CCC
COc1ccc(CNC(=O)c2ccc(C[S+]([O-])Cc3ccccc3Cl)o2)cc1
O=C1CC(C2OC(CO)C(O)C(O)C2O)SC(=Nc2ccccc2)N1C(=O)NN=Cc1ccc(O)cc1
O=C(COc1ccccc1)NCc1ccc(N2CCCC2)cc1
O=c1c2c(n(CCc3ccccn3)c3ccccc13)CCCC2
CCCS(=O)(=O)NCCOc1ccc2c(c1)C(C1(c3ccc(Cl)cc3)CCC1)N(C)CC2
Cc1cc(C=C2C(=O)N(CC(=O)O)c3ccccc32)c(C)n1-c1ccc(Cl)cc1
CCCCn1nc(C)n2cnc(-c3ccc(OC)cc3)c2c1=O
Cc1ccc(NC(=O)COC(=O)c2nn(C)c(=O)c3ccccc23)cc1Cl
C(=Cc1ccc(-c2cccnc2)o1)c1ccccc1
CC(Oc1ccc(-c2c(-c3ccc(OCC(=O)O)cc3)c3cc(OC(F)(F)F)ccc3n2C)cc1)C(=O)O
O=C(CCOCC(=O)c1ccc(Cl)cc1)NC(=O)c1cccnc1
Cc1cc(=O)oc2cc(OCC(=O)NCCN3CCOCC3)ccc12
CCCOC(=O)CC(=O)NCCc1ccc(S(N)(=O)=O)cc1
O=C(NN=Cc1ccc(O)c(O)c1)c1ccc(-c2nc3ccccc3o2)s1
COc1ccc(OC)c(Oc2c(Cl)cnn(Cc3nnnn3C)c2=O)c1
Cc1nc(C(F)(F)F)c(C(=O)N2CCCN(c3nccnc3C#N)CC2)s1
CCCc1nn(-c2ccc(C)cc2)c2[nH]c(CN3CCN(C(C)C)CC3)nc(=O)c12
Cc1sccc1C(=O)N1CCC(c2cccc(NCCc3ccccc3F)c2)CC1
COc1cccc(C=Cc2cccc(OC)c2OC)c1O
C=CCSc1nc2sc3c(c2c(=O)n1Cc1ccco1)CC(C)(C)OC3
O=C(C=Cc1ccc(C(=O)O)cc1)Nc1ccc(F)cc1
CC(=O)C(CC=CCCC(=O)OCNC(O)CCC(OC(=O)Nc1ccccc1)C(C)(C)C)C(=O)NC(=O)CCc1ccccc1
Cc1ccc(OCC(=O)NCCc2ccc(N3CCCC3)cc2)cc1
N#Cc1cnc(C(N)=O)c(NCc2ccccc2)n1
Cc1ccc(Nc2ncnc3onc(-c4ccccc4)c23)cc1
CC(C)(C)OC(=O)NC(Cc1c[nH]c2ccccc12)C(=O)Nc1nc(CNC(=O)C=Cc2c[nH]c3ccccc23)cs1
CC(Cc1ccc(Cl)c(Cl)c1)NCc1cccc2[nH]ccc12
Cc1ccsc1C(=O)OOCCC1COC1
CC(NCc1ccccc1)C(=O)n1ccnc1-c1ccc(C(C)(C)C)cc1
Cc1cccnc1CNCC(=O)OCCC(=O)Oc1ccccc1
O=c1c(C=Cc2ccc(Cl)cc2)coc2ccccc12
Fc1ccc(NNc2ccc(-c3cccc(C(F)(F)F)c3)cn2)cc1CCC1CCCC1
CC(CCc1ccc(O)cc1)c1csc(NC(N)c2ccc(OOc3cccc(CCc4ccccc4)c3)cn2)n1
Cc1ccc(C(C)(NC(=O)c2cn(C)nc2C(F)(F)F)c2ccccc2)cc1
CC(C)c1ccc(C=CC(=O)C2CCCN(C(=O)Nc3cccc(OC(F)(F)F)c3)C2)cn1
CCCn1c(=O)n(CCC(=O)Nc2sc3c(c2C(=O)O)CCCC3)c2ccccc21
Cc1ccc(C(=O)N2CCN(CC(=O)NCCc3ccccn3)CC2)cc1
COCCCCCc1nc(-c2ccc(F)cc2)c(-c2ccnc(NC(=O)C=C(O)CCC(=O)O)n2)n1C
O=C(CN1C(=O)NC2(CCCc3[nH]c4ccccc4c32)C1=O)NCc1ccccc1F
CCOC(=O)C(=O)Nc1nc2n(n1)C(c1ccc(F)cc1F)C(C(=O)NCCc1ccccc1)=C(C)N2
CC1CCC(C(C)C)C(OC(=O)c2ccc(Oc3ccc(OC(F)F)cc3)cc2)C1
CN1CCN(CC2CCCN2C(=O)c2cc3cc(C(F)(F)F)ccc3[nH]2)CC1
Cc1cccc(OCC(=O)Nc2nc3ccccc3[nH]2)c1
COc1cc(C(C=CC(=O)CC(C)(C)C)OC)ccc1O
Cc1ccc(C=Nc2ccccc2S(N)(=O)=O)cc1
COc1ccc(C2CC=C(C(=O)Nc3ccc4c(c3)CN(C)CC4)C2)cc1
COCC(=O)Nc1nc2c(s1)c(=O)c(C(=O)O)cn2-c1ccc(C)cc1C
O=c1c2ccccc2nnn1-c1ccc2c(c1)OCO2
OCCNc1cc(-c2ccc[nH]2)nc(-c2ccco2)n1
CC(Oc1ccc(NCc2ccc(CCC(=O)n3nc(-c4ccc(F)cc4)cc(N)c3=O)cc2)cc1)C(=O)O
O=C1Nc2ccc(F)cc2C12NC(O)CC(O)C21CCCCC1
Cc1cc(C)c(-n2c3ccccc3c3nc(N)n(CC(F)(F)F)c(=O)c32)c(C)c1
COc1ccc2c(c1)C(=NOCCN1CCN(C)CC1)c1ccccc1-2
COc1ccc(Cn2c(SCC(=O)N3CCOCC3)nnc2-c2ccc(Cl)cc2)cc1
CN1CC2CC1CN2c1ccc(-c2ccnc3c(-c4cccc5[nH]ncc45)c(-c4ccncc4)nn23)c(F)n1
CCC(=S)Oc1ccccc1ON1CCC(c2cccc(F)c2)=N1
COc1ccc2c(OC3CC(C)(C)N([O])C(C)(C)C3)cc(-c3ccccc3)nc2c1
CCC(O)CC(C(C)=O)C(OCC=O)OC(C)=O
Cc1cc(OCC2CCCCC2)ncn1
COc1ccc(-c2cc3ncccc3c(NCc3ccccn3)n2)cc1OC
COc1ccc(C(=O)C=Cc2ccc(Cl)cc2)c(O)c1
Cc1ccc(NC(=O)C(S)C(=O)O)cc1C
COc1ccc(-c2ccc(C#N)cc2)cc1
N#CC(=Cc1ccc(-c2ccccc2)cc1)c1nnc2n1CCCCC2
CC1CCC(C)N1Cc1c2c(nc3c1CCCC3)CCCC2
Cn1cc(-c2ccccc2-c2ccc3[nH]nc(N)c3c2)cn1
CCC1(c2ccc(F)cc2)Oc2ccccc2-n2cccc2C1=O
CCOC(=O)C=CC=CCOc1cc(C=CC(C)=CC2=C(C)CCCC2(C)C)ccc1OCC
CS(=O)(=O)c1ccc(Oc2ccc(Cl)c(C(=O)NC3CCN(Cc4ccccc4)CC3)c2)cc1
O=C(CSc1nnc2c(n1)[nH]c1ccc(Br)cc12)Nc1cccc2ccccc12
O=C(CC1CC2c3cc(NS(=O)(=O)c4cc(F)ccc4F)ccc3OC2C(CO)O1)NCCc1ccccn1
Cc1nc2cccc(Nc3ncc(C#N)c(NC4CCCCC4)n3)c2[nH]1
CCNCc1ccc(Cl)cc1NCC(=O)CC(=O)Oc1ccccc1
CCCCCCC(=O)NC(CC(=O)Nc1ccn(C)n1)Cc1ccccc1
CCNNC(CC(=O)CC(=O)CC)N(SC(C)(C)CC(=O)O)C(c1ccccc1)c1ccccc1
CSc1ccc2oc(C(O)(c3ccc(F)cc3)C(F)(F)F)cc2c1
Cn1c(CC2CCCN2CNCc2ccc(F)cc2C(F)(F)F)cc(=O)n(C)c1=O
COc1ccc(Cl)cc1N1CCN(CCCCNC(=O)c2cc(C(F)(F)F)nn2C)CC1
CSc1cnc2nc(N)nc(N)c2n1
O=C(CN1CCN(c2ccc(F)cc2)CC1)Nc1ccc2ccccc2c1
Cc1ccc(CNC(=O)S(=O)(=O)c2cccc(NN3CC(C)OC(C)C3)c2)c(C)c1
Cc1ccc(-c2cc3ccccc3[n+](C)c2)cc1
OCCCCn1nnc(-c2ccccc2NCc2ccc(Cl)cc2Cl)n1
c1ccc(Cc2nnc3n2N=C(c2ccccc2)CS3)cc1
CCC(=C(c1ccncc1)c1ccncc1)c1ccccc1
C(=C1NC2=C(c3ccccc3N1)N1CCCC21)C1=C2CCCC2CCC1
Cc1cccc(N(C(=O)c2ccc(O)cc2)S(=O)(=O)c2sc3c(=O)n(C)c(=O)n(C)c3c2C)c1
CCOc1ccccc1C(=O)N1CCOC2(CCCCC2)C1
CCCCCCc1c(C(C)CC(=O)O)cc(O)c(Cl)c1CCC(=O)O
COc1cc(CN2CCOCC2)cc2cc(C(=O)N3CCC(O)(CCl)CC3)oc12
COc1ccc(F)cc1C(=O)c1c(C)n(C(C)C(=O)NCc2cccc(C(F)(F)F)c2)c2cc([S+]([O-])C(F)(F)F)c(C#N)cc12
O=C(O)CCC(O)c1cccc(NCCCC(=O)CNc2ccc(-c3ccccc3)cc2)c1
O=C(c1ccccc1)N(CCI)c1ccc(OCCI)cc1
COc1ccc(C=NNC(=O)CNC(=O)c2ccncc2)cc1OC
CCn1c(=O)cc(O)c2[nH]c(C)nc21
O=S1(=O)CC(CCc2ccccc2)C(O)C(NCc2ccccc2)C1
Cc1ccc(COc2ccc(-c3ccc4ncc(C(=O)O)n4n3)cc2)cc1
CC(C)(C)Nc1nc(-c2ccc(OC(F)(F)F)cc2)nc2ccc(Br)cc12
COc1cccc(OC)c1C(=O)Nc1nc(-c2ccccc2)nc2ccccc12
CN1CCN(CCCN2C(=O)C3NCCN3c3c(Cl)cccc32)CC1
O=C(COC(=O)c1ccccc1)Nc1cccc(-c2nc3ccccc3o2)c1
COc1c2c(cc3oc4c(c13)C(=O)C=CC4=O)OC(C)(C)C=C2
CCOC(=O)C(C=Cc1cccc(-c2ccc(-c3noc(=O)[nH]3)cc2)c1)CC
CCOCCOC(=O)C(NCC(=O)C1=CCCC1)C(=O)C(=O)c1nc(S)[nH]c(=O)c1C(=O)Nc1cc(Cl)ccc1OC
CCOc1cc2ncc(C#N)c(Nc3ccc(F)c(Cl)c3)c2cc1NC(=O)C=CCN(O)CCN(C)C
O=c1cc(N2CCOCC2C=NOCc2cc(C#Cc3ccccc3)ccc2Sc2ccc3ccccc3n2)c2ccccc2o1
COc1ccccc1OCCOC1CCCCC1O
CN1CCN(c2nc(NN=Cc3ccc(N(C)C)cc3)nc(Nc3ccc(Cl)cc3)n2)CC1
O=S(=O)(NCC1CCCO1)c1ccc(-c2ccc(Cl)cc2Cl)cc1
Cn1cc(CC2CN(CCBr)CCN2CC2CC2)cn1
COC1=CC2(C=Cc3ccccc32)C=C(C)C1=O
CCC(C)Nc1nc(N)nc(NCCO)n1
COc1ccccc1NCC(=O)Oc1ccc(N2C(N)=NC(N)=NC2(C)C)cc1Cl
CN1CCN(c2ccc(C(=O)OCC3CCNC(NC(Cc4ccc(Cl)cc4)C(=O)NC(=O)c4ccccc4)C3)cc2)CC1
COc1ccc(OC)c(NS(=O)(=O)c2ccc(C(=O)N3CCN(Cc4ccccc4)CC3)cc2)c1
O=C(NNC(=O)c1cccc(Br)c1)c1ccc(Cl)cc1
CCOC(=O)CCCCCCCCN1C(=O)C(CCOc2cccnc2)NC(=O)C1CCCc1ccc2c(c1)OCC=C2
O=C(CSc1nnnn1-c1ccc(Cl)cc1)N1N=C(c2ccc(Cl)cc2)CC1c1ccco1
CCOC(=O)COc1ccc2c(=O)c3ccccc3oc2c1C
CC1=CC=CC2=C([NH])C=CC(C(F)(F)F)=CC=C1C(=O)C=C(NCCO)SCSc1nc2c(-c2ccccc2)[nH]1
O=C(NCc1ccc(N2CCCC2=O)cc1)Nc1ccccc1C(=O)O
COc1ccc(S(=O)(=O)c2n[nH]c(SCc3ccc(F)cc3)nc2=O)cc1
O=S(=O)(Nc1cccnc1)c1ccc2c(-c3ccc(C(F)(F)F)cc3)cccc2c1
CCC(=O)NCC1(CO)CC=C2c3ccc(O)cc3CCC21C
Cc1cc(C)cc(C(O)CO)c1
COc1cc2ncnc(Nc3cc(C)[nH]n3)c2cc1OC
O=C(NN=Cc1ccc(Oc2ccc(O)cc2)cc1)c1cnccn1
CC(OC(=O)c1cc2c([nH]c3ccccc32)c(=O)c2ccccc12)C(=O)N1CCOCC1
CCCCN1C(=O)C(=O)c2ccccc21
O=C(CCc1ccc(F)cc1F)c1ccccc1OCC(O)CN1CCN(c2ccc(F)cc2)CC1
COc1cc2cc(-c3nc4ccccc4o3)c(=O)oc2cc1OCCCCCCl
CCNc1nc(NCCN2CCN(C)CC2)c2c(n1)c(C)nn2CC
CN(C)CC(=O)C(=O)c1ccccc1N1CCN(NC(CCCN=C(N)N)C(=O)NC(CCCN=C(N)N)C(=O)NC(Cc2ccccc2)C(N)=O)CC1
CCCn1c(SCC(=O)c2ccc(OC)c(OC)c2)nc2c1c(=O)n(C)c(=O)n2C
Cc1cccc2cc(NS(=O)(=O)c3ccccc3)c(=O)n(CC(=O)N3CCCC3)c12
COc1cc(CSc2nnc(NC(=O)Nc3ccccc3)s2)cc(OC)c1OC
CCC(C)C(NC(=O)C(NC(=O)OC(C)(C)C)C(C)(C)C)C(=O)Nc1cccc2ccccc12
CCSCCCC(c1ccc(F)cc1)N(N)C(=O)c1ccccc1OC
Oc1ccc(C(c2c[nH]c3ccc(Br)cc23)c2c[nH]c3ccc(Br)cc23)cc1
N#Cc1cccc(-c2cc(NCCO)ncn2)c1
COc1ccc(-c2c(C(F)(F)F)nn(C)c2SC)cc1CNCCc1cccs1
O=C(C=Cc1ccc(-c2ccc(O)cc2)o1)c1ccc(Cl)c(Cl)c1
CN1CCc2ccc(NC(=O)NCc3ccc(C(F)(F)F)cc3)cc2C1C1CCNCC1
CNc1ncnc2c(CCc3cc(S(C)(=O)=O)ccc3OC)cccc12
Cn1cnc2cc(-c3ccc(N4CCOCC4)cc3)nc(NCc3ccoc3)c2c1=O
COc1ccc(O)c(C=C2C(=O)N(c3cccc(F)c3)c3ccc(OC)cc32)c1
CCCCCCCn1nc(-c2ccc(Cl)cc2)c2ccccc2c1=O
CCCCC(=C(C(=O)c1ccc(F)cc1N1CCCCC1)n1cncn1)C(O)C(C)C(CC)C(=O)Nc1nccs1
O=[N+]([O-])c1ccc(S(=O)(=O)N2CCc3cc(O)c(O)cc3C2)cc1
O=C1Nc2c(O)cc(Br)cc2C1=O
O=C(NCc1ccccc1Br)c1ccc2c(c1)Nc1cc(C(F)(F)F)ccc1S2(=O)=O
CCON=C1CCC(OCC#Cc2ccc3c(c2)oc(=N)c2ccccc23)OC1(C)C
CC(C)(C)NN(C(=O)c1cccc(Br)c1)C(=O)c1ccc(O)c([N+](=O)[O-])c1
S=c1[nH]nc(CCc2cccc(-c3csc(NNc4nnc(-c5ccccc5)o4)n3)n2)o1
O=C(NC(=O)C(Cc1ccccc1)N1CCCC1C(=O)Nc1ccc(OC(F)(F)F)cc1)C1CCCC1
CN(C)c1cccc2c(S(=O)(=O)NC(Cc3ccccc3)C(=O)N3CCC(CCC(N)=O)CC3)cccc12
CC(=NOCCOCCn1cnc2ccccc21)c1ccc(C(F)(F)F)cc1
COc1cc(C(=O)NC(C)C)ccc1Nc1ncc(C(F)(F)F)c(Oc2cccc3c2C(=O)N(C)C3)n1
O=C(Nc1ccccc1-c1nc2ccccc2[nH]1)c1cccnc1NN=Cc1ccc(Cl)cc1
Cc1ccsc1CCC(=N)OC#N
C=C(CN)CC(=Cc1ccc(Cl)cc1)c1ccccc1
CC(C)c1ccc(N2CCC3(CC2)OCCO3)cc1
Cc1nn(CCC(=O)Nc2ccc3c(c2)OCO3)c(=O)c2ccccc12
CC(C)N1C(=O)C(O)(CC(=O)c2cccc(F)c2)c2cc(Cl)ccc21
CCCc1c(OCc2ccc(-c3ccccc3-c3nn[nH]n3)cc2)ccc2c(=O)cc(C(=O)O)oc12
CC(C)CC(C(=O)NC1CCCN(Cc2ccccc2C(F)(F)F)C1)n1cc(C(N)=O)c(Nc2cccc(C(F)(F)F)c2)n1
CC(C)(C)c1ccc(C(=O)NN2C(=O)C(=Cc3ccc(O)cc3)SC2c2ccc(F)cc2)cc1
N#Cc1ccc(C(=O)NCC2CCN(Cc3ccc(C(F)(F)F)cc3)CC2)cc1
O=C(C=Cc1ccc(Cl)c(Cl)c1)N1CCN(c2ccc(NS(=O)(=O)c3ccc(NC(=O)N4CCOCC4)cc3)cc2C(F)(F)F)CC1
CN(Cc1c(-c2ccccc2)nc2n1CCN(C(=O)Nc1cc(C(F)(F)F)ccc1Cl)C2)C(=O)C(C)(C)C
Nc1ccc(C=Cc2nnc(-c3cc(C(=O)O)nn3-c3ccc(Cl)c(Cl)c3)o2)cc1
CC(C)=CC(=O)c1ccc(O)c(CC=Cc2ccc(F)cc2)c1
CN(C)C(=N)c1ccc(NC(=O)c2c(C=Cc3ccc(C(=N)N)cc3)n(C)c3ccccc23)c(C(=O)NCCC(=O)Nc2ccc(NC(N)=NC3CCCCC3)cc2)c1
Cc1cccc2c1C(=O)N1CCc3c([nH]c4ccccc34)C1C2CCNC(=O)c1cccnc1
COc1ccc2c(=O)c3c([nH]c2c1)OCCN(Cc1ccc(F)cc1)C3
Cc1c(Cl)cccc1N(CC(O)Cn1cc([N+](=O)[O-])cn1)S(C)(=O)=O
CCc1oc(-c2ccc(Cl)cc2Cl)nc1-c1nnc(-c2ccccc2)o1
OC1C(c2ccc3c(c2)OCO3)CN(Cc2ccc(Cl)cc2)C(c2ccccc2)C1n1cncn1
Cc1ccc(-n2nc3c(c2NC(=O)c2ccco2)CS(=O)(=O)C3)cc1
COc1cc(-c2ccc(CCN3CCN(c4cccc5c4OCCO5)CC3)cc2)cc(OC)c1OC
N#CC1CCCN1C(=O)C1CC(c2cc(F)cc(F)c2)=NO1
CCc1cc2c(N3CCN(C(=O)Nc4ccc(F)cc4)CC3)ncnc2s1
CCOc1ccc(-n2c(C)c3c(C)nnc(-c4sccc4N)c3c2C)cc1
COOc1ccc(F)c(C(=O)CCCN(C)C)c1
CC(C(=O)NCc1ncc(-c2ccccc2)o1)c1ccc(N2CCCC2)c(F)c1
COc1ccc(C(c2ccc(OC)cc2)(c2ccc(OC)cc2)n2ccnc2)cc1
O=C(c1ccc(S(=O)(=O)Nc2ccccc2)cc1)N(Cc1ccco1)C1CCS(=O)(=O)C1
COc1ccc(C(=O)NCCc2ccc(S(N)(=O)=O)cc2)cc1OC
COc1cccc(-n2c(=O)n(Cc3cccs3)c(=O)n(-c3ccc(C(=O)O)cc3)c2=O)c1
CN(CC1CCN(CCCO)CC1)C(=O)c1cccs1
Cc1c(C)c2ccc(OCc3ccccc3)cc2oc1=O
CCS(=O)(=O)c1ccccc1-c1nnc(SCc2ccccc2)n1N
COc1ccc(-n2c(C(C)=O)ccc2C(C)=O)cc1
C#CCOC(=O)c1ccc(NC(=O)c2cnn3cccnc23)c(OC)c1
CCC1(O)C(=O)OCc2c1cc1n(c2=O)Cc2cc3ccccc3nc2-1
COc1nc2c(CCCN3CC4(CCN(Cc5ccccc5)C4)C(O)(c4cccc(Cl)c4)C3)cccc2o1
CC(C)C=NNC(=O)c1nnn(N2CCN(c3ccccc3)CC2)c1CCc1ccccc1
COc1ccc2c(c1)CCN2CCC1COc2ccccc2O1
COc1ccc(OC)c(Cn2cncc2CNCc2ccc3c(c2)OCO3)c1
COCC1(COC)Oc2ccc(C#N)cc2C(Nc2ccc(=O)n(C)n2)C1O
CCC=CCC=CCC=CCC=CCC=CCC=CCCCC(=O)OCC
CC(=O)c1cc2ccccc2c2nc3ccccc3n12
COc1ccc2occ(CC3CCN(C4CCOC4)CC3)c2c1
CCCc1c(OC(=O)c2ccc(CC3CCCC3)o2)ccc(C(=O)C2CC2)c1O
COc1ccc(S(=O)(=O)N2CCCN(Cc3cc(-c4cc(C)no4)nc(CCc4ccccc4)n3)CC2)cc1
OCC1OC(n2cnc3c(NCCCNc4nc5ccccc5s4)ncnc32)C(O)C1O
O=c1ccn(CC(O)COc2ccc(-c3ccccc3)cc2)c(=O)n1-c1ccccc1
COc1cccc(C(O)C2CCN(Cc3cccnc3)CC2)c1
COc1cc(C2NC(=NS(N)(=O)=O)N(Cc3cccc4ccccc34)C2=O)cc(OC)c1OC
OC(CN(Cc1cccc(Cl)c1)c1ccccn1)C(F)(F)F
C#CCCCC(C=O)CCl
CC(=NOCCc1nc(=O)c2ccccc2[nH]1)c1cccnc1
Cc1cc(S(=O)(=O)N(C)c2ccccc2)c2c(n1)sc1cc([S+](C)[O-])ccc12
Cc1ccc(CN=C(N)NO)cc1
Brc1cccc(COc2ccc3cccnc3c2)c1
Cc1ccc2nc(-c3cccc(C)n3)c(NC3CCCCC3)n2c1
CCC(C)C(C(C)C)C(C)(CC(C)(O)C(C)C(CC)C(C)C(=O)c1ccc(C)o1)OC
COc1nc(-c2cccc(F)c2)c2c(=O)[nH][nH]c2n1
CC(C)Cc1csc(NC(=O)Nc2ccccn2)n1
O=C(CN1CCN(CCCC(=O)Nc2ccc3ncccc3c2)CC1)NC1=NS(=O)(=O)c2ccccc21
C=CC(=O)OC(C)C(C=C(CCC=C(C)C)CC(C)C)C(=C)OC(C)=O
CCC1(CC)CC(NC(=O)Nc2ccc3[nH]ncc3c2)c2ccccc2O1
CCCN(CCO)Cc1nc2c(OC)cc(C=CC(=O)NO)cc2n1C
O=C(Nc1ccccc1N1CCOCC1)c1cccc2c1C(=O)c1ccccc1-2
CCC(C)n1c(=N)c(S(=O)(=O)c2ccc(C)cc2)cc2c(=O)n3cc(C)ccc3nc21
COc1ccc(-c2nc(CNC3CCN(Cc4ccccc4)C3)co2)cc1
C=C(CC1CN(CC(=O)NCCCN2CCN(C)CC2)C(=O)c2ccccc21)c1ccc(C)cc1
Cc1cc2nc(-c3ccc(C(=O)O)cc3)[nH]c2cc1C
CCCC(C)(C)CCC(CC)(CC(C)CC)C(O)(CCO)C(C)C
C=CC(NC(=O)c1cccs1)c1ccc(C(C)(C)C)cc1
COc1cccc(-n2c(Nc3ccccc3OC)c3c(C)n[nH]c3nc2=O)c1
CC(C=NNC(=O)C(=O)Nc1ccc(C(=O)O)cc1)=Cc1ccc(Cl)s1
CCC1CC(=O)N(c2ccc(OC(=O)Nc3ccc(NC(=O)C=Cc4ccccc4C)c(C(=O)c4ccccc4)c3)cc2)C1
CCC(C)NCC(O)COc1ccc2c(=O)c3ccccc3oc2c1
CCNC(=O)Nc1cc(CNC(=O)N2CC(C)(C)c3cc(Cl)cc(Cl)c32)cc(N2CCOCC2)c1OC
CCC(C)C(C)CNC(=O)c1ccncc1
N#[N+][N-]C1CC(n2cnc3c(N)ncnc32)OC1COP(=O)([O-])O
O=C(CC(O)C(O)CO)C(O)COc1ccc(C=C2OC(=O)C(c3ccc(O)cc3)C2=O)cc1
COc1ccc(CNC(=O)CCc2c(C)nc3nc(-c4ccccc4)nn3c2C)cc1OC
COc1cc(OC)c2c(c1)OC(c1ccc(O)c(O)c1)C(OC(=O)c1ccc(NC(=O)CCNC(=O)C=Cc3ccc(O)c(O)c3)cc1)C2=O
CN(C)N1CCCC(c2c(CS(C)(=O)=O)cnn2-c2ccccc2)C1
COc1ccc(C(=Nc2ccnc3ccccc23)Nc2ccc(Cl)cc2)cc1OC
COc1ccc(S(=O)(=O)n2cc(NC(=O)c3ccccc3-c3ccccc3)c3ccccc32)cc1
O=C(NC1CCCCC1NC(=O)c1cc2ccccc2o1)c1ccc(-n2cccc2)cc1
COc1cc(NC(C)CCCN)c2nccc(C)c2c1Oc1cccc(Cl)c1
CC(=O)NNc1nccc(C#Cc2ccc(CC(C)S(C)(=O)=O)cc2)n1
C=C(CC)C1C=C(C=O)C(C)C1
COOC(CC=CC=C(C)C(N)=O)C(C)=CC(C)C(O)C(CCC(C)C)OC
CC(C)Cc1cc(NC(=O)N2CCN(c3cccnc3)CC2)on1
Cc1cc(C)n(C(=O)CN(c2ccccc2)c2ccccc2)n1
O=C(Cc1cc(NN2CCCN(Cc3ccccc3)CC2)ccc1Br)c1ccccc1S(=O)(=O)Cl
O=C1CC2CC1C(C=Cc1cccc(Cl)c1)C(=O)N2Cc1c[nH]c2ccccc12
CCc1c(C(=O)NCCCN2CCN(c3cccc(Cl)c3Cl)CC2)nc(-c2ccc(Cl)cc2)n1-c1ccc(Cl)cc1
CCc1ccc(C(=O)NC2CCN(Cc3ccccc3)CC2)cc1
CC[N+](C)(CI)C1=NSC(C)OC1
CCN(C)c1nc(-c2ccc(C(C)NC(=O)c3ccccc3N3C(=O)c4ccccc4C3=O)cc2)cs1
Cc1ccc(S(=O)(=O)Nc2ccc(-c3c(C)oc4ncnc(N)c34)cc2)cc1
Cc1ccc(-n2cnc3c(NC4CCCC4)ncnc32)cc1
COc1cc(-n2c(SCC(=O)Nc3ccc(Cl)cc3)nnc2-c2c[nH]c3ccc(Cl)cc23)c(OC)c(OC)c1OC
Cc1cccc(S(=O)(=O)NC(=O)C2CCN2C#N)c1
CCn1nc(C)c2ncnc(Nc3cccc(OCc4cccc(F)c4)c3)c21
CCOP(=O)(NC1CCCCC1)Oc1ccc(Br)cc1
CCCC(=O)Nc1nc2cnc(Oc3cccc(F)c3)nc2n1C1CCCC1
COc1ccc(C=C(C#N)c2nc3ccccc3[nH]2)cc1OC
CC(C)(C)NC(C(=O)N(C(=O)CCC(=O)Nc1ccccn1)c1ccccc1F)c1ccco1
CC(C)(C)c1nnc(SCC(=O)NNC(=O)c2cc3ccccc3cc2O)n1NC(=O)c1ccccc1
COc1ccc(OCC(=O)Nc2nc(-c3ncccn3)ns2)cc1
O=C(NN=Cc1cccs1)c1ccc(Br)c([N+](=O)[O-])c1
COc1cccc2c(C#N)c(C(=O)N3CCN(c4ccc(F)cc4)CC3)oc12
O=c1c(-c2ccc(F)cc2)coc2cc(O)ccc12
CCCC(C)(CC(C)CC)OOC(C)CCO
C[N+](C)(C)CCCCCC(C#N)CCO
O=C(c1ccc(Cl)cc1)c1ccc(-c2csc3ncnc(Nc4ccc(F)c(Cl)c4)c23)cc1
NC(=O)c1ccccc1C[S+]([O-])c1nc(N)c2ncn(C3OC(CO)C(O)C3O)c2n1
O=C(Nc1c(Br)ccc2ccccc12)c1[nH]c2cc(O)ccc2c1-c1ccccc1
Cc1sc2ncn(CC(=O)N3CCN(Cc4ccccc4)CC3)c(=O)c2c1C
c1ccc2c(c1)CCN(c1cc[n+](Cc3ccc(-c4ccc(C[n+]5ccc(N6CCc7ccccc7C6)cc5)cc4)cc3)cc1)C2
COc1ccc(Cl)c(Oc2nc(C)ccc2C(=NCCn2ccnc2)NO)c1
CN(C)CCc1cccc2c1CC(OC(=O)C=Cc1ccccc1)CO2
N#CC(c1ccccc1)c1cccnc1
CC(C)C(=O)NC(c1ccco1)c1cc(Cl)c2cccnc2c1O
Cc1cc(O)c2c(c1)C(CC1CCCC1)CCCCC2C
Cc1ccc(C(CNS(=O)(=O)c2ccc(C)cc2)N2CCc3ccccc32)cc1
COc1ccc(-c2nnc(SCC(=O)NC3CCCC3)n2C)cc1Cl
Cc1ccc(C=Cc2nc3ccccc3c(=O)n2CCc2ccccc2)cc1
Cc1cc2nc(-c3ccc(NS(=O)(=O)c4ccc(Cl)cc4)cc3)[nH]c2cc1C
CN(C)C(=O)c1c(O)c(-c2cccc(I)c2)nc2ccccc12
CCC(O)C(CCCC1=CC(=O)OC1)C(CC)C(C)C
O=C(CC1CCCC1)NC(Cc1ccccc1)C(=O)NCCc1c[nH]cn1
CCCCC(C)C(=O)N(N)c1ccccc1
Cc1ccc(Cl)cc1Nc1nc(-c2ccc(NC(=O)c3c(C)noc3C)cc2)nc2c(C(N)=O)cnn12
CCSc1nnc(CC(=O)NCC2CCCO2)n1C
O=C1NC(=O)C(=Cc2ccc(OCC3CCCCC3)cc2)S1
O=C1CC2CC(N3C4CCC3CN(c3c(NC(=O)c5ccccn5)cnc5ccc(Cl)cc35)C4)CC2N1
CCCCC1C2Cc3ccc(OC)cc3C1(CC)CCN2CCC
CC(=O)OCCN(C(=O)c1ccc2c(c1)CCC2)c1c(N)n(Cc2ccccc2)c(=O)[nH]c1=O
O=C1CSC(c2ccc(F)cc2)N1c1nc(-c2cccnc2)cs1
COc1ncccc1CC1CCN(C(=O)Nc2snc(C)c2C)CC1
COCCNC(=O)c1ccc(-c2n[nH]cc2-c2ccc(CC(=O)O)cc2)s1
CC(NC(=O)Nc1cc2[nH]nc(C3CCC3)c2cn1)c1ccc(Cl)cc1
O=C(O)CCNS(=O)(=O)c1ccc(NC(=O)C(F)(F)F)cc1
COc1cccc(Nc2cnc(-c3cccc(OC)c3)nc2-c2cccc(N(C)C)c2)c1
COc1cc(N2C(=O)N(c3ccc(-c4nccs4)cc3)C(=O)C23CCN(Cc2ccccn2)CC3)nc(F)n1
O=C(C=Cc1c(Cl)cccc1Cl)c1ccc2c(c1)OCCO2
COc1ccc(C(=O)Nc2ncnc3ccccc23)cc1OC
CN1CCCC1c1csc2cccc(CCCOc3cccc(F)c3)c12
Nc1nc(N)c2c(Sc3ccc(Cl)cc3)cccc2n1
COc1ccc(NCC(=O)Sc2nc(=O)c(C)c(Cc3c(F)cccc3F)[nH]2)cc1
CC(=O)c1c(Nc2cccc(C(F)(F)F)c2)nc2c(Cl)c(Cl)ccc2c1O
N=C(N)NCCCCNC(=N)NCCCC(NC(=N[N+](=O)[O-])NCCCCCCCCCCCCCCCCN)C(=O)O
CSC(CCc1ccccc1)C(=O)N1CCN(c2nc3ccc(C)cc3s2)CC1
CCCN(CC)Oc1cc(C(=O)CCN(CC)CC(=O)Oc2ccc(Cl)cc2)ccc1OC
CC1(C)CCc2c(ccc(CC(=O)Nc3nnc(SCC(=O)Nc4ccccc4F)s3)c2O)O1
CCOc1ccc(-c2nc3cc(O)ccc3c(=O)o2)cc1
NC(=O)c1nn(-c2ccc(O)cc2)c2c1CCc1c(-c3ccc(O)cc3)cccc1-2
CN(C)c1nc(C#CCC(=O)NCCCCNc2c3c(nc4ccccc24)CCCC3)nc2c1ncn2Cc1ccccc1C#N
CC1(C)Oc2cc(O)ccc2C(c2ccc(OCCN3CCCC3)cc2)C1c1ccc(O)cc1
CCC(C)C(N)C(=O)Nc1ccc([N+](=O)[O-])c2ccccc12
CCOP(=O)(Cc1cccc(CCSc2ccccc2)c1)OCC
CCOC(NC(CC(=O)O)C(=O)NC(=O)OC(C)(C)C)C(=O)C(C)C
CCC1(CC)Cc2ccccc2C(=NNC(=O)c2cc([N+](=O)[O-])ccc2Cl)N1
COc1ccc2cc(C(C)=NN)ccc2c1
COCCCC#Cc1nc(OC)c(CCCc2ccc(OC)cc2)c(OC)c1CO
CCCCCCCCCC(=O)OCC(COCC(=O)CCCC)OCC(=O)CCCC
CCOC(=O)C=C(O)CSc1nc2ccccc2c(=S)[nH]1
Cc1ccc(C(CNCc2ccc(C(=O)NCCC(=O)NCc3ccccc3)cc2)N2CCc3ccccc32)c(C)c1
CC(=O)N1Cc2cccc(C=CC(=O)NO)c2C1
COc1ccc(NCC(=O)n2nnc(C(=O)Nc3ccc(F)c(C(F)(F)F)c3)c2N)cc1
O=C1c2ccccc2-c2c1c(-c1ccccc1)c1n2C2(C(=O)c3ccccc3C2=O)C2C(=O)N(c3ccccc3)C(=O)C12
O=C1Nc2ccccc2C1=NNC(=S)N1CCN(c2ccccc2)CC1
O=C1CC(OCc2ccccc2C(F)(F)F)CCN1CCC1CCN(c2nc3ccc(=O)oc3cc2F)CC1
Nc1ncnc2c1ncn2C1OC(CSCC(N)C(=O)O)C(O)C1O
O=C(CN(C(=O)c1csnn1)c1ccccc1)NCCN1CCOCC1
CC(C)(C)C(=NNc1ccc(I)cc1)c1ccc(O)cc1
CN1CCCCC(C(Nc2ccc(-c3ncccn3)cc2)c2ccccc2)C1=O
Cc1ccc(N(CC(=O)n2c(SCC(=O)NCc3ccco3)nnc2-c2ccco2)C2CCS(=O)(=O)C2)cc1
CCc1nonc1C(=O)Nc1cccc(-c2ccc(OC)nc2)c1C
COc1cccc(-c2nc3cccc(OCC4CCCCN4Cc4cccc(N)c4)c3s2)c1
COc1cc2nc(C(F)(F)F)[nH]c2cc1-c1cn2c(C)nnc2c(NCc2cccs2)n1
CSCCC(NC(=O)c1sccc1-n1cccc1)C(=O)O
c1cc(-c2ccsc2)[nH]n1
CC(=O)Nc1nc(N)nc2c1ncn2C1OC(COP(=O)(O)OP(=O)(O)C(F)(F)P(=O)(O)O)C(O)C1O
N#Cc1ccc(-c2nc3cccc(-c4ccc(NC(=O)c5cccc(N6CCOCC6)c5)cc4)c3o2)cc1
COc1cccc(Cn2cc(C=C(C#N)c3nc4ccccc4[nH]3)nn2)c1
CCCc1nc(-c2ccc(Oc3ccccc3)cc2)c(C(=O)NCC#N)o1
c1cncc(OCCCCCc2c[nH]cn2)c1
O=C(NCc1ccco1)c1ccc2c(c1)CCN2S(=O)(=O)c1ccccc1
CC(C)C(O)CCCCC(C)(C)CC(C)(C(=O)O)C(C)CCCCCC(C)(C)C
COc1ccccc1CNC(=O)C1CCN(S(=O)(=O)c2ccc(C)cc2)CC1
COc1ccc(Nc2ccnc3cc(Br)c(Cl)cc23)cc1
O=C(NC1CC1)c1ccc(-c2nnc3n2S(=O)(=O)c2ccccc2-3)cc1
O=C(c1ccccn1)c1cnn2c(=O)cc(C3CCCCC3)[nH]c12
CC(C)=CCC1CCCN(CNS(=O)(=O)c2ccc(Cl)c(Cl)c2)C1
COc1ccc(-c2cc(=O)oc3cc(OCC(O)CN4CCOCC4)c(OC)cc23)cc1
Cc1noc(C2CN(c3ccc(C(=O)O)cc3)CC2c2ccc(F)cc2)n1
Nc1nc(=O)c2[nH]c(-c3cccc(Cl)c3)c(C3CC3)c2[nH]1
COc1cc2nc(C=Cc3ccc(F)cc3)n(Cc3ccc(F)cc3)c2cc1OC
CC(CCNCCC(c1ccccc1)c1ccccc1)CC(O)c1ccccc1
CCOc1ccccc1N1CCN(C(=O)NCc2ccccc2Cl)CC1
CC(=O)Nc1ccc2oc3ccc(NC(=O)CCCCCCC(=O)Nc4cc(C)on4)cc3c(=O)c2c1
CCOc1ccc2c(c1)C(=O)C(=O)N2CC
O=c1oc2cc3c(cc2cc1-c1c2ccccc2cc2ccccc12)OCO3
Nc1nc(=O)c2ncn(C3OC(COP(=O)(NC(CCC(=O)O)C(=O)O)Oc4ccccc4)C(O)C3O)c2[nH]1
O=C(NC1CCN2CCCC1C2)c1cc2ncccc2c(N2CCC(N3C(=O)OCc4ccccc43)CC2)n1
CC(C)C(C)C(=O)C(CC(N)=O)C(=O)NNC(CC(=O)O)C(=O)NNC(CC(N)=O)C(=O)NC(CC(=O)O)C(N)=O
COC(C)C
CCC(CC(=O)C(N)OC)C(=O)O
CC(=O)Oc1cc2c(cc1N=Cc1ccc(F)cc1)OCO2
COc1cc2nc(CN3CC(C)OC(C)(C)C3)n(CCc3cc(OC)c(OC)c(OC)c3)c2cc1OC
NCCC1CCc2c(c(O)cc3oc(-c4ccc(O)cc4)cc23)O1
CCCC(NCC(C(C)C)C(O)C(=O)O)C(=O)NC(=O)C1CCCN1C(C(=O)NC(=O)OC)C(C)C
CN1CCN(CC(=O)Nc2ccc(-c3cccc(-c4nc5cc(C(F)(F)F)ccc5[nH]4)c3)cc2)CC1
O=C(OCc1ccccc1)N1CCN(CCOc2ccc3ccc4cccnc4c3c2)CC1
CCCc1cnc2n(C)c(=O)c3c4c(sc3n12)CC4
O=C1c2ccccc2-c2ccccc2C1(O)C(F)(F)F
CCN1CCN(CCNC(=O)C2CCCN2C(=O)c2ccccc2)CC1
Cn1c(CC2CCC2)nnc1C1CCCN1CC(=O)Oc1ccccc1
O=C1Nc2ccccc2C12CC2c1ccc(C(F)(F)F)cc1
CCOC(=O)c1sc(N2C(=O)CSC2c2ccco2)nc1C
Cc1ccc(NC(=S)NCCN(c2ccc(O)cc2)c2ccc(Cl)cc2)cc1
CCCC1CN(c2ccccc2)C(=O)C(c2ccccc2)(c2ccccc2)O1
CCCOCCC=C(C)CC
O=C(CCc1nnc(NS(=O)(=O)c2ccccc2)s1)Cc1ccc(NC(=O)C2CCN(C(=O)N3CCOCC3)CC2)cc1
COc1cc(C(=O)C=C(O)c2ccc(F)c(F)c2F)cc(OC(C)=O)c1OC(C)=O
CC(c1ccccc1)N1CCC2(CC1)C(=O)NCC2c1ccccc1
CC1CN(CC(=O)Sc2cc(S(N)(=O)=O)c(Cl)cc2S(N)(=O)=O)CC(C)O1
CCCCC(NC(=O)C1CC(OCc2ccccc2)CN1C(=O)C(NC(=O)C(NC(=O)C(NC(=O)C(Cc1c[nH]c2ccccc12)C(C)C)C(C)C)C(C)C)C(N)=O)C(N)=O
OC(COc1ccc2c(c1)CCCC2)c1ccccc1
CC(NC(=O)c1ccc(Cl)s1)C(=O)NC(CC(=O)O)C(=O)NCC(=O)NCCc1ccc(Cl)cc1
CCN1CCN(C(c2ccc(F)cc2)c2cccc(F)c2)CC1
COc1cccc(C(=O)C=CC(=O)NCCN(C)C)c1
COc1cccc(NC(=O)c2oc3ccccc3c2NC(=O)CCCS(=O)(=O)c2cccc3nonc23)c1
Oc1c2c(nn1CCCCN1CCN(c3ccccc3)CC1)Cc1cc(Br)ccc1O2
CC(=O)NC(Cc1ccc2oc(CNC(C)(C)C)nc2c1)C(=O)N1CCN(c2ccsc2C)CC1
S=C(NN=Cc1c[nH]c2ccccc12)C12CC3CC(CC(C3)C1)C2
CCCCc1cc(OC)c(OC(=O)Nc2cccc(OC)c2)cc1OC
COc1ccccc1-c1nc(N(Cc2cccnc2)C2CC2)c2nc(C)ccc2n1
N#CC1CCCN1C(=O)CN1CNc2ccccc2C1
CONc1ccc(C(=O)CC(=O)Oc2ccccc2C)cc1
Cc1ccc(OCCCN2CCC3(CC2)C(=O)NCN3c2ccccc2)c(C)c1
COc1ccc(NCC(=O)NS(=O)(=O)c2ccccc2)c(OC)c1
CCC(=N)SNCC(=N)C(=Cc1cccs1)C(N)=O
Cc1ccc(-c2ccc(=O)n(CC(=O)N3CCCC3)n2)cc1
CC1C2Cc3ccc(O)cc3C1(C)CCN2Cc1ccccc1
CCCCNC(=O)c1noc2c1CCc1ccccc1-2
C[N+](CCCCC#Cc1ccc(I)cc1)(C(=O)[O-])C1CCCCCC1
CCn1c(SCc2ccc(Cl)cc2Cl)nc2sc3c(c2c1=O)CCCC3
Cn1c(Sc2ccccn2)nc(-c2ccc(F)cc2)c1-c1ccnc(NC(=O)c2ccc(Cl)cc2)c1
OC(c1cccs1)C1CCCCN1
COC(=O)C1C(c2cc(OC)c(OC)c(OC)c2)c2cc3c(cc2C2c4[nH]c5ccc(OC)c(OC)c5c4CCN21)OCO3
CCOc1ncccc1C(=O)Nc1ccc(OC)c(OC)c1
Cc1cc(NC(C)CC(C)C(N)CC(CCCl)CCC=O)ccc1NO
CON1C(=O)c2ccccc2C1=O
CC(C)NC(=O)NCC(=O)OC(=O)CCc1ccccc1
N=C(N)c1cccc(C(NC(=O)c2ccc(-c3ccc(-c4ccccc4S)cc3)s2)c2ccc(F)cc2)c1
Cc1cc(C)cc(N2CCN(Cc3ccccc3)CC2=O)c1
COc1cc2nccc(Oc3ccc(Nc4ccccc4OCCCN4CCCC4)c(Cl)c3)c2cc1OC
Cc1ccc2c(c1)N(CC(=O)NCCN1C(=O)c3ccccc3C1=O)C(=O)CO2
CC(C#Cc1ccc(C#N)cc1)N1CCN(C)CC1
CCc1ccc(S(=O)(=O)c2c(Nc3ccccc3)sc(SC)c2C(=O)O)cc1
Cc1cccc(CN(Nc2ccc(C)c(Cl)c2)c2cnc(S(C)(=O)=O)nc2C(=O)Cc2ccco2)c1
Cc1cccc(-c2[nH]c(CNc3c(F)ccc(F)c3F)nc2-c2ccc3nccnc3c2)n1
O=C(O)Cc1ccc(-c2[nH]c(-c3ccncc3)nc2-c2ccc(F)cc2F)cc1
Cc1ccc(NC(=O)CCS(=O)(=O)c2cccc3nonc23)c(C(C)C)c1
C.Cn1c(=O)c2c(c3cc(Br)ccc31)OC(=N)C(C#N)C1CCN(C(=O)O)CC21
CC(Nc1ncnc2c1ncn2C1OC(CO)C(O)C1O)c1ccccc1
O=c1c(C=Cc2ccc3c(c2)OCO3)coc2ccc(C=Cc3ccccc3)cc12
O=C(O)c1cnc(N2CCC(COC3CN(C(=O)c4ccc(C(F)(F)F)nc4)CC3C(=O)O)CC2)s1
CN1CCCCCC(NC(=O)c2cc3c(=O)[nH]c4ccc(Cl)cc4c3[nH]2)C1
CC1CCN(C(=O)c2ccc3c(c2)nc(Nc2ccccc2)n3CCC(N)=O)CC1
CCCn1c(=O)c2[nH]c(-c3ccc(OCC(=O)Nc4ccc(N(C)C)cc4)cc3)cc2n(CCC)c1=O
Cc1cc(N=Nc2ccc(O)cc2)c2ccccc2n1
Cn1c(C2CCCCN2C(=O)CCc2ccc(F)cc2)cc(Br)cc1=O
CCOP(=O)(OCC)c1c(C)noc1I
O=[N+]([O-])c1ccc(-c2csc(Nc3ccccc3)n2)o1
CC(C)(C)n1ncc2c1C(COCc1ccccn1)CCC2NCc1ccncc1
COc1ccc(-c2nn(-c3ccc([N+](=O)[O-])cc3)cc2-c2nn(-c3ccccc3)cc2C=NNc2nc(=O)c(-c3ccccc3)c(C(C)=O)[nH]2)cc1
CNC1CCC(c2ccc(Cl)c(Cl)c2)c2ccccc21
COC(C(=O)C1CCCCN1C(=O)c1cccs1)c1ccccc1
CCCC1CCCN1C(=O)Cn1cnc2sccc2c1=O
N#CNC(=NCCCc1ccccc1)N1CCN(c2nc3ccccc3s2)CC1
COc1cc2c(c(O)c1OC)C(=CC=Cc1ccccn1)C(=O)N2
CC(=O)NCC(c1ccccc1)n1ccnc1
Cc1ccc(N(C)S(=O)(=O)c2cccc(C(=O)Nc3c(C)n(C)n(-c4ccccc4)c3=O)c2)cc1
COc1ccccc1-c1cccc(C(=O)O)n1
CCCCc1ccc(Nc2ncnc3cc(Cl)ccc23)cc1
O=C(c1cc(C2CC2)c(ONS(=O)(=O)C2CC2)cc1F)C1CCC(F)(F)C1
COc1ccc(C(=O)C2C(=O)N(SC)C2c2ccc(F)cc2F)cc1
CC(O)(COc1ccc(C(F)(F)F)cc1)C(=O)Nc1ccc(Cl)c(C(F)(F)F)c1
CC(C)c1onc(-c2ccc(F)cc2)c1-c1noc(C(F)(F)F)c1NCCN(C)C
CCc1cc2c(-c3nc4ccc(N(C)C)cc4s3)c3c(nc2s1)CCN(C)C3
CC(CCC1CCCCC1)N(C)CCO
C=CCCC(=O)N(C)c1ccc(OCc2nc3cc(OCC)ccc3n2C)cc1
Cc1ccc(N2CCN(CC(=O)NN=Cc3ccccc3OC(=O)c3snc(C)c3Cl)CC2)c(C)c1
CCN(Cc1ccc(N(C)C)cc1)C1CCN(CCc2ccc(Cl)cc2)CC1
CC12Cc3cnn(-c4ccc(F)cc4)c3C=C1CCC(O)C2COCc1ccccc1
CC(=O)Nc1ccc(-c2cc(-c3cccs3)nc(N)c2C#N)cc1
O=C(NCCc1ccc(C(F)(F)F)c(F)c1)c1cn(-c2ccccc2)nc1-c1ccccc1
CCCCCC=CC=CC=CC=CC1C(O)CC(=O)C1O
CCCCSCC1CN(c2ccc(-c3nc(CCC)no3)c(Cl)c2)C(=O)O1
Cc1cccc(NC(=O)N2CCCC(CCOc3nc(C)nc(NCCc4ccc(C)o4)c3Cl)C2)n1
CN(C)C(=O)c1ccc(-c2ccc3ccccc3c2)cc1
CC(C=CC1=C(C)CCCC1(C)C)=CC=C1C(=O)OC(c2ccccc2)=C1c1ccccc1
O=c1[nH]c(=O)n2n1CSC(Cn1nc(-c3ccccc3)c3ccccc31)C2
O=C(Cc1ccc(F)cc1)NN1C(=O)CSC1c1cccnc1
Cc1ccc2c(c1)OC1(C)CCCC(C)(CCC(=O)O)C1C2
COc1ccc(CN2CCc3[nH]nc(-c4cccc(C)c4)c3C2)c(OC)c1
NC(=O)Nc1cn(-c2cc3c(cc2F)c(=O)c(C(=O)O)cn3C2CC2)cn1
CCn1c(Oc2ccc(OC)cc2)nc2c1c(=O)n(CC(=O)NCC1CCCO1)c(=O)n2C
N#Cc1cn[nH]c1
Oc1cc2c(cc1Br)CCNCC2
Clc1ccccc1Cc1nc2ccccc2c2c1[nH]c1ccccc12
COc1ccc(-c2nn(-c3cccc(OOc4ccc(C(=O)O)cc4)c3)cc2CC2OC(CO)C(O)C(O)C2O)cc1
O=C(O)c1cc(-c2ccc([N+](=O)[O-])cc2)no1
COc1ncc(F)cc1C1CCC(n2c(=O)[nH]c3cnc(Cl)cc32)C1
Cc1cn(C2OCCC2OC(Cc2ccccc2)C(COOC2CCCC2)OOP(=O)(O)O)c(=O)[nH]c1=O
Cc1c(Br)ccc(Cl)c1C(=O)Cc1ccc(NNC(=O)c2cccnc2)nc1
O=C1CC(C2CC2)C(=O)N1CCCN1CCN(c2ncccn2)CC1
Cc1c(C)n(Cc2ccccc2)c2ccc(C(=O)NCC(C)c3ccccc3)cc12
CONc1ccccc1C(=O)C(=O)c1ccc(N2CC(C)OC(C)C2)nc1
CC(=O)Oc1ccc(C=C2CC3(O)C4Cc5ccc(O)c6c5C3(CCN4CC3CC3)C(O6)C2=O)cc1
C=CC(=O)Nc1ccc2c(n1)N(C)CC(=O)N2
O=C(O)C#Cc1ccc(S(=O)(=O)N(Cc2ccc3c(c2)CNCC3)C2CCS(=O)(=O)C2)cc1
CC(=O)c1ccc(OCC(=O)Nc2ccc(N3CCN(C)CC3)cc2)cc1
CN(CCc1cnn(C)c1)C(=O)C1CCCN(CC(N)=O)C1
Cc1cccc(C)c1OCC(=O)N(CC(=O)NC1CCCCC1)Cc1ccccc1
O=C(c1ccc(F)c(C(F)(F)F)c1)N1CC2(CCN(CC(F)CO)CC2)C1
CC[N+](C)(CC)CCOc1ccccc1OCCCCCCCS
COc1cc2oc3ccc(O)cc3c(=O)c2c2oc3ccccc3c12
O=C(O)CN1CC(=O)Nc2ccccc21
O=C(Nc1ccc2oc(-c3ccncc3)nc2c1)c1cccs1
O=C1NC(=O)c2c1c1c3ccccc3[nH]c1c1c2c2cccc3c2n1CCC3
CC(C)C(=O)NC(Nc1cnc2ccccc2n1)c1ccccc1
NS(=O)(=O)c1nn2c(-c3ccccc3)cnc2s1
CCCCn1c(=O)c2ccc(C(=O)OCC)cc2n(CCC2CCCCC2)c1=O
O=C(O)C1CCC(CNc2ncccn2)CC1
Cn1c(=O)c2c(cc(Cl)n2C)n(C)c1=O
CCc1cnc(-c2ccc3c(c2)c(C)c(C(=O)OC)n3Cc2ccccc2)nc1C
COc1cccc(CC(=O)Nc2nn[nH]n2)c1
O=c1nc2n(c3ccc(-n4c(SCc5ccccc5)n[nH]c4=O)cc13)CCCC2
CCONc1ccc(C(=O)C(=O)C2(c3ccccc3)CCCCC2=O)cc1
Cc1ccccc1OCC(C(=O)C=NO)c1ccccc1
CC(C)c1nc(N)nc(N)c1Cc1ncc[nH]1
Cc1ccc(C(=O)Nc2cccc(-c3csc(C)n3)c2)c(C)c1
COc1cc2c(C)oc(CCCCC(=O)CC(C)(C)O)c2cc1OC
N=C(N)NN=Cc1cn(Cc2ccc(F)cc2)c2ccccc12
CC(=O)ON=C1CCCCC1(C)C(CCCC(=O)OC(C)=O)NCON1C(=O)CSC1c1ccc(Br)cc1
O=c1c2c(-c3cccnc3)csc2ncn1-c1ccc(Cl)cc1
Nc1ncnc2c1CC(N(Cc1ccccc1)C(=O)C(Cc1ccccc1)NS(=O)(=O)Cc1ccccc1)CC2
CCOC(=O)CC1CCC(CN2C(=O)SC(=Cc3ccc(-c4cccc(C(=O)O)c4)o3)C2=O)CC1
CC1CCCN1C1CCN(c2ccc(NC(=O)Nc3ccccc3-c3ccccc3)cc2)C1
CNC(=O)C(Cc1ccccc1)NC(=O)C=CC=Cc1ccc2c(c1)OCO2
NC(CSCCC(=O)O)C(=O)O
N#Cc1ccc(-c2cc3ncn(Cc4ccccc4)c(=O)c3c(NCCCCN3CCOCC3)n2)cc1
CC(=O)c1ccc(S(=O)(=O)C2CCCN2C(=O)NCc2ccccc2)cc1
COc1ccc(-c2nc(COc3cccc(C)c3)oc2C(=O)Nc2ccc3c(c2)CCC3)c(OC)n1
O=C(Nc1ccc(OCCCC[n+]2ccc(Nc3cc[n+](CCCCC[n+]4cccc5c4COC5=O)cc3)cc2)cc1)c1ccccc1-c1ccccc1
O=c1c(-c2ccccc2)c(-c2ccc3c(c2)OCCO3)oc2cc(O)cc(O)c12
COc1cc(C=Cc2nccn2CCCCC(=O)N2CCOCC2)ccc1OCc1ccccc1
CCN(CC)CCNC(=N)c1ccc(OC(F)F)cc1
NN(C(=O)CC(O)CCc1ccccc1)C(=O)C(CC=O)C(NCCCNC(=O)Nc1ccccc1O)Oc1ccccc1
COc1cc(Cl)ccc1C(=O)ON=Cc1ccc[nH]1
O=C(c1cccc(C(F)(F)F)c1)N1CCCC(c2nnc(-c3ccc(Cl)cc3)o2)C1
CCC(=O)C(C)(CCC(CCC=O)C(C)C(=O)CO)C(=O)CC
CCONc1sc(C)c(C)c1C(=O)C(=O)c1sccc1SC
c1ccc2c(c1)ccc1c3ccccc3sc21
CC(=O)C(CCCCCOC(C)CNOc1cccnn1)N(C)C
O=C(Nc1ccc(Cl)cc1)c1nccnc1C(=O)Nc1ccc(Cl)cc1
CCC(C)=CC(CC(OC)C(O)C(C)(C)C)c1ccccc1
CN1CCN(c2nc(Nc3ccccc3)nc3ccccc23)CC1
COc1ccccc1N1CCC(CNC(=O)c2cccnc2)CC1
COC(=O)C=CC(C)=CC1=C(C)CCCC1(C)C
CCn1cc(C(=O)O)c(=O)c2cc(F)c(N3CCC(N)(C=NO)CC3)cc21
CC(=O)c1cc2cc(Cc3cccc4ccccc34)oc2cc1O
Cc1nncn1C1CCCN(CCCC(=O)n2ccnc2)C1
CC(C)NC(=O)N1CCC2(CC1)CN(CC1CCOCC1)c1ccccc12
CCOC(OC(C)=O)(C(=O)Cc1ccc(-c2ccc(OC)cc2)cc1)C(=O)NC(C)=O
COc1ccc(CC(=O)c2cc(C3(NO)CCCC3)ccc2ONO)cc1C
CCN1C(=O)c2cccc3c(S(=O)(=O)Nc4cccc(C)c4)ccc1c23
Cc1c(Cl)ccc2c(OCc3ccc(C)n3Cc3ccccc3Cl)noc12
CN(C)c1ccc(-n2nc(-c3ccncc3)nc2N)cc1
NS(=O)(=O)c1ccc(-n2cc3cccnc3n2)cc1
C=CCNc1c(C(=O)Nc2ccc(C(=O)OC)cc2)c(=O)n(C)c2c1cnn2C
O=C(O)CC1CN(C(=O)C2CCCCC2)CC1Cc1ccccc1
CCCN(c1nc(C)nc(Nc2c(C)cc(C)cc2C)n1)C(C1CC1)C1CC1
Cn1c(NC(=O)c2ccccc2Br)nc2ccccc21
O=C1NC(=O)c2ccccc2C1=Cc1ccccc1
COc1ccccc1C(=O)Nc1cc(C)on1
CN(Cc1cc(C(F)(F)F)cc(C(F)(F)F)c1)C(=O)c1ccc2[nH]nnc2c1
CC(=O)c1sc(N2CCC(C)CC2)c(C(=O)Cc2ccc(NC(C)C)cc2)c1-c1ccc(C)cc1
CSc1ccc(S(=O)(=O)C(C)=NN)cc1
CCCCN(C)C(C)C(COS(=O)(=O)c1ccccc1)Cc1ccco1
CC(=O)NCCc1noc2c1C(CCBr)CC2
NC(CSC1c2ccccc2CC1O)C(=O)O
COc1cc(Nc2nc(NC3CC3)n3ccnc3c2C(N)=O)cc(OC)c1
CC(=O)Oc1ccccc1C=C1C=Cc2ccccc21
O=C1NC(=O)C(=Cc2ccc(Br)cc2)C(=O)N1
O=C(C[n+]1ccccc1)NN=c1cccc[nH]1
C1=C(c2cccnc2)NC(c2ccccc2)=NC1c1ccccc1
Cc1cccc(S(=O)(=O)Nc2cc(C)nc3c2ccc2cccnc23)c1
O=C(Cc1ccc(O)cc1)N1CCc2cc(O)c(OCCCOc3ccccc3)cc2C1CC1CCNCC1
CC(C)(C)NC(=O)c1cccc(C(=O)NCC(O)C(Cc2ccccc2)NCC(O)c2cccc(O)c2)n1
Cc1cccc(N2CCN(C(=O)COCc3noc4c3CCCC4)CC2)c1C
Cc1cc(Oc2ccc(C(F)(F)F)cc2)ccc1S(=O)(=O)N1CCN(c2ccc(C(=O)N3CCCC3)cn2)CC1
CCCCC(NCc1nn[nH]n1)c1ccc(C(=O)C2CCC3(CC2)N=C(c2cccc(O)c2F)C(=O)N3C(C)(C)C)cc1
Cc1c(C)c2c3c(c1O)C1(OC(=O)C1O)C3OC2=O
C=CCCCCn1c(O)cc(=O)n(C(=O)CC2C(=O)NN=C2C)c1=O
C=CCOC(C)C(C)(CCCCC(=O)c1cc(Br)ccc1O)C(CC)CN1CCOCC1
Clc1cc(Cl)c(-c2ccc(-c3ccc(C4=NCCN4)cc3)cc2)cc1Cl
NS(=O)(=O)c1ccc(NC(=O)c2ccccc2F)c(F)c1
NC1CCC(Nc2cnc3ccc(NCc4cccc(Cl)c4)nc3c2)CC1
O=C1Nc2ccc(Cl)cc2C1=C1Nc2ccccc2C1=NO
O=C(NN=Cc1c(F)cccc1Cl)c1ccco1
CC(C)(C)OC(=O)NOc1ccc(CC(CC(=O)O)C(=O)NC2CCCN(CC(=O)O)C2)cc1
OCC1OC(c2ccc(Cl)c(Cc3ccc(Cc4ccccc4)cc3)c2)C(O)C(O)C1O
O=C1Cc2cc(S(=O)(=O)Nc3cccc(S(=O)(=O)N4CCCC4)c3)ccc2N1
Cc1ncoc1C(=O)Nc1ccc(C(=O)N2CCC(N3Cc4ccccc4NC3=O)CC2)cc1
CC1(C)OC(=O)CC1C(=O)NC(Cc1cccc(OCc2ccccc2)c1)C(=O)O
CC(Cc1c[nH]c2ccccc12)C(=O)Nc1ccc2oc(C(=O)O)cc2c1
CCc1ccccc1NC(=O)c1ccc(C#N)cc1
COC(C(=O)C[n+]1ccc(N(C)C)cc1)=C(OC(C)=O)C(C)N(C)CC=O
CCCCCCCCCCCC(=O)NCCCC(NCCCC(COP(=O)(O)OP(=O)(O)Oc1cccc(I)c1)C(=O)N(C)C)C(=O)CN
O=c1ccc2cnc3ccc(-c4cnccc4OCc4ccc(Cl)c(Cl)c4)cc3c2n1-c1ccccc1
COC(=O)C12CCCCC=C1N(Cc1ccc3c(c1)NC(=O)CO3)C(=O)C(CC(=O)NCc1ccccc1C)C2
NC(=O)C1CCN(CCC(=O)Nc2ccc(O)c(-c3ccccc3)c2)CC1
CN1C(=O)CC(Sc2nnc(-c3ccccc3Cl)o2)C1=O
CCOC(=O)C1=C(C)NC(C)=C(C(=O)OC)C1c1ccc(OC(=O)CNNC(=S)NC(=O)c2ccccc2)cc1
O=C(C=Cc1cc(O)c(O)c(O)c1)c1ccc(O)c(C(=O)O)c1O
CCN(c1ccc(OC)cc1)S(=O)(=O)c1cncc(Cl)c1
Cc1ccc(CCNC(=O)c2cc(NC(=O)c3cc(NC(=O)c4cc(NC(=O)CN5CC(C)(C)C5)cn4C)cn3C)cn2C)n1C
CN(C)CCNC(=O)N1CCCC(O)(c2ccccc2)C1c1ccccc1
O=C(NC(Cc1ccccc1)C(=O)N1CCC(N2CCCCC2)CC1)c1c[nH]c2ccccc12
Cc1ccc(NC(=O)CSc2nc3sccc3c(=O)n2CCN2CCOCC2)c(C)c1
CC(C)(N)C(=O)NC(Cc1ccccc1)C(=O)N1CCC2(CC1)CNc1ccc(Cl)cc12
Cc1ccc(C(=O)N2CCOCC2)cc1S(=O)(=O)OCC(=O)S(=O)(=O)c1cccc(NN2CCOCC2)c1
O=[N+]([O-])c1cn2c(n1)OCC(OCC#Cc1ccc(-c3ccc(F)c(C(F)(F)F)c3)cn1)C2
COc1cc(Cl)ccc1NCC(=O)NS(=O)(=O)c1cccc(C(=O)N(C)c2ccccc2)c1
Clc1ncc(CNc2ccc(Cl)c(-c3ccccc3)n2)s1
COc1c(C2CCCN2C(=O)c2ccccn2)c(C)nn1C
COc1ccc(Br)c(OC2C(C)OC(OC3OC(CO)C(N)C(O)C3O)C(O)C2N)c1
CC(C)=CCCC(C)=CCc1cc(C(=O)N2CCCc3sc(Cl)cc32)cs1
CS(=O)(=O)c1cccc2[nH]c(-c3cccc(-c4cccc(O)c4)c3)nc12
CCOn1c(C(=O)CC(=O)NC2CCCCC2)cnc1-c1cccc(OC)c1
COc1ccc(C(=O)N(c2ccccc2)N2C(=O)NC(C(C)C)C2=O)c(OC)c1
CCCCCC1C=CC(=O)C1OC(=O)CCC
CCCCC(NC(=O)C1CC(OC)=CCC1NC(=O)C(NC(=O)Cc1c[nH]c2ccccc12)C(C)C)C(=O)C(=O)NC(CO)Cc1ccccc1
CC(C)n1c(=O)cc(O)n(CC(O)c2ccccc2)c1=O
CC(C)c1ccc(S(=O)(=O)C2CCC(C3C=CCCC3)CN2C(=O)NC2CCCCCC2)cc1
CC(C)N(O)C(=O)Nc1ccc(Cl)cc1
O=C(Nc1sc2c(c1C(=O)N1CCCC1)CCOC2)c1cccc(C(F)(F)F)c1
COc1ccc(S(=O)(=O)Nc2cc(Cl)ccc2C(=O)NC(C)(C)C)cc1
CC(CC1(C)C(=O)N(CC(=O)O)c2c(O)cccc21)c1ccccc1
Cn1cc(C(=O)NCc2ccc(Cl)cc2Cl)c(=O)c2cc(S(=O)(=O)N3CCCCCC3)ccc21
CCCCCCCN(CC(=O)NC1CCCC1)C(=O)c1ccc2cc(O)ccc2c1
C=CCOC(=O)NC(Cc1ccccc1)C(=O)NCC(NC(C=O)CCCN=C(N)N)C(=O)C1CCCCC1=O
CC(=O)C1=CC(CC(=O)OC(C)(C)C)C(=O)c2sc(-c3ccccc3)cc21
CCN(CC)CCCCCc1nc(N=CN(C)C)sc1C(=O)O
CC(C)(NCP(=O)(O)O)C(N)=O
COc1cc(Nc2ccnc3cc(Cl)ccc23)cc(OC)c1OC
CCOc1ncccc1C(=O)NCCc1cc(OC)c(OC)c(OC)c1
Cc1ccc(CN(Cc2ccc3c(c2)OCO3)Cc2csc3nc(-c4ccccc4)nn23)o1
CCCCC(NC)C(C)C(CCC(C)O)CCC(O)C(O)C=O
Nc1cc2c(c(S(=O)(=O)O)c1)NC(=O)CN=C2c1cccc(C(F)(F)F)c1Cl
C=C(C(=O)O)C(C)C
Cc1ccc(S(=O)(=O)NNC(=O)CSc2nc(=O)c3ccccc3[nH]2)cc1
Cc1ccccc1NC(=O)CSc1ncnc2scc(-c3ccc(F)cc3)c12
CCNN(CC)c1cc(OS(=O)(=O)O)c(Cl)cc1S(=O)(=O)O
CCC(=O)C(CCCCCCOc1cccc(OC)c1)C(=O)CC
O=C(c1ccccc1O)n1cc(-c2ccc(F)c(F)c2)nn1
CCCC1=CC(c2ccc(C(F)(F)F)cc2)CC(C(=O)NCc2ccc(C(=O)O)cc2)O1
CN(CC#N)C(Cc1ccc(O)c(I)c1)C(=O)NC(=O)c1ccncc1
CN(CC(=O)Nc1nnc(-c2cccc(F)c2)o1)CC(=O)Nc1ccccc1Cl
COc1c(C(C)C)cc2cc(OC)c3oc(=O)ccc3c2c1CCC(C)C
CCCCOCCCNNc1cc(OC)c(C(=O)C(C)=O)cc1I
OC1CCN(c2ncc3c(n2)CCN(c2ccccc2)C3)CC1
N#Cc1cc(F)cc(-c2conc2-c2ccc(S(N)(=O)=O)cc2)c1
Cc1ccc(C(=O)Nc2ccc(NC(=O)c3ccc(-c4nc5ccccc5c(=O)n4-c4ccc([N+](=O)[O-])cc4)o3)cc2)cc1C#N
CSC(=S)NCCc1c[nH]c2ccccc12
COc1cc2c(cc1OC)C(Cc1ccc(OC3CCC(=O)N3Cc3ccccc3F)cc1)NCC2
CCC(C)C
COc1cc(O)cc(C(C)=O)c1CC1NCc2ccccc2S1
CCC(N)Cc1nncn1C
COc1ccc(C=CC(=O)CC(C)CO)cc1
CCN(Cc1cccn1-c1nnc(N2CCCCC2)s1)c1ccc(C)cc1
CCN(CC)CCC1CN(CC(=O)N2CCCC2)CC1CC(=O)NC1c2ccccc2CC1O
CCc1cnc(NC(C(=O)OC)C(CC)c2ccccc2)nc1-c1ccc2c(c1)CCN2C(C)=O
CC(NC(=O)CO)C(=O)N(C(=O)C(O)C(CC1CCCCC1)NC(=O)C(Cc1c[nH]cn1)NC(=O)CNS(=O)(=O)c1cccc2ccccc12)C(C)C
O=C(O)c1cn2c3c(cc(S(=O)(=O)N4CCCC4)cc3c1=O)SCC2
CC1(C)Oc2ccc3ccc(=O)oc3c2C(C(F)(F)F)=C1O
CC(C)OC(=O)C1CCC(NC(=O)CN2C(=O)CSc3ccc(S(=O)(=O)Nc4ccc(F)cc4)cc32)CC1
CCCN(CCC)CCCNc1nc(NCC2CCCO2)ncc1Br
O=C1CCN(CCCOc2cccc(F)c2)CC1
Cc1cc2nnc(SCC(=O)Nc3ccc4nc(-c5ccco5)n(-c5ccc(Cl)cc5)c(=O)c4c3)n2c(C)n1
CCCCC(CN(O)C=O)C(=O)NC(Nc1ccc(F)cc1)C(=O)C(C)(C)C
Cc1ccccc1-c1cc(NCC(=O)Oc2ccc(Cl)cc2Cl)[nH]n1
O=C(O)C(Cc1ccc(-c2ccccc2)cc1)NS(=O)(=O)c1c(Cl)cccc1Cl
Cc1ccc(-c2cc(C)n(C3CCN(Cc4ccc(N(C)C)cc4)CC3)n2)cc1
O=C(O)c1cc(-c2ccccc2)nc2ccccc12
NC(CO)C(O)C(O)c1ccc(O)cc1
COc1ccc(-c2nn(C(=O)Nc3cccc(OC)c3)c(=O)o2)cc1
CC(OCC1CN(Cc2ccc(-c3ccccc3)cc2)CCO1)c1ccccc1
NC(=O)C1CCN(C(=S)Nc2ccc(CCN3CCN(CCO)CC3)cc2)CC1
CSc1cc(N)c([N+](=O)[O-])c([N+](=O)[O-])c1N1CCCCC1
Cc1cccc(C(=O)c2cccc(OCC(O)CN(C)CC(=O)N(C)Cc3ccccc3)c2)c1
CCOC(C)C(C=O)C(CC=CCC(C(=O)OC)C(=O)OC)OC
CCOCC1(NC(=O)C(F)(F)F)CC1c1ccccc1
COc1ccc(NC(=O)Cc2nnn(-c3ccc(C)cc3)c2C)cc1
CCC(CCC(C)(C)CC(C)(CC)C(C)C)CC(=O)OC(C)(C)C
CN(C)c1ccc(C(CNCC(=O)N2c3ccccc3Sc3ccccc32)N2CCCCC2)c(F)c1
COc1ccc(NCC(=O)ONc2sc(C)c(C)c2C(=O)C(=O)c2ccc(F)cc2)cc1
CCN(C(=O)c1ccc(-c2ccccc2)nc1)C1CC1
CC#CCn1c(N2CCN(CCCCCNC(=O)c3ccco3)CC2)nc2c1c(=O)n(Cc1ccc3ccccc3n1)c(=O)n2C
Cc1ccc(NCC(Oc2ccc(Cl)cc2)C(=O)NCC(=O)CC(C)O)cc1
O=C(c1ccccc1)C1CCN(Cc2ccccc2)CC1
NC(=S)c1[nH]c2ccc(Cl)cc2c1-c1cccs1
CN(C)Cc1nccn1-c1nc(Nc2ccc(N3CCN(C)CC3)c(F)c2)nc(N2CCN(c3ccccc3C#N)CC2)n1
Cc1nc2ccccc2n1-c1nc(N2CCNC2)nc(N2CCN3CCCC3C2)n1
O=C(O)CCc1ccc(OCCCc2ccccc2)cc1
O=C(O)c1ccc(NC2=C(Cl)C(=O)c3c(O)ccc(O)c3C2=O)cc1
O=C(O)c1c[nH]c2ccc(C(F)(F)F)cc2c1=O
C=CCNC(=O)C(C#N)=Cc1c(N2CCCCCC2)nc2ccccn2c1=O
Oc1ccc2c3c1OC1c4nc(-c5ccccc5)cc(-c5ccccc5)c4CC4(O)C(C2)N(CC2CC2)CCC314
CC(C)c1ccc2c(cnn2Sc2nnc(NC(=O)c3ccco3)s2)c1
CC(Oc1ccc(Cl)cc1Cl)C(=O)C(=O)c1ccc(NNc2cc(C(F)(F)F)cc(C(F)(F)F)c2)cc1
CCC1=C(C)N(NCc2ccc(C(F)(F)F)cc2)C(C(=O)OC)=NC1c1cccc(F)c1
Fc1ccc2[nH]cc(CCCCN3CCC(c4ccccc4)CC3)c2c1
CS(=O)(=O)CCCOCCNCCc1cccnc1
CONc1cccc(C(=O)CCC(=O)C2CCCC2)c1
Cc1ccc(S(=O)(=O)Nc2ccc(-c3cccn4c(=O)cc(N5CCOCC5)nc34)c3ccccc23)cc1
O=C1NCC(Cc2ccc(O)cc2)N(CC2CCCCC2)C1=O
CC(=O)c1ccc(Oc2ccc(C(F)(F)F)cc2[N+](=O)[O-])cc1
CC(C)CN1CCN(c2ccc(S(N)(=O)=O)cc2)CC1
C=C(CN)NC(OC)C(CSC=O)C(=O)OC
Cc1ccc(C(=S)NN2CCC(C)CC2)c(O)c1
CCCCCCCC(C(=O)CC)=C(C)C(=O)C(C)(C)C
O=C(Cn1c(-c2cccs2)n[nH]c1=S)NCCN1CCN(c2ccccc2F)CC1
CC1CCCCN1C(=O)CCn1c(SCC(=O)Nc2ccc3c(c2)OCO3)nc2ccccc2c1=O
CC(=O)Nc1cccc(CC(=O)Nc2ccc(-c3cccc4c(=O)cc(N5CCOCC5)oc34)c3sc4ccccc4c23)c1
CC(=O)Nc1ccc2c(c1)c(C=O)cn2C=Cc1ccccc1
O=C(CSc1nc(Nc2ccc(Cl)cc2)nc(N2CCOCC2)n1)c1ccc(F)cc1
Nc1nc(=O)cc(-c2ccc(CS(=O)(=O)c3ccc(Cl)cc3)cc2)[nH]1
COc1ccc(OC)c(C(=O)Nc2cc(Cl)ccc2OC)c1
O=C(O)c1ccc(CCNc2nc(Nc3ccc(N4CCN(c5ccccc5)CC4)cc3)nc(N3CCN(c4ccccc4)CC3)n2)cc1
CC(=O)c1cccc(N2CCN(c3ccc(NC(=O)C(C)(C)C)cc3)CC2)c1
CCCCC1=NC2(CCCC2)C(=O)N1CC1CCCCC1
COc1cc(N)c(Cl)cc1C(=O)NCC1CN(Cc2ccncc2)CCO1
C=CCNC
Cc1nc(N2CCOCC2)sc1CCCNCC(=O)Oc1ccccc1
CCSCC(=O)CCCC1NC(=O)C(CC)NC(=O)C(Cc2ccc(O)cc2)NC(=O)CNC(=O)C(CC(C)C)CCNC(=O)CNC1=O
CCc1ccc(OC)c(O)c1
CCCC(=O)N1c2c(cc(C)c(C)c2C)-c2nc(=O)[nH]c(O)c2C1CCC
CCC(C)C(=O)c1cc(C2CC2)c(ONS(=O)(=O)C2CC2)cc1F
O=C1CCCC2=Nc3cc(Cl)ccc3C(c3ccc(F)cc3)C12
CCC1COc2c(N3CCC(OC)CC3)c(F)cc3c(=O)c(C(=O)NCCc4ccc(O)cc4)cn1c23
CC(C)(C)c1ccc(C(=O)N2CC(c3nccnc3N3CCN(c4ccccn4)CC3)C2)cc1
O=C(Nc1ccccc1N1CCCCC1)c1c[nH]c2ncc(Cl)cc12
CC(C)COc1ccc(C(=O)C(=O)c2cc(NC3CCN(C(=O)OC(F)(F)F)CC3)cn2C)cc1
CCC(O)C(C)(C=O)COC(C)=O
CCc1n[nH]c(C2CN(CC(=O)NCCCn3ccnc3)CCO2)n1
CCOCC(=O)Oc1ccc(NC(=O)c2ccco2)cc1
COc1ccccc1-c1ccc(CCC2OC(=O)CCCNC(=O)C(CC(C)C)NC(=O)C=CCC(C(C)C3OC3c3ccccc3)OC2=O)cc1
CCOC(=O)C(C#N)=Cc1cc2c(cc1-c1c(C=C(C#N)C(=O)OCC)cc(OC)c(OC)c1OC)OCO2
CC(=O)Nc1cccc(-c2ccnc3c2CC(C(=O)NCCc2ccncc2)O3)c1
c1cncc(-c2cnn3c(-c4ccncc4)csc23)c1
Cc1cc(C)cc(NCC(=O)N2C(=O)SC(=Cc3ccco3)C2=O)c1
Clc1ccc2nc(NCCCCNc3nc(Nc4cccc(Br)c4)nc(Nc4cccc(Br)c4)n3)sc2c1
COc1cc(C)ccc1OCC(C)CCCC(=O)c1ccccc1
O=C(CN1CCN(S(=O)(=O)c2ccc(OC(F)F)cc2)CC1)Nc1ccc(N2CCCC2)c(Cl)c1
CCOC(=O)N1CCCC(Nc2nc3cc(-c4nnc(C)o4)ccc3c3sccc23)C1
CCNC(=S)N(CCN1CCOCC1)C1c2cc(C#N)ccc2OC(C)(C)C1O
CCCCC(C)(CCC)C(CC)CC(C(C)C(C)C)C(C)C(CC)C[N+](C)(C)CCO
Nc1ccccc1C(=O)NC1=NCCS1
CCCCCc1ccc2cc(C(=O)N(CCC)CCC)[nH]c2n1
CC(C)N(C)Cc1ccc2c(c1)C(C)(C)CC(CSCc1ccccc1)C2=O
CONc1oc(CCC(C)(C)S(=O)(=O)c2ccc(Cl)cc2)nc1C#N
COc1ccc(-c2nc3ccc(C(=N)N)cc3[nH]2)cc1
Cc1nn(-c2ccccc2)c(C)c1CC(=O)OC1CCCC1
COc1cccc(N(C)C(=O)c2cc3cc(OC)ccc3n2C)c1
Cc1cc(C)cc(N2CCN(c3c(Cl)cnc4sc(-c5ccccc5CN(C)C)nc34)CC2)c1
COc1ccc(C(=O)NC(c2ccc(C(=O)N3CCN(CC(C)C)CC3)cc2)c2nc3c(s2)CCCC3)cc1
COc1ccc(C=Nc2ccccc2-c2nnc(N3CCCC3)s2)cc1Cl
O=C(c1cnn2c(C(F)(F)F)cc(-c3ccccc3)nc12)N1CCN(c2ccccc2)CC1
COc1cc2[nH]c3c(NCCCCCCC(O)CN(C)C)nc(=O)[nH]c3c2cc1OC
CC1(C)CCC(NC(=O)NC(C)(C)C)CC1
COc1ccc(CCNC(=S)Nc2cc(S(=O)(=O)N3CCOCC3)c(Cl)cc2Cl)c2ccccc12
N#Cc1ccccc1C=Cc1ccc(O)c(O)c1
FC(F)(F)C1(Cc2ccc(Cl)cc2)N=C(N2CCOCC2)c2ccccc21
CCN(CC(=O)Nc1ccc2c(c1)OCCO2)C(=O)c1cccs1
Cn1cccc1C(=O)OCC(=O)NCCCc1ccccc1
CCCSc1nc(=O)c(C#N)c(-c2ccc(C)cc2)[nH]1
CCCC(=O)N1C=CC(C)(c2cccc(C(F)(F)F)c2)C(=O)C1
CCN(CC)CC(=O)N1CCCC(c2cc(C)nn2-c2cccc(Cl)c2)C1
CN(C)C(COC=O)N1CCNCC1
O=P(O)(O)CI
COc1cc(OC)c(NC(O)C(=O)C#Cc2ccccc2)cc1Cl
Cc1nnc(-c2ccc(-c3ccc(C(=O)NO)cc3)cc2)o1
CS(=O)(=O)CCNc1ccc(-c2cc3c(nc(N)n3C3CCCCC3)c3[nH]ccc23)cc1S(C)(=O)=O
COc1ccc(NC(=O)c2cccc(C(=O)Nc3ccc4c(c3)OCO4)c2)cc1
NC(=O)C1NCC2c3ccccc3Cc3ccccc3CN2C1=O
CCc1c(C)[n+]([O-])c2cc(F)ccc2[n+]1[O-]
COC(=O)C12CC(C=CC3C1CCC1C3(C)CCC(OC(C)=O)C1(C)C(=O)OCc1ccccc1)n1ccc(=O)nc12
CCC1(CC)C(=O)N(C)c2ccc(-c3ccc(C#N)n3-c3c(Cl)cccc3Cl)cc21
Cc1ccc(C(=O)NN=Cc2ccccc2N2CCOCC2)c(O)c1
CCOC(=O)N1CCN(C2(c3ccccc3)CC(c3ccsc3)=NN2C(=O)C(C)=O)CC1
CN=C(N(C)CNc1cccc(C)c1)C(C(N)=O)(C(C)(C)C)C(F)(F)F
CCCCCCCCC(C)=NOCNC(=O)Nc1c(C(C)C)cccc1C(C)C
CCc1nc(C2CCCN2Cc2cnn(C)c2)no1
COc1ccc(NC(=O)Nc2cc3c(cc2N2CCCC2C)n(C)c(=O)n3C)cc1
S=C(CCCN1CCN(C(c2ccccc2)c2ccccc2)CC1)Nc1ccccc1NN1CCOCC1
COc1ccc(C=C2C(C)=C(CCCO)c3c2oc2ccc(OCc4ccccc4)cc2c3=O)cc1
COc1cc2c3c(c4cc(OC)c(OC)cc4c2cc1OC)CN1CCCCC1C3
COc1ccc(-n2nnc3c(NCCCO)nc(C)nc32)cc1
COc1ccc(F)cc1-c1cnc2cc(Cl)cc(-c3ccnnc3)c2n1
COc1cc(Nc2ncc3c(n2)-c2c(nn(C)c2Cc2ccccc2C)CC3)cc(OC)c1OC
COc1cccc(C=Cc2cccc3oc(=O)c4cccc(OC)c4c23)c1O
CCOC(=O)N1CCN(C(=O)N2CC(C3CCN(Cc4ccccc4)CC3)CC2=O)CC1
CN(Cc1ccc(Cl)c(Cl)c1)C(=O)c1cnc(-c2ccccc2)c2ccccc12
COc1c(CNCc2nc(-c3cccs3)no2)c(C)nn1C
Cc1noc(C)c1CC(N)C(=O)O
COCC(CO)NCc1c(C)nc2c(-c3cccs3)c(-c3cccs3)nn2c1C
CCC(C)C(=O)N1CCOc2ccc(S(=O)(=O)N(CC)CC)cc21
CCC(NCC(C)C)C(=O)N(C(=O)c1ccc(OC)cc1OC)c1ccc(N2CCCC2=O)c(C)c1
CC(NC(=O)C=Cc1ccc(F)c(Cl)c1)c1ccc2c(c1)NC(=O)CO2
CCCCCCCCCCCCCCCC(=O)Oc1ccc2c(C)c(OC(=O)CCCC)c(=O)oc2c1
CCCCc1ccc2c(c1)C(OC)(c1ccc(Br)cc1)c1ccccc1-2
Cc1ccccc1-c1ccc(OC(N)CC(Cc2ccccc2)Cn2ccc(=O)[nH]c2=O)cc1
O=C(c1cccc(CNc2cccc(C(F)(F)F)c2)c1)N1CCCN(Cc2ccc(F)cc2)CC1
O=C1c2cccc3cc(S(=O)(=O)O)cc(c23)C(=O)N1Cc1ccccc1
C[S+]([O-])CCNCc1ccc2c(c1)OCO2
CCCCCOC(=O)CCC(=O)Nc1ccc(OC)c(C(F)(F)F)c1
COCCN(CC(=O)Nc1ccccc1Cl)C(=O)c1ccco1
COc1cccc2cc(-c3nc4cc5c(cc4[nH]3)OCO5)c(=O)oc12
CCCN(CCC)c1c(C)nc(-c2c(C)cc(OC)cc2C)n(CCC)c1=O
O=S(=O)(O)Oc1ccc(N=Nc2nc3ccccc3nc2Nc2ccccc2)cc1
CCCCC(n1ccc(N)nc1=O)P(=O)(O)O
CCNC(=O)N1CCC(n2nc(C(=O)N3CCOCC3)c3c2-c2ccccc2S(=O)(=O)C3)C1
COc1ccc(C=Cc2nc3ccccc3c(=O)n2-c2ccccc2)cc1
NCCNc1nc(NCCO)nc(NCCc2ccccc2)n1
COc1ccc(CC2CN(CCNCc3ccc(C)cc3)CCO2)c(OC)c1
CC(CNNc1ccc(C(=O)Cc2ccc(S(N)(=O)=O)cc2)cc1[N+](=O)[O-])N1CCCCC1
COc1ccc2c(c1)OC(c1ccc3c(c1)OCO3)C(OC(=O)c1ccccc1)C2=O
C=CCCCOc1cccc(OCC(O)CN2CCCCC2)c1
COc1ccc(Oc2ncccc2C(=NCC2C=CC=CC2)NO)cc1
[O-][N+]1(Cc2ccccc2)CCC(NC(=S)NCc2ccccc2)CC1
O=C(O)CCCCCCSc1nc2ccc[nH]c-2n1
Cc1cccc(NC(=O)CN(C)S(=O)(=O)c2ccc3c(c2)c(=O)n(C)c(=O)n3C)c1C
CCCCNC(=O)OCCN1C(=O)C(=Cc2cccs2)SC1=S
CC(C)CCNC(=O)C1CC(c2nc(-c3ccc(F)cc3)no2)CCN1CCO
CC(Cc1c[nH]c2ccccc12)(NC(=O)OC1C2CC3CC(C2)CC1C3)C(=O)NCCNS(=O)(=O)O
O=C(NC1(C(=O)NC(Cc2ccc(-c3ccccc3)cc2)C(=O)NC(Cc2ccccc2)C(=O)NCCCN2CCCC2)CCCC1)c1cc2c(n1Cc1cc(F)ccc1F)NCC2
O=C(Nc1ccc(OCc2cn3cc(Br)ccc3n2)cc1)Nc1ccc(OC(F)(F)F)cc1
COc1ccc(C2Oc3cc(O)ccc3C(=O)C2OC(=O)NSCc2ccc(N(C)C)cc2)cc1
O=C(NN=Cc1ccccc1O)c1cc[n+]([O-])cc1
CCN(CC)c1cccc2nc(N3CCN(CCCNS(=O)(=O)c4cccc5nsnc45)CC3)c(C)cc12
O=C1NC(=O)c2ccccc2C1=C1CCN(c2ccc([N+](=O)[O-])c3nonc23)CC1
CC(=O)CCc1ncc(-c2ccc(NOCc3ccc(C)c(C)c3)cc2)o1
CCN(CC(C)C)C(C)c1ncc(-c2ccc(SC)c(F)c2)o1
CNC1CCCc2cc(S(=O)(=O)c3ccc(OC)cc3F)ccc21
CC(=O)NCc1cnc(Oc2ccc3c(c2)CCC(c2ccsc2)O3)s1
Brc1ccc(-c2nnc3sc4cc(Br)ccc4n23)cc1
O=C(c1ccc(Cl)c(S(=O)(=O)Nc2cccc(F)c2)c1)N1CCCCC1
Cc1ccccc1C(=O)NCC(=O)OCc1cc(C(F)(F)F)cc(C(F)(F)F)c1
Cc1cn(Cc2cc(C(F)(F)F)cc(C(F)(F)F)c2)c2c(-c3cc(C(=O)N4CCN(C(C)(C)C)CC4)cc(C(F)(F)F)c3)ccnc12
CC(=NNC(=S)NC1CCCCC1)c1ccccn1
COc1cc(-c2nsc(Nc3cccc4[nH]c(Cl)nc34)n2)cc(OC)c1OC
CSc1c(Br)cc2c(c1O)C(=O)c1ccc(O)cc1CC2
O=C(c1cnc(N2CCC(NC3CCCC3O)CC2)c(Cl)c1)N1CCOCC1
Cc1ccc2[nH]c(=O)c(-c3c(F)cccc3F)c(OCCC3CCCN3)c2c1
CCC(CC)NC(=O)C1Cc2nc(SC)sc2C(=O)N1
CCC(=O)N1CCc2c([nH]c3ccc(SC)cc23)C1
O=C(O)c1ccc(Cn2c(=O)[nH]c3ccccc32)cc1
Cc1ccc(CC(N)C(=O)O)cc1
COc1ccc(S(=O)(=O)N2CCN(c3cc(C)cc(C)c3)C(C)C2)cc1OC
Cc1cc(C)c2c(c1O)C(NC(=O)CN1CCCCC(F)(F)CC1)C(C)(C)C2
COc1cc(Cl)c(C)cc1NC(=O)C1=COCCO1
O=C1c2ccccc2C(=O)N1CCN1CCN(C2=NS(=O)(=O)c3ccccc32)CC1
CCCCC(C)(C(C)C)C(C)(CC)C(C)C(C)(C)C=CC=O
COc1c(C(=O)NCCN2CCN(CCO)CC2)cc(Br)c2ccccc12
CNC(=O)Oc1ccc2c3c(c4ccc5c(c4c2c1)OCO5)CCC3
COc1cc(Br)c(CNC(=O)NCCS(=O)(=O)N2CCOCC2)cc1OC
CNCc1csc(C)n1
CC
COc1ccc(OP(=O)(NC(CC(C)C)C(=O)N2CCCC2)Oc2ccc(C(N)=O)cc2)cc1
COc1ccc(NCC(=O)SCc2nnc(-c3ccccc3Cl)o2)cc1
CCC(Cc1ccccc1)NC(=O)C=Cc1cccc2ccccc12
O=C1Nc2c(Cl)cccc2C1(O)CC(O)CN1CCC(n2c(=O)[nH]c3ccccc32)CC1
Cc1ccc(S(=O)(=O)c2nc(-c3cccs3)oc2NCCc2ccc(F)cc2)cc1
NC1CNCC1C(=O)Nc1ccc(Nc2ccccc2)cc1
CCC(=O)N(C)c1c(CC)nc2c(OCc3ccccc3)cc(C(F)(F)F)cn12
C=C(C)C(CC=C(C)C)Cc1c(O)cc(O)c2c1OC(c1ccc(O)cc1O)CC2=O
CCOc1ccc(S(=O)(=O)Nc2cccc(C(F)(F)F)c2)cc1C(=O)N1CCCCC1
O=C(CN1CCOCC1)c1ccc(Br)c(Cl)c1
Cc1[nH]c(-c2cc(NC(=O)c3ccc4[nH]c(=NC(=O)CCN5C(=O)CSC5c5cc(O)ccc5O)sc4c3)nc(-n3cccc3)n2)cc1C(=O)Nc1ccc(F)c(Cl)c1
CC(=O)OC(CCO)C1(OC(=O)CC=O)CCCCCC1
CN(CCCN1C(=O)OC2C(CCC2(C)C)C1=O)CCc1cccc2ccccc12
C=CCCC(C)(CC(C)(C)C(C)C(CCC(=O)O)C(OC(=O)c1ccccc1)OC(=O)c1ccccc1)C(O)C=C
O=C(O)c1ccc(Nc2c3ccccc3nc3cc(OC4OC(CO)C(O)C(O)C4O)ccc23)cc1
CC(=O)OC(C(=O)c1ccc(Cl)o1)c1ccc(Cl)cc1
CCC(=O)Nc1cccc(NC(=O)c2csc3nc(C)ccc23)c1
O=C1c2ccccc2C(=O)c2c1ccc[n+]2[O-]
Cc1ccc(C)c(N2C(=O)NC(Cc3cccc4ccccc34)C2=O)c1
COC(=O)C1CCC2(Cc3ccc(C)cc3C)c3cc(OC)ccc3CCN12
C=CC(C(=O)C(C)(C)C)C(=O)C(C#CC1CC1)(C(=O)C(C)O)C(O)C(C)C(=O)OCC
O=C(O)C=C1CCc2ccc(NC(=O)C3CCCC3)cc21
Cc1cc(COc2ccc(C(=O)NC3(CC(=O)NO)CCN(C)CC3)cc2)c2ccccc2n1
COC(=O)C1OC(CO)C(O)C(O)C1O
Clc1ccc2c(NCCCCCCCCNc3c4c(nc5cc(-c6ccccc6C=CCN6CCCC6)ccc35)CCCC4)c3c(nc2c1)CCCC3
COc1cccc(N(CC(=O)NCCSCc2ccccc2)S(C)(=O)=O)c1
C#CCSc1nc2cc(-n3nc(C(C)(C)O)oc3=O)c(Cl)cc2s1
CC1(C)Cc2ccccc2-c2nnc(-c3ccccc3)n21
CC(C)(Sc1ccc(Cl)cc1)C(=O)OCOC1Cc2ccccc2C1
C=C(C=O)C(OC(C)=O)C(C)=Cc1ccc(OC)c(OC(=O)C=Cc2ccccc2)c1
Nc1ccccc1NC(=O)N1CCc2nnc(Nc3cccc(F)c3)nc2C1
CC(=O)c1ccc(C2=C(c3ccc(C(C)=O)cc3)C(=O)C(C(C)=O)C2=O)cc1
COc1cccc(-n2cc(NC(=O)C3(C(F)(F)F)CCCN3C(N)=O)nn2)c1
O=C1c2ccccc2C(=O)c2c1nc(SCc1ccc(Cl)cc1Cl)n2-c1ccc(F)cc1
ONC(=NCC1CC1)c1cnc(Oc2cc(Cl)ccc2Br)c(Br)c1
O=c1oc(C(F)(F)F)nc2cccc(Br)c12
c1ccc2c(c1)CC1CNCCN21
CCN1C(=O)c2ccccc2N(CC)c2ccccc21
O=C(CCc1nc(=O)c2sccc2[nH]1)N1CCN(S(=O)(=O)c2ccc([N+](=O)[O-])cc2)CC1
COc1ccc(C(Nc2ccc3c(c2)OCO3)c2cnn(C)c2)cc1
COc1ccc(C2C(C(=O)Nc3cccc(OC)c3)=C(C)Nc3ncnn32)cc1
C=CC(=O)Nc1nc2ccc(-c3cccnc3)cc2s1
O=C(CSc1nnnn1-c1ccc(F)cc1)Nc1nc(-c2ccccc2)cs1
Nc1c(C(=O)NCC2CCCO2)sc(=S)n1-c1cccc(C(F)(F)F)c1
Cc1ccccc1C1CCC(O)(CN2CCN(C)C2=S)CC1
CCC(=O)C(=O)c1c(C)nn(C)c1NNCc1ccc(C)cc1
Cc1ccc(CCNC(=O)c2ccc3c(c2)N(C(C)C)CCS3)cc1
O=C(O)Cn1nnnc1-c1cccc2ccccc12
Cc1ccccc1C(=O)OC(C(=O)NCc1cccs1)c1ccccc1
COc1ccc2c(c1)OCC(C(=O)Nc1ccn(C(=O)OC(C)(C)C)n1)CC2OCCOCCOCCOC(=O)OCCOc1ccc(N(CCOC(C)=O)C(C)=O)cc1
O=C(NCc1cccc2c1OCO2)c1cnn(-c2ncccn2)c1C1CC1
CCC(C)C1NC(=O)CCCCCc2cccc(c2)OCCCCCNC1=O
CCOC(=O)c1cc2ccccc2o1
CC12OC(CCC1c1ccc(Br)cc1)CC2c1ccccc1
O=C(C=Cc1ccccc1Cl)c1ccc2c(c1)OCO2
Cc1cncc(-c2nc(CC3CCN(C(=O)NCc4ccc(F)cc4Cl)CC3)c(C)o2)c1
NC(=O)NN=Cc1cc(F)ccc1O
Cc1nc(-c2ccc(F)cc2)c(CC(=O)NCc2ccncc2)s1
Cc1ccc(S(=O)(=O)N(C)C)cc1NCC(=O)N1C(=O)NC(C)(c2ccc(Cl)cc2)C1=O
O=C(CNC1CCC(CC(=O)c2ccccc2)CC1)Oc1ccc(Cl)cc1
CC(C)(CS(C)(=O)=O)C1(c2ccc(-c3ccc(F)cc3)cc2)OC(=O)N(CC(=O)NC2CCCC2)C1=O
COc1ccc(-c2cc3ccccc3c(=O)n2-c2ccccc2)cc1NC(=O)Nc1ccc(C)cc1
Cc1nc2n(n1)C(=O)C(C(c1ccccc1)N1CCN(Cc3ccccc3Cl)CC1)S2
CC(=O)Nc1ccc(Sc2nc3ccccc3c(=O)n2-c2ccccc2)cc1
O=C1NCc2nn(CCN3CCN(CC4CCCCC4)CC3)c(-c3ccc(Cl)cc3)c2C1=O
CCCCN1CCC(COc2nn(C)c3ncccc23)C1
COc1cccc(CNC(=O)c2ccc(CN3C(=O)C(=NNC(N)=S)c4ccccc43)cc2)c1
COc1ccc2c(c1)OC(c1ccc(OCCN3CCCCC3)cc1)CC2=O
Cc1cc(N2CCOC(c3nc[nH]n3)C2)nc2cc(-c3cnc(N)nc3)ccc12
CCOCC1CN(S(C)(=O)=O)Cc2cnn(CC3CC3)c21
O=C1CSC(C(=O)Nc2cccc(OC(F)(F)F)c2)c2ccccc21
C#CCSc1ncc2c(n1)C(C)N(c1c(C)cc(C)cc1C)C2=O
Cc1cc(C)c(NC(=O)Cc2ccc(NC(=O)c3cccc4c(=O)c5cccc(C(=O)Nc6ccccc6)c5[nH]c34)cc2)c(C)c1
CC1CN(C(=O)Cc2ccsc2)CC(C)O1
O=C(C=Cc1ccc2ccccc2c1)C=C(O)C(=O)O
O=c1c(=NNc2ccc(Cl)cc2)c(=O)c2ccccc12
N#Cc1cccc(CC2CCN(n3nccc3NCC(=O)Oc3ccccc3)CC2)c1
Cc1ccc(Cl)cc1NC(=O)c1cc(Oc2cncnc2)ccn1
CCn1cc(C(=O)C(=O)N2CCN(c3ccccn3)CC2)c2ccccc21
CCCCNc1nc(NNc2ccc(Cl)c(Cl)c2)ncc1C(=O)CC1CCCO1
O=C(O)c1cc(OC2OC(COc3ccccc3)C(O)C(O)C2O)ccc1OC(CCc1ccc(O)c(O)c1)C(=O)O
Clc1ccc2c(NN=Cc3ccc(N4CCOCC4)cc3)ccnc2c1
Cc1cccc2cc(C(=O)NCCc3cnc4ccccc4c3)c(=N)oc12
O=C1c2cc3c(cc2C(=O)c2c1cc(O)c(O)c2Cl)C(=O)N1CCCCC3N2CCC1C2
CCOC(=O)c1c(NC(=O)CN2CCc3c(C)cccc3C2)sc2c1CC(C)(C)OC2
CCONc1ccc(C(=O)C(=O)CCl)cc1
CC(C)(C)OC(=O)NC(Cc1ccc(OP(=O)(O)O)cc1)C(=O)NC(CCc1cccc(CNC(=O)Nc2cccc3ccccc23)c1)C(N)=O
CCONc1ccccc1C(=O)C(C(=O)c1ccc(C)cc1)C(=O)N1CCOCC1
FC(F)(F)C(=NNCNc1ccccc1)C(F)(F)F
CCCCCn1c(C23CC4CC(CC(C4)C2)C3)nc2c1c(=O)n(N)c(=O)n2C
Cc1ncc(C#Cc2c(C)ncnc2N2CCOCC2)cc1NS(C)(=O)=O
Clc1cccc(-c2ccc(CNc3ncnc4ncc(Cl)cc34)o2)c1
NC(CO)C(=O)NCC1OC(n2ccc(=O)[nH]c2=O)CC1O
CCNc1ccc(-c2cc(-c3ccc(C)cc3)nc(NS(=O)(=O)c3ccc(C)cc3F)n2)cc1
Cc1cn2c(=O)c3cc(C(=O)O)sc3nc2n1CCCCN1CCN(CCO)CC1
O=C(CCCC1CCN(S(=O)(=O)c2ccc([N+](=O)[O-])cc2)CC1)c1cc(CC2CCCCC2)c(O)cc1O
CC1(C)C(=O)c2ccccc2N=C1c1ccccc1
CCCCC(C)(OC(C)=O)C(C(=O)c1ccccc1)C(C)(CCO)C(C(=O)O)C(CC)C(CC)CCC(=O)CC
O=C(NC1CCCN(C(=O)c2ccoc2)C1)c1ccc(F)cc1F
CCCCn1c(N)c(N(CCC(C)C)CC(=O)Sc2nncn2C)c(=O)[nH]c1=O
CCn1cc(S(=O)(=O)N2CCC3(CC2)NC(c2cccc(O)c2)=NC3=O)cn1
Fc1ccccc1N1CCN(C(=CN2CCN(CCc3ccccc3)CC2)c2ccccc2)CC1
Cn1c(C(=O)N2CCN(Cc3cccc4ccccc34)CC2)cc2sccc21
Cc1noc(C2CCCCN2CC(=O)Oc2ccc(N3CCCC3)nn2)n1
Cc1nn(Cc2ccc(NC(=O)c3ccc(Cl)cc3Cl)cc2)c(C)c1CC(=O)O
CCCCCCCCCCCCCCC=Cc1ccc(C=C(C(=O)O)c2ccc(C(=O)O)cc2)cc1
CC(=O)C1(OC(=O)C=Cc2ccc3c(c2)OCO3)CCC2(O)C3(O)CC=C4CC(OC(=O)C=Cc5ccc6c(c5)OCO6)CCC4(C)C3CC(OC(=O)C=C(C)C(C)C)C12C
N#CCCCOc1cccc(C#Cc2cncc(C#N)c2)c1
O=Cc1cn(Cc2ccc(Cl)cc2)c2cccc(COc3ncccc3C(F)(F)F)c12
CCC(=O)N1CCN(CC(=O)Nc2ccccc2Cl)CC1
CC(C)(C)c1ccc(-c2cc(F)cn3cc(C(=N)N)cc23)cc1
COc1ccc(C(=N)N)cc1OC(=O)c1c(C)c(C)n(C)c1C
C=C(CC)CCC(C(=O)C(O)(OC(=O)N1CCN(C)CC1)C(=O)O)C(C)=C(C)C
COC(CCCCC(C)CCC(C)=O)C(C)C
Cc1ccccc1C1(O)CCN(C(=O)C2=CC=CCC2C(=O)O)CC1
Cc1ccc(-c2nc3cnccc3n2C2CCCC2)cn1
Cc1c2ccccc2cc2ccc3ccccc3c12
CCCCCc1cc2[nH]c(=O)c(O)c(C#N)c2cc1O
O=c1oc2ccccc2n1C1CCN(CCC2CCCCC2)CC1
COc1ccc(C(C)(C)NS(=O)(=O)Nc2ccc(C)cc2)c(OC)c1
CCCCc1nc(SC)c(C(=O)O)n1CC(=O)N1CCN(CC(NCCCC(NC(=O)OC)C(=O)NC(=O)OC)C(=O)C(C)C)CC1
CS(=O)(=O)c1cc2[nH]c(-c3ccnc(NC(=O)c4cccc(F)c4)c3)nc2cc1Cl
COc1cc(OC)c2c(=O)c3ccc(OC)c(NCCC(C)C)c3oc2c1
CC(C)c1cc(C(C)C)c(O)c(S(=O)(=O)c2ccc(Br)cc2)c1
CC(=O)Nc1ccc(Cl)cc1Sc1ccccc1C(=O)O
O=C(Cn1sc2ncccc2c1=O)NCc1ccc(F)cc1
Cc1cc(C)n2nc(C(=O)O)c(Br)c2n1
CCCN(CCC)Cc1ccc(Nc2ncc3c(n2)-c2c(nn(C)c2Cc2cccc(OC)c2)CC3)cc1
Cc1ccc(S(=O)(=O)NCc2ccc(C(=O)NCC3(N(C)C)CCCCC3)cc2)cc1
COc1ccc(C=CC(=O)c2ccc(Nc3ccnc(Nc4cccc(OC)c4)n3)cc2)cc1
CCCCCC1OC(C(=O)O)=CC(C(=O)NC)C1NC(C)=O
O=C1c2cc(F)ccc2C2=Nc3c(c(=O)n(CCCn4ccnc4)c(=O)n3OS(=O)(=O)c3ccc(Br)cc3)C(c3cc(Br)c(O)c(Br)c3)C12
COc1ccc2[nH]c(C(=O)N3CC(COS(=O)(=O)Cc4ccccc4)c4ccccc43)cc2c1
O=C(CCCCc1ccn(Cc2ccc(-c3ccccc3)cc2)n1)NO
N#CCOCc1nnn(-c2ccc(Cl)cc2)c1-c1ccccn1
Cc1cccc(C)c1OCC(=O)NC(Cc1ccccc1)CC(O)C(Cc1ccccc1)NC(=O)C1CC(=O)N(c2ccccn2)C1
CCC(C)C=CC(C)C1(C)OC(C(C)C(=O)COC2OC(=O)C(O)=C2O)C=CC1OO
CCCOCCNC(=O)C1(C2CCCC2)CCN(C(=O)C2CCC2)CC1
COc1ccc(-n2ncc(C(=O)C(=O)OC(C)(C)C)c2C2CCN(N3CCN(c4ccccc4)CC3)CC2)cc1
Cn1c2ccccc2c2nnc(SCCNc3ccnc4cc(Cl)ccc34)nc21
Cc1cccc(Nc2cc3nc4ccccc4n(C)c-3cc2=NCCN(C)C)c1C
COc1cc2c(cc1C(=O)c1ccc(CO)o1)OC(=Cc1ccc3c(c1)OCO3)C2
COc1ccc(-c2cn(CC(=O)NCCc3csc(C(C)C)n3)nn2)cc1
CC(=O)n1cc(C=C(Sc2nc3cc(C)ccc3s2)[N+](=O)[O-])c2ccccc21
Cc1ccc(OC(=O)c2c(C)nn(-c3ccc(C(F)(F)F)cc3)c2N)c(OC(F)(F)F)c1
CC(=CC(=O)Nc1ccccc1OCCCC(=O)O)c1ccc2c(ccn2C(c2ccccc2)c2ccccc2)c1
COC(=O)c1c(C)nc(Nc2cccc3ccccc23)nc1C
CC(=O)Oc1ccc2oc(=O)c(-c3ccc(OCC4CCCCC4)c(OCC4CCCCN4)c3)cc2c1
Oc1ccc(Cl)c(-c2ccc3c(Cl)c(O)ccc3c2)c1
COc1cccc(-n2ccnc2SCC(=O)N2CCc3ccccc32)c1
COc1c(C)c2c(c3oc4ccccc4c13)OC(C)(C)C=C2
CC(=O)Nc1cc(-n2cnnc2)cc(-n2cnc3c(Cl)ncnc32)c1
CC(C)(C)n1ncc2c(=O)nc(CC(=O)Nc3cccc(Cl)c3)[nH]c21
NC(Cc1ccccc1)C(=O)N1CCCC1C(=O)N1CCCC1C(=O)NCCCCc1ccccc1
CC(C)(C)Cc1ccc(ONC(=O)C2CCCN2C(Cc2ccccc2)C(=O)NC=O)cc1
COc1cc2cc(C(CC=C(C)C)OC(=O)c3ccccc3OC)c(=O)oc2cc1O
Cc1nc2sccn2c1SCC(=O)Nc1cccc([N+](=O)[O-])c1
COc1ccc(CC(=O)N2CCc3c(CN4CCSCC4)nn(-c4ccc(F)cc4)c3C2)c(N)c1
CN1CCN(c2nccc3c2CCN(C(=O)c2ccc[nH]2)C3)CC1
NC(CO)(CO)CCCCCCc1ncc[nH]1
COc1cc(NCc2nc3cc(N)ccc3[nH]2)cc(OC)c1OC
CC(OS(=O)(=O)c1cccc(C(=O)N2CCOCC2)c1)C(=O)Nc1cccnc1
Cc1ccc(CN2CCN(C(=O)c3cccs3)CC2)cc1
O=C1OC(=O)c2c1ccc1c2CCCC1
COC(=O)C(COC(=O)Nc1ccccc1)NC(=O)c1cc2cn[nH]c2cc1OC
COc1ccc(-c2c3cc(Br)ccc3s[n+]2CCNC(=S)NC(=S)NCCN(C)C)cc1
O=C(NO)c1cc(N2CCc3c(cc(F)cc3-n3cccn3)C2)ccn1
CCSc1cc(OC)ccc1C
CCNS(=O)(=O)c1ccc(OC)c(Cl)c1
CC1(C)COc2cc(C#N)c(-n3ccc4cc(-c5ccc(C#N)cc5)ccc43)cc2C1CC(=O)O
CN(C1CCN(CCN2CCCC2)CC1)S(=O)(=O)c1ccc2cc[nH]c2c1
CCC(C)C(NC(=O)Nc1ccccc1)C(=O)NCc1ccco1
Cc1cccc(N2CCNC(=O)C23C(=O)N(c2ccccc2)c2ccccc23)n1
CC1CCN(Nc2cccc(Cc3ccc(C(=O)C(=O)N(CCCl)CCCl)cc3)c2)CC1
CCS(=O)(=O)c1ccc2c(c1)C(NC(=S)Nc1ccc(Cl)cc1)CC(C)(C)O2
CN(C)c1nc(-c2cnc(N)c3ccccc23)cc(-c2ccc(O)cc2)c1C#N
CCN(CC)C(=O)Cn1c(=O)n(CCC(=O)NCc2ccc3c(c2)OCO3)c(=O)c2sccc21
CCCCCCCCCCCCNc1ncnc2c1ncn2C1OC(COP(=O)(O)OP(=O)(O)OP(=O)(O)OP(=O)(O)OCC2OC(n3cnc4c(N)ncnc43)C(O)C2O)C(O)C1O
O=C(Nc1cccnc1)N1CCC2(CC1)Oc1ccccc1C(=O)N2Cc1ccccc1
Nc1csc(-c2ccccc2)n1
Cc1nnc(NCC(=O)Oc2ccc(Br)cc2[N+](=O)[O-])s1
O=C(O)c1cccc(-c2cccc(C(=O)NCc3ccc(CNS(=O)(=O)c4ccccc4Br)cc3)c2)c1
COc1cc(OC)cc(-c2[nH]c3cc(F)c(-n4cnc(N)nc4=O)cc3c2-c2cccs2)c1
CS(=O)(=O)N1CCc2cc(OCCCOc3ccc(N4CCN(C(=O)c5ccc(F)cc5)CC4)cc3F)ccc2C1
Cc1cc(C)n(CC2SCCN2Cc2ccncc2)n1
COc1ccc(C=CC(C#N)C(=O)OCC(=O)c2c[nH]c3ccccc23)c(OC)c1
COc1ccc(C(=O)Cc2cc(=O)c(OSc3ccccc3)co2)cc1OC
CCOc1cc(Cl)ccc1Nc1c(C)cccc1C
CN(C)Nc1cccc(C(=O)C(=O)c2[nH]cnc2C(=O)Nc2ccccc2)c1
CCCCN(C)C(=O)c1c(-c2ccc(Cl)cc2)nc2ccccc2c1C(=O)O
CCCC(O)=C(C(=O)CC(C)c1ccc(C)cc1)C(C(C=O)=C(C)N)c1ccc(-c2cccnc2)cc1
O=C(O)CCCn1ccc(=O)c2ccccc21
CCOCC(NC(=O)c1c(C)nc(-c2ccc(C)cc2)nc1C)C(O)C(O)C(Oc1ccc(F)c(F)c1)c1ccc(OCC)cc1
CC(C)CC(NCc1ccccc1)C(=O)NCC(NC(Cc1ccccc1)C(O)CC(=O)NC(=O)OC(C)(C)C)C(O)CC(=O)C(C)C
COc1ccc(C2=Nc3ccccc3N(C(=O)c3ccncc3)C2C(=O)NC(C)C)cc1
CCCC(CCCCCCNC=O)C(N)(Cc1ccc(-c2ccc(F)cc2)cc1)C(=O)OC
COc1cccc2cc(C(=O)Nc3sc4c(c3C(N)=O)CCCCC4)c(=O)oc12
Nc1nc(=S)nc2sc(C(=O)Nc3ccc4occc4c3)nn12
CCCN(CCC)C1c2ccccc2C=Cc2ccccc21
CCOC(=O)NC(CC(C)C)C(=O)OC(Cc1ccccc1)C1CN(CCCc2ccc3ccccc3c2)C(=O)O1
CC1=C(C)C(=O)C(C(C)C(=O)O)CC1
CCCCC=NNC(=O)Nc1ccc(Cl)cc1
NC(Cc1ccc(OP(=O)(O)O)cc1)C(=O)NC(CCC(=O)O)C(=O)O
C[PH](=O)(O)(OCc1c(F)c(F)c(F)c(F)c1F)[S+]([O-])CCc1cc(F)c(F)c(F)c1
CS(=O)(=O)OCC(O)C(O)C(O)CO
CC(CCOCCNC(C)C)COC(=O)C1CCOCC1
CC(C)CC(NO)C(=O)NC(=O)Nc1ccc([N+](=O)[O-])cc1
CNC(C)=O
Cc1ccccc1NS(=O)(=O)c1ccc(O)c(C(=O)NC2CCCCC2)c1
Cc1c(-c2ccccc2)nc2cc(Cl)ccc2c1C(=O)O
CN(Cc1ccccc1)Cc1nc(=O)c2ccccc2[nH]1
CCOC(=O)c1c(Cn2nc3ccccc3c2C)nc2n(c1=O)CCCCC2
COc1ccc(CNC(=O)Cc2csc3nc(-c4ccc(C)c(C)c4)nn23)cc1
CCC(CC)c1c[nH]c2c(N3CCCC3)nc(N3CCC(O)C3)nc12
O=c1oc2ccc(S(=O)(=O)N3CCOCC3)cc2c2c1CCCC2
CC1COCCN1c1nc(N2CCOCC2C)c2ccc(-c3ccc(O)c(CN4CCCC4CO)c3)nc2n1
N#Cc1c(-c2ccc(Cl)cc2)cc(-c2cccc3ccoc23)nc1N
CSCCC(NCc1ccc(C(=O)N2CCNCC2C)c(-c2ccccc2C)c1)C(=O)O
CS(=O)(=O)N1CCN(C(=S)Nc2cccc(F)c2)CC1
CCC(=O)NCC(C(=O)CC(C(=O)OC(C)(C)C)C(=O)c1ccc(O)cc1)C(C(C)C)N(CC(C)C)NNC(C)C
O=C(Nc1nnc2n1CCC2)N1CCOCC1
CCN1CCN(CC(NC(=O)CCc2c(C)nn(-c3ccc(N4CCCC4)nn3)c2C)c2ccccc2)CC1
CNC(=O)OC1OC(n2cc(CCc3cn(-c4ccc(ONc5ccccc5)cc4)nn3)nn2)C(O)C(O)C1CO
CC(=O)Nc1cccc(CN=C(Nc2ccccc2)Nc2ccccc2N)c1
CCC(=O)C(CC)N1CCN(c2ccc(NCCCCc3nc(=O)[nH][nH]3)cc2F)CC1
O=[N+]([O-])c1cccc(-c2ccc(C=NOCc3ccccc3)o2)c1
CSc1ccc(Nc2nccc(N3CCC(NC(=O)CC(F)(F)F)C3)n2)cc1
CCCCCCCCCCCCCC(=O)OCC1=CC(=O)C=C(CCC[n+]2ccccc2)C1=O
O=C(NC1CCCC1)c1cc(CS(=O)(=O)c2ccc(F)cc2)nc(NNCc2c(F)cccc2Cl)c1
COc1ccc(C2(O)C(=O)Nc3ccccc32)cc1
O=S1(=O)CCCN(CCCCC2CC2C(O)CCc2ccc(Cl)cc2)CC1
COc1cc(CN2CCC(C(=O)N3CCCC3)CC2)cc2c1OCO2
Cn1c(N)c(C(=O)CSc2nnc(-c3ccc(Cl)cc3)n2-c2ccccc2)c(=O)n(C)c1=O
CC1CN(C(C)CO)C(=O)c2cc(NC(=O)C3CCCCC3)ccc2OC1CN(C)S(=O)(=O)c1cccs1
Cc1ccc2[nH]c(-c3cccc(-c4ccccc4F)c3)nc2c1
O=C1NC(=S)SC1Cc1cn(CCCl)c2ccccc12
CCC1NCCNC1=O
Clc1ccc(Cn2cnc3c(-c4ccco4)nc(NC4CCCCC4)nc32)cc1
CON=C1C(c2ccc(C)cc2)=C(C#N)CC1(C)C
CCN(CC)S(=O)(=O)c1ccc2c(c1)c(=O)c(C(=O)NCc1ccc(Cl)cc1)cn2C
CC(=O)Nn1c(Cc2csc(NCc3ccc(O)c(Cl)c3)n2)nnc1SC(=O)C(Cl)Cl
COc1ccc(N2CCN(CCNC(=O)NCc3ccccc3)CC2)cc1
COc1ccc(Cn2ccc3ncn(Cc4nc(C)c5ccccc5n4)c(=O)c32)cc1
CN(C)c1ccc(NN(C)c2ccc(C(=O)Cc3ccccc3)cn2)cn1
O=C(Nc1ccsc1C(=O)OCc1ccc(F)cc1)c1ccccc1
CCC1(CC)C=C(c2nc3ccccc3s2)c2cc(OC(C)=O)ccc2O1
O=c1[nH][nH]c(=O)c2[nH]c(CSc3ccccc3)nc12
CN1CCN(c2ccc(Cl)cc2NNc2ccccc2C(=O)C(=O)Cc2ccc(Cl)cc2)CC1
NC(=O)COc1cccc2ccc(-c3nnc4ccccn34)nc12
Cc1ccc(-c2c(Cc3ccccc3)c(CS(C)(=O)=O)nn2C)cc1
Cc1cc(Nc2ccnc(NCCOc3cccc(F)c3F)n2)n[nH]1
CC(C)(C)Cn1nc(NC(=O)c2ccc3c(c2)NC(=O)CO3)c2cc3cc(F)ccc3nc21
CCONc1sc(C)c(C)c1C(=O)CC(=O)Sc1nc(C)cs1
CC(=NNC(=O)C1CC1c1ccccc1)c1cccc(NC(=O)CC(N)C(=O)O)c1
CCOC(=O)c1cnc(SC)nc1C(=O)OCC
O=C(O)C(O)=CC(=O)c1cn(-c2ccccc2)nc1-c1ccc(F)cc1F
CCOC(=O)C1CC(C(=O)O)CN1c1ccc(C2=CCCCC2)cc1
COc1ccc2c(c1)-c1nc3ncccn3c1CC2
Cc1csc2ccc(N3CCCC(N)C3)nc12
CC(CNc1ncc(C=O)cn1)CC(N)C1CCN(CCc2ccccc2)CC1
Cc1nnc2sc(SCc3ccccc3F)nn2c1=O
COCCCCC(CNc1cccc(C=O)c1)C(CCC=O)n1c(Cl)cnc(N)c1=O
CN(C)c1cc(C(=O)C=Cc2ccc(O)cc2O)ccc1O
CC(c1c[nH]c2ccccc12)C(NC(=O)CCC(=O)O)C(=O)NC(Cc1c(I)[nH]c2ccccc12)C(=O)NC(Cc1ccccc1)C(=O)O
CC(=O)NC(CCOCCOP(=O)(O)C(CCCCN=C(N)N)NC(=O)C(N)Cc1c(C)[nH]c2ccccc12)C(N)=O
COC(=O)c1ccc(Oc2sc(C)nc2C#N)cc1
C=[N+]1CC(C)CC(C)C1(O)C=Cc1ccccc1
O=S(=O)(Cc1ccccc1)c1nc(-c2ccccn2)cc(N2CCNCC2)n1
COc1ccccc1NC(=O)CSc1nc2sc3c(c2c(=O)n1-c1ccc(F)cc1)CCCC3
CC(CCO)C(O)C(=O)N1CCN(C(C)C)CC1
CC(C)N(CC(O)C(Cc1ccccc1)NC(=O)OC1COC2OCCC12)C(=O)c1cccc2ccccc12
CCc1n(CCOC(=O)c2ccccc2)c(=O)c2ccccc2[n+]1[O-]
CN(c1ccccc1)c1nc2cc(S(=O)(=O)N(C)C)ccc2[nH]1
CCOc1cccc(C(=O)NC2CCCN(c3cccnn3)C2)c1
CCc1nc(-c2cc3cc(C(=O)O)c(=O)[nH]c3cc2C)cs1
O=C(C=Cc1ccc2c(c1)OC(F)(F)O2)c1ccc2c(c1)OCO2
CC1(C)C(=O)c2ccccc2C(n2ccccc2=O)C1O
Cc1noc(C)c1C(=O)NCC1(N2CCOCC2)CCCCC1
COc1ccccc1CC(=O)Nc1cc(C=NCCc2c[nH]c3ccccc23)c(O)nn1
CN1CCN(Cc2cccc(NC(=O)N(C)c3cccc(NC(=O)c4cccs4)c3)c2)c2c(N)ncnc21
COc1cccc(NC(=O)Cn2c(=O)n(Cc3ccc4c(c3)OCO4)c(=O)c3sccc32)c1
COc1ccc(C)cc1NNc1ccc(C(=O)C(=O)C(=O)c2csc(NNc3ccccc3OC)n2)cc1
O=C1c2ccccc2C(=O)N1CCCCNc1ccc2[nH]cnc2c1
CC(C)c1noc(CN(C)Cc2nc(C3CC3)no2)n1
CC1CC(N)=NO1
CC(C)(C)NC1CCc2cc(S(=O)(=O)c3ccc(F)cc3)ccc21
O=C(c1nn(C2CCN(C3CCC(F)(F)CC3)CC2)c2c1CS(=O)(=O)c1ccccc1-2)N1CCOCC1
CC(C)(C)OC(=O)C=CC(O)Cc1cccc2c1OC(C(C)(C)O)C2
CN(C)C(=O)Cn1c(=O)c(C(=O)NCC2CCCO2)c(O)c2cc3c(cc21)OCCO3
COc1ccc(CC2c3ccccc3C=C(C)C2CC(=O)O)c(Cl)c1
CC(Nc1ccnc(NCc2ccc(C(=O)NC3CCC(N)CC3)cc2)n1)c1ccccc1
CC(C)c1nnc(NC(=O)c2ccccc2O)s1
CCN1CCN(c2nc3ccccc3c(=O)n2-c2ccc(C(C)(C)C)cc2)CC1
CC(C(=O)n1cccn1)C1CCN(n2cc(C3CC3)nn2)CC1
Cc1nc2ccccc2n1CC(=O)N(CCN1C(=O)CCC1S(=O)(=O)c1ccccc1)Cc1ccccc1
CC(=NN=c1[nH]c2cc(C)ccc2s1)c1ccc(-c2ccccc2)s1
CCCCCCCCCCCC(=O)OCC1(CO)OC1n1c(=O)c2sc(-c3ccc(C)cc3)cc2n(Cc2ccc(Cl)cc2)c1=O
CCCN(CCC)C1CCc2cc(Cl)cc(Br)c2C1
NCc1ccc(-c2ccc3nc(-c4ccncc4)cn3n2)cc1
CC(C)C(NC(=O)C(C#N)=Cc1ccc(Br)cc1)C(=O)O
NC(=O)CCC(NC(=O)CCC(P(=O)(O)O)P(=O)(O)O)C(=O)NC(Cc1c[nH]c2ccccc12)C(N)=O
O=C(CCCCCCc1ccccc1)c1ncc(-c2ccccn2)o1
CCCC(Oc1ccc(C)cc1)C(C=O)(CCC(C)CO)C(C)(CO)COCC=O
O=c1c2cc(F)ccc2[nH]c2cc(O)cc(O)c12
CCC(CC)Cc1ccc(OC)c(OC2CNC(=O)N(O)C2)c1
Cc1ccnc(NS(=O)(=O)c2ccc(NC(=O)c3c(-c4ccccc4)noc3C)cc2)n1
Cc1c(C)c2c(c(C)c1O)CCC(C)(CN1CCN(C(=O)c3ccco3)CC1)O2
CSc1nc2nc(C)nc(NS(=O)(=O)c3ccc(NC(C)=O)cc3)c2s1
O=C(O)c1cccc(N2C(=O)N(Cc3ccccc3)C(Cc3ccccc3)C(O)C(O)C2CC2CCCO2)c1
COc1ccc(NC(=O)CSc2nc3c(c(=O)n2CCc2ccccc2)SCC3)cc1OC
CC(=CC(NC(=O)CNC(=O)C=Cc1ccccc1)C(=O)O)CO
CC1=CC=CCCNC(=O)C=CC=CC=CC(O)C(O)CC(O)C=CC=C1
Clc1ccc2c(N3CCC(NCCc4ccc(Br)cc4)C3)ccnc2c1
CC(C)c1csc(NC(=S)N2CCOc3ccc(Cl)cc32)n1
O=[N+]([O-])c1ccccc1SSc1ccc(Nc2ccccc2)cc1
Cc1ccc(C(=O)Nc2ccc(CN3CCN(C)CC3)c(C(F)(F)F)c2)cc1C#Cc1ccc2nc(NC(=O)C3CC3)n(C)c2c1
CC(C)=CC(O)CC(C)C=CCCC(C)=C(C)C
COc1cccc(-c2c(C)n(CCCN(C)C)c(=O)n(N)c2=O)c1
COc1ccccc1-c1cccc(COc2ccc3c(c2COC(=O)C(F)(F)F)COC32OC(C)C(OC(C)=O)C(OC(C)=O)C2OC(C)=O)c1
Cc1cc(C(=O)OCC(=O)N2CC(C)OC(C)C2)c2c(C)nn(-c3ccccc3)c2n1
CC(=O)Nc1ccc(NC(=O)c2cc(-c3ccc(C)cc3)on2)cc1
OC(COc1cccc2c1CCCC2)CN1CCC(c2ccccc2)CC1
CC=C(C)C(C(C=C(CC)CCC(C)(C=C(Br)C=O)C(C)=O)=CC(=O)CC)c1ccc(O)c(O)c1
Cc1ccc(OC(=O)C=CC(=O)N2CCNCC2)cc1
CCc1cc(C(C)=O)c(O)cc1OCCCN1CCN(CC)CC1
COc1cc2c(CCSCC(N)C(=O)N3CCN(c4ccccc4)CC3)c[nH]c2c(OC)c1OC
c1ccc(-c2ccc(-c3csc(-c4cscn4)c3)o2)cc1
Cc1ccc2[nH]cc(CCCN3CCC(C)(C)c4ccc(C(=O)O)cc43)c2c1
CCOc1cc(CC(=O)CC)cc(OOC)c1OCC
CN1CCN(C(=S)SCc2ccc(Br)cc2)CC1
COc1ccc(OC)c(C(=O)c2ccc(O)c(CC=Cc3ccc(OC)c(OC)c3)c2)c1
Cn1cc(-c2ccc3ncc4c(c3n2)n(C2CCOCC2)c(=O)n4C)cn1
Cc1nc(SCCCn2ccnc2)cc(-c2sc(C)nc2C)n1
COc1ccc(-c2ccc(NC(=O)NCc3ccccn3)c([N+](=O)[O-])c2)cc1OC
COc1ccc(-c2cc(-c3ccc(OC)cc3)c(-c3ccccc3)c(=O)[nH]2)cc1
Cc1ccc(C(=O)NCC2CCCO2)cc1-c1cc(C(=O)N2Cc3c(C(F)(F)F)nn(C)c3C2)nn1C
N#Cc1cc(C(O)c2nc(-c3ccoc3)no2)ccc1Oc1cccc2cccnc12
O=C(CSc1ccc(F)cc1)c1cccs1
COc1ccc(S(=O)(=O)NC(=O)c2ccccc2C(=O)OCC(=O)O)cc1
O=C(NO)c1cc2c(=O)n3ccccc3nc2n(Cc2ccccc2)c1=NCc1ccccc1
Cn1ccc2c(NC(=O)NCC3CCC(NCc4ccc5cccc(F)c5n4)CC3)cccc21
CCC(=NNC1CC1)C(=O)c1ccc(OC)c(OC)c1
Cc1ccc(-c2ccc3c(n2)C(O)C(C)(C)NC3)cc1[N+](=O)[O-]
O=C(CCN1C(=O)C(=Cc2ccc(N3CCOCC3)cc2)SC1=S)Nc1ccccc1
Cc1ccc(N2CCN(N=Cc3ccccc3)CC2)cc1
CCCCc1nc2cc(C(=O)N3CCCCC3)ccc2o1
CN1C(=O)C2Oc3ccccc3C(=O)C2C1c1ccccc1
Oc1cc2c(cc1C(c1ccccc1)N1CCCCC1)OCO2
CCCCCCCCCCCCN1CC(C)C(O)C(O)C1
CCCCCCCCCCCCCCN1C(=O)[N+](C)(C)CC1(C)C
COc1ccccc1N1CCN(CCn2nc(-c3ccccc3)c3c4ccccc4n(C)c3c2=O)CC1
Cc1ccccc1NC(=O)c1nnn(-c2nonc2N)c1S(=O)(=O)NN=Cc1ccc(C(C)(C)C)cc1
CN1CCC(=O)N(c2ccc(Cl)cc2)C1=S
Cc1c(C(=O)NCC2(O)CCCCC2)oc2cccc(-c3cccc(C(=O)O)c3)c12
Cc1sc(NNCC(C)C)nc1C(=O)CC(=O)SCc1ccco1
CC(C)OP(=O)(Oc1ccc([N+](=O)[O-])c(Cl)c1Cl)C(C)C
O=c1c2sccc2nc(NCCn2nnc(CN(CCO)CCO)n2)n1CCCN1CCCCC1
COc1ccc(C(=O)c2ccc(=O)n(-c3nc4ccc(F)cc4s3)c2N)c(OC)c1
COc1cc(NC2c3cc4c(cc3C(c3cc(OC)c(OC)c(OC)c3)C3C(=O)OCC23)OCO4)cc(OC)c1
O=C(Nc1ccc(-c2ccccc2)cc1)c1ccc(O)cc1
CCC1CCN(NC(=O)N(Cc2cnn(C)c2)C2CC2)CC1
CN1C(=O)CCC1=O
COc1ccc(N2C(=O)C(=CCC3CCS(=O)(=O)C3)SC2=Nc2ccc(Cl)cc2)cc1
CCCCCO
O=C(NC1CCN(Cc2ccccc2)CC1)c1ccc2cnccc2c1
C=C1C(=O)OC(c2cccc(I)c2)C1C1CCC2(CC=CC(C)C2)OC1=O
O=c1[nH]c2cc(SCc3ccccc3)ccc2nc1O
Nc1nc(N)c2cc(COc3ccccc3)ccc2n1
CC(=O)Oc1cccc2c1nc(C(F)(F)F)n2-c1ccc(Cc2nn[nH]n2)cc1
NC1=NC2(N=C1N)c1cc(-c3ccccc3F)ccc1Oc1ccc(-c3cccnc3F)cc12
Cc1cc(C2CC2)nc(N(C)CC(C)N(C)CC(=O)c2cc(F)ccc2-n2nccn2)n1
Nc1nc(=O)cc(-c2ccc(CNc3nc(NC4CCCC4)nc(OCc4ccon4)n3)cc2)[nH]1
COc1ccc(-c2c[nH]c3ccc(-c4ccccc4F)cc23)cc1
Cc1cc(C)c(O)c(-c2nc(Nc3ccc([N+](=O)[O-])cc3)nc(N3CCCCC3)n2)c1
Nc1nc2ccc(NC(=S)NCCc3ccc(F)cc3)cc2s1
Cc1[nH]c2ccccc2c1C1=C(O)C(=O)CCC1
COc1ccc2c(c1O)C13CCCCC1(O)C(C2)N(Cc1ccccc1)CC3
Cc1cc(OCC(=O)c2ccc(Cl)cc2)c2c(c1)OC(c1cccc(Br)c1)C2C(=O)O
CC(C)Nc1ncc(-c2ccccn2)cc1C(N)=O
C=C(c1ccccc1)c1ccc2c(C(=O)O)cccc2c1
C#CCS(=O)(=O)c1ccc(SCc2nnc(Cc3cccn3C)o2)nc1
CC(CO)Cc1cnc2n1C1CC(C1)c1cc(C(C)(C)O)ccc1C2C
O=C(CNC(=O)c1cccnc1)Nc1ccccc1C(=O)Oc1ccc(F)c(F)c1
O=C(O)c1c[nH]c2ncccc2c1=O
COC1=NC(c2ccccc2)C[S+]1[O-]
CC1(C)CCC2(C(=O)O)CCC3(C)C(=CCC4C5(C)Cc6nc7ccccc7nc6C(C)(C)C5CCC43C)C2(C)C1
Cc1cc(C)nc(NC(=S)N2CCOCC2)c1
CC1CN(c2ncc3c(c2C#N)CCN(Cc2ccccc2)C3)CCC12CCN(Cc1ccccc1F)CC2
COCC(=O)Sc1n[nH]c(C)n1
COCCNc1nc(C)nc2c1ncn2C1CN(Cc2cccs2)CC(CO)O1
CC1=Cc2cc3c(cc2OC1C(=O)O)CCC1C3CCC2(C)C(O)CCC12
OC(C(COCc1ccccc1)OCc1ccccc1)C(O)C(COCc1ccccc1)SCc1ccccc1
Cc1ccc2[nH]c3c(c(=O)c2c1)C(NCc1ccc(-c2ccccc2)cc1)CCC3
O=C(CSc1cc(C(=O)Nc2ccc(F)cc2)ncn1)Nc1ccc(Cl)c(F)c1
COc1cccc(-c2sc3ncn(CC(=O)c4cc(OC)c(OC)c(OC)c4)c(=O)c3c2C#N)c1
COc1ccc(C(=O)C(CC(=O)C=Cc2ccc3c(c2)OCO3)C(=O)OCc2ccc3c(c2)OCO3)cc1
Cc1cc(-c2ccccc2C(=O)NCCCC(CN)C(=O)O)ccc1O
CC1CN(c2ncccn2)CCN1C=CC(=O)c1ccc(I)cc1
Cc1cccc(C)c1NC(=O)c1ccc(S(=O)(=O)c2ncccc2C(=O)N2CCCC2)cc1
O=[N+]([O-])c1ccc(C=CC=Nn2cnnc2)cc1
O=C1NCN(c2ccccc2)C12CCN(CC1CCCCC1c1ccccc1)CC2
CC=CCCC(C)C(C)(CCCC(O)CC(C)=O)CC(C(C)=O)C(C)(CCC(C)(O)CC)C(C)(C)C(=O)CC
CC(C)(C)C(=O)NC1CCC2C3CCc4cc(O)ccc4C3CCC12C
COCC(=O)N1CC(=CC(=O)Nc2ccc(Cl)cc2)C(=O)C(=Cc2cccnc2)C1
CCCCNc1nc(C)n(-c2ccccc2OC)n1
CCN(CC(=O)Nc1c(F)cccc1F)C(=O)C1CCN(S(=O)(=O)c2ccc3c(c2)OCCO3)CC1
Cn1ncc(NC(=O)c2nc(-c3c(F)cccc3F)sc2N)c1N1CCC(N)C(F)CC1
CN1C(=O)c2cc(C(N)=O)cc([N+](=O)[O-])c2C1=O
Oc1ccc(-c2nn(-c3ccccc3)cc2-c2nc(-c3ccc(S)cc3)c(-c3ccccc3)o2)cc1
COc1ccc(CC2CC(F)CN2CC(O)C2Cc3ccc(cc3)OCCCCC(=O)N2)cc1OC
Nc1cncc(-c2ccc(CC3CN(C(=O)O)CCN3CCC(C(=O)O)C3CCCC3)cc2)c1
C=CCN(C)CC(O)COc1ccc(C)cc1C(=O)c1ccccc1
CN(CC1COCCN1c1ccc(C#N)cc1)C(=O)CCc1nc2ccccc2n1C1CCCCC1
CN(Cc1ccc(C(=O)N2CCC(C)(c3ccccc3)CC2)cc1)c1ccccc1
COc1ccc(Cl)c(CNCC(O)Cn2c3ccc(Cl)cc3c3cc(Cl)ccc32)c1
N#Cc1cc(S(=O)(=O)Nc2ccc(F)cn2)ccc1Oc1ccc(Br)cc1C1CC1
COc1cc(C=CC(=O)C=CC(O)=Cc2ccc(O)c(O)c2)ccc1O
O=C(NC1C2CN(CCc3ccc4c(c3)OCO4)CC21)C(O)(c1ccccc1)C1CCCC1
COc1ccc(-c2cc(NCCCCN(C)Cc3ccccc3)c3nnc(C4CCCCC4)n3c2)c(OC)c1
Cc1ccccc1N1CCN(Cc2c(O)ccc3c(-c4ccccc4)cc(=O)oc23)CC1
CC(C#N)c1cc(O)c(CCc2ccccc2)c(=O)o1
N#CCC1CN(NCc2cc(-c3ccncc3)ccc2-c2ccc(C(=O)Oc3cccc(F)c3)nc2)CC1N
CCCCCCCCOC(=O)C=Cc1ccc(S(=O)(=O)NCCN2CCOCC2)cc1
CC1(C)OC(=O)C(=CNc2cc(N3CCOCC3)nc(N3CCOCC3)n2)C(=O)O1
O=C(Nc1nncs1)c1ccc2ncsc2c1
O=C1NCN(c2ccccc2)C12CCN(C1(c3ccc(Cl)cc3)CCC1)CC2
Cc1nn(C)cc1-c1ccc(Sc2ccccc2-c2ccccc2)c(Cl)c1
CC(CC=CCCCC(=O)O)NS(=O)(=O)c1ccccc1
Cc1cnn(C2CCCN(CC(=O)NS(C)(=O)=O)C2)c1
Cc1cc(C)n(CC(=O)N(Cc2cccs2)C2CCS(=O)(=O)C2)n1
OC(CNc1nccc(N2CCCC2)n1)c1ccccc1
O=C(NCCN1CCCC1c1cccnc1)c1cnccn1
Cc1cc(C)cc(NC(=O)Nc2nc3ccccc3s2)c1
Cc1ccc(OCC(C(O)CN(C)C)C2CCCCC2)c([N+](=O)[O-])n1
CSc1ccccc1Nc1cc(C)nc2ccc3nc[nH]c3c12
O=C(C=Cc1ccc(Cl)cc1)NC1CCC(CN2CCC(c3c[nH]c4ccccc34)CC2)CC1
O=C(CN1c2ccccc2Sc2ccccc21)NN=Cc1ccccc1
Cc1ccccc1-c1ncc2c(n1)C(N)CCC2
Cc1nc2ccccc2c(=O)n1N=Cc1ccc(Cl)cc1
O=C(Cn1cnc2nc(Cl)ccc21)NN=Cc1ccc(F)cc1
CC(O)C1CCCC(CC(=O)CO)C1C(=O)N(C=O)c1ccccc1
O=C(Nc1nccs1)C1Cc2ccc(OCc3ccccc3)cc2CN1C(=O)C1CCCCC1
Nc1nc2c([N+](=O)[O-])cccc2n1CC(=O)c1ccc(Br)cc1
COc1cc(C=c2[nH]c(=O)c(=Cc3ccc(Cl)cc3)[nH]c2=O)cc(OC)c1OC
[O-][S+]1c2ccccc2N(Cc2ccccc2)c2ccccc21
CCC(OCC(=O)CC=O)C(C(C)C)C(C)C(C)OC(C)=O
CN1CCC=C(c2nsnc2OCCOCCOCCOCCOc2nsnc2C2=CCCN(C)C2)C1
Cc1cc(Br)ccc1NC(=O)c1cc2ccccn2n1
O=C(NC(Cc1ccccc1)C(O)C(=O)N1CCN(Cc2ccccc2)CC1)c1cnn2cccnc12
NCC(CCC(=O)C(N)CCCNC(=O)c1c(Br)cc(-c2ccccc2)oc1=O)C(=O)O
Cc1ccccc1-n1cc(C(=O)O)[nH]c1=S
O=C1NCC2(CCN(c3ccncc3)CC2)c2ccccc21
CC(=O)c1cccc(NC(=O)Nc2ccc3[nH]c(=O)[nH]c3c2)c1
C=C1CC(CNC(=O)OC(C)(C)C)(c2ccccc2C)OC1=O
N=C(N)NC(=O)Cn1c(-c2ccc3c(c2)OCO3)ccc1-c1cccs1
O=C(O)CCC(=O)Nc1ccc(Oc2ccccc2Cl)cc1
N=C(N)c1ccc(-c2cn3cc(C(=N)N)ccc3n2)cc1
O=C(CC(C(=NO)c1cnn(-c2ccccc2)c1-c1ccccc1)c1ccccc1)c1ccccc1
Clc1ccccc1C=Cc1ccccc1-c1ccnn1Cc1ccccc1
O=C(C(=Cc1cccs1)NC(=O)c1ccco1)C(=NS(=O)(=O)c1cccc(SCc2ccco2)c1)NNCc1ccccc1
C=C(C)c1cccc(C(C)(C)CC(C)(C)c2noc(=O)[nH]2)c1
Cc1nc(N2CCOCC2)nc(OC2C=CC(O)C(O)C2)c1C#Cc1ccc2c(c1)CCC(C)(c1ccncc1)O2
Clc1ccc(C(Cn2nnnc2-c2ccc(Cl)s2)c2ccc(Cl)cc2)cc1
CC(C)C(NS(=O)(=O)c1ccc2ccccc2c1)C(=O)N1CCOCC1
CC(=CCC(C)C(=O)O)CCCCC(C)=CC(=O)OC(CO)COCc1ccccc1
CN(C)C(=O)Cc1ccc(-c2ccc(-c3ccc(F)cc3)cc2)cc1
O=C(NC1N=C(c2ccccn2)c2ccccc2N(CC23CC4CC(CC(C4)C2)C3)C1=O)c1cnc2ccccc2n1
CCCN(C)C(CN(NC(NC(=O)CC)C(=O)NC(C)C=O)C(=O)OC)C(=O)Cc1ccccc1
CC1(CNS(C)(=O)=O)CN(C(=O)c2cccc(C#N)c2)CCO1
Cc1ncc2c(c1Cc1ccccc1Cl)c(C(=O)O)c(C)n2C
Cc1ccc(NC(=O)c2[nH]c(=O)[nH]c2C)cc1C
O=C1N(c2cccc(C3CCN(CCO)CC3)c2)CCC12CCC(O)C2
CCCCC1C(O)C(O)CC(OC(C)=O)C1NC(=O)Oc1cccc(-c2cccnc2)c1
O=C1Nc2ccc(F)cc2C1=Cc1ccc2c(=O)c(CNC(=O)c3ccncc3)cn(-c3ccccc3)c2n1
CC(=O)CC(O)=C(CN(C(=O)OC(c1ccccc1)c1ccccc1)C(Cl)C=O)C[SH](=O)=O
CCOc1ccccc1NC(=O)C(=O)c1c(C)[nH]c2ccccc12
Fc1ccc2c(C3=NCCN3)c[nH]c2c1
CCC(c1ncc(C(=O)NC(CCSC)C(=O)O)o1)n1nc(C)n2c(cc3occc32)c1=O
CC(C)(C)OC(=O)CN1C(=O)C2(C=CC(C)(C)O2)c2ccccc21
CCOc1cc(-c2ccccc2)nc2cc(-c3nc4ccccc4[nH]3)nn12
N#Cc1c(-c2ccccc2)cc(=O)[nH]c1SCC(=O)N1CCOCC1
Cc1cc(C)cc(C(=O)N(C)CCOc2ccc3c(c2)CN(C2CCCC2)C(=O)CC3)c1
COCCCC1(O)CCN(Cc2coc(-c3cccc(F)c3)n2)CC1C
C=CCN1C(=O)C(=Cc2ccco2)SC1=Nc1ccc(N(C)C)cc1
O=C(NNC(=O)C1CC1c1ccccc1)c1ccc(OC(F)F)cc1
Cc1ccc(-c2nc3ncccc3n2C2CCCc3cc(CN4CCCCC4)ccc32)nc1
Cc1nn(-c2ccccc2)nc1C(=O)NCC1CCCO1
CC(C)C(C)C(S)C(=O)O
Cc1noc(C)c1CCc1ccc(ONC(=S)Nc2ccc(Br)cn2)nc1
COc1ccc(N2CCC(C)C(O)C2)cc1NC(=O)c1ccc(F)cc1OC
CCOC(=O)N1CCN(C(=O)Cc2c(C)noc2C)CC1
O=C(CSc1ccc(Br)cc1)N1c2ccccc2Sc2ccccc21
CC(C)(C)c1nc(N2CCN(c3ncccn3)CC2)nc(C(F)(F)F)n1
CCCCCCOc1ccc(NCc2cn(C)c(CC(=O)OC)c2C(=O)O)cc1
COc1ccc(CC(C)(C)N)c(OC)c1
CC(C)(C)Sc1[nH]c(C(C)(C)C)nc1CC1NC(=O)C(Cc2c[nH]c3ccccc23)NC1=O
O=C(CCc1ccc(NNc2nc(NCCO)nc(NCC(F)(F)F)n2)cc1)C(F)(F)F
COc1ccc(CN2C(=O)c3ccccc3NC2c2ccc([N+](=O)[O-])cc2)cc1
O=S1(=O)CC=C(c2cc(C(F)(F)F)ccc2NCc2ccccc2CO)CC1
COc1ccc(NC(=O)NC2N=C(c3ccccc3)c3ccccc3N(Cc3cccc(F)c3)C2=O)cc1
O=C(CC1(Cc2ccccc2)C(=O)N(CCc2ccccc2)C1=O)C(=O)c1ccc(NN2CCN(Cc3ccccc3)CC2)cc1
CC12CCC3c4ccc(O)cc4CCC3C1CCC2(O)C#Cc1ccccc1
COc1ccc(NC(=S)Nc2ccc([N+](=O)[O-])cc2)cc1
CCn1cc(C(=O)N2CCCC2)c(=O)c2cc(S(=O)(=O)N3CCN(c4cc(C(F)(F)F)cc(C(F)(F)F)c4)CC3)ccc21
O=C1C(SCc2ccc(Cl)cc2)=C(N2CCC(C(O)(c3ccccc3)c3ccccc3)CC2)C(=O)c2ccccc21
COc1c(C2CC(=O)c3c(c(O)c(OC)c(OC)c3OC)C2)ccc2c1OCO2
C=CC1CN2CCc3c([nH]c4ccccc34)C2CC1COCOC1c2ccccc2CCc2ccccc21
Cc1ccc(NSc2nnc(CCC(=O)NC(C)C(=O)Nc3ccc(C(N)=O)cc3)o2)c(C)c1
CCCn1nnc2c(N(Cc3ccccc3)C(=O)Cc3ccccc3)ncnc21
CC(C)=CC(C)(O)CCC=CCCC(C)=CCCC(C)=CCCC(C)=C(C)C
Cc1cc(CNC(=O)N(Cc2ccccc2)Cc2ccc(F)cc2)c(C)n1-c1cccnc1
O=Cc1c(O)ccc2c1CC(c1ccccc1)CS2
CNC(=O)c1nc(C)ccc1-n1nccn1
CC(=O)OCc1c(C)n(Cc2ccccc2)c2c(C)cc(C(=O)OC(C)C(=O)Nc3ncc(F)cc3Cl)cc12
O=C(NC1CCCC1)c1cc2c(=O)n3ccccc3nc2s1
OC1(CNC2=NCCN2)CCCc2ccccc21
Cc1cc2nc(NC(=O)c3ccc(S(=O)(=O)N4CCOCC4)cc3)sc2cc1Cl
Cc1ccsc1C=NC(=O)C(C=N)=CNSC(S)=Cc1ccccc1
CCCC=CCCCCCCCCC(=O)N1CCCOCC1
N#Cc1ccc(C(=O)CCC(=O)N2CCCC2c2noc(C3CC3)n2)cc1
O=[N+]([O-])c1ccc2c(c1)[nH]c1ccccc12
COCOC(=O)c1ccncc1
CN(C)CCCC1(C2=CC(Cc3ccc4c(c3)CC3(C4)C(=O)NC3=O)CC(c3ccc(O)cc3)=CC=C2)CCCCC1
CCC(C)C(=O)C(CCCCN)C(CCCNNNC(=O)CNC(Cc1cccc(C(=O)O)c1)C(N)=O)C(=O)NC(=N)N
Nc1ncnc2c1ncn2C1OC(CCCC(=O)NCC(=O)NCC(=O)NC(C(=O)O)c2ccccc2)C(O)C1O
CCCN(CC(=O)Nc1ccccc1OC)C(=O)c1cc2c(=O)[nH]c3ccccc3c2cc1OC
C=C(C)C(CC)C(C)CC(C)C(C)CC(C)(CC)CC(C)(C)C(O)CCC(=O)Nc1cccc(Cl)c1
CCOC(=O)c1nc2[nH]c(C)c(Cl)c(=O)n2n1
CCC(c1ccccc1)N(CC)S(=O)(=O)Nc1ccc2c(c1)OCCO2
Cn1cccc1-c1ccn2cc(-c3cccc(NC(=O)NCCCN4CCCC4)c3)nc2c1
COc1cc2c(cc1OC)C(COc1cccc(C(F)(F)F)c1)N(C(=O)C(C)(C)C)CC2
O=C(CCCc1ccccc1)NC(=S)NCCN1CCOCC1
CNC
C=C(C)C(CC=CCCC(C)=C(C)CCC1OC1C(C)C(C)O)CC=C(C)C
CC(CCCC(C)(C)C(C)OC1OC(COS(=O)(=O)O)C(O)C(O)C1O)CC(O)CO
Cc1nn(-c2ccccc2)c2[nH]c(C3CCCN(Cc4ccccc4)C3)nc(=O)c12
Cc1c(C)c(C)n(N=Cc2ccco2)c(=O)c1C#N
CCC(C(=O)O)n1cnc2c(Sc3ccc(C)cc3)nc(N)nc21
C=CCNC(=O)c1ccc(C(=O)O)cc1
CCc1csc(CN(CCCN(CC)CC)Cc2ccc(OC)c(OC)c2)n1
Cc1ccc2nc3n(c(=O)c2c1)CC(OCCCN1CCN(c2ccc(F)cc2)CC1)CC3
COc1ccc(C(=O)C(=O)Nc2ccccc2Cl)cc1NNc1ccncc1
COc1ccc(-c2cc(C(=O)NCCc3ccccc3)no2)cc1
COc1ccc(F)cc1C(C)(C)CC(O)(Cc1cc2cc(C(=N)N)ccc2[nH]1)C(F)(F)F
Cc1c2cc[n+](C3OC(CO)C(O)C3O)cc2c(C)c2c1[nH]c1ccccc12
CC1CCN=C(NNC(=O)OC2CCCCC2C(C)C)N1
CCCCCC(C)(O)C1OC2(CCN(Cc3ccc4c(c3)OCO4)CC2)OC1=O
O=C(CCc1ccccc1)c1cn(Nc2ccc(F)cc2)nn1
CCn1[nH]c(=O)c(-c2ccc3c(c2)OCCO3)c1C#CCCCCCC(=O)O
CCOP(=O)(CN1CCCCC1)OCC
CCOc1ncccc1C(=O)N1CCC2(CC1)C(=O)N(c1ccc(-c3ccccc3)cc1)C2c1ccccc1
CC(O)C1c2ccccc2CC[N+]1(C)C
COc1ccc(C(=O)C2CCN(C(=O)c3ccc(Cl)cc3Br)CC2)c(C)c1C
CCCC(=O)c1cnc2c(OC)cccc2c1Nc1ccccc1C
O=C(Cc1ccccc1)NN=Cc1ccc(Oc2ccccc2)cc1
Nc1ccc(S(=O)(=O)CCc2csc(N3CCN(NC(=O)c4ccccc4)CC3)n2)cc1
C[n+]1ccccc1C1CCN(CCC(=O)N2Cc3ccccc3Oc3ccccc32)CC1
CCOC(=O)C(C)(CC)C(COC(C)=O)CC1CCCC1
CCc1ccc2nc3cc(Cl)ccc3c(NCCCN(CCCNc3c4ccc(Cl)cc4nc4ccc(OC)cc34)C(=O)C(CC)NC(C)=O)c2n1
O=C(NCC1(c2ccccc2)CCCCC1)c1ccc(Oc2ccccc2)cc1
O=C(c1cc2cc(Br)ccc2o1)N1CCC(N2CCCC2)CC1
COc1ccc(CC2NC(=O)C(CCCCO)NC(=O)C(C#N)N(C)C(=O)C(CCCCN)NC2=O)cc1
O=[N+]([O-])c1cccnc1N1CCNCC1
Cc1c(OC(O)CN2CCN(C)CC2)ccc2c1oc(=O)c1ccccc12
Cc1cc(C)nc(NC(=O)NC2CCN(Cc3ccc(F)cc3)C2)n1
O=C(Cc1cccnc1)c1ccc(NCC(=O)N2CCOCC2)c(ONc2ccccc2)c1
COc1ccc(CC(c2ccc(O)cc2)c2ccc(OC)cc2ONCCC(=O)O)cc1
COc1cccc(-c2[nH]c(SC(C)C)nc(=O)c2C#N)c1
O=C(C(=Cc1ccccc1Cl)c1ccccc1)c1ccccc1
CC#CC(C)(NC(C)C)c1ccc(O)cc1
CN1C(=N)NC(c2ccc(F)cc2)(c2cccc(-c3cccc(-c4cccc(C(=N)N)c4)c3)c2F)C1=O
Cn1ccnc1SCc1nc(-c2ccccc2)no1
Cc1c(C(=O)NN2CCN(S(C)(=O)=O)CC2)oc2ccc(Br)cc12
O=C1Nc2ccc(Cl)cc2C(C#Cc2ccsc2)(C(F)(F)F)N1
CCOC(=O)C(=O)S(=O)(=O)c1ccc(NNc2cccc(-c3cn(C)nc3C)c2)cc1
Cc1ccc(-c2cc(NCCN(C)C)n3c(cc4ccccc43)n2)cc1
CC(=O)N1CCc2ccc(NS(=O)(=O)c3cccc4cnccc34)cc21
COC(=O)c1onc(-c2ccccc2)c1CNC(=O)Cc1noc2ccc(Cl)cc12
CC(C)C1CCCN1CNC(=O)c1cc(N(C)C)cc(C2CC2)n1
CCC(=O)NC(=O)CCC(OCC(=O)N1CCN(c2ccccc2)CC1)C(C)(C)C(C)O
O=C(NC1CCC(c2ccccc2Cl)CN(CCN2CCOCC2)C1=O)N1CCC(n2c(=O)[nH]c3ncccc32)CC1
CC(=NNc1ncnc2c1ncn2C1OC(CO)C(O)C1O)c1ccc(Cl)cc1
CN(C)CCOC(=O)c1c[nH]c2ccc(OCc3ccc(C#N)cc3)cc2c1=O
Cc1cccnc1N1CCN(C(=O)CC2Sc3ccccc3NC2=O)CC1
Cc1ccc(NC(=O)Nc2cccc(-c3cccc(-c4nc5ccccc5[nH]4)c3)c2)cc1
COc1cc(C=CC(=O)NCC(C)C)ccc1OCC(=O)Nc1ccccc1N
O=C(O)Cc1c(O)c(Cc2ccc(Cl)cc2)nc2c(Cl)cc(Cl)cc12
COCCCC(=O)CNOc1ccc(CC(=O)c2ccc(Cl)nc2)cc1C(=O)Cc1cc(C(=O)N=C(N)NN(C)C)ccc1O
CC(=O)N1N=C(c2ccc([N+](=O)[O-])cc2)CC1c1cccs1
CC(C)N1CCOCC2(CCN(C(=O)c3cncs3)CC2Cl)C1
Cn1cc(CCCNCC(O)c2ccc(Cl)c(Cl)c2)cn1
c1ccc(-c2c(CN3CCN(CCc4ccccn4)CC3)c3c(n2-c2ccccc2)CCCC3)cc1
CC(C)OP(=O)(COCCn1cnc2c(N)nc(N)nc21)OC(C)C
O=c1c(NCC2CCCO2)c(-c2ccccc2)c1=O
Cc1cc(C)n2nc(SCC(=O)Nc3cccc(CF)c3)nc2n1
CCN(CC)CCn1c(SCc2ccccc2Cl)nc2c1c(=O)[nH]c(=O)n2C
COc1cccc(C(C)(C)NCCCNCCCN)c1OC
CCCCC(CCNCC(N)=O)Oc1ccc(C#N)cc1
CCN(CC)c1ccc(Cc2c(C)cc(O)cc2C)cc1
CN1C(=O)C(NC(=O)c2ccc(CNC(=O)c3ccc4ccn(C(C)(C)C)c4c3)cc2)CN(Cc2ccc(F)cc2)c2ccccc21
CC(=O)NCCN1CCN(CC(=O)N2CCCc3ccccc32)CC1
N#[N+][N-]C1OC(n2ccc(=O)[nH]c2=O)CC1CO
COc1ccc(C2NC(=O)NC(c3ccccc3)=C2C(C)=O)cc1OC
COc1cccc(-n2cnc3cc(C(=O)NCC4CCCO4)ccc32)c1
COc1ncc(CN2CCCC(c3cncc(-c4cccc(=O)[nH]4)c3)C2)cn1
COc1ccc(S(=O)(=O)c2ccccc2C(=O)n2c(N)c(N(Cc3ccccc3)CC(C)C)c(=O)[nH]c2=O)cc1
O=C(c1ccncc1Nc1nnc(C2CC2)s1)C1CC1
N#Cc1ccc2[nH]c(=O)[nH]c2c1
CCN(CC)S(=O)(=O)c1cccc(C(=O)C(=O)c2ccccc2NNc2cc(C)ccc2OC)c1
COc1ccc(Cl)cc1-n1c(N)cc(=O)nc1SC(=O)CNc1c(-c2cc(OC)c(OC)c(OC)c2)c(C(F)(F)F)nn1C
CC(C)CN(C(CO)CCCCNC(=O)Cn1ccc2ccccc21)S(C)(=O)=O
CCCC(O)C(C)CCCC(C)(CC)C(O)C(O)CC(C)=O
CC(C)CC(C(=O)NCC(C)C(=O)C=NC(=O)C=Cc1ccc(Cl)cc1)N1CCOCC1
CCCCCCCCCCC(O)CCCCC(=O)O
COc1ccc2nc3cc(Cl)ccc3c(NCCCCCCCCNc3c4c(nc5cc(Cl)ccc35)CCCC4)c2c1
CSc1n[nH]c2c1c(=O)n(CC(=O)N1CCCC1)c1ccccc21
c1ccc2c(NCCNC34CC5CC(CC(C5)C3)C4)cccc2c1
O=C(Oc1ccc2c(C(=O)C(=O)N3CCCCC3)cn(Cc3ccccc3)c2c1)c1ccccc1
c1ccc(Cc2nnc(NCCc3nnc(-c4cccnc4)o3)s2)cc1
O=C1NC(=O)N(C=C(Cc2ccccc2)c2nc3ccccc3[nH]2)C1=O
COC(=O)C(NC(=O)C(Cc1[nH]c2ccccc2c1C(C)(O)C(=O)NCCN)NS(=O)(=O)c1ccc(N)cc1)C(C)(C)C
O=C(O)CCC(NC(=O)c1ccc(O)cn1)C(=O)S(=O)(=O)c1ccccc1-c1ccc(NNc2ccccc2)cc1
CCCC(C)(C)C(CCCCCC(C)C)CC(=O)C1C(=O)CC(C)(C)CC1=O
CCCN(CCC)c1c(C)nc(C)c2c1C(=O)C(Nc1ccc(N(C)C)cc1)=CC2=O
Cn1ccnc1C=C1CCc2ccc([N+](=O)[O-])cc2C1=O
Cc1c(C)n(Cc2cccc(F)c2)c2ccc(C(=O)N3CCNCC3)cc12
Cc1c(Oc2ccc(-c3ccccc3-c3noc(=O)[nH]3)cn2)ccc2c1ccn2C(C)C(=O)O
O=c1ccn(C2OC(COP(=O)(O)C(F)(F)CP(=O)(O)O)C(O)C2O)c(=O)[nH]1
CCCC(OC(N)=O)C1(N2CCCCC2)CCOCC1
O=[N+]([O-])c1ccc(SCc2cc3c(c([N+](=O)[O-])c2)OC(CC=Cc2ccccc2)C3)cc1
CC(=O)Nc1nc(-c2ccc3nc(Nc4cc(N)cc(F)c4)ncc3c2)cs1
Cc1nc2n(n1)C(=O)C(C(c1ccco1)N1CCN(c3c(Cl)cccc3Cl)CC1)S2
CC(C)CCn1c(Cn2c(=O)n(CC(=O)O)c3ccccc32)nc2ccccc21
CC(C)(CCC=C(c1ccccc1)c1ccccc1)C(=O)O
Cc1ccc(Cc2nc3ccc4c(c(=O)c3n2CCSc2nnc(NC(=O)c3cc(=O)c5ccccc5o3)s2)n(C)c(=O)n4C)cc1
CC(C)(C)OC(=O)Nc1nc(-c2cc3ccccc3o2)c[nH]1
CNCC1Cn2cccc2C(CO)N1C(=O)c1cnc(C)s1
CCOc1cc(O)cc2c1C(=O)C=C(c1cc(OC)c(OC)c(OC)c1)C2=O
CCOC(=O)C1ON(c2ccc(Br)cc2)C(c2coc3ccccc3c2=O)C1CCC(=O)OC
COc1cccc(CNCCCn2ccccc2=O)c1
COc1cc(C(=O)Cc2cc(C)ccc2C)ccc1ONC1CCOCC1
Cc1ccc(C(=O)COc2coc(CN3CCc4ccccc4C3)cc2=O)cc1
O=C(CCCCC1CCN(C(=O)Cc2cccs2)CC1)c1ccc(F)cc1
Cc1nc(N2CCCN(C(=O)CS(=O)(=O)c3ccc4ccccc4c3)CC2)no1
O=C(O)c1cc2ccccc2n1Cc1ccccc1
CCN(CC)C(Cc1cscn1)C(=O)C(NNC(=O)CCc1ccc(OC)cc1)C(=O)C(C)C
O=C(c1cnccn1)N1CCN(c2nc(-c3ccccc3)ns2)CC1
COc1cccc(C2CN(N(C)C)CC2C(=O)c2ccccc2)c1
CCOC(=O)C1=C(C)N=c2sc(=Cc3cccs3)c(=O)n2C1c1ccco1
Cc1ccc2cc(-c3nc(C(F)(F)F)cs3)ccc2n1
CCCCOc1c(OC)ccc2c(=O)n(C(C)C(=O)Nc3cccc(C)c3C)c(=O)[nH]c12
CCC(=Cc1cccs1)C(=O)N1CCN(c2ncnc3cc(C)sc23)CC1
CCn1c(=O)c(Oc2ccc(C(=O)C(C#N)c3nc4ccccc4[nH]3)cc2)c(C)c2ccccc21
CCc1cc(F)cc(F)c1
Clc1cccc(NN=c2[nH]c(NN=Cc3c(Cl)cccc3Cl)nc3ccccc23)c1
NCCCC(=O)Nc1ccc(NC(=O)C(Cc2c(C(=O)NC(CCCN=C(N)N)C(=O)O)[nH]c3ccccc23)NC(=O)C2(N)CCCCC2)cc1
COc1ccccc1C1=NN(CC(=O)NCc2ccc(C)cc2)C(=O)CC1
O=C1OC(COCc2ccccc2)(Cn2ccnc2)CC1=Cc1ccccc1
CCC(c1ccc(Cl)cc1)N1CCN(n2ccnc2CCc2ccccc2)C(CC(SC(c2ccccc2)c2cccs2)C(O)(CC)c2ccccc2)C1
O=C(Nc1ccc(-c2nc3cc(Cl)ccc3o2)cc1)c1cccc(C(F)(F)F)c1
C=CC(=O)OCCC(CC=O)OC(=O)C(C)=CC
COc1ccccc1CC1CC(=O)N(CCC(=O)NC2CCCC2)C1=O
O=C(C=Cc1ccc(OCCSc2ccccc2F)cc1)N1CCN(c2nc3ccccc3s2)CC1
CCOC(=O)C1C(=N)Oc2c(c(=O)oc3ccccc23)C1c1ccccc1OC
N=C1NCCS1
COC(=O)c1ccccc1Nc1cn[nH]c2nc(=O)c3ccccc3c1-2
CC(=O)Nc1cccc(-n2ccc3cnccc32)c1
N#Cc1c(F)c(F)c(C#N)c(F)c1F
N#Cc1ccc(NC2=NCCC2)cc1C(F)(F)F
O=[N+]([O-])c1nn(-c2cccc(Br)c2)[n+]([O-])c1-c1cc2ccccc2o1
CCC=C(OC(=O)c1ccco1)C(C)C(C)CCC=O
COC(=S)Nc1ccc2ncnc(Nc3cccc(Br)c3)c2c1
CCCCC(O)(CC)CC(C)CC(C)(C=O)CC
O=C(NCC(=O)C1CCCN(Cc2ccccc2)C1)c1ccc(N2CCCC2=O)cc1
CCOc1ccc(C(=O)Cc2c([N+](=O)[O-])nn(C)c2ON2CCCCC2)cc1
Cc1onc(-c2ccccc2)c1C(=O)NN=Cc1ccccn1
Cc1ccc(NC(=O)c2cc(-c3cc(=O)cc[nH]3)c[nH]2)cn1
c1cc(NC2=NCCS2)cc(-c2ccc(-c3nc4cc(C5=NCCS5)ccc4[nH]3)s2)c1
FC(F)(F)c1ncc2cc(-c3nc(CN(C4CCOCC4)C4CC4)no3)ccc2n1
CCC(CC)(CC)N=c1ccn(CCn2ccc(=O)[nH]c2=O)cc1
COc1cc(C(=O)CCc2ccc(Cl)cc2Cl)ccc1ON(C)CC(=O)N1CCCCC1
Cc1nc(C2CCN(C)C2)nc(NCc2ccsc2)c1C
C=CCC1(C(NC(=O)C(CCC(=O)O)NNCO)C(=O)C(C)(C)C)CCC(COC(=O)NC(C)(C)C)C1
COc1cc(C=Cc2nc3c(c(=O)n(C)c(=O)n3C)n2C)cc(OC)c1OC
CN1CCC(Nc2ncnc3ccc(Br)cc23)CC1
Cc1c(-c2nc(NCCCN3CCCC3=O)n3cc(Cl)ccc23)no[n+]1[O-]
CCc1cc2c(cc1Sc1ccc([N+](=O)[O-])cc1)n(C)c(=O)c(=O)n2C
Cc1cc(C)c2cc(C(=O)NCc3cccs3)[nH]c2c1
Cc1cn(C2CC(O)C(COC(c3c(Cl)cccc3Cl)P(=O)(O)O)O2)c(=O)[nH]c1=O
CC(C)CC(Nc1ccccc1Br)C(=O)NC(=O)c1ccco1
COc1ccc(-c2cc(CNCc3cccc(Cl)c3)no2)cc1
CCSC1=C(C#N)C(c2ccc([N+](=O)[O-])cc2)CC(=O)N1
CCCCCCCCCCCCCCCCCC(=O)OCC(O)CCP(=O)(O)OC1(S(=O)(=O)O)CCCCC1
Cc1ccc(-c2nc(CN3CCC4(CCCC4)CC3)co2)c(C)c1
CCC(C)N(C(Cc1ccccc1)C(=O)NC(=O)Cc1ccc(Cl)cc1)N(C)S(=O)(=O)c1ccc(CC(=O)C(=O)COC)cc1
O=C(COC(=O)c1ccc(Br)o1)NCCC1=CCCCC1
CN(NS(=O)(=O)c1cc(Cl)cc(Cl)c1)C(=O)c1ccc([N+](=O)[O-])o1
CCOC(=O)C(C(=O)OC(C)C(=O)OC(C)C)c1ccccc1
O=C(NCCc1ccccc1)c1ccc2[nH]c(-c3ccc(NC(=O)C4CCCCC4)cc3)nc2c1
CC(C)Cc1c(O)c(O)cc2c1C(=O)c1c(O)cc(C=O)cc1C2=O
N=C(N)NC(=O)C[S+]([O-])Cc1cccc(-c2ccc(Cl)cc2)c1
Clc1ccc(-c2cccc(-c3cncnc3)c2)cc1
CC(=O)Oc1cc(CC(C)N(C)C)ccc1ONC(=O)Cc1ccccc1
COc1ccc(N(CC(=O)NCCc2cccc(OC)c2)S(=O)(=O)c2c(C)noc2C)cc1
COc1ccccc1C(=O)C=CC(=O)NCCCNC(=O)c1cccnc1
Cc1oc(-c2ccccc2)nc1CSCC(=O)Nc1ccc(Cl)cc1
COc1ccccc1N1CCN(CCCNC(=O)c2cccc(-c3nc4ccccc4c(=O)n3-c3ccccc3)c2)CC1
COc1cccc(NCC(=O)N2CCN(CC(O)(Cn3cncn3)c3ccc(F)cc3F)CC2)c1
CC(C)CC(CCC(=O)O)CNCC=O
COc1ccc(-c2nc3ccc(Cl)cn3c2Nc2ccc(C)cc2)cc1OC
N#Cc1cc2c(cc1Cl)OC(C1=NCCN1)C(=O)N2
CCOc1cc(C=CC(=O)NN=Cc2cccs2)ccc1OC
CCCOc1ccc(-c2ccnc(-c3cc(Cl)cc(Cl)c3)c2)c(OC)c1
O=C(NC1(c2ccc(-c3ccc(F)nc3)cc2)CCC1)C1CCCC1c1cc(-c2cccc(O)c2)on1
COC1=CC(C(C)(C)C)=C2C(=O)C3(CCCCC3)N=C2S1
CCCN(CCC)C(=O)N1CC(Cc2ccccc2Cl)CCC1=O
CN1CCN(CCN2CCN(c3ccccn3)CC2)C(COc2ccccc2)C1
Cc1ccc(NCCC(=O)C2CCCC2)cc1-n1cnnn1
COCC(=O)N1CCC(c2ccnc(Nc3ccc4ccccc4c3)n2)CC1
CCCC(C)(C)C(CCC(C)COC(=O)CC)C(C)CCC(=O)O
CCCC(CCCC(N)=O)CC(C)CCC(O)CO
COc1cccc(Nc2nc(NCCCl)nc(Nc3ccc(S(N)(=O)=O)cc3)n2)c1
Cc1cccc(C)c1-c1cc(C)c2nc(Nc3ccc(Cl)cc3)nnc2c1
CCCC(=O)NCc1ccc(Cl)c(Cl)c1Cl
CCCC(CCCCO)CC(C)(C)C
CCSc1ccc2c3c(cccc13)C(=O)N(CCN(C)C)C2=O
CCC(O)OC
CC(C)C(CC(Cc1cscn1)C(=O)NC(=O)C(Cc1ccccc1)NC(=O)C(Cc1cscn1)NNC1CCCCC1)C(O)C(C)O
COc1ccc(CC2Cc3cc(OC)c(OC)cc3C3C(=O)OCC23)cc1
CCc1n[nH]c2c1C(c1ccccc1Cl)C(C#N)C(=N)O2
CC1CCC2C(C)C(OC(=O)c3c[nH]c4ccccc34)OC3OC4(C)CCC1C32OO4
CCC(CC1CC1)n1cc(Cl)nc(Nc2c(C)cc(C)cc2C)c1=O
NC(=O)c1c(N)[nH]c2c1CCC2
O=C(c1cnn2cccnc12)N1CCN(c2ccccn2)CC1
Cc1ccc(Nc2nccc(N3CC(c4ccccc4)N=N3)n2)cc1C
O=C(C1CCCCC1)C(O)(NC1(CN(CCc2cc(C(F)(F)F)cc(C(F)(F)F)c2)CC2CC2)CCCC1)c1ccccc1
N=C(N)NC(=O)C(CC(=NOCCc1c(Cl)cccc1Cl)N1CCCC1=O)C(=O)CON1CCCCC1
CCN(Cc1ccc(Cl)nc1)S(=O)(=O)c1ccc(OCc2oc(=O)[nH]c2-c2ccccc2)c(C)c1
Clc1ccc(-c2cc3ncccc3c(NC3CCNCC3)n2)cc1
Cc1ccc(-c2ccc(N)cc2Cc2ccnc(N)n2)cc1
CN(C)C(CC1(O)CCOC(C)(C)C1)c1ccc(O)cc1
O=C(c1cc[n+]([O-])cc1)c1cc2c(cc1[N+](=O)[O-])OCCO2
Cc1ccc(N2CCN(S(=O)(=O)c3ccc4c(ccc(=O)n4C)c3)CC2)cc1
CCCCCCCCCCCCCCCCCCCCOC1OC(CO)C(O)C(O)C1O
O=C(O)C1=CSC2(C1)CC(c1cccc(Cl)c1)=NN2c1ccc(Cl)cc1
COc1ccc(Cn2c3nc(-c4ccccc4)nc4c(ncn4Cc4ccc(OC)cc4)c-3nc2=O)cc1
Cn1c(=O)c2nc(-c3ccc(NC(=O)Cc4ccccc4)cc3)[nH]c2n(C)c1=O
Cc1nnc(NS(=O)(=O)c2cccc(C(=O)N(Cc3ccccc3)C(C)C)c2)s1
CCCC(=O)S(=O)(=O)c1nnc(NN2CCCCCC2)s1
CCCCCC=C(C)C(=O)O
COc1ccc(S(=O)(=O)NC(Cc2cccc(C)c2)C(=O)NC(C=O)Cc2ccccc2)cc1
CC(C)c1nnc(NC(=O)c2cncc(N3CC4CC(C3)c3cccc(=O)n3C4)c2)s1
C#CCN(C)CC=CC(=O)C(C)=C(C)C
CCOC(CCc1ccccc1)C(=O)NC(C(=O)NCCCC(NCCCC(NC(=O)OC)C(=O)CN)C(=O)NC(=N)N)C(C)O
CCOc1cc(C)nc2c1NC(=O)CN2c1ccccc1CC
COc1ccc(N2C(=O)CC(N3CCN(C4c5ccccc5-c5ccccc54)CC3)C2=O)cc1OC
Cc1ccc(S(=O)(=O)N2CCN(C(=O)c3cncc(Br)c3)CC2)c(C)c1
O=C1NC(=O)c2c1c1c3ccc(O)cc3[nH]c1c1[nH]c3ccc(O)c(F)c3c21
CN(C)c1ccc(C(=O)CC(CC(N)=O)c2ccc(C(=N)N)cc2)cc1
CCCCCCCCCCc1cnc(C(=O)CCCCCCCOC2OC(Cn3ccnn3)C(O)C(O)C2O)o1
CCCC(COCC(=O)C(C)C)(OC(O)C(C)Cc1cccc(OC)c1)C(CO)CO
Cc1nc(-c2cccc(NS(=O)(=O)c3ccccc3[N+](=O)[O-])c2)cs1
NCCCC1NC(=O)C(CC(=O)O)NC(=O)C(Cc2c[nH]c3ccccc23)NC(=O)C(Cc2ccccc2)NC(=O)C2CCCN2C1=O
O=[N+]([O-])c1ccc(CSc2nc3ccccc3n2CCCCCOc2ccc(Cl)cc2)cc1
Cc1ccc(C=NNC(=O)CSc2ccccc2O)cc1
CC(NC(=O)Cc1ccccc1)C(=O)NCC(C)(C)C
O=C(Nc1ccc(Cl)cc1)c1cc(-c2ccc3c(c2)OCCO3)on1
COc1ccc(NC(=O)NCc2cccc(-c3ccc(-c4nc5cc(C(F)(F)F)ccc5[nH]4)cc3)c2)cc1
CC(C)CC(NC(C)C(=O)NC(=O)OCc1ccccc1)C(=O)NC(=O)C(CCCCN=C(N)N)NC1CCNC1=O
CC1(C)Cc2nc3ccc(C(=O)c4cccc(Oc5nc6ccccc6[nH]5)c4)cc3n2C1
CCCN(CCC)S(=O)(=O)c1ccc(OCC)cc1
OC1(CNCc2nccn2-c2ccc(F)c(Cl)c2)CCCCC1
O=C(NS(=O)(=O)c1ccc(NC(=O)C2CCN(c3ccncc3)CC2)cc1)OCc1ccc(F)cc1
CNc1nc(NCCCN2CCOCC2)c2sc(-c3ccc(C(F)(F)F)cc3)cc2n1
COC(=O)C1(Cc2ccccc2)C2c3nc(C4CCCCC4)[nH]c3CC2CN1C(=O)c1ccccc1
Cc1ccc(S(=O)(=O)N(C)c2nc(-c3cccnc3)c(Cc3cccc([N+](=O)[O-])c3)s2)cc1
COc1ccc(CC2C(=O)NC(C)C(=O)N(C)C3Cc4ccc(cc4)Oc4cc(cc(O)c4OC)CC(C(=O)NC(C)C(=O)NC(C)C(=O)N2C)N(C)C3=O)cc1
CCc1ccc(CNCC(=O)OC(=O)C=Cc2ccc(Cl)cc2)cc1
CC=C(C)C(=O)OC1Cc2c(O)cc(O)cc2OC1c1cc(O)c(O)c2oc3cc(O)c(O)cc3c(=O)c12
Cc1ccc(-c2nc(CNCCOc3cccc(Br)c3)co2)cc1
CCOC(=O)c1c(C)nc2nc(C)cc(C)n12
C=C1CC(C(=C)C)C2C=C(C(=O)OC)c3c(c(C)c(C(=O)OC(C)C)c(O)c31)C(=O)C2(C)C
c1ccc(CNc2nc(COc3cccc4cn(-c5ccc(CN6CCCC6)cc5)nc34)cs2)cc1
Cn1c2c(c3ccccc31)C1CCC(C2)N1
N#CC1(Nc2nc3ccccc3s2)OC(CO)C(O)C1O
CCN(CC)Nc1ccc(C(=O)C(=O)c2ccc([N+](=O)[O-])cc2)cc1
Oc1ccc(C=Cc2nc3ccccc3n2CCCCCN2CCCCCC2)cc1O
Cc1ccc2cccnc2c1Br
CC(=O)Oc1ccc(-c2ccnc(CCc3ccccc3)n2)cc1
CC1(C)c2cnc(N3CCN(c4ccccn4)CC3)nc2-c2cccc3c2N1CCC3(O)c1cccc(Cl)c1
CCOc1cc(NCC(=O)n2nnc(-c3ccccc3Cl)n2)c(OCC)cc1NCC(=O)Sc1nnc(-c2ccccc2Cl)o1
CC(=O)N(CC(=CNCCS(C)(=O)=O)c1ccccc1)N(C)C
CCc1nc2ccc(C(=O)NCc3ccc(OC)cc3)cn2c1N(C)Cc1ccccc1
COc1ccc(C(F)(F)F)cc1CN(CC1(O)CCCC(N)=N1)c1cccc(Cc2ccccc2)c1
CC1=C(C(=O)N2CCCC2)CC(CC(=O)NC2CC2)C(=O)N1CCC1=CCCCC1
Cc1ccccc1C1C(C(=O)O)=C(C(C)C)Nc2cc(Cl)c(S(N)(=O)=O)cc2S1(=O)=O
CCCc1cc(C2CCCN2C(=O)c2cc(=O)n(C)c(=O)n2C)no1
CC(=O)N1CC(C)Nc2ccc(-c3ccc(F)cc3)cc21
COc1ccc(N2Cc3ccccc3C2=N)cc1C=NN1CCN(C2CCCC2)CC1
Cc1ccc(NC(=S)Nn2cc(CCC(=O)NCCC3=CCCCC3)nn2)c(C)c1
CC(=O)C(C#N)=Cc1c(-c2ccccc2)nc2sc(C)nn12
O=C(O)Cc1ccc(C(=O)c2cnc3ccccc3c2O)cc1
COc1ccc(C(=O)O)cc1S(=O)(=O)Nc1ccccc1N1CCCCC1
CN(CCCCN=C=S)CCCOC(c1ccc(O)cc1)c1ccc(O)cc1
CN1CCN(Cc2ccc3c(c2)Cc2c(-c4csc(C#CCC(C)(C)O)c4)n[nH]c2-3)CC1
COc1ccc2c(Cl)c(OCC(=O)OC(C)(C)C)c(=O)n(CC(=O)O)c2c1
NC(Cc1cccc(Cl)c1)C(=O)O
CON(NCCC(NO)C(=O)Cc1ccc([N+](=O)[O-])cc1)c1cc(C(=O)Cc2ccccc2)c([N+](=O)[O-])cc1[N+](=O)[O-]
O=C1NC(=O)N(c2ccc(F)cc2)C(=O)C1=Cc1coc2ccc3ccccc3c2c1=O
CC(C)C(=O)Nc1ncc(-c2nccs2)c(C2CCN(Cc3cscn3)CC2)n1
COCCCNC(=O)Cn1cnc2sc(C)c(S(=O)(=O)N3CCC(C)CC3)c2c1=O
C=CCc1ccc(OCOC(=O)c2cccc(O)c2O)c(O)c1
CCOC(=O)c1oc2cc(-c3ccc(O)c(CC=C(C)C)c3)cc(O)c2c1C
O=C(CCc1ccccc1)NCC1(O)CCN(C(=O)CCCc2ccccc2)CC1
CCCC(C)(CN(Cc1ccc(C#N)cc1Cl)CC(C)C)C(N)=O
Cc1ccccc1-c1ccc(C(=O)C(=O)c2sc(NNO)nc2C)o1
CC(=O)N1C(=C(NS(=O)(=O)c2ccc(F)cc2)c2ccc(F)cc2)C(=O)c2ccccc21
CCCCN(C)Nc1ccccc1-c1cccnc1Sc1ccc(C(=O)C2CCCC2)cc1C(=O)O
CC(C)NS(=O)(=O)c1ccc(CCC(=O)Cc2cc(NC#N)cc(C#N)c2O)cc1
CCCCCC(N=C1SCC(=O)N1C(C)=O)c1ccccc1
CCN(CC)C(Cc1ccccc1)C(=O)CC(=O)NC(=O)N1CC(Cc2ccccc2)CC1=O
CCNC(Cc1cc(Cl)cc(Cl)c1)C(=O)CP(=O)(O)Cc1cc(Cl)ccc1OC
CC(C=CC=CC(C)=CC1CC(O)CC2(C1)CC(C)(O)C(C)=C2Cl)=CC(=O)O
O=C(NCCc1ccccc1OCc1ccccc1)C1Cc2c([nH]c3ccccc23)C(c2ccc3c(c2)OCO3)N1
COc1cccc(-c2cccc3cc(NC(=O)c4cccc(S(=O)(=O)N5CCCCC5)c4)c(=O)oc23)c1
COc1ccc2nc(-n3c(-c4ccccc4C)nc4ccc([N+](=O)[O-])cc4c3=O)sc2c1
COc1cccc(CN=C(NO)C2(O)Cc3ccccc3C2)c1
CC1=C(C(=O)N2CCOCC2)CC(CCC2=CCCCC2)C(=O)N1CC(=O)NC1CC1
O=c1ccc2cnc(Nc3ccc(N4CCC(N5CCCC5)CC4)cn3)nc2n1C1CCCC1
Cc1ccc2nc(NC(=O)CSc3ccc(-n4c(C)nc5ccccc5c4=O)cn3)sc2c1
C=C(C)C1CCC2(C(=O)O)CCC3(C)C(CCC4C5(C)CCC(OC(=O)Nc6cccc7ccccc67)C(C)(C)C5CCC43C)C12
Clc1ccc(CON=C2CCCCC2)cc1
CC(=O)NC(C=CC=C(C)C=CC1C(C)=CC(=O)CC1(C)C)OC1OC(CO)C(O)C(O)C1O
CCC1(c2ccc(CCC(=O)O)cc2)CCCC(=O)O1
CCOc1ccc2c(c1)nc(N1CCOCC1)n2Cc1ccccc1NC(C)=O
CC(C)CC1C(=O)NC(C(=O)C(=O)NCCS(N)(=O)=O)Cc2cccc(c2)OCCCC1C(=O)NO
O=C(COC(=O)c1cccnc1O)Nc1ccc(OC(F)F)cc1
COc1ccc(NCC(=O)Sc2nnc(CC(=O)Nc3ccc(OC)cc3)n2C)cc1
Clc1cccc2cc(-c3ccc(N4CCCNCC4)nc3)nn12
c1ccc(N2CCN(Cc3nc4ccccc4n3C3CC4CCC3C4)CC2)cc1
Cn1cc(-c2nc(CC3CN(Cc4ccc(F)cc4)CCN3CCCO)cs2)cn1
COc1ccc(OC)c(CNc2nc(N(C)CCOc3ccc(C(C)(C)C)cc3)nc3ccc(OC)cc23)c1
OCC1OC(n2cnc3c(NC4CCC4)ncnc32)C(O)C1O
O=C(Nc1ncnc2c1c(-c1ccccc1)c1n2CCCN1)c1ccccc1
Cc1ccc(CNN(C)c2ccc(C(=O)S(C)(=O)=O)cc2)cc1
O=C(O)CC1Oc2ccccc2NC1=O
CN(CCc1c(C(C)(C)C)sc2ccc(OCC(=O)O)cc12)C(=O)OCc1ccccc1
Fc1ccc(-c2nnnn2-c2ccc(Cl)cc2)cc1
CC1COCCN1c1ncc2ncc(-c3cc(F)c(N4CCC(CS(C)(=O)=O)CC4)c(C(F)(F)F)c3)n2n1
Cc1oc(-c2ccccc2F)nc1Cn1ccc2ccccc21
CC(C)CCCCN(CC(=O)OCc1ccccc1)C(=O)NCCCC(=O)O
Cc1cccc(CNC(=O)c2cc(Cl)cc(Cl)c2)n1
CN1CCN(C(=O)C(C)(C)Cn2ccc3ccccc32)CC1
CCCCn1c(N)c(N(CCOC)S(=O)(=O)c2ccc(C)c(C(=O)N3CCCCCC3)c2)c(=O)[nH]c1=O
O=C1COc2ccccc2N1CC1CC(c2ccccc2)=NO1
C#CCSCCC(=O)O
OC1(c2ccc(Cl)cc2)CCN(Cc2ccccc2)CC1
COc1ccc(OC)c(NCC(=O)OCC(=O)Sc2ccccc2)c1
Nc1cc(Cc2ccc(F)cc2)cc(C2CCN(C3CCN(C(=O)c4cccc5cc(O)ccc45)CC3)CC2)c1
CNCc1ccc(C(=O)NCCCNC(=O)c2ccco2)cc1
Cc1ccc(-n2nc3ccc(N)cc3n2)cc1
C=CCN1N=C2c3ccccc3N=C3CC(C)(C)CC(=O)C3C2c2ccc(OC)cc2Oc2ccc(Br)cc21
CCn1c(C=CC=C2N(C)c3ccccc3C2(C)C)[n+](CC)c2ccccc21
C=CCOc1cccc2[nH]cc(Sc3ccc4ccccc4c3)c12
CC(C)c1nnc(Cn2c(=O)oc3ccccc32)n1Cc1ccc(-c2ccccc2)cc1
O=C(NCC12CC3CC(CC(C3)C1)C2)C(c1ccc2ccccc2c1)N1CCN(c2ccccc2)CC1
CCNCC=C(CC=CCCC(C)CC)c1ccc(C)cc1
CC(C#CCCC1CCCC1)CCC(=O)NC(Cc1ccc(-c2ccccc2)cc1)C(=O)O
Cc1ccc(C)c(NC(=O)c2cccc(C(=O)Nc3ccccc3C(=O)O)c2)c1
CSc1ccc(C(=O)Cc2ccc(Cl)cc2)c(ONCc2ccc(Cl)cc2)c1
Cc1ccc(S(=O)(=O)N(Cc2ccn(-c3ccc(CNCCCC(=O)CN)cn3)c2)Cc2ccco2)cc1
O=C(NCc1ccco1)C(c1ccccc1)n1c(=O)c(-c2ccccc2)nc2ccccc21
NC(=O)c1cccc(Nc2ccnc3nc(-c4ccc(N5CCOCC5)cc4)sc23)c1
COc1c(Br)cc(CSc2nc(N)c(C#N)c(-c3ccc(C)cc3)c2C#N)cc1Br
CN1C(=O)C(=C2Nc3ccccc3C2=O)N=C1N
COc1ccccc1NCCC(NC(Cc1ccccc1)C[S+]([O-])CC(=O)NC1CCN(Cc2ccccc2)CC1)C(=O)SC
O=C(Cc1ccc(Cl)cc1)c1ncc([N+](=O)[O-])n1Nc1ccc(O)cc1
O=C(C=Cc1cccc(OCc2ccccc2)c1)c1ccc(OCCN2CCCC2)cc1O
CCCC[N+](C)(CCCC)Cc1ccc(C)cc1
CC1(C)C=C(c2ccon2)c2cc(F)c([N+](=O)[O-])cc2N1
Cc1cn2c(n1)CN(C(=O)Nc1ccc(C)c(Cl)c1)CC2
Cc1cccc(CN2CCC3(CC2)CN(c2ccc(-c4ccccc4S(C)(=O)=O)cc2)C(=O)O3)c1
Cc1ccccc1C(=O)CNCCCCN(CCO)C(=O)c1ccoc1C
CCCC(CC(O)CC)(OOO)C(CC)C(C)CC
CC(=O)c1ccc(NC(=O)Cn2c(=O)n(CCc3ccccn3)c(=O)c3ccccc32)cc1
CCCCCCCCCCCCCCCC(=O)NC(Cc1ccc(OCc2nc(C(C)C)no2)cc1)C(O)CP(=O)(O)O
O=C(O)CCc1sc(Nc2ccc(COc3ccccc3Cl)cc2)nc1-c1cccc(C(F)(F)F)c1
COc1ccc(-c2cc(C(=O)N(C)CC(=O)Nc3ccccc3C(F)(F)F)c3ccccc3n2)cc1OC
Cc1ccc(C(=O)N(Cc2cccnc2)C2CCS(=O)(=O)C2)cc1
CC(O)(c1ccc(C(=O)NC2CC2)cc1)C(F)(F)F
O=C(c1ccc(S(=O)(=O)NOCc2ccccc2)cc1)N1CCOCC1
CCN(CC)c1ccc(C=Nc2ccc(-c3nc4cc(Cl)ccc4o3)cc2)cc1
Cc1cc(C)n2nc(C(=O)NN=Cc3ccc(Br)cc3[N+](=O)[O-])nc2n1
O=C(NN=CC=Cc1cccs1)c1ccncc1
CC(C)(C)C(CO)N1CCN(C(=O)c2ccccc2C(F)(F)F)CCC1=O
CCC(C)C(NC(=O)C(NC(=O)C(Cc1c[nH]c2ccccc12)NC(=O)C(NC(=O)OCC(C)C)C(C)C)C(C)C)C(=O)N1CCC2(CC1)NC(=O)Cc1ccc(F)cc12
CC(NCC(=O)Nc1cccnc1Oc1ccccc1)c1ccc(Br)cc1
CC(C)Cc1cc(C(=O)N2Cc3cc(N)ccc3NC(=O)C2Cc2ccc(O)cc2)no1
O=C(NCc1ccccc1)C1CCN(C2CCCN(n3cncn3)C2)CC1
CCCC(CC)C(C)(CC(CC)C(CC)C(C)C)C(C)C
NC(=O)Cc1csc(Nc2ccncc2)n1
COCCNC(=O)C1Cc2cncn2C(=O)c2ccccc2O1
COc1cc2[nH]ncc2c(C)c1Oc1ccccc1Cl
c1ccc(Nc2ncc(CNc3cccc(N4CCCC4)c3)cn2)cc1
O=C(O)CNC(=O)C1Cc2cc(F)ccc2CN1C(=O)c1c(F)c(F)c(F)c(F)c1F
C[N+](C)(C)CCCOc1ccc2c(c1)Oc1c([N+](C)(C)C)ccc3c1c-2nn3CC1CCCCC1
CC1(C)CC(=O)C(C(CC(c2ccccc2)c2cc3c(cc2O)OCO3)C2C(=O)CC(C)(C)CC2=O)C(=O)C1
O=C(O)COS(=O)(=O)c1ccc(C(=O)N2CCCC2c2ccc(O)cc2)cc1
CCCCCN1C(=O)C2CN(c3cccc(Cl)c3)CCN2c2ccccc21
COc1ccccc1CC(=O)NN=Cc1cccnc1
COc1cccc(C=NNC(=O)NC2CCCCCC2)c1O
CC(C)(CO)CCC(C)(C)N=CC=CC1=Cc2ccccc2C1=O
CNCC1Oc2ccc(NS(=O)(=O)c3ccc(C)cc3)cc2C(=O)N(C(C)CO)CC1C
CCC(C)(C)NNc1cccc(C(=O)Nc2cccc(CC(=O)C(=O)c3c(Cl)cncc3Cl)c2)c1
COc1cccc(N2CCN(CCn3ncc(N4CCCC4c4nc5ccccc5n4C)c(-c4ccc(Cl)c(C(F)(F)F)c4)c3=O)CC2)c1
COC(=O)CCC(C=O)C(C)(COC(=O)c1ccncc1)CC(C)C(=O)OC(C)c1ccoc1
CCOc1ccc(C(=O)Nc2cccc(-c3nc4ccccc4[nH]3)c2)cc1Cl
CCC(=O)C(CCCCN)N=Nc1cccc2ccccc12
CC1(c2ccc(OC(F)(F)F)cc2)C(=O)N(O)N(c2ccccc2F)C1=O
CC1CCCN(S(=O)(=O)c2ccc(NC(=O)c3[nH]c(C(=O)N4CCN(C)CC4)c(C(=O)c4ccc(Cl)cc4)c3C(C)C)cc2)C1
Cc1nn(C)c(C)c1NN(C)c1cc(Br)cc(S(=O)(=O)S(=O)(=O)c2ccc(C(C)(C)C)cc2)c1
O=CNc1ncc(C#Cc2cccc(C(=O)N3CCCC3)c2)cn1
O=C1c2nc(-c3cnc(NCCO)s3)n(C(CO)Cc3ccc(-c4ccccc4-c4nnn[nH]4)cc3)c2C(c2ccc(Cl)cc2)N1c1cc(Cl)cc(Cl)c1
CCO
Cc1nc2cc(-n3ncc(=O)n(C)c3=O)c(F)cc2n1C1CCC1
O=C(c1ccc(Cl)nc1)c1coc2cccc(O)c12
COc1ncccc1CNC(=O)c1onc(C)c1Cc1ccccc1
CSc1nc(SC)c2c3c(sc2n1)CN(CCN(C)C)CC3
CC(CS(C)(=O)=O)NC(=O)Cc1c(-c2ccccc2)[nH]c2ccccc12
Cc1cc(F)ccc1-c1cc(NCCCN2CCOCC2)nc(NCCCN2CCOCC2)n1
O=c1c2ccccc2nc(-c2ccc(Nc3cccc([N+](=O)[O-])c3)cc2)n1NCc1cccs1
CN(Nc1ccccc1C(=O)S(=O)(=O)c1ccccc1)c1ccccc1
CC(O)C(CCC(C)(O)c1ccc(C#N)cc1F)C(C)(C)N1CCOCC1
Cc1ccc2c(c1)c(=O)c1cnccc1n2CCO
Cc1cc(C(=O)N2CCCC(c3nc(-c4cccc(Cl)c4)no3)C2)no1
COc1ccc2cc(NC(=O)NC(CCCN3CCC(c4coc5ccccc45)CC3)C(F)(F)F)ccc2c1
O=[N+]([O-])CC(=NC1C=CCN(Cc2ccc(F)cc2)C1)Nc1cccc(F)c1
Cc1ccc(N2CCN(C(=S)Nc3ccccn3)C(C)C2)cc1
CN(C)CCOC1=C(c2ccccc2)C(=C(Cl)Cl)C(=O)O1
COc1ccc(OC)c(C=Nn2nnnc2N)c1
N=C(N)NC(=O)c1cn(-c2ccc(C(F)(F)F)cc2)c2cc([N+](=O)[O-])ccc2c1=O
Cc1cc2[nH]c(=O)c3cnn(C4CCOCC4)c3c2cc1S(=O)(=O)N1CCC(=Cc2ccc(F)cc2)CC1
CCN(CC(=O)NCCC1=CCCCC1)C(=O)c1csnn1
COC(=O)c1cc2nc(SCc3ccc(Cl)cc3)[nH]c2c(-c2ccc(Cl)cc2)n1
CC(=O)NC(C)Cc1ccc(C#Cc2cnc(OC3CCCC3)nc2)cc1
Cc1cc(C)nc(N=C(N)Nc2cccc(N)c2)n1
CC(=O)N(C)CC#CCN1CCCOCC1
COc1ccc(C=Nc2nnc3n2CCCCC3)cc1
CCCC(C)C(=O)N(C=O)c1ccc(OS(=O)(=O)c2ccccc2)cc1
CN1CCN(c2cc3c(cc2F)c(=O)c(C(=O)O)cn3C2CC2)CC1
COCCCCC(NCC(=O)NC(=O)C(N)CC(=O)O)C(O)C(=O)O
CCC(=C(c1ccc(O)cc1)c1ccc(OCCC(O)CC(=O)O)cc1)c1ccccc1
COc1ccc(-c2cc3ncn(C)c(=O)c3c(N3CCN(C4CCN(C)CC4)CC3)n2)cc1
COc1cccc2c1C(=O)c1c(O)c3c(c(O)c1C2=O)CC(O)(C(C)=O)CC3OC1CC(N)C(O)C(C)O1
COc1ccc(C=Cc2n[nH]c(-c3ccc(C#N)cc3)n2)cc1OC
COc1ccc(S(=O)(=O)C(CC(N)=O)c2ccc(NNC(=O)c3cnc(OC)c(-c4cccc(-c5cnc(C)o5)c4)c3)c(Cl)c2)cc1
OC(c1cc2cc(F)ccc2[nH]1)c1cccc2ccccc12
O=[N+]([O-])c1ncn(CC(O)CNc2ccncc2)n1
COc1cc2c(c(OC)c1OC)-c1ccc(=O)c(OC)cc1C(NC(=O)C(F)(F)F)CC2
COCC(=O)CCc1ccc(ONCC(O)c2ccc(O)c(CO)c2)cc1
COCP(=O)(O)C(Cc1ccc(N)cc1)NC(=O)CNC(=O)c1ccc2c(c1)S(=O)(=O)c1ccccc1C2=O
Cc1ccc(CNC(=O)c2ccc3c(OCCC4CCCN4)cccc3c2)cc1
CCC1(O)CCN(CC(C(=O)C(C)C)c2ccccc2)CC1O
COc1cc(OC)cc(-n2c(C)nc3nc4ccccc4nc32)c1
CCC(CC)(CCCC=C(CC(C)(CC(=O)O)CC(=O)CCl)C(=O)O)C(=O)O
COc1ccc(NC(=O)CC(=O)C=C(O)c2ccc(O)c(Cl)c2)cc1Cl
COc1cc(C)cc2c1CCC1C2CCC2(C)C(O)CCC12
CCC(C=O)(C(=O)OC(C=CC(C)n1oc(=O)[nH]c1=O)C(C)(C)O)C(C)OC
CCC(C)N1CCC(OCC=C2CC(C)(C)c3ccccc32)CC1
OCCCC1Cc2cc(O)c(O)cc2C1
N=C(Nc1cccc(Cl)c1)Nc1ccc(-c2cc(Cl)cc(NC(=N)N3CCCC3)c2)c(Cl)c1
COc1ccccc1N1CCN(CC(=O)Nc2cnn(C)c2)CC1
CC(C)(C)C(=O)CCOC(=O)c1ccc(Cl)cc1
N#Cc1cc(Cl)cc(-c2sc(N)nc2-c2ccc(C#N)nc2)c1
Nc1nc(N)c2ncn(CC3CCCC3O)c2n1
CON=C(c1ccc(Oc2ccccc2)cc1)S(=O)(=O)Cc1ccccc1
COc1cccc(C(=O)Nc2nc(-c3ccccc3)c(-c3nc4ccccc4n3C)s2)c1
COc1cc2c(cc1OC)CC(NCc1ccccc1)C2
CS(=O)(=O)c1cccc(C(=O)Nc2nc3c(Cl)cc(F)cc3s2)c1
CONC(=O)C(C)=CC=CCCC(C)=CC(C)C(O)C(CC(C)CO)OC
Cc1ccccc1C(=O)NC1CCCN(CC2CC2)C1
CC(=O)N1CCCc2cc(S(=O)(=O)NCCc3ccc(S(N)(=O)=O)cc3)ccc21
NC(=O)c1cc2c(s1)C1(CC2)CCN(C(=O)c2cc3cc(NS(=O)(=O)N4CCN(CCO)CC4)ccc3[nH]2)CC1
[O-][S+]1c2ccccc2SN1Cc1ccccc1Cl
CC1(C)C=C(c2ccc(F)cc2)c2cc(CN(Cc3ccccc3)Cc3ccc(Cl)cc3)c(O)cc2O1
Cc1ccccc1C(NCCCC(=O)N(C)C)c1ccccc1C
O=C(NN=Cc1ccccc1O)c1ccc2ccccc2c1O
Cc1ccc2ccccc2n1
O=C(Nc1ccccc1O)c1nc(-c2ccccc2)oc1C(=O)O
Cc1ccc(S(=O)(=O)N2CCc3cccc(OCC(=O)NCc4cccs4)c32)c(C)c1
CN1CCCC1Cc1c[nH]c2ccc(NS(=O)(=O)c3ccccc3)cc12
c1ccc(-c2nc3cc4c(cc3nc2-c2ccc3c(c2)OCO3)OCO4)cc1
Cc1ccc(SCC(=O)Nc2nc(-c3ccccc3)cs2)cc1
CCC(C)(CC(=O)O)C(O)C(C)(CCC(=O)C(C)(C)C(=O)C(=CC=O)C(=O)C(C)C)Nc1ccccc1Cl
COc1ccc(-c2cc(Cl)cc(Cl)c2)c(O)c1Cl
O=C(O)Cc1ccc(-c2ccc(C(=O)N3CCN(c4ccc(C(=O)O)cn4)CC3)o2)c(Cl)c1
C=C(c1ccc(N(C)C)cc1)C1COC2(CCCCC2)OO1
Cn1cnc(-c2ccc(Cl)cc2)c1CCc1ccc(OC2SC(=O)NC2=O)cc1
C=C1NO[N+]([O-])=C1CCCCCCCCCCCCCCCCCCCC
CCOC(=O)C1(c2cccc(OC)c2)NC(=O)NC1=O
COc1ccc(C(=O)NN=CC=Cc2ccccc2)cc1
CCN(CC)CCOc1ccc(NC(=O)Nc2ccccc2)cc1-c1ccnn1C
Fc1ccc(COc2ccc(-c3nnco3)cc2)cc1
Cc1cccc(-n2c(=S)oc3cc(S(=O)(=O)N4CCOCC4)ccc32)c1
CCC(=NNn1nc(C)c(NC(=O)c2ccc(=O)[nH]n2)c1C)c1ccc(F)cc1
Cc1nc(C)c(CCNCc2coc(-c3ccco3)n2)c(O)c1CO
N#CCCSc1nc(N)c2ncn(C3OC(CO)C(O)C3O)c2n1
CN1CCC(=C2C(=O)OC(C)(C)OC2=O)C1
COc1cccc(NCC(=O)Sc2nnc(Cc3ccccc3)n2N)c1
CC(=O)NC(C)C(=O)S(=O)(=O)c1nnc(NN2CCCCCC2)s1
O=C1NCc2c1c1cc(-c3ccncc3)cc(OCc3ccccc3)c1n2Cc1cccc(F)c1
COc1cc2c(cc1OC)C(=O)C(Oc1cccc(C#N)c1)=CC2=O
CCOCC(=O)n1nnnc1SCc1ccccc1
O=C(CSCc1ccccc1Cl)N1CCN(Cc2ccc(F)cc2)CC1
CC(C)(C)OC(=O)NC(CC(=O)O)C1CC(=O)c2c(O)cc(O)cc2O1
COc1cc(NC(=N)N)ccc1NC(=O)c1cc(Br)cc(I)c1O
COc1c(C(O)CN2CCC(O)(CCc3ccc(F)cc3)CC2)ccc2c1CCC(C)(C)O2
CNCC(=O)NC(=O)C1(C(F)(F)F)CCCCO1
O=C(CCCN1CCN(c2cccc(Cl)c2)CC1)C(=O)c1ccc(NN2CCOCC2)cc1
Fc1cc(Cl)cc(N2CCN(c3ncnc4c3oc3ccc(F)cc34)CC2)c1
CCC(C)CCC(C)CNC(=S)N=c1sc(S(N)(=O)=O)nn1CC1CCCO1
CCOC(=O)Cn1c(C(=O)c2ccccc2)nc2ccccc21
CC(C=CCC1OC(C)C(O)C(O)C1O)OC1C(OC(O)C(C(N)=O)C(C)Cc2ccccc2)OC(CO)C(O)C1O
COc1ccc(-c2cnco2)cc1-c1ccccc1NC(=O)c1cccc(OC(F)(F)F)c1
CCCC(C)CC(C)C(C)(CCCCCC(C)(C)C)C(=O)O
COc1ccccc1CNC(=O)Cn1ccc2cc(S(=O)(=O)N3CCCCC3)ccc21
CC(C)(C)CCc1cc(-c2nc(NNc3ccc(C(=O)N4CCCC4)cn3)ncc2Cl)c(Cl)cn1
Cn1cncc1C(=O)NCCc1ccc2c(c1)CCN2Cc1cccc(F)c1
O=C(NN=Cc1ccc(F)cc1)c1cc2ccccc2cc1O
CCNCC(=O)C1CCC(c2cnc(-c3ccc(F)cc3)s2)N1
C=CC[N+](C)(CCSC)CC(=O)C=C(SCC(=O)O)C(C)C
CCCCOc1ccc(-c2nc3ccccc3s2)cc1
Cc1c[n+](Cc2cccc(S(=O)(=O)O)c2)c(Nc2ccccc2C)s1
CC(O)c1nc(-c2ccc3[nH]c(-c4ccc(F)cc4CN4CCOCC4)cc3c2)c(Br)[nH]1
CC(=O)NCCCC(NC(=N)N)C(=O)O
O=C(O)c1ccc2c(c1)CC(Cc1ccc(-c3ccccc3)cc1)C2
O=C(NC1CC(=O)N(c2ccccc2F)C1)C(O)CC(Cc1ccccc1)C(=O)NC1c2ccccc2CC1O
Cc1ccc2[nH]c(CN3CCCCC3C)c(CCN3CC(C)CC(C)C3)c2c1
CCn1c(=O)n(CC)c2cc(-c3ccc(C(=O)O)o3)ccc21
Cc1ccc2nc(NC(=O)Nc3ccc(C(F)(F)F)cc3)sc2c1
O=C(NS(=O)(=O)c1cccc(F)c1)C(=O)c1ccc(NNn2nnnc2C(Cc2ccc(OP(=O)(O)O)cc2)CC(F)(F)C(F)F)o1
O=C(C=Cc1ccc(O)cc1)OC1CCCCC1
O=S(=O)(O)c1ccc2nc(NC3CC3)c3ncccc3c2c1
Clc1ccc(-c2nnn3c2nc(N2CCCC2)c2ccccc23)cc1
CCC(C)C(NC(C=O)CC(=O)O)C(=O)NC(=O)CCC(=O)NCC(O)CO
O=c1[nH]c(=O)n(CCCO)c(=O)[nH]1
COc1ccc(NC(=O)Cn2cc(C=C3SC(Nc4ccccc4OC)=NC3=O)c3ccccc32)cc1
Cc1ccc(N2CCN(Cc3nc(-c4ccccn4)no3)CC2)nc1
Cc1sccc1-c1nonc1NCC(=O)Sc1nnc(-c2ccncc2)n1C
CCOC(=O)CSc1nc2cc(C(=O)OC)ccc2c(=O)n1CCN1CCOCC1
Cn1cnc2c1CCCC2NCc1ccccc1
CCOCCC(=O)NCCCSc1nnc(-c2cc(Cl)ccc2NS(C)(=O)=O)o1
CC(=NNC(N)=O)c1ncn(C)c1C
Cc1nn(C)c2c1C(c1ccccc1)=NCCO2
COc1ccc(Cl)cc1C(=O)Nc1ccc(NC(=N)N)cc1
COc1ccc(C2CC3CCc4cc(O)ccc4C3=NN2C(=O)CN2CCCC2)cc1
Cc1ccc(NC(=O)c2ccc(C)c(S(=O)(=O)N3CCN(c4cc5c(cc4F)c(=O)c(C(=O)O)cn5C4CC4)CC3)c2)cc1
CCc1ncc(C(=O)NCCCNC(=O)c2cc(OC)cc(C3=CCCCC3)n2)s1
Cc1cc(F)cc(C)c1NC(=O)C1CCN(C(=O)c2cnccn2)CC1
O=C(Nc1ccccc1Cl)Nc1c(F)cccc1F
Cc1nc2cccc(-c3cnc(N4CCC(N(C)C)C4)nc3)c2nc1Nc1ccc(F)cc1F
COc1cccc(COCC(O)CN(C)CC(=O)Nc2c(F)cccc2F)c1
Cc1cnnc(Nc2ccc(N3CCN(C(=O)c4ccco4)CC3)cc2)n1
COc1ccc(C(=O)NC(=S)Nc2ccccc2Cl)cc1[N+](=O)[O-]
COCC(O)=C(O)C=CC(=O)c1ccc(Cl)cc1Cl
CC(=O)Oc1cccc2c1C(=O)c1c(ccc(CCO)c1O)C2=O
N#CC(=Cc1ccc(Cl)c(Cl)c1)C(=O)NCCC(C(=O)SC(=O)c1ccccc1)N1CCN(C(=O)c2ccco2)CC1
CCc1nc(-c2ccc(C)cc2)cn1CCCCCCn1ccnc1
COc1ccc2c(c1)OC(C)C1Oc3[nH]c(-c4ccccc4)nc(=O)c3C1C2
CCc1noc(C)c1-n1c(=O)c2c(c3cc(C)ccc3n2C)n(CC(=O)Nc2ccccc2C)c1=O
CC1CN(C(C)CO)C(=O)Cc2cc(NC(=O)Cc3ccccc3)ccc2OC1CN(C)S(=O)(=O)c1ccc(C#N)cc1
CC#CCOc1ccc(S(=O)(=O)N2Cc3ccccc3NC(CC(C)C)C2=O)cc1
NC(CF)(CC(=O)CNC(=O)c1ccc(Cl)cc1)C(F)(F)F
O=c1c2c(ncn2CCCNCCP(=O)(O)O)n(Cc2ccccc2)c(=O)n1C1CCCCC1
O=[N+]([O-])c1cn2c(n1)OCC(OCc1ccc(-c3ccc(C(F)(F)F)cc3Cl)nc1)C2
CCCCNCc1ccc(-c2cc3ncn(C)c(=O)c3c(NC3CC3)n2)cc1
O=C(Nc1ccccc1)Nc1nc2ccc([N+](=O)[O-])cc2s1
c1ccc(Nc2nccc(-c3cccnc3)n2)cc1
CCCCC(NC(C)c1ccccc1)C(=O)C(=O)NC(=O)OC1CCOC1
O=C(Nc1ccc(N2CCN(c3cc4c(cc3F)c(=O)c(C(=O)O)cn4C3CC3)CC2)cc1)Nc1cccnc1
c1cnc2oc(CN3CCCCC3c3nnnn3C3CCCCC3)cc2c1
CN(C)C(=O)Cn1cc(C(=O)c2cncc(NC(=O)Cc3ccc(OC(F)(F)F)cc3)c2)c2cncnc21
CCN(CC)Cc1ccc(Nc2ncc3cc(-c4cc(Cl)cc(Cl)c4)c(=O)n(C4CCCC4)c3n2)cc1
CC(C)(C)NS(=O)(=O)C(CC(=O)NC(Cc1c[nH]c2ccccc12)C(=O)N1CCS(=O)(=O)CC1)NC(=O)CCS(C)(=O)=O
Cc1ccc(C(=O)CSc2nc3ccc(NC(=O)c4cccs4)cc3s2)cc1
CCC(=O)C(C)CC(C)(C(=CCOc1ccccc1)C(C)=C(C)C(=O)OCOC1CC(C)OC(N(C)C)C1O)C(C)(CC)COC
O=C(NCC1CCCN1Cc1ccc(-n2cccn2)cc1)c1ccccc1-n1ccnc1
CN1c2cc(Cl)ccc2C(=O)N2C(CO)COC12
CS(=O)(=O)CCNC(=O)c1ccc(-c2ccc(NC(=O)C3COc4ccccc4O3)cc2)cc1
Cc1ccc(C)c(N2C(=O)CC(C(=O)OCc3nc4cc(C)ccc4o3)C2=O)c1
CSCCC(NC(C(=O)NO)C(=O)C1CCC(C2CCCCC2)CC1)C(=O)NCc1ccccc1
CCCCCCCCOc1ccc(-c2ccc(OC)c(C(=O)O)c2)cc1CCC(=O)O
COc1ccc(S(=O)(=O)N2CCCCC2)cc1NC(=O)C1CCCCC1C(=O)O
O=C(NN=Cc1cc([N+](=O)[O-])ccc1O)c1cc(Br)n[nH]1
COc1ccc(NC(=S)NC2CCN(Cc3ccc4c(c3)OCO4)CC2)cc1
COc1ccc(Cn2c3c(c4cc(Cl)ccc42)CC(C(=O)Nc2ccc(OC)cc2OC)CC3)cc1
Cc1ccnc(Nc2ccc(C(=O)NCCc3ccccc3)cc2)c1
C=CC(C)(C=O)OC(C)(C)C(F)CCC(C)(OC(=O)CC)N(C)C=C(C)C(C)=O
CC(=O)C(C)(O)C(CCCC=O)C(C)COC(=O)c1ccccc1
CCCCCc1nc2ccccc2n1-c1ccccc1
COc1ccc(CN=C(NO)c2ccc(Oc3ccccc3)nc2)cc1
O=S(=O)(c1ccc(-c2ccc(-c3ccc(F)cc3F)cc2)s1)N1CCCN(Cc2ccc(F)cc2)CC1
CC(C)(C)c1ccc(C=C(C#N)C(N)=O)cc1
Cc1ccc(C(=O)C(=Cc2cccn2C)S(=O)(=O)Cc2ccc(Cl)cc2)cc1Cl
COc1c(N2CCC(COC3CC3)C2)c(F)c([N+](=O)[O-])c2c(=O)c(C(=O)O)cn(C3CC3)c12
O=C(C=Cc1ccccc1)NCc1cccs1
CCOC(=O)Cn1c2ccc(O)cc2c2c3c(c(-c4ccccc4Cl)cc21)C(=O)NC3=O
Cc1ccc(NC(=C(C=N)C(N)=O)N(CCS)C(=O)CO)cc1
CC(C)CC(NCCc1ccccc1)C(=O)NC(CC(=O)O)C(=O)CN
O=C1C=C(N2CCN(c3ccccc3F)CC2)C(=O)N1c1cccnc1
CCCCC(C)Cn1cc(C(=O)Nc2ccc(F)cc2F)nn1
CC(C)CN(c1ccccn1)S(C)(=O)=O
CN(CCC#N)CCCCCCCCNC(=O)c1cccnc1
Cc1ccc(C(=O)NC2C(O)C(CO)OC2n2cnc3c(NCc4ccc(O)c(I)c4)ncnc32)cc1
CCc1cc(C(=O)NC2CC(C(=O)Nc3ccc4c(c3)OCO4)N(C(=O)C3CCC(C)(C)CC3)C2)n(C)n1
CC(C)(C#N)NCc1ccc(C(F)(F)F)nc1Oc1ccc(OCc2ccccc2)cc1
CCCCCCCCCCCCCCCCCC(=O)NCCCC(O)CC(CCCCCCCCCCC)OC1OC(CO)C(O)C(O)C1O
O=C1OC(=Cc2ccc(O)c(Cl)c2)C(OCc2ccccc2)=C1OCc1ccccc1
N#CC1=C2N=C(c3ccccc3)CC(c3ccccc3)N2n2c(=O)n(-c3ccccc3)c(=O)n2C1c1ccccc1F
NC(=O)n1cc(NC(=O)N2CC(N)CC2C(=O)NCc2cn(Cc3cccc(Br)c3)c3ccccc23)c2ccccc21
COc1ccc(-c2nc3ccccc3o2)cc1OC
CCOC(=O)C1=C(CN2CCOCC2)NC(=O)NC1c1ccccc1
CC(=O)C=C(C(C)=O)C(C)C(OC(C)=O)C(C)(O)C(C(C)=CCO)C(C)(C)C
N#Cc1cccc(C#Cc2ccc(-c3ccc(CN)cc3)nn2)c1
CC(C)=CCc1c(O)ccc2c1OC(c1cccc(N3CCOCC3)c1)CC2=O
OCC1OC(n2cnc3c(NC4CCOCC4)ncnc32)C(O)C1O
COc1cc(-c2c3c(cc4c2C(OC)C(C)O4)C(=O)C(C(C)O)=C3)cc(OC)c1O
COc1nccnc1NC(=O)C1CCN(c2ccc(N3CCCC3)nn2)CC1
Cc1ccccc1OCCn1cc(C=C2C(=O)NC(=O)N(c3cccc(Cl)c3)C2=O)c2ccccc21
O=C(O)c1ccc(S(=O)(=O)N2CCN(c3ccc(C(F)(F)F)c(C(F)(F)F)c3)CC2)cc1
CN=C(Nc1ccc(C(=O)Nc2ccc(OC)c(OC)c2)cc1)Nc1ncccn1
NCC1OC(OC2C(N)CC(N)C(O)C2O)C(N)C(O)C1O
CCC(C)NC(=O)CSC1=Nc2ccccc2C2=NC(CC(=O)NCc3ccc(F)cc3)C(=O)N12
N#Cc1cc2c(F)ccc(OCc3cccc(Br)c3)c2[nH]1
COc1ccc(C(=O)CONc2ccc(C(=O)C(=O)Nc3cccnc3)cc2)cc1
CC1=NN(C2=NC(=O)C(CC(=O)Nc3ccc(F)cc3)S2)C(=O)CC1C
Cn1c(SCC(=O)N2CCc3ccccc3C2)nc2ccccc21
C=C(CCCC=C(CCC=CCCC(C)OCC(CCOC)SC)C(C)=O)C(=O)O
NC(=O)OC1CCCC1n1cnc2c(=O)nc(N)[nH]c21
CS(=O)(=O)NCC(NC(=O)c1ccccc1)C(=O)O
CCc1ccc(-c2csc(NC(=O)C3CCCCN3S(=O)(=O)c3ccccc3)n2)cc1C
O=C(CSc1ccc(C(O)(C(F)(F)F)C(F)(F)F)cc1)c1ccc(Cl)cc1
CCCCCN(C(=O)C1CCCCN1C(=O)C(NC(=O)c1ccc2ccccc2c1)C1CCCCC1)C1CCC(C)(C)CC1
CCCCC1C(n2ccc(=O)[nH]c2=O)C(C(=O)CC)C(NC(=O)c2nc[nH]c2C(=O)NC2OC(CO)=CC(=CC=O)C2CO)N1CO
C=C(C)c1ccc(CC)cc1
COc1ccc(-n2c(=S)sc3c(=O)n(C)cnc32)cc1
Cn1cccc1C(=O)C1=NOC2(CCN(CNS(=O)(=O)c3ccccc3F)C2)C1
CN(C)c1ccc(OCc2nn3c(Cn4c(=O)[nH]c5ccccc54)nnc3s2)cc1
Cn1c(-c2ccc(Cl)cc2)nnc1-c1nnc(-c2cccs2)o1
CCCc1nc2ccc(NC(=O)c3ccc(S(=O)(=O)N4CCOCC4)cc3)cc2n1Cc1ccc(-c2ccccc2-c2nnn[nH]2)cc1
Fc1ccc(Nc2cc(Nc3ccccc3)nc(N3CCOCC3)n2)cc1
CCNC=CC=CC#Cc1ccccc1CC
COc1ccc(C2COc3cc(OC)c(OC)c(OC)c3C2=O)cc1OC
CC=CC(C)C(O)C(C)=CCC(CC)OC1(C)CCC(C)C(CC)O1
Cc1nn(C(=O)C(C)C)c2ccc(=O)n(Cc3cccc(Cl)c3)c12
Cn1cnc(S(=O)(=O)NCc2cnc(N3CCCC3)s2)c1
COc1ccc(-c2nc3cc(CCC(=O)O)ccc3o2)cc1OC
CN(C)CCCn1c(=O)c2c3cc(O)c(OCCCCCCN4CCCC4)cc3n(C)c2c2cc(O)c(O)cc21
N#Cc1ccc(C(=O)NCCCNC(=O)c2ccccn2)cc1
COc1ccccc1CC(=O)Nc1ccc(-c2nnc(-c3ccccc3)o2)cc1
CC(O)c1ccc(-c2nc(-c3ccc4nccnc4n3)no2)cc1
C=CCCC(O)CC(O)CC(OC(=O)CC(O)C(O)C(O)CCO)C1CCC(C)(CCCCCC(=O)c2ccc(C)cc2)O1
Cc1ncc(CNC(=O)NC2CC2)c(C)n1
Cc1cnc(C#Cc2ccc(C(=O)NCC(F)(F)F)cn2)c2ccc(S(=O)(=O)Nc3ncccc3Cl)cc12
COc1ccc(C2NCC(=O)N2c2ccccc2)cc1
Cc1cc(C)cc(-c2c(OCCC3CCCCN3)c3cc(Br)c(Cl)cc3[nH]c2=O)c1
CCC(CC)NC(CC)C(=O)C(C)(C)C(=O)C(C)(O)C(=O)C=C(C)C=O
CCN(CC(=O)Nc1ccc(NC(C)=O)cc1C(F)(F)F)CC(=O)SCc1ccc(C)cc1
COc1cccc(C=Cc2cc(C(F)(F)F)[nH]c(=O)n2)c1
CC(=O)N(N)C(C(C)=CCN(C)Cc1ccoc1)c1ccccc1
CN(c1ncnc2sccc12)C1CCC(CS(=O)(=O)N2CCCO2)CC1
Clc1ccc(Nc2nc(-c3ccccc3)cs2)cc1
COc1ccccc1-c1c(C(=O)O)c(OCc2ccccc2)c2ccccc2c1OC
CN(C)c1nc(C#Cc2ccccc2)nc2c1nnn2-c1ccc(F)cc1
NS(=O)(=O)c1cnc2ccc([N+](=O)[O-])cc2c1Nc1c(Cl)cccc1Cl
Cc1cc(C=C2SC(N3CCOCC3)=NC2=O)c(C)n1-c1ccc(Cl)c(C(=O)O)c1
O=C1COc2ccc(N3CCC(n4cccn4)CC3)cc2N1
O=C(C(=O)c1ccccc1NN1CCCC1)c1cc(S(=O)(=O)N2CCCC2)ccc1F
CCCCCCCCCCCCC(=O)C1CCN(C(=O)Oc2ccccc2OC)CC1
CC(Cc1cc(C=C2C(=O)NC(=S)NC2=O)ccc1-c1ccc(Cl)cc1)C(=O)O
CCONc1cc(C)c(C(=O)CC(=O)Sc2n[nH]c(-c3ccco3)n2)s1
NS(=O)(=O)c1cccc(Nc2c3ccccc3nc3cccc(Cl)c23)c1
CC(NS(=O)(=O)N(C)C)C(Cc1ccc(Cl)cc1)c1ccc(O)cc1
CCCN1C(=O)c2ccccc2C1c1ccccc1
O=C1Nc2ccccc2C1=Cc1cccc(CCN2CCCCC2)c1
c1ccc(-c2csc(-c3ccsc3)n2)cc1
COCc1cc(OC)c2c(c1)OC(=Cc1ccc(N3CCN(C)CC3)cc1)C2=O
O=C(C1CN(CO)CCO1)C1CC1c1ccccc1
O=S(=O)(c1ccc(F)c(F)c1)N1CCC2(CC1)ON(c1ccccn1)C(c1ccccc1)C2c1ccccc1
Nc1ccccc1NC(=O)c1ccc2c(=O)n(Cc3ccccc3F)c(S)nc2c1
CCCOCCC(C)CC(C)(OOOC(=O)c1ccccc1[N+](=O)[O-])C(O)CC
CSc1ccc(-c2nc3cccc(C)n3c2Nc2ccc(Cl)cc2)cc1
C=CC(C)(CC=O)OC(O)(CC)C(C)CC(C)(C)CC=O
Cc1cc(C)n(CC2CN(Cc3nc(-c4ccccc4F)oc3C)CCO2)n1
Cc1cc(-c2n[nH]c3cc(NC(=O)NC(C)c4ccc(-c5ccccc5)s4)ncc23)ccn1
CN(C(=O)c1ccc(-c2cc3nccc(N4CCCN(CC5CC5)CC4)c3s2)cc1)C1CCNCC1
Cc1cccc(Nc2nc3ccc(NC(=O)c4ccccc4)cc3nc2NC2CCC(CN)C2)c1
Clc1ccccc1Cn1c(NC2CCN(CCCN3CCOCC3)CC2)nc2ccccc21
CC(C)(C)OC(=O)NC(Cc1c[nH]c2ccccc12)C(N)=O
O=C(Nc1nc(N2CCNCC(CC3CC3)C2)cc(C(F)(F)F)n1)N1CCSCC1
Cc1nn(-c2ccc(Cl)cc2)c2c1C(=O)CC(C)(C)C2
COc1ccccc1NNc1ccc(S(=O)(=O)S(C)(=O)=O)cc1
CCOC(=O)c1nc(NC(=O)c2cc(NC(=O)c3cc(NC(=O)CCCOc4cc5c(cc4OC)C(=O)N4CCCC4C=N5)cn3C)cn2C)cn1C
O=C(Nc1ccc(OC(F)(F)F)cc1)NC1CCCC1NC(=O)Nc1ccc(N2CCCC2)cc1
O=C(Nc1cccc2cccnc12)c1ccc2c(c1)OCO2
COc1cccc(-c2cn3nc(C(C)C)sc3n2)c1
COc1ccc(C2OOC(c3ccc(C(N)=O)cc3)OO2)c(OC)c1OC
O=C(Nc1ncc([N+](=O)[O-])s1)c1ccc(-c2cccc([N+](=O)[O-])c2)o1
COc1ccc(C2C(C(C)=O)C(C(=O)c3ccc(C)cc3)=NN2c2ccc(Br)cc2)cc1
COc1cc(C=C2SC(=S)N(CC(=O)c3ccccc3)C2=O)ccc1OCCN1CCOCC1
COc1ccc(C(CC(=O)NCC(=O)O)N2C(=O)c3ccccc3C2=O)cc1OC
S=C(NNC(=S)NC1CC1)Nc1ccc(CN2CCOCC2)cc1
Cc1c(-c2ccccc2)n(-c2ccccc2)c2nc(=S)[nH]n12
CC(C)(Oc1ccc2c(=O)c3ccccc3oc2c1)C(=O)O
C=C(c1ccc(OC)cc1)C(CC(C)CNc1ccc([N+](=O)[O-])cc1)c1cccc(OC)c1
CCOC1C(C)OC(OC2C(C)OC(OC3C(CO)OC(Oc4ccc(-c5cccc(OC)c5)cc4)C(O)C3O)C(O)C2O)C(O)C1O
COc1cc(-c2ccc(-c3ccc(C(=O)NC(CC(=O)O)C(=O)NCCC4CCNCC4)cc3C)c(C)c2)cnc1OC
Cc1ccc(SS(=O)(=O)c2ccc(C(=O)N3CCOCC3)cc2)cc1
O=C(COC(=O)c1ccccc1)NC(Cc1ccccc1)C(=O)N1CCN(C(=O)C2CCCN2C(=O)Cc2ccccc2)CC1
CC1c2nnc(-c3ccc(C#N)cc3)n2CCN1C(=O)c1ccno1
OCCN1CCN(c2nc(Oc3ccccc3)c3ncccc3n2)CC1
CN1CCN(CCCNc2nnc(-c3c[nH]c4ncccc34)o2)CC1
COC(=O)c1ccc2c(c1)C(=O)C=C(Nc1ccc(OCc3ccccc3)cc1)C2=O
CCc1nnnn1C1CC(=O)N(C)C1=O
COCC(C)CC(O)C(O)C(C)C=C(C)CC(C=CC=C(C)C(N)=O)OC
COCC(C)C(O)(C#Cc1cc2c(cc1F)SCCn1cc(C(N)=O)nc1-2)c1ccc(F)cc1
CCc1ccc(O)c(NC(C)(C=C(C)C(C)=O)C=C(C=CC=C(C)C(C)C)C(C)=O)c1
COc1ccc(NC(C)C(=O)NC(=O)c2cccc(Br)c2)c([N+](=O)[O-])c1
N#Cc1cccc2sc(N(CCCN3CCOCC3)C(=O)c3ccncc3)nc12
COc1ccc(C(O)CN(CCC(=O)O)S(=O)(=O)c2ccc(C#N)cc2)cc1
CC1Cc2c(OCc3ccc(-c4ccccc4)cn3)ccc3c2c(c(CCOCC(=O)O)n3Cc2ccc(Cl)cc2)S1
COc1ccc(C(NC2CCCC2)C(=O)N(C(C)=O)c2cccc(C)c2)cc1OC
CCOc1ccc(Cl)c(C(=O)Nc2nccs2)n1
CCN(CC)CC(=O)c1ccc2[nH]c3c(c2c1)CC1(O)C2Cc4ccc(O)c5c4C1(CCN2CC1CC1)C3O5
O=S(=O)(NN=Cc1ccccc1Cl)c1ccc2c(c1)OCCO2
CCOc1nc2cc(-c3nc(-c4ccc(OC)cc4)no3)ccc2n1CC
O=C(O)c1ccc2c3c(cccc13)N(O)C2=O
CCCCCc1cn(CCNS(=O)(=O)c2ccc(C(C)(C)C)cc2)nn1
COc1cc(C2c3[nH]c4ccccc4c3CC3C(=O)NC(CO)C(=O)N32)cc(OC)c1OC
COc1ccccc1N(C)S(=O)(=O)c1ccc(C(=O)NC2CCCCCC2)cc1
N=C(N)c1ccc(CNC(=O)N2CCC(N3Cc4ccc(S(N)(=O)=O)cc4C3=O)CC2)cc1
Cc1cc(-c2cc(C)c(C)cc2C)nc(=S)[nH]1
CC1CN(S(=O)(=O)c2ccc(C(=O)N3CCCCC3)cc2)CC(C)O1
CNC(=O)OCc1c(CNC(=O)OCC(=O)Oc2cccc(C)c2)nc(=S)[nH]c1O
CC(C)NC(=S)Nc1cccc(C(F)(F)F)c1
Cc1ccc(S(=O)(=O)N2CCOCC2)cc1NCC(=O)NC(C)C(=O)NC(Cc1ccc(O)cc1)C(=O)O
O=C(Nc1ccc(F)cc1)c1cnn(-c2nc3ccccc3s2)c1C1CC1
Cc1ncn2c1Cn1cncc1-c1cc(F)ccc1-2
COc1cccc(-c2cc(CCNP(=O)(O)OP(=O)(O)O)cc(-c3nc4cc(C(=O)NC(CC(=O)O)C(=O)O)ccc4n3C3CCCCC3)c2O)c1
O=C(Nc1ccc(Cl)c(C(F)(F)F)c1)C(=O)c1c[nH]c2ccccc12
Nc1nc(-c2cc(F)cc(F)c2)cc(-c2cnn3cccnc23)n1
CCCCCc1nnc(NC(=O)C2CCN(C)CC2)s1
CCN1CCC(N(Cc2ccc3c(c2)OCO3)C(=O)Nc2ccc(Br)c(C)c2)CC1
CC(=O)NCC(CC(=O)Br)SCC=O
COc1ccc(-c2nc(-c3ccc(NC(=O)c4ccccc4)cc3)[nH]c2-c2ccncc2)cc1
O=C(O)c1c2c(nc3c(C(=O)c4ccccc4Cl)cccc13)CCCC2
COc1ccc(C(CNC(C)C)C2CCN(Cc3ccc(O)c(OC)c3)C2)cc1
Cc1ccc2c(c1)c(CN(C)CC(O)c1ccccc1)c(-c1ccccc1)n2C
CCc1ccc(CNc2nc3c(c(=O)n(C)c(=O)n3C)n2CCCc2ccccc2)cc1
COC(=O)C=Cc1cc2ccccc2nc1Cl
O=C(O)CC(O)(CO)C(=O)C=Cc1ccc(O)cc1
CN(C)C1CN(Cc2cccc(CC(=O)n3ncc(N4CCCC4)c(Cl)c3=O)c2)C1
CCCCNC(=O)C1CCCN1CC(Sc1ccccc1)C(=O)NC(Cc1ccccc1)C(=O)NC(=O)NCCCC(NC(=N)N)C(N)=O
O=S(=O)(NC(CN1CCCCC1)c1ccc(Cl)cc1)c1cccc(C(F)(F)F)c1
O=C(O)C1CCCCC1c1nc2cc(Cl)c(N3CCNCC3)cc2n1Cc1cc2ccccc2[nH]1
Cc1ccc(S(=O)(=O)Nc2ccccc2C(=O)OCC(=O)N2CCCC2)cc1
O=C(Cn1cc([N+](=O)[O-])cn1)c1ccc(F)cc1
Cc1ccc2cc(C)c(=O)oc2c1
COc1ccc(C(=O)C=Cc2cccc3ccccc23)c2c1CC(C)(C)OC2
CSc1nc(Cl)c(C#N)c(Cl)n1
C=C(CCC)C(C)CCCC(C(C)C)C(CC)C(C(C)=O)=C(C)C
CC(NS(=O)(=O)c1ccc(Br)cc1)C(=O)OC(C)C(=O)Nc1ccc(OC(F)F)cc1
CCN1c2ncc(COc3cccc(Cl)c3C#N)cc2C(=O)N(C)c2ccc(Cl)nc21
COc1ccc(Cc2cc(C#N)[nH]c2C(F)(F)F)nc1
CCCCCCCCCCCCCC(=O)CSc1nc(=O)c(C)c(Cc2c(F)cccc2F)[nH]1
CCOC(=O)Cn1cc(C(=O)c2ccc([N+](=O)[O-])c3ccccc23)c2ccccc21
Cc1cnc(C(C(=O)c2ccc(C#N)cc2)N2CCOCC2)s1
CC1CN(C(C)CO)C(=O)c2cccc(NC(=O)Nc3ccc(C(F)(F)F)cc3)c2OC1CN(C)Cc1ccc(-c2ccccc2)cc1
Cn1cc(NC(=O)CC(=O)c2cc(C(=O)NNC(=O)c3cc(NC(=O)c4cc(NNCCC(=N)N)cn4C)cn3C)cn2C)cc1C=O
CCC(C(=O)O)=C(Cc1ccccc1)N(CCC=O)C(C)O
CC(=O)NCCCCC(=O)NC(C=O)Cc1c[nH]c2ccccc12
Cc1nnc2n1CCNC2
CC(Cc1ccc(C(=O)NCC(O)c2ccc(O)c(CO)c2)cc1)NCCn1ccnc1
Cc1cnc(NC(=O)CCC(=O)NCc2ccc(F)cc2)s1
CN(C(=O)COC(=O)c1cc(-c2ccc(Cl)s2)nc2ccccc12)C1CCS(=O)(=O)C1
CCOC(=O)C1(C)CCN1S(=O)(=O)c1cccc(Cl)c1
CC(=O)C1CCC2(CC1)OCC(CCc1ccc3c(c1)CCCC3)O2
CC(c1nc(-c2ccc(F)cc2)no1)C(N)C(=O)NCc1ccccc1
O=C(NO)C1(NCc2ccc(-c3noc(C4CC4)n3)cc2)CCC1
O=C(NCNC(=O)C(CCCCNC(=O)C1CCN(CC(F)F)CC1)C(=O)O)c1ccc(O)cc1
COc1cc(C2CC(=O)N(Cc3ccco3)C2=O)cc(OCc2cccs2)c1OC
COCCCNC(=O)c1cccc(C(=O)N(C)Cc2cccc(C#N)c2)n1
Cn1cc2c(n1)-c1cc(C(=O)C3CCCCC3)ccc1OCC2
N#CC1C(=O)NC(=O)C(N2C(=O)NC(=O)C(CCC3=CCCCC3)C2=O)C1c1ccccc1
CC(=O)N(c1ccc(Cl)cc1)C1CCN(C)CC1
O=C(CCCCn1c(-c2ccccc2)ccc1-c1ccccc1)NO
COc1cccc2c1C(=O)c1c(O)c3c(c(O)c1C2=O)CC(O)(C(=O)COC(=O)C12CCC(C)(C(=O)O1)C2(C)C)CC3OC1CC(N)C(O)C(C)(C)O1
C(=Cc1cc[n+](Cc2ccccc2)cc1)c1ccccc1
Cc1cccc2c(=O)cc(C(=O)Nc3ccoc3C(C)C)[nH]c12
COc1cc(C(=O)NCC=Cc2ccccc2)cc(OC)c1OC
Cc1nc(C2CCCN(CCC(=O)n3cccn3)C2)no1
CN(CCC(c1ccccc1)c1ccccc1)CC(=O)NCC(=O)NC(=O)NCCC1CCCCC1
COCCOC(=O)c1cnc(SC)nc1OC
O=C(Cn1c(=O)c2[nH]c(-c3cccnc3)nc2n(-c2ccccc2)c1=O)NCc1ccco1
CCn1c(N)c(N(CCOC)CC(=O)Oc2ccc(Cl)cc2Cl)c(=O)[nH]c1=O
O=C(O)CSc1cc(CCc2ccc(-c3ccccc3)cc2)cc(NN2CCCC2)c1
Cc1c(OCC(=O)Nc2ccccc2)cccc1-c1nc2ccccc2o1
OCCCn1nc(-c2cccs2)c2cnc(Nc3cccc(C(F)(F)F)c3)nc21
CCNc1cc(C=O)cc(NC(CCC(=O)c2ccccc2)OC(c2ccccc2)c2ccccc2)c1
CC(=O)OCC(=O)OC1CC(OC(C)=O)C(OS(=O)(=O)O)C(=O)O1
Cn1cnc(S(=O)(=O)Nc2cnn(C)c2N2CCCC3(CCN(c4cc(N5CCCC5)c(F)cn4)C3)C2)c1
COc1cccc(NCC(=O)S(=O)(=O)c2ccc(OC)c(NC(C)=O)c2)c1
N#Cc1cc(S(=O)(=O)Nc2ncns2)ccc1Oc1ccc(Cl)cc1-c1ccsc1
COc1cc(OC)c(Cc2cnc(NN=Cc3c(C)cc(C)cc3O)s2)cc1C
CCC1C(C)C(OC2CC(C)OC(N(C)C)C2O)C(C)C(=O)OC(OC2OC(C)CC(O)C2O)C(C)(O)C(O)C(C)C(=O)C(C)CC1(C)OC
Cc1ccc(N=c2oc3c(C)nc(C)nc3n(Cc3ccc(F)cc3)c2=O)cc1
CC1CCC(Cn2c(N3CCOC4CC(C)CC43)nc3cc(-c4noc(=O)[nH]4)nc(-c4cncc(Cl)c4)c32)CC1
CCc1nc2ccc(Br)cc2c(=O)n1-c1nccs1
Nc1ccc(CN2C(=O)N(CCN3CCC(n4c(=O)n(-c5ccccc5OCC(F)(F)F)c5ccccc54)CC3)Cc3ccccc32)cc1
Cc1ccc(C(=O)CCC(O)CCC(CC=O)N(C=O)C=O)cc1
Cn1nccc1C(Nc1cnc(F)c(Oc2cccnc2)n1)c1ccc(C(F)(F)F)cc1
CCN(CC1CCCO1)C(=O)c1ccc(-c2ccc3c(c2)OCCN3S(=O)(=O)c2ccccc2C)cc1
COc1ccc(-c2csc(=Nc3csc(C)c3C(=O)O)n2Cc2ccccc2)cc1
CCc1noc(-c2ccc(C(=O)NC(CC)CO)c(Cl)c2)n1
CC(=O)NC(=S)c1ccc2[nH]c(-c3ccccc3)nc2c1
CCC(=O)N(c1nc(C)cc(C)n1)N(C)c1ccccc1CS(C)(=O)=O
COc1ccc2c(OC3CC4C(=O)NC5(C(=O)NS(=O)(=O)C6CC6)CC5C=CCCCCN(C)C(=O)C4C3)cc(-c3nc(C(C)C)cs3)nc2c1C
Cc1ccc(C(=O)N2CCN(c3cc(C)nc4occc34)CC2)cc1
COc1cccc(CN2CCCC(c3nnc4ccc(-c5ccc(F)cc5)nn34)C2)c1
O=C1Nc2ccccc2C1=Nc1nc(N2CCNCC2)nc2sc3c(c12)CCCC3
O=c1cc(CSCc2cccc([N+](=O)[O-])c2)c2cc(Cl)ccc2o1
CCCc1nc(C(C)C)no1
COC(=O)C=Cc1cn(Cc2cccc(OC)c2)c(=O)[nH]c1=O
CCc1nc(C(=O)CCN(C)CCN(CCO)CCc2ccsc2)c(C)o1
COc1ccc(CC2CC(=O)N2S(=O)(=O)c2ccc(C)cc2)cc1
CS(=O)(=O)c1ccc(-c2cccc(C(=O)C(=O)c3cc(Cl)ccc3NNc3ccc(F)cn3)c2)cc1
CC
CN1CCC(C2CCCN2c2nc(-c3ccc(F)cc3)cc3ccccc23)CC1
COc1cccc2c1CCC(=O)C2=O
O=C(c1cccnc1)N1CCc2cc(F)cc(OCc3ccc4ccccc4n3)c2C1
Cc1onc(-c2ccccc2)c1CC(=O)NC1CCCC1
Cc1cc(N)c2cc(NC(=O)c3ccc(-c4cccc(Cl)c4)o3)ccc2n1
CCOc1ccc(NC(=O)Cn2sc3ccccc3c2=O)cc1
OCC1(Cc2ccccc2)CCN(Cc2cc(O)ccc2O)CC1
COc1ccc2c(c1OC)CN(C1CC=C(c3c[nH]c4ccccc34)CC1)CC2
Cc1ccc(-c2ccc3nc(C(=O)O)cn3c2)cc1
COc1ccc(NCC(=O)n2nnc(C(=O)Nc3ccc(F)cc3)c2C)c([N+](=O)[O-])c1
[O-][n+]1c(-c2ccc(NCCN3CCCCC3)cc2)cn2ccsc21
Cc1cc2c(C=NNC3=NC(=O)C(C)(F)C(=O)N3)cccc2[nH]1
O=C(Nc1cccc(F)c1)c1cc2ccccc2s1
CNc1ncc2c(ccc3c(S(=O)(=O)Nc4ncc(Br)cn4)cc(OC)cc32)n1
O=S(=O)(Nc1cccc(Nc2ncc3ccccc3n2)c1)c1ccc(F)cc1
C=NOCCCCc1ccc(OC)cc1
COc1cc(CCN(C)c2ccc(C)c(C)c2)cc(OC)c1OC
O=C(O)CC(CC1CCCCC1)N1CCC(c2ccccc2)CC1
O=C(Nc1ccc(Cl)cc1)Nc1ccc(-c2c[nH]c3sc(C(=O)N4CCC(N5C(=O)OCc6c5ccc(F)c6F)CC4)cc23)c(F)c1
CCC(CC)(c1ccc(OCC(=O)O)c(C)c1)c1ccc(OC(CNC(=O)C(=O)O)C(=O)O)c(C)c1
CC(=O)C1(O)C(=O)OC(=N)c2ccccc21
O=C(CSc1ccccc1C(F)(F)F)NCc1ccc2c(c1)OCO2
Cc1cc(-c2cc(NS(C)(=O)=O)cnc2-c2c(C(C)C)cnn2C)c(F)cc1O
Cn1nc2ccccc2n1
Cc1ncnc2c1ncn2COC(COCc1ccccc1)COCc1ccccc1
CN1CCN(CCC2(c3ccccc3)CCC(=O)NC2=O)CC1
N#Cc1cc2c3c(c4c(c2cc1O)OCO4)C1CC(CC(N)C1O)O3
CCN(c1ccc(OC)c(C)c1)S(=O)(=O)c1nnc(NC(=O)c2ccco2)s1
CCCCC(C)C=C(CC)CCC(C=CCCCCCC(=O)O)CCCCNCC(=O)OC(=O)NCc1ccccc1
Cc1ccc([N+](C)(C)C)cc1I
COc1ccc2c3c([nH]c2c1)-c1c(OC)c(OC)cc2c1C(C3)N(C)CC2
COc1ccc(-n2c(Nc3cccc(C(F)(F)F)c3)nc3ccccc32)cc1
COc1ccc(-c2nc3sc(N)nn3c2-c2ccc(OC)cc2)cc1
CCC(=O)C1CCN(C(=O)O)C(N2CCN(c3ccc(C)cc3C)CC2)C1
O=C(CN1C(=O)C(NS(=O)(=O)c2ccc(OC(=O)c3ccccc3)cc2)CN(c2ccccc2)c2ccccc21)NNC(=O)C(=O)C1CCCC1
COc1cc(C=C2SC(=O)N(C3CCCCC3)C2=O)cc(OC)c1OC
COc1ccc(C(=O)C(CN(C)C)OCCN(C)CC2CC2)cc1OC
c1ccc(C2CCN(c3cc(-c4cccc(CNCCN5CCOCC5)n4)nc4ccccc34)CC2)cc1
CCC(=CC(=CC(C)=O)OC=O)C(C)(OC)C(C)C(C(C)=O)C(C)CCCC(C)C
Cn1cc2c(nc(NC(=O)Nc3cccc(F)c3)n3nc(-c4ccco4)nc23)n1
CCC(CC)(c1ccc(CCC(O)CC(O)CC(=O)O)c(C)c1)c1ccc(OCCCc2nn[nH]n2)c(C)c1
COc1ccc(CCC2CCC(CCc3ccccc3)N2Cc2ccccc2)cc1OC
COCCn1c(=O)c(-c2csc(-c3ccccc3Cl)n2)nc2cnccc21
CC(C(=O)O)c1ccc(OCc2cccc3ccccc23)c(I)n1
O=C(C(=O)c1ccsc1)C(=Cc1ccc(Cl)cc1Cl)NN1CCCCC1
COC(=O)C(CCCO)NC(=O)c1cc(O)c2c(c1O)C(=O)c1cccc(O)c1C2=O
C[N+]1(COC(c2ccccc2)C2CC2)CCCCC1
CN(C)c1ccc(-[n+]2nc3cccnc3n2CC(=O)O)cc1
CC(=O)OCC1OC(OP(=O)(O)O)C(n2ccc(=O)[nH]c2=O)C1OC(C)=O
COc1ccc(C2C(C(=O)O)=CCC(c3ccccc3OC)N2S(=O)(=O)c2ccc(C)cc2)cc1
CCOC(=O)C1=C(CC)C(c2cc(OC)ccc2OC)NC(=O)N1
CC(C)CN1CC(C(=O)NCCN2CCCC2=O)CC1=O
CCOC(=O)c1cnc2c(cnn2CC(Cl)c2ccccc2)c1N1CCN(Cc2ccccc2)CC1
COc1ccc(C(=O)NCCc2cc3ccc(I)cc3[nH]c2=O)cc1
O=c1cc(CCCCCN2CCN(CCO)CC2)oc2c(Cl)cccc12
O=[N+]([O-])c1c(Nc2ccc(-c3ccccc3)cc2)ccc2nonc12
OCCCCCCNC(=S)NCCc1ccccc1
CCOC(=O)C(C)N(C)C1CCN2CCc3ccccc3C2C1
O=C(NC1CCCC1)C1(Cc2cn[nH]c2)CCOCC1
Cc1ccc(-n2nc(C)c3c2NC(c2ccc4ccccc4c2)CC3=O)cc1C
CCOC(=O)C1=C(COCC(=O)C(=O)c2cc(Cl)ccc2ON2CCOCC2)NC(=O)NC1C
CC1COc2c(N3CCN(CCNCc4ccccc4Br)CC3)c(F)cc3c(=O)c(C(=O)O)cn1c23
CC1=CCCC(C)=CC(O)CC(=C(C)C)OC(=O)C(C)=CCC1
FC(F)(F)c1ccccc1CNCC1=NOC(Cn2ccnc2)C1
c1ccc(Oc2ccc(-n3c(-c4ccccc4)nc4ccccc4c3=NNc3ccc4c(c3)CCO4)cc2)cc1
O=c1c(Cl)c(N2CCCCC2)cnn1Cc1cccc(F)c1
CC1CN(c2ccccc2C(F)(F)F)CCN1C(Cc1ccc(Cl)cc1Cl)C(=O)NCc1cc(C(=N)N)ccc1O
CNc1nccnc1-c1nnc(N)c2sc(-c3ccc(C#N)cc3)cc12
O=C(Cc1c(-c2ccc(F)cc2)noc1C(F)(F)F)c1ccc(ONCc2ccc(F)cc2)nc1
CCCC(CO)CC(C)(CCC(C)(C)C)C(C)(CC)CC(C)(C)C=O
COc1cc(CNCC2CCCO2)ccc1OCc1ccccc1
O=C(C=Cc1ccc(Cl)c(Cl)c1)NCCCCCN1CCCN(C(=O)Nc2cc(F)cc(F)c2)CC1
Cc1cc(N2CCCC2)nc2ccc(NC(=O)NCCc3cccc(NC(=O)c4cccc5ccccc45)c3)cc12
Cc1ccc(-c2cc(C(=O)Nc3ccc4c(c3)C(C)(C)CCC4(C)C)c(C)o2)cc1
CCCc1ccc(-c2cc(C(=O)NN3C(=O)CSC3c3cnccn3)no2)cc1
Cn1cccc1C(O)C1CC1
CCNNc1ccc(C(=O)C(=O)c2cccc(C)c2)cc1
O=C(COC(=O)c1ccccc1OCc1ccc2ccccc2c1)Nc1ccc([N+](=O)[O-])cc1
COc1ccc(CNCC(=O)C2(c3ncccc3Cl)CCN(C(N)=O)CC2)cc1F
Cc1cccc(-n2c(C)cc(C(=O)COC(=O)NNC(=O)c3cc4ccccc4o3)c2C)c1
CCC(C)C(NC(=O)C1=CC(=O)CCC1C(=O)O)C(=O)NCCc1ccccc1
COc1ccc(-n2cc(C=C3SC(=S)NC3=O)c(-c3ccc(F)cc3)n2)cc1
COc1ccccc1NC(C)(O)C(=O)C(F)(F)C(F)(F)C(F)(F)F
CC1CCC(Cn2c(N3CCOC(C)C3)nc3cc(-c4noc(=O)[nH]4)nc(-c4cncc(Cl)c4)c32)CC1
CC1(C)Cc2c(cnn2-c2ccc(F)cc2)C(NC(=O)c2ccccn2)C1
O=C1C2=CCCC2=Cc2c(ccc(C=C3C=C(O)C(=O)c4ccccc4C3=O)c2O)C1=NO
CC(C)=CCCC(C)=CCc1c(C)cc2c(c1O)C(=O)C1(OCCCCOC(=O)C(C)(C)C)C(C2)[N+]1(C)C
O=C(O)C(=O)C1Cc2ccccc2CN1S(=O)(=O)c1ccc(-c2ccco2)cc1
Cc1ncc(CNC(=O)Cc2c(Cl)cccc2Cl)c(N)n1
COc1ccc(C=C(CC(NC(=O)OC2CCCC2)C(=O)NC2CCCCC2)C(=O)NCC(=O)NCC(=O)NCC(=O)Nc2ccc3[nH]c(=O)[nH]c3c2)cc1OC
Cc1cc(C(=O)NN=Cc2cn(C3CCCC3)c3nc(C)cc(C)c23)on1
CNc1ccccc1C(=O)NC1CCN(CCCNc2ccccc2C)CC1
CCn1ncc2c(Nc3cc(-c4cccs4)ncn3)ncnc21
CN1CC(c2cccnc2Oc2ccc(Nc3nc4ccccc4s3)cc2)CC1=O
CCOC(=O)C1(c2ccccc2)CCN(CCCc2ccccc2)CC1
CCCCC(O)(C=O)CCCC(CC)CCC(C)C
CCCCCC(O)C#CC#CC=CCCCCCOC
NC(=S)NCCNCc1nc2ccc(OCC3CC3)cc2c(=O)n1-c1ccccc1
Cc1nc2ccccc2n1CC(=O)N1CCCC(C)C1C
Nc1nc(N)c2nc(N3CCCCC3)ccc2n1
O=C(CCNC(=O)C1CCN(Cc2ccccc2)CC1)Oc1ccc([N+](=O)[O-])cc1
CC(C)Nc1ncc(F)c(N2C(=O)OCC2C(C)C(C)(C)C)n1
O=C1Nc2cc(C(=O)NCCc3ccc(F)cc3)ccc2SC1=Cc1ccco1
Oc1cc(Br)ccc1C=NNc1ncnc2c1cnn2Cc1ccccc1
CCOc1ccc(-n2cc(C(=O)Nc3sc4c(c3C#N)CCCC4)nn2)cc1
NCCCCP(=O)(O)CC(N)C(=O)O
Cc1cc(=O)oc2cc(Oc3ccc(O)cc3)ccc12
COC(=O)C12Cc3cnn(-c4ccc(F)cc4)c3C=C1CCN(C(CC(C)C)C(=O)NC1CCCCC1)C2
CNc1cc(C=O)n(C)c1
Cc1nc(-c2cn3c(n2)-c2ccc(OC4(CC5CC5)CN(C(C)C)C4)cc2OCC3)n(C(C)C)n1
CC(Oc1cccc(F)c1)C(=O)NCc1ccc2c(c1)OCO2
CC(=O)Nc1cccc(Nc2nccc(-c3c(-c4cccc(NC(=O)c5c(F)cccc5F)c4)nn4ncccc34)n2)c1
CC1CN(c2ccc(C(=O)NC3CC3)cc2)CCN1c1ccnc2cc(Cl)ccc12
O=C(O)CCNC(=O)c1cccc(Oc2cccc([N+](=O)[O-])c2)c1
O=C(Nc1ccc(O)cc1)c1nc[nH]n1
CCCCNC(=O)c1ccc2c(c1)Cc1cc(Br)ccc1-2
CN(C)c1cccc2c(S(=O)(=O)NCCCCCCN3CCN(c4nsc5ccccc45)CC3)cccc12
N#Cc1ccc(OS(N)(=O)=O)cc1
COc1ccc(C(=O)NN=Cc2ccc(OC(=O)c3cccnc3)cc2)cc1OC
NC1CCN(c2nc3c(cc2F)c(=O)c(C(=O)O)cn3-c2nc(-c3ccccc3)cs2)C1
CC(C)Cn1c(N)c(N(Cc2ccccc2)C(=O)Cc2ccc(-c3ccccc3)cc2)c(=O)[nH]c1=O
CC(=O)C(C)CC(c1ccc(F)c(Br)c1)C(C)(CO)NS(=O)(=O)N1CCN(C)CC1
CC(C)(C)C(=O)CN1C(=O)N(CC(=O)NCC(=O)O)N=C(c2ccccc2)c2ccccc21
CS(=O)(=O)N(CC(=O)N(CCO)Cc1ccc(Nc2ccnc3cc(Cl)ccc23)cc1)c1ccc(Cl)cc1
Cc1cccc(C)c1NCC(=O)N1C(=O)C(=Cc2ccc(-c3ccc(Cl)c(C(F)(F)F)c3)o2)SC1=Nc1ncco1
CC(COC(N)=N[N+](=O)[O-])=NNc1ccccc1
CC(C)C(=O)c1c(N2CCCC2)s[nH]c1=O
Clc1ccc(Cn2c3ccccc3c3ccccc32)c(Cl)c1
O=C(O)C=CC(Cc1nc2ccccc2[nH]1)NC(=O)C(Cc1ccccc1)NC(=O)C1(NC(=O)c2cc3ccccc3o2)CCCCC1
CC(=O)Nc1ccc(C(=O)NC(Cc2ccccc2)C(=O)NC(Cc2c[nH]c3ccccc23)C(=O)O)cc1
Cc1ccc(S(=O)(=O)N2c3ccccc3Sc3ccc(C(F)(F)F)cc32)cc1
CCCCOC(=O)c1ccncc1
CC(=O)NC(Cc1cc(F)cc(F)c1)C(O)CNC1CCN(c2nc3ccc(F)cc3s2)C1
C=C(CCCCCC(C)C)C(=O)O
O=C(COCCCCC1CCOC1)C1C(=O)NC(c2cccnc2)CC2=C1CCCC2
CCCc1nc2cc(C(=O)OCC(=O)c3ccc(C)cc3)ccc2o1
COc1ccc(NC=O)cc1S(=O)(=O)Nc1ccc(F)cc1
Cn1cc(C2SCC(=O)N3C2=NCC(CC2=CCCCC2)C3C(=O)O)c2ccccc21
Cn1c2c(c3ccccc31)CCCC2C(=O)Nc1nncc(-c2cccnc2)n1
Cc1cncc(-c2cnc3[nH]cc(-c4cnn(C5CCN(CC(C)(C)O)C5)c4)c3c2)c1
CC(C)=Cc1nc(C#N)c(C)o1
COc1cc(-c2nccc(-c3ccc4c(c3)N(Cc3cccnc3)CCO4)n2)cc(OC)c1OC
COc1cc2c(cc1OC)CN(CCCCOc1c(NC(C)=O)cc(NC(C)=O)cc1OC)CC2
O=C(c1ccccn1)N1CCC2(CCN(Cc3ccc(Cl)s3)CC2)CC1
CC1(C)C(C(=O)NNC(=O)C(N)=O)C1(C)C
CN(C)C(=Cc1cccc([N+](=O)[O-])c1)C(=O)Nc1ccc(C#N)cc1
COC(=O)c1cc(Cc2c(-c3ccccc3)[nH]c3ccccc23)cc(C(=O)OC)c1O
COc1ccccc1C1=Nn2c(nnc2-c2cc(C)nn2C)SC1
Cc1ccccc1CN1C(=O)CNC(=O)c2ccccc21
CC(C)CC(C(=O)NC(c1ccc(F)cc1)c1cccc(F)c1)N1C(=O)c2ccccc2C1=O
Cc1cnc(NC(=O)C2CCCN2C(N)C(=O)C(C)CC(=O)O)s1
COc1ccc(OCC(O)CNC(C)C)c(Cl)c1
CCCCN(C(=O)C1=C(C)OCCO1)c1ccccc1C(C)(C)C
CN1C(=O)C(=CNc2ccc(CN3CCCCC3)cc2)C(=O)c2ccccc21
CCN1CCN(CCCn2c3c(c4ccccc42)CCCC3)CC1
CCC(=O)Nc1nc(C(N)=O)c(NC(=O)c2ccc(-c3cccc(Br)c3)o2)s1
CCC(C)C(OC(=O)CCOC1OC(CO)C(O)C(O)C1O)c1ccoc1
COc1ccc(S(=O)(=O)C2CCCN(C(=O)NCc3ccccn3)C2)cc1F
Cc1cc(Nc2nc(Nc3cccc(CCN(C)C)c3)ncc2Cl)ccc1Oc1c(C)cccc1C#N
COc1cc(C=C2C(c3ccccc3)=C(c3ccccc3)c3c(ccc4ccc(O)cc34)C2(c2ccccc2)c2ccccc2)cc(OC)c1OC
CCN=C(N)Nc1ccc(Oc2ncccc2C(=NCC)NO)cc1
O=c1oc2ccccc2cc1C=Cc1c[nH]c2ccccc12
CCOc1cc(O)c(C(=O)C=Cc2ccc(O)c(F)c2)cc1C(=O)C=Cc1ccc(O)c(Cl)c1
N#Cc1c(-c2cnc(N(c3ccccc3)c3ccccc3)nc2C2CCCCC2)nn(-c2ccc([N+](=O)[O-])cc2)c1-c1ccccc1
COc1ccc(Cc2nc3cc(C(=O)N4CCCC(C(=O)O)C4)ccc3n2C)cc1
Cc1cc(COc2ccc(S(=O)(=O)C(F)(F)C(F)(F)C(F)(F)C(F)(F)C(F)(F)C(F)(F)C(F)(F)C(F)(F)C(F)(F)F)cc2)c2c(C)nn(C)c2n1
Cc1cc(Cl)cc(Nc2nc(Nc3ccccc3)nc(-n3nc(C)c(C#N)c3C)n2)c1
CCCCC(CCCO)C(C)C
COc1ccc(C=CC(=O)C=Cc2cccs2)cc1
CC#CC(=O)Nc1cc(C(=O)NC(CS)Cc2ccc(OC(=O)N3Cc4ccccc4C3)cc2)ccc1Cl
Cc1cccc(C(=O)N2CCCC(c3nnc(-c4cnccn4)n3C)C2)c1F
CC(C)(C)c1cc(CCCc2ccc3ccc(C(=O)O)c(O)c3n2)ccc1O
COc1cc2cn[n+](C)c(C3=CC4(O)CCC=CCCCCN5CCC3C3(CC6C=CCCCN6C43)C5)c2cc1OC
CN(N=Cc1ccc(N(C)C)cc1)C1=NCCN1
Cn1c(CSc2nccs2)nc2ccccc21
Cc1cc(-c2n[nH]c3cc(NC(=O)NC4CCC(c5ccccc5C(F)(F)F)CC4)ncc23)ccn1
COc1cc2c(=O)soc2c2c1OCO2
Nc1ccc(C(=O)NN=C2C(=O)Nc3ccccc32)cc1
C=C1NO[N+]([O-])=C1C(=O)c1ccccc1
CS(=O)(=O)c1ccc(C(=O)Nc2c(C(=O)c3ccc(F)cc3)oc3ccccc23)cc1
COC(=O)c1cc2c(ccn2C)n1Cc1ccc(F)cc1
CCCCC(CC)C(C)(CC(CCC)OC)C(CC)CC
Cc1noc(CN(C)CC(=O)C2CCCN2c2cccnn2)n1
O=C(CN1C(=O)NC2(CCCCC2)C1=O)Oc1ccccc1NCc1ccc(Cl)cc1
CCN1CC(=O)N2C(Cc3c([nH]c4cccc(OC)c34)C2c2ccccc2OC)C1=O
COc1cccnc1N(C)C1CCN(c2cc3c(cc2F)c(=O)c(C(=O)O)cn3C2CC2)CC1
COc1cc2c(cc1O)C=C(C(=O)O)C(C(C)(C)O)C(C)(C)O2
CCC(=O)C(=O)c1c(NNCc2ccccc2N)c(CC)nn1C
CCOC(=O)c1cccc(NC(=O)CSc2nc(-c3ccc(F)cc3)nc3c2Cc2ccccc2-3)c1
CCCCC1C(=O)N(Cc2ccc(OC)cc2)CC1CNC(=O)c1cc(-c2ccccc2)n(-c2ccccc2)n1
CC(=O)N1C(=O)N(C)C(=O)C2(CC=C3CCN(C(C)=O)C3C(=O)c3ccccc3C2)C1=O
N#Cc1cccc(NC(=O)N2N=C(c3ccccc3)CC2c2ccc(Cl)cc2)c1
Cc1ccc(Cn2cnc3c2c(=O)[nH]c(=O)n3CN2CCCC2)cc1
CCN(C(=O)CCc1cc(OC)c(OC)c(OC)c1)C1Cc2ccc(O)cc2C1
Cc1ccc2c(Cl)ccc(OCc3c(Cl)ccc(S(=O)(=O)NC4(C(=O)N5CCN(C(=O)CCCC[N+](C)(C)CCN(C)C)CC5)CCN(C)C4)c3Cl)c2n1
CCN1CCN(Cc2nc(-c3ccc(C(=O)SCC#N)cc3)oc2C)CC1
Cc1ccc(C(=O)Nc2ccc(-c3ccc(-c4nc5ccccc5[nH]4)nn3)cc2)cc1
O=C(NN=Cc1ccccc1)c1cnc2ccccc2c1-c1ccc(Cl)cc1
COc1ccc(-c2nnc(SCC(=O)Nc3sccc3C(N)=O)o2)cc1OC
CCCCn1cc(C(=O)OCC2CCCCC2)c(=O)c2cc3cc(C(C)C)oc3cc21
COc1cc(C)cc(COS(=O)(=O)c2ccc(C)cc2)c1O
CC(C)(C)OC(=O)NC1CCN(Cc2coc(-c3cccc(F)c3)n2)CC1
CC(O)=CC(C)C=CCCC(=O)NC1CCCCC1
COS(=O)(=O)c1nc(-c2ccc(CN)c(Cl)c2)ccc1CNCCC(=O)N1CCN(c2ccccc2)CC1
COc1cccc(CSCc2coc(-c3ccccc3Br)n2)c1
Cn1cc(-c2nc3c(C(N)=O)cccc3[nH]2)c2ccc(C(=O)O)cc21
COc1cc(-c2nc3c(n2C(C)C)C(c2ccc(Cl)cc2)N(c2ccc(C#N)c(C(F)(F)F)c2)C3=O)cc(OC)c1OC
CC(NC1CCN(c2nccc(N3CC(F)(F)C3)n2)C1)c1cccc(OC2CCN(C(=O)c3ccc(F)cc3)CC2)c1
C=C1CCC(CC)(OC(CC(C)CCCC)CC(C)(C)CC)OC1
O=C(C=Cc1ccc(Cl)c(Cl)c1)Nc1ccc(C(=O)NN=Cc2cn(Cc3ccccc3)c3ccccc23)cc1
COc1ccc(C2C(OS(=O)(=O)O)C(=O)N2c2ccccc2)cc1
CC(NCCCN1CCCC1)=C1SC(c2ccc(F)cc2)=NC1=O
O=c1cc(-c2ccc(OCCOCCOCCOc3ccc(-c4cc(=O)c5cc(Br)ccc5o4)cc3)cc2)oc2ccccc12
Nc1ccc(-c2ccc3nc(C(=O)OCC(O)COc4cccc([N+](=O)[O-])c4)[nH]c3c2)cc1
Oc1ccc(-c2[nH]ncc2-c2ccco2)cc1
O=C(CC1C(=O)NCCN1Cc1ccccc1)NC1CCOCC1
CCCCCc1cn(CC(=O)Nc2c(C(C)C)cccc2C(C)C)nn1
COc1ccc(N2CCN(CC(O)COc3ccccc3)CC2)cc1
CN(C)CC1CN(C(=O)CCCc2nc(-c3ccncc3)no2)C1
CCCN1CNc2c(c(=O)[nH]c(=S)n2CCc2ccccc2)C1
CCCCCCC(NC(=O)c1cc(O)ccc1O)C(=O)OC(CCC)C(=O)O
COc1cc(NCC(=O)NC(=O)c2cccs2)cc(OC)c1
COc1cc(C=Cc2onc(NCc3ccc(F)cc3)c2C(=O)O)ccc1O
CC(=O)N1CCC2(CCN(Cc3cccc(C)n3)CC2)C1
[O-][S+]1C=CSC1c1ccc(Br)cc1
O=C(Nc1sccc1C(=O)O)Sc1nc(=O)cc(N2CCOCC2)[nH]1
CC(C)(S)CC(=O)O
CCn1cc(-c2n[nH]c3cc(NC(=O)NC(C)(C)COc4ccccc4)ncc23)cn1
COC(=O)C(Oc1ccc(Br)cc1)c1cccc2ccccc12
CCN(CC)C(=O)C1(C)CCCN(Cc2ccc([N+](=O)[O-])cc2)C1
COc1ccc(N(CC(=O)NCC2CCCO2)C(=O)c2ccc(Cl)cc2)c(OC)c1
Cc1ccccc1N1CCN(Cc2coc3ccc4ccccc4c23)CC1
CCOC(=O)C1=C(CC)NC(C)=C(C(C)=O)C1c1cccc([N+](=O)[O-])c1
O=C(Cc1ccc(F)cc1)N(C(=O)C(NC1CCCC1)c1ccccc1)C1CC1
C=CCN(CC(=O)N(C1CCCCC1)C(CCC(=O)O)C(=O)NC(CC(=O)O)C(=O)NC(=O)CN)Cc1cccs1
CCC(O)(CCO)C(C)CCC(C)(O)C(C)=O
O=Cc1cccnc1
Cc1ccc(C2=CC(=Cc3ccccc3Cl)C(=O)O2)cc1
CC(C)(C)c1ccc(O)c(-c2ccnc(-n3ncc(C(=O)NCCN4CCOCC4)c3C3CC3)n2)c1
Cc1nn(C)c(Cl)c1C1CCCN1CCC(=O)C1CCCCC1
CC(C(c1ccccc1)c1ccccc1)N1CCCCC1
Cc1cccc2c1C(=O)N(NC(=O)C(C)C(=O)O)C2=O
CN(C)c1ccc(C#Cc2ccnc(-c3ccccc3)n2)cc1N
Fc1scc(-c2nnc3n2NC(c2ccccc2)S3)c1COc1ccccc1
Cc1cccc(NS(=O)(=O)c2ccc(C(=O)O)cc2)c1
O=C(COc1ccc(Cl)cc1)Nc1ccc2nc(-c3ccco3)c(-c3ccco3)nc2c1
CCCCC(CC(=O)NO)C(=O)NC(Cc1ccccc1)C(=O)NC
O=C1CN(Cc2ccccc2)C(=O)C1=CNCc1ccc(Cl)cc1
OCc1ccc(-c2cc3ccccc3o2)s1
CCOCCC(=O)Nc1ccc(NC(=O)c2ccc(C(C)(C)C)cc2)cc1
CNC(=O)c1cc(Cl)ccc1CN1CCC2(CCc3cc(Cl)ccc3O2)OC1=O
O=C1CCc2cc(C=CC=CC(=O)OCOc3cccc(Cl)c3)ccc2N1
O=C(CSc1nc2ccccc2s1)N(c1nc(-c2ccccc2)cs1)C1CCS(=O)(=O)C1
CCCCCCCCCCCCCCCCCC(=O)Oc1c(OC)ccc2cc3[n+](cc12)CCc1cc2c(cc1-3)OCO2
COc1ccc(-c2cnc3cc(-c4ccccc4)nn3c2NC(C)(C)C)cc1
CCCC(C1CCCC1)C1(C(C)CP(=O)(O)O)OOC2(CCCCC2)OO1
CCCCc1nc2cc(C(=O)N3CCC(C(N)=O)CC3)ccc2o1
CCCCC(C)(CCCC(C)(C=O)C(C)=O)OC1CO1
N=C(N)c1ccc(C(=O)NCC=CCNC(Cc2ccc(O)cc2)C(O)CNC(=O)c2cccc(C(=N)N)c2)cc1
Cc1ccc(NN2C(=O)C(=Cc3cc(C)n(-c4nc(C)cc(C)n4)c3C)SC2=S)cc1
Cc1ccc(S(=O)(=O)NC(=O)C(CC[S+](C)[O-])NO)cc1
CCCCCC=Cc1nccc(C(=O)O)n1
CN1CCC(NS(=O)(=O)c2ccc(C(=O)NCCn3ccnc3)cc2)C1
CNC(Cc1ccc(O)cc1)C(=O)NC(CC(C)C)C(=O)CP(=O)(O)Cc1ccc(-c2ccccc2)cc1
COc1cccc(NC(=O)c2ccc(N3C(=O)CCC3=O)cc2)c1
O=c1c(-c2ccc(F)cc2)c(O)oc2c(C3CC3)c(O)ccc12
Nc1nc(-c2ccc3[nH]nc(-c4ccccc4O)c3c2)cs1
CCN(CC)CCn1nc2c3c(c(CN)ccc31)Nc1ccccc1-2
Cc1ccc(-c2nnc(-c3sc(-c4ccc(C)cc4)nc3C)o2)cc1
COc1cc(OC)c2c(c1Cl)OC1(C2=O)C(OCc2ccccc2)=CC(=O)CC1C
Cc1cc(-c2ccccc2)nc2c(C(C)C)c(Cc3ccc(C(=O)O)cc3)nn12
COc1ccc(CNc2cc3c(Nc4ccc(F)c(Cl)c4)ncnc3cn2)cn1
Cc1ccc(CNC(=O)c2cc(=O)c3cc(C)cc(C)c3o2)cc1
Cc1ccc2c(c1)c1c(n2CCCN2CCN(C)CC2)C(=O)c2ccccc2C1=O
O=C(CCn1ccnc1)NC1CC(c2ccc(F)cc2F)CN(C(=O)CCCC(=O)c2ccc(F)cc2)C1
CC12CCC3c4ccc(O)cc4CCC3C1CCC2=O
CCOC(=O)C1SCC(CCCN(C)C)NC1=O
COc1ccccc1CSc1nc2ccccc2c(=O)n1CCc1ccccc1
Cc1ccc(-c2nnc(Nc3ccc4c(c3)OCCO4)o2)cc1Cl
Cc1nc(N=Cc2ccc(-c3cccc([N+](=O)[O-])c3)o2)sc1Br
COc1ccc(C2CC2C(=O)Nc2ccc([N+](=O)[O-])cc2)cc1OC
O=C(O)c1ccc(C(=O)NC(CS)Cc2ccccc2)cc1
Cc1cc(NCC(=O)N2CCN(c3ccccc3F)CC2)ccc1Cl
Cc1ccc(C(=O)O)cc1CN1CCC(n2c(C)nc3cccnc32)CC1
CCCC(CCCCNc1ncccn1)CNC1CCC1
COc1ccccc1CNc1nc(NCc2ccccc2)c2cc(-c3ccccc3OC)cnc2n1
O=C(COCC(=O)Sc1ccccc1)Nc1ccccc1C(F)(F)F
CCCc1cc(C(=O)Cc2ccccc2)ccc1ONCC(C)c1nncn1CC
CC(=O)NNC(=O)C1C(c2ccccc2)=Nc2ccccc2N1S(=O)(=O)c1ccc2ccccc2c1
COc1ccc(C(OCC2OC(n3ccc(C)n3)C(O)C2O)(c2ccc(OC)cc2)c2ccc3c(c2)OCO3)cc1
COc1cccc(C)c1C=C1C(=O)Nc2ccc(NC(N)=O)cc21
O=C(NN=Cc1ccccc1)c1sc(-n2cc(-c3ccccc3)cn2)nc1-c1ccccc1
CCOC(=O)C1=C(c2ccccc2)Oc2ccccc2C1C(=O)OCC
COc1ncnc2c1nc(SCC(F)(F)F)n2CCCOCC(F)(F)F
CCSc1ccccc1OCC(=O)NC(C)c1nc(-c2ccccc2)no1
CN1CCN(C(=O)C2CCCN(c3ccc(-c4nc5cc(C(F)(F)F)ccc5[nH]4)cn3)C2)CC1
O=C(O)c1ccc(-c2ccc(C(=O)N3CCC(N4C(=O)C5CCCN5C4=O)CC3)cc2)cc1
CS(=O)(=O)N(c1ccc(C(=O)NCCCCCCc2cccnc2)cc1)c1cccc(Cl)c1
CCCCCCCCCCCCCCCC(=O)OCCCCCCCC(=O)CCCCCCCCCCCC(=O)OCC(CC)CC(C)C
COc1ccc(CN2C(=O)CSc3ccc(S(=O)(=O)N(C)C4CCCC4)cc32)cc1
OCCN(Cc1ccccc1Cl)c1ccccn1
CCN(CC)CCNC(=O)C=Cc1ccc(C=Cc2ccc(Cl)cc2)cc1
CCCC(C=CCO)=CCCNCCCCS(=O)(=O)c1ccc(C)cc1
CCNc1c(-c2ccccc2)nc2ccc(Br)cn12
Cc1ccc(CNc2nc3ccccc3nc2-c2ccc([N+](=O)[O-])cc2)cc1
O=S(=O)(NCc1ncc(-c2ccc(Oc3ccccc3)cc2)s1)N1CCOCC1
CCCC(=O)ON1c2ccccc2CC1C
CC(=O)Oc1ccc(SC2(O)C=C(C(C)=O)C(=O)C(COC=O)C2C(C)C)cc1
COCCN1C(=O)C(=Cc2cc(C(=O)OC)ccc2OC)N=C(c2ccccc2)c2ccccc21
CC(CO)NC(=O)CSc1nnc(-c2c[nH]c3ccccc23)n1-c1ccccc1
CCNNc1ccc([N+](=O)[O-])c([N+](=O)[O-])c1C(=O)CCCSc1ccccc1
CCN(CC)S(=O)(=O)c1ccc(-c2nnc(SCCCN3CCCC3)n2C)cc1
CC=C(OC(C)=O)C(CO)(CCO)C(C)=C(COC1OC(C)C(O)C(O)C1O)C(C)C(C)=O
O=C(CC(F)(F)C(F)F)c1cc(Cl)cc(ONN2C(=O)CCC2=O)c1
COc1ccccc1N1CCCN(C(=O)c2ccc(C)o2)CC1
O=P(O)(O)OP(=O)(O)CCNCCCc1c[nH]c2ccc(F)cc12
O=[N+]([O-])c1ccc(S(=O)(=O)Nc2cc3c(cc2Sc2nc4cc(Cl)ccc4o2)OCO3)cc1
Cn1nc(-c2ncc([N+](=O)[O-])n2C)cc1-c1cccc(C(=O)O)c1
CNC(=O)CN1N=C(c2ccc3ccccc3c2)CC1c1ccccc1OC
CCOC(=O)c1cn2[nH]c3c(C)cccc3c(=O)c2n1
CN(C)C(=O)Oc1cc2cc[nH]c(=O)c2n1Cc1ccccc1
COCC(C(=O)C(=O)CCC(C)(OC(C)=O)C1(C)CO1)C(C)(C)C
CCCCC1(c2ccc(N3CCC(C)(c4cccc(C(N)=O)c4)CC3)cc2)CCCCN(C)C1=O
CCc1ccc2nc(N3C(=O)C4C5C=CC(C5)C4C3=O)sc2c1
CCOc1ccc(NC(=O)Cn2c(SCc3ccc(F)cc3)nc[n+]([O-])c2=O)cc1
CCNc1nc(N)nc(N)n1
Cc1nc(C)c(C(=O)Nc2cc(-c3cncc(N4CCCC4)n3)cnc2N)[nH]1
COc1cccc(OC)c1C(=O)n1c(N)c(N(Cc2ccccc2)C(C)C)c(=O)[nH]c1=O
O=C(NCc1cccnc1)c1cccc2c1C(=O)C(=O)N2Cc1ccc(F)cc1
CC(=O)NNC(=O)C(NC(Cc1ccccc1)C(=O)NC(=O)C(=O)OCC(=O)OCc1ccccc1)C(C)O
CC(O)=C(C(=O)NCc1ccc2c(c1)CCC2)c1ccccc1
Cc1ccc(CC2CCN(N(C)CCc3c(C)n[nH]c3C)CC2)cc1
O=C(NCCOc1ccc(F)cc1)c1nc2n(n1)C(C(F)(F)F)CC(c1ccc(Cl)cc1)N2
CC1CCC(NC(=O)CC(c2ccc(F)cc2)N2Cc3ccccc3C2=O)CC1
COc1cccc(C2Oc3ccc(C#N)cc3-n3cccc32)c1
CCCCN=C(N)Nc1nc2ccccc2o1
COc1ccc(Cl)cc1NCC(=O)N(C)S(=O)(=O)c1ccc(Cl)cc1
CCc1cc(CCc2nc3ccccc3o2)c(=O)[nH]c1C
Cc1ccc(NCC(C(=O)C(C)C)N2C(=O)N(CCO)C(=O)C2(c2ccccc2)c2ccccc2)cc1[N+](=O)[O-]
CN(CCC(=O)N1CCCN(Cc2ccc(Cl)cc2)CC1)C(=O)c1ccco1
CN1CC(C(=O)Nc2ccccc2-n2cccc2)C1
CCCCCCCn1c(=S)[nH]c2c(=O)nc(N)[nH]c21
CC(C)CC(NC(CCN1C(=O)c2ccccc2C1=O)C(=N)N)C(=O)O
Fc1ccc(NCn2nc(Nc3ccccc3)nc2N2CCOCC2)cc1
COc1ccc(Oc2ccc(C(F)(F)F)cc2C(=O)O)cc1
CC(=O)c1ccc(S(=O)(=O)N2CCN(CC(=O)Nc3ccc(Oc4ccccc4)cc3)CC2)cc1
O=C(O)C1=C(C(=O)Nc2ccccc2Br)CCCCC1
CCN(c1cc(C(=O)O)cc(C(C)C)n1)c1nc(C)cc(C)n1
N=C(N)Nc1cccc(C(=O)NCC(=O)NC(CC(=O)O)C(=O)NC(Cc2ccccc2)C(=O)NCC(=O)N2CCCC2)c1
CCC(C)(O)C(OC1OC(CO)C(O)C(O)C1O)C(C=O)C=COCOC
O=C(O)CN1CCc2sc(Cl)cc2C1=O
O=C(NN=CC12CC3CC(CC(C3)C1)C2)C1COc2ccccc2O1
CCCC=C(CC(C)CC(C)C(C)C(CCC(=O)C(C)C)C(C(C)C)C(CC)C(=O)O)C(=O)CC
Cc1cccc(CNC(=O)C(C)N2C(=O)CCc3ccccc32)c1
CC(C(=O)NC(C)(C)CN(C1CC1)S(=O)(=O)c1ccc2c(c1)OCCO2)N1CCC(F)C1
COc1ccc2c(C)cc(=O)oc2c1C=Cc1ccncc1
CC(C)Oc1cc(NCc2ccccc2)cc(OCC(=O)N2C(=O)C=CC2=O)c1N
c1cc2c(c(OCCCCCCCCCCCCn3c4ccccc4c4ccccc43)c1)CCNC2
O=C(O)CCCC=CCC1C(C=CC(O)COc2ccccc2F)=CCC1O
Cc1c(C(=O)NCCO)oc2ncnc(Nc3cccnc3OC3CCOCC3)c12
CC(C)(C)NC(=O)C1CCCN1C(N)=O
CC(=O)NC(=O)C(Cc1ccc(NC(=N)N)cc1)NO
O=C(O)C1CCCCC1C(=O)S(=O)(=O)c1ccc(NNc2nccs2)cc1
COc1cccc(NCC(=O)S(=O)(=O)Cc2c(C)noc2C)c1
CC(C(=O)Sc1nc(-c2ccc(N(C)C)cc2)c(-c2ccccc2)s1)c1ccccc1
CC(c1nc(COc2c(F)cccc2F)no1)C1CCCN1
COc1ccc(C(=O)C=CC=CC=CC(C)=CC=Nc2ccccc2C)c(O)c1
CC(=O)N(O)CCCC(NC(C)CNC(CCC(=O)O)C(=O)CC(=O)NO)C(=O)Cc1ccccc1
CN(C(=O)c1ccccc1)C1CC2CC(C1)n1c2cccc1=O
COC(=O)C(F)(Cc1ccccc1)c1cccc(C=C2C=Cc3ccccc32)c1
O=C(NO)c1ccccc1Nc1nc(Nc2cccc(N3CCOCC3)c2)ncc1Cl
COc1ccc2c(C(C)C)cc(N3CCOCC3)nc2c1C
C=CCOC(=O)N1CCN(Oc2cc(=O)nc(CCC(=O)CC=C)o2)CC1
COc1ccc(C2c3nc[nH]c3CC3C(=O)N(c4nccs4)C(=O)N32)cc1OC
CCCCCOCN(C)n1ncc(C(=O)CC)c1C
C=C(C)C(CC(OC(=O)c1c(Cl)c(O)cc(OC)c1C(=O)OC)C(O)COC1=C(C)C(=O)OC1O)C(C)C(C)(C)O
COC(=O)c1ccc(C(=O)Nc2cc3nc(-c4cccs4)[nH]c3cc2N2CCCC2)cc1
CCOc1cc2c(cc1OCC)S(=O)(=O)Cc1c-2n2n(c1=O)CCCC2Cc1ccc(F)cc1
CNS(=O)(=O)c1c(C(=O)C2CCN(Cc3ccccn3)CC2)c(C)nn1C
CNC=[PH]([O-])OC=N
Cn1ccnc1C(=O)CCc1ccc(S(=O)(=O)N2CCOCC2)cc1
CCCOC(Cc1nc(C)no1)C(CSC)C(c1cccs1)N(C)C(N)=O
C=CCSc1nc2sc(C#N)cc2c(=O)n1CC(=O)N1CCCCC1
c1ccc2c(-c3nn4c(COc5ccc6nc[nH]c6c5)nnc4s3)ccnc2c1
N#Cc1ccc(COc2ccc3c(c2)CCN(C2CCC2)CC3)cc1
O=C(c1cccc(S(=O)(=O)Nc2nccs2)c1)N1CCOCC1
COc1ccccc1Nc1ncc2c(n1)-c1c(nn(C)c1Cc1ccccc1F)CC2
CC(C)CCCC(C(=O)NCCc1ccccc1)N(CCOc1ccccc1)C(=O)Cc1ccccc1
O=C(O)CCN1C(=O)C(=C2C(=O)Nc3c(Br)cc(Br)cc32)SC1=S
COCCN1CCC(c2nc(C)c(-c3ccccc3)s2)CC1
Nc1ccc(CNC(=S)Nc2ccc([N+](=O)[O-])cc2)cc1
CCCCCCCCCCCCCCCCOCCO
COc1cc(C)cc(C(O)c2ccc3c(OC)cc(OC)cc3c2)c1
COc1ccc(-c2nnc(SCC(=O)NCC3CCCO3)o2)cc1OC
COC(=O)c1cccc2c1OC(=Cc1ccc(OC)c(OC)c1Cl)C2=O
c1ccc2oc(N3CCN(CCCCc4c[nH]c5ccccc45)CC3)nc2c1
CCC1CC(=O)N1C(=O)NCc1cc(OC)c(OC)c(OC)c1
C=Cc1cnc2ccc(N(C)C)cc2c1
NC(=O)c1csc(COc2cccc3cnccc23)n1
CCN(CC(=O)Nc1c(F)cccc1F)CC(=O)Sc1nncn1C
CN(CC(=O)Nc1ccc(F)c(F)c1)Cc1nc(-c2ccccc2)nn1C
CCC1CC(=O)N(c2ccc(ONCCc3ccccc3)cc2)C1=O
Cc1ccc(C(=O)N2CCCCC2)cc1S(=O)(=O)N1CCOCC1
COc1cc(C(=O)c2c(C)c(C)[nH]c(=O)c2NC(=O)c2ccc(F)cc2)cc(OC)c1OC
CCN(CC)c1nc(NCc2ccc(-c3ccc(OC)cc3)cc2)c2ccccc2n1
COc1ccc(N2C(=O)CC(N3CCN(C(=O)c4ccco4)CC3)C2=O)cc1
C#CCCCc1ccc(ONCC(NCC(NC)C(=O)C(C)C)C(=O)C(C)C)c(OC)c1
O=C(c1cc(-c2ccc(Cl)c(Cl)c2)on1)N1CCN(c2ccccn2)CC1
CCN1CCc2ccc(C(=O)N3CCC4(CC3)Cc3cn(C(C)(C)c5ccccc5)nc3C(=O)N4)cc21
N#Cc1[nH]c(=S)[nH]c1-c1ccccc1
Nc1ccc(Oc2ccc(Cl)cc2)c(C(=O)c2ccccc2)c1
CCOc1ccc(-c2cc(C(=O)O)c(C)cc2[N+](=O)[O-])cc1F
CC(C)(C)OC(=O)N1CCc2c([nH]c3ccccc23)C1C(C#N)=C1C=C(c2ccccc2)OC1=O
CNS(=O)(=O)c1ccc(Nc2ncc(Br)c(NC(C)C3CC3)n2)cc1
O=C(O)C1C(Cc2cccs2)CCN1Cc1ccccc1F
Cc1cc(C)cc(Cn2c(CN(C)CC(=O)Nc3ccc(F)cc3)nc3ccccc32)c1
CC=CCC(Nc1ccc(C(C)C)cc1)C(C(=O)CNc1c(C(C)C)n(C)n(-c2ccccc2)c1=O)N(C=O)C(=O)C(C)=O
CC=CCCC(Cc1ccccc1)NC(=O)CNc1ccc2ncnc(Nc3cccc(Cl)c3)c2c1
O=C(c1ccc(Br)o1)N1CCN(c2nc3ccccc3n3cccc23)CC1
CCOC(=O)C=CC(C)=CCC(C)CO
CN(C)CCCn1cc2nc(-c3ccc(C(F)(F)F)cc3)n3nc(-c4ccc(Br)cc4)cc3c2n1
Cc1cc(Br)cc(C)c1NCC(=O)N1C(=O)SC(=Cc2ccccc2O)C1=O
O=C(C=Cc1ccc(Cl)cc1)N1N=C(C2CCNCC2)c2cc3c(cc2CC1=O)OCO3
Nc1ccc2c(c1)[nH]c1ccccc12
CCC(C)SSc1nc2ccccc2c(=O)n1-c1ccccc1OC
CCCCCCCCCCCCSCCC(=O)NC(C)C
Cc1[nH]n(-c2ccc(Cl)cc2)c(=O)c1N=Nc1ccccc1C=O
CC1(C)CC(O)Cc2cccc(C(=O)C=Cc3ccc(Cl)cc3)c21
CC(C)c1c(Sc2ccccc2)n(OCC(=O)O)c(=O)[nH]c1=O
Cn1cc(-c2cn(C3OC(CO)C(O)C(O)C3O)nc2-c2ccccc2)cn1
COc1ccccc1-c1nc2cc(-c3noc(=O)[nH]3)nc(-c3cncc(Cl)c3)c2n1CCC(N)=O
CC(=NNC(=S)Nc1ccccc1)c1oc(C)cc(=O)c1O
O=C(Cc1ccccc1)OCCCCCC(O)CCc1ccccc1
CNC(=S)N1CCC(N(C)CC(=O)NC(=O)c2cccs2)CC1
CC(C)CC(NCC(NC(Cc1ccccc1)C(=O)NC(CC(=O)O)C(=O)NCC(C(N)=O)C(C)C)C(=O)C1CCCCC1)C(N)=O
O=C(NN=c1cccc[nH]1)Nc1cccc(C(F)(F)F)c1
COc1cc(C)cc2nc(-c3cn(Cc4ccccc4)nc3C(F)(F)F)oc(=O)c12
CN(CCCN1CCN(c2ccc(F)cc2)CC1)S(=O)(=O)c1ccc(Br)cc1Br
Cc1cnc2c(c1)CCCC2NC(=O)CCC(=O)N1CCN(S(C)(=O)=O)CC1
O=c1cc(N2CCOCC2)oc2ccc(Oc3cc(-c4ccc(O)cc4)nc(OC4CCCC4)n3)cc12
N#CC(C(=O)Nc1ccccc1)=c1sc(=Cc2cccc(-c3ccc(C(=O)O)cc3)c2)c(=O)n1-c1ccccc1
C=C(C)C(=O)Nc1cccc(-c2cc3c(Nc4cc(C(=O)Nc5cccc(C(F)(F)F)c5)ccc4C)ncnn3c2)c1
CC(=NNC(=S)N1CCOCC1)c1ccncc1
Cc1ccc(S(=O)(=O)NCC(=O)Sc2nnc(-c3ccncc3)o2)cc1
O=C1c2ccccc2CCC12CCN(Cc1nnc3n1CCC3)CC2
O=C(NCCc1ccccc1Cl)Nc1ccnc(N2CCCC2)n1
CN(C)CC(=O)N(c1ccccc1)S(C)(=O)=O
CCCc1cc(C2CCN(C(=O)CCc3cnccn3)CC2)on1
O=C1C(O)=C(Nc2ccc(F)cc2)C(=O)c2cnncc21
CC1Nc2ccc(C3CCN(CCO)CC3)cc2C(=O)N1O
OCC(Cc1ccccc1)NCC(O)c1ccc(O)c(C(O)C(F)(F)F)c1
CONC(=O)c1ccc2[nH]c(C(=O)NC3CC(C)CCC3C(=O)OC(C)(C)C)cc2c1
CC(CCc1ccccc1)C1CCN(COCc2ccccc2)CC1
O=C1ON=C(c2ccccc2)C1=C(c1ccccc1)c1ccccc1
NC(=O)c1cccc(Nc2ccnc(Nc3ccc(F)cc3)n2)c1
N#Cc1ccc(-c2cscn2)cc1
Cc1ccc(N2C(=O)CC(N3CCN(c4cccc5[nH]ncc45)CC3)C2=O)cc1
Cn1cnc(CN2CCCN(Cc3ccc(F)cc3)CC2)c1
CC(C)(C)n1ncc2c(=O)nc[nH]c21
CCN(CC)CCn1c(NCc2cccc(C)c2)nc2c1c(=O)n(C)c(=O)n2C
COc1ccc(NCC(=O)n2nnnc2SCC2CCCO2)c([N+](=O)[O-])c1
CCN(CC)c1ccc2cc(NC(=O)COc3ccccc3)c(=O)oc2c1
Cc1ccc2c(c1)C1CNCC1N2C(=O)N1CCCn2cc(C3CC3)nc2C1
COc1ccc(S(=O)(=O)C2CN(C(=O)CCc3ccccc3)CCN2CN2CCCC2)cc1
Cc1cc(C)n(CC(=O)Nc2cc(-c3ccccc3Cl)cc(-c3nc4ccccc4[nH]3)c2C)n1
COC(=O)c1cc2cnc(Nc3cccc(OCc4ccccc4)c3)nc2n1C1CCCC1
O=c1oc2cc(OCCCCN3CCC(Oc4ccc(F)cc4)CC3)ccc2c2c1CCCC2
CN(C)c1ccc(C=CC(=O)OCC2CCCCC2)cc1
O=C(O)CCC(=O)N1CCc2ccc(NC(=O)c3ccc(C4CCNCC4)c(Cl)c3)cc2C1
Clc1ccc2c(c1)C1CNCC2C1
COc1ccc(C2Nn3c(nnc3-c3ccc(OC)c(OC)c3)SC2C(=O)c2cc(OC)c(OC)c(OC)c2)cc1
CN(C)c1ccc(C=Cc2cccc[n+]2CCc2ccccc2)cc1
N#Cc1cnc2c(NCC3CCCCC3)nc(-c3ccc(NC4CCN(C5CCOCC5)CC4)cc3)cn12
Cc1cnn(NS(=O)(=O)c2ccc(NC(=O)C=Cc3cccc(Cl)c3)c3ccccc23)c1
CCc1cc(C(=O)NCCN2CC3(CC3)c3cnc(N(C)C)nc32)n(C)n1
Cc1cccc(Cc2nn(CC(=O)Nc3c(F)cccc3F)c(=O)c3ccccc23)c1
CN(C)S(=O)(=O)c1cccc(C(=O)NC2CCCCC2)c1
CCCCS(=O)(=O)n1c(-c2ccc(-c3ccccc3)cc2)cc2cc(C(=O)NCC)ccc21
CC(C)(C(=O)NCCNc1ccnc2cc(Cl)ccc12)c1ccccc1
COC(=O)C1CC23CCCN4CCc5c(C#N)ccnc5C4C2(CCN3C)CC1=O
CC(CNCc1ccc(Cl)cc1)C(C)n1cccn1
CCNc1ccc(OSc2nc(CCc3cccnc3)cc(=O)s2)cc1
Cc1ncc([N+](=O)[O-])n1CCOCC(NC(=O)c1ccccc1)C(=O)C1CCCCC1
CC(Cc1cccc(CNc2ncnc3c(C(N)=O)cccc23)c1)NS(=O)(=O)c1ccccc1
Cc1cccc(NC(=S)N2CCN(Cc3ccccc3)CC2)c1C
O=c1nc[nH]c2c1sc1nc(-c3ccco3)c3c(c12)CCCC3
COc1ccc(N2CCN(Cc3nc(=O)c4ccccc4[nH]3)CC2)cc1
CC(C)n1cc(-c2cc(Nc3ccc4c(c3)c(=O)ncn4C)cc(OCCN3CCCCC3)c2)cn1
O=C1CCC(c2ccccc2)=NN1CN1CCCCC1
C#CCn1c(-c2cc(OC)c(OC)c(OC)c2)c(C)c2ccc(OC(=O)N(C)C)cc21
COc1ccc(-c2nnn(CC(=O)NC(Cc3ccccc3)C(=O)N3CCN(C)CC3)n2)cc1OC
Cc1c(Cc2ccc(F)cc2)[nH]c2c1C(=NO)CC(C)(C)C2
CCCC(=CC=C1CC(O)C(C)C(O)C1)C(CCC)CC(CC)CCCC(C)(C)O
COc1cc2c(cc1OC)C(c1ccc(Cl)cc1)=NCC2
O=C1c2ccccc2-c2c1c1cc(N=Cc3ccccc3)ccc1n2CCCCN1CCC(N=Cc2ccccc2-c2ccccc2)CC1
CC(C(=O)Nc1cc(-c2ccc3c(c2)OCCO3)on1)c1ccccc1
CCN[N+](C)(CC)S(=O)(=O)c1cc(Cl)c(N)c(Cl)c1
CC1=C(CCc2ccccc2)C2(CCCCCC2)OC1=O
COc1ccc(C)cc1COC1CCN(S(=O)(=O)c2ccc3c(c2)CCN3C(C)=O)CC1
[N+]#[N+][N-]CCOCCOc1cc(CO)c2c(=O)cc(-c3ccc(-c4ccccc4)cc3)oc2c1
COc1cc2[nH]cc(-c3ccccc3OC)c(=O)c2cc1OC
CCO[P+](=O)(OCC)OCC1OC(n2cnc3c(N)ncnc32)C(O)C1O
COCCc1c(C)[nH]c(C(=O)NC(=O)c2ccc(C)c(N(C)C)c2)c1C
Cc1ccc(-c2nc(C)n(S(=O)(=O)Cc3ccccc3)n2)cc1
Cc1ccc(NC(=O)CSc2nc(=O)c3ccccc3[nH]2)nc1
CC(C)(C)n1ccc(C(=O)OCC(=O)Nc2ccc3c(c2)OCCO3)c1
CCc1c(C)sc(NS(=O)(=O)c2ccc(C)c(C)c2)c1C(=O)N1CCOCC1
O=C(CNC(=O)C1CC(=O)N(c2ccc3c(c2)OCCO3)C1)NCCC1CCCC1
Cc1ccc(Cc2c[nH]cn2)cc1
COP1c2cc(Cl)c(N)cc2Oc2ncc(CN3CCCC3)cc21
CN(C)c1ccc(C(=N)Nc2ccc3c(c2)CCCC3)cc1
COc1cc2c(cc1OC)CN(C(=O)c1ccc(C)c(S(=O)(=O)N3CCc4ccccc4C3)c1)CC2
Cc1nc(N)nc(N2CCN(c3ccc(N)cc3)CC2)n1
O=C(NCCCNC1=NS(=O)(=O)c2ccccc21)c1ccccc1F
CCCCCC(O)CCCCCC1=NNC(CCO)CC1
Cc1ccc(C)c(Sc2nc3c(c(=O)n(C)c(=O)n3C)n2Cc2ccccc2)c1
O=C(c1cccc2ccccc12)N1CCC(CCCNc2ccccn2)CC1
CCCCOOC(CC(C)=O)C(C)C(C)(C)CC1(CCO)CC1(CCCC(C)C)CC(C)(C)O
Cn1nc(CC(=O)Nc2ccc3c(c2)OCCO3)ncc1=O
Cc1cc(C)cc(Cn2nc(C)c3c(N)ncnc32)c1
COc1cc(NCCCCC(=O)Nc2ccc(OCCCCN3CCOCC3)c3ccccc23)c2nccc(C)c2c1
C=Cc1ccc(C(=O)Nc2ccc(NCc3ccc(C(=O)N4CCN(Cc5ccc(CN)cc5)CC4)cc3)cc2)cc1
Cc1cc(C)c(NCC(=O)n2cncn2)c(C)c1
CC(C)N(Cc1cc(Cl)ccc1-n1cccn1)C(CC(=O)O)c1ccccc1F
O=c1cc(N2CCOCC2)oc2cc(OCc3cccc(F)c3)ccc12
COc1cc(NC(=O)CSc2nnc(Nc3ccccc3C)s2)cc(OC)c1
COc1cc(F)ccc1-c1cc(C(=O)Nc2cc(C)on2)cnc1OC
CCOc1ncc(C(=O)N2CCOc3c(CN4CCCCC4)c(-c4ccccc4)nn3C2)cn1
O=c1c(C=Nc2ccccn2)coc2cccc(OCc3cccc(Cl)c3)c12
COc1cc(C=Cc2nc3ccccc3o2)ccc1O
COc1cc2cc(C=Cc3cccc(OC(F)(F)F)c3)oc(=O)c2cc1OC
Cn1c(C(=O)N2CCCC2)cc2sccc21
CCC(C)C(NC(=O)c1ccncc1)C(=O)O
CC(=O)OCC1OC1C(=O)NCC(C)OS(=O)(=O)O
Cc1ccc(C(C(c2ccccc2)c2ccccc2O)N(C)C)o1
Cc1ccc(-c2cc3nc(C)n(CCCN4CCN(c5ccccc5OC(F)(F)F)CC4)c(=O)c3s2)cc1
COc1cc(C(F)(F)c2nc3cc(C(=O)N4CCCC4)cnc3[nH]2)cc(OC)c1OC
Cc1sc2ncnc(SCC(=O)N3CCN(c4cccc(Cl)c4)CC3)c2c1C
NCC1CCN(c2ccc(OCCCNCC(=O)C3CC3)cn2)C1
CCc1cc(C(=O)N2CCOCC(O)C2)n(C)n1
COc1cc(C(=O)N2CCN(CCCN3CCN(c4ccccc4F)CC3)CC2)cc(OC)c1OC
Cc1ccc2c(c1)C(=O)c1ccccc1CO2
CCCc1ccc(OC2(C)SC(=O)N(NC(=O)Cc3ccc(Cl)cc3)C2=O)cc1
CNCCCCCCC(CCC(=O)O)Oc1ccc(-n2cccn2)cc1
Cc1cccc(CNC(=O)CN(C)C(=O)CCCc2nc3ccccc3s2)c1
Cc1c(C)c2c(c(C)c1O)CCC(C)(COc1ccc(CC3SC(=O)NC3=O)cc1)O2
Cc1c(O)c2occ(C)c2c(OCc2ccc3ccccc3c2)c(O)c1=O
CC(C)NC(=O)NC(C)(C)C(=O)Nc1cc(C(=O)OCP(=O)(O)O)ccc1-c1ccc(Cl)cc1
CCc1cccc(Cn2ccc(NCc3ccccc3OC)n2)c1
COc1ccc(CN2CCCSC2=Nc2ccc(C(C)C)cc2)cc1
CCCCn1nnc2c(=O)c(C)c(C(=O)OCC)[nH]c21
Oc1ccc2c(c1)Cc1ccccc1CC2
CCCc1n[nH]c2c1C(c1c[nH]c3ccccc13)C(C#N)C(=N)O2
CCc1c(C)c2c(c(C)c1O)CCC(C)(C=CC(=O)OC)O2
CCc1ccc(CNCCC(=O)n2nc(-c3ccccc3)ccc2=O)cc1
O=C(CN(c1ccccc1)c1ccccc1)N1CCN(S(=O)(=O)c2ccccc2)CC1
C=CCN1C(=O)C2(C(=O)c3ccccc3C2=O)C(O)=C1C=CCCCCCCCC
COc1ccc(OCC(O)Cc2cccc(Oc3ccc(C)cc3)c2)cc1
CCCCC(Sc1nc(=O)c2cnn(-c3c(Cl)cc(Cl)cc3Cl)c2[nH]1)C(=O)O
CC(C)CC(NP(=O)(O)OCC1OCC(n2cnc3c(N)ncnc32)C1O)C(=O)OCc1ccccc1
CCN(CC)CC(=O)Nc1cccc(Cl)c1C(=O)c1ccc(F)cc1
Cc1nc2ccc(S(=O)(=O)Nc3cc(F)ccc3F)cc2c(=O)n1N
O=c1[nH]nc(-c2nc3ccccc3[nH]2)n1CCN1CCN(c2ccccc2F)CC1
CSCN1C(=O)CC(=Cc2ccc(O)cc2)C1=O
O=C(NCc1ccc(F)cc1)c1cc(-c2cnoc2)ccc1Cl
O=C(COc1ccc(Br)cc1)Nc1cccc2cccnc12
COc1ccc(CN(CC(=O)Nc2cccc(N)n2)CC(C)C)c(OC)c1
CCC(C=O)CNSC(=CC(=O)O)CSc1nnc(-c2ccc([N+](=O)[O-])cc2)o1
CN(C)CCNC(=O)c1cc(Cl)cc2c(N)c3ccccc3nc12
CC(=O)NC(NCC(=O)C(CCC(=O)O)C(=O)O)C(=O)O
CC(Cc1ccccc1)NCc1cc(C(O)CNS(=O)(=O)C=Cc2ccc(Cl)s2)ccc1O
CN(C)c1cccc2c(S(=O)(=O)NC(Cc3ccc4sccc4c3)C(=O)O)cccc12
COc1ccc(NC(=O)c2c(C)n(Cc3ccccc3C)c3ccccc23)cc1
COc1cccc(NCC(=O)n2c(CNCCN3CCOCC3)nnc2SCc2ccccc2)c1
Cn1nnnc1SCC(=O)Nc1ccc(N2CCCC2)cc1
Cc1cccc2nc(-c3ccc(-c4ccc(NC(=O)CCc5n[nH]c(-c6cccs6)n5)cc4)s3)[nH]c12
COCCN(Cc1cccc(CN(C)C)c1)C(=O)c1cc(-c2ccc(Cl)cc2)on1
CCCCCS(=O)(=O)NC(Cc1ccc(OC)cc1)C(=O)NC(=O)C1CCN(S(=O)(=O)c2cccs2)CC1
COc1ccc(C(=O)c2n[nH]c3ccc(S(=O)(=O)Nc4ccccc4)cc23)cc1F
Cc1ccsc1CC(=O)NCC(O)c1ccc2ncsc2c1
COC(=O)Cn1cnnc1SCc1ccccc1OC(=O)Nn1cnc2ccccc2c1=O
CCC1OC(=O)C(C)C(=O)C(C)C(OC2OC(C)CC(N(C)C)C2O)C(C)(OCC(O)CNCc2nc3ccccc3s2)CC(C)C(=O)C(C)C2CC(=O)OC12C
O=C(CCc1ccccc1)NC(Cc1c[nH]c2ccc(Br)cc12)C(=O)O
CC(C(=O)Nc1ccc(F)cc1)=C(C)c1ccccc1O.CCN(CC)C1CCOCC1
Cc1ccc(C(=O)C(Cl)Cl)cc1
O=C(O)CN1C(=O)c2ccccc2C1=O
NC(=O)CCCC1NC(=O)C(CC(=O)O)NC(=O)CNC(=O)C(C(N)=O)NC(=O)C(CO)NC(=O)C(Cc2ccccc2)NC1=O
CN(C=CC(P(=O)(O)O)P(=O)(O)O)c1ncc(NS(=O)(=O)c2ccccc2)s1
CCOC(C)C(=O)OCCCCCCP(=O)(O)O
CC(C)(C)S(=O)(=O)C(=O)C(NCC(=O)O)NC(=O)CCl
COc1ccc(C=CC(=O)Nc2ccc(CCn3c(C)nc4cncnc43)cc2)cc1
COC(=O)C1CCN(Nc2ccc(OCCN3CCOCC3)cc2)CC1
COc1ccc2c(c1)OC(=N)C(C#N)C2c1cc(OC)c(OC)c(OC)c1
CCn1c(Nc2cccc(C)c2)nc2cc(OC)c(OC)cc2c1=O
CCCCC(C(C)=O)C(CC)C(C)C(C)(CC)C(C(=O)O)C(C)CCCC(O)C(C)C
C=CCc1c(O)cc(C)c(C(=O)NCCCCC(O)CNCC=CC=CC(=O)Nc2ccc(OC)c(NC(=O)c3ccccc3)c2)c1O
CCCn1c(=O)c2c(nc(C=Cc3cccs3)n2C)n(CCC)c1=O
CC(NC(C)c1ccccc1)C(=O)NC=O
N#CC1CCCN1CC(=O)n1cccc1[N+](=O)[O-]
CC1(c2nc3c(Br)cc(Br)cc3[nH]2)CCCN1
CCCc1ccccc1OCCCSc1ncc(C(=O)O)n1C
COc1ccc(NC(=S)NN=Cc2c[nH]c3ccccc23)cc1
O=C(CCC1(Cc2ccccc2N(CC(=O)Nc2ccc(Cl)cc2)CC(=O)NC2CC2)CC1)Cc1ccccc1
N#Cc1cccc(NC(=S)NC(Cc2c[nH]c3ccccc23)C(=O)O)c1
COCOc1ccc(Br)cc1CC(=CCl)Nc1ccccc1
CCONc1ccccc1C(=O)C(=O)CC(N)C(=O)OC(=O)CC
CC(NC(=O)C(Cc1ccc(OP(=O)(O)O)cc1)NC(CS)C(=O)NC(=O)C(N)CC(=O)O)C(=O)NSCc1ccccc1
Clc1cccc(CN2CCN(c3ccccn3)CC2)c1
C=C1CCN(Cc2cccc(Cl)c2)C(=O)c2cccnc2N1
Cc1nc(-c2ccc(Cl)c(C(=O)NCCS(C)(=O)=O)c2)oc1C
Cc1cc(C)c(NC(=S)N2CCN(CCCN(c3ccccc3)S(C)(=O)=O)CC2)cc1C
COc1ccc(NC(=O)c2cc(S(=O)(=O)N3CCCc4ccccc43)ccc2F)cc1
CC(O)(CSc1cc(Cl)c(Cl)cc1Cl)C(=O)Nc1cc([N+](=O)[O-])ccc1Cl
Cc1c(C(=O)NN2C(=O)CSC2c2ccc([N+](=O)[O-])cc2)nnn1Nc1ccc(Cl)cc1
O=C(O)C(Cc1ccccc1)N1CCN(C(c2ccccc2)c2ccccc2)CC1
Cc1ccc(NS(=O)(=O)c2cccc(C#N)c2)nc1
Cc1cccc(C(=O)n2c(NCc3ccc4c(c3)OCO4)nc3c2c(=O)n(C)c(=O)n3C)c1
O=C(O)c1c[nH]c2cc(Br)cc(OCc3ccc4ccccc4n3)c2c1=O
CCOC(=O)C1(C(=O)C2CCC(=O)N2C)CCN(CCCc2ccccc2)CC1
O=C(O)C(c1ccccc1)(c1ccccc1)C1CCCO1
COc1ccc(NC(=S)NCCc2ccccc2)cc1
O=C(C(=O)c1c[nH]c2ccc(Cl)cc12)c1ccccc1
O=C(CC1CCCCCC1)C1(c2ccccc2)CCN(CO)CC1
CN1C(=O)C(c2ccccc2)(c2ccc(Cl)cc2)N=C1N
CC(=O)NS(=O)(=O)c1cc(CC(=O)OCC2(c3ccc(F)cc3)CCC2)ccc1C
O=C(NN=Cc1ccc(O)cc1)c1ccccc1O
O=C1c2cc3c(cc2OCN1Cc1ccccn1)C(=O)N1CCCC1O3
NC(=O)C=Cc1c2c(nc3ccccc13)CCCC2
CC1(C)CC(=O)c2sc(N3CCOCC3)nc2C1
Fc1cccc2c1CC1(CCCCC1)O2
COc1ccc(C(=O)NC2C(c3ccccc3C3=CCCCC3)C(CCN3CCN(C)CC3)N2C(=O)N(C)C)cc1
Cc1nc(C(=O)NCC(=O)N2CCN(C(=O)NC3CCCCC3)CC2)c(C)o1
O=C(C=Cc1ccccc1Cl)N1CCN(c2ccccn2)CC1
COc1ccc(C=CC(=O)OCC(=O)c2ccc(C)cc2C)cc1
CS(=O)(=O)C1CCN(C(=O)NC(Cc2cccc(C(=N)N)c2)C(=O)N2CCN(c3ccccc3Oc3ccccc3)CC2)CC1
Cc1cc(C)cc(CN2CCN(CCc3c[nH]c4ccc(C(N)=O)cc34)CC2CCO)c1
O=C(NCC1CCCN(c2cnccn2)C1)c1cnc(Cc2c(Cl)cccc2Cl)o1
Cc1c(C(=O)NN2C(=O)CSC2c2ccncc2)cnn1-c1ccccc1
c1ccc2c(c1)ccc1c(NCCCCCN3CCN(CCCNc4c5c(nc6ccccc46)CCCC5)CC3)cc3ccccc3c12
Fc1nccc2ncn(C3CC(Oc4cnccc4-c4cnns4)C3)c12
Cc1ccc(C)c(N2C(=O)c3ccc(C(=O)Nc4ccccc4OC(F)(F)F)cc3C2=O)c1
CCCC(C)(C)C(CCCc1ccoc1)C(C)CCC(C)(C)OC
CCc1noc(-c2ccc(N3C(N)=NC(N)=NC3(C)C)cc2)n1
O=C(CSC1=NS(=O)(=O)c2ccccc21)Nc1ccc(C(=O)O)cc1
NC1(CC(=O)c2ccc([N+](=O)[O-])cc2)CCCCC1
CC1(c2cccc(N)c2)NC(=O)NC1=O
Cn1c(=O)n(CC2CCCN2Cc2ccccc2)c2ccccc21
O=C(CC1(O)CCCCC1)c1ccc2ccccc2n1
O=C(C(=O)c1cccs1)C(=Cc1ccccc1)NNc1ccccc1
O=C(C=CCc1ccc(O)c(O)c1)C(F)(F)F
COc1ccc2nc(C)cc(N3CCC(NC(=O)Nc4cccc(C(F)(F)F)c4)CC3)c2c1
Cn1cc(-c2cc3ncn(C)c(=O)c3c(NC3CCOC3)n2)cn1
COCC(=Cc1ccccn1)CCC(NC(=O)N(C)c1ccc(S(N)(=O)=O)cc1)(C(C)C)C(F)(F)F
COc1c2c(c(O)c3c1C(=O)c1c(O)cccc1C3=O)-c1c(cc(CC=C(C)C)c(C(=O)C3(O)CC(C)N(O)C3)c1O)CC2
COCCc1ccc(OC)c(CCCCc2cc(O)cc(=O)o2)c1
COc1ccc2[nH]c(CN(CCN3CCN(C)CC3)C(=O)c3ccccc3)cc2c1
O=C(NC(=O)c1cccc(Cl)c1)Nc1nnc(-c2ccncc2)s1
Cc1nc2ccc(Br)cc2c(=O)n1NC(=O)c1cccnc1
C=C(C)COc1cc(=O)n(-c2ccccc2F)c(O)c1[N+](=O)[O-]
N#CCC(=O)C(SC(=O)c1ccccc1)c1cccc([N+](=O)[O-])c1C(=O)c1ccccc1
CCCc1cc(=O)nc(SCC(=O)N2CCc3ccccc32)[nH]1
C=CCCC=C(C)C(=O)OCC=C(C)CC(C)CC(C)(CCC)C(OC(C)=O)c1ccoc1
Cc1cc(C)c(S(=O)(=O)NC2CCC(CCN3CCN(c4cccc5c4OCCO5)CC3)CC2)c(C)c1
COC(=O)C(=O)C(C(C)C)N1CCCC1c1ncc(-c2ccc(-c3ccc(-c4oc(C5CCCN5C(=O)C(CC(C)C)NN)nc4C)cc3)cc2)[nH]1
CC(C)C(=O)C(C)NP(=O)(Oc1ccc(-c2nc(N3CCCCC3)sc2-c2ccccc2)cc1)ON1CCCC1
CCC(=O)c1cnc2ccc(-c3cc(F)c(O)c(Cl)c3)cc2c1Nc1ccccc1C
O=C1CCSc2ccc(C(=O)NCCN3CCN(c4ccccn4)CC3)cc2N1
O=C(Nc1ccc(Cl)cc1)c1c(O)cc(O)c2c1CN(Cc1ccccc1)C(=O)S2
Cc1cccc(-c2nc(N)n3cccc3c2-c2nnc3n2C(C(F)(F)F)CS3)n1
CC(C)(O)CC(=O)C(=O)c1ccccc1NNc1ccccc1
CNC(=O)c1cc2[nH]c(-c3ccc(OCc4ccc(C(F)(F)F)cc4)cc3)c(C3CC3)c(=O)n2n1
Brc1ccc(C2CN3CCCC3c3cc(Br)ccc3S2)cc1
O=C(NCCCN1CCCCC1)c1cn(Cc2ccc(I)cc2)c2ccc(=O)[nH]c2c1=O
Cc1cc2c(c3c1c1ccccc1n3C)C(=O)NC2=O
CCN1c2ccccc2-c2nnc(SCC#N)nc2OC1c1cccc(Cl)c1
CC(=CCCC(C)=C(C)C)CCC=CCOP(=O)(O)CP(=O)(O)O
Cc1sc2sc(CCc3ccc(F)cc3)cc2c1C(=O)NN
Cc1ccccc1-c1c(C(=O)OC(C)C(=O)NCc2ccccc2)c2ccccc2n1C
CC(C)N1C(=CC(=O)OCc2ccc(Sc3ccccc3)cc2)Sc2ccc(F)cc21
O=C(c1ccc(Cl)c(Cl)c1)C1CCCCN1CNCc1cccc(C(F)(F)F)c1
Oc1c(C(Nc2ccccc2)c2cccnc2)ccc2cccnc12
CC(C)c1sc(CO)c(-c2ccc(F)cc2)c1C=Cc1ccco1
CCCC(O)(C=O)CCC(=O)N(CCN(C)Cc1cccnc1)Cc1ccco1
NC(=O)NCC1CN(c2ccc(-c3nc(C4CC4)no3)c(F)c2)C(=O)O1
CC(=O)N1CCc2c(sc(NC(=O)c3cccc(N(C)Cc4ccncc4)c3)c2C(N)=O)C1
CCCN(CCCN(C)c1ncc(F)cn1)Cc1cccnc1
CSc1nc2c(c(NCCc3ccc(O)cc3)n1)CCCCC2
CN(C)C(=O)c1cn(-c2ncnc3[nH]cnc23)c2sc(-c3ccccc3C(F)(F)F)cc12
Cc1cc(C)nc(-n2c3c(c4ccccc42)C(=O)CCC3)n1
CC1=C(N)C(=O)c2cc(CNCCCO)sc2C1=O
CONc1ccccc1C(=O)C(=O)NCC(=O)OC
O=P(Oc1ccc(F)cc1)(c1ccccc1)N1CCOCC1
Cn1ccnc1Sc1cc(C(=O)Nc2cccc(Cl)c2Cl)c(N)cc1F
CCn1c(C(C)NS(=O)(=O)c2ccc(F)c(F)c2)nc2cc(Cl)c(F)cc21
Cc1ccc(C)c(N(CCC#N)C(=O)c2sc3ccccc3c2C)c1
O=C(C=Cc1ccco1)Nc1ccc(NC(=S)NC(=O)c2ccco2)cc1
NCc1cccc(Cn2ccc3ccc(-c4ccccc4)cc32)c1
CCCCCCn1c(=O)n(C)c(=O)c2c(C)c(Cc3ccc(C(=O)NCC(=O)OC)cc3)sc21
C=CC(C)O
CS(=O)(=O)OCC(CCCC(=O)O)C(=O)NCC(Nc1cc(Cl)cc(Cl)c1)C(=O)CCCCS
CCOc1ccc2nc(NC(=O)CCCN3CCN(c4ccccc4)CC3)sc2c1
c1ccc(-c2ccccc2-c2nnn(CCCCCCn3ncc(-c4ccncc4)n3)n2)cc1
COc1ccc(-c2cc3c(ccc4nc(N)n(Cc5ccccc5)c43)[nH]2)cc1
CCNCC=Cc1cc(F)c(OC)c(F)c1
COCCNC(=O)C1C(c2cc3ccccc3o2)CC2CCC1N2S(=O)(=O)c1ccc(Cl)cc1
CCOc1ccccc1N1CCN(CCC(=O)N(C)Cc2ccc(C(=O)Oc3ccccc3)o2)CC1
O=C(C(Cc1ccccc1)Nc1ccccc1Cl)N1CCOCC1
O=C1NC(=S)NC1=C1SN=C(c2cccc(CNc3ccc(C#Cc4ccccc4)cc3)c2)N1c1ccccc1
CCC(=O)N1CCCc2cc(S(=O)(=O)N3CCCC(C(=O)Nc4cccc(C)c4C)C3)ccc21
Cc1ccc(-n2c(O)cn(CC(=O)NCCc3ccccc3)c2=S)cc1
Cc1cccc(Br)c1C=CC(=O)Nc1ccc2c(c1)C(=O)OCC(C)N(C)CC(F)C(CN(C)S(=O)(=O)c1cccs1)OCCCCC(C)O2
O=C(Nc1ccc(Cl)cc1)C1CCN(c2ncnc3scc(-c4ccccc4)c23)CC1
COc1cccc2sccc12
CN(C)c1ccc(C=C2SC(=Nc3ccccc3)N(CCCNS(=O)(=O)c3ccc4[nH]cnc4c3)C2=O)cc1
Cc1c(Oc2ccc(Cl)cc2)nc(=O)[nH]c1-c1ccccc1
NC(Cc1ccc(O)cc1)C(=O)NCC(=O)NCC(=O)O
CNCC1CCC(c2ccccc2)(c2ccccc2)OC1
Cc1oc(-c2ccccc2)nc1CC1CCN(C(=O)NCC(F)(F)F)CC1
c1ccc2c(c1)CC(c1ccc3[nH]c(-c4ccn[nH]4)cc3c1)C2
O=C(CSC(=S)N1CCCC(C(=O)N2CCCO2)C1)N1CCN(C2CC2)CC1
N#CC(=Cc1ccccc1Sc1ccccc1)C(N)=O
O=C(NN=Cc1nc(CN2CCN(c3ccccc3)CC2)cs1)c1ccncc1
COC(=O)C(=O)c1ccc(C2N=C(c3ccccc3)NC(c3ccccc3)C2OC)cc1
CCCc1cc(-n2nnc3cc(-c4ccc(Cl)cc4)sc3c2=O)ccc1OCCCOc1cccc(OCC(=O)O)c1
CCc1ccc(C(C)NS(=O)(=O)N(C)C)cc1
Cc1[nH]c2ccc(C(F)(F)F)cc2c(=O)c1Cc1ccc(Cl)c(Cl)c1
c1ccc(CNc2nc3ccccc3n2Cc2ccccc2)cc1
CC(CCS(C)(=O)=O)NCc1ccc(OCCO)cc1
CCC(C)(C)c1c(CCc2ccccc2)[nH]c2ccc(OS(C)(=O)=O)cc12
CNN(C)c1ccc(-c2cccc(C(=O)CC3CCC(CNC(=O)c4cccc(OC)c4)O3)c2)cc1
CCCc1ccc(ONc2nc(NC(C)C)nc(NC(C)C)n2)c(F)c1
CC(C)(COC(=O)C(Cl)(Cl)Cl)Sc1cc(C(C)(C)C)c(O)c(C(C)(C)C)c1
O=C1CCOC(=O)C(=CC2=CC(=CC=CNO)C(=O)c3cccc(c3)O2)OC1=O
O=C(CCl)C(=O)c1cccc(NN=Nc2ccc(C(=O)O)cc2)c1
COc1cccc2oc(=O)c(COC(=O)c3cccs3)cc12
CCCn1ccc(NC(=O)c2cc(Sc3cnc(Nc4cccc(C)c4)s3)c(F)cc2N)n1
COc1ccc(-c2ccc(OC(=O)N3CCN(Cc4ccccc4)CC3)cc2)cc1
O=C(Nc1n[nH]c(=S)n1-c1ccccc1)c1ccccc1
O=CNC(=O)CCC(O)CN1CCN(CCN2CCN(c3ccccc3F)CC2)CC1
Cc1ccc(CN(C)n2nc(-c3ccccc3)cc2C(=O)Cc2c(F)cccc2F)o1
COc1ccc(C(=O)N2CCOCC2)cc1S(=O)(=O)Nc1cc(Cl)ccc1C
CS(=O)(=O)N1CCc2c(c(-c3ccc(Cl)c(C#Cc4ccc(CNCC5CCCCC5)cc4)c3)nn2CCCN2CCC(N3C(=O)CCc4ccccc43)CC2)C1
O=S(=O)(NC1Cc2ccccc2C1)c1ccccc1
C=CC(=O)CC(C)(CC(C)(CC)C(OC)C(C)C(CO)C(=O)CO)OC
O=C(OCc1ccccc1)c1ccc(S(=O)(=O)Nc2nc3ccc(F)cc3s2)cc1
CC1CCCN1Cc1nc(C(=O)C#N)ccc1-c1ccc(Oc2ccc([N+](=O)[O-])cc2)cc1
O=C(Cc1ccc(Cl)c(Cl)c1)NC(CO)c1cccc(-c2ccc3ccccc3c2)c1
CCN(Cc1ccncc1)C(=O)c1cccc(-n2ccnc2)c1
COc1cc2c(cc1OC)C1C(=O)c3ccccc3NC(=O)C1C2C#N
Cc1nc(C)c(C(=O)c2cnc(C3(C)C=NC(Nc4ccc(OCC5(C)COC5)c(F)c4)=CC3)s2)s1
COc1cc(CN2CCOCC2)c(Sc2ccc(C)cc2N)cc1OC
Fc1ccc2[nH]c(=S)sc2c1
OCC1OC(n2cnc3c2NC=NCC3O)C(O)C1O
COc1ncnc(NC2C=CC(O)C2O)c1[N+](=O)[O-]
N#Cc1cc(-c2c(Br)cc(O)cc2Br)ccc1O
COc1ccc(S(=O)(=O)CC(=O)CC(N)CN2CCNCC2)cc1
COC(=O)Oc1ccc(C(=O)C=C(O)C(=O)O)cc1
COc1cccc(CNC(=O)C2CCCN(CCOc3ccc(F)cc3)C2)c1
CC(Cc1ccc(CCc2ccc(-c3ccc(OCCN)cc3)cc2)cc1)(C(=O)Cc1ccccc1)n1ccc(NCCSCc2ccccc2)nc1=O
O=P(O)(O)OP(=O)(O)OP(=O)(O)OCC1OC([n+]2ccccc2)C(O)C1O
COc1ccc(-c2cnc(Nc3ccc4c(N5CCOCC5)ccnc4c3)o2)cc1OCCN1CCCCC1
CC1(C)Cc2c(C#N)c(N)nc(N)c2CS1
CSC1CN(CC(=O)SC2CCCC2)CC1C
Cc1ccc2c(=O)c(C(=O)c3ccc(O)cc3)cn(CC(=O)Nc3ccccc3C)c2n1
COc1ccc(NC2=C(Cl)C(=O)N(c3ccc(C)cc3)C2=O)cc1
CCCC(C)C(C(CC(O)CC)CC(C)C(C)=O)C(OC(=O)C=CC=C(C)C(C)C)C(C)O
COc1cc(C(=O)Nc2ccncc2)ccc1Cn1nc(C)c2cc3c(cc2c1=O)OCCO3
CC(C)c1cccc(C(C)C)c1NC(=O)NCCCn1ccnc1
COc1ccc(C=Cc2n[nH]c3c2C(=O)c2ccccc2C3=O)cc1OC
CN1CC2(C=N1)CCN(Cc1cccc(F)c1F)C2=O
CSCOCC(=O)N1CCOC1=O
O=C(Oc1ccc([N+](=O)[O-])cc1)c1c(-c2ccccc2)c2ccccc2n(Cc2ccccc2)c1=O
COc1ccc(C2CC(=O)c3c(cc(OC)cc3OS(C)(=O)=O)O2)cc1
Cc1c(C(=O)Cc2ccccc2)nc(N)n1NC1CCN(C(=O)c2ccccc2F)CC1
CCCCOn1c(CN2CCN(c3cccc(OC)c3)CC2)nc2ccccc2c1=O
COC(=O)c1ccc2nc(C)cc(C(=O)c3cccs3)c2c1
O=C(COC(=O)c1ccc2ccccc2n1)Nc1cccc(S(=O)(=O)N2CCCC2)c1
O=C1CSC(N2N=C(c3ccc(Cl)cc3)CC2c2ccccc2)=N1
COc1ccc2c(c1)OC(=C(O)C=C(C)c1ccccc1)C2=O
COc1nc2ccccc2nc1NS(=O)(=O)c1ccccc1C(F)(F)F
O=C(NC1CCCCC1)c1cc(-c2ccc(Cl)cc2)on1
CCl
CCOC(=O)C1(CCC(=O)n2cccn2)CCN(Cc2cccc(OC)c2OC)CC1
c1ccc2sc(Nc3ncc4c5ccncc5n(C5CCCC5)c4n3)nc2c1
COCCN1CCC(c2cc3ccccc3n2-c2ccc(F)cc2F)CC1
CN(C)c1ccc(C2=NN(c3nc(C(F)(F)F)cs3)C(c3c(Cl)cccc3Cl)C2)cc1
O=C(Nc1ccc(F)cc1)Nc1cc(NCCC(O)c2ccccc2)ncn1
CS(=O)(=O)c1ccc(N2CC(CN3CCC=C(c4ccc(F)cc4)C3)OC2=O)cc1
C=C(C(=O)O)C(CC)CCCC
N#CC1CCCC1NC(=O)C(N)Cc1ccc(-c2cc(F)c(F)cc2F)cc1
CNc1ccc(S(=O)(=O)Nc2ccc(C)c(F)c2)cn1
CCOC(C)C(=O)C(C)C(=O)Oc1cccc(Oc2ncc(Cl)cc2Cl)c1
C=C(CC)CCCc1ccoc1
Cc1nccn1-c1ccc2nccc(Nc3cc(OCC4(C(F)(F)F)CC4)cc(N4CCCN(C)CC4)n3)c2c1
CCCCN1CC(O)C(O)CN(C(C)=O)CC1=O
CCOc1ccc(NC(=O)Cn2c(=O)oc3cc(S(=O)(=O)N4CCC(C)CC4)ccc32)c(OCC)c1
Cc1nn(Cc2ccc(Cl)cc2)c(=O)c2c1c1cc(S(=O)(=O)N3CCOCC3)ccc1n2C
NC(CC(=O)Cc1ccccc1N1CCN(NCCc2ccccc2)CC1)Cc1cc(F)c(F)cc1F
O=C1c2ccccc2C(=O)N1c1cccnc1
C=CCn1c(O)c(C=Nc2ccccc2)c(=O)[nH]c1=S
CCCCCCC1C(=O)NC(=O)NN1O
Cc1nn2c(=O)cc(COC(=O)c3cccc(NC(=O)Cn4cnc5c4c(=O)n(C)c(=O)n5C)c3)nc2s1
CCN(C)c1cc(C=CC(=O)N2CCNCC2)cc2ccccc12
Oc1cccc(NCc2ccc(Cl)cc2)c1
CC(=O)C1CCCN(Nc2nccc(N3CC(C)C(C)(O)C3)n2)C1
Cc1c(N)nc(Sc2ccc(Cl)cc2)c(C)c1C
Cc1cnc(C)c(NC(=O)CSc2cc(C(F)(F)F)nc3ccccc23)c1
COc1cccc(C2c3c(oc4ccccc4c3=O)C(=O)N2CCOCCO)c1
C=CCNc1cc(N2CCN(c3cccc(C)c3C)CC2)ccc1[N+](=O)[O-]
CC(=O)C(C)(CC(O)C(C)C)C(=CC(C)C(C)CC(=O)CO)CCCC(C)(C)O
Cc1cc(C)c(-c2nnn[nH]2)cc1CC1CN(C(=O)C2(c3ccccc3)CCC(CCC(=O)O)CC2)CC1c1ccc(F)cc1F
Cc1[nH]nnc(=O)c1Br
O=C(O)c1ccc(NS(=O)(=O)c2ccc(O)c(O)c2)cc1
c1ccc(CNc2nc(C3CC3)no2)cc1
O=C1CN2Cc3ccsc3NC2=N1
CCN1CCN(CC(=O)Nc2nc3ccccc3n2C)CC1
COc1ccc(C(=O)OCc2nc(=O)c3ccccc3[nH]2)cc1
O=C(C=Cc1ccc([N+](=O)[O-])cc1)N1CCN(c2ccc(NCC3CC3)cc2F)CC1
O=C(C(=O)c1ccccc1)C(=Cc1ccccc1)NNCCn1cccn1
Cc1ccc(S(=O)(=O)NC2CCN(CC(=O)NC(CC(=O)O)c3ccc(F)cc3)CC2)cc1
CC1=C(c2ccc(Cl)cc2)C(c2ccc(Cl)cc2Cl)N=C(N)O1
CCC(C)C(=O)c1c(O)c(CC=C(C)C)c2oc(=O)cc(C)c2c1O
CCCNCC(=O)OCCC(=O)SCc1ccccc1OC
COc1ccc(C(=O)C2CCCN(C3CCC(C(=O)c4ccccc4)CC3)C2)cc1
O=C(NCCN1CCOCC1)c1ccc(-c2ccc3ncnc(Nc4cccnc4)c3c2)cc1
CC1CC(=O)C2C(=Nc3sccc3C2c2ccccc2O)C1=O
CCCCCC(C)(C)CCC=O
Cc1cccc(-c2nc3n(n2)C2CC(C(=O)O)C(C2)N3C(=O)c2ccco2)c1
CC(CO)NC(=O)N(N)CCCl
COc1cccc(Nc2cc3nc4cccc(C)c4n(N=CCC(C)C)c-3cc2=O)c1
COc1cc(CC(=O)Nc2c(C(=O)c3ccccc3)oc3ccccc23)cc(OC)c1
Cc1cc2c(-c3ccc(S(=O)(=O)CC4CC4)cc3)nc3ccccc3c2[nH]c1=O
O=C1NC(=O)C(C(F)(F)F)(C(F)(F)F)N1
CCCC(C)CCCC(C)(CC)CCC=O
COCC1CCN(C(=O)OCC(=O)c2ccc(Cl)cc2)C(=O)NC1=O
COc1ccc(C(=O)c2c(N)n(CCCn3ccnc3C(C)C)c3nc4ccccc4nc23)cc1
O=C(NCc1ccc2c(c1)OCO2)c1ccccc1
c1csc(CSc2ccc3c(c2)CCC3)n1
O=C(COc1ccccc1)Nc1nc(-c2ccncc2)cs1
CC1CN2c3c(cc4c(-c5ccnn5C)noc4c3F)CC3(C(=O)NC(=O)NC3=O)C2C(C)O1
CC(C)N(CC1CCCN1)Nc1cccc(C(=O)C(=O)CCC(=O)c2ccc(Cl)cc2)c1
C(=Cc1ncnc2c1nnn2-c1ccccc1)c1ccccc1
Cc1cc(CC(NC(=O)N2CC(C)(C)C2)c2ccc3cc(Br)ccc3c2O)ccc1N1C(=O)c2ccccc2C1=O
CCNC(=O)C1OC(n2cnc3c(=NNC(=O)c4ccccc4)nc(Cl)[nH]c32)C(O)C1O
S=c1sc2c(n1-c1ccccc1)CCCNC2
CCOC(=O)C1=CCN(S(=O)(=O)c2ccccc2Cl)C1c1ccccc1
CCOc1ccc2[nH]c3c(c2c1)CCN(C(C)=O)C3c1ccccc1
Fc1cc(F)cc(Nc2nc3cccc(-c4cccnc4)c3o2)c1
Cc1cccc(N(CC(=O)NC(C)(C)C)C(=O)CCC(=O)Nc2nccs2)c1
CC(C)=CCn1c(N2CCNCC2)nc2c3cccnc3n(C3CCCC3)c(=O)c21
O=C(Nc1ccccc1Cl)C(=O)N1CCN(C(C(=O)Nc2cnc3ccccc3c2)C2CCCCC2)CC1
O=c1[nH]c2ccccc2n1C1CCN(CCC(Oc2ccccc2F)c2ccc(Cl)c(Cl)c2)CC1
COc1cc(NC(C)=O)ccc1Nc1c2ccccc2nc2c(C)cccc12
Oc1ccc(C2=Nc3ccccc3OC(c3ccccc3)C2)c(Cl)c1
CC(C)N1C(=O)C(=C2Nc3ccc(NS(C)(=O)=O)cc3S(=O)(=O)N2)C(=O)C2COc3ccccc3C21
Cc1c(Cn2cncc2C(=O)Cc2cccc(Cl)c2)cc(NC#N)cc1C(N)=O
CC(C)Oc1cccc(NCc2cccc(-n3c(-c4cccc(C(F)(F)F)c4)nc4c(Br)cccc4c3=O)c2)c1
Cc1ccccc1N(CCN1CCC(n2c(=O)sc3ccccc32)CC1)Cc1cscn1
CC(=O)N1CCC(n2c(=O)n(-c3ccccc3)c3nccnc32)CC1
C=C(O)C(=O)CC(C)C(CC)CCC(C(C)C)C(C)(O)CC
OCCc1nnc(C2CC(O)C(N3CC=CC3)O2)o1
CCC1N(CC)C(=O)C1(Oc1ccc(C(=O)O)cc1)C(=O)Nc1ccc(-c2ccccc2)cc1
CCn1cc(C(C)(O)C#Cc2ccc3c(c2)-c2nc(C(N)=O)sc2C(C)CO3)cn1
CCCN1C(=O)NC2(CSC3=C2C(=O)c2c(O)ccc(O)c2C3=O)C1=O
O=C(CCCc1ccc(NC(=O)C2CCCCN2C(=O)CCCc2ccccc2)cc1)OCc1ccccc1
c1coc(CN(CCOCCN2CCCC2)C2CCCCC2)c1
O=c1cc(Cc2cncnc2)[nH]c(SCC(F)(F)F)n1
Oc1ccc(Br)cc1C(=S)N1CCCC1
CC1Oc2cc(OCCN3CCOCC3)ccc2C(=O)C1Sc1nc2ccccc2o1
C=C(COC(C)C)C(C)(C(O)C=CC)C(C)CC(C)O
CC(c1ccncc1)C(CNCC=O)CC(=O)NC1CCC1
COc1ccc(C(=O)C=Cc2ccc(OC)c([N+](=O)[O-])c2)c(OC)c1
CC(Cc1ccc2c(c1)OCO2)CN1CCC2(CC1)OC(c1ccc(Cl)cc1)CC2=O
Cc1cc(CNC(=O)c2cc(F)cc3[nH]ncc23)[nH]n1
O=C1N=C(CCN2CCN(Cc3cccc(Br)c3)CC2)C(=O)N1NN=Cc1ccccc1Cl
COc1cc2c(cc1OC)C(c1ccc(F)cc1)N(C(=O)C(=O)N1CCOCC1)CC2
Cc1nc(-c2c(C(=O)NCc3ccccn3)nc3scc(-c4ccc(Cl)cc4)n23)c(-c2ccc(Cl)cc2)o1
c1ccc(NC2=NCCCN2)cc1
CCN(CC)Cc1ccc(C=C2CN(CCc3c[nH]c4ccccc34)C(=O)C2=O)cc1
Cc1ccccc1-c1n[nH]c(=S)o1
COc1cccc(OC)c1C1CCC(=O)N1Cc1cc(Cl)ccc1Cn1cnnn1
CCc1nc2ccc(C(=O)NCc3ccc4c(c3)OCO4)cn2c1N(C)Cc1ccc(OC)cc1
COc1ccc(C(=O)Oc2ccccc2C(N)=O)cc1OC
Cc1ncc([N+](=O)[O-])n1CCOCC(=O)N1C(=O)NC(c2ccccc2)(c2ccccc2)C1=O
O=C(O)c1ccc(N2CC3(CCN(C(=O)CNC(=O)c4ccccc4)CC3)OC2=O)cc1
CC(C(=O)O)C(=O)O
COc1ccc2[nH]cc(CC3CCN(C(=O)c4cc([N+](=O)[O-])ccc4C(F)(F)F)CC3)c2c1
Nc1ccccc1Nc1ccnc2cc(Cl)ccc12
CC(C)CCN(Cc1c[nH]cn1)C(=O)Nc1cccc2c(Br)cccc12
CC(=O)CCCC(=O)Nc1ccc2ncnc(Nc3cccc(Cl)c3Cl)c2c1
C=CCCC(CC(=O)O)c1ccccc1ONC=S
Clc1cccc(Nc2ncccc2-c2ccc(-c3cccnc3)cc2)c1Cl
CC(C)c1cc(-c2nccc(Oc3cccc(NC(=O)C4=C(Cc5ccc(Cl)cc5)CN(C(N)=O)C4)c3)n2)c(O)cc1O
CCOC(=O)c1nc(C(C)C)sc1NC(=O)C1CC(=O)Nc2ccccc21
Cc1cc(Br)cnc1C1(O)CCN(CC(=O)N2CCN(c3ccc(F)cc3)CC2)CC1
N#Cc1c(-c2ccccc2)c2cnc(N)nc2n(C2CCN(CCCC(NC(=O)Cc3nc4cc(Cl)c(Cl)cc4[nH]3)C(=O)O)CC2)c1=O
CCNc1nc(N2CCCC2)nc(N2CCNCC2)c1N=O
CCOCCN1CCN(Cc2sc3ncn(Cc4ccc(OC)cc4OC)c(=O)c3c2C)CC1
O=S1(=O)N=C(NC2CC2)Nc2cc(Cl)ccc21
CCOc1ccccc1N1CCN(CCn2c(O)c3[nH]c4ccccc4c3nc2=O)CC1
O=C(COc1ccc2ccccc2c1)NN=Cc1ccc(F)cc1F
CCC1(n2cnc3c(NCc4ccc(F)c(F)c4)nc(C#N)nc32)CCCN(Cc2ccccc2)C1
COC(=O)c1nc2n(n1)C1C=CCCC1C(c1ccc(F)cc1)N2
O=C1c2ccsc2SCCN1Cc1ccc2c(c1)OCCO2
Cc1nc(C)n(CC2CCCN2C(=O)OCCCCCN2CCOCC2)n1
O=c1c2cccnc2nc(O)n1CCNCc1ccco1
CC1(C)CC1C(=O)NCC(O)C(Cc1cc(F)cc(F)c1)N1CCN(C(=O)C2CCOCC2)CC1
CC(C)Cn1cc(C(O)c2ccccc2)nn1
CC=C1CN2CCC3(C(=O)Nc4ccccc43)C2CC1C(C)C(=O)N1CCN(C(=O)c2ccccc2)CC1
CC(CC1CCc2nc(N)nc(C)c2C1)=NOCc1ccccc1
CC(C)c1ccc(CNC(=O)C2CCN(S(=O)(=O)c3ccccc3)CC2)cc1
NC1=NNC(=O)C1N=Nc1ccc(C(=O)c2ccc([N+](=O)[O-])cc2)cc1
CC(=O)NC(CNC(=O)c1sc2cc(F)ccc2c1Cl)C(=O)NN1C(=O)C(=Cc2ccc(O)cc2)SC1c1ccc(O)cc1
CCOC(=O)c1ccc2c(c1)N(Cc1cccc([N+](=O)[O-])c1)C(=O)c1ccccc1S2
CN(CCc1ccc2c(c1)CCCC2)C(=O)CCCc1ccccc1
Cc1cccc(NC(=O)Nc2ccc3c(c2)C(C)(C)c2ccccc2S3)c1
CCCCC(NC(=O)OCC1(CC)CCCC1)C(=O)C(=O)Nc1cc[nH]n1
CCCP(=O)(OCC)OC(CC)C(=O)N1CC(C)(C)CSC1=S
COc1cc(-c2ccc3ncc(C(=O)C4CC4)c(Nc4ccc(OCc5cccc(F)c5)c(C)c4)c3c2)cc(Cl)c1O
CC(=O)C1OC(Oc2c(C=Cc3cc(O)c(O)c(O)c3)cc(O)cc2OC(=O)C=Cc2ccc(O)cc2)C(O)C(O)C1O
CCC(C(CC)C(F)(F)F)N(C=O)NCCCN1CCN(c2ccc(C(F)(F)F)cn2)CC1
CCOC(=O)c1sc2c(c1C)N=C(Nc1cc(OC)c(OC)c(OC)c1)CS2
CCCN(Cc1ccc(Cl)nc1)C(=O)c1ccncc1
Cc1ccc(-c2c[nH]c(=O)c3cc(Cl)cnc23)s1
O=C1CN=C(c2ccccc2)c2ccccc2N1CCCN1CCN(Cc2cccc(F)c2F)CC1
CCN(CC)C(=O)c1ccc(NC(=O)Nc2ccc3ccccc3c2)cc1
CN(C)c1ccc(C2CCN(C(=O)CN)CC2)cn1
N#CC(=Cc1ccc(-c2ccc(-c3nc4cc(C(F)(F)F)ccc4[nH]3)s2)s1)C(=O)c1ccc(Br)cc1
CCC(O)C(c1ccccc1)C(C#N)C=CCO
c1ccc(-c2ccc(-c3ccc(NC4=NCCN4)cc3)cc2)cc1
COc1ccc(CNC(C)C(=O)CS)cc1
O=C(COC(=O)Cc1ccc(Cl)cc1)Nc1nc2ccccc2s1
CC(=O)Nc1cccc(Nc2cc(C(=O)O)c3ccc(=O)cc-3[nH]2)c1
Cc1ccc2[nH]c3c(c(C)nn3CC3OC(COP(=O)(O)OP(=O)(O)O)C(O)C3O)c2c1
O=C(c1ccc(-n2cccn2)cc1)N1CCN(Cc2ccc(Cl)c(Cl)c2)CC1
Cc1ccc2nc(C)cc(N=Nc3ccccc3)c2c1
CNc1ccnc(N2CCCC2CNS(C)(=O)=O)n1
CCc1nnc(CC(C#N)C(CN)C(N)=O)o1
CCc1nnc2n1-c1ccc(Cl)cc1C(c1ccccc1)=NC2
CC1(C)OC2C(CO)OC(COP(=O)(NC(Cc3ccccc3)C(=O)OC3C(O)C(n4cnc5c(N)ncnc54)OC3(C)C)Oc3ccccc3)C2O1
COC(=O)c1ccc(C=CC(=O)N2CCc3ccccc32)s1
CCOC(=O)c1cnc2ccc(C)cc2c1Nc1ccc(OC)c(CNC2CC2)c1
CC(C)S(=O)(=O)c1c(ON2CCN(C)CC2)cc(Nc2nn(C)cc2C(N)=O)cc1N1CCCC1
C=CCCCC(NC(COCc1ccccc1)C(=O)CCCc1ccccc1)c1nnnn1Cc1ccc(OC)cc1
COc1cc(OC)cc(C(C)NC(=O)C2(N3CCN(C)CC3)CCCCC2)c1
CN(C)C(CNC(=O)c1cc2cc(Nc3nccc(-c4cc(OCCC5CC5)ccn4)n3)ccc2[nH]1)c1ccccc1
O=C(C(=O)c1cccc(N2CCC(NC3CC3)CC2)n1)c1ccc(ON2CC(F)(F)C2)c(Cl)c1
CCOCC(OCCOC(=O)C(C)C)C1=C(O)C(=O)N(C(=O)c2ccccc2)C1c1ccc(Cl)cc1
CCOC(=O)C1C(=N)Oc2ccc(OCc3ccccc3Cl)cc2C1c1c(C)ncnc1O
CCCCc1ncc(C=NNCc2ccc(-c3ccccc3-c3nn[nH]n3)cc2)n1C(=O)c1ccc(Cl)cc1
CCN(CC)c1ccc(OS(=O)(=O)c2ccc(C)c(C)c2)c(C(=O)c2ccccc2)c1
O=C(NCc1ccccc1)OCCCc1c[nH]cn1
COc1ccc(-c2nc(=O)c3cnn(-c4cccc(F)c4)c3s2)cc1
O=C1C(=Cc2ccncc2)C(=O)N(Cc2ccccc2)C(=O)N1CC=Cc1ccccc1
COc1ccccc1-c1cc(-c2ccccc2)nc2nc(N)nn12
CCCCNC(=O)C(=O)OCC(=O)N1CCN(C(=O)C=Cc2ccccc2)CC1
CC1SC(NC(=O)C2CC(C)(C)N([O])C2(C)C)=NC1=O
CCCNc1n[nH]c2ncc(C(=O)c3cccnc3)cc12
CCCC(C)CN
O=C(CSC(=O)Nc1cccc(F)c1)Nc1ccc2c(c1)OCCO2
Nc1nc(SCCc2ccccn2)nc2c1cnn2C1OC(CO)C(O)C1O
Cn1c(C(=O)N2CCCC2)cc2c(=O)n3c(nc21)CN(C(=O)C1CCN(n2cccn2)CC1)CC3
O=c1oc(-c2ccc(OCCCN3CCCCC3)cc2)nc2ccccc12
CCCC(=O)NC1c2cc(C)ccc2OCC1C
COc1cc(C(=O)OCC(=O)NCC2CCCO2)cc(OC)c1OC
CCOC(=O)C1=C(C)N(c2ccc(C(C)(C)C)cc2)C(=O)C1=Cc1ccc(OCC)cc1
CCCCCn1c(CCNC(=O)c2ccccc2C)nc2ccccc21
CC(=CCCc1occc1O)CCCc1ccoc1
Nc1n[nH]c(SCC(=O)NCCCSc2ccccc2)n1
CC(=O)Cc1ccc(NSc2ccccc2)cc1
CCc1ccc(-n2cccc2-c2cn3nc(NC(=O)N(C)C)sc3n2)cc1
COCC(=O)C1C(CC(=O)N2CCCC2)OC(=O)N1Cc1ccccc1
COc1ccccc1NSc1nnc(CCC(=O)N2CCN(c3cccc(Cl)c3)CC2)o1
O=C(NN=Cc1cccc(O)c1O)c1c[nH]c2ccccc12
Nc1c(N=CN2CCOCC2)c(=O)oc2ccccc12
NC(Cc1ccc(O)cc1)C(=O)N1Cc2ccccc2CC1C(=O)N1CCC2(CCc3ccccc32)CC1
COc1cccc(CNC(=O)c2cc(-c3cccs3)nc3ccccc23)c1
NC(=O)C(NC1CCN(C(Cc2ccccc2)C(=O)NO)C1=O)C1Cc2ccc(C(=O)NCCc3ccccc3)cc2C1
CCC(N)=O
CCC(c1nnnn1Cc1ccco1)N1CCN(Cc2cnn3ccccc23)CC1
Cc1ccc(Cn2c(NCCN3CCOCC3)nc(=O)n(Cc3ccccc3)c2=O)cc1
CCC(C)NC(=O)OCC(F)(F)F
COc1ccc(-c2nn(CC(=O)NCCN3CCOCC3)c(=O)c3ccccc23)cc1
COc1ccc(C2CN(N3CCC(c4ccc(Cl)cc4)CC3)CC2CC2CCCC2)cc1
O=c1c2c(CNCc3ccccc3)csc2ncn1Cc1ccco1
Cc1ccc(-n2cnc(N3CCN(c4ccc(C(C)O)cc4)CC3)n2)cc1
COC(=O)c1c(S(=O)(=O)OC)sc(C(=O)N2CC=C(C)CC2)c1C
COc1ncn2c1CN(C)C(=O)c1cc(Cl)ccc1-2
O=C(COc1ccc2[nH]c(=S)[nH]c2c1)N1CCNCC1
CCOC(=O)C1CC(=O)N(c2ccc(C)cc2)C1
Cc1cc(C#N)ccc1NC(=O)c1cncc(-c2ccc(C#N)cc2)n1
NC(=S)Nc1[nH]c(=S)ncc1Nc1ccccc1Cl
O=C(NC1CCN(C(=O)c2ccccc2Cl)CC1)c1cccs1
C(=Cc1ccc2ccccc2c1)c1ccc(OCCCCCN2CCCCC2)cc1
CN1CNS(=O)(=O)c2cc(C(=O)OCc3ccccc3)ccc21
Cc1nnc(SCCNCC(=O)N(CC(=O)NC2CCCCC2)c2ccc(F)cc2)s1
O=C(O)CC1SC(=O)NC1=O
Cc1ncnc2c1c(-c1cccc(-c3cccc(C(F)(F)F)c3)c1)nn2C1CCC(CO)CC1
CC(C)c1c(Sc2ccccc2)n(COCCOP(=O)(O)O)c(=O)[nH]c1=O
CCC(C(=O)CCl)N(C)Cc1ccccc1
CCCc1c(OCCCCOCCCCN(C)C)ccc(C(C)=O)c1O
CCOC(=O)C1CCN(NSc2ccccc2C(=O)C(=O)CNN2CCCCC2)CC1
ClC12CCC3c4ccccc4CCC3C1CCC2OCc1ccccn1
CCCS(=O)(=O)Nc1ccc(F)c(-c2ccc3nc(N)nc(C)c3c2)c1F
FC(F)(F)c1nnc(-c2ccc(Cl)cc2)o1
CC(NOc1ccc(C(=O)Cc2ccccc2)cc1)OC(=O)c1ccccc1F
O=[N+]([O-])N=C1N(CCCN2CCN(Cc3ccc(Cl)nc3)C2=N[N+](=O)[O-])CCN1Cc1ccc(Cl)nc1
NS(=O)(=O)c1ccc(-n2cnnc2-c2cc(I)c(O)c(I)c2)cc1
COc1ccc(C=CC(=O)OC(=O)CNc2ccc(OC)cc2)cc1
CN(Nc1ccc(C(=O)Nc2ccc(CC(=O)C(=O)C3CCCN(C(=O)C4CCC4)C3)cc2)cc1)C1CC1
Cc1c(C)c2c(c(C)c1OCc1ccccc1)CCC(C)(CN1CCN(Cc3ccccc3)CC1)O2
Cc1cc(C)c(N2C(=O)CCN(c3ccc(S(C)(=O)=O)cc3)C2=S)c(C)c1
O=C1OCC2=Nc3cc4c(cc3C(c3ccc(Cl)c(=O)[nH]3)C12)OCO4
COc1c(C)c2c(c(O)c1CC=C(C)CCC=C(C)CCC(=O)OCc1ccccc1)C(=O)OC2
O=C(C(=O)N1N=C(CNc2ccnc3cc(Cl)ccc23)CC1(Cc1ccccc1)Cc1ccccc1)c1ccccc1
CCCCC(CCCC)Oc1ccc(C2CN(C(=O)O)CC2CCCCCCCC(=O)N2CC(C)NC(C)C2)cc1
Cc1nc(N2CCC(Oc3ccc(C(F)(F)F)cc3)CC2)nc2ccc(NC(=O)CCc3ccc(F)cc3)cc12
Oc1cccc(-c2csc(-c3cc(C(=S)N4CCOCC4)c(O)c(-c4ccccc4)c3)n2)c1
Cc1ccccc1C(C#N)N1CCC2(CCN(C(=N)NO)C2)CC1
Nc1ncncc1-n1nc(-c2ccncc2)c2ccccc21
CCC(C)C(O)C(C)(C)OC(OC)C(CCO)C(OC(C)=O)C(C)C(O)CC(C)(O)OC(=O)c1cc(OC)cc(OC)c1
O=C(CN1C(=O)C(=Cc2ccc(O)c(C(F)(F)F)c2)SC1=Nc1ccccc1)OCc1ccccc1
O=C1C(=Cc2ccccn2)NC(=S)N1CCC1=CCCCC1
Cc1cccc(-c2nc(CC3CN(Cn4cncn4)CCO3)c(C)o2)c1
CCCCc1nnc(SCC(=O)N(CCc2ccccc2)CC2CCCO2)o1
CCC(CC)C(=O)n1nc(NCc2ccc(OC(C)(C)N3CCNCC3)cc2)cc1C
COc1ccc(C2C(N(C)C(=O)SC)C(=O)N2SC)cc1
CN(C)c1ccc(Nc2c3ccccc3nc3ccccc23)cc1
COc1cccc(-c2[nH]c(SCC(=O)O)nc2-c2cccnc2)c1
CC(C)(CO)NCc1coc(-c2ccc(Cl)cc2Cl)n1
CSc1ncc(F)c(C(=O)Nc2c(C(=O)Nc3ccc(N(C)C)cc3)oc3ccccc23)n1
Cc1ccc(-n2c(C)nnc2SCC(=O)NCCc2ccccc2)cc1
CCCC(CC)C(CC)C(C)C
CC12COC(c3nc(-c4ccccc4)c[nH]3)C=C1CCC1C2CCC2(C)C1CCC2n1cnc2ccccc21
COCC(=O)n1ncn(-c2ccc(Cl)cc2Cl)c1=O
O=C(NCc1cnc[nH]1)Nc1ccc(Br)c(F)c1F
CCC(CCC(C)CCCN)CC(C)=O
Cc1ccc2sc(-c3ccccc3)nc2c1
CC(C)=CCCC(C)=CCOc1ccc2ccc(=O)oc2c1
CCc1nnc(C)n1-c1cc(C)c2nc(-c3ccccc3)c(-c3ccccc3)nc2c1
O=C(NN=Cc1ccccc1O)c1ccncc1
Cc1cn(C2CC(COP3(=O)OCOC3OC3OCCC(O)C3O)C(n3cc(-c4ccccc4)nn3)O2)c(=O)[nH]c1=O
CC1(C)CC(=O)C2C(=Nc3ccccc3NC2c2ccc3c(c2)OCO3)C1
O=C(CNN=Cc1ccc(Cl)cc1)SC(=O)CNN=Cc1ccccc1F
O=C1NC(=O)C(c2cccc(F)c2)S1
COc1cc2[nH]cc(C(=O)c3cc(OC)c(OC)c(OC)c3)c2cc1OC
Cc1cc(C)c(C(=O)N(Cc2cccnc2)CC(O)C(Cc2ccccc2)NC(=O)c2cnc3ccccc3n2)o1
CC12C=CC=C1N(Cc1ccc(C#N)cc1)C(=O)CC2
CCN(CC)C(=O)c1c(N)n(-c2ccc(F)cc2)c2nc3ccc(C(F)(F)F)cc3nc12
CSCCC(N)C(=O)NS(=O)(=O)OCC1OC(n2cnc3c(N)nc(C)nc32)C(O)C1O
CCCn1c(=O)c2c3c(cnc2n(CCC)c1=O)C(=O)C1=C(CC2CCC2C1)C3=O
CCN1CCN(c2cc(-c3cccc(C(=O)NCCc4ccccc4)c3)nc3ccnn23)CC1
Cc1ccc(C=NNc2ccc(C(=O)O)cc2)cc1
CS(=O)(=O)N1CC2(CCN(C(=O)C(COCc3ccccc3)NC(=O)C(CO)NC(=O)CN)CC2)c2ccccc21
NC(=O)n1cc(NC(=O)N2CC(N)CC2C(=O)NCc2cc(Cl)cc(C(F)(F)F)c2)c2ccccc21
O=C(O)CC1CCN(S(=O)(=O)c2ccc(CCc3ccccc3)cc2)CC1
COC(=O)C(C)O
N#CC1(NC(O)(C(=O)C2CCCC2)c2ccccc2)CC1
Cc1nc2cc(C)c(CCCOc3ccccc3C(N)=O)c(C)c2o1
O=C(CSCc1ccc(F)cc1)Nc1ccc(N2CCCCC2)cc1
COc1cc2c(c(OC)c1-c1c(O)ccc3cc4c(cc13)OCO4)OCC2
Cc1cc(C)cc(NC(=O)COC(=O)c2cc(=O)[nH]c3ccccc23)c1
NC(=O)c1c(F)ccc(OCC2CCN(c3ccc(F)c(C(F)(F)F)n3)CC2CO)c1F
N#Cc1nn(-c2ccccc2)nc1C(=O)NC1CCCC1
Nc1ccc(Sc2cc(Br)cc(I)c2O)cc1
ON=C1c2ccccc2-c2nc3cc(Cl)ccc3c(NCCN3CCCC3)c21
Cc1c(CNC(=O)c2ccccc2Cl)cccc1NC(=O)CN1C(=O)NC(C)(C)c2ccccc21
C=CC=CCC(=O)Oc1ccc(NCC(=O)Nc2ccc(OC)cc2)cc1
CCCCCN(CCCCC)Cc1cccc2c1[nH]c(=O)c1ccccc12
CNCC(=O)OCCC(=O)Sc1ccc(Br)cc1
c1ccc(OCCCCc2c[nH]nn2)cc1
COc1cccc(C2(O)CCN(C(=O)c3cncc(Br)c3)CC2)c1
NC(=O)c1ccc(OCc2cc(Cl)nc3ccccc23)cc1
CC(C)S(=O)(=O)c1ccc(NC(=O)c2ccccn2)cc1
COCOC(C[N-][N+]#N)C1OC1C(C)C(C)(O)CC(O)C1CCC(C)C(c2ccc(C#CC3OCC(C)C(C)(C)C3O)cc2)N1
COc1ccc(-n2nc(C(=O)NCc3ccc(Br)cc3)c(C)c2-n2cccc2)cc1
Cc1c(CCOc2cc3c(cc2C(C)(C)C(=O)O)OCC3)cnc(N)c1Cl
CC(C)CC(NS(=O)(=O)c1ccc(-c2ccc(C#N)cc2F)cc1)C(=O)O
N=C(N)c1ccc2[nH]c3c4c(c5c(c3c2c1)C(=O)NC5=O)CCCC4
Cc1ncccc1NOc1ccc(C(=O)CC(=O)NCCc2ccccc2)cc1Cl
NC(=O)C1(NC(=O)C(c2ccccc2)c2ccccc2)CCCC1
C=CCN1C(=O)C(=Cc2ccc(C=CC(=O)c3ccc(OC)cc3)cc2)SC1=Nc1ccccc1C
CN(CCCOCCNc1ncccn1)c1ncc(C#N)cn1
O=C(Nc1ccccc1N1CCOCC1)c1cc(=O)[nH]c2ccccc12
COc1ccc(NCCC(=O)C2CCN(N3CC(c4ccccc4)N(C4CCCCC4)C3=O)CC2)cc1
Cc1ccc(-c2nnn3c2N=C(c2ccccc2C)CC3)cc1
CCCCCCCCCCCCCCC(=O)N1CCOCC1
O=C(c1cnc2ccccc2c1Cl)N(Cc1cnc2ccccc2n1)C1CCC(C2CCC(F)(F)CC2)CC1
COc1ccccc1NC(=O)C[S+]([O-])CC(=O)Nc1nccs1
Cn1c(=O)n(Cc2c(F)cccc2F)c(=O)c(=O)n(C2CCCCC2)c1=O
CC1C(c2ccccc2O)OC(N2CCOCC2)C(O)C1OC(=O)c1ccccc1
COc1cc(OC)c(C2CC(=O)CC(=O)C2)c(O)c1C(=O)C=Cc1ccc(C)cc1
O=C(c1cnn2ccc(N3CCCC3c3cncn3Cc3cccc(Cl)c3)nc12)N1CCCCC1
CCC(C(=O)c1cccc(O)c1)c1ccc(O)cc1
CCOc1cc2ncc(C#N)c(Nc3cc(NCc4cccs4)c(C)cc3Cl)c2cc1NC(=O)C=CCN(C)C
Cc1cc(N2CCC(N)C2)nc(N(C)C)n1
Cc1ccc2oc(NC(C(Cl)=Cc3cccs3)=C(C#N)C#N)nc2c1
Cc1nn(C)c(C)c1CNC(=O)c1csc2c1CCCN(Cc1ccc(C(=O)O)cc1)C2
CCCCC(C)Cc1ccc(C#Cc2ccc(ONC(=O)C3CC3)cc2)cc1
CN(C)c1ccc(C(=O)N(c2ccccc2)C2C=CS(=O)(=O)C2)cc1
O=[N+]([O-])c1cc(C2C3=C(CCS3)Oc3[nH]cnc(=S)c32)ccc1Cl
CCCC(CCc1ccc(OC)cc1)CC(C)(C=O)C(C)(N)CC(C)(CC)CC(C)(C)C(O)CC
O=C1CCc2cc(C=CC(=O)N3CCC(N4CCCCC4)CC3)ccc2N1
COc1ccc(S(=O)(=O)NCC2CCC(CNc3nc(C)cc(C)n3)O2)cc1C
CCCCCCCc1cc(=O)c2c(O)cc(OCCOCCOCCCCCC)cc2o1
O=C(C=NO)Nc1ccc(Cl)cc1
COC(=O)CC(CNC(C)=O)c1ccc(C)cc1
COc1cccc2c1CC=C1C=C(C(=O)N3CCOCC3)CC3(Cc4ccccc4C3)C1C2
CC(CCC(F)(F)F)(CCC(F)(F)F)P(=O)(ONC(=NC#N)Nc1ccc(OC(F)(F)F)cc1)OC(F)(F)F
CCOC(=O)C1=C(C)NC(C)=C(C#N)C1c1cccc(C)c1C
CSC(=NO)Nc1ccccc1Oc1cccc(Cl)c1
COc1cc(C=CS(=O)(=O)c2cccc(C(=O)NO)c2)cc(OC)c1OC
N#Cc1cnn(-c2ncnc3ccsc23)c1N
CCc1n[nH]c2c1CCN(C(=O)CCNC(=O)c1ccco1)C2
Cc1ncnc(N2CCOCC2)c1C#Cc1cnnc(NS(=O)(=O)c2c(F)cccc2F)c1
COc1ccc2[nH]c3c(c2c1)C1(CCCCC1)CC3NCCO
CCC(c1ccc(O)cc1)C(CC)c1ccc(O)cc1
CC(C)(C)OC(=O)C1CCN(CN(Cc2ccccc2)Cc2ccccc2I)C1
CCCC(=O)c1cnn(-c2nc(C)c3c(n2)CCCC3)c1C
COC(=O)C1=C(c2ccc3ccccc3c2)CC2CCC1N2C(=O)N1CCN(Cc2ccc3cc(OC)c(OC)cc3n2)CC1
COc1ccc(C=C(NC(=O)C=Cc2ccccc2)C(=O)O)cc1
O=C(CN1C(=O)SC(=Cc2ccccc2)C1=O)Nc1ccccc1
COc1ccc2oc3c4c(cnc3c2c1)CCCC4
CCOc1ccc(NC(=O)Cn2c(=O)n(CCCCC(=O)NCCc3ccc(Cl)cc3)c(=O)c3ccccc32)cc1
COc1ccc(-c2ccc(NC3CCN(c4ccc(C(=O)C(N)=O)cc4[N+](=O)[O-])CC3)c(F)c2)cn1
N=C(N)c1ccc2[nH]cc(C(Cc3ccccc3)c3ccccc3)c2c1
COc1ccc2cc(C(C(=O)NCC3CCCO3)n3cnc(C4CC4)c3)ccc2c1
CCc1noc(C)c1C(=O)C1CCN(NS(=O)(=O)c2ccc(Br)cc2)CC1
Nc1ccc2ncnc(Nc3ccccc3)c2c1
COc1ccc(CCN(CC(=O)ON=C(C)c2ccccc2C)C2CCS(=O)(=O)C2)cc1
CCN(CC)S(=O)(=O)c1ccc(N2CC(c3nc4c(C)cccc4n3C)CC2=O)cc1
Nc1cccc(-c2ccc3nc(N)nc(N)c3c2)c1
CC(C)CC(NO)C(=O)NC(=O)C1CCCN1C(Cc1ccccc1)C(=O)OP(=O)(O)O
CC(C(=O)Nc1sc2c(c1C(N)=O)CCCC2)c1ccccc1
CC(NC(=O)c1cnccn1)c1ccc2c(c1)c(C(F)(F)F)cc(=O)n2CCC(F)(F)F
CC1Cn2c(nnc2-c2cnc3c(c2)OCC(=O)N3)C(=O)N1Cc1cccc(Cl)c1Cl
O=C(CO)Oc1cccc(NCc2oc(-c3cccs3)nc2COc2cccc(C(=O)C(F)(F)F)c2)c1
COc1cc(C=C2C(=O)Nc3ccc(Br)cc32)cc(OC)c1
N#CC1CC(NC(=O)C(N)Cc2ccc(O)cc2)CC1OS(=O)(=O)c1ccc(F)cc1
O=C(Cn1c(CCC(=O)Nc2nccs2)nnc1SNc1ccc(F)c(F)c1)Nc1ccc(OC(F)F)cc1
Cc1cc(S(=O)(=O)N=C(N)NS(=O)(=O)NCc2ccc(Cl)cc2Cl)c(S)c2c1CCC2
CC(C)(C)C(=O)CN1C(=O)N(CCCN2CCC(C(=O)N3CCOCC3)CC2)C(=O)N(c2ccccc2)c2ccccc21
O=c1cc(-c2nc3ccccc3o2)oc2cc(Cl)cc(Cl)c12
O=C(C=Cc1cccc(F)c1F)N1CCN(c2ccc([N+](=O)[O-])cc2)CC1
CC(C)(C)NCC(=O)C1C(=O)NCCN1C(=O)c1ccc(Cl)cc1F
CC(C)(C)OC(=O)NC(Cc1cnc[nH]1)C(=O)NC(Cc1ccccc1)C(=O)NSCC(C(=O)O)C1(O)CC(C(=O)O)C([N+](C)(C)C)C1
CCC(C=O)OC(CCN(CC)S(=O)(=O)c1ccccc1)Nc1cccc(C(F)(F)F)c1
CC1(C)Cc2cc(OCCCc3ccccc3)cc(Cl)c2C1=O
NCc1csc(NC(=O)Nc2ccc(S(N)(=O)=O)cc2)n1
Nc1ncc(Cc2ccc(S(=O)(=O)N3CCCC(F)(F)C3)cc2)c(N)n1
O=C(O)c1cn(-c2ccc(Cl)cc2)c2cc(N3CCOCC3)c(F)cc2c1=O
S=C(NCC1CCC1)Nc1ccc2ccccc2c1
N#Cc1cc(Cl)c(Oc2cc(C(=O)O)c([N+](=O)[O-])cc2S(=O)(=O)Nc2ccc(F)cn2)c(Cl)c1
COc1ccc(OC)c(C(=O)Nc2c3ccccc3nc3ccccc23)c1NCCN(C)C
CSC(=N)Nc1ccc(C(N)=O)cc1
COC(=O)NC(C(=O)NN(CCC(O)(Cc1ccccc1)C(=O)NC1c2ccccc2CC1O)Cc1ccc(-c2cccc(C)c2)cc1)C(C)(C)C
O=C(O)CCCCC=CCC1C([N+](=O)[O-])=CCCCC1O
FC(F)(F)c1cccc(C(=S)NCCc2csc(-c3ccccc3)n2)c1
CCONc1cc(C(=O)CC(=O)Sc2nc(C)cs2)cs1
CCNC(C)=O
CC(C)CCN1C(=O)C(=Cc2ccccc2)SC1=Nc1ccccc1
CC1(C(O)C=CC2CCCCCCCCC2)CC2(CCCCC2)OO1
CCn1nc2c(cc1=O)CN(CC(=O)Nc1ccc(OC)c(Cl)c1)CC2
CC=C(C)C(=O)C(C(C)CC)C(C)(O)CC
Fc1ccc(N=Cc2ccccc2)cc1
Fc1ccc(Oc2ncnc3c2nnn3-c2ccccc2)cc1
CC1(C)CC(=O)c2nc3ccc(Cn4nc(C(C)(C)C)oc4=O)cn3c2C1
CSc1nc2c(-c3ccccc3)c3c(nc2c(=O)n1CCCN1CCOCC1)CCCC3
O=CC(CC1CCOC1)CN(CNCCc1ccsc1)C1CCCCC1
CCCn1cnc2c(c1=O)n(C)c(=O)n2C
COc1cc(Cl)cc(C(=O)Cc2csc(C(=O)NCCCN(C)C)c2Cl)c1NNc1ccc(Cl)cn1
CN1CCN(CCCn2ccc3ccccc32)CC1
Cc1ccc(Oc2nc(C)ccc2C(=NO)N2C(C)CCCC2C=Cc2ccc(F)cc2)cc1
CC1=C(CCC(=O)O)c2ccccc2C1=Cc1ccc([S+](C)[O-])cc1
CCCCCCCc1ccc(OCCn2c(=O)oc3ccccc32)cc1
CN(C)c1nc(NCCNC2CCCCC2)nc(N(C)C)n1
CC(C)CC(NC(=O)C1Cc2ccccc2CN1C(=O)C(N)Cc1ccc(O)cc1)C(=O)O
C=C(CC(C=O)OC)c1ccc(OC)c(OC)c1
N#Cc1ccc(N2CC3CN(c4cnc5ccccc5n4)C3C2)nc1
N=C(N)Nc1nc(-c2ccc3c(c2)CCC3)cs1
C1=CCN2c3ccccc3CCC2c2c(oc3ccccc23)C1
COc1cc(Cl)ccc1Cn1nc(O)c2ccc(C(=O)NCCOP(=O)(O)OP(=O)(O)O)cc2c1=O
CNCc1ccccc1C(=NOC)C(=O)Oc1cc(-c2ccc(OC)cc2)n[nH]1
Cc1ccc(F)cc1NCc1ccc(O)c(O)c1
c1ccc(CCN=C2NCCSS2)cc1
O=c1[nH]c(O)c(-c2cccc3ccccc23)nc1-c1ccccc1-n1ccnc1
O=C(O)c1cnc2oc3ccc(OC(=O)c4ccc[nH]4)cc3c2c1
COC(=O)c1ccc(C(=O)N2c3ccccc3NC(=O)C2C)cc1
CN1Cc2cc(Cl)c(O)cc2C2c3ccccc3CCC21
CN(CC(=O)NCC(=O)NC(=O)c1ccccc1)CC(=O)Nc1ccccc1-c1ccccc1
CCOC(=O)C1=CC(COCCOC(C)=O)CN(Nc2ccc(F)cc2)C1C
N#Cc1cnc2c(F)cccc2c1Nc1ccc(NC(=O)CN2CCOCC2)cc1
Oc1c(CN2CCCC2)cc(Br)c2cccnc12
CCCCN1C(=O)C(CCc2ccncc2)NC(=O)C12CCN(C(C)COc1ccc(CO)cc1)CC2
COc1ccc(C(=O)c2ccccc2)cc1
CCCCCC(O)C=CC1(C)C(=O)CCC1CCCCCCC(=O)O
O=NN1CC2c3[nH]c4c(O)cccc4c3CCN2C(=O)C12CCCC2
COc1cc(C2c3cc4c(cc3C2c2cc(O)c(O)c(O)c2)OCO4)cc(OC)c1O
CN1C(=O)C(=O)NC1=Nc1ccc(CCc2ccc(N3CCN(c4nccn4C)CC3)cc2)cc1
CC(Cc1c[nH]c2ccccc12)NCC(CS)NC(=O)CCNC(=O)C1(C)CCCC1
CC(N)Cc1c[nH]c2ccccc12
O=C(CC1(O)NC(=O)c2ccc(I)cc21)c1ccccc1
Cc1cc(C)n(-c2nc(NN=Cc3ccc(C)o3)nc(N3CCOCC3)n2)n1
NS(=O)(=O)c1ccc(CN2C(=O)N(Cc3ccc4c(c3)OCO4)C(Cc3ccc(O)cc3)C(O)C(O)C2Cc2ccc3c(c2)OCO3)cc1
CC(=O)C(=O)c1ccc(NNc2cc(C(Cl)(Cl)Cl)ccc2[N+](=O)[O-])cc1
Cc1ccc(-c2cc3ccccc3c(=O)n2CCCCN2CCN(CCCN3C(=O)c4cccc5cccc(c45)C3=O)CC2)cc1
Cc1cc2c3c(c1)SCC(=O)N3CCC2
CC(C)CC(N)C(=O)NC(Cc1ccccc1)C(=O)NC(Cc1ccc2ccccc2c1)C(=O)NC(COC(=O)CCCCCC[N+](C)(C)C)C(N)=O
O=S1(=O)N=C(Nc2nc(-c3ccccc3)cs2)c2ccsc21
CC1CCN(S(=O)(=O)c2ccc3ccccc3c2)CC1
CC(OC(=O)c1ccc2c(c1)OCCO2)C(=O)O
S=C=Nc1ccccc1N=Cc1ccc(C=Nc2ccc(Cl)cc2)cc1
CC(C#CCN1CCC(c2cccc(F)c2)CC1)N1CCCC1
CCN(CC)C(=O)C(CCC(=O)O)NC(=O)c1cc2c([nH]c3ccccc32)c(-c2ccccc2O)n1
COc1cc(C=C2COC(OC(C)=O)C2)ccc1OC(C)=O
CCN(CC)CCCCNc1c2c(nc3cc(Cl)ccc13)CCCC2
CN(C)CCNC(=O)c1cc2ccccc2c2nc3c(cc12)OCO3
Cc1cn(C(CNCc2csc(C)n2)N(C)Cc2ccc(C)o2)nn1
N#Cc1cccc(NCc2ccc(F)cc2)c1-c1ccc2c(c1)CN(Cc1ccc(N)cc1)CCO2
CC(=O)c1cccc(NC(=O)N2CCc3cc(S(=O)(=O)N4CCN(c5ccccc5)CC4)ccc32)c1
c1ccc(CSc2c(-c3ccccc3)nc3ccccn23)cc1
c1ccc(-c2ccc(NCc3c[nH]cn3)cc2)cc1
COC(=O)C(C)(OC(C)=O)C(CCCC=O)C(C)(C)C(=O)OC(C)c1ccoc1
CC(C)C(F)(F)F
CCCCn1c(SCC(=O)c2ccc(F)cc2)nc2ccccc2c1=O
CC1(C)N=C(N)N=C(N)N1c1cccc(CSc2ccc(NC(=O)C(F)(F)F)c(Cl)c2)c1
O=[N+]([O-])c1ccc(CSc2nc3ccccc3[nH]2)o1
CCCCN(C)C(CC)c1ccc(OC)cc1
COc1cc(NC(C)CCCNC(=O)C(F)(F)F)c2ncccc2c1
O=C(O)C=Cc1ccc(C=C2N=C(Cc3ccc(NC(=S)Nc4ccccc4)cc3)C(=O)NC2=O)cc1
COc1ccc(N2C(=O)CC(C3CCN(Cc4ccccc4)CC3)C2=O)cc1
CCCC=CCC(CC(O)CCC(=O)O)NC(=O)c1ncccc1O
N=C(Nc1cccc(Cn2ccnc2)c1)c1cccnc1
Cc1cnn(C(=O)N2CC=CC2c2cccc(C(F)(F)F)c2)c1
OC(c1ccncc1)(c1cccnc1)c1ccccc1Cl
CCCc1ccc(C(N)(CC)Cc2ccsc2)c(N)c1OCCCCCCCc1ccncc1
CC1=CC(=O)N(CCCCC[N+](C)(C)C)C1=O
NC(=O)C1(Cc2ccccc2)CCN(Cc2ccccc2O)CC1
CN(C)S(=O)(=O)Nc1ccc(Cc2cnc(N)nc2N)cc1
O=c1cc(-c2ccccc2)oc2ccc(OC3OCCO3)cc12
C=C(C)CCCC(CC)C(C)(CCC(=O)NC(C)(C)C)C(C(C)C(C)CCC)C(C)(C)C(=O)CC
Cc1ccc(-c2nc3ccccc3nc2N2CCN(C)CC2)cc1
Cc1ccc(S(=O)(=O)Nc2cc(Sc3ncnc4c3nc3n4CCCCC3)c(O)c3ccccc23)cc1
O=C1c2ccccc2-c2nnc3cncc(N4CCN(C(=O)Oc5cccc(C(F)(F)F)c5)CC4)c3c21
Clc1ccc2[nH]cc(CCc3nnc4sc(Nc5ccccc5)nn34)c2c1
Cc1noc(C2CCN(CC3CCCN(C(=O)c4ncccc4C)C3)CC2)n1
COc1cccc(C(=O)Nc2ccc(C(=O)O)cc2)c1
COCCNC(=O)CCc1oc2cc3occ(C)c3cc2c1C
COc1c(OC2OC(C)C(O)C(O)C2O)cc2oc(-c3ccc(O)cc3)c(O)c(=O)c2c1OC
CCn1nc(C)cc1C(=O)N(C)CC(=O)Nc1ccccc1OC
Cc1ncc(C#Cc2ccc(-c3cccnc3)nc2)cn1
Cc1ccc(-c2noc(CSc3n[nH]c(-c4ccccc4)n3)n2)cc1
COc1cc(C(=O)Nc2cccc(C(=N)N)c2)ccc1C(=O)Nc1cccc(C(=O)O)c1
CN(C)CCCNC(=O)c1cccc2cc3cccc(NC(=O)CCNCCCCCCCNC(=O)c4ccc5cc6cccc(N)c6nc5c4)c3nc12
Cn1cc(C(=O)N2CCN(c3ccccc3)CC2)c2ccccc21
O=c1cc(N2CCOCC2)nc2n1CCN(C(=S)Nc1ccccc1[N+](=O)[O-])C2
O=C1C(=Cc2cn(CCCCCO)c3ccccc23)CN2c3ccccc3NC(=S)C12
N#Cc1cc(NC(=O)c2ccccc2)cc(-c2nc3ccccc3n2C2CC3CCC2C3)c1
Cc1cccc2sc(NC(=O)C3(O)CC(C)CC(C)(C)C3)nc12
Cc1c(-c2noc(-c3ccc(C(=O)NCc4ccc(F)cc4)cc3)n2)oc2c(CN3CCNCC3)c(O)ccc12
COc1ccc2oc(CNc3nc(C)cc(-c4ccccc4)n3)cc2c1
COc1ccc2ncn(S(=O)(=O)c3ccccc3)c2c1
O=C(c1cnccn1)C1CC2(CCN(Oc3ccccn3)CC2)C1
COc1ccc(C(=O)CC2CCCO2)cc1OS(=O)(=O)c1nnc(NN(C)C)s1
CCN(CC)CCCC(C)NC(=O)CCCCCn1c(S)nc2ccsc2c1=O
O=C(NCCSc1ccccc1)c1ccc(-c2cccs2)cc1
CCOON=C(C(=O)C(C)(C)C(=O)C(=O)Nc1ccc(Cl)c(C(F)(F)F)c1)c1csc(N)n1
COc1cc(-c2ccc(O)c(O)c2)cc2cc3c(=O)cc(N4CCOCC4)oc3cc12
CC(=O)c1cccc(N2CC(COc3ccc(Br)cc3)OC2=O)c1
Cc1c2c(=O)n(-c3ccccc3)ccc2cc(=O)n1CCc1ccccc1
CCCCCCCC(Cc1ccc(ONc2ncc(Br)cn2)cc1)Nc1cc(OC)ccc1C(=O)CCc1ccccc1
COc1ccc(CC(C#N)C(=N)NN(C)C)cc1OC
CCC(Oc1ccc(Cl)cc1Cl)C(=O)N1CCN(c2ccc([N+](=O)[O-])cc2)CC1
CCN(CC)c1ccc(C=C2SC(=S)N(CC(=O)O)C2=O)c(OC)c1
CNCC(=O)CCCCC1(c2ccccc2)NC(=O)N(Cc2nc(-c3ccc(Br)cc3)no2)C1=O
COC(=O)Nc1nc2cc(-c3cccc(OCc4cccc(F)c4)c3)cc(-c3ccccc3)c2[nH]1
CNNC(=O)c1sccc1C(=O)O
CCC(C)C(NC(=O)C(CC(C)C)NC(=O)C(NC(=O)C(CCCN=C(N)N)NC(=O)C(N)CCCCN=C(N)N)C(C)CC)C(=O)NC(Cc1c[nH]c2ccccc12)C(=O)O
CCCCc1ccc2c(c1OC)CCCC2
CN(C)CCCOc1ccc(C(=O)Nc2cnc3c(ccc4ccccc43)c2)cc1NC(=O)c1ccccc1-c1ccccc1
CN(C)NC(O)=CC(=O)Nc1ccc(Cl)cc1
COc1cccc(NC(=O)Cn2c(=O)n(Cc3ccccc3)c(=O)c3c4c(sc32)CN(C(C)=O)CC4)c1
O=CN1CCN(N2CCC3(CC2)CC(C(=O)c2nccs2)CO3)CC1
NS(=O)(=O)c1ccc(N2N=C(C(=O)O)CC2c2cccc3ccccc23)cc1
COc1ccc(OC)c(C=NNc2cc(C(F)(F)F)ccn2)c1
C=C1CC=CC(C)=C1Oc1cc(F)ccc1F
CCCC(NC(C)C(=O)NC(CCCc1cc(C)no1)C(=O)CC)c1ccc(C(=O)O)c(N)n1
Fc1cc(F)cc(-c2noc3c(-c4ccccn4)cnc(NC4CCCC4)c23)c1
COc1cccc2c1ccn2CCC(=O)N1CCN(Cc2ccc(Cl)cc2)CC1
O=C1NC(=O)c2c1c1c3ccccc3[nH]c1c1c2c2cc(O)ccc2n1C1OCCO1
CNc1cc[n+](-c2ccc(CCC(=O)C(=O)c3cc(NC(=O)c4cc(NNCCNC(=N)N)cn4C)cn3C)o2)cc1
O=C(NCc1ccccc1)c1cc(-c2ccc3[nH]ncc3c2)cc(N2CCCCS2(=O)=O)c1
COc1ccc(N2CC(Cc3ccccc3)CN2C)cc1
COc1ccc(-c2ncoc2-c2cc(OC)c(OC)c(OC)c2)cc1
COc1cnc2c(N3CCC(NC(=O)CN4CCCC4)C3)cc(C(C)=O)cc2c1
CCC(=O)Nc1cccc(-c2cn3c(n2)sc2ccccc23)c1
Cc1nc(C(=O)C(C)C)n[nH]1
Cc1cc(O)cc(C(=O)N2CCN(C(COCc3cc(C(F)(F)F)cc(C(F)(F)F)c3)Cc3ccccc3)CCC2=O)c1
O=C(CSc1nc(-c2cccc(F)c2)nc2c1CCCC2)NCc1ccco1
COCCNc1ccc(Oc2nccnc2C2CCN(C(C)=O)CC2)cc1
O=C(NCCN1CCN(CCCNc2ccnc3cc(Cl)ccc23)CC1)c1ccc(Cl)c(Cl)c1
CC(=O)Nc1ccc(Oc2cccc(NC(=O)c3c(C)noc3C)c2)cc1
CCOCC(=O)NCC(=O)n1cnnc1SCC
COC(=O)CCc1c[nH]c2ccc(NS(C)(=O)=O)cc12
c1ccc(-c2ccc(Cn3c(-c4nc(-c5ccc6c(c5)OCCO6)ns4)nc4ccccc43)cc2)cc1
C=S1(=O)OCCCCN1c1cc(-c2ccc(N)nc2)c2ccc(=O)n(-c3c(F)cccc3F)c2n1
O=C(Cc1ccccc1)NNCC(=O)Sc1nccn1-c1cccc(Cl)c1
COc1ccc(C(=NO)c2cccc3ccccc23)cc1OC
CC(Nc1c(O)c(=O)c1=NCc1ccc(F)cc1F)c1ccccc1
CC(=O)OCC1OC(NS(N)(=O)=O)C(OC(C)=O)C(OC(C)=O)C1OC(C)=O
OC1CC(O)C(NCc2ccc(-c3ccccc3)s2)C(O)C1O
COc1ccc(CNc2nc3ccsc3c(=O)n2Cc2ccco2)cc1OC
CCS(=O)(=O)c1ccc2oc(C(=O)NCc3ccccn3)c(C)c2c1
COc1cccc(C2NC(=O)NC=C2c2ccccc2)c1
Cc1onc(-c2ccccc2)c1C(=O)Nc1cscc1-c1ccc(Cl)cc1
COc1ccc2c(c1)nc(SCC(=O)c1ccc(C)cc1)n2CC(=O)SCC(C)C
CCC(=O)NCC1CCCO1
NC(CO)C(=O)NC(CCc1ccccc1)C(=O)O
CCC1CCCN1CNC(=O)c1c(O)c(Cl)cc(Cl)c1OC
CN1CC(C)(CNC(=O)C(Cc2ccccc2)NC(=O)CCCNC(=O)OC(C)(C)C)c2ccccc21
CONc1cc(C)c(C(=O)C(C)=O)cc1N
CC1(C)C=C(n2ccccc2=O)c2cc(C(=O)OCCN3CCCCC3)ccc2O1
Fc1ccc(-c2noc(CSc3nnc(-c4ccccc4)o3)n2)cc1
Cn1c(Cn2ccnc2)cc2cc([N+](=O)[O-])ccc21
CCOP(=O)(OCC)C(CCOc1ccccc1)P(=O)(OCC)OCC
O=C(NCCc1ccccc1)Nc1ccccc1Br
COc1cc(OC)c(OC)cc1C=CC(=O)c1ccccc1OC
CCCN(CCC)c1ccc(NC(=O)CN(CCN(C)C)S(=O)(=O)c2ccc3c(c2)OCCO3)cc1
O=c1c2c([nH]n1-c1ccc(Cl)c(Cl)c1)CCCC2
COC(=O)C1C(CC(C)C)CCN1C(=O)C(NC(=O)N1CCCCC1)C(C)C
Cc1cc(C)nc(-n2cc(C(=O)O)nc2N)n1
N=c1snc(Nc2ccc(Cl)cc2)n1N=Cc1ccc2c(c1)no[n+]2[O-]
N=c1c(C(=O)NCCc2ccccc2)cc2c(=O)n3ccccc3nc2n1CC1CCCO1
C=CCN1CC(=O)N2C(Cc3ccc(O)cc3)C(=O)N(Cc3c(Br)[nH]c4ccccc34)CC2N1C(=O)C(N)c1ccccc1
O=S(=O)(Cc1ccccc1)N1CCn2cc(Cn3c(-c4cccnc4)nc4cccnc43)nc2C1
CN(C)c1ccc(C=Cc2cccc(C(F)(F)F)c2S(=O)(=O)NC(=O)C2CC2)cc1
Cc1cccc(NC(=O)C2Cc3c(-c4cccnc4)ccnc3O2)c1
OCCN(CCOc1cccc2ccccc12)CCSCCN1CCC2(CC1)OCCO2
Cc1ccc(S(=O)(=O)c2ccc(F)cc2)cc1
CCCCC(C)(C)CCCC(NCC)NC(=O)c1cnn(C)c1
COc1ccc(C=CC2CC(=O)NC(=O)C2)cc1
COc1ccc(NC(=S)N2CCN(c3nc4ccccc4s3)CC2)c(OC)c1
COc1ccc(C(=O)Nc2nc(-c3ccccc3)nc(-n3cc(-c4ccccc4)nn3)n2)cc1
COC(=O)C12Cc3ccccc3C1N(Cc1ccccc1)C(=O)c1cccnc12
CCCc1cc(C#N)cc(OOCC)c1O
CCNc1nc(C)ccc1OP(=S)(OCC)OOc1ccc(C(C(=O)CC)c2ccccc2)cc1
N#Cc1c(N)nc(Nc2ccccc2)c(C#N)c1N1CCCCC1
c1ccc2sc(-c3csc(-c4ccncc4)n3)cc2c1
CN(N=Cc1c(O)ccc2ccccc12)c1ccc(F)c(Cl)c1
COC(=O)c1ccc(N2CCC(N3C(=O)OC(=Cc4coc5ccccc45)C3=O)CC2)c(C(=O)O)c1
COC(=O)C1c2ccccc2C2CC1C2(C)C
CCOC(=O)C#CC(C)C(=O)N1CCN(C(=O)OC)CC1
O=C(NC12CC3CC(CC(C3)C1)C2)c1cc(=O)c2cc(F)ccc2o1
Cc1ccc(S(=O)(=O)NOCCOC(C=O)C(N)C(CO)CC(Cc2ccccc2)C(O)CCC(C)C)cc1
CCOC(=O)CCCCC(NC(=O)C=Cc1cnc2ccccc2c1)C(=O)OCC
COc1cc(C=C2C(=O)N(c3nc(C)cc(C)n3)N=C2C)ccc1OCc1ccccc1
CCCCc1cc(=O)oc2c3c(c4c(c12)OC(C)C=C4)OC(C)CC3=O
CC(C)C1C(=O)NC(CO)Cc2cn(C)c3cccc1c23
CNCCC(CCc1ccc(ON2CCOCC2)cc1)c1cccc(Cl)c1
Cc1ccc2c(CC(=O)O)c(C)n(CC(O)COc3ccc(Br)c(C)c3)c2c1
Clc1ccc2nc3cnn(CC4CC4)c3nc2c1
CCCCC(C(N)=O)c1c(C(=O)NC(Cc2ccc3ccccc3c2)C(=O)O)[nH]c2cc(C#N)ccc12
COc1cc2c(ccc3c4c(c(O)c(OC)c32)CN(Cc2ccccc2)CC4)cc1O
O=C(Nc1ccc(Oc2ccccc2)cc1)c1nnc(Nc2ccccc2C(=O)O)o1
CC(=O)NCc1ccc(C(=O)NC2CC2)cc1
COc1cc2ncc(C#N)c(Nc3ccc(Sc4ncc[nH]4)c(-c4ccccc4)c3)c2cc1OC
NCC(=O)NCCOc1ccccc1[N+](=O)[O-]
N#Cc1cc([N+](=O)[O-])ccc1Nc1ccc([N+](=O)[O-])cc1
NS(=O)(=O)c1cccc(NC(=O)CSc2nc(=O)c3ccccc3[nH]2)c1
C=CCNN=Cc1ccc(O)c(OC(=O)CC)c1
Nc1ccccc1C(=O)NN=Cc1cccc(Cl)c1Cl
Cc1c(C(=O)NCCc2ccccc2)sc2nc3n(c(=O)c12)CCC3
O=[N+]([O-])c1ccccc1
Cc1cc(C(=O)C2CCN(c3ccc(C#N)cn3)CC2)cc(C)c1ONCC(F)(F)C(F)F
Cc1nc(Sc2cc(F)c(F)c(F)c2)sc1C(=O)c1ccn(C)c1
COc1cc(Cl)c(Cl)cc1C(=O)NC(=S)NCC1CCCN1CCO
CCn1cc(C(=O)O)c(=O)c2cc(F)c(N3CCN(CCO)CC3)cc21
CCS(=O)(=O)N1Cc2ccccc2CC1C(=O)Nc1cc(C)cc(C)c1
CN(CC1CNCCCN1)C(=O)C1Cc2ccc(N)cc2CN1
CCn1cc(C(=O)O)c(=O)c2cc(F)c(N3CCNC(=NC)S3)nc21
Cc1cccc2sc(N)nc12
C=CC(C)c1c(O)cc2oc3ccc(O)cc3c(=O)c2c1O
COc1ccc(C=CC(=O)O)cc1
Cc1c(C)n(C)c2ccc(NS(C)(=O)=O)cc12
CC(C)C1CCC2(CO)CCC3(C)C(CCC4C5(C)Cc6nonc6C(C)(CO)C5CCC43C)C12
N#Cc1ccccc1C(=O)NN=C(NCCN(CCN(CCNc1ccnc2cc(Cl)ccc12)CCN1CCOCC1)C(=O)C(N)CCCN)C(=O)Cl
CC(=O)Nc1ccc(OCCCCCCCNc2c3c(nc4ccccc24)CCCC3)cc1
COC(=O)CCSCc1cccc2ccccc12
CC(C)c1ccc(CNC(=O)C2CCN(c3ncccn3)CC2)cc1
CC(CO)CCCNC(=O)C1CN(S(=O)(=O)c2ccc(Cl)cc2)c2c(Oc3ccccc3)cc(F)cc21
CCCC(NC(Cc1ccc(O)cc1)C(=O)OCCC1CCCCC1)C(=O)CC(=O)NO
COc1cccc(CNOc2ccc(C(=O)CC3CCN(c4ccncc4)C3)cc2)c1
CCOC(=O)C1=C(COC(C)=O)NC(=O)NC1C
CS(=O)(=O)C(=Cc1cc(F)cc(Br)c1)CN
CCc1nnc(SCC(=O)NCc2cccs2)s1
CCN(CC)c1nc(I)c(C(=O)O)c(Nc2ccc(F)cc2)n1
Cc1c(C(=O)NCC(=O)N2CCN(c3ccc(F)cc3)CC2)nc2ccccn12
COc1ccc(CNCCNc2cccc(-c3cccc(C#N)c3)c2)cc1OC
N#Cc1c(N)c(C#N)c(=S)n(CC(N)=O)c1-c1ccccc1
Cc1cc(NCC(=O)Sc2nnc(-c3ccco3)n2N)no1
NC(Cc1ccccc1)C(=O)N1C(=O)CC2(CCCC2)C1=O
O=C(O)C(O)=CC(=O)c1ccn(Cc2ccc(F)cc2)c1
Nc1ccn(C2OC(CO)C(O)C2O)c(=O)n1
CN(CCCOc1ccccc1)C(=O)c1ccc(-c2cc3c(Nc4ccc(OCc5cccc(F)c5)c(Cl)c4)ncnn3c2)cc1
COOc1ccc(C(Nc2ccc(N(C)CC(=O)Nc3ccc(Cl)cc3)cc2)C(=O)C(C)C)cc1
O=S(=O)(Cc1ccc(CCNCC(O)c2cccnc2)cc1)c1nc(-c2ccccc2Cl)c(-c2ccc(Cl)cc2)[nH]1
O=C(c1nc(C2CC2)cnc1Nc1ccc(Br)cc1F)C1CC(O)CC(c2ccncc2NNCC2CC2(F)F)C1
C=CC(C)(CC)C(O)C(C)C(CCC=O)(CCCC)CC(C)OCC(=O)SCCC(C)C
CC(=NNC(=O)CCc1nc(-c2ccccc2)no1)c1ccc(Br)cc1
O=c1c(Oc2ccc(Br)cc2)c(Oc2ccc(OCCN3CCCC3)cc2)cnn1-c1ccc2c(c1)OCCO2
CCOC(=O)CCCc1ccc(OCCn2cc(C(=O)C(F)F)c3ccccc32)cc1
CCCCCC(=O)ON=c1c2ccccc2[nH]c2ccccc12
CCOC(=O)C(C#N)=Cc1ccc(C(Cc2ccc(F)cc2)c2cccc(O)c2)o1
COC1CCN(Cc2cc3c4c5c(C)c(O)c3c(O)c2NC(=O)C(C)=CC=CC(C)C(O)C(C)C(O)C(C)C(OC(C)=O)C(C)C(OC)C=COC(C)(O5)C4=O)CC1
OCc1ccccc1
Cc1ccc(C)c2oc(Cn3ncc4c(N)nc(C5CC5)nc43)cc12
CC1CN1c1ccc2ccc(=O)n(CCN3CCC(O)(CO)CC3)c2n1
Clc1ccc(-c2nccc3cc4c(cc23)OCO4)cc1
CCOc1ccc(C2=NC(=O)OC(c3ccccc3)C2)cc1
O=S(=O)(Cc1ccccc1)NC1CCCCC1
COc1cc(C=CC(=O)c2ccccc2)cc(S(=O)(=O)N2CCOCC2)c1OC
CC(=O)S(=O)(=O)c1ccc(NN2CCN(CCC(=O)Nc3ccccc3F)CC2)cc1
C=CNC(=O)c1c(O)[nH]c2ccccc2c1=O
Cc1cccc(Oc2ccc(C3=NCCN3C(=O)c3cccs3)cc2)c1
CCCn1c(SCc2c(C)noc2C)nc2cc(C(=O)NCC(C)C)ccc21
Cc1cc(OC(C(=O)COc2ccc(Cl)cc2Cl)C(=O)c2ccc(Cl)cc2)cc(C)c1C
CCCCNCCC(=O)OCC1CCCCO1
O=C(COc1ccc(Oc2ncc(Cl)cc2Cl)c(Cl)c1)NCC1CC1
COc1cc(C(=O)O)c2oc3ccc(O)c(C)c3c2c1
CCCCc1nnn(CCCC)c1C(=O)O
COc1cc(-c2nc(CCN(CC(N)=O)C3CCS(=O)(=O)C3)c(C)o2)cc(OC)c1OC
Cc1cc(OC(C)C(=O)Nc2ccccc2)c2c(C)c(C)c(=O)oc2c1
CCC(=O)NCCCCCCNCC(=O)CCCn1cc(-c2nc(C)no2)c(-c2ccccc2)n1
CCCCN(C)C(=O)C1CCCN(C(=O)Cn2nc3c(cnn3C)c2C)C1
COc1ccc(-c2cn3c(-c4ccco4)cnc3s2)cc1
Cc1cc(NCc2cccnc2)n2nc(C)c(-c3ccc(Cl)cc3)c2n1
CCc1cc(NCc2cnc3ccccc3c2)c(=O)[nH]c1C
Clc1ccc2c(c1)SC(c1ccccc1)C(c1nnc(-c3ccccc3)o1)O2
O=C(O)c1ccc(CN2CCC(c3nc4ccccc4n3Cc3ccc(F)cc3)CC2)cc1
CC(Nc1ccc(F)cc1)C(=O)C(=O)C(=O)C(=O)c1ccc(C(=O)c2ccc(ONc3ccc(-c4ccccc4)cc3)cc2)cc1
CCOc1ccc2c(c1)c(OCC)c(CC(=O)OC)c1nnc(C)n12
COc1ccc(NC(=O)Cn2cc(C3CCCCN3CC3CCCCC3)c3ccccc32)c(OC)c1
COC(=O)c1[nH]c2ccc(-c3ccccc3)cc2c1C(=O)OC
O=C1C(=NO)c2ccccc2N1Cc1cccc(C(F)(F)F)c1
CCCCCCCNc1ccc(S(=O)(=O)c2cc(N3C(=O)CCC3=O)ccc2OCCCCCCCCCC(=N)N)cc1
COc1cc(OC)cc(-c2noc(-c3ccccc3)c2-c2cccc(-c3ccccc3)c2)c1
NS(=O)(=O)c1ccc(-n2nc(C(F)(F)F)cc2-c2ccc(N=Nc3ccccc3)cc2)cc1
CN1CCN(C2(c3ccccc3)C(=O)NC(=O)NC2=O)CC1
Cn1nc(C2CCC2)c(Cn2cncn2)c1N1CCN(c2ccccc2)CC1
O=C(O)CN1C(=O)C(=Cc2ccc(N(Cc3ccccc3)S(=O)(=O)c3ccccc3)cc2)SC1=S
CCN(CC)CCNC(=O)c1ccc(NCCCNc2ccnc3cc(Cl)ccc23)c2ccsc12
COc1cc(OC)cc(C2c3[nH]c4ccccc4c3CCN2CC(=O)NCc2ccccn2)c1
COc1cc2ncnc(Oc3ccc(NC(=O)Nc4ccnc5ccccc45)cc3)c2cc1OC
Clc1cc(Cl)c2ncnc(NCCCCN3CCN(c4cccc(Cl)c4Cl)CC3)c2c1
N=C(N)NCCCC(NC(=O)C(c1ccccc1)c1cccc(F)c1)C(=O)NC(Cc1c[nH]c2ccccc12)C(N)=O
CN(Cc1ccccc1)Cc1cc(Oc2ccc3ccccc3c2)ccc1O
Cc1cc(O)c(C(=O)C=Cc2cccc(C(F)(F)F)c2)c(=O)o1
O=C(O)c1ccc(Nc2ccc(Oc3ccc(C4(c5ccccc5)NC(=S)NC4=O)cc3)cc2)cc1
CCN1C(c2ccccc2)=Cc2cc(O)ccc2C1c1ccc(OC)cc1
COc1ccc(CC(=O)NCC2CCCO2)cc1OC
COc1ccc2c3c1OC1CC(O)C=CC31CCN(CCNC(O)=CS(=O)(=O)c1ccccc1)C2
COc1ccccc1CNCC1(O)CCN(CC2CCCCC2)CC1(C)C
c1cc(-c2nn3c(-c4ccncc4)nnc3s2)ccn1
COCCN(C(=O)N1CCOCC1)c1ccccc1F
CC(C)(C)c1ccc(-c2nn(-c3ccncc3)cc2-c2ccc(S(C)(=O)=O)cc2)cc1
CN1CC=C(c2cn(C(=O)N(C)Cc3cccc(Cl)c3)c3ccccc23)CC1
Cc1ccc(-c2nc(S)[nH]c(=O)c2-c2cc(Cl)c(O)c(Cl)c2)cc1
Cn1cc(NNCCC(=N)N)cc1C(=O)Nc1cc(C(=O)C(=O)c2cc(-c3ccc(C(C)(C)C)nc3)cn2C)n(C)c1
CCOc1cc(NCC(=O)NC2CCCCC2)ccc1OC(=O)c1snc(C(N)=O)c1N
CCC(O)CC(O)(C#Cc1ccccn1)CCC(CC(C)C)C(CC)CC
NS(=O)(=O)c1ccc(-n2nc3ccc(Nc4ccc5ncsc5c4)cc3n2)cc1
Cn1ncc2cc3c(nc21)oc1ccccc13
CC1(NC(=O)C(C)(C)c2ccc3c(N4CCC(N5CCCC5)C4)ccnc3c2)CC(O)(C2CC2)C1
CCOc1ccccc1C(=O)OC(C)C=Cc1ccco1
CC1(c2ccccc2S(C)(=O)=O)NC(=O)N(CC(=O)Nc2ccc(Br)cc2)C1=O
CC(C)(C)c1n[nH]c2c1C(c1ccc(Cl)cc1)N(c1ccc(Cl)c(Cl)c1)C2=O
Cc1c(C(=O)N2CCN(C3CCC(O)(C(F)(F)F)CC3)CC2)sc2ccccc12
C=CCCCNC(=O)CN1CC(c2ccc3c(c2)OCO3)C(C(=O)O)C1c1ccc(OC)cc1
COc1ccc(Cn2ccc3ccc(C=CC(=O)NO)cc32)cc1
COc1cc2c(Oc3ccc(NC(=O)c4nn(-c5cccc(F)c5F)c5ccccc5c4=O)cc3F)ccnc2cc1OCCCN1CCN(C)CC1
Oc1c(Br)cc(C=NNC(=S)Nc2cc(Cl)c(Cl)cc2Cl)c(O)c1Br
CC(Nc1ncnc2c1ncn2C1OC(C(=O)NC(CN(C)C)c2ccccc2)C(O)C1O)C(O)C(N)=O
CCCOc1ccc(C(C)(O)C2CC2)cc1-c1ccnc2c(C(=O)c3cccs3)cnn12
Clc1cccc(N2CCCC3(CN(Cc4cccs4)CCO3)C2)c1
CCNc1nc(Nc2ccc(C(=O)OC)cc2OC)ncc1C(=O)OC
CN(C)CCN(C)c1nccc2sc3c(=O)[nH]ccc3c12
Cc1cccc(NS(=O)(=O)c2ccc(F)c(C(=O)O)c2)c1C
COc1ccc(C2Sc3ccccc3N(CCOC(=O)Cc3ccccc3)C(=O)C2OC(C)=O)cc1
Cc1ccc(C(=O)C(=NNCCCc2c(N)[nH]c(N)nc2=O)c2ccccc2F)o1
N#Cc1cc(Br)ccc1NC(=S)Nc1cccc(Br)c1
COc1ccccc1CNCC(=O)OCC(=O)NC1CCS(=O)(=O)C1
CCN(C1=C(Br)C(=O)N(C)C1=O)n1c(=O)ccc2ccccc21
N#CC1CCCN1CC(=O)NCCn1nnc(-c2ccc(F)cc2)n1
COc1ccc(N2CCN(C(C)=O)CC2)cc1NC(=O)c1cccc2oc(C(=O)N3CCCCC3)cc12
Cc1cc(C)c(NC(=O)C(C#N)=Cc2cccnc2)c(C)c1
CCOn1cc(C(=O)Cc2cnc(-c3ccccc3Br)s2)cn1
CC#CC(C(=O)Nc1cccc(C=Cc2ccc3cccnc3c2)c1)c1ccc(C)cc1
CCCCc1cc2c(cc1OS(N)(=O)=O)CCC1C2CCC2(C)C(CCC(=O)N(C)C)CCC12
Cc1ccc(S(=O)(=O)N2C(=O)CCC2CC(=O)NCc2ccccc2CN(C)C)cc1
CC(CCF)Nc1ccc(F)c(C(N=C(N)O)C(=O)c2nc(C3CC3)ccc2Nc2cncnc2)c1
COc1ccc(-c2oc3ccc(OC)cc3c2C=Cc2ccccc2)cc1
COc1cc(OC)cc(C2CCCN2CC(=O)NS(=O)(=O)c2ccc(C)cc2)c1
O=C(COC(=O)c1cc(O)oc1C(=O)c1c(O)cccc1C(=O)O)Nc1ccc(Cl)cc1Cl
C=CCc1ccc[n+](CC=CCc2ccc[n+](CC=CC[n+]3cccc(CC=C)c3)c2)c1
O=C1NC(=O)C(=Cc2ccc(-c3cc4ccc(C(=O)N5CCCCC5)cc4[nH]3)o2)N1
COc1cc(NC(=O)C2CCCN(S(=O)(=O)c3c[nH]cn3)C2)c(OC)cc1Cl
Nc1cccc(C(=O)NC(=Cc2c(C(=O)O)[nH]c3cc(Cl)cc(Cl)c23)C(=O)O)c1
Cc1c(NC(=O)N(Cc2ccccc2)c2ccc(F)cc2)c(=O)n(-c2ccccc2)n1C
Cc1nc(C)c(C2CCCCC2)o1
CN1CCC(N(C)c2nc(-c3ccccc3)c(C(N)=O)s2)CC1
COc1ccc(Cn2c(Sc3ccccc3)c(CC(=O)O)c(N3CCOCC3)nc2=S)cc1
COc1ccc(CN(C)C(=O)C(C)N(C)CC(=O)N2CCOc3ccccc32)cc1
COc1cccc(Oc2c(NCCCc3ccccc3)c(=O)oc3ccccc23)c1
Cc1cccc(C)c1N(C)S(=O)(=O)c1ccc2c(c1)n(C)c(=O)c(=O)n2C
Oc1cc(-c2ccc(NCCCN3CCCC3)c(F)c2)cc2cccnc12
COCCNN=Cc1cn(C2=NC(=O)C(=Cc3ccc(Br)cc3)S2)c(=O)[nH]c1=O
CCC(c1nnnn1C1CCC(CC(=O)N2CCc3ccccc32)CC1)N1CCCCC1
CN(CCCCCCCOc1ccc2c(c1)OCC(=O)N2CCCN1CCCC1=O)Cc1cccc(Cl)c1
CC(C)Cn1cnc2c(c1=O)c1nc3ccccc3nc1n2C
O=C(NN1CCN(c2ccccc2Cl)CC1)c1ccco1
CCCCP(=O)(CCCC)OCSC1=CC(=O)c2ccccc2C1=O
O=C(c1ccc([N+](=O)[O-])cc1-c1ccc([N+](=O)[O-])cc1)S(=O)(=O)c1ccc(NNc2ncccn2)cc1
NCCC(Cc1ccc(-c2ccccc2)cc1)C(=O)O
CC(CON)C(C)(C)O
Cc1c(C)n(Cc2ccc(-c3ccccc3C(=O)O)cc2)c2ccc(C(=O)NC(C)c3cccc(Cl)c3)cc12
CCCCCCC(=O)N(NCCCOC(C)CCCC(C)CCC)C(=O)CCCCCCCCC(C)O
C=CCC(O)C(C)(CC(C)CCOOCCC)OOCC
COc1ccc(N2CCN(C(=O)C(CCN3C4CCC3CC(n3c(C)nc5ccccc53)C4)NS(=O)(=O)c3ccc(OC)cc3)CC2)cc1
COc1nc2ccc(C)cc2cc1C=Cc1cccnc1
CN(C)CCCNC(=O)c1cc(NC(=O)Nc2ccc(-c3ccnc4[nH]nc(N)c34)cc2)cc(N)c1O
CS(=O)(=O)N(Cc1ccc(CN2CCN(c3cccc(Cl)c3)CC2)cc1)CC1CCC(=O)N1Cc1ccccc1
O=C(Nc1ccc(Cl)c(C(F)(F)F)c1)N1CCN(C(c2ccccc2)c2ccccc2)CC1
COc1cccc(C(=O)Nc2nc3c(c(-c4ccccc4)n2)C(=O)CC(C)(C)C3)c1OC
O=C(O)CCC(NC(=O)c1cc(O)c(O)c(O)c1)C(=O)NC1CCCCC1C(=O)NC(Cc1c[nH]c2ccccc12)C(=O)O
CCCC(C)(O)c1ccccc1.N
O=C1CC2(CCCCC2)Oc2ccc(-c3ccc(OCC4CCNCC4)cc3)cc21
O=C1Cc2cc(Br)ccc2CN1c1ccccc1
CCCC(C)(OC(C)=O)C(C(C)=O)C(OC(C)=O)C(O)C(CCC(OC(C)=O)C(C)C)c1ccccc1
O=C(NCCC(c1ccccc1)c1ccccc1)c1ccc2ccccc2c1
CCC(Cc1ccc2ccccc2c1)NCC(O)c1ccc(O)c(CO)c1
CCCCC(C)CC(=O)O
Cc1c(C(=O)NOCc2cccc(C(F)(F)F)c2)ccnc1Cl
CN(CC(=O)Nc1ccccc1Cl)C(=O)c1ccc(Oc2ccccc2)cc1
Cc1ccc(-c2c(Sc3cc(F)cc(F)c3)c3cc(Cl)ccc3n2CC(=O)N2CC3CCC2CC3)cc1
O=c1c2ccccc2oc2c1cc(Br)n2-c1ccc(Cl)cc1
O=C1c2cc3c(cc2OCN1CCn1ccnc1)C(=O)N1CCCC1O3
COc1cc(C(=O)c2ccc3n2CCC3C(=O)O)cc(OC)c1OC
CCCCc1ccc(C=CC(=O)NCc2cn(CC(=O)N3CCCC3)nn2)c2ccccc12
Cc1ccc(S(=O)(=O)N2CCN(C(=O)c3ccc(C(C)(C)C)cc3)CC2)cc1
C=CC(=O)OCCCC=C(C)CCC=C(C)OC(=O)N(C(C)C)C(C)C
O=C(COS(=O)(=O)c1ccc(C(=O)N2CCOCC2)cc1)NCc1ccccc1Cl
CCN(CC)c1ccc2c(C(F)(F)F)cc(=O)oc2c1C
COC(=O)C1(C)CCCC2(C)c3cc(OCOC(=O)c4ccccc4)c(CC=C(C)C)cc3CCC12
Cc1ccc(S(=O)(=O)N=C(N=O)SCc2ccc(Cl)cc2)cc1
CC1(C)C=Cc2c(C3C(=O)Oc4cc(O)ccc4C3O)cc3cc(O)cc(O)c3c2O1
O=C(CCCn1c(=O)c2ccccc2n(Cc2ccc(Cl)c(Cl)c2)c1=O)NCCc1ccc(Cl)cc1
CCC(CO)CC(CC)C(CCCl)NCCCCCCCCCc1ccccc1
CC(=O)Nc1ccc(C(C)=NN2C(=O)C(C)(C)c3ccccc32)cc1
O=C(CSc1cc(Cl)nc2ccc(Cl)cc12)NC(=O)NC1CCCCC1
Cc1coc2c(C)c3oc(=O)c(CC(=O)N4CCC(Cc5cc(F)ccc5NC(=O)c5ccno5)CC4)c(C)c3cc12
COCC(=O)NCC(=O)N(Cc1ccccc1)C(=O)C=Cc1ccc(OC)c(O)c1
COc1ccc(-n2nc(C)cc2C(C)C)cc1NC(=O)Cc1cccs1
C=CCN(c1ccccc1)C1CCN(CC2(c3ccccc3)CCC(CNC(=O)c3ccccc3)CC2)CC1
NSCC(CC(CC(N)=O)C(CCC(=O)O)C(N)=O)C(=O)NC=O
COc1ccc(C)cc1Nc1cccc2c(=O)n(CC(=O)NCc3ccccc3)ccc12
C#CC1CCCC(CC(=O)CCC2CCNCC2)N1C#N
COc1cc(OC)nc(NC(=O)N2CCOC(=O)C2)n1
CC(NC(=O)NC1(C)COC1)c1cccs1
COc1ccc2c(c1)N(CCC1CCCCN1C)c1ccccc1S2
COc1cc(OC)c([N+](=O)[O-])cc1NCCCCCCNc1c2c(nc3cc(Cl)ccc13)CCCC2
Nc1ccc(-c2cccnc2-c2ccc(C(=O)Nc3ccc(F)cc3F)cc2)nc1
CC(C)CCC1=NOC(C(=O)N2CCOCC2)C1
O=S(=O)(c1ccc2c(c1)OCCO2)N1CCCCC1
COCc1cc(OC)c2ccc3cc(OC)c(OC)cc3c2c1-c1cc(OC)c(OC)c(OC)c1
COCc1ccc(C(=O)N(C(=O)c2ccccc2)c2ccccc2[N+](=O)[O-])o1
CCN1Cc2ccccc2Oc2ccccc2S1(=O)=O
O=C(CC1CC=CC1)NCc1ccc(Cl)c(Cl)c1
OCCN1CCC2c3cc(O)ccc3CCC21
CCc1ccc(C2CC(=O)c3cnc(N4CCC(O)CC4)nc3C2)cc1
O=C(c1ccc2ccccc2c1)N1CCc2cc(I)cc(I)c2C1
CC(C)CC(CCCN(CCCc1ccc(F)cc1)C(=O)c1ccc(N(C)C)cc1)C(=O)N1Cc2ccccc2CC1C(N)=O
C=CC(=O)OC(CC)OC(=O)Nc1ccccc1
CCN(Cc1cc([N+](=O)[O-])cc([N+](=O)[O-])c1)Cc1cc(=O)c2c(C)c(C)sc2[nH]1
O=c1[nH]c2cc(C#CC3CC3)c(NC3CCOC3)nc2n1C1CC1
CCCC(CC)(CCC)C(=O)Nc1ccc2ccn(Cc3ccc(C#N)cc3)c2c1
CCCCN(CCC(=O)C(C)(OC(=O)C1CCC1)C(C)=O)C(=O)CC
Cc1cc(Nc2cc(-c3cccs3)nc(SCC(=O)C(C)(C)C)n2)nc(C)n1
Clc1ccccc1Nc1nc2c(-c3nc[nH]n3)cccc2c2cnccc12
O=C=NCCCCCCc1ccccc1
CCCCCCn1cnc(N)c2ncnc1-2
Cc1cc(C)cc(Nc2nc(Nc3ccccc3)cc(N3CCCCC3)n2)c1
O=c1[nH]c(=O)n(C2CC(O)C(CO)O2)nc1-c1ccccc1
C=CC(=O)OC(C)C(CC(C)C=CCC(C)=CC(F)CC(C)COC(=O)Nc1ccncc1)C(C)C
CC(=O)NC(Cc1nc2ccccc2[nH]1)C(=O)NC(Cc1ccccc1)C(=O)NCCc1c[nH]c2ccccc12
NCCC(NC(=O)c1cccnc1)C(=O)Oc1ccc([N+](=O)[O-])cc1
O=C(CCl)NC(=O)CCl
CCCCCCOC(CC)c1nc(C)no1
CC(C)CN1CC(=O)NC(Cc2ccccc2)C(=O)NC(Cc2cccc(I)c2)C(=O)NC(C)C(=O)NCC(=O)NCC(=O)N1
COc1ccc(NS(=O)(=O)c2ccc3c(c2)CCN3C(C)=O)cc1
CC(Cc1ccccc1)c1ccc(F)cc1
O=C(CC(Cn1nnc2ccccc21)Nc1nc(-c2ccc(C(F)(F)F)cc2)cs1)NCc1ccco1
COc1ccc(CC2=NC3(CCCC3)C(=O)N2Cc2ccc(Br)cc2)cc1
CC(=O)Nc1ccccc1OC(C)=O
Cc1ccc(-c2cc(C(F)(F)F)nc(N3CNC3=S)n2)cc1
COc1ccccc1Nc1ncnc2[nH]c(Br)nc12
CC(C)N1CCC(c2n[nH]c3ccc(C(=O)NC4CCC(C)(C(=O)Nc5ccccc5-c5ncc[nH]5)C4)cc23)CC1
CC(C)(C)NC(=O)C(c1ccc(Cl)cc1)N(C(=O)Cn1nnc2ccccc21)c1ccccc1
CC(C)CC(N)C(=O)Nc1ccc(C(N)=O)cc1
O=S(=O)(C=Cc1ccco1)Nc1ccc(-c2ccccn2)cc1
O=C(O)c1ccccc1C(=O)CCN(O)c1ccccn1
Cc1ncc(C#Cc2csc(F)n2)c(C)c1Cc1cccc(Br)c1
Cc1ccc(OCCCc2coc(-c3cccc(OOc4ccc(C)cc4)c3)n2)cc1
Cc1ccc(CSCCNNc2ccc(C(=O)S(C)(=O)=O)cc2)cc1
C=Cc1ccccc1OCCSCC(=O)Nc1nc(-c2cc3ccccc3o2)cs1
CCOC(=O)C1Cc2c(C)nn(C)c2CN1S(=O)(=O)c1ccc(-n2ccc(C)n2)cc1
Cc1ccc(C(=O)NNC(=O)c2cccc3ncccc23)cc1
CC(C)(C)NC(=O)NCC(=O)OCc1ccccc1
CC(COC(C)C)Nc1c(-c2ccccc2)nc2cnccn12
Cc1ncccc1NCCC(=O)N1CCN(CCCc2ccccc2)CC1
O=C(CCCO[n+]1ccc(-c2ccccc2)cc1)Nc1ccc([N+](=O)[O-])cc1
C#CCn1c(=O)c(C2C3=C(CC(C)(C)CC3=O)Oc3c(C)n(-c4ccccc4)c(=O)n32)cc2cc(C)ccc21
CCC(NCC(=O)OCc1cc(C)ccc1C)c1cc(C(F)(F)F)ccc1-c1cc(CC(=O)O)ccc1OC
OCC1OC(c2ccn[nH]2)C(O)C(O)C1O
CCCCc1cc(=O)c2ccccc2o1
COc1ccc2c(c1)c(CC(=O)OCC(=O)N1CCCCC1)c(C)n2C(=O)c1ccc(Cl)cc1
Cc1cccc(CCN2C(=O)CC(c3ccccc3)Nc3nc(-c4ccc(-c5nn[nH]n5)cc4)ccc32)c1
COc1ccc(-n2nc(C)c3c2C(=O)N(c2ccc(C)cc2)Cc2ccccc2[S+]3[O-])cc1
CCC(c1cn(C)nc1C)C(Cc1cccc(Oc2ccccc2)c1)CN(C)C
COc1ccccc1CCC(CNC(C)=O)(c1ccc(Cl)c(Cl)c1)C(C)C(=O)O
Cc1cc(C)c(NC(=O)c2sc(N)nc2C)c(Br)c1
COc1ccccc1CNCC(=O)OC(=O)c1cc(Cl)ccc1Cl
COc1ccc(C(=O)NC2CCCNC2)cc1
O=C(Nc1cc(Cl)ccc1Cl)c1cc2ccccc2oc1=O
COc1ccc(OC)c(CC(=O)Nc2ccccc2C(F)(F)F)c1
O=CNc1nc(Cl)nc2c1ncn2C(c1ccc2c(c1)OCO2)C1CC2(C=O)CCCCC12
CONc1cccc(C(=O)C(=O)N2CC(CCc3ccc(OC)c(OC)c3)CC2=O)c1
COC(=O)C1=C(C)Nc2nc3ccc(C)cc3n2C1c1ccncc1
CC1(C)CC(=O)C2C(=Nc3cc(S(C)(=O)=O)ccc3NC2c2cccs2)C1=NO
CC(C)=CCC(C)O
O=C(Cn1nnc(-c2ccc(S(=O)(=O)c3ccc(Cl)cc3)cc2)n1)NCc1ccccc1
O=C(CCCCc1cc(I)cc(CP(=O)(O)O)c1)Nc1ccc(C(=O)O)c(I)c1
OC1CCCN(c2nc(CCc3c[nH]c4ncc(F)cc34)nc3cc(-c4ccccc4)nn23)C1
COc1ccc(Cn2c(O)c(C=NCc3ccc(Cl)cc3)c(=O)n(-c3ccc(OC)cc3)c2=O)cc1
CC(=O)C(=O)N(C)C(=O)CCCCCOCN(Cc1ccccc1)SO
CCCCCCC(C)(C)c1cc(O)c2c(c1)OC(C)(C)C1CC=C(C(=O)O)CC21
CCCC(C(C)C)C(C)CCC(CCCc1n[nH]c(=O)[nH]1)C(C)C(CC)CC
CC1(C)CC(C(=O)OCC(=O)NCc2ccc(C(N)=O)cc2)N(Cc2ccccc2)C(=S)N1
CC1(C)CSCC1NC(=O)N1CC(CCN=C(N)N)C(=O)NC(Cc2c[nH]c3ccccc23)C1=O
N#Cc1cc(S(=O)(=O)Nc2ccc(F)cn2)ccc1Oc1cc(C(F)(F)F)cc(C(F)(F)F)c1
CC1(C)C(C)(C)C1(F)CN
O=C(C1=C(O)C(O)(C(=O)c2ccccc2)N(c2ccccc2)C1=O)c1ccccc1
COc1cc(C=CC(=O)O)ccc1OCc1ccccc1
CC(C)S(=O)(=O)CC(NCC(C(=O)NC(=O)OC(C)(C)C)C1CCCCC1)C(O)CC(=O)O
Cc1ccc(C(=O)c2cnc3c(c2O)n(C)c(=O)n3C)cc1
O=C(O)c1nn(N=Cc2ccc([N+](=O)[O-])o2)c(-c2cccc([N+](=O)[O-])c2)c1-c1ccc2ccccc2c1
Cc1ccc(Oc2c(C(=O)Nc3ccccc3)c(C)nn2-c2ccccc2)cc1
CN(C)C(=N)c1ccc(C(=O)OCC(=O)Nc2cccc(Oc3ccccc3)c2)cc1N
CCNCC(C(N)=O)C(=O)ONC(=O)C(Cc1ccccc1)NCCCc1cccc(COC(=O)NC(C)C(=O)NC)c1
Cc1cc(C)cc(S(=O)(=O)NCCCCN2CC[N+]3(CCCC3=O)CC2)c1
CCOC(=O)c1c(C)c(C(=O)CCOc2cc(C)cc(C)c2)c(C)n1OCC
O=C(O)CCCC=CCCC(Cc1ccco1)NC(=O)c1ccccc1
CCCCCCCCCC(C)(CCN)C(C)(CCCC)CC(C)(C)C(C)(O)CCC(=O)CCCC
CCCCn1c(SN2CCCC2)nnc1C(C)CC(=O)Nc1ccccc1F
CN(C)c1ccc(N=c2cc(O)n(C)c3ccccc23)cc1
CC(C)(C)OC(=O)C1=NC(c2ccccc2)C(C(C)(C)C)=C(C#N)N1S(C)(=O)=O
CC(O)(COC(=O)CCCC(=O)O)C(=O)Nc1cc(NCCS(=O)(=O)O)ccc1[N+](=O)[O-]
Cc1cccc2c1CC(Cc1ccccc1)CC2=O
COc1ccc(Br)cc1S(=O)(=O)Nc1ccccc1N1CCCCC1
COc1ccc(C(=O)c2ccccc2C(=O)O)c(OC)c1OC
Cc1nc2cnccc2n1Cc1ccc(S(=O)(=O)Nc2ccncn2)cc1
CC(C)(O)CC#Cc1cccc(Nc2cc(C(F)(F)F)nc(C(C)(C)C)n2)c1
COc1ccc(OCC(O)CN2CCN(Cc3ccccc3)CC2)cc1
NC(=NC(c1ccccc1)(c1ccccc1)C1CCCC1)n1ccnc1
Cc1cc2c(OCc3ccc(-c4ccccc4)cn3)cccc2[nH]1
N#Cc1cccc(NC(=O)c2ccc(Br)o2)n1
c1cc(CN2CCOCC2)ccc1CN1CCOCC1
COc1nc(C2CCCNC2)cnc1-c1sc(N2CCCCC2)nc1C
CCCOc1ccc(C(=O)Nc2nc3c(s2)CC(C)(C)CNC3=O)cc1
C=CCNC(=O)NNC(=O)c1nc2ccc(Cl)cc2nc1Cc1ccccc1
COC1CCC(NCC(=O)N(c2ccc(F)cc2)C2CCN(C(C)=O)CC2)CC1
Cc1ccccc1-c1nc(CC2CCN(C(=O)NC(C)C)CC2)c(C)o1
CC(C)CNCC(=O)N(C)Cc1cc(Br)ccc1O
CC(C)CN(CC(C)C)C(=O)C=Cc1ccc(OCC(=O)OC(C)(C)C)cc1
COc1ccc(C(=O)OSc2nnc(CC(=O)Nc3ccc(Cl)cc3)n2C)cc1OC
COCCN1CCN(c2ccc(OC)cc2)CC1
CNc1nc(C)nc2sc(-c3ccco3)nc12
CC(=O)c1cnc2ccc(-c3cc(Cl)c(O)c(Cl)c3)cc2c1NC1CCC(CN(C)C)CC1
Cc1ccc(OC(=O)Nn2nccc2CCc2ccccc2)cc1
Cc1ccc(C(=O)Nc2cc3c(cc2N2CCOCC2)n(C)c(=O)c(=O)n3C)cc1
CC(C)=CCc1cc(-c2ccc(O)cc2)cc2c1-c1ccccc1C2(C)C
O=C(NCCC1CC1)C1(C(=O)c2cc(C3CC3)on2)CCN1CC1CC1
NC1=NC(N)N=C=C1c1sc(N)nc1-c1ccc(O)cc1
CCN(C=O)CC(C)NC(=O)NC
O=C(Nc1ncccn1)c1cnc(-c2ccccc2C(F)(F)F)s1
CC1=NNC(=O)C12C(=O)N(CCc1c[nH]c3ccccc13)C(=O)C2(C)N
COc1cc(C(C2=C(O)C(=O)c3ccccc3C2=O)C2=C(O)C(=O)c3ccccc3C2=O)cc(OC)c1OC
Fc1ccc(Oc2ccc(C3CC3c3cc(F)cc(F)c3)cn2)cc1
CCCCCCOC(=O)Cc1cc(Br)c(OC)c(OC)c1
N=C1Nc2ccc(Cl)cc2S(=O)(=O)N1
CCCCCC(C)NC(=O)c1ccccc1Cl
CCCSc1c(SC(C)C(N)=O)c(=O)n(C)c2ccccc12
CN(C)CCCOc1cc(N)c(Cl)cc1C(=O)NCc1ccc(C(C)(C)C)cc1
NC(=O)c1ncn(Cc2ccccc2)c1C(=O)O
CCCC(CNC(=O)Nc1c(OC)cc(C(C)C)cc1OC)NCCC(=O)CNc1cc(C(C)C)cc(NCCCl)c1O
Cc1ccc(O)c(-c2nnc(SCC(=O)NCc3ccc(Cl)cc3)o2)c1
COc1ccc(-c2nc(CS(=O)(=O)c3cccc(C(F)(F)F)c3)co2)cc1
O=c1[nH]c2ccc(OCCCN3CCc4ccccc4C3)cc2c2c1[nH]c1cc(F)ccc12
CCC(C)C(O)CC(C)C(C)C(CCC(C(C)=O)C(CCC(C)OC(C)=O)C(C)=O)OC(C)=O
Nc1cccc(CCCNc2cc(Nc3ccc(Cl)cn3)c([N+](=O)[O-])cn2)c1
CCCn1nc(C(F)(F)F)c2c1CCN(CCOc1cccc3cccnc13)C2
Fc1ccc(-c2cc(F)[nH]c2-c2ccsc2)cc1
CN1CCN(c2ccc(C(=NO)C(NCc3ccc(Cl)cc3)c3cccc4ccccc34)cc2)CC1
FC(F)(F)c1ccccc1C1CC(c2ccccc2)=Nc2ccccc2S1
COS(=O)(=O)c1c(C)[nH]c(C)c1C(=O)NCc1ccco1
Cc1ccccc1C1SCC(=O)N1NS(=O)(=O)c1ccc(-c2ccc(Br)cc2)cc1
CC(C)CC(NC(=O)C(N)Cc1ccc(O)cc1)C(O)CC(=O)NC(Cc1ccccc1)C(=O)NCc1ccc(C(=O)NCC(=O)O)cc1
Cc1nc(C(F)(F)F)n(C(=O)N2CCOCC2)n1
Cc1ccc(C2c3sc4ccccc4c3CCN2C(=O)c2ccsc2)cc1
Cc1ccc2c(n1)CCCN2C(=O)CN1c2ccccc2Sc2c(C)cccc21
CC(Oc1cccc2ncnc(Nc3ccc(OCc4cccc(F)c4)c(Cl)c3)c12)C(=O)N(C)C1CCOCC1
COc1ccc(-c2cc(C(F)(F)F)n3ncc(C(=O)NCc4ccccc4)c3n2)cc1OC
COc1cc(NCC(=O)NC2CCCCC2)ccc1N(C(=O)CS)S(C)(=O)=O
C=CC=CC(C)(C)COC(C)=O
Cc1ccc2oc(=O)c(C(=O)Nc3ccc(Cl)cc3)cc2c1
FC(F)(F)c1ccc(C#CCCOc2cc(Cl)c(-n3cncn3)c(Cl)c2)cc1
S=C(NCCNc1ncccn1)NC1CCCC1
O=C(NN=Cc1cccc([N+](=O)[O-])c1)c1ccc2[nH]cnc2c1
Cc1c(C)n(Cc2ccc(-c3ccccc3)cc2)c2ccc(C(=O)NC(C)c3cccc(Cl)c3)cc12
Cc1cc(S(=O)(=O)NCCC(=O)N(C)C(C)(C)C)ccc1OC1CCN(C)CC1
O=C1NCC2(CC2)c2c1cc(-c1cnc3ccc(NC4CCNC4)nn13)c(Br)c2F
O=C(NC1CCC1)C1CCCN1S(=O)(=O)c1ccc(Cl)cc1
CCCCc1nnc(SCc2ccccc2)n1CC(=O)NC1CCS(=O)(=O)C1
O=C(COc1cccc2ccccc12)NN=Cc1ccc(O)cc1O
CC(=O)NC(=O)ONOCC1OCCC(O)C1O
C(=Cc1cc2ccc(C=Cc3ccc(C=Cc4nc5ccccc5[nH]4)cc3)cc2[nH]1)c1ccccc1
CN(c1cc([N+](=O)[O-])ccc1Cl)c1cc(C(=O)O)nc2ccccc12
O=[N+]([O-])c1ccc(NCC2CCCO2)c2ncccc12
CC(NC(=O)C1CCCN(S(=O)(=O)c2cccc3nsnc23)C1)c1ccccc1
COCCC1=C(O)C(=O)N(C(=O)Nc2cccc(C)c2)C1c1ccc(Cl)cc1Cl
CCC(C)C(C)CC(N)(Nc1ccccc1Cc1nnc(C=O)s1)C(=O)C(=O)O
CCOC(=O)c1c(C)[nH]c2ccc(OCC(=O)N3CC(COS(=O)(=O)c4ccccc4)c4c3cc([N+](=O)[O-])c3ccc(OC)cc43)cc12
Fc1ccc(-c2cccs2)cc1
N#CCNN=c1nc(NC(=N)N)cc(-c2ccccn2)[nH]1
O=C1CSC(c2c(Cl)cccc2Cl)N1C1CCCCC1
Cc1ccc(NC(=O)c2c(-c3ccccc3)c(C#N)nn2C(=O)NC(=O)OC(C)(C)C)cc1C
Fc1ccc(C2=NC(c3ccccc3)CO2)c(F)c1
CCN(CC)S(=O)(=O)c1ccc(C(=O)Nc2ccc(C)c(C)c2)cc1
C=C1CCC(O)C(CCCO)C1O
C=CCOc1cccc2cc(C(=CCSC)c3ccccc3)cnc12
Cc1ccc2c(c1)C1(C)CCC(=O)C(NC(=O)CNCC(=O)NCC3CC3)C1O2
c1ccc(-c2ccnn2-c2ccc(CN3CCCCCC3)cn2)cc1
Cc1sc2ncn(CC(=O)O)c(=O)c2c1CC(=O)N1CCCC(C(=O)N2CCCCC2C)C1
OC(CNCCc1cc(=NC2CCCC2)c2cc(F)ccc2o1)COc1ccc(OCCN2CCCCC2)cc1
CCc1ccccc1N(CC)C(=O)c1ccco1
Nc1nccn2c(C3CCC3)nc(-c3ccc(Oc4ccccc4)cc3)c12
O=C(NCN1CCC(CC(O)c2ccc(F)cc2)CC1)C(c1ccccc1)c1ccccc1
Cc1cc(NC(=O)c2cc(=O)c3cccc(O)c3o2)n[nH]1
CC(=O)Nc1ccc2c(c1)c(C(C)=O)c(C)n2CCCCOc1ccccc1
O=[N+]([O-])c1ccc(-c2nnc(-c3ccco3)o2)cc1
Nc1nc(-c2c[nH]c3ccccc23)cc2c1ncn2C1OC(CO)C(O)C1O
O=C(Cn1nc(-c2ccc(F)cc2)ccc1=O)NC1CC1
CN(C)CCCc1ccc(OC2CCN(Cc3cccc(N)n3)CC2)cc1
O=C(CN1CCNCC1)Nc1ccc2c(c1)CC1CCC(C2)C1NS(=O)(=O)c1ccccc1
CCOC(OCC)c1ncc([N+](=O)[O-])n1C
Cc1nccc(N2CCC3(CC(=O)N(C(C)c4ccc(-n5ccnc5)cc4)C3)C2)n1
C=CCOc1ccc(C(=O)CCl)c(O)c1
NC(=O)c1nonc1COc1cccc2ccccc12
Cc1nn(C)c(-c2ccnc(NC(C)c3nnn[nH]3)c2)c(-c2cc(F)ccc2F)c1=O
CONc1ccc(C(=O)C(=O)Nc2cc(C)cc(C)c2)cc1
O=C(c1ccccc1Cl)N1N=C(c2cccs2)CC1c1ccc2c(c1)OCO2
O=C1c2ccccc2C(=O)N1c1ccc(S(=O)(=O)N2CCCC2)cc1
N=C(NO)c1ccc(O)c(C=NOCc2ccc(Cl)cc2)c1
Cc1ccc(Cl)cc1Nc1nn[nH]n1
O=CNCC1(N2CCOCC2)CCCCC1
COc1ccccc1-c1ccc(=O)n(OC(=O)C(C#N)=CCCC=C(C(C)=O)C2CCC2)n1
CC(NC(=O)c1cnccn1)C(=O)C1CCCN1C(=O)Nc1ccc(-n2ccccc2=O)cc1F
c1ccc2[nH]c(-c3ccc(OCCCCN4CCCC4)cc3)nc2c1
COC(=O)C(C)n1nnc2ccc(Nc3ccccc3)nc21
COc1ccc(-c2cnc(C3(O)CCC(NCC(O)COc4cccc(F)c4)CC3)s2)cc1
COc1ccc(C=CC(=O)Nc2cccc3ccccc23)c2ccccc12
COc1ccc(C(=O)NCCC(=O)NCC(c2ccc(C)cc2)N2CCOCC2)cc1
Cc1cc(Cl)c(OCC(=O)Nc2cccc3[nH]ncc23)c(Cl)c1
CCc1ccc(CN2CN(c3ccccc3)C3(CCN(CC(=O)C=NNCC(C)C(NO)C(C)C)CC3)C2=O)s1
O=c1nc(CCCCCN2CC=C(c3c[nH]c4ccccc34)CC2)[nH]c2ccccc12
Clc1ccc2c(c1)cc1n2CCN=C1N1CCNCC1
CCOC(=O)C1CN(CCCc2ccccc2)CCC1c1cccc[n+]1C
COC(=O)C1=C(C)NC(=S)NC1c1ccccc1
Cc1ncsc1C(=O)Nc1ccc(-n2cnnn2)cc1
Cc1noc(NS(=O)(=O)c2ccc(NC(=O)Nc3ccc(N4CCN(C)CC4)cc3)cc2)c1C
C[N+]1(Cc2ccc(C(=O)Nc3cccc(C(=N)N)c3)cc2)CCCC1
O=C(Cc1nnc(NCCCc2nnc(NC(C(=O)N3CCOCC3)c3ccccc3)s2)s1)c1cccc(C(=O)NO)c1
O=C1NC(=Nc2nccs2)SC1=Cc1ccc([N+](=O)[O-])s1
CC(C)C(NCCCC(NC(=N)N)C(=O)NC(=O)c1ccccc1O)C(=O)NC(CC(=O)O)C(=O)NCC(N)=O
CNC(=O)CC1CC(C(F)(F)F)n2nc(C(C)(C)C)cc2N1
Cc1cc(CNC(=O)C2CCCN(CCCc3ccccc3)C2)on1
CCCCc1cc(CCCN(CC)CC)cc(NC(C)=O)c1O
CC1COCCN1c1cc(CS(=O)(=O)Cc2cccnc2)nc(-c2ccc(NC(=O)NC3CCCCC3)cc2)n1
Cc1nn(C)c2nc3cc(F)ccc3c(NCc3ccccc3C(=O)O)c12
CCCOP(=O)(OCCC)OCC(=O)Nc1ccc(Br)cc1
Nc1cccc(-c2nc3cc(CC(=O)O)cnc3[nH]2)c1
CCCCSc1ncnc2c1CCN(Cc1c(Cl)cccc1Cl)CC2
CCOC(=O)c1cc2c3ccccc3[nH]c2c2c[n+](-c3ncccn3)c(-c3ccccc3OC)nc12
COc1cc2cc3cc(c(C)cc3[n+](C)c2)c2cc3ccccc3c1c2
CCCNc1nc(C#N)cn2c(-c3ccc(S(C)(=O)=O)cc3)cnc12
NC(=O)C(CCC(=O)O)NC(CCCNCC(=O)c1ccccc1)C(=O)NC(=O)CS
C=C1C(=CC=CCCCC(CC)C(CC)C(C)CC2C(=C)C(=O)OC2CC(C)C)CC(O)CC1O
CC(C)N1CCS(=O)(=O)N(n2cc(CCCC(C)(C)C)nn2)C(Cc2ccc(-c3cncnc3)cc2)C1=O
CCCC(CC(C)(CC(CC)C(C)=O)C(C)CC(C)C(C=O)CC)OC
CCN(CCNCCC(C)O)N1CC=C(c2ccc(-c3ccc(CCCC(C)=O)cc3)cc2)CC1
CN(C)c1ccc(NC(=O)C2CCCC2)cc1
CCN(CCCc1cccc(OC)c1)Cc1coc(-c2ccc(OC)cc2)n1
Cc1cc(-c2nnc(C(C)(C)C)o2)cc(C(C)(C)C)c1O
CCCCC(=CC=CC(C)CCCCC(C)C)C(C)(C#N)C#N
CC(C)CNNc1cc(C(=O)S(C)(=O)=O)ccc1Oc1ccccc1NS(C)(=O)=O
CCc1cc(C(=O)NCC(=O)NCC2CC2)no1
O=C1Nc2ccc(Br)cc2C1=NNC(=S)N1CCCCCC1
O=C(c1ccccc1)c1c(O)c(=O)ccn1CCCCCCN1CCSCC1
Cc1cccc2nc3c(n12)CCC(CNC(=O)C=Cc1c(O)ccc2ccccc12)O3
O=C(Nc1nnc(Cc2ccccc2)s1)C1CCN(Cc2ccc(F)cc2F)CC1
C=Cc1cn(-c2ccc(F)cc2)nc1-c1noc(C2(c3ccc(OC)cc3)CC2)n1
CCCC1(CC(C)C(=O)CC)COC(=O)C(C)(C(=O)CC)C1CC=Cc1ccccc1
CC1C(=O)Cc2cc3c(c(C=O)c2C1C)OCO3
c1ccc(Nc2nc(-c3ccccc3)nc3ccccc23)cc1
CCCCCCCN(CCCCCCC)CC(O)c1cc2c(Cl)sc(Cl)c2c2c(C)c(Cl)sc12
CCN1CCN(c2nc(C)nc3c2cnn3-c2ccc(C)cc2C)CC1
O=c1nc[nH]c2nc(-c3ccc(Cl)cc3Cl)sc12
CC(C)CC(NC(=O)c1ccc(-c2ccc(Cl)cc2)cc1)C(=O)NC(CC(=O)OCc1ccccc1)C(=O)NC(Cc1ccc2oc(C(C)C)cc2c1)C(=O)O
CCC1(c2ccccc2)NC(=O)N(C(CN2CC=C(c3ccc(O)cc3)CC2)c2ccc(OC)cc2)C1=O
CCOC1CN(Cc2csc(C)n2)Cc2nccnc21
FC(F)(F)c1ccc(Sc2ccc(OCc3cccc4ccccc34)cc2)cc1
CC1=NC(=O)C2(c3ccccc3)c3c(oc4ccccc34)C(=O)N2C1C#N
CCn1c(Nc2ccc(OC)c(C)c2)nc2cc(C)sc2c1=O
CC(=O)Nc1ccc2ccc(-c3nnc(N)o3)nc2c1
CC(=O)NCC(NC(Cc1ccc(Cl)cc1Cl)C(=O)N(C)C(Cc1ccc(Cl)cc1Cl)C(=O)NCC(C(=O)O)C(C)(C)C)C(=O)C(C)C
O=C(NCCCN1CCOCC1)c1cccc2ccccc12
Cc1cc(C)nc(NS(=O)(=O)c2ccc(N3C(=O)c4ccccc4C3=O)cc2)n1
O=C(CN1CCCN(C(=O)c2ccc([N+](=O)[O-])s2)CC1)Nc1cccc(C(F)(F)F)c1
CC(=O)c1cccc(N(CC(=O)NC2CCCCC2)C(=O)CCC(=O)Nc2cc(C)on2)c1
CCCC(C(C)CCN(C)S(=O)(=O)c1ccccc1)C(OC)C(=O)C(C)(C)C=O
Cc1ccc(S(=O)(=O)Nc2ccc3c(c2)CC(=O)N(C(C)CO)CC(C)C(CN(C)Cc2ccc(-c4ccccc4)cc2)O3)cc1
NC1CCN(c2cnc3cc(C(F)(F)F)cc(NCc4cccc(Cl)c4)c3n2)C1
O=C(NC(Cc1cc[nH]n1)C(=O)O)c1ccccc1F
N#Cc1cccc2c(NCC(c3cccnc3)N(CCO)CCO)c3ccccc3nc12
O=C(C=Cc1ccc(O)c(O)c1)NCCCCCCCNC(=O)C=Cc1ccc(O)c(O)c1
CCCCCCCCCCCCC=CCCCC=CCCCCC1CC(=O)OC1=O
CC(=O)N1CCC(Nc2nccc(-c3cnn4ncccc34)n2)CC1
Cc1nc(C(F)(F)F)nc2cc(Nc3ccc(Cl)cc3)ccc12
CC1(C)Cc2ncnc(NCC(=O)N3CC4CC45C3=CC(=O)c3ccccc35)c2CO1
COc1ccc(C(=O)Nc2nc(-c3ccc(-n4cnnn4)cc3)cs2)cc1
O=C1COC(=O)C1C(=O)OCc1ccccc1
CCCc1nc(=O)cc(C2CCN(Cc3cccc(C)n3)CC2)[nH]1
CNC(=O)C1OC(n2cnc(C(=O)Nc3ccc(-c4ccccc4)c(C(F)(F)F)c3)c2)C(O)C1Nc1ccc(Cc2nnn[nH]2)c2ccccc12
S=C1Nc2ccc(Cl)cc2C1Cc1ccccc1
COCCNCC(=O)N(Cc1scnc1C)C(=O)c1c(-c2ccccc2)noc1C
CCOCC(=O)Sc1nnc(COc2ccc(F)c(Cl)c2)o1
COc1ccc(-c2ccc(CN(C)C3CCN(CCNCc4ccccc4)C3)cc2)cc1
COc1cc2c(cc1OC)C(=O)N(C)CC2
CCCNC(=O)Nc1cccc(-c2nc(Nc3ccc4[nH]ncc4c3)ncc2C)c1
O=C(NCCC1OC(c2ccc(NCO)cc2)C(O)C(O)C1O)c1ccccc1
O=C(O)CN1CCN(CCC(=O)Nc2ccc(Cl)c(Cl)c2)CC1
O=c1cc(-c2ccco2)sc(-c2cccnc2Oc2ccccc2)c1
CCCc1ccc(CCCN2C3CCC2c2c([nH]c4ccccc24)C3)cc1
C=C1CCN(C(=O)c2cc(C#N)ccc2N2CCCC2)C1
CCCCCCNS(=O)(=O)c1cccc(C(=O)Nc2nccs2)c1
O=c1cc(NC2CCCC2N2CCCC2)c2ccc(F)cc2o1
OCC1OC(N2CSC(=S)N(CC3OCC(c4ccccc4)(c4ccccc4)O3)C2)C(O)C1O
COc1ccc(C=CCN(C)N=Nc2ccc(OC)cc2)cc1
Cc1ccc2nc(C(F)(F)F)nc(NC(C)c3ccccc3)c2c1
Clc1ccc(C2OOC(c3nnn[nH]3)OO2)cc1
Cc1ccc(NS(=O)(=O)c2ccc3[nH]cc(C(=O)N4CCN(c5ccc(F)cc5)CC4)c(=O)c3c2)cc1
O=C(c1ccc(CCOc2ccc(C3CCC3)cc2)cc1)N1CCNCC1
O=[N+]([O-])c1ccccc1S(=O)(=O)N1CCCc2ccccc21
CCOP(=O)(OCC)C(Cl)(c1ccc(Cl)cc1)c1cc2cc(C(=N)N)ccc2o1
CC(O)(CO)CCC#CCCCc1ccccc1
CCN(CC)Cc1c(O)ccc2c(=O)c(-c3ccccc3)coc12
CCC(=O)n1c(=S)n(C(=O)c2cccc(F)c2)c2ccccc21
NC(=O)c1cnc2scc(-c3cc(Cl)c(O)c(Cl)c3)c2c1NC1CCC(NC2CCC(C(F)F)CC2)CC1
COc1cc(C2CN(C)CC2OC)ccc1Nc1nc(Nc2ccc3nc(C(C)(C)O)c(C)nc3c2)nc(N2CCOCC2)n1
O=c1c2c(ncn2-c2ccc(Cl)cc2)c2ccccc2n1Cc1ccccc1
CCCS(=O)(=O)N1CCCC(c2nc3cc(Cl)ccc3n2C2CC3CCCC(C2)N3C2CC3CCCC(C3)C2)C1
O=c1nc(NN=Cc2ccc[n+](Cc3ccccc3F)c2)[nH]c2ccccc12
CCCN(c1cccc(Cl)c1)S(=O)(=O)c1cccc(C(=O)N2CCCCCC2)c1
NS(=O)(=O)c1ccc(N2CCN(c3ccc4nnc(-c5ccccc5NC(=O)C5CC5)n4n3)CC2)cc1
CCC(CC)CN1C(=O)C(=Cc2ccc(Sc3ccccc3Cl)s2)SC1=S
c1ccc(-c2nnc(SCCn3cc(-c4ccc(OCc5ccc6sc(-c7ccc(NC8CCCC8)cc7)nc6c5)cc4)nn3)o2)cc1
CCC1(CC)Sc2ccc([N+](=O)[O-])cc2NC1=O
Cc1ccc(NC(=O)c2ccc3ncsc3c2)cc1-c1cccc(N2CCOCC2)c1
CC(C)CCn1c(=O)c(C2=NS(=O)(=O)c3cc(NS(=O)(=O)N4CCCC4)ccc3N2)c(O)c2cccnc21
CCOC(=O)c1nn(-c2ccccc2)c([O-])c1-c1nc2ccccc2[nH]1
CC(=O)C(=S)NN1CCN(c2ncccn2)CC1
O=C1c2ccc(OCC3CC4(Cc5ccccc5O4)C3)cc2CN1CC1CC1
CC(CCCNC(=O)C(=NOCC(=O)NN=Cc1ccc2ccccc2c1OCC(=O)NC(CCC(=O)O)C(=O)O)C(=O)O)NCC(=O)NC(=O)c1ccc(N(C)C)c2c(=O)c3ccccc3[nH]c12
Cc1ccc(NC(=O)c2cc3cc(C=CC(=O)c4ccc(C)cc4)c4ccccc4c3oc2=O)cc1
CC1C(=O)NC(c2ccccc2)CN1CC1CC1c1cccc(O)c1
CC(=O)S(=O)(=O)c1ccc(NNCCCn2ccnc2)cc1
C=Cc1ccc(-c2nc3ccc(C)cc3c(=O)o2)o1
Cc1nc(Nc2ccc(S(C)(=O)=O)cc2[N+](=O)[O-])c2ccccc2n1
c1ccc(-c2ccc3c(ccc4c3ncn4-c3ccc4c(c3)OCO4)n2)cc1
O=C1CCC(Cc2cccs2)CN1C(=O)NCc1ccccc1
CC(C)Oc1ccc(S(=O)(=O)N2CCC(c3cc4c(cc3C(=O)N3CCC(O)CC3)OCO4)CC2)cc1
COc1cccc(NC(=O)c2c(NC(=O)COc3ccccc3)sc3c2CCCC3)c1
Cc1nnnc2sc3ccccc3c12
CCC(C)C(NS(=O)(=O)C(NC(=O)C1CCCCC1)C(=O)C(=C(CS)C(=O)O)N1CCCC1)C(=O)O
COCCNC(=O)c1ccc(S(=O)(=O)N(C)C(=O)CNc2ccccc2OC)cc1
c1ccc(-c2nc(N3CCOCC3)nc3c2COc2ccccc2-3)cc1
Nc1cc2c(c3cc(Br)ccc13)C(=O)NC2=O
CC(C)(C)OC(=O)CCC(=O)C(CCCNC(=O)OC(C)(C)C)C1CCCN1C(=O)NNC(=O)c1cc(O)ccc1O
Cc1nc2nc(SCC(=O)Nc3ccccc3Br)nn2c(C)c1Cc1ccccc1
O=C(COSc1ccccc1C(=O)CC1CCCO1)Nc1ccccc1[N+](=O)[O-]
CC(C)CN(Cc1cc(Cl)c2c(c1)OCCCO2)C(=O)C(C)CNCc1ccco1
COc1ccc(C(=O)NC(c2nc(C)c(CCC(=O)O)s2)C(C)C)cc1
Cc1ccccc1C1CC=CCN1C(=O)c1cn(C)nc1C(F)(F)F
Fc1ccc(CCNc2nc(NCCOc3ccc(Cl)cc3)nc3c2ncn3CC(Cl)c2ccc(Br)cc2)cc1
Cc1cn(CCc2nccs2)c2cccc(Cc3c(O)c4ccccc4oc3=O)c12
CN(CCC(=O)NNC(=O)COc1ccc(Br)cc1)Cc1ccc(Cl)cc1
C=C1CC(C)C2C(CCc3c(ccc(O)c3O)C2(C)C)c2c(O)cc(O)cc21
CC(OCc1ccccc1)C(=O)Nc1nc(-c2ccccn2)cs1
c1ccc(Nn2nc(-c3ccccc3)nc2-c2ccccc2)cc1
C=C1CC(C2CO2)(C(C(=O)O)C(=O)O)OC(C(=O)O)=C1CP(C)(=O)O
CC(=O)Nc1cccc(-c2cc(=O)c3cc(O)ccc3o2)c1
CC(NS(=O)(=O)c1ccc(F)c(C(=O)N2CCCCC2)c1)c1ccccc1
CCCCc1nc2c(C)cc(C)nc2n1Cc1ccc(-c2ccccc2C2=NOC(c3c(CCC)c4c(n3CCCOC(C)C)C(=O)CC(C)(C)C4=O)O2)cc1
COc1ccc(OC)c(-c2cn3c(=O)c4ncn(COCCO)c4[nH]c3n2)c1
CCCn1ncc2c(=O)n(CC3CCOCC3)c(-c3cc(S(=O)(=O)N4CCN(C)CC4)ccc3C)nc21
CCc1cc(C(=O)Cc2nnc(C3CCCN(n4ccnc4)C3)o2)n(C)n1
CCc1nc(-c2cccc(C(F)(F)F)c2)c(CC(=O)O)s1
CC(=O)Cc1ccc(NS(=O)(=O)C2CCN(N3CCCCC3)CC2)cc1
CN(C)CCOc1ccc(-c2cccc(-c3cc4ccccc4[nH]3)c2)cc1
CC(=NNC(=S)NCCc1ccccc1)c1ccccn1
OCC1OC(n2cnc3c(NC4CCCC4O)ncnc32)C(O)C1O
O=C(OCC1CCCCC1OC(=O)c1ccc(O)c(O)c1)c1ccc(O)c(O)c1
CCOc1cc(C)cc2c1C(=O)c1c(OCC)ccc(OCC)c1C2=O
CN(C)CCCOc1cccc(-c2ccc(C(=O)C(=O)C(=Cc3ccccc3)NOc3ccc(NCC=Cc4ccccc4)cc3)cc2)c1
Cc1ccc(C(=O)NCC(=O)N2CCN(C(=S)Nc3ccccc3)CC2)cc1
COc1ccc(C2C(c3ccncc3)C(=O)N2c2ccc(C)cc2)cc1OC
CCn1cc(CN2CCN(CC(=O)C(C)(C)C)CC2)cn1
COc1cc(C(=O)c2c(NC(=O)C(C)Cc3ccccc3)sc3c2CCCC3)cc(OC)c1OC
Cc1ccc(-c2ccc3ncc(-c4cc(OCCN5CCN(C)CC5)ccc4Cl)n3n2)cc1
Cc1nscc1N1CCN(C(=O)c2ccc(C#N)o2)CC1
O=Cc1ccc(O)c(C=Nc2ccc3[nH]c4c(c3c2)CCCC4)c1
CC(=O)Oc1ccc(-n2c(=O)[nH]c3ccc4nc(SC(C)C)sc4c32)cc1
O=C(COc1ccccc1)Nc1c[nH]nc1-c1nnc(-c2cccs2)o1
CC1Cn2c(nnc2-c2cnccn2)C(=O)N1c1ccc(-c2ccsc2)cc1Cl
C=C(C)CCCC(C)CC(C)(CC)C(C)(CCC(O)C(C)C)CC(C)CCC
Cc1cccc(N(CCC(C)C)Cc2nc(N)nc(CN3CCC(C)CC3)n2)c1
O=C(Oc1cc2c(=O)c(-c3ccccc3)coc2cc1O)c1ccccc1
COc1ccc2nc3cc(Cl)ccc3c(Nc3nn[nH]n3)c2c1
C=CCn1ncn2c(cc3cc(C)ccc32)c1=O
CCCc1nnc(NC(=O)c2ccc(Cl)s2)s1
CCc1ccc(Cl)cc1OS(=O)(=O)NC1CNCCCC1OCC1(C(=O)O)CC1
COc1ccc(S(=O)(=O)NCCC(=O)N2CCCCCC2)c(C)c1C
O=C1c2ccccc2C(=O)N1CCCN1CCC(n2c(=O)[nH]c3cc(Cl)ccc32)CC1
CN(C)CCCOCCC(C(=O)NCCc1c[nH]c2ccccc12)C1CC1
COc1c(C)c2c(c(OC)c1CC=C(C)CNC(=O)CCCc1ccccc1)C(=O)OC2
CCCCN1C(=O)c2cccnc2C12C(=O)NC(=O)NC2=O
COc1ccc(-c2c(-c3ccccc3)nn3c(N)cc(C)nc23)cc1
CCCCS(=O)(=O)C1CCN(N(C(=O)OCCOC2CCCCC2)c2cccc(C)c2)CC1
CC(C)C(=Cn1nnc2ccccc21)C(=O)Nc1ccccc1
COc1ccc2c(c1)C(=C1Nc3ccccc3C1=NO)C(=O)N2
CCCOc1ccc(C=CC(=O)NCCc2c[nH]c3ccc(Cl)cc23)cc1OC
O=S(=O)(NC1CCc2[nH]c3ccccc3c2C1)c1ccc(Cl)c(Cl)c1
COC(=O)C1=C(C)NC(C)=C([N+](=O)[O-])C1c1ccc(C)cc1
CC(C)CCC(S)C1NC(=O)C(Cc2ccc(O)cc2)NC(=O)CCC(C(=O)O)C(=O)NCC(N)CNC1=O
CNCC(C)CNCC(=O)c1cccnc1
O=C1NCCCCC1NC(=O)C(O)c1ccc(F)cc1
CCCC(C)C(NO)C(C)C(C(C)C=O)C(C)C(=O)C=Cc1ccc(O)c(OC)c1
N=C(CCc1ccc(-c2ccccn2)nc1)Nc1ccc(Cl)c(Cl)c1
O=c1cc(CSc2nnc(-c3cccc4ccccc34)n2Cc2ccco2)sc2ccccc12
CN1C(=CC=Cc2n(CCCCCOc3cc[n+](C)c4ccccc34)c3ccccc3[n+]2CCCCCOc2ccccc2)Sc2ccccc21
CCCC(C)CC(C)(CC)C(C)CC(CCC(C)(C)CC)C(=C[N+](=O)[O-])C(=O)C(C)(C)C(=O)O
CCCN(CC(=O)Nc1c(F)cccc1F)C(=O)c1ccccc1-n1cccc1
Cn1cc(-c2ccccc2F)c(-c2ccc(C(=O)NC(CO)C(C)(C)O)cc2)n1
O=C(O)c1ccc2c(c1O)C(=O)c1ccccc1CO2
Cc1noc2ncc(C(=O)CN3C(=O)NC4(CCCCC4)C3=O)c(=O)n12
Fc1ccc(-c2csc(Nc3ccccc3)n2)cc1
N#Cc1nc2c(o1)CCC2=Cc1ccccc1OCCN1CCCCC1
CCC(C(=O)O)C(=O)c1ccccc1NN(O)CCOc1ccc(C(F)(F)F)cc1
CCC(C(=O)OC)c1ccc(OCCNN)cc1
CC1CN(C(C)CO)C(=O)c2cccc(NC(=O)c3ccncc3)c2OC1CN(C)C(=O)Nc1cccc2ccccc12
CC(=Cc1ccncc1)C(NC(=N)Nc1nccs1)c1cccc(C(=N)N)c1
CC1CN(C(C)CO)C(=O)c2cc(NC(=O)C3CC3)ccc2OC1CN(C)Cc1ccncc1
Cc1cc(C)n2nc(N)nc2n1
O=C(COC(=O)C1CC1)NC1CCCCCCCC1
COCCc1nc(-c2ccc(C(=O)O)cc2)no1
C=C(C(=O)C(C)=CC)C(C)O
O=C(CCCn1c(O)nc2cc3c(cc2c1=S)OCO3)N1CCN(C(=O)c2ccco2)CC1
CON=C1C(=O)N(Cc2ccc(Br)cc2Br)c2ccc(S(=O)(=O)N(C)C3CCC(C)CC3)cc21
OCC1OC(n2cnc3c(NCc4cccc(Cl)c4)ncnc32)C(O)C1O
C=C(C)C1Cc2c(cc(O)c3c(=O)c4ccc(C(=O)O)c(F)c4oc23)O1
O=C(Nc1ccc(-c2ccc3nncn3c2)cc1)c1cccc(N2CCCNCC2)c1
Cc1cc(C)c(S(=O)(=O)NC(Cc2ccccc2)C(=O)NC(Cc2ccc(NC(=O)C(=O)O)c(Cl)c2)C(=O)O)c(C)c1NC(=O)c1cccc2ccccc12
COc1cc(CCNCC(=O)OC(=O)c2cccc(N3C(=O)CCC3=O)c2)cc(OC)c1OC
Nc1cnccc1NCCC(=O)NC(=O)c1ccc(Cl)cc1
CCN(CC)CCCNC(=O)N1CCC(C(=S)NCc2ccc(OC)cc2)CC1
C=C(C)CCCCC(C)(CC(C)C(C)CCC(CC)C(C)(C)C(O)CC)C(=O)NC(=O)CN
CC1=C(c2ccc(C)cc2)S(=O)(=O)N=C1N1CCN(CC=Cc2ccccc2)CC1
CC(C)CC(NCCCC(CN)C(=O)O)C(=O)NC(=O)NC(C(N)=O)C(C=O)CC1CCCCC1
CC=NOCC(=O)CC
O=C(O)c1ccc(C=NNC(=O)c2cccnc2)cc1
CCC(CC)C(CCC=CCCC(C)=CCCC(C)=CCCC(C)=C(C)C)CC(=O)S
CCOC(=O)C1CN=C(N)N=C1N
COc1ccc(NC=C2C(=O)CSc3ccc(F)cc32)cc1
COc1cc(-c2cnc3c(NC=O)cc(-c4ccccc4)cn23)cc(OC)c1OC
CCC(C)OC(=O)N1CCN(c2nc3ccccc3nc2NS(=O)(=O)c2ccc(C)cc2)CC1
CCCC(CCC)(c1ccc(O)cc1)c1ccc(O)cc1
O=C1CC(Cc2ncccc2C(F)(F)F)CN1
CNc1ccc(C(=O)OCC2(NC(=O)OC(C)(C)C)CCCC2)cc1
CC1CC(C#N)=NN1S(=O)(=O)c1cccc2ccccc12
CC(C)N1CC2CNc3c(C(=O)N(C)C)cccc3C2C1
O=C(Cn1nc(C(F)(F)F)c2c1CCCC2)Nc1ccccc1F
CCC(C)C1NC(=O)C(CCCCN)NC(=O)C(Cc2ccccc2)NC(=O)C(C)NC(=O)C(Cc2c[nH]c3ccccc23)NC(=O)C2CCCN2C(=O)C2CCCN2C1=O
CCSSC(=S)N(CC)Cc1c(C)[nH]cnc1=O
O=c1c2cnn(CCCN3CCOCC3)c2n(-c2ccccc2)c(=O)n1CCCO
Cc1nn(-c2ccccc2)c(Cl)c1C=CN(SC=NS(N)(=O)=O)C(=N)CC(N)=O
CC(C=CC(=O)O)=CC=C(C)C=CC1=C(C)CCCC1(C)C
CN(C(=O)c1ccccc1)c1cccc(CO)c1
CC(C)C1CN(C2(C)CCN(C(=O)c3c(N)cccc3Cl)CC2)CCN1Cc1ccccc1-c1ccc(Cl)cc1
COc1ccc(CNC(=O)N2CC(Cc3ccc(C)o3)CCC2=O)cc1OC
Cc1ccc(-c2nccc3ccc(NCc4ccco4)cc23)o1
CCCC(C)CC1(C)C(O)CCC(O)C1C
Cc1c(C(=O)NCCCN2CCN(c3cccc(Cl)c3)CC2)nn(-c2c(Cl)cccc2Cl)c1-n1c(C)ccc1C
CCOc1nccnc1P(=O)(OCC)OCC
COc1ccc2c(c1)nc(C(N)=O)n2CCc1ccc(OC)c(OC)c1
Cc1coc(-c2cn(Cc3noc(-c4nn(-c5ccc(F)cc5)c(-c5ccc(F)cc5)c4C)n3)nn2)c1
NC(=O)CN1CCn2c(nc(CN3CCc4cc(F)ccc4C3)cc2=O)C1
O=C(Nc1cccc(Cl)c1)Nc1ccc2ccccc2c1
Cc1ccc(-c2cc(C(=O)NNC(=O)Cc3ccc(Cl)cc3)c3cc(C)ccc3n2)cc1
Cn1cnc(Cl)c1C=NO
CN(C)c1ncnc2c1ncn2C1OC(CO)C(O)C1O
COc1noc2c1C(=O)CC(CC(=O)O)C2
OC(C=Cc1ccccc1OCc1ccccc1)COc1ccccc1
COC1NC(=O)C(Cc2ccc(O)cc2)CCCC(=O)NC(CS)C(=O)NC(c2ccccc2)CNC(=O)C(CC(C)(C)C)NC(=O)C(CC(C)C)NC1=O
CC(C)Oc1ccc(CC(C)C(=O)OCC2(C#N)CCCCC2)cc1
NC1Cc2cc3c(nc2C1)CCNC3=O
CCCC[NH+](C)CC
CC1=C(CCCCCCNC(=O)C(N)c2ccccc2)C(C)(C)CCC1
CSc1nsc(NC(C=O)(C(C)C)C(C)C)n1
CCCC(C)CCCC(C)CCC=O
CCN(CC)S(=O)(=O)c1cccc(C(=O)Nc2nc3c(C)cccc3s2)c1
COc1ccccc1N1CCN(CC(O)CC(Cc2ccc3c(c2)COC3=O)C(=O)NC2c3ccccc3OCC2O)CC1
Clc1ccccc1Cc1nnc2sc(-c3ccccc3)nn12
CC(=O)N1CCCc2c(C)c3c(cc4c(=O)oc5cc(O)c(O)cc5c4c3oc2=O)C1CCO
COc1ccc(C(=O)NCCNS(=O)(=O)c2ccc(F)cc2)cc1OC
Cc1ccc(-n2[nH]c3c(c2=O)CN(C(=O)N2CCN(c4ccccc4OC(F)F)CC2)CC3)cc1
CC(=O)Nc1nonc1C1=CC(C)C(C)CC1
CCc1nnc(SCc2ccccc2Cl)o1
CN(C)CCc1cc(F)c2c(c1O)C(=O)C1=C(O)C3(O)C(=O)C(C(N)=O)=C(O)C(N(C)C)C3CC1C2
Cc1ccc(-c2cn(CC(=O)N3CCN(c4ccc([N+](=O)[O-])c5nonc45)CC3)nn2)cc1
CCc1ccc(ON(C)CCC(C=O)NCCCC=O)cc1
Cc1cccc(OCc2ccc(C(=O)NCc3ccc(Cl)cc3)o2)c1
CC(C)CCCOc1ccc(C(=C(CCc2ccc(O)cc2)c2cccc(O)c2)c2ccc(O)cc2)cc1
CCc1ccc(N(CC(O)COc2ccc(F)cc2)S(=O)(=O)c2ccccc2)cc1
O=C1CC(C2CC2)Cc2sc(N3CC=C(c4ccccc4)CC3)c(C(=O)c3ccc(OCc4ccccc4)cc3)c21
CN(c1ncc(F)cn1)C1CCc2c(CC(=O)O)c3ccc(Cl)cc3n2C1
CC(C)CC(NNC(=O)c1ccc([N+](=O)[O-])cc1)C(=O)NC(=O)OCc1ccccc1
CCC(C)(OC1CC(C)(OC)CC(C)O1)C(OC(=O)C(C)CC(C)C)C(C)(O)C(O)C(C)OC1CC(C)OC(N(C)C)C1O
Cc1ccc(C2(c3ccccc3)CC(CN(C)C)OC2=O)cc1
CCCNNC(CNCCC(CC(C)(C)C)C(C=O)C(c1ccccc1)c1ccccc1)C(O)CC
Cc1ccc(-n2ncc3c(N(C)Cc4ccncc4)ncnc32)cc1
O=c1cc(CN2CCC(c3ccccc3)CC2)c2cccc(O)c2o1
O=C(C1CC1)N1CCc2c(cccc2OCCCOc2ccc(Cl)cc2)C1
Cc1cccc(OCc2cn(CC(=O)Nc3ccc4c(c3)OCO4)nn2)c1
Cc1ccn[n+](NC(=O)N(C)C)c1
N#CC1C(=N)Oc2ccc(Sc3nc4ccccc4[nH]3)cc2C1c1cccs1
COc1cc2c(Oc3ccc(NC(=O)NN=C(C)c4c(F)cccc4F)cc3F)ccnc2cc1OCCCN1CCN(C)CC1
CN(C)c1nn2c(-c3ccccc3)nnc2c2ccccc12
CC(C)N(CCOc1ccccc1)Cc1cc(O)cc([N+](=O)[O-])c1
CC(C)c1cccc2c(-c3ccc(O)cc3)cccc12
N=C(N)c1ccc(CSc2ccc(C(=O)O)cc2)cc1
CSc1ccc(Oc2nc(C)ccc2C(CSc2cccc(C)c2)=NO)cc1C
Nc1cc(CC(N)C(=O)NC(Cc2ccc(O)cc2)C(=O)NC(Cc2ccc(O)cc2)C(=O)NCCc2ccc([N+](=O)[O-])cc2)ccc1O
CN(C)CCC(c1ccc2c(c1)OCO2)C(C#N)c1ccc(OCCN2CCCCC2)cc1
COc1c(C)c(O)c(CNCC#N)c2c1CC1C(NCCNC(=O)C3CCCN3CN3CCOCC3)C3Cc4ccccc4C1C23
COc1ccccc1CN1C(=O)CCC1C(=O)NCCc1ccc(Cl)cc1
COC(=O)CC1(C)C=Cc2c(CCC(=O)O)c(C(=O)OC)c(C)c(C)c2O1
CC(C)n1ncc2c1C(=O)N(C1CCN(Cc3cccc4ccccc34)CC1)CC2COCc1ccccc1
CCCC(CC(=O)NCc1ccc(-n2cccn2)cc1)C(=O)C1CCN(CCCc2ccc(F)cc2)CC1
COc1ccccc1-n1c(SCC(=O)Nc2ccc(F)c(F)c2F)nc2c(sc3ccccc32)c1=O
CCC(C(N)=O)N(Cc1cccc(Oc2ccc(S(C)(=O)=O)cc2)c1)S(=O)(=O)c1ccc(Cl)cc1
O=C1CCC(c2ccc(Cl)cc2)=NN1c1ccc(S(=O)(=O)c2cccc(I)c2)cc1
CSc1cnn(-c2ccccc2)c(=O)c1Br
CCOOc1ccc(C(=O)CC(=O)c2ccc(OC)c(OC)c2)cc1
O=C(O)c1cc(NCc2ccccc2)nc2ccc([N+](=O)[O-])cc12
O=C1NC2CNCC2C(=O)N1c1ccc(-c2csc3ccccc23)cc1
O=C(O)c1cccc(N2C(=O)C(=Cc3ccccc3F)SC2=S)c1
CCOCC(=O)Sc1oc(-c2ccco2)nc1S(=O)(=O)c1ccc(Br)cc1
Cc1cccc(Cn2cc(C(=O)NC(C)c3ccc4c(c3)OCO4)c(=O)c3ccccc32)c1
CCc1ccc(NC(=O)c2cc3c(-c4ccccc4)nn(C)c3s2)cc1
O=S(=O)(c1ccc(Br)cc1)N(Cc1ccccc1)CC(O)CN1CCN(Cc2ccccc2)CC1
COc1ccc(NC(=O)c2nn(-c3ccc(Cl)cc3Cl)c(-c3ccc(Cl)cc3)c2C)cc1
CC(=CCCC(C)=C(C)C)CCC=CCC(C)CCC=CCCC(C)=C(C)C
Cc1ccc(CNC(=O)c2cccc(C(=O)N3CCN(c4cccc5cc(Cl)ccc45)CC3)c2)o1
Cc1cn(C2CC(CO)C(O)C2O)c(=O)nc1N
CN(C)N1N=C(C(=O)O)CC1(C(=O)O)C(C)(C)C
O=c1ccn(COC(CO)CCl)c(=O)[nH]1
CC1CCc2c(sc(NC(=O)CCN3C(=O)CCC3=O)c2C(=O)OC(C)C)C1
C1=Cc2cc3cccc4ccc5ccc1c2c5c43
COc1ccc(Cn2cnc3c(N)nc(C(C)(C)C)nc32)cc1
CCc1cn(C2CCCC2)c2ccc(C(=O)NCc3ccccc3OC)cc12
O=C(NCCNCCNC(=O)c1ccc(F)cc1F)c1ccc(F)cc1
c1cnc(-n2cccn2)c(CNCC2CCOC2)c1
CNc1cc(C)nc(NCC(C(=O)C2CCCN2C(=O)N2CCN(c3ccc(OC)cc3)CC2)C(C)C)n1
CC1CN(C(=O)CCn2c(-c3ccc(Br)cc3)cc3ccccc32)CC(C)O1
Cn1c(=O)cc(OCC(=O)Nc2cccc(Cl)c2)c2ccccc21
CC(C)N1C(=O)CCC12CCN(Cc1ccccn1)CC2
O=c1cc(CSc2ccc([N+](=O)[O-])cc2)[nH]c2ccc3c(c12)OCCO3
CCOC1=COC(C(=O)c2cccc(NC(C)c3ccccc3)c2)=C(C)C1CC
OC1CCN(N2CCN(c3ccccc3F)CC2)CC1Cc1ccncc1
O=C(O)C1CCc2nc3ccc(F)cc3c(=O)n21
COc1ccc(Nc2nc(N)ccc2C(=O)CCc2ccccc2)cc1
NCCCn1c(=O)c(C2=NS(=O)(=O)c3cc(NS(N)(=O)=O)ccc3N2)c(O)c2ccccc21
[O-][S+]1CCCC12NCCc1ccccc12
C=CC(=O)Nc1cccc(-c2ncnc3c2cnn3-c2ccc(F)cc2)c1
O=S(=O)(Nc1ccccc1Cl)c1ccc2c(c1)C2NCC(F)(F)F
CC(=O)c1ccc(C2CC(c3c(-c4cccs4)c4ccccc4[nH]c3=O)=NO2)c(Cl)c1
O=C(Cn1c(F)cnc(NCC(F)(F)c2cccc[n+]2[O-])c1=O)NCc1cc(Cl)ccc1-n1cncn1
CCc1cc(C(Cc2ccncc2)c2ccc(OC)c(OCCCN(C)C)c2)ccc1OC1CCCC1
O=C(c1cn(Cc2c(F)cccc2F)nc1C(F)(F)F)N1CCN(Cc2ccccc2)CC1
O=[N+]([O-])c1ccc(S(=O)(=O)c2nnn3c2nc(Nc2ccccc2)c2sccc23)cc1
COc1ccc(OC)c(S(=O)(=O)N(C)CC2Oc3ccc(NC(=O)Nc4cccc(C)c4)cc3CC(=O)N(C(C)CO)CC2C)c1
CCc1ccc(OCC(=O)OC2=C(C(C)=O)CN(C(C)(C)C)C2=O)cc1
CCOc1ccc2ccc(=O)oc2c1C(C=Nc1nn[nH]n1)=NN
Fc1ccccc1CN(CC=Cc1ccccc1)Cc1cccc2ccccc12
CCOC1=C(NS(=O)(=O)c2ccc(CC)cc2)C(=O)c2ccccc2C1=O
CCC1N=[S-]C(O)ON=C1C
O=C(O)c1ccc2c(c1)nc(-c1cccnc1)n2C1CCCCC1
CCC(=O)N(C(=O)Nc1ccc(C(F)(F)F)cc1)c1nccs1
CCCc1ccc(Cl)nc1
NCCCCC(NC(=O)OCc1ccccc1)C(=O)c1nc(C(=O)O)cc2ccsc12
COCCNC(=O)c1ccc2c(c1)nc1n2C(c2ccc(OC)cc2)SC1
CC(=O)n1c2ccc(O)cc2c2ccc3c(c21)C(=O)c1ccc(O)c(O)c1C3=O
CC1CN(c2c(F)cc3c(=O)c(C(=O)O)cn(C4CC4)c3c2F)CC(C)N1
CCN(CC)CCCNC(=S)NN=C(C)c1nc2ccc3c(c2[nH]1)C(=O)C1=C(CCCC1)C3=O
CCCCN(CCCc1cc(OC)c(OC)c(OC)c1)c1cc(OC)c(OC)c(OC)c1
CC(C)CCc1ccc(-c2ccc(-c3ccc(O)cc3)cc2)c(N)n1
Clc1cccc(C=CCN2CCc3ccccc3C2)c1Cl
CC=CC=CCOC(=O)C=Cc1ccc(OC)c(OC)c1
Cc1nc2cc3c(cc2c(=O)n1N=Cc1ccc([N+](=O)[O-])o1)OCO3
O=C(NCCNCCC(c1ccccc1)c1ccccc1)N1CCCC1
CC(C)NCC(CC(NC(C)C=O)C(O)CC(=O)C(C)C)C(=O)C(C)C
N#Cc1ccc(NC(=O)C2CCCN2C(=O)C(=O)C=Cc2ccccc2)cc1
CCCN(CCC)CCC1CN(C(=O)NO)CCN1C(=O)C(N)Cc1c(C)cc(O)cc1C
COc1ccc(CN(Cc2ccc(C(=O)Oc3ccccc3I)cc2)Cc2ccc(-c3ccccc3)cc2)cc1
COc1cc2c3c(c1)c1cc4c(cc1c(=O)n3CC2)OCO4
CCC(=O)c1ccc(OCCCCCCCCn2ccnc2)cc1
Cc1cc(O)c(-n2ccc3ccccc32)cc1CC(C)NCC(O)CSc1ccccc1C(=O)c1ccccc1C
CC(C(=O)NCc1ccc(C(=O)Nc2ccccn2)cc1)C(C)c1ccccc1
CC(C)CN(Cc1cnc2n1CCN(Cc1nccn1C)CC2)C(C)C
O=C(O)CNCC1(c2ccccn2)CCC(OCc2cc(C(F)(F)F)cc(C(F)(F)F)c2)CC1
COc1ccc2c(C(=O)NCCc3ccccc3)c(C(C)C)[nH]c2c1
Cc1oc2ncn(CC3CCCO3)c(=O)c2c1S(=O)(=O)N1CCN(c2cccc(Cl)c2)CC1
CCCc1cnc(Cl)c(-c2cc(C)ns2)c1
O=C(O)c1cn(-c2cn[nH]c2)c2c(F)cc(F)cc2c1=O
COc1ccc2cc(-c3cccnc3)ccc2c1
Nc1cc(O)cc(CCO)c1CC(N)C(=O)NC1COCC1C(N)C(=O)O
O=[N+]([O-])c1ccc(CCc2ccc3ncnc(Nc4cccc5[nH]ncc45)c3c2)cc1
CCNC
O=C(CNC(=O)c1ccccc1)NCc1ccc(F)cc1
O=C(O)CC(Cc1ccccc1)NC(=O)c1ccc(-c2ccc(Cl)cc2)cc1
OCCCc1cccc(ONCCNCCCc2cccc(ON3CCNCC3)c2)c1
COc1cc(C)ccc1OCc1ccc(C(=O)NCc2ccccc2)o1
C#CCNC(=O)C(=O)N1C(=O)NC(c2ccccc2)C(NC(=O)OC)=C1C(C)C
N#CCCSc1nc(=O)nc(NCc2ccccc2)[nH]1
Cc1ccc(CN(C)c2ccc(NS(C)(=O)=O)cc2OCC(=O)C2CC2)cc1
Cc1ccccc1CCCCC=CC#CCCCCCCC(=O)O
CCOC(=O)c1cc(OC)c(OC)cc1NC(=O)C1CCCN1S(=O)(=O)c1cccc2nsnc12
O=C(CN1C(=O)NC2(CCCCC2)C1=O)Nc1n[nH]c(-c2ccc(Cl)cc2)n1
CCn1ccnc1CC1CCN(CCC(C)OC2CCOCC2)CC1
Cn1cc(S(=O)(=O)N2CCOCC2)cc1C(=O)OCc1ccccc1
CC1=CC=C(C)C(OP(=O)(O)OP(=O)(O)OP(=O)(O)OCC2OC(n3cnc4c(N)ncnc43)C(OP(=O)(O)O)C2O)O1
CCNC(=O)C1OC(n2cnc3c(NCc4cccc(I)c4)nc(Cl)nc32)C(O)C1O
CC(O)Nc1nc(C(=O)NCCc2ccccc2)cc(N2CCCCC2)n1
O=C(Nc1ccc(Cl)c(Cl)c1)C1=C(CCCN2CCOCC2)c2ccccc2C1
Cc1nc(N)c(C#N)c(-c2ccc(F)cc2)c1C
CC(=O)c1cccc(NC(=O)Nc2ccc(-c3cc(C)nc4[nH]nc(N)c34)cc2)c1
Cc1cc(C)cc(CCNc2ncnc3c2ncn3C2OC(CO)C(O)C2O)c1
CC(C)=C(C)CCC=CCNC(=O)c1cc(-c2ccccc2)nc(-c2ccccc2)c1
O=c1onc(-c2ccc(O)cc2)n1CCC(O)c1ccc(C(F)(F)F)cc1
Cc1nn(C)c(C)c1CC(=O)C1CCN(NC(c2ccc(C(F)(F)F)cc2)c2cnccn2)CC1
COc1cccc(C2C(C(=O)C(C)C)C(=O)C(=O)N2c2ccc(-c3cscn3)cc2)c1OC
CCN(CCCNC(=O)c1ccn(-c2ccc(CCNCc3ccc4ccc(F)cc4n3)c(Cl)c2)n1)Cc1ccccc1
Cc1sc(NC(=O)C2CCCO2)c(C#N)c1C
CCCCCCc1nn(N(c2ccc(-c3cn[nH]c3)cc2)S(=O)(=O)c2ccccc2-c2ccc(CCCCC(=O)NNC(=S)NC(=O)c3ccccc3)c(F)c2)c(=O)[nH]1
CC(C)Oc1ccc(S(=O)(=O)N2CCC(C(=O)Nc3ccc4c(c3)CCC4)CC2)cc1
Cn1ncc2c1CCN(Cc1ccc(-c3ccccc3)cc1F)C2
CCC1C(=NNC(=O)c2cccc3cnccc23)c2cc(Cl)ccc2N1S(=O)(=O)c1ccc(C)cc1
COc1cc(N=Nc2c(C)n(-c3ccc(F)cc3)c3ccc(C(=O)O)cc23)cc(OC)c1
N=C(NOC(=O)c1scc2c1CCCC2)c1cccnc1
C=CCc1ccc(Cl)cc1
N#Cc1nc(-c2ccccc2)oc1NCc1ccc(F)cc1
COc1ccc(S(=O)(=O)Oc2c3c(cc4ccccc4c2=O)CCNC3=O)cc1
Cc1c(C(N)=O)[n+]([O-])c2cc(F)c(F)cc2[n+]1[O-]
CCN1CCN(c2nc3c(c(=O)[nH]c(=O)n3C)n2Cc2ccccc2)CC1
N#Cc1ccc(N2CCN(CC(O)COc3ccc(-c4nc5ccc(C(F)(F)F)cc5[nH]4)cc3)CC2)c(C#N)c1
CCc1cccc(CC2CCCN(C(=O)Nc3ccccc3)C2)c1
Cc1cc(C)n(Cc2nnc(SCCC(=O)N3CCc4ccccc43)o2)n1
O=C(O)c1ccc(N=Nc2ccc(N=Nc3ccc(S(=O)(=O)O)cc3)cc2)cc1
CC(C)Oc1ccc(OCCc2ncc[nH]2)cc1C(=O)CCCCn1c(-c2ccnc(Nc3cc(C4CC4)[nH]n3)c2)c(Br)c(=O)n(C)c1=O
CN(C)CCC(C)(C)Nc1c(Nc2ccnc(Nc3ccc(F)cc3)n2)c(=O)c1=O
CC(C)=CCc1cc(C2C(O)C(=O)N2Cc2ccc3[nH]c(CO)nc3c2)ccc1O
COc1cccc(-c2nnc(SCCCCCN3CC(O)C3)n2C)c1
CC(C)(C)c1cc(NC(=O)C2(C)CCCN2Cc2ccc(OCCCn3cncn3)cc2)no1
COc1ccc(C2Sc3ccccc3-n3c(CN(C)C)ccc3C2OC(C)=O)cc1
C=CC=CCC(=O)O
Cc1ccc(C(=O)NC2CCC(NC(=O)c3ccc(Cl)c(Cl)c3)CC2)cc1C
CCS(=O)(=O)c1ccc(C)cc1ON1CCN(C(=O)c2ccccn2)CC1C
Cc1cccn1CC(=O)C(=O)c1ccccc1NNNc1ccccc1
Cc1ccc(C2C(Cl)=C(OON=C(Cn3ccnc3)c3ccc(C)s3)C(=O)N2C(C)C)cc1
COc1ccc2c(c1)C1(C)CCCC(C)(C(=O)Nc3ccccc3OC(C)C)C1CC2
OC(CC#Cc1ccccc1)c1nc2ccccc2o1
CC(=NNC(N)=S)c1cccc(COc2ccccc2)n1
C=CC(=O)C(CO)(C(C)O)C(C)C(C)(C)C(C)OC(C)=O
O=C(c1ccncc1)C1C(O)CN(Oc2ccccc2)CC1O
Cc1ccsc1CC1NCCc2ccccc21
COc1ccc2ncc(F)c(C(O)CN3CCC(NCc4cc5c(cn4)OCCO5)CC3)c2n1
O=C(O)c1ccccc1C(=O)NN=Cc1ccccc1F
CCCCOc1ccc(C(=O)NC(C)c2nc(-c3ccc(C(C)(C)C)cc3)no2)cc1
COc1cccc(-c2nc(CC3CCN(NC(=O)NC4CC4)CC3)c(C)o2)c1
NC(=O)C1C(=O)NCC1NCCCC(N)C(=O)NC(N)=N[N+](=O)[O-]
O=C(CCCCCCc1ccccc1C(F)(F)F)C(F)(F)F
COc1ccc(C2C(C(N)=O)=C(C)Nc3nc(SCC(=O)Nc4cccc(C)c4)nn32)cc1
CN(C1CCN2CCc3ccccc3C2C1)S(=O)(=O)c1ccccc1
CCOC(=O)C=Cc1ccc(N(Cc2cccc(-c3ccc(OC)cc3)c2)C(C)=O)cc1
CCN(CC)c1ccc(C(=O)C=Cc2cc(OC)c(OC)c(OC)c2)cc1
CCC1NC(=O)C(C(C)C)NC(=O)C(C(C)C)NC(=O)C2CCCN2C(=O)C(Cc2c[nH]c3ccccc23)NC(=O)C(Cc2cnc[nH]2)NC(=O)C(Cc2c[nH]c3ccccc23)NC1=O
CC(CC(=O)OC1CCCN1)C(=O)O
CCCC(C)C(CC)C(CC(C)C)C(C)=O
CCCN1C(=O)C(=O)N(CCCCc2cccc(Oc3ccccc3)c2)C1=O
CCC(C)C(NP(=O)(O)O)C(=O)NC(Cc1ccccc1)C(=O)O
CCc1ccccc1C(=O)C=C(O)CCCCCN(C)C(C)=O
COc1ccc2[nH]c3cnccc3c2c1
CC(=O)Oc1c(-c2ccc(O)cc2)oc2c3c(cc(OC(C)=O)c2c1=O)CCCC3
Cn1c(Cl)ccc1C(=O)CSc1nnc(-c2cccnc2)o1
O=[N+]([O-])c1ccc(-c2nnc(SCCCN3CCOCC3)s2)cc1
COc1cnc2ccc(=O)n(CCN3CCC(NC(=O)C=Cc4cc(Cl)ccc4F)CC3)c2c1
COc1ccc(-c2cnc(Nc3ccc4c(c3)CCN(C)C4=O)nc2-c2ccccc2)cc1
O=C(Cc1cccs1)Nc1ccc2c(c1)OCO2
CN(C)Cc1cccc(-c2cccc3c(=O)c4c(N)nc(N)nc4oc23)c1
CCCOCC(=O)C(C)NC(=O)C=Cc1ccccc1
CCC(C)C1NC(=O)C(NC(=O)N(CC)CCSCc2ccccc2)NC(=O)C(C2CCCCC2)NC(=O)C(CC(=O)O)NC1=O
O=C(Cn1c(Cl)cnc(NCC(F)(F)c2cccc[n+]2[O-])c1=O)NCc1ccccc1
COc1ccc2c(=O)c(C(=O)C=Cc3ccc([N+](=O)[O-])cc3)coc2c1
COCc1nc(-c2ccc(NC(=O)c3cccs3)cc2)sc1C
CCOc1nc(N)nc2c1n(C)c(=O)n2CCc1ccccc1
COCCOc1cc(C#Cc2c(-c3ccccc3)oc3ccc(OC)cc23)cc(OCCN)c1OCCOC
COc1cc2c(cc1OC)C(=O)N1C=C(CCNC(=O)c3cc(OC)c(OC)c(OC)c3)CC1C=N2
Cc1[nH]c(=S)n(N=Cc2ccc(C#N)cc2)c1-c1ccccc1
COc1ccc(C(=O)Nc2cnc3ccccc3c2)cc1Cl
CC(NCC(=O)NC(=O)c1ccccc1F)C(=O)O
CCCC(C)CCC(CC)C(=O)CC
CC1=C(C(=O)N2CCN(c3ccccc3)CC2)C(c2ccc(Cl)cc2)n2ncc(C(=O)Nc3ccccc3)c2N1
CC(C)(C)OC(=O)NC(CCC(=O)O)C(=O)NC(Cc1c[nH]c2ccccc12)C(=O)O
Cn1cnc([N+](=O)[O-])c1C#N
Cc1ccc(CN2C(=S)NC3c4ccccc4CC3C2(C)C)cc1
COc1cc(C(=O)Nc2cc(C(F)(F)F)ccc2OC)cc(C(=O)N2CC=C(c3cc(C(F)(F)F)ccc3Cl)CC2)c1
CC(Oc1cc2c(cc1Cl)N=C2CN1CCN(C(=O)CN)CC1)c1c(Cl)ccc(F)c1Cl
Cc1ccc(NC(=O)c2cc(-c3cccs3)nc3ccccc23)c(C)c1
O=C(Nc1nc2ccccc2n1CCN1CCOCC1)c1cccs1
Oc1c(Cl)cc(-c2nnnn2Cc2ccc(F)cc2)cc1Cl
COc1cc(-c2cncc(NN3CCOCC3)c2)ccc1Nc1nccc(-c2cnc(CC(C)=O)n2C)n1
Cc1ccc(-c2ccc(-n3c(CN(C)CCc4ccccc4)nc4c(Cl)cc(Cl)cc4c3=O)cc2)cc1
O=C(NN=Cc1cccc2ccccc12)NC1CC1
NC(=O)n1cc(NC(=O)N2CC(N)CC2C(=O)NCc2cc(Cl)cc(C(F)(F)F)c2)c2ccccc21
O=C(CCN(c1nc(Cl)nc2[nH]cnc12)C1CC1)NCC(=O)OCc1ccccc1
CNN(C)C(=O)C(Cc1ccccc1)C(=O)C(C(C)C)N(C)C(C(=O)C(C)C)C(C(=O)CC(C)C)C(=O)NO
CCOC(=O)Nc1ccc2c(c1)C(C1CCCN1Cc1ccccc1)c1ccccc1CO2
Nc1nccc(-c2cn(C3CNC3)c3c(F)cccc23)n1
COc1ccc(C)cc1NC(=S)NCCc1ccc(C)cc1
CCOc1ccc2c(c1)C(=O)C(c1ccc(N)cc1)=[N+]2[O-]
CC1(C)OC(=O)C=C1NC(=O)C=Cc1ccccc1
O=C(CC1CCCC(c2ccccc2)N1C(=O)Oc1ccccc1NCc1ccccc1OC(F)(F)F)N1CCN(CCN2CCCCC2)CC1
O=c1ccc2cc(O)c(O)cc2o1
O=C1COc2ccc(S(=O)(=O)NCCC(=O)N3CCN(c4ncccc4C(F)(F)F)CC3)cc2N1
CC(=O)c1ccccc1NCc1ccc(C(=O)n2cnc([N+](=O)[O-])n2)cc1
COc1ccc(-c2cc(N3CCCC3)cc(-c3ccc(F)cc3)n2)cc1
O=C(NN=C1CCC(c2cccc([N+](=O)[O-])c2)O1)c1ccc(-c2cc3ccccc3s2)cc1
Nc1ncnc2nn(-c3ccccc3)nc12
O=[N+]([O-])c1ccc(CNCCCCCCc2c[nH]cn2)cc1
O=C1CC2(CCCC2)CC(=O)N1Cc1ccc(F)cc1
COC(=O)c1sc2sc(C)cc2c1N
O=C(C=Cc1ccc(F)c(Cl)c1)NNS(=O)(=O)c1cccc([N+](=O)[O-])c1
O=C(CCl)OC1C(COC(=O)C2OC(O)C(O)C(O)C2O)OC(OC2c3ccccc3-c3ccccc32)C(OC(=O)CCl)C1OC(=O)CCl
COc1ccc(S(=O)(=O)N2CCN(C(=O)c3cc(C)cc(C)c3)CC2)cc1
CC(C)(C)OC(=O)NCC(O)C(Cc1ccccc1)NC(C)(C)c1ccccc1
c1cc2c3cc(CN4CCC(N5CCCC5)CC4)cnc3n(C3CCC3)c2c(C2CCCC2)n1
COC1NCCC1C#N
COc1ccc(C#Cc2noc3ncn(Cc4ccc(C(=O)O)cc4)c(=O)c23)cc1
CN(C)c1ccc(C(=O)NC2(C(=O)NC(CCc3ccccc3)C(=O)NCCCc3ccccc3)CCCCC2)cc1
CCCCCC(=O)CC(CCN)NCCc1ccccc1
Cc1ccc(N(C(=O)CNN=Cc2ccsc2)S(=O)(=O)c2ccccc2)cc1
O=C(c1nc(-c2cc(F)cc(F)c2)cs1)C1CCN(c2nnc(NN3CCCCC3)s2)CC1
O=C1c2ccccc2-c2c1c1ccccc1oc2=O
CCCc1nc2cc(C(=O)NC3CC3)ccc2c(=O)n1Cc1ccc(-c2ccccc2-c2nn[nH]n2)cc1
CCOc1ccc(NC(=O)c2cc3c(=O)oc4ccccc4c3s2)cc1
O=C1CCc2cc(S(=O)(=O)NCCOc3ccccc3)c(O)cc2N1
O=C(CSC1=NS(=O)(=O)c2ccccc21)Nc1ccccc1
CC(Cn1cccn1)NCc1nc(C2CC2)no1
CC(C)=C1CC(CO)(CC=CC(=O)OC=O)OC1=O
CC(=O)c1cccc(N=C2NCCN2)c1
CCC(C)C(N)C(=O)NC(Cc1ccccc1)C(=O)O
O=C(ON=Cc1cc(O)c(O)c([N+](=O)[O-])c1)c1ccc(Cl)cc1
CC(=O)c1ccc(-c2ccc3nnc(-c4ccccc4)n3n2)cc1
CCC1(c2ccc(OC)cc2)CC(c2ccccc2OCCN2CCCC2)=NO1
Cc1cccc(NC(=O)Nc2ccc3c(c2)NC(=O)C3=Cc2ccc[nH]2)c1
CC1(C)OC(=O)C(NC(=O)c2ccc3c(C(=O)c4ccco4)c(-c4ccco4)oc3c2)C(=O)O1
COc1cccc(-c2cnc(CC(C)(C)OC)cn2)c1
Cc1ccc(CN(C=O)Cc2ccccc2)cc1
Clc1ccc(-c2ncno2)cc1
CCOC(=O)C1c2c(cc(F)c3ccccc23)OC(=N)C1C#N
N=C(N)c1ccc2oc(C(=O)N(NS(=O)(=O)c3ccccc3)c3ccccc3)cc2c1
O=C(c1c(F)cccc1Cl)N1CCOc2ccc(-c3cncs3)cc2C1
O=S1(=O)CCN(CCCc2cccc3ccccc23)CC1
CC(C#N)Cc1cc(S(=O)(=O)NCc2cccc(-n3cccn3)c2)on1
Cc1c(CN(C)Cc2nc(=O)c3cnn(C)c3[nH]2)cnn1C
O=C(C=Cc1cccnc1)Nc1ccc(Cc2ccccc2)cc1
CC(C)C(=O)OC1C=CCC(C)C1C
O=C1N=C(N2N=NC(c3ccccc3)(c3ccccc3)C2=O)SC1=Cc1cccc(Cl)c1
CC1CCC2(CC1)NC(=O)N(CC(=O)Nc1ccc(F)c([N+](=O)[O-])c1)C2=O
CNCc1ccccc1-c1cccc(C(=O)O)c1O
CCn1cc(C(=O)O)c(=O)c2cc(F)c(N3CCN(c4ccccn4)CC3)cc21
O=C(O)c1cccc(C(=C2CCCC2)c2cc3cccc(OCc4ccc5ccccc5n4)c3o2)c1
CCONc1cccc(C(=O)CC(=O)Sc2ccc(-c3ccon3)nn2)c1
Cc1cc(C)c(NC(=O)CSc2cn(CC(=O)N3CCCC3)c3ccccc23)c(C)c1
CCOc1ccc(NC(=O)C2CCN(CCOc3cccc(C)c3)CC2)cc1
CCC(CC1CCCCC1)C1CN(CC2(c3ccccc3)CCN(CC(=O)O)CC2)CC1c1cccc(F)c1
C#CCNC(=O)C1(C(C)(C)c2cc(Cl)c(N3CCN(c4cc(C(=O)OC)ccc4N(C)C)CC3)cn2)CCN(Cc2cccc(C(=O)OC)c2)CC1
CN(C)c1ccc(C(CNC(=O)c2cc3ccccc3o2)N2CCOCC2)cc1
CN1CCOc2cc(S(=O)(=O)N3CCCC(C(=O)Nc4ccc(F)cc4)C3)ccc21
COC(=O)C(Cc1ccccc1)n1cnc2c(N)ncnc21
COc1cc(C(=Cc2cc(O)c(OC)c(OC)c2)C(=O)O)c(OC)cc1O
NC(=O)c1ccc(-c2cn(N)c(NC(=O)C=Cc3ccccc3)n2)cc1
CN(C)c1c2sscc-2c(=O)c2ccccc12
Brc1ccc2c(c1)c1cc[n+]2Cc2c-1ccc1ccccc21
FC(F)COc1ncc(-c2cnc(N3CCC(N4Cc5ccccc5C4)CC3)nc2)cn1
O=CNC1OC(CO)C(O)C1O
CCCC(=O)C1CCCN(C(=O)NN=Cc2ccccc2OC)C1
Cc1ccc(S(=O)(=O)NCc2cccc(C(=O)NCC3CC3)c2)cc1
CC1(C)C=C(n2ccccc2=O)c2cc(CN3CCOCC3)ccc2O1
CC=C(C=CC(Cc1ccc(OC)cc1)C(=N)O)C(c1c(C(=O)C(C)(C)C)cc(C(C)(C)C)cc1C(F)(F)F)S(=O)(=O)c1ccc(OC)cc1
CC(=O)c1ccc(S(=O)(=O)N2CCCN(C(=O)c3ccc(C(F)(F)F)cc3)CC2)cc1
CC(C)(C)NC(=O)C1CNC(CC(=O)N2CCN(S(=O)(=O)c3cc(Cl)cc(Cl)c3)CC2)C(=O)NCC(Cc2c[nH]c3ccccc23)NC(=O)C2CCCN2C1=O
CCC(C)NC1CN(C(=O)C(=O)Nc2ccccc2)CCN1CC(O)C(Cc1ccccc1)C(=O)CNC(=O)c1ccc(OC)cc1O
O=C(O)c1nn(Cc2ccc(-c3ccccc3)nc2)c(=O)c2ccccc12
C=CCC(C)(CC)CC(C)CC
C=CC1Cc2[nH]c3ccccc3c2C=C2C(=O)NC(=O)N21
COc1cc(C(=O)Nc2c(C)cccc2C)ccc1OC(F)F
CCn1c(=O)c2c(nc3n2CCCN3Cc2ccccc2)n(CC)c1=O
COc1ncnc2c1ncn2C1OC(CO)CC1F
Cc1ccc(NNc2ccc(C(=O)C(CS)C(=O)Cc3ccccc3)cc2)cc1
Cn1c(C#N)ccc1-c1ccc2c(c1)OCC(=O)N2
Cc1nc(CCNC(=O)c2cc3ccccc3n2Cc2ccccc2Cl)no1
CCCCN(Cc1cccc([N+](=O)[O-])c1)c1cc(Cl)ccc1C(=O)O
Cc1nc(N)cc(-c2ccc(-c3ccccc3)cc2)n1
CCCCCC(=O)OC(CCOC(C)=O)OC
O=[N+]([O-])c1ccc(Sc2ccccc2N2CCCCC2)cc1
O=C1Nc2ccc(Cl)cc2C(C#Cc2ccccc2)(C(F)(F)F)O1
CCN(CC)C(=O)c1ccc(-c2cc3ccccc3n2C)cc1
CCN(CC)C(=O)CSc1nc2cc(OCC(=O)N3CCCC3)ccc2n1Cc1ccc(Cl)cc1
Cc1nnc2nc3ccc(OC(=O)OC(C)(C)C)cc3nn12
Clc1ccc(C(=Cc2ccccc2)c2ccc(Cl)cc2)cc1
CN(C)CCCNc1nc(Nc2ccccc2Cl)c2ccccc2n1
O=C(NC1CCCCC1)C1CCCCN1CN1CCOCC1
CCCCCCCCCCc1ccc(OCC(O)CO)cc1
Cc1ccc(C)c(-c2ccccc2)c1Cl
Cc1c(C(=O)NC(Cc2ccccc2)C(=O)C(=O)NCCCN2CCOCC2)[n+]([O-])c2ccccc2[n+]1[O-]
Cc1cccc(OCC(=O)N(Cc2ccon2)C(C)C)c1
O=C(c1ccccc1O)S(=O)(=O)c1cccc(NNc2ccc(Cl)cc2)c1
COc1ccc(S(=O)(=O)C2OCCN2CNC(=O)C(=O)NCc2ccccn2)cc1
CN(C)Cc1ccc(-c2ccc3[nH]c4c(c3c2)CCN(C(=O)c2cccnc2)C4=O)cc1
C=C(N)C(=O)NC(C(=O)N1CC(Oc2ccccc2Oc2ccccc2)CC1C(=O)NC1c2ccccc2CC1O)C(C)(C)C
CNC(=O)c1ccc(C=Cc2ccc3cccnc3c2)cc1
CN(CC(C)(C)N)C(=O)C1CCCN1C(=O)P(=O)(O)O
CC(=O)CC12C(=N)N(c3ccccc31)N(c1ccc(Cl)c(Cl)c1)C2=O
CC(C)c1nc2oc(C(=O)N3CCOCC3)c(N)c2c2c1CCCC2
N#Cc1nc(N)sc1CC=C(CCCCCCc1ccc(C(F)(F)F)cc1)C(=O)O
N#CC(C(=O)NCc1ccc(Cl)cc1)=C1SCC(=O)N1N1CCOCC1
O=C(NCc1ccc(OC(F)(F)F)cc1)c1nc2ccc(Br)cn2c(=O)c1O
Cn1c2c(c3cc(S(=O)(=O)c4ccccc4)ccc31)C1CCC(C2)N1
C=CC(C)(OCCCc1ccoc1)C(C)C(C)C
O=C(COc1ccccc1C(=O)NNC(=O)c1cccc([N+](=O)[O-])c1)NNC(=O)c1ccccc1O
c1ccc(Cn2ncc3c(Nc4cccc5ccccc45)ncnc32)cc1
Cc1cccc(OSc2nnc(CCC(=O)Nc3ccc(C)c(C)c3)n2C)c1
CCOC(=O)C1=CNC=C(C(=O)OCC)C1c1cccc([N+](=O)[O-])c1
COc1ccc(-c2cc(=O)nc(-c3ccc(NC(=O)c4ccco4)cc3)[nH]2)cc1
Cc1ccc(S(=O)(=O)C2OCCN2CNC(CN2CCN(Cc3ccccc3)CC2)c2ccccc2)cc1C
C=C1OC(=O)C(CCCCCCc2ccccc2)=C1C
CC1CCN(CCNC(=O)c2cn(-c3cccc(C(F)(F)F)c3)nc2-c2ccccc2)CC1
Fc1ccc(COc2nnc(-c3ccc4ncccc4c3)o2)cc1F
Cc1nn(C)c(C)c1CC(C)NC(F)(F)F
CC(C)(C)c1ccc(C=Nc2ccccc2-c2ccncc2)c(O)c1
CC1(C)Oc2ccc(NS(C)(=O)=O)cc2C(NC(=O)C(Cc2ccccc2)NC(=O)C(Cc2c[nH]c3ccccc23)NC(=O)C(N)CCCN)C1O
Cc1cc(N(C=O)C(=O)C(C)C(C)(NCc2cccc([N+](=O)[O-])c2)C(F)(F)F)ccc1[N+](=O)[O-]
Cc1ccnc(NCc2cnc(Oc3ccc4c(c3)CCC(c3ccccc3)O4)s2)n1
COC(=O)CC(O)C(CC(C)C)NCC(=O)NC(=O)NC(C)C(=O)NC(Cc1ccccc1)C(=O)NC(C=O)Cc1c[nH]cn1
C=CCCCCC(=O)OC=O
COc1ccc(C(=O)NCCCn2cnc([N+](=O)[O-])n2)cc1
COc1cc2c(Nc3ccc(Sc4ccc(F)cc4)c(C(F)(F)F)c3)c(C#N)cnc2cc1OCCCN1CCN(C)CC1
CN1CCC2=C(C1)c1ccccc1C1Cc3c(ccc(=O)n3-c3ccc(F)cc3)C21
COC(=O)c1cc(=O)nc(N)[nH]1
CN(C)CCCN1C(=O)C(=C2C(=O)Nc3ccc(S(N)(=O)=O)cc32)SC1=S
CN1CCc2nc(NC(=O)C3CCCC3CN(CC3CCCCC3)c3ccccc3F)sc2C1
Cc1ccc(NCC(=O)N(C)CC(=O)Nc2ccc(S(N)(=O)=O)cc2)cc1C
CCOC(=O)C(=O)N(Cc1ccccc1)c1ccc2c(c1)C1(CCc3ccccc31)CCN(C)C2
O=C(NO)c1cn(Cc2ccccc2)c2c(F)ccc(F)c2c1=O
CCONc1cccc(C(=O)CC(=O)C2C(=O)NCCN2Cc2ccoc2)c1
Fc1cccc(OCCc2ccccn2)c1
Cn1ccc2cc3c(cc21)SC(NC1CCCCC1)=N[S+]3[O-]
COc1ccc2c(c1)sc1c3c(ccc12)OCCO3
Cc1ccc(C)c2nc(-n3[nH]c(=O)cc3-c3ccc(OC(F)(F)F)cc3)ccc12
N#[N+][N-]c1ccc2nc3ccc(N)cc3c(NCCCCCl)c2c1
O=C(Nc1c2c(nn1-c1ccccc1)C[S+]([O-])C2)C(F)(F)F
CONc1ccc(CS(=O)(=O)c2ccc(-c3cc(C)no3)s2)cc1
Cc1[nH]c2ccccc2c1C1=NCCN1
CCS(=O)(=O)N(C)c1ccc(OCCn2c([N+](=O)[O-])cnc2C)cc1
C#CCOC1OC(C2COP(=S)(OCCCCCCCC=CCCC3CC([n+]4ccc(N)cc4)=CCC3(C)C)O2)C(CO)C(O)C1O
Cn1cc(-c2ccc3nc(C(C(=O)NCCS(N)(=O)=O)S(=O)(=O)Cc4ccccc4F)sc3c2)cn1
CC(C)(Sc1ccc(Cl)cc1)C(=O)NC1C(=O)N2C(C=O)=C(CNC(=O)c3cccc4c(=O)c5ccccc5[nH]c34)CSC12.NCC(=O)O
COC(=O)c1cccc2[nH]c(-c3ccccc3)nc12
O=C(O)c1cn(Cc2ccc(-c3ccccc3)cc2)c2c(F)cccc2c1=O
O=C(COC(=O)c1ccc(Cl)nc1)Nc1ccccc1C(F)(F)F
O=C1c2ccccc2C(=O)N1CNc1ccc(Cl)cc1
CCOCC(=O)N1CCN(Cc2cn(-c3ccccc3)nc2-c2ccc(Cl)cc2)CC1
O=C(CCCn1c(=O)c2ccccc2n(CC(=O)N2C3CCC2C3)c1=O)N1CCOCC1
CN1CCC23c4c5ccc(O)c4OC2C(=O)CCC3(O)C1C5
CCNc1cc(C(=O)NCC(O)C(Cc2ccccc2)NCc2ccccc2OC)cc(N2CCCCS2(=O)=O)c1
CCOC(=O)C(NC(=O)c1cc(NCc2ccccc2)cn1Cc1ccccc1)c1cccc2ccccc12
Oc1ccc(C(OCCOCCOc2ccccc2)c2ccccc2)cc1
COc1ccc(C(=O)NCCN2CCOCC2)cc1
CC(=O)N1CCC(Cn2cc(-c3ccc(Oc4ccccc4)cc3)c3c(N)ncnc32)CC1
Nc1nc2ccccc2n1N=Cc1ccc(Cl)cc1
NC(=O)C(CC(=O)NC(CO)CCCCNC(=O)c1cccc2nc3ccccc3nc12)NC(=O)C(N)N
CC(=O)n1c(C2(C(=O)NC(C)C)CCC2)cc2ccccc21
Cc1ccc(CC(=O)N2CC3(CCN(C(=O)C4CC4)CC3)c3ccccc32)cc1
c1ccc(CNCC2CCN(Cn3cccn3)CC2)cc1
Cc1ncnc(OCc2ccc(C(C)C)cc2)c1Cl
CCCOc1cc(Cc2ccccc2)ccc1OC(C)C(=O)O
CSc1ccc(CNNc2ccc(C(=O)C3CCN(Cc4ccccc4)CC3)cc2C)cc1
O=C(Oc1ccccc1)C(=O)c1cnn(-c2ccc(F)cc2)c1C1CCN(NC2CCCC2)CC1
CCCc1ccc(Cc2c(CCNCCCC(=O)O)n(Cc3cc(Cl)c(Cl)cc3Cl)c3cc(OCc4nc5cc(Cl)ccc5n4C)ccc23)cc1F
CCOC(=O)C1OC12CCC1(O)C3Cc4ccc(O)c5c4C1(CCN3C)C2O5
C=C(C)C(=O)CCC(C)C(CC)C(CCCC(C)C)C(CC)C(CCCC(C)C(=O)OC)OC
CC(CCC=Cc1ccccc1)=C(C)C(C)O
c1ccc(-c2nc3ccccc3o2)cc1
C=C(C)C(=O)OC(Br)=Cc1ccccc1
COc1cccc2c(=O)c3ccccc3oc12
Cc1c(C(=O)N(C)C(C)C)cc(-c2ccccc2C(=O)Nc2ccc(CN3CCC(N(C)C)CC3)cc2)c2ccccc12
Cn1cccc1C(=O)Nc1cc(Cl)cc(Cl)c1
CCC(C)O
CC(C)(C)c1ccc(NCC(=O)C2CCCN(c3ccccn3)C2)cc1
CCNC(=O)N1Cc2nc(N)nc(-c3c(Cl)cc(Cl)cc3OC)c2C1CCOC
Cc1noc(NS(=O)(=O)c2cccc3ccccc23)c1Cc1ccccc1Cl
COS(=O)(=O)c1cccc(C(=O)Nc2ccc(C)cc2)c1
COC(=O)c1cc(-c2ccccc2)c2c(O)cccc2n1
COc1ccc(NCC(=O)N(C)C(=O)c2cc(-c3ccc(OC)c(OC)c3)nn2-c2ccc(C)cc2)cc1
COCCNCC(=O)N(c1ccc(C)cc1)S(C)(=O)=O
CCCCN1C(=O)C(=O)N(Cc2ccccc2)C1=O
Cc1ccc(Cn2c3c(cc(C)c2=O)C(=NNC(N)=S)CCC3)cc1
CCN1CCN(c2c(NC(=O)Nc3ccc(OC(C)C)cc3)oc(C)cc2=O)CC1
CCCNC(=O)C(C)(C)NC(=O)NC(O)Cc1ccccc1
CCOCC1CNC(=C2Nc3c(F)cc(N4CCOCC4)cc3S(=O)(=O)N2)O1
Cc1ccc(CC2C(=O)NCCN2CC(=O)N(C)C2CCOCC2)cc1
COc1ccc(N=C2Nc3ccncc3S(=O)(=O)N2)cc1OC
Cc1cc2c(c(C=CC(=O)NO)c1SC1CCCCC1)C1C(C)CCCC1C(C)(C)O2
CC(C)(C)OC(=O)NCCCC(=O)Oc1ccc2c(=O)c3cc(NC(=O)CCC(=O)NC(CN)C(=O)O)ccc3oc2c1
N=c1[nH]c(-c2cccs2)cn1N=Cc1ccccn1
CCN1CCC2(COC)c3cccc(O)c3CC1C2C
CCc1nc(NS(=O)(=O)c2cc(F)ccc2F)c(Br)c(CC)c1O
Nc1nc(-c2ccc(Cl)cc2)cc2ncccc12
CCS(=O)(=O)NC(Cc1c[nH]c2ccccc12)C(=O)Nc1cc(C(=O)O)cc(C(=O)O)c1
COCCNCC(=O)S(=O)(=O)c1cccc(NNc2nccs2)c1
CCc1ccccc1NC(=S)NN=Cc1cn(C)c2ccccc12
Cc1ccc(CN(C)C(=O)C=Cc2ccc(S(=O)(=O)N3CCN(C)CC3)cc2)cc1
Cc1ccccc1CNCC(=O)Sc1nc(=O)c(NCC(NC(=O)OCc2ccccc2)C(=O)C(C)C)c(N)[nH]1
CC(C)(C)c1ccc(-c2cc3[nH]c(N)nc(=O)c3s2)cc1
O=C1C(Cl)=C(Nc2ccc(C(F)(F)F)cc2)C(=O)c2cnncc21
Cc1ccc2c(c1)CC1(Cc3cc(C)ccc3C1=O)C2=O
O=C(CN1C(=O)SC(=Cc2ccc(Cl)cc2)C1=O)c1ccccc1
COc1cccc(C(=O)N(C)CCS(=O)(=O)NC2CCCCC2)c1
CCCC(O)C=CC=CCCc1ccccc1
COc1cc(C(=O)N2CCCCCC2)cc(OC)c1OC
Cc1ncc(CN(C)C2CCN(Cc3[nH]ncc3C)C2)s1
CC(C)Nc1nc(-c2cccc(NC(=O)Nc3cc(C#N)ccn3)c2)cc2cc(C(=O)N(C)C)sc12
C=CC(C)C(C)C=C(C)CC
CCN(C(=O)CCN1C(=O)c2ccccc2C1=O)c1c(N)n(CC)c(=O)[nH]c1=O
CCCCCCCCC=CCCCCCCCC(=O)NC(COCc1cccc(OC)c1)Cc1ccc(OP(=O)(O)O)cc1
CCc1n[nH]c(C2CN(CCc3nc(C)cc(C)n3)CCO2)n1
Cc1c(Cl)cccc1NC(=O)NN=Cc1cc(C)n(-c2ccccc2)c1C
Cc1cccc2nc(-c3csc(-c4ccccc4)c3)[nH]c12
CC(NC(=O)N1CC(CCN2CCOCC2)CCC1=O)c1cccs1
CCc1nc(-c2ccccc2COc2ccc(C(=O)C=Cc3ccccc3)cc2)no1
Cc1ccc(N2C(=O)CSC2C2OC(CO)C(O)C2O)cc1
NCCNc1cncc(C(=O)NC2OCCC2CC2CCN(Cc3ccc(F)cc3)CC2)c1
Nc1ncnc2c1ncn2C1OC(CSC2NCCC2O)C(O)C1O
COc1ccc2c(c1)c(CC(=O)NC(C)C)c(C)n2C(=O)c1ccccc1
N#Cc1ccc(C2Cc3ccccc3N2C(=O)c2cccnc2)cc1
CCc1nc(N)nc(N)c1-c1ccc(Nc2cccc(C)c2)c(S(=O)(=O)c2ccc(N)nc2)c1
CCOC(=O)C1=NOC(C)(c2ccc(Cl)cc2)C1
O=C1OC(O)C(c2ccc3c(c2)OCO3)=C1c1ccc2c(c1)OCO2
Cc1ccc(Cl)cc1N1C(=O)c2nc(C)n(C3CCS(=O)(=O)C3)c2C1=O
Nc1cc(=O)n(C2CCCN(Cc3cccc4ccccc34)C2)c2nc(-c3cscn3)nn12
Clc1ccc2nc3c(c(NCc4ccc(-c5cccnc5)nc4)c2c1)CCCC3
CC(C)(C)C(=O)N1CCCC1c1ccc([N+](=O)[O-])s1
Cc1cnc(Sc2n[nH]c3cccc(OCCCN(C)C)c23)s1
Cc1nc2ccc(OC(C)C)cc2c(C)c1Oc1ccc(S(C)(=O)=O)cc1
CCN(C)c1ccc(OC=Nc2ccc(S(=O)(=O)N3CCC(C(O)c4cccnc4)CC3)cc2)cc1
CC(C)(O)CNC(=O)Nc1ccc(S(=O)(=O)c2ccccn2)cc1
N#CC1(NCCCN2CCCCC2)C(=O)Nc2ccccc21
CC1(C)Oc2ccc(-c3ccnc(N)n3)cc2C2(CC(=O)NC2=O)C12C(=O)Nc1ccc(Cl)cc12
COc1ccccc1N1CCN(CCCCNNc2ccc(C(=O)C(=O)NCc3ccc(Cl)cc3)cc2)CC1
Cc1oc(-c2ccccc2)nc1CN1CCN(CCCSc2ccccc2)CC1
COc1ccc(NC(=O)Cc2ccccc2C(=O)O)cc1OC
CC(=O)CSc1nc(C)c(CC(=O)NC2CCC(O)CC2)c(-c2ccc(OC(F)F)cc2)c1C#N
CCCc1c(OCCCCCCOc2ccc(C(C)=O)c(O)c2CCC)ccc(C(C)=O)c1O
N=C(N)CSC(Cc1ccc(Cl)c(Cl)c1)P(=O)(O)O
Cc1n[nH]c(=O)cc1CC(=O)C1CCCN1CN1CCC(C)(c2ccccc2)C1=O
CC(Nc1ncnc2sccc12)c1ccccc1
Cc1ncccc1NCC(=O)Sc1nnnn1C
Cc1ccc(C)c(COc2cncc(N3CCNCC3)c2)c1
CCCCNCCCCOC(=O)C(C#N)=Cc1ccc(C=Cc2cccc(Br)c2)o1
COc1cc2ncc(C#N)c(Nc3ccc(Sc4ncccn4)c(Cl)c3)c2cc1NC(=O)C=CCN1CCN(C)CC1
COc1ccc(OC)c(-n2nnc3sc4c(c3c2=O)CCCC4)c1
CC(C)CCn1c(Cn2c(=O)n(-c3ccccc3)c3ccccc32)nc2ccccc21
COc1ccc(OCC(=O)NN=Cc2c(O)ccc3ccccc23)cc1
COc1ccc(C)cc1NCc1ccc(C(=O)N2CCN(CCO)CC2)o1
O=C(NC(Cc1ccc(C(F)(F)P(=O)(O)O)cc1)c1nc2ccccc2[nH]1)c1cccc(F)c1
CC1=C(C(=O)N2CCOCC2)CC(CC(=O)N2CCCCC2)C(=O)N1Cc1ccc(C(F)(F)F)cc1
O=C(NCCc1cccc(C(F)(F)F)c1)c1ccc2c(c1)CCN2Cc1cccnc1
CC1CCCCOC(CN(C)Cc2ccc(C(F)(F)F)cc2)C(C)CN(C(C)CO)C(=O)c2cc(NC(=O)c3ccc(C(F)(F)F)cc3)ccc2O1
CC1(C)C=C(c2ccc3c(c2)OCCO3)CC(c2ccc3c(c2)OC(F)(F)O3)N1
COc1cc(Nc2nc(N)n3c(nc4ccc(C)cc43)c2C(N)=O)cc(OC)c1
COc1ccc(C=C2SC(=S)N(CC(C)C)C2=O)cc1OC
OCc1ccc(-c2csc(N3N=C(c4c(F)cccc4F)CC3c3ccc(F)cc3)n2)cc1
ON=C(NO)c1cccnc1Oc1ccc(OCc2ccccc2)cc1
CCC(C)=C(CCC(C)CCC(C)C=O)C(C)NC(=O)OC(C)(C)C
CC(=NNC(=O)c1ccc(O)c2ncccc12)c1ccc[nH]1
O=C(CC1NC(=O)NC1=O)NC1CCCCCCC1
O=C1CC2(C(=O)N1)C(=O)N(Cc1ccc(Br)cc1F)C(=O)c1cccn12
CC(=NN=c1ccn(Cc2ccccc2)cc1)c1cccs1
NC(=C1CCCC1)n1cc2ncc(C#Cc3ccccc3)cc2n1
COc1ccc(-n2c(C)cc(OC)cc2=O)cc1
COc1ccccc1CSc1ccc(C(C)(C)C)c(OCC(=O)O)c1C(C)(C)C
O=C1N=C(N2CCCC2)SC1=Cc1cccs1
N#Cc1cc(S(=O)(=O)Nc2ncns2)ccc1Oc1ccc(Cl)cc1-c1ccccc1F
CN(CC#CC(Oc1c(Br)cc(Br)c(Br)c1Br)c1ccccc1)c1nc2ccc(F)cc2s1
CCC1SC(=O)N(CCc2ccc(O)cc2)C1=O
C=C(CC(O)CC)C(=O)CCC=O
COc1ccc(-c2ccccc2)c2cc(C(=O)Nc3ccc(Oc4ccccn4)cc3)oc12
COc1ccc2cc3[n+](cc2c1OCC=CCOCCOCCO)CCc1cc2c(cc1-3)OCO2
NS(=O)(=O)C(F)(F)C(F)(F)C(F)(F)F
CCNC(=O)Nc1cncc(-c2nc(Nc3ccc(F)cc3)c3cnn(C4CCN(C(=O)C5CC5)CC4)c3n2)c1
CCN(CC)CCOc1ccc(-c2cnc(NCc3cccc(-n4c(=O)c5ccccc5n5cccc45)c3)o2)cc1
CCOc1ccc(-c2cc3cc(C)ccc3oc2=O)cc1OCc1ccccc1
O=C1NCN(c2ccccc2)C12CCN(Oc1ccn(-c3ccc(S(=O)(=O)CCC(F)(F)F)nn3)c1)CC2
CC1CN(C(=O)N2Cc3c(NC(=O)c4ccc(F)c(F)c4)n[nH]c3C2(C)C)C(C)CN1
COc1ccc(NC(=O)Cn2c(=O)n(-c3ccc4c(c3)OCCO4)c(=O)c3ccccc32)c(Br)c1
CP(=O)(O)C(CN)C(CP(=O)(O)O)P(=O)(O)O
Cc1oc(-c2ccc(F)cc2)nc1CC1CCN(C(=O)N(C)Cc2cccs2)CC1
CC1(C)C=C(CNc2sccc2C(N)=O)c2cc(C(=O)O)ccc2C1=Cc1ccc(C2CC2)cc1
C=CCNC1=CC(=O)c2c(ncn2C)C1=O
CC(=O)OCC1OC(OC(C)=O)C([N+](=O)[O-])C(OC(C)=O)C1OC(C)=O
Cc1sc2[nH]c(-c3ccc(O)cc3)nc(=O)c2c1C
Oc1ccc2c3c1OC1c4nnc(C(F)(F)F)nc4CC4(O)C(C2)N(CC2CC2)CCC314
CCC(=O)C(CC)NC(NC(=S)Nc1cccc(C(F)(F)F)c1)C(Cl)(Cl)Cl
Cc1ccc(NC(=O)c2cc3ccc4ccccc4c3oc2=O)c(C)c1
CCOCCOC(Cc1ccccc1)C(=O)NC(C)=O
NN=C1N=C(c2ccco2)CC(c2ccco2)N1O
CC(C)OCCCNC(=O)C1CC(S(=O)(=O)c2ccc(Br)cc2)N(C(Cc2ccccc2)C(=O)n2cccn2)C1
N=C(N)NCCCC(C(=O)O)C(CCCSC(=N)N)C(=O)O
CC(C)C(c1ccnn1C)N1CCN(C)C(=O)C1
Cc1ccc(-c2ccc(-c3ccccn3)nc2)cc1
COc1cccc(C(=O)NCCCCCNC(Cc2ccc(OCc3ccccc3)cc2)C(=O)NCc2ccccc2)c1
CC(C)CC(NC(C(=O)NCCCC(NC(=N)N)C(=O)NC(=N)N)C(C)O)C(=O)NC(CCC(N)=O)C(N)=O
COc1ccc(S(=O)(=O)N(CC(C)C)C(Cc2ccccc2)C(O)CNC(=O)OC2C(C(C)n3ccnc3)CCS2(=O)=O)cc1
CCOP(=O)(ONC(C)c1ccccc1)Oc1cc(Cl)ccc1C(=O)CC
CC1(C)CC1CN=C(NO)c1ccc(C(F)(F)F)nc1
CONc1cnccc1C(=O)C(=O)C1CCCN1C(=O)O
CC(N)C1CCN(c2cc3c(cc2F)c(=O)c(C(=O)O)cn3C2CC2)C1
CC(=O)Nc1ccc2nc(-c3ccccc3)nc(N3CCCC3)c2c1
COc1cnn(C)c(=O)c1-c1ccc(CC(NC(=O)C2CCCN2S(=O)(=O)c2c(Cl)cccc2Cl)C(=O)O)cc1
CC(C)n1c(=O)nc(-c2ccc(OCc3ccccc3)cc2)c2cc3c(cc21)OCO3
C#CCN1C(=O)Nc2nc(C)nc(CC)c2-c2c(Oc3ccc(Cl)cc3)ncnc21
COc1ccccc1C(=O)C=Cc1ccc(Cc2cccnc2Cl)cc1
Cc1ccc(N2CCS(=O)(=O)C(c3ccc(N)cc3)C2)nc1
Cc1cccc(C(=O)CCC(C(=O)O)C(=O)NO)c1
NCCCn1nc(-c2ccc(F)cc2)c(-c2ccc(F)cc2)cc1=O
CCN(CC)c1ccc(C=CC(=O)NCC2(n3cncn3)CCCCC2)cc1
Nc1nc(=O)c2ncn(COCCOCP(=O)(O)O)c2[nH]1
COc1ccc(C(=O)Nc2c(Br)ccc3nonc23)cc1
COc1ccc(CN(C)CC(=O)NC2CCCCC2)cc1
COc1ccc(C2CC(=O)c3cc(C)ccc3O2)cc1OC
CN1CCc2nc(C(=O)Nc3ccc(C(=O)C4CCCC4)cc3)sc2C1
COc1ccc2[nH]c3c(c2c1)CCN1C(=O)c2ccccc2SC31
COc1ccc(C=C2CC(=Cc3ccc(OC)cc3)C(=O)O2)cc1
COc1ccc(-c2cc(C(=O)NCCN3CCOCC3)c3ccccc3n2)cc1OC
CCN=C(NO)c1ccccc1OCc1ccccc1
Cc1cc(C)[n+](NC(=O)c2ccccc2-c2nc3ccccc3s2)c(C)c1
NC(CC(=O)NC(CS)C(=O)NC(CCC(=O)O)C(=O)O)Cc1ccc(O)cc1
COc1cc(-c2ccc3ncc(C(=O)C4CC4)c(Nc4ccc(CN(C)C)nc4)c3c2)cc(Cl)c1O
O=C(Nc1cccc(C(F)(F)F)c1)Oc1ccc2c(c1)C(=O)c1cccnc1-2
Nc1c[n+]([O-])c2cc3c(cc2[n+]1[O-])CNCC3
C=COC(OC(=C(C)C)C(OC)C(C)=O)C(C)(C)C=C(C)CCCC=CC
CCNCCC(=O)NCC(=O)Oc1cccc(C)c1
O=C(c1ccccc1)N1CCC(n2cnc3cc(F)ccc32)CC1
Cc1ccc(OC(=O)CC(C)(C)C(=O)C(=O)NN)cc1
CC(Cc1c[nH]c2ccccc12)(NC(=O)OC1C2CC3CC(C2)CC1C3)C(=O)NC(CC(=O)NCCN)Cc1ccccc1
CCOSc1nc(C(=O)Cc2ccccc2)c(C#N)c(-c2ccccc2)n1
CC(=CCCC(C)=C(C)C)CCC=CCNC(=O)C1CC2(CCN(Cc3ccccc3)CC2)CN1C
O=C(c1ccc(OC(F)(F)F)cc1)c1cnn(-c2ccc(S(=O)(=O)ON3C(=O)NC(OS(=O)(=O)O)C3c3ccccc3)cc2)c1
c1ccc(-c2nc(Nc3ccccn3)c3ccccc3n2)cc1
C=CCOCCCCNC(C=O)=CCCCCCC(C)=O
O=C1CSC(=S)N1CCc1c[nH]c2ccccc12
COc1cc(O)cc2c1C(=O)N(C)C(C)C2
O=c1c2c(nc(C=Cc3ccc(F)cc3)n2Cc2ccccc2)n(Cc2ccccc2F)c(=O)n1CC1CCC(C(F)(F)F)CC1
CC(C)(C)c1ccc(C[N+]2(C)CCN(CC3NC(=O)C4(CCN(Cc5ccc(C(=O)O)c(O)c5O)CC4)N(CCCCN)C3=O)CC2)cc1
FC(F)(F)c1cc(-c2cccc3ccc(C=Cc4ccncc4)n23)cc2nc3ccc(Cl)cc3nc12
CCn1c(=O)cc(SCC(=O)NCCc2ccccn2)c2ccccc21
CC(Sc1nnc(SC2CC(=O)N(c3ccccc3F)C2=O)s1)C(=O)c1ccccc1O
Cc1occc1C(=O)Nc1cccc(S(=O)(=O)C2CCN(C3CC(c4ccccc4)=NO3)CC2)c1
Cc1cc(C(O)C(N)(C(F)(F)F)C(F)(F)Cl)ccc1F
CCC(c1ccc(F)cc1)C1COC(=O)N1c1ccnc(NC(C)C)n1
O=C(CCCCN1CCOCC1)N1CCN(c2nc(-c3cccc([N+](=O)[O-])c3)cs2)CC1
CC(=O)COC(C)=O
CCCc1ccc2c(c1)nc(C(C)(C)C)n2-c1ccc(C(=O)O)cc1
COc1cc(C2SC(C)C(=O)N2C(=O)Nc2ccc(C#N)cc2)ccc1O
COc1ccc2c(C(C)c3ccc(C(F)(F)F)cc3)c(-c3ccccc3)c(=O)oc2c1
O=C(CC1CCN(Cc2ccccc2)CC1)Nc1ccc(C(F)(F)F)cc1Br
CC(C)NCC(O)COc1ccc2c(=O)c3ccccc3oc2c1
COC=C(C(=O)Oc1cc(-c2ccc(OC)cc2)n(-c2ccc(OC)cc2)n1)c1ccccc1COC
COc1ccc(-c2cc3c(o2)CCNC3=O)cc1
CCOCC(O)CC1C(C)=C(CCn2nc([N+](=O)[O-])cc2C)C(=O)N1Cn1ccnc1
ONc1nc2cc(F)ccc2[nH]1
C[N+](N)(CCc1ccccc1)CCc1cccc(N)c1
CC(=O)c1ccc(NC(=O)c2cn(C)c(-c3ccccc3)n2)c2ccccc12
CCN(C1CCN(CCCn2nc(-c3ccc(F)cc3)c3c2CCN(S(C)(=O)=O)C3)CC1)S(=O)(=O)c1ccccc1
CCOC(=O)C1(CCc2ccc(OC)cc2)CN(Cc2ccc(OC)cc2)CC1CC(=O)O
O=C(NC1CCCCC1)C(Nc1ncccn1)c1ccccc1
c1ccc(-c2cc(C3CCCN3)on2)cc1
Cc1[nH]c2cc(NCc3ccccn3)ccc2c1Cl
Cc1ccc(-c2ccccc2)cc1-c1ccc(C(C)C(N)C(=O)N2CCCC2)cc1
Cc1cc(-n2ccc(CN3CCN(c4cc(C)c(F)cc4F)CC3)c2)cc(C)n1
O=c1c2ccccc2nc(C=Cc2cccc(Cl)c2)n1CCN1CCCCC1
CC(O)(c1ccccc1)C(Br)c1ccccn1
COc1cc2[nH]cc(-c3ccc(O)cc3)c2c(OC)c1OC
CCC(C1=C(C)C(=O)c2ccccc2C1=O)N1CCN(c2ccccc2)CC1
Cn1cc(S(=O)(=O)c2cccc3cccnc23)c2cccnc21
CCN(CCOCCN)c1cccc(C)c1
FC(F)(F)c1ccc(-c2ccc3c(c2)CN2CC3C2)cc1
O=C1c2ccccc2-c2c(C3CCCC3)c3ccc(F)cc3n21
COc1ccc2oc(=O)c(-c3ccc(OC)c(OC)c3)cc2c1
Cc1cccc(C)c1NCCCC(=O)c1ccccc1
COc1ccc(CCC(=S)NN2CCC(NC(=O)c3cccs3)CC2)cc1
CCC=CCC=CCCCCCCCCCCc1cccc(Cl)c1
O=C(Nc1ccc(O)cc1)c1cc(Cl)cc(Br)c1O
NC(Cc1ccc(O)cc1)C(=O)N1CC(N)(C(=O)O)CC1Cn1cc(-c2cc(F)cc(F)c2)nn1
O=C(CCCCNCC(O)c1ccc(O)c(C(=O)O)c1)NN=Cc1ccc(Cl)cc1
Nc1nc(NCC2CCCN2Cc2cccc(Cl)c2)nc2nc(-c3ccco3)nn12
CCC(CCC(=O)O)(c1ccc(-c2nn[nH]n2)cc1)C1CC(=O)N(c2ccccc2C)C1=O
O=C1NC(=O)C(=CNc2cccc(-c3ccc(-c4nc5cc(F)ccc5[nH]4)cc3)c2)S1
COc1cccc(CNCC(=O)NC(=O)c2cccc([N+](=O)[O-])c2)c1OC
CC(C)C(NC(=O)CS)C(=O)NC(C(=O)O)c1cccc(C(F)(F)F)c1
CC(C)C[N+]1(C)CCC2(C)c3cc(O)ccc3CC1C2C
CC1(C)C=C(C(=O)OCCN2c3ccccc3CCc3cccc(C=Cc4ccccc4)c32)C=C(C#N)C1
CCOCCNc1cc(C)c2ccc(=O)n(CC)c2n1
Cc1ccc2c(c1)c(C1CCN(S(C)(=O)=O)CC1)nn2CC(=O)Nc1ccc2c(c1)OCCO2
O=C(O)CCCCCCOc1ccc(-c2nc(-c3ccc(C(F)(F)F)cc3)c[nH]2)cc1Cl
COc1ccccc1CCc1nnc(CCCC(=O)NCCN2CCN(c3ncccn3)CC2)o1
CC(=O)OC(C)(C)C
COC(=O)C1Cc2c(c3cc(OCc4ccccc4)ccc3n2C(=O)c2ccc(F)cc2)CN1
O=C(OC1CCCCC1C(c1cccc(O)c1)C1CCCCC1)C(O)c1cc(O)cc(O)c1
CC1CCCCOC(CN(C)Cc2ccc(C(F)(F)F)cc2)C(C)CN(C(C)CO)C(=O)c2cc(NS(=O)(=O)c3ccc(F)cc3)ccc2O1
O=C(CCc1c[nH]c2ccccc12)NN=Cc1cccc([N+](=O)[O-])c1
COC(=O)C1CCC2C(COc3ccc(NC(=O)C4CCCN4c4ccc(C)cc4)cc3C(=O)N2C)O1
CN(C)C1CCN(c2ccc(Cl)cc2CC2CCN(NC(=O)c3ccccn3)CC2)CC1
CN1CCCC(c2cc[nH]n2)C1
COc1ccc2c(OC3CC4C(=O)NC5(C(=O)NS(=O)(=O)C6CC6)CC5C=CCCCCN(N5CCCC5)C(=O)C4C3)cc(-c3nc(C(C)C)cs3)nc2c1CCC(F)(F)F
COc1ccc(NC(=S)N2CCN(S(=O)(=O)c3ccccc3)CC2)cc1Cl
COc1ccc2oc(=O)c(CN3CCN(CCO)CC3)c(C)c2c1
N#Cc1c(Nc2ccccn2)s[nH]c1=O
O=S(=O)(c1cc(Cl)ccc1Cl)n1ccc2cc(CN3CCCC4(CCNC4)C3)ccc21
CC(C)(C)c1ccc(C(=O)c2ccc(Oc3ccc(C(=N)N)cc3)cc2)cc1
O=C1SC=CCC1c1cccc(-c2ccccc2F)c1
COc1ccc(CNC(=O)c2nc(-c3cccs3)cnc2N)cc1OC
Cc1ccc(-c2csc(NC(=O)Cc3cccc4ccccc34)n2)o1
CS(=O)(=O)c1cccc(-c2ccc(CCC(=O)CNC(N)C#N)c(F)c2)c1
CCCCC1(CCCC)CS(=O)(=O)c2ccc(N(C)C)cc2C(c2cccs2)C1O
COc1cccc2c(NN=CC=Cc3c(C)cc(C)[nH]c3=O)ccnc12
Cc1c(F)c(F)c(C(=O)c2ccc(Br)cc2)c(F)c1F
O=C(Oc1ccc(Cl)cc1Cl)c1ccc2c(c1)S(=O)(=O)c1ccccc1C2=O
COc1cc(Nc2nccc(NS(=O)(=O)c3ccc(F)cc3)n2)cc(OC)c1OC
NC(=O)C1CCN(Cc2ccccc2OC(=O)NC2CCCCC2)CC1
O=[N+]([O-])c1cc2c(c([N+](=O)[O-])c1)OCCCCOc1c(F)cc(cc1[N+](=O)[O-])C=N2
CC(C)c1n[nH]c2nc(NC(=O)COc3ccccc3Cl)c3c(c12)CCCC3
NC(=O)c1nnnn1Cc1c(F)ccc2c1CCO2
CC(=O)Oc1ccc(C=C(c2ccccc2)c2ccccc2)cc1O
O=C(O)CCCn1c2c(c3cc(-c4ccc(C(F)(F)F)cc4)ccc31)CCCCC2
CSCC(NC(=O)CSc1nnc2c(n1)[nH]c1ccccc12)C(=O)NC1CCCCC1
COC(=O)CCC#Cc1nc(NCc2cccc(Cl)c2)c2ncn(C3C(O)C(O)C4(C(=O)OC)CC34)c2n1
CCCCCCCCCCCCCCOC(=O)CCC(=O)OCc1ccc2oc(SC)cc2c1
CCC(NC(c1ccccc1)c1ccccc1)C(=O)OCC(=O)C(F)(F)F
CC(C)N1C(=O)c2cc(N(C)Cc3ccccc3)ccc2OCC2OC(CC(=O)NCc3cccc4ccccc34)CCC21
C=CCn1c(N)c(C(=O)NC2CCC(C)CC2)c2nc3ccccc3nc21
O=C(CSc1ncccn1)Nc1cccc2ccccc12
CCn1c(-c2cc(F)cc(F)c2)nc2ccc(OCC(=O)OCC(C)C)cc21
O=C(CCC12CCC3(O1)C1Cc4ccc(O)cc4C3(CCN1CC1CC1)C2)NCc1ccc(-c2ccccc2)cc1
CC(C)CC(O)C(O)C(CC1CCCCC1)NC(Cc1c[nH]cn1)C(=O)NC(=O)OC(C)(C)C
CCC1(O)CCN(c2nc(-c3ccccc3OC)nc(C)c2C)CC1
Cc1ccc(C(Nc2ncccn2)c2c(C)[nH]c3ccccc23)cc1
N=C1NC(=O)C(=Cc2cc(Cl)ccc2OCC(=O)c2ccc(F)cc2)S1
CC(=O)N(CC(=O)C(c1ccc(O)cc1)C(N)Cc1ccccn1)C(=O)C(N)c1ccc(O)cc1
CC(=O)Nc1ccc(CCCN2Cc3ccccc3C2=O)cc1
COc1ccc(NCc2ccc(C(=O)N3CCCNCC3)o2)cc1
CC1=CC(C)(C)Nc2ccc3c(c21)C(C)Oc1ccc(OCc2ccccc2)cc1-3
COc1ccccc1C=Cc1ccc([N+](=O)[O-])cc1
COc1cc2c(Oc3ccc(NC(=O)c4nn(-c5ccc(Cl)cc5Cl)c(=O)c5ccccc45)cc3F)ccnc2cc1OCCCN1CCCC1
C[n+]1cccc2c(-c3ccccc3)cc(C=Cc3ccccc3)cc21
C=C(C)C(CC)C(C)(CC(C)C(C)CC(=CCC)CCC)C(CC)C1CCN(CC(=O)n2cc(-c3ccccn3)nn2)CC1
Nn1c(Cc2ccccc2)nnc1SCC(=O)Nc1ccccc1F
CN1CCN(Cc2ccc3nc4ccc(CN5CCN(C)CC5)cc4nc3c2)CC1
O=C(O)COc1ccc(OCC(O)CN2CCC(O)CC2)cc1
CC(=O)OCC(=O)n1nc(C)c(NCCOc2ccccc2)c1C
O=C(Nc1ccc(OOc2ccc(CC(CCc3ccc(OC(F)(F)F)cc3)C(=O)O)cc2)cc1)c1ccccc1
C=C(CCC(C)(C(CC)CCC(C)CCC(C)C(C)=O)C(O)(CCCC)C(O)O)C(C)C
Cc1ccc(C(=O)NC(Cc2ccccc2)C(O)C(=O)N2CCN(C(=O)c3ccco3)CC2)c(C)c1O
CCN(CCOCOC)Cc1cccc(C(F)(F)F)c1
CC(=O)c1cccc(NC(=O)c2ccc(C)cc2O)c1
COc1cc(CCN(Cc2ccc(C)c(C)c2)S(=O)(=O)c2ccccc2[N+](=O)[O-])cc(OC)c1OC
c1ccc(-c2n[nH]c(-c3cc(-c4ccccc4)c(Cc4cnn(-c5cccc(-c6cc[nH]n6)c5)c4)[nH]3)n2)cc1
CC(C)NC(=O)C(C#N)=Cc1ccc(F)cc1F
c1ccc(CC2CCN(NCc3ccncc3)CC2)nc1
CC(C)C(NC(Cc1ccccc1)CC(O)C(Cc1ccccc1)NC(=O)OCc1cccnc1)C(=O)NC(=O)OCc1ccccn1
Cc1nccc(N2CCC(COCc3ccc(S(C)(=O)=O)cc3)C2)c1C(CO)C(C)C
OCC1OCCC(O)C1O
C=C(C)C(CC)C(C)(C(C(=O)n1ccnc1)C(C)C(C)O)C(C)(CC)CCC
C=C(Cl)C(C)C1CCC(C)(C(C)CC(=O)NN)C(=O)C1(C)C
CC(NCCOc1ccccc1)=C1C(=O)NC(=O)N(CCc2ccc(OC(F)(F)F)cc2)C1=O
O=C(C=Cc1ccccc1O)c1coc2ccc(OCCCCN3CCCCC3)cc2c1=O
COc1cc(N2CCN(C)CC2)ccc1Nc1ncc(Cl)c(Oc2cccc(CCCN3CCOCC3)c2)n1
CCn1ccnc1CNC(=O)NCc1cccnc1OC
CC(=O)N1N=C(c2ccc(Br)c(C)c2)CC1c1ccc2c(c1)OCO2
CC1CN(CC(=O)S(=O)(=O)c2cccc(NNCc3ccccc3)c2)CC(C)O1
Cc1cc(=O)n2nc(C(C)(C)C)n(Cc3ccccc3)c2n1
CCC=C(O)N=CC(=O)CN(CSc1ccccc1)C(C)=O
O=C(Nc1cnc2ccc(Cl)cn2c1=O)c1ccc(-c2ccccc2-c2nn[nH]n2)cc1
CCOC(=O)c1nc(Cl)ncc1C(=O)NC1CCCCC1
COc1cc(-c2nc(CSC(C)=O)cc3cccc(Br)c23)cc(OC)c1OC
COC(=O)C(CCCNC(=N)N)NC(=O)CCCCN1CCc2ccccc2C1
O=C(CC1CCCN1Cn1cccn1)N1CCNCC1
CC(=O)c1ccc(S(=O)(=O)N(C)CCN2CCOCC2)cc1
Cc1cc(C)nc(SCC(N)=O)n1
N#Cc1c(NC(=O)c2ccco2)nnc(SCC(=O)S(=O)(=O)c2cccc(NN3CCOCC3)c2)c1C#N
Cc1ccc(NC2=NCc3nc(N)ncc32)cc1
S=C(NCc1ccccn1)Nc1ccc(N2CCOCC2)c(Cl)c1
O=C(NC(=O)C(N1C(=O)c2ccccc2C1=O)C(Cl)(Cl)Cl)c1ccccc1Cl
Nc1ncnc2c1ncn2C1CCN(Cc2nc3ccccc3c(=O)n2-c2ccc(Cl)cc2)CC1
CCOC(=O)c1c(SC)nc2ccc(OC)cc2c1-c1ccc(OC)cc1
COC(=O)c1cncc(CC=CCC(C)NC(C)=O)c1
COc1cccc(C2CC(c3c(O)oc4ccccc4c3=O)=NN2c2cc(-c3ccccc3O)on2)c1
S=P(c1ccccc1)(c1ccccc1)c1ccc(Nc2ccnc3cc(Cl)ccc23)cc1
COc1ccc(-c2nc(-c3cccs3)c(-c3ccccn3)[nH]2)cc1
COc1ccc(N=C(NO)c2ccc(OC)cc2)cc1
CCCNCc1ccc2c(c1)CCN2S(=O)(=O)c1ccc(Cl)cc1
Cc1ccc(-c2nc3ccc(C(C)C)cc3c(=O)o2)cc1[N+](=O)[O-]
COC1OC(NC(C)=O)C(O)C(O)C1CO
COC1=CC(=O)C2(CCc3cc(O)c(Br)cc3C2=O)C(C(=O)O)C1
COC(=O)c1csc2c1C(=O)C(N1CC1)=CC2=O
CC1=C(Cn2cnc(I)c2)C(C)(C)CCC1
CCC(=O)N(Cc1c(C)noc1C)C(=O)CN(O)CC(C=O)CC
CC(C)Cc1cc(Cl)c(N)c(OC2CCCN2)c1
C=C(c1cc(Cl)ccc1OCC(=O)c1ccc(F)cc1)n1ccnc1
COc1ccc(C(C(=O)NC2CCCCC2)N(CC(=O)NC(=O)c2ccco2)c2ccc(OC)cc2)cc1
Oc1ccc(C2=Nc3ccccc3N=C(c3ccc(F)cc3)C2)cc1
CC1NC(=O)CCCCCCCCCCC(C(=O)NCCN2CCOCC2)NC1=O
CC(C)Cc1nn(C)c(C(=O)Oc2ccc(NC(C)(C)C)cc2)c1Cl
CCCC(=O)S(=O)(=O)C(=O)NC(=O)C(CCCN=C(N)N)NC(=O)C(Cc1ccc(F)c(C(F)(F)P(=O)(O)O)c1)NOC
CCCCCc1cc(OCC(=O)O)cc(OCC(=O)Nc2c(C)n(CCSc3ccccc3)c3ccccc23)c1
CC(C)c1cc(NC(=O)Nc2ccc(-c3cccnc3)cc2)n(-c2ccc3c(c2)OCCO3)n1
CCN1C(=O)C(=O)c2ccc(-c3ccc(CC(C#N)NC(=O)C4NC5CCC4C5)cc3)c(F)c21
Cc1nc2ccccc2n1C(C)C(=O)OCc1ccccc1
CCCCC(NC(=O)OC(C)(C)C)C(=O)NN=Cc1ccc2nccnc2c1
COc1cccc(-n2c(C)nc(-c3cc(N)c(C#N)cc3C)c2C(C)=O)c1
CC(=O)NC1OC(=O)C(C)=C(C(C)C(=O)NCCO)C1C(C)C
N#Cc1cnc(C(=O)C2CCCN2C(=O)Oc2ccc(OS(=O)(=O)C(F)(F)F)cc2)c(N)n1
COc1ccccc1C1NC(=O)CCC1[N+](=O)[O-]
CC(C)Cn1c(SCC(=O)N2CCc3ccccc3C2)nnc1-c1ccnc(OC(C)C)c1
CC(c1ccccc1)N1C(=O)CC2(CCCC2)Cc2cc(NC(=O)CC(N)CCSCc3ccccc3)ccc21
CC(C)=CCOc1ccc2[nH]c(=O)c(CN(C)Cc3ccccc3)nc2c1
O=C(CCl)N1CCN(CCCCc2ccccc2)CC1
On1c(CBr)nc2ccccc21
O=C(Cc1ccccc1)N1CCCC1c1nc(-c2ccncc2)no1
COc1ccc(-c2c(NCCCCCCCCCCCNc3c4c(nc5cc(Cl)ccc35)CCCC4)c3ccccc3oc2=O)cc1
CC(C)NCC(C(=O)C(C)C(=O)NC(CC(=O)O)C(=O)NC(=O)C(N)Cc1ccccc1)C(C)C
O=C1CCCC2=Nc3ccc(Cl)cc3C(c3ccc(Br)cc3)C12
CN1CCC(O)(Cn2cc(C=C(NC(=O)c3cc4cc(F)c(F)cc4[nH]3)C(=O)O)c3cc(Cl)ccc32)CC1
CCCCN(CCCC)CC(O)c1cc(-c2ccc(C(F)(F)F)cc2)cc2cc(Cl)ccc12
NCC1OC(OC2C(N)CC(NC(=O)CC(N)C(=O)NCC(NC(=O)CCCCn3cnc4c(N)ncnc43)C(=O)O)C2O)C(O)C(O)C1O
COc1ccc2nc3cc(Cl)ccc3c(NCCCN(CCCl)CCCl)c2c1
Nc1ncc(-c2cn(S(=O)(=O)C3CC3)c3ccccc23)cn1
CCCCC=CC(CO)OC
O=C(CCl)NCC1CCCO1
CN1C(=O)C(Cc2ccccc2)C(=O)N(C)C1=S
CN(C)c1ccc(Nc2nc3c(I)c(Br)c(Br)c(Br)c3[nH]2)cc1
CCCCCCc1nc2ccccc2[nH]1
CC1CC=C(C(=O)NCc2ccccc2Cl)CC1
COC(=O)c1ccc(C=CC(=O)c2coc(C(C)(C)C)n2)cc1
CC(C)=CCCC(C)CCC(C(C)n1cc(C=CC(C)=CC2=CCCCC2)nn1)C(C)(C)O
COC(=O)c1cccc(Nc2ncnc3ccc(NC(=O)c4ccc(Br)o4)cc23)c1
O=C(c1ccccn1)S(=O)(=O)c1ccc(N2CCOCC2)c(NC(=S)NN2CCOCC2)c1
Cc1ccc2c(c1)c1c(n2C)CCN(CCC23CCCCC2CCC3)C1
O=C(c1ccc(Br)cc1)c1c(-c2ccccc2)oc2ccccc12
NC(=O)CN(CCCl)CP(=O)(O)Oc1ccc([N+](=O)[O-])cc1
CC(O)C(=O)Nc1ccc(Cl)cc1
O=C(C1CCN(C(=O)N2CCN(c3ccccc3F)CC2)CC1)C1CCCO1
COc1ccc(C)c(CC(=O)N2CCCC2COc2ccc(C)cc2)c1Cl
COCCC(=O)N(C)Cc1ccn(C)n1
CN(C)Nc1cccc(C(=O)C(=O)C2CCC2)c1
CCN(CC)CCOc1ccc(NC(=O)C2CCNCC2)cc1
CC(C)CC(NC(=O)C(NC(=O)OCc1ccccc1)C(C)C)C(O)CC(=O)NC(C)C(=O)NC(C)C
Cc1ccc(C=C2Cc3cccc([N+](=O)[O-])c3C2=O)cc1
O=C(NCCN1CCCC1)C(c1ccccc1)N1CCN(C(=O)C2C(C(=O)N3CCCCC3)C2S(=O)(=O)c2ccccc2)CC1
CC12CCN(C(=O)C(=O)c3ccc[nH]3)C1N1CCCC1c1c(nc3cc(Cl)ccc3c1N)C2
CN(C(=O)Cc1c[nH]c2ccccc12)C1CCN(CCc2ccccc2)CC1
O=C1NC(=O)N(c2ccccc2)C1O
NS(=O)(=O)c1ccccc1OCC(=O)N1CCN(c2ncnc3c2cnn3-c2ccccc2)CC1
CCN(Cc1ccccc1)Nc1cccc(C(=O)C(=O)C2CCN(C(C)=O)CC2)c1
CNC(=O)C1OC(n2cnc3c(NCc4ccc(F)cc4)ncnc32)C(O)C1O
CC1CNCC(C2CNCC2NCCC(SC(C)C)C(=O)N(C)C)N1
Cc1cc(N(C)C)cc(C)c1OCC(=O)Nc1ccc(-c2nc3ccccc3[nH]2)cc1
CC(C)Cc1nc2ccccc2n1C(CCc1nnn[nH]1)Oc1cccc2cnccc12
C=CCN(C)Cc1cccc(C(=O)C2CCN(Cc3ccncc3)CC2)c1
CC1CCC(OC(=S)Nc2ccc(Cl)cc2)=NC1
CC(C)(C)NC(=O)C1=C(C(=O)NCCCN2CCCCC2)CCCC1
O=c1nc(-c2ccc(OC(F)(F)F)cc2)n(O)c(=O)n1-c1cccc(F)c1
Cc1cc(Cl)c2c(Cl)c(C(=O)NCCCN3CCCCCC3)oc2c1
CC(=O)N1CCC2(CCN(Cc3nc(C)cs3)CC2)CC1
FC(F)(F)Oc1ccc2[nH]c3c(c2c1)CC(c1ccccc1)CC3
CC(C)OCCCNc1nc(C=Cc2ccncc2)nc2ccccc12
O=[N+]([O-])c1ccc(C=NN2CCN(Cc3ccccc3)CC2)o1
CCc1nc2ccc(C(=O)NCc3cc(OC)c(OC)cc3Br)cn2c1N(C)C1CCCCC1
Cc1ccoc1C(=O)C1CN(c2ccc(NC(F)(F)F)cc2)CCN1C(=O)c1ccccc1
CCCC(=O)Nc1cc(-c2nc3ccccc3s2)ccc1N(CC)CC
Cc1nccn1C1CCN(c2nccnc2C2CN(c3nc4ccccc4[nH]3)C2)CC1
CC(C1CC1)n1cc(Cl)nc(Nc2c(Cl)cc(OC(F)F)cc2Cl)c1=O
COC1=C(C)C(C(C)=O)C(=O)NC12SC(=O)NC2=O
COc1cc(-c2ccc3ncc(C(=O)C4CC4)c(Nc4ccc(CN5CCCC(O)C5)cc4)c3c2)cc(Cl)c1O
CN(C)c1ccc(NC(=O)N2CC3(CCNCC3)Oc3ccccc32)cc1
CCCC1(C)NC(=O)NC1=O
COc1cc2c(cc1OC)C1(CCN(C(=O)C3CNCC3c3ccc(F)cc3F)CC1)OC2
CCOc1cccc(-c2nccnc2C2CN(C(=O)c3nc4ccccc4n3C)C2)c1
CC(=O)O
c1ccc2c(Cn3cc4c(n3)CCC4)c[nH]c2c1
Cc1nn(C)c(Oc2ccccc2)c1CN1CCN(c2cc3c(cc2F)c(=O)c(C(=O)O)cn3C(C)(C)C)CC1
NC(=O)CC1OC(n2cnc3c(N)ncnc32)C(O)C1O
O=C(Nc1ccc2c(c1)OCCO2)Nc1cc(F)ccc1Br
Fc1ccccc1OC(F)(F)C(F)Br
CCC(C)C(C)C(C)C(C)CC1(CC)CC1(CCCC=O)CCC(=O)C(C)(C)C1=CC(=O)C(OC)C1
COc1ccc(-c2nc3cccc(CCNC(=O)c4cnccn4)c3o2)cc1OC
COc1ccc2c(C(C)=NOCC(=O)Nc3ccc(C)c(F)c3)cc(=O)oc2c1
COc1cc(CCC(C)O)c(O)c(CC(C)=O)c1
COc1cccc(-c2cc(C)n(CC(O)CNCc3ccccc3)c(=O)c2)c1
O=C(NC(C(=O)NC(CCc1ccccc1)C(=O)N1C(=O)NC(Cc2c[nH]c3ccccc23)C(=O)NCCC(C(=O)NCCc2ccccc2)NC(=O)C1CCc1ccccc1)C1CCCCC1)c1ccco1
COC1OC(c2ccc(Cl)c(Cc3ccc(C(=O)C[N-][N+]#N)[nH]3)c2)C(O)C(O)C1O
CCCCNC(=O)c1nc(Cl)c(N)nc1N
CS(=O)(=O)c1cc(Oc2ccc(NC(=O)c3ccnc4ccccc34)cc2)ccn1
CC(=O)S(=O)(=O)c1ccc(NNc2ccc(C)cn2)cc1
S=c1[nH]nc(CNc2ccc(Oc3ccccc3)cc2)n1-c1ccccc1
Nc1ccc(C=Cc2ccc3ccccc3n2)cc1
CC(C)CC(C(=O)NO)N(CC1(O)CCOCC1)c1ccc(-c2ccc(C(=O)N=c3ccn(C#N)cc3)cc2)cc1
CCN(CC)CCN=CC=Cc1cccs1
CCC(CCC(C)(C(=O)O)C(C)CC(C)CC(C)(CO)C(O)C(C)O)CC(C)(C)CC
CC(C)(C)c1ccc(C=Nc2ccncc2)cc1
O=C(COc1ccc(OCC(F)(F)F)cc1)N1CCN(c2ccc(F)cc2)CC1
Cc1ccc(Nc2nc(N)nc(CSc3nnc(-c4ccccc4)s3)n2)cc1
CC(C)NNc1cccc(C(=O)C(=O)c2cccnc2)c1
O=C(CC[N+]1(Cc2ccccc2)CC1)Nc1ccc2cc3ccccc3nc2c1
CN(C)CCOc1ccc(NCC(=O)Oc2ccc(C(C)(C)C)cc2)cc1
COc1cc2nccc(Oc3ccc(NC(=S)NC(C)(C)C)cc3)c2cc1OC
Cc1noc(C)c1COC(=O)c1cc2ccccc2[nH]1
CN(C)c1ccc(OCc2nc(-c3ccccc3F)no2)c2ccccc12
CC1(C)Cc2c(-c3ccc4c(c3)OCO4)c(-c3ccc(CO)cc3)c(C(=O)O)n2C1
COc1ccc(-c2noc(CSc3nnc(-c4ccccc4)n3N)n2)cc1
O=C(O)c1c(C(Nc2ccc([N+](=O)[O-])cc2)c2cc(Cl)cc(Cl)c2F)[nH]c(SC2(C(=O)O)CCCCC2)nc1=O
COC(=O)c1ccc(C=CC(=O)c2ccc(N)cc2)cc1
COc1ccccc1NCCC(=O)N1CCN(Cc2ccc(Cl)cc2)CC1
Cc1ccc(C)c(OCCn2cnc(N)nc2=O)c1
CCOC(=O)c1cc(OC)c(OCC)c2ccccc12
CCN(CC)C(=O)C=Cc1ccc(N(C)C)cc1
CN1CCc2nc(-c3ccn4c(-c5cccc(NC(=O)NCC(F)(F)F)c5)cnc4c3)cn2CC1
O=C(c1ccc(F)cc1)N1N=C(c2ccco2)CC1c1ccc(F)cc1
O=C(NCCCn1ccnc1)c1ccc2[nH]c(-c3ccc(C(F)(F)F)cc3)nc2c1
CCCCCCCCCCCCc1ccncc1
Cc1ccc(C(C)N(Cc2ccc(OCC(N)=O)cc2)CC(F)F)cc1F
Cc1cccc(C)c1C(=O)Nc1ccccc1CCc1ccccc1
CC(C)Cc1ccc(S(=O)(=O)c2oc(S(=O)(=O)C(C)C)cc2NC(=O)N2CCCC2)cc1
CCCC1(C)CC(=O)C(C)(C)C(=O)N1
O=C(O)c1ccccc1C(=O)N(Cc1ccccc1)c1ccccc1
CC1CC(c2ccncc2NNCC(F)F)CC(N)C1C1(c2cc(F)c(-c3nc(C(=O)C(F)F)ccc3F)c(F)c2)COC1
Cc1ccc(-c2n[nH]c3c2C(c2ccc(O)cc2)N(CC2CC2)CO3)cc1Cl
Cn1c[n+](Cc2ccccc2)c2ccccc2c1=O
COc1ccc(CNC(=O)C(=O)NCCc2nnc(SC)n2C)cc1
COC(C)(C(C)C)C(CC(C)CCCO)C(C)=O
CC(NC(=O)C(NCc1ccc(Cl)cc1)C(O)C(=O)NO)c1ccc(Nc2nc3ccccc3nc2NS(=O)(=O)c2ccccc2)cc1
Cc1ccccc1-n1c(C)nc2ccccc2c1=O
CC1CC(C)CN(Cc2cccc(-c3ccc(C(=O)NCCn4ccnc4)cc3)c2)C1
CCc1noc(C)c1C(=O)N(C)n1cncc1CCc1ccccn1
CNC(=O)Oc1ccc2c(c1)C(NC)CC2=O
COc1cccc(C=C2CCCCc3c2nc(O)c(C(=O)NCCN(C)C)c3CC(=O)O)c1
O=C(O)c1ccc(CCCCc2ccccc2)cc1
COc1ccc2ccc(=O)oc2c1C1=NN(c2ccc(C)cc2)C(c2ccc(C)cc2)C1
CC(Cc1ccccc1Cl)C(=O)N(C)C(=O)O
O=C(NCCN1CCCC1)c1cc(Br)c(Br)o1
CC(=O)c1cnc2ccc(-c3cc(Cl)c(O)c(Cl)c3)cc2c1NC1CCC(CN(C)C)CC1
CC=CC(C(=O)NC(C)c1ccccc1)C(CCC)C(C)(O)CC(C)C(C)=O
CC(C)COc1ccc(C2Sc3ccccc3N=C3c4ccccc4C(c4ccc([N+](=O)[O-])cc4)C32)cc1
C=C(C)C1Cc2c(ccc(O)c2C(=C)C2OC2(C)C)C(C(=C)C)C1
O=C(c1cc(F)cc(F)c1)C1COC2(CCN(CNCC3CC3)CC2)C1
Nc1nc(N(Cc2ccccc2)Cc2ccccc2)nc2nc(-c3ccco3)nn12
CC(C(=O)NCc1ccc(Oc2ncccc2C(F)(F)F)cc1)c1ccccc1
OCC1OC(c2ccc(Cl)c(Cc3cccs3)c2)C(O)C(O)C1O
Cn1c2c(c3ccccc31)C(=O)C(Nc1ccc(O)cc1)=CC2=O
O=C1CCc2cc(CCN3CCN(c4ccccc4F)CC3)cc3c2N1CC3
Cc1ccc(C)c(Nc2nc3n(n2)S(=O)(=O)CC(=O)N3Cc2ccccc2F)c1
CC1CN(CCCOc2ccc(-c3scc[n+]3C)cc2)CC(C)O1
CCOCCC(=O)NC1CCC(NNc2ccc(C(=O)Oc3ccc(OCC)c(C)c3)cc2[N+](=O)[O-])CC1
CC(N)C(=O)NC(Cc1ccccc1)C(=O)O
O=C1c2ccc(OCc3cc(F)ccc3F)nc2CCN1Cc1ccccc1
COc1ccc(OC)c(Cc2nc3ccccc3c3nc(N)nn23)c1
Clc1ccc(Cn2cc[n+](-c3ccc(-c4cccc5ccccc45)c4ccccc34)c2)cc1
COc1cccc(CN2CCN(S(=O)(=O)c3ccc(NC(C)=O)cc3)CC2)c1
COc1cccc(C(=O)Nc2ccc(-c3c[n+]4ccccc4[nH]3)cc2)c1OC
Cc1ccc(S(=O)(=O)Nc2ccc3c(c2)CC(=O)N(C(C)CO)CC(C)C(CN(C)Cc2ccc(C(F)(F)F)cc2)O3)cc1
Cc1cc(C)c2c(SCC(=O)Nc3ccc(S(N)(=O)=O)cc3C)ncnc2n1
CC(C)(C)CCCCC1CCCC(=Cc2cccc(Cl)c2)C1=O
Clc1ccccc1C=Nn1c(SCc2ccccc2)nnc1-c1ccccc1
COc1cc(-n2nnnc2N2CCC(C(=O)NC(C)c3ccc(-n4ccnc4C)cc3)CC2)cc(OC)c1OC
O=C1c2cc(-c3ccc(F)cc3)ccc2N=CC2CCCN12
CC(C)=CCC(OC1OC(CO)C(O)C(O)C1O)C1C(=O)c2c(O)cc(O)cc2OC1c1ccc(O)cc1
O=C1OC(c2cc3c(cc2-c2ccc(O)cc2)OCO3)c2ccccc21
COc1ccccc1OCC(C)NC(=O)C=Cc1cccnc1
N=C(N)c1cc(C(=O)S(=O)(=O)c2ccc(NNCc3ccccc3)cc2)cc([N+](=O)[O-])c1
COc1ccccc1Cc1ccc(O)c(C(=O)Oc2ccc(NC(C)(C)C(=O)O)cc2Cl)c1
CC(C)c1cccc(C(C)C)c1NC(=O)NS(=O)(=O)Cc1ccccc1
CC1CCCCN1c1nc(C(=O)N2CCOCC2)nc2c1C(=O)CCC2
COc1cc(OC)c(C=C(C)C=CC(=O)O)c(OC)c1
COc1ccc(CCn2nc(C(=O)O)c3ccccc3c2=O)c(N)c1
Cc1cn(CC=C2CC(C)CC2CNS(=O)(=O)c2cccc(-c3ccccc3)c2)c(=O)[nH]c1=O
Cc1cc(C)n(C2CCCN(C(=O)CCc3nnc(CCc4ccccc4)o3)C2)n1
CN(C)CC1(c2ccccc2)CCOC(C)(C)C1
COc1ccc2ccc3cc(OC)c(OC)c(OC)c3c2c1
COc1cc(Oc2ccc(S(=O)(=O)Nc3ccc(F)cn3)cc2C#N)ccc1Cl
CCNc1nc(NCCS(N)(=O)=O)nc(NC(=O)Nc2ccc(Cl)cc2)n1
Cc1ccc(C)c(SCCCCC(NCC(=O)N2CCOCC2)C(=O)NCCc2ccccc2OC(F)(F)F)c1
Cc1cccc(CNC(=O)C=C2Cc3ccc(F)cc3O2)c1
CC(=O)N1CCc2cc(S(=O)(=O)N3CCN(C4CCCCCC4)CC3)ccc21
O=C(c1cccc(O)c1O)N1CCCC1Cn1nc(-c2ccccc2)c2ccccc21
O=c1nc(-c2ccc(N3CCOCC3)cc2)[nH]c2ccccc12
CCCC(=CC(C)(C)O)C(CCC)C(C)CCCCCC(=O)O
COc1ccc(C=NNC(=O)c2sc3nc4n(c(=O)c3c2C)CCCCC4)cc1OS(=O)(=O)C(F)(F)F
COc1cc(C2SCC(=O)Nc3c2c(=O)[nH]n3C2CCCCC2)cc(OC)c1OC
CNC(=O)c1nn(-c2ccccc2OC)c2c1C(C)(C)Cc1cc(OCc3ccccc3)ccc1-2
CCCC(CCN)(C(=O)NC)c1ccc(O)cc1
O=C(CCN1CCN(S(=O)(=O)c2ccc(OCc3ccccc3)cc2)CC1)Nc1ccc(F)c(F)c1
COc1ccccc1C1CC=CCCC(NC(=O)NC(C)C)C(=O)OCC(N(C)O)C(=O)O1
O=C(Nc1ccc(OC(F)(F)F)cc1)N1CCN(c2nc3ccccc3o2)CC1
CCCCC(=O)Nc1n[nH]c2nc(NCc3cccs3)nc(Nc3cccc(C)c3)c12
CC(c1ccc(Cl)cc1)N1CCN(Cc2cccn2-c2cccnc2)CC1
COc1ccccc1-n1c(O)c2cccc(C(N)=O)c2nc1=S
CCOc1ccc(OCC)c(S(=O)(=O)Nc2ccc3[nH]c(=O)[nH]c3c2)c1
O=C1NC(=O)C(c2ccc([N+](=O)[O-])cc2)=C1NO
CCOC(=O)C1CCN(c2nc(-c3ccccc3)nc3c2Cc2ccccc2-3)CC1
COC(=O)c1c(F)cccc1-c1ncc(-c2ccc(OC)nc2)cn1
NC(=O)c1cccc2[nH]c(-c3ccc(C4CCC(=O)NC4)cc3)nc12
Cc1cc(-c2ccc(S(N)(=O)=O)cc2)c(Cl)cc1Cl
CC1OCC2Cc3sccc3C(CCOC(=O)c3cncs3)N2C1=O
CC(=O)NC(CO)C(=O)O
CCCCCCCCCCCCNC(=O)C(=O)c1sc(C(N)=O)c(O)c1ONc1ccc([S+]([O-])C(C)(C)C)cc1
CC(CCCCNCc1ccncc1)S(=O)(=O)c1c[nH]cn1
CCc1nnc(-c2ccnc(Nc3ccc(Cn4c(C)nc5cnc(N)cc54)cc3)n2)o1
O=C1c2ccccc2C(Nc2ccc(Cc3nn[nH]n3)cc2)N1O
CCOC(=O)c1ccc(C(=O)NCc2ccco2)cc1
Oc1cccc(CN2CCN(c3nsc4ccccc34)CC2)c1
CCOc1cccc(-n2cc(C(=O)O)ccc2=O)c1
Cc1n[nH]c(Nc2ccc(Cl)cc2)c1C(N)=O
CCCC(N)CC(C)C(=O)c1nc[nH]c1CCCc1ccccc1
Cc1cccc(N(C(=O)CNN=Cc2ccc([N+](=O)[O-])o2)C2CCS(=O)(=O)C2)c1
O=[N+]([O-])c1cccc(COS(=O)(=O)c2ccc(Cl)cc2)c1
CNCc1cccc(C(NC(=O)C2CCN(C(=O)CCC(=O)O)CC2)C(=O)NC(=O)c2cccnc2)c1
CN1CCN(c2ccc(C(=O)NN=Cc3ccc(OCc4ccccc4)cc3)cc2)CC1
CCc1ccc(C=NNc2nc(N3CCOCC3)nc(N3CCOCC3)n2)cc1
CCCCCc1ccc(CC=CC2CCC(=O)C2CCCCCCC(=O)O)cc1
CCCCc1ccc(-c2[nH]c(C(C)=O)c(CCC(=O)O)c2C)cc1
O=c1nc(Nc2ccc(F)cc2)[nH]c(-c2cscc2-c2ccc(O)cc2)c1Nc1ccc(F)cc1
CC=CCCCC(C)(C)C(CC)CO
CCCc1ccccc1C(=O)NCc1ccc(OC)c(OC)c1
COc1cccc(C(=O)Nc2ccc3c(c2)nc2n3CCSC2)c1
COC1=C2C3C4Cc5ccc(OC)c(OC)c5C2(CCN3C)CCN4C(=O)C1=O
O=C1CC(c2ccc(F)cc2)[S+]([O-])c2ccccc21
CCCCC(NC(=O)C(N)CCCN=C(N)N)C(=O)NCCCC(NCCC(SC)C(=O)O)C(=O)NCCCC(NC(=N)N)C(=O)NC(=N)N
COc1ccc(Br)cc1CNCCCCNCc1cccc(CNCCCCNCc2cc(Br)ccc2OC)n1
O=C1NCNc2ncccc21
O=C(c1c(-c2c[nH]c3ccccc23)nc(=S)[nH]c1O)N1CCCCC1
CCCCCCCCC(O)CCC(=O)NN(C(=O)NCCCC1C(O)C(O)C(O)C(NC)N1OC)c1ccc(OC)cc1
O=C(C=Cc1ccc(C=CC(=O)Nc2cccc(Nc3ccccc3)c2)cc1)NO
Cc1cc(COc2ccc(C(=O)NC3(CC(=O)NO)CCN(Cc4cnc5ccccc5c4)CC3)cc2)no1
CCCCCn1c(-c2ccc(OC)cc2)c(CC)c2ccc(OC(=O)OCC)cc21
CC1COCCN1c1nc(N2CCOCC2C)c2ccc(-c3cccc(NS(C)(=O)=O)c3)nc2n1
O=C(O)c1ccc(S(=O)(=O)Nc2nc(-c3ccccc3)cs2)cc1
CC(C)(CO)NC(=O)c1cnn2c(C(F)(F)F)cc(-c3ccc(Cl)cc3)nc12
Cc1cccc2oc(N(CC=Cc3ccc(C#N)cc3)C(=O)C3CC3)nc12
CCC(CC)C(c1nc(-c2ccccn2)no1)N1CCN(Cc2ccco2)CC1
CC(NC=O)NCc1cccs1
NC(=O)NN=Cc1cc([N+](=O)[O-])ccc1N1CCOCC1
CC(c1ccccc1)N(C(=O)CCCc1ccccc1)C(C)c1ccc(C#N)cc1
Nc1cc[n+](Cc2ccc(-c3ccc(C[n+]4ccc(N)c5ccccc54)cc3)cc2)c2ccccc12
CC(C)Nc1ccc(NC2=C(Cl)C(=O)c3nc(-c4ccc(Cl)cc4)[nH]c3C2=O)cc1
O=C1Nc2ccc(S(=O)(=O)Nc3ccccc3)cc2C1=O
CN1CCCC1Cc1nc2ccccc2n1CCc1ccccc1
Cc1ccc(-c2cc(C(=O)NCc3ccco3)c3ccccc3n2)cc1
COC(=O)c1c(C)[nH]c(C)c1-c1ccc(C)cc1
CCCCCCC(C)(C=O)C(C)CC=CC=C(N)O
Fc1ccc(F)c(Cn2nnc3c(NCCCCCc4ccccc4)ncnc32)c1
COc1cccc(Nc2ncnc3sccc23)c1
Brc1ccc2c(c1)c1cccnc1n2CCCN1CCCC1
O=[N+]([O-])c1cc(F)c(Cl)c(Cl)c1
COc1ccc(C=C(C(=O)c2ccc(O)cc2O)c2nccs2)cc1
CC(C)CCCC(C)C1CCC2C3CCC4Cc5nc6c(nc5CC4(C)C3CCC12C)CC1CCC2C3CCC(O)C3(C)CCC2C1(C)C6
Cc1ccnc(NS(=O)(=O)c2ccc(CC(=O)N3CCOCC3)s2)c1
CC1=CC(C)(C)Nc2ccc3c(c21)C(=Cc1ccc(OC(=O)C2=C(C)CCCC2)cc1)Oc1ccc(F)cc1-3
O=C(O)c1ccc(C(=O)c2ccccc2)cc1
CC(C)OC(C=O)C(C)CCNC1CCS(=O)(=O)C1
O=C(NCc1cc(Cl)c2c(c1)OCO2)N1CCc2ccccc2C1
Cc1cc(S(=O)(=O)N2CCOCC2)ccc1OCC(=O)N(C)C1CCCCC1
CCN(C(=O)OC(Cc1ccccc1)C(=O)O)C(=O)C(Cc1ccccc1)C1(OC)CCN(Cc2ccc(C)cc2C)CC1
COc1ccc2cc1Oc1ccc(cc1)CC1c3c(cc(OC)c(OC)c3Oc3c4c(cc(OC)c3OC)C(C2)N(C)CC4)CCN1C
CS(=O)(=O)N=Nc1c(N)cccc1C(=O)NN=Nc1ccc(CC(Nc2ccccc2)C(=O)C(=O)C(O)C(O)CO)cc1
Cc1ccc(C)c(-n2nnc(S(N)(=O)=O)c2-c2cccc([N+](=O)[O-])c2)c1
CCCCCOc1ccc(CNC(=O)C2(NC(C)=O)CCc3ccc(O)cc3C2)cc1
CCCCCCCCCCCCCC[N+](C)(C)Cc1ccccc1
Cc1cc(C)c2oc(C(=O)NCCc3ccccc3)c(C)c2c1O
CNC(Cc1ccc(OC)cc1)C(=O)NC(C)=O
Cc1nc(Oc2ccccc2)ccc1C(=O)C1CCN(N2CCCC2)CC1
CCOC(=O)c1c(CN2CCCCC2)nc2c(CN(C)C)cccc2c1-c1ccccc1
CC
COc1ccc(-c2nc(CCCc3ccc(ON4CCN(C(C)=O)CC4)c(OC)c3)c(C)o2)cc1
Cc1ccc(C(C(=O)NC2CCCc3ccccc32)N(C(=O)c2cccnc2)C(C)c2ccccc2)cc1
CCNOc1ccc(CCC(O)CNCCC(=O)CCc2cc(I)c(OOCC)c(I)c2)cc1
CC(C)(C)OC(=O)NC(Cc1ccccc1)C(=O)Nc1ccc2ccccc2c1
CN(Cc1ccccc1)n1nnnc1C(Cc1ccccc1)c1ccccc1
Cc1cc(NS(C)(=O)=O)ccc1NC(=O)CCCC(=O)N1CCCCC1
CN(CCC1CCCO1)CCN(C)CC(=O)c1ccco1
Cc1nc(COCCN(CCCCC(C)O)C(=O)C2=CCCC2)cs1
CS(=O)(=O)C(=O)c1cc(Cl)ccc1OC(=O)Nc1ccc(Cl)cc1
Cc1ccc(C)c(Nc2ncn3c(nc4ccccc43)c2-c2nc3ccccc3s2)c1
COc1cc2ncc(C#N)c(Nc3ccc(Cl)cc3F)c2cc1OC
COc1cc2c(cc1OC)CN(C(=O)Nc1ccc(F)cc1F)CC2
CN(C(=O)c1ccccc1-c1ccc(-c2cccc(O)c2)cc1)c1cccc(C(=N)N)c1
CCCCCCCCCCCCCC(=O)Nc1ccc(-c2ccccc2N)cc1
CC(C)Cn1nc(-c2ccc(Cl)cc2)c(C(=O)NC2CCCNC2)c1C1Cc2ccccc2C1
COc1cc(-c2nc3ccccc3s2)c(Cl)cc1Cl
Nc1nc(=O)c2nc(CNc3cc(Cl)c(C(=O)NC(CCC(=O)O)C(=O)O)c(Cl)c3)cnc2[nH]1
COc1ccc(-n2cnc3c(Nc4cccc(Cl)c4F)nc(C#N)nc32)cc1
CCCc1noc2c1c(N1CCN(C3CCCCC3)CC1)nc1ccccc12
CCOC(=O)C1=C(N)Oc2c(C)c(C)cc(C)c2C1c1ccccc1
CCOC(=O)Cn1c(=O)c2nc(C(F)(F)F)sc2n(CC(=O)N2CCc3ccccc32)c1=O
Cc1noc(C)c1S(=O)(=O)Nc1ccc(F)cc1Br
CN(c1ccccc1)S(=O)(=O)Cc1ccccc1
CC(C)(C)OC(=O)C(Cc1c[nH]c2ccccc12)NC(=O)c1ccc2nc3cc4c(cc3c(=O)n2c1)OCO4
CN(CCNC(=O)OCC(=O)Oc1ccc(F)cc1Cl)CC(O)c1ccc(Cl)c(C(F)(F)F)c1
COc1cc2ccsc2cc1Nc1ncnc2c1ncn2C1OC(CO)C(O)C1O
CC1(C)C(C=Cc2ccc3ccccc3c2)=Nc2ccccc21
CCONc1sc(C)c(C)c1C(=O)C(=O)Nc1cc(C)cc(C)c1
CC(C)(C)NC(C(=O)N(C(=O)c1ccco1)c1ccc(F)cc1)c1ccccn1
CCOS(=O)(=O)c1c(C)[nH]c(C)c1C(=O)N(C)CC(=O)Nc1ccccc1OC
CC1(C(=O)NCCCN2CCCCC2c2ccccc2)CCN1C(=O)Cc1csc2ccccc12
CC(=O)OCC1OC(c2sc3nc(C)c(-c4cc(Cl)ccc4O)c(=O)n3c2-c2ccccc2)C(OC(C)=O)C(OC(=O)C=Cc2ccccc2)C1OC(C)=O
CC(=O)N1CCC2(CC1)CN(c1cnn(C)c1)C(=O)CO2
CCC1N(CC)C(=O)C1(O)P(=S)(OSC)OSC
O=c1[nH]c2cc(Cl)ccc2n1C1CCN(CCC2COc3cccc(C(F)(F)F)c3[S+]2[O-])CC1
Cc1cc(=O)c2cc(OC(=O)c3cccnc3)c(Cl)cc2[nH]1
CC(=O)n1cnc2cc(C(=O)NCCCCCCCCCC3CCNCC3)ccc21
CCCCCCC#N
COc1cc(C2c3cc4c(cc3C(N3CCC(N5CCCC5)CC3)C3COC(=O)C23)OCO4)cc(OC)c1O
CN(C)CC1CCCCC1
CC(=O)Nc1ccc(S(=O)(=O)NN=C2C(=O)N(CN3CCOCC3)c3ccccc32)cc1C
CC(=O)OCC1CN(Cc2ccccc2)CC(n2cnc3c(N)ncnc32)O1
O=C(Cn1nc(-c2ccccc2)n(CC2CS2)c1=O)N1CCc2ccccc21
CCOC(=O)N1CCN(c2ccc(N3C(=O)CCC3=O)cc2[N+](=O)[O-])CC1
COc1cc2cc(C(=O)N3CCC4(CC3)C(=O)NCN4c3ccccc3)[nH]c2cc1OC
O=C(CNC(=O)c1ccccc1)NN=Cc1ccc2c(c1)OCO2
COc1cc2c(N3CCN(C(=S)NCc4ccc5c(c4)OCO5)CC3)ncnc2cc1OCCN1CCCC1
FC(F)(F)c1ccccc1N1CCN(Cc2ccc(Cl)cc2)CC1
CSC(=S)N1CC(C)N(c2cccc(Cl)c2)C1=N
C=C(C)n1c(=O)n(C(=O)OC)c2ccccc21
FC(F)(F)c1cc(COCCC(c2ccc(Cl)cc2)N2CCCCC2)cc(C(F)(F)F)c1
CC1CN(CCC(N)c2ccccc2)CCC1(C)c1cccc(O)c1
CCS(=O)(=O)C(CNC(CCC(Cc1ccc(OC)c(OC)c1)c1ccccc1)C(=O)O)C(=O)NC(=O)C1CCCCC1
COc1ccccc1CN1C(=O)C2(CCCC2)c2cccc(OCCCN3CCCCC3)c21
CCc1ccc2oc(=O)oc2c1C(=O)CC(C)(C)O
CN(C)S(=O)(=O)c1ccc2c(c1)c1cc(S(=O)(=O)NCCO)ccc1n2CC(=O)O
COc1cc2c(cc1OC)CN(C(=O)C1=CCN(S(=O)(=O)c3ccc4c(c3)OCCO4)CC1)CC2
Cc1ccc(SC2c3cc(Cl)ccc3CCc3cccnc32)cc1
Cc1nn(CC(=O)NN=c2ccc3ccccc3[nH]2)c(=O)c2nn(-c3ccccc3)c(C)c12
COc1ccc(NC(=O)Nc2cccc(-c3cn4nc(C(F)(F)F)sc4n3)c2)cc1
O=C(Nc1nc2ccc(S(=O)(=O)N3CCCCC3)cc2s1)c1ccc([N+](=O)[O-])cc1
COc1cc2c3c(c(=O)oc2cc1OCC(=O)NCc1ccccc1)CCC3
C=CC1CCC(C(C)(C)O)C(C(O)C=CC2CC(O)C(C)C(=O)O2)C1
Cc1ccccc1-n1c(Cn2c(C)cc3cc(C(=O)OCc4ccccc4)ccc32)n[nH]c1=S
COc1cc(Cl)nc(Oc2ccc(Cl)cc2C)n1
O=C1NCC(c2ccccc2Cl)O1
CCC12NC(C(=O)OC)=C(C(=O)OC)c3c1c(cc1c(C)cc(=O)oc31)C2CC=C(C)C
CC(C)CN(Cc1ccc(-c2ccccc2-c2nnn[nH]2)cc1)C(=O)Cc1ccc(NNCCC(=O)C(C)C)cc1
O=C(CNNC(=S)NC(=O)Nc1ccccc1)NCc1cccs1
O=C1OC(=O)c2c1cc1c([nH]c3ccccc31)c2-c1ccccc1
ONC(=NCCCN1CCOCC1)c1ccc(Oc2cc(Cl)cc(Cl)c2)nc1
Clc1nc(NCCCN2CCOCC2)nc2ccccc12
CCN1CCC2(CC1)c1c(O)cc(C(C)C)cc1OC2(C)C
O=C(NNC(=S)NC(=O)c1ccccc1Br)c1ccccc1
CONc1cccc(C(=O)CCCC(=O)N2CCN(c3ccc(C#N)cc3)CC2)c1
Cc1cc(C)c2c(c(C)cn2Cc2cn(Cc3ccccc3)nn2)c1F
CCC(CN1CCN(C(C)CNc2ccccc2)CC1)OC
O=C(c1ccccc1)N1CCN(Cc2ccccc2)CC1
COc1cc2c(cc1OCCCCCCCOc1ccc3oc4c(c3c1)CCCC4)N=CC1CC(O)CN1C2=O
NC(=O)CC1CCC(c2cccc(F)c2)N1C(=O)N1CCOCC1
COc1cc2c(cc1OCCCN1CCN(C(=O)c3cc4ccccc4o3)CC1)N=CC1CCCN1C2=O
CCCCC(C)(CC)C(=O)CCCCC(CC)C(=O)C#N
COc1ccc(N(NCCCn2ccnc2)C2CC2)cc1C(=O)S(C)(=O)=O
Cc1nc(N=C(N)NC=Nc2ccccc2Cl)c2cc(C)sc2n1
O=C(NN=Cc1ccncc1)c1ccc(C(F)(F)F)nc1Nc1ccc(Cl)cc1
C=CNC(N)CCC(=O)C(OCc1ccccc1)=C(C)C(=O)OC
CC1(C(CC=O)CC(=O)NCCO)CCCN1
CCCN(CC)C(C)N(C)c1ccccc1
Cc1cc(OCC(=O)NCCNC(=O)c2cnccn2)ccc1C#N
COc1cc(C(=O)Nc2cccc(NS(C)(=O)=O)c2)cc(OC)c1OC
Cc1cccc(C)c1NC(=O)OCc1c(C(C)C)c(C)n(C)c1C
CC(C)(CNCc1ccc(N(CCCl)CCCl)cc1)NCC(O)c1ccc(O)c2[nH]c(=O)sc12
CC(Cc1ccc(F)cc1)NS(=O)(=O)c1c(C(=O)N2CC3CCC(C2)O3)sc2ccc([N+](=O)[O-])cc12
CCCN(CCC)Cc1ccc(-c2c(CN(CCC)CCC)coc2-c2ccc(OC)cc2)cc1
CC(C)(C)c1ccc2nc3c(c(N)c2c1)C(=O)c1ccccc1-3
CN(c1ccc(Cn2c(C3CC3)nc3cc(Cl)c(Cl)cc32)cc1)c1cc[n+](Cc2ccccc2)cc1
Cc1nc2cc(OCc3nc4ccccc4c(=O)n3-c3ccc(F)cc3F)ccc2s1
CC(=O)OC(C)C=O
COc1ccc(C2Nc3ccccc3C(=O)N2c2ccc([N+](=O)[O-])cc2)cc1OC
CC1=C(SCC(=O)c2ccccc2)C(c2ccccc2Cl)N=C(SCC(N)=O)N1
[O-][N+]1=NC(=[N+]([O-])CCl)C(CCl)=C1c1ccccc1
Cc1c(C)n(-c2ccc(C(=O)NS(=O)(=O)c3c(F)c(F)c(F)c(F)c3F)c3ccccc23)c2ccc(C(=O)NCc3ccc4c(c3)OCO4)cc12
CCC(CC(CCc1ccccc1)c1ccccc1)CC(CO)(CCCCc1ccc(OC(F)(F)F)cc1)c1cccc(O)c1
COCC(N)CC(CC=O)C(CC(=O)CCc1ccccc1)C(C)C
N=c1n(CCO)c2ccccc2n1CC(=O)c1ccccc1
CN(c1ncnc2[nH]ccc12)C1CCC(CS(=O)(=O)N2CCCO2)C1
CC(Nc1nc(=O)c2nnn(CC3CCCN3Cc3ccc(O)cc3)c2[nH]1)C(=O)NN
COc1ccc(Cc2cc3ccccc3nc2NS(=O)(=O)c2cccc(F)c2)cc1
O=C(CS(=O)(=O)Cc1ccccc1)NC1CCCCC1
O=Cc1c(O)ccc2[nH]cnc(=O)c12
CNS(=O)(=O)c1cccc(-c2nc3ccccn3c2COc2cccc(NC(C)=O)c2)c1
O=C(NCc1ccccc1)c1ccco1
CCOc1nsnc1-c1ccc(OP(=O)(OCC)OCC)cc1
CC(C)(C)c1ccc(C=c2[nH]c3cccc4cccc(c2=O)c43)cc1
COc1ccc(C=CC(=O)c2ccc3c(c2O)C=CC(C)(C)O3)cc1
CCCCCCOC(C=CC(=O)O)C(OCC)C(C=O)CC
O=CC1CC1
CN(Nc1ccc(C(F)(F)F)cc1C(=O)S(=O)(=O)c1ccccc1)C1CC(=O)N(c2ccc(F)c(C(F)(F)F)c2)C1
CCC(CC(SC(C)(C)C=O)C(F)(F)F)OC(C)(C)O
Cc1ccc(S(N)(=O)=O)cc1C(=O)NC1CCN(C(C)C)CC1
CC1CCCN1CCCNCC(=O)n1nnc(-c2ccc(F)cc2)n1
O=[N+]([O-])c1ccc2c(c1)-c1nn(-c3ccccc3)c3cccc(c13)N2
CC(C)Oc1ccc(-c2cc3ccc(OC(C)C)cc3oc2=O)cc1
Cn1cc(-c2cnn3c(Nc4cccc(C(F)(F)F)c4)cc(C4CCCNC4)nc23)cn1
C=CC(C)(C)c1c(O)cc(O)c2c(=O)c(O)c(-c3cc(O)c4c(c3)C=CC(C)(C)O4)oc12
Cc1cc(NCC2CCC(CNC(=O)c3cc4cc(Cl)ccc4[nH]3)O2)c2ccc(Cl)cc2n1
COc1ccc(C2=Nc3ncnn3C(c3cccs3)C2)cc1F
Cc1[nH]c2ccccc2c1CN(Cc1ccccc1)Cc1ccc(I)cc1
CCCCCC(O)C=CCC=CCC=CCC=CCCCC=CCCCI
CCOC(=O)C1CC12C(=O)N(c1ccccc1)C(=O)N2c1ccccc1OC
CCOC(=O)C(=Cc1ccccn1)NC(=S)N1CCc2ccccc21
CCC(=NO)c1cc(OC)c(Br)cc1OC
CCC1=CC2CN(Cc3c([nH]c4ccccc34)C(C(=O)OC)(c3cc4c(cc3OC)N(C)C3C(O)(C(=O)OC)C(OC(C)=O)C5(CC)C=CCN6CCC43C65)C2)C1C(=O)OC
COC1CC(N2CCN(c3ccccn3)CC2)CCC1NC(=O)c1cccc(C#N)c1
NC(CS)C(=O)N1Cc2cccc3c2C(NC3=O)C2CC21
O=C(NCCO)c1nc(-c2ccc(CO)o2)nc2c1ncn2CCc1ccccc1
O=C(O)c1cn(-c2ccccc2)c2cc(Cl)c(Cl)cc2c1=O
CC(=O)OCC1CN(C(C)=O)Cc2nnn(CC3CC3)c21
C=C(CCCC(=O)C=CCCC(C)=CC(C)=C(C)C)COC(C)=O
Clc1cccc(CCCNC2CC3(CCc4cccc(Cl)c4C3)Oc3ccccc32)c1
c1cc2c(cc1C1=NCCN1)OCC(CC1CCCCC1)O2
CCC(NCc1cccn1-c1nnc(N2CCCC2)s1)C(=O)N(c1ccccc1)S(C)(=O)=O
Nc1nc(CSc2nnc(-c3ccccc3)o2)nc(Nc2ccccc2)n1
CC1(O)Cc2cc3c(cc2OC1(C)C)[nH]c(=O)c1c(=O)cc(CO)[nH]c13
COc1ccc2c(c1)C(c1ccc(Cl)cc1)=NC(CC(=O)O)C2O
O=C(Nc1ccncn1)c1ccc(F)cc1
Cc1noc(C)c1C(=O)OCC(=O)NCCc1ccccc1
C=C1c2ccc(O)cc2-c2ccc3c(c21)C(C)=CC(C)(C)N3
Cc1ccc(C)c(N(C)C(=S)N2CCN(Cc3ccc4ccccc4n3)CC2)c1
Cc1cc(C)c2c(C(=O)Nc3c(Cl)cncc3Cl)c[nH]c2c1
O=C(c1cccc2ccccc12)N(CCCCCCCn1nnc2ccccc21)Cc1ccccc1
Cc1ccccc1N1CCN(CCCCCn2cnc3c2c(=O)n(C)c(=O)n3C)CC1
COc1cccc(C2CC(=O)C3C(=Nc4ccccc4NC3c3ccc(OC)c(OC)c3)C2)c1
COc1ccc(-c2c(-c3ccc(OC(C)C)cc3)c3cc(-c4cn[nH]c4)ccc3n2C)cc1
CCC(c1cc(OC)c(-c2ccc(Cl)cc2)cc1OC)n1ccnc1
CC(c1ccccc1)N1CCc2c(cc(O)c(O)c2Cl)C1
CCOc1ccc(C=C2NC(=O)NC2=O)cc1
COC(=O)c1cccc(-n2nc(C(F)(F)F)c3c2CCCC3)c1
CSc1ccccc1CNC(C)C(=O)NCc1cccnc1
NC(=O)N(C(CC(O)C(O)C(O)CO)=NNCc1ccccc1)C(O)C(O)C(O)C(O)C(O)C(O)CO
CCOCCCNC(=O)C1(N(C)C)CC(C)(Br)C1
O=C(O)c1cc(C(O)CSCCS(=O)(=O)c2ccccc2C(=O)O)ccc1O
CCCNC(CC1CC(F)CCN1C)OC
CC(O)CC(C)(CCC(=O)O)C(C)CCC(C(O)CO)C(C)C1OCC(=O)C(C)C1C
O=S(=O)(c1ccc(Br)cc1)N1CCC(O)(c2ccccc2)CC1
O=C(c1ccc2ccccc2c1)n1cc(-c2nnc(-c3nn(C4CCCC4)c4cc(Br)ccc34)o2)nn1
CC1=C(C(=O)OCC2CCCC2)C2(c3ccccc3)C(=O)N(C)c3ccccc3N2C(=O)C1=O
CC(=NOC(=O)c1ccc([N+](=O)[O-])cc1Cl)c1cccs1
CCC(O)CC(C)C(O)CCC(F)CC
c1ccc(CCCNCCOC(c2ccccc2)c2ccccc2)cc1
COc1cc(C2c3cc4c(cc3OC(=O)C2OCc2ccccc2)C(=O)C=C2NC3(CCN(C(=O)OCc5ccccc5)CC3)NC2C4=O)cc(OC)c1OC
O=C(Nc1nc(-c2ccccc2)cs1)c1ccc2nc(-c3ccco3)c(-c3ccco3)nc2c1
CCOP(=O)(OCC)C(OC(C)=O)c1ccc2c(c1)Sc1ccccc1O2
c1cnn(CCN2CCCCC2c2nc(-c3cnccn3)no2)c1
CC(=O)NC(C(=O)N1CC(c2ccc(OCc3ccc4ccccc4n3)cc2)C(C(=O)NCCO)C1c1cccc(F)c1)C1CCCCC1
CCCc1nnc(NC(=O)c2cc(C)on2)o1
OCCN=C1CC2(CCNCC2)Oc2cccc(C#CC3CCCCC3)c21
CC1CC(C)(C)Nc2ccc3c(c21)C(c1ccc(Cl)cc1)Oc1ccccc1-3
COc1ccc(-c2cc(C)no2)cc1S(=O)(=O)N1CCCCCCCC1
O=C(CN(CC(=O)NC1CCCC1)c1ccc(Cl)cc1Cl)NC(=O)c1ccco1
COc1ccc(Cl)c2c1CC(CO)NC2
COc1cc2c(=O)c(C(=O)Oc3ccc([N+](=O)[O-])cc3)c(C)n(C)c2cc1OC
Fc1ccc(Oc2nc(C3CCC3)ncc2-c2ccc(F)cc2)cc1
Cc1ccc(S(=O)(=O)N(C)CC2Oc3ccc(NC(=O)Nc4cccc5ccccc45)cc3CC(=O)N(C(C)CO)CC2C)cc1
N=C(N)NCC(F)(F)CCl
CC=C(CC(C)CC(C)(CC)NOCC(Cl)(Cl)Cl)C(C)(C(C)C=O)C(C)(C=O)CC(C)C
C=C(C)c1ccccc1Cc1c(O)c[n+]([O-])c2ccccc12
O=C(CCc1ccncc1)C1CCCN(n2ccnc2)C1
CC1(COc2ccc3c(c2)CC(NCc2ccc(-c4cc(F)cc(F)c4)cn2)CC3)COC1=O
CC(CCCc1ccc(C#Cc2ccc(C(=O)NO)cc2)cc1)CCCC(C)(C)O
CCCCCC(O)C1C(=O)C(C)C(=O)C(CC2CCC(C)=CC2C(C)CO)N1C
COC(=O)C(CCCCN)Nc1nc(SC)nc2nc(N)sc12
O=C(CCNC(=O)N1CC(Cc2ccc(Cl)cc2)CC1=O)NCc1ccco1
CN1CCC(O)(C#Cc2cc3c(cc2F)OCCn2c-3nc(C(N)=O)c2CNC(=O)c2ccccc2F)C1=O
CCCC(C)C(C=C(C)C(C)=O)C(CCC(=O)C(C)C)(COCC)C(=O)O
CC(=O)OCc1c(C)cc(O)c(C(=O)C=Cc2ccc(O)cc2)c1C
CNCCOc1cccc(Cl)c1
COc1ccc(C(=S)N2CCN(C(=O)c3cccs3)CC2)cc1
Cc1nc(NNCc2ccc(Cl)cc2)sc1C(=O)C(=O)c1cccc([N+](=O)[O-])c1C
COc1cc(NC(=O)c2cc(NC(=O)CCN3CCCC3=O)c3ccccc3n2)cc(OC)c1
CCCCCCCCCCCCCCOc1ccc(C=C(C)C(=O)OOc2ccc(CCC(F)(F)F)cc2)cc1
CCc1ccc2oc(=O)cc(CN3CCCCC3C)c2c1
O=C(Nc1ncccn1)N1CCC2C(CO)Nc3ccc(-c4cccc(F)c4)cc3C21
CCCCC(=O)NC(c1ccccc1)c1cc(Cl)c2cccnc2c1O
COCC(=O)N1C(=O)C(NC(C)c2ccc(-c3ccncc3)c(Cl)c2)CS1(=O)=O
Cc1cc(N2C(=O)c3ccccc3C2=O)c([N+](=O)[O-])o1
Cc1ccc(-c2cc3[nH]c(N)nc(=O)c3s2)cc1
CCCc1nnc(NCC(=O)Oc2ccccc2C)s1
O=C(C=Cc1cnccn1)Oc1c(F)cccc1Cl
O=C1C2=C(NC(C(=O)O)C3N4c5ccccc5N(c5ccccc5)C(=O)C234)C2CCC1C2
O=c1ccc2cnc(Oc3cccc(F)c3)nc2n1C1CCCC1
COC(=C(C=O)CC(C)(C)CC=O)C(Cc1ccc(-c2ccccc2OC)c(F)c1)=C(C)N
Cc1ccc(Nc2nnc(-c3ccc4[nH]c5c(c4c3)CCCC5)s2)c(C)c1
CC=Cc1cccc(OCC(Cc2ccccc2)CN(CC)Cc2ccccc2)c1
CCN(CC(=O)NC(=O)c1ccc(OC)cc1)CC(=O)Nc1ccc(Cl)cc1F
CCCOc1ccccc1P(=O)(OCC)c1nn(-c2ccccc2)c(=O)c2ccccc12
Cc1c(C(=O)C(C)C)c(=O)n(C)c(=O)n1CC(C)C
CCn1cnnc1CNC1CCCC1c1nc(C(C)C)no1
c1cc2c(c(OCCNCCCCCOc3cccc4ccccc34)c1)CCC2
COCCCNC(=O)CSc1nc2scc(-c3ccc(F)cc3)c2c(=O)n1C
O=C(C1CCC(Oc2ncnc3cc(Cl)ccc23)CN1)N1CCCN(Cc2ccccc2)CC1
CCSc1ccc(Nc2c3ccccc3nc3ccccc23)cc1
Cc1ccc2c(c1)N(CC(=O)Nc1cc(C)on1)C(=O)CO2
CCCCCCCCCC(C)(N)C(=O)O
CC=C1CN2CCc3c([nH]c4ccccc34)C2CC1CC1NCCc2ccccc21
C=CCCC(NC(=O)NC(=O)OCC(=O)NC(C)c1ccccc1)c1cccc(O)c1
O=C(COC(=O)c1ccc(F)cc1F)NC(=O)c1ccccc1F
COc1ccccc1N1CCN(c2nc3ccsc3c(=O)n2C)CC1
Oc1ccc(CC2CCc3ccc(O)cc3O2)cc1
COc1cccc(OC)c1C(=O)C1CCCN(CNS(=O)(=O)c2c(C)noc2C=Cc2ccc(C)cc2)C1
Cc1cc2c(cc1C(=O)NCc1cccs1)OCC(=O)N2
CCC(C)NC(=O)c1c(C)nc2n(c1=O)C(OC(=O)N1Cc3ccccc3C1=O)c1ccc(C)cc1-2
CCCCCCCCCCC1C(C)OC(OC)C(OC(C)=O)C1OC1OC(C)C(O)C(O)C1O
COc1cccc(N(C)C(=O)CCCn2c(=O)oc3ccccc32)c1
CC(C)CN1C2C=C(CC2)CC1C(C)C(=O)c1ccc2c(c1)OCO2
COc1cc(NCc2ccco2)c2nc(C)cc(C)c2c1Oc1ccc(Cl)c(CC(=O)O)c1
Cc1cccc2nc(-c3cccc(-c4cccc(NS(C)(=O)=O)c4)c3)[nH]c12
O=P(O)(O)CCS
CCOc1ccc2c(c1)c(=O)c(C(=O)c1ccccc1)cn2Cc1ccccc1
Cc1c(N2CCN(c3ccc(F)cc3)CC2)c(=O)[nH]c2cc(F)ccc12
Cc1cc(C)c(C=NNC(=O)c2nnn(-c3nonc3N)c2CN2CCOCC2)c(C)c1
CC(=O)OCc1cc(C(=O)N2CCc3ccccc32)no1
NC1Cc2ccc(NC(=S)NCC3CCC(CNC(=O)c4cccc5cccnc45)CC3)cc2C1
Cc1nccnc1C(=O)CNCCC(C)C(=O)N(C)c1cccc(-c2ccsc2)c1
N#CC1(NC(=O)C2(NC(=O)C(CCCC(=O)O)NC(=O)C(N)Cc3cc4ccccc4[nH]3)CCCCC2)CCCCC1
CCc1nnc(NC(=O)c2ccccc2[N+](=O)[O-])s1
C=CCOCOC1OC(Cn2cc(CCCC)nn2)C(O)C(O)C1O
CC1CCCC(O)C(O)CCC(=O)Cc2cc(O)cc(O)c2C(=O)O1
Cc1nc(-n2cc(-c3ccccc3)nn2)sc1C(=O)NCc1ccc(Cl)cc1Cl
O=C(C1CCC(OCc2ccc(Cl)c(Cl)c2)CC1)C1CCC2(CC1)CCN(N1CCOC1=O)CC2
Cc1cnc(-c2ccnc(NC3CCCC3)n2)c2ccccc12
CC(=CC[n+]1ccc(C(=CBr)Oc2cccc(Cl)c2)cc1)c1ccc(N(C)C)cc1
CCOC(C)(C)CCC1(C)CC(=O)c2cc(Cl)ccc2O1
CC(C)CNc1ccc2ncc(-c3ccc(N4CCN(Cc5ccc6c(n5)NC(=O)CO6)CC4)cc3)n2n1
CC1CCN(c2cccnc2Oc2ccc(Nc3nc4ccccc4[nH]3)cc2)CC1
O=C(CC(=O)c1cc(Cl)ccc1NNc1ccccc1)NC1CCCC1
NS(=O)(=O)c1ccc(NC(=O)NC2CCCCC2)cc1
CCc1nc(CN(CCN(CC2CC2)C2CCOCC2)C(C)C)no1
O=S(=O)(NCCCSc1ncccn1)c1cc(F)ccc1F
O=C(c1nccc2c1[nH]c1ccccc12)N1CCN(c2ccccc2F)CC1
ClCCCn1cnc2c(NCCCn3ccnc3)nc(Cl)nc21
CC1CN(C(C)CO)C(=O)CCCn2nncc2COC1CN(C)S(=O)(=O)c1ccccc1
CC(=O)C(=NNC(=O)c1cc(C)n[nH]1)NC1OC(=O)c2ccccc21
NC(C(=O)O)c1ccc(Cl)s1
CC(C)C(C)C(=O)CBr
Cc1n[nH]c2c1C(c1ccc(F)cc1)C(C#N)C(=N)O2
Cc1ccc(S(=O)(=NC(=O)NC(C)c2ccccc2)c2ccc(C)cc2)cc1
Cc1ncnc2c1CCN(C(=O)C(CC(=O)O)c1ccc(S(C)(=O)=O)cc1)CC2
CCOC(=O)c1c(C)cc2c(=O)oc3c(CSCC)c(O)ccc3c2c1C
Cc1ccc(C)c(NS(=O)(=O)c2ccc3c(c2)C(=O)C(=O)N3Cc2ccccc2)c1
CCN1CC=C(c2nc3cc(NC(=N)c4cccs4)ccc3[nH]2)CC1
Cc1nn(-c2ccccc2)c2nccc(-c3c[nH]c4ccccc34)c12
O=C(O)c1c(OCC=CI)cc2c(c1OCCCCCOc1ccc(CNCC(F)(F)F)cc1)OCC2
COc1ccc(CNCC(=O)OCC(=O)Sc2ccc([N+](=O)[O-])cc2[N+](=O)[O-])cc1
CCCCc1ccc(NCc2ccc(-c3nc(-c4ccc(F)cc4)c(-c4ccc(SCCC#N)cc4)[nH]3)cc2)cc1
COc1cc(CCN(C)C)ccc1O
CN(C)C1C(O)=C(C(=O)NCCN2CCN(c3ccccc3)CC2)C(=O)C2(O)C(O)=C3C(=O)c4c(O)c(NCCN5CCNCC5)cc(F)c4CC3CC12
Cc1c[nH]c2ncnc(N3CCC(Oc4cc(N5CCN(C(=S)Nc6ccc(C(F)(F)F)cc6)CC5)ccc4Cl)CC3)c12
Cc1nn2c(=O)cc(COC(=O)c3ccc(NC(=O)C(C)(C)C)cc3)nc2s1
Cc1cccc(-c2cn3c(n2)CCCC3)c1
O=C(CN(c1ccccc1)S(=O)(=O)c1ccccc1)N1CCOCC1
O=c1cc(O)[nH]c(C=Nc2cccc3ccccc23)n1
O=C(c1ccco1)n1cccn1
Cc1cc(C)c(NC(=O)c2sc3ncn(Cc4ccccc4)c(=O)c3c2C)c(C)c1
O=C(NN=Cc1c(Cl)cccc1Cl)S(=O)(=O)c1ccc(NNc2nccs2)cc1
CC(C)(C)OC(=O)NCCCCCCCNC(=O)C1c2ccccc2CCc2ccccc21
CN(C)CCCC(O)c1ccccc1
CCn1c(=O)c2c(nc3n2CCCN3CC(C)C)n(C)c1=O
Cc1nccc2nc3n(c12)CCCC3C(=O)NCc1cccs1
CCc1cc(CC)cc(S(=O)(=O)c2c(C(=O)NC)[nH]c3ccc([N+](=O)[O-])cc23)c1
Cc1nc(-c2c(-c3cc(F)cc(Oc4ccccc4)c3CO)nn(C)c2-c2ccc3ncccc3c2)cn1C
S=C(Cc1ccccc1Cl)NN1CCN(CCCc2ccccc2)CC1
O=C(CNCCO)Nc1ccccc1Br
CCC(=NNc1ccccc1C)c1ccc(O)cc1
CN1C(=O)C2CCCNC2c2ccc(OCCCCCCNc3c4c(nc5ccccc35)CCCC4)cc21
CC(=NNC(=O)c1cc(Cl)ccc1O)c1cc2c([nH]1)c(Cl)cc1ccccc12
Cc1nc(CN2CCn3cccc3C2c2ccccc2O)oc1C
CCCCCOc1ccc(NC(=O)Oc2ccc(NCC(=O)O)cc2)cc1
C=CCN(CC=C)C(=O)c1cc(C(=O)NCC(=O)C(C)C(C)C)cn1C
COc1ccc(NC(=O)c2cc3nc[nH]c3cc2C)cc1NS(=O)(=O)c1c(C)nn(C)c1C
CS(=O)(=O)c1ccc(-c2cn(-c3cccc(C(=O)N4CCCC4)c3)nn2)cc1
CCCC(=O)OCCN1CCN(Cc2cccc(Oc3ccccc3)c2)CC1
COc1ccc(C(=O)C2CCN(C3CCN(CNC(=O)Nc4ccc(F)c(Cl)c4)CC3)CC2)cc1C
COc1ccc2c(c1)C(=O)N(CC1(C#Cc3ccc(NC(=N)N)cc3)NC(=O)NC1=O)C2
O=C(C(=O)c1cccs1)c1cnn(-c2ccc(Cl)cc2)c1
COc1ccc(CN2C(=O)C(=O)c3cc(S(=O)(=O)N4CCCC4COc4ccc(F)cc4)ccc32)cc1
CCC(O)C(C=O)CC(CO)(COC(=O)C(O)OC)CC(C)C
CC(NC1CCCCC1)C(=O)N(CC(=O)n1cc(Cc2cncnc2)c(=O)nc1SCc1ccc(F)cc1F)c1ccc(F)cc1F
COc1c(C(=O)C=Cc2ccccc2Cl)oc2ccccc2c1=O
Nc1ncnc2c1ncn2Cc1ccccc1
COc1cc2ncc(C#N)c(Nc3ccc(OCc4ccccc4)c(Cl)c3)c2cc1NC(=O)C=CCN1CCOCC1
CCCCC(C=CC=CCC(C)C(O)C(C)C(=O)C(C)C(O)C(C)C(=O)C(C)C(O)C(C)C)NC
CC1(C)N=C(N)N=C(N)N1c1ccccc1
CC(C)(C)C(=O)OC1=CC2(CCCCCC2)Oc2ccc3ccc(=O)oc3c21
Cn1ccnc1CNC(=O)C1CC(=O)N(c2ccc(F)cc2)C1
CC(C)(C)c1cc(-c2cnc3ccc(NC4CC4)nn23)cc(C(C)(C)C)c1O
CCOOP(=O)(NC(C)C(=O)CC1OC(n2ccc(=O)[nH]c2=O)C(O)C1(C)F)Oc1ccccc1
FC(F)(F)c1ccc2c(c1)[nH]c1cncnc12
FC(F)(F)CN(Cc1ccccc1)c1cc(C(F)(F)F)nc(C(F)(F)F)n1
NC(N)=NCC1CN(c2ccc3c(c2)Cc2ccccc2-3)C(=O)O1
O=C(C(=O)N(Cc1ccccc1)C(=O)c1ccco1)C(c1ccccc1)N(Cc1ccccc1)Cc1ccco1
Fc1c(C#CC2CCCCC2)sc2c1CCCC2
CC(C)CC(NC(=O)OCc1ccccc1)C(=O)NCC(C1CCNCC1)C(O)c1nc(-c2ccccc2)c[nH]1
CC(=O)Oc1cccc(C(=O)Nc2c(-c3ccccc3)[nH]c3ccccc23)c1
O=C(O)c1cccc(C(=O)c2ccc(OCCOc3ccc(C(=O)c4ccccc4)cc3)c(CCNC(=S)Nc3ccccc3)c2)c1
Cc1nc2ccc(C(=O)N3CCC(OCc4ccccc4)CC3)cc2s1
O=C(c1ccc(I)cc1F)N1CCC(c2nc(=O)c3nnn(Cc4ccco4)c3[nH]2)CC1
O=C(NCc1ccccc1)Nc1ccc2cnn(-c3cccc(F)c3)c2n1
CCC(=O)C(C)(O)C(CCc1ccc(Cl)cc1)C(=O)NCC(=O)NCC1CCCCC1
C(=Cc1nc2ccccc2n1CN1CCCCC1)c1ccccc1
CCCCCCCCCCCCCCC1CCCN(COc2ccc(OCc3ccccc3)cc2)C1
COc1ccc(SC)cc1C=NN1CCN(c2ccccc2)CC1
NC(CCc1ccccc1)C(=O)N1CCN(CCNc2cnc3ccc(C(F)(F)F)cn23)CC1
CCc1nnc(NCC(=O)N2CCN(CC(=O)Nc3ccc(OC)cc3)CC2)s1
Cn1cnnc1CN(Cc1ccco1)Cc1ccc(-c2ccc(Cl)s2)s1
CCCn1c(=S)sn(S(=O)(=O)c2ccc(C)cc2)c1=O
CCN(CC)c1nc2c(c(=O)[nH]c(=O)n2C)n1-c1cccc(OC)c1
COc1ccc2c3c(n(C)c2c1)C(CO)N(C(=O)c1ccc(F)cc1)CC31CN(CC2CCOCC2)C1
CCCCNC(=O)C1(C(=O)NCc2ccnc3cc(OC)c(OC)cc23)CC1
COc1ccc(C(=O)CSc2ncnc3sccc23)c(OC)c1
Cc1cc(NC(=O)Cc2ccccc2O)cc(OS(=O)(=O)C(F)(F)F)c1
CCOc1ccc(OC(=O)c2n[nH]cc2C(=O)OC)cc1
CN(CC#CCNc1ncnc2c1ncn2C1OC(CO)C(O)C1O)CC1OCCO1
O=C(CSc1nc2cnccc2c(=O)n1-c1ccc2c(c1)OCCO2)N1CCc2ccccc21
COc1ccc(CCN(Cc2cccc(C(C)(C)C)c2)CC(O)c2ccc(C(C)(C)C)cc2)cc1O
CCOC(=O)c1[nH]c2ncccc2c1N1C(=O)NC2CC21
CCCCc1nc2c(n1-c1ccc(C(=O)NC3CC3)s1)CCCC2
CN1Cc2cnn(C)c2C1CCO
CCOC1OC(=O)C(C)C(COc2ccc(CC(=O)O)cc2C(F)(F)F)C(C)CC(C)(O)CC(C)CNC(C)C(O)C1(C)O
c1ccc(-c2cccnc2OCCn2cncn2)cc1
Cc1ccc2c(c1)C(=O)C(Nc1cccc(-c3nnn[nH]3)c1)=[N+]2[O-]
CCOC(=O)c1c(-c2ccc(C)cc2)cn2ccccc12
CCn1c(=O)c(-c2ccc(F)c(Cl)c2)c(C)c2cccnc21
Cc1cc(C)n(C2CCN(n3cc(CCC(=O)Nc4ccc(Cl)cc4F)nn3)CC2)n1
CN(C)n1nnnc1C(c1ccccc1)N1CCN(C(c2ccccc2)c2ccc(Cl)cc2)CC1
O=C1CC(NC(=S)NCc2ccco2)C(=O)N1c1ccc(Br)cc1
CCC(C)C
CCCCNc1nc(NCCCOCC)nc2c1ncn2CCOC
Cc1cc2c(cc1C)C(CN(CC1CCCO1)C(=S)NCc1ccc(Cl)cc1)=NCC2
CC(=O)OC(N)CCCCCC(C)OC(=O)C(C)C(=O)O
CCCCCCCC(=O)N(CCOP(=O)(O)O)CC1OC(O)C(O)C(O)C1O
CN(C)C(=O)c1ccc(C(=O)C2OC(c3nnc(NCO)s3)CC2O)cc1
CC(C)c1cn2c(-c3ccccc3)c(-c3ccc(CO)cc3)nc2s1
CC(CCC1C(=O)NC(=O)NC(=O)C1Cc1ccccc1)CC(=O)O
COC(=O)C1=C(C)N(NCc2ccccc2)C(Cc2ccccc2)=NC1c1cccc(F)c1
COc1ccc2c(c1)Cc1cc(O)c(Cl)cc1-2
O=C(OCC(=O)N1CCOCC1)c1ccc(F)cc1Cl
CN1CCN(C2=Nc3cc(Cl)ccc3CC2)CC1
Cc1ccc(C)c(N2CCN(Cc3ccc(C(=O)n4nccc4C)cc3)CC2=O)c1
CCOC(=O)c1cc(OCC)ccc1OCc1ccc2ccc(=O)oc2c1
CC(C)OCCCNC(=O)C(=O)c1c[nH]c2ccc([N+](=O)[O-])cc12
NC(=O)c1cc(C(NC(=O)CN(c2ccc(Cl)cc2)S(=O)(=O)c2ccccc2)c2c[nH]c3ccccc23)cc2c(NCC3CCCN3)ncnc12
CC(C)NCC(=O)Oc1ccc([N+](=O)[O-])cc1C(C)(C)C
COc1ccc2c(c1OC)C(COC(C)=O)N1C(=O)C3(OC)CCCC(C21)N3C
O=C(c1cc(COc2cc(F)ccc2-c2ccccc2)on1)N1CCCCCC1
CCN1CCOCC2(C1)CN(C(=S)NCCc1ccc(Cl)cc1)CCO2
CN(C)c1ccc(C=C(C#N)C(=O)Nc2ccc3c(c2)OCCO3)cc1
CSCCN(C)n1nc(C2CNCCO2)cc1CC(C)C
c1ccc(N(c2ncnc3sc4c(c23)CCC4)C2CC2)nc1
COc1cccc2c1c1cc(C(=O)NN)ccc1n2C
COC(=O)Cc1nn(C)c(=O)c2ccccc12
CCOc1ccccc1-n1c(C)cn2c3c(=O)[nH]c(=O)n(C)c3nc12
CN1C(=O)C2(CC(=O)NC2=O)CC1=Cc1ccc(-c2ccccc2OC(F)(F)F)o1
CC(C)N1CCC(c2cc(N3CCOCC3)n3ncc(-c4ccccc4)c3n2)CC1
COc1cc(C2=NN(C(=O)Nc3cc(C)cc(C)c3)C(C)(C)C2)no1
Cc1ccc(-c2n[nH]c3c2Cc2cc(O)ccc2-3)c(C)c1
CC1(COc2ccc([N+](=O)[O-])cc2)CC1(C)N(C(=O)c1ccccc1)S(=O)(=O)c1cccc2nsnc12
CC1=C(C(=O)Nc2ccccc2-c2c(C)noc2C)C(c2cccc([N+](=O)[O-])c2)n2nnnc2N1
CCOC(=O)c1c(=O)[nH]c(N)c2c(=O)c3ccccc3[nH]c12
CCCCCCNc1nc(SC)nc2c1nnn2C1OC(CO)C(O)C1O
CN1CCC2(C)c3cc(OC(=O)N4CCC4)ccc3N(C)C12
CC(=O)NS(=O)(=O)c1ccc(CCC(=O)NCc2ccc(C)o2)cc1
O=C(COC(=O)c1cc[n+]([O-])cc1)Nc1ccccc1
CCCC(=O)Nc1ccc(Nc2c3ccccc3nc3cc(NC(C)=O)ccc23)cc1
CC(=NNC(N)=S)c1cccnc1
COc1nc(-c2cncc(Cl)c2)nc(N2CCC(C(=N)NC#N)CC2)c1Cl
CC(=O)Nc1ccc2c(c1)C1CN(C)CCC1C(NC(=O)C=Cc1cccc(F)c1)C2
COc1cccc2c1C(=O)c1c(O)c3c(c(O)c1C2=O)CC(O)(C(C)=O)CC3OC1CC(N)C(OC2C=CC(O)C(C)O2)C(C)O1
COc1ccccc1C(=O)N1CCCC(c2nc(-c3ccc(Cl)cc3)no2)C1
Cc1ccc(S(=O)(=O)N2CCCCC2)cc1NCC(=O)N1C(=O)NC(C)(c2ccccc2)C1=O
CNc1nc(Cc2cc(Cl)cc(Cl)c2)nc(-c2ccc(N(C)C)cc2)n1
COc1cc(C=CC(=O)NCCCN(C)Cc2ccc3c(c2)OCO3)cc(OC)c1OC
COc1ccccc1-c1nc(C)c(C(=O)Nc2nnc(-c3cccnc3)o2)s1
Cc1cn(C2OC(CO)C(Br)C2F)c(=O)[nH]c1=O
CCC(=O)C(CC)Cc1ccc(Nn2nccn2)cc1
CC(NCC1CC1c1cccc(OC(F)(F)F)c1)c1ccc(-c2ccccc2)cc1
CC(=O)NC(C)c1ccc(ON(C)c2ncnc(N3CCC(CCO)C3)c2F)cc1
CCCON=C(C)S
N#Cc1ccc(Oc2ccc(NC3=NCCN3)cc2)cc1
COc1nc(N)nc2c1ncn2C1OC(COP(=O)(NC(C)C(=O)OC2CCCC2)NC(Cc2c[nH]cn2)C(=O)OCc2ccccc2)C(O)C1(C)O
C=c1[nH]c2ccccc2c1=C(O)C(=O)N1CCOCC1
Oc1ccc2c(c1)OC(c1ccc(F)cc1)C1=C2CCOc2ccccc21
CC(C=CCCCC(=O)NCC=C1c2ccccc2CCc2ccccc21)=CCCCC(C)CCCC(C)CCCC(C)C
COc1ccc(C2=NOC(C(=O)NC3CCCCCC3)C2)cc1OC
CC(=O)N1N=C(c2nnc(Nc3ccccc3)s2)CC1c1cccc([N+](=O)[O-])c1
CNc1cccc2cc(C(=O)N3CCCC3)c(C(=O)NCc3cc(OC)ccc3OC)cc12
CC(C)C(=O)Nc1ccc(-c2nc3cc(C(F)(F)F)ccc3n2C)cc1
CC(CC1CCCCC1)NCC(=O)Oc1ccc(Cl)cc1Cl
Cc1ncn2c1CC(=O)Nc1c(F)cccc1-2
Cc1cccc(CNCc2ccc(CN3CCC(N4C(=O)CCc5ccccc54)CC3)cn2)c1
COc1cc(N)nc(NCC2CN(C(=O)Nc3ccc(F)cc3)CCO2)n1
O=C(C#Cc1ccccc1F)Nc1ccc2ncnc(Nc3cccc(Br)c3)c2c1
CCC(=O)N(C)CC(c1ccccc1)N1CCN(C(=O)C(Cc2ccc(F)cc2)NC(=O)C2Cc3ccccc3CN2)C(C)C1=O
C#CCN(Cc1ccc2[nH]c(C)nc(=O)c2c1)c1ccc(C(=O)NC(CCC(=O)NC(CCC(=O)O)C(=O)O)C(=O)O)cc1
O=C(NCCc1ccc(-c2ccccc2)cc1)Nc1ccccc1
Cc1ncc(SC2=CCCc3ccccc32)n1N=Cc1ccco1
COc1ccc(C2CC(c3ccc(Cl)cc3)=NN2c2nc(-c3ccc(Cl)cc3)cs2)cc1
CCOC(CCC(=O)O)C(=O)NCc1ccc(C(=N)N)cc1
C=CC=CC(=C(C(C)=O)C(c1ccsc1)N(C(=N)C(=Cc1ccncc1)Cc1ccc(C#N)cc1)c1ccc(S(N)(=O)=O)cc1)c1ccccc1
CCOC(=O)c1c(N)sc2c1CCNCC2
c1ccc(Cc2nnc3sc(-c4ccco4)nn23)cc1
O=C(COc1ccc2c3c(c(=O)oc2c1)CCCC3)Nc1ccc(Cl)cc1
c1ccc(C2SCCN=C3C2=C(c2nc4ccccc4s2)Oc2cc[nH]c23)cc1
Cc1nc(-c2ccccc2)c(C(=O)OCCC(=O)N2CCN(c3ccc([N+](=O)[O-])cc3)CC2)o1
CN(CC(=O)OS(=O)(=O)c1ccc(N2CCOCC2)c(C(=O)N2CCOCC2)c1)C1CCS(=O)(=O)C1
CN(C)c1ccc(CNCC2CN(c3c(F)cc4c(=O)c(C(=O)O)cn(C5CC5)c4c3F)C2)cc1
Cc1nc2nc3ccccn3c2c(=O)n1CCCn1cc[n+](C)c1
CC(C)C(NCC(=O)Cc1ccc(-c2cc(CBr)ccc2S(=O)(=O)NCC(=O)OCc2ccccc2)cc1F)C(=O)O
Cn1cc(OC(CC2CCCCC2)C(=O)N2CCC3(CC2)CN(C2CCCCC2)c2ccccc23)cn1
COc1ccc(-c2ccnc(C(C)C)c2OCCCCCCCCCCCCNc2cc(C(C)C)cc(N)n2)cc1OC
COC(=O)c1ccc2oc(C(=O)c3cccc(OC)c3OC)cc2c1
COc1cc(OC)c(C(=O)NN=Cc2ccc(NC(=O)c3ccno3)cc2)c(OC)c1
COCCCC(=O)CNC(=O)OCc1ccccc1
O=C1CN(C(=O)COC(=O)c2cccc(S(=O)(=O)N3CCc4ccccc43)c2)c2ccccc2N1
CC(C)(C)C1=NCC(C(=O)O)(c2ccccc2)CC1
Cc1ccc(C=NNc2nn3nnnc3c3ccccc23)o1
COc1cccc(NC(=O)c2cc[nH]n2)c1
O=C(O)c1cn(C2CC2)c2nc(N3CCC(O)(c4ccc(Cl)cc4)CC3)c(F)cc2c1=O
O=C(CCN1CCOCC1)Cc1nnc(NCCCCCCCc2nnc(NCCC(=O)N(CCO)CCO)s2)s1
COc1cc(C2(CN)CCN(CC3CC3)CC2)ccc1Nc1ncc(Cl)c(-c2cnc3ccccn23)n1
CC(C)CCn1cc(CSc2ncccn2)nn1
OCC1OC(c2nc(Cc3ccc(C4CCCC4)cc3)c(-c3ccc4c(c3)OCO4)[nH]2)C(O)C1O
CCNC(=O)C1OC2(CCC1CC1OC(CCCOP(=O)(SC(C)C)N3CCCC34C(=O)NC(=O)NC4=O)C(O)C1O)SCCS2
CC(C)C1CN2C(=O)c3ccc(C(=O)Nc4cccnc4)cc3C2S1(=O)=O
c1ccc2[nH]c(-c3ccc4nsnc4c3)nc2c1
CC(NC(=O)Nc1cc2[nH]nc(-c3cnc4ccc(C5CC5)nn34)c2cn1)c1ccccn1
COc1ccc(C=CCOc2ccc(C=CC(=O)C=CC(O)=CC(O)=Cc3ccc(O)cc3)cc2OC)cc1
NC(=O)C1CCCN1c1ncnc2c1CCN(Cc1cccs1)CC2
CC(C)CCN1C(=O)C(NC(=O)C(c2ccccc2)N(CC(C)C)C(C)(C)C)C(=O)c2ccccc21
CCC1(CC)CC(NC(=O)Nc2ccc3c(c2)NC(=O)CO3)c2cc(F)ccc2O1
COc1cc(C2c3c[nH]nc3N=C3COC(=O)C32)cc(OC)c1OC
CCOC(=O)c1[nH]c2cc(OC)c(OC)cc2c1NC(=O)CN(C)C1CCCCC1
NC(=O)c1ccc(-n2cc(-c3cccc(Br)c3)nn2)cc1
CN(C)CCCCNc1c2c(nc3ccc(N)cc13)CCCC2
CCCc1cc(=O)oc2c(C)c(OCC(=O)NCc3ccccn3)ccc12
CC#CCn1c(N2CCCC(N)C2)nc2c1c(=O)n(Cc1nc3ccccc3n1C)c(=O)n2C
COc1ccccc1-c1coc2cc(OCCCN3CCCCC3)ccc2c1=O
Cn1c(C2CN(Cc3ccccn3)C2)nc2cc(Cl)c(Cl)cc21
CN(CC(=O)Nc1ccc(F)cc1F)S(=O)(=O)c1ccc2c(c1)OCCO2
CCN(CC)C(=O)COc1ccc2c(=O)c3ccccc3ccc2c1
COC(=O)c1c(NC(=O)C2Cc3ccccc3C2)sc2c1CCCC2
CNC(=N)NN=Cc1c[nH]c2cccc(OC)c12
CC(c1cc2ccccc2o1)N1C(=O)NC(Cc2ccccc2)(C(=O)Nc2nccs2)C1=O
COc1ccc(-n2cc(C(=O)NCCC(SC)C(=O)O)c(-c3cccnc3)n2)cc1
CCCCCn1cc(C2=NS(=O)(=O)c3ccccc3N2)c(=O)n2cccc12
Cc1nc2cc(-n3nnc4c(C#N)ncn4c3=O)ccc2n1C1CCC(C(=O)O)CC1
CSc1nc2ccc(NC(=O)c3ccc(S(=O)(=O)NCc4ccc(F)cc4)cc3)cc2s1
Cc1ccc(C2Nc3ccccc3C(=O)N2Cc2cccs2)s1
CC(C)(C)NC(C(=O)N(Cc1cccs1)C(=O)c1csnn1)c1cccnc1
COc1ccc2c(OC3CC4C(=O)NC5(C(=O)O)CC5C=CCCCCCSC(CN)C(=O)N4C3)cc(-c3nc(C(C)C)cs3)nc2c1
CC(C)CC(C(=O)NCCc1ccc(S(N)(=O)=O)cc1)c1ccc(Br)cc1F
COS(=O)(=O)c1ccc2c(c1)CN(CC1(C)c3ccc(OS(C)(=O)=O)cc3CCN1C)CC2
COc1ccc(-c2nc3ccccc3cc2C(C)=O)c(OC)c1
O=c1ccc(Sc2ccc(Cl)c(Cl)c2)n[nH]1
C=Cc1cc(=O)c(-c2ccccc2)c(C)o1
O=C(O)COc1ccc(C#Cc2ccc3sc4ccccc4c3n2)cc1
COc1cccc(CCNC(=O)C(=O)NCC2OCCCN2S(=O)(=O)c2ccc(Cl)cc2)c1
Cc1[nH]c2ccccc2c1CCCN1CCC(c2noc3cc(F)ccc23)CC1
C#Cc1cccc(Nc2ncnc3cc(OCCCN4CCCC4)c(OC)cc23)c1
CC(C)N1C(=O)C(NC(=O)c2ccc(C(F)(F)F)cc2)CCc2ccccc21
CCC(N)C(=O)N1CCCC1c1nc(-c2ccc(Oc3ccc(C(F)(F)F)cc3)cc2)c[nH]1
COc1ccc(C(=O)N2CCCC2)cc1S(=O)(=O)OCC(=O)N1CCOCC1
O=C(NN1CCN(c2ccc(CCCC(O)(Cn3cncn3)c3ccc(F)cc3F)cc2)CC1)c1ccc(N2CCCC2)cc1
N#Cc1cccc(Oc2cncc(C#N)c2)c1
COc1ccccc1-n1c(N)cc(=O)nc1SCC(=O)Nc1ccccc1F
CCN1CCC2Oc3ccccc3CC21
CCNc1cn2c(C#N)cnc2c(Nc2ccc(N3CCN(C(C)C)CC3)c(OC)c2)n1
Cc1cc(-c2nnc(S)n2N)[nH]n1
COc1ccc(CNCC(=O)Sc2ccsc2[N+](=O)[O-])cc1
Cc1cn(-c2cc3c(-c4cc(F)c(F)c(F)c4C)ccc(C#N)c3s2)cn1
CC1=C(CCC(=O)c2ccccc2)c2cc(F)ccc2C1=Cc1ccc(S(=O)(=O)Nc2ncns2)cc1
COc1cc(C(=O)S(=O)(=O)c2ccc(Br)cc2)ccc1-c1ccccc1N(CC(C)C)NCCCn1cccn1
CCCCCCCCn1c2ccccc2c2c1c(=O)c1ccccc1n2CC
CC(=O)NCCc1ccc2c(c1)S(=O)(=O)c1c(C(=O)NCCN(C)C)cccc1C2=O
CCc1cccc(NC(=O)N2CCCCC2)c1
Nc1nc(NCC2CCCN2c2ncnc3ccsc23)nc2c1ncn2CC1CCCO1
Nc1nc(N)c2ncn(C3OC(COP(=O)(O)OP(=O)(O)OP(=O)(O)OP(=O)(O)OP(=O)(O)OC4OC(CO)C(O)C4O)C(O)C3O)c2n1
COc1ccc(-c2nn(-c3ccccc3)cc2C(=O)N2CCN(C)CC2)cc1
CCONc1nc(C(=O)C(=O)CC(=O)OCC)cs1
CC(C)N(CCc1ccccc1)c1nc(NCc2ccco2)c2ccccc2n1
Cc1ccc(OCC(=O)Nc2ccc3c(c2)C(=O)NC3=O)cc1
CC1=C2N=CN(COC(CO)CO)C2CC(F)CC1=O
CC(C)(CO)Oc1c2ccc(=O)cc-2[nH]c2cc(Cl)ccc12
CCOC(=O)C=CCP(=O)(OCC)OCC
O=C(CNC(=O)C(c1ccccc1)c1ccccc1)NC1CCCCC1
COC(=O)C1(Cc2cn(C)c3ccc(OC)cc23)CCC(NCC2Cc3ccccc3C2)CC1
O=C(Oc1ccc(F)cc1Cl)c1ccc(CNC2CCCCC2)o1
CC(=O)c1ccccc1Nc1ccccc1C(=O)C1CCCN(C(=O)O)C1
C=CCOC(=O)N(C)CC1Oc2ccc(NS(=O)(=O)c3cccs3)cc2C(=O)N(C(C)CO)CC1C
CCC(CO)(C(C)CCC(C)(CC1CC=CCC1)OC(O)C1CCCC(C)O1)C(C(C)(C)C)C(C)(C)O
Cc1ccc(CC(=O)OC2CCC(C)CC2)cc1
COc1ccc(C(=O)NCCNC(=O)c2ccc(OC)c(OC)c2)cc1
Cc1ccc(S(=O)(=O)N(CCCN)CCCOc2ccc3c(c2)C(Cc2ccc(Cl)cc2)C(N)CC3)cc1
Cc1ncc([N+](=O)[O-])n1CCOc1ccccc1
COc1cc(C(=O)NNC(=O)C2CCCCC2)cc(OC)c1OC
Cc1ccnc(NC(=O)Nc2ccc(-c3ccnc4[nH]nc(N)c34)cc2)c1
Cc1cnc(NC(=O)c2csc(Cc3c(Cl)cccc3Cl)n2)s1
Cc1cc(C)nc(NC(=O)NS(=O)(=O)c2ccc(OC(F)F)cc2)n1
CCc1ccc(S(=O)(=O)N2CCN(C(=O)C3CC(S(=O)(=O)c4ccc(Br)cc4)CN3C(F)F)CC2)cc1
COc1nc(N2CCN(CCN(C(=O)C3CCCO3)c3ccccc3)CC2)ncc1Cl
CCNC(=O)C1OC(n2cnc3c(N)nc(C#Cc4cccc([N+](=O)[O-])c4)nc32)C(O)C1O
COc1ccc(NC(=O)CCn2c(=O)c3cccn3c3cccnc32)cc1
CNC(=O)c1sc2ccccc2c1Oc1cc(C(=O)N2CCN(C)CC2)ccn1
CNC(=O)c1cc2cc(C=CC(=O)NO)c3c(OC)cccc3c2oc1=O
COc1ccc(CNC(=NC(C(=O)c2ccc([N+](=O)[O-])cc2)c2ccccc2)SCc2ccc(OC)cc2)cc1
COC=C(C(=O)Sc1cc(C)ccn1)c1ccccc1COC
COc1ccc(NSc2ncc(Cl)c(C(=O)CC(=O)NCCc3ccccc3)n2)cc1
CCCCN(CC)c1nc(C)nc2c1nc(C1CCCO1)n2-c1c(C)cc(C)cc1C
COc1ccc(F)cc1S(=O)(=O)N(C)CC1Oc2ncc(Br)cc2C(=O)N(C(C)CO)CC1C
CCCC(=O)N1CCN(c2ccc3c(c2)CCCc2c(-c4csc(CC)n4)n[nH]c2-3)CC1
O=C(O)CCC(=O)Nc1ccccc1-c1ccccc1-c1ccccc1
CNCC(Oc1cccc(C(C)=O)c1)C(CC=O)CC(O)c1cccnc1
Cc1ccc(S(=O)(=O)NCC(SC(=S)N(C)C)C(=O)O)cc1
CCCCCC(C)(CC)P(=O)(OOP(=O)(O)O)OOP(=O)(O)O
NC1CC2CC1c1ccc(O)cc12
C=C(CC)CCCC1=CCOC1=O
CC(C)C(C)C(=O)NC(CO)C(=O)O
CCSc1nnc(-c2ccc(S(=O)(=O)CC(=O)NCc3ccco3)cc2)n1CC
COc1ccc(C(=O)C=C(O)c2nc(-c3ccc(OC)cc3)no2)cc1
CC(C)(C)OC(=O)N1CCN(CC(O)C(Cc2ccccc2)C2N(C(=O)N3CCCCC3)C(=O)CC23CCCC3)CC1
COc1cc2ncnc(Nc3cccc(-c4ccc(C(N)=O)s4)c3)c2cc1NC(=O)CCN1CCCCC1
O=C(Nc1nc2ccc(Cl)cc2s1)Nc1cc(Cl)ccc1O
CCCOC(C(O)CCC)C(CCCCCCc1ccc(Cl)cc1)(OO)C(O)CC
COC(=O)Nc1nc2cc(Cl)c(Cl)cc2[nH]1
CSc1nc2c(c(=O)[nH]c(=S)n2C)n1Cc1ccccc1F
CCCCC(=O)C(=O)NCC(=O)C(C)C
CN1CCN(c2ncnc3c2oc2ccc(C#CCN4CCOCC4)cc23)CC1
O=[N+]([O-])c1cc(C=NNC(=S)N2CCCC2)cc(O)c1[N+](=O)[O-]
CCCC(N)C(=O)N(C)c1ncc(CC(=O)OCC(=O)C(CCCOCC(=O)O)Nc2cc(-c3ccccc3)c(-c3ccccc3)cc2C)cn1
CCc1csc(CCNC(=O)C2CCCN(S(C)(=O)=O)C2)n1
CCOC(=O)c1c(NC(=O)C2CC(=O)N(c3ccc(F)cc3)C2)sc2c1CCCC2
Cc1cc(Nc2nc(NCCc3ccc(F)cc3)c(C)nc2C)n[nH]1
CCCOc1cc2c(cc1CC)C1C3CCc4cc(OC)c(OC)cc4C3CN1CC2
Cc1cccc(NC(Cc2ccccc2)C(=O)NC(Cc2ccccc2)C(=O)NCC(=O)O)c1
CC(C)C(S)C(=O)NC1(C(=N)N)CCCCC1
Cc1ccc(NC(=O)C(c2ccccn2)N2Cc3ccccc3C2=O)c(C)c1
CC(C)c1noc(CSc2ncc(C(O)(CCO)CCO)cn2)n1
Cn1cc(-n2cnc(C#N)c2N)cc1C(=O)NCC1CCN(CCOC(=O)c2ccc(Cl)cc2)C1
NC(=O)CC(c1ccc(NNC(=O)Cc2ccc(Cl)cc2)c([N+](=O)[O-])c1)C1CCCC1
COc1ccc(-c2cn3c(n2)sc2cc(OC(C)=O)ccc23)cc1
Cc1ccc(-n2c(C)c3c(C)nnc(C)c3c2C)cc1
O=C(c1ccc(F)cc1)N1CCCc2ccccc21
CCOc1nc2ccccc2cc1-c1ccnc(NCc2ccc(CNC3CCCCC3)cc2)n1
COc1cc2c(c(OC)c1O)C1OC(c3csc(C)c3)C(C)C(O)C1OC2=O
CCN(CC)CCn1cnc2ccc(C(F)(F)F)cc21
CC(C)CC(NC(Cc1ccccc1)C(N)=O)C(=O)NCC(=O)NCC(=O)NCCCC(N)C(=O)NCC(N)C(=O)C(C)C
CCOC(=O)C(=CNc1ccc2ncnc(Nc3cccc(C)c3)c2c1)[N+](=O)[O-]
CCn1cc(C(=O)NC2C3CC4CC(C3)CC2C4)c(=O)c2cc(S(=O)(=O)N3CCCC3)ccc21
Cc1cccc(NC(=O)c2ccc(-c3ccc4c(c3)OCO4)o2)n1
Cn1nc(C(=O)OCC(=O)N2CCCC2)c2ccccc2c1=O
Cc1noc(CCN2Cc3[nH]c(N)nc(=O)c3C2)n1
Cn1c(=O)cc(OCC(=O)N2CCCc3ccccc32)c2ccccc21
Cc1nc2cc(C=Cc3ccncc3)ccn2c(=O)c1CC(=O)NCCCc1ccc(NCCNCCCOc2ccc3c(c2)NCCC3)cc1
Nc1cccc(OCC(=O)c2cn(CC(=O)Nc3ccc(F)cc3)c3ccccc3c2=O)c1
CCCCCC(O)C=CC1C(=O)CC(O)C1CCCCCCC(=O)O
CCOc1ccc(C=CC(=O)Nc2nc3ccccc3[nH]2)cc1OCC
CC(C)(C)OC(=O)NC(C(=O)NC=Cc1cccc(NCc2ccc3ccccc3n2)c1)C(C)(C)C
CN(C)CCOC1(OC2OC(CO)C(O)C(O)C2O)c2ccccc2C=Cc2ccccc21
O=C(NN=Cc1ccc(Oc2ccc(Br)cc2)cc1)c1ccncc1
COc1cc(NC(=O)c2cc3cccnc3s2)ccc1OCC(C)C
COc1ccc(CCn2cc(C(=O)Nc3cc(OC)c(OC)c(OC)c3)c3ccccc32)cc1
O=C1N(Cc2cccc(O)c2)C(Cc2cccc(F)c2)C(O)C(O)C(Cc2cccc(F)c2)N1Cc1cccc(F)c1
CC(=O)Nc1cc(Cl)ccc1C(=O)NC(Cc1c[nH]c2ccccc12)C(=O)NC=C1CCC(O)C(C(=O)O)N1
CS(=O)(=O)Cc1nc(N)c2nnn(Cc3c(F)cccc3F)c2n1
COC=C(C(=O)Sc1cc[n+](CC(=O)c2cccc(OC)c2)cc1)c1ccccc1COC
O=S(=O)(c1ccc(O)c2c1ccc1cccnc12)c1cccc2nonc12
[truncated: 545,648 more chars]
