# Supplementary material for: t-SMILES: a fragment-based molecular representation framework for de novo ligand design
Source: Nat Commun. 2024 Jun 11;15:4993. doi: 10.1038/s41467-024-49388-6 (PMC11167009; doi:10.1038/s41467-024-49388-6)
Supplement: Supplementary file 4 — Source Data [file 41467_2024_49388_MOESM4_ESM.zip › Soure data/Source data and code for all other graphs/Metrics/Models/Chembl/ChEMBL_TSID_RB[MPL][rnd10][bs128]/gen.smi.re_smils[1].smi.rnd10000.csv]

COCCN(Cc1ccc2ccccc2c1)c1nc(-c2ccoc2)cs1
CN1CCC23c4c5ccc(O)c4OC2C(=O)CCC3(O)C1C5
CC(=O)OC(CC(CC(C)C)OCc1ccccc1)C(O)C(C)=O
O=C(NCCc1ccc(Nc2nc(-c3ccccc3)cc(-c3ccccc3)n2)cc1)Sc1ccccc1
CN1CCCC1c1csc2cccc(CCCOc3cccc(F)c3)c12
CN(C1CCN(CCN2CCCC2)CC1)S(=O)(=O)c1ccc2cc[nH]c2c1
COc1ccc(-n2nnnc2SC(=O)CNc2cccnc2OC)cc1C
CC(=O)Nc1ccc(C2SCC(=O)N3CCc4sccc4C23)cc1
CC1=NC(C)(C)N=C1NC(=O)OCCN1CCCC1
CNC(=O)Oc1c2c(c(-c3cc4ccccc4s3)c3cc(Cl)ccc13)C(=O)OC2
c1ccc(Nc2ncc[nH]2)cc1
CCOc1c(-c2ccccc2Cl)c(I)c(OC(=O)Nc2cccc3ccccc23)c2ncccc12
N#CC1CCCN1C(=O)C1CC(c2cc(F)cc(F)c2)=NO1
CCN(CC)S(=O)(=O)c1ccc(-c2cccc(C(=O)N3CCN(c4ccccc4)CC3)c2)cc1C
CSCC(=O)Cc1nnc(NSCc2ccccc2F)s1
Cn1c(=S)n(NC(=O)c2cc(-c3ccccc3)n[nH]2)c2ccccc21
OC(COc1ccccc1F)Cn1cnc2c(Cl)ncnc21
COc1ccc(S(=O)(=O)N(Cc2ccc3c(c2)C=CC(C)(C)O3)C(CC(=O)O)C(=O)O)cc1
CC(NC(=O)CN(C)CC(=O)N1CCCC1)C(=O)Oc1ccc(C#N)cc1
CCOC(=O)CSc1nc2sc(-c3ccccc3)cc2c(=O)n1-c1ccc(C)cc1
COc1cccc(NC(=O)C2CCCN2C(=O)NC(C)C)c1
CCC(O)CC(C(C)CC(CC)C(C)OS(=O)(=O)O)C(CCO)CC(C)=O
COc1cccc(CCNC(=O)C(=O)NCC2OCCCN2S(=O)(=O)c2ccc(Cl)cc2)c1
CC1(C)c2cnc(N3CCN(c4ccccn4)CC3)nc2-c2cccc3c2N1CCC3(O)c1cccc(Cl)c1
CC(NC(=O)Cc1ccccc1)C(=O)NCC(C)(C)C
Cc1ccc(C(=O)NNC(=O)c2cccc3ncccc23)cc1
O=C(NCC(=O)N1CCCCCC1)Nc1ccc(-c2nc3cccnc3s2)cc1
O=C1NS(=O)(=O)Nc2c1ccc(Cl)c2Cc1ccc2ccccc2c1
Cc1noc(C)c1S(=O)(=O)N(C)CC1Oc2cc(C#Cc3ccccc3)ccc2S(=O)(=O)N(C(C)CO)CC1C
CNc1cc(C)nc2c(SCc3ccccc3)nc(C)nc12
O=C(O)c1cc(O)c2c(c1)C(O)(C(F)(F)F)c1ccccc1-2
C=CC=CCC(=O)Oc1ccc(NCC(=O)Nc2ccc(OC)cc2)cc1
Cc1c(C(=O)NN=Cc2cccnc2)cccc1C(=O)N1CCc2ccccc2C1Cn1cnnn1
COc1nccc(N2CCN(S(=O)(=O)c3ccc(Oc4ccccc4)cc3)C(C)C2)n1
O=C(c1cccc(-n2cnnn2)c1)C1CCCN(CN2CCOCC2)C1
N#CCOc1ccc(Cl)c(COc2cccc3c2CCCC3CC(=O)O)c1
NS(=O)(=O)c1ccc(-c2nc(-c3ccc(Cl)cc3)no2)cc1
Cc1cccc2c1C(=O)N(NC(=O)C(C)C(=O)O)C2=O
O=C(Oc1ccc(F)cc1Cl)c1ccc(CNC2CCCCC2)o1
COc1ccc2c[n+](C=Cc3ccccc3)c3c(OC)c(OC)ccc3c2c1
O=C(O)CC(CCCP(=O)(O)CCCCCc1ccccc1)C(=O)O
c1cncc(-c2[nH]nc3c2CCc2nncn2-3)c1
O=c1oc2cc(O)c(O)cc2cc1-c1cc(O)c2c(=O)c3cc(O)ccc3oc2c1
CC(C)(C)CNC(=O)C(=O)Nc1cccc(F)c1C(=O)O
CCC(=O)N1CCN(c2ccc(N3CCCC3)cc2[N+](=O)[O-])CC1
CC(=O)NC(C)Cc1ccc(Cc2cccnc2)cc1
Cc1ccc(CNN(C)c2ccc(C(=O)S(C)(=O)=O)cc2)cc1
COC(=O)C=Cc1cn(Cc2cccc(OC)c2)c(=O)[nH]c1=O
COc1ccc(NC(=S)N2CCN(C(=O)c3ccco3)CC2)cc1
c1ccc(CC2CCc3ccc(Nc4ccnc(-c5ccccn5)n4)cc3O2)cc1
CN(CCNC(=O)OCC(=O)Oc1ccc(F)cc1Cl)CC(O)c1ccc(Cl)c(C(F)(F)F)c1
O=C(NN=Cc1ccccc1)c1cccs1
Cc1ccccc1C(=O)OC(C(=O)NCc1cccs1)c1ccccc1
Cc1ccc(OCC(=O)N2CCc3ccccc32)cc1
c1ccc(N2CCN(Cc3ccc4c(c3)OCCO4)CC2)nc1
COc1ccc2c(c1)[n+]([O-])c1n2CC(C)(C)C1
CCOc1ccccc1N1CCN(C2CC(c3ccc(Cl)cc3)c3ccc(C(=O)O)cc32)CC1
Cc1[nH]c2ccccc2c1C(c1ccccc1)n1nnc2ccccc21
C=C(CO)C(C)C(C)(O)C(C)(CC(C)(CCCCC)C(C)(C)C(O)CC)C(CC)C(C)C
CCCCC(Nc1ccc(OCCCOc2ccc(Cl)c(Cl)c2)cc1)C(=O)O
CC(=O)S(=O)(=O)c1ccc(NNCCCn2ccnc2)cc1
COCC(=O)NC1CCCCC1
CCC(CC)NC(=O)c1ccc2c(=O)n(Cc3ccccc3)c(S)nc2c1
CCCN(CCC)CCc1cccc(Nc2ccc(-c3ccccc3)cc2)c1
O=P(Oc1ccccc1)(Oc1ccccc1)C(F)(F)Cc1cc(F)ccc1Cl
O=C(Nc1ccc(C23CC4CC(CC(C4)C2)C3)cc1)Nc1cccc(Oc2cccc3cc(C(F)(F)F)oc23)c1
Clc1ccc(CN2CCC(c3nnc4n3CCCCC4)CC2)c(Cl)c1
CC1=CC(=O)N(c2ccc(C(=O)O)cc2C)C1
CC(=NNC(=O)C1COc2ccccc2O1)c1ccccc1
COc1ccc(NC2CCC3(CC2)CCN(Cc2ccccn2)C3)cc1
NC1CC(N)CN(c2nc(NCc3cccnc3)c3ncn(C4OC(CO)C(O)C4O)c3n2)C1
CC(C)(C)OC(=O)NC(Cc1ccc(OP(=O)(O)O)cc1)C(=O)NC(CCc1cccc(CNC(=O)Nc2cccc3ccccc23)c1)C(N)=O
CC(=O)c1ccc(-n2cc(C(F)(F)F)nc2-c2ccc(Cl)cc2)cc1
CC(Cc1ccc2c(c1)OCO2)CN1CCC2(CC1)OC(c1ccc(Cl)cc1)CC2=O
COc1ccc(NCC(=O)n2nnc(C(=O)Nc3ccc(F)c(C(F)(F)F)c3)c2N)cc1
O=c1[nH]ccc2c1nnn2C1CN(Cc2ccccc2)CC1CO
COc1cc2c(OC3OC(CO)C(OC4OC(C)C(F)C(OC(C)=O)C4OC(C)=O)C(OC(C)=O)C3OC(C)=O)c3c(c(-c4ccccc4)c2cc1OC)C(=O)OC3
O=C(CCN1CCCc2ccccc21)Nc1ccc(S(=O)(=O)Nc2ncccn2)cc1
CCCN1CCCC1c1c(O)ccc2ccccc12
CNS(=O)(=O)c1c(C(=O)C2CCN(Cc3ccccn3)CC2)c(C)nn1C
CCOC(=O)C1C(=N)Oc2ccc(OCc3ccccc3Cl)cc2C1c1c(C)ncnc1O
COC1OC(c2ccc(Cl)c(Cc3ccc(C(=O)C[N-][N+]#N)[nH]3)c2)C(O)C(O)C1O
CC(=Cc1ccc(F)cc1F)C(=O)C(c1ccc(F)cc1)c1cccc(F)c1
CCOC(=O)CCCCNC1=CN(C)c2ncnc(Nc3ccc(F)c(Cl)c3)c2C1
CCONc1nc(C)c(C(=O)CC(=O)Oc2ccc(OCC)cc2)s1
C=C(C)C(CC=CCCC(C)=C(C)CCC1OC1C(C)C(C)O)CC=C(C)C
CC1Nc2ccc(C3CCN(CCO)CC3)cc2C(=O)N1O
COc1cc2c(cc1C(=Cc1ccc(N3CCOCC3)cc1)c1ccccc1)OCO2
CCCCCCC(=O)Cc1ccc(NNC(COC(=O)OC2(CN3CCOCC3)CCCCC2)Cc2ccccc2)cc1
Cc1ccc2c(Cl)ccc(OCc3c(Cl)ccc(S(=O)(=O)NC4(C(=O)N5CCN(C(=O)CCCC[N+](C)(C)CCN(C)C)CC5)CCN(C)C4)c3Cl)c2n1
CCCC1CN(c2ccc(S(C)(=O)=O)cc2)C(=O)O1
CC(=O)Nc1cc(Cl)ccc1C(=O)NC(Cc1c[nH]c2ccccc12)C(=O)NC=C1CCC(O)C(C(=O)O)N1
O=S(=O)(OCCCCN(CCCCc1cccnc1)CCCc1sccc1Cc1ccccc1)c1ccc(Cc2nc(-c3cccs3)c(-c3cccs3)n2NCCNCc2cccs2)cc1
CCC(O)CC(C)C(O)CCC(F)CC
Cc1ccc(C)c(SCCCCC(NCC(=O)N2CCOCC2)C(=O)NCCc2ccccc2OC(F)(F)F)c1
Cc1c(C(=O)NCCC(=O)NCC(=O)O)nn(-c2ccc(CC(=O)O)cc2)c1-c1ccc(C(=N)N)cc1
COc1cc(NC2=C(Cl)C(=O)N(Cc3ccco3)C2=O)cc(OC)c1OC
CNCc1cccc(C(NC(=O)C2CCN(C(=O)CCC(=O)O)CC2)C(=O)NC(=O)c2cccnc2)c1
O=C1NC(=S)SC1=Cc1ccc(C(=O)O)cc1Br
Cc1ccc2c(c1)C1C=C(Cl)CC(C)C1C(c1ccc(O)cc1F)=N2
CC(=O)Nc1sc(C(=O)N2CCNCC2)c(-c2ccccc2)c1-c1nc2ccccc2s1
CC(C)C(NS(=O)(=O)c1cc2ccc(NS(C)(=O)=O)cc2s1)C(=O)O
C=CC(=O)CC(C)(CC(C)(CC)C(OC)C(C)C(CO)C(=O)CO)OC
CCOCC1CN(Cc2cncc3c2CCCC3)Cc2cnn(CC)c21
COc1ccc(-c2nc3ccccn3c2Nc2ccc(NS(C)(=O)=O)cc2)cc1F
COc1ccc(-n2c(SCC(=O)OCc3ccccc3)nc3c(oc4ccccc43)c2=O)cc1
CCCC(NC(C)C(=O)NC(CCCc1cc(C)no1)C(=O)CC)c1ccc(C(=O)O)c(N)n1
O=C1CC2CC(N3C4CCC3CN(c3c(NC(=O)c5ccccn5)cnc5ccc(Cl)cc35)C4)CC2N1
CCN(CC)c1ccc(C=NNC(=O)Cn2nnc3ccccc32)cc1
CCOc1ccc(C2=NN(CC(=O)Nc3ccc4c(c3)OC(C)C4)C(=O)CC2)cc1
COC(=O)c1c2occc2cc2cc(C#Cc3ccc(OCc4ccccc4)cc3)sc12
O=C1CC(c2ccccc2)CC(=O)C1Sc1ccc(O)cc1
COc1ccc(C(=O)N2CCC(C(=O)Nc3cccc(OC)c3)CC2)cc1
COc1ccc(C(C(=O)NC(C)(C)C)N(C(=O)c2nnsc2C)c2ccc(C)c(F)c2)cc1
O=c1cc(O)[nH]c(C=Nc2cccc3ccccc23)n1
CCCN(CCC)S(=O)(=O)c1ccc(OCC)cc1
COc1cccc(COCC(O)CN(C)CC(=O)Nc2c(F)cccc2F)c1
Cc1ccc2nc(C(=O)N(C)CCN(C)Cc3ccccc3F)c(C)cc2c1
COC(=O)C1CN(CC2CCCCC2)CCN1C(=O)N1Cc2c([nH]c3ccccc23)C1c1ccc(C(C)(C)C)cc1
O=C1CSC(c2ccncc2)N1c1ccc(Cl)cc1Cl
C=C1C(=CC=C(CCC)C(C)CC(CC)C(C)CC2C(=C)C(=O)OC2CC(C)C)CC(O)CC1O
CS(=O)(=O)CCNCc1ccc(-c2ccccc2)cc1
O=c1c(NCC2CCCO2)c(-c2ccccc2)c1=O
Cc1nnc(SCC(=O)N2CCOCC2)n1-c1ccccc1
CCOc1cccc(NC(=O)CSc2nc(=O)c3cnn(-c4ccc(C)cc4)c3[nH]2)c1
CC(Cc1ccc(CCc2ccc(-c3ccc(OCCN)cc3)cc2)cc1)(C(=O)Cc1ccccc1)n1ccc(NCCSCc2ccccc2)nc1=O
Oc1cccc(Nc2ccc(Cl)nc2)c1
CCC(CC1CCCC1)C1CCN(CN2CCN(c3ccccc3OC)CC2)CC1
CC(C)(C)C1(O)CCC(C(N)=O)CC1
O=C(c1cn2c(ccc3cc(F)ccc32)n1)C1CCCN1Cc1cnc(Cl)s1
CCOC(=O)C(=Cc1ccccc1)c1ccccc1
N#CCN(CC(=O)NC(=O)c1cccs1)c1cc(F)ccc1F
O=CC(CC1CCOC1)CN(CNCCc1ccsc1)C1CCCCC1
CCCC(CN(CC(=O)C(=O)c1cccs1)Cc1ccccc1)NCC(=O)NC(=O)c1ccc(-c2ccccc2)cc1
O=S(=O)(Nc1cccc2cncnc12)c1cccc2cccnc12
Cc1ccc2c(c1)N(CCC(=O)NCc1ccccc1Cl)C(=O)C(C(N)=O)(C(F)(F)F)O2
CCCCn1c(C)nn(C(c2ccc(OC(F)(F)F)cc2)P(=O)(O)O)c1=O
C=C(C(=O)C(C)=CC)C(C)O
COc1ccc(C=NNc2ccnc3c2ccc2ccccc23)c(OC)c1
Cc1ccccc1C1CC=CCN1C(=O)c1cn(C)nc1C(F)(F)F
CCC1CCC(C(=O)S(=O)(=O)c2ccc(NNc3cccc(C(F)(F)F)c3)cc2)C1
Cc1cc(C(=NNC(=S)Nc2cccc(-c3nc4ccccc4[nH]3)c2)c2ccccc2)ccc1C(=O)O
Cc1cc(N)c2cc(NC(=O)c3ccc(-c4cccc(Cl)c4)o3)ccc2n1
Cc1cc(C)cc(C(=O)Cc2cccc(NSc3ncncc3C(=O)N3CCOCC3)c2)c1
Cc1ccc(-c2noc(CNCCSc3ncc(C(O)c4nc(-c5ccccc5)c[nH]4)s3)n2)cc1
COc1ccc(OC)c(C=Cc2ccc(OC)c(NC(=O)C=Cc3ccc(OC(C)=O)c(OC)c3)c2)c1
O=C(Oc1ccc([N+](=O)[O-])cc1)c1c(-c2ccccc2)c2ccccc2n(Cc2ccccc2)c1=O
O=C(NN=Cc1cccc(O)c1O)c1c[nH]c2ccccc12
CC(=O)OC1C(NC(=O)C(N)CCC(N)=O)CC(OC2CC(O)(C(C)=O)Cc3c(O)c4c(c(O)c32)C(=O)c2c(O)cccc2C4=O)OC1C
CCONc1sc(C)c(C)c1C(=O)CC(=O)Sc1nc(C)cs1
COC(C)(C)Oc1ccc(-c2ccc(-n3cc(CO)nn3)cc2)cc1
Cc1ccc2c(C(=O)NCc3ccc(F)c(F)c3)c(C)n(Cc3ccccc3)c2c1
CCOc1cccc2c(-c3ccc4ncnn4c3)ccnc12
COc1ccccc1OCCNCC(=O)Sc1ccc(C)cc1
CC(C)N(C(=O)CSc1nc2ccsc2c(=O)n1-c1ccccc1)C(C)C
Cc1c(-c2cccc(NC(=O)OC(C)(C)C)c2)nc2ccc(Br)cn12
O=C1OC(c2ccccc2)C=C1CO
Cc1cccc(NC(=S)N(Cc2ccccc2)Cc2cccs2)c1C
COc1ccc(OC)c(C(=O)Nc2cc(Cl)ccc2OC)c1
Cc1ccc(N2CCS(=O)(=O)C(c3ccc(N)cc3)C2)nc1
COc1ccc(C(=O)C=NNCC(=O)O)cc1
O=C(Nc1ccccc1)C(=O)c1cccc(-c2cccc(NNCC3CC(F)CCC3O)c2)c1
Cn1nc(C(C)(C)C)cc1C(=O)NNC(=O)c1ccc(Br)o1
COc1ccc(C(=N)N)cc1N
CN(C)S(=O)(=O)c1cccc(C(=O)NC2CCCCC2)c1
COc1ccc(C(C(=O)NC2CCCCC2)N(CC(=O)NC(=O)c2ccco2)c2ccc(OC)cc2)cc1
CCONc1sc(C)c(C)c1C(=O)C(=O)Nc1cc(C)cc(C)c1
Cc1onc(-c2ccncc2)c1[N+](=O)[O-]
Cc1ccc2cc(C=NNc3nn[nH]n3)c(Cl)nc2c1
O=C(O)c1ccc(OCCCC2c3ccccc3CCN2C(=O)c2ccc(Cl)cc2)cc1
Cc1ccc(Nc2ncc(C(=O)CC(C)CCCC(C)CCN)cc2Cl)cn1
C#CCOCCONc1nc(N2CCN(CCCCO)CC2)nc(N2CCN(C(CCC(=O)O)C(=O)CCCC(C(=O)CN)n3cc(C#N)cn3)CC2)n1
N#Cc1cc2c(cc1Cl)OC(C1=NCCN1)C(=O)N2
COc1ccc(N2CCN(CC(O)CNCCC(=O)Oc3ccccc3)CC2)c(OC)c1
O=C(NCc1ccco1)Nc1ccc(Cc2ccnc3ccc(NCc4ccc(-c5ccccc5)s4)cc23)cc1
COc1cc(C(=O)N(CC(=O)Nc2ccccc2)C2CC2)cc(Cl)c1OC
CCCCCCCCCCCCCCCC(=O)OCCCCCCCC(=O)CCCCCCCCCCCC(=O)OCC(CC)CC(C)C
CC(C)c1nc(C2CCCN2CC(=O)N2CCCC2)no1
N#[N+][N-]c1ccc(NC[N+]2(CC(=O)Nc3ccc(F)cc3F)CCCC(CC(=O)Nc3ccc(F)cc3)C2)cc1
COc1ccc(-c2csc(Nc3ccc(O)c(F)c3)n2)c(CO)c1
CC(C)C(=O)C(NC(=O)OCc1ccccc1)NC(Cc1ccccc1)C(O)CNc1ccc(C(=O)CC(=O)N2CCNCC2)cc1
Cc1ncsc1C(=O)Nc1nc2ccccc2s1
CCNc1nc2c(s1)Cc1ccccc1-2
Cc1ccc(N(C)C(=O)CN(C)C(=O)c2sc3ccccc3c2Cl)cc1
COC(=O)c1ccc(O)c(O)c1O
CSc1ccc(CNNc2ccc(C(=O)C3CCN(Cc4ccccc4)CC3)cc2C)cc1
COc1cccc(-n2c(=O)n(Cc3cccs3)c(=O)n(-c3ccc(C(=O)O)cc3)c2=O)c1
CC1(O)C(O)C(CO)OC1n1cnc2c3ccccc3n(CCc3ccccc3)c(=O)c21
Cc1cc(C)c(NC(=O)CCC(=O)OC(C)(C)C)c(C)c1
COc1c(N(C)CCCN(C)C)c(OC)c2c(=O)c3c(=O)c4c(Cl)cc(Cl)cc4oc3c(=O)oc2c1C
CCOCC(=O)OC1=CCC(C)(C)C=C1S(=O)(=O)C=Cc1ccccc1F
C=CCOCC(=O)S(=O)(=O)c1ccc(ONCc2ccc(F)cc2)cc1
O=c1nc(-c2ccc(N3CCOCC3)cc2)[nH]c2ccccc12
O=NN1CC2c3[nH]c4c(O)cccc4c3CCN2C(=O)C12CCCC2
CC(=O)N(C)CC#CCN1CCCOCC1
O=C(NCCCNC(=O)c1cnccn1)c1ccc(F)c(Cl)c1
Cc1nc2ccc(F)cc2nc1NN=C1C=CC=CC1
C=Cc1cc(C=CC(=O)NCC2CCCO2)cnc1Oc1ccc(C=CC(=O)O)cc1
COc1ccc(-c2cc(NCCCCN(C)Cc3ccccc3)c3nnc(C4CCCCC4)n3c2)c(OC)c1
O=Cc1ccc(OC(O)(C(=O)CC(=O)NC(CC2CCCCC2)NC(=O)c2ccccc2)c2ccccc2)cc1O
CCOC(=O)c1cn(Cc2ccc(-c3ccccc3)cn2)c2ccc(OC)cc2c1=O
CC(C)CC1NC(=O)CNC(=O)C(CC(C)C)NC(=O)C(Cc2ccccc2)NC(=O)C(CC(C)C)NC1=O
COC(=O)C1OC(CO)C(O)C(O)C1O
Cc1ncc(C#Cc2csc(F)n2)c(C)c1Cc1cccc(Br)c1
N#Cc1cccc(-c2ccc3c(NCCCNCc4cccc(C(=O)NO)c4O)ccnc3c2)n1
COc1cccc(-n2nnnc2SCC(=O)Nc2ccccc2N2CCOCC2)c1
CC(C)c1ccc(OCCN2CCOCC2)c(C2CCCC2)c1
CC(=O)OCCN(C(=O)c1ccc2c(c1)CCC2)c1c(N)n(Cc2ccccc2)c(=O)[nH]c1=O
CC1(C)OC(=O)N(CC(=O)Nc2ccc3c(c2)CCC3)C1=O
CCc1cc2c(-c3nc4ccc(N(C)C)cc4s3)c3c(nc2s1)CCN(C)C3
Cc1ccc(-c2ccccc2)cc1-c1ccc(C(C)C(N)C(=O)N2CCCC2)cc1
Cc1ccc(Cn2cccc(C=CC(=O)NO)c2=O)cc1
O=C1CC(c2ccccc2)c2c(n(-c3ccc(C(=O)O)cc3)c3ccccc23)N1
Cc1ccc2cccc(OCc3c(Cl)ccc(S(=O)(=O)NC(C)(C)C(=O)Nc4ccc(F)c(C#N)c4)c3Cl)c2n1
Nc1cc(CC(N)C(=O)NC(Cc2ccc(O)cc2)C(=O)NC(Cc2ccc(O)cc2)C(=O)NCCc2ccc([N+](=O)[O-])cc2)ccc1O
CN(C)CC(=O)N1CCN(CCO)CC1C1CCN(c2ccccc2)C1
CCCC(O)C=CC=CCCc1ccccc1
COc1ccc(C=CC(=O)C=Cc2cccs2)cc1
CCn1nc(C)c2cc(C(=O)Nn3c(-c4cccs4)nc4ccccc4c3=O)sc21
Cc1nc(C2CCCN(CCC(=O)n3cccn3)C2)no1
O=C(CN1C(=O)NC2(CCCc3[nH]c4ccccc4c32)C1=O)NCc1ccccc1F
CC(CNNc1ccc(C(=O)Cc2ccc(S(N)(=O)=O)cc2)cc1[N+](=O)[O-])N1CCCCC1
CC1(C)C=Cc2c(C3C(=O)Oc4cc(O)ccc4C3O)cc3cc(O)cc(O)c3c2O1
C=C(C)CN(CCC(=O)c1ccccc1)Cc1cccc(I)c1
COc1ccc(S(=O)(=O)C(CC(N)=O)c2ccc(NNC(=O)c3cnc(OC)c(-c4cccc(-c5cnc(C)o5)c4)c3)c(Cl)c2)cc1
CCCC1CN(NS(=O)(=O)c2ccc(C(=O)N(C)CC)cc2)CC1c1cc(Cc2ccc(OC)cc2)cc(=O)o1
CNC(=O)c1cc2[nH]c(-c3ccc(OCc4ccc(C(F)(F)F)cc4)cc3)c(C3CC3)c(=O)n2n1
COc1ccc(N(CC(=O)NCCN2CCOCC2)S(C)(=O)=O)cc1OC
O=C(Cc1c[nH]c2ccccc12)NN=C1C(=O)NC(=O)N(c2ccc(F)cc2)C1=O
NC(=O)C1NC(=S)NC1=O
Cn1ccc(C(=O)C2CCCN(CCC(=O)N3CCN(c4ccccn4)CC3)C2)cc1=O
CN(C)c1ccc(C(CNCC(=O)N2c3ccccc3Sc3ccccc32)N2CCCCC2)c(F)c1
CCCCNNN=Nc1ccc(N2CCCCC2)c(C(=O)C(=O)c2ccc(Cl)cc2)c1
NCCc1nc2c(c(NCCc3ccc(Cl)cc3)n1)CCCC2
CC(N)C(=O)N1CC(C(=O)O)C(F)(c2ncc3c(n2)CN(Cc2ccc(Cl)cc2)CC3)C1
O=C(NN(C(=O)C(CS)CC1CCCC1)C1CC1)C1CCCC1
COc1ccc(C=CC(=O)NCCSC2=NCCS2)cc1
Cc1cc(C(=O)N2CCCC2)c2c(c1)-c1ccccc1S(=O)(=O)N2CCCN(C)C
Cc1ncn2c1CC(=O)Nc1c(F)cccc1-2
COc1ccc(-c2ccc(O)c(CNC3CCC3)c2)cc1
O=C(O)CNC(=O)c1cc([N+](=O)[O-])ccc1-c1ccccc1
CN(C)c1cccc2c(S(=O)(=O)Nc3ccc(NS(C)(=O)=O)cc3)ccnc12
COc1cc(NC(C)CCCNC(=O)NNC(=O)c2cc(C34CC5CC(CC(C5)C3)C4)c3ccccc3n2)c2ncccc2c1
CC(=O)N1N=C(c2ccc(NS(=O)(=O)c3ccc(C)cc3)cc2)CC1c1ccc(C)cc1
Cc1csc(-c2nn(-c3ccc(Cl)cc3)cc2C=NC2=NN(C(=O)OCc3ccccc3)CC2)n1
NC(=O)c1cccc2c1C(=O)N(C1CCC(=O)N(CCO)C1)C2=O
CCc1ccc(CN2CN(c3ccccc3)C3(CCN(CC(=O)C=NNCC(C)C(NO)C(C)C)CC3)C2=O)s1
CCOC(=O)C1=C(CSc2nc3ccccc3[nH]2)NC(=S)NC1c1cc(OC)c(OC)c(OC)c1
N#Cc1c(C(N)Cc2c[nH]c3ccccc23)n[nH]c1N
S=c1oc(Cc2ccccc2)nn1CCN1CCOCC1
Cc1cc(C)cc(NC(=O)C2CCCN(c3ncnc4c3nc3n4CCCCC3)C2)c1
CC=CC(=O)OC
O=C1NC(=S)NC1=Cc1ccc(OCC2CCCCC2)cc1
Nc1nnnn1N=Cc1ccccn1
CC(C)Oc1ccc(C(=O)Nc2nnc(C3CCCCC3)s2)cc1Cl
COC(=O)C1CC23CCCN4CCC5(c6ccccc6NC15CC2)C43
CCCCCC1OC(C(=O)O)=CC(C(=O)NC)C1NC(C)=O
Nc1ccc2c(c1)[nH]c1ccccc12
CC(O)C1c2ccccc2CC[N+]1(C)C
COc1ccc(-c2cc3c(cc2C)CN(CC(=O)N(CC(C)C)C(C)C)C(=O)C3)cc1C
Cc1cc(NC(=O)C2(C)CCSC(NCc3c[nH]c4ccccc34)=N2)no1
C(=NN(c1ccccc1)c1ccc(SSCc2ccccc2)cc1)c1ccccc1
Cc1cc(C)c2nc3c(=O)n(CCOCC(F)(F)F)c(=O)nc-3sc2n1
CN1C(=O)Nc2ccccc2C12CCN(CCC#N)CC2
O=C(O)c1cc(CNC(=O)C(F)(F)F)c2cccc(F)c2n1
CC1(c2ccc(Cl)cc2)NC(=O)N(CC(=O)Nc2ccccc2F)C1=O
O=c1cc(-c2ccccc2)oc2ccc(OC3OCCO3)cc12
Nc1nc(N)c2ncn(C3OC(COP(=O)(O)OP(=O)(O)OP(=O)(O)OP(=O)(O)OP(=O)(O)OC4OC(CO)C(O)C4O)C(O)C3O)c2n1
CC1CN2c3c(cc4c(-c5ccnn5C)noc4c3F)CC3(C(=O)NC(=O)NC3=O)C2C(C)O1
COc1ccc(C(=CCC2CCCN(C(=O)O)C2)c2ccc(OC)cc2OC)c(OC)c1
Cc1nc(N)cc(-c2ccc(-c3ccccc3)cc2)n1
O=S(=O)(c1ccccc1)n1cc(Cl)c2cc(OCc3cccc(-c4ncc[nH]4)c3)ccc21
COc1ccc(C(=O)C=CC=CC=CC(C)=CC=Nc2ccccc2C)c(O)c1
CCCC(NC(=O)C(CO)NC(=O)C(NC(=N)N)NC(=O)CC(=O)O)C(=O)NCC(=O)NCC=O
C=C(OCC)C(=O)C=CCOC(C)=O
CC1=NN(c2cccnc2)C2=C(C(=O)NC2=O)C1c1cc2cc(C(=O)O)ccc2nc1Cl
CN(C)CN(CCCC[N+](C)(C)C)c1ccc(O)nn1
C=CC(C)(OCCCc1ccoc1)C(C)C(C)C
CCN(CC)CCCCNc1ccc2nc(C)cc(Nc3ccc(OCCN(CC)CC)cc3)c2c1
CNC1c2cc(OC)ccc2-c2c(ccc3cc(OC)ccc23)C1O
CC1CC(c2ccc(O)cc2)c2c(c3ccccc3oc2=O)O1
Cc1cn2c(n1)CN(C(=O)Nc1ccc(C)c(Cl)c1)CC2
O=C(NNC(=O)c1ccccc1C(=O)c1ccccc1)c1ccc(S(=O)(=O)N2CCCC2)cc1
CC(C)(C)C(=O)Nc1nnc(-c2ccccc2O)s1
CC1C2Cc3ncn(-c4ccc(F)cc4)c3CC(C2)C1C(=O)Nc1ccc(Cl)cc1Cl
O=C1c2ccc(F)cc2C(OCC2(CO)CC2)(c2ccc(Cl)cc2)N1Cc1ccccn1
NC(=O)CCC(NC(=O)OCc1ccccc1)C(=O)NC(Cc1ccc(O)cc1)C(=O)NC(CO)C(=O)O
Cc1cc(C)cc(Oc2c(CN3CCOCC3)c(C)[nH]c(=O)c2I)c1
O=C(c1ncc(Oc2ccccc2)s1)C1Cc2ccccc2O1
O=C(CN1C(=O)NC2(CCCCC2)C1=O)Nc1n[nH]c(-c2ccc(Cl)cc2)n1
Cc1nc(C2CCCN(CCC(=O)n3cccn3)C2)no1
CONc1ccc(C(=O)C(=O)Nc2cc(C)cc(C)c2)cc1
CS(=O)(=O)N1CCCN(C(=O)c2ccccc2NC2CCOc3ccccc32)CC1
O=C(O)C(c1ccccc1Cl)n1ccnc1
CCOC(=O)N1CCCC(Nc2nc3ccc(Oc4ccccc4NC(=O)C4CCC(C)(C)CC4)cc3o2)C1
Cc1cc(Nc2cc3c(cc2O)C(=O)N(C2CCNCC2)C3=O)no1
COCCNC(=O)c1ccc2c(c1)nc1n2C(c2ccc(OC)cc2)SC1
Cc1cc(N)nc(CCc2cnc(CC#N)nc2)c1
O=[N+]([O-])c1ccc(C=NNc2nc(N3CCOCC3)nc3c2ncn3C2OC(CO)C(O)C2O)cc1
O=C(Nc1sccc1C(=O)O)Sc1nc(=O)cc(N2CCOCC2)[nH]1
CCn1cnc2c(NCc3cccs3)nc(N)nc21
O=C1c2ccccc2OCC1Sc1nnc(-c2ccsc2)n1CCCN1C(=O)c2ccccc2C1=O
Cc1cccc(C(=O)c2c(-c3ccccc3)[nH]c3ccccc23)c1
CCC(C)CC(=O)NC1OCC(On2cc(CC3CCC(C)C(Oc4ncc(OC5CCCC5NC(=N)N)cc4CO)O3)nn2)C1O
Cn1cc(NC(=O)CC(=O)c2cc(C(=O)NNC(=O)c3cc(NC(=O)c4cc(NNCCC(=N)N)cn4C)cn3C)cn2C)cc1C=O
CN(C)C(=O)c1ccc2[nH]c(-c3ccc(Oc4ccccc4I)cc3)nc2c1
Cc1cccc(-c2noc(C)c2CC(=O)NCc2ccco2)c1
CCc1ccc(F)cc1-c1ccc(Oc2c(N)ncnc2-c2ccc(S(C)(=O)=O)cc2)cc1
COc1ccc(Oc2cc(Br)cc(O)c2CN2CCNCC2)cc1
CC(OCC1CN(Cc2ccc(-c3ccccc3)cc2)CCO1)c1ccccc1
COc1cc(Cl)nc(Oc2ccc(Cl)cc2C)n1
CC(Oc1ccc(Cl)cc1Cl)C(=O)C(=O)c1ccc(NNc2cc(C(F)(F)F)cc(C(F)(F)F)c2)cc1
Nc1nc(=O)cc(-c2ccc(CS(=O)(=O)c3ccc(Cl)cc3)cc2)[nH]1
CCOC(=O)C1CC(C)CN(CC2CN(C(=O)C=Cc3ccco3)CCN2CCC(C)C)C1
COc1ccccc1NC(=O)CS(=O)(=O)c1ccc(-c2[nH]c3ccc(F)cc3c2C(=S)N2CCCCC2)cc1
Cc1noc(C)c1CNc1ccc(OC(=O)CN(C)C(=O)Cn2c(C)csc2=O)cc1
Cc1ccnc(NC(=O)c2nc(C(C)C)n(-c3ccccc3)c2CCC(N)=O)n1
CCc1nc2sc3c(N4CCC(C)CC4)ncnc3c2c2c1CCCC2
Cc1ncsc1C(=O)N1CCCC1c1noc(C2CC2)n1
O=C1NC2=C(C(=O)c3ccccc3C2=O)C(c2cccc([N+](=O)[O-])c2)S1
CN1CCC2C(C1)c1ccccc1C2c1ccc(C(F)(F)F)cc1
CCN1c2ncc(COc3cc(N)cc(NC(=O)CC(C)C)c3)cc2C(=O)N(C)c2ccc(Cl)nc21
NC1CCc2ccccc2C1
O=S(=O)(c1ccc(Oc2ccc(Cl)c(Cl)c2)cc1)N1CCOCC1
O=C(c1cc(-c2ccccn2)nc2ccccc12)N1CCC(N2CCCC2)CC1
O=C(NCCc1ccc(F)cc1)C1CCN(S(=O)(=O)c2c[nH]cn2)CC1
Cc1nn(C)c2c1C(c1ccccc1)=NCCO2
O=S(=O)(c1cc(Cl)ccc1Cl)n1ccc2cc(CN3CCCC4(CCNC4)C3)ccc21
CCC(C(N)=O)N(Cc1cccc(Oc2ccc(S(C)(=O)=O)cc2)c1)S(=O)(=O)c1ccc(Cl)cc1
CC(C)Nc1nccc(-c2nccnc2C2CN(c3ccc4ccccc4n3)C2)n1
Cc1cc(C)c(S(=O)(=O)NC(=O)Nc2cccc3ccccc23)c(C)c1
N=C(N)NCCCC(NC(=O)C(=O)NC(Cc1ccccc1)C(=O)Nc1ccccc1C(=O)Nc1ccc2ccccc2c1)C(N)=O
O=C(NS(=O)(=O)c1ccc(NC(=O)C2CCN(c3ccncc3)CC2)cc1)OCc1ccc(F)cc1
N#Cc1cc(C(N)=O)cc(C(=O)c2ccccc2)n1
OC(c1cc2cc(F)ccc2[nH]1)c1cccc2ccccc12
CC(=O)C1=CC(CC(=O)OC(C)(C)C)C(=O)c2sc(-c3ccccc3)cc21
CCCCCC(C)C(C)(O)C(C=CC(=O)O)(COC(=O)CC)CC(C)O
N=C(N)c1cc(Oc2ccc(N)c(F)c2)ccc1Cl
O=C(O)c1ccc(-c2ccc(F)cc2)nc1O
CCN(CC)CCn1c2ccccc2c2[nH]c3ccc(N)cc3c(=O)c21
COc1ccc(C(=O)C=Cc2ccc(Cl)cc2)cc1
Cc1ccc(C)c(N2CCN(CCCN3Cc4cc(OS(=O)(=O)O)ccc4C3=O)CC2)c1
COc1ccc(CC2=C(N=CC(C)C)C(c3ccc(OC)cc3)CC(=O)N2)cc1
CC(C)c1ccc(-c2ccc3oc(-c4ccc(Cl)cc4)nc3c2)cc1
C=C(C)CN1CCC2(C)c3cc(O)ccc3CC1C2C
Cc1c(-c2cccc(NC(=O)OC(C)(C)C)c2)nc2ccc(Br)cn12
COc1ccc(-c2nc3ccc(-c4ccccc4)cn3c2Nc2ccccc2)cc1
N#CC1(NC(Cc2ccccc2)C(=O)NCCc2ccccc2)CC1
CCNC(=O)N1CCC(n2nc(C(=O)N3CCOCC3)c3c2-c2ccccc2S(=O)(=O)C3)C1
CC(C)CCC1Cc2c(cnn2-c2ccccc2)CO1
Cc1cnc(Nc2ccc(S(=O)(=O)CCC(C)C)cc2)nc1OCC1CCCO1
COc1ccccc1C1CC=CCCC(NC(=O)NC(C)C)C(=O)OCC(N(C)O)C(=O)O1
CCc1ccc(CCNc2ncnc3c2CCN(C(=O)C2CC2)C3)cc1
CCOC(=O)c1sc2c(c1C)N=C(Nc1cc(OC)c(OC)c(OC)c1)CS2
CC(C)(C(=O)Nc1nc2ccc(F)cc2s1)C1CCN(C(=O)CC(c2ccccc2)c2ccc(F)cc2)C1
CCCN(CC(=O)Nc1ccccc1OC)C(=O)c1cc2c(=O)[nH]c3ccccc3c2cc1OC
O=C(NC1=NS(=O)(=O)c2ccccc21)c1ccccc1Cl
CCNC(=O)Nc1cc2[nH]nc(-c3ccnc(N(C)C)c3)c2cn1
COc1ccc2c(c1)oc1c(Nc3cc(OC)c(OC)c(OC)c3)ncnc12
CCOc1ccc(CCN)cc1OCc1ccc(C(=O)O)cc1
COc1cc(C2c3cc4c(cc3N=C3COC(=O)C32)OCO4)cc(OC)c1O
Nc1nc(=O)c2c(ncc3cc(NC(=O)C(=O)O)ccc32)[nH]1
CC(C)(S)CC(=O)O
Clc1cccc(-c2ccc3c(NCc4ccccn4)ncnc3c2)c1
CCCCCCOc1ccc(NCc2cn(C)c(CC(=O)OC)c2C(=O)O)cc1
CN(NS(=O)(=O)c1cc(Cl)cc(Cl)c1)C(=O)c1ccc([N+](=O)[O-])o1
CCCCC(C)(CCCC(C)(C=O)C(C)=O)OC1CO1
O=C1C(=Cc2ccccc2)CCc2occc21
CC1COc2c(Cl)cc(Cl)cc2N1S(=O)(=O)c1ccc(F)cc1
CC(=NNc1ccc(S(N)(=O)=O)cc1)c1cccc(NC(=O)C=Cc2ccc(Cl)c(Cl)c2)c1
Cc1ccc(Cl)cc1NC(=O)c1ccc2nccnc2c1
CN(CC(=O)Nc1ccccc1F)C(=O)c1ccccc1Sc1ccccc1C(=O)NCC(C)(C)C
Ic1ccc(SCc2ccccc2)cc1
N#Cc1cc(NC(=O)c2ccccc2)cc(-c2nc3ccccc3n2C2CC3CCC2C3)c1
Cc1c(C(=O)Nc2ccc3c(c2)C(=O)N(c2nccs2)CC3)oc2ccccc12
O=C(Cc1ccc(Cl)cc1Cl)N1CCc2cc(O)c(O)cc2C1
CCl
COc1ccc(C2NCc3cc(OC)c(OC)cc3-c3ccc(OC)c(=O)cc32)cc1O
COCCCNc1nc(Nc2ccccc2)c2ncn(CC(=O)NCC(=O)OC)c2n1
C=C(c1ccc(OC)cc1)C(CC(C)CNc1ccc([N+](=O)[O-])cc1)c1cccc(OC)c1
CC1CC(=NN)C(C)(C)O1
Cc1ccc(NCc2ccc(C(=O)n3nc(C)nc3C)o2)c(C)c1
Cc1cccc(C)c1NCC(=O)N1C(=O)C(=Cc2ccc(-c3ccc(Cl)c(C(F)(F)F)c3)o2)SC1=Nc1ncco1
O=C(O)C=Cc1ccc(C=C2N=C(Cc3ccc(NC(=S)Nc4ccccc4)cc3)C(=O)NC2=O)cc1
C=CC(C)(O)CC(=O)CC(C)C(O)C(C)(C(O)CCC(C)C)C(CO)OC(C)=O
COc1cccc(NC(=O)Cc2n[nH]c(-c3ccc4[nH]cc(CCNC(=O)c5cccc(F)c5)c4c3)n2)c1
CC(C)OP(=O)(COCCn1cnc2c(N)nc(N)nc21)OC(C)C
COc1ccccc1NC(=O)CS(=O)(=O)c1ccc(-c2[nH]c3ccc(F)cc3c2C(=S)N2CCCCC2)cc1
CCCCCCCN(CCCCCCC)CC(O)c1cc2c(Cl)sc(Cl)c2c2c(C)c(Cl)sc12
COc1ccc(CNC(=O)CN2C(=O)CCc3ccccc32)cc1
NCCc1cn(-c2ccc(F)cc2)c2ccc(OCCCN3CCOCC3)cc12
Cc1ccc(Sc2nc(=O)n3c(C)cc(C)cc3n2)cc1
CC(C)(C)NC(=O)C1OC(C(=O)O)(C(O)C(O)CO)CC(O)C1N
COc1cc(OC)cc(C(C)NS(=O)(=O)c2cc(C(=O)N3CCOCC3)ccc2Cl)c1
CCN(C)S(=O)(=O)CC(C(=O)O)=C(CC=O)SC1CNC(C(=O)O)C1
CCCCC(NC(=O)OC(Cc1ccccc1)C(C)(C)C)C(=O)C(=O)NC(C)c1cccc(Oc2ccccc2)c1
CCc1cc(OCCN2CCC(O)(c3ccc(Cl)cc3)CC2)ccc1Oc1ccccc1
COc1ccccc1C1(c2ccccc2)CC(c2ccnc3nc(N)nc(N)c23)=CC(N)=N1
COc1ccc(C(Cc2ccccc2)(c2ccccc2)N2CCOCC2)cc1
CC(C)C
COC(=O)c1c(NC(=S)SC)sc2c1CCCC2
O=C(O)c1cc(=O)c2ccc([N+](=O)[O-])cc2o1
Cc1c(C)c2c(c(C)c1OC(=O)c1ccncc1)CCC(C)(CN1CCC(C)CC1)O2
CCc1nc(N)nc(N)c1-c1ccc(Nc2cccc(C)c2)c(S(=O)(=O)c2ccc(N)nc2)c1
Cc1cc(C)nc(SCC(N)=O)n1
CN(C)CC1CN(C(=O)CCCc2nc(-c3ccncc3)no2)C1
CC(O)(Nc1ccc(Oc2ccccc2)cc1)C(=O)C(F)(F)F
O=C(CN1C(=O)C(=Cc2ccc(O)c(C(F)(F)F)c2)SC1=Nc1ccccc1)OCc1ccccc1
CN(C(=O)c1ccc(S(N)(=O)=O)cc1)C1CCN1CCCOc1ccc(Cl)cc1
O=C1NC(=O)C(=Cc2ccc(Br)s2)C(=O)N1
O=c1oc2cc(OCCCCN3CCC(Oc4ccc(F)cc4)CC3)ccc2c2c1CCCC2
NS(=O)(=O)c1cccc(NC(=O)CSc2nc(=O)c3ccccc3[nH]2)c1
Cc1nnc(SCc2ccccc2)o1
CCOC(=O)c1sc(Nc2ccccc2OC)nc1C
O=C(NCCc1ccncc1)C1CCN(S(=O)(=O)c2cccc([N+](=O)[O-])c2)CC1
CC(=O)Nc1ccc2c(c1)C(NC(=O)c1ccc(Cl)cc1)C(O)CC1(CC1)O2
Cc1cc(C)c(NC(=O)CCC(=O)OC(C)(C)C)c(C)c1
CC(C)NS(=O)(=O)c1ccc(CCC(=O)Cc2cc(NC#N)cc(C#N)c2O)cc1
CCCCC(OC(=O)c1ccc(OC)cc1)C1=NNC(=O)CC1
C=C(C)C(CC)C(C)(CCC)C(CC)C(C)C(C)C(CC)C(=O)O
O=C(Nc1cccc(F)c1)c1cc2ccccc2s1
CS(=O)(=O)C1CCN(C(=O)Nc2cc(-n3nc(C(F)(F)F)cc3C(F)(F)F)ccn2)CC1
CC(NC(=O)c1nc(C2CC2)cnc1N)c1ccc(OC2CCN(c3ccnc(OCC(F)F)c3)C2)cc1
CNCc1ccccc1-c1cccc(C(=O)O)c1O
Cc1ccc(C(=O)N2CCN(C)CC2)cc1S(=O)(=O)NCC1CCOCC1
Cc1cccc(Nc2nc(CC(=O)O)cs2)c1
CN(C)C(=O)c1cn(-c2ncnc3[nH]cnc23)c2sc(-c3ccccc3C(F)(F)F)cc12
CCCc1c2ccccc2nc2c(C(=O)OC)cccc12
O=C(CI)NCC1CC1(F)F
Cc1cccc(C(C)(C)C)c1NC(=O)NC1c2ccccc2OCC1CCC(=O)NC(CN(C)C)C(=O)NCCc1ccccc1
CC(=O)C(=O)c1ccc(-c2cccc(OOC(C)C(C)C(C(C)C)C(C)C)c2)cc1
O=S(=O)(c1cccc(Cl)c1)N1CCOC2(CCCN(c3cccc(C(F)(F)F)n3)C2)C1
O=S(=O)(c1ccc(F)cc1)C1CCN(CNCCc2c[nH]cn2)CC1
CCCOC(=O)C(CO)N(C)C(=O)CNC(=O)CC(C)CCN(C)C(=O)CCC(C)CC
C=C(CCCC(C)(CCO)C(=O)OC)C(O)C(C)(CC)CC(C)C
CCCCCn1c(=O)c(C(=O)OCC)cc2c(C#N)c(OC)c(OC)cc21
COn1c(C)c(-c2ccc(F)cc2)c(O)c(C(=O)CC(N)=O)c1=O
CCCn1c(=O)c2[nH]c(-c3cc(F)c(OCC(=O)Nc4ccc(Cl)c(Cl)c4)c(F)c3)cc2n(CCC)c1=O
Cc1ccc(NC(=O)c2ccc(C#N)cc2)cc1Nc1nccc(-c2cccnc2)n1
CC(C)(C)OC(=O)N1c2ccccc2C(=O)N(C(Cc2ccccc2)C(=O)NCCCCN2CCCCC2)C1(C)C
COc1cc(Cl)c(Cl)cc1C(=O)NC(=S)NCC1CCCN1CCO
c1ccn2nc(Nc3ccc(CNc4ccncc4)cc3)nc2c1
CC(C(=O)N(C)CC(=O)NC(COC(=O)CCc1ccccc1)C(=O)Oc1ccccc1)=C1SC(C(C)C)=NN1C
CSc1nc(Cl)c2c(N)nc(N)nc2n1
NC1(CC(=O)c2ccc([N+](=O)[O-])cc2)CCCCC1
O=c1c2ccccc2nc(C=Cc2cccc(Cl)c2)n1CCN1CCCCC1
Cc1ccsc1C(=O)OCCNC(C)N(C)CCCN(C)C
COC(=O)C1=CC(=O)C(Nc2ccc([N+](=O)[O-])cc2)C(c2ccccc2)C1
Cc1nc(N)nc(-n2nc(-c3ccco3)c3c(C(F)(F)F)cc(-c4ccco4)nc32)n1
CCCCn1c(=S)n(-c2ccc(OC)cc2)c(=O)c2c3c(sc21)CCCC3
O=C1OC(=Cc2ccc3c(c2)OCO3)C(c2ccc3c(c2)OCO3)C1O
C=CCN1C(=O)C2(C(=O)c3ccccc3C2=O)C(O)=C1C=CCCCCCCCC
CC(c1ccccc1)N(C)C(=O)C1CCN(C(=O)c2cc3sccc3n2Cc2ccco2)CC1
O=c1cc(CSc2nnc(-c3cccc4ccccc34)n2Cc2ccco2)sc2ccccc12
O=C(OCc1ccccc1CN1CCN(c2ccccc2C(F)(F)F)CC1)c1ccccn1
COc1cccc(-n2cnc3cc(NCc4ccccc4)ccc32)c1
COc1ccc(C)c(NC(=O)Nc2cccc3ccccc23)c1
COc1cccc(-c2[nH]c(SCC(=O)O)nc2-c2cccnc2)c1
CC(=O)NC1=CC(C(=O)C(NCc2ccc(F)cc2)N2CCC(c3cnc[nH]3)CC2)C(NC(N)=S)C(N(C)C(=O)Cc2cc(F)cc(F)c2)O1
CN1CCCC1c1csc2cccc(CCCOc3cccc(F)c3)c12
CC(=NNC(=O)Cc1cccc(Cl)c1)c1ccncc1
CC(=CCC1=C(CC=C(C)CCCC(C)CCCC(C)CCCC(C)C)C(=O)c2ccccc2C1=O)CCCC(C)CCCC(C)CCCC(C)C
[O-][s+]1nc2n(c3ccccc3n1Br)CCc1ccccc1-2
CN(CCc1ccccc1)n1cc(CCc2ccccc2)nn1
COc1ccc2oncc2c1-c1ccc2c(c1)CC(NC(C)=O)C2OCC(C)C
CC(C)(C)c1ccc(C(=O)N2CC(c3nccnc3N3CCN(c4ccccn4)CC3)C2)cc1
COCOc1ccc(Br)cc1CC(=CCl)Nc1ccccc1
O=C(c1ccco1)n1cccn1
O=C(OCC(=O)c1ccccc1)C1=CCN(C(=O)c2cccs2)CC1
O=S(=O)(c1ccc(O)c2c1ccc1cccnc12)c1cccc2nonc12
COc1ccc(OC)c(C2=CCCC(C(C)=O)C2)c1
CC1CN(CC(=O)S(=O)(=O)c2cccc(NNCc3ccccc3)c2)CC(C)O1
Cc1cc2ccc(Br)cn2c1C(=O)N1CCN(c2cccc(F)c2)CC1
COc1ccccc1Cc1c(C)c2ccc(OC(C)=O)cc2oc1=O
N#CC1CC(F)CN1C(=O)CN1C(=O)C(N=O)c2ccccc21
O=C(CC1CC2c3cc(NC(=O)c4cccnc4)ccc3OC2C(CO)O1)NCc1ccc(Br)cc1
Cc1cnc2c(c1)OC(C)(C)C=C2NCC1COc2ccc(Cl)cc2O1
COc1cc(-c2ccc3ncc(C(=O)C4CC4)c(Nc4ccc(CN(C)C)nc4)c3c2)cc(Cl)c1O
CC(=O)c1cc(C(=O)c2oc3cc(C)ccc3c2N)c(O)cc1O
CCSc1nsnc1C1=CCCN(C)C1
CC(C)(C)c1ccc(C(=O)c2ccc(Oc3ccc(C(=N)N)cc3)cc2)cc1
Cc1nccn1CC(=O)n1ccnc1C1CCCN1CCCN(C)C
CC(C)(O)C1(C)CCC(C=NO)O1
COc1cc(C=CC(=O)NC(CO)C(=O)O)ccc1O
NS(=O)(=O)c1ccc(NS(=O)(=O)c2cccc(C(=O)O)c2)cc1
CC(C)=NNc1nc(-c2ccccc2)c(-c2ccc(F)cc2)s1
COc1ccc(-n2cc(NC(=O)c3ccncc3)c(-c3ccc(SC)cc3)n2)cc1
COc1cc2ccc(C(=O)c3ccccc3)cc2cc1OC
CCCN(CCCCNC(=O)CCCCCCCNc1c2c(=O)cc(OCCCN(C)C)cc-2c2ccccc2oc1=O)Cc1cccc(OC)c1
Cc1coc(-c2cn(Cc3noc(-c4nn(-c5ccc(F)cc5)c(-c5ccc(F)cc5)c4C)n3)nn2)c1
CC(C)c1csc(-c2ccc(COc3ccc4oc(-c5ccccc5)cc(=O)c4c3)o2)n1
COCc1ccc(C(=O)Oc2ccc(C=C3C(=O)N(c4cc(C(F)(F)F)ccc4Cl)N=C3C)cc2)cc1
CCC1CCCCN1C(=O)c1nc(C)ncc1C(=O)N1CCCCC1
COc1ccccc1CC(=O)Nc1ccc(-c2nnc(-c3ccccc3)o2)cc1
CCC(c1ncc(C(=O)NC(CCSC)C(=O)O)o1)n1nc(C)n2c(cc3occc32)c1=O
CC(C)(C)OC(=O)NC(Cc1c[nH]c2ccccc12)C(=O)O
CCCCCC(C)(CC)P(=O)(OOP(=O)(O)O)OOP(=O)(O)O
CCC(CC)C(C)C(=O)N(O)C=O
O=C(O)C1Cc2ccccc2OC1C(=O)Nc1nc2ccc(O)cc2s1
OCC1OC(n2cnc3c(NC4CCOCC4)ncnc32)C(O)C1O
O=S(=O)(O)Oc1ccc(-c2cccc3ccccc23)cc1Nc1c2ccccc2nc2ccccc12
COc1ccc(CNC(=O)CN2C(=O)CCc3ccccc32)cc1
CCCC(C)(C)C(CCCc1ccoc1)C(C)CCC(C)(C)OC
CC(=O)Nc1cccc(-n2ccc3cnccc32)c1
Cc1cc(-c2nnc3c4ccccc4c(-c4ccsc4)nn23)cs1
O=C(OCc1ccc(O)c(O)c1)c1ccc2ccccc2c1
CN(C)c1ccc(CC(=O)NCCc2nnc3n2CCC3)cc1
CCCCCCCCCCCC(=O)OCC1(CO)OC1n1c(=O)c2sc(-c3ccc(C)cc3)cc2n(Cc2ccc(Cl)cc2)c1=O
CCOc1cc(N)c(Br)cc1C(=O)NCC1CCN(C)CC1
COc1ccccc1CNCC(=O)N1C(=O)NC2(CCCC2)C1=O
O=C(O)C=CC(=O)NCC=C1c2ccccc2-c2ccc(F)cc21
CCCCN(CCCC)Cc1cc(O)cc2cc(C#N)ccc12
COc1cc(C=NNC(=O)C[n+]2ccc(Br)cc2)cc(OC)c1OC
CC(NC(=O)CO)C(=O)N(C(=O)C(O)C(CC1CCCCC1)NC(=O)C(Cc1c[nH]cn1)NC(=O)CNS(=O)(=O)c1cccc2ccccc12)C(C)C
Cc1ccc(S(=O)(=O)NCC(C(=O)C(C)C)N2CCN(Cc3ccccc3)CC2)cc1
ClC(Nc1ncc(-c2ccco2)cn1)c1cccc2ccccc12
NCNC(=O)Nc1cccc(-c2ccccc2)c1
Cc1ccc(-n2c(=O)c3c4c(sc3n(CC(=O)Nc3ccccc3C)c2=O)CCCCC4)cc1C
O=c1c2c(ncn1CCCc1ccc(Cl)cc1)nc1n2CCCCC1
CC(NNC(=Cc1ccc(-c2ccccc2[N+](=O)[O-])o1)C(=O)C(=O)c1ccccc1)C(=O)O
Cc1nc2cc(C(=O)O)ccc2n1C(=O)c1ccccc1
COc1ccc(C2C(CCCc3ccccc3)C(=O)N2c2ccc(C)cc2)cc1
CCc1nc(N2CCC(C)CC2)ccc1C(=O)C(N)CCCCC(C)CC
O=C(NN=Cc1ccco1)c1ccc2c(c1)OCO2
CSc1ccc(S(=O)(=O)N2CC(C)NCC2c2c(Cl)cccc2Cl)cc1
Cc1cccc2nc(-c3cccc(-c4cccc(NC(=O)C5CC5)c4)c3)[nH]c12
O=C(O)CC=C1Sc2ccccc2C2=NCC(C=Cc3ccc(Cl)cc3)N12
Cc1ccnc(N(C(=O)NC(C)c2ccon2)C2CC2)c1
CCCCC(C)C=CC=CCC=CCC=CCCCC(=O)NC(C)C
O=C(CSCCC(=O)N(Cc1ccc(C(=O)O)cc1)c1ccccc1)NC(C(=O)Nc1ccccc1)c1ccccc1
Cc1ccc(-c2nc3ccccc3n2-c2nn(C)c(=O)c3ccccc23)cc1
Ic1cccc(Sc2nnc(-c3c(-c4ccccn4)[nH]c4ccccc34)n2-c2ccccc2)c1
N=C(N)NCC=Cc1ccc2ccccc2c1
COc1ccc(-c2ccc(C#N)cc2)cc1
Cc1c(C(=O)Cc2ccccc2Cl)nnn1Nc1cccc(OC(F)(F)F)c1
COc1ccc(C(=O)NC(c2nc(C)c(CCC(=O)O)s2)C(C)C)cc1
CCONN1C(=N)CSC1=Nc1ccc(C(=O)S(=O)(=O)c2cc(OC)ccc2OC)cc1
Cc1ccccc1-n1c(C)nc2ccccc2c1=O
CONC(=S)Nc1ccc(C(=O)C(=O)C2CC(=O)N(c3ccc(Cl)cc3)C2)cc1
CCCC=CC#CC#CC=CC#CC#CC(C)OC
O=C1CCN(Cc2cccc(C(F)(F)F)c2)CC1S(=O)(=O)C1CC1
COc1ccc(CC2c3ccccc3C=C(C)C2CC(=O)O)c(Cl)c1
Cc1ccc(C(=O)NC2=C(C(=O)[O-])C3(CCCC3)Oc3c(Cl)cc(C)cc32)cc1
Cc1onc(-c2ccccc2)c1C(=O)N1CCN(c2ccc(F)cc2F)CC1
CC1COCCN1c1cc(CS(=O)(=O)Cc2cccnc2)nc(-c2ccc(NC(=O)NC3CCCCC3)cc2)n1
COC(=O)C1=C(C)NC(=S)NC1c1ccccc1
COc1ccc(C2CN(N3CCC(c4ccc(Cl)cc4)CC3)CC2CC2CCCC2)cc1
COCCCN1CCC2(CCc3ccccc3O2)CC1
N#CC(=Cc1cccc(Br)c1)C(=O)NC1CCCCCC1
COc1ccc(NCCC(=O)n2cc(-c3ccc(C)cc3)nc2C)c(OC)c1
CCC(CC(=O)O)c1ccc(ONCC(=O)C(C)C)cc1
CC1COCCN1c1ncc2ncc(-c3cc(F)c(N4CCC(CS(C)(=O)=O)CC4)c(C(F)(F)F)c3)n2n1
Fc1cccc(-c2csc(NN=C3CCCCC3)n2)c1
CCONc1ccc(C(=O)C(=O)CCl)cc1
COc1ccc(COc2cc(NCC(=O)N(C)C(=O)c3cc(C)ccc3Cl)ccc2Cl)cc1
COc1ccc(N(CC(=O)NCCc2cccc(OC)c2)S(=O)(=O)c2c(C)noc2C)cc1
CCCC(=O)OCCN1CCN(Cc2cccc(Oc3ccccc3)c2)CC1
COc1cc(C2c3cc4c(cc3C(Nc3ccc(C(C)N5CCN(C)CC5)cc3)C3COC(=O)C23)OCO4)cc(OC)c1O
CC(=O)n1c2ccccc2c2nc3ccccc3nc21
CONC(=O)Nc1cc2nc(O)c(=O)n(Cc3ccccc3Cl)c2s1
O=C1CCC(c2ccc(Cl)cc2)=NN1c1ccc(S(=O)(=O)c2cccc(I)c2)cc1
CCC(C)C(NC(=O)OC1Cc2ccccc2CN(CCCc2ccccc2)C1=O)C(=O)NC(C=O)Cc1ccccc1
COC(=O)C(F)(Cc1ccccc1)c1cccc(C=C2C=Cc3ccccc32)c1
O=C1Nc2ccc(Br)cc2C1=NNC(=S)Nc1ccc(Cl)cc1
Clc1ccc(C=C(NCc2ccccc2)c2ccccc2)cc1
CC1CN(c2ncccn2)CCN1C=CC(=O)c1ccc(I)cc1
CCC(=O)N(c1cccc(Cl)c1)C1CCN(C)CC1
CC(CC=O)Nc1nccs1
COc1cccc(-c2nc(C(=O)NC(CC(=O)O)c3ccccc3Cl)ccc2OC)c1
CCCc1ccc2c(c1)nc(C(C)(C)C)n2-c1ccc(C(=O)O)cc1
N#Cc1cc(C(O)c2nc(-c3ccoc3)no2)ccc1Oc1cccc2cccnc12
CCC(=O)c1ccc(OCCCCCCCCn2ccnc2)cc1
COc1cc(CCC2c3ccccc3-c3ccccc32)c([N+](=O)[O-])cc1S(N)(=O)=O
C=CCN1CCC23c4c5ccc(OC)c4OC2C(=O)C=CC3(OC(=O)C=C)C1C5
Cc1cc(F)ccc1-c1cc(NCCCN2CCOCC2)nc(NCCCN2CCOCC2)n1
NC(=O)c1ccc(-n2cc(-c3cccc(Br)c3)nn2)cc1
S=c1[nH]nc(CNc2ccc(Oc3ccccc3)cc2)n1-c1ccccc1
Cc1cc(C)c2c(-n3cccc3)c(C(=O)NCCc3ccccc3)sc2n1
CC1CCC(C(C)C)C(OC(Cc2ccccc2)C(=O)NCC(N)CS)C1
CC(NC(=O)C(N)CC(=O)O)C(=O)C1CCCN1C(=O)C(C(=O)SC(=O)OC(C)(C)C)C(C)c1ccccc1
CC1CC(N2CCCC2)CCN1Cc1cc(Cl)ccc1OC(F)(F)c1ccc(Cl)cn1
COc1ccccc1N1CCN(Cc2nnc(-c3ccc(Cl)cc3)o2)CC1
CC(C)=C(C)CCC=CCCP(=O)(O)CC(C)(C)N(Cl)Cl
CC(=O)OCc1cc(C(=O)N2CCc3ccccc32)no1
CC(C)(C)OC(=O)N1Cc2cnc(COc3cccc(Cl)c3)nc2C1
CCCCONC(=S)Nc1ccc(C(=O)C(C)c2ccccc2)cc1
NC(=O)COc1ncc(Cc2ccccc2)cc1I
COc1ccccc1N1CCN(c2nc3ccsc3c(=O)n2C)CC1
C#CCN(CC)S(=O)(=O)c1ccccc1C(=O)NCC(=O)OC
CCOc1ccc(OCC2=Nc3cc(C(C)C)ccc3SC2)cc1
Cc1ccc(C(F)(F)F)cc1N=c1scc(C)n1CC(=O)O
CCN(CC)CN1C(=O)C(O)=C(C(=O)c2ccc3c(c2)OCCO3)C1c1cccs1
COc1ccc(C(=O)C=Cc2ccc3c(c2)C(C)(C)CCC3(C)C)c2c1C=CC(C)(C)O2
COc1ccccc1Sc1ccc([N+](=O)[O-])c2cccnc12
Clc1ccc(I)cc1Nc1nc2ccc(C3=NCCN3)cc2s1
CC(C)(C)CC(=O)C1CC2(CCN(C(=O)C3CC3)CC2)CN1C(=O)NO
Cc1ccc(OSc2nnc(CCC(=O)N3CCCC3)n2C)c(C)n1
Cc1cc(Cl)cc(Oc2cc(Cc3ccncc3)cc(CC(=O)O)n2)c1Cl
COc1cc2cc(CN(CCCOc3ccc4c(c3)CCCC4)C(=S)NCCc3ccccc3)c(=O)[nH]c2cc1OC
O=C(c1cccnc1)S(=O)(=O)c1ccc(NN2CCCCC2)cc1
CC(C)CCC(CCOP(=O)([O-])Oc1ccc(F)cc1)C(c1ccccc1)[NH+](C)C
CC(C)(C)OC(=O)Nc1ccc(C=Cc2ccnc3ccccc23)cc1C(F)(F)F
C=C(C)C(C(COC(C)(C)C)OC(C)=O)C(OC(=O)C(C)C)C(=O)C(C)(C)C=CC(C)C(=O)OC(C)=O
COc1ccc(N=Cc2c(-c3ccc4c(c3)CCC(=O)N4)n[nH]c2-c2ccco2)cc1OC
COc1cc(C=NNC(=O)c2ccc(NC(=O)c3ccccc3O)cc2)ccc1O
S=C(Nc1ccccc1)N1CCOCC1
CC(=O)n1c2ccccc2c2nc3ccccc3nc21
O=C(CSc1ccc(F)cc1)c1cccs1
NS(=O)(=O)c1ccc(NC(=O)c2ccccc2F)c(F)c1
CCC1(COC(C)=O)CC(CC)(c2cccc(O)c2)CCO1
CNP(=O)(OC)Oc1ccc(C)cc1
Cc1ccc2[nH]c3c(c(C)nn3CC3OC(COP(=O)(O)OP(=O)(O)O)C(O)C3O)c2c1
O=C(C=Cc1ccc([N+](=O)[O-])cc1)NNC(=O)Nc1ccc2c(c1)OCCO2
Cc1ccccc1NC(=O)c1nnn(-c2nonc2N)c1S(=O)(=O)NN=Cc1ccc(C(C)(C)C)cc1
CCOC(=O)N1CCN(S(=O)(=O)c2ccc3nc(C)sc3c2)CC1
CC(CCC(=O)N(C)Cc1ccccc1)C(C(=O)O)C(C)(C)NC(Cc1ccc(O)cc1)C(=O)NC(=O)c1ccc(S(C)(=O)=O)cc1O
O=C(NC1CC(=O)N(c2ccccc2F)C1)C(O)CC(Cc1ccccc1)C(=O)NC1c2ccccc2CC1O
Cc1ccc(-c2nc(S)[nH]c(=O)c2-c2cc(Cl)c(O)c(Cl)c2)cc1
CC(C)(C)OC(=O)NC1CCN(Cc2coc(-c3cccc(F)c3)n2)CC1
CCCCCC(=O)CC(CCN)NCCc1ccccc1
NC1=NC(CCc2ccc(Nc3ccc(F)cc3)cc2)CO1
NS(=O)(=O)c1ccc(N2C(=O)C3C4CCCN4C4(C(=O)c5ccccc5C4=O)C3C2=O)cc1
Cn1c(C(=O)NCCN2CCC3(CC2)CC(=O)c2cc(F)ccc2O3)cnc1-c1ccccc1F
COc1cc2c3c(c4cc5c(cc4c2cc1OC)OCO5)C(=O)C(O)(CNC(C)=O)CC3=O
N#CCC1CCN(c2ccn(Cc3ccccc3)n2)CC1
O=C(O)c1ccc2c3c1OC1C(=O)CCC4(O)C(C2)N(CC2CC2)CCC314
Cc1cccn2c(CCN3CCOCC3)c(-c3cccc(Oc4ccccc4)c3)nc12
Cc1cc(C)nc(NCc2cc(C)n3c(CN(CC(C)C)C(=O)NCc4ccccc4)c(-c4ccc(Cl)cc4Cl)nc3n2)n1
O=C(CN(c1ccccc1)c1ccccc1)N1CCN(S(=O)(=O)c2ccccc2)CC1
Cc1c(C)n(Cc2ccc(-c3ccccc3)cc2)c2ccc(C(=O)NCc3ccc(NS(C)(=O)=O)cc3)cc12
O=C(NC(=O)N1CCC(S(=O)(=O)N2CCOCC2)CC1)C(Cc1ccccc1)NCc1cncs1
CC(C)(C)C1(O)CCC(C(N)=O)CC1
O=C(Nc1ccccc1)NC(Cc1ccccc1)C(=O)O
Cc1ccc(CC2CCCN2C(=O)N2CC(C3CC3)CCC2=O)cc1
CC(=NNC(N)=S)c1cccc(COc2ccccc2)n1
O=C(NC1CCCCC1)C(Nc1ncccn1)c1ccccc1
CC(=O)Nc1ccc2c(c1)-c1nc(Nc3ccc(C#N)cc3)ncc1CC2
CCCCOOC(CC(C)=O)C(C)C(C)(C)CC1(CCO)CC1(CCCC(C)C)CC(C)(C)O
Cc1cccc(C2CC3(CN2)OCC(C)(C)C(=O)N3C)c1
COc1ccc(S(=O)(=O)Nc2cnc3ccccc3c2)cc1
CCCCC=NNC(=O)Nc1ccc(Cl)cc1
CCCCC(=O)Oc1ccc(C2CN(C(=O)NCc3cc(C(F)(F)F)cc(C(F)(F)F)c3)CC2C2CCCC2)cc1
CC(C)(C)CC(=O)C=CCC(C)(C)CC=O
O=C(c1cnc(Cl)cc1C(F)(F)F)N1CCOCC1
C=CCON=C(C)c1cc(OC)c(OC)c(OC)c1
CC#CCOC(=O)NC(C)C(NC(=O)c1cccs1)C(=O)O
CCN(CCCN)C(=O)c1cc(Br)cc(C(=O)Oc2ccc(NCc3ccccc3)cc2)c1
COCC(=O)CCc1ccc(ONCC(O)c2ccc(O)c(CO)c2)cc1
CCCCc1c(O)n(CCC)c2nc3c(c(Cl)c12)CCC3
O=C(CCc1csc(-c2cccnc2)n1)NCC(=O)N1CCCC1
CCN1CCc2ccc(C(=O)N3CCC4(CC3)Cc3cn(C(C)(C)c5ccccc5)nc3C(=O)N4)cc21
O=C1CCOC(=O)C(=CC2=CC(=CC=CNO)C(=O)c3cccc(c3)O2)OC1=O
C=CCNNc1c[nH]nc1C(=O)C(=O)c1cc(Br)c(OC)c(Br)c1
COc1ccc(CCNc2nc(NCC(CC(C)C)OP(=O)(O)CCc3ccccc3)ncc2[N+](=O)[O-])cc1
Cc1[nH]c(O)c(-c2ccc(O)cc2)c(=O)c1Br
Clc1ccc(-c2nccc3cc4c(cc23)OCO4)cc1
CCONc1nc(Sc2ccccc2)cc(C(=O)C(=O)c2ccccc2)n1
O=C(O)CNC(=O)C1Cc2cc(F)ccc2CN1C(=O)c1c(F)c(F)c(F)c(F)c1F
Cc1ccccc1-n1nc(-n2c(C)nc3c(C(F)(F)F)csc3c2=O)c(C)cc1=O
COc1cccc(Nc2cc3nc4cccc(C)c4n(N=CCC(C)C)c-3cc2=O)c1
CC(C)(C)OC(=O)NC(CCC(=O)O)C(=O)NC(Cc1c[nH]c2ccccc12)C(=O)O
CCCc1cnc(F)c(-c2ccncc2)c1
CCS(=O)(=O)c1cc(NN2CCOCC2)ccc1OCCC(=O)N1CCCCC1
N#CC(C#N)=Cc1cc(CO)ccc1-c1cccc2ccccc12
CC(=O)Oc1ccc2c(c1)CCC1C2CCC2(C)C(O)CCC12
Cc1ccc(C2CN(C(=O)O)CC2C(=O)c2ccccc2)cc1
CC(C)N(CCc1ccccc1)c1nc(NCc2ccco2)c2ccccc2n1
Cc1csc(NCC(=O)N2C(=O)C(=CC(=O)c3c(O)c(C=Cc4ccco4)cc(-c4cccs4)c3O)SC2=S)n1
CCONC(=NC(=O)C(C(=O)OC)c1cccnc1)NCCN
O=C(O)C(Cc1ccc(Cl)cc1)NC(=O)C1(CCN2C(=O)c3ccccc3C2=O)CCCCC1
CC1=C(CCC(=O)c2ccccc2)c2cc(F)ccc2C1=Cc1ccc(S(=O)(=O)Nc2ncns2)cc1
CN(CCC(=O)NNC(=O)COc1ccc(Br)cc1)Cc1ccc(Cl)cc1
c1ccc(Cc2nnc(NCCc3nnc(-c4cccnc4)o3)s2)cc1
COC(=O)C=Cc1cn(Cc2cccc(OC)c2)c(=O)[nH]c1=O
COc1ccc(OC)c(CNc2nc(N(C)CCOc3ccc(C(C)(C)C)cc3)nc3ccc(OC)cc23)c1
O=C(CC(F)F)c1nc(-c2ccc(F)cc2)n(N2CCN(c3ncc(Cl)cn3)CC2)c1C1CC1
CCc1nnc2sc(CCNS(=O)(=O)c3ccc(F)cc3)nn12
CC(C)=CCCC(C)=CCCC(C)=CCCC(C)=CCc1cc(=O)oc2cc(O)ccc12
O=C(O)c1cnc2oc3ccc(OC(=O)c4ccc[nH]4)cc3c2c1
CC=CP(=O)(OCCOCC)OC1C(O)C(CO)OC(O)C1OP(=O)(O)O
COC(=O)C(Cc1ccccc1)NC(=O)C=Cc1ccc2ccccc2c1
CC(=O)C(=O)c1c(C)cc(C)[nH]c1=NNNc1cccc(NCC(=O)NS(=O)(=O)c2ccc(F)cc2)c1
CCCC(=O)N1C=CC(C)(c2cccc(C(F)(F)F)c2)C(=O)C1
CC(=O)Nc1cc(Br)cc(C=C(c2cccc(C(=O)NC(C)C(=O)C(=O)N3CC(O)CC3OC(C)(C)C)c2)c2cc(F)c(F)c(F)c2)c1
CC(C)CC(NC(Cc1ccccc1)C(=O)NC(=O)OCc1ccccc1)C(=O)NCC(=O)O
Nc1ncnc2c1c(S(N)(=O)=O)cn2C1OC(CO)C(O)C1O
Cc1cc(C)nc(-n2cc(C(=O)O)nc2N)n1
COC(=O)c1cccc2c1OC(=Cc1ccc(OC)c(OC)c1Cl)C2=O
CS(=O)(=O)N1CCC2C(C1)c1ccc(-c3cccc(C(F)(F)F)c3)cc1C2c1ccc(C#N)cc1
CCNCCNCCCCC(=O)CNC
CCCCC(CCCC)Oc1ccc(C2CN(C(=O)O)CC2CCCCCCCC(=O)N2CC(C)NC(C)C2)cc1
COCCC=CC(C)C
C=C(C(=O)O)C(C)CC=C(C)CCC(C)CCC(C)CC
O=C(O)c1ccccc1Nc1cccc2ccccc12
CCc1ccccc1C=C1CC(CO)(COC(=O)c2ccccc2)OC1=O
Cc1noc(CN(C)CC(=O)C2CCCN2c2cccnn2)n1
CCOC(=O)C1=CCN(S(=O)(=O)c2ccc(C)cc2)C1c1ccc(O)c(OC)c1
COc1ccc(N2C(=O)C(=Cc3ccccc3OC)SC2=Nc2cccc(C(=O)O)c2)cc1
COC1=NN=C(C)C1c1c(O)c(O)cc(O)c1C(=O)Nc1ccc([N+](=O)[O-])cc1
CN(c1ncc(CC(=O)c2cccc(Oc3ccccc3)c2)cn1)C1CC(=O)N(c2cccc(Cl)c2)C1
CCOC(=O)c1cn(Cc2ccc(OC)c(OC)c2)c2sc(-c3ccc(OC)c(OC)c3)c(CN(C)Cc3ccsc3)c2c1=O
O=C1C2C3CCC(C3)C2C(=O)N1c1cnc2ccccc2c1
Cc1ccccc1C1CC=CCN1C(=O)c1cn(C)nc1C(F)(F)F
Cc1ccc(C(=O)CNc2ccccc2S(N)(=O)=O)cc1
Cc1cc(OC(C(=O)COc2ccc(Cl)cc2Cl)C(=O)c2ccc(Cl)cc2)cc(C)c1C
O=S(=O)(NCc1ccncc1)c1ccccc1F
Cc1nc(SCCCn2ccnc2)cc(-c2sc(C)nc2C)n1
COc1ccc(C=CC(=O)c2oc3ccccc3c2N)cc1
Cc1ccccc1CN1C(=O)CNC(=O)c2ccccc21
Clc1ccccc1C=Nn1c(SCc2ccccc2)nnc1-c1ccccc1
Oc1c(CN2CCCC2)cc(Br)c2cccnc12
COc1cc(OC)cc(C2c3[nH]c4ccccc4c3CCN2CC(=O)NCc2ccccn2)c1
Nc1cnc(-c2ccc(C3CCC3)c(OCc3ccccc3C(F)(F)F)c2F)cn1
COc1cccc(C=C2SC(=O)N(CC(=O)OCC(=O)c3ccc(F)cc3)C2=O)c1
S=c1c2c3c(sc2nc(SCc2ccccc2)n1Cc1ccccc1)CCCC3
COc1ccnc(N2CCN(C(=O)c3cnccn3)CC2)n1
Cc1c(C(=O)NCCC(=O)NCC(=O)O)nn(-c2ccc(CC(=O)O)cc2)c1-c1ccc(C(=N)N)cc1
O=C(NN=Cc1ccc(Cl)cc1Cl)c1ccc(Cl)cc1
CNC(=O)n1ccc2cc(Oc3ccnc(NC(=O)c4ccc(C5CCN(CC(=O)N(C)C)CC5)cc4)c3)c(OC)cc21
Cc1ccsc1C(=O)N1CCCC(c2nc3c(C)cccc3s2)C1
COc1ccc(Cl)c2c1C1C=C(CN3CCN(Cc4cccc5nsnc45)CC3)CCN1CC2
O=C1CC(Cc2ccccc2)C(=O)C1CN1CCOCC1
Cc1ccc(NC(=O)c2cc3cc(C)ccc3[nH]2)cc1
CC(C)CN(CCC(=O)Sc1ccccc1)CC1CCC1
CS(=O)(=O)NOc1ccccc1C(=O)Cc1ccc(F)cc1F
COc1cc(C=CC(=O)O)ccc1OCC(=O)Nc1ccccc1
COc1cc(C(C)(C)C)ccc1C(=O)C1CCCCN1C(=O)NCc1ccccc1
O=C(NCCN1CCC(c2ccccc2)CC1)c1ccc(NS(=O)(=O)c2ccc3c(ccn3CCCO)c2)cc1
C=C(CCC)C(C)CCCC(C(C)C)C(CC)C(C(C)=O)=C(C)C
COc1cccc(CNC(=O)c2cc(-c3cccs3)nc3ccccc23)c1
N#CC1=C2N=C(c3ccccc3)CC(c3ccccc3)N2n2c(=O)n(-c3ccccc3)c(=O)n2C1c1ccccc1F
COc1cccc(N(C)C(=O)Nc2cc(-c3ccccc3F)n(-c3cccc(OC)c3)n2)c1
CC(C)CC1CNC(=S)N1CC1CCCN1CC(CN1C(=S)N(Cc2ccc(O)cc2)CC1CCc1ccccc1)C(C)C
Cn1ccnc1Sc1ccnc(C(=O)Nc2cccc(N3CCCC3)c2)c1
COc1cc2c(cc1OC)CN(CCCCC1NCCS1)CC2
O=C(Nc1cccc(NS(=O)(=O)c2cccs2)c1)c1ccccc1
CCS(=O)(=O)c1ccc2[nH]c(C(=O)N3CCC(Cc4ccc(Cl)cc4)CC3)cc2c1
CN(Cc1ccccc1)Cc1oc(-c2ccccc2Cl)nc1C#N
CCn1ccnc1C(=O)CCc1ccc(CN2CCN(C(=O)c3ccccc3)CC2)cc1
CCNC(=O)C1OC(n2cnc3c(N)nc(C#Cc4cccc([N+](=O)[O-])c4)nc32)C(O)C1O
C[S+]([O-])CC1=NC(C(=O)Nc2ccc([N+](=O)[O-])cc2)CS1
Cc1ccc(C(=O)NC(Cc2ccccc2)C(O)CC(Cc2ccccc2)C(=O)NC2c3ccccc3CC2O)cc1
CCC(N)Cc1nncn1C
COc1ccc(CC2CN(C(O)CC3CC3)CC(=O)N2C(C)C2CC2)cc1
N#CN1C(=O)C(Cc2ccccc2)CC1c1ccc(CCC(=O)O)cc1
COC(=O)CSc1nnc(-c2ccccc2)n1N=Cc1ccccc1
CC(CCn1nc(-c2ccc(CC(=O)O)cc2)c2ccccc2c1=O)=NNC(=O)c1ccc(N)cc1
Cc1cc(C=NNC(=O)c2ccccc2O)ccc1NCC(=O)C(C)(C)C
COc1ccc(C(=S)N2CCN(C(=O)c3cccs3)CC2)cc1
Cc1cccc(C(=O)OCc2ccncc2)c1Cc1c(O)c2ccccc2oc1=O
Cn1ccnc1SCC(=O)N1CCOCC1
Cc1cc(=O)oc2cc(OCC(=O)NC3CCCC3)ccc12
CCOC(=O)C1Cc2cc(OCC)c(OCC(=O)O)cc2CN1S(=O)(=O)c1ccccc1
O=C(O)CCCC(CCC1CCC(CCCCCCc2c[nH]cn2)O1)C(=O)O
COC(=O)C1=NC(C)=C(NCc2ccc(C(=N)N)cc2)C2(CCCC2)C1C(=O)N1CCN(CCN(Cc2ccccc2)C(=N)N)CC1
CCCC1CCC2c3sc(C(=O)N4CCN(c5cccc(C(F)(F)F)c5)CC4)cc3CC(C)(C)C12
O=C(NCc1ccccc1OCCN1CCOCC1)c1cnc2ccccc2n1
O=C(O)c1cccc(CN2CCCc3nc(C(=O)NC4CCCCCC4)cn3C2)c1
Cc1cccc(OCCSc2nc(=O)c(C)n[nH]2)c1
O=C(O)C(=O)C1Cc2cc(OCc3ccccc3)ccc2CN1S(=O)(=O)c1ccc(CCCN2C(=O)c3ccccc3C2=O)cc1
COc1cc(CN2CCOCC2)cc2cc(C(=O)N3CCC(O)(CCl)CC3)oc12
COc1ccc(C(=O)N2CCN(c3ncccn3)CC2)cc1OC
CCC=CC=CC(=O)C(F)(F)F
C[N+](C)(C)CCN1CCCNC1=O
Cc1ccc(NC(=O)C2CCN(NC(=O)C3CCC3)CC2)cc1
CCCS(=O)(=O)Nc1ccc(C)c(COc2cccn3c(C)c(C)nc23)c1F
CC1(C)CCc2cc(C(C)(C)C)ccc2O1
O=C(Nc1ccccc1)C(Cc1ccccc1)N1C(=O)c2ccccc2C1=O
COC(=O)C1=C(C)NC(C)=C([N+](=O)[O-])C1c1ccc(C)cc1
O=C(C(O)c1ccc(CNc2nncs2)cc1)N1CCCC1
NC1CCC(Nc2nc(-c3cccc(Nc4nncc5ccccc45)c3)cc3cnccc23)CC1
COCC(=O)Nc1nc(Cl)nc(N=C(NC(=S)Nc2ccccc2)c2ccccc2)n1
O=C1CSc2nnc(-c3ccco3)n2N1
CCC1(O)C(=O)OCc2c1cc1n(c2=O)Cc2c-1nc1ccc(C)c3c1c2CCC3
CNN(C)C(=O)C(Cc1ccccc1)C(=O)C(C(C)C)N(C)C(C(=O)C(C)C)C(C(=O)CC(C)C)C(=O)NO
CSc1nc2c(c(=O)[nH]c(=S)n2C)n1Cc1ccccc1F
CN(C)CCCNC(=O)CN=c1cc2n(-c3ccc(Br)cc3)c3ccccc3nc-2cc1Nc1ccc(Cl)cc1
O=C(NC(Cc1c[nH]c2ccccc12)C(=O)O)c1ccc(C(F)(F)F)cc1
CC(C)c1csc(NC(=S)N2CCOc3ccc(Cl)cc32)n1
Cc1ccc(S(=O)(=O)c2c[nH]c3ccc(C)cc23)cc1
CCCCCC(C)NC(=O)c1ccccc1Cl
CCOc1ccc2cc(CC3CC3)ccc2c1
NC1(CN(NC(=O)C2CCCO2)c2nccs2)CCCCC1
NC(=O)c1nsc(C(=O)NCc2ccc(Cl)cc2)c1N
OC(CCn1c2c(c3ccccc31)CCCC2)c1ccccc1
O=C(O)C1CC(NCc2ccccc2Cl)(C(Cl)(Cl)Cl)C1
COc1ccc(F)cc1-c1ccnc2[nH]c(C3CCN(C(=O)CC4CC4)CC3)cc12
CCONc1ccc(C(=O)C(=O)c2cnc(=O)[nH]c2O)cc1
CCOc1c(-c2ccccc2Cl)c(I)c(OC(=O)Nc2cccc3ccccc23)c2ncccc12
CC1Oc2ccc(-c3cccc(C#N)c3)cc2C2(COC(N)=N2)C12COC2
CC(Cn1ccnc1[N+](=O)[O-])NNc1ccc(C(=O)C(=O)Nc2ccc(C(F)(F)F)cc2)cc1
C=CCC(=O)NCCC1=CCc2ccccc2N(C)C1=O
CCOC(=O)c1c(C)[nH]c2ccc(OCC(=O)N3CC(COS(=O)(=O)c4ccccc4)c4c3cc([N+](=O)[O-])c3ccc(OC)cc43)cc12
CCN=C(N)Nc1ccc(Oc2ncccc2C(=NCC)NO)cc1
COc1cc2c(C)oc(CCCCC(=O)CC(C)(C)O)c2cc1OC
CC(C)CC(NC(=O)C1CC(=O)Nc2ccccc21)C(=O)NCc1cccs1
CCNC(=O)N(C)C1Cc2cc3c(cc2C1c1cc(OC)c(OC)c(OC)c1)OCO3
Cc1cccc(N(C(=O)c2ccc(O)cc2)S(=O)(=O)c2sc3c(=O)n(C)c(=O)n(C)c3c2C)c1
CCn1ncc(Br)c1C(=O)NCc1ccc(F)cc1Cl
COc1cc(COc2c(C(=O)O)sc(-c3ccccc3)c2Br)cc(OC)c1OC
Cn1cc(-c2cnn3c(Nc4cccc(C(F)(F)F)c4)cc(C4CCCNC4)nc23)cn1
Cc1ccc(C)c(NN=C(OCc2cccc(C)n2)[N+](=O)[O-])c1
COC(CO)C(CCCc1ccccc1)CCCc1ccoc1
CC(=CCCC(C)=C(C)C)CCC=CCC(C)CCC=CCCC(C)=C(C)C
CN(C)Cc1ccc(N2CC(F)C2)c(-c2nc3cc(C(=N)N(C)C)ccc3[nH]2)c1
C=CC(=O)Nc1cc2c(Nc3ccc(F)c(Br)c3)ncnc2cn1
COC1C(OCc2ccc(CN3CCCCC3C)cc2)OC(C)C(O)C1CO
Cn1cc(-c2ccc(-c3ccc(O)cc3)o2)c2ccccc21
CC=NNC(N)=S
COc1ccc(OC)c(C=NNC(=S)Nc2nc(-c3ccccc3)cs2)c1
Nc1nn(CCO)c2nc3ccc(OCc4ccccc4)cc3c(=O)n12
CCCCCn1c(N)c(N(CCCC)CC(=O)NCC(=O)Oc2cncc(Cl)c2)c(=O)[nH]c1=O
O=C1Nc2ccccc2C1=Nc1nc(N2CCNCC2)nc2sc3c(c12)CCCC3
Cc1cc(C(=O)C2CCCC2)ccc1OOn1c(C)cc(C(=O)CCc2ccccc2)c1C
COc1cc2c(cc1OC)C(c1ccc(Cl)cc1)=NCC2
O=C(NC1CCC(c2ccccc2Cl)CN(CCN2CCOCC2)C1=O)N1CCC(n2c(=O)[nH]c3ncccc32)CC1
COC(=O)C1(c2cnccn2)CCN1S(=O)(=O)c1c(C)cc(C)cc1C
O=C(O)COc1ccc(C(=O)C=Cc2cccs2)cc1
COc1cccc(Oc2ncnc3sc4c(c23)CCC4)c1
Cc1ccc(C(=O)C(C)C(=O)Oc2cccc(C(=N)N)c2)cc1NNC1CC1
COC(=O)c1ccc(C(=O)Nc2ccc(OCc3cc(C#N)ccn3)c3ccccc23)cc1
O=C(NC(Cc1cc[nH]n1)C(=O)O)c1ccccc1F
CC(=NNC(N)=S)c1cccc(COc2ccccc2)n1
CCc1cc(CC)n(-c2nn(CC=COC)c(=O)n2N)n1
CCOC1=C(O)C(=O)N(c2nc(C(=O)C(=O)c3ccco3)cs2)C1C
O=C(CC1C(=O)NCCN1Cc1ccccc1)NC1CCOCC1
Clc1cccc(Cn2cc(-c3ccccc3)c3c(NCC4CC4)ncnc32)c1
CCCCN(CCCC)CC(O)c1cc2cc(CC=C(C)C)ccc2c2cc(CC=Cc3ccccc3)ccc12
CC(NS(=O)(=O)c1ccc(Br)cc1)C(=O)OC(C)C(=O)Nc1ccc(OC(F)F)cc1
CCCS(=O)(=O)C1CCN(C(=O)Nc2cccc(OC)c2)CC1
c1ccc(Nn2nc(-c3ccccc3)nc2-c2ccccc2)cc1
O=C(NCCO)c1nc(-c2ccc(CO)o2)nc2c1ncn2CCc1ccccc1
N=C(NOCCCC(=O)Cn1ccnc1)c1ccc(I)cc1
Cc1nn(-c2ccc(O)cc2)c2nc3ccccc3c(=O)n12
CCNC(C(=O)NC(C)C(OC)c1ccccc1)c1ccccc1
Cc1c(C(=O)CN(C)C(C)COc2cccnc2)cccc1[N+](=O)[O-]
CC(C)C(NC(=O)C(C#N)=Cc1ccc(Br)cc1)C(=O)O
O=C(NC1N=C(c2ccccc2)c2ccccc2N(CC(F)(F)F)C1=O)N1CCC(n2c(=O)[nH]c3ncccc32)CC1
CCCC(CCCCO)CC(C)(C)C
Cn1c(Cn2ccnc2)cc2cc([N+](=O)[O-])ccc21
Cc1ccccc1C(=O)Nc1nnc(-c2ccncc2)s1
CCC1(c2ccc(OC)cc2)CC(c2ccccc2OCCN2CCCC2)=NO1
Cc1ccc(C)c(N2CCN(Cc3ccc(C(=O)n4nccc4C)cc3)CC2=O)c1
O=S(=O)(NCc1cccc(Cl)c1)NCc1cccs1
COc1ccc(-c2c[nH]nc2-c2ccc(O)cc2O)cc1OC
CCN(CC)C(=O)CSc1nc2cc(C)c(C)cc2cc1C#N
CC(=O)c1ccc2c(c1)C(N1CCCC1=O)C(Oc1ccc(F)cc1)C(C)(C)O2
Cc1c(Cl)cccc1NC(=O)NN=Cc1cc(C)n(-c2ccccc2)c1C
CCc1ccc(ON(C)CCC(C=O)NCCCC=O)cc1
c1ccc(CCNCc2nc(-c3ccc(OC4CCNCC4)cc3)no2)cc1
COc1c2cc(-c3ccc(N)cc3[N+](=O)[O-])oc2cc2ccc(=O)oc12
CNCC(=O)NC(=O)C1(C(F)(F)F)CCCCO1
O=C(Nc1ccccc1N1CCCCC1)c1c[nH]c2ncc(Cl)cc12
O=P(O)(O)C#CCO
O=C(CCCN1CCN(c2cccc(Cl)c2)CC1)C(=O)c1ccc(NN2CCOCC2)cc1
CCC(CCC(C)(C)O)C(CCCO)C(C)(CCCC(C)(CC)C(CO)C(=O)O)CCC(C)=O
CC(c1c[nH]c(=O)[nH]1)C(NC(=O)OC(C)(C)C)C(=O)NC(Cc1ccccc1)C(=O)NCC(SCc1ccccc1)C(O)C(O)Cc1ccccc1
Clc1ccc(-c2nccc3cc4c(cc23)OCO4)cc1
O=C1NC2CSC(CCCCC(=O)c3ccc(C(=O)Oc4cccc5c4C(=O)C(OC(=O)c4cccc(Cl)c4)C(c4cccc(OC(=O)Nc6cccc(Cl)c6)c4)O5)cc3)C2N1
CC(=O)Nc1ccc(SC2=C(C#N)C(c3ccncc3)c3c(nc(C)[nH]c3=O)OC(=N)C2)cc1.CCC
CCn1c(=O)cc(OCC(=O)c2ccccc2Cl)c2ccccc21
CC1(C)N2Cc3cc(I)ccc3N=C2C(=O)N1C(CO)C1CCCC1
Cc1noc(C)c1S(=O)(=O)N(CC(O)CSc1ccccc1)c1ccccc1
Cc1c(Br)c(I)c(Oc2ccc(Oc3nc4c(c(=O)n(C)c(=O)n4C)n3C)cc2)c(I)c1Br
CCCCCCCCCCCCCCCCCN=c1ccn(CCCCCCCCCCCCCCCC)cc1
Nc1ccc(C(=O)NN=C2C(=O)Nc3ccccc32)cc1
OC(CNCCc1cc(=NC2CCCC2)c2cc(F)ccc2o1)COc1ccc(OCCN2CCCCC2)cc1
CCCc1cc(=O)c(O)c(CN(CC)Cc2ccccc2Cl)o1
CCN(CC)CCNc1cc2c(Nc3ccc(F)c(Cl)c3)ncnc2cn1
N#Cc1ccc2c(c1)N(CCC1=CCC(NC(=O)c3cccc(F)c3)CC1)CCC2
COc1nc(Oc2ccc(OCC(=O)Nc3cc(Cl)ccc3OC)nn2)nc(N(C)C)n1
CCOCC1CN(S(=O)(=O)c2ccc(C)cc2)c2cc(Cl)ccc2N1C(=O)OCC
CNCCC(CCc1ccc(ON2CCOCC2)cc1)c1cccc(Cl)c1
Cc1c(C)n(Cc2ccc(-c3ccccc3)cc2)c2ccc(C(=O)NC(C)c3cccc(Cl)c3)cc12
O=Cc1ccc(SSc2ccc(N=C=S)cc2)cc1
O=COCc1ccccc1
c1cnn(CCN2CCCCC2c2nc(-c3cnccn3)no2)c1
COc1cc(C2=Nn3c(nnc3-c3ccccc3)SC2)cc(OC)c1OC
CCCCCCCCCCC1=C(OC)C(=O)C(C)=C(OC)C1=O
Cc1ccccc1-n1nc(C)c(CNCc2cccc(Oc3ccccc3)n2)c1C
O=c1cc(N2CCN(Cc3ccccc3)CC2)nc2scc(-c3ccccc3F)n12
CC(C)(C)Nc1nc(-c2ccc(OC(F)(F)F)cc2)nc2ccc(Br)cc12
C=CCC1NCc2cc(SC)cc(OC)c2C12CC(=O)NC2=O
CN1CCCC1=NCCC1CNc2ccccc21
O=C1CCN(CCCOc2cccc(F)c2)CC1
Oc1ccc2c(c1)Oc1ccc(F)cc1C1c3c(O)nc(-c4ccc(Cl)cc4)nc3Oc3cc(O)cc(OCC4CCCC4)c3C21
Cc1[nH]n(-c2nc3cc(C(F)(F)F)ccc3[nH]2)c(=O)c1I
COc1cc(CCc2cc(OC)c(OC)c(OC)c2)cc2c1OC(c1cccc(OCc3ccccc3)c1)CC2
Cc1ccc(O)c(-c2c(C#N)c(ONC3CCN(C)CC3)nc(C)c2C(=O)CC#N)c1
Cc1cc(C)cc(Cn2c(CN(C)CC(=O)Nc3ccc(F)cc3)nc3ccccc32)c1
COc1ccc(S(=O)(=O)N2CCc3nc(=O)n4c(c3C2)N(C)CCS4(=O)=O)cc1OC
O=C(c1ccccc1)N1CCN(Cc2ccccc2)CC1
COC(=O)C=CCSc1ccc(Br)cc1
CCN(CC)C(=O)Nc1ccc(OCC(=O)Oc2cccc(C(=N)N)c2)cc1
CC(C)(C)OC(=O)NC(CC(=O)O)C1CC(=O)c2c(O)cc(O)cc2O1
Cc1ccc(N(C(=O)CNN=Cc2ccsc2)S(=O)(=O)c2ccccc2)cc1
COc1ccccc1C(=O)OCc1cc(=O)n2nc(C3CCCCC3)sc2n1
CCCCCC(=O)NC(=S)NNS(=O)(=O)c1ccccc1
CSc1ncc(Cl)c(C(=O)N(CCC(C)C)Cc2ccc(Cl)cc2)n1
Cc1cc[n+](CCCCCc2ccccc2CCCCC[n+]2ccc(C)cc2C)c(C)c1
Nc1ccc2c(c1)C(=O)c1cccc3ccnc-2c13
C=CCN(CC(=O)N(C1CCCCC1)C(CCC(=O)O)C(=O)NC(CC(=O)O)C(=O)NC(=O)CN)Cc1cccs1
CC(=CCOc1ccc2ccc(=O)oc2c1)CCC(OC(=O)C(C)C)C1=CC(=O)CC(C)O1
CC(=O)NCCN1CCN(CC(=O)N2CCCc3ccccc32)CC1
COc1cc2c(cc1OC)C(c1ccc(F)cc1)N(C(=O)C(=O)N1CCOCC1)CC2
O=C(NCCc1ccccn1)c1cccc(Cl)c1
COc1ccccc1-c1cccc(COc2ccc3c(c2COC(=O)C(F)(F)F)COC32OC(C)C(OC(C)=O)C(OC(C)=O)C2OC(C)=O)c1
Nc1ncnc2c1ncn2C1OC(C(=O)NCc2ccccc2)C(O)C1O
COc1ccc2ccc(=O)oc2c1C1=NN(c2ccc(C)cc2)C(c2ccc(C)cc2)C1
CC(C)n1ccnc(NC(=O)Nc2ccc(-c3ccccc3)cc2)c1=O
COC(=O)Cc1cc2c(=O)c(-c3ccc4c(c3)OCCO4)coc2cc1Cl
COc1ccc(-n2cnc3c(Nc4cccc(Cl)c4F)nc(C#N)nc32)cc1
O=c1cnn2sc3ccccc3n12
Cc1cc(C(=O)CC2OC(COP(=O)(O)OCC3OC(n4cnc5c(N)ncnc54)C(O)C3O)C(O)C2O)ccc1O
O=C(NN=Cc1ccc(Oc2ccc(Br)cc2)cc1)c1ccncc1
O=C(Cc1cc(Cl)cc(Cl)c1Cl)Nc1cccc(Cl)c1
COc1ccccc1-c1nc(C(=O)OCc2c(F)cccc2Cl)co1
COc1ccc(-c2cc(Cl)c(-c3ccccc3)cc2CNCCCN(C)Cc2ccccc2)cc1OC
O=C(CN1C(=O)NC2(CCCCCC2)C1=O)c1c[nH]c2ccccc12
COC(C(C)C(=O)NCC(O)OC(=O)N1CCCNCC1)C(C)C(=O)OC(C)CC(C)CC(C)C=COC(C)=O
Cc1c(C(=O)Nc2ccc(N3CCOCC3)cc2)sc2ncnc(Nc3cccc(Br)c3)c12
CN(c1ncnc2[nH]ccc12)C1CCC(CS(=O)(=O)N2CCCO2)C1
COCC(=O)NC1(C(F)F)NC(=O)C(=O)NC1=O
C=C1CCCC(O)(c2ccco2)C1C(=O)OC
Cc1c(C(=O)O)sc2nc3n(c(=O)c12)CCC(C)CC3
COc1cccc(N(C)C(=O)c2cc3cc(OC)ccc3n2C)c1
COc1cc(C=Cc2nccn2CCCCC(=O)N2CCOCC2)ccc1OCc1ccccc1
Cc1cc(C)cc(OCC(=O)Nc2cc(-c3ccncc3)nn2-c2ccccc2)c1
OC(COc1ccccc1F)Cn1cnc2c(Cl)ncnc21
CC1=C(CCC(=O)O)c2ccccc2C1=Cc1ccc([S+](C)[O-])cc1
Cc1cc(CO)ccc1OCCOCCO
CSCCC(C=O)NCC(=O)NCC(C(N)=O)C(C)C
O=C(COc1cc(C(F)(F)F)cc(C(F)(F)F)c1)S(=O)(=O)c1ccc(NN2CCCCC2)cc1
O=C(NO)c1cccc(C#Cc2ccccc2)n1
O=C1C(N(Cc2ccccc2)C(=O)NC2C=CS(=O)(=O)C2)CCCCN1c1ccccn1
O=C(c1ccccc1O)n1cc(-c2ccc(F)c(F)c2)nn1
O=C(O)CCCC=CC1C(O)CC(O)C1CC=CCCCCC(=O)O
CNCc1cccc(C(NC(=O)C2CCN(C(=O)CCC(=O)O)CC2)C(=O)NC(=O)c2cccnc2)c1
Cc1ccc(-c2cc(C(F)(F)F)n3nccc3n2)c(C)c1
Cc1cc(NC(=O)c2cc(=O)c3cccc(O)c3o2)n[nH]1
CC(C)C(c1cc2cc(Cl)ccc2s1)n1ccnc1
N#Cc1c(O)cc(O)c2c1OC(c1ccccc1)CC2=O
Cc1nc(CCNC(=O)c2cc3ccccc3n2Cc2ccccc2Cl)no1
Cc1cccc(Nc2nc(N)nc(COC(=O)c3cccc(C)c3)n2)c1
CCCCc1nn(Cc2ccc(NC(=O)c3cc(Br)ccc3F)cc2)c(=O)n1CC(C)C
CC(c1c[nH]c2ccccc12)C(NC(=O)CCC(=O)O)C(=O)NC(Cc1c(I)[nH]c2ccccc12)C(=O)NC(Cc1ccccc1)C(=O)O
COC=C(C(=O)Oc1ccc([N+](=O)[O-])cc1)c1ccccc1COC
Cc1cccc(C)c1Cn1cnc2c(cnn2-c2ccc(F)cc2)c1=O
N#Cc1cc(S(=O)(=O)c2ccccc2S(=O)(=O)Nc2ccc(F)cn2)ccc1Oc1cccc(Cl)c1
CS(=O)(=O)Oc1ccccc1C=Cc1ccccc1Oc1ccccc1
COc1cc(C=CC(=O)c2c(O)c3c(OC)cc4c(c3oc2=O)OC(C)(C)OC4)ccc1O
CC(C(=O)Sc1nc(-c2ccc(N(C)C)cc2)c(-c2ccccc2)s1)c1ccccc1
O=[N+]([O-])c1ccc(CSc2ncnc3[nH]cnc23)cc1
COc1cc2c(OC3OC(CO)C(OC4OC(C)C(F)C(OC(C)=O)C4OC(C)=O)C(OC(C)=O)C3OC(C)=O)c3c(c(-c4ccccc4)c2cc1OC)C(=O)OC3
CCNCCC(CN(CCO)S(C)(=O)=O)C(=O)c1cnc(C)cn1
CCOc1ccc(C=CC(=O)Nc2nc3ccccc3[nH]2)cc1OCC
CN1C(=O)C(c2ccccc2)(c2ccc(Cl)cc2)N=C1N
NC1=NNC(=O)C1N=Nc1ccc(C(=O)c2ccc([N+](=O)[O-])cc2)cc1
Cc1ccc(C(=O)N2CCCC2)cc1S(=O)(=O)Nc1ccc(N2CCCC2=O)cc1
CCC(=NNC(=O)c1ccc2c(c1)OCO2)c1ccc(OC)cc1
CCOC(=O)c1ccc(OCc2cccc(Cl)c2)c(-c2c(OCC)cc(O)c3c(=O)cc(-c4cccc(O)c4)oc23)c1
Cc1c(-c2cccc(NC(=O)OC(C)(C)C)c2)nc2ccc(Br)cn12
CN(C)c1ncnc2c1C(=O)CC2c1ccncc1
COc1cccc(CN2CCCC(c3nnc4ccc(-c5ccc(F)cc5)nn34)C2)c1
CCCCOC(=O)N=C(Nc1cccc2cc(C(=O)NC(CC(C)C)C(=O)O)sc12)NC1CCCCC1
NC(=O)c1cn(-c2ccc3c(c2)OCCO3)c(=O)c2c(NCc3ccco3)ncnc12
O=C(C=Cc1ccc(-n2cnnn2)cc1)NS(=O)(=O)c1ccc2c(c1)OCCO2
Cc1cccc(C(NC(=O)N2CCCC2=O)c2ccc3cccnc3c2O)c1
CCONc1ccccc1C(=O)CC(=O)NC(=O)c1ccc(Cl)cc1
NCC(NC(=O)c1ncco1)C1COc2ccccc2O1
CN(CC(c1ccccc1)N1CCC(O)C1)C(=O)c1cnc(-c2cccs2)nc1C1CCNCC1
Cc1ccc(NC(=O)C2CCN(Cc3ccc(F)cc3F)CC2)cc1
O=C(Oc1ccc(-c2ccncc2)cc1)C1CC1
O=C(O)COCC1CCCCCN1Cc1ccccc1
C=CCSCC1OC(n2cnc3c(N)ncnc32)C(O)C1O
COc1ccc(NC(=O)Nc2sc3c(c2CN2CCCCC2)CCN(CC2CCCCC2)C3)cc1
CC(C)CN(C(CO)CCCCNC(=O)Cn1ccc2ccccc21)S(C)(=O)=O
COc1cc(OC)cc(C(C)NC(=O)C2(N3CCN(C)CC3)CCCCC2)c1
COc1cc2c(cc1OCC=CCn1cncn1)oc1ccccc12
O=C(CSc1ccc([N+](=O)[O-])cn1)Nc1ccccc1
O=C(Nc1ccc(O)cc1)c1nc[nH]n1
O=S(=O)(Nc1cccc(C#CN2CCCCC2)c1)c1ccccc1
CCOC(=O)C1=NOC(CNc2ccc(Cl)c([N+](=O)[O-])c2)C1
CCOc1ccccc1NC(=O)Cn1c(=O)n(Cc2ccco2)c(=O)c2c3c(sc21)CCCC3
CCOC(=O)C1(Cc2ccccc2Cl)CCCN(C(=O)c2ccccc2)C1=O
c1ccc(N2CCN(Nc3cc(CC4=NCCN4)ccn3)CC2)cc1
CCC1(C(C)C)OOC2(CCN(CCc3ccccc3)CC2)OO1
COCc1cc(CN(C2CCCCC2N)S(=O)(=O)c2ccc(Cl)cc2)ccc1F
COc1ccc(CC(=CNC(N)=S)C(=O)CN(CCCC(=O)NCc2ccncc2)C(C)C)cc1
CC1CN(C(C)CO)C(=O)c2c(c3ccccc3n2C)-c2ccccc2COC1CN(C)S(=O)(=O)c1ccc(Cl)cc1
NS(=O)(=O)c1ccc(NC(=O)c2ccccc2F)c(F)c1
C=C1SC(=O)N(Cc2ccc(CN3CCN(c4cccc(Cl)c4)CC3)cc2)C1C
O=S(=O)(Nc1ccc(F)cc1)c1ccc(OCc2ccc3nc(N(CCCN4CCCCC4)CCCN4CCCC4)n(CCCN4CCCCC4)c3c2)cc1
CCCCc1cc(CCCN(CC)CC)cc(NC(C)=O)c1O
COc1ccc(NCC(=O)n2nnnc2SCC2CCCO2)c([N+](=O)[O-])c1
CCC(=O)C(CC(C)CC)C(=O)C(CCN)OC(=O)OCC(=O)N1CCCCCC1
COc1ccccc1N(CC(=O)Nc1ccc2c(c1)OCCCO2)S(C)(=O)=O
Cc1ccc(S(=O)(=O)N=C(N=O)SCc2ccc(Cl)cc2)cc1
COc1ccc(CNCC(CC2CCNCC2)NC(=O)NCC(CO)C(C)C)cc1
CCOC(=O)N(CCC#N)Cc1nc(C(=O)N2CCc3ccccc3C2)no1
Cc1c(CN(Cc2ccc(NC(=O)c3ccc(C#N)cc3)cc2)C(=O)C(C)C)sc2ccccc12
CCOC(=O)C1C2COc3ccc(Cl)cc3C2N2C(=O)N(c3ccc(Cl)cc3)C(=O)C12C
Cc1cc(C)c2cc(C(=O)NCc3cccs3)[nH]c2c1
COc1ccc(C(O)CNc2ccc([N+](=O)[O-])cc2)cc1OC
COc1ccc2c(c1)OC(CC(=O)O)C(C(=O)NCCCCN1CCN(c3cc(Cl)ccc3OC)CC1)O2
COc1ccccc1NC(=O)CSc1nc2sc3c(c2c(=O)n1-c1ccc(F)cc1)CCCC3
CN(C(=O)CCn1c(=O)oc2ccc(Cl)cc21)C1CCS(=O)(=O)C1
CC(=NOCCOCCn1cnc2ccccc21)c1ccc(C(F)(F)F)cc1
Cc1cc(-c2c(-c3ccc(F)cc3)nn3ccccc23)sc1C(=O)N1CCN(C)CC1
CC(C)(C)[S+]([O-])N1Cc2cc(nc(-c3ccc(F)cc3)n2)C1
CC(C)Cc1ccccc1OP(=O)(NC(C)C(=O)OCC1C=CC(n2cc(C#N)c(N)nc2=O)O1)OCC(C)(C)C
O=C(CSc1nc2ccccc2c(=O)n1CCO)Nc1ccccc1Cl
CCCN1CC(CO)C(O)c2ccc(O)cc21
CCCC(C)(C)C(CCCc1ccoc1)C(C)CCC(C)(C)OC
NS(=O)(=O)c1ccc(-n2nc3ccc(Nc4ccc5ncsc5c4)cc3n2)cc1
c1coc(-c2cc(-c3ccc(-c4ccc(-c5c[nH]cn5)s4)cc3)on2)c1
Cc1ccc(C(=O)NN=Cc2c(Cl)cccc2Cl)o1
O=C(COC(=O)c1ccc(F)cc1F)NC(=O)c1ccccc1F
COc1ccc(S(=O)(=O)NC(=O)C2(C)CCN2C(=O)Cc2ccc(C(C)(C)C)cc2)cc1
CC(=O)OCC1OC(n2cc(C=C3C(=O)N(Cc4ccc5c(c4)OCO5)c4ccccc43)c3c(N)ncnc32)C(OC(C)=O)C1OC(C)=O
COC(C=CCCC(C)=CCCC(C)=C(C)C1OC(=O)C(C)O1)OC=CCO
COc1cc(C(=O)S(=O)(=O)c2ccc(Br)cc2)ccc1-c1ccccc1N(CC(C)C)NCCCn1cccn1
C[N+]1(CCCCCN2C(=O)C(=NO)c3cc(Cl)ccc32)CCCCC1
COc1ccc(-c2nc(NN=C(C)C)[nH]c2-c2ccc(F)cc2)cc1
CC1(c2ccc(OC(F)(F)F)cc2)C(=O)N(O)N(c2ccccc2F)C1=O
Cc1ccc(-c2cncc(-c3cc4nc(CSCC(N)=O)ccc4[nH]3)n2)cc1
CC1=C(c2ccc(Cl)cc2)C(c2ccc(Cl)cc2Cl)N=C(N)O1
CS(=O)(=O)c1ccc(NC(=O)c2cc3sccc3n2Cc2ccc(F)cc2)c([N+](=O)[O-])c1
CC=CCCCC(=O)N(C=O)c1cccc(C(=O)NN=Cc2ccc(OC)cc2)c1
CCCC(C)C(C)(CCC=O)CC(O)C=O
CCCc1ccc(CCCN2C3CCC2c2c([nH]c4ccccc24)C3)cc1
O=C(CCl)Oc1ccccc1OC(=O)N1CCN(C(=O)c2ccc(Br)cc2)CC1
CCn1c(C(C)NS(=O)(=O)c2ccc(F)c(F)c2)nc2cc(Cl)c(F)cc21
CC1CN1c1ccc2ccc(=O)n(CCN3CCC(O)(CO)CC3)c2n1
NCCN=C1CC1C(N)=O
NCC(NC(=O)c1ncco1)C1COc2ccccc2O1
CCCSc1nnc(NC2CCS(=O)(=O)C2)s1
COC(=O)C(COC(=O)Nc1ccccc1)NC(=O)c1cc2cn[nH]c2cc1OC
COc1cc(OC)cc(C(=O)Nc2ccc3c(c2)CCc2n[nH]c(=NC(COCC(F)(F)F)c4ccc(Cl)c(C)c4)n2-3)c1
CN(C)c1cc(NC(=N)Nc2ccc(F)cc2)ncn1
CCN(CC)c1nc2c(c(=O)[nH]c(=O)n2C)n1Cc1ccc(F)cc1
O=C(C(Cc1ccc(Cl)cc1)NC(=O)C1(N2CCCCC2)CCC(c2ccccc2)c2ccccc21)N1CCN(c2ccccc2C=Cc2ccc(C(F)(F)F)cc2)CC1
O=C(NCCN1CCOCC1)c1cccs1
O=C1c2ccccc2-c2nnc3cncc(N4CCN(C(=O)Oc5cccc(C(F)(F)F)c5)CC4)c3c21
CCCc1ccnc(-n2c(C)cc(C(=O)O)c2C)n1
CCOCC1CNC(=C2Nc3c(F)cc(N4CCOCC4)cc3S(=O)(=O)N2)O1
CS(=O)(=O)N1CCCC2CNc3[nH]nc(C(F)(F)F)c3C(=O)N2C1
Cc1cc(C)n2nc(C(=O)O)c(Br)c2n1
COc1ccc(C(=O)N2CCC3(CC2)OCCO3)cc1
O=C(Nc1ccc2oc(-c3ccco3)nc2c1)c1ccc([N+](=O)[O-])o1
COc1ccc(-c2c[nH]c(C(O)c3ccc(-c4ccccc4)cc3)n2)cc1
Cc1ccc(C)c(N2CCN(S(=O)(=O)c3ccc4c(c3)NC(=O)CO4)CC2)c1
CC1CCN(CCCON=C(c2ccccn2)c2cccnn2)CC1
O=C1NCC2(CCOCC2)C(=O)N1C1CCC(N2CCN(c3cnc4ccccc4n3)CC2)CC1
CCC(=O)N1CCC(n2nc(-c3ccc(OC)cc3)c3c(C)n(-c4ccc(C)cc4)nc3c2=O)CC1
CN(C)Cc1cccc(-c2cccc3c(=O)c4c(N)nc(N)nc4oc23)c1
C=NOCCCCc1ccc(OC)cc1
COc1ccc(-c2nccc(NCc3cccs3)n2)c(OC)c1
COc1cc2c(cc1O)C=C(C(=O)O)C(C(C)(C)O)C(C)(C)O2
O=C(CSc1nc2ccccc2c(=O)n1CCO)Nc1ccccc1Cl
On1c(CBr)nc2ccccc21
Cc1ccc(SCc2nn3c(-c4ccccc4)nnc3s2)cc1
BrCc1c(-c2ccccc2)[nH]c2ccc(Br)cc12
CCCN(C(=COC)c1ccc(C=Cc2ccc(C#N)cc2F)cc1)S(=O)(=O)O
Cc1ccc(C(C)C)c(C(=O)Nc2ccc(C(=O)O)cc2)c1
CCCCCCCCCCC=CCCC(=O)NCCSCCCNC(=O)OCC=Cc1ccccc1
CN(Nc1ccccc1C(=O)S(=O)(=O)c1ccccc1)c1ccccc1
C=CCOc1ccc(Oc2nc(Nc3cc(CCF)[nH]n3)nc(N3CCOCC3)n2)nn1
CCCCCC=C(C)C(=O)O
CC(=O)Sc1nnn(-c2nonc2NCC(=O)OC(C)C)n1
CCN(CC)CCn1cnc2ccc(C(F)(F)F)cc21
CN1CCC=C(c2nc(C(=O)NCCc3ccc(F)cc3)c(O)c(=O)[nH]2)C1
O=S(=O)(CCOCCCO)c1cccc(Nc2ccnc(NNc3cccc(SC(F)F)c3)n2)c1
Cc1ccc(-c2csc(CS(=O)(=O)c3ccc(SNC4CCCCC4)nc3)n2)cc1
C=c1[nH]c2ccccc2c1=C(O)C(=O)NC1CCCCC1
CCOC(=O)c1cc(OC)c(OC)cc1NC(=O)C1CCCN1S(=O)(=O)c1cccc2nsnc12
CCc1nc2ccccc2n1C1CC2CCC(C1)N2CCC1(c2cccc(F)c2)CCN(C(=O)c2ccc(Cl)cc2)CC1
CC(C)N1CC2CNc3c(C(=O)N(C)C)cccc3C2C1
COc1ccc(C(=O)NCCC(=O)NCC(c2ccc(C)cc2)N2CCOCC2)cc1
O=C(O)CCC(=O)N1CCc2ccc(NC(=O)c3ccc(C4CCNCC4)c(Cl)c3)cc2C1
O=C(c1ccc(F)c(F)c1)N1CCCc2ccccc21
CC(C)n1nnc2ccc(N(C)S(C)(=O)=O)cc21
O=C(Oc1cccc(F)c1-c1ccc(NCC(F)(F)F)cc1)c1ccccc1
O=C(CNO)NC(=O)C(c1ccccc1)c1ccccc1
O=C1C(Cl)=C(N2CCCCC2)C(=O)N1c1ccc(Cl)cc1Cl
Cc1cc(C)c(CNC(=O)c2c(-c3c(F)cccc3Cl)noc2C)c(=O)[nH]1
CC(C)C(=O)Oc1cccc(N=C2CCCC3=C2C(=O)c2ccccc2C3=O)c1
O=C1CC(c2c(O)cc(O)c3c(=O)cc(-c4ccccc4)oc23)Oc2c1c1c(c3ccccc23)C(=O)c2ccccc2-1
O=C1OC(Nc2ccc3c(c2)OCO3)c2ccccc21
O=C(CC1NC(=O)NC1=O)NC1CCCCCCC1
NC(=O)c1ccccc1-c1cc2ccccc2c(=O)[nH]1
Cc1ccc(C=NNc2nn3nnnc3c3ccccc23)o1
COc1ccc(C)c(OC(CCN2CCC(n3c(=O)n(CCO)c4ccccc43)CC2)C(C)C)c1
CN1C(=O)C2(N=C1N)OCC=C2c1cccc(C(F)(F)F)c1
COc1ccc(-c2nnc(SCC(=O)c3ccc(OC(F)F)cc3)n2-c2ccccc2)cc1
COc1ccc(C(=O)n2c(N)c(N(Cc3ccccc3)Cc3ccc(C)cc3)c(=O)[nH]c2=O)cc1
Cc1c2cc[n+](C3OC(CO)C(O)C3O)cc2c(C)c2c1[nH]c1ccc(O)cc12
C=CCOC(=O)C1=C(C)N=C2Sc3ccccc3C(=O)N2C1c1ccccc1OC(F)F
Cc1cc(C)c(S(=O)(=O)NCC(=O)N(CC(=O)Nc2ccc(F)cc2)Cc2cccs2)c(C)c1
CCN(CC)CCN1C(=O)c2cccc3c(-n4ccc(OC)c4)ccc(c23)C1=O
Cc1cc(C)cc(OC(=O)CNN=Cc2ccccc2O)c1
CN1CCN(C(=S)NCc2ccco2)CC1
CC(C)(C)[S+]([O-])C(=O)NC1CCC(N(C(N)=O)c2ccc(-c3cccc(C(=O)O)c3)cc2)CC1
CC(=O)c1ccc(OCC(=O)NCCNC(=O)c2cccnc2)cc1
COc1cc(OC)c2c(=O)c3ccc(OC)c(NCCC(C)C)c3oc2c1
C=CC(C)(CC)CO
CCCn1c(=O)c2[nH]c(-c3cc(F)c(OCC(=O)Nc4ccc(Cl)c(Cl)c4)c(F)c3)cc2n(CCC)c1=O
Cc1cc(Oc2ccc(C(F)(F)F)cc2)ccc1S(=O)(=O)N1CCN(c2ccc(C(=O)N3CCCC3)cn2)CC1
c1ccc(SCCCCOc2ccc3ccc4cccnc4c3c2)cc1
O=c1ccc2c(C3CC3)c(O)ccc2o1
O=C(O)C(Cc1ccccc1)N1C(=O)C(=Cc2ccc(-c3cc(Cl)ccc3Cl)o2)SC1=S
O=C(CC1CCN(Cc2ccccc2)CC1)Nc1ccc(C(F)(F)F)cc1Br
CC(NC(=O)c1ccccc1)C1CN(CCc2ccccc2)C1=O
CCN(CC)CC1OC(=O)Nc2ccc(-c3cccc(Cl)c3)cc21
CC(=O)NC(Cc1cc(F)cc(F)c1)C(O)CNC1CCN(c2nc3ccc(F)cc3s2)C1
CC1=C(c2ccc(C)cc2)S(=O)(=O)N=C1N1CCN(CC=Cc2ccccc2)CC1
O=C(NCCSc1ccccc1)N1CCNCC1
COc1cccc(-c2nc(CC3CCN(NC(=O)NC4CC4)CC3)c(C)o2)c1
CCCCC(CC(C)NCCC(=O)N1CCOCC1)CC(C)(CCC)C(CC)CCC(C)CCC(C)O
CC1CCN(C(=O)COC(=O)c2sc3nc4c(cc3c2N)C(=O)CCC4)CC1
COc1ccc(CC(NC(=O)C(N)Cc2ncc[nH]2)C(=O)O)cc1OC
CC1(C)c2nc3ccc(Br)cc3c(Nc3ccc(Br)cc3)c2C(=O)N1CC1CCCCC1
N#CC1C(=N)Oc2c(c(=O)oc3ccccc23)C12C(=O)Nc1ccccc12
CCc1nnc(Nc2c(C)n(C)n(-c3ccccc3)c2=O)s1
CC(C(=O)O)C(=O)O
CCC(C)=C(CCC(C)CCC(C)C=O)C(C)NC(=O)OC(C)(C)C
CCCCCC=CC(=O)Cc1nnc(NSC(C=C(C)C)CCCC)s1
O=C1OC(=O)c2c1cc1c([nH]c3ccccc31)c2-c1ccccc1
O=C(NCc1ccccc1)NC(=O)NCc1ccccc1
CC(C)CCCC(C)C1CCC2C3CCC4Cc5nc6c(nc5CC4(C)C3CCC12C)CC1CCC2C3CCC(O)C3(C)CCC2C1(C)C6
COCCNCC(=O)Nc1ccccc1N1CCCCC1
Cc1nc(O)[nH]c(=O)c1S(=O)(=O)CCc1ccc(S(C)(=O)=O)cc1
CCOc1cccc(C(=O)NC2CCCN(c3cccnn3)C2)c1
CCC(=O)c1ccccc1OCC(=O)O
CC=CCCC(C)C(C)(CCCC(O)CC(C)=O)CC(C(C)=O)C(C)(CCC(C)(O)CC)C(C)(C)C(=O)CC
Cc1ccc(S(=O)(=O)C2OCCN2CNC(CN2CCN(Cc3ccccc3)CC2)c2ccccc2)cc1C
CC(C)CC1C(=O)NC(C(=O)NCCN(C)C)Cc2ccc(cc2)OCCCCC1C(=O)C(C)C
Cc1ccc(-c2nc3ccccc3o2)cc1NC(=O)c1ccc(C(F)(F)F)o1
O=C1N=C(CCN2CCN(Cc3cccc(Br)c3)CC2)C(=O)N1NN=Cc1ccccc1Cl
Cc1ccc(C(C)C)c(C(=O)Nc2ccc(C(=O)O)cc2)c1
CC(=O)N1CCN(c2nccc3cc(-c4nnc(Cc5ccccc5C)o4)c(=O)oc23)CC1
Cc1ccc(-c2nn(-c3ccc(C(=O)NC4CC4)c(Cl)c3)cc2C(=O)N2Cc3ccccc3CC2CN2CCCC2)cc1
CCCCCCCC(=O)OCC1(CO)CC(=CCC(CC)CC)C(=O)O1
CC(=O)c1cc(NN=C2C(=O)OC(C)(C)OC2=O)ccc1O
O=C1N(Cc2ccccc2)C(CC=Cc2ccccn2)C(O)C(O)C(Cc2ccccc2)N1Cc1ccccn1
COc1ccc2c(c1)c(CC(=O)NC1CCNCC1)c(C)n2C(=O)c1ccc(Cl)cc1
COc1ccc2nc3cc(Cl)ccc3c(Nc3nn[nH]n3)c2c1
CC(C)Oc1ccc(OCCc2ncc[nH]2)cc1C(=O)CCCCn1c(-c2ccnc(Nc3cc(C4CC4)[nH]n3)c2)c(Br)c(=O)n(C)c1=O
O=C(CN1C(=O)NCCCCC(N2CCCCC2)C1=O)NCCc1ccccn1
C=COC1C=C2c3cccc4[nH]cc(c34)CC2N(C(=O)Nc2ccccc2)C1
COc1cc(Cl)c(C)cc1NCC(=O)n1nnc(C(=O)Nc2ccccc2OC)c1N
Cc1cc(=O)oc2cc(NCc3nnc4ccc(-c5ccc(C#N)cc5)nn34)ccc12
O=C1c2cccc3cc(S(=O)(=O)O)cc(c23)C(=O)N1Cc1ccccc1
COc1ccc(-n2c(C)cc(OC)cc2=O)cc1
Cc1cc(OCC(=O)Nc2ccncc2)cc(C)c1C
COc1ccc(-c2ccc(CC(=O)C(C#N)C#N)cc2)c2cccnc12
CCCCC(C)C=CC=CCC=CCC=CCCCC(=O)NC(C)C
COc1ccc(Cl)cc1N1CCN(CCCCN2C(=O)CC3(CCCC3)CC2=O)CC1
CN(C)CCCNc1cc(Oc2ccc3c(c2)CCC3)ncn1
CCC(C)C
O=C(Cc1ccccc1)NNCC(=O)Sc1nccn1-c1cccc(Cl)c1
CCc1n(CCOC(=O)c2ccccc2)c(=O)c2ccccc2[n+]1[O-]
N#Cc1cnc2c(F)cccc2c1Nc1ccc(NC(=O)CN2CCOCC2)cc1
CC(C)C(=O)CC(NC(=O)NC(C(=O)OCc1ccccc1)C(C)C)N(C)C
CCCCCCC(C)C(C)CC=CC(=O)C(C)C
O=C(OC1OC(COS(=O)(=O)O)C(Oc2ccc(C=Cc3cccc(O)c3)cc2O)C(O)C1O)c1ccccc1
O=[N+]([O-])c1cn2c(n1)OCC(OCc1cnn(-c3cccc(Cl)c3)c1)C2
COc1ccc(CCCC(C)NO)c(Nc2nc3ccccc3nc2NS(=O)(=O)C(CC(C)C)C(C)C)c1
CSc1ccc(-n2nc(C)cc2C2CCN(C(=O)C3CN(C(C)C)CC3c3ccc(F)cc3F)CC2)cc1
Cc1cc(C)cc(-c2c(OCCC3CCCCN3)c3cc(Br)c(Cl)cc3[nH]c2=O)c1
O=C(CS(=O)(=O)Cc1ccccc1)NC1CCCCC1
Cc1c(-n2cnnn2)cccc1S(=O)(=O)CC(=O)N(C)Cc1ccc(Cl)cc1
COc1c(C)c2c(c(OC)c1CC=C(C)CNC(=O)CCCc1ccccc1)C(=O)OC2
CC(C(=O)O)c1ccc2c(c1)Cc1cccc(O)c1-2
Cn1c(C2CCCCN2C(=O)CCc2ccc(F)cc2)cc(Br)cc1=O
Cc1onc(-c2ccc(Br)cc2)c1C(=O)N=C(N)NCCCC(=O)O
O=C(COCC(O)COc1c(F)cccc1C(=O)CCc1ccccc1)NC(=O)c1ccc(F)cc1
O=C(OC1OC(COS(=O)(=O)O)C(Oc2ccc(C=Cc3cccc(O)c3)cc2O)C(O)C1O)c1ccccc1
Cc1c(NC2CCN(Cc3ccc(N)cc3)CC2)c(=O)oc2cc(O)ccc12
COc1cc(NCC(=O)NC(=O)c2cccs2)cc(OC)c1
C(=Cc1ncnc2sccc12)c1ccccc1
Cc1ccc(NS(=O)(=O)c2cccc(C#N)c2)nc1
c1ccc2sc(N3CCCC3c3nn4ccnc4s3)nc2c1
CCCc1nc(-c2sc(NC(=O)NC(C)Cc3ccccc3)nc2C)cs1
N=C(N)NCCCC(NC(=O)C(c1ccccc1)c1cccc(F)c1)C(=O)NC(Cc1c[nH]c2ccccc12)C(N)=O
N#Cc1c2[nH]nc(C3CC3)c2nn1C1CCCCC1
CC(=O)C1=NC(C)=C(Nc2ccc(C(=O)O)cc2)C(=O)C1c1ccc(OCC(C)O)cc1
Fc1ccc(F)c(Cn2nnc3c(NCCCCCc4ccccc4)ncnc32)c1
CNC(=O)N1Cc2nc(-c3cc[nH]n3)nc(-c3ccccc3F)c2C1CCO
COc1cc2ccnc(C#Cc3ccccc3)c2cc1OC
COc1cc(C=CC(=O)NC2CCCCC2)cc2c1OC1(CCCCC1)C2=O
COc1cc2cc(C=Cc3cccc(OC(F)(F)F)c3)oc(=O)c2cc1OC
FC1(F)C=C(Cc2cccc(NC3CCCN3)c2)CC1
CCN1CCN(CCCn2c3c(c4ccccc42)CCCC3)CC1
Clc1ccccc1N1CCC(Cn2cnc3cnc4[nH]ccc4c32)CC1
CC(C)CCCC(C)C1CCC2C3CCC4Cc5nc6c(nc5CC4(C)C3CCC12C)CC1CCC2C3CCC(O)C3(C)CCC2C1(C)C6
CC1CCCCN1S(=O)(=O)c1cc(Cl)cc2c1NC(=O)CC2
CC1(C)CN=C2c3ccccc3N=C(NCC(O)CO)N2C1
CCC(C)=NNC(=O)c1cccc(C(F)(F)F)c1Cl
O=C1CCCC2=C1C(c1cccc(C(F)(F)F)c1)Nc1nc(-c3ccccc3O)nn12
COc1ccc(OC)c(CNC(=O)CN2C(=O)CCn3nc(-c4cn(C)c5ccc(F)cc45)cc32)c1
NC(N)=NCC1CN(c2ccc3c(c2)Cc2ccccc2-3)C(=O)O1
CCc1nnc(SCc2ccccc2Cl)o1
Cc1nnnc2sc3ccccc3c12
COCc1cccc(C(=O)N(Cc2c(C)noc2C)C2CCCCC2)c1
O=C(O)CSc1cc(CCc2ccc(-c3ccccc3)cc2)cc(NN2CCCC2)c1
O=C(CN1CN(CC2CCCCC2)C2(CCN(C(=O)c3ccc(C(F)(F)F)cc3)CC2)C1=O)Nc1cccc(OC(F)(F)F)c1
O=C(C=Cc1ccc(O)c(O)c1)OCCNC(=O)c1cc(O)c(O)c([N+](=O)[O-])c1
Cc1nc2ccccc2n1-c1ccc(C(=O)NC2CCC(O)CC2)s1
C#CCN(Cc1ccc2[nH]c(C)nc(=O)c2c1)c1ccc(C(=O)NCc2ccccc2)cc1
CCOc1cccc(NC(=O)CCn2c(=O)[nH]c3ccccc32)c1
CCC(C)C(NC(C)C(=O)OC)C(=O)NC(C)=O
O=C1CCN(C(=O)Oc2ccccc2)C(CN2CCCC2)C1
Cc1cccc(-n2c(=O)c3cccnc3n(Cc3c(F)cccc3Cl)c2=O)c1
COc1ccc(-c2ccc3c(=O)cc(N4CCOCC4)oc3c2)cc1
CC(C)(C#Cc1ccccc1)NNC(=O)c1ccncc1
O=C(Nc1ccc(Br)cc1)c1cccc(Oc2ccc(Cl)cc2O)n1
NC(=O)c1nonc1COc1cccc2ccccc12
CSCOCC(=O)N1CCOC1=O
CC(=O)N1CCC(Nc2nccc(-c3cnn4ncccc34)n2)CC1
CCN1CCc2ccc(C(=O)N3CCC4(CC3)Cc3cn(C(C)(C)c5ccccc5)nc3C(=O)N4)cc21
O=c1ccn(CCc2ccccc2F)c(=O)n1O
Cc1cn(C2CSC(CO)O2)c(=O)[nH]c1=O
COc1ccc(CCC(C)=O)cc1
C=C(C)C(CC)C(C)(CC(C)C(C)CC(=CCC)CCC)C(CC)C1CCN(CC(=O)n2cc(-c3ccccn3)nn2)CC1
CCCCCCC(=O)NC(CC(=O)Nc1ccn(C)n1)Cc1ccccc1
COc1cccc(C2C(C(=O)C(C)C)C(=O)C(=O)N2c2ccc(-c3cscn3)cc2)c1OC
CCc1c(C)c2c(c(C)c1O)CCC(C)(C=CC(=O)OC)O2
CCCCc1nc(COc2ccc3ccccc3c2C(=O)O)n(-c2cccc(C)c2)n1
O=C(O)CN1CCN(CCC(=O)Nc2ccc(Cl)c(Cl)c2)CC1
CSc1ccc(CNC(=O)c2noc3c2CCCCC3)cc1
CCCc1ccccc1NC(=O)C1CCN(c2cc(C)nc(C)n2)CC1
CCN(CC)Cc1ccc(Nc2ncc3cc(-c4cc(Cl)cc(Cl)c4)c(=O)n(C4CCCC4)c3n2)cc1
NC(=O)C(Cc1ccccc1)NC(=O)C1CSC2c3ccccc3C(=O)N12
CC1(C)Oc2ccc3c(c2C(O)C1O)C(OC=O)CC(c1ccccc1)O3
O=[N+]([O-])c1nn(-c2cccc(Br)c2)[n+]([O-])c1-c1cc2ccccc2o1
CCOC(=O)C12Cc3ccccc3C1N(C(C)=O)c1ccc(-c3cccc(C#N)c3)nc12
CCCS(=O)(=O)c1ccc(ONCCC(=O)N2CCCCCC2)cc1
COc1cc(NCCCCC(=O)Nc2ccc(OCCCCN3CCOCC3)c3ccccc23)c2nccc(C)c2c1
CCN(CC)CCS(=O)(=O)c1ccc2cc(C(C)=O)oc2c1
Oc1ccc2c3c1OC1c4nc(-c5ccccc5)cc(-c5ccccc5)c4CC4(O)C(C2)N(CC2CC2)CCC314
Cc1[nH]n(-c2ccccc2Cl)c(=O)c1S(=O)(=O)N1CCc2ccccc21
CCOC(=O)CSC1CC(CO)OC1n1cnc2c(N)ncnc21
COc1cc(C=C2SC(=S)N(c3ccccc3)C2=O)ccc1O
N=C(N)c1cccc(NC(C(=O)NC(C(=O)c2nccs2)C2CCCCC2NC(=O)C2(C(N)=O)CCCCC2)C2CCCCC2)c1
O=[N+]([O-])c1c(Nc2ccc(SC(F)(F)F)cc2)ccc2nonc12
CN(C)Nc1cccc(C(=O)C(=O)C2CCC2)c1
CN(C)CCCNc1cc(Oc2ccc3c(c2)CCC3)ncn1
C[n+]1c2ccc(Cl)cc2nc2cc(-c3ccccc3)ccc21
CC1(C)CSCC1NC(=O)N1CC(CCN=C(N)N)C(=O)NC(Cc2c[nH]c3ccccc23)C1=O
CC(C(c1ccccc1)c1ccccc1)N1CCCCC1
CSc1cc(NS(=O)(=O)c2cc3c(cc2Br)NC(CCS(=O)(=O)C2CC2)C(=O)N3)ccc1Cl
CCOC(=O)C1=CNC=C(C(=O)OCC)C1c1cccc([N+](=O)[O-])c1
CN(CCC(CC=Cc1ccccc1)C(=O)OCc1ccccc1)Cc1ccc2ccccc2c1
CC(ON=C(C(=O)O)c1ccc(C#N)cc1)OC(=O)CCC(C)(CCC(C)(C)C)OO
CCc1cccc(NC(C)C=O)c1
COc1ccc(-c2nc(-c3ccc(NC(=O)c4ccccc4)cc3)[nH]c2-c2ccncc2)cc1
Cc1nc(CC(C)N)nc2c1CCN(Cc1cscn1)C2CCN1CCCC1
COc1ccccc1CCCC(=O)Nc1ncc(C)n(C)c1=O
CCCCCCc1ccc(-c2cc(=O)c3ccc(OC)c(CCCCCC)c3o2)cc1
CC(=O)C1CCN(Nc2nccc(-c3ccsc3)n2)CC1
CN(C)CCCNc1ccc(O)c2sc3ccccc3c(=O)c12
Cc1cc(N(C)C)cc(C)c1OCC(=O)Nc1ccc(-c2nc3ccccc3[nH]2)cc1
Cc1cn(C2CC(COP3(=O)OCOC3OC3OCCC(O)C3O)C(n3cc(-c4ccccc4)nn3)O2)c(=O)[nH]c1=O
O=C(Nc1c(F)cccc1F)c1ccc(-c2ccc[nH]c2=O)cc1
O=C(Nc1ccncc1)c1cc([N+](=O)[O-])cc([N+](=O)[O-])c1
Cc1ccc(F)cc1-c1ccc2cc(NC(=O)OC3CCCC3)ncc2c1
CC(C)CN(C(Cc1ccccc1)C(O)CNC(=O)OC1CCCC1)S(=O)(=O)c1ccc(F)cc1
COCCn1c(-c2csc(C)n2)nc2c1c(=O)[nH]c(=O)n2Cc1ccccc1
CCCCCOc1ccc(NC(=O)Oc2ccc(NCC(=O)O)cc2)cc1
CC(C)CC1C(=O)NC(C(=O)C(=O)NCCS(N)(=O)=O)Cc2cccc(c2)OCCCC1C(=O)NO
O=C(COc1ccc(Cl)cc1Cl)Nc1ccc(N2CCOCC2)cc1Cl
O=P(Oc1ccc(Cl)cc1)(Oc1ccc(C(F)(F)F)cc1)Oc1ccc(F)c(F)c1
CCN(CC)CCn1cc(Nc2nc(-c3cc4ncc(C#N)c(N)c4s3)cs2)cn1
COc1ccc(C(=O)OC(C)CCCNc2c3c(nc4ccccc24)CCCC3)c(OC)c1
CCS(=O)(=O)NC(Cc1c[nH]c2ccccc12)C(=O)Nc1cc(C(=O)O)cc(C(=O)O)c1
COc1ccc(CNC(=NC(C(=O)c2ccc([N+](=O)[O-])cc2)c2ccccc2)SCc2ccc(OC)cc2)cc1
C=C(C)C1Cc2c(ccc(O)c2C(=C)C2OC2(C)C)C(C(=C)C)C1
CC(C)N(CCOc1ccc([N+](=O)[O-])c2nonc12)C(=O)CCOC1OC(CO)C(O)C(O)C1O
OC1CCC(Nc2ccc3c(c2)CNC(c2cccc(Cl)c2)N3)CC1
CCCCCC(C)n1c(-c2ccc(Cl)cc2)n[nH]c1=S
O=C(Cc1ccccc1)C(=S)NN1CCN(C(=O)c2ccccc2)CC1
O=C(Nc1nnc(-c2cccc(O)c2)s1)c1ccccc1-c1nn[nH]n1
CN(C)c1cccc2c(S(=O)(=O)NC(CCCN=C(N)N)C(=O)N3CCCC(n4c(-c5ccccc5F)nc5ccccc54)C3)cccc12
CC(=O)N1c2ccc(S(=O)(=O)NCCCN3CC4CCC3C4)cc2CC1C
CCC(C)C(C(=O)O)C1CN(CNC(=O)C2CCCCC2)CC1c1cccc(OC)c1
COc1cc2c(cc1OC)CN(CCCCC1NCCS1)CC2
CC(O)(CO)CCC#CCCCc1ccccc1
CCS(=O)(=O)CC(C)N
O=C(CN(c1ccccc1)S(=O)(=O)c1ccccc1)N1CCOCC1
CCCc1coc(-c2ccc(OOCc3ccc(F)cc3)cc2)n1
CC1=C(CCC(=O)c2ccccc2)c2cc(F)ccc2C1=Cc1ccc(S(=O)(=O)Nc2ncns2)cc1
CC(=O)N(c1ccc(Cl)cc1)C1CCN(C)CC1
CCc1ccc(NC(=S)Nn2nnc(C(=O)C(C)C)c2N)cc1
Cn1cc(-c2nc(CC3CN(Cc4ccc(F)cc4)CCN3CCCO)cs2)cn1
CCN(CC)c1ccc(C(=O)C=Cc2cc(OC)c(OC)c(OC)c2)cc1
OCCN1CCC2c3cc(O)ccc3CCC21
CNC(=O)C(Cc1c[nH]c2ccccc12)NC(=O)C(CC(=O)NO)CC(C)C
COCC(C)CCC(O)C(C)C=C(C)CC(C=CC=C(C)C(N)=O)COC
COCc1ccc(C(=O)Sc2nnc(-c3ncc(C)c(C)c3C)o2)o1
COc1ccc(F)cc1-c1nc(N2CCN(C(=O)Oc3ccc(C)cc3)CC2)nc2ccccc12
CC1CN(C2(C(F)F)NC(NC(=O)C(N)Cc3ccccc3)C(O)C2O)CCN1
COc1ccc(CN(C)CC(=O)NC2CCCCC2)cc1
COC1=C(O)C(=O)C2=C(C)C3c4ccccc4C(C)(C)C3CC2C1=O
NC(=O)CCC(=NNC(N)=S)c1ccccc1
O=S1(=O)N=C(Nc2nc(-c3ccccc3)cs2)c2ccsc21
C=CC1(C)CC(OC(=O)CSC(CC=C(C)C)NC(=O)CSCC=C(C)CCC=C(C)CCC=C(C)Cc2cc3ccccc3cn2)C2(C)C(C)CCC12
COc1ccc(N=Nc2ccc(O)c(C=CC(=O)N3CCCC3)c2)cc1
Cc1cc(C)c(-n2c(Cl)cn3c(CSc4cccc5ccccc45)c(C)nc23)c(C)c1
CCCC(=O)N1CCN(c2cc(C)nc3c(-c4cccc(C(C)C)c4)c(C)nn23)CC1
Cc1cccc(OC2C=CC(=O)c3oc(C)cc32)c1
O=C(NCCCCCN1CCN(c2cccc3c2CCCC3)CC1)c1ccc(-c2ccc(-c3cccc4c3CCCC4)cc2)c(C(=O)O)c1
Cc1ccc2c(c1)C1(C)CCC(=O)C(NC(=O)CNCC(=O)NCC3CC3)C1O2
O=C(C=Cc1ccc2cnccc2c1)c1ccccc1NC(=O)C(F)(F)F
CN(Nc1cccc(C(=O)NC(=CC=Cc2ccccc2)C(=O)C(=O)c2ccccc2)c1)c1ccccc1
CN1CC(CC#N)CC2c3cccc4[nH]cc(c34)CC21
COc1ccc(C(=O)NC(c2nc(C)c(CCC(=O)O)s2)C(C)C)cc1
Cc1c(C(=O)NCCCN2CCN(c3cccc(Cl)c3)CC2)nn(-c2c(Cl)cccc2Cl)c1-n1c(C)ccc1C
COc1cc(Cl)ccc1Oc1ccc(Cl)cc1N(C(=O)C(C)OC)S(C)(=O)=O
COC(=O)Cc1nc(-c2cccc([N+](=O)[O-])c2)[nH]c1-c1ccc(OC)cc1
CC(=O)C1CC=CCC1C(C)=O
Cc1csc2nc3c(n12)C(=O)C(C)CC3
CCC(NC(C(N)=O)C(C)C)C(=O)C1CCN(n2ccnc2C)CC1
CC(C)NC(=O)c1ccc(-c2ccc(C(=O)NCC3CC3)cc2)cc1
COC12CCC3(CC1CNC(=O)C(Cc1ccc(O)cc1)NC(C)=O)C1Cc4ccc(O)c5c4C3(CCN1CC1CC1)C2O5
CN(C)c1cc(NC(=N)Nc2ccc(F)cc2)ncn1
O=c1c(C=Nc2ccccn2)coc2cccc(OCc3cccc(Cl)c3)c12
Cc1ccc(C(=O)Cn2c(SC3CC3)nnc2-c2ccc(O)cc2)cc1
Cc1cccc(N(C)C(=O)c2ccc3c(=O)n4c(nc3c2)CCC4)c1
OCCCn1cnc2cc(-c3nc4ccc(CN5CCC(O)CC5)cc4[nH]3)ccc21
CC(=O)N(C1=C(C)C(=O)c2ccccc2C1=O)c1ccccc1
CC(C=CC=C(C)C(=O)O)=CC(=O)O
COc1cc(Nc2nccc(NS(=O)(=O)c3ccc(F)cc3)n2)cc(OC)c1OC
c1ccc2c(c1)CCN(c1cc[n+](Cc3ccc(-c4ccc(C[n+]5ccc(N6CCc7ccccc7C6)cc5)cc4)cc3)cc1)C2
Cc1ccc(S(=O)(=O)N2CC(C)N(S(=O)(=O)c3ccc(C)cc3)C2=S)cc1
CC1=C(C(=O)Nc2ccc(Br)c(F)c2)CC(=O)N1
COC(=O)c1ccc2c(c1)c(-c1ccc(C(C)(C)C)cc1)c1n2C(=O)N(CS(=O)(=O)c2ccc(Cl)cc2)C1=O
COC(=O)c1ccc(Cl)nc1-c1ccccc1
CC(C)c1nc2c(c(Nc3ccncn3)n1)CCN(C(=O)C1=CN1C)CC2
CC(C)(C)C(=O)N(CC#Cc1ccc2nc(CC3CCC(=O)N3)n(Cc3ccc(F)cc3)c2c1)C(C)(C)C
Cc1cccc2c(=O)cc(C(=O)Nc3ccoc3C(C)C)[nH]c12
N#Cc1scc2c(=O)n(-c3ccccc3)[nH]c12
CCNC(=O)N(C(=O)NC(C)=O)C(NC(=O)C(Cc1ccccc1)Oc1cccc(C=O)c1)C(C)C1CC1
CCc1cc(-c2cc(NC(=O)N3CCCCC3)cc(CC)c2O)ccc1F
O=C(Nc1cc(Cl)c(N2CCNCC2)c(Cl)c1)c1ccccc1O
CC(=O)Oc1ccc(SC2(O)C=C(C(C)=O)C(=O)C(COC=O)C2C(C)C)cc1
Cc1nnc(Cc2ccc3c(c2)OCO3)o1
CCCCCCCNC(=O)C1CCNC(C(=O)OC)C1
CCOc1ccc(C(=O)Nc2ccc3cc(O)ccc3c2)cc1
O=C(c1ccc(-c2nc3ccccc3o2)o1)N1CCN(c2ncccn2)CC1
COc1ccc(-c2c(F)cc3c(=NCCN(C)C)ccn(C4CC4)c3c2F)cn1
O=[N+]([O-])c1ccccc1OCC(OCc1ccccc1)c1ccccc1
CC1CCC(OCc2ccc(O)c(C(=O)CCCC3(C)CCC(=O)C3)c2O)CC1
CC(C)(O)c1cc(C(N)=O)n(-c2nc3cc(F)c(SC(F)(F)F)cc3s2)n1
COc1c(F)c(F)c(C(=O)c2ccc(S(C)(=O)=O)cc2)c(F)c1F
Cc1nn(C)c(Cl)c1C1CCCN1CCC(=O)C1CCCCC1
COc1c(N2CCC(C(N)=O)C2)c(F)cc2c(=O)c(C(=O)O)cn(C3CC3)c12
CCOOc1ccccc1C(=O)C(C)C(=O)O
COc1ccc(-c2cc(Cn3nnc(C(O)c4ccc(OC)cc4)n3)no2)cc1
CCC(CC1CCCCC1)C1CN(CC2(c3ccccc3)CCN(CC(=O)O)CC2)CC1c1cccc(F)c1
Cc1cc(-c2c(-c3ccc(F)cc3)nn3ccccc23)sc1C(=O)N1CCN(C)CC1
N#Cc1c(-c2ccccc2)nc[nH]c1=S
CCONc1sc(C(=O)C(=O)c2cc(OC)cc(OC)c2)c(C)c1C#N
CCCC1C(c2ccccc2)OCCN1Cn1cc(C(C)(C)O)nn1
O=C(Nc1nc2ccc(Oc3ccccc3)cc2s1)c1ccnc(Cl)c1
CC(C)Cn1c(SCC(=O)N2CCc3ccccc3C2)nnc1-c1ccnc(OC(C)C)c1
CC1(C)N=C(N)N=C(N)N1c1cc(C#CCOCc2ccccc2)c(F)c(F)c1F
COc1ccc(CNC(=O)c2cccc(N3CCc4ccccc4C3)c2)cc1
CCCc1nn(C)c(N(C)C)c1CNC1CCc2nnc(C)n2C1
COc1ccc(-c2nc(C)cc(NC3CCCCC3)n2)cc1
O=C(C=C1OC(=O)C(c2ccccc2)C1=O)c1ccccc1
CC(C)C1CN(C2(C)CCN(C(=O)c3c(N)cccc3Cl)CC2)CCN1Cc1ccccc1-c1ccc(Cl)cc1
CN1CC2(C=N1)CCN(Cc1cccc(F)c1F)C2=O
CCONc1nc(CC(=O)CCC(=O)NCC(=O)C#N)cs1
CC(N)C(C)c1ccc(-c2ccc(=O)[nH]n2)cc1
CCc1nn(C)c(Cc2cc3c(-c4cc(S(=O)(=O)N(C)C5CC5)c(F)cc4Cl)ccc(C)c3o2)c1CC
COc1cc(C=Cc2cc(OC)c(Br)cc2OC)cc(OC)c1
CCCCCCCCCCCCCCCC(=O)OCC(O)COP(=O)(O)O
CC1(C)OC2OC2(c2cc(Cl)c3ccccc3c2)c2cc([N+](=O)[O-])ccc21
Cc1cc(C(=O)C2CCCN(Nc3ccc(C(F)(F)F)cn3)C2)n(C)n1
CC(=O)NCCC(=O)N1CCOC2(CCN(c3ccccc3)CC2)C1
CC(=O)c1ccc(OCC(=O)Nc2ccc(N3CCN(C)CC3)cc2)cc1
CC(C)=CCCC(C)=CCON1C(=O)c2ccccc2C1=O
COc1ccc(N=Cc2c(-c3ccc4c(c3)CCC(=O)N4)n[nH]c2-c2ccco2)cc1OC
C=CCn1c(=O)c2c(c3ccccc31)n(C)c(=O)n2CC=C
CNC(=O)CCCN(C)C(CCCc1ccc(Cl)cc1)N1CCCC1
COc1cc(C(=O)Nc2cc(C(F)(F)F)ccc2OC)cc(C(=O)N2CC=C(c3cc(C(F)(F)F)ccc3Cl)CC2)c1
CC(=NNC(=O)c1ccccn1)c1ccc2c(c1)OCCO2
COc1cc(C(=O)CC(=O)N2CCCC2)ccc1ONc1ccccc1C(=O)O
CCCC(C)CN
CC1=C(C(=O)Nc2ccc(F)cc2)C(c2ccccc2Br)NC(=O)N1
COC(=O)C1=C(O)C(=O)N(CCc2ccccc2)C1c1ccc(OC)cc1
CCn1nc(C)c2ncnc(Nc3cccc(OCc4cccc(F)c4)c3)c21
COc1cc2c(cc1O)CCN1Cc3cc(OC)c(OC)cc3CC21
O=c1ccn(CC(O)Cn2cnc3c(NCc4cccc5ccccc45)ncnc32)c(=O)[nH]1
C=C(C)OCCCC1(C(=O)O)CNC(=O)N1c1ccccc1
COc1ccc(NCC(=O)Oc2ccccc2C#N)cc1
O=C(CC1CCCN1Cn1cccn1)N1CCNCC1
CCc1ccccc1C(=O)S(=O)(=O)c1ccc(NN2CCC(C)CC2)cc1
NC1CCC(Nc2cnc3ccc(NCc4cccc(Cl)c4)nc3c2)CC1
O=C(NC1CC(=O)N(c2ccccc2F)C1)C(O)CC(Cc1ccccc1)C(=O)NC1c2ccccc2CC1O
CCCCCCCCCCc1ccc(OCC(O)CO)cc1
NC1CCN(c2cnc3cc(C(F)(F)F)cc(NCc4cccc(Cl)c4)c3n2)C1
CCc1cc(C(C)=O)c(O)cc1OCCNCC(O)c1cccc(F)c1
CC(C)C(NC(CCO)C(=O)O)C(=O)NCC(N)C(O)C(=O)C1CCCCC1
CCC1=C(C)N(C(C)=O)C(=O)NC1c1ccc(OC)cc1OC
Cc1ccc(C(=O)NN=Cc2c(Cl)cccc2Cl)o1
Fc1ccc(C(=CCCN2CC=C(c3ccc(Cl)c(Cl)c3)CC2)c2ccc3ncccc3c2)c(F)c1
CCC(C1=C(C)C(=O)c2ccccc2C1=O)N1CCN(c2ccccc2)CC1
CC(NCC(C)C)=C1N=C(SCC(C)C)N(c2ccc(O)cc2)C1=O
COc1cccc2c1CCC(=O)C2=O
Cc1ccc(S(=O)(=O)N2CCN(N3CCN(c4ccc(C(=O)C(=O)C(C)C)cc4)CC3)CC2)cc1
CCSc1ccccc1OCC(=O)NC(C)c1nc(-c2ccccc2)no1
Cc1nc(C2CCCN(CCC(=O)n3cccn3)C2)no1
Cc1nc2ccc(C(=O)N3CCC(OCc4ccccc4)CC3)cc2s1
CNOc1ccc(C(=O)C(C)C(=O)C2CCN(S(=O)(=O)NC3CC3)CC2)cc1
O=[N+]([O-])c1ccc(C#Cc2onc3c2CCCC3)cc1
O=C(C=C1CCN(C2C3CC4CC2CC(O)(C4)C3)C2Cc3ccc(O)cc3C12)Nc1ccccc1O
CSc1cnn(-c2ccccc2)c(=O)c1Br
CN(CCc1ccc2c(c1)CCCC2)C(=O)CCCc1ccccc1
Cc1cc(C(=O)N2N=C(c3ccc(NC(=O)c4cccc([N+](=O)[O-])c4)cc3)CC2c2ccco2)ccc1C(=O)O
CCCC(NC(=O)NC(C)c1ccccc1)c1cccnc1
CCCCC(C)Cn1cc(C(=O)Nc2ccc(F)cc2F)nn1
CCN1CCN(c2cc3c(cc2F)c(=O)c(C(=O)O)cn3CC)CC1
CCOC(=O)c1c(C)nc2sc3c(=O)nc(C)[nH]c3c2c1-c1ccccc1
COc1c[nH]c(C=Cc2ccc(F)cc2F)cc1=O
CCOC(=O)c1ccc(-c2nc3ccccc3s2)s1
CC1CN(C(C)CO)C(=O)Cc2cc(NS(=O)(=O)c3cccs3)ccc2OC1CN(C)Cc1ccc(-c2ccccc2)cc1
Cc1cccc(-c2ccc3nccc(Nc4ccc(OCc5cccc(F)c5)c(Cl)c4)c3c2)n1
CCOc1ccccc1NC(=O)C(=O)c1c(C)[nH]c2ccccc12
CC(=O)Nc1ccc(-c2cncnc2)c(Oc2cccc(O)c2)n1
CN(CC(=O)Nc1ccccc1Cl)C(=O)c1ccc(N)cc1
O=C(c1ccc(Cl)cn1)n1ccc(-c2cc(NCc3ccncc3)ccc2Cl)cc1=O
Cc1nc2ccccc2c(=O)n1N=Cc1cccc([N+](=O)[O-])c1
COc1ccc(C=Nc2nnc3n2CCCCC3)cc1
CC(=O)Nc1ccc(Sc2ccccc2Oc2ccc([N+](=O)[O-])cc2Cl)cc1
NC(=O)C1NCC2c3ccccc3Cc3ccccc3CN2C1=O
Cc1cc(=O)oc2cc(OCC(=O)NN=Cc3cc([N+](=O)[O-])cc(C(=O)O)c3O)ccc12
Cc1ccc(C(=O)Nc2ccc(NC(=O)c3ccc(-c4nc5ccccc5c(=O)n4-c4ccc([N+](=O)[O-])cc4)o3)cc2)cc1C#N
Oc1ccccc1NNNc1cccc(CCC(O)c2ccc(Cl)c(Cl)c2)c1
CNC(=O)c1cccc2cc3n(c12)CC(C(=O)NC(C)(C)C)N(C)C3
C#CCOCCOCCOCCN1CCN(c2nc(NC)nc(N3CCN(C(CCC(=O)O)C(=O)n4cc(C(N)Cc5ccc(O)cc5)nn4)CC3)n2)CC1
O=C(NN=Cc1ccc(Sc2ccccc2)s1)OC1CCCCC1
O=C(Cn1nc2c(cc1=O)CCCC2)N1CCN(c2ccc(Cl)cc2)CC1
C=C(C)C(CC)C(C)(CC(CC)CCC)C(C)CC(C)C(=O)O
O=C(O)c1cn(-c2ccc(Cl)cc2)c2cc(N3CCOCC3)c(F)cc2c1=O
CS(=O)(=O)N1CCN(C(=O)CSc2c3c(nc4ccc(OC(F)F)cc24)CCC3)CC1
COc1ccccc1N1CCN(C(=O)NN=C2C(=O)Nc3ccccc32)CC1
O=C(O)c1n[nH]c2c1C(c1ccccc1C(F)(F)F)CC(=O)N2Cc1ccc(C(F)(F)F)cc1
CCC(NCC(C)C)C(=O)N(C(=O)c1ccc(OC)cc1OC)c1ccc(N2CCCC2=O)c(C)c1
CC(C)CC(CCC(=O)O)CNCC=O
CCC(=O)C1(c2cccc(OC)c2)C(=O)N(CC(O)CO)C1c1ccc(OC)cc1
Cc1ccc(CN2C(=O)CSC2c2ccccc2[N+](=O)[O-])cc1
OC1(c2ccccc2)c2ccccc2C2COc3ccccc3C21
C=CC1CCC(C(C)(C)O)C(C(O)C=CC2CC(O)C(C)C(=O)O2)C1
COC(=O)C(c1cc2ccccc2[nH]1)N1C(=O)C2Cc3c([nH]c4ccccc34)CN2C1(C)C
CC(C)(C)OC(=O)N1c2ccccc2C(=O)N(C(Cc2ccccc2)C(=O)NCCCCN2CCCCC2)C1(C)C
O=C(O)C1CC(NCc2ccccc2Cl)(C(Cl)(Cl)Cl)C1
O=C1OC(Nc2ccc3c(c2)OCO3)c2ccccc21
CC(C(=O)Nc1cc(-c2ccc3c(c2)OCCO3)on1)c1ccccc1
CCOc1ccc(C=Cc2noc(C)n2)cc1
COC(C)COc1cc(C(=O)Nc2ccccc2)ncc1Nc1ccc(N2CCN(C)CC2)c(Cl)c1
C=CCOc1ccc(Cc2nnc(NC(=O)Nc3ccc(F)cc3)c3ccccc23)cc1
Cc1c(C(=O)C(=O)c2ccc(C(=O)O)cc2)sc(NNCC2(NCc3ccccc3)CCCCC2)c1C#N
c1ccc(Nc2ccnc3cc(-c4ccc(N5CCOCC5)cc4)ccc23)cc1
CCOC(=O)N(c1cc(F)cc(F)c1)C(CCCCNC(=O)CC)c1nc2ccccc2[nH]1
Fc1ccc(F)c(C=NN=c2[nH]c3ccccc3s2)c1
CCCCCC=CCC=CCC=CC=CC=CC1CC(O)CC(=O)O1
CC(C)=CCCC(C)=CCc1c(C)cc2c(c1O)C(=O)C1(OCCCCOC(=O)C(C)(C)C)C(C2)[N+]1(C)C
CN1CCN(c2cc3c(cc2F)c(=O)c(C(=O)O)cn3C2CC2)CC1
CCOC(=O)NC1CCOC1(OCC)c1cc(F)c(F)cc1NC(=O)Cc1oc2c(c1C)CCCC2
CCC1=CC(c2ccccc2)CC(C(=O)NCCCCO)O1
Cc1ccc(Nc2cc3nc4ccccc4n(-c4ccc(C(F)(F)F)cc4)c-3cc2=NC(C)C)cn1
COC(=O)NCC1CC(O)C(n2ccc(=O)[nH]c2=O)O1
CCCN(CC)Cc1ccc(C(=O)n2cnc(NCCCC(=O)O)n2)cc1
CC(C)C1CCCN1CNC(=O)c1cc(N(C)C)cc(C2CC2)n1
S=C(NCCc1ccccc1)N1CCCC(c2nc(-c3n[nH]c4c3CCCC4)cc3cccc(Cl)c23)C1
Cc1cccc2c1C(=O)N(NC(=O)C(C)C(=O)O)C2=O
CCCC(=O)OC(COP(=O)(O)COC(C)C)OC(=O)CCC
Cc1nnc(C2=NN(c3ccc(S(N)(=O)=O)cc3)C(c3ccc(Br)cc3)C2)o1
CCN1CCN(c2ccc(Nc3c4ccccc4nc4c(C(=O)NC(C)CN(C)C)cccc34)cc2)CC1
CC(CN1CCC(N(C)Cc2cc(C(F)(F)F)cc(C(F)(F)F)c2)C1)C1(c2ccccc2)CCCN(CS(C)(=O)=O)C1
COc1ccc(Cn2c(=O)c3ccccc3c3cnc(Nc4cc(Cl)cc(Cl)c4)nc32)cc1
COc1cc(C2SCC(=O)N2NC(=O)c2ccncc2)cc(OC)c1OC
O=C(NC1CC(=O)N(c2ccc3c(c2)OCCO3)C1)c1cccs1
O=C(NO)C1(S(=O)(=O)c2ccccc2)CCN(Oc2ccc(-c3ccccc3)cc2)CC1
CCC1COc2c(N3CCC(OC)CC3)c(F)cc3c(=O)c(C(=O)NCCc4ccc(O)cc4)cn1c23
NC(=O)c1cccc(Nc2ccnc(Nc3ccc(F)cc3)n2)c1
O=C1NC(=O)c2c1[nH]c1ccc(OCc3ccccc3)cc21
CN1C(=O)c2cccc(C(=O)NCc3cccc(C(F)(F)F)c3)c2C1=O
COCCNC(=O)c1c(O)c(C(=O)Nc2ccc(OC)c(C)c2)c(O)oc1=O
O=C(ON=Cc1cc(O)c(O)c([N+](=O)[O-])c1)c1ccc(Cl)cc1
COc1cccc(-c2c(C)n(CCNC(=O)C3CCCCC3)c(=O)n(Cc3c(F)cccc3F)c2=O)c1
O=c1cc(NN=Cc2c(O)cc(O)c3ccccc23)c2ccccc2o1
C=Cc1c(O)ccc2cc(-c3ccccc3OC)c(=O)oc12
CNC
O=c1cc(CCC(F)(F)F)c2cc(O)ccc2[nH]1
Cc1cccc2c(=O)c3cc(Cl)ccc3[nH]c12
COc1ccc(-c2ccc(C(=O)OCc3c(Cl)cccc3Cl)cc2)cc1CC1CCN(CC(=O)O)CC1
COc1ccc2c(OC3CC4C(=O)NC5(C(=O)NS(=O)(=O)C6CC6)CC5C=CCCCCN(C)C(=O)C4C3)cc(-c3nc(C(C)C)cs3)nc2c1C
O=C(O)c1cccc(N2C(=O)N(Cc3ccccc3)C(Cc3ccccc3)C(O)C(O)C2CC2CCCO2)c1
O=C(c1c(-c2ccccc2)nc(CCCCc2ccccc2)n1NC1CCCCCC1)N1CCOCC1
Cc1ccc(-n2cc(CN(C(C)C)C(C)C)c(-c3cc(C)oc3C)n2)o1
CC(CCc1ccccc1)Cc1ccc(OOc2cccc(NC(=O)C3CCOCC3)c2)cn1
CC(C)(C)C(=O)NC1CCN(CCc2c[nH]c3ccccc23)CC1
CCOC(=O)C1CCCN(C(=O)c2ccc3c(ccn3Cc3cc(C)cc(C)c3)c2)C1
CNC(=O)Cc1cc(=O)n(C)c(=O)n1C
COc1cc2c(N3CCN(C(=S)NCc4ccc5c(c4)OCO5)CC3)ncnc2cc1OCCN1CCCC1
c1cnc(N2CCN(c3nc4ccccc4[nH]3)CC2)nc1
COCCCC#Cc1nc(OC)c(CCCc2ccc(OC)cc2)c(OC)c1CO
Cc1ccc(CNC2CCc3nccn3C2)cc1
CCOC(=O)C(C=Cc1cccc(-c2ccc(-c3noc(=O)[nH]3)cc2)c1)CC
CC(O)(Nc1ccc(S(=O)(=O)c2ccccn2)c(C(F)(F)F)c1)C(=O)C(F)(F)F
CCCC(=O)OC(COP(=O)(O)COC(C)C)OC(=O)CCC
CCn1c(=O)c2ccccc2n2c(SCc3ccc(OCC(=O)N4CCc5ccccc54)cc3)nnc12
Cc1cccc(S(=O)(=O)NC(=O)C2CCN2C#N)c1
CC1C(=O)N2CCCc3ccc(NS(=O)(=O)c4ccccc4)cc3C2CC1O
O=C(O)C1CN(C2CCC(F)C(n3cc(C(F)(F)F)c(=O)[nH]c3=O)C2)C1
COC(=O)C12Cc3ccccc3C1N(CC1CCN(CCCOc3ccc(NC(=O)c4ccco4)cc3)CC1)OC2=O
CCCCN1CCN(Cc2nc3ccccc3[nH]2)CC1
C=CC=CCC=CCC=CCCCCCCC(NS(C)(=O)=O)C(=O)NCC(=O)NC(=N)N
O=C(Nc1nccs1)C1Cc2ccc(OCc3ccccc3)cc2CN1C(=O)C1CCCCC1
O=[N+]([O-])c1c(Nc2ccc3c(c2)OCCO3)ccc2nonc12
CN(C)c1cccc2c(S(=O)(=O)NCCCCCCN3CCN(c4nsc5ccccc45)CC3)cccc12
CC(C)CC(NCCCC(CN)C(=O)O)C(=O)NC(=O)NC(C(N)=O)C(C=O)CC1CCCCC1
CC(C)C(c1cc2cc(Cl)ccc2s1)n1ccnc1
Cc1cccc2c(=O)n(-c3ccccc3)c(Cn3c(=S)[nH]c4cccnc43)nc12
Cc1noc(C)c1CNC(=O)NC(C)C(=O)C1CCN(N2CCCC2)CC1
COc1ccc(C2CC(C(=O)O)C(=O)N2c2ccccc2)cc1OC
CC(=O)Nc1ccc(N2CCN(C(=O)c3cccc(C)c3)CC2)cc1
CC=CC=CCC(CCC(=O)C(C)C)C(C)CC(=O)CC(=O)C(C)CC
Cc1nncn1C1CCCN(CCCC(=O)n2ccnc2)C1
O=C(NC(Cc1ccc(O)cc1)C(=O)O)C(=O)NC(CS)C(=O)NC(Cc1ccccc1)C(=O)O
NS(=O)(=O)c1ccc(NC(=O)COC(=O)c2cc3ccccc3s2)cc1
C=C(C)C(NC(C)=O)C(=O)OCC(NC(=O)CCCC=CCC=CCC=CCC=CCC)C(C)=Cc1ccc2c(c1)OCO2
CCCC(=O)C(C)C(C(CC(O)O)C(C)(CC=O)C(O)(CC(=O)O)C(C)C)C(F)(C=CC(C)=O)CCC
CCC1(C(C)C)OOC2(CCN(CCc3ccccc3)CC2)OO1
CCCC(CC)C(CC)C(C)C
CC=C1NC(=O)C(Cc2ccc(O)cc2)NC(=O)C(C)NC(=O)N(C(C)C)C(=O)CNC(=O)CNC(=O)C(C(Cc2ccc(O)cc2)C(=O)O)NC1=O
CCCCN1CCN(Cc2nc3ccccc3[nH]2)CC1
Cc1ccc2oc(NC(C(Cl)=Cc3cccs3)=C(C#N)C#N)nc2c1
O=C(NNC(=O)c1cc(-c2ccccc2)nc2ccccc12)c1cc(Br)c(Br)o1
O=C(CSc1nnc2c(n1)[nH]c1ccc(Br)cc12)Nc1cccc2ccccc12
COc1ccc2c3c1C(=O)C1=C(CCC(C)C1)C(CC(=O)O)=C(CC(=O)O)C(=Nc1ccccc1)C=C3N2
CCCCCCCCCCCCC(=O)Nc1ccc(CC(=O)O)cc1
CCn1c(SCC(=O)Nc2cc(OC)cc(OC)c2)nnc1-c1ccncc1
COc1ccc(OC)c(CCNC(=O)c2ccc(CN3c4ccccc4CCC3C)o2)c1
CCCCn1cnc2c(oc3ccccc32)c1=O
CC(C)C(=O)NCC1CCCCN1C
O=C1C(=O)N(CN2CCN(C3CCCCC3)CC2)c2ccccc21
CC(Nc1ncnc2sccc12)c1ccccc1
CCCCCCN(CCCCCC)C(=O)C(=O)c1c(-c2ccc(-c3ccccc3)cc2)[nH]c2ccccc12
Nc1ccccc1C(=O)NN=Cc1cccc(Cl)c1Cl
CCC(NC(C(=O)NC(=O)c1ccc(Cl)cc1Cl)C(C)C)C(=O)O
COc1c(C)c(O)cc2c1C(=O)OC2Cc1cc2c(Nc3cccc(Br)n3)ncnc2s1
O=C(c1cccc2ccccc12)N(CCCCCCCn1nnc2ccccc21)Cc1ccccc1
Cc1cc(C)n2nc(S(=O)(=O)O)nc2n1
O=C(CN1CCCN(Cc2ccc(F)cc2)S1(=O)=O)Nc1ccc(F)cc1Cl
Cc1ccc(N(CC(=O)n2c(SCC(=O)NCc3ccco3)nnc2-c2ccco2)C2CCS(=O)(=O)C2)cc1
CCCCC(C)Cc1ccc(C#Cc2ccc(ONC(=O)C3CC3)cc2)cc1
CCNC(=O)CCc1ccc2c3c([nH]c2c1)C1(CCCCO1)C(=O)N3C
CC1(C)CC(CN)(c2ccccc2)CCO1
CCCC1(CCCCN2CCN(c3ccc4ccccc4n3)CC2)C(=O)Nc2ccc(F)cc21
O=C(C=C1OC(=O)C(c2ccccc2)C1=O)c1ccccc1
Cc1ccc(C)c(N2CC(C(=O)N3CC(C)OC(C)C3)Oc3ccccc32)c1
O=C(CN1C(=O)C(CC(=O)NNC(=O)c2ccc3ccccc3c2)SC1c1ccccc1)NCCCNC1=NCCCN1
Cc1ccc(OCCSc2ccc3ccccc3n2)cc1
Cc1ccccc1N1CCN(C(=S)NCCN2CCOCC2)CC1
C#CCOCCOCCOCCN1CCN(c2nc(NC)nc(N3CCN(C(CCC(=O)O)C(=O)n4cc(C(N)Cc5ccc(O)cc5)nn4)CC3)n2)CC1
CCN(CC)CCNC(=N)c1ccc(OC(F)F)cc1
COc1ccccc1C(=O)C1(CO)CCCN(Cc2ccncc2)C1
O=C(Nc1c(Cl)cccc1N1CCN(C(=O)c2ccco2)CC1)c1ccccn1
Cc1nc2cc(NC(=O)c3c(F)cc(Br)cc3F)ccc2n1C
COc1ccc(-c2nc3c(n2C(C)C)C(c2cccs2)N(c2cc(Cl)ccc2C)C3=O)cc1
CCn1cc(C(=O)O)c(=O)c2cc(F)c(N3CCN(C(=O)COC(C)C)CC3)cc21
Cc1cc(C(=O)CC2OC(COP(=O)(O)OCC3OC(n4cnc5c(N)ncnc54)C(O)C3O)C(O)C2O)ccc1O
c1ccc(Nc2nc(-c3ccccc3)nc3ccccc23)cc1
NC(CCCCO)C(=O)O
Fc1ccc(-c2cccs2)cc1
CCC(C)Nc1cc(NC(C=CCC(C)(C)C)C(C)O)ncn1
O=C(O)CCc1ccc(NC2=NCCN2)cc1
COc1cc(O)c2c(c1)C1(CCN(CC3CCCCC3)CC1)SC2
CC1Cc2c(OCc3ccc(-c4ccccc4)cn3)ccc3c2c(c(CCOCC(=O)O)n3Cc2ccc(Cl)cc2)S1
CC=CP(=O)(OCCOCC)OC1C(O)C(CO)OC(O)C1OP(=O)(O)O
N=c1c2c(nnn1N)sc1ccc(Cl)cc12
CNc1cc(C)nc(NCC(C(=O)C2CCCN2C(=O)N2CCN(c3ccc(OC)cc3)CC2)C(C)C)n1
COc1ccc2c(C(C)C)cc(N3CCOCC3)nc2c1C
CC(C)(NCP(=O)(O)O)C(N)=O
CCCc1c(OCc2ccc(-c3ccccc3-c3nnn[nH]3)cc2)ccc2c(=O)n(C)oc12
COc1ccc(N(CC(=O)NCCN2CCOCC2)S(C)(=O)=O)cc1OC
COc1c(C)c2c(c(OC)c1CC=C(C)CCC=C(C)C)C(=O)C(C)(C1OC(=O)C3(CCCC3)C1(C)CCC(=O)O)O2
Cc1nnc2sc(COc3ccc(Cl)cc3Cl)nn12
N=c1c(C(=O)NCCc2ccccc2)cc2c(=O)n3ccccc3nc2n1CC1CCCO1
O=C(C=Cc1ccc(O)c(O)c1)NCCCCCCCNC(=O)C=Cc1ccc(O)c(O)c1
O=S(=O)(Nc1cc(C(F)(F)F)ccc1-n1cncn1)c1ccccc1
CCc1cc(C(Cc2ccncc2)c2ccc(OC)c(OCCCN(C)C)c2)ccc1OC1CCCC1
CC(C)=CC1CC(C)C(O)C(C)N1CC(CCC(=O)NCCc1ccccn1)CC1CCC2(CO2)C(=O)O1
[O-][S+]1c2ccccc2SN1Cc1ccccc1Cl
COc1cccc(OC)c1C(=O)C=Cc1ccc(C)s1
O=CC=Cc1ccc(Oc2ccc(Cl)cc2)cc1
CC(C)C1(c2nc(C3CC3)no2)CCC(=O)N(C(N)=O)C1
COc1ccc(C=C2SC(=S)N(CC(C)C)C2=O)cc1OC
O=C1CC(C2CCN(Cc3ccccc3)CC2)C(=O)N1N1CCCCC1
CC(=NOCCNc1ncnc2c1ncn2C1OC(CO)C(O)C1O)c1ccccc1
Nc1nc(N2CCC(N3CCCN(S(=O)(=O)c4ccc(Cl)cc4)CC3)CC2)nc2ccccc12
COc1cccc(C(=O)Nc2ccc3c(c2)nc2n3CCSC2)c1
C#Cc1ccc2c(c1)CCc1ccc(C(=O)OCC3(C)CCC(NCc4ccc([N+](=O)[O-])cc4)CC3)nc1-2
O=c1[nH]nc2c(SCc3ccccc3C(F)(F)F)nc3ccc(Cl)cc3n12
COC(CCCCC(C)CCC(C)=O)C(C)C
Cc1cc(S(=O)(=O)N2CCCC2)c(C)cc1O
COc1ccc(-c2cn3nc(S(N)(=O)=O)sc3n2)cc1NC(=O)c1ccccc1
CCCCCCCNC(CNc1ncc(C(F)(F)F)cn1)c1cccc(C(=O)N(C)C)c1
CCCCCCCC=CCCCCCCCCC(=O)C(=O)c1ccc(Cl)c(NN2CCN(C(=O)C3CCC(=O)N3)CC2)c1
Cc1cc(C)nc(SCC(N)=O)n1
COc1ccc(SC2CC(CO)OC2C(Oc2cc(OC)cc3ccc(=O)oc23)O[N+](=O)[O-])cc1
Fc1cccc2c1Oc1ccccc1C2N1CCCCC1
Cc1cc(C2CC2)nc(N(C)CC(C)N(C)CC(=O)c2cc(F)ccc2-n2nccn2)n1
Cc1ccc(CN2CCCN(C)CC2)cc1
CC(C)(C)c1ccc(C(C)(C)NCC(=O)n2nnc(-c3ccccc3)n2)cc1
CC(C(=O)Nc1nc2ccc(Cl)cc2s1)N1C(=O)C(c2ccccc2)N=C(c2ccccc2)C1c1ccccc1C(F)(F)F
O=C(c1ccc2ccccc2n1)N1CCCC(c2c[nH]cn2)C1
COc1ccccc1-c1c(CNC(C)C(=O)O)cnc2sc(C=CC(=O)N(C)C)cc12
COc1ccc2cc(C(=NO)N3CCCC3)ccc2c1
O=c1[nH]c2cc(SCc3ccccc3)ccc2nc1O
CCNCC(=O)N(Cc1ccccc1[N+](=O)[O-])S(C)(=O)=O
CN(C)Nc1cc(S(=O)(=O)S(=O)(=O)c2ccccc2)ccc1Cl
O=S(=O)(c1ccc(Oc2ccc(Cl)c(Cl)c2)cc1)N1CCOCC1
Cc1ccc(NC(=O)CCc2cc(=O)n3ccsc3n2)c(C)c1
CCC(C)(C)NCC(=O)N1CCCC(NC(=O)C(N(C)C)C(C)(C)SC(Cc2ccc(Cl)cc2)C(=O)O)C1=O
COc1ccc(C(CNC(C)C)C2CCN(Cc3ccc(O)c(OC)c3)C2)cc1
COc1cccc(CNCCNC(=O)C(N)Cc2ccc(O)cc2)c1OC
Cc1ccc(Cl)c(-n2cnnc2-c2cccc(O)c2)c1
CC(=NOCc1ccccc1)c1cccc2ccoc12
CCCCCCCCNC(=S)Nc1ccc(OC)cc1OC
Cc1ccccc1-n1c(=O)sc2cccnc21
CCOc1ccc(C(=O)Nc2ccccc2N2CCCCC2)cc1
COc1cc(C(=O)Nc2cccc(NS(C)(=O)=O)c2)cc(OC)c1OC
CCC(OC=O)C(C)C(O)CC(=O)C(C=C(C)CC(C)CC(OC)C(C)=O)NCOC(C)=O
CCOc1cc2ncc(C#N)c(Nc3ccc(F)c(Cl)c3)c2cc1NC(=O)C=CCN(O)CCN(C)C
CCN1CCN(c2oc(COC(c3ccccc3)c3ccc(F)cc3)nc2C#N)CC1
CCOP(=O)(OCC)C(Cc1c[nH]c2ccc([N+](=O)[O-])cc12)NC(=O)OC1C2CC3CC(C2)CC1C3
CCN1CCC(c2ccccc2F)=C(c2ccc(S(C)(=O)=O)cc2)C1
CCCN1CCC(N(C)Cc2cccc(C(=O)Oc3cccc(-c4ccsc4)c3)c2)CC1
CCNc1cc(N(CC)C(=O)C(C#N)=Cc2ccco2)ccc1OC
CC(C)CCN1C(=O)C(=C2Nc3ccccc3S(=O)(=O)N2)C(=O)C1c1ccccc1Cl
CC(C)NC(=O)C(C)N1Cc2ccccc2-n2c(nnc2-c2ccccc2O)C1=O
CCOSc1ncc(C(=O)Cc2ccc(F)cc2)c(N)n1
CC(C)c1cccc(Cn2cc([N+](=O)[O-])c(=O)c3[nH]cnc32)c1
O=C1NC(=O)c2c1[nH]c1ccc(OCc3ccccc3)cc21
O=C(O)CCCn1c2c(c3cc(-c4ccc(C(F)(F)F)cc4)ccc31)CCCCC2
COc1cccc2c1C(=O)c1c(O)c3c(c(O)c1C2=O)CC(O)(C(C)=O)CC3OC1CC(NO)C(O)C(C)O1
Cc1ccc(NC(=S)Nn2cc(CCC(=O)NCCC3=CCCCC3)nn2)c(C)c1
COc1ccc(-c2c[nH]c(C(O)c3ccc(-c4ccccc4)cc3)n2)cc1
Cc1nccc2c(C(N)=O)cccc12
COc1ccc(NS(=O)(=O)c2ccc3c(c2)CCN3C(C)=O)cc1
CC=CCCC(Cc1ccccc1)NC(=O)CNc1ccc2ncnc(Nc3cccc(Cl)c3)c2c1
CC(C)(C)COc1nc2c(c(=O)n1Cc1c(F)cccc1Cl)C1(CC2)Cc2ccccc2C1=O
CC(C)(C)OC(=O)N1CCC2CC1c1ccc(OCCCCCCCCCOc3ccc4c(c3)NCCC4)cc12
CCOc1ccc(NC(=O)Cc2nn(C)c(=O)c3ccccc23)cc1
C=C1CN(CC(O)COc2ccccc2)C(C)(C)CN1c1ccccc1OC
CC1(C)CC(=O)c2cc(C(=O)N3CCOCC3)c(=O)n(-c3ccc(Cl)cc3)c2C1
CCOC(=O)C1C=CN(Cc2nc3ccccc3[nH]2)C=C1
Cc1ccc(C)c(NC(=S)N(Cc2ccccc2)Cc2ccc(C(=O)O)cc2)c1
Cc1cc(C=C2C(=O)NC(=O)N(c3ccc(F)c(F)c3)C2=O)c(C)n1C
CNc1nc2ccc(C(N)=O)cc2n1Cc1ccccc1C(F)(F)F
COC(=O)C(CCCCN)Nc1nc(SC)nc2nc(N)sc12
CCSCCNCC(=O)n1nc(-c2ccccc2)ccc1=O
NOCCCCCCN1C(=O)c2cccc3cccc(c23)C1=O
O=C(c1ccccc1F)C1CN(c2ccc(N3CCN(CO)CC3)c(F)c2)C(=O)O1
C=C(Br)C(=O)Nc1nnc(Cc2ccccc2)s1
Cc1ccc(S(=O)(=O)NC(=O)Nc2ccc(S(C)(=O)=O)cc2)cc1
Cc1ccc(-c2ccc3ncnc(N(C)Cc4cccs4)c3c2)o1
Cc1cc(Oc2ccc(C(Cl)(Cl)Cl)cc2NC(=O)Nc2cc[nH]c(=O)c2)ccc1Cl
Nc1nc2c(s1)C=C(c1cccc(F)c1)CC2
CC(C)(C)NC(=O)C1OC1C(NC(=O)OCc1ccccc1)c1ccccc1
CC1=COC(CO)C(C)C1OC1OC(CO)C(O)C(O)C1O
CCSc1nnc(-c2ccc(S(=O)(=O)CC(=O)NCc3ccco3)cc2)n1CC
Nc1ncc(-c2cc(NC3CCCCC3)ncn2)cn1
O=C(Nc1ccc(-n2cccc2)cc1)c1ccccn1
COc1cccc(NC(=O)c2ccc(CCC(O)c3ccc(O)c(NNNc4ccc(CCC(=O)c5cccc(OC)c5)cc4)c3)cc2)c1
CCCCc1nc(S(C)(=O)=O)c(C(O)(CC)CC)n1Cc1ccc(-c2ccccc2S(=O)(=O)NCC(=O)NC(=O)c2cccs2)cc1
Cn1cnnc1SC1CCC(NC(=O)C2(c3ccc(Cl)cc3)CCC2)CC1
Cc1ccc2[nH]cc(C=c3sc(=CC(=O)Nc4ccc(C#N)c(C(F)(F)F)c4)n(C)c3=O)c2c1
Cc1ccc([P+](Cc2ccc(C[P+](c3ccccc3)(c3ccccc3)c3ccccc3)cc2)(c2ccccc2)c2ccccc2)cc1
CCCc1cc(-c2ccccc2)nc(NN=Cc2ccc([N+](=O)[O-])cc2)n1
CC1CN(CC(O)c2cccc(Cl)c2)CCC1(C)c1cccc(C(=O)O)c1
CCOC(=O)NNN=Cc1ccc(O)c(CC(=O)c2cnccn2)c1
Cc1ccc(S(=O)(=O)NC(=O)C(CC[S+](C)[O-])NO)cc1
CCSc1ccc(Nc2c3ccccc3nc3ccccc23)cc1
CC(C)c1nc(N2CCN(CC(=O)Oc3ccccc3)CC2)no1
CC(C(=O)NCc1ccc(Oc2ncccc2C(F)(F)F)cc1)c1ccccc1
CC(=O)c1c(Nc2cccc([N+](=O)[O-])c2)nc2ccccc2c1O
CCC(C)C(C(=O)COc1ccc2ccc(=O)oc2c1)c1cccc(OC)c1
C=C1C(=O)OC(c2ccc(-c3ccccc3)cc2)C1C
COc1ccc(C(=O)OCc2nc(=O)c3ccccc3[nH]2)cc1
CCCCC(C(C)CC(C)CC)C(C)C(CCOC(=O)c1ccccc1)C(C)C
Cc1ccc(C2C(Cl)=C(OON=C(Cn3ccnc3)c3ccc(C)s3)C(=O)N2C(C)C)cc1
O=C(O)C(Cn1ccnc1)Oc1ccc(Cl)cc1Cl
O=C(NCCO)c1nc(-c2ccc(CO)o2)nc2c1ncn2CCc1ccccc1
CN1CCN(CC2CCCC2)CC1
CCc1cc(C2c3cc4c(cc3C(NCCO)C3COC(=O)C23)OCO4)cc(CC)c1O
Cc1ccc(-c2c(Sc3cc(F)cc(F)c3)c3cc(Cl)ccc3n2CC(=O)N2CC3CCC2CC3)cc1
CNC
COc1cccc(C(=O)Nc2cccnc2N2CCN(C(=O)c3ccco3)CC2)c1
O=C(c1ccc(Oc2ccccc2)cc1)N1CCCN(CCc2ccccc2)CC1
Cc1cccnc1NC(=O)Nc1ccccc1Oc1ccccc1
Cc1c(-n2ccnc2)ccc2c(=O)nc(N)n(Cc3cccc(C(=O)OCC(=O)OC(C)(C)C)c3)c12
Cc1c(C(=O)NC2(C#N)CCOCC2)nn(-c2ccc(Cl)cc2)c1-n1cccc1Cl
Cn1c(=O)c2c(ncn2CCN(C(=O)Cc2ccccc2)c2ccccc2)n(C)c1=O
CC1(OC(=O)CCCCCCC[N+](C)(C)Cc2ccc(Cl)cc2)CCC2c3ccccc3CCC21
C=CCOCCCCNC(C=O)=CCCCCCC(C)=O
Nc1ccc(S(=O)(=O)CCc2csc(N3CCN(NC(=O)c4ccccc4)CC3)n2)cc1
CCCCN(CCCCCCN)C(=O)CCc1nnn[nH]1
CSc1ccc(-c2cc(C(=O)O)cc(-c3ccc(-c4ccc(SC)cc4)c(Cl)c3)n2)cc1
Cc1ccccc1C=Cc1nnc2n(C)c(=O)c3c4c(sc3n12)CCCC4
CCCC1(CO)CCN(COC(c2ccc(F)cc2)c2ccc(F)cc2)CC1
CCc1cc(OCC(O)CN2CCOCC2)ccc1-c1nc2c(n1C(C)C)C(c1ccc(C)cc1)N(c1cccc(Cl)c1F)C2=O
COCC(=O)N1CC(=CC(=O)Nc2ccc(Cl)cc2)C(=O)C(=Cc2cccnc2)C1
NS(=O)(=O)c1cccc(CCNC(=O)C2CCN(C(=O)Cn3c(=O)c4cccn4c4ccc(Cl)cc43)CC2)c1
CCc1noc(C(N)Cc2c[nH]c3ccc(O)cc23)n1
CCCCC(C)(C=CC(C)CC)C(CCC)CCC=C(C)C
CCCCCCCCc1ccc[n+](COCCOC(C)C)c1
O=C1NCC(c2ccc(O)cc2)N(CCCc2c[nH]c3ccccc23)C1CC1CCCCC1
CC(CC=O)Nc1nccs1
CCN1CCN(C(c2ccc(C(=O)N3CCN(C)CC3)cc2)c2cccc(OC)c2)CC1
CC12Cc3cnn(-c4ccc(F)cc4)c3C=C1CCC(O)C2COCc1ccccc1
COc1cc(C=Cc2nc3ccccc3o2)ccc1O
Cn1cncc1C(=O)NCCc1ccc2c(c1)CCN2Cc1cccc(F)c1
O=[N+]([O-])c1cccc(S(=O)(=O)NCCCN2CCC3(CCc4ccccc43)CC2)c1
CCCC(=O)Nc1cc(-c2nc3ccc(OC)cc3s2)ccc1Cl
NS(=O)(=O)c1ccc(N2N=C(C(=O)O)CC2c2cccc3ccccc23)cc1
CCC(c1nnc(-c2ccc(Cl)cc2)o1)N(c1cccc(OC)c1)S(=O)(=O)c1ccc(C)cc1
CN(CC(=O)Oc1ccc(Cl)cc1Cl)C1CCS(=O)(=O)C1
CCCN(Cc1c(C#N)c(-c2cccs2)nc2c1c(=O)n(C)c(=O)n2C)CC1CC1
CCOCC(=O)NCC(C(=O)NC(=O)C1CCCCC1)n1c(-c2ccccc2)ccc1-c1ccccc1
COc1cccc(NCC(Cc2ccc(Cl)c([N+](=O)[O-])c2)=C(C(=O)C=O)c2ccccc2)c1
C=CC(=O)OCCC=CC=C(CCC(C)CCCC)CC(CO)C(=O)O
CC(C)(CO)NC(=O)c1cnn2c(C(F)(F)F)cc(-c3ccc(Cl)cc3)nc12
FC(F)(F)c1ccc(Sc2ccc(OCc3cccc4ccccc34)cc2)cc1
CCCCCC(C)C(O)C(O)(CC)C1CO1
COc1c(OC2OC(C)C(O)C(O)C2O)cc2oc(-c3ccc(O)cc3)c(O)c(=O)c2c1OC
CC(C)(C)C(=O)C(Cc1ccccc1)C1CCN(n2nccc2NC(=O)C=Cc2ccccc2Cl)CC1
CC(C(=O)O)c1ccc(OCc2cccc3ccccc23)c(I)n1
C=Cc1c(C)c(C(=O)C=Cc2cc(Br)c(OC)cc2OC)c(C)n1C
COc1ccc(N2C(=O)CC(N3CCN(C(=O)c4ccco4)CC3)C2=O)cc1
COc1ccc(OC)c(C=C(C#N)C(=O)Nc2ccc(NC(=O)Nc3ccc(S(N)(=O)=O)cc3)cc2)c1
CSc1ccc2c(c1)CCN2C(=O)CCC(=O)Nc1c(C)n(C)n(-c2ccccc2)c1=O
CCCCC(=O)c1cnc(NOC)nc1NCCC
N=C(N)c1cnc2scc(-c3cc[nH]n3)c2c1N
Cc1cc(O)cc(C(=O)N2CCN(C(COCc3cc(C(F)(F)F)cc(C(F)(F)F)c3)Cc3ccccc3)CCC2=O)c1
CCCC1(C(=O)O)CCCc2c1[nH]c1cc(Cl)ccc21
COc1ccc(N2CCc3ncnc(NC4(C)CCN(C(=O)C5CCC5)C4)c3C2)cn1
CC(NC(=O)c1ccco1)C(=O)NC1CCN(Cc2ccc(-c3cc(=O)c4ccccc4o3)cc2)CC1
O=C(c1cc(O)c(O)c(O)c1)C1SC(=S)N(NCc2ccccc2)C1=O
CCCC(=O)NCc1ccc(Cl)c(Cl)c1Cl
N#Cc1c(F)c(F)c(C#N)c(F)c1F
Cc1cnc(C(=O)NC2CCN(Cc3sc4ccccc4c3C)CC2)cn1
COc1ccc(CN2CCC(C(=O)c3ccc(NC4CCN(C(=O)O)CC4)c(OC)c3)CC2)cc1
N=C(N)c1ccc(-c2cc(-c3ccc(C(=N)N)cc3)on2)cc1
Cc1ccc(C(=O)Nc2coc3c(C)cc(C)cc3c2=O)cc1
CCc1ccc(Nc2cc(OC)c(OC)c(OC)c2)c(OC)c1
COc1ccc(-c2cc(-c3ccc(OC(=O)CN4CCCCC4)cc3)nc3c2COc2ccccc2-3)cc1
CC(C)(C)NCC(O)COc1occ(C#N)c1Cl
CCOC(=O)C1=CC(C2CCCCC2)C(CCCO)C(NC(C)=O)O1
OC(CSc1nsc(SCc2ccccc2)n1)(Cn1cncn1)c1ccc(F)cc1F
COc1ccc(NC(=O)c2c(C)n(Cc3ccccc3C)c3ccccc23)cc1
O=C(O)Cn1nnnc1-c1cccc2ccccc12
CC1=C(NCCO)C(=O)c2ccccc2C1=O
CCC(C)C(NP(=O)(O)O)C(=O)NC(Cc1ccccc1)C(=O)O
CC(=O)c1nc2ccc(Cl)cc2c(=O)n1-c1ccccc1
Cc1cc(C)c(C(=O)N(Cc2cccnc2)CC(O)C(Cc2ccccc2)NC(=O)c2cnc3ccccc3n2)o1
COc1ccc(C(=O)C=Cc2ccccc2)cc1CNCC(O)c1ccccc1
Cc1cccc2cc(NS(=O)(=O)c3ccccc3)c(=O)n(CC(=O)N3CCCC3)c12
COc1ccc(-c2ccc(C(=O)OCc3c(Cl)cccc3Cl)cc2)cc1CC1CCN(CC(=O)O)CC1
COc1ccc2c(c1)sc1c(Nc3ccc(Br)cc3)ncnc12
Cc1cc(C)cc(Cn2c(CN(C)CC(=O)Nc3ccc(F)cc3)nc3ccccc32)c1
CCCCCCCCC=CCCCCCCCC(=O)O
O=c1ccoc2cc(OCCCCCCN3CCN(Cc4ccccn4)CC3)ccc12
Cc1cccc(NC(=O)Cn2c(=O)n(-c3ccc(F)cc3)c(=O)c3ccccc32)c1
CCc1cccc(CC)c1NC(=O)c1cccc(Nc2nc3cccc(C)c3n3nnnc23)c1
CC(=O)Nn1c(Cc2csc(NCc3ccc(O)c(Cl)c3)n2)nnc1SC(=O)C(Cl)Cl
O=C(NCCc1c[nH]c2ccccc12)C1CCN(C(=O)N2CCN(c3ccc(F)cc3)CC2)CC1
COc1cc(-c2nccc(-c3ccc4c(c3)N(Cc3cccnc3)CCO4)n2)cc(OC)c1OC
CN(C)C1CC(c2ccc(Cl)c(Cl)c2)Cc2[nH]c(-c3c(F)cccc3F)cc(=O)c21
C=CCN1C(=O)C(=Cc2ccco2)SC1=Nc1ccc(N(C)C)cc1
O=C(Oc1ccccc1)C(=O)c1cnn(-c2ccc(F)cc2)c1C1CCN(NC2CCCC2)CC1
COc1ccc(CN(Cc2ccc(OC)cc2)C(=O)Nc2cc(Cl)cc(Cl)c2C)cc1
CN1C(=O)N(Cc2ccccc2)C(O)(c2ccccc2)C1(C)C
CCN(CC(=O)Nc1c(F)cccc1F)CC(=O)Sc1nncn1C
Cc1cc(-c2cc(NS(C)(=O)=O)cnc2-c2c(C(C)C)cnn2C)c(F)cc1O
CC1CC(C)(C)NC(=S)N1C(=O)c1ccccc1
CN(C)c1ccc2nc(-c3ccc4c(c3)C3(CCOC3)C3(CCN(Cc5ccccc5)CC3)O4)oc2c1
O=C1NS(=O)(=O)Nc2c1ccc(Cl)c2Cc1ccc2ccccc2c1
CCN(CC)C(=O)C1CC(NC(=O)C(NS(=O)(=O)c2cccc3c(N(C)C)cccc23)C(C)(C)C)CCN1C(=O)Cc1ccccc1
COc1ccc(C2SCC(=O)c3cc(OC)c(OC)c(OC)c32)cc1
Cc1[nH]c(=NCCC=NO)sc1C(C=C(C#N)c1ccc(Cl)cc1Cl)=NO
O=C1CCC(Nc2ccc3c(c2)CCNC3)CN1c1cccc2cccnc12
O=[N+]([O-])c1ccc(C#Cc2onc3c2CCCC3)cc1
CC(C)(C)OCC(=O)NC(=O)C1CCCN(C2CCN(C(c3ccc(Cl)cc3)c3ccc(Cl)cc3)CC2)C1
CC(C)(C)c1ccc(CN2CN(c3ccccc3)C3(CCN(CC(=O)Nc4ccc(C(=N)N)cc4)CC3)C2=O)cc1
Cc1nc(N2CCOCC2)sc1CCCNCC(=O)Oc1ccccc1
CC(C(=O)NC(=O)c1ccccc1)N1CCCC1
CCc1c2ccccc2c(C(=O)CC2(O)C(=O)Nc3cc(C)ccc32)c2ccccc12
CCN1CCN(c2ccc(S(=O)(=O)C(=O)c3ccco3)cc2NN2CCCC2)CC1
O=C(O)C1CSC2(CCCCC2)N1
N#CSCCCN1CCOCC1
CCCc1cc(C(=O)Cc2ccccc2)ccc1ONCC(C)c1nncn1CC
Cc1oc(-c2ccccc2)nc1CCCc1ccc(ON2C(=O)C(C(=O)O)CC2C(=O)O)nc1
COc1cccc(C=Cc2cc(C(F)(F)F)[nH]c(=O)n2)c1
O=C1CC2(CCN(C(=O)c3ccccc3Cl)CC2)Oc2ccc(F)cc21
C=CCCC(C)(C)c1cc2cc(c1O)CC(C)(C)CCCC(C)(O)C(O)CC2=O
CCC1CCCCN1Cc1coc(-c2cccc(F)c2)n1
C#CCCN=C(Nc1ccccc1)NC(C)CC
COc1ccc(S(=O)(=O)NCC(=O)OCC(=O)N(C)Cc2ccccc2)cc1
CC1CC(N2CCCC2)CCN1Cc1cc(Cl)ccc1OC(F)(F)c1ccc(Cl)cn1
Fc1ccccc1CCc1cn(Oc2ccc(-c3ccc(-c4nnc(-c5ccccc5)o4)cc3)cc2)nn1
COc1ccc(C=CC(=O)O)cc1
O=C1c2ccccc2C(=O)c2c1nc(SCc1ccc(Cl)cc1Cl)n2-c1ccc(F)cc1
O=C(Nc1ccncn1)c1ccc(F)cc1
COC(=O)C1=Cc2c(ccc3c2C(=O)C(C)(OC=O)C3=O)C1=O
COc1cc(SC)ccc1C(=O)Nc1ccc(Cl)cc1Cl
CC1CN(C(C)CO)C(=O)CCCn2nncc2COC1CN(C)S(=O)(=O)c1ccc(Oc2ccc(Cl)cc2)cc1
Cc1cc(-c2nnc(N3CCC(c4ccccc4)CC3)o2)ccc1F
CCOSc1ccsc1C(=O)C1CCN(C(=O)OC)CC1
CC(C)=CCCC(C)=CCCC(C)=CCCC(C)=CCc1cc(=O)oc2cc(O)ccc12
CCCCN1COc2cc(C)[nH]c(=O)c2C12CCN(c1ncc(C(F)(F)F)cc1Cl)CC2
O=C1CC(Cc2ccc(F)cc2)C(=O)N1NS(=O)(=O)c1cccc([N+](=O)[O-])c1
CONc1cccc(C(=O)CCC(=O)C2CCCC2)c1
COc1cccc(-n2c(Cl)nc3cc(=O)[nH]c(O)c3c2=O)c1
CCCc1nc(=O)cc(NCc2cccc(C)c2)[nH]1
CC(NNC(=Cc1ccc(-c2ccccc2[N+](=O)[O-])o1)C(=O)C(=O)c1ccccc1)C(=O)O
CC#CCOc1ccc(S(=O)(=O)N2Cc3ccccc3NC(CC(C)C)C2=O)cc1
N#Cc1ccc(C(=O)C2CCCN(n3cncn3)C2)cn1
CC(CN1CCN(c2cc(C(F)(F)F)nc3cc(Cl)ccc23)CC1)N(C)C
OC(C=Cc1ccccc1OCc1ccccc1)COc1ccccc1
COc1ccc(-c2nc(C)cc(NC3CCCCC3)n2)cc1
C=COC(O)C(C)C(C)C(C)CC(CC)C(C)C
CC1(C(=O)NCCI)CC1(Br)Br
O=C1NCC2(CCOCC2)C(=O)N1C1CCC(N2CCN(c3cnc4ccccc4n3)CC2)CC1
CC1(c2ccc(OC(F)(F)F)cc2)C(=O)N(O)N(c2ccccc2F)C1=O
CCC(=N)CCC(C)(CC=C(C)CO)C(CC(O)CC)C(C)CC
O=C(C(=O)c1cnc(NNC(CO)Cc2ccc(F)cc2)s1)c1ccc(Oc2ncc(C(F)(F)F)cc2Cl)c([N+](=O)[O-])c1
CCCCOC(=O)NCc1cc(-c2ccc(CC(C)C)cc2)c(S(=O)(=O)n2ccnc2)s1
C#CCN(C)CC=CC(=O)C(C)=C(C)C
CCCCCCCCNC(=NC1CCCCC1)Nc1ccccc1
Cc1cc(-c2nccnc2-c2ccc(C3=NCCN3C)c(Oc3cccc(Cl)c3)c2)co1
Oc1ccc(O)c(C=NNc2ccc(-c3ccccc3)cc2)c1
CC(CS)C(=O)NCC(=O)O
COC1=CC(=O)CC(c2c(Cl)cccc2Cl)C1
N=C(N)c1ccc2[nH]c3c4c(c5c(c3c2c1)C(=O)NC5=O)CCCC4
COc1ccc(-c2nc(C(=O)Nc3cccc(C(=O)O)c3)c(N)s2)cc1
CCc1ccccc1CC1CC(O)C2CC(C)C2N1CC1CCCCC1
CCC1(c2ccccc2)NC(=O)N(CCCn2ccnc2)C1=O
Nc1ccn(C2C(CO)OC(CCCc3ccccc3)C2F)c(=O)n1
COc1cc(C=C2SC(=O)NC2=O)ccc1OCc1ccccc1
CCCCC(C)(C=CC(C)CC)C(CCC)CCC=C(C)C
CCc1ccccc1NC(=O)c1ccc(Cl)c(OC)c1
CC(=O)c1ccc(-c2ccc(S(=O)(=O)NC(=O)C3CCCCC3)cc2)cc1
CCC1N(CC)C(=O)C1(O)P(=S)(OSC)OSC
CC(C=CC(=O)NC(CC(=O)O)C(=O)O)=CC=C(C)C=CC1=C(C)C(O)CCC1(C)C
CCOc1ccccc1-c1nnc2n1N=C(c1ccc(F)cc1F)C(C(=O)Nc1ccc(F)cc1F)S2
COc1ccc(NS(=O)(=O)c2ccc3c(c2)CCC(=O)N3)cc1
C=CC(C)(CC)C(O)C(C)C(CCC=O)(CCCC)C(CC)OCC(=O)SCC(=O)NCC(=O)OC
O=c1c2cccnc2nc(O)n1CCNCc1ccco1
COC(=O)C1CCC2(Cc3ccc(C)cc3C)c3cc(OC)ccc3CCN12
CC(C)OC(=O)c1ccc(C2C(=O)NC(c3ccccc3)=CN2C(=O)COc2ccc3c(c2)OCO3)cc1
N#CC1CCCN1C(=O)C1C=NC(Cn2c(=O)n(CCC(=O)O)c3ccccc32)CS1
Cc1c(Br)c(Cl)nn1C(=O)OCCc1ccccc1
CC(C)C(NC1CCCCC1O)C(=O)NC(Cc1cccc(C(=N)N)c1)C(=O)NCCCC(N)C(=O)CN
CC(=O)Nc1ccc(Cn2c3cc(Cl)ccc3c3ccc(OC(=O)OC(C)(C)C)cc32)cc1
COc1ccc(-c2[nH][nH]c(=O)c2-c2c(Cl)cccc2Cl)cc1
Cc1c(OC2CCN(C3CCCCC3)CC2)ccc2c(=O)cc(N3CCOCC3)oc12
CCC(CC(C)C1(CC)CCO1)C(C)C(C)CCCC(C)O
CCC(C(=O)Oc1ccc(-c2ccc3ccccc3n2)c(C)c1)c1ccccc1
Cc1cc(C=C2NC(=O)NC2=O)c(C)n1-c1cccc(N)c1
CC(C)=Cc1nc(C#N)c(C)o1
CC(NC(=O)Nc1cc2[nH]nc(-c3cnc4ccc(C5CC5)nn34)c2cn1)c1ccccn1
CCC1(c2ccc(CCC(=O)O)cc2)CCCC(=O)O1
O=[N+]([O-])c1ccc(C(O)CN2CCC(O)(c3ccccc3)CC2)cc1
Cn1cnc(Cl)cc1=O
O=C1NC(=O)C(=Cc2ccc(Br)s2)C(=O)N1
CCCOc1cc(OC)cc2c1C(=O)OC2CC(=O)Nc1ccccc1O
CN1CCN(C2CCC(NCC(=O)Oc3ccc(-c4ccccc4)cc3)CC2)CC1
O=C(NCc1ccc(Cl)s1)c1cc2c(s1)-c1ccccc1S(=O)(=O)C2
CC(C)C(O)(C(=O)NCc1cccc(-c2ccc(-c3nc4cc(C(F)(F)F)ccc4[nH]3)cc2)c1)C(F)(F)F
O=C(Nc1cccc(C(F)(F)F)c1)c1cc(F)ccc1O
O=C(Cc1ccc(-c2cccc(NCc3ccc(F)cc3)c2)nn1)NCCN1CCCC1=O
COc1ccc(-c2c(Cn3ccnc3C)c3cc(OC(C)=O)ccc3n2C(C)C)cc1
O=S(=O)(NCc1ncc(-c2ccc(Oc3ccccc3)cc2)s1)N1CCOCC1
Cc1ccc(-n2c(C)c3c(C)nnc(C)c3c2C)cc1
CCC1(c2ccccc2)NC(=O)N(C(CN2CC=C(c3ccc(O)cc3)CC2)c2ccc(OC)cc2)C1=O
CCOc1ccc(Nc2nnc(SCCN3CCN(c4ccccc4C)CC3)c3ccccc23)cc1
Cn1cc([N+](=O)[O-])c(C(=O)NCc2ccc3[nH]ccc3c2)n1
CCC1(CC)C=C(c2nc3ccccc3s2)c2cc(OC(C)=O)ccc2O1
COc1cccc(-c2noc(C)c2C(=O)NCC2CCCO2)c1
O=C(CCc1ccccc1)CN(CCCl)c1ccccc1
CN(C)c1ccc(CSc2nsc(C=Cc3ccccc3)n2)cc1
CC(C)c1nc(C2CCCN2CC(=O)N2CCCC2)no1
Nc1ncc(Cc2ccc(S(=O)(=O)N3CCCC(F)(F)C3)cc2)c(N)n1
CCc1cnc(NC(C(=O)OC)C(CC)c2ccccc2)nc1-c1ccc2c(c1)CCN2C(C)=O
O=C(C=Cc1ccccc1)Nc1ccccc1O
CCCCCC=CCC1C(=O)CC(O)C1C=CC=CCc1ccccc1
COc1ccc(N(CC(=O)NCCc2cccc(OC)c2)S(=O)(=O)c2c(C)noc2C)cc1
Cc1cc(=O)oc2cc(NC(=O)c3ccc4c(c3)OCO4)ccc12
Cc1ccc(S(=O)(=O)C(C#N)=Cc2cn(Cc3ccc(F)cc3)c3ccc(C(=O)O)cc23)cc1
O=C(CSc1nc(-c2ccc(F)cc2)c(-c2ccc(F)cc2)[nH]1)NN=C1C(=O)Nc2ccc(Br)cc21
CN(C)CCN(C)c1nccc2sc3c(=O)[nH]ccc3c12
CC(C=CC(=O)O)=CC=C(C)C=CC1=C(C)CCCC1(C)C
CCN(CC)CCNc1ccc(C#N)c2nc3cc(Cl)ccc3n12
CCCCc1nnc(S(=O)(=O)Cc2ccc(-c3ccccc3-c3nn[nH]n3)cc2)n1Cc1c(F)cccc1Cl
CCC(=O)C(C)(O)CCC(=O)CC(C)C
COc1ccccc1Cc1nnc(SCc2coc(-c3ccc(C)cc3)n2)o1
CC(=O)CC(O)(Cc1ccc(OCc2ccc(Cn3ccnc3)cc2)cc1)C(=O)O
Cc1ccc(CN(CC=O)CCN(Cc2ccccc2)C(=O)CN)o1
CC(=O)N1CCC2C1c1cc(-c3cccc(C#N)c3)ccc1N(C)S2(=O)=O
CC(Sc1nnc(SC2CC(=O)N(c3ccccc3F)C2=O)s1)C(=O)c1ccccc1O
O=C(Cn1nc(-c2ccc(Cl)cc2)c2ccccc2c1=O)NCCc1ccccc1
c1ccc(C(c2ccccc2)(c2ccccc2)N2CCCCC2)cc1
CC1OC(n2cnc3c(N)ncnc32)C(O)C1O
NCCCCCNc1c2ccccc2c(Br)c2ccc(-c3ccccc3)nc12
COc1ccc(CNC(=O)c2ccc3nc(C)cnc3c2)cc1N
CCC1(O)C(=O)OCc2c1cc1n(c2=O)Cc2cc3c4c(ccc3nc2-1)OCO4
O=C(c1cc[n+]([O-])cc1)c1cc2c(cc1[N+](=O)[O-])OCCO2
CC(C)OCCCNC(=O)C(=O)c1c[nH]c2ccc([N+](=O)[O-])cc12
Cc1cccc(C(=O)Nc2cc3ccc(OCc4ccccc4)c(C)c3oc2=O)c1
O=C(Nc1ccc(C23CC4CC(CC(C4)C2)C3)cc1)Nc1cccc(Oc2cccc3cc(C(F)(F)F)oc23)c1
COc1cc(-c2cnc3c(NCCCCC(=O)O)cc(-c4cc(C)nc(C)c4)cn23)cc(OC)c1OC
C=C1c2ccccc2C=C2C(=O)C(C)(C(=O)N(C)C)CC12
CCCCCNc1cc(-c2cc(C=Cc3ccccc3)ncn2)ccc1SCCC(C)C
CC(=O)N1CCc2ccc(S(=O)(=O)CCC(=O)Nc3ccc(F)c(Cl)c3)cc21
CC(C)S(=O)(=O)c1ccc2oc(C(=O)NCCc3ccc(Cl)cc3)c(CCNC(CCN3CCC(O)CC3)c3ccccc3)c2c1
COc1ccc(C2CC(=O)c3cc(C)ccc3O2)cc1OC
Cc1cccc2oc3c(O)cc(C=O)c(O)c3c(=O)c12
CCC(=O)NCC(C(=O)CC(C(=O)OC(C)(C)C)C(=O)c1ccc(O)cc1)C(C(C)C)N(CC(C)C)NNC(C)C
O=C(NCCc1cn2c(n1)C(Cc1ccccc1)CCC2)N1CCN(CCCc2ccccc2)CC1
CC(C)C(NS(=O)(=O)c1ccc2ccccc2c1)C(=O)N1CCOCC1
CC(C)C(O)c1cc2ccccc2c2ccccc12
O=[N+]([O-])c1ccc(NC2OCC(O)C(O)C2O)c([N+](=O)[O-])c1
Clc1ccccc1N1CCC(Cn2cnc3cnc4[nH]ccc4c32)CC1
N=c1c(C(=O)NCc2cccc(Cl)c2)cc2c(=O)n3ccccc3nc2n1Cc1ccccc1
NCc1cccc(Cn2ccc3ccc(-c4ccccc4)cc32)c1
Cc1cccc(C)c1Nc1nc2c(s1)c(=O)n(C)c(=O)n2C
COc1ccc(C2C(C(=O)Nc3cccc(OC)c3)=C(C)Nc3ncnn32)cc1
C=CC=C(OC(C)C)c1csc2ncnc(N3CCC(NC(=O)NC(C)C)CC3)c12
Cc1ccc2oc(=O)c(C(=O)Nc3ccc(Cl)cc3)cc2c1
O=C1NC(=O)C(c2cn(Cc3ccncc3)c3ncccc23)=C1c1cn(Cc2ccc(F)cc2)c2ccccc12
CC(C)C1COCCS(=O)(=O)N1Cc1cccc(Cl)c1
COc1ccc(C2CC(c3ccccc3O)=NN2C(C)=O)cc1
CC(=O)c1cccc(NC(=O)c2ccc(C)cc2O)c1
COc1ccc(Br)cc1C(=O)Nc1nc2nn(CC3CC3)cc2c2nc(-c3ccco3)nn12
Cc1ccnc(NS(=O)(=O)c2ccc(CC(=O)N3CCOCC3)s2)c1
COC(=O)c1cc(=O)c2ccc(OCCOc3ccccc3)cc2o1
CC(Nc1ncnc2c1ncn2C1OC(CO)C(O)C1O)c1ccccc1
Cc1ccc(CNC(=O)CSc2nc3cccnc3n2Cc2cccc(F)c2)o1
COc1ccc(-c2cc(-c3ccc(OC(=O)CN4CCCCC4)cc3)nc3c2COc2ccccc2-3)cc1
C=CC(C)(O)CCC1(O)C=CC(C)(O)CC1
O=C(O)c1cn(-c2cn[nH]c2)c2c(F)cc(F)cc2c1=O
CCCC[NH+](C)CC
Cc1c(C(=O)Nc2cc(S(=O)(=O)N3CCCCC3)ccc2N2CCOCC2)oc2ccccc12
CC1=NC(=O)C2(c3ccccc3)c3c(oc4ccccc34)C(=O)N2C1C#N
C(=C1NC2=C(c3ccccc3N1)N1CCCC21)C1=C2CCCC2CCC1
CC(C)(C)NC(=O)C1CC2CCCCC2CC1C(=O)NC(CC1CCCCC1)C(=O)NC(Cc1c[nH]c2ccccc12)C(=O)N1CCCC1C(=O)O
CC1=CC(C)(C)Nc2ccc3c(c21)C(=Cc1ccc(OC(=O)C2=C(C)CCCC2)cc1)Oc1ccc(F)cc1-3
O=C(NC1CCCC1)c1cc2c(=O)n3ccccc3nc2s1
Cc1ccc(S(=O)(=O)n2cc(C)c(C)cc2=O)cc1
CCCCC(NC(=O)C1(C)CCCC2(C)c3cc(OC)ccc3CCC12)C(=O)C(=O)NCCC
O=C(CSc1cc(C(=O)Nc2ccc(F)cc2)ncn1)Nc1ccc(Cl)c(F)c1
COc1cc(C2(CN)CCN(CC3CC3)CC2)ccc1Nc1ncc(Cl)c(-c2cnc3ccccn23)n1
Cc1ccc(-n2c(-c3cccc([N+](=O)[O-])c3)nc3c(Br)cc(Br)cc3c2=O)cc1C
CCn1cnnc1CC1CCN(NC(=O)Nc2ccc(OC)cc2)C1
Oc1ccc(-c2cc(-c3ccccc3)n[nH]2)cc1F
Cc1cn(CC=C2CC(C)CC2CNS(=O)(=O)c2cccc(-c3ccccc3)c2)c(=O)[nH]c1=O
Cc1cc(C)c2nc(NC(=O)c3ccccc3N(C(=O)CCc3ccccc3)C(C)c3cccnc3)sc2c1
CC(C)CC1CC(=O)N(CCOc2ccc(OC(C)C)cc2)C(=O)N1
CCNc1nc(NCCS(N)(=O)=O)nc(NC(=O)Nc2ccc(Cl)cc2)n1
O=C(CC(C(=NO)c1cnn(-c2ccccc2)c1-c1ccccc1)c1ccccc1)c1ccccc1
CN(C)CCCOC(=O)Nc1cccc(-c2csc(Nc3ccc(N4CCOCC4)cc3F)n2)c1
CC(C)(C)C(=O)NC1N=C(c2ccccc2)c2ccccc2N(CC(=O)NC2CCCC2)C1=O
CCCNOCc1cccc(CCC(=O)NCc2cn(-c3ccc(COC)cc3F)nn2)c1
O=C(NO)c1ccc(NCc2c(O)ccc3ccccc23)cc1O
Cc1ccc(C(=O)NCCCn2ccnc2)s1
Fc1cc(F)cc(CN2CCN(CCCNc3nccc(OC4CC4)n3)CC2)c1
O=C(O)CCC(O)c1cccc(NCCCC(=O)CNc2ccc(-c3ccccc3)cc2)c1
N#Cc1c(NC(=O)CCC(NS(=O)(=O)c2ccc([N+](=O)[O-])cc2)C(=O)O)sc2c1CCCC2
CCCc1c(OCCCOc2ccc(C(=O)O)cc2)ccc2c(-c3ccccc3)noc12
CCCCCCCc1ccc(OCCn2c(=O)oc3ccccc32)cc1
CCn1cnc2c(NCc3cccs3)nc(N)nc21
Cc1ccc(OCC(=O)Nc2ccccc2N2CCCCC2)cc1C
CCC(CC)C(=O)Cc1ccc(ONC(=S)Nc2ccc(NC(C)=O)cc2)c(OC)c1
COC(=O)C(C)NC(=O)c1ccc(N2C(=O)c3ccccc3C2=O)cc1
CC=Cc1cccc(-c2noc(C(O)CC(C)C)n2)n1
CCCC(C)(C)CCC(CC)(CC(C)CC)C(O)(CCO)C(C)C
O=C(NCCOc1ccc(F)cc1)c1nc2n(n1)C(C(F)(F)F)CC(c1ccc(Cl)cc1)N2
CCC(c1cc(OC)c(-c2ccc(Cl)cc2)cc1OC)n1ccnc1
CC(C)(C)OC(=O)C1CCN(CN(Cc2ccccc2)Cc2ccccc2I)C1
CCCC(NC(=O)CCC(=O)O)C(=O)NCC(=O)NC(NC(=N)N)C(N)=O
CC(O)(COc1cccc(Cl)c1)C(=O)Nc1ccc([N+](=O)[O-])c(C(F)(F)F)c1
Cn1cc(S(=O)(=O)N2CCOCC2)cc1C(=O)OCc1ccccc1
O=C1NC2=C(C(=O)c3ccccc3C2=O)C(c2cccc([N+](=O)[O-])c2)S1
CCC(C)N1C(=O)c2cccc3c(S(C)(=O)=O)ccc(c23)C1=O
[truncated: 8,000 more rows]
