# Supplementary material for: t-SMILES: a fragment-based molecular representation framework for de novo ligand design
Source: Nat Commun. 2024 Jun 11;15:4993. doi: 10.1038/s41467-024-49388-6 (PMC11167009; doi:10.1038/s41467-024-49388-6)
Supplement: Supplementary file 4 — Source Data [file 41467_2024_49388_MOESM4_ESM.zip › Soure data/Source data and code for all other graphs/Metrics/Models/Chembl/ChEMBL_TSID_S[mpl][r10][bs128][8_8_256_lr0.001]_DS/gen.smi]

O=C(CSC1=N[NH]C=N1)NC1=CC=CC=C1C(=O)NN=CC1=C[NH]C2=CC=CC=C12&&&
[1*]S(C)(=O)=O&[1*]N(CC1=CC=CC=C1N1CC(CN2C=CN=N2)OC1=O)C1CC1&&&
[1*]C&[1*]C1CCN(C(=O)CN2N=CC3=C(C2=O)N(CC2=CC=C([2*])C=C2)C2=CC=CC=C32)CC1&[2*]F&&&
[1*]OC&[1*]C1=CN=C(NC(=O)C2([2*])CCC(=O)N2C2CC2)C=N1&[2*]C&&&
O=C(CCN1C(=O)C2=CC=CC=C2S1(=O)=O)NCC1CCCO1&&&
[1*]C(=O)CC&[1*]N1CCC2=CN=C(OC3=CC=C([2*])C=N3)C=C2CC1&[2*]C&&&
[1*]OC&[1*]C1=CC=CC=C1N1CCN(C(=O)C2=CC=C3SCC(=O)N([2*])C3=C2)CC1&[2*]C&&&
[1*]CC&[1*]N1C(CN2N=NC3=CC=CC=C3S2)=NN=C1C1=CC=NC=C1&&&
[1*]C1C=CC(=C)C([4*])C([3*])CC([2*])([4*])C=CC(N2C=CC(=O)[NH]C2=O)OC1=O&[1*]C&&[2*]C&[3*]C&[4*]OC&&
[1*]C&[1*]C1=CC=C2OC([2*])([3*])C3(COC3)C(NCC3=CC=C([4*])C=C3)(C3=CC=CC=C3)C2=C1&[2*]C&&[3*]C&[4*]C(N)=O&&
[1*]C&[1*]C1C2=C(CC3C(=O)N(C4CC5CCC4C5)CC(=O)N31)C1=CC=CC=C1[NH]2&&&
[1*]SCC(=O)OCC(=O)NC(=O)NCC&[1*]C1=NN=C(C2=CC=CO2)N1C1=CC=C([2*])C=C1&[2*]C&&&
[1*]C&[1*]N(CC1=CC=C([2*])N=C1)C(=O)CNC(=O)C1=CC=C2OCOC2=C1&[2*]N(C)C&&&
[1*]C&[1*]C1CCN([2*])CC1&[2*]C(=O)CNC(=O)C(C)NC(=O)C(C)NC(=O)C(C)N&&&
[1*]OC(C)=O&[1*]C1CCC2([2*])C(=CCC3C2CCC2([3*])C3CC3OC4(CCC([4*])CO4)C([5*])C32)C1&[2*]C&&[3*]C&[4*]C&[5*]C&&
[1*]C&[1*]C1CNC2CCC3=CC([2*])=C([3*])C=C3C2C1CC1=CC=C([4*])C=C1&[2*]O&&[3*]O&[4*]O&&
[1*]C(=O)OCC&[1*]C1=C([2*])N([3*])C2=NC([4*])=NC([5*])=C12&[2*]C&&[3*]C&[4*]C&[5*]N&&
[1*]CC&[1*]N1C=C([2*])C(=O)C2=CC([3*])=C(N3CC([4*])C3)C([5*])=C21&[2*]C(=O)O&&[3*]F&[4*]N&[5*]F&&
[1*]SCCCNS(C)(=O)=O&[1*]C1=NC2=CC(N3N=C([2*])SC3=O)=C([3*])C=C2S1&[2*]C(F)(F)F&&[3*]F&&
[1*]NC(C)=O&[1*]C1=CC=C(C([2*])NC2=NC3=C([3*])C=CC=C3S2)C=C1[4*]&[2*]C&&[3*]C&[4*]C&&
[1*]OC&[1*]C1=CC=C(NC(=O)C2CCCN(S(=O)(=O)C3=CC=CC4=NON=C34)C2)C=C1&&&
[1*]CCOC&[1*]N1C([2*])=CC(=O)N=C1SCC(=O)NC1=CC(S(=O)(=O)N2CCOCC2)=CC=C1[3*]&[2*]O&&[3*]C&&
[1*]C#N&[1*]C1=C([2*])C=CC=C1C1=CC=C(CN2C=CC=N2)C(OC2CCNCC2)=C1&[2*]Cl&&&
[1*]C(=O)COCCOC&[1*]N(C1=CC([2*])=CC=C1[3*])C1CCOCC1&[2*]Cl&&[3*]OC&&
[1*]CC&[1*]C1=CC2=C(C=C1[2*])C([3*])=C(C(=O)NC1CCC([4*])CC1)O2&[2*]C&&[3*]C&[4*]N&&
[1*]CCCOC&[1*]N1C(C2=CC=CC=C2)=NC2=CC=C([2*])C=C21&[2*]O&&&
[1*]C(C)CCC(=C)C(C)C&[1*]C1CCC2([2*])C3=CC(=O)C4CC([3*])C([4*])CC4([5*])C3CCC12[6*]&[2*]O&&[3*]O&[4*]O&[5*]C&[6*]C&&
[1*]CC&[1*]C1CN2CCC1CC2C([2*])C1=CC=NC2=CC=C([3*])C=C12&[2*]O&&[3*]OC&&
[1*]C(=O)OCC&[1*]C1=C([2*])C2=C3[NH]C(=O)C=C([3*])C3=CC([4*])=C2S1&[2*]N(CC)CC&&[3*]C&[4*]C&&
[1*]OC&[1*]C1=CC2=NC=CC(OC3=CC=C(NC(=O)NC4=CC=C([2*])C([3*])=C4)C=C3)=C2C=C1[4*]&[2*]F&&[3*]Cl&[4*]OC&&
[1*]C1=C2C(=O)C3=C(CCCC3=O)C2=CC=C1&[1*]O&&&
[1*]C&[1*]C1OC(OC2CC([2*])C(OC3CCC([3*])([4*])CC3)C3=C([5*])C4CC([6*])C([7*])=CC4([8*])C=C32)CC([9*])C1[10*]&[2*]C&&[3*]C&[4*]O&[5*]C&[6*]O&[7*]C(C)C&[8*]C&[9*]N&[10*]O&&
[1*]C1=CC(N2CC(=O)N(C3CC(=O)N(C4=CC=C5OCCOC5=C4)C3=O)CC2=O)=CC=C1&[1*]Cl&&&
[1*]C(=O)CCCCCCCCCCCCCC&[1*]C1=C([2*])OC(C2OC([3*])C([4*])C([5*])C2[6*])=C1&[2*]CC&&[3*]CO&[4*]O&[5*]O&[6*]O&&
[1*]CNC(C)C(C)(C)C&[1*]C([2*])(CC1=C[NH]C2=CC=CC=C12)NC(=O)OC1C2CC3CC(C2)CC1C3&[2*]C&&&
[1*]NC(C)=O&[1*]C1=CC=C(OCC2=C([2*])OC(C3=CC=C(OCC4=C([3*])ON=C4C4=CC=CC=C4)C=C3)=N2)C=C1&[2*]C&&[3*]C&&
[1*]OC&[1*]C1=CC=C2C=C(C(=O)NC3(C(=O)C4=CC=C([2*])C=C4[3*])CCC([4*])([5*])CC3)[NH]C2=C1&[2*]Cl&&[3*]Cl&[4*]F&[5*]F&&
[1*]OC&[1*]C1=CC2=C(C3=CC=C([2*])C=C3[3*])C=NC(NC3CCS(=O)(=O)CC3)=C2C=C1[4*]&[2*]Cl&&[3*]F&[4*]OC&&
[1*]OC&[1*]C1=CC=CC=C1N1CCN(CCCCNC(=O)CN2N=CC3=C([NH]C4=CC=C([2*])C=C43)C2=O)CC1&[2*]OC&&&
[1*]CCC&[1*]C(NC(=O)C1C2C(CN1[2*])C2([3*])[4*])C(=O)C(=O)NC([5*])C1=CC=CC=C1&[2*]C(=O)C(NC(=O)OC(C)(C)C)C(C)(C)C&&[3*]C&[4*]C&[5*]C&&
[1*]OC&[1*]C1=CC(C=C([2*])C2=NC3=CC=CC=C3[NH]2)=CC([3*])=C1[4*]&[2*]C#N&&[3*]OC&[4*]O&&
[1*]C&[1*]C1=CC(OCC2CN(CC3=CC=CC=C3)CCO2)=NC([2*])=N1&[2*]C&&&
[1*]C(=O)OC&[1*]C1=CC(C2=CC3=CC([2*])=CC=C3[NH]2)=NN1C1=CC=CC=C1&[2*]Cl&&&
[1*]C1=C(OCCCC2=CC=C([2*])C=C2)C([3*])=CC(NS(=O)(=O)C2=CC=CC=C2)=C1&[1*]Cl&&[2*]F&[3*]Cl&&
[1*]OC&[1*]C1=CC=CC=C1COCC([2*])N1CCC(CC2=CC=CC=C2)CC1&[2*]C(=O)NO&&&
[1*]C(=O)COC&[1*]N1CCCC([2*])(C(=O)NS(=O)(=O)C2CC2)C1&[2*]C&&&
O=C(NC1=CC=C2OCC(C3=NC4=CC=CC=C4[NH]3)CC2=C1)C1=CC=CC=N1&&&
C=C1C(=O)OC2CC3C(=C)C(=O)OC3C12&&&
[1*]COCC(=O)O&[1*]C1=NC2=CC(NC3=NC=CC(C4=CC=CC([2*])=C4)=N3)=CC=C2[NH]1&[2*]S(=O)(=O)C(F)(F)F&&&
[1*]OC&[1*]C1=CC([2*])=CC=C1[3*]&[2*]CC(=O)O&&[3*]OCC(=O)NCCCO&&
[1*]C&[1*]C1([2*])CC2(CCS(=O)(=O)N2CC2=CC=C([3*])C=C2)C2=CC([4*])=CC=C2O1&[2*]C&&[3*]OC(F)(F)C(F)F&[4*][N+](=O)[O-]&&
[1*]C&[1*]C1=CC=C(NC(=O)COC(=O)C2=CC=CN=C2NCC2CCCO2)C=C1[2*]&[2*]S(=O)(=O)N(C)C&&&
[1*]C&[1*]C(NC(=O)C1=CC(=O)C=C[NH]1)C1=CC=CC(CN2CCC(OC3=CC=CC=C3)C2)=C1&&&
[1*]CNC(=O)N(CCCl)N=O&[1*]C1OC(N2C=C([2*])C(=O)[NH]C2=O)CC1[3*]&[2*]F&&[3*]O&&
[1*]N&[1*]C1=CC2=C(C=C1SC1=CC=C([2*])C=C1)[NH]C(=O)C1=NC([3*])=NN12&[2*]Cl&&[3*]C(=O)O&&
[1*]CCC&[1*]C1=CC([2*])=C(S(=O)(=O)NCCCN2CCN(C3=CC=CC([3*])=C3)CC2)C=C1OCCC1=CC=CC=C1[4*]&[2*]OCCC&&[3*]Cl&[4*]Cl&&
[1*]NC(=O)CCOC&[1*]C1=CC=C(C2=NC3=C(C([2*])=N[NH]3)C(=O)N2CC2=CC=CC=C2)C=C1&[2*]C&&&
[1*]C&[1*]C1=CSC([2*])=C1NC(=S)N(CC1=CC=CO1)C1CCCCC1&[2*]C(N)=O&&&
[1*]C1=CC=C(NC(=O)NC2=CC=C(C3CNCCO3)C=C2[2*])C=C1&[1*]Cl&&[2*]Cl&&
[1*]SC&[1*]C1=CC=C(N2C(=O)C([2*])=C(C(=O)C3=CC=C([3*])C=C3)C2C2=CC=C([4*])C=C2)C=C1&[2*]O&&[3*]O&[4*]O&&
[1*]C&[1*]C1OC(OC2CCC3([2*])C(CCC4C3C([3*])CC3([4*])C4CC=C3C4=COC=C4)C2)C(OC2OC([5*])C(OCC=CC3=CC=CC([14*])=C3)C([15*])C2[8*])C([17*])C1SC1OC([10*])C([11*])C([12*])C1[13*]&[2*]C&&[3*]O&[4*]C&[5*]CO&[6*]C(N)=O&[7*]O&[8*]O&[9*]O&[10*]CO&[11*]O&[12*]O&[13*]O&[14*]C(=O&[15*]O&[17*]O&&
[1*]OCC(O)CNC(C)(C)C&[1*]C1=CC=C(C2=CC=CC=C2[2*])C=C1&[2*]Cl&&&
[1*]C&[1*]C1([2*])OC(C(C2=CC=C([3*])C=C2)C2=CC=C(OCCN3CCOCC3)C=C2)=CC1=O&[2*]C&&[3*]Cl&&
[1*]C&[1*]C1=C([2*])SC=[N+]1CC1=CC=CC=C1[3*]&[2*]C(N)=O&&[3*]C#N&&
[1*]OC&[1*]C1=CC=CC(C2=C([2*])N(C3=CC=C([3*])C=C3)C(SCC(=O)NC3=CC=NC=C3)=N2)=C1&[2*]N&&[3*]F&&
[1*]C&[1*]C1=CC=C(C2=CSC3=NC=NC(N4CCOCC4)=C23)C=C1&&&
[1*]C&[1*]C1=CC([2*])=CC(C2=C(OCCC3CCCCN3)C3=CC(C(=O)NC([3*])([4*])C(=O)NC4=CC=C([5*])C=C4)=C([6*])C=C3[NH]C2=O)=C1&[2*]C&&[3*]C&[4*]C&[5*]C=CC(=O)O&[6*]Cl&&
[1*]CC(C)N(C)CC#C&[1*]C1=CC=C([2*])C=C1&[2*]OC(=O)N(C)C&&&
O=S(=O)(C1=CC=C2CCCCC2=C1)N1CCCC1&&&
[1*]C&[1*]N1N=C(C(=O)NC2=CC([2*])=CC=C2[3*])C2=NC=CN=C21&[2*]F&&[3*]CO&&
[1*]C(C)C&[1*]C1=CC2CC3([2*])C4CCC([3*])C4CC2(COC(=O)C2=CC=CO2)C13[4*]&[2*]C=O&&[3*]C&[4*]C(=O)O&&
[1*]CC&[1*]N1C=C([2*])C(=O)C2=CC([3*])=C(N3CCN(C(=O)C([4*])=CC4=CC=C([5*])C=C4)CC3)C=C21&[2*]C(=O)O&&[3*]F&[4*]O&[5*]F&&
[1*]SC&[1*]C1=CN=C(C2=CC=CN=C2S(=O)(=O)C2CCCN([2*])C2)N1[3*]&[2*]C(=O)C(C)N(C)C&&[3*]C&&
[1*]C=CC(O)CCCCC&[1*]C1C(=O)CC(=O)C1[2*]&[2*]CCCCCC(=O)OC&&&
[1*]C&[1*]C1=CC=CC([2*])=C1CNC(=O)CC1=CSC(C2=CC=C3OCOC3=C2)=N1&[2*]C&&&
[1*]NCCCCCCC&[1*]C1=CC=C2C(=C1)C([2*])=C([3*])N2CC1=CC=C(C2=CC=CC=C2[4*])C=C1&[2*]CCCCC&&[3*]C&[4*]C(=O)O&&
[1*]C(N)=O&[1*]C1(NC(=O)C([2*])NC(=O)OC2C3CC4CC(C3)CC2C4)CCCCC1&[2*]CCCCN&&&
[1*]C(=O)NC&[1*]C1=CC=CC(C([2*])NC2=NC([3*])=NC3=C2N=CN3C2OC([4*])C([5*])C2[6*])=C1&[2*]C&&[3*]Cl&[4*]CO&[5*]O&[6*]O&&
[1*]C=CN(C)C&[1*]C1=CC2=CC=C([2*])C=C2O1&[2*]O&&&
[1*]C(=O)O&[1*]C1=CC=C2C(=C1)[NH]C(=O)N2C1=CC=C2C=CC=CC2=C1&&&
[1*]C&[1*]C1([2*])CC(CCN2CCN(C3=CC=CC=C3[3*])CC2)(C2=CC=CC=N2)CCO1&[2*]C&&[3*]F&&
[1*]C&[1*]C(C1=CC=CC=C1)N1C2=CC=CC=C2C2=CC=NC(C(=O)NC3=CC=C([2*])C=C3)=C21&[2*]C(F)(F)F&&&
[1*]OC&[1*]C1=CC2=C(C=C1[2*])C1C(=O)C3=CC=CC=C3OC13C(=O)NC2C1=CC=CC=C1[3*]&[2*]OC&&[3*]Br&&
[1*]OC&[1*]C1=CC=C(C=C(NC(=O)C2=CC=CC=C2[2*])C(=O)N2CCOCC2)C=C1OCC1=CC=CC=C1[3*]&[2*]Cl&&[3*]Br&&
[1*]CC(=O)N(C)C(C)CC&[1*]C(NC(=O)C1=CC=C([2*])C=C1)C1=CC=C(N2CCN([3*])CC2)C([4*])=C1&[2*]Cl&&[3*]C&[4*][N+](=O)[O-]&&
[1*]OC&[1*]C1=CC=C(OCCCN2C=NC3=C([2*])N=CN=C32)C=C1&[2*]SC&&&
[1*]CC&[1*]C1NC([2*])C([3*])C([4*])C1[5*]&[2*]CO&&[3*]O&[4*]CO&[5*]O&&
[1*]C(C)(C)C&[1*]N1C(C2=CC([2*])=C([3*])C=C2[4*])=NN=C1C1CCN(CC2=C[NH]C3=CC=C([5*])C=C23)CC1&[2*]F&&[3*]F&[4*]F&[5*]F&&
[1*]C&[1*]C1=CC=CC=C1N1CCN(C2=CC=C3[NH]C(=O)[NH]C3=C2)CC1&&&
[1*]C&[1*]C1=NOC([2*])=C1S(=O)(=O)NC1=CC=C(C(=O)OCC2=CC(=O)N3N=C(C4=CC=CN=C4)SC3=N2)C=C1&[2*]C&&&
[1*]C&[1*]C1=CC=C(C(=O)OCC2=NC=C(C3=CC=CC([2*])=C3)N2[3*])C=C1[4*]&[2*]F&&[3*]C&[4*]F&&
[1*]C&[1*]C1=C([2*])C2=C(N=CN(CC(=O)N3CCC(C4=NOC5=CC=CC=C45)CC3)C2=O)S1&[2*]C&&&
[1*]C&[1*]C1([2*])C(=O)N(C2=CC=C([3*])C=C2)C(=S)N1C1=CC=C([4*])C1&[2*]C&&[3*]C#N&[4*]C(=O)O&&
[1*]C1C([2*])OC(N2C=CC(=O)[NH]C2=O)C1NC(=O)CCC1=CC=C2OCOC2=C1&[1*]O&&[2*]CO&&
[1*]C&[1*]C1OC(OC2C(OC3CCC4([2*])C(CCC5([3*])C4CC=C4C6CC([4*])([5*])CCC6([6*])C([7*])CC45[8*])C3([9*])[10*])OCC([11*])C2[12*])C([13*])C([14*])C1[15*]&[2*]C&&[3*]C&[4*]C&[5*]C&[6*]C(=O)O&[7*]O&[8*]C&[9*]C&[10*]CO&[11*]O&[12*]O&[13*]O&[14*]O&[15*]O&&
[1*]C&[1*]C12CCC3C4=CC=C([2*])C=C4CCC3C1CCC2([3*])CC1=CC(=O)C=C([4*])O1&[2*]O&&[3*]O&[4*]CCl&&
[1*]C(=O)O&[1*]C1=C(C(=O)NC2CCCCC2)CCC1&&&
[1*]C&[1*]C1=C(C(=O)NCC(=O)NC2=CC=CC([2*])=C2[3*])SN=N1&[2*]C&&[3*]C&&
[1*]C&[1*]N1CCN(CC([2*])(C2=CC=CC=C2)C2CC3=CC=C([3*])C=C3C2)CC1&[2*]O&&[3*]C#N&&
[1*]OC&[1*]C1=CC2=C(C=C1OCCCCC(=O)NC1=CC=C3OCCOC3=C1)N=CC1CCCN1C2=O&&&
[1*]C&[1*]C1=CC=C(NS(=O)(=O)C2=CC=C(C3=CN4C=C([2*])C=CC4=N3)S2)C([3*])=C1&[2*]C(N)=O&&[3*]C&&
[1*]C1=CC=CC=C1NC(=O)NC1=CC=C(OC2=CC=C(C3=CN=C(C4=CC=CC=C4)N=C3)C=C2)C=C1&[1*]C(F)(F)F&&&
[1*]C&[1*]C1=CC=C(C=NNC(=O)CC2=CC([2*])=C([3*])C([4*])=C2)C=C1&[2*]Br&&[3*]O&[4*]Br&&
[1*]OCCN(CC)CC&[1*]C1=CC=C(CN(C(=O)C2=CC=C([2*])C=C2)N2C=NN=C2)C=C1&[2*]Cl&&&
[1*]C1=CC=CC=C1C(=O)NC1=NC(C2=CC=CC=C2)=CS1&[1*]O&&&
[1*]CCCCCCC&[1*]C1=CSC([2*])=N1&[2*]CC(CC)NC(C)=O&&&
[1*]C(C)C&[1*]C1=CC=C(S(=O)(=O)N2CCCC(C(=O)NC3=CC=C4OCCOC4=C3)C2)C=C1&&&
[1*]NC(C)=O&[1*]C1=CC(C([2*])CNC([3*])([4*])C(=O)NCC2=CC=C([5*])C=C2)=CC=C1[6*]&[2*]O&&[3*]C&[4*]C&[5*]C&[6*]O&&
[1*]OC(=O)CCCCCCCCCCCC&[1*]C1C([2*])OC(N2C=NC3=C([3*])N=CN=C32)C1[4*]&[2*]CO&&[3*]N&[4*]O&&
[1*]C1=CC(NC(=O)CCC(=S)NC2=CC=C([2*])C=C2)=CC=C1&[1*][N+](=O)[O-]&&[2*]Br&&
[1*]C(C)CC&[1*]C1NC(=O)C([2*])NC(=O)C(NC(=O)C([3*])CC2=CC=C([4*])C=C2)CCCCNC(=O)C([5*])NC(=O)C([6*])N([7*])C(=O)C([8*])CSSC1([9*])[10*]&[2*]CC(=O)O&&[3*]N&[4*]O&[5*]C&[6*]CC(C)C&[7*]C&[8*]N&[9*]C&[10*]C&&
[1*]NS(=O)(=O)NC(C)C&[1*]C1=CC=C2C=CC3=NC=C(C4=CN=CC([2*])=C4)C=C3C(=O)C2=C1&[2*]CO&&&
[1*]C1=CC=CC=C1C(=O)NCC(=O)OCC1=CC(=O)N2N=C(C3CC3)SC2=N1&[1*]Cl&&&
[1*]C&[1*]N1CCC(N([2*])C(=O)C2CCC(=O)N(CCC3=CC=CC=C3)C2)CC1&[2*]C&&&
CC(=O)NC(C)C(N)=O&&&
[1*]S(N)(=O)=O&[1*]C1=CC=C([2*])C(NC(=O)CSC2=C([3*])C3=C(S2)C(=O)C([4*])=C([5*])[NH]3)=C1&[2*]Cl&&[3*]Cl&[4*]S(N)(=O)=O&[5*]O&&
[1*]OC&[1*]C1=CC=C2[NH]C=C(CN3CCN(C(=O)NC4=CC=C([2*])C=C4)CC3)C2=C1&[2*]S(C)(=O)=O&&&
[1*]SC&[1*]C1=C([2*])C(=O)N(C2=CC=C([3*])C=C2)C([4*])=C1[5*]&[2*]C#N&&[3*]F&[4*]N&[5*]C#N&&
[1*]C&[1*]N1C([2*])=NC2=C(N=CN2C2OC([3*])C([4*])C2[5*])C1=S&[2*]NO&&[3*]COP(=O)(O)OP(=O)(O)OP(=O)(O)O&[4*]O&[5*]O&&
[1*]OCC&[1*]C1=CC=C(S(=O)(=O)N2CCN(C3=NC4=C(C=C3[2*])C(=O)CCC4)CC2)C=C1&[2*]Cl&&&
[1*]C&[1*]C1=NC(SCC(=O)NC2=NN=C([2*])S2)=C2C(=O)N([3*])C(=O)N([4*])C2=N1&[2*]C&&[3*]C&[4*]C&&
O=C(CCNS(=O)(=O)C1=CC=C2C(=C1)N=C1CNCCN12)NCC1=CC=CC=C1&&&
[1*]NC(=O)NCCC#N&[1*]C1=CC=CC=C1&&&
[1*]C&[1*]C1=CC=C(C2(C3=CC([2*])=C(OCC4=NN=C(C5=CC=CC=C5)O4)C([3*])=C3)COC2)C=C1&[2*]C(C)C&&[3*]C(C)C&&
N=C(NC1=CC=CC=C1)C1=CC2=CC(S(=O)(=O)C3=CC=CC=C3)=CC=C2[NH]1&&&
[1*]C=CCCCCP(=O)(OCC)OCC&[1*]C1=CC=C([2*])C=C1&[2*]C(Cl)(F)Cl&&&
[1*]C1=C2C(=O)C3=CC=CC=C3C(=O)C2=C([3*])C=C1[2*]&[1*]O&&[2*]O&[3*]O&&
[1*]C&[1*]C(CCC1=CC=C([2*])C=C1)C(=O)NN=CC1=CC=C([3*])C=C1&[2*]Cl&&[3*]OCC(=O)NN&&
[1*]CC&[1*]N1C(=O)C2=CC=CC=C2N([2*])C1=O&[2*]CC(N)C(=O)O&&&
[1*]C(=O)O&[1*]C1=CC=C(CN2C=CC3=C(C2=O)N(C2=CC=CC([2*])=C2)N=C3C(=O)NC2=CC=CC=C2)C=C1&[2*]Cl&&&
[1*]C&[1*]C1CC([2*])CN1C1=CC2=C(C=C1[3*])[NH]C(=O)C1=NC=C(C3=CC=CC=C3[4*])N12&[2*]C&&[3*]C(F)(F)F&[4*]F&&
[1*]CC(C)C&[1*]C1=CC=C(C2=NC3=CC=C(OCCCN4CCCCC4)C=C3C3=C2C=CC(=O)[NH]3)C=C1&&&
[1*]C&[1*]C1=CC=CC(OC2=C(NCC3=CC=C([2*])C([3*])=C3)C(=O)N([4*])N=C2)=C1&[2*]Cl&&[3*]Cl&[4*]CC(C)C&&
[1*]CC(C)C&[1*]C(NC(=O)C([2*])=CC1=CC=C([3*])O1)C(=O)NC([4*])C(=O)NCCCCCCCC(=O)OCC1=CC=C(OCC2=CC=CC=C2)C([5*])=C1&[2*]C#N&&[3*]P(=O)(O)O&[4*]CC(=O)O&[5*]C(C)C&&
[1*]C(C)O&[1*]C1C(=O)N2C([2*])=C(C3=CC(CN(C4=CC=CC=C4)C4CC4)=C4C=CC=CC4=N3)C([3*])C12&[2*]C(=O)O&&[3*]C&&
[1*]C1=CC=C(C2=CC(NC3CCCCC3NC(=O)C3=CC=C([3*])C4=C3C=C[NH]4)=NC=N2)C=C1[2*]&[1*]Cl&&[2*]Cl&[3*]O&&
[1*]C&[1*]N1C=C(C2=CC=CC=C2)C(C(=O)N2CCN3C=C([2*])C=C3C2)=N1&[2*]CN&&&
[1*]OC&[1*]C1=CC=C(OCC2=CC=CC([2*])=C2)C=C1&[2*]NC(=O)CCCO&&&
[1*]CC(C)C&[1*]C1NC(=O)C([2*])NC(=O)C([3*])N([4*])C(=O)C(CC2=C[NH]C3=CC=CC=C23)NC(=O)C2CCCN2C(=O)C([5*])NC(=O)C([6*])NC1=O&[2*]CCSC&&[3*]CC(=O)O&[4*]C&[5*]CCCCN&[6*]C(C)C&&
[1*]CC&[1*]C1=NC2=CC([2*])=CC=C2N1CC1=CC=C(C2=CC=CC=C2[3*])C=C1&[2*]C(=O)O&&[3*]C(=O)O&&
[1*]C1=CC=C(CN2C3=CC=CC=C3C(=O)N(CC3=CC=CC=C3[2*])S2(=O)=O)C=C1&[1*]F&&[2*]Cl&&
[1*]S(N)(=O)=O&[1*]C1=CC([2*])=CC=C1N1CCC2(CC1)OCC([3*])([4*])CO2&[2*][N+](=O)[O-]&&[3*]F&[4*]F&&
[1*]OC&[1*]C1=CC=CC(OCC([2*])CS(=O)C2=CC=C3C=C([3*])C=CC3=C2)=C1&[2*]O&&[3*]OC&&
[1*]CCNC&[1*]N(C(=O)C1=CC=C([2*])C=C1)C1=NC2=C([3*])C=C([4*])C=C2S1&[2*]F&&[3*]F&[4*]F&&
[1*]OC&[1*]C1=CC(C2=N[NH]C3=CC(NC(=O)NCC4=NOC([2*])=N4)=NC=C23)=CC=N1&[2*]C&&&
O=C(NN=CC1=CC=CC=C1)C1=CC=C(S(=O)(=O)N2CCCC2)C=C1&&&
[1*]C&[1*]N1C2=C(CN(CC([2*])([4*])COC3=CC=CC=C3[3*])CC2)C2=CC([5*])=CC=C21&[2*]O&&[3*]C#N&[4*]C(F)(F)F&[5*]F&&
[1*]COC(=O)OCCCCC&[1*]C1OC(N2C=NC3=C([2*])N=CN=C32)CC1[3*]&[2*]N&&[3*]O&&
[1*]C&[1*]C1=CC=CC(NC(=O)CN([2*])C(=O)C2=CC=CO2)=C1&[2*]C&&&
[1*]C1=CC=C(NC2=CC=C(S(=O)(=O)N3CCOCC3)C=N2)C=C1&[1*]Br&&&
[1*]C&[1*]C(=NOC1OC2OC3([2*])CCC4C([3*])CCC(C1[4*])C24OO3)C1=CC=CC=C1&[2*]C&&[3*]C&[4*]C&&
[1*]C#N&[1*]C1=CN=C(NC2=CC=C(C3CC2)C([2*])CN3CC2=CC=CC3=C2SC=C3)C=N1&[2*]O&&&
[1*]C&[1*]C1=CC=C2N=C(NC(=O)C3=CC=C(S(=O)(=O)N([2*])CC4=CC=CO4)C=C3)SC2=C1&[2*]C&&&
[1*]OC(C)(C)C(=O)O&[1*]N=C(C(=O)NC1C(=O)N2C([2*])=C(C[N+]3=CC=CC4=C3C([3*])=NO4)CSC12)C1=CSC([4*])=N1&[2*]C(=O)[O-]&&[3*]N&[4*]N&&
[1*]CC&[1*]C1=CC=CC=C1NS(=O)(=O)C1=C([2*])[NH]C(=O)N=C1&[2*]O&&&
[1*]OC&[1*]C1=CC(C2([2*])C3=CC=CC=C3N([3*])C(=O)C2([4*])[5*])=CC([6*])=C1[7*]&[2*]C(F)(F)F&&[3*]C(C)=O&[4*]C&[5*]C&[6*]OC&[7*]OC&&
[1*]C(=O)NCCCOCC&[1*]C1=CN([2*])N=C1[3*]&[2*]C&&[3*]SC&&
[1*]OC&[1*]C1=CC=C(CNC(=O)C([4*])C2=NC(C3=CC=C([2*])C=C3[3*])=CS2)C=C1&[2*]Cl&&[3*]Cl&[4*]N(C)C&&
[1*]C1=NC=CC=C1NC(=O)NC1=CC=C([2*])C=C1&[1*]Cl&&[2*]C(F)(F)F&&
[1*]C&[1*]C(NC1=NC=CC(N2C(=O)OCC2[2*])=N1)C1=CC([3*])=CC([4*])=C1&[2*]C(C)C&&[3*]C(F)(F)F&[4*]C(F)(F)F&&
[1*]OC&[1*]C1C(=O)N2C([2*])=C(COC3=CC=C4C([3*])=C([4*])C(=O)OC4=C3)CS(=O)(=O)C12&[2*]C(=O)C(C)(C)C&&[3*]Cl&[4*]Cl&&
[1*]NC(=O)C(CCCCN)NC(=O)C(NC(=O)C(N)CO)C(C)C&[1*]C(CC1=C[NH]C2=CC=CC=C12)C(=O)NC([2*])C(=O)OCC1=CC=CC=C1&[2*]CC(C)C&&&
[1*]C(=O)NC(CC(C)C)C(=O)NCCS(N)(=O)=O&[1*]C(CC1=CC=CC=C1)NC(=O)C([2*])CC1=CC=CC=C1&[2*]NC(=O)OC(C)(C)C&&&
[1*]N(CC)CC&[1*]C1=CC=C(C=NNC2=NC=CN=C2[2*])C=C1&[2*]Cl&&&
[1*]OC&[1*]C1=CC=CC(CNC2=CN=C3C=CC=CC3=C2)=C1[2*]&[2*]OC&&&
[1*]C(C)C&[1*]C1=CC23CCC4C([2*])([3*])CCCC4([4*])C2CC1C3&[2*]C&&[3*]CO&[4*]C&&
[1*]NCCNC(C)=O&[1*]C1=NC=CC(OC2=CC=C(NC(=O)NC34CC5CC(CC([2*])(C5)C3)C4)C=C2)=N1&[2*]C&&&
CCCC(NC(=O)OC(C)(C)C)C(=O)C(Cl)C(C)(Cl)Cl&&&
N#CNOC(=O)CC(N)C(=O)NC(CCCCN)C(=O)O&&&
[1*]C&[1*]C1=CC=C([2*])C=C1NC1OC([3*])C([4*])C([5*])C1OC1OCC([6*])([7*])CC1[8*]&[2*]C(N)=O&&[3*]CO&[4*]O&[5*]O&[6*]C&[7*]C&[8*]O&&
[1*]C&[1*]C1=C(C(=O)C2=CC=C([2*])C=C2[3*])N2C=CC=CC2=C1[4*]&[2*]Cl&&[3*]Cl&[4*]C=O&&
[1*]S(N)(=O)=O&[1*]C1=CC=C(N2N=C([2*])CC2C2=CC=CC=C2[3*])C=C1[4*]&[2*]C(F)(F)F&&[3*]Cl&[4*]Cl&&
[1*]OC&[1*]C1=CC=C(C2NC3=CC=CC=C3C(=O)N2CC2=CC=CC=C2[2*])C=C1[3*]&[2*]F&&[3*]O&&
[1*]SC&[1*]C1=CC=CC(NC(=O)C2=CSCC([2*])C2)=C1&[2*]C(C)NC(C)=O&&&
[1*]C(C)C&[1*]C1=C(N2CCC([2*])(C3=CC=C([3*])C=C3)CC2)N=C(C2=CC=C([4*])C=C2)O1&[2*]O&&[3*]Cl&[4*]Br&&
[1*]C1=CC=C(N2CCN(CCCOC3=CC=C4C(=O)C=COC4=C3)CC2)C=C1&[1*]F&&&
[1*]OC&[1*]N=C1CC([2*])CN(C2=CC=C(NC3=C(C4=NOC(C5=C([3*])C=CC=C5[4*])=N4)C(=O)[NH]C=C3)C=N2)C1&[2*]C&&[3*]Cl&[4*]F&&
[1*]CC(C)NC(C)=O&[1*]C1=CC=C(C#CC2=CC=C([2*])C=C2)C=C1&[2*]OC(C)C&&&
O=C1[NH]C2=CC=CC=C2C=C1C(C1=NN=NN1C1CCCCC1)N1CCN(CC=CC2=CC=CC=C2)CC1&&&
[1*]C1=C([2*])C(S(=O)(=O)N2CCN(C(=O)CC3=CC=CS3)CC2)=CC=C1&[1*]Cl&&[2*]Cl&&
[1*]C&[1*]C(NC(=O)COC(=O)COC1=CC=C([2*])C=C1[3*])C1=CC=CC=C1&[2*]Cl&&[3*]Cl&&
[1*]C(=O)OC&[1*]C1=CC([2*])=CC(NCC2=NC=NC3=C2N=CN3C2OC([3*])C([4*])C2[5*])=C1&[2*]C(C)(C)C&&[3*]CO&[4*]O&[5*]O&&
[1*]CNC(=O)CCC&[1*]C1CCC2=C1C1=CC(C3=CC=CN=C3)=CC=C1N2[2*]&[2*]CCF&&&
[1*]C&[1*]C1=N[NH]C(=S)O1&&&
[1*]SCC(=O)O&[1*]C1=NSN=C1C1CCCCC1&&&
[1*]C1=C([2*])CN(C(=N)C2=CC=CC=N2)C1=O&[1*]O&&[2*]O&&
[1*]C&[1*]C1=C(C(OC(=O)C2=CC=CC=C2)C2=CC=C([2*])C([3*])=C2)SC=N1&[2*]Cl&&[3*]Cl&&
[1*]C(=O)NC&[1*]C1=CC([2*])=CC=C1NC1=NC(NC2=CC=C3C(=C2)CCN3[3*])=NC=C1[4*]&[2*]F&&[3*]C(=O)OC&[4*]Cl&&
[1*]C&[1*]N1C(=O)C2=C(N=C(OC3=CC=C([2*])C=C3)N2[3*])N([4*])C1=O&[2*][N+](=O)[O-]&&[3*]C&[4*]C&&
[1*]CC(C)C&[1*]C(NC(=O)N1CCC2=CC=CC=C2C1)C(=O)NC([2*])C(=O)C1=NC=CS1&[2*]CC(=O)O&&&
[1*]OC&[1*]C1=CC2=C(C=C1[2*])C(=O)C(OC1=CC=CC=C1)=C([3*])[NH]2&[2*]OC&&[3*]C(=O)O&&
[1*]C&[1*]C1=CC=C(NC(=O)COC(=O)C2=CC=C([2*])O2)C=C1S(=O)(=O)N1CCCCC1&[2*]Br&&&
[1*]C&[1*]N1C([2*])=CN=C1COC1=CC=C(C(=O)C=CC2=CC=CC=C2)C=C1&[2*][N+](=O)[O-]&&&
[1*]C(C)C&[1*]C1=C([2*])N(C2=CC=C([3*])C=C2)N=C1C(=O)NCCC1CCNCC1&[2*]CCC(O)CC(O)CC(=O)O&&[3*]F&&
[1*]C&[1*]C1=CC=C(NC(=O)CN2C(=O)SC(=CC3=CC=CO3)C2=O)C([2*])=C1&[2*]C&&&
[1*]C(C)CC&[1*]C(NC(=O)C([5*])N([3*])CC([2*])CC1=CC=C([4*])C([5*])=C1)C(=O)NC([6*])CC1=CC=CC=C1&[2*]N&&[3*]CC(=O)O&[4*]O&[5*]C(C)C&[6*]C(=O)O&&
[1*]CCC&[1*]N1C(=O)N([2*])C(CC2=C[NH]C3=CC=CC=C23)C(=O)N([3*])C1C1=CC=CC=C1&[2*]C&&[3*]CCC&&
[1*]OC(C)=O&[1*]C1C2OC2C([2*])C([3*])C2C(OC(=O)C3=CC=CC=C3)C(CC3=CC=CC=C3)CC12&[2*]NC(=O)CSCCO&&[3*]O&&
[1*]C(OC)C(O)C(O)C(O)C(C)=CC(=O)O&[1*]C1=CC=CC([2*])=C1&[2*]C(C)=O&&&
O=C(NCC1=CC=CC=C1)C(=O)C1=C[NH]C2=C(C3=CC=CC=C3)C=NN12&&&
[1*]OC&[1*]C1=CC=C(C([2*])(C2=CC=C([3*])C=C2)C2=CC=C([4*])C=C2)C=C1&[2*]N&&[3*]OC&[4*]OC&&
[1*]C&[1*]C1=NN2C(=O)C=C(COC(=O)C3=CC=CO3)N=C2S1&&&
[1*]NC&[1*]C1=C(C(=O)NCCCN2CCC([2*])(C3=CC=C([3*])C([4*])=C3)C([5*])C2)C([6*])=NC2=NC=NN12&[2*]C&&[3*]Cl&[4*]Cl&[5*]C&[6*]C&&
[1*]C1CC(N2C=C([3*])C(=O)[NH]C2=O)OC1[2*]&[1*]O&&[2*]CO&[3*]Br&&
[1*]OC&[1*]C1=CC=CC(CNC(=O)C2=C3N=C([2*])C=C([3*])N3N=C2)=C1&[2*]C&&[3*]C(F)F&&
[1*]C&[1*]C1CN(C(=O)C2=CC=C3SC=NC3=N2)CC([2*])O1&[2*]C&&&
[1*]C(=O)O&[1*]C1=CC=CC=C1C1=CC=C2NC([2*])C(=O)N(CC3=CC=CC=C3)CC2=C1&[2*]C(=O)O&&&
[1*]NC(C)=O&[1*]C(C(=O)NCC1=CC=CC([2*])=C1)C1=CC=CC=C1&[2*]OC(F)(F)F&&&
[1*]C(C)C&[1*]N1C=C(C2=CC=C(COC3=CC=C([2*])C4=C3C2=CN([3*])C4=O)C2=NC3=CC([4*])=CC=C3N2[5*])C=N1&[2*]F&&[3*]CC(O)CO&[4*]Cl&[5*]O&&
O=C(CC1=CC=C(S(=O)(=O)N2CCOCC2)S1)NC1=NN=C(C2=CC=CC=C2)S1&&&
[1*]C(N)=O&[1*]C1=CC(CN2C3=CC=CC=C3OC3=CC=CC=C32)=CC([2*])=C1&[2*]C(=O)O&&&
[1*]C&[1*]C1([2*])CC(=O)C2=C(C1)N=C1C=CC([3*])=CC1=C2NC1=CC=C([4*])C([5*])=C1&[2*]C&&[3*]Cl&[4*]F&[5*]Cl&&
[1*]C&[1*]C1=C([2*])C2=C(NCCCN3C=CN=C3[3*])N=CN=C2S1&[2*]C&&[3*]C&&
[1*]C&[1*]C1=CC(C([2*])(C2=CC=C(C(=O)N3CCN(C4=CC=CC([3*])=C4)CC3)C=C2)C2CCCCN2)=CC=C1[4*]&[2*]C&&[3*]C&[4*]Cl&&
[1*][N+](=O)[O-]&[1*]C1=CC=C(C2=NOC(C3=CC=C([2*])C=C3)S2)C=C1&[2*]Br&&&
[1*]N&[1*]C(CN(CC1CCC1)CC1CC1)C1=CC=CC=C1&&&
[1*]C&[1*]C1=NN(CC2COC3=CC=CC=C3O2)C([2*])=C1&[2*]C&&&
[1*]CC&[1*]C1([2*])CC(OC2CC([3*])C([4*])C(OC3OC([5*])C([6*])C([7*])C3[8*])O2)C2=C(C=C3C(=O)C4=C([9*])C=CC([10*])=C4C(=O)C3=C2[11*])C1[12*]&[2*]O&&[3*]N&[4*]O&[5*]C&[6*]O&[7*]O&[8*]O&[9*]O&[10*]OC&[11*]O&[12*]C(=O)N(C)C&&
[1*]C&[1*]C1=CC=C(C2=NC(CNC(=O)CN3C(=O)OC4=CC=CC=C43)=CO2)C=C1&&&
[1*]C(=O)COCC[N-][N+]#N&[1*]N1CCC([2*])C2=CC(C3=CC=CC([3*])=C3)=CC=C21&[2*]CC(=O)O&&[3*]C#N&&
[1*]OC&[1*]C1=NC=C(CNC(=O)NCC([2*])CN2CCCC2)C=C1[3*]&[2*]C&&[3*]C&&
[1*]C(=C)C&[1*]C1CCC2([2*])CCC3([3*])C(CCC4C5([4*])CCC(OC(=O)C=CC6=CC=C([5*])C([6*])=C6)C([7*])([8*])C5CCC43[9*])C12&[2*]CO&&[3*]C&[4*]C&[5*]O&[6*]O&[7*]C&[8*]C&[9*]C&&
[1*]C&[1*]C1=NN2C([2*])=CC=NC2=C1CC1=CC=CC([3*])=C1&[2*]N&&[3*]N&&
[1*]C&[1*]C1=CC=C(C(=O)NC2=CC=CC([2*])=C2)C=C1[3*]&[2*]O&&[3*]N(C)S(C)(=O)=O&&
[1*]C(C)C&[1*]N1CCC(N2CCN(CC3=CC=C4C([2*])=C[NH]C4=C3)C(CCC3=CC=CC=C3)C2)CC1&[2*]C(=O)N(C)C&&&
[1*]C&[1*]C1=CC=C2OC(=O)C(C=NNC(=O)CCC3=CC=CC=C3)=CC2=C1&&&
[1*]OCCC&[1*]C1COC2(CCN(C(=O)C3=CC=CO3)CC2)C1&&&
[1*]NC(=O)C(CCCCCC)CC(=O)O&[1*]C1=CC=C(N([2*])CC2=CSC=C2C2=CN=CN=C2)C=C1C1=CC=CC=C1[3*]&[2*]C(C)=O&&[3*]C&&
[1*]OC&[1*]C1=CC=C(C2CC(=O)N([2*])C3=C2C(OC2OC([3*])C([4*])C([5*])C2[6*])=NC2=CC=C([7*])C=C32)C=C1&[2*]C&&[3*]CO&[4*]O&[5*]O&[6*]O&[7*]F&&
[1*]CNC(C)=O&[1*]C(NC(=O)C(CC1=C[NH]C2=CC=CC=C12)NC(=O)CN1CCNCC1)C1=CC=CC=C1&&&
[1*]C&[1*]C1=C(C2CCN(C(=O)CCC3=NN=C4C=CC(N5CCCC5)=NN34)CC2)N=C(C2=CN=CC=N2)O1&&&
CCCCCCCCCCCCCCCC(=O)C(=O)NCCCC(=O)OC&&&
[1*]CC&[1*]C1=C([2*])[NH]C(=O)C([3*])=C1CC1=CC([4*])=CC([5*])=C1&[2*]C&&[3*]N(C)CC&[4*]F&[5*]F&&
[1*]C&[1*]N1C(C([2*])C2=CC=CC=C2)=NC2=C3C=CC=CC3=CC=C21&[2*]NC(N)=O&&&
[1*]NC(=N)NC(=N)N&[1*]C1=CC=C(C2=C(C3=CC=C([2*])C=C3)N=C(C3=CC=CC=C3)S2)C=C1&[2*]NC(=N)NC(=N)N&&&
[1*]CNC(C)=O&[1*]C1CN(C2=CC=C([2*])C=C2)C(=O)O1&[2*]C(=O)C(F)(F)F&&&
[1*]C(C)(C)C&[1*]C1=CC=C(C(=O)NC2=CN=C3C=CC(C4=CC=CC=C4[2*])=NN23)C=C1&[2*]C(N)=O&&&
[1*]C&[1*]C1(C(=O)NC2=CC=C(OC3=CC=CC([2*])=C3)C([3*])=C2)CCN1C(=O)C1=CC=CC([4*])=C1&[2*]Cl&&[3*]Cl&[4*]Cl&&
[1*]C1=CC=C(C=NNC(=O)C2=CC=CC=C2NC(=O)C2=CC=C(N3C=NN=N3)C=C2)C=C1[2*]&[1*]O&&[2*]O&&
[1*]OC&[1*]C1=CC2=C[NH]C(=O)C(CC3=CC([2*])=CC([3*])=C3[4*])=C2C=C1[5*]&[2*]OC&&[3*]OC&[4*]OC&[5*]OC&&
[1*]C&[1*]C(=NNC1=CC=CC=C1)C1=CC=C(NC(=O)C(CC2=CC=CC=C2)NC(=O)OCC2=CC=CC=C2)C=C1&&&
[1*]C&[1*]C1=NC2=C(CCN(C(=O)C3=CC=CC(CN4C=CC=N4)=C3)CC2)S1&&&
[1*]CCCCC&[1*]C1=C([2*])N=C([3*])N=C1NC1=C([4*])C=C([5*])C=C1[6*]&[2*]Cl&&[3*]C&[4*]Cl&[5*]Cl&[6*]Cl&&
[1*]CCC&[1*]N1C=C(SCC(=O)NCCC([2*])C2=CC=C([3*])C([4*])=C2)C2=CC([5*])=CC=C21&[2*]O&&[3*]OC&[4*]OC&[5*]Br&&
[1*]OC&[1*]C1=CC=C(CNC(=O)C2CCN(S(=O)(=O)N3CCN(CC4=CC=CC=C4)CC3)CC2)C=C1&&&
[1*]C&[1*]C1=CC=CC([2*])=C1C(=O)C1=CN=C([3*])N=C1[4*]&[2*]C&&[3*]N&[4*]N&&
[1*]Cl&[1*]C1=CC=C(CCNC2CCCC2)C=C1&&&
[1*]CC(N)C(=O)O&[1*]N1C=CC(=O)N=C1[2*]&[2*]O&&&
[1*]OCC=C&[1*]C1=CC=C(C=C([2*])C(=O)NC2C([3*])C=C3CCN([4*])CC32)C=C1&[2*]C&&[3*]C&[4*]C&&
[1*]CN&[1*]C1=C([2*])C=CC=C1[3*]&[2*]O&&[3*]F&&
[1*]C1=CC(NC(=O)N2CCCCC2)=CC=C1N1CCN(C(=O)C2=CC=CO2)CC1&[1*]Cl&&&
[1*]C&[1*]C12CC3=C(C=C1C2C(=O)C1=C2OCCC2=CC(OCCCN3CCOCC3)=C1)N(C1=CC=C([2*])C([3*])=C1)N=C3&[2*]F&&[3*]Cl&&
[1*]C&[1*]C1=CC(NC2=NC=CC(C3=C(C4=CC=CC(NC5CCOCC5)=C4)N=C4C([2*])=CC=CN34)=N2)=CC=N1&[2*]C&&&
[1*]OCC(C)(C)C&[1*]C1=CC=CC=C1C(=O)NCCCN(CC1=CC=CC=C1)C1=CC=CC([2*])=C1&[2*]F&&&
[1*]OC(C)=O&[1*]C1C([2*])C2C([3*])([4*])C([5*])CCC2([6*])C2CCC3([7*])C(C4=COC=C4)ON=C3C12[8*]&[2*]O&&[3*]C&[4*]C&[5*]OC(C)=O&[6*]C&[7*]C&[8*]C&&
[1*]S(C)(=O)=O&[1*]C1=CC([2*])=C2OC3=C(CC2=C1)CN(CCCCC1=CC=CC=C1)CC3&[2*]Cl&&&
[1*]C&[1*]C(NCC1=CC=CO1)C(=O)N1CCCN(S(=O)(=O)C2=CC=C3OCCCOC3=C2)CC1&&&
[1*]C(=O)OCC&[1*]C1(CC2=CC=CC=C2[2*])CCCN(CCCCC2=C[NH]C3=CC=C([3*])C=C23)C1&[2*]F&&[3*]F&&
[1*]C1=CC=CC=C1C(=O)OCC(=O)NC1=CC=C(S(=O)(=O)NC2=NC=CC=N2)C=C1&[1*][N+](=O)[O-]&&&
[1*]F&[1*]C1=CC([2*])=C([3*])C([4*])=C1[5*]&[2*]F&&[3*]F&[4*]F&[5*]Br&&
[1*]NN=C(C)C&[1*]C1=CC=C2[NH]C([2*])=CC(=O)C2=C1&[2*]C(=O)O&&&
[1*]OC&[1*]C1=CC=CC=C1N1CCN(C2CCC3C4=CC=CC=C4CCC3C2[2*])CC1&[2*]O&&&
[1*]C1=CC=C(C=CC(=O)NCC2=CC=C3OCOC3=C2)C=C1&[1*]Cl&&&
[1*]C&[1*]N1C(=O)C(C([2*])CC2=CC=CC([3*])=C2)N=C(C2=CC=CC=C2)C2=CC=CC=C21&[2*]NC(=O)OC(C)(C)C&&[3*]C(F)(F)F&&
[1*]C&[1*]N1CCCC2=CC(COC3=CC=C([2*])C=N3)=CC=C21&[2*]C(F)(F)F&&&
[1*]C&[1*]C1=CC=CC(NC2=NC=C(C(=O)N3CCNCC3)C(C3=CC=CC=C3)=N2)=C1&&&
[1*]C(=O)OC&[1*]C1=C([2*])C(C(=O)C2=CC=C([3*])C=C2)=C([4*])S1&[2*]C&&[3*]Cl&[4*]N&&
[1*]COC(=O)C(C)CC&[1*]C12C([2*])C([3*])C3C([4*])C14OC3([5*])COC(=O)C([6*])C([7*])CN([8*])CC([9*])C1=CC=C2O5&[2*]OC(C)=O&&[3*]OC(=O)C(C)CC&[4*]OC(=O)C(C)CC&[5*]C&[6*]O&[7*]OC(=O)C(C)C&[8*]C&[9*]OC(=O)C(C)CC&&
[1*]OC&[1*]C1=CC(N2C=NN3C=C(C4=CC=NC(NC5=CC=C(CN6CCCC6)C=C5)=C4)C=CC3=C2)=CC=N1&&&
[1*]C&[1*]C1=C(NC([3*])CC2=CC=C([2*])C=C2)C=CC2=C1C(=O)N([4*])C2&[2*]O&&[3*]C(=O)O&[4*]C&&
[1*]C(C)(C)C&[1*]C1=CC=C(S(=O)(=O)N2CCCC2C(=O)NC(CC2=CC=CC=C2)C(=O)NC2=CC=CC([2*])=C2)C=C1&[2*][N+](=O)[O-]&&&
[1*]OCC=CCCC(=O)O&[1*]C1CCCCC1N1CCCCC1&&&
[1*]C&[1*]C1=CC=CC(C2=NC(S(=O)(=O)C3=CC=CC([2*])=C3)=C(N3CCCC([3*])C3)O2)=C1&[2*]Cl&&[3*]C&&
[1*]C&[1*]C1=CC=CC([2*])=C1C(N=C([3*])NCC1=CC=C(C2CCCCC2)C=C1)NC(=O)C1=CC=CC=C1&[2*]C&&[3*]NC#N&&
[1*]OCC&[1*]C1=CC=C([2*])C=C1C1=CC=CC(CN2C([3*])C3=CC([4*])=CC=C3S2(=O)=O)=C1&[2*]C(F)(F)F&&[3*]CC(=O)O&[4*]C(F)(F)F&&
[1*]C&[1*]N(C1=CC=CC=C1)S(=O)(=O)NC(CNC(=O)C1=CC([2*])=CC=C1[3*])C1=CC=CS1&[2*]Cl&&[3*]Cl&&
[1*]OC&[1*]C1=CC=C([2*])C(CCN2C=NC3=C([3*])N=C([4*])N=C32)=C1&[2*]OC&&[3*]N&[4*]N&&
[1*]C(C)=O&[1*]N1N=C(C2=CC=C([2*])C=C2)CC1C1=CN(C2=CC=CC=C2)N=C1C1=CC=CN=C1&[2*]Cl&&&
[1*]OC&[1*]C1(C2=CC=CC(NC(=O)NC(=O)C3=CC=CC=C3)=C2[2*])CCSCC1&[2*]F&&&
[1*]C&[1*]C1=CC=CC(NC(=O)NC2=NN=C([2*])S2)=C1[3*]&[2*]C&&[3*]Br&&
C1=CC=C(C2=CC(C3=NN=N[NH]3)=NC3=C2C=C(C2=CC=CC=C2)O3)C=C1&&&
CC(C)C(=O)NC(C(=O)NC(CC(C)C)C(=O)O)C(C)O&&&
[1*]C=C&[1*]C1CC1(NC(=O)C1CC2CN1C(=O)C([2*])NC(=O)OCC([3*])([4*])CCCC1CNC1=CC3=C(C=C1[5*])CCCC3)C(=O)NS(=O)(=O)N2&[2*]C(C)(C)C&&[3*]C&[4*]C&[5*]OC&&
[1*]C&[1*]N1CCC(OC(=O)NCC2=CC=CC=C2)C1&&&
[1*]OC&[1*]C1=CC=C([2*])C(NC(=O)CC2=N[NH]C(C3=CC4=CC=CC=C4OC3=O)=C2)=C1&[2*]OC&&&
[1*]OC&[1*]C1=CC=C(CCN([2*])CC2=COC(C3=CC=CC=C3[3*])=N2)C=C1&[2*]C&&[3*]C&&
[1*]OCCN(CC)CC&[1*]C1=CC=C(C2=NC(=S)N=C(NC3=CC=CC=C3[2*])[NH]2)C=C1&[2*]OCCN(CC)CC&&&
[1*]C(=NC(C)(C)C)NO&[1*]C1=CC=CN=C1OC1=CC=C([2*])C=C1&[2*]Cl&&&
[1*]C&[1*]N1CCN(C2CC(C3=CC=C([2*])C=C3)C3=CC=C([3*])C=C32)CC1&[2*]F&&[3*]F&&
[1*]Cl&[1*]C1=CC=C(C2=NN=C(CSCC3=CC=CC=C3[2*])O2)C=C1&[2*]Cl&&&
[1*]C&[1*]C1=CC=C(C2=CC3=C([2*])C(CC4=CC=C5C=CC=CC5=C4)=CC=C3O2)C=C1&[2*]C(=O)O&&&
[1*]C&[1*]N1C=CC(NC2=NC=C3C=CC(=O)N(C4CCCC4)C3=N2)=N1&&&
[1*]C&[1*]C1=NOC([2*])=C1CN1C(=O)C2=CC(C(=O)NC3=NC=CC=N3)=CC=C2N(CC2=CC=CC([3*])=C2)C1=O&[2*]C&&[3*]C(F)(F)F&&
[1*]C&[1*]C12CCC([2*])CC1CCC1C2CCC2([3*])C(=O)CCC12&[2*]OCC#CCN&&[3*]C&&
[1*]C&[1*]C(NC(=O)C1=CC2=CC=CC=C2O1)C1CCC([2*])CC1&[2*]CC(=O)N(C)C&&&
[1*]C&[1*]C1=CC=C([2*])C=C1NC(=O)CNC([3*])C1=CC=CC=N1&[2*]F&&[3*]C&&
[1*]C(C)NC(=O)NCCC(=O)O&[1*]C1=CSC=C1&&&
[1*]NC(=S)SCCCCC&[1*]C1=CC([2*])=CC=C1[3*]&[2*]F&&[3*]C&&
[1*]SCC(O)=CC(=O)OCC&[1*]C1=NC(C2=CC=CC=C2)=NC2=CC=CC=C12&&&
[1*]OC&[1*]C1=CC=CC(C2=CC=C(N3C=C4C=CC([2*])([3*])OC4=N3)N=C2)=C1[4*]&[2*]OC&&[3*]C(F)(F)F&[4*]OC&&
[1*]C&[1*]N1CCC23CC4=NC5=CC=CC=C5C=C4CC2([2*])C1CCC3&[2*]O&&&
[1*]C(=O)CCCC&[1*]N1CCCC(C2=NC([2*])=NC=C2C#CC2=CC=C([3*])N=C2)C1&[2*]C&&[3*]N&&
[1*]COCC(O)CNC(C)(C)C&[1*]C1=CC=C([2*])C=C1&[2*]NS(C)(=O)=O&&&
[1*]OC&[1*]C1=CC=C(NC2=NN=CS2)C=C1&&&
[1*]C&[1*]C1=CC=C(S(=O)(=O)N2CCN(C(=O)C3=CN(C4=CC=CC=C4)N=C3[2*])CC2)C([3*])=C1&[2*]C(F)(F)F&&[3*]C&&
[1*]OC&[1*]C1=NC(C(=O)NC2CCN([2*])CC2)=CC=C1C1=CC=C([3*])C([4*])=C1&[2*]CCO&&[3*]Cl&[4*]OC&&
[1*]C&[1*]C1CCN(S(=O)(=O)C2=CC=CC=C2NC(=O)C2=CC=C([2*])C=C2)CC1&[2*]F&&&
[1*]C&[1*]C1=CC=C(NCC2=CN=C(NC3=CC=CC=C3)N=C2)C=C1[2*]&[2*]Cl&&&
[1*]NC(C)=O&[1*]C(C(=O)NCC1=CC=CN=C1)C1=CC=CC=C1&&&
[1*]OC&[1*]C1=CC(C2C3=CC4=C(C=C3C(OC(=O)NNC(=O)C3=CC=CC=C3)C3COC(=O)C23)OCO4)=CC([2*])=C1[3*]&[2*]OC&&[3*]O&&
[1*]C#C&[1*]C1([2*])CC2C3C(CCC(=O)C4C5([3*])CCC([4*])C([5*])([6*])C5CCC43[7*])C([8*])C2([9*])C1[10*]&[2*]O&&[3*]C&[4*]O&[5*]C&[6*]C&[7*]C&[8*]OC(C)=O&[9*]C&[10*]OC(C)=O&&
[1*]OC&[1*]C1=CC=CC(C(=O)C2=CC=C([2*])C3=C2C=CC([3*])([4*])O3)=C1&[2*]OC&&[3*]C&[4*]C&&
[1*]OC&[1*]C1=CC=C(C2=CC3=CC=C([2*])C=C3OC2=O)C=C1&[2*]OC&&&
[1*]NC(C(=O)O)C(C)O&[1*]C1=CC=CC=C1[2*]&[2*][N+](=O)[O-]&&&
[1*]OC&[1*]C1=CC=CC=C1C(=O)NC(=N)C1=CC=C(C2=CC=C([2*])C=C2[3*])O1&[2*][N+](=O)[O-]&&[3*]Cl&&
[1*]C&[1*]N1N=C(NCC2CC2)C2=C1C(=O)N(CC1=CN([2*])N=C1)N=C2&[2*]C&&&
[1*]CC&[1*]C1=NOC(CNC2=CC=C(N3CCNC3=O)C=C2)=C1&&&
[1*]CC=C&[1*]N1CCN(CC2CCC(C(=O)N([2*])CC3=CC=CC=C3)CC2)CC1&[2*]C&&&
[1*]C&[1*]C1=CC=CC=C1C(=O)N1CCN(C(=O)C([2*])NC(=O)C2=CC=C3OCCC3=C2)CC1&[2*]C(C)C&&&
[1*]C1=CC=CC=C1NC(=O)C1=CC=CC(NC(=O)C2=NSC3=CC=CC=C23)=C1&[1*]Cl&&&
[1*]C(C)=O&[1*]C1=CC=C(NC(=O)CSC2=NC3=CC=CC=C3C3=NC(CCC(=O)NCC4=CC=CO4)C(=O)N23)C=C1&&&
[1*]C&[1*]C1=CC=CC(N2CCN(C3CNC3)CC2[2*])=C1&[2*]CCO&&&
[1*]OC&[1*]C1=CC2=C(C=C1[2*])CCC(C1=CC=CC=C1[4*])=C2CC1=CC=C([3*])C=C1&[2*]O&&[3*]NC(C)=O&[4*]N&&
[1*]OC&[1*]C1=CC(C=CCN2CCCCC2)=CC=C1OCC1=CC=C([2*])C=C1&[2*]Cl&&&
[1*]C1=CC=C(CN2C(C(=O)N3CCC(C(=O)NCC4=CC=CO4)CC3)=CC3=C2C=CS3)C=C1&[1*]F&&&
[1*]C&[1*]C1=CC=C(C2=CSC(NN=C(=O)C3=CC=C([2*])O3)=N2)C=C1&[2*][N+](=O)[O-]&&&
[1*]NCCN(CC)CC&[1*]C1=CC([2*])=CC=C1[3*]&[2*]NC(C)C&&[3*]C(=O)O&&
[1*]C1=CC=CC=C1NC1=C2N=CN(C3OC([3*])C([4*])C3[5*])C2=NC(=S)[NH]1&[1*]Cl&&[2*]CO&[3*]COP(=O)(O)O&[4*]O&[5*]O&&
[1*]O&[1*]C1CC(C2=CC=C(OCC3=CC=CC=C3)C=C2)N(CC2CC2)C1&&&
[1*]CCC&[1*]C1=C(NC(=O)C2=CC=CC=C2)C=CC2=C([2*])C(CCC3CCCC3)=CN=C12&[2*]NC(=O)CCC(=O)O&&&
[1*]N&[1*]C1C([2*])CC(N2C=CC(=O)[NH]C2=O)OC1C(=O)NCC1=CC=C(OC2=CC=CS2)C=C1&[2*]O&&&
[1*]NC(=O)N(CC)CC&[1*]C1CC([2*])([3*])OC2=CC=C([4*])C=C21&[2*]C&&[3*]C&[4*]Br&&
[1*]CC&[1*]C1=C([2*])C2=C([3*])C=CC=C2N1CC1=CC=C([4*])C=C1&[2*]C(=O)C(N)=O&&[3*]OCC(=O)O&[4*]Cl&&
[1*]C&[1*]C1=CC([2*])=C([3*])N1C1=CC=CC(OC2=CC=CC([4*])=C2)=C1&[2*]C=O&&[3*]C&[4*]C(F)(F)F&&
[1*]C&[1*]N1C(SCC(=O)NNC2=CC=C([2*])C=C2)=NC2=CC=CC=C2C1=O&[2*][N+](=O)[O-]&&&
[1*]C&[1*]C1=CC=C(C2=NC3=CC=C([2*])C=C3N=C(C3=CC=C([3*])C=C3)C2)O1&[2*]Cl&&[3*]Br&&
[1*]C(=O)CC(C)C&[1*]N1CCC(C2=NC(=O)C3=C([NH]2)N(CC2=CC=CC=C2[2*])N=N3)CC1&[2*]F&&&
[1*]C(=O)NC(CO)CC(=O)O&[1*]C(CC1=CC=CC=C1)NC(=O)OCC1=CC=CC=C1&&&
[1*]OC&[1*]C1=CC=C(N2CCN(C3=NOC([2*])=C3)C(=O)C2)C=C1OCCN1CCC([3*])CC1&[2*]C&&[3*]F&&
[1*]C(=O)NC(C(=O)NCC(C)C)C(C)CC&[1*]C1=CC=CC=C1NC(=O)C1=CC(C(=O)NC([2*])CC2=C[NH]C3=CC=CC=C23)=CC=C1[3*]&[2*]C(N)=O&&[3*]O&&
[1*]C(=O)OC&[1*]C1=C([2*])C([3*])=CC([4*])=C1OC1OC([5*])C([6*])C([7*])C1[8*]&[2*]I&&[3*]C&[4*]C&[5*]CO&[6*]O&[7*]O&[8*]O&&
[1*]CC&[1*]N1C(CNC2=CC=CC([2*])=C2)=NN=C1SCC(=O)N1CCCC1&[2*]Cl&&&
[1*]C(C)=O&[1*]N1CCCC12CCN(C(=O)C1=CSN=N1)CC2&&&
O=C1C2=CN=CC=C2C2=NC3=CC=CC=C3N12&&&
[1*]SC&[1*]C1=CC=C(S(=O)(=O)NN2C([2*])=C([3*])C(C3=CC=CC=C3)=C([4*])C2=S)C=C1&[2*]N&&[3*]C#N&[4*]C#N&&
[1*]NC&[1*]C1=CC=CC2=C1C(=O)N(CC1=CC=C([2*])C=C1)C2=O&[2*]C&&&
[1*]Cl&[1*]C1=NC2=C([2*])C([3*])=C([4*])C([5*])=C2[NH]1&[2*]Cl&&[3*]Cl&[4*]Cl&[5*]Cl&&
[1*]CC&[1*]C(C1=C[NH]C2=CC=CC=C12)C1=C[NH]C([2*])=N1&[2*]N&&&
[1*]CC(C)C&[1*]C1NC(=O)C([2*])NC(=O)C(CC2=CC=C([3*])C=C2)NC(=O)C([4*])NC(=O)C([5*])NC(=O)C(CC2=CC=CC=C2)NC1=O&[2*]CC(C)C&&[3*]O&[4*]CCCNC(=N)N&[5*]CCCN&&
[1*]CC&[1*]C1=NC(C2CCCN(C3=CC=C(C4=NC=CS4)N=N3)C2)=NO1&&&
[1*]C&[1*]C1=CC=C(S(=O)(=O)N2CCC(C(=O)NC3=NC4=CC=CC=C4S3)CC2)C([2*])=C1&[2*]C&&&
C1=CC=C2SC(NCCN3C=NC=N3)=NC2=C1&&&
[1*]C1=CC([2*])=CC(CC(=O)N2CCN(CC3=NC=NC4=CC([3*])=CC=C34)CC2)=C1&[1*]C(F)(F)F&&[2*]C(F)(F)F&[3*]Cl&&
[1*]CC(=O)O&[1*]C1C2=CC=CC=C2C=C(C2=CC=CC=C2)S1(=O)=O&&&
[1*]OCC&[1*]C1=CC=C(N2C(=O)C3=C4[NH]C=CC4=CN=C3N([2*])C2=O)C=C1&[2*]CC&&&
[1*]C1=CC=C(NC(=O)NC2=NC(NCCNC(=O)CCC3CCCC3)=CC(NC3=CC=NC4=CC([2*])=CC=C34)=N2)C=C1&[1*]Cl&&[2*]Cl&&
[1*]CCOC&[1*]N1C=NC2=CC(C(=O)N3CCN(C(=O)C4=CC=CC([2*])=C4)CC3)=CC=C2C1=O&[2*]C&&&
[1*]CCCCC#N&[1*]N=C1C=CN(CC2=CC=C([2*])N=C2)C2=CC=CC=C12&[2*]Cl&&&
[1*]C&[1*]C1=CC=CC(C2CN3CCC([2*])C3C3=CC=CC([3*])=C32)=C1&[2*]O&&[3*][N+](=O)[O-]&&
[1*]NC(C)=O&[1*]C(CC1=CC=CC=C1)C(=O)N1CCCC1C(=O)NC(CC1=CC=CC=C1)C(=O)NC([2*])CC1=CC=CC=C1&[2*]C(N)=O&&&
[1*]OC&[1*]C1=CC=C(C2CC(=O)NC(C3=CC=CC=C3[2*])C23C(=O)NC2=CC([3*])=CC=C23)C=C1&[2*]F&&[3*][N+](=O)[O-]&&
[1*]SC&[1*]C1=CC=C(NC(=O)C2CCCN(S(=O)(=O)C3=CC=C([2*])C=C3)C2)C=C1&[2*]C&&&
[1*]C&[1*]C1=NC=CC=C1OC1=NC=NC(OC2CC3C(=O)N(C4=CC([2*])=CC=N4)C(=O)N3C2)=C1[3*]&[2*]C(F)(F)F&&[3*]C&&
[1*]C1=CC(C=NC2=CC=C(S(=O)(=O)NC3=NC=CC=N3)C=C2)=CC=C1&[1*]Br&&&
[1*]C&[1*]C1=CC=C2OC3C(=O)N(CCCN4CCOCC4)C(=O)C3C2=C1&&&
[1*]OCC&[1*]C1=CC=C(CNC(=O)NC2=CC=C(C3SCC4=NC([2*])=NN43)C([3*])=C2)C=C1&[2*]C(C)(C)C&&[3*]F&&
[1*]C&[1*]N(CC1=CC=CO1)S(=O)(=O)C1=CC=C2OC3=CC=CC=C3C(=O)C2=C1&&&
[1*]C&[1*]C1=CC=C([2*])C=C1CNC(=O)NC1=CN([3*])N=C1&[2*]F&&[3*]C&&
[1*]OC&[1*]C1=CC=CC(CNC(=O)C2CC3=C(C=N[NH]3)C2)=C1&&&
[1*]C&[1*]C1=CC=CC(N2CCC3=C(NC4=CC=C(OCC([2*])CN5CCCCC5)C=C4)N=C([3*])N=C32)=C1&[2*]O&&[3*]S(=O)(=O)C(C)C&&
[1*]C1=CC=C2C(=O)NC(=O)C2=C1CN1CCS(=O)(=O)CC1&[1*]F&&&
[1*]OC&[1*]C1=CC(C2=NC(C3=CC=C(OC4=CC=CC=C4)C=C3[2*])=C[NH]C2=O)=CC([3*])=C1[4*]&[2*]C&&[3*]OC&[4*]OC&&
[1*]C&[1*]C1=C(NC(=O)NC2=CC=C([2*])C([3*])=C2)C=CC2=C1C(=O)N=C([4*])[NH]2&[2*]Cl&&[3*]Cl&[4*]C(C)(C)C&&
[1*]C(C)C&[1*]N1CCC(COC2=CC=CC3=NC([2*])=NC([3*])=C23)C1&[2*]N&&[3*]N&&
[1*]C&[1*]N1C([2*])=NC(CCC2CCCCC2)=CC1=O&[2*]OS(=O)(=O)O&&&
[1*]C1=CC(CNC(=O)C(CC2=CC=CC=C2)NC(=O)C2=CC=C([2*])C=C2[3*])=CC=C1&[1*]OC(F)(F)F&&[2*][N+](=O)[O-]&[3*]Cl&&
[1*]OC&[1*]C1=CC=C(S(=O)(=O)N2CCCN(S(=O)(=O)C3=C[NH]C=N3)CC2[2*])C=C1&[2*]C(=O)NO&&&
[1*]C&[1*]C1=NN(C2=C([2*])C(=O)C3=C(C=N[NH]3)C2=O)C([3*])=C1&[2*]Cl&&[3*]C&&
[1*]OCC&[1*]C1COC2(CCC1([2*])[3*])CC1CN(CC3CCC3)CC1C21CCN(C(=O)C2=CC=CC=C2[4*])CC1&[2*]C&&[3*]O&[4*]C#N&&
[1*]C1=CC=C(C(=O)C=C(NC2=CC=C(S(=O)(=O)N3CCCCC3)C=C2)C2=CC=CC=C2)C=C1&[1*]Br&&&
[1*]C(=O)OC(C)C&[1*]C1=CC=C(NS(=O)(=O)CC2=CC=CC=C2)C=C1&&&
[1*]C(C)C&[1*]C(NC(=S)NCCC1=CC=CC=C1)C1=C([2*])C=CC=C1[3*]&[2*]F&&[3*]F&&
[1*]NC(=O)C(C)N&[1*]C(C(=O)N1CCCC1C1=CC=CC=C1)C1CCCCC1&&&
[1*]C(C)CC&[1*]C1NC(=O)C([2*])NCCCCNC(=O)C(CC2=C[NH]C3=CC=CC=C23)NC(=O)C2CC(NC(=O)C(CC3=CC=CC=C3)NC(=O)N2)CNC1=O&[2*]CCCNC(=N)N&&&
C1=CC=C(CN2C=C(C3=NC(NC4=CC=NC=C4)=NC4=C3C=C[NH]4)C=N2)C=C1&&&
[1*]F&[1*]C1=CC=C2C(NCCOC3=CC=C([2*])C=C3)=NC=NC2=C1&[2*]Cl&&&
[1*]OC&[1*]C1=CC=C2CC(=CC=C3CC([2*])CC(=CC=CC=CC4=CC=C([3*])C=C4)C3=O)CC([4*])C2=C1&[2*]O&&[3*]O&[4*]O&&
[1*]N&[1*]C1=CC=C(C2=CC(=O)C3=C([2*])C([3*])=C([4*])C([5*])=C3O2)C=C1[6*]&[2*]N&&[3*]O&[4*]Cl&[5*]Cl&[6*]F&&
[1*]CCCCCCC&[1*]N1CCC(C2=CC=CN=C2)(C2=CC=CC=C2)CC1&&&
[1*]O&[1*]N=C(C1=CC=NC=C1C=CC1=CC=NC=C1)N1CCOCC1&&&
[1*]C&[1*]C1=CC=C(N2CCCC3=CC=CC=C3C2)N=N1&&&
[1*]C&[1*]N1CCCC2CCN3C(C4=CC=CC=C4)CCC1C23&&&
[1*]C&[1*]C1=CC=C([2*])C(NC(=O)C2=CC=CC=C2OC(=O)CSC2=CC=CC=N2)=C1&[2*]O&&&
[1*]C(C)C&[1*]C1=NN=C2CN(C(=O)CC3=CC=NC=C3)CCN12&&&
[1*]C&[1*]N(CC1=CC=CC=C1)CC([2*])COC1=CC=C2C(=O)C=C(C3=CC=CC=C3)OC2=C1&[2*]O&&&
[1*]N&[1*]C1=C([2*])C=C(CNC2=CC=C([3*])C=C2[4*])C=C1[5*]&[2*]Cl&&[3*]Br&[4*]Cl&[5*]Cl&&
[1*]N1CCN(C2=NC=CC=C2C2=CC(NC(=O)C3(C4=CC=C([2*])C=C4)CC3)=NC(N3CCOCC3)=N2)CC1&[1*]CCO&&[2*]Cl&&
[1*]CC(=O)NC(C(=O)C(F)(F)F)C(C)C&[1*]N1C(C2=CN=CS2)=NC=C([2*])C1=O&[2*]N&&&
[1*]CC&[1*]N1C(=O)C2=CC=CC=C2C(C(=O)NC2=CC=C([2*])C=C2)C1C1=CC=CC=C1[3*]&[2*]CCC(=O)O&&[3*]Cl&&
[1*]NC(=O)CCCCC(NC(=O)C(C)NC(=O)C(N)CO)C(=O)NC(CCC(=O)O)C(=O)O&[1*]C1=CC=CC=C1&&&
[1*]C&[1*]C1=CC=C(C(=CC2=CC=C([2*])C=C2)C(=O)N2CCC([3*])CC2)C=C1&[2*]C(=O)O&&[3*]C&&
[1*]CCC(=O)OC&[1*]C1=CC=CC=C1&&&
[1*]OC&[1*]C1=CC=C([2*])C=C1C(=O)N([4*])NC(=O)C1=CC=CC([3*])=C1&[2*]Cl&&[3*][N+](=O)[O-]&[4*]C(C)(C)C&&
[1*]CCC(C)NC(C)=O&[1*]C1=CC=C(OC2=CC=C([2*])C=N2)C=C1&[2*]C&&&
[1*]C(C)=O&[1*]N1CCN(C(=O)CSC2=N[NH]C=N2)C2CS(=O)(=O)CC21&&&
[1*]C1=CC2OC(=O)C(=C)C2C([4*])CC([3*])=CCC1[2*]&[1*]C&&[2*]OC(=O)CCC&[3*]C&[4*]OC(=O)C(C)=CC&&
[1*]C&[1*]C1CCC2C([3*])C(=O)N([2*])CC2C1&[2*]CCO&&[3*]C(C)O&&
[1*]C&[1*]C1=CC([2*])=C2C3=C(CCC(CNCCCN4CCOCC4)N3)C(=O)[NH]C2=C1&[2*]C&&&
[1*]C&[1*]N(C(=O)C1=CC=CO1)C1CCS(=O)(=O)C1&&&
[1*]OC&[1*]C1=CC=C(C#CC2=NC=C([2*])C=C2[3*])C=C1&[2*]C(C)(C)O&&[3*]Cl&&
[1*]OC&[1*]C1=CC=CC2=C1C(=N[2*])C1=C2OC2=CC([3*])=CC=C21&[2*]NC(=N)N&&[3*]O&&
[1*]OC&[1*]C1=CC([2*])=C2C(=O)C([3*])=C(C3=C([4*])C=C4C(=O)C5=C([5*])C([6*])=C([7*])C([8*])=C5C(=O)C4=C3[9*])C([10*])=CC2=C1&[2*]O&&[3*]OC(C)=O&[4*]O&[5*]O&[6*]OC&[7*]C&[8*]OC(C)=O&[9*]OC(C)=O&[10*]O&&
[1*]O&[1*]C1=NC=CN=C1[2*]&[2*]C(F)(F)F&&&
[1*]C&[1*]C1=NN2C(=O)C=C(COC(=O)C3=CC=CC=C3NC(=O)C3=CC=CO3)N=C2S1&&&
[1*]F&[1*]C1=CC=C(C2C3=CC([2*])=C([3*])C=C3CC3COCC32)C=C1&[2*]Cl&&[3*]Cl&&
[1*]C1=CC=C(N2C(=O)CCC23C(=O)NC2=CC=CC=C23)C=C1&[1*]Cl&&&
[1*]C(=O)OC&[1*]C1C(=O)C=C(NC2=CC=C([2*])C=C2)CC1[3*]&[2*]OC&&[3*]C&&
[1*]CN&[1*]C1=CC=C2C(=O)C3=CC([2*])=CC=C3C(=O)C2=C1&[2*]N&&&
[1*]CC&[1*]N1CC(C2=CC=CC([2*])=C2)C2(CC3=CC=CC=C3C2=O)C12C(=O)N(C1=CC=C([3*])C=C1)C1=CC=CC=C12&[2*]F&&[3*]Cl&&
[1*]OC&[1*]C1=CC(C=NNC(=O)C2=CC=C(N3CCOCC3)C([2*])=C2)=CC=C1OC1=NC2=C(C(=O)[NH]C([3*])=N2)N1[4*]&[2*][N+](=O)[O-]&&[3*]O&[4*]C&&
[1*]SC(C)C&[1*]C1=NN=CN1C1=CC=C([2*])C=C1&[2*]C(C)(C)C&&&
[1*]C(=O)NC&[1*]C1=CC=C(OCC2=CON=C2C2=CC=C([2*])C=C2)N=C1&[2*]SC&&&
[1*]C(=O)O&[1*]C1=CC=C([2*])C(N2C(=O)C3=CC=C([3*])C=C3S2(=O)=O)=C1&[2*]Cl&&[3*]C(F)(F)F&&
[1*]CC(C)C&[1*]C1COCC(C2=CC=CC([2*])=C2)=N1&[2*]C(F)(F)F&&&
[1*]N(C)C&[1*]C1=CC=C(N2SC3=CC=C([2*])C=C3C2=O)C=C1&[2*]S(C)(=O)=O&&&
[1*]C(C)(C)C&[1*]C1=CC=CC(C2=CC(C3=CC=NC=C3)=C(C3=CC=CS3)[NH]2)=C1&&&
[1*]N(C)C&[1*]C1=CC=C([2*])C(S(=O)(=O)N([3*])C2=CC=C(C(=O)NC3=CC=CC=C3[4*])C=C2)=C1&[2*]Cl&&[3*]C&[4*]N&&
[1*]C#N&[1*]C1=CC=C2SC3=CC=CC=C3N(CCCN3CCN(C4=CC=CC([2*])=C4)CC3)C2=C1&[2*]Cl&&&
[1*]N(C)C&[1*]C1=CC=C(C=NNC(=O)C2=C([2*])C3=CC=CC=C3S2)C=C1&[2*]Cl&&&
[1*]OC&[1*]C1=CC=C2CN(CC3(C#CC4=CC=C(C5([2*])NC(=O)NC5=O)C=C4)NC(=O)NC3=O)C(=O)C2=C1&[2*]C&&&
[1*]C(CC)CF&[1*]N(C1=CC=CC=C1)S(=O)(=O)C1=CC=C([2*])C=C1&[2*]Cl&&&
[1*]NS(C)(=O)=O&[1*]C1=CC=C(C(=O)NC2=CC=C(NC(=O)C3=CC=C([2*])C([3*])=C3)N=N2)C=C1&[2*]Cl&&[3*][N+](=O)[O-]&&
[1*]C&[1*]C1=CC=CC(S(=O)(=O)NC(=O)C2CC23C(=O)NC2=CC=CC=C23)=C1&&&
[1*]OC&[1*]C1=CC=C(C(CNC(=O)C2=CC(S(=O)(=O)N3CCCC3)=C([2*])C=C2[3*])CN2CCCC2)C=C1&[2*]C&&[3*]C&&
[1*]C1=CC2=C(C=C1NC(=S)NC(=O)C1=CC=CC=C1)C(=O)C([2*])=C[NH]2&[1*]Cl&&[2*]Cl&&
[1*]C&[1*]C1=CC=C(S(=O)(=O)C2CSC(=S)N2)C=C1&&&
[1*]CC&[1*]C(C(=O)OC([2*])C(=O)NCC1=CC=CC=C1)C1=CC=CC=C1&[2*]CC&&&
[1*]NC(=O)CN(CC)CC&[1*]C1=CC([2*])=C2C=CC=CC2=N1&[2*]C(=O)NO&&&
[1*]CN(CC)CC&[1*]C1=C([2*])N=C2N(C3=C([3*])C=C([4*])C=C3[5*])C(C3=CC=C([6*])C=C3[7*])=NN12&[2*]C(F)(F)F&&[3*]C&[4*]C&[5*]C&[6*]Cl&[7*]Cl&&
[1*]C&[1*]C1=COC2=C1C(=O)C1=C([4*])C3=C(C=C1O2)OC(=O)C=C3C1=CC=CC=C1[2*]&[2*]Cl&&[3*]O&[4*]O&&
[1*]NC(=O)C(F)(F)F&[1*]C1=NN=C(CCSCCC2=NN=C([2*])S2)S1&[2*]NCCO&&&
O=C(CN1C=C(C2=CC=CC=N2)N=N1)NCC(=O)NC(CC1=CC=CC=C1)C(=O)C(CC1=CC=CC=C1)NC(=O)CN1C(=O)NC2(CCCC2)C1=O&&&
[1*]C1CC(N2C=C([3*])C(=O)[NH]C2=O)OC1[2*]&[1*]O&&[2*]CO&[3*]C=CCCF&&
[1*]C&[1*]C1=CC=C(C([2*])NC(=O)C2=CC=C([3*])C=C2)C=C1NC1=NC=NC2=C([4*])N=C(N3CCCCC3)N=C12&[2*]CC(C)(C)C&&[3*]C(F)(F)F&[4*]N&&
[1*]C1=CC=C(C(=O)COC(=O)CCC(=O)NC2CCCCC2)C=C1&[1*][N+](=O)[O-]&&&
[1*]OC&[1*]C1=CC=CC=C1N1CCN(C(CCN2CCN(C3=CC=CC=C3[2*])CC2)C2=CC=CN=C2)CC1&[2*]OC&&&
[1*]C&[1*]C1OC(OC2CC([2*])([3*])CC([4*])C2[5*])C([6*])C([7*])C1[8*]&[2*]O&&[3*]CO&[4*]N&[5*]O&[6*]O&[7*]O&[8*]O&&
[1*]CC&[1*]N1C(C2=CC=CC=C2)=CN=C1SCC(=O)C1=C([2*])N(S(=O)(=O)C2=CC=CC=C2)C([3*])=C1&[2*]C&&[3*]C&&
[1*]C&[1*]C1OC(OC2C(OC3CCC4([2*])C(CCC5([3*])C4CC=C4C6CC([4*])([5*])CCC6([6*])CCC45[7*])C3([8*])[9*])OCC([10*])C2[11*])C([12*])C([13*])C1[14*]&[2*]C&&[3*]C&[4*]C&[5*]C&[6*]C(=O)O&[7*]C&[8*]C&[9*]C&[10*]O&[11*]O&[12*]O&[13*]O&[14*]O&&
[1*]C(=O)OCC&[1*]C1=CC=C(N2C(=O)CC(OCC3=CC=CC=C3)C2=O)C=C1&&&
[1*]C&[1*]C1=NC2=C(C(=O)[NH][NH]2)C2=CC(S(=O)(=O)N3CCN(CC4=CC=C5OCOC5=C4)CC3)=CC=C12&&&
[1*]C&[1*]C(C1=CC=CS1)N1CCC2(CCCN2C(=O)C(C2=CC=CC=C2)C2=CC=CC=C2)CC1&&&
[1*]OC(C)C&[1*]C1=CC=CC=C1N1CCN(CCCOC2=CC=C3C(=C2)CCCC3[2*])CC1&[2*]CC(=O)O&&&
[1*]C(=O)NC&[1*]C1=CC=C([2*])C(NC2=NC=NC3=C2C([3*])=C[NH]3)=C1&[2*]C&&[3*]Cl&&
[1*]C1=CC=C(C(=O)NC2=CC=CC(C(=O)NC3=CC=CC=N3)=C2)C=C1&[1*]F&&&
[1*]C&[1*]C1=NN([2*])C([3*])=C1CCC(=O)NCC1=CC=C([4*])C=C1[5*]&[2*]C&&[3*]C&[4*]F&[5*]Cl&&
[1*]CC(C)=O&[1*]C1=C(C2=CC=CC=C2)[NH]C2=CC=CC=C2C1=O&&&
[1*]C=CC(=C)C&[1*]C1=CC=C(C([2*])([3*])NC(=O)NC2=C([4*])C=CC=C2[5*])C=N1&[2*]C&&[3*]C&[4*]C&[5*]C&&
[1*]OC&[1*]C1=CC([2*])=C(S(=O)(=O)NCCC2=C[NH]C3=CC=CC=C23)C=C1[3*]&[2*]C&&[3*]C&&
[1*]C(=O)OCC=C&[1*]C1=C(SC2CNC(C(=O)N3CCSCC3)C2)C2=CC=CC=C2[NH]1&&&
[1*]C&[1*]C1=CC=CC(CC(=O)NCC2=CC=C([2*])C([3*])=C2)=C1&[2*]C&&[3*]C&&
[1*]C&[1*]N1CCC(C(=O)NC2CC3=CC=C(NC(=O)N([2*])C4=CC=CC=C4)C=C3C2)CC1&[2*]C&&&
[1*]C&[1*]C(NP(=O)(OC1OC([2*])C([3*])C([4*])C1[5*])OC1OC([6*])C([7*])C([8*])C1[9*])C(=O)OCC1=CC=CC=C1&[2*]CO&&[3*]O&[4*]O&[5*]O&[6*]CO&[7*]O&[8*]O&[9*]O&&
C1=CC2=C(C=N1)[NH]C1=CC=CC=C12&&&
[1*]C(=O)OC&[1*]C1CC([2*])C(=O)C2C1([3*])CCC1C(=O)OC(C3=COC=C3)CC12[4*]&[2*]OC(C)=O&&[3*]C&[4*]C&&
O=C(CCN1C(=O)OC2=CC=CC=C21)NN=C1C(=O)NC2=CC=CC=C12&&&
[1*]C&[1*]C1=CC=C(C([2*])NC2=NC([3*])=CC(NC3=NC=CC(N4CCC([4*])CC4)=N3)=N2)C=C1&[2*]C&&[3*]C&[4*]N(C)C&&
[1*]C(N)=O&[1*]C1=CC=C(NCC(=O)N2CCCC2C2=NC(C3=CC=CC([2*])=C3)=NO2)C=C1&[2*]F&&&
[1*]OC&[1*]C1=CC2=C(C=C1[2*])C([3*])(C(=O)C1=CC=C3NC(=O)CCC3=C1)C([4*])C(=N)O2&[2*]OC&&[3*]C&[4*]C#N&&
[1*]OC&[1*]C1=CC2=C(C=C1[2*])C1=C([3*])N=CC(C3=CC=CC=C3)=C1O2&[2*]OC&&[3*]C(=O)NCCCN(C)C&&
[1*]N(C)C&[1*]C1=NC=CC(C(=O)NC2=CC=CC(CN3N=C(N4C=NC5=C([2*])C=CC=C54)C=CC3=O)=C2)=N1&[2*]N&&&
[1*]N&[1*]C1=NC(C2CCCNC2)=C[NH]1&&&
[1*]CN(CC)CC&[1*]C1=CC=C(C2=NC=CN=C2C2CN(C3=CC=C4C=CC([2*])=CC4=N3)C2)C=C1&[2*]Cl&&&
[1*]OC(C)C&[1*]C1=CC=CC2=NC=C3C([2*])=NC(C4=CC=CN=C4)=CC3=C12&[2*]N&&&
[1*]C&[1*]C1=CC=C(CNC(=O)N([2*])CC2OC3=CC=C(NC(=O)NC4=CC=C([3*])C=C4)C=C3C(=O)N([4*])CC2[5*])C=C1&[2*]C&&[3*]C(F)(F)F&[4*]C(C)CO&[5*]C&&
[1*]C1OC(N2C=C([5*])C(=O)[NH]C2=O)C([3*])C1[2*]&[1*]COP(=O)(O)OP(=O)(O)OP(=O)(O)O&&[2*]O&[3*]O&[4*]F&[5*]C=CBr&&
[1*]S(C)(=O)=O&[1*]N1CCC2=C([2*])C=CC(C(=O)NC3=CN(CC(=O)N4CCOCC4)C(C(=O)NC4=CN(C([3*])C5=CC=CC([4*])=C5)N=C4)=C3)=C21&[2*]Cl&&[3*]CO&[4*]Cl&&
[1*]CC=C&[1*]C1=CC=C(OC([2*])C([3*])CN2CCC([4*])(C3=CC=C([5*])C=C3)C([6*])C2)C([7*])=C1&[2*]C&&[3*]O&[4*]C&[5*]Cl&[6*]C&[7*]O&&
[1*]C(C)O&[1*]C1C(=O)N2C([2*])=C(SC3CNC([3*])C3)C([4*])C12&[2*]C(=O)O&&[3*]CN&[4*]C&&
[1*]C&[1*]C1=NC(C(=O)N2CCCC(CN3CCOCC3)C2)=CS1&&&
[1*]C1=CC(CNC(=O)C(CC(=O)N2CCOCC2)C2=CC=CC([2*])=C2)=CC=C1&[1*]C(F)(F)F&&[2*]C(F)(F)F&&
[1*]C1=CC=C(C(=O)NCC2(CN3CCCCC3)CCCCC2)C=C1&[1*]F&&&
[1*]C&[1*]C1=NN(C2=CC=C3C=C([2*])C=CC3=N2)C([3*])=C1&[2*]Cl&&[3*]C&&
[1*]OC&[1*]C1=CC([2*])=CC=C1OCC(=O)NS(=O)(=O)CC1=CC=CC=C1&[2*]C(C)C&&&
[1*]C&[1*]C1(C=CC2=CC=CC=C2)C([2*])C([3*])N([4*])C1[5*]&[2*]O&&[3*]CO&[4*]O&[5*]CO&&
[1*]C&[1*]C1([2*])OC2=CC=C([3*])C=C2C(NC2=CC=CC=C2)C1[4*]&[2*]C&&[3*]C#N&[4*]O&&
[1*]C(C)C&[1*]C1=CC=C(NC2=CC=C(CN3CCNC(=O)C3)C=C2)C([2*])=C1&[2*]C(C)C&&&
[1*]C=C&[1*]N(CC1=C([2*])N=C2N(C3=C([3*])C=C([4*])C=C3[5*])C(C3=CC=C([6*])C=C3[7*])=CN12)CC1CC1&[2*]C(F)(F)F&&[3*]C&[4*]C&[5*]C&[6*]OCC(O)C(O)C(O)C(O)CO&[7*]OC&&
O=C(C1=C(C2=CC=C(OC3=CC=CC=C3)C=C2)C=CS1)N1CCCC1&&&
[1*]C(=O)OC&[1*]C(CC1=CC=CC=C1)C(=O)C([2*])C(CC1=CC=CC=C1)NC(=O)C1CC(=O)CN1C(=O)CCCCC1=CC=CC=C1&[2*]O&&&
[1*]C(=O)O&[1*]C1=CC=CC=C1C(=O)C1=CC=CC=C1&&&
[1*]OC&[1*]C1=CC=C(C2C3COC4=CC=C([2*])C=C4C3=NO2)C=C1[3*]&[2*]Br&&[3*]OC&&
[1*]C#N&[1*]C1(NC(=O)C2CC(S(=O)(=O)C3=CC=CC=C3[2*])CC2OC(=O)C2=CC3=CC=CC=C3[NH]2)CC1&[2*]Cl&&&
[1*]C(=O)OCCC&[1*]C1=C([2*])C=C([3*])C([4*])=C1CCC(=O)OCCSCC1OC(N2C=NC3=C([5*])N=CN=C32)C([6*])C1[7*]&[2*]O&&[3*]O&[4*]C(=O)OCCC&[5*]N&[6*]O&[7*]O&&
[1*]C1=CC=C(S(=O)(=O)C23CCOC2CCC2=CC([2*])=CC=C23)C=C1&[1*]Cl&&[2*]O&&
[1*]C&[1*]C1=CC=CC(NC2=NC=CC(C3=CC=CC([2*])=C3)=N2)=C1&[2*]O&&&
[1*]OCC=C&[1*]C1C([2*])CP([3*])(=O)OC1[4*]&[2*]OCC&&[3*]OCCC&[4*]C(C)Br&&
[1*]C&[1*]C1CCCN1CC1=CC=C([2*])O1&[2*]C(=O)NCCCC(=O)O&&&
[1*]C(C)CCCC(C)C&[1*]C1CCC2C3C=CC45OC4C1([2*])CCC([3*])C5CC3N([4*])C2[5*]&[2*]C&&[3*]O&[4*]C&[5*]C&&
[1*]OCC&[1*]C1=CC=C(CC2=CC3=C(OC2=O)OC2(CCCC2)CC32OC(=O)C3=CC=CC=C32)C=C1&&&
[1*]C&[1*]C1C2CN(CC3=CC=CC([2*])=C3)C(C1C1=CC=C([3*])C=C1)C([4*])(CNC1=CC=CC=C1)C2COC1=CC=CC=C1&[2*]Cl&&[3*]Cl&[4*]C&&
[1*]NC(C)=O&[1*]C1=NN2C(C3=CC=C([2*])C=C3)=CC=NC2=N1&[2*]Cl&&&
[1*]C&[1*]C1=CC=C(C=NNC(=O)CNC(=O)C([2*])OC2=CC=C([3*])C=C2)C=C1&[2*]C&&[3*]Cl&&
[1*]C(N)C(=O)O&[1*]C1C([2*])C1C1=CC=C(N2CCCC2)C=C1&[2*]C(=O)O&&&
[1*]OCC&[1*]C1=CC=CC=C1OC1CCN(C(=O)CN2N=CC3=CC([2*])=CC=C32)CC1&[2*]Cl&&&
[1*]C&[1*]N(C(=O)C1=CC2=CC=CC=C2O1)C1=CC=C2C(=C1[2*])[NH]C(=NC(=O)C1=CC=C(C3=CC=NC=C3)S1)N2[3*]&[2*]N&&[3*]CCC(N)=O&&
[1*]C1=CC=C(S(=O)(=O)C2=C3N=C(N4CCOCC4)C4=C(C=CS4)N3N=N2)C=C1&[1*]F&&&
[1*]C&[1*]C1=NN=C([2*])N1CC1=CC=CC=C1&[2*]SCC(=O)NN&&&
[1*]C=CC(=O)NCCN(CC)CC&[1*]C1=CC=C([2*])C([3*])=C1&[2*]Cl&&[3*]Cl&&
[1*]C&[1*]C1=C([2*])C(=O)N(C(=O)C2=CC=CS2)[NH]1&[2*]N&&&
C1=CC=C(C2=NOC(C3=CC=C4[NH]C=NC4=C3)=N2)C=C1&&&
[1*]CC&[1*]C1=C(C2CCCN2CC(=O)NCC2=CC=CO2)[NH]N=C1&&&
[1*]C&[1*]C1=C([2*])C(COC2=CC([3*])=C(C(=O)NC3CCC([4*])C3)C=C2Cl&[2*]Cl&&[3*]C&[4*]O&&
O=C(NC1=CN=C2C=CC=CC2=C1)C1=CC(N2CCN(C3=CC=CC=N3)CC2)=CC=N1&&&
[1*]C(=O)OC&[1*]C=C(CC1=CC2=C(C=C1[2*])OCO2)C(=O)C1=CC=CC=C1&[2*]C&&&
[1*]CCCC&[1*]N1C=C(C(CC2=CC=CC=C2)C(=O)NC([2*])CC2=NN=N[NH]2)C2=CC=CC=C21&[2*]CO&&&
[1*]NC(C)=O&[1*]C1=NC=NC2=C1N=CN2[2*]&[2*]CCOCP(=O)(O)O&&&
[1*]C&[1*]C1=CC([2*])=CC=C1NC1=NC(N2CCN([3*])CC2)=C2[NH]C=NC2=N1&[2*]Cl&&[3*]C&&
[1*]CC&[1*]C1=C(CC2=CC=CC=C2C(=O)NCCC2=C[NH]C3=CC=CC=C23)C(=O)N(C2=CC=CC=C2)[NH]1&&&
[1*]C&[1*]N1C(=O)N([2*])C2=CC([3*])=CC=C2C12CCN(CC1=CC=CN=C1)CC2&[2*]C&&[3*]NC(=O)C(C)(C)C&&
[1*]OCC#C&[1*]C1=CC=C([2*])C=C1&[2*]C=CC(=O)NO&&&
[1*]CC(C)C&[1*]C1=CC=C(CC2=NN=C(CC3OC(N4CCCC4)=CC3=O)O2)C=C1&&&
[1*]C(=O)OCC&[1*]C1CC1CN1CCC(N2C(=O)CCC3=CC=CC=C32)CC1&&&
O=C(OCC1=CC=CC=C1)N1CCCC1P(=O)(OC1=CC=CC=C1)OC1=CC=CC=C1&&&
O=C1C2=C3C(=NC=CC3=CC=C2)C=CN1C1CCCC1&&&
[1*]C=COC&[1*]C1([2*])CCC([3*])=CCC1&[2*]C&&[3*]C(C)C&&
[1*]C(=O)N(C)C&[1*]C1OC(N2C=NC3=C([2*])N=CN=C32)C([3*])C1[4*]&[2*]N&&[3*]O&[4*]O&&
[1*]SCC#C&[1*]C1=CC=C(NC2=NC=NC3=CC=C([2*])C=C23)C=C1&[2*]Cl&&&
C1=CC=C(CNC2=NC(NCCCOC3=CC=CC4=CC=CC=C34)=NC(NCC3=CC=CO3)=N2)C=C1&&&
[1*]C&[1*]C1=NC(=O)C2=C([NH]1)C1=CC(C3=CC=C([2*])C=C3)=CN=C1S2&[2*]C(=O)O&&&
[1*]C=O&[1*]C1=C([2*])C=CC2=C1OC1=CC=CC=C1O2&[2*]O&&&
[1*]OC&[1*]C1=CC(=O)N(C([2*])C([3*])(CN2C=NC=N2)C2=CC=C([4*])C=C2[5*])C=C1&[2*]C&&[3*]O&[4*]F&[5*]F&&
[1*]OC&[1*]C1=CC=C(C(=O)C=CC2=CC=CC([2*])=C2)C=C1&[2*]C(F)(F)F&&&
[1*]CNCC&[1*]C1(C2=CC=CC([2*])=C2)OCC2=CC([3*])=CC=C21&[2*]F&&[3*]C(F)(F)F&&
[1*]CCC&[1*]C1=CC=CC=C1OCC([2*])CON1C(=O)C2=CC=CC=C2C1=O&[2*]O&&&
[1*]OC&[1*]C1=CC=C2C=CC(=O)OC2=C1C(CCN1CCN(C2=CC=CC=C2[2*])CC1)C1=CC=C2OCOC2=C1&[2*]C&&&
O=C1C=CN(COCCOCCSCCSCC2=CC=CC=C2)C(=O)[NH]1&&&
[1*]OC&[1*]C1=CC=C(C(C(=O)NCCCN2CCCCC2)C(C2=CC=C([2*])C=C2)C2=C([3*])N=C(NC3=CC=CN=C3)S2)C=C1[4*]&[2*]Cl&&[3*]C&[4*]OC&&
[1*]OCCN(CC)CC&[1*]C1=CC=C(N2CCN(CCCC3=CN([2*])C4=CC=C([3*])C=C34)CC2)C=C1&[2*]CC&&[3*]OC&&
[1*]CCCC&[1*]N1CC2=CC=CC(C(=O)NC3=CC=C([2*])C=C3)=C2C1=O&[2*]C(=O)NC&&&
[1*]CC(C)O&[1*]N1C=NC2=C1[NH]C([2*])=NC2=O&[2*]N&&&
[1*]S(N)(=O)=O&[1*]C1=CC(C(=O)NC2=CC=C3N=C(NC4=CC=CC([2*])=C4)SC3=C2)=CC=C1[3*]&[2*]C(=O)O&&[3*]Cl&&
[1*]NS(=O)(=O)CCC&[1*]C1=CC=C(NC(=O)C=C([2*])C2=CC=C([3*])C=C2)C=C1&[2*]C&&[3*]OC&&
CC(N)C(=O)NC(CCCCN)C(=O)NC(CCCN)C(=O)NC(C(=O)NC(CCCCN)C(=O)NC(CCCNC(=N)N)C(N)=O)C(C)C&&&
[1*]CC(NC(=O)C(Cl)Cl)C(=O)O&[1*]C1=C(SC2=CC=C([2*])C=C2)[NH]C2=CC=CC=C12&[2*]Cl&&&
[1*]CCC(C)C&[1*]N1N=C2C(=CC3=CC=CN=C3)CN([2*])CC2C1C1=CC=CC=C1&[2*]C&&&
[1*]OC&[1*]C1=CC=C(C2=NN(C3=CC=CC=C3)C3=C2C=C(CN2CCCC2)O3)C=C1&&&
[1*]CC&[1*]C1=C(C(=O)C2=CC=C([2*])C=C2)N2C=CC=C([3*])C2=C1[4*]&[2*]Cl&&[3*]OCCCN(CC)CC&[4*]C=O&&
[1*]C&[1*]C1CCN(C2=CC(N3CCN([2*])CC3)=CC=C2NC(=O)C=CC2=CC=CC([3*])=C2)CC1&[2*]C&&[3*]Cl&&
[1*]C&[1*]C1=CC(C=CC(=O)C=CC2=CC=CC([2*])=C2)=CC([3*])=C1[4*]&[2*]NC(=O)CCCCCCNC(=O)CCCCCN&&[3*]C&[4*]O&&
[1*]C&[1*]N1CCC(NC(=O)NC2CCN(CCOC3=CC=CC4=C3OCCO4)CC2)CC1&&&
[1*]C&[1*]C1=C2C=CC=CC2=NC(N2N=C([2*])C(NC(=O)C3=CC=C([3*])S3)=C2[4*])=C1&[2*]C&&[3*]Cl&[4*]Cl&&
[1*]OC(=O)N(C)C&[1*]C1=CC=C(COC2=CC(C3=CN=CN=C3)=CC=C2[2*])C=C1[3*]&[2*]Cl&&[3*]OCCF&&
NCCCNCCCNC(=O)CCCCCCCN=C(N)NCCCCNC(=N)N&&&
[1*]OC&[1*]C1=CC(C2C3=CC4=C(C=C3C(NCC3=CC=C([2*])C=C3)C3COC(=O)C23)OCO4)=CC([3*])=C1[4*]&[2*]C(=O)NCCOCCN(C)C&&[3*]OC&[4*]O&&
[1*]Cl&[1*]C1=CC=CC=C1C1=NN=C2C(C3=CC=CC=C3)=NC3=CC=CC=C3N12&&&
CC(=O)NCCOCCO&&&
[1*]C1=C2C(=O)N(CC3CCCO3)C(=O)C2=CC=C1&[1*]Cl&&&
[1*]C1=C(C(=O)C2=CC=C(NC(=O)C3=CN=CC=N3)C=C2)C(C2=CC([2*])=CC=C2[3*])=NC(=S)[NH]1&[1*]O&&[2*]Cl&[3*]O&&
[1*]N=O&[1*]C1=C([2*])C([3*])=C2N=CN(C3OC(COP([4*])(=O)OC4C([5*])OC([6*])C([7*])C4[8*])C([9*])C3[10*])C2=C1[11*]&[2*]Cl&&[3*]Cl&[4*]O&[5*]CO&[6*]O&[7*]O&[8*]O&[9*]O&[10*]O&[11*]Cl&&
[1*]C(=O)O&[1*]C1=CN(CC2=CC=C(C3=CC=CC=C3[2*])C=C2[3*])C2=C(C1=O)C(C1=CC=C([4*])C=C1)CCC2&[2*]C(F)(F)F&&[3*]F&[4*]F&&
[1*]C&[1*]C1=CC(C2=CC=CC([2*])=C2)=NC=C1C1=CC(C(=O)N2CCC3=CC=CC=C3C2)=CC=C1[3*]&[2*]C(C)(C)C&&[3*]C(=O)O&&
[1*]C&[1*]C1=NC2=C(CN(C(=O)CC3=CC=C([2*])C=C3)C2)C([3*])=N1&[2*][N+](=O)[O-]&&[3*]C(F)(F)F&&
[1*]N&[1*]C1=CN=C(C2=CC=C([2*])C=C2)N(CC(=O)NCCC2=CCCCC2)C1=O&[2*]Cl&&&
[1*]C&[1*]C1=CC=C(C2=NN3C(=O)C(CC(=O)NCC4=CC=CS4)SC3=N2)C=C1&&&
[1*]C(CCCOC(C)=O)(C(=O)OCC)C(COC(C)=O)NC(C)=O&[1*]N1C(=O)C2=CC=CC=C2C1=O&&&
[1*]OC&[1*]C1=CC(C=CC(=O)C=C([2*])C=CC2=CC=C(OC([3*])([4*])C(=O)NC([5*])C3=CC=CC=C3)C([6*])=C2)=CC=C1[7*]&[2*]O&&[3*]C&[4*]C&[5*]C(=O)N(C)C&[6*]OC&[7*]O&&
[1*]C&[1*]C12CCC(C(=O)N3CCN(C4=CC=CC=C4[2*])CC3)(OC1=O)C2([3*])[4*]&[2*][N+](=O)[O-]&&[3*]C&[4*]C&&
[1*]OC&[1*]C1=CC=C([2*])C(NC(=O)C2=CC=C([3*])N=C2)=C1&[2*]OC&&[3*]C(=O)O&&
[1*]CN&[1*]C1CN(CC(=O)NCCCN2CCOCC2)C(=O)CS1&&&
[1*]C&[1*]C1=C([2*])C2=C(S1)N(CC1=CC=C([3*])C([4*])=C1)C(=O)N(C1=CC=CC=C1)C2=O&[2*]C&&[3*]Cl&[4*]Cl&&
[1*]OC&[1*]C1=CC=C(C2=NN3C(=O)C4=C([2*])ON=C4N=C3S2)C=C1&[2*]C&&&
[1*]C&[1*]C1=CC(=O)N([2*])C(=O)N1CCC(=O)NCCN([3*])C1=CC=CC=C1[4*]&[2*]C&&[3*]C&[4*]C&&
[1*]C&[1*]C1=CC=C(S(=O)(=O)CCC(=O)OCC(=O)N([2*])CCC2=CC=CC=C2)C=C1&[2*]CCC#N&&&
[1*]OCCN(C)C&[1*]C1=CC=C(C(=C2CC3CCC(C2)N3CC2=COC=C2)C2=CC=C([2*])C=C2)C=C1&[2*]OCCF&&&
[1*]C1=CC=C2SC3=CC=CC=C3N(C(=O)CN3CCCCC3)C2=C1&[1*]Cl&&&
[1*]C(=O)OC&[1*]C1=CC(S(=O)(=O)NCC2=CC=CC=C2[2*])=CC=C1[3*]&[2*]F&&[3*]C&&
CC(C)NC(=O)CCN&&&
[1*]OC&[1*]C1=CC2=C(NC3=CC=C([2*])C([3*])=C3)C([4*])=CN=C2C=C1OCCCN1C=CN=C1&[2*]Cl&&[3*]Cl&[4*]C#N&&
[1*]C&[1*]C1=CC(=O)[NH]C([2*])=N1&[2*]C&&&
[1*]COC(=O)C(C)C&[1*]C1([2*])CC(=CC2=CC=C([3*])C=C2)C(=O)O1&[2*]CO&&[3*]C(F)(F)F&&
[1*]CC(C)C&[1*]C1=CC=C(C([2*])CC([3*])NC([4*])CC2=CC=CC=C2)C=C1&[2*]C&&[3*]C&[4*]CO&&
[1*]N(C)C&[1*]C1=CC=CC(SC2C(=O)CC([2*])([3*])CC2=O)=C1&[2*]C&&[3*]C&&
CCCC=CCC(=O)O&&&
[1*]OC(CCCCCCCCC)CCCCCCCCC&[1*]C1=CC=C(C2=C([2*])C(=S)NC2=O)C=C1&[2*]C#N&&&
[1*]C#N&[1*]C1CCCN1C(=O)C([2*])CC1=CC=C(C2=CC=CC=C2)C=C1&[2*]N&&&
[1*]C1([2*])CCCC(=C)C1CCC1=CC([3*])=CC=C1[9*]&[1*]C&&[2*]C&[3*]O&&
[1*]C(C)=NNC(N)=O&[1*]C1=CC=C([2*])C=N1&[2*]Cl&&&
[1*]C=CC(=O)NC(C=O)CC(=O)O&[1*]C1=CC=CC=C1&&&
[1*]C&[1*]C1=CC=C(C2=CC3=C(OCCCNCC3[2*])C([3*])=N2)C=C1&[2*]C&&[3*]C#N&&
[1*]OC&[1*]C1=CC=C(CN2C(=O)C(=O)C3=CC=CC=C32)C=C1&&&
[1*]C(=O)NC(CC(N)=O)C(=O)O&[1*]C(CC1=CC=CC=C1)NCC1=CN=C([2*])N1CC1=CC=CC=C1&[2*]C(C)C&&&
[1*]C&[1*]C1=CC=CC(NC2=NC=C3C=C(C4=CC=CC=C4)C(=O)N([2*])C3=N2)=C1&[2*]CCC#N&&&
[1*]N&[1*]C1=CC=C(C2=CC=C3C(=C2)CCC3NCC2=NC3=CC=CC=C3[NH]2)C=C1&&&
[1*]COCC&[1*]C1CN(C(=O)C2=CC=C([2*])N=C2)CC2=C1N([3*])N=C2&[2*]OC&&[3*]C&&
[1*]C&[1*]N1CCN(C2=CC=C([2*])C(N3CCCC3)=C2)CC1&[2*]N&&&
[1*]O&[1*]C1=CC=C2C(=C1)CCCN2[2*]&[2*]CCCCI&&&
[1*]C1=C(CN2C=CC=C(NC(=O)C3=CC=C([3*])C=C3[4*])C2=O)C([2*])=CC=C1&[1*]F&&[2*]F&[3*]O&[4*]C(F)(F)F&&
[1*]OCC(=O)OC&[1*]C1=CC=C(C2=NN(C3=CC=C([2*])C=C3)C(C3=CC=C([3*])C=C3)C2)C=C1&[2*]S(N)(=O)=O&&[3*]Cl&&
[1*]OC&[1*]C1=CC=C(C(=O)NC2=CC(C3=CC=C([2*])O3)=NC(=S)[NH]2)C=C1&[2*]C&&&
[1*]OC&[1*]C1=CC=CC=C1CNC(=O)CC1=C(C2=CC=CC=C2)[NH]C2=CC=CC=C12&&&
[1*]C1=C([2*])C(NC(=O)N2CCC([3*])(C3=CC=C([4*])C=C3)CC2)=CC=C1&[1*]Cl&&[2*]O&[3*]O&[4*]C(F)(F)F&&
[1*]CC&[1*]N1CCCC(C(=O)OCC2=CC=C([2*])C=C2)C1&[2*]F&&&
[1*]C(=O)OCC&[1*]C1=C([2*])NC([3*])=C(C(=O)OCC2OC(N3C=NC4=C([4*])N=CN=C43)C([5*])([6*])C2[7*])C1C1=CC=CC=C1&[2*]C&&[3*]C&[4*]Cl&[5*]C&[6*]O&[7*]O&&
[1*]CCCC&[1*]C1=C2NC3=CC=CC=C3C2=N[NH]1&&&
[1*]NC(=O)COCC&[1*]C1=CC=C2N=CC([2*])=C(NC3=CC=CC([3*])=C3)C2=C1&[2*]C#N&&[3*]Br&&
[1*]NC&[1*]C1=NCCC2=C1N=C[NH]2&&&
O=C(NC1=CC=CC(OCCCN2CCCCCC2)=C1)C1=CC=CC=C1&&&
[1*]NCCN(C)C&[1*]C1=CC=C([2*])C=C1&[2*]C=NO&&&
[1*]C1=CC=C(NC(=O)COC(=O)CN2C=NC(SCC3=CC=CC=C3)=N2)C([2*])=C1&[1*]Cl&&[2*]Cl&&
[1*]OC&[1*]C1=CC=C(CCNC(=O)C2=CN([2*])N=C2)C([3*])=C1&[2*]C&&[3*]OC&&
[1*]N&[1*]C1=N[NH]C2=CN=CC(C3=CC=C(NC(=O)NC4=CC=CC([2*])=C4)C=C3)=C12&[2*]F&&&
[1*]CC(=O)C=C(O)C(=O)O&[1*]C1=CN(CC2=CC=C([2*])C=C2)C2=CC=C([3*])C=C12&[2*]F&&[3*]Cl&&
[1*]C&[1*]C1=CC=C(S(=O)(=O)N(C2=CC=C3C(=C2)N([2*])C(=O)N3[3*])S(=O)(=O)C2=CC=C([4*])C=C2)C=C1&[2*]C&&[3*]C&[4*]C&&
[1*]C1=C(C(=O)OCC(=O)C2=C([2*])C=CS2)C(NC(=O)C2=CC=CC=C2[3*])=CC=C1&[1*]Cl&&[2*]Cl&[3*]Cl&&
[1*]C&[1*]C1=CN=C(NC2=CC=C3[NH]C=NC3=C2)C2=C1N=C(C1=NC=C[NH]1)[NH]2&&&
[1*]C&[1*]C1=CC=C(OCCCC(=O)OCC(=O)NC2=CC=CC(S(=O)(=O)NC3=NCCC3)=C2)C=C1&&&
[1*]C1=CC=C([2*])C(NC(=O)C2CCCN(S(=O)(=O)C3=CC=C4C(=C3)CCCN4C(=O)C3CC3)C2)=C1&[1*]C(F)(F)F&&[2*]Cl&&
[1*]CC&[1*]N1CC2=CC([2*])=CC3=C2N(CC1[3*])C(=O)[NH]3&[2*]Br&&[3*]C&&
[1*]C&[1*]C1=CN(CC2CCCN2C2=CC=C([2*])C(OCC3=CC=NC=C3)=C2)N=C1&[2*]C(=O)O&&&
[1*]C(=O)OCC&[1*]C1([2*])CCC2=CC(C(=O)C=CC3=CC=C([3*])C=C3)=C([4*])C=C2C1&[2*]C&&[3*]OC&[4*]O&&
[1*]C1=C(CNC2=CC=C([2*])C=C2S(=O)(=O)N2CCSCC2)C=C([3*])C(NS(=O)(=O)C2=CC=CS2)=C1&[1*]Cl&&[2*]OC(F)(F)F&[3*]Cl&&
[1*]OC&[1*]C1=C([2*])C=CC(C2=CC3=CC=CC=C3N=C2C(=O)C=CC2=CC=C([3*])C=C2)=C1[4*]&[2*]O&&[3*]O&[4*]OC&&
[1*]C&[1*]N1C(C2=CC=C(C([2*])([3*])C3=CC=CC=C3)C=C2)=N[NH]C1=S&[2*]C&&[3*]O&&
[1*]C&[1*]C1=CC2=C(SC=C2)C(N2CCC(C(=O)NC3=CC=CC=C3[2*])CC2)=N1&[2*]C&&&
[1*]NCC&[1*]C1=C(NCC2=CC=C(NC(=O)C3=CC=C([2*])C=C3)C=C2)C(=O)C1=O&[2*]OC&&&
[1*]NC(C)=O&[1*]C(CC1=CC=CC=C1[2*])C(=O)NC(CC1=CC=CC=C1)C(=O)NC([4*])CC1=CC=C([3*])C=C1&[2*][N+](=O)[O-]&&[3*]O&[4*]C(N)=O&&
[1*]C(=O)OCC&[1*]N1CCN(C2=NC3=CC=C(C(=O)C4=CC=CC=C4)C=C3N2CC2=CC=CC=C2)CC1&&&
O=C(NC1=NC(=O)N(C2CCCO2)C(=O)C1=O)C1=CC=CC(S(=O)(=O)N2CCCCC2)=C1&&&
[1*]OC&[1*]C1=NC([2*])=C(NC2OC([3*])C([4*])C2[5*])C([6*])=N1&[2*]N&&[3*]CO&[4*]O&[5*]O&[6*]OC&&
O=C1C=C(CSC2=NN=C(C3=CC=CC=N3)O2)N=C2SC=CN12&&&
[1*]C(=O)CCCCC&[1*]N1CC2=CC=CC=C2N2N=NC=C2C1&&&
[1*]CC(=O)O&[1*]N1C(=O)C(=CC2=CN=C3C=CC=CC3=C2)SC1=S&&&
[1*]OC&[1*]C1=CC2=NC=NC(N3CCC(OC4=CC=C([2*])C=C4)C3)=C2C=C1OCCCN1CCCC1&[2*]C#N&&&
[1*]C#N&[1*]C(=CC1=CN(S(=O)(=O)C2=CC=CC=C2[2*])C2=CC=CC=C12)C(=O)NC1CC1&[2*]F&&&
[1*]OC&[1*]C1=CC2=C(C=C1[2*])NC(=O)C2=C[3*]&[2*]OCCO[N+](=O)[O-]&&[3*]C(C)(C)C&&
[1*]C(C)NC(C)=O&[1*]C1=CC=C(C#CC2=CN=C(N3CCCC3)N=C2)C=C1&&&
[1*]CC&[1*]N1C(=O)C2([2*])CC34C5=CC=CC=C5NC3CC1(C1=CC=C([3*])C=C1)C4([4*])C2&[2*]O&&[3*]NC(C)=O&[4*]C(C)C&&
[1*]F&[1*]C1=CC2=C(C=C([2*])O2)C=C1OCC1CN1CCCC1C1=CC=CC=N1&[2*]Br&&&
[1*]C1=CC=C(C(=O)N2C=CN=C2C2=CC=NC=C2)C=C1&[1*]F&&&
[1*]C&[1*]C1=CC=C(C(C(=O)NC2CCCC2)N(CC2=CC=CO2)C(=O)C2=C([2*])C([3*])=NS2)O1&[2*]N&&[3*]C(N)=O&&
[1*]C(=O)O&[1*]C1=CC(C2=CC=CC=N2)=NC2=C1[NH]C1=CC=C([2*])C=C12&[2*]Cl&&&
[1*]OCC[N+](CC)(CC)CC&[1*]C1=CC=C([2*])C([3*])=C1&[2*]OC&&[3*]OC&&
[1*]CCC&[1*]N1N=C([2*])C(C=NNC(=O)C([3*])OC2=CC=CC=C2)=C1[4*]&[2*]C&&[3*]C&[4*]C&&
[1*]C&[1*]N1CCN(S(=O)(=O)C2=CC=CC(C(=O)N([2*])C3=CC=CC=C3)=C2)CC1&[2*]C&&&
[1*]COC(=O)C(C)(C)C&[1*]C1CNCCN1CC(C1=CC=C([2*])C=C1)C1=CC=C([3*])C=C1&[2*]F&&[3*]F&&
[1*]CCOC&[1*]N1C=NC2=CC=C([2*])C=C21&[2*]OCC(=O)NC(C)C&&&
[1*]NC(C)=O&[1*]C1=CC=C(S(=O)(=O)NC2=CN=CC=C2C(=O)NC2=CC([2*])=CC([3*])=C2)C=C1&[2*]Cl&&[3*]Cl&&
[1*]C&[1*]N1C(=O)N(C2=CC=CC=C2)CC1C(=O)NCCCC1=CC=CC=C1&&&
[1*]C(=O)CNC(C)(C)C&[1*]N1CCC2=CC=C([2*])C=C2C1&[2*]O&&&
[1*]SC&[1*]C1=NC=C(CN2CCCC(C(=O)C3=CC=CC([2*])=C3)C2)C=N1&[2*]Br&&&
[1*]OC(C)=O&[1*]C12COC1CC([2*])C1([3*])C(=O)C([4*])C3=CC(=O)C([5*])=CC3([6*])C3=C([7*])C(OC(=O)C([8*])C([9*])C4=CC=CC=C4)CC([10*])(C(OC(=O)C4=CC=CC=C4)C21)C3([11*])[12*]&[2*]O&&[3*]C&[4*]O&[5*]C&[6*]C&[7*]O&[8*]O&[9*]NC(=O)OC(C)(C)(C)(F&[10*]O&[11*]C&[12*]C&&
[1*]C(C)O&[1*]C(NC(=O)CC1=CC=CC=C1)C(=O)NC(CC1=CC=CC=C1)C(=O)NC([2*])C(=O)NC([3*])CC1=C[NH]C2=CC=CC=C12&[2*]CCCNC(=N)N&&[3*]C(N)=O&&
[1*]C(=O)OCC&[1*]C(CC1=CC=CC=C1)NC(=O)C([2*])OC(=O)C1=CC=C([3*])C=C1&[2*]C&&[3*]I&&
C1=CC=C2N=C(C3C4=CC=CC=C4C4=CC=CC=C43)C=CC2=C1&&&
[1*]C&[1*]C1CC2=C(O1)C(=O)C1=CC=CC=C1C2=O&&&
[1*]OC&[1*]C1=CC=C([2*])C=C1NC(=O)C1=C([3*])N=C(C2=CC=CC=C2)S1&[2*]Cl&&[3*]C&&
[1*]C&[1*]C1=C(C(=O)NC([2*])C(N2C=NC3=CC=CC=C32)C2=CC=CC=C2[3*])[NH]C2=CC=CC=C2C1=O&[2*]C&&[3*]F&&
[1*]C&[1*]C1([2*])CCCC2([3*])C1CCC13CC(=CC1=O)C([4*])C2CC3[5*]&[2*]C(=O)O&&[3*]C&[4*]O&[5*]O&&
[1*]OC&[1*]C1=CC(C(=O)NC2CC2)=C([2*])C=C1NC1=NC=C([3*])C(OC2=CC=CC3=C2C(=O)N([4*])C3[5*])=N1&[2*]F&&[3*]C(F)(F)F&[4*]C&[5*]C&&
[1*]C&[1*]C1=CSC(N2C=C(C(=O)NC([2*])C3=NC4=CC([3*])=CC=C4N3[4*])C3=C([5*])N=CN=C32)=C1&[2*]C&&[3*]F&[4*]C&[5*]N&&
[1*]N&[1*]C1=C(C(=O)C=CC2=CC=NC=C2)C(C2=CC=C([2*])C=C2)=CS1&[2*]Br&&&
[1*]CCOC&[1*]N1CCC(C2=NC=CC=N2)CC1&&&
[1*]C(=O)OCC&[1*]C1=C([2*])NC([3*])=C([4*])C1C1=CC=CC([5*])=C1&[2*]C&&[3*]C&[4*]C(=O)OCC&[5*][N+](=O)[O-]&&
[1*]C(=O)OCC&[1*]C1CCCCC1COC(C1=CC=CC=C1)(C1=CC=CC=C1)C1=CC=CC=C1&&&
[1*]OC&[1*]C1=CC([2*])=C2C(C3=CC=CC=C3)=CC([3*])([4*])OC2=C1&[2*]OC&&[3*]C&[4*]C&&
[1*]OC&[1*]C1C(=O)C2=C([2*])C([3*])C([4*])([5*])C([6*])(C([7*])C3OC3([8*])[9*])C2C([10*])C1=O&[2*]C&&[3*]O&[4*]C&[5*]OC(C)=O&[6*]OC(=O)C(O)C(C)C&[7*]OC(=O)C(O)C(C)C&[8*]C&[9*]C&[10*]OC(C)=O&&
[1*]N&[1*]C1=NC([2*])=C([3*])C(NCC2CCN3CCC2CC3)=N1&[2*]Cl&&[3*]Cl&&
[1*]OC&[1*]C1=CC=C(CN2C(C3=CC=C([2*])C=C3)=CC([3*])=C2[4*])C=C1&[2*]N(C)C&&[3*]C(=O)O&[4*]C&&
[1*]C&[1*]N(CC1=CC=C([2*])C([3*])=C1)CC1=CC=C([4*])C([5*])=C1&[2*]Cl&&[3*]Cl&[4*][N+](=O)[O-]&[5*]Cl&&
[1*]C(=O)OCC&[1*]C1=C([2*])C([3*])=C([4*])[NH]1&[2*]C&&[3*]C(=O)OCC&[4*]C&&
[1*]C&[1*]C1CC2=CC=CC=C2N1C(=O)COC(=O)C1CCCC1&&&
[1*]C(O)CCCC&[1*]C1CC([2*])C(=O)C2=CC([3*])=CC([4*])=C2O1&[2*]O&&[3*]CC=C(C)C&[4*]CC=C(C)C&&
[1*]CCCC&[1*]C1=CC=C(CNC2CS(=O)(=O)CC(C3=CC=CC([2*])=C3)N([3*])C2=O)C=C1&[2*]C&&[3*]CC(=O)N(CC)CC&&
O=C(NC1=NC(C2CC2)=CS1)C1=CC=C2CCCC2=C1&&&
[1*]C(=O)C(C)OC&[1*]N1CCOC2C(OCC3=CC=CC([2*])=C3)CCC21&[2*]OC&&&
[1*]CC&[1*]N1C2=CC=CC=C2C(=O)N([2*])C2=CC=C(C3=CC=C(CN4CCC([3*])C4)S3)C=C21&[2*]C&&[3*]C(F)(F)F&&
[1*]C&[1*]C1=NN(C2=CC=CC=C2)C2=C1C=C(C(=O)NC1CCCCC1)O2&&&
[1*]OC&[1*]C1=CC=C(C2=CC=C(NC(=O)C3([2*])CCN(C4=CC=NC=N4)CC3)C=C2)C=C1&[2*]C&&&
[1*]C1=CC(NC(=O)NC2=CC=C([2*])C=C2[3*])=CC=C1&[1*]Br&&[2*]F&[3*]F&&
[1*]OCCOCC&[1*]C1=C([2*])C(=O)C=C(C2=CC=CC3=CC=CN=C23)C1=O&[2*]OC&&&
[1*]C&[1*]C1=CC(C(=O)CN2C(=O)NC([2*])C2=O)=C([3*])N1C1=CC=C([4*])C([5*])=C1&[2*]C&&[3*]C&[4*]F&[5*]Cl&&
[1*]C(=C)C&[1*]C1CCC([2*])=CCCC([3*])([4*])C2C=C([5*])CCC=C(C(=O)O1)C2[6*]&[2*]C&&[3*]C&[4*]C&[5*]C&[6*]O&&
CCCCCCCCNC(=O)NC(CC(C)C)C(=O)NCC(=O)OC(C)(C)C&&&
[1*]C&[1*]N1C(=O)C2(CCN(CC3CCCC3)CC2)N([2*])C1=O&[2*]C&&&
[1*]CC&[1*]N1C=C2CC3C(CC(C(=O)NCC4=CC=C([2*])C=C4)N3[3*])C3=C2C1=CC=C3&[2*]O&&[3*]C&&
[1*]C1=C2[NH]C(=O)SC2=C(CCNCCCNCCC2=CC=CC=C2)C=C1&[1*]O&&&
[1*]CN&[1*]C1=CC2=CC=CC=C2C2=CC=CC=C12&&&
[1*]C1=CC=C(C(=O)C2=NN(C(=O)C3=CC=CC=C3)C(C3=CC=CC=C3[2*])C2)C=C1&[1*]Cl&&[2*]O&&
[1*]NC(=S)N=C(N)N&[1*]C1=CC=C([2*])C=C1&[2*]F&&&
[1*]C(=O)OC&[1*]C1CC([2*])C2CCC3=CC([3*])=CC([4*])=C3C2N1[5*]&[2*]CC#CCCCO&&[3*]OC&[4*]OC&[5*]C&&
[1*]OC&[1*]C1=CC=CC=C1CCNC(=O)COC1=CC=CC2=C1[NH]C1=CC=CC=C1C2=O&&&
[1*]C&[1*]C1=CC=C(S(=O)(=O)NC(=O)NCC2=CC=C([2*])C=C2)C=C1&[2*]C(=O)NC(C=O)CCCN=C(N)N&&&
[1*]OC&[1*]C1=CC=C(CCC([2*])C2=CC([3*])=C([4*])C([5*])=C2)N=C1&[2*]O&&[3*]OC&[4*]OC&[5*]OC&&
[1*]OC&[1*]C1=CC=C(CC(=O)NC2=NN=C([2*])S2)C=C1[3*]&[2*]C(C)C&&[3*]OC&&
[1*]C&[1*]C1=CC=CC=C1C(=O)N1CCN(C(=O)C2CCN([2*])CC2)CC1&[2*]C(=O)CN(C)C&&&
[1*]C&[1*]C1=CC=C(NC(=O)C2=CC=NC(C3=CC=CN=C3)=N2)C([2*])=C1&[2*]C&&&
[1*][N+](=O)[O-]&[1*]C1=CC=C(C([2*])=CC(=S)N2CCOCC2)S1&[2*]O&&&
CCCCNC(=O)C(C)CC&&&
[1*]C&[1*]C1=C(C(=O)C([2*])OC(=O)C2=CC=C3OCCOC3=C2)C2=CC=CC=C2[NH]1&[2*]C&&&
[1*]OC&[1*]C1=CC=C(S(=O)(=O)N2CCC3=CC=CC=C3C2)C=C1NC(=O)C1CCCC1&&&
[1*]NC(=O)CN(CC)CC&[1*]C1=CC=C(C2=CC=NC3=C2C([2*])=N[NH]3)C=C1&[2*]C&&&
[1*]N&[1*]C1=NC=NC2=C1C(C1=CC=CC([2*])=C1)=NN2C1CCN(CC2=CC=CC=C2)CC1&[2*]O&&&
[1*]OC&[1*]C1=CC(C(C2=CC=C(OCCN3CCCCC3)C=C2)C2=CC=CC=C2)=CC=C1[2*]&[2*]O&&&
[1*]OC&[1*]C1=CC2=C(C=C1[2*])C(=O)C(CN1CCOCC1)C2&[2*]OC&&&
[1*]C&[1*]C1=CC=C(CNC(=O)C2=CC=C(CN3N=C(N([2*])C4=CC=C([3*])C=C4)C=CC3=O)C=C2)C=C1&[2*]C&&[3*]OC(F)(F)F&&
O=C1C(=CC2=NC3=CC=CC=C3S2)NC(=S)N1CN1CCCC1&&&
[1*]OC&[1*]C1=CC=NC(C2=NC3=C(C=CC4=N[NH]C=C43)[NH]2)=C1&&&
[1*]CN(C)CCO&[1*]C1C2=CC(N3N=CN=N3)=CC=C2OC(=N)C1[2*]&[2*]C#N&&&
[1*]OC&[1*]N=C(C1=CC=C([2*])C=C1)C([3*])CN1CCC(N2CCCCC2)CC1&[2*]F&&[3*]O&&
[1*]C&[1*]C(C=CC1C([2*])C([3*])=CCC([4*])C1[5*])OC(=O)C=CC1=CC=C([6*])C([7*])=C1&[2*]O&&[3*]C&[4*]C=C(C)C&[5*]CC(=O)O&[6*]O&[7*]O&&
[1*]CCCCCC&[1*]N1C(CN2C(=O)C(CC3=CC=C([2*])C([3*])=C3)SC2=N[4*])=NC2=CC=CC([5*])=C21&[2*]OC&&[3*]OC&[4*]C(=O)CCl&[5*]C(N)=O&&
[1*]CCC&[1*]N(CC1=CC=C(C2=CC=CC=C2C2=N[NH]N=N2)C([2*])=C1)C1=NC=NC2=CC=C([3*])C=C12&[2*]C&&[3*]C(=O)OC&&
[1*]CNC(=O)OC&[1*]C1CN(C2=CC([2*])=C3C(=C2)OCC2CCCN32)C(=O)O1&[2*]F&&&
[1*]CC(=O)NCCCOC&[1*]C1=C([2*])C(=O)C2=CC=CC=C2C1=O&[2*]O&&&
[1*]O&[1*]C(C1=CC=CC=C1)C([2*])(C1=CC=CC=C1)C1=CC=CC=N1&[2*]O&&&
[1*]C(C)=O&[1*]N1N=C(C2=CC=C(OCC3=CC=CC=C3)C([2*])=C2)OC1C1=CC=CC([3*])=C1&[2*]O&&[3*]C&&
[1*]CC&[1*]N1C(CNCC2=CC=CS2)=NC2=CC(NC(=O)C34CC5CC(CC(C5)C3)C4)=CC=C21&&&
[1*]C(=O)C(CC(C)C)NC(C)=O&[1*]N1CCCC1C(=O)NC=C1OC(=O)C2=CC=CC=C2C1=O&&&
[1*]CCC(=O)NO&[1*]C1=NNC2=CC=CC=C12&&&
[1*]COC(C)=O&[1*]C1OC(N2C(=O)C(=CC3=CC=CC=C3)SC2=S)C([2*])C([3*])C1[4*]&[2*]OC(=O)C=C(C)C(C)C&&[3*]OC(C)=O&[4*]OC(C)=O&&
[1*]C(CNCCC1=CC=C(NC(=O)C=CC2=CC=C([2*])C=C2)C=C1)C1=CC=CN=C1&[1*]O&&[2*]O&&
[1*]C&[1*]C1=CC=C([2*])C=C1NC(=O)COC(=O)C1CC2C=CC1C2&[2*]SC(F)F&&&
[1*]C1=CC(NC(=O)C2CCN(C3=NC=NC4=C3CCC4)CC2)=CC=C1&[1*]Cl&&&
[1*]C&[1*]C1=CC([2*])=C(OC2=NC(NC3=CC=C([3*])C=C3)=NC(OC3=CC=C([4*])C=C3)=N2)C([5*])=C1&[2*]C&&[3*]C#N&[4*]C#N&[5*]C&&
[1*]OC&[1*]C1=CC=CC=C1NC1=NC(=O)C([2*])=C(CC2=C([3*])C=CC=C2[4*])[NH]1&[2*]C(C)C&&[3*]Cl&[4*]Cl&&
[1*]CCC(N)=O&[1*]N1CCCC(COC2=CC=C([2*])C=C2)C1&[2*]Cl&&&
[1*]NC(C)=O&[1*]C1=CC=C(C(=O)NNC(=O)C2=COC=C2)C=C1&&&
[1*]C&[1*]C1=C(CNN2CCN(C3=CC=CC=C3)CC2)C=C(C2=CC=C([2*])C=C2)N1C1=CC=C([3*])C=C1&[2*][N+](=O)[O-]&&[3*]Cl&&
[1*]C(C)=O&[1*]C1=CC=C(N2CCN(C(=O)NC3=CC=CC([2*])=C3)CC2)C([3*])=C1&[2*]Cl&&[3*][N+](=O)[O-]&&
[1*]OC&[1*]C1=CC=CC(NC(=S)NN([3*])C(=O)NC2=NC=C([2*])C=C2[3*])=C1&[2*]Cl&&[3*]C(C)(C)C&&
[1*]O&[1*]C(COC1=CC=CC=C1)CN1CCN(CCC2=CC=C3C=CC=CC3=C2)CC1&&&
[1*]OC&[1*]C1=CC=C(CCC(=O)OC([2*])C([3*])([4*])C2=CC=CC=C2)C=C1[5*]&[2*]C&&[3*]C&[4*]O&[5*]OC&&
C1=COC(C2=NC3=CC=C(C4=NC=C[NH]4)C=C3[NH]2)=C1&&&
[1*]C(C)(C)C&[1*]C1=CC=C(S(=O)(=O)OC2COC3=NC(C4=CC=CC=C4)=C([2*])C=C3C2=O)C=C1&[2*]O&&&
N=C1NC(C2=CC=CO2)(C2=CC=CC=C2)C(=O)N1CC1=CC=CC=C1&&&
[1*]C1(C2=CC(NC(=O)C3=CC=C([2*])C=N3)=CC=C2[3*])CC([4*])C1&[1*]O&&[2*]OCC(F)(F)F&[3*]Cl&[4*]O&&
[1*]C&[1*]C1=CC([2*])=C(S(=O)(=O)N2CCN(C(=O)CN3C(=O)COC4=CC=C([3*])C=C43)CC2)C([4*])=C1&[2*]C&&[3*]C&[4*]C&&
[1*]NC(=O)OCCCCCC&[1*]C(CC1=CC=CC=C1)C([2*])CNCC([3*])C([7*])CC1=CC=C([4*])C=C1&[2*]O&&[3*]O&[4*]O&[5*]O&[6*]NC(=O)CCCCCCC&[7*][N+](=O)[O-]&&
[1*]OC&[1*]C1=CC2=C(CC([2*])O2)C2=C1C(=O)C1=C(C3OC1([3*])[4*])C2=O&[2*]C&&[3*]C&[4*]C&&
[1*]OC&[1*]C1=CC=C([2*])C=C1[3*]&[2*]C=CC(O)=CC(C)=O&&[3*]OC&&
[1*]C1=CC=C(C2=NN(C(=O)C3=CC=CO3)C(C3=CC=C4OCCOC4=C3)C2)C=C1&[1*]Cl&&&
[1*]C1=CC=C(NC(=O)N2CCCC2CN2CCCC2)C([2*])=C1&[1*]Br&&[2*]F&&
[1*]OCC&[1*]C1=CC=CC=C1C1=NN=C(NC2=NC3=CC=CC=C3S2)O1&&&
[1*]C&[1*]C1=CC=C(S(=O)(=O)N2CCC=C(C3=CC=C([2*])C=C3)C([3*])C2)C=C1&[2*]Cl&&[3*]C(=O)O&&
[1*]C&[1*]C1=NC=C([2*])N1CCOC1=CC=CC2=CC=CC=C12&[2*][N+](=O)[O-]&&&
[1*]O&[1*]C(CNCC1=CC=C([2*])C=C1[3*])COC1=CC=C([4*])C=C1[5*]&[2*]F&&[3*]F&[4*]Cl&[5*]Cl&&
[1*]NC(=O)CCCC(=O)OC&[1*]C1=CC=C(NC2=NC=NC3=C2C([2*])=C[NH]3)C=C1&[2*]C&&&
[1*]C&[1*]C1=C(CC(=O)NC2CCN([2*])CC2)C(=O)OC2=CC3=C(C=C12)C([3*])=CO3&[2*]C&&[3*]C&&
[1*]C&[1*]N1C2=NC3=CC=CC=C3C2=C([2*])C2=CC([3*])=CC=C21&[2*]CCCO&&[3*]O&&
[1*]CCC(C)(C(=O)NO)S(C)(=O)=O&[1*]C1=CC=C(C2=CC=C([2*])C=C2)C=C1&[2*]OC(F)(F)F&&&
[1*]OC&[1*]C1=CC([2*])=C2C(C3=CC=CO3)=NN(CC3=CC=C([3*])C=C3)C(=O)C2=C1&[2*]OC&&[3*]OC(F)(F)F&&
[1*]CCC&[1*]C1=CC=CC=C1NC(=O)CN1C(=O)CSC2=CC=C(S(=O)(=O)N3CCCCC3[2*])C=C21&[2*]C&&&
[1*]C&[1*]N1C=CC2=C(C3=CC=CC=C3)C=C3C(=C21)C1CCC3O1&&&
[1*]N&[1*]C1=NC2(C3=CC=C([2*])C=C3[3*])COCCC2CS1&[2*]F&&[3*]F&&
[1*]C(C)(C)C&[1*]C1=CC=C(NC(=O)C2(S(=O)(=O)C3=CC=C([2*])C=C3)CC2)C=C1&[2*]Cl&&&
[1*]C&[1*]C(NC(=O)C([2*])NC(=O)NC1=CC=CC2=C1C=C[NH]2)C(=O)NC1CCOCC1&[2*]C(C)C&&&
[1*]CC&[1*]N(CC1=CC=NC=C1)C(=O)C1=NN(C2=CC=C([2*])C=C2)C(=O)CC1&[2*]C(C)=O&&&
[1*]OC&[1*]C1=CC=CC2=C1OCC(CN1CCN(C3=NC=CC=N3)CC1)C2&&&
[1*]C1CCN(CC#CC(CN2C=NC=N2)(C2=CC=C([2*])C=C2[3*])C2=CC=C([4*])C=C2[5*])CC1&[1*]CO&&[2*]Cl&[3*]Cl&[4*]F&[5*]Cl&&
[1*]CC&[1*]C1=CC=C(S(=O)(=O)NC(=O)C2=C([2*])C3=CC([3*])=C([4*])C=C3N(CC3=CC=CC=C3)C2=O)C=C1&[2*]O&&[3*]C&[4*]OC&&
[1*]C&[1*]C1=CC([2*])=NC(N2CC3CN(C(=O)C4=CC=CN=C4N4N=CC=N4)CC3C2)=N1&[2*]C&&&
[1*]C(C)(C)C&[1*]C1=CC=C(C(=O)NC2=CC=CC3=C2OC(CCC2=CC=CC=C2)C(=O)N3)C=C1&&&
[1*]C1OC(OC2=C3C=C(OC4OC(COC5OC=CC([5*])C5[6*])C([7*])C([8*])C4[9*])C(=O)OC3=C3C=CC(=O)OC3=C2)C([4*])C([3*])C1[2*]&[1*]CO&&[2*]O&[3*]O&[4*]O&[5*]O&[6*]O&[7*]O&[8*]O&[9*]O&&
[1*]OP(=O)(O)OCC(COC(C)=O)OC(C)=O&[1*]C1=CC=CC=C1&&&
[1*]OCC&[1*]C1=CC=C(C#CC2=CC=C(CC([2*])NC(=O)C3=CC=C4OCOC4=C3)C=C2)C=C1&[2*]C&&&
[1*]C&[1*]N1C=CN=C1CN([2*])CC1=CC=C(N2CCCCC2)N=C1&[2*]C&&&
[1*]CCCOCCOC&[1*]C1=CC=CC(CC([2*])OC2=CC=C(N3C=NC4=C(N5CCC([3*])C5)N=CN=C43)C=C2[4*])=N1&[2*]C&&[3*]N&[4*]OC&&
O=C1CC(C2=CC=CC=C2)OC2=C3C(=CC=C2C1=O)OC(C1=CC=CC=C1)C3CNC(=O)C1=CC=CS1&&&
[1*]C(C)(C)C&[1*]C1=CC=C(C(=O)C(OC(=O)C2=CC=C(S(=O)(=O)N3CCOCC3)C=C2)C2=CC=CC=C2)C=C1&&&
[1*]NC&[1*]C1=NC(NCC2=CC=CC=C2[2*])=C2C=CC=CC2=N1&[2*]C(F)(F)F&&&
[1*]O&[1*]N=C(C1CC1)C([2*])(C1=CC=CN=C1)C1CC1&[2*]O&&&
[1*]C&[1*]C1=CC(CCN(CC2=CC=CC=C2)CC2=CC=C(C3=CC=CC=C3)O2)=C([2*])C=C1[3*]&[2*]C(C)C&&[3*]O&&
[1*]C1=CC=C(NC(=O)C2=CC=C(C(=O)NC3=CC=CC([2*])=C3)C=C2)C=C1&[1*][N+](=O)[O-]&&[2*]F&&
[1*]OC&[1*]C1=CC(CN2CCCC(C(=O)NC3=NN=C(CC4=CC=CC=C4[2*])S3)C2)=CC=C1OCC1=CC=CC=C1[3*]&[2*]SC&&[3*]F&&
[1*]OC&[1*]C1=C([2*])C(=O)C2=C(N=C(N3CCN(C(=O)CN4CCN([3*])CC4)CC3)N2[4*])C1=O&[2*]C&&[3*]C&[4*]C&&
[1*]C&[1*]C1=CC(NC(=O)CC2SC(N3CCCCC3)=NC2=O)=CC=C1[2*]&[2*][N+](=O)[O-]&&&
[1*]CCCOC&[1*]C1([2*])C(=O)NC(SC2CCCCC2)=CC1=O&[2*]C&&&
O=C(NCC1=CC=CO1)C1CC(=O)N(CC2=CC=CC=C2)C1&&&
[1*]C&[1*]C1=CC([2*])=CC=C1NC(=O)COC1=CC=C2C=CC=CC2=C1&[2*]S(=O)(=O)N(C)C&&&
[1*]C1=CC=C(NC2=NC(C3=CC=CN=C3)=CS2)C=C1&[1*]Cl&&&
[1*]N&[1*]C1=NC=NC2=C1N=CN2C1OC(CSCCCNC(=O)C2=CC=C([2*])C=C2)C([3*])C1[4*]&[2*]OC(F)(F)F&&[3*]O&[4*]O&&
[1*]C&[1*]C1=CC=CC(C2=CC=C([2*])N2C2=CC=C(S(=O)(=O)CC3=CC=CC=C3)C=C2[3*])=C1&[2*]CC(=O)O&&[3*]C#N&&
[1*]C1=CC=C(CNC(=O)C=CC2=CC=CC=C2)C=C1&[1*]O&&&
[1*]OCC(=O)O&[1*]C1=C([2*])C([3*])=CC(S(=O)(=O)ON2C(=O)C3=CC=CC=C3NC2C2=CC=CC=C2)=C1[4*]&[2*]Br&&[3*]Br&[4*]OCC(=O)O&&
[1*][N+](=O)[O-]&[1*]C1=CC=C([2*])C=C1NCC1=CC=NC=C1&[2*]S(=O)(=O)CCO&&&
O=C(C=CC1=CC=CO1)N1CCCC1CN1CCCC1&&&
C(CN1CCCC(N2CCCCC2)C1)COC1=CC=C2[NH]C=CC2=C1&&&
[1*]C(=C)C&[1*]C1CCC2([2*])CCC3([3*])C(CCC4C5([4*])CCC([5*])C([6*])([7*])C5CCC43[8*])C12&[2*]CO&&[3*]C&[4*]C&[5*]O&[6*]C&[7*]CO&[8*]C&&
[1*]C&[1*]C1=CC(N2CCC(N3CCCC3[2*])C2)=CC=C1[3*]&[2*]C&&[3*]N&&
[1*]C=C&[1*]C1=C([2*])N=C([3*])N=C1N1CCCC1&[2*]C&&[3*]N&&
[1*]NC#N&[1*]C(=NCC1=CC=C([2*])C=C1)SCC1=CC=C([3*])C([4*])=C1&[2*]Cl&&[3*]Cl&[4*][N+](=O)[O-]&&
[1*]C&[1*]C1=CC=CC2=C1[NH]C(C1=CC=CC(C3=CC=C(NC(=O)NCC4=CC=CO4)C=C3)=C1)=N2&&&
O=C(COC(=O)C12CC3CC(CC(C3)C1)C2)NC1=CC=C2OCCSC2=C1&&&
[1*]N(C)C&[1*]C1=NC=NC2=CC=C(S(=O)(=O)NC3=NC=C([2*])C=C3[3*])C=C12&[2*]C(F)(F)F&&[3*]Cl&&
[1*]C&[1*]C1([2*])CC2=C(CS1)SC(C(=O)NC1=CC=C([3*])C=C1[4*])=C2&[2*]C&&[3*]C(F)(F)F&[4*]Cl&&
[1*]CCC&[1*]C1=CC(NC(=O)C2(NC(=O)C3=CC=C4C(C5CCCC5)=C(C5=NC=C([2*])C=N5)N([3*])C4=C3)CCC2)=NO1&[2*]Cl&&[3*]C&&
[1*]C&[1*]C1=CC([2*])=C(C2=NN3C(=NN=C3C3=CC=CC=C3[3*])SC2)C([4*])=C1&[2*]C&&[3*]C&[4*]C&&
[1*]CC&[1*]N1CCC23C4=C5C=CC([2*])=C4OC2C(=O)CCC3(SCC2=CC=CC=C2)C1C5&[2*]O&&&
[1*]C&[1*]C1=CC=C2C(=O)N([2*])C(=O)OC2=C1&[2*]C&&&
[1*]NS(=O)(=O)CC&[1*]C1=C([2*])C=C([3*])C=C1[4*]&[2*]Br&&[3*]C&[4*]Br&&
[1*]C1=CC=CC=C1C(=O)NC1=CC=CC2=CC=CN=C12&[1*]CO&&&
[1*]CCC&[1*]C(CC1=CC=CC=C1)C(=O)C1=CC2=CC=CC=C2[NH]1&&&
[1*]CC&[1*]C1=NN(CC(=O)NCC([2*])C2=CC=CO2)C(=O)C2=CC3=CC([3*])=CC=C3N12&[2*]C&&[3*]OC&&
[1*][N+](=O)[O-]&[1*]C1=CN2CC(OCC3=CC=C(C4=CC=CN=C4[2*])C=C3)COC2=N1&[2*]F&&&
[1*]C(O)CCCCCCCCCC&[1*]C1CCC(C([2*])CCCCC([3*])CCCCC([4*])CC2=CC([5*])OC2=O)O1&[2*]O&&[3*]O&[4*]O&[5*]C&&
[1*]CC(=O)O&[1*]C(NC(=O)C1=CC(C2=CC=CC=C2)=NC2=CC=CC=C12)C1=CC=CC=C1&&&
[1*]OC&[1*]C1=CC2=C(C=C1[2*])C1CC([3*])C(C3=CC=CC=C3)CN1CC2&[2*]OC&&[3*]NS(=O)(=O)C(C)C&&
[1*]C12CC3C(=O)C(=O)C([6*])=CC3C1C1C=CC(=O)C12&[1*]CO&&&
[1*]NCC(=O)NC(CC(C)C)C(=O)OC&[1*]C1=NN=C(CCCCC2=NN=C(NC(=O)C([2*])([3*])C3=CC=CC=C3)S2)S1&[2*]C&&[3*]C&&
[1*]CC&[1*]C1=C([2*])SC2=NC=NC(NC3=CC=C([3*])C([4*])=C3)=C12&[2*]Br&&[3*]OC&[4*]OC&&
[1*]C&[1*]N1C(CN2CCN(C3=CC=C([2*])C=C3)CC2)=NC2=C1C(=O)N([3*])C(=O)N2[4*]&[2*]Cl&&[3*]C&[4*]C&&
[1*]C(=O)C=C(O)C(=O)O&[1*]C1=CC=C([2*])C([3*])=C1&[2*]Br&&[3*]Br&&
[1*]C1=CC=C2NC(=O)C3(CC3C3=CC=CN=C3)C2=C1&[1*]F&&&
[1*]C1=CC=CC=C1N=C1SCC(=O)N1CCCN1CCOCC1&[1*][N+](=O)[O-]&&&
[1*]NS(C)(=O)=O&[1*]C1=CC=C(OCC([2*])CN(CCCC2=CC=C([3*])C=C2)C2CCC3=CC([4*])=C([5*])C=C3C2)C=C1&[2*]O&&[3*]C(N)=O&[4*]O&[5*]CO&&
[1*]C&[1*]C1=CC=C([2*])C([3*])=C1&[2*]OP(=O)(N(C)CCO)N(C)CCCl&&[3*]C&&
[1*]C(=O)NN&[1*]C1=C([2*])N(C2=CC=C([3*])C=C2)N=C1[4*]&[2*]N&&[3*]Cl&[4*]C(F)(F)F&&
[1*]C&[1*]C1=CC=C(NC(=S)N2CCC(C(=O)C3=CC=C([2*])C=C3)CC2)C=C1&[2*]C&&&
[1*]C&[1*]C1=CC=CC=C1C(=O)NC1=CC=C(CN2CCN([2*])CC2)C([3*])=C1&[2*]CC(N)=O&&[3*]Cl&&
[1*]CC#C&[1*]N(CC1C(OC(=O)NCC2=CC=C([2*])C=C2)C(OC(=O)NCC2=CC=CC=C2)CN2C(=O)CNCC12)S(=O)(=O)C1=CC=C([3*])C=C1&[2*]Cl&&[3*]C&&
[1*]NC(C)=O&[1*]C1=CC=C(NC(=O)CSC2=NC(=O)N([2*])C3=C2OC2=CC=CC=C23)C=C1&[2*]C&&&
O=C(CC1COCC2=NC(C3=CC=NC=C3)=CN21)NC1=C(C2=CC=CC=C2)C=NN1C1=CC=CC=C1&&&
[1*]OC&[1*]C1=CC=C(C2=CC(=O)C3=C([2*])C([3*])=C([4*])C([5*])=C3O2)C=C1&[2*]O&&[3*]C&[4*]CC=C(C)CCC=C(C)C&[5*]C&&
[1*]CC&[1*]C1=CC=C(NC(=O)C2=CC=C(COC3=CC=CC=C3)O2)C([2*])=C1&[2*]C&&&
[1*]OC(C)=O&[1*]C1=CC([2*])=CC=C1C(=O)OC1=C([3*])C(C2CC2)=CC2=C1C13CCC([4*])([5*])CC3C([6*])CC21[7*]&[2*]C&&[3*]C&[4*]C&[5*]C&[6*]OC(C)=O&[7*]O&&
[1*]C&[1*]C(=CC1=CC([2*])=CC([3*])=C1)C(=O)OCC1OC(N2C=CC(=O)[NH]C2=O)C([4*])C1[5*]&[2*]F&&[3*]F&[4*]O&[5*]O&&
[1*]CC&[1*]C1=CC=CC(C2C3=C(N=C4COC(=O)C42)C2=CC=CC=C2CCC3)=C1&&&
[1*]C&[1*]C1=C(C(=O)N([2*])C2=CC=CC=C2)OC2=C([3*])C=CC=C12&[2*]C&&[3*]F&&
[1*]S(N)(=O)=O&[1*]C1=CC([2*])=C(NC(=O)CSCC2=CC([3*])=CC=C2[4*])C=C1[5*]&[2*]S(N)(=O)=O&&[3*]F&[4*]F&[5*]Cl&&
[1*]C(=O)OCCN(CC)CC&[1*]C1CCS(=O)(=O)C1&&&
[1*]C=C&[1*]C1OC(C2=CC=C([2*])C=C2)=NC1[3*]&[2*]Cl&&[3*]CO&&
[1*]C&[1*]C1=C(C(=O)NC2=CC=C3OCCOC3=C2)[NH]C2=C1C(=O)CC([2*])([3*])C2&[2*]C&&[3*]C&&
[1*]C&[1*]C12C=CC(=O)C=C1CCC1C2C([2*])CC2([3*])C1CCC2([4*])[5*]&[2*]O&&[3*]C&[4*]O&[5*]C(=O)CO&&
[1*]C&[1*]N1CCN(C(=O)COC2=CC=C(NC(=O)COC3=CC=CC=C3)C([2*])=C2)CC1&[2*]F&&&
[1*]C&[1*]C1=CC(C=CC(=O)NCCCCCNC(=O)C=CC2=CC=C([2*])C([3*])=C2)=CC2=C1OC([4*])([5*])O2&[2*]O&&[3*]O&[4*]C&[5*]C&&
[1*]CNC(=O)CC&[1*]C1=CC=C(C2=CC=C(CC([2*])NC(=O)C3NC4CCC3C4)C([3*])=C2)C=C1[4*]&[2*]C#N&&[3*]F&[4*]F&&
[1*]C&[1*]N1C(SC2=C([2*])N3C(=O)C(NC(=O)CC4=CC=CC=C4)C3SC2)=NC2=C(NC(=O)C3=CC=CC=C3)[NH]C(=O)N=C21&[2*]C(=O)O&&&
[1*]C&[1*]C1=CC=C(S(=O)(=O)N([2*])C2=CC([3*])=CC=C2[4*])C=C1&[2*]CC(=O)NC(C)(C)C&&[3*]C(F)(F)F&[4*]Cl&&
[1*]C&[1*]N1CCCC1CCNC1=CC=C(N2C=CC=N2)N=C1&&&
[1*]OC(=O)NC&[1*]C1=CC=CC=C1[2*]&[2*]CN&&&
[1*]CC(O)C(=O)NCCC&[1*]C1=CC=C([2*])C=C1&[2*]O&&&
[1*]C#N&[1*]C1=CC=CC(N2CCN(CCCC3=C[NH]C4=CC=C(N(CC5=CC=C([2*])C=C5[3*])CC5=CC=CC=C5)C=C34)CC2)=C1&[2*]F&&[3*]F&&
[1*]CC(=O)O&[1*]C(NC(=O)C1=CN=C(C2=CC=C([2*])C=C2)S1)C1=CC([3*])=CC([4*])=C1[5*]&[2*]C(F)(F)F&&[3*]Cl&[4*]Cl&[5*]O&&
[1*]NC(=O)C(C)(C)N=NC(C)C&[1*]C1=CC=CC=C1&&&
[1*]C(=O)OC&[1*]C1=CC=CC([2*])=C1SC1=NC2=CC=CC=C2C(=O)N1C1=CC=CC=C1[3*]&[2*]C(=O)OC&&[3*]C(=O)OC&&
[1*]C1=CC=C(NC(=O)C2=CC=C(N3CCCS3(=O)=O)C=C2)C=C1&[1*]OC(F)(F)F&&&
[1*]NC(=O)OC&[1*]C1=CC([2*])=C(C2=CSC(NC(=O)C3CCN(C4=CC=NC=C4)CC3)=N2)C([3*])=C1&[2*]C&&[3*]C&&
[1*]OC&[1*]C1=CC=CC(NC(=O)CN2C=C(C(=O)C3CCCCC3)C3=CC=CC=C32)=C1&&&
[1*]C1=CC=C2C(=O)C(C3=CC=CS3)=COC2=C1&[1*]O&&&
[1*]C(=O)COC(=O)C(C)CCCCCC&[1*]C1([2*])CC2=C([3*])C3=C(C(=O)C4=C([4*])C=CC=C4C3=O)C([5*])=C2C(OC2CC([6*])C([7*])C([8*])O2)C1&[2*]O&&[3*]O&[4*]OC&[5*]O&[6*]NC(=O)C(O)CCCCC&[7*]O&[8*]C&&
[1*]NC&[1*]C1=NC(=O)C2=C(N=CN2[2*])[NH]1&[2*]C&&&
[1*]C&[1*]C1=NC(N([2*])C2CCN(CC3=CC=CC([3*])=C3)C2)=C2C=NC=CC2=N1&[2*]C&&[3*]F&&
[1*]C&[1*]C1CC([2*])CN(C(=S)NC2=CC=C(C3=CC=CC=C3)C=C2)C1&[2*]C&&&
[1*]OC&[1*]C1=CC=C(C2=CC([2*])=[N+](CC3=CC=CC=C3[3*])C(=N[4*])[NH]2)C=C1&[2*]C&&[3*]C&[4*][O-]&&
O=C1CCCC(=O)N1CN1CCC2=CC=CC=C21&&&
[1*]OC&[1*]C1=CC=C(C(=O)C2=CN=C(NC3CCN([2*])CC3)N2[3*])C=C1&[2*]C&&[3*]C&&
[1*]Cl&[1*]C1=CC=C(C2=NN=C(N3CCC(CC4=CC=CC=C4)CC3)S2)C=C1[2*]&[2*]Cl&&&
[1*]NC(=O)C(C)C&[1*]C1=CC=CC(C2=CN3C=CC=NC3=N2)=C1&&&
C1=CC=C(C2C=NC3=CC=CC=C3N2)C=C1&&&
[1*]OC&[1*]C1=CC=C(C2=CC(=O)C3=C([2*])C=C(OCC(=O)N4CCN(C5=CC=CC=C5)CC4)C=C3O2)C=C1[3*]&[2*]O&&[3*]OC&&
[1*]C&[1*]C1=C([2*])C(=O)N(C2=CC=CC=C2)N1[3*]&[2*][N+](=O)[O-]&&[3*]C&&
[1*]C&[1*]C1=CC=C2C(=C1)N([2*])C1=CC=CC=C1C2([3*])[4*]&[2*]C&&[3*]O&[4*]C(F)(F)F&&
CCCCCCCCC=CC(O)C(N)C=O&&&
[1*]SCC&[1*]C1=NN=C(C2=CC=CC=C2OCC2=CC(=O)N3C=C([2*])C=CC3=N2)N1C1=CC=CC=C1&[2*]C&&&
[1*]NC&[1*]C1=NC(OC2=CC=C([2*])C=C2)=C2SC=CC2=N1&[2*]C(=O)NC(CC)C(N)=O&&&
[1*]C&[1*]C1=CC=C2OCCN(C(=O)CC3CCN([2*])CC3)CC2=C1&[2*]C(=O)NC(C)C&&&
[1*]C&[1*]N1CCN(C2=CC=C(NC3=NC=C4CCC5=C(C4=N3)N(C3=CC=CC([2*])=C3)N=C5[3*])C=C2)CC1&[2*]CNCC(N)=O&&[3*]C(N)=O&&
[1*]C&[1*]C1([2*])NC2C3=CC=C([3*])C=C3OCC2O1&[2*]C&&[3*]I&&
[1*]C1=CC=C(S(=O)(=O)N2CCCC(C(=O)NCC3CCCCC3)C2)C=C1&[1*]F&&&
[1*]OC&[1*]C1=CC=C(C=C2C(=O)OC([2*])([3*])OC2=O)C([4*])=C1[5*]&[2*]C&&[3*]C&[4*]OC&[5*]OC&&
[1*]NC(C)=O&[1*]C1CSSCC([2*])NC(=O)C2CCCN2C(=O)C([3*])NC(=O)C(CC2=CC=C3C=CC=CC3=C2)NC(=O)CNC1=O&[2*]C(=O)NC(CCCNC(N)=O)C(N)=O&&[3*]CCCNC(=N)N&&
[1*]CNC(C)=O&[1*]C1CN(C2=CC=C(N3C=CN=C3)C([2*])=C2)C(=O)O1&[2*]F&&&
[1*]OC&[1*]C1=CC=C(CC(=O)N2CCN(C(=O)C3=CC=C([2*])C=C3)C2C2=CC=CC=C2)C=C1&[2*]OC&&&
[1*]C&[1*]C1=CC(C=CC(=O)N2C(=O)C([2*])NC2=S)=C([3*])N1CCN1C(C2=CC=C([4*])C=C2)=NC2=CC=CC=C21&[2*]C(C)O&&[3*]C&[4*]C(F)(F)F&&
[1*]C&[1*]C1=C(C(=O)NC([2*])CC2=C[NH]C3=CC=CC=C23)SC=C1&[2*]C(=O)O&&&
[1*]C&[1*]C1=CC(C2=CC=CC=C2)=NC2=CC=C([2*])C=C12&[2*]OC(C)C(N)=O&&&
[1*]N&[1*]C1=CC=C2C=CC(C3=N[NH]C4=CC=C([2*])C=C34)=NC2=N1&[2*]N&&&
[1*]C&[1*]C1=CC=C(NC(=O)CNS(=O)(=O)C2=CC=C([2*])C=C2)C([3*])=C1&[2*]F&&[3*]C&&
[1*]OC&[1*]C1=CC=C(C2=CC=C(C(=O)NC3=CC(C4=CC=CC=C4)=NN3C3=CC=CC=C3)O2)C=C1&&&
[1*]C1=CC=C(S(=O)(=O)NC2=CC(N3CCN(C(=O)C4=CC=CO4)CC3)=CC=C2N2CCOCC2)C=C1&[1*]F&&&
[1*]C&[1*]C1([2*])CC2=NC3=C(C=C2CO1)C1CC1C3&[2*]C&&&
[1*]C&[1*]C1CCCN1CCCOC1=CC=C([2*])C([3*])=C1&[2*]F&&[3*]CO&&
C1OC2CN=CCC2O1&&&
[1*]NS(C)(=O)=O&[1*]C1=CC=C(CNCC2=CC=C([2*])C=C2)C=C1&[2*]F&&&
[1*]C(=O)OCC&[1*]C1C(=O)C=C(NC2=CC=C([2*])C=C2)CC1C1=CC=CC=C1&[2*]OC&&&
[1*]COC(=O)NC(C(=O)NC(CCCC)C(=O)C(=O)O)C(C)C&[1*]C1=CC=CC=C1&&&
[1*]C(C)(C)C=C&[1*]C12CCC3C([2*])C4=CC(=O)CCC4=CC3([3*])C1CCC2([4*])C(=O)C1=COC=C1&[2*]C&&[3*]C&[4*]O&&
[1*]OC&[1*]C1=CC(NC(=O)CCN2CCOCC2)=C([2*])C=C1NC(=O)NC1CCN(CC2=CC=CC=C2)C1&[2*]OC&&&
[1*]O&[1*]C1=CC=C(C2=CC=C(N3CCC4=CC=CC=C4C3)N=N2)C=C1&&&
[1*]C&[1*]C1=CC(C2=CC=C(OCCN3CCCC3)C=C2)=CC=C1[2*]&[2*]Cl&&&
[1*]CC=C&[1*]N(CC1=CC=CC=C1)C1CCCCC1[2*]&[2*]O&&&
O=C(CSC1=NN=C(C2=CC=CO2)O1)C1=CC=C2OCOC2=C1&&&
O=C(NCCOC1=CC=CC=C1)C1CCN(C2=CC=NC3=C2CC(=O)N3C2=CC=CC=C2)CC1&&&
[1*]C(CC)NC(=O)CCC#N&[1*]C1=CC=CC([2*])=C1&[2*]Cl&&&
[1*]C(=O)O&[1*]C(CC1=NC(CCCC2=CC=C([2*])C=C2)=NO1)NC(=O)CCC1=CC=CC=C1&[2*]OC(F)(F)F&&&
[1*]NC(=O)C(C)NC&[1*]C1CCCCNC2=CC(=C([2*])C=C2)NC(=O)CC2=CC=C(C=C2)C2=NC(=CC=C2[3*])C2=NC(=CC=C2[4*])C2=NC(=CO2)C2=NC1=C2[5*]&[2*]C#N&&[3*]O&[4*]C&[5*]C&&
[1*]OC&[1*]C1=CC=CC=C1C(=O)NCCS(=O)(=O)N1CCN(CC2=CC=CC=C2)CC1&&&
[1*]S(=O)(=O)NC&[1*]C1=CC=C(CCNC(=O)CN2C=CC=C2)C=C1&&&
[1*]OC&[1*]C1=CC=CC(C2C3=C([2*])N(CC4=CC=CN=C4)N=C3C(=O)N2[2*])=C1&[2*]C(C)C&&&
[1*]CCC&[1*]C(NC(=O)C1CC2CN1C(=O)C(C1CCCCCC1)NC(=O)OCC([2*])([3*])CCC=C1CC3N=C(C1)OCCCCCC1=CC=CC=C13)C(=O)C(=O)CC1CC1&[2*]C&&[3*]C&&
[1*]C&[1*]C1=CC=CC(C2=CC=NC=C2C2=CC=NC(NC3=CC([2*])=CC=C3[3*])=C2)=C1&[2*]C&&[3*]C&&
[1*]CC(C)C&[1*]C(NC(=O)C1=CC([2*])=CC=C1[3*])C([4*])CC(=O)NC([6*])C(=O)NC([5*])C(=O)NC([6*])CC1=CC=CC=C1&[2*]O&&[3*]O&[4*]O&[5*]CC(C)C&[6*]C(N)=O&&
[1*]OC&[1*]C1=CC=CC(CN2CCC(NC(=O)C3=CC=C4[NH]N=C(C5=CC=NC=C5)C4=C3)CC2)=C1&&&
[1*]C(C)CC&[1*]N(CC1=CC(C2=CN=CN=C2)=CC=C1[2*])S(=O)(=O)C1=CN([3*])C=N1&[2*]C&&[3*]C&&
[1*]C1=C([2*])C=C2C(NCCCNC(=S)NC3=CC=CC=C3)=CC=NC2=C1&[1*]Cl&&[2*]Cl&&
[1*]CN(C)C&[1*]C1COC(C2=CC=CC=C2)(C2=CC=C([2*])C=C2)O1&[2*]Cl&&&
[1*]C&[1*]C1=CC=CN2C(=O)C3=C(N=C12)N([2*])C(C(=O)NCC1=CC=CC=C1)=C3&[2*]CCCOC(C)C&&&
[1*]C(=O)OCC&[1*]C1CCN(C(=O)CCC(=O)NC2=CC=C([2*])C=C2)CC1&[2*]Cl&&&
[1*]C&[1*]C([2*])(CC(=O)N1CCC1)OCC(=O)N1CC([3*])CC1[4*]&[2*]C&&[3*]F&[4*]C#N&&
O=C(C1(S(=O)(=O)C2=CC=CC=C2)CO1)N1C(=O)C2CC3=CC=CC=C3CN2C1=O&&&
[1*]C&[1*]C1=CC=C([N+]2=C([2*])N([3*])C=C2[4*])C=C1&[2*]C&&[3*]C&[4*]C&&
[1*]F&[1*]C1=NC=CN=C1OC1=CC=C([2*])N=C1&[2*]C(F)(F)F&&&
[1*]SC&[1*]C1=NC(C2=CC=CC([2*])=C2)N2N=C(C3=CC=C([3*])C=C3)OC2=N1&[2*][N+](=O)[O-]&&[3*]Br&&
[1*]C&[1*]C1=CC([2*])=NC(N2CCC(OC3=NC=C([3*])C=C3[4*])CC2)=N1&[2*]C&&[3*]C(F)(F)F&[4*]Cl&&
[1*]C(=O)OCC&[1*]N1CCN(C(=O)C2=CC3=CC=CC=C3OC2=O)CC1&&&
[1*]C(=O)OCC&[1*]C(=CC([2*])CC(=O)C1=CC=C([3*])C=C1)C1=CC=CC=C1[4*]&[2*]C&&[3*]C(C)(C)C&[4*]C(F)(F)F&&
[1*]NC(C)C&[1*]C1=NC(=O)C2=C([NH]1)C1=CC=CC=C1S2&&&
[1*]CCCCCCCC&[1*]N1C=C(CCCN2C=CN=C2[2*])N=N1&[2*]C(CCCC)OC&&&
[1*]OC(C)C&[1*]C1=CC=C(C2=NC(N3CCC([2*])CC3)=C3C=CC=CC3=N2)C=C1[3*]&[2*]C(N)=O&&[3*]C(F)(F)F&&
[1*]N&[1*]C1=N[NH]C2=C1C(C1=CC=CC=C1)C([2*])C(=N)O2&[2*]C#N&&&
CCCCCCCCCCCCCCCC[N+](C)(C)CCO&&&
[1*]C&[1*]C1=C([2*])C([3*])=C(NS(=O)(=O)C2=CC=CC([4*])=C2)S1&[2*]C&&[3*]C(=O)N=C(N)N&[4*]F&&
[1*]C&[1*]C1=CC=CC([2*])=C1NC1=NC2=C(C=C[NH]2)C2=NC(C3=CC=CO3)=NN12&[2*]Cl&&&
[1*]C(=O)OC&[1*]C1=CCC2C(CCC3=CC=C([2*])C=C3)CCC1N2[3*]&[2*]O&&[3*]C&&
[1*]C&[1*]C1=CC([2*])=CC=C1C(=O)CN1C=CC2=CC=CC=C21&[2*]NC(=O)C(F)(F)F&&&
[1*]NCCCCCCCCCC&[1*]C1=CC=C(C2=CN=C3C(=N2)C=CC2=C([2*])C=CC=C23)C=C1&[2*]Cl&&&
[1*]C&[1*]C1=C([2*])C=C(CNC(=O)CNC(=O)NCC([4*])CC2=CC([3*])=CC=C2[4*])C(=O)[NH]1&[2*]Cl&&[3*]F&[4*]N(C)C&&
[1*]CC&[1*]C1=C([2*])C=C(C(=O)NC2CC2)C=C1C1=CC=C(C2=CC([3*])=C([4*])C([5*])=C2)C([6*])=C1&[2*]C&&[3*]C&[4*]OCC(=O)O&[5*]CC&[6*]Cl&&
[1*]CC&[1*]C1=NOC([2*])=C1C(=O)OCCCC1=NC2=CC=CC=C2S1&[2*]C&&&
[1*]C(=O)OCC&[1*]C(CNC(=O)C=CC1=CC=C([2*])C([3*])=C1)C1=CC=CS1&[2*]O&&[3*]O&&
[1*]C&[1*]C1=CC=C(S(=O)(=O)NC2=CC=CC3=NC=CC=C23)C=C1&&&
[1*]C&[1*]C1CCC(NC(=O)C2=C([2*])C=C(C3=NC=C(S(=O)(=O)C4CCCC4)C=N3)S2)CC1&[2*]Cl&&&
[1*]NC(CC(C)C)C(=O)O&[1*]C1CCN(C2=CC3=C(C=C2[2*])C(=O)C([3*])=CN3C2=CC=C([4*])C([5*])=C2)C1&[2*]F&&[3*]C(=O)O&[4*]F&[5*]O&&
[1*]NCCCCCC&[1*]C1=C([2*])C=NC2=C1OC=C2&[2*]C#N&&&
[1*]C(=C)C=O&[1*]C1CC2=CC(CC([2*])=CC([3*])C=CC([4*])([5*])OC(=O)C=CC=CC3=CC=CC=C3[6*])=C([7*])C=C2O1&[2*]C&&[3*]O&[4*]C&[5*]C&[6*]OC&[7*]Cl&&
[1*]OC&[1*]C1=CC(C(=S)NC2=CC=CC=C2[2*])=C([3*])C=C1[4*]&[2*]C(=O)O&&[3*]OC&[4*]O&&
[1*]C&[1*]C1=CC=NC(NC(=O)C2(C3=CC=CC=C3)CCOCC2)=C1&&&
[1*]C1OC(N2C=CC(=O)[NH]C2=O)CS1&[1*]CO&&&
[1*]C(=O)OCC&[1*]N1CCC2=C(C1)SC1=C2C(=O)N(CC2=CC=CC([2*])=C2[3*])C=N1&[2*]OC&&[3*]OC&&
[1*]CC&[1*]N1C(SCC(=O)C(=O)N2CCCCCC2)=NN=C1C1CC1&&&
[1*]OC&[1*]C1=CC=C(C2=NC3=C(C(=O)C4=CC=CC=C4N3[2*])C(=O)N2C2=CC=C([3*])C=C2)C=C1&[2*]C&&[3*]OC&&
[1*]C(N)=O&[1*]C1=C(NC(=O)CN2C(=O)C3=CC=CC=C3SC3=CC=C([2*])C=C32)SC=C1&[2*]Cl&&&
[1*]OC&[1*]C1=CC=CC(C2C3=C(OC4=CC=C([2*])C=C4C3=O)C(=O)N2CCCN2CCOCC2)=C1[3*]&[2*]F&&[3*]OC&&
[1*]OC&[1*]C1=CC=C([2*])C2=C1N=CN(CC(=O)N([3*])C1=C([4*])N(CC3=CC=CC=C3)C(=O)[NH]C1=O)C2=O&[2*]OC&&[3*]CC(C)C&[4*]N&&
[1*]CCC&[1*]N1C(C2=CC=C([2*])C=C2)=CSC1=N[3*]&[2*]C(F)(F)F&&[3*]C(=O)N(CC)CC&&
[1*]C&[1*]N1C=C(NC(=O)N2CC3(CCN([2*])C3)C2)C([3*])=N1&[2*]C(=O)OC(C)(C)C&&[3*]C(N)=O&&
[1*]C1=C(C(=O)NCCCCCCCC(=O)NNC(=O)C2=CC=CC=C2[2*])C([3*])=C2C=CC=CC2=N1&[1*]O&&[2*]O&[3*]O&&
[1*]C1=C(S(=O)(=O)NC2CCCCC2)C=C2C(NCCCCCCCCNC3=C4CCCCC4=NC4=CC([2*])=CC=C34)=C3CCCCC3=NC2=C1&[1*]OCCCCCl&&[2*]Cl&&
C1=CC=C(N2C(CC3=CC=CN=C3)=NN=C2C2=CC=CN=C2)C=C1&&&
[1*]C(C)=O&[1*]C1=CC=C(S(=O)(=O)N(CC(=O)N2CCC3=CC=CC=C32)C2=CC=C([2*])C=C2)C=C1&[2*]C&&&
[1*]OCC&[1*]C1=CC=CC=C1N1CCN(CCCCN2N=C(N3C=CN=C3)C=CC2=O)CC1&&&
CCCCCCCCCCCCC=CCCCCCC(=O)NCC(O)COCC(O)CO&&&
[1*]C1=CC(CN2C(=O)C3=CC=CC=C3S(=O)(=O)C3=CC=C(C(=O)NCC(C4=CC=CO4)N4CCCCC4)C=C32)=CC=C1&[1*]F&&&
[1*]C&[1*]C(CC1CCCCCC1)=C([2*])C(=O)CC1OC([3*])C([4*])C([5*])C1[6*]&[2*]CC=O&&[3*]CO&[4*]O&[5*]O&[6*]O&&
[1*]CC&[1*]C(C(=O)NC1(C2=CC=CC=C2)CCCC1)N(C(=O)CN1N=NC(C2=CC=CC=C2[2*])=N1)C1CCCCC1&[2*]OC&&&
[1*]C&[1*]C1=NOC([2*])=C1C1=CC=C2C(NC3=CC=C([3*])C=C3[4*])=NN([5*])C(=O)C2=C1&[2*]C&&[3*]F&[4*]F&[5*]CC(F)F&&
[1*]C&[1*]N1C(C2=CC=C3C(=O)OC([2*])=NC3=C2)=NC2=CC=CC=C21&[2*]Cl&&&
[1*]C&[1*]C1=CC=C(OCC(=O)NC2=CC(S(=O)(=O)N3CCOCC3)=CC=C2N2CCOCC2)C=C1&&&
[1*]CNC(C)COC&[1*]C1=CC=C(C2=CC=C(N3CCC([2*])([3*])CC3)N=C2)O1&[2*]F&&[3*]F&&
[1*]C&[1*]C1=CC(C=CC(=O)C=CC2=CC=CC([2*])=C2)=CC([3*])=C1[4*]&[2*][N+](=O)[O-]&&[3*]C&[4*]O&&
[1*]C&[1*]C([2*])(CC([3*])([4*])C([5*])([6*])C1=CC2=CC=NC=C2[NH]1)C1=CC([7*])=CC2=C1OCC2([8*])[9*]&[2*]C&&[3*]O&[4*]C(F)(F)F&[5*]C&[6*]C&[7*]C(F)(F)F&[8*]C&[9*]C&&
[1*]C&[1*]N1CCC(CCS(=O)(=O)NCC2CCCCC2)CC1&&&
[1*]C(=O)OCCC&[1*]C1=CN(C2CC2)C2=NC(NC3=CC=CC([2*])=C3)=NC=C2C1=O&[2*]Cl&&&
[1*]CC(=O)O&[1*]C(NC(=O)OCC1=CC=CC=C1)C(=O)COC(=O)C1=CC([2*])=CC=C1[3*]&[2*][N+](=O)[O-]&&[3*]O&&
[1*]C&[1*]C1=CC=C(C(C(=O)NC2CCCCC2)N(CC2=CC=CC=C2)C(=O)C2=CC=CO2)O1&&&
[1*]C(=O)NCC(N)=O&[1*]C1=CC=CC(OC(=O)C2=CC=C([2*])C([3*])=C2)=C1&[2*]O&&[3*]O&&
[1*]C&[1*]C1=CC(OCCN2CCOCC2)=CC=C1C1=NC(=O)C2=NC(C3CC3)=CN=C2[NH]1&&&
[1*]OC&[1*]C1=CC=C2C(OC3CC4C(=O)NC5(C(=O)NS(=O)(=O)C6CC6)CC5C=CCCCCCN([2*])C(=O)C4C3)=NC(C3=CC=CC=C3)=NC2=C1&[2*]C&&&
[1*]C1=CC(CNC2=NC3=C(SC(C4=CC=CC=C4)=C3)C(=O)N2C2CCCCC2)=CC=C1&[1*]F&&&
[1*]OCC&[1*]C1=CC=C(C=NN2N=C(C3=CC=NC=C3)OC2=S)C=C1&&&
[1*]OC&[1*]C1=CC=C(C2=CC([2*])=NN2C2=CC=C([3*])C=C2)C=C1&[2*]C(=O)NCC(=O)O&&[3*]S(N)(=O)=O&&
[1*]OC&[1*]C1=CC(CC(=O)NC2CCCN([2*])C2)=CC=C1NC1=NC=C([3*])C(OC2=CC=CC3=C2C(=O)N([4*])C3)=N1&[2*]C&&[3*]C(F)(F)F&[4*]C&&
[1*]C(C)C&[1*]C1=NN=C(N2CCN(C3=CC=C([2*])C=C3)CC2)O1&[2*]C#N&&&
[1*]NCCN(C)C&[1*]C1=CC2=C(C3=CC=C([2*])C=C3)N=NN2C2=CC=CC=C12&[2*]Cl&&&
[1*]C&[1*]C1C(=O)C2=C([NH]C(CCNCCCN3CCOC(C4=CC=CC([2*])=C4)C3)=N2)N([3*])C1=O&[2*]Cl&&[3*]C&&
[1*]CCC&[1*]C1=C(COC2=CC=C(C3=CC=CN=C3OC3=CC=C(S(=O)(=O)NC4=NC=CC=N4)C=C3[2*])C([3*])=C2)C=CC([4*])=C1[5*]&[2*]C(=O)O&&[3*]Cl&[4*]C(C)=O&[5*]O&&
[1*]C(C)CCCC(C)C&[1*]C1CCC2C([2*])CCCC12[3*]&[2*]O&&[3*]C&&
[1*]OC&[1*]C1=CC(NC(=O)CSC2=NC3=CC=CC=C3C3=NC(CC4=CC=CC=C4)C(=O)N23)=CC([2*])=C1[3*]&[2*]OC&&[3*]OC&&
[1*]C&[1*]C1=CC([2*])=C(S(=O)(=O)NC([3*])CNC(=O)C2=NOC(CN3C=NC=N3)C2)C([4*])=C1&[2*]C&&[3*]C&[4*]C&&
[1*]C&[1*]C1=CC=C(C2=CC(C(=O)NCC3=CC=C4OCOC4=C3)=NO2)S1&&&
[1*]C(C)=O&[1*]N(C1=CC=CC=C1)C1=C([2*])C([3*])=CC2=CC=CN=C12&[2*]C(=O)N(C)C&&[3*]O&&
[1*]C&[1*]C1=CC=C(C2=NC(C3=CC=CN=C3)=NC3=CC=CC=C23)O1&&&
[1*]CC&[1*]N1CCN(C(=O)NC2=CC3=C(C=C2[2*])[NH]C(=O)C([3*])=NC3=O)C1=S&[2*]C&&[3*]O&&
[1*]C&[1*]N1C(=O)C2=C(C3=CC=C([2*])C=C3)C=CN=C2N([3*])C1=O&[2*]C(F)(F)F&&[3*]C&&
[1*]C1=CC=C(C(=O)NC2CC3CCC(C2)N3C(=O)NC2=CC=C([2*])C=C2)C=C1&[1*]Br&&[2*]F&&
[1*]C&[1*]C1(C(=O)N2CCN(C3=CC=C([2*])C=C3)CC2)CCCC2([3*])C3=CC=C([4*])C=C3CCC12&[2*]F&&[3*]C&[4*]O&&
[1*]C(=O)C(CCC(=O)O)NC(=O)OCC=C&[1*]N1CC([2*])CC1[3*]&[2*]O&&[3*]C(=O)O&&
[1*]C=C&[1*]C1=CC=C([2*])C=C1&[2*]NC(C)=O&&&
[1*]CCC&[1*]N1CCC2=C(C1)SC(N1C(=O)NC(C3=CC=C([2*])C=C3)(C3=CC=C([3*])C=C3)C1=O)=C2[4*]&[2*]C&&[3*]C&[4*]C#N&&
[1*]C1=CC=C(C2=CC=C(C=CC(=O)C3=CC=C(N4CCOCC4)C=C3)O2)C=C1&[1*][N+](=O)[O-]&&&
[1*][N+](=O)[O-]&[1*]C1=CC=C2[NH]C=C(C=NN3CCN(CC4=CC=CC=C4)CC3)C2=C1&&&
[1*]CC(=O)O&[1*]C1CCC(CN2CCC(C3=CC(CC4=CC=C(C5=CC=CC=C5)C=C4)=NN3[2*])CC2)CC1&[2*]CC(F)(F)F&&&
[1*]C1=CC([2*])=CC(C2=CC=NC(NC3=CC=C4[NH]C(C(=O)N5CCOCC5)=CC4=C3)=N2)=C1&[1*]F&&[2*]F&&
[1*]C(=O)OC&[1*]C1CC(OC(=O)C2=CC=CC=C2[2*])C(=O)C2C1([3*])CCC1C(=O)OC(C3=COC=C3)CC12[4*]&[2*]Br&&[3*]C&[4*]C&&
[1*]CC(NC(C)=O)C(=O)NC(CCC(N)=O)C(N)=O&[1*]C1=CC=C([2*])C=C1&[2*]OP(=O)(OCC(F)(F)F)OCC(F)(F)F&&&
O=C(C1=CC=C2[NH]C(C3=CC=CC=C3)=NC2=C1)N1CCCCC1&&&
[1*]OC&[1*]C1=CC=CC(C(=O)C2CCCN(CC3=CN=C(N4CCOCC4)S3)C2)=C1&&&
[1*]CC(COC(C)=O)NC(=O)C(N)CC(=O)O&[1*]C1=CSC(NC(=O)CC2=CC=C([2*])C=C2)=N1&[2*]C&&&
[1*]CO&[1*]C1OC(OC(CCC2=CC=C([2*])C=C2)C2CCCC2CNC2=CC=C(C3=CC=CC=C3)C=C2)C([3*])C([4*])C1[5*]&[2*]F&&[3*]O&[4*]O&[5*]O&&
[1*][N+](=O)[O-]&[1*]C1=CC=C(NC2=NC=NC3=CC=C([2*])C=C23)C=C1&[2*][N+](=O)[O-]&&&
[1*]C&[1*]C1=CC=C2C(CC(=O)NC3=CC=C4CCCC4=C3)=COC2=C1&&&
[1*]OCC(C)=O&[1*]C1=CC=C(C=C2SC(=O)N(CC(=O)NC3=CC=C([2*])C=C3)C2=O)C=C1&[2*]C(=O)N(C)C&&&
[1*]OCC&[1*]C1=CC=C(OCC(=O)NC2=CC=C(NC(=O)C3=CC=CC=C3[2*])C=N2)C=C1&[2*]F&&&
[1*]C1=C2[NH]C(=O)C=CC2=C([3*])C=C1[2*]&[1*]Cl&&[2*]Cl&[3*]Cl&&
[1*]N(CC)CC&[1*]C1=NC=C(C(=O)NCC2=CC=C3[NH]C4=CC=C(C5=C[NH]N=C5)C=C4C3=C2)C=N1&&&
[1*]N&[1*]C1=NN2C(CCCCCCCCCC3CCCCC3)=NC3=CC=CC=C3C2=N1&&&
[1*]OC(C)=O&[1*]C1CC2([2*])C(CCC3([3*])C2CC([4*])C2C4([5*])C=C([6*])C(=O)C([7*])([8*])C4CCC23[9*])C([10*])([11*])C1[12*]&[2*]C&&[3*]C&[4*]O&[5*]C&[6*]C#N&[7*]C&[8*]C&[9*]C&[10*]C&[11*]C&[12*]OC(C)=O&&
[1*]SC&[1*]C1=NC=CC=C1C(=O)NCCN1CCN(C2=CC(=O)C3=CC=CC=C3C2=O)CC1&&&
[1*]OCCC&[1*]C1=CC=C2C=CC([2*])=CC2=C1&[2*]OCCCC(C)(C(=O)NO)S(C)(=O)=O&&&
[1*]OC&[1*]C1=CC(C(=O)C2=COC3=C2C(=O)C2=CC=CC=C2C3=O)=CC([2*])=C1[3*]&[2*]OC&&[3*]OC&&
[1*]C&[1*]C1=C(NC(=O)C2=C([2*])C=CC=C2[3*])N=C(C2=CC=CO2)S1&[2*]F&&[3*]Cl&&
[1*]N&[1*]C1=CC=CC(CN2C(=O)C3=CC=CC=C3S(=O)C3=CC(NC(=O)C4=CC=CN4CC4=CC=CN=C4)=CC=C32)=C1&&&
[1*]NC(=O)NCC&[1*]C1=C(C(=O)NC2=CC=C([2*])C=C2[3*])C2=C(CC([4*])CC2)S1&[2*]Br&&[3*]F&[4*]C(C)(C)C&&
[1*]C(C)=O&[1*]C1=CC2=C(C=C1NC(=O)C[N+]1=CC=CC=C1)OCCO2&&&
[1*]C&[1*]N(CC1=CC=CC([2*])=C1)C(=O)C(CC1=CC=CC=C1)NC(=O)C([3*])([4*])C1=CC(C2=CC([5*])=CC(OCC3=CC=CC=C3)=C2)=NN1[6*]&[2*]Br&&[3*]C&[4*]C&[5*]Br&[6*]C&&
[1*]C&[1*]C1=N[NH]C(=O)C2=C1N=C[NH]2&&&
[1*]CP(C)(=O)O&[1*]C1CCC([2*])C([3*])C1&[2*]CC(=O)O&&[3*]CP(=O)(O)O&&
[1*]C&[1*]C1=CC([2*])=CC2=C1N=C([3*])C(=O)[NH]2&[2*]O&&[3*]O&&
[1*]CC(C)(C)C&[1*]C1CCCC1NC1C=CC([2*])C([3*])C1[4*]&[2*]N&&[3*]O&[4*]O&&
[1*]OC&[1*]C1=CC(C(=O)NC(=S)NC2=CC=C(S(=O)(=O)NNC3=CC([2*])=NC4=CC=C([3*])C=C34)C=C2)=CC([4*])=C1[5*]&[2*]C&&[3*]C&[4*]OC&[5*]OC&&
[1*]C&[1*]C1=CC=C(C2CN3CCCC3CO2)S1&&&
[1*]C(C)C&[1*]C1=CC=C(OC2=CC(C([3*])=CC3=CC=C([2*])C(OCC4=CC=C5C(=C4)C(C4=CC=C([4*])C=C4)=C([5*])C5=O)=C3)=CC=C2[6*])C=C1&[2*]O&&[3*]C(C)C&[4*]O&[5*]C(C)C&[6*]C(C)C&&
[1*]CC=C&[1*]N1C(=O)C2=CC=CC=C2C2=CC([2*])=CC=C21&[2*]S(=O)(=O)NC(CO)C(C)C&&&
[1*]OC&[1*]C1=CC(C(=O)C=CC2=CC=C([2*])C([3*])=C2C2=CC=C3OCOC3=C2[4*])=CC([5*])=C1[6*]&[2*]OC&&[3*]OC&[4*]OC&[5*]OC&[6*]OC&&
O=C(C1=CC=CO1)N1CCN(CC2=NOC(C3CC3)=N2)CC1&&&
[1*]C&[1*][N+]1=CC=CC2=C1C=C1C=CC=CC1=[N+]2[2*]&[2*]C&&&
O=C(NC(CC1=CC=CC=C1)C(=O)NC1CC1)C1=CC=CS1&&&
[1*]C=NO&[1*]C1=CC=C[N+](CC#CCOC2=CC=CC=C2[2*])=C1&[2*]Cl&&&
[1*]C&[1*]C1=CC=C([2*])C=C1N1CCN(S(=O)(=O)C2=C([3*])C=C3OCCOC3=C2[4*])CC1&[2*]Cl&&[3*]C&[4*]C&&
[1*]C(C)(C)C=S&[1*]N1C(=O)C(CC2=CC=CC=C2)(NC(=O)OCC2=CC=CC=C2)C(=O)N1C1=CC=CC=C1&&&
[1*]C&[1*]C1=C(CCOC2=CC=C(CC([2*])NCC([3*])C3=CC=CC([4*])=C3)C=C2)N=C(C2=CC=CC=C2)O1&[2*]C&&[3*]O&[4*]Cl&&
[1*]C&[1*]N1N=C(C2=CC=CC(OC3=CC=CC=C3)=C2)N(CC([2*])CN2C3=CC=CC=C3C3=CC=CC=C32)C1=S&[2*]O&&&
[1*]OC&[1*]C1=CC=C(C2=C3N=C([2*])C=C(NCC4=CC=CO4)N3N=C2)C=C1[3*]&[2*]C&&[3*]OC&&
[1*]C&[1*]C1CCN(C(=O)C2=CC(NS(=O)(=O)C3=CC=C4C=CC=CC4=C3)=C[NH]2)CC1&&&
[1*]OC(C)C&[1*]C1=CC=C(NC(=O)C2=CC=C3N=C(NC4=CC=C([2*])C=C4[3*])N=NC3=C2)C=C1&[2*]F&&[3*]F&&
[1*]CCC&[1*]N1C(=O)C2=C(N=C(C3=NN(CC4=NOC([2*])=C4)C([3*])=C3)[NH]2)N([4*])C1=O&[2*]C&&[3*]C&[4*]CCC&&
[1*]C&[1*]C1=CC(N2CCN([2*])CC2)=NC2=CC=C(NC(=O)COC3=CC=C([3*])C=C3)C=C12&[2*]C&&[3*]C(F)(F)F&&
[1*]C&[1*]N(CC1=CC=CC=C1)C(=O)CSC1=NC2=CC=CC=C2C(=O)N1CC1=CC=CC=C1&&&
[1*]C&[1*]C1([2*])C(C(=O)C2=CN(CC3CCOC3)C3=CC(C4=CC=NC=C4)=CC([3*])=C23)C1([4*])[5*]&[2*]C&&[3*]Cl&[4*]C&[5*]C&&
[1*]CCN(CC)CC&[1*]N1N=C2C3=C([2*])C=CC=C3S(=O)(=O)C3=C2C1=CC=C3&[2*]Cl&&&
[1*]C1=CC=C(C(=O)C=C2C3=CC=CC=C3C(=O)N2C2=CC=CC=C2)C=C1&[1*]F&&&
[1*]OC&[1*]C1=CC=CC2=C1OC(=O)[NH]2&&&
[1*]NCCOCCOCCOCC#C&[1*]C1=NC(N2CCOCC2)=NC(N2CCN(C(=S)NC3=CC=C([2*])C=C3)CC2)=N1&[2*]C#N&&&
[1*]OC&[1*]C1=CC=C(C2=NN(C3=CC=C([2*])C=C3)C=C2C=CC(=O)C2=CC=CC=C2)C=C1&[2*]C&&&
[1*]CC(O)C(F)(F)F&[1*]N(CC1=CC=CC(C2=CC=CC=C2)=C1)C1=CC=CC(OC2=CC=CC=C2)=C1&&&
[1*]CC&[1*]C1=CC=C(OCCCCCC(=O)N2CCN([2*])CC2)C(C2=CC=C([3*])C([4*])=C2)=C1&[2*]C&&[3*]F&[4*]F&&
[1*]C1CCC2(COC(=O)C=CC3=CC=C([5*])C([6*])=C3)C(=C)CCC12&[1*]C(C)CCCCC&&&
[1*]NC(=O)OC(C)(C)C&[1*]C(CC1=CC=CC=C1)C([2*])CC(CC1=CC=CC=C1)C(=O)NC1C2=CC=CC=C2CC1[3*]&[2*]O&&[3*]O&&
[1*]N&[1*]C1=NC([2*])=C2N=CN(C3OC([3*])C([4*])C3[5*])C2=N1&[2*]NCCCCO&&[3*]CO&[4*]O&[5*]O&&
[1*]C&[1*]C1CC2([2*])CC([3*])34CC3([4*])C(CCC3C5([5*])CC([6*])C(=O)C([7*])([8*])C5CCC34[9*])C2C([10*])C1[11*]&[2*]C&&[3*]O&[4*]C&[5*]C&[6*]Br&[7*]C&[8*]C&[9*]C&[10*]O&[11*]O&&
O=C(C1=CC=C2OCOC2=C1)C1CC1&&&
[1*]C&[1*]C1=CC=C(S(=O)(=O)N([2*])C2CCOC3=CC([3*])=CC=C32)C=C1&[2*]C&&[3*]F&&
[1*]C&[1*]N1C(C(=O)NC2=CC=CC=C2[2*])=CC2=C1C1=CC=CC=C1O2&[2*]C(F)(F)F&&&
[1*]C&[1*]C1=NC(=O)C2=CC(CSC3=CC=CS3)=CC=C2[NH]1&&&
[1*]C1=CC=C(OCCN2C(=O)C3=CC=C(S(=O)(=O)N4CCCC4)C=C3C2=O)C([2*])=C1&[1*]Cl&&[2*]F&&
[1*]C#N&[1*]C(C1=CC=NC=C1)N1CCC2(CC1)CC(OC1=CC=CC=C1)CO2&&&
[1*]CC&[1*]C1=NC([2*])=C([3*])N1CC1=CC=CC=C1[4*]&[2*]C(C(=O)O)C(=O)OC&&[3*]C&[4*]C(F)(F)F&&
[1*]C&[1*]C1=CN(CC([2*])OC(=O)C2([3*])CCC3([4*])C(CCC4([5*])C5=C(CCC34[6*])C(=O)C3=C([7*])C=CC([8*])=C3C5([9*])[10*])O2)C(=O)[NH]C1=O&[2*]C&&[3*]C&[4*]C&[5*]C&[6*]C&[7*]O&[8*]O&[9*]C&[10*]C&&
[1*]CCCCCC&[1*]C1(CCCCCC2=CC([2*])=C3C(=O)CCC3=C2)CO1&[2*]O&&&
[1*]OC(C)=O&[1*]C1COC(OC2CC3C([2*])([3*])C([4*])CCC3([5*])C3CCC4C5([6*])CCC([7*])C([8*])([9*])C5CCC45CC32[10*])C([11*])C1[12*]&[2*]C&&[3*]CO&[4*]OC(C)=O&[5*]C&[6*]C&[7*]O&[8*]C&[9*]C&[10*]C&[11*]O&[12*]O&&
[1*]C#N&[1*]C1=CC=CC(OC2=CC=C([2*])C=C2C(=O)NC2=CC=C(N3CCC([3*])C3)C([4*])=C2)=N1&[2*]F&&[3*]O&[4*]C(F)(F)F&&
[1*]C&[1*]C1=C([2*])OC(CN2CCOCC(C3=NC=CS3)C2)=N1&[2*]C&&&
[1*]C1=CC(C2=CC(=O)C3=C([8*])C=C(OCC4CCCCC4)C=C3O2)=CC=C1&[1*]Br&&[2*]O&[3*]O&&
[1*]OC(C)=O&[1*]C1CCC2C1OCC1([2*])C3=CCC([3*])([4*])C3CCC21[5*]&[2*]C&&[3*]C&[4*]C&[5*]C&&
[1*]NC(=O)C=CP(=O)(O)OC&[1*]C1=CC=CC2=NC([2*])=CC=C12&[2*]N&&&
[1*]CC&[1*]C1C([2*])C2([3*])C(=N[4*])C([5*])(C(=O)C3CC3)C12[6*]&[2*]CCCNC(=N)N&&[3*]C#N&[4*]O&[5*]C#N&[6*]C&&
[1*]C&[1*]C1=CC([2*])=C(C2=CSC(NC(=O)C3CCCCC3)=N2)C([3*])=C1&[2*]C&&[3*]C&&
[1*]C(C)=O&[1*]C1=CC=CC(C(=O)N2CCCC(C3=NC=CN3[2*])C2)=C1&[2*]C&&&
[1*]OCC&[1*]C1=CC=C(NS(=O)(=O)C2=CC=C([2*])C([3*])=C2)C=C1&[2*]OC&&[3*]OC&&
[1*]OC&[1*]C1=CC=CC(C2=C(NC3=CC=C([2*])C=C3[3*])N3C=C([4*])C=CC3=N2)=C1&[2*]Cl&&[3*]Cl&[4*]C&&
[1*]C(C)=O&[1*]N1CCN(C(=O)C2=CC(C3=CC([2*])=CN=C3[3*])=CN2C2=CC=CC([4*])=C2)CC1&[2*]Cl&&[3*]C&[4*]C&&
[1*]C&[1*]C1=C([2*])C(C2=CC=CC=C2)=C(C(=O)NCC2=CC=CO2)O1&[2*]C#N&&&
[1*]OC&[1*]C1=CC=C([2*])C2=C1CCC2&[2*]N=NN(C)C&&&
[1*]C&[1*]C(=NC1=CC=C(S(=O)(=O)NC2=CC=C([2*])C=C2)C=C1)NC1CC1&[2*]F&&&
[1*]OC&[1*]C1=CC=C([2*])C(C2=NC([3*])=CC=C2CNC(=O)C([4*])C2=CC=C([5*])C([6*])=C2)=C1&[2*]F&&[3*]C(F)(F)F&[4*]CC(=O)O&[5*]NS(C)(=O)=O&[6*]F&&
[1*]C1C2=C(C(=O)C([5*])=C(OC3OC([6*])C([7*])C([8*])C3[9*])C2=O)C2CCC([2*])C1N2CC1=CC=CC=C1&[1*]O&&[2*]O&[3*]O&[4*]O&[5*]O&[6*]CO&[7*]O&[8*]O&[9*]O&&
[1*]C(C)=O&[1*]C1=C([2*])N=C(NCCC2=CC=CS2)S1&[2*]C&&&
[1*]C(C)=O&[1*]N(CC1=CC([2*])=C([3*])C([4*])=C1[5*])C1=CC=C2C(=C1)NC([6*])CC1=CC=CC=C12&[2*]O&&[3*]C(C)=O&[4*]O&[5*]I&[6*]C(=O)O&&
[1*]OCCCCCCCCCCC&[1*]C1=C([2*])C=C([3*])C2=NC3=CC=CC([4*])=C3N=C12&[2*]OC&&[3*]NC(C)CCCN&[4*]OC&&
[1*]OC&[1*]C1=CC=C(C(=O)N2CCC([2*])CC2)C=C1&[2*]CC(=O)O&&&
[1*]CC&[1*]C1=CC=C(CSC2=NN=C(C3=CC=CC=C3)N2CC2CCCO2)C=C1&&&
[1*]C&[1*]C1([2*])C2CCC1([3*])C(NC(=S)NC(=O)COC1=CC=C([4*])C=C1)C2&[2*]C&&[3*]C&[4*]Cl&&
[1*]C(=O)N(CC)CC&[1*]C1CCC2C3CCC4NC(=O)C(N5CCN(C(=O)C6=CC=CC=C6)CC5)CC4([2*])C3CCC12[3*]&[2*]C&&[3*]C&&
[1*]CCCCC&[1*]C1C=CC=CC(=O)OC([2*])C=CC(=O)C=CC(=O)OC([3*])C([4*])CC=CC([5*])C1&[2*]C(C)CC&&[3*]CC=C(C)C&[4*]O&[5*]OC(=O)C=C(C)C&&
[1*]C1=CC=C(S(=O)(=O)N2CCCC3=CC=CC(C4=CC=CN=C4)=C32)C=C1&[1*][N+](=O)[O-]&&&
[1*]F&[1*]C1=CC=CC(OC2=CC=CC(N3CCNCC3COC3=CC=CN=C3)=C2)=C1&&&
[1*]C&[1*]C1=C(C(=O)NC2([2*])C(=O)NC3=C2C(=O)N([3*])C(=O)N3[4*])C(C2=C([5*])C=CC=C2[6*])=NO1&[2*]C(F)(F)F&&[3*]C&[4*]C&[5*]Cl&[6*]Cl&&
[1*]CC&[1*]C1=NC2=C([2*])C=C([3*])N=C2N1CC1=CC=C(N([4*])C([5*])C2=CC=CC=C2)C=C1&[2*]C&&[3*]C&[4*]C&[5*]C(=O)O&&
[1*]C(=O)OC&[1*]C([2*])(CC1=CC=CC=C1)C([3*])CN1C=NC([4*])=C1&[2*]C&&[3*]O&[4*]C&&
[1*]OCC&[1*]C1=CC=C(NC(=O)C2C3=CC=CC=C3C(C3=CC=CC=C3)C2[2*])C=C1&[2*]C(=O)O&&&
[1*]C&[1*]C1=CC([2*])=CC([3*])=C1OCC(=O)NC(CCC1=CC=CC=C1)C([4*])C(=O)N1CSC([5*])([6*])C1C(=O)NC1C2=CC=CC=C2CC1[7*]&[2*]N&&[3*]C&[4*]O&[5*]C&[6*]C&[7*]O&&
[1*]CCCC&[1*]N1CCC(N2CC3=CC=CC([2*])=C3C2=O)CC1&[2*]OC(C)C&&&
[1*]C&[1*]C1=CC=C(C2=NN3C(=O)C=C(CN4CCCC4)[NH]C3=C2)C=C1&&&
[1*]C12CCCC(=CC=C3CC([3*])CC([4*])C3=C)C1CC=C2[2*]&[1*]C&&[2*]C(C)=CC(=O)O&[3*]O&[4*]O&&
[1*]C&[1*]C1([2*])CC([3*])CC([4*])(CNCC2=CC([5*])=CC=C2[6*])C1&[2*]C&&[3*]N&[4*]C&[5*]C(F)(F)F&[6*]OCCCO&&
[1*]OCC&[1*]C1=CC=C(C2COC3=CC4=C(C=C3N2[2*])C([3*])=CC(=O)[NH]4)C=C1&[2*]C(=O)C(C)C&&[3*]C(F)(F)F&&
[1*]C&[1*]C1=C([2*])C([3*])=C(OC2=CC([4*])=C([5*])C([6*])=C2)C2=C1OC([7*])([8*])C=C2&[2*]Cl&&[3*]C(=O)N=C(N)N&[4*]Cl&[5*]OC(C)C&[6*]C(F)(F)F&[7*]C&[8*]C&&
[1*]CCCC&[1*]C1=CC=C(C2=NC([2*])=C3C=C(CN4CCN([3*])CC4)C=CC3=N2)C=C1&[2*]N&&[3*]C&&
[1*]OC&[1*]C1=CC=C(C2=C(C3CCCCC3)C3=CC=C(C(=O)NC([2*])([3*])C(=O)NC4=CC=C([4*])C=C4)C=C3N2[5*])C=C1&[2*]C&&[3*]C&[4*]C(=O)NS(N)(=O)=O&[5*]C&&
[1*]C#N&[1*]C(C=CC1=CC=C([2*])C=C1[3*])=CC1CCCCC1&[2*]Cl&&[3*]Cl&&
[1*]OC&[1*]C1=CC=C(NS(=O)(=O)C2=CC=C(N3CCN=N3)C=C2)C=C1&&&
[1*]S(C)(=O)=O&[1*]C1=CC=C(N2N=C([2*])C([3*])=C2C2CC2)C=C1&[2*][N+](=O)[O-]&&[3*]Cl&&
O=C1SN=C(C2=CC=CC=C2)C2=CC=CC=C12&&&
[1*]C&[1*]C1CC2=C(OCC3=CC=C(C4=CC=CC=N4)C=N3)C=CC3=C2C(=C([2*])N3CC2=CC=C([3*])C=C2)S1&[2*]CC(C)(C)C(=O)O&&[3*]Cl&&
[1*]OC&[1*]C1=CC=C([2*])C(C=CC(=O)C2=CC=C([3*])C=C2)=C1&[2*]OC&&[3*]OC&&
[1*]C&[1*]C1C[N+]2C3=C(C=CC=C3[2*])C3=CC(OCCCCCOC4=CC=C5C(=O)C=COC5=C4)=CC=C3C2C1&[2*]O&&&
[1*]OC&[1*]C1=CC=CC=C1N1CCN(C2=CC=C(C(=O)NC3=CC([2*])=CC=C3[3*])N=N2)CC1&[2*]C&&[3*]OC&&
[1*]C1=CC=CC=C1N1CCN(CCCCCN2C(=O)C3=CC=CC=C3C2=O)CC1&[1*]F&&&
[1*]C1(NC(=O)C2CCCCC2)CCN(C2=NC=NC3=C2C=C[NH]3)CC1&[1*]C(F)(F)F&&&
[1*]C(CN1CCC2(CC1)OCC1=CC=CC=C12)CN1CCC2(CC1)C(=O)NCN2CC1=CC=CC=C1&[1*]O&&&
[1*]C&[1*]C12CCC(=O)C=C1CCC1C2CCC2([2*])C([3*])C([4*])CC12&[2*]C&&[3*]O&[4*]O&&
[1*]C&[1*]C1=CC=CC(NC2=CC=C(S(=O)(=O)NC3=CC=C([2*])C=C3)C=C2)=C1&[2*]F&&&
S=C(CSC1=NC2=CC=CC=C2C2=NC(CCC3=CC=CC=C3)C(=O)N12)NC1CCCCC1&&&
[1*]NS(=O)(=O)N(C)C&[1*]C1=C([2*])C=CC=C1[3*]&[2*]F&&[3*]F&&
[1*]OC&[1*]C1=CC([2*])=C([3*])C=C1N([4*])S(=O)(=O)C1=CC=C(C(=O)OC2CCCCC2NC(=O)C2=CC=C([5*])C=C2)C=C1&[2*]Cl&&[3*]C&[4*]C&[5*]OC(C)C(=O)O&&
[1*]CCCC&[1*]N1C(=O)C(CC(=O)NC2CCC3=CC=CC=C32)CC([2*])=C1[3*]&[2*]C(=O)N(C(C)C)C(C)C&&[3*]C&&
[1*]Cl&[1*]C1=CC=C(CN2N=CC3=C2NCCC3C2=CC=CC=C2)C=C1&&&
[1*]C&[1*]C(NC(=O)C1=C[NH]N=C1C(=O)NC(CC1=CC=CC=C1)C([2*])C(=O)N1CSC([3*])([4*])C1[5*])C1=CC=NC=C1&[2*]O&&[3*]C&[4*]C&[5*]C(=O)NC(C)(C)C&&
[1*]C(O)CNC(C)C&[1*]C1=C([2*])C(C2=CC=CC=C2)=NC2=C([3*])C=CC=C12&[2*]OC(C)(C)C&&[3*]C(F)(F)F&&
[1*]C&[1*]C1=CC2=CC3=C([2*])C(CC(=O)NC([3*])C(=O)N4CC([4*])CC(N5CCCC5)C4)=COC3=C2[NH]1&[2*]C&&[3*]CCCNC(=N)N&[4*]C&&
[1*]CC(CN(CCCC)CCCC)N(CCC)CCCC&[1*]C1=CC=C([2*])C=C1&[2*]Cl&&&
[1*]OC&[1*]C1=CC=C(C2=C3N=C4C=CC=CC4=C3C=C([2*])C2=O)C=C1[3*]&[2*]CCN&&[3*]OC&&
[1*]NC(=O)C=C&[1*]C1=CC2=C(NC3=CC=C([2*])C([3*])=C3)N=CN=C2C=C1[4*]&[2*]Br&&[3*]Cl&[4*]OCCNC(=O)C(NC(=O)OC(C)(C)C)C(C)(C)C&&
[1*]OC&[1*]C1=CC=CC(NC(=O)CC2C(=O)N(C3=CC=C([2*])C=C3)C(=O)N2CCC2=CC=C([3*])C=C2)=C1&[2*]F&&[3*]C&&
[1*]C&[1*]N1CCN(C2=CC=C(S(=O)(=O)N([3*])CCOS(=O)(=O)C3=CC=C([2*])C=C3)C=C2)CC1&[2*]C(C)(C)C&&[3*]C(C)(C)C&&
[1*]C&[1*]C1(C(=O)NS(=O)(=O)C2CC2)CCCN(C(=O)C2=CC=CS2)C1&&&
[1*]OC&[1*]C1=CC(C2=CN=CC(C3CCCN3[2*])=N2)=CC([3*])=C1[4*]&[2*]C&&[3*]OC&[4*]OC&&
[1*]C&[1*]C1=CC(NC(=O)CN2C(=O)NC3(CCCCCC3)C2=O)=C2C=CC=CC2=N1&&&
[1*]C&[1*]C1=CC=C(S(=O)(=O)N2CCC(CCC(=O)NCC3CCCO3)CC2)C([2*])=C1&[2*]C&&&
[1*]OCCCC&[1*]C1([2*])C=CC(=O)C=C1[3*]&[2*]CCC&&[3*]CCCCC&&
[1*]OC&[1*]C1=CC([2*])=CC=C1C1C2=CC=C([3*])C=C2OC(=N)C1[4*]&[2*]O&&[3*]O&[4*]C#N&&
[1*]OC&[1*]C1=CC=CC(CNC(=O)CCNS(=O)(=O)C2=CC([2*])=CC=C2[3*])=C1&[2*]C&&[3*]C&&
[1*]N&[1*]C1=NC=NC2=C1N=CN2C1CC([2*])C2([3*])CC12&[2*]O&&[3*]CO&&
[1*]N&[1*]C1=NC(=O)CN1&&&
[1*]CC(=O)NCC&[1*]C1=C2C(C3=CC=CC=C3)=CC=CN2N=C1C1=CC=C([2*])C=C1&[2*]Br&&&
[1*]C(C)CC(=O)O&[1*]N1CC(=O)N(C2=CC=CC([2*])=C2[3*])CC1=O&[2*]C&&[3*]C&&
[1*]N&[1*]C1([2*])CC([3*])N(CCCCC2=CC=CC=C2)C1&[2*]C(=O)O&&[3*]C(=O)O&&
[1*]C=CC(=O)O&[1*]C1=CC=C(C(=O)N(OCCN2C=CN=C2)C2CCCCCC2)C=C1&&&
[1*]CC&[1*]C1OC(=O)C([2*])C(OC2CC([3*])([4*])C([5*])C([6*])O2)C([7*])C(OC2OC([8*])CC([9*])C2[10*])C([11*])([12*])CC([13*])CN([14*])C([15*])C([16*])C1([17*])[18*]&[2*]C&&[3*]C&[4*]OC&[5*]O&[6*]C&[7*]C&[8*]C&[9*]N(C)C&[10*]O&[11*]C&[12*]O&[13*]C&[14*]CCCC(=O)OCCO&[15*]C&[16*]O&[17*]C&[18*]O&&
[1*]C(=O)O&[1*]C1=CN=CC=C1N1CCOCC1&&&
[1*]C1=CC=C(S(=O)(=O)N2CCCCC2)C=C1NC(=O)CSC1=NN=CS1&[1*]Cl&&&
[1*]CCCCCCCC&[1*]C1=C([2*])N(CCC2=CCCCC2)C=N1&[2*]O&&&
[1*]C&[1*]C1CC([2*])C(=O)CC2CN3CC(NC(=O)OCC4=CC=CC=C4)C(C4=CC=CC([3*])=C4)C3CC21[4*]&[2*]C&&[3*]C(F)(F)F&[4*]C&&
[1*]C&[1*]C1(C2=CC=CC=C2)CC(C2=CC=C3OCOC3=C2)=NN1C1=CC=CC=C1&&&
[1*]N=CCC(O)(C(F)(F)Cl)C(F)(F)Cl&[1*]C1=CC=C([2*])C=C1&[2*]F&&&
C1=CC=C(C2=C(C3=CC=C4N=CC=NC4=C3)OC(C3=CC=C[NH]3)=N2)C=C1&&&
[1*]C&[1*]C1([2*])OC2=CC=C(C3=CCN(CC4=CC=CC([3*])=C4)CC3)C=C2C2(COC([4*])=N2)C12COC2&[2*]C&&[3*]Cl&[4*]N&&
O=C1C=C(N2CCOCC2)OC2=CC(C3=CC=CC=C3)=CC=C12&&&
[1*]CC&[1*]C1=CC=CC([2*])=C1NC(=S)N([3*])CC1=CC=CC=C1&[2*]CC&&[3*]CCNC&&
[1*]C(C)C&[1*]C1=CC2CC3([2*])C4CCC([3*])C4CC2(COC2CC([4*])C([5*])C([6*])O2)C13[7*]&[2*]C=O&&[3*]C&[4*]N&[5*]O&[6*]C(=O)O&[7*]C(=O)O&&
[1*]OC(=O)CCC(=O)O&[1*]C1C2CCC(O2)C1[2*]&[2*]CCC(=O)O&&&
[1*]Cl&[1*]C1=CC=C(C2=CC=C(C3=CC=C4C=C([2*])C=CC4=N3)N=C2)C=C1&[2*]Cl&&&
[1*]OC&[1*]C1=CC=C([2*])C=C1S(=O)(=O)N1CCN([3*])C([4*])C1&[2*]C&&[3*]C(C)C(N)=O&[4*]C&&
[1*]C=CCC(=O)O&[1*]C1=CC=C2OC(C3CCCCC3)=C(C3=NC(C4=CC=CC=C4)=NO3)C2=C1&&&
[1*]C&[1*]C(NC1=NC=CC(N2C(=O)OCC2[2*])=N1)C1=CC=C(OCC2OCCC2[3*])C=C1&[2*]C(C)C&&[3*]C(C)(C)C&&
[1*]SN(CC)CC&[1*]C1=CC([2*])=C([3*])C=C1[4*]&[2*]C=C(C#N)C#N&&[3*]S(N)(=O)=O&[4*]S(N)(=O)=O&&
[1*]C1=CC2=C(C=C[NH]C2=O)C=C1OC1CCCC1NC(=O)NC1=CC=C([2*])C=C1&[1*]Cl&&[2*]F&&
[1*]OC&[1*]C1=CC=C(S(=O)(=O)NC2=CC=C(C(=O)NC(=S)NCC3CCCO3)C=C2)C=C1&&&
[1*]C&[1*]C1=CC=C(S(=O)(=O)NC(=O)N2CCC(C(=O)N3CCC([2*])([3*])CC3)CC2)C=C1&[2*]CO&&[3*]CO&&
[1*]OC&[1*]C1=CC=CC(NC(=O)C2=CC(C3=CC=C([2*])C=C3)=CC=C2C2=NC([3*])([4*])CO2)=C1&[2*]OC(F)F&&[3*]C&[4*]C&&
[1*]C&[1*]C1=NN(C2=CC=C([2*])C=C2)C2=C1C(C1=CC=C([3*])C=C1)=C(C1=CC=C([4*])S1)N2[5*]&[2*]Cl&&[3*]O&[4*]C&[5*]CC(=O)O&&
[1*]C&[1*]C1=CC=C(N2CCN(C3=NC=C4N=C(SCC(=O)NC5=CC=C([2*])C=C5)N(CC5=CC=C([3*])C=C5)C4=N3)CC2[4*])C=C1[5*]&[2*]F&&[3*]F&[4*]C&[5*]C&&
[1*]C&[1*]C1=CC([2*])=CC([3*])=C1[4*]&[2*]OCC(O)CNC(C)C&&[3*]C&[4*]Br&&
[1*]C&[1*]C1=CC=C(CN2C([2*])=C(C(=O)NCC([3*])C3=CC=CS3)SC2=O)C=C1&[2*]C&&[3*]N(C)C&&
[1*]OC(C)(C)C(=O)O&[1*]C1=CC=C(C2=C(C3=CC=C([2*])C=C3)CCC2)C=C1&[2*]S(C)(=O)=O&&&
[1*]C#N&[1*]C1=C([2*])C2=C([NH]C1=O)SC1=C2CCCC1&[2*]O&&&
[1*]OC&[1*]C1=NC=C(C#CC2=CC=C([2*])C=C2)C=C1OCC1CCCCC1&[2*]C(=O)O&&&
[1*]C&[1*]C1=CC=CC(N2CCCC(NCC3=CC=CC4=C3C=C[NH]4)C2)=N1&&&
[1*]NCCCN(C)C&[1*]C1=NC([2*])=CC(C2=CC=CC=C2)=N1&[2*]N&&&
[1*]C&[1*]N1C=C(C2CCN(C3=CC(=O)C([2*])=CC3=O)CC2)C2=CC=CC=C21&[2*]N&&&
[1*]OC&[1*]C1=CC=CC=C1N1CCN(CCCCC(=O)NCC2=CC=C([2*])C=C2)CC1&[2*][N+](=O)[O-]&&&
[1*]C&[1*]C1=C([2*])C(C2=CC=C([3*])C=C2)N(C(=O)OC2CC3(N4CCCC4)CC2CC([4*])([5*])C3)C(=O)N1&[2*]C(=O)OC(C)C&&[3*]C(F)(F)F&[4*]C&[5*]C&&
[1*]C(C)=O&[1*]N1CCC2=CC([2*])=CC=C2CC1C1=CC=C([3*])C([4*])=C1&[2*]S(C)(=O)=O&&[3*]Cl&[4*]Cl&&
[1*]C&[1*]N1CCN([2*])C(C(=O)NC(CC2=CC([3*])=CC([4*])=C2)C([5*])C2NCCN=C2CC2=CC=CC=C2)C1&[2*]C&&[3*]F&[4*]F&[5*]O&&
[1*]C(C)CC&[1*]C(C=CC1=CC=CC=C1)NC(=O)C1CCCCN1C(=O)C([3*])CC1=C([2*])C=C([3*])C=C1[4*]&[2*]C&&[3*]O&[4*]C&&
[1*]OC&[1*]C1=CC(CN2CCC([2*])(N3CCCCC3)CC2)=C([3*])C=C1[4*]&[2*]C(N)=O&&[3*]Cl&[4*]F&&
[1*]CCOC&[1*]N1C(=O)C(=CC2=CC=C([2*])C=C2)SC1=NC1=CC=C([3*])C=C1&[2*]OC&&[3*]F&&
[1*]C(=O)OC&[1*]C1Br&&
[1*]C(C)=O&[1*]C1=CC=C(CN2CCN(C(C3=CC=C([2*])C=C3)C3=CC=CN=C3)CC2)C=C1&[2*]C(F)(F)F&&&
[1*]OC&[1*]C1=CC(C2=CC=CN3N=C(NC4=CC=C(N5CCN([2*])CC5)C=C4)N=C23)=CC([3*])=C1[4*]&[2*]C(C)=O&&[3*]OC&[4*]OC&&
[1*]C(=N)NC(C)C&[1*]C1=CC=C2[NH]C([2*])=C(CCC3=CC=C4[NH]C=CC4=C3)C2=C1&[2*]C(=O)NC(C)C&&&
[1*]F&[1*]C1=CC=C(CCCOCC2CCCCN2CC2=NC=CS2)C=C1&&&
[1*]C&[1*]C1=CC=C2C([2*])=CC3=NN([3*])C([4*])=C3C2=C1&[2*]C#N&&[3*]C&[4*]N&&
[1*]COCC&[1*]C1=C(C2=CC=C([2*])C=C2)N(C2=CC=C([3*])C=C2[4*])N=C1[5*]&[2*]OC(F)(F)F&&[3*]Cl&[4*]Cl&[5*]C(=O)NCCC(O)CO&&
[1*]F&[1*]C1=CC=CC=C1CC1=C[NH]C2=NC=NC(N3CCOCC3)=C12&&&
[1*]NC(C)=O&[1*]C1=CC=CC=C1C1=NN([2*])C(C2=CC([3*])=CC=C2[4*])C1&[2*]C(C)=O&&[3*]Cl&[4*]O&&
[1*]CC=C(C)C&[1*]N1C=C(CC2NC(=O)C(CC3=C[NH]C4=CC=CC=C34)NC2=O)C2=CC=CC=C21&&&
[1*]C(=O)OC&[1*]C1=C([2*])C=C2C(=C1[3*])CCC1C([4*])([5*])CCCC21[6*]&[2*]O&&[3*]O&[4*]C&[5*]CO&[6*]C&&
[1*]C(=O)N(CCCC)CCCC&[1*]C1=N[NH]C(C2=CC([2*])=CC=C2[3*])=C1&[2*]Cl&&[3*]O&&
[1*]Cl&[1*]C1=CC=C(C23CCN(CCC4=CC=CN=C4)C2CC2=CC=C([2*])C=C23)C=C1&[2*]Cl&&&
[1*]C(=O)O&[1*]C1=CC2=CC([2*])=CC=C2OC1=O&[2*]Br&&&
[1*]CC&[1*]N1CCOC1=O&&&
[1*]OCCCC&[1*]C1=CC=CC=C1C1CC1[2*]&[2*]CN&&&
[1*]C&[1*]C1=NN([2*])C([3*])=C1CNCC(=O)NC1=CC([4*])=C([5*])C=C1[6*]&[2*]C&&[3*]Cl&[4*]Cl&[5*][N+](=O)[O-]&[6*]C&&
[1*]C&[1*]C1=CC=C(NC2=NS(=O)(=O)C3=CC([2*])=CC=C3N2)C([3*])=C1&[2*][N+](=O)[O-]&&[3*]C&&
[1*]OC&[1*]C1=CC=C2[NH]C3=C(CCNC3[2*])C2=C1&[2*]C&&&
[1*]C1=CC=C(NC(=O)CCCN2C(=O)C3=CC=CC=C3C2=O)C([2*])=C1&[1*]Br&&[2*]Cl&&
[1*]NC(=O)NC(C)C(C)(C)C&[1*]C1=CC=C(C2=CC([2*])=NO2)C=C1&[2*]C(=O)NO&&&
[1*]OCC&[1*]C1=CC=C(CNCC2=NC3=CC=CC=C3N2[2*])C=C1&[2*]C&&&
[1*]CCCC&[1*]N1N=CC(C(=O)N2CCC(N3CCN(C4=CC=CC([2*])=C4)CC3)CC2)=C1[3*]&[2*]C&&[3*]C&&
[1*]C&[1*]C1=CC(OCC2=N[NH]C(=S)N2C2=CC=CC=C2)=CC=C1[2*]&[2*]Cl&&&
[1*]C(C)(C)C&[1*]N1C(=O)C(=C2CCC3(CC2)OCCO3)C2=CC=CC=C21&&&
[1*]OC&[1*]C1=CC=C2C=C3C4=CC5=C(C=C4CC[N+]3=CC2=C1OCCCC1=CC=C([2*])C=C1)OCO5&[2*][N+](=O)[O-]&&&
[1*]S(C)(=O)=O&[1*]N(CC([2*])CN1CCN(CCCNC2=CC=CC=N2)CC1)C1=CC=CC2=C1NC(=O)CO2&[2*]O&&&
[1*]C1OC(NCC2=CC=CC=C2)C([4*])C([3*])C1[2*]&[1*]CO&&[2*]O&[3*]O&[4*]O&&
[1*]C(C)(C)C&[1*]C1=CC=CC(NC(=O)N2CCC(C3=CC([2*])=CC=C3[3*])CC2)=C1&[2*]S(C)(=O)=O&&[3*]OCCCS(C)(=O)=O&&
O=C(NC1=NC(=O)C2=C(CCCC2)[NH]1)C1=CN=CC=C1OC1CCOCC1&&&
O=C(CSC1=NC2=CC=CC=C2O1)NC1CCCC1&&&
[1*]CCC&[1*]N1C([2*])=CC=C1C([3*])C1=CC([4*])=CC=C1OC1=CC=C(S(=O)(=O)NC2=NC=C([5*])S2)C=C1[6*]&[2*]CC&&[3*]O&[4*]Br&[5*]Cl&[6*]C&&
[1*]NC(=O)CC(C)C&[1*]C1=CC(S(=O)(=O)N2CCOCC2)=CC=C1N1CCCCC1&&&
[1*]C(=O)O&[1*]C1=CC([2*])=CC(C2=CC=C3OCCNCC3=C2)=C1&[2*]F&&&
[1*]C(=O)OC&[1*]C(CCC1=CC=CC=C1)C=C([2*])NC(=O)CC1=CC=CC2=CC=CC=C12&[2*]C&&&
[1*]C(C)=O&[1*]N1CSCC1C(=O)N1CCOCC1&&&
[1*]C&[1*]N1C2=CC=CC=C2C(=O)N2CCC3=C([NH]C4=CC=CC=C34)C21&&&
O=C1CC2=C([NH]C3=CC=CC=C23)C2=CC=C3OCCC3=C12&&&
[1*]C#N&[1*]C1C(C2=CC=C(C3=CCCCC3)C=C2)C([2*])N1C(=O)C1CCCC1&[2*]CO&&&
[1*]CC&[1*]N1C(=O)C2=CC(C(=O)N3CCCC4=CC=CC=C43)=CN2C2=CC=C([2*])C=C21&[2*]Br&&&
[1*]C1=C(NC([2*])CCCNC(=O)OCC(=O)NC2=CC=CC=C2)C2=NC=CC=C2C=C1&[1*]O&&[2*]P(=O)(O)O&&
[1*]C1=CC(CN2C(=O)C3=CC=CC=C3S(=O)C3=CC=C(C(=O)N4CCC([2*])CC4)C=C32)=CC=C1&[1*]Cl&&[2*]C(F)(F)F&&
[1*]C(=O)OC&[1*]C12CC(CC(=O)NCC3=CC=CC=C3)C(=O)N(CCC3=CC=CC=C3)C1=CCC([2*])([3*])C2&[2*]C&&[3*]C&&
[1*]C&[1*]C1C2=C3C(CC2[2*])C([3*])CN3C(=O)C12CC1=CC([4*])=C([5*])C=C1C2=O&[2*]N&&[3*]C&[4*]Cl&[5*]O&&
[1*]C&[1*]C12CCC3C4=CC=C([2*])C=C4CCC3C1CC([3*])C2[4*]&[2*]O&&[3*]O&[4*]O&&
[1*]C(=O)OCC&[1*]N1CCC(NC(=O)C2=NN(C3=CC=C([2*])C=C3[3*])C(C3=CC=C([4*])C=C3)=C2[5*])CC1&[2*]Cl&&[3*]Cl&[4*]Cl&[5*]C&&
[1*]C(=O)OCC&[1*]C1=C2CN(C3=CC=C([2*])C=C3)C(=O)C2=C(C2=CC=CC=C2[3*])N1C1CCN([4*])CC1&[2*]OC&&[3*][N+](=O)[O-]&[4*]C&&
[1*]C&[1*]C1=CC=C(C2=NN(CC(=O)NC3=CC=C4OCOC4=C3)N=N2)C=C1&&&
[1*]NC(C)=O&[1*]C(CC1=CC=C([2*])C=C1)C(=O)NC([3*])C(=O)NC([4*])C(=O)NC([5*])CC1=C[NH]C2=CC=CC=C12&[2*]OP(=O)(O)O&&[3*]CCC(=O)O&[4*]CC(N)=O&[5*]C(N)=O&&
[1*]C&[1*]C1=C(CNCC2=NN=C(C3CC3)N2[2*])SC=C1&[2*]C&&&
[1*]OC&[1*]C1=CC=C(C2=C3C4=CC([2*])=C([3*])C=C4C=CN3C3=C2C2=CC([4*])=C([5*])C=C2OCC3)C=C1&[2*]OC(C)C&&[3*]OC(C)C&[4*]OC&[5*]OC&&
[1*]C&[1*]C1=C([2*])N(CC2=CC=C(C3=CC=CC=C3[3*])C=C2)C2=CC=C(C(=O)NC([4*])C3=CC=C([5*])C=C3[6*])C=C12&[2*]C&&[3*]CN(C)C&[4*]CO&[5*]F&[6*]Br&&
[1*]CC(NC(=O)C(C)C)C(=O)NCCCCC(=O)NN&[1*]C1=CC=C([2*])C=C1&[2*]O&&&
C1=CC=C(C2=NN=C(C3=CC=CN=C3)O2)C(C2=NC3=CC=CC=C3[NH]2)=C1&&&
[1*]C&[1*]C1=NOC2=C1C(=O)N(CC(=O)NCC1=CC=C([2*])C=C1)N=C2CCC1=CC=CC=C1&[2*]Cl&&&
[1*]N(C)C&[1*]C1=CC=NC2=C1C1=C(S2)C(=O)N(CC2=CC=CC=N2)C=N1&&&
[1*]NC(C)=O&[1*]C1=CC=C(C(=O)C([2*])C2=CC=CC=C2)C=C1&[2*]C#N&&&
[1*]CCC(C)C&[1*]N1C(CN2C(=O)N([2*])C(=O)C3=CC=CC=C32)=NC2=CC=CC=C21&[2*]C&&&
[1*]OC&[1*]C1=CC=C(S(=O)(=O)NCCCNC2=NC(C3=C([2*])C=C([3*])C=C3[4*])=CS2)C=C1&[2*]C&&[3*]C&[4*]C&&
[1*]C&[1*]C1=C(C=C2C(=O)NC3=CC=C([2*])C=C23)[NH][NH]C1=O&[2*]CO&&&
[1*]C=C&[1*]C(C1=CC=C([2*])C([3*])=C1)C1=CC=C2C=CC=NC2=C1[4*]&[2*]OC&&[3*]Br&[4*]O&&
[1*]CC(=O)N(C)C&[1*]C1=NC(CN2CCOC3=CC=CC=C3C2)=CS1&&&
[1*]OC&[1*]C1=CC=C(SCC2=CC=C([2*])C=C2)C=C1&[2*][N+](=O)[O-]&&&
[1*]OCC=C(C)C&[1*]C1=CC=C(C(=O)C2=CC([2*])=C([3*])C([4*])=C2)C=C1[5*]&[2*]C(C)(C)C&&[3*]O&[4*]C(C)(C)C&[5*]OCC=C(C)C&&
[1*]OC&[1*]C1=CC=C2C(NN=CC3=CC=C([2*])C([3*])=C3)=CC([4*])=NC2=C1&[2*]O(C)=O&&[3*]C#N&[4*]C&&
[1*]NC(=O)C=C&[1*]C1=CC2=C(NC3=CC=C([2*])C([3*])=C3)N=CN=C2C=C1[4*]&[2*]F&&[3*]Cl&[4*]OC(C)CNC(=O)CC&&
[1*]C(=O)CC&[1*]N1CCC2=CC(S(=O)(=O)CCC(=O)NCC3=CC=CC=C3)=CC=C21&&&
[1*]OC&[1*]C1=CC([2*])=C([3*])C([4*])=C1[5*]&[2*]CO&&[3*]C(=O)O&[4*][N+](=O)[O-]&[5*]O&&
[1*]C&[1*]N1CCCC(C2=CC=CC=C2)(C2=CC=CC=C2)CC1&&&
[1*]OC&[1*]C1=CC=C(S(=O)(=O)NC2=CC(C(=O)NC3=CC=C(S(=O)(=O)N4CCCCC4)C=C3)=CC=C2[2*])C=C1&[2*]OC&&&
[1*]CC(C)C&[1*]C1NC(=O)C([2*])NC(=O)C([3*])NC(=O)C([4*])NC(=O)C([5*])NC(=O)C([6*])NC(=O)C([7*])NC1=O&[2*]C&&[3*]CC(=O)O&[4*]CCCN&[5*]CCCNC(=N)N&[6*]CCCNC(=N)N&[7*]CCCCN&&
[1*]OCCCCCCCCC&[1*]C1=CC=C2OC(C3=CC=C([2*])C=C3)=CC(=O)C2=C1&[2*]N(C)C&&&
[1*]OC&[1*]C1=CC=C(C2SCC(=O)N2CCC2=CC=C([2*])C=C2)C([3*])=C1&[2*]N(C)C&&[3*]OC&&
[1*]C&[1*]C1=CC(=O)OC2=CC(OCCCN3CCN(C4=CC=CC=C4[2*])CC3)=CC=C12&[2*]F&&&
[1*]C(C)C&[1*]C1=NN(C2=CC=CC=C2)C(NC(=O)C2=CC=CS2)=C1&&&
O=C(CN1C(=O)NC2(CCCC2)C1=O)NCC1CCCO1&&&
[1*]C(C)(C)C&[1*]C1CCC2=C(C1)SC(NC(=O)CCS(=O)(=O)C1=CC=CC3=NSN=C13)=C2[2*]&[2*]C(N)=O&&&
[1*]C1=CC(C=CC(=O)NC2=N[NH]C(C3=CC=CO3)=C2)=CC=C1&[1*][N+](=O)[O-]&&&
[1*]CC(N)C(=O)NC(C(=O)NC(CS)C(=O)O)C(C)CC&[1*]C1=CC=C([2*])C=C1&[2*]O&&&
[1*]C&[1*]C1=CC=C(CCC(C2=CC=C([2*])O2)C2=C([3*])[NH][NH]C2=O)C=C1&[2*]C&&[3*]C&&
[1*]OC&[1*]C1=CC(CS(=O)(=O)N2CCOCC2)=CC([2*])=C1[3*]&[2*]OC&&[3*]OC&&
[1*]C(=O)NC(C)CC&[1*]C1=CC=C2C(=C(NC3=CC=NC=C3)C3=CC=CC=C3)C(=O)NC2=C1&&&
[1*]CCC&[1*]C(=NNC(=O)CNC(=O)C1=CC=CO1)C1=CC=CC=C1[2*]&[2*]O&&&
O=C(CCCCCCCCCCC(=O)NC(=O)NC1=CC=C2C(=O)OCC2=C1)NC1CCCCC1&&&
[1*]N&[1*]C1=C(C(=O)C2=CC=CC=C2[2*])C2=NC3=CC=CC=C3N=C2N1C1=C([3*])C=C([4*])C=C1[5*]&[2*]Cl&&[3*]Cl&[4*]Cl&[5*]Cl&&
[1*]CC(C)C&[1*]C1=CC=C(C([2*])C(=O)NS(=O)(=O)C2CC2)C=C1&[2*]C&&&
[1*]OC&[1*]C1=CC=CC(C2OC(CCN3C=CN=C3)C3=CC=CN3C3=CC=C([2*])C=C32)=C1[3*]&[2*]Br&&[3*]OC&&
[1*]C&[1*]C1=CC=C2OC(C3=CC=C([2*])C(NC(=O)C4=C(C5=CC=CC=C5)N=CS4)=C3)=NC2=C1&[2*]C&&&
[1*]OC&[1*]C1=CC=C(CC2=NN=C3N(CCC4=CC=CC=C4)C(=O)C4=CC=CC=C4N23)C=C1&&&
[1*]C&[1*]C1CCC2(OC1)OC1CC3C4C([2*])C([3*])C5CC([4*])CCC5([5*])C4CCC3([6*])C1C2[7*]&[2*]O&&[3*]O&[4*]O&[5*]C&[6*]C&[7*]C&&
[1*]C(=N)N&[1*]C1=CC=C2[NH]C(C3=CC=CC(N4CCOCC4)=C3[2*])=NC2=C1&[2*]O&&&
[1*]C(C)C&[1*]N1CCC(OC2=CC=C3[NH]C(=O)C4=C(CCSC4)C3=C2)CC1&&&
[1*]C(=S)NCCCC&[1*]N1CCN(C2=NC(C3=CC=C([2*])C=C3)=CS2)CC1&[2*]C&&&
[1*]CCOC&[1*]N1C=CC(CN2CCOC3CN(C4=CC=NC=C4)CC32)=N1&&&
[1*]OC&[1*]C1=CC=CC(CNC(=O)CCC2=C([2*])N3N=C4N=CC=CC4=C3N=C2[3*])=C1&[2*]C&&[3*]C&&
[1*]C&[1*]N1C(=O)CCC2=C([2*])C=C(NCCOC3=CC=C([3*])C=C3)C=C21&[2*]Cl&&[3*]C(=O)O&&
[1*]CC&[1*]C1OC=CC([2*])C1[3*]&[2*]O&&[3*]O&&
[1*]C#N&[1*]C1C(=N)N(C2=CC=CC3=CC=CC=C23)C2=C(C(=O)CCC2)C1C1=CC=CC2=CC=CC=C12&&&
[1*]OC&[1*]C1=CC=C(OCCOC2=CC=C3C(=C2)CCC3[2*])C=C1&[2*]CC(=O)O&&&
[1*]C&[1*]C1=CC=C(C2=NC3=CC([2*])=CC=C3O2)C=C1&[2*]C&&&
[1*]C&[1*]C1=CC(S(=O)(=O)C2=CC([2*])=CC=C2[3*])=C([4*])S1&[2*]Br&&[3*]OCC(=O)O&[4*]C&&
O=C(CC1=CC=CS1)NC(=O)NCC1=CC=CO1&&&
[1*]C(=O)NC&[1*]C1=CC([2*])=C([3*])C=C1[4*]&[2*]SC&&[3*]Cl&[4*]C(=O)NN&&
[1*]C1=CC=C(C2=CN=C(NC(=O)C3CCCC3)O2)C=C1&[1*]Cl&&&
[1*]OC&[1*]C1=CC=C(CCC(=O)N2CC3C4=C(CCN3C([2*])C2[3*])C2=CC=CC=C2[NH]4)C=C1&[2*]CO&&[3*]CO&&
[1*]C&[1*]C(OC1=CC=C([2*])C=C1)C(=O)NN=CC=CC1=CC=CO1&[2*]Br&&&
[1*]C&[1*]C1=CC=C(CN2C=NC3=C2N=CN=C3SCC(=O)NC2=CC=C([2*])C=C2)C=C1&[2*]Cl&&&
[1*]C&[1*]C1=CC([2*])=CC(C2=C(CCNCCCCC3=CC=C([3*])C=C3)C3=CC(C([4*])([5*])C(=O)N4C5CCC4CC([6*])C5)=CC=C3[NH]2)=C1&[2*]C&&[3*]O&[4*]C&[5*]C&[6*]C(=O)O&&
[1*]CC&[1*]C(=NNC(=O)C([2*])OC1=CC=CC=C1)C1=CC=C(N2CCOCC2)C=C1&[2*]C&&&
[1*]CCC(CC)OC&[1*]N1C=NC2=C([2*])N=CN=C21&[2*]N&&&
[1*]CC&[1*]C1=C(C(=O)NCC2=CC=CC([2*])=C2)[NH]C2=CC=C([3*])C=C12&[2*]C(C)=O&&[3*]F&&
[1*]C&[1*]C1=CC([2*])=C2C=C([3*])C([4*])=C([5*])C2=N1&[2*]C&&[3*]C(=O)O&[4*]O&[5*]C(=O)O&&
[1*]C&[1*]C1=CC([2*])=C(CNC(=O)CC2=CC=CS2)C(=O)[NH]1&[2*]C&&&
[1*]C&[1*]C1=CC(=O)N(C2CCCCC2)C1=O&&&
[1*]C&[1*]N1CCC2=C(C=C(C3=CC=CC([2*])=C3)O2)C(C2=CC=CC([3*])=C2)C1&[2*]Cl&&[3*]Cl&&
[1*]SCC(=O)NCC#C&[1*]C1=NC2=C(C([2*])=C([3*])S2)C(=O)N1CC1=CC=C2OCOC2=C1&[2*]C&&[3*]C&&
[1*]CNCCOC&[1*]C1=CC=C(C2=CC=C(CN(CCC3=CC=CC=N3)C(=O)C3=CC=CC=N3)C([2*])=C2)C=C1&[2*]F&&&
[1*]C&[1*]N1CCN2C(=CC3=CC=CC([2*])=C32)C(=O)C1([3*])[4*]&[2*]C(N)=O&&[3*]C&[4*]C&&
O=C(CC1CCN(S(=O)(=O)C2=CC=CC=C2)CC1)NC1CCCC2=CC=CC=C21&&&
[1*]C&[1*]C1=C(CSC2=N[NH]C(C3=CC=CC=C3[2*])=N2)C=CC=C1[3*]&[2*]Cl&&[3*]NS(C)(=O)=O&&
[1*]OC&[1*]C1=NC([2*])=NC2=CC=C(NC(=O)C(CC3=C([3*])C=CC=C3[4*])N3C=NC(C(=O)N4CCCC4C(=O)NC4=CC=C([5*])C=C4)=C3)C=C12&[2*]OC&&[3*]F&[4*]F&[5*]OC&&
[1*]C1=CC=C(C=CP(=O)(OCC2=CC=CC=C2)OCC2=CC=CC=C2)C=C1&[1*][N+](=O)[O-]&&&
[1*]CCCCCC&[1*]C1=CC=C2C(=C1)CC([2*])N2C(=O)C=CC1CC([3*])CC(=O)O1&[2*]C&&[3*]O&&
[1*]C(C)=O&[1*]C1=CC=CC(NC(=O)CCC2=NN=N[NH]2)=C1&&&
[1*]C&[1*]C1=CC(C2=N[NH]C3=CC(NC(=O)NCC4=CC=CC=C4)=NC=C23)=CC=N1&&&
[1*]CCC(=O)O&[1*]N1CCC(COC(C2=CC=CC=C2)C2=CC=CC=C2)OC1=O&&&
[1*]CC&[1*]C(C(=O)NC1C2CC3CC1CC([2*])(C3)C2)C([3*])C1=CC=CC=C1[4*]&[2*]C(N)=O&&[3*]C&[4*]OC&&
[1*]C&[1*]C1=CC([2*])=CC(C2=C(CCNC(=O)C3=CC=C[NH]C3=O)C3=CC([3*])=C([4*])C=C3[NH]2)=C1&[2*]C&&[3*]NS(C)(=O)=O&[4*]F&&
[1*]C&[1*]C1=C(C(C2=CC=CC=C2)C2([2*])C(=O)NC3=CC=C([3*])C=C32)C(=O)OC2=CC([4*])=CC=C12&[2*]C#N&&[3*]Br&[4*]O&&
[1*]C1=C2C=C(C(=O)NC3=CC=CC=C3)[NH]C2=CC=C1&[1*]O&&&
[1*]NC(=O)N(C)CCC=C&[1*]C1=CC([2*])=C([3*])C=C1[4*]&[2*]N&&[3*][N+](=O)[O-]&[4*]OC&&
[1*]NC(C)C(=O)OC&[1*]P(=O)(OC1=CC=C([2*])C=C1)OC1=CC=C([3*])C=C1&[2*]OC&&[3*]OC&&
CCCCCCCCCCCCCCCC(=O)OC(C(C)C)C(O)CCCCCCCCC(=O)OC&&&
[1*]O&[1*]C1=CC([2*])=CC(C2=CC=NC=C2C2=CC=C(OCC3=CC=CC=C3)C=C2)=C1&[2*]O&&&
[1*]C=C&[1*]C1CC1([6*])NC(=O)C1CC2(CN1C(=O)C([3*])NC(=O)C(NC(=O)C1CCCN1[2*])C1CCCCC1)C([4*])([5*])C21CCC1&[2*]C(C)C&&[3*]C(C)(C)C&[4*]C&[5*]C&[6*]C(=O)NS(=O)(=O)N(CCCl)CCCl&&
[1*]C&[1*]C1=CC([2*])=C(S(=O)(=O)C2=CC=C(C3=C([3*])OC4=CC([4*])=CC=C4C3=O)C=C2)C([5*])=C1&[2*]C&&[3*]O&[4*]O&[5*]C&&
[1*]C(=O)C(C)CS&[1*]N1C2=CC=C([2*])C=C2CC1[3*]&[2*]O&&[3*]C(=O)O&&
[1*]C&[1*]C1=CC=C2OC1=NC(=O)N(CC1=CC=CC(C(=O)NC3=CC=C(OC4CCN([2*])CC4)N=C3)=C1)C2C1=CC=CC([3*])=C1&[2*]C&&[3*]C&&
[1*]C1CC(N2C=C([3*])C(=O)[NH]C2=O)OC1[2*]&[1*]O&&[2*]CO&[3*]CF&&
[1*]CC&[1*]C1CN2CCC1CC2CNC(=O)C1CCC2=CC=C([2*])C=C21&[2*]OC&&&
[1*]C1=CC=C(C(=O)N2CCC(CNCC3=CC=C(C4=NC=CS4)C=C3)CC2)C=C1&[1*]Cl&&&
O=C(C1=CC=CC=C1)C1COC(CCC2=CC=CC=C2)CN1&&&
C1=CC=C(C(CC2=NCCN2)C2=CC=CC=C2)C=C1&&&
[1*]C(=O)OC&[1*]C1=C(N=CC=CC2=CC([2*])=C([3*])C([4*])=C2)C2=CC=CC=C2[NH]1&[2*]OC&&[3*]OC&[4*]OC&&
[1*]OCC&[1*]C1=CC(C=CC(=O)C=C([2*])C=CC2=CC=C([3*])C([4*])=C2)=CC=C1[5*]&[2*]O&&[3*]OCC&[4*]OCC&[5*]OC(C)=O&&
[1*]C#N&[1*]C1=CC([2*])=CC(NC(=O)CCC2CCCN(CC3=CC=CC=C3)C2)=C1&[2*]F&&&
[1*]C&[1*]N1C=C(NC2=CC=CC([2*])=C2)C2=CC=CC=C21&[2*]O&&&
[1*]OC&[1*]C1=CC=C(C2=NC3=CC=C(OCC4=CC=NC=C4)C=C3C(C(=O)NC3=CC=C([2*])C=C3)=C2[3*])C=C1&[2*]C&&[3*]C&&
[1*]OC&[1*]C1=CC=C(CN2C=NC(=O)C3=C2N=CN3CC2=CC=CC=C2[2*])S1&[2*]Cl&&&
[1*]C(C)C&[1*]C1=CC=CC([2*])=C1NC(=O)NCC(=O)OC([3*])(C1=CC=CC=C1)C1=CC=CC=C1&[2*]C(C)C&&[3*]C#N&&
[1*]NC(C)=O&[1*]C1=CC=C(S(=O)(=O)N2CCN(S(=O)(=O)C3=CC=C([2*])C=C3)CC2)C=C1&[2*]Br&&&
[1*]OC&[1*]C1=C([2*])C([3*])=C([4*])C2=C1OC1=C([5*])C([6*])=C([7*])C([8*])=C1C2=O&[2*]OC&&[3*]C(C)=O&[4*]OC&[5*]OC&[6*]OC&[7*]C(C)=O&[8*]OC&&
[1*]C1=CC=C(CCNC(=S)NC2=CC=CC([2*])=C2[3*])C=C1&[1*]F&&[2*]Cl&[3*]Cl&&
[1*]C&[1*]C1=C([2*])C([3*])=C([4*])C2=C1OC(=O)C=C2P1(=O)CCCC1&[2*]Cl&&[3*]Cl&[4*]Cl&&
[1*]OC&[1*]C1=CC=C(COC2C3=CC=CC4=C3N(CCN([2*])C4C3=CC=CC=C3)C(=O)C2([3*])[4*])C=C1&[2*]C(C)=O&&[3*]C&[4*]C&&
O=C(CC1=CN2C=CC=CC2=N1)NCC1=CN=C2CCCN12&&&
[1*]C1=C2OC3=C([NH]C(=O)C4=CC=CN=C43)C2=CC=C1&[1*]C(F)F&&&
[1*]C(C)CC(OC(C)=O)C(OC(C)=O)C(C)(C)O&[1*]C1=C2CC([2*])C3C4([3*])CCC([4*])C([5*])([6*])C4CCC3([7*])C2(OC2COCCO2)C1=O&[2*]OC(C)=O&&[3*]C&[4*]OC(C)=O&[5*]C&[6*]C&[7*]C&&
[1*]C(=O)OC&[1*]C1=CC2=C([NH]C3=CC=CC=C32)C(C2=C[NH]C3=CC=CC=C23)=N1&&&
O=C(NC1=NC=CS1)C1=CC2=C(CCC2)S1&&&
[1*]OC&[1*]C1=CC=C([2*])C(C2=CC=C(NC(=O)C3CC3([3*])[4*])N=C2)=C1&[2*]F&&[3*]Cl&[4*]Cl&&
[1*]OC&[1*]C1=CC=C(C=C2SC(=O)N(CC3=CC=C([2*])C=C3)C2=O)C([3*])=C1[4*]&[2*][N+](=O)[O-]&&[3*]Cl&[4*]O&&
[1*]C1=CC=C(C(=O)C2=CN(C3CCOC3)C(C3=CC=CC=C3)=N2)C=C1&[1*]C(F)(F)F&&&
[1*]C&[1*]C1=NC([2*])=C2CCN(CC3=CC=C([3*])C=C3)CC2=N1&[2*]NC(C)C&&[3*]C#N&&
[1*]F&[1*]C1=CN2C=C(C3=CC=C(CCCN4CCCC4)C=C3)N=C2C=C1&&&
[1*]C(N)=O&[1*]C1=CC(N2CCOCC2)=CC2=C1N=C(C1=C([2*])C=CC=C1[3*])C(=O)N2CC1=CC=CC=C1&[2*]F&&[3*]F&&
[1*]NC(C)(C)C&[1*]C1=C([2*])C(=O)C1=O&[2*]NC(CO)C(O)CO&&&
[1*]CCN&[1*]C1CNC(=O)C2=C(C(=O)[NH]C([2*])=N2)N1&[2*]O&&&
O=C(CCN1CCOCC1)C1=CC=C2C(=C1)SC1=CC=CC=C12&&&
[1*]CCOC&[1*]N1C=CC2=CC(C3=CC=NC=C3)=CC(C3=CC=C(OC4=CC=CC([2*])=C4)C=C3)=C2C1=O&[2*]OC&&&
C1=CC=C(OC2CCC(NC3=NC=CC4=C3C=N[NH]4)CC2)C=C1&&&
[1*]NC(C)=O&[1*]C(CC1=CC=CC=C1)C(=O)OCC(CC1=CC=CC=C1)NC(=O)C(CC1=CN=C[NH]1)NC(=O)C([2*])NC(=O)OCC1=CC=CC=C1&[2*]C(C)C&&&
[1*]C&[1*][N+]1(CC([2*])COC2OC([3*])C([4*])C2[5*])CCC([6*])CC1&[2*]O&&[3*]CO&[4*]O&[5*]O&[6*]O&&
[1*]C1=CC=CC=C1N1CCN(CC([2*])COC2=CC=C3C(NS(=O)(=O)C4=CC=NC=C4)=CC=CC3=C2)CC1&[1*]F&&[2*]O&&
O=C(CC(OCC1=CC=CC=C1)C(=O)NC1=CC=CC=C1N1CCOCC1)NCC1CCCO1&&&
[1*]C1=NC=CC(NCC(=O)C2=CC=CN=C2)=C1&[1*]Cl&&&
[1*]C&[1*]C1=CC=CC([2*])=C1NC(=O)CN1CCCC(CC2=CC=CC=C2)C1&[2*]C&&&
[1*]OCC&[1*]C1=CC=C(S(=O)(=O)NCC2=CC=CC=C2[2*])C=C1&[2*]Cl&&&
[1*]C&[1*]C1=CC=CC=C1NC(=O)C([2*])C1=NC2=CC=CC=C2N=C1N1CCCCC1&[2*]C#N&&&
[1*]C&[1*]N(CC1=CC=CC=C1)C(=O)C1CCN(C2=NC=NC3=C2N=C2CCCCCN23)CC1&&&
[1*]SC&[1*]C1=NN=C(C2=CC=C(N3CCC([2*])CC3)C([3*])=C2)O1&[2*]C&&[3*][N+](=O)[O-]&&
[1*]CCCC&[1*]C1=C(C2=CC=C(OC3=C([2*])C=C([3*])C=C3[4*])C=C2)SC(C(=O)NC2CCN(CC3=CC=C([5*])C=C3)CC2)=C1&[2*]Br&&[3*]CC(=O)O&[4*]Br&[5*]F&&
[1*]CCCC&[1*]N=C1OC2=CC=CC=C2C2=CC=CC3=CC=CC(=C23)O1&&&
[1*]OC&[1*]C1=CC=CC(C2=NN=C(SCC(=O)C3=C([2*])N(C4CC4)C(=O)N=C3[3*])O2)=C1&[2*]N&&[3*]O&&
[1*]C1=CC=C(CN2C(=O)C3=CC=CC=C3C(C(=O)NC3CCCC3)C2=O)C=C1&[1*][N+](=O)[O-]&&&
[1*]NC(=O)C(OC)C(O)C(O)CNCC&[1*]C1CCN(C2=NC=NC3=C2C([2*])=C[NH]3)C1&[2*]C&&&
[1*]C&[1*]N(CCC1=CC=CC=C1)S(=O)(=O)NC1=CC=C2C(=O)OCC2=C1&&&
[1*]C&[1*]N1CCN(CC2=NN3C(C4=CC=CC=C4[2*])=NN=C3S2)CC1&[2*]Br&&&
[1*]C(=O)O&[1*]C1=CN(C2CC2)C2=CC(N3CCN(C4=CC=CC=N4)CC3)=C([2*])C=C2C1=O&[2*]F&&&
[1*]OC&[1*]C1=CC([2*])=C2C(=O)C(OC3OC([3*])C([4*])C([5*])C3[6*])=C(C3=CC=C([7*])C([8*])=C3)OC2=C1&[2*]OC&&[3*]CO&[4*]O&[5*]O&[6*]O&[7*]O&[8*]O&&
[1*]C&[1*]C1=C(C2=CC=CC=C2[2*])N(C2=CC=C([3*])C=C2[4*])N=C1C(=O)NC1([5*])CCS(=O)(=O)C1&[2*]Cl&&[3*]Cl&[4*]Cl&[5*]C(F)(F)F&&
[1*]OC(C)=O&[1*]C1=CC=C2C3=C(CC4CN([2*])CCC34[3*])C3=CC([4*])=C([5*])C=C3C2=C1&[2*]C&&[3*]O&[4*]OC(C)=O&[5*]OC(C)=O&&
[1*]CC&[1*]C1=CC=C(N([3*])CC([2*])CN2CN(C3=CC=CC=C3)C3(CCN(C4CCCCC4)CC3)C2=O)C=C1&[2*]O&&[3*]S(C)(=O)=O&&
[1*]C&[1*]C1=CC=CC(COC2=CC=C3N=C(C4CCCCC4[2*])N(CC4=CC=C(C(=O)NC([3*])C5=CC=C([4*])C=C5)C=C4)C3=C2)=N1&[2*]C(=O)O&&[3*]C&[4*]Cl&&
[1*]C#N&[1*]C(=CC1=CC=C(C2=CC=CN=C2)S1)C(=O)NC1=NC=CS1&&&
[1*]N&[1*]C(CC1=CC=CC=C1)C(=O)N1CCCSCC(NC(=O)CC2=CC=CC([2*])=C2)C1=O&[2*]N&&&
[1*]SC&[1*]C1=CC=C(OC2=CC(C(=N[2*])N3CCC([3*])CC3)=CC=N2)C=C1&[2*]O&&[3*]C&&
[1*]CC&[1*]C1C(=O)N([2*])C2CCN(C(=O)C3=CC(C4=CC=C([3*])C=C4)=N[NH]3)C12&[2*]C&&[3*]Br&&
[1*]N&[1*]C1=NC(=O)C2=C([NH]1)N([2*])C=N2&[2*]CCCCP(=O)(O)O&&&
[1*]NC(=CC(=O)C(F)(F)F)C(=O)O&[1*]C1=CC=CC(C2=CSC([2*])=N2)=C1&[2*]C&&&
[1*]OC&[1*]C1=CC2=C(C=C1[2*])CN(C1=CC=C(C(=O)C3=CC=CC=C3)C=C1)CC2&[2*]OC&&&
[1*]C(=O)O&[1*]C1CC2C(CCCN2CCCOC2=CC=C([2*])C=C2)N1&[2*]Br&&&
[1*]CCC(=O)NC(CCCNC(=N)N)C(=O)NC(CCCNC(=N)N)C(=O)NC(CCCC)C(N)=O&[1*]C1=CC=CC=C1&&&
[1*]C&[1*]C1=CC=CC=C1NC(=O)C1=CC=CC(S(=O)(=O)NC2=CC=C([2*])C=N2)=C1&[2*]C&&&
[1*]C&[1*]C1=CC=C(C(=O)C2CCN([2*])CC2)C=C1&[2*]C&&&
[1*]C&[1*]C(CN1CCC2=NC(C3=CC=C([2*])C=N3)=NC=C2C1)NC(=O)CC1=CC=C([3*])C=C1&[2*]S(C)(=O)=O&&[3*]Br&&
[1*]CC&[1*]N(C(=O)CSC1=NC2=CC=CC=C2C(=O)N1CCCC1=C[NH]C=N1)C1=CC([2*])=CC=C1[3*]&[2*]C&&[3*]C&&
[1*]NC(C)=O&[1*]C(CC1=CN=C[NH]1)C(=O)NC1CCCCNC(=O)C(CC2=C[NH]C=N2)NC(=O)C([2*])CCC(=O)NC([3*])C(=O)NC([4*])C(=O)NC(CC2=C[NH]C3=CC=CC=C23)C1=O&[2*]N&&[3*]CC(N)=O&[4*]CC(N)=O&&
[1*]C(C)C&[1*]C1=NN(C2=CC=CC([2*])=C2)C2=NC=CC(N3C=NC(C4=CC=CN=C4)=C3)=C12&[2*]C(=O)NCCN(C)C&&&
[1*]OC&[1*]C1=CC=C(C2=CC=C(OCC([2*])CN3CCN(C(=O)C([3*])CC4=C[NH]C5=CC=CC=C45)CC3)C=C2)C=C1[4*]&[2*]O&&[3*]N&[4*]OC&&
O=C(NCCCC1=CC=C(C2=CC=CC=C2)C=C1)C1=CC=C(C(=O)NC2=NN=N[NH]2)C=C1&&&
[1*]C&[1*]C1=CC=CC([2*])=C1C([3*])C(=O)C=CC1=CC=C([4*])C=C1&[2*]C&&[3*]N&[4*]NCCN&&
[1*]C&[1*]C1=CC=C(N2CCN(S(=O)(=O)CC34CCC(CC3=O)C4([2*])[3*])CC2[4*])C=C1&[2*]C&&[3*]C&[4*]C&&
[1*]C&[1*]C1=CC(NC2=CC(=O)[NH]C([2*])=N2)=CC=C1[3*]&[2*]O&&[3*]Cl&&
[1*]O&[1*]C1=CC2=C3C(=C1)CC1CCCNC3CCC21&&&
O=C(C=CC1=CC=CS1)NC1=CC=C(NC(=O)C2=CC=NC=C2)C=C1&&&
[1*]C&[1*]C1=CC=CC(NCC2=NN=C(SCC(=O)NC3=CC([2*])=CC=C3[3*])O2)=C1[4*]&[2*]Cl&&[3*]Cl&[4*]C&&
[1*]OC&[1*]C1=CC(CN([2*])C(=O)C2=CC=C(CC3=CC=CC([3*])=C3)O2)=CC=C1[4*]&[2*]C&&[3*]C&[4*]F&&
[1*]C(=O)OC&[1*]C1=CC=C(OCC(=O)NC2=CC=C3OCC(=O)NC3=C2)C=C1&&&
[1*]OC&[1*]C1=CC([2*])=C(C2=CC=CC3=C2CC([3*])N(S(=O)(=O)N=C2[NH]N=CS2)C3)C=C1[4*]&[2*]OC&&[3*]CO&[4*]OC&&
[1*]C1=CC=C(C=CC(=O)C2=C([4*])C=C([5*])C([6*])=C2[7*])C([3*])=C1[2*]&[1*]O&&[2*]F&[3*]F&[4*]O&[5*]F&[6*]F&[7*]F&&
[1*]CC(=O)NC&[1*]N1CCC(NC2=CC=C3NC(=O)COC3=C2)CC1&&&
[1*]S(=O)(=O)CC(NC(=O)C(N)CCC(N)=O)C(=O)O&[1*]C1=CC=CC2=CC=CC=C12&&&
[1*]C&[1*]C1=C([2*])C=CC=C1C(=O)NC1=CC=C([3*])C=C1&[2*]N&&[3*]C(=O)O&&
[1*]CC&[1*]C1=C([2*])N=C(C2CC2)N=C1NC1=NC([3*])=CC=C1[4*]&[2*]OC&&[3*]C&[4*]OC&&
[1*]CCCC&[1*]C1CCCN1CCCOCCOC1=CC=C([2*])C=C1[3*]&[2*]OC&&[3*]OC&&
[1*]OC&[1*]C1=CC=C([2*])C(NC(=O)CCN2CCCCC2)=C1&[2*]OC&&&
[1*]C#N&[1*]C1=CC(C=CC(=O)C2=CC=CC=C2)=CC(C(=O)C2=CC=C([2*])C=C2)=C1[3*]&[2*]Cl&&[3*]O&&
[1*]C1=C2OC3C(=O)CCC4(OC5=CC=CC6=CC=CC=C56)C5CC(=C2C34CCN5CC2CC2)C=C1&[1*]O&&&
[1*]C&[1*]N1N=CC(NC(=O)C2=C([2*])SC(C3=C([3*])C=CC=C3[4*])=N2)=C1N1CCN([5*])C([6*])CC1&[2*]N&&[3*]F&[4*]F&[5*]CCO&[6*]CCCC(F)(F)F&&
[1*]C&[1*]C1CN([2*])C(=O)C2=CC([3*])=CN=C2OC1CN([4*])CC1=CC=C([5*])C([6*])=C1&[2*]C(C)CO&&[3*]Br&[4*]C&[5*]Cl&[6*]Cl&&
[1*]C(N)=O&[1*]C1=C(NCC2=CC=CO2)SC2=C1CCCC=C2C1=CC=C([2*])C=C1&[2*]Cl&&&
[1*]F&[1*]C1=CC=C(C2=C(C3=CC=NC=C3)[NH]C(SCCCCCC3=C[NH]C=N3)=N2)C=C1&&&
[1*]C&[1*]C1CCCCN1CCN1C=C(CNC(=O)C2=CC=CC3=C2N=C2C([2*])=CC=CN2C3=O)N=N1&[2*]C&&&
O=C1[NH]C(C2=CC=CC=C2)=CC2=CC=CC=C12&&&
[1*]C&[1*]C1([2*])OC2=CC=CC=C2C(N2CCCC2=O)C1[3*]&[2*]C&&[3*]O&&
[1*]C(=N)NO&[1*]C1=CC=C(C=CC2=CC=CN=C2)O1&&&
[1*]C&[1*]N1C(CN2CCN(C3=CC=CC=C3[2*])CC2)=NC2=CC=C([3*])C=C21&[2*]C#N&&[3*]Cl&&
[1*]C(=O)OC&[1*]C1([2*])NC(C2=CC=C([3*])C=C2)C2C(=O)N(C3=NC=CC=N3)C(=O)C21&[2*]C&&[3*]OC&&
[1*]OC&[1*]C1=CC=C(CNC(=O)CN2CC([2*])C3=CC=CC=C3C2)C=C1[3*]&[2*]O&&[3*]OC&&
[1*]C(=O)OC&[1*]C1CC2=C([NH]C3=CC=CC=C23)C(C2=CC=C3OCOC3=C2)N1[2*]&[2*]C(=O)CN&&&
C=C(C1=CC=CC=C1)C(C1=CC=CC=C1)C1C(=O)N(C2=CC=CC=C2)C1C1=CC=CC=C1&&&
[1*]OC&[1*]C1=CC=C(CCNC(=O)CCCN2N=C3C=CC=CN3C2=O)C=C1[2*]&[2*]OC&&&
[1*]CNC(C)=O&[1*]C(NC(=O)C([2*])CC1=CC=C([3*])C=C1)C(=O)NC([4*])C(=O)NC([5*])CC1=CC=CC=C1&[2*]N&&[3*]O&[4*]CCCNC(=N)N&[5*]C(N)=O&&
[1*]C&[1*]C1=CC=C2C(=O)C=C(C(=O)NC([2*])C3=CC=CC=C3)OC2=C1&[2*]CC(=O)O&&&
[1*]C&[1*]C1=CC=CC2=C1C([2*])=C(C(=O)N([3*])CC1=CC=C([4*])C=C1)O2&[2*]C&&[3*]C&[4*]N(C)C&&
[1*]C=CCCCC&[1*]C1OC(=O)C2C(C=CC3C([2*])C([3*])CC(=O)C123)C1=CC=C([4*])C=C1&[2*]O&&[3*]O&[4*]O&&
[1*]CC(OC(=O)C(C)CC)C(C)(C)O&[1*]C1=C([2*])C=C(OC(=O)C([3*])C([4*])C2=CC=CC([5*])=C2)C=C1[6*]&[2*]O&&[3*]O&[4*]C&[5*]O&[6*]O&&
[1*]C1=CC=C(C2=CC=C(C3=CC(=O)C=C(N4CCOCC4)S3)C=C2)C=C1&[1*]O&&&
[1*]NC(=O)N(C)C&[1*]C1=CC([2*])=CC([3*])=C1&[2*]C(=O)OCC(C)(C)C&&[3*]C(=O)OCC(C)(C)C&&
[1*]OCC&[1*]C1OC(N2C=NC3=C([2*])N=CN=C32)C([3*])C1NC(=O)C1=CC=CS1&[2*]N&&[3*]O&&
[1*]NCC(O)CC&[1*]C1=CC(N2CCCC2)=C2C=CC=CC2=N1&&&
[1*]OC&[1*]C1=CC=CC2=C1CC(CC1=CC=C3C=C([2*])C=CC3=C1)C2&[2*]O&&&
[1*]C&[1*]N1C=C(C(=O)N2CCN(S(=O)(=O)C3=CC=C4C(=C3)C=CN4[2*])CC2)C(=O)C2=CC=CC=C21&[2*]C&&&
[1*]OC&[1*]C1=CC=CC([2*])=C1C1CCC2C(C3=CC=C([3*])C([4*])=C3)OC(=O)N12&[2*]OC&&[3*]O&[4*]OC&&
[1*]C1=CC=CC=C1OCC1=CC=CC=C1C(=O)N1CCN(C2=CC=C([2*])C=C2)CC1&[1*]O&&[2*]F&&
[1*]C#N&[1*]C1=CC([2*])=C(CN2CCC(C(=O)NCCCC3=CC=CC=N3)CC2)C=C1[3*]&[2*]F&&[3*]F&&
[1*]C&[1*]C1=CC([2*])=CC(NC(=O)C2=CC(NC(=O)C3=CC=CO3)=CC=C2[3*])=C1&[2*]C&&[3*]OCC(O)CC(O)CC(=O)O&&
[1*]C1=CC=C(NC(=O)CSC2=NN=C(CNC(=O)C3=CC=CO3)O2)C([2*])=C1&[1*]F&&[2*]F&&
[1*]C1=CC(S(=O)(=O)NC2=CN=CC(C3=CN4C=CSC4=N3)=C2)=CC=C1&[1*]Cl&&&
[1*]C&[1*]N1CCC23OC(C4=CC=C([2*])C=C4)OC2CN(C(=O)C=CC2=CC=CC=C2)C3C1&[2*]F&&&
[1*]C&[1*][N+]1=CC=C(NC2=CC=C(NC(=O)C3=CC=C(NC4=CC=[N+]([2*])C5=CC=CC=C45)C=C3[3*])C=C2)C2=C1C1=CC=CC=C1C2&[2*]C&&[3*]N&&
[1*]NC#N&[1*]C(=NCCCC1=C[NH]C=N1)NCCCCC1=C[NH]C=N1&&&
[1*]CC&[1*]N(C(=O)COC(=O)C1=CN([2*])C2=CC=CC=C12)C1=C([3*])N(CC2=CC=CC=C2)C(=O)[NH]C1=O&[2*]C&&[3*]N&&
[1*]C&[1*]C1=CC=C2C(=NS(=O)(=O)C3=CC=C([2*])C=C3)C([3*])=CN(CC3=CC=CC=C3)C2=C1&[2*]Cl&&[3*]C(=O)O&&
[1*]C&[1*]C1=CC=C(OC2=CC([2*])=NC3=CC=C4[NH]C=CC4=C23)C([3*])=C1&[2*]C(=O)NCCN(C)C&&[3*]Cl&&
[1*]OC&[1*]C1=CC=CC(OC2=CC=C([2*])C=C2)=C1&[2*]C(=N)NO&&&
[1*]C=C(C(=O)OCC)C(=O)OCC&[1*]C1=CC([2*])=C([3*])C([4*])=C1&[2*]Br&&[3*]O&[4*]OC&&
[1*]CNC(=O)C(C)(C)C&[1*]C1CCC2=CC=C3C=C([2*])C=CC3=C2O1&[2*]O&&&
[1*]C&[1*]C1=NOC(C2CN3CCC2C3)=N1&&&
[1*]C&[1*]C1=CC(COC2=CC=C3SC([2*])=NC3=C2)=C2C=CC=CC2=N1&[2*]C(N)=O&&&
[1*]C&[1*]C1=NN([2*])C=C1CNC(=O)CN1N=NC(C2=CC=C([3*])C=C2)=N1&[2*]C&&[3*]F&&
[1*]C&[1*]C1=CC([2*])=CC=C1NCN1C(=O)NC([3*])([4*])C1=O&[2*]Cl&&[3*]C&[4*]C&&
[1*]OC&[1*]C1=CC([2*])=C(C(=O)C=CC2=CC=C([3*])C=C2)C([4*])=C1&[2*]O&&[3*]Br&[4*]OC&&
[1*]C(CC)C(C)O&[1*]N1C=C([2*])N=C(NC2=C([3*])C=C([4*])C=C2[5*])C1=O&[2*]Cl&&[3*]Cl&[4*]C(=O)N(C)C&[5*]Cl&&
[1*]OCCC#N&[1*]C1=CC=CC=C1CN1CCN(C2=CC=CC=C2)CC1&&&
[1*]OC&[1*]C1=CC(C(=O)C2=CSC(C([2*])([3*])C3=CC=C([4*])C=C3)=N2)=CC([5*])=C1[6*]&[2*]C&&[3*]CC&[4*]C&[5*]OC&[6*]OC&&
[1*]C&[1*]C1CN([2*])S(=O)(=O)C2=CC=C(C#CC3=CC=CC([3*])=C3)C=C2OC1CN([4*])C(=O)C1=CC=CN=C1&[2*]C(C)CO&&[3*]F&[4*]C&&
[1*]C1=CC=C(NC(=S)NCC2=CC=CN=C2)C([2*])=C1&[1*]Br&&[2*]F&&
[1*]C1=CC=C(CC(=O)N2C3=CC=CC4=CC=CC(=C34)N2[2*])C=C1&[1*]F&&[2*]CCO&&
[1*]SC(C)(C)C&[1*]C1=C([2*])N(CC2=CC=C(C3=CC=CC=C3)C=C2)C2=CC=C(OCC3=CC=CC=C3)C=C12&[2*]CC(C)(C)C(=O)O&&&
[1*]OC&[1*]C1=CC=C(CCNC(=S)NC2=CC([2*])=CC=C2[3*])C=C1&[2*]Cl&&[3*]C&&
[1*]C&[1*]C1=CN(CC2CCCN2C(=O)CN2C=CC3=NC=CC=C3C2=O)N=C1&&&
[1*]OC&[1*]C1=CC=CC(C2=CC(C(=O)NC3=C([2*])C=CS3)=NO2)=C1&[2*]C&&&
[1*]C&[1*]C1([2*])C(C(=O)C2=CC=C3OCOC3=C2)C1([3*])[4*]&[2*]C&&[3*]C&[4*]C&&
[1*]CC&[1*]C1=CC(OCCC2=CC=C([2*])C=C2)=CC([3*])=C1[4*]&[2*]SC&&[3*]CC&[4*]OCC(O)CNC(C)C&&
[1*]C&[1*]N1C=C(C2=C(C3=CN=C(C4=CC=C([2*])C=C4)S3)C(=O)NC2=O)C2=CC=CC=C21&[2*]CCC(=O)O&&&
[1*]S(=O)(=O)N(C)C&[1*]C1=CC=C2C(=C1)C(=N[2*])C1=CC=C([3*])C=C12&[2*]N&&[3*]S(=O)(=O)N(C)C&&
[1*]OCCC&[1*]C1=CC([2*])=CC(C2=CC=C3NC([3*])([4*])C=C([5*])C3=C2)=C1&[2*]C(F)(F)F&&[3*]C&[4*]C&[5*]C(=O)O&&
[1*]C&[1*]C1=N[NH]C(C2=CC=C([2*])C(S(=O)(=O)NCC3=CC=CC=C3)=C2)=C1&[2*]F&&&
[1*]NC(=O)CNCCC&[1*]C1=CC=C(C2=NC3=C([2*])C=CC=C3[NH]2)C=C1&[2*]C&&&
[1*]OC&[1*]C1=CC=CC(N2CCN(C(=O)CCNS(=O)(=O)C3=CC=C4[NH]C(=O)[NH]C4=C3)CC2)=C1&&&
[1*]C&[1*]C1=C([2*])C2=CC=CC=C2S1&[2*]CCN&&&
[1*]C&[1*]C1=NN(C2=NC3=C(CCC3=O)S2)C([2*])=C1&[2*]C&&&
[1*]C&[1*]C1=C(COC2=CC=C(C([2*])N3CCN([3*])CC3)C=N2)C(C2=CC=CC=C2)=NO1&[2*]CC(=O)O&&[3*]C&&
[1*]O&[1*]C1CCN(C2=CC=C3[NH]C(C4=CC=C5OCCOC5=C4)=NC3=C2)CC1&&&
[1*]C&[1*]C1=NOC(NS(=O)(=O)C2=C(C(=O)OC3C([2*])CC3([3*])[4*])C=CS2)=C1[5*]&[2*]C&&[3*]C&[4*]C&[5*]C&&
[1*]C(CC1=CC=C(NC(=O)OCC2=NOC=C2)C=C1)NC(=O)OCC1=CC=CC=C1&[1*]C(=O)O&&&
[1*]C&[1*]C1=NN(C2=NC3=CC=CC=C3N=C2N2CCN([2*])CC2)C([3*])=C1&[2*]C&&[3*]C&&
[1*]C&[1*]C1=C(CC2=C([2*])C=CC=C2[3*])[NH]C(SCC(=O)C2=CC=C([4*])C=C2)=NC1=O&[2*]F&&[3*]Cl&[4*]Cl&&
O=C1C(C(=O)NC2=NC=CS2)=CC2=C3C1=CC=CC3=CC=N2&&&
[1*]OC&[1*]C1=CC=C(C(=CC2=CC=C([2*])C([3*])=C2[4*])C(=O)C2=CC=C([5*])C=C2)C=C1&[2*]OC&&[3*]OC&[4*]Br&[5*]OC&&
O=C(C1=NN(C2=CC=CC=N2)C(C2=CC=CC=C2)=C1)N1CCN(C(=O)C2=CC=CO2)CC1&&&
[1*]C&[1*]C1=CC=C(C(=O)NC(C(=O)CSC2=NN=C(C3=CC=CC=C3)C(C3=CC=CC=C3)=N2)C2=CC=CC=C2)C=C1&&&
[1*]Cl&[1*]C1=CC=CC=C1COC1CCCCC1N1C=NC2=CC=CC=C21&&&
[1*]C&[1*]C1=CN(C2CC([2*])C(CNC(=O)NC3=CC=CC=C3)O2)C(=O)[NH]C1=O&[2*][N-][N+]#N&&&
[1*]CO&[1*]C1OC(NC2=CC=C([2*])C=C2)C([3*])C([4*])C1[5*]&[2*]C(F)(F)F&&[3*]O&[4*]O&[5*]O&&
[1*]C&[1*]C1=NC(C(NC(=O)C=CC2=CC=CC=C2[2*])C2=CC=CC=C2)=C[NH]1&[2*]OC(F)(F)F&&&
[1*]OC&[1*]C1=CC=C(N([3*])N=CC2=C([2*])C=CC=C2[4*])C=C1&[2*][N+](=O)[O-]&&[3*]C(C)=O&[4*][N+](=O)[O-]&&
[1*]C(=O)OC(C)(C)C&[1*]N1CC2CC(N3CCOCC3)C(C1)O2&&&
[1*]OC&[1*]C1(C2=CC=C(C=CC3=C([2*])C=CC=C3[3*])C=C2)CCOCC1&[2*]F&&[3*]F&&
[1*]OC&[1*]C1=CC([2*])=CC=C1OCC1CNCCO1&[2*]Br&&&
[1*]C(C)(O)CCC=C(C)C&[1*]C1CC=C2C3=C(C(=O)C([2*])=C([3*])C3=O)C([4*])C21[5*]&[2*]O&&[3*]C&[4*]O&[5*]C&&
[1*]C&[1*]C1=C([2*])C=NC(CSCC([3*])NCCCC2=CC=C([4*])C=C2[5*])=C1[6*]&[2*]O&&[3*]C&[4*]F&[5*]F&[6*]O&&
[1*]C1=C(C(=O)NC2=CC=C(C(=O)OCC(=O)NC3=CC=CC(S(=O)(=O)NCC4=CC=CO4)=C3)C=C2)C([2*])=CC=C1&[1*]F&&[2*]F&&
[1*]N(C)C&[1*]C1=CC=C(C2C3=C([NH]C(=O)S3)SCC2([2*])[3*])C=C1&[2*]C&&[3*]C&&
[1*]C(=O)OC&[1*]C1=C(S(=O)(=O)N2CCN(C3=CC=CC=C3[2*])CC2)C=CS1&[2*]OC&&&
[1*]OCCOC&[1*]C1=CC=C(C#CC2([2*])CC3CCC(C2)N3CC2=COC=C2)C=C1&[2*]O&&&
[1*]CCCCCCC&[1*]C1=C([2*])C2=CC=CC=C2[NH]1&[2*]CCC(=O)NC&&&
[1*]SC&[1*]C1=NC=CN1CC([2*])C1=CC=CC=C1&[2*]O&&&
[1*]C&[1*]C1([2*])C2CCC1([3*])C(NC(=O)C1CCCN1C(=O)C(C1=CC=CC=C1)C1=CC=CC=C1)C2&[2*]C&&[3*]C&&
O=C1C=C(C2=CC=CC(OCC3=CC=CC=C3)=C2)[NH]C2=CC(C3=CC=NC=C3)=NN12&&&
[1*]C=NNC(=O)OC(C)(C)C&[1*]C1=CC=C([2*])C=C1&[2*]F&&&
[1*]CCCCCCCC&[1*]N1CC(N2C=C(CN3C=C(C4=CC=C(C5=CC(C6=CC(C7=C(C8=C[NH]C8=CC=C([2*])C=C8)C([3*])=CC8=N7)=NO5)S4)N=N3)N=N2)OCC1C1=CC=CC=C1&[2*]C=O&&[3*]OCCCCCCCCCCCCC&&
[1*]OCC&[1*]C1=CC=C([2*])C=C1C1OC(=O)NC1=O&[2*]Cl&&&
[1*]C(=O)O&[1*]C1=CN(C2CC2)C2=NC(N3CCN(C(=S)NC4=CC=CC=C4[2*])CC3)=C([3*])C=C2C1=O&[2*]F&&[3*][N+](=O)[O-]&&
O=C(NC1=CC=CC=C1)C1=CC=C(CN2N=C(C3=CC=C(OC4=CC=CC=C4)C=C3)OC2=O)C=C1&&&
[1*]C(=O)NCCN(CC)CC&[1*]C1=CC=CC2=C1C1=CC=C([2*])C=C1C2N1CCCC([3*])C1&[2*]Cl&&[3*]N&&
[1*]C(=O)CNC(C)C&[1*]N1CCCC1([2*])C1=NN=CS1&[2*]C&&&
[1*]C&[1*]C1([2*])CCC([3*])([4*])C2=C3CCC4C(=CC(=O)C5C(CCC6=CC=C([5*])C([6*])=C6[7*])C=CC(=O)C45[8*])CC3([9*])CCC21[10*]&[2*]C&&[3*]C&[4*]C&[5*]O&[6*]C=O&[7*]O&[8*]C&[9*]C&[10*]C&&
[1*]CC&[1*]N1CCCC2=CC=C(NC(=O)C3=CC=C([2*])C([3*])=C3)C=C21&[2*]OC&&[3*]OC&&
[1*]C(=O)OCC&[1*]C1=C(NC2=CC=CC([2*])=C2)SCC1=O&[2*]C&&&
[1*]C&[1*]C1=CC=C(C2=CC(C3=CC=NC=C3)=NC([2*])=N2)C=C1&[2*]N&&&
O=C1C=C(CC2=CC=CC=C2)C(=O)N2CCCC3=CC=CC1=C32&&&
[1*]S(=O)(=O)NCC&[1*]C1=CC=C(OCC(=O)N2CCCCC2[2*])C=C1&[2*]C&&&
[1*]OC&[1*]C1=CC([2*])=C2N=C([3*])C=C([4*])C2=C1&[2*]NCCCCCCCCCCCN&&[3*]C&[4*]N&&
[1*]OCC&[1*]C1=CC=C(NC2=NC3=C(C4=N[NH]C=N4)C=C([2*])C=C3C3=C2C=CS3)C=C1&[2*]O&&&
[1*]C(=O)OC&[1*]C1=CC=C(COC(=O)CCCCCNC(=O)C2CCCCN2[2*])C=C1&[2*]C(=O)C(C)CS&&&
[1*]C&[1*]N1C(SCC(=O)NC(=O)NC2CCCC2)=NN=C1C1=CC=CO1&&&
[1*]C1=CC=C(C(=O)NNC(=O)CN2C(=O)C3=CC=CN3C3=CC=CC=C32)C=C1&[1*]F&&&
[1*]C&[1*]N1C=C(CN2CCC3=C(C2)[NH]C(C#CC2=CC=CC=C2)=NC3=O)C=N1&&&
[1*]C&[1*]C(C(=O)NCC1=CC=C([2*])C=C1)C1=CC=C([3*])C([4*])=C1&[2*]CN&&[3*]N&[4*]N&&
[1*]C(=O)NC(CCSC)C(N)=O&[1*]C(CC1=CC=CC=C1)NC(=O)C(CC1=CC=CC=C1)NC(=O)CNC(=O)C(CC1=CSC2=CC=CC=C12)NC(=O)C([2*])CC1=CC=C([3*])C=C1&[2*]N&&[3*]O&&
[1*]C(=O)OCC&[1*]C1=C(CN(CC2=CC=CO2)S(=O)(=O)C2=CC=C([2*])C=C2)NC(C2=CC=CC=C2[3*])=C(C(=O)OCC2=CC=CC=C2)C1C1=CC=C([4*])C=C1&[2*]Cl&&[3*]F&[4*]Cl&&
[1*]C1=CC=C([2*])C(NC(=O)C2=CC=CC=C2)=C1&[1*]Cl&&[2*]O&&
[1*]OC(C)=O&[1*]C1OC(N2C=C([2*])C(=O)[NH]C2=O)C([3*])C1[4*]&[2*]F&&[3*]OC(C)=O&[4*]O&&
[1*]C&[1*]C1=CC=C(C2=N[N+]([2*])=C3C=C([3*])C=CC3=[N+]2[4*])C=C1&[2*][O-]&&[3*]Br&[4*][O-]&&
[1*]C1=CC=C2NC(=O)C(=C3NC4=CC=CC=C4C3=O)C2=C1&[1*][N+](=O)[O-]&&&
[1*]C&[1*]C1=CC(CN([2*])CC2=COC(C3=CC=CC4=CC=CC=C34)=N2)=NO1&[2*]C&&&
[1*]C&[1*]C1=NC(C2CCCN2CC2=CSC([2*])=N2)=NO1&[2*]C(C)C&&&
[1*]C&[1*]C1=CC2C3=C(C=CC2([2*])C2OC(=O)OC2([3*])CC3[4*])OC1=O&[2*]C&&[3*]C&[4*]O&&
[1*]C&[1*]C1C(NC2=CC=C([2*])N=N2)CCCN1[3*]&[2*]C(C)(C)C&&[3*]CCO&&
C1=CN=CC(C2=NC(C3=CC=C4C(=C3)CCN4C3=CC=CC=N3)=NO2)=C1&&&
[1*]CC&[1*]C1=CC([2*])=C2[NH]C(=O)C(CN(CC3=CC=CO3)C(=O)C3=CC=CC([3*])=C3)=CC2=C1&[2*]C&&[3*]Br&&
[1*]C1=CC=C(S(=O)(=O)N2CCN3CCCC3C2)S1&[1*]Cl&&&
O=C(C1=CC=C2C=CC=CC2=C1)N1CCCC1C1=NN=C(C(CC2=C[NH]C3=CC=CC=C23)NC(=O)C2CCCCC2)O1&&&
[1*]OC&[1*]C1=CC(NCC2=CC=CN=C2)=C2N=CC=CC2=C1[2*]&[2*]OC&&&
[1*]C(C)(C)C&[1*]C1=NC=C2N=C(C3=CC=CC=C3)C(=O)N(CC3CCCO3)C2=N1&&&
[1*]C&[1*]C1=CC=C2ON=C(C3=CC(C4=CC=CC([2*])=C4[3*])=NC=N3)C2=C1&[2*]F&&[3*]O&&
[1*]OC&[1*]C1=CC=C(NC(=O)NC2=CC=C3OC(CN([2*])S(=O)(=O)C4=CC=C([3*])C=C4)C([4*])CN([5*])C(=O)C3=C2)C=C1&[2*]C&&[3*]Cl&[4*]C&[5*]C(C)CO&&
[1*]CCC(=O)NC(CC(C)C)C(=O)NC(CC)C(=O)C(=O)NCCCOC&[1*]C1=CC=CC=C1&&&
[1*]S(=O)(=O)CCC&[1*]N1CCCC(C(=O)NC2=CC=C(N3CCCCC3)C=C2)C1&&&
[1*]OC&[1*]C1CCN(C(=O)C2=CC=C3[NH]N=C(C4=CC=C([2*])C([3*])=C4)C3=C2)CC1&[2*]OC&&[3*]OC&&
[1*]CO&[1*]C1OC(OC2C([2*])C([3*])CC([4*])C2OC2OC([5*])C([6*])C([7*])C2[8*])C([9*])C([10*])C1[11*]&[2*]O&&[3*]N&[4*]N&[5*]CO&[6*]O&[7*]O&[8*]N&[9*]O&[10*]O&[11*]N&&
[1*]C&[1*]C1CNC(=O)C2=C1C1=CC(C(=O)NC3CC3)=CC=C1[NH]2&&&
O=C(NC1CN2CCC1CC2)C1=CC=CN=C1OC1=CC=C(NC2=CC=CC=N2)C=C1&&&
[1*]CC&[1*]C1=CC=C(NS(=O)(=O)C2=CC3=C(C=C2[2*])[NH]C(=O)C([3*])=N3)C=C1&[2*]C&&[3*]O&&
[1*]C&[1*]C12CN3CC([2*])(CN(C1)C3C1=CN(S(=O)(=O)C3=CC=CC=C3)C=C1)C2=O&[2*]C&&&
[1*]CC(CCCCC)C(=O)O&[1*]C1=NC=NN1C1=CC=C(OC2=CC([2*])=CC=C2[3*])C=C1&[2*]Cl&&[3*]Cl&&
[1*]O&[1*]C1=C([2*])C=C(CN(CCC(C2=CC=CC=C2)C2=CC=CC=C2)CC2=CC=CC([3*])=C2)C=C1[4*]&[2*]F&&[3*]F&[4*]F&&
[1*]CCCCCCCCCCC&[1*]C1([2*])CCC2=C(C=C([3*])[NH]2)C1&[2*]C(=O)O&&[3*]C(=O)O&&
[1*]CC&[1*]C1=CC=C([2*])C(C(=O)C=CC2=CC([3*])=C([4*])C=C2[5*])=C1&[2*]O&&[3*]OC&[4*]OC&[5*]Br&&
[1*]CCOCC&[1*]N1CCC2=CC=CC=C2C1CC1=CC=C([2*])C([3*])=C1&[2*]O&&[3*]O&&
[1*]C(NC(C)=O)C(=O)NC&[1*]C1CC([2*])C2([3*])C3=C(C(=O)CC12[4*])C1([5*])CCC([6*])C([7*])([8*])C1CC3&[2*]O&&[3*]C&[4*]C&[5*]C&[6*]O&[7*]C&[8*]C&&
[1*]C(=O)NN&[1*]C1=CC=C(C2=CC=C([2*])C=C2)C=C1&[2*]C(F)(F)F&&&
[1*]C(=O)OCC&[1*]C1=CN(C2=CC=C(OC3=CC=C([2*])C=C3)C=C2)C(=N)C([3*])C1C1=CC=CC([4*])=C1&[2*]Cl&&[3*]C#N&[4*]O&&
O=C(CCC1=NN=C2C=CC(N3CCC4(CC3)OCCO4)=NN12)N1CCCC1&&&
[1*]C&[1*]C1=CC(C(=O)OCC(=O)N2CCCC3=CC=CC=C32)=C2C=CC=CC2=N1&&&
[1*]C1=CC(COC2=CC=C3C(=O)C=C(N4CCOCC4)OC3=C2)=CC=C1&[1*]Cl&&&
[1*]C1=CC=CC=C1CNC(=O)C1=C(C2=CC=CC=C2)C=C(C2=CC=CC=C2)[NH]1&[1*]C(F)(F)F&&&
[1*]N&[1*]C1=CC=CC=C1C1=NN=C(C2=CC=CN=C2NC2=CC=CC=C2[2*])O1&[2*]F&&&
[1*]CCCC&[1*]C1([2*])CS(=O)(=O)C2=CC([3*])=C([4*])C=C2C(C2=CC=CC=C2)N1&[2*]CC&&[3*]CNCCC(=O)O&[4*]OC&&
[1*]C(=O)NC(=S)NC(C)(C)C&[1*]C1=CC=C2OCOC2=C1&&&
[1*]C&[1*]C1=NN(C2=CC=C([2*])C=C2)C2=C1C1OC(=O)C(C3=CSC=C3)C1C([3*])C2&[2*]Cl&&[3*]O&&
[1*]CO&[1*]C1CC(C2=CC=C([2*])C([3*])=C2)N2N=C(C3=CC=C([4*])C=C3)N=C2N1&[2*]Cl&&[3*]Cl&[4*]F&&
[1*]C&[1*]C1=CC([2*])=CC=C1NC(=O)COC1=CN=CC([3*])=C1&[2*]Br&&[3*]Br&&
[1*]C(=C)C&[1*]C1CCC2([2*])CCC3([3*])C(CCC4C5([4*])CCC([5*])C([6*])([7*])C5CCC43[8*])C12&[2*]C&&[3*]C&[4*]C&[5*]OC(=O)CCC(=O)O&[6*]C&[7*]C&[8*]C&&
[1*]Cl&[1*]C1=C(CCCC2=CC=CC=C2)C2=CC=CC=C2N1CCN1CCOCC1&&&
[1*]CC(=O)NCCCN(CC)CC&[1*]C1CC(C(=O)NCCC2=CC=CC=C2[2*])=NO1&[2*]OC&&&
[1*]CCCCC&[1*]C1CCCCCCCC([2*])CC=CC([3*])C1[4*]&[2*]O&&[3*]O&[4*]O&&
[1*]C1=CC=C(C=C2SC(=S)N(CC3=CC=CC=C3)C2=O)C=C1&[1*]F&&&
[1*]N&[1*]C1=NC(=O)C2=C([NH]1)N([2*])C=N2&[2*]CC(CO)CO&&&
[1*]C&[1*]C1=C(C(=O)NC2=CC=C(S(=O)(=O)N3CCOCC3)C=C2)OC([2*])=C1&[2*]C(C)(C)C&&&
[1*]C&[1*]C1=CC=C(CC(=O)N2SC([2*])=CC2=O)C=C1&[2*]C&&&
[1*]CC&[1*]N(C(=O)COC(=O)CCS(=O)(=O)C1=CC=C([2*])C=C1)C1CCS(=O)(=O)C1&[2*]C&&&
[1*]SC=CC(=O)OC&[1*]C1CCC2=CC=CC([2*])=C2C1[3*]&[2*]C&&[3*]O&&
[1*]NCCCCCCCCCCCCCCCC&[1*]C1CC2=CC([2*])=C([3*])C=C2C1&[2*]OC&&[3*]OC&&
[1*]C&[1*]C1([2*])C2CCC1(CS(=O)(=O)N1CCC3(CCC4=CC=CC=C43)CC1)C(N1C([3*])=NC3=CC=CC=C31)C2&[2*]C&&[3*]C#N&&
[1*]CC&[1*]C1C([2*])C(=O)CC2C([3*])(CCN2[4*])C1[5*]&[2*]O&&[3*]C&[4*]C&[5*]CC=C(C)C&&
[1*]C1=C([2*])C([3*])=C2S[NH]C2=C1&[1*]Br&&[2*]O&[3*]Br&&
[1*]C&[1*]C1=CC=CC(C2=CC=CC=C2C(=O)NC([2*])CC(=O)NC([3*])CC2=C[NH]C3=CC=CC=C23)=C1&[2*]CC(=O)O&&[3*]C(=O)O&&
[1*]CC(=O)NCCOC&[1*]N1C(=O)NC2(CC3=CC=CC=C3N3CCCC32)C1=O&&&
[1*]C&[1*]C1=CC(C2=CC([2*])=CC=C2[3*])=CC2=NN=C(NC3=CC=C(S(=O)(=O)NCCN4CCOCC4)C=C3)N=C12&[2*]O&&[3*]Cl&&
O=C(CCC1=CC=C(S(=O)(=O)N2CCOCC2)S1)NCC1CCCO1&&&
[1*]C&[1*]C1=CC=C(N2CCCN(C(=O)C3=CC([2*])=CC([3*])=C3)CC2)C([4*])=C1&[2*]Cl&&[3*]Cl&[4*]C&&
[1*]CC(C)C&[1*]C1C(=O)OC(C2CC3CCC2C3)C(=O)NC([2*])C(=O)OC([3*])C(=O)NC([4*])C(=O)N1[5*]&[2*]CC(C)C&&[3*]C(C)C&[4*]C(C)C&[5*]C&&
[1*]C&[1*]C1=CC=C([2*])C(S(=O)(=O)NC2CCCC3=CC=CC=C32)=C1&[2*]C&&&
[1*]OC&[1*]C1=CC=C2NC(=O)C(=CC3=CC=C([2*])C(C4=CC=NC=C4)=C3)C2=C1&[2*]C&&&
[1*]CC&[1*]C1=CC([2*])=C2C([3*])=C(C3=CC(C4=CC=C([4*])C=C4[5*])=NC=N3)[NH]C2=N1&[2*]C(N)=O&&[3*]C&[4*]Cl&[5*]Cl&&
[1*]OC&[1*]C1=CC=C2CCC3=C(CN(CC4=C[NH]C=N4)CC3=O)C2=C1&&&
[1*]N&[1*]C1=CC=CC(C2=C(C3=CC=CC=C3)C3=CC=C([2*])C=C3O2)=C1&[2*]N&&&
[1*]NC(C)=O&[1*]C1=CC=C(S(=O)(=O)NC2=CC=C3[NH]C=C([2*])C(=O)C3=C2)C=C1&[2*]CN(C)C&&&
[1*]C(C)=O&[1*]C1=CC=CC=C1NC(=O)NC1=NC(C(=O)NCC2=CC=CC=C2)=CS1&&&
[1*]C&[1*]C1C(C2=CC=CC=C2)C([2*])([3*])OC2C(OCC3=CC=CC=C3)OC3([4*])CCC12OO3&[2*]C&&[3*]C&[4*]O&&
O=C(NC1=NC=NC2=C1N=CN2C1OC(C(=O)NC2CC2)C1CC1=CC=CC=C1)C(C1=CC=CC=C1)C1=CC=CC=C1&&&
[1*]C(=O)O&[1*]C1=C(NC(=O)NCCN2CCCCC2)C=CS1&&&
[1*]C&[1*]C1([2*])C(=O)N(C2=CC=CC([3*])=C2)C(=O)N([4*])C1[5*]&[2*]C&&[3*][N+](=O)[O-]&[4*]C&[5*]C&&
[1*]C(N)=O&[1*]C1CCCN(C(=O)C(CC2=CC=CC([2*])=C2)C2=CC=C([3*])C=C2)C1&[2*]F&&[3*]F&&
[1*]O&[1*]C1=CC=C(CN2CCC(CC3=CC4=CC=CC=C4N3CC3=CC=CC=C3)CC2)C=C1&&&
[1*]C12CCC(C3CCC(=C)C(=O)O3)C1CCC13CC(CCC12)C([2*])([3*])C3&[1*]C&&[2*]O&[3*]COC(C)=O&&
[1*]C&[1*]C1=CN=C2C(OCCN3CCCCCC3[2*])=CC=CC2=C1OC1=CC=CC([3*])=C1&[2*]C&&[3*]C(F)(F)F&&
[1*]OCC(O)CNC(C)(C)C&[1*]C1=CC=C([2*])C=C1&[2*]C=O&&&
[1*]C(C)C&[1*]N1CC2CCC(C1)N2C(=O)C1=CC=CC=C1[2*]&[2*]Br&&&
[1*]C&[1*]C1CN([2*])C(=O)C2=CC(NC(=O)C3CC3)=CC=C2OC1CN([3*])CC1=CC=C(C(=O)NC2=CC=CC=C2[4*])C=C1&[2*]C(C)CO&&[3*]C&[4*]N&&
[1*]C&[1*]N1CCOC2=CC=C(C3=CC(C4=CC=C([2*])C([3*])=C4)=NC(NCCN4CCOCC4)=C3[4*])C=C21&[2*]F&&[3*]F&[4*]C#N&&
[1*]C(=CS(=O)(=O)C1=CC=C([2*])C=C1)C(=O)NCCC1=CC=CC=C1&[1*]O&&[2*]Cl&&
[1*]CNC(=O)C(CCC)CCC&[1*]C1=CC=C2C=C([2*])C=CC2=C1&[2*]O&&&
[1*]C(=O)CC=CCCCCCCCCCCCC(=O)O&[1*]C1=CC=NC=C1&&&
[1*]OC&[1*]C1=CC2=C(C=C1[2*])C(=O)C(CC1=CC=CC=C1)C2&[2*]OC&&&
[1*]C&[1*]C1=CC=CC(NC(=O)CC2CC3(COC3)CO2)=C1[2*]&[2*]C&&&
[1*]C&[1*]C1CC([2*])CN(S(=O)(=O)C2=CC(C3=NN=C(NC(=O)C4=CC=CC([3*])=C4)O3)=CC=C2[4*])C1&[2*]C&&[3*]C#N&[4*]Cl&&
[1*]C(=O)OC&[1*]C1=C([2*])NC([3*])=C(C(=O)OC2CCCCC2)C1C1=CC=C([4*])C=C1&[2*]C&&[3*]C&[4*][N+](=O)[O-]&&
[1*]C&[1*]C1=CC([2*])=C2C=CC(NC(=O)CC3=CC=C([3*])C=C3)=NC2=C1&[2*]N&&[3*]C(C)NC(=O)C(C)C&&
[1*]OC&[1*]C1=CC=CC(N2C=C(C(=O)NC([2*])C(=O)NC([5*])CC3=CC=C([3*])C=C3[4*])N=C2C2=CC=CC([6*])=C2)=C1&[2*]CC(=O)O&&[3*]Cl&[4*]Cl&[5*]C(=O)O&[6*]Cl&&
[1*]C(=O)CC&[1*]N1N=C2C(=CC3=CC([2*])=C([3*])C=C32)C1=O&[2*]OC&&[3*]OC&&
[1*]OC&[1*]C1=CC2=C(OC3=CC=C(NC(=O)C4=CN(C5=C([2*])C=CC=C5[3*])C(=O)C5=CC=CC=C45)C=C3[4*])C=CN=C2C=C1OCCCN1CCOCC1&[2*]C&&[3*]C&[4*]F&&
[1*]C(C)C&[1*]N1CCC2=C(C1)SC(C(=O)N1CCCC([2*])C1)=N2&[2*]CO&&&
[1*]C(=O)OCC&[1*]C1=C([2*])N(CC2CCC(NC(=O)C3=CC=C[NH]3)CC2)C2=CC=CC=C12&[2*]C&&&
[1*]Cl&[1*]C1=CC=C(NC2=NC=CC(C3=C[NH]C4=NC=CN=C34)=N2)C=C1&&&
[1*]C&[1*]C12C3CCC(C3)C1([2*])NCC2OCC1=CC=C(C2=CC=CC=C2)C=C1&[2*]C&&&
[1*]F&[1*]C1=CC=CC(CN2CCNC2=S)=C1&&&
[1*]C&[1*]C(NC(=O)CC1C2=CC=CC([2*])=C2C(=O)C2=C([3*])C=CC=C21)C1=CC=CC=C1&[2*]O&&[3*]O&&
[1*]C&[1*]C1=CC=C(CC(=O)OCC(=O)NC2([2*])CCS(=O)(=O)C2)C=C1[3*]&[2*]C&&[3*]C&&
[1*][N+](=O)[O-]&[1*]C1=CC=CC(S(=O)(=O)N2CCN(C(C3=CC=CC=C3)C3=NN=NN3CC3=CC=CC=C3)CC2)=C1&&&
[1*]OCC&[1*]C1=CC=C2N=C([2*])C=C(NN=CC3=CC=C4OCCOC4=C3)C2=C1&[2*]C&&&
[1*]C=CC(=O)OCC&[1*]C1=C(C2=CC=C([2*])C=C2)[NH]C2=CC=C([3*])C=C12&[2*]Cl&&[3*]Cl&&
[1*]C&[1*]C1=CC([2*])=NC(NC(=O)CSC2=NC3=CC([3*])=CC=C3[NH]2)=N1&[2*]C&&[3*]F&&
[1*]C1=CC(C=NNC(=O)C2=CC(C3=CC=CC([2*])=C3[3*])=NC3=CC=CC=C23)=CC=C1&[1*][N+](=O)[O-]&&[2*]Cl&[3*]Cl&&
[1*]C(=O)NCCCC&[1*]C1CCN(C2=NC3=CC=C([2*])C=C3C3=C2CS(=O)(=O)C3)CC1&[2*]Cl&&&
[1*]C(F)(F)F&[1*]C1=CC(COCC2(C3=CC=CC=C3)CCNCC2)=CC([2*])=C1&[2*]C(F)(F)F&&&
[1*]C(=O)OCC&[1*]C1CCCN(C(=O)C(CC2=CC=C([2*])C=C2)NS(=O)(=O)C2=CC=C3C(=C2)OC(=O)N3[3*])C1&[2*]O&&[3*]C&&
[1*]C&[1*]N1CCN(C2=CC(NC3=CC=C(C4=NC5=CC([2*])=CC=C5[NH]4)C=C3)=CC=N2)CC1&[2*]F&&&
[1*]CCC&[1*]C1=NC([2*])=C(C(=O)OCC2=CC=C(C(=O)C3=NCCS3)O2)N1CC1=CC=C(C2=CC=CC=C2[3*])C=C1[4*]&[2*]CC&&[3*]C(=O)O&[4*]F&&
[1*]C&[1*]C1=NC2=CC=C([2*])C=C2C(=O)N1CC1C([3*])CCN1C(=O)CC([4*])([5*])CC1=CC=CC=C1&[2*]F&&[3*]O&[4*]C&[5*]C&&
[1*]OC(=O)C(=C)C&[1*]C1CC2([2*])C(C3=COC=C3)OC(=O)C3OC32COC(=O)CC=CC1=O&[2*]C&&&
[1*]C(=C)C&[1*]C1CC2=C(O1)C(=O)C1=CC=CC=C1C2=O&&&
[1*]C1=CC=CC=C1C1C(=O)NC(=O)NC1=O&[1*]F&&&
[1*]C(=O)OC&[1*]C1=C([2*])C([3*])N([4*])C1C1=C([5*])OC=C1&[2*]O&&[3*]C&[4*]C&[5*]C&&
[1*]C&[1*]C1CNC(=O)C2=CC3=CC=C(C(=O)NC4=NN([2*])C(C(=O)NC5CCC([3*])CC5)=C4)N=C3N21&[2*]C&&[3*]C(=O)O&&
[1*]C(=O)NC(C(=O)NC(CC(C)C)C(=O)O)C(C)CC&[1*]C(CC1=CC=C([2*])C=C1)NC(=O)C([3*])NC(=O)C1=CC([4*])=CC([5*])=C1&[2*]O&&[3*]CO&[4*]O&[5*]O&&
[1*]C&[1*]C1(C2=CC=CC=C2)CCN(CC([2*])COC2=CC=C([3*])C=C2)CC1&[2*]O&&[3*]F&&
[1*]C(C)=O&[1*]N1CCN(C2=CC(S(=O)(=O)N([2*])CC3=CC=CC=C3)=CC=C2[3*])CC1&[2*]C&&[3*]C&&
[1*]N&[1*]C1=NC=NC2=C1N=CN2C1OC(CNCC2CCCO2)C([2*])C1[3*]&[2*]O&&[3*]O&&
[1*]C&[1*]C1=CC([2*])=C([3*])C(S(=O)(=O)NN2C(=O)C3=CC=CC=C3C2=O)=C1[4*]&[2*]C&&[3*]C&[4*]C&&
[1*]C&[1*]N1C(CCCC2=NN=C(C3=CC=CC=C3)O2)=NC2=CC=CC=C21&&&
[1*]CCN(C)C&[1*]C=C1C2=CC=CC=C2CSC2=CC=C([2*])C=C12&[2*]Cl&&&
[1*]CC(C)C&[1*]C(NC(=O)C([2*])CC1=C[NH]C2=CC=CC=C12)C(=O)NC([3*])C(=O)NC([4*])C(=O)C1=NC=CS1&[2*]N=C(N)N&&[3*]CC(=O)O&[4*]CC(=O)O&&
[1*]OC&[1*]C1=CC=C2NC(=O)C(=CC3=CC=C([2*])C([3*])=C3)C2=C1&[2*]O&&[3*][N+](=O)[O-]&&
[1*]OC&[1*]C1=CC=C(NC2=CC=C(C(=O)NCCCN3CCOCC3)C3=CC=CC=C23)C=C1[2*]&[2*]OC&&&
[1*]N(CCCC)CCCC&[1*]C1=NC=C([2*])S1&[2*]C(=O)O&&&
[1*]C&[1*]C1=CC([2*])=NC(NS(=O)(=O)C2=CC=C(NC(=O)C3=CC=C([3*])C=C3[4*])C=C2)=N1&[2*]C&&[3*]Cl&[4*]Cl&&
[1*]OC&[1*]C1=CC=C(NC(=O)C2=C([2*])C3=CC4=C(N=C3S2)C2CCC4CC2)C=C1[3*]&[2*]N&&[3*]OC&&
[1*]C&[1*]C1=CC=C([2*])C=C1NC(=O)C([3*])N1C(=O)C(NC(=O)NC2=CC=CC=C2[4*])C([5*])([5*])S1(=O)=O&[2*]C(F)(F)F&&[3*]C&[4*]Cl&[5*]C&&
[1*]C(=O)OCC&[1*]C1=CC=C(NC(=O)CN2C(=O)OC3=CC=C(NS(=O)(=O)C4=CC=C([2*])C=C4)C=C32)C=C1&[2*]C&&&
[1*]CCC&[1*]N1CCN(C2=NC(NC3CCCCC3[2*])=C3N=CN(C4OC([3*])C([4*])C4[5*])C3=N2)CC1&[2*]O&&[3*]CO&[4*]O&[5*]O&&
[1*]CC(=O)O&[1*]C1=CC=C(NC2=CC=C3N=CC=C(N4CCCC([2*])C4)C3=C2)C=C1&[2*]O&&&
[1*]CC&[1*]N(CC(=O)NC1=CC=CC=C1[2*])C(=O)CS(=O)(=O)C1=CC=C([3*])C=C1&[2*]C(F)(F)F&&[3*]NC(C)=O&&
[1*]C(=O)OC&[1*]C1=CC=C(S(=O)(=O)N2N=C([2*])CC2([3*])C2=CC=CC=C2)C=C1&[2*]C(=O)OC&&[3*]O&&
C1=CC=C(N2C=NC3=C(SC4=NC=CC=C43)C2)C=C1&&&
[1*]F&[1*]C1=CC([2*])=CC(COC2=CC=C3CCC4C(CN5CCCCC5)C5C=CC4(CCN4CCCC5)C3=C2)=C1&[2*]F&&&
[1*]OC(C)C&[1*]C1=CN=C(C2=CC=CC([2*])=C2C=CC2CC([3*])CC(=O)O2)C=N1&[2*]F&&[3*]O&&
[1*]NC(=O)C(=C)C&[1*]C1=CC=CC(OCC(=O)NC2=NN=C(C3=CC=CC=C3)S2)=C1&&&
[1*]OC&[1*]C1=CC=C(S(=O)(=O)C2=C3C=C(C4=CC=CC([2*])=C4)OC3=C([3*])C3=CC=CC=C23)C=C1&[2*]C(F)(F)F&&[3*]OC&&
[1*]OC&[1*]C1=CC=C2CCCCN(CCNS(=O)(=O)N3CCC4(CC3)CN([2*])C3=CC=CC=C34)C2=C1&[2*]C(C)=O&&&
[1*]OCCOC&[1*]C1=CC2=NN=CC(OC3=CC=C(NC(=O)NC4=CC=CC([2*])=C4)C=C3)=C2C=C1[3*]&[2*]OC&&[3*]OC&&
[1*]C1CC2C(=C)C([4*])OC2OC1([2*])[3*]&[1*]O&&[2*]C&[3*]OC(=O)C=C(C)C&[4*]OC&&
[1*]CC&[1*]C1([2*])C(=O)OCC2=C1C=C1C3=C(CN1C2=O)C(C(=O)C1=CSC=C1)=C1C=CC=CC1=N3&[2*]O&&&
[1*]C&[1*]C1=CC=C(C2(C3=CC=C([2*])C=C3)SC(=O)N(CC(=O)NC3=CC=C([3*])C=C3)S2(=O)=O)C=C1&[2*]C&&[3*]F&&
[1*]C(=O)OCC&[1*]C1CCN(CC2=CC=C([2*])C=C2)CC1&[2*]NC(N)=O&&&
[1*]C&[1*]N1C=C(NC(=O)C2=CC(NC(=O)CCC3=CN([2*])C4=CC=CC=C34)=CN2[3*])C=C1[4*]&[2*]C&&[3*]C&[4*]C(=O)NCCC(N)=O&&
[1*]OC&[1*]C1=CC=C([2*])C=C1C(=O)NC1=CC=C(C(=O)N2CC3=CC=CN3CC3=CC=CC=C32)C=C1&[2*]Cl&&&
[1*]C1=CC=CN=C1N1CCN(CCCNC2=CC(=O)C3=CC=CC=C3[NH]2)CC1&[1*]Cl&&&
[1*]OC&[1*]C1=CC(C2=NOC(CNC3=NC=CC=C3[2*])=N2)=CC([3*])=C1[4*]&[2*]OC&&[3*]OC&[4*]OC&&
[1*]C&[1*]N1C(C2=CC=C([2*])C=C2)=C(CCC(=O)NC2=NC=CS2)C2=CC([3*])=CC=C21&[2*]F&&[3*]C(C)(C)C&&
[1*]C1C(COC(=O)C2=CC=CC=C2)OC(OC2=CC=CC3=C([3*])C([4*])=C([5*])C=C23)C([6*])C1(COC(=O)C1=CC=CC=C1)OC(=O)C1CC=CCC1&[1*]O&&[2*]O&[3*]O&[4*]O&[5*]O&[6*]O&&
[1*]NC(C)=O&[1*]C(CC1=CC=C([2*])C=C1)C(=O)NC([3*])C1=CC=CC=C1&[2*]OP(=O)(O)O&&[3*]C&&
[1*]C(=O)OC&[1*]C1=CC=C([2*])C=C1NC(=O)C1=CC([3*])=CC=C1[4*]&[2*]Cl&&[3*]Cl&[4*]O&&
[1*]C&[1*]C12CN(C(=O)C3CC3)CC([2*])(O1)C1C(=O)N(C3=CC=C([3*])C([4*])=C3)C(=O)C12&[2*]C&&[3*]C#N&[4*]C(F)(F)F&&
[1*]OC&[1*]C1=CC(NC(=O)CC2=CC=CC=C2)=CC=C1CC1=CN([2*])C2=CC=C(NC(=O)CC3CCCCC3)C=C12&[2*]C(=O)C(C)C&&&
[1*]C(=O)NCC(=O)N(CC(N)=O)CC(C)C&[1*]C1=CC=C(NCC2=CN=CN2CC2=CC=C([2*])C=C2)C=C1C1=CC=CC=C1&[2*]C=CC(=O)N(CC(N)=O)CC(C)C&&&
[1*]OC&[1*]C1=CC(C2=CC3=NC=CC=C3C([2*])=N2)=CC([3*])=C1[4*]&[2*]NC(C)CCCN&&[3*]OC&[4*]OC&&
[1*]OC&[1*]C1=CC([2*])=CC=C1C1=NN=C(C(=O)NC2=CC=CC([3*])=C2)O1&[2*]Cl&&[3*]C(F)(F)F&&
[1*]OC&[1*]C1=CC=C(N2C(=O)C3=C(SCC4=CC=CC=C4)N=C([2*])N=C3N3CCCC32)C=C1&[2*]C&&&
[1*]CC=CCCCC(=O)O&[1*]C1C([2*])CC([3*])C1C=CC([4*])COC1=CC=CC=C1&[2*]O&&[3*]O&[4*]O&&
NC(=O)C=CCP(=O)(O)O&&&
[1*]C&[1*]N1C2=CC=CC=C2C(=O)N([2*])C1C1=CC=C([3*])C=C1&[2*]C&&[3*]Br&&
[1*]OC&[1*]C1=CC=C(C2=C([2*])N=C([3*])N=C2NC2CCCCC2)C=C1&[2*]C&&[3*]N&&
[1*]C1=CC=C(S(=O)(=O)N2C=C(COC3CN(C(=O)C4CCNCC4)C4=CC=CC=C43)N=N2)C=C1&[1*]F&&&
[1*]C1=CC=C2OC(=N)C(C(=O)NCCCN3CCOCC3)=CC2=C1&[1*][N+](=O)[O-]&&&
[1*]OC&[1*]C1=CC=CC(C2C3=C([NH]N=C3C3=CC=CC=C3[2*])C(=O)N2CC2=CC=CC=N2)=C1&[2*]O&&&
[1*]C&[1*]C1=CC([2*])=CC(CC2([3*])CCN(CC3=CC=CC=C3)C2=O)=C1&[2*]C&&[3*]C(C)C&&
[1*]C&[1*]N(CC1=CN=C2N=C([2*])N=C([3*])C2=N1)C1=CC1&[2*]N&&[3*]N&&
[1*]C&[1*]C1=C(NC(=O)C2=CN(C3=CC=CC=C3)N=C2C2=CC=C([2*])C=C2)C=CC2=C1COC2=O&[2*]Cl&&&
[1*]N&[1*]C1=NC(=O)C2=C([NH]1)N(COCCOCCN1C(=O)C3=C(C=CS3)C1=O)C=N2&&&
O=C(C1=CC=CC=C1C(=O)N1CCCCC1)N1CCCCCC1&&&
[1*]C&[1*]C(NC1=NC=CC(N2C(=O)OCC2([2*])[3*])=N1)C1=CC=CC=C1&[2*]C&&[3*]C&&
O=C1C=C(C2=CC=CC=C2)C=NN1C1CC(CNCC2=CC=CC=C2)C2=CC=CC=C21&&&
[1*]C(=O)OC&[1*]C1=CC=C(C2=CC([2*])=C3C4=CC=CC=C4C([3*])([4*])C3=C2)C=C1&[2*]NC(C)=O&&[3*]O&[4*]C(F)(F)F&&
[1*]C&[1*]C(C1=CC=CC=C1)C([2*])C(=O)N1CC([3*])CC1C(=O)OCC1OC(N2C=NC3=C([4*])N=CN=C32)C([5*])C1[6*]&[2*]NC(=O)CC(C)(O)C(=O)O&&[3*]O&[4*]N&[5*]O&[6*]O&&
O=C(NCC1CN(CC2=CC=CC=C2)CCO1)C1CCCO1&&&
[1*]N&[1*]C1=NC(C2=CC=CC=C2[2*])CO1&[2*][N+](=O)[O-]&&&
[1*]CC(=O)OC&[1*]N1C(=O)[NH]C2=C1C(=O)N([2*])C(=O)N2[3*]&[2*]C&&[3*]C&&
[1*]C&[1*]C1=CC=C([2*])C=C1NC(=O)CCCSC1=NN=C(NC(=O)C2=CC=CC([3*])=C2)S1&[2*]S(=O)(=O)N(C)C&&[3*]N(C)C&&
[1*]C&[1*]C1=CC=C(S(=O)(=O)N2C=NN=C2)C=C1&&&
[1*]C1=C2C(=O)C3=CC=CC=C3C3(OC2=CC=C1)OC(=O)C(C1=CC=CC=C1)=C3&[1*]OC(F)(F)F&&&
[1*]C&[1*]C1=CC([2*])=CC([3*])=C1OC1=CC(NC2=CC=C([4*])C=C2)=NC2=CC=NN12&[2*]C#N&&[3*]C&[4*]OC(C)C&&
[1*]C(=O)OC&[1*]C1=C(C2=C([2*])ON=C2[3*])CC2CCC1N2C(=O)N1CCCCC1&[2*]C&&[3*]C&&
[1*]N(CC)CC&[1*]C1=CC=C(C=CC2=CC([2*])=[N+]([3*])N2C2=CC=CC=C2)C=C1&[2*]C(C)(C)C&&[3*]C&&
[1*]F&[1*]C1=CC=CC(CN2CCC(C3=C(C4=CC=C([2*])C=C4)N4C=CC=CC4=N3)CC2)=C1&[2*]F&&&
[1*]NC=C(C(=O)OCC)C(=O)C(=O)OCC&[1*]C1=CC=CC=C1[2*]&[2*]C(=O)OC&&&
[1*]OC&[1*]C1=CC=C(C2=C3C(=N[NH]2)OC(=N)C([2*])C3C2=CC=CC=C2)C=C1&[2*]C#N&&&
[1*]NCCCC&[1*]C1=NC=NC2=C1C1=C(S2)C(=O)N(C2=CC=C([2*])C([3*])=C2)C=N1&[2*]C&&[3*]C&&
[1*]OC&[1*]C1=CC=C(C2=CC3=CC([2*])=CC=C3[NH]2)C([3*])=C1&[2*]O&&[3*]F&&
C1=CC=C2C(N3CCN(CCC4=NC=CS4)CC3)=CC=CC2=C1&&&
[1*]OC&[1*]C1=CC=CC=C1C1C(C(=O)N2CCN(C3=CC=CC([2*])=C3[3*])CC2)=C([4*])NC2=NC=NN21&[2*]C&&[3*]C&[4*]C&&
[1*]C(=O)OCC&[1*]C1=C(N2CCN(C3=CC=C([2*])C=C3)CC2)SC2=C1CCC2&[2*]F&&&
[1*]C&[1*]C1=C(C(=O)N2CCC3=NC=NC(NC4=C([2*])C=C([3*])C=C4[4*])=C3CC2)OC=N1&[2*]Cl&&[3*]Cl&[4*]Cl&&
[1*]C(=O)OC&[1*]C1C(C2=CC=C([2*])C=C2)CC2CCC1N2[3*]&[2*]Br&&[3*]CCC#N&&
[1*]COC(=O)C(CC)CCC&[1*]C1([2*])CC(=C[3*])C(=O)O1&[2*]CO&&[3*]CC(C(C)C)C(C)C&&
[1*]C1=CC([2*])=CC(NC(=O)C2=CC=C(OC3=CC=C([3*])C=C3)C=C2)=C1&[1*]C(F)(F)F&&[2*]C(F)(F)F&[3*]F&&
[1*]C=C(NC(=O)C(NC(=O)CCCCCCCC)C(C)(C)C)C(=O)NC&[1*]C1=CC=C2C(=C1)C=CN2[2*]&[2*]C(=O)NC(C(=O)NC(CC(C)(C)C)C(=O)NC(C(=O)NCC(C)(C)C)C(C)(C)C&&&
[1*]C&[1*]C1=CC=C(SCC2=CC(=O)C3=CC=C([2*])C=C3O2)C=C1&[2*]Cl&&&
[1*]CN(CCO)CCO&[1*]C1=CC(C2=CC=C([2*])C=C2)=N[NH]1&[2*]C(F)(F)F&&&
[1*]CCNC(C)=O&[1*]C1=CSC2=CC=C([2*])C=C12&[2*]OC(C)=O&&&
[1*]CC&[1*]C1([2*])OC(C2=C([3*])C=C3C(=O)C([4*])=C([5*])OC3=C2[6*])CC1[7*]&[2*]C&&[3*]F&[4*]C(=O)O&[5*]C&[6*]F&[7*]N&&
[1*]OC&[1*]C1=CC=C([2*])C2=C1N=C(N(CC1=CC=C([3*])C=C1)C(=O)CCC(=O)N1CC([4*])([5*])CC1[6*])S2&[2*]F&&[3*]F&[4*]C&[5*]C&[6*]C(=O)N(C)C&&
[1*]N(C)C(=O)CCOCC&[1*]C1=CC=CC=C1C1=NC(=O)C([2*])=C[NH]1&[2*]C(=O)O&&&
[1*]C&[1*]N1C(=O)CC(NC(=O)NC2=CC=C([2*])C=C2)C(=O)N([3*])C2=CC=CC=C21&[2*]F&&[3*]C&&
[1*]NC(C)=O&[1*]C1=CC=C([2*])C=C1C1=CC=C(C2=CN=C([3*])C=N2)C([4*])=C1&[2*]C(F)(F)F&&[3*]N&[4*]F&&
[1*]C1=CC=C(C2=N[NH]C(N=C(N=C(C3=CC=CC=C3)C3=CC=CC=C3)NCC3=CC=CC=C3)=N2)C=C1&[1*]Cl&&&
N=C(C1=CN=CO1)N1CCC2(CC1)CC(OCC1CCCNC1)CO2&&&
[1*]CC(C)C&[1*]N1CC2(CC(NC(=O)C3=CC=C([2*])C=C3NS(=O)(=O)C3=CC=CC4=CC=CN=C34)C3=CC=CC=C32)C2=CC([3*])=CC=C21&[2*]Cl&&[3*]C#N&&
[1*]C&[1*]C(CN1N=NC(C2=CC=CC=C2[2*])=N1)C([3*])C1=CC=C(C2=CC=C([4*])N=C2)C=C1&[2*]O&&[3*]O&[4*]C(F)(F)F&&
[1*]C1=CC(=O)C([3*])=C(C=C2C(=O)NC3=CC=C([2*])C=C23)O1&[1*]CO&&[2*][N+](=O)[O-]&[3*]O&&
[1*]C&[1*]C1=CC=C(C2=CC3=C(NCCN4CCCC4)N=C([2*])N=C3[NH]2)C=C1&[2*]SC(C)C&&&
O=C(NC1=NN=C(C2=CC=CC=C2)O1)C1CC1&&&
[1*]F&[1*]C1=CC(CNCC2=CC=C3[NH]C=NC3=C2)=CC=C1[2*]&[2*]Cl&&&
[1*]C1=CC=C2[NH]C3=C(CCCC3NC(=O)C3=CC=CC=C3[2*])C2=C1&[1*]O&&[2*]F&&
[1*]OC&[1*]C1=CC=C(CNC(=O)CCNS(=O)(=O)C2=CC=C3C(=C2)N([2*])C(=O)C(=O)N3[3*])C=C1&[2*]C&&[3*]C&&
[1*]C(C)OCCOC&[1*]C1=C([2*])OC2=NC3=C(CCC4=C3C=CC3=CC=CC=C34)C([3*])=C2C1=O&[2*]C&&[3*]N&&
[1*]CC&[1*]C1C(=O)C2=C(OC(C3=CC=C([2*])C([3*])=C3)=CC2=O)C([4*])([5*])C1=O&[2*]O&&[3*]O&[4*]CC&[5*]CC&&
[1*]C&[1*]C1=NC(NC(=O)CCCNCC([2*])C2=CC=CC([3*])=C2)=CC=C1[4*]&[2*]O&&[3*]F&[4*]F&&
[1*]OC&[1*]C1=CC=CC=C1C1=C(C2=CC([2*])=CC([3*])=C2)OC=N1&[2*]F&&[3*]F&&
[1*]N&[1*]C1=NC=C2C=CC(C3=CC=C([2*])C=C3)=CC2=N1&[2*]Cl&&&
[1*]C&[1*]C1=CC(OC2=CC=C(C3C4CN([2*])CC43)C=C2)=CC=C1[3*]&[2*]C(=O)C(C)C&&[3*]CC(=O)O&&
[1*]C&[1*]C1=CC([2*])=C(C2=NC3=C(C=CC3=O)[NH]2)C=C1C(=O)N1CCC(C2=CC=C([3*])C=C2)CC1&[2*]C&&[3*]C#N&&
[1*]OC&[1*]C1=NC=C(CN2CCC3=NC=NC(NC4CCCC4)=C3CC2)C=C1[2*]&[2*]C&&&
[1*]OCCCCCC&[1*]C1=C([2*])C=C(C(=O)CCN2CCN(C3=CC=NC=C3)CC2)C=C1[3*]&[2*]OC&&[3*]OC&&
[1*]CC&[1*]N(CC1=CC=CC([2*])=C1)C(=O)C1=CN=C2C=CC(C3=C[NH]N=C3)=CN12&[2*]F&&&
[1*]NC(=O)C=C&[1*]C1=CC2=C(NC3=CC=C([2*])C=C3[3*])N=CN=C2C=C1[4*]&[2*]Br&&[3*]F&[4*]OCCNC(=O)OCC&&
[1*]C=O&[1*]C1=C([2*])C([3*])=C(SC2=CC=CC=C2)C([4*])=C1[5*]&[2*]O&&[3*]Br&[4*]Br&[5*]O&&
[1*]OC&[1*]C1=CC([2*])=CC=C1C1=CC([3*])=NN1C1=CC=C([4*])C=C1&[2*]CC(C)(C)C(=O)O&&[3*]C(F)(F)F&[4*]S(C)(=O)=O&&
[1*]C(C)C(=O)OCC&[1*]C1CC2C3OCC24C2=CC([2*])=CC=C2N([3*])C(=O)C14[4*]&[2*]OC&&[3*]CCCC(N)=O&[4*]CC(C)C&&
[1*]C&[1*]C1=C([2*])C2=NC3=CC=CC=C3N2C(N2CCN(C3=CC=CC=C3[3*])CC2)=C1&[2*]C#N&&[3*]F&&
[1*]C(=O)O&[1*]C1=CC=C(C(NC2=CC=CC=N2)C(=O)C2=CC=C3OCOC3=C2)C=C1&&&
[1*]OC&[1*]C1=CC=C2OCC(C(=O)NC3CCC(CCN4CCC5=CC=C([2*])C=C5CC4)CC3)C2=C1&[2*]Cl&&&
[1*]OC&[1*]C1=CC(C=C2SC(NC(=O)CSC3=NC([2*])=CC([3*])=N3)=NC2=O)=CC=C1[4*]&[2*]N&&[3*]N&[4*]O&&
[1*]N&[1*]C1=CCC2=C(C=C1)C1=CC3=CC=C([2*])C(=C13)S2&[2*]O&&&
[1*]C&[1*]C1=C([2*])C=CC2=C1OC(=O)C(NC1=CC=CC=C1[3*])=C2&[2*]OCCN&&[3*][N+](=O)[O-]&&
[1*]C&[1*]C1=CC([2*])=CC(OCC(=O)NN2C=NN=C2)=C1&[2*]C&&&
[1*]N(C)C&[1*]C1=CC=CC=C1OCC1=CC=CC=C1&&&
[1*]C&[1*]C(NC1=CC(NC2=CC=C([2*])C=C2)=NC=N1)C1CC1&[2*]C#N&&&
[1*][O-]&[1*][N+]1=C2C=C(CN3CCNCC3)C=CC2=[N+]([2*])C2=CC=C(OCC3=CC=CC=C3)C=C21&[2*][O-]&&&
[1*]C&[1*]N1CCC2C3=CC([2*])=CC=C3C3=C2C1CC1=CC([3*])=CC=C13&[2*]O&&[3*]O&&
[1*]CCCC&[1*]N1CC(C(=O)NC([2*])CC2=CC=C([3*])C=C2)CC1=O&[2*]C&&[3*]NC=O&&
[1*]S(N)(=O)=O&[1*]C1=CC([2*])=C(NC(=O)C2=CC3=CC([3*])=CC=C3O2)C([4*])=C1[5*]&[2*]S(N)(=O)=O&&[3*]F&[4*]Cl&[5*]Cl&&
[1*]OC&[1*]C1=CC=CC(C(=O)NC([4*])NC(=O)C2=C([2*])C(=O)[NH]C([3*])=N2)=C1&[2*]C&&[3*]O&[4*]C(C)(C)C&&
[1*]Br&[1*]C1=CC=C(C2=CN3C=C([2*])C=CC3=N2)C=C1&[2*]Br&&&
[1*]C(CC(C)C)NC(=O)CN&[1*]C1=NC(C(=O)NCC2=CC=C([2*])C=C2)=C([3*])[NH]1&[2*]F&&[3*]Cl&&
[1*]N&[1*]C1=C([2*])C=CC2=C1N=C(CC1=CC=C([3*])C=C1)[NH]2&[2*]Cl&&[3*]Br&&
[1*]C(=O)N(C)CCOC&[1*]C1=CC=C(C(=C2CC3CCC(C2)N3CCC2=CC=CC=C2)C2=CC=C([2*])C([3*])=C2)C=C1&[2*]Cl&&[3*]Cl&&
[1*]C1=CC=C(NC(=O)C2=CC=C(NCC3=CC=C([2*])C=C3)C([3*])=C2)C=C1&[1*]F&&[2*]F&[3*][N+](=O)[O-]&&
[1*]CN&[1*]C1OC(OC2C([2*])CC([3*])C(OC3OC([4*])C([5*])C([6*])C3[7*])C2[8*])C([9*])C([10*])C1[11*]&[2*]N&&[3*]N&[4*]CO&[5*]O&[6*]N&[7*]O&[8*]O&[9*]N&[10*]O&[11*]O&&
[1*]CN(C)CC(O)C(F)(F)F&[1*]C1=NC=CS1&&&
C1=CC=C2OC(C3=CC=C(CCCN4CCC5=CC=C(OCC6=CN=CC=N6)C=C5CC4)C=C3)=NC2=C1&&&
[1*]C&[1*]C1=NC2=C(C3=CC=CC=C3)C=NN2C(C2=CC=CC=C2)C1&&&
[1*]C#N&[1*]C(C(=O)NC1=CC=CC=C1[2*])=C([3*])C1CC1&[2*]C(F)(F)F&&[3*]O&&
[1*]C&[1*]N1CC=C(C2=C[NH]C3=CC=C(C4=CC=CC=C4)C=C23)CC1&&&
O=C(NN=C(C1=CC=CC=C1)C1=CC=CC=N1)C1=CC=CO1&&&
[1*]C(=O)CCF&[1*]C1OC(N2C=C([2*])C(=O)[NH]C2=O)CC1[3*]&[2*]N(CCCl)CCCl&&[3*]O&&
[1*]CC&[1*]C1=NN=C(NC(=O)CSC2=NN=C(C3=CC=CC=C3[2*])O2)S1&[2*]OC&&&
[1*]C&[1*]C1CN(C2CCN(C(=O)C3=C([2*])ON=C3C3=CC=CC=C3[3*])CC2)CC([4*])O1&[2*]C(C)C&&[3*]Cl&[4*]C&&
[1*]C(N)=O&[1*]C12CC3CC(C1)C(CC(=O)NCCC1=CC=CC=C1)(C3)C2&&&
[1*]C1=CC=CC=C1N1C(CNC(=O)NC2=CC=CC=C2)=N[NH]C1=S&[1*]Cl&&&
[1*]C1=CC=C([2*])C(NC(=O)C(=O)NC2=CC=C3OCOC3=C2)=C1&[1*]C(F)(F)F&&[2*]Cl&&
[1*]NC(C)=O&[1*]C1=CC=C(C2=NN=C(NC3=NC4=CC=CC=C4[NH]3)S2)C=C1&&&
[1*]CCCCCCCCCCC&[1*]C1C(=O)NC(C(=O)NC2=CC=CC=C2[2*])CC2=CC([3*])=C([4*])C=C21&[2*]OC&&[3*]OC&[4*]OC&&
[1*]C1=CC=C2C(=C1)C(=O)C(=O)N2CCCN1CCC(NC2=CC=C3C=CC=CC3=N2)CC1&[1*]Cl&&&
[1*]CC&[1*]C1=CC(NC2=NCCCN2)=CC(C2=NCCN2)=N1&&&
[1*]C&[1*]C1=C2CC3C(CCC4CC5(C(=O)NC6=CC=CC=C65)CC43[2*])C2CCC2(C1)OC1CC([3*])CNC1C2[4*]&[2*]C&&[3*]C&[4*]C&&
[1*]OCC&[1*]C1=CC=C([2*])C=C1C1=NC(=O)C([3*])([4*])CN1&[2*]Cl&&[3*]C&[4*]C&&
[1*]OC&[1*]C1=CC=C2C(=C1)C=CN2C(=O)C1=CC=C([2*])C=C1&[2*]C(=O)O&&&
[1*]OC&[1*]C1=CC(CN2CCNC2=N[2*])=CC([3*])=C1OCC1=CC=C([4*])C=C1&[2*][N+](=O)[O-]&&[3*]Cl&[4*]Cl&&
[1*]CCCCCCCCCCCCCCCCC&[1*]N1CCC2([2*])C3=CC([3*])=CC=C3CC1C2[4*]&[2*]C&&[3*]O&[4*]C&&
[1*]CCOC&[1*]N1C([2*])=C([3*])SC1=NC(=O)C1=C([4*])C=CS1&[2*]C&&[3*]C&[4*]C&&
[1*]C&[1*][N+]1=CC=CC(C(=O)OCCCCCCOC(=O)C2=CC=C([2*])C=C2)=C1&[2*]Cl&&&
[1*]C&[1*]C1=C([2*])SC(=O)N1CC(=O)NCC1=CC=C([3*])C=C1[4*]&[2*]C(C)C&&[3*]F&[4*]F&&
[1*]C(=O)NCCCN(CC)CC&[1*]C1=CC=C2C(=C(NC3=CC=C4OCOC4=C3)C3=CC=CC=C3)C(=O)NC2=C1&&&
[1*]C(=O)OCC&[1*]C1=CC=C(OCCCCCCCCCN2C3=C(CCCC3)C3=CC([2*])=CC=C32)C=C1&[2*]C(=O)O&&&
[1*]OC(F)(F)F&[1*]C1=CC=CC=C1C1CN(CCN2C=CN=C2)CC2=CC(OC3=CC=CC=C3)=CC=C2O1&&&
[1*]Br&[1*]C1=CC=C(C(CNCCC2=C[NH]C=N2)N2C=CN=C2)S1&&&
[1*]C&[1*]C(NC(=O)C1=CC=C([2*])C=C1)C1=C([3*])C=CC([4*])=C1[5*]&[2*]C#N&&[3*]C&[4*]CCC(=O)O&[5*]C&&
[1*]C(=O)OCC&[1*]C1=CN=C(NC2=NC(=O)CN2)N=C1[2*]&[2*]O&&&
[1*]C(=O)O&[1*]C1=CC([2*])=C2C(=N1)SC1=CC=C([3*])C=C12&[2*]C(=O)O&&[3*]C(=O)NCCBr&&
[1*]OC(=O)N(CCOC)CCOC&[1*]C1=CC=C([2*])C=C1[3*]&[2*]Cl&&[3*]C&&
O=C(NC1=NC2=CC=CC=C2C(=O)S1)C1=CC=CO1&&&
[1*]C&[1*]C1(C(=O)NC2CCCCCC2)CCC(=O)N1CC1=CC=C2OCOC2=C1&&&
[1*]C(=O)OCC&[1*]C1CCCN(C(=O)CSC2=NC3=CC=CC=C3N=C2N2CCOCC2)C1&&&
[1*]OC&[1*]C1CC2(CCC1[2*])CC1=CC=C(C3CCC3)C=C1C21N=C([3*])C([4*])=N1&[2*]OCCF&&[3*]C&[4*]C&&
[1*]CC(=O)OC&[1*]C1=NN=C(SCC2=CC=CC=C2)O1&&&
[1*]CCCC&[1*]N1C(CC2=CC([2*])=C([3*])C([4*])=C2[5*])=N[NH]C1=S&[2*]C(C)(C)C&&[3*]O&[4*]C(C)(C)C&[5*]O&&
[1*]NC&[1*]C1CCN(C2=CC=C(NC3=NC=C4C5=CC=NC=C5N(C5CCCC5)C4=N3)N=C2)C1&&&
C1=C2CCCNC2CC2=C1C1CCCC21&&&
[1*]C&[1*]C(NC(=O)C([2*])NC(=O)N1CCOCC1)C(=O)NC([4*])C(=O)OCC1=CC=CC=C1&[2*]CO&&[3*]C(C)C&[4*]C(C)C&&
[1*]C&[1*]C1=C([2*])C=CC=C1S(=O)(=O)N1CCC(C(=O)N2CCN(C3=CC=CC=C3)CC2)CC1&[2*]Cl&&&
[1*]N&[1*]C1CN([2*])C(=O)C1&[2*]CCOP(=O)(O)OP(=O)(O)OP(=O)(O)O&&&
[1*]OC&[1*]C1=CC(C=C2SC(=O)NC2=O)=CC([2*])=C1OCCC1=CC=C([3*])C=C1&[2*]Cl&&[3*]C(=O)O&&
[1*]OCC&[1*]P12=NP3(=S)NCC([2*])N1C(C1=CC=C([3*])C=C1)OC2=CC1=C2C=CC=CC2=CC=C1[4*]&[2*]CO&&[3*]OC&[4*]OCC&&
[1*]CC#CC&[1*]N1C(N2CCCC([2*])C2)=NC2=C(C1=O)N(CC1=NC3=CC=C([3*])C=C3C(=O)N1[4*])C=C2&[2*]N&&[3*]C&[4*]C&&
[1*]C&[1*]C1=CC([2*])=CC(NC(=O)CSC2=NC(=O)CN2)=C1&[2*]C&&&
[1*]C&[1*]C1=CC(S(=O)(=O)N2CCN(C3=CC=C4N=C5CCCCCN5C(=O)C4=C3)CC2)=CC=C1[2*]&[2*]F&&&
[1*]SC&[1*]C1=CC=C(C=CC(=O)NC2CC([2*])([3*])NC([4*])([5*])C2)C=C1&[2*]C&&[3*]C&[4*]C&[5*]C&&
[1*]C1=CC(CN2C(=O)C3=CC=CC=C3C2C(=O)NCC2CCCO2)=CC=C1&[1*]Cl&&&
O=C(C=CC1=CC=CC=N1)C1=CC=CN=C1&&&
[1*]OCC&[1*]C1=CC=C(S(=O)(=O)N2N=C([2*])C(S(=O)(=O)N3CCCC3)=C2[3*])C=C1&[2*]C&&[3*]N&&
[1*]C(=O)OCC&[1*]C1(CC2=CC=CC=C2)CCN(CC2=C[NH]C=N2)CC1&&&
[1*]C&[1*]C1(C(=O)NC2=NN=C(CCSCCC3=NN=C(NC(=O)C4=CC=C(C5=CN=CC([2*])=C5)C=C4)S3)S2)CCC1&[2*]F&&&
[1*]C(C)C&[1*]C1=CC2CC3([2*])C4CCC([3*])C4CC2(COC2CC4OCOC4C([4*])O2)C13[5*]&[2*]C=O&&[3*]C&[4*]CCO&[5*]C(=O)O&&
[1*]C=C&[1*]C1=C([2*])C(=O)N([3*])N=C1C1=CC=CS1&[2*]O&&[3*]CC(=O)NC(C)C(=O)OC&&
[1*]C&[1*]C1=CSC(C2CCCN(C(=O)NC3=CC=CN=C3)C2)=N1&&&
[1*]CC&[1*]C1=NC2=CC(C(=O)NC3CCC([2*])CC3)=NN2C([3*])=C1&[2*]O&&[3*]C(F)(F)F&&
[1*]C(C)C&[1*]C1=NN=C(NC(=O)C2=CC=C(COC3=CC=CC([2*])=C3)O2)S1&[2*]Cl&&&
[1*]CC&[1*]C1=N[NH]C(C2CN(C(=O)CCC3=NN=C4C=CC=CN34)C2)=N1&&&
[1*]C&[1*]N(CC1=CC=CC=C1)C([2*])(CC1=C[NH]C2=CC=CC=C12)C1=NC=CS1&[2*]C&&&
[1*]OC&[1*]C1=CC([2*])=C([3*])C=C1NC(=O)C1=CC2=CC=CC=C2OC1=O&[2*]Cl&&[3*]C&&
[1*]OC&[1*]C1=CC=CC2=C1OC(=O)C(C1=NN=C(C3=CC=C([2*])C4=CC=CC=C34)O1)=C2&[2*]N&&&
[1*]C&[1*]C1=NN=C(NC(=O)C2=CC=CC(S(=O)(=O)N3CCCCC3)=C2)S1&&&
[1*]C&[1*]C1=CC([2*])=C([3*])C(CN2C(=O)CNC(=O)C2[4*])=C1[5*]&[2*]C&&[3*]C&[4*]C(C)C&[5*]C&&
[1*]OC&[1*]C1=CC=C(C2=NOC(CNC(=O)CCCC3CCSS3)=N2)C=C1[2*]&[2*]OC&&&
[1*]C(C)CCCC&[1*]N=C1NC2=CC=CC=C2N1&&&
[1*]C&[1*]C1=C2CN3C(=NC4=CC=CC=C43)C2=NC2=CC=CC=C12&&&
[1*]CCCC&[1*]N1C(=O)C([2*])(C(CC2=CC=CC=C2[3*])C2=C([4*])C3=CC=CC=C3OC2=O)C2=CC=CC=C21&[2*]O&&[3*]OC&[4*]O&&
[1*]OCOC&[1*]N1C(=O)C([2*])=C2C1=CC([3*])=C1C3=CC=CC([4*])=C3N([5*])C1=C2[6*]&[2*]Cl&&[3*]OC&[4*]OC&[5*]C&[6*]OCOC&&
[1*]OC&[1*]C1=CC=CC(CNC(=O)C(C2=CC=CS2)N2C(C3=CC=CC=N3)=NC3=CC=CC=C32)=C1&&&
[1*]C(C(=O)O)C(C)C&[1*]N1CCCC1[2*]&[2*]C(=O)O&&&
[1*]C&[1*]N1N=C(C2=CC=C(CCN3CCC(N4CCC5=CC=C([2*])C=C54)CC3)C=C2)CCC1=O&[2*]C(C)(C)C&&&
O=C(CCC1=NN=C(CCCC2=CC=CC=C2)O1)NC1=CC=CN=C1&&&
[1*]S(C)(=O)=O&[1*]N1CCN(C(=O)CN2N=CC3=C2[NH]C([2*])=C3)CC1&[2*]Br&&&
[1*]OC&[1*]C1=CC=C(N2CC3=CC([2*])=CC=C3C2)C=C1OCCN1CCCCC1&[2*]C&&&
[1*]OC&[1*]C1=CC(NC2=C3C(=NN([2*])C3=O)[NH]C(C3CC(C4=CC=CC=C4)=NN3[3*])=N2)=CC([4*])=C1&[2*]C&&[3*]C(C)=O&[4*]OC&&
[1*]CC&[1*]C1=CC=CC=C1N1C([4*])=NN=C1C1=NC([2*])=C([3*])N=C1[4*]&[2*]C&&[3*]C&[4*]C(C)C&&
[1*]OC&[1*]C1=CC=C(NS(=O)(=O)C2=CC=C(N3CCNC(=O)C3)C=C2)C=C1&&&
[1*]OCC&[1*]C1=CC=CC(N2CC(NC(=O)C3=CC=C([2*])C=C3)CC2=O)=C1&[2*]N&&&
[1*]CCN(C)CC&[1*]C(CSC1=CC=CC=C1)NC1=CC=C(S(=O)(=O)NC(=O)C2=CC=C(N3CCN(CC4=CC=CC=C4C4=CC=C([2*])C=C4)CC3)C=C2)C=C1[3*]&[2*]Cl&&[3*][N+](=O)[O-]&&
[1*]CCCOCC&[1*]N1C(SCC(=O)NC2=CC=C([2*])C=C2[3*])=NC2=C(SC([4*])C2)C1=O&[2*]C(F)(F)F&&[3*]Cl&[4*]C&&
[1*]C&[1*]N1C2=C(CC3=CC=CC=C32)C2=C([2*])N=CN=C21&[2*]N&&&
[1*]C(=O)OC&[1*]C(CC1=CC=CC=C1)NC(=O)CNC(=O)OCC1=CC=CC=C1&&&
[1*]C&[1*]C1=C(C(=O)NCC2=CC=C([2*])C=C2)[NH]C2=C1CCC2&[2*]C(C)(C)C&&&
[1*]C&[1*]C1=CC(CC(NC(=O)N2C(=O)NCC2[2*])C(=O)N2CCC3(CC2)OCCO3)=CC2=C1[NH]N=C2[3*]&[2*]C(C)C&&[3*]C(F)(F)F&&
S=C(NCC1CCCO1)N1CCN(C2=NC(C3=CC=CC=C3)=CS2)CC1&&&
[1*]C&[1*]C1=C(N2CCN([2*])CC2)N=C2C=CC=CC2=C1C(=O)NC1CN2CCC1CC2&[2*]C&&&
[1*]CC&[1*]C1=NC2=CC=C([2*])C=C2N1[3*]&[2*]F&&[3*]C(C)C&&
[1*]COC&[1*]C1CNC([2*])CN1CC(=O)N1CC([3*])([4*])C2=CN=C(CC3=CC=C([5*])C=C3)C=C21&[2*]C&&[3*]C&[4*]C&[5*]F&&
[1*]OC&[1*]C1=CC=C(NC(=O)CN([2*])C(=O)CSC2=CC=C([3*])C=C2)C=C1&[2*]C&&[3*]F&&
[1*]OC&[1*]C1OC2([2*])CCC34C5CC6C([3*])CC([4*])(C5C6[5*])C([6*])([7*])C3C14CC2[8*]&[2*]C&&[3*]C&[4*]O&[5*]O&[6*]C&[7*]C&[8*]O&&
[1*]CC&[1*]C(NC1=NC([2*])=C([3*])C(NC2=CC=CC=C2)=N1)C1=CC=C([4*])C=C1&[2*]Cl&&[3*]Cl&[4*]CCC(=O)O&&
[1*]C&[1*]C1=CC([2*])=CC(NC(=O)C2=CC=C([3*])C=C2[4*])=C1&[2*]C&&[3*]Br&[4*]O&&
[1*]C1=CC([2*])=CC(C(=O)NC(CCC(=O)OCC2=CC=CC=C2)C(=O)OCC2=CC(=O)N3C=CSC3=N2)=C1&[1*]O&&[2*]O&&
[1*]C1=CC([2*])=CC(C2CCC(C3(OC(=O)N4CCN(C5CC5)CC4)CCCC23)=C1&[1*]F&&[2*]C(F)(F)F&&
[1*]OC&[1*]C1=CC2=C(C=C1[2*])C(C1=CC=C([3*])C=C1)=NNC2=CC1=CC=C2OCOC2=C1&[2*]OC&&[3*]NS(C)(=O)=O&&
C1=CC(C2=NC(NC3=CC=C(N4CCOCC4)C=C3)=NC3=C2SC=C3)=CC=N1&&&
[1*]CC&[1*]N1C=NC2=CC(N3C=CN=C3[2*])=CC=C21&[2*]C&&&
[1*]NC(=O)CCCC(=O)O&[1*]C1=NC(C2=CC=CC=C2)=CC(C2=CC=CC=C2)=N1&&&
[1*]OC&[1*]C1=CC=C(OCCCC(=O)NC2=CC3=NC4=CC=CC=C4N=C3C=C2[2*])C=C1&[2*]O&&&
[1*]SC&[1*]C1=CC=C(C(C2=C([2*])C3=C(O2)C2=CC=CC=C2OC3=O)N2CCOCC2)C=C1&[2*]C&&&
[1*]C1=CC=C(S(=O)(=O)C2=C3N=C(NCC4CCOCC4)C4=C(C=CS4)N3N=N2)C=C1&[1*]N(CCCl)CCCl&&&
[1*]C1=CC(NC(=S)N2CCN([2*])CC2)=CC=C1NC(=O)C1=CC=CO1&[1*]F&&[2*]CCO&&
[1*]C&[1*]N1CCC(C(=O)NC2=C(C(=O)NC3=CC=C([2*])C=C3)C3=C(CCC3)S2)CC1&[2*]S(=O)(=O)N(C)C&&&
[1*]C&[1*]C1=NC=CC(NC2=C([2*])C=C([3*])C=C2[4*])=C1[5*]&[2*]I&&[3*]C=CC#N&[4*]S(C)=O&[5*]F&&
[1*]C1CCC(C(=C)C(=O)OC([3*])CCC2=CC=C([4*])C([5*])=C2)CC2([2*])C([3*])CC([5*])C([6*])(C([7*])CCC12)OO2&[1*]C&&[2*]C&[3*]C&[4*]OC(C)=O&[5*]OC(C)=O&[6*]C&[7*]OC(C)=O&&
O=C(C1CCN(S(=O)(=O)CC2=CC=CC=C2)CC1)N1CCC(C2=CC=CC=C2)(C2=CC=CC=C2)CC1&&&
[1*]OC&[1*]C1=CC=C(NC(=S)NC([2*])C2=CC=CC=C2)C=N1&[2*]C&&&
[1*]C(C)=O&[1*]N1C2=CC=CC=C2SC2=CC=C([2*])C=C21&[2*]C(F)(F)F&&&
[1*]S(C)(=O)=O&[1*]N1CCC(NC(=O)NC2=CN=C3[NH]C(C4=CC=C([2*])O4)=NC3=C2)CC1&[2*]Br&&&
[1*]C&[1*]C1=CC=C(C2=NOC(CCC(=O)N3CCCC([2*])C3)=N2)C=C1&[2*]C&&&
[1*]CC=C(C)C&[1*]C12OCC3C(CN4CCOCC4)C(C=C4C(=O)C5=CC=CC=C5OC431)C2=O&&&
[1*]C#CC&[1*]C1=CN(C2OC(COC(=O)CCC4=CC=CC=C4[2*])C([3*])C([4*])C3[5*])C([6*])C([7*])C2[8*])C(=O)[NH]C1=O&[2*]C(=O)OC&&[3*]O&[4*]O&[5*]O&[6*]O&[7*]O&[8*]O&&
[1*]C(C)(C)C&[1*]C1=CC=C(S(=O)(=O)C=CC2=CC=C([2*])C([3*])=C2)C=C1&[2*]O&&[3*]O&&
[1*]OC&[1*]C1=CC=C([2*])C=C1NC(=O)CN1N=CC2=C1C1=CC=CC=C1OC2=O&[2*][N+](=O)[O-]&&&
O=C1C=C(N2CCOCC2)OC2=CC(C3=CN=CC4=CC=CC=C34)=CC=C12&&&
[1*]OCCF&[1*]C1=CC=C(CNC2CCCCC2NCCC2=CC=C([2*])C3=C2SCCO3)C2=CC=CC=C12&[2*]OCCF&&&
[1*]SC&[1*]C1=NC(C2=CC=CS2)=N[NH]1&&&
[1*]C&[1*]C1CCN(S(=O)(=O)C2=CC=C3OCC(=O)N(CC(=O)N4CCCCC4)C3=C2)CC1&&&
[1*]C&[1*]C1=CC=C(C2=NN(CCC(=O)NC3=CC=C([2*])C([3*])=C3)N=N2)C=C1&[2*]C&&[3*]C&&
[1*]CC(=O)O&[1*]C(NC(=O)CNC(=O)C1=CC(NS(=O)(=O)C2=CC=CC=C2)=CC(NC(=O)CCC2=CC=CC=C2[2*])=C1)C(=O)CSCC1=CC=CC=C1&[2*]F&&&
[1*]C1=C(NC(=O)C2=CC=CN=C2)CSC2C(NC(=O)C3=CC=C([2*])C=C3)C(=O)N12&[1*]C(=O)O&&[2*]N(CCCl)CCCl&&
[1*]OCC&[1*]C1=CC=C(N2C([2*])=NC3=CN=C4C=CC(C5=CC=C(CN6CCCCC6)C=C5)=CC4=C32)C=C1&[2*]NCCO&&&
[1*]C&[1*]C1=CC(C2=CC=CC=C2)=NC(C2NCCC3=CC4=C(C=C32)OCCO4)=N1&&&
[1*]C1=CC=C(N=NC2=CC3=C(CC(C2=O)OC2CCCC2)C(=O)C=C(C2=CC=CC=C2)O3)C=C1&[1*]Cl&&&
[1*]C&[1*]C1CN([2*])C2CC3=C([NH]C4=CC=CC=C34)C12&[2*]C&&&
[1*]C&[1*]C1=CC=C(OCCSC2=NC3=CC=CC=C3N2[2*])C([3*])=C1&[2*]C&&[3*]C&&
[1*]C&[1*]C1=CC=CC=C1NC(=O)CSC1=NN=C(C2=CC=CN=C2)N1[2*]&[2*]N&&&
[1*]C(=O)NCCCC&[1*]C1C(C2=CC=C(C3=CC=CC=C3)C=C2)NC(C2=CC=C([2*])C=C2)C([3*])(C(=O)N[4*])C1[5*]&[2*]OC&&[3*]CC&[4*]C&[5*]CC&&
O=C1NCCN1CC1=CC=CC=C1&&&
C1=CC=C(OCCCN2C=NN=N2)C=C1&&&
[1*]C&[1*]C1=CC(C(=O)CSC2=NC3=CC=CC=C3N2CC(=O)N([2*])C2=CC=C([3*])C=C2)=C([4*])N1C1CC1&[2*]C&&[3*]F&[4*]C&&
[1*]C&[1*]C1=C([2*])C2=C(N=CN([3*])C2=O)S1&[2*]C&&[3*]N&&
[1*]C=CC(C)=O&[1*]C1=C(C2=CC=C([2*])C([3*])=C2)C([4*])CC1=O&[2*]O&&[3*]O&[4*]C(C)=O&&
[1*]C&[1*]C1=NC(C2=CC=C([2*])C(S(=O)(=O)NC3=CC=CC([3*])=C3)=C2)=CO1&[2*]C&&[3*]C&&
[1*]C&[1*]C1=C(C2=CC=C(C3=CC=CC=C3[2*])C=C2)N=C2C=CC([3*])=CC2=C1[4*]&[2*]C(F)(F)F&&[3*]C(F)(F)F&[4*]C(=O)O&&
[1*]C&[1*]C1=CC([2*])=CC(NC(=S)NCCC2=C([3*])[NH]C3=CC=CC=C23)=C1&[2*]C&&[3*]C&&
[1*]OC&[1*]C1=CC=C(C2=NC(=O)C([2*])=C[NH]2)C=C1&[2*]C(=O)O&&&
O=C(C1=CC=CC2=CC=CC=C12)N1CCOCC1&&&
[1*]OCC&[1*]C1=CC=C(C2=N[NH]C(C(=O)NNC3=CC=C([2*])C=C3)=C2)C=C1&[2*]Br&&&
[1*]C(C)CC&[1*]C(NC(=O)CNC(=O)C([2*])NC(=O)C([3*])CC1=C[NH]C2=CC=CC=C12)C(=O)NC([4*])CC1=C[NH]C2=CC=CC=C12&[2*]CCCN=C(N)N&&[3*]NC(=O)CN(C)C(C)=O&[4*]C(N)=O&&
[1*]C(=O)OC&[1*]C1([2*])CCCC2([3*])C3=CC=C([4*])C=C3CCC12&[2*]C&&[3*]C&[4*]O&&
[1*]C1=CC=C([2*])C(NC(=O)C2CC2C2=CC=CC=C2)=C1&[1*]Cl&&[2*]C(=O)O&&
[1*]C&[1*]C1=CC=C(C2=C([2*])C([3*])=NC(SCC(=O)N3C4=CC=CC=C4SC4=CC=CC=C43)=C2[4*])C=C1&[2*]C#N&&[3*]N&[4*]C#N&&
[1*]OC(C)C&[1*]C1OC(COC2OC([2*])C([3*])C([4*])C2[5*])C([6*])C([7*])C1[8*]&[2*]CO&&[3*]O&[4*]O&[5*]O&[6*]O&[7*]O&[8*]O&&
[1*]CCCCCCC&[1*]N(CCC1=CC=C([2*])C([3*])=C1)CC1CCC([4*])CC1&[2*]O&&[3*]O&[4*]C&&
[1*]C&[1*]C1=CC=C2C(N3CCN(CCC4=C([2*])[NH]N=C4C4=CC=CC=C4)CC3)=CC([3*])=CC2=N1&[2*]C&&[3*]Cl&&
[1*]C&[1*]C1=CC=C([2*])C(OCC(=O)N(CC2=CC=CC=C2)CC2=CC=C3OCOC3=C2)=C1&[2*]C&&&
[1*]C&[1*]C1=CC=C(S(=O)(=O)N2C(C3=CC=C([2*])C=C3)CC=C([3*])C2C2=CC=C([4*])C=C2[5*])C=C1&[2*]Cl&&[3*]C(=O)O&[4*]Cl&[5*]Cl&&
[1*]CC&[1*]C1=C([2*])C2=CC3=NC(=CC4=C([3*])C([4*])=C(C=C5[NH]C(=CC1=N2)C([5*])=C5[6*])[NH]4)C([7*])C3[8*]&[2*]C&&[3*]CC&[4*]CCC(=O)OC&[5*]C&[6*]CCC(=O)OC&[7*]CCC(=O)OC&[8*]C&&
[1*]C1=C(OC2=C([2*])C=C([3*])C=C2[4*])C=C(C2OC(=O)C3=CC([8*])=C([7*])C=C3O2)C=C1[9*]&[1*]O&&[2*]O&[3*]O&[4*]O&[5*]O&[6*]O&[7*]O&[8*]O&[9*]O&&
[1*]CCNC&[1*]C(C1=CC=C2C=C([2*])C=CC2=C1)N1CCN(C(=O)C2=CC=CC3=C2OCCO3)CC1&[2*]Cl&&&
[1*]C(C)CC&[1*]C1=CC=CC=C1N1CCN(CCCOC2=CC=C3OCOC3=C2)CC1&&&
[1*]OC&[1*]C1=CC=C(C(=O)CN2C(C3=CC=CC=C3)=C(C(=O)NCC3=CC=CO3)C(=O)N2C2=CC=C([2*])C([3*])=C2)C=C1&[2*]OC&&[3*]OC&&
[1*]C(C)=O&[1*]N1CC2=C(C1)SC1=NC=NC(NC3=CC=CC([2*])=C3[3*])=C21&[2*]C&&[3*]C&&
[1*]N&[1*]C1=NC2=C(CN(C3=NC=C(CNC4CCC([2*])CC4)C=C3[3*])CC2)C(C2=CC=NC=C2)=N1&[2*]O&&[3*]Cl&&
[1*]C1=CC=C(N2CCC(CNC(=O)NC3=CC=C([2*])C=C3)CC2)N=C1&[1*]C(F)(F)F&&[2*]C(F)(F)F&&
[1*]C&[1*]C1=CC(C(=O)CCC(=O)NC2=CC=C([2*])C=C2)=C([3*])N1C1=CC=CC([4*])=C1&[2*]F&&[3*]C&[4*]F&&
CCOP(=O)(OCC)C(C[N+](C)(C)C)OCC&&&
[1*]C(=O)CCN(CC)CC&[1*]C1=CC=C([2*])C=C1&[2*]O&&&
[1*]OC&[1*]C1=CC=C(CN(CC2CCCO2)C(=O)C2=C([2*])C(=O)OC2)C=C1&[2*]O&&&
[1*]C1=CC=C(NC(=O)C2=CC=C(N3CCCCC3)C([2*])=C2[3*])C=C1&[1*]O&&[2*][N+](=O)[O-]&[3*]C(=O)O&&
[1*]C&[1*]C1=CC=C(S(=O)(=O)NC2=CC=C([2*])C=C2C(=O)C2=CC=C([3*])C=C2)C=C1&[2*]Cl&&[3*]Br&&
[1*]C&[1*]C1=CC=C(C2=C([2*])N(CC3=CC=C([3*])C=C3)C3=NC4=CC=CC=C4N=C23)C=C1&[2*]N&&[3*]F&&
C1=CC=C2C(NCC3=CC=CO3)=NCCC2=C1&&&
[1*]CC&[1*]C1=CC=CC([2*])=C1N1C(=O)C=CC1=O&[2*]C(C)C&&&
[1*]CC&[1*]N(C(=O)C1=CC=C(S(=O)(=O)N2CCC3=CC=CC=C32)C=C1)C1=CC=CC([2*])=C1&[2*]OC&&&
[1*]NCCO&[1*]C1=CC=C(NC2=C3C=CC([2*])=CC3=NC3=CC=CC=C23)C=C1&[2*]Br&&&
[1*]C&[1*]N1C(C2=CC=CC(NC(=O)NC3=NC=C([2*])S3)=C2)=C([3*])C2=CC([4*])=C([5*])C=C21&[2*]Br&&[3*]Br&[4*]C(=O)O&[5*]OC(F)(F)F&&
[1*]CC(NC(=O)C(C)NC(=O)C(N)CC(=O)O)C(=O)NC(C)C(=O)NC(CC(C)C)C(N)=O&[1*]C1=CC=CC=C1&&&
[1*]C&[1*]C1=CC=C2N=C(NC(=O)CCNS(=O)(=O)C3=CC=CC4=CN=CC=C34)SC2=C1&&&
[1*]C&[1*]C1=CC=CC=C1NC(=O)CN1C(=O)N(CC2CCCO2)C(=O)C2=C1C=CS2&&&
[1*]C(=O)OCC&[1*]C1=CC2=C(C(=O)C3=CC=CC=C3C2=O)C2=C1C(=O)C1=C([2*])C=C(OCC3=CC=CC([3*])=C3)C=C1O2&[2*]O&&[3*]N&&
[1*]CCCCC&[1*]N1C(=O)CC(NC(=O)C([2*])CC2=CC=C([3*])C=C2)C1=O&[2*]CC(C)C&&[3*]N(CC)CC&&
[1*]NCC=C&[1*]C1=NC(NCC2=CC=C([2*])C=C2)=NC([3*])=N1&[2*]C(=O)NC&&[3*]N(C)C&&
[1*]C&[1*]C1=CN=C(C2=COC=C2)C(NC2CCC([2*])CC2)=N1&[2*]O&&&
[1*]C&[1*]C1=CC=C2OC(SC3CCC([2*])CC3)=NC(=O)C2=C1&[2*]C(C)(C)C&&&
O=C(CCOC1=CC=CC=C1)C1=CC=CO1&&&
[1*]C(C)=O&[1*]N1N=C(C2=CC=CC=C2[2*])CC1C1=CC=CC=C1&[2*]F&&&
[1*]C&[1*]C1=CC=C(C2=CC([2*])=C3C=CC=CC3=N2)O1&[2*]C(=O)NN&&&
[1*]C#N&[1*]C1=C(C2=CC=CC=C2)C=C(NCC2=CC=CO2)N=C1N1C(C2=CC=CC=C2)=NC2=CC=C([2*])C=C2C1=O&[2*]Cl&&&
[1*]C&[1*]C1=C(C(=O)N2CCCCCC2)OC2=C([2*])C=C(S(=O)(=O)N3CCOCC3)C=C12&[2*]Cl&&&
[1*]OC&[1*]C1=C([2*])C=CC2=C1OC1=CC([3*])=CC([4*])=C1C2=O&[2*]O&&[3*]O&[4*]O&&
[1*]CCN(C)C&[1*]C1(CC2=CC=CC=C2)C(=O)C2=CC=CC=C2C1=O&&&
[1*]C&[1*]N1C=NC(S(=O)(=O)N(CC2=CC=C(C3=CN=C([2*])C=N3)C=C2)C2CC3=CC([3*])=CC=C3N(CC3=NN([4*])C4=CC=CC=C34)C2=O)=C1&[2*]N&&[3*]C#N&[4*]CC(=O)O&&
[1*]C(N)=O&[1*]C1=CN=CC(N2CCCC2C2=CN=C([2*])S2)=N1&[2*]C(N)=O&&&
[1*]OC&[1*]C1=CC=CC(C2=NN3C([2*])=C(CCNS(=O)(=O)C4=CC=CC=C4[3*])C([4*])=NC3=C2)=C1&[2*]C&&[3*]OC&[4*]C&&
[1*]OCC&[1*]C1=CC=C(C([2*])=NOCC(=O)NC2=NC([3*])=C([4*])S2)C=C1&[2*]C&&[3*]C&[4*]C&&
[1*]C1=CC=C(CNC(=O)C2=C(C3CCN([2*])CC3)N(C3=CC=C([3*])C=C3)N=C2)C=C1&[1*]Cl&&[2*]CCO&[3*]F&&
[1*]NC(=O)C(N)C(C)O&[1*]C(CC1=CN([2*])C2=CC=CC=C12)C(=O)NC(CC1=C[NH]C2=CC=CC=C12)C(=O)NC(CC1=C[NH]C2=CC=CC=C12)C(=O)N([3*])C([4*])C(=O)NCC1CC1&[2*]C=O&&[3*]C&[4*]CC(N)=O&&
[1*][N+](=O)[O-]&[1*]C1=CC=CC=C1S(=O)(=O)NC1=CC=C(N=NC2=NC3=CC=CC=C3N2C2=CC=CC=C2)C=C1&&&
[1*]NC(C)=O&[1*]C1=CC=C([2*])C=C1[3*]&[2*]C(C)=O&&[3*][N+](=O)[O-]&&
[1*]C&[1*]C1=CC=C([2*])C=C1N([4*])C(=O)CCC(=O)N1CCOC2=CC=CC=C21&[2*][N+](=O)[O-]&&[3*]CC(=O)O&[4*]C(C)C&&
[1*]C&[1*]C1=CC=CC=C1OCC(=O)NC1=NC(C2=CC=C([2*])C([3*])=C2)=CS1&[2*]C&&[3*]C&&
[1*]C&[1*]C1=C([2*])C(=O)OC1C([3*])C1=COC=C1&[2*]CO&&[3*]C&&
[1*]NC(C)=O&[1*]C1=CC=C(C(=O)NCC(=O)OCC(=O)NC2=CC=CC([2*])=C2)C=C1&[2*]C&&&
[1*]C&[1*]C1CN([2*])C(=O)C2=CC=CC(NS(=O)(=O)C3=CC=CS3)=C2OC1[3*]&[2*]C(C)CO&&[3*]CN(C)S(C)(=O)=O&&
O=C(NCCC1=CCCCC1)C1CC(=O)N(CCC2=CC=CC=C2)C1&&&
[1*]C&[1*]C1=CC=C(S(=O)(=O)N2CCC3([2*])CC=CC(C4=CC=CC([3*])=C4)C23)C=C1&[2*]O&&[3*]CCC(=O)O&&
[1*]C&[1*]C1(C2=CC=CC(C=CC3=CC=C4[NH]C=C([2*])C4=C3)=C2)CCSC([3*])=N1&[2*]C(=O)O&&[3*]N&&
[1*]CC&[1*]C1=NN2C=C(C3=CC=CC=C3)N=C2C2=CC3=C(C=C2C1)OCO3&&&
[1*]C&[1*]C1=CN(C2C=CC(COP([2*])(=O)OP([3*])(=O)OCC3OC(N4C=NC5=C4[NH]C([4*])=NC5=O)C([5*])C3[6*])O2)C(=O)[NH]C1=O&[2*]O&&[3*]O&[4*]N&[5*]O&[6*]O&&
O=C(NCCCN1CC2CN(C3=NC=CC=N3)CC2C1)C1=CN=CC=N1&&&
[1*]OC&[1*]C1=CC=C(S(=O)(=O)C2=C([2*])[NH]C3=CC=C([3*])C=C23)C=C1&[2*]Br&&[3*]NC(=O)C(C)(C)C&&
[1*]((O)COC(C)=O&[1*]C(CC1CCCCC1)NP(=O)(OC1=CC=CC2=CC=CC=C12)OC1OC([2*])C([3*])C([4*])C1[5*]&[2*]CO&&[3*]O&[4*]O&[5*]O&&
[1*]CCC&[1*]N1CCN(C2=NC=CC(NC(C3=CC=CC=C3)C3=CC=CC=C3)=N2)CC1&&&
O=S(=O)(NC1=CC=CC=C1C(C1=CC=CC=C1)(C1=CC=CC=C1)C1=CC=CC=C1)C1=CC=CC=C1&&&
[1*]C=CC=NCC&[1*]C1=C([2*])C=CC2=C1OC(=O)C=C2C1=CC=C([3*])C=C1&[2*]O&&[3*]O&&
[1*]OC&[1*]C1=CC=C(C2=NC(CNC3CCCCC3)=CO2)C=C1&&&
[1*]N&[1*]C1=NC([5*])(C2=CC(NC(=O)C3=NC=C([2*])C=C3[3*])=CC([4*])=C2)C2CC2O1&[2*]Cl&&[3*]Cl&[4*]C(F)(F)F&[5*]C(F)F&&
[1*]NC&[1*]C1=CC(C2=CN=C3[NH]C=CC3=N2)=CC=N1&&&
[1*]C(=O)OC&[1*]C1=CC2=C(C=CO2)N1CC(=O)NC1=CC=CC([2*])=N1&[2*]C&&&
[1*]C1=CC=C(C=CC(=O)OCC(=O)NC2=CC=C([2*])C=C2)C=C1&[1*]Cl&&[2*]C(=O)O&&
[1*]SCCCCC&[1*]C1=CC=C(C2=C(C3=CC=C([2*])C=C3)CC([3*])O2)C=C1&[2*]S(C)(=O)=O&&[3*]C(=O)O&&
[1*]C(=O)NCCCCCCC&[1*]C(C1=CC=C([2*])C=C1)N1C(=O)C(C2=CC=CC=C2)=NC2=CC=CC=C21&[2*]OCC&&&
[1*]C&[1*]C1=CC([2*])=C(OCCOC2=CC([3*])=CC=C2[4*])C([5*])=C1&[2*]C&&[3*]CC(N)C(=O)O&[4*]C&[5*]C&&
[1*]C(=O)O&[1*]C1=CSC(N2N=C(C3CC3)C=CC2=O)=N1&&&
[1*]C&[1*]C1=CN=C(C2=CC3=NC=C(C4=CC=CC([2*])=C4)N3C=C2)N=C1&[2*]NC(=O)NCC(=O)NC(C)(C)C&&&
[1*]C&[1*]C12CCC(CN(CC3=CC=C([2*])C=C3)C1)C2([3*])[4*]&[2*]OC(F)F&&[3*]C&[4*]C&&
[1*]OC&[1*]C1=CC([2*])=C2C(C3=CC=C([3*])C=C3)=CC(=O)OC2=C1&[2*]OC&&[3*]C&&
[1*]C&[1*]C1=CC=C(CNC(=O)C2=CC=CC(NC(=O)CC3SC(N4CCCC4)=NC3=O)=C2)C=C1&&&
[1*]C&[1*]N1C(=O)C2=C(N=C(SCC3=CC=CC([2*])=C3)N2CC2=CC=CC=C2)N2C1=NC1CCCC12&[2*]C(F)(F)F&&&
[1*]OC(C)C&[1*]C1=CC=CC=C1C1C([2*])C(=O)C(=O)N1C1=CC=C(C2=CSC=C2)C=C1&[2*]C(=O)C(C)C&&&
[1*]OC&[1*]C1=CC=CC=C1C1CCN(CCNC(=O)C2=C([2*])[NH]C3=C([3*])C=C([4*])C=C3C2=O)CC1&[2*]C&&[3*]C&[4*]C&&
[1*]SC&[1*]C1=NC(NN=CC2=CC=CC=C2)=C2C=CC=NC2=N1&&&
[1*]N1C(=N)N(CC(CC2=CC=CC=C2)NC(=O)C2CCCN2C(=N)NCCC2=CC=CC=C2)C2=CC=CC=C21&[1*]O&&&
O=C1NCCC2=C1C=C1C=CC=CC1=C2C1C(=O)CCCC1=O&&&
[1*]C&[1*]C(OC1CNC([2*])C1C1=CC=CC=C1)C1=CC([3*])=CC([4*])=C1&[2*]CO&&[3*]C(F)(F)F&[4*]C(F)(F)F&&
[1*]C(C)C&[1*]C1=NC=C(C2CN(CCCN3C(=O)CCC4=CC=CC([2*])=C43)CCO2)[NH]1&[2*]Cl&&&
[1*]N&[1*]C1=CC(N2C=CN=C2)=CC2=C1C(=O)C1=C(C=CS1)C2=O&&&
[1*]OC(C)C&[1*]C1=CC=CC=C1N1CCN(CC2=CC=C(N3CCNC3=O)C=C2)CC1&&&
[1*]C(C#C)NC(C)=O&[1*]C1=CC=C([2*])C=C1&[2*]C=CC(=O)NO&&&
[1*]C#N&[1*]C1=CC=CC(C2=CC=CN(C([2*])CC3CCCCC3)C2=O)=C1&[2*]CO&&&
[1*]CC(C)NC(=O)C(C(C)CC)N(C)C(=O)C(NC(=O)C(C)CCCCCCCCC)C(C)C&[1*]C1=CC=C([2*])C=C1&[2*]O&&&
[1*]SCC(=O)NC&[1*]C1=NN=C(CN2CCCCC2)N1C1CCCCC1&&&
[1*]C&[1*]C1=CCC2C([2*])([3*])CCCC2([4*])C1([5*])CCC1=NOC(=O)C12CO2&[2*]C&&[3*]C&[4*]C&[5*]O&&
[1*]N(C)C&[1*]C1=CC=C(CNC(=O)C2=CC=CC(S(=O)(=O)N3CCCCC3)=C2)C=C1&&&
[1*]C(=O)OC&[1*]C1=C2CN3C=CN=C3C3=CC([2*])=CC=C3N2C=N1&[2*]OC&&&
[1*][4*]1=CC=C(OC2=CC=C(C(=O)C3=CC=CC=C3)C=C2)C=C1&[1*]Cl&&&
[1*]P(=O)(O)OCC&[1*]C(CCC1=CC=CC=C1)NP(=O)(OCC1SC([2*])C([3*])C([4*])C1[5*])OCC1OC(N2C=C([6*])C(=O)[NH]C2=O)CC1[7*]&[2*]CO&&[3*]O&[4*]O&[5*]O&[6*]C&[7*][N-][N+]#N&&
[1*]C&[1*]N1C(=O)C2=CC=CN=C2N([2*])C2=CC=CC=C21&[2*]C&&&
[1*]C(=O)CC&[1*]C1=C(NCC2=CC=CO2)N=C(C2=CC=CC=C2)S1&&&
[1*]CC&[1*]C1OC(=O)C([2*])C2OC3(CCN(C4=CC=CC=N4)CC3)OC([3*])(CC([4*])CNC([5*])C([6*])C1([7*])[8*])C(OC1OC([9*])CC([10*])C1[11*])C2[12*]&[2*]C&&[3*]C&[4*]C&[5*]C&[6*]O&[7*]C&[8*]O&[9*]C&[10*]N(C)C&[11*]O&[12*]C&&
[1*]C#N&[1*]C1([2*])C2=CC=CC=C2C2=C(C3=CC=CC=C3O2)N1C(=O)C1=CC=CC=C1&[2*]CCCC(=O)O&&&
[1*]C1=C(C2=NC3=C(N=CN3C3OC([3*])C([4*])C3[5*])C(=O)N2NC(=O)C2=CC=CN=C2)C([2*])=CC=C1&[1*]Cl&&[2*]Cl&[3*]CO&[4*]O&[5*]O&&
[1*]C(=CC(=O)C1=CC=CC([2*])=C1[3*])C1=CC=CN=C1&[1*]O&&[2*]Br&[3*]O&&
O=C(C1=CC=CN1C1=NN=CS1)N1CCN(C2=CC=CC3=C2OCCO3)CC1&&&
[1*]C#N&[1*]C1=CC(S(=O)(=O)NC2=N[NH]C=N2)=CC=C1OC1=CC=CC=C1&&&
[1*]C(=O)NC(C=CC(=O)OCC)CCC(N)=O&[1*]C(CC1=CC=CC=C1)NS(=O)(=O)C1=CC=C(N2C=CC=C2)C([2*])=C1&[2*]OC&&&
CCCCCCCCCCCCCCCC(O)(CCCCC)COP(=O)(O)O&&&
[1*]C&[1*]C([2*])(NC(=O)C=CC1=CC=C([3*])C=C1)C(=O)NC([4*])C1=CC=CC=C1&[2*]C&&[3*]OC(F)(F)F&[4*]C#N&&
[1*]OC&[1*]C1=CC=C(CNC(=O)C2=CC(C3=CC4=CC=CC=C4C=N3)=CC=N2)C=C1[2*]&[2*]OC&&&
[1*]C(=O)OC&[1*]C1=CC=CC=C1NC(=O)C1=CC([2*])=CC=C1[3*]&[2*][N+](=O)[O-]&&[3*]Cl&&
[1*]OCCCC&[1*]C1=CC=C(C2CCN(C([2*])C3=CC=C4C=CC=CC4=C3)CC2)C=C1&[2*]C(=O)O&&&
[1*]C&[1*]C12CC(C=CC(=O)C1=O)CCC2([2*])[3*]&[2*]C&&[3*]N&&
[1*]OCC&[1*]C1=CC=C(S(=O)(=O)N2CCCC(C(=O)NC3=CC=CC=C3[2*])C2)C=C1&[2*]SC&&&
[1*]CC&[1*]C(C(=O)NCCC1=CC=CC=C1)N(C(=O)CN1N=NC(C2=CC=C([2*])C=C2)=N1)C1=CC=C2OCOC2=C1&[2*]Cl&&&
[1*]C&[1*]C1=CC2=C(C=C1[2*])[NH]C(C1=CC=C(C(=O)NS(=O)(=O)C3=CC=C([3*])C=C3)C=C1)=N2&[2*]C&&[3*]C(C)C&&
[1*]C&[1*]C1=NC2=C[NH]N=C2C(NCCN2CCOCC2)=N1&&&
[1*]C&[1*]N1C=C(C2=CC=C(CN3C=C(NC(=O)NC4=CC([2*])=NN4[3*])C=N3)C=C2)C=N1&[2*]C(C)(C)C&&[3*]CCC#N&&
O=C1C=C(N2CCOCC2)OC2=CC(OCC3=CC=C(OCCCN4CCOCC4)C=C3)=CC=C12&&&
[1*]OC(C)=O&[1*]C1CCC2([2*])C(=CCC3C2CC([3*])C2([4*])C(N4C=NC5=CC=CC=C54)CCC32)C1&[2*]C&&[3*]OC(C)=O&[4*]C&&
[1*]CCCCCCC&[1*]C=C1CC([2*])([3*])C([4*])([5*])N1[6*]&[2*]C&&[3*]O&[4*]C&[5*]C&[6*]C(=S)N(C)C&&
[1*]C&[1*]N1CCN(C2=CC=C(C(=O)NC3=CC(OC4=CC=CN=C4)=NC=N3)C=C2)CC1&&&
[1*]OC&[1*]C1=CC=CC(CN2C3=C(CCCC3)C([2*])=CC2=O)=C1&[2*]O&&&
[1*]C#N&[1*]C1=CC=C(C2=NN=C(NC(=O)C3=CC=C([2*])C=C3)S2)C([3*])=C1&[2*]F&&[3*]C(F)(F)F&&
N=C(NCCCCCOC1=CC=CC(OC2=CC=CC=C2)=C1)C1=CC=CC=N1&&&
[1*]CC&[1*]N1C(=CC=C(C2=CC=C([2*])C=C2)C2=CC=C([3*])C=C2)SC2=CC=CC=C21&[2*]OC&&[3*]OC&&
[1*]NS(C)(=O)=O&[1*]C1=CC=C(CNCC2=COC=C2)C=C1&&&
[1*]N&[1*]C1=NC(SCC2=CC=CC=C2)=NC2=C1N=CN2C1OC([2*])C([3*])C1[4*]&[2*]C(=O)O&&[3*]O&[4*]O&&
[1*]NCCN(C)C&[1*]C1C2=CC([2*])=CC=C2OCC2=NC=CC=C21&[2*]Cl&&&
[1*]C&[1*]N1CCN(C2=CC=CC([2*])=C2[3*])CC1&[2*]C(F)(F)F&&[3*]F&&
[1*]OC&[1*]C1=CC=C(C2NC3=CC=CC=C3C(=O)N2CC2=CC=CC=C2)C=C1COC1=CC=C([2*])C=C1&[2*][N+](=O)[O-]&&&
[1*]C(=O)OC&[1*]C1C2CCC(CC1C1=CC=C([2*])C=C1)N2&[2*]N&&&
[1*]C&[1*]C(C1=CC=C(C2=C([2*])SC([3*])=N2)C=C1)N1CCC(NS(=O)(=O)C2=CC=CC([4*])=C2)C1&[2*]C(N)=O&&[3*]NC(C)(C)C&[4*]Cl&&
[1*]C&[1*]C1([2*])C(=S)N(C2=CC=CC([3*])=C2)C(=S)N1C1=CC=C([4*])C=C1&[2*]C&&[3*]C(F)(F)F&[4*]S(N)(=O)=O&&
[1*]C(C)=O&[1*]N1CC=C(C2=CC=C(C3(NCC([2*])C4=CC=C([3*])C([4*])=C4)CCOC([5*])([6*])C3)C=C2)CC1&[2*]O&&[3*]O&[4*]NS(C)(=O)=O&[5*]C&[6*]C&&
[1*]C1=CC(CN2CC(C(=O)N3CCC4(CC3)OCC3=CN=NN34)CC2=O)=CC=C1&[1*]F&&&
[1*]OC&[1*]C1=CC([2*])=CC(C2=COC3=CC(OCCN4CCCC4)=CC=C3C2=O)=C1&[2*]OC&&&
[1*]C&[1*]C12CCC([2*])CC1=CCC1C2CCC2([3*])C([4*])CCC12&[2*]O&&[3*]C&[4*]CC(=O)C(F)(F)F&&
[1*]OC&[1*]C1=CC=C(NC2SCC([2*])C([3*])C2[4*])C=C1&[2*]O&&[3*]O&[4*]O&&
[1*]N&[1*]C1=NCC([2*])C1[3*]&[2*]C(=O)O&&[3*]O&&
[1*]C1=CC(=O)N(CC2=CC=C([4*])C=C2)C([3*])=N1&[1*]O&&[2*]O&[3*]O&[4*]C(F)(F)F&&
C1=CC=C(C23CCN(CC2)CC2(CC3)OCCN2CCCCO2)C=C1&&&
[1*]C[N+](C)(C)CCCCCCCCCCCCCCC&[1*]C1=CC(CN2C([2*])=NC3=C([3*])N=CN=C32)=CC([4*])=C1[5*]&[2*]N&&[3*]N&[4*]OC&[5*]OC&&
O=C(CCCC1=CC=CC=C1)C1CC12CCOC2=O&&&
[1*]C&[1*]C1SCC2=C(C3=CC=C([2*])C=C3)C(=O)N(C3=CC=C([3*])C=C3)N=C21&[2*]Cl&&[3*]F&&
[1*]C(=O)NCCC(=O)O&[1*]C1=CN=C2C=CC=CC2=N1&&&
[1*]CC&[1*]N1C2=NC=C([2*])C=C2C(=O)N([3*])C2=CC=C(C3=CC=CC=C3)N=C21&[2*]CO&&[3*]C&&
[1*]C&[1*]N1CCN(C2CCC(N3N=C(C(=O)N4CCOCC4)C4=C3C3=CC=CC=C3S(=O)(=O)C4)CC2)CC1&&&
[1*]C(C)C&[1*]C(CC(=O)NCC1=CC=CC=C1)C1=CC=CC=C1&&&
[1*]C&[1*]C(SC1=CC=CC=C1[2*])C(=O)NC1=CC=CC=C1N1CCCC1&[2*]Cl&&&
[1*]OC&[1*]C1([2*])CC(OC2CC([3*])([4*])C([5*])C([6*])O2)C([7*])C(OC2OC([8*])C([9*])C([10*])C2[11*])C2([12*])CCCC([13*])([14*])C12&[2*]C&&[3*]C&[4*]OC&[5*]O&[6*]C&[7*]C&[8*]C&[9*]O&[10*]O&[11*]O&[12*]C&[13*]C&[14*]O&&
[1*]OCC&[1*]C1=CC=C(NC(=O)C([2*])N([3*])CC(=O)NC2=CC=CC=C2[4*])C=C1&[2*]C&&[3*]C&[4*][N+](=O)[O-]&&
[1*]C=C&[1*]C(NC(=O)CC1=CC=C(OCCOC2=CC=C([2*])C=C2)C=C1)C1=CC=CC=C1&[2*]C(F)(F)F&&&
[1*]NCC&[1*]C1=CC([2*])=CC=C1N1CCN(C(=O)C2=CC=CC(NC(=O)C3=C([3*])OCCS3)=C2)CC1&[2*]OC&&[3*]C&&
[1*]CC(C)C&[1*]C(NC(=O)C1=CC2=C(OCCO2)C([2*])=C1)C(=O)NC(CC1=CC=CC=C1)C(=O)NC([3*])CC1=CC=CC=C1&[2*]NS(C)(=O)=O&&[3*]C(=O)O&&
[1*]OCC&[1*]C1=CC=CC=C1OCCCCCC1=C([2*])[NH]C(=O)N=C1[3*]&[2*]O&&[3*]C&&
[1*]C1=CC=C(CC([3*])NC(=O)C(CC2=C[NH]C=N2)NC(=O)C2=CC=C([2*])C=C2)C=C1&[1*]C(F)(F)F&&[2*]Cl&[3*]C(=O)O&&
[1*]C&[1*]C1=CC=C(CN2CC(C(=O)NCCN3CCCC3=O)CCC2=O)C=C1&&&
[1*]OC&[1*]C1=CC=C(C2NC3=CC=CC=C3C3=NN=C(SCC4=CC=CC=C4[2*])N=C3O2)C=C1&[2*]OC&&&
[1*]CC(=O)NC(C)C&[1*]C1=NN2C3=C(CCC2=C1)C1C(C2=CC=CC=C2)=NN(C2=CC=C([2*])C=C2)C1=NC3=O&[2*]F&&&
[1*]C&[1*]C1=CC=C(S(=O)(=O)N2C(=O)CC(NC3=CC([2*])=CC([3*])=C3)C2[4*])C=C1&[2*]Cl&&[3*]Cl&[4*]C(=O)NO&&
[1*]C(=O)OCC&[1*]C1CCC([2*])=NC1C1=CC=CC=C1&[2*]C&&&
[1*]CC&[1*]C1=C([2*])N=C(NC(=O)OC2COC3=NC([3*])=CN3C2)S1&[2*]C&&[3*][N+](=O)[O-]&&
[1*]C&[1*]C([2*])(CC1=CC=C(C(=O)OC2=CC=C(C=CC(=O)C3=CC=C([3*])C=C3)C=C2)C=C1)OC1=CC=C(C2=CC=C(OCC([4*])CC3=CC=C(C4=CC=C([5*])C=C4)C=C3)C=C2)C=C1&[2*]C&&[3*]O&[4*]O&[5*]O&&
O=C(CCN1C(=O)SC(=CC2=CC=CS2)C1=O)NCCN1CCCCC1&&&
[1*]C&[1*]C(C1=CC=CS1)N(CC1=CC=C(C2=CC=C([2*])C=C2[3*])[NH]1)C(=O)C1=CC=CO1&[2*]C(=O)O&&[3*]Cl&&
[1*]C&[1*]C1=CC=CC(C#CCN2CCOCC2)=C1&&&
[1*]C(=O)OCC&[1*]C1=C(CSC2=NC3=CC=CC=C3O2)N(C2=NON=C2[2*])N=N1&[2*]N&&&
[1*]C&[1*]C1CN(C2CCN3CCCCC3C2)CCN1C1CC2=CC=C(N3C=CC(OCC4=CC=C([2*])C=C4)=CC3=O)C=C2C1&[2*]F&&&
[1*]C(=O)OCC&[1*]C1=N[NH]C=C1S(=O)(=O)NC1=CC=C([2*])C=C1&[2*]OC&&&
[1*]OC&[1*]C1=CC=C(NC(=O)NC2=CC=C(OCC3=CN([2*])N=N3)C([3*])=C2)C=C1[4*]&[2*]C(C)C&&[3*]C=CC(=O)O&[4*]OC&&
[1*]S(N)(=O)=O&[1*]C1=CC=C2C(=C1)S(=O)(=O)NC1=CC=CC=C1S2(=O)=O&&&
[1*]OCCCCCCCN(C)C&[1*]C1=CC=C(C2=CC=CC=C2)C=C11SCCCS1&&&
[1*]C(O)CCNCC&[1*]C1=CC=C(SC2=CC=C([2*])C=C2)C(N2N=CC=N2)=C1&[2*]Cl&&&
[1*]CN(CCC#N)NC(=O)C1=C([2*])C=CC=C1[3*]&[1*]CCO&&[2*]F&[3*]F&&
[1*]C(=O)OC&[1*]C1=CC=C(C2=C([2*])C(=O)[NH]C(C3=CC=C([3*])C=C3)=C2)C=C1&[2*]C#N&&[3*]F&&
[1*]C(C)CC&[1*]C1=CC=C(OC2=CC(C3=CC([2*])=C([3*])C([4*])=C3)=CC=C2C(=O)NC2CCCC2N2CCCC2)C=C1&[2*]OC&&[3*]OC&[4*]OC&&
[1*]CCC#N&[1*]N(C1=CC=CC=C1)C(=O)CCCSCCC1=CC=CC=C1&&&
[1*]SCC#N&[1*]C1=NC(=O)C(CC2=CC=CC=C2)=C([2*])[NH]1&[2*]O&&&
[1*]C&[1*]C1=C(C2=CC=CC=C2)C(C2=CC=C(OC3=CC=C([2*])C=C3)C=C2)=C(C(=O)NC2=CC=CC=C2)O1&[2*][N+](=O)[O-]&&&
[1*]C=CC&[1*]C1CC2=CC3=C(C=C2N([2*])C1=O)OCCO3&[2*]CCC(C)C&&&
[1*]OC&[1*]C1=CC=C(NOCC(=O)NN=CC2=CC=CC([2*])=C2)C=N1&[2*][N+](=O)[O-]&&&
[1*]C1=CC(NC(=O)OCC2COC(=O)C2=C)=CC=C1&[1*]CCCC&&&
O=C1N(CCN2CCOCC2)CCN1C1=NC2=C(S1)C(C1=CC=CC=C1)CNC2&&&
O=C(C1CSC2(CCC2)O1)C1C(=O)NC(=O)NC1=O&&&
[1*]C&[1*]C1=CC([2*])=C([3*])C(C([4*])NC(=O)NC([5*])C2=CC=CC=C2)=C1[6*]&[2*]C&&[3*]C&[4*]C&[5*]C&[6*]C&&
[1*]OC&[1*]C1=CC=C(C(=O)NCC(C2=CC=C([2*])C=C2)N2CCC3=CC=CC=C3C2)C=C1&[2*]F&&&
O=C(CSC1=CC=CC=C1)NC1=CC=C2C=CC=CC2=C1&&&
[1*]CC&[1*]N(CC1=CC=CC=C1)C(=O)C1=CC=C(NC(=O)CC2=CC=CC([2*])=C2)C=C1&[2*][N+](=O)[O-]&&&
[1*]CC=CC(C)(C)O&[1*]C1(C23OC([2*])([3*])C2CC([4*])CC3[5*])OCCO1&[2*]C&&[3*]C&[4*]C&[5*]C&&
[1*]CC(=O)NC(C)C&[1*]N(C(=O)CC1=CC=CS1)C1=CC=CC2=CC=CC=C12&&&
[1*]NC(=O)NC(C)C&[1*]C1=CC=C([2*])C(CN2CCCC2)=C1&[2*]Cl&&&
[1*]C&[1*]N1CCN(CC2=CC=C(C3=C4CCOC4=CC4=C3CC([2*])([3*])OC4=O)C=C2)CC1&[2*]C&&[3*]C&&
[1*]CC=C(C)C&[1*]C1=CC(C=CC2=CC([2*])=C([3*])C(C=CC3=C([4*])C=C([5*])C=C3C=CC3=CC=C([6*])C=C3)=C2)=CC=C1[7*]&[2*]O&&[3*]O&[4*]O&[5*]O&[6*]O&[7*]O&&
[1*]F&[1*]C1=CC=C2[NH]C=C(C(C3=CC=CC=C3)C3=C[NH]C4=CC=C([2*])C=C34)C2=C1&[2*]Br&&&
[1*]C&[1*]C1=CN([2*])C(=O)[NH]C1=O&[2*]CCOCP(=O)(O)O&&&
[1*]C(=S)NCC&[1*]N1CCN(C(=O)C([2*])CC2=CC([3*])=C([4*])C=C2[5*])CC1&[2*]N&&[3*]F&[4*]F&[5*]F&&
[1*]OC&[1*]C1=CC=C(NC2=C(NC3=CC(NC(=O)CN4CCN([2*])CC4)=CC(C[N+]4=CC=CC=C4)=C3)C(=O)C2=O)C=C1&[2*]C&&&
[1*]C&[1*]C1=CC=C(NC(=O)CC2=CC=C([2*])C=C2)C=C1&[2*]S(=O)(=O)C(F)(F)F&&&
[1*]NS(=O)(=O)N(C)C&[1*]C1=CC=CC(C(=O)NC2=CC=C([2*])C([3*])=C2)=C1&[2*]F&&[3*]F&&
[1*]C&[1*]C1=CC=C(C2(C3=NC(C4=CC=C5C=CC=CC5=N4)=NO3)CCCCC2)C=C1&&&
C1=CC=C(CN2CC3COCC3(COCC3CC3)C2)N=C1&&&
O=C(C1=NOC(C2=CC=C(N3CCN(C4=CC=CC=C4)CC3)N=C2)=C1)N1CCNCC1&&&
[1*]OCC&[1*]C1=CC=C(S(=O)(=O)NC2CC3CCC(C2)N3CC2=CSC=C2)C=C1&&&
[1*]C&[1*]C1=CC=C(N(CC(=O)N2CCCC([2*])C2)S(=O)(=O)C2=CC=C([3*])C=C2)C([4*])=C1&[2*]C&&[3*]Cl&[4*]C&&
[1*]C&[1*]C12CCC3C4([2*])CCC([3*])C([4*])([5*])C4CCC3([6*])C1CC([7*])C2[8*]&[2*]C&&[3*]O&[4*]C&[5*]C(=O)O&[6*]C&[7*]O&[8*]O&&
[1*]CC&[1*]N(CC1=CC=CC=C1)C(=O)C1=C([2*])C(=O)[NH]C([3*])=N1&[2*]O&&[3*]O&&
[1*]NC&[1*]C1CCCN(C2=CC=C(S(=O)(=O)N3CCCN([2*])CC3)C=C2[3*])C1&[2*]C&&[3*][N+](=O)[O-]&&
[1*]C&[1*]C1=CC=C2C=CC=C(OCC3=C([2*])C=CC(S(=O)(=O)NC4(C(=O)N5CCN([3*])CC5)CCCC4)=C3[4*])C2=N1&[2*]Cl&&[3*]C(=O)CN&[4*]Cl&&
[1*]OC&[1*]C1=CC(C2=NOC(COC3CCCCC3)=N2)=CC([2*])=C1[3*]&[2*]OC&&[3*]OC&&
[1*]C&[1*]C1=CC(C(=O)NCCCN2CCCC2=O)=C([2*])O1&[2*]C&&&
[1*]COC&[1*]C1CCN(C2=NC(NC3=CC=CC=C3[2*])=C3C=CC(C4=CC=C([3*])C=C4)=NC3=N2)C1&[2*]OC&&[3*]CC(N)=O&&
[1*]C&[1*]C(C1=CC=C([2*])C=C1)N1C(=O)C2=CC([3*])=CC=C2NC(=O)C1C1=CC=C([4*])C=C1&[2*]Cl&&[3*]Br&[4*]Cl&&
[1*]OC&[1*]C1=CC=C(CN2C(=O)CC3C([2*])NC4=CC([3*])=CC=C4C32)C=C1[4*]&[2*]C&&[3*]Cl&[4*]OC&&
[1*]OC&[1*]C1=CC=C(CN2C(=O)C3=CC([2*])=C([3*])C=C3S2(=O)=O)C=C1&[2*]OC&&[3*]OC&&
[1*]C(=O)OCC&[1*]C1=CN(CC2=CC=CC([2*])=C2)S(=O)(=O)NC1[3*]&[2*]F&&[3*]C&&
[1*]NC(=O)N(C(C)C)C(C)C&[1*]C1=CC=C([2*])C=C1[3*]&[2*]C#N&&[3*]F&&
[1*]O&[1*]N=C(COCC1=CC([2*])=CC([3*])=C1)C(CCN1CCC(C2=COC3=CC=CC=C23)CC1)C1=CC=C([4*])C([5*])=C1&[2*]C(F)(F)F&&[3*]C(F)(F)F&[4*]Cl&[5*]Cl&&
[1*]C1=CC(CN2CCCC(C(=O)NC3=CC=CC(CN4N=CC=N4)=C3)C2)=CC=C1&[1*]C(F)(F)F&&&
[1*]C=CC(=O)OC&[1*]C1=CC=C(S(=O)(=O)NCC2=CC=CC=C2)S1&&&
[1*]C&[1*]C1=CC=C(S(=O)(=O)NC2=CC([2*])=CC=C2[3*])C([4*])=C1&[2*]C&&[3*]F&[4*]C&&
[1*]C&[1*]C1=CC=C(C2=C([2*])C([3*])=NO2)C=C1S(=O)(=O)NC1=CC=CC([4*])=C1&[2*]C&&[3*]C&[4*][N+](=O)[O-]&&
[1*]C(C#CC)C(=O)OCC&[1*]C1=CC2=CC3=C(OC(=O)C2=C([2*])[NH]1)C([3*])=CC(=O)OC3&[2*]C&&[3*]C&&
[1*]C(C)C&[1*]N1CCN(CC2=CN=C(C3=CC=CC=C3)S2)CC1[2*]&[2*]CCO&&&
[1*]C&[1*]C1=CC=CC(OCC2=CC(C(=O)N([2*])CC3COCCO3)=NO2)=C1[3*]&[2*]C&&[3*]C&&
[1*]C&[1*]N1C=CC=C1CCC(=O)C1=CC=CC=C1&&&
[1*]CC&[1*]N1CCC23C4=C5C=CC([2*])=C4OC2C(NC(=O)CCCCCCCC(=O)OCC2=CC=CC=C2)C=CC3C1C5&[2*]O&&&
[1*]N=CN(C)C(=S)N(C)CCN(C)C&[1*]C1=CC=C([2*])C=C1&[2*][N+](=O)[O-]&&&
[1*]C1=CC=C(C=CC(=O)C2=C([2*])C=CS2)C=C1&[1*]O&&[2*]Cl&&
[1*]NC(=O)NC(=O)C(O)C(N)CC(C)C&[1*]C1CCC([2*])CC1&[2*]CC(=O)O&&&
[1*]C&[1*]C1([2*])CC(NC(=O)C2=CC=CC=C2)C2=CC([3*])=CC=C2O1&[2*]C&&[3*][N+](=O)[O-]&&
[1*]C(=O)OC&[1*]C(C(=O)NC1=CC=CC([2*])=C1[3*])C(C1=COC=C1)N1C(=O)C2=CC=CC=C2C1=O&[2*]C&&[3*]C&&
[1*]C&[1*]C1CCN(S(=O)(=O)C2=CC=CC(C(=O)NC3=CC=CC([2*])=C3[3*])=C2)CC1&[2*]C(F)(F)F&&[3*]C#N&&
[1*]O&[1*]C1=CC=C2C(=C1)OCC(C1=CC=CC=C1)N2C(=S)NC1=CC=CC=C1&&&
C1=CSC(C2=NC=CC(C3=CC=NC=C3)=N2)=C1&&&
[1*]C&[1*]C1=CC=C(CN2CCCC([2*])(CNS(=O)(=O)C3=C([3*])N=C4SC=CN34)C2)O1&[2*]C&&[3*]C&&
O=C(NC1=CC=CC=C1)N(CC1=CC=CC=C1)C1CC1&&&
[1*]C&[1*]C1=C(NC2=CC=C3CCCC3=C2[2*])N(C2=CC=C([3*])C=C2[4*])N=C1C(=O)NC(=O)NCC1=CC=CC=C1&[2*]F&&[3*]Cl&[4*]Cl&&
[1*]OC&[1*]C1=CC2=C3C(=C1)OC(=O)C(=C2)CC1CC([2*])CC(=O)O1&[2*]NS(C)(=O)=O&&&
[1*]OC&[1*]C1=CC=CC=C1C([3*])NC(=O)CCCC(=O)NC1=CC=C([2*])C(S(=O)(=O)NC2=NOC([4*])=C2)=C1&[2*]Cl&&[3*]C(F)(F)F&[4*]C&&
CCCCCCCCCCCCCCCC(=O)N(CCCC)CCCCCCCCC(=O)O&&&
[1*]C&[1*]N1CCCC2(CCN(C(=O)C3=CC([2*])=CC=C3N3N=CC=N3)CC2)C1=O&[2*]F&&&
[1*]CC(=O)NCCCN(C)CCCC&[1*]N1C(CN2CCCC2)=CC2=CC=CN=C21&&&
[1*]C&[1*]C1([2*])C([3*])C([4*])OC1N1C=CC([5*])=NC1=O&[2*]F&&[3*]O&[4*]COP(=O)(O)OP(=O)(O)OP(=O)(O)OP(=O)(O)O&[5*]N&&
[1*]C&[1*]N1C=C2C(=N1)N=C(NCC1=CC=C([2*])C=C1)N1N=C(C3=CC=CO3)N=C21&[2*]Cl&&&
[1*]NC&[1*]C1=NC(NC2=CC=C(C(=O)N3CCOCC3)C=C2[2*])=NC=C1[3*]&[2*]OC&&[3*]Cl&&
[1*]C(=O)NC&[1*]C1=CC=CC=C1NCC1=NCCN1&&&
[1*]CC(C)C&[1*]C1CCCC([2*])N1[3*]&[2*]C(N)=O&&[3*]C(=O)C(C)C&&
[1*]OC&[1*]C1=CC=C(C2=CC(=NOCC3=CC=C([2*])C=C3)C3=CC(OCC4=CC=C([3*])C=C4)=CC=C3O2)C=C1&[2*]Cl&&[3*]Cl&&
[1*]C#N&[1*]C1C(=N)OC2(CCCCC2)C(=C[2*])C12CCCCC2&[2*]C#N&&&
[1*]NC(CC(C)C)C(O)CCC&[1*]C1=NC([2*])=NC2=C1N=CN2CC1=CC=C([3*])C=C1[4*]&[2*]Cl&&[3*]Cl&[4*]Cl&&
[1*]C&[1*]C1=CC=C(C(=O)N=C(CCC2=CC=CC=C2)NNC(=O)CCC2=NC3=CC=CC=C3[NH]2)C=C1[2*]&[2*]C&&&
[1*]C1=CC(C(=O)NC2=CC=CC=C2N2CCOCC2)=CC=C1&[1*]Cl&&&
CCCOP(=O)(OCC)C(F)(F)C(Br)=C(Br)Br&&&
[1*]C&[1*]N1CCN(C2=CC=C(NC3=NN4C(C5=CC=CC=C5[2*])=CC=CC4=N3)C=C2)CC1&[2*]CO&&&
[1*]C&[1*]C1=NC2=CC=CC=C2C(=O)N1C1=CC=CC=C1&&&
[1*]OC&[1*]C1=CC=C(C(=O)NCC2=CC=C([2*])C=C2)C=C1S(=O)(=O)N1CCCCC1&[2*]C&&&
[1*]OC&[1*]C1=C([2*])C([3*])=C(NC(=O)C2CCCN2C(=O)C([4*])C(C2=CC=CC=C2)C2CCCCC2)C([5*])=C1[6*]&[2*]Cl&&[3*]Cl&[4*]O&[5*]Cl&[6*]Cl&&
O=C1CC(C2=CC=CC=C2)CC(N2CCCCC2)C1&&&
[1*]C(C)(C)CCCCCC&[1*]C1=CC([2*])=CC([3*])=C1C(=O)NC1=CC(=O)N([4*])C([5*])=C1&[2*]OC&&[3*]OC&[4*]C&[5*]C&&
[1*]CCSC&[1*]C(C(=O)NC([2*])C1=CC=CC=C1OC(=O)N1CCCC1)N1C=NC=N1&[2*]C&&&
[1*]C&[1*]C1=CC=C(S(=O)(=O)N2C(=S)N(CC3=CC=C4OCOC4=C3)C3=CC=CC=C32)C=C1&&&
[1*]CC&[1*]N1C(CNC2=CC=C([2*])C=C2)=NC2=CC([3*])=CC=C21&[2*]Cl&&[3*]C(=O)NN&&
[1*]C&[1*]C1=CC=C(S(=O)(=O)C2=CC3=CC=CC=C3OC2=O)C=C1&&&
CSCC(OC)C(C)CC#N&&&
[1*]C=CC(=O)OCCN(C)C&[1*]C1=COC2=CC=CC([2*])=C2C1=O&[2*]O&&&
[1*]C1OC(N2C=C([4*])C(=O)[NH]C2=O)C([3*])C1[2*]&[1*]COP(=O)(O)O&&[2*]O&[3*]O&[4*]C=CBr&&
[1*]C(C)=O&[1*]C1C(=O)NC([2*])C2C=CCCS(=O)(=O)C12&[2*]C(=O)O&&&
O=C(NC1CCCCC1)C(C1=CC=CN=C1)N(C(=O)CN1N=NC2=CC=CC=C21)C1CCCC1&&&
[1*]C(=O)OCC&[1*]C1=C([2*])NC(=O)CC1C1=CN(C(=O)C2=CC=C([3*])C=C2)C2=CC=CC=C12&[2*]C&&[3*]F&&
[1*]C&[1*]C1=CC=C(C2=NOC(CNC(=O)C3=CC=CC=C3)=N2)O1&&&
[1*]OC&[1*]C1=CC=C(CN2CCN(CCNC(=O)C3=NN(C4=CC=C([2*])C=C4)C(=O)C4=C3C3=CC=CC=C3N4[3*])CC2)C=C1&[2*]C&&[3*]C&&
[1*]OCC&[1*]C1=CC([2*])=NC(N2CC3CN(C(=O)C4=CC=CN([3*])C4=O)CC3C2)=N1&[2*]C&&[3*]C&&
[1*]C&[1*]C1=CC=C(C(=O)N2CCC2([2*])C(=O)NC2=CC=C([3*])C([4*])=C2)C=C1&[2*]C&&[3*]F&[4*]Cl&&
[1*]C&[1*]N1C=NC=C1C(OCC1=CC=C([2*])C=C1)C1=CC=C([3*])C=C1&[2*]C#N&&[3*]C#N&&
[1*]OC&[1*]C1=CC=C(NC(=S)NCC([2*])=CC2=CC([3*])=C([4*])C([5*])=C2)C=C1[6*]&[2*]C#N&&[3*]OC&[4*]OC&[5*]OC&[6*]OC&&
[1*]CCCC&[1*]C1=NC2=CC=C(C3CC4COCC(C3)C4([2*])[3*])C=C2C(=O)N1CC1=CC=C(C2=CC=CC=C2C2=N[NH]N=N2)C=C1&[2*]C&&[3*]C&&
[1*]OC&[1*]C1=CC=C(CNC(=O)CSC2=NN=C(COC3=CC=CC=C3)O2)C=C1&&&
[1*]OCCN(C)C&[1*]C1=CC=C2[NH]C(C(=O)N3CC(COS(=O)(=O)CC4=CC=CC=C4)C4=C3C=C([2*])C3=CC([3*])=CC=C43)=CC2=C1&[2*][N+](=O)[O-]&&[3*]S(N)(=O)=O&&
[1*]CC&[1*]C(OC1=CC([2*])=CC([3*])=C1)C(=O)NN1C(=O)C2=CC=CC=C2C1=O&[2*]C&&[3*]C&&
[1*]OC&[1*]C1=CC([2*])=CC=C1[3*]&[2*]CNS(=O)(=O)N(C)C&&[3*]O&&
[1*]C#N&[1*]C1CCCN1C(=O)CCC(=O)C1=CC([2*])=CC=C1[3*]&[2*]F&&[3*]F&&
[1*]C&[1*]N1N=C([2*])C=C1C1=CC=CC(OC2=CC=C(S(=O)(=O)NC3=NC=CS3)C=C2[3*])=C1[4*]&[2*]C(F)(F)F&&[3*]C#N&[4*]Cl&&
[1*]OC&[1*]C1=CC(C2C3=CC4=C(C=C3C(OC(=O)CCCCC(=O)NCCCCCOC3OC5C([2*])C([3*])C([4*])C([5*])C6OC([6*])(C(=O)O3)C65OC3CC5OC6C([7*])CC4C3)C3COC(=O)C23)=CC([8*])=C1[9*]&[2*]O&&[3*]O&[4*]O&[5*]O&[6*]C&[7*]O&[8*]OC&[9*]O&&
[1*]N(C)C&[1*]C=C1C=CC2=CC=CC=C2C1([2*])[3*]&[2*]C&&[3*]C&&
[1*]OC&[1*]C1=CC=CC(CCCNCCC2=CC=C([2*])C([3*])=C2)=C1&[2*]OC&&[3*]OC&&
[1*]NN=C(C)CCO&[1*]C1=C2CCCCC2=NC2=CC=CC=C12&&&
[1*]C&[1*]C1=C([2*])C2=C([NH]C(CSC3=NN=C(C4=CC=C([3*])C=C4[4*])O3)=NC2=O)S1&[2*]C&&[3*]C(C)(C)C&[4*]C&&
[1*]C&[1*]N1N=C([2*])N=C1C(=O)N1CCN(C2=CC=C([3*])C=C2)CC1&[2*]C(F)(F)F&&[3*]F&&
O=C1N=C(NCC2=CC=CC=C2)SC1=CC1=CSC2=CC=CC=C12&&&
[1*]C&[1*]C1=CC=C(C(=N)NC2=CC=C([2*])C=C2[3*])C(OC(=O)NC2=CC=CC([4*])=C2)=N1&[2*]N(CCCl)CCCl&&[3*]N&[4*]C&&
[1*]C1=CC=CC=C1COC1=COC(CN2CCC3(CC2)OCCC2=C3SC([2*])=C2)=CC1=O&[1*]F&&[2*]Cl&&
[1*]C&[1*]C1=NN(S(=O)(=O)NCCC2=CCCCC2)C([2*])=C1S(=O)(=O)N1CCN(C2=CC=C([3*])C=C2)CC1&[2*]C&&[3*]F&&
[1*]C#N&[1*]C1=CC=C2C3=C(N=CC4=C3N(C3CCOCC3)C(=S)[NH]4)N(C3CCCCC3)C2=N1&&&
[1*]C&[1*]N1C(C2=CC=C([2*])C=C2)=C([3*])C2=CC=C(C3=CC=C(N4CCCCC4)N=C3)C=C21&[2*]O&&[3*]CCC(O)CC(O)CC(=O)O&&
[1*]C&[1*]C1=NN([2*])C([3*])=C1C(=O)C1=CC=CC2=C1N([4*])CC2&[2*]C&&[3*]N&[4*]C&&
[1*]C(=O)OC&[1*]C1=CC2=C(C(C3=CC=C(NC(=O)NC4=CC=CC=C4[2*])C=C3)=N1)N([3*])C1CCCC21&[2*]Cl&&[3*]COC(C)=O&&
[1*]C(=O)N(C)CCCC&[1*]C1=CN=C2SC=CN2C1=O&&&
[1*]C&[1*]C1OC(N2C=NC3=C([2*])N=CN=C32)C([3*])C1[4*]&[2*]N&&[3*]O&[4*]O&&
[1*]C(=O)CCC=C&[1*]N1CCC(S(=O)(=O)C2=CC=C([2*])C=C2)CC1&[2*]C(=O)NCC(N)=O&&&
[1*]NC(C)=O&[1*]C1=CC=C(CN2C(=O)C([2*])=C(C(=O)C3=CC=C([3*])O3)C2[4*])C=C1&[2*]O&&[3*]C&[4*]C&&
[1*]C(=O)NCC(=O)O&[1*]C1=CC=CC=C1NC(=O)CNC(=O)C1=CC=CC([2*])=C1&[2*]I&&&
[1*]C&[1*]C1=C(CC2=NC3=CC=CC=C3[NH]2)[NH]C(SCC2=CC=CC=C2)=NC1=O&&&
[1*]C(=O)OCC&[1*]C1=CN(C2=NC([2*])=NC3=C2CS(=O)(=O)C2=CC=CC=C23)N=C1&[2*]N&&&
[1*]C&[1*]C1=CC=C(CC(=O)NC2CCN(CC3=CC=CC([2*])=C3)CC2)C=C1&[2*]C&&&
[1*]C&[1*]C(CC1=CC=CC=C1)N1CCC(COC2=CC=C3C(=C2)C=C(C(=O)N2CCSCC2)N3[2*])CC1&[2*]C&&&
[1*]C#N&[1*]C1=CC=CC=C1S(=O)(=O)N1CCN(C(=O)CCC(=O)NC2=CC=CC=C2[2*])CC1&[2*]O&&&
[1*]C&[1*]C(CS(=O)(=O)C1=CC=C2OCCCOC2=C1)N1CCCCCC1&&&
[1*]CC(N)C(=O)NC(CCSC)C(N)=O&[1*]C1=CC=CC=C1&&&
[1*]NC(C)=O&[1*]C1=CC=C(C2=CC([2*])=NN2C2=CC=C([3*])C=C2)C=C1&[2*]C&&[3*]S(N)(=O)=O&&
[1*]OCC&[1*]C1=CC=CC=C1C1NC(=O)C2CCCN3CCCC(C(=O)N23)N1S(=O)(=O)C1=CC([2*])=CC=C1[3*]&[2*]Cl&&[3*]C&&
[1*]C1=CC=C(C=NNC2=NC(=O)CS2)C=C1&[1*]O&&&
[1*]NC&[1*]C(CC1=CC=CC=C1)C(=O)N1CCC(C2=NC=C(C3=CC=C([2*])C=C3)[NH]2)CC1&[2*]C#N&&&
[1*]C#N&[1*]C(=C1C(=O)NC2=CC=C(C(=O)C3=CC=CC=C3[2*])C=C12)C1=CC=C(N2N=NC([3*])=C2[4*])C=C1&[2*]O&&[3*]Cl&[4*]Cl&&
[1*][N-][N+]#N&[1*]C1CC(N2C=C([2*])C(=O)[NH]C2=O)OC1COP1(=O)NC([3*])CO1&[2*]I&&[3*]CO&&
[1*]CC&[1*]C1CCC2C3CCC4=CC(=O)C=CC4([2*])C3C([3*])CC12[4*]&[2*]C&&[3*]O&[4*]C&&
[1*]OC&[1*]C1=CC=CC(N2CCN(CCCNCC3=CC=CC=C3[2*])CC2)=C1&[2*]O&&&
[1*]C&[1*]C1=C([2*])C=CC2=CC3=C(C=C12)OC(=O)C(CC1=CC=CC=C1)=C3&[2*]OCC=C(C)C&&&
[1*]C&[1*]C1=C(C2=NN=C(SCCCN3CCC4CC4(C4=CC=CC([2*])=C4)C3)N2[3*])OC=N1&[2*]Cl&&[3*]C&&
CCCCCCCCCCCCCCCCCCOCC(N)COP(=O)([O-])OCC[N+](C)(C)C&&&
[1*]CC(=O)O&[1*]N1C(=O)C(=CC2=CC=NC3=CC=CC=C23)SC1=S&&&
[1*]C12CCCC(=CC=C3CC([3*])CC([4*])C3=C)C1CCC2[2*]&[1*]C&&[2*]C(C)CC#N&[3*]O&[4*]O&&
[1*]C(=O)CCCC(=O)O&[1*]N(CC1=CN(C2=CC=CC=C2)N=C1C1=CC=C([2*])C=C1)C1CC1&[2*]C(F)(F)F&&&
[1*]C(=O)OCC&[1*]C1=C2CN(CC3=CC=C([2*])C=C3)C(=O)C3=CC=CC=C3N2C=N1&[2*]OC&&&
[1*]NC(=O)C(=O)O&[1*]C1=CC=CC=C1[2*]&[2*]OCC(=O)O&&&
[1*]CC(N)C(=O)NC(C(=O)NCC(=O)NC(CCCCN)C(=O)NC(CCCNC(=N)N)C(N)=O)C(C)C&[1*]C1=CC=C([2*])C=C1&[2*]O&&&
[1*]OC&[1*]C1=CC2=NC=C3C(=C2C=C1[2*])C(C1=CC=CO1)=NN3[3*]&[2*]OC&&[3*]C&&
[1*]C(=O)NCC&[1*]C1=NOC(C2=CC([2*])=C([3*])C=C2[4*])=C1&[2*]Cl&&[3*]O&[4*]O&&
[1*]C(=O)NCC&[1*]N1CCC(CC2=CC=CC=N2)CC1&&&
O=C1C2=CC(N3CCCC3)=CC=C2C=C2C3=CC=C(OCCCN4CCCC4)C=C3CCN21&&&
[1*]OC&[1*]C1=CC(C(=O)C=CC2=CC=C3OCOC3=C2)=CC([2*])=C1[3*]&[2*]OC&&[3*]OC&&
[1*]C(C)=O&[1*]N1CCC2=CC(S(=O)(=O)NC([2*])C(=O)NC3CCN([3*])CC3)=CC=C21&[2*]CCC(C)C&&[3*]C&&
[1*]C1=CC(C2=CC=C3C=CC(NC(=O)C4CC4)=NC3=C2)=CC=C1&[1*]CO&&&
[1*]C&[1*]N(C(=O)CC1=CC=C([2*])C=C1)C1CCN(CCC(C2=CC=CC=C2)C2=CC=CC=C2)CC1&[2*]Cl&&&
[1*]C&[1*]C1=NN([2*])C=C1CN1CCOCC1C1=CC=CN=C1&[2*]C(C)C&&&
[1*]C&[1*]C1=CN(C2CC([2*])C([3*])O2)C(=O)N=C1[NH]C1=CC=C([4*])C=C1&[2*][N-][N+]#N&&[3*]CO&[4*]C(=O)O&&
[1*]OC&[1*]C1=CC=C2CCC3=CC=CC(OCCN4CCCCCC4)=C3C(=O)C2=C1&&&
[1*]C&[1*]C1=NC2=CC=CC=C2N=C1NS(=O)(=O)C1=CC=C([2*])C=C1[3*]&[2*]Br&&[3*]Cl&&
[1*]C=CC(=O)NC(C)C&[1*]C1=CC=CC=C1&&&
[1*]C&[1*]C1CC([2*])N(C(=O)C2=CC=C(C3=CC=CC=C3)S2)C([3*])C1&[2*]C&&[3*]C&&
[1*]OC&[1*]C1=CC=C(CNCCNCC([2*])COC2=CC=CC3=C2C2=CC=CC=C2[NH]3)C=C1[3*]&[2*]O&&[3*]OC&&
[1*]C1=CC([2*])=CC(CCNC(=O)CC2CCN(CC3=CC=C4OCCOC4=C3)CC2)=C1&[1*]C(F)(F)F&&[2*]C(F)(F)F&&
O=C(CC1COC(=O)N1)NC1=CC=C(CCN2CCN(C3=CC=CC4=C3OCO4)CC2)C=C1&&&
[1*]OC&[1*]C1=CC=C([2*])C(NC(=O)CN2N=C([3*])C([4*])=C2[5*])=C1&[2*]OC&&[3*][N+](=O)[O-]&[4*]Br&[5*]C&&
[1*]OC&[1*]C1=CC=C2C=C(C([2*])C3=NN=C4SC(=CC5=CC=C([3*])C=C5)C(=O)N34)C=CC2=C1&[2*]C#N&&[3*]C(F)(F)F&&
[1*]C(=O)OC&[1*]C1=CC=C([2*])C=C1&[2*]C(=O)CCl&&&
[1*]C&[1*]N(CC1=CC=CO1)C(=O)C1CCCN(C2=NC=NC3=C2C(C2=CC=CC=C2)=CS3)C1&&&
[1*]CC&[1*][N+]([2*])(CCOC1=CC=C([3*])C=C1)CC1=CC=C([4*])C([5*])=C1&[2*]CC&&[3*]CN(C)C&[4*]OC&[5*]OC&&
CCCCCCCCCCCCCCCC(=O)NC(CCCN)C(=O)OC(C(=O)O)C(N)C(=O)O&&&
[1*]NC&[1*]C1=NC([2*])=NC2=C1N=CN2C1CC([3*])C([4*])O1&[2*]Cl&&[3*]OP(=O)(O)O&[4*]COP(=O)(O)CP(=O)(O)O&&
[1*]N(C)C&[1*]C1=CC=C(C23CC4CC(CC(C4)C2)C3)C=C1&&&
[1*]COC(C)=O&[1*]C1OC(OC2CCC3([2*])C(CCC4C3CCC3([3*])C(C5=CC(=O)OC5)CCC43[4*])C2)C([5*])C([6*])C1[7*]&[2*]C&&[3*]C&[4*]O&[5*]OC(C)=O&[6*]OC(C)=O&[7*]OC(C)=O&&
[1*]C&[1*]C1C2CC3=CC=C([2*])C=C3C1([3*])CCN2[4*]&[2*]N(C)C&&[3*]C&[4*]CCC(N)=O&&
[1*]NCCCCCCCCCCCC&[1*]C(CC1=CN=C[NH]1)C(=O)NC(CC1=C[NH]C2=CC=CC=C12)C(=O)NC([2*])CC1=C[NH]C2=CC=CC=C12&[2*]C(N)=O&&&
[1*]CC&[1*]N(C(=O)CN([2*])C(=O)CCC(=O)NC1=NOC([3*])=C1)C1=CC=C([4*])C=C1&[2*]C&&[3*]C&[4*]OC&&
[1*]SCC(=O)OCC&[1*]C1=NN=C(CC2=CC=CC=C2)N1C1=CC=CC=C1&&&
O=S(=O)(NCCNS(=O)(=O)C1=CC=C(CCC2=CC=C(C3=CC=C(CSC4=CC=CC=C4)C=C3)C=C2)C=C1)C1=CC=CC=C1&&&
[1*]OC&[1*]C1=CC=C([2*])C=C1NC(=O)CCNS(=O)(=O)C1=CC=C2[NH]C(=O)OC2=C1&[2*]Cl&&&
[1*]C&[1*]C1C2OC3CCC4C5([2*])CCC([3*])C([4*])([5*])C5CCC4([6*])C3([7*])CCC2([8*])C([9*])CC1([10*])[11*]&[2*]C&&[3*]O&[4*]C&[5*]CO&[6*]C&[7*]C&[8*]CCO&[9*]O&[10*]C&[11*]O&&
[1*]CCC&[1*]C1=NC(CN2CCCN(C([2*])C3=CSC=N3)CC2)=CS1&[2*]C&&&
[1*]C&[1*]C12CCC(OS(=O)(=O)C3=CC=C([2*])C=C3)CC1=CCC1C2C([3*])CC2([4*])C1CC1OC12&[2*]Cl&&[3*]O&[4*]C&&
[1*]C&[1*]C1=CC=C(C(=C2CCN([2*])CC2)C2=CC=CC=C2)C=C1[3*]&[2*]C(=O)CCC(=O)O&&[3*]C&&
[1*]CC&[1*]C1=C(C(=O)NN2CCCCC2)N=NN1C1=NON=C1[2*]&[2*]N&&&
[1*]CC(NC(=O)C(CCCNC(=N)N)NC(=O)C(NC(=O)C(N)CO)C(C)C)C(=O)O&[1*]C1=CC=C([2*])C=C1&[2*]O&&&
[1*]C1=CC=C([2*])C(C=CC(=O)NCCCCCN2CCCN(C(=O)NC3=CC=C([3*])C=C3)CC2)=C1&[1*]C(F)(F)F&&[2*]F&[3*]C(F)(F)F&&
[1*]CCC&[1*]C1=CN=C(N2CCC(N3CCOCC3)CC2)C=N1&&&
O=C(OCCC1=CC=CC=C1)C1=CC=CC=C1C(=O)OCC1=NC(=O)C2=C([NH]1)SC=C2C1=CC=CC=C1&&&
[1*]C&[1*]C(OC1=CC=CC=C1C1=CC=CS1)C(=O)NNC(=O)C1CC1([2*])[3*]&[2*]Cl&&[3*]Cl&&
[1*]C(=O)OCC&[1*]C1=C([2*])N(C2=CC=C([3*])C=C2)C(=O)C1&[2*]C&&[3*]C(C)C&&
[1*]C&[1*]C1=CC(C2=NN=C(C3CCCN3C(=O)C3=CN([2*])C=N3)O2)=NC(C2=C([3*])SC=C2)=N1&[2*]C&&[3*]C&&
[1*]CC(=O)NC(C)(C)C&[1*]N1C=C(N(CC2=CC=CC=C2)S(=O)(=O)C2=CC=C([2*])C=C2)C=N1&[2*]C(C)(C)C&&&
[1*]OC&[1*]C1=CC=C2C(=O)C(C3=CC=C4OCOC4=C3)=COC2=C1&&&
[1*]Cl&[1*]C1=CC=CC([2*])=C1C1SCCN1C1=NCCN1&[2*]Cl&&&
[1*]OC&[1*]C1=CC=C(C2=CC=C([2*])C=C2)C=C1C1=NC=CC2=CC(S(=O)(=O)NC3=NC=CS3)=CC=C12&[2*]C(F)(F)F&&&
[1*]C&[1*]C1([2*])CN(C2=CC=NC(NC([3*])C3=C([4*])C=C([5*])C=C3[6*])=N2)CCN1&[2*]C&&[3*]CCC(O)CCl&[4*]Cl&[5*]F&[6*]Cl&&
[1*]C&[1*]C1=CC=C(CN2C(=O)SC(=CC3=CC=C([2*])C=C3)C2=O)C=C1&[2*]N&&&
[1*]C&[1*]C1=CC(C(=O)COC(=O)CCC(=O)NCC2=CC=CC=C2[2*])=C([3*])N1CC1=CC=CO1&[2*]Cl&&[3*]C&&
[1*]N&[1*]N1C(C2=CC=C([2*])C=C2)=NC2=CC=CC=C21&[2*][N+](=O)[O-]&&&
[1*]C(=O)OC(C)(C)C&[1*]N1CCN(C2=CC=C(N3CC(CNC(=O)C4CCC5=CC([2*])=C([3*])C=C54)ON3C3=CC=CC=C3)C=C2)CC1&[2*]O&&[3*]O&&
[1*]C&[1*]C1=NC(C2=C([2*])C=CC=C2[3*])=CO1&[2*]Cl&&[3*]Cl&&
[1*]CC(C)C(O)C=CC(C)C(O)C(C)C=C(C)C&[1*]C1OC(=O)C([2*])C([3*])C1[4*]&[2*]C&&[3*]O&[4*]C&&
[1*]C&[1*]C1CCC2=C(C1)SC1=C2C(=O)N(CCC2=CC=CC=C2)N=N1&&&
[1*]NC(=O)CCCCCCC&[1*]C1CCSSCCC([2*])NC(=O)C([3*])N([4*])C(=O)C([5*])NC(=O)C([6*])NC(=O)C2C3=CC=CC=C3CCN2C(=O)C2CCCN2C(=O)C2CCCNN2C1=O&[2*]C(N)=O&&[3*]C(C)O&[4*]C&[5*]C(C)O&[6*]CCCN=C(N)N&&
[1*]CC&[1*]C1=NC([2*])=C([3*])N1[4*]&[2*]C(CC)CC&&[3*]CC&[4*]CC#N&&
[1*]CN(C)CC&[1*]C1=CC=CC=C1C1=NC=C2CN(CCC3=CC=CC=C3)CCC2=N1&&&
[1*]C(=O)CC(NCCC(C)C)C(=O)O&[1*]C1=CC=C([2*])C=C1&[2*]I&&&
[1*]CC(C(=O)OCC)C(=O)OCC&[1*]C1=CC=C([2*])C=C1&[2*]NC&&&
[1*]C&[1*]C1=CC=CC=C1CN1C=C(SCC(=O)NCC2=CC=CC=C2[2*])C2=CC=CC=C21&[2*]Cl&&&
[1*]C&[1*]C1=CC=CC=C1[2*]&[2*]S&&&
[1*]C&[1*]C1CCC2C([2*])C(CCCNC3=CC=CC=N3)OC3OC4([3*])CCC1C32OO4&[2*]C&&[3*]C&&
[1*]CC&[1*]N(CC1CCCO1)C(=O)CCC(=O)OCC1=CC=C2C=CC=CC2=C1&&&
[1*]C&[1*]C1=CC=C(SCC(=O)NC2=CC=CC(S(=O)(=O)N3CCCCC3)=C2)C=C1[2*]&[2*]C&&&
[1*]C&[1*]C1=NC=C(CNC(=O)NCCC2=CC=C([2*])O2)C([3*])=N1&[2*]C&&[3*]C&&
[1*]C&[1*]C1=CC=C(C2CC(=O)C3=C([2*])C([3*])=C([4*])C([5*])=C3O2)C=C1[6*]&[2*]O&&[3*]Br&[4*]O&[5*]Br&[6*]Br&&
[1*]CO&[1*]C1OC2(CC(CC3=CC=C([2*])C=C3)OC2)C([3*])C([4*])C1[5*]&[2*]C(F)(F)F&&[3*]O&[4*]O&[5*]O&&
[1*]C(C)(C)C&[1*]C1=CC(C=C2OC(=O)C([2*])=C2[3*])=CC([4*])=C1[5*]&[2*]Cl&&[3*]Cl&[4*]C(C)(C)C&[5*]O&&
[1*]OC&[1*]C1=CC=C(C2=CC([2*])=C3C=CC=CC3=N2)C=C1[3*]&[2*]N&&[3*]OC&&
[1*]C&[1*]C1=CC=C(CN(CCN2CCCCC2)C(=O)NC2=CC=CC=C2[2*])C=C1&[2*]F&&&
[1*]C&[1*]C1=CC([2*])=CC2=C1OC([3*])=CC2=O&[2*]Cl&&[3*]C(=O)O&&
[1*]CN&[1*]C1OC(OC2C([2*])OC(OC3C([3*])C([4*])CC([5*])C3OC3OC([6*])C([7*])C([8*])C3[9*])C2OCCNC2CCC2)C([10*])C([11*])C1[12*]&[2*]CO&&[3*]O&[4*]N&[5*]N&[6*]CO&[7*]O&[8*]O&[9*]O&[10*]N&[11*]O&[12*]O&&
[1*]C(=O)OCC&[1*]C1=C([2*])N(CC(=O)NCC2=CC=C3OCOC3=C2)C(C2=CC=CC=C2[3*])=C1&[2*]C&&[3*]OC&&
FC(F)F&&&
[1*]SCC(=O)O&[1*]C(CCC1=CC=CC=C1)C1=CC=CC(OCC2=CC=C3C=CC=CC3=N2)=C1&&&
[1*]C=CC(=O)O&[1*]C1=CC=C(OCCC2=C(CCCC3=CC=CC=C3)N(C(C3=CC=CC=C3)C3=CC=CC=C3)C3=CC=C([2*])C=C23)C=C1&[2*]O&&&
[1*]C1=CC([2*])=CC(C(=O)N2CCC3(CC2)C(=O)N(CC2CC2)CC3C2=CC=C(OCC3=CC=CC=C3)C=C2)=C1&[1*]F&&[2*]C(F)(F)F&&
[1*]C&[1*]C1CN(CC2=CC=C(N([2*])C(=O)C3=CC=C(C4=CC=CC([3*])=C4)N=C3)C=C2)CCN1C1=CC=C([4*])C=C1&[2*]C&&[3*]C#N&[4*]C(F)(F)F&&
[1*]C1=CC(NC(=O)C2=NOC(C3=CC=C([2*])C=C3)=C2)=CC=C1&[1*]F&&[2*]O&&
[1*]N&[1*]C1=NC=NC2=C1N=CN2C1CCC([2*])O1&[2*]CO&&&
[1*]OC&[1*]C1=C([2*])C=C(C2C(C(=O)C3=CC=C([3*])C=C3)=C([4*])C(=O)N2CCCN2C=CN=C2)C=C1[5*]&[2*]C&&[3*]F&[4*]O&[5*]C&&
[1*]C(=O)C=C(O)C(=O)O&[1*]C1=CC=CC(C(NC(=O)C2=CC=CC=C2)C(=O)N2CCC3=CC=CC=C3C2)=C1&&&
[1*]C(C#N)C(=O)OCC&[1*]C=C1C(=O)CCN([2*])C1=O&[2*]C&&&
[1*]OC&[1*]C1=CC=C(NC2=NC=C(SC3=NC=CC([2*])=N3)S2)C=C1&[2*]NC(C)=O&&&
[1*]NS(C)(=O)=O&[1*]C1=CC=C2C=C([2*])SC2=C1&[2*]C(=O)O&&&
[1*]C(=O)NC&[1*]C1=NN(C2=CC=C([2*])C=C2)C(C2=CC=C([3*])C=C2)=C1&[2*]S(C)(=O)=O&&[3*]Cl&&
[1*]C1=CC(CNC(=O)C2=CC=CC=C2[2*])=CC=C1&[1*]O&&[2*]O&&
[1*]C(=O)OCC&[1*]C=C1SC(N2CCCCC2)C(=O)N1CC(=O)NC1=CC=CC=C1C(=O)NC1CC1&&&
[1*]NC(C)=O&[1*]C1=C([2*])C2=C(CN(CC3=CC=CC([3*])=C3)[2*])CC2)S1&[2*]C#N&&[3*]F&&
[1*]OC&[1*]C1(N2CCC(CNC(=O)OC3=CC=C4CCN([2*])CC4=C3)CC2)CCCN([3*])C1&[2*]CC(C)C&&[3*]C(C)=O&&
O=C(CC1=CC2=CC=CC=C2[NH]1)N(CCC1=C[NH]C2=CC=CC=C12)CC1=CC=CC=C1&&&
[1*]CCC&[1*]N(C(=O)CSC1=NN=C(CC2=C([2*])C=CC=C2[3*])O1)C1=C([4*])N(CC2=CC=CC=C2)C(=O)[NH]C1=O&[2*]Cl&&[3*]Cl&[4*]N&&
[1*]C1=C2C=C(C(=O)NCCCCCCNC(=O)C3=CC=CC4=CC3=NC3=CC=CC=C3C4=O)[NH]C2=CC([2*])=C1&[1*]Cl&&[2*]Cl&&
[1*]CC&[1*]C1=NN([2*])C(C(=O)NCC2CCC(C(=O)NCC3=CC=C4OCOC4=C3)CC2)=C1&[2*]C&&&
[1*]C&[1*]C1=C([2*])[N+]([3*])=C2C=CC([4*])=C([5*])C2=[N+]1[6*]&[2*]C&&[3*][O-]&[4*]C&[5*]Cl&[6*][O-]&&
[1*]OC&[1*]C1=CC=CC=C1OCC(=O)ON=C([2*])C1=CC=NC=C1&[2*]N&&&
[1*]COC(C)=O&[1*]C1OC(OC2=CC=C3C=C([2*])C(=O)OC3=C2[3*])C([4*])C([5*])C1[6*]&[2*]Br&&[3*]C&[4*]OC(C)=O&[5*]OC(C)=O&[6*]OC(C)=O&&
[1*]CN(C)C&[1*]C1CCCC1C1=NC(C2=CC=C([2*])C=C2)=C(C2=CC=NC(N([3*])C3CCCC3)=N2)[NH]1&[2*]F&&[3*]C&&
[1*]C1=CC=C(OC2=CC=C(NC(=O)C3CCOC3)C=N2)C([2*])=C1&[1*]F&&[2*]F&&
[1*]C&[1*]C(NC(=O)CC1=CC=CC=C1)C(=O)NC1=CC=C(OC2CCN(CC3=CC=C([2*])C=C3)CC2)C=C1&[2*]F&&&
[1*]CC=C&[1*]N(CC1=CC=CC=C1)C(=O)C1=CC=C([2*])C(S(=O)(=O)NC2=CC=CC=C2)=C1&[2*]C&&&
[1*]C#N&[1*]C1=C(NC(=O)C2=CC=C(S(=O)(=O)N3CCOCC3)N=C2)SC2=C1CCN(C1=CC=C([2*])C=C1)C2&[2*]F&&&
[1*]C1=CC=C2CN(C(=O)C3CCC3)CCC2=C1&[1*][N+](=O)[O-]&&&
[1*]CCCN&[1*]N1C=C(CN(CC2=CC=CC=C2)S(=O)(=O)C2=CC=CC=C2)N=N1&&&
[1*]C&[1*]N1C=CN=C1C1CC(C2=CC=CC=C2)(C2=CC=CC=C2)C(=O)N1CC1=CC=CN=C1&&&
[1*]OCC&[1*]C1=CC=C(N(CC(=O)NC2CCCC2)C(=O)CCC(=O)NC2=NC=CS2)C=C1&&&
[1*]F&[1*]C1=CC=CC(NC2=CC=NC=C2)=C1&&&
[1*]C&[1*]C(=NNC(=O)C1=C([2*])C=CC=C1[3*])C1=CC=C([4*])C=C1&[2*]F&&[3*]F&[4*]O&&
[1*]C#N&[1*]C1=CC=C(CN2C=CN=C2)C=C1OCCCCCN1CCN(C2=CC=C([2*])C=C2)CC1&[2*]Cl&&&
[1*]COC(C)=O&[1*][N+]1=C([2*])N([3*])C2=CC=CC=C21&[2*]C&&[3*]C&&
[1*]CCOC&[1*]N1CCC(NC2=CN=C3[NH]C=CC3=N2)CC1&&&
[1*]C(C)(C)C&[1*]C1=CC(CNC2=CC=C(C3CCCCC3)C=C2)=CC([2*])=C1[3*]&[2*]C(C)(C)C&&[3*]O&&
[1*]N(C)C&[1*]C1(C2=CN=CC=N2)CCC(N2CCC(C(=O)NC3=CC=CC=C3)CC2)C1&&&
[1*]C&[1*]N1N=C(C2=CC=CC=C2)C([2*])=C(C(=O)NC2=CC=CC=N2)C1=O&[2*]Cl&&&
[1*]OC&[1*]C1=CC(NC(=O)C2=C([2*])OC3=CC=C([3*])C=C3C2=O)=C([4*])C=C1[5*]&[2*]C&&[3*]C(C)C&[4*]C(C)(C)C&[5*]OC&&
[1*]C1=CC=C(N2C(C3=CC=C([2*])C=C3)=C[NH]C2=S)C=C1&[1*]F&&[2*]F&&
[1*]OC&[1*]C1=CC=C([2*])C(CNC(=O)C2=NN(C3=CC=C([3*])C=C3[4*])C(C3=CC=C([5*])C=C3)=C2CN2CCC([6*])CC2)=C1&[2*]OC&&[3*]Cl&[4*]Cl&[5*]Cl&[6*]C(N)=O&&
[1*]C&[1*]C1=CC=C(C(=O)NC2=C([2*])C3=C(CCC3)S2)O1&[2*]C(=O)OC(C)(C)C&&&
[1*]C(C)O&[1*]C1OC(SCC2=CC=CC=C2)C([2*])C([3*])C1[4*]&[2*]O&&[3*]O&[4*]O&&
[1*]NCCCCCC&[1*]C1=CC=CC=C1C1=NC2=CC=CC=C2[NH]1&&&
[1*]C&[1*]C1OC(OCC2OC(OC3CCC4([2*])C(=CCC5C4CC([3*])C4([4*])C([5*])CCC54)C3)C(OC3OCC([6*])([7*])C3[8*])C([9*])C2[10*])C([11*])C([12*])C1[13*]&[2*]C&&[3*]O&[4*]C&[5*]C(=O)O&[6*]C&[7*]C&[8*]O&[9*]O&[10*]O&[11*]O&[12*]O&[13*]O&&
[1*]OCCOCC&[1*]C1=CC=CC=C1C1C([2*])C(=O)C(=O)N1C1=CC=C(C2=NOC(C3=CC([3*])=CC([4*])=C3)=N2)C=C1&[2*]C(=O)C(C)(C)C&&[3*]C&[4*]C&&
[1*]C(C)(C)C&[1*]C1=CC=C(C2=NC3=CC=C([2*])C=C3C([3*])=C(C3=CC=CC=C3)N2[4*])C=C1&[2*]Cl&&[3*]C(=O)O&[4*]C(CCC(N)=O)C(=O)O&&
[1*]C(O)P(=O)(O)O&[1*]C1=CC=C([2*])C=C1&[2*]Cl&&&
[1*]C1=CC=C(CN2C=C(C(=O)C3=CC=C([3*])C=C3)C(=O)C3=CC([2*])=CC=C32)C=C1&[1*][N+](=O)[O-]&&[2*]Cl&[3*]Cl&&
[1*]OCC&[1*]C1=CC=CC=C1C(=O)NC1CCCCCC1&&&
[1*]C&[1*]C1([2*])CCC2([3*])CCC3([4*])C(=CC(=O)C4C5([5*])CCC([6*])C([7*])([8*])C5CCC43[9*])C2C1&[2*]C&&[3*]C&[4*]C&[5*]C&[6*]O&[7*]C&[8*]C(=O)OS(=O)(=O)O&[9*]C&&
[1*]C&[1*]C1=CC=C(C2=C([2*])N3CCSC3=N2)C=C1&[2*]N(C)C&&&
[1*]OCC&[1*]C1=CC=C(C#CC2=CC=C(C([2*])NC(=O)C3=CN=CN=C3[3*])C=C2)C=C1&[2*]C&&[3*]N&&
[1*]COC&[1*]C1CCCN1C1=CC([2*])=NC(C2=CSC=C2)=N1&[2*]C(C)C&&&
[1*]C(=O)OC&[1*]C1C(C2=CC=C([2*])C=C2)CC2CCC1N2[3*]&[2*]Cl&&[3*]C&&
[1*]C&[1*]C1=CC=C(OC([2*])C2=CC=CC=C2)C([3*])=C1&[2*]CNC(=O)COCC(=O)O&&[3*]C&&
[1*]SC(C)C&[1*]C1=CC(NC2=NC(C3=CC=C4C=CC=CC4=C3)=CS2)=CC=C1[2*]&[2*]C(=O)O&&&
[1*]C&[1*]C1=C([2*])C=CC2=C1OC(C1=CC=C(C(=O)NCCN3CCOCC3)C=C1)=N2&[2*]O&&&
[1*]C&[1*]C1=CC(C2=CSC([2*])=N2)=C2C=C(NC(=O)C3CCC([3*])CC3)C=CC2=N1&[2*]N&&[3*]O&&
[1*]CCCCC&[1*]C1=CC=C(OC2=CC([2*])=CC([3*])=C2)C=C1&[2*]O&&[3*]O&&
[1*]C(=O)OC&[1*]C1=CC=C(NC2=NC(NC3=CC=C([2*])C=C3)=NC(NC3=CC=C([3*])C=C3)=N2)C=C1&[2*]O&&[3*]O&&
[1*]C(=O)OCC=C&[1*]C1(CC2=CC=C([2*])C=C2)CCCN([3*])C1&[2*]Cl&&[3*]C&&
[1*]C1=CC(N2CCN(C3CC(=O)N(C4=CC=CC([2*])=C4)C3=O)CC2)=CC=C1&[1*]Cl&&[2*]Br&&
[1*]C&[1*]C1=CC=CC(NC(=S)N2CCNC(=O)C2)=C1&&&
[1*]C&[1*]C([2*])(C1=CC=C(C(=O)NC2=CC=C3C(=C2)C=NN3C(=O)C2=CC=CC([3*])=C2)C=C1)C1=CC=C([4*])C=C1&[2*]C&&[3*]O&[4*]O&&
[1*]OCC=C&[1*]C1=CC=CC2=C1CC(N1CCC(C3=CC=CC=C3)CC1)C2&&&
[1*]C&[1*]C1=CC=CC=C1CNC1=NC2=C(CCN(C(=O)C3=N[NH]C=N3)C2)S1&&&
C1=CC=C(NCCNCC2=CC=C(CNCCNC3=CC=C4N=CC=CC4=C3)C=C2)C=C1&&&
[1*]C1=CC=C(CN2C(=O)C(NC(=O)NC3=CC([2*])=CC=C3[3*])=CC3=CN=C(NC4=CC=C([4*])C=C4)N=C32)C=C1&[1*]Cl&&[2*]C(F)(F)F&[3*]F&[4*]C(N)=O&&
[1*]C&[1*]C1=C(CN2CCCC3CN(C(=O)C4=CC=NN=C4)CC32)[NH]N=C1&&&
[1*]CC&[1*]N(C1=CC=C([2*])C=C1)S(=O)(=O)C1=NN=C(NC(=O)C2=CC([3*])=CC=C2[4*])S1&[2*]Cl&&[3*]C(F)(F)F&[4*]ON=C(C)C&&
[1*]C(COC1=CC=CC2=C1N1C(=O)C3=CC=CC=C3C1C2=O)CN1CCOCC1&[1*]O&&&
[1*]C&[1*]N1C(CC(=O)NC2CCCCC2)=CC(=O)N([2*])C1=O&[2*]C&&&
[1*]SC(CC)C(=O)O&[1*]C1=NC2=CC=CC=C2S1&&&
[1*]C&[1*]C1=CCC([2*])C2([3*])OC2C2OC(=O)C(CNC(=O)CCCCCCCCCCC(=O)OCCCOCC#CC3=NOC([4*])=C3)C2CC1&[2*]O&&[3*]C&[4*]C&&
O=C1[NH]C=CC2=CC(C3=CC=CN=C3)=CC=C12&&&
[1*]C&[1*]C([2*])=C1C2CCC(C2)C1([3*])[4*]&[2*]C=O&&[3*]C&[4*]C&&
[1*]OC&[1*]C1=CC=C(C2=CC=CC=C2OCCCCOC2=CC=C3C(=O)C=C([2*])OC3=C2)C=C1&[2*]C&&&
[1*]C(=O)C(C)CS&[1*]N1CC2=CC=CC=C2CC1[2*]&[2*]C(=O)O&&&
[1*]C&[1*]C1(COC2=CC([2*])=NC3=C([3*])C=CC=C23)NC([4*])=C(C(=O)NC2=CC=C([5*])C=C2)C1C1=CC=C([6*])C=C1&[2*]C(F)(F)F&&[3*]C(F)(F)F&[4*]C(F)(F)F&[5*]C(=O)NCC(F)(F)F&[6*]Cl&&
[1*]C&[1*]C1=NN(C2CCCCC2)C([2*])=C1C#CC1=CC=CC([3*])=C1&[2*]Cl&&[3*]CC(=O)O&&
[1*]S(C)(=O)=O&[1*]C1=CC([2*])=C([3*])C([4*])=C1NCC1CCOC1&[2*][N+](=O)[O-]&&[3*]O&[4*][N+](=O)[O-]&&
[1*]OCC&[1*]C1=CC=C(N2C(=O)C3=CC=CC=C3C2=O)C=C1&&&
[1*]C(=O)O&[1*]C1CCCN(CCOC(C2=CC=C([2*])C=C2)C2=CC=C([3*])C=C2[4*])C1&[2*]Br&&[3*]F&[4*]F&&
[1*]C&[1*]C1=NOC(CN2CCC3(CC2)CN(C2=NN=CS2)C3)=C1&&&
[1*]OC&[1*]C1=CC=CC(S(=O)(=O)NC([4*])CC2=CC=C(NC(=O)C3=C([2*])C=CC=C3[3*])C=C2)=C1&[2*]Cl&&[3*]Cl&[4*]C(=O)O&&
[1*]C&[1*]C1SCC2=NC3=CC(=O)C(NC4=CC=C([2*])C=C4)=CC3=C21&[2*]F&&&
[1*]C&[1*]C1=CC=C([2*])C(NC(=O)CN2N=NC(S(=O)(=O)N3CCCC3)=C2[3*])=C1&[2*]C&&[3*]N&&
[1*]C=C(C#N)C(=O)OC&[1*]C1=CC([2*])=CC=C1[3*]&[2*]OC&&[3*]OC&&
[1*]C1=CC=CC=C1CNC(=O)N1CCCCC1&[1*]C#N&&&
[1*]N&[1*]C1=NC([2*])=C2C(=N1)N=CN2CC1=CC=CC([3*])=C1&[2*]N&&[3*]F&&
[1*]C&[1*]C1(C(=O)NC2=CC=C3OCCOC3=C2)CCN1C(=O)CC1=CC=CC=C1[2*]&[2*]Cl&&&
[1*]C&[1*]C1=CC([2*])=CC(N2CCN(C(=O)C3CCN(C4=CC=C([3*])C=N4)CC3)CC2)=C1&[2*]C&&[3*]C(F)(F)F&&
[1*]OC&[1*]C1=CC([2*])=C([3*])C(C=NC2=CC=C(N3C([4*])=C[NH]C3=S)C=C2)=C1&[2*]OC&&[3*]OC&[4*]O&&
[1*]CS(=O)(=O)CCC&[1*]C(NC(=O)C1=CC=CC([2*])=C1)C(=O)NC1=NC=CS1&[2*]Cl&&&
[1*]OC&[1*]C1=CC=C(C(NC(=O)C2CCN(S(=O)(=O)C3=CC=CC4=N[NH]N=C34)CC2)C2CCC2)C=C1[2*]&[2*]OC&&&
[1*]C&[1*]C1=CC([2*])=C2SCCC3(CN([3*])C(=O)CO3)C2=C1&[2*]C&&[3*]CCCO&&
[1*]C1=CC(=O)C(OCC2=CC=CC=C2)=C(C2=CC=C(N3CCOCC3)C=C2)[NH]1&[1*]C(F)(F)F&&&
CC(CS(=O)(=O)O)CCOS(=O)(=O)O&&&
[1*]CSCC(NC(=O)CCC(N)C(=O)O)C(=O)NCC(=O)O&[1*]C1=CC=C([2*])C=C1&[2*][N+](=O)[O-]&&&
[1*]CC=C(C)C=C&[1*]C1=C([2*])C([3*])=C([4*])C2=C1OC(([5*])([6*])C=C2&[2*]C=O&&[3*]O&[4*]OC&[5*]C&[6*]C&&
[1*]NC(=O)CCCCCCC&[1*]C1=CC=C([2*])C=C1&[2*]C(=O)NO&&&
[1*]C&[1*]C1CCCN([2*])C1&[2*]CCO&&&
[1*]C(=O)OC&[1*]C1CC([2*])C(=O)C2C1([3*])CCC1C(=O)OC(C3=COC=C3)CC12[4*]&[2*]OC(C)=O&&[3*]C&[4*]C&&
[1*]C&[1*]C1([2*])CC(SCCCCCCCl)C(=O)O1&[2*]CO&&&
[1*]C1CCC2C(=C)C(=O)OC2C2([5*])C(=O)CC([4*])C12[2*]&[1*]CO&&[2*]O&[3*]C&[4*]CCC(C)=O&[5*]C&&
[1*]C(=O)OC&[1*]C1=C([2*])NC(=S)N([3*])C1[4*]&[2*]C&&[3*]C(=O)OC(C)(C)C&[4*]C&&
[1*]C(=O)CCC&[1*]C1=C([2*])N(CC2=CC=C(NC(=O)C3=C([3*])C4=CC=CC=C4S(=O)(=O)N3)C=C2)N=C1&[2*]C&&[3*]O&&
[1*]C&[1*]C1=CC=CC(CNS(=O)(=O)CCNC(=O)C2=CC=CN2[2*])=C1&[2*]C&&&
[1*]C(C)(C)C&[1*]C1CCC2=C(C1)OC(=O)C(C(=O)NCC1=CC=CC=C1[2*])=C2&[2*]Cl&&&
[1*]C&[1*]C1=CC=C(C2=C(C3=CC=NC(NCC4=C[NH]C5=CC=CC([2*])=C45)=N3)N3C=CSC3=N2)C=C1&[2*]F&&&
[1*]C&[1*]C1=CC(CNCC([2*])C2=CC=CC=C2)=CC=C1[3*]&[2*]O&&[3*]O&&
[1*]CCSC&[1*]C(C1=NN=NN1[2*])N1CCN([3*])CC1&[2*]C(C)(C)C&&[3*]C&&
[1*]C&[1*]C1=CC([2*])=C(S(=O)(=O)C2=CC=CC=C2[3*])C=C1[4*]&[2*]O&&[3*]Cl&[4*]C&&
[1*]C&[1*]C1=CC=C(C2=NN3C(CCNS(=O)(=O)C4=CC=C([2*])C=C4)=CSC3=N2)C=C1&[2*]F&&&
[1*]C(=O)OCC&[1*]C(C(=O)NC1=CC=CN=C1)=C([2*])C1=CC=C([3*])C=C1&[2*]C&&[3*]O&&
[1*]OC&[1*]C1=CC(N2CCC([2*])C2)=CC=C1NS(=O)(=O)NC1=CC=C([3*])C=C1&[2*]O&&[3*]Br&&
[1*]OC&[1*]C1=CC=C([2*])C=C1N1C(=O)C2C([3*])CCN2C1=O&[2*]C(C)=O&&[3*]O&&
[1*]CN(C)C(=O)CCCCC&[1*]C1=CC([2*])=C([3*])C(=O)O1&[2*]O&&[3*]OC&&
[1*]C1=CC=C(NC(=O)COC2=CC=CN=C2)C=C1N1CCOCC1&[1*][N+](=O)[O-]&&&
[1*]C&[1*]C1([2*])OC2OC(COCC34CC5CC(CC(C5)C3)C4)C3OC([3*])([4*])OC3C2O1&[2*]C&&[3*]C&[4*]C&&
[1*]SCC&[1*]C1=NC(NCCCC2=CC=C([2*])C=C2)=C2C=NN(CC([3*])C3=CC=CC=C3)C2=N1&[2*]C(=O)O&&[3*]Cl&&
[1*]C&[1*]C=C1CN2CCC34C(=C([2*])C1CC23)NC1=CC=CC=C14&[2*]COCC&&&
[1*]C=NO&[1*]C1=N[NH]C(=S)O1&&&
[1*]OC&[1*]C1=CC=C2C(=C1)C([2*])=C([3*])N2C(=O)C1=CC=C([4*])C=C1&[2*]CC(=O)O&&[3*]C&[4*]Cl&&
[1*]C1=CC=C(C(NC(=O)C2CCCCC2)C2=CC([2*])=C3C=CC=NC3=C2[3*])C=C1&[1*]Cl&&[2*]Cl&[3*]O&&
[1*]NCCCN=C(N)N&[1*]C1CCN(CC([2*])CN2C=NC3=C([3*])N=CN=C32)C1&[2*]O&&[3*]N&&
[1*]S(C)(=O)=O&[1*]C1=CC=CC(C2=CC3=C(C(C4=CC=CC([2*])=C4[3*])=N2)C(=O)N(C2=CC=C4OCCOC4=C2)C=N3)=C1&[2*]C(=O)O&&[3*]O&&
[1*]N&[1*]C1=NC(=O)C2=C([NH]1)SC(C1=CC=CC([2*])=C1[2*])=C2NC1CCC([3*])C1[4*]&[2*]F&&[3*]O&[4*]O&&
[1*]OC(C)C&[1*]N=C(C(=O)NC1C(=O)N2C([2*])=C(C=CC3=CC=C([3*])C=C3)CSC12)C1=CSC([4*])=N1&[2*]C(=O)O&&[3*]N&[4*]N&&
[1*]C&[1*]N(C1=CC=CC=C1)S(=O)(=O)C1=CC=C([2*])C(NC(=O)COC(=O)CNC2=NS(=O)(=O)C3=CC=CC=C23)=C1&[2*]Cl&&&
[1*]CC(=O)O&[1*]C1CCC2=CC(CN3CCCC3)=CC=C21&&&
[1*]C&[1*]N1C2CCC1C(C1=CN=CC(C3=CC=C([2*])C=C3)=C1)C2&[2*]F&&&
[1*]C&[1*]C1=NC=C(C(=O)NC2=CC([2*])=CC=C2C2=CC=CC([3*])=C2)N1[4*]&[2*]C(F)(F)F&&[3*]S(=O)(=O)CCO&[4*]C&&
[1*]C1=CC=C(SCC(NC(=O)C2=CC=C3C=CC=CC3=C2)C(=O)NC2CCCCC2)C=C1&[1*][N+](=O)[O-]&&&
[1*]C(OC(=O)C(C)(C)C)C(C)(C)C&[1*]C1CC2CCN1CC2CNS(=O)(=O)C1=CC=C([2*])C([3*])=C1&[2*]Cl&&[3*]Cl&&
[1*]OC&[1*]C1=CC(C2C3=CC4=C(C=C3C(OC(=O)NC3=CC=CC=C3)C3COC(=O)C23)OCO4)=CC([2*])=C1[3*]&[2*]OC&&[3*]O&&
[1*]C&[1*]N(C1=NC2=CC=C(C(=O)NC3=CC=CC([2*])=C3)C=C2[NH]1)C1CCCCC1&[2*]C(C)(C)C&&&
O=C(NCC1=CC=CC=C1)C1=CC=C2N=C(CCC3=CC=C4C=CC=NC4=N3)OC2=C1&&&
[1*]C&[1*]C1=CC=C(C2=NOC(C3CC(=O)N(C([2*])C4=CC=CC=C4)C3)=N2)C=C1[3*]&[2*]C&&[3*]C&&
[1*]C&[1*]C1=CC=C([2*])C(NC2=CC=C(S(=O)(=O)N3CCOCC3)C=C2[3*])=C1&[2*]C&&[3*][N+](=O)[O-]&&
[1*]C(C)CC&[1*]C(NC(=O)C([5*])NC(=O)C([2*])CNC(=O)C([3*])CC1=C[NH]C=N1)C([6*])([7*])C(=O)NC([8*])C(=O)NC([9*])CC1=CC=C([10*])C=C1&[2*]N&&[3*]NC(=O)CC(=O)O&[4*]O&[5*]C(C)C&[6*]C&[7*]C&[8*]CC(C)C&[9*]C(=O)O&[10*]O&&
[1*]C#N&[1*]C1=CC=C(C=C2CCN=C2C2=CC=CN=C2)C=C1&&&
[1*]C(=O)OCC&[1*]C1=CN=C(C2=CC=CC=C2)N=C1N1CCN([2*])CC1&[2*]C&&&
[1*]CC#C&[1*]N1CCC([2*])(C2=CC=C([3*])C=C2)C([4*])C1&[2*]C&&[3*]O&[4*]C&&
[1*]C1=CC=C2OC3=C(C4=C(C(=O)NC4=O)C4=C3N(C3OC([3*])C([4*])C3[5*])C3=CC=CC=C43)C2=C1[2*]&[1*]O&&[2*]O&[3*]CCl&[4*]O&[5*]O&&
[1*]C(=O)OC&[1*]C1=CC2=CC=C(CNC3=CC=C([2*])C([3*])=C3)C=C2C=C1[4*]&[2*]C&&[3*]C&[4*]O&&
[1*]OC&[1*]C1=CC2=NC=NC(NC3=CC=C4CCCC4=C3)=C2C=C1[2*]&[2*]OC&&&
[1*]C&[1*]C1=C(C2=CC=C([2*])C=C2)C(C(=O)NS(=O)(=O)C2CC2)=C(C#CC2=CC=CC=C2)[NH]1&[2*]C(C)(C)C&&&
[1*]NCC(=O)OC&[1*]C1=C([2*])C=NC=C1[3*]&[2*]C#N&&[3*]Cl&&
[1*]C12CC3=C(C=C1CCC1=CC=C4OCOC4=C31)CCN(CC(=O)NC([2*])C1=CC=CC=C1)C2C1=CC=C(OCCCCOC2=CC=CC=C2)C=C1&[1*]O&&[2*]C(=O)O&&
O=C1C(C2=CC=CC=C2)=NC2=CN=C(N3CCOCC3)N=C2N1CC1=CC=CC=C1&&&
[1*]C&[1*]C1=CC=C2C(=C1)CCC(CN1CCOCC1)C2N([2*])C(=O)CC1=CC=C([3*])C=C1&[2*]C&&[3*]Cl&&
[1*]NCCN(CC)CC&[1*]C1=CC=C2C=CC=CC2=C1[2*]&[2*][N+](=O)[O-]&&&
[1*]OCC&[1*]C1=CC=C(CCNC(=O)COC2=CC=C(C=C3SC(=O)NC3=O)C=C2)C=C1[2*]&[2*]OCC&&&
[1*]C1=C(C2=CC=C(C(=O)NC(C(=O)NCCOC3=CC=CC=C3)C3=CC=CC=C3)C=C2)C([2*])=CC=C1&[1*]Cl&&[2*]Cl&&
CCOC(=O)NC(C)C(N)=O&&&
C1=CC=C(CN2CCC3(CCCCN3CC3CCC3)C2)N=C1&&&
[1*]OC&[1*]C1=CC=C(C2=[N+]([2*])C3=CC(S(=O)(=O)NC4=CC=CC([3*])=C4)=CC=C3S2)C=C1&[2*][O-]&&[3*]O&&
[1*]CCNC&[1*]N1CCC2([2*])C3=CC([3*])=CC=C3CC1C2[4*]&[2*]C&&[3*]O&[4*]C&&
[1*]C&[1*]C1=NN(CC2=CC=C([2*])C=C2)C([3*])=C1C(=O)N([4*])CC(=O)N1CCCCC1&[2*]F&&[3*]C&[4*]C&&
[1*]C&[1*]N1CCCC2=CC(S(=O)(=O)N3CCN(C(=O)C4=CC=C([2*])O4)CC3)=C([3*])C=C21&[2*]Br&&[3*]Br&&
[1*]OC&[1*]C1=CC=CC(C(=O)NCC2=CC(=O)N([2*])C(=O)N2[3*])=C1&[2*]C&&[3*]C&&
[1*]C(=S)NC&[1*]C1(C2=CC=CN=C2)CCCCS1&&&
[1*]CC&[1*]C1=CC=C(OC2=CC(C([4*])=NCC3=CC([2*])=CC([3*])=C3)=CC=N2)C=C1&[2*]C&&[3*]C&[4*]NO&&
[1*]C&[1*]C1=NN(C2=CC=C([2*])C=C2[3*])C(C2CCN(C(=O)CC([4*])CC3=CC=C([5*])C([6*])=C3)CC2)=C1&[2*]Cl&&[3*]Cl&[4*]N&[5*]N&[6*]F&&
[1*]C(=O)OCC&[1*]C1=NN2C(=O)C=C(COC3=CC=C([2*])C=C3[3*])N=C2S1&[2*]C&&[3*]C&&
[1*]C&[1*]C1=CC=C(S(=O)(=O)C([2*])([3*])C2=CC3=CC([4*])=CC(C4=CC=CN=C4)=C3OC2=O)C=C1&[2*]C&&[3*]O&[4*]C&&
[1*]C(C)NC(C)=O&[1*]C1=CC=C(OC2CCN(C3=NC(N([2*])C4CCCCC4)=NC=C3[3*])C2)C=C1&[2*]C&&[3*]F&&
[1*]C1=C2C(=O)N3CCCC3C3=C2C(=CC(CCN2CCCC2)=C3)C=C1&[1*]O&&&
[1*]C&[1*]N(CC1=CC=C([2*])C=C1)C1=NC=CC(NCC2=CC=CN=C2)=N1&[2*]F&&&
[1*]N(C)C&[1*]C1=CC=C(CNC(=O)CC2=CC=C(N([2*])CC3=CC=CC=C3)C=C2)N=C1&[2*]C&&&
NC(=O)NC(CCC(C(=O)O)C(=O)O)C(=O)O&&&
CCCCCC(O)C=CC=CCCCCCCCC(O)C=CC(=O)OCC&&&
[1*]NC(=O)CC(C)C&[1*]C1(C(=O)NC(CC2=CC=CC=[N+]2[2*])C(=O)NCCCC2=CC=CC=C2)CCCC1&[2*][O-]&&&
[1*]CN&[1*]C1=CN(C2=CC=CC=C2)N=C1C1=NN=C(C2=CC=CC=C2)O1&&&
[1*]C&[1*]C1=NC=CC2=NC3=C([NH]C4=CC=C([2*])C=C43)C(=O)N12&[2*][N+](=O)[O-]&&&
[1*]C&[1*]C1=CSC2=C1C(=O)OC(C([2*])NC(=O)C([3*])NC(=O)C1CCCN1[4*])=N2&[2*]C&&[3*]C&[4*]C(=O)C(C)N&&
O=C(C=CC1=CC=CC(OCC2=CC=CC=C2)=C1)N1CCNCC1&&&
C1=CC=C(C2=CC(OCC3=CC=CC=N3)=N[NH]2)N=C1&&&
[1*]C&[1*]N1CCN(C2=C([2*])C=CC3=C2[NH]C(=O)C([3*])=N3)CC1&[2*][N+](=O)[O-]&&[3*]O&&
CCCCCCCCCCCCS(=O)(=O)NCCCNCCCNCCCNCCCN&&&
[1*]OC&[1*]C1=CC(C(=O)C2=C([2*])C=CC3=C2C2=CC=C([3*])C=C2O3)=CC([4*])=C1[5*]&[2*]O&&[3*]O&[4*]OC&[5*]OC&&
[1*]C&[1*]C1=NC([2*])=CC=C1C1=NC2=C(C(C3=C[NH]C4=CC=C([3*])C=C34)N(C3=CC=CC([4*])=C3[5*])C2=O)N1[6*]&[2*]C(F)(F)F&&[3*]Cl&[4*]Cl&[5*]F&[6*]C(C)C&&
[1*]C(C)CCC&[1*]N1C([2*])=C(C(=O)CN(CC2=CC=CS2)C2=NC=C([3*])C=C2[4*])C(=O)[NH]C1=O&[2*]N&&[3*]Cl&[4*]Cl&&
[1*]CCCC&[1*]C1=NC([2*])=C([3*])N1CC1=CC=C(C2=CC=CC=C2C2=N[NH]N=N2)C=C1&[2*]Cl&&[3*]C(=O)O&&
[1*]C1CCC(NS(=O)(=O)C2=CC=C([2*])C(C#CC3=CC=C([3*])C=C3)=C2)C(=O)N1&[1*]CO&&[2*]Cl&[3*]F&&
[1*]CC&[1*]C1C(=O)N([2*])C2=CN=C(C3=CC=NC([3*])=N3)C=C2N1C1CC1&[2*]C&&[3*]N&&
[1*]C&[1*]C(C(=O)NCCNC(=O)C1=CC=C([2*])C=C1)N1CCOCC1&[2*]F&&&
[1*]CC(C)C&[1*]C1=CC([2*])=CC(=O)O1&[2*]O&&&
[1*]C(=O)O&[1*]C1=CC=CC(SCCN2C(C3([2*])CC3)=NC3=CC=CC=C32)=C1&[2*]C(F)(F)F&&&
[1*]SC&[1*]C1=NC(C2CCCCC2)=N[NH]1&&&
[1*]C&[1*]C1=CC(C2=N[NH]C3=CC(NC(=O)NCC4=CC=CC=C4[2*])=NC=C23)=CC=N1&[2*]Cl&&&
[1*]NC(=O)OC(C)(C)C&[1*]C(CC1=C[NH]C2=CC=CC=C12)C(=O)NC(COC(=O)CC(C1=CC=CC=C1)C1=CC=CC=C1)C(=O)NC(CC1=CC=CC=C1)C(=O)NC(CC1=CC=C([2*])C=C1)C(=O)OCC1=CC=CC=C1&[2*]O&&&
[1*]NC(=O)CC&[1*]C1=CC=C(C(=O)NC2=CC=CC=C2N2CC3CCCNC3C2)C=C1&&&
[1*]C1C=CC(N2C=C([2*])C(=O)[NH]C2=O)O1&[1*]CO&&[2*]F&&
O=C1CCCC2=CC(NC3=NC(NC4CCCC4)=C4C=C[NH]C4=N3)=CC=C12&&&
[1*]C&[1*]C1=CC([2*])=C(NC(=O)NCC2=C(N3C=CC=C3)CCCC2)C([3*])=C1&[2*]C&&[3*]C&&
[1*]C(=O)OC&[1*]C1=CC(NC(=O)C2=CC=C([2*])C=C2)=CC([3*])=C1&[2*]C&&[3*]C(=O)OC&&
[1*]C&[1*]C1=CC=CC=C1NC(=O)CN1C(C2=CC=C([2*])C=C2)=CC(C2=CC=CS2)=C1C1=CC=CS1&[2*]C(F)(F)F&&&
[1*]C1=CC=C(C2=CC=C(C(=O)NC3CCN(C4CCCC4)CC3)O2)C=C1&[1*]Cl&&&
[1*]CCCC&[1*]C(NC(=O)N1CC(=O)NCC(CC2=NC([2*])=CS2)C1=O)C(=O)N1CCC(C(=O)C2=NC3=CC=CC=C3[NH]2)CC1&[2*]C(C)C&&&
[1*]C=C&[1*]C1([2*])CC(=O)C2([3*])C([4*])(O1)C([5*])C([6*])C1C([7*])([8*])CCC([9*])C12[10*]&[2*]C&&[3*]O&[4*]C&[5*]OC(C)=O&[6*]O&[7*]C&[8*]C&[9*]O&[10*]C&&
[1*]OC&[1*]C1=CC=CC(SCC2=C(C(=O)NCCC3=CC=C([2*])C([3*])=C3)N=C3C=CC=CN23)=C1&[2*]OC&&[3*]OC&&
[1*]C1=C(C(=O)NC(=N)NC2=C[NH]C=N2)C([2*])=CC=C1&[1*]Cl&&[2*]Cl&&
[1*]NC(=O)NCCCC&[1*]C1=CC=C(S(=O)(=O)C2=CC=CC=C2)C=C1&&&
[1*]OC&[1*]C1=CC(C=NN2CCN(CC3=CC=C([2*])N=C3)C2)=CC=C1[3*]&[2*]C&&[3*]O&&
[1*]C&[1*]C1=CC=C([2*])C=C1N1N=C([3*])C2=C(N3C=NC(C4=CN([4*])N=C4)=C3)C=CN=C21&[2*]C(N)=O&&[3*]C(F)(F)F&[4*]C&&
[1*]C&[1*]N1C(=O)C=C(OCC(=O)NCC2=CC=C([2*])C=C2)C2=CC=CC=C21&[2*]F&&&
[1*]C(C)C&[1*]C1=CSC(CCC2=N[NH]C(=S)N2C2=CC=C3OCCOC3=C2)=N1&&&
[1*]F&[1*]C1=CC=C(C(COC2=CC=C3[NH]C4=CC=CC=C4C3=C2)=NNC(=S)NC2=CC=CC=C2)C=C1&&&
[1*]C(=O)O&[1*]C1=CC=CC(NC(=O)CN(C2=CC=C([2*])C=C2)S(=O)(=O)C2=CC=C([3*])C=C2)=C1&[2*]F&&[3*]Cl&&
[1*]C&[1*]C1=CN([2*])C(=O)[NH]C1=O&[2*]C(CO)NS(C)(=O)=O&&&
[1*]C#N&[1*]C1=CC=C(C2=NOC(C3=CC=CC=C3[2*])=C2C=CC2CCCCC2)C=C1&[2*]OCCCCO&&&
[1*]C(=O)NC(CCC(F)(F)F)C(=O)O&[1*]C(CCC1=CC=CC=C1)CC(=O)NC1=CC=C(C2=CC=C([2*])C=C2)C=C1&[2*]OC(F)(F)F&&&
[1*]C(C)C&[1*]C1=CC=C2C(=C1)C([2*])=CN2C1=CC=C([3*])C=C1&[2*]C#N&&[3*]C(=O)O&&
[1*]C&[1*]C1=CC=C([2*])C=C1C1=NNC(C2=C([3*])C=CC=C2[4*])C1&[2*]CCCN(C)C&&[3*]F&[4*]F&&
[1*]C1=CC=C(CN2CCC(CNC(=O)C3=C(C4CC4)N(C4=CC=CC([2*])=C4[3*])N=C3)CC2)C=C1&[1*]OC(F)(F)F&&[2*]CO&[3*]F&&
[1*]OCC&[1*]C1=NC=CC=C1C(=O)N1CCCN(CC2=CSC([2*])=N2)CC1&[2*]C&&&
[1*]N(CC)CC&[1*]C1=NC=NC2=CC=C(NC(=O)N3CCC([2*])C3)C=C12&[2*]C&&&
[1*]CC&[1*]N1N=NN=C1C1=CN=C(N(CC2=CC=C([2*])C=C2)C2CC2)S1&[2*]OC&&&
[1*]OC&[1*]C1=CC([2*])=C(NC(=O)CCCN2C([3*])=C([4*])C3=CC=CC=C32)C=C1[5*]&[2*]OC&&[3*]C&[4*]C(C)=O&[5*]Cl&&
[1*]C&[1*]C1=CC=C([2*])C(N2CCC3=NC(=S)[NH]C([3*])=C3C2)=C1&[2*]C&&[3*]O&&
[1*]OC&[1*]C1=CC=C(C2=CC([2*])=C([3*])C(C3=CC(=O)C=C([4*])C3=O)=C2)C=C1[5*]&[2*]OC&&[3*]OC&[4*]OC&[5*]OC&&
[1*]COC(C)=O&[1*]C1=CC(N=NC2=CC([2*])=CC=C2[3*])=CC=C1[4*]&[2*]S(=O)(=O)O&&[3*]N&[4*]O&&
[1*]CCCCC&[1*]N1C=C(C(=O)NC23CC4CC(CC(C4)C2)C3)C(=O)C(C2=CC=C3OCOC3=C2)=C1[2*]&[2*]C(=O)O&&&
[1*]C&[1*]C1=C([2*])SC(C(=O)C([3*])([4*])CC2=CC=CC=C2)=C1&[2*]CCCCCO&&[3*]C&[4*]C&&
[1*]N(CC)CC&[1*]C1CC(=O)C(=C2C3=CC=CC=C3N3C2=CC2=CC=CC=C2C3=O)C(=O)C1&&&
[1*]SCC(=O)OCC&[1*]C1=NC2=CC=C([2*])C=C2[NH]1&[2*]Cl&&&
[1*]C(=O)CC&[1*]C1CCC2C3CCC4=CC([2*])=CC=C4C3CCC12[3*]&[2*]O&&[3*]C&&
[1*]CC(O)COCC&[1*]N1C(C2CC2)=NC2=C([2*])N=C([3*])N=C21&[2*]N&&[3*]C&&
[1*]CC=NNCC#C&[1*]C1=CC=C([2*])C=C1&[2*]C&&&
[1*]C&[1*]C1=CC=C(C2=NOC(COC3=CC=C(C(=O)NCCCN([2*])CC4=CC=CC=C4)C=C3)C2)O1&[2*]C&&&
[1*]C(N)=O&[1*]C1=CC=C(OC2=CC=C3CCN(C4CCC4)CCC3=C2)N=C1&&&
[1*]OC&[1*]C1=CC(C2CC(=O)C=C(C3=CC([2*])=NC4=CC([3*])=C([4*])C=C34)C2)=CC([5*])=C1[6*]&[2*]C(=O)NCCO&&[3*]OC&[4*]OC&[5*]OC&[6*]OC&&
[1*]C1=CC=C(S(=O)(=O)NC(=O)NC2=CC=C([2*])C=C2)C=C1&[1*]Br&&[2*]Br&&
[1*]C&[1*]C1([2*])CC(C(=O)NC2=NN=C(CC3=CC=CC=C3)S2)CCO1&[2*]C&&&
[1*]C&[1*]C1=CC=CC(C(=N)NOC(=O)C2=CC3=CC=CC=C3OC2=O)=C1&&&
[1*]C&[1*]C1=CC=CC=C1CNC(=O)N1CCC(NCCCC(NC(=O)CC2=CC=CC=C2)C2=CC=C([2*])C([3*])=C2)CC1&[2*]Cl&&[3*]Cl&&
[1*]C&[1*][N+]12CCC(CC1)C([2*])(C1=CC=NC3=C([3*])C=CC=C13)C2&[2*]O&&[3*]F&&
[1*]C&[1*]C1=NOC([2*])=C1C1=NC=C2CN(C(=O)C=CC3=CC=C([3*])C=C3[4*])CC2=C1[5*]&[2*]C&&[3*]F&[4*]Cl&[5*][N+](=O)[O-]&&
[1*]CN&[1*]C1CC(N(CC2=CC([2*])=CC([3*])=C2)C(=O)NC2=CN([4*])C=N2)C1&[2*]C(F)(F)F&&[3*]C(F)(F)F&[4*]C(C)C&&
[1*]C1=NC2=C(SCC3=CC(=O)[NH]C(=O)[NH]3)C=CC=C2C(=O)[NH]1&[1*]O&&&
[1*]NC(C)=O&[1*]C1=CC=CC(C2CCN(CCCN3C(C4=CC=C([2*])C=C4)=NC4=CC=CC=C43)CC2)=C1&[2*]N(C)C&&&
[1*]C&[1*]C(CC(OC(=O)C1=CC=C2C=CC=CC2=C1)C([2*])OC(=O)C1=CC=CC=C1)C1CCC2C3C([3*])CC4CC([4*])CCC4([5*])C3CCC12[6*]&[2*]C&&[3*]O&[4*]O&[5*]C&[6*]C&&
[1*]C(=O)NC(=O)NCC&[1*]C1=C(N2CCC(N3CC([2*])OC3=O)CC2)C=CS1&[2*]CNC(=O)OC(C)(C)C&&&
[1*]CC&[1*]C1CCCCN1C(=O)C1=NN=C(CSC(=O)C2=CC=C([2*])C=C2)O1&[2*]NC(C)=O&&&
[1*]OC&[1*]C1=NC=CC=C1C(=O)NC([2*])C(=O)NC1=CC=C(S(=O)(=O)N2CCOCC2)C=C1&[2*]C(C)C&&&
[1*]C1=CC(NC2=NC(=O)C3=C([NH]2)N(C2CCCCC2)N=C3)=CC=C1&[1*]O&&&
[1*]OCC&[1*]C1=CC(C2=C([2*])N3C=C([3*])C=CC3=N2)=CC=C1[4*]&[2*]N&&[3*]SC&[4*]OC&&
[1*]C#N&[1*]C1=CN=C2C([2*])=CC(NCC3=CC=CS3)=CC2=C1NC1=CC=C([3*])C([4*])=C1&[2*]S(C)(=O)=O&&[3*]F&[4*]Cl&&
[1*]C(N)=O&[1*]C1CCN(CC2=C3C=CC=CN3C(=O)C(CC3=CC=CC=C3)=C2)CC1&&&
[1*]OC&[1*]C1=CC=C([2*])C=C1NC(=O)COC(=O)COC1=CC=C2OCOC2=C1&[2*]C&&&
[1*]C1=CC(N2CC(NC(=O)C3=CC=C4OCOC4=C3)CC2=O)=CC=C1N1CCCC1&[1*]F&&&
[1*]NC(=O)C(C)NCCCCC&[1*]C1=CC=CC=C1C(=O)NC1C2CC3CC1CC([2*])(C3)C2&[2*]O&&&
[1*]OC&[1*]C1=CC=C(C2OC(C3=C1OOC(C1=CC=C([2*])C=C1)C3)C2[3*])C=C1OCOC1=O&[2*]Br&&[3*]C&&
[1*]N&[1*]C1=NC(=O)C2=C(NCC(CNC(=O)C3=CC=CC=C3[2*])N2)[NH]1&[2*]I&&&
[1*]C&[1*]C1=CC=C(S(=O)(=O)NC2=CC=C(N3CCN(C4=CC=CC([2*])=C4)CC3)C=C2)C([3*])=C1&[2*]C&&[3*]C&&
[1*]C&[1*]N1C2CCC1C(COC(=O)CCCCC3=NC4=CC=CC=C4S3)C(C1=CC=C([2*])C=C1)C2&[2*]Cl&&&
[1*]CC=C&[1*]N1C(=O)NC(=O)C(=C([2*])NC2CC2)C1=O&[2*]C&&&
O=C(CC(NS(=O)(=O)C1=CC(C2=N[NH]N=N2)=CC=C1OC1=CC=CC=C1)C1=CC=CC=C1)C1=CC=C2CCCCC2=C1&&&
[1*]C&[1*]C(NC(=O)COC(=O)CNC(=O)C1=CC=CC=C1[2*])C1=CC=CC=C1&[2*]Cl&&&
[1*]C&[1*]C1=CC2=C(C=C1[2*])C([3*])=C1C(=N2)C(=N[4*])C2=CC([5*])=CC=C21&[2*]C&&[3*]N&[4*]O&[5*]Br&&
[1*]C&[1*]C1=C(C2=CCN([2*])CC2)[NH]C2=CC=C([3*])C=C12&[2*]CCO&&[3*]Cl&&
[1*]C1=CC=C(C(C2SC3=NC=NN3C2=O)N2CCCC2)C([2*])=C1&[1*]Cl&&[2*]O&&
[1*]CC&[1*]C1=CC=C(NC(=O)C2CCCN2S(=O)(=O)C2=CC=C([2*])C([3*])=C2)C=C1&[2*]C&&[3*]C&&
C1=CC2=C(C=C1CCCOC1=CC=C(C3=NC4=C(NC5CCCCC5)[NH]C=CC4=N3)C=C1)C1CC(C2)N1&&&
[1*]SC&[1*]C1=NC=NC2=C1N=CN2CC1=CC=C([2*])C=C1&[2*]Cl&&&
[1*]C(=O)C(CC=C)CC=C&[1*]N1CC([2*])CC1C(=O)NC(CC1=CC=CC=C1)C(=O)N1CCC([3*])CC1&[2*]C&&[3*]N&&
[1*]C1=C(CN2CCN(C3=CC=CC=C3)CC2)C=C(NC(=O)C2=NOC3=C2CCCCC3)C([2*])=C1&[1*]Cl&&[2*]Cl&&
[1*]C1CCC(NC(=O)C2=NN3C=CC=C([2*])C3=C2)CC1&[1*]O&&[2*]C(F)(F)F&&
[1*]OC&[1*]C1=C([2*])C2=C(C3=CC=C([3*])C(=O)C=C3C(NC(=O)C3=CC=C4C(=C3)N=NN4[4*])CC2)C([5*])=C1[6*]&[2*]Cl&&[3*]OC&[4*]C&[5*]OC&[6*]OC&&
[1*]OC&[1*]C1=CC=C2CC3N(CC4CC4)CCC45C2=C1OC4C1([2*])C=CC35CC1&[2*]O&&&
[1*][N+]1=C(S(=O)(=O)CC2OC(N3C(=O)[NH]C4=CC=CC=C43)C([5*])C2[3*])C([2*])=NO1&[1*][O-]&&[2*]C(F)(F)F&[3*]O&[4*]O&[5*]O&&
[1*]C#N&[1*]C1=C(C2=CC=C([2*])C=C2)C2=C([NH]C1=O)C1=C(CCCCC1)S2&[2*]Cl&&&
[1*]C1=CC=C(OC2=CC(CCC3CCN(C(=O)NC4CNC(=O)C4)CC3)=CC=C2)N=C1&[1*]C(F)(F)F&&&
O=C(CN1CCN(CCCNC(=O)C2=CC=CC=C2)CC1)NC(=O)NC1=CC=CC=C1&&&
[1*]OC&[1*]C1=CC=C(NC(=O)C2=CC=C3C(=C2)N([2*])C(=O)N3[3*])C([4*])=C1[5*]&[2*]C&&[3*]C&[4*]OC&[5*]OC&&
[1*]C(=O)O&[1*]C1=NC(C=CC2=CC=C3C=CC=CC3=C2)=CC=C1[2*]&[2*]O&&&
[1*]N&[1*]N1C(SCC(=O)NC2=NC(C3=CC=C([2*])C=C3)=CS2)=NN=C1C1CC1&[2*]OC(F)(F)F&&&
[1*]C&[1*]C1=NON=C1CCCOC1=CC=C(CC2CCCC(=O)N2[2*])C=C1&[2*]C&&&
[1*]NC(=O)C(NC(=O)OC)C(C)(C)C&[1*]C(CC1=CC=CC=C1)CC([2*])C(CC1=CC=CC=C1)NC(=O)C([3*])NC(=O)C([4*])N1CCCN1C(=O)CCC1=CC=CC=C1&[2*]O&&[3*]CC(C)(C)C&[4*]C&&
[1*]C&[1*]C1=CC=C(C(=O)NC([2*])C2=CC=CC=C2[3*])C=C1NC1=NC=NC2=CN=C(N3CCC([4*])C3)N=C12&[2*]C&&[3*]Cl&[4*]O&&
[1*]C&[1*]C1=CC=CC=C1C(=O)NC1CCN(CC2CCN(C(=O)C3=CC=CC([2*])=C3)CC2)CC1&[2*]C&&&
[1*]C1=C[NH]C(=O)N1CCNC1=NC=CC=C1[2*]&[1*]O&&[2*]C(F)(F)F&&
[1*]C&[1*]C1=C(COC2=CC=CC=C2[2*])C=C(C2=CC=C([3*])C=C2)O1&[2*]Cl&&[3*]S(C)(=O)=O&&
[1*]C&[1*]C1=CC=CC(NC(=O)N2CCOC3(CCOCC3)C2)=C1&&&
[1*]C1=CC=C(CN2C=CC=C(C(=O)NC3CCCCC3)C2=O)C=C1&[1*]F&&&
[1*]C&[1*]N1CCCN(CC2=CC=C(C(=O)NC3CCCCCC3NS(=O)(=O)C3=CC=C([2*])C([3*])=C3)C=C2)CC1&[2*]Cl&&[3*]Cl&&
[1*]OC&[1*]C1=CC(C2C3=CC4=C(C=C3C(NC3=CC=CC=C3[2*])C3COC(=O)C23)OCO4)=C([3*])C([4*])=C1[5*]&[2*][N+](=O)[O-]&&[3*]I&[4*]OC&[5*]OC&&
[1*]OC&[1*]C1=CC=C(C(=O)CC2=C([2*])C=NC=C2[3*])C=C1[4*]&[2*]OC&&[3*]OC&[4*]OC&&
[1*]OC&[1*]C1=CC=C(N2CCN(C3=NN4C(C5=CC=CS5)=NN=C4C=C3)CC2)C=C1&&&
[1*]C#CCC(NC(=O)OC(C)(C)C)C(=O)N(CC(=O)O)CC(=O)N(CCCCC)CC(=O)NC(C=O)CC(C)C&[1*]C1=CN=C([2*])S1&[2*]C&&&
[1*]C=CC(C)=CC=CC(C)=CC(=O)O&[1*]C1=C([2*])CCCC1([3*])[4*]&[2*]C&&[3*]C&[4*]C&&
[1*]OC&[1*]C1=CC=CC(C2C3=CC4=C(C=C3N=C3COC(=O)C32)OCO4)=C1[2*]&[2*]OC&&&
[1*]C1=C(C2SCC(=O)N2C2=C([2*])C=NC=C2[3*])C(=O)N(C2=CC=C([4*])C=C2)C2=NC=CC=C12&[1*]O&&[2*]Cl&[3*]Cl&[4*]Cl&&
[1*]OC&[1*]C1=CC=CC=C1[2*]&[2*]NC(=O)NS(C)(=O)=O&&&
[1*]C&[1*]C1CC2=CC=CC=C2N1C(=O)COC1=CC=CC([2*])=C1&[2*]N&&&
[1*]C=C&[1*]C1C2=CC([2*])=C([3*])C=C2C(=O)N1C1=CC=C(C2=N[NH]N=N2)C=C1&[2*]F&&[3*]F&&
[1*]N1C(=O)N2C3CCC(CC3)C2C1=O&[1*]CCO&&&
[1*]CC(=O)O&[1*]N1C=C(C=C2C(=O)NC3=CC=C([2*])C=C23)C2=CC([3*])=CC=C21&[2*]Cl&&[3*]F&&
[1*]N(CC)CC&[1*]C1=CC=C(NC(=O)CSC2=NC3=NN(CC4=CC=CC=C4)C(=O)C3=C3CCCCCN23)C([2*])=C1&[2*]C&&&
[1*]NC(OC)C(F)(F)F&[1*]C1=C([2*])C(=O)[NH]S1&[2*]Br&&&
O=C(NC1=CC=CC=C1)C1=CN=C(N2CCN(CC3=C[NH]C=N3)CC2)C2=CC=CC=C12&&&
[1*]CC&[1*]N1C=C(C=C2SC3=CC=CC=C3NC2=O)C2=CC=CC=C21&&&
[1*]CC(NC(=O)CC1=CC=CC=C1)C1=CC=C(C2=CC=CC=C2)C=C1&[1*]CO&&&
[1*]C&[1*]N1C=NC(S(=O)(=O)N=C2SC=C(C3=CC=C([2*])C=C3)N2CCCC2=CC=CC=C2)=C1&[2*]F&&&
[1*]CN&[1*]C1OC(OC2C([2*])CC([3*])C(OC3OC([4*])C([5*])C([6*])C3[7*])C2[8*])C([9*])C([10*])C1[11*]&[2*]N&&[3*]N&[4*]CN&[5*]O&[6*]N&[7*]O&[8*]O&[9*]O&[10*]N&[11*]O&&
[1*]CCCC(=O)O&[1*]N1C(=O)C2=C(N=C[NH]2)C2=CN=NN21&&&
[1*]C&[1*]C1=C([2*])C2=CC=C(OCC3=CC=CC=C3)C=C2OC1=O&[2*]C&&&
[1*]C&[1*]C1=CC=C2OC(C3=CC=CC=C3C3=CC=CC=C3COC(=O)NC3=CC=CN=C3)=NC2=C1&&&
[1*]OC&[1*]C1=CC(=O)C2=C(CC=CC3=C2N([2*])C(=S)O3)C1=O&[2*]C&&&
[1*]C&[1*]C1=CC=C(S(=O)(=O)NC(=O)NC2=CC=C([2*])C=C2)C=C1&[2*]N&&&
[1*]CC&[1*]N1C2=NC=C(COC3=CC=CC=C3)C=C2C(=O)N([2*])C2=CC=CC=C21&[2*]C&&&
[1*]C(C)=O&[1*]N1C2=CC([2*])=CC=C2NC(=O)C12OCC(C1=CC=CC=C1[3*])(C1=CC=CC=C1)O2&[2*]Cl&&[3*]F&&
[1*]C(=O)OC&[1*]C1=C([2*])NC2=C(C(=O)CC(C3=CC=C([3*])C([4*])=C3)C2)C1C1=CC=CC=C1&[2*]C&&[3*]OC&[4*]OC&&
[1*]OCC&[1*]C1OC([2*])=CC(C2C3=CC4=C(C=C3C(=NOS(=O)(=O)C3=CC=CC=C3)C3COC(=O)C23)OCO4)=C1[3*]&[2*]C&&[3*]C&&
[1*]C&[1*]C1=C([2*])C(C2=CC=CC=C2[3*])C([4*])=C([5*])N1&[2*][N+](=O)[O-]&&[3*][N+](=O)[O-]&[4*][N+](=O)[O-]&[5*]C&&
[1*]C1=CC(COC2=CC=CC=C2C(=O)N2CCN(C3=CC=CC=C3CN3CCCC3)CC2)=CC=C1&[1*]Cl&&&
[1*]C&[1*]C1=CC([2*])=CC=C1OCC1=NN2C=CC(S(=O)(=O)NCC3=CC=CC=C3[3*])=NC2=C1&[2*]Cl&&[3*]Cl&&
[1*]OC&[1*]C1=CC=C([2*])C=C1C(=NNC(=S)NC1CCCCC1)C1=CC=CC=N1&[2*]Cl&&&
[1*]OC&[1*]C1=CC(CCCNC(=O)CC2=CC=CC([2*])=C2)=CC([3*])=C1&[2*]C(F)(F)F&&[3*]OC&&
[1*]C&[1*]N(CCOC1=CC=C(CC2=CC=CC([2*])=C2)C=C1)CC1=CC=CC([3*])=C1&[2*]OCC(=O)O&&[3*]I&&
[1*]CCC&[1*]N1C(SCC(=O)NC2CCCC2)=NN=C1C1=C([2*])N=C(C2=CC=CC=C2[3*])S1&[2*]C&&[3*]OC&&
[1*]C&[1*]N1C=NC(C(=O)NC2=CC=C([2*])C(C3CCN(C4CCC4)CC3)=C2)=C1&[2*]Cl&&&
[1*]C1=CC=C(NC(=O)CN2CCC3=CN=CN=C3C2)C=C1[2*]&[1*]Cl&&[2*]Cl&&
[1*]N&[1*]S(=O)(=NC&[1*]C1=CC=C(N=CC2=C([2*])C=CC3=CC=CC=C23)C2=CC=C([3*])C=C12)C1=CC=C([4*])C=C1&[2*]O&&[3*]N&[4*]N&&
[1*]C1=C2OC(=O)C3=C2C2=C(C=CC=C32)C=C1&[1*]Br&&&
[1*]OC&[1*]C1=CC(C=CC(=O)C=C([2*])C=CC2=CC=C(OCC([3*])CN3CCCCC3)C=C2)=CC([4*])=C1[5*]&[2*]O&&[3*]O&[4*]OC&[5*]O&&
[1*]C(=O)NCCC&[1*]C([2*])(CC1=C[NH]C2=CC=CC=C12)OC1=CC=C([3*])C=C1&[2*]C&&[3*]OC&&
[1*]OC&[1*]C1=CC=C2SC(=NC3=NC(C45CC6CC(CC(C6)C4)C5)=CS3)[NH]C2=C1&&&
[1*]C(=O)OCC&[1*]C1CCCN1C(=O)C1=CC(C(=O)C(=O)NC2=CC=C([2*])C=C2[3*])=C[NH]1&[2*]OC&&[3*]OC&&
[1*]C(=C)C&[1*]C1CCC([2*])=CC1C1=C(C(=O)C2=CC=C(OCC3=CC=C([3*])C=C3)C(N3C=C([4*])C(=O)[NH]C3=O)=C2)C([5*])([6*])CCC1&[2*]C&&[3*]CNC(C)=O&[4*]C&[5*]C&[6*]C&&
[1*]C&[1*]C1=CC=CC=C1C(=O)NC1=CC=C2OC([2*])([3*])CC([4*])([5*])C&[2*]C&&[3*]C&[4*]C&[5*]C&&
[1*]CCCP(=O)(OCC)OCC&[1*]N1CC(CN2C=C(C3=CC=C([2*])C=C3)N=N2)OC1=O&[2*]S(=O)(=O)CC&&&
[1*]CNC(=O)C(C)(C)C&[1*]C1=CC=C(C2=C3C([2*])=NC=NN3C(C3CCC3)=N2)C=C1&[2*]N&&&
[1*]C&[1*]C1CCN(CCOC2=NSN=C2N2CCOCC2)CC1&&&
[1*]C&[1*]N1C2=C(CNCCN3C=CC=C23)C2=CC([2*])=CC=C21&[2*]Cl&&&
[1*]CC=C&[1*]N1C(SCC(=O)NC2=CC=CC([2*])=C2)=NN=C1C1=NON=C1[3*]&[2*]OC&&[3*]N&&
[1*]C&[1*]C(=CC1=CC=CC=C1)C=C1SC(N([2*])C2=CC=C([3*])C=C2)=NC1=O&[2*]C&&[3*][N+](=O)[O-]&&
[1*]C&[1*]N1C(SCCCOC2=CC=CC([2*])=C2)=NC2=CC=CC=C21&[2*]Cl&&&
O=C(C=CC1=CC=CC=N1)N1CCOCC1&&&
[1*]CN&[1*]C1=CC=C([2*])C(CNC(=O)C2CCCN2C(=O)C(C2CCCCC2)N2CCC(CC3=CC=CC=C3)C2)=C1&[2*]Cl&&&
[1*]C&[1*]C1=CC=CC2=C1N=C(C1=C([2*])C=CC=C1[3*])N2CC1=C([4*])SC(N2CCOCC2)=N1&[2*]F&&[3*]S(N)(=O)=O&[4*]Cl&&
[1*]C(C)C&[1*]C1=CC=CC=C1N1N=C(NC(=O)C2CNC(=O)C2)C=C1C1=CC=CC([2*])=C1&[2*]CNC(=O)N(C)C&&&
[1*]C(=O)O&[1*]C1=CC(C2=CC=C(C3=CC=C([2*])C([3*])=C3)O2)=CC=C1C1=CC=C([4*])C=C1[5*]&[2*]Cl&&[3*]O&[4*]O&[5*][N+](=O)[O-]&&
[1*]OC&[1*]C1=CC=C([2*])C=C1CNC(=O)C1=COC(=O)C=C1&[2*]Cl&&&
[1*]NS(=O)(=O)CCC&[1*]C1=CC=C([2*])C(C(=O)NC2=CN=C3[NH]N=C([3*])C3=C2)=C1[4*]&[2*]OC&&[3*]C&[4*]F&&
[1*]CC&[1*]N1C=NC=C1C(OCC1=CC=C([2*])C=C1C1=CC=C([3*])C=C1)C1=CC=C([4*])C=C1&[2*]C#N&&[3*]C#N&[4*]C#N&&
[1*]C&[1*]C1=C([2*])C(C2=CC=CC3=CC=CC=C23)=NN1C1=NC(C2=CC=CC=C2)=CS1&[2*]CC(=O)O&&&
[1*]C&[1*]C1=NC(C2CCOC2)=CC=C1CNC(=O)C1CCN([2*])CC1&[2*]C(C)C&&&
[1*]C1=CC=C(CN2C=C(C3=CC4=CC=CC=C4OC3=O)N=N2)C=C1C(=O)N1CCN([2*])CC1&[1*]F&&[2*]CCO&&
[1*]C(=O)C(C)(C)C&[1*]N1CCC(N(CC2=CC=C([2*])C=C2)C(=O)NC2=CC=C([3*])C=N2)CC1&[2*]CS(C)(=O)=O&&[3*]C#N&&
[1*]C&[1*]C1=CC([2*])=CC=C1S(=O)(=O)NC1=CC=C([3*])C(C2=CC=C3C=N[NH]C3=C2)=C1&[2*]F&&[3*]Cl&&
[1*]OC&[1*]C1=CC=C(CNC(=O)C([2*])OC2=CC=CC=C2)C([3*])=C1&[2*]C&&[3*]OC&&
[1*]C&[1*]C(NCC1=CC=CC=C1CNC(=O)NC1=CC=CC=C1)C1=CC=CC=C1&&&
[1*]OC(C)C&[1*]C1=CC=C(C2=CN=CC(C3=CC4=CN=C([2*])N=C4N3[3*])=C2)C=N1&[2*]N&&[3*]C(C)C&&
[1*]NC(C)=O&[1*]C1=NC2=C(S(=O)(=O)C3=CC=C([2*])C=C3)N=NN2C2=C1SC=C2&[2*]Cl&&&
[1*]C(=O)NC(C)(C)C&[1*]C(C1=CC=CN=C1)N(C(=O)C1=CC=CC=C1)C1CC1&&&
[1*]C&[1*]C1=CC([2*])=NC(NS(=O)(=O)C2=CC=C(NC(=O)C3=CC([3*])=NO3)C=C2)=N1&[2*]C&&[3*][N+](=O)[O-]&&
[1*]NC(C)=O&[1*]C1=CC=C(NC(=O)C2=CC(S(=O)(=O)N3CCCCC3)=CC=C2[2*])C=C1&[2*]C&&&
[1*]C&[1*]C1=CC([2*])=C(S(=O)(=O)N2CCC(C(=O)NCCN3CCOCC3)CC2)C([3*])=C1&[2*]C&&[3*]C&&
[1*]OC&[1*]C1=CC=C(S(=O)(=O)NC2N=C(C3=CC=CC=C3)C3=CC=CC=C3N([2*])C2=O)C=C1&[2*]CC(=O)CC(O)CC(=O)O&&&
[1*]C&[1*]C1=NN2C([2*])=NC3=CC=C(CCC4=CC=CC=C4)C=C3C2=N1&[2*]C&&&
[1*]OCCOCC&[1*]C1=CC(CN2CCCC([2*])([3*])C2)=CC([4*])=C1&[2*]C&&[3*]C(=O)O&[4*]OCC&&
[1*]C(=O)OCC&[1*]C1=C([2*])NC(=S)C([3*])C1C1=C([4*])C=CC=C1[5*]&[2*]C&&[3*]C(=O)OCC&[4*]Br&[5*]OCC&&
[1*]C1=CC=C(C2=CC=CC=C2CC2=NC(NC(=O)CCCC3=CC=CC=C3)=CS2)C=C1&[1*]I&&&
[1*]N&[1*]C1=NC(=O)C2=C([NH]1)N(C1C=CC([2*])O1)C=N2&[2*]CO&&&
[1*]C&[1*]C1=CC=C([2*])C=C1NC(=O)CC1=CSC(=NC2=CC=CC=C2)N1[3*]&[2*]Cl&&[3*]N&&
[1*]OC&[1*]C1=CC=CC(C2=CC(C3=CC=C([2*])C=C3[3*])=NC3=NC=NC([4*])=C23)=C1&[2*]Cl&&[3*]Cl&[4*]N&&
O=C(C1=CC=CC2=CC=CC=C12)C(CCN1CCC(C2=CC=CC=C2)CC1)C1=CC=C(C2=CC=CC=C2)C=C1&&&
[1*]OC&[1*]C1=CC=C(C(=NN=C2NCCN2)C2=CC=C([2*])C=C2)C=C1&[2*]OC&&&
[1*]C&[1*]N1C2CCC1CC(OC(=O)C(CC1=CC=CC=C1)NC(=O)C1=CC=C([2*])C=C1)C2&[2*]OCC(=O)O&&&
[1*]CCCN&[1*]C(NC(=O)C1=CC=C2C(=O)C3=CC([2*])=CC=C3[NH]C2=C1)C(=O)N1CCC2(CCC3=CC=CC=C32)CC1&[2*]O&&&
[1*]C&[1*]C1=CC=C(CN2N=NC3=C2N=CN(CC(=O)NCC2=CC=CO2)C3=O)C=C1&&&
[1*]C1=CC=C(C=CC(=O)C2([2*])CCOC2=O)C=C1&[1*]OC(F)F&&[2*]O&&
O=C(OC1=CC=CC=C1)C1=CC=C(C2=CC=C(C3=CN=CN=C3)N=C2)C=C1&&&
[1*]C&[1*]C1=CC=CC([2*])=C1NC(=S)N(CCC(=O)NC1CCCC1)CC1=CC=CS1&[2*]C&&&
[1*]C(C)C&[1*]C(NC(=O)C1=NC=C([2*])C=C1[3*])C(=O)NC1([4*])CCN(CC2=CC=C([5*])C([6*])=C2)C1&[2*]Cl&&[3*]O&[4*]C#N&[5*]Cl&[6*]Cl&&
[1*]C1=CC=C(CCNC(=O)CNC(=O)OCC2=CC=CC=C2)C=C1&[1*]F&&&
C1=CC=C2N=C[NH]C2=C1&&&
[1*]N&[1*]C1CN(C2=CC=C(N3C=CC(OCC4=CC=C([2*])C=N4)=CC3=O)C=N2)CC1=O&[2*]F&&&
[1*]OC&[1*]C1=CC(NC(=S)N(CCCN2CCOCC2)CC2=CC=CN=C2)=CC([2*])=C1[3*]&[2*]OC&&[3*]OC&&
[1*]OC&[1*]C1=CC=C(S(=O)(=O)N([2*])C([3*])CCSCC2=CC=C([4*])C=C2)C=C1&[2*]CC(C)C&&[3*]CO&[4*]C&&
O=C(NC1=CC=C(C2=NC3=CC=CC=C3O2)C=C1)C1=CC=C(C2=CC=CC=N2)S1&&&
[1*]CO&[1*]C1OC(OCC2=CC=C3OCOC3=C2)C([2*])C([3*])C1[4*]&[2*]O&&[3*]O&[4*]O&&
[1*]OCCC&[1*]C1=CC2=C(NC3=CC=C([2*])C([3*])=C3)N=CN=C2C=C1[4*]&[2*]F&&[3*]Cl&[4*]OCCCN(C)C&&
[1*]NC(=O)CCl&[1*]C1=CC=C([2*])C=C1&[2*]C(=O)O&&&
[1*]C&[1*]C1=C([2*])C(=O)N(C2=CC=C([3*])C=C2)N1[4*]&[2*]P(=O)(O)O&&[3*]Cl&[4*]C&&
[1*]C&[1*]C1=CC(=O)N(C2CCS(=O)(=O)C2)[NH]1&&&
[1*]C&[1*]C1=CC([2*])=CC(OC2=CC=C([3*])C=C2)=C1&[2*]C&&[3*]C(=N)NO&&
[1*]OCCC(C)(C)C&[1*]P(=O)(OC1=CC=CC=C1)C([2*])([3*])C1=CC=CC=C1[4*]&[2*]C&&[3*]C&[4*]F&&
[1*]C&[1*]C1([2*])C(=O)NC(CC2=C[NH]C3=CC=CC=C23)C(=O)N1C(CC1=C[NH]C2=CC=CC=C12)C(=O)N1CCCCC1&[2*]C&&&
[1*]CCN(C)CC=CC#C&[1*]C1=CC=C(OCCCOC2=CC=C([2*])C=C2)C=C1&[2*]OC&&&
[1*]S(=O)(=O)CC&[1*]N1CCN(C2=CC=CC([2*])=C2)CC1&[2*]Cl&&&
[1*]Cl&[1*]C1=CC=C2C(NCC3=CC=C(NC4=NC(NCCCN5CCOCC5)=NC(N5CCOCC5)=N4)C=C3)=CC=NC2=C1&&&
[1*]CN(C)CC=CC(=O)NCC(C)CC&[1*]C1=CC=CC(OCC2=CC=CC=C2[2*])=C1&[2*]C&&&
[1*]C(C)N(C)C(=O)C(F)(F)F&[1*]C1=NC(C2=CC=C([2*])C=C2)=C(C2=CC=C([3*])C=C2)[NH]1&[2*]F&&[3*]S(C)(=O)=O&&
[1*]OCCC&[1*]C1=CC=C(C2=NN([2*])C(C3=CC([3*])=C([4*])C([5*])=C3)C2)C=C1&[2*]C(N)=S&&[3*]OC&[4*]OC&[5*]OC&&
[1*]C&[1*]C1=CC=CC(CN2CCC(=O)N([2*])CC2)=N1&[2*]CC(N)=O&&&
C1=CC=C(C2=CC(C3=C(C4=CC=NC=C4)[NH]C4=CC(CC5=CC=CC=C5)=CC=C34)=C3C=CC=CC3=N2)C=C1&&&
[1*]CCCCCCCC&[1*]C1C2=C(C=CC3=C2OC(=O)C=C3[2*])OC2=C1C(=O)OC(C1=CC=C([3*])C=C1)=C2&[2*]C&&[3*]C&&
O=C(OCC1=CC=CC=C1)C1=CN(C(=O)C2CCNCC2)N=C1&&&
[1*]C&[1*]C=C1CN([2*])C2CC3(C(=O)N([3*])C4=CC=CC=C43)C3=CC([4*])=CC=C3OC1C2[5*]&[2*]C&&[3*]CC&[4*]OC&[5*]C(=O)OC&&
[1*]C&[1*]C1([2*])C([3*])C1C1=NC2=CC([4*])=C([5*])C=C2[NH]1&[2*]C&&[3*]C(=O)O&[4*]F&[5*]F&&
[1*]CC(=O)OC&[1*]N1C=C([2*])C=C(NC(=O)C2=CC(=O)C3=CC([3*])=CC=C3O2)C1=O&[2*]C&&[3*]OC&&
[1*]C(=O)OCC&[1*]C1=CC=C(S(=O)(=O)N2C(C3=CC=C([2*])C=C3)CC=C([3*])C2C2=CC=C([4*])C=C2)C=C1&[2*]Cl&&[3*]C(=O)OCC&[4*]Cl&&
O=C(OCC1=CC=CC=C1)C(=CC1=CC=CS1)C1=CC=C(OCC2=CC=CC=C2)C=C1&&&
[1*]C(=O)NC&[1*]C(NC(=O)COC1CCC(N2C=NC3=CC=CN=C32)CC1)C1CCCCC1&&&
[1*]C1CC(N2C=NC3=C2[NH]C=NC3=O)SC1[2*]&[1*]CO&&[2*]CO&&
[1*]C(C)C&[1*]C1C(=O)C(=C2NC3=CC=C([2*])C=C3S(=O)(=O)N2)C(=O)N1CC1=CC=C([3*])C=C1&[2*]NS(C)(=O)=O&&[3*]F&&
[1*]C&[1*]C1=NOC(NS(=O)(=O)C2=CC=C(NC(=O)C3=N[NH]C(=O)C4=CC=CC=C34)C=C2)=C1[2*]&[2*]C&&&
[1*]OC&[1*]C1=CC=C2C3=C(C=C([2*])C([3*])=C3[4*])C([5*])([6*])N([7*])C2=C1&[2*]N=C(C)NCCCN(C)C&&[3*]O&[4*]O&[5*]C&[6*]C&[7*]C&&
[1*]C(=O)OC&[1*]C1=CC=CC=C1NC(=O)N1CCN(C2=CC=C(N3CCOCC3)N=N2)CC1&&&
[1*]CC&[1*]N1CC2=CC3=C(C=C2C1=O)OC1CCCN1C3C1=CC=C([2*])C=C1&[2*]OC&&&
[1*]O&[1*]C1=CN=C2[NH]C(C3=CC=C([2*])C=C3)=NC2=C1&[2*]O&&&
[1*]C(=O)NC(CCC)C(=O)O&[1*]C1CCCN1[2*]&[2*]C(=O)C(NC(=O)C(CCC(=O)O)NC(=O)C(N)CCCCN)C(C)C&&&
O=C(NCCN1CCCC1)C(C1=CC=NC=C1)N(C(=O)C1=CSN=N1)C1=CC=CC=C1&&&
C1=CC=C2SC(N3C=C(CN4CC5=CC=CN=C5C4)N=N3)=NC2=C1&&&
[1*]C(C)=O&[1*]C1=C([2*])[NH]C(C(=O)OCC(=O)N([3*])CC2=CC=CC=C2)=C1[4*]&[2*]C&&[3*]CC(C)C&[4*]C&&
[1*]OS(N)(=O)=O&[1*]C1=CC=C2C(=O)C(C3=CC=C(N4CCOCC4)C=C3)=COC2=C1&&&
[1*]C(C)=O&[1*]C1=CC=CC(NC(=O)CSC2=CC=C(C3=CC=CN=C3)N=N2)=C1&&&
[1*]C1=CC(NC(=O)C2=CC(C3=CC=CC=C3[2*])=NC3=CC=CC=C23)=CC=C1&[1*]C(F)(F)F&&[2*]C(F)(F)F&&
[1*]C&[1*]C1CC([2*])CN(CN2C=CC([3*])=NC2=O)C1&[2*]C&&[3*]NCCCO&&
[1*]C1=CC=CC=C1C1=NC2=CC=CC=C2C(=O)O1&[1*]Cl&&&
[1*]OCC(CC)CC&[1*]C1([2*])CCN(C(=O)C2=CC=C3N=C[NH]C3=C2)CC1&[2*]C(=O)O&&&
[1*]OC(C)CC&[1*]C1=CC([2*])=CC=C1[3*]&[2*]CNC(C)=O&&[3*]Cl&&
[1*]CCCCCCCCCCCCC&[1*]C1=CC(C(=O)NC2=C([2*])C=C([3*])C3=C2OC(C2=CC=C([4*])C=C2)=CC3=O)=CC=C1[5*]&[2*]OC&&[3*]OC&[4*]F&[5*]O&&
[1*]CC&[1*]N1C(=O)C2(CCC1CNCC1=CC=C([2*])C([3*])=C1)CCN(C(=O)C1=COC=C1)CC2&[2*]OC&&[3*]OC&&
[1*]C(C)=O&[1*]C1=C([2*])N(C2=CC=CC=C2)C(=O)C1=CC1=CC=C([3*])C=C1&[2*]C&&[3*]O&&
[1*]CN&[1*]C(CC1=C[NH]C=N1)NC1=CC=CC([2*])=C1&[2*]Br&&&
[1*]C(=O)NCCO&[1*]C1CC(OC2=CC=C([2*])C=C2)CN1&[2*]O&&&
[1*]C(C)(C)C=C&[1*]C1OC2(C=CC1=O)CC(OCC1CC1)C([2*])C([3*])([4*])O2&[2*]O&&[3*]C&[4*]C&&
[1*]C&[1*]C1CCCC=CC2=CC(CCN3CCN([2*])CC3)=CC(=C2)CC([3*])CC([4*])C([5*])C([6*])C([7*])C([8*])C=CC=CC(=O)N1[9*]&[2*]C&&[3*]O&[4*]O&[5*]O&[6*]C&[7*]O&[8*]C&[9*]C&&
[1*]C&[1*]C1=CN(CC2=CC=C([2*])C=C2[3*])C2=C(C=CC(=O)NS(=O)(=O)C3=CC([4*])=C([5*])S3)C=C([6*])C=C12&[2*]Cl&&[3*]Cl&[4*]C&[5*]C&[6*]F&&
[1*]CCO&[1*]C1=CC=CC(C2=CC=C3C([2*])=CC=CC3=C2)=C1[3*]&[2*]O&&[3*]O&&
[1*]OC&[1*]C1=CC=C(CCNC(=O)N([2*])C2CCN(CCCCCN([3*])C3CCC(C4=C[NH]C5=CC=CC=C45)CC3)CC2)C=C1&[2*]C&&[3*]C&&
[1*]C&[1*]C1=NOC([2*])=C1C(=O)NN=C1CCCC2=CC=CC=C12&[2*]C&&&
CCCCCCCCCCCCCCCCCCC(=O)OCC(COC(C)=O)OC(C)=O&&&
[1*]OC&[1*]C1=CC=C2C=C3C4=CC5=C(C=C4CC[N+]3=CC2=C1OCCCCN1CCC([2*])CC1)OCO5&[2*]C(C)(C)C&&&
[1*]C#N&[1*]C1=C([2*])C=C2OC3=CC=C([3*])C=C3OC2=C1C1=CC=CC=C1&[2*]C#N&&[3*]F&&
[1*]OC(C)=O&[1*]C1=C([2*])C=C(C(=CCCCC2=NN=C([3*])O2)C2=CC=C([4*])N=C2)C=C1[5*]&[2*]C&&[3*]C&[4*]C&[5*]C&&
[1*]C1=CC(CNC(=O)C2=NN3C([2*])=CC(C4=CC=CC=C4)=NC3=C2)=CC=C1&[1*]Cl&&[2*]C(F)(F)F&&
O=C1C2=C(C=CC(S(=O)(=O)N3CCCC3)=C2C2=NC3=CC=CC=C3[NH]2)S(=O)(=O)N1CCCN1CCCC1&&&
[1*]CC&[1*]C1=NOC(CN2CCCN(C(=O)NCC=CC3=CC=CC=C3)CC2)=C1&&&
[1*]S(C)(=O)=O&[1*]C1=CC=CC(N2N=CC([2*])=C(OC3CC3)C2=S)=C1&[2*]O&&&
[1*]C&[1*]C1CC2(CC([2*])C3(CC([3*])C([4*])([5*])C(=O)O3)O2)OC2(CCC([6*])CC2)O1&[2*]C&&[3*]O&[4*]C&[5*]C&[6*]C&&
[1*]SC&[1*]C1=NN=C(C2=CC=CC=C2)N1NC(=O)C(CC1CCCCC1)NC(=O)C1CCCCC1&&&
C1C1CCC(C2(CC3CC3)OOC3(OO2)C2CC3CC(C2)CC3=CC=CC=N3)C1&&&
[1*]N&[1*]C1=NC=NC2=C1N=CN2C1C=CC([2*])O1&[2*]CO&&&
[1*]C&[1*]C1=CC=C([2*])C2=C1NC(=O)C2(C1=CC=C([3*])C=C1)C1=CC=CC=N1&[2*]C&&[3*]C#N&&
[1*]OC&[1*]C1=CC=C(CNC(=O)C(=O)NCC(C2=CC=CO2)S(=O)(=O)C2=CC=CC=C2)C=C1[2*]&[2*]OC&&&
C1CCCN(C2=NC=CC3=CC=CN=C23)C1&&&
[1*]CCC&[1*]C(C1=NN=NN1[2*])N1CCCN(C2CCCCC2)CC1&[2*]CC(C)C&&&
[1*]NC(C)=O&[1*]C1=CC=CC=C1OC(=O)CN1C=NN=C1&&&
[1*]C#N&[1*]C1=CC([2*])=CC(OC2=CC(OCCN3CCOCC3)=CC3=C2C=CC(=O)[NH]3)=C1&[2*]Cl&&&
[1*]C1=CC=C(S(=O)(=O)C2=C(NCC3=CC=CS3)OC(C3=CC=CS3)=N2)C=C1&[1*]Cl&&&
[1*]OC&[1*]C1=CC=C(NS(=O)(=O)C2=CC=C([2*])C3=CC=CN=C23)C=C1N1CCNCC1&[2*]F&&&
[1*]F&[1*]C1=CC=C(NCC2=NN=C(SCC3=CC=CC=C3)N2C2CC2)C=C1&&&
[1*]N&[1*]C1=NC=NC2=C1N=CN2C1CC([2*])C([3*])C1[4*]&[2*]CO&&[3*]O&[4*]O&&
[1*]C(=O)OC&[1*]C1=CN(CC2=CC=C3OCOC3=C2)C=C1&&&
[1*]C&[1*]C1=NN=C2N(C(=O)C3=CC=CC=C3)C([2*])C([3*])N2C1=O&[2*]C&&[3*]C&&
[1*]C(C)C&[1*]C12CCC(C(=O)NC([2*])C3=CC=CC=C3)(OC1)O2&[2*]C&&&
O=C(COC1=CC=CC=C1)N1CCN(CC2=CC=CN2C2=NOC(C3=CC=CS3)=N2)CC1&&&
[1*]C&[1*]C1CCCN1CCC1=CC2=C(C=C1[2*])[NH]C(=O)C1=NC=C(C3=CN=CN=C3)N12&[2*]C(F)(F)F&&&
[1*]C(=O)CCC&[1*]N1CCN=C1SCC1CCCO1&&&
[1*]C1=CC=C(CN2CCN(CCNC(=O)C3=CC=C4C=CC=CC4=C3)CC2)C=C1&[1*]Cl&&&
[1*]C&[1*]N1C(=O)CCC2=CC=C(NC(=O)NC3CCC(C4=CC=CC=C4)(C4=CC=CC=C4)CC3)C=C21&&&
[1*]OCC&[1*]C1CC2=CC=CC=C2C1NC1=C(NC2=CC=CC=C2[2*])C(=O)C1=O&[2*]OC&&&
[1*]C&[1*]C1=N[NH]C(SCC(=O)C2=CC=C([2*])C=C2)=N1&[2*]F&&&
[1*]C(=O)OCC&[1*]C1=C2C(=O)OCC2=C([2*])[NH]1&[2*]C&&&
[1*]OC&[1*]C1=CC=CC=C1OCC1SCCN1C(=O)COC1=CC=CC=N1&&&
[1*]C&[1*]C(COC1=NC=CC=C1C(=O)N1CCCC1)=NNC(=O)CSC1=NO[N+]([2*])=C1S(=O)(=O)C1=CC=CC=C1&[2*][O-]&&&
[1*]C&[1*]C1([2*])CCN(CC2=C([3*])C3=NC(N4CCC([4*])C4)=C4C5=CC=CC=C5C([5*])([6*])C4=C3S2)CC1&[2*]C&&[3*]F&[4*]NC(=O)C(F)(F)F&[5*]C&[6*]C&&
[1*]OC&[1*]C1=CC=C(CN2C(=O)C(=O)C3=CC([2*])=CC=C32)C([3*])=C1&[2*]NC(C)=O&&[3*]OC&&
[1*]OC&[1*]C1=CC=C2N=C(C3=CC=C(C4=CC=C([2*])C=C4)C=C3)N([3*])C(=O)C2=C1&[2*][N+](=O)[O-]&&[3*]C&&
O=C(OCN1N=NC2=CC=CC=C2C1=O)C1=CC=CO1&&&
[1*]C&[1*]C1=CC=C(S(=O)(=O)N([2*])C2=CC=CC=C2NC(=O)C2=CC3=CC=CC=C3S2)C=C1&[2*]C&&&
[1*]C&[1*]C1CC2=CC=CC=C2N1C(=O)CN1C(=O)N(CCCC(=O)NCC2=CC=C3OCOC3=C2)C(=O)C2=CC=CC=C21&&&
[1*]OC&[1*]C1=CC=C2C(=C1)C1=C(C(=O)NC3=CC=C([2*])C=C3)C=NN1CC1=CC([3*])=CC2=C1&[2*]F&&[3*]Br&&
[1*]CCC=CC(=O)C(=O)NCCO&[1*]C1=CC=C2C=CC=CC2=C1&&&
[1*]N(F)F&[1*]C1=CC=C(NC(=S)N2CCCN(C3CCCCC3)CC2)C=C1&&&
[1*]S(N)(=O)=O&[1*]C1=CC=C(CNC(=O)COC(=O)C2=CC=CO2)C=C1&&&
[1*]C(=O)NCC&[1*]C1([2*])CCCN(CC2=CC=CC=C2SCC2=CC=C([3*])C=C2)C1&[2*]C&&[3*]F&&
[1*]CCSC&[1*]C(NC(=O)C([2*])NC(=O)CC1=CC=CC=C1)C(=O)NCC([3*])C1=CC=CC=C1&[2*]CC(C)C&&[3*]N&&
[1*]C1=C([2*])C(C(=O)C2=CC([3*])=CC=C2NC(=O)C2=CC([4*])=CC=C2[5*])=NS1&[1*]Cl&&[2*]Cl&[3*]Cl&[4*]Br&[5*]O&&
[1*]C(=O)OCC&[1*]C1=CN(CC(=O)NC2=CC=CC=C2[2*])C2=CC=CC=C2C1=O&[2*]F&&&
[1*]C&[1*]C1=CC=CC=C1C1=CN(CCCCCCCN2CCN(C3=CC=CC([2*])=C3)CC2)C2=CC=C([3*])C=C12&[2*]C(F)(F)F&&[3*]N&&
O=C1CN(C2=CC=NC(C3=CC=CC=C3)=N2)CCN1CC1CC1&&&
[1*]OC&[1*]C1C(=O)N2C([2*])=C([3*])CS(=O)(=O)C12&[2*]C(=O)OC(C)(C)C&&[3*]COC(C)=O&&
[1*]C&[1*]C1=CC(NC2=CC=C([2*])C(SC3=CC=C(NC(=O)CN4CCCN([3*])CC4)C([4*])=C3)=C2)=NC(NC2=CC=C([5*])C=C2)=N1&[2*]C#N&&[3*]C&[4*]C&[5*]C#N&&
[1*]OC&[1*]C1=CC=C(C2C3C(=O)C4=CC=CC=C4C3=NC3=NC(=O)[NH]C([2*])=C32)C=C1[3*]&[2*]O&&[3*]OC&&
[1*]F&[1*]C1=CC=CC(C2=CSC(NN=CC3=CC=NC=C3)=N2)=C1&&&
[1*]C&[1*]N1C(=C(C2=CC=CN=C2)C2=CC=C3C=CC=CN23)[NH]C2=CN=CC=C21&&&
[1*]C&[1*]C1CCCC2(CC(=O)NC([2*])CC3=CC=CC=C3)CC(=O)N([3*])C12&[2*]C(=O)O&&[3*]C&&
[1*]C&[1*]C1=C(C(=O)N2CCN(C3=CC=CC=C3)CC2)C=CO1&&&
[1*]CC=C&[1*]N1C(=O)C2=C(N=C(C3=CC(OCC(=O)NC4=CC=C([2*])C=C4)=NN3[3*])[NH]2)N([4*])C1=O&[2*]F&&[3*]C&[4*]CCCOCC&&
[1*]C(C)NC(C)=O&[1*]C1=CC=C(OC2CCN(C3=NC=NC(N4CCC([2*])CC4)=C3[3*])C2)C=C1&[2*]CO&&[3*]Cl&&
[1*]OC&[1*]C1=CC=C(C2CC2C(=O)NN=CC2=CC([2*])=CC=C2[3*])C=C1[4*]&[2*]Cl&&[3*]Cl&[4*]OC&&
[1*]C&[1*]N1CCC(C(=O)NC2=CC=C3SC(=S)OC3=C2)CC1&&&
[1*]F&[1*]C1=CC([2*])=C2[NH]C(NC3=CC=C(C4CCNCC4)C=C3)=NC2=C1&[2*]F&&&
[1*]S(C)(=O)=O&[1*]C1=CC=C(N2C(CC3=CC=CS3)=NN=C2SCC(=O)NC2=CC=C([2*])C=C2)C=C1&[2*]F&&&
[1*]C&[1*]C1([2*])CNCC([3*])N1C(=O)N1CC([4*])([5*])C2=NC=C(CC3=CC=CC=C3)C=C21&[2*]C&&[3*]C&[4*]C&[5*]C&&
[1*]C&[1*]C1=CC=C(C2=NCCCN2)C=C1&&&
[1*]C&[1*]N1CCC23CCCCC2C(CN3)C1&&&
[1*]CCCC&[1*]C1CC2=C(C(=O)O1)C(C(=O)C1=CC=CS1)=C([2*])O2&[2*]C&&&
[1*]CC(C)(C)C&[1*]C1CCN(CC(=O)NC2=CC=C([2*])N=C2)CC1&[2*]Cl&&&
[1*]OC&[1*]C1=CC=CC=C1C(=O)NS(=O)(=O)C1=CC=CC=C1&&&
[1*]OC(=O)NC(=O)OCCCCCCCCC&[1*]C1=CC=CC(CNC(=O)NC2=CC=C([2*])C([3*])=C2)=C1&[2*]Cl&&[3*]C(F)(F)F&&
[1*]C1=CC(C=C2N=C(C3=CC=CS3)OC2=O)=CC=C1&[1*]Cl&&&
[1*]CC(C)C&[1*]C(NC(=O)CC([2*])C([3*])NC(=O)NCC([4*])C1=CC=CC=C1)C(=O)NC(CC1=CC=CC=C1)C1=COC(C2=CC=CC=C2)=N1&[2*]O&&[3*]CC(C)C&[4*]O&&
[1*]CC(C)C&[1*]C(NC(=O)C([2*])CC1=CC=CC=C1)C(=O)NC([4*])CC1=CC=C([3*])C=C1&[2*]S&&[3*]O&[4*]C(=O)NO&&
[1*]C1=CC=C(COC(=O)CNC(=O)CN2C(=O)NC3(CCCC3)C2=O)C=C1&[1*]Br&&&
C1=CC=C(CSC2=NC(C3=CC=CS3)=NN2CC2=CC=CC=C2)C=C1&&&
[1*]C1=C2C(=O)CC(C3=CC=C(OCC4=CC(=O)C5=CC=CC=C5O4)C=C3)OC2=CC(OCC2=CC=CC=C2)=C1&[1*]O&&&
[1*]OC&[1*]C1=NC=CC=C1C1=NN=C(SCC(=O)C2=CC=C([2*])C=C2)O1&[2*]C#N&&&
[1*]OC&[1*]C1=CC=C(C(=O)COC(=O)C2=N[NH]C([2*])=C2)C([3*])=C1&[2*]C&&[3*]OC&&
[1*]NC(=O)C(C)NC&[1*]C(C(=O)N1CC2CCCN2CC1C(=O)C1CCCN1[2*])C1CCCCC1&[2*]C(=O)C(C)NC(=O)C(NC(=O)NC)C(C)C&&&
[1*]NC(C)=O&[1*]C1=CC=C(C2=CC=CC=C2[2*])C(C(=O)NC2=CC=C([3*])C=C2)=C1&[2*]C(=N)N&&[3*]N&&
[1*]C1=CC=C(NC=CC(=O)C2=CC=C(S(=O)(=O)N3CCCCC3)C=C2)C=C1&[1*]Br&&&
[1*]OC&[1*]C1=CC=CC=C1CNC(=O)CS(=O)(=O)CC1=C([2*])ON=C1[3*]&[2*]C&&[3*]C&&
[1*]OC&[1*]C1=CC=C(C2=NC(NC(=O)C3=CC=CN=C3[2*])=CC3=C2N([3*])C=N3)C=C1[4*]&[2*]OC&&[3*]C&[4*]OC&&
CCCCCC(CCCCCCCCCCCP(=O)([O-])OCC[N+](C)(C)C)OOC&&&
[1*]C&[1*]N(CC(=O)NC1=CC=C([2*])C([3*])=C1[4*])CC(=O)NC1=C([5*])C=CC=C1[6*]&[2*]F&&[3*]F&[4*]F&[5*]F&[6*]F&&
[1*]C&[1*]C1=C(C2=CC=C3CCCC3=C2)N=C2N=C(NCCCN3CCCC3)N=CC2=C1[2*]&[2*]C(=O)O&&&
[1*]C&[1*]N1CCN(C(=O)C2=CC=CN=C2OC2=CC=C(NC3=CC=CC=N3)C=C2)CC1&&&
[1*]C(=C)C&[1*]C1(C2=CC=CC=C2)CC([2*])NC1[3*]&[2*]CO&&[3*]CO&&
[1*]CCC&[1*]C1=C(C2=CC=C([2*])C=C2)N=C([3*])S1&[2*]Cl&&[3*]Cl&&
[1*]C&[1*]C1=CC(=O)N([2*])C(=O)C=C1&[2*]O&&&
[1*]C(=O)C=C(O)C(=O)OC&[1*]C1=CC([2*])=C([3*])C([4*])=C1&[2*]OC&&[3*]OC&[4*]OC&&
[1*]C(=O)OCC&[1*]C1=C(C2=CC=CC=C2[2*])C2(N1)C(=O)N([3*])C1=CC=CC=C12&[2*]Cl&&[3*]CC(=O)O&&
[1*]CC(=O)N(C)CCCC&[1*]N1C(C2=CC=CC([2*])=C2)=NC(=O)C2=C1CCCC2&[2*]Cl&&&
[1*]CCC&[1*]C1=CC2=C(N=C1[2*])C([3*])([4*])CCC2([5*])[6*]&[2*]C#N&&[3*]C&[4*]C&[5*]C&[6*]C&&
[1*]N&[1*]N1C(COC2=CC=C([2*])C=C2)=N[NH]C1=S&[2*][N+](=O)[O-]&&&
[1*]CC(C)C&[1*]C(NC(=O)C(CC1=CC=CC=C1)NC(=O)OCC1=CC=CC=C1)C(=O)NC(CC1=CC=CC=C1)C(=O)C(=O)NCCN1CCOCC1&&&
[1*]C&[1*]C1=CC=CC([2*])=C1NC1=C(C2=CC=CC=C2)SC=C1[3*]&[2*]C&&[3*]C(=O)O&&
[1*]NCC(C)NC(=O)OC&[1*]C1=NC=CC(C2=C(C3=CC([2*])=CC([3*])=C3[4*])[NH]C(C3CC3)=N2)=N1&[2*]Cl&&[3*]NS(C)(=O)=O&[4*]C&&
CCCCCC(C)CCCCCN=C(N)N&&&
[1*]C(=O)OCC&[1*]C1=C([2*])N=C(NC(=O)CSC2=CC=C3C=CC=CC3=N2)S1&[2*]C&&&
[1*]CC&[1*]C1=CC(NC2=CC=CC=C2C2=NC3=CC=CC=C3O2)=CC([2*])=C1[3*]&[2*]CC&&[3*]OCC(=O)O&&
O=C(NC1=CC=CC(C2=CC=C3N=C(C(=O)NCCNC(=O)C4=CC=CC(C5=CC=CC=C5)=C4)SC3=C2)=C1)C1=NC=CC=N1&&&
[1*]C&[1*]C1=CC=CC=C1C1C2=CC=CC=C2CCN1C(=O)C([2*])CC1=CC=CC=C1&[2*]N&&&
[1*]OC&[1*]C1=CC=C(NC(=O)C2=CC=C3C=CC=CC3=C2[2*])C=C1C1=C([3*])C2=CC=C([4*])C=C2OC1=O&[2*]O&&[3*]C&[4*]OC&&
[1*]C1=CC(CC(NC(=O)C2CC3=CC=CC=C3CN2C(=O)C(C2=CC=CC=C2)C2=C([2*])C=CC=C2[3*])C(=O)OCC2=CC=CC=C2)=CC=C1&[1*]O&&[2*]F&[3*]F&&
[1*]C(=O)NCCCN&[1*]C1=CN2C(C3=CC=C([2*])C=C3)=C(C3=CC=C([3*])C=C3)N=C2C=C1&[2*]F&&[3*]Br&&
[1*]C1=CC=C2N=CC=C(C(=O)N3CCN(C(=O)C4=CC=CC(OC5=CC=CC=C5)=C4)CC3)C2=C1&[1*]Cl&&&
[1*]OC(=O)CCCCCCCCCCCCC&[1*]C1C2=CC3=C(C([2*])=C2C(C2=CC([3*])=C([4*])C([5*])=C2)C2C(=O)OCC12)OCO3&[2*]O&&[3*]OC&[4*]OC&[5*]OC&&
[1*]C1=CC=C(CNCCCCNCC2=C3C=CC=CC3=CC3=CC=CC=C23)C=C1[2*]&[1*]O&&[2*]O&&
[1*]C&[1*]C(=NN1C(C=CC2=CC=CC=C2)=NC2=CC=CC=C2C1=O)C1=CC=CC=C1&&&
[1*]OC&[1*]C1=CC=C([2*])C=C1S(=O)(=O)N1C([3*])=C(CN2CCOCC2)C2=CC([4*])=CC=C21&[2*]Br&&[3*]C&[4*]F&&
[1*]C&[1*]C1=CC(OC(=O)C2=N[NH]C(=O)C=C2)CC([2*])([3*])C1&[2*]C&&[3*]C&&
[1*]C#N&[1*]C1=CC=CC(S(=O)(=O)C2=C([2*])[NH]C3=CC=C(NC(=O)C4=CC=CC([3*])=C4)C=C23)=C1&[2*]C(=O)O&&[3*]C(F)(F)F&&
[1*]C&[1*]C1CC2=CC3=C(C=C2C(C2=CC=C([2*])C=C2)=NN1[3*])OCO3&[2*]Cl&&[3*]C(C)(C)C&&
[1*]COC(C)=O&[1*]C12CCC3([2*])C1=C1C(CC4C5([3*])CCC(=O)C([4*])([5*])C5CCC4([6*])C1([7*])CC2)N1C(=O)N([8*])C(=O)N13&[2*]C(C)C&&[3*]C&[4*]C&[5*]CO&[6*]C&[7*]C&[8*]C&&
[1*]CC&[1*]C1=NOC(CNC2=CC=C(C(=O)NC3=CC=CC=C3[2*])C=C2)=C1&[2*]C&&&
[1*]C&[1*]C1=CC(C(=O)COC(=O)C2=CC=C3OCOC3=C2)=C([2*])N1C1=CC=CC=C1&[2*]C&&&
[1*]CC(=O)O&[1*]C(NC(=O)CCC(NC(=O)C1=NC=C([2*])[NH]C1=O)C(=O)NC1CCCCC1)C(=O)COC1=C([3*])C=CC=C1[4*]&[2*]O&&[3*]Cl&[4*]Cl&&
[1*]C&[1*]N1CCC2(CC1)CC(NC(=O)C1CCN([2*])CC1)C1=CC=CC=C1O2&[2*]C&&&
[1*]C&[1*]C1=CC(C(=O)NC(C(=O)NC([2*])C2=CC=CC=C2CC2=CC=CC=C2)C2=CC=CC=C2)=C([3*])S1&[2*]C&&[3*]Cl&&
[1*]C&[1*]C(C1=CC=CC=C1)C([2*])C1=CC([3*])=C2C3=C(CCCN3)C([4*])([5*])OC2=C1&[2*]O&&[3*]O&[4*]C&[5*]C&&
[1*]OCC(C)(C)C&[1*]C1=CC=C(C2NC(=O)C3=CC=CC=C3N2)C=C1[2*]&[2*]OC(C)C&&&
[1*]OC&[1*]C1=CC2=CC=CC=C2C=C1C1=C2COC3=CC=CC=C3C2=NC2=CC=C([2*])C=C12&[2*]O&&&
[1*]C&[1*]C1=NN([2*])C2=C1CN(C(=O)CC1=CC=C([3*])C=C1)CC2&[2*]C&&[3*]F&&
[1*]C(=O)OC&[1*]C1=CC2=C(NCCC3=C[NH]C4=CC=C([2*])C=C34)N=CN=C2S1&[2*]OC&&&
[1*]C&[1*]C1=NN=C2SCC(C3=CC=CC=C3[2*])=NN12&[2*]Br&&&
[1*]OC&[1*]C1=CC=CC=C1C(CCNC(=O)CCCCCCC(=O)NC1(C2=CC=C([2*])C=C2)CCCCC1)C1=CC=CC=C1&[2*]OC&&&
[1*]CC&[1*]N1C(SCC2=NC([2*])=NC([3*])=N2)=NN=C1C1=CC=C([4*])C=C1&[2*]N&&[3*]N&[4*][N+](=O)[O-]&&
[1*]Br&[1*]C1=CC=C(C2SC3=CC=CC=C3N3C=CC=C32)C=C1&&&
[1*]CC&[1*]C1([2*])CC2=C(CO1)C(=O)N(C1=CC=C([3*])C=C1)C([4*])=C2&[2*]C&&[3*]C&[4*]N&&
[1*]CC&[1*]C1C(=O)C(=O)C2OC3=C([2*])C=C([3*])C=C3C12&[2*]OC&&[3*]OC&&
[1*]C&[1*]C1=CC=CC([2*])=C1N1CCN(CCCNC(=S)NC2=CC=C([3*])C=N2)CC1&[2*]C&&[3*]Cl&&
[1*]C(=O)OC&[1*]C1=COC(OC2OC(COC(=O)C3=CC=C([2*])C=C3)C([3*])C([4*])C2[5*])C2C([6*])C(=O)C3C([7*])C4C([8*])CC5OC6OC([9*])CCC6([10*])C5C4([11*])C([12*])CC132&[2*]O&&[3*]O&[4*]O&[5*]O&[6*]O&[7*]O&[8*]O&[9*]C&[10*]C&[11*]C&[12*]OC(C)=O&&
[1*]OC&[1*]C1=CC=C([2*])C=C1S(=O)(=O)N([3*])CC(=O)NC1=CC=C([4*])C=C1&[2*]C&&[3*]C&[4*]C(C)=O&&
[1*]OC&[1*]C1=CC([2*])=CC=C1OCC1=CC=CC([3*])=C1&[2*]C=CC(=O)O&&[3*]Cl&&
[1*]OCC&[1*]C1=CC=CN2C(=O)C(C(=O)NCC3CCC([2*])CC3)=C([3*])N=C12&[2*]CN(C)C&&[3*]O&&
[1*]C&[1*]C1CC2OC(=O)C3([2*])CCC([3*])(C23Br)C12CCC1(COC1=O)C2([4*])[5*]&[2*]C&&[3*]C&[4*]C&[5*]C&&
[1*]NC(C)CCCN(CC)CC&[1*]C1=CC=NC2=CC([2*])=CC=C12&[2*]Cl&&&
O=C(NCC1=CC=C(N2CCCCC2)C=C1)C1=CC=C(OCC2=CC=CC=N2)C=C1&&&
[1*]C&[1*]C1=CC=C2C(=O)C(C(=O)NC3=CC=CC([2*])=C3)=CN(C3CC3)C2=N1&[2*]F&&&
[1*]CC(O)CCC&[1*]N1CCC(C2=CC(C3=CC=CC([2*])=C3)=NC([3*])=N2)CC1&[2*]O&&[3*]N&&
C1=CC=C(C2=C(C3=CC=CC=C3)CCC2)C=C1&&&
[1*]C(=O)OC&[1*]N1CC(=CC2=CC([2*])=CC=C2[3*])SC(=C2SC3=CC=CC=C3N2[4*])C1&[2*]OC&&[3*]OC&[4*]C&&
[1*]O&[1*]C1=CC([2*])=C(C2=CC=C(OC3=C([3*])C=C([4*])C=C3[5*])C=C2)C([6*])=C1&[2*]Cl&&[3*]Cl&[4*]C(F)(F)F&[5*]Cl&[6*]Cl&&
[1*][N+](=O)[O-]&[1*]C1=CC=C(NC2=NCCS2)C([2*])=C1&[2*]Cl&&&
[1*]C(C)C&[1*]C1=N[NH]C(C(=O)N2CCC3C2CCN3C2=CC=CC=N2)=C1&&&
[1*]N(C)C&[1*]C1=NC(NC2CCCCC2)=C2N=CN([2*])C2=N1&[2*]C&&&
[1*]C&[1*]N1C([2*])=NC2=C(NC3CCCCC3)N=CC=C21&[2*]C#N&&&
[1*]OC&[1*]C1=CN=CC(C2=CC3=C([2*])N=C([3*])N=C3N(C3CCC([4*])CC3)C2=O)=C1&[2*]C&&[3*]N&[4*]O&&
[1*]C&[1*]C1=N[NH]C([2*])=C1C1=NC(C2=CC=CC([3*])=C2)=C2C([4*])=NC3=CC=C(OCCN4CCCC4)C=C3N12&[2*]C&&[3*]F&[4*]C&&
O=C1OC(C2=CC=CC=C2)=CC2=CC(N3CCNCC3)=CC=C12&&&
[1*]CCC&[1*]N1C(=O)C2=C([NH]C(C([2*])CC3=CC=CC=C3)=N2)N([3*])C1=O&[2*]N&&[3*]CCC&&
O=C1[NH]N=C(C2CCCN(C(=O)C3=CC=CN3)C2)N1C1CC1&&&
[1*]CC&[1*]N(CC1=CC=C2N=C([2*])N=C([3*])C2=C1[4*])C1=CC=C([5*])C=C1&[2*]N&&[3*]N&[4*]O&[5*]C(=O)NC(CCC(=O)O)C(=O)O&&
[1*]CC&[1*]C1C2=C(OC(=N)C1[2*])C(C1=CC=CC=C1[3*])OC([4*])([5*])C2&[2*]C#N&&[3*]F&[4*]C&[5*]C&&
[1*]CCCC&[1*]C1CC2([2*])C([3*])CCC2C2CCC3=CC([4*])=CC=C3C12&[2*]C&&[3*]O&[4*]O&&
[1*]C&[1*]C1=C([2*])C(=O)N(CC2CCCN2[3*])C(=O)N1C1=CC=NC=C1&[2*]C#N&&[3*]C&&
[1*]C&[1*]C1CCC(=O)N([2*])C1&[2*]CC(=O)NC(N)=S&&&
[1*]C1=CC=C(NC2=NC=NC3=CC=C(C4=CSC([2*])=C4)C=C23)C=C1&[1*]S(=O)(=O)NC(C(=O)O)C(F)(F)F&&[2*][N+](=O)[O-]&&
[1*]C(=C)C&[1*]C1CCC2([2*])CCC3([3*])C(CCC4C5([4*])CCC([5*])C([6*])([7*])C5CCC43[8*])C12&[2*]C(O)C#CCO&&[3*]C&[4*]C&[5*]O&[6*]C&[7*]C&[8*]C&&
O=C(CN(CC1=CC=CC=C1)C(=O)C1=CC=CC=C1)NNCC1=CC=CC=C1&&&
[1*]OC&[1*]C1=CC2=C(C([2*])=C1[3*])S(=O)(=O)CC(C(=O)NCC1=CC=CN=C1)C2&[2*]OC&&[3*]OC&&
[1*]OC&[1*]C1=CC=CC(N2C=NC3=CC(NCC4=CC=CC([2*])=C4)=CC=C32)=C1&[2*]OC&&&
[1*]CC&[1*]C(C1=CC=CC(NS(=O)(=O)C2=CC=C([2*])C=C2)=C1)N1CCC2(CCCNC2)C1=O&[2*]C(=O)O&&&
[1*]C&[1*]C1=C2C=CN=CC2=C([2*])C2=C1[NH]C1=CC=C([3*])C=C12&[2*]C&&[3*]O&&
[1*]C&[1*]C1([2*])CC2=C([NH]N=C2)C([3*])([4*])N1&[2*]C&&[3*]C&[4*]C&&
[1*]CC(O)C(=C)C&[1*]C1=C(C=C2C(=O)N([2*])C3=CC=C(C=C23)C2=CC=CC=C2NS(=O)(=O)C2=C([3*])C=CC=C2[4*])C2=CC([5*])=C([6*])C=C2N1[7*]&[2*]C&&[3*]Cl&[4*]Cl&[5*]OCCC&[6*]NC(C)=O&[7*]C&&
[1*]C1=CC=CC=C1C1=NN(CC(=O)NCC2=CC=CC=C2)C(=O)C2=CC=CN12&[1*]Cl&&&
[1*]C(=O)O&[1*]C1CCCCC1C1=CC=CC=C1OCC1=CC=C([2*])C=C1&[2*]C(F)(F)F&&&
[1*]C&[1*]C1CC2=C3C(=CC4C(NCC5=CC=NCC5)CCCCC4([2*])C3=CC=C2OCCCC(=O)NCC2CCCC2)C(=O)O1&[2*]C&&&
[1*]C&[1*]C([2*])(CC1=CC=CC=C1)C(=N[3*])C1=CC=C([4*])C=N1&[2*]C&&[3*]O&[4*]F&&
[1*]CCCCC(C)C&[1*]N1C(=O)C(C2=NS(=O)(=O)C3=CC([2*])=CC=C3N2)=C([3*])C2=CC=CC=C21&[2*]N=CN&&[3*]O&&
[1*]C1=CC=C([2*])C(C(CC(=O)NC2CC2)C2=CC=C(OCC3=CC=C4C=CC=CC4=N3)C=C2)=C1&[1*]C(F)(F)F&&[2*]O&&
[1*]O&[1*]C1=CC=C2C=C3C4=CC5=C(C=C4CC[N+]3=CC2=C1OCCN1CCOCC1)OCO5&&&
[1*]N&[1*]C1=NC(=O)C2=C([NH]1)N(CC1=NC3=CC=C([2*])C=C3S1)C=N2&[2*]C(=O)NC(CCC(=O)O)C(=O)O&&&
[1*]C1=CN=C2[NH]C(C3=CC(C4CCCCC4)=NC(NC(=O)C4CCCC4)=C3)=NC2=C1&[1*]C(F)(F)F&&&
[1*]C1(C2=CC([2*])=CC([3*])=C2)C2COCC1C2&[1*]O&&[2*]Br&[3*]Br&&
[1*]C&[1*]C1=CC([2*])=CC(NC2=NC=C(C3=CC=CC=C3C(=O)NC3=CC=CC=C3)C=N2)=C1&[2*]C&&&
[1*]OC&[1*]C1=CC=C(C=C([2*])C(=O)NC2=CC=CC=C2[3*])C=C1&[2*]C#N&&[3*]C&&
[1*]C&[1*]C1=NN(C2=CC=C([2*])C=C2)C([3*])=C1C=NNC(=O)CC1=CC=C([4*])C=C1&[2*][N+](=O)[O-]&&[3*]Cl&[4*]F&&
[1*]C(=O)CNC&[1*]N1CCN2C(=NC3=CC=CC=C32)C1&&&
[1*]C#N&[1*]C(CCCN1CCC([2*])(C2=CC=C([3*])C=C2)CC1)(C1=CC=CC=C1)C1=CC=CC=C1&[2*]O&&[3*]Cl&&
[1*]C(=O)CCN(CC)CC&[1*]C1=CC=C(C2=CC=CC=C2)C=C1&&&
[1*]CC&[1*]C1=C([2*])[NH]C(=O)C([3*])=C1[4*]&[2*]C&&[3*]NCCCO&[4*]C&&
[1*]C&[1*]C1=NN=C(SCC(=O)NN=CC2=C([2*])C=CS2)N(N=CC2=CC=C([3*])C=C2)C1=O&[2*]C&&[3*]Cl&&
[1*]C&[1*]C1=CC([2*])=CC=C1NC1=C2CN([3*])C(=O)C3=CC([4*])=CC=C3N2C=N1&[2*]F&&[3*]C&[4*]Cl&&
O=C(CCC1=CC=NC=C1)N1CCCN(C(=O)C2=CC=CO2)CC1&&&
[1*]NC(=O)C(NC(=O)C(NC(C)=O)C(C)C)C(C)C&[1*]C(CC1=CC=CC=C1)C(=O)C([2*])([3*])C1=CC=CC=C1&[2*]C&&[3*]C&&
[1*]C#N&[1*]C(=CC1=CC=C([2*])C=C1)N1N=NC2=NC3=CC=CC=C3N=C21&[2*]C(F)(F)F&&&
[1*]NCCOC&[1*]C1=NC=NC2=C1C=NN2C1CC1&&&
[1*]OC&[1*]C1=CC([2*])=C2OC(=O)C=CC2=C1&[2*]OC&&&
O=C1C2=CC=CC=C2N=C2CCCN21&&&
[1*]F&[1*]C1=CC=C(C=NNC2=NC(NCC3=CC=CC=C3)=C3C=CC=CC3=N2)C=C1&&&
[1*]NC(C)C(=O)OC&[1*]P(=O)(OCC1C=CC(N2C=NC3=C([2*])N=CN=C32)O1)OC1=CC=CC=C1&[2*]N&&&
[1*]OCC&[1*]N=C(C(=O)NC1C(=O)N2C([2*])=C(CSC3=NN=NN3[3*])CSC12)C1=CSC([4*])=N1&[2*]C(=O)O&&[3*]C&[4*]N&&
[1*]C&[1*]C12C=CC(=O)C=C1CCC1C2C(=O)CC2([2*])C(C3=CC=CC=N3)=CCC12&[2*]C&&&
[1*]C(C)CCCC(C)C&[1*]C1CCC2C3CCC4CC([2*])C(N5CCOCC5)CC4([3*])C3CCC12[4*]&[2*]O&&[3*]C&[4*]C&&
[1*]CC=C&[1*]N1C([2*])=CC(=C[3*])C(=O)[NH]C1=O&[2*]C&&[3*]CC(C)C&&
[1*]C1=CC(NC(=O)C2=CC=C([2*])O2)=CC=C1OC1CCCNC1&[1*]Cl&&[2*][N+](=O)[O-]&&
[1*]OC&[1*]C1=CC=C(NCC2=NC3=CC=CC([2*])=C3N2[3*])C=C1&[2*]OC&&[3*]C&&
O=C1CC(C(=O)N2CC3=C([NH]C4=CC=CC=C4C3=O)C2C2=CC=CN=C2)C(=O)N1&&&
[1*]OC&[1*]C1=CC=C([2*])C=C1NC(=O)C1=CC=CC=C1N1C=CC=N1&[2*]C&&&
[1*]C(C)C&[1*]C1CCC2([2*])CCC3([3*])C(CCC4C5([4*])CC=CC([5*])([6*])C5CCC43[7*])C12&[2*]C(=O)NCCCCCC(=O)O&&[3*]C&[4*]C&[5*]C&[6*]C&[7*]C&&
[1*]C&[1*]C1=CC=CC([2*])=C1[3*]&[2*]C&&[3*]NC(N(C)C)C(C)(C)C&&
O=C(C1=CC=CC2=C1[NH]C=C2CCN1CCCC1)N1CCCC1&&&
[1*]C(C)(C)C&[1*]C1CCC2CC(N3CCC(NC(=O)C4=CC5=CC=CC=C5[NH]4)CC3)CCC21[2*]&[2*]C&&&
[1*]C(C)=O&[1*]C1=CC=C(NC(=O)NC2CC([2*])([3*])CCC2[4*])C=C1&[2*]C&&[3*]C&[4*]C&&
[1*]NC(C)=O&[1*]C1=CC=CC2=C1C(=O)OC([2*])=N2&[2*]CS&&&
[1*]OC&[1*]C1=CC=CC(NC(=O)NC2C3([2*])CCC(C3)C2([3*])[4*])=C1&[2*]C&&[3*]C&[4*]C&&
[1*]C(=O)CC&[1*]C1=CC=C(OCC(=O)NN=CC2=CC=C(OCC3=CC=CC([2*])=C3)C([3*])=C2)C=C1&[2*][N+](=O)[O-]&&[3*]O&&
[1*]C(=O)O&[1*]C1=CC=C(NC(=O)CSC2=NN=C(C3=CC=CC=C3)N2CC2=CC=CC([2*])=C2)C([3*])=C1&[2*]F&&[3*]Cl&&
[1*]C&[1*]C1=CC=CC(C2=NC3=NC=CC=C3C(=O)N2NC(=O)C2=CC=CC=C2[2*])=C1&[2*]S&&&
[1*]CNCC&[1*]C1CCC(C2=C([2*])C=[N+]([3*])C=C2[4*])(C2=CC=C([5*])C=C2)O1&[2*]Cl&&[3*][O-]&[4*]Cl&[5*]F&&
[1*]C(C)C&[1*]N1CCC(NC(=O)NCC2=CC=C([2*])C=C2)CC1&[2*]F&&&
[1*]C&[1*]C1=NN2C(=O)C=C([2*])[NH]C2=C1C1=CC=CC(OC2=CC=C([3*])C=C2)=C1&[2*]C(F)F&&[3*]Cl&&
[1*]OC&[1*]C1=CC=CC(C2=C(C(=O)N([2*])CC3=NC=C([3*])C=C3[4*])N=C([5*])O2)=C1&[2*]C&&[3*]C&[4*]C&[5*]C&&
[1*]C&[1*]C12CC3CC([2*])(C1)CC(C(=O)OCC(=O)N1CCCCC1)(C3)C2&[2*]C&&&
[1*]C(=O)N(CCOCC)CCOCC&[1*]C1=CC2=C(S1)N([2*])N=C2[3*]&[2*]C&&[3*]C&&
C1=CC=C2C(=C1)CCN1CCN(CC3CC3)CCC21&&&
[1*]OC&[1*]C1=CC=C(C(NC(=O)COC2=CC=CC=C2)C2=CC=C3C=CC=NC3=C2[2*])C=C1&[2*]O&&&
[1*]NO&[1*]C(=NCCCN1CCCCC1)C1=CC=CN=C1OC1=CC=C([2*])C=C1&[2*]Br&&&
[1*]CCC&[1*]N1C(=O)C2=C(N3CC([2*])N=C13)N(CC1=CC=C([3*])C([4*])=C1)C(C1=CC=C([5*])C=C1)=N2&[2*]C(C)C&&[3*]O&[4*]O&[5*]F&&
[1*]C&[1*]C1=CC=C([2*])C(NC(=O)CN2C(=O)NC3(CCCC3)C2=O)=C1&[2*]C&&&
[1*]C&[1*]C(CC1=CC=CC=C1)C([2*])C(=O)NC(CCC1=CC=CC=C1)C(=O)NC([3*])C(=O)NCC1=CC=CC=C1&[2*]N&&[3*]CCCCN&&
[1*]C&[1*]C1=CC(=O)C(=CNCCOC2OC([2*])C([3*])C([4*])C2[5*])C(=O)O1&[2*]CO&&[3*]O&[4*]O&[5*]O&&
[1*]C&[1*]C1=CC2=C(NC3=CC=C([2*])C([3*])=C3)C3=CC=C([4*])C=C3N=C2S1&[2*]C&&[3*]C&[4*]C(C)C&&
[1*]OCC&[1*]C1=CC=C(C2=NC(=O)C(=C3[NH]C4=CC=CC=C4C3=O)[NH]2)C=C1&&&
[1*]OC&[1*]C1=CC=C(C2=CSC(NC(=O)CN3C(=O)CSC3=O)=N2)C=C1&&&
[1*]C(=O)OCC&[1*]C1=CN=C(N2CCN(C(=O)NC3=CC=C([2*])C=C3)CC2)C([3*])=C1&[2*]C(C)=O&&[3*]Cl&&
[1*]C&[1*]N1C(=O)C(C2=CC=CC=C2)=CC2=CN=C(NC3=CC=CC=C3)N=C21&&&
[1*]C&[1*]C1=CC=CC=C1CN1CCCN2N=C(C3=CC=NC=C3)C=C2C1&&&
[1*]C&[1*]C1=CC=C([2*])C=C1S(=O)(=O)N([3*])NC(=O)NC1=CN=C2C=CC=CN2C1=O&[2*]F&&[3*]C&&
[1*]C(=S)NCC(=O)OCC&[1*]NC1=CC=C([2*])C=C1&[2*]NC(C)=O&&&
[1*]C1(C(=O)NC2=CC=C3OCOC3=C2)CC(=CC2=CC=C3OCOC3=C2)C1=O&[1*]O&&&
[1*]C(=O)OC&[1*]C12CCC([2*])([3*])CC1C1CCC3=C(C=C([4*])C([5*])=C3[6*])C1([7*])CC2&[2*]C&&[3*]C&[4*]OC&[5*]OC&[6*]OC&[7*]O&&
[1*]CCC&[1*]C1=CN(C2CC([2*])C([3*])O2)C(=O)[NH]C1=O&[2*]O&&[3*]CO&&
[1*]C&[1*]C1=CC=NC(NC(=S)N2CCOCC2)=C1&&&
[1*]CC=C&[1*]N1C(=O)C2=C(N=CN(CC3=CC=CC([2*])=C3)N2[3*])N([4*])C1=O&[2*]Cl&&[3*]C&[4*]CCC=C&&
[1*]C&[1*]C1=CC=CC(N2CC(C(=O)NC3=NC=CS3)CC2=O)=C1&&&
[1*]C&[1*]C1=CN2C(CC3=CC=C4C=CC=CC4=N3)=C(C3CCCCC3)N=C2C=C1&&&
[1*]C&[1*]C1=NC([2*])=C(C(=O)N2CCN(C3CC([3*])([4*])C4=CC=C([5*])C=C43)CC2)C([6*])=C1NCC1CCCN1&[2*]C&&[3*]C&[4*]C&[5*]Cl&[6*]C&&
[1*]C&[1*]C1=C([2*])C=C([3*])C([4*])=C1[5*]&[2*]O&&[3*]O&[4*]C=O&[5*]C=O&&
[1*]OC&[1*]C1=CC=C(C2=CC=NC=C2C2=CC=C([2*])C=C2)C=C1&[2*]OC&&&
[1*]C&[1*]C1=NC(N2CCOCC2)=NC(NCC(NC(=O)CNC(=O)NC2=CC=CC([2*])=C2)C2=CC=CC=C2)=N1&[2*]C(F)(F)F&&&
[1*]OC(C)=O&[1*]C1CCC2C3CCC4CC5=NC6=C(CC7CCC5([2*])C6([3*])CC5=CC=C([4*])C([5*])=C5)CC4([6*])C3CCC12[7*]&[2*]C&&[3*]C&[4*]O&[5*]Cl&[6*]C&[7*]C&&
[1*]C&[1*]N1C([2*])=C2C=C(C(=O)NCCN3CCCC3)[NH]C2=NC1=O&[2*]O&&&
[1*]C(O)CC(C(=O)NCCCC)C(O)C(=O)NCCCC&[1*]C(CC1CCCCC1)NC(=O)C(CC1=C[NH]C=N1)NC(=O)C([2*])C1CCCCC1&[2*]NC(=O)OC(C)(C)C&&&
[1*]C(=O)OC&[1*]C1(CC2=CC=CC=C2)C2C3=C(CC2CN1C(=O)C1=CC=CC=C1)N(CC1=CC=C([2*])C=C1)C([3*])=C3&[2*]Br&&[3*]C(=O)N(C)C&&
[1*]NC&[1*]C1=NC=CC(C2=CC=C(NS(=O)(=O)C3=CC([2*])=CC=C3[3*])S2)=N1&[2*]Br&&[3*]OC&&
[1*]C&[1*]C1=CC(C2=NN=C3C([2*])N(C(=O)C4=CC=C([3*])O4)CCN32)=NO1&[2*]C&&[3*]C&&
[1*]NCC(=O)O&[1*]C1=CC([2*])=CC=C1[3*]&[2*][N+](=O)[O-]&&[3*][N+](=O)[O-]&&
[1*]CNC(C)=O&[1*]C1CN(C2=CC=C(N3CCN(C(=O)C=CC4=CC=C([2*])O4)CC3)C([3*])=C2)C(=O)O1&[2*][N+](=O)[O-]&&[3*]F&&
[1*]C&[1*]C1CC(C2=CC=CC(NC3=CC=CC([2*])=N3)=N2)CN(C2CCCC2)C1&[2*]C#N&&&
[1*]C(=O)OC&[1*]N=C1SC2CS(=O)(=O)CC2N1CCOC1=CC=C([2*])C=C1&[2*]OC&&&
[1*]C(=O)C(NC(=O)NC(C)(C)C)C(C)(C)C&[1*]N1CC2C(C1)C2([2*])[3*]&[2*]C&&[3*]C&&
[1*]C&[1*]C1=CC=C2[NH]C3=C([2*])C4=C(C=C3C2=C1)OC(C=C1OC2=CC([3*])=CC=C2C1=O)CCC4&[2*]O&&[3*]O&&
O=C(CCSC1=CC=CC=N1)NCCC1=CC=CC=C1&&&
[1*]OCCCO&[1*]C1(C2=CC=C([2*])C=C2)CC2CCC(C1)N2CCCCC1=CC=CC=C1[3*]&[2*]F&&[3*]OC(F)(F)F&&
[1*]C1=CC=C2NC(=O)NC(C#CC3=CC=CS3)(C#CC3CC3)C2=C1&[1*]Cl&&&
C1CCCN(CCCCCCCNC(C2=CC=CC=C2)C2=CC=CC=C2)CC1&&&
[1*]CNCC(N)C(O)CCCCCCCCCCCCCCCC&[1*]C1=CC=CC(CCCCCCCNC2=C([2*])C(=O)C2([3*])[4*])=C1&[2*]O&&[3*]O&[4*]C(=O)O&&
[1*]C&[1*]C1=NSC(SCC(=O)N2C3=CC=CC=C3CCC2[2*])=N1&[2*]C&&&
[1*]CCOC&[1*]N1C([2*])=C(N([3*])C(=O)C2=CN([3*])C(=O)C=C2)C(=O)[NH]C1=O&[2*]N&&[3*]CCC(C)C&&
[1*]C&[1*]C1=CC=C(CN=C([2*])C2=CC=C(OC3=CC([3*])=CC=C3[4*])N=C2)C=C1&[2*]NO&&[3*]F&[4*]F&&
[1*]OC&[1*]N=C(C(=O)NC1C(=O)N2C([2*])=C(C[N+]3=CC=CC=C3)CSC12)C1=CSC([3*])=N1&[2*]C(=O)[O-]&&[3*]N&&
[1*]OC&[1*]C1=CC=CC(C2=NN(C3=CC=C([2*])C=C3)C=C2C=NC2=CC=C(S(=O)(=O)NC3=NC=C([3*])S3)C=C2)=C1&[2*]Br&&[3*]Cl&&
[1*]C&[1*]C1=CC([2*])=CC([3*])=C1CN1C([4*])=C([5*])C(=O)C2=CC=CC=C21&[2*]N&&[3*]C&[4*]C&[5*]C(=O)O&&
[1*]C1=CC=C(N2CCN(CCCNC(=O)C3=NOC4=C3CCC4)CC2)C=C1&[1*]C(F)(F)F&&&
[1*]C&[1*]C1=C([2*])SC([3*])=N1&[2*]C&&[3*]NC(=O)COC(C)(C)C&&
[1*]OC&[1*]C1=CC=C(S(=O)(=O)CC2=CC=C(C(=O)NC3=NC4=CC=CC=C4S3)O2)C=C1&&&
[1*]NC(C)C(=O)OC&[1*]P(=O)(OCC1C=CC(N2C=C([2*])C(=O)[NH]C2=O)O1)OC1=CC=CC=C1&[2*]C&&&
[1*]COC&[1*]C1=CC(=O)C2=C([2*])C=CC=C2O1&[2*]O&&&
[1*]C(C)CC&[1*]C1NC(=O)C([2*])NC(=O)C2CC3=CC=CC=C3CN2C(=O)C(CC2=CC=C([3*])C=C2)NC(=O)CNC(=O)C([4*])NC(=O)C([5*])NC1=O&[2*]C&&[3*]O&[4*]CCCNC(=N)N&[5*]CCCNC(=N)N&&
[1*]C&[1*]C1=CSC(NC(=O)CSC2=CC=C(C(=O)NCC3=CC=CC([2*])=C3)C=N2)=N1&[2*]Cl&&&
[1*]OC&[1*]C1=CC=CC(C2=CC=C(N3CCN(CCN([2*])C4=CC=CC5=C4[NH]C=C5)CC3)C=C2)=C1&[2*]C&&&
[1*]CC&[1*]N1CCN(C2CC(C3=CC=CC=C3)(C3=CC=CC=C3)C3=CC=C([2*])C=C32)CC1&[2*]Cl&&&
[1*]C&[1*]C1=CC([2*])=C2C(=O)C3=C([3*])C=CC=C3C(C3C4=CC=C([4*])C=C4OC4=CC=C([5*])C=C43)C2=C1&[2*]O&&[3*]O&[4*]O&[5*]O&&
[1*]CC&[1*]C1=C(N([2*])CC2=NC([3*])=NC=C2[4*])N2C=C(C(=O)NCC3=CC=CC=C3)C=CC2=N1&[2*]C&&[3*]C&[4*]Cl&&
[1*]OC&[1*]C1=CC=C(CNC2=NC=NC3=CC([2*])=C([3*])C=C23)C=C1[4*]&[2*]OC&&[3*]OC&[4*]OC&&
[1*]C&[1*]C1C2CC3=CC=C([2*])C=C3C1([3*])CCN2[4*]&[2*]F&&[3*]C&[4*]CCO&&
[1*]OC&[1*]C1=CC=C(C(C(=O)NC2=CC=CC(N3CCN([2*])CC3)=C2)N2C(=O)C(C3=CC=CC([3*])=C3)=NC3=CC=CC=C32)C=C1&[2*]C&&[3*]OC&&
[1*]C&[1*]C1=CC=CC(CN2CCC3(CC2)CCN(C2=NCCS2)C3)=C1&&&
[1*]NC(=O)C(NC(C)=O)C(C)C&[1*]C(CC1=CC=CC=C1)C([2*])C(NCC1=CC=CC=C1[3*])C(=O)NC([5*])([6*])C(=O)NC([4*])C(=O)NCC1=CC=CC=C1[6*]&[2*]O&&[3*]OCCO&[4*]C&[5*]C&[6*]C(C)C&&
[1*]OC&[1*]C1=CC(C=CC(=O)OCCCCCCCCCCCCCCCCCCCCCCCCCCOC(=O)OCCOC(=O)C=CC([2*])=CC#CC([3*])C([4*])C2CC=CC([5*])O2)=CC([6*])=C1[7*]&[2*]C&&[3*]OC&[4*]OC&[5*]C&[6*]OC&[7*]OC&&
[1*]C(=O)NCC&[1*]C1=NC2=CC([2*])=CC=C2N=C1[3*]&[2*]C(F)(F)F&&[3*]C&&
[1*]C1=CC=C(COCC(=O)NC2=CC=C3C(=C2)N=C(C2CCCCC2)N3C2CCCCC2)C([2*])=C1&[1*]F&&[2*]F&&
[1*]OCC=C(C)CCC(O)C(C)(C)O&[1*]C1=CC([2*])=C2C(=O)C=C(C3=CC=CC=C3)OC2=C1&[2*]O&&&
[1*]NC(=O)C=C&[1*]C1=CC=CC(OC2=NC(NC3=CC=C(N([2*])CC4CCN([3*])CC4)C=C3)=NC=C2[4*])=C1&[2*]C&&[3*]C(=O)C(NC)C(C)C&[4*]Cl&&
[1*]N&[1*]C1=CC=C2C=CC=CC2=C1C(=O)C=CC1=CC=C([2*])S1&[2*]Br&&&
[1*]CNC(=O)C(=O)NC(C)CC&[1*]C1OCCCN1S(=O)(=O)C1=CC=CS1&&&
[1*]C(C)CC&[1*]C1NC(=O)C2CCCN2C(=O)C(CC2=C[NH]C3=CC=CC=C23)NC(=O)C2CCCN2C(=O)C(NC(=O)C([2*])CC2=CC=CC=C2)CCCCNC(=O)C2CCCN2C1=O&[2*]NC(=O)C(C)NC&&&
[1*]C(=O)C(CO)NC(=O)C(CCCC)NC(=O)C(CC(F)F)NC(=O)C(CC(=O)NCCC)NC(=O)C(CCC(N)=O)NC(=O)C(NC(=O)C(N)C(C)C)C(C)O&[1*]N1CCCC1[2*]&[2*]C(=O)O&&&
[1*]OC&[1*]C1=CC([2*])=C(C=CC(=O)C2=CC=C([3*])C=C2[4*])C([5*])=C1&[2*]OC&&[3*]Br&[4*]O&[5*]OC&&
[1*]C&[1*]C1=NN=C2CN=C(C3=CC=CC=C3[2*])C3=CC([3*])=CC=C3N12&[2*]Cl&&[3*]Cl&&
[1*]C&[1*]C([2*])(COC1=NN(C2=CC=CC=C2)C(C2=CC=CC([3*])=C2)=C1)C1=CC=CC=C1&[2*]O&&[3*]C(=O)O&&
[1*]C(=O)OCC&[1*]C(CC1=CC=C2C=CC=CC2=C1)NC(=O)C([2*])CC1=CC=CC=C1&[2*]NC(=O)C(NC(C)=O)C(C)C&&&
[1*]CCC&[1*]C1CCCCN1C1=CC=C2C=C(C(=O)NC3CCCCC3)C(=O)OC2=C1&&&
[1*]C(=O)O&[1*]C1([2*])C2=C([3*])C=C(C3=CSC=C3)C=C2C2=CC=C([4*])C=C21&[2*]CC(=O)O&&[3*]Cl&[4*]Cl&&
[1*]C1=CC=C(NC(=S)NC([2*])NC(=O)C2=CC=CC=C2)C=C1&[1*]Cl&&[2*]C(Cl)(Cl)Cl&&
[1*]C(=O)C=CC(=O)OC&[1*]N1CCN(C2=CC=C([2*])C=C2)CC1&[2*]Cl&&&
[1*]C&[1*]N(C(=O)C1=CC=CC(N2CCC(=CC3=CC=C([2*])C([3*])=C3)CC2)=C1)C1CCN(C2=CC=C([4*])C=N2)CC1&[2*]Cl&&[3*]Cl&[4*]Cl&&
[1*]NC(CC)COCC&[1*]C1=C([2*])N=C2C=CC(C(=O)NCC3=CC=C([3*])C=C3)=CN12&[2*]CC&&[3*]OC&&
[1*]C(=O)NCCC(=O)O&[1*]C1=CC=C(C2=CC([2*])=CC=C2CNC2=CC=C(C3=CC=C([3*])C([4*])=C3)C=C2)C=N1&[2*]F&&[3*]Cl&[4*]Cl&&
[1*]CC=C&[1*]N(C1=CC=C([2*])C=C1)S(=O)(=O)C1=CC([3*])=CC=C1[4*]&[2*]CC(=O)OC&&[3*]C(F)(F)F&[4*]OC&&
[1*]CCC&[1*]N1C(N=CC2=CC=C(C3=CC=C([2*])C=C3)O2)=NC2=CC=C([3*])C=C21&[2*]C&&[3*][N+](=O)[O-]&&
[1*]C(=O)O&[1*]C1=CC=C(NN2C(SCC3=CC=CC=C3[2*])=NC(N3CCN(C4=CC=CC=C4[3*])CC3)=CC2=O)C=C1&[2*]Cl&&[3*]Cl&&
[1*]OC&[1*]C1=CC=C(C(=O)NC2=C(NC3=CC=CC([2*])=C3[3*])C(=O)C3=CC=CC=C3C2=O)C=C1&[2*]C&&[3*]C&&
[1*]C&[1*]C1=CC(N([2*])C(=O)C=CC2=CC=CO2)=CC=C1[3*]&[2*]C&&[3*]C&&
O=C(NC1CCCCCC1)N1CCCC1C1=NC2=CC=CC=C2S1&&&
[1*]OC&[1*]C1=CC=C([2*])C(C(=O)NC2=CC=C(N3CCOCC3)N=C2)=C1&[2*]OC&&&
[1*]S(=O)(=O)NC(=O)OC(C)(C)C&[1*]C1=CC=C(N2N=C([2*])C=C2C2=CC=C([3*])C=C2)C=C1&[2*]C(F)(F)F&&[3*]F&&
[1*]C&[1*]C1=CC([2*])=C2C=C(NC(=O)CCC3([3*])CC4CCC3C4)C=CC2=N1&[2*]N&&[3*]C&&
C#CC(=O)N(O)CCCC&&&
[1*]C&[1*]C1=CC=CC(CN([2*])C(=O)C2=CC=C3C(=O)N(CC4CCC([3*])CC4)C([4*])=NC3=C2)=N1&[2*]C&&[3*]C(=O)O&[4*]O&&
[1*]N1C(=O)C2=CC=CN=C2N(CC2=CC=CC=C2)C1=O&[1*]O&&&
[1*]CC&[1*]N1C([2*])=NC2=C([3*])C([4*])=C([5*])C([6*])=C21&[2*]C&&[3*]Br&[4*]Br&[5*]Br&[6*]Br&&
[1*]CNC(C)COC&[1*]C1=CC=C(C2=CC=C([2*])C([3*])=C2)O1&[2*]Cl&&[3*]Cl&&
[1*]C&[1*]N1C=C(CN2CCOC(CNC(=O)C3=CC=CC=C3[2*])C2)C=N1&[2*]F&&&
[1*]C(=O)NCC(C)C&[1*]C1CCCN(S(=O)(=O)C2=CC=CC3=NSN=C23)C1&&&
[1*]OC&[1*]C1=CC=C(C(=O)N([2*])C2=NC(C3=CC=C([3*])C([4*])=C3)=CS2)C([5*])=C1&[2*]C&&[3*]OC&[4*]OC&[5*]OC&&
[1*]OC&[1*]C1=CC=C(C(=O)CN2C(=O)C(CNC3=CC=CC([2*])=C3)=NC3=CC=CC(C4=NN=N[NH]4)=C32)C=C1&[2*]Cl&&&
[1*]OC(C)C&[1*]C1=CC(CCCN2CCC(N3CCC4=CC([2*])=C([3*])C=C4C3)CC2)=CC([4*])=C1&[2*]OC(C)C&&[3*]OC(C)C&[4*]OC(C)C&&
[1*]C1COC(OC2C([5*])OC(OC3=CC=C(COC(=O)C4=CC=C(C5=CC=CC=C5[6*])C=C4)C=C3)C([4*])C2[3*])C([3*])C1[2*]&[1*]O&&[2*]O&[3*]O&[4*]O&[5*]CO&[6*]O&&
[1*]C(C)(C)C&[1*]C1=CN=C(N2CCN(C3=CC=CC=C3)CC2)C([2*])=C1&[2*]C#N&&&
O=C(C1=CC2=C(C=N1)C1=CC=CC=C1C2)N1CCN(C2=NC=CC=C2C2=CC=CC=C2)CC1&&&
[1*]CCCOC&[1*]N1C(CCN([2*])C(=O)C2=CC([3*])=CC([4*])=C2)=NC2=CC=CC=C21&[2*]C&&[3*]C#N&[4*]C(F)(F)F&&
[1*]OC&[1*]C1=CC2=C(C=C1[2*])NC1=NC=C([3*])C=C1C(=O)N2&[2*]OC&&[3*]C(=O)O&&
[1*]C(=O)OCC&[1*]N1SC2=CC=CC=C2C1=O&&&
S=C(CCN1CCCC1)NC1CCCCC1&&&
[1*]P(=O)(CC1=CC=CC=C1)C1=CC=C(CSC2=CC=C(C=C3SC(=O)NC3=O)C=C2)O1&[1*]O&&&
[1*]C&[1*]C1CCN(S(=O)(=O)C2=CC=CC(C(=O)NC3=CC=CC=N3)=C2)CC1&&&
[1*]OC&[1*]C1=CC=C2C(CNC3=CC=C([2*])C=C3)=CC(=O)OC2=C1&[2*]Br&&&
[1*]C(=O)OC&[1*]C1CCN(C(=O)C2=CC=C3C(=O)N4CCCC5=CC=CC=C5C4=NC3=C2)CC1&&&
[1*]C1=CC=C(C2=NC(CCOCCOCCOCCOCCOCCOCCOCCSCCOC3=CC=C(C(=O)C4=CC=C([2*])C=C4)C=C3)=NO2)C=C1&[1*]C(=O)O&&[2*]C(=O)O&&
[1*]OC&[1*]C1=CC=C(C2=CC=C3C(=C2)C([2*])=CN3CC2=CC=CC([3*])=C2)C=C1[4*]&[2*]CC(N)=O&&[3*]C#N&[4*]OC&&
[1*]C(C)(C)C&[1*]C1=CC=C(NC(=O)N2CCC(NC(=O)C3=CC([2*])=C([3*])[NH]3)C(C3=CC=C([4*])C([5*])=C3)C2)C=C1&[2*]C(N)=O&&[3*]C(N)=O&[4*]F&[5*]F&&
[1*]C&[1*]C1CC([2*])([3*])CCC1([4*])CCC1=CC([5*])=CC=C1[6*]&[2*]O&&[3*]C(=O)O&[4*]O&[5*]O&[6*]O&&
[1*]C&[1*]C1=CC=C(C2CC3CCC(C2C(=O)OC2CC2)N3[2*])C=C1&[2*]C&&&
[1*]C&[1*]C1=CC=C(NC2=NC([2*])=NC(NC3=CC=C(NC4=CC=NC5=CC([3*])=CC=C45)C=C3)=N2)C=C1[4*]&[2*]Cl&&[3*]C&[4*]C&&
[1*]C&[1*]C1=C(C(=O)NC2CCN(CC3=CC=NN3[2*])CC2)OC2=CC=C([3*])C=C12&[2*]C&&[3*]F&&
[1*]C(=O)O&[1*]C1CCCN1C(=O)CNC1=C2CCCCC2=NC2=CC=CC=C12&&&
[1*]OC&[1*]C1=CC=CC(N2CCN(CN3C(=O)CC4(CCCC4)C3=O)CC2)=C1&&&
[1*]C&[1*]C1=CC([2*])=CC([3*])=C1[4*]&[2*]C&&[3*]OC(=O)N(C)C&[4*]C(C)C&&
[1*]C&[1*]C1=CC=C(C2C(C3=CC=CO3)C([2*])(C3=CC=C([3*])C=C3)C23C(=O)NC2=CC=CC=C23)C=C1&[2*]C&&[3*]Cl&&
[1*]C(C)C&[1*]C1=CC=C(C2CCN(C(=O)C3=CC=CO3)C2)C=C1&&&
[1*]C(=O)OCC&[1*]C1=C(CN2CCN(C3=CC=CC=N3)CC2)NC(=O)NC1C1=CC=C([2*])C=C1[3*]&[2*]Cl&&[3*]Cl&&
O=C(CCC1=C[NH]C2=CC=CC=C12)NC1=NN=C(CCCCC2=NN=C(NC(=O)CC3=CC=CC=C3)S2)S1&&&
[1*]C1C([2*])C(COC(=O)NC2=CC=CC=C2)OC1N1C=NC2=C(NC3CC3)N=CN=C21&[1*]O&&[2*]O&&
[1*]COCCCCCCC&[1*]C1OC(OC(=O)C2OC([2*])([3*])OCC2[4*])C([5*])C([6*])C1OC1=C([7*])C=C2OC([8*])([9*])OC2=C1[10*]&[2*]C&&[3*]C&[4*]O&[5*]O&[6*]OCCCCCCC&[7*]C&[8*]C&[9*]C&[10*]C(C)=O&&
[1*]C&[1*]C1=CC=CC2=C1OC(C(=O)C=CC1=C([2*])C=CC=C1[3*])=C2&[2*]O&&[3*]O&&
[1*]CC&[1*]N(CC1=CC=CC=C1)C1CCCN(CC2=CC=C([2*])C=C2)C1&[2*]C#N&&&
[1*]C(=O)OCC&[1*]C1=C(NC(=O)C([2*])OC(=O)CC2=C([3*])N(C3=CC=CC=C3[4*])C([5*])=C2)SC([6*])=C1&[2*]C&&[3*]C&[4*]C&[5*]C&[6*]CC&&
[1*]C&[1*]C1=CC=C(CC2=C3[NH]C(N4CCCC([2*])C4)=CC(=O)N3N=C2)C=C1[3*]&[2*]C&&[3*]C&&
[1*]N&[1*]C1=CC=NC(NC2=CC=C([2*])C=C2)=N1&[2*]S(N)(=O)=O&&&
[1*]OC&[1*]C1=CC=C2C=C(C(=O)NC3=CC=C(CN4CCN(C5=CC=NC=C5)CC4)C=C3)[NH]C2=C1&&&
[1*]C(=O)CCCCCCCCC&[1*]C1=C([2*])N(CC2=CC=C3C=CC=CC3=C2)C2=CC=C([3*])C=C12&[2*]C1=CC(=O)O&&[3*]C(=O)O&&
[1*]OC&[1*]C1=CC=CC=C1OCC(=O)NC1=CC=C([2*])C=C1&[2*]S(=O)(=O)NC1=NOC(C)C&&&
[1*]N(CC)CC&[1*]C1=CC=CC(NC2=NC3=CC=CC=C3N3C=NN=C23)=N1&&&
[1*]C(=O)NCCCCC&[1*]C(=CNC1=CC=CC([2*])=C1[3*])C1=CC([4*])=C([5*])C([6*])=C1&[2*]Cl&&[3*]Cl&[4*]Br&[5*]OC&[6*]OC&&
[1*]C1=CC(NC(=O)NC2=N[NH]C(=S)S2)=CC=C1&[1*]Cl&&&
[1*]C(C)CC&[1*]C(NC(=O)C(CC1=CC=CC=C1)NC(=O)C([2*])NC(=O)C(CC1=CC=CC=C1)NS(=O)(=O)CC1=CC=CC=C1)C(=O)NC([3*])C(=O)C1=CC=CC=C1&[2*]C(C)CC&&[3*]CC(N)=O&&
[1*]OC&[1*]C1=CC=CC2=C1C1=CC=C3NC([2*])([3*])C=C([4*])C3=C1C(C1=CC=CC=C1)O2&[2*]C&&[3*]C&[4*]C&&
[1*]NC(=O)CCC(N)C(=O)O&[1*]C1=CC=CC=C1&&&
[1*]C(=O)NCCC(=O)O&[1*]C1=CN=C(OC2=CC=C([2*])C([3*])=C2)N=C1&[2*]O&&[3*]C(F)(F)F&&
[1*]C&[1*]C1=CC=C([2*])C(N2C([3*])=CN(CCN3CCN(C4=CC=CC([4*])=C4)CC3)C2=S)=C1&[2*]C&&[3*]O&[4*]Cl&&
[1*]C#N&[1*]C1CC([2*])CCC1N1C=C([3*])C(NC2=CC=C([4*])C=C2)=N1&[2*]O&&[3*]C(N)=O&[4*]C(F)(F)F&&
[1*]OC&[1*]C1=CC([2*])=CC=C1OC1=CC=C(S(=O)(=O)NC2=CC=C([3*])C=N2)C=C1[4*]&[2*]CC(=O)O&&[3*]F&[4*]C#N&&
O=C1C=C(C2=CC=CC=C2)OC2=CC=CC=C12&&&
[1*]C&[1*]C1CCC2C([2*])C(N3CCOCC3)OC3OC4([3*])CCC1C32OO4&[2*]C&&[3*]C&&
[1*]C(N)=O&[1*]N1CCN(C(=O)C2=CC=CC=C2C2=CC=CC(C3=CN=C([2*])C=N3)=C2)CC1&[2*]N&&&
[1*]OC&[1*]C1=CC=C(C2=CC=CC3=C2OC(N2CCOCC2)=CC3=O)C=N1&&&
[1*]C&[1*]C1=CC=CC=C1S(=O)(=O)N1CCN(C(=O)CC2=C[NH]C3=CC=CC=C23)CC1&&&
O=C(C=CC1=CC=C(S(=O)(=O)N2CCOCC2)C=C1)C1=CC=C2C=CC=CC2=C1&&&
[1*]C(=O)C=C(O)C(=O)OCC&[1*]C1=CN(CC2=CC=C([2*])C([3*])=C2)C2=CC=CC=C2C1=O&[2*]Cl&&[3*]Cl&&
[1*]C=CC(=O)OC&[1*]C1=CC(=O)OC2=C(COC(=O)C34CCC([2*])([3*])C([4*])([5*])C3C([6*])C([7*])([8*])C4)C([9*])=CC([10*])=C12&[2*]C&&[3*]C&[4*]C&[5*]C&[6*]OC(=O)CC(C)(O)CC(=O)O&[7*]C&[8*]C&[9*]O&[10*]OC&&
[1*]OC&[1*]C1=NC=CC=C1NC1=CC2=NN3C=CC=CC3=C2C=N1&&&
[1*]OC&[1*]C1=CC=CC(C2(CNC(=O)C3=CC=C4[NH]N=C(C5=CC=C([2*])C([3*])=C5)C4=C3)CCCC2)=C1&[2*]NS(C)(=O)=O&&[3*]F&&
[1*]C(=C)C&[1*]C1CCC2([2*])CCC3([3*])C(CCC4C5([4*])CCC([5*])C([6*])([7*])C5CCC43[8*])C12&[2*]C(=O)NC(CC(C)C)C(=O)O&&[3*]C&[4*]C&[5*]OC(=O)C(C)(C)C&[6*]C&[7*]C&[8*]C&&
[1*]CF&[1*]C1CCCN(C2=NC=CN=C2C2CN(C3=CC=C4C=CC=CC4=N3)C2)C1&&&
[1*]OC(=O)OC&[1*]C1=CC=C(CN([2*])C2=NC3=CC=CC=C3N3C=CC=C23)C=C1[3*]&[2*]C&&[3*]OC&&
[1*]C1=CC=C(C=C(C(=O)C2=CC=C([3*])C=C2)S(=O)(=O)CC2=CC=C([2*])C=C2)C=C1&[1*]Cl&&[2*]Cl&[3*]Cl&&
[1*]C1([2*])C([3*])CCC2([4*])C(CC3=COC=C3)C(=C)CCC12&[1*]C&&[2*]CO&[3*]O&[4*]C&&
[1*]C&[1*]N1CCCCC1C1=CC=C2OCCSC2=C1&&&
[1*]COC(C)=O&[1*]C1OC(OC2CCC3([2*])C(CCC4C3CCC3([3*])C(C5=CC(=O)OC5)CCC43[4*])C2)C([5*])C([6*])C1[7*]&[2*]C&&[3*]C&[4*]O&[5*]OC(C)C&[6*]OC(C)=O&[7*]OC(C)=O&&
[1*]CC&[1*]N(C(=O)C1=CC=NC=C1)C1=CC=C([2*])C=C1&[2*]C(O)(C(F)(F)F)C(F)(F)F&&&
[1*]S(C)(=O)=O&[1*]C1=NC=CC2=C1C(SC1=CC=CC([2*])=C1)=C1C([3*])CCN12&[2*]Br&&[3*]CC(=O)O&&
[1*]C(=O)NC&[1*]C1=C([2*])N=NN1CC1CCCC1[3*]&[2*]C(N)=O&&[3*]OC&&
O=C(CC1=CC=CC=C1)OC1CCCCC1&&&
C1=CC2=C(CSC3CCCCC3)C=CC=C2[NH]S1&&&
[1*]C(C)=O&[1*]C1=CC=C(OCCCCC(=O)C2=NC=C(C3=CC=CC([2*])=N3)O2)C=C1&[2*]C&&&
C1=CSC(C2=NC3=CC(C4=CC=CS4)=NN3C(NCC3=CC=CO3)=C2)=C1&&&
[1*]C&[1*]C1=N[NH]C([2*])=C1CCC(=O)NCCC1=NC2=CC=CC=C2[NH]1&[2*]C&&&
[1*]C&[1*]C1=CC=CC([2*])=C1C1=CC=CC2=C1SC1=CC=CC=C12&[2*]C&&&
[1*]C#N&[1*]C1=CC=C(C(=O)NC([2*])CC2=CC=C(NC(=O)C3=CC=CC4=CC=CC=C34)C=C2)C=C1&[2*]CO&&&
[1*]C&[1*]C1=CC=C(C(=O)NC2=C(SCC3=CC=C([2*])C=C3[3*])N=C(C3=CC=CC=C3)S2)C=C1&[2*]Cl&&[3*]Cl&&
[1*]C(=O)O&[1*]C1CCCN1C1=NC(N2CCOCC2)=C2N=C([2*])N=C(N3CCN(C4=CC=CC=C4)CC3)C2=N1&[2*]OCCCCCl&&&
[1*]C1=CC=C(C(=O)NC(=S)NC2CCCCC2)C=C1&[1*]Br&&&
[1*]C1=C(CSC2=NN=C(NC(=O)C3=CC=NC=C3)S2)C([2*])=CC=C1&[1*]Cl&&[2*]Cl&&
[1*]CNCC&[1*]C1=CC(N2N=C([2*])C3=C2C(=O)N(C2=CC=C(C4(CN5CCOCC5)CC4)C=C2)CC3)=CC=C1[3*]&[2*]C(N)=O&&[3*]OC(F)(F)F&&
[1*]N&[1*]C1=NC2=C(CCCNC2)C(NC2CC([2*])C([3*])C2[4*])=N1&[2*]CO&&[3*]O&[4*]O&&
[1*]OC&[1*]C1=CC([2*])=C([3*])C=C1C(=O)NC1CCCN2CCCCC12&[2*]N&&[3*]Cl&&
[1*]C&[1*]C1=NOC(C(=O)N2CCCCCC2)=C1&&&
[1*]C(=N)N&[1*]C1=CC=C(CNC(=O)CNS(=O)(=O)C2=CC=C(C3=CC=C([2*])C=C3)C=C2)C=C1&[2*]C(=N)N&&&
[1*]OCC&[1*]C1=CC(=O)[NH]C([2*])=C1&[2*]O&&&
[1*]OC&[1*]C1=CC=CC=C1C(=O)NCCNC(=O)C1=CC=CC=C1[2*]&[2*]F&&&
[1*]CC=C&[1*]N1C([2*])=NC2=CC=CC=C21&[2*]CCCCCCC&&&
[1*]C1=C(C(=O)NC2=CC=C(CN3CCN(C(=O)C4=CC=CO4)CC3)C=C2)C([2*])=CC=C1&[1*]Cl&&[2*]Cl&&
[1*]C&[1*]C1=CC=C(S(=O)(=O)NC2=CC=C([2*])C=C2C=NCCCN2CCCC2=O)C=C1&[2*][N+](=O)[O-]&&&
[1*]N(CCCN(C)C)CCCN(C)C&[1*]C1=NC2=CC(OC3=CC=CC=C3)=CC=C2N2C=NN=C12&&&
[1*]NC#N&[1*]C(=NC1=CC=CC([2*])=C1)N1CCC(C2=C[NH]C3=CC=CC=C23)CC1&[2*]S(=O)(=O)NC(=N)N&&&
[1*]C&[1*]C1=CC([2*])C(=O)C=CC([3*])=CC([4*])CC(=O)CC1&[2*]O&&[3*]C&[4*]O&&
[1*]C(=O)O&[1*]C1=CC=C(C2=CC=C3C(=C2)CCC(NCC2=CC=CC=C2)C3[2*])C([3*])=C1&[2*]O&&[3*][N+](=O)[O-]&&
[1*]C1=CC=C(N(CCCNC(=O)C2=CC=C([3*])C=C2[4*])C2CCC3=C2C=CC([2*])=C3[4*])C=C1&[1*]F&&[2*]F&[3*]F&[4*]F&&
[1*]OC&[1*]C1=CC=C(CN2C(=O)C3=C(C4=CC=CC=C4O3)N(CC(=O)NCCC3=CCCCC3)C2=O)C=C1&&&
[1*]CC=C&[1*]N1CC([2*])N(C(C2=CC=C([3*])C=C2)C2=CC=CC(N([4*])C(=O)C3=CC=CC([5*])=C3)=C2)CC1[6*]&[2*]C&&[3*]C(=O)N(CC)CC&[4*]C&[5*]C&[6*]C&&
[1*]CCCCC&[1*]N1C(CCCC2=CC=CC=C2)=NN=C1SCC1=CC=CC=C1&&&
[1*]OCCCCCC&[1*]C1CN([2*])C([3*])C([4*])C1[5*]&[2*]C(=O)OCC&&[3*]CO&[4*]O&[5*]O&&
[1*]CC&[1*]N1C(=O)C2=C(SC(C(=O)N3CCC([2*])CC3)=C2)C2=CC=CC=C21&[2*]C(NC(C)=O)C(C)C&&&
[1*]CC&[1*]C1C2CC3=CC=NC([2*])=C3C1([3*])CCN2CC1CC1&[2*]C&&[3*]C&&
[1*]OC&[1*]C1=CC2=C(C=C1[2*])C1CC3=CC([3*])=C([4*])C=C3C(C2)N1[5*]&[2*]OC&&[3*]OC&[4*]OC&[5*]C&&
[1*]C&[1*]C1=CC=C(N(C(=O)C2=C([2*])C([3*])=NS2)C(C(=O)NC2CCCC2)C2=CC=NC=C2)C=C1[4*]&[2*]N&&[3*]C(N)=O&[4*]C&&
[1*]C=C(C)C&[1*]N1C2CCCCC2)C2C(CC3=CC=CC=C3)NCC12&&&
[1*]C1C2C3=CC=CC=C3N(C(=O)C3=CC=CC=C3)CC2N1S(=O)(=O)C1=CC=C([2*])C=C1[3*]&[1*]CO&&[2*]Cl&[3*]Cl&&
[1*]COCC&[1*]C1=NN=C(C2=CC([2*])=C([3*])S2)S1&[2*]C(=N)NO&&[3*]NC(=O)C(N)C(C)C&&
[1*]F&[1*]C1=CC=C(OCCN2CCOCC2)C2=C1[NH]C(C1=CC=CC=C1)=NC2=S&&&
[1*]CC(C)NC(C)=O&[1*]C1=CC=C(C#CC2=CC=CC(C3=CC=C([2*])C=C3[3*])=C2)C=C1&[2*]C(F)(F)F&&[3*]C&&
[1*]C&[1*]N1CCC2=CC([2*])=C([3*])C=C2C(C2=CC=CC=C2)C1&[2*]O&&[3*]O&&
[1*]C(=O)OCC&[1*]C1=CCN(S(=O)(=O)C2=CC3=C4C(=C2)CCN4C(=O)CC3)C1C1=CC=C([2*])C([3*])=C1&[2*]F&&[3*]Cl&&
[1*]CC&[1*]N1CCN(C2=CC=C(C(=O)OCC3=NN=C(C4=CC=C([2*])C=C4)O3)C=C2)CC1&[2*][N+](=O)[O-]&&&
[1*]OCCN(C)C&[1*]C1=CC=C2C3=C(CCC4=C3[NH]C3=CC([2*])=CC=C43)C([3*])([4*])OC2=C1&[2*]F&&[3*]C&[4*]C&&
[1*]C=O&[1*]C1=CC=C([2*])C=C1&[2*]NCCO&&&
[1*]CCC&[1*]C1=CC([2*])=C2C=C(NC(=O)NC3=CC=C([3*])C=C3)C=CC2=N1&[2*]N&&[3*]Cl&&
[1*]CC&[1*]C1=NN=C2SC(C(=O)C3=CC([2*])=C([3*])C([4*])=C3)=CN12&[2*]OC&&[3*]OC&[4*]OC&&
[1*]C&[1*]N1N=C(C(=O)N(CC2=CC=CC=C2)C(C(=O)NCC2CCCO2)C2=CC=CC=N2)C=CC1=O&&&
[1*]C(=O)OC&[1*]C1=CC=C(C=CC2=CC=C([2*])C([3*])=C2)C=C1&[2*]OC&&[3*]OC&&
[1*]S(N)(=O)=O&[1*]C1=CC2=C(S1)S(=O)(=O)C1=CC=CN=C1N2CC1=CC=CC=C1&&&
[1*]C(=O)NC&[1*]C1OC(N2C=NC3=C(NCC(CC4=CC=CC=C4)C4=CC=CC=C4)N=CN=C32)C([2*])C1[3*]&[2*]O&&[3*]O&&
[1*]OC&[1*]C1=CC=C(C2=NN=C(SC3CCOC3=O)O2)C([2*])=C1&[2*]OC&&&
[1*]C(=O)NC&[1*]C1=CC=C([2*])C(NCC2CN(S(=O)(=O)C3=CC=C([3*])C=C3)CCN2)=C1&[2*]F&&[3*]OC&&
O=C(NCC1=CC=CO1)C12CC3CC(CC(C3)C1)C2&&&
[1*]C(=O)O&[1*]C1=CC=CC([2*])=C1&[2*]C(=O)O&&&
[1*]N(C)C&[1*]C1=CC=C(CNS(=O)(=O)C2=CC=C(C3=NOC([2*])=N3)S2)C=C1&[2*]C(F)(F)F&&&
[1*]C(C)(C)C&[1*]N1N=NN=C1C(C1=CSN=N1)N1CCOCC1&&&
[1*]CCCC&[1*]N1C2=CC=C(C3=CC=CC=C3)C=C2C2=CC=[N+](CC3=CC=CC(C4=CC=C(C(=O)NC5=CC=C[N+]([2*])=C5)C=C4)=C3)C([3*])=C21&[2*]CCCC&&[3*]C&&
[1*]OC&[1*]C1=CC=C(C=CC(=O)OC2CC3C([2*])([3*])C(=O)CCC3([4*])C3C([5*])C4=CC(=O)C=CC4([6*])C4([7*])C([8*])C5=C(C6CC([9*])([10*])CC([11*])O6)C(=O)C4([12*])C23[13*])C=C1[14*]&[2*]C&&[3*]C&[4*]C&[5*]O&[6*]C&[7*]O&[8*]OC(C)=O&[9*]C&[10*]C&[11*]C&[12*]C&[13*]C&[14*]OC&&
[1*]CC&[1*]C1=NC2=C(C3=CC=C([2*])C=C3)C=CN=C2N1C1CCC(CC(=O)NC2CCCC2)CC1&[2*]Cl&&&
[1*]OC&[1*]C1=CC=CC(C2=C([2*])C(=O)C3=CC([3*])=CC=C3O2)=C1&[2*]N&&[3*]Cl&&
[1*]C&[1*]C1=CC(CN2CCC(N3N=CC=C3NC(=O)C3CC3)CC2)=NO1&&&
[1*]C1=CC=C(CN(CC2=CC=CN=C2)C(=O)NCC2=CC=CO2)C=C1[2*]&[1*]Cl&&[2*]Cl&&
[1*]C(=O)OC&[1*]C1=CC=C(NC(=O)C2CC3=CC=CC=C3N2C(=O)C2=CC=CC=C2)C=C1&&&
[1*]C&[1*]C1=CC(C(=O)OCC(=O)N2CCC2)=C([2*])N1CC1=CC=C([3*])C=C1&[2*]C&&[3*]Cl&&
[1*]OC&[1*]C1=CC=CC=C1N1CCN(C2=NC([2*])=NC([3*])=N2)CC1&[2*]N&&[3*]N&&
[1*]CC&[1*]N(C(=O)CCC(=O)NC1=NOC([2*])=C1)C1=C([3*])N(CC2=CC=CC=C2)C(=O)[NH]C1=O&[2*]C&&[3*]N&&
[1*]CCC(C)C&[1*]N(C(=O)C1=CC=C(S(=O)(=O)NCC2=CC=CO2)C=C1)C1CCS(=O)(=O)C1&&&
[1*]C&[1*]C=C1CC2C([2*])([3*])C(=O)OC3C2C1OC3([4*])CCC([5*])C1=COC=C1&[2*]C&&[3*]C&[4*]CO&[5*]O&&
[1*]C&[1*]C1=CC=C(C2=NOC3CCCCC23)O1&&&
[1*]OC&[1*]C1=CC=C(CCNC(=O)CSC2=NC(=O)C3=C([NH]2)SC2=C3CCCC2)C=C1&&&
[1*]CC(=O)NCC&[1*]C1CCN(CC2=CN=C(N3CCCCC3[2*])S2)CC1&[2*]C&&&
[1*]C&[1*]C1=CC(C2=CC=C([2*])C=C2)=NN=C1C1=CC=CC=C1&[2*]OCCCN&&&
O=C(CC1C(=O)N2C(C(=O)OC(C3=CC=CC=C3)C3=CC=CC=C3)=CSC12)NC1=CC=CC=C1&&&
[1*]C&[1*]C1=CC=CC=C1C(=O)C1=C([2*])SC(NC(=O)C2=CC=CC([3*])=C2)=C1[4*]&[2*]N&&[3*]Br&[4*]C(N)=O&&
[1*]O&[1*]C1=NC([2*])=NC2=C1N=C[NH]2&[2*]Cl&&&
[1*]OC&[1*]C1=CC(C2C3=C([NH]N=C3C3=CC=CN=C3[2*])C(=O)N2[3*])=CC([4*])=C1[5*]&[2*]O&&[3*]CCCN(C)C&[4*]OC&[5*]OC&&
[1*]OC(=O)C(C)(C)C&[1*]C1=NC=CC=C1[2*]&[2*][N+](=O)[O-]&&&
[1*]CC=C&[1*]N1C(=O)N(C2=CC=C([2*])C([3*])=C2)C(=O)C1[4*]&[2*]C&&[3*]C&[4*]CCC&&
[1*]C1=CC=C(NC(=O)C2=CC=C([3*])C=C2)C([2*])=C1&[1*]O&&[2*]O&[3*]C(F)(F)F&&
[1*]C1=CC=C(CN2CC(C(=O)N3CCCO3)CC(C3=CC=CC=C3)C2)C=C1&[1*]F&&&
[1*]C&[1*]C1=CC=CC([2*])=C1NC(=O)CN1CCC(CC2=NC3=CC=CC=C3[NH]2)CC1&[2*]C&&&
[1*]C1=C2C(=O)N([3*])C(CC3=CC=CC=C3)CN2C(=O)C=C1[2*]&[1*]O&&[2*]O&[3*]CC(F)(F)F&&
[1*]C&[1*]C1=C(C(=O)NC2CCCC2NC(=O)C2=CC=C3[NH]C=CC3=C2)SC2=NC=NC(NC3=CC=C(OC4=CC=CC=C4)C=C3)=C12&&&
[1*]OC&[1*]C1=CC=C(C2NC3=C(C=CC=C3[2*])C3C=CCC32)C=C1[3*]&[2*]C(=O)O&&[3*]OC&&
[1*]C&[1*]C1=CC(=O)[NH]C(SC2=CC=C(OC3=CC=CC=C3)C=C2)=N1&&&
[1*]C&[1*]C1=CC=CC2=C1OC1=CC=CC=C1N([2*])C2=O&[2*]O&&&
[1*]C1=CC=C(CN2CCNC(=O)C2CC(=O)NCC2=CC=C3OCCOC3=C2)S1&[1*]Cl&&&
[1*]CC&[1*]C1CN2CCC1CC2C([2*])C1=CC(C2=CC=CC=C2)=NC2=CC=C([3*])C=C12&[2*]O&&[3*]OC&&
[1*]C&[1*]N1CCC(C2=CC3=C(C&)C=N2)C1C1=CC=CC(C2=CSC=C2)=C1&&&
[1*]NC(C)C&[1*]C1=NC([2*])=C2SC(C3=CC=C([3*])C=C3)=CC2=N1&[2*]N&&[3*]NS(C)(=O)=O&&
[1*]C(=O)NCCC&[1*]C1=NN2C([2*])=C3CCCCC3=NC2=C1[3*]&[2*]C(F)(F)F&&[3*]Cl&&
[1*]C&[1*]C(=C(CCN1CCC([2*])CC1)C1=CC=C([3*])C=C1)C1=CC=CC=C1&[2*]O&&[3*]Br&&
[1*]CC&[1*]N1C([2*])=CC=C1C=CC1=NC([3*])=C([4*])O1&[2*]CC(=O)O&&[3*]C&[4*]C&&
[1*]C&[1*]C1=C([2*])C(C(=O)NC2CC(=O)N(C3=CC=CC=C3)C2)=NN1[3*]&[2*]Br&&[3*]C&&
[1*]CC(=O)C(C)(O)C(F)(F)(F)F&[1*]C1=CC=C(OCC2=CC=CC([2*])=C2)C=C1&[2*]C#N&&&
[1*]NN=C(C)CCC(C)C&[1*]C1=NC(C2=CC=C([2*])C=C2)=CS1&[2*][N+](=O)[O-]&&&
[1*]C&[1*]C1=CC2=C(C=C1[2*])N(C(=O)NCCC1=CC=CC=N1)CC2&[2*]C(F)(F)F&&&
[1*]CC(=O)OCC&[1*]C(NC(=O)C1=CC=C(COC2=CC=C([2*])C=C2)O1)C1=CC=CC=C1&[2*]C&&&
[1*]OC&[1*]C1=CC=CC(CN2C(=O)N(CC3=CC=C4OCOC4=C3)C(=O)C3=C2C2=CC=CC=C2O3)=C1[2*]&[2*]OC&&&
[1*]C#N&[1*]C1=CC=CC(S(=O)(=O)N2CCCC(C3=CC=CC([2*])=C3)=N2)=C1&[2*]C(=O)O&&&
[1*]C(=O)NCCOCC&[1*]N1CCN(C(=O)C2=CC=C([2*])C=C2)C(C(=O)C(=O)NCC2=CC=CC([3*])=C2)C1&[2*]C(F)(F)F&&[3*]N&&
[1*]OC&[1*]C1=CC2=C(CCN(C(=O)C3=CC=CS3)CC2)C([2*])=C1[3*]&[2*]OC&&[3*]OC&&
[1*]C&[1*]C1=CC=C(C2=CC(=O)C3=C([2*])C([3*])=C([4*])C([5*])=C3O2)C=C1&[2*]O&&[3*]C&[4*]O&[5*]C&&
[1*]C&[1*]C1=C([2*])SC2=C1C(=O)N(CC([3*])NCCNC(=O)C1=CN(C3=CC=C([4*])C([5*])=C3)N=C1[6*])C=N2&[2*]C&&[3*]C&[4*]Cl&[5*]Cl&[6*]N&&
[1*]C(=O)OC&[1*]C(CC1=C([2*])[NH]C2=CC=CC=C12)NN=C1C(=O)NC2=CC=CC=C12&[2*]Br&&&
[1*]C&[1*]C1=CC(COC2=CC=C(S(=O)(=O)CC3C[2*])C=C2)=C2C=CC=C(OCC3CSC3)C2=N1&[2*]C(=O)NO&&&
[1*]C&[1*]C1=C(C(=O)C2=CC=C([2*])C=C2)N(CCC2=CC=C([3*])C=C2)C(=O)N([4*])C1=O&[2*]Cl&&[3*]Cl&[4*]O&&
[1*]C1CNCCC1CNC(=O)C1=CC=C(NS(=O)(=O)C2=CC=CN=C2)C=C1&[1*]F&&&
O=C1NC(=O)C(=CC2=C[NH]C3=CC=CC=C23)N1&&&
[1*]C1=CC=C(C=C(NC(=O)C2=CC=CC=C2)C(=O)NCCC2=CC=CC=C2)C=C1&[1*]Cl&&&
[1*]N&[1*]C1=NC(C(=N[2*])C(=O)NC2C(=O)N3C([3*])=C(C=C4CCOC4=O)CSC23)=CS1&[2*]O&&[3*]C(=O)O&&
[1*]C1=CC=C(C(=O)NCC(=O)NCC(C2=CC=CO2)N2CCCCC2)C=C1&[1*]F&&&
[1*]CC(C)NC(C)=O&[1*]C1=CC=C(C#CC2=CC=C(C(=O)N3CCOCC3)C=C2)C=C1&&&
[1*]C&[1*]C1=CC=CC2=C1[NH]C(=O)C(CN(CC1=CC=CC=C1[2*])CC1CC1)=C2&[2*]F&&&
[1*]C1=CC(C2CC2)=NC2=CC(S(=O)(=O)NC3=NC=NS3)=CC=C12&[1*]C(F)(F)F&&&
O=C1CC(CC2=CC=CC=C2)N(C(=O)CN2C=NC3=CC=CC=C32)C2=CC=CC=C2N1&&&
O=C(CSC1=NN=C(CNC2=CC=CC=C2)N1C1=CC=CC=C1)NCC1=CC=CC=C1&&&
[1*]C1=CC=C(C(=O)NC2=CC=CC=C2C(=O)NCCN2CCOCC2)C=C1S(=O)(=O)N1CCOCC1&[1*]Cl&&&
[1*]OC(=O)CCCC&[1*]C1=CC=C2C(=O)C(OC3=CC=CC4=CC=CC=C34)=COC2=C1&&&
[1*]CC&[1*]C(C1=CC=CC=C1)N1C([2*])=C(C(=O)C2=CC([3*])=C([4*])C([5*])=C2)C(=O)N1[6*]&[2*]C&&[3*]OC&[4*]OC&[5*]OC&[6*]C&&
[1*]C1=CC(N2C(=O)C=C(C3=CC=CC=C3)C3=C2N(CC2CC2)C(=O)C=C3)=CC=C1&[1*]Cl&&&
[1*]C&[1*]C1(COC2=CC=C(N3CCC(OC4=CC=C([2*])C=C4)C3)C([3*])=C2)CNC1&[2*]C(F)(F)F&&[3*]Cl&&
[1*]C(C)C&[1*]C1=CC=C([2*])C=C1CCCCC(=O)C1=NC=C(C2=CN=CC([3*])=C2)O1&[2*]C(O)C(F)(F)F&&[3*]C#N&&
[1*]C1=CC=C(C=CC(=O)C2=CC=C(OC3OC([2*])C([3*])C([4*])C3[5*])C=C2[6*])C=C1&[1*]O&&[2*]CO&[3*]O&[4*]O&[5*]O&[6*]O&&
[1*]CNCCCOC(C)C&[1*]C1=COC(C2=CC=C([2*])C=C2)=N1&[2*]C(F)(F)F&&&
[1*]OC&[1*]C1=CC=C(NC2=C(C3=CC=CS3)N=C3C=C([2*])C=CN23)C=C1&[2*]C&&&
[1*]C1=CC=CC=C1NC(=O)CSC1=NN=C(C2CC2)N1CC1CCCO1&[1*]F&&&
[1*]NC(=O)NC&[1*]C1CCN(C2=CC=NC(NCC3=CC=CC=C3[2*])=N2)C1&[2*]C&&&
[1*]C&[1*]C1=CC=C(C2=NN(CC(=O)NC3=CC=C4OCOC4=C3)N=N2)C=C1&&&
[1*]C&[1*]C1=CC(CN2CCCC(C3=NC([2*])=C4CCCC5=CC=CN=C5N34)C2)=NO1&[2*]C&&&
[1*]C(C)=O&[1*]C1=CC=CC(NC(=O)C2=CN=C([2*])C=N2)=C1&[2*]C&&&
[1*]C1=CC=C2C(=C1)CCC1=CC(NC(=O)CN3CCOCC3)=CC=C12&[1*]F&&&
[1*]C&[1*]N1CC2=CC(C3=CC=C4C(=C3)CCCN4C(=O)CC3=CC=CC=C3C3=CC=CC=C3)=CC=C2N=C1[2*]&[2*]N&&&
[1*]CC&[1*]C1CCC2(CC1)OOC1(CCC3([2*])C(CCC4([3*])C3CC=C3C5CC([4*])([5*])CCC5([6*])CCC34[7*])C1([8*])[9*])OO2&[2*]C&&[3*]C&[4*]C&[5*]C&[6*]C(=O)O&[7*]C&[8*]C&[9*]C&&
[1*]C&[1*]C1=CC=C(C2=C([2*])C=NC3=C2N=C(NC2=CC=CC([3*])=C2)S3)C=C1&[2*]C=CC(=O)O&&[3*]Cl&&
[1*]O&[1*]C(C#CCN1CCCCC1)(C1=CC=CC=C1)C1CCCCC1&&&
[1*]C&[1*]C1=CC=C(C(C(=O)NC([2*])C2=CC=C([3*])C=C2)N([4*])C(=O)C2=C(C(=O)N3CCCC3)N=CS2)O1&[2*]C&&[3*]C&[4*]C&&
[1*]CC(C)C&[1*]C1NC(=O)C([2*])NC(=O)C([3*])N([4*])C(=O)C(CC2=CC=C([5*])C=C2)NC(=O)C([6*])CN([7*])C(=O)C2CCCN2C1=O&[2*]C(C)C&&[3*]CC(=O)O&[4*]C&[5*]O&[6*]C&[7*]C&&
[1*]C(C)(C)C&[1*]N(CC1=CC=CC=C1)C1=NC([2*])=NC(NCC([3*])C2=CC=CC=C2)=N1&[2*]N&&[3*]O&&
[1*]C(C)C&[1*]N1C(=O)C2=C(C=C(C3=CN(CC(=O)N4CCC([2*])CC4)N=N3)[NH]2)N([3*])C1=O&[2*]C(N)=O&&[3*]C&&
[1*]C&[1*]C1=NN(C2=NC3=CC=CC=C3[NH]2)C([2*])=C1CC(=O)NCC1=CC=C2OCOC2=C1&[2*]C&&&
[1*]OCCOC&[1*]C1=CC=C(C2=CC=NC([2*])=C2)C=C1C1=CC=C([3*])C(C(=O)NC2=CN=C([4*])C=N2)=C1&[2*]C(F)(F)F&&[3*]Cl&[4*]C(=O)O&&
[1*]C&[1*]C1CN([2*])S(=O)(=O)C2=CC=C(C3=CCCCC3)C=C2OC1CN([3*])C(=O)C1CC1&[2*]C(C)CO&&[3*]C&&
[1*]C(C)=O&[1*]C1(C(=O)NC2=NN=C([2*])S2)CCC2([3*])CCC3([4*])C(=CC(=O)C4C5([5*])CCC(=O)C([6*])([7*])C5CCC43[8*])C2C1&[2*]S(N)(=O)=O&&[3*]C&[4*]C&[5*]C&[6*]C&[7*]C&[8*]C&&
[1*]OC&[1*]C1=CC([2*])=C([3*])C=C1C(=C([4*])C1=CC=C([5*])C=C1)C1=CC=C([6*])C=C1[7*]&[2*]NC(=O)C(=O)O&&[3*]Cl&[4*]Cl&[5*]C(=O)O&[6*]C&[7*]Cl&&
[1*]NC(=O)C(CC(=O)NO)CC(C)C&[1*]C(CC1=C[NH]C2=CC=CC=C12)C(=O)NCCCCCNCC1=CC=C2C=CC=CC2=N1&&&
[1*]C(=O)OC(C)(C)C&[1*]N1CCC2(CC(=O)C(C(=O)NC3=CC=C([2*])C=C3)=CO2)CC1&[2*]Cl&&&
O=C1CN(S(=O)(=O)CCN2N=C(C3CCCC3)C3=C(C=CS3)C2=O)C1&&&
[1*]O&[1*]C1=CC=C2C=CC=CC2=C1NC1=CC=CC=C1&&&
[1*]C(=O)NO&[1*]C1C(C2=CC=C([2*])C=C2[3*])C2=CC=CC3=C2N1C(=O)CC3&[2*]Cl&&[3*]Cl&&
[1*]C1CC2CC3(C([6*])CCC([3*])([4*])C3C1[2*])C(=C)C(=O)O2&[1*]O&&[2*]O&[3*]C&[4*]C&[5*]O&[6*]O&&
[1*]OC&[1*]C1=CC(C2=CC=C3N=C4C=CC=CC4=C(NCCCCCCCCOCCCOC4CC5CCC(C4)N5[2*])C3=C2)=CC([3*])=C1[4*]&[2*]C&&[3*]Cl&[4*]O&&
[1*]C(=O)OC&[1*]C1=CC([2*])=C([3*])C=C1NC(=O)C1=CC([4*])=CC=C1OCC1=CC=CC=C1&[2*]Cl&&[3*]Cl&[4*]Br&&
[1*]C&[1*]C1CCCN(CC2=CC=CC=C2C2=N[NH]C3=CC=C(NC(=O)C4CCCN4)C=C23)C1&&&
CCCCCCCCCCCCCCCCOCC(CC(=O)O)NC(C)=O&&&
[1*]C(=O)C(C)NC(C)(C)C&[1*]C1=CC=CC=C1&&&
[1*]C(C)=O&[1*]N1CCN(C(=O)C2=C([2*])C3=CC=C(C4=CC=C([3*])C=C4)N=C3S2)CC1&[2*]N&&[3*]F&&
[1*]N&[1*]C1=CC=C(C2=CC=C3C(=C2)N=C(C2=CC=C(COC4=CC=C([2*])C=N4)C=C2[3*])N3CC2CCCCC2)C=C1&[2*]C(F)(F)F&&[3*]F&&
[1*]C&[1*]C1CN([2*])C(=O)CC2=CC(NC(=O)NC3=CC=C([3*])C=C3)=CC=C2OC1CN([4*])S(=O)(=O)C1=CC=C([5*])C=C1&[2*]C(C)CO&&[3*]C(F)(F)F&[4*]C&[5*]Cl&&
[1*]C&[1*]C1=CC=C(CNC(=O)C2=NC3=CC=CC=C3S2)C=C1&&&
[1*]S(N)(=O)=O&[1*]C1=CC=C(CN2N=C(C3=CC=C([2*])C=C3)C=C2C2=CC=CC=C2)C=C1&[2*]Cl&&&
[1*]CC&[1*]C1=NC(CN2CCCN(C(=O)C3=CC=CC=C3[2*])CC2)=NO1&[2*]F&&&
[1*]COC(C)=O&[1*]C1OC(NC(=S)NCC2=CC=CC=C2)C([2*])C([3*])C1[4*]&[2*]OC(C)=O&&[3*]OC(C)=O&[4*]OC(C)=O&&
[1*]OC&[1*]C1=CC=C2C(=C1)C(=O)C(S(=O)(=O)C1=CC=CC=C1)=CN2CC(=O)N1CCCCC1&&&
[1*]C&[1*]N1N=CC2=CC(NC3=NC=C4C=CN(C5CCNC5)C4=N3)=CN=C21&&&
[1*]CC&[1*]C1OC(N2C=C([2*])C(=O)[NH]C2=O)CC1[3*]&[2*]F&&[3*]CO&&
[1*]OCCCCCCCCCC&[1*]C1OC([2*])C([3*])C([4*])C1[5*]&[2*]CO&&[3*]O&[4*]O&[5*]O&&
[1*]C&[1*]C1=NC(N2CCOCC2)=C2N=C(C3=CC=C([2*])C=C3)N=C2[NH]1&[2*]OCCCN&&&
[1*]O&[1*]C1=CC=C(C(C2=CC=C([2*])C=C2)N2CCN(C3=NC(C4=CC=CC=C4)=CS3)CC2)C=C1&[2*]Br&&&
[1*]C(=O)OC&[1*]C(CC1=C[NH]C=N1)NC(=O)C1=CC(C2=CC=CC=C2)CC(OCC2=CC=C([2*])C=C2)O1&[2*]CO&&&
CC(CCCCC(O)CCC(C)CCCC(C)(C)O)=C(C)CS&&&
[1*]CC&[1*]C1OC(=O)C([2*])C(OC2CC([3*])([4*])C([5*])C([6*])O2)C([7*])C(OC2OC([8*])CC([9*])C2[10*])C([11*])([12*])CC([13*])CN([14*])C([15*])C([16*])C1([17*])[18*]&[2*]C&&[3*]C&[4*]OC&[5*]O&[6*]C&[7*]C&[8*]C&[9*]N(C)C&[10*]O&[11*]C&[12*]O&[13*]C&[14*]CCOC&[15*]C&[16*]O&[17*]C&[18*]O&&
[1*]C(C)=O&[1*]C1=CC=C(S(=O)(=O)NC([2*])CC(=O)NCC2=CC=CO2)C=C1&[2*]C(C)C&&&
[1*]CCCC&[1*]C1CN(C(=O)C2=CC=C([2*])C=C2)C([3*])C(=O)N1&[2*]C(OC)C(C)C&&[3*]CC(C)C&&
[1*]OC&[1*]C1=NC=NC(CNS(=O)(=O)C2=CC=C([2*])C=C2[3*])=C1[4*]&[2*]F&&[3*]Cl&[4*]OC&&
[1*]OC&[1*]C1=CC=C(C(=O)NCC2(N3CCCCC3)C(=O)NC(=O)NC2=O)C=C1&&&
[1*]N(C)C&[1*]C1=CC=C([2*])C2=CC=CN=C12&[2*]S(=O)(=O)N(C)C&&&
[1*]OC&[1*]C1=CC=C(C2=NN(C3=CC=C([2*])C=C3)C3=C2C=C([3*])C(=O)[NH]3)C=C1&[2*]S(N)(=O)=O&&[3*]C(F)(F)F&&
[1*]C&[1*]N1CC(C(=O)NCCC2=CC=CC=C2)C(C2=CC=C([2*])C=C2)C1&[2*]Cl&&&
[1*]C&[1*]C1=CC=CC(N2C([2*])=CC(=O)[NH]C2=S)=C1&[2*]C&&&
[1*]OC&[1*]C1=CC=CC(C2OC3=CC=C([2*])C=C3C(=O)C2[3*])=C1&[2*]O&&[3*]OC(C)=O&&
[1*]CCCOCC&[1*]N1C([2*])=NC2=CC(C(=O)N3CCN(C4=CC([3*])=CC=C4[4*])CC3)=CC=C2C1=O&[2*]O&&[3*]C&[4*]C&&
[1*][N+](=O)[O-]&[1*]C1=CN2CC(OC3=CC=C(C4=CC=C([2*])C=C4)C4=NC=CN34)COC2=N1&[2*]OC(F)(F)F&&&
[1*]C&[1*]C1=NC2=C(C=C1[2*])[NH]C(=O)C(=O)[NH]2&[2*]C&&&
[1*]C&[1*]C1=CC2=CC=CC=C2N1C1CC2CCC(C1)N2CCC1(C2=CC=CC=C2)CCN(C(=O)C([2*])([3*])C2=CC=CC=C2)CC1&[2*]C&&[3*]C&&
[1*]N&[1*]C1=CC=C(C(=O)NC2=CC=CC([2*])=C2)C2=C1C(=O)C1=NC=CC=C1C2=O&[2*]Cl&&&
[1*]C1CCC(=C)C(OC(=O)NCCCNC2=NC(NC3CCCCC3)=NC(NC3=CC([2*])=NC4=CC=CC=C34)=N2)C1&[1*]C(=O)O&&[2*]N&&
[1*]CC&[1*]N1CCOCC12CCN(C1=NC=NC3=C1SC=C3C1=CC=C([2*])C=C1[3*])CC2&[2*]F&&[3*]F&&
[1*]CC(C)C&[1*]N1CCC(CNC(=O)N2CCN(CC3=NC=CN3[2*])CC2)CC1&[2*]C&&&
[1*]C(C)(C)C&[1*]N(CC1=CC2=CC([2*])=CC=C2[NH]C1=O)C(=O)C1=CC=CS1&[2*][N+](=O)[O-]&&&
[1*]OCC[N+](C)(C)CCC&[1*]C1=CC=C2C(=O)C=C(C3=CC=CC=C3)OC2=C1&&&
[1*]C1=CC2=C(OC3=CC=CC=C32)C(NC(=O)CN2C=CN=C2)=C1&[1*][N+](=O)[O-]&&&
[1*]C(C)=O&[1*]C1=CC=CC2=C1CCN1CC3=CC=CC=C3C3=CC=CC=C3C21&&&
[1*]COC(C)=O&[1*]C1OC(CC=NOCC2=CC=CC=C2)C=CC1OC1OC([2*])C([3*])C([4*])C1[5*]&[2*]CO&&[3*]O&[4*]O&[5*]O&&
[1*]OC&[1*]C1=CC=C(N2CCN(C(=O)CCC3=NC(C4=CC=C([2*])C=C4)=NO3)CC2)C=C1&[2*]Cl&&&
[1*]OC&[1*]C1=CC=C(CN2C=CC3=CC(OC4CCNC4)=CC=C32)C=C1&&&
[1*]C&[1*]C1=CC([2*])=CC(NC2=C(C3=CN=CC(N4CCCCC4)=C3)N([3*])N(C3=CC=C4OCCOC4=C3)C2=O)=C1&[2*]C&&[3*]C&&
[1*]C12CCCC(=CC=C3CC([3*])CC([4*])C3=C)C1CCC2[2*]&[1*]C&&[2*]C(C)CCCC(O)(C(F)(F)F)C(F)(F)F&[3*]O&[4*]O&&
[1*]CNCCCCCCC(=O)NC(N)CCCCN&[1*]C1=CC=C([2*])C([3*])=C1&[2*]Cl&&[3*]Cl&&
[1*]S(C)(=O)=O&[1*]N1CCC(C2=CC(C(=O)NCC3=CC=C([2*])C=C3)=C([3*])C([4*])=N2)CC1&[2*]F&&[3*]C#N&[4*]N&&
[1*]C&[1*]C1=CC(N2CC(C3=NC=CN3[2*])C2)=NC([3*])=N1&[2*]C&&[3*]C(F)(F)F&&
[1*]C(C)CC&[1*]C(NC(=O)C1CCCN1C(=O)C([3*])NC(=O)C([2*])NC(=O)C(NC(=O)C1=CC=CC=C1)C1CCCCC1)C(=O)NC([4*])CC1=COC2=CC=CC=C12&[2*]CC(C)C&&[3*]C(C)C&[4*]C(=O)O&&
[1*]C&[1*]C1CCN(CCOC2=CC=C(C(=O)C3=COC4=CC=CC([2*])=C34)C=C2)CC1&[2*]O&&&
[1*]OC&[1*]C1=CC=C(C(=O)CC(=O)NCCC2=CC=CC=C2)C=C1&&&
[1*]C(C)CC&[1*]C(NC(=O)C(CC1=C[NH]C2=CC=CC=C12)NC(=O)C1=CC=CO1)C(=O)NC(CC1=CC=CC=C1)C(=O)NC([2*])C(=O)NC([6*])C(=O)NC([3*])CC1=C[NH]C2=CC=CC=C12&[2*]CCCN=C(N)N&&[3*]C(=O)NCC(N)=O&&
[1*]CCCC(=O)NO&[1*]C(NC(=O)C1CCNCC1)C(=O)NC1=CC=C([2*])C=C1&[2*]F&&&
[1*]C(O)CO&[1*]C1=CC(C2=CC=CC=C2)=NN1C1=CC=CC=C1&&&
[1*]C&[1*]C1=C(C2=NN=C3SC(C4=CC=C(NC(=O)C5=CC=C([2*])C=C5)C=C4)=NN23)SN=N1&[2*]OC(F)(F)F&&&
[1*]C&[1*]C1=CC=CC=C1S(=O)(=O)NC(=O)C1=CC(C2=CC=CO2)=NC2=CC=CC=C12&&&
[1*]C&[1*]C1=CC=C2N=C3C=CC([2*])=CN3C(=O)C2=C1&[2*]C(N)=O&&&
[1*]OC(C)=O&[1*]C1C(=O)C2([2*])C([3*])CC3OCC3([4*])C2C(OC(=O)C2=CC=CN=C2)C2([5*])CC(OC(=O)C([6*])C(NC(=O)C3=CC=CC=C3)C3=CC=CC=C3)C([7*])=C1C2([8*])[9*]&[2*]C&&[3*]O&[4*]OC(C)=O&[5*]O&[6*]O&[7*]C&[8*]C&[9*]C&&
[1*]C(=O)CCCCCCCC&[1*]N1CCC(C2=C(CC3=CC=C([2*])C=C3)C=N[NH]2)C1&[2*]F&&&
[1*]CCC&[1*]C1CCCC2C1C([2*])C([3*])C2([4*])[5*]&[2*]C&&[3*]O&[4*]C&[5*]CN&&
[1*]C&[1*]N1CCN(C2=NC3=CC=CC=C3N3C=CN=C23)CC1&&&
[1*]OCC(C)C&[1*]C1([2*])C2C3=CC=CC=C3C([N+]3=CC=CC([3*])=C23)C1([4*])[5*]&[2*]Br&&[3*]C(N)=O&[4*]C&[5*]C&&
[1*]OCC=C&[1*]C1=CC(C=CC2=CC=C([2*])C([3*])=C2)=CC([4*])=C1[5*]&[2*]O&&[3*]CC=C&[4*]OCC=C&[5*]OCC=C&&
[1*]C&[1*]C1=C(OCCCC(=O)NCCCOC2=CC=C(CN3CCCC3=O)C=C2)C=CC2=C1OC([2*])CC2&[2*]C(=O)O&&&
[1*]CC&[1*]C1OC(=O)C([2*])C(OC(=O)CCC2=CC=CC=C2)C([3*])C(OC2OC([4*])CC([5*])C2[6*])C([7*])([8*])CC([9*])C(=O)C([10*])C2N(CCCOC3=CC=CC=C3)C(=O)OC12[11*]&[2*]C&&[3*]C&[4*]C&[5*]N(C)C&[6*]O&[7*]C&[8*]OC&[9*]C&[10*]C&[11*]C&&
[1*]C(C)CCCC&[1*]N1CCC(CNC(=O)C2=CC(SC3=CN=C(NCC4CC4)S3)=CC=C2[2*])CC1&[2*]C&&&
[1*]NC(=O)C(N)C(C)C&[1*]C(CC1=CC=CC=C1)C(=O)NCC1=CC=CC(C(=O)NC([2*])CC2=C[NH]C3=CC=CC=C23)=C1&[2*]C(=O)O&&&
[1*]C=CC(=O)C(C)C&[1*]C1=C([2*])C=CS1&[2*]C=O&&&
O=C(NCCC1=CCCCC1)C(C1=CC=CC=C1)N1C(=O)C(C2=CC=CO2)=NC2=CC=CC=C21&&&
[1*]SCC(N)=O&[1*]C1=NC2=CC(N3N=C([2*])SC3=S)=C([3*])C=C2S1&[2*]C(N)=O&&[3*]Br&&
[1*]CC&[1*]C1OC(=O)C([2*])C(=O)C([3*])C(OC2OC([4*])CC([5*])C2[6*])C([7*])([8*])CC([9*])C(=NOCC=CC2=CC=C3C=CC=CC3=C2)C([10*])C2OC(=O)OC12[11*]&[2*]C&&[3*]C&[4*]C&[5*]N(C)CCCCCF&[6*]O&[7*]C&[8*]OC&[9*]C&[10*]C&[11*]C&&
[1*]N&[1*]C1=CC=CC=C1C(=O)N1[NH]C(=O)C(C2=CSC=C2)=C1C1=CC=CC=C1&&&
[1*]Br&[1*]C1=C2N=CN=C2[NH]C=C1&&&
[1*]C1=CC=C(C=NNC(=O)C2=CN(C3=CC=CC=C3)N=C2C2=CC=NC=C2)C([2*])=C1&[1*]O&&[2*]O&&
[1*]C#C&[1*]C1=C([2*])C=CC=C1C1=NC=C(C2=CC=C([3*])C=C2)N1C1=CC=C([4*])C(C2=C([5*])[NH]C3=CC=C([6*])C=C23)=C1&[2*]OC&&[3*]C(=O)NCC&[4*]OC&[5*]C(C)C&[6*]C(=O)O&&
[1*]C(O)CN(C)C&[1*]C1=C([2*])C([3*])=C2C3=CC=CC=C3C3=C([4*])C([5*])=C([6*])C=C3C2=C1[7*]&[2*]F&&[3*]F&[4*]F&[5*]C(F)(F)F&[6*]F&[7*]O&&
[1*]OC&[1*]C1=CC([2*])=CC=C1C1=CN2C(C3=CC=CC([3*])=C3)=C(C3CCCCC3)N=C2C([4*])=C1&[2*]C(=O)O&&[3*]S(=O)(=O)CC(C)C&[4*]NC(=O)CC(C)CC(C)CC(=O)O&&
[1*]C(O)CN(CCCC)CCCC&[1*]C1=CC2=C([2*])C=C([3*])C=C2C2=CC([4*])=CC=C12&[2*]Cl&&[3*]Cl&[4*]Br&&
[1*]C&[1*]C1=CC=C(C2=NN([2*])C=C2[3*])C=C1&[2*]C&&[3*][N+](=O)[O-]&&
[1*]C&[1*]N1C=CC(C(=O)NNC(=S)NC2CCCCC2)=N1&&&
[1*]OC(C)=O&[1*]C12CC([2*])C34OC3([3*])C(OC3OC([4*])C([5*])C([6*])C3[7*])C([8*])C(=O)C([9*])C4([10*])C1=O)C2([11*])[12*]&[2*]C&&[3*]C&[4*]CO&[5*]O&[6*]O&[7*]O&[8*]C&[9*]C&[10*]O&[11*]C&[12*]C&&
[1*]OC&[1*]C1=CC=C(C(=O)N2CCC([2*])C(N3CC(C4=CC=CC=C4)(C4=CC=CC=C4)NC3=O)C2)C=C1&[2*]O&&&
[1*]C&[1*]C1=C(CCCNC(=O)C2=C([2*])N=C(C3=CC=C([3*])C=C3)S2)SC(C2=CC=C3C=CC=CC3=C2)=N1&[2*]C&&[3*]OC(F)(F)F&&
[1*]NCCCNC&[1*]C1=NC2=C(C3=CC=CC([2*])=C3)N=NN2C2=CC=CC=C12&[2*]OC&&&
[1*]C&[1*]N1C=C(NC(=O)C2=CC(NC(=O)C3=CC(C4=CC=CC([2*])=C4[3*])=CN3[4*])=CN2[5*])C=C1C(=O)NCCN1CCOCC1&[2*]F&&[3*]F&[4*]C&[5*]C&&
[1*]C1C(=C)C25C(=O)C([5*])(C2[6*])C2CCC(=O)C3([7*])C12&[1*]OC(C)=O&&[2*]C&[3*]Cl&[4*]C&[5*]C&[6*]OC(C)=O&[7*]C&&
[1*]OCC&[1*]C1=CC=C(NC(=O)CN([2*])C(=O)COC2=CC=C([3*])C=C2)C=C1&[2*]C&&[3*]C&&
[1*]C#N&[1*]C1=CC=C(C2=CN=C(N3CCCNCC3)O2)N=C1&&&
[1*]C&[1*]C1=NC(C2CCN(CC3=NC(C([2*])([3*])C4=CC=C5C(=C4)C=CC4=C([4*])C=CC=C45)=NO3)CC2)=NO1&[2*]C&&[3*]C&[4*]C&&
[1*]C&[1*]C1=NN(C2=CC=CC=N2)C([2*])=C1C(=O)NCC1=CC=CC=N1&[2*]C&&&
[1*]OC&[1*]C1=CC=C(N2C(=O)C(=CC3=CC=C([2*])C=C3)SC2=S)C=C1&[2*]N(C)C&&&
[1*]C&[1*]C1=NC=CN1CCC1CCCN1C1=NC=NC=C1[2*]&[2*]N&&&
[1*]OCC&[1*]C1=CC([2*])=CC([3*])=C1[4*]&[2*]C=NO&&[3*]OCC&[4*]OC&&
[1*]NC(C)=O&[1*]C1=NN=C(SCSC2=NN=C(C3=CC=C([2*])C=C3)O2)S1&[2*]Br&&&
O=C(C1=CC2=CC=CC=C2O1)N1CCC2(CC1)CN(C1=CSC=C1)C2&&&
[1*]S(=C)(N)=O&[1*]C1=CC=C2[NH]C=C(CC([2*])C3=CC=NC=C3)C2=C1&[2*]NC(=O)C(C)(C)C&&&
[1*][N+]1=C(C2=CC=C(C3=NC4=CC=CC=C4S3)C=C2)C(=O)N(OC2=CC=CC=C2)C(=O)[NH]1&[1*][O-]&&&
[1*]C&[1*]N1CCN(C(=O)CC2=CC=C([2*])C([3*])=C2)CC2(CC3=CC=C([4*])C=C3C2)C1&[2*]Cl&&[3*]Cl&[4*]C#N&&
[1*]C&[1*]C1=CC=C(CC(=NOCC2=CC=C([2*])C=C2[3*])C(=O)N=C2SC([4*])=CN2[5*])C=C1&[2*][N+](=O)[O-]&&[3*]Cl&[4*][N+](=O)[O-]&[5*]C&&
[1*]CC&[1*]C1=CC=C(N2C=CC=C2C2=C[NH]C([2*])=N2)C([3*])=C1&[2*]C(=O)O&&[3*]Br&&
[1*]N(C)C&[1*]C1CCC2=CC([2*])=C([3*])C([4*])=C2C1&[2*]O&&[3*]O&[4*]O&&
[1*]C(=O)N(C)C&[1*]N1CCCC2(CCCN(CC3=NN=C([2*])O3)C2)C1&[2*]C(C)(C)C&&&
[1*]OC&[1*]C1=CC([2*])=C2C(=O)C(OC3OC(COC4OC([3*])C([4*])C([5*])C4[6*])C([7*])C([8*])C3[9*])=C(C3=CC=C([10*])C([11*])=C3)OC2=C1&[2*]O&&[3*]CO&[4*]O&[5*]O&[6*]O&[7*]O&[8*]O&[9*]O&[10*]O&[11*]O&&
[1*]OC&[1*]C1=CC(C2C3=CC4=C(C=C3C(NC3=CC=NC=C3)C3COC(=O)C23)OCO4)=CC([2*])=C1[3*]&[2*]OC&&[3*]O&&
[1*]OCC&[1*]C1=CC=CC=C1NS(=O)(=O)C1=CC(C(=O)NCCCN2CCCCC2[2*])=CC=C1[3*]&[2*]C&&[3*]C&&
[1*]C&[1*]C(NC1=C(NS(=O)(=O)C2=CC=C([2*])C=C2)C=CS1)C1=CC=CC=C1&[2*]Br&&&
[1*]CC(NS(=O)(=O)CCCCCCCC)C(=O)NCC(F)(F)F&[1*]C1=CC=C(OCC2=CC=CC=C2)C=C1&&&
[1*]OC&[1*]C1=CC2=NC(=S)N(CCN3C(=O)SC(=CC4=CC=C([2*])C=C4)C3=O)C([3*])=C2C=C1[4*]&[2*]C&&[3*]O&[4*]OC&&
[1*]C&[1*]C1=CC([2*])=CC(S(=O)(=O)NCC([3*])OC2=CC=CC=C2)=C1&[2*]C&&[3*]C(F)(F)F&&
[1*]C&[1*]C1=CC([2*])=C2C=C(C(=O)NC3CCC(N4CCC(C5=CC=CC=C5)CC4)CC3)[NH]C2=C1&[2*]C&&&
[1*]C&[1*]C1([2*])CCC2([3*])CCC3([4*])C(=CCC4C5([5*])CC([6*])C([7*])C([8*])([9*])C5CCC43[10*])C2C1&[2*]C&&[3*]C(=O)O&[4*]C&[5*]C&[6*]O&[7*]O&[8*]C&[9*]C&[10*]C&&
[1*]NC(C)=O&[1*]C1=CC=C(OC(=O)C2=CC=CC=C2[2*])C=C1&[2*]NC(=O)C(C)C&&&
[1*]C(=O)C(CC)CC&[1*]N1CCC2=C(C1)SC(NC(=O)C1CCCN1C(=O)C1=CC=CC=C1)=C2[2*]&[2*]C(N)=O&&&
[1*]C(=O)NCCN(C)C&[1*]C1=CC=CN2C(=O)C3=C(N=C12)N([2*])C=N3&[2*]C(C)C&&&
[1*]OC&[1*]C1=CC=C(CN=CC2=CC=C([2*])C=C2)C=C1&[2*]Br&&&
[1*]C&[1*]C1=CC=CC2=C1C(=O)C1=C2OC2=C([2*])C(=O)C([3*])=C([4*])C2=C1[5*]&[2*]Cl&&[3*]Cl&[4*]Cl&[5*]O&&
[1*]C&[1*]N(CCOC1=CC=CC=C1)C(=S)NC1=CC=CC=C1&&&
[1*]C&[1*]N1CCCC1CC1=NC(CC2=CC=CC([2*])=C2)=NO1&[2*]Br&&&
C1=CC=C(CN2C(CCC3=C[NH]C4=CC=C(OCC5=CC=CC=N5)C=C34)=NN=C2C(CC2=C[NH]C3=CC=CC=C23)NC2CCC(CN3CCOCC3)CC2)C=C1&&&
[1*]OC&[1*]C1=CC=C(CN([2*])C(=O)C2CCN(C(=O)C3CC3)CC2)C([3*])=C1&[2*]C&&[3*]C&&
[1*]CC&[1*]N1CC(C(=O)NC2(C(=O)NC([2*])C3=CC=C(C4=CC([3*])=CC([4*])=C4C4=NN([5*])N=N4)N=C3)CC([6*])([7*])C2)CC1=O&[2*]C&&[3*]Cl&[4*]Cl&[5*]C&[6*]C&[7*]C&&
[1*]C&[1*]C1=NN=C(SCC(=O)NCC2CCCO2)S1&&&
[1*]OC&[1*]C1=CC(S(=O)(=O)NC2=CC([2*])=CC=C2[3*])=CC=C1OCC(=O)NC1CCCC1&[2*]C&&[3*]C&&
[1*]C(=O)O&[1*]C1=CC=C2C=CC=C([2*])C2=N1&[2*]Br&&&
[1*]C(N)=O&[1*]C1=C[NH]C2=C1C(=O)N=C(C1=CC=CC([2*])=C1)[NH]2&[2*]NC(=O)C(F)(F)F&&&
C1=CC=C(CC2CC2)N=C1&&&
[1*]OC&[1*]C1=CC=C(NC(=O)CN2C(=O)N(CCC(=O)NCC3=CC=CC=C3)C(=O)C3=C2C=CS3)C([2*])=C1&[2*]OC&&&
[1*]C&[1*]C1=NN(C2=CC([2*])=CC=C2[3*])C(=O)C1&[2*]Cl&&[3*]Cl&&
[1*]C&[1*]C1=CN2C(C3=C[NH]N=C3)=CN=C2C(NC2=CC(CN3CCOCC3)=NS2)=N1&&&
[1*]C&[1*]N1C(COC2=CC=CC=C2[2*])=NC2=CC=CC=C21&[2*]I&&&
[1*]OCC(=O)O&[1*]C1=CC2=C(CC([2*])([3*])CC2=O)C2=C1C([4*])=CC(=O)O2&[2*]O&&[3*]C(F)(F)F&[4*]O&&
[1*]C(C)C&[1*]C(NC(=O)C1=CC=CC=C1)C(=O)NC1=CC=C([2*])C=C1C(=O)NC1=CC=C([3*])C=N1&[2*]Cl&&[3*]Cl&&
[1*]C1OC2(CCC(=C)C([7*])C([8*])CC3=CC=CC=C3)OC([4*])(C([5*])C2[6*])C1([2*])[3*]&[1*]C(=O)O&&[2*]O&[3*]C(=O)O&[4*]C(=O)O&[5*]OC(=O)C=CC(=O)O&[6*]O&[7*]OC(C)=O&[8*]C&&
[1*]C(=O)OCC&[1*]C1C([2*])C2=C(C=NN2C2=CC=CC=C2)C2C1C1=CC=CC=C1O2&[2*]C#N&&&
[1*]C(C)C&[1*]C1=CC(C2=CC=CC=C2)=CC([2*])=C1OCC1=CC=CC=C1&[2*]C(C)C&&&
[1*]OC&[1*]C1=CC=C(C#CC2=CC=C(CC([2*])CN3C=CN=C3[3*])C=C2)C=C1&[2*]O&&[3*]C&&
[1*]C=CC(=O)C(C)CCCCC&[1*]C([2*])=C1C(=O)C=C([3*])C1=O&[2*]O&&[3*]C&&
[1*]C&[1*]C1=CC([2*])=NC(NC([3*])=NC2=CC=C([4*])C([5*])=C2)=N1&[2*]C&&[3*]N&[4*]Cl&[5*]Cl&&
[1*]OC&[1*]C1=CC=C(C(=O)CC([2*])C2=CC=CC=C2)C([3*])=C1[4*]&[2*]C&&[3*]OC&[4*]OC&&
[1*]C&[1*]C1=CC=C([2*])C(NC(=O)NC2=CC=C(C3=NOC([3*])=N3)C=C2)=C1&[2*]C&&[3*]C(C)(C)C&&
[1*]N&[1*]C1=NN=C(C2=CC=C(CN3CCCCC3)C=C2)S1&&&
[1*]N&[1*]C1=C(C(=O)C2=CC=CO2)C2=NC3=CC=CC=C3N=C2N1CC1CCCO1&&&
[1*]OC&[1*]C1=CC=C(C2=NN=C(SCC(=O)NC3=NOC([2*])=C3)N2C2CCCCC2)C=C1&[2*]C&&&
[1*]C&[1*]C1([2*])CN=C2C(C3=CC=CC=C3)=C3C=CC([3*])=CC3=C(C(=O)NCCCN3CCCC3=O)N2C1&[2*]C&&[3*]Cl&&
[1*]NC(=O)C(N)CCCN&[1*]C(CC1=C[NH]C2=CC=CC=C12)C(=O)NC([2*])C(=O)NC(CC1=CC=CC=C1)C(=O)NCCC1=CC=CC=C1&[2*]CCCN&&&
[1*]C&[1*]C(C1=CC=C2OC3(CCC3)CC2=C1)N1N=CN=N1&&&
[1*]OC(C)=O&[1*]C1CCC2([2*])C(=CCC3([3*])C2CCC2C4([4*])CCC([5*])C([6*])([7*])C4CCC23[8*])C1([9*])[10*]&[2*]C&&[3*]C&[4*]C&[5*]O&[6*]C&[7*]C&[8*]C&[9*]C&[10*]C&&
[1*]C&[1*]C1=CC=C(CN(CC2=NC=C[NH]2)C2CC(=O)N(C3=CC([2*])=CC([3*])=C3)C2=O)C=C1&[2*]Cl&&[3*]Cl&&
[1*]CC(C)CCC&[1*]C1=CC([2*])=CC=C1[3*]&[2*]C(C)CC(N)C(=O)O&&[3*]OC&&
[1*]CCC&[1*]C1=N[NH]C2=NC=NC(N3CCN(CC4CC4)CC3)=C12&&&
[1*]OC&[1*]C1=CC=C(C=C2C(=O)NC3=CC([2*])=C([3*])C([4*])=C23)C=C1[5*]&[2*]OC&&[3*]OC&[4*]OC&[5*]F&&
O=C1C2=CC=CC=C2C(=O)C2=C1C=CC1=C2[NH]C(CN2CCN(C3=CC=CC=C3)CC2)=N1&&&
[1*]CN(C)C&[1*]C1=CC=CC=C1N1CCN(CC2=C([2*])C=CC=C2[3*])CC1&[2*]F&&[3*]F&&
[1*]C(=O)OCC(O)CNCC(=O)OCC&[1*]C1=CC=C([2*])C=C1[3*]&[2*]Cl&&[3*]Cl&&
[1*]C(=O)OC&[1*]C1OC(OC2C([2*])OC3OC([3*])([4*])OC32)C([5*])C([6*])C1[7*]&[2*]CNC(=O)C(CC(C)C)NC(=O)C(NC(=O)OC(C)(C)C)C(C)C&&[3*]C&[4*]C&[5*]O&[6*]O&[7*]O&&
C1=CC=CC(C2=NOC(C3=CC=C4CCCNC4=C3)=N2)=C1&&&
O=C(C=CC=CC1=CC=CC=C1)CCNCC1=CC=CC2=C1OCCO2&&&
[1*]C&[1*]N1OCC2C(C1=O)C1C=CC2C12CC1C(=O)N(C([2*])CC3=CC=CC=C3)C(=O)N2C1=CC=CC=C1&[2*]C(=O)O&&&
[1*]N(C)C&[1*]C1C([2*])=C([3*])C(=O)C2([4*])C([5*])=C3C(=O)C4=C([6*])C=CC=C4C([7*])([8*])C3CC12&[2*]O&&[3*]C(N)=O&[4*]O&[5*]O&[6*]O&[7*]C&[8*]O&&
[1*]CC(C)C&[1*]C(CN([2*])C([3*])CC1=CC=CC=C1)NC(=O)COC1=CC=CC2=C1[NH]C(=O)O2&[2*]C&&[3*]CNC(=O)OC(C)(C)C&&
[1*]OC&[1*]C1=CC=CC=C1C(=O)NCC(C1=CC=CC=C1)N1CCC2=CC=CC=C2C1&&&
[1*]C1=CC(C(=O)NCC2=NN=C(SCC(=O)NC3=NC=CS3)O2)=CC=C1&[1*][N+](=O)[O-]&&&
O=C(NC1CCC(C2=CC=CC=N2)CC1)C1=CC=CN2C(=O)C3=CC4=CC=CC=C4C=C3N=C12&&&
[1*]OC&[1*]C1=CC=C(C2=NN=C(NC(=O)CC3=CC=CC=C3[2*])S2)C=C1&[2*]F&&&
[1*]N&[1*]C1=NN2C(CC3=CC=C4OCOC4=C3)=NC=CC2=N1&&&
[1*]NC(=O)C(C)N&[1*]C(CC1=CC=CC=C1)C(=O)NC([2*])CC1=C[NH]C2=CC=CC=C12&[2*]C(N)=O&&&
[1*]C&[1*]C1=C(CCC(=O)N2CCCCC2)C(=O)OC2=C3C(=O)CC([2*])OC3=C3C=CC([3*])([4*])OC3=C12&[2*]C(C)(C)C&&[3*]C&[4*]C&&
[1*]SC&[1*]C1=CC=CC2=C1[NH]C(=NNC(=S)NC1=CC=CC=C1)S2&&&
[1*]C(C)(C)C&[1*]C1=NC(C2=CC=CC([2*])=C2)=C(C2=CC=NC(NC(=O)C3CC3)=C2)[NH]1&[2*]Cl&&&
[1*]C1=C2[NH]C(=O)C3=CC(C4=CC=CC(OCC5=CC=C([2*])C=C5[3*])=C4)=CN3C2=CC=C1&[1*]Cl&&[2*]F&[3*]F&&
[1*]OC&[1*]C1=CC2=C3CC4CCC([2*])CC4(CCN3[3*])CC2=CC1=O&[2*]O&&[3*]C&&
[1*]SCC&[1*]C1=NC2=CC([2*])=CC=C2N1[3*]&[2*]C(F)(F)F&&[3*]C&&
[1*]C&[1*]C1=CC=C([2*])C(N2CCN(CCCC3=CC=CC=C3)CC2)=C1&[2*]C&&&
[1*]OC(C)=O&[1*]C1=CC=C(C2=CC=C(NC3=NC4=C([2*])C=NN4C(NCC4=CC=NC=C4)=N3)C=C2[3*])C=C1&[2*]C#N&&[3*]Cl&&
O=C(CN1C=C(C=CC(=O)C2=CC=CC=C2)C2=CC=CC=C21)NC1=CC=CN=C1&&&
[1*]CC&[1*]C(CC(CC1=CC=CC=C1)NC(=O)CC1CCN(CC2=NCCN2)CC1)C1=CC([2*])=C([3*])C=C1[4*]&[2*]Cl&&[3*]N&[4*]O&&
[1*]C(=O)O&[1*]C1=CC=C2C(C3CCCCC3)=C(C3CCCC3)N(CC(=S)N3CCN(C4=CC=C([2*])C=C4)CC3)C2=C1&[2*]Cl&&&
O=C1CC2CCCN3CCCC(C1C(C1=CC=CC=C1)C23)C1=CC=CC=C1&&&
[1*]N(CC)C(C)C&[1*]C1=NC=NC2=C1C=NN2C1=CC=C([2*])C=C1&[2*]C&&&
[1*]CN(CC)CC&[1*]C1=CC=C(NC2=C3C=C(NC4=CC(=O)OC5=CC=CC=C45)C=CC3=NC3=CC(N4CCC([2*])CC4)=CC=C23)C=C1&[2*]O&&&
[1*]C=C&[1*]C1=C(OC2OC([2*])C([3*])C([4*])C2[5*])C=CC([6*])=C1[7*]&[2*]C&&[3*]OC(C)=O&[4*]O&[5*]O&[6*]OC&[7*]C(=O)OC&&
[1*]CCCNC(C)=O&[1*]N1C2=C(CCC2)C([2*])([3*])C(=O)N1C1=CC=C([4*])C=C1&[2*]C&&[3*]C&[4*]OC(F)(F)F&&
[1*]NCCCCC&[1*]C1=NC([2*])=NC2=C1N=CN2C1SC([3*])C=C1[4*]&[2*]C&&[3*]CO&[4*]C&&
[1*][N+](=O)[O-]&[1*]C1=CC=C(CSC2=NN=C(C=CC3=CC=CC4=CC=CC=C34)O2)C=C1&&&
[1*]C(=O)NCC&[1*]C1OC(N2C=NC3=C([2*])N=C(C#CC4([3*])CCCC4)N=C32)C([4*])C1[5*]&[2*]N&&[3*]O&[4*]O&[5*]O&&
[1*]CCN(C)C&[1*]N1C2=CC=C([2*])C=C2C2=NC3=CC=CC=C3N=C21&[2*]Cl&&&
[1*]C1=CC=C(C(=O)NC2=NN=C(SCC(=O)NC3=NC=CS3)S2)C=C1&[1*]Cl&&&
[1*]CN(CCC)CCC&[1*]C1=C(C2=CC=C([2*])C=C2)N=C2C([3*])=CC([4*])=CN12&[2*]F&&[3*]Cl&[4*]Cl&&
[1*]C&[1*]C12CCC(=O)CC1=NC1CC(C3=CC=C([2*])C=C3)C1C(=O)NC1(CCC3=CC=CC=C31)C2&[2*]Cl&&&
[1*]OCC&[1*]C1=CC=C(CN2N=CC(NC(=O)C3=CN=C4C=CC=CN34)=C2[2*])C=N1&[2*]N&&&
[1*]C(CCCNC(=N)N)SC&[1*]C1=CC([2*])=C(OC2=CC=C([3*])C=C2)C([4*])=C1&[2*]Br&&[3*]F&[4*]Br&&
[1*]OC&[1*]C1=CC=C(C=CC2=NC3=CC([2*])=CC=C3[NH]2)C=C1&[2*]N(C)C&&&
[1*]CC&[1*]C1OC(=O)C([2*])C(OC2CC([3*])([4*])C([5*])C([6*])O2)C([7*])C(OC2OC([8*])CC([9*])C2[10*])C([11*])([12*])CC([13*])CN([14*])C([15*])C([16*])C1([17*])[18*]&[2*]C&&[3*]C&[4*]OC&[5*]O&[6*]C&[7*]C&[8*]C&[9*]N(C)C&[10*]O&[11*]C&[12*]O&[13*]C&[14*]CCO&[15*]C&[16*]O&[17*]C&[18*]O&&
[1*]OC&[1*]C1=CC=CC(C=CC(=O)NC2=NN=C(C3=CC=CC=C3)S2)=C1&&&
[1*]C(=O)OC&[1*]C1=CC([2*])=CC(N2N=NC(C3=CC=C([3*])C=C3)=N2)=C1&[2*]C(N)=O&&[3*]C&&
[1*]OC&[1*]C1=CC=C(C(=O)C2=CN=C3C([2*])=CC([3*])=CC3=C2NC2=CC=C([4*])C=C2[5*])C=C1&[2*]C(C)=O&&[3*]F&[4*]Cl&[5*]Cl&&
[1*]C&[1*]C1=CC=C(C2=CC=CC=C2)C=C1NC(=O)COC(=O)C1=CC=C(N2C=NN=N2)C=C1&&&
[1*]C=CC(O)C(C)CCCC&[1*]C1C([2*])CC(=O)C1[3*]&[2*]O&&[3*]CC=CCCCC(=O)OC&&
[1*]C(CC1=CC=CC=C1)NC(=O)C1=NN(C2=CC=C([2*])C=C2[3*])C(C2=CC=C([4*])C=C2)=C1[5*]&[1*]CO&&[2*]Cl&[3*]Cl&[4*]Cl&[5*]C(=O)O&&
[1*]CCC(C)=CCCC(C)=CCC(CCC(O)C(C)(C)O)C(=O)O&[1*]C1OC(=O)CCC1[2*]&[2*]C&&&
[1*]C&[1*]C1=CC=C2NC([2*])CC(=O)C2=C1&[2*]SCC(=O)O&&&
[1*]C&[1*]C1([2*])CCC2([3*])CCC3([4*])C(=CCC4C5([5*])CCC(OC(=O)C=CC6=CC=C([6*])C=C6)C([7*])([8*])C5CCC43[9*])C2C1&[2*]C&&[3*]C(=O)O&[4*]C&[5*]C&[6*]O&[7*]C&[8*]C&[9*]C&&
[1*]C&[1*]C1([2*])C(=O)NC2=CC=CC=C2N1C(=O)COC(=O)C1=CC2=CC=CC=C2OC1=O&[2*]C&&&
[1*]NC&[1*]C1=C([2*])C=C([3*])C2=C1C=CC(=O)O2&[2*]C(C)=O&&[3*]NC(C)=O&&
[1*]OC&[1*]C1=CC=C(CN2C=NC3=C(NC4=CC=CC([2*])=C4)N=C(OC4=CC=CC=C4[3*])N=C32)C=C1[4*]&[2*]C&&[3*]OC&[4*]Cl&&
[1*]CC(C)C&[1*]C(NC(=O)N1CC2CN([2*])CC2C1)C(=O)NC(CC1=CC=CC=C1)C(=O)NC([3*])CC1CCCCC1&[2*]C(=O)OC(C)(C)C&&[3*]C(O)CNC(=O)C(C)(C)C&&
[1*]OC(C)=O&[1*]C1=CC=C(C2CC(=O)NC3=C2C(=O)N=C2[NH]C([2*])=CC=C32)C=C1&[2*]C&&&
[1*]OC&[1*]C1=CC(S(=O)(=O)N(CC2=CC=NC=C2)C2=CC=C(OC3=CC=C([2*])C=C3)C=C2)=CC=C1[3*]&[2*]Cl&&[3*]F&&
CSCCC(N)C(=O)NC(C)C(=O)O&&&
[1*]NS(=O)(=O)CCCCC&[1*]C1C2=CC([2*])=C([3*])C=C2C2=C(C=C3OCOC3=C2[4*])CCN1[5*]&[2*]O&&[3*]OC&[4*]O&[5*]C&&
[1*]CC=C(C)C&[1*]C1=C([2*])C=C([3*])C2=C1OC=C(C1=CC=CC=C1)C2=O&[2*]O&&[3*]O&&
O=C(NC1CCCCC1)C(C1=CC=CN=C1)N(C(=O)C1=CN=CC=N1)C1=CC=CC=C1&&&
[1*]OC&[1*]C1=CC=C([2*])C(NC2=NC(NC3=CC=C([3*])C=C3)=NC3=C(C(=O)NC4=CC=CC=C4)C=CC=C23)=C1&[2*]OC&&[3*]OC&&
[1*]CC=C&[1*]N1CC2CCC1CN(C(=O)C1=C([2*])C=CC=C1[3*])C2&[2*]Cl&&[3*]Cl&&
[1*]C(=O)C(C)(C)C&[1*]C(=CNC1=CC=C([2*])C=C1)C1=NC2=CC=CC=C2S1&[2*]Cl&&&
[1*]OCC&[1*]C1=CC(C=NNC(=O)C2=NN[NH]C(C3=CC=CC=C3)=C2)=CC=C1[2*]&[2*]O&&&
[1*]N(CC)CC&[1*]C1=CC=C(COC(=O)C2=CC=C([2*])O2)C=C1&[2*][N+](=O)[O-]&&&
[1*]C&[1*]C1=CC=C(CNCC2OC3=NC=C([2*])C=C3C(=O)N([3*])CC2[4*])C=C1&[2*]Br&&[3*]C(C)CO&[4*]C&&
[1*]N&[1*]C1=NC(N2CCNCC2)=C2C=CC(CC3=CC=CC=C3)=NC2=N1&&&
[1*]C&[1*]C1=NN(C2=CC=CC=C2)C2=C1SC1=CC([2*])=CC=C12&[2*]S(=O)(=O)N(C)C&&&
[1*]C(=O)OCC&[1*]C1=CN=C2C=CC([2*])=CC2=C1NCCCN1CCOCC1&[2*]C&&&
[1*]C1=C(NC(=O)C2=CC=CC([2*])=C2)C2=NSN=C2C=C1&[1*]Br&&[2*][N+](=O)[O-]&&
[1*]CC(NC(=O)C(C)(C)CC)C(=O)O&[1*]C1=C[NH]C2=CC=CC=C12&&&
[1*]CC&[1*]N1C=C(C(=O)NC([2*])C(=O)NCC2=CC=CC=C2)C(=O)C2=CC3=C(C=C21)OCO3&[2*]CC(=O)O&&&
[1*]C&[1*]N1C=C(NC2=NC=C([2*])C(NC3=CC=CC=C3[3*])=N2)C([4*])=N1&[2*]Cl&&[3*]S(C)(=O)=O&[4*]Cl&&
[1*]CCCNC(=N)N&[1*]C1NC(=O)C2CCCN2C(=O)C(CC2=CC=C3C=CC=CC3=C2)NC(=O)C([2*])NC(=O)CNC(=O)NCCNC1=O&[2*]CO&&&
[1*]C1=CC=C(N=NC2=C(C=NC3=NC4=CC=CC=C4C(=O)N3C3=CC=CC=C3)[NH]C3=C2C=CC=C3)C=C1&[1*][N+](=O)[O-]&&&
[1*]C(=O)OCCC&[1*]C1=C([2*])[NH]C2=CC=C([3*])C=C12&[2*]C&&[3*]Cl&&
[1*]OC&[1*]C1=CC=C(C2=CC=C3N=C([2*])N=C([3*])C3=C2)C=C1&[2*]N&&[3*]N&&
[1*]C1=C([2*])C([3*])=CC(N2C=CC(C(=O)N3CCOCC3)=N2)=C1&[1*]F&&[2*]F&[3*]F&&
[1*]N&[1*]C1=C(C2=CC3=CC=CC=C3S2)C(=O)[NH]C2=CC=CC=C12&&&
[1*]C&[1*]C1=CC(NC2=CC(OC3=CC=C([2*])C=C3)=CC=N2)=NC(C2CCNCC2)=N1&[2*]C(=O)O&&&
C=CC(=O)CCC(NC(=O)C(CC(=O)O)NC(=O)C(NC(=O)OC(C)(C)C)C(C)C)C(=O)NC(CO)C(N)=O&&&
NC(=O)OP(=O)(S)OP(=O)(O)O&&&
[1*]C(C)=O&[1*]C1=C([2*])C([3*])=C([4*])C2=C1OC1=CC(=O)C(=C([5*])[6*])C(=O)C12[7*]&[2*]O&&[3*]C&[4*]O&[5*]C&[6*]O&[7*]C&&
[1*]NCC(=O)OC&[1*]C1=NC([2*])=NC(NCC2=CC=C(OCC3=CC=CC=C3)C=C2)=N1&[2*]NCC(=O)OC&&&
[1*]C(=O)OCC&[1*]N1CCN(C=C2C(=O)OC([2*])([3*])OC2=O)CC1&[2*]C&&[3*]C&&
[1*]C&[1*]N(CC1=CC=CC=C1)C(=O)COC(=O)C1=CC(S(=O)(=O)N2CCCC2)=CC=C1[2*]&[2*]Cl&&&
C1=CC=C2C(NCCCCCCCCCCCCNC3=NC(NC4=CC=C5N=CN=CC5=C4)=NC(N4CCNCC4)=N3)=C3CCCCCC3=NC2=C1&&&
[1*]C&[1*]N1N=C(C(=O)NCC(=O)NCC(=O)NC([2*])CC2=CC=CC=C2)C2=CC=CC=C2C1=O&[2*]C(=O)O&&&
[1*]C&[1*]C1=NN(C2=CC=C([2*])C=C2)C(C2=CC=CC=C2)=C1C1CC([3*])CC(=O)O1&[2*]S(N)(=O)=O&&[3*]O&&
S=C(NN=CC1=CC=CC=N1)NC1=CC=CC=C1&&&
[1*]N(C)C&[1*]C1=CC=C(C=CC([2*])([4*])C=CC2=CC=C([3*])C=C2)C=C1&[2*]C&&[3*]O&[4*]C(F)(F)F&&
[1*]COC&[1*]C1CCCN1S(=O)(=O)C1=CC=C(C2=CC3=C(C=N2)OCCN(CCC2=CC=CC=N2)C3)C=C1&&&
[1*]C(F)(F)F&[1*]C1=CC=C(CNC2=CC=C(C3=CC=NC=C3)C=N2)O1&&&
[1*]C1=CC=C(OCC(=O)NCC2=NC=C([2*])O2)C(C(=O)C2=CC=CC3=CC=CC=C23)=C1&[1*]Cl&&[2*]C(F)(F)F&&
[1*]C&[1*]C1=CC=CC=C1NC(=O)C1=CC([2*])=NN1CC1=CC=CC=C1&[2*][N+](=O)[O-]&&&
[1*]O&[1*]C1CCN(CC2=CC=CC=C2[2*])C1C1=CC=CC=C1&[2*]Br&&&
[1*]OC&[1*]C1=CC=C(C2=NN([2*])C3=C2N=C(CC2=C([3*])C=CC=C2[4*])C(=O)N([5*])C3=O)C=C1&[2*]C=O&&[3*]F&[4*]F&[5*]CCO&&
[1*]OC&[1*]C1=CC=CC=C1C(=O)C[N+]1=CC=CC=C1&&&
[1*]OC&[1*]C1=CC=C([2*])C(S(=O)(=O)N([3*])CC2=CC=CC([4*])=C2)=C1&[2*]OC&&[3*]C&[4*]C(F)(F)F&&
[1*]C(N)=O&[1*]C1=CC=C([2*])C2=C1C(=O)N(CC1=CC=C([3*])C=C1[4*])C2&[2*]N&&[3*]Cl&[4*]Cl&&
O=C(COC(=O)CCCN1C(=O)C2CC=CCC2C1=O)NCC1=CC=C2OCOC2=C1&&&
[1*]NC(=O)C(C)C&[1*]C1=CC([2*])=CC=C1[3*]&[2*]Br&&[3*]O&&
[1*]C&[1*]C1=C2C(=O)N(C3=CC=C(CS(=O)(=O)NC(=O)CCCN4CCN(CC5=CC=CC=C5[2*])CC4)C=C3[3*])C(=O)C2=C[NH]1&[2*]O&&[3*]C&&
[1*]SCCCC&[1*]C1=CC=C2N=C(C3=CC=CO3)N=C([2*])C2=C1&[2*]N&&&
[1*]C(=O)OC&[1*]C1=CC=C(C=NNC(=O)C2=CC=NC=C2)C=C1&&&
[1*]NC(=O)C(NC(=O)C(CC(=O)NC=C(C(=O)OCC)C(C)(C)C)C(C)(C)C)C(C)(C)C&[1*]C1=CC=C(C(=O)C2=CC=CN=C2)C=C1&&&
[1*]CC&[1*]C1=CC=C2N=C(C3=CC=CC=C3)SC2=C1&&&
[1*]C&[1*]C1(C([2*])C2=CC([3*])=C3C4=CC=CC=C4C(=O)C3=C2[4*])CO1&[2*]O&&[3*]F&[4*]O&&
[1*]C&[1*]C=C1CN2C3CC1C1C(C2C4=CC=CC=C4)CC3([2*])C=C([3*])C21&[2*]O&&[3*]C&&
[1*]OC&[1*]C1=CC=C(S(=O)(=O)NCCN2CCOCC2)C=C1NC(=O)CCC1=NC2=CC=CC=C2S1&&&
[1*]OC&[1*]C1=CC=C([2*])C(C(=O)NC([3*])C2=NC3=CC([4*])=CC=C3C(=O)N2N2CCN([5*])CC2)=C1&[2*]OC&&[3*]CCCO&[4*]F&[5*]C&&
[1*]CC(CC)CC&[1*]C1C2=C(C=C([2*])N(CC3=CC=C([3*])C=C3)C2=O)OC(=N)C1[4*]&[2*]O&&[3*]C&[4*]C(=O)OC&&
[1*]OC&[1*]C1=CC=CC(NS(=O)(=O)C2=CC=C(NC(=O)C3CC3)C=C2)=C1&&&
[1*]C(C)(C)C&[1*]C1CCC(=O)C2CC3=C(C(=O)C12)C1([2*])CCC(=O)C([3*])([4*])C1CC3&[2*]C&&[3*]C&[4*]C&&
[1*]OC&[1*]C1=CC=C(CN2CCN(C(=O)C3=CC4=CC([2*])=CC=C4O3)CC2)C=C1[3*]&[2*]Br&&[3*]OC&&
[1*]C&[1*]C1=C([2*])C=NC(SCC(=O)N2C([3*])CCCC2[4*])=C1[5*]&[2*]Cl&&[3*]C&[4*]C&[5*]Cl&&
[1*]CCCCC&[1*]C1=CC=C(C(=N)C2=CC=CC=C2)C=C1&&&
[1*]P(=O)(OCC)OCC&[1*]C(NP(=O)(OC1=CC=CC=C1)OC1=CC=CC=C1)C1=CC=CC=C1&&&
O=C1C2=CC=CC=C2C(=O)C2=C1C(OCCOCCNCCCOCCN1C(C3=CC=CC=C3)=NC3=CC=CC=C31)=C1C=CC=CC1=[N+]2CC2=CC=CC=C21&&&
[1*]F&[1*]C1=CC=CC=C1COC1=CC=C2CC3CNCC(CC4=CC=C([2*])C=C4)N3C2=C1&[2*]Br&&&
[1*]C(C)(C)C&[1*]C1=NN(C2=CC=C([2*])C=C2)C(NC(=O)NC2=CC=C([3*])C=C2)=C1&[2*]Cl&&[3*]CC(=O)O&&
[1*]C1=C(C2=CC=CC=C2)SC2=CC=CC=C2N1CC(=O)NC1=CC=C([2*])C=C1[3*]&[1*]C(=O)O&&[2*]Cl&[3*]C(=O)O&&
[1*]NC(C)=O&[1*]C1=CC=CC(C2=CSC(SCC(=O)C3=CC=C([2*])C=C3)=N2)=C1&[2*]Cl&&&
[1*]CC(NC(=O)NCC(=O)O)C(=O)O&[1*]C1=CC=CC=C1&&&
[1*]OC&[1*]C1=CC=C(CN([4*])C2=CC([2*])=CC=N2)C=C1&[2*]Cl&&[3*]CCC(C)C&[4*]C(C)=O&&
[1*]C&[1*]C1=C([2*])SC=C1C1=CC=C([3*])S1&[2*]CCO&&[3*]C(=O)O&&
[1*]CCC&[1*]C1=CC([2*])=CC=C1N1C(=O)C2=C3C(=CC([3*])=C([4*])C3=CC=C2)C1=O&[2*]OCC&&[3*][N+](=O)[O-]&[4*][N+](=O)[O-]&&
[1*]CCCC&[1*]C1=NC([2*])=C(C([3*])C2=CC=CC([4*])=C2)N1CC1=CC=C(C2=CC=CC=C2C2=N[NH]N=N2)C=C1[5*]&[2*]Cl&&[3*]NC(C)=O&[4*]Cl&[5*]C(=O)O&&
[1*]C&[1*]C1=C(CCOC2=CC=C(CC([2*])N(CC3=CC=CC=C3)CC3=NN=N[NH]3)C=C2)N=C(C2=CC=CC=C2)O1&[2*]C(=O)O&&&
[1*]O&[1*]C1CCC2OC1C=CC([2*])C2OCC1=CC=C([3*])C=C1&[2*]O&&[3*]Cl&&
[1*]OC&[1*]C1=CC=C(NC2=NC=NC3=CC=C([3*])C=C23)C=C1[2*]&[2*]Cl&&[3*]NC(C)=O&&
[1*]OCC&[1*]C1=CC=C([2*])C=C1CNC(=O)C1CCC(=O)N1[3*]&[2*]Br&&[3*]C&&
[1*]OC&[1*]C1=CC(C(=O)C2NC3=CC([2*])=CC=C3C2C2=CC([3*])=C([4*])C([5*])=C2)=CC([6*])=C1[7*]&[2*]N(C)C&&[3*]OC&[4*]OC&[5*]OC&[6*]OC&[7*]O&&
[1*]C(C)C&[1*]C1=CC=CC=C1N1CCN(CCCNC(=O)C2=CC=C([2*])O2)CC1&[2*][N+](=O)[O-]&&&
[1*]C&[1*]C(CN1CCCC1)C1=CC=C(N2C3=C(C(=O)NC3=O)C3=CC=CC=C3C2=O)C=C1&&&
C1=CC=C(C2=CN=C3C=CC=CC3=C2C2=CC=C3C=CC=CC3=C2)C=C1&&&
[1*]C&[1*]C1CCN(CCC(=O)NC2=CC=CC3=C2C(=O)C2=C(NC(=O)C4=CC=CC=C4[2*])C=CC=C2C3=O)CC1&[2*]N(CCCl)CCCl&&&
[1*]C&[1*]N1CCCN(C2=CN=CC(NC3=CC([2*])=CC=N3)=N2)CC1&[2*]CN&&&
[1*]CC&[1*]C1=C([2*])[NH]C(C2CN(C(=O)C3=CC([3*])=CC([4*])=C3)CCO2)=N1&[2*]C&&[3*]F&[4*]F&&
[1*]OC&[1*]C1=CC=CC=C1C1=C2[NH]C([2*])=C([3*])N2C(SCC(=O)NC2=CC([4*])=CC=C2[5*])=N1&[2*]C&&[3*]C&[4*]C(F)(F)F&[5*]C&&
[1*]CC(C)(C)C&[1*]N1CC2(CCN(C(=O)C([2*])N3C=CC=N3)CC2)OC1=O&[2*]C(C)(C)C&&&
[1*]CC(=O)NC(CCCNC(=N)N)C(=O)NC(CCCNC(=N)N)C(=O)NC(CCCNC(=N)N)C(N)=O&[1*]C1=C([2*])C=CC=C1[3*]&[2*]Cl&&[3*]Cl&&
[1*]CCCC&[1*]N1CCNC(C2=CC=CC=C2)C1&&&
[1*]CC=C&[1*]C1=CC(C=CC(=O)C=CC2=CC=C([2*])C=C2)=C([3*])C=C1[4*]&[2*]OC&&[3*]O&[4*]O&&
[1*]C(C)=O&[1*]N1N=C(C2=CC=C([2*])C=C2NC2=CC=C(NC(=O)CN3CCCCCC3)C=C2)CC1C1=CC=C([3*])C=C1&[2*]Cl&&[3*]Cl&&
[1*]C&[1*]C1=CC=CC(S(=O)(=O)NC(=O)C2=C([2*])C=CC3=CC=CC=C23)=C1&[2*]O&&&
[1*]C1=C2C(=O)C3=C(CCCC3)[NH]C2=CC=C1&[1*]O&&&
[1*]CCCCCCCCCCC=C&[1*]C1SC(=O)C([2*])=C1[3*]&[2*]C(C)=O&&[3*]C(C)=O&&
[1*]C(C)CC(=O)C(C)C(C)C&[1*]C1=C(CC2=COC3=CC([2*])=CC([3*])=C3C2=O)C2C3=C(CCCC3)C(=O)C12[4*]&[2*]O&&[3*]O&[4*]C&&
[1*]C(=O)NC(C(=O)NC(CC(N)=O)C(N)=O)C(C)CC&[1*]C(CC1=CC=C([2*])C=C1)NC(=O)CNC(=O)C([3*])CC1=CC=CC=C1&[2*]O&&[3*]N&&
[1*]OCC&[1*]C1=CC(NC(=O)C2(NC(=O)NC3=CC=C([2*])C=C3)CCCC2)=CC=C1C1=CC=C(C(=O)N2CCCC2[3*])C=C1&[2*]OC&&[3*]C(=O)O&&
O=C1OCCN1CC1=CC=C(C2=CC=CC=C2)C=C1&&&
[1*]C(=O)C=C&[1*]N1CCC(N2C(=O)N([2*])C3=CN=C4C=CC(C5=CN=C6[NH]N=CC6=C5)=CC4=C32)C1&[2*]C&&&
[1*]CC&[1*]C1([2*])CC(=O)OCC2=C1C=C1C3=C(CN1C2=O)C([3*])=C1C=C([4*])C=CC1=N3&[2*]O&&[3*]C&[4*]Br&&
[1*]O&[1*]C(CN1CCN(CC2=CC=CC=C2)CC1)C1=CC=CS1&&&
[1*]C&[1*]C1=CC=CC(CN2C(=O)N([2*])C3=CC=CC=C32)=C1&[2*]CCCCCCC(=O)O&&&
[1*]C&[1*]C1=CC(C=CC(=O)NCCC2=CC=C([2*])C([3*])=C2)=C([4*])N1C1=CC=C([5*])C=C1&[2*]O&&[3*]O&[4*]C&[5*]F&&
[1*]C&[1*]N=C1SC(NC2=CC=C([2*])C([3*])=C2)=NN1C1=CC=C([4*])C=C1&[2*]Cl&&[3*]Cl&[4*]Cl&&
[1*]C&[1*]C1=CC=C(C2=CC(C(=O)NC3=CC=C([2*])C([3*])=C3)=NO2)C([4*])=C1&[2*]O&&[3*]C(F)(F)F&[4*]C&&
[1*]C1C2=CC=CC=C2CCC2C(=O)OC(C3=CC=CC=C3)C12&[1*]O&&&
[1*]C1=CC=C(C2=NC3=CC(NC(=O)C4CCCCC4)=CC=C3O2)C=C1&[1*]I&&&
O=S(=O)(C1=CC=CC=C1)N1C=CC(C2=NN3C(C4=CC=CN=C4)=NN=C3S2)=C1&&&
[1*]C(=O)C(N)C(C)CC&[1*]N1CC([2*])CC1[3*]&[2*]NC(=O)C(S)C(N)CCSC&&[3*]C(=O)NC(CS)C(=O)O&&
[1*]C&[1*]C1=NC(N2CCN(C3=CC=C4C=CC=CC4=N3)C([2*])C2)=NC2=CC=C([3*])C=C12&[2*]C&&[3*]Br&&
[1*]S(O)(=O)=O&[1*]C1=CC=CC=C1NC1=CC=NC2=CC([2*])=CC([3*])=C12&[2*]F&&[3*]Cl&&
[1*]C1=C(NCCCCOC2=CC=C([2*])C=C2)C(=O)C2=CC=CC=C2C1=O&[1*]Cl&&[2*]Cl&&
[1*]C&[1*]C1=NN(C2=NC(C3=CC=CC=C3)=NC(N3CCOCC3)=N2)C([2*])=C1&[2*]C&&&
[1*]C&[1*]C1=CC(C(=O)N2CCCN([2*])CC2)=NC(N2C=CN=C2)=N1&[2*]CCO&&&
[1*]SC&[1*]C1=NC2=C(NC3=CC=C([2*])C=C3)N=CN=C2N1C1OC([3*])C([4*])C1[5*]&[2*]Br&&[3*]CO&[4*]O&[5*]O&&
[1*]C1=C(OC2=CC=C([2*])C=C2[3*])C([4*])=CC(C(=O)N2CCC2)=C1&[1*]I&&[2*]O&[3*]I&[4*]O&&
[1*]N=O&[1*]C1CCCCCC=CCCC1=O&&&
[1*]OC&[1*]C1COCCC1NC1CC2CCCC2(C(=O)N2CC3CC2CN3C2=CC=C3[NH]C=NC3=C2)C1&&&
[1*]SC&[1*]C1=CC=CC=C1NC(=O)COC(=O)C1=CC=CC=C1NCC1=CC=CC=C1&&&
[1*]C(F)(F)F&[1*]C1=CC([2*])=CC(NC2=CC(N3CCCC3)=NC3=C(C4=CC=CC=C4)C=NN23)=C1&[2*]Cl&&&
[1*]C#N&[1*]C1=CC(NC(=O)C2CCC3=CC(NC(=O)NC4=CC([2*])=CC=C4[3*])=CC=C3C2)=CC=C1[4*]&[2*]C(F)(F)F&&[3*]F&[4*]F&&
[1*]C(=O)O&[1*]C1=CC=C2C(=C1)N=C(CCN1C=NC3=C(SC=C3)C1=O)N2C1CCCC1&&&
[1*]C1=C2N=C(C3=CC=CC=C3)N(CC3CC3)C(=O)C2=CC([2*])=C1&[1*]I&&[2*]I&&
[1*]C&[1*]N1C(=O)C2=C(N=C(N3CCC([2*])CC3)N2CC2=CC=CC([3*])=C2)N([4*])C1=O&[2*]CC(=O)O&&[3*]Cl&[4*]C&&
[1*]C&[1*]C1=NN(C2CCOC2)C2=C1C(C1=CC=C([2*])C=C1)=NCC(=O)N2&[2*]C(F)(F)F&&&
[1*]CC&[1*]N(C(=O)C1=C([2*])C2=CC=CC=C2N([3*])C1=O)C1=CC=C([4*])C=C1&[2*]O&&[3*]C&[4*]OC&&
[1*]C1=CC=C(C(=O)N2CCN(C(=S)NCC3CCCO3)CC2)C=C1&[1*]OC(F)F&&&
[1*]C&[1*]C1=CC2CC3=NC4=CC=CC=C4C(NCCCCCCCCNC4=C5CCCCC5=NC5=CC=CC=C45)=C3C(C1)C2&&&
[1*]C&[1*]C1CC2C([2*])C([3*])CC13CC2C1([4*])CC([5*])C2([6*])OC(=O)C([7*])([8*])C1C3[9*]&[2*]C&&[3*]O&[4*]C&[5*]O&[6*]C&[7*]C&[8*]C&[9*]O&&
[1*]C&[1*]C1=CC([2*])=CC(NC(=O)CN2C(=O)N(CCCC(=O)NCC3CCCO3)C(=O)C3=C2C=CS3)=C1&[2*]C&&&
[1*]C(O)CN&[1*]C1=CC([2*])=CC=C1N1CCOCC1&[2*]C(F)(F)F&&&
[1*]N&[1*]C1=CC=C(C(=O)CCN2CCC(C3=NN=C4CCCCCN43)CC2)C=C1&&&
CCCCCCCCCCCCCCCC(=O)C(=O)NC(C)CC&&&
[1*]C(=O)NCCCC&[1*]C1CCC(CN2C(=O)CCC3=CC=CC=C32)CC1&&&
[1*]C&[1*]C1=C(C(=O)NC2CCNC2)SC=C1&&&
[1*]OC&[1*]C1=CC=C(S(=O)(=O)N2C3=NC([2*])=CC=C3N=C(N3CCOCC3)C3=CC=CC=C32)C=C1&[2*]C&&&
[1*]C(C)CC&[1*]C1NC(=O)C([2*])NC(=O)C([3*])CCCCNC(=O)CNC(=O)C([4*])NC(=O)C([5*])NC(=O)C([6*])CSSCC([7*])NC1=O&[2*]C&&[3*]N&[4*]CC(=O)O&[5*]C(C)O&[6*]N&[7*]C(N)=O&&
[1*]C(C)(C)C&[1*]N1N=NN=C1C(C1=CC=CC=C1)N1CCN(C2=NC(C3=CC=C([2*])C=C3)=CS2)CC1&[2*]Cl&&&
[1*]C(=O)CCC&[1*]C1=C([2*])C(C(C2=CC=CC=C2)C2=C([3*])C(=O)C=C([4*])C=C2)=C([5*])OC1=O&[2*]O&&[3*]O&[4*]C(C)C&[5*]O&&
[1*]C&[1*]C1([2*])CC(C2=CC=CN=C2)C2=C(C1)[NH]N=C2C1=CC=CC=C1&[2*]C&&&
[1*]C(C)CC&[1*]C1NC(=O)C(CC2=C[NH]C3=CC=CC=C23)NC(=O)C2CCCN2CC(=O)C([2*])N([3*])C(=O)C([4*])N([5*])C(=O)CC([6*])C([7*])NC1=O&[2*]C&&[3*]C&[4*]C(C)CC&[5*]C&[6*]O&[7*]CC(C)C&&
[1*]C&[1*]C1=CC([2*])=CC(CNC(=O)CC2C(=O)NCCN2CC2=CC=C([3*])C([4*])=C2)=C1&[2*]C&&[3*]O&[4*]O&&
[1*]C(=O)O&[1*]C1NCC=CC1[2*]&[2*]C(=O)O&&&
[1*]C&[1*]C(=CC1=CSC([2*])=N1)C1CC=CC([3*])C1&[2*]C&&[3*]C(C)C&&
[1*]C&[1*]C1=CC=CC=C1C1CC(=O)C2=CC=CC=C2O1&&&
[1*]CN&[1*]C1OC(OC(CNCC2=CC=C3C=CC=CC3=C2)C2CC(CNC3=CC=C([2*])C=C3)C(=O)O2)C([3*])C([4*])C1[5*]&[2*]O&&[3*]N&[4*]O&[5*]O&&
[1*]C(=O)CNC(CCC)CCC&[1*]N1N=C([2*])CC1([3*])[4*]&[2*]CC&&[3*]O&[4*]C(F)(F)F&&
[1*]CC&[1*]C1=CC=CC=C1NC(=O)CNC(=O)CNC(=O)C1=CC=C([2*])C=C1[3*]&[2*]Cl&&[3*]Cl&&
[1*]CC&[1*]C1CCCCCCC([2*])=NC([3*])C2CCCCN12&[2*]N&&[3*]C&&
[1*]C1=CC=C(CC2CC=CCC(CC(=O)N([2*])CC3=CC=CC=C3)C(=O)NC(C3=CC=CC=C3)COC2=O)C=C1&[1*]F&&[2*]CCO&&
[1*]OC&[1*]C1=CC(C2C3=C(C=C([2*])N(CC4=CC=CC=C4)C3=O)OCCN2[3*])=CC=C1[4*]&[2*]C&&[3*]CCC#N&[4*]O&&
[1*]CC&[1*]C1=CC=C(CN2CCN(CC3([2*])CCN(C(=O)C4=CC([3*])=CC([4*])=C4)CC3)C(C3=CC=CC=C3)C2)C=C1&[2*]O&&[3*]F&[4*]F&&
[1*]F&[1*]C1=C(C2=NC(CN3CCCCCC3CN3CCCC3)=CO2)C=CC2=CC=CC=C12&&&
[1*]C&[1*]C1=CC=C([2*])C(C(=O)C2=NC(NCCN3CCOCC3)=C3C=CC=CC3=N2)=C1&[2*]C&&&
[1*]COCCC(C)C&[1*]C12CC3C([2*])CCC3C3([3*])CC1C=C([4*])C23[5*]&[2*]C&&[3*]C=O&[4*]C(C)C&[5*]C(=O)O&&
NC(CCCNC(=O)CN)C(=O)O&&&
[1*]C(=O)O&[1*]C1=CC=C2C(=C1)N=C(NC1=CC=CC=C1)C1=NC=NN12&&&
O=C1C(CC2=C[NH]C3=CC=CC=C23)N(CC2=CC=CC=C2)C(=S)N2CCCN12&&&
[1*]C1=CC(NC(=O)C2=CC=C(SC3=CC=C(NC(=O)NC4=CC=C([2*])C=C4)C=C3)N=C2)=CC=C1&[1*]F&&[2*]Cl&&
[1*]C1=CC=C2C(=C3C(=NC(=N)S3)SC(=N)N2C2=CC=CC=C2)[NH]1&[1*]N&&&
[1*]C&[1*]C1C(=O)OC2CC34C5CC(C([2*])(C([3*])C12)N4CC1=CC=C([4*])C=C1)C53&[2*]C&&[3*]O&[4*]Br&&
[1*]OC&[1*]C1=CC(C=CC2=CC=CC([2*])=C2)=CC([3*])=C1&[2*]N&&[3*]OC&&
[1*]C#N&[1*]C(=CC1=CC=C(SC2=NC=CC=N2)O1)C(=O)C1=CC=CC=C1&&&
[1*]CC(C)C&[1*]C1=NC([2*])=C2NC(=NC3=CC=C([3*])C=C3)NCNC2=N1&[2*]N&&[3*]F&&
[1*]C&[1*]N(CCCCSC1OC([2*])C([3*])C([4*])C1[5*])CC1=CC=CC([6*])=C1&[2*]C(O)(C(F)(F)F)C(F)(F)F&&[3*]O&[4*]O&[5*]O&[6*]C(F)(F)F&&
[1*]C&[1*]C1=NN=C2C([2*])=NC3=CC([3*])=CC=C3N12&[2*]Cl&&[3*]Cl&&
[1*]C1=CC=CC=C1C=NNC(=O)CN1CCN(CC2=CC=CC=C2)CC1&[1*]O&&&
[1*]C(=O)NCCCC(=O)O&[1*]N1CCN(CCCOC2=CC=CC3=CC=CC=C23)CC1&&&
[1*]C&[1*]C1=CC=C2[NH]C(=O)C(CNC3CCCC3)=CC2=C1&&&
[1*]OCC&[1*]C1=CC=C(OC2=NC=CC=C2C(=N[2*])N2CCN(C3=CC=CC=C3)CC2)C=C1&[2*]O&&&
[1*]C1=CC=CC=C1OCCNC(=S)N1CCN(S(=O)(=O)C2=CC=CS2)CC1&[1*]Cl&&&
[1*]C(=O)N(CC)CC&[1*]C1CC([2*])CN1C(=O)C([3*])C([4*])([5*])C1=C([6*])[NH]C=N1&[2*]OCC(=O)O&&[3*]C&[4*]C&[5*]C&[6*]C&&
[1*]C(=O)NC(C)(C)C&[1*]C(C1=CC=CN=C1)N(C(=O)CN1N=NC2=CC=CC=C21)C1=CC=C([2*])C=C1&[2*]NC(=O)C(C)(C)C&&&
[1*]C1=CC=CN=C1C1=CN(C=C2OC3=CC([2*])=CC([3*])=C3C2=O)C=C1&[1*]CO&&[2*]O&[3*]O&&
O=C(NCC1=CC=CO1)C1CCC(=O)N(CC2CCCO2)C1&&&
[1*]CC&[1*]C1=NN=C(NC(=O)C2=C3CCCC3=N[NH]2)S1&&&
[1*]C(=O)CCC&[1*]C1=C([2*])N(C2=CC(NC(=O)C3CNC(=O)C3)=CN=C2[3*])C([4*])=C1&[2*]C&&[3*]C&[4*]C&&
[1*]C1=CC=CC=C1C1NC(=O)NC(C2=CC=CC=C2)=C1[2*]&[1*]Br&&[2*][N+](=O)[O-]&&
[1*]C&[1*]C1=CC(C(=O)COC(=O)C2=CC=C3C(=O)N4CCCCC4=NC3=C2)=C([2*])N1CC1CCCO1&[2*]C&&&
C1=CC=C2SC(C3=CSC=C3)=NC2=C1&&&
[1*]C&[1*]C1=C(N2CCN(C3=CC=CC([2*])=C3)CC2)C=C([3*])C2=C1C(=O)N(C1=CC=CC([4*])=C1)C([5*])=N2&[2*]Cl&&[3*]O&[4*]C(F)(F)F&[5*]O&&
[1*]OCCCC&[1*]C1=CC=C(OCCCC(=O)OCC(=O)N2CC(=O)NC3=CC=CC=C32)C=C1&&&
[1*]S(C)(=O)=O&[1*]N1CCCC(C2=CC(=O)[NH][NH]2)C1&&&
[1*]C(=O)NCCCCCC&[1*]C1CCCCC1[2*]&[2*]C(=O)O&&&
O=C(OC1=CC=CC(C(=S)N2CCOCC2)=C1)C1=CC=CO1&&&
[1*]OCC=C&[1*]C1=C(C(=O)NCC2=C[NH]C3=CC=CC=C23)SC(C2=CC=CC=C2)=C1&&&
[1*]CCOC&[1*]N1C=C(C2=CC=C(CC([2*])NC(=O)C3NC4CCC3C4)C([3*])=C2)C=N1&[2*]C#N&&[3*]F&&
[1*]C&[1*]C(=NN=C1SC([2*])C(=O)N1C1=C([3*])C=CC=C1[4*])C1=CC2=CC([5*])=CC=C2O1&[2*]C&&[3*]C&[4*]C&[5*]Br&&
[1*]CCCNC&[1*]C1=NC2=C(CN(C(=O)C3=CC=CC([2*])=C3)C2)C([3*])=N1&[2*]C#N&&[3*]C(N)=O&&
[1*]C&[1*]C1=CC=C(CCNC(=O)COC(=O)C2=CC=C([2*])C=C2)C=C1&[2*]NC(=O)CC#N&&&
[1*]CC(=O)O&[1*]N1CCC2(CC1)CC(=O)CC2[2*]&[2*]C(=O)O&&&
[1*]C&[1*]C1=CC=C(CN2CCC(NC3=CC=C(CNC4=NC=CC(C5=CC=C([2*])C=C5)=N4)C=C3)CC2)C=C1&[2*]F&&&
[1*]OC&[1*]C1=CC=CC=C1CC(=O)NCCC1=NN=C(CC2=CC=CC=C2)O1&&&
[1*]CCN(C)C&[1*]C(CSC1=CC=CC=C1)NC1=CC=C(S(=O)(=O)NC(=O)C2=CC=C(N3CCC(C4=C([2*])C=CC(N5CCCCC5)=C4[3*])CC3)C=C2)C=C1[4*]&[2*]Cl&&[3*]Cl&[4*][N+](=O)[O-]&&
[1*]CC&[1*]N(C(=O)C([2*])([3*])C1=CC=C([4*])C([5*])=C1)C1CCN(CC([6*])(CN2C=NC=N2)C2=CC=C([7*])C=C2[8*])CC1&[2*]C&&[3*]C&[4*]Cl&[5*]Cl&[6*]O&[7*]F&[8*]Cl&&
[1*]CC&[1*]C1=NC([2*])=NC([3*])=C1C1=CC=C(N([4*])C(=O)C2CC2)C([5*])=C1&[2*]N&&[3*]N&[4*]C&[5*][N+](=O)[O-]&&
[1*]OC&[1*]C1=CC=CC=C1C1OCC2([2*])C([3*])OC([4*])C12&[2*]O&&[3*]COC(C)=O&[4*]OCC(=O)O&&
[1*]C(C)C(=O)O&[1*]C1=CC=C2C(NCC3=CC=CN=C3)=NC=NC2=C1&&&
[1*]C(=O)OC&[1*]C1CC(OC(C2=CC=C([2*])C=C2)C2=CC=C([3*])C=C2)CN1[4*]&[2*]Cl&&[3*]Cl&[4*]C&&
[1*]C&[1*]C1(C(=O)NS(=O)(=O)C2=CC=CC([2*])=C2)CCN1C(=O)CCC1=CC=CC=C1&[2*]Br&&&
[1*]OC&[1*]C1=CC2=C(C=C1[2*])OC1=CC=CC=C1C2=O&[2*]N&&&
[1*]OC&[1*]C1=CC=C(C(=O)NC2=CC=C([2*])C=C2C(=O)NC2=CC=C([3*])C=N2)C([4*])=C1&[2*]Cl&&[3*]Cl&[4*]OC&&
[1*]C&[1*]C1=CN=CC([2*])=C1C(=O)N1CC([3*])C(N2CCC([4*])(C3=CC=CC=C3)CC2)C1&[2*]C&&[3*]C&[4*]C&&
[1*]C&[1*]C1=CN=CC2=C1C(=O)[NH]C(=S)N2C1=CC=CC=C1&&&
[1*]OC&[1*]C1C=CC23CC24CCCC([2*])C(=O)C([3*])C([4*])C2=CCN(CC2CCCCC2)C(CC3)C4C1[5*]&[2*]O&&[3*]C&[4*]C&[5*]OC&&
[1*]C(=O)O&[1*]C1=CC(C2=NC(C3=CC=C([2*])C([3*])=C3)=CS2)=CC=C1C1=CC=C([4*])C([5*])=C1&[2*]Cl&&[3*]C(F)(F)F&[4*]Cl&[5*]Cl&&
[1*]C&[1*]C1([2*])CC=C(C2=CC([3*])=CC=C2NC(=O)C2=NC(C3=CC=C([4*])C=C3)=NC=C2[5*])CC1&[2*]C&&[3*]F&[4*]C(=O)O&[5*]Cl&&
[1*]C=CC(=O)O&[1*]C=C1C2=CC=CC=C2C2=CC=CC=C12&&&
[1*]C&[1*]C1=C([2*])C(C2=CC=C(C=NN3C(=O)CSC3=S)O2)C([3*])C(=N)O1&[2*]C#N&&[3*]C#N&&
[1*]CCC&[1*]N1C(NC2=CC=CC=C2[2*])=NC2=C(SC=C2)C1=O&[2*]Br&&&
[1*]CC(NC(=O)C(NC(=O)OC(C)(C)C)C(C)(C)C)C(=O)C(F)(F)F&[1*]C1=CC=CC=C1&&&
[1*]OC&[1*]C1=CC=C(C2=NC(C(=O)NCCN3CCOCC3)=C([2*])O2)C2=CC=C([3*])N=C12&[2*]C&&[3*]C(F)(F)F&&
[1*]CC&[1*]N1CCN(CCCNC(=O)C2=CC(C3=CC=CC=N3)=NC3=CC=CC=C23)CC1&&&
[1*]OCC&[1*]C1=CC=C(N(CC(=O)NCCC2=CC=CC=C2)S(=O)(=O)C2=C([2*])ON=C2[3*])C=C1&[2*]C&&[3*]C&&
[1*]C(N)=O&[1*]C1=C(NC(=O)CC2CC(C3=CC=CC([2*])=C3)=NO2)SC=C1&[2*]Cl&&&
[1*]C&[1*]C1=CC=C(C2=CC(C3=CC=C([2*])C=C3)=NC=N2)C=C1&[2*]C(=O)N(C)C&&&
NC(CO)C(=O)CBr&&&
[1*]C&[1*]N1C2CCC(CC2)C1C1=CC(C2=CC=CO2)=CC(C2=CC=CS2)=N1&&&
[1*]CC&[1*]C(C1=CC=C([2*])C=C1)C([3*])S(=O)(=O)C1=CC=CC=C1&[2*]CCN&&[3*]C(=O)O&&
[1*]C1=CC=C(C(=O)CN2C=CN=C2)C=C1&[1*]Cl&&&
[1*]C1=CN(C2CC([2*])C([3*])O2)C(=O)N(CC2=CC=C([4*])C=C2)C1=O&[1*]F&&[2*]F&[3*]CO&[4*]Cl&&
[1*]SCC(=O)OC&[1*]C1=NC2=CC=CC=C2C(=O)N1CC1=CC=CC=C1&&&
[1*]CCC(C)C&[1*]N1CCCC1C1=CC(=O)[NH]O1&&&
[1*]C1=CC=C(OCCCCC(=O)NC2=CC=C([2*])C=C2)C=C1&[1*]F&&[2*]F&&
[1*]OC&[1*]C1=CC=C2C([2*])=C([3*])C3=C([4*])C4=C(C=C13)C1=C(C=C3OCOC3=C1[5*])C([6*])C([7*])C([8*])C2&[2*]OC&&[3*]OC&[4*]OC&[5*]OC&[6*]OC(C)=O&[7*]C&[8*]C&&
[1*]N(C)C&[1*]C1=NC=C(NC2=CC3=N[NH]C=C3C=C2)C=C1C1=NC2=CC=C(NC3=CN=CC=N3)C=C2O1&&&
[1*]C&[1*]C1=NN(C2=CC=CC=C2)C([2*])=C1C=CC(=O)OCC(=O)N1CC(=O)NC2=CC=CC=C21&[2*]Cl&&&
[1*]SCC#C&[1*]C1=NC([2*])=C2NC(=O)CN([3*])C2=N1&[2*]N&&[3*]CCC=C&&
C1CSC(C2=NC3=CC=CC=C3S2)=C1&&&
[1*]Br&[1*]C1=CC=C(C2=NC(CNC3=CC=CC=N3)=CO2)C=C1&&&
[1*]NS(C)(=O)=O&[1*]C1CS(=O)(=O)CC1NC1=CC=C([2*])C=C1&[2*]Br&&&
[1*]OC&[1*]C1=C2SC=C(C(=O)N3CCCCCC3)C2=C([2*])C2=NC=CC=C12&[2*]O&&&
[1*]C(=O)NC(CC(C)C)C(=O)NC(CCCN=C(N)N)C(=O)NC(CC(=O)O)C(=O)NC(CC(=O)O)C(N)=O&[1*]C(CC1=C[NH]C2=CC=CC=C12)NC(=O)C(CC1=CC=CC=C1)NC(=O)COC1=CC=CC=C1&&&
[1*]OC&[1*]C1=CC=CC=C1C1=CC=NC(S(=O)(=O)NCC2=CC=C([2*])C=C2[3*])=N1&[2*]Cl&&[3*]Cl&&
[1*]C1=CC=C(C2=CC(=O)N(C3=CC=CC([3*])=C3)C(N3CCOCC3)=C2N=NC2=CC=C([2*])C=C2)C=C1&[1*]O&&[2*]O&[3*]Br&&
[1*]C&[1*]N1C2=C(CNCCC2)C2=CC=C(N3C=CC(OCC4=CC=C([2*])C=N4)=CC3=O)C=C21&[2*]F&&&
[1*]OC&[1*]C1=CC=C(OC2=NC=NC3=C2C(C2=CC=C([2*])C=C2)=CN3C2OC([3*])C([4*])C2[5*])C=C1&[2*]S(C)(=O)=O&&[3*]C(=O)O&[4*]O&[5*]O&&
[1*]C&[1*]C1([2*])CCC2([3*])CCC3([4*])C(=CCC4C5([5*])CCC([6*])C([7*])([8*])C5CCC43[9*])C2C1&[2*]C(=O)NC(=O)NCC(=O)O&&[3*]C&[4*]C&[5*]C&[6*]O&[7*]C&[8*]C&[9*]C&&
[1*]OC&[1*]C1=CC=C([2*])C(N2CCN(CCSC3=NN=C(C4=CC=C(NC(=O)CC5=CC=CC=C5)C=C4)O3)CC2)=C1&[2*]OC&&&
[1*]OC&[1*]C1=CC=CC(C2=COC3=CC(NC4CCCCC4[2*])=CC=C3C2=O)=C1&[2*]O&&&
[1*]C(C)=O&[1*]C1=CC([2*])=C([3*])C([4*])=C1[5*]&[2*]C=CC(=O)O&&[3*]O&[4*]CC=C(C)C&[5*]O&&
CC(C)=CCC(CC(N)C(=O)O)C(=O)O&&&
[1*]C1=CC(CC(=O)NCC2=CN(CC3=CC2=CC=C2OCOC2=C3)N=N1)=CC=CC1=CC=C2CCCC2=C1&[1*][N+](=O)[O-]&&&
[1*]OC&[1*]C1=CC=CC=C1C=C1CCCC(=CC2=CC=CC=C2[2*])C1=O&[2*]OC&&&
[1*]C&[1*]C1=CC=CC([2*])=C1OCC(=O)NC(CC1=CC=CC=C1)C([3*])C([4*])C(CC1=CC=CC=C1)NC(=O)C([5*])N1CCCNC1=O&[2*]C&&[3*]O&[4*]O&[5*]C(C)C&&
[1*]NC(=O)CCN(CC)CC&[1*]C1=CC=C(S(=O)(=O)NC2=CC=C([2*])C=C2)C=C1&[2*]F&&&
[1*]C=C(C#N)C(N)=O&[1*]C1=CC([2*])=C([3*])C(C2=CC=CC=C2)=C1&[2*]O&&[3*]O&&
O=C(CSC1=NN2C(CCNS(=O)(=O)C3=CC=CC=C3)=NN=C2C=C1)NCC1=CC=CO1&&&
[1*]C&[1*]C12CCC3C4=CC=C([2*])C=C4CCC3C1CCC2=O&[2*]OCCCO&&&
[1*]CC&[1*]C1=NOC2=C1C(=O)N(C1=CC=CC=C1)C(SCC(=O)NC1=CC=CC=C1[2*])=N2&[2*]OC&&&
[1*]C&[1*]N1CC2CCC1CN(C1=NC=C([2*])C=N1)C2&[2*]C#N&&&
[1*]C1=CC=C(N2C=CC(C(=O)NCCCCN3CCCC3=O)=N2)C=C1&[1*]F&&&
[1*]C(C)CCC(=C)C(C)C(=O)O&[1*]C1CCC2C3=C(C([2*])C([3*])C12[4*])C1([5*])CCC([6*])C([7*])([8*])C1CC3&[2*]OC(C)=O&&[3*]O&[4*]C&[5*]C&[6*]OC(C)=O&[7*]C&[8*]C&&
[1*]C(=O)OC&[1*]C1=CC=C(NC(=O)C2=CC=CC=C2[2*])C=N1&[2*][N+](=O)[O-]&&&
[1*]F&[1*]C1=CC=C(C2=N[NH]C(=S)N2CC2=CC=CC=C2[2*])C([3*])=C1&[2*]Br&&[3*]Cl&&
[1*]O&[1*]C1=C(C(C2=CC=CC=C2)C2=CC=CC=C2)C=CC2=CC=CC=C12&&&
[1*]C&[1*]C1=C(CSC2=NC(C3=CC=C([2*])C=C3)=C(C3=CC=C([3*])C=C3)[NH]2)C=CC=C1[4*]&[2*]C(=O)O&&[3*]C(C)(C)C&[4*]C(C)(C)C&&
[1*]C&[1*]N1CC2CC1CN2C1=CC=C(C2=CC=C3C(=C2)CCN([2*])C3[3*])C=N1&[2*]S(C)(=O)=O&&[3*]CO&&
[1*]CCC&[1*]C1=CC=C2OC(C(=O)NC3=CC=C([2*])N=N3)=C([3*])C2=C1&[2*]OCCN(C)C&&[3*]C&&
[1*]O&[1*]C1=CC=C([2*])C=C1OCC1=CC=CC=C1&[2*]Br&&&
[1*]C1CCCN1C(=O)C(CC1=CC=CC=C1)NC(=O)C1=CC=CC=C1&[1*]C(=O)O&&&
[1*]C(F)(F)F&[1*]C1=CC=C(OC2=CC=C(COC3=NC4=CC=C([2*])C=C4N=C3C3=CC=CC=C3)C=C2)C=C1&[2*]C(F)(F)F&&&
[1*]C&[1*]N1C=NC(CC([2*])NC(=O)C2=CC=CC=C2NS(=O)(=O)C2=CC=CC3=NC([3*])=NC=C23)=C1&[2*]CO&&[3*]N&&
[1*]CC(=O)O&[1*]N1C(C2=CC=C([2*])C=C2)=C(CC2=CC=CC=C2[3*])C2=CC([4*])=CC=C21&[2*]F&&[3*]C(F)(F)F&[4*]C(F)(F)F&&
[1*]C1=C([2*])C([3*])=CC(CC2=CN=C(NC(=O)C3=CC([4*])=C([5*])C([6*])=C3)S2)=C1&[1*]I&&[2*]O&[3*]I&[4*]I&[5*]O&[6*]I&&
[1*]C&[1*]C1=CC=CC=C1OCC(=O)OC1CC2CCC(C1)N2[2*]&[2*]C&&&
[1*]OC&[1*]C1=CC2=C(C=C1C1=CN=CO1)C(=O)C([2*])=C(C1=CC=CS1)O2&[2*]O&&&
[1*]C(N)=O&[1*]C1=CC=CC(C2=CC=CC=C2[2*])=C1&[2*]Br&&&
[1*]CC&[1*]N1C(=O)C2=C(N=C(CCCOC3=CC=C([2*])C=C3)N2CC2=CC=C([3*])C=C2)N([4*])C1=O&[2*]OC&&[3*]F&[4*]CC&&
[1*]CCC&[1*]C1CN([2*])CC1NC(=O)C1=C([3*])N([4*])N=C1&[2*]C(C)C&&[3*]N(C)C(C)C&[4*]C&&
[1*]CCCCCC&[1*]C1=CC=C(NC(=O)N2CCC([2*])CC2)C=C1&[2*]C&&&
[1*]C1=CC=C(NC(=O)OCC2=CC=CN=C2)C([2*])=C1&[1*]F&&[2*]F&&
[1*]C(=O)OC&[1*]C1=CC=C2CC3=CC=CC=C3CCC2=C1&&&
[1*]OC&[1*]C1=CC=CC2=C1CCCC2=CC1=CC=CC2=C1C([2*])CC2&[2*]C(=O)O&&&
[1*]C(=O)NCC&[1*]C1=NON=C1NC(=O)C1=CC([2*])=C([3*])C([4*])=C1&[2*]OC&&[3*]OC&[4*]OC&&
[1*]OC&[1*]C1=CC=C2C(=C1)C1=C3COP([2*])(=O)OCC3=CC3=C1N2C=N3&[2*]OCCNC(CO)CO&&&
[1*]CC(CP(=O)(O)O)NC(=O)C(C)NC(=O)C(C)NC(=O)OC(C)(C)C&[1*]C1=CC=CC=C1&&&
[1*]C(=O)O&[1*]C1=CC=C(C(=O)C2=CC=CC=C2[2*])C2=CC=CC=C12&[2*]C(=O)O&&&
[1*]OC&[1*]C1=CC=C(CNC2=NC3=C(N=C([2*])N3CC3=CC=C([3*])C=C3)C(=O)N2[4*])C=C1&[2*]C&&[3*]F&[4*]C(C)C&&
[1*]OC&[1*]C1=CC=C(C2=COC3=CC([2*])=CC([3*])=C3C2=O)C=C1&[2*]OC&&[3*]OC&&
[1*]C(C)(C)C&[1*]N1N=NN=C1C(C1=CC=CC=C1)N1CCN(C2=CC=C([2*])C=C2)CC1&[2*]F&&&
[1*]C&[1*]C1=C([2*])[NH]C(C2=CC=C([3*])C=C2)=N1&[2*]Cl&&[3*]C(N)=O&&
[1*]OC(=O)C(C)=CC&[1*]C1C2=C(C=CC([2*])([3*])O2)OC2C1OC1=CC=C([4*])C=C12&[2*]C&&[3*]C&[4*]O&&
[1*]C&[1*]C(NC(=O)C([2*])CC1=CC=CC=C1)C(=O)NC1CCC1&[2*]N(CCF)CCF&&&
O=C(CCC(=O)N1CCN(C(=O)CC2=CC=CC=C2)CC1)NC1=CC=C(OC2=CC=CC=C2)C=C1&&&
[1*]NC(=O)NCC&[1*]C1CCC(CNC(=O)C2=CC=CC([2*])=C2)(C2=CC=CC=C2)CC1&[2*]C#N&&&
[1*]OC(=O)CCCO[N+](=O)[O-]&[1*]C1=CC=CC=C1[2*]&[2*]Cl&&&
[1*]C&[1*]C(CC#CCCCCCCCCC(=O)OCC1OC(OCC2=CC=CC=C2)C(OCC2=CC=CC=C2)C(OCC2=CC=CC=C2)C1OCC1=CC=CC=C1)=CCSC1CC2CCC1C2[2*]&[2*]CO&&&
C1=COC(CNC2=NC=NC3=CC=C(C4CCNCC4)C=C23)=C1&&&
[1*]OC&[1*]C1=CC=C2OC(=O)C3=C2C1=C1OC([2*])([3*])CC(=O)C1=C3&[2*]C&&[3*]C&&
[1*]C#N&[1*]C1=C([2*])N=C([3*])C([4*])=C1C1=CC=CC=N1&[2*]N&&[3*]Cl&[4*]C#N&&
O=C(NC1=CC=CC(CN2CCCC2)=C1)C1CCN(C2CCN(CC3=CC=CC=C3)CC2)CC1&&&
[1*][N+](=O)[O-]&[1*]C1=CC=C(NC2=C([2*])C=C([3*])C3=C2C=C([4*])O3)C([5*])=C1&[2*]Cl&&[3*][N+](=O)[O-]&[4*]C(F)(F)F&[5*]N1CCBr&&
[1*]CC&[1*]C1=CN=C(C2=NC([2*])=NC([3*])=N2)C([4*])=C1&[2*]SC&&[3*]OC&[4*]F&&
[1*]C&[1*]C1=CC(=O)N=C(N2CC3CCC(C2)N(CC2CC2)C3)[NH]1&&&
[1*]C(=O)OC&[1*]C(C1=CC=CC=C1)C1=CC([2*])=C([3*])C([4*])=C1&[2*]C&&[3*]O&[4*]C&&
[1*]C(=O)O&[1*]C(CC1=CC=CC(OC2=CC=C(C3=CC=CC=C3)C=C2)=C1)C1=CC=CC(NC2=NCCN2)=C1&&&
[1*]NC(C(C)C)C(C)C&[1*]P(=O)(OCC1([2*])OC(N2C=CC(=O)[NH]C2=O)C([3*])C1[4*])OC1C([5*])OC(N2C=CC(=O)[NH]C2=O)C1[6*]&[2*][N-][N+]#N&&[3*]O&[4*]O&[5*]CO&[6*]O&&
[1*]C(=O)C=C(O)C(=O)O&[1*]C1=CC2=CC3=C(C=C2C(NCC2=CC=CC=C2)C1[2*])OCCO3&[2*]O&&&
[1*]CC&[1*]N1C=CN=C1CNC(=O)CC1C(=O)NCCN1C1CC(C2=CC=C([2*])C=C2)C1&[2*]F&&&
[1*]C&[1*]C(CC(=O)N1CCN(C2=CC=CC=C2)CC1)=NNC(=O)C1=C([2*])ON=C1C1=CC=CC=C1&[2*]C&&&
[1*]OC&[1*]C1=CC(CCCOC2([2*])CCCCC2[3*])=C([4*])C=C1[5*]&[2*]C(=O)O&&[3*]C&[4*]Br&[5*]O&&
[1*]C&[1*]N1CC(C2=C[NH]C3=CC=CC4=CC=CC(=C23)4)C2=C(C3CC3)SC3=C2C1=CC=C3&&&
[1*]CC(=O)O&[1*]C1=CC(C2=CC=CC=C2[2*])=NC(C2=CC=CC=C2)=C1&[2*]Cl&&&
[1*]C&[1*]C1=CC=CC=C1CSC1=CC=C2OCCC(=O)NC2=C1&&&
[1*]C(C)CC&[1*]C1C(=O)N2CCCC2C2([2*])OC([5*])(NC(=O)C3=CC=C[NH]3)C([4*])C([3*])=C12&[2*]O&&[3*]C(N)=O&[4*]CC(F)F&[5*]C(C)C&&
CCCCNC(=O)C(C#N)(CN(C)C)CC(=O)O&&&
[1*]CCCC&[1*]C1=NC([2*])=C([3*])N1CC1=CC=C(C2=CC=CC([4*])=C2C2=N[NH]N=N2)C=C1&[2*]Cl&&[3*]C(=O)O&[4*]C(=O)OCC&&
[1*]OC&[1*]C1=CC=CC=C1OCC(=O)NS(=O)(=O)C1=CC=C2C(=C1)C(=O)N([2*])C(=O)N2[3*]&[2*]C&&[3*]C&&
[1*]CC(C)(C)C&[1*]C1NC([2*])C(C2=CC=CC([3*])=C2[4*])C12C(=O)NC1=CC([5*])=C([6*])C=C12&[2*]C(=O)NCCC(O)CO&&[3*]Cl&[4*]F&[5*]Cl&[6*]F&&
[1*]C(=O)O&[1*]C1=CC2=C([2*])C=C([3*])C=C2[NH]1&[2*]Cl&&[3*]Cl&&
[1*]NC(=NC)NC(C)(C)CCC&[1*]N=C1[NH]C2=CC=CC=C2S1&&&
[1*]C&[1*]C1=CN2C(=O)C=C(C(=O)NC3=CC=CC([2*])=C3)N=C2C=C1&[2*]SC(F)F&&&
[1*]C&[1*]N1C=CN=C1SCCC(=O)NC1=CC=CC=C1[2*]&[2*]F&&&
[1*]C(=O)OC(C)(C)C&[1*]N1CCN(C(=S)SCC2=CN=C([2*])S2)CC1&[2*]Cl&&&
[1*]CCCC&[1*]C1=C(SC2=CC=CC=C2)N([2*])C(=O)[NH]C1=O&[2*]OCCO&&&
[1*]CC&[1*]N(CC1NC([2*])([3*])C2C(=O)N(CC3=CC=CC=C3)C(=O)C12)C(=O)COC1=CC=C([4*])C=C1&[2*]C&&[3*]C(=O)OC&[4*]Cl&&
[1*]C&[1*]N1C=NC(S(=O)(=O)N(CCN([2*])C2=CC=C([3*])C=N2)C2CC3=CC=CC=C3N(CC3=CN=CN3[4*])C2)=C1&[2*]C&&[3*]F&[4*]C&&
[1*]C&[1*]C1=CC=C(C=NNC(=O)CSC2=NC(C3=CC=CC=N3)=NC3=CC(=O)[NH]N23)C=C1&&&
[1*]C&[1*]C(C(=O)NC1=CC=C2OCCOC2=C1)C1=CC=C(OC(=O)C2=CC=CC=C2)C=C1&&&
[1*]C&[1*]N1C2=C(CCCC2=O)C2=CC([2*])=C([3*])C=C21&[2*]C=O&&[3*]O&&
[1*]COCCCC&[1*]C1OC(SC2OC([2*])C(OC3OCC([3*])([4*])C3[5*])C2[6*])C([7*])C([8*])C1[9*]&[2*]C(=O)O&&[3*]O&[4*]CO&[5*]O&[6*]O&[7*]O&[8*]O&[9*]O&&
[1*]C1=CC=C2C(=C1)OCC(CC1=CC=CC=C1)C2NC(=O)C1=CC=C([2*])C=C1NC(=O)C1=CC=CC=C1&[1*]Cl&&[2*]C(F)(F)F&&
[1*]C&[1*]N(C1=CC=CC(N2CCCCC2)=C1)S(=O)(=O)C1=CC=C([2*])C=C1&[2*]Br&&&
[1*]OC&[1*]C1=CC(C2=NC(SCC(=O)NC3CCCC3)=NC3=C2SC=C3)=CC([2*])=C1[3*]&[2*]OC&&[3*]OC&&
[1*]NCCN(CC)CC&[1*]C1=N[N+]([2*])=C2C=CC3=C(C2=N1)N([3*])C=C3C1=CC=C([4*])C=C1[5*]&[2*][O-]&&[3*]C&[4*]Cl&[5*]Cl&&
[1*]C&[1*]C1=CC(NC(=O)C2=C([2*])C=CC=C2[3*])=C2C=C(S(=O)(=O)N3CCC4=CC=CC=C43)C=CC2=N1&[2*]F&&[3*]F&&
[1*][N+](=O)[O-]&[1*]C1=CC=CC(C=NN=C2[NH]C3=CC=CC=C3S2)=C1[2*]&[2*]O&&&
[1*]C&[1*]C1=CC=C2CCCC3(CCN(CC4=CC(=O)N=C[NH]4)CC3)C2=C1&&&
[1*]OC&[1*]C1=CC([2*])=C(C(=O)C=CC2=CC=C([3*])C=C2[4*])C([5*])=C1[6*]&[2*]O&&[3*][N+](=O)[O-]&[4*]C&[5*]OC&[6*]OC&&
[1*]OC&[1*]C1=NN(C2=CC=CC=C2)C2=C1CCC2C(=O)NCCN1CCCC1&&&
[1*]C(C)=O&[1*]C1=CN=C2C=CC(C3=CC([2*])=C([3*])C([4*])=C3)=NC2=C1NC1CCC([5*])CC1&[2*]Cl&&[3*]O&[4*]Cl&[5*]NC(=O)C(N)C(C)O&&
[1*]C1=CC=C2C(=C1)C(=O)C(=O)N2CC1=CC=CC=C1&[1*]Cl&&&
[1*]CCCC&[1*]C1=NC([2*])(CC2=CC=C3CCCCC3=C2)C(=O)N1CC1=CC=C(C2=CC=CC=C2C2=N[NH]N=N2)C=C1&[2*]C&&&
[1*]C&[1*]N1CCC(C2=CC=C([2*])C(OCC3CC3)=C2)C1&[2*]Cl&&&
[1*]S(N)(=O)=O&[1*]C1=CC=C(C(=O)NCC(=O)N2CCN(C3=CC=CC=C3[2*])CC2)C=C1&[2*]F&&&
[1*]OC&[1*]C1=CC=C(OCCNS(=O)(=O)C2=CC=CS2)C=C1&&&
[1*]C&[1*]C1([2*])OC2=CC=C(C3=NNC(=O)CC3[3*])C=C2C(N2CCCCC2=O)C1[4*]&[2*]C&&[3*]O&[4*]O&&
[1*]C(=O)O&[1*]C1=C([2*])[NH]C(C2=CC=C(OCC3=CC([3*])=CC([4*])=C3)C=C2)=N1&[2*]C(F)(F)F&&[3*]C(F)(F)F&[4*]C(F)(F)F&&
[1*]C&[1*]C(CCC1=CC=CC=C1)=NNC(=O)C1=CC=CC([2*])=C1&[2*]N(C)C&&&
[1*]CC(=O)O&[1*]N1C(=O)OC2=CC(S(=O)(=O)N3CC(=CC4=CC=C([2*])C=C4)C(=O)C(=CC4=CC=C([3*])C=C4)C3)=CC=C21&[2*]O&&[3*]O&&
[1*]CC(=O)N(CC)CC&[1*]C1=CC=C(C2=NC(C(=O)N3CCC4=CC=C([2*])C=C4C3)=CO2)C=C1&[2*]OC&&&
[1*]C#N&[1*]C(CC1=CC=C(C2=CC3=C(C(N4CCC([2*])C4)=N2)C(=O)N([3*])C=N3)C=C1)NC(=O)C1NC2CCC1C2&[2*]O&&[3*]N&&
[1*]N&[1*]C(C(=O)N1CCC1)C1CCC(NS(=O)(=O)C2=CC=C([2*])C=C2)CC1&[2*]C(F)(F)F&&&
[1*]NC(=O)NCC&[1*]C1=CC2=C(C=N1)[NH]C1=CN=C(NC3=CC=C(N4CCN([2*])CC4)N=C3[3*])N=C12&[2*]C&&[3*]OC&&
[1*]C&[1*]C1=CC(NC(=O)CSC2=NC=NC3=C2C([2*])=C([3*])S3)=NO1&[2*]C&&[3*]C&&
[1*]C1=CC=C(N2CCN(C(=O)CSC3=NN=C(C4=CC=CO4)N3C3CC3)CC2)C=C1&[1*]F&&&
[1*]C(=O)CCCCCCCCCCCCCC&[1*]N1CC([2*])C([3*])C1[4*]&[2*]O&&[3*]O&[4*]CO&&
[1*]C1CCC2([2*])C3([3*])CC4([4*])OC2(C1=C)C([5*])C([6*])C(=O)C3([7*])C([8*])C([9*])C2&[1*]O&&[2*]C&[3*]C&[4*]OC(C)=O&[5*]OC(C)=O&[6*]C&[7*]O&[8*]OC(C)=O&[9*]OC(C)=O&&
[1*]OC&[1*]C1=CC=C(CC(=O)N(CCCN2CCOCC2)C2=CC=C([2*])C=C2)C=C1[3*]&[2*]Cl&&[3*]OC&&
[1*]C&[1*]C1=C(OCC([2*])CN2CCOCC2)C=CC2=C1OC(=O)C(NC(=O)C1=CC=CC([3*])=C1)=C2&[2*]O&&[3*]Cl&&
[1*]C(=O)OCC&[1*]C1=C([2*])N=C(C2=CC=CC=C2[3*])S1&[2*]C&&[3*]OC&&
[1*]OC&[1*]C1=CC=C([2*])C=C1S(=O)(=O)N1CCS(=O)(=O)C1&[2*]C(C)=O&&&
[1*]CNC(C)=O&[1*]C1CN(C2=CC=C3C(=C2)CC=CC2=CC=CC=C23)C(=O)O1&&&
[1*]C(=O)OC&[1*]C1=CC=CC=C1NCC=CC1=CC=C([2*])C([3*])=C1&[2*]OC&&[3*]OC&&
[1*]CN(C)C&[1*]C1CN(C2=NC=C([2*])C=N2)CCO1&[2*]Br&&&
[1*]NC(C)=O&[1*]C1=CC([2*])=CC([3*])=C1&[2*]C&&[3*]SCC(C)O&&
[1*]C&[1*]C1=CC=C(C(=O)N2CCN(C3=NC4=CC=CC=C4O3)CC2)C([2*])=C1&[2*]C&&&
[1*]C(=O)OCC&[1*]C1=C(C2=CC=C([2*])C([3*])=C2)OC(C2CCN([4*])CC2)=N1&[2*]OC&&[3*]OC&[4*]C(=O)CN&&
[1*]C&[1*]C(CN1C=CN=C1)NS(=O)(=O)C1=CC=C([2*])C=C1&[2*]Cl&&&
[1*]C&[1*]C1([2*])CC2CC([3*])(CN2C(=O)COC(=O)C2=CC=CO2)C1&[2*]C&&[3*]C&&
[1*]OC&[1*]C1=CC=CC=C1C1CCCN(C(=O)C2=CC=C([2*])C([3*])=C2)C1&[2*]O&&[3*]C(C)=O&&
[1*]C(C)CC&[1*]C(NC(=O)C([2*])NC(=O)C([3*])C1CCCCC1)C(=O)NC([4*])C(=O)NC([5*])CC1=CC=CC=C1&[2*]CCCCNC(=O)OC(C)(C)C&&[3*]O&[4*]CCCNC(=N)N&[5*]C(=O)O&&
[1*]N&[1*]C1=CC=CC=C1NC1=CC=CC=C1[2*]&[2*]C(=O)NOCCO&&&
[1*]COC(C)=O&[1*]C1OC(OC([2*])C2=CN(C34CC5CC(CC(C5)C3)C4)N=N2)C([3*])C([4*])C1[5*]&[2*]CN&&[3*]OC(C)=O&[4*]OC(C)=O&[5*]OC(C)=O&&
[1*]C&[1*]C1=CC(NCC2=NN=C(C3=CC=C([2*])C=C3)O2)=NO1&[2*][N+](=O)[O-]&&&
[1*]CC(C)C&[1*]C(NC(=O)CNC(=O)OCC1=CC=CC=C1)C(=O)NC(CC1=CC=CC=C1)C(=O)NCC1=CC=CC=C1&&&
[1*]OCC&[1*]C1=CC=CC=C1OCCC(=O)OCC(=O)N1C2=CC=CC=C2NC(=O)C1([2*])[3*]&[2*]C&&[3*]C&&
[1*]COC&[1*]C1CCN(C(=O)C2=C([2*])N=C[NH]2)CC1&[2*]C&&&
[1*]C(=O)OC&[1*]C1=C([2*])C2=C(S1)OC(=O)C=C2C1=CC=C([3*])C=C1&[2*]C&&[3*]C&&
[1*]CC&[1*]C1=CC=C(OCC(=O)NC2=C([2*])N([3*])N(C3=CC=CC=C3)C2=O)C=C1&[2*]C&&[3*]C&&
[1*]C(=O)O&[1*]C1=CC=CC=C1OCC([2*])CNC1CCN(CC2=CC=C([3*])C([4*])=C2)CC1&[2*]O&&[3*]Cl&[4*]Cl&&
[1*]OC&[1*]C1=CC=C(C2(CNC(=O)C3=C([2*])ON=C3C3=C([3*])C=CC=C3[4*])CCCC2)C=C1&[2*]C&&[3*]Cl&[4*]Cl&&
[1*]CC&[1*]N1C=CN=C1CN([2*])C(=O)C1=C([3*])C([4*])=C([5*])[NH]1&[2*]C&&[3*]Cl&[4*]C#N&[5*]C&&
[1*]S(C)(=O)=O&[1*]N1CCCC(C(=O)C2=CC=CC([2*])=C2)C1&[2*]Br&&&
[1*]CC=C&[1*]C1=C([2*])[NH]C(=O)C2=C1OC([3*])([4*])C=C2&[2*]C&&[3*]CC=C&[4*]C(C)=O&&
[1*]S(=O)(=O)CCC&[1*]N1CC2CCC(C1)N(CC1=NC=CS1)C2&&&
[1*]C(=C)C&[1*]N1C(=O)N(C(=O)C2=CC=CO2)C(=O)C1CC(=O)NC1=CC=CC([2*])=C1&[2*]C&&&
[1*]OCC&[1*]C1CCC(N2CC(NC(=O)CNC3=NC=NC4=CC=C([2*])C=C34)C2)CC1&[2*]C(F)(F)F&&&
[1*]NC(=O)NCCCC&[1*]C1=NC2=C([2*])C=CC=C2S1&[2*]F&&&
[1*]C&[1*]C1=CC=CC(COC2=CC=C(N3CCN(C(=O)C(=O)C4=C[NH]C5=CC=CC=C45)CC3)C=C2)=C1&&&
[1*]C(=O)O&[1*]C1=CC=C(C2=NC(C34CC5CC(CC(C5)C3)C4)=CO2)C=C1&&&
[1*]OC&[1*]C1=CC=C(C(=O)NC2CCCCC2NC(=O)C2=CC=C(N3CC([2*])C3)C=C2)C=C1&[2*]C&&&
[1*]C&[1*]C1=C(C=NN2CCOCC2)SC=C1&&&
[1*]OCC&[1*]C12NC(=O)NC1([2*])C(=O)NC1=CC=C(S(=O)(=O)C3=CC=C([3*])C=C3)C=C12&[2*]O&&[3*]Br&&
[1*]CCC(=O)OC&[1*]C1C2=CC=CC=C2S(=O)(=O)C2=C1C=CS2&&&
[1*]C1(NC(=O)C2=CN(C3CCCCC3)C=N2)C(=O)NC2=C1C=C1C=CC=CC1=C2&[1*]C(F)(F)F&&&
[1*]C&[1*]C(=NNC(=O)C1=CC=CN=C1)C1=CC=CC(NC(=O)C2=CC=CC=C2[2*])=C1&[2*]F&&&
[1*]C&[1*]C1=C(OCC2=CC=CC=C2)C(=O)C=CN1CC1=CC=CC=C1&&&
[1*]S(=O)(=O)O&[1*]C1=CC=C(N2C=C(C=NN=C3[NH]C4=CC=CC=C4S3)N=N2)C=C1&&&
[1*]C(=O)NC(C)(C)C&[1*]C1=CC=C(C#CC2=CC=CC=C2)C=N1&&&
[1*]O&[1*]C1=CC=C2C(=C1)OCC(C1=CC=CC=C1)C2C1=CC=C(OCCN2CCOCC2)C=C1&&&
[1*]OCCCCCCCCCC&[1*]C1=CC=C(C(=O)C=CC2=CC=C([2*])C([3*])=C2)C=C1[4*]&[2*]O&&[3*]OC&[4*]OCCCCCCC&&
[1*]OC&[1*]C1=CC(C2=NC=C[NH]2)=CC=C1C=CC(=O)C=CC1=CC=CC=C1&&&
[1*]CC(C)C&[1*]N1C([2*])=C(C(=O)COC(=O)C=CC2=C([3*])N([4*])C(=O)N([5*])C2=O)C(=O)N([6*])C1=O&[2*]N&&[3*]N&[4*]C&[5*]C&[6*]C&&
[1*]C(=O)C=CC&[1*]N1CCCC(N2N=C(C3=CC=C(OC4=CC(C5=CC=CC=C5[2*])=NC=N4)C=C3[3*])C3=C([4*])N=CN=C32)C1&[2*]S(C)(=O)=O&&[3*]C&[4*]N&&
[1*]C&[1*]N1C=C(C2=CC=C(CN3CCC4(CC3)CN(C3=CC=C5C(=C3)CCC4N4C(=O)C([2*])C4CC53)C4)C([3*])=N2)C=N1&[2*]C(C)(C)O&&[3*]F&&
[1*]C&[1*]C1=CC=C2C(CN([2*])CC3=COC=C3)=CC(=O)OC2=C1[3*]&[2*]C&&[3*]C&&
[1*]C&[1*]N1C2=CC=C([2*])C=C2N([3*])C2=CC=CC=C21&[2*]C=NNC(N)=O&&[3*]S(=O)(=O)O&&
[1*]OCC&[1*]C1=CC=C(C2=CC=C([2*])C(NC(=O)N3CCOCC3)=C2)C=C1NC(=O)C1=NC([3*])=C([4*])[NH]1&[2*]C&&[3*]C&[4*]C&&
O=C(COC(=O)C1=CC=CC=C1NS(=O)(=O)C1=CC=CS1)NCC1=CC=C2OCOC2=C1&&&
[1*]NN=C(CO)C(=O)OC&[1*]C1=C([2*])OC(CSC2=CC=CC=C2)=C1&[2*]C&&&
[1*]OCC&[1*]C1=CC=C(NC(=O)CN([2*])C(=O)C2=CC=C3C(=O)N4CCCCCC4=NC3=C2)C=C1&[2*]C&&&
[1*]SCC&[1*]C1=CC=C(C(=O)C2=CC=C(C3=CC=CC4=C3N([2*])C([3*])=CN4CC3=CC=CC([4*])=C3)C(CN3CCCC3)=C2)C=C1&[2*]C&&[3*]C(C)=O&[4*]I&&
[1*]C&[1*]C1=CN=C(NCCC2=CC=CC=C2)N=C1C1=CC=C(N2CCC(N3CCCCC3)CC2)C=C1&&&
[1*]SC&[1*]C1=CC=C2OCC([2*])N(C(=O)NC3=CC=C(OC4=CC=CC=C4)N=C3)CC2=C1&[2*]C(=O)NO&&&
[1*]C&[1*]C1CCC2(OC1)OC1CC3C4CC=C5CC(OC6OC([2*])CC([3*])C6OC6OC([4*])C([5*])C([6*])C6[7*])CCC5([8*])C4CCC3([9*])C1C2[10*]&[2*]CO&&[3*]O&[4*]CO&[5*]O&[6*]O&[7*]O&[8*]C&[9*]C&[10*]C&&
[1*]N(C)CCOC&[1*]C1CCC(NC2=NC=CC(C3=CC=C([2*])N=C3)=N2)CC1&[2*]OC&&&
[1*][N+](=O)[O-]&[1*]C1=CC=C(C2=NC3=CC=C([2*])C=C3C3=C2C2=C4C5=CC=CC=C5N4CC2)C=C1&[2*]O&&&
[1*]C&[1*]C1=CC=CC(C2=NC3=CC=C(C(=O)NCCN4CCSCC4)C=C3O2)=C1&&&
[1*]CC(OCC)C(=O)O&[1*]C1=CC=C(OCC=CC2=CC=C3C=CC(OCC4=CC=C5C=CC=CC5=N4)=CC3=N2)C=C1&&&
[1*]C&[1*]C1=CC=C(N2C(SCC(=O)C3=CC=CC=C3[2*])=NN=C2C2=CC=C([3*])C=C2)C=C1&[2*]O&&[3*]Br&&
[1*]OC&[1*]C1=CC=C(C(=O)NC2=CC=C3CCNC([2*])C3=C2)C=C1&[2*]C&&&
C=CCN(C)C(=O)C=CC=CSSC(=O)C=C&&&
[1*]OC&[1*]C1=CC([2*])=CC(C2=CC3=CN=C(NC4=CC=CC([3*])=C4)N=C3N([4*])C2=O)=C1&[2*]OC&&[3*]C#N&[4*]C&&
[1*]OC&[1*]C1=CC=C2C=CC(=O)OC2=C1C(C1=CC=CC=C1)C1=CC(C=CC(=O)C=CC2=CC=C([2*])C=C2)=CC([3*])=C1[4*]&[2*]F&&[3*]OC&[4*]OC&&
[1*]C(N)=O&[1*]C1=CN(C2=CC=CC=C2)N=C1C1=CC=CN=C1&&&
[1*]C&[1*]C1=CC=C([2*])C(N2CCC3=C(N4C=CC(C5=NC=C[NH]5)=N4)C=CC=C32)=N1&[2*]C&&&
[1*]OCCNC(C)=O&[1*]C1=CC=C([2*])C=C1NC(=O)C1CCN(C(=O)NC2CC2)CC1&[2*]C&&&
[1*]OC&[1*]C1=CC=C(S(=O)(=O)N([2*])CC([3*])C(CC2=CC=CC=C2)NC(=O)C2=C(C(=O)N3CCOCC3)C=NN2[4*])C=N1&[2*]CC(C)C&&[3*]O&[4*]C&&
[1*]C(CC)C(=O)N(CC)CC&[1*]C1CCC(CC([2*])N2C=C(C#CC([3*])([4*])C3=CC=C([5*])C=C3)N=N2)O1&[2*]C&&[3*]C&[4*]O&[5*]OC&&
[1*]C#N&[1*]C1=C([2*])C([3*])=C([4*])C([5*])=C1[6*]&[2*]F&&[3*]F&[4*]Br&[5*]F&[6*]F&&
[1*]C(C)=O&[1*]C1=CC=C(C2=CC=C(OC3OC([2*])C([3*])C([4*])C3[5*])C=C2)C=C1[6*]&[2*]C(=O)O&&[3*]O&[4*]O&[5*]O&[6*]O&&
[1*]CC&[1*]C1CN(C2=NC=NC3=C2C2=C(S3)C([2*])=NO2)CCO1&[2*]C&&&
CCCCCCCCCS(=O)(=O)C(C(=O)NCCCP(=O)(O)O)C(C)C&&&
[1*]C=C&[1*]C1C(OC2OC([2*])C([3*])C([4*])C2[5*])OC=C([6*])C1[7*]&[2*]CO&&[3*]O&[4*]O&[5*]O&[6*]C(=O)OC&[7*]O&&
[1*]C(=O)O&[1*]C(SC1=NC([2*])=NC(NNC2=CC=C([3*])C=C2)=N1)C1=CC=CC=C1&[2*]Cl&&[3*]Cl&&
[1*]C&[1*]C1=CC(OC2CCN(C(=O)C3=CC=NC=C3)CC2)=NC2=CC=CC=C12&&&
[1*]CC(OC)OC&[1*]C1=CC([2*])=CC2=C1C1=C(C2)SC([3*])=N1&[2*]OC&&[3*]N&&
[1*]C&[1*]C(=CC1=[N+]([2*])ON=C1[3*])CC1=CC=C(C2=CC=CC=C2)C=C1&[2*][O-]&&[3*]C(=O)O&&
[1*]C&[1*]C1=C([2*])C(=O)[NH][NH]1&[2*]C(=O)NC(CC(C)C)C(=O)O&&&
[1*]O&[1*]C1=CC=CC(C2NC([2*])CS2)=C1&[2*]CO&&&
[1*]CC&[1*]C1=CC=C([2*])C(C(=O)CSC2=NN=C(C3CC3)N2[3*])=C1&[2*]O&&[3*]N&&
CC(C)OC(=O)CCN&&&
[1*]CCCCCCCC&[1*]C1C2C=CC3(CN([2*])C(=O)C3)OC2O1&[2*]CC(N)C(=O)O&&&
[1*]N&[1*]C1=NC(NCCCOC2=CC=C([2*])C=C2[3*])=C2N=C[NH]C2=N1&[2*]F&&[3*]Cl&&
[1*]CC(C)(C)O&[1*]N1CCN(C(=O)C2=CC=CC3=C2OC(CCN2CCC([2*])([3*])C2)=C3)CC1&[2*]F&&[3*]F&&
[1*]C&[1*]C1=NOC([2*])=C1S(=O)(=O)N1CCC(C(=O)NC2=CC=C([3*])C=C2)CC1&[2*]C&&[3*][N+](=O)[O-]&&
[1*]CC&[1*]C1=CC=C(C(=O)OC2=CC=C3C(=C2)C=NC2=CC=CN32)C=C1&&&
C(C1=CC=CC2=C1CC2)N1CCC(C2=NC(CC3=CC=CC4=CC=CC=C34)CS2)CC1&&&
[1*]C1=C([2*])C=C2C(=C1)N(CC1=CC=CC=C1)C(=O)C1=C2SC=C1&[1*]Cl&&[2*]Cl&&
[1*]C&[1*]N1C=NC=C1C(OCC1=CC=C([2*])C=C1C1=CC=CC([3*])=C1)C1=CC=C([4*])C=C1&[2*]C#N&&[3*]Cl&[4*]C#CCCC#N&&
[1*]S(C)(=O)=O&[1*]N1C(C(=O)N([2*])CC2=CC=CC=C2)CC2CCCCC21&[2*]CCC#N&&&
[1*]CC&[1*]C1(OC(=O)CC2=CC=CS2)C(=O)OCC2=C1C=C1C3=C(CN1C2=O)C(C1=CC=CO1)=C1C=CC=CC1=N3&&&
[1*]NC(=O)NC(CCC(=O)OC(C)(C)C)C(=O)OC&[1*]C1=CC=C([2*])C([3*])=C1&[2*]OC&&[3*]OC&&
[1*]C&[1*]C1S(=O)(=O)NCC2=C1C=C([2*])C([3*])=C2[4*]&[2*]F&&[3*]F&[4*]Br&&
[1*]C(C)=O&[1*]C1=CC=CC=C1N1CCN(CCN2N=C(N3CCN(C(=O)C4=CC=CO4)CC3)C=CC2=O)CC1&&&
[1*]OC&[1*]C1=C(N2CCOC([2*])C2)C=CC2=C1N(C1CC1)C=C([3*])C2=O&[2*]CN&&[3*]C(=O)O&&
[1*]C&[1*]C1CCC2C([2*])C(=O)C(=O)OC2C2([3*])C([4*])C([5*])CC12&[2*]C&&[3*]C&[4*]O&[5*]O&&
[1*]OC&[1*]C1=CC=C(S(=O)(=O)N2CCN(C(=O)C3=CC=C([2*])O3)CC2)C([3*])=C1[4*]&[2*][N+](=O)[O-]&&[3*]C&[4*]C&&
[1*]C1=C2C=CC=CC2=CC=C1C(=O)NC1CCCCC1NC(=O)C1=CC=C(C2NC(=O)CCC2[2*])C=C1&[1*]O&&[2*]O&&
[1*]N&[1*]C1=NC=NC2=C1N=C([2*])N2CC1=CC=CC=C1&[2*]Cl&&&
[1*]CCCC&[1*]C1=C([2*])N(CC2CCC(C3=CC=CC=C3[3*])CC2)C(=O)N=C1SCC(=O)N1CCOCC1&[2*]O&&[3*]OC&&
[1*]C&[1*]C1=CC=C(C2=NN=C(CN3C(=O)C(=O)C4=CC([2*])=CC=C43)O2)C=C1&[2*]Cl&&&
[1*]CCN&[1*]C(CC1=CC=C([2*])C=C1)NC(=O)C1=CC=C2C=CC=CC2=C1[3*]&[2*]O&&[3*]O&&
[1*]OCCCCCCCCCCCC&[1*]C1=CC=CC(OP([2*])(=O)OC2C([3*])C([4*])OC(OC3C([5*])CC([6*])C([7*])CNCCCCCCCCCCCC([8*])CC3[9*])C2[10*])=C1&[2*]O&&[3*]O&[4*]CO&[5*]CC=CCCCCCCC&[6*]NC(C)=O&[7*]O&[8*]O&[9*]NC(=O)OC(C)(C)C&[10*]O&&
[1*]C&[1*]C1=NN2C(=O)C=C(COC(=O)C3=CC=C(OCC4=CC=CC=C4)C=C3)N=C2S1&&&
[1*]C(=O)O&[1*]C1=CC=C(C2=NC(N3CCOCC3)=C3C=CC=CC3=N2)C=C1&&&
[1*]C&[1*]C1=CC=C(C2=NN=C(NC(=O)C3=CC=CC=C3[2*])O2)C=C1&[2*]F&&&
[1*]C(=O)C=C(O)C(=O)O&[1*]C1=CC=C[NH]1&&&
[1*]C&[1*]C1=CC([2*])=C(NC(=O)C2([3*])CC3CCC(C2)N34)C([4*])=C1&[2*]C&&[3*]O&[4*]C&&
[1*]OC&[1*]C1=CC=C(CCNCC2=CC=C3C=CC=CC3=C2)C=C1[2*]&[2*]OC&&&
[1*]CC&[1*]C1=CC(C(=O)C2=CC=C3C([2*])CCN23)=CC([3*])=C1[4*]&[2*]C(=O)O&&[3*]CC&[4*]Cl&&
[1*]C(=O)O&[1*]C1=CC=CC=C1C1=CC2=C(C=C1[2*])OC(C1=CC=C([3*])C(C3=CC=CC=C3)=C1)=CC2=O&[2*]O&&[3*]Cl&&
[1*]C&[1*]C1([2*])CC2=C([3*])C([4*])=C([5*])C([6*])=C2O1&[2*]C&&[3*][N+](=O)[O-]&[4*]N(CCO)CCO&[5*][N+](=O)[O-]&[6*][N+](=O)[O-]&&
[1*]O&[1*]C(COC1=CC=CC=C1)CON=C(C1CC1)C1CC1&&&
[1*]C&[1*]C([2*])(CC1COC2=C(C=CC3=C2C(=O)C2=CC=CC=C2O3)C1([3*])[4*])OC1OC([5*])C([6*])C([7*])C1[8*]&[2*]C&&[3*]C&[4*]C&[5*]CO&[6*]O&[7*]O&[8*]O&&
[1*]OCC&[1*]C1=CC=C([2*])C=C1S(=O)(=O)N1CCN(C2=CC=CC([3*])=C2)CC1&[2*]Cl&&[3*]Cl&&
[1*]N&[1*]C1=CC=C([2*])C(C2=CC=C(C3=CC=C([3*])C=C3)S2)=C1&[2*]O&&[3*]Cl&&
[1*][N+](=O)[O-]&[1*]C1=CC=CC(C2=NOC(C3=CC=CC=C3CCCC3=CC=C([2*])C=C3)=N2)=C1&[2*]Br&&&
[1*]C&[1*]C1=NN=C(C(=O)OCC(=O)NCCC2=CC=CC=C2)O1&&&
[1*]NC(C)C&[1*]C1=C(CNCC2=NC3=CC=CC=C3[NH]2)C(C2=C([2*])C=CC=C2[3*])=NO1&[2*]F&&[3*]Cl&&
[1*]C1=CC=C(NC(=O)NC2=CC=C(C3=CC=CC4=NC=CN34)C=C2)C=C1&[1*]C(F)(F)F&&&
[1*]C(C)C&[1*]N1C=CN=C1CN1CCC2(CC1)CC([2*])CO2&[2*]CN(C)C&&&
[1*]C(C)C&[1*]C1=CC=C2C(=C1)C(CC(=O)C1=CC=C(CC3SC(=O)NC3=O)O1)=C([2*])N1C2=CC([3*])=CC1=O&[2*]O&&[3*]C(=O)O&&
[1*]C(=C)C&[1*]C1CCC2([2*])CCC3([3*])C(CCC4C5([4*])CCC(=O)C([5*])([6*])C5CCC43[7*])C12&[2*]C(=O)O&&[3*]C&[4*]C&[5*]C&[6*]COC(C)=O&[7*]C&&
[1*]CCC&[1*]C(CCC1=CC=C([2*])C=C1)C(=O)C1=CN(C2=CC=CC([3*])=C2)C(C2=CC=CC([4*])=C2)=C1&[2*]F&&[3*]C(F)(F)F&[4*]Cl&&
[1*]COC(=O)C=CC&[1*]C1=CCC2([2*])C1C([3*])CC1C3([4*])CC4=C([5*])C([6*])=C([7*])C([8*])=C4C([9*])([10*])C3CCC12[11*]&[2*]C&&[3*]OC(C)=O&[4*]C&[5*]CO&[6*][N+](=O)[O-]&[7*]C(=O)OC&[8*]C&[9*]C&[10*]C&[11*]C&&
[1*]C&[1*]C1=C([2*])C2=CC(C(=O)N3CCC([3*])C3)=CC=C2[NH]1&[2*]C&&[3*]O&&
[1*]NC(C)=O&[1*]C1=CCCC2([2*])C3CC4=CC=C([3*])C5=C4C2(CCN3CC2CC2)C1O5&[2*]C&&[3*]O&&
[1*]C&[1*]C1=CN(C2CC([2*])C([3*])O2)C(=O)[NH]C1=O&[2*]O&&[3*]CO&&
[1*]NC(C)=O&[1*]C1=CC=C(C2=CC=C3N(C([2*])C4=CC=CC([3*])=C4)C=C([4*])C3=C2)C=C1&[2*]C(=O)O&&[3*]Cl&[4*]C(C)(C)C&&
[1*]N(CCC)CCC&[1*]C1CCC2=CC([2*])=C([3*])C=C2C1([4*])[5*]&[2*]O&&[3*]OC&[4*]C&[5*]C&&
[1*]P(=O)(CC(=O)C1=CC=C([2*])C=C1)CC(=O)CCC(=O)NCC1=CC=CC=C1[3*]&[1*]O&&[2*]F&[3*]Cl&&
[1*]C(F)(F)F&[1*]C1=CC(NC2=NC(C3CC3)=CC(C3=CC=NC=C3)=N2)=CC=C1[2*]&[2*]Cl&&&
[1*]C(C)C&[1*]C1=N[NH]C(CN([2*])C(=O)N2CCOCC2)=C1&[2*]C&&&
[1*]C&[1*]C1=CC=C2N=C([2*])N3N=C(CCC4=CC=CC=C4)C=C3C2=C1&[2*]SCC(N)=O&&&
[1*]CCC&[1*]C1=C([2*])[NH]C(NC2=CC=CC=C2[3*])=NC1=O&[2*]C&&[3*]F&&
[1*]CO&[1*]C1OC(N2C=C3C=CC=CC3=N2)C([2*])C1[3*]&[2*]O&&[3*]O&&
[1*]C=CC(=O)NC(C(=O)NC(CC(C)C)C(=O)O)C(C)O&[1*]C1=CC=C2N=C([2*])SC2=C1&[2*]C&&&
[1*]OC&[1*]C1=CC=CC(N2C(=O)COC3=CC=C(C(=O)NCCN4CCOCC4)C=C32)=C1&&&
[1*]C(=O)O&[1*]C1=CC=C([2*])C=C1[3*]&[2*]SC(F)(F)F&&[3*]C(F)(F)F&&
O=C(C1=CC=CN=C1)N1CCC(NC2=NC=CC=N2)CC1&&&
[1*]C&[1*]C1=CC=CC(N2CCCN(CC3=NC=C[NH]3)CC2)=N1&&&
[1*]C&[1*]C1=C([2*])SC(C2=CSC(=NNC(=S)NC3CCCC3)[NH]2)=N1&[2*]C#N&&&
[1*]C#N&[1*]C(=CC1=CC=CC=C1OCCN1CCN(C(=O)C2=CC=C([2*])O2)CC1)C(=O)NC1CCCC1&[2*]Br&&&
[1*]C=CC(=O)NC(CCSC)C(=O)O&[1*]C1=CC=C([2*])C=C1&[2*]F&&&
[1*]CC=C&[1*]N1C(SCC(=O)NC2=CC=C([2*])C=C2)=NC2=C(C([3*])=C([4*])S2)C1=O&[2*]F&&[3*]C&[4*]C&&
[1*]C&[1*]C1=C(C2=CSC(NC3=CC=C(N4CCN([2*])CC4)C=C3)=N2)OC2=CC=CC=C2C1=O&[2*]C&&&
[1*]OCCOC&[1*]C1=CC=C(C2=CSC(NC3=CC=C([2*])C=C3)=N2)C([3*])=C1&[2*]S(N)(=O)=O&&[3*]F&&
[1*]C(=O)C(=C)C&[1*]C1=CC=C([2*])C([3*])=C1[4*]&[2*]C(=O)C(C)=CC&&[3*]O&[4*]O&&
[1*]C1=CC=C(S(=O)(=O)N2C3=CC=CC=C3C3CCN(C4COC4)CC32)C=C1[2*]&[1*]F&&[2*]F&&
[1*]C&[1*]C1=CC=C(C2=[N+]([2*])C3=CC=C([3*])C=C3C2([4*])[5*])C=C1&[2*][O-]&&[3*]Cl&[4*]C&[5*]C&&
O=C(NCC1=CC=CO1)C1=NN2C=CC=NC(=O)C2=N1&&&
[1*]C&[1*]C1=CC=C(C(C(=O)NC2CC2)N(C(=O)C2=CSN=N2)C2CC2)O1&&&
[1*]CCCCNS(=O)(=O)CCC&[1*]C1=C([2*])[NH]C(SCC(=O)C2=CC=CC3=CC=CC=C23)=NC1=O&[2*]O&&&
[1*]C1=CC(OCCOC2=C3CCN(C(=O)N4CCCCC4C4=CC=CC=C4[2*])C3=CC=C2)=CC=C1&[1*]Cl&&[2*]F&&
[1*]C(=O)OCC&[1*]C1CCN(C(=O)CN2CCN(C3=CC=CC=C3[2*])CC2)CC1&[2*]F&&&
[1*]C&[1*]N(CCC(=O)C1=CC=C(NC(=O)C2=CC=CC=C2[2*])C=C1)CC1=CC=C([3*])S1&[2*]Cl&&[3*]Cl&&
[1*]CP(=O)(O)NC(CC(C)C)C(=O)O&[1*]C1=CC=C(CC2=CC=C3C=C([2*])C=CC3=C2)C=C1&[2*]N&&&
[1*]CC(C)C&[1*]C1NC(=O)C(CC2=CC=CC=C2)N([2*])C(=O)C([3*])N([4*])C(=O)C(CC2=CC=CC=C2)NC(=O)C(CC2=C[NH]C=N2)N([5*])C(=O)C2CCCN2C(=O)C([6*])NC1=O&[2*]C&&[3*]C(C)C&[4*]C&[5*]C&[6*]CC(C)C&&
[1*]C&[1*]C1CCN(C2=CC=C([2*])C=C2[3*])CC1&[2*]Cl&&[3*]Cl&&
[1*]OC&[1*]C1=CC=C(C2=NOC3=C2C=CC2=C3C(C3=CC=C([2*])C=C3)=C(C3=CC=C([3*])C=C3)[NH]2)C([4*])=C1&[2*]Cl&&[3*]Cl&[4*]O&&
[1*]C1CN(C(=O)CCS(=O)(=O)C2=CC=C([2*])C=C2)CCO1&[1*]C(F)F&&[2*]Cl&&
[1*]CC=C&[1*]N1CC2CC2([2*])C1&[2*]C(=O)OC&&&
[1*]C&[1*]C1=CC=C(CN2N=C([2*])C3=C2[NH]C(C2CCCN(C(=O)C4=CC=NC=C4)C2)=NC3=O)C=C1&[2*]C&&&
[1*]OCC&[1*]C1=CC=CC=C1C1=NC(CN2CCCCC2[2*])=CO1&[2*]C&&&
[1*]OC&[1*]C1=CC=C(C2([2*])OC(=O)C(C3=CC=C4OCOC4=C3)=C2CC2=CC([3*])=C([4*])C=C2[5*])C=C1&[2*]O&&[3*]OC&[4*]OC&[5*][N+](=O)[O-]&&
[1*]OCC&[1*]C1=CC=C(C(=O)C2CCCN(C3CCS(=O)(=O)C3)C2)C=C1&&&
[1*]OCC(=O)NS(=O)(=O)C(C)(C)C&[1*]C1=CC=C(NC(=O)N2CCN(CC3=CC=CC=C3)CC2)C=C1[2*]&[2*]C(F)(F)F&&&
[1*]C(CC1=CC=CC=C1)NC(=O)C1=CC=CC=C1NC(=O)C1=CC2=CC=CC=C2C1&[1*]C(=O)O&&&
[1*]C1=CC(CN2C(=O)C3=CC=CC=C3S(=O)C3=CC=C(C(=O)NCC4=CC=C5OCOC5=C4)C=C32)=CC=C1&[1*]Cl&&&
[1*]OC&[1*]C1=CC=CC(CN([2*])C(=O)C2=CC=C2N([3*])S(=O)(=O)C2=CC=C([4*])C=C2)=C1&[2*]C&&[3*]C&[4*]F&&
[1*]CC&[1*]C1=CC=C(CN2CCN(CC3=CC=CC4=CC=CC=C34)CC2)C=C1&&&
[1*]OC&[1*]C1=CC=CC=C1C1=NN=C(C2=C([2*])[NH]N=C2)O1&[2*]N&&&
[1*]COCCC&[1*]C1CCN(C(=O)CC2=CC([2*])=CC([3*])=C2)CC1&[2*]C&&[3*]C&&
[1*]C&[1*]C1=CC=C(NC(=O)CCC2=C([2*])N(C3CC3)N=C2[3*])N=C1&[2*]C&&[3*]C&&
[1*]C&[1*]C1([2*])C([3*])C([4*])OC1N1C=CC(=O)[NH]C1=O&[2*]O&&[3*]O&[4*]CO&&
[1*]NC(=O)CC(C)(C)C&[1*]C1=CC=C2C(=C1)OCC(CC1=CC=CC=C1)N2CC1=CC=CC=C1[2*]&[2*]F&&&
[1*]NC(=O)NCC&[1*]C1=CC2=C(N=C(C3=CC=CC=C3)C3=CC([2*])=CN3C2=O)N([3*])C1=O&[2*]CCC(=O)O&&[3*]C&&
[1*]NC&[1*]C1CN(C2=CC3=C(C=C2[2*])C(=O)C([3*])=CN3C2CC2[4*])C1&[2*]F&&[3*]C(=O)O&[4*]F&&
O=C(NCCCCN1CCOCC1)C1=CC2=C(S1)C1=CC=CC=C1OC2=O&&&
[1*]C&[1*]C1=C([2*])C=C([3*])C([4*])=C1[5*]&[2*]OCC(N)=O&&[3*]C(=O)C(=O)O&[4*]Cl&[5*]N&&
[1*]C&[1*]C1CN([2*])C(=O)CC2=CC(NC(=O)NC3=CC=CC4=CC=CC=C34)=CC=C2OC1CN([3*])S(=O)(=O)C1=CC=CC=C1&[2*]C(C)CO&&[3*]C&&
[1*]C(NC(=O)NCCCC)C(F)(F)F&[1*]C1=CC=CC=C1C1=CC=C(C2=CN=C([2*])S2)C([3*])=C1&[2*]CNC(C)=O&&[3*]F&&
[1*]C&[1*]C1=NC=C(C2=NN([2*])C(C3=CC=CC=C3[3*])C2)N=C1[4*]&[2*]CCCCCC(=O)O&&[3*][N+](=O)[O-]&[4*]C&&
[1*]OC&[1*]C1=CC([2*])=C2N=C([3*])C3=C([4*])N=C(C4=C[NH]N=C4)C=C3C2=N1&[2*]C&&[3*]C&[4*]C&&
[1*]C&[1*]C1=CC=C([2*])C(C(=O)C2=CC=C(C3=CC=C([3*])C([4*])=C3)[NH]2)=C1&[2*]C&&[3*]Cl&[4*]Cl&&
[1*]OC&[1*]C1=CC=C([2*])C=C1C1=NC(=O)N=C([3*])[NH]1&[2*]S(N)(=O)=O&&[3*]N&&
CC(OP(=O)(C(=O)O)P(=O)(O)O)C(=O)O&&&
[1*]OC&[1*]C1=CC=C(CC(=O)N2CCN(C3=CC=C(N4CCOCC4)N=N3)CC2)C=C1&&&
[1*]SCCCCCCCC&[1*]C1=CC([2*])=C2C(=O)C3=C([3*])C=C([4*])C=C3C(=O)C2=C1&[2*]O&&[3*]O&[4*]C(O)CN&&
[1*]C(C)C&[1*]C1=NC2=C(C3=C1C(C1=CC=CC([2*])=C1)OC31CCC([3*])CC1)C([4*])CC([5*])([6*])C2&[2*][N+](=O)[O-]&&[3*]C(C)(C)C&[4*]O&[5*]C&[6*]CO&&
[1*]C&[1*]C1=C(C(=O)NC(C2=CC=CC=C2)C2=CC=CC=C2)C(C2=C([2*])C=CC=C2[3*])=NO1&[2*]Cl&&[3*]Cl&&
[1*]OCCCCCC&[1*]C1=CC=C(C(=O)NC2=CN3C=C(C4=CC=C([2*])C([3*])=C4)C=CC3=N2)C=C1[4*]&[2*]Cl&&[3*]Cl&[4*]OCCCCCCC&&
[1*]OCC(=O)NCCC&[1*]C1=CC=CC(C2=CN=C3C([2*])=CC=CC3=C2)=C1&[2*]OC&&&
[1*]CNCC=CCN&[1*]C1OC(OC2C([2*])CC([3*])C([4*])C2[5*])C([6*])C([7*])C1[8*]&[2*]N&&[3*]N&[4*]O&[5*]O&[6*]N&[7*]O&[8*]O&&
[1*]OC&[1*]C1=CC2=C(C=C1[2*])N(CC(=O)NCC1=CC=C([3*])C=C1)C(=O)N(CC1=CC=CC=C1)C2=O&[2*]OC&&[3*]F&&
[1*]SC&[1*]C1=NC=CC(NCC2CCCC2)=N1&&&
[1*]CC(N)=O&[1*]C(NC(=O)CC1=NC2=CC=CC=C2S1)C1=CC=C(NCCN2CCOCC2)C([2*])=C1&[2*][N+](=O)[O-]&&&
[1*]OC&[1*]C1=CC([2*])=C([3*])C=C1C(=O)NCC1CNCCO1&[2*]N&&[3*]Cl&&
[1*]C&[1*]C1=CC(C2=CC=CC=C2)CC(C2=CC=C([2*])C=C2)N1&[2*]C&&&
[1*]OC&[1*]C1=CC=C([2*])C=C1&[2*]C(O)CNC(C)C&&&
[1*]CCCC&[1*]C1=CC=C(NC(=O)C2=C[NH]N=N2)C=C1&&&
[1*]CC(C)C&[1*]N(CC1=CC([2*])=C2OCCCOC2=C1)C(=O)C1CCN(CC2=CC=CC3=C2OCCO3)C1&[2*]Cl&&&
[1*]OC&[1*]C1=CC=CC(CNC(=O)C2CCCN2C2=NC3=C(CCCC3)S2)=C1&&&
[1*]C(=O)OCC&[1*]N1CCN(C(=S)SCC2=CN(CCCC3OCCO3)N=N2)CC1&&&
[1*]C(N)=O&[1*]C1CCN(S(=O)(=O)C2=CC=C(C(=O)NC3=CC=CC=C3[2*])C=C2)CC1&[2*]C(=O)O&&&
[1*]CCCC&[1*]C1=CC=C([2*])C=C1&[2*]OCCC=NNC(N)=O&&&
O=C(C1=NN(C2=CC=CC=C2)C(=O)C=C1)C1=CC=CC2=CC=CC=C12&&&
[1*]C#N&[1*]C1=C(NC(=O)C2=CC=CC(C3=CC=CC=C3)=C2)SC2=C1CCCC2&&&
[1*]C(=COC)C(=O)OC&[1*]C1=CC=CC=C1CSC1=NC2=CC=CC=C2O1&&&
[1*]OC&[1*]C1=CC=C(C(=O)CSC2=NN=C(C3=CC=CC=N3)N2CC2=CC=C([2*])C=C2)C=C1&[2*]C&&&
[1*]CCO&[1*]C1CO1&&&
[1*]OC(F)F&[1*]C1=CC=CC=C1CCNC1=CC=CC=C1&&&
[1*]C&[1*]C1=CC=NC(NC(=O)NC2=CC=C3OCOC3=C2)=C1&&&
O=C1C=C(C2=CC=C3N=CC=CC3=C2)CC(C2=CC=CC=C2C2=CC=CC=C2)C1&&&
[1*]CC&[1*]N1C(C2=CC=C3C([2*])=NOC3=C2)=NN=C1C1(C2=CC=C([3*])C=C2)CCC1&[2*]C&&[3*]Cl&&
[1*]C&[1*]C1=CC=C(NC2=NC(=O)C(=CC3=CC=C([2*])C([3*])=C3)S2)C=C1&[2*]O&&[3*]O&&
[1*]OCC=C&[1*]C1=CC=CC(C2C(C(=O)C3=CC=C([2*])C=C3)=C([3*])C(=O)N2C2=NN=C([4*])S2)=C1&[2*]OC&&[3*]O&[4*]CC&&
[1*]OC&[1*]C1=CC=C(C2(CNC(=O)N3CCCC([2*])([3*])C3)CCCCC2)C=C1&[2*]C&&[3*]C&&
O=C(CCC1CCCCC1)NC1=NN=C(CCSCCC2=NN=C(NC(=O)CCC3=CC=CC=C3)S2)S1&&&
[1*]CC&[1*]N1C(=O)C2=C(C=C(C3=CC(OCC(=O)NC4=CC=C([2*])C=C4)=CC=C3[3*])[NH]2)N([4*])C1=O&[2*]C(C)C&&[3*]C&[4*]CC&&
[1*]C1=CC=C2[NH]C3=C(CC4(CCCCC4)C3)C(=O)C2=C1&[1*]F&&&
[1*]OC&[1*]C1=CC=C(C=C2SC(=O)N([2*])C2=O)C=C1&[2*]C&&&
[1*]NC(C)=O&[1*]C1=CC=CC(C([2*])NC(=O)C2=CC=CC([3*])=C2)=C1&[2*]C(=O)NC(C)C(N)=O&&[3*]C(F)(F)F&&
[1*]CCC&[1*]N1CCC(N(CCC2=CC=CC=C2)C(=O)NC2CCN(CC3=CC=C([2*])C=C3)CC2)CC1&[2*]Cl&&&
[1*]C(=O)NO&[1*]C1CC(CNC(=O)C2CCCCC2)CCC1C1=CC=C2C=CC=CC2=C1&&&
[1*][2*]&[1*]C1CCC(C([3*])C2=CC=C([2*])C=C2)C1=O&[2*]F&&[3*]C(=O)O&&
[1*]C1=CC=C(C(=O)N2CCN(C3=NC=CC(C4=CC=C5CCCC5=C4)=N3)CC2)C=C1&[1*]Cl&&&
[1*]C&[1*]C1=CC=CC=C1CN([2*])C(=O)NC1C2CC3CC1CC([3*])(C3)C2&[2*]C&&[3*]C(N)=O&&
O=C1NC(=S)NC1C1=CN(CCC2=CC=CC=C2)C2=CC=CC=C12&&&
[1*]C&[1*]C1=CN=CC(C(=O)N2CCC3(CCC([2*])O3)CC2)=C1&[2*]C(=O)NO&&&
[1*]C&[1*]C1=CC(NC2=NC3=C(CN(C(=O)CCSC4=CC=CC=C4)C3)S2)=N[NH]1&&&
[1*]CC&[1*]C1=CC=CC(NC(=O)CSC2=NN3CCC(=O)N([2*])C3=C2)=C1&[2*]CC&&&
[1*]OC&[1*]C1=CC=C(C2=NN3C(=NC2=O)NC([2*])=C(C(=O)NC2=CC=CC([3*])=C2)C3C2=CC=CC=C2)C=C1&[2*]C&&[3*]Cl&&
[1*]C&[1*]C1=NC([2*])=CC=C1OC1=NC=NC(OC2CCN([3*])CC2)=C1[4*]&[2*]S(C)(=O)=O&&[3*]C(=O)OC(C)C&[4*]F&&
[1*]SCC&[1*]C1=C2N=NN(C3=CC=C([2*])C=C3)C(=O)N2N=C1[3*]&[2*]F&&[3*]SC&&
[1*]N&[1*]C1=NC=NC2=C1N=NN2C1OC([2*])C([3*])C1[4*]&[2*]CO&&[3*]O&[4*]O&&
[1*]C&[1*]C1=CC=C(NC2=NC=NC3=CC=C(SC4CCCC4)C=C23)C=C1&&&
[1*]OC&[1*]C1=CC=CC=C1C1=CC=C(CC([2*])NC(=O)C(CC2=CC=CC=C2)NC(=O)CCC2=C[NH]C3=CC=CC=C23)C=C1&[2*]C(=O)O&&&
[1*]C&[1*]C1=C(COC2=CC=C(C(=O)N3CCNCC3)C([2*])=C2)C(C2=CC=C([3*])C=C2)=NO1&[2*]C(F)(F)F&&[3*]F&&
[1*]OC&[1*]C1=CC2=C(C=C1[2*])C1CC3=NC4=CC=CC=C4N=C3CN1CC2&[2*]OC&&&
[1*]C&[1*]C1=NC2=CC=CC=C2N1C1CC2CCC(C1)N2CCC1(C2=CC=C([2*])C([3*])=C2)CCN(C(=O)C2=CC([4*])=C([5*])C([6*])=C2)CC1&[2*]Cl&&[3*]Cl&[4*]S(N)(=O)=O&[5*]Cl&[6*]Cl&&
[1*]CCC#N&[1*]N1C=C(C(=O)C2=CC=CC=C2[2*])C2=CC=CC=C21&[2*]Br&&&
[1*]CCCNC(=N)N&[1*]C1NC(=O)CNC(=O)CNC(=O)C(CC2=CC=CC=C2)NC(=O)CNC(=O)C(CC2=C[NH]C3=CC=CC=C23)NC(=O)CCCCCCCNC1=O&&&
O=C(OCC1=CC=CC=C1)N1C=CC2=CC=CN=C21&&&
[1*]CC&[1*]C1=NC2=CC=CC=C2N1CC1=CC=C([2*])C=C1[3*]&[2*]C&&[3*]C&&
O=C(CS(=O)(=O)C1=CC=CC=C1)N1CCC2=CC=CC=C2C1&&&
[1*]C&[1*]C1CN([2*])CC([3*])N1C1=NN(CC2=CC=C([4*])C=C2)C(CC2=CC=CC=C2[5*])=N1&[2*]C(=O)OC(C)(C)C&&[3*]C&[4*]Cl&[5*]Cl&&
[1*]CC&[1*]N(C(=O)CSC1=NN=C2C=CC(C3=CC=C([2*])C([3*])=C3)=NN12)C1=CC=CC([4*])=C1&[2*]C&&[3*]Cl&[4*]OC&&
[1*]CC&[1*]N1C(=O)NC(=O)C12CC1=CC3=CC(NC(=O)C4=CC5=CC=CC=C5[NH]4)=CC=C3C=C1C2&&&
[1*]N1C=C(C(=O)C2CCCN(CC3=NC=CS3)C2)C2=CC=CC=C21&[1*]CCO&&&
[1*]C&[1*]C(NC(=O)C1=CC(C(=O)C2=CC=CC([2*])=C2)=CN1[3*])C1=CC=CC=C1&[2*]Cl&&[3*]C&&
[1*]C(=O)O&[1*]C1=CC=CC(S(=O)(=O)N2C(=S)[NH]C3=CC=CC=C32)=C1&&&
[1*]C(C)COC(=O)C(C)(C)C&[1*]C1([2*])CCC2([3*])C3CC=C4C(CCC([4*])C4([5*])[6*])C3([7*])C(=O)CC12[8*]&[2*]C&&[3*]C&[4*]OC(=O)C(N)CC(=O)O&[5*]C&[6*]C&[7*]C&[8*]C&&
[1*]CC(=O)O&[1*]N1CN(CC2=CC=C([2*])C=C2)S(=O)(=O)C2=CC=CC=C21&[2*][N+](=O)[O-]&&&
[1*]C1=CC=C2NC(=O)C(CC3=CC=CC=C3)C(=O)C2=C1&[1*]Br&&&
[1*]C&[1*]C(=NNC(=O)C1=NN2C([2*])=CC([3*])=NC2=N1)C1=CC=C([4*])C([5*])=C1&[2*]C&&[3*]C&[4*]O&[5*]O&&
[1*]C&[1*]N(CC(=O)N(CC1=CC=C([2*])C=C1)C1=CC=C([3*])C=C1)S(=O)(=O)C1=CC=C([4*])C=C1&[2*]C(F)(F)F&&[3*]C(C)(O)C(F)(F)F&[4*]CN&&
[1*]CCCC&[1*]N1C(C2=CC=C([2*])C=C2)=NC2=C(N3CCN([3*])CC3)N=CN=C21&[2*]S(C)(=O)=O&&[3*]C&&
[1*]N&[1*]C1=NC=NC2=C1N=C(SCC1=CC=CC=C1[2*])N2CC1CC1&[2*]F&&&
[1*]OC&[1*]C1=CC=C(C2=C(SCC(=O)NC3=CC=C(N4CCOCC4)C=C3)N=C(C3=CC=C([2*])C=C3)[NH]2)C=C1&[2*]Br&&&
[1*]OCC&[1*]C1=CC=C(NN=C2CCCCC2[2*])C=C1&[2*]C(=O)O&&&
[1*]C(C)(C)C&[1*]C1=CC(NC(=O)CN2C=NC3=C(N=NN3CC3=CC=C([2*])C=C3)C2=O)=CC=N1&[2*]Br&&&
[1*]C(C)=NNC(N)=S&[1*]C1=CC=C([2*])O1&[2*]C&&&
[1*]C&[1*]C1=CC=C(C2=NC(C3=CC=CC([2*])=C3)=N[NH]2)C=C1&[2*]C(F)(F)F&&&
[1*]SC&[1*]C1=NC2=CC(C(=O)OC([2*])C(=O)NC3=CC([3*])=CC=C3[4*])=CC=C2S1&[2*]C&&[3*]C(F)(F)F&[4*]C&&
[1*]CCN(C)C&[1*]N1CC2=C3C(=C4C=CC5=CC=CC=C5C4=C2C2=NC3=CC=CC=C21)C(=O)NC1=CC=C([2*])C=C1&[2*]F&&&
[1*]N(C)C&[1*]C1=CC(SCC(=O)N2CCC3=CC=CC=C32)=NC([2*])=N1&[2*]C(F)(F)F&&&
[1*]C1=CC=C(N2CCN(C(=O)CC3=NN=C(CC4=CC=C([2*])C=C4)O3)CC2)C=C1&[1*]F&&[2*]F&&
[1*]CC#N&[1*]C1=CC=C(OCC2=CC(C3=CC=CS3)=NC3=CC=C([2*])N=C23)C=C1&[2*]Cl&&&
[1*]NC(C)C(C)C&[1*]C1=C([2*])C(=O)C1=NCC1=CC=C([3*])C=C1&[2*]O&&[3*]Br&&
[1*]N=C(N)N&[1*]C1=CC=C(C(=O)NN=CC2=CC=C([2*])C=C2)C=C1&[2*]C(F)(F)F&&&
[1*]C&[1*]C1=CC=C(OC2=COC([2*])CC2=O)C=C1&[2*]C&&&
[1*]C&[1*]C1([2*])OC([3*])([4*])OC1=O&[2*]C&&[3*]C&[4*]C[N-][N+]#N&&
[1*]C(=O)OCC&[1*]C1=C([2*])C2=CC([3*])=CC=C2O1&[2*]C(C[N+](=O)[O-])OC&&[3*]OC&&
[1*]C&[1*]C1=CC=CC([2*])=C1COC1=CC=C(C(=O)CCNCC([3*])C2=CC=C([4*])C([5*])=C2)C=C1&[2*]C&&[3*]O&[4*]O&[5*]CO&&
[1*]NC(=O)C(C)(C)N&[1*]C(COCC1=CC=CC=C1)C1=NN=NN1[2*]&[2*]CCC(=O)O&&&
[1*]CC(=O)OCC&[1*]C1=C([2*])ON=C1&[2*]C&&&
[1*]OC&[1*]C1=CC=C(S(=O)(=O)N2CCCC2[2*])C=C1&[2*]C(=O)O&&&
C1=CC=C2C(C3=CC=CN=C3)=C[NH]C2=C1&&&
[1*]CCC&[1*]N(CCN1CCN(C2=CC=CC([2*])=C2)CC1)C1COC2=C([3*])C=CC([4*])=C2C1&[2*]O&&[3*]F&[4*]F&&
[1*]C(C)CC&[1*]C(NC(=O)N1CCN2C1=NC1=CC=CC=C12)C(=O)NC([2*])C(=O)NC([3*])C1=CC=CC=C1&[2*]CC(C)C&&[3*]C(=O)O&&
[1*]C1=CC=C(COCC(=O)NCC2CN(C3=CC=C4C=CC=CC4=N3)C(=O)O2)SS1&[1*]CO&&&
[1*]C&[1*]C1=CC2=C(C(=O)N(N=CC3=CC([2*])=C([3*])N=C3[4*])C2=O)C([5*])=C1C1=C([6*])C=C2C(=C1[7*])C=CC(=O)C1=CC=CC=C12&[2*]C(F)(F)F&&[3*]C&[4*]O&[5*]O&[6*]C&[7*]C(F)(F)F&&
[1*]S(C)(=O)=O&[1*]N1CC2CC(C(=O)N3CCCC3)C(C1)O2&&&
[1*]OCCC&[1*]C1=CC=CC(C(=N[2*])C2=CC=CC=C2)=C1&[2*]O&&&
[1*]CC&[1*]C1=CC=C(NC(=O)CN([2*])C(=O)C2=CC=CN2[3*])C([4*])=C1&[2*]C&&[3*]C&[4*]C&&
[1*]CC&[1*]C1=CC=CC=C1NC(=O)C1=CC=CN=C1OC1=CC=C(NC2=CC=CC=N2)C=C1&&&
[1*]C1=NC(C2CC2)=NC2=CC=C(C(=O)NC3=CC=C4[NH]C([2*])=C([3*])C4=C3)C=C12&[1*]OCCCCF&&[2*]OCCCCF&[3*]Cl&&
[1*]C&[1*]C1=CC=C(C2=NC(COC3=CC=C([2*])C=C3)=C(OCCCN3CCOCC3)S2)C=C1&[2*]F&&&
[1*]C&[1*]C1=CC([2*])=NC(NC(=O)CSC2=NC3=CC=CN=C3N2[3*])=C1&[2*]C&&[3*]C(C)C&&
[1*]CC(C)C&[1*]C(NC(=O)C(CC1=CC=CC=C1)NC(=O)C([2*])NS(=O)(=O)N1CCOCC1)C(=O)NC([3*])CC1CCCCC1&[2*]CC(C)C&&[3*]C(O)C(O)CC(C)C&&
O=C1C=C(OC2=CC=CC=C2)C(C2=CC=C3[NH]C4=C(CCCC4)C3=C2)=N[NH]1&&&
[1*]OC&[1*]C1=C([2*])C2=C(C3=C1C(=O)C1=CC=CC=C1C3=O)C([3*])C(OC(=O)C=CC1=CC=C([4*])C([5*])=C1)C([6*])([7*])O2&[2*]OC&&[3*]O&[4*]O&[5*]O&[6*]C&[7*]C&&
[1*]NC(=O)NCCC&[1*]C1=NC2=CC(C(=O)NC([2*])C3=CC=CC=C3[3*])=CC=C2N1[4*]&[2*]CC(=O)OC&&[3*]Cl&[4*]C(C)(C)C&&
[1*][N+](=O)[O-]&[1*]C1=C([2*])C([3*])=CC2=C1N=CC1=C([4*])C=CC=C12&[2*]O&&[3*][N+](=O)[O-]&[4*]O&&
C1=CN=C(N2CCC3=C(N=C4C=NC=CN34)C2)N=C1NC1CCNCC1&&&
CN(CC(=O)O)NC(=O)CCN(C=O)N=O&&&
[1*]C#CC(C)(C)O&[1*]C1=NC=CN1C1CCN(C(=O)C2=CC([2*])=C[NH]2)C1&[2*]F&&&
[1*]CC&[1*]C1=NC=NC(C2=CC=C(C(=O)N3CCC(N4CCCC4)CC3)C([2*])=C2)=C1C#CC1=CC=C([3*])N=C1&[2*]OC&&[3*]N&&
[1*]OC&[1*]C1=CC=C2C(=C1)C(=O)C1=C2N([2*])N=C1C(=O)NC1=C([3*])C=CC=C1[4*]&[2*]C&&[3*]C&[4*]C&&
[1*]C(=O)OC&[1*]C1=C([2*])C(C(=O)C2=CC([3*])=C([4*])C([5*])=C2)=C([6*])[NH]1&[2*]C&&[3*]Br&[4*]OC&[5*]OC&[6*]C&&
[1*]C&[1*]C1=N[NH]C([2*])=C1CCC1=NC(=O)C2=C([NH]1)C1=CC([3*])=CC=C1S(=O)(=O)C2&[2*]C&&[3*]Br&&
[1*]OC&[1*]C1=CC=C2N=CC=C(C([2*])CN3CCC(NCC4=CC5=C(C=N4)OCS5)CC3)C2=N1&[2*]O&&&
[1*]C1=C(CN2CCN(C3=CC=CC([2*])=C3)C(=O)C2)C([3*])=CC=C1&[1*]F&&[2*]Cl&[3*]F&&
[1*]C&[1*]C1=CC([2*])=C([3*])C(S(=O)(=O)NC2=CC=C([4*])C=C2)=C1[5*]&[2*]C&&[3*]C&[4*]Cl&[5*]C&&
[1*]CCCC&[1*]C1=NC([2*])=C(C(=O)C2=CC=CC=C2)N1CC1=CC=CC([3*])=C1&[2*]Cl&&[3*]OC&&
[1*]C&[1*]C1=CC=CC(N2C([2*])=C(C=NN=C([3*])C3=CC=NC=C3)C3=CC=CC=C32)=C1&[2*]C&&[3*]C&&
[1*]C&[1*]C1=CC([2*])=C2C(=O)C3=CC(CN4CCNCC4)=CC=C3[NH]C2=C1&[2*]C&&&
[1*]OCC&[1*]C1=CC=C(CNC2CCCC3=C2C=N[NH]3)C=C1[2*]&[2*]O&&&
[1*]OC&[1*]C1=CC=C(C(=O)C2=CC=C[NH]2)C([2*])=C1&[2*]OC&&&
[1*]CN(C)CCNC(=O)NC&[1*]C1=COC(C2=CC=C([2*])C=C2[3*])=N1&[2*]OC&&[3*]OC&&
[1*]C&[1*]N1C=CC=C1C(=O)C([2*])(C(=O)CN1CCN(CC=CC2=CC=CC=C2)CC1)C1=CC=CC=C1&[2*]O&&&
[1*]C&[1*]C1=CC([2*])=CC=C1N1CCN(CCCNC(=O)C2=C([3*])N(C3=CC=C([4*])C=C3)C(=O)C3=CC=CC=C23)CC1&[2*]Cl&&[3*]C&[4*]F&&
[1*]CC&[1*]C1=NC(N2CCOC(CN3C=NC=N3)C2)=C2C=NN([2*])C2=N1&[2*]CCN(CC)CC&&&
[1*]C&[1*]C1=CC([2*])=NC(N2N=CC([3*])=C2[4*])=N1&[2*]C&&[3*]Cl&[4*]NC(=O)C(C)C&&
[1*]OC&[1*]C1=CC=C(C2=CSC3=NC=NC(N4CCN(C(=O)C5=CC=CO5)CC4)=C23)C=C1&&&
[1*]OC&[1*]C1=CC2=C(C=C1[2*])CN(CCCNC(=O)C1=CC=C(N3CCN(C(=O)C4CCCCC4)CC3)C=C1)CC2&[2*]OC&&&
[1*]OC&[1*]C1=CC=C2C(C3=CC=CC=C3)=CC(=O)OC2=C1&&&
[1*]N&[1*]C1=NC(NCC2CCNCC2)=C2SC3=CC=CC=C3C2=N1&&&
[1*]C&[1*]C1CN([2*])C(=O)C2=CC=CC(NS(=O)(=O)C3=CC=C([3*])C=C3)=C2OC1CN([4*])CC1=CC=C([5*])C=C1&[2*]C(C)CO&&[3*]Cl&[4*]C&[5*]C(F)(F)F&&
[1*]C&[1*]C1=CC=CC=C1C1C(=O)N(N=CC2=CC=C([2*])C=C2)C(C2=CC=CC=C2)C1[3*]&[2*]Cl&&[3*][N+](=O)[O-]&&
[1*]COC&[1*]C12CCOC1CCN(C(=O)NCC1=CC=CC([2*])=C1[3*])C2&[2*]Cl&&[3*]N&&
[1*]SC&[1*]C1=CC=CC(N([2*])C(=N)NC2=CC=CC3=CC=NC=C23)=C1&[2*]C&&&
[1*]OC&[1*]C1=CC=C([2*])C=C1C1=CC(NCC2=CC=C([3*])C=C2[4*])=NC=N1&[2*]Cl&&[3*]F&[4*]F&&
[1*]COCCOCCOCC&[1*]C1CCN(C(=O)C2=CC([2*])=CC=C2[3*])C1&[2*]OC&&[3*]OC&&
C1=CC=C2C(=C1)C=CC1=CC=[N+](CC3=CC=C(C[N+]4=CC=C5[O-])C=C3)C=C12&&&
[1*]OC&[1*]C1=CC=CC=C1CNC(C1=CC=CC=C1[2*])C1=CC=CC=C1[3*]&[2*]Cl&&[3*]Cl&&
[1*]C&[1*]C1CC2C3CCC4=CC(=O)C=CC4([2*])C3C([3*])CC2([4*])C1([5*])[6*]&[2*]C&&[3*]O&[4*]C&[5*]O&[6*]C(=O)CO&&
[1*]CC&[1*]N1C(SCC(=O)N2CCC([2*])CC2)=NN=C1C1CC1&[2*]C&&&
[1*]C&[1*]C1=C([2*])C(S(=O)(=O)N2CCCC2[3*])=C([4*])S1&[2*]C&&[3*]CCCO&[4*]C&&
[1*]C(=O)NC(CCCCN)C(=O)O&[1*]C1=CC=C(C=C2SC(=S)N(C3=CC=C([2*])C=C3)C2=O)C([3*])=C1&[2*]C(=O)O&&[3*]C(=O)O&&
[1*]C&[1*]C1(CNC(=S)NC2=CC=CC=C2)OCCO1&&&
[1*]OC&[1*]C1=CC2=C(OC3=C([2*])C=C(C4=NOC(C5=CC=CC([3*])=C5)=N4)C=C3[4*])C=CN=C2C=C1OCCCN1CCOCC1&[2*]F&&[3*]C&[4*]F&&
[1*]OCC&[1*]C1=CC=C([2*])C=C1NC(=O)CN1C2=C(CCCC2)C(=O)C2=CC([3*])=CC=C21&[2*]C(=O)O&&[3*]CC&&
[1*]OC&[1*]C1=CC(C=NNC(=S)NC2=CC=CC([2*])=C2)=CC([3*])=C1[4*]&[2*]S(N)(=O)=O&&[3*]OC&[4*]OC&&
[1*]C1=C(NC2=CC=C([2*])C([3*])=C2)C(=O)C2=C(N=C(C3=CC=CN=C3)[NH]2)C1=O&[1*]Cl&&[2*]Br&[3*]F&&
[1*]SCC(C)=O&[1*]C1=NN=C(C2=CC([2*])=CC=C2[3*])O1&[2*]Cl&&[3*]Cl&&
[1*]C(C)S(=O)(=O)CCNC(=O)CCC&[1*]C1=NC2=CC=C([2*])C=C2S1&[2*]C(F)(F)F&&&
[1*]C(=O)OC&[1*]C1=CN(C2C=CC([2*])O2)C=C([3*])C1C1=CC=C([4*])C=C1&[2*]CO&&[3*]C(=O)OC&[4*]C&&
[1*]C1=CC=C(N2C=C(C(=O)NCCCN3CCCCC3)N=N2)C=C1&[1*]F&&&
O=C(NC1=CC=C2OCCCOC3=C2C1=CC=C3)C1CC1&&&
[1*]NC(=O)CC&[1*]C1=CC=C(CC(=O)N([2*])CC2=CC=CN=C2)C=C1&[2*]C(C)C&&&
[1*]C(=O)OC&[1*]C1=CC=C(NC(=O)C2=NN3C([2*])=CC([3*])=NC3=N2)C=C1&[2*]C&&[3*]C&&
[1*]C&[1*]C1=CC=C(OC2CCN(C(=O)C3=C4CC([2*])CCC4=N[NH]3)CC2)C=C1&[2*]C&&&
[1*]C1OC(C2=NC(C(=O)NCC3CC3)=CC=C2)C([4*])C([3*])C1[2*]&[1*]CO&&[2*]O&[3*]O&[4*]O&&
[1*]C&[1*]C1=CC=C(S(=O)(=O)NCCNC(=O)C2=CC3=C(C=C2[2*])N([3*])C(=O)C(=O)N3[4*])C=C1&[2*]Cl&&[3*]C&[4*]C&&
[1*]OC&[1*]C1=CC=C(C2CC(C3=CC=C([2*])C=C3)=NN2C(=O)C2=CC=NC=C2)C=C1&[2*]NC(=N)N&&&
[1*]C&[1*]C1C=CCC2OC(=O)C3=C(C21)C(C1=CC=CC=C1)=C(C(=O)NC1=CC=C([2*])C=C1)S3&[2*]C(N)=O&&&
[1*]O&[1*]N=C(C1=CC=NC(OC2=CC=C([2*])C=C2)=C1)N1CCCCC1&[2*]Cl&&&
[1*]OC&[1*]C1=NN=CC(NC(=O)CSC2=NN3C(C4=CC=C([2*])C=C4)=NN=C3C=C2)=N1&[2*]Cl&&&
[1*]OC&[1*]C1=CC([2*])=C2COC([3*])CC2=C1OCCCCOC1=CC=C(C(=C([4*])[5*])C2=CC3=C(C=C2[6*])C(=O)C=C([7*])C3=O)C=C1&[2*]C&&[3*]C&[4*]F&[5*]F&[6*]OC&[7*]C(C)C&&
[1*]C&[1*]N(CC1=C2C=CC=CC2=CC2=C1C(=O)[NH]N2[2*])C1CCCCC1&[2*]CC#N&&&
[1*]C1=CC=C(N2CCN(CC3=CC(=O)N4C=CSC4=N3)CC2)C=C1&[1*]Cl&&&
[1*]OC&[1*]C1=CC=C(N=CC2=C([2*])N(C3=CC=CS3)C(=O)N(C3=CC=CC=C3)C2=O)C=C1&[2*]O&&&
[1*]OCC&[1*]C1=CC=C2N=C(SC3CC(=O)N(C4=CC=C([2*])C=C4[3*])C3=O)SC2=C1&[2*]C&&[3*]F&&
O=C(C1=CC=C2C=CC=CC2=C1)C1CCCN(C(=O)NCCCCC2=CC=CC=C2)C1&&&
[1*]CC&[1*]C1CCCCN1C(=O)COC(=O)CCCCC(=O)NC1=CC=CC=C1[2*]&[2*]N(C)C&&&
[1*]C(F)(F)F&[1*]C1=CC=C(NC2=NC=NC3=C2[NH]C(=S)[NH]3)C=C1&&&
O=C1CCC(C2=CC=CC=C2)=NN1&&&
[1*]OC&[1*]C1=CC=C2C=C(C(=O)CC3=CC=C([2*])C=C3)OC2=C1&[2*][N+](=O)[O-]&&&
[1*]OC&[1*]C1=CC(C=CC(=O)OCC(=O)NC2=CC=C3[NH]C(=O)[NH]C3=C2)=CC([2*])=C1[3*]&[2*]OC&&[3*]OC&&
[1*]C(=O)NC(CO)CC(C)C&[1*]C1N(C(=O)C([2*])C(CC2=CC=CC=C2)NC(=O)C([4*])NC(=O)C([3*])C2=CC=CC=C2)CSC1([5*])[6*]&[2*]O&&[3*]NC(=O)C(C(C)C)N(C)C&[4*]C(C)(C)C&[5*]C&[6*]C&&
[1*]C&[1*]C1=CC=C(C(=O)C2N=C(C3=CC=CC=C3NC(=O)C3=CC=C([2*])C=C3)C2C2=CC=CC=C2)C=C1&[2*][N+](=O)[O-]&&&
[1*]OC&[1*]C1=CC=C(C2NC3=C([2*])C=CC=C3C3=NC4=CC=C([3*])C=C4N32)C=C1&[2*]Br&&[3*]Cl&&
[1*]C&[1*]C1=CC=C(C=CC2=NC(NC3=CC=C([2*])N=C3)=NC(N3CC([3*])CC([4*])C3)=N2)O1&[2*]C&&[3*]C&[4*]C&&
[1*]C1C=CC(CC(=O)OCC2OC(OC3OC=C([3*])C4OC(=O)OC34)C([4*])C([5*])C2[6*])=CC1[2*]&[1*]O&&[2*]O&[3*]CO&[4*]O&[5*]O&[6*]O&&
S=C1[NH]N=C(CN2C=NC(C3=CC=CN=C3)=N2)O1&&&
[1*]C(C)=O&[1*]N1C(SCC(=O)NC2=CC=C3OCCOC3=C2)=NC2=CC=CC=C21&&&
[1*]CCCC&[1*]N1N=CC2=C(NC(=O)NC3=CC=CC=C3[2*])C=CC=C21&[2*]OC&&&
[1*]OC&[1*]C1=CC([2*])=CC=C1OCC(=O)NC1CCN(CC2=CC=CC=C2)CC1&[2*]C&&&
[1*]OC&[1*]C1=CC=C([2*])C=C1NC(=S)NC1=C2C(=NC3=CC=CC=C13)N([3*])C(=O)N2[4*]&[2*]Cl&&[3*]C&[4*]C&&
[1*]NC(C)CO&[1*]C1=C([2*])[N+](CC(=O)C2=CC=CS2)=C(CC2=CC=CC=C2)S1&[2*]C(=O)O&&&
[1*]C1=CC(N=C2CS(=O)(=O)CC(=CC3=CN=C4C=CC=CC4=C3)C2=O)=CC=C1&[1*]Cl&&&
[1*]C1=C([2*])C=C2C(=C1)N=C(C1=CC=NC=C1)N2CCCNCC1=CC=CC=C1&[1*]Cl&&[2*]Cl&&
[1*]C(C)C&[1*]C1=CC=C(C(=O)CN2C(=O)C3=CC=CC=C3SC3=CC=C(C(=O)NCC4=CC=CO4)C=C32)C=C1&&&
[1*]N=CN(C)C&[1*]C1=NC(NCC2=CC=C([2*])C=C2)=C2[NH]C=NC2=N1&[2*]Br&&&
O=C(CCCCC1=CC=CC=C1)C1=NC=C(C2=CC=CC=N2)O1&&&
[1*]N(C)C&[1*]C1=CC=C(C2=NC3=CC([2*])=CC=C3O2)C=N1&[2*][N+](=O)[O-]&&&
[1*]C&[1*]C1=CC=C(C(=O)N(CC2=CC=CS2)C2CCCCC2)N1[2*]&[2*]C&&&
[1*]C&[1*]C1CCCS(=O)(=O)C2=CC=C(C(=O)OCC(=O)NCCC3=CC=CC=C3)C=C21&&&
[1*]OC&[1*]C1=CC2=C(C=C1[2*])C1=C(SC(C3=CC=CC=C3)=C1)C(=O)O2&[2*]OC&&&
[1*]C(=O)OCC&[1*]C1=C(NC(=O)CNS(=O)(=O)C2=CC([2*])=CC=C2[3*])SC([4*])=C1[5*]&[2*][N+](=O)[O-]&&[3*]NC(=O)C(=O)O&[4*]C(N)=O&[5*]C&&
[1*]C1=C([2*])C(N2CCN(CC3=CC=CC=C3)C2=O)=CC=C1&[1*]Cl&&[2*]Cl&&
[1*]OC&[1*]C1=CC=C(C2=NC(CNC3=CC([2*])=NN3C3=CC=C([3*])C=C3)=CO2)C=C1&[2*]C&&[3*]Cl&&
[1*]CCOC&[1*]N1CCOC(C2=CC=CC([2*])=C2)C1&[2*]C#N&&&
[1*]C&[1*]C1=CC=C(C2=NC([2*])=CN2C2=CC=C([3*])C=C2)C=C1&[2*]C(F)(F)F&&[3*]S(C)(=O)=O&&
[1*]NC&[1*]C1=NS(=O)(=O)C2=CC([2*])=CC=C2N1&[2*]C(=O)OCCN(C)C&&&
[1*]OC&[1*]C1=NC([2*])=NC=C1N1N=C2OC(CN([3*])C3CCN([4*])C3)C([5*])C2=C1[6*]&[2*]OC&&[3*]C&[4*]C(C)=O&[5*]C&[6*]C(C)C&&
[1*]C1=CC=C(NC(=O)C(NS(=O)(=O)C2=CC=CC3=NSN=C23)C2=CC=CC=C2)C=C1&[1*]Cl&&&
[1*]S(C)(=O)=O&[1*]N1CCC2=CC(C(=O)CN3C=NC=N3)=CC=C21&&&
[1*]OCC#C&[1*]C1C([2*])OC(OC2=CC=C3C(C4=CC=CO4)=C(C4=CC=CO4)C(=O)OC3=C2)C([3*])C1[4*]&[2*]C&&[3*]O&[4*]O&&
[1*]C(=O)CC&[1*]C=C1SCC1SC(=S)N1C2CCCC1CC(NC(=O)C1=CC=CO1)C2&&&
[1*]NC(=O)C(N)C(C)CC&[1*]C1=NC([2*])=C([3*])S1&[2*]C&&[3*]C(C)=O&&
[1*]OC(=O)CC&[1*]C1([2*])CCC2C3CCC4=CC(=O)CCC4([3*])C3([4*])C([5*])CC21[6*]&[2*]C(=O)CO&&[3*]C&[4*]F&[5*]O&[6*]C&&
[1*]OC&[1*]C1=CC=CC(CNC(=O)CCC2=NN=C3C=CC(N4CCOCC4)=NN23)=C1&&&
[1*]N&[1*]C1=NC(OC2CCCC2)=C2[NH]C=NC2=N1&&&
[1*]CCCOC(=O)C(C)(C)C&[1*]C1=C[NH]C=N1&&&
[1*]F&[1*]C1=CC=C(N2CCN(CCN3CCCC3)CC2)C([2*])=C1&[2*]Cl&&&
[1*]C(CC)COC(=O)C(C)(C)C&[1*]C1C([2*])CC2([3*])C3=CCC4C([4*])(C=C([5*])C(=O)C4([6*])[7*])C3([8*])CCC12[9*]&[2*]OC(C)=O&&[3*]C&[4*]C&[5*]C#N&[6*]C&[7*]C&[8*]C&[9*]C&&
O=C(NC1=CC=CC2=C1N(CCC1=CC=CC=C1)C=C2)C1=CC=C(N2C=NN=N2)C=C1&&&
[1*]C&[1*]C1=CC(OC2CCN(C(=O)C3=CC4=C(S3)C3=CC=CC=C3CCC4)CC2)=CC=C1[2*]&[2*]OCC(=O)O&&&
[1*]C&[1*]N1C=NC(S(=O)(=O)N(CCN(CC2=CN=CS2)CC2CCCCC2)CC2CCCCC2)=C1&&&
[1*]OC&[1*]C1=NC=C(C2=CC=C(S(=O)(=O)NC([2*])C3=CC=CC=N3)C=C2)C([3*])=N1&[2*]C&&[3*]OC&&
[1*]CCCC&[1*]N1C(=S)NC([2*])C1CC(=O)C1=CC=CO1&[2*]C&&&
[1*]C1=CC(NC(=O)C(=O)NCC2CCCN2C(=O)C2=CC=CC=C2)=CC=N1&[1*]Cl&&&
[1*]OC&[1*]C1(C2=CC=CC(COC3=CC=CC4=C3C([2*])=C[NH]4)=C2)CCOCC1&[2*]OCC(=O)O&&&
[1*]C(=O)C(NC(=O)C(NC(=O)C(N)C(C)CC)C(C)O)C(C)O&[1*]N1CCCC1[2*]&[2*]C(=O)NC(CCSC)C(=O)NC(C(=O)O)C(C)O&&&
[1*]C(=O)OCC&[1*]C1=CC=C(NC(=O)CN2C(=O)N(C3=CC=CC([2*])=C3)C(=O)C3=C2C=CS3)C=C1&[2*]Cl&&&
[1*]O&[1*]C1=CC=C(C2=NOC(C3=CC=CC([2*])=C3)C2)C=C1&[2*]O&&&
[1*]CCCC&[1*]N1C(=O)C([2*])=C(NCC2=CC=C([3*])C=C2)C2=C1N([4*])N=C2[5*]&[2*][N+](=O)[O-]&&[3*]C&[4*]CC(C)(C)C&[5*]C&&
[1*]N&[1*]C1=NC2(CO1)C1=CC(C3=CC=CN=C3[2*])=CC=C1OC1(CCC1)C21COC1&[2*]F&&&
[1*]N&[1*]C(CC(=O)N1CCN(C2=CC=CC([2*])=C2[3*])CC1)CC1=CC=CC=C1&[2*]Cl&&[3*]Cl&&
[1*]C(C)(C)C&[1*]N1N=C2CS(=O)CC2=C1NC(=O)C1=CC=C([2*])C=C1[3*]&[2*]Br&&[3*]Cl&&
[1*]C(C)C&[1*]C1(C(=O)NC2C3CC4CC(C3)CC2C4)CCC(NC2CCC3=C([NH]C4=CC=C([2*])C=C34)C2C2=CC([3*])=CC=N2)C1&[2*]O&&[3*]Cl&&
[1*]C(=O)CCC(=O)O&[1*]N1CCN(C2=C([2*])C=CC=C2[3*])CC1&[2*]Cl&&[3*]Cl&&
[1*]OC&[1*]C1=CC=CC=C1NS(=O)(=O)C1=CC(C(=O)NC2=CC=C3OCOC3=C2)=CC=C1[2*]&[2*]OC&&&
[1*]OC&[1*]C1=CC=CC(NC(=O)NN=C2C3=CC=CC=C3C3=CC=CC=C23)=C1&&&
[1*]C&[1*]C1=CN(C2C=CC(COP3(=O)OCC4=CC([2*])=CC=C4O3)O2)C(=O)[NH]C1=O&[2*]C&&&
[1*]OC&[1*]C1=CN=C(C(=O)NC([2*])C2=CC=CC=C2[3*])C=C1C1=CC=CC(C2=CC=CN=C2)=C1&[2*]CC(=O)O&&[3*]C&&
[1*]OC&[1*]C1=CC2=C(C=C1[2*])C(C(=O)CCC1=CC=CC=C1)C1C(C2)OC2=CC=CC3=CC=CC(=C23)O1&[2*]OC&&&
[1*]C&[1*]N1C(C2=CC=C(C=CC(=O)C3=CC=C([2*])C=C3)C=C2)=NC2=CC([3*])=CC=C21&[2*]N&&[3*][N+](=O)[O-]&&
[1*]C&[1*]C1=CC=CC(C2=NC(CNS(=O)(=O)CC3=CC=CC=C3)=CS2)=C1&&&
[1*]C(=O)OC&[1*]C1=C(S(=O)(=O)NC(=O)NC2=CC=C([2*])C([3*])=C2)C=CC2=CC([4*])=CC=C12&[2*]Cl&&[3*]Cl&[4*]Cl&&
[1*]C1=CC=C(C(=O)C2=C3C=CC([2*])=CN3C(C(=O)C3=CC=C([3*])C=C3)=C2)C=C1&[1*]Cl&&[2*]Cl&[3*]Cl&&
[1*]C&[1*]C1=NN([2*])C(C2=NN=C(SCC(=O)NC3=CC([3*])=C([4*])C=C3[5*])N2C2=CC=C([6*])C=C2)=C1&[2*]C&&[3*]Cl&[4*]S(N)(=O)=O&[5*]C(F)(F)F&[6*]F&&
[1*]NC(=O)CC&[1*]C1=CC=C(C23CC4CC(CC(C4)C2)C3)C=C1&&&
[1*]CCCCC&[1*]C1=C(C2=CC=CS2)C=C(NC(=O)OC2=CC=CC([2*])=C2)[NH]1&[2*]C(F)(F)F&&&
[1*]C1=CC(N2CCCCC(C(=O)NC3CCCCCC3)C2=O)=CC=C1&[1*]OCCO&&&
[1*]OC&[1*]C1=CC(CN2C(=O)C3=CC=CC=C3NC2C2=CC=C([2*])C([3*])=C2)=CC=C1[4*]&[2*]OC&&[3*]OC&[4*]N&&
[1*]C(C1=CC=C([2*])C=C1)C1=CC=C(CNC(=O)NC2=CC=CC=C2)C=C1&[1*]O&&[2*]F&&
[1*]OC&[1*]C1=CC=C([2*])C=C1NC(=O)C([3*])OC(=O)CC=CC1=CC=CC=C1[4*]&[2*][N+](=O)[O-]&&[3*]C&[4*]OC(F)F&&
O=C1C2=CC=CC=C2C(N2CCC3=CC=CC=C3C2)N1C1CCCCC1&&&
[1*]C&[1*]C1=CC=C([2*])C(OCC2=CC(C(=O)NC3=CC=CC([3*])=C3)=NO2)=C1&[2*]C&&[3*]F&&
C1=CC=C(C2=CC=CC=C2C2CCCN3CCCCC23)C=C1&&&
[1*]OC&[1*]C1=CC(C2=CC3=CC=C([2*])C=C3C(C3=CC=CC=C3N3CCOCC3)=N2)=CC([3*])=C1[4*]&[2*]F&&[3*]OC&[4*]OC&&
[1*]C&[1*]C1=CC=C(OC2=NC=NC3=C2C=C[NH]3)C([2*])=C1&[2*]C&&&
[1*]OC&[1*]C1=CC=C(CNC(=O)C2=CC=C3C=C([2*])C=CC3=C2[3*])C=C1[4*]&[2*]O&&[3*]O&[4*]OC&&
[1*]C(C)C&[1*]C1=CSC(C2=CC3=NC=C(C4=CC=CC([2*])=C4)N3C=C2)=N1&[2*]NC(=O)NCC(F)(F)F&&&
[1*]OC&[1*]C1=CC(C(=O)NC2=C3CS(=O)(=O)CC3=NN2C2=CC=C([2*])C([3*])=C2)=CC([4*])=C1[5*]&[2*]C&&[3*]C&[4*]OC&[5*]OC&&
[1*]C&[1*]C1=CC=C([2*])C(S(=O)(=O)N2CCC(C(=O)NC3=CC=CC4=C3CCCC4)CC2)=C1&[2*]C&&&
O=C(N1CCOCC1)N1CCC2(CC1)C1=C([NH]C3=CC=CC=C13)C(=O)N2CCC1=CC=CC=C1&&&
[1*]C(=O)OC&[1*]C1=CC=CC=C1NC(=O)C1OC(N2C=CC([2*])=NC2=O)C([3*])C1[4*]&[2*]N&&[3*]O&[4*]O&&
[1*]N&[1*]C1=NC(N2CCOCC2)=NC2=C1N=CN2C1OC([2*])C([3*])C1[4*]&[2*]CO&&[3*]O&[4*]O&&
[1*]OC&[1*]C1=CC(C2=CC3=NC([2*])=CC=C3[NH]2)=NC1=O&[2*]NCCN&&&
[1*]C(C)(C)C&[1*]C1=CC(OCC2=NN=C(C3=CC=C([2*])C=C3)O2)=CO1&[2*]Cl&&&
[1*]OC&[1*]C1=CC([2*])=C(C(=O)C=CC2=CC=C3OCOC3=C2)C([3*])=C1&[2*]OC&&[3*]OC&&
[1*]NC(=O)C(CC)CC&[1*]C1=NN=C(CCSCCC2=NN=C(NC(=O)C([2*])([3*])C3=CC=CC=C3)S2)S1&[2*]C&&[3*]C&&
[1*]C&[1*]C1=CC=C(C([2*])CN2C(=O)C=NC3=CC=CC=C32)C=C1&[2*]C&&&
[1*]CCC&[1*]N(CCC1=CCCCC1)C(=O)C1=NN(C2=CC=C([2*])C=C2)C(=O)CC1&[2*]Cl&&&
[1*]ON=[N+]([O-])N(C)C&[1*]C1=CC=CC([2*])=C1&[2*][N+](=O)[O-]&&&
[1*]P(=O)(OCC)OCC&[1*]C1CC(C(=O)NC2=CC=CC=C2[2*])ON1[3*]&[2*]OC&&[3*]C&&
[1*]C1=CC=C([2*])C(C(=O)NCCC2=C[NH]C3=CC=CC=C23)=C1&[1*]Cl&&[2*]O&&
[1*]C1COCC2OC(CC(=O)NC3=CC=C(C4=CC=NC=C4)C=C3)CCC2N(S(=O)(=O)C2=CC=CS2)C1&[1*]O&&&
[1*]C&[1*]N(CC1=CC=CC=C1)C1=CC=C2C(=C1)N=C(CN1CCN([2*])CC1)N2CC1CCCCC1&[2*]CC(=O)NC(C)(C)C&&&
[1*]C1=CC=C2C(=C1)C(C1=CC=CC3=C1C(=O)C=CC3=O)=CN2CCN1CCOC1=O&[1*]Br&&&
[1*]C(C)=O&[1*]N1C2=CC=CC=C2N=C2OCC(C3=CC=CC([2*])=C3)C=C21&[2*]C(F)(F)F&&&
[1*]C&[1*]C1=CC=C(NC(=O)C2OC2C(=O)N2CCN(C3=CC=C([2*])C=C3)CC2)C=C1&[2*]Cl&&&
[1*]C&[1*]C1=CC=CC=C1NC1=CC=C2C3=NCCCN3C(=N)SC2=C1&&&
[1*]OC&[1*]C1=CC=CC(OC2=CC=C(NC(=N)N3CCOCC3)C=C2[2*])=C1&[2*]C&&&
[1*]C(=O)C(CCCNC(=N)N)NC(C)=O&[1*]N1CC2=C(C=C(C3=CC=CC=N3)[NH]2)CC1C(=O)NC([2*])C(=O)NC([3*])C(=O)NC([4*])CC1=C[NH]C2=CC=CC=C12&[2*]CCCNC(=N)N&&[3*]CCCNC(=N)N&[4*]C(N)=O&&
[1*]C&[1*]C1=C[N+](C2OC(COC(=O)C3=CC=CC=C3)C([2*])C2[3*])=CC=C1[4*]&[2*]O&&[3*]O&[4*]C&&
[1*]C(=O)NCC&[1*]C1OC(N2C=NC3=C([2*])N=C(NCCC4=CC=C([3*])C=C4)N=C32)C([4*])C1[5*]&[2*]N&&[3*]N(CCCl)CCCl&[4*]O&[5*]O&&
[1*]C1=CC(C(=O)NC2=CC=C3C(=C2)N=CN3CC2=CC=CC=C2)=CC=C1&[1*]C(F)(F)F&&&
[1*]C(=O)OC&[1*]C1=C([2*])N(CC2=CC=CO2)C(=S)NC1C1=CC=C([3*])C=C1&[2*]C&&[3*][N+](=O)[O-]&&
[1*]C(C)(O)CCCCC(C)C&[1*]C1CCC2C3CCC4CC([2*])C([3*])CC4([4*])C3CC([5*])C12[6*]&[2*]O&&[3*]O&[4*]C&[5*]O&[6*]C&&
[1*]C1=C[NH]C(=O)C(C2=NC(C3=CC=CC=C3)=CO2)=C1&[1*]Br&&&
[1*]C(O)C(CC)CC&[1*]C1=NN=C2C=CC(C3=CC=CC=C3)=NN12&&&
[1*]CN(C)CCOC&[1*]C1=NC(C2=CC=C([2*])C=C2)=CC=C1[3*]&[2*]OC&&[3*]N&&
[1*][N+](=O)[O-]&[1*]C1=CC=C([2*])C(C=NN2CCN(C3=CC=C([3*])C=C3)CC2)=C1&[2*]O&&[3*]O&&
[1*]C&[1*]C1(C2=CC3=C(C=C2[2*])OCO3)COCC([3*])([4*])O1&[2*][N+](=O)[O-]&&[3*]C&[4*]C&&
[1*]CC&[1*]C1=CC=C(C(=O)NS(=O)(=O)C2=CC=C([2*])C=C2)O1&[2*]Cl&&&
[1*]C&[1*]C1=NC2=C([2*])C=CC=C2C2=C1C(=O)N(C1=CC=C3OCCOC3=C1)C2=O&[2*]S(C)(=O)=O&&&
[1*]OCC#CC&[1*]C1=CC=C(S(=O)(=O)CC2(CC3=NC=C([2*])C=N3)OC([3*])C([4*])C2[5*])C=C1&[2*]NC(C)=O&&[3*]CO&[4*]O&[5*]O&&
[1*]NS(=O)(=O)C(C)C&[1*]C1CCN(C(C2=CC=C([2*])C=C2)C2=CC=CN=C2)CC1&[2*]Cl&&&
[1*]C(C)C&[1*]C1=CC(=O)C2=CC=C3C4=CC=CC=C4C([2*])([3*])C3=C2[NH]1&[2*]O&&[3*]C(F)(F)F&&
[1*]C&[1*]N1C(=O)C2=C([2*])C=CC=C2C([3*])([4*])C1=O&[2*]C=CC(=O)O&&[3*]C&[4*]C&&
[1*]C&[1*]C1=CC=C(C2=C(NC3=CC=C4[NH]N=CC4=C3)N3C([2*])=CC=CC3=N2)O1&[2*]Cl&&&
[1*]C(=O)CNCCCOC(C)C&[1*]N1CCC(C2=CC=CC=C2)C1CN1CCCC1&&&
[1*]OC&[1*]C1=CC=C(C(=O)N2CCC3=NC=NC(C4=CC=CC=C4)=C3CC2)C([2*])=C1&[2*]OC&&&
[1*]C&[1*]C1=CC=CC=C1CC1=CC(C2OCC([2*])C([3*])C2[4*])=CC=C1[5*]&[2*]CO&&[3*]O&[4*]O&[5*]F&&
[1*]S(=O)(=O)NCCCC&[1*]C1=CC=C2C(=C1)N=C([2*])N2[3*]&[2*]C&&[3*]C&&
[1*]CC&[1*]N1CCN(C2=CC=CC([2*])=C2)CC1&[2*]O&&&
[1*]C&[1*]N(CCN1CCN(C2=CC=CC=N2)CC1)C1=CC=CC([2*])=C1&[2*]F&&&
[1*]OC&[1*]C1=CC=CC(OCC2=CC3=C(C=C2[2*])OCO3)=C1&[2*]N&&&
[1*]C&[1*]C12CC3C4CCC(=O)C=C4CC([2*])C3C1CCC2N([3*])CCOC1=CC=CC=C1[4*]&[2*]O&&[3*]CCCN=C(N)N&[4*]O&&
[1*]N(O)C(N)=O&[1*]C1CNC([2*])C1&[2*]C(=O)O&&&
[1*]C&[1*]C1=C([2*])C2=C(C([3*])=C1[4*])C(C1=CC=C([5*])C=C1)=NN([6*])C2=O&[2*]C&&[3*]C&[4*]Cl&[5*]Cl&[6*]CC(O)CN(C)C&&
[1*]C=NNC(N)=S&[1*]C1=CC=CC(OCC2=CC=CC([2*])=C2)=C1&[2*][N+](=O)[O-]&&&
[1*]C(N)=O&[1*]C1CCN(C(=O)CCCC2=CC=CC3=CC=CC=C23)CC1&&&
[1*]C(=O)OC(C)(C)C&[1*]N=C1NCC(C2=CC=CC=C2)N1&&&
[1*]Cl&[1*]C1=CC=CC(N2CCN(C3CCCNC3C3=CC=CC=C3)CC2)=C1[2*]&[2*]Cl&&&
[1*]C&[1*]C1=CC=C(C2=CC(C(=O)NC3=NOC([2*])=C3)=NO2)C=C1&[2*]C&&&
[1*]C&[1*]C1=NN2CCCC(N3CC(NCC4=CC=C5OCCC5=N4)C3)C2=N1&&&
[1*]C(=O)OC&[1*]C1=CC2=C(CC([2*])([3*])C2=O)N1CCCN1CCOCC1&[2*]C&&[3*]C&&
[1*]OCC&[1*]C1=CC=C(C(=O)C2=C([2*])C([3*])=C(C3=CC=CC=C3)OC2=O)C=C1&[2*]O&&[3*]CC&&
[1*]CC&[1*]C1=CC=C(C2=CC=C(S(=O)(=O)NC([2*])C([3*])C(CC3=CC=CC=C3)NC(=O)C([4*])NC(=O)C3CCCCC3)S2)C=C1&[2*]CO&&[3*]O&[4*]C(C)C&&
[1*]C1=CC=C(S(=O)(=O)N2CCCC2C(=O)NC2CCN(CC3=CC=C([2*])C=C3)C2)C=C1&[1*]Cl&&[2*]F&&
[1*]C&[1*]C1CN(C2=NC=CC=C2[2*])CCN1C1CCN(S(=O)(=O)C2=CC=C([3*])N=C2)CC1&[2*]Cl&&[3*]Cl&&
C=C1NC2=CC=CC=C2C2=C3C1=CC=CC3=CC=[N+]2&&&
[1*]CC(=O)OCC&[1*]N1N=NC(N2CCCC2C(=O)N2CCN([2*])CC2)=N1&[2*]C(=O)C(C)C&&&
[1*]N1CNC(=C)N(C2=CC=CC=C2[2*])C1&[1*]C(C)=O&&[2*]OC&&
[1*]OCCCCCCC&[1*]C1=CC=CC=C1NC(=O)C(CC1=CC=CC=C1)NC(=O)C1CCCC1NC(=O)C1=CC=C2C=CC=CC2=N1&&&
[1*]OC&[1*]C1=CC=C(C2=NN(C3=NN=C([2*])N3[3*])C(SCC(=O)N3CCCC3)=N2)C=C1&[2*]C&&[3*]N&&
[1*]C(=O)OCC&[1*]C1=CC=C(NC2=C([2*])C([3*])=C(C(=O)C3=CC=CC=C3)S2)C=C1&[2*]C#N&&[3*]N&&
[1*]NC(C)=O&[1*]C(CC1=CC=CC=C1)C(=O)OC1=CC=C([2*])C=C1&[2*][N+](=O)[O-]&&&
[1*]C&[1*]C1CN([2*])C(=O)CC2=CC(NS(=O)(=O)C3=CC=C([3*])C=C3)=CC=C2OC1CN([4*])CC1CCCCC1&[2*]C(C)CO&&[3*]Cl&[4*]C&&
[1*]C(=O)NC(C)(C)C&[1*]C1=CC(C2=CC=NC(NC3=CC=C4N=CSC4=C3)=C2)=C[NH]1&&&
[1*]C&[1*]N1C(COC2=CC=C(C3=CC=C4C(=O)OCC4=C3)C([2*])=C2)=NC2=CC=C([3*])C=C21&[2*]Cl&&[3*]C(=O)O&&
[1*]SC&[1*]C1=NC([2*])=C2C([3*])=C(SCC(=O)NC3=CC=C([4*])C([5*])=C3)N(C3=CC=CC=C3)C2=N1&[2*]N&&[3*]C&[4*]C&[5*]C&&
[1*]C(=O)OC&[1*]C1=CC=CC(CN2CCC(N3N=CC=C3NC(=O)C3CCOCC3)CC2)=C1&&&
[1*]C(C)N&[1*]C1=CC=CC(C2=C([2*])C=CC3=C2C2=C(SC=C2)C(=O)[NH]3)=C1&[2*]O&&&
[1*]C#C&[1*]C1=CC=CC(NC(=O)CN2CCN(C(=O)CC(C3=CC=CC=C3)C3=CC=CC=C3)CC2)=C1&&&
[1*]C(C)C&[1*]C1=CC=C(CSC2=NC=NC3=C2N=CN3[2*])C=C1&[2*]CC(C)(C)C&&&
C1=CC=C(C(NC2=NCCN2)C2=CC=CS2)C=C1&&&
[1*]C&[1*]C1=C(C(=O)C2=CC=CC=C2)N(OC(=O)C2=CC=CC=C2)C([2*])=C1[3*]&[2*]C&&[3*][N+](=O)[O-]&&
[1*]C(=O)OC&[1*]C1=C([2*])C=C2C=C(OCCN3CCCCC3)C=CC2=C1C1=CC([3*])=CC([4*])=C1&[2*]C&&[3*]O&[4*]O&&
[1*]C1=CC(NS(=O)(=O)C2=CC=C([2*])C=C2)=CC=C1C1=NN=C(C2=CC=CC=C2)O1&[1*]Cl&&[2*]Cl&&
[1*]C&[1*]C1=CC([2*])=CC([3*])=C1OC1=NC(NC2=CC=C([4*])C=C2CC2=CC=CC([5*])=C2)=NC2=CC=CC=C12&[2*]C#N&&[3*]C&[4*]C#N&[5*]N&&
[1*]C(CO)C(=O)O&[1*]C1=CC([2*])=C2C(=O)C=C(C3=CC=C([3*])C([4*])=C3)OC2=C1&[2*]O&&[3*]O&[4*]O&&
[1*]C(=O)OC&[1*]C1=CC([2*])=C([3*])C=C1[4*]&[2*]OC&&[3*]OC&[4*]OCC(=O)O&&
[1*]C&[1*]N(CC1=CC=CC=C1)S(=O)(=O)C1=CC=CC(C(=O)NCC([2*])C2=CC=CC=C2)=C1&[2*]N(C)C&&&
CN(CC(=O)O)NC(=O)C(C(=O)O)C(O)C(O)C(O)CO&&&
[1*]C&[1*]C1=CC=CC2=C1[NH]C(C1=N[NH]C=C1)=C2&&&
[1*]CNC(C)=O&[1*]C1CN(C2=CC=C(N3CCN(C(=O)C=CC4=CC=C([2*])C=C4)CC3)C([3*])=C2)C(=O)O1&[2*][N+](=O)[O-]&&[3*]F&&
[1*]C&[1*]C1=C(CCNCC([2*])C2=CC=CC([3*])=C2)C2=CC=CC([4*])=C2[NH]1&[2*]O&&[3*]Cl&[4*]C&&
[1*]C1=CC=C(S(=O)(=O)N2CCN(C(=O)N3CCCC3)CC2)C([2*])=C1&[1*]Cl&&[2*]Cl&&
[1*]NC(=O)OCCCCCCC&[1*]C1=CC=C([2*])C=C1[3*]&[2*]OCCCCC&&[3*]OC&&
NC(CCC(=O)NC(CSCC(N)C(=O)O)CC(=O)O)C(=O)O&&&
[1*]C&[1*]N1CCOC2C3=CC=CC([2*])=C3CCC21&[2*]O&&&
[1*]CC&[1*]C1=CC=C(NC(=O)C2=CC=CC([2*])=C2)C([3*])=C1&[2*]C(=O)O&&[3*]C(=O)O&&
[1*]C1=CC=C(C=C2CSCC(=CC3=CC=C([2*])C=C3[3*])C2=O)C=C1&[1*]O&&[2*]O&[3*]O&&
[1*]OC&[1*]C1=CC([2*])=CC=C1[3*]&[2*]CC(C(=O)O)C(C)=O&&[3*]O&&
[1*]N&[1*]C1=NC=NC2=C1N=CN2C1OC([2*])C([3*])C1([4*])[5*]&[2*]CS(=O)(=O)O&&[3*]O&[4*]F&[5*]F&&
[1*]C&[1*]C(C(=O)NC1=CC=C(C2=CC=C([2*])C=C2)C=C1)C([3*])C(=O)N1CCCC1&[2*]C(=N)N&&[3*]N&&
[1*]C1OC(OC2=CC([4*])=CC([5*])=C2C(=O)CCC2=CC=C([6*])C=C2)C([4*])C([3*])C1[2*]&[1*]CO&&[2*]O&[3*]O&[4*]O&[5*]O&[6*]O&&
[1*]C&[1*]C1=CC=C([2*])C(NC(=O)CN([3*])C(=O)C2=CC=C(S(=O)(=O)N3CCCCC3)C=C2)=C1&[2*]C&&[3*]C&&
[1*]Br&[1*]C1=CC=CC2=C1N=C(NC1=C([2*])C=CC=C1C1=CC=CN=C1)S2&[2*]Br&&&
[1*]C&[1*]C1=NOC(C2C3=CC(C4CC4)=CC=C3OC([2*])([3*])C2[4*])=N1&[2*]C&&[3*]C&[4*]O&&
[1*]C#N&[1*]C1=CC(C(=O)NC2=CN=CC(C(=O)C3=CN(C4CCNCC4)C4=CN=CC=C34)=C2)=CC=C1[2*]&[2*]O&&&
[1*]CCC&[1*]N=C1NN=C(C2=CC=C([2*])C=C2)CS1&[2*]Cl&&&
[1*]OCC&[1*]C1=CC=C(S(=O)(=O)NCCC(=O)NC2CCCC2)C=C1&&&
[1*]OC&[1*]C1=CC=C(C2=C[NH]N(C3=NC=CC=C3[2*])C2=O)C=C1[3*]&[2*]C(F)(F)F&&[3*]OC&&
O=C(NC1CCCCC1)C1CCCN(S(=O)(=O)C2=CC(C3CC3)=CC=C2N2CCOCC2)C1&&&
[1*]OCC&[1*]C1=CC=C(C(=O)NC2=CC=C([2*])C=C2)C=C1[3*]&[2*]OC&&[3*]Br&&
[1*]C(C)=O&[1*]N1CCN(C(=O)C2=CC=C(CS(=O)(=O)C3=CC=C([2*])C=C3)O2)CC1&[2*]Br&&&
[1*]N&[1*]C1=NC=NC2=C1N=CN2C1OC(CNCC2=CC=C3C=CC=CC3=C2)C([2*])C1[3*]&[2*]O&&[3*]O&&
O=C(C=CC=CC1=CC=C2OCCOC2=C1)N1CCN(C2=CC=CC=N2)CC1&&&
[1*]CC&[1*]N1C(C([2*])NS(=O)(=O)C2=CC=C([3*])C=C2)=NC(C2=CC=CC=C2)=C1C1=CC=CC=C1&[2*]C&&[3*]Cl&&
[1*]OC&[1*]C1=CC=C(C2=NN=C(SCC(=O)NC3=CC=CC([2*])=C3)O2)C=C1&[2*]N(C)C&&&
[1*]CC&[1*]C1=CC(NC(=O)CC2SC(N3CCOCC3)=NC2=O)=C([2*])C=C1[3*]&[2*]C(C)=O&&[3*]O&&
[1*]CC&[1*]N1C=C(CS(=O)(=O)C2=CC([2*])=C([3*])C=C2[4*])C([5*])=N1&[2*]OC&&[3*]OC&[4*]C&[5*]C&&
[1*]OC&[1*]C1=CC=CC(S(=O)(=O)NCC(=O)NN=CC2=CC=CC=C2)=C1&&&
[1*]CC(NC(=O)C(CC(C)C)C(=O)NO)C(=O)NC&[1*]C1=CC=C([2*])C=C1&[2*]O&&&
[1*]C(=O)OCCC&[1*]C1=CSC(C(=O)NCC2CC2)=C1[2*]&[2*]N&&&
[1*]C&[1*]C1=CC([2*])=C2C(=C1)C(=O)C(C1=CC=C([3*])C=C1)=[N+]2[4*]&[2*]C&&[3*]C(C)C&[4*][O-]&&
[1*]CC&[1*]C1OC(=O)C([2*])C(OC2CC([3*])([4*])C(OC(=O)NC3=CC=C([5*])C=C3)C([6*])O2)C([7*])C(OC2OC([8*])CC([9*])C2[10*])C([11*])([12*])CC([13*])CN([14*])C([15*])C([16*])C1([17*])[18*]&[2*]C&&[3*]C&[4*]OC&[5*]C&[6*]C&[7*]C&[8*]C&[9*]N(C)C&[10*]O&[11*]C&[12*]O&[13*]C&[14*]C&[15*]C&[16*]O&[17*]C&[18*]O&&
[1*]OC&[1*]C1=CC=C(C2=C([2*])N(S(=O)(=O)C3=CC=CC=C3)C3=CC=CC=C23)C=C1&[2*]C=O&&&
CC(C)CCC(N)C(=O)O&&&
[1*]NC(=O)CCCC&[1*]C1=N[NH]C2=CC=C([2*])C=C12&[2*]C&&&
[1*]CC(=O)O&[1*]C1=CC(=CC2=NC(C3=C([2*])C=CC=C3[3*])=CS2)C2=CC([4*])=CC=C12&[2*]Cl&&[3*]Cl&[4*]F&&
[1*]OC&[1*]C1=CC(=O)C([2*])=C(C=CC2=CC=C([3*])C([4*])=C2)C1=O&[2*]O&&[3*]O&[4*]O&&
[1*]C&[1*]N(C1=NC=CC=C1[2*])C1CCN(CC2=CC=C([3*])C([4*])=C2)CC1&[2*]Cl&&[3*]Cl&[4*]Cl&&
[1*]C&[1*]C1=CC=C2N=C(N3C(=S)N(C4=CC=CC([2*])=C4)C4=CC=C([3*])C=C4C3=O)SC2=C1&[2*]C&&[3*]C(=O)O&&
[1*]OC&[1*]C1=CC2=C(C=C1[2*])C(CN1CCN(C3=CC=CC([3*])=C3)CC1)CC2&[2*]OC&&[3*]F&&
[1*]CO&[1*]C1([2*])COC(OCC2=CC=CC=C2)C1[3*]&[2*]O&&[3*]O&&
[1*]C&[1*]C12CCC([2*])CC1CCC1C2CCC2([3*])C([4*])CCC12&[2*]O&&[3*]C&[4*]CCOP(=O)(O)O&&
[1*]C&[1*]C1=CC=CC([2*])=C1NC(=O)CSC1=NN=C2C(=N1)[NH]N1C(=O)C3=CC=CC=C3N=C21&[2*]C&&&
[1*]N(CC)CC&[1*]C1=CC=C(C=C2C(=O)NC3=CC=CC=C23)C=C1&&&
[1*]C&[1*]C1=CC([2*])=NC(N2C=CN=C2[3*])=N1&[2*]C&&[3*]C&&
[1*]C&[1*]C1=CC=C(C2=CC=C3OC([2*])([3*])CC4(NC(=O)NC4=O)C3=C2)C([4*])=C1&[2*]C&&[3*]C&[4*]C&&
[1*]C&[1*]C1CN([2*])C(=O)C2=CC=CC(NC(=O)NC3=CC=CC4=CC=CC=C34)=C2OC1CN([3*])CC1=CC=C(C(=O)NC2=CC=CC=C2[4*])C=C1&[2*]C(C)CO&&[3*]C&[4*]N&&
[1*]C1=CC(CN2C(=O)N(CC3=CC=C4[NH]N=CC4=C3)C(CC3=CC=CC=C3)C([2*])C([3*])C2CC2=CC=CC=C2)=CC=C1&[1*]C(F)(F)F&&[2*]O&[3*]O&&
[1*]C&[1*]N(C1=CC=C([2*])C=C1)S(=O)(=O)C1=CC=C(C(=O)NCC2CCCO2)C=C1&[2*]Cl&&&
[1*]C&[1*]C1=NN(C2=CC3=CC=CC=C3C=C2[2*])C(C(=O)C2=CC=C([3*])C=C2[4*])=C1&[2*]NS(C)(=O)=O&&[3*]Cl&[4*]Cl&&
[1*]CC&[1*]C12CCCN1C(=O)C([2*])(C1=C[NH]C3=CC=CC=C13)C2=O&[2*]O&&&
[1*]C&[1*]N(CC1=CC=C([2*])C=C1)CC1=CC2=C(SC=C2)C(=O)O1&[2*]Cl&&&
[1*]OC&[1*]C1=CC([2*])=C2C(=O)C=C(C3=CC=CC=C3)OC2=C1&[2*]OC&&&
CCCCCCCCC[N+](C)(C)CCCCCC&&&
[1*]C#N&[1*]C1=C(OC2=CC=CC([2*])=C2)C=CC=C1OC1=CC=C(S(=O)(=O)NC2=CC=NC=N2)C=C1[3*]&[2*]C(=O)NCCO&&[3*]Cl&&
[1*]C&[1*]C1=C2C(NC3=CN=C(NC(=O)CN4CCNCC4)N=C3C3=CC=CO3)=NC=NN2C=C1&&&
[1*]CC(=O)O&[1*]C1=CC=C(S(=O)(=O)NC2=C[NH]C3=CC=CC=C23)C([2*])=C1&[2*]Cl&&&
[1*]C&[1*]C1=CC=C(OCC(=O)NC2=CC=CC=C2C(=O)NCC2=CC=NC=C2)C([2*])=C1&[2*]C&&&
[1*]C(N)=O&[1*]C1=C([2*])C2=CC=NC(C3=CC=C([3*])C=C3)=C2S1&[2*]N&&[3*]F&&
[1*]OC&[1*]C1=CC(C2CC([2*])C3=C(C2)C([3*])OC3=O)=CC([4*])=C1[5*]&[2*]OC(C)=O&&[3*]CCCO&[4*]OC&[5*]OC&&
[1*]C#N&[1*]C1=C2N=C(N3CCCN(CC4=NC5=CC=CC=C5[NH]4)CC3)C=CN2N=C1&&&
[1*]S(=O)(=O)NC(C)C&[1*]C1=CC=C2OC(SCC(=O)NCC3=CC=CS3)=NC2=C1&&&
[1*]OC&[1*]C1=CC=C(C(=O)C2=CN(C3=CC=C([2*])C=C3)C=C2)C=C1&[2*]C&&&
[1*]OC&[1*]C1=CC=C([2*])C=C1C1=NOC2=CC([3*])=CC=C12&[2*]C(C)=O&&[3*]OC&&
[1*]C&[1*]C1=CC=CC=C1C1=NC2=NC=CC=C2O1&&&
[1*]C&[1*]N1CCC2=C(C1)C(=O)N(CCCN1CCC3=CC=CC=C3C1)C(=O)N2CC(=O)NC1=CC=CC=C1&&&
[1*]CC(C)NC(=O)C(C)C&[1*]C1=CC=C(C#CC2=CC=C([2*])C=C2)C=C1&[2*]C(F)(F)F&&&
[1*]NC(=O)CC&[1*]C1=C(C(=O)NCCCCC([2*])NC(=O)C2([3*])CCC3([4*])C4=CCC5C([5*])([6*])C([7*])CCC5([8*])C4CCC3C2[9*])[NH]C=C1&[2*]C&&[3*]C&[4*]C&[5*]C&[6*]C&[7*]O&[8*]C&[9*]C&&
[1*]Cl&[1*]C1=CN2C=C(C3=CC=CC=C3)N=C2C=C1&&&
[1*]C&[1*]C1=CC([2*])=C(N2C=NC3=C(SC=C3)C2=O)C([3*])=C1&[2*]C&&[3*]C&&
[1*]CC(C)CC&[1*]C1NC(=O)C2CCCN2C(=O)C([2*])NC(=O)C([3*])NC(=O)C([4*])NC(=O)C([5*])NC(=O)C([6*])NC1=O&[2*]CC(=O)O&&[3*]CC(=O)O&[4*]CCCN=C(N)N&[5*]C(C)O&[6*]C&&
[1*]C1=CC2=CC=CC=C2C=C1C(=O)N1C2CCCC1C(COC1=CC=CC=N1)C2&[1*]OC(F)(F)F&&&
[1*]CCOCC&[1*]N1C=C(CN2CCN(C(=O)N3CCCC4=CC=CC=C43)CC2)C=N1&&&
[1*]OC&[1*]C1=CC=C(C2NC(C3=CC=C([2*])C=C3)C3CCCC2C3=NN=C2SC(=CC3=NC4=CC=CC=C4[NH]3)C(=O)N2C3=CC=CC=C3N=C2N2C(=O)CCC2=O)C=C1[3*]&[2*]Cl&&[3*]OC&&
[1*]N&[1*]C1=NC=NC2=C1N=CN2[2*]&[2*]CCCCCCP(=O)(O)O&&&
[1*]CCC&[1*]C(C1=CC=C(C2=NC(C3=NC=CC=N3)=NO2)C=C1)N1CCCC1[2*]&[2*]C&&&
[1*]C1C([2*])C([3*])C2OC(OCC3=CC=CC=C3)C([4*])C([5*])C2O1&[1*]CO&&[2*]O&[3*]O&[4*]O&[5*]O&&
[1*]C&[1*]C1=NC2=CC3=C4C(=CC=CC4=C2O1)C(=O)N([2*])C3=O&[2*]C&&&
[1*]C&[1*]C1=CC=C(NC(=O)CSC2=NC3=NC=NN3C3=CC=CC=C23)C=C1&&&
[1*]C&[1*]C1=CC=CC(N2N=CC(C(=O)N3CCN(C4=NC=CC=C4[2*])CC3)=C2C2CCN([3*])CC2)=C1&[2*]C&&[3*]C(=O)OC(C)(C)C&&
[1*]C#N&[1*]C1=C([2*])C=CC=C1C1=COC2=CC(OCC3=CC=C([3*])C=N3)=CC=C2C1=O&[2*]F&&[3*]C(=O)O&&
[1*]OC&[1*]C1=CC=CC=C1NC(=O)CC1SC([2*])=NC1=O&[2*]N&&&
[1*]COC(C)=O&[1*]C1OC(OC2=C(N3CCCCC3=O)C(=O)N(C3=CC=CC=C3)C2=O)C([2*])C([3*])C1[4*]&[2*]OC(C)=O&&[3*]OC(C)=O&[4*]OC(C)=O&&
[1*]C(=O)N(CC)CC&[1*]C1=C(NC(=O)C2CCC2)SC2=C1CC([2*])([3*])SC2&[2*]C&&[3*]C&&
[1*]C1=CC(C(=O)NNC(=O)C2=CC=CO2)=CC=C1&[1*]Cl&&&
[1*]C(N)=O&[1*]C1=CC=C(N2CCOCC2)C(NCCC2=CC=CN=C2)=C1&&&
[1*]C&[1*]C1=NC=C([2*])C=C1C(=O)NCCC1CCCN1[3*]&[2*]C(F)(F)F&&[3*]C&&
[1*]C&[1*]C1=CC([2*])=CC(NC(=O)CSC2=NC(=O)N([3*])C3=C2CCC3)=C1&[2*]C&&[3*]CCN(C)C&&
[1*]OCC&[1*]C1=CC(C2=CC=CC(OC3=CC=C([2*])C=C3)=C2)=CC=C1NC(=O)C1CCN(CC2=CC=CO2)CC1&[2*]OCC&&&
C1=CN=C(N2CCCC(NCCCOC3=CC=CN=C3)C2)N=C1&&&
[1*]C&[1*]C1=NC(C2=CC=C(S(=O)(=O)N3CCCC3)C=C2)=CC([2*])=C1[3*]&[2*]N&&[3*]O&&
[1*]CCC=C(C)CCC=C(C)CCC=C(C)CCC=C(C)C&[1*]C1=CC=C([2*])C=C1[3*]&[2*]O&&[3*]O&&
[1*]OC&[1*]C1=CC=C(CCN2CCC(NC3=NC4=CC=CC=C4N3C3=CC=C([2*])C=C3)CC2)C=C1&[2*]Cl&&&
[1*]CO&[1*]C1OC([2*])C(OCC2=CC=C3OC(C4=CC=C([3*])C([4*])=C4)=CC3=C2)C([5*])C1[6*]&[2*]O&&[3*]O&[4*]O&[5*]O&[6*]O&&
[1*]CC&[1*]C1([2*])CC2=C(CO1)SC1=C2C(=O)N([3*])C(C([4*])NC(=O)CNC(=O)C2=CC=C([5*])C=C2)=N1&[2*]C&&[3*]CC(=O)OC&[4*]C&[5*]C(F)(F)F&&
[1*]C(=O)OC&[1*]C1CC1(C(=O)NC1=CC=CC=C1[2*])C1=CSC=C1&[2*]C&&&
[1*]OC&[1*]C1=CC=C(C=CC(=O)C2=CC=C(NC(=O)NC3=CC=C4C(=C3)C([2*])([3*])CCC4([4*])[5*])C=C2)C=C1&[2*]C&&[3*]C&[4*]C&[5*]C&&
[1*]CC&[1*]N1CCCC(N(CC2=NC([2*])=CO2)C(=O)CC2=CC=C([3*])C=C2)C1=O&[2*]C&&[3*]F&&
[1*]CC&[1*]N1CNCC1CNC1=CN(CC2=CC=CC=C2)C2=CC=CC=C12&&&
[1*]OCCOC&[1*]C1=CC=CC2=C1NC(=O)C2=CC1=COC2=CC=C([2*])C=C2C1=O&[2*]OC&&&
[1*]OCCCCCCCCCCCCCC&[1*]C1=CC=C(C(=O)NC2=C3CSCC3=NN2[2*])C=C1&[2*]C&&&
[1*]C&[1*]C(CC1=CC=CC2=CC=CC=C12)NC(=O)C1=CC=CO1&&&
[1*]OC&[1*]C1=CC(CC(NC(=O)OCC2=CC=CC=C2)C(=O)NC(CC2=C[NH]C=N2)C(=O)NC(C=CS(=O)(=O)C2=CC=CC=C2)CCC2=CC=CC=C2)=CC=C1[2*]&[2*]CNC(CN)CCCCN&&&
[1*]OC&[1*]C1=CC2=C(OC3=CC=C(NC(=O)C4=NN(C5=CC=CC=C5)C(=O)C5=CC=CC=C45)C=C3[2*])C=CN=C2C=C1OCCCN1CCOCC1&[2*]F&&&
[1*]OC&[1*]C1=CC=C(C2=CC(C3=CC(N4CCOCC4)=NC4=NC=NN34)=CC=C2[2*])C=C1&[2*]C&&&
[1*]OC&[1*]C1=CC=C(NC(=O)CCN2C(=O)C3C4C=CC(C4)C3C2=O)C=C1&&&
[1*]Cl&[1*]C1=CC=C(C2=NC(CNCC3=CC=CO3)=CO2)C=C1&&&
[1*]CCOC&[1*]N(C(=O)COC(=O)COC1=CC([2*])=CC([3*])=C1)C1=C([4*])N(CC2=CC=CC=C2)C(=O)[NH]C1=O&[2*]C&&[3*]C&[4*]N&&
[1*]OC&[1*]C1=CC=C(S(=O)(=O)N2CCOCC2)C=C1C(=O)OC1CCN(CC=CC2=CC=CC=C2)CC1&&&
[1*]NCCN(C)C&[1*]C1=NC2=CC=CC=C2C2(CCCCC2)C1=O&&&
COC(=O)NC(C(=O)NC(C(=O)OC)C(C)C)C(C)C&&&
[1*]C(=O)NC(C)(C)C&[1*]C1=C[NH]C2=NC=NC(N3CCCCl)=C12&&&
[1*]COC(C)(CC)CC(=O)OC&[1*]C1=CC=C(OCC2=CC=CC([2*])=C2)C=C1&[2*]Cl&&&
[1*]C1=CC=C(N2N=C(C=NNC(=O)C3=CC=CC=N3)C=C2C2=CC=CC=C2)C=C1&[1*]Cl&&&
[1*]C1=CC=C(N2CCN(CC(=O)NC3=CC=C([2*])C=C3[3*])CC2)C=C1&[1*]OC(F)(F)F&&[2*]Cl&[3*]Cl&&
[1*]CNC(C)=O&[1*]C1CN(C2=CC=C3C(=C2)CCCC2=C3[NH]N=C2C2=CC=C([2*])C=C2)C(=O)O1&[2*]OC(C)=O&&&
[1*]C(=O)OCC&[1*]C1=NOC(C=CC2=CC=C([2*])C=C2)=C1&[2*]OC&&&
[1*]C(C)=O&[1*]C1=CC=C([2*])C([3*])=C1&[2*]OCCCCNC(C)C&&[3*]Br&&
[1*]CNC(=O)C=C(O)C(=O)O&[1*]C1=CC=C(OCCOC2=CC=CC=C2)C([2*])=C1&[2*]Br&&&
[1*]N(C)C(=O)C(F)(F)F&[1*]C1=CC=C(NC(=O)C2=CC=CC(S(=O)(=O)N3CC4CC3CN4)=C2)C=C1&&&
[1*]C&[1*]C1([2*])C([3*])C([4*])OC1N1C=CC([5*])=NC1=O&[2*]O&&[3*]O&[4*]COP(=O)(O)OP(=O)(O)O&[5*]N&&
[1*]N(CC)CC&[1*]C1=CC=C(C=CC(=O)NC2=CC=CC3=CC=CC=C23)C([2*])=C1&[2*]OC&&&
[1*]OC&[1*]C1=CC=C(CCC2=NC([2*])CC2)C=C1&[2*]C(=O)OCC(O)CO&&&
O=C1C=C(N2CCOCC2)OC2=CC=C(OCC3=CC=CC=C3)C=C12&&&
[1*]OC&[1*]C1=CC=C(NC(=O)NC2=CC=CC=C2CN2CCC(CC3=CC=C([2*])C=C3)CC2)C=C1&[2*]F&&&
[1*]C=CC(O)CCCCC&[1*]C1C([2*])CC(=O)C1[3*]&[2*]O&&[3*]CCCCCC(=O)OC&&
[1*]OC&[1*]C1=CC=C2C(CN3CCCC3CN3C=NC=N3)=C([2*])N(CC3=CC=C([3*])C=C3[4*])C2=C1&[2*]C(=O)O&&[3*]F&[4*]F&&
[1*]C&[1*]C1=NC([2*])=C(C2=CN3C(N4CCCC([3*])C4)=C([4*])N=C3C=C2)N=C1[5*]&[2*]C&&[3*]C&[4*]C(=O)NCCO&[5*]C&&
[1*]OC&[1*]C1=CC=C(C2OC(C3=CC=C([2*])C=C3)=NN2[3*])C=C1&[2*]O&&[3*]C&&
[1*]C#CC(C)(C)O&[1*]C1=CC=C(C(=O)N2CCC(N3N=CC=C3NC(=O)C3CC3)CC2)C=C1&&&
[1*]C(=O)O&[1*]C1=CC=CC=C1C(=O)C1=CC=C([2*])C=C1&[2*]O&&&
[1*]C(=O)NC&[1*]C1=CC([2*])=CC=C1NC(=O)C1=CC=CC2=C1C(([3*])CN1CCC([4*])C1)=CN2C1=CC=C(CC2=CC=C([5*])C=C2[6*])C=C1&[2*]OC&&[3*]O&[4*]O&[5*]Cl&[6*]Cl&&
[1*]N(C)C&[1*]C1=CC=C(C(=O)N2CCC3=C(C2)[NH]C2=CC=CC=C32)S1&&&
[1*]OC&[1*]C1=CC=C(CNC(=O)C([2*])C2=C([3*])C=CC3=C2OC(=O)C=C3C2=CC=C([4*])C=C2)C=C1&[2*]C#N&&[3*]O&[4*]OC&&
[1*]C(=O)OCCCCC&[1*]N1CCN(C(=O)C([2*])NC(=O)C2=CC(C(=O)NC3=CC=CC=C3[3*])=CC(C3=CC=CC=C3)=N2)CC1&[2*]CCC(=O)O&&[3*]N&&
[1*]CCC&[1*]C1=NC(NN=CC2=C[NH]C3=CC=CC=C23)=C2C=CC=CC2=N1&&&
[1*]C&[1*]C1=CC=CC=C1C#CC1SC2=CC=CC=C2C1[2*]&[2*]C(=O)O&&&
[1*]C1=CC=C(CNC(=O)N(CC2=CC=C([2*])C=C2)CC2=CC=C([3*])O2)S1&[1*]Cl&&[2*]Br&[3*]Br&&
[1*]OCCCCC&[1*]C1=NC=NC2=C1C([2*])=CN2C1OC([3*])C([4*])C1[5*]&[2*]I&&[3*]CO&[4*]O&[5*]O&&
[1*]C12CCCC(=CC=C3CC([3*])C([4*])C([5*])C3=C)C1CCC2[2*]&[1*]C&&[2*]C(C)CCCC(C)(C)O&[3*]O&[4*]O&[5*]CCCO&&
[1*]C&[1*]C1=CC=C(CN2CC3CCC(C2)N3[2*])N=C1&[2*]CCCS(C)(=O)=O&&&
[1*]C(C)C&[1*]C1=CC=C(NC2CCCN(C(=O)C([2*])OC3=CC=CC=C3)C2)C=C1&[2*]C&&&
[1*]OC&[1*]C1=CC=CC=C1C1=NN(CC2=CC=CC([2*])=C2)C(C2=CC=C([3*])C=C2)=C1&[2*]C(=O)NC(C)CCCN(C)C&&[3*]C(F)(F)F&&
[1*]C&[1*]C1=CC=C(CC2=NC3=CC([2*])=CC=C3N2CCOC2=CC=CC=C2[3*])C=C1&[2*]C(=O)N(C)C&&[3*]F&&
[1*]N&[1*]C(CC1=CC=CC=C1)C(=O)N1CC2=CC=CC=C2CC1C(=O)NCCCNC(=O)C1CC1C1=CC=C2C=CC=CC2=C1&&&
[1*]OC&[1*]C1=CC2=C(C=C1[2*])N([3*])C(=N)N=C2C1=CC=CC([4*])=C1[5*]&[2*]Cl&&[3*]C&[4*]N&[5*]Cl&&
[1*]C(=N)N&[1*]C1=CC=C(C2=C(C3=CC=C([2*])C=C3)[NH]C(C(=O)N3CCC4(CCNC4)C3)=C2)C=C1&[2*]C(=N)N&&&
[1*]CC=C&[1*]N1CCN(C(=O)C2=CC=C([2*])C=C2)CC1&[2*]Cl&&&
[1*]C&[1*]C1=CC2C(CCC3([2*])OC3CC3=C(C(=O)O2)C([3*])OC3)C2([4*])C=CC=CC12&[2*]C&&[3*]O&[4*]C&&
[1*]CC&[1*]N1C(=O)C2(NC=C(C3=CC=CC([2*])=C3)C(C(=O)OCC3=CC=CC=C3)N2CC2=CC=C3OCOC3=C2)C2=CC=CC=C21&[2*]OC&&&
[1*]C(=O)O&[1*]C1=CC(S(=O)(=O)N2CCOCC2)=CC=C1N1CCCCCC1&&&
[1*]C&[1*]N(CC1=CN(CC2=CC=C([2*])C=C2)N=N1)C1CCOCC1&[2*]Cl&&&
[1*]C&[1*]C1=CC([2*])=NC(NC(=O)CSC2=NC(=O)N(CCCN3CCOCC3)C3=C2CCC3)=C1&[2*]C&&&
[1*]F&[1*]C1=CC=C(CNC2=NC=NC3=CC=C(NCC4=CC=C(CN5CCOCC5)C=C4)C=C23)C=C1&&&
[1*]C&[1*]N1C=C([2*])C([3*])=N1&[2*]C(=O)O&&[3*]CO&&
[1*]C(C)(C)C&[1*]C1=CC(C2=NC=C([2*])C=C2[3*])=CC=C1[4*]&[2*]Cl&&[3*]C(=O)O&[4*]O&&
[1*]NC(=O)NCCCC&[1*]C(CC1=C[NH]C2=CC=CC=C12)C(=O)OCC1=CC=CC=C1&&&
[1*]OC&[1*]C1=CC([2*])=CC=C1OCCOC1=CC=CC=C1[3*]&[2*]C=C(C#N)C(N)=O&&[3*]OC&&
[1*]C(=O)O&[1*]C1=CC=C(N2CCN(C3=CC=C([2*])C=C3)CC2)C(NC(=O)NC2=CC=C([3*])C=C2)=C1&[2*]F&&[3*]Cl&&
[1*]OC&[1*]C1=CC=C(C2=NC(C3=CC=C(NC(=O)CSC4=NC(=O)C=C[NH]4)C=C3)=CS2)C=C1[2*]&[2*]OC&&&
[1*]C&[1*]C1=CC=CC2=C1C(=O)C1=C(ON=C1C1=CC=CN=C1)C2=O&&&
[1*]OCCCC&[1*]C1=CC=C(C2=NC([2*])=C(C(=O)C3=CC=C([3*])C=C3[4*])S2)C=C1&[2*]N&&[3*]Cl&[4*]Cl&&
[1*]C(=O)C(NC(=O)C(NC(=O)C(CC(C)C)N(C)C(=O)C(Br)=CC(C)NC(=O)C(C(C)C)N(C)C)C(C)C)C(C)C&[1*]N1CCCC1&&&
[1*]CN(C)C&[1*]C1=C([2*])C(=O)C(N2C=CC=C2)=C(OC2=CC=C3C4=C(CCCC4)C(=O)OC3=C2[3*])C1=O&[2*]Br&&[3*]CO&&
[1*]CN(C)C&[1*]C1=C([2*])C=C2OC3=C([3*])C([4*])=CC=C3C(=O)C2=C1[5*]&[2*]O&&[3*]O&[4*]O&[5*]O&&
[1*]C&[1*][N+]([2*])=C1C=CN([3*])C=C1&[2*]C&&[3*]C&&
[1*]OC&[1*]C1=CC=CC=C1NC(=O)CC1C(=O)NCCN1CC1=CC=C([2*])C=C1[3*]&[2*]OC&&[3*]OC&&
[1*]C1=CC=C(C=C2[NH]C(=O)C(=CC3=CC=CN3CC3=CC=CC=N3)[NH]C2=O)C=C1[2*]&[1*]O&&[2*]O&&
[1*]CC&[1*]N1C=NC2=C(NC3=CC=CC=C3)N=C([2*])N=C21&[2*]C(N)=O&&&
[1*]C&[1*]N1C(=O)OC2=CC(S(=O)(=O)NC3=CC=C([2*])C=C3[3*])=CC=C21&[2*]OC(F)(F)F&&[3*]Cl&&
[1*]C&[1*]C1=CC=C(C2=NN(C3=CC=C([2*])C=C3)C(NC(=O)NC3=CC=C4C(=C3)C(=O)N([3*])C(=O)N4[4*])=C2[5*])C=C1&[2*]S(N)(=O)=O&&[3*]C&[4*]C&[5*]C#N&&
C1=CC=C(OCCCN2CCN(C3=CC=CC=C3)CC2)C=C1&&&
[1*]OC&[1*]C1=CC=C([2*])C2=C1N=C(N1CCN(C(=O)C3=CC=CO3)CC1)S2&[2*]OC&&&
[1*]C(=O)OCC&[1*]C1=C([2*])C(=O)[NH]C(C2=CC=CS2)=C1&[2*]O&&&
[1*]OC&[1*]C1=CC=C(C(=O)C2=C([2*])OC3=CC=CC=C23)C([3*])=C1&[2*]C&&[3*]OC&&
[1*]CCCCCCCC&[1*]C1=CC=CC(NC(=O)C2NC([2*])C3(C(=O)NC4=CC([3*])=CC=C43)C2C2=CC=CC([4*])=C2[5*])=C1&[2*]CC(C)(C)C&&[3*]Cl&[4*]Cl&[5*]F&&
[1*]SCC(=O)N(C)C&[1*]C1=NC2=C(SC=C2)C(=O)N1C1=CC=CC=C1&&&
[1*]OC&[1*]C1=CC2=C(C=C1[2*])CC(C1CCN(C3CCCCC3)CC1)O2&[2*]OC&&&
[1*]OC&[1*]C1=CC=C([2*])C(CNC(=O)C2=CC=C3C(=C2)N=C([3*])N3C2=CC=CC([4*])=C2)=C1&[2*]OC&&[3*]C&[4*]OC&&
[1*]OC&[1*]C1=CC=C(C2CN(CCC3=CC=C([2*])C([3*])=C3)CC2C(=O)C2=CC=C([4*])C([5*])=C2)C=C1&[2*]O&&[3*]OC&[4*]O&[5*]OC&&
[1*]OC(C)=O&[1*]C1C=CC([2*])C2OC2C2OC(=O)C([3*])C12&[2*]O&&[3*]C&&
[1*]C(=O)OC&[1*]C1=C(NC(=O)NC2=CC([2*])=CC=C2[3*])C=C([4*])S1&[2*]OC&&[3*]OC&[4*]C(C)(C)C&&
[1*]CCCN(C)C&[1*]N1CCN(C(C2=CC=CC=C2[2*])C2=CC=C([3*])C=C2[4*])CC1&[2*]Cl&&[3*]Cl&[4*]Cl&&
[1*]C1=C(C(=O)NCC2=CC=CN=C2)SC2=C(C3=CC=C([2*])C=C3)C(C3=CC=C([3*])C=C3)=CC=C12&[1*]Cl&&[2*]O&[3*]Br&&
[1*]C1=CC=C(NC(=O)C2=C3NC(C4=CC=CO4)CC([2*])N3N=C2)C=C1&[1*]Cl&&[2*]C(F)(F)F&&
[1*]OC&[1*]C1=CC=CC(C2C3=CC4=C(C=C3N=C3COC(=O)C32)OCO4)=C1&&&
[1*]C&[1*]C1=NN(C(=O)C2=CC=CC=C2[2*])C([3*])(C2=CC=C([4*])C=C2)C1&[2*]O&&[3*]O&[4*]C&&
[1*]C(C)C&[1*]N1C(=O)N(CC2=NC3=CC=CC=C3N2[2*])C(=O)C2=CN=CC=C21&[2*]C&&&
[1*]CC&[1*]C1OC(=O)C([2*])C2OC3(CCN(CC4=CC=C([3*])C=C4)CC3)OC([4*])(CC([5*])CNC([6*])C([7*])C1([8*])[9*])C(OC1OC([10*])CC([11*])C1[12*])C2[13*]&[2*]C&&[3*]Cl&[4*]C&[5*]C&[6*]C&[7*]O&[8*]C&[9*]O&[10*]C&[11*]N(C)C&[12*]O&[13*]C&&
[1*]C#N&[1*]C1=CC=C2C3=C[NH]C(=N3)C(NC(=O)CC3=CC=C([2*])C([3*])=C3)CCCCNC2=C1&[2*]Cl&&[3*]Cl&&
[1*]NC(C)=O&[1*]C1=CC=C(S(=O)(=O)NCCC(=O)NCC2=CC=CC=N2)C=C1&&&
[1*]C#N&[1*]C1=CC([2*])CC([3*])C1&[2*]N&&[3*]NC(=O)CCCCC(=O)NO&&
[1*]OC&[1*]C1=CC=CC(C(=O)NCC2=N[NH]C(SCC(=O)NC(=O)NC3=CC=CC=C3[2*])=N2)=C1&[2*]OC&&&
[1*]OC&[1*]C1=CC=CC=C1COCCCOC1=NC=C(N2C(=O)CNCC2C(=O)N(CC2=CC=CC([2*])=C2[3*])C2CC2)C=N1&[2*]Cl&&[3*]Cl&&
[1*]C1=C([2*])C(C=NN2C(CC3=CC=CC=C3)=N[NH]C2=S)=CC=C1&[1*]Cl&&[2*]Cl&&
[1*]C&[1*]C1=CC(CC(NS(=O)(=O)C2=CC=C3C([2*])=CC=CC3=C2)C2=CC=CC=C2)=CC2=C1[NH]N=C2[3*]&[2*]NC(=O)C(N)CC(N)=O&&[3*]N&&
[1*]NCCCC&[1*]C1=CC=CN2C(=O)C([2*])=C(C(=O)NC3=NC4=CC=C([3*])C=C4S3)N=C12&[2*]O&&[3*]F&&
[1*]C(N)=O&[1*]C1=CC=C(C(=O)NC2CCCCC2NC(=O)CNC(=O)C2=CC([2*])=CC=C2OCC2=CC=CC=C2)C=C1&[2*]C(N)=O&&&
[1*]NC(C)=O&[1*]C1C2=CC=C(OCC3=CC=CC=C3)C=C2C(C2=CC=CC=C2)NC1C1=CC=CC=C1&&&
[1*]S(=O)(=O)NC(=O)C(N)=O&[1*]C1=CC=C(N2C=NN=N2)C=C1&&&
[1*]C&[1*]N(CC(=O)NC1=CC=C(C2=CC=C([2*])C=C2)C=C1)C(=O)C1CCCN1C(=O)C1=CC=C([3*])C=C1&[2*]C(F)(F)F&&[3*]CO&&
[1*]C&[1*]C1=C(N2CCNCC2)N=C2C=C([2*])C=CC2=C1[3*]&[2*]C(F)(F)F&&[3*]C(=O)NCCC(C)(C)O&&
[1*]C(C)O&[1*]C1C(=O)N2C([2*])=C(SC3CNC(CC4=[N+]([3*])C([4*])=[N+]([5*])N4[6*])C3)C([7*])C12&[2*]C(=O)O&&[3*][O-]&[4*]N(C)C&[5*]C&[6*]C&[7*]C&&
[1*]C1=C2C(=O)C=C(C(=O)NC3CCCCC3)OC2=CC=C1&[1*]O&&&
[1*]CC&[1*]C1=C(SC2=CC([2*])=CC([3*])=C2)C([4*])CC1&[2*]C&&[3*]C&[4*]C(=O)O&&
[1*]C&[1*]C1=N[NH]C([2*])=C1CCC(=O)NCCCN1C=CN=C1[3*]&[2*]C&&[3*]C&&
[1*]S(N)(=O)=O&[1*]C1=NN=C(NC(=O)C2=C([2*])C3=CC=CC=C3S2)S1&[2*]Cl&&&
[1*]CCCCCC&[1*]C1=C(OCCCN2CCN([2*])CC2)C=CC2=C1OCC(=O)C2=NOCC1=CC=CC=C1&[2*]CCCC&&&
C1=CN2N=C(SC3=NC=N[NH]3)SC2=N1&&&
[1*]C&[1*]C1OC(OC2CCC3([2*])C(CCC4C3CCC3([3*])C(C5=CC(=O)OC5)CCC43[4*])C2)CC([5*])C1[6*]&[2*]C&&[3*]C&[4*]O&[5*]O&[6*]O&&
[1*]C&[1*]N1CCCC(C2=NC(C3=CC=NC=C3)=NO2)C1&&&
[1*]C1=CC(OCC(=O)NC2=CC=C(C3=CC=NC(SCC4CCCCC4)=N3)C=C2)=CC=C1&[1*][N+](=O)[O-]&&&
[1*]C(=O)C(=O)OC&[1*]C1=CC=C(NC(=O)COC2=CC=CC(NC(=O)CN3CCN(C(=O)C4=CC=CO4)CC3)=C2)C=C1&&&
[1*]CNC(=O)COCC(F)(F)C(F)F&[1*]C1(C2=CC=CC=C2)CCCC1&&&
[1*][N+](=O)[O-]&[1*]C1=CC(CNC2=CC=NC3=CC=CC=C23)=CC=C1N1CCCC1&&&
O=C(C1=CC=CC(OC2=NC=CC=C2C2=CC=CS2)=C1)N1CC2=C(N=CN2C2CCCCC2)C1&&&
[1*]OC&[1*]C1=CC=C(OCC(=O)NNC(=O)CC2=CC=C([2*])C=C2)C=C1&[2*]F&&&
[1*]SCC&[1*]C1=NC(C2=CC=CC=C2)=NN1[2*]&[2*]C&&&
[1*]SC&[1*]C1=CC=CC(N2N=NN=C2OCC2=CSC(C3=CC=CC=C3)=N2)=C1&&&
[1*]C(C)CO&[1*]N=C(NC1=NC=CS1)NS(=O)(=O)C1=CC=CC=C1&&&
[1*]CCN(C)CC(O)(P(=O)(O)O)P(=O)(O)O&[1*]C1CCCCC1&&&
[1*]OCCCN(CCC)CCC&[1*]C1=CC=CC2=C1C=C(N1CCN([2*])CC1)S2&[2*]C&&&
[1*]CP(=O)(OCC)OCC&[1*]C1=CC=C(NC(=O)C2CC3=CC=C([2*])C=C3C(=O)C3=CC=CC=C32)C=C1&[2*]OC&&&
[1*]OC&[1*]C1=CC=C(CN2CC3COCC3(COCC3CC3)C2)C=C1&&&
[1*]C&[1*]C1=CC=C([2*])C(C([3*])NC(=O)C2=CC(COC3=CC=CC=C3[4*])=CC(C3=CC=CC=C3)=N2)=C1&[2*]C&&[3*]CC(C)C&[4*]F&&
[1*]CC&[1*]N(C(=O)C=CC1=C(OC2=CC([2*])=CC=C2[3*])N(C2=CC=CC=C2)N=C1)C1=CC=CC([4*])=C1&[2*]C&&[3*]C&[4*]C&&
[1*]C&[1*]N1C2CCC1C(C1=CC=C([2*])C=C1)C2&[2*]Br&&&
[1*]CC&[1*]C1CN2CCC1CC2C([2*])C1=CC(N2CCCCC2)=NC2=CC=C([3*])C=C12&[2*]O&&[3*]OC&&
[1*]NC&[1*]C1=NC([2*])=NC2=C1N=CN2C=C1CC1[3*]&[2*]Cl&&[3*]CO&&
[1*]CCCC&[1*]C1=NC(C(=O)NC2CCCC2)=CN1CC1=CC=C(C2=CC=CC=C2C2=N[NH]N=N2)C=C1&&&
[1*]OC(C)=O&[1*]C1CC(COC(=O)C2=CC=CC=C2)C2([2*])C3CC4OC([3*])C5C([4*])C(=O)C([5*])=CC5([6*])C4([7*])OCOC3(C1=O)C2[8*]&[2*]C&&[3*]O&[4*]O&[5*]C&[6*]C&[7*]O&[8*]C&&
[1*]N&[1*]C1=NC(N2CCC([2*])C2)=NC2=C1C2=CN(C1CC([3*])C([4*])C1)C=N2&[2*]C(F)F&&[3*]CO&[4*]O&&
[1*]C&[1*]C1=CC=C2C(=C1)C([2*])=CN2CC1=C([3*])C=NC=C1[3*]&[2*]C(=O)C=C(O)C(=O)O&&[3*]Cl&&
[1*]C1=CC=C(NC(=O)C2=CC=C(N3CCCC3=O)C=C2)C=C1S(=O)(=O)N1CCOCC1&[1*]Cl&&&
[1*]OC&[1*]C12C([2*])C3=C(C(=O)C([3*])=C([4*])C3=O)N1CC1NC12&[2*]COC(N)=O&&[3*]C&[4*]N&&
[1*]CC(=O)NC(CCSC)C(=O)OC&[1*]N1C([2*])=CC2=CC=CC=C21&[2*]C&&&
[1*]C&[1*]C1=NC=C(C2=CC=C([2*])C([3*])=C2)C(C2CCCN(C(=O)C3=CC=C[NH]3)C2)=N1&[2*]F&&[3*]C&&
[1*]CC&[1*]C1=C([2*])N=CN1CC1=CC=C([3*])C=C1&[2*]C(=O)NNC=O&&[3*]Cl&&
O=C(CN1C(=O)CCS(=O)(=O)C2=CC=CC=C21)N1CCOCC1&&&
O=C(CCCC1=NN=C(C2CCC2)O1)N1CCC2=CC=CC=C21&&&
[1*]SCC&[1*]C1=NN=C(C2C(C3=CC=C([2*])C=C3)CC3CCC2N3[3*])O1&[2*]Cl&&[3*]C&&
[1*]CC=C&[1*]C1=CC=C([2*])C(C2=CC=C([3*])C([4*])=C2)=C1&[2*]O&&[3*]OC&[4*]CC(=O)O&&
[1*]C(C)(C)C&[1*]C1CCC(N(CC2=CC=CN=C2)C(=O)NC2=CC=CC=C2[2*])CC1&[2*]Cl&&&
[1*]CCCC&[1*]C1=NC([2*])=C2[NH]C([3*])=NC(=S)N12&[2*]N&&[3*]CSCCO&&
[1*]C&[1*]C(=NNC1=CC=CC=C1)C1=CC=CC=C1NC1=CC=CC=C1&&&
[1*]CCCCCC&[1*]C1CCCC2(CCCCCC(=O)NC3=CC=C(C4=C([2*])C=C([3*])C=C4[4*])C=N3)COC([5*])([6*])OC12&[2*]F&&[3*]F&[4*]F&[5*]C&[6*]C&&
[1*]C(=O)O&[1*]C1CCCCC1C1=CC(=O)N2C(=N1)SCC2[2*]&[2*]CO&&&
[1*]OC&[1*]C1=CC(NC(=O)COC(=O)CCC2=C([2*])OC(C3=CC=CC=C3)=N2)=C([3*])C=C1[4*]&[2*]C&&[3*]C&[4*]OC&&
[1*]CCNC(C)=O&[1*]C1CCC2=CC3=C(C([2*])=C2C1)C1=C(O3)C(=O)C2=C([3*])C=CC=C2C1=O&[2*]O&&[3*]O&&
[1*]OC&[1*]C1=CC=C(C(=O)N2C3=CC=CC=C3C(=O)N(CC(=O)NC3=CC=C([2*])C=C3)C3=CC=CC=C32)C=C1&[2*]C&&&
[1*]SCCCC&[1*]C1=CC=C([2*])C=C1&[2*]CCNC&&&
[1*]OC&[1*]C1=CC=CC2=C1N=C(C(=O)NC1=CC=CC([2*])=C1)S2&[2*][N+](=O)[O-]&&&
CC(C)CC(N)C(=O)NC(C(=O)NC(C(=O)NC(CCCN=C(N)N)C(=O)CF)C(C)C)C(C)C&&&
[1*]OCC&[1*]C1=CC=C2C([2*])=CC(NC3=CC=C([3*])C=C3[4*])=NC2=C1&[2*]C&&[3*]C(C)=O&[4*]OC&&
[1*]C#N&[1*]C1=CC=C(SC2=CC=C3CCCC3=C2)C=C1&&&
[1*]C1OC(OC2=CC=C(C3=NC(C4=CC=CC=C4)=C(C4=CC=CC=C4)C(C4=CC=CC=C4)=N3)C=C2)C([4*])C([3*])C1[2*]&[1*]CO&&[2*]O&[3*]O&[4*]O&&
[1*]C&[1*]C1=CC([2*])=C([3*])O1&[2*]C[N+](C)(C)C&&[3*]C&&
[1*]F&[1*]C1=CC=C(C2=NC(C3=CC=C(OCC4CCOC4)C=C3)=C[NH]2)C=C1&&&
[1*]CCCCC=CCCCCCC(=O)O&[1*]C1=CC=CC=C1&&&
[1*]C(=O)O&[1*]C1=CC(=O)C2=C([2*])C3=CC([3*])=CC=C3N=C2[NH]1&[2*]C(=O)O&&[3*]Cl&&
[1*]CC(=O)OC&[1*]C1=C([2*])C(=CC([3*])C2=CC([4*])=C([5*])C([6*])=C2)C2=C([7*])C(=O)C=CC([8*])([9*])C2C1[10*]&[2*]C&&[3*]C&[4*]CC=C(C)C&[5*]OC&[6*]OC&[7*]OC&[8*]C&[9*]C&[10*]C&&
[1*]C(=O)OC(C)(C)C&[1*]C1=NN2C(=O)C3=C(CCCC3)[NH]C2=C1&&&
[1*]C(=O)O&[1*]C1=CN(C2CC2)C2=CC(N3CCN(CCC4=CC=C5N=C(C6=CC=CN=C6)N(C6=C([2*])C=CC=C6[3*])C5=C4)CC3)=C([4*])C=C2C1=O&[2*]Cl&&[3*]Cl&[4*]F&&
[1*]C&[1*]C1=CC=C(OC2=CSC(C3=N[NH]C=C3C3=CC=CC=C3)=N2)C=C1&&&
[1*]C(C)C&[1*]C1=CC2CC3([2*])C4CCC([3*])C4CC2(C(=O)COC(=O)C2=NN([4*])C([5*])=C2)C13[6*]&[2*]C=O&&[3*]C&[4*]C&[5*]C#N&[6*]C(=O)O&&
[1*]C&[1*]C1=CC(C=C2C(=N)N3N=C([2*])SC3=NC2=O)=C([3*])N1C1=CC=CC=C1&[2*]C(C)C&&[3*]C&&
[1*]C(C)C&[1*]C(C(=O)NC1CCCC1)N1C(=O)C2CC=CCC2C1=O&&&
[1*]OC&[1*]C1=CC(C(=O)C2=C([2*])C(=O)N(CCN3CCOCC3)C2C2=CC=C([3*])C=C2)=CC([4*])=C1[5*]&[2*]O&&[3*]Br&[4*]OC&[5*]OC&&
[1*]OC(C)C&[1*]C1=CC=C(C2C([2*])=C([3*])NC([4*])=C2[5*])C=C1&[2*]C(=O)OC(C)C&&[3*]C&[4*]C&[5*]C(=O)O&&
[1*]CCNC(=O)CCCNC(=O)CCC(=O)O&[1*]C1OC(CN2CCCC3=CC=CC=C32)C2OC([2*])([3*])OC12&[2*]C&&[3*]C&&
[1*]SC&[1*]C1=CC([2*])=CC=C1[3*]&[2*]Cl&&[3*]OCC(=O)O&&
[1*]N(C)C&[1*]C1=CC=C([2*])C=C1&[2*]C(=O)C(Cl)=C(Cl)C(=O)O&&&
[1*]N(C)C&[1*]C1=NC(CNC(=O)N2CCC(C3=NC(C4=CC=C5OCCOC5=C4)=NO3)C2)=CS1&&&
[1*]C&[1*]N1C=CC=C1C(=O)N1CCCC(C2=NN=C3C=CC=CN23)C1&&&
[1*]C&[1*]C1([2*])CC(S(=O)(=O)C2=CC=C([3*])C=C2)CCO1&[2*]C&&[3*]Cl&&
[1*]C&[1*]C1=C([2*])C2=C([3*])C3(CC3)C([4*])([5*])C([6*])C2=CO1&[2*]CO&&[3*]C&[4*]C&[5*]O&[6*]O&&
[1*]C&[1*]C1=CC(C(=O)COC(=O)C2=CN(CC(=O)N3CCCCC3)C3=CC=CC=C23)=C([2*])N1CC1=CC=CO1&[2*]C&&&
[1*]NC(=O)NC&[1*]C1C([2*])OC([3*])C([4*])C1[5*]&[2*]OC&&[3*]CO&[4*]OC(C)=O&[5*]O&&
[1*]C(C)=O&[1*]N1C2=CC=C(S(=O)(=O)N3CCCCC3)C=C2CC1[2*]&[2*]C&&&
[1*]C&[1*]N1C=C(C2=C(C3=CN(CCCN4C=CC=N4)N=C3)C(=O)NC2=O)C2=CC=NC=C21&&&
[1*]OC(C)COC&[1*]C1=CC([2*])=C2C(=O)C=C(C34CC5CC(CC3C5)C4)OC2=C1&[2*]O&&&
[1*]C&[1*]C1=CC=CC(CN2C(CCC3=CC=C([2*])C=C3)=NC3=C2C(=O)[NH]C(=O)N3[3*])=C1&[2*]C(C)(C)C(=O)O&&[3*]C&&
[1*]COC&[1*]C1=CC=C(CNC(=O)C2=NN(C3=CC=C([2*])C=C3)C(OCC([3*])CN3CCCC3[4*])=C2[5*])C=C1&[2*]OC&&[3*]O&[4*]C&[5*]C&&
[1*]C&[1*]C1OC(OC2CCC3([2*])C4CCC5([3*])C(C6=CC(=O)OC6)CCC5([4*])C4CCC3([5*])C2)C([6*])C([7*])C1[8*]&[2*]CO&&[3*]C&[4*]O&[5*]O&[6*]O&[7*]O&[8*]O&&
[1*]CC&[1*]N1C=C(N2C(=O)C3=CC=CC=C3NC2C2=CC=C([2*])C([3*])=C2)C=CC1=O&[2*]OC&&[3*]OC&&
[1*]C1=CC=C(N=NC(=O)OC2=CC=C3C(=C2)CCC2NC(=O)NC32)C([2*])=C1&[1*]O&&[2*]O&&
[1*]C(=O)NCC(=O)O&[1*]C1=CC=CC2=C([2*])C=CC=C12&[2*]O&&&
[1*]C1=CC=C(CCNC(=O)C2=NN3C=CC=NC3=C2)C=C1&[1*]F&&&
[1*]C1OC(OC2=C([5*])C=C3OC(=O)C([6*])=CC3=C2)C([4*])C([3*])C1[2*]&[1*]CO&&[2*]O&[3*]O&[4*]O&[5*]O&[6*]O&&
[1*]C&[1*]C1=C(C(=O)NN=CC2=CC=CO2)N=NN1C1=NON=C1[2*]&[2*]N&&&
[1*]C(=O)NCC&[1*]C1OC(N2C=NC3=C([2*])N=C(NC4=CC=C([3*])C=C4)N=C32)C([4*])C1[5*]&[2*]N&&[3*]C(F)(F)F&[4*]O&[5*]O&&
[1*]CC(=O)O&[1*]C(NC(=O)CNC(=O)C1CCCN1C(=O)C1=NC([2*])=C[NH]1)C(=O)OCC1=CC=CC=C1&[2*]C(=O)O&&&
[1*]CCC&[1*]N1C=C(CN2C(SCC3=CC=C([2*])C=C3[3*])=NC(=O)C3=C2CCCC3)C([4*])=N1&[2*]Cl&&[3*]Cl&[4*]C&&
[1*]C(=O)OC&[1*]C1(CC2=CC=C3OCCOC3=C2)CCN(CC2=CC=CC([2*])=C2)CC1&[2*][N+](=O)[O-]&&&
O=C(CSC1=NN=C(C2=CC=CC=C2)O1)N1CCC2=CC=CC=C21&&&
[1*]C(C)CC&[1*]C1C(=O)OC(CC2=CC=C([2*])C([3*])=C2)C(=O)N([4*])C([5*])C(=O)OC([6*])C([7*])C1([8*])[9*]&[2*]OC&&[3*]Br&[4*]C&[5*]C(C)CC&[6*]C&[7*]C&[8*]C&[9*]O&&
[1*]CS(=O)(=O)NCCCN(C)C&[1*]C1=CC=C(OC2CCN([2*])C2)C=C1&[2*]S(C)(=O)=O&&&
[1*]C#C&[1*]C1([2*])CCC2([3*])C3=CC=C([4*])C=C3COC2C1=O&[2*]O&&[3*]C&[4*]OC(=O)C(F)(F)F&&
[1*]C&[1*]C1=NC(NC2=CC=CN=C2)=C2C=C[NH]C2=N1&&&
[1*]C&[1*][N+]1=CC=C2C(=C1)[NH]C1=CC=CC=C12&&&
[1*]C&[1*]C1=CC=C(NC(=O)CSCC2=CC=C3OCOC3=C2)C=C1S(=O)(=O)N1CCCCC1&&&
[1*]C(=O)OCCCCCCCCCC&[1*]C1=CC=C([2*])C([3*])=C1&[2*]O&&[3*]O&&
O=C1N(CC2=CN(CC3=CC=CC=C3)N=N2)CCCC12CCN(C1=CN=C3C=CC=CC3=N1)CC2&&&
[1*]C(=C)C&[1*]C1CCC2([2*])CCC3([3*])C(CCC4C5([4*])CCC(OC(=O)C=CC6CCC=CC([5*])O6)C([6*])([7*])C5CCC43[8*])C12&[2*]C(=O)O&&[3*]C&[4*]C&[5*]C(=O)O&[6*]C&[7*]C&[8*]C&&
[1*]OC&[1*]C1=CC=CC=C1C1=CC(COC2COC3=NC([2*])=CN3C2)=CC=C1[3*]&[2*][N+](=O)[O-]&&[3*]C(N)=O&&
[1*]O&[1*]C1(CC2=CC=C3C(=C2[2*])C=CN3CC2=CC=CC([3*])=C2)C2=CC=CC=C2C2=NCCN21&[2*]O&&[3*]C(F)(F)F&&
[1*]S(=O)(=O)NC(C)CSC&[1*]C1=CC=C2N=C(C(=O)N3CCC([2*])(C4=CC=C([3*])C=C4)CC3)SC2=C1&[2*]O&&[3*]Cl&&
[1*]C1=CC=C(CCCC(=O)NCCC(C2=CC=CC=C2)C2=CC=CC=C2)C=C1[2*]&[1*]Cl&&[2*]Cl&&
[1*]CC&[1*]N(CC1=CN=CN1CC1=CC=C([2*])C=C1)C(=O)NCC1=CC=C([3*])C=C1&[2*]C#N&&[3*]C#N&&
[1*]C(=O)CC&[1*]N1CCOC2CC3(CCC21)OCCCO3&&&
[1*]OCC&[1*]C1=CC2=C(C=C1[2*])C(C1=CC=C([3*])C=C1)N([4*])CC2&[2*]OC&&[3*]F&[4*]C(C)=O&&
[1*]C&[1*]C1=CC=C(N2C([2*])=CC(C(=O)CSC3=NN=C(C4=CC=C([3*])C=C4)N3C3=CC=CC=C3)=C2[4*])C=C1&[2*]C&&[3*]F&[4*]C&&
[1*]C&[1*]C1=NC(C2=CC([2*])=C([3*])C=C2C2=CC=C3C(([4*])=NC=N3)C([5*])=C2)=NO1&[2*]F&&[3*]F&[4*]N&[5*]S(C)(=O)=O&&
[1*]CC(C)C&[1*]C1=C(C(=O)NCC2=CC=CC=N2)N2CC3(CC3)C2=C1&&&
[1*]NCC(=O)OCC&[1*]P(=O)(OCC1OC(N2C=CC([2*])=NC2=O)C([3*])([4*])C1[5*])OC1=CC=CC=C1&[2*]N&&[3*]C&[4*]O&[5*]O&&
[1*]OC&[1*]C1CCN(C(=O)N2CC=C(C3=CC=C([2*])C=C3)CC2)CC1&[2*]F&&&
[1*]C&[1*]C1=CC(C(=O)NCC2CCN(CC3=CC=CS3)CC2)=NO1&&&
[1*]C&[1*]C(CN1CCC2(CCOCC2)C1)CN1CCOCC1&&&
[1*]SC&[1*]C1=CC=CC(S(=O)(=O)N2CCN(C(=O)C3=N[NH]C(=O)C=C3)CC2)=C1&&&
[1*]C1=CC=C2NC(=O)C(CC3=CC=CC=C3)(CC3=CC=CC=C3)C2=C1&[1*]Br&&&
[1*]C&[1*]C1=NC(C2=CC=C([2*])C(S(=O)(=O)N3CCOCC3)=C2)C([3*])=C([4*])N1&[2*]C&&[3*]C(=O)O&[4*]C&&
[1*]C&[1*]C1=CC=C(C=CC(=O)NCCNC(=O)C2=CC=CC(S(=O)(=O)N3CCCCC3)=C2)C=C1&&&
[1*]C&[1*]C1=CC([2*])=C(NC(=O)C2=CC3=C(S2)N2CCCCCC2=NC3)C([3*])=C1&[2*]C&&[3*]C&&
[1*]C(C)CCCC(C)C&[1*]C1CCC2=C3CC=C([2*])C=C3CCC21[3*]&[2*]C(C)(C)O&&[3*]C&&
[1*]C(=O)C(C)N&[1*]C1=CC=CC=C1&&&
[1*]C1=CC=C(C2=NC3=CC=CC=C3C(NC(=O)CN3C=C(C4=CC=CC=C4)N=N3)=C2)C=C1&[1*]Cl&&&
[1*]OCC(C)(C)C&[1*]C1=CC=CC(C(=O)NC2=CC=C3[NH]N=CC3=C2)=C1&&&
[1*]C1=CC=C2[NH]C3=C(CCCCC3NC(=O)C3=CC=CC([2*])=C3)C2=C1&[1*]O&&[2*]O&&
[1*]C&[1*]C1=NN(CC(=O)NCC([2*])C2=CC=CC=C2)C([3*])=N1&[2*]O&&[3*]C&&
[1*]C&[1*]C1=CC23CC([2*])C([3*])(CCC1[4*])OC2C1=COC=C1C3&[2*]C&&[3*]C&[4*]O&&
[1*]C&[1*]C1=NOC(=O)C([2*])=C1NS(=O)(=O)C1=CC=CC=C1[3*]&[2*]Cl&&[3*]C&&
[1*]C(C)=O&[1*]N(CCC1CCCCC1)C1=CC=C([2*])C([3*])=C1&[2*]Cl&&[3*]Cl&&
[1*]C&[1*]C1=CC([2*])=C(S(=O)(=O)NC(=N)NCCCC(NC(=O)C([3*])CC2=C[NH]C=N2)C(=O)NC(CC2=C[NH]C=N2)C(=O)N2CC([4*])CC2[5*])C([6*])=C1&[2*]C&&[3*]NC(=O)OC(C)(C)C&[4*]C&[5*]C(=O)NC(C)C(=O)O&[6*]C&&
[1*]CC&[1*]C1=CC2=C(C=C1[2*])SC=C2CN1CCCC([3*])([4*])C1&[2*]OC&&[3*]C&[4*]C&&
[1*]C&[1*]C1=CC([2*])=C2[NH]C(=O)C(CN(CC3=CC=C4OCOC4=C3)C(=O)C([3*])NS(=O)(=O)C3=CC=CC=C3)=CC2=C1&[2*]C&&[3*]C&&
[1*]C&[1*]C1=CC=CC=C1COC1=CC=C([2*])C=C1&[2*]CCC(C)(C(=O)NO)S(C)(=O)=O&&&
[1*]N&[1*]C1=NON=C1C1=NC2=CC=CC=C2N1CC1=CC=CC=C1&&&
[1*]C&[1*]N1C(=O)C(=NNC2=CC=C([2*])C=C2)C2=CC=CC=C21&[2*]C(=O)O&&&
[1*]OC(C)=O&[1*]C1=C([2*])C2=C(C=CO2)CCC1&[2*]O&&&
[1*]C&[1*]C1CCC2(OC1)OC1CC3C4CCC5CC(OC6OC([2*])C([3*])C(OC7OC([4*])C([5*])C([6*])C7OC7OC([7*])C([8*])C([9*])C7[10*])C6[11*])CCC5([12*])C4CCC3([13*])C1C2[14*]&[2*]CO&&[3*]O&[4*]CO&[5*]O&[6*]O&[7*]C&[8*]O&[9*]O&[10*]O&[11*]O&[12*]C&[13*]C&[14*]C&&
[1*]N&[1*]C1=CC=CC=C1C1=NN=C(CC2=C[NH]C3=CC=CC=C23)O1&&&
[1*]C1=CC=C(CN2CCC3(CC2)CN(C(=O)C=CC2=COC=C2)C3)C=C1&[1*][N+](=O)[O-]&&&
[1*]CNS(=O)(=O)C(C)C&[1*]C1CCC(NC(=O)CN2C=CC=N2)CC1&&&
[1*]OCC&[1*]C1=CC=CC=C1N1CCN(C(=O)CCS(=O)(=O)C2=CC=C3C(=C2)CC([2*])N3[3*])CC1&[2*]C&&[3*]C(C)=O&&
[1*]C&[1*]C1=CC([2*])=CC([3*])=C1NC(=O)NNC(=O)C1=CC([4*])=CC=C1[5*]&[2*]Br&&[3*]C&[4*]Cl&[5*]O&&
[1*]OC&[1*]C1=CC=C(CC(=O)OCC(=O)NC2=CC=C([2*])C(S(=O)(=O)N3CCCCC3)=C2)C=C1&[2*]Cl&&&
[1*]C(C)CO&[1*]N=C1NC2=CC=C(OCC3=CC=C([2*])C=C3)C=C2S(=O)(=O)N1&[2*]Cl&&&
COC(=O)C(OC(C)=O)C(OC(C)=O)C(OC(C)=O)C(COC(C)=O)C(COC(C)=O)SC(C)=O&&&
[1*]C1=CC=C(NC(=O)C2=CC=C(OC3=CC=NC4=CC(OCCCN5CCOCC5)=C([2*])C=C34)C([3*])=C2)C=C1&[1*]C(F)(F)F&&[2*]F&[3*]F&&
[1*]C&[1*]C12CCC3C4=CC=C([2*])C=C4CCC3C1CC(CCCCCCCCCCCC(=O)OCC1OC(N3C=NC4=C([3*])N=CN=C43)C([4*])C1[5*])C2[6*]&[2*]O&&[3*]N&[4*]O&[5*]O&[6*]O&&
[1*]CC&[1*]C1([2*])OCC(CC2=CC=CC=C2)C(CC2OC2[3*])C1=O&[2*]CC&&[3*]C(C)C(C)O&&
C1=CN=CC(CSC2C3CNCC32C2=CC=C(N3CCC3)C=C2)=C1&&&
[1*]C&[1*]C1=CC=CC=C1OCC([2*])CN1CCN(CC2=CC=CC=C2[3*])CC1&[2*]O&&[3*]F&&
[1*]CC&[1*]C1CC2CC3([2*])C4=C(C(=O)CC2([3*])C1[4*])C1([5*])CCC(=O)C([6*])([7*])C1CC3&[2*]C=O&&[3*]C&[4*]O&[5*]C&[6*]C&[7*]C&&
[1*]OC&[1*]C1=CC(C2=NC([2*])=C3N=CN(C4OC([3*])C([4*])C4[5*])C3=N2)=CC([6*])=C1OCC1=CC=CC=C1&[2*]N&&[3*]CO&[4*]O&[5*]O&[6*]OC&&
[1*]C1=CN=C(NCC([2*])([3*])C2=CC=CC=C2)C(=O)N1CC(=O)NCC1=CC=C([4*])C=C1[5*]&[1*]Cl&&[2*]F&[3*]F&[4*]F&[5*]F&&
[1*]F&[1*]C1=CC([2*])=C([3*])C(NC2=NC(NC3=CC=C4[NH]N=NC4=C3)=NC3=C2N=C[NH]3)=C1&[2*]F&&[3*]F&&
[1*]C(=O)CCC(=O)O&[1*]N1CC2=CC=CC=C2NS1(=O)=O&&&
[1*]C1=CC=C(SC2=C([2*])C(=O)[NH]C(NC3=CC=C([3*])C=C3)=C2)C=C1&[1*]Cl&&[2*]Cl&[3*]Cl&&
[1*]COC&[1*]C1=NN=C(C2=CC=C(N3CCC([2*])(CC4=CC=C([3*])C=C4)CC3)C=C2)O1&[2*]CO&&[3*]Cl&&
[1*]C(N)=O&[1*]C1=CN=C(NC2=CC=C([2*])C=C2)C2=C1SC=C2C1=CC=C(NC2CCOCC2)N=C1&[2*]OC(F)F&&&
[1*]C(=C(C)CCC=C(C)C)N(CCOC)C(=O)NC&[1*]C1=CC=CC=C1&&&
[1*]C(=O)OC&[1*]C1=CC=C(NC(=O)CN2CCN(C3=CC=C([2*])C=C3)CC2)C=C1&[2*]OC&&&
[1*]C1=NC(=O)C(=CNCC2=CC=CC=C2)N1CC1=CC=CC=C1&[1*]NO&&&
[1*]OC&[1*]C1=CC=C(CN2CCCCC2C(=O)NC2=CC=C3OCCOC3=C2)C=C1[2*]&[2*]OC&&&
[1*]OC&[1*]C1=CC=C(C=NNC(=S)NC2=CC=C([2*])C=C2)C=C1[3*]&[2*]Cl&&[3*]OC&&
[1*]CCN(CC)CC&[1*]N1N=C2C3=CC=CC=C3NC3=C2C1=CC=C3[2*]&[2*]NCCN(CC)CC&&&
S=C1OC2=CC=CC=C2C2C=CCC12&&&
[1*]C&[1*]N(C1CCCCC1)S(=O)(=O)NC([2*])C1=CC=C2OCCOC2=C1&[2*]CP(=O)(O)CC(O)CC(=O)O&&&
[1*]CCOC&[1*]N1C=CC2=C(C([2*])=C([3*])S2)C1=O&[2*]C&&[3*]C&&
[1*]C1=CC=C(NC(=O)C2=CN(CC3=COC=C3)N=C2C2=CC=C([2*])C=C2[3*])C=C1&[1*]Cl&&[2*]Cl&[3*]Cl&&
[1*]C&[1*]C1=N[NH]C=C1C1=CC([2*])=CC=C1NC1=NC=C([3*])C(NC2=CC=CC=C2[4*])=N1&[2*]F&&[3*]Cl&[4*]S(=O)(=O)NC(C)C&&
[1*]CC(C)C&[1*]C(NC(=O)C([2*])CC1=CC=CC=C1)C(=O)NC(CC1=CC=CC2=CC=CC=C12)C(=O)NC([3*])CC1CCCCC1&[2*]NC(=O)C(C)N&&[3*]C(O)C(O)CC(=O)O&&
[1*]C&[1*]N1C=NC(S(=O)(=O)N2CCN(C3C4=CC=C([2*])C=C4CCC4=CC=CN=C43)CC2)=C1&[2*]Cl&&&
[1*]OCC&[1*]C1=CC=CC(NC(=O)NC2=N[NH]N=N2)=C1&&&
[1*]C1=CC=CC=C1CNC(=O)C(=O)NCC(C1=CC=CO1)S(=O)(=O)C1=CC=CS1&[1*]Cl&&&
[1*]C(=O)NS(=O)(=O)CCOC&[1*]C1([2*])CCCN(C(=O)C2=CC=NN2[3*])C1&[2*]C&&[3*]C&&
[1*]C&[1*]C1=CC=CC2=C1[NH]C(C1=CC=CC(C3=CC=CC(NC(=O)C4=CC=C([2*])C=C4)=C3)=C1)=N2&[2*]F&&&
[1*]C&[1*]C1=C(C(=O)NC2=CC=C([2*])C=C2)C(C2=CC=CC=C2[3*])=NO1&[2*]O&&[3*]Cl&&
[1*]OC&[1*]C1=CC=C(CCNC(=O)CN2N=CC3=C([2*])C=C([3*])N=C32)C=C1[4*]&[2*]C&&[3*]C&[4*]OC&&
[1*]CC&[1*]N1C([2*])=NC2=C(C1=O)C1=NS(=O)(=O)C3=CC([3*])=CC=C3N1C([4*])=C2&[2*]O&&[3*]C(F)(F)F&[4*]C&&
[1*]C&[1*]C1=NN(C2=CC=CC=C2)C2=C1C(C1=CC=CC=C1)=C([2*])S2&[2*]C(=O)O&&&
[1*]CCCOC&[1*]C1=CC(CN(C(=O)C2CNCCC2C2=CC=C([2*])C=C2)C2CC2)=C([3*])C=C1[4*]&[2*]Cl&&[3*]OC&[4*]OC&&
[1*]C1=CC=C([2*])C(C(=O)N2CCC3=CC=CC=C3C2)=C1&[1*]Br&&[2*]O&&
[1*]C&[1*]N(NC(=O)C1=C(C2CC2)N(C2=NON=C2[2*])N=N1)C1=NC=CC=C1[3*]&[2*]N&&[3*]Cl&&
[1*]C&[1*]C1([2*])C(OC(=O)CN2C=C([3*])C=N2)C2([4*])C3([5*])C1C([6*])C=C([7*])CC2([8*])C3([9*])[10*]&[2*]O&&[3*]Br&[4*]O&[5*]O&[6*]O&[7*]CO&[8*]O&[9*]C&[10*]O&&
[1*]F&[1*]C1=CC(C2=C[NH]N=C2)=CN2C(C3=CC=NC=C3)=CN=C12&&&
[1*]C&[1*]C1CC(=O)NC2=C1C(=O)[NH]C(=S)N2CCC1=CC=CO1&&&
[1*]C(=O)OCC&[1*]N(CC1=CC=CC=C1C1=CC=C([2*])C=C1)C1CCNC1&[2*]Cl&&&
[1*]NC(=O)C(C)S&[1*]C1=C(C(=O)C2=CC=C([2*])C=C2)OC2=CC(C3=CC=CC=C3)=CC=C12&[2*]Cl&&&
[1*]C&[1*]C1=CC=C(C=NNC(=O)CC(C2=CC=CS2)S(=O)(=O)C2=CC=CC=C2)C=C1&&&
[1*]C&[1*]C1CCOCC1NC1CC2CCC1([2*])C2([3*])[4*]&[2*]C&&[3*]C&[4*]C&&
[1*]OC&[1*]C1=CC=CC(C2=CN=C(C(=O)CCCCCCC3=CC=CC=C3)O2)=N1&&&
[1*]C12CC(N3C=CC(=O)[NH]C3=O)OC1=C([2*])C=C([3*])C2=O&[1*]F&&[2*]F&[3*]F&&
[1*]N&[1*]C1=NOC2=CC=CC(C3=CC=C(NC(=O)C4(C(=O)NC5=CC=C([2*])C=C5)CC4)C=C3)=C12&[2*]F&&&
[1*]C&[1*]C1COC2=CC(N3CCC([2*])([3*])C3)=C([4*])C=C2S(=O)(=O)N1&[2*]O&&[3*]C(F)(F)F&[4*]F&&
C1=CC=C2C(=C1)SC1=CC=CC=C1N2CCCCNS(=O)(=O)C1=CC=C(CSC2=CC=CC3=CC=CN=C23)C=C1&&&
[1*]C(=O)NC(C)(C)C&[1*]N1CC2([2*])CCC1CC([3*])([4*])C2=O&[2*]C&&[3*]C&[4*]C&&
[1*]OC&[1*]C1=CC2=C(C=C1[2*])C(=O)CCC1C2CCC2([3*])C([4*])CCC12&[2*]F&&[3*]C&[4*]OC(C)C&&
[1*]C1=C(CCCC2CCCCC2)C=C(C2=NC(=O)C3=CC(C4=C[NH]N=C4)=CC=C3[NH]2)C=C1C(=O)NS(=O)(=O)N1CCCC1&[1*]F&&&
[1*]C(C)CC&[1*]C(NC(=O)N1CC(=O)NC2=CC=CC=C21)C(=O)NC1=NC=CS1&&&
[1*]CCC&[1*]N(CCN1CCN(C2=CC=CC=C2[2*])CC1)C1CCC2=C(C1)SC([3*])=N2&[2*]O&&[3*]N&&
[1*]N=CN(C)C&[1*]C1=NC(=O)C([2*])=C([3*])[NH]1&[2*]C#N&&[3*]O&&
[1*]OC&[1*]C1=CC=C2C(=O)C3=C([NH]C2=C1)N([2*])C([3*])=C3[4*]&[2*]C&&[3*]CN(C)C&[4*]C&&
[1*]N&[1*]C1=NC=C(C2=CC=CC=C2)N=C1NN=CC1=C(C2=CC=C([2*])C=C2)[NH]C2=CC=CC=C12&[2*]S(N)(=O)=O&&&
[1*]OC&[1*]C1=CC2=C(C([2*])=C1[3*])C(=O)C=C(C1=CC=CC=C1)O2&[2*]OC&&[3*]OC&&
[1*]OC&[1*]C1=CC=C2C=CC=C([2*])C2=C1&[2*]CCNC(C)=O&&&
[1*]C&[1*]C1=CC=C(NC(=O)CSC2=NN=C([2*])N2CC2=CC=CO2)C=C1[3*]&[2*]C&&[3*]F&&
[1*]C1(C2=CC=CC=C2)CC(=O)C(C2=NC3=CC=C(NS(=O)(=O)C4=CC=C([2*])C=C4[3*])C=C3S2)=C([4*])C1&[1*]O&&[2*]F&[3*]F&[4*]O&&
[1*]C&[1*]N(CC1=CC=CC=C1)C1=CC(C(=O)NC2=CC=C([2*])C=C2)=NC([3*])=N1&[2*]F&&[3*]N&&
[1*]C&[1*]N1C=NN=C1SC1=C([2*])N=C(N2CCOCC2)N=C1[3*]&[2*]OCCO&&[3*]OCCOCCOCCO&&
[1*][N+]1=CC=CC=C1C1CCC2=CC(NC(=O)CCC3CCCC3)=CC=C2O1&[1*][O-]&&&
[1*]OC&[1*]C1=CC=C(C2=C(C3=CC=NC=C3)C([2*])=C[NH]C2=O)C=C1[3*]&[2*]F&&[3*]OC&&
[1*]C&[1*]C1=CC=CC=C1C(=O)C1CSC(NC2=CC=CC=C2)=N1&&&
O=C(OCC1=CC=C2C=CC=CC2=C1)C1CCC(CNC2CCCC3=CC=CC=C32)CC1&&&
[1*]C&[1*]C1=CC=CC(C2=C(C3=CC=C4N=CC=NC4=C3)N=C(CNC3=CC=CC([2*])=C3)[NH]2)=N1&[2*]F&&&
O=C(CCCCN1CCN(C2=NC=CC=N2)CC1)N1CCOCC1&&&
[1*]CC&[1*]C1=C2CCC3C(=O)N([2*])C(=O)C3C2C2(CC3=CC=CC=C3)C(=S)N(C3=CC=CC=C3)C(=O)N2C(=O)N1CCC1=CC=CC=C1&[2*]CC&&&
[1*]CC(O)CNC(C)C&[1*]N1C2=CC=C([2*])C=C2C2=CC([3*])=C([4*])C=C21&[2*]Cl&&[3*]Br&[4*]O&&
[1*]C&[1*]C1=C(C2=CC=CC([2*])=C2)SC2=CC=CC=C2N1CC1=CC=CC([3*])=C1&[2*]C(=O)O&&[3*]Cl&&
[1*]OC&[1*]C1=CC=C(C(=O)N2CC=C(C3=CC=CC=C3)CC2)C=C1&&&
[1*]C1=CC=C(C2=CC=C(CCC(=O)NCCC3=CC=CC=C3)C=C2)C=C1&[1*]F&&&
[1*]C(C)O&[1*]C1C(=O)N2C([2*])=C(SC3CNC(COC(=O)C4=CC=CC=C4)C3)C([3*])C12&[2*]C(=O)O&&[3*]C&&
[1*]SC&[1*]C1=C([2*])SC=C1&[2*]C(=O)O&&&
[1*]CC&[1*]C1=C([2*])C2=CC3=NC(=CC4=C(OCC5=CC=CC=C5)C([3*])=C(C5=CC=C(OCC6=CC=CC=C6)C=C5)[NH]4)C([4*])=C3C([5*])=C2[NH]1&[2*]CC&&[3*]CC&[4*]CC&[5*]CC&&
[1*]OC&[1*]C1=CC=C(C(=O)OCC(=O)NC(=O)C2=CC=C([2*])C=C2)C=C1S(=O)(=O)N1CCCCC1&[2*]NC(C)=O&&&
O=C1OC2CN(CC3CC3)CC2N1C1=CC=C2C3=C(CCCC3)C(=O)[NH]C2=C1&&&
O=C1NC(=O)C(=CC=CC2=CC=CC=C2)N1&&&
[1*]C(=O)C=C&[1*]N1CCC2=C(C1)C(C1=CC=C([2*])C=C1)=NN2CC([3*])CN1CCC(N2C(=O)[NH]C3=CC=CC=C32)CC1&[2*]C&&[3*]O&&
[1*]SC&[1*]C1=NC2=C(C=C([2*])S2)C(=NS(=O)(=O)C2=CC=C([3*])C=C2)S1&[2*]C&&[3*]I&&
[1*]C&[1*]C(NC(=O)C1=CC(COC2=CC=C([2*])C=C2[3*])=CC=C1[4*])C1=CC=CC=C1&[2*]F&&[3*]C(F)(F)F&[4*]F&&
[1*]OC&[1*]C1=CC2(CC=C1[2*])NC(=O)CC2C1=CC=C([3*])N=C1&[2*]F&&[3*]OC&&
[1*]C&[1*]C1=CC([2*])=NC(NC(=O)CNC(=O)C2CCCC([3*])C2)=N1&[2*]C&&[3*]C(F)(F)F&&
[1*]C&[1*]C1=NN([2*])C([3*])=C1CNC(=O)CC1CCCN(CC2CCOC2)C1&[2*]C&&[3*]C&&
[1*]C(=O)N(CC)CC&[1*]C1=C([2*])C([3*])=C([4*])C([5*])=C1[6*]&[2*]O&&[3*]Cl&[4*]C(=O)OC&[5*]Cl&[6*]CC&&
[1*]C&[1*]C1CN(C2=CC=C(C(=O)NC3=CC=CC(S(=O)(=O)NC4=NC=CS4)=C3)C=C2)CC([2*])N1&[2*]C&&&
[1*]CSCC&[1*]C1C([2*])OC(N2C=NC3=C2[NH]C([3*])=NC3=O)C1[4*]&[2*]CO&&[3*]N&[4*]O&&
[1*]C&[1*]C1=CC([2*])=CC(N(C(=O)CCC(=O)NC2=CC=CC=N2)C(C(=O)NC2=CC=CC=N2)C2=CC=CN=C2)=C1&[2*]C&&&
[1*]C&[1*]C1=C([2*])C=CC=C1NC(=O)CN([3*])N=NC1=CC=CC=C1[4*]&[2*]Cl&&[3*]C&[4*]C(F)(F)F&&
[1*]C(C)(C)C&[1*]C1=CC=C(C2=C([2*])C([3*])=NN2C2=CC=CC=C2)C=C1&[2*]C(N)=O&&[3*]C(F)(F)F&&
[1*]C1=CC=C(S(=O)(=O)C2=NC3=CC=CC=C3NC(=O)C2)C=C1&[1*]Cl&&&
[1*]OC&[1*]C1=CC(N2CCN([2*])CC2)=CC=C1NC1=NC=C2CCC3=NN([3*])C(C4=CC=CS4)=C3C2=N1&[2*]C&&[3*]C&&
[1*]C&[1*]N1C([2*])=NN=C1C1=CC=CC([3*])=C1&[2*]SC(C)(C)C&&[3*][N+](=O)[O-]&&
[1*]C(=O)CC(C)CCC=C(C)C=CC(=O)O&[1*]C1([2*])C([3*])NC(=S)NC1[4*]&[2*]C&&[3*]CC(C)C&[4*]C&&
[1*]OC&[1*]C1=CC=C(CC(=N)NOC(=O)C=CC2=CC=CS2)C=C1[2*]&[2*]OC&&&
[1*]OCC&[1*]C1=CC=CC=C1NC(=O)NC([2*])C1=CC=CC=C1&[2*]C&&&
[1*]C1=CC=CC2=C1C(=O)N(CC(=O)NCCC1=CC=C([2*])C=C1)S2(=O)=O&[1*]Br&&[2*]Cl&&
[1*]C&[1*]C(C1=CC=C(C2=CC=C(C3=CN=CC=N3)C=C2)C=C1)N1C=CN=C1&&&
[1*]C#CCCCCCCCC&[1*]C1=CN(C2CC([2*])C([3*])O2)C(=O)[NH]C1=O&[2*]O&&[3*]CO&&
[1*]CNCCCCCCCCC&[1*]C1=CC=C(C(=O)NC2=CC=C([2*])C=C2)C=C1&[2*]I&&&
[1*]CCCCCCC=CCCCCCCC&[1*]C1=C([2*])C([3*])=CC2=C1[NH]C(=O)C1=C2C([4*])=C([5*])[NH]1&[2*]Br&&[3*]OC&[4*]Br&[5*]CSCC&&
[1*]OCC&[1*]C1=CC=C(NC(=O)CN2C(=O)C(=O)N(CC3=CC=CC([2*])=C3)C2=O)C=C1[3*]&[2*]Cl&&[3*]OCC&&
[1*]C&[1*]C1=CC=C(S(=O)(=O)N2CCN(C(=O)COC(=O)C=CC3=CC=C([2*])C=C3)CC2)C([3*])=C1&[2*]Cl&&[3*]C&&
[1*]C&[1*]C1=CC(C=CC2=CC=CC=C2)=CC(C2=CSC=C2)=C1&&&
[1*]C(=O)NC&[1*]C1=CN2CCN(CC3=CC=NC=C3)C(=O)C2=C1&&&
[1*]C&[1*]N1C(=O)C2=C([NH]C(C=CC3=CC=CN=C3)=N2)N([2*])C1=O&[2*]C&&&
[1*]C&[1*]C1=C([2*])SC2=NC=NC(NC3=CC=CC([3*])=C3)=C12&[2*]C(=O)NCCCO&&[3*]Cl&&
[1*]C(=O)O&[1*]C1=CN(C2CC2)C2=CC(N3C=C([2*])N=N3)=C([3*])C=C2C1=O&[2*]C(F)(F)F&&[3*][N+](=O)[O-]&&
[1*]S(=O)(=O)N(C)C&[1*]C1=CC=C(NC(=O)CN2C(=O)C3=CC=CC=C3N3N=NC=C23)C=C1&&&
[1*]CC&[1*]N(CC1=CC([2*])=C2OCCCOC2=C1)C(=O)CCCC1=C([3*])N=C2C=CC([4*])=CN12&[2*]Cl&&[3*]C&[4*]Cl&&
[1*]CC&[1*]N1C(C2=NON=C2[2*])=NC2=CN=CC(OCC3CCN(CC4=CC=C([3*])C=C4)CC3)=C21&[2*]N&&[3*]C#N&&
[1*]C(=O)OC&[1*]C(CC1=C[NH]C=N1)NC(=O)C1(NC(=O)NC2=CC=C([2*])C([3*])=C2)CCCC1&[2*]OC&&[3*]OC&&
[1*]OC(C)=O&[1*]C1CCC2([2*])C(=CCC3C2CCC2([3*])C(=N)C([4*])CC32)C1&[2*]C&&[3*]C&[4*]C#N&&
[1*]C&[1*]C1=CC=C(C(=O)NC2=CC=CC=C2[2*])S1&[2*]Br&&&
O=C(CSC1=NN=C(CN2C(=O)SC3=CC=CC=C32)N1CC1=CC=CO1)NCC1CCCO1&&&
[1*]NC(C)=O&[1*]C1=CC=C(S(=O)(=O)NNC(=O)C2=CC=C3OCOC3=C2)C=C1&&&
[1*]C&[1*]C1=CC(N2CCC([2*])(C3=CC=C([3*])N=C3)C2)=NC2=CC=C(NC(=O)COC3=CC=C([4*])C=C3)C=C12&[2*]O&&[3*]F&[4*]Cl&&
[1*]C&[1*]C1=C([2*])C(=O)OC2=C3C(=C([3*])C=C12)C([4*])CCC3([5*])[6*]&[2*]I&&[3*]I&[4*]OC(=O)CCl&[5*]C&[6*]C&&
[1*]F&[1*]C1=CC=C(NC2=NC=NN3C=C(C4=CC=C([2*])C=C4)C([3*])=C23)C=C1[4*]&[2*]Br&&[3*]C(F)(F)F&[4*]Cl&&
[1*]OC&[1*]C1=CC(C=CC2=CC=C3C=CC=CC3=N2)=CC([2*])=C1[3*]&[2*]OC&&[3*]OC&&
[1*]OC&[1*]C1=CC=CC=C1N1CCN(CC2COC(CN3C=CC=N3)(C3=CC=CC=C3)O2)CC1&&&
[1*]NC(=O)OC&[1*]C(C(=O)N1CCCC1C(=O)NC1=CC=C(C2=CC=C(NC(=O)C3CCCN3C(=O)C([2*])C3=CC=CC=C3)C=C2)C=C1)C1=CC=CC=C1&[2*]NC(=O)OC&&&
[1*]CCC(C)(C(=O)NO)S(C)(=O)=O&[1*]C1=CC=C(NC2=NC=C3CCC4=NN([2*])C(CC5=CC=CC=C5)=C4C3=N2)C=C1&[2*]C(C)(C)C&&&
O=C(CC1=CC=C2CCCC2=C1)NC1=CC=C2CCCC2=C1&&&
[1*]C&[1*]N1C=C(C2=CC=CC=C2)C(NC2=NC(C3=CC=NC=C3)=CS2)=N1&&&
[1*]C&[1*]C1=CC=C([2*])C(S(=O)(=O)NC(=O)CC2=C([3*])C3=CC4=C(C=C3OC2=O)OC2=CC=CC=C2C4=O)=C1&[2*]C&&[3*]C&&
[1*]COC(=O)NC&[1*]C1=C([2*])N([3*])C(C2=C([4*])SC=C2)=C1C1=CC=CC=C1[5*]&[2*]C&&[3*]CC(=O)O&[4*]Cl&[5*]C&&
[1*]N(CC)CC&[1*]C1=CC=C(C=C([2*])C2=NC3=CC=CC=C3S2)C=C1&[2*]C#N&&&
[1*]C(=O)OCC&[1*]C1=C2CN3N=CN=C3C3=CC(C#CCN4CCC([2*])C4)=CC=C3N2C=N1&[2*]O&&&
[1*][N-][N+]#N&[1*]C1CC(N2C=NC3=C([2*])N=CN=C32)OC1[3*]&[2*]N&&[3*]CO&&
[1*]OC&[1*]C1=CC=C(C2=C([2*])N3N=C([3*])C=C3N=C2[4*])C(N2CCCC2)=N1&[2*]N&&[3*]C&[4*]C(F)(F)F&&
[1*]C&[1*]C1=CC([2*])=CC=C1C1=NC=NC2=C1C([3*])=C([4*])[NH]2&[2*]CO&&[3*]C&[4*]C&&
[1*]C&[1*]N(CC(=O)NC1=CC=CC([2*])=C1)C(=O)C=CC1=CC=C([3*])C=C1&[2*]Br&&[3*]C(C)(C)C&&
[1*]CNC(=O)C(C)(C)C&[1*]C(C1=CC=CO1)N1CCC2(CC1)C(=O)NCN2C1=CC=CC=C1&&&
[1*]C1=CC=C(CN2CCCC(NC(=O)C3=CC=C([3*])C=C3)C2)C=C1[2*]&[1*]Cl&&[2*]Cl&[3*]Cl&&
[1*]NC(=O)CNC(C)=O&[1*]C1CCCC2=CC=CC=C21&&&
[1*]N&[1*]C1=CC=C(NC(=O)NC2=CC=CC([2*])=C2)C=C1&[2*]Cl&&&
[1*]N&[1*]C([2*])=C1C(=O)C(=O)N(C2=CC=C3C=CC=CC3=C2)C1=O&[2*]S&&&
[1*]OC&[1*]C1=CC(C2=CC=C([2*])C=C2[3*])=CC(C([4*])C#CC2=C([5*])[NH]N=C2[6*])=C1&[2*]C&&[3*]COCC(C)(C)O&[4*]C&[5*]C&[6*]C&&
[1*]C&[1*]C([2*])(CCN1CCN(C2=CC=CC=C2)CC1)C1=NN=N[NH]1&[2*]O&&&
[1*]CC(=O)NC&[1*]N1C(=O)N(C2=CC=CC=C2[2*])C(=O)C2=C1SC1=C2CC([3*])([4*])OC1&[2*]C&&[3*]C&[4*]C&&
[1*]OC&[1*]C1=CC=CC=C1NS(=O)(=O)C1=CC=C2C(=C1)N([2*])C(=O)C(=O)N2[3*]&[2*]C&&[3*]C&&
[1*]OC&[1*]C1=CC([2*])=CC(C2C3=C(OC4=CC=CC=C4C3=O)C(=O)N2C2=CC=C([3*])C=N2)=C1&[2*]OC&&[3*]C(C)=O&&
[1*]C&[1*]C1=NC(C2CC2)=NC(NC2CC([2*])C([3*])C2[4*])=C1C1=NC2=CN=CN=C2S1&[2*]C(C)(C)O&&[3*]O&[4*]O&&
[1*]OC&[1*]C1=CC=C([2*])C(C2OC(C3=CC=C([3*])C([4*])=C3)=NN2[5*])=C1&[2*]OC&&[3*]OC&[4*]OC&[5*]C(C)=O&&
[1*]C#N&[1*]C1=C(C2=CC=C([2*])C=C2)C(C2=CC=C([3*])C=C2)=C([4*])N1C1=CC=C([5*])C=C1&[2*]C(F)(F)F&&[3*]N&[4*]C(N)=O&[5*]C(N)=O&&
[1*]C&[1*]C1=CC=C(NC(=O)NCC2=CC=C(C3=CN=C([2*])N=C3)C=C2)C=C1OCCN1CCOCC1&[2*]N&&&
[1*]C&[1*]C1=C(C(=O)N(C2=CC=C([2*])C=C2)C2=CN([3*])N=C2[4*])C(C2=CC=CC=C2)N=N1&[2*]Cl&&[3*]C&[4*]C&&
[1*]C&[1*]C1=CC=C(CC(CC(=O)N2CCC(N3CCCCC3)CC2)C(=O)NC2=CC(C3=NC4=CC=CC=C4[NH]3)=CC=C2N2CCCC2)C=C1&&&
[1*]CCC&[1*]N(CC1CC1)C1=NC([2*])=NN=C1C1=CC=CC([3*])=C1&[2*]CC&&[3*]Cl&&
[1*]C1=CC=C(COC2=CC(=O)OC3=CC=CC=C23)C=C1&[1*]Br&&&
[1*]CCCC&[1*]C1=CC=C(CSCCNC2=CC=C([2*])C([3*])=C2)C=C1&[2*]C(=O)O&&[3*]O&&
[1*]C=C&[1*]C1CC1(NC(=O)C1CC2CN1C(=O)C(C1CCCCC1)NC(=O)OCC([2*])([3*])CCCC1=CC3=C(C=C([4*])N=C3C=C1[5*])OCCO3)C(=O)NS(=O)(=O)C1CC1&[2*]C&&[3*]C&[4*]OCC&[5*]OCC&&
[1*]C1=CC=C(N2CCN(CCCNC(=O)C3=NN=C(NC4=CC=CC([2*])=C4)O3)CC2)C=C1&[1*]F&&[2*]F&&
[1*]OC&[1*]C1=CC=CC=C1N1CCN(CCCCN2C(=O)C3CC=CN3C2=O)CC1&&&
[1*]C1=CC=C(NC(=O)C2=NC(SCC3=CC=C([2*])C=C3)=NC=C2[3*])N=C1&[1*]Cl&&[2*][N+](=O)[O-]&[3*]Cl&&
[truncated: 1,230,410 more chars]
