# Supplementary material for: t-SMILES: a fragment-based molecular representation framework for de novo ligand design
Source: Nat Commun. 2024 Jun 11;15:4993. doi: 10.1038/s41467-024-49388-6 (PMC11167009; doi:10.1038/s41467-024-49388-6)
Supplement: Supplementary file 4 — Source Data [file 41467_2024_49388_MOESM4_ESM.zip › Soure data/Source data and code for all other graphs/Metrics/Models/Chembl/ChEMBL_TSID_S[mpl][r10][bs128][8_8_256_lr0.001]_DS/gen.smi.re_smils[1].smi]

O=C(CSc1nc[nH]n1)Nc1ccccc1C(=O)NN=Cc1c[nH]c2ccccc12
CS(=O)(=O)N(Cc1ccccc1N1CC(Cn2ccnn2)OC1=O)C1CC1
CC1CCN(C(=O)Cn2ncc3c4ccccc4n(Cc4ccc(F)cc4)c3c2=O)CC1
COc1cnc(NC(=O)C2(C)CCC(=O)N2C2CC2)cn1
O=C(CCN1C(=O)c2ccccc2S1(=O)=O)NCC1CCCO1
CCC(=O)N1CCc2cnc(Oc3ccc(C)cn3)cc2CC1
COc1ccccc1N1CCN(C(=O)c2ccc3c(c2)N(C)C(=O)CS3)CC1
CCn1c(CN2N=Nc3ccccc3S2)nnc1-c1ccncc1
C=C1C=CC(C)C(=O)OC(n2ccc(=O)[nH]c2=O)C=CC(C)CC(C)C1OC
Cc1ccc2c(c1)C(NCc1ccc(C(N)=O)cc1)(c1ccccc1)C1(COC1)C(C)(C)O2
CC1c2[nH]c3ccccc3c2CC2C(=O)N(C3CC4CCC3C4)CC(=O)N21
CCNC(=O)NC(=O)COC(=O)CSc1nnc(-c2ccco2)n1-c1ccc(C)cc1
CN(Cc1ccc(N(C)C)nc1)C(=O)CNC(=O)c1ccc2c(c1)OCO2
CC1CCN(C(=O)CNC(=O)C(C)NC(=O)C(C)NC(=O)C(C)N)CC1
CC(=O)OC1CCC2(C)C(=CCC3C2CCC2(C)C3CC3OC4(CCC(C)CO4)C(C)C32)C1
CC1CNC2CCc3cc(O)c(O)cc3C2C1Cc1ccc(O)cc1
CCOC(=O)c1c(C)n(C)c2nc(C)nc(N)c12
CCn1cc(C(=O)O)c(=O)c2cc(F)c(N3CC(N)C3)c(F)c21
CS(=O)(=O)NCCCSc1nc2cc(-n3nc(C(F)(F)F)sc3=O)c(F)cc2s1
CC(=O)Nc1ccc(C(C)Nc2nc3c(C)cccc3s2)cc1C
COc1ccc(NC(=O)C2CCCN(S(=O)(=O)c3cccc4nonc34)C2)cc1
COCCn1c(O)cc(=O)nc1SCC(=O)Nc1cc(S(=O)(=O)N2CCOCC2)ccc1C
N#Cc1c(Cl)cccc1-c1ccc(Cn2cccn2)c(OC2CCNCC2)c1
COCCOCC(=O)N(c1cc(Cl)ccc1OC)C1CCOCC1
CCc1cc2oc(C(=O)NC3CCC(N)CC3)c(C)c2cc1C
COCCCn1c(-c2ccccc2)nc2ccc(O)cc21
C=C(CCC(C)C1CCC2(O)C3=CC(=O)C4CC(O)C(O)CC4(C)C3CCC12C)C(C)C
CCC1CN2CCC1CC2C(O)c1ccnc2ccc(OC)cc12
CCOC(=O)c1sc2c(C)cc3c(C)cc(=O)[nH]c3c2c1N(CC)CC
COc1cc2nccc(Oc3ccc(NC(=O)Nc4ccc(F)c(Cl)c4)cc3)c2cc1OC
O=C1CCCC2=C1C(=O)c1c(O)cccc12
CC1=C2C(=CC3(C)C=C(C(C)C)C(O)CC13)C(OC1CC(N)C(O)C(C)O1)CC(C)C2OC1CCC(C)(O)CC1
O=C1CN(C2CC(=O)N(c3ccc4c(c3)OCCO4)C2=O)C(=O)CN1c1cccc(Cl)c1
CCCCCCCCCCCCCCC(=O)c1cc(C2OC(CO)C(O)C(O)C2O)oc1CC
CC(NCC(C)(Cc1c[nH]c2ccccc12)NC(=O)OC1C2CC3CC(C2)CC1C3)C(C)(C)C
CC(=O)Nc1ccc(OCc2nc(-c3ccc(OCc4c(-c5ccccc5)noc4C)cc3)oc2C)cc1
COc1ccc2cc(C(=O)NC3(C(=O)c4ccc(Cl)cc4Cl)CCC(F)(F)CC3)[nH]c2c1
COc1cc2c(-c3ccc(Cl)cc3F)cnc(NC3CCS(=O)(=O)CC3)c2cc1OC
COc1ccc2[nH]c3c(=O)n(CC(=O)NCCCCN4CCN(c5ccccc5OC)CC4)ncc3c2c1
CCCC(NC(=O)C1C2C(CN1C(=O)C(NC(=O)OC(C)(C)C)C(C)(C)C)C2(C)C)C(=O)C(=O)NC(C)c1ccccc1
COc1cc(C=C(C#N)c2nc3ccccc3[nH]2)cc(OC)c1O
Cc1cc(OCC2CN(Cc3ccccc3)CCO2)nc(C)n1
COC(=O)c1cc(-c2cc3cc(Cl)ccc3[nH]2)nn1-c1ccccc1
O=S(=O)(Nc1cc(Cl)c(OCCCc2ccc(F)cc2)c(Cl)c1)c1ccccc1
COc1ccccc1COCC(C(=O)NO)N1CCC(Cc2ccccc2)CC1
COCC(=O)N1CCCC(C)(C(=O)NS(=O)(=O)C2CC2)C1
O=C(Nc1ccc2c(c1)CC(c1nc3ccccc3[nH]1)CO2)c1ccccn1
C=C1C(=O)OC2C1CC1OC(=O)C(=C)C12
O=C(O)COCc1nc2cc(Nc3nccc(-c4cccc(S(=O)(=O)C(F)(F)F)c4)n3)ccc2[nH]1
COc1cc(CC(=O)O)ccc1OCC(=O)NCCCO
CC1(C)CC2(CCS(=O)(=O)N2Cc2ccc(OC(F)(F)C(F)F)cc2)c2cc([N+](=O)[O-])ccc2O1
Cc1ccc(NC(=O)COC(=O)c2cccnc2NCC2CCCO2)cc1S(=O)(=O)N(C)C
CC(NC(=O)c1cc(=O)cc[nH]1)c1cccc(CN2CCC(Oc3ccccc3)C2)c1
O=NN(CCCl)C(=O)NCC1OC(n2cc(F)c(=O)[nH]c2=O)CC1O
Nc1cc2c(cc1Sc1ccc(Cl)cc1)[nH]c(=O)c1nc(C(=O)O)nn12
CCCOc1cc(CCC)c(OCCc2ccccc2Cl)cc1S(=O)(=O)NCCCN1CCN(c2cccc(Cl)c2)CC1
COCCC(=O)Nc1ccc(-c2nc3[nH]nc(C)c3c(=O)n2Cc2ccccc2)cc1
Cc1csc(C(N)=O)c1NC(=S)N(Cc1ccco1)C1CCCCC1
O=C(Nc1ccc(Cl)cc1)Nc1ccc(C2CNCCO2)cc1Cl
CSc1ccc(N2C(=O)C(O)=C(C(=O)c3ccc(O)cc3)C2c2ccc(O)cc2)cc1
CC1CC2(O)C(CCC3C4CC=C(c5ccoc5)C4(C)CC(CO)C32)CC1OC1OC(O)C(SC2OC(CO)C(O)C(O)C2O)C(O)(O)C1OC1OC(O)C(OCC=Cc2cccc(C(N)=O)c2)C(O)C1=C=O
CC(C)(C)NCC(O)COc1ccc(-c2ccccc2Cl)cc1
CC1(C)OC(C(c2ccc(Cl)cc2)c2ccc(OCCN3CCOCC3)cc2)=CC1=O
Cc1c(C(N)=O)sc[n+]1Cc1ccccc1C#N
COc1cccc(-c2nc(SCC(=O)Nc3ccncc3)n(-c3ccc(F)cc3)c2N)c1
Cc1ccc(-c2csc3ncnc(N4CCOCC4)c23)cc1
Cc1cc(C)cc(-c2c(OCCC3CCCCN3)c3cc(C(=O)NC(C)(C)C(=O)Nc4ccc(C=CC(=O)O)cc4)c(Cl)cc3[nH]c2=O)c1
C#CCN(C)C(C)Cc1ccc(OC(=O)N(C)C)cc1
O=S(=O)(c1ccc2c(c1)CCCC2)N1CCCC1
Cn1nc(C(=O)Nc2cc(F)ccc2CO)c2nccnc21
CC(C)C1=CC2CC3(C=O)C4CCC(C)C4CC2(COC(=O)c2ccco2)C13C(=O)O
CCn1cc(C(=O)O)c(=O)c2cc(F)c(N3CCN(C(=O)C(O)=Cc4ccc(F)cc4)CC3)cc21
CSc1cnc(-c2cccnc2S(=O)(=O)C2CCCN(C(=O)C(C)N(C)C)C2)n1C
CCCCCC(O)C=CC1C(=O)CC(=O)C1CCCCCC(=O)OC
Cc1cccc(C)c1CNC(=O)Cc1csc(-c2ccc3c(c2)OCO3)n1
CCCCCCCNc1ccc2c(c1)c(CCCCC)c(C)n2Cc1ccc(-c2ccccc2C(=O)O)cc1
NCCCCC(NC(=O)OC1C2CC3CC(C2)CC1C3)C(=O)NC1(C(N)=O)CCCCC1
CNC(=O)c1cccc(C(C)Nc2nc(Cl)nc3c2ncn3C2OC(CO)C(O)C2O)c1
CN(C)C=Cc1cc2ccc(O)cc2o1
O=C(O)c1ccc2c(c1)[nH]c(=O)n2-c1ccc2ccccc2c1
CC1(C)CC(CCN2CCN(c3ccccc3F)CC2)(c2ccccn2)CCO1
CC(c1ccccc1)n1c2ccccc2c2ccnc(C(=O)Nc3ccc(C(F)(F)F)cc3)c21
COCOc1cc2c(cc1Br)CCN(CC(=O)Nc1ccccc1C(=O)NCc1ccccc1)C2
COc1ccc(C=C(NC(=O)c2ccccc2Cl)C(=O)N2CCOCC2)cc1OCc1ccccc1Br
CCC(C)N(C)C(=O)CC(NC(=O)c1ccc(Cl)cc1)c1ccc(N2CCN(C)CC2)c([N+](=O)[O-])c1
COc1ccc(OCCCn2cnc3c(SC)ncnc32)cc1
CCC1NC(CO)C(O)C(CO)C1O
CC(C)(C)n1c(-c2cc(F)c(F)cc2F)nnc1C1CCN(Cc2c[nH]c3ccc(F)cc23)CC1
Cc1ccccc1N1CCN(c2ccc3[nH]c(=O)[nH]c3c2)CC1
Cc1noc(C)c1S(=O)(=O)Nc1ccc(C(=O)OCc2cc(=O)n3nc(-c4cccnc4)sc3n2)cc1
Cc1ccc(C(=O)OCc2ncc(-c3cccc(F)c3)n2C)cc1F
Cc1sc2ncn(CC(=O)N3CCC(c4noc5ccccc45)CC3)c(=O)c2c1C
CC1(C)C(=O)N(c2ccc(C#N)cc2)C(=S)N1C1=CC=C(C(=O)O)C1
O=C(CCc1ccc2c(c1)OCO2)NC1C(O)C(CO)OC1n1ccc(=O)[nH]c1=O
CC1OC(OC2C(OC3CCC4(C)C(CCC5(C)C4CC=C4C6CC(C)(C)CCC6(C(=O)O)C(O)CC45C)C3(C)CO)OCC(O)C2O)C(O)C(O)C1O
CC12CCC3c4ccc(O)cc4CCC3C1CCC2(O)Cc1cc(=O)cc(CCl)o1
O=C(O)C1=C(C(=O)NC2CCCCC2)CCC1
Cc1cccc(NC(=O)CNC(=O)c2snnc2C)c1C
CN1CCN(CC(O)(c2ccccc2)C2Cc3ccc(C#N)cc3C2)CC1
COc1cc2c(cc1OCCCCC(=O)Nc1ccc3c(c1)OCCO3)N=CC1CCCN1C2=O
Cc1ccc(NS(=O)(=O)c2ccc(-c3cn4cc(C(N)=O)ccc4n3)s2)c(C)c1
O=C(Nc1ccc(Oc2ccc(-c3cnc(-c4ccccc4)nc3)cc2)cc1)Nc1ccccc1C(F)(F)F
Cc1ccc(C=NNC(=O)Cc2cc(Br)c(O)c(Br)c2)cc1
CCN(CC)CCOc1ccc(CN(C(=O)c2ccc(Cl)cc2)n2cnnc2)cc1
O=C(Nc1nc(-c2ccccc2)cs1)c1ccccc1O
CCCCCCCc1csc(CC(CC)NC(C)=O)n1
CC(C)c1ccc(S(=O)(=O)N2CCCC(C(=O)Nc3ccc4c(c3)OCCO4)C2)cc1
CC(=O)Nc1cc(C(O)CNC(C)(C)C(=O)NCc2ccc(C)cc2)ccc1O
CCCCCCCCCCCCC(=O)OC1C(CO)OC(n2cnc3c(N)ncnc32)C1O
O=C(CCC(=S)Nc1ccc(Br)cc1)Nc1cccc([N+](=O)[O-])c1
CCC(C)C1NC(=O)C(CC(=O)O)NC(=O)C(NC(=O)C(N)Cc2ccc(O)cc2)CCCCNC(=O)C(C)NC(=O)C(CC(C)C)N(C)C(=O)C(N)CSSC1(C)C
CC(C)NS(=O)(=O)Nc1ccc2ccc3ncc(-c4cncc(CO)c4)cc3c(=O)c2c1
O=C(CNC(=O)c1ccccc1Cl)OCc1cc(=O)n2nc(C3CC3)sc2n1
CN1CCC(N(C)C(=O)C2CCC(=O)N(CCc3ccccc3)C2)CC1
CC(=O)NC(C)C(N)=O
NS(=O)(=O)c1ccc(Cl)c(NC(=O)CSc2sc3c(=O)c(S(N)(=O)=O)c(O)[nH]c3c2Cl)c1
COc1ccc2[nH]cc(CN3CCN(C(=O)Nc4ccc(S(C)(=O)=O)cc4)CC3)c2c1
CSc1c(C#N)c(N)n(-c2ccc(F)cc2)c(=O)c1C#N
Cn1c(NO)nc2c(ncn2C2OC(COP(=O)(O)OP(=O)(O)OP(=O)(O)O)C(O)C2O)c1=S
CCOc1ccc(S(=O)(=O)N2CCN(c3nc4c(cc3Cl)C(=O)CCC4)CC2)cc1
Cc1nc(SCC(=O)Nc2nnc(C)s2)c2c(=O)n(C)c(=O)n(C)c2n1
O=C(CCNS(=O)(=O)c1ccc2c(c1)nc1n2CCNC1)NCc1ccccc1
N#CCCNC(=O)Nc1ccccc1
Cc1ccc(C2(c3cc(C(C)C)c(OCc4nnc(-c5ccccc5)o4)c(C(C)C)c3)COC2)cc1
N=C(Nc1ccccc1)c1cc2cc(S(=O)(=O)c3ccccc3)ccc2[nH]1
CCOP(=O)(CCCCC=Cc1ccc(C(F)(Cl)Cl)cc1)OCC
O=C1c2ccccc2C(=O)c2c(O)c(O)cc(O)c21
CC(CCc1ccc(Cl)cc1)C(=O)NN=Cc1ccc(OCC(=O)NN)cc1
CCn1c(=O)c2ccccc2n(CC(N)C(=O)O)c1=O
O=C(O)c1ccc(Cn2ccc3c(C(=O)Nc4ccccc4)nn(-c4cccc(Cl)c4)c3c2=O)cc1
CC1CC(C)N(c2cc3c(cc2C(F)(F)F)[nH]c(=O)c2ncc(-c4ccccc4F)n23)C1
CC(C)Cc1ccc(-c2nc3ccc(OCCCN4CCCCC4)cc3c3[nH]c(=O)ccc23)cc1
Cc1cccc(Oc2cnn(CC(C)C)c(=O)c2NCc2ccc(Cl)c(Cl)c2)c1
CC(C)CC(NC(=O)C(C#N)=Cc1ccc(P(=O)(O)O)o1)C(=O)NC(CC(=O)O)C(=O)NCCCCCCCC(=O)OCc1ccc(OCc2ccccc2)c(C(C)C)c1
CC(O)C1C(=O)N2C(C(=O)O)=C(c3cc(CN(c4ccccc4)C4CC4)c4ccccc4n3)C(C)C12
O=C(NC1CCCCC1Nc1cc(-c2ccc(Cl)c(Cl)c2)ncn1)c1ccc(O)c2[nH]ccc12
Cn1cc(-c2ccccc2)c(C(=O)N2CCn3cc(CN)cc3C2)n1
COc1ccc(OCc2cccc(NC(=O)CCCO)c2)cc1
CSCCC1NC(=O)C(CC(=O)O)N(C)C(=O)C(Cc2c[nH]c3ccccc23)NC(=O)C2CCCN2C(=O)C(CCCCN)NC(=O)C(C(C)C)NC(=O)C(CC(C)C)NC1=O
CCc1nc2cc(C(=O)O)ccc2n1Cc1ccc(-c2ccccc2C(=O)O)cc1
O=C1c2ccccc2N(Cc2ccc(F)cc2)S(=O)(=O)N1Cc1ccccc1Cl
NS(=O)(=O)c1cc([N+](=O)[O-])ccc1N1CCC2(CC1)OCC(F)(F)CO2
COc1cccc(OCC(O)C[S+]([O-])c2ccc3cc(OC)ccc3c2)c1
CNCCN(C(=O)c1ccc(F)cc1)c1nc2c(F)cc(F)cc2s1
COc1cc(-c2n[nH]c3cc(NC(=O)NCc4noc(C)n4)ncc23)ccn1
O=C(NN=Cc1ccccc1)c1ccc(S(=O)(=O)N2CCCC2)cc1
Cn1c2c(c3cc(F)ccc31)CN(CC(O)(COc1ccccc1C#N)C(F)(F)F)CC2
CCCCCOC(=O)OCC1OC(n2cnc3c(N)ncnc32)CC1O
Cc1cccc(NC(=O)CN(C)C(=O)c2ccco2)c1
O=S(=O)(c1ccc(Nc2ccc(Br)cc2)nc1)N1CCOCC1
CC(=NOC1OC2OC3(C)CCC4C(C)CCC(C1C)C24OO3)c1ccccc1
N#Cc1cnc(NC2=CC=C3C(O)CN(Cc4cccc5ccsc45)C3CC2)cn1
Cc1ccc2nc(NC(=O)c3ccc(S(=O)(=O)N(C)Cc4ccco4)cc3)sc2c1
CC(C)(ON=C(C(=O)NC1C(=O)N2C(C(=O)[O-])=C(C[n+]3cccc4onc(N)c43)CSC12)c1csc(N)n1)C(=O)O
CCc1ccccc1NS(=O)(=O)c1cnc(=O)[nH]c1O
COc1cc(C2(C(F)(F)F)c3ccccc3N(C(C)=O)C(=O)C2(C)C)cc(OC)c1OC
CCOCCCNC(=O)c1cn(C)nc1SC
COc1ccc(CNC(=O)C(c2nc(-c3ccc(Cl)cc3Cl)cs2)N(C)C)cc1
O=C(Nc1ccc(C(F)(F)F)cc1)Nc1cccnc1Cl
CC(Nc1nccc(N2C(=O)OCC2C(C)C)n1)c1cc(C(F)(F)F)cc(C(F)(F)F)c1
COC1C(=O)N2C(C(=O)C(C)(C)C)=C(COc3ccc4c(Cl)c(Cl)c(=O)oc4c3)CS(=O)(=O)C12
CC(C)CC(NC(=O)C(Cc1c[nH]c2ccccc12)NC(=O)C(CCCCN)NC(=O)C(NC(=O)C(N)CO)C(C)C)C(=O)OCc1ccccc1
CC(C)CC(NC(=O)C(Cc1ccccc1)NC(=O)C(Cc1ccccc1)NC(=O)OC(C)(C)C)C(=O)NCCS(N)(=O)=O
CCN(CC)c1ccc(C=NNc2nccnc2Cl)cc1
COc1cccc(CNc2cnc3ccccc3c2)c1OC
CC(C)C1=CC23CCC4C(C)(CO)CCCC4(C)C2CC1C3
CC(=O)NCCNc1nccc(Oc2ccc(NC(=O)NC34CC5CC(CC(C)(C5)C3)C4)cc2)n1
CCCC(NC(=O)OC(C)(C)C)C(=O)C(Cl)C(C)(Cl)Cl
N#CNOC(=O)CC(N)C(=O)NC(CCCCN)C(=O)O
Cc1ccc(C(N)=O)cc1NC1OC(CO)C(O)C(O)C1OC1OCC(C)(C)CC1O
Cc1c(C=O)c2ccccn2c1C(=O)c1ccc(Cl)cc1Cl
NS(=O)(=O)c1ccc(N2N=C(C(F)(F)F)CC2c2ccccc2Cl)cc1Cl
COc1ccc(C2Nc3ccccc3C(=O)N2Cc2ccccc2F)cc1O
CSc1cccc(NC(=O)C2=CSCC(C(C)NC(C)=O)C2)c1
CC(C)c1oc(-c2ccc(Br)cc2)nc1N1CCC(O)(c2ccc(Cl)cc2)CC1
O=c1ccoc2cc(OCCCN3CCN(c4ccc(F)cc4)CC3)ccc12
CON=C1CC(C)CN(c2ccc(Nc3cc[nH]c(=O)c3-c3noc(-c4c(F)cccc4Cl)n3)cn2)C1
CC(=O)NC(C)Cc1ccc(C#Cc2ccc(OC(C)C)cc2)cc1
O=c1[nH]c2ccccc2cc1C(c1nnnn1C1CCCCC1)N1CCN(CC=Cc2ccccc2)CC1
O=C(Cc1cccs1)N1CCN(S(=O)(=O)c2cccc(Cl)c2Cl)CC1
CC(NC(=O)COC(=O)COc1ccc(Cl)cc1Cl)c1ccccc1
COC(=O)c1cc(NCc2ncnc3c2ncn3C2OC(CO)C(O)C2O)cc(C(C)(C)C)c1
CCCC(=O)NCC1CCc2c1c1cc(-c3cccnc3)ccc1n2CCF
Cc1n[nH]c(=S)o1
O=C(O)CSc1nsnc1C1CCCCC1
N=C(c1ccccn1)N1CC(O)=C(O)C1=O
Cc1ncsc1C(OC(=O)c1ccccc1)c1ccc(Cl)c(Cl)c1
CNC(=O)c1cc(F)ccc1Nc1nc(Nc2ccc3c(c2)CCN3C(=O)OC)ncc1Cl
Cn1c(=O)c2c(nc(Oc3ccc([N+](=O)[O-])cc3)n2C)n(C)c1=O
CC(C)CC(NC(=O)N1CCc2ccccc2C1)C(=O)NC(CC(=O)O)C(=O)c1nccs1
COc1cc2[nH]c(C(=O)O)c(Oc3ccccc3)c(=O)c2cc1OC
Cc1ccc(NC(=O)COC(=O)c2ccc(Br)o2)cc1S(=O)(=O)N1CCCCC1
Cn1c([N+](=O)[O-])cnc1COc1ccc(C(=O)C=Cc2ccccc2)cc1
CC(C)c1c(C(=O)NCCC2CCNCC2)nn(-c2ccc(F)cc2)c1CCC(O)CC(O)CC(=O)O
Cc1ccc(NC(=O)CN2C(=O)SC(=Cc3ccco3)C2=O)c(C)c1
CCC(C)C(NC(=O)C(C(C)C)N(CC(=O)O)CC(N)Cc1ccc(O)cc1)C(=O)NC(Cc1ccccc1)C(=O)O
CCCN1C(=O)C(Cc2c[nH]c3ccccc23)N(C)C(=O)N(CCC)C1c1ccccc1
CC(=O)OC1C2CC(Cc3ccccc3)C(OC(=O)c3ccccc3)C2C(O)C(NC(=O)CSCCO)C2OC12
COC(c1cccc(C(C)=O)c1)C(O)C(O)C(O)C(C)=CC(=O)O
O=C(NCc1ccccc1)C(=O)c1c[nH]c2c(-c3ccccc3)cnn12
COc1ccc(C(N)(c2ccc(OC)cc2)c2ccc(OC)cc2)cc1
Cc1nn2c(=O)cc(COC(=O)c3ccco3)nc2s1
CNc1c(C(=O)NCCCN2CCC(C)(c3ccc(Cl)c(Cl)c3)C(C)C2)c(C)nc2ncnn12
O=c1[nH]c(=O)n(C2CC(O)C(CO)O2)cc1Br
COc1cccc(CNC(=O)c2cnn3c(C(F)F)cc(C)nc23)c1
CC1CN(C(=O)c2ccc3scnc3n2)CC(C)O1
O=C(O)c1ccccc1-c1ccc2c(c1)CN(Cc1ccccc1)C(=O)C(C(=O)O)N2
CC(=O)NC(C(=O)NCc1cccc(OC(F)(F)F)c1)c1ccccc1
CC(C)n1cc(C2=CC=C(c3nc4cc(Cl)ccc4n3O)COc3ccc(F)c4c(=O)n(CC(O)CO)cc2c34)cn1
O=C(Cc1ccc(S(=O)(=O)N2CCOCC2)s1)Nc1nnc(-c2ccccc2)s1
NC(=O)c1cc(CN2c3ccccc3Oc3ccccc32)cc(C(=O)O)c1
CC1(C)CC(=O)c2c(nc3ccc(Cl)cc3c2Nc2ccc(F)c(Cl)c2)C1
Cc1sc2ncnc(NCCCn3ccnc3C)c2c1C
Cc1cccc(N2CCN(C(=O)c3ccc(C(C)(c4ccc(Cl)c(C)c4)C4CCCCN4)cc3)CC2)c1
O=[N+]([O-])c1ccc(C2=NOC(c3ccc(Br)cc3)S2)cc1
NC(CN(CC1CCC1)CC1CC1)c1ccccc1
Cc1cc(C)n(CC2COc3ccccc3O2)n1
CCC1(O)CC(OC2CC(N)C(O)C(OC3OC(C)C(O)C(O)C3O)O2)c2c(cc3c(c2O)C(=O)c2c(OC)ccc(O)c2C3=O)C1C(=O)N(C)C
Cc1ccc(-c2nc(CNC(=O)Cn3c(=O)oc4ccccc43)co2)cc1
N#Cc1cccc(-c2ccc3c(c2)C(CC(=O)O)CCN3C(=O)COCC[N-][N+]#N)c1
COc1ncc(CNC(=O)NCC(C)CN2CCCC2)cc1C
C=C(C)C1CCC2(CO)CCC3(C)C(CCC4C5(C)CCC(OC(=O)C=Cc6ccc(O)c(O)c6)C(C)(C)C5CCC43C)C12
Cc1nn2c(N)ccnc2c1Cc1cccc(N)c1
Cc1ccc(C(=O)Nc2cccc(O)c2)cc1N(C)S(C)(=O)=O
CC(C)N1CCC(N2CCN(Cc3ccc4c(C(=O)N(C)C)c[nH]c4c3)C(CCc3ccccc3)C2)CC1
Cc1ccc2oc(=O)c(C=NNC(=O)CCc3ccccc3)cc2c1
CCCOC1COC2(CCN(C(=O)c3ccco3)CC2)C1
CCCCCCC(CC(=O)O)C(=O)Nc1ccc(N(Cc2cscc2-c2cncnc2)C(C)=O)cc1-c1ccccc1C
COc1ccc(C2CC(=O)N(C)c3c2c(OC2OC(CO)C(O)C(O)C2O)nc2ccc(F)cc32)cc1
CC(=O)NCC(NC(=O)C(Cc1c[nH]c2ccccc12)NC(=O)CN1CCNCC1)c1ccccc1
Cc1oc(-c2cnccn2)nc1C1CCN(C(=O)CCc2nnc3ccc(N4CCCC4)nn23)CC1
CCCCCCCCCCCCCCCC(=O)C(=O)NCCCC(=O)OC
CCc1c(C)[nH]c(=O)c(N(C)CC)c1Cc1cc(F)cc(F)c1
Cn1c(C(NC(N)=O)c2ccccc2)nc2c3ccccc3ccc21
N=C(N)NC(=N)Nc1ccc(-c2nc(-c3ccccc3)sc2-c2ccc(NC(=N)NC(=N)N)cc2)cc1
CC(=O)NCC1CN(c2ccc(C(=O)C(F)(F)F)cc2)C(=O)O1
CC(C)(C)c1ccc(C(=O)Nc2cnc3ccc(-c4ccccc4C(N)=O)nn23)cc1
CC1(C(=O)Nc2ccc(Oc3cccc(Cl)c3)c(Cl)c2)CCN1C(=O)c1cccc(Cl)c1
O=C(Nc1ccccc1C(=O)NN=Cc1ccc(O)c(O)c1)c1ccc(-n2cnnn2)cc1
COc1cc(Cc2c(=O)[nH]cc3cc(OC)c(OC)cc23)c(OC)c(OC)c1
CC(=NNc1ccccc1)c1ccc(NC(=O)C(Cc2ccccc2)NC(=O)OCc2ccccc2)cc1
Cc1nc2c(s1)CCN(C(=O)c1cccc(Cn3cccn3)c1)CC2
CCCCCc1c(Cl)nc(C)nc1Nc1c(Cl)cc(Cl)cc1Cl
CCCn1cc(SCC(=O)NCCC(O)c2ccc(OC)c(OC)c2)c2cc(Br)ccc21
COc1ccc(CNC(=O)C2CCN(S(=O)(=O)N3CCN(Cc4ccccc4)CC3)CC2)cc1
Cc1cccc(C)c1C(=O)c1cnc(N)nc1N
Clc1ccc(CCNC2CCCC2)cc1
NC(Cn1ccc(=O)nc1O)C(=O)O
C=CCOc1ccc(C=C(C)C(=O)NC2C(C)C=C3CCN(C)CC32)cc1
NCc1c(O)cccc1F
O=C(Nc1ccc(N2CCN(C(=O)c3ccco3)CC2)c(Cl)c1)N1CCCCC1
CC12CC3=C4C=C1C2C(=O)c1cc(cc2c1OCC2)OCCCN3CCOCCC=NN4c1ccc(F)c(Cl)c1
Cc1cc(Nc2nccc(-c3c(-c4cccc(NC5CCOCC5)c4)nc4c(C)cccn34)n2)ccn1
CC(C)(C)COc1ccccc1C(=O)NCCCN(Cc1ccccc1)c1cccc(F)c1
CC(=O)OC1CCC2(C)C(C(O)C(OC(C)=O)C3(C)C4=NOC(c5ccoc5)C4(C)CCC23)C1(C)C
CS(=O)(=O)c1cc(Cl)c2c(c1)CC1=C(CCN(CCCCc3ccccc3)C1)O2
CC(NCc1ccco1)C(=O)N1CCCN(S(=O)(=O)c2ccc3c(c2)OCCCO3)CC1
CCOC(=O)C1(Cc2ccccc2F)CCCN(CCCCc2c[nH]c3ccc(F)cc23)C1
O=C(COC(=O)c1ccccc1[N+](=O)[O-])Nc1ccc(S(=O)(=O)Nc2ncccn2)cc1
Fc1cc(F)c(Br)c(F)c1F
CC(C)=NNc1ccc2[nH]c(C(=O)O)cc(=O)c2c1
COc1ccccc1N1CCN(C2CCC3c4ccccc4CCC3C2O)CC1
O=C(C=Cc1ccc(Cl)cc1)NCc1ccc2c(c1)OCO2
CN1C(=O)C(C(Cc2cccc(C(F)(F)F)c2)NC(=O)OC(C)(C)C)N=C(c2ccccc2)c2ccccc21
CN1CCCc2cc(COc3ccc(C(F)(F)F)cn3)ccc21
Cc1cccc(Nc2ncc(C(=O)N3CCNCC3)c(-c3ccccc3)n2)c1
COC(=O)c1sc(N)c(C(=O)c2ccc(Cl)cc2)c1C
CCC(C)C(=O)OCC1(OC(=O)C(C)CC)OC23C(C)C1C(=O)C(OC(C)=O)C2(OC(=O)C(C)C)C(OC(=O)c1ccccc1)C(OC(=O)C(C)CC)C(O)C3(C)OC(=O)C(C)CC
COc1cc(N2C=NN3C=C(c4ccnc(Nc5ccc(CN6CCCC6)cc5)c4)C=CC3=C2)ccn1
Cc1c(NC(Cc2ccc(O)cc2)C(=O)O)ccc2c1C(=O)N(C)C2
CC(C)(C)c1ccc(S(=O)(=O)N2CCCC2C(=O)NC(Cc2ccccc2)C(=O)Nc2cccc([N+](=O)[O-])c2)cc1
O=C(O)CCC=CCOC1CCCCC1N1CCCCC1
Cc1cccc(-c2nc(S(=O)(=O)c3cccc(Cl)c3)c(N3CCCC(C)C3)o2)c1
Cc1cccc(C)c1C(N=C(NC#N)NCc1ccc(C2CCCCC2)cc1)NC(=O)c1ccccc1
CCOc1ccc(C(F)(F)F)cc1-c1cccc(CN2C(CC(=O)O)c3cc(C(F)(F)F)ccc3S2(=O)=O)c1
CN(c1ccccc1)S(=O)(=O)NC(CNC(=O)c1cc(Cl)ccc1Cl)c1cccs1
COc1ccc(OC)c(CCn2cnc3c(N)nc(N)nc32)c1
CC(=O)N1N=C(c2ccc(Cl)cc2)CC1c1cn(-c2ccccc2)nc1-c1cccnc1
COC1(c2cccc(NC(=O)NC(=O)c3ccccc3)c2F)CCSCC1
Cc1nnc(NC(=O)Nc2cccc(C)c2Br)s1
c1ccc(-c2cc3c(-c4ccccc4)cc(-c4nnn[nH]4)nc3o2)cc1
CC(C)CC(NC(=O)C(NC(=O)C(C)C)C(C)O)C(=O)O
C=CC1(C(=O)NC2(C(=O)NS(=O)(=O)C3CC3)CC2OC)CC2CN1C(=O)C(C(C)(C)C)NC(=O)OCC(C)(C)CCCCc1cccc3c1CN(C3)C(=O)O2
CN1CCC(OC(=O)NCc2ccccc2)C1
COc1ccc(OC)c(NC(=O)Cc2cc(-c3cc4ccccc4oc3=O)[nH]n2)c1
COc1ccc(CCN(C)Cc2coc(-c3ccccc3C)n2)cc1
CCN(CC)CCOc1ccc(-c2nc(=S)nc(Nc3ccccc3OCCN(CC)CC)[nH]2)cc1
CC(C)(C)N=C(NO)c1cccnc1Oc1ccc(Cl)cc1
CN1CCN(C2CC(c3ccc(F)cc3)c3ccc(F)cc32)CC1
Clc1ccc(-c2nnc(CSCc3ccccc3Cl)o2)cc1
Cc1ccc(-c2cc3c(C(=O)O)c(Cc4ccc5ccccc5c4)ccc3o2)cc1
Cn1ccc(Nc2ncc3ccc(=O)n(C4CCCC4)c3n2)n1
Cc1noc(C)c1Cn1c(=O)c2cc(C(=O)Nc3ncccn3)ccc2n(Cc2cccc(C(F)(F)F)c2)c1=O
CC12CCC3C(CCC4CC(OCC#CCN)CCC43C)C1CCC2=O
CC(NC(=O)c1cc2ccccc2o1)C1CCC(CC(=O)N(C)C)CC1
Cc1ccc(F)cc1NC(=O)CNC(C)c1ccccn1
CC(NC(=O)NCCC(=O)O)c1ccsc1
CCCCCSC(=S)Nc1cc(F)ccc1C
CCOC(=O)C=C(O)CSc1nc(-c2ccccc2)nc2ccccc12
COc1cccc(-c2ccc(-n3cc4c(n3)OC(OC)(C(F)(F)F)C=C4)nc2)c1OC
CN1CCC23CCCC1C2(O)Cc1cc2ccccc2nc1C3
CCCCC(=O)N1CCCC(c2nc(C)ncc2C#Cc2ccc(N)nc2)C1
CC(C)(C)NCC(O)COCc1ccc(NS(C)(=O)=O)cc1
COc1ccc(Nc2nncs2)cc1
Cc1ccc(S(=O)(=O)N2CCN(C(=O)c3cn(-c4ccccc4)nc3C(F)(F)F)CC2)c(C)c1
COc1cc(-c2ccc(C(=O)NC3CCN(CCO)CC3)nc2OC)ccc1Cl
CC1CCN(S(=O)(=O)c2ccccc2NC(=O)c2ccc(F)cc2)CC1
Cc1ccc(NCc2cnc(Nc3ccccc3)nc2)cc1Cl
CC(=O)NC(C(=O)NCc1cccnc1)c1ccccc1
COc1cc(C2c3cc4c(cc3C(OC(=O)NNC(=O)c3ccccc3)C3COC(=O)C23)OCO4)cc(OC)c1O
C#CC1(O)CC2C3C(CCC(=O)C4C3(C)CCC3C(C)(C)C(O)CCC34C)C(OC(C)=O)C2(C)C1OC(C)=O
COc1cccc(C(=O)c2ccc(OC)c3c2C=CC(C)(C)O3)c1
COc1ccc(-c2cc3ccc(OC)cc3oc2=O)cc1
CC(O)C(Nc1ccccc1[N+](=O)[O-])C(=O)O
COc1ccccc1C(=O)NC(=N)c1ccc(-c2ccc([N+](=O)[O-])cc2Cl)o1
Cn1cc(Cn2ncc3c(NCC4CC4)nn(C)c3c2=O)cn1
CCc1cc(CNc2ccc(N3CCNC3=O)cc2)on1
C=CCN1CCN(CC2CCC(C(=O)N(C)Cc3ccccc3)CC2)CC1
Cc1ccccc1C(=O)N1CCN(C(=O)C(NC(=O)c2ccc3c(c2)CCO3)C(C)C)CC1
O=C(Nc1ccccc1Cl)c1cccc(NC(=O)c2nsc3ccccc23)c1
CC(=O)c1ccc(NC(=O)CSC2=Nc3ccccc3C3=NC(CCC(=O)NCc4ccco4)C(=O)N23)cc1
Cc1cccc(N2CCN(C3CNC3)CC2CCO)c1
COc1cc2c(cc1O)CCC(c1ccccc1N)=C2Cc1ccc(NC(C)=O)cc1
COc1cc(C=CCN2CCCCC2)ccc1OCc1ccc(Cl)cc1
O=C(NCc1ccco1)C1CCN(C(=O)c2cc3sccc3n2Cc2ccc(F)cc2)CC1
Cc1ccc(-c2csc(NC(=O)c3ccc([N+](=O)[O-])o3)n2)cc1
CCN(CC)CCNc1cc(NC(C)C)ccc1C(=O)O
O=P(O)(O)OCC1OC(n2cnc3c(Nc4ccccc4CO)[nH]c(=S)nc32)C(O)C1O
OC1CC(c2ccc(OCc3ccccc3)cc2)N(CC2CC2)C1
CCCc1c(NC(=O)c2ccccc2)ccc2c(NC(=O)CCC(=O)O)c(CCC3CCCC3)cnc12
NC1C(O)CC(n2ccc(=O)[nH]c2=O)OC1C(=O)NCc1ccc(Oc2cccs2)cc1
CCN(CC)C(=O)NC1CC(C)(C)Oc2ccc(Br)cc21
CCc1c(C(=O)C(N)=O)c2c(OCC(=O)O)cccc2n1Cc1ccc(Cl)cc1
Cc1cc(C=O)c(C)n1-c1cccc(Oc2cccc(C(F)(F)F)c2)c1
Cn1c(SCC(=O)NNc2ccc([N+](=O)[O-])cc2)nc2ccccc2c1=O
Cc1ccc(C2=Nc3ccc(Cl)cc3N=C(c3ccc(Br)cc3)C2)o1
CC(C)CC(=O)N1CCC(c2nc(=O)c3nnn(Cc4ccccc4F)c3[nH]2)CC1
O=C(O)CC(CO)NC(=O)C(Cc1ccccc1)NC(=O)OCc1ccccc1
COc1ccc(N2CCN(c3cc(C)on3)C(=O)C2)cc1OCCN1CCC(F)CC1
CCC(C)C(NC(=O)c1ccccc1NC(=O)c1cc(C(=O)NC(Cc2c[nH]c3ccccc23)C(N)=O)ccc1O)C(=O)NCC(C)C
COC(=O)c1c(I)c(C)cc(C)c1OC1OC(CO)C(O)C(O)C1O
CCn1c(CNc2cccc(Cl)c2)nnc1SCC(=O)N1CCCC1
CC(=O)N1CCCC12CCN(C(=O)c1csnn1)CC2
O=C1c2cnccc2-c2nc3ccccc3n21
CSc1ccc(S(=O)(=O)Nn2c(N)c(C#N)c(-c3ccccc3)c(C#N)c2=S)cc1
CNc1cccc2c1C(=O)N(Cc1ccc(C)cc1)C2=O
Clc1nc2c(Cl)c(Cl)c(Cl)c(Cl)c2[nH]1
CCC(c1c[nH]c(N)n1)c1c[nH]c2ccccc12
CC(C)CC1NC(=O)C(Cc2ccc(O)cc2)NC(=O)C(CCCNC(=N)N)NC(=O)C(CCCN)NC(=O)C(Cc2ccccc2)NC(=O)C(CC(C)C)NC1=O
CCc1nc(C2CCCN(c3ccc(-c4nccs4)nn3)C2)no1
Cc1ccc(S(=O)(=O)N2CCC(C(=O)Nc3nc4ccccc4s3)CC2)c(C)c1
c1ccc2sc(NCCn3cncn3)nc2c1
O=C(Cc1cc(C(F)(F)F)cc(C(F)(F)F)c1)N1CCN(Cc2ncnc3cc(Cl)ccc23)CC1
O=C(O)CC1c2ccccc2C=C(c2ccccc2)S1(=O)=O
CCOc1ccc(-n2c(=O)c3c4[nH]ccc4cnc3n(CC)c2=O)cc1
O=C(CCC1CCCC1)NCCNc1cc(Nc2ccnc3cc(Cl)ccc23)nc(NC(=O)Nc2ccc(Cl)cc2)n1
COCCn1cnc2cc(C(=O)N3CCN(C(=O)c4cccc(C)c4)CC3)ccc2c1=O
N#CCCCCN=c1ccn(Cc2ccc(Cl)nc2)c2ccccc12
Cc1cccc(C2CN3CCC(O)C3c3cccc([N+](=O)[O-])c32)c1
CC(=O)NC(Cc1ccccc1)C(=O)N1CCCC1C(=O)NC(Cc1ccccc1)C(=O)NC(Cc1ccccc1)C(N)=O
COc1ccc(C2CC(=O)NC(c3ccccc3F)C23C(=O)Nc2cc([N+](=O)[O-])ccc23)cc1
CSc1ccc(NC(=O)C2CCCN(S(=O)(=O)c3ccc(C)cc3)C2)cc1
Cc1ncccc1Oc1ncnc(OC2CC3C(=O)N(c4cc(C(F)(F)F)ccn4)C(=O)N3C2)c1C
O=S(=O)(Nc1ncccn1)c1ccc(N=Cc2cccc(Br)c2)cc1
Cc1ccc2c(c1)C1C(=O)N(CCCN3CCOCC3)C(=O)C1O2
CCOc1ccc(CNC(=O)Nc2ccc(C3SCc4nc(C(C)(C)C)nn43)c(F)c2)cc1
CN(Cc1ccco1)S(=O)(=O)c1ccc2oc3ccccc3c(=O)c2c1
Cc1ccc(F)cc1CNC(=O)Nc1cnn(C)c1
COc1cccc(CNC(=O)C2Cc3cn[nH]c3C2)c1
Cc1cccc(N2CCc3c(Nc4ccc(OCC(O)CN5CCCCC5)cc4)nc(S(=O)(=O)C(C)C)nc32)c1
O=C1NC(=O)c2c1ccc(F)c2CN1CCS(=O)(=O)CC1
COc1cc(-c2nc(-c3ccc(Oc4ccccc4)cc3C)c[nH]c2=O)cc(OC)c1OC
Cc1c(NC(=O)Nc2ccc(Cl)c(Cl)c2)ccc2[nH]c(C(C)(C)C)nc(=O)c12
CC(C)N1CCC(COc2cccc3nc(N)nc(N)c23)C1
Cn1c(OS(=O)(=O)O)nc(CCC2CCCCC2)cc1=O
O=C(NC(Cc1ccccc1)C(=O)NCc1cccc(OC(F)(F)F)c1)c1ccc([N+](=O)[O-])cc1Cl
COc1ccc(S(=O)(=O)N2CCCN(S(=O)(=O)c3c[nH]cn3)CC2C(=O)NO)cc1
Cc1cc(C)n(C2=C(Cl)C(=O)c3[nH]ncc3C2=O)n1
CCOC1COC2(CCC1(C)O)CC1CN(CC3CCC3)CC1C21CCN(C(=O)c2ccccc2C#N)CC1
O=C(C=C(Nc1ccc(S(=O)(=O)N2CCCCC2)cc1)c1ccccc1)c1ccc(Br)cc1
CC(C)OC(=O)c1ccc(NS(=O)(=O)Cc2ccccc2)cc1
CC(C)C(NC(=S)NCCc1ccccc1)c1c(F)cccc1F
CC(N)C(=O)NC(C(=O)N1CCCC1c1ccccc1)C1CCCCC1
CCC(C)C1NC(=O)C(CCCNC(=N)N)NCCCCNC(=O)C(Cc2c[nH]c3ccccc23)NC(=O)C2CC(CNC1=O)NC(=O)C(Cc1ccccc1)NC(=O)N2
c1ccc(Cn2cc(-c3nc(Nc4ccncc4)nc4[nH]ccc34)cn2)cc1
Fc1ccc2c(NCCOc3ccc(Cl)cc3)ncnc2c1
COc1ccc2c(c1)C(O)CC(=CC=C1CC(O)CC(=CC=CC=Cc3ccc(O)cc3)C1=O)C2
Nc1ccc(-c2cc(=O)c3c(N)c(O)c(Cl)c(Cl)c3o2)cc1F
CCCCCCCN1CCC(c2ccccc2)(c2cccnc2)CC1
ON=C(c1ccncc1C=Cc1ccncc1)N1CCOCC1
Cc1ccc(N2CCCc3ccccc3C2)nn1
CN1CCCC2CCN3C(c4ccccc4)CCC1C23
Cc1ccc(O)c(NC(=O)c2ccccc2OC(=O)CSc2ccccn2)c1
CC(C)c1nnc2n1CCN(C(=O)Cc1ccncc1)C2
CN(Cc1ccccc1)CC(O)COc1ccc2c(=O)cc(-c3ccccc3)oc2c1
Nc1c(Cl)cc(CNc2ccc(Br)cc2Cl)cc1Cl
O=C(Nc1cc(-c2cccnc2N2CCN(CCO)CC2)nc(N2CCOCC2)n1)C1(c2ccc(Cl)cc2)CC1
CC(C)C(NC(=O)Cn1c(-c2cncs2)ncc(N)c1=O)C(=O)C(F)(F)F
CCN1C(=O)c2ccccc2C(C(=O)Nc2ccc(CCC(=O)O)cc2)C1c1ccccc1Cl
CC(NC(=O)C(N)CO)C(=O)NC(CCCCC(=O)Nc1ccccc1)C(=O)NC(CCC(=O)O)C(=O)O
Cc1ccc(C(=Cc2ccc(C(=O)O)cc2)C(=O)N2CCC(C)CC2)cc1
COC(=O)CCc1ccccc1
COc1ccc(Cl)cc1C(=O)N(NC(=O)c1cccc([N+](=O)[O-])c1)C(C)(C)C
CC(=O)NC(C)CCc1ccc(Oc2ccc(C)cn2)cc1
CC(=O)N1CCN(C(=O)CSc2nc[nH]n2)C2CS(=O)(=O)CC21
C=C1C(=O)OC2C=C(C)C(OC(=O)CCC)CC=C(C)CC(OC(=O)C(C)=CC)C12
CC1CCC2C(C1)CN(CCO)C(=O)C2C(C)O
Cc1cc(C)c2c3c(c(=O)[nH]c2c1)CCC(CNCCCN1CCOCC1)N3
CN(C(=O)c1ccco1)C1CCS(=O)(=O)C1
COc1ccc(C#Cc2ncc(C(C)(C)O)cc2Cl)cc1
COc1cccc2c1C(=NNC(=N)N)c1c-2oc2cc(O)ccc12
COc1cc(O)c2c(=O)c(OC(C)=O)c(-c3c(O)cc4c(c3OC(C)=O)C(=O)c3c(OC(C)=O)c(C)c(OC)c(O)c3C4=O)c(O)cc2c1
Oc1nccnc1C(F)(F)F
Cc1nn2c(=O)cc(COC(=O)c3ccccc3NC(=O)c3ccco3)nc2s1
Fc1ccc(C2c3cc(Cl)c(Cl)cc3CC3COCC32)cc1
O=C1CCC2(C(=O)Nc3ccccc32)N1c1ccc(Cl)cc1
COC(=O)C1C(=O)C=C(Nc2ccc(OC)cc2)CC1C
NCc1ccc2c(c1)C(=O)c1ccc(N)cc1C2=O
CCN1CC(c2cccc(F)c2)C2(Cc3ccccc3C2=O)C12C(=O)N(c1ccc(Cl)cc1)c1ccccc12
COc1cc(C=NNC(=O)c2ccc(N3CCOCC3)c([N+](=O)[O-])c2)ccc1Oc1nc2nc(O)[nH]c(=O)c2n1C
CC(C)Sc1nncn1-c1ccc(C(C)(C)C)cc1
CNC(=O)c1ccc(OCc2conc2-c2ccc(SC)cc2)nc1
O=C(O)c1ccc(Cl)c(N2C(=O)c3ccc(C(F)(F)F)cc3S2(=O)=O)c1
CC(C)CC1COCC(c2cccc(C(F)(F)F)c2)=N1
CN(C)c1ccc(-n2sc3ccc(S(C)(=O)=O)cc3c2=O)cc1
CC(C)(C)c1cccc(-c2cc(-c3ccncc3)c(-c3cccs3)[nH]2)c1
CN(C)c1ccc(Cl)c(S(=O)(=O)N(C)c2ccc(C(=O)Nc3ccccc3N)cc2)c1
N#Cc1ccc2c(c1)N(CCCN1CCN(c3cccc(Cl)c3)CC1)c1ccccc1S2
CN(C)c1ccc(C=NNC(=O)c2sc3ccccc3c2Cl)cc1
COc1ccc2c(c1)C(=O)N(CC1(C#Cc3ccc(C4(C)NC(=O)NC4=O)cc3)NC(=O)NC1=O)C2
CCC(CF)N(c1ccccc1)S(=O)(=O)c1ccc(Cl)cc1
CS(=O)(=O)Nc1ccc(C(=O)Nc2ccc(NC(=O)c3ccc(Cl)c([N+](=O)[O-])c3)nn2)cc1
Cc1cccc(S(=O)(=O)NC(=O)C2CC23C(=O)Nc2ccccc23)c1
COc1ccc(C(CNC(=O)c2cc(S(=O)(=O)N3CCCC3)c(C)cc2C)CN2CCCC2)cc1
O=C(NC(=S)Nc1cc2c(=O)c(Cl)c[nH]c2cc1Cl)c1ccccc1
Cc1ccc(S(=O)(=O)C2CSC(=S)N2)cc1
CCC(OC(=O)C(CC)c1ccccc1)C(=O)NCc1ccccc1
CCN(CC)CC(=O)Nc1cc(C(=O)NO)c2ccccc2n1
CCN(CC)Cc1c(C(F)(F)F)nc2n(-c3c(C)cc(C)cc3C)c(-c3ccc(Cl)cc3Cl)nn12
Cc1cccc(Cl)c1-c1cc(=O)oc2cc3oc4occ(O)c4c(=O)c3c(O)c12
O=C(Nc1nnc(CCSCCc2nnc(NCCO)s2)s1)C(F)(F)F
O=C(Cn1cc(-c2ccccn2)nn1)NCC(=O)NC(Cc1ccccc1)C(=O)C(Cc1ccccc1)NC(=O)CN1C(=O)NC2(CCCC2)C1=O
O=c1[nH]c(=O)n(C2CC(O)C(CO)O2)cc1C=CCCF
Cc1ccc(C(CC(C)(C)C)NC(=O)c2ccc(C(F)(F)F)cc2)cc1Nc1ncnc2c(N)nc(N3CCCCC3)nc12
O=C(CCC(=O)OCC(=O)c1ccc([N+](=O)[O-])cc1)NC1CCCCC1
COc1ccccc1N1CCN(CCC(c2cccnc2)N2CCN(c3ccccc3OC)CC2)CC1
CC1OC(OC2CC(O)(CO)CC(N)C2O)C(O)C(O)C1O
CCn1c(-c2ccccc2)cnc1SCC(=O)c1cc(C)n(S(=O)(=O)c2ccccc2)c1C
CC1OC(OC2C(OC3CCC4(C)C(CCC5(C)C4CC=C4C6CC(C)(C)CCC6(C(=O)O)CCC45C)C3(C)C)OCC(O)C2O)C(O)C(O)C1O
CCOC(=O)c1ccc(N2C(=O)CC(OCc3ccccc3)C2=O)cc1
Cc1nc2[nH][nH]c(=O)c2c2cc(S(=O)(=O)N3CCN(Cc4ccc5c(c4)OCO5)CC3)ccc12
CC(c1cccs1)N1CCC2(CCCN2C(=O)C(c2ccccc2)c2ccccc2)CC1
CC(C)Oc1ccccc1N1CCN(CCCOc2ccc3c(c2)CCCC3CC(=O)O)CC1
CNC(=O)c1ccc(C)c(Nc2ncnc3[nH]cc(Cl)c23)c1
O=C(Nc1cccc(C(=O)Nc2ccccn2)c1)c1ccc(F)cc1
Cc1nn(C)c(C)c1CCC(=O)NCc1ccc(F)cc1Cl
CC(=O)Cc1c(-c2ccccc2)[nH]c2ccccc2c1=O
C=C(C)C=Cc1ccc(C(C)(C)NC(=O)Nc2c(C)cccc2C)cn1
COc1cc(C)c(S(=O)(=O)NCCc2c[nH]c3ccccc23)cc1C
C=CCOC(=O)c1[nH]c2ccccc2c1SC1CNC(C(=O)N2CCSCC2)C1
Cc1cccc(CC(=O)NCc2ccc(C)c(C)c2)c1
CN1CCC(C(=O)NC2Cc3ccc(NC(=O)N(C)c4ccccc4)cc3C2)CC1
CC(NP(=O)(OC1OC(CO)C(O)C(O)C1O)OC1OC(CO)C(O)C(O)C1O)C(=O)OCc1ccccc1
c1ccc2c(c1)[nH]c1cnccc12
COC(=O)C1CC(OC(C)=O)C(=O)C2C1(C)CCC1C(=O)OC(c3ccoc3)CC12C
O=C(CCn1c(=O)oc2ccccc21)NN=C1C(=O)Nc2ccccc21
Cc1ccc(C(C)Nc2nc(C)cc(Nc3nccc(N4CCC(N(C)C)CC4)n3)n2)cc1
NC(=O)c1ccc(NCC(=O)N2CCCC2c2nc(-c3cccc(F)c3)no2)cc1
COc1cc2c(cc1OC)C(C)(C(=O)c1ccc3c(c1)CCC(=O)N3)C(C#N)C(=N)O2
COc1cc2oc3c(-c4ccccc4)cnc(C(=O)NCCCN(C)C)c3c2cc1OC
CN(C)c1nccc(C(=O)Nc2cccc(Cn3nc(-n4cnc5c(N)cccc54)ccc3=O)c2)n1
Nc1nc(C2CCCNC2)c[nH]1
CCN(CC)Cc1ccc(-c2nccnc2C2CN(c3ccc4ccc(Cl)cc4n3)C2)cc1
CC(C)Oc1cccc2ncc3c(N)nc(-c4cccnc4)cc3c12
Cc1ccc(CNC(=O)N(C)CC2Oc3ccc(NC(=O)Nc4ccc(C(F)(F)F)cc4)cc3C(=O)N(C(C)CO)CC2C)cc1
O=c1[nH]c(=O)n(C2OC(F)(COP(=O)(O)OP(=O)(O)OP(=O)(O)O)C(O)C2O)cc1C=CBr
CS(=O)(=O)N1CCc2c(Cl)ccc(C(=O)Nc3cc(C(=O)Nc4cnn(C(CO)c5cccc(Cl)c5)c4)n(CC(=O)N4CCOCC4)c3)c21
C=CCc1ccc(OC(C)C(O)CN2CCC(C)(c3ccc(Cl)cc3)C(C)C2)c(O)c1
CC(O)C1C(=O)N2C(C(=O)O)=C(SC3CNC(CN)C3)C(C)C12
Cc1nc(C(=O)N2CCCC(CN3CCOCC3)C2)cs1
O=C(NCc1cccc(C(F)(F)F)c1)C(CC(=O)N1CCOCC1)c1cccc(C(F)(F)F)c1
O=C(NCC1(CN2CCCCC2)CCCCC1)c1ccc(F)cc1
Cc1cc(C)n(-c2ccc3cc(Cl)ccc3n2)n1
COc1cc(C(C)C)ccc1OCC(=O)NS(=O)(=O)Cc1ccccc1
CC1(C=Cc2ccccc2)C(O)C(CO)N(O)C1CO
CC1(C)Oc2ccc(C#N)cc2C(Nc2ccccc2)C1O
CC(C)c1ccc(Nc2ccc(CN3CCNC(=O)C3)cc2)c(C(C)C)c1
C=CN(Cc1c(C(F)(F)F)nc2n(-c3c(C)cc(C)cc3C)c(-c3ccc(OCC(O)C(O)C(O)C(O)CO)cc3OC)cn12)CC1CC1
O=C(c1sccc1-c1ccc(Oc2ccccc2)cc1)N1CCCC1
COC(=O)C(Cc1ccccc1)C(=O)C(O)C(Cc1ccccc1)NC(=O)C1CC(=O)CN1C(=O)CCCCc1ccccc1
O=C(O)c1ccccc1C(=O)c1ccccc1
COc1ccc(C2ON=C3c4cc(Br)ccc4OCC32)cc1OC
N#CC1(NC(=O)C2CC(S(=O)(=O)c3ccccc3Cl)CC2OC(=O)c2cc3ccccc3[nH]2)CC1
CCCOC(=O)c1c(O)cc(O)c(C(=O)OCCC)c1CCC(=O)OCCSCC1OC(n2cnc3c(N)ncnc32)C(O)C1O
O=S(=O)(c1ccc(Cl)cc1)C12CCOC1CCc1cc(O)ccc12
Cc1cccc(Nc2nccc(-c3cccc(O)c3)n2)c1
C=CCOC1C(OCC)CP(=O)(OCCC)OC1C(C)Br
CC1CCCN1Cc1ccc(C(=O)NCCCC(=O)O)o1
CC(C)CCCC(C)C1CCC2C3C=CC45OC4C1(C)CCC(O)C5CC3N(C)C2C
CCOc1ccc(Cc2cc3c(oc2=O)OC2(CCCC2)CC32OC(=O)c3ccccc32)cc1
CC1C2CN(Cc3cccc(Cl)c3)C(C1c1ccc(Cl)cc1)C(C)(CNc1ccccc1)C2COc1ccccc1
CC(=O)Nc1nc2nccc(-c3ccc(Cl)cc3)n2n1
Cc1ccc(C=NNC(=O)CNC(=O)C(C)Oc2ccc(Cl)cc2)cc1
NC(C(=O)O)C1C(C(=O)O)C1c1ccc(N2CCCC2)cc1
CCOc1ccccc1OC1CCN(C(=O)Cn2ncc3cc(Cl)ccc32)CC1
CN(C(=O)c1cc2ccccc2o1)c1ccc2c([nH]c(=NC(=O)c3ccc(-c4ccncc4)s3)n2CCC(N)=O)c1N
O=S(=O)(c1ccc(F)cc1)c1nnn2c1nc(N1CCOCC1)c1sccc12
Cc1nnc(SCC(=O)NN)n1Cc1ccccc1
CCN(CC)CCNC(=O)C=Cc1ccc(Cl)c(Cl)c1
Cc1[nH]n(C(=O)c2cccs2)c(=O)c1N
c1ccc(-c2noc(-c3ccc4[nH]cnc4c3)n2)cc1
CCc1cn[nH]c1C1CCCN1CC(=O)NCc1ccco1
Cc1cc(C(=O)Nc2ccc(Cl)cc2)cc2c1OCCC2(C)O
O=C(Nc1cnc2ccccc2c1)c1cc(N2CCN(c3ccccn3)CC2)ccn1
COC(=O)C=C(Cc1cc2c(cc1C)OCO2)C(=O)c1ccccc1
CCCCn1cc(C(Cc2ccccc2)C(=O)NC(CO)Cc2nnn[nH]2)c2ccccc21
CC(=O)Nc1ncnc2c1ncn2CCOCP(=O)(O)O
Cc1cc(Cl)ccc1Nc1nc(N2CCN(C)CC2)c2[nH]cnc2n1
CCc1[nH]n(-c2ccccc2)c(=O)c1Cc1ccccc1C(=O)NCCc1c[nH]c2ccccc12
CN1C(=O)N(C)C2(CCN(Cc3cccnc3)CC2)c2ccc(NC(=O)C(C)(C)C)cc21
C#CCOc1ccc(C=CC(=O)NO)cc1
CC(C)Cc1ccc(Cc2nnc(CC3OC(N4CCCC4)=CC3=O)o2)cc1
CCOC(=O)C1CC1CN1CCC(N2C(=O)CCc3ccccc32)CC1
O=C(OCc1ccccc1)N1CCCC1P(=O)(Oc1ccccc1)Oc1ccccc1
O=C1c2cccc3ccnc(c23)C=CN1C1CCCC1
COC=CC1(C)CCC=C(C(C)C)CC1
CN(C)C(=O)C1OC(n2cnc3c(N)ncnc32)C(O)C1O
C#CCSc1ccc(Nc2ncnc3ccc(Cl)cc23)cc1
c1ccc(CNc2nc(NCCCOc3cccc4ccccc34)nc(NCc3ccco3)n2)cc1
Cc1nc(=O)c2sc3ncc(-c4ccc(C(=O)O)cc4)cc3c2[nH]1
O=Cc1c(O)ccc2c1Oc1ccccc1O2
COc1ccn(C(C)C(O)(Cn2cncn2)c2ccc(F)cc2F)c(=O)c1
COc1ccc(C(=O)C=Cc2cccc(C(F)(F)F)c2)cc1
CCNCC1(c2cccc(F)c2)OCc2cc(C(F)(F)F)ccc21
CCCc1ccccc1OCC(O)CON1C(=O)c2ccccc2C1=O
COc1ccc2ccc(=O)oc2c1C(CCN1CCN(c2ccccc2C)CC1)c1ccc2c(c1)OCO2
O=c1ccn(COCCOCCSCCSCc2ccccc2)c(=O)[nH]1
COc1ccc(C(C(=O)NCCCN2CCCCC2)C(c2ccc(Cl)cc2)c2sc(Nc3cccnc3)nc2C)cc1OC
CCN(CC)CCOc1ccc(N2CCN(CCCc3cn(CC)c4ccc(OC)cc34)CC2)cc1
CCCCN1Cc2cccc(C(=O)Nc3ccc(C(=O)NC)cc3)c2C1=O
CC(O)Cn1cnc2c(=O)nc(N)[nH]c21
NS(=O)(=O)c1cc(C(=O)Nc2ccc3nc(Nc4cccc(C(=O)O)c4)sc3c2)ccc1Cl
CCCS(=O)(=O)Nc1ccc(NC(=O)C=C(C)c2ccc(OC)cc2)cc1
CC(N)C(=O)NC(CCCCN)C(=O)NC(CCCN)C(=O)NC(C(=O)NC(CCCCN)C(=O)NC(CCCNC(=N)N)C(N)=O)C(C)C
O=C(NC(Cc1c(Sc2ccc(Cl)cc2)[nH]c2ccccc12)C(=O)O)C(Cl)Cl
CC(C)CCN1N=C2C(=Cc3cccnc3)CN(C)CC2C1c1ccccc1
COc1ccc(-c2nn(-c3ccccc3)c3oc(CN4CCCC4)cc23)cc1
CCc1c(C=O)c2c(OCCCN(CC)CC)cccn2c1C(=O)c1ccc(Cl)cc1
CC1CCN(c2cc(N3CCN(C)CC3)ccc2NC(=O)C=Cc2cccc(Cl)c2)CC1
Cc1cc(C=CC(=O)C=Cc2cccc(NC(=O)CCCCCCNC(=O)CCCCCN)c2)cc(C)c1O
CN1CCC(NC(=O)NC2CCN(CCOc3cccc4c3OCCO4)CC2)CC1
Cc1nn(-c2cc(C)c3ccccc3n2)c(Cl)c1NC(=O)c1ccc(Cl)s1
CN(C)C(=O)Oc1ccc(COc2cc(-c3cncnc3)ccc2Cl)cc1OCCF
N=C(N)NCCCCNC(N)=NCCCCCCCC(=O)NCCCNCCCN
COc1cc(C2c3cc4c(cc3C(NCc3ccc(C(=O)NCCOCCN(C)C)cc3)C3COC(=O)C23)OCO4)cc(OC)c1O
Clc1ccccc1-c1nnc2c(-c3ccccc3)nc3ccccc3n12
CC(=O)NCCOCCO
O=C1c2cccc(Cl)c2C(=O)N1CC1CCCO1
O=C(Nc1ccc(C(=O)c2c(-c3cc(Cl)ccc3O)nc(=S)[nH]c2O)cc1)c1cnccn1
O=Nc1c(Cl)c(Cl)c2ncn(C3OC(COP(=O)(O)OC4C(CO)OC(O)C(O)C4O)C(O)C3O)c2c1Cl
O=C(O)c1cn(Cc2ccc(-c3ccccc3C(F)(F)F)cc2F)c2c(c1=O)C(c1ccc(F)cc1)CCC2
Cc1cc(-c2cccc(C(C)(C)C)c2)ncc1-c1cc(C(=O)N2CCc3ccccc3C2)ccc1C(=O)O
Cc1nc2c(c(C(F)(F)F)n1)CN(C(=O)Cc1ccc([N+](=O)[O-])cc1)C2
Nc1cnc(-c2ccc(Cl)cc2)n(CC(=O)NCCC2=CCCCC2)c1=O
Cc1ccc(-c2nc3n(n2)C(=O)C(CC(=O)NCc2cccs2)S3)cc1
CCOC(=O)C(CCCOC(C)=O)(C(COC(C)=O)NC(C)=O)N1C(=O)c2ccccc2C1=O
COc1cc(C=CC(=O)C=C(O)C=Cc2ccc(OC(C)(C)C(=O)NC(C(=O)N(C)C)c3ccccc3)c(OC)c2)ccc1O
CC12CCC(C(=O)N3CCN(c4ccccc4[N+](=O)[O-])CC3)(OC1=O)C2(C)C
COc1ccc(OC)c(NC(=O)c2ccc(C(=O)O)nc2)c1
NCC1CN(CC(=O)NCCCN2CCOCC2)C(=O)CS1
Cc1sc2c(c1C)c(=O)n(-c1ccccc1)c(=O)n2Cc1ccc(Cl)c(Cl)c1
COc1ccc(-c2nn3c(=O)c4c(C)onc4nc3s2)cc1
Cc1ccccc1N(C)CCNC(=O)CCn1c(C)cc(=O)n(C)c1=O
Cc1ccc(S(=O)(=O)CCC(=O)OCC(=O)N(CCC#N)CCc2ccccc2)cc1
CN(C)CCOc1ccc(C(=C2CC3CCC(C2)N3Cc2ccoc2)c2ccc(OCCF)cc2)cc1
O=C(CN1CCCCC1)N1c2ccccc2Sc2ccc(Cl)cc21
COC(=O)c1cc(S(=O)(=O)NCc2ccccc2F)ccc1C
CC(C)NC(=O)CCN
COc1cc2c(Nc3ccc(Cl)c(Cl)c3)c(C#N)cnc2cc1OCCCn1ccnc1
Cc1cc(=O)[nH]c(C)n1
CC(C)C(=O)OCC1(CO)CC(=Cc2ccc(C(F)(F)F)cc2)C(=O)O1
CC(C)Cc1ccc(C(C)CC(C)NC(CO)Cc2ccccc2)cc1
CN(C)c1cccc(SC2C(=O)CC(C)(C)CC2=O)c1
CCCC=CCC(=O)O
CCCCCCCCCC(CCCCCCCCC)Oc1ccc(C2=C(C#N)C(=S)NC2=O)cc1
N#CC1CCCN1C(=O)C(N)Cc1ccc(-c2ccccc2)cc1
C=C1CCCC(C)(C)C1CCc1cccc(O)c1
CC(=NNC(N)=O)c1ccc(Cl)cn1
O=CC(CC(=O)O)NC(=O)C=Cc1ccccc1
Cc1ccc(-c2cc3c(c(C#N)n2)OCCCNCC3C)cc1
COc1ccc(CN2C(=O)C(=O)c3ccccc32)cc1
CC(C)c1ncc(CNC(Cc2ccccc2)C(=O)NC(CC(N)=O)C(=O)O)n1Cc1ccccc1
Cc1cccc(Nc2ncc3cc(-c4ccccc4)c(=O)n(CCC#N)c3n2)c1
Nc1ccc(-c2ccc3c(c2)CCC3NCc2nc3ccccc3[nH]2)cc1
CCOCC1CN(C(=O)c2ccc(OC)nc2)Cc2cnn(C)c21
CN1CCN(c2ccc(N)c(N3CCCC3)c2)CC1
Oc1ccc2c(c1)CCCN2CCCCI
O=C(Nc1cccn(Cc2c(F)cccc2F)c1=O)c1ccc(O)cc1C(F)(F)F
COC(=O)COc1ccc(C2=NN(c3ccc(S(N)(=O)=O)cc3)C(c3ccc(Cl)cc3)C2)cc1
COc1ccc(C(=O)Nc2cc(-c3ccc(C)o3)nc(=S)[nH]2)cc1
COc1ccccc1CNC(=O)Cc1c(-c2ccccc2)[nH]c2ccccc12
O=C(Nc1cccc(Cl)c1O)N1CCC(O)(c2ccc(C(F)(F)F)cc2)CC1
CCN1CCCC(C(=O)OCc2ccc(F)cc2)C1
CCOC(=O)C1=C(C)NC(C)=C(C(=O)OCC2OC(n3cnc4c(Cl)ncnc43)C(C)(O)C2O)C1c1ccccc1
CCCCc1[nH]nc2c1[nH]c1ccccc12
CCOCC(=O)Nc1ccc2ncc(C#N)c(Nc3cccc(Br)c3)c2c1
CNC1=NCCc2[nH]cnc21
O=C(Nc1cccc(OCCCN2CCCCCC2)c1)c1ccccc1
CN(C)CCNc1ccc(C=NO)cc1
O=C(COC(=O)Cn1cnc(SCc2ccccc2)n1)Nc1ccc(Cl)cc1Cl
COc1ccc(CCNC(=O)c2cnn(C)c2)c(OC)c1
Nc1n[nH]c2cncc(-c3ccc(NC(=O)Nc4cccc(F)c4)cc3)c12
O=C(C=C(O)C(=O)O)Cc1cn(Cc2ccc(F)cc2)c2ccc(Cl)cc12
Cc1ccc(S(=O)(=O)N(c2ccc3c(c2)n(C)c(=O)n3C)S(=O)(=O)c2ccc(C)cc2)cc1
O=C(Nc1cccc(Cl)c1C(=O)OCC(=O)c1sccc1Cl)c1ccccc1Cl
Cc1cnc(Nc2ccc3[nH]cnc3c2)c2[nH]c(-c3ncc[nH]3)nc12
Cc1ccc(OCCCC(=O)OCC(=O)Nc2cccc(S(=O)(=O)NC3=NCCC3)c2)cc1
O=C(Nc1cc(C(F)(F)F)ccc1Cl)C1CCCN(S(=O)(=O)c2ccc3c(c2)CCCN3C(=O)C2CC2)C1
CCN1Cc2cc(Br)cc3[nH]c(=O)n(c23)CC1C
Cc1cnn(CC2CCCN2c2ccc(C(=O)O)c(OCc3ccncc3)c2)c1
CCOC(=O)C1(C)CCc2cc(C(=O)C=Cc3ccc(OC)cc3)c(O)cc2C1
O=S(=O)(Nc1cc(Cl)c(CNc2ccc(OC(F)(F)F)cc2S(=O)(=O)N2CCSCC2)cc1Cl)c1cccs1
COc1c(O)ccc(-c2cc3ccccc3nc2C(=O)C=Cc2ccc(O)cc2)c1OC
Cn1c(-c2ccc(C(C)(O)c3ccccc3)cc2)n[nH]c1=S
Cc1cc2ccsc2c(N2CCC(C(=O)Nc3ccccc3C)CC2)n1
CCNc1c(NCc2ccc(NC(=O)c3ccc(OC)cc3)cc2)c(=O)c1=O
CC(=O)NC(Cc1ccccc1[N+](=O)[O-])C(=O)NC(Cc1ccccc1)C(=O)NC(Cc1ccc(O)cc1)C(N)=O
CCOC(=O)N1CCN(c2nc3ccc(C(=O)c4ccccc4)cc3n2Cc2ccccc2)CC1
O=C1C(=O)N(C2CCCO2)C(=O)N=C1NC(=O)c1cccc(S(=O)(=O)N2CCCCC2)c1
COc1nc(N)c(NC2OC(CO)C(O)C2O)c(OC)n1
O=c1cc(CSc2nnc(-c3ccccn3)o2)nc2sccn12
CCCCCC(=O)N1Cc2ccccc2-n2nncc2C1
O=C(O)CN1C(=O)C(=Cc2cnc3ccccc3c2)SC1=S
COc1cc2ncnc(N3CCC(Oc4ccc(C#N)cc4)C3)c2cc1OCCCN1CCCC1
N#CC(=Cc1cn(S(=O)(=O)c2ccccc2F)c2ccccc12)C(=O)NC1CC1
COc1cc2c(cc1OCCO[N+](=O)[O-])NC(=O)C2=CC(C)(C)C
CC(=O)NC(C)c1ccc(C#Cc2cnc(N3CCCC3)nc2)cc1
CCN1C(=O)C2(O)CC34c5ccccc5NC3CC1(c1ccc(NC(C)=O)cc1)C4(C(C)C)C2
FC1(Br)C=Cc2cc(CNCCCCc3ccccc3)ccc2O1
O=C(c1ccc(F)cc1)n1ccnc1-c1ccncc1
Cc1ccc(C(C(=O)NC2CCCC2)N(Cc2ccco2)C(=O)c2snc(C(N)=O)c2N)o1
O=C(O)c1cc(-c2ccccn2)nc2c1[nH]c1ccc(Cl)cc12
CC[N+](CC)(CC)CCOc1ccc(OC)c(OC)c1
CCCn1nc(C)c(C=NNC(=O)C(C)Oc2ccccc2)c1C
CN1CCN(S(=O)(=O)c2cccc(C(=O)N(C)c3ccccc3)c2)CC1
CC(C)(C)C(=O)OCC1CNCCN1CC(c1ccc(F)cc1)c1ccc(F)cc1
COCCn1cnc2ccc(OCC(=O)NC(C)C)cc21
CC(=O)Nc1ccc(S(=O)(=O)Nc2cnccc2C(=O)Nc2cc(Cl)cc(Cl)c2)cc1
CN1C(=O)N(c2ccccc2)CC1C(=O)NCCCc1ccccc1
CC(C)(C)NCC(=O)N1CCc2ccc(O)cc2C1
CSc1ncc(CN2CCCC(C(=O)c3cccc(Br)c3)C2)cn1
CC(=O)OC(c1ccccc1)C(O)C(=O)OC1CC2(O)C(OC(=O)c3ccccc3)C3C4(O)COC4CC(C)C3(C)C(=O)C(O)C3=CC(=O)C(C)=CC3(O)C(=C1NC(=O)OC(C)(C)C(C)C)C2(C)C
CC(O)C(NC(=O)Cc1ccccc1)C(=O)NC(Cc1ccccc1)C(=O)NC(CCCNC(=N)N)C(=O)NC(Cc1c[nH]c2ccccc12)C(N)=O
CCOC(=O)C(Cc1ccccc1)NC(=O)C(C)OC(=O)c1ccc(I)cc1
c1ccc2c(c1)-c1ccccc1C2c1ccc2ccccc2n1
CC1CC2=C(O1)C(=O)c1ccccc1C2=O
COc1ccc(Cl)cc1NC(=O)c1sc(-c2ccccc2)nc1C
Cc1c(C(=O)NC(C)C(c2ccccc2F)n2cnc3ccccc32)[nH]c2ccccc2c1=O
CC1(C(=O)O)CCCC2(C)C3CC(O)C4(CCC12)CC(=CC4=O)C3O
COc1cc(C(=O)NC2CC2)c(F)cc1Nc1ncc(C(F)(F)F)c(Oc2cccc3c2C(=O)N(C)C3C)n1
Cc1csc(-n2cc(C(=O)NC(C)c3nc4cc(F)ccc4n3C)c3c(N)ncnc32)c1
Nc1scc(-c2ccc(Br)cc2)c1C(=O)C=Cc1ccncc1
COCCN1CCC(c2ncccn2)CC1
CCOC(=O)C1=C(C)NC(C)=C(C(=O)OCC)C1c1cccc([N+](=O)[O-])c1
CCOC(=O)C1CCCCC1COC(c1ccccc1)(c1ccccc1)c1ccccc1
COc1cc(OC)c2c(c1)OC(C)(C)C=C2c1ccccc1
COC1C(=O)C2=C(C)C(O)C(C)(OC(C)=O)C(OC(=O)C(O)C(C)C)(C(OC(=O)C(O)C(C)C)C3OC3(C)C)C2C(OC(C)=O)C1=O
Nc1nc(Cl)c(Cl)c(NCC2CCN3CCC2CC3)n1
COc1ccc(Cn2c(-c3ccc(N(C)C)cc3)cc(C(=O)O)c2C)cc1
CN(Cc1ccc(Cl)c(Cl)c1)Cc1ccc([N+](=O)[O-])c(Cl)c1
CCOC(=O)c1[nH]c(C)c(C(=O)OCC)c1C
CC1Cc2ccccc2N1C(=O)COC(=O)C1CCCC1
CCCCC(O)C1CC(O)C(=O)c2cc(CC=C(C)C)cc(CC=C(C)C)c2O1
CCCCc1ccc(CNC2CS(=O)(=O)CC(c3cccc(C)c3)N(CC(=O)N(CC)CC)C2=O)cc1
O=C(Nc1nc(C2CC2)cs1)c1ccc2c(c1)CCC2
COc1cccc(COC2CCC3C2OCCN3C(=O)C(C)OC)c1
CCN1c2ccccc2C(=O)N(C)c2ccc(-c3ccc(CN4CCC(C(F)(F)F)C4)s3)cc21
Cc1nn(-c2ccccc2)c2oc(C(=O)NC3CCCCC3)cc12
COc1ccc(-c2ccc(NC(=O)C3(C)CCN(c4ccncn4)CC3)cc2)cc1
O=C(Nc1cccc(Br)c1)Nc1ccc(F)cc1F
CCOCCOC1=C(OC)C(=O)C=C(c2cccc3cccnc23)C1=O
Cc1cc(C(=O)CN2C(=O)NC(C)C2=O)c(C)n1-c1ccc(F)c(Cl)c1
C=C(C)C1CCC(C)=CCCC(C)(C)C2C=C(C)CCC=C(C(=O)O1)C2O
CCCCCCCCNC(=O)NC(CC(C)C)C(=O)NCC(=O)OC(C)(C)C
CN1C(=O)N(C)C2(CCN(CC3CCCC3)CC2)C1=O
CCn1cc2c3c(cccc31)C1CC(C(=O)NCc3ccc(O)cc3)N(C)C1C2
O=c1[nH]c2c(O)ccc(CCNCCCNCCc3ccccc3)c2s1
NCc1cc2ccccc2c2ccccc12
O=C(C1=NN(C(=O)c2ccccc2)C(c2ccccc2O)C1)c1ccc(Cl)cc1
NC(N)=NC(=S)Nc1ccc(F)cc1
COC(=O)C1CC(CC#CCCCO)C2CCc3cc(OC)cc(OC)c3C2N1C
COc1ccccc1CCNC(=O)COc1cccc2c(=O)c3ccccc3[nH]c12
Cc1ccc(S(=O)(=O)NC(=O)NCc2ccc(C(=O)NC(C=O)CCCN=C(N)N)cc2)cc1
COc1ccc(CCC(O)c2cc(OC)c(OC)c(OC)c2)nc1
COc1ccc(CC(=O)Nc2nnc(C(C)C)s2)cc1OC
Cc1ccccc1C(=O)N1CCN(C(=O)C2CCN(C(=O)CN(C)C)CC2)CC1
Cc1ccc(NC(=O)c2ccnc(-c3cccnc3)n2)c(C)c1
O=[N+]([O-])c1ccc(C(O)=CC(=S)N2CCOCC2)s1
CCCCNC(=O)C(C)CC
Cc1[nH]c2ccccc2c1C(=O)C(C)OC(=O)c1ccc2c(c1)OCCO2
COc1ccc(S(=O)(=O)N2CCc3ccccc3C2)cc1NC(=O)C1CCCC1
CCN(CC)CC(=O)Nc1ccc(-c2ccnc3[nH]nc(C)c23)cc1
Nc1ncnc2c1c(-c1cccc(O)c1)nn2C1CCN(Cc2ccccc2)CC1
COc1cc(C(c2ccccc2)c2ccc(OCCN3CCCCC3)cc2)ccc1O
COc1cc2c(cc1OC)C(=O)C(CN1CCOCC1)C2
Cc1ccc(CNC(=O)c2ccc(Cn3nc(N(C)c4ccc(OC(F)(F)F)cc4)ccc3=O)cc2)cc1
O=C1C(=Cc2nc3ccccc3s2)NC(=S)N1CN1CCCC1
COc1ccnc(-c2nc3c(ccc4n[nH]cc43)[nH]2)c1
CN(CCO)CC1c2cc(-n3ncnn3)ccc2OC(=N)C1C#N
CON=C(c1ccc(F)cc1)C(O)CN1CCC(N2CCCCC2)CC1
CC(C)=CC1CC=C(C)C(O)C(C=CC(C)OC(=O)C=Cc2ccc(O)c(O)c2)C1CC(=O)O
CCCCCCn1c(CN2C(=O)C(Cc3ccc(OC)c(OC)c3)SC2=NC(=O)CCl)nc2cccc(C(N)=O)c21
CCCN(Cc1ccc(-c2ccccc2-c2nn[nH]n2)c(C)c1)c1ncnc2ccc(C(=O)OC)cc12
COC(=O)NCC1CN(c2cc(F)c3c(c2)OCC2CCCN32)C(=O)O1
COCCCNC(=O)CC1=C(O)C(=O)c2ccccc2C1=O
OC(c1ccccc1)C(O)(c1ccccc1)c1ccccn1
CC(=O)N1N=C(c2ccc(OCc3ccccc3)c(O)c2)OC1c1cccc(C)c1
CCn1c(CNCc2cccs2)nc2cc(NC(=O)C34CC5CC(CC(C5)C3)C4)ccc21
CC(=O)NC(CC(C)C)C(=O)N1CCCC1C(=O)NC=C1OC(=O)c2ccccc2C1=O
O=C(CCc1n[nH]c2ccccc12)NO
CC(=O)OCC1OC(N2C(=O)C(=Cc3ccccc3)SC2=S)C(OC(=O)C=C(C)C(C)C)C(OC(C)=O)C1OC(C)=O
O=C(C=Cc1ccc(O)cc1)Nc1ccc(CCNCC(O)c2cccnc2)cc1
Cc1ccc(SC(F)F)cc1NC(=O)COC(=O)C1CC2C=CC1C2
O=C(Nc1cccc(Cl)c1)C1CCN(c2ncnc3c2CCC3)CC1
Cc1cc(C)c(Oc2nc(Nc3ccc(C#N)cc3)nc(Oc3ccc(C#N)cc3)n2)c(C)c1
COc1ccccc1Nc1nc(=O)c(C(C)C)c(Cc2c(Cl)cccc2Cl)[nH]1
NC(=O)CCN1CCCC(COc2ccc(Cl)cc2)C1
CC(=O)Nc1ccc(C(=O)NNC(=O)c2ccoc2)cc1
Cc1c(CNN2CCN(c3ccccc3)CC2)cc(-c2ccc([N+](=O)[O-])cc2)n1-c1ccc(Cl)cc1
CC(=O)c1ccc(N2CCN(C(=O)Nc3cccc(Cl)c3)CC2)c([N+](=O)[O-])c1
COc1cccc(NC(=S)NN(C(=O)Nc2ccc(Cl)cn2)C(C)(C)C)c1
OC(COc1ccccc1)CN1CCN(CCc2ccc3ccccc3c2)CC1
COc1ccc(CCC(=O)OC(C)C(C)(O)c2ccccc2)cc1OC
c1coc(-c2nc3ccc(-c4ncc[nH]4)cc3[nH]2)c1
CC(C)(C)c1ccc(S(=O)(=O)OC2COc3nc(-c4ccccc4)c(O)cc3C2=O)cc1
N=C1NC(c2ccccc2)(c2ccco2)C(=O)N1Cc1ccccc1
O=C(Nc1ccc(Cl)c(C2(O)CC(O)C2)c1)c1ccc(OCC(F)(F)F)cn1
Cc1cc(C)c(S(=O)(=O)N2CCN(C(=O)CN3C(=O)COc4ccc(C)cc43)CC2)c(C)c1
CCCCCCOC(=O)Nc1cc(O)ccc1CC(C(O)CNCC(NC(=O)CCCC(O)CCC)C(O)Cc1ccccc1)[N+](=O)[O-]
COCc1cccc2c(=O)c3c(C)cc4c(c3oc12)CC(C)O4
COc1ccc(C=CC(O)=CC(C)=O)cc1OC
O=C(c1ccco1)N1N=C(c2ccc(Cl)cc2)CC1c1ccc2c(c1)OCCO2
O=C(Nc1ccc(Br)cc1F)N1CCCC1CN1CCCC1
CCOc1ccccc1-c1nnc(Nc2nc3ccccc3s2)o1
Cc1ccc(S(=O)(=O)N2CCC=C(c3ccc(Cl)cc3)C(C(=O)O)C2)cc1
Cc1ncc([N+](=O)[O-])n1CCOc1cccc2ccccc12
OC(CNCc1ccc(F)cc1F)COc1ccc(Cl)cc1Cl
COC(=O)CCCC(=O)Nc1ccc(Nc2ncnc3[nH]cc(C)c23)cc1
Cc1coc2cc3oc(=O)c(CC(=O)NC4CCN(C)CC4)c(C)c3cc12
Cn1c2nc3ccccc3c-2c(CCCO)c2cc(O)ccc21
CC(CCc1ccc(-c2ccc(OC(F)(F)F)cc2)cc1)(C(=O)NO)S(C)(=O)=O
COc1cc(OC)c2c(-c3ccco3)nn(Cc3ccc(OC(F)(F)F)cc3)c(=O)c2c1
CCCc1ccccc1NC(=O)CN1C(=O)CSc2ccc(S(=O)(=O)N3CCCCC3C)cc21
Cn1ccc2c(-c3ccccc3)cc3c(c21)C1CCC3O1
NC1=NC2(c3ccc(F)cc3F)COCCC2CS1
CC(C)(C)c1ccc(NC(=O)C2(S(=O)(=O)c3ccc(Cl)cc3)CC2)cc1
CC(NC(=O)C(NC(=O)Nc1cccc2[nH]ccc12)C(C)C)C(=O)NC1CCOCC1
CCN(Cc1ccncc1)C(=O)C1=NN(c2ccc(C(C)=O)cc2)C(=O)CC1
COc1cccc2c1OCC(CN1CCN(c3ncccn3)CC1)C2
OCC1CCN(CC#CC(Cn2cncn2)(c2ccc(F)cc2Cl)c2ccc(Cl)cc2Cl)CC1
CCc1ccc(S(=O)(=O)NC(=O)c2c(O)c3cc(C)c(OC)cc3n(Cc3ccccc3)c2=O)cc1
Cc1cc(C)nc(N2CC3CN(C(=O)c4cccnc4-n4nccn4)CC3C2)n1
CC(C)(C)c1ccc(C(=O)Nc2cccc3c2OC(CCc2ccccc2)C(=O)N3)cc1
O=c1ccc2c(cc(OC3OC(CO)C(O)C(O)C3O)c3cc(OC4OC(COC5OC=CC(O)C5O)C(O)C(O)C4O)c(=O)oc32)o1
CC(=O)OCC(COP(=O)(O)Oc1ccccc1)OC(C)=O
CCOc1ccc(C#Cc2ccc(CC(C)NC(=O)c3ccc4c(c3)OCO4)cc2)cc1
CN(Cc1ccc(N2CCCCC2)nc1)Cc1nccn1C
COCCOCCCc1cccc(CC(C)Oc2ccc(-n3cnc4c(N5CCC(N)C5)ncnc43)cc2OC)n1
O=C1CC(c2ccccc2)Oc2c(ccc3c2C(CNC(=O)c2cccs2)C(c2ccccc2)O3)C1=O
CC(C)(C)c1ccc(C(=O)C(OC(=O)c2ccc(S(=O)(=O)N3CCOCC3)cc2)c2ccccc2)cc1
CNc1nc(NCc2ccccc2C(F)(F)F)c2ccccc2n1
ON=C(C1CC1)C(O)(c1cccnc1)C1CC1
Cc1cc(CCN(Cc2ccccc2)Cc2ccc(-c3ccccc3)o2)c(C(C)C)cc1O
O=C(Nc1ccc([N+](=O)[O-])cc1)c1ccc(C(=O)Nc2cccc(F)c2)cc1
COc1cc(CN2CCCC(C(=O)Nc3nnc(Cc4ccccc4SC)s3)C2)ccc1OCc1ccccc1F
COC1=C(C)C(=O)c2c(nc(N3CCN(C(=O)CN4CCN(C)CC4)CC3)n2C)C1=O
Cc1cc(NC(=O)CC2SC(N3CCCCC3)=NC2=O)ccc1[N+](=O)[O-]
COCCCC1(C)C(=O)C=C(SC2CCCCC2)NC1=O
O=C(NCc1ccco1)C1CC(=O)N(Cc2ccccc2)C1
Cc1cc(S(=O)(=O)N(C)C)ccc1NC(=O)COc1ccc2ccccc2c1
Clc1ccc(Nc2nc(-c3cccnc3)cs2)cc1
Nc1ncnc2c1ncn2C1OC(CSCCCNC(=O)c2ccc(OC(F)(F)F)cc2)C(O)C1O
Cc1cccc(-c2ccc(CC(=O)O)n2-c2ccc(S(=O)(=O)Cc3ccccc3)cc2C#N)c1
O=C(C=Cc1ccccc1)NCc1ccc(O)cc1
O=C(O)COc1c(S(=O)(=O)ON2C(=O)c3ccccc3NC2c2ccccc2)cc(Br)c(Br)c1OCC(=O)O
O=[N+]([O-])c1ccc(S(=O)(=O)CCO)cc1NCc1ccncc1
O=C(C=Cc1ccco1)N1CCCC1CN1CCCC1
c1cc2cc(OCCCN3CCCC(N4CCCCC4)C3)ccc2[nH]1
C=C(C)C1CCC2(CO)CCC3(C)C(CCC4C5(C)CCC(O)C(C)(CO)C5CCC43C)C12
Cc1cc(N2CCC(N3CCCC3C)C2)ccc1N
C=Cc1c(C)nc(N)nc1N1CCCC1
N#CNC(=NCc1ccc(Cl)cc1)SCc1ccc(Cl)c([N+](=O)[O-])c1
Cc1cccc2nc(-c3cccc(-c4ccc(NC(=O)NCc5ccco5)cc4)c3)[nH]c12
O=C(COC(=O)C12CC3CC(CC(C3)C1)C2)Nc1ccc2c(c1)SCCO2
CN(C)c1ncnc2ccc(S(=O)(=O)Nc3ncc(C(F)(F)F)cc3Cl)cc12
CC1(C)Cc2cc(C(=O)Nc3ccc(C(F)(F)F)cc3Cl)sc2CS1
CCCc1cc(NC(=O)C2(NC(=O)c3ccc4c(C5CCCC5)c(-c5ncc(Cl)cn5)n(C)c4c3)CCC2)no1
Cc1cc(C)c(C2=Nn3c(nnc3-c3ccccc3C)SC2)c(C)c1
CCN1CCC23c4c5ccc(O)c4OC2C(=O)CCC3(SCc2ccccc2)C1C5
Cc1ccc2c(=O)n(C)c(=O)oc2c1
CCS(=O)(=O)Nc1c(Br)cc(C)cc1Br
O=C(Nc1cccc2cccnc12)c1ccccc1CO
CCCC(Cc1ccccc1)C(=O)c1cc2ccccc2[nH]1
CCc1nn(CC(=O)NCC(C)c2ccco2)c(=O)c2cc3cc(OC)ccc3n12
O=[N+]([O-])c1cn2c(n1)OCC(OCc1ccc(-c3cccnc3F)cc1)C2
CCCCCCCCCCC(O)C1CCC(C(O)CCCCC(O)CCCCC(O)CC2=CC(C)OC2=O)O1
O=C(O)CC(NC(=O)c1cc(-c2ccccc2)nc2ccccc12)c1ccccc1
COc1cc2c(cc1OC)C1CC(NS(=O)(=O)C(C)C)C(c3ccccc3)CN1CC2
O=C1C=CC2C(CC3(CO)C4C(=O)C=CC4C23)C1=O
COC(=O)C(CC(C)C)NC(=O)CNc1nnc(CCCCc2nnc(NC(=O)C(C)(C)c3ccccc3)s2)s1
CCc1c(Br)sc2ncnc(Nc3ccc(OC)c(OC)c3)c12
Cn1c(=O)c2c(nc(CN3CCN(c4ccc(Cl)cc4)CC3)n2C)n(C)c1=O
O=C(O)C(O)=CC(=O)c1ccc(Br)c(Br)c1
O=C1Nc2ccc(F)cc2C12CC2c1cccnc1
O=C1CSC(=Nc2ccccc2[N+](=O)[O-])N1CCCN1CCOCC1
CS(=O)(=O)Nc1ccc(OCC(O)CN(CCCc2ccc(C(N)=O)cc2)C2CCc3cc(O)c(CO)cc3C2)cc1
Cc1ccc(OP(=O)(N(C)CCO)N(C)CCCl)c(C)c1
NNC(=O)c1c(C(F)(F)F)nn(-c2ccc(Cl)cc2)c1N
Cc1ccc(NC(=S)N2CCC(C(=O)c3ccc(C)cc3)CC2)cc1
Cc1ccccc1C(=O)Nc1ccc(CN2CCN(CC(N)=O)CC2)c(Cl)c1
C#CCN(CC1C(OC(=O)NCc2ccc(Cl)cc2)C(OC(=O)NCc2ccccc2)CN2C(=O)CNCC12)S(=O)(=O)c1ccc(C)cc1
CC(=O)Nc1ccc(NC(=O)CSc2nc(=O)n(C)c3c2oc2ccccc23)cc1
O=C(CC1COCc2nc(-c3ccncc3)cn21)Nc1c(-c2ccccc2)cnn1-c1ccccc1
COc1ccc(-c2cc(=O)c3c(O)c(C)c(CC=C(C)CCC=C(C)C)c(C)c3o2)cc1
CCc1ccc(NC(=O)c2ccc(COc3ccccc3)o2)c(C)c1
CC(=O)Oc1cc(C)ccc1C(=O)Oc1c(C)c(C2CC2)cc2c1C13CCC(C)(C)CC1C(OC(C)=O)CC23O
CC(=Cc1cc(F)cc(F)c1)C(=O)OCC1OC(n2ccc(=O)[nH]c2=O)C(O)C1O
CCc1cccc(C2C3=C(N=C4COC(=O)C42)c2ccccc2CCC3)c1
Cc1c(C(=O)N(C)c2ccccc2)oc2c(F)cccc12
NS(=O)(=O)c1cc(S(N)(=O)=O)c(NC(=O)CSCc2cc(F)ccc2F)cc1Cl
CCN(CC)CCOC(=O)C1CCS(=O)(=O)C1
C=CC1OC(c2ccc(Cl)cc2)=NC1CO
Cc1c(C(=O)Nc2ccc3c(c2)OCCO3)[nH]c2c1C(=O)CC(C)(C)C2
CC12C=CC(=O)C=C1CCC1C2C(O)CC2(C)C1CCC2(O)C(=O)CO
CN1CCN(C(=O)COc2ccc(NC(=O)COc3ccccc3)c(F)c2)CC1
Cc1cc(C=CC(=O)NCCCCCNC(=O)C=Cc2ccc(O)c(O)c2)cc2c1OC(C)(C)O2
CCC(=O)NCc1ccc(-c2ccc(CC(C#N)NC(=O)C3NC4CCC3C4)c(F)c2)cc1F
Cn1c(SC2=C(C(=O)O)N3C(=O)C(NC(=O)Cc4ccccc4)C3SC2)nc2c(NC(=O)c3ccccc3)[nH]c(=O)nc21
Cc1ccc(S(=O)(=O)N(CC(=O)NC(C)(C)C)c2cc(C(F)(F)F)ccc2Cl)cc1
CN1CCCC1CCNc1ccc(-n2cccn2)nc1
CNC(=O)Oc1ccccc1CN
CCCNC(=O)C(O)Cc1ccc(O)cc1
N#Cc1cccc(N2CCN(CCCc3c[nH]c4ccc(N(Cc5ccccc5)Cc5ccc(F)cc5F)cc34)CC2)c1
O=C(O)CC(NC(=O)c1cnc(-c2ccc(C(F)(F)F)cc2)s1)c1cc(Cl)cc(Cl)c1O
CC(C)N=NC(C)(C)C(=O)Nc1ccccc1
COC(=O)c1ccccc1-n1c(Sc2c(C(=O)OC)cccc2C(=O)OC)nc2ccccc2c1=O
O=C(Nc1ccc(OC(F)(F)F)cc1)c1ccc(N2CCCS2(=O)=O)cc1
COC(=O)Nc1cc(C)c(-c2csc(NC(=O)C3CCN(c4ccncc4)CC3)n2)c(C)c1
COc1cccc(NC(=O)Cn2cc(C(=O)C3CCCCC3)c3ccccc32)c1
O=c1c(-c2cccs2)coc2cc(O)ccc12
CCCCCCC(C)C(=O)OCC(=O)C1(O)Cc2c(O)c3c(c(O)c2C(OC2CC(NC(=O)C(O)CCCCC)C(O)C(C)O2)C1)C(=O)c1c(OC)cccc1C3=O
CNc1nc(=O)c2c(ncn2C)[nH]1
Cc1nc(N(C)C2CCN(Cc3cccc(F)c3)C2)c2cnccc2n1
CC1CC(C)CN(C(=S)Nc2ccc(-c3ccccc3)cc2)C1
COc1ccc(-c2cc(C)[n+](Cc3ccccc3C)c(=N[O-])[nH]2)cc1
O=C1CCCC(=O)N1CN1CCc2ccccc21
COc1ccc(C(=O)c2cnc(NC3CCN(C)CC3)n2C)cc1
Clc1ccc(-c2nnc(N3CCC(Cc4ccccc4)CC3)s2)cc1Cl
CC(C)C(=O)Nc1cccc(-c2cn3cccnc3n2)c1
C1=Nc2ccccc2NC1c1ccccc1
COc1ccc(-c2cc(=O)c3c(O)cc(OCC(=O)N4CCN(c5ccccc5)CC4)cc3o2)cc1OC
Cc1c([N+](=O)[O-])c(=O)n(-c2ccccc2)n1C
Cc1ccc2c(c1)N(C)c1ccccc1C2(O)C(F)(F)F
CCCCCCCCC=CC(O)C(N)C=O
CCSc1nnc(-c2ccccc2OCc2cc(=O)n3cc(C)ccc3n2)n1-c1ccccc1
CCC(NC(=O)c1ccc(Oc2nc(NC)nc3ccsc23)cc1)C(N)=O
Cc1ccc2c(c1)CN(C(=O)CC1CCN(C(=O)NC(C)C)CC1)CCO2
CN1CCN(c2ccc(Nc3ncc4c(n3)-c3c(c(C(N)=O)nn3-c3cccc(CNCC(N)=O)c3)CC4)cc2)CC1
CC1(C)NC2c3ccc(I)cc3OCC2O1
O=C(NCC1CCCCC1)C1CCCN(S(=O)(=O)c2ccc(F)cc2)C1
COc1ccc(C=C2C(=O)OC(C)(C)OC2=O)c(OC)c1OC
CC(=O)NC1CSSCC(C(=O)NC(CCCNC(N)=O)C(N)=O)NC(=O)C2CCCN2C(=O)C(CCCNC(=N)N)NC(=O)C(Cc2ccc3ccccc3c2)NC(=O)CNC1=O
CC(=O)NCC1CN(c2ccc(-n3ccnc3)c(F)c2)C(=O)O1
COc1ccc(CC(=O)N2CCN(C(=O)c3ccc(OC)cc3)C2c2ccccc2)cc1
Cc1cc(C=CC(=O)N2C(=O)C(C(C)O)NC2=S)c(C)n1CCn1c(-c2ccc(C(F)(F)F)cc2)nc2ccccc21
Cc1ccsc1C(=O)NC(Cc1c[nH]c2ccccc12)C(=O)O
Cc1cc(-c2ccccc2)nc2ccc(OC(C)C(N)=O)cc12
Nc1ccc2[nH]nc(-c3ccc4ccc(N)nc4n3)c2c1
Cc1ccc(NC(=O)CNS(=O)(=O)c2ccc(F)cc2)c(C)c1
COc1ccc(-c2ccc(C(=O)Nc3cc(-c4ccccc4)nn3-c3ccccc3)o2)cc1
O=C(c1ccco1)N1CCN(c2ccc(N3CCOCC3)c(NS(=O)(=O)c3ccc(F)cc3)c2)CC1
CC1(C)Cc2nc3c(cc2CO1)C1CC1C3
CC1CCCN1CCCOc1ccc(F)c(CO)c1
C1=NCC2OCOC2C1
CS(=O)(=O)Nc1ccc(CNCc2ccc(F)cc2)cc1
CCOC(=O)C1C(=O)C=C(Nc2ccc(OC)cc2)CC1c1ccccc1
CCCCC(NC(=O)C(NC(=O)OCc1ccccc1)C(C)C)C(=O)C(=O)O
C=CC(C)(C)C12CCC3C(C)C4=CC(=O)CCC4=CC3(C)C1CCC2(O)C(=O)c1ccoc1
COc1cc(NC(=O)NC2CCN(Cc3ccccc3)C2)c(OC)cc1NC(=O)CCN1CCOCC1
Oc1ccc(-c2ccc(N3CCc4ccccc4C3)nn2)cc1
Cc1cc(-c2ccc(OCCN3CCCC3)cc2)ccc1Cl
C=CCN(Cc1ccccc1)C1CCCCC1O
O=C(CSc1nnc(-c2ccco2)o1)c1ccc2c(c1)OCO2
O=C(NCCOc1ccccc1)C1CCN(c2ccnc3c2CC(=O)N3c2ccccc2)CC1
CCC(NC(=O)CCC#N)c1cccc(Cl)c1
O=C(CCc1ccccc1)NC(Cc1nc(CCCc2ccc(OC(F)(F)F)cc2)no1)C(=O)O
CNC(C)C(=O)NC1CCCCNc2ccc(C#N)c(c2)NC(=O)Cc2ccc(cc2)-c2nc(ccc2O)-c2nc(ccc2C)-c2nc(co2)C2=NC1=C2C
COc1ccccc1C(=O)NCCS(=O)(=O)N1CCN(Cc2ccccc2)CC1
CNS(=O)(=O)c1ccc(CCNC(=O)Cn2cccc2)cc1
COc1cccc(C2NC(=O)c3nn(Cc4cccnc4)c(C(C)C)c32)c1
CCCC1(C)CCCc2ccc3c(c2)c(nc2ccccc23)OC2CC(C(=O)NC3(C(=O)NS(=O)(=O)C4CC4)CC3C)N(C2)C(=O)C(C2CCCCC2)NC(=O)OC1
Cc1cccc(-c2ccncc2-c2ccnc(Nc3cc(C)ccc3C)c2)c1
CC(C)CC(NC(=O)C(NC(=O)CC(O)C(CC(C)C)NC(=O)c1cc(O)ccc1O)C(N)=O)C(=O)NCCc1ccccc1
COc1cccc(CN2CCC(NC(=O)c3ccc4[nH]nc(-c5ccncc5)c4c3)CC2)c1
CCC(C)N(Cc1cc(-c2cncnc2)ccc1C)S(=O)(=O)c1cn(C)cn1
S=C(NCCCNc1ccnc2cc(Cl)c(Cl)cc12)Nc1ccccc1
CN(C)CC1COC(c2ccccc2)(c2ccc(Cl)cc2)O1
Cc1cccn2c(=O)c3cc(C(=O)NCc4ccccc4)n(CCCOC(C)C)c3nc12
CCOC(=O)C1CCN(C(=O)CCC(=O)Nc2ccc(Cl)cc2)CC1
CC(C)(CC(=O)N1CCC1)OCC(=O)N1CC(F)CC1C#N
O=C1C2Cc3ccccc3CN2C(=O)N1C(=O)C1(S(=O)(=O)c2ccccc2)CO1
Cc1ccc(-[n+]2c(C)cn(C)c2C)cc1
Fc1nccnc1Oc1ccc(C(F)(F)F)nc1
CSC1=NC(c2cccc([N+](=O)[O-])c2)N2N=C(c3ccc(Br)cc3)OC2=N1
Cc1cc(C)nc(N2CCC(Oc3ncc(C(F)(F)F)cc3Cl)CC2)n1
CCOC(=O)N1CCN(C(=O)c2cc3ccccc3oc2=O)CC1
CCOC(=O)C(=CC(C)CC(=O)c1ccc(C(C)(C)C)cc1)c1ccccc1C(F)(F)F
CC(C)Nc1nc(=O)c2sc3ccccc3c2[nH]1
CCCCCCCCn1cc(CCCn2ccnc2C(CCCC)OC)nn1
CC(C)Oc1ccc(-c2nc(N3CCC(C(N)=O)CC3)c3ccccc3n2)cc1C(F)(F)F
N#CC1C(=N)Oc2[nH]nc(N)c2C1c1ccccc1
CCCCCCCCCCCCCCCC[N+](C)(C)CCO
Cc1sc(NS(=O)(=O)c2cccc(F)c2)c(C(=O)N=C(N)N)c1C
Cc1cccc(Cl)c1Nc1nc2[nH]ccc2c2nc(-c3ccco3)nn12
COC(=O)C1=CCC2C(CCc3ccc(O)cc3)CCC1N2C
Cc1cc(NC(=O)C(F)(F)F)ccc1C(=O)Cn1ccc2ccccc21
CCCCCCCCCCNc1ccc(-c2cnc3c(ccc4c(Cl)cccc43)n2)cc1
Cc1[nH]c(=O)c(CNC(=O)CNC(=O)NCC(Cc2cccc(F)c2)N(C)C)cc1Cl
CCc1cc(-c2ccc(-c3cc(C(=O)NC4CC4)cc(C)c3CC)cc2Cl)cc(C)c1OCC(=O)O
CCc1noc(C)c1C(=O)OCCCc1nc2ccccc2s1
CCOC(=O)C(CNC(=O)C=Cc1ccc(O)c(O)c1)c1cccs1
Cc1ccc(S(=O)(=O)Nc2cccc3ncccc23)cc1
CC1CCC(NC(=O)c2sc(-c3ncc(S(=O)(=O)C4CCCC4)cn3)cc2Cl)CC1
CC(C)CC(NC1CCN(c2cc3c(cc2F)c(=O)c(C(=O)O)cn3-c2ccc(F)c(O)c2)C1)C(=O)O
CCCCCCNc1c(C#N)cnc2ccoc12
C=C(C=O)C1Cc2cc(CC(C)=CC(O)C=CC(C)(C)OC(=O)C=CC=Cc3ccccc3OC)c(Cl)cc2O1
COc1cc(C(=S)Nc2ccccc2C(=O)O)c(OC)cc1O
Cc1ccnc(NC(=O)C2(c3ccccc3)CCOCC2)c1
O=c1ccn(C2CSC(CO)O2)c(=O)[nH]1
CCOC(=O)N1CCc2c(sc3ncn(Cc4cccc(OC)c4OC)c(=O)c23)C1
CCn1c(SCC(=O)C(=O)N2CCCCCC2)nnc1C1CC1
COc1ccc(-c2nc3c(c(=O)c4ccccc4n3C)c(=O)n2-c2ccc(OC)cc2)cc1
NC(=O)c1ccsc1NC(=O)CN1C(=O)c2ccccc2Sc2ccc(Cl)cc21
COc1cccc(C2c3c(oc4ccc(F)cc4c3=O)C(=O)N2CCCN2CCOCC2)c1OC
COc1ccc(OC)c2c(=O)n(CC(=O)N(CC(C)C)c3c(N)n(Cc4ccccc4)c(=O)[nH]c3=O)cnc12
CCCn1c(-c2ccc(C(F)(F)F)cc2)csc1=NC(=O)N(CC)CC
Cn1cc(NC(=O)N2CC3(CCN(C(=O)OC(C)(C)C)C3)C2)c(C(N)=O)n1
O=C(CCCCCCCNC(=O)c1c(O)nc2ccccc2c1O)NNC(=O)c1ccccc1O
O=S(=O)(NC1CCCCC1)c1cc2c(NCCCCCCCCNc3c4c(nc5cc(Cl)ccc35)CCCC4)c3c(nc2cc1OCCCCCl)CCCC3
c1ccc(-n2c(Cc3cccnc3)nnc2-c2cccnc2)cc1
CC(=O)c1ccc(S(=O)(=O)N(CC(=O)N2CCc3ccccc32)c2ccc(C)cc2)cc1
CCOc1ccccc1N1CCN(CCCCn2nc(-n3ccnc3)ccc2=O)CC1
CCCCCCCCCCCCC=CCCCCCC(=O)NCC(O)COCC(O)CO
O=C(NCC(c1ccco1)N1CCCCC1)c1ccc2c(c1)N(Cc1cccc(F)c1)C(=O)c1ccccc1S2(=O)=O
CC(CC1CCCCCC1)=C(CC=O)C(=O)CC1OC(CO)C(O)C(O)C1O
CCC(C(=O)NC1(c2ccccc2)CCCC1)N(C(=O)Cn1nnc(-c2ccccc2OC)n1)C1CCCCC1
Cc1noc(C)c1-c1ccc2c(Nc3ccc(F)cc3F)nn(CC(F)F)c(=O)c2c1
Cn1c(-c2ccc3c(=O)oc(Cl)nc3c2)nc2ccccc21
Cc1ccc(OCC(=O)Nc2cc(S(=O)(=O)N3CCOCC3)ccc2N2CCOCC2)cc1
COCC(C)NCc1ccc(-c2ccc(N3CCC(F)(F)CC3)nc2)o1
Cc1cc(C=CC(=O)C=Cc2cccc([N+](=O)[O-])c2)cc(C)c1O
CC1(C)COc2c1cc(C(F)(F)F)cc2C(C)(C)CC(O)(C(F)(F)F)C(C)(C)c1cc2ccncc2[nH]1
CN1CCC(CCS(=O)(=O)NCC2CCCCC2)CC1
CCCOC(=O)c1cn(C2CC2)c2nc(Nc3cccc(Cl)c3)ncc2c1=O
O=C(O)CC(NC(=O)OCc1ccccc1)C(=O)COC(=O)c1cc([N+](=O)[O-])ccc1O
Cc1ccc(C(C(=O)NC2CCCCC2)N(Cc2ccccc2)C(=O)c2ccco2)o1
NC(=O)CNC(=O)c1cccc(OC(=O)c2ccc(O)c(O)c2)c1
Cc1cc(OCCN2CCOCC2)ccc1-c1nc(=O)c2nc(C3CC3)cnc2[nH]1
COc1ccc2c(OC3CC4C(=O)NC5(C(=O)NS(=O)(=O)C6CC6)CC5C=CCCCCCN(C)C(=O)C4C3)nc(-c3ccccc3)nc2c1
O=c1c2sc(-c3ccccc3)cc2nc(NCc2cccc(F)c2)n1C1CCCCC1
CCOc1ccc(C=Nn2nc(-c3ccncc3)oc2=S)cc1
COc1ccc(-c2cc(C(=O)NCC(=O)O)nn2-c2ccc(S(N)(=O)=O)cc2)cc1
COc1cc(CC(=O)NC2CCCN(C)C2)ccc1Nc1ncc(C(F)(F)F)c(Oc2cccc3c2C(=O)N(C)C3)n1
CC(C)c1nnc(N2CCN(c3ccc(C#N)cc3)CC2)o1
CN(C)CCNc1cc2c(-c3ccc(Cl)cc3)nnn2c2ccccc12
CC1C(=O)c2nc(CCNCCCN3CCOC(c4cccc(Cl)c4)C3)[nH]c2N(C)C1=O
CCCc1c(COc2ccc(-c3cccnc3Oc3ccc(S(=O)(=O)Nc4ncccn4)cc3C(=O)O)c(Cl)c2)ccc(C(C)=O)c1O
CC(C)CCCC(C)C1CCC2C(O)CCCC12C
COc1cc(NC(=O)CSC2=Nc3ccccc3C3=NC(Cc4ccccc4)C(=O)N23)cc(OC)c1OC
Cc1cc(C)c(S(=O)(=O)NC(C)CNC(=O)C2=NOC(Cn3cncn3)C2)c(C)c1
Cc1ccc(-c2cc(C(=O)NCc3ccc4c(c3)OCO4)no2)s1
CC(=O)N(c1ccccc1)c1c(C(=O)N(C)C)c(O)cc2cccnc12
Cc1ccc(-c2nc(-c3cccnc3)nc3ccccc23)o1
CCN1CCN(C(=O)Nc2cc3c(=O)nc(O)c(=O)[nH]c3cc2C)C1=S
Cn1c(=O)c2c(-c3ccc(C(F)(F)F)cc3)ccnc2n(C)c1=O
O=C(NC1CC2CCC(C1)N2C(=O)Nc1ccc(F)cc1)c1ccc(Br)cc1
CC1(C(=O)N2CCN(c3ccc(F)cc3)CC2)CCCC2(C)c3ccc(O)cc3CCC12
C=CCOC(=O)NC(CCC(=O)O)C(=O)N1CC(O)CC1C(=O)O
C=Cc1ccc(NC(C)=O)cc1
CCCN1CCc2c(sc(N3C(=O)NC(c4ccc(C)cc4)(c4ccc(C)cc4)C3=O)c2C#N)C1
O=C(C=Cc1ccc(-c2ccc([N+](=O)[O-])cc2)o1)c1ccc(N2CCOCC2)cc1
O=[N+]([O-])c1ccc2[nH]cc(C=NN3CCN(Cc4ccccc4)CC3)c2c1
O=C(O)CC1CCC(CN2CCC(c3cc(Cc4ccc(-c5ccccc5)cc4)nn3CC(F)(F)F)CC2)CC1
O=C(c1cc2cc(Nc3nccc(-c4cc(F)cc(F)c4)n3)ccc2[nH]1)N1CCOCC1
COC(=O)C1CC(OC(=O)c2ccccc2Br)C(=O)C2C1(C)CCC1C(=O)OC(c3ccoc3)CC12C
CC(=O)NC(Cc1ccc(OP(=O)(OCC(F)(F)F)OCC(F)(F)F)cc1)C(=O)NC(CCC(N)=O)C(N)=O
O=C(c1ccc2[nH]c(-c3ccccc3)nc2c1)N1CCCCC1
COc1cccc(C(=O)C2CCCN(Cc3cnc(N4CCOCC4)s3)C2)c1
CC(=O)OCC(Cc1csc(NC(=O)Cc2ccc(C)cc2)n1)NC(=O)C(N)CC(=O)O
OCC1OC(OC(CCc2ccc(F)cc2)C2CCCC2CNc2ccc(-c3ccccc3)cc2)C(O)C(O)C1O
O=[N+]([O-])c1ccc(Nc2ncnc3ccc([N+](=O)[O-])cc23)cc1
Cc1ccc2c(CC(=O)Nc3ccc4c(c3)CCC4)coc2c1
CC(=O)COc1ccc(C=C2SC(=O)N(CC(=O)Nc3ccc(C(=O)N(C)C)cc3)C2=O)cc1
CCOc1ccc(OCC(=O)Nc2ccc(NC(=O)c3ccccc3F)cn2)cc1
O=c1ccc2c(Cl)cc(Cl)c(Cl)c2[nH]1
CCN(CC)c1ncc(C(=O)NCc2ccc3[nH]c4ccc(-c5cn[nH]c5)cc4c3c2)cn1
Nc1nc2c3ccccc3nc(CCCCCCCCCC3CCCCC3)n2n1
CC(=O)OC1CC2(C)C(CCC3(C)C2CC(O)C2C4(C)C=C(C#N)C(=O)C(C)(C)C4CCC23C)C(C)(C)C1OC(C)=O
CSc1ncccc1C(=O)NCCN1CCN(C2=CC(=O)c3ccccc3C2=O)CC1
CCCOc1ccc2ccc(OCCCC(C)(C(=O)NO)S(C)(=O)=O)cc2c1
COc1cc(C(=O)c2coc3c2C(=O)c2ccccc2C3=O)cc(OC)c1OC
Cc1sc(-c2ccco2)nc1NC(=O)c1c(F)cccc1Cl
Nc1cccc(CN2C(=O)c3ccccc3[S+]([O-])c3cc(NC(=O)c4cccn4Cc4cccnc4)ccc32)c1
CCNC(=O)Nc1sc2c(c1C(=O)Nc1ccc(Br)cc1F)CCC(C(C)(C)C)C2
CC(=O)c1cc2c(cc1NC(=O)C[n+]1ccccc1)OCCO2
CN(Cc1cccc(Br)c1)C(=O)C(Cc1ccccc1)NC(=O)C(C)(C)c1cc(-c2cc(Br)cc(OCc3ccccc3)c2)nn1C
Cc1n[nH]c(=O)c2[nH]cnc12
CP(=O)(O)CC1CCC(CC(=O)O)C(CP(=O)(O)O)C1
Cc1cc(O)cc2[nH]c(=O)c(O)nc12
CC(C)(C)CC1CCCC1NC1C=CC(N)C(O)C1O
COc1cc(C(=O)NC(=S)Nc2ccc(S(=O)(=O)NNc3cc(C)nc4ccc(C)cc34)cc2)cc(OC)c1OC
Cc1ccc(C2CN3CCCC3CO2)s1
CC(C)C(=Cc1ccc(O)c(OCc2ccc3c(c2)C(c2ccc(O)cc2)=C(C(C)C)C3=O)c1)c1ccc(C(C)C)c(Oc2ccc(C(C)C)cc2)c1
C=CCn1c(=O)c2ccccc2c2cc(S(=O)(=O)NC(CO)C(C)C)ccc21
COc1cc(C(=O)C=Cc2ccc(OC)c(OC)c2-c2ccc3c(c2OC)OCO3)cc(OC)c1OC
O=C(c1ccco1)N1CCN(Cc2noc(C3CC3)n2)CC1
C[n+]1cccc2c1cc1ccccc1[n+]2C
O=C(NC(Cc1ccccc1)C(=O)NC1CC1)c1cccs1
ON=Cc1ccc[n+](CC#CCOc2ccccc2Cl)c1
Cc1ccc(Cl)cc1N1CCN(S(=O)(=O)c2c(C)cc3c(c2C)OCCO3)CC1
CC(C)(C=S)N1C(=O)C(Cc2ccccc2)(NC(=O)OCc2ccccc2)C(=O)N1c1ccccc1
Cc1oc(-c2ccccc2)nc1CCOc1ccc(CC(C)NCC(O)c2cccc(Cl)c2)cc1
Cn1nc(-c2cccc(Oc3ccccc3)c2)n(CC(O)Cn2c3ccccc3c3ccccc32)c1=S
COc1ccc(-c2cnn3c(NCc4ccco4)cc(C)nc23)cc1OC
CC1CCN(C(=O)c2cc(NS(=O)(=O)c3ccc4ccccc4c3)c[nH]2)CC1
CC(C)Oc1ccc(NC(=O)c2ccc3nc(Nc4ccc(F)cc4F)nnc3c2)cc1
CCCn1c(=O)c2[nH]c(-c3cc(C)n(Cc4cc(C)on4)n3)nc2n(CCC)c1=O
Cc1cc(N2CCN(C)CC2)nc2ccc(NC(=O)COc3ccc(C(F)(F)F)cc3)cc12
CN(Cc1ccccc1)C(=O)CSc1nc2ccccc2c(=O)n1Cc1ccccc1
CC1(C)C(C(=O)c2cn(CC3CCOC3)c3cc(-c4ccncc4)cc(Cl)c23)C1(C)C
CCN(CC)CCn1nc2c3c(cccc31)S(=O)(=O)c1cccc(Cl)c1-2
O=C(C=C1c2ccccc2C(=O)N1c1ccccc1)c1ccc(F)cc1
COc1cccc2[nH]c(=O)oc12
C#CCOCCOCCOCCNc1nc(N2CCOCC2)nc(N2CCN(C(=S)Nc3ccc(C#N)cc3)CC2)n1
COc1ccc(-c2nn(-c3ccc(C)cc3)cc2C=CC(=O)c2ccccc2)cc1
OC(CN(Cc1cccc(-c2ccccc2)c1)c1cccc(Oc2ccccc2)c1)C(F)(F)F
CCc1ccc(OCCCCCC(=O)N2CCN(C)CC2)c(-c2ccc(F)c(F)c2)c1
C=C1CCC2C(C(C)CCCCC)CCC12COC(=O)C=Cc1ccccc1
CC(C)(C)OC(=O)NC(Cc1ccccc1)C(O)CC(Cc1ccccc1)C(=O)NC1c2ccccc2CC1O
Nc1nc(NCCCCO)c2ncn(C3OC(CO)C(O)C3O)c2n1
CC1CCC2(C)CCC3(O)C(=CCC4C5(C)CC(C)(Br)C(=O)C(C)(O)C5CCC43C)C2C1(C)O
O=C(c1ccc2c(c1)OCO2)C1CC1
Cc1ccc(S(=O)(=O)N(C)C2CCOc3cc(F)ccc32)cc1
Cn1c(C(=O)Nc2ccccc2C(F)(F)F)cc2oc3ccccc3c21
Cc1nc(=O)c2cc(CSc3cccs3)ccc2[nH]1
O=C1c2ccc(S(=O)(=O)N3CCCC3)cc2C(=O)N1CCOc1ccc(Cl)cc1F
N#CC(c1ccncc1)N1CCC2(CC1)CC(Oc1ccccc1)CO2
CCc1nc(C(C(=O)O)C(=O)OC)c(C)n1Cc1ccccc1C(F)(F)F
Cc1cn(CC(C)OC(=O)C2(C)CCC3(C)C(CCC4(C)C5=C(CCC43C)C(=O)c3c(O)ccc(O)c3C5(C)C)O2)c(=O)[nH]c1=O
CCCCCCC1(CCCCCc2cc(O)c3c(c2)CCC3=O)CO1
CC(=O)OCC1CC(OC(C)=O)CC23CCC4C5(C)CCC(O)C(C)(O)C5CC(OC5OC(C)C(C)C(CO)C5O)C4(C)C2=CCC13
N#Cc1cccc(Oc2ccc(F)cc2C(=O)Nc2ccc(N3CCC(O)C3)c(C(F)(F)F)c2)n1
Cc1nc(CN2CCOCC(c3nccs3)C2)oc1C
O=c1cc(-c2cccc(O)c2)oc2cc(OC(Br)C3CCCCC3)cc(O)c12
CC(=O)OC1CCC2C1OCC1(C)C3=CCC(C)(C)C3CCC21C
COP(=O)(O)C=CC(=O)Nc1cccc2nc(N)ccc12
CCC1C(CCCNC(=N)N)C2(C#N)C(=NO)C(C#N)(C(=O)C3CC3)C12C
Cc1cc(C)c(-c2csc(NC(=O)C3CCCCC3)n2)c(C)c1
CC(=O)c1cccc(C(=O)N2CCCC(c3nccn3C)C2)c1
CCOc1ccc(NS(=O)(=O)c2ccc(OC)c(OC)c2)cc1
COc1cccc(-c2nc3ccc(C)cn3c2Nc2ccc(Cl)cc2Cl)c1
CC(=O)N1CCN(C(=O)c2cc(-c3cc(Cl)cnc3C)cn2-c2cccc(C)c2)CC1
Cc1oc(C(=O)NCc2ccco2)c(-c2ccccc2)c1C#N
COc1ccc(N=NN(C)C)c2c1CCC2
CC(=Nc1ccc(S(=O)(=O)Nc2ccc(F)cc2)cc1)NC1CC1
COc1ccc(F)c(-c2nc(C(F)(F)F)ccc2CNC(=O)C(CC(=O)O)c2ccc(NS(C)(=O)=O)c(F)c2)c1
O=C1C(OC2OC(CO)C(O)C(O)C2(O)O)=C(O)C(=O)C2=C1C(O)C1C(O)CCC2N1Cc1ccccc1
CC(=O)c1sc(NCCc2cccs2)nc1C
CC(=O)c1c(O)cc(CN(C(C)=O)c2ccc3c(c2)NC(C(=O)O)Cc2ccccc2-3)c(I)c1O
CCCCCCCCCCCOc1c(OC)cc(NC(C)CCCN)c2nc3cccc(OC)c3nc12
COc1ccc(C(=O)N2CCC(CC(=O)O)CC2)cc1
CCc1ccc(CSc2nnc(-c3ccccc3)n2CC2CCCO2)cc1
CC1(C)C2CCC1(C)C(NC(=S)NC(=O)COc1ccc(Cl)cc1)C2
CCN(CC)C(=O)C1CCC2C3CCC4NC(=O)C(N5CCN(C(=O)c6ccccc6)CC5)CC4(C)C3CCC12C
CCCCCC1C=CC=CC(=O)OC(C(C)CC)C=CC(=O)C=CC(=O)OC(CC=C(C)C)C(O)CC=CC(OC(=O)C=C(C)C)C1
O=[N+]([O-])c1ccc(S(=O)(=O)N2CCCc3cccc(-c4cccnc4)c32)cc1
Fc1cccc(Oc2cccc(N3CCNCC3COc3cccnc3)c2)c1
Cc1onc(-c2c(Cl)cccc2Cl)c1C(=O)NC1(C(F)(F)F)C(=O)Nc2c1c(=O)n(C)c(=O)n2C
CCc1nc2c(C)cc(C)nc2n1Cc1ccc(N(C)C(C(=O)O)c2ccccc2)cc1
COC(=O)C(C)(Cc1ccccc1)C(O)Cn1cnc(C)c1
CCOc1ccc(NC(=O)C2c3ccccc3C(c3ccccc3)C2C(=O)O)cc1
Cc1cc(N)cc(C)c1OCC(=O)NC(CCc1ccccc1)C(O)C(=O)N1CSC(C)(C)C1C(=O)NC1c2ccccc2CC1O
CCCCN1CCC(N2Cc3cccc(OC(C)C)c3C2=O)CC1
Cc1ccc(-c2cc3[nH]c(CN4CCCC4)cc(=O)n3n2)cc1
C=C1C(=CC=C2CCCC3(C)C(C(C)=CC(=O)O)=CCC23)CC(O)CC1O
CC1(C)CC(N)CC(C)(CNCc2cc(C(F)(F)F)ccc2OCCCO)C1
CCOc1ccc(C2COc3cc4[nH]c(=O)cc(C(F)(F)F)c4cc3N2C(=O)C(C)C)cc1
Cc1c(Cl)c(C(=O)N=C(N)N)c(Oc2cc(Cl)c(OC(C)C)c(C(F)(F)F)c2)c2c1OC(C)(C)C=C2
CCCCc1ccc(-c2nc(N)c3cc(CN4CCN(C)CC4)ccc3n2)cc1
COc1ccc(-c2c(C3CCCCC3)c3ccc(C(=O)NC(C)(C)C(=O)Nc4ccc(C(=O)NS(N)(=O)=O)cc4)cc3n2C)cc1
N#CC(C=Cc1ccc(Cl)cc1Cl)=CC1CCCCC1
COc1ccc(NS(=O)(=O)c2ccc(N3CCN=N3)cc2)cc1
CS(=O)(=O)c1ccc(-n2nc([N+](=O)[O-])c(Cl)c2C2CC2)cc1
O=c1snc(-c2ccccc2)c2ccccc12
CC1Cc2c(OCc3ccc(-c4ccccn4)cn3)ccc3c2c(c(CC(C)(C)C(=O)O)n3Cc2ccc(Cl)cc2)S1
COc1ccc(C(=O)C=Cc2cc(OC)ccc2OC)cc1
CC1CC2c3ccc(OCCCCCOc4ccc5c(=O)ccoc5c4)cc3-c3cccc(O)c3[N+]2C1
COc1ccc(C)cc1NC(=O)c1ccc(N2CCN(c3ccccc3OC)CC2)nn1
O=C1c2ccccc2C(=O)N1CCCCCN1CCN(c2ccccc2F)CC1
O=C(NC1(C(F)(F)F)CCN(c2ncnc3[nH]ccc23)CC1)C1CCCCC1
O=C1NCN(Cc2ccccc2)C12CCN(CC(O)CN1CCC3(CC1)OCc1ccccc13)CC2
CC12CCC(=O)C=C1CCC1C2CCC2(C)C(O)C(O)CC12
Cc1cccc(Nc2ccc(S(=O)(=O)Nc3ccc(F)cc3)cc2)c1
O=C1C(CCc2ccccc2)N=C2c3ccccc3N=C(SCC(=S)NC3CCCCC3)N12
CN(C)S(=O)(=O)Nc1c(F)cccc1F
COc1cc(Cl)c(C)cc1N(C)S(=O)(=O)c1ccc(C(=O)OC2CCCCC2NC(=O)c2ccc(OC(C)C(=O)O)cc2)cc1
CCCCN1C(=O)C(CC(=O)NC2CCc3ccccc32)CC(C(=O)N(C(C)C)C(C)C)=C1C
Clc1ccc(Cn2ncc3c2NCCC3c2ccccc2)cc1
CC(NC(=O)c1c[nH]nc1C(=O)NC(Cc1ccccc1)C(O)C(=O)N1CSC(C)(C)C1C(=O)NC(C)(C)C)c1ccncc1
CC(C)NCC(O)c1c(OC(C)(C)C)c(-c2ccccc2)nc2c(C(F)(F)F)cccc12
Cc1cc2cc3c(C)c(CC(=O)NC(CCCNC(=N)N)C(=O)N4CC(C)CC(N5CCCC5)C4)coc-3c2[nH]1
CCCCN(CCCC)CC(Cc1ccc(Cl)cc1)N(CCC)CCCC
COc1ccc(C2=C3N=c4ccccc4=C3C=C(CCN)C2=O)cc1OC
C=CC(=O)Nc1cc2c(Nc3ccc(Br)c(Cl)c3)ncnc2cc1OCCNC(=O)C(NC(=O)OC(C)(C)C)C(C)(C)C
COc1cccc(NC(=O)CC2C(=O)N(c3ccc(F)cc3)C(=O)N2CCc2ccc(C)cc2)c1
CN1CCN(c2ccc(S(=O)(=O)N(CCOS(=O)(=O)c3ccc(C(C)(C)C)cc3)C(C)(C)C)cc2)CC1
CC1(C(=O)NS(=O)(=O)C2CC2)CCCN(C(=O)c2cccs2)C1
COc1cc(-c2cncc(C3CCCN3C)n2)cc(OC)c1OC
Cc1cc(NC(=O)CN2C(=O)NC3(CCCCCC3)C2=O)c2ccccc2n1
Cc1ccc(S(=O)(=O)N2CCC(CCC(=O)NCC3CCCO3)CC2)c(C)c1
CCCCCC1=CC(=O)C=CC1(CCC)OCCCC
COc1cc(O)ccc1C1c2ccc(O)cc2OC(=N)C1C#N
COc1cccc(CNC(=O)CCNS(=O)(=O)c2cc(C)ccc2C)c1
Nc1ncnc2c1ncn2C1CC(O)C2(CO)CC12
NC1=NC(=O)CN1
CCNC(=O)Cc1c(-c2ccc(Br)cc2)nn2cccc(-c3ccccc3)c12
Cc1cccc(N2CC(=O)N(C(C)CC(=O)O)CC2=O)c1C
NC1(C(=O)O)CC(C(=O)O)N(CCCCc2ccccc2)C1
O=C(O)C=Cc1ccc(C(=O)N(OCCn2ccnc2)C2CCCCCC2)cc1
CCC1OC(=O)C(C)C(OC2CC(C)(OC)C(O)C(C)O2)C(C)C(OC2OC(C)CC(N(C)C)C2O)C(C)(O)CC(C)CN(CCCC(=O)OCCO)C(C)C(O)C1(C)O
O=C(O)c1cnccc1N1CCOCC1
O=C(CSc1nncs1)Nc1cc(S(=O)(=O)N2CCCCC2)ccc1Cl
CCCCCCCCc1ncn(CCC2=CCCCC2)c1O
CC1CC(C)C2(C)CC3C(c4cccc(C(F)(F)F)c4)C(NC(=O)OCc4ccccc4)CN3CC2CC1=O
CC1(c2ccccc2)CC(c2ccc3c(c2)OCO3)=NN1c1ccccc1
OC(CC=Nc1ccc(F)cc1)(C(F)(F)Cl)C(F)(F)Cl
c1ccc(-c2nc(-c3ccc[nH]3)oc2-c2ccc3nccnc3c2)cc1
CC1(C)Oc2ccc(C3=CCN(Cc4cccc(Cl)c4)CC3)cc2C2(COC(N)=N2)C12COC2
O=c1cc(N2CCOCC2)oc2cc(-c3ccccc3)ccc12
CCc1cccc(CC)c1NC(=S)N(CCNC)Cc1ccccc1
CC(C)C1=CC2CC3(C=O)C4CCC(C)C4CC2(COC2CC(N)C(O)C(C(=O)O)O2)C13C(=O)O
O=C(O)CCC(=O)OC1C2CCC(O2)C1CCC(=O)O
Clc1ccc(-c2ccc(-c3ccc4cc(Cl)ccc4n3)nc2)cc1
COc1ccc(C)cc1S(=O)(=O)N1CCN(C(C)C(N)=O)C(C)C1
O=C(O)CC=Cc1ccc2oc(C3CCCCC3)c(-c3nc(-c4ccccc4)no3)c2c1
CC(Nc1nccc(N2C(=O)OCC2C(C)C)n1)c1ccc(OCC2OCCC2C(C)(C)C)cc1
CCN(CC)Sc1cc(C=C(C#N)C#N)c(S(N)(=O)=O)cc1S(N)(=O)=O
O=C(Nc1ccc(F)cc1)NC1CCCC1Oc1cc2cc[nH]c(=O)c2cc1Cl
COc1ccc(S(=O)(=O)Nc2ccc(C(=O)NC(=S)NCC3CCCO3)cc2)cc1
Cc1ccc(S(=O)(=O)NC(=O)N2CCC(C(=O)N3CCC(CO)(CO)CC3)CC2)cc1
COc1cccc(NC(=O)c2cc(-c3ccc(OC(F)F)cc3)ccc2C2=NC(C)(C)CO2)c1
Cc1ccc(-c2c(-c3ccc(O)cc3)c3c(C)nn(-c4ccc(Cl)cc4)c3n2CC(=O)O)s1
Cc1ccc(N2CCN(c3ncc4nc(SCC(=O)Nc5ccc(F)cc5)n(Cc5ccc(F)cc5)c4n3)CC2C)cc1C
Cc1cc(OCC(O)CNC(C)C)cc(C)c1Br
Cc1ccc(Cn2c(C)c(C(=O)NCC(c3cccs3)N(C)C)sc2=O)cc1
CC(C)(Oc1ccc(C2=C(c3ccc(S(C)(=O)=O)cc3)CCC2)cc1)C(=O)O
N#Cc1c(O)c2c3c(sc2[nH]c1=O)CCCC3
COc1ncc(C#Cc2ccc(C(=O)O)cc2)cc1OCC1CCCCC1
Cc1cccc(N2CCCC(NCc3cccc4[nH]ccc34)C2)n1
CN(C)CCCNc1nc(N)cc(-c2ccccc2)n1
Cn1cc(C2CCN(C3=CC(=O)C(N)=CC3=O)CC2)c2ccccc21
COc1ccccc1N1CCN(CCCCC(=O)NCc2ccc([N+](=O)[O-])cc2)CC1
CC1=C(C(=O)OC(C)C)C(c2ccc(C(F)(F)F)cc2)N(C(=O)OC2CC3(N4CCCC4)CC2CC(C)(C)C3)C(=O)N1
CC(=O)N1CCc2cc(S(C)(=O)=O)ccc2CC1c1ccc(Cl)c(Cl)c1
CN1CCN(C)C(C(=O)NC(Cc2cc(F)cc(F)c2)C(O)C2NCCN=C2Cc2ccccc2)C1
CCC(C)C(C=Cc1ccccc1)NC(=O)C1CCCCN1C(=O)C(O)Cc1c(C)cccc1C
COc1cc(CN2CCC(C(N)=O)(N3CCCCC3)CC2)c(Cl)cc1F
COCCN1C(=O)C(=Cc2ccc(OC)cc2)SC1=Nc1ccc(F)cc1
COC=O
CC(=O)c1ccc(CN2CCN(C(c3ccc(C(F)(F)F)cc3)c3cccnc3)CC2)cc1
COc1cc(-c2cccn3nc(Nc4ccc(N5CCN(C(C)=O)CC5)cc4)nc23)cc(OC)c1OC
CC(C)NC(=N)c1ccc2[nH]c(C(=O)NC(C)C)c(CCc3ccc4[nH]ccc4c3)c2c1
Fc1ccc(CCCOCC2CCCCN2Cc2nccs2)cc1
Cc1ccc2c(C#N)cc3nn(C)c(N)c3c2c1
CCOCc1c(C(=O)NCCC(O)CO)nn(-c2ccc(Cl)cc2Cl)c1-c1ccc(OC(F)(F)F)cc1
Fc1ccccc1Cc1c[nH]c2ncnc(N3CCOCC3)c12
CC(=O)Nc1ccccc1C1=NN(C(C)=O)C(c2cc(Cl)ccc2O)C1
CC(C)=CCn1cc(CC2NC(=O)C(Cc3c[nH]c4ccccc34)NC2=O)c2ccccc21
COC(=O)c1c(O)cc2c(c1O)CCC1C(C)(CO)CCCC21C
CCCCN(CCCC)C(=O)c1cc(-c2cc(Cl)ccc2O)[nH]n1
Clc1ccc(C23CCN(CCc4cccnc4)C2Cc2ccc(Cl)cc23)cc1
O=C(O)c1cc2cc(Br)ccc2oc1=O
CCN1CCOC1=O
CCCCOc1ccccc1C1CC1CN
Cc1cc([N+](=O)[O-])c(Cl)cc1NC(=O)CNCc1c(C)nn(C)c1Cl
Cc1ccc(NC2=NS(=O)(=O)c3cc([N+](=O)[O-])ccc3N2)c(C)c1
COc1ccc2[nH]c3c(c2c1)CCNC3C
O=C(CCCN1C(=O)c2ccccc2C1=O)Nc1ccc(Br)cc1Cl
CC(NC(=O)Nc1ccc(-c2cc(C(=O)NO)no2)cc1)C(C)(C)C
CCOc1ccc(CNCc2nc3ccccc3n2C)cc1
CCCCn1ncc(C(=O)N2CCC(N3CCN(c4cccc(C)c4)CC3)CC2)c1C
Cc1cc(OCc2n[nH]c(=S)n2-c2ccccc2)ccc1Cl
CC(C)(C)N1C(=O)C(=C2CCC3(CC2)OCCO3)c2ccccc21
COc1ccc2cc3[n+](cc2c1OCCCc1ccc([N+](=O)[O-])cc1)CCc1cc2c(cc1-3)OCO2
CS(=O)(=O)N(CC(O)CN1CCN(CCCNc2ccccn2)CC1)c1cccc2c1NC(=O)CO2
OCC1OC(NCc2ccccc2)C(O)C(O)C1O
CC(C)(C)c1cccc(NC(=O)N2CCC(c3cc(S(C)(=O)=O)ccc3OCCCS(C)(=O)=O)CC2)c1
O=C(Nc1nc(=O)c2c([nH]1)CCCC2)c1cnccc1OC1CCOCC1
O=C(CSc1nc2ccccc2o1)NC1CCCC1
CCCn1c(CC)ccc1C(O)c1cc(Br)ccc1Oc1ccc(S(=O)(=O)Nc2ncc(Cl)s2)cc1C
CC(C)CC(=O)Nc1cc(S(=O)(=O)N2CCOCC2)ccc1N1CCCCC1
O=C(O)c1cc(F)cc(-c2ccc3c(c2)CNCCO3)c1
COC(=O)C(C=C(C)NC(=O)Cc1cccc2ccccc12)CCc1ccccc1
CC(=O)N1CSCC1C(=O)N1CCOCC1
CN1c2ccccc2C(=O)N2CCc3c([nH]c4ccccc34)C21
O=C1Cc2c([nH]c3ccccc23)-c2ccc3c(c21)CCO3
N#CC1C(c2ccc(C3=CCCCC3)cc2)C(CO)N1C(=O)C1CCCC1
CCn1c(=O)c2cc(C(=O)N3CCCc4ccccc43)cn2c2ccc(Br)cc21
O=C(COC(=O)NCCCC(Nc1c(O)ccc2cccnc12)P(=O)(O)O)Nc1ccccc1
O=C(c1ccc2c(c1)N(Cc1cccc(Cl)c1)C(=O)c1ccccc1[S+]2[O-])N1CCC(C(F)(F)F)CC1
COC(=O)C12CC(CC(=O)NCc3ccccc3)C(=O)N(CCc3ccccc3)C1=CCC(C)(C)C2
CC1CN2C(=O)C3(Cc4cc(Cl)c(O)cc4C3=O)C(C)C3=C2C1CC3N
CC12CCC3c4ccc(O)cc4CCC3C1CC(O)C2O
CCOC(=O)N1CCC(NC(=O)c2nn(-c3ccc(Cl)cc3Cl)c(-c3ccc(Cl)cc3)c2C)CC1
CCOC(=O)c1c2c(c(-c3ccccc3[N+](=O)[O-])n1C1CCN(C)CC1)C(=O)N(c1ccc(OC)cc1)C2
Cc1ccc(-c2nnn(CC(=O)Nc3ccc4c(c3)OCO4)n2)cc1
CC(=O)NC(Cc1ccc(OP(=O)(O)O)cc1)C(=O)NC(CCC(=O)O)C(=O)NC(CC(N)=O)C(=O)NC(Cc1c[nH]c2ccccc12)C(N)=O
Cc1ccsc1CNCc1nnc(C2CC2)n1C
COc1ccc(-c2c3c(n4ccc5cc(OC(C)C)c(OC(C)C)cc5c24)CCOc2cc(OC)c(OC)cc2-3)cc1
Cc1c(C)n(Cc2ccc(-c3ccccc3CN(C)C)cc2)c2ccc(C(=O)NC(CO)c3ccc(F)cc3Br)cc12
CC(C)C(=O)NC(Cc1ccc(O)cc1)C(=O)NCCCCC(=O)NN
c1cncc(-c2nnc(-c3ccccc3-c3nc4ccccc4[nH]3)o2)c1
Cc1noc2c(CCc3ccccc3)nn(CC(=O)NCc3ccc(Cl)cc3)c(=O)c12
CN(C)c1ccnc2sc3c(=O)n(Cc4ccccn4)cnc3c12
CC(=O)Nc1ccc(C(=O)C(C#N)c2ccccc2)cc1
CC(C)CCn1c(Cn2c(=O)n(C)c(=O)c3ccccc32)nc2ccccc21
COc1ccc(S(=O)(=O)NCCCNc2nc(-c3c(C)cc(C)cc3C)cs2)cc1
Cc1c(C=C2C(=O)Nc3ccc(CO)cc32)[nH][nH]c1=O
C=CC(c1ccc(OC)c(Br)c1)c1ccc2cccnc2c1O
CN(C)C(=O)Cc1nc(CN2CCOc3ccccc3C2)cs1
COc1ccc(SCc2ccc([N+](=O)[O-])cc2)cc1
CC(C)=CCOc1ccc(C(=O)c2cc(C(C)(C)C)c(O)c(C(C)(C)C)c2)cc1OCC=C(C)C
COc1ccc2c(NN=Cc3ccc(C(C)=O)c(C#N)c3)cc(C)nc2c1
C=CC(=O)Nc1cc2c(Nc3ccc(F)c(Cl)c3)ncnc2cc1OC(C)CNC(=O)CC
CCC(=O)N1CCc2cc(S(=O)(=O)CCC(=O)NCc3ccccc3)ccc21
COc1cc(CO)c(C(=O)O)c([N+](=O)[O-])c1O
CN1CCCC(c2ccccc2)(c2ccccc2)CC1
COc1ccc(S(=O)(=O)Nc2cc(C(=O)Nc3ccc(S(=O)(=O)N4CCCCC4)cc3)ccc2OC)cc1
CC(C)CC1NC(=O)C(C)NC(=O)C(CC(=O)O)NC(=O)C(CCCN)NC(=O)C(CCCNC(=N)N)NC(=O)C(CCCNC(=N)N)NC(=O)C(CCCCN)NC1=O
CCCCCCCCCOc1ccc2oc(-c3ccc(N(C)C)cc3)cc(=O)c2c1
COc1ccc(C2SCC(=O)N2CCc2ccc(N(C)C)cc2)c(OC)c1
Cc1cc(=O)oc2cc(OCCCN3CCN(c4ccccc4F)CC3)ccc12
CC(C)c1cc(NC(=O)c2cccs2)n(-c2ccccc2)n1
O=C(CN1C(=O)NC2(CCCC2)C1=O)NCC1CCCO1
CC(C)(C)C1CCc2c(sc(NC(=O)CCS(=O)(=O)c3cccc4nsnc34)c2C(N)=O)C1
O=C(C=Cc1cccc([N+](=O)[O-])c1)Nc1cc(-c2ccco2)[nH]n1
CCC(C)C(NC(=O)C(N)Cc1ccc(O)cc1)C(=O)NC(CS)C(=O)O
Cc1ccc(CCC(c2ccc(C)o2)c2c(C)[nH][nH]c2=O)cc1
COc1cc(CS(=O)(=O)N2CCOCC2)cc(OC)c1OC
CCC(C)NC(=O)c1ccc2c(c1)NC(=O)C2=C(Nc1ccncc1)c1ccccc1
CCCC(=NNC(=O)CNC(=O)c1ccco1)c1ccccc1O
O=C(CCCCCCCCCCC(=O)NC1CCCCC1)NC(=O)Nc1ccc2c(c1)COC2=O
Nc1c(C(=O)c2ccccc2Cl)c2nc3ccccc3nc2n1-c1c(Cl)cc(Cl)cc1Cl
CC(C)Cc1ccc(C(C)C(=O)NS(=O)(=O)C2CC2)cc1
COc1cccc(C2OC(CCn3ccnc3)c3cccn3-c3ccc(Br)cc32)c1OC
Cc1ccc2oc(-c3ccc(C)c(NC(=O)c4scnc4-c4ccccc4)c3)nc2c1
COc1ccc(Cc2nnc3n(CCc4ccccc4)c(=O)c4ccccc4n23)cc1
CC1CCC2(OC1)OC1CC3C4C(O)C(O)C5CC(O)CCC5(C)C4CCC3(C)C1C2C
N=C(N)c1ccc2[nH]c(-c3cccc(N4CCOCC4)c3O)nc2c1
CC(C)N1CCC(Oc2ccc3[nH]c(=O)c4c(c3c2)CCSC4)CC1
CCCCNC(=S)N1CCN(c2nc(-c3ccc(C)cc3)cs2)CC1
COCCn1ccc(CN2CCOC3CN(c4ccncc4)CC32)n1
COc1cccc(CNC(=O)CCc2c(C)nc3c4cccnc4nn3c2C)c1
CN1C(=O)CCc2c(Cl)cc(NCCOc3ccc(C(=O)O)cc3)cc21
CCC1OC=CC(O)C1O
N#CC1C(=N)N(c2cccc3ccccc23)C2=C(C(=O)CCC2)C1c1cccc2ccccc12
COc1ccc(OCCOc2ccc3c(c2)CCC3CC(=O)O)cc1
Cc1ccc(-c2nc3cc(C)ccc3o2)cc1
Cc1cc(S(=O)(=O)c2cc(Br)ccc2OCC(=O)O)c(C)s1
O=C(Cc1cccs1)NC(=O)NCc1ccco1
CNC(=O)c1cc(SC)c(Cl)cc1C(=O)NN
O=C(Nc1ncc(-c2ccc(Cl)cc2)o1)C1CCCC1
COc1ccc(CCC(=O)N2CC3c4[nH]c5ccccc5c4CCN3C(CO)C2CO)cc1
CC(Oc1ccc(Br)cc1)C(=O)NN=CC=Cc1ccco1
Cc1ccc(Cn2cnc3c(SCC(=O)Nc4ccc(Cl)cc4)ncnc32)cc1
Cc1cc(C)cc(-c2[nH]c3ccc(C(C)(C)C(=O)N4C5CCC4CC(C(=O)O)C5)cc3c2CCNCCCCc2ccc(O)cc2)c1
CCC(=NNC(=O)C(C)Oc1ccccc1)c1ccc(N2CCOCC2)cc1
CCC(CCn1cnc2c(N)ncnc21)OC
CCc1c(C(=O)NCc2cccc(C(C)=O)c2)[nH]c2ccc(F)cc12
Cc1cc(C)c2cc(C(=O)O)c(O)c(C(=O)O)c2n1
Cc1cc(C)c(CNC(=O)Cc2cccs2)c(=O)[nH]1
CC1=CC(=O)N(C2CCCCC2)C1=O
CN1CCc2oc(-c3cccc(Cl)c3)cc2C(c2cccc(Cl)c2)C1
C#CCNC(=O)CSc1nc2sc(C)c(C)c2c(=O)n1Cc1ccc2c(c1)OCO2
COCCNCc1ccc(-c2ccc(CN(CCc3ccccn3)C(=O)c3ccccn3)c(F)c2)cc1
CN1CCn2c(cc3cccc(C(N)=O)c32)C(=O)C1(C)C
O=C(CC1CCN(S(=O)(=O)c2ccccc2)CC1)NC1CCCc2ccccc21
Cc1c(CSc2n[nH]c(-c3ccccc3Cl)n2)cccc1NS(C)(=O)=O
COc1ccc(NC(=O)C2CCCN2C(=O)c2cn(C(Cc3c(F)cccc3F)C(=O)Nc3ccc4nc(OC)nc(OC)c4c3)cn2)cc1
O=[N+]([O-])c1ccc(C=CP(=O)(OCc2ccccc2)OCc2ccccc2)cc1
CCCCCCc1ccc2c(c1)CC(C)N2C(=O)C=CC1CC(O)CC(=O)O1
CC(=O)c1cccc(NC(=O)CCc2nnn[nH]2)c1
Cc1cc(-c2n[nH]c3cc(NC(=O)NCc4ccccc4)ncc23)ccn1
O=C(O)CCN1CCC(COC(c2ccccc2)c2ccccc2)OC1=O
CCC(C(=O)NC1C2CC3CC1CC(C(N)=O)(C3)C2)C(C)c1ccccc1OC
Cc1cc(C)cc(-c2[nH]c3cc(F)c(NS(C)(=O)=O)cc3c2CCNC(=O)c2ccc[nH]c2=O)c1
Cc1c(C(c2ccccc2)C2(C#N)C(=O)Nc3ccc(Br)cc32)c(=O)oc2cc(O)ccc12
O=C(Nc1ccccc1)c1cc2c(O)cccc2[nH]1
C=CCCN(C)C(=O)Nc1cc(N)c([N+](=O)[O-])cc1OC
COC(=O)C(C)NP(=O)(Oc1ccc(OC)cc1)Oc1ccc(OC)cc1
CCCCCCCCCCCCCCCC(=O)OC(C(C)C)C(O)CCCCCCCCC(=O)OC
Oc1cc(O)cc(-c2ccncc2-c2ccc(OCc3ccccc3)cc2)c1
C=CC1CC1(NC(=O)C1CC2(CN1C(=O)C(NC(=O)C(NC(=O)C1CCCN1C(C)C)C1CCCCC1)C(C)(C)C)C(C)(C)C21CCC1)C(=O)NS(=O)(=O)N(CCCl)CCCl
Cc1cc(C)c(S(=O)(=O)c2ccc(-c3c(O)oc4cc(O)ccc4c3=O)cc2)c(C)c1
CC(CS)C(=O)N1c2ccc(O)cc2CC1C(=O)O
CC1=CC=C2OC1=NC(=O)N(Cc1cccc(C(=O)Nc3ccc(OC4CCN(C)CC4)nc3)c1)C2c1cccc(C)c1
O=c1[nH]c(=O)n(C2CC(O)C(CO)O2)cc1CF
CCC1CN2CCC1CC2CNC(=O)C1CCc2ccc(OC)cc21
O=C(c1ccc(Cl)cc1)N1CCC(CNCc2ccc(-c3nccs3)cc2)CC1
O=C(c1ccccc1)C1COC(CCc2ccccc2)CN1
c1ccc(C(CC2=NCCN2)c2ccccc2)cc1
COC(=O)c1[nH]c2ccccc2c1N=CC=Cc1cc(OC)c(OC)c(OC)c1
CCOc1ccc(C=CC(O)=CC(=O)C=Cc2ccc(OC(C)=O)c(OCC)c2)cc1OCC
N#Cc1cc(F)cc(NC(=O)CCC2CCCN(Cc3ccccc3)C2)c1
Cn1cc(Nc2cccc(O)c2)c2ccccc21
COc1ccc(-c2nc3ccc(OCc4ccncc4)cc3c(C(=O)Nc3ccc(C)cc3)c2C)cc1
COc1ccc(Cn2cnc(=O)c3c2ncn3Cc2ccccc2Cl)s1
CC(C)c1cccc(C(C)C)c1NC(=O)NCC(=O)OC(C#N)(c1ccccc1)c1ccccc1
CC(=O)Nc1ccc(S(=O)(=O)N2CCN(S(=O)(=O)c3ccc(Br)cc3)CC2)cc1
COc1c(C(C)=O)c(OC)c2c(=O)c3c(OC)c(C(C)=O)c(OC)c(OC)c3oc2c1OC
Fc1ccc(CCNC(=S)Nc2cccc(Cl)c2Cl)cc1
Cc1c(Cl)c(Cl)c(Cl)c2c(P3(=O)CCCC3)cc(=O)oc12
COc1ccc(COC2c3cccc4c3N(CCN(C(C)=O)C4c3ccccc3)C(=O)C2(C)C)cc1
O=C(Cc1cn2ccccc2n1)NCc1cnc2n1CCC2
O=c1[nH]c2c3cccc(C(F)F)c3oc2c2ncccc12
CC(=O)OC(CC(C)C1=C2CC(OC(C)=O)C3C4(C)CCC(OC(C)=O)C(C)(C)C4CCC3(C)C2(OC2COCCO2)C1=O)C(OC(C)=O)C(C)(C)O
COC(=O)c1cc2c([nH]c3ccccc32)c(-c2c[nH]c3ccccc23)n1
O=C(Nc1nccs1)c1cc2c(s1)CCC2
COc1ccc(F)c(-c2ccc(NC(=O)C3CC3(Cl)Cl)nc2)c1
COc1ccc(C=C2SC(=O)N(Cc3ccc([N+](=O)[O-])cc3)C2=O)c(Cl)c1O
O=C(c1ccc(C(F)(F)F)cc1)c1cn(C2CCOC2)c(-c2ccccc2)n1
Cc1nc2c(c(NC(C)C)n1)CCN(Cc1ccc(C#N)cc1)C2
Fc1ccc2nc(-c3ccc(CCCN4CCCC4)cc3)cn2c1
NC(=O)c1cc(N2CCOCC2)cc2c1nc(-c1c(F)cccc1F)c(=O)n2Cc1ccccc1
CC(C)(C)Nc1c(NC(CO)C(O)CO)c(=O)c1=O
NCCC1CNC(=O)c2nc(O)[nH]c(=O)c2N1
O=C(CCN1CCOCC1)c1ccc2c(c1)sc1ccccc12
COCCn1ccc2cc(-c3ccncc3)cc(-c3ccc(Oc4cccc(OC)c4)cc3)c2c1=O
c1ccc(OC2CCC(Nc3nccc4[nH]ncc34)CC2)cc1
CC(=O)NC(Cc1ccccc1)C(=O)OCC(Cc1ccccc1)NC(=O)C(Cc1cnc[nH]1)NC(=O)C(NC(=O)OCc1ccccc1)C(C)C
C[N+]1(CC(O)COC2OC(CO)C(O)C2O)CCC(O)CC1
O=S(=O)(Nc1cccc2cc(OCC(O)CN3CCN(c4ccccc4F)CC3)ccc12)c1ccncc1
O=C(CC(OCc1ccccc1)C(=O)Nc1ccccc1N1CCOCC1)NCC1CCCO1
O=C(CNc1ccnc(Cl)c1)c1cccnc1
Cc1cccc(C)c1NC(=O)CN1CCCC(Cc2ccccc2)C1
CCOc1ccc(S(=O)(=O)NCc2ccccc2Cl)cc1
Cc1ccccc1NC(=O)C(C#N)c1nc2ccccc2nc1N1CCCCC1
CN(Cc1ccccc1)C(=O)C1CCN(c2ncnc3c2nc2n3CCCCC2)CC1
CSc1nnc(-c2ccc(N3CCC(C)CC3)c([N+](=O)[O-])c2)o1
CCCCc1cc(C(=O)NC2CCN(Cc3ccc(F)cc3)CC2)sc1-c1ccc(Oc2c(Br)cc(CC(=O)O)cc2Br)cc1
CCCCN=C1Oc2ccccc2-c2cccc3cccc(c23)O1
COc1cccc(-c2nnc(SCC(=O)c3c(O)nc(=O)n(C4CC4)c3N)o2)c1
O=C(NC1CCCC1)C1C(=O)N(Cc2ccc([N+](=O)[O-])cc2)C(=O)c2ccccc21
CCNCC(O)C(O)C(OC)C(=O)NC1CCN(c2ncnc3[nH]cc(C)c23)C1
CN(CCc1ccccc1)S(=O)(=O)Nc1ccc2c(c1)COC2=O
CN1CCN(Cc2nn3c(-c4ccccc4Br)nnc3s2)CC1
O=C(O)c1cn(C2CC2)c2cc(N3CCN(c4ccccn4)CC3)c(F)cc2c1=O
COc1cc(OC)c2c(=O)c(OC3OC(CO)C(O)C(O)C3O)c(-c3ccc(O)c(O)c3)oc2c1
Cc1c(C(=O)NC2(C(F)(F)F)CCS(=O)(=O)C2)nn(-c2ccc(Cl)cc2Cl)c1-c1ccccc1Cl
CC(=O)Oc1ccc2c3c(c4cc(OC(C)=O)c(OC(C)=O)cc4c2c1)CC1CN(C)CCC31O
CCc1ccc(N(CC(O)CN2CN(c3ccccc3)C3(CCN(C4CCCCC4)CC3)C2=O)S(C)(=O)=O)cc1
Cc1cccc(COc2ccc3nc(C4CCCCC4C(=O)O)n(Cc4ccc(C(=O)NC(C)c5ccc(Cl)cc5)cc4)c3c2)n1
N#CC(=Cc1ccc(-c2cccnc2)s1)C(=O)Nc1nccs1
Nc1cccc(CC(=O)NC2CSCCCN(C(=O)C(N)Cc3ccccc3)C2=O)c1
CSc1ccc(Oc2cc(C(=NO)N3CCC(C)CC3)ccn2)cc1
CCC1C(=O)N(C)C2CCN(C(=O)c3cc(-c4ccc(Br)cc4)n[nH]3)C12
Nc1nc(=O)c2ncn(CCCCP(=O)(O)O)c2[nH]1
Cc1nc(-c2cccc(NC(=CC(=O)C(F)(F)F)C(=O)O)c2)cs1
COc1cc2c(cc1OC)CN(c1ccc(C(=O)c3ccccc3)cc1)CC2
O=C(O)C1CC2C(CCCN2CCCOc2ccc(Br)cc2)N1
CCCCC(NC(=O)C(CCCNC(=N)N)NC(=O)C(CCCNC(=N)N)NC(=O)CCc1ccccc1)C(N)=O
Cc1ccc(NS(=O)(=O)c2cccc(C(=O)Nc3ccccc3C)c2)nc1
Cc1ccc(C(=O)C2CCN(C)CC2)cc1
CC(CN1CCc2nc(-c3ccc(S(C)(=O)=O)cn3)ncc2C1)NC(=O)Cc1ccc(Br)cc1
CCN(C(=O)CSc1nc2ccccc2c(=O)n1CCCc1c[nH]cn1)c1cc(C)ccc1C
CC(=O)NC(Cc1cnc[nH]1)C(=O)NC1CCCCNC(=O)C(Cc2c[nH]cn2)NC(=O)C(N)CCC(=O)NC(CC(N)=O)C(=O)NC(CC(N)=O)C(=O)NC(Cc2c[nH]c3ccccc23)C1=O
CC(C)c1nn(-c2cccc(C(=O)NCCN(C)C)c2)c2nccc(-n3cnc(-c4cccnc4)c3)c12
COc1ccc(-c2ccc(OCC(O)CN3CCN(C(=O)C(N)Cc4c[nH]c5ccccc45)CC3)cc2)cc1OC
O=C(NCCCc1ccc(-c2ccccc2)cc1)c1ccc(C(=O)Nc2nnn[nH]2)cc1
Cc1cccc(C)c1C(N)C(=O)C=Cc1ccc(NCCN)cc1
Cc1ccc(N2CCN(S(=O)(=O)CC34CCC(CC3=O)C4(C)C)CC2C)cc1
Cc1cc(Nc2cc(=O)[nH]c(O)n2)ccc1Cl
Oc1cc2c3c(c1)C1CCC3NCCCC1C2
O=C(C=Cc1cccs1)Nc1ccc(NC(=O)c2ccncc2)cc1
Cc1cccc(NCc2nnc(SCC(=O)Nc3cc(Cl)ccc3Cl)o2)c1C
COc1cc(CN(C)C(=O)c2ccc(Cc3cccc(C)c3)o2)ccc1F
COC(=O)c1ccc(OCC(=O)Nc2ccc3c(c2)NC(=O)CO3)cc1
COc1cc(OC)c(-c2cccc3c2CC(CO)N(S(=O)(=O)N=c2[nH]ncs2)C3)cc1OC
O=C(C=Cc1ccc(O)c(F)c1F)c1c(O)cc(F)c(F)c1F
CNC(=O)CN1CCC(Nc2ccc3c(c2)OCC(=O)N3)CC1
NC(=O)CCC(N)C(=O)NC(CS(=O)(=O)c1cccc2ccccc12)C(=O)O
Cc1c(N)cccc1C(=O)Nc1ccc(C(=O)O)cc1
CCc1c(Nc2nc(C)ccc2OC)nc(C2CC2)nc1OC
CCCCC1CCCN1CCCOCCOc1ccc(OC)cc1OC
COc1ccc(OC)c(NC(=O)CCN2CCCCC2)c1
N#Cc1cc(C=CC(=O)c2ccccc2)cc(C(=O)c2ccc(Cl)cc2)c1O
O=C1CCC2(Oc3cccc4ccccc34)C3Cc4ccc(O)c5c4C2(CCN3CC2CC2)C1O5
Cn1ncc(NC(=O)c2nc(-c3c(F)cccc3F)sc2N)c1N1CCC(CCCC(F)(F)F)N(CCO)CC1
CC1CN(C(C)CO)C(=O)c2cc(Br)cnc2OC1CN(C)Cc1ccc(Cl)c(Cl)c1
NC(=O)c1c(NCc2ccco2)sc2c1CCCC=C2c1ccc(Cl)cc1
Fc1ccc(-c2nc(SCCCCCc3c[nH]cn3)[nH]c2-c2ccncc2)cc1
Cc1cccn2c(=O)c3cccc(C(=O)NCc4cn(CCN5CCCCC5C)nn4)c3nc12
O=c1[nH]c(-c2ccccc2)cc2ccccc12
CC1(C)Oc2ccccc2C(N2CCCC2=O)C1O
N=C(NO)c1ccc(C=Cc2cccnc2)o1
Cn1c(CN2CCN(c3ccccc3C#N)CC2)nc2ccc(Cl)cc21
COC(=O)C1(C)NC(c2ccc(OC)cc2)C2C(=O)N(c3ncccn3)C(=O)C21
COc1ccc(CNC(=O)CN2Cc3ccccc3C(O)C2)cc1OC
COC(=O)C1Cc2c([nH]c3ccccc23)C(c2ccc3c(c2)OCO3)N1C(=O)CN
C=C(c1ccccc1)C(c1ccccc1)C1C(=O)N(c2ccccc2)C1c1ccccc1
COc1ccc(CCNC(=O)CCCn2nc3ccccn3c2=O)cc1OC
CC(=O)NCC(NC(=O)C(N)Cc1ccc(O)cc1)C(=O)NC(CCCNC(=N)N)C(=O)NC(Cc1ccccc1)C(N)=O
Cc1ccc2c(=O)cc(C(=O)NC(CC(=O)O)c3ccccc3)oc2c1
Cc1cccc2oc(C(=O)N(C)Cc3ccc(N(C)C)cc3)c(C)c12
CCCCC=CC1OC(=O)C2C(c3ccc(O)cc3)C=CC3C(O)C(O)CC(=O)C132
CCC(C)C(=O)OC(Cc1c(O)cc(OC(=O)C(O)C(C)c2cccc(O)c2)cc1O)C(C)(C)O
O=c1cc(-c2ccc(-c3ccc(O)cc3)cc2)sc(N2CCOCC2)c1
CN(C)C(=O)Nc1cc(C(=O)OCC(C)(C)C)cc(C(=O)OCC(C)(C)C)c1
CCOC1OC(n2cnc3c(N)ncnc32)C(O)C1NC(=O)c1cccs1
CCC(O)CNc1cc(N2CCCC2)c2ccccc2n1
COc1cccc2c1CC(Cc1ccc3cc(O)ccc3c1)C2
Cn1ccc2cc(S(=O)(=O)N3CCN(C(=O)c4cn(C)c5ccccc5c4=O)CC3)ccc21
COc1cc(C2OC(=O)N3C(c4c(OC)cccc4OC)CCC23)ccc1O
O=C(c1ccccc1COc1ccccc1O)N1CCN(c2ccc(F)cc2)CC1
N#Cc1cc(F)c(CN2CCC(C(=O)NCCCc3ccccn3)CC2)cc1F
Cc1cc(C)cc(NC(=O)c2cc(NC(=O)c3ccco3)ccc2OCC(O)CC(O)CC(=O)O)c1
O=C(CSc1nnc(CNC(=O)c2ccco2)o1)Nc1ccc(F)cc1F
O=S(=O)(Nc1cncc(-c2cn3ccsc3n2)c1)c1cccc(Cl)c1
CN1CCC23OC(c4ccc(F)cc4)OC2CN(C(=O)C=Cc2ccccc2)C3C1
C[n+]1ccc(Nc2ccc(NC(=O)c3ccc(Nc4cc[n+](C)c5ccccc45)cc3N)cc2)c2c1-c1ccccc1C2
N#CNC(=NCCCc1c[nH]cn1)NCCCCc1c[nH]cn1
CCN(C(=O)COC(=O)c1cn(C)c2ccccc12)c1c(N)n(Cc2ccccc2)c(=O)[nH]c1=O
Cc1ccc2c(=NS(=O)(=O)c3ccc(Cl)cc3)c(C(=O)O)cn(Cc3ccccc3)c2c1
Cc1ccc(Oc2cc(C(=O)NCCN(C)C)nc3ccc4[nH]ccc4c23)c(Cl)c1
COc1cccc(Oc2ccc(C(=N)NO)cc2)c1
CCOC(=O)C(=Cc1cc(Br)c(O)c(OC)c1)C(=O)OCC
CC(C)(C)C(=O)NCC1CCc2ccc3cc(O)ccc3c2O1
Cc1noc(C2CN3CCC2C3)n1
Cc1cc(COc2ccc3sc(C(N)=O)nc3c2)c2ccccc2n1
Cc1nn(C)cc1CNC(=O)Cn1nnc(-c2ccc(F)cc2)n1
Cc1cc(Cl)ccc1NCN1C(=O)NC(C)(C)C1=O
COc1cc(O)c(C(=O)C=Cc2ccc(Br)cc2)c(OC)c1
CCC(C(C)O)n1cc(Cl)nc(Nc2c(Cl)cc(C(=O)N(C)C)cc2Cl)c1=O
N#CCCOc1ccccc1CN1CCN(c2ccccc2)CC1
CCC(C)(c1ccc(C)cc1)c1nc(C(=O)c2cc(OC)c(OC)c(OC)c2)cs1
CC1CN(C(C)CO)S(=O)(=O)c2ccc(C#Cc3cccc(F)c3)cc2OC1CN(C)C(=O)c1cccnc1
Fc1cc(Br)ccc1NC(=S)NCc1cccnc1
O=C(Cc1ccc(F)cc1)N1c2cccc3cccc(c23)N1CCO
CC(C)(C)Sc1c(CC(C)(C)C(=O)O)n(Cc2ccc(-c3ccccc3)cc2)c2ccc(OCc3ccccc3)cc12
COc1ccc(CCNC(=S)Nc2cc(Cl)ccc2C)cc1
Cc1cnn(CC2CCCN2C(=O)Cn2ccc3ncccc3c2=O)c1
COc1cccc(-c2cc(C(=O)Nc3sccc3C)no2)c1
CC1(C)C(C(=O)c2ccc3c(c2)OCO3)C1(C)C
CCc1cc(OCCc2ccc(SC)cc2)cc(CC)c1OCC(O)CNC(C)C
Cn1cc(C2=C(c3cnc(-c4ccc(CCC(=O)O)cc4)s3)C(=O)NC2=O)c2ccccc21
CN(C)S(=O)(=O)c1ccc2c(c1)C(=NN)c1ccc(S(=O)(=O)N(C)C)cc1-2
CCCOc1cc(-c2ccc3c(c2)C(C(=O)O)=CC(C)(C)N3)cc(C(F)(F)F)c1
Cc1cc(-c2ccc(F)c(S(=O)(=O)NCc3ccccc3)c2)[nH]n1
CCCNCC(=O)Nc1ccc(-c2nc3c(C)cccc3[nH]2)cc1
COc1cccc(N2CCN(C(=O)CCNS(=O)(=O)c3ccc4[nH]c(=O)[nH]c4c3)CC2)c1
Cc1sc2ccccc2c1CCN
Cc1cc(C)n(-c2nc3c(s2)CCC3=O)n1
Cc1onc(-c2ccccc2)c1COc1ccc(C(CC(=O)O)N2CCN(C)CC2)cn1
OC1CCN(c2ccc3[nH]c(-c4ccc5c(c4)OCCO5)nc3c2)CC1
Cc1noc(NS(=O)(=O)c2sccc2C(=O)OC2C(C)CC2(C)C)c1C
O=C(Nc1ccc(CC(NC(=O)OCc2ccccc2)C(=O)O)cc1)OCc1ccon1
Cc1cc(C)n(-c2nc3ccccc3nc2N2CCN(C)CC2)n1
Cc1c(Cc2c(F)cccc2Cl)[nH]c(SCC(=O)c2ccc(Cl)cc2)nc1=O
O=C(Nc1nccs1)C1=Cc2nccc3cccc(c23)C1=O
COc1ccc(C(=O)C(=Cc2ccc(OC)c(OC)c2Br)c2ccc(OC)cc2)cc1
O=C(c1cc(-c2ccccc2)n(-c2ccccn2)n1)N1CCN(C(=O)c2ccco2)CC1
Cc1ccc(C(=O)NC(C(=O)CSc2nnc(-c3ccccc3)c(-c3ccccc3)n2)c2ccccc2)cc1
Clc1ccccc1COC1CCCCC1n1cnc2ccccc21
Cc1cn(C2CC([N-][N+]#N)C(CNC(=O)Nc3ccccc3)O2)c(=O)[nH]c1=O
OCC1OC(Nc2ccc(C(F)(F)F)cc2)C(O)C(O)C1O
Cc1nc(C(NC(=O)C=Cc2ccccc2OC(F)(F)F)c2ccccc2)c[nH]1
COc1ccc(N(N=Cc2c([N+](=O)[O-])cccc2[N+](=O)[O-])C(C)=O)cc1
CC(C)(C)OC(=O)N1CC2CC(N3CCOCC3)C(C1)O2
COC1(c2ccc(C=Cc3c(F)cccc3F)cc2)CCOCC1
COc1cc(Br)ccc1OCC1CNCCO1
CC(C)=CCCC(C)(O)C1CC=C2C3=C(C(=O)C(O)=C(C)C3=O)C(O)C21C
Cc1c(O)cnc(CSCC(C)NCCCc2ccc(F)cc2F)c1O
O=C(COC(=O)c1ccc(NC(=O)c2c(F)cccc2F)cc1)Nc1cccc(S(=O)(=O)NCc2ccco2)c1
CN(C)c1ccc(C2c3sc(=O)[nH]c3SCC2(C)C)cc1
COC(=O)c1sccc1S(=O)(=O)N1CCN(c2ccccc2OC)CC1
COCCOc1ccc(C#CC2(O)CC3CCC(C2)N3Cc2ccoc2)cc1
CCCCCCCc1[nH]c2ccccc2c1CCC(=O)NC
CSc1nccn1CC(O)c1ccccc1
CC1(C)C2CCC1(C)C(NC(=O)C1CCCN1C(=O)C(c1ccccc1)c1ccccc1)C2
O=c1cc(-c2cccc(OCc3ccccc3)c2)[nH]c2cc(-c3ccncc3)nn12
CC(C)(C)OC(=O)NN=Cc1ccc(F)cc1
CCCCCCCCCCCCCON1CCN(CCCNc2ccc(-n3cc(-c4ccc5ccc(-c6cn(-c7ccc(NCCCN8CCN(C=O)CC8)cc7)nn6)cc5c4)nn3)cc2)CC1CCCCCCCC
CCOc1ccc(Cl)cc1C1OC(=O)NC1=O
O=C(O)c1cn(C2CC2)c2nc(N3CCN(C(=S)Nc4ccccc4F)CC3)c([N+](=O)[O-])cc2c1=O
O=C(Nc1ccccc1)c1ccc(Cn2nc(-c3ccc(Oc4ccccc4)cc3)oc2=O)cc1
CCN(CC)CCNC(=O)c1cccc2c1-c1ccc(Cl)cc1C2N1CCCC(N)C1
CC(C)NCC(=O)N1CCCC1(C)c1nncs1
CC1(C)CCC(C)(C)C2(C)CCC3(C)CC4=CC(=O)C5C(CCc6ccc(O)c(C=O)c6O)C=CC(=O)C5(C)C4CCC3=C12
CCN1CCCc2ccc(NC(=O)c3ccc(OC)c(OC)c3)cc21
CCOC(=O)C1=C(Nc2cccc(C)c2)SCC1=O
Cc1ccc(-c2cc(-c3ccncc3)nc(N)n2)cc1
O=c1cc(Cc2ccccc2)c(=O)n2c3c(cccc13)CCC2
CCNS(=O)(=O)c1ccc(OCC(=O)N2CCCCC2C)cc1
COc1cc(NCCCCCCCCCCCN)c2nc(C)cc(N)c2c1
CCOc1ccc(Nc2nc3c(-c4nc[nH]n4)cc(O)cc3c3sccc23)cc1
COC(=O)c1ccc(COC(=O)CCCCCNC(=O)C2CCCCN2C(=O)C(C)CS)cc1
Cn1c(SCC(=O)NC(=O)NC2CCCC2)nnc1-c1ccco1
O=C(Cn1c(=O)c2cccn2c2ccccc21)NNC(=O)c1ccc(F)cc1
Cn1cc(CN2CCc3c([nH]c(C#Cc4ccccc4)nc3=O)C2)cn1
CC(C(=O)NCc1ccc(CN)cc1)c1ccc(N)c(N)c1
CSCCC(NC(=O)C(Cc1ccccc1)NC(=O)C(Cc1ccccc1)NC(=O)CNC(=O)C(Cc1csc2ccccc12)NC(=O)C(N)Cc1ccc(O)cc1)C(N)=O
CCOC(=O)C1=C(CN(Cc2ccco2)S(=O)(=O)c2ccc(Cl)cc2)NC(c2ccccc2F)=C(C(=O)OCc2ccccc2)C1c1ccc(Cl)cc1
O=C(Nc1cc(Cl)ccc1O)c1ccccc1
CC(=O)OC1OC(n2cc(F)c(=O)[nH]c2=O)C(OC(C)=O)C1O
Cc1ccc(-c2n[n+]([O-])c3cc(Br)ccc3[n+]2[O-])cc1
O=C1Nc2ccc([N+](=O)[O-])cc2C1=C1Nc2ccccc2C1=O
Cc1cc(CN(C)Cc2coc(-c3cccc4ccccc34)n2)no1
Cc1nc(C2CCCN2Cc2csc(C(C)C)n2)no1
CC1=CC2C3=C(C=CC2(C)C2OC(=O)OC2(C)CC3O)OC1=O
CC1C(Nc2ccc(C(C)(C)C)nn2)CCCN1CCO
c1ccc(N2CCc3cc(-c4noc(-c5cccnc5)n4)ccc32)nc1
CCc1cc(C)c2[nH]c(=O)c(CN(Cc3ccco3)C(=O)c3cccc(Br)c3)cc2c1
O=S(=O)(c1ccc(Cl)s1)N1CCN2CCCC2C1
O=C(NC(Cc1c[nH]c2ccccc12)c1nnc(C2CCCN2C(=O)c2ccc3ccccc3c2)o1)C1CCCCC1
COc1cc(NCc2cccnc2)c2ncccc2c1OC
CC(C)(C)c1ncc2nc(-c3ccccc3)c(=O)n(CC3CCCO3)c2n1
Cc1ccc2onc(-c3cc(-c4cccc(F)c4O)ncn3)c2c1
COc1ccc(NC(=O)Nc2ccc3c(c2)C(=O)N(C(C)CO)CC(C)C(CN(C)S(=O)(=O)c2ccc(Cl)cc2)O3)cc1
CCC(NC(=O)C(CC(C)C)NC(=O)CCc1ccccc1)C(=O)C(=O)NCCCOC
CCCS(=O)(=O)N1CCCC(C(=O)Nc2ccc(N3CCCCC3)cc2)C1
COc1ccc(-c2n[nH]c3ccc(C(=O)N4CCC(OC)CC4)cc23)cc1OC
NC1CC(N)C(OC2OC(CO)C(O)C(O)C2N)C(OC2OC(CO)C(N)C(O)C2O)C1O
CC1CNC(=O)c2[nH]c3ccc(C(=O)NC4CC4)cc3c21
O=C(NC1CN2CCC1CC2)c1cccnc1Oc1ccc(Nc2ccccn2)cc1
CCc1ccc(NS(=O)(=O)c2cc3nc(O)c(=O)[nH]c3cc2C)cc1
CC12CN3CC(C)(CN(C1)C3c1ccn(S(=O)(=O)c3ccccc3)c1)C2=O
CCCCCC(Cc1ncnn1-c1ccc(Oc2cc(Cl)ccc2Cl)cc1)C(=O)O
Oc1c(F)cc(CN(CCC(c2ccccc2)c2ccccc2)Cc2cccc(F)c2)cc1F
CCCCCCCCCCCC1(C(=O)O)CCc2[nH]c(C(=O)O)cc2C1
CCc1ccc(O)c(C(=O)C=Cc2cc(OC)c(OC)cc2Br)c1
CCOCCN1CCc2ccccc2C1Cc1ccc(O)c(O)c1
CNC(=O)C(NC(C)=O)C1CC(O)C2(C)C3=C(C(=O)CC12C)C1(C)CCC(O)C(C)(C)C1CC3
NNC(=O)c1ccc(-c2ccc(C(F)(F)F)cc2)cc1
CCOC(=O)C1=CN(c2ccc(Oc3ccc(Cl)cc3)cc2)C(=N)C(C#N)C1c1cccc(O)c1
O=C(CCc1nnc2ccc(N3CCC4(CC3)OCCO4)nn12)N1CCCC1
Cc1cc(C(=O)OCC(=O)N2CCCc3ccccc32)c2ccccc2n1
O=c1cc(N2CCOCC2)oc2cc(OCc3cccc(Cl)c3)ccc12
O=C(NCc1ccccc1C(F)(F)F)c1[nH]c(-c2ccccc2)cc1-c1ccccc1
Nc1ccccc1-c1nnc(-c2cccnc2Nc2ccccc2F)o1
CCCCC1(CC)CS(=O)(=O)c2cc(CNCCC(=O)O)c(OC)cc2C(c2ccccc2)N1
CC(C)(C)NC(=S)NC(=O)c1ccc2c(c1)OCO2
Cc1nn(-c2ccc(Cl)cc2)c2c1C1OC(=O)C(c3ccsc3)C1C(O)C2
OCC1CC(c2ccc(Cl)c(Cl)c2)n2nc(-c3ccc(F)cc3)nc2N1
Cc1cc(Br)ccc1NC(=O)COc1cncc(Br)c1
C=C(C)C1CCC2(C)CCC3(C)C(CCC4C5(C)CCC(OC(=O)CCC(=O)O)C(C)(C)C5CCC43C)C12
Clc1c(CCCc2ccccc2)c2ccccc2n1CCN1CCOCC1
CCN(CC)CCCNC(=O)CC1CC(C(=O)NCCc2ccccc2OC)=NO1
CCCCCC1CCCCCCCC(O)CC=CC(O)C1O
O=C1C(=Cc2ccc(F)cc2)SC(=S)N1Cc1ccccc1
Nc1nc(=O)c2ncn(CC(CO)CO)c2[nH]1
Cc1cc(C(C)(C)C)oc1C(=O)Nc1ccc(S(=O)(=O)N2CCOCC2)cc1
Cc1ccc(CC(=O)n2sc(C)cc2=O)cc1
CCN(C(=O)COC(=O)CCS(=O)(=O)c1ccc(C)cc1)C1CCS(=O)(=O)C1
COC(=O)C=CSC1CCc2cccc(C)c2C1O
CCCCCCCCCCCCCCCCNC1Cc2cc(OC)c(OC)cc2C1
CC1(C)C2CCC1(CS(=O)(=O)N1CCC3(CCc4ccccc43)CC1)C(n1c(C#N)nc3ccccc31)C2
CCC1C(O)C(=O)CC2N(C)CCC2(C)C1CC=C(C)C
Oc1c(Br)cc2[nH]sc2c1Br
Cc1cccc(-c2ccccc2C(=O)NC(CC(=O)O)CC(=O)NC(Cc2c[nH]c3ccccc23)C(=O)O)c1
COCCNC(=O)CN1C(=O)NC2(Cc3ccccc3N3CCCC32)C1=O
Cc1cc(-c2cc(O)ccc2Cl)cc2nnc(Nc3ccc(S(=O)(=O)NCCN4CCOCC4)cc3)nc12
O=C(CCc1ccc(S(=O)(=O)N2CCOCC2)s1)NCC1CCCO1
Cc1ccc(N2CCCN(C(=O)c3cc(Cl)cc(Cl)c3)CC2)c(C)c1
CC(C)CC1NC(=O)C(C2CC3CCC2C3)OC(=O)C(CC(C)C)N(C)C(=O)C(C(C)C)NC(=O)C(C(C)C)OC1=O
Cc1ccc(C)c(S(=O)(=O)NC2CCCc3ccccc32)c1
COc1ccc2c(c1)C(=Cc1ccc(C)c(-c3ccncc3)c1)C(=O)N2
CCc1cc(C(N)=O)c2c(C)c(-c3cc(-c4ccc(Cl)cc4Cl)ncn3)[nH]c2n1
COc1ccc2c(c1)C1=C(CC2)C(=O)CN(Cc2c[nH]cn2)C1
Nc1cccc(-c2oc3cc(N)ccc3c2-c2ccccc2)c1
CC(=O)Nc1ccc(S(=O)(=O)Nc2ccc3[nH]cc(CN(C)C)c(=O)c3c2)cc1
CC(=O)c1ccccc1NC(=O)Nc1nc(C(=O)NCc2ccccc2)cs1
CC1C(c2ccccc2)C(C)(C)OC2C(OCc3ccccc3)OC3(O)CCC12OO3
O=C(Nc1ncnc2c1ncn2C1OC(C(=O)NC2CC2)C1Cc1ccccc1)C(c1ccccc1)c1ccccc1
O=C(NCCN1CCCCC1)Nc1ccsc1C(=O)O
CC1N(C)C(=O)N(c2cccc([N+](=O)[O-])c2)C(=O)C1(C)C
NC(=O)C1CCCN(C(=O)C(Cc2cccc(F)c2)c2ccc(F)cc2)C1
Oc1ccc(CN2CCC(Cc3cc4ccccc4n3Cc3ccccc3)CC2)cc1
C=C1CCC(C2CCC3(C)C2CCC24CC(CCC23)C(O)(COC(C)=O)C4)OC1=O
Cc1cnc2c(OCCN3CCCCCC3C)cccc2c1Oc1cccc(C(F)(F)F)c1
CC(C)(C)NCC(O)COc1ccc(C=O)cc1
CC(C)N1CC2CCC(C1)N2C(=O)c1ccccc1Br
CC1CN(C(C)CO)C(=O)c2cc(NC(=O)C3CC3)ccc2OC1CN(C)Cc1ccc(C(=O)Nc2ccccc2N)cc1
CN1CCOc2ccc(-c3cc(-c4ccc(F)c(F)c4)nc(NCCN4CCOCC4)c3C#N)cc21
O=C(NCCc1ccccc1)C(O)=CS(=O)(=O)c1ccc(Cl)cc1
CCCC(CCC)C(=O)NCc1ccc2cc(O)ccc2c1
O=C(O)CCCCCCCCCCCC=CCC(=O)c1ccncc1
COc1cc2c(cc1OC)C(=O)C(Cc1ccccc1)C2
Cc1cccc(NC(=O)CC2CC3(COC3)CO2)c1C
CC1CC(C)CN(S(=O)(=O)c2cc(-c3nnc(NC(=O)c4cccc(C#N)c4)o3)ccc2Cl)C1
COC(=O)C1=C(C)NC(C)=C(C(=O)OC2CCCCC2)C1c1ccc([N+](=O)[O-])cc1
Cc1cc(N)c2ccc(NC(=O)Cc3ccc(C(C)NC(=O)C(C)C)cc3)nc2c1
COc1cccc(-n2cc(C(=O)NC(CC(=O)O)C(=O)NC(Cc3ccc(Cl)cc3Cl)C(=O)O)nc2-c2cccc(Cl)c2)c1
CCC(=O)N1N=C2C(=Cc3cc(OC)c(OC)cc32)C1=O
COc1cc2c(Oc3ccc(NC(=O)c4cn(-c5c(C)cccc5C)c(=O)c5ccccc45)cc3F)ccnc2cc1OCCCN1CCOCC1
CC(C)N1CCc2nc(C(=O)N3CCCC(CO)C3)sc2C1
CCOC(=O)c1c(C)n(CC2CCC(NC(=O)c3ccc[nH]3)CC2)c2ccccc12
Clc1ccc(Nc2nccc(-c3c[nH]c4nccnc34)n2)cc1
CC12NCC(OCc3ccc(-c4ccccc4)cc3)C1(C)C1CCC2C1
Fc1cccc(CN2CCNC2=S)c1
CC(NC(=O)CC1c2cccc(O)c2C(=O)c2c(O)cccc21)c1ccccc1
Cc1ccc(CC(=O)OCC(=O)NC2(C)CCS(=O)(=O)C2)cc1C
O=[N+]([O-])c1cccc(S(=O)(=O)N2CCN(C(c3ccccc3)c3nnnn3Cc3ccccc3)CC2)c1
CCOc1ccc2nc(C)cc(NN=Cc3ccc4c(c3)OCCO4)c2c1
CCOC(=O)C=Cc1c(-c2ccc(Cl)cc2)[nH]c2ccc(Cl)cc12
Cc1cc(C)nc(NC(=O)CSc2nc3cc(F)ccc3[nH]2)n1
O=C(NN=Cc1cccc([N+](=O)[O-])c1)c1cc(-c2cccc(Cl)c2Cl)nc2ccccc12
CCCCNC(=O)C1CCN(c2nc3ccc(Cl)cc3c3c2CS(=O)(=O)C3)CC1
FC(F)(F)c1cc(COCC2(c3ccccc3)CCNCC2)cc(C(F)(F)F)c1
CCOC(=O)C1CCCN(C(=O)C(Cc2ccc(O)cc2)NS(=O)(=O)c2ccc3c(c2)oc(=O)n3C)C1
CN1CCN(c2cc(Nc3ccc(-c4nc5cc(F)ccc5[nH]4)cc3)ccn2)CC1
CCCc1nc(CC)c(C(=O)OCc2ccc(C(=O)C3=NCCS3)o2)n1Cc1ccc(-c2ccccc2C(=O)O)cc1F
Cc1nc2ccc(F)cc2c(=O)n1CC1C(O)CCN1C(=O)CC(C)(C)Cc1ccccc1
C=C(C)C(=O)OC1CC2(C)C(c3ccoc3)OC(=O)C3OC32COC(=O)CC=CC1=O
C=C(C)C1CC2=C(O1)C(=O)c1ccccc1C2=O
O=C1NC(=O)C(c2ccccc2F)C(=O)N1
COC(=O)C1=C(O)C(C)N(C)C1c1ccoc1C
CC1CNC(=O)c2cc3ccc(C(=O)Nc4cc(C(=O)NC5CCC(C(=O)O)CC5)n(C)n4)nc3n21
CCC(C)C(NC(=O)C(Cc1ccc(O)cc1)NC(=O)C(CO)NC(=O)c1cc(O)cc(O)c1)C(=O)NC(CC(C)C)C(=O)O
CC1(c2ccccc2)CCN(CC(O)COc2ccc(F)cc2)CC1
CC(=O)N1CCN(c2cc(S(=O)(=O)N(C)Cc3ccccc3)ccc2C)CC1
Nc1ncnc2c1ncn2C1OC(CNCC2CCCO2)C(O)C1O
Cc1cc(C)c(C)c(S(=O)(=O)NN2C(=O)c3ccccc3C2=O)c1C
Cn1c(CCCc2nnc(-c3ccccc3)o2)nc2ccccc21
CN(C)CCC=C1c2ccccc2CSc2ccc(Cl)cc21
CC(C)CC(NC(=O)C(Cc1c[nH]c2ccccc12)N=C(N)N)C(=O)NC(CC(=O)O)C(=O)NC(CC(=O)O)C(=O)c1nccs1
COc1ccc2c(c1)C(=Cc1ccc(O)c([N+](=O)[O-])c1)C(=O)N2
COc1ccc(Nc2ccc(C(=O)NCCCN3CCOCC3)c3ccccc23)cc1OC
CCCCN(CCCC)c1ncc(C(=O)O)s1
Cc1cc(C)nc(NS(=O)(=O)c2ccc(NC(=O)c3ccc(Cl)cc3Cl)cc2)n1
COc1ccc(NC(=O)c2sc3nc4c(cc3c2N)C2CCC4CC2)cc1OC
Cc1ccc(C(F)(F)F)cc1NC(=O)C(C)N1C(=O)C(NC(=O)Nc2ccccc2Cl)C(C)S1(=O)=O
CCOC(=O)c1ccc(NC(=O)Cn2c(=O)oc3ccc(NS(=O)(=O)c4ccc(C)cc4)cc32)cc1
CCCN1CCN(c2nc(NC3CCCCC3O)c3ncn(C4OC(CO)C(O)C4O)c3n2)CC1
O=C(O)Cc1ccc(Nc2ccc3nccc(N4CCCC(O)C4)c3c2)cc1
CCN(CC(=O)Nc1ccccc1C(F)(F)F)C(=O)CS(=O)(=O)c1ccc(NC(C)=O)cc1
COC(=O)C1=NN(S(=O)(=O)c2ccc(C(=O)OC)cc2)C(O)(c2ccccc2)C1
C1=Nc2c(sc3ncccc23)CN1c1ccccc1
Fc1cccc(CNc2ccc3c(c2)C24CCCCC2(F)C(C3)N(CC2CCC2)CC4)c1
CC(C)Oc1cnc(-c2cccc(F)c2C=CC2CC(O)CC(=O)O2)cn1
C=C(C)C(=O)Nc1cccc(OCC(=O)Nc2nnc(-c3ccccc3)s2)c1
COc1ccc(S(=O)(=O)c2c3ccccc3c(OC)c3oc(-c4cccc(C(F)(F)F)c4)cc23)cc1
COc1ccc2c(c1)N(CCNS(=O)(=O)N1CCC3(CC1)CN(C(C)=O)c1ccccc13)CCCC2
COCCOc1cc2nncc(Oc3ccc(NC(=O)Nc4cccc(OC)c4)cc3)c2cc1OC
C=C1C(OC)OC2OC(C)(OC(=O)C=C(C)C)C(O)CC12
CCC1(O)C(=O)OCc2c1cc1n(c2=O)Cc2c-1nc1ccccc1c2C(=O)c1ccsc1
Cc1ccc(C2(c3ccc(C)cc3)SC(=O)N(CC(=O)Nc3ccc(F)cc3)S2(=O)=O)cc1
CCOC(=O)C1CCN(Cc2ccc(NC(N)=O)cc2)CC1
Cn1cc(NC(=O)c2cc(NC(=O)CCc3cn(C)c4ccccc34)cn2C)cc1C(=O)NCCC(N)=O
COc1ccc(Cl)cc1C(=O)Nc1ccc(C(=O)N2Cc3cccn3Cc3ccccc32)cc1
O=c1cc(NCCCN2CCN(c3ncccc3Cl)CC2)[nH]c2ccccc12
COc1cccnc1NCc1nc(-c2cc(OC)c(OC)c(OC)c2)no1
Cn1c(-c2ccc(F)cc2)c(CCC(=O)Nc2nccs2)c2cc(C(C)(C)C)ccc21
O=C(OCC1OC(Oc2cccc3c(O)c(O)c(O)cc23)C(O)C(COC(=O)c2ccccc2)(OC(=O)C2CC=CCC2)C1O)c1ccccc1
CC(=O)NC(Cc1ccc(OP(=O)(O)O)cc1)C(=O)NC(C)c1ccccc1
COC(=O)c1ccc(Cl)cc1NC(=O)c1cc(Cl)ccc1O
CC12CN(C(=O)C3CC3)CC(C)(O1)C1C(=O)N(c3ccc(C#N)c(C(F)(F)F)c3)C(=O)C12
COc1cc(NC(=O)Cc2ccccc2)ccc1Cc1cn(C(=O)C(C)C)c2ccc(NC(=O)CC3CCCCC3)cc12
CC(C)CN(CC(N)=O)C(=O)C=Cc1ccc(Cn2cncc2CNc2ccc(C(=O)NCC(=O)N(CC(N)=O)CC(C)C)c(-c3ccccc3)c2)cc1
COc1cc(-c2cc3ncccc3c(NC(C)CCCN)n2)cc(OC)c1OC
COc1cc(Cl)ccc1-c1nnc(C(=O)Nc2cccc(C(F)(F)F)c2)o1
COc1ccc(N2C(=O)c3c(SCc4ccccc4)nc(C)nc3N3CCCC32)cc1
O=C(O)CCCC=CCC1C(O)CC(O)C1C=CC(O)COc1ccccc1
NC(=O)C=CCP(=O)(O)O
CN1C(=O)c2ccccc2N(C)C1c1ccc(Br)cc1
COc1ccc(-c2c(C)nc(N)nc2NC2CCCCC2)cc1
O=C(C1CCNCC1)N1CC(OCc2cn(S(=O)(=O)c3ccc(F)cc3)nn2)c2ccccc21
N=c1oc2ccc([N+](=O)[O-])cc2cc1C(=O)NCCCN1CCOCC1
COc1cccc(C2c3c(-c4ccccc4O)n[nH]c3C(=O)N2Cc2ccccn2)c1
Cc1cc(C)cc(CC2(C(C)C)CCN(Cc3ccccc3)C2=O)c1
CN(Cc1cnc2nc(N)nc(N)c2n1)C1=CC1
Cc1c(NC(=O)c2cn(-c3ccccc3)nc2-c2ccc(Cl)cc2)ccc2c1COC2=O
Nc1nc(=O)c2ncn(COCCOCCN3C(=O)c4ccsc4C3=O)c2[nH]1
O=C(c1ccccc1C(=O)N1CCCCC1)N1CCCCCC1
CC(Nc1nccc(N2C(=O)OCC2(C)C)n1)c1ccccc1
O=c1cc(-c2ccccc2)cnn1C1CC(CNCc2ccccc2)c2ccccc21
COC(=O)c1ccc(-c2cc(NC(C)=O)c3c(c2)C(O)(C(F)(F)F)c2ccccc2-3)cc1
CC(c1ccccc1)C(NC(=O)CC(C)(O)C(=O)O)C(=O)N1CC(O)CC1C(=O)OCC1OC(n2cnc3c(N)ncnc32)C(O)C1O
O=C(NCC1CN(Cc2ccccc2)CCO1)C1CCCO1
NC1=NC(c2ccccc2[N+](=O)[O-])CO1
COC(=O)Cn1c(=O)[nH]c2c1c(=O)n(C)c(=O)n2C
Cc1ccc(S(=O)(=O)N(C)C)cc1NC(=O)CCCSc1nnc(NC(=O)c2cccc(N(C)C)c2)s1
Cc1ccc(S(=O)(=O)n2cnnc2)cc1
O=C1OC2(C=C1c1ccccc1)Oc1cccc(OC(F)(F)F)c1C(=O)c1ccccc12
Cc1cc(C#N)cc(C)c1Oc1cc(Nc2ccc(OC(C)C)cc2)nc2ccnn12
COC(=O)C1=C(c2c(C)noc2C)CC2CCC1N2C(=O)N1CCCCC1
CCN(CC)c1ccc(C=Cc2cc(C(C)(C)C)[n+](C)n2-c2ccccc2)cc1
Fc1ccc(-c2c(C3CCN(Cc4cccc(F)c4)CC3)nc3ccccn23)cc1
CCOC(=O)C(=O)C(=CNc1ccccc1C(=O)OC)C(=O)OCC
COc1ccc(-c2[nH]nc3c2C(c2ccccc2)C(C#N)C(=N)O3)cc1
CCCCNc1ncnc2sc3c(=O)n(-c4ccc(C)c(C)c4)cnc3c12
COc1ccc(-c2cc3cc(O)ccc3[nH]2)c(F)c1
c1ccc2c(N3CCN(CCc4nccs4)CC3)cccc2c1
COc1ccccc1C1C(C(=O)N2CCN(c3cccc(C)c3C)CC2)=C(C)Nc2ncnn21
CCOC(=O)c1c(N2CCN(c3ccc(F)cc3)CC2)sc2c1CCC2
Cc1ncoc1C(=O)N1CCc2ncnc(Nc3c(Cl)cc(Cl)cc3Cl)c2CC1
COC(=O)C1C(c2ccc(Br)cc2)CC2CCC1N2CCC#N
CCCC(CC)C(=O)OCC1(CO)CC(=CCC(C(C)C)C(C)C)C(=O)O1
O=C(Nc1cc(C(F)(F)F)cc(C(F)(F)F)c1)c1ccc(Oc2ccc(F)cc2)cc1
CCCCCCCCC(=O)NC(C(=O)NC(=Cc1ccc2c(ccn2COC(=O)NC(C(=O)OC(CC(C)C)C(=O)NC(C(=O)OC(C)(C)C)C(C)C)C(C)C)c1)C(=O)NC)C(C)(C)C
Cc1ccc(SCc2cc(=O)c3ccc(Cl)cc3o2)cc1
OCCN(CCO)Cc1cc(-c2ccc(C(F)(F)F)cc2)n[nH]1
CC(=O)NCCc1csc2ccc(OC(C)=O)cc12
CCC1(C)OC(c2c(F)cc3c(=O)c(C(=O)O)c(C)oc3c2F)CC1N
COc1ccc(F)c2sc(N(Cc3ccc(F)cc3)C(=O)CCC(=O)N3CC(C)(C)CC3C(=O)N(C)C)nc12
CCOCCC(=O)N(C)c1ccccc1-c1nc(=O)c(C(=O)O)c[nH]1
CN1C(=O)CC(NC(=O)Nc2ccc(F)cc2)C(=O)N(C)c2ccccc21
CC(=O)Nc1ccc(C(F)(F)F)cc1-c1ccc(-c2cnc(N)cn2)c(F)c1
Clc1ccc(-c2n[nH]c(N=C(N=C(c3ccccc3)c3ccccc3)NCc3ccccc3)n2)cc1
N=C(c1cnco1)N1CCC2(CC1)CC(OCC1CCCNC1)CO2
CC(C)CN1CC2(CC(NC(=O)c3ccc(Cl)cc3NS(=O)(=O)c3cccc4cccnc34)c3ccccc32)c2cc(C#N)ccc21
CC(Cn1nnc(-c2ccccc2O)n1)C(O)c1ccc(-c2ccc(C(F)(F)F)nc2)cc1
O=C1Nc2ccc([N+](=O)[O-])cc2C1=Cc1oc(CO)cc(=O)c1O
Cc1ccc(-c2cc3c(NCCN4CCCC4)nc(SC(C)C)nc3[nH]2)cc1
O=C(Nc1nnc(-c2ccccc2)o1)C1CC1
Fc1cc(CNCc2ccc3[nH]cnc3c2)ccc1Cl
O=C(NC1CCCc2c1[nH]c1ccc(O)cc21)c1ccccc1F
COc1ccc(CNC(=O)CCNS(=O)(=O)c2ccc3c(c2)n(C)c(=O)c(=O)n3C)cc1
COCCOC(C)c1c(C)oc2nc3c(c(N)c2c1=O)CCc1c-3ccc2ccccc12
CCC1C(=O)c2c(oc(-c3ccc(O)c(O)c3)cc2=O)C(CC)(CC)C1=O
Cc1nc(NC(=O)CCCNCC(O)c2cccc(F)c2)ccc1F
COc1ccccc1-c1ncoc1-c1cc(F)cc(F)c1
Nc1ncc2ccc(-c3ccc(Cl)cc3)cc2n1
Cc1cc(Oc2ccc(C3C4CN(C(=O)C(C)C)CC43)cc2)ccc1CC(=O)O
Cc1cc(C)c(-c2nc3c([nH]2)C=CC3=O)cc1C(=O)N1CCC(c2ccc(C#N)cc2)CC1
COc1ncc(CN2CCc3ncnc(NC4CCCC4)c3CC2)cc1C
CCCCCCOc1c(OC)cc(C(=O)CCN2CCN(c3ccncc3)CC2)cc1OC
CCN(Cc1cccc(F)c1)C(=O)c1cnc2ccc(-c3cn[nH]c3)cn12
C=CC(=O)Nc1cc2c(Nc3ccc(Br)cc3F)ncnc2cc1OCCNC(=O)OCC
O=Cc1c(O)c(Br)c(Sc2ccccc2)c(Br)c1O
COc1cc(CC(C)(C)C(=O)O)ccc1-c1cc(C(F)(F)F)nn1-c1ccc(S(C)(=O)=O)cc1
CCOC(=O)C(C)c1ccccc1C1Cc2cc(OC)ccc2N(CCCC(N)=O)C(=O)C1CC(C)C
Cc1cc(N2CCN(c3ccccc3F)CC2)n2c(nc3ccccc32)c1C#N
O=C(O)c1ccc(C(Nc2ccccn2)C(=O)c2ccc3c(c2)OCO3)cc1
COc1ccc2c(c1)C(C(=O)NC1CCC(CCN3CCc4ccc(Cl)cc4CC3)CC1)CO2
COc1cc(C=C2SC(NC(=O)CSc3nc(N)cc(N)n3)=NC2=O)ccc1O
NC1=CCC2=C(C=C1)C1=Cc3ccc(O)c(c31)S2
Cc1c(OCCN)ccc2cc(Nc3ccccc3[N+](=O)[O-])c(=O)oc12
Cc1cc(C)cc(OCC(=O)Nn2cnnc2)c1
CN(C)c1ccccc1OCc1ccccc1
CC(Nc1cc(Nc2ccc(C#N)cc2)ncn1)C1CC1
[O-][n+]1c2ccc(CN3CCNCC3)cc2[n+]([O-])c2cc(OCc3ccccc3)ccc21
CN1CCC2C3=C(c4ccc(O)cc4CC31)c1ccc(O)cc12
CCCCN1CC(C(=O)NC(C)Cc2ccc(NC=O)cc2)CC1=O
NS(=O)(=O)c1cc(S(N)(=O)=O)c(NC(=O)c2cc3cc(F)ccc3o2)c(Cl)c1Cl
COc1cccc(C(=O)NC(NC(=O)c2nc(O)[nH]c(=O)c2C)C(C)(C)C)c1
Brc1ccc(-c2cn3cc(Br)ccc3n2)cc1
CC(C)CC(NC(=O)CN)c1nc(C(=O)NCc2ccc(F)cc2)c(Cl)[nH]1
Nc1c(Cl)ccc2[nH]c(Cc3ccc(Br)cc3)nc12
COCCN(C)C(=O)c1ccc(C(=C2CC3CCC(C2)N3CCc2ccccc2)c2ccc(Cl)c(Cl)c2)cc1
O=C(Nc1ccc(F)cc1)c1ccc(NCc2ccc(F)cc2)c([N+](=O)[O-])c1
NCC1OC(OC2C(N)CC(N)C(OC3OC(CO)C(O)C(N)C3O)C2O)C(N)C(O)C1O
CN(Cc1nccs1)CC(O)C(F)(F)F
c1ccc2oc(-c3ccc(CCCN4CCc5ccc(OCc6cnccn6)cc5CC4)cc3)nc2c1
CC1=Nc2c(-c3ccccc3)cnn2C(c2ccccc2)C1
N#CC(C(=O)Nc1ccccc1C(F)(F)F)=C(O)C1CC1
CN1CC=C(c2c[nH]c3ccc(-c4ccccc4)cc23)CC1
O=C(NN=C(c1ccccc1)c1ccccn1)c1ccco1
O=C(CCF)C1OC(n2cc(N(CCCl)CCCl)c(=O)[nH]c2=O)CC1O
CCc1nnc(NC(=O)CSc2nnc(-c3ccccc3OC)o2)s1
CC1CN(C2CCN(C(=O)c3c(-c4ccccc4Cl)noc3C(C)C)CC2)CC(C)O1
NC(=O)C12CC3CC(C1)C(CC(=O)NCCc1ccccc1)(C3)C2
O=C(NCc1n[nH]c(=S)n1-c1ccccc1Cl)Nc1ccccc1
O=C(Nc1ccc2c(c1)OCO2)C(=O)Nc1cc(C(F)(F)F)ccc1Cl
CC(=O)Nc1ccc(-c2nnc(Nc3nc4ccccc4[nH]3)s2)cc1
CCCCCCCCCCCC1C(=O)NC(C(=O)Nc2ccccc2OC)Cc2cc(OC)c(OC)cc21
O=C1C(=O)N(CCCN2CCC(Nc3ccc4ccccc4n3)CC2)c2ccc(Cl)cc21
CCc1cc(NC2=NCCCN2)cc(C2=NCCN2)n1
CC1=C2CC3C(CCC4CC5(CC43C)C(=O)Nc3ccccc35)C2CCC2(C1)OC1CC(C)CNC1C2C
CCOc1ccc(Cl)cc1C1=NC(=O)C(C)(C)CN1
COc1ccc2c(ccn2C(=O)c2ccc(C(=O)O)cc2)c1
COc1cc(CN2CCNC2=N[N+](=O)[O-])cc(Cl)c1OCc1ccc(Cl)cc1
CCCCCCCCCCCCCCCCCN1CCC2(C)c3cc(O)ccc3CC1C2C
COCCn1c(C)c(C)sc1=NC(=O)c1sccc1C
C[n+]1cccc(C(=O)OCCCCCCOC(=O)c2ccc(Cl)cc2)c1
Cc1c(C(C)C)sc(=O)n1CC(=O)NCc1ccc(F)cc1F
CCN(CC)CCCNC(=O)c1ccc2c(c1)NC(=O)C2=C(Nc1ccc2c(c1)OCO2)c1ccccc1
CCOC(=O)c1ccc(OCCCCCCCCCn2c3c(c4cc(C(=O)O)ccc42)CCCC3)cc1
FC(F)(F)Oc1ccccc1C1CN(CCn2ccnc2)Cc2cc(Oc3ccccc3)ccc2O1
Brc1ccc(C(CNCCc2c[nH]cn2)n2ccnc2)s1
Cc1ccc(CCC(=O)O)c(C)c1C(C)NC(=O)c1ccc(C#N)cc1
CCOC(=O)c1cnc(NC2=NC(=O)CN2)nc1O
O=C(NCCBr)c1ccc2sc3nc(C(=O)O)cc(C(=O)O)c3c2c1
COCCN(CCOC)C(=O)Oc1ccc(Cl)cc1C
O=C(Nc1nc2ccccc2c(=O)s1)c1ccco1
CC1(C(=O)NC2CCCCCC2)CCC(=O)N1Cc1ccc2c(c1)OCO2
CCOC(=O)C1CCCN(C(=O)CSc2nc3ccccc3nc2N2CCOCC2)C1
COC1CC2(CCC1OCCF)Cc1ccc(C3CCC3)cc1C21N=C(C)C(C)=N1
COC(=O)Cc1nnc(SCc2ccccc2)o1
CCCCn1c(Cc2cc(C(C)(C)C)c(O)c(C(C)(C)C)c2O)n[nH]c1=S
CNC1CCN(c2ccc(Nc3ncc4c5ccncc5n(C5CCCC5)c4n3)nc2)C1
C1=C2CCCNC2CC2=C1C1CCCC21
CC1CN(C(=O)NC(CO)C(=O)NC(C(=O)NC(C(=O)OCc2ccccc2)C(C)C)C(C)C)CCO1
Cc1c(Cl)cccc1S(=O)(=O)N1CCC(C(=O)N2CCN(c3ccccc3)CC2)CC1
NC1CC(=O)N(CCOP(=O)(O)OP(=O)(O)OP(=O)(O)O)C1
COc1cc(C=C2SC(=O)NC2=O)cc(Cl)c1OCCc1ccc(C(=O)O)cc1
CCOC(CC(=O)NN=CC(OCC)c1ccc2ccccc2c1)C(=O)Nc1ccc(OC)cc1
CC#CCn1c(N2CCCC(N)C2)nc2ccn(Cc3nc4ccc(C)cc4c(=O)n3C)c2c1=O
Cc1cc(C)cc(NC(=O)CSC2=NC(=O)CN2)c1
Cc1cc(S(=O)(=O)N2CCN(c3ccc4nc5n(c(=O)c4c3)CCCCC5)CC2)ccc1F
CSc1ccc(C=CC(=O)NC2CC(C)(C)NC(C)(C)C2)cc1
O=C(NCC1CCCO1)C1c2ccccc2C(=O)N1Cc1cccc(Cl)c1
O=C(C=Cc1ccccn1)c1cccnc1
CCOc1ccc(S(=O)(=O)n2nc(C)c(S(=O)(=O)N3CCCC3)c2N)cc1
CCOC(=O)C1(Cc2ccccc2)CCN(Cc2c[nH]cn2)CC1
CC1(C(=O)Nc2nnc(CCSCCc3nnc(NC(=O)c4ccc(-c5cncc(F)c5)cc4)s3)s2)CCC1
CC(C)C1=CC2CC3(C=O)C4CCC(C)C4CC2(COC2CC4OCOC4C(CCO)O2)C13C(=O)O
C=Cc1c(-c2cccs2)nn(CC(=O)NC(C)C(=O)OC)c(=O)c1O
Cc1csc(C2CCCN(C(=O)Nc3cccnc3)C2)n1
CCc1cc(C(F)(F)F)n2nc(C(=O)NC3CCC(O)CC3)cc2n1
CC(C)c1nnc(NC(=O)c2ccc(COc3cccc(Cl)c3)o2)s1
CCc1n[nH]c(C2CN(C(=O)CCc3nnc4ccccn34)C2)n1
CN(Cc1ccccc1)C(C)(Cc1c[nH]c2ccccc12)c1nccs1
COc1cc(Cl)c(C)cc1NC(=O)c1cc2ccccc2oc1=O
COc1cccc2cc(-c3nnc(-c4ccc(N)c5ccccc45)o3)c(=O)oc12
Cc1nnc(NC(=O)c2cccc(S(=O)(=O)N3CCCCC3)c2)s1
Cc1cc(C)c(C)c(CN2C(=O)CNC(=O)C2C(C)C)c1C
COc1ccc(-c2noc(CNC(=O)CCCC3CCSS3)n2)cc1OC
CCCCC(C)N=c1[nH]c2ccccc2[nH]1
Cc1c2c(nc3ccccc13)-c1nc3ccccc3n1C2
CCCCN1C(=O)C(O)(C(Cc2ccccc2OC)c2c(O)c3ccccc3oc2=O)c2ccccc21
COCOc1c2c(Cl)c(=O)n(OCOC)c-2cc(OC)c2c3cccc(OC)c3n(C)c12
COc1cccc(CNC(=O)C(c2cccs2)n2c(-c3ccccn3)nc3ccccc32)c1
CC(C)C(C(=O)O)N1CCCC1C(=O)O
CN1N=C(c2ccc(CCN3CCC(N4CCc5ccc(C(C)(C)C)cc54)CC3)cc2)CCC1=O
O=C(CCc1nnc(CCCc2ccccc2)o1)Nc1cccnc1
CS(=O)(=O)N1CCN(C(=O)Cn2ncc3cc(Br)[nH]c32)CC1
COc1ccc(N2Cc3ccc(C)cc3C2)cc1OCCN1CCCCC1
COc1cc(Nc2nc(C3CC(c4ccccc4)=NN3C(C)=O)[nH]c3nn(C)c(=O)c2-3)cc(OC)c1
CCc1ccccc1-n1c(-c2cnc(C)c(C)n2)nnc1C(C)C
COc1ccc(NS(=O)(=O)c2ccc(N3CCNC(=O)C3)cc2)cc1
CCOc1cccc(N2CC(NC(=O)c3ccc(N)cc3)CC2=O)c1
CCN(C)CCC(CSc1ccccc1)Nc1ccc(S(=O)(=O)NC(=O)c2ccc(N3CCN(Cc4ccccc4-c4ccc(Cl)cc4)CC3)cc2)cc1[N+](=O)[O-]
CCOCCCn1c(SCC(=O)Nc2ccc(C(F)(F)F)cc2Cl)nc2c(c1=O)SC(C)C2
Cn1c2c(c3c(N)ncnc31)Cc1ccccc1-2
COC(=O)C(Cc1ccccc1)NC(=O)CNC(=O)OCc1ccccc1
Cc1c(C(=O)NCc2ccc(C(C)(C)C)cc2)[nH]c2c1CCC2
Cc1cc(CC(NC(=O)N2C(=O)NCC2C(C)C)C(=O)N2CCC3(CC2)OCCO3)cc2c(C(F)(F)F)n[nH]c12
S=C(NCC1CCCO1)N1CCN(c2nc(-c3ccccc3)cs2)CC1
Cc1c(N2CCN(C)CC2)nc2ccccc2c1C(=O)NC1CN2CCC1CC2
CCc1nc2ccc(F)cc2n1C(C)C
COCC1CNC(C)CN1CC(=O)N1CC(C)(C)c2cnc(Cc3ccc(F)cc3)cc21
COc1ccc(NC(=O)CN(C)C(=O)CSc2ccc(F)cc2)cc1
COC1OC2(C)CCC34C5CC6C(C)CC(O)(C5C6O)C(C)(C)C3C14CC2O
CCC(Nc1nc(Cl)c(Cl)c(Nc2ccccc2)n1)c1ccc(CCC(=O)O)cc1
Cc1cc(C)cc(NC(=O)c2ccc(Br)cc2O)c1
O=C(CCC(NC(=O)c1cc(O)cc(O)c1)C(=O)OCc1cc(=O)n2ccsc2n1)OCc1ccccc1
O=C1c2ccc(-c3cc(F)cc(C(F)(F)F)c3)cc2CCN1CCN1CCCC1
COc1cc2c(cc1OC)C(c1ccc(NS(C)(=O)=O)cc1)=NNC2=Cc1ccc2c(c1)OCO2
c1cc(-c2nc(Nc3ccc(N4CCOCC4)cc3)nc3ccsc23)ccn1
CCn1cnc2cc(-n3ccnc3C)ccc21
O=C(O)CCCC(=O)Nc1nc(-c2ccccc2)cc(-c2ccccc2)n1
COc1ccc(OCCCC(=O)Nc2cc3nc4ccccc4nc3cc2O)cc1
CSc1ccc(C(c2oc3c(c2C)c(=O)oc2ccccc23)N2CCOCC2)cc1
O=S(=O)(c1ccc(N(CCCl)CCCl)cc1)c1nnn2c1nc(NCC1CCOCC1)c1sccc12
O=C(Nc1ccc(NC(=S)N2CCN(CCO)CC2)cc1F)c1ccco1
CN1CCC(C(=O)Nc2sc3c(c2C(=O)Nc2ccc(S(=O)(=O)N(C)C)cc2)CCC3)CC1
Cc1nccc(Nc2c(I)cc(C=CC#N)cc2[S+](C)[O-])c1F
CC(=O)Oc1ccc(OCC(CN(CCc2cccc(OC(C)=O)c2)Cc2cc(C)c(C)c(C)c2C)OC(C)=O)cc1
O=C(C1CCN(S(=O)(=O)Cc2ccccc2)CC1)N1CCC(c2ccccc2)(c2ccccc2)CC1
COc1ccc(NC(=S)NC(C)c2ccccc2)cn1
CC(=O)N1c2ccccc2Sc2ccc(C(F)(F)F)cc21
CS(=O)(=O)N1CCC(NC(=O)Nc2cnc3[nH]c(-c4ccc(Br)o4)nc3c2)CC1
Cc1ccc(-c2noc(CCC(=O)N3CCCC(C)C3)n2)cc1
CC(C)=CCC12OCC3C(CN4CCOCC4)C(C=C4C(=O)c5ccccc5OC431)C2=O
CC#Cc1ccc2c(c1)C(O)(O)c1c(O)cccc1C2C(=O)NCC1OC(n2c(C(=O)OC)c(O)c(=O)[nH]c2=O)C(O)C1O
CC(C)(C)c1ccc(S(=O)(=O)C=Cc2ccc(O)c(O)c2)cc1
COc1ccc([N+](=O)[O-])cc1NC(=O)Cn1ncc2c(=O)oc3ccccc3c21
O=c1cc(N2CCOCC2)oc2cc(-c3cncc4ccccc34)ccc12
FCCOc1ccc(CCNC2CCCCC2NCc2ccc(OCCF)c3ccccc23)c2c1OCCS2
CSc1nc(-c2cccs2)n[nH]1
CC1CCN(S(=O)(=O)c2ccc3c(c2)N(CC(=O)N2CCCCC2)C(=O)CO3)CC1
Cc1ccc(-c2nnn(CCC(=O)Nc3ccc(C)c(C)c3)n2)cc1
O=C(O)CC(NC(=O)CNC(=O)c1cc(NC(=O)CCc2ccccc2F)cc(NS(=O)(=O)c2ccccc2)c1)C(=O)CSCc1ccccc1
O=C(O)C1=C(NC(=O)c2cccnc2)CSC2C(NC(=O)c3ccc(N(CCCl)CCCl)cc3)C(=O)N12
CCOc1ccc(-n2c(NCCO)nc3cnc4ccc(-c5ccc(CN6CCCCC6)cc5)cc4c32)cc1
Cc1cc(-c2ccccc2)nc(C2NCCc3cc4c(cc32)OCCO4)n1
O=C1C(N=Nc2ccc(Cl)cc2)=Cc2oc(-c3ccccc3)cc(=O)c2CC1OC1CCCC1
CC1CN(C)C2Cc3c([nH]c4ccccc34)C12
Cc1ccc(OCCSc2nc3ccccc3n2C)c(C)c1
Cc1ccccc1NC(=O)CSc1nnc(-c2cccnc2)n1N
CCCCNC(=O)C1C(c2ccc(-c3ccccc3)cc2)NC(c2ccc(OC)cc2)C(CC)(C(=O)NC)C1CC
O=C1NCCN1Cc1ccccc1
c1ccc(OCCCn2cnnn2)cc1
Cc1cc(C(=O)CSc2nc3ccccc3n2CC(=O)N(C)c2ccc(F)cc2)c(C)n1C1CC1
Cc1sc2ncn(N)c(=O)c2c1C
CC(=O)C=CC1=C(c2ccc(O)c(O)c2)C(C(C)=O)CC1=O
Cc1cccc(NS(=O)(=O)c2cc(-c3coc(C)n3)ccc2C)c1
Cc1c(-c2ccc(-c3ccccc3C(F)(F)F)cc2)nc2ccc(C(F)(F)F)cc2c1C(=O)O
Cc1cc(C)cc(NC(=S)NCCc2c(C)[nH]c3ccccc23)c1
COc1ccc(-c2nc(=O)c(C(=O)O)c[nH]2)cc1
O=C(c1cccc2ccccc12)N1CCOCC1
CCOc1ccc(-c2cc(C(=O)NNc3ccc(Br)cc3)[nH]n2)cc1
CCC(C)C(NC(=O)CNC(=O)C(CCCN=C(N)N)NC(=O)C(Cc1c[nH]c2ccccc12)NC(=O)CN(C)C(C)=O)C(=O)NC(Cc1c[nH]c2ccccc12)C(N)=O
COC(=O)C1(C)CCCC2(C)c3ccc(O)cc3CCC12
O=C(O)c1ccc(Cl)cc1NC(=O)C1CC1c1ccccc1
Cc1ccc(-c2c(C#N)c(N)nc(SCC(=O)N3c4ccccc4Sc4ccccc43)c2C#N)cc1
CC(C)OC1OC(COC2OC(CO)C(O)C(O)C2O)C(O)C(O)C1O
CCCCCCCN(CCc1ccc(O)c(O)c1)CC1CCC(C)CC1
Cc1ccc2c(N3CCN(CCc4c(-c5ccccc5)n[nH]c4C)CC3)cc(Cl)cc2n1
Cc1ccc(C)c(OCC(=O)N(Cc2ccccc2)Cc2ccc3c(c2)OCO3)c1
Cc1ccc(S(=O)(=O)N2C(c3ccc(Cl)cc3)CC=C(C(=O)O)C2c2ccc(Cl)cc2Cl)cc1
CCC1=C(C)c2cc3nc(cc4[nH]c(cc5[nH]c(cc1n2)c(C)c5CCC(=O)OC)c(CCC(=O)OC)c4CC)C(CCC(=O)OC)C3C
O=C1OC(c2cc(O)c(O)c(Oc3c(O)cc(O)cc3O)c2)Oc2cc(O)c(O)cc21
CNCCC(c1ccc2cc(Cl)ccc2c1)N1CCN(C(=O)c2cccc3c2OCCO3)CC1
CCC(C)c1ccccc1N1CCN(CCCOc2ccc3c(c2)OCO3)CC1
COc1ccc(C(=O)Cn2c(-c3ccccc3)c(C(=O)NCc3ccco3)c(=O)n2-c2ccc(OC)c(OC)c2)cc1
CC(=O)N1Cc2sc3ncnc(Nc4cccc(C)c4C)c3c2C1
Nc1nc2c(c(-c3ccncc3)n1)CN(c1ncc(CNC3CCC(O)CC3)cc1Cl)CC2
O=C(NCC1CCN(c2ccc(C(F)(F)F)cn2)CC1)Nc1ccc(C(F)(F)F)cc1
Cc1cc(C(=O)CCC(=O)Nc2ccc(F)cc2)c(C)n1-c1cccc(F)c1
CCOC(C[N+](C)(C)C)P(=O)(OCC)OCC
CCN(CC)CCC(=O)c1ccc(O)cc1
COc1ccc(CN(CC2CCCO2)C(=O)C2=C(O)C(=O)OC2)cc1
O=C(Nc1ccc(O)cc1)c1ccc(N2CCCCC2)c([N+](=O)[O-])c1C(=O)O
Cc1ccc(S(=O)(=O)Nc2ccc(Cl)cc2C(=O)c2ccc(Br)cc2)cc1
Cc1ccc(-c2c(N)n(Cc3ccc(F)cc3)c3nc4ccccc4nc23)cc1
c1coc(CNC2=NCCc3ccccc32)c1
CCc1cccc(C(C)C)c1N1C(=O)C=CC1=O
CCN(C(=O)c1ccc(S(=O)(=O)N2CCc3ccccc32)cc1)c1cccc(OC)c1
OCCNc1ccc(Nc2c3ccccc3nc3cc(Br)ccc23)cc1
Cn1c(-c2cccc(NC(=O)Nc3ncc(Br)s3)c2)c(Br)c2cc(C(=O)O)c(OC(F)(F)F)cc21
CC(C)CC(NC(=O)C(C)NC(=O)C(Cc1ccccc1)NC(=O)C(C)NC(=O)C(N)CC(=O)O)C(N)=O
Cc1ccc2nc(NC(=O)CCNS(=O)(=O)c3cccc4cnccc34)sc2c1
Cc1ccccc1NC(=O)Cn1c(=O)n(CC2CCCO2)c(=O)c2sccc21
CCOC(=O)c1cc2c(c3oc4cc(OCc5cccc(N)c5)cc(O)c4c(=O)c13)C(=O)c1ccccc1C2=O
CCCCCN1C(=O)CC(NC(=O)C(Cc2ccc(N(CC)CC)cc2)CC(C)C)C1=O
C=CCNc1nc(NCc2ccc(C(=O)NC)cc2)nc(N(C)C)n1
Cc1cnc(-c2ccoc2)c(NC2CCC(O)CC2)n1
Cc1ccc2oc(SC3CCC(C(C)(C)C)CC3)nc(=O)c2c1
O=C(CCOc1ccccc1)c1ccco1
CC(=O)N1N=C(c2ccccc2F)CC1c1ccccc1
Cc1ccc(-c2cc(C(=O)NN)c3ccccc3n2)o1
N#Cc1c(-c2ccccc2)cc(NCc2ccco2)nc1-n1c(-c2ccccc2)nc2ccc(Cl)cc2c1=O
Cc1c(C(=O)N2CCCCCC2)oc2c(Cl)cc(S(=O)(=O)N3CCOCC3)cc12
COc1c(O)ccc2c(=O)c3c(O)cc(O)cc3oc12
CN(C)CCC1(Cc2ccccc2)C(=O)c2ccccc2C1=O
Cn1cnc(S(=O)(=O)N(Cc2ccc(-c3cnc(N)cn3)cc2)C2Cc3cc(C#N)ccc3N(Cc3nn(CC(=O)O)c4ccccc34)C2=O)c1
NC(=O)c1cncc(N2CCCC2c2cnc(C(N)=O)s2)n1
COc1cccc(-c2cc3nc(C)c(CCNS(=O)(=O)c4ccccc4OC)c(C)n3n2)c1
CCOc1ccc(C(C)=NOCC(=O)Nc2nc(C)c(C)s2)cc1
O=C(NCc1ccc(Cl)cc1)c1cnn(-c2ccc(F)cc2)c1C1CCN(CCO)CC1
CC(O)C(N)C(=O)NC(Cc1cn(C=O)c2ccccc12)C(=O)NC(Cc1c[nH]c2ccccc12)C(=O)NC(Cc1c[nH]c2ccccc12)C(=O)N(C)C(CC(N)=O)C(=O)NCC1CC1
O=[N+]([O-])c1ccccc1S(=O)(=O)Nc1ccc(N=Nc2nc3ccccc3n2-c2ccccc2)cc1
CC(=O)Nc1ccc(C(C)=O)cc1[N+](=O)[O-]
Cc1cccc2c1N(C(=O)CCC(=O)N(c1cc(CC(=O)O)ccc1[N+](=O)[O-])C(C)C)CCO2
Cc1ccc(-c2csc(NC(=O)COc3ccccc3C)n2)cc1C
CC1=C(CO)C(=O)OC1C(C)c1ccoc1
CC(=O)Nc1ccc(C(=O)NCC(=O)OCC(=O)Nc2cccc(C)c2)cc1
CC1CN(C(C)CO)C(=O)c2cccc(NS(=O)(=O)c3cccs3)c2OC1CN(C)S(C)(=O)=O
O=C(NCCC1=CCCCC1)C1CC(=O)N(CCc2ccccc2)C1
Cc1ccc(S(=O)(=O)N2CCC3(O)CC=CC(c4cccc(CCC(=O)O)c4)C23)cc1
CC1(c2cccc(C=Cc3ccc4[nH]cc(C(=O)O)c4c3)c2)CCSC(N)=N1
CCC1=Nn2cc(-c3ccccc3)nc2-c2cc3c(cc2C1)OCO3
Cc1cn(C2C=CC(COP(=O)(O)OP(=O)(O)OCC3OC(n4cnc5c(=O)nc(N)[nH]c54)C(O)C3O)O2)c(=O)[nH]c1=O
O=C(NCCCN1CC2CN(c3ncccn3)CC2C1)c1cnccn1
COc1ccc(S(=O)(=O)c2c(Br)[nH]c3ccc(NC(=O)C(C)(C)C)cc23)cc1
CC(=O)OCC(=O)C(CC1CCCCC1)NP(=O)(Oc1cccc2ccccc12)OC1OC(CO)C(O)C(O)C1O
CCCN1CCN(c2nccc(NC(c3ccccc3)c3ccccc3)n2)CC1
O=S(=O)(Nc1ccccc1C(c1ccccc1)(c1ccccc1)c1ccccc1)c1ccccc1
CCN=CC=Cc1c(O)ccc2c(-c3ccc(O)cc3)cc(=O)oc12
COc1ccc(-c2nc(CNC3CCCCC3)co2)cc1
NC1=NC(c2cc(NC(=O)c3ncc(Cl)cc3Cl)cc(C(F)(F)F)c2)(C(F)F)C2CC2O1
CNc1cc(-c2cnc3[nH]ccc3n2)ccn1
COC(=O)c1cc2occc2n1CC(=O)Nc1cccc(C)n1
O=C(COC(=O)C=Cc1ccc(Cl)cc1)Nc1ccc(C(=O)O)cc1
CCCCCSc1ccc(C2=C(c3ccc(S(C)(=O)=O)cc3)CC(C(=O)O)O2)cc1
CCCCCCCNC(=O)C(c1ccc(OCC)cc1)n1c(=O)c(-c2ccccc2)nc2ccccc21
Cc1cc(C)c(OCCOc2cc(CC(N)C(=O)O)ccc2C)c(C)c1
O=C(O)c1csc(-n2nc(C3CC3)ccc2=O)n1
Cc1cnc(-c2ccn3c(-c4cccc(NC(=O)NCC(=O)NC(C)(C)C)c4)cnc3c2)nc1
CC12CCC(CN(Cc3ccc(OC(F)F)cc3)C1)C2(C)C
COc1cc(OC)c2c(-c3ccc(C)cc3)cc(=O)oc2c1
Cc1ccc(CNC(=O)c2cccc(NC(=O)CC3SC(N4CCCC4)=NC3=O)c2)cc1
CN1C(=O)c2c(nc(SCc3cccc(C(F)(F)F)c3)n2Cc2ccccc2)N2C1=NC1CCCC12
CC(C)Oc1ccccc1C1C(C(=O)C(C)C)C(=O)C(=O)N1c1ccc(-c2ccsc2)cc1
COc1ccccc1C1CCN(CCNC(=O)c2c(C)[nH]c3c(C)cc(C)cc3c2=O)CC1
CSc1nc(NN=Cc2ccccc2)c2cccnc2n1
N=C(NCCc1ccccc1)N1CCCC1C(=O)NC(Cc1ccccc1)Cn1c(=N)n(O)c2ccccc21
O=C1NCCc2c1cc1ccccc1c2C1C(=O)CCCC1=O
CC(OC1CNC(CO)C1c1ccccc1)c1cc(C(F)(F)F)cc(C(F)(F)F)c1
CC(C)c1ncc(C2CN(CCCN3C(=O)CCc4cccc(Cl)c43)CCO2)[nH]1
Nc1cc(-n2ccnc2)cc2c1C(=O)c1sccc1C2=O
CC(C)Oc1ccccc1N1CCN(Cc2ccc(N3CCNC3=O)cc2)CC1
C#CC(NC(C)=O)c1ccc(C=CC(=O)NO)cc1
N#Cc1cccc(-c2cccn(C(CO)CC3CCCCC3)c2=O)c1
CCCCCCCCCC(C)C(=O)NC(C(=O)N(C)C(C(=O)NC(C)Cc1ccc(O)cc1)C(C)CC)C(C)C
CNC(=O)CSc1nnc(CN2CCCCC2)n1C1CCCCC1
CC1=CCC2C(C)(C)CCCC2(C)C1(O)CCC1=NOC(=O)C12CO2
CN(C)c1ccc(CNC(=O)c2cccc(S(=O)(=O)N3CCCCC3)c2)cc1
COC(=O)c1ncn2c1Cn1ccnc1-c1cc(OC)ccc1-2
Cl.ccc(cc)Oc1ccc(C(=O)c2ccccc2)cc1
CCOP(=O)(O)C(CCc1ccccc1)NP(=O)(OCC1OC(n2cc(C)c(=O)[nH]c2=O)CC1[N-][N+]#N)OCC1SC(CO)C(O)C(O)C1O
CN1C(=O)c2cccnc2N(C)c2ccccc21
CCC(=O)c1sc(-c2ccccc2)nc1NCc1ccco1
CCC1OC(=O)C(C)C2OC3(CCN(c4ccccn4)CC3)OC(C)(CC(C)CNC(C)C(O)C1(C)O)C(OC1OC(C)CC(N(C)C)C1O)C2C
N#CC1(CCCC(=O)O)c2ccccc2-c2oc3ccccc3c2N1C(=O)c1ccccc1
O=C(Nn1c(-c2c(Cl)cccc2Cl)nc2c(ncn2C2OC(CO)C(O)C2O)c1=O)c1cccnc1
O=C(C=C(O)c1cccnc1)c1cccc(Br)c1O
O=C(c1cccn1-c1nncs1)N1CCN(c2cccc3c2OCCO3)CC1
N#Cc1cc(S(=O)(=O)Nc2nc[nH]n2)ccc1Oc1ccccc1
CCOC(=O)C=CC(CCC(N)=O)NC(=O)C(Cc1ccccc1)NS(=O)(=O)c1ccc(-n2cccc2)c(OC)c1
CCCCCCCCCCCCCCCC(O)(CCCCC)COP(=O)(O)O
CC(C)(NC(=O)C=Cc1ccc(OC(F)(F)F)cc1)C(=O)NC(C#N)c1ccccc1
COc1ccc(CNC(=O)c2cc(-c3cc4ccccc4cn3)ccn2)cc1OC
COC(=O)c1ccccc1NC(=O)c1cc([N+](=O)[O-])ccc1Cl
CCCCOc1ccc(C2CCN(C(C(=O)O)c3ccc4ccccc4c3)CC2)cc1
CC1(N)CCC2C=CC(=O)C(=O)C1(C)C2
CCOc1ccc(S(=O)(=O)N2CCCC(C(=O)Nc3ccccc3SC)C2)cc1
CCC(C(=O)NCCc1ccccc1)N(C(=O)Cn1nnc(-c2ccc(Cl)cc2)n1)c1ccc2c(c1)OCO2
Cc1cc2nc(-c3ccc(C(=O)NS(=O)(=O)c4ccc(C(C)C)cc4)cc3)[nH]c2cc1C
Cc1nc(NCCN2CCOCC2)c2n[nH]cc2n1
Cn1cc(-c2ccc(Cn3cc(NC(=O)Nc4cc(C(C)(C)C)nn4CCC#N)cn3)cc2)cn1
O=c1cc(N2CCOCC2)oc2cc(OCc3ccc(OCCCN4CCOCC4)cc3)ccc12
CC(=O)OC1CCC2(C)C(=CCC3C2CC(OC(C)=O)C2(C)C3CCC2n2cnc3ccccc32)C1
CCCCCCCC=C1CC(C)(O)C(C)(C)N1C(=S)N(C)C
CN1CCN(c2ccc(C(=O)Nc3cc(Oc4cccnc4)ncn3)cc2)CC1
COc1cccc(Cn2c3c(c(O)cc2=O)CCCC3)c1
N#Cc1ccc(-c2nnc(NC(=O)c3ccc(F)cc3)s2)c(C(F)(F)F)c1
N=C(NCCCCCOc1cccc(Oc2ccccc2)c1)c1ccccn1
CCN1C(=CC=C(c2ccc(OC)cc2)c2ccc(OC)cc2)Sc2ccccc21
CS(=O)(=O)Nc1ccc(CNCc2ccoc2)cc1
Nc1nc(SCc2ccccc2)nc2c1ncn2C1OC(C(=O)O)C(O)C1O
CN(C)CCNC1c2cc(Cl)ccc2OCc2ncccc21
CN1CCN(c2cccc(C(F)(F)F)c2F)CC1
COc1ccc(C2Nc3ccccc3C(=O)N2Cc2ccccc2)cc1COc1ccc([N+](=O)[O-])cc1
COC(=O)C1C2CCC(CC1c1ccc(N)cc1)N2
CC(c1ccc(-c2nc(NC(C)(C)C)sc2C(N)=O)cc1)N1CCC(NS(=O)(=O)c2cccc(Cl)c2)C1
CC1(C)C(=S)N(c2cccc(C(F)(F)F)c2)C(=S)N1c1ccc(S(N)(=O)=O)cc1
CC(=O)N1CC=C(c2ccc(C3(NCC(O)c4ccc(O)c(NS(C)(=O)=O)c4)CCOC(C)(C)C3)cc2)CC1
O=C1CC(C(=O)N2CCC3(CC2)OCc2cnnn23)CN1Cc1cccc(F)c1
COc1cc(OC)cc(-c2coc3cc(OCCN4CCCC4)ccc3c2=O)c1
CC12CCC(O)CC1=CCC1C2CCC2(C)C(CC(=O)C(F)(F)F)CCC12
COc1ccc(NC2SCC(O)C(O)C2O)cc1
NC1=NCC(C(=O)O)C1O
O=c1cc(O)nc(O)n1Cc1ccc(C(F)(F)F)cc1
c1ccc(-c2ccccc2OCCOCCN2CCCCC2)cc1
CCCCCCCCCCCCCCC[N+](C)(C)Cc1cc(Cn2c(N)nc3c(N)ncnc32)cc(OC)c1OC
O=C(CCCc1ccccc1)C1CC12CCOC2=O
CC1SCc2c1nn(-c1ccc(F)cc1)c(=O)c2-c1ccc(Cl)cc1
O=C(O)CCNC(=O)c1cnc2ccccc2n1
CCN1c2ncc(CO)cc2C(=O)N(C)c2ccc(-c3ccccc3)nc21
CN1CCN(C2CCC(n3nc(C(=O)N4CCOCC4)c4c3-c3ccccc3S(=O)(=O)C4)CC2)CC1
CC(C)C(CC(=O)NCc1ccccc1)c1ccccc1
CC(Sc1ccccc1Cl)C(=O)Nc1ccccc1N1CCCC1
COC1(C)CC(OC2CC(C)(OC)C3C(C)(O)CCCC3(C)C(OC3OC(C)C(O)C(O)C3O)C2C)OC(C)C1O
CCOc1ccc(NC(=O)C(C)N(C)CC(=O)Nc2ccccc2[N+](=O)[O-])cc1
C=CC(NC(=O)Cc1ccc(OCCOc2ccc(C(F)(F)F)cc2)cc1)c1ccccc1
CCNc1cc(OC)ccc1N1CCN(C(=O)c2cccc(NC(=O)C3=C(C)OCCS3)c2)CC1
CC(C)CC(NC(=O)c1cc(NS(C)(=O)=O)c2c(c1)OCCO2)C(=O)NC(Cc1ccccc1)C(=O)NC(Cc1ccccc1)C(=O)O
CCOc1ccccc1OCCCCCc1c(C)nc(=O)[nH]c1O
O=C(NC(Cc1c[nH]cn1)C(=O)NC(Cc1ccc(C(F)(F)F)cc1)C(=O)O)c1ccc(Cl)cc1
Cc1ccc(CN2CC(C(=O)NCCN3CCCC3=O)CCC2=O)cc1
COc1ccc(C2Nc3ccccc3-c3nnc(SCc4ccccc4OC)nc3O2)cc1
CC(C)NC(=O)Cc1cc2n(n1)C1=C(CC2)C2C(c3ccccc3)=NN(c3ccc(F)cc3)C2=NC1=O
Cc1ccc(S(=O)(=O)N2C(=O)CC(Nc3cc(Cl)cc(Cl)c3)C2C(=O)NO)cc1
CCOC(=O)C1CCC(C)=NC1c1ccccc1
CCc1sc(NC(=O)OC2COc3nc([N+](=O)[O-])cn3C2)nc1C
CC(C)(Cc1ccc(C(=O)Oc2ccc(C=CC(=O)c3ccc(O)cc3)cc2)cc1)Oc1ccc(-c2ccc(OCC(O)Cc3ccc(-c4ccc(O)cc4)cc3)cc2)cc1
O=C(CCN1C(=O)SC(=Cc2cccs2)C1=O)NCCN1CCCCC1
CC(c1cccs1)N(Cc1ccc(-c2ccc(C(=O)O)cc2Cl)[nH]1)C(=O)c1ccco1
Cc1cccc(C#CCN2CCOCC2)c1
CCOC(=O)c1nnn(-c2nonc2N)c1CSc1nc2ccccc2o1
CC1CN(C2CCN3CCCCC3C2)CCN1C1Cc2ccc(-n3ccc(OCc4ccc(F)cc4)cc3=O)cc2C1
CCOC(=O)c1n[nH]cc1S(=O)(=O)Nc1ccc(OC)cc1
COc1ccc(NC(=O)Nc2ccc(OCc3cn(C(C)C)nn3)c(C=CC(=O)O)c2)cc1OC
NS(=O)(=O)c1ccc2c(c1)S(=O)(=O)Nc1ccccc1S2(=O)=O
CN(C)CCCCCCCOc1ccc(-c2ccccc2)cc1-c1cccs1
CCNCCC(O)c1ccc(Sc2ccc(Cl)cc2)c(-n2nccn2)c1
N#CCCN(CCCO)NC(=O)c1c(F)cccc1F
COC(=O)c1ccc(-c2cc(-c3ccc(F)cc3)[nH]c(=O)c2C#N)cc1
CCC(C)c1ccc(Oc2cc(-c3cc(OC)c(OC)c(OC)c3)ccc2C(=O)NC2CCCC2N2CCCC2)cc1
N#CCCN(C(=O)CCCSCCc1ccccc1)c1ccccc1
N#CCSc1nc(=O)c(Cc2ccccc2)c(O)[nH]1
Cc1oc(C(=O)Nc2ccccc2)c(-c2ccc(Oc3ccc([N+](=O)[O-])cc3)cc2)c1-c1ccccc1
CC=CC1Cc2cc3c(cc2N(CCC(C)C)C1=O)OCCO3
COc1ccc(NOCC(=O)NN=Cc2cccc([N+](=O)[O-])c2)cn1
C=C1C(=O)OCC1COC(=O)Nc1cccc(CCCC)c1
O=C1N(CCN2CCOCC2)CCN1c1nc2c(s1)C(c1ccccc1)CNC2
O=C1NC(=O)C(C(=O)C2CSC3(CCC3)O2)C(=O)N1
Cc1cc(C)c(C)c(C(C)NC(=O)NC(C)c2ccccc2)c1C
COc1ccc(C(=O)NCC(c2ccc(F)cc2)N2CCc3ccccc3C2)cc1
O=C(CSc1ccccc1)Nc1ccc2ccccc2c1
CCN(Cc1ccccc1)C(=O)c1ccc(NC(=O)Cc2cccc([N+](=O)[O-])c2)cc1
CC1CC(C)C2(C3(CC=CC(C)(C)O)OCCO3)OC(C)(C)C2C1
CC(C)NC(=O)CN(C(=O)Cc1cccs1)c1cccc2ccccc12
CC(C)NC(=O)Nc1ccc(Cl)c(CN2CCCC2)c1
CN1CCN(Cc2ccc(-c3c4c(cc5c3CC(C)(C)OC5=O)OCC4)cc2)CC1
CC(C)=CCc1cc(C=Cc2cc(O)c(O)c(C=Cc3c(O)cc(O)cc3C=Cc3ccc(O)cc3)c2)ccc1O
Fc1ccc2[nH]cc(C(c3ccccc3)c3c[nH]c4ccc(Br)cc34)c2c1
Cc1cn(CCOCP(=O)(O)O)c(=O)[nH]c1=O
CCNC(=S)N1CCN(C(=O)C(N)Cc2cc(F)c(F)cc2F)CC1
COc1ccc(Nc2c(Nc3cc(C[n+]4ccccc4)cc(NC(=O)CN4CCN(C)CC4)c3)c(=O)c2=O)cc1
Cc1ccc(NC(=O)Cc2ccc(S(=O)(=O)C(F)(F)F)cc2)cc1
CN(C)S(=O)(=O)Nc1cccc(C(=O)Nc2ccc(F)c(F)c2)c1
Cc1ccc(C2(c3nc(-c4ccc5ccccc5n4)no3)CCCCC2)cc1
c1ccc(CN2CC3COCC3(COCC3CC3)C2)nc1
O=C(c1cc(-c2ccc(N3CCN(c4ccccc4)CC3)nc2)on1)N1CCNCC1
CCOc1ccc(S(=O)(=O)NC2CC3CCC(C2)N3Cc2ccsc2)cc1
Cc1ccc(N(CC(=O)N2CCCC(C)C2)S(=O)(=O)c2ccc(Cl)cc2)c(C)c1
CC12CCC3C(C)(CCC4C3(C)CCC(O)C4(C)C(=O)O)C1CC(O)C2O
CCN(Cc1ccccc1)C(=O)c1nc(O)[nH]c(=O)c1O
CNC1CCCN(c2ccc(S(=O)(=O)N3CCCN(C)CC3)cc2[N+](=O)[O-])C1
Cc1ccc2cccc(OCc3c(Cl)ccc(S(=O)(=O)NC4(C(=O)N5CCN(C(=O)CN)CC5)CCCC4)c3Cl)c2n1
COc1cc(-c2noc(COC3CCCCC3)n2)cc(OC)c1OC
Cc1cc(C(=O)NCCCN2CCCC2=O)c(C)o1
COCC1CCN(c2nc(Nc3ccccc3OC)c3ccc(-c4ccc(CC(N)=O)cc4)nc3n2)C1
CC(c1ccc(Cl)cc1)N1C(=O)c2cc(Br)ccc2NC(=O)C1c1ccc(Cl)cc1
COc1ccc(CN2C(=O)CC3C(C)Nc4cc(Cl)ccc4C32)cc1OC
COc1ccc(CN2C(=O)c3cc(OC)c(OC)cc3S2(=O)=O)cc1
CCOC(=O)C1=CN(Cc2cccc(F)c2)S(=O)(=O)NC1C
CC(C)N(C(=O)Nc1ccc(C#N)cc1F)C(C)C
ON=C(COCc1cc(C(F)(F)F)cc(C(F)(F)F)c1)C(CCN1CCC(c2coc3ccccc23)CC1)c1ccc(Cl)c(Cl)c1
O=C(Nc1cccc(Cn2nccn2)c1)C1CCCN(Cc2cccc(C(F)(F)F)c2)C1
COC(=O)C=Cc1ccc(S(=O)(=O)NCc2ccccc2)s1
Cc1ccc(S(=O)(=O)Nc2cc(C)ccc2F)c(C)c1
Cc1ccc(-c2onc(C)c2C)cc1S(=O)(=O)Nc1cccc([N+](=O)[O-])c1
CC#CC(C(=O)OCC)C1=CC2=CC3=C(OC(=O)C2=C(C)N1)C(C)=CC(=O)OC3
CC(C)N1CCN(Cc2cnc(-c3ccccc3)s2)CC1CCO
Cc1cccc(OCc2cc(C(=O)N(C)CC3COCCO3)no2)c1C
Cn1cccc1CCC(=O)c1ccccc1
CCN1CCC23c4c5ccc(O)c4OC2C(NC(=O)CCCCCCCC(=O)OCc2ccccc2)C=CC3C1C5
CN(C)CCN(C)C(=S)N(C)C=Nc1ccc([N+](=O)[O-])cc1
O=C(C=Cc1ccc(O)cc1)c1sccc1Cl
CC(C)CC(N)C(O)C(=O)NC(=O)NC1CCC(CC(=O)O)CC1
CC1(C)CC(NC(=O)c2ccccc2)c2cc([N+](=O)[O-])ccc2O1
COC(=O)C(C(=O)Nc1cccc(C)c1C)C(c1ccoc1)N1C(=O)c2ccccc2C1=O
CC1CCN(S(=O)(=O)c2cccc(C(=O)Nc3cccc(C(F)(F)F)c3C#N)c2)CC1
Oc1ccc2c(c1)OCC(c1ccccc1)N2C(=S)Nc1ccccc1
c1csc(-c2nccc(-c3ccncc3)n2)c1
Cc1ccc(CN2CCCC(C)(CNS(=O)(=O)c3c(C)nc4sccn34)C2)o1
O=C(Nc1ccccc1)N(Cc1ccccc1)C1CC1
Cc1c(C(=O)NC(=O)NCc2ccccc2)nn(-c2ccc(Cl)cc2Cl)c1Nc1ccc2c(c1F)CCC2
COc1ccccc1C1CC(=O)C(Sc2ccccc2NS(C)(=O)=O)C(=O)O1
COc1ccccc1C(NC(=O)CCCC(=O)Nc1ccc(Cl)c(S(=O)(=O)Nc2cc(C)on2)c1)C(F)(F)F
CCCCCCCCCCCCCCCC(=O)N(CCCC)CCCCCCCCC(=O)O
CN1CCCC2(CCN(C(=O)c3cc(F)ccc3-n3nccn3)CC2)C1=O
CCCCN(C)CCCNC(=O)Cn1c(CN2CCCC2)cc2cccnc21
CC1(F)C(O)C(COP(=O)(O)OP(=O)(O)OP(=O)(O)OP(=O)(O)O)OC1n1ccc(N)nc1=O
Cn1cc2c(nc(NCc3ccc(Cl)cc3)n3nc(-c4ccco4)nc23)n1
CNc1nc(Nc2ccc(C(=O)N3CCOCC3)cc2OC)ncc1Cl
CNC(=O)c1ccccc1NCC1=NCCN1
CC(C)CC1CCCC(C(N)=O)N1C(=O)C(C)C
COc1ccc(-c2cc(=NOCc3ccc(Cl)cc3)c3cc(OCc4ccc(Cl)cc4)ccc3o2)cc1
N#CC=C1C2(CCCCC2)OC(=N)C(C#N)C12CCCCC2
CCCC(O)C(CC(C)C)Nc1nc(Cl)nc2c1ncn2Cc1ccc(Cl)cc1Cl
Cc1ccc(C(=O)N=C(CCc2ccccc2)NNC(=O)CCc2nc3ccccc3[nH]2)cc1C
O=C(Nc1ccccc1N1CCOCC1)c1cccc(Cl)c1
CCCOP(=O)(OCC)C(F)(F)C(Br)=C(Br)Br
CN1CCN(c2ccc(Nc3nc4cccc(-c5ccccc5CO)n4n3)cc2)CC1
Cc1nc2ccccc2c(=O)n1-c1ccccc1
COc1ccc(C(=O)NCc2ccc(C)cc2)cc1S(=O)(=O)N1CCCCC1
COc1c(Cl)c(Cl)c(NC(=O)C2CCCN2C(=O)C(O)C(c2ccccc2)C2CCCCC2)c(Cl)c1Cl
O=C1CC(c2ccccc2)CC(N2CCCCC2)C1
CCCCCCC(C)(C)c1cc(OC)cc(OC)c1C(=O)Nc1cc(C)n(C)c(=O)c1
CSCCC(C(=O)NC(C)c1ccccc1OC(=O)N1CCCC1)n1cncn1
Cc1ccc(S(=O)(=O)n2c(=S)n(Cc3ccc4c(c3)OCO4)c3ccccc32)cc1
CCn1c(CNc2ccc(Cl)cc2)nc2cc(C(=O)NN)ccc21
Cc1ccc(S(=O)(=O)c2cc3ccccc3oc2=O)cc1
COC(CSC)C(C)CC#N
CN(C)CCOC(=O)C=Cc1coc2cccc(O)c2c1=O
O=c1[nH]c(=O)n(C2OC(COP(=O)(O)O)C(O)C2O)cc1C=CBr
CC(=O)C1C(=O)NC(C(=O)O)C2C=CCCS(=O)(=O)C12
O=C(NC1CCCCC1)C(c1cccnc1)N(C(=O)Cn1nnc2ccccc21)C1CCCC1
CCOC(=O)C1=C(C)NC(=O)CC1c1cn(C(=O)c2ccc(F)cc2)c2ccccc12
Cc1ccc(-c2noc(CNC(=O)c3ccccc3)n2)o1
COc1ccc(CN2CCN(CCNC(=O)c3nn(-c4ccc(C)cc4)c(=O)c4c3c3ccccc3n4C)CC2)cc1
CCOc1cc(C)nc(N2CC3CN(C(=O)c4cccn(C)c4=O)CC3C2)n1
Cc1ccc(C(=O)N2CCC2(C)C(=O)Nc2ccc(F)c(Cl)c2)cc1
Cn1cncc1C(OCc1ccc(C#N)cc1)c1ccc(C#N)cc1
COc1ccc(NC(=S)NCC(C#N)=Cc2cc(OC)c(OC)c(OC)c2)cc1OC
CCCCc1nc2ccc(C3CC4COCC(C3)C4(C)C)cc2c(=O)n1Cc1ccc(-c2ccccc2-c2nn[nH]n2)cc1
COc1ccc(CNC(=O)CSc2nnc(COc3ccccc3)o2)cc1
CN(C)CCOc1ccc2[nH]c(C(=O)N3CC(COS(=O)(=O)Cc4ccccc4)c4c3cc([N+](=O)[O-])c3cc(S(N)(=O)=O)ccc43)cc2c1
CCC(Oc1cc(C)cc(C)c1)C(=O)NN1C(=O)c2ccccc2C1=O
COc1cc(CNS(=O)(=O)N(C)C)ccc1O
N#CC1CCCN1C(=O)CCC(=O)c1cc(F)ccc1F
Cn1nc(C(F)(F)F)cc1-c1cccc(Oc2ccc(S(=O)(=O)Nc3nccs3)cc2C#N)c1Cl
COc1c(O)cc2c(c1C)-c1ccc(O)c(=O)cc1C(NC(=O)CC(CSSCC(O)CC(=O)OC1c3cc4c(cc3C(c3cc(O)c(O)c(O)c3)C3C(=O)OCC13)OCO4)OC)CC2
CN(C)C=C1C=Cc2ccccc2C1(C)C
COc1cccc(CCCNCCc2ccc(OC)c(OC)c2)c1
CC(CCO)=NNc1c2c(nc3ccccc13)CCCC2
Cc1cc(C(C)(C)C)ccc1-c1nnc(SCc2nc(=O)c3c(C)c(C)sc3[nH]2)o1
Cn1nc(C(F)(F)F)nc1C(=O)N1CCN(c2ccc(F)cc2)CC1
O=C1N=C(NCc2ccccc2)SC1=Cc1csc2ccccc12
Cc1cccc(NC(=O)Oc2nc(C)ccc2C(=N)Nc2ccc(N(CCCl)CCCl)cc2N)c1
O=c1cc(CN2CCC3(CC2)OCCc2cc(Cl)sc23)occ1OCc1ccccc1F
Cc1nn(S(=O)(=O)NCCC2=CCCCC2)c(C)c1S(=O)(=O)N1CCN(c2ccc(F)cc2)CC1
N#Cc1ccc2c3c4c(cnc3n(C3CCCCC3)c2n1)[nH]c(=S)n4C1CCOCC1
Cn1c(-c2ccc(O)cc2)c(CCC(O)CC(O)CC(=O)O)c2ccc(-c3ccc(N4CCCCC4)nc3)cc21
Cc1nn(C)c(N)c1C(=O)c1cccc2c1N(C)CC2
COC(=O)c1cc2c(c(-c3ccc(NC(=O)Nc4ccccc4Cl)cc3)n1)N(COC(C)=O)C1CCCC21
CCCCN(C)C(=O)c1cnc2sccn2c1=O
CC1OC(n2cnc3c(N)ncnc32)C(O)C1O
C=CCCC(=O)N1CCC(S(=O)(=O)c2ccc(C(=O)NCC(N)=O)cc2)CC1
CC(=O)Nc1ccc(CN2C(=O)C(O)=C(C(=O)c3ccc(C)o3)C2C)cc1
O=C(O)CNC(=O)c1ccccc1NC(=O)CNC(=O)c1cccc(I)c1
Cc1c(Cc2nc3ccccc3[nH]2)[nH]c(SCc2ccccc2)nc1=O
CCOC(=O)c1cnn(-c2nc(N)nc3c2CS(=O)(=O)c2ccccc2-3)c1
Cc1ccc(CC(=O)NC2CCN(Cc3cccc(C)c3)CC2)cc1
CC(Cc1ccccc1)N1CCC(COc2ccc3c(c2)cc(C(=O)N2CCSCC2)n3C)CC1
N#Cc1ccccc1S(=O)(=O)N1CCN(C(=O)CCC(=O)Nc2ccccc2O)CC1
CC(CS(=O)(=O)c1ccc2c(c1)OCCCO2)N1CCCCCC1
CSCCC(NC(=O)C(N)Cc1ccccc1)C(N)=O
CC(=O)Nc1ccc(-c2cc(C)nn2-c2ccc(S(N)(=O)=O)cc2)cc1
CCOc1ccccc1C1NC(=O)C2CCCN3CCCC(C(=O)N23)N1S(=O)(=O)c1cc(Cl)ccc1C
O=C1CSC(NN=Cc2ccc(O)cc2)=N1
CNC(Cc1ccccc1)C(=O)N1CCC(c2ncc(-c3ccc(C#N)cc3)[nH]2)CC1
N#CC(=C1C(=O)Nc2ccc(C(=O)c3ccccc3O)cc21)c1ccc(-n2nnc(Cl)c2Cl)cc1
N#[N+][N-]C1CC(n2cc(I)c(=O)[nH]c2=O)OC1COP1(=O)NC(CO)CO1
CCC1CCC2C3CCC4=CC(=O)C=CC4(C)C3C(O)CC12C
COc1cccc(N2CCN(CCCNCc3ccccc3O)CC2)c1
CC(C)=CCOc1ccc2cc3cc(Cc4ccccc4)c(=O)oc3cc2c1C
Cc1ncoc1-c1nnc(SCCCN2CCC3CC3(c3cccc(Cl)c3)C2)n1C
CCCCCCCCCCCCCCCCCCOCC(N)COP(=O)([O-])OCC[N+](C)(C)C
O=C(O)CN1C(=O)C(=Cc2ccnc3ccccc23)SC1=S
C=C1C(=CC=C2CCCC3(C)C2CCC3C(C)CC#N)CC(O)CC1O
O=C(O)CCCC(=O)N(Cc1cn(-c2ccccc2)nc1-c1ccc(C(F)(F)F)cc1)C1CC1
CCOC(=O)c1ncn2c1CN(Cc1ccc(OC)cc1)C(=O)c1ccccc1-2
O=C(O)COc1ccccc1NC(=O)C(=O)O
CC(C)C(NC(=O)C(N)Cc1ccc(O)cc1)C(=O)NCC(=O)NC(CCCCN)C(=O)NC(CCCNC(=N)N)C(N)=O
COc1cc2ncc3c(c(-c4ccco4)nn3C)c2cc1OC
CCNC(=O)c1cc(-c2cc(Cl)c(O)cc2O)on1
CCNC(=O)N1CCC(Cc2ccccn2)CC1
O=c1c2cc(N3CCCC3)ccc2cc2n1CCc1cc(OCCCN3CCCC3)ccc1-2
COc1cc(C(=O)C=Cc2ccc3c(c2)OCO3)cc(OC)c1OC
CC(=O)N1CCc2cc(S(=O)(=O)NC(CCC(C)C)C(=O)NC3CCN(C)CC3)ccc21
O=C(Nc1ccc2ccc(-c3cccc(CO)c3)cc2n1)C1CC1
CN(C(=O)Cc1ccc(Cl)cc1)C1CCN(CCC(c2ccccc2)c2ccccc2)CC1
Cc1nn(C(C)C)cc1CN1CCOCC1c1cccnc1
Cc1cn(C2CC([N-][N+]#N)C(CO)O2)c(=O)nc1Nc1ccc(C(=O)O)cc1
COc1ccc2c(c1)C(=O)c1c(cccc1OCCN1CCCCCC1)CC2
Cc1nc2ccccc2nc1NS(=O)(=O)c1ccc(Br)cc1Cl
CC(C)NC(=O)C=Cc1ccccc1
CC1CC(C)N(C(=O)c2ccc(-c3ccccc3)s2)C(C)C1
COc1ccc(CNCCNCC(O)COc2cccc3[nH]c4ccccc4c23)cc1OC
O=C(CC1CCN(Cc2ccc3c(c2)OCCO3)CC1)NCCc1cc(C(F)(F)F)cc(C(F)(F)F)c1
O=C(CC1COC(=O)N1)Nc1ccc(CCN2CCN(c3cccc4c3OCO4)CC2)cc1
COc1ccc(OC)c(NC(=O)Cn2nc([N+](=O)[O-])c(Br)c2C)c1
COc1ccc2cc(C(C#N)c3nnc4sc(=Cc5ccc(C(F)(F)F)cc5)c(=O)n34)ccc2c1
COC(=O)c1ccc(C(=O)CCl)cc1
CN(Cc1ccco1)C(=O)C1CCCN(c2ncnc3scc(-c4ccccc4)c23)C1
CC[N+](CC)(CCOc1ccc(CN(C)C)cc1)Cc1ccc(OC)c(OC)c1
CCCCCCCCCCCCCCCC(=O)NC(CCCN)C(=O)OC(C(=O)O)C(N)C(=O)O
CNc1nc(Cl)nc2c1ncn2C1CC(OP(=O)(O)O)C(COP(=O)(O)CP(=O)(O)O)O1
CN(C)c1ccc(C23CC4CC(CC(C4)C2)C3)cc1
CC(=O)OCC1OC(OC2CCC3(C)C(CCC4C3CCC3(C)C(C5=CC(=O)OC5)CCC43O)C2)C(OC(C)=O)C(OC(C)=O)C1OC(C)=O
CC1C2Cc3ccc(N(C)C)cc3C1(C)CCN2CCC(N)=O
CCCCCCCCCCCCNC(Cc1cnc[nH]1)C(=O)NC(Cc1c[nH]c2ccccc12)C(=O)NC(Cc1c[nH]c2ccccc12)C(N)=O
CCN(C(=O)CN(C)C(=O)CCC(=O)Nc1cc(C)on1)c1ccc(OC)cc1
CCOC(=O)CSc1nnc(Cc2ccccc2)n1-c1ccccc1
O=S(=O)(NCCNS(=O)(=O)c1ccc(CCc2ccc(-c3ccc(CSc4ccccc4)cc3)cc2)cc1)c1ccccc1
COc1ccc(Cl)cc1NC(=O)CCNS(=O)(=O)c1ccc2[nH]c(=O)oc2c1
CC1C2OC3CCC4C5(C)CCC(O)C(C)(CO)C5CCC4(C)C3(C)CCC2(CCO)C(O)CC1(C)O
CCCc1nc(CN2CCCN(C(C)c3cscn3)CC2)cs1
CC12CCC(OS(=O)(=O)c3ccc(Cl)cc3)CC1=CCC1C2C(O)CC2(C)C1CC1OC12
Cc1ccc(C(=C2CCN(C(=O)CCC(=O)O)CC2)c2ccccc2)cc1C
CCc1c(C(=O)NN2CCCCC2)nnn1-c1nonc1N
CC(C)C(NC(=O)C(N)CO)C(=O)NC(CCCNC(=N)N)C(=O)NC(Cc1ccc(O)cc1)C(=O)O
O=C(C=Cc1cc(C(F)(F)F)ccc1F)NCCCCCN1CCCN(C(=O)Nc2ccc(C(F)(F)F)cc2)CC1
CCCc1cnc(N2CCC(N3CCOCC3)CC2)cn1
O=C(OCCc1ccccc1)c1ccccc1C(=O)OCc1nc(=O)c2c(-c3ccccc3)csc2[nH]1
CC(Oc1ccccc1-c1cccs1)C(=O)NNC(=O)C1CC1(Cl)Cl
CCOC(=O)C1=C(C)N(c2ccc(C(C)C)cc2)C(=O)C1
Cc1cc(-c2nnc(C3CCCN3C(=O)c3cn(C)cn3)o2)nc(-c2ccsc2C)n1
CC(C)(C)NC(=O)Cn1cc(N(Cc2ccccc2)S(=O)(=O)c2ccc(C(C)(C)C)cc2)cn1
COc1ccc2c(=O)c(-c3ccc4c(c3)OCO4)coc2c1
Clc1cccc(Cl)c1C1SCCN1C1=NCCN1
COc1ccc(-c2ccc(C(F)(F)F)cc2)cc1-c1nccc2cc(S(=O)(=O)Nc3nccs3)ccc12
CC1(C)CN(c2ccnc(NC(CCC(O)CCl)c3c(Cl)cc(F)cc3Cl)n2)CCN1
Cc1ccc(CN2C(=O)SC(=Cc3ccc(N)cc3)C2=O)cc1
Cc1cc(C(=O)COC(=O)CCC(=O)NCc2ccccc2Cl)c(C)n1Cc1ccco1
Nn1c(-c2ccc([N+](=O)[O-])cc2)nc2ccccc21
CC(C)(C)OC(=O)N1CCN(c2ccc(N3CC(CNC(=O)C4CCc5cc(O)c(O)cc54)ON3c3ccccc3)cc2)CC1
Cc1nc(-c2c(Cl)cccc2Cl)co1
CC(C)=CC(C)C(O)C(C)C=CC(O)C(C)CC1OC(=O)C(C)C(O)C1C
CC1CCc2c(sc3nnn(CCc4ccccc4)c(=O)c23)C1
CCCCCCCC(=O)NC1CCSSCCC(C(N)=O)NC(=O)C(C(C)O)N(C)C(=O)C(C(C)O)NC(=O)C(CCCN=C(N)N)NC(=O)C2c3ccccc3CCN2C(=O)C2CCCN2C(=O)C2CCCNN2C1=O
CCc1nc(C(CC)CC)c(CC)n1CC#N
CCN(C)Cc1ccccc1-c1ncc2c(n1)CCN(CCc1ccccc1)C2
CC(C)CCNC(CC(=O)c1ccc(I)cc1)C(=O)O
CCOC(=O)C(Cc1ccc(NC)cc1)C(=O)OCC
Cc1ccccc1Cn1cc(SCC(=O)NCc2ccccc2Cl)c2ccccc21
Cc1ccccc1S
CC1CCC2C(C)C(CCCNc3ccccn3)OC3OC4(C)CCC1C32OO4
CCN(CC1CCCO1)C(=O)CCC(=O)OCc1ccc2ccccc2c1
Cc1ccc(SCC(=O)Nc2cccc(S(=O)(=O)N3CCCCC3)c2)cc1C
Cc1ncc(CNC(=O)NCCc2ccc(C)o2)c(C)n1
Cc1ccc(C2CC(=O)c3c(O)c(Br)c(O)c(Br)c3O2)cc1Br
OCC1OC2(COC(Cc3ccc(C(F)(F)F)cc3)C2)C(O)C(O)C1O
CC(C)(C)c1cc(C=C2OC(=O)C(Cl)=C2Cl)cc(C(C)(C)C)c1O
COc1ccc(-c2cc(N)c3ccccc3n2)cc1OC
Cc1ccc(CN(CCN2CCCCC2)C(=O)Nc2ccccc2F)cc1
Cc1cc(Cl)cc2c(=O)cc(C(=O)O)oc12
NCC1OC(OC2C(CO)OC(OC3C(O)C(N)CC(N)C3OC3OC(CO)C(O)C(O)C3O)C2OCCNC2CCC2)C(N)C(O)C1O
CCOC(=O)c1cc(-c2ccccc2OC)n(CC(=O)NCc2ccc3c(c2)OCO3)c1C
FC(F)F
O=C(O)CSC(CCc1ccccc1)c1cccc(OCc2ccc3ccccc3n2)c1
O=C(O)C=Cc1ccc(OCCc2c(CCCc3ccccc3)n(C(c3ccccc3)c3ccccc3)c3ccc(O)cc23)cc1
O=C(c1cc(F)cc(C(F)(F)F)c1)N1CCC2(CC1)C(=O)N(CC1CC1)CC2c1ccc(OCc2ccccc2)cc1
CC1CN(Cc2ccc(N(C)C(=O)c3ccc(-c4cccc(C#N)c4)nc3)cc2)CCN1c1ccc(C(F)(F)F)cc1
O=C(Nc1cccc(F)c1)c1cc(-c2ccc(O)cc2)on1
Nc1ncnc2c1ncn2C1CCC(CO)O1
COc1c(C)cc(C2C(C(=O)c3ccc(F)cc3)=C(O)C(=O)N2CCCn2ccnc2)cc1C
O=C(O)C(O)=CC(=O)c1cccc(C(NC(=O)c2ccccc2)C(=O)N2CCc3ccccc3C2)c1
CCOC(=O)C(C#N)C=C1C(=O)CCN(C)C1=O
COc1ccc(Nc2ncc(Sc3nccc(NC(C)=O)n3)s2)cc1
CS(=O)(=O)Nc1ccc2cc(C(=O)O)sc2c1
CNC(=O)c1cc(-c2ccc(Cl)cc2)n(-c2ccc(S(C)(=O)=O)cc2)n1
O=C(NCc1cccc(O)c1)c1ccccc1O
CCOC(=O)C=C1SC(N2CCCCC2)C(=O)N1CC(=O)Nc1ccccc1C(=O)NC1CC1
CC(=O)NC1c2sc(C#N)c(F)c2CCN1Cc1ccccc1
COC1(N2CCC(CNC(=O)Oc3ccc4c(c3)CN(CC(C)C)CC4)CC2)CCCN(C(C)=O)C1
O=C(Cc1cc2ccccc2[nH]1)N(CCc1c[nH]c2ccccc12)Cc1ccccc1
CCCN(C(=O)CSc1nnc(Cc2c(Cl)cccc2Cl)o1)c1c(N)n(Cc2ccccc2)c(=O)[nH]c1=O
O=C(NCCCCCCNC(=O)c1cc2c(Cl)cc(Cl)cc2[nH]1)C1=CC=Cc2cc1nc1ccccc1c2=O
CCc1cc(C(=O)NCC2CCC(C(=O)NCc3ccc4c(c3)OCO4)CC2)n(C)n1
Cc1ccc2c(c1Cl)[n+]([O-])c(C)c(C)[n+]2[O-]
COc1ccccc1OCC(=O)ON=C(N)c1ccncc1
CC(=O)OCC1OC(Oc2ccc3cc(Br)c(=O)oc3c2C)C(OC(C)=O)C(OC(C)=O)C1OC(C)=O
CN(C)CC1CCCC1c1nc(-c2ccc(F)cc2)c(-c2ccnc(N(C)C3CCCC3)n2)[nH]1
O=C(Nc1ccc(Oc2ccc(F)cc2F)nc1)C1CCOC1
CC(NC(=O)Cc1ccccc1)C(=O)Nc1ccc(OC2CCN(Cc3ccc(F)cc3)CC2)cc1
C=CCN(Cc1ccccc1)C(=O)c1ccc(C)c(S(=O)(=O)Nc2ccccc2)c1
N#Cc1c(NC(=O)c2ccc(S(=O)(=O)N3CCOCC3)nc2)sc2c1CCN(c1ccc(F)cc1)C2
O=C(C1CCC1)N1CCc2cc([N+](=O)[O-])ccc2C1
NCCCn1cc(CN(Cc2ccccc2)S(=O)(=O)c2ccccc2)nn1
Cn1ccnc1C1CC(c2ccccc2)(c2ccccc2)C(=O)N1Cc1cccnc1
CCOc1ccc(N(CC(=O)NC2CCCC2)C(=O)CCC(=O)Nc2nccs2)cc1
Fc1cccc(Nc2ccncc2)c1
CC(=NNC(=O)c1c(F)cccc1F)c1ccc(O)cc1
N#Cc1ccc(Cn2ccnc2)cc1OCCCCCN1CCN(c2ccc(Cl)cc2)CC1
CC(=O)OC[n+]1c(C)n(C)c2ccccc21
COCCN1CCC(Nc2cnc3[nH]ccc3n2)CC1
CC(C)(C)c1cc(CNc2ccc(C3CCCCC3)cc2)cc(C(C)(C)C)c1O
CN(C)C1(c2cnccn2)CCC(N2CCC(C(=O)Nc3ccccc3)CC2)C1
Cn1nc(-c2ccccc2)c(Cl)c(C(=O)Nc2ccccn2)c1=O
COc1cc(NC(=O)c2c(C)oc3ccc(C(C)C)cc3c2=O)c(C(C)(C)C)cc1OC
Fc1ccc(-c2c[nH]c(=S)n2-c2ccc(F)cc2)cc1
COc1ccc(OC)c(CNC(=O)c2nn(-c3ccc(Cl)cc3Cl)c(-c3ccc(Cl)cc3)c2CN2CCC(C(N)=O)CC2)c1
Cc1ccc(C(=O)Nc2sc3c(c2C(=O)OC(C)(C)C)CCC3)o1
CC(O)C1OC(SCc2ccccc2)C(O)C(O)C1O
CCCCCCNc1ccccc1-c1nc2ccccc2[nH]1
CC1OC(OCC2OC(OC3CCC4(C)C(=CCC5C4CC(O)C4(C)C(C(=O)O)CCC54)C3)C(OC3OCC(C)(C)C3O)C(O)C2O)C(O)C(O)C1O
CCOCCOc1ccccc1C1C(C(=O)C(C)(C)C)C(=O)C(=O)N1c1ccc(-c2noc(-c3cc(C)cc(C)c3)n2)cc1
CC(C)(C)c1ccc(C2=Nc3ccc(Cl)cc3C(C(=O)O)=C(c3ccccc3)N2C(CCC(N)=O)C(=O)O)cc1
O=P(O)(O)C(O)c1ccc(Cl)cc1
O=C(c1ccc(Cl)cc1)c1cn(Cc2ccc([N+](=O)[O-])cc2)c2ccc(Cl)cc2c1=O
CCOc1ccccc1C(=O)NC1CCCCCC1
CC1(C)CCC2(C)CCC3(C)C(=CC(=O)C4C5(C)CCC(O)C(C)(C(=O)OS(=O)(=O)O)C5CCC43C)C2C1
Cc1ccc(-c2nc3n(c2N(C)C)CCS3)cc1
CCOc1ccc(C#Cc2ccc(C(C)NC(=O)c3cncnc3N)cc2)cc1
COCC1CCCN1c1cc(C(C)C)nc(-c2ccsc2)n1
COC(=O)C1C(c2ccc(Cl)cc2)CC2CCC1N2C
Cc1ccc(OC(CNC(=O)COCC(=O)O)c2ccccc2)c(C)c1
CC(C)Sc1cc(Nc2nc(-c3ccc4ccccc4c3)cs2)ccc1C(=O)O
Cc1c(O)ccc2nc(-c3ccc(C(=O)NCCN4CCOCC4)cc3)oc12
Cc1cc(-c2csc(N)n2)c2cc(NC(=O)C3CCC(O)CC3)ccc2n1
CCCCCc1ccc(Oc2cc(O)cc(O)c2)cc1
COC(=O)c1ccc(Nc2nc(Nc3ccc(O)cc3)nc(Nc3ccc(O)cc3)n2)cc1
C=CCOC(=O)C1(Cc2ccc(Cl)cc2)CCCN(C)C1
O=C1CC(N2CCN(c3cccc(Cl)c3)CC2)C(=O)N1c1cccc(Br)c1
Cc1cccc(NC(=S)N2CCNC(=O)C2)c1
CC(C)(c1ccc(O)cc1)c1ccc(C(=O)Nc2ccc3c(cnn3C(=O)c3cccc(O)c3)c2)cc1
C=CCOc1cccc2c1CC(N1CCC(c3ccccc3)CC1)C2
Cc1ccccc1CNc1nc2c(s1)CCN(C(=O)c1nc[nH]n1)C2
c1ccc(NCCNCc2ccc(CNCCNc3ccc4ncccc4c3)cc2)cc1
NC(=O)c1ccc(Nc2ncc3cc(NC(=O)Nc4cc(C(F)(F)F)ccc4F)c(=O)n(Cc4ccc(Cl)cc4)c3n2)cc1
Cc1cn[nH]c1CN1CCCC2CN(C(=O)c3ccnnc3)CC21
CCN(c1ccc(Cl)cc1)S(=O)(=O)c1nnc(NC(=O)c2cc(C(F)(F)F)ccc2ON=C(C)C)s1
O=C1c2cccc(OCC(O)CN3CCOCC3)c2N2C(=O)c3ccccc3C12
Cn1c(CC(=O)NC2CCCCC2)cc(=O)n(C)c1=O
CCC(Sc1nc2ccccc2s1)C(=O)O
CC1=CCC(O)C2(C)OC2C2OC(=O)C(CNC(=O)CCCCCCCCCCC(=O)OCCCOCC#Cc3cc(C)on3)C2CC1
O=c1[nH]ccc2cc(-c3cccnc3)ccc12
CC(C=O)=C1C2CCC(C2)C1(C)C
COc1ccc(-c2ccccc2OCCCCOc2ccc3c(=O)cc(C)oc3c2)cc1
CC(CS)C(=O)N1Cc2ccccc2CC1C(=O)O
CC1(COc2cc(C(F)(F)F)nc3c(C(F)(F)F)cccc23)NC(C(F)(F)F)=C(C(=O)Nc2ccc(C(=O)NCC(F)(F)F)cc2)C1c1ccc(Cl)cc1
Cc1nn(C2CCCCC2)c(Cl)c1C#Cc1cccc(CC(=O)O)c1
CS(=O)(=O)c1cc([N+](=O)[O-])c(O)c([N+](=O)[O-])c1NCC1CCOC1
CCOc1ccc(N2C(=O)c3ccccc3C2=O)cc1
O=C(O)C1CCCN(CCOC(c2ccc(Br)cc2)c2ccc(F)cc2F)C1
Cc1cc(CN2CCC3(CC2)CN(c2nncs2)C3)on1
COc1cccc(S(=O)(=O)NC(Cc2ccc(NC(=O)c3c(Cl)cccc3Cl)cc2)C(=O)O)c1
CC1SCC2=NC3=CC(=O)C(Nc4ccc(F)cc4)=CC3=C21
Cc1ccc(C)c(NC(=O)Cn2nnc(S(=O)(=O)N3CCCC3)c2N)c1
COC(=O)C(C#N)=Cc1cc(OC)ccc1OC
N#Cc1ccccc1CNC(=O)N1CCCCC1
Nc1nc(N)c2c(ncn2Cc2cccc(F)c2)n1
CC1(C(=O)Nc2ccc3c(c2)OCCO3)CCN1C(=O)Cc1ccccc1Cl
Cc1cc(C)cc(N2CCN(C(=O)C3CCN(c4ccc(C(F)(F)F)cn4)CC3)CC2)c1
COc1cc(C=Nc2ccc(-n3c(O)c[nH]c3=S)cc2)c(OC)c(OC)c1
CCCS(=O)(=O)CC(NC(=O)c1cccc(Cl)c1)C(=O)Nc1nccs1
COc1ccc(C(NC(=O)C2CCN(S(=O)(=O)c3cccc4n[nH]nc34)CC2)C2CCC2)cc1OC
Cc1cc(C)c2c(c1)C1(CCS2)CN(CCCO)C(=O)CO1
O=c1cc(C(F)(F)F)[nH]c(-c2ccc(N3CCOCC3)cc2)c1OCc1ccccc1
CC(CCOS(=O)(=O)O)CS(=O)(=O)O
NC(CCC(=O)NC(CSCc1ccc([N+](=O)[O-])cc1)C(=O)NCC(=O)O)C(=O)O
C=CC(C)=CCc1c(C)c2c(c(C)c1OC)CCC(O)(C=O)O2
CCCCCCCC(=O)Nc1ccc(C(=O)NO)cc1
CC1CCCN(CCO)C1
COC(=O)C1CC(OC(C)=O)C(=O)C2C1(C)CCC1C(=O)OC(c3ccoc3)CC12C
CC1(CO)CC(SCCCCCCCl)C(=O)O1
C=C1C(=O)OC2C1CCC(O)C1(C)C(CCC(C)=O)CC(=O)C21C
COC(=O)C1=C(C)NC(=S)N(C(=O)OC(C)(C)C)C1C
CCCC(=O)c1cnn(Cc2ccc(NC(=O)C3=C(O)c4ccccc4S(=O)(=O)N3)cc2)c1C
Cc1cccc(CNS(=O)(=O)CCNC(=O)c2cccn2C)c1
CC(C)(C)C1CCc2cc(C(=O)NCc3ccccc3Cl)c(=O)oc2C1
Cc1ccc(-c2nc3sccn3c2-c2ccnc(NCc3c[nH]c4cccc(F)c34)n2)cc1
Cc1cc(CNCC(O)c2ccccc2)ccc1O
CSCCC(c1nnnn1C(C)(C)C)N1CCN(C)CC1
Cc1cc(O)c(S(=O)(=O)c2ccccc2Cl)cc1C
Cc1ccc(-c2nc3scc(CCNS(=O)(=O)c4ccc(F)cc4)n3n2)cc1
CCOC(=O)C(C(=O)Nc1cccnc1)=C(C)c1ccc(O)cc1
COc1cc(N2CCC(O)C2)ccc1NS(=O)(=O)Nc1ccc(Br)cc1
COc1ccc(C(C)=O)cc1N1C(=O)C2C(O)CCN2C1=O
CCCCCC(=O)N(C)Cc1cc(O)c(OC)c(=O)o1
O=C(COc1cccnc1)Nc1ccc([N+](=O)[O-])c(N2CCOCC2)c1
CC1(C)OC2OC(COCC34CC5CC(CC(C5)C3)C4)C3OC(C)(C)OC3C2O1
CCSc1nc(NCCCc2ccc(C(=O)O)cc2)c2cnn(CC(Cl)c3ccccc3)c2n1
CC=C1CN2CCC34C(=C(COCC)C1CC23)Nc1ccccc14
ON=Cc1n[nH]c(=S)o1
COc1ccc2c(c1)c(CC(=O)O)c(C)n2C(=O)c1ccc(Cl)cc1
O=C(NC(c1ccc(Cl)cc1)c1cc(Cl)c2cccnc2c1O)C1CCCCC1
NC(N)=NCCCNC1CCN(CC(O)Cn2cnc3c(N)ncnc32)C1
CS(=O)(=O)c1cccc(-c2cc3ncn(-c4ccc5c(c4)OCCO5)c(=O)c3c(-c3cccc(C(=O)O)c3O)n2)c1
Nc1nc(=O)c2c(NC3CCC(O)C3O)c(-c3cccc(F)c3)sc2[nH]1
CC(C)ON=C(C(=O)NC1C(=O)N2C(C(=O)O)=C(C=Cc3ccc(N)cc3)CSC12)c1csc(N)n1
CN(c1ccccc1)S(=O)(=O)c1ccc(Cl)c(NC(=O)COC(=O)CNC2=NS(=O)(=O)c3ccccc32)c1
O=C(O)CC1CCc2cc(CN3CCCC3)ccc21
CN1C2CCC1C(c1cncc(-c3ccc(F)cc3)c1)C2
Cc1ncc(C(=O)Nc2cc(C(F)(F)F)ccc2-c2cccc(S(=O)(=O)CCO)c2)n1C
O=C(NC(CSc1ccc([N+](=O)[O-])cc1)C(=O)NC1CCCCC1)c1ccc2ccccc2c1
CC(C)(C)C(=O)OC(C1CC2CCN1CC2CNS(=O)(=O)c1ccc(Cl)c(Cl)c1)C(C)(C)C
COc1cc(C2c3cc4c(cc3C(OC(=O)Nc3ccccc3)C3COC(=O)C23)OCO4)cc(OC)c1O
CN(c1nc2ccc(C(=O)Nc3cccc(C(C)(C)C)c3)cc2[nH]1)C1CCCCC1
O=C(NCc1ccccc1)c1ccc2nc(CCc3ccc4cccnc4n3)oc2c1
Cc1ccc(-c2noc(C3CC(=O)N(C(C)c4ccccc4)C3)n2)cc1C
Cc1ccc(C)c(Nc2ccc(S(=O)(=O)N3CCOCC3)cc2[N+](=O)[O-])c1
CCC(C)c1cc(O)ccc1CC(NC(=O)C(CC(C)C)NC(=O)C(C)(C)C(N)NC(=O)C(NC(=O)C(CNC(=O)C(O)Cc1c[nH]cn1)NC(=O)CC(=O)O)C(C)C)C(=O)O
N#Cc1ccc(C=C2CCN=C2c2cccnc2)cc1
CCOC(=O)c1cnc(-c2ccccc2)nc1N1CCN(C)CC1
C#CCN1CCC(C)(c2ccc(O)cc2)C(C)C1
O=C1NC(=O)c2c1c1c(oc3ccc(O)c(O)c31)c1c2c2ccccc2n1C1OC(CCl)C(O)C1O
COC(=O)c1cc2ccc(CNc3ccc(C)c(C)c3)cc2cc1O
COc1cc2ncnc(Nc3ccc4c(c3)CCC4)c2cc1OC
Cc1[nH]c(C#Cc2ccccc2)c(C(=O)NS(=O)(=O)C2CC2)c1-c1ccc(C(C)(C)C)cc1
COC(=O)CNc1c(Cl)cncc1C#N
O=C(CN1CCC2=C3CC(O)(C(=C2)CCc2ccc4c(c23)OCO4)C1c1ccc(OCCCCOc2ccccc2)cc1)NC(C(=O)O)c1ccccc1
O=c1c(-c2ccccc2)nc2cnc(N3CCOCC3)nc2n1Cc1ccccc1
Cc1ccc2c(c1)CCC(CN1CCOCC1)C2N(C)C(=O)Cc1ccc(Cl)cc1
CCN(CC)CCNc1ccc2ccccc2c1[N+](=O)[O-]
CCOc1ccc(CCNC(=O)COc2ccc(C=C3SC(=O)NC3=O)cc2)cc1OCC
O=C(NC(C(=O)NCCOc1ccccc1)c1ccccc1)c1ccc(-c2c(Cl)cccc2Cl)cc1
CCOC(=O)NC(C)C(N)=O
c1ccc(CN2CCC3(CCCCN3CC3CCC3)C2)nc1
COc1ccc(-c2sc3ccc(S(=O)(=O)Nc4cccc(O)c4)cc3[n+]2[O-])cc1
CNCCN1CCC2(C)c3cc(O)ccc3CC1C2C
Cc1nn(Cc2ccc(F)cc2)c(C)c1C(=O)N(C)CC(=O)N1CCCCC1
CN1CCCc2cc(S(=O)(=O)N3CCN(C(=O)c4ccc(Br)o4)CC3)c(Br)cc21
COc1cccc(C(=O)NCc2cc(=O)n(C)c(=O)n2C)c1
CNC(=S)C1(c2cccnc2)CCCCS1
CCc1ccc(Oc2cc(C(=NCc3cc(C)cc(C)c3)NO)ccn2)cc1
Cc1cc(C2CCN(C(=O)CC(N)Cc3ccc(N)c(F)c3)CC2)n(-c2ccc(Cl)cc2Cl)n1
CCOC(=O)c1nn2c(=O)cc(COc3ccc(C)cc3C)nc2s1
Cc1ccc(S(=O)(=O)C(C)(O)c2cc3cc(C)cc(-c4cccnc4)c3oc2=O)cc1
CC(=O)NC(C)c1ccc(OC2CCN(c3nc(N(C)C4CCCCC4)ncc3F)C2)cc1
O=C1c2c(O)ccc3cc(CCN4CCCC4)cc(c23)C2CCCN12
CN(Cc1ccc(F)cc1)c1nccc(NCc2cccnc2)n1
CN(C)c1ccc(CNC(=O)Cc2ccc(N(C)Cc3ccccc3)cc2)nc1
NC(=O)NC(CCC(C(=O)O)C(=O)O)C(=O)O
CCCCCC(O)C=CC=CCCCCCCCC(O)C=CC(=O)OCC
CC(C)CC(=O)NC1(C(=O)NC(Cc2cccc[n+]2[O-])C(=O)NCCCc2ccccc2)CCCC1
NCc1cn(-c2ccccc2)nc1-c1nnc(-c2ccccc2)o1
Cc1nccc2nc3c([nH]c4ccc([N+](=O)[O-])cc43)c(=O)n12
Cc1csc2nc(C(C)NC(=O)C(C)NC(=O)C3CCCN3C(=O)C(C)N)oc(=O)c12
O=C(C=Cc1cccc(OCc2ccccc2)c1)N1CCNCC1
c1ccc(COc2cc(-c3ccccn3)[nH]n2)nc1
CN1CCN(c2c([N+](=O)[O-])ccc3nc(O)c(=O)[nH]c23)CC1
CCCCCCCCCCCCS(=O)(=O)NCCCNCCCNCCCNCCCN
COc1cc(C(=O)c2c(O)ccc3oc4cc(O)ccc4c23)cc(OC)c1OC
Cc1nc(C(F)(F)F)ccc1-c1nc2c(n1C(C)C)C(c1c[nH]c3ccc(Cl)cc13)N(c1cccc(Cl)c1F)C2=O
CCCC(C)n1c(N)c(C(=O)CN(Cc2cccs2)c2ncc(Cl)cc2Cl)c(=O)[nH]c1=O
CCCCc1nc(Cl)c(C(=O)O)n1Cc1ccc(-c2ccccc2-c2nn[nH]n2)cc1
O=C1NC(CO)CCC1NS(=O)(=O)c1ccc(Cl)c(C#Cc2ccc(F)cc2)c1
CCC1C(=O)N(C)c2cnc(-c3ccnc(N)n3)cc2N1C1CC1
CC(C(=O)NCCNC(=O)c1ccc(F)cc1)N1CCOCC1
CC(C)Cc1cc(O)cc(=O)o1
O=C(O)c1cccc(SCCn2c(C3(C(F)(F)F)CC3)nc3ccccc32)c1
CSc1nc(C2CCCCC2)n[nH]1
Cc1cc(-c2n[nH]c3cc(NC(=O)NCc4ccccc4Cl)ncc23)ccn1
CC(C)(C)OC(=O)NC(Cc1c[nH]c2ccccc12)C(=O)NC(COC(=O)CC(c1ccccc1)c1ccccc1)C(=O)NC(Cc1ccccc1)C(=O)NC(Cc1ccc(O)cc1)C(=O)OCc1ccccc1
CCC(=O)Nc1ccc(C(=O)Nc2ccccc2N2CC3CCCNC3C2)cc1
O=c1[nH]c(=O)n(C2C=CC(CO)O2)cc1F
O=C1CCCc2cc(Nc3nc(NC4CCCC4)c4cc[nH]c4n3)ccc21
Cc1cc(C)c(NC(=O)NCC2=C(n3cccc3)CCCC2)c(C)c1
COC(=O)c1cc(NC(=O)c2ccc(C)cc2)cc(C(=O)OC)c1
Cc1ccccc1NC(=O)Cn1c(-c2ccc(C(F)(F)F)cc2)cc(-c2cccs2)c1-c1cccs1
O=C(NC1CCN(C2CCCC2)CC1)c1ccc(-c2ccc(Cl)cc2)o1
CCCCC(NC(=O)N1CC(=O)NCC(Cc2nc(C(C)C)cs2)C1=O)C(=O)N1CCC(C(=O)c2nc3ccccc3[nH]2)CC1
C=CC1(C)CC(=O)C2(O)C(C)(O1)C(OC(C)=O)C(O)C1C(C)(C)CCC(O)C12C
COc1cccc(SCc2c(C(=O)NCCc3ccc(OC)c(OC)c3)nc3ccccn23)c1
N=C(NC(=O)c1c(Cl)cccc1Cl)Nc1c[nH]cn1
CCCCNC(=O)Nc1ccc(S(=O)(=O)c2ccccc2)cc1
COc1cc(C=NN2CCN(Cc3ccc(C)nc3)C2)ccc1O
Cc1ccc(C(N)=O)cc1-n1nc(C(F)(F)F)c2c(-n3cnc(-c4cnn(C)c4)c3)ccnc21
Cn1c(=O)cc(OCC(=O)NCc2ccc(F)cc2)c2ccccc21
CC(C)c1csc(CCc2n[nH]c(=S)n2-c2ccc3c(c2)OCCO3)n1
Fc1ccc(C(COc2ccc3[nH]c4ccccc4c3c2)=NNC(=S)Nc2ccccc2)cc1
O=C(CN(c1ccc(F)cc1)S(=O)(=O)c1ccc(Cl)cc1)Nc1cccc(C(=O)O)c1
Cc1cn(C(CO)NS(C)(=O)=O)c(=O)[nH]c1=O
N#Cc1ccc(-c2noc(-c3ccccc3OCCCCO)c2C=CC2CCCCC2)cc1
O=C(CC(CCc1ccccc1)C(=O)NC(CCC(F)(F)F)C(=O)O)Nc1ccc(-c2ccc(OC(F)(F)F)cc2)cc1
CC(C)c1ccc2c(c1)c(C#N)cn2-c1ccc(C(=O)O)cc1
Cc1ccc(CCCN(C)C)cc1C1=NNC(c2c(F)cccc2F)C1
O=C(NCC1CCN(Cc2ccc(OC(F)(F)F)cc2)CC1)c1cnn(-c2cccc(CO)c2F)c1C1CC1
CCOc1ncccc1C(=O)N1CCCN(Cc2csc(C)n2)CC1
CCN(CC)c1ncnc2ccc(NC(=O)N3CCC(C)C3)cc12
CCn1nnnc1-c1cnc(N(Cc2ccc(OC)cc2)C2CC2)s1
COc1cc(OC)c(NC(=O)CCCn2c(C)c(C(C)=O)c3ccccc32)cc1Cl
Cc1ccc(C)c(N2CCc3nc(=S)[nH]c(O)c3C2)c1
COC1=CC(=O)C=C(c2cc(-c3ccc(OC)c(OC)c3)cc(OC)c2OC)C1=O
CC(=O)OCc1cc(N=Nc2cc(S(=O)(=O)O)ccc2N)ccc1O
CCCCCn1cc(C(=O)NC23CC4CC(CC(C4)C2)C3)c(=O)c(-c2ccc3c(c2)OCO3)c1C(=O)O
Cc1cc(C(=O)C(C)(C)Cc2ccccc2)sc1CCCCCO
CCN(CC)C1CC(=O)C(=c2c3ccccc3n3c(=O)c4ccccc4cc23)C(=O)C1
CCOC(=O)CSc1nc2ccc(Cl)cc2[nH]1
CCC(=O)C1CCC2C3CCc4cc(O)ccc4C3CCC12C
CCOCC(O)Cn1c(C2CC2)nc2c(N)nc(C)nc21
C#CCNN=CCc1ccc(C)cc1
Cc1ccc(C2=NOC(COc3ccc(C(=O)NCCCN(C)Cc4ccccc4)cc3)C2)o1
NC(=O)c1ccc(Oc2ccc3c(c2)CCN(C2CCC2)CC3)nc1
COc1cc2nc(C(=O)NCCO)cc(C3=CC(=O)CC(c4cc(OC)c(OC)c(OC)c4)C3)c2cc1OC
O=C(Nc1ccc(Br)cc1)NS(=O)(=O)c1ccc(Br)cc1
CC1(C)CC(C(=O)Nc2nnc(Cc3ccccc3)s2)CCO1
Cc1cccc(C(=N)NOC(=O)c2cc3ccccc3oc2=O)c1
Cc1ccccc1CNC(=O)N1CCC(NCCCC(NC(=O)Cc2ccccc2)c2ccc(Cl)c(Cl)c2)CC1
C[N+]12CCC(CC1)C(O)(c1ccnc3c(F)cccc13)C2
Cc1noc(C)c1-c1ncc2c(c1[N+](=O)[O-])CN(C(=O)C=Cc1ccc(F)cc1Cl)C2
CC(C)n1cnc(NC(=O)N(Cc2cc(C(F)(F)F)cc(C(F)(F)F)c2)C2CC(CN)C2)c1
O=c1cc(CSc2cccc3c(=O)[nH]c(O)nc23)[nH]c(=O)[nH]1
CC(=O)Nc1cccc(C2CCN(CCCn3c(-c4ccc(N(C)C)cc4)nc4ccccc43)CC2)c1
CC(CC(OC(=O)c1ccc2ccccc2c1)C(C)OC(=O)c1ccccc1)C1CCC2C3C(O)CC4CC(O)CCC4(C)C3CCC12C
CCNC(=O)NC(=O)c1sccc1N1CCC(N2CC(CNC(=O)OC(C)(C)C)OC2=O)CC1
CCC1CCCCN1C(=O)c1nnc(CSC(=O)c2ccc(NC(C)=O)cc2)o1
COc1ncccc1C(=O)NC(C(=O)Nc1ccc(S(=O)(=O)N2CCOCC2)cc1)C(C)C
O=c1nc(Nc2cccc(O)c2)[nH]c2c1cnn2C1CCCCC1
CCOc1cc(-c2nc3ccc(SC)cn3c2N)ccc1OC
CS(=O)(=O)c1cc(NCc2cccs2)cc2c(Nc3ccc(F)c(Cl)c3)c(C#N)cnc12
NC(=O)C1CCN(Cc2cc(Cc3ccccc3)c(=O)n3ccccc23)CC1
COc1ccc(C)cc1NC(=O)COC(=O)COc1ccc2c(c1)OCO2
O=C(NC1CC(=O)N(c2ccc(N3CCCC3)c(F)c2)C1)c1ccc2c(c1)OCO2
CCCCCNC(C)C(=O)Nc1ccccc1C(=O)NC1C2CC3CC1CC(O)(C3)C2
COC1=CC=C(C=C2OCOC2=O)C2OC(C3=C1OOC(c1ccc(Br)cc1)C3)C2C
Nc1nc(=O)c2c([nH]1)NCC(CNC(=O)c1ccccc1I)N2
Cc1cccc(N2CCN(c3ccc(NS(=O)(=O)c4ccc(C)cc4C)cc3)CC2)c1
CN1C2CCC1C(COC(=O)CCCCc1nc3ccccc3s1)C(c1ccc(Cl)cc1)C2
C=CCN1C(=O)NC(=O)C(=C(C)NC2CC2)C1=O
O=C(CC(NS(=O)(=O)c1cc(-c2nn[nH]n2)ccc1Oc1ccccc1)c1ccccc1)c1ccc2c(c1)CCCC2
CC(NC(=O)COC(=O)CNC(=O)c1ccccc1Cl)c1ccccc1
Cc1cc2nc3c(c(N)c2cc1C)-c1ccc(Br)cc1C3=NO
Cc1c(C2=CCN(CCO)CC2)[nH]c2ccc(Cl)cc12
O=C1C(C(c2ccc(Cl)cc2O)N2CCCC2)Sc2ncnn21
CCc1ccc(NC(=O)C2CCCN2S(=O)(=O)c2ccc(C)c(C)c2)cc1
c1cc2nc(-c3ccc(OCCCc4ccc5c(c4)C4CC(C5)N4)cc3)nc-2c(NC2CCCCC2)[nH]1
CSc1ncnc2c1ncn2Cc1ccc(Cl)cc1
C=CCC(CC=C)C(=O)N1CC(C)CC1C(=O)NC(Cc1ccccc1)C(=O)N1CCC(N)CC1
O=C(Nc1cc(CN2CCN(c3ccccc3)CC2)c(Cl)cc1Cl)c1noc2c1CCCCC2
O=C(NC1CCC(O)CC1)c1cc2c(C(F)(F)F)cccn2n1
COc1c(Cl)c2c(c(OC)c1OC)-c1ccc(OC)c(=O)cc1C(NC(=O)c1ccc3c(c1)nnn3C)CC2
COc1ccc2c3c1OC1C4(O)C=CC5(CC4)C(C2)N(CC2CC2)CCC315
O=c1[nH]c2ccccc2n1C1OC(CS(=O)(=O)c2c(O)no[n+]2C(F)(F)F)C(O)C1O
N#Cc1c(-c2ccc(Cl)cc2)c2sc3c(c2[nH]c1=O)CCCCC3
O=C1CC(NC(=O)N2CCC(CCc3cccc(Oc4ccc(C(F)(F)F)cn4)c3)CC2)CN1
O=C(CN1CCN(CCCNC(=O)c2ccccc2)CC1)NC(=O)Nc1ccccc1
COc1ccc(NC(=O)c2ccc3c(c2)n(C)c(=O)n3C)c(OC)c1OC
O=C(O)c1nc(C=Cc2ccc3ccccc3c2)ccc1O
Nn1c(SCC(=O)Nc2nc(-c3ccc(OC(F)(F)F)cc3)cs2)nnc1C1CC1
Cc1nonc1CCCOc1ccc(CC2CCCC(=O)N2C)cc1
COC(=O)NC(C(=O)NC(Cc1ccccc1)CC(O)C(Cc1ccccc1)NC(=O)C(CC(C)(C)C)NC(=O)C(C)N1CCCN1C(=O)CCc1ccccc1)C(C)(C)C
Cc1ccc(C(=O)NC(C)c2ccccc2Cl)cc1Nc1ncnc2cnc(N3CCC(O)C3)nc12
Cc1cccc(C(=O)N2CCC(CN3CCC(NC(=O)c4ccccc4C)CC3)CC2)c1
O=c1[nH]cc(O)n1CCNc1ncccc1C(F)(F)F
Cc1oc(-c2ccc(S(C)(=O)=O)cc2)cc1COc1ccccc1Cl
Cc1cccc(NC(=O)N2CCOC3(CCOCC3)C2)c1
O=C(NC1CCCCC1)c1cccn(Cc2ccc(F)cc2)c1=O
CN1CCCN(Cc2ccc(C(=O)NC3CCCCCC3NS(=O)(=O)c3ccc(Cl)c(Cl)c3)cc2)CC1
COc1cc(C2c3cc4c(cc3C(Nc3ccccc3[N+](=O)[O-])C3COC(=O)C23)OCO4)c(I)c(OC)c1OC
COc1ccc(C(=O)Cc2c(OC)cncc2OC)cc1OC
COc1ccc(N2CCN(c3ccc4nnc(-c5cccs5)n4n3)CC2)cc1
CCCCCN(CC(=O)NC(C=O)CC(C)C)C(=O)CN(CC(=O)O)C(=O)C(CC#Cc1cnc(C)s1)NC(=O)OC(C)(C)C
CC(C=CC1=C(C)CCCC1(C)C)=CC=CC(C)=CC(=O)O
COc1cccc(C2c3cc4c(cc3N=C3COC(=O)C32)OCO4)c1OC
O=C1CSC(c2c(O)c3cccnc3n(-c3ccc(Cl)cc3)c2=O)N1c1c(Cl)cncc1Cl
COc1ccccc1NC(=O)NS(C)(=O)=O
CC1Cc2ccccc2N1C(=O)COc1cccc(N)c1
C=CC1c2cc(F)c(F)cc2C(=O)N1c1ccc(-c2nn[nH]n2)cc1
O=C1C2C3CCC(CC3)N2C(=O)N1CCO
O=C(O)Cn1cc(C=C2C(=O)Nc3ccc(Cl)cc32)c2cc(F)ccc21
CCN(CC)c1ccc(NC(=O)CSc2nc3nn(Cc4ccccc4)c(=O)c-3c3n2CCCCC3)c(C)c1
COC(Nc1s[nH]c(=O)c1Br)C(F)(F)F
O=C(Nc1ccccc1)c1cnc(N2CCN(Cc3c[nH]cn3)CC2)c2ccccc12
CCn1cc(C=C2Sc3ccccc3NC2=O)c2ccccc21
O=C(Cc1ccccc1)NC(CCO)c1ccc(-c2ccccc2)cc1
Cn1cnc(S(=O)(=O)N=c2scc(-c3ccc(F)cc3)n2CCCc2ccccc2)c1
NCC1OC(OC2C(N)CC(N)C(OC3OC(CN)C(O)C(N)C3O)C2O)C(O)C(N)C1O
O=C(O)CCCn1c(=O)c2[nH]cnc2c2cnnn21
Cc1c(C)c2ccc(OCc3ccccc3)cc2oc1=O
Cc1ccc2oc(-c3ccccc3-c3ccccc3COC(=O)Nc3cccnc3)nc2c1
COC1=CC(=O)C2=C(CC=Cc3oc(=S)n(C)c32)C1=O
Cc1ccc(S(=O)(=O)NC(=O)Nc2ccc(N)cc2)cc1
CCN1c2ccccc2N(C)C(=O)c2cc(COc3ccccc3)cnc21
CC(=O)N1c2cc(Cl)ccc2NC(=O)C12OCC(c1ccccc1)(c1ccccc1F)O2
COC(=O)C1=C(C)NC2=C(C(=O)CC(c3ccc(OC)c(OC)c3)C2)C1c1ccccc1
CCOC1OC(C)=CC(C2c3cc4c(cc3C(=NOS(=O)(=O)c3ccccc3)C3COC(=O)C32)OCO4)=C1C
CC1=C([N+](=O)[O-])C(c2ccccc2[N+](=O)[O-])C([N+](=O)[O-])=C(C)N1
O=C(c1ccccc1OCc1cccc(Cl)c1)N1CCN(c2ccccc2CN2CCCC2)CC1
Cc1cc(Cl)ccc1OCc1cc2nc(S(=O)(=O)NCc3ccccc3Cl)ccn2n1
COc1ccc(Cl)cc1C(=NNC(=S)NC1CCCCC1)c1ccccn1
COc1cc(CCCNC(=O)Cc2cccc(C(F)(F)F)c2)cc(OC)c1
CN(CCOc1ccc(Cc2cccc(OCC(=O)O)c2)cc1)Cc1cccc(I)c1
CCCn1c(SCC(=O)NC2CCCC2)nnc1-c1sc(-c2ccccc2OC)nc1C
Cn1cnc(C(=O)Nc2ccc(Cl)c(C3CCN(C4CCC4)CC3)c2)c1
O=C(CN1CCc2cncnc2C1)Nc1ccc(Cl)c(Cl)c1
CNS(=O)(=O)Cc1ccc2c(N)cc(N)c(C(c3ccc(N)cc3)c3c(O)ccc4ccccc34)c2c1
O=c1oc2c(Br)ccc3cccc4c1c-2c34
COc1cc(C=CC(=O)C=C(O)C=Cc2ccc(OCC(O)CN3CCCCC3)cc2)cc(OC)c1O
CCCNC(=O)C(C)(Cc1c[nH]c2ccccc12)Oc1ccc(OC)cc1
COc1ccc2sc(=Nc3nc(C45CC6CC(CC(C6)C4)C5)cs3)[nH]c2c1
CCOC(=O)C1CCCN1C(=O)c1cc(C(=O)C(=O)Nc2ccc(OC)cc2OC)c[nH]1
C=C(C)C1CCC(C)=CC1C1=C(C(=O)c2ccc(OCc3ccc(CNC(C)=O)cc3)c(-n3cc(C)c(=O)[nH]c3=O)c2)C(C)(C)CCC1
Cc1ccc(C)c(C(=O)Nc2ccc3c(C)c(C)oc(=O)c3c2)c1
CCOP(=O)(CCCN1CC(Cn2cc(-c3ccc(S(=O)(=O)CC)cc3)nn2)OC1=O)OCC
CC(C)(C)C(=O)NCc1ccc(-c2nc(C3CCC3)n3ncnc(N)c23)cc1
CC1CCN(CCOc2nsnc2N2CCOCC2)CC1
Cn1c2c(c3cc(Cl)ccc31)CNCCn1cccc1-2
C=CCn1c(SCC(=O)Nc2cccc(OC)c2)nnc1-c1nonc1N
CC(=Cc1ccccc1)C=C1SC(N(C)c2ccc([N+](=O)[O-])cc2)=NC1=O
Cn1c(SCCCOc2cccc(Cl)c2)nc2ccccc21
O=C(C=Cc1ccccn1)N1CCOCC1
NCc1ccc(Cl)c(CNC(=O)C2CCCN2C(=O)C(C2CCCCC2)N2CCC(Cc3ccccc3)C2)c1
Cc1cccc2c1nc(-c1c(F)cccc1S(N)(=O)=O)n2Cc1nc(N2CCOCC2)sc1Cl
CC(C)c1ccccc1-n1nc(NC(=O)C2CNC(=O)C2)cc1-c1cccc(CNC(=O)N(C)C)c1
O=C(O)c1cc(-c2ccc(-c3ccc(Cl)c(O)c3)o2)ccc1-c1ccc(O)cc1[N+](=O)[O-]
COc1ccc(Cl)cc1CNC(=O)c1ccc(=O)oc1
CCCS(=O)(=O)Nc1ccc(OC)c(C(=O)Nc2cnc3[nH]nc(C)c3c2)c1F
CCn1cncc1C(OCc1ccc(C#N)cc1-c1ccc(C#N)cc1)c1ccc(C#N)cc1
Cc1c(CC(=O)O)c(-c2cccc3ccccc23)nn1-c1nc(-c2ccccc2)cs1
Cc1nc(C2CCOC2)ccc1CNC(=O)C1CCN(C(C)C)CC1
O=C(c1cc(Cn2cc(-c3cc4ccccc4oc3=O)nn2)ccc1F)N1CCN(CCO)CC1
CC(C)(C)C(=O)N1CCC(N(Cc2ccc(CS(C)(=O)=O)cc2)C(=O)Nc2ccc(C#N)cn2)CC1
Cc1cc(F)ccc1S(=O)(=O)Nc1ccc(Cl)c(-c2ccc3cn[nH]c3c2)c1
COc1ccc(CNC(=O)C(C)Oc2ccccc2)c(OC)c1
CC(NCc1ccccc1CNC(=O)Nc1ccccc1)c1ccccc1
CC(C)Oc1ccc(-c2cncc(-c3cc4cnc(N)nc4n3C(C)C)c2)cn1
CC(=O)Nc1nc2c(S(=O)(=O)c3ccc(Cl)cc3)nnn2c2ccsc12
CC(C)(C)NC(=O)C(c1cccnc1)N(C(=O)c1ccccc1)C1CC1
Cc1cc(C)nc(NS(=O)(=O)c2ccc(NC(=O)c3cc([N+](=O)[O-])no3)cc2)n1
CC(=O)Nc1ccc(NC(=O)c2cc(S(=O)(=O)N3CCCCC3)ccc2C)cc1
Cc1cc(C)c(S(=O)(=O)N2CCC(C(=O)NCCN3CCOCC3)CC2)c(C)c1
COc1ccc(S(=O)(=O)NC2N=C(c3ccccc3)c3ccccc3N(CC(=O)CC(O)CC(=O)O)C2=O)cc1
Cc1nc2c3cc(CCc4ccccc4)ccc3nc(C)n2n1
CCOCCOc1cc(CN2CCCC(C)(C(=O)O)C2)cc(OCC)c1
CCOC(=O)C1=C(C)NC(=S)C(C(=O)OCC)C1c1c(Br)cccc1OCC
O=C(CCCc1ccccc1)Nc1csc(Cc2ccccc2-c2ccc(I)cc2)n1
Nc1nc(=O)c2ncn(C3C=CC(CO)O3)c2[nH]1
Cc1ccc(Cl)cc1NC(=O)Cc1csc(=Nc2ccccc2)n1N
COc1cccc(-c2cc(-c3ccc(Cl)cc3Cl)nc3ncnc(N)c23)c1
O=C(c1cccc2ccccc12)C(CCN1CCC(c2ccccc2)CC1)c1ccc(-c2ccccc2)cc1
COc1ccc(C(=NN=C2NCCN2)c2ccc(OC)cc2)cc1
CN1C2CCC1CC(OC(=O)C(Cc1ccccc1)NC(=O)c1ccc(OCC(=O)O)cc1)C2
NCCCC(NC(=O)c1ccc2c(=O)c3cc(O)ccc3[nH]c2c1)C(=O)N1CCC2(CCc3ccccc32)CC1
Cc1ccc(Cn2nnc3c(=O)n(CC(=O)NCc4ccco4)cnc32)cc1
O=C(C=Cc1ccc(OC(F)F)cc1)C1(O)CCOC1=O
O=C(Oc1ccccc1)c1ccc(-c2ccc(-c3cncnc3)nc2)cc1
Cc1cccc(C)c1NC(=S)N(CCC(=O)NC1CCCC1)Cc1cccs1
CC(C)C(NC(=O)c1ncc(Cl)cc1O)C(=O)NC1(C#N)CCN(Cc2ccc(Cl)c(Cl)c2)C1
O=C(CNC(=O)OCc1ccccc1)NCCc1ccc(F)cc1
c1ccc2[nH]cnc2c1
NC1CN(c2ccc(-n3ccc(OCc4ccc(F)cn4)cc3=O)cn2)CC1=O
COc1cc(NC(=S)N(CCCN2CCOCC2)Cc2cccnc2)cc(OC)c1OC
COc1ccc(S(=O)(=O)N(CC(C)C)C(CO)CCSCc2ccc(C)cc2)cc1
O=C(Nc1ccc(-c2nc3ccccc3o2)cc1)c1ccc(-c2ccccn2)s1
OCC1OC(OCc2ccc3c(c2)OCO3)C(O)C(O)C1O
CCCOc1cc2c(Nc3ccc(F)c(Cl)c3)ncnc2cc1OCCCN(C)C
O=C(CCl)Nc1ccc(C(=O)O)cc1
Cc1c(P(=O)(O)O)c(=O)n(-c2ccc(Cl)cc2)n1C
Cc1cc(=O)n(C2CCS(=O)(=O)C2)[nH]1
Cc1cc(C)cc(Oc2ccc(C(=N)NO)cc2)c1
CC(C)(C)CCOP(=O)(Oc1ccccc1)C(C)(C)c1ccccc1F
CC1(C)C(=O)NC(Cc2c[nH]c3ccccc23)C(=O)N1C(Cc1c[nH]c2ccccc12)C(=O)N1CCCCC1
C#CC=CCN(C)CCc1ccc(OCCCOc2ccc(OC)cc2)cc1
CCS(=O)(=O)N1CCN(c2cccc(Cl)c2)CC1
Clc1ccc2c(NCc3ccc(Nc4nc(NCCCN5CCOCC5)nc(N5CCOCC5)n4)cc3)ccnc2c1
CCC(C)CNC(=O)C=CCN(C)Cc1cccc(OCc2ccccc2C)c1
CC(c1nc(-c2ccc(F)cc2)c(-c2ccc(S(C)(=O)=O)cc2)[nH]1)N(C)C(=O)C(F)(F)F
CCCOc1ccc(C2=NN(C(N)=S)C(c3cc(OC)c(OC)c(OC)c3)C2)cc1
Cc1cccc(CN2CCC(=O)N(CC(N)=O)CC2)n1
c1ccc(Cc2ccc3c(-c4cc(-c5ccccc5)nc5ccccc45)c(-c4ccncc4)[nH]c3c2)cc1
CCCCCCCCC1c2c(cc(-c3ccc(C)cc3)oc2=O)Oc2ccc3c(C)cc(=O)oc3c21
O=C(OCc1ccccc1)c1cnn(C(=O)C2CCNCC2)c1
CC=C1CN(C)C2CC3(C(=O)N(CC)c4ccccc43)c3cc(OC)ccc3OC1C2C(=O)OC
CC1(C)C(C(=O)O)C1c1nc2cc(F)c(F)cc2[nH]1
COC(=O)Cn1cc(C)cc(NC(=O)c2cc(=O)c3cc(OC)ccc3o2)c1=O
CCOC(=O)C1=CCC(c2ccc(Cl)cc2)N(S(=O)(=O)c2ccc(C(=O)OCC)cc2)C1c1ccc(Cl)cc1
O=C(OCc1ccccc1)C(=Cc1cccs1)c1ccc(OCc2ccccc2)cc1
CNC(=O)C(NC(=O)COC1CCC(n2cnc3cccnc32)CC1)C1CCCCC1
O=c1nc[nH]c2c1ncn2C1CC(CO)C(CO)S1
CC(C)C1C(=O)C(=C2Nc3ccc(NS(C)(=O)=O)cc3S(=O)(=O)N2)C(=O)N1Cc1ccc(F)cc1
Cc1noc(NS(=O)(=O)c2ccc(NC(=O)c3n[nH]c(=O)c4ccccc34)cc2)c1C
COc1ccc2c(c1)N(C)C(C)(C)c1cc(N=C(C)NCCCN(C)C)c(O)c(O)c1-2
COC(=O)c1ccccc1NC(=O)N1CCN(c2ccc(N3CCOCC3)nn2)CC1
CCN1Cc2cc3c(cc2C1=O)OC1CCCN1C3c1ccc(OC)cc1
Oc1ccc(-c2nc3cc(O)cnc3[nH]2)cc1
CCCC(NC(=O)C1CCCN1C(=O)C(NC(=O)C(CCC(=O)O)NC(=O)C(N)CCCCN)C(C)C)C(=O)O
O=C(NCCN1CCCC1)C(c1ccncc1)N(C(=O)c1csnn1)c1ccccc1
c1cnc2c(c1)CN(Cc1cn(-c3nc4ccccc4s3)nn1)C2
CC(=O)c1c(C)[nH]c(C(=O)OCC(=O)N(Cc2ccccc2)CC(C)C)c1C
NS(=O)(=O)Oc1ccc2c(=O)c(-c3ccc(N4CCOCC4)cc3)coc2c1
CC(=O)c1cccc(NC(=O)CSc2ccc(-c3cccnc3)nn2)c1
O=C(Nc1cccc(C(F)(F)F)c1)c1cc(-c2ccccc2C(F)(F)F)nc2ccccc12
CC1CC(C)CN(Cn2ccc(NCCCO)nc2=O)C1
O=c1oc(-c2ccccc2Cl)nc2ccccc12
CCC(CC)COC1(C(=O)O)CCN(C(=O)c2ccc3nc[nH]c3c2)CC1
CCC(C)Oc1cc(CNC(C)=O)ccc1Cl
CCCCCCCCCCCCCc1cc(C(=O)Nc2c(OC)cc(OC)c3c(=O)cc(-c4ccc(F)cc4)oc23)ccc1O
CCN1C(=O)C2(CCC1CNCc1ccc(OC)c(OC)c1)CCN(C(=O)c1ccoc1)CC2
CC(=O)C1=C(C)N(c2ccccc2)C(=O)C1=Cc1ccc(O)cc1
NCC(Cc1c[nH]cn1)Nc1cccc(Br)c1
O=C(NCCO)C1CC(Oc2ccc(O)cc2)CN1
C=CC(C)(C)C1OC2(C=CC1=O)CC(OCC1CC1)C(O)C(C)(C)O2
CC1C=CC=CC(=O)N(C)C(C)CCCC=Cc2cc(CCN3CCN(C)CC3)cc(c2)CC(O)CC(O)C(O)C(C)C1O
Cc1cc(S(=O)(=O)NC(=O)C=Cc2cc(F)cc3c(C)cn(Cc4ccc(Cl)cc4Cl)c23)sc1C
OCCc1cccc(-c2ccc3c(O)cccc3c2)c1O
COc1ccc(CCNC(=O)N(C)C2CCN(CCCCCN(C)C3CCC(c4c[nH]c5ccccc45)CC3)CC2)cc1
Cc1noc(C)c1C(=O)NN=C1CCCc2ccccc21
CCCCCCCCCCCCCCCCCCC(=O)OCC(COC(C)=O)OC(C)=O
COc1ccc2cc3[n+](cc2c1OCCCCN1CCC(C(C)(C)C)CC1)CCc1cc2c(cc1-3)OCO2
N#Cc1cc2c(c(-c3ccccc3)c1C#N)Oc1cc(F)ccc1O2
CC(=O)Oc1c(C)cc(C(=CCCCc2nnc(C)o2)c2ccc(C)nc2)cc1C
O=C(NCc1cccc(Cl)c1)c1cc2nc(-c3ccccc3)cc(C(F)(F)F)n2n1
O=C1c2c(ccc(S(=O)(=O)N3CCCC3)c2-c2nc3ccccc3[nH]2)S(=O)(=O)N1CCCN1CCCC1
CCc1cc(CN2CCCN(C(=O)NCC=Cc3ccccc3)CC2)on1
CS(=O)(=O)c1cccc(-n2ncc(O)c(OC3CC3)c2=S)c1
CC1CCC2(CC1)OC(C)CC1(CC(C)C3(CC(O)C(C)(C)C(=O)O3)O1)O2
CSc1nnc(-c2ccccc2)n1NC(=O)C(CC1CCCCC1)NC(=O)C1CCCCC1
C1CCCCCC2(CCCCC1)OOC1(O2)C2CC3CC(C2)CC1C3
Nc1ncnc2c1ncn2C1C=CC(CO)O1
Cc1ccc(C)c2c1NC(=O)C2(c1ccc(C#N)cc1)c1ccccn1
COc1ccc(CNC(=O)C(=O)NCC(c2ccco2)S(=O)(=O)c2ccccc2)cc1OC
c1cnc2c(N3CCCCC3)nccc2c1
CCCC(c1nnnn1CC(C)C)N1CCCN(C2CCCCC2)CC1
CC(=O)Nc1ccccc1OC(=O)Cn1cnnc1
N#Cc1cc(Cl)cc(Oc2cc(OCCN3CCOCC3)cc3[nH]c(=O)ccc23)c1
O=S(=O)(c1ccc(Cl)cc1)c1nc(-c2cccs2)oc1NCc1cccs1
COc1ccc(NS(=O)(=O)c2ccc(F)c3cccnc23)cc1N1CCNCC1
Fc1ccc(NCc2nnc(SCc3ccccc3)n2C2CC2)cc1
Nc1ncnc2c1ncn2C1CC(CO)C(O)C1O
COC(=O)c1ccn(Cc2ccc3c(c2)OCO3)c1
Cc1nnc2n(c1=O)C(C)C(C)N2C(=O)c1ccccc1
CC(NC(=O)C12CCC(C(C)C)(CO1)O2)c1ccccc1
O=C(COc1ccccc1)N1CCN(Cc2cccn2-c2noc(-c3cccs3)n2)CC1
CC1CCCN1CCc1cc2c(cc1C(F)(F)F)[nH]c(=O)c1ncc(-c3cncnc3)n12
CCCC(=O)N1CCN=C1SCC1CCCO1
O=C(NCCN1CCN(Cc2ccc(Cl)cc2)CC1)c1ccc2ccccc2c1
CN1C(=O)CCc2ccc(NC(=O)NC3CCC(c4ccccc4)(c4ccccc4)CC3)cc21
CCOC1Cc2ccccc2C1Nc1c(Nc2ccccc2OC)c(=O)c1=O
Cc1n[nH]c(SCC(=O)c2ccc(F)cc2)n1
CCOC(=O)c1[nH]c(C)c2c1C(=O)OC2
COc1ccccc1OCC1SCCN1C(=O)COc1ccccn1
CC(COc1ncccc1C(=O)N1CCCC1)=NNC(=O)CSc1no[n+]([O-])c1S(=O)(=O)c1ccccc1
CC1(C)CCN(Cc2sc3c4c(c(N5CCC(NC(=O)C(F)(F)F)C5)nc3c2F)-c2ccccc2C4(C)C)CC1
COc1ccc(CN2C(=O)C(=O)c3cc(NC(C)=O)ccc32)c(OC)c1
COc1ccc2nc(-c3ccc(-c4ccc([N+](=O)[O-])cc4)cc3)n(C)c(=O)c2c1
O=C(OCn1nnc2ccccc2c1=O)c1ccco1
Cc1ccc(S(=O)(=O)N(C)c2ccccc2NC(=O)c2cc3ccccc3s2)cc1
CC1Cc2ccccc2N1C(=O)Cn1c(=O)n(CCCC(=O)NCc2ccc3c(c2)OCO3)c(=O)c2ccccc21
COc1ccc2c(c1)-c1c(C(=O)Nc3ccc(F)cc3)cnn1Cc1cc(Br)cc-2c1
O=C(C=CCCc1ccc2ccccc2c1)C(=O)NCCO
FN(F)c1ccc(NC(=S)N2CCCN(C3CCCCC3)CC2)cc1
NS(=O)(=O)c1ccc(CNC(=O)COC(=O)c2ccco2)cc1
CCNC(=O)C1(C)CCCN(Cc2ccccc2SCc2ccc(F)cc2)C1
CSCCC(NC(=O)C(CC(C)C)NC(=O)Cc1ccccc1)C(=O)NCC(N)c1ccccc1
O=C(Nc1ccc(Cl)cc1C(=O)c1nsc(Cl)c1Cl)c1cc(Br)ccc1O
CCOC(=O)c1cn(CC(=O)Nc2ccccc2F)c2ccccc2c1=O
Cc1ccccc1-c1cn(CCCCCCCN2CCN(c3cccc(C(F)(F)F)c3)CC2)c2ccc(N)cc12
O=C1CN(c2ccnc(-c3ccccc3)n2)CCN1CC1CC1
COC1C(=O)N2C(C(=O)OC(C)(C)C)=C(COC(C)=O)CS(=O)(=O)C12
Cc1cc(Nc2ccc(C#N)c(Sc3ccc(NC(=O)CN4CCCN(C)CC4)c(C)c3)c2)nc(Nc2ccc(C#N)cc2)n1
COc1ccc(C2c3c(nc(=O)[nH]c3O)N=C3c4ccccc4C(=O)C32)cc1OC
Fc1cccc(-c2csc(NN=Cc3ccncc3)n2)c1
CN1C(=C(c2cccnc2)c2ccc3ccccn23)Nc2cnccc21
CC1CCCC2(CC(=O)NC(Cc3ccccc3)C(=O)O)CC(=O)N(C)C12
Cc1occc1C(=O)N1CCN(c2ccccc2)CC1
C=CCn1c(=O)c2[nH]c(-c3cc(OCC(=O)Nc4ccc(F)cc4)nn3C)nc2n(CCCOCC)c1=O
CC(=O)NC(C)c1ccc(OC2CCN(c3ncnc(N4CCC(CO)CC4)c3Cl)C2)cc1
COc1ccc(C2CC2C(=O)NN=Cc2cc(Cl)ccc2Cl)cc1OC
CN1CCC(C(=O)Nc2ccc3sc(=S)oc3c2)CC1
Fc1cc(F)c2[nH]c(Nc3ccc(C4CCNCC4)cc3)nc2c1
CS(=O)(=O)c1ccc(-n2c(Cc3cccs3)nnc2SCC(=O)Nc2ccc(F)cc2)cc1
CC1CNCC(C)(C)N1C(=O)N1CC(C)(C)c2ncc(Cc3ccccc3)cc21
Cc1ccc(C2=NCCCN2)cc1
CN1CCC23CCCCC2C(CN3)C1
CCCCC1Cc2oc(C)c(C(=O)c3cccs3)c2C(=O)O1
CC(C)(C)CC1CCN(CC(=O)Nc2ccc(Cl)nc2)CC1
COc1ccccc1C(=O)NS(=O)(=O)c1ccccc1
CCCCCCCCCOC(=O)NC(=O)Oc1cccc(CNC(=O)Nc2ccc(Cl)c(C(F)(F)F)c2)c1
O=C1OC(c2cccs2)=NC1=Cc1cccc(Cl)c1
CC(C)CC(NC(=O)CC(O)C(CC(C)C)NC(=O)NCC(O)c1ccccc1)C(=O)NC(Cc1ccccc1)c1coc(-c2ccccc2)n1
CC(C)CC(NC(=O)C(S)Cc1ccccc1)C(=O)NC(Cc1ccc(O)cc1)C(=O)NO
O=C(CN1C(=O)NC2(CCCC2)C1=O)NCC(=O)OCc1ccc(Br)cc1
c1ccc(CSc2nc(-c3cccs3)nn2Cc2ccccc2)cc1
O=C1CC(c2ccc(OCc3cc(=O)c4ccccc4o3)cc2)Oc2cc(OCc3ccccc3)cc(O)c21
COc1ncccc1-c1nnc(SCC(=O)c2ccc(C#N)cc2)o1
COc1ccc(C(=O)COC(=O)c2cc(C)[nH]n2)c(OC)c1
CNC(=O)NC(C(=O)NC(C)C(=O)N1CCCC1C(=O)C1CN2CCCC2CN1C(=O)C(NC(=O)C(C)NC)C1CCCCC1)C(C)C
CC(=O)Nc1ccc(-c2ccccc2C(=N)N)c(C(=O)Nc2ccc(N)cc2)c1
O=C(C=CNc1ccc(Br)cc1)c1ccc(S(=O)(=O)N2CCCCC2)cc1
COc1ccccc1CNC(=O)CS(=O)(=O)Cc1c(C)noc1C
COc1ccc(-c2nc(NC(=O)c3cccnc3OC)cc3ncn(C)c23)cc1OC
CCCCCC(CCCCCCCCCCCP(=O)([O-])OCC[N+](C)(C)C)OOC
CN(CC(=O)Nc1ccc(F)c(F)c1F)CC(=O)Nc1c(F)cccc1F
Cc1c(-c2ccc3c(c2)CCC3)nc2nc(NCCCN3CCCC3)ncc2c1C(=O)O
CN1CCN(C(=O)c2cccnc2Oc2ccc(Nc3ccccn3)cc2)CC1
C=C(C)C1(c2ccccc2)CC(CO)NC1CO
CCCc1sc(Cl)nc1-c1ccc(Cl)cc1
Cc1ccc(=O)n(O)c(=O)c1
COC(=O)C(O)=CC(=O)c1cc(OC)c(OC)c(OC)c1
CCOC(=O)C1=C(c2ccccc2Cl)C2(N1)C(=O)N(CC(=O)O)c1ccccc12
CCCCN(C)C(=O)Cn1c(-c2cccc(Cl)c2)nc(=O)c2c1CCCC2
CCCc1cc2c(nc1C#N)C(C)(C)CCC2(C)C
Nn1c(COc2ccc([N+](=O)[O-])cc2)n[nH]c1=S
CC(C)CC(NC(=O)C(Cc1ccccc1)NC(=O)OCc1ccccc1)C(=O)NC(Cc1ccccc1)C(=O)C(=O)NCCN1CCOCC1
Cc1cccc(C)c1Nc1c(C(=O)O)csc1-c1ccccc1
COC(=O)NC(C)CNc1nccc(-c2nc(C3CC3)[nH]c2-c2cc(Cl)cc(NS(C)(=O)=O)c2C)n1
CCCCCC(C)CCCCCN=C(N)N
CCOC(=O)c1sc(NC(=O)CSc2ccc3ccccc3n2)nc1C
CCc1cc(Nc2ccccc2-c2nc3ccccc3o2)cc(CC)c1OCC(=O)O
O=C(NCCNC(=O)c1nc2ccc(-c3cccc(NC(=O)c4ncccn4)c3)cc2s1)c1cccc(-c2ccccc2)c1
Cc1ccccc1C1c2ccccc2CCN1C(=O)C(N)Cc1ccccc1
COc1ccc2c(C)c(-c3cc(NC(=O)c4ccc5ccccc5c4O)ccc3OC)c(=O)oc2c1
O=C(OCc1ccccc1)C(Cc1cccc(O)c1)NC(=O)C1Cc2ccccc2CN1C(=O)C(c1ccccc1)c1c(F)cccc1F
NCCCNC(=O)c1ccc2nc(-c3ccc(Br)cc3)c(-c3ccc(F)cc3)n2c1
O=C(c1cccc(Oc2ccccc2)c1)N1CCN(C(=O)c2ccnc3ccc(Cl)cc23)CC1
CCCCCCCCCCCCCC(=O)OC1c2cc3c(c(O)c2C(c2cc(OC)c(OC)c(OC)c2)C2C(=O)OCC12)OCO3
Oc1ccc(CNCCCCNCc2c3ccccc3cc3ccccc23)cc1O
CC(=Nn1c(C=Cc2ccccc2)nc2ccccc2c1=O)c1ccccc1
COc1ccc(Br)cc1S(=O)(=O)n1c(C)c(CN2CCOCC2)c2cc(F)ccc21
CC1=CC(OC(=O)c2ccc(=O)[nH]n2)CC(C)(C)C1
N#Cc1cccc(S(=O)(=O)c2c(C(=O)O)[nH]c3ccc(NC(=O)c4cccc(C(F)(F)F)c4)cc23)c1
CC1Cc2cc3c(cc2C(c2ccc(Cl)cc2)=NN1C(C)(C)C)OCO3
CC(=O)OCC12CCC3(C(C)C)C1=C1C(CC4C5(C)CCC(=O)C(C)(CO)C5CCC4(C)C1(C)CC2)n1c(=O)n(C)c(=O)n13
CCc1cc(CNc2ccc(C(=O)Nc3ccccc3C)cc2)on1
Cc1cc(C(=O)COC(=O)c2ccc3c(c2)OCO3)c(C)n1-c1ccccc1
O=C(O)CC(NC(=O)CCC(NC(=O)c1ncc(O)[nH]c1=O)C(=O)NC1CCCCC1)C(=O)COc1c(Cl)cccc1Cl
CN1CCC(C(=O)NC2CC3(CCN(C)CC3)Oc3ccccc32)CC1
Cc1cc(C(=O)NC(C(=O)NC(C)c2ccccc2Cc2ccccc2)c2ccccc2)c(Cl)s1
CC(c1ccccc1)C(O)c1cc(O)c2c(c1)OC(C)(C)C1=C2NCCC1
CC(C)Oc1cc(C2NC(=O)c3ccccc3N2)ccc1OCC(C)(C)C
COc1cc2ccccc2cc1-c1c2c(nc3ccc(O)cc13)-c1ccccc1OC2
Cc1nn(C)c2c1CN(C(=O)Cc1ccc(F)cc1)CC2
COC(=O)c1cc2c(NCCc3c[nH]c4ccc(OC)cc34)ncnc2s1
Cc1nnc2n1N=C(c1ccccc1Br)CS2
COc1ccc(C2(NC(=O)CCCCCCC(=O)NCCC(c3ccccc3)c3ccccc3OC)CCCCC2)cc1
CCn1c(SCc2nc(N)nc(N)n2)nnc1-c1ccc([N+](=O)[O-])cc1
Brc1ccc(C2Sc3ccccc3-n3cccc32)cc1
CCC1(C)Cc2cc(N)n(-c3ccc(C)cc3)c(=O)c2CO1
CCC1C(=O)C(=O)C2Oc3c(OC)cc(OC)cc3C12
Cc1cccc(C)c1N1CCN(CCCNC(=S)Nc2ccc(Cl)cn2)CC1
COC(=O)C1=COC(OC2OC(COC(=O)c3ccc(O)cc3)C(O)C(O)C2O)C2C(O)C(=O)C3C(O)C4C(O)CC5OC6OC(C)CCC6(C)C5C4(C)C(OC(C)=O)CC132
COc1ccc(C)cc1S(=O)(=O)N(C)CC(=O)Nc1ccc(C(C)=O)cc1
COc1cc(C=CC(=O)O)ccc1OCc1cccc(Cl)c1
CCOc1cccn2c(=O)c(C(=O)NCC3CCC(CN(C)C)CC3)c(O)nc12
CC1CC2OC(=O)C3(C)CCC(C)(C23Br)C12CCC1(COC1=O)C2(C)C
CCN(CC)CCCC(C)Nc1ccnc2cc(Cl)ccc12
O=C(NCc1ccc(N2CCCCC2)cc1)c1ccc(OCc2ccccn2)cc1
Cc1ccc2c(=O)c(C(=O)Nc3cccc(F)c3)cn(C3CC3)c2n1
CCCC(O)CN1CCC(c2cc(-c3cccc(O)c3)nc(N)n2)CC1
c1ccc(C2=C(c3ccccc3)CCC2)cc1
COC(=O)N1CC(=Cc2cc(OC)ccc2OC)SC(=C2Sc3ccccc3N2C)C1
Oc1cc(Cl)c(-c2ccc(Oc3c(Cl)cc(C(F)(F)F)cc3Cl)cc2)c(Cl)c1
O=[N+]([O-])c1ccc(NC2=NCCS2)c(Cl)c1
CC(C)c1cc(C(=O)N2CCC3C2CCN3c2ccccn2)[nH]n1
CN(C)c1nc(NC2CCCCC2)c2ncn(C)c2n1
Cn1c(C#N)nc2c(NC3CCCCC3)nccc21
COc1cncc(-c2cc3c(C)nc(N)nc3n(C3CCC(O)CC3)c2=O)c1
Cc1n[nH]c(C)c1-c1nc(-c2cccc(F)c2)c2c(C)nc3ccc(OCCN4CCCC4)cc3n12
O=c1oc(-c2ccccc2)cc2cc(N3CCNCC3)ccc12
CCCn1c(=O)c2nc(C(N)Cc3ccccc3)[nH]c2n(CCC)c1=O
O=C(c1ccc[nH]1)N1CCCC(c2n[nH]c(=O)n2C2CC2)C1
CCN(Cc1ccc2nc(N)nc(N)c2c1O)c1ccc(C(=O)NC(CCC(=O)O)C(=O)O)cc1
CCC1C2=C(OC(=N)C1C#N)C(c1ccccc1F)OC(C)(C)C2
CCCCC1CC2(C)C(O)CCC2C2CCc3cc(O)ccc3C12
Cc1c(C#N)c(=O)n(CC2CCCN2C)c(=O)n1-c1ccncc1
CC1CCC(=O)N(CC(=O)NC(N)=S)C1
O=C(O)C(NS(=O)(=O)c1ccc(Nc2ncnc3ccc(-c4csc([N+](=O)[O-])c4)cc23)cc1)C(F)(F)F
C=C(C)C1CCC2(C(O)C#CCO)CCC3(C)C(CCC4C5(C)CCC(O)C(C)(C)C5CCC43C)C12
O=C(CN(Cc1ccccc1)C(=O)c1ccccc1)NNCc1ccccc1
COc1cc2c(c(OC)c1OC)S(=O)(=O)CC(C(=O)NCc1cccnc1)C2
COc1cccc(CNc2ccc3c(c2)ncn3-c2cccc(OC)c2)c1
CCC(c1cccc(NS(=O)(=O)c2ccc(C(=O)O)cc2)c1)N1CCC2(CCCNC2)C1=O
Cc1c2ccncc2c(C)c2c1[nH]c1ccc(O)cc12
CC1(C)Cc2cn[nH]c2C(C)(C)N1
C=C(C)C(O)Cc1c(C=C2C(=O)N(C)c3ccc(-c4ccccc4NS(=O)(=O)c4c(Cl)cccc4Cl)cc32)c2cc(OCCC)c(NC(C)=O)cc2n1C
O=C(Cn1nc(-c2ccccc2Cl)n2cccc2c1=O)NCc1ccccc1
O=C(O)C1CCCCC1c1ccccc1OCc1ccc(C(F)(F)F)cc1
CC1Cc2c(OCCCC(=O)NCC3CCCC3)ccc3c2C(=CC2C(NCC4=CC=NCC4)CCCCC32C)C(=O)O1
CC(C)(Cc1ccccc1)C(=NO)c1ccc(F)cn1
CC(C)CCCCn1c(=O)c(C2=NS(=O)(=O)c3cc(N=CN)ccc3N2)c(O)c2ccccc21
O=C(CC(c1ccc(OCc2ccc3ccccc3n2)cc1)c1cc(C(F)(F)F)ccc1O)NC1CC1
Oc1ccc2cc3[n+](cc2c1OCCN1CCOCC1)CCc1cc2c(cc1-3)OCO2
Nc1nc(=O)c2ncn(Cc3nc4ccc(C(=O)NC(CCC(=O)O)C(=O)O)cc4s3)c2[nH]1
O=C(Nc1cc(-c2nc3cc(C(F)(F)F)cnc3[nH]2)cc(C2CCCCC2)n1)C1CCCC1
OC1(c2cc(Br)cc(Br)c2)C2COCC1C2
Cc1cc(C)cc(Nc2ncc(-c3ccccc3C(=O)Nc3ccccc3)cn2)c1
COc1ccc(C=C(C#N)C(=O)Nc2ccccc2C)cc1
Cc1nn(-c2ccc([N+](=O)[O-])cc2)c(Cl)c1C=NNC(=O)Cc1ccc(F)cc1
CNCC(=O)N1CCn2c(nc3ccccc32)C1
N#CC(CCCN1CCC(O)(c2ccc(Cl)cc2)CC1)(c1ccccc1)c1ccccc1
CCN(CC)CCC(=O)c1ccc(-c2ccccc2)cc1
CCc1c(C)[nH]c(=O)c(NCCCO)c1C
Cc1ccsc1C=NNC(=O)CSc1nnc(C)c(=O)n1N=Cc1ccc(Cl)cc1
Cc1cc(F)ccc1Nc1ncn2c1CN(C)C(=O)c1cc(Cl)ccc1-2
O=C(CCc1ccncc1)N1CCCN(C(=O)c2ccco2)CC1
CC(=O)NC(C(=O)NC(C(=O)NC(Cc1ccccc1)C(=O)C(C)(C)c1ccccc1)C(C)C)C(C)C
N#CC(=Cc1ccc(C(F)(F)F)cc1)n1nnc2nc3ccccc3nc21
COCCNc1ncnc2c1cnn2C1CC1
COc1cc(OC)c2oc(=O)ccc2c1
O=c1c2ccccc2nc2n1CCC2
Fc1ccc(C=NNc2nc(NCc3ccccc3)c3ccccc3n2)cc1
COC(=O)C(C)NP(=O)(OCC1C=CC(n2cnc3c(N)ncnc32)O1)Oc1ccccc1
CCON=C(C(=O)NC1C(=O)N2C(C(=O)O)=C(CSc3nnnn3C)CSC12)c1csc(N)n1
CC12C=CC(=O)C=C1CCC1C2C(=O)CC2(C)C(c3ccccn3)=CCC12
CC(C)CCCC(C)C1CCC2C3CCC4CC(O)C(N5CCOCC5)CC4(C)C3CCC12C
C=CCN1C(=O)NC(=O)C(=CCC(C)C)C=C1C
O=C(Nc1ccc(OC2CCCNC2)c(Cl)c1)c1ccc([N+](=O)[O-])o1
COc1ccc(NCc2nc3cccc(OC)c3n2C)cc1
O=C1CC(C(=O)N2Cc3c([nH]c4ccccc4c3=O)C2c2cccnc2)C(=O)N1
COc1ccc(C)cc1NC(=O)c1ccccc1-n1cccn1
CC(C)C1CCC2(C(=O)NCCCCCC(=O)O)CCC3(C)C(CCC4C5(C)CC=CC(C)(C)C5CCC43C)C12
Cc1cccc(C)c1NC(N(C)C)C(C)(C)C
O=C(c1cccc2c(CCN3CCCC3)c[nH]c12)N1CCCC1
CC(C)(C)C1CCC2CC(N3CCC(NC(=O)c4cc5ccccc5[nH]4)CC3)CCC21C
CC(=O)c1ccc(NC(=O)NC2CC(C)(C)CCC2C)cc1
CC(=O)Nc1cccc2nc(CS)oc(=O)c12
COc1cccc(NC(=O)NC2C3(C)CCC(C3)C2(C)C)c1
CCC(=O)c1ccc(OCC(=O)NN=Cc2ccc(OCc3cccc([N+](=O)[O-])c3)c(O)c2)cc1
O=C(CSc1nnc(-c2ccccc2)n1Cc1cccc(F)c1)Nc1ccc(C(=O)O)cc1Cl
Cc1cccc(-c2nc3ncccc3c(=O)n2NC(=O)c2ccccc2S)c1
CCNCC1CCC(c2ccc(F)cc2)(c2c(Cl)c[n+]([O-])cc2Cl)O1
CC(C)N1CCC(NC(=O)NCc2ccc(F)cc2)CC1
Cc1nn2c(=O)cc(C(F)F)[nH]c2c1-c1cccc(Oc2ccc(Cl)cc2)c1
COc1cccc(-c2oc(C)nc2C(=O)N(C)Cc2ncc(C)cc2C)c1
CC12CC3CC(C)(C1)CC(C(=O)OCC(=O)N1CCCCC1)(C3)C2
CCOCCN(CCOCC)C(=O)c1cc2c(C)nn(C)c2s1
c1ccc2c(c1)CCN1CCN(CC3CC3)CCC21
COc1ccc(C(NC(=O)COc2ccccc2)c2ccc3cccnc3c2O)cc1
ONC(=NCCCN1CCCCC1)c1cccnc1Oc1ccc(Br)cc1
CCCN1C(=O)c2nc(-c3ccc(F)cc3)n(Cc3ccc(O)c(O)c3)c2N2CC(C(C)C)N=C12
Cc1ccc(C)c(NC(=O)CN2C(=O)NC3(CCCC3)C2=O)c1
CC(Cc1ccccc1)C(N)C(=O)NC(CCc1ccccc1)C(=O)NC(CCCCN)C(=O)NCc1ccccc1
CC1=CC(=O)C(=CNCCOC2OC(CO)C(O)C(O)C2O)C(=O)O1
Cc1cc2c(Nc3ccc(C)c(C)c3)c3ccc(C(C)C)cc3nc2s1
CCOc1ccc(C2=NC(=O)C(=C3Nc4ccccc4C3=O)N2)cc1
COc1ccc(-c2csc(NC(=O)CN3C(=O)CSC3=O)n2)cc1
CCOC(=O)c1cnc(N2CCN(C(=O)Nc3ccc(C(C)=O)cc3)CC2)c(Cl)c1
Cn1c(=O)c(-c2ccccc2)cc2cnc(Nc3ccccc3)nc21
Cc1ccccc1CN1CCCn2nc(-c3ccncc3)cc2C1
Cc1ccc(F)cc1S(=O)(=O)N(C)NC(=O)Nc1cnc2ccccn2c1=O
CCOC(=O)CNC(=S)Nc1ccc(NC(C)=O)cc1
O=C(Nc1ccc2c(c1)OCO2)C1(O)CC(=Cc2ccc3c(c2)OCO3)C1=O
COC(=O)C12CCC(C)(C)CC1C1CCc3c(cc(OC)c(OC)c3OC)C1(O)CC2
CCCc1cn(C2CC(O)C(CO)O2)c(=O)[nH]c1=O
Cc1ccnc(NC(=S)N2CCOCC2)c1
C=CCCn1c2c(c(=O)n(CC=C)c1=O)N(C)N(Cc1cccc(Cl)c1)C=N2
Cc1cccc(N2CC(C(=O)Nc3nccs3)CC2=O)c1
Cc1ccc2nc(C3CCCCC3)c(Cc3ccc4ccccc4n3)n2c1
Cc1nc(C)c(C(=O)N2CCN(C3CC(C)(C)c4ccc(Cl)cc43)CC2)c(C)c1NCC1CCCN1
Cc1c(O)cc(O)c(C=O)c1C=O
COc1ccc(-c2ccncc2-c2ccc(OC)cc2)cc1
Cc1nc(NCC(NC(=O)CNC(=O)Nc2cccc(C(F)(F)F)c2)c2ccccc2)nc(N2CCOCC2)n1
CC(=O)OC1CC2Cc3nc4c(nc3CC2(C)C2CCC3(Cl)C(C)CCC3C12)CC1CCC2C(CCC3(O)C(C)CCC23)C1(C)C4
Cn1c(O)c2cc(C(=O)NCCN3CCCC3)[nH]c2nc1=O
CCCCNC(=O)C(O)C(CC(O)C(CC1CCCCC1)NC(=O)C(Cc1c[nH]cn1)NC(=O)C(NC(=O)OC(C)(C)C)C1CCCCC1)C(=O)NCCCC
COC(=O)C1(Cc2ccccc2)C2c3cc(C(=O)N(C)C)n(Cc4ccc(Br)cc4)c3CC2CN1C(=O)c1ccccc1
CNc1nccc(-c2ccc(NS(=O)(=O)c3cc(Br)ccc3OC)s2)n1
Cc1cc(-c2nnc3n2CCN(C(=O)c2ccc(C)o2)C3C)no1
O=C(O)CNc1cc([N+](=O)[O-])ccc1[N+](=O)[O-]
CC(=O)NCC1CN(c2ccc(N3CCN(C(=O)C=Cc4ccc([N+](=O)[O-])o4)CC3)c(F)c2)C(=O)O1
CC1CC(c2cccc(Nc3cccc(C#N)n3)n2)CN(C2CCCC2)C1
COC(=O)N=C1SC2CS(=O)(=O)CC2N1CCOc1ccc(OC)cc1
CC(C)(C)NC(=O)NC(C(=O)N1CC2C(C1)C2(C)C)C(C)(C)C
Cc1ccc2[nH]c3c(O)c4c(cc3c2c1)OC(C=C1Oc2cc(O)ccc2C1=O)CCC4
O=C(CCSc1ccccn1)NCCc1ccccc1
OCCCOC1(c2ccc(F)cc2)CC2CCC(C1)N2CCCCc1ccccc1OC(F)(F)F
O=C1Nc2ccc(Cl)cc2C(C#Cc2cccs2)(C#CC2CC2)N1
c1ccc(C(NCCCCCCCN2CCCCCC2)c2ccccc2)cc1
CCCCCCCCCCCCCCCCC(O)C(N)CNCc1cccc(CCCCCCCNC2=C(O)C(=O)C2(O)C(=O)O)c1
Cc1nsc(SCC(=O)N2c3ccccc3CCC2C)n1
COCCn1c(N)c(N(CCC(C)C)C(=O)c2ccc(=O)[nH]c2)c(=O)[nH]c1=O
Cc1ccc(CN=C(NO)c2ccc(Oc3cc(F)ccc3F)nc2)cc1
CON=C(C(=O)NC1C(=O)N2C(C(=O)[O-])=C(C[n+]3ccccc3)CSC12)c1csc(N)n1
COc1cccc(-c2nn(-c3ccc(Br)cc3)cc2C=Nc2ccc(S(=O)(=O)Nc3ncc(Cl)s3)cc2)c1
Cc1cc(N)cc(C)c1Cn1c(C)c(C(=O)O)c(=O)c2ccccc21
O=C(NCCCN1CCN(c2ccc(C(F)(F)F)cc2)CC1)c1noc2c1CCC2
Cc1nc(NC(=O)COC(C)(C)C)sc1C
COc1ccc(S(=O)(=O)Cc2ccc(C(=O)Nc3nc4ccccc4s3)o2)cc1
COC(=O)C(C)NP(=O)(OCC1C=CC(n2cc(C)c(=O)[nH]c2=O)O1)Oc1ccccc1
COCc1cc(=O)c2c(O)cccc2o1
CCC(C)C1NC(=O)C(C)NC(=O)C2Cc3ccccc3CN2C(=O)C(Cc2ccc(O)cc2)NC(=O)CNC(=O)C(CCCNC(=N)N)NC(=O)C(CCCNC(=N)N)NC1=O
Cc1csc(NC(=O)CSc2ccc(C(=O)NCc3cccc(Cl)c3)cn2)n1
COc1cccc(-c2ccc(N3CCN(CCN(C)c4cccc5cc[nH]c45)CC3)cc2)c1
CCN1CCN(C2CC(c3ccccc3)(c3ccccc3)c3ccc(Cl)cc32)CC1
Cc1cc(O)c2c(c1)C(C1c3ccc(O)cc3Oc3ccc(O)cc31)c1cccc(O)c1C2=O
CCc1nc2ccc(C(=O)NCc3ccccc3)cn2c1N(C)Cc1nc(C)ncc1Cl
COc1ccc(CNc2ncnc3cc(OC)c(OC)cc23)cc1OC
CC1C2Cc3ccc(F)cc3C1(C)CCN2CCO
COc1ccc(C(C(=O)Nc2cccc(N3CCN(C)CC3)c2)n2c(=O)c(-c3cccc(OC)c3)nc3ccccc32)cc1
Cc1cccc(CN2CCC3(CC2)CCN(C2=NCCS2)C3)c1
CC(=O)NC(C(=O)NC(Cc1ccccc1)C(O)C(NCc1ccccc1OCCO)C(=O)NC(C)(C(=O)NC(C)C(=O)NCc1ccccc1)C(C)C)C(C)C
COc1cc(C=CC(=O)OCCCCCCCCCCCCCCCCCCCCCCCCCCOC(=O)OCCOC(=O)C=CC(C)=CC#CC(OC)C(OC)C2CC=CC(C)O2)cc(OC)c1OC
CCNC(=O)c1nc2cc(C(F)(F)F)ccc2nc1C
O=C(COCc1ccc(F)cc1F)Nc1ccc2c(c1)nc(C1CCCCC1)n2C1CCCCC1
CC(=CCOc1cc(O)c2c(=O)cc(-c3ccccc3)oc2c1)CCC(O)C(C)(C)O
C=CC(=O)Nc1cccc(Oc2nc(Nc3ccc(N(C)CC4CCN(C(=O)C(NC)C(C)C)CC4)cc3)ncc2Cl)c1
Nc1ccc2ccccc2c1C(=O)C=Cc1ccc(Br)s1
CCC(C)NC(=O)C(=O)NCC1OCCCN1S(=O)(=O)c1cccs1
CCC(C)C1NC(=O)C2CCCN2C(=O)C(Cc2c[nH]c3ccccc23)NC(=O)C2CCCN2C(=O)C(NC(=O)C(Cc2ccccc2)NC(=O)C(C)NC)CCCCNC(=O)C2CCCN2C1=O
CCCCC(NC(=O)C(CC(F)F)NC(=O)C(CC(=O)NCCC)NC(=O)C(CCC(N)=O)NC(=O)C(NC(=O)C(N)C(C)C)C(C)O)C(=O)NC(CO)C(=O)N1CCCC1C(=O)O
COc1cc(OC)c(C=CC(=O)c2ccc(Br)cc2O)c(OC)c1
Cc1nnc2n1-c1ccc(Cl)cc1C(c1ccccc1Cl)=NC2
CC(O)(COc1cc(-c2cccc(C(=O)O)c2)n(-c2ccccc2)n1)c1ccccc1
CCOC(=O)C(Cc1ccc2ccccc2c1)NC(=O)C(Cc1ccccc1)NC(=O)C(NC(C)=O)C(C)C
CCCC1CCCCN1c1ccc2cc(C(=O)NC3CCCCC3)c(=O)oc2c1
O=C(O)CC1(C(=O)O)c2cc(Cl)ccc2-c2cc(-c3ccsc3)cc(Cl)c21
O=C(NC(NC(=S)Nc1ccc(Cl)cc1)C(Cl)(Cl)Cl)c1ccccc1
COC(=O)C=CC(=O)N1CCN(c2ccc(Cl)cc2)CC1
CN(C(=O)c1cccc(N2CCC(=Cc3ccc(Cl)c(Cl)c3)CC2)c1)C1CCN(c2ccc(Cl)cn2)CC1
CCOCC(CC)Nc1c(CC)nc2ccc(C(=O)NCc3ccc(OC)cc3)cn12
O=C(O)CCNC(=O)c1ccc(-c2cc(F)ccc2CNc2ccc(-c3ccc(Cl)c(Cl)c3)cc2)cn1
C=CCN(c1ccc(CC(=O)OC)cc1)S(=O)(=O)c1cc(C(F)(F)F)ccc1OC
CCCn1c(N=Cc2ccc(-c3ccc(C)cc3)o2)nc2ccc([N+](=O)[O-])cc21
O=C(O)c1ccc(Nn2c(SCc3ccccc3Cl)nc(N3CCN(c4ccccc4Cl)CC3)cc2=O)cc1
COc1ccc(C(=O)NC2=C(Nc3cccc(C)c3C)C(=O)c3ccccc3C2=O)cc1
Cc1ccc(N(C)C(=O)C=Cc2ccco2)cc1C
O=C(NC1CCCCCC1)N1CCCC1c1nc2ccccc2s1
COc1ccc(OC)c(C(=O)Nc2ccc(N3CCOCC3)nc2)c1
CC(C)(C)OC(=O)NS(=O)(=O)c1ccc(-n2nc(C(F)(F)F)cc2-c2ccc(F)cc2)cc1
Cc1cc(N)c2cc(NC(=O)CCC3(C)CC4CCC3C4)ccc2n1
C#CC(=O)N(O)CCCC
Cc1cccc(CN(C)C(=O)c2ccc3c(=O)n(CC4CCC(C(=O)O)CC4)c(O)nc3c2)n1
O=c1c2cccnc2n(Cc2ccccc2)c(=O)n1O
CCn1c(C)nc2c(Br)c(Br)c(Br)c(Br)c21
COCC(C)NCc1ccc(-c2ccc(Cl)c(Cl)c2)o1
Cn1cc(CN2CCOC(CNC(=O)c3ccccc3F)C2)cn1
CC(C)CNC(=O)C1CCCN(S(=O)(=O)c2cccc3nsnc23)C1
COc1ccc(C(=O)N(C)c2nc(-c3ccc(OC)c(OC)c3)cs2)c(OC)c1
COc1ccc(C(=O)Cn2c(=O)c(CNc3cccc(Cl)c3)nc3cccc(-c4nnn[nH]4)c32)cc1
CC(C)Oc1cc(CCCN2CCC(N3CCc4cc(OC(C)C)c(OC(C)C)cc4C3)CC2)cc(OC(C)C)c1
O=C(OCc1ccc(OC2OC(CO)C(OC3CC(O)C(O)CO3)C(O)C2O)cc1)c1ccc(-c2ccccc2O)cc1
CC(C)(C)c1cnc(N2CCN(c3ccccc3)CC2)c(C#N)c1
O=C(c1cc2c(cn1)-c1ccccc1C2)N1CCN(c2ncccc2-c2ccccc2)CC1
COCCCn1c(CCN(C)C(=O)c2cc(C#N)cc(C(F)(F)F)c2)nc2ccccc21
COc1cc2c(cc1OC)Nc1ncc(C(=O)O)cc1C(=O)N2
CCOC(=O)n1sc2ccccc2c1=O
S=C(CCN1CCCC1)NC1CCCCC1
O=C1NC(=O)C(=Cc2ccc(SCc3ccc(P(=O)(O)Cc4ccccc4)o3)cc2)S1
CC1CCN(S(=O)(=O)c2cccc(C(=O)Nc3ccccn3)c2)CC1
COc1ccc2c(CNc3ccc(Br)cc3)cc(=O)oc2c1
COC(=O)C1CCN(C(=O)c2ccc3c(=O)n4c(nc3c2)-c2ccccc2CCC4)CC1
O=C(O)c1ccc(C(=O)c2ccc(OCCSCCOCCOCCOCCOCCOCCOCCOCCc3noc(-c4ccc(C(=O)O)cc4)n3)cc2)cc1
COc1ccc(-c2ccc3c(c2)c(CC(N)=O)cn3Cc2cccc(C#N)c2)cc1OC
CC(C)(C)c1ccc(NC(=O)N2CCC(NC(=O)c3cc(C(N)=O)c(C(N)=O)[nH]3)C(c3ccc(F)c(F)c3)C2)cc1
CC1CC(O)(C(=O)O)CCC1(O)CCc1cc(O)ccc1O
Cc1ccc(C2CC3CCC(C2C(=O)OC2CC2)N3C)cc1
Cc1ccc2c(Nc3ccc(Nc4nc(Cl)nc(Nc5ccc(C)c(C)c5)n4)cc3)ccnc2c1
Cc1c(C(=O)NC2CCN(Cc3ccnn3C)CC2)oc2ccc(F)cc12
O=C(O)C1CCCN1C(=O)CNc1c2c(nc3ccccc13)CCCC2
COc1cccc(N2CCN(CN3C(=O)CC4(CCCC4)C3=O)CC2)c1
Cc1cc(C)c(C(C)C)c(OC(=O)N(C)C)c1
Cc1ccc(C2C(c3ccco3)C(C)(c3ccc(Cl)cc3)C23C(=O)Nc2ccccc23)cc1
CC(C)c1ccc(C2CCN(C(=O)c3ccco3)C2)cc1
CCOC(=O)C1=C(CN2CCN(c3ccccn3)CC2)NC(=O)NC1c1ccc(Cl)cc1Cl
O=C(CCc1c[nH]c2ccccc12)Nc1nnc(CCCCc2nnc(NC(=O)Cc3ccccc3)s2)s1
O=C(Nc1ccccc1)OCC1OC(n2cnc3c(NC4CC4)ncnc32)C(O)C1O
CCCCCCCOCC1OC(OC(=O)C2OC(C)(C)OCC2O)C(O)C(OCCCCCCC)C1Oc1c(C)cc2c(c1C(C)=O)OC(C)(C)O2
Cc1cccc2cc(C(=O)C=Cc3c(O)cccc3O)oc12
CCN(Cc1ccccc1)C1CCCN(Cc2ccc(C#N)cc2)C1
CCOC(=O)c1cc(CC)sc1NC(=O)C(C)OC(=O)Cc1cc(C)n(-c2ccccc2C)c1C
Cc1ccc(Cc2cnn3c(=O)cc(N4CCCC(C)C4)[nH]c23)cc1C
Nc1ccnc(Nc2ccc(S(N)(=O)=O)cc2)n1
COc1ccc2cc(C(=O)Nc3ccc(CN4CCN(c5ccncc5)CC4)cc3)[nH]c2c1
CCCCCCCCCC(=O)c1c(C=CC(=O)O)c2cc(C(=O)O)ccc2n1Cc1ccc2ccccc2c1
COc1ccccc1OCC(=O)Nc1ccc(CS(=O)(=O)NCC(N)C(C)C)cc1
CCN(CC)c1cccc(Nc2nc3ccccc3n3cnnc23)n1
CCCCCNC(=O)C(=CNc1cccc(Cl)c1Cl)c1cc(Br)c(OC)c(OC)c1
O=C(Nc1cccc(Cl)c1)Nc1n[nH]c(=S)s1
CCC(C)C(NC(=O)C(Cc1ccccc1)NS(=O)(=O)Cc1ccccc1)C(=O)NC(Cc1ccccc1)C(=O)NC(C(=O)NC(CC(N)=O)C(=O)c1ccccc1)C(C)CC
COc1cccc2c1-c1ccc3c(c1C(c1ccccc1)O2)C(C)=CC(C)(C)N3
NC(CCC(=O)Nc1ccccc1)C(=O)O
O=C(O)CCNC(=O)c1cnc(Oc2ccc(O)c(C(F)(F)F)c2)nc1
Cc1ccc(C)c(-n2c(O)cn(CCN3CCN(c4cccc(Cl)c4)CC3)c2=S)c1
N#CC1CC(O)CCC1n1cc(C(N)=O)c(Nc2ccc(C(F)(F)F)cc2)n1
COc1cc(CC(=O)O)ccc1Oc1ccc(S(=O)(=O)Nc2ccc(F)cn2)cc1C#N
O=c1cc(-c2ccccc2)oc2ccccc12
CC1CCC2C(C)C(N3CCOCC3)OC3OC4(C)CCC1C32OO4
NC(=O)N1CCN(C(=O)c2ccccc2-c2cccc(-c3cnc(N)cn3)c2)CC1
COc1ccc(-c2cccc3c(=O)cc(N4CCOCC4)oc23)cn1
Cc1ccccc1S(=O)(=O)N1CCN(C(=O)Cc2c[nH]c3ccccc23)CC1
O=C(C=Cc1ccc(S(=O)(=O)N2CCOCC2)cc1)c1ccc2ccccc2c1
CCOC(=O)C(O)=CC(=O)c1cn(Cc2ccc(Cl)c(Cl)c2)c2ccccc2c1=O
COC(=O)C=Cc1cc(=O)oc2c(COC(=O)C34CCC(C)(C)C(C)(C)C3C(OC(=O)CC(C)(O)CC(=O)O)C(C)(C)C4)c(O)cc(OC)c12
COc1ncccc1Nc1cc2nn3ccccc3c2cn1
COc1cccc(C2(CNC(=O)c3ccc4[nH]nc(-c5ccc(NS(C)(=O)=O)c(F)c5)c4c3)CCCC2)c1
C=C(C)C1CCC2(C(=O)NC(CC(C)C)C(=O)O)CCC3(C)C(CCC4C5(C)CCC(OC(=O)C(C)(C)C)C(C)(C)C5CCC43C)C12
FCC1CCCN(c2nccnc2C2CN(c3ccc4ccccc4n3)C2)C1
COC(=O)Oc1ccc(CN(C)c2nc3ccccc3n3cccc23)cc1OC
O=C(C(=Cc1ccc(Cl)cc1)S(=O)(=O)Cc1ccc(Cl)cc1)c1ccc(Cl)cc1
C=C1CCC2C(C)(CO)C(O)CCC2(C)C1Cc1ccoc1
CN1CCCCC1c1ccc2c(c1)SCCO2
CC(=O)OCC1OC(OC2CCC3(C)C(CCC4C3CCC3(C)C(C5=CC(=O)OC5)CCC43O)C2)C(OC(C)C)C(OC(C)=O)C1OC(C)=O
CCN(C(=O)c1ccncc1)c1ccc(C(O)(C(F)(F)F)C(F)(F)F)cc1
CS(=O)(=O)c1nccc2c1c(Sc1cccc(Br)c1)c1n2CCC1CC(=O)O
CNC(=O)c1c(C(N)=O)nnn1CC1CCCC1OC
O=C(Cc1ccccc1)OC1CCCCC1
C1=Cc2c(CSC3CCCCC3)cccc2NS1
CC(=O)c1ccc(OCCCCC(=O)c2ncc(-c3cccc(C)n3)o2)cc1
c1coc(CNc2cc(-c3cccs3)nc3cc(-c4cccs4)nn23)c1
Cc1n[nH]c(C)c1CCC(=O)NCCc1nc2ccccc2[nH]1
Cc1cccc(C)c1-c1cccc2c1sc1ccccc12
N#Cc1ccc(C(=O)NC(CO)Cc2ccc(NC(=O)c3cccc4ccccc34)cc2)cc1
Cc1ccc(C(=O)Nc2sc(-c3ccccc3)nc2SCc2ccc(Cl)cc2Cl)cc1
O=C(O)C1CCCN1c1nc(N2CCOCC2)c2nc(OCCCCCl)nc(N3CCN(c4ccccc4)CC3)c2n1
O=C(NC(=S)NC1CCCCC1)c1ccc(Br)cc1
O=C(Nc1nnc(SCc2c(Cl)cccc2Cl)s1)c1ccncc1
CCNCc1cc(-n2nc(C(N)=O)c3c2C(=O)N(c2ccc(C4(CN5CCOCC5)CC4)cc2)CC3)ccc1OC(F)(F)F
Nc1nc2c(c(NC3CC(CO)C(O)C3O)n1)CCCNC2
COc1cc(N)c(Cl)cc1C(=O)NC1CCCN2CCCCC12
Cc1cc(C(=O)N2CCCCCC2)on1
N=C(N)c1ccc(CNC(=O)CNS(=O)(=O)c2ccc(-c3ccc(C(=N)N)cc3)cc2)cc1
CCOc1cc(O)[nH]c(=O)c1
COc1ccccc1C(=O)NCCNC(=O)c1ccccc1F
C=CCn1c(CCCCCCC)nc2ccccc21
O=C(Nc1ccc(CN2CCN(C(=O)c3ccco3)CC2)cc1)c1c(Cl)cccc1Cl
Cc1ccc(S(=O)(=O)Nc2ccc([N+](=O)[O-])cc2C=NCCCN2CCCC2=O)cc1
CN(C)CCCN(CCCN(C)C)c1nc2cc(Oc3ccccc3)ccc2n2cnnc12
N#CNC(=Nc1cccc(S(=O)(=O)NC(=N)N)c1)N1CCC(c2c[nH]c3ccccc23)CC1
CC1=CC(O)CC(=O)CCC(C)=CC(O)C(=O)C=C1
O=C(O)c1ccc(-c2ccc3c(c2)CCC(NCc2ccccc2)C3O)c([N+](=O)[O-])c1
O=C(NCCCN(c1ccc(F)cc1)C1CCc2cc(F)ccc21)c1ccc(F)cc1F
COc1ccc(Cn2c(=O)c3oc4ccccc4c3n(CC(=O)NCCC3=CCCCC3)c2=O)cc1
C=CCN1CC(C)N(C(c2ccc(C(=O)N(CC)CC)cc2)c2cccc(N(C)C(=O)c3cccc(C)c3)c2)CC1C
CCCCCn1c(CCCc2ccccc2)nnc1SCc1ccccc1
CCCCCCOC1CN(C(=O)OCC)C(CO)C(O)C1O
CCn1c(=O)c2cc(C(=O)N3CCC(C(NC(C)=O)C(C)C)CC3)sc2c2ccccc21
CCC1C2Cc3ccnc(C)c3C1(C)CCN2CC1CC1
COc1cc2c(cc1OC)C1Cc3cc(OC)c(OC)cc3C(C2)N1C
Cc1ccc(N(C(=O)c2snc(C(N)=O)c2N)C(C(=O)NC2CCCC2)c2ccncc2)cc1C
CC(C)=CC1CCN(C2CCC2)C2CN(Cc3ccncc3)CC12
O=C(c1ccccc1)N1CC2C(c3ccccc31)C(CO)N2S(=O)(=O)c1ccc(Cl)cc1Cl
CCOCc1nnc(-c2cc(C(=N)NO)c(NC(=O)C(N)C(C)C)s2)s1
Fc1ccc(OCCN2CCOCC2)c2c(=S)nc(-c3ccccc3)[nH]c12
CC(=O)NC(C)Cc1ccc(C#Cc2cccc(-c3ccc(C(F)(F)F)cc3C)c2)cc1
CN1CCc2cc(O)c(O)cc2C(c2ccccc2)C1
CCOC(=O)C1=CCN(S(=O)(=O)c2cc3c4c(c2)CCN4C(=O)CC3)C1c1ccc(F)c(Cl)c1
CCN1CCN(c2ccc(C(=O)OCc3nnc(-c4ccc([N+](=O)[O-])cc4)o3)cc2)CC1
CN(C)CCOc1ccc2c(c1)OC(C)(C)C1=C2c2[nH]c3cc(F)ccc3c2CC1
O=Cc1ccc(NCCO)cc1
CCCc1cc(N)c2cc(NC(=O)Nc3ccc(Cl)cc3)ccc2n1
CCc1nnc2sc(C(=O)c3cc(OC)c(OC)c(OC)c3)cn12
Cn1nc(C(=O)N(Cc2ccccc2)C(C(=O)NCC2CCCO2)c2ccccn2)ccc1=O
COC(=O)c1ccc(C=Cc2ccc(OC)c(OC)c2)cc1
NS(=O)(=O)c1cc2c(s1)S(=O)(=O)c1cccnc1N2Cc1ccccc1
CNC(=O)C1OC(n2cnc3c(NCC(Cc4ccccc4)c4ccccc4)ncnc32)C(O)C1O
COc1ccc(-c2nnc(SC3CCOC3=O)o2)c(OC)c1
CNC(=O)c1ccc(F)c(NCC2CN(S(=O)(=O)c3ccc(OC)cc3)CCN2)c1
O=C(NCc1ccco1)C12CC3CC(CC(C3)C1)C2
O=C(O)c1cccc(C(=O)O)c1
CN(C)c1ccc(CNS(=O)(=O)c2ccc(-c3noc(C(F)(F)F)n3)s2)cc1
CC(C)(C)n1nnnc1C(c1csnn1)N1CCOCC1
CCCCn1c2ccc(-c3ccccc3)cc2c2cc[n+](Cc3cccc(-c4ccc(C(=O)Nc5ccc[n+](CCCC)c5)cc4)c3)c(C)c21
COCC12CC(OC(=O)C(OC)C(NC(=O)c3ccccc3)c3ccc(O)cc3)C(O)=C(C(C)C(=O)C3(C)C(OC(C)=O)CC4OCC4(C)C3C1OC(=O)c1ccc(C)cc1)C2(C)C
CCc1nc2c(-c3ccc(Cl)cc3)ccnc2n1C1CCC(CC(=O)NC2CCCC2)CC1
COc1cccc(-c2oc3ccc(Cl)cc3c(=O)c2N)c1
Cc1cc(CN2CCC(n3nccc3NC(=O)C3CC3)CC2)no1
O=C(NCc1ccco1)N(Cc1cccnc1)Cc1ccc(Cl)c(Cl)c1
COC(=O)c1ccc(NC(=O)C2Cc3ccccc3N2C(=O)c2ccccc2)cc1
Cc1cc(C(=O)OCC(=O)N2CCC2)c(C)n1Cc1ccc(Cl)cc1
COc1ccccc1N1CCN(c2nc(N)nc(N)n2)CC1
CCN(C(=O)CCC(=O)Nc1cc(C)on1)c1c(N)n(Cc2ccccc2)c(=O)[nH]c1=O
CC(C)CCN(C(=O)c1ccc(S(=O)(=O)NCc2ccco2)cc1)C1CCS(=O)(=O)C1
CC=C1CC2C3C1OC(CO)(CCC(O)c1ccoc1)C3OC(=O)C2(C)C
Cc1ccc(C2=NOC3CCCCC23)o1
COc1ccc(CCNC(=O)CSc2nc(=O)c3c4c(sc3[nH]2)CCCC4)cc1
CCNC(=O)CC1CCN(Cc2cnc(N3CCCCC3C)s2)CC1
Cc1cc(-c2ccc(OCCCN)cc2)nnc1-c1ccccc1
O=C(CC1C(=O)N2C(C(=O)OC(c3ccccc3)c3ccccc3)=CSC12)Nc1ccccc1
Cc1ccccc1C(=O)c1c(N)sc(NC(=O)c2cccc(Br)c2)c1C(N)=O
Oc1nc(Cl)nc2[nH]cnc12
COc1cc(C2c3c(-c4cccnc4O)n[nH]c3C(=O)N2CCCN(C)C)cc(OC)c1OC
CC(C)(C)C(=O)Oc1ncccc1[N+](=O)[O-]
C=CCN1C(=O)N(c2ccc(C)c(C)c2)C(=O)C1CCC
O=C(Nc1ccc(O)cc1O)c1ccc(C(F)(F)F)cc1
O=C(C1CC(c2ccccc2)CN(Cc2ccc(F)cc2)C1)N1CCCO1
Cc1cccc(C)c1NC(=O)CN1CCC(Cc2nc3ccccc3[nH]2)CC1
O=C1c2c(O)c(O)cc(=O)n2CC(Cc2ccccc2)N1CC(F)(F)F
Cc1c(C(=O)NC2CCCC2NC(=O)c2ccc3[nH]ccc3c2)sc2ncnc(Nc3ccc(Oc4ccccc4)cc3)c12
COc1ccc(C2Nc3c(C(=O)O)cccc3C3C=CCC32)cc1OC
Cc1cc(=O)[nH]c(Sc2ccc(Oc3ccccc3)cc2)n1
Cc1cccc2c1Oc1ccccc1N(O)C2=O
O=C(CC1C(=O)NCCN1Cc1ccc(Cl)s1)NCc1ccc2c(c1)OCCO2
CCC1CN2CCC1CC2C(O)c1cc(-c2ccccc2)nc2ccc(OC)cc12
Cc1cscc1-c1ccc(C2COCC2C2CCCCc3sccc32)cc1
CC(C)Nc1nc(N)c2sc(-c3ccc(NS(C)(=O)=O)cc3)cc2n1
CCCNC(=O)c1nn2c(C(F)(F)F)c3c(nc2c1Cl)CCCC3
CC(=C(CCN1CCC(O)CC1)c1ccc(Br)cc1)c1ccccc1
CCn1c(C=Cc2nc(C)c(C)o2)ccc1CC(=O)O
Cc1c(Br)c(C(=O)NC2CC(=O)N(c3ccccc3)C2)nn1C
CC(O)(C(=O)c1ccc(OCc2cccc(C#N)c2)cc1)C(F)(F)F
CC(CCC(C)C)=NNc1nc(-c2ccc([N+](=O)[O-])cc2)cs1
Cc1cc2c(cc1C(F)(F)F)N(C(=O)NCCc1ccccn1)CC2
CCOC(=O)CC(NC(=O)c1ccc(COc2ccc(C)cc2)o1)c1ccccc1
COc1cccc(Cn2c(=O)n(Cc3ccc4c(c3)OCO4)c(=O)c3oc4ccccc4c32)c1OC
N#Cc1cccc(S(=O)(=O)N2CCCC(c3cccc(C(=O)O)c3)=N2)c1
CCOCCNC(=O)N1CCN(C(=O)c2ccc(C(F)(F)F)cc2)C(C(=O)C(=O)NCc2cccc(N)c2)C1
COc1cc2c(c(OC)c1OC)CCN(C(=O)c1cccs1)CC2
Cc1ccc(-c2cc(=O)c3c(O)c(C)c(O)c(C)c3o2)cc1
Cc1sc2ncn(CC(C)NCCNC(=O)c3cn(-c4ccc(Cl)c(Cl)c4)nc3N)c(=O)c2c1C
COC(=O)C(Cc1c(Br)[nH]c2ccccc12)NN=C1C(=O)Nc2ccccc21
Cc1cc(COc2ccc(S(=O)(=O)CC3NCCC3C(=O)NO)cc2)c2ccccc2n1
Cc1c(C(=O)c2ccc(Cl)cc2)n(CCc2ccc(Cl)cc2)c(=O)n(O)c1=O
O=C(NCC1CCNCC1F)c1ccc(NS(=O)(=O)c2cccnc2)cc1
O=C1NC(=O)C(=Cc2c[nH]c3ccccc23)N1
O=C(NCCc1ccccc1)C(=Cc1ccc(Cl)cc1)NC(=O)c1ccccc1
Nc1nc(C(=NO)C(=O)NC2C(=O)N3C(C(=O)O)=C(C=C4CCOC4=O)CSC23)cs1
O=C(CNC(=O)c1ccc(F)cc1)NCC(c1ccco1)N1CCCCC1
CC(=O)NC(C)Cc1ccc(C#Cc2ccc(C(=O)N3CCOCC3)cc2)cc1
Cc1cccc2cc(CN(Cc3ccccc3F)CC3CC3)c(=O)[nH]c12
O=S(=O)(Nc1ncns1)c1ccc2c(C(F)(F)F)cc(C3CC3)nc2c1
O=C1CC(Cc2ccccc2)N(C(=O)Cn2cnc3ccccc32)c2ccccc2N1
O=C(CSc1nnc(CNc2ccccc2)n1-c1ccccc1)NCc1ccccc1
O=C(Nc1ccccc1C(=O)NCCN1CCOCC1)c1ccc(Cl)c(S(=O)(=O)N2CCOCC2)c1
CCCCC(=O)Oc1ccc2c(=O)c(Oc3cccc4ccccc34)coc2c1
CCC(c1ccccc1)n1c(C)c(C(=O)c2cc(OC)c(OC)c(OC)c2)c(=O)n1C
O=c1ccc2c(-c3ccccc3)cc(=O)n(-c3cccc(Cl)c3)c2n1CC1CC1
CC1(COc2ccc(N3CCC(Oc4ccc(C(F)(F)F)cc4)C3)c(Cl)c2)CNC1
CC(C)c1ccc(C(O)C(F)(F)F)cc1CCCCC(=O)c1ncc(-c2cncc(C#N)c2)o1
O=C(C=Cc1ccc(O)cc1)c1ccc(OC2OC(CO)C(O)C(O)C2O)cc1O
CC(C)OCCCNCc1coc(-c2ccc(C(F)(F)F)cc2)n1
COc1ccc(Nc2c(-c3cccs3)nc3cc(C)ccn23)cc1
O=C(CSc1nnc(C2CC2)n1CC1CCCO1)Nc1ccccc1F
CNC(=O)NC1CCN(c2ccnc(NCc3ccccc3C)n2)C1
Cc1ccc(-c2nnn(CC(=O)Nc3ccc4c(c3)OCO4)n2)cc1
Cc1cc(CN2CCCC(c3nc(C)c4n3-c3ncccc3CCC4)C2)no1
CC(=O)c1cccc(NC(=O)c2cnc(C)cn2)c1
O=C(CN1CCOCC1)Nc1ccc2c(c1)CCc1cc(F)ccc1-2
CN1Cc2cc(-c3ccc4c(c3)CCCN4C(=O)Cc3ccccc3-c3ccccc3)ccc2N=C1N
CCC1CCC2(CC1)OOC1(CCC3(C)C(CCC4(C)C3CC=C3C5CC(C)(C)CCC5(C(=O)O)CCC34C)C1(C)C)OO2
Cc1ccc(-c2c(C=CC(=O)O)cnc3sc(Nc4cccc(Cl)c4)nc23)cc1
OC(C#CCN1CCCCC1)(c1ccccc1)C1CCCCC1
Cc1ccc(C(C)NC(=O)C(c2ccc(C)o2)N(C)C(=O)c2scnc2C(=O)N2CCCC2)cc1
CC(C)CC1NC(=O)C(C(C)C)NC(=O)C(CC(=O)O)N(C)C(=O)C(Cc2ccc(O)cc2)NC(=O)C(C)CN(C)C(=O)C2CCCN2C1=O
CC(C)(C)N(Cc1ccccc1)c1nc(N)nc(NCC(O)c2ccccc2)n1
CC(C)n1c(=O)c2[nH]c(-c3cn(CC(=O)N4CCC(C(N)=O)CC4)nn3)cc2n(C)c1=O
Cc1nn(-c2nc3ccccc3[nH]2)c(C)c1CC(=O)NCc1ccc2c(c1)OCO2
COCCOc1ccc(-c2ccnc(C(F)(F)F)c2)cc1-c1ccc(Cl)c(C(=O)Nc2cnc(C(=O)O)cn2)c1
CC1CN(C(C)CO)S(=O)(=O)c2ccc(C3=CCCCC3)cc2OC1CN(C)C(=O)C1CC1
CC(=O)C1(C(=O)Nc2nnc(S(N)(=O)=O)s2)CCC2(C)CCC3(C)C(=CC(=O)C4C5(C)CCC(=O)C(C)(C)C5CCC43C)C2C1
COc1cc(NC(=O)C(=O)O)c(Cl)cc1C(=C(Cl)c1ccc(C(=O)O)cc1)c1ccc(C)cc1Cl
CC(C)CC(CC(=O)NO)C(=O)NC(Cc1c[nH]c2ccccc12)C(=O)NCCCCCNCc1ccc2ccccc2n1
CC(C)(C)OC(=O)N1CCC2(CC1)CC(=O)C(C(=O)Nc1ccc(Cl)cc1)=CO2
O=C1CN(S(=O)(=O)CCn2nc(C3CCCC3)c3sccc3c2=O)C1
Oc1ccc2ccccc2c1Nc1ccccc1
O=C(NO)C1C(c2ccc(Cl)cc2Cl)c2cccc3c2N1C(=O)CC3
C=C1C(=O)OC2CC(O)C(O)C3C(C)(C)CCC(O)C13C2
COc1cc(-c2ccc3nc4ccccc4c(NCCCCCCCCOCCCOC4CC5CCC(C4)N5C)c3c2)cc(Cl)c1O
COC(=O)c1cc(Cl)c(Cl)cc1NC(=O)c1cc(Br)ccc1OCc1ccccc1
CC1CCCN(Cc2ccccc2-c2n[nH]c3ccc(NC(=O)C4CCCN4)cc23)C1
CCCCCCCCCCCCCCCCOCC(CC(=O)O)NC(C)=O
CC(NC(C)(C)C)C(=O)c1ccccc1
CC(=O)N1CCN(C(=O)c2sc3nc(-c4ccc(F)cc4)ccc3c2N)CC1
Nc1ccc(-c2ccc3c(c2)nc(-c2ccc(COc4ccc(C(F)(F)F)cn4)cc2F)n3CC2CCCCC2)cc1
CC1CN(C(C)CO)C(=O)Cc2cc(NC(=O)Nc3ccc(C(F)(F)F)cc3)ccc2OC1CN(C)S(=O)(=O)c1ccc(Cl)cc1
Cc1ccc(CNC(=O)c2nc3ccccc3s2)cc1
NS(=O)(=O)c1ccc(Cn2nc(-c3ccc(Cl)cc3)cc2-c2ccccc2)cc1
CCc1nc(CN2CCCN(C(=O)c3ccccc3F)CC2)no1
CC(=O)OCC1OC(NC(=S)NCc2ccccc2)C(OC(C)=O)C(OC(C)=O)C1OC(C)=O
COc1ccc2c(c1)c(=O)c(S(=O)(=O)c1ccccc1)cn2CC(=O)N1CCCCC1
Cn1ncc2cc(Nc3ncc4ccn(C5CCNC5)c4n3)cnc21
CCC1OC(n2cc(F)c(=O)[nH]c2=O)CC1CO
CCCCCCCCCCOC1OC(CO)C(O)C(O)C1O
Cc1nc(N2CCOCC2)c2nc(-c3ccc(OCCCN)cc3)nc-2[nH]1
Oc1ccc(C(c2ccc(Br)cc2)N2CCN(c3nc(-c4ccccc4)cs3)CC2)cc1
COC(=O)C(Cc1c[nH]cn1)NC(=O)C1=CC(c2ccccc2)CC(OCc2ccc(CO)cc2)O1
CC(CS)=C(C)CCCCC(O)CCC(C)CCCC(C)(C)O
CCC1OC(=O)C(C)C(OC2CC(C)(OC)C(O)C(C)O2)C(C)C(OC2OC(C)CC(N(C)C)C2O)C(C)(O)CC(C)CN(CCOC)C(C)C(O)C1(C)O
CC(=O)c1ccc(S(=O)(=O)NC(CC(=O)NCc2ccco2)C(C)C)cc1
CCCCC1CN(C(=O)c2ccc(C(OC)C(C)C)cc2)C(CC(C)C)C(=O)N1
COc1ncnc(CNS(=O)(=O)c2ccc(F)cc2Cl)c1OC
COc1ccc(C(=O)NCC2(N3CCCCC3)C(=O)NC(=O)NC2=O)cc1
CN(C)c1ccc(S(=O)(=O)N(C)C)c2cccnc12
COc1ccc(-c2nn(-c3ccc(S(N)(=O)=O)cc3)c3[nH]c(=O)c(C(F)(F)F)cc23)cc1
CN1CC(C(=O)NCCc2ccccc2)C(c2ccc(Cl)cc2)C1
Cc1cccc(-n2c(C)cc(=O)[nH]c2=S)c1
COc1cccc(C2Oc3ccc(O)cc3C(=O)C2OC(C)=O)c1
CCOCCCn1c(O)nc2cc(C(=O)N3CCN(c4cc(C)ccc4C)CC3)ccc2c1=O
O=[N+]([O-])c1cn2c(n1)OCC(Oc1ccc(-c3ccc(OC(F)(F)F)cc3)c3nccn13)C2
Cc1cc2[nH]c(=O)c(=O)[nH]c2nc1C
Cc1cc2ccccc2n1C1CC2CCC(C1)N2CCC1(c2ccccc2)CCN(C(=O)C(C)(C)c2ccccc2)CC1
Nc1ccc(C(=O)Nc2cccc(Cl)c2)c2c1C(=O)c1ncccc1C2=O
C=C1CCC(C(=O)O)CC1OC(=O)NCCCNc1nc(Nc2cc(N)nc3ccccc23)nc(NC2CCCCC2)n1
CCN1CCOCC12CCN(c1ncnc3c(-c4ccc(F)cc4F)csc13)CC2
CC(C)CN1CCC(CNC(=O)N2CCN(Cc3nccn3C)CC2)CC1
CC(C)(C)N(Cc1cc2cc([N+](=O)[O-])ccc2[nH]c1=O)C(=O)c1cccs1
CCC[N+](C)(C)CCOc1ccc2c(=O)cc(-c3ccccc3)oc2c1
O=C(Cn1ccnc1)Nc1cc([N+](=O)[O-])cc2c1oc1ccccc12
CC(=O)c1cccc2c1CCN1Cc3ccccc3-c3ccccc3C21
CC(=O)OCC1OC(CC=NOCc2ccccc2)C=CC1OC1OC(CO)C(O)C(O)C1O
COc1ccc(N2CCN(C(=O)CCc3nc(-c4ccc(Cl)cc4)no3)CC2)cc1
COc1ccc(Cn2ccc3cc(OC4CCNC4)ccc32)cc1
Cc1cc(C)cc(Nc2c(-c3cncc(N4CCCCC4)c3)n(C)n(-c3ccc4c(c3)OCCO4)c2=O)c1
C=C1C(=CC=C2CCCC3(C)C2CCC3C(C)CCCC(O)(C(F)(F)F)C(F)(F)F)CC(O)CC1O
NCCCCC(N)NC(=O)CCCCCCNCc1ccc(Cl)c(Cl)c1
CS(=O)(=O)N1CCC(c2cc(C(=O)NCc3ccc(F)cc3)c(C#N)c(N)n2)CC1
Cc1cc(N2CC(c3nccn3C)C2)nc(C(F)(F)F)n1
CCC(C)C(NC(=O)C1CCCN1C(=O)C(NC(=O)C(CC(C)C)NC(=O)C(NC(=O)c1ccccc1)C1CCCCC1)C(C)C)C(=O)NC(Cc1coc2ccccc12)C(=O)O
CC1CCN(CCOc2ccc(C(=O)c3coc4cccc(O)c34)cc2)CC1
COc1ccc(C(=O)CC(=O)NCCc2ccccc2)cc1
CCC(C)C(NC(=O)C(Cc1c[nH]c2ccccc12)NC(=O)c1ccco1)C(=O)NC(Cc1ccccc1)C(=O)NC(CCCN=C(N)N)C(=O)NCC(=O)NC(Cc1c[nH]c2ccccc12)C(=O)NCC(N)=O
O=C(CCCC(NC(=O)C1CCNCC1)C(=O)Nc1ccc(F)cc1)NO
OCC(O)c1cc(-c2ccccc2)nn1-c1ccccc1
Cc1nnsc1-c1nnc2sc(-c3ccc(NC(=O)c4ccc(OC(F)(F)F)cc4)cc3)nn12
Cc1ccccc1S(=O)(=O)NC(=O)c1cc(-c2ccco2)nc2ccccc12
Cc1ccc2nc3ccc(C(N)=O)cn3c(=O)c2c1
CC(=O)OC1C(=O)C2(C)C(O)CC3OCC3(OC(C)=O)C2C(OC(=O)c2cccnc2)C2(O)CC(OC(=O)C(O)C(NC(=O)c3ccccc3)c3ccccc3)C(C)=C1C2(C)C
CCCCCCCCC(=O)N1CCC(c2[nH]ncc2Cc2ccc(F)cc2)C1
CCCC1CCCC2C1C(C)C(O)C2(C)CN
CN1CCN(c2nc3ccccc3n3ccnc23)CC1
CC(C)COC1(Br)C2c3ccccc3C([n+]3cccc(C(N)=O)c32)C1(C)C
C=CCOc1cc(C=Cc2ccc(O)c(CC=C)c2)cc(OCC=C)c1OCC=C
Cc1c(OCCCC(=O)NCCCOc2ccc(CN3CCCC3=O)cc2)ccc2c1OC(C(=O)O)CC2
CCC1OC(=O)C(C)C(OC(=O)CCc2ccccc2)C(C)C(OC2OC(C)CC(N(C)C)C2O)C(C)(OC)CC(C)C(=O)C(C)C2N(CCCOc3ccccc3)C(=O)OC12C
CCCCC(C)N1CCC(CNC(=O)c2cc(Sc3cnc(NCC4CC4)s3)ccc2C)CC1
CC(C)C(N)C(=O)NC(Cc1ccccc1)C(=O)NCc1cccc(C(=O)NC(Cc2c[nH]c3ccccc23)C(=O)O)c1
CC(C)C(=O)C=Cc1sccc1C=O
O=C(NCCC1=CCCCC1)C(c1ccccc1)n1c(=O)c(-c2ccco2)nc2ccccc21
NC(=O)CSc1nc2cc(-n3nc(C(N)=O)sc3=S)c(Br)cc2s1
CCC1OC(=O)C(C)C(=O)C(C)C(OC2OC(C)CC(N(C)CCCCCF)C2O)C(C)(OC)CC(C)C(=NOCC=Cc2ccc3ccccc3c2)C(C)C2OC(=O)OC12C
Nc1ccccc1C(=O)n1[nH]c(=O)c(-c2ccsc2)c1-c1ccccc1
Brc1cc[nH]c2ncnc1-2
O=C(NN=Cc1ccc(O)cc1O)c1cn(-c2ccccc2)nc1-c1ccncc1
C#Cc1c(OC)cccc1-c1ncc(-c2ccc(C(=O)NCC)cc2)n1-c1ccc(OC)c(-c2c(C(C)C)[nH]c3ccc(C(=O)O)cc23)c1
CN(C)CC(O)c1c(F)c(F)c2c3ccccc3c3c(F)c(C(F)(F)F)c(F)cc3c2c1O
COc1cc(C(=O)O)ccc1-c1cc(NC(=O)CC(C)CC(C)CC(=O)O)c2nc(C3CCCCC3)c(-c3cccc(S(=O)(=O)CC(C)C)c3)n2c1
CCCCN(CCCC)CC(O)c1cc2c(Cl)cc(Cl)cc2c2cc(Br)ccc12
Cc1ccc(-c2nn(C)cc2[N+](=O)[O-])cc1
Cn1ccc(C(=O)NNC(=S)NC2CCCCC2)n1
CC(=O)OC1(C)C(OCC2=CC3C4C(O)(O)C4(C)CC(O)C3(CO)C3C=C(O)C(=O)C3(C)C2)OC(C)C(C)C1C
COc1ccc(C(=O)N2CCC(O)C(N3CC(c4ccccc4)(c4ccccc4)NC3=O)C2)cc1
Cc1nc(-c2ccc3ccccc3c2)sc1CCCNC(=O)c1sc(-c2ccc(OC(F)(F)F)cc2)nc1C
CNCCCNc1nc2c(-c3cccc(OC)c3)nnn2c2ccccc12
Cn1cc(NC(=O)c2cc(NC(=O)c3cc(-c4cccc(F)c4F)cn3C)cn2C)cc1C(=O)NCCN1CCOCC1
C=C1CC(C)C2(Cl)C(=C)C(=O)OC2(C)C2C1CC(=O)C2OC(C)=O
CCOc1ccc(NC(=O)CN(C)C(=O)COc2ccc(C)cc2)cc1
N#Cc1ccc(-c2cnc(N3CCCNCC3)o2)nc1
Cc1nc(C2CCN(Cc3nc(C(C)(C)c4ccc5c(ccc6c(C)cccc65)c4)no3)CC2)no1
Cc1nn(-c2ccccn2)c(C)c1C(=O)NCc1ccccn1
COc1ccc(N2C(=O)C(=Cc3ccc(N(C)C)cc3)SC2=S)cc1
Cc1nccn1CCC1CCCN1c1ncncc1N
CCOc1cc(C=NO)cc(OCC)c1OC
CC(=O)Nc1nnc(SCSc2nnc(-c3ccc(Br)cc3)o2)s1
O=C(c1cc2ccccc2o1)N1CCC2(CC1)CN(c1ccsc1)C2
C=S(N)(=O)c1ccc2[nH]cc(CC(NC(=O)C(C)(C)C)c3ccncc3)c2c1
O=c1[nH][n+]([O-])c(-c2ccc(-c3nc4ccccc4s3)cc2)c(=O)n1Oc1ccccc1
CN1CCN(C(=O)Cc2ccc(Cl)c(Cl)c2)CC2(Cc3ccc(C#N)cc3C2)C1
Cc1ccc(CC(=NOCc2ccc([N+](=O)[O-])cc2Cl)C(=O)N=c2sc([N+](=O)[O-])cn2C)cc1
CCc1ccc(-n2cccc2-c2c[nH]c(C(=O)O)n2)c(Br)c1
CN(C)C1CCc2cc(O)c(O)c(O)c2C1
CN(C)C(=O)N1CCCC2(CCCN(Cc3nnc(C(C)(C)C)o3)C2)C1
COc1cc(O)c2c(=O)c(OC3OC(COC4OC(CO)C(O)C(O)C4O)C(O)C(O)C3O)c(-c3ccc(O)c(O)c3)oc2c1
COc1cc(C2c3cc4c(cc3C(Nc3ccncc3)C3COC(=O)C23)OCO4)cc(OC)c1O
CCOc1ccccc1NS(=O)(=O)c1cc(C(=O)NCCCN2CCCCC2C)ccc1C
CC(Nc1sccc1NS(=O)(=O)c1ccc(Br)cc1)c1ccccc1
CCCCCCCCS(=O)(=O)NC(Cc1ccc(OCc2ccccc2)cc1)C(=O)NCC(F)(F)F
COc1cc2nc(=S)n(CCN3C(=O)SC(=Cc4ccc(C)cc4)C3=O)c(O)c2cc1OC
Cc1cc(C)cc(S(=O)(=O)NCC(Oc2ccccc2)C(F)(F)F)c1
Cc1cc(C)c2cc(C(=O)NC3CCC(N4CCC(c5ccccc5)CC4)CC3)[nH]c2c1
CC1(C)CCC2(C(=O)O)CCC3(C)C(=CCC4C5(C)CC(O)C(O)C(C)(C)C5CCC43C)C2C1
CC(=O)Nc1ccc(OC(=O)c2ccccc2NC(=O)C(C)C)cc1
CCC(CC)C(=O)N1CCc2c(sc(NC(=O)C3CCCN3C(=O)c3ccccc3)c2C(N)=O)C1
CC(C)n1cnc2c(=O)n3cccc(C(=O)NCCN(C)C)c3nc21
COc1ccc(CN=Cc2ccc(Br)cc2)cc1
Cc1cccc2c1C(=O)c1c-2oc2c(Cl)c(=O)c(Cl)c(Cl)c-2c1O
CN(CCOc1ccccc1)C(=S)Nc1ccccc1
CN1CCCC1Cc1nc(Cc2cccc(Br)c2)no1
c1ccc(Cn2c(CCc3c[nH]c4ccc(OCc5ccccn5)cc34)nnc2C(Cc2c[nH]c3ccccc23)NC2CCC(CN3CCOCC3)CC2)cc1
COc1ccc(CN(C)C(=O)C2CCN(C(=O)C3CC3)CC2)c(C)c1
CCN1CC(C(=O)NC2(C(=O)NC(C)c3ccc(-c4cc(Cl)cc(Cl)c4-c4nnn(C)n4)nc3)CC(C)(C)C2)CC1=O
Cc1nnc(SCC(=O)NCC2CCCO2)s1
COc1cc(S(=O)(=O)Nc2cc(C)ccc2C)ccc1OCC(=O)NC1CCCC1
O=C(O)c1ccc2cccc(Br)c2n1
NC(=O)c1c[nH]c2[nH]c(-c3cccc(NC(=O)C(F)(F)F)c3)nc(=O)c12
c1ccc(CC2CC2)nc1
COc1ccc(NC(=O)Cn2c(=O)n(CCC(=O)NCc3ccccc3)c(=O)c3sccc32)c(OC)c1
CC1=NN(c2cc(Cl)ccc2Cl)C(=O)C1
Cc1cn2c(-c3cn[nH]c3)cnc2c(Nc2cc(CN3CCOCC3)ns2)n1
Cn1c(COc2ccccc2I)nc2ccccc21
O=C(O)COc1cc2c(c3oc(=O)cc(O)c13)CC(O)(C(F)(F)F)CC2=O
CC(C)C(NC(=O)c1ccccc1)C(=O)Nc1ccc(Cl)cc1C(=O)Nc1ccc(Cl)cn1
C=C(CCC12OC(C(=O)O)C(O)(C(=O)O)C(C(=O)O)(O1)C(OC(=O)C=CC(=O)O)C2O)C(OC(C)=O)C(C)Cc1ccccc1
CCOC(=O)C1C(C#N)c2c(cnn2-c2ccccc2)C2Oc3ccccc3C21
CC(C)c1cc(-c2ccccc2)cc(C(C)C)c1OCc1ccccc1
COc1ccc(C#Cc2ccc(CC(O)Cn3ccnc3C)cc2)cc1
CCCCCC(C)C(=O)C=CC(O)=C1C(=O)C=C(C)C1=O
Cc1cc(C)nc(NC(N)=Nc2ccc(Cl)c(Cl)c2)n1
COc1ccc(C(=O)CC(C)c2ccccc2)c(OC)c1OC
Cc1ccc(C)c(NC(=O)Nc2ccc(-c3noc(C(C)(C)C)n3)cc2)c1
Nc1nnc(-c2ccc(CN3CCCCC3)cc2)s1
Nc1c(C(=O)c2ccco2)c2nc3ccccc3nc2n1CC1CCCO1
COc1ccc(-c2nnc(SCC(=O)Nc3cc(C)on3)n2C2CCCCC2)cc1
CC1(C)CN=C2C(c3ccccc3)=c3ccc(Cl)cc3=C(C(=O)NCCCN3CCCC3=O)N2C1
NCCCC(N)C(=O)NC(Cc1c[nH]c2ccccc12)C(=O)NC(CCCN)C(=O)NC(Cc1ccccc1)C(=O)NCCc1ccccc1
CC(c1ccc2c(c1)CC1(CCC1)O2)n1ncnn1
CC(=O)OC1CCC2(C)C(=CCC3(C)C2CCC2C4(C)CCC(O)C(C)(C)C4CCC23C)C1(C)C
Cc1ccc(CN(Cc2ncc[nH]2)C2CC(=O)N(c3cc(Cl)cc(Cl)c3)C2=O)cc1
CCCC(C)Cc1cc(C(C)CC(N)C(=O)O)ccc1OC
CCCc1n[nH]c2ncnc(N3CCN(CC4CC4)CC3)c12
COc1ccc(C=C2C(=O)Nc3cc(OC)c(OC)c(OC)c32)cc1F
O=C1c2ccccc2C(=O)c2c1ccc1nc(CN3CCN(c4ccccc4)CC3)[nH]c21
CN(C)Cc1ccccc1N1CCN(Cc2c(F)cccc2F)CC1
CCOC(=O)CNCC(O)COC(=O)c1ccc(Cl)cc1Cl
COC(=O)C1OC(OC2C(CNC(=O)C(CC(C)C)NC(=O)C(NC(=O)OC(C)(C)C)C(C)C)OC3OC(C)(C)OC32)C(O)C(O)C1O
c1ccc(-c2noc(-c3ccc4c(c3)NCCC4)n2)cc1
O=C(C=CC=Cc1ccccc1)CCNCc1cccc2c1OCCO2
Cc1cccc(NC(=O)NC2C(=O)Nc3c(C(CC4CCCC4)C(=O)O)cccc3N(c3ccccc3)C2=O)c1
CN(C)C1C(O)=C(C(N)=O)C(=O)C2(O)C(O)=C3C(=O)c4c(O)cccc4C(C)(O)C3CC12
CC(C)CC(CN(C)C(CNC(=O)OC(C)(C)C)Cc1ccccc1)NC(=O)COc1cccc2oc(=O)[nH]c12
COc1ccccc1C(=O)NCC(c1ccccc1)N1CCc2ccccc2C1
O=C(CSc1nnc(CNC(=O)c2cccc([N+](=O)[O-])c2)o1)Nc1nccs1
O=C(NC1CCC(c2ccccn2)CC1)c1cccn2c(=O)c3cc4ccccc4cc3nc12
COc1ccc(-c2nnc(NC(=O)Cc3ccccc3F)s2)cc1
Nc1nc2ccnc(Cc3ccc4c(c3)OCO4)n2n1
CC(N)C(=O)NC(Cc1ccccc1)C(=O)NC(Cc1c[nH]c2ccccc12)C(N)=O
Cc1c(CCC(=O)N2CCCCC2)c(=O)oc2c3c(c4c(c12)OC(C)(C)C=C4)OC(C(C)(C)C)CC3=O
CSc1cccc2sc(=NNC(=S)Nc3ccccc3)[nH]c12
CC(C)(C)c1nc(-c2cccc(Cl)c2)c(-c2ccnc(NC(=O)C3CC3)c2)[nH]1
O=c1[nH]c2c(Cl)cccc2n2cc(-c3cccc(OCc4ccc(F)cc4F)c3)cc12
COC1=CC2=C3CC4CCC(O)CC4(CCN3C)CC2=CC1=O
CCSc1nc2cc(C(F)(F)F)ccc2n1C
Cc1ccc(C)c(N2CCN(CCCc3ccccc3)CC2)c1
CC(=O)Oc1ccc(-c2ccc(Nc3nc(NCc4ccncc4)n4ncc(C#N)c4n3)cc2Cl)cc1
O=C(Cn1cc(C=CC(=O)c2ccccc2)c2ccccc21)Nc1cccnc1
CCC(CC(Cc1ccccc1)NC(=O)CC1CCN(CC2=NCCN2)CC1)c1cc(Cl)c(N)cc1O
O=C(O)c1ccc2c(C3CCCCC3)c(C3CCCC3)n(CC(=S)N3CCN(c4ccc(Cl)cc4)CC3)c2c1
O=C1CC2CCCN3CCCC(c4ccccc4)C1C(c1ccccc1)C23
CCN(c1ncnc2c1cnn2-c1ccc(C)cc1)C(C)C
CCN(CC)Cc1ccc(Nc2c3ccc(N4CCC(O)CC4)cc3nc3ccc(Nc4cc(=O)oc5ccccc45)cc23)cc1
C=Cc1c(OC2OC(C)C(OC(C)=O)C(O)C2O)ccc(OC)c1C(=O)OC
CC(=O)NCCCN1C2=C(CCC2)C(C)(C)C(=O)N1c1ccc(OC(F)(F)F)cc1
CCCCCNc1nc(C)nc2c1ncn2C1SC(CO)C=C1C
O=[N+]([O-])c1ccc(CSc2nnc(C=Cc3cccc4ccccc34)o2)cc1
CCNC(=O)C1OC(n2cnc3c(N)nc(C#CC4(O)CCCC4)nc32)C(O)C1O
CN(C)CCn1c2ccc(Cl)cc2c2nc3ccccc3nc21
O=C(CSc1nnc(NC(=O)c2ccc(Cl)cc2)s1)Nc1nccs1
CCCN(CCC)Cc1c(-c2ccc(F)cc2)nc2c(Cl)cc(Cl)cn12
CC12CCC(=O)CC1=NC1CC(c3ccc(Cl)cc3)C1C(=O)NC1(CCc3ccccc31)C2
CCOc1ccc(Cn2ncc(NC(=O)c3cnc4ccccn34)c2N)cn1
CSC(CCCNC(=N)N)c1cc(Br)c(Oc2ccc(F)cc2)c(Br)c1
COc1ccc(C=Cc2nc3cc(N(C)C)ccc3[nH]2)cc1
CCC1OC(=O)C(C)C(OC2CC(C)(OC)C(O)C(C)O2)C(C)C(OC2OC(C)CC(N(C)C)C2O)C(C)(O)CC(C)CN(CCO)C(C)C(O)C1(C)O
COc1cccc(C=CC(=O)Nc2nnc(-c3ccccc3)s2)c1
COC(=O)c1cc(C(N)=O)cc(-n2nnc(-c3ccc(C)cc3)n2)c1
COc1ccc(C(=O)c2cnc3c(C(C)=O)cc(F)cc3c2Nc2ccc(Cl)cc2Cl)cc1
Cc1ccc(-c2ccccc2)cc1NC(=O)COC(=O)c1ccc(-n2cnnn2)cc1
CCCCC(C)C(O)C=CC1C(O)CC(=O)C1CC=CCCCC(=O)OC
O=C(NC(CO)Cc1ccccc1)c1nn(-c2ccc(Cl)cc2Cl)c(-c2ccc(Cl)cc2)c1C(=O)O
CC(=CCC(CCC(O)C(C)(C)O)C(=O)O)CCC=C(C)CCC1OC(=O)CCC1C
Cc1ccc2c(c1)C(=O)CC(SCC(=O)O)N2
CC1(C)CCC2(C(=O)O)CCC3(C)C(=CCC4C5(C)CCC(OC(=O)C=Cc6ccc(O)cc6)C(C)(C)C5CCC43C)C2C1
CC1(C)C(=O)Nc2ccccc2N1C(=O)COC(=O)c1cc2ccccc2oc1=O
CNc1c(C(C)=O)cc(NC(C)=O)c2oc(=O)ccc12
COc1ccc(Cn2cnc3c(Nc4cccc(C)c4)nc(Oc4ccccc4OC)nc32)cc1Cl
CC(C)CC(NC(=O)N1CC2CN(C(=O)OC(C)(C)C)CC2C1)C(=O)NC(Cc1ccccc1)C(=O)NC(CC1CCCCC1)C(O)CNC(=O)C(C)(C)C
CC(=O)Oc1ccc(C2CC(=O)Nc3c4ccc(C)[nH]c-4nc(=O)c32)cc1
COc1cc(S(=O)(=O)N(Cc2ccncc2)c2ccc(Oc3ccc(Cl)cc3)cc2)ccc1F
CSCCC(N)C(=O)NC(C)C(=O)O
CCCCCS(=O)(=O)NC1c2cc(O)c(OC)cc2-c2c(cc3c(c2O)OCO3)CCN1C
CC(C)=CCc1c(O)cc(O)c2c(=O)c(-c3ccccc3)coc12
O=C(NC1CCCCC1)C(c1cccnc1)N(C(=O)c1cnccn1)c1ccccc1
COc1ccc(Nc2nc(Nc3cc(OC)ccc3OC)c3cccc(C(=O)Nc4ccccc4)c3n2)cc1
C=CCN1CC2CCC1CN(C(=O)c1c(Cl)cccc1Cl)C2
CC(C)(C)C(=O)C(=CNc1ccc(Cl)cc1)c1nc2ccccc2s1
CCOc1cc(C=NNC(=O)C2=NNNC(c3ccccc3)=C2)ccc1O
CCN(CC)c1ccc(COC(=O)c2ccc([N+](=O)[O-])o2)cc1
Cc1ccc(CNCC2Oc3ncc(Br)cc3C(=O)N(C(C)CO)CC2C)cc1
Nc1nc(N2CCNCC2)c2ccc(Cc3ccccc3)nc2n1
Cc1nn(-c2ccccc2)c2c1sc1cc(S(=O)(=O)N(C)C)ccc12
CCOC(=O)c1cnc2ccc(C)cc2c1NCCCN1CCOCC1
O=C(Nc1c(Br)ccc2nsnc12)c1cccc([N+](=O)[O-])c1
CCC(C)(C)C(=O)NC(Cc1c[nH]c2ccccc12)C(=O)O
CCn1cc(C(=O)NC(CC(=O)O)C(=O)NCc2ccccc2)c(=O)c2cc3c(cc21)OCO3
Cn1cc(Nc2ncc(Cl)c(Nc3ccccc3S(C)(=O)=O)n2)c(Cl)n1
N=C(N)NCCCC1NC(=O)C2CCCN2C(=O)C(Cc2ccc3ccccc3c2)NC(=O)C(CO)NC(=O)CNC(=O)NCCNC1=O
O=c1c2ccccc2nc(N=Cc2[nH]c3ccccc3c2N=Nc2ccc([N+](=O)[O-])cc2)n1-c1ccccc1
CCCOC(=O)c1c(C)[nH]c2ccc(Cl)cc12
COc1ccc(-c2ccc3nc(N)nc(N)c3c2)cc1
O=C(c1ccn(-c2cc(F)c(F)c(F)c2)n1)N1CCOCC1
Nc1c(-c2cc3ccccc3s2)c(=O)[nH]c2ccccc12
Cc1cc(Nc2cc(Oc3ccc(C(=O)O)cc3)ccn2)nc(C2CCNCC2)n1
C=CC(=O)CCC(NC(=O)C(CC(=O)O)NC(=O)C(NC(=O)OC(C)(C)C)C(C)C)C(=O)NC(CO)C(N)=O
NC(=O)OP(=O)(S)OP(=O)(O)O
CC(=O)c1c(O)c(C)c(O)c2c1OC1=CC(=O)C(=C(C)O)C(=O)C12C
COC(=O)CNc1nc(NCC(=O)OC)nc(NCc2ccc(OCc3ccccc3)cc2)n1
CCOC(=O)N1CCN(C=C2C(=O)OC(C)(C)OC2=O)CC1
CN(Cc1ccccc1)C(=O)COC(=O)c1cc(S(=O)(=O)N2CCCC2)ccc1Cl
c1ccc2c(NCCCCCCCCCCCCNc3nc(Nc4ccc5ncncc5c4)nc(N4CCNCC4)n3)c3c(nc2c1)CCCCC3
Cn1nc(C(=O)NCC(=O)NCC(=O)NC(Cc2ccccc2)C(=O)O)c2ccccc2c1=O
Cc1nn(-c2ccc(S(N)(=O)=O)cc2)c(-c2ccccc2)c1C1CC(O)CC(=O)O1
S=C(NN=Cc1ccccn1)Nc1ccccc1
CN(C)c1ccc(C=CC(C)(C=Cc2ccc(O)cc2)C(F)(F)F)cc1
COCC1CCCN1S(=O)(=O)c1ccc(-c2cc3c(cn2)OCCN(CCc2ccccn2)C3)cc1
FC(F)(F)c1ccc(CNc2ccc(-c3ccncc3)cn2)o1
O=C(COc1ccc(Cl)cc1C(=O)c1cccc2ccccc12)NCc1ncc(C(F)(F)F)o1
Cc1ccccc1NC(=O)c1cc([N+](=O)[O-])nn1Cc1ccccc1
OC1CCN(Cc2ccccc2Br)C1c1ccccc1
COc1ccc(-c2nn(C=O)c3c(=O)n(CCO)c(=O)c(Cc4c(F)cccc4F)nc23)cc1
COc1ccccc1C(=O)C[n+]1ccccc1
COc1ccc(OC)c(S(=O)(=O)N(C)Cc2cccc(C(F)(F)F)c2)c1
NC(=O)c1ccc(N)c2c1C(=O)N(Cc1ccc(Cl)cc1Cl)C2
O=C(COC(=O)CCCN1C(=O)C2CC=CCC2C1=O)NCc1ccc2c(c1)OCO2
CC(C)C(=O)Nc1cc(Br)ccc1O
Cc1cc(CS(=O)(=O)NC(=O)CCCN2CCN(Cc3ccccc3O)CC2)ccc1N1C(=O)c2c[nH]c(C)c2C1=O
CCCCSc1ccc2nc(-c3ccco3)nc(N)c2c1
COC(=O)c1ccc(C=NNC(=O)c2ccncc2)cc1
CCOC(=O)C(=CNC(=O)CC(C(=O)NC(C(=O)Nc1ccc(C(=O)c2cccnc2)cc1)C(C)(C)C)C(C)(C)C)C(C)(C)C
CCc1ccc2nc(-c3ccccc3)sc2c1
CC1(C(O)c2cc(F)c3c(c2O)C(=O)c2ccccc2-3)CO1
Cc1[nH]cnc1Cn1c(C)cc2c(c1=O)-c1c(O)cccc1CC2
COc1ccc(S(=O)(=O)NCCN2CCOCC2)cc1NC(=O)CCc1nc2ccccc2s1
COc1ccc(OC)c(C(=O)NC(CCCO)c2nc3cc(F)ccc3c(=O)n2N2CCN(C)CC2)c1
CCC(CC)CC1c2c(cc(O)n(Cc3ccc(C)cc3)c2=O)OC(=N)C1C(=O)OC
COc1cccc(NS(=O)(=O)c2ccc(NC(=O)C3CC3)cc2)c1
CC(C)(C)C1CCC(=O)C2CC3=C(C(=O)C21)C1(C)CCC(=O)C(C)(C)C1CC3
COc1ccc(CN2CCN(C(=O)c3cc4cc(Br)ccc4o3)CC2)cc1OC
Cc1c(Cl)cnc(SCC(=O)N2C(C)CCCC2C)c1Cl
CCCCCc1ccc(C(=N)c2ccccc2)cc1
CCOP(=O)(OCC)C(NP(=O)(Oc1ccccc1)Oc1ccccc1)c1ccccc1
O=C1C(c2ccccc2)=C(c2ccccc2)C2=C1C1C(=O)C(c3ccccc3)=C(c3ccccc3)C1(c1ccccc1)c1ccccc12
Fc1ccccc1COc1ccc2c(c1)N1C(Cc3ccc(Br)cc3)CNCC1C2
CC(C)(C)c1cc(NC(=O)Nc2ccc(CC(=O)O)cc2)n(-c2ccc(Cl)cc2)n1
O=C(CN1C(C(=O)O)=C(c2ccccc2)Sc2ccccc21)Nc1ccc(Cl)cc1C(=O)O
CC(=O)Nc1cccc(-c2csc(SCC(=O)c3ccc(Cl)cc3)n2)c1
O=C(O)CNC(=O)NC(Cc1ccccc1)C(=O)O
COc1c(CCC(C)C)ccnc1N(Cc1ccc(Cl)cc1)C(C)=O
Cc1c(-c2ccc(C(=O)O)s2)csc1CCO
CCCc1cc(OCC)ccc1N1C(=O)c2cccc3c([N+](=O)[O-])c([N+](=O)[O-])cc(c23)C1=O
CCCCc1nc(Cl)c(C(NC(C)=O)c2cccc(Cl)c2)n1Cc1ccc(-c2ccccc2-c2nn[nH]n2)cc1C(=O)O
Cc1oc(-c2ccccc2)nc1CCOc1ccc(CC(C(=O)O)N(Cc2ccccc2)Cc2nnn[nH]2)cc1
OC1C=CC2OC(CCC2O)C1OCc1ccc(Cl)cc1
COc1ccc(Nc2ncnc3ccc(NC(C)=O)cc23)cc1Cl
CCOc1ccc(Br)cc1CNC(=O)C1CCC(=O)N1C
COc1cc(C(=O)C2Nc3cc(N(C)C)ccc3C2c2cc(OC)c(OC)c(OC)c2)cc(OC)c1O
CC(C)c1ccccc1N1CCN(CCCNC(=O)c2ccc([N+](=O)[O-])o2)CC1
CC(CN1CCCC1)c1ccc(-n2c3c(c4ccccc4c2=O)C(=O)NC3=O)cc1
c1ccc(-c2cnc3ccccc3c2-c2ccc3ccccc3c2)cc1
CC1CCN(CCC(=O)Nc2cccc3c2C(=O)c2c(NC(=O)c4ccccc4N(CCCl)CCCl)cccc2C3=O)CC1
CN1CCCN(c2cncc(Nc3cc(CN)ccn3)n2)CC1
CCc1nc(C2CN(C(=O)c3cc(F)cc(F)c3)CCO2)[nH]c1C
COc1ccccc1-c1nc(SCC(=O)Nc2cc(C(F)(F)F)ccc2C)n2c(C)c(C)[nH]c12
CC(C)(C)CN1CC2(CCN(C(=O)C(n3cccn3)C(C)(C)C)CC2)OC1=O
N=C(N)NCCCC(NC(=O)C(CCCNC(=N)N)NC(=O)C(CCCNC(=N)N)NC(=O)Cc1c(Cl)cccc1Cl)C(N)=O
CCCCN1CCNC(c2ccccc2)C1
C=CCc1cc(C=CC(=O)C=Cc2ccc(OC)cc2)c(O)cc1O
CC(=O)N1N=C(c2ccc(Cl)cc2Nc2ccc(NC(=O)CN3CCCCCC3)cc2)CC1c1ccc(Cl)cc1
Cc1cccc(S(=O)(=O)NC(=O)c2c(O)ccc3ccccc23)c1
O=c1c2c([nH]c3cccc(O)c13)CCCC2
C=CCCCCCCCCCCC1SC(=O)C(C(C)=O)=C1C(C)=O
CC(CC(=O)C(C)C(C)C)C1=C(Cc2coc3cc(O)cc(O)c3c2=O)C2C3=C(CCCC3)C(=O)C12C
CCC(C)C(NC(=O)C(Cc1ccc(O)cc1)NC(=O)CNC(=O)C(N)Cc1ccccc1)C(=O)NC(CC(N)=O)C(N)=O
CCOc1cc(NC(=O)C2(NC(=O)Nc3ccc(OC)cc3)CCCC2)ccc1-c1ccc(C(=O)N2CCCC2C(=O)O)cc1
O=C1OCCN1Cc1ccc(-c2ccccc2)cc1
C=CC(=O)N1CCC(n2c(=O)n(C)c3cnc4ccc(-c5cnc6[nH]ncc6c5)cc4c32)C1
CCC1(O)CC(=O)OCc2c1cc1n(c2=O)Cc2c-1nc1ccc(Br)cc1c2C
OC(CN1CCN(Cc2ccccc2)CC1)c1cccs1
Cc1cccc(Cn2c(=O)n(CCCCCCC(=O)O)c3ccccc32)c1
Cc1cc(C=CC(=O)NCCc2ccc(O)c(O)c2)c(C)n1-c1ccc(F)cc1
CN=c1sc(Nc2ccc(Cl)c(Cl)c2)nn1-c1ccc(Cl)cc1
Cc1ccc(-c2cc(C(=O)Nc3ccc(O)c(C(F)(F)F)c3)no2)c(C)c1
O=C1OC(c2ccccc2)C2C1CCc1ccccc1C2O
O=C(Nc1ccc2oc(-c3ccc(I)cc3)nc2c1)C1CCCCC1
O=S(=O)(c1ccccc1)n1ccc(-c2nn3c(-c4cccnc4)nnc3s2)c1
CCC(C)C(N)C(=O)N1CC(NC(=O)C(S)C(N)CCSC)CC1C(=O)NC(CS)C(=O)O
Cc1nc(N2CCN(c3ccc4ccccc4n3)C(C)C2)nc2ccc(Br)cc12
O=S(=O)(O)c1ccccc1Nc1ccnc2cc(F)cc(Cl)c12
O=C1C(Cl)=C(NCCCCOc2ccc(Cl)cc2)C(=O)c2ccccc21
Cc1cc(C)n(-c2nc(-c3ccccc3)nc(N3CCOCC3)n2)n1
Cc1cc(C(=O)N2CCCN(CCO)CC2)nc(-n2ccnc2)n1
CSc1nc2c(Nc3ccc(Br)cc3)ncnc2n1C1OC(CO)C(O)C1O
O=C(c1cc(O)c(Oc2ccc(O)cc2I)c(I)c1)N1CCC1
O=NC1CCCCCC=CCCC1=O
COC1COCCC1NC1CC2CCCC2(C(=O)N2CC3CC2CN3c2ccc3[nH]cnc3c2)C1
CSc1ccccc1NC(=O)COC(=O)c1ccccc1NCc1ccccc1
FC(F)(F)c1cc(Cl)cc(Nc2cc(N3CCCC3)nc3c(-c4ccccc4)cnn23)c1
N#Cc1cc(NC(=O)C2CCc3cc(NC(=O)Nc4cc(C(F)(F)F)ccc4F)ccc3C2)ccc1F
O=C(O)c1ccc2c(c1)nc(CCn1cnc3ccsc3c1=O)n2C1CCCC1
O=c1c2cc(I)cc(I)c2nc(-c2ccccc2)n1CC1CC1
Cn1c(=O)c2c(nc(N3CCC(CC(=O)O)CC3)n2Cc2cccc(Cl)c2)n(C)c1=O
Cc1nn(C2CCOC2)c2c1C(c1ccc(C(F)(F)F)cc1)=NCC(=O)N2
CCN(C(=O)c1c(O)c2ccccc2n(C)c1=O)c1ccc(OC)cc1
O=C(c1ccc(OC(F)F)cc1)N1CCN(C(=S)NCC2CCCO2)CC1
CC1=CC2Cc3nc4ccccc4c(NCCCCCCCCNc4c5c(nc6ccccc46)CCCC5)c3C(C1)C2
CC1(O)C(=O)CCC2(C)C3=C(C(O)CC12)C1(C)C(C)(C)CC(O)C1(C)CC3=O
Cc1cc(C)cc(NC(=O)Cn2c(=O)n(CCCC(=O)NCC3CCCO3)c(=O)c3sccc32)c1
NCC(O)c1cc(C(F)(F)F)ccc1N1CCOCC1
Nc1ccc(C(=O)CCN2CCC(c3nnc4n3CCCCC4)CC2)cc1
CCCCCCCCCCCCCCCC(=O)C(=O)NC(C)CC
CCCCNC(=O)C1CCC(CN2C(=O)CCc3ccccc32)CC1
Cc1ccsc1C(=O)NC1CCNC1
COc1ccc(S(=O)(=O)N2c3ccccc3C(N3CCOCC3)=Nc3ccc(C)nc32)cc1
CCC(C)C1NC(=O)C(C)NC(=O)C(N)CCCCNC(=O)CNC(=O)C(CC(=O)O)NC(=O)C(C(C)O)NC(=O)C(N)CSSCC(C(N)=O)NC1=O
CC(C)(C)n1nnnc1C(c1ccccc1)N1CCN(c2nc(-c3ccc(Cl)cc3)cs2)CC1
CCCC(=O)c1c(O)c(C(c2ccccc2)c2ccc(C(C)C)cc(=O)c2O)c(O)oc1=O
CC1(C)Cc2[nH]nc(-c3ccccc3)c2C(c2cccnc2)C1
CCC(C)C1NC(=O)C(Cc2c[nH]c3ccccc23)NC(=O)C2CCCN2CC(=O)C(C)N(C)C(=O)C(C(C)CC)N(C)C(=O)CC(O)C(CC(C)C)NC1=O
Cc1cc(C)cc(CNC(=O)CC2C(=O)NCCN2Cc2ccc(O)c(O)c2)c1
O=C(O)C1C=CCNC1C(=O)O
CC(=Cc1csc(C)n1)C1CC=CC(C(C)C)C1
Cc1ccccc1C1CC(=O)c2ccccc2O1
NCC1OC(OC(CNCc2ccc3ccccc3c2)C2CC(CNc3ccc(O)cc3)C(=O)O2)C(N)C(O)C1O
CCCC(CCC)NCC(=O)N1N=C(CC)CC1(O)C(F)(F)F
CCc1ccccc1NC(=O)CNC(=O)CNC(=O)c1ccc(Cl)cc1Cl
CCC1CCCCCCC(N)=NC(C)C2CCCCN12
O=C1NC(c2ccccc2)COC(=O)C(Cc2ccc(F)cc2)CC=CCC1CC(=O)N(CCO)Cc1ccccc1
COc1cc(C2c3c(cc(C)n(Cc4ccccc4)c3=O)OCCN2CCC#N)ccc1O
CCc1ccc(CN2CCN(CC3(O)CCN(C(=O)c4cc(F)cc(F)c4)CC3)C(c3ccccc3)C2)cc1
Fc1c(-c2nc(CN3CCCCCC3CN3CCCC3)co2)ccc2ccccc12
Cc1ccc(C)c(C(=O)c2nc(NCCN3CCOCC3)c3ccccc3n2)c1
CC(C)CCOCC12CC3C(C)CCC3C3(C=O)CC1C=C(C(C)C)C32C(=O)O
NCC(=O)NCCCC(N)C(=O)O
O=C(O)c1ccc2c(c1)nc(Nc1ccccc1)c1ncnn12
O=C1C(Cc2c[nH]c3ccccc23)N(Cc2ccccc2)C(=S)N2CCCN12
O=C(Nc1ccc(Cl)cc1)Nc1ccc(Sc2ccc(C(=O)Nc3cccc(F)c3)cn2)cc1
N=C1N=C2SC(=N)N(c3ccccc3)C3=CC=C(N)NC3=C2S1
CC1C(=O)OC2CC34C5CC(C53)C(C)(C(O)C21)N4Cc1ccc(Br)cc1
COc1cc(C=Cc2cccc(N)c2)cc(OC)c1
N#CC(=Cc1ccc(Sc2ncccn2)o1)C(=O)c1ccccc1
CC(C)Cc1nc(N)c2c(n1)NCNC(=Nc1ccc(F)cc1)N2
CN(CCCCSC1OC(C(O)(C(F)(F)F)C(F)(F)F)C(O)C(O)C1O)Cc1cccc(C(F)(F)F)c1
Cc1nnc2c(Cl)nc3cc(Cl)ccc3n12
O=C(CN1CCN(Cc2ccccc2)CC1)NN=Cc1ccccc1O
O=C(O)CCCNC(=O)N1CCN(CCCOc2cccc3ccccc23)CC1
Cc1ccc2[nH]c(=O)c(CNC3CCCC3)cc2c1
CCOc1ccc(Oc2ncccc2C(=NO)N2CCN(c3ccccc3)CC2)cc1
O=S(=O)(c1cccs1)N1CCN(C(=S)NCCOc2ccccc2Cl)CC1
CCN(CC)C(=O)C1CC(OCC(=O)O)CN1C(=O)C(C)C(C)(C)c1nc[nH]c1C
CC(C)(C)NC(=O)C(c1cccnc1)N(C(=O)Cn1nnc2ccccc21)c1ccc(NC(=O)C(C)(C)C)cc1
O=C1C(=Cn2ccc(-c3ncccc3CO)c2)Oc2cc(O)cc(O)c21
O=C(NCc1ccco1)C1CCC(=O)N(CC2CCCO2)C1
CCc1nnc(NC(=O)c2[nH]nc3c2CCC3)s1
CCCC(=O)c1cc(C)n(-c2cc(NC(=O)C3CNC(=O)C3)cnc2C)c1C
O=C1NC(c2ccccc2)=C([N+](=O)[O-])C(c2ccccc2Br)N1
Cc1cc(C(=O)COC(=O)c2ccc3c(=O)n4c(nc3c2)CCCC4)c(C)n1CC1CCCO1
c1ccc2sc(-c3ccsc3)nc2c1
Cc1c(N2CCN(c3cccc(Cl)c3)CC2)cc(O)c2nc(O)n(-c3cccc(C(F)(F)F)c3)c(=O)c12
CCCCOc1ccc(OCCCC(=O)OCC(=O)N2CC(=O)Nc3ccccc32)cc1
CS(=O)(=O)N1CCCC(c2cc(=O)[nH][nH]2)C1
CCCCCCNC(=O)C1CCCCC1C(=O)O
O=C(Oc1cccc(C(=S)N2CCOCC2)c1)c1ccco1
C=CCOc1cc(-c2ccccc2)sc1C(=O)NCc1c[nH]c2ccccc12
COCCn1cc(-c2ccc(CC(C#N)NC(=O)C3NC4CCC3C4)c(F)c2)cn1
CC(=NN=C1SC(C)C(=O)N1c1c(C)cccc1C)c1cc2cc(Br)ccc2o1
CNCCCc1nc2c(c(C(N)=O)n1)CN(C(=O)c1cccc(C#N)c1)C2
Cc1ccc(CCNC(=O)COC(=O)c2ccc(NC(=O)CC#N)cc2)cc1
O=C(O)CN1CCC2(CC1)CC(=O)CC2C(=O)O
Cc1ccc(CN2CCC(Nc3ccc(CNc4nccc(-c5ccc(F)cc5)n4)cc3)CC2)cc1
COc1ccccc1CC(=O)NCCc1nnc(Cc2ccccc2)o1
CN(C)CCC(CSc1ccccc1)Nc1ccc(S(=O)(=O)NC(=O)c2ccc(N3CCC(c4c(Cl)ccc(N5CCCCC5)c4Cl)CC3)cc2)cc1[N+](=O)[O-]
CCN(C(=O)C(C)(C)c1ccc(Cl)c(Cl)c1)C1CCN(CC(O)(Cn2cncn2)c2ccc(F)cc2Cl)CC1
CCc1nc(N)nc(N)c1-c1ccc(N(C)C(=O)C2CC2)c([N+](=O)[O-])c1
COc1ccccc1C1OCC2(O)C(COC(C)=O)OC(OCC(=O)O)C12
CC(C(=O)O)c1ccc2c(NCc3cccnc3)ncnc2c1
COC(=O)C1CC(OC(c2ccc(Cl)cc2)c2ccc(Cl)cc2)CN1C
CC1(C(=O)NS(=O)(=O)c2cccc(Br)c2)CCN1C(=O)CCc1ccccc1
COc1cc2c(=O)c3ccccc3oc2cc1N
COc1ccc(C(=O)Nc2ccc(Cl)cc2C(=O)Nc2ccc(Cl)cn2)c(OC)c1
Cc1cncc(C)c1C(=O)N1CC(C)C(N2CCC(C)(c3ccccc3)CC2)C1
Cc1cncc2c1c(=O)[nH]c(=S)n2-c1ccccc1
COc1ccc2c(cc1=O)C(NC(=O)c1ccccc1)CC(OC)c1cc(C)c(O)c(C)c1-2
O=C(O)c1cc(-c2nc(-c3ccc(Cl)c(C(F)(F)F)c3)cs2)ccc1-c1ccc(Cl)c(Cl)c1
CC1(C)CC=C(c2cc(F)ccc2NC(=O)c2nc(-c3ccc(C(=O)O)cc3)ncc2Cl)CC1
O=C(O)C=CC=C1c2ccccc2-c2ccccc21
CC1=C(C#N)C(c2ccc(C=NN3C(=O)CSC3=S)o2)C(C#N)C(=N)O1
CCCn1c(Nc2ccccc2Br)nc2ccsc2c1=O
CC(C)(C)OC(=O)NC(C(=O)NC(Cc1ccccc1)C(=O)C(F)(F)F)C(C)(C)C
COc1ccc(-c2nc(C(=O)NCCN3CCOCC3)c(C)o2)c2ccc(C(F)(F)F)nc12
CCN1CCN(CCCNC(=O)c2cc(-c3ccccn3)nc3ccccc23)CC1
CCOc1ccc(N(CC(=O)NCCc2ccccc2)S(=O)(=O)c2c(C)noc2C)cc1
NC(=O)c1ccsc1NC(=O)CC1CC(c2cccc(Cl)c2)=NO1
Cc1ccc(-c2cc(-c3ccc(C(=O)N(C)C)cc3)ncn2)cc1
NC(CO)C(=O)CBr
CN1C2CCC(CC2)C1c1cc(-c2ccco2)cc(-c2cccs2)n1
CCC(c1ccc(CCN)cc1)C(C(=O)O)S(=O)(=O)c1ccccc1
O=C(Cn1ccnc1)c1ccc(Cl)cc1
O=c1c(F)cn(C2CC(F)C(CO)O2)c(=O)n1Cc1ccc(Cl)cc1
COC(=O)CSc1nc2ccccc2c(=O)n1Cc1ccccc1
CC(C)CCN1CCCC1c1cc(=O)[nH]o1
O=C(CCCCOc1ccc(F)cc1)Nc1ccc(F)cc1
COCC1Cc2cc(OC)c(OC)c(OC(=O)c3ccccc3)c2-c2c(cc3c(c2OC(C)=O)OCO3)C(OC)C1C
CN(C)c1ncc(Nc2ccc3c[nH]nc3c2)cc1-c1nc2ccc(Nc3cnccn3)cc2o1
Cc1nn(-c2ccccc2)c(Cl)c1C=CC(=O)OCC(=O)N1CC(=O)Nc2ccccc21
C#CCSc1nc(N)c2c(n1)N(CCC=C)CC(=O)N2
C1=C(c2nc3ccccc3s2)SCC1
Brc1ccc(-c2nc(CNc3ccccn3)co2)cc1
CS(=O)(=O)NC1CS(=O)(=O)CC1Nc1ccc(Br)cc1
COc1c2cccnc2c(O)c2c(C(=O)N3CCCCCC3)csc12
CC(C)CC(NC(=O)C(Cc1c[nH]c2ccccc12)NC(=O)C(Cc1ccccc1)NC(=O)COc1ccccc1)C(=O)NC(CCCN=C(N)N)C(=O)NC(CC(=O)O)C(=O)NC(CC(=O)O)C(N)=O
COc1ccccc1-c1ccnc(S(=O)(=O)NCc2ccc(Cl)cc2Cl)n1
O=c1cc(-c2ccc(O)cc2)c(N=Nc2ccc(O)cc2)c(N2CCOCC2)n1-c1cccc(Br)c1
Cn1c2c(c3ccc(-n4ccc(OCc5ccc(F)cn5)cc4=O)cc31)CNCCC2
COc1ccc(Oc2ncnc3c2c(-c2ccc(S(C)(=O)=O)cc2)cn3C2OC(C(=O)O)C(O)C2O)cc1
CC1(C(=O)NC(=O)NCC(=O)O)CCC2(C)CCC3(C)C(=CCC4C5(C)CCC(O)C(C)(C)C5CCC43C)C2C1
COc1ccc(OC)c(N2CCN(CCSc3nnc(-c4ccc(NC(=O)Cc5ccccc5)cc4)o3)CC2)c1
COc1cccc(-c2coc3cc(NC4CCCCC4O)ccc3c2=O)c1
CC(=O)c1cc(C=CC(=O)O)c(O)c(CC=C(C)C)c1O
CC(C)=CCC(CC(N)C(=O)O)C(=O)O
O=C1CC(=CC=Cc2ccc3c(c2)CCC3)C=C([N+](=O)[O-])N=NN2C=C(CN1)C1=CC=C3OCOC3=CC(=C1)C2
COc1ccccc1C=C1CCCC(=Cc2ccccc2OC)C1=O
Cc1cccc(C)c1OCC(=O)NC(Cc1ccccc1)C(O)C(O)C(Cc1ccccc1)NC(=O)C(C(C)C)N1CCCNC1=O
CCN(CC)CCC(=O)Nc1ccc(S(=O)(=O)Nc2ccc(F)cc2)cc1
N#CC(=Cc1cc(O)c(O)c(-c2ccccc2)c1)C(N)=O
O=C(CSc1ccc2nnc(CCNS(=O)(=O)c3ccccc3)n2n1)NCc1ccco1
CC12CCC3c4ccc(OCCCO)cc4CCC3C1CCC2=O
CCc1noc2nc(SCC(=O)Nc3ccccc3OC)n(-c3ccccc3)c(=O)c12
CN1CC2CCC1CN(c1ncc(C#N)cn1)C2
O=C(NCCCCN1CCCC1=O)c1ccn(-c2ccc(F)cc2)n1
C=C(CCC(C)C1CCC2C3=C(C(OC(C)=O)C(O)C21C)C1(C)CCC(OC(C)=O)C(C)(C)C1CC3)C(C)C(=O)O
COC(=O)c1ccc(NC(=O)c2ccccc2[N+](=O)[O-])cn1
Fc1ccc(-c2n[nH]c(=S)n2Cc2ccccc2Br)c(Cl)c1
Oc1c(C(c2ccccc2)c2ccccc2)ccc2ccccc12
Cc1c(CSc2nc(-c3ccc(C(=O)O)cc3)c(-c3ccc(C(C)(C)C)cc3)[nH]2)cccc1C(C)(C)C
CN1CC2CC1CN2c1ccc(-c2ccc3c(c2)CCN(S(C)(=O)=O)C3CO)cn1
CCCc1ccc2oc(C(=O)Nc3ccc(OCCN(C)C)nn3)c(C)c2c1
Oc1ccc(Br)cc1OCc1ccccc1
O=C(NC(Cc1ccccc1)C(=O)N1CCCC1C(=O)O)c1ccccc1
FC(F)(F)c1ccc(Oc2ccc(COc3nc4ccc(C(F)(F)F)cc4nc3-c3ccccc3)cc2)cc1
Cn1cnc(CC(CO)NC(=O)c2ccccc2NS(=O)(=O)c2cccc3nc(N)ncc23)c1
O=C(O)Cn1c(-c2ccc(F)cc2)c(Cc2ccccc2C(F)(F)F)c2cc(C(F)(F)F)ccc21
O=C(Nc1ncc(Cc2cc(I)c(O)c(I)c2)s1)c1cc(I)c(O)c(I)c1
Cc1ccccc1OCC(=O)OC1CC2CCC(C1)N2C
COc1cc2oc(-c3cccs3)c(O)c(=O)c2cc1-c1cnco1
NC(=O)c1cccc(-c2ccccc2Br)c1
CCn1c(=O)c2c(nc(CCCOc3ccc(OC)cc3)n2Cc2ccc(F)cc2)n(CC)c1=O
CCCC1CN(C(C)C)CC1NC(=O)c1cnn(C)c1N(C)C(C)C
CCCCCCc1ccc(NC(=O)N2CCC(C)CC2)cc1
O=C(Nc1ccc(F)cc1F)OCc1cccnc1
COC(=O)c1ccc2c(c1)CCc1ccccc1C2
COc1cccc2c1CCCC2=Cc1cccc2c1C(C(=O)O)CC2
CCNC(=O)c1nonc1NC(=O)c1cc(OC)c(OC)c(OC)c1
COc1ccc2c(c1)c1c3c(cc4ncn2c41)COP(=O)(OCCNC(CO)CO)OC3
CC(NC(=O)OC(C)(C)C)C(=O)NC(C)C(=O)NC(Cc1ccccc1)CP(=O)(O)O
O=C(O)c1ccccc1C(=O)c1ccc(C(=O)O)c2ccccc12
COc1ccc(CNc2nc3c(nc(C)n3Cc3ccc(F)cc3)c(=O)n2C(C)C)cc1
COc1ccc(-c2coc3cc(OC)cc(OC)c3c2=O)cc1
CC(C)(C)n1nnnc1C(c1ccccc1)N1CCN(c2ccc(F)cc2)CC1
Cc1nc(-c2ccc(C(N)=O)cc2)[nH]c1Cl
CC=C(C)C(=O)OC1C2=C(C=CC(C)(C)O2)OC2c3cc(O)ccc3OC12
CC(NC(=O)C(Cc1ccccc1)N(CCF)CCF)C(=O)NC1CCC1
O=C(CCC(=O)N1CCN(C(=O)Cc2ccccc2)CC1)Nc1ccc(Oc2ccccc2)cc1
CCNC(=O)NC1CCC(CNC(=O)c2cccc(C#N)c2)(c2ccccc2)CC1
O=C(CCCO[N+](=O)[O-])Oc1ccccc1Cl
CC(=CCSC1CC2CCC1C2CO)CC#CCCCCCCCCC(=O)OCC1OC(OCc2ccccc2)C(OCc2ccccc2)C(OCc2ccccc2)C1OCc1ccccc1
c1coc(CNc2ncnc3ccc(C4CCNCC4)cc23)c1
COc1ccc2c3c(cc4c(c13)OC(C)(C)CC4=O)C(=O)O2
N#Cc1c(N)nc(Cl)c(C#N)c1-c1ccccn1
O=C(Nc1cccc(CN2CCCC2)c1)C1CCN(C2CCN(Cc3ccccc3)CC2)CC1
O=[N+]([O-])c1ccc(Nc2c(Cl)cc([N+](=O)[O-])c3oc(C(F)(F)F)cc23)c(NCCBr)c1
CCc1cnc(-c2nc(OC)nc(SC)n2)c(F)c1
Cc1cc(=O)nc(N2CC3CCC(C2)N(CC2CC2)C3)[nH]1
COC(=O)C(c1ccccc1)c1cc(C)c(O)c(C)c1
O=C(O)C(Cc1cccc(Oc2ccc(-c3ccccc3)cc2)c1)c1cccc(NC2=NCCN2)c1
CC(C)C(NP(=O)(OCC1([N-][N+]#N)OC(n2ccc(=O)[nH]c2=O)C(O)C1O)OC1C(CO)OC(n2ccc(=O)[nH]c2=O)C1O)C(C)C
O=C(O)C(O)=CC(=O)C1=Cc2cc3c(cc2C(NCc2ccccc2)C1O)OCCO3
CCn1ccnc1CNC(=O)CC1C(=O)NCCN1C1CC(c2ccc(F)cc2)C1
CC(CC(=O)N1CCN(c2ccccc2)CC1)=NNC(=O)c1c(-c2ccccc2)noc1C
COc1cc(CCCOC2(C(=O)O)CCCCC2C)c(Br)cc1O
CN1CC(c2c[nH]c3cccc4cccc-4c23)c2c(C3CC3)sc3cccc1c23
O=C(O)Cc1cc(-c2ccccc2)nc(-c2ccccc2Cl)c1
Cc1ccccc1CSc1ccc2c(c1)NC(=O)CCO2
CCC(C)C1C(=O)N2CCCC2C2(O)OC(NC(=O)c3ccc[nH]3)(C(C)C)C(CC(F)F)C(C(N)=O)=C12
CCCCNC(=O)C(C#N)(CC(=O)O)CN(C)C
CCCCc1nc(Cl)c(C(=O)O)n1Cc1ccc(-c2cccc(C(=O)OCC)c2-c2nn[nH]n2)cc1
COc1ccccc1OCC(=O)NS(=O)(=O)c1ccc2c(c1)c(=O)n(C)c(=O)n2C
CC(C)(C)CC1NC(C(=O)NCCC(O)CO)C(c2cccc(Cl)c2F)C12C(=O)Nc1cc(Cl)c(F)cc12
O=C(O)c1cc2c(Cl)cc(Cl)cc2[nH]1
CCCC(C)(C)NC(=NC)NN=c1[nH]c2ccccc2s1
Cc1ccc2nc(C(=O)Nc3cccc(SC(F)F)c3)cc(=O)n2c1
Cn1ccnc1SCCC(=O)Nc1ccccc1F
CC(C)(C)OC(=O)N1CCN(C(=S)SCc2cnc(Cl)s2)CC1
CCCCc1c(Sc2ccccc2)n(OCCO)c(=O)[nH]c1=O
CCN(CC1NC(C)(C(=O)OC)C2C(=O)N(Cc3ccccc3)C(=O)C12)C(=O)COc1ccc(Cl)cc1
CN(CCN(C1Cc2ccccc2N(Cc2cncn2C)C1)S(=O)(=O)c1cn(C)cn1)c1ccc(F)cn1
Cc1ccc(C=NNC(=O)CSc2nc(-c3ccccn3)nc3cc(=O)[nH]n23)cc1
CC(C(=O)Nc1ccc2c(c1)OCCO2)c1ccc(OC(=O)c2ccccc2)cc1
Cn1c2c(c3cc(C=O)c(O)cc31)CCCC2=O
CCCCOCC1OC(SC2OC(C(=O)O)C(OC3OCC(O)(CO)C3O)C2O)C(O)C(O)C1O
O=C(Nc1cc(C(F)(F)F)ccc1C(=O)NC1c2ccc(Cl)cc2OCC1Cc1ccccc1)c1ccccc1
CN(c1cccc(N2CCCCC2)c1)S(=O)(=O)c1ccc(Br)cc1
COc1cc(-c2nc(SCC(=O)NC3CCCC3)nc3ccsc23)cc(OC)c1OC
CCN(CC)CCNc1nc2c3c(ccc2[n+]([O-])n1)c(-c1ccc(Cl)cc1Cl)cn3C
Cc1cc(NC(=O)c2c(F)cccc2F)c2cc(S(=O)(=O)N3CCc4ccccc43)ccc2n1
O=[N+]([O-])c1cccc(C=NN=c2[nH]c3ccccc3s2)c1O
Cc1ccc2c(c1)C1(CCC2)CCN(Cc2cc(=O)nc[nH]2)CC1
COc1cc(O)c(C(=O)C=Cc2ccc([N+](=O)[O-])cc2C)c(OC)c1OC
COc1nn(-c2ccccc2)c2c1CCC2C(=O)NCCN1CCCC1
CC(=O)c1cnc2ccc(-c3cc(Cl)c(O)c(Cl)c3)nc2c1NC1CCC(NC(=O)C(N)C(C)O)CC1
O=C1C(=O)N(Cc2ccccc2)c2ccc(Cl)cc21
CCCCC1=NC(C)(Cc2ccc3c(c2)CCCC3)C(=O)N1Cc1ccc(-c2ccccc2-c2nn[nH]n2)cc1
CN1CCC(c2ccc(Cl)c(OCC3CC3)c2)C1
NS(=O)(=O)c1ccc(C(=O)NCC(=O)N2CCN(c3ccccc3F)CC2)cc1
COc1ccc(OCCNS(=O)(=O)c2cccs2)cc1
CC1(C)Oc2ccc(C3=NNC(=O)CC3O)cc2C(N2CCCCC2=O)C1O
O=C(O)c1nc(-c2ccc(OCc3cc(C(F)(F)F)cc(C(F)(F)F)c3)cc2)[nH]c1C(F)(F)F
CC(CCc1ccccc1)=NNC(=O)c1cccc(N(C)C)c1
O=C(O)Cn1c(=O)oc2cc(S(=O)(=O)N3CC(=Cc4ccc(O)cc4)C(=O)C(=Cc4ccc(O)cc4)C3)ccc21
CCN(CC)C(=O)Cc1ccc(-c2nc(C(=O)N3CCc4ccc(OC)cc4C3)co2)cc1
N#CC(Cc1ccc(-c2cc3ncn(N)c(=O)c3c(N3CCC(O)C3)n2)cc1)NC(=O)C1NC2CCC1C2
NC(C(=O)N1CCC1)C1CCC(NS(=O)(=O)c2ccc(C(F)(F)F)cc2)CC1
CCNC(=O)Nc1cc2c(cn1)[nH]c1cnc(Nc3ccc(N4CCN(C)CC4)nc3OC)nc12
Cc1cc(NC(=O)CSc2ncnc3sc(C)c(C)c23)no1
O=C(CSc1nnc(-c2ccco2)n1C1CC1)N1CCN(c2ccc(F)cc2)CC1
CCCCCCCCCCCCCCC(=O)N1CC(O)C(O)C1CO
CC(=O)OC1CCC2(O)C3(OC(C)=O)CC4(C)OC2(C1C)C1(OC(C)=O)C4(OC(C)=O)CC(O)C31C
COc1ccc(CC(=O)N(CCCN2CCOCC2)c2ccc(Cl)cc2)cc1OC
Cc1c(OCC(O)CN2CCOCC2)ccc2cc(NC(=O)c3cccc(Cl)c3)c(=O)oc12
CCOC(=O)c1sc(-c2ccccc2OC)nc1C
COc1ccc(C(C)=O)cc1S(=O)(=O)N1CCS(=O)(=O)C1
CC(=O)NCC1CN(c2ccc3c(c2)CC=Cc2ccccc2-3)C(=O)O1
COC(=O)c1ccccc1NCC=Cc1ccc(OC)c(OC)c1
CN(C)CC1CN(c2ncc(Br)cn2)CCO1
CC(=O)Nc1cc(C)cc(SCC(C)O)c1
Cc1ccc(C(=O)N2CCN(c3nc4ccccc4o3)CC2)c(C)c1
CCOC(=O)c1nc(C2CCN(C(=O)CN)CC2)oc1-c1ccc(OC)c(OC)c1
CC(Cn1ccnc1)NS(=O)(=O)c1ccc(Cl)cc1
CC1(C)CC2CC(C)(CN2C(=O)COC(=O)c2ccco2)C1
COc1ccccc1C1CCCN(C(=O)c2ccc(O)c(C(C)=O)c2)C1
CCC(C)C(NC(=O)C(CCCCNC(=O)OC(C)(C)C)NC(=O)C(O)C1CCCCC1)C(=O)NC(CCCNC(=N)N)C(=O)NC(Cc1ccccc1)C(=O)O
Nc1ccccc1Nc1ccccc1C(=O)NOCCO
CC(=O)OCC1OC(OC(CN)c2cn(C34CC5CC(CC(C5)C3)C4)nn2)C(OC(C)=O)C(OC(C)=O)C1OC(C)=O
Cc1cc(NCc2nnc(-c3ccc([N+](=O)[O-])cc3)o2)no1
CC(C)CC(NC(=O)CNC(=O)OCc1ccccc1)C(=O)NC(Cc1ccccc1)C(=O)NCc1ccccc1
CCOc1ccccc1OCCC(=O)OCC(=O)N1c2ccccc2NC(=O)C1(C)C
COCC1CCN(C(=O)c2[nH]cnc2C)CC1
COC(=O)c1sc2oc(=O)cc(-c3ccc(C)cc3)c2c1C
CCc1ccc(OCC(=O)Nc2c(C)n(C)n(-c3ccccc3)c2=O)cc1
O=C(O)c1ccccc1OCC(O)CNC1CCN(Cc2ccc(Cl)c(Cl)c2)CC1
COc1ccc(C2(CNC(=O)c3c(-c4c(Cl)cccc4Cl)noc3C)CCCC2)cc1
CCn1ccnc1CN(C)C(=O)c1[nH]c(C)c(C#N)c1Cl
CS(=O)(=O)N1CCCC(C(=O)c2cccc(Br)c2)C1
C=CCc1c(C)[nH]c(=O)c2c1OC(CC=C)(C(C)=O)C=C2
CCCS(=O)(=O)N1CC2CCC(C1)N(Cc1nccs1)C2
C=C(C)N1C(=O)N(C(=O)c2ccco2)C(=O)C1CC(=O)Nc1cccc(C)c1
CCOC1CCC(N2CC(NC(=O)CNc3ncnc4ccc(C(F)(F)F)cc34)C2)CC1
CCCCNC(=O)Nc1nc2c(F)cccc2s1
Cc1cccc(COc2ccc(N3CCN(C(=O)C(=O)c4c[nH]c5ccccc45)CC3)cc2)c1
O=C(O)c1ccc(-c2nc(C34CC5CC(CC(C5)C3)C4)co2)cc1
COc1ccc(C(=O)NC2CCCCC2NC(=O)c2ccc(N3CC(C)C3)cc2)cc1
Cc1ccsc1C=NN1CCOCC1
CCOC12NC(=O)NC1(O)C(=O)Nc1ccc(S(=O)(=O)c3ccc(Br)cc3)cc12
COC(=O)CCC1c2ccccc2S(=O)(=O)c2sccc21
O=C(NC1(C(F)(F)F)C(=O)Nc2cc3ccccc3cc21)c1cn(C2CCCCC2)cn1
CC(=NNC(=O)c1cccnc1)c1cccc(NC(=O)c2ccccc2F)c1
Cc1c(OCc2ccccc2)c(=O)ccn1Cc1ccccc1
O=S(=O)(O)c1ccc(-n2cc(C=NN=c3[nH]c4ccccc4s3)nn2)cc1
CC(C)(C)NC(=O)c1ccc(C#Cc2ccccc2)cn1
Oc1ccc2c(c1)OCC(c1ccccc1)C2c1ccc(OCCN2CCOCC2)cc1
CCCCCCCCCCOc1ccc(C(=O)C=Cc2ccc(O)c(OC)c2)cc1OCCCCCCC
COc1cc(-c2ncc[nH]2)ccc1C=CC(=O)C=Cc1ccccc1
CC(C)Cn1c(N)c(C(=O)COC(=O)C=Cc2c(N)n(C)c(=O)n(C)c2=O)c(=O)n(C)c1=O
CC=CC(=O)N1CCCC(n2nc(-c3ccc(Oc4cc(-c5ccccc5S(C)(=O)=O)ncn4)cc3C)c3c(N)ncnc32)C1
Cc1cc(-c2nc(C3CCCCC3)sc2CN2CCC3(CC2)CN(c2ccc(C(C)(C)O)cc2)C(=O)O3)ccc1F
Cc1ccc2c(CN(C)Cc3ccoc3)cc(=O)oc2c1C
CN1c2ccccc2N(S(=O)(=O)O)c2cc(C=NNC(N)=O)ccc21
CCOc1ccc(-c2ccc(C)c(NC(=O)N3CCOCC3)c2)cc1NC(=O)c1nc(C)c(C)[nH]1
O=C(COC(=O)c1ccccc1NS(=O)(=O)c1cccs1)NCc1ccc2c(c1)OCO2
COC(=O)C(CO)=NNc1cc(CSc2ccccc2)oc1C
CCOc1ccc(NC(=O)CN(C)C(=O)c2ccc3c(=O)n4c(nc3c2)CCCCC4)cc1
CCSc1ccc(C(=O)c2ccc(-c3cccc4c3N(C)C(C(C)=O)=CN4Cc3cccc(I)c3)c(CN3CCCC3)c2)cc1
Cc1cnc(NCCc2ccccc2)nc1-c1ccc(N2CCC(N3CCCCC3)CC2)cc1
CSc1ccc2c(c1)CN(C(=O)Nc1ccc(Oc3ccccc3)nc1)C(C(=O)NO)CO2
CC1CCC2(OC1)OC1CC3C4CC=C5CC(OC6OC(CO)CC(O)C6OC6OC(CO)C(O)C(O)C6O)CCC5(C)C4CCC3(C)C1C2C
COCCN(C)C1CCC(Nc2nccc(-c3ccc(OC)nc3)n2)CC1
O=[N+]([O-])c1ccc(C2N=C(c3ccc(O)cc3)Oc3ccc4ccccc4c32)cc1
Cc1cccc(-c2nc3ccc(C(=O)NCCN4CCSCC4)cc3o2)c1
CCOC(Cc1ccc(OCC=Cc2ccc3ccc(OCc4ccc5ccccc5n4)cc3n2)cc1)C(=O)O
Cc1ccc(-n2c(SCC(=O)c3ccccc3O)nnc2-c2ccc(Br)cc2)cc1
COc1ccc(C(=O)Nc2ccc3c(c2)C(C)NCC3)cc1
C=CCN(C)C(=O)C=CC=CSSC(=O)C=C
COc1cc(OC)cc(-c2cc3cnc(Nc4cccc(C#N)c4)nc3n(C)c2=O)c1
COc1cc(C=CC(=O)C=Cc2ccc(F)cc2)cc(C(c2ccccc2)c2c(OC)ccc3ccc(=O)oc23)c1OC
NC(=O)c1cn(-c2ccccc2)nc1-c1cccnc1
Cc1ccc(C)c(N2CCc3c2cccc3-n2ccc(-c3ncc[nH]3)n2)n1
CC(=O)NCCOc1ccc(C)cc1NC(=O)C1CCN(C(=O)NC2CC2)CC1
COc1ccc(S(=O)(=O)N(CC(C)C)CC(O)C(Cc2ccccc2)NC(=O)c2c(C(=O)N3CCOCC3)cnn2C)cn1
CCC(C(=O)N(CC)CC)C1CCC(CC(C)n2cc(C#CC(C)(O)c3ccc(OC)cc3)nn2)O1
N#Cc1c(F)c(F)c(Br)c(F)c1F
CC(=O)c1ccc(-c2ccc(OC3OC(C(=O)O)C(O)C(O)C3O)cc2)cc1O
CCC1CN(c2ncnc3sc4c(C)noc4c23)CCO1
CCCCCCCCCS(=O)(=O)C(C(=O)NCCCP(=O)(O)O)C(C)C
C=CC1C(OC2OC(CO)C(O)C(O)C2O)OC=C(C(=O)OC)C1O
O=C(O)C(Sc1nc(Cl)nc(NNc2ccc(Cl)cc2)n1)c1ccccc1
Cc1cc(OC2CCN(C(=O)c3ccncc3)CC2)nc2ccccc12
COc1cc2c(c(CC(OC)OC)c1)-c1nc(N)sc1C2
CC(=Cc1c(C(=O)O)no[n+]1[O-])Cc1ccc(-c2ccccc2)cc1
Cc1[nH][nH]c(=O)c1C(=O)NC(CC(C)C)C(=O)O
OCC1CSC(c2cccc(O)c2)N1
CCc1ccc(O)c(C(=O)CSc2nnc(C3CC3)n2N)c1
CC(C)OC(=O)CCN
CCCCCCCCC1OC2OC3(C=CC12)CC(=O)N(CC(N)C(=O)O)C3
Nc1nc(NCCCOc2ccc(F)cc2Cl)c2nc[nH]c2n1
CC(C)(O)CN1CCN(C(=O)c2cccc3cc(CCN4CCC(F)(F)C4)oc23)CC1
Cc1noc(C)c1S(=O)(=O)N1CCC(C(=O)Nc2ccc([N+](=O)[O-])cc2)CC1
CCc1ccc(C(=O)Oc2ccc3c(cnc4cccn43)c2)cc1
c1cc2c(c(CN3CCC(C4=NC(Cc5cccc6ccccc56)CS4)CC3)c1)CC2
O=c1c2ccsc2c2cc(Cl)c(Cl)cc2n1Cc1ccccc1
Cn1cncc1C(OCc1ccc(C#N)cc1-c1cccc(Cl)c1)c1ccc(C#CCCC#N)cc1
CS(=O)(=O)N1C(C(=O)N(CCC#N)Cc2ccccc2)CC2CCCCC21
CCC1(OC(=O)Cc2cccs2)C(=O)OCc2c1cc1n(c2=O)Cc2c-1nc1ccccc1c2-c1ccco1
COC(=O)C(CCC(=O)OC(C)(C)C)NC(=O)Nc1ccc(OC)c(OC)c1
CC1c2cc(F)c(F)c(Br)c2CNS1(=O)=O
CC(=O)c1ccccc1N1CCN(CCn2nc(N3CCN(C(=O)c4ccco4)CC3)ccc2=O)CC1
COc1c(N2CCOC(CN)C2)ccc2c(=O)c(C(=O)O)cn(C3CC3)c12
CC1CCC2C(C)C(=O)C(=O)OC2C2(C)C(O)C(O)CC12
COc1ccc(S(=O)(=O)N2CCN(C(=O)c3ccc([N+](=O)[O-])o3)CC2)c(C)c1C
O=C1CCC(O)C(c2ccc(C(=O)NC3CCCCC3NC(=O)c3ccc4ccccc4c3O)cc2)N1
Nc1ncnc2c1nc(Cl)n2Cc1ccccc1
CCCCc1c(SCC(=O)N2CCOCC2)nc(=O)n(CC2CCC(c3ccccc3OC)CC2)c1O
Cc1ccc(-c2nnc(CN3C(=O)C(=O)c4cc(Cl)ccc43)o2)cc1
NCCC(Cc1ccc(O)cc1)NC(=O)c1ccc2ccccc2c1O
CCCCCCCC=CCC1CC(NC(C)=O)C(O)CNCCCCCCCCCCCC(O)CC(NC(=O)OC(C)(C)C)C1OC1OC(CO)C(O)C(OP(=O)(O)Oc2cccc(OCCCCCCCCCCCC)c2)C1O
Cc1nn2c(=O)cc(COC(=O)c3ccc(OCc4ccccc4)cc3)nc2s1
O=C(O)c1ccc(-c2nc(N3CCOCC3)c3ccccc3n2)cc1
Cc1ccc(-c2nnc(NC(=O)c3ccccc3F)o2)cc1
O=C(O)C(O)=CC(=O)c1ccc[nH]1
CCc1cc(O)cc(C)c1NC(=O)C1C2C=CCCCCC21
COc1ccc(CCNCc2ccc3ccccc3c2)cc1OC
CCc1cc(C(=O)c2ccc3n2CCC3C(=O)O)cc(CC)c1Cl
O=C(O)c1ccccc1-c1cc2c(=O)cc(-c3ccc(Cl)c(-c4ccccc4)c3)oc2cc1O
CC1(C)Cc2c(c([N+](=O)[O-])c([N+](=O)[O-])c(N(CCO)CCO)c2[N+](=O)[O-])O1
OC(CON=C(C1CC1)C1CC1)COc1ccccc1
CC(C)(CC1COc2c(ccc3oc4ccccc4c(=O)c23)C1(C)C)OC1OC(CO)C(O)C(O)C1O
CCOc1ccc(Cl)cc1S(=O)(=O)N1CCN(c2cccc(Cl)c2)CC1
Nc1ccc(O)c(-c2ccc(-c3ccc(Cl)cc3)s2)c1
O=[N+]([O-])c1cccc(-c2noc(-c3ccccc3CCCc3ccc(Br)cc3)n2)c1
Cc1nnc(C(=O)OCC(=O)NCCc2ccccc2)o1
CC(C)Nc1onc(-c2c(F)cccc2Cl)c1CNCc1nc2ccccc2[nH]1
O=C(Nc1ccc(-c2cccc3nccn23)cc1)Nc1ccc(C(F)(F)F)cc1
CC(C)n1ccnc1CN1CCC2(CC1)CC(CN(C)C)CO2
CC(C)c1ccc2c(c1)c(CC(=O)c1ccc(CC3SC(=O)NC3=O)o1)c(O)n1c(=O)cc(C(=O)O)cc21
C=C(C)C1CCC2(C(=O)O)CCC3(C)C(CCC4C5(C)CCC(=O)C(C)(COC(C)=O)C5CCC43C)C12
CCCC(CCc1ccc(F)cc1)C(=O)c1cc(-c2cccc(Cl)c2)n(-c2cccc(C(F)(F)F)c2)c1
CC=CC(=O)OCC1=CCC2(C)C1C(OC(C)=O)CC1C3(C)Cc4c(CO)c([N+](=O)[O-])c(C(=O)OC)c(C)c4C(C)(C)C3CCC12C
Cc1[nH]c2ccc(C(=O)N3CCC(O)C3)cc2c1C
CC(=O)NC1=CCCC2(C)C3Cc4ccc(O)c5c4C2(CCN3CC2CC2)C1O5
Cc1cn(C2CC(O)C(CO)O2)c(=O)[nH]c1=O
CC(=O)Nc1ccc(-c2ccc3c(c2)c(C(C)(C)C)cn3C(C(=O)O)c2cccc(Cl)c2)cc1
CCCN(CCC)C1CCc2cc(O)c(OC)cc2C1(C)C
O=C(CCC(=O)NCc1ccccc1Cl)CP(=O)(O)CC(=O)c1ccc(F)cc1
FC(F)(F)c1cc(Nc2nc(-c3ccncc3)cc(C3CC3)n2)ccc1Cl
CC(C)c1cc(CN(C)C(=O)N2CCOCC2)[nH]n1
Cc1ccc2nc(SCC(N)=O)n3nc(CCc4ccccc4)cc3c2c1
CCCc1c(C)[nH]c(Nc2ccccc2F)nc1=O
OCC1OC(n2cc3ccccc3n2)C(O)C1O
Cc1nc2ccc(C=CC(=O)NC(C(=O)NC(CC(C)C)C(=O)O)C(C)O)cc2s1
COc1cccc(N2C(=O)COc3ccc(C(=O)NCCN4CCOCC4)cc32)c1
O=C(O)c1ccc(SC(F)(F)F)cc1C(F)(F)F
O=C(c1cccnc1)N1CCC(Nc2ncccn2)CC1
Cc1cccc(N2CCCN(Cc3ncc[nH]3)CC2)n1
Cc1nc(-c2csc(=NNC(=S)NC3CCCC3)[nH]2)sc1C#N
N#CC(=Cc1ccccc1OCCN1CCN(C(=O)c2ccc(Br)o2)CC1)C(=O)NC1CCCC1
CSCCC(NC(=O)C=Cc1ccc(F)cc1)C(=O)O
C=CCn1c(SCC(=O)Nc2ccc(F)cc2)nc2sc(C)c(C)c2c1=O
Cc1c(-c2csc(Nc3ccc(N4CCN(C)CC4)cc3)n2)oc2ccccc2c1=O
COCCOc1ccc(-c2csc(Nc3ccc(S(N)(=O)=O)cc3)n2)c(F)c1
C=C(C)C(=O)c1ccc(C(=O)C(C)=CC)c(O)c1O
O=S(=O)(c1ccc(F)c(F)c1)N1c2ccccc2C2CCN(C3COC3)CC21
Cc1ccc(C2=[N+]([O-])c3ccc(Cl)cc3C2(C)C)cc1
O=C(NCc1ccco1)c1nc2c(=O)ncccn2n1
Cc1ccc(C(C(=O)NC2CC2)N(C(=O)c2csnn2)C2CC2)o1
CCCS(=O)(=O)NCCCCc1c(O)[nH]c(SCC(=O)c2cccc3ccccc23)nc1=O
O=C(N1CCc2c(OCCOc3cccc(Cl)c3)cccc21)N1CCCCC1c1ccccc1F
CCOC(=O)C1CCN(C(=O)CN2CCN(c3ccccc3F)CC2)CC1
CN(CCC(=O)c1ccc(NC(=O)c2ccccc2Cl)cc1)Cc1ccc(Cl)s1
CC(C)CC(NP(=O)(O)Cc1ccc(Cc2ccc3cc(N)ccc3c2)cc1)C(=O)O
CC(C)CC1NC(=O)C(Cc2ccccc2)N(C)C(=O)C(C(C)C)N(C)C(=O)C(Cc2ccccc2)NC(=O)C(Cc2c[nH]cn2)N(C)C(=O)C2CCCN2C(=O)C(CC(C)C)NC1=O
CC1CCN(c2ccc(Cl)cc2Cl)CC1
COc1ccc(-c2noc3c2ccc2[nH]c(-c4ccc(Cl)cc4)c(-c4ccc(Cl)cc4)c23)c(O)c1
O=C(CCS(=O)(=O)c1ccc(Cl)cc1)N1CCOC(C(F)F)C1
C=CCN1CC2CC2(C(=O)OC)C1
Cc1ccc(Cn2nc(C)c3c(=O)nc(C4CCCN(C(=O)c5ccncc5)C4)[nH]c32)cc1
CCOc1ccccc1-c1nc(CN2CCCCC2C)co1
COc1ccc(C2(O)OC(=O)C(c3ccc4c(c3)OCO4)=C2Cc2cc(OC)c(OC)cc2[N+](=O)[O-])cc1
CCOc1ccc(C(=O)C2CCCN(C3CCS(=O)(=O)C3)C2)cc1
CC(C)(C)S(=O)(=O)NC(=O)COc1ccc(NC(=O)N2CCN(Cc3ccccc3)CC2)cc1C(F)(F)F
O=C(Nc1ccccc1C(=O)NC(Cc1ccccc1)C(=O)O)C1=Cc2ccccc2C1
O=C(NCc1ccc2c(c1)OCO2)c1ccc2c(c1)N(Cc1cccc(Cl)c1)C(=O)c1ccccc1[S+]2[O-]
COc1cccc(CN(C)C(=O)C2=CC=C2N(C)S(=O)(=O)c2ccc(F)cc2)c1
CCc1ccc(CN2CCN(Cc3cccc4ccccc34)CC2)cc1
COc1ccccc1-c1nnc(-c2cn[nH]c2N)o1
CCCOCC1CCN(C(=O)Cc2cc(C)cc(C)c2)CC1
Cc1ccc(NC(=O)CCc2c(C)nn(C3CC3)c2C)nc1
CC1(O)C(O)C(CO)OC1n1ccc(=O)[nH]c1=O
CC(C)(C)CC(=O)Nc1ccc2c(c1)OCC(Cc1ccccc1)N2Cc1ccccc1F
CCNC(=O)Nc1cc2c(=O)n3cc(CCC(=O)O)cc3c(-c3ccccc3)nc2n(C)c1=O
CNC1CN(c2cc3c(cc2F)c(=O)c(C(=O)O)cn3C2CC2F)C1
O=C(NCCCCN1CCOCC1)c1cc2c(=O)oc3ccccc3c2s1
Cc1c(OCC(N)=O)cc(C(=O)C(=O)O)c(Cl)c1N
CC1CN(C(C)CO)C(=O)Cc2cc(NC(=O)Nc3cccc4ccccc34)ccc2OC1CN(C)S(=O)(=O)c1ccccc1
CCCCNC(=O)NC(c1ccccc1-c1ccc(-c2cnc(CNC(C)=O)s2)c(F)c1)C(F)(F)F
Cc1ncc(C2=NN(CCCCCC(=O)O)C(c3ccccc3[N+](=O)[O-])C2)nc1C
COc1cc(C)c2nc(C)c3c(C)nc(-c4cn[nH]c4)cc3c2n1
Cc1ccc(C)c(C(=O)c2ccc(-c3ccc(Cl)c(Cl)c3)[nH]2)c1
COc1ccc(S(N)(=O)=O)cc1-c1nc(=O)nc(N)[nH]1
CC(OP(=O)(C(=O)O)P(=O)(O)O)C(=O)O
COc1ccc(CC(=O)N2CCN(c3ccc(N4CCOCC4)nn3)CC2)cc1
CCCCCCCCSc1cc(O)c2c(c1)C(=O)c1cc(C(O)CN)cc(O)c1C2=O
CC(C)c1nc2c(c3c1C(c1cccc([N+](=O)[O-])c1)OC31CCC(C(C)(C)C)CC1)C(O)CC(C)(CO)C2
Cc1onc(-c2c(Cl)cccc2Cl)c1C(=O)NC(c1ccccc1)c1ccccc1
CCCCCCCOc1cc(C(=O)Nc2cn3cc(-c4ccc(Cl)c(Cl)c4)ccc3n2)ccc1OCCCCCC
CCCNC(=O)COc1cccc(-c2cnc3c(OC)cccc3c2)c1
NCC=CCNCC1OC(OC2C(N)CC(N)C(O)C2O)C(N)C(O)C1O
COc1cc2c(=O)n(Cc3ccccc3)c(=O)n(CC(=O)NCc3ccc(F)cc3)c2cc1OC
CSc1nccc(NCC2CCCC2)n1
NC(=O)CC(NC(=O)Cc1nc2ccccc2s1)c1ccc(NCCN2CCOCC2)c([N+](=O)[O-])c1
COc1cc(N)c(Cl)cc1C(=O)NCC1CNCCO1
CC1=CC(c2ccccc2)CC(c2ccc(C)cc2)N1
COc1ccc(C(O)CNC(C)C)cc1
CCCCc1ccc(NC(=O)c2c[nH]nn2)cc1
CC(C)CN(Cc1cc(Cl)c2c(c1)OCCCO2)C(=O)C1CCN(Cc2cccc3c2OCCO3)C1
COc1cccc(CNC(=O)C2CCCN2c2nc3c(s2)CCCC3)c1
CCOC(=O)N1CCN(C(=S)SCc2cn(CCCC3OCCO3)nn2)CC1
NC(=O)C1CCN(S(=O)(=O)c2ccc(C(=O)Nc3ccccc3C(=O)O)cc2)CC1
CCCCc1ccc(OCCC=NNC(N)=O)cc1
O=C(c1ccc(=O)n(-c2ccccc2)n1)c1cccc2ccccc12
N#Cc1c(NC(=O)c2cccc(-c3ccccc3)c2)sc2c1CCCC2
COC=C(C(=O)OC)c1ccccc1CSc1nc2ccccc2o1
COc1ccc(C(=O)CSc2nnc(-c3ccccn3)n2Cc2ccc(C)cc2)cc1
OCCC1CO1
FC(F)Oc1ccccc1CCNc1ccccc1
Cc1ccnc(NC(=O)Nc2ccc3c(c2)OCO3)c1
O=C1C=C(c2ccc3ncccc3c2)CC(c2ccccc2-c2ccccc2)C1
CCn1c(-c2ccc3c(C)noc3c2)nnc1C1(c2ccc(Cl)cc2)CCC1
Cc1ccc(NC2=NC(=O)C(=Cc3ccc(O)c(O)c3)S2)cc1
C=CCOc1cccc(C2C(C(=O)c3ccc(OC)cc3)=C(O)C(=O)N2c2nnc(CC)s2)c1
COc1ccc(C2(CNC(=O)N3CCCC(C)(C)C3)CCCCC2)cc1
O=C(CCc1ccccc1)Nc1nnc(CCSCCc2nnc(NC(=O)CCC3CCCCC3)s2)s1
CCn1c(=O)c2[nH]c(-c3cc(OCC(=O)Nc4ccc(C(C)C)cc4)ccc3C)cc2n(CC)c1=O
O=c1c2c([nH]c3ccc(F)cc13)CC1(CCCCC1)C2
COc1ccc(C=C2SC(=O)N(C)C2=O)cc1
CC(=O)Nc1cccc(C(NC(=O)c2cccc(C(F)(F)F)c2)C(=O)NC(C)C(N)=O)c1
CCCN1CCC(N(CCc2ccccc2)C(=O)NC2CCN(Cc3ccc(Cl)cc3)CC2)CC1
O=C(NCC1CCC(c2ccc3ccccc3c2)C(C(=O)NO)C1)C1CCCCC1
O=C1CCCC1C(C(=O)O)c1ccc(F)cc1
O=C(c1ccc(Cl)cc1)N1CCN(c2nccc(-c3ccc4c(c3)CCC4)n2)CC1
Cc1ccccc1CN(C)C(=O)NC1C2CC3CC1CC(C(N)=O)(C3)C2
O=C1NC(=S)NC1c1cn(CCc2ccccc2)c2ccccc12
Cc1cncc(C(=O)N2CCC3(CCC(C(=O)NO)O3)CC2)c1
Cc1cc(Nc2nc3c(s2)CN(C(=O)CCSc2ccccc2)C3)n[nH]1
CCc1cccc(NC(=O)CSc2cc3n(n2)CCC(=O)N3CC)c1
COc1ccc(-c2nn3c(nc2=O)NC(C)=C(C(=O)Nc2cccc(Cl)c2)C3c2ccccc2)cc1
Cc1nc(S(C)(=O)=O)ccc1Oc1ncnc(OC2CCN(C(=O)OC(C)C)CC2)c1F
CCSc1c(SC)nn2c(=O)n(-c3ccc(F)cc3)nnc12
Nc1ncnc2c1nnn2C1OC(CO)C(O)C1O
Cc1ccc(Nc2ncnc3ccc(SC4CCCC4)cc23)cc1
COc1ccccc1-c1ccc(CC(NC(=O)C(Cc2ccccc2)NC(=O)CCc2c[nH]c3ccccc23)C(=O)O)cc1
Cc1onc(-c2ccc(F)cc2)c1COc1ccc(C(=O)N2CCNCC2)c(C(F)(F)F)c1
COc1cc2c(cc1OC)C1Cc3nc4ccccc4nc3CN1CC2
Cc1nc2ccccc2n1C1CC2CCC(C1)N2CCC1(c2ccc(Cl)c(Cl)c2)CCN(C(=O)c2cc(Cl)c(Cl)c(S(N)(=O)=O)c2)CC1
N#CCCn1cc(C(=O)c2ccccc2Br)c2ccccc21
N=C(N)NCCCC1NC(=O)CNC(=O)CNC(=O)C(Cc2ccccc2)NC(=O)CNC(=O)C(Cc2c[nH]c3ccccc23)NC(=O)CCCCCCCNC1=O
O=C(OCc1ccccc1)n1ccc2cccnc21
CCc1nc2ccccc2n1Cc1ccc(C)cc1C
O=C(CS(=O)(=O)c1ccccc1)N1CCc2ccccc2C1
CC1CN(C(=O)OC(C)(C)C)CC(C)N1c1nc(Cc2ccccc2Cl)n(Cc2ccc(Cl)cc2)n1
CCN(C(=O)CSc1nnc2ccc(-c3ccc(C)c(Cl)c3)nn12)c1cccc(OC)c1
CCN1C(=O)NC(=O)C12Cc1cc3ccc(NC(=O)c4cc5ccccc5[nH]4)cc3cc1C2
O=C(c1cn(CCO)c2ccccc12)C1CCCN(Cc2nccs2)C1
CC(NC(=O)c1cc(C(=O)c2cccc(Cl)c2)cn1C)c1ccccc1
O=C(O)c1cccc(S(=O)(=O)n2c(=S)[nH]c3ccccc32)c1
CC(COC(=O)C(C)(C)C)C1(C)CCC2(C)C3CC=C4C(CCC(OC(=O)C(N)CC(=O)O)C4(C)C)C3(C)C(=O)CC12C
O=C(O)CN1CN(Cc2ccc([N+](=O)[O-])cc2)S(=O)(=O)c2ccccc21
O=C1Nc2ccc(Br)cc2C(=O)C1Cc1ccccc1
CC(=NNC(=O)c1nc2nc(C)cc(C)n2n1)c1ccc(O)c(O)c1
CN(CC(=O)N(Cc1ccc(C(F)(F)F)cc1)c1ccc(C(C)(O)C(F)(F)F)cc1)S(=O)(=O)c1ccc(CN)cc1
CCCCn1c(-c2ccc(S(C)(=O)=O)cc2)nc2c(N3CCN(C)CC3)ncnc21
Nc1ncnc2c1nc(SCc1ccccc1F)n2CC1CC1
COc1ccc(-c2[nH]c(-c3ccc(Br)cc3)nc2SCC(=O)Nc2ccc(N3CCOCC3)cc2)cc1
CCOc1ccc(NN=C2CCCCC2C(=O)O)cc1
CC(C)(C)c1cc(NC(=O)Cn2cnc3c(nnn3Cc3ccc(Br)cc3)c2=O)ccn1
CC(=NNC(N)=S)c1ccc(C)o1
Cc1ccc(-c2nc(-c3cccc(C(F)(F)F)c3)n[nH]2)cc1
CSc1nc2cc(C(=O)OC(C)C(=O)Nc3cc(C(F)(F)F)ccc3C)ccc2s1
CN(C)CCN1Cc2c3c(C(=O)Nc4ccc(F)cc4)c4ccc5ccccc5c4c2c2nc3=CC=CC=C21
CN(C)c1cc(SCC(=O)N2CCc3ccccc32)nc(C(F)(F)F)n1
O=C(Cc1nnc(Cc2ccc(F)cc2)o1)N1CCN(c2ccc(F)cc2)CC1
N#CCc1ccc(OCc2cc(-c3cccs3)nc3ccc(Cl)nc23)cc1
CC(C)C(C)Nc1c(O)c(=O)c1=NCc1ccc(Br)cc1
NC(N)=Nc1ccc(C(=O)NN=Cc2ccc(C(F)(F)F)cc2)cc1
Cc1ccc(OC2=COC(C)CC2=O)cc1
CC1(C[N-][N+]#N)OC(=O)C(C)(C)O1
CCOC(=O)c1oc2ccc(OC)cc2c1C(C[N+](=O)[O-])OC
Cc1cccc(C)c1COc1ccc(C(=O)CCNCC(O)c2ccc(O)c(CO)c2)cc1
CC(C)(N)C(=O)NC(COCc1ccccc1)c1nnnn1CCC(=O)O
CCOC(=O)Cc1cnoc1C
COc1ccc(S(=O)(=O)N2CCCC2C(=O)O)cc1
c1cncc(-c2c[nH]c3ccccc23)c1
CCCN(CCN1CCN(c2cccc(O)c2)CC1)C1COc2c(F)ccc(F)c2C1
CCC(C)C(NC(=O)N1CCn2c1nc1ccccc12)C(=O)NC(CC(C)C)C(=O)NC(C(=O)O)c1ccccc1
O=C(COCC1=CC=C(CO)SS1)NCC1CN(c2ccc3ccccc3n2)C(=O)O1
Cc1cc2c(c(O)c1-c1c(C)cc3c(ccc(=O)c4ccccc43)c1C(F)(F)F)C(=O)N(N=Cc1cc(C(F)(F)F)c(C)nc1O)C2=O
CS(=O)(=O)N1CC2CC(C(=O)N3CCCC3)C(C1)O2
CCCOc1cccc(C(=NO)c2ccccc2)c1
CCc1ccc(NC(=O)CN(C)C(=O)c2cccn2C)c(C)c1
CCc1ccccc1NC(=O)c1cccnc1Oc1ccc(Nc2ccccn2)cc1
O=C(Nc1ccc2[nH]c(OCCCCF)c(Cl)c2c1)c1ccc2nc(C3CC3)nc(OCCCCF)c2c1
Cc1ccc(-c2nc(COc3ccc(F)cc3)c(OCCCN3CCOCC3)s2)cc1
Cc1cc(C)nc(NC(=O)CSc2nc3cccnc3n2C(C)C)c1
CC(C)CC(NC(=O)C(Cc1ccccc1)NC(=O)C(CC(C)C)NS(=O)(=O)N1CCOCC1)C(=O)NC(CC1CCCCC1)C(O)C(O)CC(C)C
O=c1cc(Oc2ccccc2)c(-c2ccc3[nH]c4c(c3c2)CCCC4)n[nH]1
COc1c(OC)c2c(c3c1OC(C)(C)C(OC(=O)C=Cc1ccc(O)c(O)c1)C3O)C(=O)c1ccccc1C2=O
CCCNC(=O)Nc1nc2cc(C(=O)NC(CC(=O)OC)c3ccccc3Cl)ccc2n1C(C)(C)C
O=[N+]([O-])c1cc2c(ncc3c(O)cccc32)c([N+](=O)[O-])c1O
c1cn2c3c(nc2cn1)CN(c1nccc(NC2CCNCC2)n1)CC3
CN(CC(=O)O)NC(=O)CCN(C=O)N=O
CC(C)(O)C#Cc1nccn1C1CCN(C(=O)c2cc(F)c[nH]2)C1
CCc1ncnc(-c2ccc(C(=O)N3CCC(N4CCCC4)CC3)c(OC)c2)c1C#Cc1ccc(N)nc1
COc1ccc2c(c1)C(=O)c1c(C(=O)Nc3c(C)cccc3C)nn(C)c1-2
COC(=O)c1[nH]c(C)c(C(=O)c2cc(Br)c(OC)c(OC)c2)c1C
Cc1n[nH]c(C)c1CCc1nc(=O)c2c([nH]1)-c1cc(Br)ccc1S(=O)(=O)C2
COc1ccc2nccc(C(O)CN3CCC(NCc4cc5c(cn4)OCS5)CC3)c2n1
O=C1CN(Cc2c(F)cccc2F)CCN1c1cccc(Cl)c1
Cc1cc(C)c(C)c(S(=O)(=O)Nc2ccc(Cl)cc2)c1C
CCCCc1nc(Cl)c(C(=O)c2ccccc2)n1Cc1cccc(OC)c1
CC(=NN=Cc1c(C)n(-c2cccc(C)c2)c2ccccc12)c1ccncc1
Cc1cc(C)c2c(=O)c3cc(CN4CCNCC4)ccc3[nH]c2c1
CCOc1ccc(CNC2CCCc3[nH]ncc32)cc1O
COc1ccc(C(=O)c2ccc[nH]2)c(OC)c1
CNC(=O)NCCN(C)Cc1coc(-c2ccc(OC)cc2OC)n1
Cn1cccc1C(=O)C(O)(C(=O)CN1CCN(CC=Cc2ccccc2)CC1)c1ccccc1
Cc1cc(Cl)ccc1N1CCN(CCCNC(=O)c2c(C)n(-c3ccc(F)cc3)c(=O)c3ccccc23)CC1
CCc1nc(N2CCOC(Cn3cncn3)C2)c2cnn(CCN(CC)CC)c2n1
Cc1cc(C)nc(-n2ncc(Cl)c2NC(=O)C(C)C)n1
COc1ccc(-c2csc3ncnc(N4CCN(C(=O)c5ccco5)CC4)c23)cc1
COc1cc2c(cc1OC)CN(CCCNC(=O)c1ccc(N3CCN(C(=O)C4CCCCC4)CC3)cc1)CC2
COc1ccc2c(-c3ccccc3)cc(=O)oc2c1
Nc1nc(NCC2CCNCC2)c2sc3ccccc3c2n1
CC1CN(C(C)CO)C(=O)c2cccc(NS(=O)(=O)c3ccc(Cl)cc3)c2OC1CN(C)Cc1ccc(C(F)(F)F)cc1
Cc1ccccc1C1C(=O)N(N=Cc2ccc(Cl)cc2)C(c2ccccc2)C1[N+](=O)[O-]
COCC12CCOC1CCN(C(=O)NCc1cccc(Cl)c1N)C2
CSc1cccc(N(C)C(=N)Nc2cccc3ccncc23)c1
COc1ccc(Cl)cc1-c1cc(NCc2ccc(F)cc2F)ncn1
CCOCCOCCOCC1CCN(C(=O)c2cc(OC)ccc2OC)C1
c1ccc2c(c1)ccc[n+]2Cc1ccc(C[n+]2cccc3ccccc32)cc1
COc1ccccc1CNC(c1ccccc1Cl)c1ccccc1Cl
CC1CC2C3CCC4=CC(=O)C=CC4(C)C3C(O)CC2(C)C1(O)C(=O)CO
CCn1c(SCC(=O)N2CCC(C)CC2)nnc1C1CC1
Cc1sc(C)c(S(=O)(=O)N2CCCC2CCCO)c1C
NCCCCC(NC(=O)c1ccc(C=C2SC(=S)N(c3ccc(C(=O)O)cc3)C2=O)c(C(=O)O)c1)C(=O)O
CC1(CNC(=S)Nc2ccccc2)OCCO1
COc1cc2c(Oc3c(F)cc(-c4noc(-c5cccc(C)c5)n4)cc3F)ccnc2cc1OCCCN1CCOCC1
CCOc1ccc(C(=O)O)cc1NC(=O)Cn1c2c(c(=O)c3cc(CC)ccc31)CCCC2
COc1cc(C=NNC(=S)Nc2cccc(S(N)(=O)=O)c2)cc(OC)c1OC
O=C1C(Cl)=C(Nc2ccc(Br)c(F)c2)C(=O)c2[nH]c(-c3cccnc3)nc21
CC(=O)CSc1nnc(-c2cc(Cl)ccc2Cl)o1
CCCC(=O)NCCS(=O)(=O)C(C)c1nc2ccc(C(F)(F)F)cc2s1
COC(=O)C1=CN(C2C=CC(CO)O2)C=C(C(=O)OC)C1c1ccc(C)cc1
O=C(NCCCN1CCCCC1)c1cn(-c2ccc(F)cc2)nn1
O=C(Nc1ccc2c3c(cccc13)OCCCO2)C1CC1
CCC(=O)Nc1ccc(CC(=O)N(Cc2cccnc2)C(C)C)cc1
COC(=O)c1ccc(NC(=O)c2nc3nc(C)cc(C)n3n2)cc1
Cc1ccc(OC2CCN(C(=O)c3[nH]nc4c3CC(C)CC4)CC2)cc1
O=C(NCC1CC1)c1cccc(C2OC(CO)C(O)C(O)C2O)n1
Cc1ccc(S(=O)(=O)NCCNC(=O)c2cc3c(cc2Cl)n(C)c(=O)c(=O)n3C)cc1
COc1ccc(C2CC(c3ccc(NC(=N)N)cc3)=NN2C(=O)c2ccncc2)cc1
CC1C=CCC2OC(=O)c3sc(C(=O)Nc4ccc(C(N)=O)cc4)c(-c4ccccc4)c3C12
ON=C(c1ccnc(Oc2ccc(Cl)cc2)c1)N1CCCCC1
COc1nncc(NC(=O)CSc2ccc3nnc(-c4ccc(Cl)cc4)n3n2)n1
COc1cc2c(cc1C(=C(F)F)c1ccc(OCCCCOc3c(OC)cc(C)c4c3CC(C)OC4)cc1)C(=O)C(C(C)C)=CC2=O
CN(Cc1c2ccccc2cc2c1c(=O)[nH]n2CC#N)C1CCCCC1
O=c1cc(CN2CCN(c3ccc(Cl)cc3)CC2)nc2sccn12
COc1ccc(N=Cc2c(O)n(-c3cccs3)c(=O)n(-c3ccccc3)c2=O)cc1
CCOc1ccc2nc(SC3CC(=O)N(c4ccc(C)cc4F)C3=O)sc2c1
O=C(c1ccc2ccccc2c1)C1CCCN(C(=O)NCCCCc2ccccc2)C1
CCC1CCCCN1C(=O)COC(=O)CCCCC(=O)Nc1ccccc1N(C)C
FC(F)(F)c1ccc(Nc2ncnc3[nH]c(=S)[nH]c23)cc1
O=C1CCC(c2ccccc2)=NN1
COc1ccc2cc(C(=O)Cc3ccc([N+](=O)[O-])cc3)oc2c1
COc1cc(C=CC(=O)OCC(=O)Nc2ccc3[nH]c(=O)[nH]c3c2)cc(OC)c1OC
CC(C)CC(CO)NC(=O)C1N(C(=O)C(O)C(Cc2ccccc2)NC(=O)C(NC(=O)C(NC(=O)C(C(C)C)N(C)C)c2ccccc2)C(C)(C)C)CSC1(C)C
Cc1ccc(C(=O)C2N=C(c3ccccc3NC(=O)c3ccc([N+](=O)[O-])cc3)C2c2ccccc2)cc1
COc1ccc(C2Nc3c(Br)cccc3-c3nc4ccc(Cl)cc4n32)cc1
Cc1ccc(Nc2nc(C=Cc3ccc(C)o3)nc(N3CC(C)CC(C)C3)n2)cn1
O=C(CC1=CC(O)C(O)C=C1)OCC1OC(OC2OC=C(CO)C3OC(=O)OC23)C(O)C(O)C1O
S=c1[nH]nc(Cn2cnc(-c3cccnc3)n2)o1
CC(=O)n1c(SCC(=O)Nc2ccc3c(c2)OCCO3)nc2ccccc21
CCCCn1ncc2c(NC(=O)Nc3ccccc3OC)cccc21
COc1cc(C)ccc1OCC(=O)NC1CCN(Cc2ccccc2)CC1
COc1ccc(Cl)cc1NC(=S)Nc1c2ccccc2nc2c1n(C)c(=O)n2C
CC(CO)Nc1sc(Cc2ccccc2)[n+](CC(=O)c2cccs2)c1C(=O)O
O=C1C(=Cc2cnc3ccccc3c2)CS(=O)(=O)CC1=Nc1cccc(Cl)c1
Clc1cc2nc(-c3ccncc3)n(CCCNCc3ccccc3)c2cc1Cl
CC(C)c1ccc(C(=O)CN2C(=O)c3ccccc3Sc3ccc(C(=O)NCc4ccco4)cc32)cc1
CN(C)C=Nc1nc(NCc2ccc(Br)cc2)c2[nH]cnc2n1
O=C(CCCCc1ccccc1)c1ncc(-c2ccccn2)o1
CN(C)c1ccc(-c2nc3cc([N+](=O)[O-])ccc3o2)cn1
Cc1ccc(C(=O)N(Cc2cccs2)C2CCCCC2)n1C
CC1CCCS(=O)(=O)c2ccc(C(=O)OCC(=O)NCCc3ccccc3)cc21
COc1cc2oc(=O)c3sc(-c4ccccc4)cc3c2cc1OC
CCOC(=O)c1c(NC(=O)CNS(=O)(=O)c2cc([N+](=O)[O-])ccc2NC(=O)C(=O)O)sc(C(N)=O)c1C
O=C1N(Cc2ccccc2)CCN1c1cccc(Cl)c1Cl
COc1ccc(-c2nc(CNc3cc(C)nn3-c3ccc(Cl)cc3)co2)cc1
COCCN1CCOC(c2cccc(C#N)c2)C1
Cc1ccc(-c2nc(C(F)(F)F)cn2-c2ccc(S(C)(=O)=O)cc2)cc1
CNC1=NS(=O)(=O)c2cc(C(=O)OCCN(C)C)ccc2N1
COc1ncc(-n2nc3c(c2C(C)C)C(C)C(CN(C)C2CCN(C(C)=O)C2)O3)c(OC)n1
O=C(Nc1ccc(Cl)cc1)C(NS(=O)(=O)c1cccc2nsnc12)c1ccccc1
CS(=O)(=O)N1CCc2cc(C(=O)Cn3cncn3)ccc21
C#CCOC1C(C)OC(Oc2ccc3c(-c4ccco4)c(-c4ccco4)c(=O)oc3c2)C(O)C1O
CCC(=O)C=C1SCC1SC(=S)N1C2CCCC1CC(NC(=O)c1ccco1)C2
CCC(C)C(N)C(=O)Nc1nc(C)c(C(C)=O)s1
CCC(=O)OC1(C(=O)CO)CCC2C3CCC4=CC(=O)CCC4(C)C3(F)C(O)CC21C
COc1cccc(CNC(=O)CCc2nnc3ccc(N4CCOCC4)nn23)c1
Nc1nc(OC2CCCC2)c2[nH]cnc2n1
CC(C)(C)C(=O)OCCCc1c[nH]cn1
Fc1ccc(N2CCN(CCN3CCCC3)CC2)c(Cl)c1
CCC(COC(=O)C(C)(C)C)C1C(OC(C)=O)CC2(C)C3=CCC4C(C)(C)C(=O)C(C#N)=CC4(C)C3(C)CCC12C
O=C(Nc1cccc2ccn(CCc3ccccc3)c12)c1ccc(-n2cnnn2)cc1
Cc1cc(OC2CCN(C(=O)c3cc4c(s3)-c3ccccc3CCC4)CC2)ccc1OCC(=O)O
Cn1cnc(S(=O)(=O)N(CCN(Cc2cncs2)CC2CCCCC2)CC2CCCCC2)c1
COc1ncc(-c2ccc(S(=O)(=O)NC(C)c3ccccn3)cc2)c(OC)n1
CCCCN1C(=S)NC(C)C1CC(=O)c1ccco1
O=C(NCC1CCCN1C(=O)c1ccccc1)C(=O)Nc1ccnc(Cl)c1
COC1(c2cccc(COc3cccc4[nH]cc(OCC(=O)O)c34)c2)CCOCC1
CCC(C)C(N)C(=O)NC(C(=O)NC(C(=O)N1CCCC1C(=O)NC(CCSC)C(=O)NC(C(=O)O)C(C)O)C(C)O)C(C)O
CCOC(=O)c1ccc(NC(=O)Cn2c(=O)n(-c3cccc(Cl)c3)c(=O)c3sccc32)cc1
Oc1ccc(C2=NOC(c3cccc(O)c3)C2)cc1
CCCCn1c(=O)c([N+](=O)[O-])c(NCc2ccc(C)cc2)c2c(C)nn(CC(C)(C)C)c21
NC1=NC2(CO1)c1cc(-c3cccnc3F)ccc1OC1(CCC1)C21COC1
NC(CC(=O)N1CCN(c2cccc(Cl)c2Cl)CC1)Cc1ccccc1
CC(C)(C)n1nc2c(c1NC(=O)c1ccc(Br)cc1Cl)C[S+]([O-])C2
CC(C)C1(C(=O)NC2C3CC4CC(C3)CC2C4)CCC(NC2CCc3c([nH]c4ccc(O)cc34)C2c2cc(Cl)ccn2)C1
O=C(O)CCC(=O)N1CCN(c2c(Cl)cccc2Cl)CC1
COc1ccccc1NS(=O)(=O)c1cc(C(=O)Nc2ccc3c(c2)OCO3)ccc1OC
COc1cccc(NC(=O)NN=C2c3ccccc3-c3ccccc32)c1
Cc1ccc2c(c1)COP(=O)(OCC1C=CC(n3cc(C)c(=O)[nH]c3=O)O1)O2
COc1cnc(C(=O)NC(CC(=O)O)c2ccccc2C)cc1-c1cccc(-c2cccnc2)c1
COc1cc2c(cc1OC)C(C(=O)CCc1ccccc1)C1Oc3cccc4cccc(c34)OC1C2
Cn1c(-c2ccc(C=CC(=O)c3ccc(N)cc3)cc2)nc2cc([N+](=O)[O-])ccc21
Cc1cccc(-c2nc(CNS(=O)(=O)Cc3ccccc3)cs2)c1
COC(=O)c1c(S(=O)(=O)NC(=O)Nc2ccc(Cl)c(Cl)c2)ccc2cc(Cl)ccc12
O=C(c1ccc(Cl)cc1)c1cc(C(=O)c2ccc(Cl)cc2)n2cc(Cl)ccc12
Cc1cc(-c2nnc(SCC(=O)Nc3cc(Cl)c(S(N)(=O)=O)cc3C(F)(F)F)n2-c2ccc(F)cc2)n(C)n1
CCC(=O)Nc1ccc(C23CC4CC(CC(C4)C2)C3)cc1
CCCCCc1[nH]c(NC(=O)Oc2cccc(C(F)(F)F)c2)cc1-c1cccs1
O=C(NC1CCCCCC1)C1CCCCN(c2cccc(OCCO)c2)C1=O
COc1cc(CN2C(=O)c3ccccc3NC2c2ccc(OC)c(OC)c2)ccc1N
O=C(NCc1ccc(C(O)c2ccc(F)cc2)cc1)Nc1ccccc1
COc1ccc([N+](=O)[O-])cc1NC(=O)C(C)OC(=O)CC=Cc1ccccc1OC(F)F
O=C1c2ccccc2C(N2CCc3ccccc3C2)N1C1CCCCC1
Cc1ccc(C)c(OCc2cc(C(=O)Nc3cccc(F)c3)no2)c1
c1ccc(-c2ccccc2C2CCCN3CCCCC23)cc1
COc1cc(-c2cc3ccc(F)cc3c(-c3ccccc3N3CCOCC3)n2)cc(OC)c1OC
Cc1ccc(Oc2ncnc3[nH]ccc23)c(C)c1
COc1ccc(CNC(=O)c2ccc3cc(O)ccc3c2O)cc1OC
CC(C)c1csc(-c2ccn3c(-c4cccc(NC(=O)NCC(F)(F)F)c4)cnc3c2)n1
COc1cc(C(=O)Nc2c3c(nn2-c2ccc(C)c(C)c2)CS(=O)(=O)C3)cc(OC)c1OC
Cc1ccc(C)c(S(=O)(=O)N2CCC(C(=O)Nc3cccc4c3CCCC4)CC2)c1
O=C(N1CCOCC1)N1CCC2(CC1)c1c([nH]c3ccccc13)C(=O)N2CCc1ccccc1
COC(=O)c1ccccc1NC(=O)C1OC(n2ccc(N)nc2=O)C(O)C1O
Nc1nc(N2CCOCC2)nc2c1ncn2C1OC(CO)C(O)C1O
COC1=CC(c2cc3nc(NCCN)ccc3[nH]2)=NC1=O
CC(C)(C)c1cc(OCc2nnc(-c3ccc(Cl)cc3)o2)co1
COc1cc(OC)c(C(=O)C=Cc2ccc3c(c2)OCO3)c(OC)c1
CCC(CC)C(=O)Nc1nnc(CCSCCc2nnc(NC(=O)C(C)(C)c3ccccc3)s2)s1
Cc1ccc(C(C)Cn2c(=O)cnc3ccccc32)cc1
CCCN(CCC1=CCCCC1)C(=O)C1=NN(c2ccc(Cl)cc2)C(=O)CC1
CN(C)[N+]([O-])=NOc1cccc([N+](=O)[O-])c1
CCOP(=O)(OCC)C1CC(C(=O)Nc2ccccc2OC)ON1C
O=C(NCCc1c[nH]c2ccccc12)c1cc(Cl)ccc1O
O=C(CC1CCC2C(COCC(O)CN2S(=O)(=O)c2cccs2)O1)Nc1ccc(-c2ccncc2)cc1
CN(Cc1ccccc1)c1ccc2c(c1)nc(CN1CCN(CC(=O)NC(C)(C)C)CC1)n2CC1CCCCC1
O=C1C=CC(=O)c2c1cccc2-c1cn(CCN2CCOC2=O)c2ccc(Br)cc12
CC(=O)N1C2=CC(c3cccc(C(F)(F)F)c3)COC2=Nc2ccccc21
Cc1ccc(NC(=O)C2OC2C(=O)N2CCN(c3ccc(Cl)cc3)CC2)cc1
Cc1ccccc1Nc1ccc2c(c1)SC(=N)N1CCCN=C21
COc1cccc(Oc2ccc(NC(=N)N3CCOCC3)cc2C)c1
CC(=O)NC(CCCNC(=N)N)C(=O)N1Cc2[nH]c(-c3ccccn3)cc2CC1C(=O)NC(CCCNC(=N)N)C(=O)NC(CCCNC(=N)N)C(=O)NC(Cc1c[nH]c2ccccc12)C(N)=O
Cc1cc[n+](C2OC(COC(=O)c3ccccc3)C(O)C2O)cc1C
CCNC(=O)C1OC(n2cnc3c(N)nc(NCCc4ccc(N(CCCl)CCCl)cc4)nc32)C(O)C1O
O=C(Nc1ccc2c(c1)ncn2Cc1ccccc1)c1cccc(C(F)(F)F)c1
COC(=O)C1=C(C)N(Cc2ccco2)C(=S)NC1c1ccc([N+](=O)[O-])cc1
CC(C)CCCCC(C)(O)C1CCC2C3CCC4CC(O)C(O)CC4(C)C3CC(O)C21C
O=c1[nH]cc(Br)cc1-c1nc(-c2ccccc2)co1
CCC(CC)C(O)c1nnc2ccc(-c3ccccc3)nn12
COCCN(C)Cc1nc(-c2ccc(OC)cc2)ccc1N
O=[N+]([O-])c1ccc(O)c(C=NN2CCN(c3ccc(O)cc3)CC2)c1
CC1(C)COCC(C)(c2cc3c(cc2[N+](=O)[O-])OCO3)O1
CCc1ccc(C(=O)NS(=O)(=O)c2ccc(Cl)cc2)o1
Cc1nc2c(S(C)(=O)=O)cccc2c2c1C(=O)N(c1ccc3c(c1)OCCO3)C2=O
CC#CCOc1ccc(S(=O)(=O)CC2(Cc3ncc(NC(C)=O)cn3)OC(CO)C(O)C2O)cc1
CC(C)S(=O)(=O)NC1CCN(C(c2ccc(Cl)cc2)c2cccnc2)CC1
CC(C)c1cc(=O)c2ccc3c(c2[nH]1)C(O)(C(F)(F)F)c1ccccc1-3
CN1C(=O)c2c(C=CC(=O)O)cccc2C(C)(C)C1=O
Cc1ccc(-c2nc3cccc(Cl)n3c2Nc2ccc3[nH]ncc3c2)o1
CC(C)OCCCNCC(=O)N1CCC(c2ccccc2)C1CN1CCCC1
COc1ccc(C(=O)N2CCc3ncnc(-c4ccccc4)c3CC2)c(OC)c1
Cc1ccccc1Cc1cc(C2OCC(CO)C(O)C2O)ccc1F
CCCCNS(=O)(=O)c1ccc2c(c1)nc(C)n2C
CCN1CCN(c2cccc(O)c2)CC1
CN(CCN1CCN(c2ccccn2)CC1)c1cccc(F)c1
COc1cccc(OCc2cc3c(cc2N)OCO3)c1
CC12CC3C4CCC(=O)C=C4CC(O)C3C1CCC2N(CCCN=C(N)N)CCOc1ccccc1O
NC(=O)N(O)C1CNC(C(=O)O)C1
Cc1c(Cl)c(C)c2c(-c3ccc(Cl)cc3)nn(CC(O)CN(C)C)c(=O)c2c1C
NC(=S)NN=Cc1cccc(OCc2cccc([N+](=O)[O-])c2)c1
NC(=O)C1CCN(C(=O)CCCc2cccc3ccccc23)CC1
CC(C)(C)OC(=O)N=C1NCC(c2ccccc2)N1
Clc1cccc(N2CCN(C3CCCNC3c3ccccc3)CC2)c1Cl
Cc1ccc(-c2cc(C(=O)Nc3cc(C)on3)no2)cc1
Cc1nc2n(n1)CCCC2N1CC(NCc2ccc3c(n2)CCO3)C1
COC(=O)c1cc2c(n1CCCN1CCOCC1)CC(C)(C)C2=O
CCOc1ccc(C(=O)c2c(O)c(CC)c(-c3ccccc3)oc2=O)cc1
CCc1ccc(-c2ccc(S(=O)(=O)NC(CO)C(O)C(Cc3ccccc3)NC(=O)C(NC(=O)C3CCCCC3)C(C)C)s2)cc1
O=C(NC1CCN(Cc2ccc(F)cc2)C1)C1CCCN1S(=O)(=O)c1ccc(Cl)cc1
CC1CN(c2ncccc2Cl)CCN1C1CCN(S(=O)(=O)c2ccc(Cl)nc2)CC1
C=C1Nc2ccccc2C2=c3c1cccc3=CC=[N+]2
CCOC(=O)Cn1nnc(N2CCCC2C(=O)N2CCN(C(=O)C(C)C)CC2)n1
C=C1NCN(C(C)=O)CN1c1ccccc1OC
CCCCCCCOc1ccccc1NC(=O)C(Cc1ccccc1)NC(=O)C1CCCC1NC(=O)c1ccc2ccccc2n1
COc1ccc(-c2nc(SCC(=O)N3CCCC3)n(-c3nnc(C)n3N)n2)cc1
CCOC(=O)c1ccc(Nc2sc(C(=O)c3ccccc3)c(N)c2C#N)cc1
CC(=O)NC(Cc1ccccc1)C(=O)Oc1ccc([N+](=O)[O-])cc1
CC1CN(C(C)CO)C(=O)Cc2cc(NS(=O)(=O)c3ccc(Cl)cc3)ccc2OC1CN(C)CC1CCCCC1
CC(C)(C)NC(=O)c1cc(-c2ccnc(Nc3ccc4ncsc4c3)c2)c[nH]1
Cn1c(COc2ccc(-c3ccc4c(c3)COC4=O)c(Cl)c2)nc2ccc(C(=O)O)cc21
CSc1nc(N)c2c(C)c(SCC(=O)Nc3ccc(C)c(C)c3)n(-c3ccccc3)c2n1
COC(=O)c1cccc(CN2CCC(n3nccc3NC(=O)C3CCOCC3)CC2)c1
CC(N)c1cccc(-c2c(O)ccc3[nH]c(=O)c4sccc4c23)c1
C#Cc1cccc(NC(=O)CN2CCN(C(=O)CC(c3ccccc3)c3ccccc3)CC2)c1
CC(C)c1ccc(CSc2ncnc3c2ncn3CC(C)(C)C)cc1
c1ccc(C(NC2=NCCN2)c2cccs2)cc1
Cc1c([N+](=O)[O-])c(C)n(OC(=O)c2ccccc2)c1C(=O)c1ccccc1
COC(=O)c1c(C)cc2cc(OCCN3CCCCC3)ccc2c1-c1cc(O)cc(O)c1
O=S(=O)(Nc1ccc(-c2nnc(-c3ccccc3)o2)c(Cl)c1)c1ccc(Cl)cc1
Cc1cc(C#N)cc(C)c1Oc1nc(Nc2ccc(C#N)cc2Cc2cccc(N)c2)nc2ccccc12
O=C(O)C(CO)c1cc(O)c2c(=O)cc(-c3ccc(O)c(O)c3)oc2c1
COC(=O)c1cc(OC)c(OC)cc1OCC(=O)O
CN(C)C(CNC(=O)c1cccc(S(=O)(=O)N(C)Cc2ccccc2)c1)c1ccccc1
CN(CC(=O)O)NC(=O)C(C(=O)O)C(O)C(O)C(O)CO
Cc1cccc2cc(-c3cc[nH]n3)[nH]c12
CC(=O)NCC1CN(c2ccc(N3CCN(C(=O)C=Cc4ccc([N+](=O)[O-])cc4)CC3)c(F)c2)C(=O)O1
Cc1[nH]c2c(C)cccc2c1CCNCC(O)c1cccc(Cl)c1
O=C(N1CCCC1)N1CCN(S(=O)(=O)c2ccc(Cl)cc2Cl)CC1
CCCCCCCOC(=O)Nc1ccc(OCCCCC)cc1OC
NC(CCC(=O)NC(CSCC(N)C(=O)O)CC(=O)O)C(=O)O
CN1CCOC2c3cccc(O)c3CCC21
CCc1ccc(NC(=O)c2cccc(C(=O)O)c2)c(C(=O)O)c1
O=C1C(=Cc2ccc(O)cc2)CSCC1=Cc1ccc(O)cc1O
COc1cc(CC(C(C)=O)C(=O)O)ccc1O
Nc1ncnc2c1ncn2C1OC(CS(=O)(=O)O)C(O)C1(F)F
CC(C(=O)Nc1ccc(-c2ccc(C(=N)N)cc2)cc1)C(N)C(=O)N1CCCC1
O=C(CCc1ccc(O)cc1)c1c(O)cc(O)cc1OC1CC(O)C(O)C(CO)O1
Cc1ccc(C)c(NC(=O)CN(C)C(=O)c2ccc(S(=O)(=O)N3CCCCC3)cc2)c1
Brc1cccc(-c2cccnc2)c1Nc1nc2c(Br)cccc2s1
Cc1noc(C2c3cc(C4CC4)ccc3OC(C)(C)C2O)n1
N#Cc1cc(C(=O)Nc2cncc(C(=O)c3cn(C4CCNCC4)c4cnccc34)c2)ccc1O
CCCN=C1NN=C(c2ccc(Cl)cc2)CS1
CCOc1ccc(S(=O)(=O)NCCC(=O)NC2CCCC2)cc1
COc1ccc(-c2c[nH]n(-c3ncccc3C(F)(F)F)c2=O)cc1OC
O=C(NC1CCCCC1)C1CCCN(S(=O)(=O)c2cc(C3CC3)ccc2N2CCOCC2)C1
CCOc1ccc(C(=O)Nc2ccc(OC)cc2)cc1Br
CC(=O)N1CCN(C(=O)c2ccc(CS(=O)(=O)c3ccc(Br)cc3)o2)CC1
Nc1ncnc2c1ncn2C1OC(CNCc2ccc3ccccc3c2)C(O)C1O
O=C(C=CC=Cc1ccc2c(c1)OCCO2)N1CCN(c2ccccn2)CC1
CCn1c(C(C)NS(=O)(=O)c2ccc(Cl)cc2)nc(-c2ccccc2)c1-c1ccccc1
COc1ccc(-c2nnc(SCC(=O)Nc3cccc(N(C)C)c3)o2)cc1
CCc1cc(NC(=O)CC2SC(N3CCOCC3)=NC2=O)c(C(C)=O)cc1O
CCn1cc(CS(=O)(=O)c2cc(OC)c(OC)cc2C)c(C)n1
COc1cccc(S(=O)(=O)NCC(=O)NN=Cc2ccccc2)c1
CNC(=O)C(Cc1ccc(O)cc1)NC(=O)C(CC(C)C)C(=O)NO
CCCOC(=O)c1csc(C(=O)NCC2CC2)c1N
Cc1cc(C)c2c(c1)C(=O)C(c1ccc(C(C)C)cc1)=[N+]2[O-]
CCC1OC(=O)C(C)C(OC2CC(C)(OC)C(OC(=O)Nc3ccc(C)cc3)C(C)O2)C(C)C(OC2OC(C)CC(N(C)C)C2O)C(C)(O)CC(C)CN(C)C(C)C(O)C1(C)O
COc1ccc(-c2c(C=O)n(S(=O)(=O)c3ccccc3)c3ccccc23)cc1
CC(C)CCC(N)C(=O)O
CCCCC(=O)Nc1n[nH]c2ccc(C)cc12
O=C(O)CC1=CC(=Cc2nc(-c3c(Cl)cccc3Cl)cs2)c2cc(F)ccc21
COC1=CC(=O)C(O)=C(C=Cc2ccc(O)c(O)c2)C1=O
CN(c1ncccc1Cl)C1CCN(Cc2ccc(Cl)c(Cl)c2)CC1
Cc1cccc(-n2c(=S)n(-c3nc4ccc(C)cc4s3)c(=O)c3cc(C(=O)O)ccc32)c1
COc1cc2c(cc1OC)C(CN1CCN(c3cccc(F)c3)CC1)CC2
OCC1(O)COC(OCc2ccccc2)C1O
CC12CCC3C(CCC4CC(O)CCC43C)C1CCC2CCOP(=O)(O)O
Cc1cccc(C)c1NC(=O)CSc1nnc2c(n1)[nH]n1c(=O)c3ccccc3nc21
CCN(CC)c1ccc(C=C2C(=O)Nc3ccccc32)cc1
Cc1cc(C)nc(-n2ccnc2C)n1
Cc1ccc(-c2ccc3c(c2)C2(CC(C)(C)O3)NC(=O)NC2=O)c(C)c1
CC1CN(C(C)CO)C(=O)c2cccc(NC(=O)Nc3cccc4ccccc34)c2OC1CN(C)Cc1ccc(C(=O)Nc2ccccc2N)cc1
O=C1N(Cc2cccc(C(F)(F)F)c2)C(Cc2ccccc2)C(O)C(O)C(Cc2ccccc2)N1Cc1ccc2[nH]ncc2c1
CN(c1ccc(Cl)cc1)S(=O)(=O)c1ccc(C(=O)NCC2CCCO2)cc1
Cc1cc(C(=O)c2ccc(Cl)cc2Cl)n(-c2cc3ccccc3cc2NS(C)(=O)=O)n1
CCC12CCCN1C(=O)C(O)(c1c[nH]c3ccccc13)C2=O
CN(Cc1ccc(Cl)cc1)Cc1cc2ccsc2c(=O)o1
COc1cc(OC)c2c(=O)cc(-c3ccccc3)oc2c1
CCCCCCCCC[N+](C)(C)CCCCCC
N#Cc1c(Oc2cccc(C(=O)NCCO)c2)cccc1Oc1ccc(S(=O)(=O)Nc2ccncn2)cc1Cl
Cc1ccn2ncnc(Nc3cnc(NC(=O)CN4CCNCC4)nc3-c3ccco3)c12
O=C(O)Cc1ccc(S(=O)(=O)Nc2c[nH]c3ccccc23)c(Cl)c1
Cc1ccc(OCC(=O)Nc2ccccc2C(=O)NCc2ccncc2)c(C)c1
NC(=O)c1sc2c(-c3ccc(F)cc3)nccc2c1N
COc1cc(C2CC3=C(C(=O)OC3CCCO)C(OC(C)=O)C2)cc(OC)c1OC
N#Cc1cnn2ccc(N3CCCN(Cc4nc5ccccc5[nH]4)CC3)nc12
CC(C)NS(=O)(=O)c1ccc2oc(SCC(=O)NCc3cccs3)nc2c1
COc1ccc(C(=O)c2ccn(-c3ccc(C)cc3)c2)cc1
COc1ccc2c(-c3cc(C(C)=O)ccc3OC)noc2c1
Cc1ccccc1-c1nc2ncccc2o1
CN1CCc2c(c(=O)n(CCCN3CCc4ccccc4C3)c(=O)n2CC(=O)Nc2ccccc2)C1
CC(Cc1ccc(C#Cc2ccc(C(F)(F)F)cc2)cc1)NC(=O)C(C)C
CCC(=O)Nc1cc[nH]c1C(=O)NCCCCC(C)NC(=O)C1(C)CCC2(C)C3=CCC4C(C)(C)C(O)CCC4(C)C3CCC2C1C
Clc1ccc2nc(-c3ccccc3)cn2c1
Cc1cc(C)c(-n2cnc3ccsc3c2=O)c(C)c1
CCC(C)CC1NC(=O)C2CCCN2C(=O)C(CC(=O)O)NC(=O)C(CC(=O)O)NC(=O)C(CCCN=C(N)N)NC(=O)C(C(C)O)NC(=O)C(C)NC1=O
O=C(c1cc2ccccc2cc1OC(F)(F)F)N1C2CCCC1C(COc1ccccn1)C2
CCOCCn1cc(CN2CCN(C(=O)N3CCCc4ccccc43)CC2)cn1
COc1ccc(-c2csc(=NN=C3C4CCCC3C(c3ccc(OC)cc3)NC4c3ccc(Cl)cc3)n2-c2ccccc2)cc1
Nc1ncnc2c1ncn2CCCCCCP(=O)(O)O
CCCC(c1ccc(-c2nc(-c3ncccn3)no2)cc1)N1CCCC1C
OCC1OC2C(O)C(O)C(OCc3ccccc3)OC2C(O)C1O
Cc1nc2cc3c4c(cccc4c2o1)C(=O)N(C)C3=O
Cc1ccc(NC(=O)CSc2nc3ncnn3c3ccccc23)cc1
Cc1cccc(-n2ncc(C(=O)N3CCN(c4ncccc4C)CC3)c2C2CCN(C(=O)OC(C)(C)C)CC2)c1
N#Cc1c(F)cccc1-c1coc2cc(OCc3ccc(C(=O)O)cn3)ccc2c1=O
COc1ccccc1NC(=O)CC1SC(N)=NC1=O
CC(=O)OCC1OC(OC2=C(N3CCCCC3=O)C(=O)N(c3ccccc3)C2=O)C(OC(C)=O)C(OC(C)=O)C1OC(C)=O
CCN(CC)C(=O)c1c(NC(=O)C2CCC2)sc2c1CC(C)(C)SC2
O=C(NNC(=O)c1ccco1)c1cccc(Cl)c1
NC(=O)c1ccc(N2CCOCC2)c(NCCc2cccnc2)c1
Cc1ncc(C(F)(F)F)cc1C(=O)NCCC1CCCN1C
Cc1cc(C)cc(NC(=O)CSc2nc(=O)n(CCN(C)C)c3c2CCC3)c1
CCOc1ccc(Oc2cccc(-c3ccc(NC(=O)C4CCN(Cc5ccco5)CC4)c(OCC)c3)c2)cc1
c1cnc(N2CCCC(NCCCOc3cccnc3)C2)nc1
Cc1nc(-c2ccc(S(=O)(=O)N3CCCC3)cc2)cc(N)c1O
CC(C)=CCCC(C)=CCCC(C)=CCCC(C)=CCCc1ccc(O)cc1O
COc1ccc(CCN2CCC(Nc3nc4ccccc4n3-c3ccc(Cl)cc3)CC2)cc1
OCC1OC(O)C(OCc2ccc3oc(-c4ccc(O)c(O)c4)cc3c2)C(O)C1O
CCC1(C)Cc2c(sc3nc(C(C)NC(=O)CNC(=O)c4ccc(C(F)(F)F)cc4)n(CC(=O)OC)c(=O)c23)CO1
COC(=O)C1CC1(C(=O)Nc1ccccc1C)c1ccsc1
COc1ccc(C=CC(=O)c2ccc(NC(=O)Nc3ccc4c(c3)C(C)(C)CCC4(C)C)cc2)cc1
CCN1CCCC(N(Cc2nc(C)co2)C(=O)Cc2ccc(F)cc2)C1=O
CCN1CNCC1CNc1cn(Cc2ccccc2)c2ccccc12
COCCOc1cccc2c1NC(=O)C2=Cc1coc2ccc(OC)cc2c1=O
CCCCCCCCCCCCCCOc1ccc(C(=O)Nc2c3c(nn2C)CSC3)cc1
CC(Cc1cccc2ccccc12)NC(=O)c1ccco1
COc1cc(CC(NC(=O)OCc2ccccc2)C(=O)NC(Cc2c[nH]cn2)C(=O)NC(C=CS(=O)(=O)c2ccccc2)CCc2ccccc2)ccc1CNC(CN)CCCCN
COc1cc2c(Oc3ccc(NC(=O)c4nn(-c5ccccc5)c(=O)c5ccccc45)cc3F)ccnc2cc1OCCCN1CCOCC1
COc1ccc(-c2cc(-c3cc(N4CCOCC4)nc4ncnn34)ccc2C)cc1
COc1ccc(NC(=O)CCN2C(=O)C3C4C=CC(C4)C3C2=O)cc1
Clc1ccc(-c2nc(CNCc3ccco3)co2)cc1
COCCN(C(=O)COC(=O)COc1cc(C)cc(C)c1)c1c(N)n(Cc2ccccc2)c(=O)[nH]c1=O
COc1ccc(S(=O)(=O)N2CCOCC2)cc1C(=O)OC1CCN(CC=Cc2ccccc2)CC1
CN(C)CCNC1=Nc2ccccc2C2(CCCCC2)C1=O
COC(=O)NC(C(=O)NC(C(=O)OC)C(C)C)C(C)C
CC(C)(C)NC(=O)c1nc(N2CCCC2)c2cc[nH]c2n1
CCC(C)(CC(=O)OC)OCc1ccc(OCc2cccc(Cl)c2)cc1
O=C(NN=Cc1cc(-c2ccccc2)n(-c2ccc(Cl)cc2)n1)c1ccccn1
O=C(CN1CCN(c2ccc(OC(F)(F)F)cc2)CC1)Nc1ccc(Cl)cc1Cl
CC(=O)NCC1CN(c2ccc3c(c2)CCCc2c(-c4ccc(OC(C)=O)cc4)n[nH]c2-3)C(=O)O1
CCOC(=O)c1cc(C=Cc2ccc(OC)cc2)on1
CC(=O)c1ccc(OCCCCNC(C)C)c(Br)c1
O=C(C=C(O)C(=O)O)NCc1ccc(OCCOc2ccccc2)c(Br)c1
CN(C(=O)C(F)(F)F)c1ccc(NC(=O)c2cccc(S(=O)(=O)N3CC4CC3CN4)c2)cc1
CC1(O)C(O)C(COP(=O)(O)OP(=O)(O)O)OC1n1ccc(N)nc1=O
CCN(CC)c1ccc(C=CC(=O)Nc2cccc3ccccc23)c(OC)c1
COc1ccc(CCC2=NC(C(=O)OCC(O)CO)CC2)cc1
O=c1cc(N2CCOCC2)oc2ccc(OCc3ccccc3)cc12
COc1ccc(NC(=O)Nc2ccccc2CN2CCC(Cc3ccc(F)cc3)CC2)cc1
CCCCCC(O)C=CC1C(O)CC(=O)C1CCCCCC(=O)OC
COc1ccc2c(CN3CCCC3Cn3cncn3)c(C(=O)O)n(Cc3ccc(F)cc3F)c2c1
Cc1nc(C)c(-c2ccc3nc(C(=O)NCCO)c(N4CCCC(C)C4)n3c2)nc1C
COc1ccc(C2OC(c3ccc(O)cc3)=NN2C)cc1
CC(C)(O)C#Cc1ccc(C(=O)N2CCC(n3nccc3NC(=O)C3CC3)CC2)cc1
O=C(O)c1ccccc1C(=O)c1ccc(O)cc1
CNC(=O)COc1ccc(C(=O)Nc2ccc3nc(Cl)n(Cc4ccc(-c5ccc(Cl)cc5)cc4)c(=O)c3c2)c(O)c1
CN(C)c1ccc(C(=O)N2CCc3c([nH]c4ccccc34)C2)s1
COc1ccc(CNC(=O)C(C#N)c2c(O)ccc3c(-c4ccc(OC)cc4)cc(=O)oc23)cc1
CCCCCOC(=O)N1CCN(C(=O)C(CCC(=O)O)NC(=O)c2cc(C(=O)Nc3ccccc3N)cc(-c3ccccc3)n2)CC1
CCCc1nc(NN=Cc2c[nH]c3ccccc23)c2ccccc2n1
Cc1ccccc1C#CC1Sc2ccccc2C1C(=O)O
O=C(NCc1ccc(Cl)s1)N(Cc1ccc(Br)cc1)Cc1ccc(Br)o1
CCCCCOc1ncnc2c1c(I)cn2C1OC(CO)C(O)C1O
C=C1C(=CC=C2CCCC3(C)C2CCC3C(C)CCCC(C)(C)O)CC(O)C(O)C1CCCO
Cc1ccc(CN2CC3CCC(C2)N3CCCS(C)(=O)=O)nc1
CC(Oc1ccccc1)C(=O)N1CCCC(Nc2ccc(C(C)C)cc2)C1
COc1ccccc1-c1cc(-c2ccc(C(F)(F)F)cc2)n(Cc2cccc(C(=O)NC(C)CCCN(C)C)c2)n1
Cc1ccc(Cc2nc3cc(C(=O)N(C)C)ccc3n2CCOc2ccccc2F)cc1
NC(Cc1ccccc1)C(=O)N1Cc2ccccc2CC1C(=O)NCCCNC(=O)C1CC1c1ccc2ccccc2c1
COc1cc2c(-c3cccc(N)c3Cl)nc(=N)n(C)c2cc1Cl
N=C(N)c1ccc(-c2cc(C(=O)N3CCC4(CCNC4)C3)[nH]c2-c2ccc(C(=N)N)cc2)cc1
C=CCN1CCN(C(=O)c2ccc(Cl)cc2)CC1
CC1=CC2OC(=O)C3=C(COC3O)CC3OC3(C)CCC2C2(C)C=CC=CC12
CCN1C(=O)C2(NC=C(c3cccc(OC)c3)C(C(=O)OCc3ccccc3)N2Cc2ccc3c(c2)OCO3)c2ccccc21
O=C(O)c1cc(S(=O)(=O)N2CCOCC2)ccc1N1CCCCCC1
CN(Cc1cn(Cc2ccc(Cl)cc2)nn1)C1CCOCC1
Cc1cc(C)nc(NC(=O)CSc2nc(=O)n(CCCN3CCOCC3)c3c2CCC3)c1
Fc1ccc(CNc2ncnc3ccc(NCc4ccc(CN5CCOCC5)cc4)cc23)cc1
Cn1cc(C(=O)O)c(CO)n1
CC(C)(C)c1cc(-c2ncc(Cl)cc2C(=O)O)ccc1O
CCCCNC(=O)NC(Cc1c[nH]c2ccccc12)C(=O)OCc1ccccc1
COc1ccccc1OCCOc1ccc(C=C(C#N)C(N)=O)cc1OC
O=C(Nc1ccc(Cl)cc1)Nc1cc(C(=O)O)ccc1N1CCN(c2ccc(F)cc2)CC1
COc1ccc(-c2nc(-c3ccc(NC(=O)CSc4nc(=O)cc[nH]4)cc3)cs2)cc1OC
Cc1cccc2c1C(=O)c1c(-c3cccnc3)noc1C2=O
CCCCOc1ccc(-c2nc(N)c(C(=O)c3ccc(Cl)cc3Cl)s2)cc1
CC(C)CC(C(=O)NC(C(=O)NC(C(=O)N1CCCC1)C(C)C)C(C)C)N(C)C(=O)C(Br)=CC(C)NC(=O)C(C(C)C)N(C)C
CN(C)CC1=C(Br)C(=O)C(n2cccc2)=C(Oc2ccc3c4c(c(=O)oc3c2CO)CCCC4)C1=O
CN(C)Cc1c(O)cc2oc3c(O)c(O)ccc3c(=O)c2c1O
Cn1ccc(=[N+](C)C)cc1
COc1ccc(CN2CCNC(=O)C2CC(=O)Nc2ccccc2OC)c(OC)c1
O=c1[nH]c(=Cc2cccn2Cc2ccccn2)c(=O)[nH]c1=Cc1ccc(O)c(O)c1
CCn1cnc2c(Nc3ccccc3)nc(C(N)=O)nc21
Cn1c(=O)oc2cc(S(=O)(=O)Nc3ccc(OC(F)(F)F)cc3Cl)ccc21
Cc1ccc(-c2nn(-c3ccc(S(N)(=O)=O)cc3)c(NC(=O)Nc3ccc4c(c3)c(=O)n(C)c(=O)n4C)c2C#N)cc1
c1ccc(OCCCN2CCN(c3ccccc3)CC2)cc1
COc1ccc(OC)c2sc(N3CCN(C(=O)c4ccco4)CC3)nc12
CCOC(=O)c1cc(-c2cccs2)[nH]c(=O)c1O
COc1ccc(C(=O)c2c(C)oc3ccccc23)c(OC)c1
CCCCCCCCc1cccc(NC(=O)C2NC(CC(C)(C)C)C3(C(=O)Nc4cc(Cl)ccc43)C2c2cccc(Cl)c2F)c1
CN(C)C(=O)CSc1nc2ccsc2c(=O)n1-c1ccccc1
COc1cc2c(cc1OC)OC(C1CCN(C3CCCCC3)CC1)C2
COc1cccc(-n2c(C)nc3cc(C(=O)NCc4cc(OC)ccc4OC)ccc32)c1
COc1ccc(C2CN(CCc3ccc(O)c(OC)c3)CC2C(=O)c2ccc(O)c(OC)c2)cc1
CC(=O)OC1C=CC(O)C2OC2C2OC(=O)C(C)C12
COC(=O)c1sc(C(C)(C)C)cc1NC(=O)Nc1cc(OC)ccc1OC
CN(C)CCCN1CCN(C(c2ccccc2Cl)c2ccc(Cl)cc2Cl)CC1
O=C(NCc1cccnc1)c1sc2c(-c3ccc(O)cc3)c(-c3ccc(Br)cc3)ccc2c1Cl
O=C(Nc1ccc(Cl)cc1)c1cnn2c1NC(c1ccco1)CC2C(F)(F)F
COc1cccc(C2c3cc4c(cc3N=C3COC(=O)C32)OCO4)c1
CC1=NN(C(=O)c2ccccc2O)C(O)(c2ccc(C)cc2)C1
CC(C)n1c(=O)n(Cc2nc3ccccc3n2C)c(=O)c2cnccc21
CCC1OC(=O)C(C)C2OC3(CCN(Cc4ccc(Cl)cc4)CC3)OC(C)(CC(C)CNC(C)C(O)C1(C)O)C(OC1OC(C)CC(N(C)C)C1O)C2C
N#Cc1ccc2c(c1)NCCCCC(NC(=O)Cc1ccc(Cl)c(Cl)c1)c1nc-2c[nH]1
CC(=O)Nc1ccc(S(=O)(=O)NCCC(=O)NCc2ccccn2)cc1
N#CC1=CC(N)CC(NC(=O)CCCCC(=O)NO)C1
COc1cccc(C(=O)NCc2n[nH]c(SCC(=O)NC(=O)Nc3ccccc3OC)n2)c1
COc1ccccc1COCCCOc1ncc(N2C(=O)CNCC2C(=O)N(Cc2cccc(Cl)c2Cl)C2CC2)cn1
S=c1[nH]nc(Cc2ccccc2)n1N=Cc1cccc(Cl)c1Cl
Cc1cc(CC(NS(=O)(=O)c2ccc3c(NC(=O)C(N)CC(N)=O)cccc3c2)c2ccccc2)cc2c(N)n[nH]c12
CCCCNc1cccn2c(=O)c(O)c(C(=O)Nc3nc4ccc(F)cc4s3)nc12
NC(=O)c1ccc(C(=O)NC2CCCCC2NC(=O)CNC(=O)c2cc(C(N)=O)ccc2OCc2ccccc2)cc1
CC(=O)NC1c2ccc(OCc3ccccc3)cc2C(c2ccccc2)NC1c1ccccc1
NC(=O)C(=O)NS(=O)(=O)c1ccc(-n2cnnn2)cc1
CN(CC(=O)Nc1ccc(-c2ccc(C(F)(F)F)cc2)cc1)C(=O)C1CCCN1C(=O)c1ccc(CO)cc1
Cc1c(N2CCNCC2)nc2cc(C(F)(F)F)ccc2c1C(=O)NCCC(C)(C)O
CC(O)C1C(=O)N2C(C(=O)O)=C(SC3CNC(Cc4n(C)[n+](C)c(N(C)C)[n+]4[O-])C3)C(C)C12
O=C(NC1CCCCC1)c1cc(=O)c2c(O)cccc2o1
CCC1=C(Sc2cc(C)cc(C)c2)C(C(=O)O)CC1
Cc1n[nH]c(C)c1CCC(=O)NCCCn1ccnc1C
NS(=O)(=O)c1nnc(NC(=O)c2sc3ccccc3c2Cl)s1
CCCCCCc1c(OCCCN2CCN(CCCC)CC2)ccc2c1OCC(=O)C2=NOCc1ccccc1
c1n[nH]c(Sc2nn3ccnc3s2)n1
CC1OC(OC2CCC3(C)C(CCC4C3CCC3(C)C(C5=CC(=O)OC5)CCC43O)C2)CC(O)C1O
CN1CCCC(c2nc(-c3ccncc3)no2)C1
O=C(COc1cccc([N+](=O)[O-])c1)Nc1ccc(-c2ccnc(SCC3CCCCC3)n2)cc1
COC(=O)C(=O)c1ccc(NC(=O)COc2cccc(NC(=O)CN3CCN(C(=O)c4ccco4)CC3)c2)cc1
O=C(COCC(F)(F)C(F)F)NCC1(c2ccccc2)CCCC1
O=[N+]([O-])c1cc(CNc2ccnc3ccccc23)ccc1N1CCCC1
O=C(c1cccc(Oc2ncccc2-c2cccs2)c1)N1Cc2ncn(C3CCCCC3)c2C1
COc1ccc(OCC(=O)NNC(=O)Cc2ccc(F)cc2)cc1
CCSc1nc(-c2ccccc2)nn1C
CSc1cccc(-n2nnnc2OCc2csc(-c3ccccc3)n2)c1
CC(CO)N=C(Nc1nccs1)NS(=O)(=O)c1ccccc1
CN(CCC1CCCCC1)CC(O)(P(=O)(O)O)P(=O)(O)O
CCCN(CCC)CCCOc1cccc2sc(N3CCN(C)CC3)cc12
CCOP(=O)(Cc1ccc(NC(=O)C2Cc3ccc(OC)cc3C(=O)c3ccccc32)cc1)OCC
COc1ccc(CN2CC3COCC3(COCC3CC3)C2)cc1
Cc1ccc(C)c(C(CC(C)C)NC(=O)c2cc(COc3ccccc3F)cc(-c3ccccc3)n2)c1
CCN(C(=O)C=Cc1cnn(-c2ccccc2)c1Oc1cc(C)ccc1C)c1cccc(C)c1
CN1C2CCC1C(c1ccc(Br)cc1)C2
CCC1CN2CCC1CC2C(O)c1cc(N2CCCCC2)nc2ccc(OC)cc12
CNc1nc(Cl)nc2c1ncn2C=C1CC1CO
CCCCc1nc(C(=O)NC2CCCC2)cn1Cc1ccc(-c2ccccc2-c2nn[nH]n2)cc1
CC(=O)OC1CC(COC(=O)c2ccccc2)C2(C)C(C)C3(OCOC4(O)C(CC32)OC(O)C2C(O)C(=O)C(C)=CC24C)C1=O
Nc1nc(-c2ccc(CO)o2)nc2sc(CN3CCC(O)(C(F)F)C3)cc12
Cc1ccc2c(c1)c(C(=O)C=C(O)C(=O)O)cn2Cc1ccncc1Cl
O=C(Nc1ccc(Cl)c(S(=O)(=O)N2CCOCC2)c1)c1ccc(N2CCCC2=O)cc1
COC12C(COC(N)=O)C3=C(C(=O)C(C)=C(N)C3=O)N1CC1NC12
COC(=O)C(CCSC)NC(=O)Cn1c(C)cc2ccccc21
Cc1ncc(-c2ccc(F)c(C)c2)c(C2CCCN(C(=O)c3ccc[nH]3)C2)n1
CCc1c(C(=O)NNC=O)ncn1Cc1ccc(Cl)cc1
O=C(CN1C(=O)CCS(=O)(=O)c2ccccc21)N1CCOCC1
O=C(CCCc1nnc(C2CCC2)o1)N1CCc2ccccc21
CCSc1nnc(C2C(c3ccc(Cl)cc3)CC3CCC2N3C)o1
C=CCc1ccc(O)c(-c2ccc(OC)c(CC(=O)O)c2)c1
CC(C)(C)C1CCC(N(Cc2cccnc2)C(=O)Nc2ccccc2Cl)CC1
CCCCc1nc(N)c2[nH]c(CSCCO)nc(=S)n12
CC(=NNc1ccccc1)c1ccccc1Nc1ccccc1
CCCCCCC1CCCC2(CCCCCC(=O)Nc3ccc(-c4c(F)cc(F)cc4F)cn3)COC(C)(C)OC12
O=C(O)C1CCCCC1c1cc(=O)n2c(n1)SCC2CO
COc1cc(C)c(NC(=O)COC(=O)CCc2nc(-c3ccccc3)oc2C)cc1OC
CC(=O)NCCC1CCc2cc3oc4c(c3c(O)c2C1)C(=O)c1cccc(O)c1C4=O
COc1ccc(C(=O)N2c3ccccc3C(=O)N(CC(=O)Nc3ccc(C)cc3)c3ccccc32)cc1
CCCCSc1ccc(CCNC)cc1
COc1cccc2sc(C(=O)Nc3cccc([N+](=O)[O-])c3)nc12
CC(C)CC(N)C(=O)NC(C(=O)NC(C(=O)NC(CCCN=C(N)N)C(=O)CF)C(C)C)C(C)C
CCOc1ccc2c(C)cc(Nc3ccc(C(C)=O)cc3OC)nc2c1
N#Cc1ccc(Sc2ccc3c(c2)CCC3)cc1
OCC1OC(Oc2ccc(-c3nc(-c4ccccc4)c(-c4ccccc4)c(-c4ccccc4)n3)cc2)C(O)C(O)C1O
Cc1cc(C[N+](C)(C)C)c(C)o1
Fc1ccc(-c2nc(-c3ccc(OCC4CCOC4)cc3)c[nH]2)cc1
O=C(O)CCCCCC=CCCCCc1ccccc1
O=C(O)c1cc(=O)c2c(C(=O)O)c3cc(Cl)ccc3nc2[nH]1
COC(=O)CC1=C(C)C(=CC(C)c2cc(CC=C(C)C)c(OC)c(OC)c2)C2=C(OC)C(=O)C=CC(C)(C)C2C1C
CC(C)(C)OC(=O)c1cc2[nH]c3c(c(=O)n2n1)CCCC3
O=C(O)c1cn(C2CC2)c2cc(N3CCN(CCc4ccc5nc(-c6cccnc6)n(-c6c(Cl)cccc6Cl)c5c4)CC3)c(F)cc2c1=O
Cc1ccc(Oc2csc(-c3n[nH]cc3-c3ccccc3)n2)cc1
CC(C)C1=CC2CC3(C=O)C4CCC(C)C4CC2(C(=O)COC(=O)c2cc(C#N)n(C)n2)C13C(=O)O
Cc1cc(C=C2C(=N)N3N=C(C(C)C)SC3=NC2=O)c(C)n1-c1ccccc1
CC(C)C(C(=O)NC1CCCC1)N1C(=O)C2CC=CCC2C1=O
COc1cc(C(=O)C2=C(O)C(=O)N(CCN3CCOCC3)C2c2ccc(Br)cc2)cc(OC)c1OC
CC1=C(C(=O)O)C(c2ccc(OC(C)C)cc2)C(C(=O)OC(C)C)=C(C)N1
CC1(C)OC2C(CCNC(=O)CCCNC(=O)CCC(=O)O)OC(CN3CCCc4ccccc43)C2O1
CSc1cc(Cl)ccc1OCC(=O)O
CN(C)c1ccc(C(=O)C(Cl)=C(Cl)C(=O)O)cc1
CN(C)c1nc(CNC(=O)N2CCC(c3nc(-c4ccc5c(c4)OCCO5)no3)C2)cs1
Cn1cccc1C(=O)N1CCCC(c2nnc3ccccn23)C1
CC1(C)CC(S(=O)(=O)c2ccc(Cl)cc2)CCO1
CC1=C(CO)C2=C(C)C3(CC3)C(C)(O)C(O)C2=CO1
Cc1cc(C(=O)COC(=O)c2cn(CC(=O)N3CCCCC3)c3ccccc23)c(C)n1Cc1ccco1
CNC(=O)NC1C(OC)OC(CO)C(OC(C)=O)C1O
CC(=O)N1c2ccc(S(=O)(=O)N3CCCCC3)cc2CC1C
Cn1cc(C2=C(c3cnn(CCCn4cccn4)c3)C(=O)NC2=O)c2ccncc21
COCC(C)Oc1cc(O)c2c(=O)cc(C34CC5CC(CC3C5)C4)oc2c1
Cc1cccc(Cn2c(CCc3ccc(C(C)(C)C(=O)O)cc3)nc3c2c(=O)[nH]c(=O)n3C)c1
COCc1ccc(CNC(=O)c2nn(-c3ccc(OC)cc3)c(OCC(O)CN3CCCC3C)c2C)cc1
CC1OC(OC2CCC3(CO)C4CCC5(C)C(C6=CC(=O)OC6)CCC5(O)C4CCC3(O)C2)C(O)C(O)C1O
CCn1cc(N2C(=O)c3ccccc3NC2c2ccc(OC)c(OC)c2)ccc1=O
O=C1NC2CCc3cc(OC(=O)N=Nc4ccc(O)cc4O)ccc3C2N1
O=C(O)CNC(=O)c1cccc2c(O)cccc12
O=C(NCCc1ccc(F)cc1)c1cc2ncccn2n1
O=c1oc2cc(O)c(OC3OC(CO)C(O)C(O)C3O)cc2cc1O
Cc1c(C(=O)NN=Cc2ccco2)nnn1-c1nonc1N
CCNC(=O)C1OC(n2cnc3c(N)nc(Nc4ccc(C(F)(F)F)cc4)nc32)C(O)C1O
O=C(O)CC(NC(=O)CNC(=O)C1CCCN1C(=O)c1nc(C(=O)O)c[nH]1)C(=O)OCc1ccccc1
CCCn1cc(Cn2c(SCc3ccc(Cl)cc3Cl)nc(=O)c3c2CCCC3)c(C)n1
COC(=O)C1(Cc2ccc3c(c2)OCCO3)CCN(Cc2cccc([N+](=O)[O-])c2)CC1
O=C(CSc1nnc(-c2ccccc2)o1)N1CCc2ccccc21
CCC(C)C1C(=O)OC(C)C(C)C(C)(O)C(C(C)CC)C(=O)OC(Cc2ccc(OC)c(Br)c2)C(=O)N1C
CN(C)CCCNS(=O)(=O)Cc1ccc(OC2CCN(S(C)(=O)=O)C2)cc1
C#CC1(O)CCC2(C)c3ccc(OC(=O)C(F)(F)F)cc3COC2C1=O
Cc1nc(Nc2cccnc2)c2cc[nH]c2n1
C[n+]1ccc2c(c1)[nH]c1ccccc12
Cc1ccc(NC(=O)CSCc2ccc3c(c2)OCO3)cc1S(=O)(=O)N1CCCCC1
CCCCCCCCCCOC(=O)c1ccc(O)c(O)c1
O=C1N(Cc2cn(Cc3ccccc3)nn2)CCCC12CCN(c1cnc3ccccc3n1)CC2
C=C(C)C1CCC2(C(=O)O)CCC3(C)C(CCC4C5(C)CCC(OC(=O)C=CC6CCC=CC(C(=O)O)O6)C(C)(C)C5CCC43C)C12
COc1ccccc1-c1cc(COC2COc3nc([N+](=O)[O-])cn3C2)ccc1C(N)=O
Oc1c(CC2(O)c3ccccc3C3=NCCN32)ccc2c1ccn2Cc1cccc(C(F)(F)F)c1
CSCC(C)NS(=O)(=O)c1ccc2nc(C(=O)N3CCC(O)(c4ccc(Cl)cc4)CC3)sc2c1
O=C(CCCc1ccc(Cl)c(Cl)c1)NCCC(c1ccccc1)c1ccccc1
CCN(Cc1cncn1Cc1ccc(C#N)cc1)C(=O)NCc1ccc(C#N)cc1
CCC(=O)N1CCOC2CC3(CCC21)OCCCO3
CCOc1cc2c(cc1OC)C(c1ccc(F)cc1)N(C(C)=O)CC2
Cc1ccc(-n2c(C)cc(C(=O)CSc3nnc(-c4ccc(F)cc4)n3-c3ccccc3)c2C)cc1
CCS(=O)(=O)c1nc(-c2cc(N)c(OCCCc3cccc(F)n3)c(F)c2)no1
CC(C)Cc1cc2n(c1C(=O)NCc1ccccn1)CC21CC1
CCOC(=O)CNP(=O)(OCC1OC(n2ccc(N)nc2=O)C(C)(O)C1O)Oc1ccccc1
COC1CCN(C(=O)N2CC=C(c3ccc(F)cc3)CC2)CC1
Cc1cc(C(=O)NCC2CCN(Cc3cccs3)CC2)no1
CC(CN1CCOCC1)CN1CCC2(CCOCC2)C1
CSc1cccc(S(=O)(=O)N2CCN(C(=O)c3ccc(=O)[nH]n3)CC2)c1
O=C1Nc2ccc(Br)cc2C1(Cc1ccccc1)Cc1ccccc1
CC1=NC(c2ccc(C)c(S(=O)(=O)N3CCOCC3)c2)C(C(=O)O)=C(C)N1
Cc1ccc(C=CC(=O)NCCNC(=O)c2cccc(S(=O)(=O)N3CCCCC3)c2)cc1
Cc1cc(C)c(NC(=O)c2cc3c(s2)N2CCCCCC2=NC3)c(C)c1
CC(C)CCCC(C)C1CCC2=C3CC=C(C(C)(C)O)C=C3CCC21C
CC(N)C(=O)c1ccccc1
O=C(Cn1cc(-c2ccccc2)nn1)Nc1cc(-c2ccc(Cl)cc2)nc2ccccc12
CC(C)(C)COc1cccc(C(=O)Nc2ccc3[nH]ncc3c2)c1
O=C(NC1CCCCc2c1[nH]c1ccc(O)cc21)c1cccc(O)c1
Cc1nc(C)n(CC(=O)NCC(O)c2ccccc2)n1
CC1=CC23Cc4cocc4C2OC(C)(CCC1O)C(C)C3
Cc1ccccc1S(=O)(=O)Nc1c(C)noc(=O)c1Cl
CC(=O)N(CCC1CCCCC1)c1ccc(Cl)c(Cl)c1
Cc1cc(C)c(S(=O)(=O)NC(=N)NCCCC(NC(=O)C(Cc2c[nH]cn2)NC(=O)OC(C)(C)C)C(=O)NC(Cc2c[nH]cn2)C(=O)N2CC(C)CC2C(=O)NC(C)C(=O)O)c(C)c1
CCc1cc2c(CN3CCCC(C)(C)C3)csc2cc1OC
Cc1cc(C)c2[nH]c(=O)c(CN(Cc3ccc4c(c3)OCO4)C(=O)C(C)NS(=O)(=O)c3ccccc3)cc2c1
Cc1ccccc1COc1ccc(CCC(C)(C(=O)NO)S(C)(=O)=O)cc1
Nc1nonc1-c1nc2ccccc2n1Cc1ccccc1
CN1C(=O)C(=NNc2ccc(C(=O)O)cc2)c2ccccc21
CC(=O)OC1=C(O)c2occc2CCC1
CC1CCC2(OC1)OC1CC3C4CCC5CC(OC6OC(CO)C(O)C(OC7OC(CO)C(O)C(O)C7OC7OC(C)C(O)C(O)C7O)C6O)CCC5(C)C4CCC3(C)C1C2C
Nc1ccccc1-c1nnc(Cc2c[nH]c3ccccc23)o1
O=C(C=Cc1ccoc1)N1CC2(CCN(Cc3ccc([N+](=O)[O-])cc3)CC2)C1
CC(C)S(=O)(=O)NCC1CCC(NC(=O)Cn2cccn2)CC1
CCOc1ccccc1N1CCN(C(=O)CCS(=O)(=O)c2ccc3c(c2)CC(C)N3C(C)=O)CC1
Cc1cc(Br)cc(C)c1NC(=O)NNC(=O)c1cc(Cl)ccc1O
COc1ccc(CC(=O)OCC(=O)Nc2ccc(Cl)c(S(=O)(=O)N3CCCCC3)c2)cc1
CC(CO)N=C1Nc2ccc(OCc3ccc(Cl)cc3)cc2S(=O)(=O)N1
COC(=O)C(OC(C)=O)C(OC(C)=O)C(OC(C)=O)C(COC(C)=O)C(COC(C)=O)SC(C)=O
O=C(Nc1ccc(C(F)(F)F)cc1)c1ccc(Oc2ccnc3cc(OCCCN4CCOCC4)c(F)cc23)c(F)c1
CC12CCC3c4ccc(O)cc4CCC3C1CC(CCCCCCCCCCCC(=O)OCC1OC(n3cnc4c(N)ncnc43)C(O)C1O)C2O
CCC1(CC)OCC(Cc2ccccc2)C(CC2OC2C(C)C(C)O)C1=O
c1cncc(CSC2C3CNCC32c2ccc(N3CCC3)cc2)c1
Cc1ccccc1OCC(O)CN1CCN(Cc2ccccc2F)CC1
CCC1CCC2(O)C3=C(C(=O)C(C)C12C)C1(C=O)CCC(=O)C(C)C1CC3C
COc1cc(-c2nc(N)c3ncn(C4OC(CO)C(O)C4O)c3n2)cc(OC)c1OCc1ccccc1
O=C(Cn1c(Cl)cnc(NCC(F)(F)c2ccccc2)c1=O)NCc1ccc(F)cc1F
Fc1cc(F)c(F)c(Nc2nc(Nc3ccc4[nH]nnc4c3)nc3[nH]cnc23)c1
O=C(O)CCC(=O)N1Cc2ccccc2NS1(=O)=O
O=c1[nH]c(Nc2ccc(Cl)cc2)cc(Sc2ccc(Cl)cc2)c1Cl
COCc1nnc(-c2ccc(N3CCC(CO)(Cc4ccc(Cl)cc4)CC3)cc2)o1
NC(=O)c1cnc(Nc2ccc(OC(F)F)cc2)c2c(-c3ccc(NC4CCOCC4)nc3)csc12
CNC(=O)N(CCOC)C(=C(C)CCC=C(C)C)c1ccccc1
COC(=O)c1ccc(NC(=O)CN2CCN(c3ccc(OC)cc3)CC2)cc1
O=C1N=C(NO)N(Cc2ccccc2)C1=CNCc1ccccc1
COc1ccc(CN2CCCCC2C(=O)Nc2ccc3c(c2)OCCO3)cc1OC
COc1ccc(C=NNC(=S)Nc2ccc(Cl)cc2)cc1OC
CCN(CC)CCNc1ccc2c3c(nn2CCN(CC)CC)-c2ccccc2Nc13
S=C1Oc2ccccc2C2C=CCC12
CN(C1CCCCC1)S(=O)(=O)NC(CP(=O)(O)CC(O)CC(=O)O)c1ccc2c(c1)OCCO2
COCCn1ccc2sc(C)c(C)c2c1=O
O=C(Nc1ccc(Cl)cc1)c1cn(Cc2ccoc2)nc1-c1ccc(Cl)cc1Cl
Cc1n[nH]cc1-c1cc(F)ccc1Nc1ncc(Cl)c(Nc2ccccc2S(=O)(=O)NC(C)C)n1
CC(C)CC(NC(=O)C(Cc1ccccc1)NC(=O)C(C)N)C(=O)NC(Cc1cccc2ccccc12)C(=O)NC(CC1CCCCC1)C(O)C(O)CC(=O)O
Cn1cnc(S(=O)(=O)N2CCN(C3c4ccc(Cl)cc4CCc4cccnc43)CC2)c1
CCOc1cccc(NC(=O)Nc2nn[nH]n2)c1
O=C(NCc1ccccc1Cl)C(=O)NCC(c1ccco1)S(=O)(=O)c1cccs1
COCCS(=O)(=O)NC(=O)C1(C)CCCN(C(=O)c2ccnn2C)C1
Cc1cccc2nc(-c3cccc(-c4cccc(NC(=O)c5ccc(F)cc5)c4)c3)[nH]c12
Cc1onc(-c2ccccc2Cl)c1C(=O)Nc1ccc(O)cc1
COc1ccc(CCNC(=O)Cn2ncc3c(C)cc(C)nc32)cc1OC
CCn1c(O)nc2c(c1=O)C1=NS(=O)(=O)c3cc(C(F)(F)F)ccc3N1C(C)=C2
Cc1nn(-c2ccccc2)c2sc(C(=O)O)c(-c3ccccc3)c12
COCCCc1cc(CN(C(=O)C2CNCCC2c2ccc(Cl)cc2)C2CC2)c(OC)cc1OC
O=C(c1cc(Br)ccc1O)N1CCc2ccccc2C1
CN(NC(=O)c1nnn(-c2nonc2N)c1C1CC1)c1ncccc1Cl
CC1(O)C2C(O)C=C(CO)CC3(O)C(C)(O)C2(O)C3(O)C1OC(=O)Cn1cc(Br)cn1
Fc1cc(-c2cn[nH]c2)cn2c(-c3ccncc3)cnc12
CC1CC(=O)Nc2c1c(=O)[nH]c(=S)n2CCc1ccco1
CCOC(=O)N(Cc1ccccc1-c1ccc(Cl)cc1)C1CCNC1
CC(S)C(=O)Nc1c(C(=O)c2ccc(Cl)cc2)oc2cc(-c3ccccc3)ccc12
Cc1ccc(C=NNC(=O)CC(c2cccs2)S(=O)(=O)c2ccccc2)cc1
CC1CCOCC1NC1CC2CCC1(C)C2(C)C
COc1cccc(-c2cnc(C(=O)CCCCCCc3ccccc3)o2)n1
O=C1C(F)=CC(F)=C2OC(n3ccc(=O)[nH]c3=O)CC12F
Nc1noc2cccc(-c3ccc(NC(=O)C4(C(=O)Nc5ccc(F)cc5)CC4)cc3)c12
CC1COc2cc(N3CCC(O)(C(F)(F)F)C3)c(F)cc2S(=O)(=O)N1
O=S(=O)(NCCCCN1c2ccccc2Sc2ccccc21)c1ccc(CSc2cccc3cccnc23)cc1
CC(C)(C)NC(=O)N1CC2(C)CCC1CC(C)(C)C2=O
COc1cc2c(cc1F)C(=O)CCC1C2CCC2(C)C(OC(C)C)CCC12
O=C(NS(=O)(=O)N1CCCC1)c1cc(-c2nc(=O)c3cc(-c4cn[nH]c4)ccc3[nH]2)cc(CCCC2CCCCC2)c1F
CCC(C)C(NC(=O)N1CC(=O)Nc2ccccc21)C(=O)Nc1nccs1
CCCN(CCN1CCN(c2ccccc2O)CC1)C1CCc2nc(N)sc2C1
CN(C)C=Nc1nc(=O)c(C#N)c(O)[nH]1
COc1ccc2c(=O)c3c(C)c(CN(C)C)n(C)c3[nH]c2c1
Nc1ncc(-c2ccccc2)nc1NN=Cc1c(-c2ccc(S(N)(=O)=O)cc2)[nH]c2ccccc12
COc1cc2oc(-c3ccccc3)cc(=O)c2c(OC)c1OC
COc1ccc2cccc(CCNC(C)=O)c2c1
Cc1ccc(NC(=O)CSc2nnc(C)n2Cc2ccco2)cc1F
O=C1CC(O)(c2ccccc2)CC(O)=C1c1nc2ccc(NS(=O)(=O)c3ccc(F)cc3F)cc2s1
CN(Cc1ccccc1)c1cc(C(=O)Nc2ccc(F)cc2)nc(N)n1
Cn1cnnc1Sc1c(OCCO)nc(N2CCOCC2)nc1OCCOCCOCCO
O=C(CCC1CCCC1)Nc1ccc2c(c1)CCC(c1cccc[n+]1[O-])O2
COc1ccc(-c2c(-c3ccncc3)c(F)c[nH]c2=O)cc1OC
Cc1ccccc1C(=O)C1CSC(Nc2ccccc2)=N1
O=C(OCc1ccc2ccccc2c1)C1CCC(CNC2CCCc3ccccc32)CC1
Cc1cccc(-c2[nH]c(CNc3cccc(F)c3)nc2-c2ccc3nccnc3c2)n1
O=C(CCCCN1CCN(c2ncccn2)CC1)N1CCOCC1
CCC1=C2CCC3C(=O)N(CC)C(=O)C3C2C2(Cc3ccccc3)C(=S)N(c3ccccc3)C(=O)N2C(=O)N1CCc1ccccc1
CC(C)NCC(O)Cn1c2ccc(Cl)cc2c2cc(Br)c(O)cc21
CC1=C(c2cccc(C(=O)O)c2)Sc2ccccc2N1Cc1cccc(Cl)c1
COc1ccc(C(=O)N2CC=C(c3ccccc3)CC2)cc1
O=C(CCc1ccc(-c2ccc(F)cc2)cc1)NCCc1ccccc1
CC(O)C1C(=O)N2C(C(=O)O)=C(SC3CNC(COC(=O)c4ccccc4)C3)C(C)C12
CSc1ccsc1C(=O)O
CCC1=c2c(CC)c3[nH]c(CC)c(CC)c3cc2=NC1=Cc1[nH]c(-c2ccc(OCc3ccccc3)cc2)c(CC)c1OCc1ccccc1
COc1ccc(C(=O)OCC(=O)NC(=O)c2ccc(NC(C)=O)cc2)cc1S(=O)(=O)N1CCCCC1
O=C1OC2CN(CC3CC3)CC2N1c1ccc2c3c(c(=O)[nH]c2c1)CCCC3
O=C1NC(=O)C(=CC=Cc2ccccc2)N1
C=CC(=O)N1CCc2c(c(-c3ccc(C)cc3)nn2CC(O)CN2CCC(n3c(=O)[nH]c4ccccc43)CC2)C1
CSc1nc2sc(C)cc2c(=NS(=O)(=O)c2ccc(I)cc2)s1
CC(NC(=O)c1cc(COc2ccc(F)cc2C(F)(F)F)ccc1F)c1ccccc1
COC1=CC2(CC=C1F)NC(=O)CC2c1ccc(OC)nc1
Cc1cc(C)nc(NC(=O)CNC(=O)C2CCCC(C(F)(F)F)C2)n1
Cc1nn(C)c(C)c1CNC(=O)CC1CCCN(CC2CCOC2)C1
CCc1c(Cl)c(C(=O)OC)c(Cl)c(O)c1C(=O)N(CC)CC
CC1CN(c2ccc(C(=O)Nc3cccc(S(=O)(=O)Nc4nccs4)c3)cc2)CC(C)N1
CCSCC1C(CO)OC(n2cnc3c(=O)nc(N)[nH]c32)C1O
Cc1cc(C)cc(N(C(=O)CCC(=O)Nc2ccccn2)C(C(=O)Nc2ccccn2)c2cccnc2)c1
Cc1c(Cl)cccc1NC(=O)CN(C)N=Nc1ccccc1C(F)(F)F
CC(C)(C)c1ccc(-c2c(C(N)=O)c(C(F)(F)F)nn2-c2ccccc2)cc1
O=C1CC(S(=O)(=O)c2ccc(Cl)cc2)=Nc2ccccc2N1
COc1cc(N2CCN(C)CC2)ccc1Nc1ncc2c(n1)-c1c(nn(C)c1-c1cccs1)CC2
Cn1c(SC(C)(C)C)nnc1-c1cccc([N+](=O)[O-])c1
CC(C=CC(=O)O)=CCCC(C)CC(=O)C1(C)C(C)NC(=S)NC1CC(C)C
COc1ccc(CC(=N)NOC(=O)C=Cc2cccs2)cc1OC
CCOc1ccccc1NC(=O)NC(C)c1ccccc1
O=C(CN1C(=O)c2c(Br)cccc2S1(=O)=O)NCCc1ccc(Cl)cc1
CC(c1ccc(-c2ccc(-c3cnccn3)cc2)cc1)n1ccnc1
CCCCCCCCC#Cc1cn(C2CC(O)C(CO)O2)c(=O)[nH]c1=O
CCCCCCCCCNCc1ccc(C(=O)Nc2ccc(I)cc2)cc1
CCCCCCCC=CCCCCCCc1c(Br)c(OC)cc2c1[nH]c(=O)c1[nH]c(CSCC)c(Br)c12
CCOc1ccc(NC(=O)CN2C(=O)C(=O)N(Cc3cccc(Cl)c3)C2=O)cc1OCC
Cc1ccc(S(=O)(=O)N2CCN(C(=O)COC(=O)C=Cc3ccc(Cl)cc3)CC2)c(C)c1
Cc1cc(C=Cc2ccccc2)cc(-c2ccsc2)c1
CNC(=O)c1cc2n(c1)CCN(Cc1ccncc1)C2=O
Cn1c(=O)c2nc(C=Cc3cccnc3)[nH]c2n(C)c1=O
Cc1c(C(=O)NCCCO)sc2ncnc(Nc3cccc(Cl)c3)c12
O=C(O)c1cn(C2CC2)c2cc(-n3cc(C(F)(F)F)nn3)c([N+](=O)[O-])cc2c1=O
CN(C)S(=O)(=O)c1ccc(NC(=O)Cn2c(=O)c3ccccc3n3nncc23)cc1
CCN(Cc1cc(Cl)c2c(c1)OCCCO2)C(=O)CCCc1c(C)nc2ccc(Cl)cn12
CCn1c(-c2nonc2N)nc2cncc(OCC3CCN(Cc4ccc(C#N)cc4)CC3)c21
COC(=O)C(Cc1c[nH]cn1)NC(=O)C1(NC(=O)Nc2ccc(OC)c(OC)c2)CCCC1
CC(=O)OC1CCC2(C)C(=CCC3C4CC(C#N)C(=N)C4(C)CCC32)C1
Cc1ccc(C(=O)Nc2ccccc2Br)s1
O=C(CSc1nnc(Cn2c(=O)sc3ccccc32)n1Cc1ccco1)NCC1CCCO1
CC(=O)Nc1ccc(S(=O)(=O)NNC(=O)c2ccc3c(c2)OCO3)cc1
Cc1cc(N2CCC(O)(c3ccc(F)nc3)C2)nc2ccc(NC(=O)COc3ccc(Cl)cc3)cc12
Cc1c(I)c(=O)oc2c3c(c(I)cc12)C(OC(=O)CCl)CCC3(C)C
Fc1ccc(Nc2ncnn3cc(-c4ccc(Br)cc4)c(C(F)(F)F)c23)cc1Cl
COc1cc(C=Cc2ccc3ccccc3n2)cc(OC)c1OC
COc1ccccc1N1CCN(CC2COC(Cn3cccn3)(c3ccccc3)O2)CC1
COC(=O)NC(C(=O)N1CCCC1C(=O)Nc1ccc(-c2ccc(NC(=O)C3CCCN3C(=O)C(NC(=O)OC)c3ccccc3)cc2)cc1)c1ccccc1
CC(C)(C)n1nc2c(c1Cc1ccccc1)-c1nc(Nc3ccc(CCC(C)(C(=O)NO)S(C)(=O)=O)cc3)ncc1CC2
O=C(Cc1ccc2c(c1)CCC2)Nc1ccc2c(c1)CCC2
Cn1cc(-c2ccccc2)c(Nc2nc(-c3ccncc3)cs2)n1
Cc1ccc(C)c(S(=O)(=O)NC(=O)Cc2c(C)c3cc4c(=O)c5ccccc5oc4cc3oc2=O)c1
CNC(=O)OCc1c(-c2ccccc2C)c(-c2ccsc2Cl)n(CC(=O)O)c1C
CCN(CC)c1ccc(C=C(C#N)c2nc3ccccc3s2)cc1
CCOC(=O)c1ncn2c1Cn1ncnc1-c1cc(C#CCN3CCC(O)C3)ccc1-2
N#[N+][N-]C1CC(n2cnc3c(N)ncnc32)OC1CO
COc1ccc(-c2c(C(F)(F)F)nc3cc(C)nn3c2N)c(N2CCCC2)n1
Cc1cc(CO)ccc1-c1ncnc2[nH]c(C)c(C)c12
CN(CC(=O)Nc1cccc(Br)c1)C(=O)C=Cc1ccc(C(C)(C)C)cc1
CC(C)(C)C(=O)NCC(c1ccco1)N1CCC2(CC1)C(=O)NCN2c1ccccc1
O=C(NC1CCCN(Cc2ccc(Cl)c(Cl)c2)C1)c1ccc(Cl)cc1
CC(=O)NCC(=O)NC1CCCc2ccccc21
Nc1ccc(NC(=O)Nc2cccc(Cl)c2)cc1
NC(S)=C1C(=O)C(=O)N(c2ccc3ccccc3c2)C1=O
COc1cc(-c2ccc(C)cc2COCC(C)(C)O)cc(C(C)C#Cc2c(C)n[nH]c2C)c1
CC(O)(CCN1CCN(c2ccccc2)CC1)c1nnn[nH]1
CNC(=O)Cn1c(=O)n(-c2ccccc2C)c(=O)c2c3c(sc21)COC(C)(C)C3
COc1ccccc1NS(=O)(=O)c1ccc2c(c1)n(C)c(=O)c(=O)n2C
COc1cc(OC)cc(C2c3c(oc4ccccc4c3=O)C(=O)N2c2ccc(C(C)=O)cn2)c1
Cc1nc(C2CC2)nc(NC2CC(C(C)(C)O)C(O)C2O)c1-c1nc2cncnc2s1
COc1ccc(OC)c(C2OC(c3ccc(OC)c(OC)c3)=NN2C(C)=O)c1
N#Cc1c(-c2ccc(C(F)(F)F)cc2)c(-c2ccc(N)cc2)c(C(N)=O)n1-c1ccc(C(N)=O)cc1
Cc1ccc(NC(=O)NCc2ccc(-c3cnc(N)nc3)cc2)cc1OCCN1CCOCC1
CC1=C(C(=O)N(c2ccc(Cl)cc2)c2cn(C)nc2C)C(c2ccccc2)N=N1
Cc1ccc(CC(CC(=O)N2CCC(N3CCCCC3)CC2)C(=O)Nc2cc(-c3nc4ccccc4[nH]3)ccc2N2CCCC2)cc1
CCCN(CC1CC1)c1nc(CC)nnc1-c1cccc(Cl)c1
O=c1cc(OCc2ccc(Br)cc2)c2ccccc2o1
CCCCc1ccc(CSCCNc2ccc(C(=O)O)c(O)c2)cc1
C=Cc1cc2nc(C)cc3c2cc1CCCC(C)(OCC)COC(=O)NC(C1CCCCC1)C(=O)N1CC(CC1C(=O)NC1(C(=O)NS(=O)(=O)C2CC2)CC1OCC)O3
O=C(NCCCN1CCN(c2ccc(F)cc2)CC1)c1nnc(Nc2cccc(F)c2)o1
COc1ccccc1N1CCN(CCCCN2C(=O)C3CC=CN3C2=O)CC1
O=C(Nc1ccc(Cl)cn1)c1nc(SCc2ccc([N+](=O)[O-])cc2)ncc1Cl
O=C(CC1CCC2C(COCC(O)CN2CC(F)F)O1)Nc1ccc2c(c1)OCO2
CC(=O)Nc1ccc(-c2cn3cc(C)ccc3n2)cc1C
COc1cc(S(=O)(=O)CC(C)(C)C)ccc1-c1cc2c(Nc3ccc(O)cc3C)c(C#N)cnc2s1
O=C(Nc1ccc(C(F)(F)F)cc1)NC1CCC(CO)(Cc2ccccc2)CC1
NC(=O)c1cncc(Oc2ccc(NC(=O)Nc3ccccc3)cc2)c1
COc1ccc(C(=O)C(=Cc2ccco2)c2ccccc2)cc1
O=C1CNS(=O)(=O)c2ccc(-c3csc4ccccc34)nc2N1CC1CCCNC1
COc1ccc2c(S(=O)(=O)NCCCN3CCC(O)(c4ccc(C(F)(F)F)cc4)CC3)cccc2c1
Cc1ccc(C(C)C)c(OCCOc2ccc(NC(=O)C3CCN(c4ccncn4)CC3)cn2)c1
O=C(CSc1nnc(Cn2nnc3ccccc32)n1-c1ccccc1)Nc1ccc(Cl)cc1
Cc1cc(C)n(-c2cc(NC(=O)c3ccccc3Cl)c(O)c3ccccc23)n1
Cc1cc(C)nc(-n2nc(C)cc2NC(=O)C2CC2c2ccccc2)n1
COc1cc2c(cc1OC)C(c1ccc([N+](=O)[O-])cc1)NC(=O)C2
Cc1ccn2c([N+](=O)[O-])c(SC(C)C(=O)N3CCOCC3)nc2n1
Cc1ccc(-c2noc(-c3ccc(N4CCN(C)CC4)c([N+](=O)[O-])c3)n2)cc1
Cc1cccc2[nH]c(-c3n[nH]c4ccc(C(=O)NC5CC5)cc34)nc12
COc1ccc(C(=O)NCc2nnc3n2CCCC3)cc1OC
O=C(CSc1nnc(CNC(=O)c2cc(F)ccc2F)n1C1CCCCC1)Nc1nccs1
Cc1nc(NC(=O)C(=O)NCC2CCCO2)ccc1Br
O=C(NC(Cc1ccc(O)cc1)C(=O)N(Cc1ccc(-c2ccccc2)cc1)c1ccc(CN2CCN(c3ccccc3O)CC2)cc1)c1ccccc1
c1ccc(-c2nnc(SCCCCCCN3CCN(c4ccccn4)CC3)o2)cc1
COc1ccc2c(OCc3cn(CCC(=O)NC(C(=O)O)c4ccccc4)nn3)ccnc2c1
COc1ccc(CNC(=O)C2CCN(CCCS(C)(=O)=O)C2)c(OC)c1
CC(=N)N(C)C1Cc2c(ncn2C)CN1C(=O)C(CC(=O)O)NC(=O)C(COC(=O)NC1(C)CCCCC1)NC(=O)C(NC(=O)C(O)C(C)O)C(C)O
CCCCc1cc(=O)oc2c(C(Oc3ccc(C(=O)O)cc3)c3cccc(C)c3)c(O)ccc12
COc1cccc2c1N1CCNCC1C(NCc1ccccc1)C2
Nc1nc(Br)cn2c(C3CCC3)nnc12
CC1=CC(=O)C(C)=C(C)C1=O
Cc1ccsc1C=Cc1ccnc2ccccc12
C[n+]1cn(C2OC(COP(=O)(O)NP(=O)(O)O)C(O)C2O)c2[nH]c(N)nc(=O)c21
O=C(Nc1ccccc1[N+](=O)[O-])Nc1ccccc1C(F)(F)F
O=C(CCCSCc1cn(Cc2ccc(Cl)cc2Cl)c2ccccc12)NO
Cn1sc(C(=O)C2(C)CC2)c(CO)c1=O
CCC1c2cc3c(cc2CCN1Cc1ccco1)OCO3
COc1ccc(C(=O)Cc2nc3ccccc3n2C(=O)c2ccc(Cl)cc2)cc1
COc1cc(C=Cc2ccc3c(c2)c(C=O)cn3C)cc(OC)c1OC
CC(C)c1ccc(-c2c[nH]c(C3CCc4c(CC(=O)O)cccc4N3)n2)cc1
O=C(O)CC1CNCCC1NC(=O)CNC(=O)c1cccc(-c2cccc(-c3ccccc3F)c2)n1
CC1=CC2C3C(C)C3(C)C(OC(=O)c3ccccc3O)C(C)C2(C)C2C=CC(=O)C2C1O
O=C(Nc1scc(C(=O)O)c1C(=O)O)c1cccs1
CCCNC(=O)c1ccc2c(c1)N(C(=O)CCOC)CCO2
COC(=O)CCN1C(=O)C2C3C=CC(C3)C2C1=O
COc1ccc(CCNC(=O)C(CCCCN)NS(=O)(=O)c2ccc(C)cc2)cc1
COc1ccc(CCC(=O)N2CCN(C(c3ccc(Cl)cc3)c3cccnc3)CC2)cc1
Cc1ccccc1C=C1SC(Nc2ccccc2)=NC1=O
COC(=O)C1(Cc2ccc(OC)cc2)C2c3cc(C(=O)N4CCCC4)n(Cc4ccc(-c5ccccc5N)cc4)c3CC2CN1C(=O)c1ccccc1
Cc1nn(C)c(Cl)c1C1CCCN1C(=O)CCc1ccccc1
CC(C)CC(NC(=O)CCC1(c2ccccc2)CCN(C)CC1)C(=O)NC(C=O)CC(=O)O
O=C(NCC1CC1)c1ccc(-c2cc(C(=O)Nc3ccncc3)ccc2Br)cc1
Cc1c(CN(C)C)[nH]c2cc(Br)ccc2c1=O
CCN1CCOC2C1CCC(=O)N2C
N#CC1CC2c3cc4c(cc3C1(CF)c1c(Br)cccc12)OCO4
N#Cc1ccc(CC(C(=O)O)n2cnc(C#N)c2Oc2ccc(Cl)cc2)cc1
COc1cccc(CC(=O)Nc2cc3c(c(OCCN(C)C)c2)CCC3)c1
COc1cccc2c(CNCCCn3cncc3C)coc12
Cn1cc(C(=O)N2CCOCC2)cc1C(=O)Nc1ccsc1
C#CCN(Cc1cc(=O)[nH]c(O)n1)c1ccc(C#N)cc1
O=c1c2ccc(Nc3ccccc3)cc2nc2n1CCCCC2
O=C(O)CCCc1cccc(-c2ccc(-c3c(O)cccc3C(=O)O)c(F)c2)c1
CC#CC1(O)CCC2C3CCC4CC(N(CCCl)CCCl)CCC4(C)C3CCC21C
CCOCn1c(SCC(=O)Nc2ccc3c(c2)OCCO3)nc(-c2ccccc2)c1C(=O)c1ccc(F)cc1
O=c1c2c(nc3n1CCCCC3)CC1CCC2C1
CC(=O)Nc1ccc(CN2CCC3(CCCN(C(=O)c4ccco4)C3)C2)cc1
CCCCCCCCCCCCCCCNC1CCc2c1ccc1c2CCN1
Cc1cc(C)n(C)c(=O)c1-c1nc2ccc(C(=O)N3CCCCC3C)cc2nc1-c1ccc(C(C)C)cc1
CC1CN(C(=O)N2Cc3c(NC(=O)c4ccccn4)n[nH]c3C2(C)C)CC(C)N1CCO
CC(C(=O)NCCN(C)C)C1CCC2C3CC=C4CC(O)CCC4(C)C3CCC12C
COc1cc(O)ccc1-c1cc(-c2noc(CCC(=O)O)c2C)c(OC)cc1OC
Cc1c(O)ccc2cc(CNC3CCCCC3NS(=O)(=O)c3cccc([N+](=O)[O-])c3)cc(O)c12
CNC(=O)c1ccc(C=CN2Cc3cc(OCCCN4CCCCC4)ccc3C2=O)cc1
Cn1cccc1C(=O)NCc1ccccc1-n1cnc2ccccc21
CCc1ccccc1OCc1nnc(SCC(=O)NC2CCCCC2)o1
COCC[n+]1ccc2c(c1)c(=O)[nH]c1ccccc12
NCC1OC(OC2C(N)CC(N)C(SC3OC(CN)C(O)C(O)C3N)C2O)C(N)C(O)C1O
CCc1ccc(CNC(=O)Cn2nc(C)c3c(C)n(-c4ccc(C)cc4)nc3c2=O)cc1
O=C(NC1CCC(S(=O)(=O)c2ccc(-c3ccccc3CO)cn2)CC1)NC12CC3CC(CC(C3)C1)C2
CC1CN(C(C)CO)C(=O)Cc2cc(NC(=O)Nc3ccc(C(F)(F)F)cc3)ccc2OC1CN(C)S(=O)(=O)c1ccc2c(c1)OCCO2
CC(=O)c1cnn(-c2nc3cc4c(cc3s2)OCO4)c1C
O=C(C1CC(N2Cc3ccccc3C2)CN1)N1CCC(N2Cc3ccccc3NC2=O)CC1
Cc1ccccc1C(=O)Nc1cc(C(=O)Nc2cccc(C(=O)O)n2)ccc1Cl
COc1ccc(-c2nc(SCc3ccc(F)cc3F)[nH]c2-c2ccc(OC)c(OC)c2)cc1
O=C(CSc1nccn1C1CC1)c1ccc(-c2ccccc2)cc1
Nc1ccc(NC(=S)NC(CC(=O)O)c2ccccc2)cc1
Cc1cc(O)cc(C)c1CC(N)C(=O)NC(C)C(=O)NC(Cc1ccccc1)C(=O)O
CC(NCC(O)C(Cc1ccccc1)NC(=O)c1cccc(C(=O)Nc2nnn[nH]2)c1)C(=O)NC(Cc1ccccc1)C(N)=O
O=C(OCc1nc2ccccc2c(=O)o1)c1ccc(F)cc1
O=C1CC(C(=O)N2CCc3ccccc3C2)C2(CCc3ccccc3C2)O1
CCN(CC)C(=O)C1CCN(c2ccc(N3CC(CN(C)C)OC3=O)cc2F)CC1
O=Cc1cn(-c2ccc(Cl)cc2)c2ccccc12
Cc1cc2c(c(C)c1C)C(=CCCN(C)C)c1ccccc1-2
COc1cc(C=Nc2cc(C)c(O)c(C)c2)cc(OC)c1O
CC(=NNc1ccc(O)cc1)c1c(O)ccc2ccccc12
CCC(c1nnnn1C(C)(C)C)N1CCC2(CCCN(C(=O)c3ccccn3)C2)CC1
NC1CCC(Nc2c(C(=O)C3CC3)cnc3ccc(-c4cc(F)c(O)c(Cl)c4)cc23)CC1
CCOC(=O)c1c(-c2ccccn2)csc1NC(=O)CC12CC3CC(CC(O)(C3)C1)C2
O=C(COC(=O)c1ccc2c(c1)S(=O)(=O)c1ccccc1C2=O)NCc1ccccc1
O=C(c1ccc(Br)c(S(=O)(=O)N2CCOCC2)c1)N1CCCCC1
CCc1ccc(NC(=O)c2cccc(NC(=O)C3CCCCC3)c2)cc1S(=O)(=O)N(C)C
O=C(Nc1ccc2oc3c4ccccc4c4c(c3c2c1)C(=O)NC4=O)c1ccc(S(=O)(=O)N2CCOCC2)cc1
Cc1ccc(NC(=O)COc2coc(CN3CCN(c4ccccc4)CC3)cc2=O)c(Cl)c1
CS(=O)(=O)c1ccc(-c2cc(C(F)F)nn2-c2ccc(S(C)(=O)=O)cc2)cc1
ClC=C1C(c2cccs2)Nc2ccccc2C1c1cccs1
COc1cc(C(=O)NC(C)CCC(=O)O)c(-c2ccc(C(C)(C)C)cc2)c2c1CCCC2
O=C(CSc1nc(-c2ccc(Br)cc2)cs1)Nc1ccc2ccccc2n1
COc1ccc(NC(=O)c2ccccc2-c2ccccc2C(F)(F)F)c(OC)c1
Cc1cn(CCc2ccccn2)c(=O)[nH]c1=O
Cc1ccc(-c2cc(Br)ccc2OCC2CCCCN2)cc1
CC1(C)CC(=O)c2c(-c3ccc(C(F)(F)F)cc3)nn(-c3ccc(Br)cc3)c2C1
CNC(=O)CN1CCc2cc(Cl)ccc2C(c2ccccc2)C1
CCCCCCC(=O)Nc1ncnc2sc(C(=O)OCC)c(C)c12
CCc1ncncc1C(=O)N1CCC(NC2CC2)C1
CCCOc1ccc(N2CC(C)NC(C)(C)C2)c(C)c1
COc1ccc(C(=O)N2CCC(=O)N2C)cc1C#Cc1ccc(CN(C)C)cc1
Cc1ccc(N2C(=O)c3ccccc3NC2(C)C)c(C)c1
CCc1ccc(NC(=O)c2[nH]nc(C(C)(C)C)c2S(C)(=O)=O)cc1
COc1ccc2c(c1)nc(SCC(=O)N1CCc3ccccc31)n2CC(C)C
N=c1oc2ccccc2c2c1C(c1ccco1)=Nc1cccc3c1N2C(CN1CCCC1CN1CCN(c2ccccc2)CC1)CO3
Cc1cc(C(=O)Nc2ccc(-c3ccccc3C#N)cc2)n(C)n1
CCc1ccc(-c2ccc(-c3noc(COCC(C)C)n3)c(CC)n2)cc1C(=O)O
CCC1OC(=O)C(C)C(OC2CC(C)(OC)C(O)C(C)O2)C(C)C(OC2OC(C)CC(N(C)C(C)C)C2O)C(C)(O)CC(C)C(O)CN(C)CC(C)C2OC(C)OC12C
COc1ccc(S(=O)(=O)N(CC(C)C)CC(O)C(Cc2ccccc2)NC(=O)c2cc(OC)c(-c3c(C)[nH]c4ccccc34)c(OC)c2)cc1
NC(=O)C1CCN(C(=O)CCNS(=O)(=O)c2ccc3ccccc3c2)CC1
O=Cc1c(-c2ccccc2)nc2sc(Cc3ccc(O)cc3)nn12
CC1(OC(=O)c2ccc(Cl)cc2)C(=O)C=C2C=C(c3ccc([N+](=O)[O-])cc3)OC=C2C1=O
O=C1CC(c2ccc(Cl)c(Cl)c2)Oc2ccc(O)cc21
COc1cc(Cc2cn(C)nc2N)cc(OC)c1OC
CCCCCCn1c(C)c2c(c1C)C(=O)N(c1ccc(C(=O)O)c(F)c1)C2
Cc1ccc(C2CC(=O)N(c3ccc(N4CCOCC4)cc3)C3=C2C(=O)OC3)cc1C
CN(CC(=O)Nc1ccccc1F)C(=O)CCS(=O)(=O)c1ccc(Cl)cc1
CC(C)c1ccc(NC(=O)COc2ccc(C(=O)CN3CCOCC3)cc2)cc1
Cc1cc(C)nc(N2CC3CCN(C(=O)CCC(F)(F)F)C3C2)n1
CCN(CC)CCNc1cc2c(cn1)-c1noc(C)c1CC2
O=C(NCCCCCc1ccccc1)C(c1ccncc1)n1c(=O)c(-c2cc3ccccc3[nH]2)nc2ccccc21
CN(CC(=O)NCc1ccc(Cl)cc1)C(=O)c1ccccc1-c1ccc(F)cc1
COCCCCC1CNC(=S)C1CC(=O)Nc1cc(Cl)cc(Cl)c1
Cc1ccc(C(=O)Nc2ccc(F)cc2N2CCOCC2)cc1NC(=O)CCC(=O)O
Cc1ccc(-c2ccc3nnc(Cc4c[nH]c5ccccc45)n3c2)cc1
COc1ccc(-c2ccccc2CN2CCC(NC3CCN(Cc4ccccc4)CC3)CC2)c(C)c1
Cc1ccc(-c2nn(C)c3ncnc(N)c23)cc1
Cc1ccc(N(C)S(=O)(=O)c2cccc(C(=O)Nc3ccc(C(=O)O)cc3)c2)cc1
CC(=O)COC(=O)C(CC(C)C)NC(=O)C=Cc1ccccc1
CC(C)(C)C(=O)C1C(=O)C(=O)N(c2ccc(-c3ccsc3)cc2)C1C1CCCCC1
COc1cc(O)c2c(c1C(C)C)CCCCCCCCCC(C)OC2=O
CC(C)CC(=O)NC(C(=O)NC(CC(C)C)C(=O)NC(CC(C)C)C(=O)NC(CC(N)=O)C(=O)OCC(=O)NCC(=O)O)C(C)C
CCN(CC)C(=O)CSc1nnc(-c2snnc2C)n1-c1ccccc1
COC(=O)C=C(O)CSc1nc(C)cc(N2CCOCC2)n1
Cc1ccc(S(=O)(=O)N2CC3C(C(=O)NO)CN(S(=O)(=O)c4ccccc4Cl)CC3(O)C2)cc1
Cc1ccc(-c2cc(-c3ccc(C)cc3)[nH]c(=O)c2)cc1
O=C1c2c(O)cccc2Cc2cccc(OC3OC(CO)C(O)C(O)C3O)c21
CC(=O)NCCNC(=O)C(=O)Nc1sc2c(c1C#N)CCN(S(=O)(=O)c1ccc([N+](=O)[O-])cc1)C2
Cc1nc(NC(=O)C(C)N2C(=O)c3ccccc3C2=O)sc1C
CC(=O)N(O)C(C)c1ccc(C#CC23CC4CC(CC(C4)C2)C3)o1
Cc1ccc(C(C)(O)c2nc(-c3ccccc3)no2)cc1
COC(=O)c1cc(OC)c2oc(-c3cc(OC)c(OC)c(OC)c3)cc(=O)c2c1
Nc1[nH]c(=O)c2[nH]cnc2c1-c1ccccc1
N#[N+][N-]CCC1CCCN1C(=O)C(N)Cc1ccc(O)c(N)c1
O=C(Cn1ccccc1=O)Nc1cccc(OCCN2CCCC2)c1
COc1cc2cc(C(=O)C=Cc3ccc(OC(C)=O)c(OC)c3)sc2cc1OC
COC(=O)Cc1cc(C(C)=O)c(O)cc1OCc1cccc(C(=O)O)c1
COc1cccc(OC)c1CN1CCN(Cc2ccccc2F)CC1
CNc1ccc(C(=O)NC(C)C(c2ccc(Cl)cc2)N(C)C)c(C)c1
NC1CCC(Nc2c(C(=O)c3ccccc3)cnc3ccc(-c4ccc(O)c(NCC5CC5)n4)cc23)CC1
CCN(CC)Cc1cccc(-c2ccc(C#Cc3csc(CNC)n3)cc2)c1
CCCCCC(F)c1cn(C2OC(CO)C(O)C2O)c(=O)[nH]c1=O
O=C(O)c1ccc(Cl)c(S(=O)(=O)Nc2ccc(Oc3ccccc3)cc2)c1
CCCCCCCCCC=CCCCC(=O)OCC1CC[N+](C)(C)CC1
FC(F)(F)c1cccc(-c2nc(NCc3ccc4c(c3)OCO4)c3ccccc3n2)c1
CCCCCCCCCCCNC(=O)C1CSC(c2ccc3c(c2)OCCO3)N1
O=C(O)C(Cc1ccccc1)N1C(=O)C(=Cc2cn(-c3cccc(Cl)c3)nc2-c2ccccc2)SC1=S
COc1cc(C=Cc2cc(OC)c(O)c(OC)c2)ccc1C
COc1cc(NC(C)CCCNCc2ccccn2)cc(OC)c1
CN1C2CCC1c1c(n(C)c3ccccc13)C2
O=C(NCCC1CCCCC1)c1c[nH]c2ncccc12
COc1ccc(CNCCCn2cc(-c3cccc(C)c3)nn2)cc1
CCCn1c(Cc2ccc(OC)cc2)nnc1SCC(=O)NCC1CCCO1
COC(=O)c1cc(C(=O)OC)c2c(c1)cc(C)n2C(=O)C(C)C
Cc1cc(NCc2ccccn2)n2ncc(-c3ccc(Cl)nc3)c2n1
CNCC(O)COc1ccc(Cl)cc1C(=O)CCc1ccccc1
Cc1nn(C)c(C)c1C(=O)OCC(=O)NCc1ccccc1
Cc1ccc(C2Oc3ccc(Cl)cc3C(=CCCCCCO)C2O)cc1
O=C(C=Cc1ccc(O)cc1)OC1COC2(CCCCC2)OC1c1ccc(O)cc1
Cc1cccc(C(=O)Nc2ccccc2C(=O)N2CCOCC2)c1
O=C(c1ccccc1-c1ccccc1)N1CC2CCN(c3nc(N4CCOCC4)nc4ncccc34)C2C1
CCS(=O)(=O)N1CCC2(CC1)CC(N1CCN(c3ccc(Cl)cc3)CC1)c1ccccc12
CCN(CC(=O)NCc1cccs1)S(=O)(=O)c1ccc(OC)cc1
Nc1nc(=O)c2ncn(COCCO)c2[nH]1
CC(c1ccccc1)c1ccc(CNC(=O)CCC(O)(C(=O)O)C(F)(F)F)cc1
CC(C)CC1C(=O)NC(C2Cc3ccc(cc3)OCCCCCC(=O)N3CCCc4[nH]cnc4C23)C(=O)N1C
CNC1CCN(c2ccc(Nc3ncc4c5ccccc5n(C5CCCC5)c4n3)nn2)CC1
Cc1ccc(-n2c(CCC(=O)O)ccc2-c2ccc(-c3cnc(N)nc3)cc2)cc1
CCOC(=O)C1(CC2CCN(C(=O)C3CCCC(OCC)C3)CC2)CCCC1
CN1c2ccc(Cl)cc2C2C(c3ccccc3)Cc3ccccc3C21
Fc1cnccc1Nc1ccccc1
C=CCn1c2ccccc2c2ccc(OC)nc21
CCCCCCCOc1ccc(OCCC(=O)O)cc1
CC(=O)Nc1cc(-c2ccc(N(C)C(=O)c3c(F)cccc3Cl)c(N3CCCC(N)C3)c2)n(C(C)C)n1
CCN(CC)C(=O)C1(c2ccc3ccccc3c2)CC1CN
Cc1ccc(N2CCCCn3c2nc2c3c(=O)n(CCCN3CCN(C)CC3)c(=O)n2C)cc1
CC(C)=CCc1cc(C(=O)c2ccc(C(C)C)cc2)c2c(c1O)C=CC(C)(CC=C(C)C)O2
N#Cc1ccccc1OCCCCn1ccnc1
CCCCC#CC12CC3(c4ccc(C(C)=O)cc4)OC(O1)C1(C)CCc4cc(O)c(C(C)=O)cc4C3(C2)OC1=O
CN1OCC2CN(C(=O)c3cnn(C)c3)C(c3ccc(N4CCCCC4)cc3)CC21
Cc1nc2c(c(N3CCOCC3)n1)CN(CC1CCOCC1)CC2
O=C(c1cnn2cccnc12)N1CCc2c([nH]c3ccccc23)C1c1ccc(Cl)cc1
COc1ccc(NC(=O)c2ccco2)c2nc3c(cc12)OCO3
Cc1ccc(C2(C)OC(c3ccc(NCCCCCl)cc3)=CC2=O)cc1
COc1cc(-c2ccc(NC(=O)C3CCN(C(C)C)CC3C)cc2Cl)ccc1-c1nc2cc(-c3cnn(C)c3)ccc2[nH]1
Cc1cc(C)n(C(=O)c2oc3ccccc3c2NC(=O)C2CC2)n1
CCCn1c(C(=O)N2CCN(c3ccccc3)CC2)cc2sc(Cl)cc21
CCC(CO)OCn1cnc2c(=O)nc(N)[nH]c21
Cc1oc(-c2ccccc2)nc1CCOc1ccc(CC(C)(COc2ccccc2)C(=O)O)cc1
CCc1nn(-c2ccccc2)c(N(C)CC(=O)NC2CCCCC2)c1C#N
CCOP(=S)(OCC)Oc1cccc(CC)c1
CC(=O)c1ccn(C23CC4CC(C2)CC(C(F)(F)F)(C4)C3)c(=O)c1C(O)C(C)(C)C
Cc1ccccc1OCc1nnc(SCC(=O)Nc2ccc(F)c(F)c2)n1-c1ccc(Br)cc1
c1ccc(-c2csc(-c3ccccn3)n2)cc1
CCCOC(=O)C1=C(C)NC(C)=C(C(=O)OCC)C1c1ccc(OCC(=O)Nc2ccc(Cl)cc2)c(OC)c1
CC1CN(C(C)CO)C(=O)c2cccc(NC(=O)Nc3ccc(C(F)(F)F)cc3)c2OC1CN(C)Cc1ccc(C(F)(F)F)cc1
CCCn1c2nc(C34CCC(O)(CC3)CC4)nc-2c2n(c1=O)CC(C(C)C)N2
CC(C)n1cnc2c(Nc3ccc(F)cc3)nc(C#N)nc21
CCOC(=O)N1CCC(NC(=O)c2ccc(N3CCCC3=O)cc2)CC1
Cc1nc(SC(C)C(=O)NC2CCCC(C)C2)n[nH]1
COCCn1c(=NC(=O)c2cc(C)nc3ccccc23)sc2cc(C)ccc21
COc1ccc(C2=CN=C3C2=C(c2cc(Cl)ccc2O)C(=O)N3C)c(OC)c1
CC(=O)N1CCC(C(=O)NCCc2cncc(Cl)c2)CC1
O=C(C=Cc1ccc(O)cc1)c1ccc(-n2cc(Cc3ccc(O)c(O)c3)nn2)cc1
CN1CCN(c2ccc(Oc3ncccc3-c3ccnn3C3CCOCC3)cc2)CC1
COc1ccc(C(=O)N2CCC3(CC2)NC(=O)c2cc(O)ccc2N3)cc1
CN(C)CCNC(=O)c1c(O)c2ncc(Cc3ccc(F)cc3)cc2n(CCS(N)(=O)=O)c1=O
CC(=O)Nc1nc(C)c(S(=O)(=O)c2ccccc2)s1
COc1ccc2nc(NC(=O)c3cc(C)no3)sc2c1
O=C(NNC(=S)Nc1ccc(Cl)cc1)c1cc(Br)cs1
COc1ccc(OC)c2c1CC1(CNC(=O)C1)O2
CSCc1cc(SC)on1
CCCCN1C(=O)C(CCc2ccccc2)NC(=O)C12CCN(Cc1ccc3c(c1)OCO3)CC2
CCc1nc(N)nc(N)c1-c1ccc2oc(Nc3ccc(S(=O)(=O)CCCC#N)cc3)nc2c1
O=C1Nc2ccc(F)cc2C1=NNC(=S)Nc1ccc(Cl)c(Cl)c1
CC(C)CCn1nnnc1C(c1ccccn1)N1CCC(N2C(=O)c3ccccc3C2=O)CC1
COCCN(C)C1CCN(Cc2nnc(C3CC3)o2)CC1
O=C(Nc1nnc(C2CC2)s1)c1cc(Cl)ccc1O
C=C(C)C1Cc2c(cc(O)c3c2OC2(C)CCC4(C)C(CC(OC(=O)Cn5cncn5)C4O2)C3O)O1
CCOC(=O)c1[nH]c(Br)c(-c2ccc(F)cc2)c1Br
Cc1c2c(cc3c1C(C)(C)CCC3(C)C)OC(C)(C)C2
O=C(CN1CCN(c2ccccc2O)CC1)N1CCCc2ccccc21
O=C(NC1CNCCC1CO)C1CCC2CN1C(=O)N2OS(=O)(=O)O
CC(=O)C=Cc1ccc(-c2cc3c(N)nc(N)nc3n(CCOCCO)c2=O)cc1
OC1(c2ccc(Cl)cc2)CC2CCC1CN2Cc1ccc(-c2ccccc2)cc1
COc1cc(OC)cc(C(=O)NC2CCN(Cc3ccccc3)CC2N2CCOCC2)c1
O=C(Nc1ccc(Oc2ccccc2)cc1)Nc1ccc(Cl)nc1
Cc1cc(N)n2nc(-c3ccc4c(c3)OCO4)c(-c3ccc(Cl)cc3Cl)c2n1
O=C(Cn1ccnc1)Nc1ccc(Br)cc1Cl
Cc1ccc(CN2CCN(Cc3coc(-c4ccc(Cl)cc4)n3)CC2CCO)cc1
Cc1ccc(S(=O)(=O)NC(C(=O)O)C(C)C)cc1
COc1cccc(OC)c1OCCNCCNCC(O)COc1ccc(Cl)c(C)c1
NCC1CN(c2ncc(C(F)(F)F)cc2C(F)(F)F)CCC1c1cc(F)ccc1F
C(=C1CCCN1)c1cccc(-c2ccccc2)c1
COc1ccc(NC(=O)Cn2c(=O)n(Cc3ccccc3C)c(=O)c3ccc(C(=O)NC4CCCCCC4)cc32)c(OC)c1
Cc1ccc(OP(=O)(Oc2ccc(C)cc2)Oc2ccc(C(C)C)cc2C(C)C)cc1
O=C(Cc1ccccc1)N1CCN(c2ccc(N3CC(Cn4ccnn4)OC3=O)cc2F)CC1
O=C(c1ccccc1)c1c[nH]c2ccccc2c1=O
O=C(NN=Cc1ccccc1O)c1ncn2c1CN=C(c1ccccc1)c1ccccc1-2
CCCCc1nn(-c2ccccc2C(F)(F)F)c(=O)n1Cc1ccc(-c2ccccc2S(=O)(=O)NC(=O)CCC)cc1F
Cc1cccc(-c2ccccc2C2CCNCC2)n1
Fc1ccc(OCCCN(Cc2ccccc2)Cc2ccc(Cl)c(Cl)c2)cc1
Cc1cc(C)c(NC(=O)Cn2c(C)cc3c(=O)c4ccccc4ccc32)c(C)c1
C=C1C(=O)OC(C)C1NC#N
CCc1ccc(CC)c(N2CCN(CC3COC(C)(C)O3)CC2)c1
CC(=O)N1CCC(C(=O)N2CCC(N(c3ccc(C(F)(F)F)cc3)c3ccnc(N(C)C)n3)C2)CC1
O=C(O)c1ccc2oc(-c3ccc(Cl)cc3)c(O)c2c1
CC1(C)CC(SCCCCc2ccc(C(=O)O)cc2)C2(C)CCC3(C)C(=CCC4C5(C)CCC(O)C(C)(C(=O)O)C5CCC43C)C2C1
COc1ccc(C2C(CCCc3ccccc3)C(=O)N2c2ccc(C(N)=O)cc2)cc1OC
CC(=O)c1ccc(O)c(-c2cc(-c3nc(-c4ccc(O)cc4)c[nH]3)ccc2O)c1
CCN1CCC23c4c5ccc(O)c4OC2C(NC(=O)CCC(=O)NCC2CC2)C=CC3C1C5
COc1ccc(OC)c(C=C(C#N)S(=O)(=O)c2ccc(C)cc2)c1
CC(=O)c1ccc(NC(=O)c2ccccc2NC(=O)c2ccccc2)cc1
CCOCCC(=O)NC1(c2ccc(Cl)cc2)CCN(CC(=O)Nc2ccc(OC)cc2)CC1
Cc1ccc(S(=O)(=O)n2ccc3ccccc32)cc1
CCC1OC(=O)CC(O)C(C)C(OC2OC(C)C(OC3OC(C)C(O)C(N(C)C)C3O)C(N(C)C)C2O)C(CCCOC)CC(C)C(=NO)C=CC(C)=CC1(C)O
CCCN(CC(=O)O)C(=O)CCC(N)C(=O)O
O=c1cc(-c2ccco2)oc2cc(OCc3ccccc3)ccc12
CC(=O)Nc1nnc(SCC(=O)Nc2nc3ccc(C)cc3s2)s1
Cc1nnsc1C(=O)N(CC(=O)NCC1COc2ccccc2O1)c1ccc(OC(F)F)cc1
O=C(NCCCCc1c[nH]cn1)c1cccc(Cl)c1
Cc1ccnc(N2CCN(C(=O)c3ccc(C[S+]([O-])c4nc5ccc(Cl)cc5[nH]4)cc3)CC2)c1
CCCCCN(CCCC)C(=O)Oc1c(OC)ccc2ccccc12
CC(=O)N1CCN(S(=O)(=O)c2ccc(C(=O)NCCN3CCCC3)cc2)CC1
Cc1sc2ncnc(SCCC(=O)NCc3ccc(F)c(Cl)c3)c2c1-c1ccccc1
Cc1cc2c(cc1Cl)N(C(=O)Nc1ccccc1)C1(CCC(C)CC1)C(C#N)C(C)N2
O=C(NCCc1ccccc1)c1c[nH]c2ccc(S(=O)(=O)Nc3ccc(F)cc3)cc2c1=O
O=C(C=Cc1ccccc1)Nc1ccc([N+](=O)[O-])cc1
O=C(CC12CC3CC(CC(Cl)(C3)C1)C2)N1CCCCCC1
Cc1cc(Nc2n[nH]c(C(C)(C)C)n2)n[nH]1
COCCCn1c(SCC(=O)NCc2ccco2)nc2c(c1=O)SC(C)C2
Nc1ncnc2c1ncn2C1OC(C(=O)NC2CCCNC2)C(O)C1O
CC(C)CC(NC(=O)C(CO)NC(=O)C(NC(=O)C(CC(=O)O)NC(=O)C(CC(C)C)NC(=O)c1ccccc1)C(C)O)C(N)=O
C=C(C)C1CCC2(COC(=O)c3cccc([N+](=O)[O-])c3)CCC3(C)C(CCC4C5(C)CC(OC(=O)CC(C)(C)C(=O)O)C(OC(C)=O)C(C)(COC(C)=O)C5CCC43C)C12
CNC(=O)c1ccc(NCCCNC(=O)c2cccs2)cc1
CC(C)=CCN1Cc2cccc3[nH]c(=O)n(c23)CC1C
CCOc1cc2c(cc1O)CCC1C2CCC2(C)C(C#N)CCC12
CCN(CC)S(=O)(=O)c1ccc(F)c(C(=O)OCC(=O)NC(=O)c2ccccc2)c1
Cc1nc([N+](=O)[O-])cn1CC(=O)c1ccc2ccccc2c1
N=C(N)NCCCC1NC(=O)CNC(=O)C(c2ccccc2)NC(=O)C(Cc2c[nH]c3ccccc23)NC(=O)C(Cc2ccc3ccccc3c2)NC(=O)C(NC(=O)CNC(=O)CNC(=O)C(N)CCCCN)Cc2ccccc2S1
CSc1ccc(-c2cc3c([nH]2)c(=O)n(CCCC#N)c(=O)n3C)cc1
O=C(CCNC(=O)COc1cccc2cccnc12)NCc1ccc2c(c1)OCO2
Cn1c(-c2nc(-c3ccc(Cl)cc3)no2)c(-c2ccccc2Cl)c(=O)n(C)c1=O
Oc1c2ccccc2nc(=S)n1-c1ccccc1
CS(=O)(=O)OC1SP(=O)(N(CCCl)CCCl)NC(c2ccco2)C1O
CC1(C)CC(=O)c2sc(Nc3ccccc3)nc2C1
CCN(CC)C(=O)CN1CCCC(c2ccc(C)cc2)C1
CCCS(=O)(=O)Nc1ccc(-c2ccc(CC(N)=O)n2C)c(F)c1
CC(=O)N1CCN(C(=O)c2ccc3[nH]nc(-c4ccncc4)c3c2)CC1
COc1ccc(C)cc1S(=O)(=O)N1CCCc2ccccc21
NCC(=O)NC(CCC(=O)O)C(=O)NC(Cc1cn(C=O)c2ccccc12)C(=O)NC(Cc1ccccc1)C(=O)NNc1ccccc1
Cc1ccc(-c2ccc(C3C(CO)N4CCCCN(S(=O)(=O)CC5CC5)CC34)cc2)cc1
CC(NC(=O)C(N)CC(=O)O)C(=O)N1CCCC1C(=O)NC(CC(=O)O)C(=O)O
COC1CC2CC(C(=O)OCc3ccc(C)cc3)CC1N2C
CC(c1ccco1)N(C)C(=O)c1ccc(-c2cccc(C(F)(F)F)c2F)[nH]1
CNC(=O)C(=NOC)c1ccccc1COc1cc(Nc2ccc(Cl)cc2)nc(C(F)(F)F)c1
CC1(C)CC(Nc2ccc(C#N)c(-c3cc4cnccc4s3)c2)CC(C)(C)N1
CC(=O)C12Cc3cc4c(=O)[nH]c(=O)nc-4n(C)c3C=C1CCC1C3CCCC3CCC12
O=C(Nc1ccc(-c2nnco2)cc1)Nc1cc(F)cc(F)c1
O=C(O)c1ccc(S(=O)(=O)N(Cc2cn(Cc3ccoc3)nn2)CC2CCCCC2)cc1
CC(C)(C)c1ccc(COc2ccc(C=CC(=O)O)cc2)cc1
O=C(c1ccc([N+](=O)[O-])cc1)N1N=C(c2ccccc2Br)OC1(COc1ccccc1)c1ccc(Cl)cc1
CCC1OC(=O)C(C)C(OC2CC(C)(OC)C(O)C(C)O2)C(C)C(OC2OC(C)CC3C2OC(=NC(C)C)N3C)C(C)(O)CC(C)CN(CCO)C(C)C(O)C1(C)O
O=C(N=C(S)NC1CCCCC1)c1ccccc1
O=C(c1ccc[nH]1)N1CC2(CCN(Cc3cccc(-c4ccc(Br)cc4)n3)CC2)C1
Cn1nc(C=Cc2ccc(O)cc2)ccc1=O
COC(=O)C(Cc1c[nH]c2ccccc12)NC(=O)C1(C)CCCC2(C)C3=C(CCC12)C1(C)CCC(=O)C(C)(C)C1CC3
Cc1nccn1Cc1ccccc1C(=O)N(C)CC(=O)NC1CCC(O)CC1
COc1cc(C(=O)ON=C(N)c2cccnc2)cc(OC)c1OC
CN1CCN(C(=O)OCc2ccccc2)CC1
COc1ccc2cc(-c3ccc4cc[nH]c4c3)ccc2c1CN1CCCC1CC1CCCCC1
Cc1cc2nc(-c3ccc(C=Cc4ccc(C(=O)O)s4)cc3)[nH]c2cc1C
CCCCCSc1ccc2nnc(C)n2n1
CC(C)n1[nH]c(=O)c2ccccc2c1=O
CCC(CC)CC1(c2ccc(Cl)c(Cl)c2)NC(=O)NC1=O
Cc1ccc(-c2cc(-c3ccc(Cl)cc3)nc(-c3cc4ccccc4oc3=O)c2)cc1
Cc1ccc(-n2c(C)cc(C=C3C(=O)CC(C)(C)C(=O)C3C)c2C)cc1
CC(O)C(C(NC(=O)C(CCCCN)NC(CCCCN)c1ccccc1)C(=O)NC(CCCN)c1ccccc1)C(C(=O)O)[N+](=O)[O-]
CCN(CC)C1=NS(=O)(=O)C(c2cccc(C)c2)=C1c1ccc(C#N)cc1
O=C1COc2cc(OCCCn3ccnc3)cc(O)c21
Cc1ccccc1CC1CCN(C(=O)C(CN)Cc2ccc(C(C)C)cc2)CC1
COc1cc2c(cc1OC)CN(CCc1ccc(NC(=O)c3cccc(C#N)c3)cc1)CC2
CSc1ccc2c3c(c(=O)[nH]c2c1)C(C)(C)CCC3
NS(=O)(=O)c1ccc(CCNC(=O)c2c(F)cccc2OCc2c(-c3ccccc3)no[n+]2[O-])cc1
CCC1(CC)CC(NC(=O)NCc2ccccc2N(C)C)c2ccc(C(=O)N(C)C)cc2O1
CN1CC(C)(Cc2c(Cl)cccc2Cl)CC(=O)N(C)C1=S
CC(=O)NC(C)c1ccc(OC2CCN(c3nc(C)cs3)C2)cc1
O=C(NC(Cc1ccccc1)CN1CCN(Cc2ccc3c(c2)OCO3)CC1)c1cc2ccccc2oc1=O
O=C(C=Cc1cccc([N+](=O)[O-])c1)c1cccc2ccccc12
CCCCCCCCCCCCCCCCCCOC(=O)CCC(=O)OCC(=O)NC(CCCC)CCCC
CN(C(=O)c1ccccc1-c1ccccc1)C1CCC2(CC1)OCC(c1cccc(F)c1)OO2
Cc1cc(NS(=O)(=O)c2ccc(NC(=O)c3ccc(C#N)cc3)cc2)ncc1Br
COC(=O)c1cccc(C(OC2CC(P(=O)(O)O)C(OC)N(C(=O)C(C)NC(=O)Oc3ccccc3)C2)c2ccccc2)c1
OCC1OC(n2c(Br)nc3cc(Cl)c(Cl)cc32)C(O)C1O
O=C(NCCCCCc1ccccc1)c1nnc2c(-c3cnc4ccccc4c3)cccc2c1NC1CCC1
O=C(NCc1cccc(-c2ccccc2)c1)c1cccc(C(=O)N2CCN(c3ccccc3)CC2)c1
CC1(C)SC2C(NC(=O)CCC(=O)CCCCCCCCCCCCCC3CC4(CC3C(=O)O)C(O)CC4C(=O)O)C(=O)N2C1C(=O)O
O=C(CSc1ncc(-c2ccncc2)o1)Nc1ccc(Cl)cc1
CC(C)c1[nH]n(C(=S)NC(CO)C(C)O)c(=S)c1Br
CCOc1ccccc1NC(=O)C1CCN(S(=O)(=O)c2cccc3nsnc23)CC1
Cc1cccc(Cc2nc(C3OCCO3)c(C(N)=O)s2)c1
O=C(Nc1cccc2cccnc12)C1CC1
Cc1ccc(-n2nc(-c3cccnc3O)c(CC(=O)c3ccc(F)cc3)c2C)cc1
CC1CN(Cc2ccccc2)C2CCCC1C2
CC(=O)CCN1CNC(c2ccc(OS(C)(=O)=O)cc2)C1
Cc1nc(C(NC(=O)C=Cc2ccc(OC(C)(C)C(=O)O)cc2)c2ccccc2)cs1
O=C1N=C(NN=Cc2cc3cc(Cl)ccc3[nH]c2=O)SC1=Cc1ccccc1
CC(C)(C)CN(Cc1cccc(-c2ccc(OC(F)(F)F)cc2)n1)C(=O)Nc1ccc(CNC(=O)C(C)(C)C)cc1
O=C(Nc1oc(-c2ccccc2)nc1-c1ccccc1)C1CCN(C2CCN(C(=O)c3ccc(F)cc3)CC2)CC1
COc1ccc(CN2CCN(C)CC2)cc1C(=O)C=Cc1ccc(Cl)cc1
CCCCCCCCC(=O)c1cnn(-c2ccc(C)cc2)c1C
CN(C)C(=O)c1cc(-c2cccc(NC(=O)c3ccc4nc(Nc5ccc(Cl)c(C(F)(F)F)c5)ccc4c3)c2)on1
CC1CCC(NC(=O)C2CCN(C(=O)N3CCc4ccccc43)CC2)CC1
NCCNCC(=O)NS(=O)(=O)Oc1ccc(Cl)cc1
CNC(=O)c1cc(Br)cc(C)c1NC(=O)c1cc(C(F)(F)F)nn1-c1ncccc1Cl
CCOc1cc(CNc2nc[nH]n2)cc(Br)c1OCc1ccccc1Cl
Cc1cc(SCc2nc3ccccc3[nH]2)c2ccccc2n1
COc1cc(OC)cc(C(=O)C=Cc2ccccc2)c1
CCCCCc1ccc(S(=O)(=O)NC2C3CCN(CC3)C2CCCCO)cc1
Cc1ccsc1C1(c2cccc(-c3cccnc3)c2)N=C(N)N(C)C1=O
CCCCCCCCn1c(N(C)Cc2ccccc2)nc2c1c(=O)[nH]c(=O)n2C
CC(C)(C)C(O)c1ccc(-c2oc3cc(OCc4ccccc4)ccc3c2C(=O)NCCC(=O)O)cc1
Cc1nc2cc(-c3cc(C(=O)Nc4ccc(-c5cccc(S(=O)(=O)NC(=O)c6ccccc6)c5C)c(C)c4)ccc3C(=O)O)ccc2[nH]1
Cc1ccc(CSCCNC(=O)c2sc(C(=O)Nc3cccc(C(F)(F)F)c3)cc2C)cc1
Cc1cc(C)cc(C(=O)OCC(=O)N2CCCc3ccccc32)c1
CN(C)C(=O)N1CCC(N(Cc2ccc(F)cc2)C(=O)Nc2ccc(CCC(=O)O)cc2)CC1
CCOc1ccc(NC(=O)Cn2c(=O)n(Cc3nc(C)no3)c(=O)c3ccccc32)cc1OCC
COc1cc2ncnc(N3CCN(C(=S)NC(=O)c4ccco4)CC3)c2cc1OC
CCn1cnc2c(N3CCN(C)CC3)nc(C#N)nc21
COc1cccc(C2NC(C)C3(C(=O)Nc4ccccc43)C23Cc2ccccc2C3=O)c1
c1ccc(COc2ccc(Oc3cncc4ccccc34)cc2)cc1
COc1cc(C)cc(-c2cc3cnc(Nc4ccc5c(C)nccn45)nc3n(C)c2=O)c1
O=C(Nc1cccc(Cl)c1)c1cnn2ccc(N3CCCC3c3cc(F)ccc3F)nc12
CC12CCC3C(CC=C4CC(O)CCC43C)C1CCC2=O
c1ccc(C2CCN(c3nc(-c4ccc5ccccc5c4)n4c(n3)nc3ccccc34)CC2)cc1
N#Cc1cncc(-c2ccccc2)c1Sc1ccccc1
Cc1csc(C(N)=O)c1NC(=O)c1ccc(-n2ccc(C(C)O)n2)nc1
CCCc1nc2cc(C(=O)OCC)c3ccccc3c2nc1C(C)C
COC(=O)c1ccc(-c2ncc[nH]2)c(OC2CCC3(C)C(CCC4(C)C3CC=C3C5C(C)C(C)CCC5(CO)CCC34C)C2(C)C)c1
O=C(CCCN1CCC2C(C1)c1cccc3c1N2CCC3)NC(=O)Nc1ccccc1
O=C(C1CC1)N1CCC2(CC1)SCCN2S(=O)(=O)c1ccccc1
CCn1cnnc1CNC1CCSCC1
O=C(O)c1ccc(C(NC2CCN(c3ccncc3)CC2)c2cccnc2)cc1
CCCn1c(C)cc(NC(=O)Nc2ccc(Oc3ccnc(-c4cc(C(=O)N5CCN(C)CC5)c[nH]4)c3)c(C)c2)nc1=O
CC12CCC3C(CCC4CC(O)C(NC(=O)C(c5ccccc5)c5cccc(C(=O)O)c5)CC43C)C1CO2
CCOC(=O)c1c[nH]c2nc3c(c(N)c2c1=O)CC1(C)C(CCC2(C)C(C(=O)OCc4ccccc4)CCC32)C1(C)C
CCN(CC)Cc1cc(Nc2cc[n+](Cc3ccccc3)c3cc(Cl)ccc23)cc(-c2ccccc2Cl)[n+]1[O-]
Cc1cccc(C(=O)ON=C(N)c2ccncc2)c1
CC1CN(c2ncnc3[nH]cnc23)CC(C)O1
COC(=O)c1cccnc1
COC1(O)CC2Oc3c(O)ccc(C)c3C2C1
CCC(CO)NC(=O)c1cc(C)ccc1NC(=O)c1cc(COc2ccccc2Br)nn1-c1ccccc1C
Cc1nc(NC2CCCC2)c2nc(-c3ccccc3)n(CCN3CCOCC3)c2n1
CC(O)CNC(=O)c1ccc([N+](=O)[O-])o1
O=C(c1ccc(F)cc1)N1CCCn2c1nc1ccccc12
CC1=C(C)OC(CN2CCC3C2CCN3C(=O)c2ccccc2)C1
Cc1ccc(C(=N)NCC(O)c2ccc3c(c2)OCO3)cc1
COc1cc(C2=C(Sc3ccc(C)cc3)C(=S)OC2=O)ccc1OCc1ccccc1C
COc1ccc(CCCn2c(C)nnc2SCC(=O)N2CCN(c3ccccc3)CC2)cc1
COc1nc(SC)[nH]c(=O)c1C
O=C(NC1CN2CCC1CC2)c1cnn2c(C(F)(F)F)cc(C3CC3)nc12
COc1cc2c(cc1OC)CN(CCCCNC(=O)c1ccc(Cl)cc1[N+](=O)[O-])CC2
CCCN1CCC(c2noc3cc(Cl)ccc23)CC1
CC1(C)CCC2(C)C(CC(O)C3C4(C)CCC(O)C(C)(CCC(=O)O)C4CCC32C)C1
CC(C)CC(CO)Nc1nc(NCc2ccc(C(=O)Nc3cccc(OCC(=O)O)c3)cc2)c2ncn(C(C)C)c2n1
Cc1ccc(C=NNC(=O)c2cccnc2)o1
O=C(Nc1ccc2cn(CC3CCOC3)nc2c1)C1CC1
COc1ccc(-c2cc(N)n(CCc3ccccc3)n2)cc1
O=C(Nc1nnc(C2CCNCC2)s1)C1CCCC1
N#Cc1ccccc1CN1CCN(CCC(=O)NC2CCCCC2CC(=O)O)CC1
NC(=O)C1CC(O)c2c(O)cc(cc2O)O1
O=C(O)Cc1cccc(C#Cc2ccccc2)n1
C=CCN1CCc2c(OC)cc(OC)c(OC)c2C1c1ccc(OC)c(OC)c1
O=C(NCCN1CCOCC1)c1cnn2c(-c3ccc(C4(c5ccccc5)CCC4)cc3)c(-c3cccnc3)cnc12
CNC(=O)C(NC(=O)C(CCCc1ccc(OC)cc1)CC(=O)NO)C(C)C
O=C1c2cccnc2C(=O)c2sc(OC3CCCCCC3c3ccccc3)nc21
CC1(C(=O)NS(=O)(=O)c2ccccc2Cl)CCN1C(=O)Cc1cccc2ccccc12
CC(C)c1ccc(S(=O)(=O)N2CCN(Cc3c[nH]c4ccccc34)CC2)cc1
CCc1ncnc(-c2ccc(C(=O)NCC3CCNCC3O)c(F)c2)c1C#Cc1ccc(N)nc1
COc1cccc(CNC(=O)c2cccs2)c1
Cn1cc(-c2cnc3ccc4cccc(N)c4c(=O)c3c2)cn1
O=C(NN=Cc1c[nH]c2ccccc12)c1cccc([N+](=O)[O-])c1
Fc1ccc(N2CCN(c3ncnc(N4CCOCC4)c3-c3ccsc3)CC2)cc1
Cc1ccc(C(=O)Nc2cccc(OCCCN3CCOCC3)c2)cc1C(=O)OCc1cc(=O)n2nc(C3CCC3)sc2n1
COCCN1CC(C(=O)N2CCC(C(=O)c3ccccc3)CC2)CC1=O
CC1=C(C(=O)Nc2cccc(F)c2)C(c2ccncn2)n2nc(SCc3ccc(F)cc3)nc2N1
N=C(N)c1cccc(C2=NOC(CC(=O)NCC(NS(=O)(=O)c3ccccc3C(F)(F)F)C(=O)O)C2)c1
c1cnc(NCCc2nnc3n2CCCC3)nc1
COCCCOc1cc(Oc2cnc(C(C)NC(=O)COC)nc2)ccn1
NC(=O)c1nn(C2SC(CO)C=C2[N+](=O)[O-])cc1O
Cc1cc2c(c(=O)o1)C(C(C)Cc1ccc(Cl)cc1)C(C)(C)O2
CC(C)NC(=O)Oc1ccc(NC(=O)CCN(C)C)cc1
Cc1cccc(NC(=O)c2oc3c(NC4CCN(Cc5ccc(F)cc5)CC4)nccc3c2C)n1
CCOC(=O)c1ccc(OC)c(C(=O)N2N=C(c3cccs3)CC2c2cccs2)c1
CC(O)C(=O)N1CCN(c2cc3c(cc2F)c(=O)c(C(=O)O)cn3C2CC2)CC1
Cn1c2ccncc2c2cc(C(=O)N3CCC(O)(CO)C3)ccc21
CCNc1nc(NC2CCCCC2)nc2c1nnn2Cc1ccccc1Cl
CCCCCOC(=O)c1ccc(OC(C)=O)cc1
CC(=NNC(=O)C1c2ccccc2Oc2ccccc21)c1ccc2c(c1O)CCCC2
CSCCC(NC(=O)C1CCC(=O)N1)C(=O)NCc1ccccc1
CCc1c(C)sc2[nH]c(NCc3ccccc3)nc(=O)c12
O=C(C=Cc1cccc(O)c1)c1ccc(O)cc1
Cn1ccc2cc(-c3csc(N=C(N)N)n3)ccc21
CNC1C(=O)N2C(C(=O)O)=C(CSc3ncc4cc(F)ccc4n3)CSC12
O=S(=O)(NCCc1c[nH]c2ccccc12)c1cccc2cccnc12
COCCc1c(Cl)cc(Cl)c(O)c1CN
CNC(=O)C(Cc1cccc(C(F)(F)F)c1)NC(=O)C(CCSC)NC=O
CC1(C)Cc2c(csc2COc2ccc(CNC(=O)C(C)(C)C)cc2)CO1
COc1ccc(CN(C)CC(O)COc2ccc3c(=O)c4ccccc4oc3c2)cc1OC
Clc1ccc(-c2nnn3c2nc(N2CCOCC2)c2sccc23)cc1
Cc1ccc2c(c1)nc1c([n+]2[O-])SCC1
O=C(NC1CCC(CCn2cc(-c3ccccn3)nn2)OC1)c1ccccc1
Cn1cncc1C(OCc1c(-c2ccc(Cl)cc2)cc(C#N)c(=O)n1C)c1ccc(C#N)c(-c2cccc(Cl)c2C(F)(F)F)c1
C=CCn1cc(C2CCN(Cc3cc(C)n(-c4cc(CO)cc(CO)c4)c3C)CC2)c2ccccc21
CN(C(=O)COC(=O)c1ccc(OC(F)F)cc1SCC(=O)N1CCOCC1)C1CCS(=O)(=O)C1
COC(=O)C(=CC(=O)CC(C)O)n1ccnc1
CCN(CC)CC1CC1c1ccc(O)c(NC(=O)C(C)C)c1
O=C(Cc1cc(C(F)(F)F)nn1C1CN2CCC1CC2)Nc1ccc(F)cc1
O=C1C(c2ccc(O)cc2)=[N+]([O-])c2cc(F)c(F)cc21
Nc1nnc2c(n1)Oc1ccccc1C(=O)N2c1ccccc1
Cc1ccccc1NCC(=O)O
O=C(c1ccc(-c2ccc(Cl)cc2)cc1)C1(c2ccccc2)CCCCC1
COc1cc(-c2cc3c(-c4ccccc4CC(=O)N(C)C)cc(NC(C)=O)nn3c2)ccc1OC(F)F
O=c1[nH]c(=O)n(Cc2ccccc2)c2nc(Br)n(Cc3ccc(Cl)cc3)c12
Nc1cc(N2CCN(C(c3ccccc3)c3ccccc3)CC2)c2noc3c2c1C(=O)c1ccccc1-3
CCc1nc2ccc(C(=O)NCc3cccnc3OC)cc2nc1CC
O=C1NCc2c1[nH]c1ccc(S(=O)(=O)N3CCc4ccccc4C3)cc21
COC(=O)COc1ccc(C2=CC(=O)CC(C=C(C)C)C2=O)c2ccccc12
COc1cc2nc(N3CCN(C(=O)Nc4ccc([N+](=O)[O-])cc4)CC3)c(C#N)c(Nc3ccccc3C)c2cc1OC
Cc1nn(C)c(N)c1CNC(=O)c1cc(C(=O)Nc2cc(Cl)c(=O)n(C)c2)n(C)n1
CCCCC(C)NC(=N)NCc1ccc(NC(=O)C(Cc2ccc(OS(=O)(=O)c3cccc4nsnc34)cc2)NC(=O)OC2CCCCC2)cc1
CN1CCC(Oc2ccccc2)C1
N#CC(Cc1ccc(-c2ccc3c(c2)C(=O)NC3)cc1F)NC(=O)C1NC2CCC1C2
N=C(NO)C1CCC(=NO)CC1
Cc1ccc(CNC(=O)c2ccc3c(c2)NC(=O)c2cc(-c4c[nH]c(-c5ccc(Cl)cc5)n4)ccc2S3)cc1
Cc1cc(S(N)(=O)=O)ccc1NC(=O)COC(=O)c1c2c(nc3ccccc13)CCCC2
COC(=O)c1c(NC(=O)c2ccccc2NS(=O)(=O)c2c(C)noc2C)sc(C(C)(C)C)c1C
Cc1oc(C(=O)c2ccccc2)c(N)c1C(=O)SC(C)C
CC(C)CC(NC(=O)C(NC(=O)C1CCCN1C(=O)C(NC(=O)C(C)NC(=O)c1ccccc1O)C(C)C)C(C)C)C(=O)NCC(=O)Nc1ccccc1
CCOC(=O)C1=C(C[S+]([O-])c2ccccc2)NC(C)=C(C#N)C1c1cccs1
O=C(CCc1nc(-c2ccc(F)cc2Cl)no1)Nc1ccccc1C(F)(F)F
Cc1cccc(NC(=O)COc2ccccc2C)c1
NCC(=O)N1c2ccccc2CC1C(=O)O
CC(=O)Nc1ccc(-c2cc3c(C)nn(-c4ccc(Cl)cc4)c3nn2)cc1
CCCC(=O)OCCCc1ccc(OC)c(OC)c1
O=C(C=Cc1cc(O)cc(O)c1)Nc1cccc2c1-c1ccccc1C2=O
Cc1ccc(NC(=S)N2N=C(c3cccs3)CC2c2cccnc2)cc1
Cn1cnnc1SCC(=O)NC(c1ccccc1)C(F)(F)F
CCc1ccc(S(=O)(=O)N(Cc2ccc3ccncc3c2)C(Cc2cccs2)C(=O)NO)cc1
COP(=O)(OC)C(OC(=O)COc1ccc(Cl)cc1Cl)c1ccccc1
O=C(Nc1cccc2c1CCCC2)c1cccc(C(=O)N2CCN(c3ccc(N4CCOCC4)nn3)CC2)c1
COc1ccc(C)cc1S(=O)(=O)NC1CC2CCC(C1)N2Cc1ccc2c(c1)OCO2
COc1ccc(CNC(=O)C2CCCC2)cc1-c1ccc(F)c(S(=O)(=O)NCCN2CCOCC2)c1
CC(C)(C)c1ccc(C2=NOC(C(=O)NN)C2)cc1
CCCCCCn1c(=O)c(C(=O)c2ccccc2O)c(O)c2ccccc21
CCCCc1nc(Cl)c(CC(=O)OC)n1Cc1ccc(NC(=O)c2ccccc2C(=O)O)cc1
COc1ccc(C=CC(=O)c2ccc(O)c(CN3CCCC3)c2)cc1
C=CCN1C(=O)C2(OCCO2)c2cc(C)ccc21
O=C(O)C1Cc2c(Br)cc(OCc3ccc4ccccc4n3)cc2CN1
Oc1ccc2c(c1)CCC(NC1c3ccccc3CCc3ccccc31)C2
CCCCOc1ccccc1Nc1cc(C)nc2cc(-c3ccc(OC)cc3)ccc12
C=CCn1c(SCC(=O)NC2CC2)nc2sc3c(c2c1=O)CCC3
CC(C)CC(Cc1c[nH]c2ccccc12)NC(=O)C(C)NC(=O)C(NC(=O)C(CC(=O)O)NC(=O)C(CCC(=O)O)NC(=O)C(NC(=O)OC(C)(C)C)NC(=O)C(CC(=O)O)Cc1c[nH]c2ccccc12)C(N)C=O
COc1ccc(-c2cc(C(C)=O)n(C(C)C(N)=O)n2)cc1
Cc1ccc(Cn2nnc3c(=O)nc(C4CN(CC5CCCO5)CCO4)[nH]c32)cc1
Cc1cc(Cl)ccc1OCCN1CCC2C(C1)c1cccc3c1N2CCCS3
CC(C)c1[nH]c2cc(Cl)ccc2c(=O)c1C(=O)Nc1nc2ccccc2s1
Cn1ccc2ncnc(Oc3cccc(NC(=O)Nc4cccc(C(F)(F)F)c4)c3)c21
CC1(O)C(O)C2OC2C1P(=O)(O)O
Cc1cccc(Cn2cc(-c3ccccn3)cn2)c1
CC(C)N(C)C1CCC(NC(=O)C#Cc2cccc(Br)c2)C1O
O=C1c2[nH]c3ccccc3c2-c2cccc(O)c21
COC(=O)C=CC(C)=CCOc1c(OC)cc(C2OCC(C)C(C(=O)O)C2O)cc1OC
COc1cccc(-c2c3c(nc4cc(Cl)ccc24)COC3=O)c1
NS(=O)(=O)c1ccc(NC(=O)c2c[nH]c(=O)c(Br)c2)c([N+](=O)[O-])c1
CCCN(Cc1ccc(-c2ccccc2-c2nn[nH]n2)cc1)c1ncc(C(=O)O)cn1
Cc1ccc(C(=NCc2ccccc2)NO)c(Oc2ccc3ccccc3c2)n1
O=C(c1ccc(Cl)s1)c1sc2cc(O)ccc2c1-c1ccsc1
Nc1nc(=O)c2ncn(CCC(O)CCP(=O)(O)O)c2[nH]1
CN(C)CCCN(C(=O)CCc1nc(=O)c2ccccc2[nH]1)c1nc2c(F)cccc2s1
Fc1ccc(CC2(F)CCCCC2NCc2cccc(F)c2)cc1
CC1(C)Oc2ccc(C3=NNC(=O)CC3)cc2C(N2CCCC2=O)C1O
C=Cc1c(O)cc(O)c2cc(O)c(-c3ccc(O)cc3)c(O)c12
CN1CCN(c2ncnc3onc(-c4cccc(NC(=O)Nc5ccccc5)c4)c23)CC1
CON=C(CCN1CCN(c2ccccn2)CC1)c1ccccc1C
O=C(O)COc1c2c(cc3c1C(=O)c1c(O)cccc1C3=O)OCO2
C=C(C)C1CCC2(C(O)C#CCO)CCC3(C)C(CCC4C5(C)CCC(O)C(C)(C)C5CCC43C)C12
CCOc1ccc(CCNCC(c2ccc(C(F)(F)F)cc2)N2CCN(c3ccc(C(F)(F)F)cc3)CC2)cc1OCC
COC(=O)c1c(NC(C)=O)nn(Cc2ccccc2)c1C
COc1ccc(C2CC(c3ccc(OC)c(OC)c3)=NN2C(C)=O)cc1
N#Cc1cc(C#N)c(NCCc2ccccn2)c(C(F)(F)F)c1
CC1C2C3c4ccccc4C(c4ccccc43)C2CN1CC1CCCCC1
CC1=CC(C)(C)Nc2ccc3c(c21)C(=Cc1ccc(N(C)C)cc1)Oc1ccc(F)cc1-3
COc1ccccc1CSc1nc(N)cc(N2CCN(C)CC2)n1
CC(=O)OC1CCC2(C)C(CCC3(C)C2CC=C2C(C4(C)CCC(CC(=O)O)O4)CCC23C)C1(C)C
COc1cc2c(cc1OC)C1=C(CC2)C(c2ccc(Cl)cc2)C2=C(CC(C)(C)CC2=O)N1
COc1ccc(C(NC(=O)C(C)c2c(F)cccc2Cl)c2cccnc2)cc1
CCN1c2ccccc2-c2c3c(c4c5ccccc5n5c4c2C1CC5=O)C(=O)NC3=O
CCN1CCN(CC(=O)Nc2cc(OC)nc(OC)n2)CC1
O=C(Nc1nc2ccc(Cl)cc2s1)c1ccc(CN2CCc3ccccc3CC2)cc1
CC(C)(C)n1c(-c2nonc2N)nc2cnccc21
Cc1cc(O)c2c(c1)C(=O)c1ccccc1C2=O
CCCCCCCCCCCCC(O)CC1CCC(C2CCC(C(O)CCCC(O)CCCCCCC(O)CC3=CC(C)OC3=O)O2)O1
COC(=O)[O+]=NOc1cc(C=CC(=O)c2c3c(c(OC)c(OC)c2OC)C=CC(C)(C)O3)ccc1OC
Cc1ccccc1CCC(=O)c1ccc(O)c(C2(C(=O)O)CCN(Cc3ccccc3)CC2)c1
COc1cc(N)c(Cl)cc1C(=O)OCCN1CCN(C(c2ccccc2)c2ccccc2)CC1
Cc1ccccc1C1OC(=O)NC1=O
O=C(Nc1nnc(-c2cc(Cl)ccc2Cl)o1)c1ccc(Nc2ccncn2)cc1
C=C(C)C(=O)Nc1ccc(-c2cnc3ccccc3n2)cc1
C#CCNC(=O)c1coc(CN2CCc3c(c4ccc(OCc5ccccc5)cc4n3CCC)C2)n1
CCCNCc1c(-c2ccccc2Cl)nc2nc(C)ccn12
CCCNC(=O)c1ccsc1NC(=O)C=Cc1ccco1
O=S1(=O)CCN(c2nnc(N3CCOCC3)s2)CC1
Fc1ccc(-c2nc(CNCc3cccc(-c4csnn4)c3)co2)cc1
COCCNc1nc2c3ccccc3nc(-c3ccccc3)n2n1
C#CCN(Cc1ccc2[nH]c(C)nc(=O)c2c1)c1ccc(C(=O)NC(Cc2ccc(S(N)(=O)=O)cc2)C(N)=O)c(F)c1
COc1c(-c2cccc3cc[nH]c23)c(=O)n(CCCC(=O)O)c2ccc(Cl)cc12
N#CCSc1nnc(CN2C(=O)NC3(CCCCC3)C2=O)n1-c1ccccc1
CN1C2CCC1C(CCOC(c1ccc(F)cc1)c1ccc(F)cc1)C(c1ccc(F)cc1)C2
Cc1cccc2c1OP(=O)(OCc1ccccc1)OC2
O=C(O)C(Cc1ccccc1)NC(=O)C1CCCN1S(=O)(=O)c1cccc(F)c1
CC1=CC(=O)C(=C(C)C)CC(O)C2CCC(C)(OC(=O)c3ccccc3)C12
CCOc1ccc(C(CC(=O)NC(CCC(=O)O)c2nnc(CCCCc3ccc(F)cc3F)o2)NC(C)=O)cc1
COc1cccc2c1CCCC2CCCN1CC=C(c2ccccc2F)CC1
Nc1nc(=O)c2ncn(COCCO)c2[nH]1
Cc1nc(-c2ccccn2)ncc1C(=O)N1CCN(c2ncccn2)CC1
CC(=NOCC(=O)NCCSc1ccc(C)cc1)c1ccc(Cl)cc1
CCC(=O)Nc1ccc(C(=O)NCCN2CCCC2)cc1
CC(C)NC(=O)c1cn(-c2ccc(OC(F)(F)F)cc2)c(=O)c2ccccc12
O=c1cc(-c2ccc(OCc3ccccc3)cc2)oc2ccccc12
Brc1cccc(-c2nnc3n2CCCCC3)c1
O=C(Cc1ccccc1)NC(Cc1cc(C(F)(F)F)cc(C(F)(F)F)c1)C(=O)N1CCCN(Cc2ccccc2)CC1
O=C1c2ccccc2C(CO)(n2cccn2)N1c1ccccc1
N#Cn1cc(Br)c2cccc(S(=O)(=O)CCCc3ccccc3)c21
CON=C1C(=C2C(=O)Nc3ccccc32)Nc2ccccc21
CCc1cn(CSC)c(C)c(C)c1=O
Cc1nc(N)n(C2CC(O)C(CO)O2)n1
Cc1c(C(=O)Nc2ccccc2N2CCCC2)sc2ncnc(Nc3ccc(F)cc3F)c12
COc1cc(C)c(C=CC(=O)O)cc1C(N)=O
O=C(Nc1ccc(Cl)cc1)Nc1ccc2[nH]ccc2c1
O=C1C(=O)N(CCc2ccccc2F)c2ccc(Cl)cc21
Cc1cc(C)c(NC(CCC(=O)N2CCN(c3ccc(F)cc3)CC2)c2ccccn2)c(C)c1
NC(=O)c1cn(-c2cc(Oc3nc4cnn(-c5cccc(F)c5)c4[nH]3)c(F)cc2F)cn1
COc1ccnc(N(C)Cc2noc(C)n2)n1
CC(=O)OC1C=C2C(C)C(=O)OC(C(C)(C)O)C3C=CC(C)(C)C1C23
CC(CCc1ccc(OCc2ccc3ccccc3n2)cc1)(C(=O)NO)S(C)(=O)=O
Cc1cncc2c3cccnc3n(O)c12
CC1CN(Cc2noc(CCc3ccccc3)n2)CC(C)O1
N=C(N)NCCc1ccc(OCc2ccc(COc3ccc(CCNC(=N)N)cc3O)c(CCNC(=N)N)c2)cc1
CSc1nc2ccc3nc(SCC(=O)Nc4ccccc4C)sc3c2s1
CCN(CC)S(=O)(=O)c1ccc(N2CCCC2)c(NC(=O)CCc2ccccc2)c1
COc1cc(O)c2c3c1OC3(C)C(COCC(=O)O)OC2=O
COc1ccc(NC(=S)N(CCCN2CCOCC2)Cc2cc3cc4c(cc3[nH]c2=O)OCCO4)cc1
CN(C)CCN1CCN(C(=O)c2ccsc2)Cc2ccncc21
COc1ccc2c(C)c(Cc3ccccc3)c(=O)oc2c1C(c1cccnc1)C1CC1
CCOC(=O)C1CC1CNC(=O)C(=O)Nc1ccc2[nH]nnc2c1
CC(=O)NC(CC(C)C)C1=CC(=O)c2c(OC(C)c3ccccc3)cccc2C1=O
Cc1c(NC(C)C(O)c2ccncc2)cccc1C(=O)N1CC1
CCCc1c(OCCCCc2cc(OC)c(OC)c(OC)c2)ccc2c1OC(C(=O)O)CC2
Cn1c(=O)c2nc(-c3ccc(S(C)(=O)=O)c(C(F)(F)F)c3)[nH]c2n(C)c1=O
NC(=O)CSc1nnc(CCNS(=O)(=O)c2cccc3cccnc23)n1-c1ccccc1
O=C(Nn1c(Cc2ccc(Cl)cc2)nc2cn(-c3ccccc3)nc2c1=O)c1ccco1
O=C(CCl)Nc1ccc([N+](=O)[O-])cc1
CC(C)=CCCC(C)=CCOc1nsnc1C1CN2CCC1C2
CN(c1ccccc1)S(=O)(=O)c1ccc(C(=O)NCC(c2ccco2)N2CCCC2)cc1
CCOC(=O)C(CC(C)C)NC(=O)C(Cc1ccccc1)NC(=O)OCc1ccccc1
CCCCCCCCCCCCOc1ccc(C(=O)NC(Cc2ccc(OC(=O)c3ccco3)cc2)C(=O)NC2c3cc(OC)c(OC)cc3CC2OC)cc1
O=C1C=CC(N2C(=O)c3ccccc3C2=O)C=C1
O=c1nc(-c2ccccc2)c(-c2ccccc2)n[nH]1
Cc1ccc(C)c(Cn2c(C)nnc2OCc2ccccc2)c1
CN1CCN(C2Cc3ccccc3C2NC(=O)C2(c3ccc(Cl)c(Cl)c3)CC2)CC1
CC(C)(C)NC(=O)N1CCc2cc(S(=O)(=O)c3ccc4[nH]c(=O)ccc4c3)ccc21
CN1CCN(c2cc(-c3cccc(Cl)c3)c3ccccc3n2)CC1
CC1COCCN1c1nc(N2CCOCC2C)c2ccc(-c3cc(F)cc(NS(=O)(=O)c4cccs4)c3)nc2n1
CCCCc1[nH]c2c(C)cccc2c(=O)c1CCCC
O=[N+]([O-])c1cccc(CCCC(c2ccccc2)N2CCNCC2)c1
CCOC(=O)CC1CCC2(COCCN2C)C1=O
Cc1cc2c(cc1C(F)(F)F)N(C)C(=O)CC(CNC(=O)c1ccccc1C(F)(F)F)C2
CCCCCNC1CCc2ccc(OC)cc2C1
CCOC1C2OC(c3ccc(CCn4cc(-c5ccc(F)cc5)nn4)cc3F)(O2)C(COCc2ccccc2)OC1n1cnc2c(Nc3ccccc3)ncnc21
FC(F)(F)c1ccccc1CN1C2CCCC1CC(NCc1ccc3c(c1)OCCO3)C2
Cc1ccc(C(O)c2nc(-c3ccccc3)c[nH]2)cc1
CCOC(=O)Cn1nc(-c2ccc(C)cc2)c2ccc(C)cc21
CC(C)(C)C(=O)Nc1cccc(C(=O)C(F)(F)F)c1
O=S(=O)(Cc1ccc(Oc2ccccc2)cc1)c1c[nH]cn1
Cc1ccc(NC(=O)c2ccc(N3C(=O)C4CC=CCC4C3=O)cc2)cc1-c1ccc(-c2nnn[nH]2)cc1
CC1(C)C(=O)CC(C=Cc2cn(CC(=O)N3CCOCC3)c3cc(Cl)ccc23)OC1=O
CCOC(=O)C1=C(Cn2cnc(N)n2)NC(c2ccccc2O)=NC1c1ccc(OC)cc1OC
Cc1cccc(CNC(=O)CCc2c(C)nn(-c3ccc(N4CCCC4)nn3)c2C)c1
Cc1cc(C)c2cc(-c3ccc(Cl)c(Cl)c3)oc2n1
COc1ccc(C(=O)Oc2c(OC)cc(OC)c3ccccc23)c(O)c1
CC(C)Cn1c(=O)c(C2=NS(=O)(=O)c3cc(N(C)S(C)(=O)=O)ccc3N2)c(O)c2ccccc21
CC(=O)OCC1OC(n2ccc(NC(=O)C3CCCO3)nc2=O)C(NC(=O)C=Cc2ccccc2)C(OC(C)=O)C1OC(C)=O
COc1ccc(Oc2cncc(C)n2)c(CCCNC(=O)c2c(F)cccc2F)c1
CCOc1ccc(NC(=O)Nc2ccc3nc(Nc4ccc(F)cc4)cc(C)c3c2)cc1
O=C(O)c1ccc(CN2CCC(Cc3ccccc3)CC2)cc1
CC(=O)NC(Cc1ccc(Cl)cc1)C(=O)NC(C)c1nc(Cc2ccc(Cl)c(Cl)c2)no1
COc1cc(C(C(=S)N2CCN(C)CC2)c2ccc(O)cc2)ccc1O
CCOC(=O)c1cccc(NC(=O)c2ccc(Cl)nn2)c1
O=C(c1ccc(S(=O)(=O)N2CCc3ccccc32)cc1)N1CCN(c2ccccc2)CC1
Cc1cc(C)nc(-c2ccc(C=CC(=O)NO)s2)n1
O=C(NCCCl)c1ccc(F)c(Br)c1
Fc1ccc(-c2nc(Nc3ccc(C(F)(F)F)cc3)c3ccccc3n2)cc1
COc1ccc(C=Nn2cnnc2)c(OC)c1
C=CCOC(=O)C(C#N)=Cc1c[nH]c2ccc(Br)cc12
COc1cc2c(cc1OC)C(c1ccccc1)N(CC(O)COCc1ccccc1)CC2
COc1ccc(-c2nn3c(CCC(=O)N4CCOCC4)nnc3s2)cc1
COc1cccc2c1CCC2Nc1nc(-c2ccc(F)cc2F)c2c(cnn2C)n1
CCc1cccc2c1C(=O)c1c(O)c3c(c(O)c1C2=O)CC(O)(C(=O)CO)CC3OC1CC(N)C(OC2CC(C)(O)C(O)C(C)O2)C(C)O1
COC(=O)C(N)CCCCN
CNC(CC(C)C)c1cc(C(F)(F)F)ccc1N1CCN(C(=O)CCc2ccc(-c3ccccc3C(=O)O)cc2)CC1
CC(C)CC(N)c1cc(F)ccc1N1CCN(C(=O)C(Cc2ccc(Cl)cc2Cl)NC(=O)C2Cc3ccccc3CN2)CC1
COC(=O)CC1CC2(C)C(C(=O)N(CCCl)CCCl)CCC2C2CCC3=CC(=O)CCC3=C12
CC(C)COC(=O)N1CC(N)C(C(=O)O)C1CNC(=O)C(CC(=O)O)NC(=O)C(CC(N)=O)NC(=O)CCNC(=O)OC(C)(C)C
Cc1c(C)c2c(c(C)c1OC(C)C(=O)O)CCC(C)(C(=O)Nc1cccc(C(=O)O)c1)O2
CCCn1sc(=NC2CCCCCC2)nc1N
O=P(O)(O)C(O)c1ccccc1
COc1cc2ncnc(Nc3cccc(NC(=O)C(C)N)c3)c2cc1OCCCn1ccnc1
CCC(CC)(NC(=O)c1ccccn1)C(=O)NC(C)c1ccccc1
Cc1nnc(NC(=O)c2ccc3c(c2)N(Cc2ccc(F)cc2)C(=O)c2ccccc2[S+]3[O-])s1
COc1ccc(N2CCN(S(=O)(=O)c3cccc(C(=O)NNc4ccccc4F)c3)CC2)cc1
CCCCCCCCC(=O)OC1C(CO)OC(n2cc(F)c(=O)[nH]c2=O)C1OC(=O)CCCCCCCC
O=C(NCC1Oc2ccccc2C(NC(=O)c2ccccn2)C1O)c1ccc2ccccc2c1
Nc1nc(=O)c2c([nH]1)NCC(CNc1ccc(C(=O)NC(CCC(=O)O)C(=O)O)cc1)N2C(=O)C(N)CCC(=O)O
Cc1ccccc1C1(O)CCN(C2CCC(N3C(=O)c4ccccc4C3=O)CC2)CC1
COc1ccc(C=CC(=O)c2c(O)cc3occc3c2OCc2ccccc2)cc1OC
CC(C)c1ccc2oc(-c3ccc(CNCCN)cc3)cc(=O)c2c1
CCOC(=O)c1c(CN2CCOCC2)n(-c2nonc2N)[n+]([O-])c1C
CN(C)c1nc2[nH]c(-c3ccccc3)cc2n2c(-c3ccccc3)nnc12
CC(=O)Oc1cccc(C(=O)C=Cc2ccc(SCCN(C)c3cccc(C(=O)O)c3)c(OC(C)=O)c2)c1
CC(=O)C1=C(Cc2cccc(O)c2)C(=O)OC1C(c1ccccc1)c1ccccc1
CC(C)(C(=O)O)c1ccc(-c2ccc(C(F)(F)F)cc2)c(CCCN2C(=O)c3cccc(NC(=O)CCC(F)(F)F)c3C2=O)c1
CC(=NOCc1ccccc1)c1ccc(-n2cccc2)cc1
CCCc1ccc(C(=O)NS(=O)(=O)c2ccccc2-c2ccc(Cn3c(CCC)nc4ccc(C(C)(C)C)cc4c3=O)cc2)cc1
CCCCCC(O)C(=O)NC1C(C(=O)NCCO)OC(NCc2cccc(C(F)(F)F)c2)C(O)C1O
Cc1ccc(NC(=O)c2cccc(-n3cc(-c4ccc(F)cc4)nn3)c2)cc1
Cc1n[nH]c2c1C1(CCCC1)C(C#N)C(=N)O2
CN1CCN(C(=O)Cn2ccc3ncccc3c2=O)CC1
CCCCCCCCCCCCCCCCCCC(=O)NCCC(=O)NC(CSCC(=O)c1ccc(Cl)cc1)C(=O)NCC(=O)O
O=C(c1ccccc1)N1N=C(c2ccccc2)CC1c1ccccc1O
O=C(Nc1ccc(N2S(=O)(=O)c3ccccc3S2(=O)=O)cc1)c1ccco1
CCCCCCCS(=O)(=O)NCCOc1ccccc1
COC(=O)CCCCCCn1c(=O)c(-c2ccc(Cl)cc2)c(N2CCN(CCO)CC2)c2ccccc21
O=C1NC(c2ccccc2)(c2ccc(-c3ccccc3)cc2)C(=O)N1CN1CCC(Cc2ccccc2)CC1
CCOCCC1(Oc2ccc(Oc3ccc(-c4ccccc4)cc3)cc2)C(=O)NC(=O)NC1=O
O=C(Cn1c(=O)[nH]c2ccccc21)N1Cc2nc(O)[nH]c(=O)c2C1
O=S(=O)(c1ccc(Cl)cc1)N1CC2CNCC(C2)C1
COC(=O)Nc1ccc2oc(=O)cc(C)c2c1
CCc1nsc(C2Cn3ncnc3CO2)n1
Cn1ncc(N2CC3C(C2)C3NC(=O)C(C)(C)C2CCNCC2)cc1=O
Cc1cc(C)n2c(C(=O)N3CCCCC3)c(Br)nc2n1
COc1cccc(N2CCN(C(=O)c3cc(-c4ccco4)n[nH]3)CC2)c1
COc1ccc2c(CC(=O)Nc3cccc(N(C)C)c3)coc2c1
O=C(NCCCN1CCN(c2ccc(N3CCCC3)cc2)CC1)c1ccc(Cl)cc1
CC(=O)NC1CSSCC(C(=O)O)NC(=O)C(NC(N)=O)C(CO)OC(=O)C(C(C)C)N(C)C(=O)C(CCCNC(=N)N)NC(=O)C(CO)N(C)C1=O
C#CCOc1ccc2c(c1)C(c1ccccc1Cl)=NC(O)C(=O)N2
COc1ccc(N(CC(=O)O)c2ccc(C(C)C)cc2[N+](=O)[O-])cc1
CC(=O)NCC1CN(c2ccc(N3CCN(Cc4ccc([N+](=O)[O-])s4)CC3)c(F)c2)C(=O)O1
CN(C)CC1CC2CCN(C(=O)c3ccccc3F)CC2O1
COc1ccc(OC)c(NS(=O)(=O)c2cc(NC(=O)c3cnn(-c4ccccc4)c3)ccc2OC)c1
Fc1cc(F)cc(CNC(=S)N2CCc3sccc3C2)c1
NS(=O)(=O)c1ccc(Cl)c([N+](=O)[O-])c1NNC(=O)Cc1ccccc1
CCC(=C(c1ccc(C=CC(=O)O)cc1)c1ccc2[nH]ncc2c1)c1ccccc1
O=C(Nc1cc(C(F)(F)F)ccc1N1CCOCC1)c1cccc(S(=O)(=O)N2CCCCC2)c1
CCOc1ccc(-n2c(C=Cc3ccccc3OC)nc3ccccc3c2=O)cc1
Cc1cc(=O)oc2cc(OC(=O)COc3ccc4ccccc4c3)ccc12
O=C(NCCN1CCCCC1)c1cnccn1
CN(Cc1nc2ccccc2n1CCC(=O)NCc1cccs1)c1ccccc1
O=c1[nH]c(=S)n(-c2ccccc2)c(-c2ccc(S(=O)(=O)c3ccccc3F)cc2)c1NCc1ccccc1
CC(=O)Nc1ccc(N2C(=O)CC(=O)N(C(C)c3ccccc3)C2=O)cc1
CC(C)(C)n1nnnc1C(c1cccs1)N1CCN(Cc2ccccc2)CC1
C=C1C2CN(CCCC(=O)OC(C)(C)C)CNS(=O)(=O)C12
Cn1c(=O)n(-c2ccc(Cl)c(Cl)c2)c(=O)n1C1CCN(CCC(Oc2cc3c(cc2F)c(=O)c(C(=O)O)cn3C2CC2)c2ccc(F)cc2)CC1
C=C(c1ccc(Oc2ccccc2)cc1)C1CCc2cc(OC3CCC3)ccc2O1
CCCCCCCCCCCCCCCC[N+](C)(C)C
CCCN(CCC)C(=O)CNC(=O)c1ccc(OC)c(C#Cc2cccc(OC)c2)c1
O=C(CN1C(=O)c2ccc(I)cc2C1=O)NC1CCCCCCC1
CC(C)NCC(O)CON=C1c2ccccc2-c2ccccc21
C=CCCCCCNC(=O)Oc1cccc(C(F)(F)F)c1C(F)(F)F
CCCNC(=O)c1n[nH]c(-c2ccccc2)n1
Nc1nc(N)c2nc(CN3C4CCC3CC4)cnc2n1
Cc1cc(C)c2c(c1)CCc1c(c(=O)n(C)c(=O)n1C)C2=O
Cc1cn(C2CC([N-][N+]#N)C(COP(=O)(O)OCC3OC(n4cnc5c(=O)nc(N)[nH]c54)C(OP(=O)(O)O)C3O)O2)c(=O)[nH]c1=O
CC1CN(C(C)CO)C(=O)Cc2cc(NC(=O)NC3CCOc4ccccc43)ccc2OC1CN(C)S(=O)(=O)c1ccc(Cl)cc1
Clc1ccc(OC(c2ccc(Cl)cc2)C2CCNCC2)cc1
COc1ccc(NC(=O)C=Cc2cccc(OC)c2OC)cc1
Nc1nc(N2CCNCC2)nc2c1ncn2C1OC(CO)C(O)C1O
Cc1sc2ncn(CCOC(C)C)c(=O)c2c1C
Cc1ccc(C2Nc3ccccc3N=C3CC(c4ccccc4C)CC(=O)C32)cc1
CC=C(c1cc(Cl)ccc1Cl)n1ccnc1
Cn1cc(-c2cccc(F)c2)c2c(Cl)ncnc21
C(#Cc1ccccn1)c1cccnc1
Cc1ccc(CN2CCC3=CC(=O)CCC3(C)C2)s1
Cc1cc(C=C2SC(=O)N(CC(=O)Nc3ccccc3)C2=O)cc(C)c1Cl
CC(C)C(N)C(=O)NC(C(=O)N1Cc2cc(-c3ccc4c(c3)CCO4)ccc2CC1C(=O)NC(CCCN)C(=O)O)C(C)C
NC(=O)c1csc(Nc2ccccc2)n1
CCOc1ncccc1C(=O)OCC(=O)Nc1ccc2c(c1)OCCO2
c1ccc(CCC2CCCCN2CCCCN2CCCCC2)cc1
Cc1cc(-c2nnc(SCC(=O)Nc3nnc(C)s3)n2Cc2ccco2)no1
CCc1c(C)[nH]c(=O)c(N(C)C)c1C(=O)c1cccc(C(F)(F)F)c1
COc1ccc(S(=O)(=O)N2CCCC(C(=O)Nc3cccc(NC(C)=O)c3)C2)cc1OC
CCCCNS(=O)(=O)c1ccc(CCNC(=O)C(CC(=O)NO)Cc2ccc(CCCC)cc2)cc1
Nc1n[nH]c(SCC(=O)NS(=O)(=O)c2ccccc2)n1
COc1ccc(C=Cc2cc(OC)c(OC)c(OC)c2)cc1N
COCCN(Cc1ccncc1)Cc1ccsc1
CCc1nnc(NC(=O)CSc2nc3ccc(Nc4nc(N5CCOCC5)nc(N5CCOCC5)n4)cc3s2)s1
Cc1cc2c(c(-c3ccc(CN4CCN(c5ccccc5F)CC4)cc3)c1C)C(=O)OS2(=O)=O
COc1ccc(C(=O)C(O)CN2CCN(Cc3ccc4c(c3)OCO4)CC2)cc1OC
O=CC(O)C(O)C(=O)O
CC1(C)Oc2cc3oc(=O)c4cc(O)c(O)cc4c3cc2O1
Cc1cccc(=O)n1CC(=O)N1CCC(C(=O)c2ccc(Cl)cc2)CC1
O=C1Nc2ccc(S(=O)(=O)N3CC(C(=O)O)C3)c3cccc1c23
Cc1ccc2nc(NC3CCCC3)n(-c3ccc(CC(=O)O)cc3)c(=O)c2c1
O=C(NO)c1ccc2c(c1)C(=O)N(CC=Cc1ccccc1F)C2=O
Cc1ccc2oc(=O)cc(CN3CCN(CCO)CC3)c2c1
CCCCCc1cc(O)c2c(c1)OC(C)(C)C1CC=C(CO)CC21
Cn1ccnc1COCS(C)(=O)=O
Cc1c[nH]c2c1C13CC1CN(C(=O)C=Cc1ccc(Cl)c(F)c1)C3=CC2=O
COc1cc(C=C2SC(=Nc3ccccc3C(N)=O)N(CCN3CCOCC3)C2=O)ccc1O
Cc1ccccc1C(=O)Nc1ccc(CCN2CCN(CCN(C)C)CC2)cc1
Cc1nccn1CCNC(=O)c1nnc2c(n1)c(-c1ccc(F)cc1)nn2-c1ccccc1F
COC1NC(C(=O)N2CCCCC2)C2c3ccccc3CC(OCc3ccccc3C)C12
O=C(CN1CCC(c2ccncc2)CC1)Nc1cccc(O)c1
CN(Cc1ccccc1)C(=O)c1cccc(Nc2nccc(Oc3cccc4[nH]ncc34)n2)c1
COc1ccc2c(c1O)C1(C)Cc3cc([N+](=O)[O-])ccc3C1C2
CCCN(C)N=O
CCOC(=O)C1=C(C)Nc2nnnn2C1c1ccc(Cl)cc1
CCN(C)CCc1c(-c2ccc(Cl)cc2)[nH]c2ccc(Cl)cc12
CC=C(C)C(=O)c1ccc(OC)c(OC)c1OP(=O)(OC)OC
CCOC(CN(C(=O)Cc1ccccc1)c1c(N)n(CC(C)C)c(=O)[nH]c1=O)OCC
CCc1nn(C)c2c(=O)nc(-c3cc(-c4cnn(C)c4)nn3Cc3cccc(F)c3)[nH]c12
CCOC(=O)C1CCCN(C(=O)c2ccc3c(C4CCCCC4)c(-c4ccccn4)n(C)c3c2)C1
COCCn1c(-c2ccccc2Cl)c(C#N)c(-c2ccc(F)cc2)c(C#N)c1=S
CC(=O)N1CCC(c2cc(Nc3ncc(F)cn3)ncc2Cl)CC1
CC1=CC2Cc3nc4cccc(Cl)c4c(N)c3C(C1)C2
CCC(c1ccccc1)c1cccc(CN(Cc2ccccn2)C(=O)C2CCCC2)c1
Cc1nc2c(c(-c3ccncc3)c1Cl)CN(c1ccc(F)cc1)CC2
Cc1ccc(NC(=O)COC(=O)Cn2cnc3c(Oc4cccc5ccccc45)ncnc32)c(C)c1
Cc1cccc(OCc2nn3c(-c4ccc([N+](=O)[O-])cc4)nnc3s2)c1
CCN1CCC(C)(C)C1=N
COc1cccc(CNC(=O)CN(C)c2c[nH]nc2-c2ccc(OC)c(OC)c2)c1
CC(C)C(Cc1ccccc1)NC(=O)CN(NC(=O)C(Cc1ccccc1)C(=O)O)C(=O)C(Cc1ccccc1)NC(=O)C(NC(=O)CC(NC(=O)C(NC(=O)C(NC(=O)OC(C)(C)C)C(C)C)C(C)C)c1ccccc1)C(C)C
Cc1ccc(N2CCN(c3ncnc4oc(-c5ccccc5)c(-c5ccccc5)c34)CC2)cc1
COc1ccc(F)c(Cc2nc3c(N)ncnc3n2C2OC(COP(=O)(O)S)C(O)C2O)c1
CC(=O)N1N=C(c2c[nH]c3ccccc23)CC1(O)C(F)(F)F
CCCCCc1ccc(Cn2c(N)nc3c(NCC4CCCCC4)nc(C#CCCCCC(=O)O)nc32)cc1
CC(C)(C)c1ccc(OC(=O)c2cccc(Cl)c2)cc1
CC(=O)Oc1cc(Cl)ccc1C(=O)Nc1cccc(OC(C)C)c1
CC(NS(=O)(=O)c1cc2c(s1)N(Cc1ccc(CS(C)(=O)=O)cc1)CC2)c1ccccc1
Cc1ccc(S(=O)(=O)N2CCN(C(=O)COC(=O)c3ccc([N+](=O)[O-])o3)CC2)c(C)c1
COc1cc2nccc(Nc3ccccc3)c2cc1OC
O=C(O)c1c[nH]cc1CCc1ccccc1
CC(C)NCCC(c1ccc(Cl)cc1)N1C(=O)NC2(CCCC2)C1=O
Cc1ncnc(NN=Cc2ccc3ccccc3c2O)n1
COc1ccc(-c2cc3c(N)nc(C)nc3n(C)c2=O)cc1
CSc1nsc2c1CCCC2
Cc1c(CCCOC(=O)NCc2ccccc2)c(=O)oc2c(C)c(O)ccc12
N#Cc1cc(S(N)(=O)=O)ccn1
CCCCC(CCC)C(O)C(O)CCCCCCC(=O)O
CN(C)C(=O)CCCn1c(CCC(=O)O)cc2ccccc21
O=c1[nH]c(=O)n(C2OC(COP(=O)(O)OP(=O)(O)O)C(OP(=O)(O)O)C2O)cc1F
CCN(CC)CCCCCCCCCCNc1ccnc2cc(Cl)ccc12
CCC1=C(C)C(=Cc2ccc(O)c(NC(=O)C(CSCCC(=O)O)NC(=O)OC(C)(C)C)c2)c2cc(OC)c(OC)cc21
O=C(C=NNC(=O)c1ccccc1O)NCC(=O)NN=Cc1ccc(NCCO)cc1
COC(=O)C(Cc1ccsc1)NC(=O)CI
CCCOC(=O)C1=C(C)NC(c2ccccc2)=C=CC1c1ccccc1
CCc1n[nH]c2c(=O)nc(-c3cc(=O)n(Cc4ccc(Cl)cc4)nc3N)[nH]c12
Cc1cc(C)cc(C(=O)CN2CCC(Nc3nc4cc(C(F)(F)F)ccc4n3Cc3ccc(F)cc3)CC2)c1
COC(=O)c1ccc(Oc2ccc(S(=O)(=O)N(C)C)cc2C(=O)O)cc1
CN(C)c1nccc(N2CCN(Cc3ccccc3)CC2)n1
Cc1nnc(NC(=O)CSc2nc3c(oc4ccccc43)c(=O)n2C)s1
CC1CCC(NCc2cccnc2)c2nc(-c3ccc(Cl)cc3)c(C=CC(=O)O)c(=O)n21
COc1ccc(C2C3C(=O)N(C(C)(C)C)C(=O)C3C3(Cc4ccccc4)C(=O)N(C)C(=O)N23)cc1
Nc1cc(Cl)nc(SCc2ccc(F)cc2F)n1
Cc1cc(Cc2c(O)cccc2C(=O)O)c2cccc(O)cc1-2
CCN1C(=Cc2ccc3cc(OC)ccc3[n+]2CC)Sc2ccccc21
COc1cc(OC)c(OC)cc1C=CC(=O)c1ccc(C)nc1
N#CC(O)C1OC(n2cc(-c3ncc4ncnc5c(=O)n(-c6ccc(F)c(Cl)c6)c(=O)c-5c-4[nH]3)cn2)C(O)C(O)C1O
COc1cc2c(cc1OC)[N+](C)=C2C
COC1=CC=C(C)C=c2[nH]c(SCCC(=O)N3CCC4(CC3)c3ccccc3C[S+]4[O-])nc2=C1
COc1cc(N)c(Cl)cc1C(=O)NC1CCC(N2CCC(c3c[nH]c4ccccc34)CC2)CC1
COc1ccc2[nH]c(CN3C4=C(CCCC4)C(=O)N4CCCC4C3C)nc2c1
CC(=O)OC1CCC2(C)C(=CCC3C2CCC2(C)c4c([nH]c5ccc(O)cc45)C(C)(O)C32)C1
CCN(C)Cc1cc2cc(-n3ncc(C(=O)c4cc5ccccc5[nH]4)c3N)ccc2[nH]1
c1ccc(-c2nc3ccccc3[nH]2)cc1
CC(=O)Nc1c(Cl)cc(O)cc1-c1ccccc1
O=C(NN=Cc1ccc(Br)cc1)C12CC3CC(CC(C3)C1)C2
O=C(CCC(=O)N1CCN(S(=O)(=O)c2ccc(F)cc2)CC1)N1CCOCC1
CCCCOc1cc2nccc(Oc3ccc4[nH]cc(-c5ccc6c(cnn6C)c5)c4c3)c2cc1OCCCCCN(C)C
Cc1ccc(OCC(=O)Nc2nc[nH]n2)cc1
COC(=O)C1=C(Nc2ccc(F)cc2)CCN(C(=O)CCl)C1
CCOC(=O)c1c(-c2ccc(OC(F)(F)F)cc2)[nH]c2ccc3c(c12)CCO3
N#Cc1cc(S(=O)(=O)c2cccc(Cl)c2)ccc1Oc1ccc(C(F)(F)F)cc1-c1ccncc1
Cc1cc2c(cc1S(=O)(=O)NC(Cc1c[nH]c3ccc(Cl)cc13)C(=O)O)OCCO2
Brc1cccc(CN2CCC3(CC2)OOC2(O3)C3CC4CC(C3)CC2C4)c1
CCOc1cc(C=NNC(=O)Cc2ccccc2)ccc1OS(=O)(=O)c1ccc(C)cc1
Cn1ncc2c(-c3ccc(N4CCOCC4)nc3)cc(-c3ccccc3Cl)cc21
CC1(c2ccc(-c3ccccc3CNc3ccc(C#N)cn3)cc2Cl)CNC(=O)C1
CCOc1cc(CNCC(C)Nc2ccccn2)ccc1OC
CSc1ccc(NN=C2c3ccccc3CCC2C)cc1
CN(c1cccc(Br)c1)S(=O)(=O)c1ccc(C(=O)NCC(N)c2ccccc2)cc1
CC(C)n1cc(-c2cc(O)cc3c2-c2ccccc2C3(O)C(F)(F)F)c2c(N)ncnc21
CCOC1CC(n2cc(C)c(=O)[nH]c2=O)OC1COP1(=O)OCc2cc(C(=O)OC)ccc21
CC(=O)c1c(N)sc2c1CCCC2
O=C(Nc1ccc2[nH]c(C(=O)N3CCC4(CC3)OCCO4)cc2c1)c1cccs1
CC1c2ncc(COc3ccccc3)n2CCN1C(=O)Cc1cn2ccccc2n1
CCN(Cc1ccccc1Cl)C(=O)Cn1c(=O)oc2cc(S(=O)(=O)N3CCCCC3)ccc21
O=C(O)c1ccnc2c1ncn2Cc1cc(Cl)c(Cl)cc1OCCF
COc1ccc(OC)c(C(=O)c2cnc(NC3CCN(Cc4ccc5ccccc5c4)CC3)nc2N)c1
O=C(c1ccc(F)cc1)N1N=C(c2[nH]nc3c2CCCC3)CC1c1ccc(OCCF)cc1
COC(=O)c1ccccc1CNC(C)Cn1nc(C)c(S(=O)(=O)N(C)C)cc1=O
CCN1CC(=Cc2ccc(Br)cc2)C2=C(C1)C(c1ccc(F)cc1)C(C#N)C(=N)O2
Nc1n[nH]c2cc(-c3ccccc3)ccc12
Cn1cc(-c2cncc(-c3cc4c(ccc5cc(-c6cc([N+](=O)[O-])cc([N+](=O)[O-])c6)ccc54)o3)c2)cn1
CC1=C(CN2c3cccc4cccc(c34)N(C(=O)O)S2(=O)=O)C(C(=O)O)C2N1C(=O)C2(C)C(C)O
CCN1CCN(C2CC(c3ccc(Cl)cc3)c3ccc(F)cc32)CC1(C)C
O=C(O)c1c[nH]c2ccc(OCc3ccc(Cl)cc3)cc2c1=O
O=c1[nH]c(=S)[nH]c(Cc2c[nH]c3ccccc23)c1C1=Cn2c1nc1ccccc12
Cc1nc([N+](=O)[O-])cn1CC(=O)N(C)c1ccc(F)cc1
Cc1cc(-c2ccccc2)cc2[nH]c(-c3c(NCCN4CCOCC4)cc[nH]c3=O)nc12
COc1ccccc1NC(=O)CSc1nc(=O)n(-c2ccccn2)c2c1CCCC2
COc1ccc2cc(CC(=O)NCCP(=O)(O)O)ccc2c1
COc1cc(Cc2cnc(N)nc2N)cc(OC)c1OCCCCCCCCCCO
c1ccc2nc(-c3nnc(C4COc5cc6c(cc5C4)CCO6)o3)ccc2c1
COC1=C(c2ccc(OC)c(OC)c2)C(C)Cc2cc(OCCCC(=O)NC3CCc4c(OC)c(OC)c(OC)c(OC)c4-c4ccc(OC)c(=O)cc43)c(OC)cc21
Cc1cc(C)n(-c2nc(=O)cc(C)[nH]2)n1
CCCOc1ccc(C=CC2C3CCCCC3CC3C(=O)OC(C)C32)cc1
Cc1c(OCCC#N)c(-c2cccc(Cl)c2)cc2oc(N3CCN(C)CC3)nc12
CC(C)NCc1cccc(-c2ccc(-c3nc4cc(Cl)ccc4[nH]3)cc2)c1
N=C(N)NCCCC1NC(=O)C2CC(O)CN2C(=O)C2CCCN2C(=O)C2CCCCN2CC(=O)C(CC(=O)O)NC(=O)C(Cc2ccc(O)cc2)NC1=O
CCOc1cc(NC(=O)NC(CO)Cc2c[nH]c3ccccc23)ccc1-c1cnco1
COc1cc(-c2nnc(SCC(=O)Nc3ccc4c(c3)OCO4)o2)cc(OC)c1OC
CC(C)(C(=O)NCCCCCN)c1ccc2cc(OCc3ncc(C(F)(F)F)cc3Cl)ccc2c1
CC(C)Oc1ccc2c(c1)CCC1OC(OCC3CCCCC3)C(OCc3ccccc3)CC21
Cc1[nH]c2ccccc2c1CC(=O)N1CCC(C(O)(c2ccccc2)c2ccccc2)CC1
CC(=NCc1ccccc1)C1=C(NCCC(=O)O)c2ccccc2C1(C)C
Cc1cc(=O)oc2cc(OCC(=O)N3CCC(O)(c4ccccc4)CC3)ccc12
COc1ccc(I)cc1NC(=O)CN(C)CC(=O)Nc1ccccc1[N+](=O)[O-]
CCc1sc(C2NC(=O)Nc3c2c2cc(C(C)(C)C)n3n2)cc1Br
COc1ccc(OC)c(COc2ccccc2)c1
O=C(Nc1ccc2nc(-c3ccco3)c(-c3ccco3)nc2c1)Nc1cc(Cl)ccc1C(F)(F)F
CN(C)S(=O)(=O)N1Cc2c(Br)cccc2Oc2c(C(=O)O)cccc21
CC(C(=O)O)c1ccc(Cl)c(Cn2nc(-c3ccccc3)ccc2=O)c1
CCOC(=O)C(CC)Sc1nc2ccccc2cc1-c1cc(-c2ccccc2)ncn1
CCCCCCCn1nnc(-c2sc(N(CC)CC)c(C(=O)OC)c2C)n1
Cc1ccc(N2CCN=C2SCC(=O)Nc2cccc(Cl)c2)cc1
CC(C)CC(NC(=O)C1CCCN1C(=O)C(NC(=O)C(CCCNC(=N)N)NC(=O)c1ccc2ccccc2c1)C(C)C)C(=O)NC(C(=O)NC(C(=O)c1nccs1)C(C)C)C(C)C
C=CCn1c(=O)c2c(nc(C=Cc3ccc(CC)cc3)n2C)n(CC=C)c1=O
CCC1(O)C(=O)OCc2c1cc1n(c2=O)Cc2cc3cc(OCc4ccccc4)ccc3nc2-1
Cc1cc(C)cc(NC(=O)c2ccccc2N)c1
CCCc1sc(N2CCCC2C)nc1C(=O)NC1CCCCC1
O=C(O)c1ccc2[nH]c3ccccc3c2c1
CC(=O)C1(OC2CC3(C)C(C)CCC3C3CCC4CC(=O)CCC4(C)C23)CCCC(C)O1
COc1cc(-c2ccc3[nH]c4c(c3c2)CCN(C(C)=O)C4c2ccc(C#CC3CCCO3)cc2)ccc1-n1cnc(C)c1
CSCCC(NC(=O)OC(C)(C)C)C(=O)N1CCCC(C(=O)NC(Cc2ccccc2)C(O)C(O)CO)C1
COc1ccc2ccc(S(=O)(=O)NC3CCN(C(=O)C4CCN(C(=O)C(C)C)CC4)C3=O)cc2c1
COc1cccc(NC(=O)C2CCN(CCCN3CCN(c4ccc(OC)c(OC)c4)CC3)CC2)c1
CCC(=O)c1ccc2[nH]c(-c3csc(-c4ccccc4)n3)nc2c1
COc1ccc(-c2nc(N)oc2-c2ccc(S(N)(=O)=O)cc2)cc1
CCCN1CCc2cccc3c2C1Cc1ccc(O)c(O)c1-3
CCCN(CCC)c1oc(-c2ccc(Cl)cc2Cl)nc1C#N
COc1ccccc1C=Cc1cc2ccc(O)cc2oc1=O
CCC(=O)CSc1nc(-c2ccccc2)nc2nc3c4cc(Cl)ccc4n(CC)n3c(=O)c12
CCOC(=O)C1=C(C)NC(C)=C(C(=O)OC)C1c1cnc(SC)n1Nc1ccccc1
CC1CCCC(C)N1C(=O)CSc1nnc(-c2ccc(Br)s2)c(-c2cccs2)n1
O=Cc1c(-c2ccccc2)nc2sccn12
O=C(NCCOCC(F)(F)F)Nc1ccc2cc(C(=S)NC(=O)NC3CCCCC3)cnc2c1
c1ccoc1
COc1ccc(-c2cnn3c(NC4CCCNC4)cc(C4CC4)nc23)cc1
CC(C)OCP(=O)(O)OP(=O)(O)O
COc1ccc(C(=O)C=C2Oc3cc(O)ccc3C2=O)cc1
Oc1cccc(-c2nc3ccccc3n2CCCC2CCCC2)c1
N#Cc1c(N)cc(-c2ccccc2)[nH]c1=O
CCOC(=O)NC(Cc1ccccc1)C(O)CNC(C)C(Cc1ccccc1)NC(=O)OC(C)(C)C
O=C(O)c1cc(S(=O)(=O)N2CCCc3ccccc32)ccc1N1CCCC1
CC(=O)c1cccc(NC(=O)c2csc(N)n2)c1
Oc1ccc(C23CCCC2CNC3)cc1
CC(C)(C)c1cc2c(cc1O)NC1(C2)c2ccccc2C(=O)N1Cc1cccnc1
CC1(C)C=C2c3nc4ccc(Cl)c([N+](=O)[O-])c4nc3CC(C)(C)C2CC1
CC(C)Oc1ccc(C(=O)Nc2ccc(-c3nc4ccccc4s3)cc2)cn1
CC1SC2C(S)C(=O)N2C1C(=O)O
CC1(C)Oc2ccc(-c3ccc4c(c3)CNCC4)cc2C2(COC(N)=N2)C12COC2
COc1cc(N2C(=O)NC3C(=NNc4ccccc4F)N(C)C(=O)C32)ccc1Cl
COc1cc2ncnc(Oc3ccc(NC(=O)Nc4cccc(Cl)c4)cc3)c2cc1OC
CC(=O)Nc1cccc(NC(=O)c2cccs2)c1
Nc1nc(=O)c2[nH]cc(CCc3ccc(C(=O)NC(CCC(=O)O)C(=O)O)cc3F)c2[nH]1
CCOP(=O)(O)C(NC(=O)C(Cc1ccc(OCc2ccccc2)c(OC)c1)NC(=O)OC(C)(C)C)c1ccccc1
Cc1cc(C)c2c(c1)CCC(=CC(F)(F)F)C2=O
CC1COC(OCCCC(=O)OC2OC3OC4(C)CCC5C(C)CCC(C2C)C35OO4)C2OC(C)C1CCC2C
CCNc1ncc2nc(C)c(=O)n(C)c2n1
NC(=O)c1cnn2c1NC(c1ccoc1)C2
Cc1ccc(CN2CCN(C(=O)C3CN(C(C)C)CC3c3ccc(Cl)cc3Cl)CC2)cc1
COc1ccccc1NCc1nc(C)sc1NC(Cc1ccc(NC(=O)c2c(Cl)cncc2Cl)cc1)C(=O)O
O=C(c1ccc([N+](=O)[O-])o1)n1nc(N2CCOCC2)nc1NCc1ccco1
C(=Cc1ccc(-c2ccsc2)cc1)C=Nc1ccccn1
O=S(=O)(Nc1ccc(CCNCC(O)c2cccnc2)cc1)c1ccc(-c2nc(-c3ccc(C(F)(F)F)cc3)cs2)cc1
N=C(N)Nc1ccc(CCCN2CCc3cc(O)c(O)cc3CC2)cc1
O=C(CCN1CCCCC1)Nc1n[nH]c2cc(Cl)c(N3CCCC3)cc12
CCC(C)C(c1nnnn1Cc1ccccc1)N1CCN(c2ccc(Cl)cc2)CC1
Cn1c(CNC(=O)C(=O)Nc2ccc(C#N)c([N+](=O)[O-])c2)nc2ccccc21
Cc1ccc(NCC(=O)NN=C2OC(=O)C3=C2CCC3)cc1S(=O)(=O)N(C)C
CC1=C(CC(=O)NN(CCCl)CCCl)c2cc(Cl)ccc2C1=Cc1ccc(Cl)cc1
CC12CCC3C(CCC4CC(=NOCC5CCCO5)CCC43C)C1CC(Br)C2=O
Cc1ccc(-c2sc3c(c2-c2ccc(C)cc2)C(=O)N(C(=O)c2ccco2)Cc2nnc(C)n2-3)cc1
CCCN(CC(=O)Nc1c(F)cccc1F)C(=O)c1c(C)nc2ccccc2c1O
O=C(CN1CCC(n2cncn2)CC1)Nc1ccccc1
CCc1cccc(-c2ccc(OC(C)=O)c(CCNOC(C)=O)c2)c1
CCCCCCCCCCCCCCCC(=O)NCC(CC(=O)O)C(=O)NC(C(=O)O)C(C)C
COc1cc(OC)nc(NC(=O)NS(=O)(=O)c2sc3ccccc3c2C(=O)O)n1
O=C(Nc1nc2cc(S(=O)(=O)N3CCCC3)ccc2[nH]1)C1CC(=O)N(CN2CCOCC2)C1=O
Clc1ccc(N2CCN(c3nc4nonc4nc3NCc3ccccc3)CC2)cc1
COc1ccc(C(CC(=O)O)N2C(=O)c3ccccc3C2=O)c(OC)c1
O=C(CSCc1ccccn1)Nc1cc(F)ccc1N1CCOCC1
CS(=O)(=O)NC(=O)C1c2ccccc2CCCC1NC(=O)Cc1cccc(F)c1
c1ccc(-c2nc3ncc[nH]c-3n2)nc1
COc1ccc(Oc2nc(C)ccc2C(=NCc2ccco2)NO)cc1
CN1Cc2cc(C#Cc3ccc(O)cc3)ccc2-c2c(O)cc3cc(O)c(O)cc3c21
NC(Cc1cc(=O)c(O)c[nH]1)C(=O)O
NC(CS)C(=O)NC(Cc1ccc(OCc2cccc3ccccc23)cc1)C(=O)NC(CCC(=O)O)C(=O)O
NCCCCCCCCCCCNC(=O)CSSCCNC(=O)C(N)C(CO)C(=O)O
O=C1NC(=O)N(c2cccc(O)c2)C(=O)C1=NN=Cc1cccc(O)c1
O=C(Nc1ccc(Cl)c(Cl)c1)Nc1cc(-c2ccccc2)on1
COc1cc2nc(N(C)Cc3ccccn3)nc(N)c2cc1OC
Cc1ccc(C(=O)NNCCc2ccc(N(C)C)cc2)cc1[N+](=O)[O-]
Cc1cccc(CN2CCCC(C(=O)c3ccc4c(c3)OCO4)C2)c1C
CCCc1c(C(=O)c2ccccc2)c2ccc(OCCCCn3nnc4ccccc43)cc2n1CCC
COc1ccc2c(OC)cc(CCNC(C)=O)cc2c1F
CN(C)S(=O)(=O)c1c[nH]c(Sc2sc(-c3ccccc3O)nc2Cl)nc1=O
CC(NCc1ccc(-c2ccc(C#N)cc2S(=O)(=O)NCc2ccc(C3CC3)s2)c(F)c1F)C(F)(F)F
CC12CCC(CN(Cc3cccc(F)c3)C1)C2(C)C
CCCc1n[nH]c2ccc(C(C)NC(C)C)cc12
CC1(C(=O)O)CCC2(C)C(CCC3C2CC(O)C2(C)C(c4ccoc4)CCC32O)C1
Cn1c2c(c(=O)n(C)c1=O)C(c1ccccc1)C1C(=O)c3ccccc3C1=N2
COc1cc(C=NNC(=O)c2cccc([N+](=O)[O-])c2O)ccc1O
Cc1cc(NCCCC2COc3ccccc3O2)nc(-c2ccccc2)n1
CCOc1ccc(Oc2ccc(C(=O)N3CCOCC3)cc2NC(=O)Nc2ccccc2C)cc1
COc1cc(N)c(Cl)cc1C(=O)OCCN1CCC(N2Cc3ccccc3C2=O)CC1
CCCNC(=O)Oc1ccc(C)c(NC(C)=O)c1
Cc1cccc(C2Sc3ccccc3N=C3c4ccccc4C(=O)C32)n1
Cc1c(C(=O)N(C)Cc2cccc(O)c2)nn(Cc2ccc(Cl)cc2Cl)c1-c1ccc(Cl)cc1
CCCCn1c(SCc2cc(C(=O)OC)c(C)o2)nc2ccccc21
O=C1NC2(CCN(Cc3ccc(-c4ccc(F)cc4)cc3)CC2)CN1c1ccccc1
Cc1cc2c(c(NCC(C)C)c1)-c1cccnc1CC2
CC1CN(Cc2ccc(-c3ccccc3C(F)(F)F)s2)C(=O)O1
Cc1noc(C)c1COC(=O)c1ccc(O)c2ncccc12
O=C(NO)C(Cc1ccccc1)C(=O)N1CCCCC1
O=C(CCCc1c(O)[nH]c(=S)[nH]c1=O)N1CCN(c2ccccc2Cl)CC1
c1ccc(CCN2CCCCC(Nc3ccc4[nH]ncc4c3)C2)cc1
CC(C)Nc1nc(N)c2ncn(C3OC(COP(=O)(O)OP(=O)(O)OP(=O)(O)C(Cl)P(=O)(O)O)C(O)C3O)c2n1
CN1CCc2c(sc3nnn(CCCCCCCCCCCCCCn4cnc5ccccc54)c(=O)c23)C1
CCNC(=O)C1OC(n2cnc3c(N)ncnc32)C(O)C1O
Cc1ccc(NC(=O)c2cc(-c3ccc4c(O)c(Br)ccc4c3)ccn2)cc1
O=C(O)Cc1ccccc1CSc1nnc(CNc2ccc(C(F)(F)F)cc2)n1-c1ccccc1
CCCCCCCCn1cnc2c(NCCO)nc(N)nc21
CCCC(O)C1CNC(=O)N1c1ccc(OCCCc2ccccc2F)cc1
CC(=O)Nc1ccc(S(=O)(=O)N(C)C2CCC(Oc3cc(Cl)ccc3C(=O)N3CCCCC3CO)CC2)cc1
Fc1ccc(N2CCN(C(=S)SCc3ccc(Cl)cc3)CC2)cc1
Cc1c(CC(=O)O)c(=O)oc2cc(OCC(=O)N3CCCCC3c3ccccc3)c(Cl)cc12
O=C(c1ccccc1-c1nc2ccccc2[nH]1)N1CCOc2ccccc21
CC(=NNc1ccc(S(=O)(=O)Nc2ccccc2)cc1)c1ccco1
O=C(O)c1cn(C2CC2)c2cc(N3CCN(S(=O)(=O)Cc4ccccc4)CC3)c(F)cc2c1=O
Cc1ccc2c(Nc3ccc4nc(N)[nH]c4c3)ncnc2c1
Cc1nccn1-c1ccc(CC(NC(=O)c2ccc(Cl)cc2C2CCN(c3ccc4c(n3)CCCO4)C2)C(=O)O)cc1C(F)(F)F
NCC(=O)c1ccc(S(N)(=O)=O)cc1
CC(C)CC(NC(=O)C(Cc1c[nH]c2ccccc12)NC(=O)C(CC1CCCCC1)NC(=O)C(CCCN=C(N)N)NC(=O)C(Cc1c[nH]c2ccccc12)NC(=O)C(CC(C)C)NCCCN)C(N)=O
CC(C)c1ccc(C(=O)CCCO)c([N+](=O)[O-])c1
c1ccc(C(OC2CC3CC(C2)c2ccccc2-c2cccc3c2)c2ccccc2)cc1
O=Cc1c(N=Cc2c(O)[nH]c3ccccc23)sc2c1CCCC2
c1ccc(C2(Nc3ccc(N4CCOCC4)cc3)CC2)cc1
NC(=O)C(Cc1ccccc1)NC(=O)C(Cc1c[nH]cn1)NC(=O)C(N)Cc1ccccc1
Cc1ccc(S(=O)(=O)c2n[nH]cc2C(=O)N2CCN(c3ccc(OC(C)C)cc3)CC2)cc1
COc1cc(-c2ccc3c(c2)Nc2ccc(SC)cc2NC3=O)ccc1-n1cnc(C)c1
N#CC1CCCN1C(=O)C1CCC(C(=O)O)N1
Cn1nc(C(=O)NCCc2nc3ccc(F)cc3n2C)c2c1-c1ccc(C(C)(C)C)nc1CC2
Cc1ccc(C(C)C)c(OCC(=O)Nc2ccc(CCCCc3nnc(NC(=O)Cc4ccc5nc(C)c(C)nc5c4)s3)nn2)c1
COc1ccc(C)c(OC)c1NC(=O)Nc1cnc2ccc(C)cn2c1=O
Cc1cc(C(=O)c2ccccc2F)c(NC(=O)COc2ccccc2)n1Cc1ccc2c(c1)OCO2
CCC(c1ccccc1OC(F)(F)F)N(CC)C(=O)CN
CCn1c(=O)n2nc(C(=O)NCC3CCCO3)cc2c2sccc21
CC(=O)OC1CC2CCC3(CO)C(CCC4C5(C)CCC(OC(C)=O)C(C)(C)C5CCC43C)C2(C)CC1OC(C)=O
O=C(O)CCC(Cc1ccccc1)c1nnn[nH]1
CCCCCC1CCC(C(=O)N(Cc2cc(C(F)(F)F)cc(C(F)(F)F)c2)C(C)C)CC1
CCCCC1(CCCC)CCC(CCCC(=O)OCC)OO1
COc1ccc(CC2C(=O)NC(C)C(=O)N(C)C3Cc4ccc(cc4)Oc4cc(ccc4OC)CC(=CC(C)=C4N=C(c5ccc(N(C)C)cc5O)C(=O)O4)CC(C(=O)N2C)N(C)C3=O)cc1
Cn1cc2c(ccc(=O)n2C)n1
CCOC(=O)C1(Cc2ccccc2-c2ccccc2)CCN(C2Cc3ccccc3S2)CC1
COc1cccc2c1C(NC1CCC(c3c[nH]c4ncc(F)cc34)CC1)=NS2(=O)=O
CN1c2ccccc2N=C(NCCN2CCSCC2)c2ccccc21
CC(=O)OC1CCC2(C)C(=CC(OC(C)=O)C3C2CCC2(C)C(c4ccoc4)C(OC(C)=O)C(OC(C)=O)C32)C1
O=S(=O)(Nc1ccc(O)cc1)c1ccc(-c2ccc(C(F)(F)F)cc2)cc1
COc1cc(C=Cc2ccc(O)c(O)c2)cc(OC)c1CC=C(C)C
O=C1NC(=O)C(c2cnc3ccccc3c2)c2ccccc21
COc1ccc(COCC(Cc2ccccc2)N2CCN(CCC(N)=O)CCC2=O)cc1
CC1(C)CC2(O)C3C(=O)C=C4C5(C)C=C(O)C(=O)C(C)(C)C5CCC4(C)C3(C)C(O)C(O)C2(O)O1
Cc1nnc(-c2c(C)c3cc(S(C)(=O)=O)ccc3n2Cc2cccc(C(F)(F)F)c2)o1
COC1CCC2(CC1)Cc1ccc(C#N)cc1C21N=C(C)C(C)=N1
Cc1cccc(CN2CCc3c(sc4ncnc(N)c34)C2)n1
CCOc1ccc(-c2csc(NC(=O)Cc3cccn3C)n2)cc1
CNS(=O)(=O)c1cccc(CN2CCCS2(=O)=O)c1
COc1ccc(C=Cc2nc(O)[nH]c(=O)c2[N+](=O)[O-])c(OC)c1
O=C(CSc1cc(C(=O)Nc2ccccc2)[nH]n1)c1ccc2c(c1)OCCO2
CC1(CC(=O)O)CCN(C(=O)Nc2ccc(S(=O)(=O)c3cccc(C#N)c3)cc2)c2ccccc21
CCC1Cc2c(-c3ccccc3)nc(CC(C)C)n2C(C)C1
Cc1nc(N2CCN(C)CC2)c2c(C(=O)NCc3cnn(C)c3)c(C)oc2n1
O=C(COc1ccc(F)cc1)N1CCN(S(=O)(=O)Cc2ccccc2)CC1
c1ccc(OC2CNCC2COC2CCOCC2)nc1
CSCCC(NC(=O)C(Cc1ccccc1)NC(=O)OC(C)(C)C)C(=O)NC(CC1CCCCC1)C(O)CC(CC(C)C)CC(C)C
COc1ccc(CNCc2cccc(-c3cncc(Nc4ccc(CN5CCN(C)CC5)cn4)n3)c2)cc1
COc1cccc(-c2nnc(SCc3ccccc3)n2N)c1
Cc1cc(C)cc(NC(=S)N(Cc2cc3cc4c(cc3[nH]c2=O)OCO4)[N+](=O)[O-])c1
CSc1ncc(-c2ccc(N3CCSCC3)c(NC(=O)CCN)c2)cn1
CC(C(=O)N(C)C1CCCCC1)N1CCN(Cc2ccccc2)CC1
NC(=O)c1ccc(C(O)CO)cc1
O=C1CCC(=O)N1Cc1cccc(-c2nc3ccccc3[nH]2)c1
CC(C)C1=C(C(=O)O)C(Cc2ccc(O)cc2C(=O)O)NC(=O)N1
COC(=O)NC(C(C)=C(O)C(=O)NC1C=CCCC1C(=O)NC(C)C(=O)NC(C)c1ccccc1)c1ccccc1
Nc1nc(Br)c(Br)c(NCC2CCCN2)n1
CN1C(=O)C(CO)Oc2cc(NS(=O)(=O)c3ccc(Cl)c(C(F)(F)F)c3)ccc21
COc1ccc(CC(=O)N2CCc3ccccc32)cc1S(=O)(=O)N1CCN(c2ccccc2F)CC1
CCc1ccc(Cc2cc(C3OC(CO)C(O)C(O)C3O)ccc2Cl)cc1
Cc1ccccc1-c1c[nH]c(C(O)Cc2cc(C(=O)NCc3ccccc3Cl)n(-c3cccc(C)c3C)n2)n1
COC(=O)c1sc2ccccc2c1-c1nc(=O)c2cccnc2[nH]1
CC(=O)c1c(C)[nH]c(C(=O)COC(=O)c2ccc(S(=O)(=O)N3CCCCC3)cc2)c1C
Cc1ccc(S(=O)(=O)N(C)C(C)C(=O)OCC#CCSc2nonc2S(=O)(=O)c2ccccc2)cc1
COc1ccc2c(c1)-n1nc(C(C)C)nc1C(CC(=O)NCc1ccc3c(c1)OCO3)N2C
Nc1ncnc2c1[nH]c(=O)n2CCCCCCOCP(=O)(O)O
O=C(CCN1CCN(C(=O)c2ccccc2Br)CC1)N1CCCC1
Cc1nc(-c2ccc(Cl)cc2Cl)sc1C1C(CO)OC(CO)C(O)C1O
N#CC12CC(CO)N(Cc3ccc(Cl)cc3Cl)C1CCC(O)(c1ccccc1)C2
CN(CCCCOc1ccc2c(c1)C1(CCCCC1)C1(NC(=O)NC1=O)O2)Cc1ccccn1
CC(C)CCn1c(CN2C(=O)C(=NOC(C)(C)C)c3cc(OCCN4CCOCC4)ccc32)nc2cccnc21
O=C(Nc1nc2ccccc2[nH]1)c1ccccc1
NC(=O)c1ccn(CS(=O)(=O)c2ccc([N+](=O)[O-])cc2)n1
CC(C)N(C(=O)Nc1ccc(C(N)=O)cc1)C(C)C
CCOCc1ncc(C=C2Oc3ccc(OC)cc3C2=O)cn1
Cc1coc2c(C)c3oc(C(=O)NC4CCCCCC4)c(C)c3cc12
Nc1ccccc1C1=NC(NC(=O)c2cccc(I)c2)c2ccccc2O1
CC(C)(C)C1CCC(N(C(=O)Nc2ccccc2)C2CCc3cc(C(=O)Nc4ccccc4N)ccc32)CC1
Cc1ccc(C(CO)NC(=O)c2ccccc2)cc1
CCc1ccc(NC(=O)C2=CC(c3ccc(C)cc3)=NS(=O)(=O)N2C)cc1
CCOP(=O)(OCC)C(NCc1ccccc1)c1ccc(Cl)cc1
O=C(NCc1ccc(Cl)cc1Cl)c1nccnc1OCC(F)(F)C(F)F
Cc1c(OCC(=O)NCCO)ccc2c(=O)c3cc(Cl)c(Cl)cc3oc12
Cc1cc(-c2n[nH]c3cc(NC(=O)NCc4ccccc4Cl)ncc23)ccn1
CCCCc1nc(N)nc2sc(C(=O)OCC)c(N(CC)CC)c12
CCNC(=O)Nc1cc(C(=O)NCc2ccccc2)cn(C)c1=O
Cc1c(Cl)cccc1OCC(O)CN1CCC(C(=O)Nc2ccc(F)cc2F)CC1
CCCN1CCC2(CC1)OC(C)(C)Oc1ccc(C(=O)OC)cc12
CCc1cccc(NC(=O)NCC2=CC=C2)c1C(=O)N1CCN(CC)C(=O)C1C
Nc1cncc(C=CC2CCCC(=O)C2)c1
COc1ccc(NC(=O)C(Cc2ccc(OCc3ccccc3)c(OCc3ccccc3)c2)NC(=O)CCCCCCCO)cc1C(=O)O
CN(Cc1ccccc1)C(=O)CCC(=O)NCCc1ccc(Cl)cc1
Cc1csc(CNC(=O)c2cc(Nc3nccc(-c4ccc5nc(NC(=O)COC(=O)COCCOCCOCCOCCOCCOCCOCCO)sc5c4)n3)ccc2C)c1
CC1c2nnn(Cc3ccc(Cl)nc3)c2CN1C
N#Cc1nc(NCc2ccc(F)cc2)c2c(n1)N(C1CCCC1)CN2
OC12Cc3cc(Cl)sc3CC1CCCC2CCCC1c2ccc(OCCN3CCCCC3)cc2CCN1C1CCC1
COc1cccc(C=CC(=O)OCC(=O)Nc2sccc2C(N)=O)c1
COc1cc2cc(CC(=O)NCCCN3CCOCC3)c(=O)n(CCN3CCC(O)CC3)c2cc1OC
O=C1CN(CC2CCC2)CCN1C1CCN(S(=O)(=O)c2c(-c3ccccc3)noc2C=Cc2ccccc2)CC1
O=C(Cc1cccc(C(F)(F)F)c1)NCC1CCCN1Cc1ccc(Oc2ccc(F)cc2)cc1
CC(C)C(=O)NCC1(N2CCN(c3ncccn3)CC2)CCOCC1
CC1(c2cc(NC(=O)c3ccccc3F)ccc2F)N=C(N)COC1F
COc1ccc(NC(=O)c2ccc(-c3cc(C)ccc3Cl)o2)cc1Cl
O=c1[nH]c2cc(Cl)ccc2n1Cc1cccc([N+](=O)[O-])c1
Cc1cccc(OCc2cc(C(=O)N(C)c3cccc(F)c3)no2)c1
CSc1ccccc1NC(=S)N(CCN1CCOCC1)Cc1cccs1
O=C1C2CCN(Cc3ccc(F)cc3)CC2OCCN1c1ccccc1
CCCOc1cc(F)ccc1S(=O)(=O)NCC(C)N1CCC(CN2CCCC2=O)CC1
CNC(=O)c1cn(CC(=O)NCc2ccccc2C)c2ccccc12
CC12CCC3c4ccc(O)cc4CCC3C1CCC2(O)C#Cc1ccccn1
CCCCn1c2ccccc2c2c(-c3ccccc3)cc(C(=O)NCCc3cccc4ccccc34)nc21
COc1ccc(-c2cc(C(F)(F)F)nc(SCC(=O)Nc3ccc(C)c(C)c3)n2)cc1
CC(C)C(NC(=O)CSc1nnc(C2CC2)n1C)C(=O)NCc1ccc(F)cc1
CC(=O)N1c2ccc(S(=O)(=O)Nc3ccc(F)c(C)c3)cc2CC1C
CC(C)(CNS(C)(=O)=O)C[N+](=O)[O-]
Cc1cccc(CC2COC(N)=N2)c1
CC1Cc2c(CCC(=O)O)c(OCc3ccccc3N)nc(N)c2C1C
CC(C)c1ccc(C=NNC(=O)c2cc3ccccc3cc2O)cc1
COCC(=O)NN=Cc1ccc(OCc2ccc(Cl)cc2)cc1
Cn1cc(NC(=O)c2cnn3ccc(N4CCCCC4c4cncc(F)c4)nc23)nn1
CC(C)=CCN1CCN(Cc2coc(-c3ccccc3C(F)(F)F)n2)CC1
C=C(CCC(C(=O)O)C1CCC2(C)C3=CC(=O)C4C(C)(C)C(O)CCC4(C)C3CCC12C)C(C)C
Cc1ccc(F)cc1S(=O)(=O)N(C)N
CC(=O)OC1=C(C(O)CO)OC(OC2OC(CO)C(O)C(O)C2O)C1O
CC(C)c1nc(N)c2c(n1)CCN(Cc1nnc(C3CC3)o1)C2
C1=C(c2ccsc2)CCCC1
CNC(=O)CC1CC(C(=O)N2CCCCC2)C2(CCCc3ccccc3)c3[nH]c4ccc(Cl)cc4c3CCN2C1=O
COc1cccc(-c2nc(NCCCNCCCN)c3ccccc3n2)c1
CC(=O)c1cn(C(CO)CO)c2ncnc(N)c12
CN1C(=O)C(CCC(=O)O)N2C(=O)c3ccccc3C2(Cc2ccc(C(=O)O)cc2)C1=O
CC(=O)N(C)CCNC(=O)C(Cc1ccccc1)NC(=O)CC(c1ccccc1)(c1ccccc1)c1ccccc1
COC(=O)c1cccc(OCC2CN(c3ccn(C)c(=O)n3)C(=O)O2)c1
Nc1ncnc2c1ncn2C1OC(C=NO)C(O)C1O
Cc1cc(C2CC2)c(C(=O)N(Cc2ccc(C(=N)N)cc2)c2cnc3ccccc3c2)cc1F
Clc1ccc(C(CCCN2CCC(NC3Cc4ccccc4C3)CC2)c2ccc(Cl)cc2)cc1
N#Cc1ccc(C(=O)NC2C(O)C(CO)OC2C(O)C(=O)NCCc2cn[nH]c2)cc1
Cn1c(SCC(=O)Nc2ccc3c(c2)OCCO3)nnc1-c1ccco1
CC(C)c1nccn1-c1cnc(C(=O)NCC2CCCO2)c(NS(=O)(=O)c2ccc(N(C)C)cc2)c1
CN(C)c1ncc2nc(-c3ccccc3Cl)c(=O)n(C3CCCC3)c2n1
Cc1ccc(-c2cc(=O)c3c(O)cc(OC4OC(CO)C(O)C(O)C4O)cc3o2)cc1
CC(C)C(O)C(=O)NC(Cc1ccccc1)C(CC(=O)O)NC(=O)C(NC(=O)C(Cc1ccccc1)NC(=O)C(Cc1ccccc1)NC(=O)CN)C(C)C
CCc1ccc(C(=O)C2=C(O)C(=O)N(CCN(C)C)C2c2ccc(N3CCOCC3)cc2)s1
CC(C)(C)c1ccc(NC(=O)c2ccc(S(C)(=O)=O)c(CO)n2)c(C(=O)O)c1
Cc1cccc2c1C(C)NC(N)=N2
Cc1ccc(C2CC3CCC(C2C(=O)OC2CC(C)CCC2CC(N)=O)N3C)cc1
NC1CC1c1c[nH]cn1
O=C(O)c1cc(O)cc(O)c1
CCc1nc(-c2ccccc2)oc1NC(C)C
CCCCC(=O)NC1(C(=O)NC(Cc2ccccc2)C(=O)NC(CCCN=C(N)N)C(=O)NC(CC2CCNC2)C(=O)c2nccs2)CCCCC1
Cn1cnc(S(=O)(=O)N(CCCC(=O)O)C2c3cc(Br)ccc3OC(c3ccccc3)C2O)c1
COc1ccccc1N1CCN(CCN(C(=O)c2cn(-c3ccccc3OC)c(=O)n(-c3ccccc3)c2=O)c2ccccc2OC)CC1
COc1ccc(CN2CCN(Cc3ccc(CN4CCOCC4)cc3)C2=O)cc1
CCOC(=O)C1C(=N)OC2=C(C(=O)C(C#N)c3ccccc32)C1c1ccc(Cl)cc1
Cc1[nH]c2ccc(F)cc2c1Cc1ccccc1C(=O)N1CC2CC2(C(=O)O)C1
Cc1cccc(-c2c(-c3ccc4[nH]ncc4c3)cnn2CC#N)n1
COc1ccc(Oc2ncnc3cc4onc(C)c4cc23)cc1
NC(=S)NN=C(C=Cc1ccccc1)c1ccccc1
CN1C(=O)C(=Cc2ccc(F)cc2)SC1=Nc1cccc(Cl)c1
Cc1ccc(C=C2SC(NCc3ccccc3)=NC2=O)cc1
CCCCn1cc2c(n1)CC(C(C)C)C(O)C2O
COC(=O)c1sccc1NC(=O)OCOC(=O)c1ccco1
O=C(O)c1ccc(F)cc1-c1ccc(CC(NC(=O)C(CNCCO)Cc2c[nH]c3ccccc23)C(=O)O)cc1
COc1ccc(NC(=O)CSc2ncnc3c(Sc4ncccc4Cl)csc23)cc1
CCCCCCC(C)C(O)C=CC=CC(CC1OC(=O)C=CC1Oc1ccc(OC)cc1)OS(=O)(=O)O
O=c1[nH]c2ccc(S(=O)(=O)NCc3ccccc3F)cc2o1
NC(Cc1cccc2ccc(CO)cc12)C(=O)O
Cc1c(C(=O)NCc2ccco2)sc2ncn(CC(=O)Nc3cccc(F)c3)c(=O)c12
CC(c1ccccc1)N1CCC2(CC1)OCCCC2O
O=C(O)C1OC(Oc2c(-c3ccccc3)oc3cc(O)cc(O)c3c2=O)C(O)C(O)C1O
c1ccc(-c2c(-c3ccc(OCCN4CCCCC4)cc3)[nH]c3cnccc23)cc1
CC#Cc1cncc(OCCCCCCCCOC(C)=O)c1
CN1CCc2nc3c(cc2C1)c(C(F)(F)F)cc(=O)n3C
CC(=O)c1ccc(N2CC(C(=O)NCc3ccccc3Cl)CC2=O)cc1
CN(Cc1ccccc1)Cc1nc(=O)c2c(C(C)(C)C)nn(C)c2[nH]1
COc1cc2ncnc(Nc3ccc(OCc4ccncc4)c(Cl)c3)c2cc1OCCCN1CCCCC1
CC(=O)C1CCC2C3CC=C4CC(OC(=O)CBr)CCC4(C)C3CCC12C
O=Cc1ccc(-c2cc3ccccc3cn2)cc1O
Cn1cc2c(cc1=O)C(C)(C)C(=O)C1=C2C(=O)c2ccccc2C1=O
COc1ccc(OC)c(CNS(=O)(=O)c2ccc([N+](=O)[O-])cc2[N+](=O)[O-])c1
CCOc1cc(C)c(C2CCCN2C)cc1C
COc1cc(-c2c[nH]c3ccc(CC(C#N)NC(=O)C4NC5CCC4C5)cc23)ccc1-c1ccc(C(F)(F)F)cc1
O=S(=O)(Nc1ccc(-c2nnn(Cc3ccccc3)n2)cc1)c1ccccc1
Cn1c(=O)c(Nc2ccc(C(=O)O)cc2O)nc2ccccc21
COc1ccc(CC(O)(c2ccc(C)cc2)c2ccccn2)cc1
CCCCN(CCCC)C(=O)Nc1ccc(C(=O)OC)cc1
NC1C(COP(=O)(O)O[PH](=O)OP(=O)(O)OP(=O)(O)OCC2OC(n3cnc4c(O)ncnc43)C(O)C2O)OC(n2cnc3c(O)ncnc32)C1O
CCc1ccc(Oc2nc(C)ccc2C(O)n2cncn2)c(C)c1
COc1ccccc1CC(=O)NC(CC(C)C)c1ccc(S(C)(=O)=O)cc1
O=C(Cc1ccc(OC2(C(=O)O)CCN(Cc3ccccc3)CC2)cc1)N1CCN(C(=O)c2ccco2)CC1
O=C(NC(=O)c1cccn(Cc2ccccc2)c1=O)c1ccccc1
FC(F)(F)c1c(Cl)ccc(Sc2ccccc2)c1Cl
CC(C)=CCc1c2c(c(C)c3c1OCC3(C)C)OCC(CO)O2
COC1=C(O)C(=O)c2cccc(NCc3ccc(F)cc3)c2C1=O
COc1ccc(-c2nc(NC3CC3)c3c(n2)C(=O)NCCCO3)cc1
COc1cc(Sc2nn[nH]c2-c2ccc3ncsc3c2)cc(OC)c1OC
CCCCCCOc1ccccc1
CCC(=O)N1CCN(c2c(F)c(N)c3c(=O)c(C(=O)O)cn(CC)c3c2F)CC1
CC(C)CC(O)C(O)C(CC1CCCCC1)NC(=O)C(Cc1c[nH]cn1)NC(=O)C(CC(=O)N1CCOCC1)Cc1ccccc1
O=C(C=Cc1cn(Cc2ccc(F)cc2)c2cccc(O)c12)C=C(O)C(=O)O
Cc1ccccc1CNCCCCCCCNC(C)CCc1ccccc1
NC(=NCCc1ccc(S(N)(=O)=O)cc1)Nc1nccc(C(F)(F)F)n1
FC(F)(F)c1cccc(NC(=S)NNc2nccs2)c1
CCCCCCCCCCCC(O)C1CCC(C(O)CCCC(O)CCCCCCCC(O)CC2=CC(C)OC2=O)O1
Cc1cc(C)n(-c2ccc(N3C(=O)CCC3=O)cc2)n1
CN(CCCOc1ccc(N)cc1)C1CCc2c(O)cccc2C1
CC(C)Oc1cccc(COc2ccc(S(=O)(=O)NC3CCN(C(C)C)CC3)cc2)c1
Cc1nc2scc(-c3cccs3)c2c(=O)n1CCC(=O)NCC(N)c1cccs1
CS(=O)(=O)NC(CCCCN)C(=O)N1CCN2CCc3c([nH]c4ccccc34)C2C1
CCCCCCCCCCCCCC(=O)C1(O)C(C)CC2C3COn4c(nc5ccccc54)C3(C)C(OC(C)=O)CC21C
O=C(Nc1ccc(Sc2cccc3c(O)ccc(-c4ccc(O)cc4)c(=O)c23)cc1)c1ccc(-c2ccccc2)cc1
CCN1CCC(N2CCN(CCCNc3ccc(NCCC(C)C)c4c3C(=O)c3cc(O)ccc3C4=O)CC2)CC1
Cc1ccc(NP(=O)(Oc2ccccc2[N+](=O)[O-])OC2OC(CO)C(O)C(O)C2O)cc1
Cn1c(CNCc2ccc3c(c2)OCO3)nnc1SCc1ccccc1
CS(=O)(=O)Nc1ccc(C2=CC=CN(C(=O)c3ccccc3)C2)cc1
Clc1ccc(OCCOc2ccc(C3CCCCC3)cc2)cc1
Nc1cccc2ccc(C(=O)O)cc12
O=c1oc(=S)n(-c2ccccc2)c(-c2ccccc2)c1Cc1ccccc1
O=C(NC1CCN(Cc2ccccc2)CC1)c1cc2ccccc2s1
CCC1(CCCCN2CCC3(CC2)C(=O)NCN3c2ccccc2)C(=O)NC(=O)NC1=O
CCOCC(=O)N1CCOCC1
CCCCCCCCCC=CCCCCCCCC(=O)OC1C(CO)OC(n2ccc(=O)[nH]c2=O)C1O
OCC1OC(CCl)C(O)C(O)C1O
CC(C)N1CCC(COc2nn3c(-c4ccc(C#N)cc4)nnc3c3ccccc23)CC1
O=C(Cc1ccco1)NCc1noc(-c2ccc3c(c2)OCO3)n1
CCCCCN1C(=O)C(C(C)=O)=C(O)C1c1cccc([N+](=O)[O-])c1
COc1ccc(C(=O)Nc2ccc(F)c(C3(C)N=C(N)OC4CC43)c2)nc1
COc1ccccc1N(C)c1ccc2nsnc2c1
CON=C(COCc1cc(C(F)(F)F)cc(C(F)(F)F)c1)C(CCN1CCC(CNc2nc(-c3ccccc3)cs2)CC1)c1ccc(Cl)c(Cl)c1
CC(=O)OCC1OC(CC=NOC(C)Cc2ccccc2)C=CC1OC(C)=O
C=C(C)C1CCC2(C(=O)O)CCC3(C)C(CCC4C5(C)CC(OC(=O)CC(C)C)C(OC(=O)Cc6ccc(O)cc6)C(C)(CO)C5CCC43C)C12
CCCC(NC(=O)C1C2CCCC2CN1C(=O)C(NC(=O)C(NC(=O)c1cnccn1)C(C)(C)C)C(C)C)C(=O)C(=O)NCC(=O)NC(C(N)=O)c1ccccc1
CCC1(O)CC(=O)OCc2c1cc1n(c2=O)Cc2cc3c4c(ccc3nc2-1)OCO4
O=C(Nc1ccc(Cl)cc1C(=O)Nc1ccc(Cl)cn1)c1ccccn1
O=C(Nc1cccc(F)c1)c1c(N2C(=O)CCC2=O)sc2c1CCCCC2
CCOC(=O)C(C)NC(=O)C(=O)c1c[nH]c2ccc([N+](=O)[O-])cc12
CN1CCc2c(sc3nc(SCC(=O)Nc4ccc(C#N)cc4)n(-c4ccccc4)c(=O)c23)C1
COc1cc(OC)c(OC)cc1C=C1SC(=O)NC1=O
CCCC(=O)Nc1ccnc(-c2ccncc2)n1
CC1(C)CC(C(=O)NCCN)=Cc2c1[nH]c1ccccc21
O=C1NC(=O)C(CCc2ccc(Oc3ccccc3)cc2)S1
O=C(COc1coc(CN2CCc3ccccc32)cc1=O)Nc1cc(Cl)c[nH]1
CN(c1ccc(C(=O)NCCCN2CCCC2=O)c(Cl)c1)S(=O)(=O)c1ccc(Cl)cc1
O=C(c1nn(C2CCCC2)c2c1CS(=O)(=O)c1ccccc1-2)N(Cc1ccccc1)Cc1ccncc1
CNC(=O)C(OC)c1cccc(COc2ccc(F)cc2)c1
COc1ccc2c3c(c4cc(OC)c(OC)cc4c2c1)CC1CN(CC2CC2)CCN1C3
N#Cc1cc([N+](=O)[O-])ccc1Oc1ccc(Cl)cc1
O=S1(=O)CCCN(Cc2ccc3c(c2)OCO3)C1
Cc1nc(Nc2cccnc2)nc(SC2CCCCC2)c1[N+](=O)[O-]
CCCCCCCCCC(CCCCC)Oc1cccc(OCc2ccccc2)c1C(=O)O
COC(=O)c1ccc(CCNC(=O)C(COc2cccc(C)c2)c2ccc(F)cc2)cc1
O=S(=O)(c1ccc(-c2ccc3cnccc3n2)cc1)N1CCNCC1
Clc1cccc(C=Cc2ccc(-n3cnnn3)cc2)c1
CCOc1cc(-c2cc(C(=O)NC3CCOCC3NC(=O)C3CC3)nc3[nH]nc(C)c23)ccn1
CC#CC(C)Oc1ccc(Oc2ccc(S(=O)(=O)Nc3ccc(F)cn3)cc2C(=O)NO)cc1
CC#Cc1cncc(-c2ccc3c(c2)C2(N=C(C)C(N)=N2)C2(CCC(OC)CC2)C3)c1
CC(C)COC1C2C(C)C(=O)OC2C2C(C)CC(c3ccc4c(c3)C(=O)CC4)C2(O)C1C
CCCc1c(Cc2ccc(-c3ccccc3-c3noc(=O)[nH]3)cc2)c(=O)n(C2CCC(OCC(=O)O)CC2)c2nc(C)nn12
CCC(C)NC(=O)C(Cc1c[nH]c2ccccc12)NC(=O)C(CCCNC(=N)N)NC(=O)C(CCCNC(=N)N)NC(=O)C(Cc1ccc(-c2ccccc2)cc1)NC(=O)C(N)C(C)CC
CCN(CC)C(=O)c1cccc(C(=O)c2ccccc2)c1
COc1ccc(NC(=O)CN2CCN(c3ncnc4c3nc3n4CCCCC3)CC2)c(OC)c1
O=C(CCc1ccc(F)c(F)c1)NS(=O)(=O)c1ccc(Cl)cc1
O=C(CSc1nncn1C1CC1)NC(c1ccccc1)c1cccnc1
CN1CCCN(Cc2cc3c(cc2O)OCC2CCCN2C3=O)CC1
Cc1nn(Cc2ccc(NC(=O)c3ccc(C(=O)O)cc3)cc2)c(C)c1[N+](=O)[O-]
CCCCCc1ccc(NC(=O)CN(C)C(=O)c2cccc(-c3nnn(C)n3)c2)cc1
O=C(NCCCN1CCC2(CCNC2)CC1)c1ccccc1SCc1ccccc1
O=c1ccc2c(ncn2CSc2nnc(-c3ccccn3)n2-c2ccccc2)[nH]1
Cc1ccc(-c2cnn(CCn3c(C)c(CC(=O)O)c4cc(F)ccc43)c(=O)c2)cc1
Oc1cccc2cc(-c3ccc(CN4CCC(c5ccccc5)CC4)cc3)oc12
CN1C(=O)C(NC(=O)c2ccccc2F)N=C(c2ccccc2)c2ccccc21
CC(Oc1ccc(C=C2C(=O)N(Cc3ccccc3OC(F)(F)F)c3ccc(F)cc32)cc1)C(=O)O
CCOC(=O)C1CCN(C(=O)c2ccccc2F)CC1
COc1cc(-c2ccc(Cn3c(O)c(O)[nH]c3=O)cc2)ccc1OCC(=O)Oc1ccccc1
CC1(Cc2ccccc2)NC(=O)N(CC(=O)Nc2ccc3c(c2)OCCCO3)C1=O
Cc1cnc(C(=O)N2CCN(C)CC2C)c2nnc(-c3ccccc3F)n12
NC(=O)CC(C=O)NC(=O)C(Cc1cnc[nH]1)NC(=O)c1ccc(C=C2SC(=O)NC2=O)cc1
CCOC(=O)C1=C(C)NC(C)=C(C(=O)OCC(=O)N2CCc3ccccc32)C1c1ccccc1Cl
O=C(O)CSSCCn1c(C(F)(F)F)nc(NCc2ccccc2)c1-c1nccs1
COc1cc(CNc2ccc(-c3cc4c([nH]3)c(=O)n(C)c(=O)n4C)cc2)ccc1C(=N)N
OCC(CCc1ccccc1F)NCc1c[nH]cn1
CCN(CC)CCOc1ccc2nc3c(cc2c1)C(=Nc1ccc2[nH]ccc2c1)C(=O)N3
COc1ccc2c(c1)OC(c1ccccc1)CC2c1ccc(OCCN2CCCCC2)cc1
Cc1nc(CN2CCN(c3nc4ccc(F)cc4n4cccc34)CC2)no1
Cc1cc(C)cc(-c2c(OCCNCc3cccnc3)c3cc(NC(=O)c4cccnc4)ccc3[nH]c2=O)c1
CCC(CCO)n1c(C)nc2c(C)c(C(=O)NCCO)sc21
COC1=C(OC)C(=O)C(CCCCCCC(=O)CCCCCCCCc2cccc(OC)c2OC)=C(C)C1=O
CCCc1cc(F)c2ncn(-c3c(C)cc4c(c3C)CCCC4C(=O)O)c2c1
CCOC(=O)C1C(=N)Oc2cc3c(cc2C1C#N)OCO3
CC(C)(C)NC(=O)CN1C(=O)c2ccccc2Sc2ncccc21
CCCCc1nc2ccn(Cc3ccccc3)c(=O)c2n1Cc1ccc(-c2ccccc2-c2nn[nH]n2)cc1
Cc1ccc(C(=O)NCCSc2ccc(-c3ccccc3)nn2)cc1
COc1ccccc1CNc1ncncc1-c1nc(C)no1
CC(C)CC(NC(=O)C(N)CO)C(=O)NC(CCCNC(=N)N)C(=O)NCCCC(C(N)=O)N1C(=O)CNC(CCCCN)C(=O)NC(Cc2ccccc2)C(=O)NC(CO)C(=O)N1CC(N)=O
CC(=O)N1CCC(NC(=O)c2ccc(F)cc2)C(=O)c2cc(F)ccc21
O=C1C(=Cc2ccco2)SC(=S)N1C1CCS(=O)(=O)CC1
CCCCC1(CC)NCC(=O)C(Cc2cccc(C)c2)NC(=O)C(CCc2ccccc2)NC(=O)CNC(=O)C(CC(=O)O)NC1=O
COc1ccc(-n2nc3c(c2-c2ccc(O)cc2)C(=O)C=C(N(C)C)C3=O)cc1
Cc1cccc(-n2ccc(C(=O)NC3CC4CCC3C4)n2)c1C
CCCC1(CCc2ccccc2)CC(=O)C(C(CC)c2ccc(OCC)c(C)c2)=C(O)O1
CN1CCN(CC(c2ccccc2)N2CCN(C(=O)C(=O)c3c[nH]c4ccc(C(F)(F)F)cc34)CC2)CC1
Oc1cc2cnn3c(-c4cccc(Cl)c4)nnc3c2cc1O
O=C(O)c1ccc(OCCc2c(CCNS(=O)(=O)CSc3ccc(Cl)cc3)n(C(c3ccccc3)c3ccccc3)c3ccc(Cl)cc23)nc1
Cc1ccc2c(S(N)(=O)=O)c(C(=O)NC(CC(F)F)C(=O)NC(C=O)CC(F)F)[nH]c2c1
O=c1[nH]c2cc(O)ccc2c(Cl)c1O
Cc1cccc(C)c1NC(=O)C(=O)NCC(c1ccccc1)N1CCSCC1
CCCCCCCC(=O)OC(CC=C(C)C)C1=CC(=O)c2c(O)ccc(O)c2C1=O
COc1cc(Nc2ncc(Cl)c(-c3ncn4ncnc(N)c34)n2)cc(OC)c1OC
CC1CN(C(C)CO)C(=O)c2cc(NS(=O)(=O)c3ccc(F)cc3)ccc2OC1CN(C)Cc1ccc(C(F)(F)F)cc1
Cc1ccc(CNC(=O)CSc2nnc(-c3cccnc3)n2C)cc1
c1ccc2ncc(-c3nc(N4CCNCC4)c4ccccc4n3)cc2c1
Nc1ccc(-n2c(-c3ccc(Cl)cc3)cnc2SCC(=O)N2CCCCCC2)cc1
CC(C)(C)C1CCC2(CC1)OOC1(O2)C(=O)c2ccccc2C1=O
CC(=O)Oc1ccccc1-c1ccc(Cn2c(CC(C)(C)C(=O)O)nc3cc(OCc4ccc5ccccc5n4)ccc32)cc1
COCC12C(C)CC(C)OC1CCC1(Cl)C2CCC2Cc3c([nH]c4ccccc34)C21C
COc1ccc(C2CC(c3c(O)cc(C)oc3=O)=CCC2=O)cc1
CCOC(=O)c1cnn2c(C(F)(F)F)cc(C)nc12
CN(C)C(=O)Nc1ccc(OCc2ccccc2-c2ccccc2)cc1
O=C(Nc1ccn(Cc2ccc(F)cc2)n1)C1=NN(c2ccccc2F)C(=O)CC1
COc1cccc(C=CC(=O)NCCc2ccccc2OC)c1
Clc1cncc(CSSCc2ccc(Br)cc2)c1
Cc1ccc(CN2CCc3nc(COc4ccccc4F)ccc3C2)o1
Cc1cc(-c2nc(-c3ccco3)no2)no1
O=C(CN1CCOCC1)NCc1cccnc1
O=C(O)CNCc1coc(-c2ccccc2C(F)(F)F)n1
COC(=O)c1ccc(NC(=O)CCS(=O)(=O)c2ccc(C)s2)c(Cl)c1
O=C(COc1cccnc1)N1CCN(S(=O)(=O)c2ccccc2)CC1
COc1ccccc1OP(=S)(OCC1CCC(n2cc(C)c(=O)[nH]c2=O)O1)OC1CC(n2cc(C)c(=O)[nH]c2=O)OC1CO
O=C(NCCN1CCOCC1)c1cc(=O)n2c3c(cccc13)CCC2
O=C(CCN1CCCCC1)NCC1CCN(c2ccccc2)CC1
Cc1cc(N2CCOCC2)nc(SCc2ccccc2Cl)n1
COc1cccc(CN2CCCC(C(=O)Nc3cccc(-c4cscn4)c3)C2)c1
Cc1cc(C(=O)NN=Cc2ccc([N+](=O)[O-])s2)c2ccccc2n1
O=S(=O)(Cc1ccc(Cl)s1)Nc1ccc2ncc(-c3cccnc3)n2n1
CCOc1ccc2oc(C(=O)NC3CCN(Cc4ccccc4)CC3)c(C)c2c1
CCOC(=O)C(O)=CC(=O)C=Cc1cc2cc(Br)c(OC)c(C)c2oc1=O
CC(C)(C)c1ccc(NC(=O)Cn2c(=O)n(CCCC(=O)NCc3ccco3)c(=O)c3ccccc32)cc1
O=C(C=Cc1ccc(OCc2ccccc2)cc1)C=Cc1ccc(Br)o1
CCCCCCCCCCN1CC(CCCCCCC)[N+]([O-])=C1C
COC(=O)C1C(c2ccc(C#N)cc2)CC2CC(CCCC=CCC(=O)N3CCOCC3)CC21C
CC(O)C(NC(=O)C(CC(=O)O)NC(=O)C(F)(F)F)C(N)=O
COc1ccc2c(c1)CCCC2NC(=O)C(C)(O)C(F)(F)F
C=C(C)C1CCC2(CO)CCC3(C)C(CCC4C5(C)CCC(O)C(C)(C)C5CCC43C)C12
O=c1[nH]c2ncccc2cc1CN(C1CCCCC1)S(=O)(=O)c1ccc(F)cc1
CS(=O)(=O)c1ccc(F)cc1
COc1ccc(C=CC(=O)Nc2ccc3nc(SCC(=O)N4CCOCC4)sc3c2)cc1
CCCCN1c2nc(=O)[nH]c3c(N4CCNCC4)c(C(C)C)cc(c23)S1(=O)=O
COc1ccc(Br)c(-c2coc3cc(OC)c(OC)cc23)c1
O=C(NCCc1c[nH]c2ccccc12)c1ccccc1
Cn1ccnc1CN1CCc2c(c(-c3cc(Cl)ccc3F)nn2CC(O)CN2CCCC2)C1
COc1cccc(S(=O)(=O)CCC(=O)Nc2ccccc2C)c1
COc1cc(C)c2c(c1)C(=O)OC2CC(=O)O
COC(=O)C1(C)CCCC2(C)C1CCC13C=C(C(C)C)C(CC21)C1C(=O)C=C(OC)C(=O)C13
CCC(CC)NCc1coc(-c2cc(OC)c(OC)c(OC)c2)n1
O=C(O)CCCC=CCC1C(C(=O)NCc2ccc(Cl)cc2Cl)C2CC1C2(F)F
CN(Cc1nnc2n1CCC2)C(=O)c1ccc2c(c1)OCO2
Cc1cc(C)c2c(=O)cc(-c3ccc(O)cc3)oc2c1-c1c(O)cc(O)c2c(=O)c(OC(C)C)c(-c3ccc(C(C)(C)O)cc3)oc12
CC(C)C1CCC2(C(=O)O)CCC3(C)C(CCC4C5(C)CCC(OC(=O)C=Cc6ccc(O)cc6)C(C)(C)C5CCC43C)C12
Cc1ccccc1Nc1nc(N)nc2sc(C(=O)N3CCN(c4ccccn4)CC3)c(C)c12
O=C(O)C(SCc1ccccc1Cl)C(O)C(O)C(O)CO
COC(=O)c1cn(C2CC2)c2cc(N3CCN(C(=O)c4cccc(C)c4)CC3)ccc2c1=O
COc1cc2c(c(OC)c1OC)-c1ccc(SC)c(=O)cc1C(NC(=O)C=Cc1ccccc1)CC2
COc1cc(C(=O)NN=CC=Cc2ccccc2)ccc1O
COc1ccc(C(=O)NC(CC(=O)O)c2ccccc2O)nc1Oc1ccc2ccccc2c1
CN1CCC2C(CCCC2c2ccc(F)cc2)C1
Cc1ccc(C)c(NC(=O)CSc2nc[nH]n2)c1
Cc1ccc(-c2nnc3nnc4c5cc(C(=O)c6ccccc6)ccc5[nH]c4n23)cc1
CCCCCCS(=O)(=O)C(C)(C)C
O=C(c1ccc(Oc2ccccc2Cl)cc1)N1CCN(c2ncccc2C(F)(F)F)CC1
COCCn1c(SCC(=O)NC(=O)NCc2ccccc2)nc2ccccc2c1=O
O=C(CCCCn1c(S)nc2ccsc2c1=O)NCc1ccc(Cl)cc1
Oc1cccc(C2=Nc3ccccc3N=C(c3ccccc3)C2)c1
NC(=O)c1ccc(-c2ccc(OCC=CCN3CCCC3)cc2)cc1
CC(C)Oc1ccc(CCC(=O)Nc2nc(-c3ccc([N+](=O)[O-])cc3)cs2)cc1
N=C(N)c1ccc(NCCCCCCCCCCCCNc2ccc(-c3ccccc3C(=N)N)cc2)cc1
O=C(NCCN1CCC(n2c(=O)[nH]c3ccccc32)CC1)c1cccs1
CCCCCCCCCCCC(=O)NC(C)C(=O)N(C)OC
COCC1CN(c2ncccc2C(F)(F)F)Cc2ncn(C)c21
CCOC(=O)C(=CNc1ccc(Cl)cc1)C(=O)c1cc(Br)ccc1O
NS(=O)(=O)c1ccc(-n2cnnc2Cc2ccccc2)cc1
COCCCNC(=O)C1N(C(=O)C(O)C(Cc2ccccc2)NC(=O)C(NC(=O)Oc2cccc3ccccc23)C(C)(C)C)CSC1(C)C
CCN(CC)S(=O)(=O)c1ccc(C)c(NC(=O)COC(=O)CCC(=O)c2ccc(C)s2)c1
FC(F)(F)c1ccccc1NCCc1c[nH]cn1
CN(CCCN(C)c1cc(=O)c2ccccc2[nH]1)Cc1ccc(O)cc1
O=C1CSC(c2c(F)cccc2Cl)N1c1ccncn1
CC1CCN(C(=O)CCC(=O)N(C)CC(=O)Nc2ccc(F)cc2F)CC1
COc1cccc2oc3c(O)c4c(c(O)c3c(=O)c12)-c1c(cc(-c2ccc(CSCC(N)C(=O)NC(C)C(=O)O)cc2)oc1=O)OC4C
Cc1nc2ccccc2nc1COc1ccc(C(N)=O)c(F)c1
COc1ccc(CNC(=O)CSc2nc3[nH]ncc3c(=O)n2-c2ccc(C)c(C)c2)cc1
COC(=O)c1cccc(-n2c(SC)nnc2-c2cccnc2)c1N
CC(C)CC(NC(=O)c1ccc(C(F)(F)F)cc1)C(=O)NC(Cc1ccccc1)C(=O)NC(C=CC(=O)OCc1ccccc1)CCC(N)=O
C=CCN(CC=C)Cc1c(C(=O)N2CCN(C(=O)OCC)CC2)nc2ccccn12
O=C(CN1C(=O)C2CC=CCC2C1=O)Nc1ccc(Cl)cc1
Cc1cc(C)c(C(=O)Nc2ccc(S(=O)(=O)Nc3onc(C)c3C)cc2)o1
Cc1c2c3c(c(OCc4ccc(-c5ccccc5)cn4)ccc3n1C)CCS2
O=C(CCC(=O)Nc1ccc(F)c(Cl)c1)NNC(=S)Nc1ccccc1
CC(C)=CCc1cc2c(O)c(CC=C(C)C)c(C(=O)c3ccc(Cl)cc3-c3ccc(Cl)cc3)cc2c(O)c1O
CC=Cc1ccc(OC(C)C(=O)Nc2ccccc2SC(F)F)c(OC)c1
Cc1cc(C)c(C#N)c(SCC(=O)Nc2ccc(Cl)c(C(F)(F)F)c2)n1
CCOC(=O)C1(O)C(C)CC(c2cccc(Cl)c2)N(C(C[S+]([O-])Cc2ccccc2)C(=O)O)C1c1ccccc1Cl
CC(C)(C)c1ccn2c(-c3ccc(F)cc3)c(-c3ccc(OCC(=O)COc4ccc(Cl)cc4Cl)cc3)nc2c1
CNC(=O)C(CC(=O)O)NC(=O)CC(O)C(CC(C)C)NC(=O)NC(CCN(C(=O)Cc1ccc(OC)cc1)C1CCCCC1)C(=O)O
COCCNC(=O)c1ncn2c(=O)n(Cc3cccc(F)c3)nnc12
CC1=C(C(=O)Nc2ccccc2C(F)(F)F)CC(CC(=O)NC2CCCCC2NC(=O)c2ccc(Cl)cc2)C(=O)N1CCCN1CCCC1C(=O)N(C)C
Cc1ccc(C)n1N=Cc1ccc(-c2cn(-c3ccc(S(=O)(=O)OF)cc3)nc2-c2ccccc2)cc1
O=C1C=C(c2cccc(Cl)c2)CC(c2ccc(F)cc2)C1
CC(C)C(=O)Nc1cccc(-c2cn[nH]c2)c1
CNc1nc(-c2ccccc2)c2cc(-c3ccccc3)sc2n1
O=C(c1ccc(Cl)o1)N1CCN(C(=O)c2ccccn2)C(=O)C1
[O-][n+]1onc2cc(N3CCCNCC3)ccc21
O=C(CCc1nc(-c2ccc(Cl)cc2)no1)Nc1cccc2ccccc12
CN1CC=C(c2c[nH]c3ccc(-c4ccco4)cc23)CC1
CCc1ccc(-c2csc(NC(=O)CSc3n[nH]c(N)n3)n2)cc1
CS(=O)(=O)c1ccc(C2=C(c3ccc(O)cc3)C(=O)OC2(CCc2ccccc2)Cc2ccccc2)cc1
FC(F)(F)Oc1ccc(N2CCN(c3ccccc3C(F)(F)F)CC2)cn1
CC1CCCCC1Oc1c(C=CC(=O)NO)ccnc1C#N
Cc1ccc(F)c(NC(=O)Nc2ccc3c(c2)CC(=O)N(C(C)CO)CC(C)C(CN(C)Cc2ccc(C(F)(F)F)cc2)O3)c1
CCc1c(O)n(Cc2ccc(-c3ccccc3C(F)(F)F)cc2)c2nc3c(n2c1=O)C(=O)N(C)CN3C
O=C(O)CN1C(=O)C(=O)c2cccc([N+](=O)[O-])c21
COc1cc2cc(C3OC4OC5(C)CCC6C(C)CCC4C36OO5)oc(=O)c2cc1OC
COc1ccc(C)cc1NC(=O)N1CCC2(CC1)OC(=N)c1ccccc12
Cc1cc(C)c(-n2cnc(-c3ncccc3OCCCCCC(=O)O)c2)c(C)c1
Cc1oc(-c2ccccc2)nc1CCOc1ccc(C=C2SC(=O)NC2=O)cc1
COc1cc2c(cc1OC)C1Cc3ccc(OC)c(OC)c3C(=O)N1CC2
COc1cc2c3c(nccc3c1CCN(C)C)-c1ccccc1C2=O
O=S(=O)(NCCCCN1CCN(c2cccc(Cl)c2)CC1)c1cccs1
CCCCOc1ccc2c(c1)sc1c3cc(OCC)ccc3n(CC)c21
COc1ccc(N2CCN(C(=O)Cc3c(C)noc3C)CC2)cc1
Oc1ccc2c(c1)CCC(c1ccccc1)C2c1ccc(OCCN2CCCC2)cc1
Cc1noc(C)c1CCSc1ccc(Cl)cc1
O=C(CN1CCCCC1)n1c2c(c3cc(Br)ccc31)CCCC2
Clc1ccc(CNCc2ccccc2Cn2cncn2)c(Cl)c1
COc1ccc(S(=O)(=O)N(CC(=O)Nc2ccc(C(N)=O)cc2)c2ccc3c(c2)OCCO3)cc1
COc1c(CN2CCC(C)C2)c(F)cc2c1N=C(NC(=O)c1ccc(C(=O)O)cn1)N1CCN=C21
Cc1cccc(C(=O)N2CCCC(CCC(=O)Nc3ccc(Cl)cc3F)C2)c1
CCCOc1ccc(F)cc1-c1nc(=O)c(C(=O)O)c[nH]1
Cn1cc(NC(=O)c2cc(NC(=O)c3nc(NC(=O)c4ccc5ccsc5c4)cn3C)cn2C)cc1C(=O)NCCC(=N)N
CC(C)Sc1cc(S(N)(=O)=O)ccc1Cn1c(C#N)c2[nH]cccc-2c1=O
O=C(O)c1sc2ccccc2c1-c1ccc(Cl)c(Cl)c1
COCC(=O)Nc1ccccc1-c1ccccc1OCCCN1CCOCC1
CC1(C)CC(CCN=C(N)Nc2ccc(C(=O)C[N+](=O)[O-])cc2)CCO1
CCCCCCCn1nc(-c2ccccc2)c(-c2ccccc2)cc1=O
COc1cc(CC=Cc2ccc(N(C)C(=O)c3ccccc3)cc2)ccc1OCc1ccccc1
CC(C)Oc1cccc(CN2C(=O)N(Cc3cccc(C(=O)Nc4nnc(Cc5ccccc5O)s4)c3)C(Cc3ccccc3)C(O)C(O)C2Cc2ccccc2)c1
CC(C)(C)n1c(COc2ccc([N+](=O)[O-])c3ccccc23)nc2ccc(OC(=O)NC(=O)CCl)cc21
Cc1ccc(OCCc2nc3ccccc3n2CC(=O)NC(C)c2ccccc2)cc1
COc1ccccc1NC(=O)CSc1n[nH]c2c3cc(Br)ccc3nc-2n1
O=C1C=C(CO)C(=O)C(c2c[nH]c3ccccc23)=C1
COCC(=O)Nc1ccc(C(C)C)cc1
CCn1nc(-c2ccccc2)c(C(=O)O)c1C
CCn1c(C)cc(C(=O)O)c1C1CCN(C(=O)C2CCCN2S(=O)(=O)c2cccc3nonc23)CC1
CS(=O)(=O)Nc1cccc(-c2ccc(CCNS(=O)(=O)c3cccc(-c4ccccc4N)c3)cc2)c1
COc1ccncc1NC(=O)c1cccn2c(=O)c(C(=O)O)c(-c3cccc(C(F)(F)F)c3)nc12
COCC1COC(=O)N1C(=O)OCc1ccsc1
CCOc1cc2[nH]c3c(C)nc(OCC(O)CN4CCN(Cc5ccccc5)CC4)c(Cl)c3c2cc1OCC
O=C1NCCN1C1CCN(Cc2ccc(Oc3ccccc3)cc2)C1
O=C(Nc1[nH]c(CC(F)(F)F)nc1-c1ccccc1F)c1ccccc1
COc1ccc2c3c(n(C)c2c1)C(CO)N(Cc1ccccn1)CC31CN(C)C1
O=C(CCC(=O)N(c1cccc(F)c1)C(C(=O)NCc1ccco1)c1ccncc1)Nc1cccc(F)c1
COc1cc(OC)cc(OC(C(=O)O)C2(c3ccccc3)NCC(=O)N(C)c3cc(Cl)ccc32)c1
O=S(=O)(Nc1ccccc1)c1cc(Br)c(Br)s1
Nc1cccc(C#Cc2cn(-c3cccc(CC(c4ccccc4)(c4ccccc4)C4COc5ccccc5O4)c3)c(=O)[nH]c2=O)c1
O=C(NN=Cc1c(-c2ccccc2)n[nH]c1-c1ccccc1)c1ccncc1
CC1(C)C=Cc2[nH]ccc2O1
O=C(CCc1ccccc1)c1ccccc1OCCN1CCCC(C(O)(c2ccccc2)c2ccccc2)C1
C#CCCC#Cc1cc2ccccc2cc1C=NNC(=O)CN1c2ccccc2Sc2ccccc21
COc1ccc(S(=O)(=O)N(CC(O)C(Cc2ccccc2)NC(=O)OCc2cccnc2)OC)cc1
c1ccc(OCCCCNCc2ccncc2)cc1
COc1ccc(NC(=O)CCN2C(=O)CN(c3ccc(Cl)cc3)C(=O)C2=O)cc1OC
CC(=O)c1c(C)[nH]c(C(=O)OCC(=O)NNC(=O)c2ccccc2NC(=O)CC#N)c1C
COc1ccc2c(c1)C(C1CC1)N(S(=O)(=O)c1ccc(C)cc1C)C(C)C(=O)N2
COc1ccc(S(=O)(=O)N2CC(=O)N3C(CO)C(c4ccc(F)cc4)C3C2)cc1
S=C(NCCc1c[nH]c2ccc(Br)cc12)NC1CCCCC1
Cc1cccc(Cl)c1Nc1ncc(-c2cccc(NS(C)(=O)=O)c2)n2cncc12
COCCn1c2c(c(-c3ccccc3)c1-c1ccc(S(C)(=O)=O)cc1)C(=O)CC(C)(C)C2
CCC(C)C1C(=O)C(C(=O)O)=C2C(O)CC3C(C)(COC(=O)c4cccnc4)C(OC(=O)c4ccco4)C(OC(C)=O)C(O)C3(C)C(OC(C)=O)C21C
N=C(CCSCC1OC(n2cnc3c(N)ncnc32)C(O)C1O)NCCS
CC1CCN(CCCOc2ccccc2[N+](=O)[O-])CC1
CN(C(=O)c1ccc[nH]1)C1CCC(C(O)CC2CCC3=Cc4c(cnn4-c4ccc(OCc5ccccn5)cc4)CC32C)C1
Cc1csc2nc(C(Cc3ccccc3)SCCN3CCOCC3)oc(=O)c12
COc1cc(CNc2nn3c(-c4ccccc4Cl)nnc3s2)cc(OC)c1OC
COc1cc(C=C2CCCN3C2=NOCC3c2ccc(C(F)(F)F)cc2)ccc1-n1cnc(C)c1
CCNC(=O)NC(C(=O)O)c1ccc(C(=O)O)cc1
CNc1ccc(CC(=O)O)cc1SC
O=C(Cn1c(=O)oc2ccccc21)NCCCN1CCCC1=O
CC(C)(C)c1ccc(C(=O)NC(=S)NCCN2CCCC2=O)cc1
C=C(C)C(=O)OC1CC(OC(C)=O)OC2C(=C)C3CC(OC(C)=O)C(C)=C(C2OC(C)=O)C(OC(=O)C(=O)O)C3(C)C1OC(=O)C(C)=CC
COc1ccc2c(c1)COC(=O)CC2C1CCN(C)CC1
CCC(C)C(C(N)=O)N(CC1CC1)S(=O)(=O)c1ccc2ccccc2c1
O=C(N=c1[nH]c2c(Cl)ccc(Cl)c2s1)C(CO)SCc1ccccc1
COc1ccc(Cc2cc3c(cc2C(C)C)OCO3)cc1S(=O)(=O)Nc1cccc(C(C)=O)c1
Cc1cc(C)c(-n2c(=O)c3ccccc3n(CC(=O)NC(C)C)c2=O)c(C)c1
CC1(C)SCC(C(=O)Nc2ccc(Cl)cc2)N1C(=O)Cc1cnn(-c2ccccc2)c1
COCC1CN2C(=O)c3c([nH]c4ccccc34)C2CN1C(=O)c1cccc(OC)c1
CCCN(C(=O)c1ccccc1C(=O)O)C1CCCc2ccccc21
CN(C)C1=NCC(=O)N1CCCNc1cc(NC2CCC(N)CC2)nc2ccccc12
CC(C)CN(C(=O)C(N)CNC(=O)c1ccc(C(=O)O)cc1)C1CCC2(CC1)OOC1(OO2)C2CC3CC(C2)CC1C3
COc1ccc(OC)c(C2CN(CC(C)(C)C)Cc3cc(Cl)ccc32)c1
COc1ccc(C(=O)NCCCc2ccccc2)c(NC(=O)C(CO)NC(C)=O)c1
CCCS(=O)(=O)c1c(C)cc(C)cc1C(C)=O
CC(=O)c1c[nH]c(C(=O)NC(C)c2ccccc2)n1
Cc1cccc(OCCCC(=O)NCc2cccn2C)c1
C=CCn1c(O)nc2c(c1=O)C1(CCCCC1)NC(=O)N2
Cc1cc2c(c(Cl)c1O)COc1c(C)cc(O)cc1-2
C=CCOc1ccccc1OCC(O)CNC1CCCC1
CC(=O)Nc1cccc2nc(C3CCCN(Cc4ccc5c(c4)OCO5)C3)[nH]c12
O=CN(Cc1ccccc1)c1ccc(Br)cc1
O=C1c2[nH]ncc2Cc2c1c1c(c3c2C(=O)c2ccccc2C3=O)CCCC1
N#CC1CC(n2cnc3cnc(N)nc32)OC1CO
Cc1ccc(C(Cc2ccccc2)(NC(=O)NC2CCCC2)c2cccc(C(=O)O)c2)cn1
COc1cc(C(=O)C=Cc2ccc(O)cc2)cc(O)c1O
CS(=O)(=O)c1ncccc1C(=O)OCC(=O)c1c(N)n(Cc2ccccc2)c(=O)n(Cc2ccccc2)c1=O
CN(C)CCNC(=O)c1cccc2c(=O)nc(N3CCCCC3)n(Cc3ccccc3)c12
O=C(c1cc2c(cc1Cl)[nH]c(=O)c1ncc(-c3ccccc3Cl)n12)N(CCO)CCO
Cn1c(=O)oc2cc(S(=O)(=O)N3CCC(C(=O)Nc4ccccc4F)CC3)ccc21
CC1(C)SC2C(NC(=O)C(=NO)c3csc(N)n3)C(=O)N2C1C(=O)O
CCCCCCCC=CC=CC(O)C(O)CCC
CCCn1c2nc(SCc3cccc(C)c3)nc-2c(N)n(CCC)c1=O
COc1cc2c(cc1OC)C(C)N(CCN1CCOCC1)CC2
Cc1ccc(C)c(N2CCN(CC3CN4C(=O)N(CC5CCCCC5)C(=O)C4(Cc4ccccc4)O3)CC2)c1
O=C(NCc1ccccc1F)c1cccc(C(=O)Nc2ccccc2O)c1
O=C(O)c1nnn(-c2ccc(C(F)(F)F)cc2)c1CCCCO
COc1ccc2c(c1)CCN2Cc1cc2c(cc1OC)CCN2C(=O)OC(C)(C)C
C=CC1(C)CC(OC(=O)CSCCN2CCN(C(=O)CCn3cnc4cnc(N)nc43)CC2)C2(C)C(C)CCC3(CCC(=O)C32)C(C)C1O
Cc1c(C(N)=O)sc2nc(NC3CCCCC3)n(Cc3ccccc3F)c(=O)c12
Cc1ccccc1N1CCN(C(C(=O)O)c2cccnc2C)CC1
O=C(COC(=O)Cc1c(Cl)cccc1Cl)NCC1CCCCC1
COc1cccc2c1C(=O)CC1C(C)(C(=O)N(c3ccc(F)cc3)C(C)c3ccccn3)CC21C
CCCC(NC(=O)C(CCC(=O)O)NC(=O)C(Cc1cccc2ccccc12)NC(C)=O)C(=O)NC(CCC(=O)O)C(=O)NC(CCC(=O)O)C(=O)C(=O)NCc1ccccn1
CSc1ncc(Cc2nn(C)c(=O)c3ccccc23)c(N)n1
Cn1c2cc(OCc3ccccc3)ccc2c2cc(-c3ccccc3)c(-c3ccccc3)nc21
CCCCCNC(=O)C(Cc1ccccc1)NC(=O)C(Cc1ccccc1)NC(=O)C1CCCCCCCC(C(=O)NCCCCCN)NC(=O)C2CCCN2C(=O)C(NC(=O)CCCCN)CCCCNC(=O)C(C(C)CC)NC(=O)C1
N#Cc1c(Cl)c(Cl)c(NCCc2cccc(Cl)c2)c(Cl)c1Cl
CCc1ccc(NC(=O)CCNC(=O)Cn2ccc3cc(S(=O)(=O)N4CCCC4)ccc32)cc1
O=C(Nc1ccc(C(F)(F)F)cc1)Nc1ccc(OC2CNCC2c2ccccc2)cc1F
NS(=O)(=O)c1c(C(=O)c2cccs2)c2cccc3c2n1CCS3
O=C1Nc2ccccc2C12CCN(CCO)CC2
Cc1ccc(C2Sc3ccccc3N=C3c4ccccc4OC(=N)C32)cc1
CCCC(=O)N1CCN(C(=O)c2cc3cc(C)ccc3[nH]2)CC1
O=C(C=Cc1ccccc1)C=Cc1ccccc1C(=O)NCCCN1CCN(c2cccc3c2OCCO3)CC1
CCC(CC)Nc1ccccc1C(=O)c1ccc(Cl)cc1
O=C(O)c1ccc2[nH]cc(C(c3ccccc3)C3CCCCC3)c2c1
CC(C)N1CCC(c2ccc(Nc3ncc4cc(C(=O)N(C)C)c(=O)n(C)c4n3)nc2)CC1
Cc1cc(C=NNC(=O)c2ccc(Cn3ccc4ccccc43)o2)c(C)n1-c1ccccn1
CS(=O)(=O)N1CCc2cc(C(=O)CN3C(=O)C4CCCN4c4ccccc43)ccc21
COc1ccc(Oc2ccc(C(N)n3nc(C)cc3C)cc2)cc1
O=P(Nc1cccc2ccccc12)(Oc1ccccc1)Oc1cccc(CSc2nc[nH]n2)c1
COc1ccc(NC(=O)CCCC(=O)Nc2ccc(Cl)cc2)cc1
COc1cc(C2CC(c3ccccc3)=NN2C(N)=S)cc(OC)c1OC
CCCCc1nc2ccc(N)cc2c(=O)n1Cc1ccc(-c2ccccc2-c2nnnn2C)cc1
CC(C)=CCn1c(O)nc2cc(C(=O)N(C)Cc3ccco3)ccc2c1=O
COc1ccc(S(=O)(=O)CCC(=O)Nc2cc(Cl)ccc2OC)cc1
CN(C)CCNC(=O)c1cc(C(O)CO)cc2cc(NC(=S)Nc3ccccc3)ccc12
Cc1sc(NC(=O)c2cnn3c(C)cc(N4CCOCC4)nc23)c(C#N)c1C
COCCCN(C(=O)C1CCC2C3C=Cc4cc(OC)ccc4C3CCC12C)c1ccccc1F
Cc1cc(F)ccc1-c1cc(=O)n(CCC(N)=O)c2[nH]cnc(=O)c12
CCC1COCCN1C(=O)c1cc(COC)cnc1N
Nc1ncnc2c1ncn2C1OC(CCCC(CCO)SCCC(=O)O)C=C1F
CCCCCCCCOC(=O)c1cc[n+](C)cc1
CC(=O)NC1Cc2ccc(C(F)(F)F)cc2C1
CC(=O)OC(CC1CC2c3[nH]c4ccccc4c3CCN2CC1c1ccc(I)cc1)c1ccccc1
COc1ccc(-c2cc(=O)c3c(O)c(C)cc(C)c3o2)cc1OCCNCC1CC(O)=C(C(C)=O)C(=O)O1
Cc1ccc2oc(C)c(C(=O)N=C(N)N)c(=O)c2c1
CC(C)(C)CN1CC(C(=O)N2CCN(c3ccccc3F)CC2)CC1=O
O=C(CNC(=O)c1cc(=O)c2cc(Cl)c(F)cc2[nH]1)NCc1ccco1
O=c1oc(-c2ccccc2O)nc2ccccc12
Cc1cccc2nc3nc(-c4c[nH]nc4C4CCCCC4)cc(-c4c[nH]c5ccccc45)n3c12
COc1cc(-c2n[nH]c3ccnc(-c4ccc(OCC5CCC(C(=O)N(C)C)CC5)c(OC)c4)c23)ccn1
CC(O)CC1CN(C(=O)c2cnccn2)c2cc(OC(C)C)c(OC(C)C)cc21
NC(=O)c1c2ccccc2nc2c(N3CCN(Cc4ccccc4)CC3)ncnc12
COc1ccc(Br)c(CC(=O)OCC(=O)NC2CC2)c1
CCCOc1ccc(C(=O)NN2C(=O)NC3(CCCCC3)C2=O)cc1
COCCN1CCN(c2ccc(S(=O)(=O)N3CCc4ccc(C#N)cc43)cc2NCc2cncn2C)CC1
O=C(CSc1ncnc2sccc12)c1ccc2c(c1)OCCO2
O=C(c1ccc(Br)o1)N1CCOc2ccc(-c3ccn[nH]3)cc2C1
NC(CCC(=O)N1CCCNc2ncccc21)COC(CCC(=O)OC12CC3CC(CC(C3)C1)C2)c1cc(F)c(F)c(F)c1
CCC(C)(c1ccc(OCCN2CCCCC2)cc1)c1ccc(Oc2ccc(Cl)cc2)cc1
CC1=CC(O)=CC2C(O)C3OC3(C)CC12C
CC1(C)Oc2ccc(C#N)cc2C(n2ccc3ccccc32)C1O
CC(=O)Nc1nc(C)c(-c2ccc(F)cc2)s1
O=C(Nc1nnn[nH]1)c1cccc(CN2C(=O)N(Cc3cccc(-n4cccn4)c3)C(Cc3ccccc3)C(O)C(O)C2Cc2ccccc2)c1
CCOC(=O)N1CCN(S(=O)(=O)c2ccc3c(ccn3CC)c2)CC1
COc1ccc(-c2c(C#CCCCO)c(OCCCc3ccccc3)nn2-c2ccccc2)cc1
CCNc1nc(NC(C)(C)C)nc(OC(C)(C)C)n1
CCOC(=O)N1CCN(C(=O)COC(=O)c2ccc(Br)o2)CC1
O=C(CCNS(=O)(=O)c1cccs1)N(Cc1ccccc1)c1nc2c(s1)CCOC2
CCCCNc1nc(NCCCO)nc(SCc2ccc3c(c2)CCC(=O)N3)n1
Cc1ccc(-c2c(-c3nc4c(CN5CCN(C)CC5)cccc4[nH]3)ccc3c2CCC3)s1
O=C(c1ccc(Br)cc1)c1ccccc1Cl
CN(C)S(=O)(=O)NC(=O)c1cc(Cl)c(OCC2CCC(C(F)(F)F)CC2)cc1-c1c(F)ccc(Cl)c1F
CN1CCN(CC(=O)N2CCC3(CC2)C(c2ccccc2)C(CO)N3C(=O)c2ccc(Cl)cc2)CC1
O=C1CC(c2ccccc2)C(=O)N1c1nc(-c2cccc(F)c2)cs1
COc1cc(-c2ccc(C(NC(NC(=O)Cc3cccc(C)c3)C(C)(C)C)C(F)(F)F)cc2)cnc1C(F)(F)F
CN(Cc1ccccc1)C(=O)CCNC(=O)CN1C(=O)C2CC=CCC2C1=O
CCOP(=O)(OCC)C1=C(NCCCCCNc2c3c(nc4ccccc24)CCCC3)OC(C)(C)C1
Cc1ccc(NC(=O)c2cc3ccc4cccnc4c3oc2=O)nc1
CCC=CC(CC)OC(=O)N(CC)CC(O)CNC(C)C
COc1ncc(N2CCCCC2=O)cc1OC1CCN(C(C)=O)C1
Cc1cc(C)[n+](C2=C(Br)C(=O)C3=C(C2=O)N2CCC(C)C32)c(C)c1
CC(=O)OC1C(C)C2C(C(OC(=O)c3ccccc3)c3ccoc3)CC(O)C2(C)C2(C)C(OC(C)=O)C(OC(C)=O)C3(C)C(C(O)C4C(C)(OC(C)=O)C(OC(C)=O)CCC43C)C12
FC(F)(F)c1ccc(-c2ccc(N3CCNCC3)cc2)s1
CCOc1ccc(-n2c(CCc3c[nH]c4ccccc34)nnc2C(Cc2c[nH]c3ccccc23)NC(=O)CN)cc1
CC(C)c1ccc2c(c1)C(c1cnn(C)c1)CC(=O)N2Cc1cc(C(=O)NCc2ccccc2)no1
Cc1c[n+](CCCCCCCCCCc2ccc(=O)oc2C)cs1
CN1C(C(=O)c2ccccc2)=C(OC(=O)C23CC4CC(CC(C4)C2)C3)c2ccc(C(=O)O)cc2S1(=O)=O
C[S+]([O-])CCC12Cc3cc(Br)ccc3C1CC(=O)N(CC1CC1)C2
CN1CCC(Nc2ncc3nc(Nc4c(Cl)cccc4Cl)n(C4CCCC4)c3n2)CC1
COc1ccc(NC(=O)CSc2ccc3nnc(-c4ccccc4)n3n2)cc1
CC1(C)C=Cc2cc(CN(CC3CCCO3)S(=O)(=O)c3ccccc3)ccc2O1
CCCC(=O)OC1C(CO)OC(n2cnc3c(NC4CCCC4)nc(Cl)nc32)C1OC(=O)CCC
COC(=O)CC12NN=C(C(=O)OC)C1CC(c1ccccn1)c1ccc(C)cc12
CNC(C(=O)NC(C(=O)CNCc1ccccc1)C(C)C)C(C)(C)C(O)C(=O)NC(C(=O)NC(C(=O)NCc1ccccc1)C(C)(C)C)C(C)C
N#Cc1ccccc1Cc1nc2c(=O)n(-c3ccccc3)c(=O)n(-c3ccccc3)c2[nH]1
Cc1ccc(C(=O)Cn2ccnc2)cc1
CCOC(=O)c1c(C)oc2cccc(N(Cc3ccccc3[N+](=O)[O-])C(=O)CSC(C)=O)c12
Cc1nc(C)n(C2CCN(C(=O)Cc3ccccc3C)CC2)n1
CC1CCC(OCc2nnc(NC(=O)Cc3ccccc3)s2)CC1
Cc1cn(Cc2ccc(NCC3CC3)nc2)c2ccccc12
CC(=O)OC1C(OCc2ccccc2)c2c(ccc3ccc(=O)oc23)OC1(C)C
O=C(C(Cl)Cl)N1CCN(c2ccc3ccccc3n2)CC1
Cc1cc(NC(=O)CCCCc2nc(-c3ccccc3)oc2C)no1
CCOc1ccc(C(=O)N2CCN(c3ncnc4c3c(C)nn4-c3ccccc3)CC2)cc1
COc1ccc(NC(=O)CSc2nnnn2C)cc1
c1ccc2[nH]c(CN3CCN(c4nc5ccccc5s4)CC3)nc2c1
Cc1cscc1-c1nc(CCO)nc2ccccc12
Cc1ccc(C(CC(=O)c2occc2C)c2c(O)c3cc(Br)ccc3oc2=O)o1
CCOc1ccc(CCNC(=O)C2CCN(S(=O)(=O)N3CCCCC3)CC2)cc1OCC
O=C1OC2(CC1c1ccc([N+](=O)[O-])cc1)C(=O)c1ccccc1-c1c2ccc2c1OCO2
CCCNC(=O)c1sc(NC(=O)CCN2CCOCC2)c(C#N)c1C
C=C(CCOC)C(=O)Nc1cccc(C2=NOC3(C2)CC(C(N)=O)N(C(=O)c2ccco2)C3)c1
c1cncc(COc2cccc(CNc3cnccc3-c3ccc4ccccc4c3)c2)c1
CC(C)C(=O)N1CCc2cc(S(=O)(=O)NCCC(=O)NC3CCCC(C)C3C)ccc21
CC(C)(C)OC(=O)N1CCC(c2nc(-c3ccccc3OC(F)F)no2)CC1
COc1cc(C(=O)N2CCC(CCN3CCC(C(=O)c4nccn4C)(c4ccccc4)CC3)(c3ccccc3)C2)cc(OC)c1OC
O=C(O)C1CCC1C(=O)N1CCCC1
c1ccc2c(c1)c1ccccc1n2CCCCn1ccnc1
NC(=O)c1nn(CCCO)c2c(=O)nc(-c3cccc(F)c3)[nH]c12
COc1cc(OC)nc(SCc2csc(NC(=O)CCC(=O)O)n2)n1
CC1OC(OC2C(O)C(O)CC(N)C2OC2OC(CO)C(O)C(O)C2N)C(O)C(O)C1N
COc1c(C)c(C)c(Sc2c(O)oc3cc(O)cc(O)c3c2=O)c(C)c1O
CN1CCN(c2ccc(C(=O)NC3CCCCC3C(=O)NO)cc2NC(=O)c2ccc(Cl)o2)CC1
O=C(c1cncnc1)N1CCC2(C=C(Oc3ccccc3)C(F)(F)O2)CC1
O=c1c2ccccc2n(Cc2ccccc2Cl)c(=O)n1Cc1cccnc1
Cc1cc(NCCCN2CCOC2=O)n2nc(C(F)(F)F)nc2n1
O=C1NC(c2ccc(OCCc3ccccc3)cc2)Nc2ccccc21
COC(=O)COc1cccc(NC(=O)c2ccccn2)c1
COc1ccc(N2CCN(C(=O)CN(C)CC(=O)Nc3ccc([N+](=O)[O-])cc3)CC2)cc1
Cc1cc(C(=O)O)nc(N2CCC(c3ccccc3)CC2)n1
Nc1ccc(C(=O)NCc2ccccc2)cc1C(=O)NCc1ccc2ccccc2c1
N#Cc1cc2c3c(c1[N+](=O)[O-])CCN3CC2
CCC(=O)N1CCC(N=c2cc3n(-c4ccc(F)cc4)c4ccccc4nc-3cc2Nc2cccnc2)CC1
O=C(Cc1ccc(F)cc1)N1CCC(C(O)c2ccccc2)CC1
COc1cccc(OC)c1OCCNCC1CSc2ccccc2C1=O
Cn1nnc(C(CCCCCOc2ccc(CCCC(=O)O)nc2)Oc2ccc(Cl)cc2)n1
CC1C(c2cccs2)Oc2cc(F)c(-c3ccc(C#N)cc3)cc2S(=O)(=O)N1C
N#CCOc1ccc(C(=O)C=Cc2ccccc2I)c(O)c1
COc1ccc(-c2nc3ccc(Cl)cc3c(=O)n2Cc2ccccc2)cc1OC
O=[N+]([O-])c1ccc2[nH]cc(CC3(O)CCCCC3)c2c1
O=C(COC(=O)c1cccnc1Nc1ccccc1Br)Nc1cc(Cl)cc(Cl)c1
Cc1ccc2ncn(CC(=O)N3CCCCC3Cn3cccn3)c(=O)c2c1
Cc1nc(=O)c2nn(CCOCCO)cc2[nH]1
Cc1cc(CNC(=O)c2cnoc2C)c2c(n1)CN(Cc1ccc(F)cc1)CC2
COc1cc(CNCC2(C)CCC3(C)c4ccc(C(C)C)cc4CCC3C2(C)C)ccc1O
C=CC1(C)CC(O)C2C(C)(CC=C3C(=O)OCC3O)C3CCC4C(C)(C)C(OC(=O)c5ccccc5)CCC45CC35CCC21C
CN(Cc1ccccc1-c1ccc(C(=O)NCCOc2ccccc2)cc1)CC1CC1
CC(=O)c1cc(NC(=N)NCCc2c[nH]cn2)ccc1Cl
COc1ccccc1NC(=S)Nc1cc(C)cc(C)c1
O=C(c1ccc(Cl)cc1)C1CCN(CC2COC(c3cccc(Cl)c3)O2)CC1
CCn1cc(-c2sc3ccc(C)cc3[n+]2[O-])c(C)n1
CC(=O)N(CCOC(=O)NC1CCCCC1)C1CCCCC1
Cc1cccc(-c2cccc(-c3nc4cc(C)ccn4c3CCCC(C)C)c2)c1
CN(C(=O)c1cc(Oc2ccc(F)c(F)c2)n(C)n1)C1CCCCC1
Cc1c[nH]nc1C1CN(C(=O)c2ccc3c(c2)CCO3)CCO1
C#CCN(CC1C(OC(=O)NCc2ccco2)CC2OC(=O)NC21)S(=O)(=O)c1ccc(C)cc1
NC(=O)C1COCCN1Cc1ccccc1
Cc1ccc(S(=O)(=O)NCCSc2ccccn2)cc1
O=C(Cn1c(C2CC2)nc2ccccc2c1=O)NCC(=O)N1CCCC1
COc1cc(N)c(Cl)cc1C(=O)NCC1CCCN1CCCN(C)C
Cc1cc(C)nc(NC(=S)N2CCN(c3nc(C)c4cc(C)ccc4n3)CC2)c1
COc1cccc(N2CCN(C(=O)c3ccc4c(c3)N(Cc3c(F)cccc3Cl)C(=O)c3ccccc3[S+]4[O-])CC2)c1
CCCCCn1ccc2c(C(=O)Nc3ccc4c(c3)CCC4)cccc21
CC(C)Cn1cc(CN2CC(N3CCN(C)CC3)CS2(=O)=O)c(-c2ccc(Cl)c(F)c2)n1
COC(=O)C1=C(O)C(=Cc2ccc(C=Nn3c(C)n[nH]c3=S)s2)C(=O)OC1
FC(F)C(F)(COc1ncccn1)C(F)(F)F
Clc1ccccc1CNc1nc(NCc2ccccc2)c2ncn(C3CCCCC3)c2n1
CNC(C)C(=O)NC1CCN(S(=O)(=O)c2ccc(Cl)cc2)C1
CC(=NNC(=S)NCc1ccccc1Cl)c1ccccn1
OC1(c2ccc(-c3ccccc3Cl)cc2)CN2CCC1CC2
Cc1ccc(C[n+]2cn(Cc3ccc(N)cc3)c3sc4ccccc4c32)cc1
Cc1ccc(S(=O)(=O)NCCC(=O)Nc2ccc(N3CCOCC3)cc2)cc1
CCCCCCCCOC(=O)c1ccc(C(=O)NCCC)cc1
CCOC(=O)CN(CC(=O)OCC)c1ccccc1Cc1ccccc1
COc1ccc(C(=O)NCCNC(=O)CNC(C)CNC(=O)c2ccc(OC)c(OC)c2OC)cc1
O=C(O)CCN1CCNC(=O)C1CC(=O)Nc1ccccc1Cl
O=C(CNCC1CCCO1)Nc1ccccc1C(=O)Nc1ccccc1
COC(=O)C1=C(C)NC2=C(C(=O)CC(c3ccc(Cl)cc3)C2)C1c1ccccc1[N+](=O)[O-]
CC1CN(C(C)CO)C(=O)c2cccc(NC(=O)c3cnccn3)c2OC1CN(C)Cc1ccc(Cl)c(Cl)c1
O=C1COC2SC3c4c(Cl)cccc4C(=O)N3C12
CC(O)CNc1nccc(-c2ccc(S(C)(=O)=O)cc2)n1
CNC(=O)OC1CCC2(C)C3CCC4(C)C(C(OC(=O)NC)c5ccc(N(C)C)cc5)CCC4C3CC3OC32C1
COc1ccc(Cl)cc1NC(=O)C(Sc1nc(C)cc(C)n1)C(C)C
CC(Nc1nccc(N2C(=O)OCC2C(C)(C)C)n1)c1ccc(CN2CCC(N)C2)cc1
Cc1ccc(CNC(=O)NC2CCCCCC2)cc1
CC12CCC(=O)C(O)=C1CCC1C2=CCC2(C)OC(=O)CCC12
COc1cc2c(cc1OC)CN(C(=O)Cc1ccc(Br)cc1)CC2
OCc1nnc(-c2ccc(Cl)cc2)s1
CNC(=O)C1Cc2ccccc2N1C(=O)COc1cc(C)cc(C)c1
Cc1cccc(NC(=S)N(CCCN2CCN(C)CC2)Cc2cccs2)c1
COCCNc1ncnc2c1ncn2C1OC(CO)C(O)C1O
Oc1ccc2c(c1)OC(c1ccccc1)=CC2c1coc2cc(O)ccc12
O=C(Nc1ccc(-c2cccc(OC(F)F)c2)cc1)C1CCCNC1
CCCCc1nc2ccccc2n1Cc1ccc(-c2ccccc2-c2nn[nH]n2)cc1N
CCON=C(C1CC1)C1CC1
Cc1cc(C)c(C#N)c(SCC(=O)OCC(=O)N(COC(C)C)c2c(N)n(Cc3ccccc3)c(=O)[nH]c2=O)n1
CC(C)COC(=O)NC(=O)Nc1ccccc1
CCOc1ccc(Nc2nc(-c3ccccc3)nc(N)c2C#N)cc1
Cc1ccc(-c2cc(=O)c3cc(OCCCN4CCCC4)c(C4CCCCC4)cc3o2)cc1
CC(=O)Nc1ccc(Br)cc1C(=O)O
CCNc1nc(NC(=O)c2ccc(C)c(NC(=O)c3ccc(O)cc3)c2)cc(-c2ccccc2)n1
CC(C)(C)c1ccc(C(CNC(=O)COc2ccccc2-c2ccccc2)N2CCCC2)cc1
Cc1ccccc1Nc1cccc(-c2ccc(C(=O)NO)cc2OCCCCCC(=O)O)n1
CN(C(=O)CO)C1CCc2c(C(=O)NO)cccc21
CCC(C)Cn1c2c(c3cc(Cl)ccc31)CC(C(=O)NO)CC2=O
NC(=S)Nc1cccc(C(F)(F)F)c1
O=C(NCC1CCCCC1)C1CC(=O)N(c2ccc(F)cc2)C1
O=C(CN1CCCC1)Nc1ccc(S(=O)(=O)Nc2ccccc2)cc1
COC(=O)NN=CC1=CC=C(CCBr)SS1
CCN(CC)CCNC(=O)c1cccc2c(N)c3cc(Br)ccc3nc12
Cc1ccsc1C=NNC(=O)c1ccccc1NC(=O)c1cccc(F)c1
O=S1(=O)c2csc(-c3cccs3)c2C2=NCCCN21
CC1CN(S(=O)(=O)NCCCN2CCN(c3ccccn3)CC2)CC(C)O1
Cc1cc(NC(=NC2CCCCCC2)Nc2nccs2)c2ccccc2n1
CCCn1c(N)c(N(CCCC(N)(CC)CC)C(=O)c2cccc(NC(C)=O)c2)c(=O)[nH]c1=O
CS(=O)(=O)N1CC2CCC1CN(c1ccnc(Nc3ccc(Cl)cc3)n1)C2
Cc1cc2ccccn2c1C(=O)N1CCN(C)C(C)C1
NC(=Cc1ccccc1)C(=O)O
O=C(Nc1ccc(F)cc1)Nc1c(O)c2cc(Cl)ccc2[nH]c1=O
Cc1cc(C)n(C2CN(C)c3ccccc3CO2)n1
CC(C)C(=O)C1C(=O)C(=O)N(c2ccc(-c3ccon3)cc2)C1c1ccccc1OCCO
Cc1ccc(-c2nc(CNCc3ccco3)co2)cc1
CC(=O)NC(CCC(=O)O)C(=O)NCC(=O)N(C)C(CC(=O)O)C(=O)NC(C(=O)N1CCCC1C(=O)NC(Cc1ccccc1)C(=O)N(C)C(Cc1ccccc1)C(=O)O)C(C)O
O=C(O)c1ccc(C=NNS(=O)(=O)c2ccc(F)cc2)cc1
COc1ccc(C2CC2COc2nc(-c3ccc(Cl)cc3)nc3ccccc23)cn1
O=C(C=Cc1cc2ccccc2c(OCc2cccc(-c3ccccc3)c2)c1O)NC1CC1
COc1ccc2c(c1)c(Cc1ccc(CC(=O)O)o1)c(C)n2C(=O)c1ccc(Cl)cc1Cl
COC1=CC(=CC(O)CCCN2CCCC2)C=CC1=O
N=C(N)NCCCC(NC(=O)C(Cc1ccccc1)NC(=O)C(CO)NC(=O)C(N)Cc1ccc(O)cc1)C(=O)NCCc1ccccc1
CCCSC1CCC(NC(C)=O)C1
CC(=O)c1cnc(N2CCn3c(nnc3C(C)C)C2)s1
CCOC(=O)c1cc(C(N)=O)sc1NC=CC(=O)c1ccco1
N#CC(=Cc1ccco1)c1nc(-c2ccc(Cl)cc2)cs1
CCON=C(C(=O)NC1C(=O)N2C(C(=O)[O-])=C(C[n+]3cccc4c5ccccc5ccc43)CSC12)c1csc(N)n1
c1ccc(-c2nc(CNC3CCCCC3)co2)cc1
COC(=O)C(CNC(=O)C(CC(=O)O)CC(=O)O)NC(=O)C(CC(N)=O)NC(=O)C(CC(=O)O)NC(C)=O
Cc1ccc(N(C(=O)c2snnc2C)C(C(=O)NC(C)C)c2ccccc2Cl)cc1F
O=c1c2ccccc2sn1CSc1nc2ccccn2n1
Cc1cnn(CC2CCCN2C(=O)c2c(C)noc2C)c1
C=c1[nH]c2ccccc2c1=C(O)C(=O)NN=Cc1cccc(C)c1
COc1cc(C2Nc3ccccc3C(=O)N2Cc2cccnc2)cc(OC)c1OC
COCCN1CCC(c2cc(C(F)(F)F)nn2-c2ccc(S(C)(=O)=O)cc2)CC1
O=C1CCC(C(=O)NC(Cc2ccc(-c3ccc(O)cc3)cc2)C(O)CNC2CCCCC2)CC1
C=CCNc1nc(N2CCCCCC2)nc(N2CCCCC2)n1
CC1COCCN1c1nc(N2CCN(C3CCN(C(=O)c4ccccc4)CC3)CC2)nc2cc(Cl)c(Cl)cc12
O=C(O)c1cccc(Cc2ccc(O)c(Cl)c2)c1
COc1cc(C(=O)c2cc3ccc(OCCCF)cc3s2)cc(OC)c1OC
COc1cccc(C2=NOC(C(=O)Nc3ccc(-c4ccccc4)cc3)C2)c1
Cn1c(=O)c2c(nc(C=Cc3cccc(Cl)c3Cl)n2C)n(C)c1=O
CCC1(O)C(=O)OCc2c1cc1c(c2C(F)(F)F)OC(COCCO)c2cc3cc(OC(F)(F)F)ccc3nc2-1
COc1ccc(CC(NC(=O)OCc2cccnc2)C(=O)N2CC(C)C3(C2)C(O)CC2C(O)CCC23C)cc1OC
CC(C)C(=O)N1CCN(c2ccc(Nc3ncc4ccn(-c5cccc(N(C)C)c5)c4n3)nc2)CC1
COc1cccc(CNC(=O)Cc2nc3c(=O)n(C)c(=O)n(C)c3[nH]2)c1
C=CCn1c(=O)c(C2C3=C(CC(C)(C)CC3=O)N(c3ccccc3)C(=N)C2C(=O)OC)cc2cc(N(C)S(C)(=O)=O)ccc21
CCCCCC1C(=NO)c2cc(Cl)ccc2-c2nnc(SCCN3CCCCC3)nc21
COc1cccc(C(=O)Nc2sc3c(c2C#N)CCC3)c1
COC(=O)c1sc(NC(=O)NN=Cc2ccc3c(c2)OCO3)nc1C
CN(C)C(=O)N1CCC(Oc2cc(-c3ncncc3-c3ccccc3)ccn2)CC1
COC(=O)c1cccc(-c2ccccc2)c1OC(C)=O
CCOC(=O)C1CCN(C(=O)c2nn(C(C)(C)C)c3c2COc2ccc(C(C)(C)C)cc2-3)CC1
N#CCCCn1cc(C=C2NC(=O)NC2=O)c2ccccc21
CCn1cc(C(=O)Nc2ccc([N+](=O)[O-])cc2)c(=O)c2cc(OC)ccc21
CC(C)CC(C=O)NC(=O)C(NC(=O)C1CCCN1C(=O)C(NC(=O)OCc1ccccc1)C(C)(C)C)C(C)(C)C
COCC1CCN(Cc2cnn3ccccc23)CC1
CCc1nc(NCc2ccccn2)c2nnn(CC3CCCO3)c2n1
COc1ccc2nc(N(C)N=Cc3ccc(Cl)cc3O)sc2c1
CC(C)NC(=O)N1CCC2(CCCN(Cc3ccc(-c4ccon4)o3)C2)CC1
CC(=O)Nc1ccc(C(=O)NCCc2c[nH]c3ccccc23)cc1
CN(C(=O)CCNS(=O)(=O)c1cc(Cl)ccc1OCC(=O)O)c1ccccc1
CC1Cc2c(C(N)=O)nn(CC(=O)Nc3ccc(C(F)(F)F)c(C(F)(F)F)c3)c(=O)c2S1
Nc1nc(N)c2ccn(Cc3ccccc3)c2n1
Cc1cc(C)nc(-n2nc(C)cc2-c2ccc(S(C)(=O)=O)cc2)n1
N#Cc1ccc(NC(=O)c2cccc(S(=O)(=O)N3CCOCC3)c2)c(OC(F)F)c1
Cc1ccc(-c2ccc(Cn3c(CC(C)(C)C(=O)O)c(SCC(N)=O)c4cc(OCC5CC(F)(F)C5)ccc43)cc2)cn1
Cc1nnc2n1-c1ccc(Cl)cc1C(c1ccccc1C(F)(F)F)=NC2
COc1ccc(CC(C)(C)NC(=O)Nc2ccc(C(=O)O)cc2)cc1
CC(NS(=O)(=O)C(C)C)C1CCC2C3CCC4CC(O)CCC4(C)C3CCC12C
Nc1ccc(F)cc1
Clc1ccc(CCNCCOC2c3ccccc3-c3ccccc32)cc1
CCOc1ccc(C2c3[nH]c4ccccc4c3CCN2C(=O)c2ccc(OC)cc2)cc1OC
CON=Cc1c(N)ncnc1N1CCC(NCc2ccc(-c3ccccc3Cl)o2)CC1
COc1ccc2c[nH]c(cc1)C1CCC3(C)C(C4=NC(C)CO4)CCC3C1CCC2
CC(C)OC1CCC2(CC1)Cc1ccc(C#CC3CC3)cc1C21N=C(N)N(C)O1
Cc1ccc(C(=O)NC2CC2)cc1NC(=O)CSc1ccc2nnc(CCNC(=O)C3CC3)n2n1
N#CC(=NNc1cccc([N+](=O)[O-])c1)C(N)=O
Cc1cc2cc(NC(=O)Nc3ccc(C(C)C)cc3)ccc2n1Cc1ccccc1F
Cc1cc2c(-c3[nH]n(-c4ccccc4F)c(=O)c3C#N)cn(C)c2cc1C
CN1CCC23Cc4nc5c(cc4CC2(O)C1Cc1ccc(O)c(O)c13)=C(C(=O)O)OCC=5C(=O)O
CCn1ncc([N+](=O)[O-])c1C(=O)Nc1nncs1
CCC(CC)OC1C=C(C(O)CN2C(=O)c3ccccc3C2=O)CC(NC(C)=O)C1OC(C)=O
Cn1c(NC(=O)c2ccc(-n3cccn3)cc2)c(-c2ccncc2)c2cc(F)ccc21
Cc1cc(C)nc(NC(=S)N2CCCN(c3cccc(C)c3C)CC2)c1
CC(C)(C)C1CCC(C(=O)Nc2nc3ccccc3n2Cc2ccccc2)CC1
CCc1cc(NC(C)C)cc2nc(NC(=O)CC(C)(C)C)oc(=O)c12
c1ccc(CCNc2ncnc3ccc(-c4nnn[nH]4)cc23)cc1
O=C(C=Cc1ccc(S(=O)(=O)Nc2ccccn2)cc1)NC1CCCCCC1
CCN(CC(=O)Nc1c(F)cccc1Cl)C(=O)c1c(-c2ccccc2)noc1C
C=CCOc1cccc(CN(CCn2ccnc2)c2ccccc2)c1
COc1cc(-c2ccn3c(-c4cnn(CCC(=O)N=C(N)N)c4)cnc3c2)cnc1N
CCC1CCCCC1OCC(O)CNCC1CCN(Cc2ccccc2)CC1
CCCNc1nc2ccc(C)cc2cc1Cc1ccccc1
O=C(NC1CCCc2c1[nH]c1ccc(Br)cc21)c1ccc2ccnc(C3CC3)c2c1
NC(=O)CON=C(N)c1c(Nc2cc(F)c(F)c(-c3c(F)cccc3F)c2)s[nH]c1=O
NN=C1NCC2(CCN(Cc3ccc(Br)cc3)C2)N1
CCCCOc1ccc(C2=NOC(Cn3cc(C(=O)NCCc4ccccc4)c(=O)c4ccccc43)C2)cc1
CCc1nn(Cc2ccc(C)nc2)c2cccc(NC(=O)c3cnc4cc(OCCN5CCN(C)CC5)ccn34)c12
CCOC(=O)c1sc(NC(=O)c2ccc(N3C(=O)C4CCCCC4C3=O)cc2)c(C(=O)OCC)c1C
COc1cccc(CN2CCN(c3ccc(Cl)cc3)CC2)c1OCc1ccc(F)cc1
CC(=O)N1N=C(c2ccc(N3CCC(S(C)(=O)=O)CC3)cc2Cl)CC1c1ccc([N+](=O)[O-])cc1
CNc1ccc(-c2nc(-c3ccccc3[N+](=O)[O-])no2)cc1[N+](=O)[O-]
COc1cccc(-c2nc3n(Cc4ccccc4)c(C)c(-c4ccccc4)c(=O)n3c2CN(C)Cc2ccco2)c1OC
Cc1ncnc(C(C)C)c1C(=O)N1CCCC(Nc2ccccc2)C1
CCNC(=O)C(Cc1ccc(OCC(F)(F)F)cc1)NC(C)=O
NCCCCCCCC(=S)NCCc1c[nH]c2ccccc12
CCCCCCCCCCNc1cccc(C=Cc2nc(C)c(CC)s2)c1
O=C(c1ccccc1)C(O)C=Cc1ccccc1
CCOP(=O)(O)C(Cl)CN
Cc1ccccc1CNc1nc(Cl)nc(N(C)C)n1
CCC(C)C(=O)OC1c2cc3c(OC)c(OC)c(O)c(O)c3c(O)c2-c2c(O)c(OC)c3c(c2C1O)C(=O)C(C(O)C(C)CC)=C(O)C3=O
CC(=O)NC(C)C(=O)Nc1ccc(C2CCCCC2)cc1
CC(C)(C)OC(=O)NC(CCC(N)=O)C(=O)NC(CCc1ccccc1)C(=O)C(Cc1c[nH]c2ccccc12)NC(=O)OC(C)(C)C
c1ccc(Cn2cccc2-c2ccc(OCCN3CCCC3)cc2)cc1
Cn1c(=O)c2ccc(F)cc2n(CC2CCCO2)c1=O
CC(C)(C)C1CCc2c(sc(NC(=O)CCNS(=O)(=O)c3ccccc3)c2C(N)=O)C1
CC(CCC1CCOCC1)NCc1ccc(-c2ccc(C(F)(F)F)cc2)o1
CC(NC(=O)c1ccc(OCc2ccc3c(c2)nc(-c2ccncc2)n3C)cc1)c1cccc2ccccc12
COc1ccc(C2SCC(=O)N2CCNc2ccc(C)c(C)c2)cc1OC
N=C(N)c1ccc(-c2ccc(-c3cccc(C(=N)N)c3)cc2)cc1
CCOC(=O)C1C2COc3ccc(Br)cc3C2N2C(=O)CN(Cc3ccccc3)C(=O)C12C
O=C(c1cncc(N2CC3CNCC3C2)n1)N1CCC2(CC1)OCCO2
O=P(O)(OCCCl)OCCCl
Cc1ccc(CS(=O)(=O)Cc2ccc(C(=O)NCCCN3CCCCC3C)o2)cc1
CN(C)c1nnc(NC(=O)C(Br)C(C)(C)C)s1
O=C(NCCCCN1CCC(c2c[nH]c3ccccc23)CC1)Nc1cccc(Cl)c1
O=Cc1cc(C(=O)c2ccc(Cl)cc2)n2ccccc12
CNC(=O)CC1OC(n2cnc3c(NC)nc(C#CC(C)c4ccccc4)nc32)C(O)C1O
COc1nc(-c2ccc(C(C)C)cc2)cc(C2CCNC2)c1C#N
Cc1ccc(C)c(N2CCN(C(=O)Cn3c(=O)oc4ccccc43)CC2)c1
Cc1[nH]c2ccccc2c1C=NNC(=O)c1ccco1
N=C(N)c1ccc2cc(N=Cc3cccc4ccccc34)ccc2c1
Cc1nc2ccccc2c(SCCOP(=O)(O)O)c1F
CCOc1ccc(NC2C3=C(C=CC3=O)OC3(O)CC23)cc1
CC1(C(=O)Nc2ccc(Cl)cc2)CC1(Cl)Cl
CCNC(=O)C1CC(N2CCC(c3cccc4c3CCO4)CC2)CN1C(=O)CCO
Cc1cc(NC2Cc3ccc(F)cc3C2)n2ncnc2n1
CN1CCN(c2ccc(Cc3nnc(SCC(=O)c4ccccc4)n3N)cc2)CC1
CC(C)(C)CC1NC(Cc2c[nH]c3ccccc23)(C(=O)O)C2C(=O)N(Cc3ccccc3)C(=O)C12
O=S(=O)(c1ccc(Cl)cc1)N1CCN(c2ncccn2)CC1
Cc1c(Cl)cccc1C(=O)NCCc1c[nH]cn1
Cn1c2c(c3ccccc31)CCN(CCCc1sc3ccc(Br)cc3c1-c1ccc(Cl)cc1)CC2
COC12CCC3(CC1C(O)(Cc1ccccc1)C(=O)O)C1Cc4ccc(O)c5c4C3(CCN1CC1CC1)C2O5
Cc1cc(C)c(C)c(S(=O)(=O)N2CCN(c3nc4cc(S(N)(=O)=O)ccc4[nH]3)CC2)c1C
N#Cc1ccc(S(=O)(=O)NCCSc2cccc(C(=O)Nc3ccccc3N)c2)cc1
CCc1cccc(C)c1NC(=O)c1cccc(C(=O)O)c1
Cc1ccnc(NC(=O)CN2CCN(S(=O)(=O)c3ccccc3)CC2)c1
Cc1ccc(N2C(N)=NC(N)=NC2(C)C)c(C)c1NCc1cccnc1
Cc1ccc(CC(=N)NOCC(=O)Nc2ccc(N3CCOCC3)cc2)cc1
COC1OC(COC2(CO)CC(O)C(O)C(OCc3ccc4ccccc4c3)C2O)C(O)C(O)C1O
Nc1nc(-c2cccn(Cc3ccncc3)c2=O)cs1
NC(=O)NC(=O)COc1ccc(OCc2ccccc2)cc1
COc1ccc2c(OC3CC4C(=O)NC5(C(=O)NS(=O)(=O)C6CC6)CC5C=CCCCCC(NC(=O)C(C)(C)C)C(=O)N4C3)cc(-c3nc(C(C)(C)C)cs3)nc2c1Cl
CCc1nnc2ccc(Sc3cc(F)cc(F)c3)cn12
OCCCCC1CCCCN1Cc1cccc(-c2cccc(CNCC(O)c3cccc(Cl)c3)c2)c1
O=C(Nc1ccccc1)c1ccc(-c2ccc(F)cc2)s1
N#Cc1ccc(Cl)cc1NC(=O)C(N)CC(=O)O
N#Cc1ccc(-c2ccn(CCCCCCCCC(=O)O)n2)cc1
Cc1cc(NC(=O)Nc2ccc(C(=O)Nc3ccccc3N)c(F)c2)n(-c2ccc(Cl)cc2)n1
CC1CC2C3CCC4=CC(=O)C=CC4(C)C3(Cl)C(O)CC2(C)C1(O)C(=O)COc1no[n+]([O-])c1S(=O)(=O)c1ccccc1
CN(Cc1cccnc1)C(=O)c1ccc(NC(=O)Cc2ccc(Cl)c(Cl)c2)cc1
CC1(C)Cc2cccc(CCNC(=O)CI)c2O1
Cc1ccc(C(CNC(=O)c2c(F)cccc2Oc2ncnc3sc(C(F)(F)F)cc23)N(C)C)c(C)n1
O=S1(=O)CC2SC(=Nc3ccccc3)N(Cc3ccccc3)C2C1
CC(=O)c1c(C)[nH]c(C(=O)Cc2cccc3ccccc23)c1C
COc1cc2cc(C(=O)CCCCCCCCCCC3Cc4nc(N)nc(N)c4C=N3)[nH]c2c(OC)c1OC
COc1cc2c(cc1OC)-c1cc(NCc3ccccc3Cl)nc(OCC3CCCN(C)C3)c1C2
Cc1cccc(C(=O)OC2CN3CCC2CC3)c1
O=C1CC(C(=O)OC(Cc2ccc(OC(F)(F)F)cc2)c2cccc(OCc3ccc4ccccc4n3)c2)CN1
COc1ccc(OCC2c3cc(OC)c(OC)c(OC)c3CCN2C(=O)c2ccc(OC)cc2)cc1
COc1cc(OC)cc(N2C(=O)C=CC2(C)C)c1
CN(C)CCN1C(=O)CCC2(C)c3ccc(NC(=O)CCC(=O)O)cc3CCC12
O=C(CSc1ccccc1)Nc1ncc(Cc2ccccc2)s1
CCN(CC)C(=O)C1CC2C3CCc4cc(O)ccc4C3CCC2(C)C1C(=O)O
CCCCCC=CCC=CCCCCCCC(NC(=O)C(CC(C)C)NC(=O)OC(C)(C)C)C(=O)OC
NC(=O)CCn1c(=O)c2cccnc2n1-c1cccc(Cl)c1
COc1ccc(S(=O)(=O)N(CCc2ccccc2)CC(=O)NCc2ccncc2)cc1
CC(=O)NCC1OC(=O)N2c3ccc(-c4ccc(C#N)nc4)cc3OCC12
CCCCCCCCCCCCCCCCCCCCCCC(=O)C1=NP(=O)(O)OC(CO)C1
COc1ccc(-c2[nH]nc3c(Br)cnc(N)c23)cc1
CC(C)N1CCCN(C(=O)c2ccc3c(c2)CCN(CCc2ccc(Cl)cc2)C3)CC1
COc1ccc(CNC(=O)c2cn(C)c3cc(-c4cn[nH]c4)ccc23)cc1
CCC12CCC(=O)C=C1c1ccc(O)cc1C2
CCCS(=O)(=O)NCc1cccc(-c2cccc(-c3nc4ccccc4[nH]3)c2O)c1
CN1CCN(c2ccc(C(=O)Nc3ccc(Cl)cc3C(=O)NCC3CCCO3)cc2)CC1
CC1(C)SC2C(n3cc(-c4ccccc4)nn3)C(=O)N2C1C(=O)O
CC(C)C1(C(=O)N2CC3CC2CN3C(=O)c2ccccc2-c2ccccc2)CCC(C)(C)CC1
CC(C)N(CCN(Cc1ccc2c(c1)OCO2)C(=O)CCC(=O)Nc1cc(C(C)(C)C)on1)C(C)C
CC(C)N1CCCCC1C(=O)Nc1cc2c(cc1S(=O)(=O)C(C)C)-c1c(n[nH]c1-c1ccc(OC(CCN3CCCC3)C(F)(F)F)cc1)C2
CC1(C)Cc2c(-c3cc(Cl)c(O)c(Cl)c3)cc(-c3ccc([N+](=O)[O-])cc3)n2C1
Cc1csc(NC(=O)c2cccc(N3CCCC3)c2)n1
CC(C)OC(=O)n1cc(CNc2ncnc3ccc(-c4ccc(CCCN(C)C)o4)cc23)c2ccccc21
O=c1c(Sc2cccnc2)coc2cc(O)ccc12
OCC1OC(Oc2cc(O)cc(O)c2-c2nc(-c3ccc(O)cc3O)no2)C(O)C(O)C1O
ONc1nonc1-c1nc2cc3cc(F)ccc3cc2[nH]1
COc1ccc(NC2=C(O)C(=O)c3cc(Cl)ccc3C2=O)cc1
O=C(NC1CCN(CCCn2nc(-c3ccccc3)c3ccccc32)CC1)C(O)(c1ccccc1)c1ccccc1
COc1ccc2c(c1)c(C=C1Oc3c(ccc(O)c3O)C1=O)cn2CCO
Cc1cn(C2CC([N-][N+]#N)C(COS(=O)(=O)c3cccc4c(N(C)C)cccc34)O2)c(=O)[nH]c1=O
Cc1ccccc1S(=O)(=O)NC(=NC1CCCCC1)N1CCCC1
Nc1cc(F)c(-c2ccc(CC(NC(=O)c3ccsc3)C(=O)O)cc2C(F)(F)F)c(F)c1
C=C1CC2CCC34CC5OC6C(OC7CCC(CC(=O)CC8C(CC9OC(CCC1O2)CC(C)C9=C)OC(CC(O)CSC1CC1)C8OC)OC7C6O3)C5O4
CC(C)N1CCN(c2cc(C3CCN(C(=O)c4ccc5c(c4)OCCO5)CC3)nc(C(F)F)n2)CC1
O=C1C(=Cc2cccc(O)c2)Oc2cc(O)cc(O)c21
Cc1ccc(NS(=O)(=O)c2ccc(C(=O)N3CCCC(C)C3)cc2)c(C)c1
Cc1nn(-c2cccc(Cl)c2)c(Cl)c1C=CN1CCC(OCc2ccc([N+](=O)[O-])cc2)CC1
CCC(=O)OC1C(O)C(C)OC(Oc2ccc(CC(NC(=O)C3CCCN3C(=O)C(O)Cc3ccc(C)cc3OC(C)=O)C(=O)NC(O)Cc3ccccc3)cc2)C1O
CCN(CC)CCCCOc1ccc(-c2nc(-c3ccc4c(c3)CCCC4)c(-c3ccncc3)[nH]2)cc1
CCC1(CC(=O)O)Cc2cc(OCc3ccc4ccccc4c3)ccc2O1
Cn1c(N)nc(C2Cc3ccc(F)cc3C2)c1-c1ccncc1
CCOC(=O)CCC(=O)c1ccc(S(=O)(=O)N2CCN(Cc3ccccc3)CC2)cc1
CCc1c(C)[nH]c(C(CCCCC(C)(C)C)c2ccccc2)nc1=O
N#Cc1cccc(-c2cc3c(nn2)[nH]c2ccccc23)c1
CC1CCN(CCCNC(=O)c2cn(Cc3ccc(Cl)cc3)c3ccccc23)CC1
COCn1nnc(-c2cccc(F)c2)n1
COc1cc2ncnc(Nc3ccc(C(C)=O)cc3)c2cc1OC
CCOC(=O)C(Cc1ccccc1)NC(=O)c1cn(Cc2cc3cc(OC)ccc3o2)c(=O)c2ccccc12
COc1cccc(OC(C)C(=O)NCCNC(C)=O)c1
CC(=O)N1CCC(n2nc(C(=O)N3CCOCC3)c3c2-c2ccccc2S(=O)(=O)C3)CC1
O=C(CCc1ccccc1)Nc1nc2ccc(Br)cc2s1
COc1cc(NC(=O)c2ccc3c(c2)CCN3S(C)(=O)=O)ccc1NC(=O)c1ccco1
Cc1cc(C(=O)Nc2sc3c(c2C#N)CCCCC3)sc1C(=O)N(C)C
CN(C)c1ccc(C(=O)Nc2ccccc2)cc1
Cc1ccc(Nc2nnc(-c3ccc(Cl)cc3Cl)o2)cc1
CCOc1ccc(NC(=O)c2ccc3sc(CC)nc3c2)cc1
CCCc1c2nc(C(=O)O)cc(C)c2cc2c(=O)cc(C(=O)O)oc12
Nc1ccc(C(=O)N2CCC(c3nccnc3-c3cccc(S(N)(=O)=O)c3)CC2)cc1
COc1c2ccccc2c(OC)c2ccccc12
CCOC(=O)c1sc(N2C(=O)C3C4C=CC(C4)C3C2=O)nc1C
COc1ccc(C23Cc4cc(OC)c(OC)cc4C(O2)C2=C(CC(C)(C)CC2=O)O3)cc1OC
C=CCOC(=O)Nc1cccc(C=C2SC(=Nc3cccc(Cl)c3)N(CCC(=O)O)C2=O)c1
N=C(N)Nc1nnc(-c2ccccn2)s1
Cc1cc(Nc2ccc(F)cc2)n2ncnc2n1
O=C(NCC(F)(F)F)Nc1nc2c(s1)CC1CCC21
CCC(=O)Nc1nc(CC)n(-c2ccccc2)n1
CC(C)(C)NC(=O)C1CC(CC(=O)NCc2cccnc2)CCN1C(=O)C(Cc1ccccc1)CS(C)(=O)=O
Cc1cc2c(c(=O)o1)c1c(=O)n(Cc3ccc(F)cc3)ncc1n2Cc1ccc(F)cc1
O=C(Nc1cccc(C(F)(F)F)c1)c1ccc(Cl)c(S(=O)(=O)N2CCCCC2)c1
Nc1ccc(OCCOCCOc2ccc(COCC3OC3c3ccccc3)cc2)cc1
CCn1ccnc1CN(C)C(=O)c1ccc2ccccc2n1
O=C(NCC(c1ccccc1)c1ccc(C(F)(F)F)cc1F)c1ccccc1Cl
O=C(COCC(=O)NC1CC(=O)OC1O)Nc1ccc(Cl)cc1Cl
CCCN(c1nc(C)cc(-c2ccccc2)n1)C1CCN(CC)CC1
O=C(O)CCNC(=O)c1cccc(Br)c1
NC1=NC2(c3cc(NC(=O)c4ccc(C(F)(F)F)cn4)cnc3F)COCC2CS1
COCC(c1ccc(C(=O)NCCCC(=O)O)c(C(F)(F)F)c1)N1C(=O)C(c2ccc(C(C)(C)C)cc2)=NC12CCC(C)CC2
Clc1cccc(Nc2nc(CN3CCOCC3)cs2)c1
Cc1cc2sc(NC(=O)c3sc4ccccc4c3Cl)nc2c(C)c1OCC(=O)Nc1ccc([N+](=O)[O-])cc1
Cc1ccc2c(NC(=O)C(C)C)c3ccoc3nc2c1
O=S(=O)(Nc1ccccc1Oc1ccccc1)c1cc(C(F)(F)F)ccc1O
CC1(C)CCC(CSc2ccc(C#N)c(C(F)(F)F)c2)C1(C)C
NC(CC(=O)N1CCN(c2ncccn2)CC1)Cc1cc(F)c(F)cc1F
O=C(O)CCC(=O)C=Cc1ccc(OP(=O)(Oc2ccccc2)Oc2ccccc2)cc1
Cc1ccc(C(C)C)c(OCCCCCn2c(C)nc3c2c(=O)[nH]c(=O)n3C)c1
CC(=O)C(C=C(C)CCC=C(C)C)SCC(N)C(=O)O
O=C(Nc1nc(-c2ccccn2)cs1)C1CCCCC1
CC(=O)SSC(O)C(=O)NC1(C(=O)NC(Cc2ccc(Cl)cc2)C(=O)O)CCC2=C(C)c3c(ccc4c(C)c[nH]c34)CC21
COc1ccccc1C(=O)Nc1ccc(C(=O)NC2CCCCC2)cc1
CCOC(=O)c1sc2nc(Sc3ccccn3)nc(N3CCOCC3)c2c1N
Cc1cc(OCCCCCON=C2c3cccc4cccc(c34)C2NCCCN2CCCC2=O)c(C)c2c1CC1CCCN1C2
CCOC(=O)Cc1ccc2c(c1)c(C)c1n2CCC1CC
CC12CCC3C(CCC4C(C)(CCOP(=O)(O)CC(F)(F)F)CCCC43C)(CC1)C2
O=C(C=Cc1ccc(C(F)(F)F)cc1)c1ccc(NC(=O)c2cccs2)cc1
O=C(Nc1ccc2nc(-c3ccc(Br)s3)sc2c1)c1ccco1
Cc1nc2scc(-c3ccccc3)c2c2nnc(SCC(=O)c3ccc(F)cc3)n12
NCCn1c2c(c3ccc(O)cc3c1=O)C(=O)c1ccccc1-2
CC(C)CC1=NCCN1Cc1ccc2nc(-c3ccc(O)cc3)cc(N)c2c1
CCOc1cc(Cl)c(C2=NNC(=Nc3ccc(Br)cc3)SC2)c(OCC)c1
O=C(CSc1nnc(-c2cccnc2)n1-c1ccccc1)Nc1ccccc1C(=O)O
Cc1cnc(NCCCOc2ccccc2CNC(=O)NCC(=O)O)nc1
COc1ccc(CC(=O)OCC(=O)N2CC(C)OC(C)C2)cc1
COCN1C(=O)C(=Cc2ccccc2)SC1=Nc1ccc(Cl)cc1
CC(C)(C)c1ccc(S(=O)(=O)N2CC(=O)N3C(CO)C(c4ccc(-c5ccccc5)cc4)C3C2)cc1
Cc1ccc(C)c(NC(=O)c2ccc(F)c(S(=O)(=O)N3CCc4ccccc43)c2)c1
Cc1cc(Nc2cc(N3C(=O)CN(Cc4ccncc4)CC3CO)c(Cl)cn2)cc2cn[nH]c12
O=C(CC(CCc1ccccc1)C(=O)NCc1ccccc1)NC(Cc1ccccc1)C(=O)NCN1CCOCC1
CCc1c(C(=O)Nc2nc3c(s2)CCCC3)cnn1-c1ccccc1
C#CCNc1ncnc2c1ncn2C1OC(COC(=O)CCCC)C(O)C1O
COC(=O)C1(O)C2C(=O)N(C)C(=O)C2C2CN=C(SCc3ccccc3)N21
Cc1[nH]c(C=C2C(=O)NC(=O)N2Cc2ccccc2)c(C(=O)O)c1C(=O)O
CCCCOC(=O)C(C)NC(=O)C(C)N
CC(C)(C)c1ccc2c(n1)Oc1cc(O)ccc1C21OC(=O)c2ccccc21
NC(=O)C1CCN(C(=O)c2cc(Sc3ccc(F)cc3Cl)nc3ccc(Cl)cc23)CC1
CC(C)=CCCC(C)=CCCC(C)(C(=O)O)P(=O)(O)O
COc1ccc2oc(=O)cc(Br)c2c1
CCCOc1ccccc1C1(c2ccc(OC)cc2)NC(=O)N(C)C1=O
COc1cc(-c2cc(-c3ccc(C(F)(F)F)cc3)on2)cc(OC)c1OC
NC(=S)NN=C(c1cccc(Br)c1)c1cccc([N+](=O)[O-])c1
NC(CC(=O)N1Cc2cnn(CC3CC3)c2C1)Cc1cc(F)c(F)cc1F
Cc1c(O)ccc2cc(NC(=O)Nc3ccc(C(F)(F)F)cc3)c(=O)oc12
CC(C)=CCC1=CCC(C(=O)CC(C)C)=CC2=C1C(=O)c1c(O)cc(C)cc1C2=O
Cc1ccc2cc(-c3n[nH]c4cc(NC(=O)NCc5ncccn5)ncc34)[nH]c2c1
COc1ccc([N+](=O)[O-])cc1NC(=O)CN1CCN(S(=O)(=O)c2cccs2)CC1
COc1ccc(C=CC(=O)c2cc(OC)cc(OC)c2)cc1
COC(=O)C1=C(c2ccc(C(F)(F)F)cc2)CC2CCC1N2C(=O)N1CCOCC1
Cc1[nH]nc2c1CC(CCc1ccc3c(c1)OCO3)c1ccccc1-2
Cc1nn(-c2ccccc2)c(-n2cccc2)c1CN1CCCCC1
CC(C)(C)CCOc1cc(C(C)(C)C)ccc1NC(=O)C1CC(=O)N(c2ccc3c(c2)OCCO3)C1
NC(CP(=O)(O)CC(=O)O)C(=O)O
N#Cc1c(N)nc(SCC(=O)N2CCc3ccccc32)nc1-c1cccs1
O=C(O)Cn1cc(Cc2nc3ccccc3n(CC(=O)N3CCC(O)CC3)c2=O)c2ccccc21
COCCCNC(=O)c1sc2cnccc2c1Oc1ccc(C#N)cc1
COc1ccc2c(c1)CCN(C1CCC(n3cc(C)c(=O)[nH]c3=O)OC1CO)C2
CC(C)CN(Cc1cc(Cl)c2c(c1)OCCCO2)C(=O)C(C)CNCc1cccc2[nH]cnc12
N#Cc1ccc(N2CCN(C(=O)c3cccs3)CC2)cc1
COc1ccc(-c2cc(-c3ccccc3[N+](=O)[O-])nc(N)n2)cc1
Cc1ccnc(NCc2cnn(-c3ccc(OC(F)(F)F)cc3)c2C)c1
Cc1ccc(NC(=O)NNC(=O)CC2CCCC2)cc1Cl
COC(c1ccccc1)C(C#N)N1CC1
O=C(C=Cc1ccccc1)Nc1sc2c(c1C(=O)Nc1ccccn1)CCCC2
COc1ccc(CCN=C(N)NS(=O)(=O)c2ccc(NC3=NS(=O)(=O)c4cc(OC)c(OC)cc43)cc2)cc1
COc1cc2c(cc1O)CCC1C2CCC2(C)C(O)CCC12
O=C1c2ccccc2NC(c2ccc(Cl)cc2)N1Cc1ccccc1
O=C(O)C=CCC(=O)O
CC(C)(O)COCCCCCCCCCCCc1cc(=O)c2c3c(ccc2[nH]1)CCC3
COCCCOc1cc(OC)cc(C(=O)NC(Cc2cc(F)cc(F)c2)C(O)C2CC(OCc3ccccc3)CCN2)c1
OCc1c[nH]cn1
CC[S+]([O-])N1Cc2ccccc2CC1C(=O)NC1CCN(Cc2ccccc2)CC1
O=C(NCCCN1CCN(CCCNc2ccnc3cc(Cl)ccc23)CC1)c1ccc2c(c1)CCO2
CC(C)C(NC(=O)OC(C)(C)C)C(=O)NC(C(=O)NC(CC(N)=O)C(=O)NC(CC(=O)O)C(=O)C(N)=O)C(C)C
CCC(C)C(NC(=O)C(N)CCC(=O)O)C(=O)NC(Cc1ccc(O)cc1)C(=O)NC(C(=O)NC(C(=O)O)C(C)O)C(C)O
Cc1nc(SCC(=O)Nc2cncc(Br)c2)n(Nc2ccccc2)c1C
Oc1c(Br)c(Br)c(O)c(C=NCc2ccc(Cl)cc2)c1Br
CC(C)S(=O)(=O)NC(=O)c1ccc(OCc2ccccc2)cc1-c1cccc(Cl)c1CN
Cc1ncc([N+](=O)[O-])n1Cc1nnc(-c2ccccc2Cl)s1
Cc1nn(-c2ccc(F)cc2)c(Cl)c1C=C(C#N)C(=O)Nc1ccc(C(C)C)cc1
COC(=O)c1c(C)[nH]c(C)c1S(=O)(=O)N(CC(=O)Nc1ccc(OC)cc1)Cc1ccc(F)cc1
CC(=O)N1CCC2(CCN(C(=O)NCc3ccccc3)CC2)C1
COc1cc(C(=O)NCCCOc2ccc3nc4c(cc3c2)CCCC4)cc(OC)c1OC
Cc1cccc(C)c1N1CCN(Cc2cnc3ccccn23)CC1
Cc1ccc(C(=O)Nc2cccc(-c3nc4ccccc4[nH]3)c2)c2cccnc12
Cc1ccc(S(=O)(=O)NN=C2CC(c3ccccc3Cl)SC(=S)N2)cc1
O=C(Cc1cc(-c2ccc3c(c2)OCO3)on1)Nc1ccccc1Cl
CC(C)CC(NC(=O)OCc1ccccc1)C(=O)NC(Cc1c[nH]cn1)C(=O)NC(CC1CCCCC1)C(O)C(O)Cc1ccccc1Cl
CC(C)N1COc2cc(S(=O)(=O)N3CCCC3C)ccc21
CCC(CC(=O)O)(Cc1ccc(C(=O)Oc2ccc(C(=N)N)cc2F)cc1)C(=O)OP(=O)(O)O
Cn1cnnc1SCC1=C(C(=O)[O-])N2C(=O)C(Nc3cc[n+](C)cc3)C2SC1
Cc1cccc(Nc2nc(Cl)ccc2S(=O)(=O)c2ccccc2)c1
CC=C(C)C=Cc1cc(C=CC(O)=CC(=O)C=Cc2ccc(O)c(O)c2)ccc1O
CCc1ccccc1C(=O)N1CCCC1c1nnc(C)o1
CCCCN(CCCC)CCC(O)c1ccc(Cl)c2cc(-c3ccc(F)cc3)c(=O)oc12
COc1cccc(NC(=O)C2CCN(C(=O)c3ccc(Cl)s3)CC2)c1
CCc1nc(CN(C)CC2CCCN2C)no1
Cc1ccc(-c2cc(-c3coc4ccccc4c3=O)nc(N3CCCCC3)n2)cc1
Cc1sc2[nH]c(COC(=O)c3ccc(NC4C=CC(CO)O4)cc3)nc(=O)c2c1C
Cc1ccccc1NC(=O)CSc1nnc(NC(=O)C2CC(=O)N(c3ccccc3)C2)s1
S=C(NC1CCCC1)N1CCn2c(nc(-c3ccccn3)c2C2CC2)C1
CCc1c(C(=O)NCCc2ccc(OC)c(OC)c2)[nH]c2ccc(F)cc12
Cc1cccc(CN2CCCn3c2nnc(Cn2cnc(C)n2)c3=O)c1
NS(=O)(=O)c1nc2ccccc2c(=O)n1-c1ccc(OCCBr)cc1
N#CC1C(c2ccc(-c3ccc(F)cc3F)cc2)C(CO)N1C(=O)C1(N)CC1
Cc1ccc(CN2c3cccc4cccc(c34)S2(=O)=O)cc1
CC(C)CC(N)C(=O)NC(Cc1ccc(O)cc1)C(=O)N1CCCC1C(=O)NC(C(=O)NC(CC(=O)O)C(=O)O)C(=O)NC(CCCNC(=N)N)C(=O)NCCc1c[nH]c2ccccc12
CC(C)Cc1ccc(S(N)(=O)=O)cc1
NCCCCCNCc1ccc(-c2ccc(-c3nc4cc([N+](=O)[O-])ccc4[nH]3)s2)cc1
N#CC(CCCN1CCC(O)(c2ccccc2)CC1)(c1ccccc1)c1ccccc1
CCCc1nn(C)c2c(=O)nc(-c3ccc(N(CCC)CCC)cc3)[nH]c12
CN1C(=O)C(=Cc2ccc(S(=O)(=O)N(C)C)cc2)SC1=Nc1ccccc1
COc1ccc2[nH]c3c(C)c4cc[n+](Cc5ccccc5)c(C)c4c(C)c3c2c1
NC1(c2ccc(-c3nc4sc(Br)cn4c3-c3ccccc3)cc2)CCC1
O=C(CCN1CCN(c2ccccc2F)CC1)NC1CCc2c1cnn2-c1ccccc1F
CNS(=O)(=O)c1ccc(-c2c(C#N)c3cc(C(=O)O)c(C4CCCCC4)cc3n2C2CCCC2)nc1
O=C(Nc1cccc(-c2c(C(=O)O)[nH]c3cc(F)ccc23)c1)c1ccccc1Br
COc1cc2c(cc1OC)C(c1cc(OC)c(OC)c(OC)c1)=NCC2
Cn1c2ccccc2c2c3c(c4c5ccccc5[nH]c4c21)C(=O)NC3=O
O=C(NC1CCC(c2c[nH]c3ccccc23)CC1)C1CCCN1
O=C(CCCN1c2ccccc2Sc2ccccc21)N1CCCCC1
OCC1OC(c2ccc(Cl)c(Cc3ccc(-c4cc5ccc(Cl)cc5o4)s3)c2)C(O)C(O)C1O
CCNC(=O)Nc1c(OCCn2ccnc2)c(OC)c2sc3ccccc3n12
O=C(Nc1ccc([N+](=O)[O-])cc1F)NS(=O)(=O)Cc1ccccc1Cl
O=C(Nc1ccccc1)Oc1ccc(Cl)cc1
COCCNc1nc(-c2ccc(N3CCC(N4CCCCC4)CC3)c(S(C)(=O)=O)c2)cc2ncn(C)c(=O)c12
CC1(c2cccnc2)NC(=O)N(CC(=O)Nc2cccc(S(=O)(=O)NC3=NCCCCC3)c2)C1=O
c1ccc(CN2CCCN(c3ncc[nH]3)CC2)cc1
O=C1Nc2ccccc2C1=NNc1c(Cl)cc(Cl)cc1Cl
COc1ccccc1-n1cnc2cc(C(=O)Nc3cc(S(=O)(=O)N4CCCCC4)ccc3C)ccc21
c1ccc(Nc2cc3cc4c(cc3c3ccccc23)OCO4)cc1
OCC1OC(OC2C(O)C(NO)CC(NO)C2OC2OC(CO)C(O)C(O)C2NO)C(O)C(O)C1O
Cn1c(SCC(=O)N(C2CCCCC2)C(C)(C)C)nnc1C1CC1
CSCCNC(c1ccccc1)(c1ccccc1)c1ccccc1
O=C(O)C=CC(=O)Nc1ccc(S(=O)(=O)NC(=O)N(c2ccccc2)c2ccccc2)cc1
Cc1ccc(-n2cc(-c3cccc4c(=O)c5ccccc5oc34)nn2)cc1C
O=C(O)c1cccc(-c2n[nH]c3c(=O)nc(Nc4cccc(O)c4)[nH]c23)c1
CCC1OC(=O)C(C)C(=O)C(C)C(OC2OC(C)CC(N(C)C)C2O)C(C)(OC)CC(C)C(=O)C(C)C2N(NCCCSc3ccc4c(c3)CCO4)C(=O)OC12C
Cc1nn(CC(O)(C(F)(F)F)C(F)(F)F)cc1C(=O)O
Cn1c(=O)c2c(cc(C=Cc3cccc(O)c3)n2C)n(C)c1=O
NC1=NC(F)(c2cc(NC(=O)c3ncnc4c3ccc3cc(Br)ccc34)ccc2F)Cc2cc(Cl)ccc21
CC1(C=O)C(OC2OC(Oc3cc(O)c(C(=O)c4ccc(O)cc4)c(O)c3)C(O)C(O)C2O)CCC2(C)C1CCC1(C)C3CCC(=O)OC3(O)CCC12
CCC(C(=O)N1CCOCC1)N1CCC(NS(=O)(=O)c2ccc3ccccc3c2)C1=O
CC(C)c1cc(-c2n[nH]c3ccc(C(=O)NC4CCN(CC(=O)NC(Cc5ccccc5)CN(Cc5c[nH]cn5)C(C)C)C4=O)cc23)ccn1
COc1ccc(-c2ccc3cc(O)ccc3c2)cc1C1SCC(=O)N1c1ccc(F)cc1
COc1ccccc1NC(C)=O
N#Cc1ccc(Cl)c(C2(O)CCN(Cc3ccccc3Cl)CC2)c1
O=C1OC(O)C(Sc2ccccc2)(c2ccc(Cl)cc2Cl)C1O
O=c1[nH]c2ccccc2s1
CCc1ccccc1N1CCN(CCCn2nc(-n3ccc4cc(C(F)(F)F)ccc43)ccc2=O)CC1
COC(=O)C1=C(C)NC(C)=C(C(=O)OCCN(C)CCCOC(=O)c2ccccc2)C1c1cccc([N+](=O)[O-])c1
CC1(C)CC=CC2(C(=O)OCc3ccccc3)C(O)C(O)CC12
CC(C)(C)c1nc(N)nc(N)c1-c1ccc(Cl)c(N=NN(CCCO)Cc2ccccc2)c1
CC(C)=CC(=O)C1=C(O)C(C)(C)C1c1ccc(O)cc1
Cc1cnn(CC2CN(c3ncnc4[nH]ccc34)CCO2)c1
Cn1nc(-c2ccc(NC(=O)c3ccc(Cl)cc3Cl)cc2)c2c1CCN(CC(N)=O)C2
COC(=O)C1(O)CC(C(O)CO)OC1OC1OC(C)C(O)C(O)C1O
O=C(Nc1ccc(OCCOc2c(Cl)cc(Cl)cc2Cl)cc1)C1CNCC1C(=O)Nc1ncc(C(F)(F)F)s1
NCCCCCNc1nc2ccccc2n2nnnc12
CCCCn1c(N)c(N(CC(C)C)C(=O)c2cccnc2)c(=O)[nH]c1=O
CCSCC(=O)N1CCN(Cc2cccs2)CC1
COC(=O)c1sc(NC(=O)CSc2ncccn2)nc1C
CCc1nnc(NC(=O)Cc2ccc(OC)c(OC)c2)s1
Cc1c(Cn2cncc2-c2ccc3ccccc3c2)cccc1C(=O)O
COc1ccc(CSc2c(C(C)C)cnc3c2nc(C)n3Cc2ccccc2C)cc1
CC(=O)OC1C(C(C)(C)O)C2(C)CCC3C(CCC4C(C)(C)C(=O)C(Br)=CC34C)C2(C)C1O
O=C(Nc1ccccc1C(=O)N1CCN(c2ccc(F)cc2)CC1)c1ccc2c(c1)OCO2
CCOC(=O)C1Cc2cc(C)c(N)c(C)c2C1=O
CC1(C)CCC2(CO)CCC3(C)C(=CCC4C5(C)Cc6c([nH]c7ccc(Cl)cc67)C(C)(C)C5CCC43C)C2C1
CCCCC(CNCCCCN)C(=O)N1CCN(C(=O)N2CCCCC2)CC1
C#CCCCON=C1CC(O)C(O)C2C1CCC1C(=O)N(C(CO)c3ccccc3)C(=O)C12
Cn1nc(-c2ccccc2)cc1NC(=O)c1ccc(C(C)(C)C)cc1
CCC(C(=O)O)C1CCc2cc(OCCc3nc(-c4ccccc4)oc3C)ccc21
CCCN(CCCCCNC(=O)C1CCCCC1)Cc1ccc(O)c([N+](=O)[O-])c1
Cc1ccc2c(Br)cc(Br)c(O)c2n1
N=C(N)NCCCC(NC(=O)c1cccnc1)C(=O)NCCCC1CCCCC1
CCOc1ccc(C(=O)Nc2nnc(S(=O)(=O)N(C)c3ccccc3)s2)cc1OCC
COC(=O)NC(C(=O)NC(Cc1ccc(-c2ccncc2)cc1)CC(O)C(Cc1ccccc1)NC(=O)C(N1CCN(Cc2cccc(Cl)c2)C1=O)C(C)(C)C)C(C)(C)C
COc1cc(NC(=O)C(c2ccccc2)C2CCCCC2)ccc1C(=O)O
C#Cc1cccc(Nc2nc(C#N)nc3c2ncn3CC(O)CN2CCN(CCOC(c3ccccc3)c3ccccc3)CC2)c1
COC(=O)c1c(C)c(C(=O)OC)c2nn(-c3ccc(C)cc3)c(-c3ccccc3)c2c1SC
COc1ccc(-c2cccc(C)c2)cc1C1CC1c1ccc(C(=O)NC(C)C)cc1
CCOC(=O)c1c(N)n(CC)c2nc3ccccc3nc12
O=C(CC(=O)N1CCCCCC1)NCc1ccccc1
CC(=O)Nc1ccc2oc(-c3cc(Br)cc(CC(=O)O)c3O)nc2c1
CS(=O)(=O)NC(=O)c1nn(-c2cccc(F)c2)c2c1CCCC2Cc1ccccc1C(F)(F)F
CCCCCCCCCCC(=O)Nc1nc(NCc2ccc(Cl)cc2)n[nH]1
COc1cc(Nc2nc3ccccc3c3scnc23)cc(OC)c1OC
C#CCn1c(=O)c2c(ncn2CC(=O)OCC(=O)Nc2cc(C(O)(O)C(F)(F)F)ccc2Cl)n(CCCC)c1=O
Clc1ccc(CN(CCN(Cc2ncc[nH]2)c2ccccc2)c2ccccn2)cc1
C=C(C)C1CCC2(COC(=O)c3ccc(COc4ccccc4)c([N+](=O)[O-])c3)CCC3(C)C(CC(O)C4C5(C)CCC(O)C(C)(C)C5CCC43C)C12
Cc1cccc(-n2nc3c4cc(C(=O)Nc5ccc6c(c5)OCCO6)ccc4[nH]cc-3c2=O)c1
CCN1C(=O)NC2(CCN(Cc3ccc(F)cc3)CC2)C1=O
CC(C)N(Cc1nc(-c2ccncc2)no1)C(=O)c1cc[nH]n1
CCCCCOC(=O)CCCC(CCOC(=O)CCCC)OC(=O)CCCO[N+](=O)[O-]
O=S(=O)(Nc1ccncn1)c1ccc2c(-c3cc(Br)ccc3O)nccc2c1
CCCC(NC(=O)C(N)Cc1ccc(O)cc1)C(=O)NC(CC(=O)O)C(=O)NC(Cc1ccccc1)C(=O)NCCC(=O)NC(Cc1ccccc1)C(=O)O
CC(C)=CC=Cc1c(C(C)(C)C)cc(C=Cc2ccc(N(C)C)cc2)cc1C(C)(C)C
CCN(CC)C(=O)C1Sc2ccccc2N=C1CCCC(=O)O
CCC(=O)NC1c2ccccc2S(=O)(=O)c2cc(CCN(CC)CC)ccc21
CCC(C)C(NC(=O)C(Cc1ccc(O)cc1)NC(=O)C1CCCN1C(=O)C(CCCNC(=N)N)NC(=O)C1CCCN1C(=O)C(C)NC(C)=O)C(=O)NC(C)C(=O)O
O=C1CC(c2ccc(CO)cc2)Oc2ccccc21
FC(F)(F)Oc1ccc(-n2nc(C(F)(F)F)c3c2-c2nc(-c4ccc(Cl)nc4)ncc2CC3)cc1
O=C(O)c1c(O)nc2sc3cc(Cl)ccc3n2c1=O
O=C(NC(Cc1c[nH]c2ccccc12)C(=O)N1CCC(N2CCCCC2)CC1)OCc1ccccc1
O=C(CN1CCC(NC(=O)c2cccc(C(F)(F)F)c2)CC1)NCc1ccc2c(c1)OCO2
Cc1oc2cccc(O)c2c(=O)c1C(=O)c1ccc(C(=O)O)cc1
O=C(O)C1CN(Cc2cn(Cc3cc(Cl)ccc3Cl)nn2)C1
CC(=O)OCC12C(OC(=O)c3ccccc3)CC3C(OC(C)=O)C1(OC3(C)C)C(C)(O)CC(OC(C)=O)C2OC(=O)c1ccccc1
COC(=O)c1ccc(-c2ccc3cc(SC)oc3c2)cc1
Cc1nn(C)c(C)c1C(=O)CCC(=O)NCc1ccc(F)cc1
O=C1C2C3CCC(O3)C2C(=O)N1c1ccc2c(c1)CCS2
NC(=O)NN=C1NN=C(c2ccccc2)C(c2ccccc2)S1
Cc1nc(C#Cc2ccn3c(=O)[nH]nc3c2)cs1
Clc1ccc(Cl)c(N=NN(C2CCCCC2)C2CCCCC2)c1
COc1[nH]c2cc(O)ccc2c2nn(-c3ccc(C)s3)c(=O)c1-2
CC(C)(O)C=CC(O)C(C)(O)C1CCC2(O)C3=CC(=O)C4CC(O)C(O)CC4(C)C3CCC12C
CCN(CC)c1ccc(C2=NNC(=Cc3cc(C)n(-c4ccccc4F)c3C)C2=O)cc1
COC(=O)C(CC(C)C)NC(=O)C(=Cc1ccc(Cl)cc1Cl)NC(C)=O
O=C(CCl)Nc1ccc(N2C(=O)c3ccc(C(=O)O)cc3C2=O)cc1
CCCCN(C(=O)c1cc(=O)c(C(C)=O)c(O)o1)c1c(N)n(CCC)c(=O)[nH]c1=O
CC1(C(=O)NC2C3CC4CC2CC(O)(C4)C3)CCN1C(=O)C1CCCCC1
CN(Cc1ccc(C(=O)Nc2nnc(Cc3cccc(Cl)c3Cl)s2)cc1)c1ccccc1
COc1ccc(N2CCN(c3nc(C)nc4c(C)cc(C)cc34)CC2)cc1
COc1nc(N(C)C)ncc1-c1nc2c(n1C(C)C)C(c1ccc(Cl)cc1C)N(c1ccnc(N)c1)C2=O
CC(C)CC(NC(=O)C1OC1C(=O)NC(Cc1ccccc1)C(=O)O)P(=O)(N1CCOCC1)N1CCOCC1
Cc1cc(C)c(-n2c(CCC(=O)O)ccc2-c2ccc(N3CCCCC3)nc2)c(C)c1
CC(=O)OC1CCC2(C)C3CC(O)C4(C)C(OC(C)=O)CCC4(C)C3CCC2C1(C)O
Cc1ccc2c(c1)N(CCN1CCC(n3c(=O)[nH]c4ccccc43)CC1)C(=O)CO2
CCCCCCCCOc1ccc(C(=O)NCCCC(=O)NO)cc1
CCCC(=O)CC(=O)OC1C(C(OC)=C(C(C)=O)C(NC(C)=O)C(C)(C)O)OC2SC(N)=NC21
COc1ccccc1NS(=O)(=O)c1ccc(C(=O)NCC(c2csc3c2CCCC3)N(C)C)cc1
c1cc(CSc2ccc3nsnc3c2)cc(OCC2CCCN2)c1
COCc1cccc2c1N(C)CC(c1ccc(C)cc1)=N2
Cc1cc(CNC(=O)c2cnccn2)c2ccccc2n1
COc1ccc(F)cc1C(=O)Nc1n[nH]cc1N
Oc1ccc(C2CC(c3ccccc3O)=NN2C2SCCS2)cc1
CCc1ccc(C(=O)N2N=C(C(Cl)(Cl)Cl)CC2(O)C(F)(F)F)cc1
COc1ccc(S(=O)(=O)N(Cc2ccc(Oc3ccc(C)cc3C)cc2)C(C)C)cc1
COc1ccc(C)cc1NS(=O)(=O)c1ccc2[nH]cc(C(=O)N3CCN(C4CCCCC4)CC3)c(=O)c2c1
CCNC(=S)NN=C1C(=O)N(CN2CCOCC2)c2ccc(F)cc21
O=C1CC2Oc3ccc(NC(=O)c4c[nH]c5ccccc45)cc3C2N1
O=C(NCCO)Nc1ccc(Oc2ccc3ccccc3c2O)cc1
CCn1cc(Br)c(C(=O)Nc2cccnc2N)n1
O=C(C(COc1ccccc1)Sc1ncnc2[nH]cnc12)N1CCCCC1
O=C(O)c1cc(=Nc2ccccc2)[nH][nH]1
CCCCN1CN(Cc2ccco2)CNC1=S
Fc1cnc(N2CCCC2CNc2nccnc2C(F)(F)F)nc1
COc1ccc2cc(C(C)c3nc4sc(=Cc5cccc([N+](=O)[O-])c5)c(=O)n4n3)ccc2c1
C=CCn1c(=O)nc(NC2CCC(N3CCC(C)(O)C3)CC2)c2cc(Cl)ccc21
O=C(Cc1ccccc1)NC(Cc1ccccc1)C(=O)O
Cc1ccc(C)c(NC(=O)C2CCCN2S(=O)(=O)c2ccc(Cl)cc2)c1
Cc1ccc(-c2c(C#N)c(N)nc3snc(N)c23)cc1S(=O)(=O)N1CCCCC1
Cc1cc(C)cc(-c2cc(O)[nH]c(=O)c2C#N)c1
CCc1c(C)sc(NC(=O)c2ccc(-n3c(C)nc4ccsc4c3=O)cc2)c1C(=O)OC
Cc1nn(Cc2cccc(NC(=O)c3ccccc3Cl)c2)c(C)c1CC(=O)O
CC(=O)N1CCN(C(=O)c2ccc3scnc3c2)CC1
COc1ccc(Nc2nccc(-n3cc(Cl)cn3)n2)cc1OC
O=C1C=C(c2ccccc2-c2ccccc2)C(=O)N1
O=C(O)C=Cc1ccc(N(c2ccc(-c3ccc(O)cc3)cc2)c2ccc3nc(C(=O)O)sc3n2)cc1
Cc1cc(O)ccc1C1COCC1Cc1ccc(OCC(C)C)cc1
O=C(O)c1ccc(-c2ccc(Cl)cc2Cl)c(O)c1
COc1ccccc1CNC(=O)N1CCN(C2=C(Cl)C=NCC2c2ccc(Cl)cc2)CC(OC)C1
CCCCNC(=O)CN(Cc1cccc(-c2cn3ccsc3n2)c1)S(C)(=O)=O
COc1ccc(Cn2cc(CSc3nc(=O)c(SCC(C)C)nn3C)nn2)cc1
O=C(Cc1ccc(N2C(=O)C3C4C=CC(C4)C3C2=O)cc1)NCc1ccc(C(F)(F)F)cc1
Cc1ccc(NC(=O)CNc2cccc(F)c2)cc1F
Oc1ccc2c3c1OC1c4[nH]c5ccccc5c4CC4(O)C(C2)N(CC2CC2)CCC314
Cc1ccc(C)c(C(=O)OCC(=O)Nc2ccc(N3CCOCC3)cc2)c1
CC(CC(OC(=O)C1CCCCC1)C(OC(=O)c1ccco1)C(C)(C)O)C12OC(=O)C1CC1C3CCC4=CC(=O)C=CC4(C)C3(F)C(O)CC12C
Cc1nn(-c2ccccc2)c2nc3c(c(N)c12)C(=O)CC(c1ccc(Cl)cc1)C3
O=C(NCc1ccccc1)OCC1c2ccccc2-c2ccccc21
NCc1ccc(F)cc1OCc1ccccc1
O=C(NC(C(=O)NC(CC1CCCCC1)C(=O)NC(Cc1ccc(O)cc1)C(=O)O)c1ccccc1)c1ccc2c(ccc3ccccc32)c1
CCc1ccc(C(=O)C2=C(O)C(=O)N(CCCN(C)C)C2c2ccncc2)cc1
CCOC(=O)C1CCCN(C(=O)c2sc(-c3ccc(C)cc3)nc2C)C1
Cc1cc(C)cc(C(=O)NC2(C(=O)NC(CCC(Cc3ccccc3)NC(=O)OCc3cncs3)Cc3ccccc3)CCC2)c1
NC(=O)c1ccccc1NC(=O)c1ccc(C(F)(F)F)c(Nc2nccc(-c3cccnc3)n2)c1
COc1cc(Nc2nnc(-c3ccccc3)c3ccccc23)ccc1OC1CCN(Cc2oc(C)cc2C)CC1
Cc1cc(-c2ccc(OCCCCc3ccc(CCC(=O)O)cc3)cn2)ccc1F
Cc1ccccc1C1COC(c2c(F)cccc2F)=N1
CCCCOC(=O)C(C)C(N)CC(C)C
CCc1c(C)sc(N2C(=N)SC(=Cc3ccc(C)o3)C2=O)c1C(=O)OC
c1cc(C2=NCCC2)ccc1OCC1CC1
CCc1ccc(NC(=S)NC(=O)c2cnn(C)c2)cc1
COc1ccc(Oc2cnn(-c3ccc(O)cc3)c(=O)c2Cl)cc1
CCCCNc1c(C)c2c(oc1=O)C=CC1(O2)C(C)=CCC2C(C)(C)CCCC21C
CCCS(=O)(=O)NCC1COc2ccc(NC(=O)c3cnccn3)cc2O1
Fc1ccccc1CNC1CCN(Cc2ccccn2)CC1
[C-]#[N+]c1ccc(OCCCCC)c2cc3c(nc12)SCCN3
Cn1cc(C(=O)C(C)(C)Cc2cc(Br)ccc2O)c2ccccc21
CC1(C(=O)NS(=O)(=O)C2CC2)CCCN(S(=O)(=O)c2cccc(F)c2)C1
COc1ccc(C(=O)Oc2ncnc3ccccc23)cc1OC
Clc1ccc(-c2nnc3cncc(OCc4ccc(Br)cc4)n23)cc1
O=C1c2ccccc2C(N2CCCC2)C1c1ccccc1
CCNC(=O)Oc1ccc(CC(CN)C(=O)Nc2ccc(-c3ccccc3S(N)(=O)=O)cc2C)cc1
CC(C)C(=O)NC1N=C(c2ccccc2)c2ccccc2N(CC(=O)NC(Cc2ccccc2)C(=O)NCOc2ccccc2)C1=O
COC(=O)c1ccc(CSc2nnc3n2N=C(c2ccc(F)cc2)CS3)o1
CN1CCN(CCCNc2cc(-c3c[nH]c4ncccc34)cc(F)n2)CC1
c1ccc(Nc2cc(-c3ccncc3)cn3cc(-c4nnn[nH]4)nc23)cc1
Cc1ccc(N(C)C(=O)c2cnc3c(-c4ccccc4)c(C)nn3c2C)cc1
c1cncc(-c2ncco2)c1
CS(=O)(=O)c1nc(-c2ccccc2)c(-c2ccccc2)n1C(=O)CCl
O=C(CSc1nnc(-c2ccccc2)n1Cc1ccccc1)NNC(=O)c1ccccc1
CC(C)Nc1ncc2c(n1)CN(C(=O)NC(c1ccccc1)c1ccc(Cl)cc1)CC2
Cc1csc(NC(=O)Nc2nnc(-c3ccoc3C)s2)n1
CC1CCC(NC(=O)CC(CC2(C#N)CCCC2)=NO)CC1
O=C(Nc1ccc(OC(F)(F)C(F)F)cc1)N1CCn2c(Br)cnc2C1
COc1cc(C(c2cccc(O)c2)c2c[nH]c3ccccc23)cc(OC)c1OC
COc1ccc2c(c1)CNCC2
O=C(O)C1C(CC2COCCO2)CCN1C(=O)c1ccccc1
O=C1CSc2cccc(C(=O)Nc3ccc4ncccc4c3)c2N1
CCC(CC)OP(=O)(O)COC(C)CCn1cnc2c(N)ncnc21
COc1cc(-c2nnc3n2NC(c2ccco2)C(C(=O)c2ccc(SC)cc2)S3)cc(OC)c1OC
NS(=O)(=O)Oc1nc(Cl)nc(NCc2ccccc2)n1
O=S(=O)(Nc1nccnc1Nc1cccc(Cl)c1)c1ccc(Cl)cc1
FC(F)(F)Cc1ccc(CCN2C3CC4CC(C3)CC2C4)cc1
O=c1[nH]c2cc3cc(OCc4ccc5ccccc5n4)ccc3nc2[nH]1
CN(Cc1ccc(F)cc1)C(=O)c1cccc(S(=O)(=O)Nc2ccc(O)cc2)c1
Fc1ccc(Nc2ncc(-c3c4ccccc4nc4ccccc34)s2)cc1Cl
Cc1ccc2ccc(C(=O)NC3CCN(Cc4ccccc4)C3)cc2n1
CC1=CC2C3C(O)C(O)CC1(O)C2C(O)(c1ccccc1O)C3C
O=C(CSc1nc2cc(F)ccc2s1)Nc1nc2c(s1)CCCC2
O=C(COc1ccc(Cl)cc1Cl)N1CCC(O)CC1
O=c1c(O)c(-c2ccccc2)oc2cc(O)c(Oc3ccc(O)cc3)c(O)c12
CCOC(=O)C1=C(CN2CCN(c3ccccc3)CC2)NC(=O)NC1c1ccc(N(C)C)cc1
O=C(COc1ccc2c(C(F)(F)F)cc(=O)oc2c1)NCC1CCCO1
CS(=O)(=O)c1ccc(-c2ncoc2-c2cn(C(=O)OCCOCCOCCF)c3ccccc23)cc1
COc1cc(C(C(=O)NC2CCN(Cc3ccncc3)CC2)c2ccc(C#N)cc2)ncc1O
CCCCC(CC(=O)N1CCCC1C(=O)NC(CNC(=O)C(NC(=O)OC(C)(C)C)C(C)(C)C)Cc1ccccc1)NC(=O)C(Cc1c[nH]c2ccccc12)NC(=O)C(C)(C)C
N=C(NCCCCN)c1cccc(C(=O)NC(c2ccccc2)c2c[nH]c3ccccc23)c1
CC=CC12CC(Cl)=C(Cl)CC1CC(O)C1C3CCC(N(C)C)CC3CC3COC(O)C312
C=CC(=O)N1CCCC(n2nc(-c3ccc(Oc4ccccc4)c(Cl)c3)c3c(N)ncnc32)C1
CC(C)(C)N1CC(C(=O)NCc2nc3ccc(N4CCCCC4)cc3[nH]2)CC1=O
CN1CCCC1=CN=NC(=O)Nc1ccc(Br)c(Cl)c1
Cc1cc([N+](=O)[O-])ccc1C(=O)OC1CC2CCC(C1)N2C
COc1ccc2[nH]c3c(c2c1)CCN1C(=O)c2ccc(C(=O)N4CCN(c5ncccn5)CC4)cc2C31C
Nc1ccc(C#CC#Cc2ccc(CC(O)c3ccccc3)cc2)cc1
Cc1ncoc1C(=O)Nc1ccccc1C(=O)N1CCN(c2ccccc2F)CC1
CCCN(CCC)CCCNC(=O)C1CC(=O)N(CCC)C1
CCCCCC(=O)Nc1oc(-c2ccccc2)nc1OCCCc1ccccc1
Cc1ccc(S(=O)(=O)c2nc(-c3ccc(C(F)(F)F)cc3)oc2N2CCCCC2)cc1
CCCCCCCCSc1c(C)ccc2c(C=CC(=O)NO)cc(=O)[nH]c12
Cn1cc(CN2CCCC(C(=O)c3ccc4c(c3)OCCO4)C2)cn1
CC(C)(O)c1cc(NC(=O)C2(C(=O)NC3(C(F)(F)F)CC3)CC2)on1
CCC1(CC(=O)O)OCCc2c1[nH]c1c(F)ccc(F)c21
Cn1c(=O)c2c(ncn2CC(O)CO)n(C)c1=O
CCC1CCCN1Cc1c(-c2ccccc2)sc2ccccc12
CC1(C)CC(O)C(C(C)(O)CSCCCCC(=O)O)CC1O
COc1ccc2[nH]cc(CCC(=O)CCN3CCN(C)CC3)c2c1
CC(=O)OC1CCC2(C)C(c3ccoc3)C(O)C3OC32C1
O=C(OCc1ccccc1)N1CCCC(n2nc(C(=O)N3CCOCC3)c3c2-c2ccccc2S(=O)(=O)C3)C1
COc1ccc2c(c1)c(C)c(C)n2CCCCCC(OC(C)=O)C(CO)OC(C)=O
COCCNC(=O)C1CCN(c2cc(C)nc3ncnn23)CC1
Cc1ccc(N2N=C(C(=O)N3CC(C)OC(C)C3)CC2n2ccnc2)cc1
CC(=O)C1CCC2C3CCC4CC(O)CCC4(C)C3CC(O)C12C
COc1ccc(NS(=O)(=O)c2cc(NC(=O)COC(=O)C3=C(C)OCCS3)ccc2OC)cc1
CC(C)C1=CC2CC3(C=O)C4CCC(C)C4CC2C13C(=O)O
CCCCOC(=O)C1C(=O)C=C(c2cccs2)CC1c1cccnc1
CCOCCOc1ccc(C(=CCC(=O)O)c2cccnc2)cc1
Cc1cc(NS(=O)(=O)c2ccc(NC(=O)COc3ccc(C(C)(C)C)cc3)cc2)no1
CC1(C)C=C(c2nc(-c3ccccc3)c(C#N)c(=O)n2NC(=O)Cc2ccc(Cl)cc2)C(C)(C)N1[O]
CN1CCc2c(sc(NC(=O)CC3CCCCC3)c2C(N)=O)C1
CN(C(=O)COC(=O)CN1C(=O)NC2(CCCC2)C1=O)C1CCS(=O)(=O)C1
COc1cccc(-n2nc(C(=O)Nc3cccc(Oc4cccc5c4N(C)CC5)c3)c3ccccc3c2=O)c1
CCCCCCCCCC(=O)NCCNCC(=O)NN=Cc1cccc2ncccc12
CCOC(=O)c1ccc(Nc2ccnc3cc(Cl)ccc23)cc1
[C-]#[N+]c1ccccc1C=CC(SC)c1cc(Cl)sc1Cl
NCCCCN
Cc1cccc(N2CCN(C(=O)CCOc3ccccc3)CC2C)c1
Cc1ccccc1C(C(=O)Nc1ccc2c(c1)OCO2)N(Cl)C(=O)Cc1c[nH]c2ccccc12
CCc1ccccc1C(=O)c1ccc2n1CCC2C(=O)O
O=C(COC(=O)C=Cc1cc(C(F)(F)F)ccc1O)Nc1ccc2[nH]c(=O)[nH]c2c1
O=C(c1cc2c(c(C(F)(F)F)c1)CCNC2)N(CCN1CCCCC1)CC1CC1
Cc1cc(C=C(C#N)C#N)c(C)n1-c1ccc(C(F)(F)F)cc1
Cc1c(Cl)cc(COc2cc(NC(=O)c3cccc(C(=O)Nc4ccccc4C(=O)O)c3)ccc2N(C)S(C)(=O)=O)cc1Cl
Cc1cccc(C)c1NC(=O)C(=Cc1ccc2c(c1)OCO2)[N+](=O)[O-]
C=CC(=O)Nc1ccc2[nH]c3cccc(C)c3c(=O)c2c1
CCOC(=O)C1=C(c2ccccc2)Oc2nc(CC)nn2C1c1cccc(CNC(C)=O)c1
Cc1cc(=O)c2cc([N+](=O)[O-])ccc2[nH]1
c1ccc(-c2nnc3sc(-c4ccc(N5CCOCC5)cc4)nn23)cc1
CCCn1cnc2c(=O)n(CCOCP(=O)(O)O)cnc21
CN(C)CC(=O)NCc1cccc(F)c1
CN(C)CCOc1ccc(Br)cc1Cc1ccc(-c2ccccc2)cc1
COc1ccc2c(c1)C(=O)c1c-2c(NS(=O)(=O)c2ccc(Cl)cc2)c2ccc(OC)c(OC)c2c1OC
CNCCCCOc1ccc(Cl)cc1
CCCCCCCCCCC(=O)OC1(C(=O)CCl)C(C)CC2C3CCC4=CC(=O)C=CC4(C)C3(F)C(O)CC21C
CCOC(=O)c1[nH]c(C)c(C(=O)NC(C)(C)C)c1C
Cc1csc(C2CC3CCN(Cc4nccs4)CC3O2)n1
COc1ccc(Br)cc1C(N=Nc1ccccc1)=NNc1nc(=O)c(-c2ccc(C)cc2)n[nH]1
CC(C)Cc1cccc2c1CC(CNC(=O)C1CCC1)N(O)C2
CCc1nnc(NC(=O)CN2CCN(Cc3cccc(OC)c3)CC2)o1
C[n+]1ccc(-c2cc[n+](CCCCCBr)cc2)cc1
COCCc1cnc(NC(=O)C=Cc2ccc3c(c2)OCO3)s1
Cc1cc(CN(C)C(=O)c2ccc3c(c2)OCO3)no1
Nc1nsc2ccccc12
O=[N+]([O-])c1ccc(C=Nc2ccc(NC(=S)Nc3cccc(Br)c3)c(C(F)(F)F)c2)cc1
COc1cc2c(cc1OC)C1C(NC2=O)Sc2c(OC)cccc2C1OC(C)=O
O=c1[nH]nc2n1-c1ccc(OCc3c(F)cccc3F)cc1CC2
Cc1ccc(C(=NO)N2CCOCC2)c(OCc2ccccn2)n1
Cc1nnc2n1-c1ccc(Br)cc1C(c1ccccc1Cl)=NC2
CCCOC(=O)C(C#N)=Cc1nc2ccccc2[nH]1
Cc1ccc(O)c(NC(=S)N(CCN2CCOCC2)Cc2ccccn2)c1
Cc1ccc(C)c(CN2CCN(C(=O)c3ccc(NS(=O)(=O)c4cc(Cl)c(Cl)c(Cl)c4)cc3)CC2)c1
COCCn1c(=O)c2c(nc(C=Cc3ccc(OC)c(OC)c3)n2C)n(C)c1=O
O=C(C(c1ccc(Cl)cc1)S(=O)(=O)c1cccs1)N1CCCC(c2nc(Cc3ccccc3)no2)C1
CCCN(CCC)CCCCOc1ccc(C(=O)c2cc(OC)c(OC)c(-c3ccccc3)c2)cc1
OCC1CCN(Cn2cncn2)CC1
CCc1nc(SCC(=O)Nc2sc3c(c2C#N)CCCC3)c2oc3ccccc3c2n1
CN(Cc1ccc(NC(=O)NC(C)(C)C)cc1)C(=O)CNC(N)=O
COC(=O)C1C(c2ccc(I)c(I)c2)C2CCC1N2C
COc1ccc(CNCCNC(=S)NCc2ccc(Cl)cc2)cc1
CC(c1ccccc1)C(CC(=O)c1ccc(O)cc1)c1ccccc1
CNc1ccc(N=O)cc1
N#Cc1c(-c2cccs2)nc(SCC(=O)Nc2cc(N)cc(Cl)c2)nc1-c1ccccc1Cl
CC(C)(CC1OCCO1)NCC(=O)c1ccc(N)cc1
N=Nc1[nH]c(=O)[nH]c1-c1ccc2ccccc2c1
O=C(c1ccc(CSc2nc3c(c(=O)n(Cc4ccccc4)c(=O)n3Cc3ccccc3)n2Cc2ccccc2)cc1)N1CCOCC1
COc1cc(C=CC(=O)OCC(=O)c2cc(C)n(-c3ccccc3Cl)c2C)ccc1O
NC(=O)c1cccc(CN2CCCN(C(=O)CC[S+]([O-])c3ccc4cc(Cl)ccc4c3)CC2)c1
COCCCNC(=O)c1ccc(OC2CC3CCC2C3)cc1
OCCNc1ncc(-c2ccsc2)cc1-c1ccc(CF)cc1
COc1ccccc1C1C(C(=O)C(C)C)C(=O)C(c2ccc3c(c2)OCO3)N1C(=O)c1ccccc1
CN1CCN(Cc2nc3ccccc3[nH]2)C1CCO
Cc1cc(C)c(C(=O)N2CCN(C(c3ccc(C(F)(F)F)cc3)c3cccnc3)CC2)c(C)c1
Cn1c2c(c3cccc(NC(=O)Nc4cccnc4F)c31)C1CCC2C1
O=C1Cc2ccc(Oc3ccccc3)cc2Cc2ccc(OCC3CC3)cc21
C=C(c1c(Cl)c(Cl)c(Cl)c(OC)c1OC)C1OOC2(CCCCO2)OO1
CC(C)N1CCC(COc2ccc3[nH]c(-c4ccncc4)c(Cc4nccs4)c3n2)C1
CCNC(=O)NC(c1cc(C)cc(C)c1)C(C)(C)O
C#CCN1C(=O)C(=Cc2ccccn2)NC(=O)C1C
COCC1CC2(CCN(Cc3ccccc3F)CC2)CO1
Cc1cc2c(cc1-c1ccc3c(c1)CCC3(C)C)C(C)(C)CCC2(C)C
CC(=O)N1CCN(c2cc3c(cc2[N+](=O)[O-])c(=O)c(C(=O)O)cn3C2CC2)CC1
CC(C)CC1CC2=C(O1)C(=O)c1cccc(OC(=O)C(Cl)Cl)c1C2=O
O=C1CCC(n2c3c(c(-c4cccc(I)c4)c(Br)c2=O)CCC3)C(=O)N1
C=CCC(NC(=O)C1Cc2c([nH]c3ccccc23)C2CCC(C(=O)O)N12)C(=O)NC(Cc1ccccc1)C(=O)NC(Cc1ccccc1)C(=O)O
CC(=O)Nc1nc2ccc(-c3ccccc3)cc2n2c(C)cnc12
CC(C)(CC(=O)CCC(=O)NC(CCC(=O)OCc1ccc(O)cc1)C(=O)O)C(=O)OCc1ccccc1
O=C(O)c1c(S(=O)(=O)O)nn2c(N(Cc3ccccc3)Cc3ccco3)c3ccc(Cl)cc3nc12
Cc1onc(NC(=O)c2ccccc2F)c1-c1ccc(Cl)cc1
CC(=O)Nc1cccc(NC(=O)c2cc(-n3cnnn3)ccc2C)n1
Cc1[nH]c2ccccc2c1CON
Cn1c(=S)[nH]n(C2OC(CO)C(O)C2O)c1=S
Cc1cc(C)n(-c2nc3cccc(C(=O)O)c3s2)n1
COc1c(OCc2ccccc2)cc(S(C)(=O)=O)cc1C(C)(C)C
Cc1cc2ccccc2c2c1[n+]([O-])c(C(=O)N1CCCC1)c(-c1ccc(Oc3ccccc3)cc1)[n+]2[O-]
Cc1ccc(OC(F)F)cc1NC(=O)Cc1c(C)noc1C
CC(C)(C)c1ccc(C(=O)NCc2ccc(S(=O)(=O)NCC(=O)O)c(Cl)c2)cc1
CN(CC1CCCO1)C(=O)c1ccc2c(NS(=O)(=O)c3ccc4ccccc4c3)cccc2c1
N=C(N)c1ccc2scc(CC(=O)Nc3ccc(-c4ccccc4S(N)(=O)=O)n(CC(=O)O)c3=O)c2c1
CCC(Nc1nc(NC(C)Cc2ccccc2)c2ncn(C3SC(C(=O)O)C(O)C3O)c2n1)c1ccc2ccccc2c1
O=C(O)COCCC1(C(=O)NCC2CCCCC2)CCC(NC(=O)c2cnc3ccccc3c2)CC1
CCOc1ccc(S(=O)(=O)Nc2ccc3c(c2)N(CC(=O)NCCOCCOCCOCCOC)C(=O)C(C)S3)cc1
COc1cc(NC(C)CCCNCc2ccc(Cl)cc2)c2ncccc2c1
CC(C)CNC(=O)C(Cc1ccc(OC(C(=O)O)C(=O)O)cc1)NC(=O)C(Cc1ccccc1)NC(=O)C(N)CC(=O)O
CN(Cc1c[nH]c2ncc(-c3ccncc3)cc12)c1ncnc2cc(C(=O)NC(CCC(=O)O)C(=O)O)ccc12
Cc1cc2c(c(O)c1O)C1(C)CCCC(C)(C)C1C(=O)C2
Cc1ccccc1NC(=O)C(Cc1ccc(O)c(C(N)=O)c1)NC(=O)C1CCCCC1
CCC(C)Oc1cc2c(cc1C(CC(=O)O)c1ccc(Cl)cc1)CCC2
CC(=O)Nc1ccc(C(=O)c2cccc(C)c2C(=O)O)cc1
Cc1cccc(C)c1NC(=S)c1sc(NC(=O)c2ccccc2Br)nc1C
COc1cc(C)ccc1N1CCN(CCCCCOc2ccc3c(c2)C2(C)C(=O)C(C(=O)O)C(=O)C(N(C)C)C2C3)CC1
CCC1Oc2ccc(C)cc2N(CC(=O)NCc2ccco2)C1=O
CC12CCC(CN(CCCN3CCCC3)C1)C2(C)C
CC1CCC=C1Nc1nc(-c2cccc(Cl)c2)cs1
COc1ccc(-c2[nH]ncc2-c2ccc(O)cc2)c2ccoc12
CN1C(=O)c2ccccc2S(=O)(=O)c2ccc(C(=O)NCc3cccnc3)cc21
Cc1ccc(Oc2cccc(C(F)(F)F)c2)c(NC(=S)NC(=O)c2ccco2)c1
Cn1c(=O)c2c(nc(OCCCCN3CCN(c4ccc(Cl)cc4)CC3)n2Cc2ccc(Cl)cc2)n(C)c1=O
CC1=C(C(=O)N2CCCC(N3CCN(c4cccc(F)c4)CC3)C2)OCCO1
O=C(O)C1Cc2c(sc3ccc(F)cc23)C(c2ccc(F)cc2)O1
O=C(NO)C1(S(=O)(=O)c2ccc(Oc3ccc(C(F)(F)F)cc3)cc2)CCOCC1
Oc1ccccc1CN(Cc1cccs1)C1CCCCC1
c1ccc(CSc2ncnc3c2[nH]n3Cc2ccccc2)cc1
COc1c(OC)n(Cc2ccc(-c3ccccc3-c3nn[nH]n3)cc2)ccc1=O
COc1ccccc1N1CCN(CCCCCN2c3ccccc3Sc3c2cc(-c2ccccc2)c(C=O)c3C(=O)O)CC1
CC1CCN(S(=O)(=O)c2cccc(S(=O)(=O)Nc3cc(S(=O)(=O)N4CCCCC4)ccc3Cl)c2)CC1
O=C(C=Cc1ccc(Cl)cc1)NCCCCCN1CCCN(C(=O)Nc2ccc(Cl)c(C(F)(F)F)c2)CC1
CC1CN(C(C)CO)C(=O)c2cccc(NC(=O)C3CCOCC3)c2OC1CN(C)S(C)(=O)=O
Cc1c(CCC(=O)O)c(=O)oc2c(C)c(OCC(=O)NCC3OC(n4ccc(=O)[nH]c4=O)C(O)C3O)ccc12
O=C1CC(c2coc3ccc(F)cc3c2=O)C(=O)N1
CC(C)c1noc(CN2CCCCCC2Cn2cncn2)n1
Cc1nn(C2CCCCC2)c2c1C(c1ccccc1)S(=O)(=O)C(O)=C2
CN1C(=O)C(=CN(C)c2ccccc2)C(=O)N(C)C1=O
Cc1ccc(NC(=O)c2sc3c(c(C)nn3-c3ccc(F)cc3)c2Cl)cc1
CCC(c1cccnc1)n1nc(O)c2nc3cc(Cl)ccc3c(=O)c-2c1O
COc1ccc(-c2nc3cc(C)ccn3c2Cl)cc1C(F)(F)F
CCNc1nc(Cl)nc(NCCc2ccccc2)n1
CC1CCN(c2nc3c(c(=O)n(C)c(=O)n3Br)n2Cc2ccccc2)CC1
Cc1ccc2c(c1)C(C)(NC(=O)c1cccc(N)c1)C(=O)N2
COc1cc2ncnc(N3CCC(Oc4ccccc4-c4nc[nH]n4)C3)c2cc1OC
Ic1cc(-c2nnc(NCc3cccnc3)o2)ccc1Oc1ccccc1
CCOC(=O)c1ccc(-c2cc(=O)c3cc(OC)ccc3o2)cc1
CC(C)(C)c1cc(NC(=O)Nc2ccc(C(N)=O)c(C(F)(F)F)c2)no1
COc1cc(N)ccc1CN(C)C(=O)CCCn1c(=O)c2cccn2c2cccnc21
Cc1ccc(CCNC(=O)Nc2oncc2S(=O)(=O)c2ccccc2)cc1
COc1c(Br)cc(C=CC(O)=CC=Cc2ccc(O)cc2)cc1Br
COc1cccc(C[N+]([O-])=Cc2ccc(Nc3cc[n+]([O-])c4ccc(Cl)cc34)cc2)c1
Cc1[nH]nc2c1c(=O)[nH]c1ccc(OCC(=O)Nc3ccc(-c4nc5ccccc5o4)cc3)cc12
CN(C(=O)c1ccccc1)c1ccc(C(O)(C(F)(F)F)C(F)(F)F)cc1
CC12C=C(C(=O)c3ccccc3)C3(C)C(COC3C1=O)C2
NCCCCCNCCCC(N)CC(=O)N1CCc2cc([N+](=O)[O-])c(N3CCCCC3)cc2C1c1ccc(Cl)c(Cl)c1
Cc1ccccc1-c1cc(-c2ccc(C(C)C)cc2)nc(N)c1C#N
Cc1ccc(-c2nn(-c3ccc([N+](=O)[O-])cc3)cc2C2N=C(c3ccccc3)C(c3ccccc3O)=N2)cc1
CC(=O)c1ccc(NC(=O)Nc2ncc(Br)cc2Cl)cc1
CCN1c2ccccc2-c2nnc(CN3CCC(F)CC3)n2-c2ncccc21
COC(=O)c1ccc(-c2cccc(COc3ccccc3C(=O)OC)c2)cc1
Cc1ccc(C(=O)N2CCOc3ccc(CN4CCC(NC(=O)C(C)C)CC4)cc3C2)cc1
N#CCCNC1CCC2(CC1)OOC1(O2)C2CC3CC(C2)CC1C3
C=CCN(C)CCCOc1cccc(C(C)(O)c2ccncc2)c1
CC(O)(CS(=O)(=O)c1ccc(Cl)cc1)C(=O)Nc1ccc([N+](=O)[O-])c(C(F)(F)F)c1
CCN(CC)S(=O)(=O)N1CCC(C(=O)OCC(=O)NC2CC2)CC1
CC(C)CC1C2=C(CCCCC2=O)OC(=N)C1[N+](=O)[O-]
O=C(NCCCN1CCN(CCCNc2ccnc3cc(Cl)ccc23)CC1)c1ccccc1C(=O)c1ccccc1
Cc1c(C(=O)Nc2ccc(OCC#N)cc2)sc2nc3n(c(=O)c12)CCC3
NC(=Nc1ccc2c(c1)OCO2)n1nc(-c2ccccc2)c(-c2ccc(F)cc2)c1-c1ccc(F)cc1
CN1C(=O)NC2C(c3ccccc3)NC(c3cccc(Br)c3)C2C1=O
c1ccc2c(-c3ccnc(NC4CCCC4)n3)cccc2c1
COc1ccc(Cn2c(C=Cc3cc(OC)c(OC)c(OC)c3)[n+](C)c3ccccc32)cc1
COc1cccc2cc(C(=O)Nc3cccnc3)c(=O)oc12
CC1CN(C(C)CO)C(=O)c2cc(NS(C)(=O)=O)ccc2OC1CN(C)Cc1ccc(C(=O)O)cc1
CC(C)C(NC(=O)C(Cc1ccc(O)cc1)NC(=O)C(NCc1ccc(C#N)cc1)C(O)C(Cc1ccccc1)NC(=O)C(NC(=O)OCc1ccccc1)C(C)C)C(=O)O
COc1ccc(CC(=O)NCCCC(C)NCC(O)c2ccc(O)c(O)c2)cc1OC
CCC(C)Oc1nc(NCc2ccc(F)cc2)nc(OC)n1
c1ccc2c(NCCCNCCCNc3c4c(nc5ccccc35)CCCC4)ccnc2c1
OCC1OC(n2ccc3c(NC4CCCC4)ncnc32)C(O)C1O
CCN(CC)CCCC(C)Nc1nc2cc(Cl)c(Cl)cc2cc1C#N
CCCc1c(C(=O)NCc2ccc(Cl)cc2)nn(-c2ccc(-c3ccccc3S(N)(=O)=O)cc2)c1Oc1ccc(O)cc1C
CC(C)c1noc(C(C)C(=O)NCCCC(=O)O)n1
CN1C(=O)NCc2c(NC(=O)NC3CC(CF)(CF)Oc4cc(Cl)ccc43)cccc21
COc1cccc(C=Cc2cc([N+](=O)[O-])cc3c2N(C)C(=O)CC3C)c1OC
Cc1ccc(N2C(=O)c3cc([N+](=O)[O-])ccc3NC2c2ccccc2)nc1
Clc1ccc(Nc2nccc(-c3cccnc3)n2)cc1Cl
O=P(O)(O)COc1ccc(OCC(F)(F)F)cc1
CC(=O)OC1CCC2(C)C(CCC3C2CCC2(C)C(C4=CC(=O)OC4)CCC32O)C1
CCc1ccc(NC(=O)COc2ccc(C)c(C)c2)cc1
CCCn1cnc2c(N3CCOCC3)nc(N(C)C)nc21
CCCCCCCCNc1cc(=O)[nH]c(O)n1
Cc1c(C(=O)N(c2ccc(O)cc2)c2cnc3n2CCN(C)C3)cc(-c2cc3c(cc2C(=O)N2Cc4ccccc4CC2C)OCO3)n1C
CON=C(C(=O)NC1C(=O)N2C(C(=O)O)=C(CN3CCN(c4ccc5c(=O)c(C(=O)O)cn(C6CC6)c5c4)CC3)CSC12)c1csc(N)n1
Cc1c(-c2cc3c(o2)c(=O)n(C)c(=O)n3C)ccc(N)c1N(C)C
CN1Cc2cc3sc(NC(=O)c4ccc(C(C)(C)C)cc4)nc3cc2C(c2ccccc2)=N1
O=C1NC2(CCCNC2=O)C(=O)N1Cc1cccc(Oc2nccnc2Cl)c1
O=[N+]([O-])c1cccc(NP(=O)(N2CC2)N2CC2)c1
COc1cc(CC2COC(=O)C2Cc2ccc(NC(=S)NCCCN(C)C)c(OC)c2)ccc1O
COc1ccc(C2c3ccc(O)cc3OC(=N)C2C#N)cc1
COc1ccc(NS(=O)(=O)c2ccc(Cl)s2)c2c(=O)c(C(=O)NCc3cccs3)c[nH]c12
O=C(c1ccc(CCN2CCC(Nc3nc4ccccc4o3)CC2)cc1)C1CC1
CN1C2CCC1CC(NC(=O)c1cnc3c(ccn3Cc3ccccc3F)c1)C2
CC1(C)Oc2ccc(C#N)cc2C(NC(=O)Nc2ccc(F)cc2)C1O
C(=NNc1nc2ccccc2s1)c1c[nH]c2ccccc12
Cc1cc(-n2c3ncccc3c3nnc(SCc4ccccc4)nc32)c(S(N)(=O)=O)cc1Cl
CC(C)(C)c1ccc(OCC(=O)Nc2ccc(CN3CCCN(CC(N)=O)CC3)cc2)cc1
CCCCc1nsc(NC(=O)c2ccccc2Cl)n1
Cc1ccc(C=NNC(=O)COc2cccc(OCc3nn[nH]n3)c2)s1
COc1ccc(OC)c(C(=O)C=Cc2cccc(C=CC(=O)O)c2O)c1
CC(C)NC(=O)c1cccc(S(=O)(=O)N2CCc3ccccc3C2)c1
COc1ccc(-n2cnnn2)cc1CCC(O)Cc1ccccc1
COc1ccc(C(=O)CCC(=O)NC(C)C(=O)OCc2ccccc2)cc1
O=C(C1CCOCC1)N1CC2CCC(NS(=O)(=O)c3ccccc3F)C2C1
CC1CN(C(C)CO)S(=O)(=O)c2ccc(C3=CCCC3)cc2OC1CN(C)Cc1ccccc1
CC(=NNC(=O)c1cc[nH]n1)c1ccc(I)cc1O
CC(NC(=O)c1ccc(F)cc1)C(=O)N1CCN(c2ccccn2)CC1
COc1cc(C=C2SC(=O)N(Cc3ncc(C(=O)c4ccccc4)o3)C2=O)cc(OC)c1
c1ccc(-c2nc(-c3ccco3)nnc2C(c2ccccc2)N2CCOCC2)cc1
CN1CCc2c(sc3c2c(=O)n(-c2ccccc2)c(=O)n3CC(=O)NCC2CC2)C1
COc1ccc(C2c3c(C)noc3N=C3COC(=O)C32)cc1OC
Cn1cccc1-c1nnn2c1COC(CNCCN1CCCCC1)C2
CCCOc1ccc(C(=O)NCCC(=O)O)cc1
CC12CCC3c4ccc(O)cc4CCC3C1CC(N1CCOCC1)C2O
Oc1ccc(Cc2c(O)cc(O)c(Cc3ccc(O)c(OCc4ccccc4)c3)c2O)cc1
CCCCCCCCCCC(=O)OC1C(COC(=O)CCCCCCCCC)OC(OCCc2ccccc2)C(OCc2ccccc2)C1OCc1ccccc1
C=C(C)C1CC(c2coc3cc(O)cc(O)c3c2=O)C1(C)C
NC(=O)c1cccc2c1nc(Nc1ccccc1)c1ccncc12
COC(=O)CC(C)C1CC2CC3C4(C)CCC(OC(=O)CCl)C(C)(C)C4CCC3(C)C2(C)CC1OC(=O)CCl
CCn1c(-c2ccc3ccccc3n2)c(C2CCCCC2)c2ccc(C(=O)NC(C)(C)C(=O)Nc3nc[nH]n3)cc21
CC(=O)C1CCC2C3CCC4CC(O)CCC4(C)C3CCC12C
COc1cc(Nc2c3ccccc3nc3ccccc23)ccc1NC(=S)Nc1cccc(Cl)c1
COC(=O)CCN1C(=O)C(=Cc2cc3c(cc2OC)OCO3)SC1=S
NC(=O)c1cnn2c(N)c(-c3ccc(F)c(F)c3)c(N3CCOCC3)nc12
COc1cc(C(=O)Nc2ccc(-c3cn4ccsc4n3)cc2)cc(OC)c1OC
O=C(O)c1cn(C2CC2)c2cc(N3CCN(C=Nc4ccc(O)cc4)CC3)c(F)cc2c1=O
COc1cc(C(=O)c2cnc(-c3ccc(F)cc3)n2C)cc(OC)c1OC
Cc1nc(-c2ccccc2)c(C(=O)N2CCN(c3ccc(F)cc3)CC2)o1
Cc1ccc(CC(=O)Nc2ccc(C(C)N3CCN(C)CC3)cc2)cc1
COc1ccc(CNC(=O)Cc2ccc(OC)cc2)cc1
COc1ccc(-n2c(C)c3c(C)nnc(NCC4CCCO4)c3c2C)cc1
CN1C=Nc2cc(-c3cccc(NCCO)c3)nc3c2c1cn3C
CCCCCCCOC(=O)COc1cccc(CN(CC)c2cccc(C[n+]3csc(C)c3)c2)c1
CCCCCCCCCCn1nnnc1C(Cc1ccccc1)N1CCN(C)CC1
O=C(NCC1CCCO1)c1ccc(NC(=O)c2cccc(F)c2)cc1
CC(O)(CS(=O)(=O)c1ccccc1)C(=O)Nc1ccc(C#N)c(C(F)(F)F)c1
CCCC(=O)C1(C)CCCN(C(=O)c2ccc(=O)n(C)n2)C1
Cc1nc2c(OCc3cccc(F)c3)cccn2c1Br
Cc1cc2c(cc1S(=O)(=O)NCCc1ccc(C(=O)O)cc1)C(C)(C)CCC2(C)C
CN(C)c1nccc(C=C2SC(=S)N(N)C2=O)n1
CCOc1ccccc1NC(=O)c1cc[n+]([O-])cc1
Cc1c(C(C(=O)NC2CCCCC2)N(C(=O)CN2C(=O)CCC2=O)C(C)C)c(=O)n(-c2ccccc2)n1C
CCOC(=O)CN1CCN(c2nc3ccccc3[nH]2)CC1
Cc1ccc(C(Cc2cc[n+]([O-])cc2)OCc2ccc(OC(F)F)c(OC(F)F)c2)cc1
CC1CC(C)CN(CCCNC(=O)c2ccc3c(=O)n(-c4ccccc4F)c(O)nc3c2)C1
O=C(Cc1cccc2ccn(CCC3=CCCCC3)c12)NCc1cccs1
CNc1nc(N2CCN(C)CC2)cc(C(F)(F)F)n1
CC(=O)Oc1cccc2ncccc12
CN1C(=O)CN(c2cccnc2)c2ccccc21
COC(=O)c1cc2c([nH]1)CCN(C(=O)CCN1C(=O)c3ccccc3C1=O)C2
N=C(N)CCCCC(CCC(=N)N)c1ccc2c(c1)OCO2
CCOC(=O)Cc1csc(NC(=O)c2cc3ccccc3[nH]2)n1
O=C(O)c1ccc(-c2nnc(-c3ccccc3)o2)cc1
COc1cc(C=C2SC(=O)N(CC(=O)N(C)c3ccccc3)C2=O)cc(OC)c1OC
CN(C)C(=O)c1ccc(Nc2ccn(C3CCCCC3C#N)n2)cc1
COC(=O)C1CC2CCC1N2CCc1ccccc1
CC(C)(C)C(NC(=O)C(N)CO)C(=O)NC1CCCCN(CC(=O)c2ccccc2)C1=O
COC(=O)C1=C(C)N=C(C)N(CCCCN2CCN(c3cccc(Cl)c3Cl)CC2)C1c1ccc2c(c1)OCO2
Cc1ccc(C(=O)N(C)Cc2nc(-c3ccccc3)c[nH]2)o1
COc1ccccc1NS(=O)(=O)c1ccc2[nH]c(=O)ccc2c1
Cc1ccc(N(C(=O)c2cc3ccccc3o2)C(C(=O)NC2CCCCC2)c2ccc(F)cc2)cc1
O=C1N(Cc2ccc(OCCN3CCOCC3)cc2)CCCC12CCN(Cc1ccoc1)CC2
CCOc1ccc(-c2cc(CNC)on2)cc1OC
COC1SC(c2ccc(C)c(C(C)(C)C)c2)=C(Cl)C1=O
CN(C(=O)CCCOc1ccc2c(c1)CN1CC(=O)NC1=N2)C1CCCCC1
NC1C(O)C(O)C2OC12
CCC1(NCc2cccs2)C(=O)OCc2c1cc1n(c2=O)Cc2cc3ccccc3nc2-1
COc1cc2c(c(O)c1C=O)C(C)=Cc1c(C)cc(O)c(C)c1O2
CCCCCc1cc(=O)c2c(O)cc(OC)c(OC)c2o1
O=P(O)(O)C(CCCc1ccccn1)P(=O)(O)O
O=c1[nH]c(=O)n(C2CC(O)C(CO)O2)cc1-c1cncnc1
O=C(NC(=S)N1CCOCC1)c1ccc(O)cc1
Cc1cccc(-c2ccc(C(=O)N3CCCC3)s2)c1
CC(C)Cn1ncn(-c2ccc(N3CCN(C)CC3)cc2)c1=O
COc1ccc(CNC(=O)CCc2ccc(S(C)(=O)=O)cc2)cc1
O=C(O)c1ccc(NC(=O)c2ccccc2SSc2ccccc2C(=O)Nc2ccccc2C(=O)O)cc1
O=C(NC1CN2CCC1CC2)C1CCC2CN1C(=O)N2OS(=O)(=O)O
O=C1CCc2ccc(OCCCCN3CCN(c4ccc(F)cc4)CC3)cc2N1
N#Cc1ccc(NC(=O)c2cc3c(s2)CCCC3)cc1
C#CCNN=CCc1ccc(C(F)(F)F)cc1
Cn1ncnc1-c1cc(NCC2CCNC2)ncn1
CCNC(=O)C1OC(n2cnc3c(=NNC(=O)c4ccc(Cl)s4)nc(Cl)[nH]c32)C(O)C1O
Oc1ccc(-c2cc(F)ccc2Br)c(O)c1
Cc1cc(C=C2SC(=S)N(CCCC(=O)c3ccc(Cl)cc3)C2=O)c(C)n1CC(=O)O
COc1ccc(Cn2c(-c3ccc(OCc4cc(=O)n5cc([N+](=O)[O-])ccc5n4)cc3)nc3ccccc32)cc1
CN(C)c1cc(NC(=O)c2ccc(C(=O)Nc3ccc(C(=O)Nc4ccc[n+](C)c4)cc3)cc2)ccc1Nc1cc[n+](C)c2ccccc12
COc1ccc(NC(C)=C2SC(=S)N(Cc3ccc(OC(C)=O)cc3)C2=O)cc1OC
Cc1ccc(-c2nnn(CC(=O)NC(C)c3ccccc3)n2)c(O)c1
CCN(Cc1cccc(C)n1)Cc1nc(=O)c2c([nH]1)c(C)nn2C
N#Cc1ccc(C(=O)C2CCCN(Cc3cccc(C(N)=O)c3)C2)cc1
O=CN(O)CC(CCCc1ccccc1)C(=O)N1CCCC1C(=O)Nc1ccc(Oc2ccccc2)nc1
CCc1ccc(NS(=O)(=O)c2cc(-c3nc(=O)cc(C)[nH]3)ccc2C)cc1
C=C1CC(OC)(C(O)C(=O)NC2OCOC3C2OC(CC(C)C)C(C)(C)C3O)OC(C)C1O
COCCNC(=O)c1cn(C)c2nc(C)ccc2c1=O
CC(=O)Nc1cccc(C(C)=NN=C2SC(C)CC(=O)N2C)c1
c1ccc(CNc2cn3c(-c4ccccc4)nnc3cn2)cc1
COC(=O)C(=Cc1ccccc1)Cn1c(=O)c2c(ncn2C)n(C)c1=O
Fc1ccc(C2=Nc3c(-c4ccccc4)nnn3C(c3c(F)cccc3Cl)C2)cc1
CCCN(CCC)C1CC1CN
CC(CNC(=O)Nc1c(C(C)C)cccc1C(C)C)CN1CCCC2(CCN(C3CCOCC3)C2)C1=O
Cc1ccc2c(c1)C(NCC(O)COc1cccc3c1C1(SCCS1)C(=O)N3)Cc1ccccc1O2
COc1nn(C)c(CC(=O)O)c1CN(C(=S)Nc1ccccc1C)C1CC(=O)N(c2cccc(Cl)c2)C1=O
c1ccc2c(c1)CCN2Cc1nc(Cc2ccncc2)no1
CCCOc1ccc(Cc2nc3cc(NC(C)=O)ccc3n2CCN(CC)CC)cc1
CCc1cc(NCc2nnc(C)o2)nc(N2CCC(C)CC2)n1
O=C(c1cc(F)ccc1F)c1cc2ccccc2oc1=O
COc1ccccc1C(=O)Oc1c(-c2ccccc2C)cnn1C
COCCn1cnc2c1C(COC)CN(Cc1ccc(C)cc1)C2
C=C(C)Cn1c(=O)c(C2=NS(=O)(=O)c3cc(-c4ccc(N(C)C)cc4)ccc3N2)c(O)c2ccccc21
NCC1CN(c2nnnn2-c2ccccc2)C(=O)CC1OCc1ccccc1
Cc1cc(-c2[nH]c(C)c3c2NC(=O)CC3)on1
NC(=O)CCC(N)CNC(=O)C1CCCN1C(=O)C(N)Cc1ccc(O)cc1
CCOC(=O)C12CCC=C1N(Cc1ccc3c(c1)OCO3)C(=O)C(CC(=O)NCC1CCCCC1)C2
COC(=O)Nc1ccccc1OCCCN1CCC(C2CCN(c3nccc(C(F)(F)F)n3)CC2)CC1
CC(=O)Oc1ccc(Cl)c2c1CCC(CN1CCC(O)(c3ccccc3)CC1)=C2
CCCCN(C)C
COc1ccc(CCNC(=O)COc2ccc(C)cc2)cc1
Cn1cnc2cc(-c3ccc(N4CCOCC4)cc3)nc(NC3CCC(O)C3)c2c1=O
CCN(CC(=O)Nc1ccc2c(c1)OCCO2)C(=O)c1c(-c2ccccc2OC)noc1C
COC1=C(c2ccc(S(N)(=O)=O)cc2)NC1=O
CCOC(=O)c1[nH]c(C)c2c1CCc1c-2[nH]c2cc(Br)ccc12
CCn1cc(C(=O)Nc2cccc(CN3CCNCC3)c2)c(=O)c2ccc(C)nc21
CCCN1CCC(=O)N(C(CSc2ccc(Br)cc2)c2ccccc2)CC1
O=C(NCc1cccc(C(=O)NC(c2ccccc2)c2nn[nH]n2)c1)NCc1ccco1
COc1ccc(CCNCC(O)COc2ccc(OCc3ccccc3)cc2)cc1OC
COc1cc(CC(=O)N(C)c2ccc(-c3cccnc3)cc2)cc(OC)c1OC
Cc1cccc(CNc2ncnc3c2ncn3C2CN(Cc3ccc(CC(C)(C)C)cc3)CC(CO)O2)c1
S=c1sc2ccccc2n1CCOCCN1CCN(c2ccccc2)CC1
CC1CCC2C(C)C(C(O)C(F)(F)F)OC3OC4(C)CCC1C32OO4
Cc1ccc(C(C)Nc2nccc(N3C(=O)OCC3C(C)C)n2)o1
CCc1ccccc1OCC(=O)NCCN1C(=O)CSC1=O
CSc1nc(NCc2ccc(-c3ccccc3)cc2)c2[nH]cnc2n1
O=C(O)c1cc([N+](=O)[O-])ccc1N1CCN(C2CCCCC2)CC1
COc1ccc(OC)c(CN2C(=O)N(c3cccc(C)c3)C(=O)C2CC(=O)Nc2cc(OC)ccc2OC)c1
C=CC1(C)CC(OC(=O)CN2CCN(C(=O)CCn3cnc4cncnc43)C(CC)C2)C2(C)C(C)CCC3(CCC(=O)C32)C(C)C1O
COc1ccc2c(-c3ccccc3C(=O)O)ccnc2c1
S=C(Nc1cccs1)N1CCCC1
NNC(=O)c1ccc(CNC(=O)c2ccccn2)cc1
Cc1onc(-c2csc(C(C)C)n2)c1C(=O)OCC(=O)NCCc1ccccc1
CN(C)c1ccc(C=c2sc3nc(-c4ccco4)nn3c2=O)cc1
CCC1(O)C(=O)OCc2c1cc1n(c2=O)C(CC(=O)OC(C)C)c2cc3ccc(I)nc3nc2-1
O=C(NC1CCC(c2ccnc(Nc3ccc4[nH]ccc4c3)n2)CC1)C1CC1
CCN(c1c(C)n(C)n(-c2ccccc2)c1=O)S(=O)(=O)c1ccc(C)cc1
Cc1cc(C(=O)NCC(=O)OCC(=O)N2CC(C)CC(C)C2)c(C)o1
CCCCCCCCCC(CP(=O)(O)CC1OC(n2ccc(=O)[nH]c2=O)C(O)C1O)C(=O)O
CCN(c1ccccc1)S(=O)(=O)c1cccc(C(=O)OCC(=O)N2CC(C)OC(C)C2)c1
C=C1NC(=O)NC(=O)C12CCC(OCc1cccc(Cl)c1Cl)OC2
COc1ccc(O)c(-c2nc3ccccc3n2C)c1
COc1ccccc1NC(=O)Cn1nc(C)c(Cc2ccccc2)cc1=O
COCC1OC(OC2C(C)C(=O)OC(CO)C(C)(C)C(O)C(O)C(C)CC(C)C(OC3OC(C)CC(N(C)C)C3O)C2C)CC(NC(=O)C=CC(C)(C)C)C1O
CCCn1c(=O)c2nc(-c3cc(NC(=O)Nc4ccccc4Cl)nn3C)[nH]c2n(CCC)c1=O
Cc1ccccc1OCC(=O)Nc1nc2c(s1)CC(C(C)(C)C)CC2
CCOc1ccc(Cl)cc1NC(=O)c1ccccc1NS(=O)(=O)c1cccs1
CC(C)n1c(SCC(=O)NCCC2=CCCCC2)nc(O)cc1=O
N=C(N)c1ccc(NCCCNc2ccccc2)cc1
O=C(c1cccc(C2CC2)c1)N1CCCC(c2noc(C3CC3)n2)C1
O=C1C=C(c2ccc(I)cc2)N(c2ccc3ccccc3c2)C1=O
NCCNCc1cc(Br)c(Oc2ccc(O)c(Br)c2Br)c(Br)c1
COCC(Cc1cccc(O)c1)NCC(O)c1cc(O)cc(O)c1
Cc1cc(C)c(S(=O)(=O)NCCNS(=O)(=O)c2cc(Cl)ccc2Cl)c(C)c1
COc1ccc(C(=O)NC(=S)Nc2ccc(S(=O)(=O)N(C)c3ccccc3)cc2)cc1
c1ccc(C2=NN(c3nc4ccccc4n4nnnc34)C(c3ccccn3)C2)cc1
O=C(NCc1ccccc1C(F)(F)F)c1cccc([N+](=O)[O-])c1Cl
Cn1c(=O)c2nc(-c3c[nH]c(C=Cc4ccccc4)n3)[nH]c2n(C)c1=O
CC(C)(C)C(=O)OCCC1(C(=O)O)OC(OC2CCC3(C)C(CCC4(C)C3CCC3C5CCC(C)(C(=O)O)CC5CCC34O)C2(C)C)C(OC2OC(O)C(O)C(O)C2O)C(O)C1CO
C=CCN(CC(=O)O)[N+](=O)[O-]
O=C1C=CC2(CCCC2)C2CC(SC3OC(CO)C(O)C(O)C3O)CN12
Cc1ccc(-n2nc3c(c2NC(=O)COc2cc(C)c(Cl)cc2Cl)C[S+]([O-])C3)cc1
CCOc1cccc2c(C(=O)O)cc3oc(C(F)(F)F)cc(=O)c3c12
O=C(NCCc1ccccn1)c1cccs1
O=C(CC1C(=O)NCCN1C(=O)Cc1ccccc1)NC1CCCC1
O=C(C=Cc1ccc(F)cc1)Nc1ccc(N2CCC(Cc3ccc(F)cc3)CC2)cc1
CC(=O)Nc1ccc(NC(=O)ON=C(N)c2ccc(Cl)cc2)cc1
CCOC(=O)C1=C(C)NC(C)=C(C(=O)OCC(=O)c2ccc(C)s2)C1c1ccc(OC)cc1OC
COc1cc(CCC2(CO)CCC(=Cc3cc(OC)c(O)c(OC)c3)C2=O)ccc1O
CC1=CC(=O)c2oc(C)c(CCC(=O)N3CCCCC3)c2C1=O
CCOC(=O)CN(C(=O)CC1Oc2ccccc2NC1=O)c1ccc(OC)cc1
CC(=O)OC1CC2CC(c3ccc(Oc4ccccc4)nc3)CN2C1
CN(CC(=O)Nc1ccccc1N1CCOCC1)S(=O)(=O)c1sccc1C#N
CC(=O)OCC1OC(SCC2=C(C(=O)O)N3C(=O)C(NC(=O)Cc4ccccc4)C3SC2)C=CC1OC(C)=O
N#CCCCCC(C1=NCCC1)N1CCCC1
CCOC(=O)c1c(-c2cccc(C)c2)[nH]c2ncnc(N3CCOCC3)c12
CC1=C(C(=O)Nc2ccc(F)cc2)C(c2ccco2)C(C(=O)Nc2ccc(F)cc2)C(S(=O)(=O)N2CC(C)CC(C)(C)C2)C1
CCOC(=O)C1=C(C)NC(C)=C(C(=O)OCCCCCOC(=O)c2cccc([N+](=O)[O-])c2)C1c1ccccc1[N+](=O)[O-]
CCC(NC(=O)C(C)CCCCNC(=O)c1ccccc1)C(=O)NC(Cc1ccccc1)C(=O)NC(C)C(=O)NC(C)Cc1ccccc1
CC(C)C(NC(=O)OC(C)(C)C)C(=O)N1CC(c2ccccc2)CC1C(=O)NC(CO)C(O)c1ccccc1
COc1ccc2[nH]cc(CC(N)=O)c2c1
CC(=O)N1CCC2(COCc3nnc(C)n32)C1
CN(Cc1c(F)cccc1Cl)C1CCN(CC2CN(CC(P(=O)(O)O)P(=O)(O)O)CC2c2ccc(F)cc2)CC1
C=CCN1Cc2cccc3[nH]c(=O)n(c23)CC1C
Nc1ncnn2c(CC3CC3)nc(-c3ccc(C(=O)N4CC5(CC5)C4)cc3)c12
COc1ccc(COC(=O)CCNS(=O)(=O)c2ccc(C)cc2)cc1F
O=C1c2ccccc2Cc2cccc(O)c21
CN(C)CCCn1c(NC(=O)c2cccc([N+](=O)[O-])c2)nc2ccccc21
COc1ccc(CCN2CCN(C(=O)C=Cc3ccc(OC)c(OC)c3OC)CC2)cc1OC
Cc1ccc(-c2c[nH]c3c2-n2cccc2C3=O)cc1
Nc1nc(=O)c2cc(CN(C=O)c3ccc(C(=O)NC(CCC(=O)O)C(=O)O)cc3)ccc2[nH]1
Cc1ccncc1-c1cc2cnc(Nc3ccc4c(c3)CCN(C)C4)nc2n(C)c1=O
NC1CCN(c2nccn3c(-c4ccc(-c5cccnc5)nc4)cnc23)CC1
CNC(=O)C12CC1C(n1cnc3c(NCc4cccc(Cl)c4)nc(C#Cc4ccccn4)nc31)C(O)C2O
Cc1c(C(N)=O)cccc1C1CCN(C(=O)CCCc2ccc(C(F)(F)F)cc2)CC1
CC1CN(C(=O)c2ccn(Cc3cccc(Cl)c3Cl)n2)c2ccccc2O1
O=S(=O)(Nc1cnccn1)c1cccc(-c2ccccc2)c1
CCCn1c(=O)c2nc(-c3cc(OCC(=O)Nc4ccccc4F)nn3C)[nH]c2n(CCC)c1=O
CCCC(CCC)C(N)=O
O=C1NC(=O)N(c2ccc(F)cc2)C(=O)C1=C1C(=O)Nc2ccccc21
CNC(=O)c1ccccc1-c1nc(Nc2cc(Cl)c(OC)c(Cl)c2)c2ccccc2n1
CCOc1ccc2nc(NC(=O)c3c(N4CCSCC4)no[n+]3[O-])sc2c1
Cc1ccc(-c2ccc3ncc4c(c3n2)n(-c2ccc(C(=O)O)c(O)c2)c(=O)n4C)cc1
CN1CCCC1C=C1C(=O)NC(=O)NC1=O
CCCCCCCOc1c([N+](=O)[O-])cc(C(=O)Nc2c(C(C)C)cccc2C(C)C)cc1[N+](=O)[O-]
COc1ccc(NC(=O)c2c(Cl)cccc2Cl)cc1OC
CC(=O)NC(C)c1ccc(OC2CCN(c3ccnc(NCC4CCOCC4)n3)C2)cc1
Cc1nc2ccccn2c1C(=O)OCCCNC1=NS(=O)(=O)c2ccccc21
O=S(=O)(NC(c1ccc(C(F)(F)F)cc1)c1c[nH]cn1)c1ccc(N2CCCCC2)cc1
CC(=O)N1c2ccccc2OP1(=O)c1ccc(F)cc1
O=C1C(CCc2ccccn2)N=C2c3ccccc3N=C(SCc3cccc(Cl)c3)N12
O=C(Cc1ccccc1)Nc1nnc(CCSCCc2nnc(NC(=O)Cc3c(F)cccc3Cl)s2)s1
COc1ccc(-c2cnc(NC(=O)C3CCCN3C(=O)OC(C)(C)C)s2)cc1
C#CC1(O)CCC2C3CCC4=CC(=O)CCC4C3CCC21C
N=c1oc2cc(O)ccc2cc1C(=O)Nc1ccccc1Cl
O=C(O)c1ccc(Cn2ncc3c(NCc4ccc(C(F)(F)F)cc4)ncnc32)cc1
CC(=Cc1ccccc1)C(=O)NN=C(C=Cc1ccc(O)cc1)C(C)C
O=C(O)CSc1nnc(Cc2ccccc2Cl)n1-c1ccccc1
COc1cc(Nc2ncnc3cc(-c4ccccc4OC)ccc23)ccc1C(=O)NC1CCN(C)CC1
CCC(=O)OCC1(C)CCCC2(C)C1CCC1(C)OC(=O)CCC12
CN(CCc1c[nH]c2ccc(Br)cc12)C(=O)C1CCN(S(=O)(=O)c2ccc(F)cc2)CC1
COc1ccc(-c2nc3cc(C)ccn3c2Nc2ccc(Cl)cc2)cc1
O=C(NC(CCCCNc1ccnc2cc(Cl)ccc12)C(=O)Nc1ccc(Br)cc1)c1ccc(-[n+]2ccc(N3CCOCC3)cc2)cc1
CCSc1nnc(-c2ccc3[nH]c(Oc4ccccc4)nc3c2)n1-c1ccccc1
CCCCOc1ccc2cc(O)c(=O)oc2c1
COc1ccc(CNC(=O)c2cc3c(OC)cccc3o2)cc1OC
CC(C)N(C)Cc1coc(-c2cccc3ccccc23)n1
CC(Cl)C(=O)N(Cc1ccco1)C1CCCCC1
C=CCN(CC)CCOc1ccc(C(=O)C2C(c3ccc(OC)cc3)C2(C)C)cc1
CCC(C)C(=O)NC1CCC(CC(C)C)N(C(=O)C(O)C(Cc2ccccc2)NC(=O)C(CS(=O)(=O)c2ccc3c(c2)OCCO3)NC(C)=O)C1
O=C(Nc1nc2c(Cl)cccc2s1)c1cc(Br)c(Br)c2[nH]c3cc(Cl)ccc3c12
CC(C)C(=O)C1C(=O)C(=O)N(c2ccc(-c3nc(C(C)C)sc3Cl)cc2)C1c1ccccc1O
N=C(Nc1ccccc1)c1ccc2nc(-c3ccc(OCc4ccccc4)cc3)sc2c1
CCC(C)C(NC(=O)N1C(=O)CC1(C)C)C(=O)N1CCCC1C(=O)NC(Cc1ccccc1)C(=O)O
CC(C)CC(N)C(=O)N1CCN(CCCOc2cccc(C(=O)C3CC3)c2)CC1
O=C(N1CCCCC1)N1Cc2ccccc2-n2nncc2C1
COc1cccc(C2CC3(CCN(CC(C)N4CCC(c5c[nH]c6ccc(Br)cc56)CC4)CC3)Oc3ccccc32)c1
CC1=C(C(=O)OC(C)C)C(c2ccsc2)N(C(C)C)C(=O)N1
O=C1N(c2cncnc2)CCC12CN(Cc1ccccc1F)C2
S=c1[nH]nc(NN=Cc2cccc3ccccc23)n1-c1ccc(Cl)c(Cl)c1
COc1ccc(-n2nc(C(N)=O)c3c2C(=O)N(c2ccc(C4(CN5CCOCC5)CC4)cc2)CC3)cc1
CCOc1cc(C=NNC(=S)Nc2ccccc2OC(F)F)ccc1O
COc1ccc(C(=O)C=Cc2cccc(OCc3cn(CC(O)CN4C(=O)C(=O)c5ccccc54)nn3)c2)c(C)c1
COc1ccc(C2(O)c3ccccc3C(=O)c3sccc32)cc1OC
CC1CCC23CCC4(C)C5(C)CCC6C(C)(C)C(=O)CCC6(C)C5C=C(O)C4(OC2=O)C3C1C
O=C(NCc1nncn1C1CC1)c1cc(Cl)c(N2CCOCC2)c(Cl)c1
Cc1ncc(C(=O)NC(CCO)c2ccccc2F)nc1-c1ccc(C(C)(C)C)cc1
CC(=O)C12CCC3C(CCC4CC(C)(C#Cc5ccc(-c6ccccc6)cc5)CCC43O)C1CCC2C
Cc1ccc(N2CCN(S(=O)(=O)c3ccccc3Cl)CC2)c(C)c1
NC(=O)c1cccc2c(NCc3ccccc3)ncnc12
CCCCCCCCn1c(-c2cccc3ccccc23)c(-c2ccc(C(F)(F)F)cc2)sc1=S
O=C(Cc1n[nH]c(=O)c2ccccc12)N1CCN(C(=O)c2ccco2)CC1
Cc1nn(CC2CCCN2C(=O)c2ccoc2)c(C)c1Cl
O=C(Nc1cc(S(=O)(=O)N2CCOCC2)ccc1Cl)c1ccccc1NS(=O)(=O)c1cc(Cl)ccc1Cl
CC(O)(COc1ccccc1C(F)(F)F)CN(C(=O)Cn1ncc(N2CCCC2=O)cc1=O)c1ccccc1
CCN1N=C(NCC2CCCO2)c2cccc3cc(Cl)cc1c23
COc1cc(N)c(Cl)cc1C(=O)OCCN1CCC(N2C(=O)c3ccccc3C2=O)CC1
CC1=C(C(=O)Nc2ccc(N3CCN(C)CC3)cc2)C(c2ncccn2)n2nc(-c3ccc(F)cc3)nc2N1
CCn1cc(C(=O)NCc2ccccn2)c(=O)c2cc(S(=O)(=O)N3CCCC3)ccc21
CCC(=O)C(CCCCCCCOc1ccc(O)cc1)C(=O)CC
CCOC(=O)c1cnc2c(cnn2CC(Cl)c2c(F)cccc2Cl)c1Nc1ccccc1
OC(CN1CCN(c2ccccn2)CC1)c1ccc(Cl)cc1
CCC1CN(CCOC)CCC1NC(=O)c1ccc2snnc2c1
CN(C)C(=S)N(Cc1ccccc1)Cc1ccccc1
CN1CC(c2ccccc2)C=C2c3cccc4c3C(CN4)CC21
CCC(C)CC(C)C(NC(=O)C(N)C(C)C)C(=O)NC(Cc1c[nH]c2ccccc12)C(=O)NC(C(=O)NC(C(=O)NC(Cc1c[nH]c2ccccc12)C(=O)O)C(C)C)C(C)C
CC(C)N(C(=O)CSc1nc2cc3c(cc2cc1C#N)OCO3)C(C)C
COc1ccc(S(=O)(=O)NCC(=O)OCC(=O)NC2CCCC2)c(OC)c1
CC(C)CC1CNCCN1CC(O)CNC(=O)c1cc2cc(O)ccc2[nH]1
COc1ccc(C(=O)c2c(N)sc(NC(=O)c3cccc(C)c3)c2CC(=O)O)cc1
COc1ccc(C=CC(=O)O)cc1
CCOCC(=O)N1CCc2cc(S(=O)(=O)Nc3cc(C(=O)O)cc4ccccc34)ccc21
O=S(=O)(CCCc1cccc(Cc2cccnc2)c1)c1ccccc1
Nc1nc(F)c2c(ncn2C2CC(O)C(CO)O2)n1
CN1C(=O)c2nn(C)cc2N(C)c2ccc(Cl)nc21
Cc1nc(C)c(C)c(NC2CCCCC2)n1
CC1CN(CCc2c[nH]c3ccc(Cl)cc23)CC(C)O1
O=C(CN1C(=O)c2ccccc2Sc2ccc(C(=O)N3CCOCC3)cc21)NC1CCC(F)(F)CC1
CCOc1ccc(O)c2c1OC(c1ccc(O)cc1)C(Br)=C2
Cc1cc(C)c(-n2ncc3c(N4CCCCC(C)CC4)ncnc32)c(Cl)c1
CCc1ccccc1NC(=O)CCN(C)S(=O)(=O)c1ccc2c(c1)oc(=O)n2C
OCC1C(O)C(O)C(O)CN1CCCCCOCc1ccccc1
Cn1c(NCc2cccc(CN)c2)nc2ccccc21
CC(C)Nc1nc(NCC2CCCO2)nc(N2CCCCC2)n1
CCCOc1ccnc(-c2nccn2Cc2cc(OC)c(OC)c(OC)c2)n1
Cc1csc(NC(=O)NCCCc2cn[nH]c2)n1
COc1ccc(Cl)cc1C(=O)NCc1cc2n(n1)CCCNC2
CC(C)Cn1c(=O)c2sccc2n2c(CCCC(=O)NCc3ccco3)nnc12
CCOC(=O)N1CCC(NC(=O)c2cnn3ccc(N)nc23)CC1
Cc1cc(=O)c(OCC(=O)NC(Cc2ccccc2)c2ccc(C#N)cc2)c[nH]1
COc1cc(Nc2ncc(C(F)(F)F)c(Nc3ccccc3S(N)(=O)=O)n2)cc(OC)c1OC
Cc1c(-c2ccc(-c3ccc(-c4ccc(Cl)cc4)cc3)s2)sc(=O)n1C1CC(O)C(CO)O1
C=CCN1CCC(Nc2nc3cc(Cl)ccc3c3cn(C)nc23)CC1
O=c1c2c(-c3ccccc3)c3c(nc2n(-c2ccccc2)c(=O)n1C1CC1)NC(=S)NC3c1ccccc1
CN(C)C1CCC(c2ccc(Cl)cc2)c2ccc(Cl)cc21
CCCCCOc1ccc(-c2nc(CNC(=O)CCC)co2)cc1
N#Cc1cccc(-n2ncc(C(=O)Nc3ccccn3)c2C2CCN(CC(F)F)C2)c1
CCN1C(=O)C(=C2Sc3cc(OC)ccc3N2CC)SC1=S
COc1cc(-c2coc3c(O)c(C)c(O)cc23)ccc1O
O=[N+]([O-])c1ccc(Cl)cc1CS(=O)(=O)Oc1ccc(-c2cc3c([nH]2)C(=NCc2ccc(C(F)(F)F)cc2)c2ccccc2-3)cc1
COC(=O)c1ccc(C2=NN(C(=O)C(C)(C)C)C(c3ccc(CN4CCCCC4)cc3)C2)cc1
COCCN(C)C1CCN(c2nc(N)n3ncc(-c4ccc(C(F)(F)F)cc4)c3n2)C1
Cc1ccc2nc(-c3cccc(Cl)c3)c(C=O)n2c1
CC(=O)Oc1cccc(C(=O)Nc2ccc3c(c2)Cc2cc(NC(=O)CCN4CCN(C)CC4)ccc2-3)c1
COC(=O)c1cccc2c1nc(-c1ccccn1)n2-c1ccc(Cl)cc1
O=c1nc(SCCN2CCN(c3cccc(Cl)c3)CC2)[nH]c2ccc(Br)cc12
CC(C)c1ccc2nc(C(F)(F)F)cn2c1
CC1CCC2(OC1)OC1CC3C4CCC5CC(OC6OC(CO)C(O)C(O)C6O)C(O)CC5(C)C4CCC3(C)C1C2C
CC1CCC2C3CCC4CC(=O)CCC4(O)C3CCC12C(C)(C)C
O=S(=O)(O)c1ccc(Nc2n[nH]c(-c3ccccc3)n2)cc1
COc1ccc(CNC(=O)C2=C(O)C3=C(CCCC3)N(C)S2(=O)=O)cc1OC
CSc1ncc(Cl)c(C(=O)N2CCN(CC(=O)Nc3ccccc3)CC2)n1
CC1=C(C(=O)OC2CCC2)C(c2ccc(Cl)c(Cl)c2)NC(=O)N1
COc1cccc(-c2cc3nc(SCC(=O)N(C)C)n(C)c(=O)c3s2)c1
Cc1cccc(NC(=O)COC(=O)c2ccc([N+](=O)[O-])cc2)n1
CCc1cc(NCC(C)O)n2nc(-c3cccnc3)nc2n1
CCC(C)C1NC(=O)C(Cc2ccc(O)cc2)NC(=O)C2CCCN2C(=O)C(CC(N)=O)NC(=O)C(CO)NC(=O)C2CCCN2C(=O)C2CCCCN2C1=O
CN(C)C1CCN(c2cc3c(cc2F)c(=O)c(C(=O)O)cn3C2CC2)C1
CC(C)S(=O)(=O)Nc1cc(Cl)ccc1Cl
N#CCC(=O)N1CCC2(CC1)COCCN2Cc1nc(Cc2ccccc2)no1
C=C(c1cccc(OC)c1)N(Cc1ccc2c(c1)OCO2)C(=S)NCCCOC
O=C(CCc1nc(-c2ccc(O)cc2)no1)Nc1ccc2c(c1)c1ccccc1n2CCCCF
CCCc1ccc2nc(NCCCc3ccncc3)nc(C)c2c1
CC(C)CCCC(C)(O)C1CCC2C3CC=C4CC(O)CCC4(C)C3CCC21C
O=c1nc(-c2ccco2)[nH]c2c1sc1nc(-c3ccccc3)c3c(c12)CCCC3
CNc1nc(Br)cn2c(-c3ccc(N4C(C)CN(C)CC4C)c(OC)c3)cnc12
CCCCCCSCc1n[nH]c(=O)n1-c1cccc(C(F)(F)F)c1
CCCCCOC(=O)N1CCN(C(=O)C(CCC(=O)O)NC(=O)c2cc(NC(=O)CCCCC)cc(-c3ccccc3)n2)CC1
O=C(c1cc(OCc2cc(C(F)(F)F)cc(C(F)(F)F)c2)cc(OCC2CCC2)c1)N1CCC(N2CCCCC2)CC1
C=CCN1CCc2cccc3[nH]c(=O)n(c23)CC1
CC(=O)c1c(-c2cccc(C(=O)O)c2)cn(Cc2cc(O)c(C(=O)c3ccc4ccccc4c3)c(O)c2)c1C(C)=O
CC(C)CN(C(=O)Cn1c(=O)n2n(c1=O)Cc1ccccc1C2)C1CCS(=O)(=O)C1
Cc1ccsc1C1OC(C(=O)NNC(=O)c2ccccc2O)C2OC(C)(C)OC12
Cc1cc(C)nc(N2CC3CCN(C(=O)c4cc(Cl)ccc4-n4nccn4)CC32)n1
CCN(CC)CCN1C(=O)C(O)=C(C(=O)c2ccc(Br)o2)C1c1ccccc1
CCN1C(=O)CCC1C(=O)NCCc1nnc(C)o1
Cc1ccc(-c2cnn3c(NCCNC(=O)Nc4ccccn4)cc(C)nc23)cc1
CCCCCNC(=O)Nc1c(C)cccc1CN1CCNC(=O)C1
c1ccc(C2Cc3cc(-c4nn[nH]n4)ccc3N2)nc1
Cc1ccc(NC(=O)COC(=O)CCn2nnc3ccccc32)cc1
Cc1nc(N2CCN(C3CCCC3)C(C)C2)c2ccccc2n1
Cc1ccc(C(=O)NS(=O)(=O)Cc2ccccc2)cc1
CC(C)(C)c1ccc(-c2nc3ccc(O)cc3c(OCC(=O)NNC(=O)c3cccc(O)c3O)c2C#N)cc1
O=C1c2ccccc2N(C(=O)Cc2cccc3ccccc23)CCN1Cc1ccccc1
COc1ccc(NC(=O)C2(C)CCN2C(=O)c2cccs2)cc1
COc1ccc2c(c1)OCC(=Cc1ccc[nH]1)C2=O
CC(C)CCn1c(=O)[nH]c(=O)c2[nH]c(-c3ccc(F)cc3)nc21
O=C1c2cc(Cl)ccc2CC1c1cccnc1
COc1cc(OC)c(OC)cc1C=CC(=O)C=C(C)C=Cc1cc(OC)c(OC)c(OC)c1
Oc1c(-c2ccc(Br)c(Cl)c2)occ(OCc2cn(C3CCCNC3)nn2)c1=S
Cc1cc(-c2cccs2)cc2[nH]c(-c3ccc(N(CCN(C)C)C(=O)CN(C)C)cc3)nc12
Cc1ccc(C)c(SCC(=O)NC2C(=O)N3C=C(CSC(=S)N4CCN(C)CC4)CSC23)c1
COc1ccccc1C=CC(=O)NNC(=O)C=Cc1ccccc1[N+](=O)[O-]
CCN(C)C(=O)Oc1ccccc1C1C(C(=O)C(C)C)C(=O)C(=O)N1c1ccc(SC)cc1
O=C(O)c1cccnc1SCc1ccccc1
Nc1ccc2cc1N=C(C(Cl)Cl)N2c1ccccc1
Cc1ccc(CNc2cncc(-c3cccc(Cl)c3)n2)cc1
CCCCc1nc(-c2ccccc2C(=O)O)[nH]c1CCCC
COc1ccc2nc(NC(Cc3ccccc3)C(=O)Nc3nnc(C4CC4)s3)sc2c1
COc1ccc(Cl)cc1NC(=O)CSc1nc2sc3c(c2c(=O)n1C)CCN(C)C3
COC(=O)c1ccc(-c2nc[nH]c2C)nc1
CC1=Nc2scc(-c3ccc(Cl)cc3)c2C2(N1)C(=O)N(C)c1ccccc12
O=C(c1cnccn1)N1N=C(c2ccc(Cl)cc2)CC1c1ccco1
CC(=NN=c1[nH]c2ccccc2s1)C(C)C
Cc1cc(C)nc(NC(=S)N2CCN(Cc3ccccc3)CC2)c1
COCCn1c(=O)n(C2CC3CCC2C3)c2ccccc21
C=C(C)C1CCC2(CO)CCC3(C)C(CCC4C5(C)CCC(OC(=O)C[N+](C)(C)C)C(C)(C)C5CCC43C)C12
COc1ccc(C2c3cc(OC)c(OC)cc3C3C(CN)CCN23)cc1
O=C(c1ccc(Cl)cc1Cl)N1CCN(c2cccc3ncccc23)CC1
COc1ccc(C(CNC(=O)c2cccnc2)N2CCCCC2)cc1
COC(=O)C(C)NC(=O)c1nc(-c2cc(Cl)ccc2C)[nH]c(=O)c1O
COCC(=O)Nc1nnc(-c2cccc([N+](=O)[O-])c2)s1
Cc1ccc(Nc2nc(-c3ccccc3)cn3ccnc23)cc1
COc1ccccc1CNC(=O)N1CCOC2(CCCC2)C1
Cc1ccccc1N1CCN(Cc2ccc(OC(C)C)cc2)C(=O)C1=O
CCN1C(=O)c2ccccc2[S+]([O-])c2ccc(C(=O)NCc3cccc(Cl)c3)cc21
Fc1ccc(CNc2ncnc3ccc(-c4ccsc4)cc23)cc1
Cc1cccc(-n2nc(C(=O)O)cc2C(O)(c2ccccc2)C(F)(F)F)c1
C1CSCCSCCSCCSCCSC1
O=C(NNC(=O)c1ccc(S(=O)(=O)N2CCOCC2)cc1)C1=COCCO1
COc1ccc(COc2ccccc2C(=O)Nc2ccc(-c3nn[nH]n3)cc2)cc1
CCc1ccc2c(=O)cc(CSc3nc[nH]n3)n(CCOCCOCCOC)c2n1
N#Cc1ccc2ccc(=O)n(CCN3CCN(CCCNC(=O)c4ccc([N+](=O)[O-])c5nonc45)CC3)c2c1
Cc1ccc(C)c(S(=O)(=O)N2CN(O)c3c(C)c(C)c(C)c(C)c3C2=O)c1
Cn1c(=O)c(C(c2ccc(Cl)cc2)c2c(O)c3ccccc3[nH]c2=O)c(O)c2ccccc21
CN1C(=O)C2(CC(C(=O)O)c3ccccc32)NC1=S
c1ccc(C2OCC3CCCCN3CC2c2ccco2)cc1
Nc1cc(SCCNCCO)c(S(=O)(=O)O)c2ccccc12
COc1cccc2cc(CCNC(=O)CCCN3CCC(c4c[nH]c5ccc(F)cc45)CC3)c(=O)[nH]c12
CCCCC1=NN(c2ccc(OC)cc2)C(c2ccccc2)C1
CC1CCC2C(C)C(CCn3c(-c4ccc(F)cc4)nnc3C3CCS(=O)(=O)CC3)OC3OC4(C)CCC1C32OO4
[C-]#[N+]c1ccc(CN2CCN(CC3Cc4cc(OC)c(OC)cc4C3)CC2CC=C)cc1C
O=C(O)CCN1C(=O)COc2ccc(-c3csc4ccccc34)cc21
COc1ccc(-n2nc(CCc3ccc(OC)c(OC)c3)cc(CCC(C)NCCc3ccccn3)c2=O)cc1
Cn1ncc2c(N3CCCC3)nc(C3CC3)nc21
CC(=O)c1[nH]c(C)c(C(=O)OCCN(C)C)c1C
CCCNC(=O)NC1COC2(CCN(c3cccc(OC)c3)CC2)C1
Cc1ccc(C(=NCc2ccco2)NO)o1
CCOc1ccc(OCC(=O)Nc2ccc3c(c2)nc(CNc2cc(C)ccn2)n3C)cc1
CCc1nn(CCO)c(CC)c1Oc1cccc(OC)c1
CC(NCC(=O)OC(C)(C)C)C(=O)NC(C(=O)NC(C(=O)N1CCC(CS)C1)C(C)C)C(C)C
Cc1cc(-c2nc3c(o2)CN(C(=O)CNC(=O)c2ccc(C(C)(C)C)cc2)CC3)no1
COC(=O)c1cccc(NC(=O)c2cc(S(=O)(=O)N3CCOCC3)c(OCC(F)(F)F)cc2C)c1
O=C(O)COCCN1C(=O)SC(=Cc2ccc(OCc3ccccc3)c(OCc3ccccc3)c2)C1=O
COc1ccc(C2C(c3cccnc3)OC(c3ccc4c(c3)OCO4)C(C(=O)O)C2[N+](=O)[O-])cc1
CCc1c(O)cc(OCC(=O)NCCCn2ccnc2)c2ccccc12
c1ccc(-c2cc(-c3cccnc3Oc3ccc(Nc4ncccn4)cc3)ncn2)nc1
CN(Cc1cc(C(F)(F)F)cc(C(F)(F)F)c1)C(=O)C1CC(=O)N(c2ccccc2)C1
O=C(COC(=O)COc1cc(=O)oc2ccccc12)NCCCc1ccccc1
CC(C)NC(=O)OC1C(C)OC(OC2C(O)C(N)CC(N)C2OC2OC(CN)C(O)C(O)C2O)CC1(C)N
COc1ccc(C2CNP(=S)(OC)O2)cc1
CC(=O)OCC1OC(n2cnc(C(Cl)Cl)n2)C(OC(C)=O)C1OC(C)=O
NC(=O)CSc1nnc(-c2ccco2)n1-c1ccccc1
CN1CCc2ccccc2Cc2ccc(cc2)Oc2ccccc2CC1
Cc1ccc(CNC(=O)c2cc(-c3ccc(N)cc3)cs2)cc1
Cc1ncc2cccc(C(=O)O)c2c1COc1ccc(C=C2SC(=S)N(CCC(=O)O)C2=O)cc1
Cc1ccc(OCC(=O)Nc2ccc(O)cc2)c([N+](=O)[O-])n1
CCn1nnc(SCC(=O)Nc2ccc(C(N)=O)cc2)n1
Cc1cc(C(=O)COC(=O)CCC(=O)c2ccc(Cl)cc2)c(C)n1C
C=C1CC(=C(O)C(N)=O)C(C(C)=O)C(=O)N1c1ccc(F)cc1F
COc1cccc(-c2cn(C3CCN(Cc4ccc(OC(F)(F)Cl)cc4)CC3)c3ncnc(N)c23)c1
Nc1nc(SCc2ccccc2F)n[nH]1
CSc1cccc(C(=O)NC(C)Cc2c[nH]c3ccccc23)c1
COC(=O)N1CCC(OCCOCCOC(C)C)CC1
CC1=CC(c2ccc(N3CC(COc4ccon4)OC3=O)cc2F)=CCOC1
O=C(NC12CC3CC(CC(C3)C1)C2)N1CCN2C(=O)N(C3CC3c3ccccc3)C(=O)C2C1
COC1CCN(C(=O)C2CC2)C1Cc1ccccn1
CC(C)c1cc(NC(=O)CCN2CCN(C)CC2)on1
Cc1cc(C)cc(-c2nc(Cl)c(-c3ccc(S(C)(=O)=O)cc3)[nH]2)c1
O=C(CSc1nnc(-c2ccc(Cl)cc2)n1Cc1ccco1)Nc1ccc(N2CCOCC2)cc1
CC(=O)Nc1cc(C2CCCN2C(=O)CO)cnc1C
COc1cc(N2C(=O)c3[nH]nc(-c4cccs4)c3C2c2ccco2)cc(OC)c1OC
CCNCC1CCCN1c1ccc(-c2cccc(F)c2)nn1
O=C(NCc1ccccc1)c1ccc(Cn2nc(-c3cccc(C(F)(F)F)c3)ccc2=O)o1
O=C(c1cccnc1)N1CCC(N(c2ccc(Cl)cc2)c2cccnc2)CC1
O=C(CNC(=O)c1ccccc1F)NN=Cc1ccco1
C=C1C=CC(C)(C)CC1
COC(=O)Cc1cn2nc(OCc3ccc(Cl)cc3Cl)ccc2n1
Cc1ccc(-c2csc(N)n2)cc1
O=C(OCc1cccc([N+](=O)[O-])c1)c1cccnc1
C=CCSc1nc(-c2ccco2)nc2c1cnn2C
Cc1cc(C)c(C(=O)c2ccc(OC(=O)c3ccco3)cc2)c(OC(=O)c2ccco2)c1
CC(C)(C)C(O)C(=O)C(=O)N1CCCC1C(=O)OCCCc1ccccc1
CC(C)c1noc(C(C)C)c1CCC(=O)Nc1ccc2c(c1)OCO2
CC(C)CC(NC(=O)OCc1ccccc1)C(=O)NN(CC(C)C)C(=O)C(=O)NCCc1ccccc1
N=C(N)NCCCC(NC(=O)C(CCCNC(=N)N)NC(=O)C(CCCCN)NC(=O)CS)C(=O)NC(Cc1c[nH]c(Nc2cccc(Cl)c2)n1)C(N)=O
CC1CC(=O)OC1C1c2c(nc3c(c2O)C(=O)CC(C)(C(C)C)C3)C=CC1O
CC1CC(C)CN(C(=O)CNC(=O)c2ccc3c(c2)OCCO3)C1
CC(=NNC=NC(=O)c1ccc(S(=O)(=O)N2CCOCC2)cc1)c1ccc(C)c(C)c1
O=C(Nc1ccccc1C(=O)NCc1ccccc1)c1cc(C2CC2)on1
CN(CCN(CCN(Cc1ccccc1)Cc1ccc(F)cc1)S(=O)(=O)c1cn(C)cn1)c1ccnc2cc(Cl)ccc12
CN(C)CCOc1ccc(CCc2ccc(OCCN(C)C)c(C3(C)CCC(O)CC3)c2)cc1
Cc1cc2c(NC(=O)NC3CC(CF)(CF)Oc4cc(F)ccc43)cccc2cn1
COC(=O)c1ccccc1NC(=O)C(C(=O)c1ccc(O)c(OC)c1)=C(O)C(=O)c1ccccc1
COc1ccc(C=CC(=O)c2ccc(OC)c(OC)c2OC)c(OC)c1OC
COc1ccc(C(=O)c2cc(N)c(-n3ccnc3)c(OC)c2)cc1
CCCCCn1sc2ccccc2c1=O
N#Cc1cccc(NC(=O)C2CCCN2c2cccnn2)c1
CC(NC(=O)Cc1ccc(Cl)cc1)C(=O)Nc1nnc(-c2cccs2)s1
O=C(NCCOc1ccccc1)NC(Cc1c[nH]c2ccccc12)C(=O)NC(CCc1ccccc1)C(=O)NC1CCCC1
Nc1ccc(C(=O)c2ccccc2N)c(C(=O)O)c1
Cc1ccc(-c2cc(NCc3ncc[nH]3)ncn2)c(C)c1
COCC(C)Nc1cc(-c2ccccc2)nc2ccnn12
CCCS(=O)(=O)N1N=C(c2ccc(C)cc2)OC1c1ccc2c(c1)OCO2
O=C(Cn1cc(SCC(=O)N2CCN(c3ccccc3)CC2)c2ccccc21)Nc1ccccc1
Cc1cccc2c1OP(=O)(OCC1OC(n3cc(C)c(=O)[nH]c3=O)CC1O)OC2
Fc1ccc2c(c1)C(SCCN1CCCC1)c1ccccc1S2
CCCC(C)C1C(=O)N2C(C(=O)OC(C)(C)C)=C(C(=O)c3cn[nH]c3)CS(=O)(=O)C12
CC(C)c1csc(C(=O)NCCCCNS(C)(=O)=O)c1
O=C(Nc1cc(OC(F)(F)F)ccc1-c1cnc2[nH]ccc2n1)c1ccc(C(F)(F)F)cn1
Cn1c(=O)[nH]c(=O)c2c1nc(CCCO)n2Cc1ccccc1
Cc1ccc(C(c2ccccc2)N2CCN(C(=O)c3cc(C)ns3)CC2)cc1
O=C(O)C1C(O)C(O)C(O)CN1CCNCC(O)COc1ccc(F)cc1
Cc1nc(SCC(=O)Nc2ccc3c(c2)CCC3)c2cc(C)sc2n1
CC1(C)OC2C(COP(=O)(O)OP(=O)(O)OP(=O)(O)O)OC(n3cnc4c(N5CC(C(=O)O)C5)ncnc43)C2O1
COc1ccc(Nc2nc3ccccc3nc2NS(=O)(=O)c2ccc(-n3ccnc3)cc2)cc1
CC(CC(O)(c1ccccc1)C1CCCC1)N(C)C
CCn1ccc(=O)c2ccc(C#CC3CCCCC3)nc21
O=C(O)c1cc(-c2cccc(F)c2)nc2c1cnn2Cc1ccccn1
O=C(NCC=Cc1ccccc1)c1ccc(N2CCC3(CC2)C(=O)N(CC2CC2)CN3c2ccccc2)cc1
Cc1oc(-c2ccccc2)nc1CCOc1ccc(CC(Nc2ccccc2C(=O)c2ccccc2)C(=O)O)cc1
O=[N+]([O-])c1ccc(F)c2c1CCN(CCN1CCOCC1)C2
NC1=NC(Cc2ccccc2)CO1
Cc1ccccc1Nc1cc(-c2cccnc2)ccn1
CCCCCCCCCCCCCCCC(=O)NC(C)CC(CO)NC(C)=O
C=CCc1cc(O)cc(CC=C)c1OC
CC1CCCN(C(=O)c2c(NC(=O)c3cc(Cl)ccc3OC(F)F)sc3c2CCC3)C1
N#Cc1c(-c2cccs2)nc2n(c1=O)CC(=O)N2
CC=C1SC(=Nc2ccc(-c3cnco3)c(OC)c2)NC1=O
CN(C)CCc1ccc2[nH]c3c4c(ncc3c2c1)-c1c(nn(C)c1CCN1CCC(O)CC1)CC4
COc1ccccc1N(CC(=O)NCCSc1ccccc1)S(=O)(=O)c1ccc(C)cc1
CCCC(=O)OC1C(c2ccccc2)C2(C#N)c3c(C)nn(-c4ccccc4)c3OC(=N)C12C
CCOc1ccc(NC(=O)c2ccc3c(c2)N(Cc2ccc(OC)cc2)C(=O)C2CCCCN32)cc1
N=C(N)c1ccc(CC(NS(=O)(=O)c2ccc3ccccc3c2)C(=O)N2CCN(C(=O)c3ccccc3)CC2)cc1
COc1cc(C(=O)c2cc(OC)c(OC)c(OC)c2)cc(CC=C(C)C)c1OC
COC(=O)c1[nH]c(C)c(C(=O)N2CCN(C(=O)c3ccco3)CC2)c1C
CN1CCc2ccccc2Cc2[nH]c3ccc(Br)cc3c2CC1
CCCCCCCCCNC(=O)C(CCCCN)NC(=O)C(CCCNC(N)=O)NC(=O)c1cccc(C)c1
COc1cc(OC)nc(SCc2ccc3ccccc3n2)n1
Cn1ccnc1CN1CCC(O)(CCNc2ccc(C#N)cc2)CC1
CCOc1ccc(C(=O)NCC2CCCO2)cn1
NC(=O)c1c2nnn(CCCP(=O)(O)O)c2c(O)c2c1[nH]c1ccc([N+](=O)[O-])cc12
FC(F)(F)c1cccc(C2(c3cccc4ccccc34)OCCCO2)c1
O=C1NCCc2nc3ccccc3c(C(=O)NC3CCCCC3)c21
COCCCn1c(SCC(=O)Nc2ccccc2)nnc1-c1ccc(OC)cc1
CCCCCCCCCCCCCCCC(=O)OC(COC(=O)CCCCCCCCCCCCC)COC1C(O)C(O)C(O)C(O)C1O
c1ccc(CNCc2coc(-c3cccs3)n2)cc1
COc1ccc(C(=O)Nc2cc(Cl)c3c(c2)CC(O)C(CN2CCCC2)O3)cc1Cl
CNC(=O)C1C(=O)NCCC1C(=O)NC(CCc1ccccc1)CC(=O)OC
COP(=O)(O)Cc1ccc(C=Cc2cnc(N)nc2)cc1
Cn1cc(-c2cn3c(-c4cc(F)c(O)c(F)c4)cnc3c(N)n2)cn1
COc1ccccc1-c1ncc([N+](=O)[O-])c(NCc2ccccc2)n1
Cc1ncccc1C(C#N)N1CCN(C(=O)C2CCN(C(C)C)CC2)CC1
CCCCCCCCCCCCCCCCOP1(=O)OCC2OC(n3ccc(N)nc3=O)C(C)(O)C2O1
O=C1NC(=O)c2c(ccc3o[nH]c(=O)c23)C1=O
C=C(C)C1(O)CC(NC(=O)C2(C)CCC3(C)CCC4(O)C(=CC(=O)C5C4CCC4C(C)(C)C(O)CCC54C)C3C2)CC(C)(C)N1C
CCOc1cccc2sc(NC(=O)CSc3nnc(-c4ccc5c(c4)OCCO5)n3C)nc12
COc1cc2cc(-c3cn(-c4ccc(S(N)(=O)=O)cc4)c4nc(SC)nn34)cc(=O)n2cc1OC
Cc1ccc(CCn2c(-c3ccc(O)cc3Cl)cc3ccccc32)cc1C
O=C(NCCCN1CCC(c2ccncc2Cl)CC1)c1ccc(-n2ccccc2=O)cc1
CC(Sc1nnsc1C(=O)NN=Cc1ccc(Cl)cc1)C(=O)Nc1cccc2ccccc12
CCCc1nc(C(=O)NCc2cccc(Cl)c2)cc(N)c1N
COc1cc(OC)cc(C(=O)C=Cc2ccccc2OCc2cccnc2)c1
Cc1nc(N)sc1C(=O)NC(C(=O)F)C(C)C
CCC(C)C(N)C(=O)N1C(C(=O)NC(Cc2ccccc2)C(=O)O)CC2CCCCC21
Cc1cc(=O)[nH]c2cc(NS(=O)(=O)c3ccc(-c4ccccc4Cl)cc3)ccc12
Oc1ccc(-c2csc(C3=NCCS3)c2-c2ccc(O)cc2)cc1
CCCCn1c(=O)c2[nH]c(-c3ccc(OCC(=O)Nc4cc(C(F)(F)F)ccc4Cl)cc3)cc2n(CCCC)c1=O
CN(C)S(=O)(=O)N(Cc1cc[nH]n1)c1cccc(Br)c1
CCCn1c(-c2ccc(C)cc2)nc2ccc(OCC(=O)O)c(C)c21
C[N+](C)(Cc1ccccc1)Cc1ccco1
CCOC(=O)CCn1c2c(c3cc(Cl)ccc31)CN(Cc1ccccc1)C2=O
O=[N+]([O-])c1ccc(S(=O)(=O)NCC2CCCO2)cc1NCc1cccs1
CN(CCCNc1ncnc2c(N)nc(-c3ccc(Cl)cc3Cl)nc12)c1c(Cl)cc(C(=O)NCP(=O)(O)O)cc1Cl
Cc1ccc2c(c1Nc1cccc(Br)c1)C(=O)C(=O)N2
CN(C)c1ccc(C2COC3(CCN(C4CCC4)CC3)C2)cc1
Cc1cc(C(=O)NCc2ccc(OC(F)(F)F)cc2)n(-c2ccccc2C(=O)O)n1
CC1COCCN1c1nc(N2CCOCC2C)c2ccc(-c3ccnc(C(=O)N(C)O)c3)nc2n1
CN(C)CCC(=O)Nc1cccn2c(-c3ccc(F)cc3)c(-c3ccc(C4(N)CCc5ccccc5C4)cc3)nc12
CCc1nc(N)nc(N)c1C#Cc1ccc(N)nc1
Cn1c(=O)c2nc(-c3cccc(I)c3)[nH]c2n(C)c1=O
COc1ccc(Cn2c(=O)c3ccccc3n(CC(=O)Nc3ccc(Cl)cc3)c2=O)cc1
O=C(CCCCn1cncn1)OCc1ccc(F)cc1
CC1C(NC(=O)c2nc(Cl)c(N)nc2N)C=C(C(=O)O)C2OC(C(=O)O)C(O)CC21
O=c1ccc2cc(-c3ccccc3)cnc2n1CC=CCN1CCCCC1
CCc1cc2c(NC(=O)Cc3ccc(C(F)(F)F)cc3)nccc2s1
O=C(CNC(=O)c1cccs1)NC(Cc1ccccc1F)c1nc2ccccc2[nH]1
COc1nc(N2CCN(C(=O)c3ccc(C(C)(O)C(F)(F)F)cc3Cl)CC2)ncc1C(=O)NCCC(=O)O
COc1cc2c(cc1OC)CN(CCc1ccccc1)CC2
CC(C)=CCc1cc(C2CCOP2(=S)OCC2OC(n3ccc(N)nc3=O)C(O)C2O)c(O)cc1O
O=c1oc2ccc(Br)cc2n1CCN1CCN(c2ccccn2)CC1
CNc1cc(NC)nc(SCC(=O)NN=Cc2ccc(OC)cc2)n1
COc1ccc(NC(=O)CNC(=O)c2cc3nc(-c4ccc(C)cc4)cc(C(F)(F)F)n3n2)cc1
N#Cc1ccccc1N=C(NCCCN1CCCCC1)NC1CCCCC1
N#Cc1cc(Cl)ccc1O
COc1ccc(NC(=O)CCn2nnc(-c3ccc(C)o3)n2)cc1
CC(C)(C)OC(=O)N1CCC(C(=O)Nc2ccc(Cl)cc2Cl)CC1
CN1CCN(Cc2ccc(Br)cc2)CC12CCc1ccccc12
C=C1C(Oc2ccc(C(=O)c3ccccc3OC(C)=O)cc2)CCC2(C)CC(OC(C)=O)C3=C(C)C(=O)CC(C(OC(C)=O)C12)C3(C)C
O=C(Nc1nc2ccccc2[nH]1)c1cc(=O)c2cc([N+](=O)[O-])ccc2o1
O=C(NNC(=O)c1sccc1Cl)c1ccc([N+](=O)[O-])o1
Cc1ccc(NC(=O)CSc2nc3ccccc3c(=O)n2CCCN2CCOCC2)cc1Cl
N=C(N)NCc1cccc2c1CCN(Cc1ccc(C(=N)N)cc1)C2=O
CC(C(=O)NCc1ccccc1)N(C)C(=O)COC(=O)CCC(=O)c1cccs1
CC(C(=O)NCCCN1CCCC1=O)C1CCC(CC(C)n2cc(C#CCNC(=O)c3cccc([N+](=O)[O-])c3)nn2)O1
Nc1cnc(-c2ccc(C3CCC3)c(OCC(O)CNc3ccc(Cl)c(C(=O)O)c3)c2F)cn1
CC(C)c1ccc(NC2=Nc3ccccc3C2Nc2cc(Cc3ccccc3)[nH]n2)cc1
CC(C)C(c1nnnn1CC1CCCO1)N1CCN(C2CCCCC2)CC1
CN(c1ncnc2[nH]ccc12)C1CCC(CS(=O)(=O)N2CC(CN3CCC(CO)C3)C2)CC1
CCOc1ccc2[nH]c(-c3ccc(OC)c(OC)c3)nc2c1
CC(C)C(=O)N1c2ccccc2CCC1C(=O)NCc1ccco1
CC(C)C1CCC2(C)CCC3(C)C(CCC4C5(C)CCC(OS(=O)(=O)O)C(C)(C)C5CCC43C)C12
COc1cnc2ccc(=O)n(CCn3cc(CCN4CCNCC4)nn3)c2c1
CC(C)CCN1CCN(c2ccc(-c3cccn3C(C)C)nn2)CC1
COc1ccc(CC(=O)NC(=N)NCC(c2ccc(F)cc2)N2CCOCC2)cc1
CN1CCN(c2ccc(NC(=S)NC(=O)c3ccccc3)cc2Cl)CC1
O=c1c2[nH]c3ccccc3c2nc(Sc2c(Cl)cccc2[N+](=O)[O-])n1-c1ccccc1
Cc1ccoc1-c1ccc(N2C(=O)C3(CCC3)C3=C2CC(C)(C)CC3=O)cc1C(=O)O
Cc1ccc(CNC(=O)NCc2n[nH]c(C3CCCCC3)n2)cc1
Cc1ccc(CNC(=O)CCCc2ccc(Cl)cc2)cc1
CCCNC(=O)N1CCC(c2ccc(F)cc2)=N1
CCOc1ccccc1C1c2c(n[nH]c2C(C)(C)C)C(=O)N1c1ccc(-c2ccsc2)cc1
OCC(O)CNc1nc(-c2ccc(F)cc2)c(-c2ccnc(NCCc3ccccc3)c2)[nH]1
COc1c(O)ccc2sc(SCc3ccccc3)nc12
Cc1cc(C)c(NS(=O)(=O)c2ccc(-n3ncc(=O)[nH]c3=O)cc2)c(C)c1
CCCCCCCCCc1nnc(NC(=O)Nc2c(C(C)C)cccc2C(C)C)s1
NS(=O)(=O)c1cccc(NC(=S)NC(=O)c2ccc(F)cc2)c1
Cc1c(S(=O)(=O)N2CCCC(C(=O)NC3CCCCC3)C2)c(C)n(C)c1C
O=C(O)c1ccccc1S(=O)(=O)NCCC1(C(=O)O)NC(c2cccc(F)c2)C2C(=O)N(Cc3cccc(C(F)(F)F)c3)C(=O)C21
COCCOc1ncccc1C1C(C(=O)C(C)C)C(=O)C(=O)N1c1ccc(-c2ccsc2)cc1
c1ccc(-c2ccccn2)nc1
CC(=O)OC1C2CC(C)C3(C)C(C(OC(=O)C=Cc4ccccc4)CC4(C)C(c5ccoc5)CCC43C)C2(C)CCC1(C)C(C)(O)CCC=C(C)C
O=C(NCc1ccc(CN2CCN(c3ccc(Cl)c(Cl)c3)CC2)cc1)c1cccc(F)c1
Cc1ccc(N2CCN(CCCC(=O)Nc3nccs3)CC2)cc1
CCC(NCC1SC(N)=NC1=O)c1ccccc1
Cc1cc(C(F)F)n2ncc(C(=O)Nc3ccc4[nH]ccc4c3)c2n1
CC(=O)NCC1=CCc2ccccc21
CCc1ccc2c(c1)COP(=O)(OCC1C=CC(n3cc(C)c(=O)[nH]c3=O)O1)O2
COc1cc(C2=C(OC(C)=O)C(=O)CC(c3ccc(OC(C)=O)c(OC)c3)C2)ccc1O
COc1ccc(NC(=O)c2cccn2-c2nnc(N3CCCCC3)s2)c(OC)c1
COc1ccc(C2CC(=O)N(CC(=O)N3CCOCC3)C2)cc1
CC(C)C(NC(=O)c1cccc(-c2ccccc2)n1)C(=O)OCC(=O)N1CCCC1C(=O)Nc1ccc(Cl)cc1
O=C(Nc1ccc2c(c1)CNCC2)c1cc(-c2cccnc2)ccc1Cl
CN(Cc1nncn1C)C(=O)COc1cc(Cl)ccc1Nc1ccccc1
COc1ccc(OC)c(NC=C2CCCCCC2=O)c1
N#Cc1ccc(OCC(=O)Nc2c(O)[nH]c(-c3ccccc3)nc2=O)cc1
CC1(C)CC2CC(C)(CCN2C(=O)c2cc(C(C)(C)C)c(O)c(C(C)(C)C)c2)C1
Cc1ccc2c(c1)N(CCN(C)C)C(=O)c1cccnc1CO2
O=C1CC(c2cccc(C=C3SC(=S)NC3=O)c2)=NN1
O=C(CN1CCCc2ccccc2C1)c1ccc(Cl)cc1
COc1cccc2cc(C(=O)NNS(=O)(=O)c3ccccc3)oc12
CCN1CCN(c2nc(-c3ccccc3)cc(-c3ccc(Cl)cc3)c2C#N)CC1
Cc1ccccc1C(=O)Oc1cccc(C=NNC(=O)c2ccccc2O)c1
COc1cc2ccc(=O)oc2cc1OCCCN1CCCC1
CC12CCC(=O)CC1=NCC1c3ccccc3CCC12C
CCN(CC)C(=O)c1cn(C)c(=O)c2c1c1cc(OC)ccc1n2C
Cn1cc[n+](C)c1CCO
Fc1ccc(-c2c(-c3ccncc3)nc3sc(NN=Cc4ccco4)nn23)cc1
C#CCCOC(=O)N1CC(O)C(n2cc(-c3ccc(C)cc3)nn2)CC1c1ccc(C(F)(F)F)cc1
CC(C)(Sc1nnc(-c2cccs2)n1C1CC1)C(N)=O
CC(=O)NC(Cc1ccc(OCP(=O)(O)O)cc1)C(=O)O
Cc1c(Cl)cccc1OCC(=O)NC1CCC(CN2CCC(c3c[nH]c4ccccc34)CC2)CC1
O=C(O)c1cc2c(n1-c1ccc(O)cc1)CCCC2
Cc1ccccc1C=Cc1nc2c(C(=O)N(C)C)cccc2n(C)c1=O
COc1ccc(Oc2ccc(OC)cc2)cc1
Cc1ccc(Cl)cc1N1CCN(C(=O)c2cc(-c3ccccc3F)n[nH]2)CC1
CCCCC(CCCC)C(=O)NCCS(=O)(=O)NC(C(=O)N1CCCC1C(=O)NC(Cc1ccccc1)C(=O)C(F)(F)F)C(C)N(C)C(=O)CC(C)C
COc1cc(C(=O)c2c[nH]c(-c3ccccc3O)n2)cc(OC)c1OC
CC(C)=CCOc1c(C)cc(NC(=S)NCc2ccco2)cc1C
Cc1ncc(CNCc2cccc(-c3cccc(-c4nc5ccccc5[nH]4)c3)c2O)s1
COc1nc2[nH]nc(N)c2c2c1CCC2
COCC(=O)N1CCc2cc3[nH]ncc3c(-c3ccc(OC)cc3)c2C1
CCc1csc(-c2cc3c(cc2Cl)[nH]c(=O)c2cnn(C4CCN(C(=O)OC(C)C)CC4)c23)n1
CCOC(=O)CNC(=O)c1cccnc1C(=O)OC
Cc1ccc(C(=O)OC2C(OC(=O)c3ccc(O)cc3)c3c(ccc4c(=O)c(C(C)C)c(O)oc34)OC2(O)C(C)C)cc1
Cn1nc(C(F)(F)F)c(C(=O)NCc2cccc(CN)c2)c1N1CCCCC1
Cc1ccc(N2C(=O)N(C)C(O)=C(C(=O)c3ccc(C)o3)C2c2ccccc2Br)cc1
CC(=O)c1ccccc1N1CCN(C(=O)C(=O)c2c[nH]c3ccccc23)CC1
CC(C)C(=O)Nc1nc(N)nc2[nH]cnc12
COc1ccc(C(=C2C(=O)CN(C(C)=O)CC2=O)c2ccc(OC)cc2)cc1
O=C(NC1CCCN(Cc2ccccc2)CC1)c1cccnc1
Cc1ccccc1Cn1c2c(c3ccccc31)CN(Cc1ccccc1)CC2
O=c1oc2ccccc2s1
CC(=O)NC1C(OCc2ccccc2)OC(O)C(S(=O)(=O)O)C1OC(C)C(=O)NC(C(=O)NC(CO)CCC(=O)Nc1c([N+](=O)[O-])cc2nsnc2c1C)C(C)C
COc1cc(C=Cc2ccn(C)c(=O)c2)ccc1O
Cc1n[nH]cc1CNC(=O)Nc1cnn(C)c1
CCCCCCCOC(=O)c1cc(O)cc(OC)c1
COc1cccc(NC(=O)c2cccc3c2C(=O)N(C2CCCCC2)C3)c1
CN(C)CCc1c[nH]c2cc(NN=Cc3ccncc3)ccc12
CN(CCCNC(=O)c1ccc(Cl)cc1)c1ccccn1
CSc1ncccc1C(=O)OCC(=O)NC1CCCCC1
CCC(CC)NC(=O)c1ccc(CNCc2ccco2)cc1
CCOc1ccccc1NC(=O)NN=Cc1ccc(O)c(OC)c1
CS(=O)(=O)N1CCCC2(CCN(C(=O)c3cnco3)C2)C1
CNC(=O)CN1C(=O)c2ccccc2Oc2ccc(NS(=O)(=O)c3cccs3)cc21
CCOc1ccc(NC(=O)c2c(O)c3ccccc3n(C)c2=O)cc1OCC
CC(C)OC(=O)C(Cc1ccccc1)NP(=O)(O)OCC1OC(n2cnc3c(N)ncnc32)C(C)(O)C1O
Cn1c(Nc2ncc(C(O)(C(F)(F)F)C(F)(F)F)cc2Cl)nc2cc(C(=O)NCCCN3CCOCC3)ccc21
CC(=O)N1c2ccccc2C23CC(C(=O)N(C)C)N(C(=O)c4cc(C)no4)C2=NC(C(=O)N(C)C)=CC13
CC(C)(Oc1ccc(C#N)c(Oc2ccccc2)n1)C(=O)NC1C2CC3CC1CC(C#N)(C3)C2
O=C1C(Cl)=C(Nc2cc(Cl)c(Cl)cc2Cl)C(=O)N1c1cccc(C(F)(F)F)c1
CCNC(=O)Nc1nc2ccc(C(F)(F)F)cc2s1
COCCN1C(=O)c2ccc(NC(=O)c3nn(C)c(-c4ccccc4C)c3CN3CCCC3)cc2C1=O
Cc1sc2c(c(C=O)nn2-c2ccccc2O)c1C
N#Cc1ccc(C(=O)N2CCC(CCC(=O)c3nc4ccccc4[nH]3)CC2)cc1
O=C(Cc1nn(Cc2ccccc2Cl)c(=O)c2ccccc12)Nc1nc(-c2ccccc2)cs1
Cc1onc(-c2ccccc2Cl)c1C(=O)NCc1ccc(C(=O)Nc2ccc(Cl)c(Cl)c2)cc1
CCCNC(=O)OCC1OC(n2cnc3c(N)ncnc32)C(O)C1O
CCOc1cc2c(ccn2CC(=O)Nc2cc(OC)c(OC)cc2OC)cc1O
Cc1cc(-c2ccccc2)ccc1C(=O)c1c(C)sc2cc(OC(C)(C)C(=O)O)ccc12
O=C(Nc1nnc(C2OC(C(=O)O)C(O)C(O)C2O)s1)c1ccco1
Cc1cc(-c2nc3ccccc3s2)ccc1NC(=O)Nc1cccnc1
O=c1c2sc(-c3cccnc3)cc2ncn1-c1ccc(F)cc1
CC#Cc1cncc(-c2cc3[nH]c(C4CCC(CNC(=O)C(F)(F)F)CC4)nc3cc2F)c1
CC(=O)c1ccc2[nH]c3cnc(NCc4ccc(-c5ccccc5)cc4)cc3c2c1
CN(C)CCc1ccc2c3c([nH]c2c1)CCCNC3=O
CCN(CC)CCOC(=O)C(O)(c1ccccc1)c1ccccc1
CON=C(C(=O)NC1CN2CC(c3ccccc3)(c3ccc(Cl)c(Cl)c3)CN2C1=O)c1csc(N)n1
Cc1c(CC(=O)O)c2cccnc2n1Cc1ccccc1Cl
Cc1c(-c2ccccc2)[n+]([O-])c(C)c(C(=O)c2ccncc2)[n+]1[O-]
CCCCCCC1=CC(C)(C)OC1=O
CN(C)CCOc1ccc(NC(=O)Nc2ccc(F)c(C3(C)N=C(N)OC4CC43)c2)cc1
CC(N)Cc1ccc(Nc2nccc(-c3nc(C4CC4)[nH]c3-c3cc(F)cc(N4CC(O)C4)c3)n2)cc1
CN1CCc2nc(-c3cccc(Br)c3)oc2C1
COc1cc(OC)cc(N2CCN(CCN3CCCCC3)C(C)C2=O)c1
CCCS(=O)(=O)N1CC2CCC(=O)N(Cc3c(F)cccc3Cl)C2C1
O=C(O)c1cnc2c(c1-c1nc(C(=O)O)c(O)c(=O)[nH]1)CCSc1ccccc1-2
Cc1noc(-c2c(C3CC3)c3ncc(C(=O)NCC4CC4)cc3n2C)n1
CCOCCCn1c(O)c2cc(N3CCN(C(C)=O)CC3)ccc2nc1=S
N#[N+][N-]c1ccc(-c2nnc3c4oc5ccccc5c(=O)c4c(-c4ccco4)nn23)cc1
CCNCCCNc1cccc(C(=O)Nc2ccc(Br)cc2)c1
CC(CC(=O)NC1CCCCC1)=NNC(=O)CNC(=O)c1ccco1
CC(=O)N1CCN(c2cc3c(cc2F)c(=O)c(C(=O)O)cn3C2CC2)CC1
COc1cccc(Nc2cc(OC)c(NC(=O)CCc3ccc(OC)c(OC)c3)cc2OC)c1
CCC(=C(c1ccc(O)cc1)c1ccc(OCCN(C)C)cc1)c1ccccc1
CC=CC(=O)OC1C(C)OC(OC2C(CO)OC(OC3C(N)CC(N)C(O)C3O)C(N)C2O)C(O)C1O
CN(C)c1ccc(C=NOC(=O)Nc2ccc(Br)cc2)cc1
O=C(NC(CC(=O)N1CCOCC1)Cc1ccccc1)c1cc2ccccc2[nH]1
CC(=O)NC1C(O)CC(Oc2ccc(-n3cc(COC(=O)Nc4ccc(Cl)c(C(F)(F)F)c4)nn3)cc2C(F)F)(C(=O)O)OC1C(O)C(O)CO
CC(=O)NCC1CN(c2ccc(OCC3CCCCO3)c(F)c2)C(=O)O1
CCN1CCc2c(sc3c(C)nn(CC(=O)N(CC(C)C)C4CCS(=O)(=O)C4)c(=O)c23)C1
Nc1c2c(nc3ccc(C(=O)O)cc13)CC1(Cc3ccccc3)c3ccccc3C2c2ccccc21
O=C(NNS(=O)(=O)c1ccccc1)Nc1ccc(F)cc1
O=C(CCCCCn1c(O)c2ccccc2nc1=O)N1CCN(C(=O)OCc2ccccc2)CC1
Cc1ccc(CCN(C)C(=O)c2cc3c(NC(=O)CCN4CCCCC4)n[nH]c3cc2C)cc1
CC1(C(O)c2ccc(-c3ccc(Cl)c(Cl)c3)cc2)OCCO1
CCC(=O)N1c2ccccc2C=Cc2ccccc21
C=C1C(CO)OC(n2cc(I)c(=O)[nH]c2=O)C1(F)OS(=O)(=O)c1ccc([N+](=O)[O-])s1
CCCC(=O)CC(NC(=O)CNC(=O)C(CO)NC(=O)C1CCCN1C(=O)C(N)CC(=O)O)C(=O)N1CCCC1C(=O)NC(C(=O)NC(CC1CCCCC1)C(=O)O)C(C)CC
CCC(=Cc1ccc(N(CC=CI)CCBr)cc1)C(=O)NC1C(=O)N2C(CO)=CCSC12
CCc1cccc(NS(=O)(=O)c2ccc(OC)c(NC(=O)C3CCCCC3)c2)c1
O=C(CNS(=O)(=O)c1cccc2nsnc12)NCCc1ccccc1
CCc1cc(=O)oc2c(C)c(OCC(=O)N3CC4CCC(OCc5ccc6c(n5)CCC(C)(C)O6)C4C3)ccc12
CC(C)(Cc1nc2cc(OCc3ccc4ccccc4n3)ccc2n1Cc1ccc(N2CC(O)C2)c(F)c1)C(=O)O
NS(=O)(=O)c1ccc(NC(=O)Cc2ccc3c(c2)OCO3)cc1
CC(C)(C)OC(=O)NC(Cc1ccccc1)C(=O)NC(CNC(=O)OCc1ccccc1)C(C)(C)C
CC(C)CC(NC(=O)C(Cc1ccc(O)cc1)NC(=O)CCc1ccccc1)C(=O)NC(C)C(=O)NC(CC(=O)O)C(=O)NC(C)C(=O)NC(CCC(=O)O)C(=O)O
CCC1C(=O)N(C2CCN(CC3CCCCC3)CC2)c2ccccc2N1C(=O)c1cnoc1C
COC(=O)c1ccc(NC(=O)C=Cc2ccccc2)cc1
Cc1ccc(C(CO)N2CCC(CN3CCC(C)C3)CC2)o1
O=C(OCCCCCCCCCCCCCCCOC(=O)c1cc(O)c(O)c(O)c1)c1ccc(O)cc1
NC(=O)c1cc([N+](=O)[O-])ccc1NCc1cnc2cc(OC(F)(F)F)ccn12
Cc1cc(NCCNC(=O)CC2CCCCC2)c2ccccc2n1
COc1ccc(C=CS(=O)(=O)c2ccc(F)cc2)cc1OC
CCN1c2ncccc2C(=O)N(C)c2ccc(-c3ccc4cc[nH]c4c3)nc21
CCN(CC)CCCCN1CCN(CCCCC2=Nc3c2c(=O)oc2ccccc32)CC1
CCC(CO)(CCN1CCOCC1)c1c(OC)cc(OC)c2cc(-c3ccc(Cl)cc3)c(=O)oc12
Cc1nc(-c2ccccc2)c2c(N3CC4CNC4C3)ncnn12
COc1cc(NC=O)c2nc(NCCC(C)C)ccc2c1
O=[N+]([O-])c1cn2c(n1)OCC(Oc1cccc(-c3ccc(I)cc3)n1)C2
CCCCNc1nc(C)nc2c(-c3ccc(F)cc3)n(C)nc12
Cc1cccc(OCC(=O)NCCSc2ccc(S(N)(=O)=O)cc2)c1
CCCS(=O)(=O)N1CCN(C(c2ccc(C#N)cc2)c2cncn2C)CC1
c1cnc(N2CCC(NCc3ccc4nc[nH]c4c3)C2)nc1
CC(=O)c1cccc(NC(=O)Nc2nc[nH]n2)c1
CC(C)c1nnc(NC(=O)c2cccnc2C(C)C)s1
CC(=O)N1CCN(S(=O)(=O)c2ccc(CCNC(=O)c3ccc(Cl)cc3)cc2)CC1
CCCCn1c(=O)c2nc(C3CCCC3)ncc2n(CCC=C(C)C)c1=O
c1ccc(CCCc2cccs2)cc1
O=C(OC1CCCNC1C(=O)CCc1ccccc1)c1cc(O)c(C(=O)c2c(O)cccc2C(=O)O)c(O)c1
Cc1sc2ncnc(N3CCN(C(=O)OC(C)(C)C)CC3)c2c1C
Cn1ccc(-c2nc(Cl)sc2-c2ccc3cc(OCC(=O)O)ccc3c2)cc1=O
CN1CCN(Cc2ccc(NC(=O)c3cccc(NC(=O)c4cc5ccccc5n4Cc4ccc(C#N)cc4)c3)cc2)CC1
CCOCCCNC(=O)c1nonc1S(N)(=O)=O
COc1c(O)ccc2ccc(=O)oc12
COc1ccc(S(=O)(=O)c2cnc(NC3=NCCN3)s2)cc1
CC1(C)c2ccc(-c3ccc(C=C(Cl)Cl)cc3)cc2C2NCCCC21
Cc1nsc(C)c1-c1sc2nncn2c1N(C)c1ccccc1
[truncated: 578,475 more chars]
