# Supplementary material for: t-SMILES: a fragment-based molecular representation framework for de novo ligand design
Source: Nat Commun. 2024 Jun 11;15:4993. doi: 10.1038/s41467-024-49388-6 (PMC11167009; doi:10.1038/s41467-024-49388-6)
Supplement: Supplementary file 4 — Source Data [file 41467_2024_49388_MOESM4_ESM.zip › Soure data/Source data and code for all other graphs/Metrics/Models/Chembl/ChEMBL_TSID_S[mpl][r10][bs128][8_8_256_lr0.001]_DS/gen.smi.re_smils[1].smi.rnd10000.csv]

O=C(CSc1nc[nH]n1)Nc1ccccc1C(=O)NN=Cc1c[nH]c2ccccc12
CC1CCN(C(=O)Cn2ncc3c4ccccc4n(Cc4ccc(F)cc4)c3c2=O)CC1
COc1cnc(NC(=O)C2(C)CCC(=O)N2C2CC2)cn1
CCC(=O)N1CCc2cnc(Oc3ccc(C)cn3)cc2CC1
CCn1c(CN2N=Nc3ccccc3S2)nnc1-c1ccncc1
C=C1C=CC(C)C(=O)OC(n2ccc(=O)[nH]c2=O)C=CC(C)CC(C)C1OC
Cc1ccc2c(c1)C(NCc1ccc(C(N)=O)cc1)(c1ccccc1)C1(COC1)C(C)(C)O2
CN(Cc1ccc(N(C)C)nc1)C(=O)CNC(=O)c1ccc2c(c1)OCO2
CC(=O)OC1CCC2(C)C(=CCC3C2CCC2(C)C3CC3OC4(CCC(C)CO4)C(C)C32)C1
CCOC(=O)c1c(C)n(C)c2nc(C)nc(N)c12
CS(=O)(=O)NCCCSc1nc2cc(-n3nc(C(F)(F)F)sc3=O)c(F)cc2s1
COc1ccc(NC(=O)C2CCCN(S(=O)(=O)c3cccc4nonc34)C2)cc1
CCC1CN2CCC1CC2C(O)c1ccnc2ccc(OC)cc12
CC1=C2C(=CC3(C)C=C(C(C)C)C(O)CC13)C(OC1CC(N)C(O)C(C)O1)CC(C)C2OC1CCC(C)(O)CC1
O=C1CN(C2CC(=O)N(c3ccc4c(c3)OCCO4)C2=O)C(=O)CN1c1cccc(Cl)c1
CCCCCCCCCCCCCCC(=O)c1cc(C2OC(CO)C(O)C(O)C2O)oc1CC
CC(=O)Nc1ccc(OCc2nc(-c3ccc(OCc4c(-c5ccccc5)noc4C)cc3)oc2C)cc1
COc1cc2c(-c3ccc(Cl)cc3F)cnc(NC3CCS(=O)(=O)CC3)c2cc1OC
COc1ccc2[nH]c3c(=O)n(CC(=O)NCCCCN4CCN(c5ccccc5OC)CC4)ncc3c2c1
CCCC(NC(=O)C1C2C(CN1C(=O)C(NC(=O)OC(C)(C)C)C(C)(C)C)C2(C)C)C(=O)C(=O)NC(C)c1ccccc1
COC(=O)c1cc(-c2cc3cc(Cl)ccc3[nH]2)nn1-c1ccccc1
COc1ccccc1COCC(C(=O)NO)N1CCC(Cc2ccccc2)CC1
COCC(=O)N1CCCC(C)(C(=O)NS(=O)(=O)C2CC2)C1
O=C(Nc1ccc2c(c1)CC(c1nc3ccccc3[nH]1)CO2)c1ccccn1
C=C1C(=O)OC2C1CC1OC(=O)C(=C)C12
O=C(O)COCc1nc2cc(Nc3nccc(-c4cccc(S(=O)(=O)C(F)(F)F)c4)n3)ccc2[nH]1
CC1(C)CC2(CCS(=O)(=O)N2Cc2ccc(OC(F)(F)C(F)F)cc2)c2cc([N+](=O)[O-])ccc2O1
Cc1ccc(NC(=O)COC(=O)c2cccnc2NCC2CCCO2)cc1S(=O)(=O)N(C)C
COCCC(=O)Nc1ccc(-c2nc3[nH]nc(C)c3c(=O)n2Cc2ccccc2)cc1
Cc1csc(C(N)=O)c1NC(=S)N(Cc1ccco1)C1CCCCC1
O=C(Nc1ccc(Cl)cc1)Nc1ccc(C2CNCCO2)cc1Cl
CC1CC2(O)C(CCC3C4CC=C(c5ccoc5)C4(C)CC(CO)C32)CC1OC1OC(O)C(SC2OC(CO)C(O)C(O)C2O)C(O)(O)C1OC1OC(O)C(OCC=Cc2cccc(C(N)=O)c2)C(O)C1=C=O
CC(C)(C)NCC(O)COc1ccc(-c2ccccc2Cl)cc1
Cc1ccc(-c2csc3ncnc(N4CCOCC4)c23)cc1
Cc1cc(C)cc(-c2c(OCCC3CCCCN3)c3cc(C(=O)NC(C)(C)C(=O)Nc4ccc(C=CC(=O)O)cc4)c(Cl)cc3[nH]c2=O)c1
C#CCN(C)C(C)Cc1ccc(OC(=O)N(C)C)cc1
Cn1nc(C(=O)Nc2cc(F)ccc2CO)c2nccnc21
CC(C)C1=CC2CC3(C=O)C4CCC(C)C4CC2(COC(=O)c2ccco2)C13C(=O)O
CCn1cc(C(=O)O)c(=O)c2cc(F)c(N3CCN(C(=O)C(O)=Cc4ccc(F)cc4)CC3)cc21
Cc1cccc(C)c1CNC(=O)Cc1csc(-c2ccc3c(c2)OCO3)n1
COc1ccc(C=C(NC(=O)c2ccccc2Cl)C(=O)N2CCOCC2)cc1OCc1ccccc1Br
COc1ccc(OCCCn2cnc3c(SC)ncnc32)cc1
CCC1NC(CO)C(O)C(CO)C1O
CC(C)(C)n1c(-c2cc(F)c(F)cc2F)nnc1C1CCN(Cc2c[nH]c3ccc(F)cc23)CC1
Cc1ccccc1N1CCN(c2ccc3[nH]c(=O)[nH]c3c2)CC1
Cc1ccc(C(=O)OCc2ncc(-c3cccc(F)c3)n2C)cc1F
CC1OC(OC2C(OC3CCC4(C)C(CCC5(C)C4CC=C4C6CC(C)(C)CCC6(C(=O)O)C(O)CC45C)C3(C)CO)OCC(O)C2O)C(O)C(O)C1O
CN1CCN(CC(O)(c2ccccc2)C2Cc3ccc(C#N)cc3C2)CC1
CCN(CC)CCOc1ccc(CN(C(=O)c2ccc(Cl)cc2)n2cnnc2)cc1
O=C(CNC(=O)c1ccccc1Cl)OCc1cc(=O)n2nc(C3CC3)sc2n1
NS(=O)(=O)c1ccc(Cl)c(NC(=O)CSc2sc3c(=O)c(S(N)(=O)=O)c(O)[nH]c3c2Cl)c1
Cn1c(NO)nc2c(ncn2C2OC(COP(=O)(O)OP(=O)(O)OP(=O)(O)O)C(O)C2O)c1=S
CCOc1ccc(S(=O)(=O)N2CCN(c3nc4c(cc3Cl)C(=O)CCC4)CC2)cc1
O=C(CCNS(=O)(=O)c1ccc2c(c1)nc1n2CCNC1)NCc1ccccc1
N#CCCNC(=O)Nc1ccccc1
N=C(Nc1ccccc1)c1cc2cc(S(=O)(=O)c3ccccc3)ccc2[nH]1
CCOP(=O)(CCCCC=Cc1ccc(C(F)(Cl)Cl)cc1)OCC
O=C1c2ccccc2C(=O)c2c(O)c(O)cc(O)c21
CC(CCc1ccc(Cl)cc1)C(=O)NN=Cc1ccc(OCC(=O)NN)cc1
O=C(O)c1ccc(Cn2ccc3c(C(=O)Nc4ccccc4)nn(-c4cccc(Cl)c4)c3c2=O)cc1
CC1CC(C)N(c2cc3c(cc2C(F)(F)F)[nH]c(=O)c2ncc(-c4ccccc4F)n23)C1
CC(C)CC(NC(=O)C(C#N)=Cc1ccc(P(=O)(O)O)o1)C(=O)NC(CC(=O)O)C(=O)NCCCCCCCC(=O)OCc1ccc(OCc2ccccc2)c(C(C)C)c1
CC(O)C1C(=O)N2C(C(=O)O)=C(c3cc(CN(c4ccccc4)C4CC4)c4ccccc4n3)C(C)C12
CSCCC1NC(=O)C(CC(=O)O)N(C)C(=O)C(Cc2c[nH]c3ccccc23)NC(=O)C2CCCN2C(=O)C(CCCCN)NC(=O)C(C(C)C)NC(=O)C(CC(C)C)NC1=O
O=C1c2ccccc2N(Cc2ccc(F)cc2)S(=O)(=O)N1Cc1ccccc1Cl
COc1cccc(OCC(O)C[S+]([O-])c2ccc3cc(OC)ccc3c2)c1
COc1cc(-c2n[nH]c3cc(NC(=O)NCc4noc(C)n4)ncc23)ccn1
Cn1c2c(c3cc(F)ccc31)CN(CC(O)(COc1ccccc1C#N)C(F)(F)F)CC2
Cc1cccc(NC(=O)CN(C)C(=O)c2ccco2)c1
CC(=NOC1OC2OC3(C)CCC4C(C)CCC(C1C)C24OO3)c1ccccc1
CC(C)(ON=C(C(=O)NC1C(=O)N2C(C(=O)[O-])=C(C[n+]3cccc4onc(N)c43)CSC12)c1csc(N)n1)C(=O)O
CCc1ccccc1NS(=O)(=O)c1cnc(=O)[nH]c1O
COc1cc(C2(C(F)(F)F)c3ccccc3N(C(C)=O)C(=O)C2(C)C)cc(OC)c1OC
CCOCCCNC(=O)c1cn(C)nc1SC
COc1ccc(CNC(=O)C(c2nc(-c3ccc(Cl)cc3Cl)cs2)N(C)C)cc1
CC(Nc1nccc(N2C(=O)OCC2C(C)C)n1)c1cc(C(F)(F)F)cc(C(F)(F)F)c1
COc1cccc(CNc2cnc3ccccc3c2)c1OC
CC(=O)NCCNc1nccc(Oc2ccc(NC(=O)NC34CC5CC(CC(C)(C5)C3)C4)cc2)n1
CCCC(NC(=O)OC(C)(C)C)C(=O)C(Cl)C(C)(Cl)Cl
N#CNOC(=O)CC(N)C(=O)NC(CCCCN)C(=O)O
Cc1ccc(C(N)=O)cc1NC1OC(CO)C(O)C(O)C1OC1OCC(C)(C)CC1O
Cc1c(C=O)c2ccccn2c1C(=O)c1ccc(Cl)cc1Cl
COc1ccc(C2Nc3ccccc3C(=O)N2Cc2ccccc2F)cc1O
CC(C)c1oc(-c2ccc(Br)cc2)nc1N1CCC(O)(c2ccc(Cl)cc2)CC1
CON=C1CC(C)CN(c2ccc(Nc3cc[nH]c(=O)c3-c3noc(-c4c(F)cccc4Cl)n3)cn2)C1
CC(NC(=O)COC(=O)COc1ccc(Cl)cc1Cl)c1ccccc1
COC(=O)c1cc(NCc2ncnc3c2ncn3C2OC(CO)C(O)C2O)cc(C(C)(C)C)c1
Cc1n[nH]c(=S)o1
CNC(=O)c1cc(F)ccc1Nc1nc(Nc2ccc3c(c2)CCN3C(=O)OC)ncc1Cl
Cn1c(=O)c2c(nc(Oc3ccc([N+](=O)[O-])cc3)n2C)n(C)c1=O
COc1cc2[nH]c(C(=O)O)c(Oc3ccccc3)c(=O)c2cc1OC
Cn1c([N+](=O)[O-])cnc1COc1ccc(C(=O)C=Cc2ccccc2)cc1
Cc1ccc(NC(=O)CN2C(=O)SC(=Cc3ccco3)C2=O)c(C)c1
CCCN1C(=O)C(Cc2c[nH]c3ccccc23)N(C)C(=O)N(CCC)C1c1ccccc1
Cc1nn2c(=O)cc(COC(=O)c3ccco3)nc2s1
COc1cccc(CNC(=O)c2cnn3c(C(F)F)cc(C)nc23)c1
CC1CN(C(=O)c2ccc3scnc3n2)CC(C)O1
O=C(O)c1ccccc1-c1ccc2c(c1)CN(Cc1ccccc1)C(=O)C(C(=O)O)N2
CC(C)n1cc(C2=CC=C(c3nc4cc(Cl)ccc4n3O)COc3ccc(F)c4c(=O)n(CC(O)CO)cc2c34)cn1
Cc1sc2ncnc(NCCCn3ccnc3C)c2c1C
O=[N+]([O-])c1ccc(C2=NOC(c3ccc(Br)cc3)S2)cc1
Cc1cc(C)n(CC2COc3ccccc3O2)n1
CCC1(O)CC(OC2CC(N)C(O)C(OC3OC(C)C(O)C(O)C3O)O2)c2c(cc3c(c2O)C(=O)c2c(OC)ccc(O)c2C3=O)C1C(=O)N(C)C
N#Cc1cccc(-c2ccc3c(c2)C(CC(=O)O)CCN3C(=O)COCC[N-][N+]#N)c1
COc1ncc(CNC(=O)NCC(C)CN2CCCC2)cc1C
C=C(C)C1CCC2(CO)CCC3(C)C(CCC4C5(C)CCC(OC(=O)C=Cc6ccc(O)c(O)c6)C(C)(C)C5CCC43C)C12
Cc1ccc(C(=O)Nc2cccc(O)c2)cc1N(C)S(C)(=O)=O
Cc1ccc2oc(=O)c(C=NNC(=O)CCc3ccccc3)cc2c1
CCCOC1COC2(CCN(C(=O)c3ccco3)CC2)C1
CC(=O)NCC(NC(=O)C(Cc1c[nH]c2ccccc12)NC(=O)CN1CCNCC1)c1ccccc1
Cc1oc(-c2cnccn2)nc1C1CCN(C(=O)CCc2nnc3ccc(N4CCCC4)nn23)CC1
Cn1c(C(NC(N)=O)c2ccccc2)nc2c3ccccc3ccc21
CC(=O)NCC1CN(c2ccc(C(=O)C(F)(F)F)cc2)C(=O)O1
CC1(C(=O)Nc2ccc(Oc3cccc(Cl)c3)c(Cl)c2)CCN1C(=O)c1cccc(Cl)c1
O=C(Nc1ccccc1C(=O)NN=Cc1ccc(O)c(O)c1)c1ccc(-n2cnnn2)cc1
CCCCCc1c(Cl)nc(C)nc1Nc1c(Cl)cc(Cl)cc1Cl
Cc1cccc(C)c1C(=O)c1cnc(N)nc1N
NC(Cn1ccc(=O)nc1O)C(=O)O
O=C(Nc1ccc(N2CCN(C(=O)c3ccco3)CC2)c(Cl)c1)N1CCCCC1
CC12CC3=C4C=C1C2C(=O)c1cc(cc2c1OCC2)OCCCN3CCOCCC=NN4c1ccc(F)c(Cl)c1
Cc1cc(Nc2nccc(-c3c(-c4cccc(NC5CCOCC5)c4)nc4c(C)cccn34)n2)ccn1
CC(C)(C)COc1ccccc1C(=O)NCCCN(Cc1ccccc1)c1cccc(F)c1
CC(=O)OC1CCC2(C)C(C(O)C(OC(C)=O)C3(C)C4=NOC(c5ccoc5)C4(C)CCC23)C1(C)C
CS(=O)(=O)c1cc(Cl)c2c(c1)CC1=C(CCN(CCCCc3ccccc3)C1)O2
CC(NCc1ccco1)C(=O)N1CCCN(S(=O)(=O)c2ccc3c(c2)OCCCO3)CC1
CCOC(=O)C1(Cc2ccccc2F)CCCN(CCCCc2c[nH]c3ccc(F)cc23)C1
O=C(COC(=O)c1ccccc1[N+](=O)[O-])Nc1ccc(S(=O)(=O)Nc2ncccn2)cc1
CC(C)=NNc1ccc2[nH]c(C(=O)O)cc(=O)c2c1
COc1ccccc1N1CCN(C2CCC3c4ccccc4CCC3C2O)CC1
Cc1cccc(Nc2ncc(C(=O)N3CCNCC3)c(-c3ccccc3)n2)c1
COc1cc(N2C=NN3C=C(c4ccnc(Nc5ccc(CN6CCCC6)cc5)c4)C=CC3=C2)ccn1
Cc1cccc(-c2nc(S(=O)(=O)c3cccc(Cl)c3)c(N3CCCC(C)C3)o2)c1
Cc1cccc(C)c1C(N=C(NC#N)NCc1ccc(C2CCCCC2)cc1)NC(=O)c1ccccc1
CCOc1ccc(C(F)(F)F)cc1-c1cccc(CN2C(CC(=O)O)c3cc(C(F)(F)F)ccc3S2(=O)=O)c1
CN(c1ccccc1)S(=O)(=O)NC(CNC(=O)c1cc(Cl)ccc1Cl)c1cccs1
COc1ccc(OC)c(CCn2cnc3c(N)nc(N)nc32)c1
CC(=O)N1N=C(c2ccc(Cl)cc2)CC1c1cn(-c2ccccc2)nc1-c1cccnc1
COC1(c2cccc(NC(=O)NC(=O)c3ccccc3)c2F)CCSCC1
c1ccc(-c2cc3c(-c4ccccc4)cc(-c4nnn[nH]4)nc3o2)cc1
CC(C)CC(NC(=O)C(NC(=O)C(C)C)C(C)O)C(=O)O
COc1ccc(OC)c(NC(=O)Cc2cc(-c3cc4ccccc4oc3=O)[nH]n2)c1
CCN(CC)CCOc1ccc(-c2nc(=S)nc(Nc3ccccc3OCCN(CC)CC)[nH]2)cc1
Cn1ccc(Nc2ncc3ccc(=O)n(C4CCCC4)c3n2)n1
Cc1noc(C)c1Cn1c(=O)c2cc(C(=O)Nc3ncccn3)ccc2n(Cc2cccc(C(F)(F)F)c2)c1=O
CC(NC(=O)c1cc2ccccc2o1)C1CCC(CC(=O)N(C)C)CC1
Cc1ccc(F)cc1NC(=O)CNC(C)c1ccccn1
CC(NC(=O)NCCC(=O)O)c1ccsc1
CCCCCSC(=S)Nc1cc(F)ccc1C
CCOC(=O)C=C(O)CSc1nc(-c2ccccc2)nc2ccccc12
COc1cccc(-c2ccc(-n3cc4c(n3)OC(OC)(C(F)(F)F)C=C4)nc2)c1OC
Cc1ccc(S(=O)(=O)N2CCN(C(=O)c3cn(-c4ccccc4)nc3C(F)(F)F)CC2)c(C)c1
CC(=O)NC(C(=O)NCc1cccnc1)c1ccccc1
COc1cc(C2c3cc4c(cc3C(OC(=O)NNC(=O)c3ccccc3)C3COC(=O)C23)OCO4)cc(OC)c1O
C#CC1(O)CC2C3C(CCC(=O)C4C3(C)CCC3C(C)(C)C(O)CCC34C)C(OC(C)=O)C2(C)C1OC(C)=O
COc1ccc(-c2cc3ccc(OC)cc3oc2=O)cc1
CC(O)C(Nc1ccccc1[N+](=O)[O-])C(=O)O
CCc1cc(CNc2ccc(N3CCNC3=O)cc2)on1
CC(=O)c1ccc(NC(=O)CSC2=Nc3ccccc3C3=NC(CCC(=O)NCc4ccco4)C(=O)N23)cc1
Cc1cccc(N2CCN(C3CNC3)CC2CCO)c1
COc1cc2c(cc1O)CCC(c1ccccc1N)=C2Cc1ccc(NC(C)=O)cc1
Cc1ccc(-c2csc(NC(=O)c3ccc([N+](=O)[O-])o3)n2)cc1
CCCc1c(NC(=O)c2ccccc2)ccc2c(NC(=O)CCC(=O)O)c(CCC3CCCC3)cnc12
CCN(CC)C(=O)NC1CC(C)(C)Oc2ccc(Br)cc21
CCc1c(C(=O)C(N)=O)c2c(OCC(=O)O)cccc2n1Cc1ccc(Cl)cc1
Cn1c(SCC(=O)NNc2ccc([N+](=O)[O-])cc2)nc2ccccc2c1=O
Cc1ccc(C2=Nc3ccc(Cl)cc3N=C(c3ccc(Br)cc3)C2)o1
COc1ccc(N2CCN(c3cc(C)on3)C(=O)C2)cc1OCCN1CCC(F)CC1
CCC(C)C(NC(=O)c1ccccc1NC(=O)c1cc(C(=O)NC(Cc2c[nH]c3ccccc23)C(N)=O)ccc1O)C(=O)NCC(C)C
COC(=O)c1c(I)c(C)cc(C)c1OC1OC(CO)C(O)C(O)C1O
CCn1c(CNc2cccc(Cl)c2)nnc1SCC(=O)N1CCCC1
CC(=O)N1CCCC12CCN(C(=O)c1csnn1)CC2
O=C1c2cnccc2-c2nc3ccccc3n21
CNc1cccc2c1C(=O)N(Cc1ccc(C)cc1)C2=O
Clc1nc2c(Cl)c(Cl)c(Cl)c(Cl)c2[nH]1
CCC(c1c[nH]c(N)n1)c1c[nH]c2ccccc12
Cc1ccc(S(=O)(=O)N2CCC(C(=O)Nc3nc4ccccc4s3)CC2)c(C)c1
O=C(Cc1cc(C(F)(F)F)cc(C(F)(F)F)c1)N1CCN(Cc2ncnc3cc(Cl)ccc23)CC1
CCOc1ccc(-n2c(=O)c3c4[nH]ccc4cnc3n(CC)c2=O)cc1
COCCn1cnc2cc(C(=O)N3CCN(C(=O)c4cccc(C)c4)CC3)ccc2c1=O
COc1ccc(C2CC(=O)NC(c3ccccc3F)C23C(=O)Nc2cc([N+](=O)[O-])ccc23)cc1
Cc1ccc2c(c1)C1C(=O)N(CCCN3CCOCC3)C(=O)C1O2
CN(Cc1ccco1)S(=O)(=O)c1ccc2oc3ccccc3c(=O)c2c1
Cc1cccc(N2CCc3c(Nc4ccc(OCC(O)CN5CCCCC5)cc4)nc(S(=O)(=O)C(C)C)nc32)c1
COc1cc(-c2nc(-c3ccc(Oc4ccccc4)cc3C)c[nH]c2=O)cc(OC)c1OC
CC(C)N1CCC(COc2cccc3nc(N)nc(N)c23)C1
Cc1cc(C)n(C2=C(Cl)C(=O)c3[nH]ncc3C2=O)n1
CCOC1COC2(CCC1(C)O)CC1CN(CC3CCC3)CC1C21CCN(C(=O)c2ccccc2C#N)CC1
O=C(C=C(Nc1ccc(S(=O)(=O)N2CCCCC2)cc1)c1ccccc1)c1ccc(Br)cc1
CC(C)OC(=O)c1ccc(NS(=O)(=O)Cc2ccccc2)cc1
CC(C)C(NC(=S)NCCc1ccccc1)c1c(F)cccc1F
CC(N)C(=O)NC(C(=O)N1CCCC1c1ccccc1)C1CCCCC1
Fc1ccc2c(NCCOc3ccc(Cl)cc3)ncnc2c1
Nc1ccc(-c2cc(=O)c3c(N)c(O)c(Cl)c(Cl)c3o2)cc1F
Cc1ccc(N2CCCc3ccccc3C2)nn1
CC(C)c1nnc2n1CCN(C(=O)Cc1ccncc1)C2
CN(Cc1ccccc1)CC(O)COc1ccc2c(=O)cc(-c3ccccc3)oc2c1
Nc1c(Cl)cc(CNc2ccc(Br)cc2Cl)cc1Cl
O=C(Nc1cc(-c2cccnc2N2CCN(CCO)CC2)nc(N2CCOCC2)n1)C1(c2ccc(Cl)cc2)CC1
CC(C)C(NC(=O)Cn1c(-c2cncs2)ncc(N)c1=O)C(=O)C(F)(F)F
CCN1C(=O)c2ccccc2C(C(=O)Nc2ccc(CCC(=O)O)cc2)C1c1ccccc1Cl
CC(NC(=O)C(N)CO)C(=O)NC(CCCCC(=O)Nc1ccccc1)C(=O)NC(CCC(=O)O)C(=O)O
COc1ccc(Cl)cc1C(=O)N(NC(=O)c1cccc([N+](=O)[O-])c1)C(C)(C)C
CC(=O)NC(C)CCc1ccc(Oc2ccc(C)cn2)cc1
CC1CCC2C(C1)CN(CCO)C(=O)C2C(C)O
CN(C(=O)c1ccco1)C1CCS(=O)(=O)C1
COc1cccc2c1C(=NNC(=N)N)c1c-2oc2cc(O)ccc12
Cc1nn2c(=O)cc(COC(=O)c3ccccc3NC(=O)c3ccco3)nc2s1
O=C1CCC2(C(=O)Nc3ccccc32)N1c1ccc(Cl)cc1
CCN1CC(c2cccc(F)c2)C2(Cc3ccccc3C2=O)C12C(=O)N(c1ccc(Cl)cc1)c1ccccc12
CC(C)Sc1nncn1-c1ccc(C(C)(C)C)cc1
CN(C)c1ccc(-n2sc3ccc(S(C)(=O)=O)cc3c2=O)cc1
N#Cc1ccc2c(c1)N(CCCN1CCN(c3cccc(Cl)c3)CC1)c1ccccc1S2
CS(=O)(=O)Nc1ccc(C(=O)Nc2ccc(NC(=O)c3ccc(Cl)c([N+](=O)[O-])c3)nn2)cc1
Cc1ccc(S(=O)(=O)C2CSC(=S)N2)cc1
CCN(CC)CC(=O)Nc1cc(C(=O)NO)c2ccccc2n1
CCN(CC)Cc1c(C(F)(F)F)nc2n(-c3c(C)cc(C)cc3C)c(-c3ccc(Cl)cc3Cl)nn12
Cc1cccc(Cl)c1-c1cc(=O)oc2cc3oc4occ(O)c4c(=O)c3c(O)c12
Cc1ccc(C(CC(C)(C)C)NC(=O)c2ccc(C(F)(F)F)cc2)cc1Nc1ncnc2c(N)nc(N3CCCCC3)nc12
CC1OC(OC2C(OC3CCC4(C)C(CCC5(C)C4CC=C4C6CC(C)(C)CCC6(C(=O)O)CCC45C)C3(C)C)OCC(O)C2O)C(O)C(O)C1O
CCOC(=O)c1ccc(N2C(=O)CC(OCc3ccccc3)C2=O)cc1
CC(c1cccs1)N1CCC2(CCCN2C(=O)C(c2ccccc2)c2ccccc2)CC1
CC(C)Oc1ccccc1N1CCN(CCCOc2ccc3c(c2)CCCC3CC(=O)O)CC1
O=C(Nc1cccc(C(=O)Nc2ccccn2)c1)c1ccc(F)cc1
Cc1nn(C)c(C)c1CCC(=O)NCc1ccc(F)cc1Cl
C=C(C)C=Cc1ccc(C(C)(C)NC(=O)Nc2c(C)cccc2C)cn1
C=CCOC(=O)c1[nH]c2ccccc2c1SC1CNC(C(=O)N2CCSCC2)C1
Cc1cccc(CC(=O)NCc2ccc(C)c(C)c2)c1
CN1CCC(C(=O)NC2Cc3ccc(NC(=O)N(C)c4ccccc4)cc3C2)CC1
CC(NP(=O)(OC1OC(CO)C(O)C(O)C1O)OC1OC(CO)C(O)C(O)C1O)C(=O)OCc1ccccc1
c1ccc2c(c1)[nH]c1cnccc12
COC(=O)C1CC(OC(C)=O)C(=O)C2C1(C)CCC1C(=O)OC(c3ccoc3)CC12C
Cc1ccc(C(C)Nc2nc(C)cc(Nc3nccc(N4CCC(N(C)C)CC4)n3)n2)cc1
NC(=O)c1ccc(NCC(=O)N2CCCC2c2nc(-c3cccc(F)c3)no2)cc1
CC(C)Oc1cccc2ncc3c(N)nc(-c4cccnc4)cc3c12
CS(=O)(=O)N1CCc2c(Cl)ccc(C(=O)Nc3cc(C(=O)Nc4cnn(C(CO)c5cccc(Cl)c5)c4)n(CC(=O)N4CCOCC4)c3)c21
C=CCc1ccc(OC(C)C(O)CN2CCC(C)(c3ccc(Cl)cc3)C(C)C2)c(O)c1
Cc1nc(C(=O)N2CCCC(CN3CCOCC3)C2)cs1
Cc1cc(C)n(-c2ccc3cc(Cl)ccc3n2)n1
CC(C)c1ccc(Nc2ccc(CN3CCNC(=O)C3)cc2)c(C(C)C)c1
C=CN(Cc1c(C(F)(F)F)nc2n(-c3c(C)cc(C)cc3C)c(-c3ccc(OCC(O)C(O)C(O)C(O)CO)cc3OC)cn12)CC1CC1
O=C(c1sccc1-c1ccc(Oc2ccccc2)cc1)N1CCCC1
COC(=O)C(Cc1ccccc1)C(=O)C(O)C(Cc1ccccc1)NC(=O)C1CC(=O)CN1C(=O)CCCCc1ccccc1
COc1ccc(C2ON=C3c4cc(Br)ccc4OCC32)cc1OC
Cc1cccc(Nc2nccc(-c3cccc(O)c3)n2)c1
C=CCOC1C(OCC)CP(=O)(OCCC)OC1C(C)Br
CC1CCCN1Cc1ccc(C(=O)NCCCC(=O)O)o1
CCOc1ccc(Cc2cc3c(oc2=O)OC2(CCCC2)CC32OC(=O)c3ccccc32)cc1
CC1C2CN(Cc3cccc(Cl)c3)C(C1c1ccc(Cl)cc1)C(C)(CNc1ccccc1)C2COc1ccccc1
NC(C(=O)O)C1C(C(=O)O)C1c1ccc(N2CCCC2)cc1
CN(C(=O)c1cc2ccccc2o1)c1ccc2c([nH]c(=NC(=O)c3ccc(-c4ccncc4)s3)n2CCC(N)=O)c1N
Cc1nnc(SCC(=O)NN)n1Cc1ccccc1
Cc1[nH]n(C(=O)c2cccs2)c(=O)c1N
CCc1[nH]n(-c2ccccc2)c(=O)c1Cc1ccccc1C(=O)NCCc1c[nH]c2ccccc12
CN1C(=O)N(C)C2(CCN(Cc3cccnc3)CC2)c2ccc(NC(=O)C(C)(C)C)cc21
CC(C)Cc1ccc(Cc2nnc(CC3OC(N4CCCC4)=CC3=O)o2)cc1
CCOC(=O)C1CC1CN1CCC(N2C(=O)CCc3ccccc32)CC1
CN(C)C(=O)C1OC(n2cnc3c(N)ncnc32)C(O)C1O
c1ccc(CNc2nc(NCCCOc3cccc4ccccc34)nc(NCc3ccco3)n2)cc1
O=Cc1c(O)ccc2c1Oc1ccccc1O2
COc1ccc(C(=O)C=Cc2cccc(C(F)(F)F)c2)cc1
CCNCC1(c2cccc(F)c2)OCc2cc(C(F)(F)F)ccc21
CCCc1ccccc1OCC(O)CON1C(=O)c2ccccc2C1=O
O=c1ccn(COCCOCCSCCSCc2ccccc2)c(=O)[nH]1
COc1ccc(C(C(=O)NCCCN2CCCCC2)C(c2ccc(Cl)cc2)c2sc(Nc3cccnc3)nc2C)cc1OC
CCN(CC)CCOc1ccc(N2CCN(CCCc3cn(CC)c4ccc(OC)cc34)CC2)cc1
NS(=O)(=O)c1cc(C(=O)Nc2ccc3nc(Nc4cccc(C(=O)O)c4)sc3c2)ccc1Cl
O=C(NC(Cc1c(Sc2ccc(Cl)cc2)[nH]c2ccccc12)C(=O)O)C(Cl)Cl
CCc1c(C=O)c2c(OCCCN(CC)CC)cccn2c1C(=O)c1ccc(Cl)cc1
CC1CCN(c2cc(N3CCN(C)CC3)ccc2NC(=O)C=Cc2cccc(Cl)c2)CC1
Cc1cc(C=CC(=O)C=Cc2cccc(NC(=O)CCCCCCNC(=O)CCCCCN)c2)cc(C)c1O
CN(C)C(=O)Oc1ccc(COc2cc(-c3cncnc3)ccc2Cl)cc1OCCF
COc1cc(C2c3cc4c(cc3C(NCc3ccc(C(=O)NCCOCCN(C)C)cc3)C3COC(=O)C23)OCO4)cc(OC)c1O
Clc1ccccc1-c1nnc2c(-c3ccccc3)nc3ccccc3n12
CC(=O)NCCOCCO
O=C1c2cccc(Cl)c2C(=O)N1CC1CCCO1
O=C(Nc1ccc(C(=O)c2c(-c3cc(Cl)ccc3O)nc(=S)[nH]c2O)cc1)c1cnccn1
Cc1cc(-c2cccc(C(C)(C)C)c2)ncc1-c1cc(C(=O)N2CCc3ccccc3C2)ccc1C(=O)O
CCOC(=O)C(CCCOC(C)=O)(C(COC(C)=O)NC(C)=O)N1C(=O)c2ccccc2C1=O
NCC1CN(CC(=O)NCCCN2CCOCC2)C(=O)CS1
Cc1ccccc1N(C)CCNC(=O)CCn1c(C)cc(=O)n(C)c1=O
Cc1ccc(S(=O)(=O)CCC(=O)OCC(=O)N(CCC#N)CCc2ccccc2)cc1
CN(C)CCOc1ccc(C(=C2CC3CCC(C2)N3Cc2ccoc2)c2ccc(OCCF)cc2)cc1
O=C(CN1CCCCC1)N1c2ccccc2Sc2ccc(Cl)cc21
COC(=O)c1cc(S(=O)(=O)NCc2ccccc2F)ccc1C
CC(C)NC(=O)CCN
COc1cc2c(Nc3ccc(Cl)c(Cl)c3)c(C#N)cnc2cc1OCCCn1ccnc1
Cc1cc(=O)[nH]c(C)n1
CC(C)C(=O)OCC1(CO)CC(=Cc2ccc(C(F)(F)F)cc2)C(=O)O1
CC(C)Cc1ccc(C(C)CC(C)NC(CO)Cc2ccccc2)cc1
CN(C)c1cccc(SC2C(=O)CC(C)(C)CC2=O)c1
CCCC=CCC(=O)O
CCCCCCCCCC(CCCCCCCCC)Oc1ccc(C2=C(C#N)C(=S)NC2=O)cc1
CC(C)c1ncc(CNC(Cc2ccccc2)C(=O)NC(CC(N)=O)C(=O)O)n1Cc1ccccc1
Nc1ccc(-c2ccc3c(c2)CCC3NCc2nc3ccccc3[nH]2)cc1
O=C(Nc1cccn(Cc2c(F)cccc2F)c1=O)c1ccc(O)cc1C(F)(F)F
COC(=O)COc1ccc(C2=NN(c3ccc(S(N)(=O)=O)cc3)C(c3ccc(Cl)cc3)C2)cc1
COc1ccc(C(=O)Nc2cc(-c3ccc(C)o3)nc(=S)[nH]2)cc1
COc1ccccc1CNC(=O)Cc1c(-c2ccccc2)[nH]c2ccccc12
CCCCc1[nH]nc2c1[nH]c1ccccc12
CCOCC(=O)Nc1ccc2ncc(C#N)c(Nc3cccc(Br)c3)c2c1
CN(C)CCNc1ccc(C=NO)cc1
COc1ccc(CCNC(=O)c2cnn(C)c2)c(OC)c1
Cc1ccc(S(=O)(=O)N(c2ccc3c(c2)n(C)c(=O)n3C)S(=O)(=O)c2ccc(C)cc2)cc1
O=C(Nc1cccc(Cl)c1C(=O)OCC(=O)c1sccc1Cl)c1ccccc1Cl
CCN1Cc2cc(Br)cc3[nH]c(=O)n(c23)CC1C
Cc1cnn(CC2CCCN2c2ccc(C(=O)O)c(OCc3ccncc3)c2)c1
CCOC(=O)C1(C)CCc2cc(C(=O)C=Cc3ccc(OC)cc3)c(O)cc2C1
O=S(=O)(Nc1cc(Cl)c(CNc2ccc(OC(F)(F)F)cc2S(=O)(=O)N2CCSCC2)cc1Cl)c1cccs1
COc1c(O)ccc(-c2cc3ccccc3nc2C(=O)C=Cc2ccc(O)cc2)c1OC
Cc1cc2ccsc2c(N2CCC(C(=O)Nc3ccccc3C)CC2)n1
O=C1C(=O)N(C2CCCO2)C(=O)N=C1NC(=O)c1cccc(S(=O)(=O)N2CCCCC2)c1
COc1nc(N)c(NC2OC(CO)C(O)C2O)c(OC)n1
O=C(O)CN1C(=O)C(=Cc2cnc3ccccc3c2)SC1=S
COc1cc2ncnc(N3CCC(Oc4ccc(C#N)cc4)C3)c2cc1OCCCN1CCCC1
N#CC(=Cc1cn(S(=O)(=O)c2ccccc2F)c2ccccc12)C(=O)NC1CC1
COc1cc2c(cc1OCCO[N+](=O)[O-])NC(=O)C2=CC(C)(C)C
CCN1C(=O)C2(O)CC34c5ccccc5NC3CC1(c1ccc(NC(C)=O)cc1)C4(C(C)C)C2
O=C(c1ccc(F)cc1)n1ccnc1-c1ccncc1
Cc1ccc(C(C(=O)NC2CCCC2)N(Cc2ccco2)C(=O)c2snc(C(N)=O)c2N)o1
O=C(O)c1cc(-c2ccccn2)nc2c1[nH]c1ccc(Cl)cc12
CCCn1nc(C)c(C=NNC(=O)C(C)Oc2ccccc2)c1C
CN1CCN(S(=O)(=O)c2cccc(C(=O)N(C)c3ccccc3)c2)CC1
CC(=O)OC(c1ccccc1)C(O)C(=O)OC1CC2(O)C(OC(=O)c3ccccc3)C3C4(O)COC4CC(C)C3(C)C(=O)C(O)C3=CC(=O)C(C)=CC3(O)C(=C1NC(=O)OC(C)(C)C(C)C)C2(C)C
c1ccc2c(c1)-c1ccccc1C2c1ccc2ccccc2n1
CC1CC2=C(O1)C(=O)c1ccccc1C2=O
Cc1c(C(=O)NC(C)C(c2ccccc2F)n2cnc3ccccc32)[nH]c2ccccc2c1=O
COc1cc(C(=O)NC2CC2)c(F)cc1Nc1ncc(C(F)(F)F)c(Oc2cccc3c2C(=O)N(C)C3C)n1
Cc1csc(-n2cc(C(=O)NC(C)c3nc4cc(F)ccc4n3C)c3c(N)ncnc32)c1
CCOC(=O)C1=C(C)NC(C)=C(C(=O)OCC)C1c1cccc([N+](=O)[O-])c1
CCOC(=O)C1CCCCC1COC(c1ccccc1)(c1ccccc1)c1ccccc1
COc1cc(OC)c2c(c1)OC(C)(C)C=C2c1ccccc1
CCOC(=O)c1[nH]c(C)c(C(=O)OCC)c1C
CC1Cc2ccccc2N1C(=O)COC(=O)C1CCCC1
O=C(Nc1nc(C2CC2)cs1)c1ccc2c(c1)CCC2
COc1cccc(COC2CCC3C2OCCN3C(=O)C(C)OC)c1
COc1ccc(-c2ccc(NC(=O)C3(C)CCN(c4ccncn4)CC3)cc2)cc1
O=C(Nc1cccc(Br)c1)Nc1ccc(F)cc1F
CCOCCOC1=C(OC)C(=O)C=C(c2cccc3cccnc23)C1=O
CN1C(=O)N(C)C2(CCN(CC3CCCC3)CC2)C1=O
Cc1ccc(S(=O)(=O)NC(=O)NCc2ccc(C(=O)NC(C=O)CCCN=C(N)N)cc2)cc1
COc1ccc(CCC(O)c2cc(OC)c(OC)c(OC)c2)nc1
CCN(CC)CC(=O)Nc1ccc(-c2ccnc3[nH]nc(C)c23)cc1
COc1cc2c(cc1OC)C(=O)C(CN1CCOCC1)C2
Cc1ccc(CNC(=O)c2ccc(Cn3nc(N(C)c4ccc(OC(F)(F)F)cc4)ccc3=O)cc2)cc1
O=C1C(=Cc2nc3ccccc3s2)NC(=S)N1CN1CCCC1
CN(CCO)CC1c2cc(-n3ncnn3)ccc2OC(=N)C1C#N
CCCN(Cc1ccc(-c2ccccc2-c2nn[nH]n2)c(C)c1)c1ncnc2ccc(C(=O)OC)cc12
COC(=O)NCC1CN(c2cc(F)c3c(c2)OCC2CCCN32)C(=O)O1
COCCCNC(=O)CC1=C(O)C(=O)c2ccccc2C1=O
CC(=O)N1N=C(c2ccc(OCc3ccccc3)c(O)c2)OC1c1cccc(C)c1
CCn1c(CNCc2cccs2)nc2cc(NC(=O)C34CC5CC(CC(C5)C3)C4)ccc21
O=C(CCc1n[nH]c2ccccc12)NO
Cc1ccc(SC(F)F)cc1NC(=O)COC(=O)C1CC2C=CC1C2
O=C(Nc1cccc(Cl)c1)C1CCN(c2ncnc3c2CCC3)CC1
Cc1cc(C)c(Oc2nc(Nc3ccc(C#N)cc3)nc(Oc3ccc(C#N)cc3)n2)c(C)c1
COc1ccccc1Nc1nc(=O)c(C(C)C)c(Cc2c(Cl)cccc2Cl)[nH]1
Cc1c(CNN2CCN(c3ccccc3)CC2)cc(-c2ccc([N+](=O)[O-])cc2)n1-c1ccc(Cl)cc1
CC(=O)c1ccc(N2CCN(C(=O)Nc3cccc(Cl)c3)CC2)c([N+](=O)[O-])c1
c1coc(-c2nc3ccc(-c4ncc[nH]4)cc3[nH]2)c1
N=C1NC(c2ccccc2)(c2ccco2)C(=O)N1Cc1ccccc1
Cc1cc(C)c(S(=O)(=O)N2CCN(C(=O)CN3C(=O)COc4ccc(C)cc43)CC2)c(C)c1
COc1ccc(C=CC(O)=CC(C)=O)cc1OC
CCOc1ccccc1-c1nnc(Nc2nc3ccccc3s2)o1
COC(=O)CCCC(=O)Nc1ccc(Nc2ncnc3[nH]cc(C)c23)cc1
Cn1c2nc3ccccc3c-2c(CCCO)c2cc(O)ccc21
CCCc1ccccc1NC(=O)CN1C(=O)CSc2ccc(S(=O)(=O)N3CCCCC3C)cc21
Cn1ccc2c(-c3ccccc3)cc3c(c21)C1CCC3O1
CC(NC(=O)C(NC(=O)Nc1cccc2[nH]ccc12)C(C)C)C(=O)NC1CCOCC1
OCC1CCN(CC#CC(Cn2cncn2)(c2ccc(F)cc2Cl)c2ccc(Cl)cc2Cl)CC1
CCc1ccc(S(=O)(=O)NC(=O)c2c(O)c3cc(C)c(OC)cc3n(Cc3ccccc3)c2=O)cc1
CC(C)(C)c1ccc(C(=O)Nc2cccc3c2OC(CCc2ccccc2)C(=O)N3)cc1
O=c1ccc2c(cc(OC3OC(CO)C(O)C(O)C3O)c3cc(OC4OC(COC5OC=CC(O)C5O)C(O)C(O)C4O)c(=O)oc32)o1
CN(Cc1ccc(N2CCCCC2)nc1)Cc1nccn1C
COCCOCCCc1cccc(CC(C)Oc2ccc(-n3cnc4c(N5CCC(N)C5)ncnc43)cc2OC)n1
O=C1CC(c2ccccc2)Oc2c(ccc3c2C(CNC(=O)c2cccs2)C(c2ccccc2)O3)C1=O
ON=C(C1CC1)C(O)(c1cccnc1)C1CC1
Cc1cc(CCN(Cc2ccccc2)Cc2ccc(-c3ccccc3)o2)c(C(C)C)cc1O
O=C(Nc1ccc([N+](=O)[O-])cc1)c1ccc(C(=O)Nc2cccc(F)c2)cc1
COC1=C(C)C(=O)c2c(nc(N3CCN(C(=O)CN4CCN(C)CC4)CC3)n2C)C1=O
Cc1cc(NC(=O)CC2SC(N3CCCCC3)=NC2=O)ccc1[N+](=O)[O-]
Cc1cc(S(=O)(=O)N(C)C)ccc1NC(=O)COc1ccc2ccccc2c1
O=[N+]([O-])c1ccc(S(=O)(=O)CCO)cc1NCc1ccncc1
c1cc2cc(OCCCN3CCCC(N4CCCCC4)C3)ccc2[nH]1
C=C(C)C1CCC2(CO)CCC3(C)C(CCC4C5(C)CCC(O)C(C)(CO)C5CCC43C)C12
N#CNC(=NCc1ccc(Cl)cc1)SCc1ccc(Cl)c([N+](=O)[O-])c1
CN(C)c1ncnc2ccc(S(=O)(=O)Nc3ncc(C(F)(F)F)cc3Cl)cc12
CCN1CCC23c4c5ccc(O)c4OC2C(=O)CCC3(SCc2ccccc2)C1C5
Cc1ccc2c(=O)n(C)c(=O)oc2c1
CCCCCCCCCCC(O)C1CCC(C(O)CCCCC(O)CCCCC(O)CC2=CC(C)OC2=O)O1
COc1cc2c(cc1OC)C1CC(NS(=O)(=O)C(C)C)C(c3ccccc3)CN1CC2
O=C1C=CC2C(CC3(CO)C4C(=O)C=CC4C23)C1=O
COC(=O)C(CC(C)C)NC(=O)CNc1nnc(CCCCc2nnc(NC(=O)C(C)(C)c3ccccc3)s2)s1
Cn1c(=O)c2c(nc(CN3CCN(c4ccc(Cl)cc4)CC3)n2C)n(C)c1=O
O=C(O)C(O)=CC(=O)c1ccc(Br)c(Br)c1
Cc1ccc(OP(=O)(N(C)CCO)N(C)CCCl)c(C)c1
Cc1ccc(NC(=S)N2CCC(C(=O)c3ccc(C)cc3)CC2)cc1
CC(=O)Nc1ccc(NC(=O)CSc2nc(=O)n(C)c3c2oc2ccccc23)cc1
O=C(CC1COCc2nc(-c3ccncc3)cn21)Nc1c(-c2ccccc2)cnn1-c1ccccc1
COc1ccc(-c2cc(=O)c3c(O)c(C)c(CC=C(C)CCC=C(C)C)c(C)c3o2)cc1
Cc1c(C(=O)N(C)c2ccccc2)oc2c(F)cccc12
NS(=O)(=O)c1cc(S(N)(=O)=O)c(NC(=O)CSCc2cc(F)ccc2F)cc1Cl
CCN(CC)CCOC(=O)C1CCS(=O)(=O)C1
Cc1c(C(=O)Nc2ccc3c(c2)OCCO3)[nH]c2c1C(=O)CC(C)(C)C2
CN1CCN(C(=O)COc2ccc(NC(=O)COc3ccccc3)c(F)c2)CC1
CCC(=O)NCc1ccc(-c2ccc(CC(C#N)NC(=O)C3NC4CCC3C4)c(F)c2)cc1F
Cn1c(SC2=C(C(=O)O)N3C(=O)C(NC(=O)Cc4ccccc4)C3SC2)nc2c(NC(=O)c3ccccc3)[nH]c(=O)nc21
CN1CCCC1CCNc1ccc(-n2cccn2)nc1
CCCNC(=O)C(O)Cc1ccc(O)cc1
O=C(O)CC(NC(=O)c1cnc(-c2ccc(C(F)(F)F)cc2)s1)c1cc(Cl)cc(Cl)c1O
CC(C)N=NC(C)(C)C(=O)Nc1ccccc1
COC(=O)c1ccccc1-n1c(Sc2c(C(=O)OC)cccc2C(=O)OC)nc2ccccc2c1=O
CCCCCCC(C)C(=O)OCC(=O)C1(O)Cc2c(O)c3c(c(O)c2C(OC2CC(NC(=O)C(O)CCCCC)C(O)C(C)O2)C1)C(=O)c1c(OC)cccc1C3=O
Cc1nc(N(C)C2CCN(Cc3cccc(F)c3)C2)c2cnccc2n1
Cc1c([N+](=O)[O-])c(=O)n(-c2ccccc2)n1C
CCCCCCCCC=CC(O)C(N)C=O
CCSc1nnc(-c2ccccc2OCc2cc(=O)n3cc(C)ccc3n2)n1-c1ccccc1
CCC(NC(=O)c1ccc(Oc2nc(NC)nc3ccsc23)cc1)C(N)=O
CC(=O)NCC1CN(c2ccc(-n3ccnc3)c(F)c2)C(=O)O1
Cc1cc(C=CC(=O)N2C(=O)C(C(C)O)NC2=S)c(C)n1CCn1c(-c2ccc(C(F)(F)F)cc2)nc2ccccc21
Cc1ccsc1C(=O)NC(Cc1c[nH]c2ccccc12)C(=O)O
Cc1cc(-c2ccccc2)nc2ccc(OC(C)C(N)=O)cc12
COc1ccc(-c2ccc(C(=O)Nc3cc(-c4ccccc4)nn3-c3ccccc3)o2)cc1
CC1(C)Cc2nc3c(cc2CO1)C1CC1C3
CC1CCCN1CCCOc1ccc(F)c(CO)c1
CCOC(=O)C1C(=O)C=C(Nc2ccc(OC)cc2)CC1c1ccccc1
CCCCC(NC(=O)C(NC(=O)OCc1ccccc1)C(C)C)C(=O)C(=O)O
C=CC(C)(C)C12CCC3C(C)C4=CC(=O)CCC4=CC3(C)C1CCC2(O)C(=O)c1ccoc1
COc1cc(NC(=O)NC2CCN(Cc3ccccc3)C2)c(OC)cc1NC(=O)CCN1CCOCC1
Cc1cc(-c2ccc(OCCN3CCCC3)cc2)ccc1Cl
C=CCN(Cc1ccccc1)C1CCCCC1O
O=C(NCCOc1ccccc1)C1CCN(c2ccnc3c2CC(=O)N3c2ccccc2)CC1
COc1ccccc1C(=O)NCCS(=O)(=O)N1CCN(Cc2ccccc2)CC1
CNS(=O)(=O)c1ccc(CCNC(=O)Cn2cccc2)cc1
Cc1cccc(-c2ccncc2-c2ccnc(Nc3cc(C)ccc3C)c2)c1
CN(C)CC1COC(c2ccccc2)(c2ccc(Cl)cc2)O1
CCOC(=O)C1CCN(C(=O)CCC(=O)Nc2ccc(Cl)cc2)CC1
O=C1C2Cc3ccccc3CN2C(=O)N1C(=O)C1(S(=O)(=O)c2ccccc2)CO1
CSC1=NC(c2cccc([N+](=O)[O-])c2)N2N=C(c3ccc(Br)cc3)OC2=N1
Cc1cc(C)nc(N2CCC(Oc3ncc(C(F)(F)F)cc3Cl)CC2)n1
CCOC(=O)N1CCN(C(=O)c2cc3ccccc3oc2=O)CC1
CC(C)Nc1nc(=O)c2sc3ccccc3c2[nH]1
CCCCCCCCn1cc(CCCn2ccnc2C(CCCC)OC)nn1
N#CC1C(=N)Oc2[nH]nc(N)c2C1c1ccccc1
CCCCCCCCCCCCCCCC[N+](C)(C)CCO
Cc1cc(NC(=O)C(F)(F)F)ccc1C(=O)Cn1ccc2ccccc21
CCCCCCCCCCNc1ccc(-c2cnc3c(ccc4c(Cl)cccc43)n2)cc1
Cc1[nH]c(=O)c(CNC(=O)CNC(=O)NCC(Cc2cccc(F)c2)N(C)C)cc1Cl
CCc1cc(-c2ccc(-c3cc(C(=O)NC4CC4)cc(C)c3CC)cc2Cl)cc(C)c1OCC(=O)O
CCOC(=O)C(CNC(=O)C=Cc1ccc(O)c(O)c1)c1cccs1
Cc1ccc(S(=O)(=O)Nc2cccc3ncccc23)cc1
CCCCCCNc1c(C#N)cnc2ccoc12
COc1cc(C(=S)Nc2ccccc2C(=O)O)c(OC)cc1O
O=c1ccn(C2CSC(CO)O2)c(=O)[nH]1
CCn1c(SCC(=O)C(=O)N2CCCCCC2)nnc1C1CC1
COc1ccc(OC)c2c(=O)n(CC(=O)N(CC(C)C)c3c(N)n(Cc4ccccc4)c(=O)[nH]c3=O)cnc12
O=S(=O)(NC1CCCCC1)c1cc2c(NCCCCCCCCNc3c4c(nc5cc(Cl)ccc35)CCCC4)c3c(nc2cc1OCCCCCl)CCCC3
c1ccc(-n2c(Cc3cccnc3)nnc2-c2cccnc2)cc1
CC(=O)c1ccc(S(=O)(=O)N(CC(=O)N2CCc3ccccc32)c2ccc(C)cc2)cc1
CCOc1ccccc1N1CCN(CCCCn2nc(-n3ccnc3)ccc2=O)CC1
CCCCCCCCCCCCC=CCCCCCC(=O)NCC(O)COCC(O)CO
CCC(C(=O)NC1(c2ccccc2)CCCC1)N(C(=O)Cn1nnc(-c2ccccc2OC)n1)C1CCCCC1
Cc1ccc(OCC(=O)Nc2cc(S(=O)(=O)N3CCOCC3)ccc2N2CCOCC2)cc1
Cc1cc(C=CC(=O)C=Cc2cccc([N+](=O)[O-])c2)cc(C)c1O
CC1(C)COc2c1cc(C(F)(F)F)cc2C(C)(C)CC(O)(C(F)(F)F)C(C)(C)c1cc2ccncc2[nH]1
CCCOC(=O)c1cn(C2CC2)c2nc(Nc3cccc(Cl)c3)ncc2c1=O
O=C(O)CC(NC(=O)OCc1ccccc1)C(=O)COC(=O)c1cc([N+](=O)[O-])ccc1O
Cc1ccc(C(C(=O)NC2CCCCC2)N(Cc2ccccc2)C(=O)c2ccco2)o1
COc1ccc(-c2cc(C(=O)NCC(=O)O)nn2-c2ccc(S(N)(=O)=O)cc2)cc1
CN(C)CCNc1cc2c(-c3ccc(Cl)cc3)nnn2c2ccccc12
CCCc1c(COc2ccc(-c3cccnc3Oc3ccc(S(=O)(=O)Nc4ncccn4)cc3C(=O)O)c(Cl)c2)ccc(C(C)=O)c1O
COc1cc(NC(=O)CSC2=Nc3ccccc3C3=NC(Cc4ccccc4)C(=O)N23)cc(OC)c1OC
Cc1ccc(-c2cc(C(=O)NCc3ccc4c(c3)OCO4)no2)s1
Cc1ccc(-c2nc(-c3cccnc3)nc3ccccc23)o1
CCN1CCN(C(=O)Nc2cc3c(=O)nc(O)c(=O)[nH]c3cc2C)C1=S
O=C(NC1CC2CCC(C1)N2C(=O)Nc1ccc(F)cc1)c1ccc(Br)cc1
CC1(C(=O)N2CCN(c3ccc(F)cc3)CC2)CCCC2(C)c3ccc(O)cc3CCC12
C=Cc1ccc(NC(C)=O)cc1
CCCN1CCc2c(sc(N3C(=O)NC(c4ccc(C)cc4)(c4ccc(C)cc4)C3=O)c2C#N)C1
O=[N+]([O-])c1ccc2[nH]cc(C=NN3CCN(Cc4ccccc4)CC3)c2c1
O=C(O)CC1CCC(CN2CCC(c3cc(Cc4ccc(-c5ccccc5)cc4)nn3CC(F)(F)F)CC2)CC1
COC(=O)C1CC(OC(=O)c2ccccc2Br)C(=O)C2C1(C)CCC1C(=O)OC(c3ccoc3)CC12C
CC(=O)NC(Cc1ccc(OP(=O)(OCC(F)(F)F)OCC(F)(F)F)cc1)C(=O)NC(CCC(N)=O)C(N)=O
CC(=O)OCC(Cc1csc(NC(=O)Cc2ccc(C)cc2)n1)NC(=O)C(N)CC(=O)O
Cc1ccc2c(CC(=O)Nc3ccc4c(c3)CCC4)coc2c1
CC(=O)COc1ccc(C=C2SC(=O)N(CC(=O)Nc3ccc(C(=O)N(C)C)cc3)C2=O)cc1
CCOc1ccc(OCC(=O)Nc2ccc(NC(=O)c3ccccc3F)cn2)cc1
CSc1ncccc1C(=O)NCCN1CCN(C2=CC(=O)c3ccccc3C2=O)CC1
Cc1sc(-c2ccco2)nc1NC(=O)c1c(F)cccc1Cl
CCNC(=O)Nc1sc2c(c1C(=O)Nc1ccc(Br)cc1F)CCC(C(C)(C)C)C2
Cc1n[nH]c(=O)c2[nH]cnc12
CP(=O)(O)CC1CCC(CC(=O)O)C(CP(=O)(O)O)C1
Cc1cc(O)cc2[nH]c(=O)c(O)nc12
Cc1ccc(C2CN3CCCC3CO2)s1
COc1cc(C(=O)C=Cc2ccc(OC)c(OC)c2-c2ccc3c(c2OC)OCO3)cc(OC)c1OC
C[n+]1cccc2c1cc1ccccc1[n+]2C
Cc1ccc(Cl)cc1N1CCN(S(=O)(=O)c2c(C)cc3c(c2C)OCCO3)CC1
COc1ccc(-c2cnn3c(NCc4ccco4)cc(C)nc23)cc1OC
CC1CCN(C(=O)c2cc(NS(=O)(=O)c3ccc4ccccc4c3)c[nH]2)CC1
CC(C)Oc1ccc(NC(=O)c2ccc3nc(Nc4ccc(F)cc4F)nnc3c2)cc1
COc1cccc2[nH]c(=O)oc12
C#CCOCCOCCOCCNc1nc(N2CCOCC2)nc(N2CCN(C(=S)Nc3ccc(C#N)cc3)CC2)n1
C=C1CCC2C(C(C)CCCCC)CCC12COC(=O)C=Cc1ccccc1
CC1CCC2(C)CCC3(O)C(=CCC4C5(C)CC(C)(Br)C(=O)C(C)(O)C5CCC43C)C2C1(C)O
O=C(c1ccc2c(c1)OCO2)C1CC1
Cc1ccc(S(=O)(=O)N(C)C2CCOc3cc(F)ccc32)cc1
O=C1c2ccc(S(=O)(=O)N3CCCC3)cc2C(=O)N1CCOc1ccc(Cl)cc1F
CCc1nc(C(C(=O)O)C(=O)OC)c(C)n1Cc1ccccc1C(F)(F)F
CC(=O)OCC1CC(OC(C)=O)CC23CCC4C5(C)CCC(O)C(C)(O)C5CC(OC5OC(C)C(C)C(CO)C5O)C4(C)C2=CCC13
N#Cc1cccc(Oc2ccc(F)cc2C(=O)Nc2ccc(N3CCC(O)C3)c(C(F)(F)F)c2)n1
O=c1cc(-c2cccc(O)c2)oc2cc(OC(Br)C3CCCCC3)cc(O)c12
Cc1cc(C)c(-c2csc(NC(=O)C3CCCCC3)n2)c(C)c1
CCOc1ccc(NS(=O)(=O)c2ccc(OC)c(OC)c2)cc1
COc1cccc(-c2nc3ccc(C)cn3c2Nc2ccc(Cl)cc2Cl)c1
Cc1oc(C(=O)NCc2ccco2)c(-c2ccccc2)c1C#N
COc1ccc(N=NN(C)C)c2c1CCC2
CC(=O)c1c(O)cc(CN(C(C)=O)c2ccc3c(c2)NC(C(=O)O)Cc2ccccc2-3)c(I)c1O
CCCCCCCCCCCOc1c(OC)cc(NC(C)CCCN)c2nc3cccc(OC)c3nc12
CC1(C)C2CCC1(C)C(NC(=S)NC(=O)COc1ccc(Cl)cc1)C2
CCN(CC)C(=O)C1CCC2C3CCC4NC(=O)C(N5CCN(C(=O)c6ccccc6)CC5)CC4(C)C3CCC12C
O=[N+]([O-])c1ccc(S(=O)(=O)N2CCCc3cccc(-c4cccnc4)c32)cc1
Fc1cccc(Oc2cccc(N3CCNCC3COc3cccnc3)c2)c1
Cc1onc(-c2c(Cl)cccc2Cl)c1C(=O)NC1(C(F)(F)F)C(=O)Nc2c1c(=O)n(C)c(=O)n2C
CCc1nc2c(C)cc(C)nc2n1Cc1ccc(N(C)C(C(=O)O)c2ccccc2)cc1
COC(=O)C(C)(Cc1ccccc1)C(O)Cn1cnc(C)c1
CCOc1ccc(NC(=O)C2c3ccccc3C(c3ccccc3)C2C(=O)O)cc1
Cc1cc(N)cc(C)c1OCC(=O)NC(CCc1ccccc1)C(O)C(=O)N1CSC(C)(C)C1C(=O)NC1c2ccccc2CC1O
CCCCN1CCC(N2Cc3cccc(OC(C)C)c3C2=O)CC1
C=C1C(=CC=C2CCCC3(C)C(C(C)=CC(=O)O)=CCC23)CC(O)CC1O
CC1(C)CC(N)CC(C)(CNCc2cc(C(F)(F)F)ccc2OCCCO)C1
CCOc1ccc(C2COc3cc4[nH]c(=O)cc(C(F)(F)F)c4cc3N2C(=O)C(C)C)cc1
CCCCc1ccc(-c2nc(N)c3cc(CN4CCN(C)CC4)ccc3n2)cc1
COc1ccc(NS(=O)(=O)c2ccc(N3CCN=N3)cc2)cc1
CS(=O)(=O)c1ccc(-n2nc([N+](=O)[O-])c(Cl)c2C2CC2)cc1
O=c1snc(-c2ccccc2)c2ccccc12
CC1Cc2c(OCc3ccc(-c4ccccn4)cn3)ccc3c2c(c(CC(C)(C)C(=O)O)n3Cc2ccc(Cl)cc2)S1
COc1ccc(C(=O)C=Cc2cc(OC)ccc2OC)cc1
CC1CC2c3ccc(OCCCCCOc4ccc5c(=O)ccoc5c4)cc3-c3cccc(O)c3[N+]2C1
O=C1c2ccccc2C(=O)N1CCCCCN1CCN(c2ccccc2F)CC1
O=C(NC1(C(F)(F)F)CCN(c2ncnc3[nH]ccc23)CC1)C1CCCCC1
O=C1C(CCc2ccccc2)N=C2c3ccccc3N=C(SCC(=S)NC3CCCCC3)N12
CC(NC(=O)c1c[nH]nc1C(=O)NC(Cc1ccccc1)C(O)C(=O)N1CSC(C)(C)C1C(=O)NC(C)(C)C)c1ccncc1
Cc1cc2cc3c(C)c(CC(=O)NC(CCCNC(=N)N)C(=O)N4CC(C)CC(N5CCCC5)C4)coc-3c2[nH]1
CCCCN(CCCC)CC(Cc1ccc(Cl)cc1)N(CCC)CCCC
COc1ccc(C2=C3N=c4ccccc4=C3C=C(CCN)C2=O)cc1OC
C=CC(=O)Nc1cc2c(Nc3ccc(Br)c(Cl)c3)ncnc2cc1OCCNC(=O)C(NC(=O)OC(C)(C)C)C(C)(C)C
COc1cccc(NC(=O)CC2C(=O)N(c3ccc(F)cc3)C(=O)N2CCc2ccc(C)cc2)c1
CC1(C(=O)NS(=O)(=O)C2CC2)CCCN(C(=O)c2cccs2)C1
Cc1ccc(S(=O)(=O)N2CCC(CCC(=O)NCC3CCCO3)CC2)c(C)c1
COc1cccc(CNC(=O)CCNS(=O)(=O)c2cc(C)ccc2C)c1
Nc1ncnc2c1ncn2C1CC(O)C2(CO)CC12
Cc1cccc(N2CC(=O)N(C(C)CC(=O)O)CC2=O)c1C
CCC1OC(=O)C(C)C(OC2CC(C)(OC)C(O)C(C)O2)C(C)C(OC2OC(C)CC(N(C)C)C2O)C(C)(O)CC(C)CN(CCCC(=O)OCCO)C(C)C(O)C1(C)O
CCCCCCCCc1ncn(CCC2=CCCCC2)c1O
CC1CC(C)C2(C)CC3C(c4cccc(C(F)(F)F)c4)C(NC(=O)OCc4ccccc4)CN3CC2CC1=O
OC(CC=Nc1ccc(F)cc1)(C(F)(F)Cl)C(F)(F)Cl
CC1(C)Oc2ccc(C3=CCN(Cc4cccc(Cl)c4)CC3)cc2C2(COC(N)=N2)C12COC2
CC(C)C1=CC2CC3(C=O)C4CCC(C)C4CC2(COC2CC(N)C(O)C(C(=O)O)O2)C13C(=O)O
CCN(CC)Sc1cc(C=C(C#N)C#N)c(S(N)(=O)=O)cc1S(N)(=O)=O
O=C(Nc1ccc(F)cc1)NC1CCCC1Oc1cc2cc[nH]c(=O)c2cc1Cl
COc1ccc(S(=O)(=O)Nc2ccc(C(=O)NC(=S)NCC3CCCO3)cc2)cc1
Cc1ccc(S(=O)(=O)NC(=O)N2CCC(C(=O)N3CCC(CO)(CO)CC3)CC2)cc1
Cc1ccc(-c2c(-c3ccc(O)cc3)c3c(C)nn(-c4ccc(Cl)cc4)c3n2CC(=O)O)s1
COc1ncc(C#Cc2ccc(C(=O)O)cc2)cc1OCC1CCCCC1
CN(C)CCCNc1nc(N)cc(-c2ccccc2)n1
Cn1cc(C2CCN(C3=CC(=O)C(N)=CC3=O)CC2)c2ccccc21
CC1=C(C(=O)OC(C)C)C(c2ccc(C(F)(F)F)cc2)N(C(=O)OC2CC3(N4CCCC4)CC2CC(C)(C)C3)C(=O)N1
CC(=O)N1CCc2cc(S(C)(=O)=O)ccc2CC1c1ccc(Cl)c(Cl)c1
COC=O
CC(=O)c1ccc(CN2CCN(C(c3ccc(C(F)(F)F)cc3)c3cccnc3)CC2)cc1
COc1cc(-c2cccn3nc(Nc4ccc(N5CCN(C(C)=O)CC5)cc4)nc23)cc(OC)c1OC
Fc1ccc(CCCOCC2CCCCN2Cc2nccs2)cc1
CC(C)=CCn1cc(CC2NC(=O)C(Cc3c[nH]c4ccccc34)NC2=O)c2ccccc21
CCCCN(CCCC)C(=O)c1cc(-c2cc(Cl)ccc2O)[nH]n1
Clc1ccc(C23CCN(CCc4cccnc4)C2Cc2ccc(Cl)cc23)cc1
O=C(O)c1cc2cc(Br)ccc2oc1=O
Cc1cc([N+](=O)[O-])c(Cl)cc1NC(=O)CNCc1c(C)nn(C)c1Cl
Cc1ccc(NC2=NS(=O)(=O)c3cc([N+](=O)[O-])ccc3N2)c(C)c1
Cc1cc(OCc2n[nH]c(=S)n2-c2ccccc2)ccc1Cl
CC(C)(C)N1C(=O)C(=C2CCC3(CC2)OCCO3)c2ccccc21
COc1ccc2cc3[n+](cc2c1OCCCc1ccc([N+](=O)[O-])cc1)CCc1cc2c(cc1-3)OCO2
CS(=O)(=O)N(CC(O)CN1CCN(CCCNc2ccccn2)CC1)c1cccc2c1NC(=O)CO2
OCC1OC(NCc2ccccc2)C(O)C(O)C1O
CC(C)CC(=O)Nc1cc(S(=O)(=O)N2CCOCC2)ccc1N1CCCCC1
O=C1Cc2c([nH]c3ccccc23)-c2ccc3c(c21)CCO3
CCn1c(=O)c2cc(C(=O)N3CCCc4ccccc43)cn2c2ccc(Br)cc21
O=C(COC(=O)NCCCC(Nc1c(O)ccc2cccnc12)P(=O)(O)O)Nc1ccccc1
COC(=O)C12CC(CC(=O)NCc3ccccc3)C(=O)N(CCc3ccccc3)C1=CCC(C)(C)C2
CCOC(=O)N1CCC(NC(=O)c2nn(-c3ccc(Cl)cc3Cl)c(-c3ccc(Cl)cc3)c2C)CC1
CC(=O)NC(Cc1ccc(OP(=O)(O)O)cc1)C(=O)NC(CCC(=O)O)C(=O)NC(CC(N)=O)C(=O)NC(Cc1c[nH]c2ccccc12)C(N)=O
Cc1ccsc1CNCc1nnc(C2CC2)n1C
Cc1c(C)n(Cc2ccc(-c3ccccc3CN(C)C)cc2)c2ccc(C(=O)NC(CO)c3ccc(F)cc3Br)cc12
c1cncc(-c2nnc(-c3ccccc3-c3nc4ccccc4[nH]3)o2)c1
CN(C)c1ccnc2sc3c(=O)n(Cc4ccccn4)cnc3c12
CC(C)CCn1c(Cn2c(=O)n(C)c(=O)c3ccccc32)nc2ccccc21
COc1ccc(S(=O)(=O)NCCCNc2nc(-c3c(C)cc(C)cc3C)cs2)cc1
Cc1c(C=C2C(=O)Nc3ccc(CO)cc32)[nH][nH]c1=O
C=CC(c1ccc(OC)c(Br)c1)c1ccc2cccnc2c1O
CN(C)C(=O)Cc1nc(CN2CCOc3ccccc3C2)cs1
COc1ccc(SCc2ccc([N+](=O)[O-])cc2)cc1
COc1ccc2c(NN=Cc3ccc(C(C)=O)c(C#N)c3)cc(C)nc2c1
C=CC(=O)Nc1cc2c(Nc3ccc(F)c(Cl)c3)ncnc2cc1OC(C)CNC(=O)CC
CCC(=O)N1CCc2cc(S(=O)(=O)CCC(=O)NCc3ccccc3)ccc21
COc1cc(CO)c(C(=O)O)c([N+](=O)[O-])c1O
COc1ccc(S(=O)(=O)Nc2cc(C(=O)Nc3ccc(S(=O)(=O)N4CCCCC4)cc3)ccc2OC)cc1
COc1ccc(C2SCC(=O)N2CCc2ccc(N(C)C)cc2)c(OC)c1
CC(C)c1cc(NC(=O)c2cccs2)n(-c2ccccc2)n1
CC(C)(C)C1CCc2c(sc(NC(=O)CCS(=O)(=O)c3cccc4nsnc34)c2C(N)=O)C1
CCC(C)C(NC(=O)C(N)Cc1ccc(O)cc1)C(=O)NC(CS)C(=O)O
CCC(C)NC(=O)c1ccc2c(c1)NC(=O)C2=C(Nc1ccncc1)c1ccccc1
O=C(CCCCCCCCCCC(=O)NC1CCCCC1)NC(=O)Nc1ccc2c(c1)COC2=O
Cc1ccc2oc(-c3ccc(C)c(NC(=O)c4scnc4-c4ccccc4)c3)nc2c1
CC1CCC2(OC1)OC1CC3C4C(O)C(O)C5CC(O)CCC5(C)C4CCC3(C)C1C2C
CC(C)N1CCC(Oc2ccc3[nH]c(=O)c4c(c3c2)CCSC4)CC1
CCCCNC(=S)N1CCN(c2nc(-c3ccc(C)cc3)cs2)CC1
COCCn1ccc(CN2CCOC3CN(c4ccncc4)CC32)n1
COc1cccc(CNC(=O)CCc2c(C)nc3c4cccnc4nn3c2C)c1
CCC1OC=CC(O)C1O
N#CC1C(=N)N(c2cccc3ccccc23)C2=C(C(=O)CCC2)C1c1cccc2ccccc12
O=C(Cc1cccs1)NC(=O)NCc1ccco1
O=C(Nc1ncc(-c2ccc(Cl)cc2)o1)C1CCCC1
COc1ccc(CCC(=O)N2CC3c4[nH]c5ccccc5c4CCN3C(CO)C2CO)cc1
CC(Oc1ccc(Br)cc1)C(=O)NN=CC=Cc1ccco1
Cc1ccc(Cn2cnc3c(SCC(=O)Nc4ccc(Cl)cc4)ncnc32)cc1
Cc1cc(C)cc(-c2[nH]c3ccc(C(C)(C)C(=O)N4C5CCC4CC(C(=O)O)C5)cc3c2CCNCCCCc2ccc(O)cc2)c1
CCC(=NNC(=O)C(C)Oc1ccccc1)c1ccc(N2CCOCC2)cc1
Cc1cc(C)c2cc(C(=O)O)c(O)c(C(=O)O)c2n1
Cc1cc(C)c(CNC(=O)Cc2cccs2)c(=O)[nH]1
CN1CCc2oc(-c3cccc(Cl)c3)cc2C(c2cccc(Cl)c2)C1
CN1CCn2c(cc3cccc(C(N)=O)c32)C(=O)C1(C)C
Cc1c(CSc2n[nH]c(-c3ccccc3Cl)n2)cccc1NS(C)(=O)=O
COc1ccc(NC(=O)C2CCCN2C(=O)c2cn(C(Cc3c(F)cccc3F)C(=O)Nc3ccc4nc(OC)nc(OC)c4c3)cn2)cc1
O=[N+]([O-])c1ccc(C=CP(=O)(OCc2ccccc2)OCc2ccccc2)cc1
CC(=O)c1cccc(NC(=O)CCc2nnn[nH]2)c1
Cc1cc(-c2n[nH]c3cc(NC(=O)NCc4ccccc4)ncc23)ccn1
O=C(O)CCN1CCC(COC(c2ccccc2)c2ccccc2)OC1=O
CCC(C(=O)NC1C2CC3CC1CC(C(N)=O)(C3)C2)C(C)c1ccccc1OC
C=CCCN(C)C(=O)Nc1cc(N)c([N+](=O)[O-])cc1OC
COC(=O)C(C)NP(=O)(Oc1ccc(OC)cc1)Oc1ccc(OC)cc1
CCCCCCCCCCCCCCCC(=O)OC(C(C)C)C(O)CCCCCCCCC(=O)OC
C=CC1CC1(NC(=O)C1CC2(CN1C(=O)C(NC(=O)C(NC(=O)C1CCCN1C(C)C)C1CCCCC1)C(C)(C)C)C(C)(C)C21CCC1)C(=O)NS(=O)(=O)N(CCCl)CCCl
O=c1[nH]c(=O)n(C2CC(O)C(CO)O2)cc1CF
O=C(c1ccc(Cl)cc1)N1CCC(CNCc2ccc(-c3nccs3)cc2)CC1
CCOc1ccc(C=CC(O)=CC(=O)C=Cc2ccc(OC(C)=O)c(OCC)c2)cc1OCC
Cn1cc(Nc2cccc(O)c2)c2ccccc21
COc1ccc(Cn2cnc(=O)c3c2ncn3Cc2ccccc2Cl)s1
CC(=O)Nc1ccc(S(=O)(=O)N2CCN(S(=O)(=O)c3ccc(Br)cc3)CC2)cc1
COc1ccc(COC2c3cccc4c3N(CCN(C(C)=O)C4c3ccccc3)C(=O)C2(C)C)cc1
O=C(Cc1cn2ccccc2n1)NCc1cnc2n1CCC2
O=c1[nH]c2c3cccc(C(F)F)c3oc2c2ncccc12
COC(=O)c1cc2c([nH]c3ccccc32)c(-c2c[nH]c3ccccc23)n1
COc1ccc(F)c(-c2ccc(NC(=O)C3CC3(Cl)Cl)nc2)c1
O=C(c1ccc(C(F)(F)F)cc1)c1cn(C2CCOC2)c(-c2ccccc2)n1
Fc1ccc2nc(-c3ccc(CCCN4CCCC4)cc3)cn2c1
NC(=O)c1cc(N2CCOCC2)cc2c1nc(-c1c(F)cccc1F)c(=O)n2Cc1ccccc1
O=C(CCN1CCOCC1)c1ccc2c(c1)sc1ccccc12
COCCn1ccc2cc(-c3ccncc3)cc(-c3ccc(Oc4cccc(OC)c4)cc3)c2c1=O
O=S(=O)(Nc1cccc2cc(OCC(O)CN3CCN(c4ccccc4F)CC3)ccc12)c1ccncc1
O=C(CC(OCc1ccccc1)C(=O)Nc1ccccc1N1CCOCC1)NCC1CCCO1
O=C(CNc1ccnc(Cl)c1)c1cccnc1
CN(Cc1ccccc1)C(=O)C1CCN(c2ncnc3c2nc2n3CCCCC2)CC1
CSc1nnc(-c2ccc(N3CCC(C)CC3)c([N+](=O)[O-])c2)o1
CCCCc1cc(C(=O)NC2CCN(Cc3ccc(F)cc3)CC2)sc1-c1ccc(Oc2c(Br)cc(CC(=O)O)cc2Br)cc1
O=C(NC1CCCC1)C1C(=O)N(Cc2ccc([N+](=O)[O-])cc2)C(=O)c2ccccc21
CCNCC(O)C(O)C(OC)C(=O)NC1CCN(c2ncnc3[nH]cc(C)c23)C1
CN(CCc1ccccc1)S(=O)(=O)Nc1ccc2c(c1)COC2=O
Cc1c(C(=O)NC2(C(F)(F)F)CCS(=O)(=O)C2)nn(-c2ccc(Cl)cc2Cl)c1-c1ccccc1Cl
CCc1ccc(N(CC(O)CN2CN(c3ccccc3)C3(CCN(C4CCCCC4)CC3)C2=O)S(C)(=O)=O)cc1
Nc1cccc(CC(=O)NC2CSCCCN(C(=O)C(N)Cc3ccccc3)C2=O)c1
Nc1nc(=O)c2ncn(CCCCP(=O)(O)O)c2[nH]1
Cc1nc(-c2cccc(NC(=CC(=O)C(F)(F)F)C(=O)O)c2)cs1
COc1cc2c(cc1OC)CN(c1ccc(C(=O)c3ccccc3)cc1)CC2
O=C(O)C1CC2C(CCCN2CCCOc2ccc(Br)cc2)N1
CC(CN1CCc2nc(-c3ccc(S(C)(=O)=O)cn3)ncc2C1)NC(=O)Cc1ccc(Br)cc1
CC(=O)NC(Cc1cnc[nH]1)C(=O)NC1CCCCNC(=O)C(Cc2c[nH]cn2)NC(=O)C(N)CCC(=O)NC(CC(N)=O)C(=O)NC(CC(N)=O)C(=O)NC(Cc2c[nH]c3ccccc23)C1=O
CC(C)c1nn(-c2cccc(C(=O)NCCN(C)C)c2)c2nccc(-n3cnc(-c4cccnc4)c3)c12
COc1ccc(-c2ccc(OCC(O)CN3CCN(C(=O)C(N)Cc4c[nH]c5ccccc45)CC3)cc2)cc1OC
O=C(NCCCc1ccc(-c2ccccc2)cc1)c1ccc(C(=O)Nc2nnn[nH]2)cc1
Cc1cc(Nc2cc(=O)[nH]c(O)n2)ccc1Cl
Oc1cc2c3c(c1)C1CCC3NCCCC1C2
CNC(=O)CN1CCC(Nc2ccc3c(c2)OCC(=O)N3)CC1
CCc1c(Nc2nc(C)ccc2OC)nc(C2CC2)nc1OC
CCCCC1CCCN1CCCOCCOc1ccc(OC)cc1OC
O=c1[nH]c(-c2ccccc2)cc2ccccc12
CC1(C)Oc2ccccc2C(N2CCCC2=O)C1O
N=C(NO)c1ccc(C=Cc2cccnc2)o1
COC(=O)C1(C)NC(c2ccc(OC)cc2)C2C(=O)N(c3ncccn3)C(=O)C21
COc1ccc(CNC(=O)CN2Cc3ccccc3C(O)C2)cc1OC
COC(=O)C1Cc2c([nH]c3ccccc23)C(c2ccc3c(c2)OCO3)N1C(=O)CN
CC(=O)NCC(NC(=O)C(N)Cc1ccc(O)cc1)C(=O)NC(CCCNC(=N)N)C(=O)NC(Cc1ccccc1)C(N)=O
Cc1cccc2oc(C(=O)N(C)Cc3ccc(N(C)C)cc3)c(C)c12
CCCCC=CC1OC(=O)C2C(c3ccc(O)cc3)C=CC3C(O)C(O)CC(=O)C132
CCC(C)C(=O)OC(Cc1c(O)cc(OC(=O)C(O)C(C)c2cccc(O)c2)cc1O)C(C)(C)O
O=c1cc(-c2ccc(-c3ccc(O)cc3)cc2)sc(N2CCOCC2)c1
CN(C)C(=O)Nc1cc(C(=O)OCC(C)(C)C)cc(C(=O)OCC(C)(C)C)c1
CCC(O)CNc1cc(N2CCCC2)c2ccccc2n1
Cn1ccc2cc(S(=O)(=O)N3CCN(C(=O)c4cn(C)c5ccccc5c4=O)CC3)ccc21
COc1cc(C2OC(=O)N3C(c4c(OC)cccc4OC)CCC23)ccc1O
O=S(=O)(Nc1cncc(-c2cn3ccsc3n2)c1)c1cccc(Cl)c1
CN1CCC23OC(c4ccc(F)cc4)OC2CN(C(=O)C=Cc2ccccc2)C3C1
N#CNC(=NCCCc1c[nH]cn1)NCCCCc1c[nH]cn1
Cc1ccc2c(=NS(=O)(=O)c3ccc(Cl)cc3)c(C(=O)O)cn(Cc3ccccc3)c2c1
Cc1ccc(Oc2cc(C(=O)NCCN(C)C)nc3ccc4[nH]ccc4c23)c(Cl)c1
COc1cccc(Oc2ccc(C(=N)NO)cc2)c1
N#CCCOc1ccccc1CN1CCN(c2ccccc2)CC1
CCC(C)(c1ccc(C)cc1)c1nc(C(=O)c2cc(OC)c(OC)c(OC)c2)cs1
Fc1cc(Br)ccc1NC(=S)NCc1cccnc1
O=C(Cc1ccc(F)cc1)N1c2cccc3cccc(c23)N1CCO
Cc1cnn(CC2CCCN2C(=O)Cn2ccc3ncccc3c2=O)c1
COc1cccc(-c2cc(C(=O)Nc3sccc3C)no2)c1
CC1(C)C(C(=O)c2ccc3c(c2)OCO3)C1(C)C
CCc1cc(OCCc2ccc(SC)cc2)cc(CC)c1OCC(O)CNC(C)C
CCCOc1cc(-c2ccc3c(c2)C(C(=O)O)=CC(C)(C)N3)cc(C(F)(F)F)c1
Cc1cc(-c2ccc(F)c(S(=O)(=O)NCc3ccccc3)c2)[nH]n1
CCCNCC(=O)Nc1ccc(-c2nc3c(C)cccc3[nH]2)cc1
COc1cccc(N2CCN(C(=O)CCNS(=O)(=O)c3ccc4[nH]c(=O)[nH]c4c3)CC2)c1
Cc1sc2ccccc2c1CCN
Cc1cc(C)n(-c2nc3c(s2)CCC3=O)n1
Cc1noc(NS(=O)(=O)c2sccc2C(=O)OC2C(C)CC2(C)C)c1C
O=C(Nc1ccc(CC(NC(=O)OCc2ccccc2)C(=O)O)cc1)OCc1ccon1
Cc1cc(C)n(-c2nc3ccccc3nc2N2CCN(C)CC2)n1
O=C(Nc1nccs1)C1=Cc2nccc3cccc(c23)C1=O
COc1ccc(C(=O)C(=Cc2ccc(OC)c(OC)c2Br)c2ccc(OC)cc2)cc1
O=C(c1cc(-c2ccccc2)n(-c2ccccn2)n1)N1CCN(C(=O)c2ccco2)CC1
Clc1ccccc1COC1CCCCC1n1cnc2ccccc21
Cc1cn(C2CC([N-][N+]#N)C(CNC(=O)Nc3ccccc3)O2)c(=O)[nH]c1=O
OCC1OC(Nc2ccc(C(F)(F)F)cc2)C(O)C(O)C1O
Cc1nc(C(NC(=O)C=Cc2ccccc2OC(F)(F)F)c2ccccc2)c[nH]1
CC(C)=CCCC(C)(O)C1CC=C2C3=C(C(=O)C(O)=C(C)C3=O)C(O)C21C
COC(=O)c1sccc1S(=O)(=O)N1CCN(c2ccccc2OC)CC1
COCCOc1ccc(C#CC2(O)CC3CCC(C2)N3Cc2ccoc2)cc1
CC1(C)C2CCC1(C)C(NC(=O)C1CCCN1C(=O)C(c1ccccc1)c1ccccc1)C2
O=c1cc(-c2cccc(OCc3ccccc3)c2)[nH]c2cc(-c3ccncc3)nn12
CCCCCCCCCCCCCON1CCN(CCCNc2ccc(-n3cc(-c4ccc5ccc(-c6cn(-c7ccc(NCCCN8CCN(C=O)CC8)cc7)nn6)cc5c4)nn3)cc2)CC1CCCCCCCC
O=C(Nc1ccccc1)c1ccc(Cn2nc(-c3ccc(Oc4ccccc4)cc3)oc2=O)cc1
CCN(CC)CCNC(=O)c1cccc2c1-c1ccc(Cl)cc1C2N1CCCC(N)C1
CC1(C)CCC(C)(C)C2(C)CCC3(C)CC4=CC(=O)C5C(CCc6ccc(O)c(C=O)c6O)C=CC(=O)C5(C)C4CCC3=C12
CCOC(=O)C1=C(Nc2cccc(C)c2)SCC1=O
COc1cc(NCCCCCCCCCCCN)c2nc(C)cc(N)c2c1
CCOc1ccc(Nc2nc3c(-c4nc[nH]n4)cc(O)cc3c3sccc23)cc1
Cn1c(SCC(=O)NC(=O)NC2CCCC2)nnc1-c1ccco1
Cn1cc(CN2CCc3c([nH]c(C#Cc4ccccc4)nc3=O)C2)cn1
CC(C(=O)NCc1ccc(CN)cc1)c1ccc(N)c(N)c1
CSCCC(NC(=O)C(Cc1ccccc1)NC(=O)C(Cc1ccccc1)NC(=O)CNC(=O)C(Cc1csc2ccccc12)NC(=O)C(N)Cc1ccc(O)cc1)C(N)=O
CC(=O)OC1OC(n2cc(F)c(=O)[nH]c2=O)C(OC(C)=O)C1O
Cc1ccc(-c2n[n+]([O-])c3cc(Br)ccc3[n+]2[O-])cc1
CC1C(Nc2ccc(C(C)(C)C)nn2)CCCN1CCO
c1ccc(N2CCc3cc(-c4noc(-c5cccnc5)n4)ccc32)nc1
CCc1cc(C)c2[nH]c(=O)c(CN(Cc3ccco3)C(=O)c3cccc(Br)c3)cc2c1
O=C(NC(Cc1c[nH]c2ccccc12)c1nnc(C2CCCN2C(=O)c2ccc3ccccc3c2)o1)C1CCCCC1
COc1cc(NCc2cccnc2)c2ncccc2c1OC
Cc1ccc2onc(-c3cc(-c4cccc(F)c4O)ncn3)c2c1
COc1ccc(-c2n[nH]c3ccc(C(=O)N4CCC(OC)CC4)cc23)cc1OC
NC1CC(N)C(OC2OC(CO)C(O)C(O)C2N)C(OC2OC(CO)C(N)C(O)C2O)C1O
CC1CNC(=O)c2[nH]c3ccc(C(=O)NC4CC4)cc3c21
O=C(NC1CN2CCC1CC2)c1cccnc1Oc1ccc(Nc2ccccn2)cc1
CCCCCC(Cc1ncnn1-c1ccc(Oc2cc(Cl)ccc2Cl)cc1)C(=O)O
Oc1c(F)cc(CN(CCC(c2ccccc2)c2ccccc2)Cc2cccc(F)c2)cc1F
CCOCCN1CCc2ccccc2C1Cc1ccc(O)c(O)c1
CNC(=O)C(NC(C)=O)C1CC(O)C2(C)C3=C(C(=O)CC12C)C1(C)CCC(O)C(C)(C)C1CC3
NNC(=O)c1ccc(-c2ccc(C(F)(F)F)cc2)cc1
CCOC(=O)C1=CN(c2ccc(Oc3ccc(Cl)cc3)cc2)C(=N)C(C#N)C1c1cccc(O)c1
O=C(CCc1nnc2ccc(N3CCC4(CC3)OCCO4)nn12)N1CCCC1
O=c1cc(N2CCOCC2)oc2cc(OCc3cccc(Cl)c3)ccc12
O=C(NCc1ccccc1C(F)(F)F)c1[nH]c(-c2ccccc2)cc1-c1ccccc1
Nc1ccccc1-c1nnc(-c2cccnc2Nc2ccccc2F)o1
CCCCC1(CC)CS(=O)(=O)c2cc(CNCCC(=O)O)c(OC)cc2C(c2ccccc2)N1
CC(C)(C)NC(=S)NC(=O)c1ccc2c(c1)OCO2
Cc1nn(-c2ccc(Cl)cc2)c2c1C1OC(=O)C(c3ccsc3)C1C(O)C2
Cc1cc(Br)ccc1NC(=O)COc1cncc(Br)c1
C=C(C)C1CCC2(C)CCC3(C)C(CCC4C5(C)CCC(OC(=O)CCC(=O)O)C(C)(C)C5CCC43C)C12
CCCCCC1CCCCCCCC(O)CC=CC(O)C1O
O=C1C(=Cc2ccc(F)cc2)SC(=S)N1Cc1ccccc1
Nc1nc(=O)c2ncn(CC(CO)CO)c2[nH]1
Cc1cc(C(C)(C)C)oc1C(=O)Nc1ccc(S(=O)(=O)N2CCOCC2)cc1
COC(=O)C=CSC1CCc2cccc(C)c2C1O
Oc1c(Br)cc2[nH]sc2c1Br
Cc1cccc(-c2ccccc2C(=O)NC(CC(=O)O)CC(=O)NC(Cc2c[nH]c3ccccc23)C(=O)O)c1
Cc1cc(-c2cc(O)ccc2Cl)cc2nnc(Nc3ccc(S(=O)(=O)NCCN4CCOCC4)cc3)nc12
O=C(CCc1ccc(S(=O)(=O)N2CCOCC2)s1)NCC1CCCO1
CC(C)CC1NC(=O)C(C2CC3CCC2C3)OC(=O)C(CC(C)C)N(C)C(=O)C(C(C)C)NC(=O)C(C(C)C)OC1=O
COc1ccc2c(c1)C(=Cc1ccc(C)c(-c3ccncc3)c1)C(=O)N2
CCc1cc(C(N)=O)c2c(C)c(-c3cc(-c4ccc(Cl)cc4Cl)ncn3)[nH]c2n1
COc1ccc2c(c1)C1=C(CC2)C(=O)CN(Cc2c[nH]cn2)C1
CC(=O)c1ccccc1NC(=O)Nc1nc(C(=O)NCc2ccccc2)cs1
O=C(NCCN1CCCCC1)Nc1ccsc1C(=O)O
CC1N(C)C(=O)N(c2cccc([N+](=O)[O-])c2)C(=O)C1(C)C
NC(=O)C1CCCN(C(=O)C(Cc2cccc(F)c2)c2ccc(F)cc2)C1
C=C1CCC(C2CCC3(C)C2CCC24CC(CCC23)C(O)(COC(C)=O)C4)OC1=O
CC(C)(C)NCC(O)COc1ccc(C=O)cc1
CN1CCOc2ccc(-c3cc(-c4ccc(F)c(F)c4)nc(NCCN4CCOCC4)c3C#N)cc21
O=C(NCCc1ccccc1)C(O)=CS(=O)(=O)c1ccc(Cl)cc1
Cc1cccc(NC(=O)CC2CC3(COC3)CO2)c1C
COc1cccc(-n2cc(C(=O)NC(CC(=O)O)C(=O)NC(Cc3ccc(Cl)cc3Cl)C(=O)O)nc2-c2cccc(Cl)c2)c1
CCOC(=O)c1c(C)n(CC2CCC(NC(=O)c3ccc[nH]3)CC2)c2ccccc12
CCOC(=O)C=Cc1c(-c2ccc(Cl)cc2)[nH]c2ccc(Cl)cc12
Cc1cc(C)nc(NC(=O)CSc2nc3cc(F)ccc3[nH]2)n1
CCCCNC(=O)C1CCN(c2nc3ccc(Cl)cc3c3c2CS(=O)(=O)C3)CC1
CCOC(=O)C1CCCN(C(=O)C(Cc2ccc(O)cc2)NS(=O)(=O)c2ccc3c(c2)oc(=O)n3C)C1
CCCc1nc(CC)c(C(=O)OCc2ccc(C(=O)C3=NCCS3)o2)n1Cc1ccc(-c2ccccc2C(=O)O)cc1F
COC(=O)C1=C(O)C(C)N(C)C1c1ccoc1C
CC1(c2ccccc2)CCN(CC(O)COc2ccc(F)cc2)CC1
Nc1ncnc2c1ncn2C1OC(CNCC2CCCO2)C(O)C1O
Cc1cc(C)c(C)c(S(=O)(=O)NN2C(=O)c3ccccc3C2=O)c1C
Cn1c(CCCc2nnc(-c3ccccc3)o2)nc2ccccc21
CN(C)CCC=C1c2ccccc2CSc2ccc(Cl)cc21
CC(C)CC(NC(=O)C(Cc1c[nH]c2ccccc12)N=C(N)N)C(=O)NC(CC(=O)O)C(=O)NC(CC(=O)O)C(=O)c1nccs1
COc1ccc2c(c1)C(=Cc1ccc(O)c([N+](=O)[O-])c1)C(=O)N2
COc1ccc(Nc2ccc(C(=O)NCCCN3CCOCC3)c3ccccc23)cc1OC
CCCCN(CCCC)c1ncc(C(=O)O)s1
Cc1cc(C)nc(NS(=O)(=O)c2ccc(NC(=O)c3ccc(Cl)cc3Cl)cc2)n1
CCOC(=O)c1ccc(NC(=O)Cn2c(=O)oc3ccc(NS(=O)(=O)c4ccc(C)cc4)cc32)cc1
CCCN1CCN(c2nc(NC3CCCCC3O)c3ncn(C4OC(CO)C(O)C4O)c3n2)CC1
CCN(CC(=O)Nc1ccccc1C(F)(F)F)C(=O)CS(=O)(=O)c1ccc(NC(C)=O)cc1
C1=Nc2c(sc3ncccc23)CN1c1ccccc1
Fc1cccc(CNc2ccc3c(c2)C24CCCCC2(F)C(C3)N(CC2CCC2)CC4)c1
CC(C)Oc1cnc(-c2cccc(F)c2C=CC2CC(O)CC(=O)O2)cn1
COCCOc1cc2nncc(Oc3ccc(NC(=O)Nc4cccc(OC)c4)cc3)c2cc1OC
Cc1ccc(C2(c3ccc(C)cc3)SC(=O)N(CC(=O)Nc3ccc(F)cc3)S2(=O)=O)cc1
Cn1cc(NC(=O)c2cc(NC(=O)CCc3cn(C)c4ccccc34)cn2C)cc1C(=O)NCCC(N)=O
O=c1cc(NCCCN2CCN(c3ncccc3Cl)CC2)[nH]c2ccccc12
COc1cccnc1NCc1nc(-c2cc(OC)c(OC)c(OC)c2)no1
COc1cc(-c2cc3ncccc3c(NC(C)CCCN)n2)cc(OC)c1OC
CN1C(=O)c2ccccc2N(C)C1c1ccc(Br)cc1
O=C(C1CCNCC1)N1CC(OCc2cn(S(=O)(=O)c3ccc(F)cc3)nn2)c2ccccc21
N=c1oc2ccc([N+](=O)[O-])cc2cc1C(=O)NCCCN1CCOCC1
COc1cccc(C2c3c(-c4ccccc4O)n[nH]c3C(=O)N2Cc2ccccn2)c1
Cc1c(NC(=O)c2cn(-c3ccccc3)nc2-c2ccc(Cl)cc2)ccc2c1COC2=O
Nc1nc(=O)c2ncn(COCCOCCN3C(=O)c4ccsc4C3=O)c2[nH]1
O=c1cc(-c2ccccc2)cnn1C1CC(CNCc2ccccc2)c2ccccc21
Cc1ccc(S(=O)(=O)N(C)C)cc1NC(=O)CCCSc1nnc(NC(=O)c2cccc(N(C)C)c2)s1
Cc1ccc(S(=O)(=O)n2cnnc2)cc1
Fc1ccc(-c2c(C3CCN(Cc4cccc(F)c4)CC3)nc3ccccn23)cc1
CCOC(=O)C(=O)C(=CNc1ccccc1C(=O)OC)C(=O)OCC
COc1ccc(-c2cc3cc(O)ccc3[nH]2)c(F)c1
c1ccc2c(N3CCN(CCc4nccs4)CC3)cccc2c1
O=C(Nc1cc(C(F)(F)F)cc(C(F)(F)F)c1)c1ccc(Oc2ccc(F)cc2)cc1
CCOCCC(=O)N(C)c1ccccc1-c1nc(=O)c(C(=O)O)c[nH]1
CN1C(=O)CC(NC(=O)Nc2ccc(F)cc2)C(=O)N(C)c2ccccc21
CC(=O)Nc1ccc(C(F)(F)F)cc1-c1ccc(-c2cnc(N)cn2)c(F)c1
Clc1ccc(-c2n[nH]c(N=C(N=C(c3ccccc3)c3ccccc3)NCc3ccccc3)n2)cc1
CC(Cn1nnc(-c2ccccc2O)n1)C(O)c1ccc(-c2ccc(C(F)(F)F)nc2)cc1
O=C(NC1CCCc2c1[nH]c1ccc(O)cc21)c1ccccc1F
CCC1C(=O)c2c(oc(-c3ccc(O)c(O)c3)cc2=O)C(CC)(CC)C1=O
Nc1ncc2ccc(-c3ccc(Cl)cc3)cc2n1
Cc1cc(C)c(-c2nc3c([nH]2)C=CC3=O)cc1C(=O)N1CCC(c2ccc(C#N)cc2)CC1
COc1ncc(CN2CCc3ncnc(NC4CCCC4)c3CC2)cc1C
CCN(Cc1cccc(F)c1)C(=O)c1cnc2ccc(-c3cn[nH]c3)cn12
C=CC(=O)Nc1cc2c(Nc3ccc(Br)cc3F)ncnc2cc1OCCNC(=O)OCC
O=Cc1c(O)c(Br)c(Sc2ccccc2)c(Br)c1O
CCOC(=O)C(C)c1ccccc1C1Cc2cc(OC)ccc2N(CCCC(N)=O)C(=O)C1CC(C)C
Cc1cc(N2CCN(c3ccccc3F)CC2)n2c(nc3ccccc32)c1C#N
O=C(O)c1ccc(C(Nc2ccccn2)C(=O)c2ccc3c(c2)OCO3)cc1
COc1ccc2c(c1)C(C(=O)NC1CCC(CCN3CCc4ccc(Cl)cc4CC3)CC1)CO2
COc1cc(C=C2SC(NC(=O)CSc3nc(N)cc(N)n3)=NC2=O)ccc1O
Cc1c(OCCN)ccc2cc(Nc3ccccc3[N+](=O)[O-])c(=O)oc12
CC(Nc1cc(Nc2ccc(C#N)cc2)ncn1)C1CC1
[O-][n+]1c2ccc(CN3CCNCC3)cc2[n+]([O-])c2cc(OCc3ccccc3)ccc21
CN1CCC2C3=C(c4ccc(O)cc4CC31)c1ccc(O)cc12
COc1cccc(C(=O)NC(NC(=O)c2nc(O)[nH]c(=O)c2C)C(C)(C)C)c1
Brc1ccc(-c2cn3cc(Br)ccc3n2)cc1
CC(C)CC(NC(=O)CN)c1nc(C(=O)NCc2ccc(F)cc2)c(Cl)[nH]1
c1ccc2oc(-c3ccc(CCCN4CCc5ccc(OCc6cnccn6)cc5CC4)cc3)nc2c1
CC1=Nc2c(-c3ccccc3)cnn2C(c2ccccc2)C1
CN1CC=C(c2c[nH]c3ccc(-c4ccccc4)cc23)CC1
O=C(NCc1n[nH]c(=S)n1-c1ccccc1Cl)Nc1ccccc1
O=C(Nc1ccc2c(c1)OCO2)C(=O)Nc1cc(C(F)(F)F)ccc1Cl
CC(=O)Nc1ccc(-c2nnc(Nc3nc4ccccc4[nH]3)s2)cc1
O=C1C(=O)N(CCCN2CCC(Nc3ccc4ccccc4n3)CC2)c2ccc(Cl)cc21
CCOc1ccc(Cl)cc1C1=NC(=O)C(C)(C)CN1
COc1ccc2c(ccn2C(=O)c2ccc(C(=O)O)cc2)c1
COCCn1c(C)c(C)sc1=NC(=O)c1sccc1C
C[n+]1cccc(C(=O)OCCCCCCOC(=O)c2ccc(Cl)cc2)c1
Cc1c(C(C)C)sc(=O)n1CC(=O)NCc1ccc(F)cc1F
CCOC(=O)c1ccc(OCCCCCCCCCn2c3c(c4cc(C(=O)O)ccc42)CCCC3)cc1
FC(F)(F)Oc1ccccc1C1CN(CCn2ccnc2)Cc2cc(Oc3ccccc3)ccc2O1
Cc1ccc(CCC(=O)O)c(C)c1C(C)NC(=O)c1ccc(C#N)cc1
O=C(NCCBr)c1ccc2sc3nc(C(=O)O)cc(C(=O)O)c3c2c1
CCOC(=O)C1CCCN(C(=O)CSc2nc3ccccc3nc2N2CCOCC2)C1
CC1CN(C(=O)NC(CO)C(=O)NC(C(=O)NC(C(=O)OCc2ccccc2)C(C)C)C(C)C)CCO1
Cc1c(Cl)cccc1S(=O)(=O)N1CCC(C(=O)N2CCN(c3ccccc3)CC2)CC1
COc1cc(C=C2SC(=O)NC2=O)cc(Cl)c1OCCc1ccc(C(=O)O)cc1
Cc1cc(C)cc(NC(=O)CSC2=NC(=O)CN2)c1
Cc1cc(S(=O)(=O)N2CCN(c3ccc4nc5n(c(=O)c4c3)CCCCC5)CC2)ccc1F
CSc1ccc(C=CC(=O)NC2CC(C)(C)NC(C)(C)C2)cc1
O=C(NCC1CCCO1)C1c2ccccc2C(=O)N1Cc1cccc(Cl)c1
O=C(C=Cc1ccccn1)c1cccnc1
CCOC(=O)C1(Cc2ccccc2)CCN(Cc2c[nH]cn2)CC1
CC1(C(=O)Nc2nnc(CCSCCc3nnc(NC(=O)c4ccc(-c5cncc(F)c5)cc4)s3)s2)CCC1
C=Cc1c(-c2cccs2)nn(CC(=O)NC(C)C(=O)OC)c(=O)c1O
CC(C)c1nnc(NC(=O)c2ccc(COc3cccc(Cl)c3)o2)s1
CCc1n[nH]c(C2CN(C(=O)CCc3nnc4ccccn34)C2)n1
CN(Cc1ccccc1)C(C)(Cc1c[nH]c2ccccc12)c1nccs1
COc1cc(Cl)c(C)cc1NC(=O)c1cc2ccccc2oc1=O
Cc1cc(C)c(C)c(CN2C(=O)CNC(=O)C2C(C)C)c1C
COc1ccc(-c2noc(CNC(=O)CCCC3CCSS3)n2)cc1OC
CC(C)C(C(=O)O)N1CCCC1C(=O)O
O=C(CCc1nnc(CCCc2ccccc2)o1)Nc1cccnc1
CS(=O)(=O)N1CCN(C(=O)Cn2ncc3cc(Br)[nH]c32)CC1
COc1ccc(N2Cc3ccc(C)cc3C2)cc1OCCN1CCCCC1
COc1cc(Nc2nc(C3CC(c4ccccc4)=NN3C(C)=O)[nH]c3nn(C)c(=O)c2-3)cc(OC)c1
CCc1ccccc1-n1c(-c2cnc(C)c(C)n2)nnc1C(C)C
CCOCCCn1c(SCC(=O)Nc2ccc(C(F)(F)F)cc2Cl)nc2c(c1=O)SC(C)C2
COC(=O)C(Cc1ccccc1)NC(=O)CNC(=O)OCc1ccccc1
Cc1c(C(=O)NCc2ccc(C(C)(C)C)cc2)[nH]c2c1CCC2
Cc1cc(CC(NC(=O)N2C(=O)NCC2C(C)C)C(=O)N2CCC3(CC2)OCCO3)cc2c(C(F)(F)F)n[nH]c12
S=C(NCC1CCCO1)N1CCN(c2nc(-c3ccccc3)cs2)CC1
COc1ccc(NC(=O)CN(C)C(=O)CSc2ccc(F)cc2)cc1
O=C1c2ccc(-c3cc(F)cc(C(F)(F)F)c3)cc2CCN1CCN1CCCC1
c1cc(-c2nc(Nc3ccc(N4CCOCC4)cc3)nc3ccsc23)ccn1
CCn1cnc2cc(-n3ccnc3C)ccc21
O=C(O)CCCC(=O)Nc1nc(-c2ccccc2)cc(-c2ccccc2)n1
CSc1ccc(C(c2oc3c(c2C)c(=O)oc2ccccc23)N2CCOCC2)cc1
O=C(Nc1ccc(NC(=S)N2CCN(CCO)CC2)cc1F)c1ccco1
CN1CCC(C(=O)Nc2sc3c(c2C(=O)Nc2ccc(S(=O)(=O)N(C)C)cc2)CCC3)CC1
Cc1nccc(Nc2c(I)cc(C=CC#N)cc2[S+](C)[O-])c1F
O=C(C1CCN(S(=O)(=O)Cc2ccccc2)CC1)N1CCC(c2ccccc2)(c2ccccc2)CC1
COc1ccc(NC(=S)NC(C)c2ccccc2)cn1
CC(=O)N1c2ccccc2Sc2ccc(C(F)(F)F)cc21
CS(=O)(=O)N1CCC(NC(=O)Nc2cnc3[nH]c(-c4ccc(Br)o4)nc3c2)CC1
CC(C)=CCC12OCC3C(CN4CCOCC4)C(C=C4C(=O)c5ccccc5OC431)C2=O
CC#Cc1ccc2c(c1)C(O)(O)c1c(O)cccc1C2C(=O)NCC1OC(n2c(C(=O)OC)c(O)c(=O)[nH]c2=O)C(O)C1O
CC(C)(C)c1ccc(S(=O)(=O)C=Cc2ccc(O)c(O)c2)cc1
COc1ccc([N+](=O)[O-])cc1NC(=O)Cn1ncc2c(=O)oc3ccccc3c21
CSc1nc(-c2cccs2)n[nH]1
O=C(O)CC(NC(=O)CNC(=O)c1cc(NC(=O)CCc2ccccc2F)cc(NS(=O)(=O)c2ccccc2)c1)C(=O)CSCc1ccccc1
O=C(O)C1=C(NC(=O)c2cccnc2)CSC2C(NC(=O)c3ccc(N(CCCl)CCCl)cc3)C(=O)N12
CCOc1ccc(-n2c(NCCO)nc3cnc4ccc(-c5ccc(CN6CCCCC6)cc5)cc4c32)cc1
Cc1cc(-c2ccccc2)nc(C2NCCc3cc4c(cc32)OCCO4)n1
CC1CN(C)C2Cc3c([nH]c4ccccc34)C12
Cc1ccccc1NC(=O)CSc1nnc(-c2cccnc2)n1N
Cc1cccc(NS(=O)(=O)c2cc(-c3coc(C)n3)ccc2C)c1
Cc1c(-c2ccc(-c3ccccc3C(F)(F)F)cc2)nc2ccc(C(F)(F)F)cc2c1C(=O)O
Cc1cc(C)cc(NC(=S)NCCc2c(C)[nH]c3ccccc23)c1
COc1ccc(-c2nc(=O)c(C(=O)O)c[nH]2)cc1
O=C(c1cccc2ccccc12)N1CCOCC1
CCOc1ccc(-c2cc(C(=O)NNc3ccc(Br)cc3)[nH]n2)cc1
CCC(C)C(NC(=O)CNC(=O)C(CCCN=C(N)N)NC(=O)C(Cc1c[nH]c2ccccc12)NC(=O)CN(C)C(C)=O)C(=O)NC(Cc1c[nH]c2ccccc12)C(N)=O
O=C(O)c1ccc(Cl)cc1NC(=O)C1CC1c1ccccc1
Cc1ccc(-c2c(C#N)c(N)nc(SCC(=O)N3c4ccccc4Sc4ccccc43)c2C#N)cc1
CC(C)OC1OC(COC2OC(CO)C(O)C(O)C2O)C(O)C(O)C1O
Cc1ccc(C)c(OCC(=O)N(Cc2ccccc2)Cc2ccc3c(c2)OCO3)c1
CCC1=C(C)c2cc3nc(cc4[nH]c(cc5[nH]c(cc1n2)c(C)c5CCC(=O)OC)c(CCC(=O)OC)c4CC)C(CCC(=O)OC)C3C
Nc1nc2c(c(-c3ccncc3)n1)CN(c1ncc(CNC3CCC(O)CC3)cc1Cl)CC2
O=C(NCC1CCN(c2ccc(C(F)(F)F)cn2)CC1)Nc1ccc(C(F)(F)F)cc1
CCOC(C[N+](C)(C)C)P(=O)(OCC)OCC
CCN(CC)CCC(=O)c1ccc(O)cc1
O=C(Nc1ccc(O)cc1)c1ccc(N2CCCCC2)c([N+](=O)[O-])c1C(=O)O
Cn1c(-c2cccc(NC(=O)Nc3ncc(Br)s3)c2)c(Br)c2cc(C(=O)O)c(OC(F)(F)F)cc21
CC(C)CC(NC(=O)C(C)NC(=O)C(Cc1ccccc1)NC(=O)C(C)NC(=O)C(N)CC(=O)O)C(N)=O
Cc1ccccc1NC(=O)Cn1c(=O)n(CC2CCCO2)c(=O)c2sccc21
CCOC(=O)c1cc2c(c3oc4cc(OCc5cccc(N)c5)cc(O)c4c(=O)c13)C(=O)c1ccccc1C2=O
C=CCNc1nc(NCc2ccc(C(=O)NC)cc2)nc(N(C)C)n1
Cc1ccc2oc(SC3CCC(C(C)(C)C)CC3)nc(=O)c2c1
CC(=O)N1N=C(c2ccccc2F)CC1c1ccccc1
Cc1ccc(-c2cc(C(=O)NN)c3ccccc3n2)o1
N#Cc1c(-c2ccccc2)cc(NCc2ccco2)nc1-n1c(-c2ccccc2)nc2ccc(Cl)cc2c1=O
CN(C)CCC1(Cc2ccccc2)C(=O)c2ccccc2C1=O
Cn1cnc(S(=O)(=O)N(Cc2ccc(-c3cnc(N)cn3)cc2)C2Cc3cc(C#N)ccc3N(Cc3nn(CC(=O)O)c4ccccc34)C2=O)c1
NC(=O)c1cncc(N2CCCC2c2cnc(C(N)=O)s2)n1
COc1cccc(-c2cc3nc(C)c(CCNS(=O)(=O)c4ccccc4OC)c(C)n3n2)c1
CC(O)C(N)C(=O)NC(Cc1cn(C=O)c2ccccc12)C(=O)NC(Cc1c[nH]c2ccccc12)C(=O)NC(Cc1c[nH]c2ccccc12)C(=O)N(C)C(CC(N)=O)C(=O)NCC1CC1
CC(=O)Nc1ccc(C(C)=O)cc1[N+](=O)[O-]
Cc1cccc2c1N(C(=O)CCC(=O)N(c1cc(CC(=O)O)ccc1[N+](=O)[O-])C(C)C)CCO2
O=C(NCCC1=CCCCC1)C1CC(=O)N(CCc2ccccc2)C1
CC1(c2cccc(C=Cc3ccc4[nH]cc(C(=O)O)c4c3)c2)CCSC(N)=N1
CCC1=Nn2cc(-c3ccccc3)nc2-c2cc3c(cc2C1)OCO3
O=C(NCCCN1CC2CN(c3ncccn3)CC2C1)c1cnccn1
CCCN1CCN(c2nccc(NC(c3ccccc3)c3ccccc3)n2)CC1
O=S(=O)(Nc1ccccc1C(c1ccccc1)(c1ccccc1)c1ccccc1)c1ccccc1
COc1ccc(-c2nc(CNC3CCCCC3)co2)cc1
NC1=NC(c2cc(NC(=O)c3ncc(Cl)cc3Cl)cc(C(F)(F)F)c2)(C(F)F)C2CC2O1
CNc1cc(-c2cnc3[nH]ccc3n2)ccn1
COC(=O)c1cc2occc2n1CC(=O)Nc1cccc(C)n1
O=C(COC(=O)C=Cc1ccc(Cl)cc1)Nc1ccc(C(=O)O)cc1
CCCCCSc1ccc(C2=C(c3ccc(S(C)(=O)=O)cc3)CC(C(=O)O)O2)cc1
O=C(O)c1csc(-n2nc(C3CC3)ccc2=O)n1
Cc1cnc(-c2ccn3c(-c4cccc(NC(=O)NCC(=O)NC(C)(C)C)c4)cnc3c2)nc1
COc1cc(OC)c2c(-c3ccc(C)cc3)cc(=O)oc2c1
Cc1ccc(CNC(=O)c2cccc(NC(=O)CC3SC(N4CCCC4)=NC3=O)c2)cc1
CN1C(=O)c2c(nc(SCc3cccc(C(F)(F)F)c3)n2Cc2ccccc2)N2C1=NC1CCCC12
CC(C)Oc1ccccc1C1C(C(=O)C(C)C)C(=O)C(=O)N1c1ccc(-c2ccsc2)cc1
COc1ccccc1C1CCN(CCNC(=O)c2c(C)[nH]c3c(C)cc(C)cc3c2=O)CC1
N=C(NCCc1ccccc1)N1CCCC1C(=O)NC(Cc1ccccc1)Cn1c(=N)n(O)c2ccccc21
CC(C)c1ncc(C2CN(CCCN3C(=O)CCc4cccc(Cl)c43)CCO2)[nH]1
CC(C)Oc1ccccc1N1CCN(Cc2ccc(N3CCNC3=O)cc2)CC1
N#Cc1cccc(-c2cccn(C(CO)CC3CCCCC3)c2=O)c1
CNC(=O)CSc1nnc(CN2CCCCC2)n1C1CCCCC1
CC1=CCC2C(C)(C)CCCC2(C)C1(O)CCC1=NOC(=O)C12CO2
CN(C)c1ccc(CNC(=O)c2cccc(S(=O)(=O)N3CCCCC3)c2)cc1
CCOP(=O)(O)C(CCc1ccccc1)NP(=O)(OCC1OC(n2cc(C)c(=O)[nH]c2=O)CC1[N-][N+]#N)OCC1SC(CO)C(O)C(O)C1O
CCC(=O)c1sc(-c2ccccc2)nc1NCc1ccco1
N#CC1(CCCC(=O)O)c2ccccc2-c2oc3ccccc3c2N1C(=O)c1ccccc1
O=C(Nn1c(-c2c(Cl)cccc2Cl)nc2c(ncn2C2OC(CO)C(O)C2O)c1=O)c1cccnc1
O=C(C=C(O)c1cccnc1)c1cccc(Br)c1O
CCCCCCCCCCCCCCCC(O)(CCCCC)COP(=O)(O)O
CCC(C(=O)NCCc1ccccc1)N(C(=O)Cn1nnc(-c2ccc(Cl)cc2)n1)c1ccc2c(c1)OCO2
Cc1cc2nc(-c3ccc(C(=O)NS(=O)(=O)c4ccc(C(C)C)cc4)cc3)[nH]c2cc1C
Cc1nc(NCCN2CCOCC2)c2n[nH]cc2n1
Cn1cc(-c2ccc(Cn3cc(NC(=O)Nc4cc(C(C)(C)C)nn4CCC#N)cn3)cc2)cn1
O=c1cc(N2CCOCC2)oc2cc(OCc3ccc(OCCCN4CCOCC4)cc3)ccc12
CC(=O)OC1CCC2(C)C(=CCC3C2CC(OC(C)=O)C2(C)C3CCC2n2cnc3ccccc32)C1
CCCCCCCC=C1CC(C)(O)C(C)(C)N1C(=S)N(C)C
CS(=O)(=O)Nc1ccc(CNCc2ccoc2)cc1
CN1CCN(c2cccc(C(F)(F)F)c2F)CC1
COc1ccc(C2Nc3ccccc3C(=O)N2Cc2ccccc2)cc1COc1ccc([N+](=O)[O-])cc1
CC(c1ccc(-c2nc(NC(C)(C)C)sc2C(N)=O)cc1)N1CCC(NS(=O)(=O)c2cccc(Cl)c2)C1
CC(=O)N1CC=C(c2ccc(C3(NCC(O)c4ccc(O)c(NS(C)(=O)=O)c4)CCOC(C)(C)C3)cc2)CC1
O=C1CC(C(=O)N2CCC3(CC2)OCc2cnnn23)CN1Cc1cccc(F)c1
CC12CCC(O)CC1=CCC1C2CCC2(C)C(CC(=O)C(F)(F)F)CCC12
COc1ccc(NC2SCC(O)C(O)C2O)cc1
NC1=NCC(C(=O)O)C1O
O=c1cc(O)nc(O)n1Cc1ccc(C(F)(F)F)cc1
c1ccc(-c2ccccc2OCCOCCN2CCCCC2)cc1
O=C(CCCc1ccccc1)C1CC12CCOC2=O
O=C(O)CCNC(=O)c1cnc2ccccc2n1
CCN1c2ncc(CO)cc2C(=O)N(C)c2ccc(-c3ccccc3)nc21
CC(Sc1ccccc1Cl)C(=O)Nc1ccccc1N1CCCC1
COC1(C)CC(OC2CC(C)(OC)C3C(C)(O)CCCC3(C)C(OC3OC(C)C(O)C(O)C3O)C2C)OC(C)C1O
C=CC(NC(=O)Cc1ccc(OCCOc2ccc(C(F)(F)F)cc2)cc1)c1ccccc1
O=C(NC(Cc1c[nH]cn1)C(=O)NC(Cc1ccc(C(F)(F)F)cc1)C(=O)O)c1ccc(Cl)cc1
Cc1ccc(CN2CC(C(=O)NCCN3CCCC3=O)CCC2=O)cc1
CCOC(=O)C1CCC(C)=NC1c1ccccc1
CCc1sc(NC(=O)OC2COc3nc([N+](=O)[O-])cn3C2)nc1C
CC(C)(Cc1ccc(C(=O)Oc2ccc(C=CC(=O)c3ccc(O)cc3)cc2)cc1)Oc1ccc(-c2ccc(OCC(O)Cc3ccc(-c4ccc(O)cc4)cc3)cc2)cc1
Cc1cccc(C#CCN2CCOCC2)c1
CCOC(=O)c1nnn(-c2nonc2N)c1CSc1nc2ccccc2o1
CC1CN(C2CCN3CCCCC3C2)CCN1C1Cc2ccc(-n3ccc(OCc4ccc(F)cc4)cc3=O)cc2C1
CCOC(=O)c1n[nH]cc1S(=O)(=O)Nc1ccc(OC)cc1
COc1ccc(NC(=O)Nc2ccc(OCc3cn(C(C)C)nn3)c(C=CC(=O)O)c2)cc1OC
NS(=O)(=O)c1ccc2c(c1)S(=O)(=O)Nc1ccccc1S2(=O)=O
CCNCCC(O)c1ccc(Sc2ccc(Cl)cc2)c(-n2nccn2)c1
COC(=O)c1ccc(-c2cc(-c3ccc(F)cc3)[nH]c(=O)c2C#N)cc1
CCC(C)c1ccc(Oc2cc(-c3cc(OC)c(OC)c(OC)c3)ccc2C(=O)NC2CCCC2N2CCCC2)cc1
N#CCCN(C(=O)CCCSCCc1ccccc1)c1ccccc1
N#CCSc1nc(=O)c(Cc2ccccc2)c(O)[nH]1
CC=CC1Cc2cc3c(cc2N(CCC(C)C)C1=O)OCCO3
COc1ccc(NOCC(=O)NN=Cc2cccc([N+](=O)[O-])c2)cn1
O=C1N(CCN2CCOCC2)CCN1c1nc2c(s1)C(c1ccccc1)CNC2
O=C(CSc1ccccc1)Nc1ccc2ccccc2c1
CC1CC(C)C2(C3(CC=CC(C)(C)O)OCCO3)OC(C)(C)C2C1
CC(C)NC(=O)Nc1ccc(Cl)c(CN2CCCC2)c1
CC(C)=CCc1cc(C=Cc2cc(O)c(O)c(C=Cc3c(O)cc(O)cc3C=Cc3ccc(O)cc3)c2)ccc1O
Fc1ccc2[nH]cc(C(c3ccccc3)c3c[nH]c4ccc(Br)cc34)c2c1
Cc1cn(CCOCP(=O)(O)O)c(=O)[nH]c1=O
CCNC(=S)N1CCN(C(=O)C(N)Cc2cc(F)c(F)cc2F)CC1
COc1ccc(Nc2c(Nc3cc(C[n+]4ccccc4)cc(NC(=O)CN4CCN(C)CC4)c3)c(=O)c2=O)cc1
CN(C)S(=O)(=O)Nc1cccc(C(=O)Nc2ccc(F)c(F)c2)c1
c1ccc(CN2CC3COCC3(COCC3CC3)C2)nc1
Cc1ccc(N(CC(=O)N2CCCC(C)C2)S(=O)(=O)c2ccc(Cl)cc2)c(C)c1
CC12CCC3C(C)(CCC4C3(C)CCC(O)C4(C)C(=O)O)C1CC(O)C2O
Cc1ccc2cccc(OCc3c(Cl)ccc(S(=O)(=O)NC4(C(=O)N5CCN(C(=O)CN)CC5)CCCC4)c3Cl)c2n1
COc1cc(-c2noc(COC3CCCCC3)n2)cc(OC)c1OC
Cc1cc(C(=O)NCCCN2CCCC2=O)c(C)o1
COc1ccc(CN2C(=O)c3cc(OC)c(OC)cc3S2(=O)=O)cc1
CC(C)N(C(=O)Nc1ccc(C#N)cc1F)C(C)C
ON=C(COCc1cc(C(F)(F)F)cc(C(F)(F)F)c1)C(CCN1CCC(c2coc3ccccc23)CC1)c1ccc(Cl)c(Cl)c1
Cc1ccc(S(=O)(=O)Nc2cc(C)ccc2F)c(C)c1
CC(C)N1CCN(Cc2cnc(-c3ccccc3)s2)CC1CCO
CCN1CCC23c4c5ccc(O)c4OC2C(NC(=O)CCCCCCCC(=O)OCc2ccccc2)C=CC3C1C5
CN(C)CCN(C)C(=S)N(C)C=Nc1ccc([N+](=O)[O-])cc1
O=C(C=Cc1ccc(O)cc1)c1sccc1Cl
CC(C)CC(N)C(O)C(=O)NC(=O)NC1CCC(CC(=O)O)CC1
O=C(Nc1ccccc1)N(Cc1ccccc1)C1CC1
COc1ccccc1C1CC(=O)C(Sc2ccccc2NS(C)(=O)=O)C(=O)O1
COc1ccccc1C(NC(=O)CCCC(=O)Nc1ccc(Cl)c(S(=O)(=O)Nc2cc(C)on2)c1)C(F)(F)F
CCCCCCCCCCCCCCCC(=O)N(CCCC)CCCCCCCCC(=O)O
CCCCN(C)CCCNC(=O)Cn1c(CN2CCCC2)cc2cccnc21
CC1(F)C(O)C(COP(=O)(O)OP(=O)(O)OP(=O)(O)OP(=O)(O)O)OC1n1ccc(N)nc1=O
Cn1cc2c(nc(NCc3ccc(Cl)cc3)n3nc(-c4ccco4)nc23)n1
CNC(=O)c1ccccc1NCC1=NCCN1
COc1ccc(-c2cc(=NOCc3ccc(Cl)cc3)c3cc(OCc4ccc(Cl)cc4)ccc3o2)cc1
CCCC(O)C(CC(C)C)Nc1nc(Cl)nc2c1ncn2Cc1ccc(Cl)cc1Cl
CCCOP(=O)(OCC)C(F)(F)C(Br)=C(Br)Br
CN1CCN(c2ccc(Nc3nc4cccc(-c5ccccc5CO)n4n3)cc2)CC1
Cc1nc2ccccc2c(=O)n1-c1ccccc1
COc1c(Cl)c(Cl)c(NC(=O)C2CCCN2C(=O)C(O)C(c2ccccc2)C2CCCCC2)c(Cl)c1Cl
CSCCC(C(=O)NC(C)c1ccccc1OC(=O)N1CCCC1)n1cncn1
Cc1ccc(S(=O)(=O)n2c(=S)n(Cc3ccc4c(c3)OCO4)c3ccccc32)cc1
CCn1c(CNc2ccc(Cl)cc2)nc2cc(C(=O)NN)ccc21
Cc1ccc(S(=O)(=O)c2cc3ccccc3oc2=O)cc1
CN(C)CCOC(=O)C=Cc1coc2cccc(O)c2c1=O
O=c1[nH]c(=O)n(C2OC(COP(=O)(O)O)C(O)C2O)cc1C=CBr
CC(=O)C1C(=O)NC(C(=O)O)C2C=CCCS(=O)(=O)C12
O=C(NC1CCCCC1)C(c1cccnc1)N(C(=O)Cn1nnc2ccccc21)C1CCCC1
CCOC(=O)C1=C(C)NC(=O)CC1c1cn(C(=O)c2ccc(F)cc2)c2ccccc12
Cc1ccc(-c2noc(CNC(=O)c3ccccc3)n2)o1
COc1ccc(CN2CCN(CCNC(=O)c3nn(-c4ccc(C)cc4)c(=O)c4c3c3ccccc3n4C)CC2)cc1
Cc1ccc(C(=O)N2CCC2(C)C(=O)Nc2ccc(F)c(Cl)c2)cc1
Cn1cncc1C(OCc1ccc(C#N)cc1)c1ccc(C#N)cc1
COc1ccc(NC(=S)NCC(C#N)=Cc2cc(OC)c(OC)c(OC)c2)cc1OC
CCCCc1nc2ccc(C3CC4COCC(C3)C4(C)C)cc2c(=O)n1Cc1ccc(-c2ccccc2-c2nn[nH]n2)cc1
CN(C)CCOc1ccc2[nH]c(C(=O)N3CC(COS(=O)(=O)Cc4ccccc4)c4c3cc([N+](=O)[O-])c3cc(S(N)(=O)=O)ccc43)cc2c1
CCC(Oc1cc(C)cc(C)c1)C(=O)NN1C(=O)c2ccccc2C1=O
COc1c(O)cc2c(c1C)-c1ccc(O)c(=O)cc1C(NC(=O)CC(CSSCC(O)CC(=O)OC1c3cc4c(cc3C(c3cc(O)c(O)c(O)c3)C3C(=O)OCC13)OCO4)OC)CC2
CN(C)C=C1C=Cc2ccccc2C1(C)C
COc1cccc(CCCNCCc2ccc(OC)c(OC)c2)c1
CC(CCO)=NNc1c2c(nc3ccccc13)CCCC2
Cc1cc(C(C)(C)C)ccc1-c1nnc(SCc2nc(=O)c3c(C)c(C)sc3[nH]2)o1
Cn1nc(C(F)(F)F)nc1C(=O)N1CCN(c2ccc(F)cc2)CC1
O=C1N=C(NCc2ccccc2)SC1=Cc1csc2ccccc12
Cc1nn(S(=O)(=O)NCCC2=CCCCC2)c(C)c1S(=O)(=O)N1CCN(c2ccc(F)cc2)CC1
Cn1c(-c2ccc(O)cc2)c(CCC(O)CC(O)CC(=O)O)c2ccc(-c3ccc(N4CCCCC4)nc3)cc21
CC1OC(n2cnc3c(N)ncnc32)C(O)C1O
C=CCCC(=O)N1CCC(S(=O)(=O)c2ccc(C(=O)NCC(N)=O)cc2)CC1
CC(=O)Nc1ccc(CN2C(=O)C(O)=C(C(=O)c3ccc(C)o3)C2C)cc1
O=C(O)CNC(=O)c1ccccc1NC(=O)CNC(=O)c1cccc(I)c1
CCOC(=O)c1cnn(-c2nc(N)nc3c2CS(=O)(=O)c2ccccc2-3)c1
N#Cc1ccccc1S(=O)(=O)N1CCN(C(=O)CCC(=O)Nc2ccccc2O)CC1
CSCCC(NC(=O)C(N)Cc1ccccc1)C(N)=O
CC(=O)Nc1ccc(-c2cc(C)nn2-c2ccc(S(N)(=O)=O)cc2)cc1
CCOc1ccccc1C1NC(=O)C2CCCN3CCCC(C(=O)N23)N1S(=O)(=O)c1cc(Cl)ccc1C
CNC(Cc1ccccc1)C(=O)N1CCC(c2ncc(-c3ccc(C#N)cc3)[nH]2)CC1
N#CC(=C1C(=O)Nc2ccc(C(=O)c3ccccc3O)cc21)c1ccc(-n2nnc(Cl)c2Cl)cc1
N#[N+][N-]C1CC(n2cc(I)c(=O)[nH]c2=O)OC1COP1(=O)NC(CO)CO1
Cc1ncoc1-c1nnc(SCCCN2CCC3CC3(c3cccc(Cl)c3)C2)n1C
O=C(O)COc1ccccc1NC(=O)C(=O)O
CC(C)C(NC(=O)C(N)Cc1ccc(O)cc1)C(=O)NCC(=O)NC(CCCCN)C(=O)NC(CCCNC(=N)N)C(N)=O
CCNC(=O)c1cc(-c2cc(Cl)c(O)cc2O)on1
COc1cc(C(=O)C=Cc2ccc3c(c2)OCO3)cc(OC)c1OC
CN(C(=O)Cc1ccc(Cl)cc1)C1CCN(CCC(c2ccccc2)c2ccccc2)CC1
Cc1nn(C(C)C)cc1CN1CCOCC1c1cccnc1
Cc1cn(C2CC([N-][N+]#N)C(CO)O2)c(=O)nc1Nc1ccc(C(=O)O)cc1
COc1ccc2c(c1)C(=O)c1c(cccc1OCCN1CCCCCC1)CC2
CC(C)NC(=O)C=Cc1ccccc1
CC1CC(C)N(C(=O)c2ccc(-c3ccccc3)s2)C(C)C1
O=C(CC1CCN(Cc2ccc3c(c2)OCCO3)CC1)NCCc1cc(C(F)(F)F)cc(C(F)(F)F)c1
COC(=O)c1ccc(C(=O)CCl)cc1
CN(Cc1ccco1)C(=O)C1CCCN(c2ncnc3scc(-c4ccccc4)c23)C1
CC[N+](CC)(CCOc1ccc(CN(C)C)cc1)Cc1ccc(OC)c(OC)c1
CNc1nc(Cl)nc2c1ncn2C1CC(OP(=O)(O)O)C(COP(=O)(O)CP(=O)(O)O)O1
CCCCCCCCCCCCNC(Cc1cnc[nH]1)C(=O)NC(Cc1c[nH]c2ccccc12)C(=O)NC(Cc1c[nH]c2ccccc12)C(N)=O
CCN(C(=O)CN(C)C(=O)CCC(=O)Nc1cc(C)on1)c1ccc(OC)cc1
O=S(=O)(NCCNS(=O)(=O)c1ccc(CCc2ccc(-c3ccc(CSc4ccccc4)cc3)cc2)cc1)c1ccccc1
CC1C2OC3CCC4C5(C)CCC(O)C(C)(CO)C5CCC4(C)C3(C)CCC2(CCO)C(O)CC1(C)O
O=C(C=Cc1cc(C(F)(F)F)ccc1F)NCCCCCN1CCCN(C(=O)Nc2ccc(C(F)(F)F)cc2)CC1
O=C(OCCc1ccccc1)c1ccccc1C(=O)OCc1nc(=O)c2c(-c3ccccc3)csc2[nH]1
CC(C)(C)NC(=O)Cn1cc(N(Cc2ccccc2)S(=O)(=O)c2ccc(C(C)(C)C)cc2)cn1
COc1ccc2c(=O)c(-c3ccc4c(c3)OCO4)coc2c1
CC1(C)CN(c2ccnc(NC(CCC(O)CCl)c3c(Cl)cc(F)cc3Cl)n2)CCN1
Nn1c(-c2ccc([N+](=O)[O-])cc2)nc2ccccc21
CC(C)(C)OC(=O)N1CCN(c2ccc(N3CC(CNC(=O)C4CCc5cc(O)c(O)cc54)ON3c3ccccc3)cc2)CC1
CC(C)=CC(C)C(O)C(C)C=CC(O)C(C)CC1OC(=O)C(C)C(O)C1C
CCc1nc(C(CC)CC)c(CC)n1CC#N
CCN(C)Cc1ccccc1-c1ncc2c(n1)CCN(CCc1ccccc1)C2
Cc1ccccc1Cn1cc(SCC(=O)NCc2ccccc2Cl)c2ccccc21
Cc1ccccc1S
Cc1ccc(SCC(=O)Nc2cccc(S(=O)(=O)N3CCCCC3)c2)cc1C
Cc1ncc(CNC(=O)NCCc2ccc(C)o2)c(C)n1
OCC1OC2(COC(Cc3ccc(C(F)(F)F)cc3)C2)C(O)C(O)C1O
COc1ccc(-c2cc(N)c3ccccc3n2)cc1OC
Cc1ccc(CN(CCN2CCCCC2)C(=O)Nc2ccccc2F)cc1
CCOC(=O)c1cc(-c2ccccc2OC)n(CC(=O)NCc2ccc3c(c2)OCO3)c1C
COc1c(C)cc(C2C(C(=O)c3ccc(F)cc3)=C(O)C(=O)N2CCCn2ccnc2)cc1C
CNC(=O)c1cc(-c2ccc(Cl)cc2)n(-c2ccc(S(C)(=O)=O)cc2)n1
CC(=O)NC1c2sc(C#N)c(F)c2CCN1Cc1ccccc1
O=C(Cc1cc2ccccc2[nH]1)N(CCc1c[nH]c2ccccc12)Cc1ccccc1
O=C(NCCCCCCNC(=O)c1cc2c(Cl)cc(Cl)cc2[nH]1)C1=CC=Cc2cc1nc1ccccc1c2=O
CCc1cc(C(=O)NCC2CCC(C(=O)NCc3ccc4c(c3)OCO4)CC2)n(C)n1
Cc1ccc2c(c1Cl)[n+]([O-])c(C)c(C)[n+]2[O-]
COc1ccccc1OCC(=O)ON=C(N)c1ccncc1
CC(=O)OCC1OC(Oc2ccc3cc(Br)c(=O)oc3c2C)C(OC(C)=O)C(OC(C)=O)C1OC(C)=O
CN(C)CC1CCCC1c1nc(-c2ccc(F)cc2)c(-c2ccnc(N(C)C3CCCC3)n2)[nH]1
N#Cc1c(NC(=O)c2ccc(S(=O)(=O)N3CCOCC3)nc2)sc2c1CCN(c1ccc(F)cc1)C2
NCCCn1cc(CN(Cc2ccccc2)S(=O)(=O)c2ccccc2)nn1
CCOc1ccc(N(CC(=O)NC2CCCC2)C(=O)CCC(=O)Nc2nccs2)cc1
CC(=NNC(=O)c1c(F)cccc1F)c1ccc(O)cc1
CC(=O)OC[n+]1c(C)n(C)c2ccccc21
Fc1ccc(-c2c[nH]c(=S)n2-c2ccc(F)cc2)cc1
COc1ccc(OC)c(CNC(=O)c2nn(-c3ccc(Cl)cc3Cl)c(-c3ccc(Cl)cc3)c2CN2CCC(C(N)=O)CC2)c1
Cc1ccc(C(=O)Nc2sc3c(c2C(=O)OC(C)(C)C)CCC3)o1
CCCCCCNc1ccccc1-c1nc2ccccc2[nH]1
CC(C)(C)c1ccc(C2=Nc3ccc(Cl)cc3C(C(=O)O)=C(c3ccccc3)N2C(CCC(N)=O)C(=O)O)cc1
O=P(O)(O)C(O)c1ccc(Cl)cc1
CC1(C)CCC2(C)CCC3(C)C(=CC(=O)C4C5(C)CCC(O)C(C)(C(=O)OS(=O)(=O)O)C5CCC43C)C2C1
Cc1ccc(-c2nc3n(c2N(C)C)CCS3)cc1
COCC1CCCN1c1cc(C(C)C)nc(-c2ccsc2)n1
Cc1ccc(OC(CNC(=O)COCC(=O)O)c2ccccc2)c(C)c1
CC(C)Sc1cc(Nc2nc(-c3ccc4ccccc4c3)cs2)ccc1C(=O)O
CCCCCc1ccc(Oc2cc(O)cc(O)c2)cc1
C=CCOC(=O)C1(Cc2ccc(Cl)cc2)CCCN(C)C1
O=C1CC(N2CCN(c3cccc(Cl)c3)CC2)C(=O)N1c1cccc(Br)c1
CC(C)(c1ccc(O)cc1)c1ccc(C(=O)Nc2ccc3c(cnn3C(=O)c3cccc(O)c3)c2)cc1
C=CCOc1cccc2c1CC(N1CCC(c3ccccc3)CC1)C2
Cc1ccccc1CNc1nc2c(s1)CCN(C(=O)c1nc[nH]n1)C2
c1ccc(NCCNCc2ccc(CNCCNc3ccc4ncccc4c3)cc2)cc1
O=C1c2cccc(OCC(O)CN3CCOCC3)c2N2C(=O)c3ccccc3C12
CCC(Sc1nc2ccccc2s1)C(=O)O
O=c1[nH]ccc2cc(-c3cccnc3)ccc12
COc1ccc(-c2ccccc2OCCCCOc2ccc3c(=O)cc(C)oc3c2)cc1
CC1(COc2cc(C(F)(F)F)nc3c(C(F)(F)F)cccc23)NC(C(F)(F)F)=C(C(=O)Nc2ccc(C(=O)NCC(F)(F)F)cc2)C1c1ccc(Cl)cc1
Cc1nn(C2CCCCC2)c(Cl)c1C#Cc1cccc(CC(=O)O)c1
CCOc1ccc(N2C(=O)c3ccccc3C2=O)cc1
Cc1cc(CN2CCC3(CC2)CN(c2nncs2)C3)on1
COc1cccc(S(=O)(=O)NC(Cc2ccc(NC(=O)c3c(Cl)cccc3Cl)cc2)C(=O)O)c1
Cc1ccc(C)c(NC(=O)Cn2nnc(S(=O)(=O)N3CCCC3)c2N)c1
COC(=O)C(C#N)=Cc1cc(OC)ccc1OC
COc1cc(C=Nc2ccc(-n3c(O)c[nH]c3=S)cc2)c(OC)c(OC)c1
Cc1cc(C)c2c(c1)C1(CCS2)CN(CCCO)C(=O)CO1
O=c1cc(C(F)(F)F)[nH]c(-c2ccc(N3CCOCC3)cc2)c1OCc1ccccc1
CC(CCOS(=O)(=O)O)CS(=O)(=O)O
NC(CCC(=O)NC(CSCc1ccc([N+](=O)[O-])cc1)C(=O)NCC(=O)O)C(=O)O
CC1CCCN(CCO)C1
COC(=O)C1CC(OC(C)=O)C(=O)C2C1(C)CCC1C(=O)OC(c3ccoc3)CC12C
C=C1C(=O)OC2C1CCC(O)C1(C)C(CCC(C)=O)CC(=O)C21C
COC(=O)C1=C(C)NC(=S)N(C(=O)OC(C)(C)C)C1C
Cc1cc(CNCC(O)c2ccccc2)ccc1O
CCCCCC(=O)N(C)Cc1cc(O)c(OC)c(=O)o1
CC1(C)OC2OC(COCC34CC5CC(CC(C5)C3)C4)C3OC(C)(C)OC3C2O1
CC=C1CN2CCC34C(=C(COCC)C1CC23)Nc1ccccc14
COc1ccc2c(c1)c(CC(=O)O)c(C)n2C(=O)c1ccc(Cl)cc1
NC(N)=NCCCNC1CCN(CC(O)Cn2cnc3c(N)ncnc32)C1
CS(=O)(=O)c1cccc(-c2cc3ncn(-c4ccc5c(c4)OCCO5)c(=O)c3c(-c3cccc(C(=O)O)c3O)n2)c1
Nc1nc(=O)c2c(NC3CCC(O)C3O)c(-c3cccc(F)c3)sc2[nH]1
CN(c1ccccc1)S(=O)(=O)c1ccc(Cl)c(NC(=O)COC(=O)CNC2=NS(=O)(=O)c3ccccc32)c1
CN1C2CCC1C(c1cncc(-c3ccc(F)cc3)c1)C2
COc1cc(C2c3cc4c(cc3C(OC(=O)Nc3ccccc3)C3COC(=O)C23)OCO4)cc(OC)c1O
CN(c1nc2ccc(C(=O)Nc3cccc(C(C)(C)C)c3)cc2[nH]1)C1CCCCC1
O=C(NCc1ccccc1)c1ccc2nc(CCc3ccc4cccnc4n3)oc2c1
Cc1ccc(-c2noc(C3CC(=O)N(C(C)c4ccccc4)C3)n2)cc1C
Cc1ccc(C)c(Nc2ccc(S(=O)(=O)N3CCOCC3)cc2[N+](=O)[O-])c1
CCC(C)c1cc(O)ccc1CC(NC(=O)C(CC(C)C)NC(=O)C(C)(C)C(N)NC(=O)C(NC(=O)C(CNC(=O)C(O)Cc1c[nH]cn1)NC(=O)CC(=O)O)C(C)C)C(=O)O
CCOC(=O)c1cnc(-c2ccccc2)nc1N1CCN(C)CC1
C#CCN1CCC(C)(c2ccc(O)cc2)C(C)C1
O=C1NC(=O)c2c1c1c(oc3ccc(O)c(O)c31)c1c2c2ccccc2n1C1OC(CCl)C(O)C1O
COC(=O)c1cc2ccc(CNc3ccc(C)c(C)c3)cc2cc1O
COc1cc2ncnc(Nc3ccc4c(c3)CCC4)c2cc1OC
Cc1[nH]c(C#Cc2ccccc2)c(C(=O)NS(=O)(=O)C2CC2)c1-c1ccc(C(C)(C)C)cc1
O=C(CN1CCC2=C3CC(O)(C(=C2)CCc2ccc4c(c23)OCO4)C1c1ccc(OCCCCOc2ccccc2)cc1)NC(C(=O)O)c1ccccc1
Cc1ccc2c(c1)CCC(CN1CCOCC1)C2N(C)C(=O)Cc1ccc(Cl)cc1
CCOc1ccc(CCNC(=O)COc2ccc(C=C3SC(=O)NC3=O)cc2)cc1OCC
O=C(NC(C(=O)NCCOc1ccccc1)c1ccccc1)c1ccc(-c2c(Cl)cccc2Cl)cc1
CCOC(=O)NC(C)C(N)=O
c1ccc(CN2CCC3(CCCCN3CC3CCC3)C2)nc1
COc1ccc(-c2sc3ccc(S(=O)(=O)Nc4cccc(O)c4)cc3[n+]2[O-])cc1
CNCCN1CCC2(C)c3cc(O)ccc3CC1C2C
CN1CCCc2cc(S(=O)(=O)N3CCN(C(=O)c4ccc(Br)o4)CC3)c(Br)cc21
COc1cccc(C(=O)NCc2cc(=O)n(C)c(=O)n2C)c1
Cc1cc(C2CCN(C(=O)CC(N)Cc3ccc(N)c(F)c3)CC2)n(-c2ccc(Cl)cc2Cl)n1
CN(C)c1ccc(CNC(=O)Cc2ccc(N(C)Cc3ccccc3)cc2)nc1
NC(=O)NC(CCC(C(=O)O)C(=O)O)C(=O)O
CCCCCC(O)C=CC=CCCCCCCCC(O)C=CC(=O)OCC
Cc1csc2nc(C(C)NC(=O)C(C)NC(=O)C3CCCN3C(=O)C(C)N)oc(=O)c12
CCCCCCCCCCCCS(=O)(=O)NCCCNCCCNCCCNCCCN
COc1cc(C(=O)c2c(O)ccc3oc4cc(O)ccc4c23)cc(OC)c1OC
CCCC(C)n1c(N)c(C(=O)CN(Cc2cccs2)c2ncc(Cl)cc2Cl)c(=O)[nH]c1=O
CCCCc1nc(Cl)c(C(=O)O)n1Cc1ccc(-c2ccccc2-c2nn[nH]n2)cc1
CC(C(=O)NCCNC(=O)c1ccc(F)cc1)N1CCOCC1
CSc1nc(C2CCCCC2)n[nH]1
O=c1[nH]c(=O)n(C2C=CC(CO)O2)cc1F
Cc1cc(C)c(NC(=O)NCC2=C(n3cccc3)CCCC2)c(C)c1
COC(=O)c1cc(NC(=O)c2ccc(C)cc2)cc(C(=O)OC)c1
Cc1ccccc1NC(=O)Cn1c(-c2ccc(C(F)(F)F)cc2)cc(-c2cccs2)c1-c1cccs1
CCCCC(NC(=O)N1CC(=O)NCC(Cc2nc(C(C)C)cs2)C1=O)C(=O)N1CCC(C(=O)c2nc3ccccc3[nH]2)CC1
C=CC1(C)CC(=O)C2(O)C(C)(O1)C(OC(C)=O)C(O)C1C(C)(C)CCC(O)C12C
COc1cc(C=NN2CCN(Cc3ccc(C)nc3)C2)ccc1O
Cc1ccc(C(N)=O)cc1-n1nc(C(F)(F)F)c2c(-n3cnc(-c4cnn(C)c4)c3)ccnc21
CC(C)c1csc(CCc2n[nH]c(=S)n2-c2ccc3c(c2)OCCO3)n1
Fc1ccc(C(COc2ccc3[nH]c4ccccc4c3c2)=NNC(=S)Nc2ccccc2)cc1
O=C(CN(c1ccc(F)cc1)S(=O)(=O)c1ccc(Cl)cc1)Nc1cccc(C(=O)O)c1
Cc1cn(C(CO)NS(C)(=O)=O)c(=O)[nH]c1=O
N#Cc1ccc(-c2noc(-c3ccccc3OCCCCO)c2C=CC2CCCCC2)cc1
O=C(NCC1CCN(Cc2ccc(OC(F)(F)F)cc2)CC1)c1cnn(-c2cccc(CO)c2F)c1C1CC1
CCOc1ncccc1C(=O)N1CCCN(Cc2csc(C)n2)CC1
COc1cc(OC)c(NC(=O)CCCn2c(C)c(C(C)=O)c3ccccc32)cc1Cl
Cc1ccc(C)c(N2CCc3nc(=S)[nH]c(O)c3C2)c1
CCN(CC)C1CC(=O)C(=c2c3ccccc3n3c(=O)c4ccccc4cc23)C(=O)C1
CCC(=O)C1CCC2C3CCc4cc(O)ccc4C3CCC12C
C#CCNN=CCc1ccc(C)cc1
Cc1ccc(C2=NOC(COc3ccc(C(=O)NCCCN(C)Cc4ccccc4)cc3)C2)o1
NC(=O)c1ccc(Oc2ccc3c(c2)CCN(C2CCC2)CC3)nc1
O=C(Nc1ccc(Br)cc1)NS(=O)(=O)c1ccc(Br)cc1
CC1(C)CC(C(=O)Nc2nnc(Cc3ccccc3)s2)CCO1
C[N+]12CCC(CC1)C(O)(c1ccnc3c(F)cccc13)C2
O=c1cc(CSc2cccc3c(=O)[nH]c(O)nc23)[nH]c(=O)[nH]1
CC(=O)Nc1cccc(C2CCN(CCCn3c(-c4ccc(N(C)C)cc4)nc4ccccc43)CC2)c1
CCNC(=O)NC(=O)c1sccc1N1CCC(N2CC(CNC(=O)OC(C)(C)C)OC2=O)CC1
NC(=O)C1CCN(Cc2cc(Cc3ccccc3)c(=O)n3ccccc23)CC1
COc1ccc(C)cc1NC(=O)COC(=O)COc1ccc2c(c1)OCO2
O=C(NC1CC(=O)N(c2ccc(N3CCCC3)c(F)c2)C1)c1ccc2c(c1)OCO2
CCCCCNC(C)C(=O)Nc1ccccc1C(=O)NC1C2CC3CC1CC(O)(C3)C2
COC1=CC=C(C=C2OCOC2=O)C2OC(C3=C1OOC(c1ccc(Br)cc1)C3)C2C
Nc1nc(=O)c2c([nH]1)NCC(CNC(=O)c1ccccc1I)N2
Cc1cccc(N2CCN(c3ccc(NS(=O)(=O)c4ccc(C)cc4C)cc3)CC2)c1
CN1C2CCC1C(COC(=O)CCCCc1nc3ccccc3s1)C(c1ccc(Cl)cc1)C2
O=C(CC(NS(=O)(=O)c1cc(-c2nn[nH]n2)ccc1Oc1ccccc1)c1ccccc1)c1ccc2c(c1)CCCC2
CC(NC(=O)COC(=O)CNC(=O)c1ccccc1Cl)c1ccccc1
Cc1cc2nc3c(c(N)c2cc1C)-c1ccc(Br)cc1C3=NO
c1cc2nc(-c3ccc(OCCCc4ccc5c(c4)C4CC(C5)N4)cc3)nc-2c(NC2CCCCC2)[nH]1
CSc1ncnc2c1ncn2Cc1ccc(Cl)cc1
O=C(Nc1cc(CN2CCN(c3ccccc3)CC2)c(Cl)cc1Cl)c1noc2c1CCCCC2
O=C(NC1CCC(O)CC1)c1cc2c(C(F)(F)F)cccn2n1
COc1ccc2c3c1OC1C4(O)C=CC5(CC4)C(C2)N(CC2CC2)CCC315
O=C(CN1CCN(CCCNC(=O)c2ccccc2)CC1)NC(=O)Nc1ccccc1
COc1ccc(NC(=O)c2ccc3c(c2)n(C)c(=O)n3C)c(OC)c1OC
COC(=O)NC(C(=O)NC(Cc1ccccc1)CC(O)C(Cc1ccccc1)NC(=O)C(CC(C)(C)C)NC(=O)C(C)N1CCCN1C(=O)CCc1ccccc1)C(C)(C)C
Cc1ccc(C(=O)NC(C)c2ccccc2Cl)cc1Nc1ncnc2cnc(N3CCC(O)C3)nc12
Cc1cccc(C(=O)N2CCC(CN3CCC(NC(=O)c4ccccc4C)CC3)CC2)c1
O=c1[nH]cc(O)n1CCNc1ncccc1C(F)(F)F
Cc1cccc(NC(=O)N2CCOC3(CCOCC3)C2)c1
CN1CCCN(Cc2ccc(C(=O)NC3CCCCCC3NS(=O)(=O)c3ccc(Cl)c(Cl)c3)cc2)CC1
COc1cc(C2c3cc4c(cc3C(Nc3ccccc3[N+](=O)[O-])C3COC(=O)C23)OCO4)c(I)c(OC)c1OC
CCCCCN(CC(=O)NC(C=O)CC(C)C)C(=O)CN(CC(=O)O)C(=O)C(CC#Cc1cnc(C)s1)NC(=O)OC(C)(C)C
COc1ccccc1NC(=O)NS(C)(=O)=O
O=C1C2C3CCC(CC3)N2C(=O)N1CCO
O=C(O)Cn1cc(C=C2C(=O)Nc3ccc(Cl)cc32)c2cc(F)ccc21
CCN(CC)c1ccc(NC(=O)CSc2nc3nn(Cc4ccccc4)c(=O)c-3c3n2CCCCC3)c(C)c1
NCC1OC(OC2C(N)CC(N)C(OC3OC(CN)C(O)C(N)C3O)C2O)C(O)C(N)C1O
Cc1c(C)c2ccc(OCc3ccccc3)cc2oc1=O
Cc1ccc(S(=O)(=O)NC(=O)Nc2ccc(N)cc2)cc1
CC(=O)N1c2cc(Cl)ccc2NC(=O)C12OCC(c1ccccc1)(c1ccccc1F)O2
CCOC1OC(C)=CC(C2c3cc4c(cc3C(=NOS(=O)(=O)c3ccccc3)C3COC(=O)C32)OCO4)=C1C
COc1cc(CCCNC(=O)Cc2cccc(C(F)(F)F)c2)cc(OC)c1
CN(CCOc1ccc(Cc2cccc(OCC(=O)O)c2)cc1)Cc1cccc(I)c1
CCCn1c(SCC(=O)NC2CCCC2)nnc1-c1sc(-c2ccccc2OC)nc1C
O=C(CN1CCc2cncnc2C1)Nc1ccc(Cl)c(Cl)c1
COc1cc(C=CC(=O)C=C(O)C=Cc2ccc(OCC(O)CN3CCCCC3)cc2)cc(OC)c1O
COc1ccc2sc(=Nc3nc(C45CC6CC(CC(C6)C4)C5)cs3)[nH]c2c1
CCOC(=O)C1CCCN1C(=O)c1cc(C(=O)C(=O)Nc2ccc(OC)cc2OC)c[nH]1
CCOP(=O)(CCCN1CC(Cn2cc(-c3ccc(S(=O)(=O)CC)cc3)nn2)OC1=O)OCC
C=CCn1c(SCC(=O)Nc2cccc(OC)c2)nnc1-c1nonc1N
Cn1c(SCCCOc2cccc(Cl)c2)nc2ccccc21
O=C(O)c1cc(-c2ccc(-c3ccc(Cl)c(O)c3)o2)ccc1-c1ccc(O)cc1[N+](=O)[O-]
COc1ccc(Cl)cc1CNC(=O)c1ccc(=O)oc1
Cc1c(CC(=O)O)c(-c2cccc3ccccc23)nn1-c1nc(-c2ccccc2)cs1
O=C(c1cc(Cn2cc(-c3cc4ccccc4oc3=O)nn2)ccc1F)N1CCN(CCO)CC1
CC(C)(C)C(=O)N1CCC(N(Cc2ccc(CS(C)(=O)=O)cc2)C(=O)Nc2ccc(C#N)cn2)CC1
Cc1cc(F)ccc1S(=O)(=O)Nc1ccc(Cl)c(-c2ccc3cn[nH]c3c2)c1
CC(=O)Nc1nc2c(S(=O)(=O)c3ccc(Cl)cc3)nnn2c2ccsc12
CC(C)(C)NC(=O)C(c1cccnc1)N(C(=O)c1ccccc1)C1CC1
Cc1cc(C)nc(NS(=O)(=O)c2ccc(NC(=O)c3cc([N+](=O)[O-])no3)cc2)n1
COc1ccc(S(=O)(=O)NC2N=C(c3ccccc3)c3ccccc3N(CC(=O)CC(O)CC(=O)O)C2=O)cc1
CCOCCOc1cc(CN2CCCC(C)(C(=O)O)C2)cc(OCC)c1
Nc1nc(=O)c2ncn(C3C=CC(CO)O3)c2[nH]1
Cc1ccc(Cl)cc1NC(=O)Cc1csc(=Nc2ccccc2)n1N
COc1cccc(-c2cc(-c3ccc(Cl)cc3Cl)nc3ncnc(N)c23)c1
COc1ccc(C(=NN=C2NCCN2)c2ccc(OC)cc2)cc1
CN1C2CCC1CC(OC(=O)C(Cc1ccccc1)NC(=O)c1ccc(OCC(=O)O)cc1)C2
Cc1ccc(Cn2nnc3c(=O)n(CC(=O)NCc4ccco4)cnc32)cc1
O=C(Oc1ccccc1)c1ccc(-c2ccc(-c3cncnc3)nc2)cc1
CC(C)C(NC(=O)c1ncc(Cl)cc1O)C(=O)NC1(C#N)CCN(Cc2ccc(Cl)c(Cl)c2)C1
O=C(CNC(=O)OCc1ccccc1)NCCc1ccc(F)cc1
COc1ccc(S(=O)(=O)N(CC(C)C)C(CO)CCSCc2ccc(C)cc2)cc1
O=C(Nc1ccc(-c2nc3ccccc3o2)cc1)c1ccc(-c2ccccn2)s1
OCC1OC(OCc2ccc3c(c2)OCO3)C(O)C(O)C1O
CCCOc1cc2c(Nc3ccc(F)c(Cl)c3)ncnc2cc1OCCCN(C)C
O=C(CCl)Nc1ccc(C(=O)O)cc1
Cc1cc(=O)n(C2CCS(=O)(=O)C2)[nH]1
Cc1cc(C)cc(Oc2ccc(C(=N)NO)cc2)c1
CC(C)(C)CCOP(=O)(Oc1ccccc1)C(C)(C)c1ccccc1F
C#CC=CCN(C)CCc1ccc(OCCCOc2ccc(OC)cc2)cc1
CCS(=O)(=O)N1CCN(c2cccc(Cl)c2)CC1
Cc1cccc(CN2CCC(=O)N(CC(N)=O)CC2)n1
COC(=O)Cn1cc(C)cc(NC(=O)c2cc(=O)c3cc(OC)ccc3o2)c1=O
CCOC(=O)C1=CCC(c2ccc(Cl)cc2)N(S(=O)(=O)c2ccc(C(=O)OCC)cc2)C1c1ccc(Cl)cc1
CC(C)C1C(=O)C(=C2Nc3ccc(NS(C)(=O)=O)cc3S(=O)(=O)N2)C(=O)N1Cc1ccc(F)cc1
Cc1noc(NS(=O)(=O)c2ccc(NC(=O)c3n[nH]c(=O)c4ccccc34)cc2)c1C
COc1ccc2c(c1)N(C)C(C)(C)c1cc(N=C(C)NCCCN(C)C)c(O)c(O)c1-2
CCCC(NC(=O)C1CCCN1C(=O)C(NC(=O)C(CCC(=O)O)NC(=O)C(N)CCCCN)C(C)C)C(=O)O
CC(=O)c1cccc(NC(=O)CSc2ccc(-c3cccnc3)nn2)c1
O=C(Nc1cccc(C(F)(F)F)c1)c1cc(-c2ccccc2C(F)(F)F)nc2ccccc12
O=c1oc(-c2ccccc2Cl)nc2ccccc12
CCC(CC)COC1(C(=O)O)CCN(C(=O)c2ccc3nc[nH]c3c2)CC1
CCC(C)Oc1cc(CNC(C)=O)ccc1Cl
CCN1C(=O)C2(CCC1CNCc1ccc(OC)c(OC)c1)CCN(C(=O)c1ccoc1)CC2
NCC(Cc1c[nH]cn1)Nc1cccc(Br)c1
O=C(NCCO)C1CC(Oc2ccc(O)cc2)CN1
C=CC(C)(C)C1OC2(C=CC1=O)CC(OCC1CC1)C(O)C(C)(C)O2
OCCc1cccc(-c2ccc3c(O)cccc3c2)c1O
COc1ccc(CCNC(=O)N(C)C2CCN(CCCCCN(C)C3CCC(c4c[nH]c5ccccc45)CC3)CC2)cc1
CC(=O)Oc1c(C)cc(C(=CCCCc2nnc(C)o2)c2ccc(C)nc2)cc1C
O=C(NCc1cccc(Cl)c1)c1cc2nc(-c3ccccc3)cc(C(F)(F)F)n2n1
O=C1c2c(ccc(S(=O)(=O)N3CCCC3)c2-c2nc3ccccc3[nH]2)S(=O)(=O)N1CCCN1CCCC1
CS(=O)(=O)c1cccc(-n2ncc(O)c(OC3CC3)c2=S)c1
CC1CCC2(CC1)OC(C)CC1(CC(C)C3(CC(O)C(C)(C)C(=O)O3)O1)O2
Nc1ncnc2c1ncn2C1C=CC(CO)O1
Cc1ccc(C)c2c1NC(=O)C2(c1ccc(C#N)cc1)c1ccccn1
COc1ccc(CNC(=O)C(=O)NCC(c2ccco2)S(=O)(=O)c2ccccc2)cc1OC
CC(=O)Nc1ccccc1OC(=O)Cn1cnnc1
O=S(=O)(c1ccc(Cl)cc1)c1nc(-c2cccs2)oc1NCc1cccs1
Nc1ncnc2c1ncn2C1CC(CO)C(O)C1O
COC(=O)c1ccn(Cc2ccc3c(c2)OCO3)c1
Cc1nnc2n(c1=O)C(C)C(C)N2C(=O)c1ccccc1
CC1CCCN1CCc1cc2c(cc1C(F)(F)F)[nH]c(=O)c1ncc(-c3cncnc3)n12
CCCC(=O)N1CCN=C1SCC1CCCO1
CCOC1Cc2ccccc2C1Nc1c(Nc2ccccc2OC)c(=O)c1=O
Cc1n[nH]c(SCC(=O)c2ccc(F)cc2)n1
CCOC(=O)c1[nH]c(C)c2c1C(=O)OC2
COc1ccccc1OCC1SCCN1C(=O)COc1ccccn1
CC1(C)CCN(Cc2sc3c4c(c(N5CCC(NC(=O)C(F)(F)F)C5)nc3c2F)-c2ccccc2C4(C)C)CC1
O=C(OCn1nnc2ccccc2c1=O)c1ccco1
Cc1ccc(S(=O)(=O)N(C)c2ccccc2NC(=O)c2cc3ccccc3s2)cc1
COc1ccc2c(c1)-c1c(C(=O)Nc3ccc(F)cc3)cnn1Cc1cc(Br)cc-2c1
FN(F)c1ccc(NC(=S)N2CCCN(C3CCCCC3)CC2)cc1
CCOC(=O)c1cn(CC(=O)Nc2ccccc2F)c2ccccc2c1=O
Cc1ccccc1-c1cn(CCCCCCCN2CCN(c3cccc(C(F)(F)F)c3)CC2)c2ccc(N)cc12
Cc1cc(Nc2ccc(C#N)c(Sc3ccc(NC(=O)CN4CCCN(C)CC4)c(C)c3)c2)nc(Nc2ccc(C#N)cc2)n1
Cc1occc1C(=O)N1CCN(c2ccccc2)CC1
C=CCn1c(=O)c2[nH]c(-c3cc(OCC(=O)Nc4ccc(F)cc4)nn3C)nc2n(CCCOCC)c1=O
CC(=O)NC(C)c1ccc(OC2CCN(c3ncnc(N4CCC(CO)CC4)c3Cl)C2)cc1
COc1ccc(C2CC2C(=O)NN=Cc2cc(Cl)ccc2Cl)cc1OC
CN1CCC(C(=O)Nc2ccc3sc(=S)oc3c2)CC1
Fc1cc(F)c2[nH]c(Nc3ccc(C4CCNCC4)cc3)nc2c1
CS(=O)(=O)c1ccc(-n2c(Cc3cccs3)nnc2SCC(=O)Nc2ccc(F)cc2)cc1
CC1CNCC(C)(C)N1C(=O)N1CC(C)(C)c2ncc(Cc3ccccc3)cc21
Cc1ccc(C2=NCCCN2)cc1
CCCCCCCCCOC(=O)NC(=O)Oc1cccc(CNC(=O)Nc2ccc(Cl)c(C(F)(F)F)c2)c1
O=C1OC(c2cccs2)=NC1=Cc1cccc(Cl)c1
CC(C)CC(NC(=O)CC(O)C(CC(C)C)NC(=O)NCC(O)c1ccccc1)C(=O)NC(Cc1ccccc1)c1coc(-c2ccccc2)n1
c1ccc(CSc2nc(-c3cccs3)nn2Cc2ccccc2)cc1
CNC(=O)NC(C(=O)NC(C)C(=O)N1CCCC1C(=O)C1CN2CCCC2CN1C(=O)C(NC(=O)C(C)NC)C1CCCCC1)C(C)C
COc1ccccc1CNC(=O)CS(=O)(=O)Cc1c(C)noc1C
COc1ccc(-c2nc(NC(=O)c3cccnc3OC)cc3ncn(C)c23)cc1OC
CN(CC(=O)Nc1ccc(F)c(F)c1F)CC(=O)Nc1c(F)cccc1F
Cc1c(-c2ccc3c(c2)CCC3)nc2nc(NCCCN3CCCC3)ncc2c1C(=O)O
Cc1ccc(=O)n(O)c(=O)c1
COC(=O)C(O)=CC(=O)c1cc(OC)c(OC)c(OC)c1
CCCCN(C)C(=O)Cn1c(-c2cccc(Cl)c2)nc(=O)c2c1CCCC2
CCOC(=O)c1sc(NC(=O)CSc2ccc3ccccc3n2)nc1C
CCc1cc(Nc2ccccc2-c2nc3ccccc3o2)cc(CC)c1OCC(=O)O
O=C(NCCNC(=O)c1nc2ccc(-c3cccc(NC(=O)c4ncccn4)c3)cc2s1)c1cccc(-c2ccccc2)c1
COc1ccc2c(C)c(-c3cc(NC(=O)c4ccc5ccccc5c4O)ccc3OC)c(=O)oc2c1
O=C(OCc1ccccc1)C(Cc1cccc(O)c1)NC(=O)C1Cc2ccccc2CN1C(=O)C(c1ccccc1)c1c(F)cccc1F
NCCCNC(=O)c1ccc2nc(-c3ccc(Br)cc3)c(-c3ccc(F)cc3)n2c1
Oc1ccc(CNCCCCNCc2c3ccccc3cc3ccccc23)cc1O
CC1=CC(OC(=O)c2ccc(=O)[nH]n2)CC(C)(C)C1
N#Cc1cccc(S(=O)(=O)c2c(C(=O)O)[nH]c3ccc(NC(=O)c4cccc(C(F)(F)F)c4)cc23)c1
CCc1cc(CNc2ccc(C(=O)Nc3ccccc3C)cc2)on1
Cc1cc(C(=O)COC(=O)c2ccc3c(c2)OCO3)c(C)n1-c1ccccc1
O=C(O)CC(NC(=O)CCC(NC(=O)c1ncc(O)[nH]c1=O)C(=O)NC1CCCCC1)C(=O)COc1c(Cl)cccc1Cl
CN1CCC(C(=O)NC2CC3(CCN(C)CC3)Oc3ccccc32)CC1
Cc1cc(C(=O)NC(C(=O)NC(C)c2ccccc2Cc2ccccc2)c2ccccc2)c(Cl)s1
COc1cc2ccccc2cc1-c1c2c(nc3ccc(O)cc13)-c1ccccc1OC2
Cc1nn(C)c2c1CN(C(=O)Cc1ccc(F)cc1)CC2
Cc1nnc2n1N=C(c1ccccc1Br)CS2
COc1ccc(C2(NC(=O)CCCCCCC(=O)NCCC(c3ccccc3)c3ccccc3OC)CCCCC2)cc1
CCC1(C)Cc2cc(N)n(-c3ccc(C)cc3)c(=O)c2CO1
CCC1C(=O)C(=O)C2Oc3c(OC)cc(OC)cc3C12
COc1cc(C=CC(=O)O)ccc1OCc1cccc(Cl)c1
CCOc1cccn2c(=O)c(C(=O)NCC3CCC(CN(C)C)CC3)c(O)nc12
CCN(CC)CCCC(C)Nc1ccnc2cc(Cl)ccc12
O=C(NCc1ccc(N2CCCCC2)cc1)c1ccc(OCc2ccccn2)cc1
c1ccc(C2=C(c3ccccc3)CCC2)cc1
O=[N+]([O-])c1ccc(NC2=NCCS2)c(Cl)c1
CC(C)c1cc(C(=O)N2CCC3C2CCN3c2ccccn2)[nH]n1
Cc1n[nH]c(C)c1-c1nc(-c2cccc(F)c2)c2c(C)nc3ccc(OCCN4CCCC4)cc3n12
O=c1oc(-c2ccccc2)cc2cc(N3CCNCC3)ccc12
CCCn1c(=O)c2nc(C(N)Cc3ccccc3)[nH]c2n(CCC)c1=O
CCN(Cc1ccc2nc(N)nc(N)c2c1O)c1ccc(C(=O)NC(CCC(=O)O)C(=O)O)cc1
CCCCC1CC2(C)C(O)CCC2C2CCc3cc(O)ccc3C12
O=C(O)C(NS(=O)(=O)c1ccc(Nc2ncnc3ccc(-c4csc([N+](=O)[O-])c4)cc23)cc1)C(F)(F)F
C=C(C)C1CCC2(C(O)C#CCO)CCC3(C)C(CCC4C5(C)CCC(O)C(C)(C)C5CCC43C)C12
O=C(CN(Cc1ccccc1)C(=O)c1ccccc1)NNCc1ccccc1
COc1cc2c(c(OC)c1OC)S(=O)(=O)CC(C(=O)NCc1cccnc1)C2
COc1cccc(CNc2ccc3c(c2)ncn3-c2cccc(OC)c2)c1
CCC(c1cccc(NS(=O)(=O)c2ccc(C(=O)O)cc2)c1)N1CCC2(CCCNC2)C1=O
Cc1c2ccncc2c(C)c2c1[nH]c1ccc(O)cc12
C=C(C)C(O)Cc1c(C=C2C(=O)N(C)c3ccc(-c4ccccc4NS(=O)(=O)c4c(Cl)cccc4Cl)cc32)c2cc(OCCC)c(NC(C)=O)cc2n1C
CC1Cc2c(OCCCC(=O)NCC3CCCC3)ccc3c2C(=CC2C(NCC4=CC=NCC4)CCCCC32C)C(=O)O1
Oc1ccc2cc3[n+](cc2c1OCCN1CCOCC1)CCc1cc2c(cc1-3)OCO2
O=C(Nc1cc(-c2nc3cc(C(F)(F)F)cnc3[nH]2)cc(C2CCCCC2)n1)C1CCCC1
Cc1cc(C)cc(Nc2ncc(-c3ccccc3C(=O)Nc3ccccc3)cn2)c1
Cc1nn(-c2ccc([N+](=O)[O-])cc2)c(Cl)c1C=NNC(=O)Cc1ccc(F)cc1
CCc1c(C)[nH]c(=O)c(NCCCO)c1C
Cc1cc(F)ccc1Nc1ncn2c1CN(C)C(=O)c1cc(Cl)ccc1-2
O=C(CCc1ccncc1)N1CCCN(C(=O)c2ccco2)CC1
COCCNc1ncnc2c1cnn2C1CC1
O=c1c2ccccc2nc2n1CCC2
CC12C=CC(=O)C=C1CCC1C2C(=O)CC2(C)C(c3ccccn3)=CCC12
CC(C)CCCC(C)C1CCC2C3CCC4CC(O)C(N5CCOCC5)CC4(C)C3CCC12C
C=CCN1C(=O)NC(=O)C(=CCC(C)C)C=C1C
COc1ccc(NCc2nc3cccc(OC)c3n2C)cc1
CC(C)C1CCC2(C(=O)NCCCCCC(=O)O)CCC3(C)C(CCC4C5(C)CC=CC(C)(C)C5CCC43C)C12
CC(C)(C)C1CCC2CC(N3CCC(NC(=O)c4cc5ccccc5[nH]4)CC3)CCC21C
CC(=O)Nc1cccc2nc(CS)oc(=O)c12
O=C(CSc1nnc(-c2ccccc2)n1Cc1cccc(F)c1)Nc1ccc(C(=O)O)cc1Cl
COc1cccc(-c2oc(C)nc2C(=O)N(C)Cc2ncc(C)cc2C)c1
CC12CC3CC(C)(C1)CC(C(=O)OCC(=O)N1CCCCC1)(C3)C2
c1ccc2c(c1)CCN1CCN(CC3CC3)CCC21
COc1ccc(C(NC(=O)COc2ccccc2)c2ccc3cccnc3c2O)cc1
CC(Cc1ccccc1)C(N)C(=O)NC(CCc1ccccc1)C(=O)NC(CCCCN)C(=O)NCc1ccccc1
CCOc1ccc(C2=NC(=O)C(=C3Nc4ccccc4C3=O)N2)cc1
COc1ccc(-c2csc(NC(=O)CN3C(=O)CSC3=O)n2)cc1
CCOC(=O)c1cnc(N2CCN(C(=O)Nc3ccc(C(C)=O)cc3)CC2)c(Cl)c1
Cc1ccc(F)cc1S(=O)(=O)N(C)NC(=O)Nc1cnc2ccccn2c1=O
C=CCCn1c2c(c(=O)n(CC=C)c1=O)N(C)N(Cc1cccc(Cl)c1)C=N2
Cc1cccc(N2CC(C(=O)Nc3nccs3)CC2=O)c1
Cc1nc(C)c(C(=O)N2CCN(C3CC(C)(C)c4ccc(Cl)cc43)CC2)c(C)c1NCC1CCCN1
COc1ccc(-c2ccncc2-c2ccc(OC)cc2)cc1
Cn1c(O)c2cc(C(=O)NCCN3CCCC3)[nH]c2nc1=O
CNc1nccc(-c2ccc(NS(=O)(=O)c3cc(Br)ccc3OC)s2)n1
O=C(O)CNc1cc([N+](=O)[O-])ccc1[N+](=O)[O-]
CC(=O)NCC1CN(c2ccc(N3CCN(C(=O)C=Cc4ccc([N+](=O)[O-])o4)CC3)c(F)c2)C(=O)O1
CC1CC(c2cccc(Nc3cccc(C#N)n3)n2)CN(C2CCCC2)C1
COC(=O)N=C1SC2CS(=O)(=O)CC2N1CCOc1ccc(OC)cc1
Cc1ccc2[nH]c3c(O)c4c(cc3c2c1)OC(C=C1Oc2cc(O)ccc2C1=O)CCC4
O=C(CCSc1ccccn1)NCCc1ccccc1
c1ccc(C(NCCCCCCCN2CCCCCC2)c2ccccc2)cc1
CCCCCCCCCCCCCCCCC(O)C(N)CNCc1cccc(CCCCCCCNC2=C(O)C(=O)C2(O)C(=O)O)c1
Cc1nsc(SCC(=O)N2c3ccccc3CCC2C)n1
COCCn1c(N)c(N(CCC(C)C)C(=O)c2ccc(=O)[nH]c2)c(=O)[nH]c1=O
Cc1ccc(CN=C(NO)c2ccc(Oc3cc(F)ccc3F)nc2)cc1
CON=C(C(=O)NC1C(=O)N2C(C(=O)[O-])=C(C[n+]3ccccc3)CSC12)c1csc(N)n1
Cc1cc(N)cc(C)c1Cn1c(C)c(C(=O)O)c(=O)c2ccccc21
O=C(NCCCN1CCN(c2ccc(C(F)(F)F)cc2)CC1)c1noc2c1CCC2
Cc1nc(NC(=O)COC(C)(C)C)sc1C
COCc1cc(=O)c2c(O)cccc2o1
Cc1csc(NC(=O)CSc2ccc(C(=O)NCc3cccc(Cl)c3)cn2)n1
CCN1CCN(C2CC(c3ccccc3)(c3ccccc3)c3ccc(Cl)cc32)CC1
Cc1cc(O)c2c(c1)C(C1c3ccc(O)cc3Oc3ccc(O)cc31)c1cccc(O)c1C2=O
CCc1nc2ccc(C(=O)NCc3ccccc3)cn2c1N(C)Cc1nc(C)ncc1Cl
COc1ccc(CNc2ncnc3cc(OC)c(OC)cc23)cc1OC
COc1ccc(C(C(=O)Nc2cccc(N3CCN(C)CC3)c2)n2c(=O)c(-c3cccc(OC)c3)nc3ccccc32)cc1
Cc1cccc(CN2CCC3(CC2)CCN(C2=NCCS2)C3)c1
CC(=O)NC(C(=O)NC(Cc1ccccc1)C(O)C(NCc1ccccc1OCCO)C(=O)NC(C)(C(=O)NC(C)C(=O)NCc1ccccc1)C(C)C)C(C)C
O=C(COCc1ccc(F)cc1F)Nc1ccc2c(c1)nc(C1CCCCC1)n2C1CCCCC1
CC(=CCOc1cc(O)c2c(=O)cc(-c3ccccc3)oc2c1)CCC(O)C(C)(C)O
CCC(C)NC(=O)C(=O)NCC1OCCCN1S(=O)(=O)c1cccs1
CCC(C)C1NC(=O)C2CCCN2C(=O)C(Cc2c[nH]c3ccccc23)NC(=O)C2CCCN2C(=O)C(NC(=O)C(Cc2ccccc2)NC(=O)C(C)NC)CCCCNC(=O)C2CCCN2C1=O
CCCCC(NC(=O)C(CC(F)F)NC(=O)C(CC(=O)NCCC)NC(=O)C(CCC(N)=O)NC(=O)C(NC(=O)C(N)C(C)C)C(C)O)C(=O)NC(CO)C(=O)N1CCCC1C(=O)O
Cc1nnc2n1-c1ccc(Cl)cc1C(c1ccccc1Cl)=NC2
CC(O)(COc1cc(-c2cccc(C(=O)O)c2)n(-c2ccccc2)n1)c1ccccc1
CCOC(=O)C(Cc1ccc2ccccc2c1)NC(=O)C(Cc1ccccc1)NC(=O)C(NC(C)=O)C(C)C
CCCC1CCCCN1c1ccc2cc(C(=O)NC3CCCCC3)c(=O)oc2c1
O=C(NC(NC(=S)Nc1ccc(Cl)cc1)C(Cl)(Cl)Cl)c1ccccc1
CN(C(=O)c1cccc(N2CCC(=Cc3ccc(Cl)c(Cl)c3)CC2)c1)C1CCN(c2ccc(Cl)cn2)CC1
CCCn1c(N=Cc2ccc(-c3ccc(C)cc3)o2)nc2ccc([N+](=O)[O-])cc21
O=C(O)c1ccc(Nn2c(SCc3ccccc3Cl)nc(N3CCN(c4ccccc4Cl)CC3)cc2=O)cc1
Cc1ccc(N(C)C(=O)C=Cc2ccco2)cc1C
C#CC(=O)N(O)CCCC
O=c1c2cccnc2n(Cc2ccccc2)c(=O)n1O
COCC(C)NCc1ccc(-c2ccc(Cl)c(Cl)c2)o1
Cn1cc(CN2CCOC(CNC(=O)c3ccccc3F)C2)cn1
CC(C)CNC(=O)C1CCCN(S(=O)(=O)c2cccc3nsnc23)C1
COc1ccc(C(=O)N(C)c2nc(-c3ccc(OC)c(OC)c3)cs2)c(OC)c1
CC(C)Oc1cc(CCCN2CCC(N3CCc4cc(OC(C)C)c(OC(C)C)cc4C3)CC2)cc(OC(C)C)c1
O=C(OCc1ccc(OC2OC(CO)C(OC3CC(O)C(O)CO3)C(O)C2O)cc1)c1ccc(-c2ccccc2O)cc1
O=C(c1cc2c(cn1)-c1ccccc1C2)N1CCN(c2ncccc2-c2ccccc2)CC1
COc1cc2c(cc1OC)Nc1ncc(C(=O)O)cc1C(=O)N2
COc1ccc2c(CNc3ccc(Br)cc3)cc(=O)oc2c1
COC(=O)C1CCN(C(=O)c2ccc3c(=O)n4c(nc3c2)-c2ccccc2CCC4)CC1
O=C(O)c1ccc(C(=O)c2ccc(OCCSCCOCCOCCOCCOCCOCCOCCOCCc3noc(-c4ccc(C(=O)O)cc4)n3)cc2)cc1
CC1CC(O)(C(=O)O)CCC1(O)CCc1cc(O)ccc1O
Cc1ccc(C2CC3CCC(C2C(=O)OC2CC2)N3C)cc1
O=C(O)C1CCCN1C(=O)CNc1c2c(nc3ccccc13)CCCC2
Cc1cc(C)c(C(C)C)c(OC(=O)N(C)C)c1
CC(C)c1ccc(C2CCN(C(=O)c3ccco3)C2)cc1
Cc1ccc(Cc2cnn3c(=O)cc(N4CCCC(C)C4)[nH]c23)cc1C
O=C(Nc1cccc(Cl)c1)Nc1n[nH]c(=S)s1
COc1cccc2c1-c1ccc3c(c1C(c1ccccc1)O2)C(C)=CC(C)(C)N3
O=C(O)CCNC(=O)c1cnc(Oc2ccc(O)c(C(F)(F)F)c2)nc1
N#CC1CC(O)CCC1n1cc(C(N)=O)c(Nc2ccc(C(F)(F)F)cc2)n1
O=c1cc(-c2ccccc2)oc2ccccc12
CC1CCC2C(C)C(N3CCOCC3)OC3OC4(C)CCC1C32OO4
NC(=O)N1CCN(C(=O)c2ccccc2-c2cccc(-c3cnc(N)cn3)c2)CC1
COC(=O)C=Cc1cc(=O)oc2c(COC(=O)C34CCC(C)(C)C(C)(C)C3C(OC(=O)CC(C)(O)CC(=O)O)C(C)(C)C4)c(O)cc(OC)c12
COc1ncccc1Nc1cc2nn3ccccc3c2cn1
O=C(C(=Cc1ccc(Cl)cc1)S(=O)(=O)Cc1ccc(Cl)cc1)c1ccc(Cl)cc1
CC(=O)OCC1OC(OC2CCC3(C)C(CCC4C3CCC3(C)C(C5=CC(=O)OC5)CCC43O)C2)C(OC(C)C)C(OC(C)=O)C1OC(C)=O
CCN(C(=O)c1ccncc1)c1ccc(C(O)(C(F)(F)F)C(F)(F)F)cc1
O=C(Cc1ccccc1)OC1CCCCC1
C1=Cc2c(CSC3CCCCC3)cccc2NS1
CC(=O)c1ccc(OCCCCC(=O)c2ncc(-c3cccc(C)n3)o2)cc1
c1coc(CNc2cc(-c3cccs3)nc3cc(-c4cccs4)nn23)c1
Cc1n[nH]c(C)c1CCC(=O)NCCc1nc2ccccc2[nH]1
Cc1ccc(C(=O)Nc2sc(-c3ccccc3)nc2SCc2ccc(Cl)cc2Cl)cc1
O=C(O)C1CCCN1c1nc(N2CCOCC2)c2nc(OCCCCCl)nc(N3CCN(c4ccccc4)CC3)c2n1
O=C(NC(=S)NC1CCCCC1)c1ccc(Br)cc1
O=C(Nc1nnc(SCc2c(Cl)cccc2Cl)s1)c1ccncc1
CCNCc1cc(-n2nc(C(N)=O)c3c2C(=O)N(c2ccc(C4(CN5CCOCC5)CC4)cc2)CC3)ccc1OC(F)(F)F
Nc1nc2c(c(NC3CC(CO)C(O)C3O)n1)CCCNC2
COc1cc(N)c(Cl)cc1C(=O)NC1CCCN2CCCCC12
Cc1cc(C(=O)N2CCCCCC2)on1
N=C(N)c1ccc(CNC(=O)CNS(=O)(=O)c2ccc(-c3ccc(C(=N)N)cc3)cc2)cc1
CCOc1cc(O)[nH]c(=O)c1
COc1ccccc1C(=O)NCCNC(=O)c1ccccc1F
O=C(Nc1ccc(CN2CCN(C(=O)c3ccco3)CC2)cc1)c1c(Cl)cccc1Cl
Cc1ccc(S(=O)(=O)Nc2ccc([N+](=O)[O-])cc2C=NCCCN2CCCC2=O)cc1
CC1=CC(O)CC(=O)CCC(C)=CC(O)C(=O)C=C1
O=C(NCCCN(c1ccc(F)cc1)C1CCc2cc(F)ccc21)c1ccc(F)cc1F
C=CCN1CC(C)N(C(c2ccc(C(=O)N(CC)CC)cc2)c2cccc(N(C)C(=O)c3cccc(C)c3)c2)CC1C
CCCCCn1c(CCCc2ccccc2)nnc1SCc1ccccc1
COc1cc2c(cc1OC)C1Cc3cc(OC)c(OC)cc3C(C2)N1C
Cc1ccc(N(C(=O)c2snc(C(N)=O)c2N)C(C(=O)NC2CCCC2)c2ccncc2)cc1C
CC(C)=CC1CCN(C2CCC2)C2CN(Cc3ccncc3)CC12
CCOCc1nnc(-c2cc(C(=N)NO)c(NC(=O)C(N)C(C)C)s2)s1
Fc1ccc(OCCN2CCOCC2)c2c(=S)nc(-c3ccccc3)[nH]c12
CC(=O)NC(C)Cc1ccc(C#Cc2cccc(-c3ccc(C(F)(F)F)cc3C)c2)cc1
CN1CCc2cc(O)c(O)cc2C(c2ccccc2)C1
CCOC(=O)C1=CCN(S(=O)(=O)c2cc3c4c(c2)CCN4C(=O)CC3)C1c1ccc(F)c(Cl)c1
CCCc1cc(N)c2cc(NC(=O)Nc3ccc(Cl)cc3)ccc2n1
NS(=O)(=O)c1cc2c(s1)S(=O)(=O)c1cccnc1N2Cc1ccccc1
CNC(=O)C1OC(n2cnc3c(NCC(Cc4ccccc4)c4ccccc4)ncnc32)C(O)C1O
O=C(O)c1cccc(C(=O)O)c1
CN(C)c1ccc(CNS(=O)(=O)c2ccc(-c3noc(C(F)(F)F)n3)s2)cc1
CCCCn1c2ccc(-c3ccccc3)cc2c2cc[n+](Cc3cccc(-c4ccc(C(=O)Nc5ccc[n+](CCCC)c5)cc4)c3)c(C)c21
COCC12CC(OC(=O)C(OC)C(NC(=O)c3ccccc3)c3ccc(O)cc3)C(O)=C(C(C)C(=O)C3(C)C(OC(C)=O)CC4OCC4(C)C3C1OC(=O)c1ccc(C)cc1)C2(C)C
COc1cccc(-c2oc3ccc(Cl)cc3c(=O)c2N)c1
O=C(NCc1ccco1)N(Cc1cccnc1)Cc1ccc(Cl)c(Cl)c1
COC(=O)c1ccc(NC(=O)C2Cc3ccccc3N2C(=O)c2ccccc2)cc1
CC(C)CCN(C(=O)c1ccc(S(=O)(=O)NCc2ccco2)cc1)C1CCS(=O)(=O)C1
Cc1ccc(C2=NOC3CCCCC23)o1
COc1ccc(CCNC(=O)CSc2nc(=O)c3c4c(sc3[nH]2)CCCC4)cc1
CCNC(=O)CC1CCN(Cc2cnc(N3CCCCC3C)s2)CC1
CC(C)(C)C(=O)Oc1ncccc1[N+](=O)[O-]
O=C(C1CC(c2ccccc2)CN(Cc2ccc(F)cc2)C1)N1CCCO1
Cc1c(C(=O)NC2CCCC2NC(=O)c2ccc3[nH]ccc3c2)sc2ncnc(Nc3ccc(Oc4ccccc4)cc3)c12
COc1ccc(C2Nc3c(C(=O)O)cccc3C3C=CCC32)cc1OC
O=C(CC1C(=O)NCCN1Cc1ccc(Cl)s1)NCc1ccc2c(c1)OCCO2
CCC1CN2CCC1CC2C(O)c1cc(-c2ccccc2)nc2ccc(OC)cc12
Cc1cscc1-c1ccc(C2COCC2C2CCCCc3sccc32)cc1
CCCNC(=O)c1nn2c(C(F)(F)F)c3c(nc2c1Cl)CCCC3
CCn1c(C=Cc2nc(C)c(C)o2)ccc1CC(=O)O
CC(O)(C(=O)c1ccc(OCc2cccc(C#N)c2)cc1)C(F)(F)F
CC(CCC(C)C)=NNc1nc(-c2ccc([N+](=O)[O-])cc2)cs1
Cc1cc2c(cc1C(F)(F)F)N(C(=O)NCCc1ccccn1)CC2
N#Cc1cccc(S(=O)(=O)N2CCCC(c3cccc(C(=O)O)c3)=N2)c1
COc1cc2c(c(OC)c1OC)CCN(C(=O)c1cccs1)CC2
Cc1cc(COc2ccc(S(=O)(=O)CC3NCCC3C(=O)NO)cc2)c2ccccc2n1
O=C(NCCc1ccccc1)C(=Cc1ccc(Cl)cc1)NC(=O)c1ccccc1
Nc1nc(C(=NO)C(=O)NC2C(=O)N3C(C(=O)O)=C(C=C4CCOC4=O)CSC23)cs1
CC(=O)NC(C)Cc1ccc(C#Cc2ccc(C(=O)N3CCOCC3)cc2)cc1
Cc1cccc2cc(CN(Cc3ccccc3F)CC3CC3)c(=O)[nH]c12
O=S(=O)(Nc1ncns1)c1ccc2c(C(F)(F)F)cc(C3CC3)nc2c1
O=C1CC(Cc2ccccc2)N(C(=O)Cn2cnc3ccccc32)c2ccccc2N1
O=C(CSc1nnc(CNc2ccccc2)n1-c1ccccc1)NCc1ccccc1
O=C(Nc1ccccc1C(=O)NCCN1CCOCC1)c1ccc(Cl)c(S(=O)(=O)N2CCOCC2)c1
CCC(c1ccccc1)n1c(C)c(C(=O)c2cc(OC)c(OC)c(OC)c2)c(=O)n1C
CC1(COc2ccc(N3CCC(Oc4ccc(C(F)(F)F)cc4)C3)c(Cl)c2)CNC1
CC(C)c1ccc(C(O)C(F)(F)F)cc1CCCCC(=O)c1ncc(-c2cncc(C#N)c2)o1
O=C(C=Cc1ccc(O)cc1)c1ccc(OC2OC(CO)C(O)C(O)C2O)cc1O
CC(C)OCCCNCc1coc(-c2ccc(C(F)(F)F)cc2)n1
COc1ccc(Nc2c(-c3cccs3)nc3cc(C)ccn23)cc1
Cc1cc(CN2CCCC(c3nc(C)c4n3-c3ncccc3CCC4)C2)no1
CCC1CCC2(CC1)OOC1(CCC3(C)C(CCC4(C)C3CC=C3C5CC(C)(C)CCC5(C(=O)O)CCC34C)C1(C)C)OO2
OC(C#CCN1CCCCC1)(c1ccccc1)C1CCCCC1
CC(C)CC1NC(=O)C(C(C)C)NC(=O)C(CC(=O)O)N(C)C(=O)C(Cc2ccc(O)cc2)NC(=O)C(C)CN(C)C(=O)C2CCCN2C1=O
CC(C)n1c(=O)c2[nH]c(-c3cn(CC(=O)N4CCC(C(N)=O)CC4)nn3)cc2n(C)c1=O
Cc1nn(-c2nc3ccccc3[nH]2)c(C)c1CC(=O)NCc1ccc2c(c1)OCO2
COCCOc1ccc(-c2ccnc(C(F)(F)F)c2)cc1-c1ccc(Cl)c(C(=O)Nc2cnc(C(=O)O)cn2)c1
O=C1CN(S(=O)(=O)CCn2nc(C3CCCC3)c3sccc3c2=O)C1
C=C1C(=O)OC2CC(O)C(O)C3C(C)(C)CCC(O)C13C2
COc1cc(-c2ccc3nc4ccccc4c(NCCCCCCCCOCCCOC4CC5CCC(C4)N5C)c3c2)cc(Cl)c1O
CC(NC(C)(C)C)C(=O)c1ccccc1
NS(=O)(=O)c1ccc(Cn2nc(-c3ccc(Cl)cc3)cc2-c2ccccc2)cc1
CCc1nc(CN2CCCN(C(=O)c3ccccc3F)CC2)no1
CC(=O)OCC1OC(NC(=S)NCc2ccccc2)C(OC(C)=O)C(OC(C)=O)C1OC(C)=O
CCC1OC(n2cc(F)c(=O)[nH]c2=O)CC1CO
CCCCCCCCCCOC1OC(CO)C(O)C(O)C1O
Cc1nc(N2CCOCC2)c2nc(-c3ccc(OCCCN)cc3)nc-2[nH]1
CC(CS)=C(C)CCCCC(O)CCC(C)CCCC(C)(C)O
CCCCC1CN(C(=O)c2ccc(C(OC)C(C)C)cc2)C(CC(C)C)C(=O)N1
COc1ncnc(CNS(=O)(=O)c2ccc(F)cc2Cl)c1OC
COc1ccc(C(=O)NCC2(N3CCCCC3)C(=O)NC(=O)NC2=O)cc1
COc1ccc(-c2nn(-c3ccc(S(N)(=O)=O)cc3)c3[nH]c(=O)c(C(F)(F)F)cc23)cc1
CCOCCCn1c(O)nc2cc(C(=O)N3CCN(c4cc(C)ccc4C)CC3)ccc2c1=O
O=[N+]([O-])c1cn2c(n1)OCC(Oc1ccc(-c3ccc(OC(F)(F)F)cc3)c3nccn13)C2
Cc1cc2ccccc2n1C1CC2CCC(C1)N2CCC1(c2ccccc2)CCN(C(=O)C(C)(C)c2ccccc2)CC1
CCN1CCOCC12CCN(c1ncnc3c(-c4ccc(F)cc4F)csc13)CC2
O=C(Cn1ccnc1)Nc1cc([N+](=O)[O-])cc2c1oc1ccccc12
CC(=O)c1cccc2c1CCN1Cc3ccccc3-c3ccccc3C21
C=C1C(=CC=C2CCCC3(C)C2CCC3C(C)CCCC(O)(C(F)(F)F)C(F)(F)F)CC(O)CC1O
NCCCCC(N)NC(=O)CCCCCCNCc1ccc(Cl)c(Cl)c1
CS(=O)(=O)N1CCC(c2cc(C(=O)NCc3ccc(F)cc3)c(C#N)c(N)n2)CC1
Cc1cc(N2CC(c3nccn3C)C2)nc(C(F)(F)F)n1
CCC(C)C(NC(=O)C1CCCN1C(=O)C(NC(=O)C(CC(C)C)NC(=O)C(NC(=O)c1ccccc1)C1CCCCC1)C(C)C)C(=O)NC(Cc1coc2ccccc12)C(=O)O
OCC(O)c1cc(-c2ccccc2)nn1-c1ccccc1
Cc1ccccc1S(=O)(=O)NC(=O)c1cc(-c2ccco2)nc2ccccc12
Cc1ccc2nc3ccc(C(N)=O)cn3c(=O)c2c1
CCCCCCCCC(=O)N1CCC(c2[nH]ncc2Cc2ccc(F)cc2)C1
CC(C)COC1(Br)C2c3ccccc3C([n+]3cccc(C(N)=O)c32)C1(C)C
C=CCOc1cc(C=Cc2ccc(O)c(CC=C)c2)cc(OCC=C)c1OCC=C
CCC1OC(=O)C(C)C(OC(=O)CCc2ccccc2)C(C)C(OC2OC(C)CC(N(C)C)C2O)C(C)(OC)CC(C)C(=O)C(C)C2N(CCCOc3ccccc3)C(=O)OC12C
CCC1OC(=O)C(C)C(=O)C(C)C(OC2OC(C)CC(N(C)CCCCCF)C2O)C(C)(OC)CC(C)C(=NOCC=Cc2ccc3ccccc3c2)C(C)C2OC(=O)OC12C
Nc1ccccc1C(=O)n1[nH]c(=O)c(-c2ccsc2)c1-c1ccccc1
Brc1cc[nH]c2ncnc1-2
COc1cc(C(=O)O)ccc1-c1cc(NC(=O)CC(C)CC(C)CC(=O)O)c2nc(C3CCCCC3)c(-c3cccc(S(=O)(=O)CC(C)C)c3)n2c1
CCCCN(CCCC)CC(O)c1cc2c(Cl)cc(Cl)cc2c2cc(Br)ccc12
Cc1ccc(-c2nn(C)cc2[N+](=O)[O-])cc1
Cn1ccc(C(=O)NNC(=S)NC2CCCCC2)n1
COc1ccc(C(=O)N2CCC(O)C(N3CC(c4ccccc4)(c4ccccc4)NC3=O)C2)cc1
Cc1nc(-c2ccc3ccccc3c2)sc1CCCNC(=O)c1sc(-c2ccc(OC(F)(F)F)cc2)nc1C
CNCCCNc1nc2c(-c3cccc(OC)c3)nnn2c2ccccc12
C=C1CC(C)C2(Cl)C(=C)C(=O)OC2(C)C2C1CC(=O)C2OC(C)=O
Cc1nccn1CCC1CCCN1c1ncncc1N
O=c1[nH][n+]([O-])c(-c2ccc(-c3nc4ccccc4s3)cc2)c(=O)n1Oc1ccccc1
CN1CCN(C(=O)Cc2ccc(Cl)c(Cl)c2)CC2(Cc3ccc(C#N)cc3C2)C1
COc1cc(C2c3cc4c(cc3C(Nc3ccncc3)C3COC(=O)C23)OCO4)cc(OC)c1O
CC(Nc1sccc1NS(=O)(=O)c1ccc(Br)cc1)c1ccccc1
CC(=O)Nc1ccc(OC(=O)c2ccccc2NC(=O)C(C)C)cc1
CC(C)n1cnc2c(=O)n3cccc(C(=O)NCCN(C)C)c3nc21
COc1ccc(CN=Cc2ccc(Br)cc2)cc1
Cc1cccc2c1C(=O)c1c-2oc2c(Cl)c(=O)c(Cl)c(Cl)c-2c1O
COc1ccc(CN(C)C(=O)C2CCN(C(=O)C3CC3)CC2)c(C)c1
O=C(O)c1ccc2cccc(Br)c2n1
CC1=NN(c2cc(Cl)ccc2Cl)C(=O)C1
Cn1c(COc2ccccc2I)nc2ccccc21
O=C(O)COc1cc2c(c3oc(=O)cc(O)c13)CC(O)(C(F)(F)F)CC2=O
C=C(CCC12OC(C(=O)O)C(O)(C(=O)O)C(C(=O)O)(O1)C(OC(=O)C=CC(=O)O)C2O)C(OC(C)=O)C(C)Cc1ccccc1
CCOC(=O)C1C(C#N)c2c(cnn2-c2ccccc2)C2Oc3ccccc3C21
COc1ccc(C#Cc2ccc(CC(O)Cn3ccnc3C)cc2)cc1
COc1ccc(C(=O)CC(C)c2ccccc2)c(OC)c1OC
COc1ccc(-c2nnc(SCC(=O)Nc3cc(C)on3)n2C2CCCCC2)cc1
CC(c1ccc2c(c1)CC1(CCC1)O2)n1ncnn1
CC(=O)OC1CCC2(C)C(=CCC3(C)C2CCC2C4(C)CCC(O)C(C)(C)C4CCC23C)C1(C)C
Cc1ccc(CN(Cc2ncc[nH]2)C2CC(=O)N(c3cc(Cl)cc(Cl)c3)C2=O)cc1
COc1ccc(C=C2C(=O)Nc3cc(OC)c(OC)c(OC)c32)cc1F
O=C1c2ccccc2C(=O)c2c1ccc1nc(CN3CCN(c4ccccc4)CC3)[nH]c21
COC(=O)C1OC(OC2C(CNC(=O)C(CC(C)C)NC(=O)C(NC(=O)OC(C)(C)C)C(C)C)OC3OC(C)(C)OC32)C(O)C(O)C1O
c1ccc(-c2noc(-c3ccc4c(c3)NCCC4)n2)cc1
O=C(C=CC=Cc1ccccc1)CCNCc1cccc2c1OCCO2
O=C(CSc1nnc(CNC(=O)c2cccc([N+](=O)[O-])c2)o1)Nc1nccs1
O=C(NC1CCC(c2ccccn2)CC1)c1cccn2c(=O)c3cc4ccccc4cc3nc12
COc1ccc(-c2nnc(NC(=O)Cc3ccccc3F)s2)cc1
CSc1cccc2sc(=NNC(=S)Nc3ccccc3)[nH]c12
CC(C)(C)c1nc(-c2cccc(Cl)c2)c(-c2ccnc(NC(=O)C3CC3)c2)[nH]1
O=C(Cn1cc(C=CC(=O)c2ccccc2)c2ccccc21)Nc1cccnc1
CCC(CC(Cc1ccccc1)NC(=O)CC1CCN(CC2=NCCN2)CC1)c1cc(Cl)c(N)cc1O
O=C(O)c1ccc2c(C3CCCCC3)c(C3CCCC3)n(CC(=S)N3CCN(c4ccc(Cl)cc4)CC3)c2c1
O=C1CC2CCCN3CCCC(c4ccccc4)C1C(c1ccccc1)C23
CCN(CC)Cc1ccc(Nc2c3ccc(N4CCC(O)CC4)cc3nc3ccc(Nc4cc(=O)oc5ccccc45)cc23)cc1
CC(=O)NCCCN1C2=C(CCC2)C(C)(C)C(=O)N1c1ccc(OC(F)(F)F)cc1
CCCCCNc1nc(C)nc2c1ncn2C1SC(CO)C=C1C
O=[N+]([O-])c1ccc(CSc2nnc(C=Cc3cccc4ccccc34)o2)cc1
CCNC(=O)C1OC(n2cnc3c(N)nc(C#CC4(O)CCCC4)nc32)C(O)C1O
CC12CCC(=O)CC1=NC1CC(c3ccc(Cl)cc3)C1C(=O)NC1(CCc3ccccc31)C2
CSC(CCCNC(=N)N)c1cc(Br)c(Oc2ccc(F)cc2)c(Br)c1
COc1ccc(C=Cc2nc3cc(N(C)C)ccc3[nH]2)cc1
COc1ccc(C(=O)c2cnc3c(C(C)=O)cc(F)cc3c2Nc2ccc(Cl)cc2Cl)cc1
CCCCC(C)C(O)C=CC1C(O)CC(=O)C1CC=CCCCC(=O)OC
CC(=CCC(CCC(O)C(C)(C)O)C(=O)O)CCC=C(C)CCC1OC(=O)CCC1C
Cc1ccc2c(c1)C(=O)CC(SCC(=O)O)N2
CC1(C)C(=O)Nc2ccccc2N1C(=O)COC(=O)c1cc2ccccc2oc1=O
COc1ccc(Cn2cnc3c(Nc4cccc(C)c4)nc(Oc4ccccc4OC)nc32)cc1Cl
CC(C)CC(NC(=O)N1CC2CN(C(=O)OC(C)(C)C)CC2C1)C(=O)NC(Cc1ccccc1)C(=O)NC(CC1CCCCC1)C(O)CNC(=O)C(C)(C)C
CC(=O)Oc1ccc(C2CC(=O)Nc3c4ccc(C)[nH]c-4nc(=O)c32)cc1
CSCCC(N)C(=O)NC(C)C(=O)O
C=CCN1CC2CCC1CN(C(=O)c1c(Cl)cccc1Cl)C2
CCOc1cc(C=NNC(=O)C2=NNNC(c3ccccc3)=C2)ccc1O
Cc1ccc(CNCC2Oc3ncc(Br)cc3C(=O)N(C(C)CO)CC2C)cc1
Nc1nc(N2CCNCC2)c2ccc(Cc3ccccc3)nc2n1
Cc1nn(-c2ccccc2)c2c1sc1cc(S(=O)(=O)N(C)C)ccc12
O=C(Nc1c(Br)ccc2nsnc12)c1cccc([N+](=O)[O-])c1
CCn1cc(C(=O)NC(CC(=O)O)C(=O)NCc2ccccc2)c(=O)c2cc3c(cc21)OCO3
Cn1cc(Nc2ncc(Cl)c(Nc3ccccc3S(C)(=O)=O)n2)c(Cl)n1
N=C(N)NCCCC1NC(=O)C2CCCN2C(=O)C(Cc2ccc3ccccc3c2)NC(=O)C(CO)NC(=O)CNC(=O)NCCNC1=O
O=c1c2ccccc2nc(N=Cc2[nH]c3ccccc3c2N=Nc2ccc([N+](=O)[O-])cc2)n1-c1ccccc1
CCCOC(=O)c1c(C)[nH]c2ccc(Cl)cc12
c1ccc2c(NCCCCCCCCCCCCNc3nc(Nc4ccc5ncncc5c4)nc(N4CCNCC4)n3)c3c(nc2c1)CCCCC3
Cn1nc(C(=O)NCC(=O)NCC(=O)NC(Cc2ccccc2)C(=O)O)c2ccccc2c1=O
S=C(NN=Cc1ccccn1)Nc1ccccc1
CN(C)c1ccc(C=CC(C)(C=Cc2ccc(O)cc2)C(F)(F)F)cc1
Cc1ccccc1NC(=O)c1cc([N+](=O)[O-])nn1Cc1ccccc1
COc1ccc(-c2nn(C=O)c3c(=O)n(CCO)c(=O)c(Cc4c(F)cccc4F)nc23)cc1
COc1ccccc1C(=O)C[n+]1ccccc1
O=C(COC(=O)CCCN1C(=O)C2CC=CCC2C1=O)NCc1ccc2c(c1)OCO2
CC(C)C(=O)Nc1cc(Br)ccc1O
Cc1cc(CS(=O)(=O)NC(=O)CCCN2CCN(Cc3ccccc3O)CC2)ccc1N1C(=O)c2c[nH]c(C)c2C1=O
COC(=O)c1ccc(C=NNC(=O)c2ccncc2)cc1
CCc1ccc2nc(-c3ccccc3)sc2c1
Cc1[nH]cnc1Cn1c(C)cc2c(c1=O)-c1c(O)cccc1CC2
COc1ccc(S(=O)(=O)NCCN2CCOCC2)cc1NC(=O)CCc1nc2ccccc2s1
O=C1C(c2ccccc2)=C(c2ccccc2)C2=C1C1C(=O)C(c3ccccc3)=C(c3ccccc3)C1(c1ccccc1)c1ccccc12
CC(C)(C)c1cc(NC(=O)Nc2ccc(CC(=O)O)cc2)n(-c2ccc(Cl)cc2)n1
CC(=O)Nc1cccc(-c2csc(SCC(=O)c3ccc(Cl)cc3)n2)c1
O=C(O)CNC(=O)NC(Cc1ccccc1)C(=O)O
Cc1oc(-c2ccccc2)nc1CCOc1ccc(CC(C(=O)O)N(Cc2ccccc2)Cc2nnn[nH]2)cc1
OC1C=CC2OC(CCC2O)C1OCc1ccc(Cl)cc1
CCOc1ccc(Br)cc1CNC(=O)C1CCC(=O)N1C
COc1cc(C(=O)C2Nc3cc(N(C)C)ccc3C2c2cc(OC)c(OC)c(OC)c2)cc(OC)c1O
CC1CCN(CCC(=O)Nc2cccc3c2C(=O)c2c(NC(=O)c4ccccc4N(CCCl)CCCl)cccc2C3=O)CC1
CN1CCCN(c2cncc(Nc3cc(CN)ccn3)n2)CC1
CCc1nc(C2CN(C(=O)c3cc(F)cc(F)c3)CCO2)[nH]c1C
COc1ccccc1-c1nc(SCC(=O)Nc2cc(C(F)(F)F)ccc2C)n2c(C)c(C)[nH]c12
N=C(N)NCCCC(NC(=O)C(CCCNC(=N)N)NC(=O)C(CCCNC(=N)N)NC(=O)Cc1c(Cl)cccc1Cl)C(N)=O
Cc1cccc(S(=O)(=O)NC(=O)c2c(O)ccc3ccccc23)c1
O=c1c2c([nH]c3cccc(O)c13)CCCC2
C=CCCCCCCCCCCC1SC(=O)C(C(C)=O)=C1C(C)=O
CC(CC(=O)C(C)C(C)C)C1=C(Cc2coc3cc(O)cc(O)c3c2=O)C2C3=C(CCCC3)C(=O)C12C
CCC(C)C(NC(=O)C(Cc1ccc(O)cc1)NC(=O)CNC(=O)C(N)Cc1ccccc1)C(=O)NC(CC(N)=O)C(N)=O
CCOc1cc(NC(=O)C2(NC(=O)Nc3ccc(OC)cc3)CCCC2)ccc1-c1ccc(C(=O)N2CCCC2C(=O)O)cc1
O=C1OCCN1Cc1ccc(-c2ccccc2)cc1
C=CC(=O)N1CCC(n2c(=O)n(C)c3cnc4ccc(-c5cnc6[nH]ncc6c5)cc4c32)C1
Cc1ccc(-c2cc(C(=O)Nc3ccc(O)c(C(F)(F)F)c3)no2)c(C)c1
Cc1nc(N2CCN(c3ccc4ccccc4n3)C(C)C2)nc2ccc(Br)cc12
CSc1nc2c(Nc3ccc(Br)cc3)ncnc2n1C1OC(CO)C(O)C1O
O=C(c1cc(O)c(Oc2ccc(O)cc2I)c(I)c1)N1CCC1
O=NC1CCCCCC=CCCC1=O
FC(F)(F)c1cc(Cl)cc(Nc2cc(N3CCCC3)nc3c(-c4ccccc4)cnn23)c1
O=C(O)c1ccc2c(c1)nc(CCn1cnc3ccsc3c1=O)n2C1CCCC1
O=c1c2cc(I)cc(I)c2nc(-c2ccccc2)n1CC1CC1
CCN(C(=O)c1c(O)c2ccccc2n(C)c1=O)c1ccc(OC)cc1
O=C(c1ccc(OC(F)F)cc1)N1CCN(C(=S)NCC2CCCO2)CC1
CC1=CC2Cc3nc4ccccc4c(NCCCCCCCCNc4c5c(nc6ccccc46)CCCC5)c3C(C1)C2
Nc1ccc(C(=O)CCN2CCC(c3nnc4n3CCCCC4)CC2)cc1
CCCCCCCCCCCCCCCC(=O)C(=O)NC(C)CC
CCCCNC(=O)C1CCC(CN2C(=O)CCc3ccccc32)CC1
COc1ccc(S(=O)(=O)N2c3ccccc3C(N3CCOCC3)=Nc3ccc(C)nc32)cc1
CCC(C)C1NC(=O)C(C)NC(=O)C(N)CCCCNC(=O)CNC(=O)C(CC(=O)O)NC(=O)C(C(C)O)NC(=O)C(N)CSSCC(C(N)=O)NC1=O
CCCC(=O)c1c(O)c(C(c2ccccc2)c2ccc(C(C)C)cc(=O)c2O)c(O)oc1=O
O=C(O)C1C=CCNC1C(=O)O
NCC1OC(OC(CNCc2ccc3ccccc3c2)C2CC(CNc3ccc(O)cc3)C(=O)O2)C(N)C(O)C1O
CCc1ccccc1NC(=O)CNC(=O)CNC(=O)c1ccc(Cl)cc1Cl
O=C1NC(c2ccccc2)COC(=O)C(Cc2ccc(F)cc2)CC=CCC1CC(=O)N(CCO)Cc1ccccc1
CC(C)CCOCC12CC3C(C)CCC3C3(C=O)CC1C=C(C(C)C)C32C(=O)O
O=C(O)c1ccc2c(c1)nc(Nc1ccccc1)c1ncnn12
O=C1C(Cc2c[nH]c3ccccc23)N(Cc2ccccc2)C(=S)N2CCCN12
N=C1N=C2SC(=N)N(c3ccccc3)C3=CC=C(N)NC3=C2S1
N#CC(=Cc1ccc(Sc2ncccn2)o1)C(=O)c1ccccc1
CN(CCCCSC1OC(C(O)(C(F)(F)F)C(F)(F)F)C(O)C(O)C1O)Cc1cccc(C(F)(F)F)c1
Cc1nnc2c(Cl)nc3cc(Cl)ccc3n12
O=C(CN1CCN(Cc2ccccc2)CC1)NN=Cc1ccccc1O
Cc1ccc2[nH]c(=O)c(CNC3CCCC3)cc2c1
O=S(=O)(c1cccs1)N1CCN(C(=S)NCCOc2ccccc2Cl)CC1
CCN(CC)C(=O)C1CC(OCC(=O)O)CN1C(=O)C(C)C(C)(C)c1nc[nH]c1C
CC(C)(C)NC(=O)C(c1cccnc1)N(C(=O)Cn1nnc2ccccc21)c1ccc(NC(=O)C(C)(C)C)cc1
CCCC(=O)c1cc(C)n(-c2cc(NC(=O)C3CNC(=O)C3)cnc2C)c1C
O=C1NC(c2ccccc2)=C([N+](=O)[O-])C(c2ccccc2Br)N1
Cc1cc(C(=O)COC(=O)c2ccc3c(=O)n4c(nc3c2)CCCC4)c(C)n1CC1CCCO1
c1ccc2sc(-c3ccsc3)nc2c1
Cc1c(N2CCN(c3cccc(Cl)c3)CC2)cc(O)c2nc(O)n(-c3cccc(C(F)(F)F)c3)c(=O)c12
CCCCOc1ccc(OCCCC(=O)OCC(=O)N2CC(=O)Nc3ccccc32)cc1
COCCn1cc(-c2ccc(CC(C#N)NC(=O)C3NC4CCC3C4)c(F)c2)cn1
O=C(O)CN1CCC2(CC1)CC(=O)CC2C(=O)O
Cc1ccc(CN2CCC(Nc3ccc(CNc4nccc(-c5ccc(F)cc5)n4)cc3)CC2)cc1
COc1ccccc1CC(=O)NCCc1nnc(Cc2ccccc2)o1
CCN(C(=O)C(C)(C)c1ccc(Cl)c(Cl)c1)C1CCN(CC(O)(Cn2cncn2)c2ccc(F)cc2Cl)CC1
COc1ccccc1C1OCC2(O)C(COC(C)=O)OC(OCC(=O)O)C12
CC(C(=O)O)c1ccc2c(NCc3cccnc3)ncnc2c1
COC(=O)C1CC(OC(c2ccc(Cl)cc2)c2ccc(Cl)cc2)CN1C
Cc1cncc(C)c1C(=O)N1CC(C)C(N2CCC(C)(c3ccccc3)CC2)C1
Cc1cncc2c1c(=O)[nH]c(=S)n2-c1ccccc1
CC1(C)CC=C(c2cc(F)ccc2NC(=O)c2nc(-c3ccc(C(=O)O)cc3)ncc2Cl)CC1
O=C(O)C=CC=C1c2ccccc2-c2ccccc21
COc1ccc(-c2nc(C(=O)NCCN3CCOCC3)c(C)o2)c2ccc(C(F)(F)F)nc12
NC(CO)C(=O)CBr
O=C(Cn1ccnc1)c1ccc(Cl)cc1
CC(C)CCN1CCCC1c1cc(=O)[nH]o1
COCC1Cc2cc(OC)c(OC)c(OC(=O)c3ccccc3)c2-c2c(cc3c(c2OC(C)=O)OCO3)C(OC)C1C
CN(C)c1ncc(Nc2ccc3c[nH]nc3c2)cc1-c1nc2ccc(Nc3cnccn3)cc2o1
C#CCSc1nc(N)c2c(n1)N(CCC=C)CC(=O)N2
CS(=O)(=O)NC1CS(=O)(=O)CC1Nc1ccc(Br)cc1
CC(C)CC(NC(=O)C(Cc1c[nH]c2ccccc12)NC(=O)C(Cc1ccccc1)NC(=O)COc1ccccc1)C(=O)NC(CCCN=C(N)N)C(=O)NC(CC(=O)O)C(=O)NC(CC(=O)O)C(N)=O
COc1ccc(Oc2ncnc3c2c(-c2ccc(S(C)(=O)=O)cc2)cn3C2OC(C(=O)O)C(O)C2O)cc1
CC1(C(=O)NC(=O)NCC(=O)O)CCC2(C)CCC3(C)C(=CCC4C5(C)CCC(O)C(C)(C)C5CCC43C)C2C1
CC(C)=CCC(CC(N)C(=O)O)C(=O)O
O=C1CC(=CC=Cc2ccc3c(c2)CCC3)C=C([N+](=O)[O-])N=NN2C=C(CN1)C1=CC=C3OCOC3=CC(=C1)C2
Cc1cccc(C)c1OCC(=O)NC(Cc1ccccc1)C(O)C(O)C(Cc1ccccc1)NC(=O)C(C(C)C)N1CCCNC1=O
N#CC(=Cc1cc(O)c(O)c(-c2ccccc2)c1)C(N)=O
O=C(CSc1ccc2nnc(CCNS(=O)(=O)c3ccccc3)n2n1)NCc1ccco1
O=C(NCCCCN1CCCC1=O)c1ccn(-c2ccc(F)cc2)n1
C=C(CCC(C)C1CCC2C3=C(C(OC(C)=O)C(O)C21C)C1(C)CCC(OC(C)=O)C(C)(C)C1CC3)C(C)C(=O)O
Cc1c(CSc2nc(-c3ccc(C(=O)O)cc3)c(-c3ccc(C(C)(C)C)cc3)[nH]2)cccc1C(C)(C)C
CCCc1ccc2oc(C(=O)Nc3ccc(OCCN(C)C)nn3)c(C)c2c1
O=C(NC(Cc1ccccc1)C(=O)N1CCCC1C(=O)O)c1ccccc1
O=C(O)Cn1c(-c2ccc(F)cc2)c(Cc2ccccc2C(F)(F)F)c2cc(C(F)(F)F)ccc21
Cc1ccccc1OCC(=O)OC1CC2CCC(C1)N2C
CCn1c(=O)c2c(nc(CCCOc3ccc(OC)cc3)n2Cc2ccc(F)cc2)n(CC)c1=O
O=C(Nc1ccc(F)cc1F)OCc1cccnc1
COC(=O)c1ccc2c(c1)CCc1ccccc1C2
CC(NC(=O)OC(C)(C)C)C(=O)NC(C)C(=O)NC(Cc1ccccc1)CP(=O)(O)O
O=C(O)c1ccccc1C(=O)c1ccc(C(=O)O)c2ccccc12
COc1ccc(-c2coc3cc(OC)cc(OC)c3c2=O)cc1
Cc1nc(-c2ccc(C(N)=O)cc2)[nH]c1Cl
O=C(CCCO[N+](=O)[O-])Oc1ccccc1Cl
N#Cc1c(N)nc(Cl)c(C#N)c1-c1ccccn1
O=[N+]([O-])c1ccc(Nc2c(Cl)cc([N+](=O)[O-])c3oc(C(F)(F)F)cc23)c(NCCBr)c1
CCn1ccnc1CNC(=O)CC1C(=O)NCCN1C1CC(c2ccc(F)cc2)C1
CC(CC(=O)N1CCN(c2ccccc2)CC1)=NNC(=O)c1c(-c2ccccc2)noc1C
O=C(O)Cc1cc(-c2ccccc2)nc(-c2ccccc2Cl)c1
Cc1ccccc1CSc1ccc2c(c1)NC(=O)CCO2
CC(C)(C)CC1NC(C(=O)NCCC(O)CO)C(c2cccc(Cl)c2F)C12C(=O)Nc1cc(Cl)c(F)cc12
O=C(O)c1cc2c(Cl)cc(Cl)cc2[nH]1
CCCC(C)(C)NC(=NC)NN=c1[nH]c2ccccc2s1
CCCCc1c(Sc2ccccc2)n(OCCO)c(=O)[nH]c1=O
CC(C(=O)Nc1ccc2c(c1)OCCO2)c1ccc(OC(=O)c2ccccc2)cc1
CCCCOCC1OC(SC2OC(C(=O)O)C(OC3OCC(O)(CO)C3O)C2O)C(O)C(O)C1O
COc1cc(-c2nc(SCC(=O)NC3CCCC3)nc3ccsc23)cc(OC)c1OC
CCN(CC)CCNc1nc2c3c(ccc2[n+]([O-])n1)c(-c1ccc(Cl)cc1Cl)cn3C
Cc1ccc2c(c1)C1(CCC2)CCN(Cc2cc(=O)nc[nH]2)CC1
COc1cc(O)c(C(=O)C=Cc2ccc([N+](=O)[O-])cc2C)c(OC)c1OC
COc1nn(-c2ccccc2)c2c1CCC2C(=O)NCCN1CCCC1
CC(=O)c1cnc2ccc(-c3cc(Cl)c(O)c(Cl)c3)nc2c1NC1CCC(NC(=O)C(N)C(C)O)CC1
COc1ccc(OCCNS(=O)(=O)c2cccs2)cc1
CC1(C)Oc2ccc(C3=NNC(=O)CC3O)cc2C(N2CCCCC2=O)C1O
O=C(O)c1nc(-c2ccc(OCc3cc(C(F)(F)F)cc(C(F)(F)F)c3)cc2)[nH]c1C(F)(F)F
Cc1cc(NC(=O)CSc2ncnc3sc(C)c(C)c23)no1
O=C(CSc1nnc(-c2ccco2)n1C1CC1)N1CCN(c2ccc(F)cc2)CC1
CCCCCCCCCCCCCCC(=O)N1CC(O)C(O)C1CO
CC(=O)OC1CCC2(O)C3(OC(C)=O)CC4(C)OC2(C1C)C1(OC(C)=O)C4(OC(C)=O)CC(O)C31C
COc1ccc(CC(=O)N(CCCN2CCOCC2)c2ccc(Cl)cc2)cc1OC
COc1ccc(C(C)=O)cc1S(=O)(=O)N1CCS(=O)(=O)C1
CC(=O)NCC1CN(c2ccc3c(c2)CC=Cc2ccccc2-3)C(=O)O1
COC(=O)c1ccccc1NCC=Cc1ccc(OC)c(OC)c1
CN(C)CC1CN(c2ncc(Br)cn2)CCO1
Cc1ccc(C(=O)N2CCN(c3nc4ccccc4o3)CC2)c(C)c1
CCOC(=O)c1nc(C2CCN(C(=O)CN)CC2)oc1-c1ccc(OC)c(OC)c1
COc1ccccc1C1CCCN(C(=O)c2ccc(O)c(C(C)=O)c2)C1
CCC(C)C(NC(=O)C(CCCCNC(=O)OC(C)(C)C)NC(=O)C(O)C1CCCCC1)C(=O)NC(CCCNC(=N)N)C(=O)NC(Cc1ccccc1)C(=O)O
Nc1ccccc1Nc1ccccc1C(=O)NOCCO
CCOc1ccccc1OCCC(=O)OCC(=O)N1c2ccccc2NC(=O)C1(C)C
COC(=O)c1sc2oc(=O)cc(-c3ccc(C)cc3)c2c1C
CCc1ccc(OCC(=O)Nc2c(C)n(C)n(-c3ccccc3)c2=O)cc1
CCCS(=O)(=O)N1CC2CCC(C1)N(Cc1nccs1)C2
C=C(C)N1C(=O)N(C(=O)c2ccco2)C(=O)C1CC(=O)Nc1cccc(C)c1
CCCCNC(=O)Nc1nc2c(F)cccc2s1
Cc1cccc(COc2ccc(N3CCN(C(=O)C(=O)c4c[nH]c5ccccc45)CC3)cc2)c1
O=C(O)c1ccc(-c2nc(C34CC5CC(CC(C5)C3)C4)co2)cc1
COc1ccc(C(=O)NC2CCCCC2NC(=O)c2ccc(N3CC(C)C3)cc2)cc1
O=C(NC1(C(F)(F)F)C(=O)Nc2cc3ccccc3cc21)c1cn(C2CCCCC2)cn1
O=S(=O)(O)c1ccc(-n2cc(C=NN=c3[nH]c4ccccc4s3)nn2)cc1
Oc1ccc2c(c1)OCC(c1ccccc1)C2c1ccc(OCCN2CCOCC2)cc1
CCCCCCCCCCOc1ccc(C(=O)C=Cc2ccc(O)c(OC)c2)cc1OCCCCCCC
CC(C)Cn1c(N)c(C(=O)COC(=O)C=Cc2c(N)n(C)c(=O)n(C)c2=O)c(=O)n(C)c1=O
Cc1cc(-c2nc(C3CCCCC3)sc2CN2CCC3(CC2)CN(c2ccc(C(C)(C)O)cc2)C(=O)O3)ccc1F
CCSc1ccc(C(=O)c2ccc(-c3cccc4c3N(C)C(C(C)=O)=CN4Cc3cccc(I)c3)c(CN3CCCC3)c2)cc1
Cc1cnc(NCCc2ccccc2)nc1-c1ccc(N2CCC(N3CCCCC3)CC2)cc1
CSc1ccc2c(c1)CN(C(=O)Nc1ccc(Oc3ccccc3)nc1)C(C(=O)NO)CO2
CC1CCC2(OC1)OC1CC3C4CC=C5CC(OC6OC(CO)CC(O)C6OC6OC(CO)C(O)C(O)C6O)CCC5(C)C4CCC3(C)C1C2C
O=[N+]([O-])c1ccc(C2N=C(c3ccc(O)cc3)Oc3ccc4ccccc4c32)cc1
CCOC(Cc1ccc(OCC=Cc2ccc3ccc(OCc4ccc5ccccc5n4)cc3n2)cc1)C(=O)O
Cc1ccc(-n2c(SCC(=O)c3ccccc3O)nnc2-c2ccc(Br)cc2)cc1
C=CCN(C)C(=O)C=CC=CSSC(=O)C=C
NC(=O)c1cn(-c2ccccc2)nc1-c1cccnc1
CC(=O)NCCOc1ccc(C)cc1NC(=O)C1CCN(C(=O)NC2CC2)CC1
CCC(C(=O)N(CC)CC)C1CCC(CC(C)n2cc(C#CC(C)(O)c3ccc(OC)cc3)nn2)O1
C=CC1C(OC2OC(CO)C(O)C(O)C2O)OC=C(C(=O)OC)C1O
Cc1cc(OC2CCN(C(=O)c3ccncc3)CC2)nc2ccccc12
COc1cc2c(c(CC(OC)OC)c1)-c1nc(N)sc1C2
CC(=Cc1c(C(=O)O)no[n+]1[O-])Cc1ccc(-c2ccccc2)cc1
Cc1[nH][nH]c(=O)c1C(=O)NC(CC(C)C)C(=O)O
CCc1ccc(O)c(C(=O)CSc2nnc(C3CC3)n2N)c1
CCCCCCCCC1OC2OC3(C=CC12)CC(=O)N(CC(N)C(=O)O)C3
Cc1noc(C)c1S(=O)(=O)N1CCC(C(=O)Nc2ccc([N+](=O)[O-])cc2)CC1
CCc1ccc(C(=O)Oc2ccc3c(cnc4cccn43)c2)cc1
O=c1c2ccsc2c2cc(Cl)c(Cl)cc2n1Cc1ccccc1
CS(=O)(=O)N1C(C(=O)N(CCC#N)Cc2ccccc2)CC2CCCCC21
COC(=O)C(CCC(=O)OC(C)(C)C)NC(=O)Nc1ccc(OC)c(OC)c1
CC1c2cc(F)c(F)c(Br)c2CNS1(=O)=O
CC(=O)c1ccccc1N1CCN(CCn2nc(N3CCN(C(=O)c4ccco4)CC3)ccc2=O)CC1
CC1CCC2C(C)C(=O)C(=O)OC2C2(C)C(O)C(O)CC12
Cc1nn2c(=O)cc(COC(=O)c3ccc(OCc4ccccc4)cc3)nc2s1
O=C(O)c1ccc(-c2nc(N3CCOCC3)c3ccccc3n2)cc1
COc1ccc(CCNCc2ccc3ccccc3c2)cc1OC
CCc1cc(C(=O)c2ccc3n2CCC3C(=O)O)cc(CC)c1Cl
CCOc1ccc(Cl)cc1S(=O)(=O)N1CCN(c2cccc(Cl)c2)CC1
Nc1ccc(O)c(-c2ccc(-c3ccc(Cl)cc3)s2)c1
O=[N+]([O-])c1cccc(-c2noc(-c3ccccc3CCCc3ccc(Br)cc3)n2)c1
CC(C)Nc1onc(-c2c(F)cccc2Cl)c1CNCc1nc2ccccc2[nH]1
O=C(Nc1ccc(-c2cccc3nccn23)cc1)Nc1ccc(C(F)(F)F)cc1
C=C(C)C1CCC2(C(=O)O)CCC3(C)C(CCC4C5(C)CCC(=O)C(C)(COC(C)=O)C5CCC43C)C12
CC=CC(=O)OCC1=CCC2(C)C1C(OC(C)=O)CC1C3(C)Cc4c(CO)c([N+](=O)[O-])c(C(=O)OC)c(C)c4C(C)(C)C3CCC12C
CC(=O)NC1=CCCC2(C)C3Cc4ccc(O)c5c4C2(CCN3CC2CC2)C1O5
CC(=O)Nc1ccc(-c2ccc3c(c2)c(C(C)(C)C)cn3C(C(=O)O)c2cccc(Cl)c2)cc1
O=C(CCC(=O)NCc1ccccc1Cl)CP(=O)(O)CC(=O)c1ccc(F)cc1
CCCc1c(C)[nH]c(Nc2ccccc2F)nc1=O
OCC1OC(n2cc3ccccc3n2)C(O)C1O
Cc1nc2ccc(C=CC(=O)NC(C(=O)NC(CC(C)C)C(=O)O)C(C)O)cc2s1
COc1cccc(N2C(=O)COc3ccc(C(=O)NCCN4CCOCC4)cc32)c1
Cc1nc(-c2csc(=NNC(=S)NC3CCCC3)[nH]2)sc1C#N
N#CC(=Cc1ccccc1OCCN1CCN(C(=O)c2ccc(Br)o2)CC1)C(=O)NC1CCCC1
C=CCn1c(SCC(=O)Nc2ccc(F)cc2)nc2sc(C)c(C)c2c1=O
Cc1c(-c2csc(Nc3ccc(N4CCN(C)CC4)cc3)n2)oc2ccccc2c1=O
COCCOc1ccc(-c2csc(Nc3ccc(S(N)(=O)=O)cc3)n2)c(F)c1
C=C(C)C(=O)c1ccc(C(=O)C(C)=CC)c(O)c1O
O=S(=O)(c1ccc(F)c(F)c1)N1c2ccccc2C2CCN(C3COC3)CC21
O=C(NCc1ccco1)c1nc2c(=O)ncccn2n1
CCCS(=O)(=O)NCCCCc1c(O)[nH]c(SCC(=O)c2cccc3ccccc23)nc1=O
CN(CCC(=O)c1ccc(NC(=O)c2ccccc2Cl)cc1)Cc1ccc(Cl)s1
CC(C)CC(NP(=O)(O)Cc1ccc(Cc2ccc3cc(N)ccc3c2)cc1)C(=O)O
CC(C)CC1NC(=O)C(Cc2ccccc2)N(C)C(=O)C(C(C)C)N(C)C(=O)C(Cc2ccccc2)NC(=O)C(Cc2c[nH]cn2)N(C)C(=O)C2CCCN2C(=O)C(CC(C)C)NC1=O
O=C(CCS(=O)(=O)c1ccc(Cl)cc1)N1CCOC(C(F)F)C1
Cc1ccc(Cn2nc(C)c3c(=O)nc(C4CCCN(C(=O)c5ccncc5)C4)[nH]c32)cc1
CCOc1ccccc1-c1nc(CN2CCCCC2C)co1
COc1ccc(C2(O)OC(=O)C(c3ccc4c(c3)OCO4)=C2Cc2cc(OC)c(OC)cc2[N+](=O)[O-])cc1
CC(C)(C)S(=O)(=O)NC(=O)COc1ccc(NC(=O)N2CCN(Cc3ccccc3)CC2)cc1C(F)(F)F
O=C(NCc1ccc2c(c1)OCO2)c1ccc2c(c1)N(Cc1cccc(Cl)c1)C(=O)c1ccccc1[S+]2[O-]
COc1cccc(CN(C)C(=O)C2=CC=C2N(C)S(=O)(=O)c2ccc(F)cc2)c1
CCc1ccc(CN2CCN(Cc3cccc4ccccc34)CC2)cc1
COc1ccccc1-c1nnc(-c2cn[nH]c2N)o1
Cc1ccc(NC(=O)CCc2c(C)nn(C3CC3)c2C)nc1
CC1(O)C(O)C(CO)OC1n1ccc(=O)[nH]c1=O
O=C(NCCCCN1CCOCC1)c1cc2c(=O)oc3ccccc3c2s1
Cc1c(OCC(N)=O)cc(C(=O)C(=O)O)c(Cl)c1N
CC1CN(C(C)CO)C(=O)Cc2cc(NC(=O)Nc3cccc4ccccc34)ccc2OC1CN(C)S(=O)(=O)c1ccccc1
CCCCNC(=O)NC(c1ccccc1-c1ccc(-c2cnc(CNC(C)=O)s2)c(F)c1)C(F)(F)F
Cc1ncc(C2=NN(CCCCCC(=O)O)C(c3ccccc3[N+](=O)[O-])C2)nc1C
Cc1ccc(C)c(C(=O)c2ccc(-c3ccc(Cl)c(Cl)c3)[nH]2)c1
COc1ccc(S(N)(=O)=O)cc1-c1nc(=O)nc(N)[nH]1
CC(OP(=O)(C(=O)O)P(=O)(O)O)C(=O)O
CCCCCCCCSc1cc(O)c2c(c1)C(=O)c1cc(C(O)CN)cc(O)c1C2=O
Cc1onc(-c2c(Cl)cccc2Cl)c1C(=O)NC(c1ccccc1)c1ccccc1
CCCNC(=O)COc1cccc(-c2cnc3c(OC)cccc3c2)c1
COc1cc(N)c(Cl)cc1C(=O)NCC1CNCCO1
COc1ccc(C(O)CNC(C)C)cc1
CCCCc1ccc(NC(=O)c2c[nH]nn2)cc1
CC(C)CN(Cc1cc(Cl)c2c(c1)OCCCO2)C(=O)C1CCN(Cc2cccc3c2OCCO3)C1
COc1cccc(CNC(=O)C2CCCN2c2nc3c(s2)CCCC3)c1
O=C(c1ccc(=O)n(-c2ccccc2)n1)c1cccc2ccccc12
N#Cc1c(NC(=O)c2cccc(-c3ccccc3)c2)sc2c1CCCC2
COC=C(C(=O)OC)c1ccccc1CSc1nc2ccccc2o1
[truncated: 8,000 more rows]
