# Supplementary material for: t-SMILES: a fragment-based molecular representation framework for de novo ligand design
Source: Nat Commun. 2024 Jun 11;15:4993. doi: 10.1038/s41467-024-49388-6 (PMC11167009; doi:10.1038/s41467-024-49388-6)
Supplement: Supplementary file 4 — Source Data [file 41467_2024_49388_MOESM4_ESM.zip › Soure data/Source data and code for all other graphs/Metrics/Models/Chembl/ChEMBL_TSID_S[mpl][r10][bs128][8_8_256_lr0.001]_DS/gen.smi.re_smils[1].smi_metrics.json.bak]

{
    "benchmark_suite_version": "v1",
    "timestamp": "20240520-1454",
    "simple_results": {
        "Validity": 0.9999,
        "Uniqueness": 0.9984,
        "Novelty": 0.9347,
        "KL divergence": 0.993146,
        "Frechet ChemNet Distance": 0.908625
    },
    "results": [
        {
            "benchmark_name": "Validity",
            "score": 0.9999,
            "sampling_time": 5,
            "metadata": {
                "number_samples": 10000,
                "number_valid": 9999
            }
        },
        {
            "benchmark_name": "Uniqueness",
            "score": 0.9984,
            "sampling_time": 5,
            "metadata": {
                "number_samples": 10000,
                "number_unique": 9984
            }
        },
        {
            "benchmark_name": "Novelty",
            "score": 0.9347,
            "sampling_time": 5,
            "metadata": {
                "number_samples": 10000,
                "number_novel": 9347
            }
        },
        {
            "benchmark_name": "KL divergence",
            "score": 0.9931460906849802,
            "sampling_time": 5,
            "metadata": {
                "number_samples": 10000,
                "kl_divs": {
                    "BertzCT": 0.001729841382818488,
                    "MolLogP": 0.004216410205900686,
                    "MolWt": 0.0018601251140480048,
                    "TPSA": 0.002304545186280064,
                    "NumHAcceptors": 0.0016381621729304968,
                    "NumHDonors": 0.0005706207090671839,
                    "NumRotatableBonds": 0.001984426792132364,
                    "NumAliphaticRings": 0.009405778958534991,
                    "NumAromaticRings": 0.003551598250040585,
                    "internal_similarity": 0.04222527615945654
                }
            }
        },
        {
            "benchmark_name": "Frechet ChemNet Distance",
            "score": 0.9086250499336371,
            "sampling_time": 5,
            "metadata": {
                "number_reference_molecules": 10000,
                "number_generated_molecules": 10000,
                "FCD": 0.47911378111086833
            }
        }
    ]
}
