# Supplementary material for: t-SMILES: a fragment-based molecular representation framework for de novo ligand design
Source: Nat Commun. 2024 Jun 11;15:4993. doi: 10.1038/s41467-024-49388-6 (PMC11167009; doi:10.1038/s41467-024-49388-6)
Supplement: Supplementary file 4 — Source Data [file 41467_2024_49388_MOESM4_ESM.zip › Soure data/Source data and code for all other graphs/Metrics/Models/Chembl/ChEMBL_TSID_S[mpl][r10][bs128][8_8_256_lr0.001]_SH/gen.smi]

[1*]C(C)C&[1*]C1=NC(CN2CCOC(CN3C=NC=N3)C2)=CS1&&&
[1*]OC&[1*]C1=CC2=NC3=C(C4=CC=CC=C4C3=O)N2C=C1&&&
[1*]C(C)C&[1*]C1=CC=CC([2*])=C1[3*]&[2*]C(C)C&&[3*]C&&
[1*]C&[1*]C1=C([2*])C=C2C(=O)C=C(C(=O)NCCCCNC3=C4CCCCC4=NC4=CC=CC=C34)OC2=C1[3*]&[2*]Br&&[3*]C&&
[1*]C(=O)NCCN(CCO)CCO&[1*]C1=CC=C2C(=O)N3CCCC3=NC2=C1&&&
[1*]C&[1*]C1=CC([2*])=NC(SCC2=NC(=O)C3=C([NH]2)N([3*])C=N3)=N1&[2*]C&&[3*]C&&
[1*]COC(=O)CCC&[1*]C1OC(N2C=CC(=S)[NH]C2=O)C([2*])C1[3*]&[2*]O&&[3*]O&&
O=C(C1=CSC=C1)N1CCNC(=O)C1&&&
[1*]NC&[1*]C1=CC([2*])=NC2=C1N=CN2C1OC(COC(=O)C2=CC=C([3*])C=C2)C([4*])C1([5*])[6*]&[2*]C#N&&[3*]N(C)C&[4*]O&[5*]C&[6*]O&&
[1*]OC(C)(C)C&[1*]C1OC(SC2=C([2*])[NH]C([3*])=C2)C([4*])C([5*])C1[6*]&[2*]C(=O)O&&[3*]C(=O)O&[4*]O&[5*]O&[6*]O&&
O=C(CNC(=O)CCC1=CC=CS1)NN=C1C(=O)NC2=CC=CC=C12&&&
[1*]O&[1*]C1=CC=C2C=CC=CC2=C1C(NC1=CC=C([2*])C([3*])=C1[4*])C1=CC=CC=C1&[2*]Cl&&[3*]Cl&[4*]Cl&&
[1*]C(N)=O&[1*]C1=CC=CC2=C(NCC3([2*])CCCCC3)N=CN=C12&[2*]O&&&
[1*]C(=O)NCC(=O)OC(C)(C)C&[1*]C1=C([2*])N=CN=C1[3*]&[2*]N&&[3*]OCC(F)(F)F&&
[1*]C(=O)C(C)NC(=O)ON&[1*]N1CCCC1C(=O)NC([2*])CC1=CC=CC=C1&[2*]C(=O)NC(CO)C(=O)NC(CC(=O)O)C(=O)O&&&
[1*]C&[1*]C(NC1=NC=C(C2=CC=C([2*])C=C2)N1[3*])C1=CC=CC2=CC=CC=C12&[2*]C(=O)NCCN(C)C&&[3*]C&&
[1*]COC&[1*]C1C2=C(CCN1C(=O)C1CCOCC1)C1=CC=CC=C1[NH]2&&&
[1*]C&[1*]N1CCN(C2=NC3=CC([2*])=CC=C3N2[3*])CC1&[2*]C(F)(F)F&&[3*]C(=O)CCl&&
[1*]OC&[1*]C1CC2([2*])C([3*])CCC2C2CCC3=CC([4*])=CC=C3C12&[2*]C&&[3*]C(C)CC=CC(=O)O&[4*]O&&
O=C1NC(=O)C2=C1C1=C([NH]C3=CC=CC=C31)C1=C2C2=CC=CC=C2[NH]1&&&
[1*]C&[1*]N(C1=CC([2*])=NC([3*])=N1)C1=CC=CC=C1&[2*]Cl&&[3*]N&&
[1*]CCOC&[1*]N1CCN(CC2=NC3=C([2*])C([3*])=C([4*])C([5*])=C3[NH]2)CC1&[2*]SC&&[3*]F&[4*]F&[5*]F&&
[1*]CN(C)CC&[1*]C1=CC=C2NC(=C3C(=O)NC4=CC=C([2*])C=C34)C(=N[3*])C2=C1&[2*]S(N)(=O)=O&&[3*]OCCO&&
[1*]OC&[1*]C1=CC=C(C2=NOC(C3=CC=C4OCC(=O)NC4=C3)=N2)C=C1[2*]&[2*]OC&&&
O=C1NC2=CC=CC=C2C1=NNC(=O)C1=CC(N2C=CC=C2)=CS1&&&
[1*]O&[1*]C1=CC=CC(C2=NC(C3=CC=CS3)=NO2)=C1&&&
C1=CC=C(C2=NC3=CC4=CC=C(C5=CC=NC=C5)N=C4C=C3[NH]2)C=C1&&&
[1*]Br&[1*]C1=CC=C(NC2=NC=CC=C2C2=NC=NC3=C2N=C2CCC4=CC=CC=C4C23)N=C1&&&
[1*]C&[1*]N1C(C2=CC=C([2*])C=C2)=C([3*])C2=C1C(=O)N([4*])C1=CC=C([5*])C=C21&[2*]F&&[3*]C=O&[4*]C&[5*]O&&
[1*]OC&[1*]C1=CC(C(=O)C2=CSC3=C2[NH]C=CC3=O)=CC([2*])=C1[3*]&[2*]OC&&[3*]OC&&
[1*]OC&[1*]C1=CC(C2CC(=O)N2C2=CC=C3C=CC=CC3=C2)=CC([2*])=C1[3*]&[2*]OC&&[3*]OC&&
[1*]OCCCCC&[1*]C1=CC=C(C(=O)OC2=CC=C(NC(=O)C3=CC([2*])=C([3*])C([4*])=C3)C=C2)C=C1&[2*]OC&&[3*]OC&[4*]OC&&
[1*]C=O&[1*]C1=CC=C2C(=O)N(CC3=CC=CC=C3)C(=O)N12&&&
[1*]C(=O)O&[1*]C1=CC=CN2C(=O)C3=C([2*])C=C(C4=CC=CC=C4)C=C3N=C12&[2*]O&&&
[1*]C1=CC=CC=C1C1=NC(=O)C([2*])=C([3*])[NH]1&[1*]O&&[2*]Br&[3*]Br&&
[1*]OCCCN(C)C&[1*]C1=NC=CN1C1=CC(NC2=CC=CC([2*])=C2)=NC=N1&[2*]C(F)(F)F&&&
[1*]OCC&[1*]C1=CC=C(CC2=NC3=CC([2*])=CC=C3N2C2CC3CCCC(C2)N3[3*])C=C1&[2*]OC&&[3*]C&&
[1*]C1=NC2=CC=CC=C2C=C1CNN=CC1=C([2*])C([3*])=C2C=C([4*])C(=O)OC2=C1&[1*]O&&[2*]O&[3*][N+](=O)[O-]&[4*]O&&
[1*]OC&[1*]C1=CC=CC=C1N1CCN(CC2=NC3=C([2*])C=CC=C3N2CC2=CC=CC=C2)CC1&[2*]C&&&
O=C(NC(=S)NC1=CC=CC(C2=N[NH]C(=S)O2)=C1)C1=CC=CC2=CC=CC=C12&&&
[1*]OC&[1*]C1=CC(NC(=O)C(=O)C(CC(=O)C2=CC=C([2*])C=C2[3*])C2OC(=O)C3(CCCC3)C2=O)=CC([4*])=C1[5*]&[2*]Cl&&[3*]Cl&[4*]OC&[5*]OC&&
[1*]C(=O)OCC&[1*]C1=C(NC(=O)NC2=CC=CC([2*])=C2[3*])N([4*])C=N1&[2*]C(F)(F)F&&[3*]Cl&[4*]C(C)C&&
[1*]SCC(N)=O&[1*]C1=NC2=C([2*])C=CSC2=N1&[2*]C(F)(F)F&&&
[1*]N&[1*]C1=CC=C([2*])C=C1C(=O)NC1=CC=CC=C1[3*]&[2*]Cl&&[3*]Br&&
[1*]C#N&[1*]C1CCCC1C(=O)NC1CCCC2=CC=CC=C21&&&
[1*]SC&[1*]C1=NC2=C(C3=C(CN(CCC4=CC=CC=C4)CC3)S2)C(=O)N1C1=CC=CC=C1&&&
[1*]OC&[1*]C1=CC=C(CNC2=NC(N3CCCC([2*])C3)=NC=C2[3*])C=C1[4*]&[2*]N&&[3*]C(N)=O&[4*]OC&&
[1*]CCC&[1*]N1C(=O)C(C(=O)NCC2=CC=C([2*])C=C2)=C([3*])C2=CC=CC=C21&[2*]C(F)(F)F&&[3*]O&&
[1*]OC&[1*]C1=CC=C2C(CN3CCN(C4=CC=C([2*])C=C4)CC3)=CC(=O)OC2=C1&[2*]F&&&
[1*]C1=CC=C(CCC(=O)N2CCC3(CC(=O)N(CC4CC4)C3)C2)C=C1&[1*]Cl&&&
O=C(NC1=CC=CC(CN2CC3=CC=CC=C3C2=O)=C1)C(=O)C1=C(CCC2=CC=CC3=CC=CC=C23)SC2=C1CNCC2&&&
[1*]CCCNC(=O)C(NC(=O)C(CC(=O)O)NC(=O)C(CC(=O)O)NC(=O)C(CCC(N)=O)NC(=O)C(NC(=O)C(C)(C)C)C(C)C)C(C)C&[1*]C1CCCCC1&&&
[1*]CCCCCCCCCC&[1*]C1=CC=C(C(=O)N([2*])CC2=CC=C(N([3*])C(=O)CCC3=C[NH]C4=CC=CC=C34)C=C2)C=C1&[2*]C&&[3*]C&&
[1*]C&[1*]C1=CC2=C(C=C1[2*])N(C(=O)NC1CCN(CCCC3=CC=C4C=C([3*])C=CC4=C3)CC1)CC2&[2*]Cl&&[3*]F&&
[1*]N(C)C&[1*]C1C=C(C(=O)NC2=CC=CC=C2)C(OC(=O)C2=CC=CC([2*])=C2)C1&[2*]Cl&&&
[1*]CC&[1*]N1C(=O)C(C(=O)NC2=NCCS2)=C([2*])C2=CC=CC=C21&[2*]O&&&
[1*]NC(=O)CCCO&[1*]C1=CC=C2N=CN=C(NC3=CC=C(OC4=CC=CC=C4)C=C3)C2=C1&&&
[1*]C1=C(C(=O)C2=CC=CO2)C(C2=CC=NC=C2)N(CCCN2CCOCC2)C1=O&[1*]S&&&
[1*]S(=O)(=O)N(C)C&[1*]C1=CC=C(NCCNC(=O)C2=CC([2*])([3*])NC2([4*])[5*])C([6*])=C1&[2*]C&&[3*]C&[4*]C&[5*]C&[6*]C(F)(F)F&&
[1*]N=O&[1*]C1=C([2*])C(C(=O)NN=CC2=CC=C([3*])O2)=CS1&[2*]N=O&&[3*][N+](=O)[O-]&&
[1*]C(=O)NC(CCC(=O)O)C(=O)NC(CC(C)C)C(=O)O&[1*]C(CC1=CC=CC=C1)NC(=O)CNC(=O)C(NC(=O)C([2*])CC1=CC=CC=C1)C1CCCCC1&[2*]N=C(N)N&&&
[1*]OCC&[1*]C1=CC=C(NC(=O)CCCN2C(=O)C3=CC=CN3C3=CC=CN=C32)C=C1&&&
[1*]C=CC(=O)C(F)(F)F&[1*]C1=CC=C([2*])C=C1&[2*]Cl&&&
[1*]N(C)C&[1*]P(=O)(N1CC[N+]([2*])(CC2=CC=C([3*])C=C2[4*])CC1)N1CC1&[2*]C&&[3*]Cl&[4*]Cl&&
[1*]C1=CC(C2=NC(C(=O)NCC3=CC=NC=C3)=CC=C2)=CN=C1&[1*]Br&&&
[1*]CC&[1*]N1N=CC=C1C(=O)N1CCCC(N2C=NC=N2)C1&&&
O=C(CN1C(=O)NC2(CCCC2)C1=O)N1CCN(C2CCCCCC2)CC1&&&
[1*]OC&[1*]C1C([2*])C([3*])C(OC2=CC=C([4*])C(C3=CC=CS3)=C2)OC1([5*])[6*]&[2*]O&&[3*]O&[4*]CCNC(N)=O&[5*]C&[6*]C&&
[1*]C&[1*]C1=CC=C([2*])C=C1CNC(=O)C1CCCN([3*])C1&[2*]Cl&&[3*]S(C)(=O)=O&&
[1*]CC=CCCCC(=O)O&[1*]C1=CCCC1NS(=O)(=O)C1=CC=C([2*])C=C1&[2*]Cl&&&
[1*]C#N&[1*]C1=CC(C2=CN=C([2*])C(C(=O)NC3CCCC3)=N2)=CC=C1OC1CCCC1&[2*]N&&&
[1*]CC(C)C&[1*]C1NC(=O)C(CC2=CN([2*])C3=CC=CC=C23)N([3*])C(=O)C2CCCNN2C(=O)C([4*])NC(=O)C2CCCCN2C1=O&[2*]C&&[3*]C&[4*]CC(C)C&&
[1*]S(=O)(=O)CC&[1*]C1=CC=C(OC2=CC=C(C([2*])N3CCCC3)C=C2[3*])C=C1&[2*]C&&[3*]F&&
[1*]O&[1*]C1=CC=C2C3=C(C4=CC=C([2*])C=C4OCC3)C(C3=CC=NC=C3)OC2=C1&[2*]O&&&
[1*]C1=CC=C(NC(=O)C=CC2=NN(C3=CC=CC=C3)C3=CC=CC=C23)C=C1&[1*]Cl&&&
[1*]C&[1*]C1=CC=C(C(=O)N2CCN(CC3=CC=C4NC(=O)CC4=C3)CC2)C2=CC=CC=C12&&&
[1*]OCC&[1*]C1=NC([2*])=C2C([3*])=NN(C3=CC=CC=C3[4*])C2=N1&[2*]C&&[3*]C&[4*]Br&&
[1*]C&[1*]C1=CC=CC(NC(=O)C2=C(C3=CC=CC=C3)C3=C([NH]C=NC3=O)S2)=C1[2*]&[2*]C&&&
[1*]C&[1*]C1=CC=CC=C1S(=O)(=O)NC1=CC=C2OC(CN([2*])CC3=NC=CS3)C([3*])CN([4*])C(=O)CC2=C1&[2*]C&&[3*]C&[4*]C(C)CO&&
[1*]C(C)(C)C&[1*]C1=NC(CN([2*])C(=O)N2CCN(C3=NC=CC=N3)CC2)=NO1&[2*]C&&&
[1*]C(=O)C(C)=CC&[1*]N1CCCCC1C(=O)OC(CCC1=CC=CC=C1)C1=CC=CC=N1&&&
[1*]NC(=O)CCCC(NC(=O)C(N)CCCNC(=N)N)C(N)=O&[1*]C1=CC=C(C(=O)NC([2*])CC2=CC=CC=C2)C=C1OCCCCCNC1=NC2=CC([3*])=CC=C2O1&[2*]C(N)=O&&[3*]Cl&&
[1*]C&[1*]C1=NOC([2*])=C1S(=O)(=O)N([3*])C1=CC=C([4*])C=C1&[2*]C&&[3*]C&[4*][N+](=O)[O-]&&
[1*]C1=CC=CC=C1CN1C(=O)CCSC2=CC=C(S(=O)(=O)NCC3CCCO3)C=C21&[1*]Br&&&
[1*]C&[1*]N(CC1=CC=CC=C1)C(=O)C1=N[NH]C(=O)C2=CC=CC=C12&&&
[1*]CC(C)NC(C)=O&[1*]C1=CC=C(C#CC2=CN=C(NCC3CC3)N=C2)C=C1&&&
[1*]C(=O)OCC(=O)OCC&[1*]N1CCC2=CC([2*])=C([3*])C=C2C1&[2*]OC&&[3*]OC&&
[1*]SCCC&[1*]C1=NC2(CCN([2*])CC2)C(=O)N1C1=CC=C([3*])C=C1&[2*]C(=O)OCC(N)=O&&[3*]Cl&&
[1*]OC&[1*]C1CC2=COC([2*])=CC2([3*])C2C([4*])C3([5*])C([6*])C(C([7*])C4C([8*])([9*])CCC([10*])C43[11*])C12[5*]&[2*]OC(=O)CO&&[3*]C&[4*]OC(C)=O&[5*]O&[6*]OC(C)=O&[7*]C&[8*]C&[9*]O&[10*]OC(C)=O&[11*]C&&
[1*]OC&[1*]C1=CC=C([2*])C=C1&[2*]C(=O)CCC(=O)NO&&&
[1*]S(C)(=O)=O&[1*]C1=CC=C(NC2=NOC3=C2CN(C(=O)N2CCCC2)CC3)C=C1&&&
[1*]C(=O)O&[1*]C(CC1=CC=CC=C1OCC1=CC=CC=C1)NC(=O)CN1C(=O)C2=CC=CC=C2S1(=O)=O&&&
[1*]OC&[1*]C1=CC2=NC(N3CCN([2*])CC3)=NC([3*])=C2C=C1[4*]&[2*]C&&[3*]NCCCO&[4*]OC&&
[1*]CC=C1CC2=C(C=CC([2*])=C2C(=O)OC2C3=CC4=C(C=C3C(C3=CC([3*])=C([4*])C([5*])=C3)C3C(=O)OCC23)OCO4)C1=O&[1*]O&&[2*]O&[3*]O&[4*]O&[5*]O&&
[1*]C(=C)C&[1*]C1CCC2([2*])C(CCC3([3*])C([4*])CCC32[5*])C1([6*])[7*]&[2*]CC&&[3*]C&[4*]CC=C(C)C(=O)O&[5*]O&[6*]C&[7*]CCC(=O)O&&
[1*]C1CCC(=O)C2=CC=CN=C2CCCCC(=O)OC2CC3C([2*])=CC4OC1C2C43&[1*]O&&[2*]CO&&
[1*]C1C(C2=CC=C(C#CC3=CC=CC=C3)C=C2)C2CN(C(=O)C3=CC=CC=C3)CC(=O)N12&[1*]CO&&&
[1*]C1=CC(N2C(=O)C3C(CCC3Br)N(CC3=CC=CC=C3)C2=S)=CC=C1&[1*]Cl&&&
[1*]C1=CC(C(=O)N2CCC(N3CCC(OC4=CC=C([2*])C=C4)CC3)CC2)=CC=C1N1CCOCC1&[1*][N+](=O)[O-]&&[2*]F&&
[1*]C&[1*]N1C=C2CCCC(=CC3=NC=C[NH]3)C2=N1&&&
[1*]CC&[1*]C1([2*])C(=O)C([3*])=CC2C1CCC1C(=O)OC(C3=COC=C3)CC21&[2*]CC&&[3*]C#N&&
[1*]CCCCC(C)C(OC(=O)CNC(=O)C(N)CO)C(=O)O&[1*]C1=CC=C(OC2=CC([2*])=CC([3*])=C2)C=C1&[2*]F&&[3*]F&&
[1*]C&[1*]C1([2*])CC2(CN3C(=O)CCC3=O)C3=CC([3*])=CC=C3OC(C3=CC=CC=C3)C2O1&[2*]C&&[3*]C#N&&
[1*]NC(=O)COC&[1*]C1=CC=C([2*])C(NC(=O)C2=C([3*])ON=C2)=C1&[2*]Cl&&[3*]C&&
[1*]C(N)=O&[1*]C1=C(NC(=O)C(CC2=CC=CC=C2)N2CCN(C3CCCC3)CC2)SC2=C1CCCCC2&&&
[1*]OCCCCCCCCCCCCC&[1*]C1=CC([2*])=CC([3*])=C1&[2*]O&&[3*]O&&
[1*]OC&[1*]C1=CC=C(N2CCN(CCCNS(=O)(=O)N3CCC3)CC2)C=C1&&&
[1*]OC&[1*]C1=CC=C(N2C([2*])=NC3=C(C4=C(CC([3*])([4*])CC4=O)S3)C2=O)C=C1&[2*]SC&&[3*]C&[4*]C&&
C1=CC=C2C(NCCCCCCCCC3=C[NH]C4=CC=CC=C34)=C3CCCCC3=NC2=C1&&&
[1*]NC(=O)N(CCCC)CCCC&[1*]C1=CC=C(S(=O)(=O)NC2=CC=C(CCNCC([2*])COC3=CC=C([3*])C=C3)C=C2)C=C1&[2*]O&&[3*]O&&
[1*]OC(C)=O&[1*]C(CC1CCCC1)C(=O)N1CC([2*])C([3*])C1&[2*]O&&[3*]CN(C)C&&
[1*]C&[1*]N1C=C(C2=CC(OC3=CC=C(N4C=CC5=C4C=C([2*])S5)C=C3)=CC=N2)C=N1&[2*]C(N)=O&&&
[1*]C&[1*]C1=CC=C(C(=O)C2=NC(C3=CC=C([2*])C=C3)=C(C3=CC=NC=C3)[NH]2)C=C1&[2*]Br&&&
[1*]CCC&[1*]C1=NN2C(=O)C=C(COC(=O)C3=CC=CC(NC(=O)COC4=CC=CC=C4)=C3)N=C2S1&&&
[1*]CC&[1*]N1CCN(S(=O)(=O)C2=CC=CC3=CC=CC=C23)CC1&&&
[1*]OC&[1*]C1=CC(C2=CC=C(C([2*])NC(=O)C3CC3C3=CC=CC=N3)N=C2)=CC=N1&[2*]CC(=O)O&&&
[1*]C&[1*]C1=NN=C(SCC(=O)N2CCN(C3=CC=CC=C3)CC2)N1C1=CC=CC=C1&&&
[1*]CCN(C)C&[1*]N1C(=O)C2=C(C=C(C3=CC=C(OCC(=O)NCC4=CC=C([2*])C=C4)C=C3)[NH]2)N([3*])C1=O&[2*]Cl&&[3*]C&&
[1*]OC&[1*]N=C(COCC1=CC([2*])=C([3*])C([4*])=C1)C(CCN1CCC([5*])(C2=CC=CC=C2)CC1)C1=CC=C([6*])C([7*])=C1&[2*]Cl&&[3*]OC&[4*]Cl&[5*]O&[6*]Cl&[7*]Cl&&
[1*]C(C)=NOC&[1*]C=C1CCC2C3C([2*])CC4CC(OC(=O)CCC(=O)CCCC5=C[N+]([3*])=CC7=CC([4*])=CC=C57)CCC4([5*])C3CCC12[6*]&[2*]F&&[3*]CC&[4*]Cl&[5*]C&[6*]C&&
[1*]C&[1*]N1C(SCC(=O)C2=CC=CC=C2)=NN=C1C1=CC=CO1&&&
[1*]C(=O)C=C(O)C(=O)OCC&[1*]C1=CN(CC2=CC=C([2*])C=C2)C2=CC([3*])=C([4*])C=C2C1=O&[2*]Cl&&[3*]Cl&[4*]F&&
C1=CC=C(C(CCNCCC2CC2)CN2CCC3=C(CC2)C2=CC=CC=C2O3)C=C1&&&
[1*]CC(N)=O&[1*]N1CCCC(NC(=O)CCC2=CC=C([2*])C=C2)C1=O&[2*]Cl&&&
[1*]C&[1*]C(C1=CC=C(C2=CC=C3C=CC=CC3=C2)C=C1)C([2*])C(=O)N1CCCC1C(=O)C1=NC2=CC=CC=C2[NH]1&[2*]N&&&
[1*]C&[1*]C1=CC=CC(NC(=O)NCC2=CC=C([2*])C=C2)=C1CNC1=CC=CN=C1&[2*]F&&&
C1=CC=C(COCCN2CCCC2COC2=CC(C3=CC=CN=C3)=NC3=CC=CC=C23)C=C1&&&
[1*]C&[1*]N1C(=O)C(CN2CCCCC(C(=O)NC3=CC(C4=NOC(C5CC5)=N4)=CC=C3[2*])C2)=CC2=CN=C([3*])N=C21&[2*]F&&[3*]NCC(C)(C)CO&&
[1*]C(C)C(=O)O&[1*]C1=CC=CC2=C(OCCN(C3=CC=C([2*])C=C3)C3=CC=C([3*])C=C3)C=CC=C12&[2*]OC(F)(F)F&&[3*]F&&
[1*]C(=O)OCC&[1*]N1CCN(C2=CC=C([2*])C=C2NC(=O)COC2=CC=CC=C2)CC1&[2*]Cl&&&
[1*]CCCCC&[1*]N1C([2*])=C(C(=O)NC2=CC=NC3=CC=CC=C23)C2=CC=CC=C21&[2*]C&&&
[1*]CC&[1*]C(CNC1CCN([2*])CC1)OC(=O)CC1=CC=C([3*])C=C1&[2*]CC&&[3*]C&&
[1*]OCC&[1*]C1=CC2=C(N=C1C1=CC=C([2*])C=C1)C([3*])N(C(=O)CN1CCOCC1)CC2&[2*]OC&&[3*]C&&
[1*]NC(=O)OCC&[1*]C1=NC2=C(S1)C([2*])=C(C1=CC=CC=C1)S2&[2*]N&&&
[1*]NC(=O)CCC(=O)O&[1*]C1=CC=C2OCOC2=C1&&&
[1*]OCC&[1*]C1=CC=C(S(=O)(=O)N2CC([2*])C(CC3=CC=CC=C3)N([3*])C(=O)C3=CC=CC=C32)C=C1&[2*]O&&[3*]CC(=O)NC(C)C&&
[1*]C(=O)NO&[1*]C1(C(=O)N2CCN(C3=NC=CC=N3)CC2)CC1&&&
[1*]COC&[1*]C1=CC=CN=C1N1CCN(C(=O)C2=CC=NC=C2)C2CS(=O)(=O)CC21&&&
[1*]CC(=O)O&[1*]N1N=C2C3=CC=CC=C3CC3=C2C1=CC=C3&&&
[1*]C(=O)CC&[1*]C1=C(NC2=CC=C([2*])C=C2)N2N=CC=C2N=C1&[2*]OC&&&
[1*]N(C)C&[1*]C1=NC=CC=C1C([2*])C1=CC=CN=C1&[2*]O&&&
[1*]OC&[1*]C1=CC=C(OCC(=O)NC2=C([2*])C3=C(CCCC3)S2)C=C1&[2*]C(=O)O&&&
[1*]C1=CC=C(CCNC(=O)COC(=O)C2=CC=C3OCCOC3=C2)C=C1&[1*]F&&&
[1*]C1=CC(NC(=O)NC23CC4CC(CC(C4)C2)C3)=CC=C1&[1*][N+](=O)[O-]&&&
[1*]C&[1*]C1=NN([2*])C([3*])=C1C(=O)NC1=CC=CC=N1&[2*]C&&[3*]SCC(=O)O&&
C=CCC(=O)OCC(CC)CC(CNC(CCC(=O)O)(CCC(=O)O)C(N)=O)OC(C)=O&&&
CCOC(=S)SS(N)(=O)=O&&&
[1*]C&[1*]C1=CC=C2[NH]C(C3=CC=CC=C3[2*])=C(CC3=CSC=C3)C2=N1&[2*]Cl&&&
[1*]CC&[1*]C12CCCN3C(=O)CC4(C(=O)NC5=CC=C([2*])C=C54)C(C(=O)OCC4=CC=CC=C4)(CC1)C1CC4=CC=C([3*])C([4*])=C4C(C1)C32&[2*]N&&[3*]OC&[4*]O&&
[1*]OCC=C&[1*]C1=CC=C([2*])C=C1&[2*]C=CC(=O)NO&&&
[1*]C1=CC=C(CCNC(=O)C2=CC=CO2)C=[N+]1[2*]&[1*]Cl&&[2*][O-]&&
[1*]C(C=C1C(=O)CC2C1([3*])CCC1C([4*])([5*])CCCC12[6*])C1=CC=C([2*])C=C1&[1*]O&&[2*]F&[3*]C&[4*]C&[5*]C&[6*]C&&
[1*]C(=O)C(C)NC(=O)OC&[1*]N1CCCC1C(=O)OCC1=CC=CC=C1&&&
[1*]N(C(C)=O)C(C)=O&[1*]C1=CC=C([2*])C=C1&[2*]C(=O)O&&&
[1*]CC(=O)N(C)C&[1*]C1=CC=C(NCC2=NC=CO2)C=C1&&&
[1*]C&[1*]N(C(=O)COC(=O)CC1=CC=C([2*])C=C1)C1CCS(=O)(=O)C1&[2*]OC(F)F&&&
[1*]S(=O)CCCC&[1*]C1=CC=C(C2=CC=C([2*])C=C2)C([3*])=C1&[2*]CN&&[3*]C(=O)O&&
[1*]OC&[1*]C1CC2CCC(=O)C2([2*])C2CC([3*])C3([4*])C([5*])([6*])CCCC3C12&[2*]C&&[3*]O&[4*]C&[5*]C&[6*]C&&
[1*]OC&[1*]C1=CC(NC2=C([2*])C=NC3=CC(C4=CC=C(CN5CCCCC5)C=C4)=CC=C23)=C([3*])C=C1[4*]&[2*]C#N&&[3*]Cl&[4*]Cl&&
[1*]CC(C)C&[1*]N(CC([2*])C(CC1=CC=CC=C1)NC(=O)OCC1=CN=CS1)S(=O)(=O)C1=CC=C2N=CSC2=C1&[2*]O&&&
[1*]C&[1*]C1=CSC(C2COCCN2CC2=CSC=N2)=N1&&&
[1*]CCC(=O)O&[1*]C1=CC=CC(OCC2=NC3=CC=CC=C3S2)=C1&&&
[1*]C(C)(C)C&[1*]C1=CC=C(CCNC(=S)NC2=CC=CC=N2)C=C1&&&
[1*]CC&[1*]C1([2*])CC2=CC(OCCCOC3=CC=C4CCC([3*])([4*])OC4=C3)=CC=C2NC(=O)N1&[2*]CC&&[3*]C&[4*]C&&
[1*]N(CC)CC&[1*]C1=C(C2=CC=C([2*])C=C2)C=CC2=C([3*])C([4*])=C([5*])C=C12&[2*]C&&[3*]C&[4*]C&[5*]C&&
[1*]C(CCP(=O)(OCC)OCC)OCC&[1*]N1N=NC2=CC=CC=C2C1=O&&&
[1*]O&[1*]C1=C([2*])C=C(OCC2=CC=C(C3=CC=C(CN4CCCC4)C=C3)C=C2)C=C1[3*]&[2*]Cl&&[3*]Cl&&
[1*]NC(=O)N(CCCC)CCCC&[1*]C1=CC=C([2*])C=C1&[2*]Cl&&&
[1*][N+]#[C-]&[1*]C1=CC=C(NC2=NC=C([2*])C(NC3=CN=C4C=CC=CC4=C3)=N2)C([3*])=C1[4*]&[2*]F&&[3*]CO&[4*]OC&&
[1*]SC&[1*]C1=NC([2*])=C2N=NN(C3CCC([3*])O3)C2=N1&[2*]N&&[3*]CO&&
[1*][N+](=O)[O-]&[1*]C1=CC=CC(C2=NN3C([2*])=CC=NC3=C2C2=CC=NC=C2)=C1&[2*]C(F)(F)F&&&
[1*]C(C)=O&[1*]N1CCCC2=CC(S(=O)(=O)NC(CC3=CC=CC=C3)C(=O)NC3CCCCC3)=CC=C21&&&
[1*]OC&[1*]C1=CC(COC2=C([2*])C(C3=CN=C([3*])C=N3)=CC=C2C2CCC2)=CC([4*])=C1[5*]&[2*]C&&[3*]C(=O)NCCC(=O)O&[4*]OC&[5*]C&&
[1*]OC&[1*]C1=CC=C(CCNC(=O)C2=CC=C(CN3C=CC=C3)C=C2)C=C1[2*]&[2*]OC&&&
[1*]SCCCCCCCC&[1*]C1=CC(C2=CC=C([2*])C=C2)=C([3*])C=C1[4*]&[2*]O&&[3*]CC(C)C(=O)O&[4*]SCCCCCCC&&
[1*]OC&[1*]C1=CC(NC(=O)C2=CC=CC3=C2OC=N3)=CC([2*])=C1[3*]&[2*]OC&&[3*]OC&&
[1*]N&[1*]C1=C(C(=O)NCCC2=CC3=CC=CC=C3[NH]2)N=NN1C1=CC=C([2*])C=C1[3*]&[2*][N+](=O)[O-]&&[3*]Cl&&
[1*]C&[1*]C1=CC(OCC2COC(C3=CC=C([2*])C=C3)N2)=CC([3*])=C1C1=CC=CC([4*])=C1&[2*]O&&[3*]C&[4*]O&&
[1*]CC&[1*]C1=C(C([2*])C2=CC=C(COC3=CC=CC=C3)O2)[NH]C(SCC2=CC=CC([3*])=C2[4*])=NC1=O&[2*]C#N&&[3*]Cl&[4*]Cl&&
[1*]OC&[1*]C1=CC2=C3C(=CC([2*])=CC3=C1[3*])NC(=O)C2&[2*]OC&&[3*]OC&&
[1*]C&[1*]C1=CC=CC=C1NC(=O)CN1C(=O)N(CC2=CC=CO2)C(=O)C2=C1C=CS2&&&
[1*]OCCC=CCCCCCC&[1*]C1C([2*])C([3*])C([4*])C([5*])C1[6*]&[2*]O&&[3*]O&[4*]O&[5*]O&[6*]O&&
[1*]OC&[1*]C1=CC=CC([2*])=C1&[2*]C=CC(N)=O&&&
[1*]C&[1*]C1=C(C(=O)NCC2=CC=CC([2*])=C2)SCCS1&[2*]F&&&
[1*]C&[1*]C1=NC(C2=CC=C([2*])C=C2)=C(CCN2CCCC([3*])C2)S1&[2*]Cl&&[3*]O&&
[1*]C&[1*]C1=CN(C2CN(C3=NC4=C(C=C3[2*])C(=O)C([3*])=CN4C3CC3)C2)C=N1&[2*]F&&[3*]C(=O)O&&
[1*]C(C)=O&[1*]C1=CC=C(N2CCN(C(=O)CCC3=NN([2*])C=C3)CC2)C=C1&[2*]C&&&
[1*]CSC&[1*]C1=CC([2*])=NC(NCC2=CC=CC=C2)=N1&[2*]CSC&&&
[1*]C1=CC=C(N2CCN(C(=O)C3=N[NH]C(C#CC4=CC=C5OCOC5=C4)=C3)CC2)C=C1&[1*]F&&&
[1*]N&[1*]C1=NC(=O)C([2*])=C(C2CCCCC2)[NH]1&[2*]I&&&
[1*]C&[1*]N1C=C(C2=CN=C3C=CC4=CC(OC5=CC=NC=C5[2*])=C(C=C43)C2=O)C=N1&[2*]C#N&&&
[1*]C&[1*]N(CCC1CCCO1)C(=O)CCC1=NN=C(CCCCCC2CCCCC2)O1&&&
[1*]C(C)C&[1*]C1CCC2([2*])CCC3([3*])C(CCC4C5([4*])CCC(OC(=O)C6=CC=C([5*])C=C6)C([6*])([7*])C5C([8*])CC43[9*])C12&[2*]COC(=O)CC(=O)O&&[3*]C&[4*]C&[5*]Cl&[6*]C&[7*]C&[8*]O&[9*]C&&
[1*]OC&[1*]C1=CC=C(C(C2=NN=NN2CC2CCCO2)N2CCN(CC3=CC=CC=N3)CC2)C=C1&&&
[1*]OC&[1*]C1=CC=C2C(OC3CC4C(=O)NC5([2*])CC5C=CCCCCCC([3*])C(=O)N4C3)=CC(C3=CC=CC=C3)=NC2=C1&[2*]C(=O)O&&[3*]NC(=O)OC(C)(C)C&&
[1*]C(=O)NCCCCCCCCCCCCCC&[1*]C1=C[NH]C2=CC=CC=C12&&&
[1*]F&[1*]C1(N2C=NN=C2)CCN(C2=CC=C(N3CCN(C4=NC=CC=N4)CC3)C=N2)CC1&&&
[1*]C&[1*]C1=C(C2=NN=C(SCC(=O)C3=CC=C([2*])C=C3)N2[3*])OC=C1&[2*][N+](=O)[O-]&&[3*]C&&
[1*]C&[1*]N1C([2*])=C(C(=O)CSC2=NN=C(C3=CC4=CC=CC=C4OC3=O)N2CC2=CC=CO2)C(=O)N([3*])C1=O&[2*]N&&[3*]C&&
[1*]C&[1*]C1CN([2*])C(=O)C2=CC=CC(NC(=O)C3CC3)=C2OC1CN([3*])C(=O)NC1=CC=CC2=CC=CC=C12&[2*]C(C)CO&&[3*]C&&
[1*]C1=CC=C([2*])C(C(=O)OCC(=O)C2=CC=C3OCC(=O)NC3=C2)=C1&[1*]O&&[2*]O&&
[1*]C#N&[1*]N=C(NCCCCCC1=NC(C2=CC=CC=C2)=NO1)NC1=CC=C([2*])C=C1&[2*]F&&&
[1*]C(C)O&[1*]C1=CC=CC(NC(=O)NC2=NC=NC3=C2OC2=CC=CC=C23)=C1&&&
O=C1C2=CC=C(C(=O)NC3=CC=NC=C3)C=C2C2=C3C1=CC=CC3=CC=C2&&&
[1*]NC(=O)C(C)C&[1*]C1=CC=C(N2CCN(C(=O)C3=CC=C([2*])O3)CC2)C=C1&[2*][N+](=O)[O-]&&&
[1*]C(C)=O&[1*]C1=CC=CC(NC(=O)C2C3=CC=CC=C3C(=O)N([2*])C2C2=CC=CS2)=C1&[2*]CCO&&&
[1*]C&[1*]N1CCN(C2=CC3=CC=CC=C3C(C(=O)NC3CCCC4=CC=CC=C43)=C2)CC1&&&
[1*]NC(C)=O&[1*]C1=N[NH]C(SCC(=O)N2CCN(C(=O)C3=CC=CO3)CC2)=N1&&&
C1=CC=C2N=CC=C(CCCNC3=CC=C(CCNC4=NC=NC5=C4C=C[NH]5)C=C3)C2=C1&&&
[1*]C&[1*]C1=CC=C(S(=O)(=O)NC([2*])C(=O)C2=CC=CC=C2)C=C1&[2*]C&&&
[1*]C(C)C(O)CC(=C)C(C)C(=O)O&[1*]C1CCC2C3C([2*])CC4CC([3*])CCC4([4*])C3CCC12[5*]&[2*]O&&[3*]O&[4*]C&[5*]C&&
[1*]C&[1*]N1CCN(CC([2*])COC2=C([3*])C=C(C=C3SC(=O)N(C4=CC([4*])=CC([5*])=C4)C3=O)C=C2[6*])CC1&[2*]O&&[3*]Br&[4*]Br&[5*]Br&[6*]Br&&
[1*]OC&[1*]C1=CC([2*])=C([3*])C([4*])=C1&[2*]OC&&[3*]OC&[4*]C=CC(=O)C=C(O)C(=O)O&&
[1*]C1=CC(NC(=O)C2=NN(C3=CC=C([2*])C=C3)C(C(=O)NC3=CC=CC=C3[3*])=C2)=CC=C1&[1*]C(F)(F)F&&[2*]F&[3*]F&&
[1*]CS(C)(=O)=O&[1*]C1=CC=C(C(=O)C2=CC3=CC=CC([2*])=C3OC2=O)C=C1&[2*]F&&&
[1*]NS(C)(=O)=O&[1*]C1=CC=C(OCCNCC([2*])COC2=CC=CC=C2)C=C1&[2*]O&&&
[1*]C&[1*]C1=CC=CC=C1NP(=O)(N1CC1)N1CC1&&&
[1*]CCC(C)C&[1*]N(C1=CC=C(C(=O)NCC2=CC=CN2[2*])C=C1)S(=O)(=O)C1=CC=CS1&[2*]C&&&
[1*]OC(C)CC&[1*]C1=CC=C(N2C([2*])=C(CC(=O)NC3=CC=C4[NH]N=CC4=C3)C(=O)[NH]C2=O)C=C1&[2*]O&&&
[1*]C&[1*]C1=CC=C(C(=O)NC([2*])C(C2=CC=CC=C2)N2CCOCC2)C=C1&[2*]C&&&
[1*]N&[1*]C1=NN2C=C(C3=CC=CC=C3)C=NC2=N1&&&
[1*]C#N&[1*]C1=NC=C2N=C1OCCCCOC1=CC(=CC=C1[2*])NC(=O)NC2&[2*]N&&&
[1*]NC=C(NC(=O)C(C)C)C(=O)OC&[1*]C1=CC=C([2*])C=C1&[2*]C(=O)OC&&&
[1*]C(=O)O&[1*]C1=CC=C2C(=C1)C(=O)N(CC1=CC=CC=C1[2*])C(=O)C1=CC([3*])=CC=C12&[2*]Br&&[3*]Br&&
[1*]C&[1*]C1=CC=C(S(=O)(=O)N2CC3CCCN4CCCC(C34)C2[2*])C=C1&[2*]CCCCCCC(=O)O&&&
[1*]OC&[1*]C1=CC=C(S(=O)(=O)N2CCN(CC3=CC(=O)OC4=CC([2*])=CC=C34)CC2)C=C1&[2*]O&&&
[1*]C(=O)OCC&[1*]C1=CC2=C(C3=CC([2*])=C([3*])C([4*])=C3)C=CC=C2[NH]1&[2*]OC&&[3*]OC&[4*]OC&&
[1*]C(=O)OCC&[1*]C1=C(NC(=O)CSC2=NC(=O)N(CC3CCCO3)C3=C2CCC3)SC([2*])=C1[3*]&[2*]C(C)=O&&[3*]C&&
[1*]C&[1*]C1([2*])CC([3*])OC1&[2*]C&&[3*]CS(=O)(=O)NC(=S)NCC(=O)O&&
[1*]C&[1*]N1C=NC2=C1CCN(C(=O)C1=CC=CO1)C2CN1CCCC1&&&
[1*]OC&[1*]C1=CC=C(N(CC(=O)NC2=CC=CC=C2[2*])S(=O)(=O)C2=C([3*])ON=C2[4*])C=C1&[2*]C&&[3*]C&[4*]C&&
[1*]OCCC&[1*]C1=CC=C(C(=O)CC2=C([2*])C(=O)N([3*])C2=O)C=C1&[2*]Cl&&[3*]O&&
[1*]C&[1*]C1CN([2*])C(=O)C2=CC=CC(NC(=O)C3CC3)=C2OC1CN([3*])CC1=CC=C(OC2=CC=CC=C2)C=C1&[2*]C(C)CO&&[3*]C&&
[1*]C(O)CN(CCCC)CCCC&[1*]C1=CC2=CC([2*])=C([3*])C=C2C2=C1SC([4*])=N2&[2*]Cl&&[3*]Cl&[4*]C&&
[1*]OC&[1*]C1=CC=C(C2=NOC(CN3N=NC(C(=O)NCC4=CC=CS4)=C3C3=CC=C([2*])C=C3)=N2)C([3*])=C1&[2*]C&&[3*]OC&&
[1*]OC&[1*]C1=CC(C=C2CCCC3=C2NC(=S)NC3C2=CC([2*])=C([3*])C([4*])=C2)=CC([5*])=C1[6*]&[2*]OC&&[3*]OC&[4*]OC&[5*]Br&[6*]O&&
[1*]CC(C)C&[1*]N(NC(=O)C1=CC=CC2=CC=CC=C12)C1=NN=C(C([2*])CC2=CC=C(OCCCOC3=CC=C([3*])C=C3)C=C2)S1&[2*]N&&[3*]F&&
[1*]SC&[1*]C1=CC=C(C(=O)COC(=O)CNC(=O)CNC(=O)C2=CC=CO2)C=C1&&&
[1*]CCC&[1*]C1=C2N=C([2*])C=C([3*])C2=CC2=C1OC([4*])=CC2=O&[2*]C(=O)O&&[3*]C(F)(F)F&[4*]C(=O)O&&
[1*]OCCCN(CC)CC&[1*]C1=CC=C(C2=CN3C=CC=C([2*])C3=N2)C=C1&[2*]C&&&
[1*]C(=O)OCC(=O)OCC&[1*]C1=C(C(=O)C2=CC=CC=C2)C2=CC([2*])=CC=C2[NH]1&[2*]OC&&&
O=C1OC2=CC=CC=C2C(=O)C1C1C2=CC=CC=C2C(=O)N1CC1=CC=CC=C1&&&
[1*]C1=CC=C(C(=O)C([3*])=CC2=CC=C(OCCCCCCOC3=CC=C([5*])C=C3)C=C2)C=C1[2*]&[1*]O&&[2*]O&[3*]Br&[4*]Br&[5*]Br&&
[1*]C&[1*]C1([2*])CC(=O)C2=C(C1)N=C(N1CCN(C(=O)C3=CC=CC=C3)CC1)S2&[2*]C&&&
[1*]C(=O)O&[1*]C1=CC(CC2=CC=C(C3=CC=C([2*])C=C3[3*])C=C2)=CC([4*])=C1[5*]&[2*]O&&[3*]O&[4*]O&[5*]O&&
[1*]C#N&[1*]C1C(C2=CC=C(C3=CC=CC=C3)C=C2)C([2*])N1C(=O)CCN1CCOCC1&[2*]CO&&&
[1*]OCC(=O)OCC&[1*]C1=CC=C(S(=O)(=O)N2CC3=C(COCC3)C3=CC=CC=C32)C=C1&&&
[1*]CC(C)C&[1*]C1NC(=O)C([2*])NC(=O)CNC(=O)C([3*])NC(=O)C([4*])N([5*])C(=O)C([6*])NC(=O)C([7*])NC1=O&[2*]CC(=O)O&&[3*]CO&[4*]CC(C)C&[5*]C&[6*]CC(C)C&[7*]CC(C)C&&
[1*]CCCC&[1*]C(NC(=O)CCCCC1CCSS1)C1=NN=C(C([2*])NC(=O)C2CCCN2[3*])O1&[2*]CC(=O)O&&[3*]C(=O)C(NC(=O)OCC(C)C)C(C)CC&&
[1*]C&[1*]C1=C([2*])C(C2=CC=CC([3*])=C2)N2N=C(SCC(=O)NC3=CC=CC=C3)N=C2N1&[2*]C(N)=O&&[3*][N+](=O)[O-]&&
[1*]OCC=C(C)CCC=C(C)C&[1*]C1=CC=CC2=CC([2*])=C([3*])N=C12&[2*]O&&[3*]C&&
[1*]NS(C)(=O)=O&[1*]C1=CC=C(C2=NC3=C([NH]2)N(CC2=CC=CC=C2)C(=O)N(CC2=CC=CC=C2[2*])C3=O)C=C1&[2*]F&&&
[1*]C(=O)C(NC(C)=O)C(C)C&[1*]N1CCCC1C(=O)NCCC1=CC=NC=C1&&&
[1*]C1=CC=C(C2=CN3C=NN=C3C=C2)C=C1&[1*]Cl&&&
[1*]C(C)(C)C&[1*]C1=NN=C2N(C3CCCC3)C(=O)C3=C(SC4=C3CCC4)N12&&&
[1*]OC&[1*]C1=CC2=C(C=C1[2*])CN(CCCCN1C(=O)C3=CC=CC4=CC([3*])=CC(=C34)C1=O)CC2&[2*]OC&&[3*][N+](=O)[O-]&&
[1*]OC&[1*]C1=CC=C(OCC([2*])CN2C(N3CCCCC3)=NC3=C2C(=O)[NH]C(=O)N3[3*])C=C1&[2*]O&&[3*]C&&
[1*]C(=O)OCC&[1*]C1=C([2*])C([3*])=C(NC(=O)CSC2=NC3=CC=C(NC(=O)C4=CC=C([4*])C=C4)C=C3S2)S1&[2*]C&&[3*]C#N&[4*]Cl&&
O=C(NCC1=CC=C(CN2CCCCC2=O)C=C1)C1=CC=C2OCOC2=C1&&&
[1*]C(C)=O&[1*]N1CCC2CN(C3=CN=CC=N3)CC2C1&&&
[1*]N&[1*]C1=N[NH]C2=C1C(=O)[NH]C(C1=CC=CC=C1[2*])=C2&[2*]Cl&&&
[1*]OC(C)=O&[1*]C1=CC=CC(C2=NN=C(C3=CC=CC=C3)O2)=C1&&&
[1*]S(N)(=O)=O&[1*]C1=CC=C(C(=O)NC2=N[NH]C3=C2CN(C(=O)C2CC2)C3([2*])[3*])C=C1&[2*]C[7*]CC(F)(F)F&&[3*]C(F)(F)F&&
[1*]C=NC(C)C(=O)N(C)O&[1*]C1=CC=CC=C1&&&
[1*]OC&[1*]C1=CC=C(C2=C(C3CCCCC3)C(=O)N([2*])C2=O)C=C1[3*]&[2*]CCCCCCC(=O)NS(C)(=O)=O&&[3*]Cl&&
[1*]C(=O)OCC&[1*]C1=CC=CC(NC(=O)CNC(=S)NC2=CC=C([2*])C=N2)=C1&[2*]Cl&&&
[1*]C1=CC=C(C(=O)C2OC3(CCCCCCCCC(=O)OCC4=CC=C5C=CC([2*])=CC5=C4)COC2C3)C=C1&[1*]Cl&&[2*]O&&
O=C(NC1CCCC1C1=CC=C2CCCC2=C1)NC1CCNCC1&&&
[1*]C#C&[1*]C1([2*])C=CC(=O)C2=C([3*])C=C3C(=O)C4=CC=CC=C4C(=O)C3=C21&[2*]O&&[3*]O&&
[1*]OC&[1*]C1=CC(C=C2OC(=O)C(C3=CC=CC=C3)=C2C2=CC=CC=C2)=CC=C1[2*]&[2*]O&&&
[1*]C&[1*]C1=CC=C(CC(=O)NC2=NSC3=CC=CC=C23)C=C1&&&
[1*]C&[1*]C1CCCN1CCC1=CC=C2[NH]C3=C(CCCC3[2*])C2=C1&[2*]C&&&
[1*]SCC(=O)NCCOC&[1*]C1=NC2=CC([2*])=C([3*])C=C2C(=O)N1C1=CC=C([4*])C=C1&[2*]OC&&[3*]OC&[4*]OC&&
[1*]OC&[1*]C1=CC=C(C2=N[NH]C3=C2CC2=CC(CN4CCCCC4)=CC=C23)C=C1&&&
[1*]C&[1*]C1=CN(CCNC(=O)CC2=C([2*])C3=CC=CC=C3OC2=O)N=C1&[2*]C&&&
[1*]C&[1*]C1=NN(CC2CN(CC(=O)NC3=CC=C4OCCOC4=C3)CCO2)C([2*])=C1&[2*]C&&&
[1*]OCC[N+](C)(C)C&[1*]C1=CC=C2C(=O)C3=C4C=CC=CC4=CC=C3[NH]C2=C1&&&
[1*]OC&[1*]C1=CC([2*])=C2C(=O)OC([3*])CCCCCCCCCCCCC(=O)OCCCCCOC(=O)C3=CC([4*])=C([5*])C([6*])=C3C(=O)OCC2=C1&[2*]O&&[3*]C&[4*]OC&[5*]OC&[6*]OC&&
[1*][N-][N+]#N&[1*]C1=CC([2*])=NC(C2=CC=CC=C2)=C1&[2*]C#N&&&
[1*]C&[1*]C1=C([2*])C2=CC=C(OCCCCN([3*])CC3=CC=CO3)C=C2OC1=O&[2*]C&&[3*]C&&
[1*]C&[1*]C1CCN(S(=O)(=O)N2CCCC(C(=O)NCC3=CC=CC=C3[2*])C2)CC1&[2*]C(F)(F)F&&&
[1*]C=CC(C)C&[1*]C1=CC([2*])=C2OCCC3([3*])C(=NCCS3)C2=C1&[2*]C&&[3*]C&&
[1*]C&[1*]C1=CC=CC=C1NC(=S)N(CC1=CC=CN=C1)CC1=CC2=CC([2*])=CC=C2[NH]C1=O&[2*]Cl&&&
[1*]C&[1*]C1([2*])CCC2([3*])CCC3([4*])C(=CCC4C5([5*])CCC(OCC6=CC=CC=C6[6*])C([7*])([8*])C5CCC43[9*])C2C1&[2*]C&&[3*]C(=O)OCCCCCC(=O)O&[4*]C&[5*]C&[6*][N+](=O)[O-]&[7*]C&[8*]C&[9*]C&&
[1*]N(CC#N)CCC#N&[1*]C1=CC=C2N=CN=C(NC3=CC=CC([2*])=C3)C2=C1&[2*]Cl&&&
[1*]OC&[1*]C1=CC=C([2*])C(C(=O)OCC(=O)C2=CC=C3C=CC=CC3=C2)=C1&[2*]OC&&&
[1*]COC&[1*]C1=CC=CC(C2=N[NH]C(C3CCNCC3)=N2)=C1&&&
[1*]OC&[1*]C1=CC(C=CC2=CC([2*])=C([3*])C([4*])=C2)=CC([5*])=C1&[2*]OC&&[3*]OC&[4*]OC&[5*]OC&&
[1*]CC#N&[1*]C1(C(=O)NC2=CC=C([2*])C([3*])=C2)CC1C1=CC=CC(N2CCCCC2)=C1&[2*]Cl&&[3*]S(N)(=O)=O&&
[1*]C(=O)NC(C(=O)NC(CC)C(=O)O)C(C)CC&[1*]C(CC1=C([2*])[NH]C2=CC=CC=C12)NC(=O)C1CCCN1C(=O)C([4*])NC(=O)C([3*])CC1=CC=C([4*])C=C1&[2*]Br&&[3*]N&[4*]O&&
[1*]C&[1*]C1=CC(=O)[NH]C([2*])=N1&[2*]S&&&
[1*]OC&[1*]C1=CC([2*])=C2C([3*])=C3C(=O)C([4*])=C([5*])C(=O)C3=C(C3=C([6*])C=C4C([7*])=CC(=O)CC4=C3[8*])C2=C1[9*]&[2*]O&&[3*]O&[4*]O&[5*]C(C)C&[6*]OC&[7*]C&[8*]O&[9*]OC&&
[1*]NC(C)=O&[1*]C1=CC=C(S(=O)(=O)NC([4*])CNC(=O)C2=C([2*])N([3*])N=C2)C=C1&[2*]Cl&&[3*]C&[4*]C(=O)NC(C)(C)C&&
[1*]CC&[1*]C1OC(=O)C([2*])C(OCC#CC2=CN=CO2)C([3*])C(OC2OC([4*])CC([5*])C2[6*])C([7*])([8*])CC([9*])C(=N[10*])C([11*])C2NC(=O)OC12[12*]&[2*]C&&[3*]C&[4*]C&[5*]N(C)C&[6*]O&[7*]C&[8*]OC&[9*]C&[10*]O&[11*]C&[12*]C&&
[1*]C&[1*]C12CCC([2*])CC1CCC1C2CCC2([3*])C(C3=NN=C(CC4=CC=CC=C4)O3)CCC12[4*]&[2*]O&&[3*]C&[4*]O&&
[1*]N(C)C&[1*]C1=CC=CC=C1CNC1=NC=C([2*])C(NC2=CC=C3C=N[NH]C3=C2)=N1&[2*]Cl&&&
[1*]C(=O)O&[1*]C1=CC=CC(NCC2=CC=CC=C2CNC2=CC=C([2*])C([3*])=C2)=C1[4*]&[2*]Cl&&[3*]Cl&[4*]O&&
[1*]C&[1*]N1C(=O)NC(C2=CC=C([2*])C=C2)(C2=CC=CC([3*])=C2)C1=O&[2*]Cl&&[3*]OCCCC#N&&
[1*]C(C)C&[1*]C1=CC=C(NC(=O)N2CCC(C3=NN4C=CC=NC4=C3C3=CC=C([2*])C=C3)CC2)C=C1&[2*]C(N)=O&&&
[1*]NC(=O)CS&[1*]C1=C(C2=NC3=CC=CC=C3S2)N=C2C=CC=CN12&&&
[1*]C&[1*]C1COC(=O)C([2*])CC=CCC([3*])C(=O)NC(CC2=CC=CC=C2)COC1=O&[2*]CC(=O)NC(CO)C(=O)OC(C)(C)C&&[3*]C&&
[1*]CC(=O)NCCN(C)C&[1*]N1N=C([2*])C=C1[3*]&[2*]C(F)(F)F&&[3*]C(F)(F)F&&
[1*]C(C)(C)C&[1*]C1=CC=C(C(=O)N(CCCN2CCC(C3=C[NH]C4=CC=CC=C34)CC2)C2=NC3=CC=CC=C3S2)C=C1&&&
[1*]S(N)(=O)=O&[1*]C1=CC=C(C2=CC([2*])=C3C=NOC3=C2)C=C1&[2*]Cl&&&
[1*]CC&[1*]C1=CC=C(NC(=S)N(CCCN2CCOCC2)CC2=CC=CS2)C=C1&&&
[1*]C&[1*]C1=CN2C(=O)[NH]N=C2C(NCCC2CC2)=C1&&&
[1*]CCC&[1*]N1CCC=C(C2=C[NH]C3=CC([2*])=CC=C23)C1&[2*]Br&&&
[1*]C(=N)N&[1*]N1CCCC1C1=CC=C2OC(COC3=CC=C([2*])C=C3)=NC2=C1&[2*]C(=N)N&&&
[1*]C(=O)OCC=C&[1*]C1=C(NC(=S)NC(=O)C2=CC=CC=C2)C2=CC=C([2*])C=C2[NH]1&[2*]Cl&&&
[1*]C&[1*]C(=C(C1=NC(C2=CC=CC=N2)=NO1)C1=CC=CC=C1)C1=CC=CC=C1&&&
[1*]CC(O)CNC(CC)CO&[1*]N1C2=CC=CC=C2C2=CC=CC=C21&&&
[1*]C#N&[1*]C1=CC=CC(S(=O)(=O)NC(=O)NC2=CC=CC3=C2CCCC3)=C1&&&
[1*]OC&[1*]C1=CC=C(C2=CC=CN3N=C(NC4=CC=C(N5CCN(C6=NC=CC=N6)CC5)C=C4)N=C23)C=N1&&&
[1*]C(N)=O&[1*]C1CCCN1C(=O)C(CC1CCCCC1)NC(=O)C1CCCCN1C(=O)C([2*])CC1=CC=C([3*])C=C1&[2*]O&&[3*]O&&
[1*]OC&[1*]C1=CC=C(CNC(C2=CC=C([2*])C=C2)C2([3*])CCOC([4*])([5*])C2)C=C1&[2*]F&&[3*]O&[4*]C&[5*]C&&
[1*]C&[1*]C1=C(CS(=O)(=O)CNC(=O)C2=CC=C([2*])C=C2)N=C(C2=CC=C([3*])C=C2)O1&[2*]C(F)(F)F&&[3*]Cl&&
[1*]C(C)(C)C&[1*]N1N=NN=C1C(C1=CC=C([2*])C=C1)N1CCN(CCOC2=CC=C(OCC(=O)C3CC3)C=C2)CC1&[2*]NC(=N)N&&&
[1*]C(F)(F)F&[1*]C1=C[NH]C(C2=CN=CN=C2)=N1&&&
[1*]C(=C)C&[1*]C1CC2=C(C=C([2*])C(=O)O2)C2(C1)OC1=CC([3*])=C([4*])C([5*])=C1CC2=O&[2*]CC=C(C)C&&[3*]O&[4*]CC=C(C)C&[5*]O&&
[1*]C&[1*]C1=C(CCOC2=CC=C(CC([3*])NC3=CC=CC=C3C(=O)C3=CC=C4C(=O)N([2*])C(=O)C=CC4=C3)C=C2)N=C(C2=CC=CC=C2)O1&[2*]C&&[3*]C(=O)O&&
[1*]F&[1*]C1=CC=C(C2CCNCC2)C=C1&&&
[1*]C&[1*]N1C2=[N+]([2*])N([3*])C(C3=CC=C([4*])C=C3)(C3=CC=C([5*])C=C3)C2N([6*])C(=O)C1([7*])[8*]&[2*][O-]&&[3*]C&[4*][N+](=O)[O-]&[5*]Cl&[6*]C&[7*]C&[8*]C&&
[1*]C&[1*]N1C(C2=CC=CC=C2[2*])=NN(CC2=CC=CC=C2)C1=O&[2*]Cl&&&
[1*]C(C)O&[1*]C1OC(N2C=CC(=O)[NH]C2=O)CC1[2*]&[2*]O&&&
[1*]CC&[1*]C1=NN=C(NC(=O)CSC2=N[NH]C([2*])=N2)S1&[2*]C&&&
[1*]O&[1*]C1=CC([2*])=CC(C2=NN=C(C(C3=CC=C([3*])C=C3)C3=CC=C([4*])C=C3)O2)=C1&[2*]O&&[3*]Cl&[4*]Cl&&
[1*]C&[1*]C1CCN(C(=O)C(CC2=CC=CC=C2)NS(=O)(=O)C2=CC=C3C(=C2)OC(=O)N3[2*])CC1&[2*]C&&&
[1*]C&[1*]N1C(NC(=O)C2=CC=CC(S(=O)(=O)N3CCCC3)=C2)=NC2=CC([2*])=CC=C21&[2*]F&&&
[1*]OC&[1*]C1=CC=CC=C1N(CC(=O)NC1=NC(C2=CC=CC=C2)=CS1)S(=O)(=O)C1=CC=CC=C1&&&
[1*]NC&[1*]C1=NN=CN1C1CC2C3=CC=CC4=C3C(=C([2*])[NH]4)CC2N(C2=CC=CC=C2)C1&[2*]Br&&&
[1*]C&[1*]C1=CC=C([2*])C(OCC(=O)NNC(=O)C2=CC(C3=CC=CO3)=NN2[3*])=C1&[2*]C&&[3*]C&&
[1*]C&[1*]C1=CC=C(OCC(=O)NN=CC2=C(N3CCOCC3)N(C3=CC=CC=C3)N=C2)C=C1&&&
[1*]C(C)C&[1*]C1=NOC(CCC(=O)NCC2CCCN2CCOC2=CC=C([2*])C=C2)=N1&[2*]Cl&&&
[1*]OCCOCC&[1*]C1=CC=C(C2=C([2*])C(=O)N=C(SCC3=CC=C([3*])C=C3)[NH]2)C=C1&[2*]C#N&&[3*]OC&&
[1*]C(C)=O&[1*]C1=CC=C(C=C2SC(=S)N(CC3=CC=CC=C3)C2=O)C=C1&&&
O=C(C1=CC=CO1)N1C2=CC=CC=C2C=CC2=CC=CC=C21&&&
[1*]C&[1*]C1CN(S(=O)(=O)C2=CC=C(C(=O)NC3=CC=NC=C3)C=C2)CC([2*])O1&[2*]C&&&
[1*]C(C)C&[1*]N1C=C2CCC3CN(C(=O)C4=CC5=CC([2*])=CC=C5[NH]4)CCC3N([3*])C2=N1&[2*]Cl&&[3*]C&&
S=P(N1CCCCCCCC1)(N1CCCCC1)N1CCCCC1&&&
[1*]C&[1*]C1=CC=C(S(=O)(=O)N2CCOCC2)C=C1NC(=O)COC(=O)C1=CC=NN1[2*]&[2*]C&&&
[1*]C&[1*]C1=CC(NCC2=CC=CS2)=NC(C2=C3C=CC=CN3N=C2[2*])=N1&[2*]N&&&
[1*]C&[1*]N1C=C(N2CCCCC2)C(=O)C2=CC([2*])=C(N3CCOCC3)C([3*])=C21&[2*][N+](=O)[O-]&&[3*]F&&
[1*]SC(C)(C)C&[1*]C1=CC([2*])=C(C2COC(=O)N2)C=C1C1=CC=C([3*])O1&[2*]F&&[3*]S(C)(=O)=O&&
[1*]C&[1*]N1CC([2*])=NC2=CC=CC=C21&[2*]NC(=O)C(F)(F)C(F)(F)C(F)(F)C(F)(F)C(F)(F)C(F)(F)F&&&
[1*]C&[1*]N(C(=O)COC(=O)C1=CC=C2N=C(SCC(=O)NC3=NC=CC=C3[2*])SC2=C1)C1=CC=CC=C1&[2*]Cl&&&
[1*]C&[1*]C1=CC=NC(N2CCN(S(=O)(=O)CC3=CC=CC=C3)CC2)=N1&&&
[1*]CC#N&[1*]C1=CC=C(NC(=O)C2=C([2*])C3=C(C4=CC=CC([3*])=C4)C=C([4*])N=C3S2)C=C1&[2*]N&&[3*]Br&[4*]C(F)(F)F&&
[1*]C&[1*]C1=CC=CC(NC(=O)C2=NOC([2*])=C2[3*])=N1&[2*]C&&[3*]Br&&
[1*]C(C)CC&[1*]N1N=CC2=C1NC(=O)CC2C1=CC=CC=C1&&&
O=C(C(CC1=CC=CC=C1)N1C(=O)CCC1=O)N1CCC(N2CCCCC2)CC1&&&
[1*]OC&[1*]C1=CC(C=CC(=O)C2=CC=CC(NC(=O)CSC3=NC4=CC=CC=C4[NH]3)=C2)=CC=C1[2*]&[2*]O&&&
[1*]C&[1*]C1=CC=C(CCNC2=C3CCCCC3=NC3=CC=CC=C23)S1&&&
[1*]C&[1*]C1=CC=C2C(=C1)C([2*])=C(NC(=O)C1CC1)C(=O)N2CC(=O)NC1=CC=CC=C1[3*]&[2*]C&&[3*]OC(F)(F)F&&
[1*]NC(=O)C=C&[1*]C1=CC=CC(N2C(=O)N([2*])CC3=CN=C(NC4=CC=C(N5CCCC5)C=C4[3*])N=C32)=C1&[2*]C&&[3*]OC&&
[1*]N(C)CCCCCCCN&[1*]C1=CC=C(NC2=C3C=C(C4=CC([2*])=C([3*])C([4*])=C4)C=CC3=NC=C2C(=O)C2CC2)C=N1&[2*]Cl&&[3*]O&[4*]Cl&&
[1*]C&[1*]C1=CC=CC(NCN2N=C(C34CC5CC(CC(C5)C3)C4)C=C2[2*])=C1&[2*]C(N)=O&&&
[1*]C&[1*]C1=C(N=NC2=C([2*])C=NC=C2[3*])SC=C1[4*]&[2*]Cl&&[3*]Cl&[4*]C(N)=S&&
[1*]CC&[1*]C1=NN=C(CN([2*])CCC2=C[NH]N=C2)C2=CC=CC=C12&[2*]CC&&&
[1*]CCSC&[1*]C(NC(=O)C([2*])CC1=CC=CC=C1)C(=O)NC([3*])CC1=CC=CC=C1&[2*]N&&[3*]C(=O)O&&
[1*]Cl&[1*]C1=CC=C2[NH]C(C3=CC(C4=CC=CC=C4)=CN=C3NC3=CC=CC=C3)=NC2=C1&&&
[1*]C&[1*]N1C=C[N+](C([2*])C([3*])(C2=CC=CC=C2)C2=CC=CS2)=C1&[2*]CCO&&[3*]O&&
[1*]CCC&[1*]C1=NC([2*])=C2C([3*])=NC3=CC=C([4*])N=C3N12&[2*]Cl&&[3*]NC(C)(C)CO&[4*]OC&&
[1*]OC&[1*]C1=CC=C(C2=CN([2*])C3=CC(OC4=C([3*])C=C(OC5=C([4*])C=C([5*])C=C5[6*])C=C4[7*])=CC=C23)N=C1&[2*]C&&[3*]OC&[4*]OC&[5*]N&[6*]OC&[7*]OC&&
[1*]C#N&[1*]C1=CC=C(OC2=CC=C(SCC3CS3)C([2*])=C2)C=C1&[2*]C(F)(F)F&&&
[1*]CCC(=O)O&[1*]N1C=NC2=CC=C(OCC3=NC4=CC=CC=C4S3)C=C2C1=O&&&
[1*]C1=CC=CC=C1C1=CN2C=C(C3=CC=C([2*])C=C3)N=C2C=C1&[1*]C(F)(F)F&&[2*]F&&
[1*]OC&[1*]C1=CC=C(NC(=S)N(CCN2CCCC2)C([2*])C2=C([3*])C=CC=C2[4*])C=C1[5*]&[2*]C&&[3*]F&[4*]Cl&[5*]OC&&
[1*]C&[1*]C(=CC(=O)NC([2*])CC1=CC=CC=C1)CCC1([3*])C([4*])CCC2([5*])C([6*])=CCC(=O)C12&[2*]C&&[3*]C&[4*]O&[5*]C&[6*]C&&
[1*]OC&[1*]C1=CC=C(C(=N)NOC(=O)COC2=CC=C([2*])C=C2)C=C1&[2*][N+](=O)[O-]&&&
[1*]CCC&[1*]C1=NN([2*])C([3*])=C1CC(=O)NCC1=CC=C([4*])C([5*])=C1&[2*]C&&[3*]CC&[4*]OC&[5*]OC&&
[1*]C(=O)OC&[1*]C1=C([2*])N=C2SC(=CC3=C([3*])C([4*])=C([5*])C([6*])=C3[7*])C(=O)N2C1C1=CC=CC=C1&[2*]C&&[3*]O&[4*]OC(C)=O&[5*]OC(C)=O&[6*]SC&[7*]OC&&
[1*]C(=O)OC&[1*]C1=CN([2*])C2=C1C(=O)C(NC1=C([3*])C=C([4*])C=C1[5*])N=C2&[2*]C&&[3*]Cl&[4*]CNC(=O)C(C)NC(C)=O&[5*]Cl&&
[1*][N+](=O)[O-]&[1*]C1=CC=C2C3=CC=C([2*])C=C3OC2=C1&[2*][N+](=O)[O-]&&&
[1*]C&[1*]C1=CC2=NN=C(C3=CC=C([2*])C=C3)N2C([3*])=N1&[2*]Cl&&[3*]N&&
[1*]CC(C[N+](=O)[O-])C(=O)O&[1*]C1=CC=CC=C1&&&
C1=CC=C(NC2=NC=NC3=C2N=C2CC4(CCCC4)CCCN23)C=C1&&&
[1*]C1=CC(N2CCN(CCCCC(=O)C3=CC=CC([2*])=C3)CC2)=CC=C1&[1*][N+](=O)[O-]&&[2*]Cl&&
[1*]OC&[1*]C1=CC=C(NC(=O)CSC2=NC3=CC=CC=C3N=C2NCC2=CC=CN=C2)C=C1[2*]&[2*]OC&&&
[1*]C&[1*]C1=CC=C([2*])C(C(=O)C2COC3=CC=CC=C3C2[3*])=C1&[2*]C&&[3*]N&&
[1*]C&[1*]C(NC1=NC=NC2=C([2*])C=CC=C12)C1=CC=CC(NC(=O)C2=CC=C([3*])C=C2)=C1&[2*]C(N)=O&&[3*]C(F)(F)F&&
[1*]OCC&[1*]C1=CC=C(N2CC(NC(=O)C3CCCCC3)CC2=O)C=C1&&&
C=CCNC(=S)N(C)C&&&
[1*]Cl&[1*]C1=CC=C(C2=CSC(NN=CC3=CC=C([2*])C=C3)=N2)C([3*])=C1&[2*]CCl&&[3*]Cl&&
[1*]N&[1*]C1=C(C(=O)C2=CC=C([2*])C=C2)N2C=C(C(=O)C3=CC=CC=C3)C=CC2=N1&[2*]F&&&
[1*]C1=C(NC2=CC=CC=C2CC(=O)NC2=NC3=CC=CC=C3S2)C([2*])=CC=C1&[1*]Cl&&[2*]Cl&&
[1*]CC&[1*]C1OC(=O)C([2*])C(OC2CC([3*])([4*])C([5*])C([6*])O2)C([7*])C(OC2OC([8*])CC([9*])C2[10*])C([11*])([12*])CC([13*])C([14*])C([15*])C([16*])C1[17*]&[2*]C&&[3*]C&[4*]OC&[5*]O&[6*]C&[7*]C&[8*]C&[9*]N(C)C(C)C&[10*]O&[11*]C&[12*]O&[13*]C&[14*]O&[15*]C&[16*]O&[17*]C&&
[1*]C&[1*]C1OC2=CC=C([2*])C=C2C(C(=O)NC2=C3CS(=O)(=O)CC3=NN2C2=CC=CC=C2)C1OCC1=CC=CC=C1&[2*]N(C)C&&&
[1*]C(O)C(C)C&[1*]C1=CC=CC=C1&&&
[1*]OC&[1*]C1=C([2*])C(=O)C2CC([3*])OC(OC3OC(COC4OC([4*])C([5*])C([6*])C4[7*])C([8*])C([9*])C3[10*])C12&[2*]C&&[3*]C&[4*]CO&[5*]O&[6*]O&[7*]O&[8*]O&[9*]CO&[10*]O&&
[1*]CC&[1*]C1=NC([2*])=C2NC(=O)CN([3*])C2=N1&[2*]N&&[3*]CC(C)C&&
[1*]CC&[1*]C1=CC=CC=C1C(=O)C1=CC2=CN=CC=C2N(CC2=CC=C([2*])C=C2)C1=O&[2*]F&&&
[1*]C&[1*]C1=CC(C2=CC=C(C(=O)N3CCC([2*])CC3)S2)=CC=C1[3*]&[2*]C(N)=O&&[3*]OC(F)(F)F&&
[1*]OCC&[1*]C1=CC=C(CC(=O)NC2=CC=CC=C2NS(=O)(=O)C2=CC=CC=C2)C=C1[2*]&[2*]OCC&&&
[1*][N+]#[C-]&[1*]C1=CC(C([2*])([3*])C2=NN=C(NC3=CC([4*])=CC=C3[5*])S2)=CC=C1[6*]&[2*]C(F)(F)F&&[3*]C(F)(F)F&[4*]Cl&[5*]C&[6*]OC&&
[1*]C&[1*]C1CC2C3CC=C4C5CC([2*])C6OC6C([3*])C5([4*])CCC4C3([5*])C([6*])CC2([7*])C1C(=O)C1=CC([8*])OC1=O&[2*]O&&[3*]O&[4*]C&[5*]C&[6*]O&[7*]C&[8*]O&&
[1*]CC(=O)NC(CC(C)C)C(=O)NC(CCCNC(N)=O)C(=O)NC(CCCNC(=N)N)C(=O)NCC(=O)NC(C=O)CC(C)C&[1*]C1=CC=CC=C1&&&
[1*]OC&[1*]C1=CC=C(C2=C(C3=CC=C([2*])C=C3)N3N=C(SC4=CC=C([3*])C=C4)N=C3N2[4*])C=C1&[2*]OC&&[3*]O&[4*]C&&
[1*]C#N&[1*]C1=NC=C2N=C1OCC=CCOC1=CC(NC(=O)C3=CC=CN=C3[2*])=C([3*])C=C12&[2*]Cl&&[3*]Cl&&
[1*]CCCCCCCC&[1*]C=C1CC([2*])(COC(=O)C2=CC([3*])=C([4*])C([5*])=C2)OC1=O&[2*]CO&&[3*]OC&[4*]OC&[5*]OC&&
[1*]C(=O)C(C)CS&[1*]N1CCCC1&&&
[1*]C&[1*]C1=C(C2=NN=C(SCC3=CC=CC=C3)N2CC2CCCO2)N=C[NH]1&&&
[1*]F&[1*]C1=CC=C(C2=CC3=C(O2)C(OCC2CCCN2)=CC2=C3N(C3CCNCC3)N=C2)C([2*])=C1&[2*]F&&&
[1*]C&[1*]C1=C(OC([2*])C(=O)N2CCOCC2)C(=O)C=C(C2=CC=CC=C2)O1&[2*]C&&&
CCCCCCCCBr&&&
[1*]CCC&[1*]N1C(=O)C2=C(N=C(N3CCCC([2*])C3)N2CC2=CC=CO2)N([3*])C1=O&[2*]CO&&[3*]CCC&&
[1*]C(=O)NCCN(C)C&[1*]C1=CC=CC(C(=O)NCC(=O)CC2=CC=C([2*])C=C2)=C1&[2*]F&&&
[1*]OCC(=O)O&[1*]C1=C([2*])C=C([3*])C=C1[4*]&[2*]F&&[3*]F&[4*]F&&
[1*]CCC&[1*]C1=NC2=C([2*])C=C(C3=NOC(=O)[NH]3)C=C2N1CC1=CC=C(C2=CC=C([3*])C=C2C2=NOC(=O)[NH]2)C=C1&[2*]C&&[3*]CNC(C)C&&
[1*]OC&[1*]C1=CC=C(C(=O)NC2=CC=CC=C2C(=O)NN=CC2=CC=CC=C2[2*])C=C1&[2*]O&&&
[1*]OC&[1*]C1=CC=CC(CC2=CC([2*])=C([3*])C=C2[4*])=C1&[2*]S(N)(=O)=O&&[3*]C&[4*]C&&
[1*]OC&[1*]C1=CC=CC(COC(=O)C([2*])C2=CC=CC=C2)=C1&[2*]N&&&
[1*]OC&[1*]C1=NN(C2=CC=C(C3=CC=C(C([2*])NC(=O)C4CCCCN4S(=O)(=O)C4=CC([3*])=CC([4*])=C4)C=C3)C=C2)C=C1&[2*]C&&[3*]Cl&[4*]Cl&&
[1*]C1=CC=CC=C1N1CCN(C2CCCN(C(=O)C3=CC=CC=C3)C2)CC1&[1*]Cl&&&
[1*]C#C&[1*]C1([2*])CCC2C3=CC=C([3*])C=C3CCC21[4*]&[2*]O&&[3*]O&[4*]CO&&
[1*]CC&[1*]N1C2=CC=CC=C2C2=CC([2*])=CC([3*])=C21&[2*]NC(=O)CNC(C)=O&&[3*]OC&&
[1*]C#N&[1*]C1=CC=C(N2CCN(C3=CC=CC=N3)CC2)C(C(=O)NCC2=CC=CC=C2)=C1&&&
O=S(=O)(C1=CC=C2C=CC=CC2=C1)N1CCCCC1&&&
[1*]C1=CC=C(CCCNC(=O)C(=O)C2=C[NH]C3=CC=CC=C23)C=C1&[1*][N+](=O)[O-]&&&
[1*]C(=O)OC&[1*]C(CC1=C[NH]C2=CC=CC=C12)NS(=O)(=O)C1=CC=C([2*])C=C1&[2*][N+](=O)[O-]&&&
[1*]C(C)=NNC(N)=S&[1*]C1=CC=CC([2*])=C1[3*]&[2*]S(N)(=O)=O&&[3*]Br&&
[1*]CCC&[1*]C1=C(SC2=CC([2*])=CC([3*])=C2)N([4*])C([5*])=C([6*])[NH]C1=O&[2*]C(F)(F)F&&[3*]C(F)(F)F&[4*]CCC&[5*]C&[6*]CCC&&
[1*]NC(=O)OCC=C&[1*]C(CC1=CC=CC=C1)C(=O)NC(CC1=C[NH]C=N1)C(=O)NC([2*])C(=O)NC([3*])CC1=C[NH]C2=CC=CC=C12&[2*]CCCN=C(N)N&&[3*]C(N)=O&&
[1*]C(C)=O&[1*]N1CCC2=CC(S(=O)(=O)CCC(=O)NCCCN3CCCC3=O)=CC=C21&&&
C1=CC=C(OCC2=NC3=CC=CC=C3[NH]2)C=C1&&&
[1*]C&[1*]C1=CC=CC([2*])=C1OC1=CN=CC([3*])=C1&[2*]N&&[3*]C(N)=O&&
[1*]C(=O)OC&[1*]N1C(=O)C=C(C2=CC=CC=C2)C1C1=CC=C([2*])C([3*])=C1&[2*]OC&&[3*]OC&&
[1*]C&[1*]C1=CC=C(N2C=CC=N2)C(C(=O)N2CCN([2*])CC2)=C1&[2*]C&&&
[1*]CC&[1*]C1OC(=O)C([2*])C(OC2CC([3*])([4*])C([5*])C([6*])O2)C([7*])C(OC2OC([8*])CC([9*])C2[10*])C([11*])([12*])CC([13*])CN(CCCNC(=O)NC(CC2=CC=CC=C2)C([14*])C2=CC=CC=C2)C([15*])C([16*])C1[17*]&[2*]C&&[3*]C&[4*]OC&[5*]O&[6*]C&[7*]C&[8*]C&[9*]N(C)C&[10*]O&[11*]C&[12*]O&[13*]C&[14*]C&[15*]C&[16*]O&
[1*]C&[1*]N1CCN(CC2=CC=C(NC(=O)C3=CC=C(C4=CC=C5C=CC=CC5=C4)C=C3)C=C2C2=CC=C([2*])C=C2)CC1&[2*]C(F)(F)F&&&
[1*]CC(=O)N(CCC(=O)O)CCC(=O)O&[1*]C1=CC=C(OCC2=CC=C3C=CC=CC3=C2)C=C1&&&
[1*]S(N)(=O)=O&[1*]C1=CC=C(CNC(=O)CCSCC2=CC=CC=C2)C=C1&&&
[1*]OC&[1*]C1=CC=C(S(=O)(=O)N2CCCCCC2)C=C1NC(=O)C1=CC=CC([2*])=C1&[2*][N+](=O)[O-]&&&
[1*]C(=O)OC&[1*]C1=NN2C(C(=O)C3CCCCC3)=CC=NC2=N1&&&
[1*]CC&[1*]C(=NNC(=S)NC1=CC=CC=C1)C1=CC=CC=N1&&&
[1*]OP(=S)(NC(C)CC)OCC&[1*]C1=CC=C([2*])C([3*])=C1&[2*][N+](=O)[O-]&&[3*]C&&
[1*]C&[1*]C1([2*])CC(=O)C2=CN=CN=C2C1&[2*]C&&&
[1*]C&[1*]C1=CC=C([2*])C(OC23CC4OP([3*])(=O)OCC4C4OC4([4*])C2C=C([5*])C2C4([6*])CCC([7*])C4CC23[8*])=C1&[2*]C&&[3*]O&[4*]C&[5*]C(C)C&[6*]O&[7*]O&[8*]C&&
O=C(CNC1=CC=CC2=NC=CC=C12)NN=CC1=C[NH]C2=CC=CC=C12&&&
[1*]CCCC&[1*]C1([2*])C([3*])CC([4*])OO1&[2*]CCCC&&[3*]C&[4*]CC(=O)O&&
O=C(NCC1=CC=C(N2C=CC=C2)C=C1)C1=CC=CC(S(=O)(=O)N2CCOCC2)=C1&&&
[1*]C&[1*]C1=CC=C([2*])C(N2CCN(C(=O)C3CN(C4=NC=CS4)CC3C3=CC=C([3*])C=C3)CC2)=C1&[2*]C&&[3*]C&&
[1*]NC(=O)CC(=O)NC(C)CC(N)=O&[1*]C1CCCC2=C1C=NN2C1=CC=C([2*])C=C1&[2*]C(C)C&&&
[1*]SC(C)CC&[1*]C1=CC([2*])=NN1C1=CC=C([3*])C=C1&[2*]C(F)(F)F&&[3*]C&&
[1*]NS(=O)(=O)CC&[1*]C1=CC=C2OCOC2=C1&&&
[1*]C&[1*]C1=CC=CC2=NC(C3=CC=CC4=CC=CN=C34)=C([2*])N12&[2*]N&&&
[1*]C1=CC(NC2=CC(C(=O)N3CCN(C4CCCC4)CC3)=CC=N2)=CC=C1&[1*]Cl&&&
[1*]C(C)C&[1*]C1=CC=C(NC(=O)COC2=CC=C(N3C([2*])=NC4=CC=CN=C43)C=C2)C=C1&[2*]C&&&
[1*]OC&[1*]C1=CC=C(S(=O)(=O)NCCC2=CSC([2*])=N2)C=C1[3*]&[2*]NC(=O)C(C)C&&[3*]OC&&
[1*]C(=O)OC&[1*]C1CC([2*])C(=O)C2C1([3*])CCC1C(=O)OC(C3=COC=C3)CC12[4*]&[2*]OC(C)=O&&[3*]C&[4*]C&&
[1*]C&[1*]C1=CC=CC=C1C(=O)NC(=CC1=CC=CN=C1)C(=O)NCCC(=O)NCCC1=CC=CC=C1&&&
[1*]CC(=O)O&[1*]C(NC(=O)C1CCCN2CCCCCC(NC(=O)C3=CC=C4OC(C5=CC=CC=C5)CC4=C3)C(=O)N12)C(=O)COC(=O)C1=CC=C([2*])C=C1&[2*]C(F)(F)F&&&
N=C(N)NCCCC(NC(=O)CCC(N)C(=O)O)C(=O)O&&&
[1*]C(=O)OCC&[1*]C1=CC([2*])=C(N2CCC([3*])(C3CC3)CC2)N=C1C1=CC=CC=C1[4*]&[2*]C#N&&[3*]O&[4*]C&&
[1*]NC&[1*]C1=NC2=CC([2*])=C([3*])C=C2C([4*])=C1[5*]&[2*]Cl&&[3*]S(=O)(=O)NC&[4*]NCCCN(C)C&[5*]C#N&&
[1*]C(C)C&[1*]C1=CC=C(C2CC(=O)C3=C(C2)NC([2*])=C(C(=O)OC2CCCCC2)C3C2=CC=CC=C2[3*])C=C1&[2*]C&&[3*]Br&&
[1*]OCCC&[1*]C1=CC=C(CC2=CC(C3OC([2*])C(OC4OC([3*])C([4*])C([5*])C4[6*])C([7*])C3OC3OC([8*])C([9*])C([10*])C3[11*])=CC=C2[12*])C=C1&[2*]CO&&[3*]CO&[4*]O&[5*]O&[6*]O&[7*]O&[8*]CO&[9*]O&[10*]O&[11*]O&[12*]O&&
[1*]OC&[1*]C1=CC=C(C(=O)NC(=O)C(CC2=NC3=CC=CC=C3S2)N2C(C(=O)NCC3=CC=CO3)CSC2=O)C=C1[2*]&[2*]OC&&&
[1*]C&[1*]C1=C(COC2=CC=C([2*])C=N2)C(C2=CC=C([3*])C=N2)=NO1&[2*]C(=O)NC(C)C&&[3*]Cl&&
[1*]C(C)(C)C&[1*]C1=CC=C(C2=CN=C([2*])N=C2C2=CC=C([3*])C=C2[4*])C=C1&[2*]N&&[3*]F&[4*]F&&
[1*]C1=C(N2CCOCC2)C(NC(=O)C2=CC=CO2)=CC=C1&[1*]Cl&&&
[1*]C&[1*]C1=C([2*])C=CC=C1NC(=O)CN1C(=O)N([3*])C2(CCCCCC2)C1=O&[2*]Cl&&[3*]CC(=O)O&&
[1*]OC&[1*]C1=CC=C(CN([2*])C(=O)COC(=O)C2=CC=NC=C2)C=C1[3*]&[2*]C&&[3*]OC&&
[1*]N&[1*]C1=CC=CC(NC2=CN=C3C=CC(NCC4=CSC([2*])=N4)=CC3=N2)=C1&[2*]C(F)(F)F&&&
[1*]N&[1*]C1=NC(=O)C2=NC([2*])=CN=C2[NH]1&[2*]C(=O)O&&&
O=C1[NH]C2=CC(OCCCN3CCOCC3)=CC=C2N2C=CC=C12&&&
O=C(NCCC1=CC=CC=C1)C1=CC=C2N=CN=C(NCC3=CC=CC=C3)C2=C1&&&
[1*][N+](=O)[O-]&[1*]C1=CC=CC2=C1N(CCN1CCOCC1)C=C2&&&
[1*]S(=O)(=O)CC&[1*]N1SC2=C(C(=O)CC([2*])([3*])C2)C1=O&[2*]C&&[3*]C&&
[1*]C(N)=O&[1*]C1=C(C2=CC=C(N3CCOCC3)C=C2)C2=CC=C([2*])C=C2[NH]1&[2*]Cl&&&
[1*]C&[1*]C1=C([2*])C=CC=C1C(=O)N1CCOCC1&[2*]Cl&&&
[1*]C(=O)NCCO&[1*]C1=C(NC(=O)C2=NC(C3CC3)=CN=C2NC2=CN=CN=C2)C=NN1[2*]&[2*]CCOCC(F)(F)F&&&
[1*]C&[1*]C1=CC=C(C2CC(C3=CC=CC=C3)N3N=CN=C3N2)C=C1&&&
[1*]C(=O)OCC&[1*]C1=C([2*])[NH]C(C=CC2=CC=CC=C2)=C1[3*]&[2*]C&&[3*]C&&
[1*]CC(O)COC(C)C&[1*]N1C=CC2=CN=C(NC3=CC=C(C(=O)N4CCNCC4)C=C3)N=C21&&&
[1*]C&[1*]C1=CC([2*])=C(S(=O)(=O)NC([3*])CNC(=O)C2=NOC(CCCCNC(=O)OCC3=CC=CC=C3)C2)C([4*])=C1&[2*]C&&[3*]C(=O)O&[4*]C&&
[1*]CC&[1*]C1=CC=CC=C1N1C=C2C(=O)N([2*])C(=O)N([3*])C2=C1&[2*]CCC(C)C&&[3*]C&&
[1*]C&[1*]C1([2*])CC2([3*])C([4*])CCC3([5*])C(CC([6*])C4C5([7*])CCC([8*])C([9*])([10*])C5CCC43[11*])C2CC1[12*]&[2*]C&&[3*]C(=O)O&[4*]OC(=O)CCCO&[5*]C&[6*]O&[7*]C&[8*]O&[9*]C&[10*]C&[11*]C&[12*]O&&
[1*]C&[1*]C1=CC(OCC(=O)NC([2*])C2=CC=C([3*])C=C2)=CC=C1[4*]&[2*]CC(=O)O&&[3*]Br&[4*]Cl&&
[1*]OC&[1*]C1=CC=C2C=C(CC(=O)NC3=CC(S(=O)(=O)N4CCOCC4)=CC=C3N3CCOCC3)C=CC2=C1&&&
[1*]CC&[1*]C1CN2C(=NC3=C([2*])C=CC=C32)N1CC1=CC=C([3*])C=C1&[2*]C&&[3*]O&&
[1*]C1=CC=CC=C1NC(=O)C1=CC=CC(CN2C(=O)C3=CC=CC=C3N(CC3=CC=CC=C3[2*])C2=O)=C1&[1*]F&&[2*]C(F)(F)F&&
[1*]C&[1*]C1CC2=CC=CC=C2N1C(=O)COC1=CC=C(C(=O)NC2CC2)C=C1&&&
[1*]OC(C)=O&[1*]C1CC2C([2*])([3*])C(=O)C=CC2([4*])C2CCC3([5*])C(C4=COC=C4)OC(=O)C4OC43C12[6*]&[2*]C&&[3*]C&[4*]C&[5*]C&[6*]C&&
O=C1NC(=O)C2C3=CC=CC=C3OC3=CN=CC=C3C12&&&
[1*]C(C)(O)C(F)(F)F&[1*]C1=CC=C(C2=CC=C([2*])C=C2)C=C1&[2*]C(N)=O&&&
O=C1C2=C3C(=CC=CC3=CC=C2)C(=O)N1CCCN1CCN(C2=CC=CC=N2)CC1&&&
[1*]C(=O)CCC&[1*]C1=CN=C2C([2*])=CC=CC2=C1N1CCC([3*])CC1&[2*]C(F)(F)F&&[3*]C(=O)O&&
CC(N)(CI)C(=O)O&&&
[1*]CO&[1*]C1=CC=CC=C1C1=CC=C(CN2CCC(CC3=CC=CC=C3)CC2)C=C1&&&
[1*]N(C)C&[1*]C1=CC=C(C=CC(=O)NCC2=CC=CC([2*])=C2)C=C1&[2*]F&&&
[1*]OC&[1*]C1=CC=CC(N2C(=O)C([2*])=C([3*])[NH]C2=O)=C1&[2*]C&&[3*]C&&
[1*]S(N)(=O)=O&[1*]C1=CC([2*])=C([3*])C=C1[4*]&[2*][N+](=O)[O-]&&[3*]NCC(O)CO&[4*]Br&&
[1*]OCCCCCCC(=O)O&[1*]C1=CC=C(C2=CC=C([2*])C=C2)C=C1&[2*]OCCCCCC(=O)O&&&
[1*]C(=O)COC&[1*]N1CC(C2=CC=CC=C2[2*])C([3*])C1C1=CC=C(C2=CC=C3OCOC3=C2)[NH]1&[2*]OC&&[3*]C(=O)O&&
[1*]C&[1*]C1=CC=CC([2*])=C1NC1=NC([3*])=CC(N2CCN([4*])CC2)=N1&[2*]C&&[3*]N&[4*]C(=S)NC(C)C&&
[1*]C1=CC=CC=C1CN(CC1=CC=CO1)C(=O)C1=CC2=CC=CC=C2OC1=O&[1*]Cl&&&
[1*]OC&[1*]C1=CC(C2=C3C(=O)C4=C([2*])C=CC=C4C3=N[NH]2)=CC([3*])=C1[4*]&[2*]NC(N)=O&&[3*]OC&[4*]OC&&
[1*]C&[1*]C1C(NC(=O)C(=O)NC2=CC=CC=C2[2*])C(=O)N1C(=O)NS(=O)(=O)N1CC(N2C=C([3*])C(=O)[NH]C2=O)OC(=O)C1[4*]&[2*]Cl&&[3*]C=CBr&[4*]C&&
[1*]CC(N)=O&[1*]N1C2CCCC1CC(NC(=O)NC1=CC=CC([2*])=C1)C2&[2*]Br&&&
[1*]C&[1*]N1C([2*])=CC(NC(=O)C2=CC([3*])=CC=C2[4*])=NC1=O&[2*]O&&[3*]Cl&[4*]O&&
[1*]OC&[1*]C1=CC(C(=O)NC2CCOC2=O)=NC2=C([2*])C=CC=C12&[2*]C(F)(F)F&&&
[1*]N&[1*]C1=CC2=CC=C([2*])C=C2OC1=O&[2*]F&&&
[1*]CCNC&[1*]C1=C([2*])[NH]C2=CC(C3=CC=CN=C3)=CC=C2C1=O&[2*]O&&&
CCCCN(C)CC=CC=CC=CC=CC(S)C=CCC=O&&&
[1*]NCCCN(C)C&[1*]C1=CC=CC(N2CCC(OC3=CC=C([2*])C=C3)C2)=N1&[2*]C(C)(C)C&&&
[1*]C#N&[1*]C1=CC(C2=CC=CN=C2OC2=CC=C(NC3=NC4=CC=CC=C4S3)C=C2)=CC=N1&&&
[1*]C(=O)NCCC(=O)O&[1*]C1=NC=NC=C1NC(=O)C1=CC([2*])=CC([3*])=C1&[2*]C(F)(F)F&&[3*]C(F)(F)F&&
[1*]SC&[1*]C1=CC=C([2*])C(NC([3*])=NS(=O)(=O)C2=CC=C(NC(=O)C3=CC=C([4*])C([5*])=C3)C=C2)=C1&[2*]C&&[3*]S&[4*]Cl&[5*][N+](=O)[O-]&&
[1*]CC&[1*]N1N=C([2*])C2=C1[NH]C([3*])=NC2=O&[2*]C&&[3*]S&&
[1*]C&[1*]C1=CC=C(C(=O)NCCC2=CC=CC([2*])=C2)C=C1S(=O)(=O)N1CCCC1&[2*]C(F)(F)F&&&
[1*]C1=CC=CC=C1C(=O)NCCC1=CC=CC=N1&[1*][N+](=O)[O-]&&&
[1*]OC&[1*]C1=CC=CC=C1OCC(=O)NCCN1C(=O)SC(=CC2=CC=C([2*])C=C2)C1=O&[2*]Cl&&&
O=C(NC1=CC=CC2=CC=CC=C12)C1=CC=C(C2=CC=CC=C2)C=C1&&&
[1*]OC&[1*]C1=CC=CC=C1N1C=NN=C1SCC(=O)NC1CCCCC1&&&
[1*]N(C)C&[1*]C1CCN(C2=NC=CC(N3CCCN([2*])CC3)=N2)C1&[2*]S(=O)(=O)C(F)(F)F&&&
[1*]CCC&[1*]N1CCN(C2=CC=CN=C2)C2CS(=O)(=O)CC21&&&
[1*]C1=CC=C(C=NNC(=O)C2CCN(S(=O)(=O)C3=CC=CS3)CC2)C=C1&[1*]OC(F)F&&&
[1*]CC(C)C&[1*]C(C(=O)NC([3*])CC(=O)NC([2*])CC1=CC=CC=C1)N1CCN(C2=CC=CC=C2[4*])CC1&[2*]C(=O)C(N)=O&&[3*]C(C)O&[4*]C(F)(F)F&&
[1*]C&[1*]C1=CC=NC(NS(=O)(=O)C2=CC=C(NC(=O)C3=CC=CC([2*])=C3)C=C2)=N1&[2*][N+](=O)[O-]&&&
[1*]OC&[1*]C1=CC(C2=NC3=CC=CC=C3N2C#CC2=CC=CC([2*])=C2)=CC([3*])=C1[4*]&[2*]CN&&[3*]OC&[4*]OC&&
[1*]OCC&[1*]C1=CC=C(C2=NN=C(SCC(=O)N3CCN([2*])CC3)O2)C=C1[3*]&[2*]CC&&[3*]Cl&&
[1*]C&[1*]C1=CC=C([2*])C(N2CCNC2=N[3*])=C1&[2*]C&&[3*][N+](=O)[O-]&&
[1*]COC(C)=O&[1*]C1OC(N2C=C(C3=CC([2*])=CN3C3=CC([3*])=CC([4*])=C3)[NH]C2=S)C([5*])C([6*])C1[7*]&[2*]C#N&&[3*]Cl&[4*]Cl&[5*]OC(C)=O&[6*]OC(C)=O&[7*]OC(C)=O&&
[1*]NCCN&[1*]C1=NC=C(C2=CC=CC=C2)C2=C1C(C1=CC=CC=C1)=C(C1=CC=CC=C1)C(=O)[NH]2&&&
[1*]C&[1*]N1CCN(CC2=CC=C3C(=C2)C([2*])=C2C4=C(C=CN23)C(=O)N2C4=CC=NC=C2CCC2=CC=CC=C2)CC1&[2*]C(=O)NO&&&
[1*]OC&[1*]C1=CC=C([2*])C=C1NC(=O)C1=CC=C2N=C([3*])SC2=C1&[2*]Cl&&[3*]C&&
[1*]NCCCN(C)C&[1*]C1=C2CCCCC2=NC2=C1C([2*])=NN2[3*]&[2*]C&&[3*]C&&
O=C(CCC1=CC=C2N=CC=NC2=C1)NC1COCCC1NC1CC2=CC=CC=C2C1&&&
[1*]OC(C)=O&[1*]C1([2*])CCC2CC3=CC(=O)CCC3C([3*])N2C1=O&[2*]C&&[3*]C#N&&
[1*]C1=CC=C2NC(=O)CN(C(=O)N3CCOCC3)C(C3=CC=C([2*])C=C3)C2=C1&[1*]Br&&[2*]F&&
O=C(C1=CC2=C(C=CS2)N1CC=CC1=CC=CC=C1)N1CCN(C2=CC=CC=C2)CC1&&&
C(=NN1C(=S)[NH]C2=CC=CC=C21)C1=CC2=CC=CC=C2O1&&&
[1*]C(CO)CCCC&[1*]N1CC(N2N=NC3=C([2*])N=CN=C32)C1&[2*]N&&&
[1*]C&[1*]N1C(=O)C2(CCCCC2)N=C1C1=CC=C([2*])C=C1[3*]&[2*]F&&[3*]F&&
[1*]C&[1*]C1CN([2*])C(=O)CCCN2N=NC=C2COC1CN([3*])C(=O)NC1=CC=CC2=CC=CC=C12&[2*]C(C)CO&&[3*]C&&
[1*]C(=O)OC&[1*]C1=C(NC2=CC=C([2*])C=C2)SCC1([3*])[4*]&[2*]C&&[3*]C&[4*]C&&
[1*]C&[1*]C1=CC=C([2*])C=C1&[2*]N(CC(O)CO)CC(O)CO&&&
[1*]O&[1*]C1=CC=C(C2=NC=CC(N3CCC(NCC4=CC=CC([2*])=C4)CC3)=N2)C=N1&[2*]C(F)(F)F&&&
[1*]C&[1*]C1=CC(OC2=CC=C(C3([2*])CCN([3*])CC3([4*])[5*])C=C2)=CC([6*])=C1[7*]&[2*]C&&[3*]S(C)(=O)=O&[4*]C&[5*]C&[6*]C&[7*]Cl&&
[1*]C&[1*]C1=CC([2*])=CC(C(=O)N2CCC([3*])(N3CCCCC3)CC2)=C1&[2*]C&&[3*]C&&
[1*]C&[1*]N1CCC(OC2=CC=C3CN(C(=O)NC4CCC5=CC=CC=C54)CC3=C2)CC1&&&
[1*]CC&[1*]C1=CC=C(C2NC(=O)CN2C(=O)NC2=CC=CC=C2[2*])C=C1&[2*]C&&&
[1*]C(=O)OCC&[1*]P(=O)(C1=CC=C(C2=NC=C([2*])C3=C2[NH]C=C3[3*])C=C1)C([4*])([5*])C1=CC=CC=C1&[2*]F&&[3*]F&[4*]C&[5*]C&&
O=C(C1=CC=CC=C1)C1=CC=C(NC(=O)C2(C3=CC=CO3)CCC2)C=C1&&&
[1*]O&[1*]C1=CC=C(C2=NOC(C3=CC=CC=C3)C2)C=C1[2*]&[2*]O&&&
[1*]C&[1*]C1=CC=C2[NH]C(C3=C([2*])C=CS3)=NC2=C1&[2*]C&&&
[1*]C1=CC=C(N2N=CC3=C2[NH]C2=CC=CC=C2C3=O)C=C1&[1*]Cl&&&
[1*]C(=O)OC&[1*]C1=C([2*])N([3*])C2=C1C(=O)C([4*])=CC2=O&[2*]C&&[3*]C&[4*]N&&
[1*]C(C)C=C&[1*]N(C1=CC([2*])=CC=C1[3*])S(=O)(=O)C1=CC=CC=C1[4*]&[2*]Cl&&[3*]Cl&[4*][N+](=O)[O-]&&
[1*]CCC&[1*]C1C2CCC3=CC([2*])=C([3*])C=C3C1([4*])CCN2[5*]&[2*]O&&[3*]O&[4*]C&[5*]C&&
[1*]CC&[1*]C1=CC(C2=CC=C([2*])C=C2)=C([3*])C=C1OCCCCC([4*])([5*])C1=N[NH]N=N1&[2*]O&&[3*]O&[4*]C&[5*]C&&
[1*]OC&[1*]C1=CC=C(C(=S)N2CCCCC2)C=C1OC1CCCC1&&&
[1*]C=CC&[1*]C1=CC=C2C(=C1)OC(CN([2*])C(=O)NC1=CC=C([3*])C=C1)C([4*])CN([5*])S2(=O)=O&[2*]C&&[3*]C(F)(F)F&[4*]C&[5*]C(C)CO&&
[1*]SCC&[1*]C1=NC(=O)C([2*])=C(C([3*])C2=C([4*])C=CC=C2[5*])[NH]1&[2*]C&&[3*]C&[4*]OC&[5*]OC&&
[1*]C&[1*]C1CC([2*])C2=NC3=CC([3*])=CC=C3N21&[2*]C&&[3*]Cl&&
[1*]OC&[1*]C1=CC=C([2*])C2=C(C3=CC([3*])=C([4*])C([5*])=C3)OC([6*])C([7*])C12&[2*]O&&[3*]O&[4*]OC&[5*]OC&[6*]O&[7*]O&&
COC(=O)C(C)NC(=O)C(C)C(O)C(C)C&&&
[1*]OC&[1*]C1=CC=C(S(=O)(=O)N2C3=CC=CC=C3CCC2CC(=O)C2=CC=C(C3=CC=CC=C3[2*])C=C2)C=C1&[2*]OC(C)C&&&
C1=CC=C2C(NC3CCN(CCC4=CC=CC=N4)CC3)=CC=NC2=C1&&&
[1*]C&[1*]N1CCC([2*])(C2=CC(C3=CC=C([3*])C=C3)=NC=N2)CC1&[2*]O&&[3*]F&&
[1*]O&[1*]C(CCCN1CCN(C2=CC=C([2*])C=C2[3*])CC1)C1=C([4*])C=C([5*])C2=CC=CN=C12&[2*]Cl&&[3*]Cl&[4*]O&[5*]O&&
[1*]C1=CC=C2C(NCCCNC(=O)C3=CC=CO3)=CC=NC2=C1&[1*]Cl&&&
[1*]C&[1*]C1OC(OC2OC([2*])C([3*])C(OC3OC([4*])C([5*])C([6*])C3[7*])C2[8*])C([9*])C([10*])C1[11*]&[2*]CO&&[3*]O&[4*]CO&[5*]O&[6*]O&[7*]O&[8*]O&[9*]O&[10*]O&[11*]O&&
[1*]N&[1*]C1=CC2=C(N=C1C1=CC=CC=C1)C(=O)N(CC1=CC=C([2*])C=C1)C=N2&[2*]F&&&
[1*]CCOC&[1*]N1CC2=CC=CC(C(=O)NC3=NC4=C(CC([2*])CC4)S3)=C2C1=O&[2*]C&&&
[1*]C&[1*]N1C=C(C2=CC=CC([2*])=C2)C(C(=O)NC2=CC=C3OCCCC3=C2)=N1&[2*]Cl&&&
[1*]C&[1*]C1=CC=C(N2C(=O)C3=C(C(C4=CC=C(OCC5=CC=CC=C5)C=C4)=N[NH]3)C2C2=CC=C([2*])C=C2[3*])C=C1&[2*]Cl&&[3*]Cl&&
O=C(CNCCCNC1=CC=NC2=CC(CC3=C[NH]C=N3)=CC=C12)NCC1=CC=CC=N1&&&
[1*]CC(=O)NCC(OC)OC&[1*]N1C=CC2=C1C=C([2*])C1=NC=CC=C12&[2*]Cl&&&
[1*]CC(C)NC(C)=O&[1*]C1=CC=C(C#CC2=CN=C(NCC3CC3)N=C2)C=C1&&&
[1*]C&[1*]N1CCC(S(=O)(=O)C2=CC=CC=C2[2*])C(CCOC2=CC=CC=C2)C1&[2*]Cl&&&
[1*]C1(C2=CC=CC=C2)CCN(CCC(=O)N2CCCCC2)CC1&[1*]O&&&
[1*]OC&[1*]C1=CC=C(CN2CCCC3(CCN(C4CCOCC4)C3)C2=O)C=C1&&&
[1*]C&[1*]C1=CC([2*])=CC(CNC(=O)N([3*])C2=CC=C(OC3=CC=C(C4=CC=CN=C4)C=C3)C=N2)=C1&[2*]C&&[3*]C&&
[1*]C(=O)OC&[1*]C1=C([2*])C=CC=C1C1CN=NC12CC1=CC([3*])=C([4*])C=C1C2=O&[2*]C&&[3*]C&[4*]C&&
[1*]C1CC(OC2=CC=C(C=CC(=O)C3=CC=C(NC4CCN(C5CC5)CC4)C=C3)C=C2)C1[2*]&[1*]O&&[2*]CO&&
[1*]NC(=O)C(N)CCC&[1*]C(CC1=C[NH]C2=CC=CC=C12)C(=O)N1CCCC1C(=O)NC([2*])C(=O)NC([3*])CC1=C[NH]C2=CC=CC=C12&[2*]CCCNC(=N)N&&[3*]C(N)=O&&
[1*]O&[1*]C1CCC(C2=CC=CN=C2OC2=CC=C(NC3=CC=CC=N3)C=C2)CC1&&&
[1*]C&[1*]C1=CC=CC(C(=O)NC2=C([2*])C([3*])=C(C(=O)N3CCCCC3)S2)=C1&[2*]C&&[3*]C&&
[1*]CC=CCC&[1*]C1([2*])SC(=O)C([3*])C1=O&[2*]C&&[3*]C&&
[1*]C&[1*]C1=CC([2*])=NC(NS(=O)(=O)C2=CC=C(NC(=O)C3=CC4=CC([3*])=CC=C4O3)C=C2)=N1&[2*]C&&[3*][N+](=O)[O-]&&
[1*]C&[1*]C(CN1CCOCC1)N([2*])C(=O)CCC(=O)NCC1=CC=C([3*])C=C1&[2*]C&&[3*]N(C)C&&
[1*]OC&[1*]C1=CC(C2NC(=O)C3=CC=CN=C3N2)=CC([2*])=C1[3*]&[2*]OC&&[3*]O&&
[1*]C(N)=O&[1*]C1CC2CC(OC(=O)NCC3=CC=C(C4=CC=CC=C4)C=C3)CC1C2&&&
[1*]C(=C)C&[1*]C1CCC2(C(=O)OCC3=CC=CC(CN4CCCCC4[2*])=C3)CCC3([3*])C(CCC4C5([4*])CCC([5*])C([6*])([7*])C5CCC43[8*])C12&[2*]C&&[3*]C&[4*]C&[5*]OC(=O)CC(C)(C)C(=O)O&[6*]C&[7*]C&[8*]C&&
[1*]C(=O)OCC&[1*]C1=CN2C(C3=CC=CC([2*])=C3)=C(C3=CC=C([3*])C=C3[10*])N=C2N=C1&[2*]C&&[3*]C&[4*]C&&
C1=CC=C(N2CCN(C3CCC(C4=C[NH]C5=CC=CC=C45)CC3)CC2)N=C1&&&
[1*]C&[1*]C(OC1=CC2=C(C=C1C1=CC=CC=C1)N=CC1=C2C=C[NH]1)C1=CC=CC=C1&&&
[1*]OC&[1*]C1=CC([2*])=CC=C1OCC(=O)NC1=CC=C2N=C([3*])SC2=C1&[2*]Cl&&[3*]SC&&
[1*]C&[1*]C1=NN(CC(=O)NC2=CN=CC3=C2C=NN3C2CCCC2)C([2*])=C1&[2*]C&&&
[1*]COC(C)=O&[1*]C12CCC3C([2*])(CCC4C3([3*])CCC3C([4*])([5*])C(OC5OCC([6*])C([7*])C5[8*])CCC43[9*])C1([10*])CCC(OC(=O)C=CC1=CC=CC=C1)C2&[2*]C&&[3*]C&[4*]C&[5*]C&[6*]O&[7*]O&[8*]O&[9*]C&[10*]C&&
[1*]C&[1*]C(CCC(=O)NC1=CC=C2N=CN([2*])C(=O)C2=C1)C1CCC2C3CC=C4CC([3*])CCC4([4*])C3CCC12[5*]&[2*]C&&[3*]O&[4*]C&[5*]C&&
[1*]C&[1*]C1CCCCN1C(=O)CN1N=C([2*])N(CC2=CC=C([3*])C=C2)C1=O&[2*]C(F)(F)F&&[3*]F&&
[1*]OC&[1*]C1=CC=C2C=CC(S(=O)(=O)N3CCN(S(=O)(=O)C4=CC5=CN=CN5C=C4)CC3[2*])=CC2=C1[3*]&[2*]C(=O)NO&&[3*]OC&&
[1*]C1CC(N2C(=O)[NH]C(=O)N3CCCC=C23)C1[2*]&[1*]O&&[2*]CO&&
O=C(NC1CCCCC1)C1=N[NH]C2=C1CCC1=CC(OCC3=CC=CC=C3)=CC=C12&&&
CC(C)=CCCC(C)=CCCC(C)=CC=CC=COC(=O)OC[N+](C)(C)C&&&
[1*]OC&[1*]C1=CC2=C(C=C1[2*])C(=O)N([3*])C(C(=O)N1CCN(C3=CC=C([4*])C=C3[5*])CC1)=C2&[2*]OC&&[3*]C&[4*]Cl&[5*]Cl&&
[1*]C&[1*]N1C(=O)CCC2=CC=C(C=C3SC(=S)N([2*])C3=O)C=C21&[2*]CC(=O)O&&&
[1*]C&[1*]C1=CC=C([2*])C(NS(=O)(=O)C2=CC=C3[NH]C4=C(CCCC4)C3=C2)=C1&[2*]C&&&
[1*]C(=O)OC&[1*]C1=C(NC(=O)C2=CC=C([2*])C=C2)SC=C1C1=CC=C([3*])C=C1&[2*]F&&[3*]OC&&
[1*]C(=O)O&[1*]C1=CC=C(NC2OC([2*])C([3*])C([4*])C2[5*])C2=CC=CC=C12&[2*]CO&&[3*]O&[4*]O&[5*]O&&
[1*]OC&[1*]C1=CC=CC(C2=CC=C(CNC3=CC(C4=CC=C5[NH]C=NC5=C4)=CC=N3)C([2*])=C2)=C1&[2*]C&&&
[1*]C(=O)O&[1*]C1=NC=CC2=C(C3=CC=CC=C3)C=CN=C12&&&
[1*]C&[1*]C1=CC([2*])=C2C([3*])=CN(CC3=CC=CC=C3)C2=N1&[2*]C&&[3*]C&&
[1*]OC&[1*]C1=CC=CC2=C1N([2*])C1=C([3*])C=C3C(=O)NCC3=C1C2=O&[2*]CCCN(C)C&&[3*]C#N&&
[1*]C&[1*]N=C1NS(=O)(=O)C2=C1C=C([2*])N2[3*]&[2*]Br&&[3*]C&&
[1*]C&[1*]C1=CC=CC(C2=CC([2*])=C(NCC3=CC=C([3*])C=C3)C([4*])=C2)=C1&[2*]C&&[3*]OCC(=O)O&[4*]C&&
[1*]OC&[1*]C1=CC=CC=C1NC(=O)C1=CC=CC=C1NC(=O)C1=CC=CC([2*])=C1&[2*]Br&&&
[1*]C1(NC(=O)C2=CC=CC=C2)CCCCC1&[1*]C(=O)O&&&
[1*]OCC(C)C&[1*]C1=CC=C2C(=C1)C([2*])=CN2CC1=CC=C([3*])C=C1&[2*]C#N&&[3*]C(=O)O&&
[1*]C(=O)OCC&[1*]C1=C([2*])[NH]C([3*])=C1S(=O)(=O)N([4*])CC(=O)NC1=CC=CC([5*])=C1&[2*]C&&[3*]C&[4*]C&[5*]OC&&
[1*]COC(C)=O&[1*]C1OC(OC2=CC=CN=C2C2=CC=C(OC(=O)N=C3SCC(=O)N3[2*])C([3*])=C2)C([4*])C([5*])C1[6*]&[2*]C(C)C&&[3*]C&[4*]OC(C)=O&[5*]OC(C)=O&[6*]OC(C)=O&&
[1*]OC&[1*]C1=CC([2*])=C(CC2=NC=C(C3=CC=CC=C3)S2)C([3*])=C1&[2*]O&&[3*]OC&&
[1*]C(N)=O&[1*]C1=CC=CC(C(=O)NC(CC2=CC=CC=C2)C(=O)OCC2=CC=CC=C2)=C1&&&
[1*]OCC&[1*]C1=CC=CC=C1NC(=O)CSC1=NN=C(CNC(=O)C2([2*])COC2)O1&[2*]C&&&
[1*]OC&[1*]C1=CC=CC(N2CCN(C(=O)CSC3=NC4=CC=CC=C4C(=O)N3C3=CC=CC=C3)CC2)=C1&&&
[1*]C1=CC=C([2*])C(C(C2=CC=CC=C2)N2CCN(CCN3CCOCC3)CC2)=C1&[1*]Cl&&[2*]O&&
[1*]NCCCOC&[1*]C1=C([2*])C(=O)[NH]S1&[2*]NCCCO&&&
[1*]C(C)C&[1*]C(CN1CCC([2*])(C2=CC=CC([3*])=C2)C([4*])C1)NC(=O)C1CC2=CC=C([5*])C=C2CN1C(=O)C1CC2=CC=CC=C2CN1&[2*]C&&[3*]O&[4*]C&[5*]O&&
[1*]C&[1*]C1=CC=C(NC2=NC(=O)C(=CC3=CC=CO3)S2)C=C1&&&
[1*]OC(=O)C(C)=CC&[1*]C1CC([2*])C2C(OC(=O)C3=CC=CC=C3)C3([3*])C([4*])CC([5*])C([6*])(C(OC(=O)C4=CC=CC=C4)C4C5([7*])COC5CC([8*])C4([9*])C([10*])C23[11*])C1[12*]&[2*]OC(C)=O&&[3*]C&[4*]OC(C)=O&[5*]O&[6*]C&[7*]OC(C)=O&[8*]O&[9*]C&[10*]O&[11*]C&[12*]OC(C)C&&&
[1*]CC&[1*]N1C(C2=CC=C([2*])C=C2)=N[NH]C1=O&[2*]C(C)C&&&
[1*]NC(C)C&[1*]C1=NC(C2=CC=CC=C2)=C2SC=CC2=N1&&&
[1*]OC&[1*]C1=CC=C(NC(=O)NC2=CC=C(C3=NOC([2*])=N3)C=C2)C=C1&[2*]C(F)(F)F&&&
[1*]N1C(=O)C(=O)C2=CC=CC=C21&[1*]CC=CCCl&&&
[1*]C=CC&[1*]C1=CC2=C(C=C1[2*])C1OC(C3=CSC=C3)(C2)OC2=C1C(=O)CC([3*])([4*])C2&[2*]OC&&[3*]C&[4*]C&&
[1*]CCSC&[1*]C(NC(=O)C([2*])CC1=CC=CC=C1)C(=O)N1CCN(C(=O)C([3*])CC2=CC=C([4*])C=C2)CC1&[2*]N&&[3*]N&[4*]C(F)(F)F&&
[1*]C(C)C&[1*]C(NS(=O)(=O)C1=CC=C([2*])C=C1)C(=O)NCC(C1=CC=CO1)N1CCCC1&[2*]N&&&
C1=CSC(CN2C=NC=C2CN(CC2CCCN2)C2C3CC4CC(C3)CC2C4)=N1&&&
[1*]C&[1*]C1=NC([2*])=C([3*])C(C=CC2=CC=CC=C2)N1CC1=CC=C([4*])C=C1&[2*]C(=O)OC(C)C&&[3*]C(=O)OC(C)C&[4*]N(C)C&&
[1*]OCC&[1*]C1=CC=C2C(=C1)NC1(CCN(C(=O)C3=CC([2*])=C4[NH]N=CC4=C3)CC1)C1=CC=CN21&[2*]F&&&
[1*]NN&[1*]C1=NC=NC2=C1C(=O)N(C1=CC=C([2*])C([3*])=C1)C=N2&[2*]Cl&&[3*]C(F)(F)F&&
[1*]S(N)(=O)=O&[1*]C1=CC=C(NC2=NC(C3=CC=NC([2*])=C3)=CS2)C=C1&[2*]Cl&&&
[1*]C(C)CCCO&[1*]C1CCC2C3CCC4CC([2*])CCC4([3*])C3CCC12[4*]&[2*]O&&[3*]C&[4*]C&&
[1*]CC&[1*]C1=NC([2*])=NC([3*])=C1C1=CC=C2OC3=CC=C(N4CCNCC4)C=C3C2=C1&[2*]N&&[3*]N&&
[1*]C(C)(C(=O)NCCS(N)(=O)=O)S(C)(=O)=O&[1*]C1=CC=C(C2=CC=C(S(=O)(=O)CC3CCCC3)C=C2)C([2*])=C1&[2*]F&&&
[1*]OC&[1*]C1=CC=C(C(=O)CSC2=NC3=CC=CC=C3[NH]2)C=C1[2*]&[2*]OC&&&
[1*]C(=O)NC&[1*]C(CC1=CC=C([2*])C=C1)N(CC1=C[NH]N=C1C1=CC=C([3*])C=C1)C(=O)C([4*])CC1=CC=CC=C1&[2*]O&&[3*]N(C)C&[4*]NC(=O)OC(C)(C)C&&
[1*]C1=CC=C2OC(=O)N(CC3=CC=C([3*])C=C3)C2=C1[2*]&[1*]Cl&&[2*]Cl&[3*]F&&
[1*]OC&[1*]C1=CC=C(C2=NOC([2*])=C2C(=O)N=C([3*])NCCCN2CCC(C3=CC=CC=C3)(C3=CC=CC=C3)CC2)C=C1[4*]&[2*]C&&[3*]N&[4*]F&&
[1*]C&[1*]C1=C(NC(=S)NCC2=CC=CO2)C=C([2*])C=C1OC1CCCC1&[2*]Cl&&&
[1*]OC&[1*]C1=CC=C(N2CCN(CC(=O)NC3=CC(N4CCCC4)=C([2*])C=C3[3*])CC2)C=C1&[2*]NS(C)(=O)=O&&[3*]C&&
[1*]CCNC(=O)C=C(C)C&[1*]C1CCN(C(=O)OC2=CC=CC=C2)CC1&&&
[1*]OC&[1*]C1=CC=C(NCC2=CC=CN2[2*])C=C1&[2*]C&&&
[1*]C=NNC(N)=O&[1*]C1=CC=C2OCOC2=C1&&&
[1*]C#N&[1*]C1=CC=C(CN2C=NC=C2CNC2CCN(C(=O)C3=CC=CC4=C3[NH]N=C4)C2=O)C=N1&&&
[1*]CC(NC(=O)C(CC(C)C)NC(=O)C(CCCCCCCCCCC)CC(=O)O)C(N)=O&[1*]C1=CC=C([2*])C=C1&[2*]OCCCCCCCCCCCCCC&&&
[1*]OCC&[1*]C1=CC=C(NC(=O)CN([2*])C(=O)C2=CN=C(C3=CC=CC=C3)C=N2)C=C1[3*]&[2*]C&&[3*]OCC&&
[1*]CCC&[1*]N(C1=CC=CC=C1[2*])S(=O)(=O)C1=CC=C([3*])C=C1&[2*]Br&&[3*]Cl&&
O=C1C2=CC=CC=C2N=C(CC2=CC=CC=C2)N1CCC1=C[NH]C2=CC=CC=C12&&&
[1*]C(=O)NCCN(CC)CC&[1*]C1=CC(CN2CCC(C(C3=CC=CC=C3)C3=CC=CC=C3)CC2)=C([2*])C([3*])=C1&[2*]O&&[3*]OC&&
[1*]C(=O)O&[1*]C1=CC=C(C=NN2C(C3=CC=CC=C3)=NC3=CC=CC=C32)C=C1&&&
[1*]CC#C&[1*]N1C(=O)[NH]S(=O)(=O)N(CC2=CC=C([2*])C([3*])=C2)C1=O&[2*]OC&&[3*]OC&&
[1*]C(=O)C(=O)N(C)CC&[1*]C1=CN(CC(=O)N2CCN(C3=CC=CC([2*])=C3)CC2)C2=CC=CC=C12&[2*]Cl&&&
[1*]C(=C)C&[1*]C1CC=C([2*])C([3*])C12OC([4*])(C([5*])C1([6*])C([7*])CC3OC31)C([8*])C2[9*]&[2*]C&&[3*]O&[4*]C&[5*]O&[6*]O&[7*]OC(C)=O&[8*]O&[9*]C&&
[1*]CO&[1*]C1OC(N2C=NC3=C(CNSC4=CC=CC=C4[2*])N=CN=C32)C([3*])C1[4*]&[2*]C(F)(F)F&&[3*]O&[4*]O&&
[1*]NC(=O)CCCCCC&[1*]C1=CC([2*])=C([3*])C=C1S(=O)(=O)C1=CC=CC=C1&[2*]OC&&[3*]OC&&
[1*]NC(C)=O&[1*]C1=CC=CC2=CC=C3OC([2*])=NC3=C12&[2*]C&&&
[1*]CCCCCC&[1*]C1OC(=O)C([2*])=CC([3*])C(OC2OC([4*])C([5*])C([6*])C2[7*])C([8*])C([9*])CC([10*])=CC=CC=CC=CC([11*])C([12*])OC(=O)CC([13*])C2OC12[14*]&[2*]C&&[3*]C&[4*]CO&[5*]O&[6*]O&[7*]O&[8*]CC=CC=CC(=O)O&[9*]C&[10*]C&[11*]C&[12*]C&[13*]O&[14*]C&&
[1*]OC&[1*]C1=CC=CC(C2=CC=C(NC(=O)C3=CC=C([2*])C([3*])=C3)C=C2)=N1&[2*]Cl&&[3*]Cl&&
[1*]CCC&[1*]C1=C2N=C(C3CCCC3)C=C(NC3=CC=C(C(=O)N4CCN([2*])CC4)C=C3)N2N=C1&[2*]C(=O)OC&&&
[1*]C(=O)O&[1*]C1COC2=CC=C([2*])C=C2C1&[2*]O&&&
C1=CC=C2C=C(C3NC(=S)NC(C4=CC=CC=C4)N3)OC2=C1&&&
[1*]OC&[1*]C1=CC=C2C(CC(=O)NCCCCCCNC(=O)C3=CC=C4C=CC=NC4=N3)=COC2=C1&&&
[1*]C1=CC=C(S(=O)(=O)NC(=O)C2=CN=C3C=CC=CC3=C2C2=CC=C([2*])C=C2)C=C1&[1*]Br&&[2*]Cl&&
[1*]C1=CC=C(S(=O)(=O)NC2=CN=CC=N2)C=C1[2*]&[1*]Cl&&[2*]Br&&
[1*]C(C)=O&[1*]N(C1=CC=CC=C1[2*])N(C(=O)C1=CC=CC=C1)C(CC1=CC=CC=C1)C(=O)NCCC1=CC=CC=C1&[2*]Cl&&&
[1*]OC&[1*]C1=CC=C2C(=O)OC(=O)C(C(C3=C([2*])C4=C(OC=CC([3*])=C4C4=CC=C([4*])C=C4)C([5*])=C3[6*])C3=C([7*])C([8*])=C([9*])C([10*])=C3OC3OC([11*])C([12*])C([13*])C3[14*])=CC2=C1&[2*]C&&[3*]O&[4*]OC&[5*]OC&[6*]O&[7*]O&[8*]C&[9*]O&[10*]C&[11*]CO&[12*]O&[13*]O&[14*]O&&
[1*]C&[1*]C1=CC=CC([2*])=C1N1N=NN=C1C(C1=CC=NC2=CC=CC=C12)N1CCN(C2=CC=C([3*])C=C2)CC1&[2*]C&&[3*]F&&
[1*]OC&[1*]C1=CC=C(CC2=C(C3CCCCC3)N=C3C=C([2*])C([3*])=CN23)C=C1[4*]&[2*]C&&[3*]Br&[4*]OC&&
[1*]C(=O)OCC&[1*]C1=C2CCCC(=O)C2=CC2=C1CCOC2=O&&&
[1*]N&[1*]C([2*])(CCC1=CC=C2C=CC=CC2=C1)C1CC1[3*]&[2*]C(=O)O&&[3*]C(=O)O&&
[1*]C1=CC(NC(=S)NC(=O)C2=CC([2*])=CC([3*])=C2)=CC=C1&[1*]F&&[2*][N+](=O)[O-]&[3*]Br&&
O=C(OC1CCCCC1)C1=NOC(CN2CCN(C3=CN=C4C=CC=CC4=N3)CC2)C1&&&
[1*]C&[1*]C1=N[NH]C(C2=CC=C3C(C4=CC=C(CN5CCCC5)C=N4)=N[NH]C3=N2)=C1&&&
O=C(NCC1=CC=CO1)C1=CC=CN=C1N1CCOCC1)=C1SC=C(C2=CC=CO2)N1C1=CC=CC=C1&&&
[1*]NCCCC&[1*]C1=NC=C2C([2*])=CN(C3=CC=C(N4CCC([3*])C4)C=C3)C2=N1&[2*]C(N)=O&&[3*]N&&
[1*]C(C)C&[1*]N1N=CC2=C(C(=O)NC3=CN=CC(C(=O)C4=CN([2*])C5=NC=NC=C45)=C3)C=C([3*])C=C21&[2*]C&&[3*]F&&
[1*]OCC(=O)O&[1*]C1=CC=CC=C1C=C1C(=O)OC(C2=CC=C([2*])C([3*])=C2)C([4*])=C1C(=O)C1=CC=C([5*])C=C1&[2*]Cl&&[3*]Cl&[4*]C(=O)O&[5*]Cl&&
[1*]C(=O)NCCC&[1*]C1=CC=CC(C2=CC=C3CC4=C(C(=O)N5CCCC5)N=CN4C3=C2)=C1&&&
[1*]C&[1*][N+]([2*])=C1C2=CC=CC=C2SCC2=NN=C([3*])N12&[2*][O-]&&[3*]SCCC#N&&
[1*]CNC(=O)CCN=C(N)N&[1*]C1=CC=CC(C2=NOC(C3=CC(OCC4CC4)=CC([2*])=C3)=N2)=C1&[2*]C(F)(F)F&&&
O=C(CC1=CC=CC=C1)NC1=CC=C2CCCC2=C1&&&
[1*]N1C(=O)C2C3CN=C(SCC4=CC=NC=C4)N3C(=O)C(C3=CC=CC=C3)N2C1=O&[1*]CCSC(CO)CO&&&
[1*]C1=C(CCCCCCCC=CCC=C2C(=O)CC([2*])([3*])CC2=O)C(=O)C2=CC=CC=C2C1=O&[1*]O&&[2*]O&[3*]CO&&
[1*]C(C)C&[1*]C1=CC=C([2*])N1C1=CC=C(C(=O)N2CCN(C3=CC=CC=C3[3*])CC2)C=C1&[2*]CO&&[3*]F&&
[1*]CCC&[1*]N1CCCC2C3=CC(NC(=O)C4=CC=NC=C4)=CC=C3OCC21&&&
[1*]C&[1*]C1=CC=CC(NC(=O)CN2C=C(C(=O)C3=CC=CO3)C3=CC=CC=C32)=C1[2*]&[2*]C&&&
[1*]C&[1*]C1CCCCC1SC1=CC=C(CC2([2*])CCC3C4CCC5=CC(=O)CCC5([3*])C4CCC32[4*])C=C1&[2*]O&&[3*]C&[4*]C&&
[1*]NC(=O)CC(C)C&[1*]C1=NC(C2=CC=CS2)=CS1&&&
O=C1C2=CC=CC3=C2C(=CN1CCN1CCNCC1)C1=CC=CC=C1C3&&&
[1*]C1=CC=C(CN([2*])C2=CC=C(C(=O)NS(=O)(=O)C3=CC=C(NCCSC4=CN=CC=N4)C([3*])=C3)C=C2)C=C1&[1*]Cl&&[2*]O&[3*][N+](=O)[O-]&&
[1*]C&[1*]C1=CC(N2C([2*])=NC3=C(SC(C4=CSC=C4)=C3)C2=O)=C([3*])C=C1[4*]&[2*]SCC#N&&[3*]C&[4*]C&&
[1*]C(C)=O&[1*]C1=C([2*])[NH]C(C(=O)CSC2=NN=C(CN3C(=O)=CSC3=O)N2CC2CCCO2)=C1[3*]&[2*]C&&[3*]C&&
[1*]OC(C)=O&[1*]C1CC(C2([2*])CC([3*])N=C(C3=CC=CC=C3)S2)OC1([4*])[5*]&[2*]C&&[3*]C&[4*]C&[5*]C&&
[1*]C1=CC(N2CC(CN3C=CN=N3)OC2=O)=CC=C1N1CCN(C(=O)C2CCCO2)CC1&[1*]F&&&
[1*]C&[1*]C12CCCC3=C1C(=NNC(=O)C4=CC=CC([2*])=C4)CCC23&[2*]F&&&
[1*]N&[1*]C1=C(S(=O)(=O)C2=CC=CC=C2)C=CS1&&&
[1*]NC&[1*]C1=CC(NC2=CN=C([2*])C(NC3=CN=CC=N3)=N2)=CC=N1&[2*]C#N&&&
[1*]OC&[1*]C1=CC=C(NC(=O)NCC2=NC(=O)C3=CC=CC=C3[NH]2)C([2*])=C1&[2*]OC&&&
O=C1COC2=CC(C(=O)COC(=O)C3=CC=C4OCOC4=C3)=CC=C2N1&&&
O=C(NC1CCCCC1)C1=CC=CC2=C1C(=O)C1=CC=CC=C12&&&
[1*]NC(C)=O&[1*]C1=CC=C2C(C(=O)OC(C(=O)NC3C(=O)OC3[2*])C([3*])C3=C[NH]C4=CC=CC=C34)=C[NH]C2=C1&[2*]O&&[3*]O&&
[1*]OC(C)CCCCCCCCCCCC&[1*]C1=CC([2*])=CC2=C1C(=O)C=C(C1=CC=C([3*])C([4*])=C1)O2&[2*]OC&&[3*]O&[4*]O&&
[1*]C12CCN(CCC3=CC=CC=C3)C(CC3=CC=CC=C31)CNC2=O&[1*]O&&&
[1*]C(=O)CC#N&[1*]N1CCN(C2=CC=NC=N2)CC1&&&
[1*]C&[1*]C1=CC=C2C=NC=CC2=C1S(=O)(=O)C1=CC=C(C(=O)N2CCN([2*])CC2)C=C1&[2*]C&&&
[1*]OC&[1*]C1=CC=C2N=C(C3=CC=C([2*])C=C3)C([3*])=C(C3=CC=C([4*])C=C3)C2=C1&[2*]Cl&&[3*]C(=O)O&[4*]Cl&&
[1*]C(C)C&[1*]N1C=C(CN2CCCN(C3CC3)CC2)C=N1&&&
[1*]C&[1*]C1=CC(N2C=C(C3=CC=NC=C3)C=N2)=NC(C2CCN([2*])CC2)=C1&[2*]C(=O)OC(C)(C)C&&&
[1*]OC&[1*]C1=CC=C2C(=C1)C=C(CCNC(=O)CSC1=CC=CC=C1)N2[2*]&[2*]C&&&
[1*]C(=O)OCC&[1*]C1=CC=C2C(=C1)N=C(C1=CC=C([2*])C=C1)N2C1CCCCC1&[2*]Cl&&&
[1*]C&[1*]C1=NC(C2=CC=CC(N3CCC(N4CCCCC4)CC3)=N2)=CS1&&&
[1*]C1=CC(NC(=O)C2=CC=CC([2*])=C2)=CC=C1N1CCOCC1&[1*]Cl&&[2*]F&&
[1*]CC&[1*]N(C1=CC=CC=C1)S(=O)(=O)C1=CC=C([2*])C(C(=O)NC2=CC=C([3*])C=C2[4*])=C1&[2*]C&&[3*]C(=O)O&[4*]C&&
[1*]C&[1*]C1=NN([2*])C=C1C(=O)C1=CC=C[NH]1&[2*]C&&&
[1*]OC&[1*]C1=CC=C(C(=O)NC([2*])C(=O)NC(CC2=CC=CC=C2)C(=O)NCC(=O)NC([3*])C(=O)C2=NC3=CC=CC=C3S2)C([4*])=C1&[2*]CCCNC(=N)N&&[3*]CCCNC(=N)N&[4*]OC&&
[1*]C(C)(O)C(=O)C=CC(C)(C)O&[1*]C1C([2*])CC2([3*])C3CC=C4C(CC([4*])C(=O)C4([5*])[6*])C3([7*])C(=O)CC12[8*]&[2*]O&&[3*]C&[4*]O&[5*]C&[6*]C&[7*]C&[8*]C&&
[1*]C&[1*]C1=CC([2*])=C(C2CC([3*])CC2[4*])C([5*])=C1&[2*]C&&[3*]C=O&[4*]C&[5*]C&&
[1*]OC&[1*]C1=CC=C(CN(C2CC2)S(=O)(=O)C2=CN([2*])C=N2)C=C1&[2*]C&&&
[1*]C1=CC=C(C(C(=O)N2CCN(C3=CC=CC([2*])=C3)CC2)C2=CC=C3C=CC=CC3=N2)C=C1&[1*]F&&[2*]Cl&&
[1*]C(=O)O&[1*]C1=CN=C2C(=C1)N=C(NC1CC1)C1=CC=CC=C12&&&
[1*]C&[1*]C1CC(=O)N(CC2=CC=C(C3=CC=CC=C3[2*])C=C2)C12C=CC([3*])=CC2=O&[2*]C(=O)O&&[3*]Cl&&
[1*]CC&[1*]N1CCC2=C(SC([2*])=C2)C1C1=CC=CC=C1&[2*]C(=O)NCCN(C)C&&&
[1*]N&[1*]C1=NC(NC2CC2)=C2N=CN(C3C=CC([2*])C3[3*])C2=N1&[2*]CO&&[3*]O&&
[1*]N&[1*]C1=NC=NC2=C1N=CN2C1CC([2*])C(COP([3*])(=O)OC2CCCCCO2)O1&[2*]O&&[3*]O&&
CC(=O)NCCCCCCNCCCCNCCCCNCCCCNC(=O)CCCCCNCCCCNC(=O)CCCCCNCCCCCNCCCCNCCCCNCC(=O)NCCCCCNCCCCNCC&&&
[1*]CO&[1*]C1OC(N2C=NC3=C(NC4CC5CCC4C5)N=CN=C32)C([2*])C1[3*]&[2*]O&&[3*]O&&
[1*]OCC&[1*]C1=CC=C(CCNC(=O)CN2C=NC3=C2C(=O)N([2*])C(=O)N3[3*])C=C1[4*]&[2*]C&&[3*]C&[4*]OCC&&
[1*]CCCC&[1*]C1(CCC2=CC=C(C3=CC=CC=C3C3=N[NH]N=N3)C=C2)NC(=O)N(CC(=O)NC2=CC=CC([2*])=C2)C1=O&[2*]C(=O)O&&&
[1*]C(=O)NCC=C&[1*]C1(CC2=CC=CC=C2)CCC2C3CCC4=CC(=O)CCC4([2*])C3CCC21[3*]&[2*]C&&[3*]C&&
[1*]C(=O)OCC&[1*]C1NC2=CC=C(S(=O)(=O)NCC3=CC=CC=C3)C=C2C2C=CCC12&&&
S=C1SC2=CC=CC=C2N1C1=CC=CC=C1&&&
[1*]CC&[1*]C1=CC=C(C([2*])CN2CCCCC2)C=C1&[2*]O&&&
[1*]C(F)(F)F&[1*]C1=CC=C(NC2=NC(N3CCCCC3)=NC3=CC=CC=C23)C=C1&&&
[1*]NC(C)=O&[1*]C1=C([2*])C=C2C(=C1[3*])CCC1C2CCC2([4*])C(=O)C([5*])CC12&[2*]O&&[3*]O&[4*]C&[5*]C(C)N(C)C&&
[1*]C(=O)OC&[1*]C1=C([2*])N(C2=CC=CC([3*])=C2)C(=S)S1&[2*]C&&[3*]OC&&
[1*]C&[1*]N1C(C2=CC=CN=C2[2*])=NN=C1C12CCC(CC1)C(NC(=O)C1=CC3=CC([3*])=CC=C3[NH]1)C2&[2*]F&&[3*]OCC(F)(F)C(F)(F)F&&
[1*]C1=CC(N2CCN(C3CCN(C(=O)CCN4CCN(C5=CC=C(C6=CC=CC=N6)C=C5)CC4)CC3)CC2)=CC=C1&[1*]Cl&&&
O=C(CN1C(=O)C(=O)[NH]C2=CC=CC=C21)NC1CCCC1&&&
[1*]C&[1*]C1=CC=C(S(=O)(=O)NN=CC2=CC=CC=[N+]2[2*])C=C1&[2*][O-]&&&
[1*]C&[1*]C1=NC2=NC(C3=CCCCC3)=CN2C(N&&&
[1*]C&[1*]C1=CC=CC([2*])=C1NC1=NC2=C(CSC3=CC=C([3*])C=C32)S1&[2*]C&&[3*]F&&
[1*]CC=C(C)CO&[1*]C1([2*])C([3*])CC(=O)C2=C1C=C1C3=NC4=CC=CC([4*])=C4C=C3CN1C2=O&[2*]C&&[3*]CC=C(C)C&[4*]C(=O)N(C)C&&
[1*]CC&[1*]N1C=NC(S(=O)(=O)N([2*])C2=CC=C(NC(=O)CC3=CC=CC([3*])=C3)C=C2)=C1&[2*]C&&[3*]OC&&
[1*]CC&[1*]N1CCN(C(C(=O)NC2CCCCC2)C2=C([2*])C=C([3*])N(C3=CC=CC=C3)C2=O)CC1&[2*]O&&[3*]C&&
[1*]C1=CC(CN2CCC3(CC2)CN(C2=NC=NC4=C2C([2*])=C[NH]4)C3)=CC=C1&[1*]Cl&&[2*]Cl&&
[1*]C&[1*]C1=CC=C2NC(=O)CN([2*])CC2=C1&[2*]C&&&
[1*]C(=O)OC&[1*]C1=CC=C(NC2CCCC([2*])C2[3*])C=C1[4*]&[2*]C&&[3*]C&[4*]O&&
[1*]NC(=S)NC&[1*]C1=CC(S(=O)(=O)NC2=NC=CS2)=CC=C1[2*]&[2*]Cl&&&
[1*]OCC#C&[1*]C1=CC=C(C2=NC([2*])=C3C=CC=CN23)C=C1&[2*]C(=O)NC(C)CC&&&
O=C(C1=CC=CC=C1)N1CCC(CNC2=CC=C(NS(=O)(=O)C3=CC=CN=C3)C=N2)CC1&&&
[1*]CC(C)NC(C)=O&[1*]C1=CC=C(C#CC2=CC=C([2*])C=C2C#CC2=CC=C([3*])C=C2)C=C1&[2*]C(C)(C)O&&[3*]OC(F)F&&
[1*]OC&[1*]C1=CC=CC2=C1C(=O)C1=C([2*])C3=C(CC([3*])([4*])CC3OC3CC(NCC4=CC=CC([5*])=C4[6*])C([7*])C([8*])O3)C([9*])=C1C2=O&[2*]O&&[3*]O&[4*]C(=O)CO&[5*]C(N)=O&[6*]O&[7*]O&[8*]C&[9*]O&&
CCCC(C)OC(=O)NS(C)(=O)=O&&&
[1*]S(C)(=O)=O&[1*]C1=CC=C(N2CCCCC2)C(NC(=O)CN2C(=O)NC3(CCSCC3)C2=O)=C1&&&
[1*]C(=O)OC&[1*]C1=C(C2=CC=C([2*])C([3*])=C2)[NH]C2=CC=C([4*])C=C2C1=O&[2*]OC&&[3*]OC&[4*]OC&&
[1*]OCC&[1*]C1=NOC(C2=CC=C([2*])C(S(=O)(=O)NC3=CC=C([3*])C=N3)=C2)=C1&[2*]C&&[3*]N(C)C&&
[1*]OC&[1*]C1=CC=CC(C2=NN3C(C4=CC=CC=C4)=CC([2*])=NC3=C2)=C1&[2*]C(F)(F)F&&&
[1*]CCC(=O)O&[1*]N1C(=O)C(=CC=CC2=CC=C([2*])C=C2)SC1=S&[2*]Cl&&&
[1*]C&[1*]C1=CC=C([2*])C(NC(=O)C2=N[NH]C3=C2CN(C(=O)C2CC2)C3)=C1&[2*]C&&&
[1*]OC&[1*]C1=CC=C(N([2*])S(=O)(=O)C2=CC=C(NCC(=O)OCC3=NOC=C3)C=C2)C([3*])=C1&[2*]C&&[3*]OC&&
[1*]OC&[1*]C1=CC=C(C2=NOC(CCC(=O)NCC3=CC=CC=C3[2*])=N2)C=C1&[2*]OC&&&
[1*]OC&[1*]C1=CC=C2C(=O)C([2*])=CN(CC(=O)NC3=CC=CN=C3[3*])C2=C1&[2*]C(=O)O&&[3*]OC&&
[1*]C&[1*]C1=CC=C2C(=C1)[NH]C(C(=O)NC1CC1)=C2C=CC1=CN=C2N=CC=CC2=C1&&&
[1*]CC&[1*]C1=CC=C(NC(=O)C(=O)C2=CC=CC=C2)C=C1&&&
O=C1C2=CC=CC=C2N=C2CN(CC3=CC=CC=C3)CCCN21&&&
[1*]OC&[1*]C1=NC=C(C2=CC=C(C3(CC4=NOC([2*])=N4)CNC(=O)N([3*])C3=O)C([4*])=C2)C=N1&[2*]C(C)C&&[3*]C&[4*]F&&
[1*]C(C)(C)C&[1*]C1=CC=C(C([2*])(C2=CC=CC=C2)C2=CN=CN=C2)C=C1&[2*]O&&&
[1*]OC&[1*]C1=C([2*])C=CC2=C1OC(=O)C1=C2CCCC1&[2*]O&&&
[1*]C#N&[1*]C1=CC=CC(NC(=O)NS(=O)(=O)C2=CC=CC([2*])=C2)=C1&[2*][N+](=O)[O-]&&&
[1*]C&[1*]N1CC(C(=O)NCC2=CC([2*])=CC=N2)(C2=CC=C([3*])C=C2)CCC1=O&[2*]C(F)(F)F&&[3*]C(F)(F)F&&
[1*]C#C&[1*]C1=NC=CC(C2CCCN2C(=O)C2=NOC([2*])=C2)=N1&[2*]CC&&&
[1*]C(C)(C)C#C&[1*]C1=CC2=C(OCO2)C([2*])=C1&[2*]OC&&&
[1*]C&[1*]C1CCC(NC(=O)COC(=O)C2=CC([2*])=CC=C2[3*])CC1&[2*]Br&&[3*]O&&
O=S1CC2=CC=CC=C2N1CC=CCN1CCC2=C1C1=CC=CC=C1[NH]2&&&
[1*]OC&[1*]C1=CC(CN([2*])C(=O)C2(C3=CC=C([3*])C([4*])=C3)CC2)=CC=C1OCC1CC1&[2*]C&&[3*]Cl&[4*]Cl&&
[1*]OC&[1*]C1=C(C(=O)OCC(=O)N2CCN(C3=CC=CC=C3[2*])CC2)N=C([3*])C2=CC=CC=C12&[2*]F&&[3*]Cl&&
[1*]OC&[1*]C1=CC2=NC=NC(N3CCC(NCC4=CC=C5OCOC5=C4)CC3)=C2C=C1[2*]&[2*]OC&&&
[1*]NC(=O)OC&[1*]C1=CC=C(C2=C(C3=CC=C([2*])C=C3)N=CO2)C=C1&[2*]F&&&
[1*]NC(=O)CC&[1*]C1=CC([2*])=CC(C2=CC([3*])=C3C=CC=CC3=N2)=C1&[2*]C(F)(F)F&&[3*]Cl&&
[1*]C1=C(C2=NC(C3CC3)=NC=C2C(=O)NC2CCCCO2)C([2*])=CC=C1&[1*]F&&[2*]F&&
[1*]OC&[1*]C1=CC=CC(N([2*])CCN2C=NC3=C2[NH]C([3*])=NC3=O)=C1&[2*]C&&[3*]N&&
[1*]C&[1*]C1=CC([2*])=C2C(=O)C=C(C3=CC=C([3*])C([4*])=C3)[NH]C2=N1&[2*]C&&[3*]O&[4*]Cl&&
[1*]CCCC&[1*]N1C2=CC=CC=C2C2=C1N1C=C([2*])C=CC1=NC2=O&[2*]C(=O)O&&&
[1*]OC(C)=O&[1*]N=C1C2=C(CCN1[2*])C1=CC=CC=C1[NH]2&[2*]C&&&
[1*]C(=O)OC&[1*]N=C(NC1=[N+]([2*])ON=C1C1=CC=CC=C1)NC1CC1&[2*][O-]&&&
[1*]CC(=O)O&[1*]C1CCCC2=C1N([2*])C(=O)O2&[2*]CC(F)(F)F&&&
[1*]C&[1*]C1=CC=C(C(=O)NC([2*])C([3*])C2=CC=CN=C2)C=C1&[2*]CC(C)C&&[3*]O&&
[1*]OC(=O)C=CC=CC=CCCCCC&[1*]C1CC2NC(=O)C(C3=COC=C3)N([2*])C2C1[3*]&[2*]C&&[3*]OC(=O)COC&&
O=C(NC1=NC(=S)[NH]C=N1)C1CCC2=C1SC1=CC=CC=C21&&&
[1*]C&[1*]N1C=C(CC(=O)NCC2=CC=C([2*])C=C2[3*])C2=CC([4*])=CC=C21&[2*]C(F)(F)F&&[3*]Cl&[4*]Cl&&
[1*]C&[1*]C1=C([2*])SC(CCN([3*])C(=O)C2CN([4*])CCC2C2=CC=C([5*])C=C2[6*])=N1&[2*]C&&[3*]C&[4*]C(C)CO&[5*]F&[6*]F&&
CC(C)=CCCC(C)=CCCC(C)=CCCC(C)=CCOP(=O)(O)OP(=O)(O)O&&&
[1*]N&[1*]C1=NC([2*])=C2N=CN(C3OC([3*])C([4*])C3[5*])C2=N1&[2*]N&&[3*]COP(=O)(O)OP(=O)(O)OP(=O)(O)O&[4*]O&[5*]O&&
[1*]C&[1*]C1C(C2=CC=CC=C2)OC(C2=CC=CC=C2[2*])OC1([3*])[4*]&[2*]O&&[3*]C&[4*]C&&
[1*]OC&[1*]C1=CC=C(CCNC(=O)C(=O)C2=CN(CC3=CC=CC=C3[2*])C3=CC(OCC4=CC=CC=C4)=C([3*])C=C3C2=O)C=C1[4*]&[2*]Cl&&[3*]F&[4*]OC&&
[1*]C(=O)OC&[1*]C1([2*])CCC2([3*])CCC3([4*])C(=CC(=O)C4C5([5*])CCC([6*])C([7*])([8*])C5CCC43[9*])C2C1&[2*]C&&[3*]C&[4*]C&[5*]C&[6*]OC(C)=O&[7*]C&[8*]C&[9*]C&&
[1*]C&[1*]C(C(=O)NC1=CC=C([2*])N=C1)C1=CC=C([3*])C=C1&[2*]Br&&[3*]F&&
[1*]C#N&[1*]C1=CC=C(C(=O)NC2=CC=C(C3=CC=C(C4=NC5=CC([2*])=CC=C5[NH]4)C=C3)C=C2)C=C1&[2*]C(F)(F)F&&&
[1*]C(=O)OC(C)(C)C&[1*]N1CCC(C(=O)N2CC(COS(=O)(=O)C3CCCCC3)C([2*])([3*])C2)CC1&[2*]O&&[3*]CO&&
[1*]CC&[1*]C1=CC=CC([2*])=C1NC(=O)CNC(=O)C1([3*])CCCC1&[2*]C&&[3*]N(C)C&&
[1*]C&[1*]C1=CC=C(C(=O)N2CCC3([2*])CCN(C4=CC=CC=C4)CC3C2)N=C1&[2*]O&&&
[1*]C1=CC=C(C(=S)N2CCN(C3=NC=CC([2*])=N3)CC2)C=C1&[1*]Br&&[2*]C(F)(F)F&&
[1*]NC(=O)CCCCCCCCCCC&[1*]C1=C([2*])C=CC=C1[3*]&[2*]C&&[3*]C&&
[1*]OCCN(C)C&[1*]C1=CC=C(CNC(=O)C2=CC=CC=C2C(=O)C2=CC=C([2*])C=C2)C=C1&[2*]Cl&&&
[1*]CCC(=O)NCCCC&[1*]N1N=C(C2=CC=CC=C2[2*])C=CC1=O&[2*]F&&&
[1*]OC&[1*]C1=CC([2*])=CC=N1&[2*]OC(=O)CO&&&
[1*]C&[1*]C1=NN([2*])C([3*])=C1[2*]&[2*]C&&[3*]NC(=O)N(CCCCl)N=O&&
[1*]OC&[1*]C1=CC=CC=C1CNC(=O)C1=CC=CN=C1SC1=CC=C([2*])C=C1&[2*]Cl&&&
[1*]C&[1*]C1=NC2=C(CN(C(=O)CC3=CC=CC([2*])=C3)CC2)C([3*])=N1&[2*]S(F)(F)(F)(F)F&&[3*]C(N)=O&&
[1*]C(C)C&[1*]C1=CC([2*])=C(NC2=NC=CC(C3=CC=NC(N4CCNCC4)=C3)=N2)C([3*])=C1&[2*]I&&[3*]Br&&
[1*]C(C)C&[1*]C1=CC=C(CCNC(=O)C2=CC=C3C(=C2)N([2*])C(=O)N3[3*])C=C1&[2*]C&&[3*]C&&
[1*]CC(C)C&[1*]N1C(=O)N([2*])C(=O)C2=CC(COC3=CC=CC([3*])=C3)=CC=C21&[2*]C&&[3*]C(=O)O&&
[1*]C&[1*]N1C(C=CC(=O)C2=CC=CC=C2[2*])=CC2=CC=CC=C21&[2*]Br&&&
[1*]C&[1*]C1=CC(N2N=CC(=O)[NH]C2=O)=CC=C1[2*]&[2*]F&&&
[1*]NC&[1*]C1CCC2C(CCC3=CC([2*])=CC=C32)C1&[2*]O&&&
[1*]O&[1*]C1=CC=C([2*])C=C1&[2*]OC(F)(F)F&&&
[1*]C#N&[1*]C1=CC=CC=C1NCCNC(=O)C1CSCC(=O)N1&&&
[1*]OC&[1*]C1=CC2=C(C=C1[2*])C1C3=CC=CC=C3C([3*])C1CO2&[2*]OC&&[3*]C(C)O&&
[1*]NC(=O)OC&[1*]C(C(=O)N1CCCC1C1=NC=C(C2=CC=C(C3=COC=C3)C=C2)[NH]1)C1=CC=CC=C1&&&
[1*]N&[1*]C1=CC=C2N=CC=C(NCC3CCCCN3)C2=N1&&&
[1*]C&[1*]N(CNC1=CC=C([2*])C=C1)CN1C(=O)C2=CC=CC=C2C1=O&[2*]O&&&
[1*]SC&[1*]C1=CC=C2C(=C1)SC1=NC(C3=CC=C([2*])C=C3)=CN12&[2*]C&&&
[1*]C&[1*]N1N=NC(C(=O)NCC(=O)NCC(=O)NC2=CC=C3C(=C2)CCCN3[2*])=C1[3*]&[2*]C&&[3*]C(F)(F)F&&
O=C1C2=C(C(=O)C(CC3=COC4=CC=CC=C4C3=O)=CN2CCCNCC2=CC=CC=C2)C2=CC=CC=C12&&&
[1*]C12CCC([2*])C([3*])(CCC3=CC=CC=C3)C1CCCC2=C&[1*]C&&[2*]C&[3*]C&&
[1*]C1=CC=CC=C1N1CCN(C(=O)CCC(=O)NN=CC2=CC=C3C=CC=CC3=N2)CC1&[1*]F&&&
[1*]C(=O)NCC&[1*]C1OC(N2C=NC3=C2[NH]C=NC3=O)C([2*])C1[3*]&[2*]O&&[3*]O&&
[1*]C&[1*]N(C(=O)CCCOC1=CC=C2N=C3NC(=O)CN3CC2=C1)C1CCCCC1&&&
O=C(CN1CCC2=CC=CC=C2C1)C1=CC=C2C=CC=CC2=C1&&&
[1*]C&[1*]C1=CC([2*])=CC(NC2=C([3*])C(=O)[NH]C([4*])=N2)=C1&[2*]C&&[3*][N+](=O)[O-]&[4*]O&&
[1*]OC(=O)NCC&[1*]C1C=C2C3=CC4=C(ONO4)C([2*])=C3CCC2([3*])C=C1[4*]&[2*]OC&&[3*]C&[4*]C&&
[1*]C(=O)CC(CC(C)C)C(=O)NC(C(=O)NC(C=O)CC(C)C)C(C)C&[1*]N1CCNCC1&&&
[1*]C&[1*]C1=NC([2*])=C(C(=O)NC2=C([3*])N([4*])N(C3=CC=CC=C3)C2=O)S1&[2*]C&&[3*]C&[4*]C&&
[1*]C&[1*]C1=NN2C(=O)C([2*])=C(N3CCC([3*])CC3)N=C2S1&[2*]C=O&&[3*]C&&
[1*]N&[1*]C1=CC=CC(CN2N=CC(NC(=O)C3=C([2*])C=CC=C3[3*])=C2[4*])=C1&[2*]Cl&&[3*]Cl&[4*]N&&
[1*]C&[1*]C1C(C2=CC=CC=C2)OC([2*])N1CC1=CC=C([3*])C=C1&[2*]C&&[3*][N+](=O)[O-]&&
[1*]C&[1*]C1=CC=C2[NH]C(C3=CC=C(OCCCC(=O)NCCNCCN4CCCCCC([2*])C4)C=C3)=NC2=C1&[2*]C&&&
[1*]N1CCCCCCCCCC(NC(=O)C2=CC=CN=C2OC2=CC=C(NC3=CC=CC=N3)C=C2)C1=O&[1*]CCO&&&
[1*]C&[1*]C1=CC=C(C=NNC2=NC([2*])([3*])NC([4*])([5*])C2)O1&[2*]C&&[3*]C&[4*]C&[5*]C&&
[1*]C&[1*]C1CCC2C([2*])C(=O)NC3NC(=O)OC32C1&[2*]C&&&
[1*]N&[1*]C1=NC=CN2C(C3CCC3)=NC(C3=CC=C(C(=O)C4=CC=CO4)C=C3)=C12&&&
[1*]OC&[1*]C1=CC=C2CC3C4C5CCC([2*])C5([3*])CCC4(CCN3CC3CC3)C2=C1[4*]&[2*]OC(=O)NC(C)(C)C&&[3*]C&[4*]OC&&
[1*]C1=C2[NH]C3=C(COCC3)C(=O)C2=CC([2*])=C1&[1*]Br&&[2*]Br&&
[1*]N&[1*]C1=N[NH]C2=C1C(=O)N(C1=CC3=CC([2*])=CC=C3[NH]1)C2=O&[2*]C(F)(F)F&&&
[1*]N(C)C&[1*]C1=CC=CC2=C(S(=O)(=O)NCCNS(=O)(=O)C3=CC=CC4=CC=CN=C34)C=CC=C12&&&
[1*]C(=O)OCC&[1*]C1=CN(C2CC2)C2=C(C=CC3=C2N=NN3[2*])C1=O&[2*]C&&&
[1*]C&[1*]C1=C2[NH]C3=CC([2*])=CC=C3N2C(=O)C=C1&[2*]C&&&
[1*]C&[1*]C1=CC=CC([2*])=C1NC(=S)NCC1=CC=C2OCOC2=C1&[2*]C&&&
[1*]CC(C)O&[1*]N1C(C2=CC([2*])=CC([3*])=C2)=NC2=C1C=N[NH]C2=S&[2*]Cl&&[3*]Cl&&
[1*]C&[1*]N(CC1=CC=CC=C1)C(=O)C(NC(=O)C1=CC=CN=C1)C1=CC=CC=C1&&&
[1*]C(=O)OC&[1*]C1=NC2=C(C=N[NH]2)C(=O)N1NC(=O)C1=CC=CC=C1[2*]&[2*]F&&&
[1*]OC&[1*]C1=CC=CC=C1CNC(=S)N(CC1=CC=CS1)CC1=NC=CC=C1[2*]&[2*]O&&&
[1*]O&[1*]C(CNC1=CC=C2OCOC2=C1)CN1C2=C(CCC2)C2=CC=CN=C21&&&
[1*]C=CC&[1*]C1=CC=C2C([2*])=CC([3*])=NC2=C1&[2*]NCCC&&[3*]C&&
[1*]C&[1*]C(C1=CC=C([2*])C=C1)N1C=CC=C([3*])C1=O&[2*]O&&[3*]O&&
[1*]OC&[1*]C1=CC([2*])=NC(OC2=N[NH]C(=O)C=C2)=N1&[2*]OC&&&
[1*]C&[1*]C12CCC3C4=CC=C([2*])C([3*])=C4CCC3C1CC(=N[4*])C2([5*])[6*]&[2*]OCC(O)CCl&&[3*]C#N&[4*]O&[5*]O&[6*]C(=O)CCl&&
[1*]NCCCC&[1*]C1=NC=C(C(=O)NCC2=CC=C([2*])C=C2)C(NC2CCCCC2)=N1&[2*]F&&&
[1*]C&[1*]C1=NN(C2=NN=C([2*])S2)C([3*])=C1[4*]&[2*]S(C)(=O)=O&&[3*]C&[4*]Br&&
[1*]C&[1*]C1=CC=C(NC(=O)C(OC(=O)C2=CC=C([2*])C=C2)C([3*])C(=O)N2CC3=CC=CC=C3CC2[4*])C([5*])=C1&[2*][N+](=O)[O-]&&[3*]C&[4*]N(C)C&[5*]C&&
[1*]C(=O)NCCC&[1*]C1=CN(C2=CC=C([2*])C=C2)C(=O)C2=CC=CC=C12&[2*]C&&&
[1*]C(=O)O&[1*]C1=N[NH]C([2*])=C1&[2*]C(=O)O&&&
[1*]C(C)C&[1*]C1=CC=C(C2=NC3=C(CC4=CC([2*])=CC([3*])=C4O3)C(OC3=CC=CC([4*])=C3)=N2)C=C1&[2*]Cl&&[3*]Cl&[4*]Cl&&
[1*]C(N)=O&[1*]C1=C(C2=CC=C([2*])C=C2)N2N=C(NC3=CC=C([3*])C=C3)N=C2C([4*])=C1&[2*]Cl&&[3*]F&[4*]C(N)=O&&
[1*]OCOCCOCC&[1*]C1C([2*])OC([3*])C(OC2OC([4*])C([5*])C([6*])C2[7*])C1[8*]&[2*]CO&&[3*]OC&[4*]C(O)CO&[5*]O&[6*]O&[7*]O&[8*]O&&
[1*]OC&[1*]C1=CC2=NCC(C3=CC=CC=C3)N2C2=CC=CC=C2C1=O&&&
[1*]OCC#CC&[1*]C1=NC=NC2=C1C([2*])=C([3*])S2&[2*]C&&[3*]C(=O)NC(C)C&&
[1*]C(=O)NCC(=O)OCC&[1*]C1=C2N=C(N3CCCC3C3=CC([2*])=CN=C3[3*])C=CN2N=C1&[2*]F&&[3*]C&&
[1*]OC&[1*]C1=CC=C(C2CC(=O)N2[2*])C(OCC2CC2)=C1&[2*]S(C)(=O)=O&&&
[1*]CCCC&[1*]C(C(=O)COC1=C([2*])C([3*])=CC([4*])=C1[5*])N1C=C(C([6*])([7*])NCC([8*])C2=CC=CC=C2)N=N1&[2*]F&&[3*]F&[4*]F&[5*]F&[6*]C&[7*]C&[8*]O&&
[1*]C&[1*]C1=CC=C2N=C(NC(=O)C([2*])C(C3=CC=CO3)C3=CSC=C3)SC2=C1&[2*]C#N&&&
[1*]CC&[1*]C1=C([2*])C=CC=C1C1=NC=CC2=CC(S(=O)(=O)NC3=NC=CS3)=CC=C12&[2*]C(C)C&&&
[1*]C&[1*]C1=CN2C([2*])=CN=C2C(N2CC([3*])C([4*])([5*])C2)=N1&[2*]C&&[3*]C&[4*]C&[5*]C&&
[1*]C&[1*]C1=CC=CC=C1CN1C(=O)C2=CC=CC=C2N2C(CCC(=O)NCC3CCC([2*])CC3)=NN=C12&[2*]C&&&
[1*]NC(=O)C(CO)NC(=O)C(NC(=O)C(N)CO)C(C)CC&[1*]C(CC1=CC=CC=C1)C([2*])C(=O)N1CSC([3*])([4*])C1[5*]&[2*]O&&[3*]C&[4*]C&[5*]C(=O)NC(C(=O)NC(CCC(=O)O)C(N)=O)C(C)C&&
[1*]NC(C)=O&[1*]C1=CC=CC(C(=O)NC2=CC=CC=C2C(=O)NC2=CC=C([2*])C=C2)=C1&[2*]C&&&
[1*]CC(OCC)OCC&[1*]N1CC([2*])C([3*])C([4*])C1[5*]&[2*]O&&[3*]O&[4*]O&[5*]CO&&
[1*]C(=O)OCC&[1*]C1=CC=C(OCCCCCCCCCCOC2=C([2*])C=C(C3=COC4=CC([3*])=CC=C4C3=O)C=C2[4*])C=C1&[2*]OC&&[3*]OC&[4*]OC&&
[1*]C&[1*]C1=C([2*])C2=NC3=CC=CC=C3N2C(NCC2=CC=C([3*])C=C2)=C1&[2*]C#N&&[3*]C(C)C&&
[1*]OC&[1*]C1=CC=C(CC(=O)NC2=CC=C3C(=O)N([2*])C(=O)C3=C2)C=C1&[2*]CC(C)C&&&
[1*]CC&[1*]N(CC1CCCO1)C(=O)CCC1=NN=C(CCC2=CC=CC3=CC=CC=C23)O1&&&
[1*]CN&[1*]C1CN(C2=NC3=C(C=C2[2*])C(=O)C([3*])=CN3C2CC2)CC1=NOCC1=CC=CC2=C1[NH]C=C2&[2*]F&&[3*]C(=O)O&&
[1*]C1=CC=C2OCC3=CC=CC=C3C(=C)NC2=C1&[1*]Cl&&&
[1*]C1=CC=C(C2=NC(CC(=O)NCC3=CC=C([2*])C([3*])=C3)=CS2)C=C1&[1*]Cl&&[2*]Cl&[3*]Cl&&
[1*]OC&[1*]C1C([2*])CCC2([3*])C3([4*])CC4C(CC([5*])([6*])OC4([7*])[8*])OC3CC3([9*])C(OC(=O)C=CC=CCCC(=O)NCCCCCCCCCCOC(=O)C4=CC=CC=C4)CC12[10*]&[2*]O&&[3*]C&[4*]O&[5*]C&[6*]C&[7*]C&[8*]O&[9*]C&[10*]C&&
[1*]C&[1*]C1=CC=C(NC(=O)C([2*])OC(=O)CCN2CCOCC2)C=C1&[2*]C&&&
[1*]OC&[1*]C1=CC([2*])=C(C(=O)CCC(=O)NC(CC2=CC=CC=C2)C(=O)N2CCC3(CC2)OCCO3)C=C1C1OC([3*])C([4*])C([5*])C1[6*]&[2*]Cl&&[3*]CO&[4*]O&[5*]O&[6*]O&&
[1*]CC#C&[1*]N(CC1=CC([2*])=C2[NH]C([3*])=NC(=O)C2=C1[4*])C1=CC=C([5*])C=C1&[2*]I&&[3*]OC&[4*]OC&[5*]C(=O)NCCN(CC)CC&&
[1*]CCC&[1*]N(CC1=CC=C(C2=NCCN2)C=C1)C(=O)COC1=C(C2=CC=C([2*])C=C2)OC2=CC([3*])=CC([4*])=C2C1=O&[2*]OC&&[3*]OCC(=O)O&[4*]O&&
[1*]OC&[1*]C1=CC=CC(CNC(=O)C2=CC=C(S(=O)(=O)N3CCN(C4=CC=C([2*])C=C4)CC3)C=C2)=C1&[2*]F&&&
[1*]C(=O)OC&[1*]C1=NN(C2=CC=C([2*])C=C2)C=C1C(=O)C1=CC=C2C=CC=CC2=C1&[2*]Cl&&&
[1*]CC&[1*]C1OC(C2=CC=C([2*])C(CC3=NC=C(C4=CC=CS4)S3)=C2)C([3*])C([4*])C1[5*]&[2*]Cl&&[3*]O&[4*]O&[5*]O&&
[1*]S(=O)(=O)CC&[1*]N1CCN(C(=O)COC(=O)C2CCN(S(=O)(=O)C3=CC=C4OCCOC4=C3)CC2)CC1&&&
[1*]C&[1*]N1C=CC(C2=CN=C3[NH]C=C(C(=O)C4=CC=CC=C4[2*])C3=C2)=N1&[2*]F&&&
[1*]C1=CC=C(CC(=O)ONC(=N)C2=CC=NC=C2)C=C1&[1*]Cl&&&
[1*]C(C)C&[1*]C1=CC([2*])=CC(CCC2=C(CCP([3*])(=O)C3=CC=C([4*])C=C3)C3=CC([5*])=CC=C3[NH]2)=C1&[2*]C(C)C&&[3*]O&[4*][N+](=O)[O-]&[5*]Br&&
[1*]OC&[1*]C1=CC=C(C=C2C(=O)NC(=S)NC2=O)C=C1[2*]&[2*]O&&&
[1*]CN&[1*]C1=CC=C(C2=CC=C3CCC4=C(C3=C2)N(C2=CC=C([2*])C=C2)N=C4[3*])C=C1&[2*]C(=O)O&&[3*]CO&&
[1*]OC&[1*]C1=CC=CC=C1N1CCN(S(=O)(=O)C2=CC=C([2*])C=C2)CC1&[2*]C(C)C&&&
C=CCNC(=O)CNC(=O)C(C)NC&&&
O=C(CCC(=O)N1CCC2(CC1)OCCO2)NC1CCCCC1&&&
[1*]OC&[1*]C1=CC=C(C2=C3C(=O)N([2*])C(=O)N([3*])C3=C3C=NN([4*])C(=O)C3=N2)C=C1[5*]&[2*]C&&[3*]C&[4*]C&[5*]OC&&
[1*]C1=CC=C2[NH]C3=C(CCCC3NC(=O)C(CC3=CC=CC=C3)NC(=O)C(S(=O)CC3=CC=CC=C3)C3=CC=C4OCOC4=C3)C2=C1&[1*]Cl&&&
[1*]C(=O)OCC&[1*]C1CCCN(C(=O)C2=CC3=CC=C([2*])C=C3S2)CC1&[2*]Cl&&&
[1*]C&[1*]C1=CC(CC([2*])([3*])NCC([4*])C2=CC=C([5*])C([6*])=C2)=NO1&[2*]C&&[3*]C&[4*]O&[5*]O&[6*]C(N)=O&&
[1*]C(C)C&[1*]C1=CC=CC(C2=CC(NC(=O)C3CNC(=O)C3)=NN2C2=CC=CC([2*])=C2)=C1&[2*]Cl&&&
[1*]C&[1*]C1=C(C(=O)NC2=CC=C([2*])C([3*])=C2)C(C2=CC=CS2)NC(=S)N1&[2*]C&&[3*]Cl&&
[1*]NC(=O)CNC&[1*]C1=CC=CC(S(=O)(=O)NC2=CC=C([2*])C=C2)=C1&[2*]OC&&&
[1*]C#N&[1*]C1=C([2*])N(C2=CC=C([3*])C([4*])=C2)N=C1C1=CC=C([5*])C=C1&[2*]N&&[3*]C#N&[4*]Br&[5*]F&&
[1*]C1=CC=C2C(=C1)C1=C(CCCC1)N2CCCC(=O)NCCN1CCCC1&[1*]F&&&
[1*]C&[1*]C1=CN2N=C(C3=CC=C([2*])C=C3)C(C3=CC=CC([3*])=C3)=C2N=C1NCC1CCCO1&[2*]F&&[3*]Cl&&
[1*]C1=CC=C(C2=CC3=C(NC(=O)C([2*])(NC(=O)C4=CC=C(CC5=CC=CC=C5)C=C4)C3=O)S2)C=C1&[1*]Br&&[2*]C(F)(F)F&&
[1*]C(=O)OCC&[1*]C1=C([2*])NC([3*])=C([4*])C1C1=CC=C(OCC(=O)NN=C(C2=CC=CC=C2)C2=CC=CC=C2)C=C1&[2*]C&&[3*]C&[4*]C(=O)OCC&&
[1*]CCC(=O)OC(C)(C)C&[1*]C1CCCC1C(=O)NC([2*])CC1=CC=CC=C1&[2*]C=O&&&
[1*]C(=O)CC(C)(C)C&[1*]N1CCCC1C(=O)N1CCC(N2C(=O)CCC3=CC=CC=C32)CC1&&&
[1*]C(=O)CC&[1*]N1CCC(C(=O)NCC2=CC=C([2*])C=C2)CC1&[2*]Cl&&&
[1*]C1=CC=C(C(=O)N2CC3CC2CN3C(=O)CCC2=CC=CC=N2)C2=CC=CC=C12&[1*]Br&&&
[1*]C&[1*]C1=CC=C([2*])C([3*])=C1&[2*]NC(=O)C(C)(N)CO&&[3*]C&&
[1*]NC(C)=O&[1*]C1(C2=CC=CC=C2)CCN([2*])CC1&[2*]C(=S)NC(C)C&&&
[1*]CC(COP(=O)(O)O)NC(=O)CCCCCCC=CCCCCCCC&[1*]C1=CC=C(OCC2=CC=CC=C2)C=C1&&&
[1*]C1CN=C(NC2=CC=CC=C2)NC(=O)C2CCCN2C(=O)C(CC2=C[NH]C3=CC=CC=C23)NC1=O&[1*]F&&&
[1*]C1C(CC2=CC=CC=C2)NC(=O)NC(CCC2=CC=CC=C2)C(=O)NC(CC2=CC=CC=C2)C(=O)NC(CC2=CC=CC=C2)C(=O)N1CC1=CC=CC=C1&[1*]CO&&&
[1*]OC&[1*]C1CC2C3CCC(=O)C3([2*])CCC2C2(CCC3=CC=CC=C3)CC12[3*]&[2*]C&&[3*]C&&
[1*]C&[1*]C1=CC=CC=C1[2*]&[2*]CCS(=O)(=O)NC(=O)C(F)(F)F&&&
[1*]C&[1*]C1=CC=C([2*])C(C(=O)NNC(=O)C2=NN([3*])C=C2[4*])=C1&[2*]C&&[3*]C&[4*][N+](=O)[O-]&&
[1*]C1=C2C=CC(=O)OC2=C(C([2*])CNCCC2=CC=CC=C2OCC2=CC=CC=C2)C2=C1OCCC2&[1*]O&&[2*]O&&
[1*]C(=O)OCC&[1*]C1=C(COC(=O)C2=C([2*])C3=CC([3*])=CC=C3S2)NC(=O)NC1[4*]&[2*]OC&&[3*][N+](=O)[O-]&[4*]C&&
[1*]C&[1*]C1=C(C(=O)N2CCC([2*])(C#CC3=CC=CC([3*])=C3)C2)C=NC=C1[4*]&[2*]O&&[3*]Cl&[4*]NC(=O)CCO&&
O=C(C1=CC=CC=C1)N1CCN(C(=S)NCC2=CC=CO2)CC1&&&
[1*]C(=C)C&[1*]C1CCC2([2*])CCC3([3*])C(CCC4C5([4*])CC(OC(=O)CN6C=C(C7=CC=C([5*])C=C7)N=N6)C([6*])([7*])C5CCC43[8*])C12&[2*]C(=O)O&&[3*]C&[4*]C&[5*]Br&[6*]C&[7*]C&[8*]C&&
[1*]C(C)CC&[1*]C(NC(=O)CC([2*])C(CC1CCCCC1)NC(=O)C([3*])NC(=O)CCCC1=CC=CC=C1)C(=O)N1CCCC1[4*]&[2*]O&&[3*]CC(C)C&[4*]C(=O)O&&
[1*]C(CCC)C(=O)O&[1*]C1=C([2*])N=C2C=CC([3*])=CC2=C1C1=CC=C([4*])C=C1[5*]&[2*]C&&[3*]Cl&[4*]Cl&[5*]Cl&&
[1*]OC&[1*]C1=CC=C(OCC2=NOC(COC3=CC=C4OC5=CC=C([2*])C=C5C4=C3)=N2)C=C1&[2*]OC&&&
[1*]C(=O)CC&[1*]N1CCC2=CC([2*])=CC(S(=O)(=O)NCCC(=O)NC3CCCC3)=C21&[2*]Br&&&
[1*]C&[1*]N1C=CN=C1SC1=CC([2*])=CC(OCC2=CC=C3C=CC=CC3=N2)=C1&[2*]F&&&
[1*]CC#N&[1*]C1CN(CC2=CC=CC=C2)C(=O)O1&&&
[1*]N1C=C([2*])C(C(=O)NC23CC4CC(CC(C4)C2)C3)=N1&[1*]CO&&[2*]Br&&
O=C1NC(=O)C2=C1C1=C(C3=CC=CC=C3)C=C(N3CCOCC3)N=C1N2C1=CC=C2OCOC2=C1&&&
[1*][N+]#[C-]&[1*]C1=CC=C(CCN2CCC3CC([2*])CC3C2)C=C1&[2*]C(=C)C&&&
[1*]NC(=O)C(CO)NC(=O)C(CO)NC(=O)CNC(=O)C(CCCN)NC(=O)C(N)CCCN&[1*]C1([2*])CCC2([3*])C(=O)C=CC(=O)CC2C1&[2*]CC(=O)O&&[3*]CC(=O)O&&
[1*]N=CC(=O)O&[1*]C1=CC=C([2*])C=C1&[2*]O&&&
[1*]OC&[1*]C1=CC(CC2=C([2*])C=CC3=C2C=C[NH]3)=C(N2CCN([3*])CC2)C=C1[4*]&[2*]O&&[3*]C&[4*]OC&&
[1*]S(=O)(=O)N(C)CCCC&[1*]C1=CC=C(C(=O)NN=C([2*])C2=CC=CC=N2)C=C1&[2*]CCCC(=O)OC&&&
[1*]OCC(C)C&[1*]C1=CC2=C(C=C1[2*])C(=O)N(CC(=O)N1CCC3=CC=CC=C31)C=N2&[2*]OCC(C)C&&&
[1*]C&[1*]C1=C(C2=CC=CC=C2)[NH]C(C2=CC=CC=C2[2*])=NC1=O&[2*]Br&&&
O=C(CC1=N[NH]C(=O)C2=CC=CC=C12)NC1=NC2=C(CCC2)S1&&&
[1*]CC(C)C&[1*]C1=CC=CC=C1N1C(C2=CC=CC=C2)=CC(C2=CC=CC=C2)=C1[2*]&[2*]C(=O)O&&&
[1*]C&[1*]C1=CC=C(OC2=C([2*])C=C([3*])C=C2[4*])C([5*])=C1&[2*]C(C)(C)C&&[3*][N+](=O)[O-]&[4*][N+](=O)[O-]&[5*]C&&
[1*]CC&[1*]N1C=C([2*])C(=O)C2=CC([3*])=C(N3CCN(CC=CCNC(=O)C(=O)C4=C[NH]C5=CC=C([4*])C=C45)CC3)C=C21&[2*]C(=O)O&&[3*]F&[4*]OC&&
[1*]CC(C)C&[1*]N1C(=O)C2C(C(=O)NCC3=CC=CC=C3)C3C=CC2(O3)C1C(=O)NCC1=CC=CN=C1&&&
[1*]NC(=O)C(C)(C)C&[1*]N=C1[NH]C(C2=CC=CC=C2)=CS1&&&
[1*]C&[1*]C1=NC2=CC=C(S(=O)(=O)NCC3=CC=CC=N3)C=C2S1&&&
[1*]C&[1*]N(CC1=CC=CC=C1)C(=O)C1=CC2=CC=CC=C2N1CC1=CC=CC([2*])=C1&[2*]Cl&&&
[1*]C(=O)NCCCN(CC)CC&[1*]C1=CC=C2C(=O)N(CC3=CC=C([2*])C=C3)C([3*])=NC2=C1&[2*]OC&&[3*]S&&
[1*]C1=CC=C(C2SCCC(=O)N2NC(=O)C2=CC=C([2*])O2)C=C1&[1*]Cl&&[2*]Br&&
C1=CC=C(C2=C[NH]C3=NC=NC(N4CCOCC4)=C23)C=C1&&&
[1*]Cl&[1*]C1=CC=CC(NC(=S)N2CCC3=CC=CC=C32)=C1&&&
[1*]C(=O)OCC&[1*]C1=CC=C(NC(=O)CSC2=CC=C(C3=CC([2*])=CC=C3[3*])N=N2)C=C1&[2*]C&&[3*]C&&
[1*]OC&[1*]C1=CC=C(C2=CC3=NC=CC=C3C(OCC3CNC(=O)C3)=N2)C=C1OC1CCCC1&&&
[1*]C&[1*]N1CCN(C2=CC=C(C3=NC=CN4C(C5=CC=C(C6=CC=CN=C6)C=C5)=CN=C34)C=C2)CC1&&&
[1*]C&[1*]C1=CC=C(NC(=O)C2C3C=CC4(CN([2*])C(=O)C4=O)C2C3)C=C1&[2*]CCN(C)C&&&
[1*]OC&[1*]C1=CC=CC=C1OCCCCOC1=C([2*])C=C(N2CC([3*])OC2=O)C=C1[4*]&[2*]F&&[3*]CNC(C)=O&[4*]F&&
[1*]C&[1*]C1=CC=C(C2=C(C(=O)NN=CC3=CC=C([2*])C=C3)C=NN2C2=NON=C2[3*])C=C1&[2*]O&&[3*]N&&
[1*]C(=O)OCC&[1*]C1=C(COC(=O)COC2=CC=C([2*])C=C2[3*])N=C([4*])S1&[2*]C&&[3*]C&[4*]N&&
[1*]CCCC(=O)O&[1*]C=C(C1=CC=C([2*])C=C1)C1=CN=CN=C1&[2*]Cl&&&
CC(=O)NCC(=O)NCC(=O)O&&&
[1*]OC(F)(F)F&[1*]C1=CC=C2CCCC2=C1CNCCCNC1=NC2=CC=CC=C2[NH]1&&&
[1*]NCC=C&[1*]C1=CC=C2C=CC([2*])=CC2=N1&[2*]F&&&
[1*]OCCNC&[1*]C1=C([2*])C=C(CCNC(=O)C2=C([3*])C(C3=CC=C([4*])C([5*])=C3)=NO2)C=C1[6*]&[2*]Br&&[3*][N+](=O)[O-]&[4*]OC&[5*]OC&[6*]Br&&
[1*]CC(O)C(F)(F)F&[1*]N(CC1=CC=CC([2*])=C1)C1=CC([3*])=CC([4*])=C1&[2*]OC(F)(F)C(F)Cl&&[3*]Cl&[4*]Cl&&
[1*]C&[1*]C1=CC=C2C(=C1)CCC2C([2*])C(=O)NC([3*])C1=CC=C([4*])C=C1&[2*]C&&[3*]C&[4*]Cl&&
[1*]C(=O)O&[1*]C1OC(OC2=CC([2*])=C(C3=CC(OCC4=CC=CC([3*])=C4)=CC=C3)C([4*])=C2)C([5*])C([6*])C1[7*]&[2*]O&&[3*]Cl&[4*]O&[5*]O&[6*]O&[7*]O&&
NC(=O)C(NC(=O)C(CC(=O)O)NC(=O)CNC(=O)C(N)CCCN=C(N)N)C(CC(=O)O)C(=O)O&&&
[1*]C1=C2C(=O)C=C(C3=CC=CC=C3)[NH]C2=CC2=C1CNC2=O&[1*]O&&&
[1*]OC&[1*]C1=CC=C(CN2CC([2*])C([3*])C([4*])C2[5*])C2=CC([6*])=CC=C12&[2*]O&&[3*]O&[4*]O&[5*]CO&[6*]Cl&&
[1*]C(=O)OC&[1*]C1=C(C2=CC=C([2*])C=C2)CC2CCC1N2C(=O)N1CCC([3*])CC1&[2*]SC&&[3*]CF&&
[1*]C&[1*]C1=NN=C(C2=CC=CC=C2[2*])C2=CC=CC=C12&[2*]O&&&
[1*]OC&[1*]C1=CC=C(C2=CC=C([2*])S2)C=C1C1=NC(=S)[NH]C([3*])=C1&[2*]C(=O)O&&[3*]O&&
[1*]C1=C2[NH]C(=O)C=CC2=CC=C1&[1*][N+](=O)[O-]&&&
[1*]COC(C)C(F)(F)F&[1*]C1=CC([2*])=CC(C2=CC(NC(=O)N3CC([3*])C([4*])C3)=NN2C2=CC=C3C=CC=CC3=C2)=C1&[2*]F&&[3*]N&[4*]F&&
[1*]C(C)=O&[1*]C1=CCC23CCC4C(CCC5([2*])C(CCC([3*])C45[4*])C([5*])([6*])C2=O)C13&[2*]C=O&&[3*]O&[4*]C&[5*]C&[6*]C&&
[1*]N&[1*]C1=C2CCCCC2=NC2=CC([2*])=CC=C12&[2*]Cl&&&
CCCCCCCCCCCCCCCCSCC(=O)NCCCC&&&
[1*]C&[1*]C(CC1=C[NH]C2=CC=CC=C12)(NC(=O)OC1C2CC3CC(C2)CC1C3)C(=O)NCC(NC(=O)CCC1=NC2=CC=CC=C2[NH]1)C1=CC=CC=C1&&&
[1*]OC&[1*]C1=CC=C(C2=CC(C3=CC=C([2*])C([3*])=C3)=NC(C3=CC=C(C4=CC=CC=C4)C=C3)=N2)C=C1&[2*]OC&&[3*]OC&&
[1*]N&[1*]C1=NC(=O)C2=C([NH]1)N(C1OC([2*])C([3*])C1[4*])C=N2&[2*]CO&&[3*]O&[4*]O&&
[1*]OCC&[1*]C1=CC=C(NC2=NC([2*])=CO2)C=C1&[2*]C&&&
[1*]CCCCCCCCCCCCCCCC&[1*]C1=C([2*])OC(=O)C([3*])=C1[4*]&[2*]C&&[3*]O&[4*]C&&
[1*]C1=CC=C(CN2C(C3=CC=CC=C3)CC(C3=CC=C([2*])C=C3)CC2C(=O)OCC(=O)NCC2CCCO2)C=C1&[1*]O&&[2*]O&&
[1*]C(=O)NNC(=O)CC&[1*]C1=CC(C2=CC=C([2*])C=C2)=NC2=CC=CC=C12&[2*]OCC&&&
[1*]C&[1*]N1N=C(C2=CC=CC([2*])=C2)C2=C1N=CN(CC1CCCCC1)C2=O&[2*]F&&&
[1*]OC&[1*]C1=CC=CC(S(=O)(=O)NCC2=CC=C(C3=CC=CC=N3)C=C2)=C1&&&
[1*]OC&[1*]C1=C(C2CN(C(=O)C3=C[NH]C(=O)C=C3)CCO2)C=CC2=C1OCCO2&&&
[1*]N&[1*]C1=NC([2*])=NC2=C1N=CN2C1C([3*])C([4*])C2([5*])CC12&[2*]F&&[3*]O&[4*]O&[5*]CO&&
[1*]C(=O)NC(CCC(=O)O)C(N)=O&[1*]C(NC(=O)OCC1=CC=C([2*])C=C1)C(C1=CC=CC=C1)C1=CC=CC=C1&[2*]N(CCBr)CCBr&&&
[1*]S(=O)(=O)C(C)C&[1*]N1CC2=CC=CC3=C2N(CCO3)C([2*])C1&[2*]CC(=O)NCCS(C)=O&&&
[1*]C#N&[1*]C1=CC=C(C2=C(C3=CC=C([2*])C=C3)N=C3SC=CN23)C=C1&[2*]Cl&&&
[1*]C&[1*]C1=CC=CC=C1N1CCN(CC2=CC=C([2*])C=C2[3*])C(=O)C1=O&[2*]Cl&&[3*]Cl&&
[1*]C&[1*]C1=CC([2*])=CC([3*])=C1NC(=O)C=CC1=CC=CC=C1&[2*]C=NO&&[3*]Cl&&
[1*]C1=CC=CC=C1C1=CC=C(C2=NC3=CC(C(=O)NCCCN4CCCC4)=NN3C=C2)C([2*])=C1&[1*]F&&[2*]F&&
[1*]OC&[1*]C1=CC=C2SC(N([2*])C(=O)C3=CC=CC=C3)=NC2=C1[3*]&[2*]CCN(C)C&&[3*]OC&&
[1*]CCC&[1*]N(CC1=CC=C(C2=CC=CC=C2C2=N[NH]N=N2)C=C1)C1=NC=C([2*])C([3*])=N1&[2*]C(=O)O&&[3*]OC&&
O=C(NC1CCCCCCCCC1)OC1=CC=CC=C1&&&
[1*]C=CC(NC(=O)C(C)NC(=O)C(C)NC(=O)C(C)NC)C(=O)NC(CC(C)C)C(N)=O&[1*]C1=CC=CC=C1&&&
[1*]C&[1*]C1=C([2*])C(C2=C([3*])C=CC=C2[4*])C2=C(CC(C3=CC=C([5*])C=C3)CC2=O)N1&[2*]C(=O)OCCCCCCC(=O)O&&[3*]Cl&[4*]Cl&[5*]Cl&&
[1*]COC(C)=O&[1*]C1OC(S(=O)(=O)NC(=O)C([2*])([3*])COC2=CC=C(C3=CC=CC=C3[4*])C=C2)C([5*])C([6*])C1[7*]&[2*]C&&[3*]C&[4*][N+](=O)[O-]&[5*]OC(C)=O&[6*]OC(C)=O&[7*]OC(C)=O&&
[1*]C&[1*]C1=C(CN2CC([2*])C2)C=C(C2=CC=C([3*])C=C2)N1NC(=O)C1=CC=CS1&[2*]CO&&[3*]Cl&&
[1*]NC(C)=O&[1*]C1=CC=C(OC2CNC(C(=O)OC([2*])C3=CC=CC=C3)C2)C=C1&[2*]CO&&&
[1*]CC(C)C&[1*]N(CC1=NC(C2CC2)=NO1)C(=O)CCNC(=O)C1=CC=CC=C1&&&
[1*]CS(=O)(=O)CC(CC(=O)C(F)(F)F)C(=O)O&[1*]C1=CC=C([2*])C=C1&[2*]Cl&&&
[1*]C(=O)OC&[1*]C1(C2=CC=C([2*])C=C2)CC1CN1C=C(C2=NC3=CC=CC=C3S2)N=N1&[2*]Cl&&&
[1*]C(=O)NC&[1*]C1=CC=C(C2=NC(NCC3=CC=CC=C3[2*])=C3C=CC=CC3=N2)C=C1&[2*]F&&&
[1*]C&[1*]C1OCC2CC3C4=CC=C([2*])C([3*])=C4OCC3CC21[4*]&[2*]O&&[3*]O&[4*]O&&
[1*]C&[1*]C(CC([2*])C(CC1=CC=CC=C1)NC(=O)C1=CC=C(C2=CC=CN=C2)C=C1)C(=O)N([3*])C1CCCCC1&[2*]O&&[3*]O&&
[1*]C&[1*]C1=CC=C(C2SC(CC(=O)NC3=CC=C(NC(=O)C4=CC=CC=C4)C=C3)C(=O)N2CC(=O)N2CCC([2*])CC2)C([3*])=C1&[2*]C&&[3*]C&&
[1*]C&[1*]C1=CC=C(S(=O)(=O)C2=C[NH]N=C2NC(=O)C2=COCCO2)C=C1&&&
[1*]CNCCOC&[1*]C1=CC=C(C2=CC=C3C(N4CCOCC4[2*])=NC(N4CCOCC4[3*])=NC3=N2)C=C1[4*]&[2*]C&&[3*]C&[4*]Cl&&
[1*]C=C&[1*]C1=CC(C2=CC=CC=C2[2*])=CC=C1OCC1=CC=CC=C1&[2*]S(=O)(=O)O&&&
[1*]O&[1*]C1CCCCCCCCCCCC1OC(C1=CC=CC=C1)C1=CC=CC=C1&&&
[1*]C#N&[1*]C1=CC=C(NC(=O)CN2CCCCC2)C=C1&&&
[1*]OCC&[1*]C1=CC2=C(OC([2*])=C2)C2=C1OC=C2&[2*]C(=O)NC(C(=O)O)C(C)C&&&
[1*]COC&[1*]C1=C2C([2*])OCCN2C(C2=CC([3*])=C([4*])C=C2[5*])=C1[6*]&[2*]C(C)C&&[3*]COC&[4*]OC&[5*]COC&[6*]C=O&&
[1*]C1=CC(C(=O)N2CCN(CC3=C([2*])C=CC=C3[3*])CC2)=CC=C1&[1*]F&&[2*]Cl&[3*]Cl&&
[1*]C&[1*]C1CCC([2*])N1C(=O)C1=CC=C([3*])C=C1&[2*]C&&[3*]C(C)(C)C&&
[1*]C1=CC=C(C=C(NC(=O)C2=CC=CC=C2)C(=O)NCCCN2CCOCC2)C([2*])=C1&[1*]Cl&&[2*]Cl&&
[1*]C&[1*]C1=CC([2*])=C(C(=O)CNC2=CC=C([3*])C=C2)C(=O)O1&[2*]O&&[3*][N+](=O)[O-]&&
[1*]COC&[1*]C1CCN(C(=O)C2=CN3CCN(C(=O)C4=CC=CO4)CC3=N2)CC1&&&
[1*]OC&[1*]C1=CC=C(CN2CCN(CC3=CC([2*])=CC([3*])=C3)C3CS(=O)(=O)CC32)C=C1&[2*]F&&[3*]C(F)(F)F&&
[1*]OCC(=O)O&[1*]C1=CC=CC=C1C=CC1=CC=C2C=CC=CC2=C1&&&
[1*]C&[1*]C(OC(=O)C1=CC=C2C(=C1)C([2*])=C(C(=O)NCC1=CC=C([3*])C=C1)N2[4*])C(=O)NC1=CC=C([5*])C=C1&[2*]C&&[3*]Cl&[4*]C&[5*]Br&&
[1*]C&[1*]N1C=C(NC(=O)C2=CC=C(C(=O)N3CC(COS(=O)(=O)C4=CC=C([2*])C=C4)OC3=O)C=C2[3*])C=C1[4*]&[2*]Cl&&[3*]F&[4*]C(=O)NCCCCNC(=N)N&&
[1*]N&[1*]C1=NC(=O)N(C2COC([2*])([3*])C=C2[4*])C=C1&[2*]CO&&[3*]CO&[4*]F&&
[1*]C&[1*]C1=NOC(C2=CC=C(OCC3=N[NH]C([2*])=C3)C([3*])=C2)=N1&[2*]C(=O)CC(N)=O&&[3*]F&&
[1*]OC&[1*]C1=CC=C2SC([2*])=C(C3CCN(C(=O)NC4=CC=C([3*])C=C4)CC3)C2=C1&[2*]C(N)=O&&[3*]C(O)(C(F)(F)F)C(F)(F)F&&
[1*]OC&[1*]C1=CC(C(=N[2*])C2=CSC=C2[3*])=CC2=C1OCO2&[2*]NC(N)=O&&[3*]C&&
[1*]OC&[1*]C1=CC=C(CN2C=CC3=C([2*])C=CC=C32)C=C1[3*]&[2*]C(=O)O&&[3*]C(F)(F)F&&
[1*]C&[1*]C12CC3=CC=CC([2*])=C3C(O1)C1=C(O2)C(=O)C2=CC=CC=C2C1=O&[2*]O&&&
[1*]OC&[1*]C1=CC=C(N2CCN(C(=O)C3CCN(C(=O)C4CCCCC4)CC3)CC2)C=C1&&&
[1*]OCC&[1*]C1=CC=C(C(=O)OCC(=O)NC2=NC=C([2*])C=C2[3*])S1&[2*]C(F)(F)F&&[3*]Cl&&
[1*]C&[1*]C1=C([2*])C(=O)OC(C([3*])C2([4*])CCC3C4CC5OC56CC=CC(=O)C6([5*])C4CCC32[6*])C1&[2*]CO&&[3*]C&[4*]O&[5*]CO&[6*]C&&
[1*]Cl&[1*]C1=CC=C(C(CC2=CC=CC=C2)=NNC2=NN=C(C3=CC=CC=C3)S2)C=C1&&&
O=C1CC(=O)N(CCC2CC3CCC2C3)C1C1=CN=CC=N1&&&
[1*]C&[1*]C1=C(C2C3=C(CC([2*])([3*])CC3=O)N([4*])C(=N)C2[5*])SC(C2=CC=C([6*])C=C2)=N1&[2*]C&&[3*]C&[4*]CCOCCO&[5*]C#N&[6*]F&&
[1*]C&[1*]C1=CC([2*])=CC(OCCC(=O)OCC(=O)N2C3=CC=CC=C3CC2[3*])=C1&[2*]C&&[3*]C&&
[1*]C&[1*]C1=CC=C([2*])C(CN2CCC3=NC=NC(NC4CCC4)=C3CC2)=N1&[2*]F&&&
[1*]C(C)C&[1*]C1=C(C(=O)NC2=CC=C([2*])C([3*])=C2)SC(NS(=O)(=O)C2=CC=C([4*])C=N2)=N1&[2*]C#N&&[3*]C(F)(F)F&[4*]F&&
[1*]C&[1*]C([2*])(CC1=CC=C(C#CC2=CC=CC=C2)C=C1)NCC([3*])COC1=CC=CC2=C1C1=CC=CC=C1[NH]2&[2*]C&&[3*]O&&
[1*]C&[1*]C1=NC(NS(=O)(=O)C=CC2=CC=C([2*])C=C2)=C([3*])S1&[2*][N+](=O)[O-]&&[3*]CN&&
[1*]C&[1*]C1=CC([2*])=NC(N2CCN(C(=O)C3=C([3*])C([4*])=NS3)CC2)=C1&[2*]C&&[3*]Br&[4*]C(N)=O&&
[1*]C1=CC=C(C=NN=C2NC(=O)C(=CC3=CC=CC([2*])=C3)S2)C=C1&[1*][N+](=O)[O-]&&[2*][N+](=O)[O-]&&
[1*]C(C)C&[1*]C(CC(=O)NC([2*])C(=O)NC([3*])CC1CCCCC1)NC(=O)CC([4*])CC1=CC=CC=C1&[2*]CC(=O)O&&[3*]C(=O)CCl&[4*]NC(=O)OC(C)(C)C&&
[1*]CCOC&[1*]N1C=C2C(=N1)N=C(NC(=O)NC1=CC=C([2*])C=C1)N1N=C(C3=CC=CO3)N=C21&[2*]OC(F)F&&&
[1*]C1C2C3=CC=CC=C3C(C3=CC=CC=C32)C1C(=O)NCC1=CC=C([2*])C=C1&[1*]C(=O)O&&[2*]F&&
[1*]C(=O)NNC(C)=O&[1*]C1=CC=CC(C2=CC=C([2*])C=C2)=C1&[2*]Cl&&&
[1*]C=O&[1*]C1(CN2CCN(C3=CC=C([2*])C=C3)CC2)CC1&[2*]F&&&
[1*]OC&[1*]C1=CC=C(SCC(=O)NC([2*])C2=CC=C([3*])C=C2)C=C1[4*]&[2*]CC(=O)O&&[3*]F&[4*]OC&&
[1*]NN=C(CC)C(C)CCCCCCCC&[1*]C1=CC([2*])=CC=C1[3*]&[2*]OC&&[3*]OC(C)=O&&
[1*]N&[1*]C1=NC=NC2=C1N=CN2C1C=CC([2*])O1&[2*]P(=O)(O)O&&&
[1*]S(=O)(=O)NCCCC&[1*]C1=CC=CC2=CC=CC=C12&&&
[1*]C&[1*]C1C(=O)N(CC2=CN(CCC3OCCO3)N=N2)CCS(=O)(=O)N1CC1=CC=C(C2=CC=CC([2*])=C2)C=C1&[2*]C(C)(C)C&&&
[1*]C&[1*]C1=CC=CC2=C1[NH]C(=O)C1=CC=CN=C12&&&
[1*]C(=C)C&[1*]C1CCC2([2*])CCC3([3*])C(CCC4C5([4*])C([5*])CCC([6*])([7*])C5CCC43[8*])C12&[2*]C(=O)OC=CBr&&[3*]C&[4*]C&[5*]OC(C)=O&[6*]C&[7*]C&[8*]C&&
[1*]OC&[1*]C1=CC=CC=C1N1C=C2C(=N1)C(NC(=O)CC1=CC=CC=C1[2*])=NN2[3*]&[2*]C(F)(F)F&&[3*]C(C)=O&&
[1*][N+]#N&[1*]C12CCC(CC1=C)C2&&&
[1*]OC&[1*]C1=C(NC(=O)C2=CC=C([2*])O2)C=CC2=C1N(C1CC1)C=C([3*])C2=O&[2*][N+](=O)[O-]&&[3*]C(=O)O&&
[1*]OC(C)C&[1*]C1=NC(N([2*])NC(=O)C2=CC=C([3*])C=C2)=NC(N2CCOCC2)=N1&[2*]C&&[3*]Cl&&
[1*]C&[1*]N1C(=O)CCC1C(=O)NCC1=CC=C([2*])C=C1[3*]&[2*]Cl&&[3*]Cl&&
[1*]CCOC&[1*]N1C=NC([2*])=C1&[2*]CCNC(=O)NC(C)C&&&
[1*]C(C)C&[1*]N1C(C#CC2CC([2*])C(C(=O)C3=CC=C4C=CC=CC4=C3)O2)=NC2=CC=CC=C21&[2*]C(C)(O)C(F)(F)F&&&
[1*]OCCOCCN(CC)CC&[1*]C1=CC=CC=C1&&&
[1*]OC&[1*]C1=CC=C(C=NNC(=O)CN2CCN(CCNC3=CC=NC4=CC([2*])=CC=C34)CC2)C=C1&[2*]Cl&&&
[1*]CCC&[1*]N1C(=N)C(C(=O)NCC([2*])NC(=O)OCC2=CC=CC=C2)=CC2=C1N=C1C=CC=CN1C2=O&[2*]CC(=O)O&&&
[1*]C1=CC=C(CSC2=NC3=CC=CN=C3N2CC2=CC=C(C(=O)NCCC3=CC=CC=C3)C=C2)C=C1&[1*]F&&&
[1*]OC&[1*]C1=CC=CC(NC2=NN3C(C4=CC=C([2*])C=C4)=CN=C3C=C2)=C1&[2*]C#N&&&
[1*]C&[1*]C1=C(C(=O)NC2=CC=C([2*])C=C2)C(C2=CC=C([3*])C=C2)C(C(=O)NC2=CC=C([4*])C=C2)=C([5*])N1&[2*]C(=O)O&&[3*][N+](=O)[O-]&[4*]Cl&[5*]C&&
[1*]OC&[1*]C1=CC=C2C=C([2*])C(=O)N([3*])C2=C1&[2*]C#N&&[3*]CCN(C)C&&
[1*]N(C)C(C)C&[1*]C1CCN(C(=O)C2=CN=N[NH]2)C1CC1=CC=CN=C1&&&
CC(C)CC(NC(=O)CCC(N)C(=O)O)C(=O)NCC(=O)O&&&
[1*]C1=CC([2*])=C2C=C(C(=O)NCC3C4=CC=CC=C4CCC4=CC=CC=C43)[NH]C2=C1&[1*]C(F)(F)F&&[2*]C(F)(F)F&&
[1*]C&[1*]C1([2*])OC2=CC=C(CNC3CCN(C4=NC=C([3*])C=C4[4*])CC3)C=C2C([5*])([6*])O1&[2*]C&&[3*]C(F)(F)F&[4*]Cl&[5*]C&[6*]C&&
[1*]C&[1*]C12C=CC(=O)C=C1CCC1C2CCC2([2*])C(=O)CCC12&[2*]C&&&
[1*]CCC&[1*]C1=C([2*])C(CSC2=CC=C([3*])C([4*])=C2[5*])=NO1&[2*]C(=O)OCC&&[3*]OC&[4*]Cl&[5*][N+](=O)[O-]&&
[1*]OC(CCCC)C(=O)O&[1*]C1=CC([2*])=C([3*])C=C1C(=O)C1=CC=CC=C1&[2*]O&&[3*]Cl&&
[1*]C1=CC=C(N2[NH]C3=C(SCC3)C2=O)C=C1&[1*]F&&&
[1*]SCC&[1*]C1=NC(N2CCOCC2)=C2N=NN(CC3=CC=CC=C3)C2=N1&&&
[1*]OC&[1*]C1=CC=C(C2NC3=CC([2*])=CC=C3N=C3CC(C4=CC=C([3*])C=C4)CC(=O)C32)C=C1&[2*]Cl&&[3*]OC&&
[1*]C(=O)C(C)CCC&[1*]N1CCC2=CC([2*])=C([3*])C=C2C1COC1=CC=CC2=C1OC([4*])([5*])C2&[2*]OC&&[3*]OC&[4*]C&[5*]C&&
[1*]C1=CC=CC=C1CCC(=O)NCC1=NC2=C([2*])C=CC=C2[NH]1&[1*]O&&[2*]F&&
[1*]C&[1*]N(NC1=CC=CC=C1)C1=CC=CC=C1[2*]&[2*][N+](=O)[O-]&&&
[1*]C1=CC=C(C2=N[NH]C([2*])=C2)C=C1&[1*]Cl&&[2*]C(F)(F)F&&
[1*]CC=CCCCC(=O)OC(C)C&[1*]C1C(=O)CC([2*])C1C=CC([3*])C1CCC2=CC=CC=C21&[2*]O&&[3*]O&&
[1*]C(=O)OC&[1*]C1CC2(CCN([2*])CC2)OC2=C(CC1[3*])C(=O)C1=CC=CC=C1C2=O&[2*]C(=O)CCl&&[3*]O&&
[1*]C&[1*]C1=C(C2=CC=CN=C2)C=C(C2=CC=C([2*])C=C2)[NH]1&[2*]F&&&
[1*]OC&[1*]C1=CC(S(=O)(=O)N2CCCCC2)=CC=C1CC1=CN([2*])C2=CC=C([3*])C=C12&[2*]C&&[3*]OCC(=O)O&&
[1*]OC&[1*]C1=CC=C(NC(=O)C2=CC=CC=C2N2C=NN=N2)C=C1[2*]&[2*]Cl&&&
[1*]CC(C)C&[1*]C(NC(=O)C1CCCN1C(=O)C([2*])NC(=O)C([3*])NC(=O)OCC1=CC=CC=C1)C(=O)C1=CC=CC=C1&[2*]C(C)C&&[3*]C(C)C&&
[1*]CCC(C)C&[1*]C1=NOC(C2=CC=NC=C2)=N1&&&
[1*]C(C)(C)O&[1*]C1CCCC(C2=CC=C([2*])C=C2)N1&[2*]F&&&
[1*]C&[1*]C1=CC=C2N=CN=C(NC3=CC=C([2*])C([3*])=C3)C2=C1&[2*]O&&[3*]Cl&&
[1*]OC&[1*]C1=CC=C(NC(=O)C2=CC=CC([2*])=C2)C=C1NC(=O)C1=CC=CS1&[2*]N(C)C&&&
[1*]C&[1*]C1=CC=C(C(=O)NC2CC2)C=C1NCC(=O)NCCN1CCOCC1&&&
[1*]C&[1*]C1=CC=C(NC(=S)NC(=O)C2=C3C=CC=CC3=N[NH]2)C=C1[2*]&[2*]S(N)(=O)=O&&&
[1*]CC&[1*][N+]1=C(C=C2C(=O)N([2*])C(=O)N([3*])C2=O)SC=C1&[2*]C&&[3*][O-]&&
[1*]C(=O)C(NC(=O)C(CC(=O)NO)C(C)C)C(C)C&[1*]N1CCCC1[2*]&[2*]C(=O)OCC#CCCCCCCC#N&&&
[1*]OC&[1*]C1=CC(C2=NC(N3CCOCC3)=C3C=CC=NC3=N2)=CC([2*])=C1[3*]&[2*]OC&&[3*]OC&&
[1*]NCC&[1*]C1=NC(NC2=CC=C(OC3=CC=CC([2*])=C3)C=C2)=NC=C1[3*]&[2*]OC&&[3*]C(F)(F)F&&
[1*]OCC(=O)O&[1*]C1=CC=C2C3=C(CCCC3)C(=O)OC2=C1&&&
[1*]C2=CC=CC=C2OCC(=O)NN=CC2=CC=CN=C2OC1=O&[1*]I&&&
[1*]C&[1*]C1=CC(S(=O)(=O)C2=CC=CC([2*])=C2)=CC2=C1N([3*])C1=C2C([4*])=N[NH]C1=O&[2*]Cl&&[3*]C&[4*]C&&
[1*]OC&[1*]C1=CC=CC(C2=CN3C=CC=NC3=N2)=C1&&&
[1*]C1=CC(C2=CC=CC=C2)=CC=C1C=CC(=O)C1=CC=C([2*])C=C1[3*]&[1*]O&&[2*]O&[3*]O&&
[1*][N+](=O)[O-]&[1*]C1=CC=CC2=CC=CC([2*])=C12&[2*][N+](=O)[O-]&&&
[1*]CCCCNC(=N)N&[1*]C(NC(=O)C1CC2=CC=CC=C2CN1C(=O)C([2*])CC1=CC=CC=C1)C(=O)C1=NC=CS1&[2*]NC(=O)CNC(=O)CN(CC(=O)O)CC(=O)O&&&
[1*]CC&[1*]C1=CC=C(OC([2*])C(=O)NCC2=CC=CN=C2N2CCCCC2)C=C1&[2*]C&&&
C1=CC=C2C(C3=CC=CS3)=C3C=CC=CC3=NC2=C1&&&
[1*]C#N&[1*]C1=CC=C([2*])C(C2=CSC(N3CCCCC3)=N2)=C1&[2*]F&&&
[1*]COC(C)=O&[1*]C1OC(SC2CCCCNC2=O)C([2*])C([3*])C1[4*]&[2*]OC(C)=O&&[3*]OC(C)=O&[4*]OC(C)=O&&
[1*]N&[1*]N1CCC2=CC=C(S(=O)(=O)C3=CC=CC=C3)C=C2CC1&&&
[1*]N=NN(C)C&[1*]C1=CC=C(C2CC2C2=CC=C([2*])C=C2)C=C1&[2*]N&&&
[1*]C1=C(C(=O)N2CCN(C3=C([3*])C=CC=C3[4*])CC2)C([2*])=CC=C1&[1*]F&&[2*]F&[3*]Cl&[4*]Cl&&
[1*]N&[1*]C1=NC([2*])=NC2=C1N=CN2C1OC(COP([3*])(=O)CP([4*])(=O)OCC2OC(N3C=CC(=O)[NH]C3=O)C([5*])C2[6*])C([7*])C1[8*]&[2*]Br&&[3*]O&[4*]O&[5*]O&[6*]O&[7*]O&[8*]O&&
O=C1NC2=C(CCCC2=CC2=CC=CC=C2)C(=O)N1C1=CC=CC=C1&&&
[1*]C&[1*]C1=CC=C([2*])C(OC([4*])CC2=CC=C([3*])C=C2)=N1&[2*]C(=N)N&&[3*]Cl&[4*]C(=O)O&&
[1*]C1OC(OCC2OC(OCC3=CC=CC=C3)C([6*])CC2OC2OC(COC3OC=CC3[5*])C([4*])C([3*])C2[4*])C([2*])C1OC1=CC=CC=C1&[1*]CO&&[2*]O&[3*]O&[4*]O&[5*]O&[6*]O&&
O=C(C1=CC=CC2=CC=CC=C12)OCC1=NC(C2=CC=CC=C2)=NO1&&&
[1*]C&[1*]C1OC(=O)C2CC3CCCCC3C(C=CC3=CC=C4C(=C3)C=CC3=CC=CC=C34)C12&&&
[1*]C1=CN(C2=CC=C(NC(=O)NC3=CC=CC([2*])=C3)C=C2)N=N1&[1*]C(F)(F)F&&[2*]Cl&&
[1*]OC&[1*]C1=CC=C(C([2*])NC2CCC(C(=O)N3CCN(C4=CC=CC=C4CN4C=NC=N4)CC3)C(C3=CSC=C3)C2)C=C1[3*]&[2*]C&&[3*]Br&&
[1*]OC&[1*]C1=CC(C2=CSC3=CC=C(C4=CC([2*])=C([3*])C([4*])=C4)C=C23)=CC=C1[5*]&[2*]OC&&[3*]OC&[4*]OC&[5*]O&&
[1*]CCCCC&[1*]C(OC(=O)C1=C([2*])C=CC=C1[3*])C([4*])C=CC([5*])C([6*])C([7*])C([8*])C([9*])C([10*])C=CC=C([11*])C1CC([12*])C([13*])C([14*])O1&[2*]Cl&&[3*]Cl&[4*]C&[5*]OC(C)=O&[6*]C&[7*]O&[8*]C&[9*]O&[10*]C&[11*]C&[12*]OC&[13*]O&[14*]C(C)CC&&
O=C(NC(=O)C1=CC=CO1)NC1=CC=CC(OCC2=CC=CC=C2)=C1&&&
[1*]C&[1*]N1C=CC=CC1=CC(=O)C1=CC=CC=C1&&&
[1*]C&[1*]N1N=C(C2=CC=CC([2*])=C2)C2=C(C3=CC=C([3*])C=C3)N=C3C=CC=CC3=C21&[2*]Cl&&[3*]Cl&&
[1*]CCOC&[1*]N1C=NC2=CC(C3=CC=CS3)=CC=C2C1=O&&&
[1*]OC&[1*]C1=CC=CC=C1N1C([2*])=CC(C=NNC(=O)C2=CC=NC=C2)=C1[3*]&[2*]C&&[3*]C&&
[1*]C(=O)NC(CCSC)C(=O)OC(C)C&[1*]C1=CC=C(CNCC2=CN=CN2[2*])C=C1C1=CC=CC=C1C1=CC=CC=C1&[2*]C&&&
[1*]C(=O)N(CC=C)CC=C&[1*]C1((N([2*])C(=O)C2=CC=CC=C2)CCCC2=CC=CC=C21&[2*]C&&&
[1*]C(C)(C)C&[1*]C1=CC=C(C2=CN3CCC23)C=C1&&&
[1*]OC&[1*]C1=CC([2*])=C(CC2=C([3*])C=C(CC3OC([4*])C([5*])C([6*])C3[7*])C=C2[8*])C(C2=CC=C([9*])C([10*])=C2)=C1&[2*]O&&[3*]O&[4*]CO&[5*]O&[6*]O&[7*]O&[8*]O&[9*]O&[10*]O&&
[1*]C&[1*]C1=CC(N2CCC(C(=O)NC3=C([2*])[NH]C4=CC=CC=C34)CC2)=CC=N1&[2*]C(=O)O&&&
[1*]OC&[1*]C1=CC=C2N=C3C=C([2*])OC3=CC2=C1[3*]&[2*]C&&[3*]N(CC(O)CNC(C)C)C(C)=O&&
[1*]C(=O)NC&[1*]C1=C([2*])C2=NC=C(CC3=CC=C([3*])C=C3)C=C2[NH]C1=O&[2*]O&&[3*]O&&
O=C1C2=CC=CC=C2C2=C1C(=O)N(C1=CN=C3C=CC=CC3=C1)C(=O)N2CC1CCCO1&&&
[1*]C&[1*]N1C=C(C2=NC([2*])=C(C3=CC=C([3*])N=C3)S2)C=N1&[2*]C#N&&[3*]N(C)C&&
[1*]N#N&[1*]C1C(=O)C2=CC=CC=C2CC1C(=O)OCC1=CC=C2OCOC2=C1&&&
[1*]C&[1*]C1=NC2=C(CNC(=O)C3=CC=C([2*])O3)C=NN2C([3*])=C1&[2*]Br&&[3*]C&&
[1*]C&[1*]N1C2CCC(OC(=O)C([2*])(C3=CC=C4C=CC=CC4=C3)C3=CC=CC=C3)C1CC2&[2*]O&&&
[1*]C&[1*]C1=CC=NC(NC(=O)C2=CC=C(CN3C=NC=N3)C=C2)=C1&&&
CC(C)CCCCCOC(=O)CC=CCC(=O)NCCOC(=O)CCC(=O)O&&&
[1*]C&[1*]C1=N[NH]C(=O)C2=CC=CC=C12&&&
[1*]CCCNC&[1*]N1C2=C(CCNCC2)C2=CC=CC=C21&&&
[1*]NC(=O)C(O)(CC)CC&[1*]C1CCC2=C(C1[2*])[NH]C1=CC=CC=C21&[2*]CC(=O)O&&&
[1*]OCC&[1*]C1=CC=C(C(=O)CC2=NC3=C(SC=C3)C(=O)N2N2CCOCC2)C=C1&&&
[1*]C(=O)O&[1*]C1=CC(OCC2=CC=CC=C2)=CC(OC2=CC=CC=C2)=C1&&&
[1*]OC&[1*]C1=CC=CC(C2=C(NCCC3=CC=CC=C3)N3CC([2*])([3*])C4=CC=C([4*])C=C4C3=C2[5*])=C1&[2*]C&&[3*]C&[4*]C&[5*]C(=O)O&&
[1*]C&[1*]C1=CC=C(C(=O)NC2=CC=CC([2*])=C2)C=C1C#CC1=CN2N=CC=C2N=C1&[2*]F&&&
[1*]CC&[1*]C1=NON=C1NCC1=NON=C1[2*]&[2*]N(C)C(C)C&&&
[1*]C(C)CC&[1*]C(NC(=O)C([2*])C([3*])C(CC1CCCCC1)NC(=O)C([4*])NC(=O)C([5*])NC(=O)C1=N[NH]N=N1)C(=O)NCC1=CC=CC=N1&[2*]O&&[3*]O&[4*]C&[5*]C(C)CC&&
[1*]COCC&[1*]C1CCCN1S(=O)(=O)C1=CC=C2C(=C1)C(=O)C(=O)N2[2*]&[2*]CCCF&&&
O=C1C2=C(C(=O)C3=CC(OCCN4CCCC4)=CC=C32)C2=CC=CC=C2N1CC1CCCNC1&&&
C1=CC=C(CNCCCCCCNCCCCCNCC2=CC=CC=C2)C=C1&&&
[1*]C&[1*]C1=CC=C(C2=NN(CC(=O)NC3=CC=C([2*])C=C3)C(=O)C=C2)O1&[2*]C(F)(F)F&&&
[1*]OC&[1*]C1=CC=C([2*])C=C1NC(=O)CCN1CCC(N2CCCC2)CC1&[2*][N+](=O)[O-]&&&
[1*]CC=C&[1*]C1CCCC(C(=O)N([3*])CC2=CN([2*])N=C2)N1C(=O)C1=CC=CC(C2=CC=CC=C2)=C1&[2*]C&&[3*]C(C)CC&&
[1*]C&[1*]C(CNC(=O)C1=C([2*])C=CC=C1[3*])=C1C(=O)CCCC1=O&[2*]Cl&&[3*]Cl&&
[1*]OC&[1*]C1=CC=C(C2=C([2*])C3=C([3*])C([4*])=C([5*])C=C3O2)C=C1&[2*]N&&[3*]O&[4*]OC&[5*]OC&&
[1*]OC&[1*]C1=CN=C(OC2=CC=C(C3=CC=CC([2*])=C3)C=C2)C2=CC=CC=C12&[2*]C(F)(F)F&&&
[1*]N(C)C&[1*]C1=CC(N2CCC([2*])(CC3CCOCC3)CC2)=CC=C1C1=NC(=O)C=N[NH]1&[2*]O&&&
[1*]NC(=O)C(C)(C)C&[1*]C1CCCN1C(=O)CCC1=CC=CC=C1&&&
[1*]OC&[1*]C1=CC=CC=C1CCC1=CC=CC=C1C1=NC2=CC=CC=C2[NH]1&&&
[1*]OC&[1*]C1=CC2=C(C=C1C(=O)N1CCC([2*])(C3=CC=C([3*])C=C3)CC1)NC1=CC(C3=CC=C([4*])C=C3[5*])=CC=C1C(=O)N2&[2*]O&&[3*]F&[4*]F&[5*]F&&
[1*]OC&[1*]C1=CC=CC=C1CNCCCCCNCCSSCCNC([2*])CCCCNCC1=CC=CC=C1&[2*]OC&&&
[1*]OC&[1*]C1=CC(C=NNC(=O)CSCC(=O)N2CCCCC2)=CC=C1[2*]&[2*]O&&&
[1*]C(=O)O&[1*]C1CCCCC1C(=O)NCC1=CC([2*])=CC([3*])=C1&[2*]C(F)(F)F&&[3*]C(F)(F)F&&
[1*]C(=O)OC&[1*]C1(CC2=CC=CC([2*])=C2)C2C3=C(CC2CN1C(=O)C1=CC=CC=C1)N(CCC1=C[NH]C2=CC([3*])=CC=C12)C([4*])=C3&[2*]F&&[3*]F&[4*]C(=O)N(C)C&&
[1*]C&[1*]C1=NC(SCC(=O)C2=CC=C3OCC(=O)NC3=C2)=CS1&&&
[1*]C&[1*]C1=C(NC(=O)CSC2=NN3C([2*])=CC([3*])=NC3=N2)C(=O)N(C2=CC=CC=C2)N1[4*]&[2*]C&&[3*]C&[4*]C&&
[1*]C&[1*]C1=CC2=C(C(=O)O1)C([2*])=C(CCC(=O)NC1=CC=C([3*])C=C1[4*])O2&[2*]C&&[3*]C#N&[4*]Cl&&
[1*]OC&[1*]C1=CC2=C(C=C1[2*])C(=O)C=C(C1=CC=C(OC(=O)NN=CC3=CC=C([3*])C([4*])=C3)C=C1)O2&[2*]OC&&[3*]O&[4*]OC&&
[1*]C(=O)OCC&[1*]C(CC1=CC=C([2*])C=C1)NC(=O)C([3*])CC1=CC=C2C=CC=CC2=C1&[2*]O&&[3*]CC(C)C&&
[1*]C&[1*]C1CCN(S(=O)(=O)CCC(=O)N([2*])C2=CC=C([3*])C([4*])=C2)CC1[5*]&[2*]C&&[3*]Br&[4*]C(F)(F)F&[5*]N(C)C&&
[1*]CCC(C)CC&[1*]C1=CC=C([2*])C=C1[3*]&[2*]O&&[3*]OC&&
[1*]SCCC&[1*]C1=NC=CC=C1C(=O)OCC(=O)NC(=O)CSC1=CC=C([2*])C=C1&[2*]C&&&
[1*]OCC&[1*]C1=CC=CC=C1NC(=O)COC(=O)CC1=C([2*])[NH]C2=CC=C([3*])C=C12&[2*]C(=O)OC&&[3*]Cl&&
[1*]OC&[1*]C1=CC=C2C(NC(=O)NC3=CC=C([2*])C=C3)=CC=NC2=C1&[2*]OC(C)=O&&&
[1*]C=NN)P(=O)(OCC)OCC&[1*]C1=CC=C([2*])N=C1&[2*]Cl&&&
[1*]OC&[1*]C1=CC=C(CSC2=NC=NC3=C2C(C2=CC=CC=C2)=CN3CS(=O)(=O)C2=CC=C([2*])C=C2)C=C1&[2*]C&&&
[1*]COC(C)=O&[1*]C12C([2*])C(OC(=O)C3=CC=CC=C3)CC1([3*])C([4*])CC([5*])C1([6*])C([7*])C([8*])=CCC21&[2*]OC(C)=O&&[3*]C&[4*]OC(C)=O&[5*]C&[6*]C&[7*]OC(C)=O&[8*]C&&
[1*]N&[1*]C1=CC=C2N=C(C3=CC=CC=C3)OC(=O)C2=C1[2*]&[2*]Cl&&&
[1*]CC(C)C&[1*]C(NC(=O)N1CCCCCC1)C(=O)NC([3*])CC(=O)NC([2*])CC1CCCCC1&[2*]C&&[3*]CC(C)C&&
[1*]NC(=O)CCCCCCC&[1*]C1=CC=C2N=CN=C(NC3=CC=C([2*])C=C3)C2=C1&[2*]O&&&
[1*]C&[1*]C([2*])(CNC(=O)CNC(=O)C1=CC=C(N2CCC([3*])CC2)N=C1)CC1=CC=CC=C1[4*]&[2*]C&&[3*]NC#N&[4*]F&&
[1*]C&[1*]C1=NOC([2*])=C1CN1CCN(CC2=CC=C([3*])C=C2)CC1&[2*]C&&[3*]C(C)C&&
[1*]C(=O)C(NC(=O)C(C)CC)C(C)C&[1*]N1CCCC1C(=O)NC(C1=CC=CC=C1)C1=CC=CC=C1&&&
[1*]OC&[1*]C1=CC=C(C=CC2=CC(C(=O)NC3=CC=CN=C3)=C([2*])C([3*])=C2)C=C1[4*]&[2*]O&&[3*]OC&[4*][N+](=O)[O-]&&
[1*]C1=CC(NC(=O)CCOC(=O)C2=CC=C3OCOC3=C2)=CC=C1&[1*]Cl&&&
[1*]C(C)C&[1*]C1=CC(C2=CC=CC=C2)=CC([2*])=[N+]1C1=CC=C2OC3=CC([3*])=CC=C3C2=C1&[2*]C(C)C&&[3*]Cl&&
[1*]N&[1*]C1=NN(C2=CC3=C(C=C2[2*])C(=O)C2=C(CC4(C(=O)N5CCCC5)CC34)C3=CC=CC=C3[NH]2)C=C1&[2*]F&&&
[1*]C&[1*]C1=CC([2*])=NC([3*])=C1&[2*]C&&[3*]NC(=O)NC(C)CN(CC(OCC(=O)O)C(=O)O)C(C)C&&
[1*]NC(=O)OC&[1*]C1CCC(C2=CC=CC=C2)=C2CCCC([2*])C21&[2*]C(C)C&&&
[1*]OC&[1*]C1=CC=C(NS(=O)(=O)C2=CSC([2*])=C2)C=C1&[2*]C=O&&&
[1*]CC&[1*]C(NC(=O)C1C2=CC=CC=C2C(=O)N1CC1=CC=C([2*])C=C1)C1=NC=C(C2=N[NH]C=C2)[NH]1&[2*]Cl&&&
[1*]N&[1*]C1=CC=CC=C1SC1=CC=CC=C1&&&
[1*]NCCCCCCCCCCCNC(=O)CCC(=O)O&[1*]C1=NC([2*])=NC([3*])=N1&[2*]Cl&&[3*]NCCCCCCCCCCCO&&
[1*]C&[1*]C1=CC=CC(C(=O)OC([2*])C(=O)NC2C(=O)N3C([3*])=C(C=CC4=NC(=CC5=C6C(=O)C=C[NH]C6=C([4*])[NH]5)C([5*])=C4[6*])SCC23)=C1&[2*]C(C)O&&[3*]C(=O)O&[4*]C&[5*]C&[6*]C&&
[1*]C&[1*]C1=NN=C([2*])N1C1CCCN(C([4*])CC(NC(=O)C2CCN([3*])CC2)C2=CC=CC=C2)C1&[2*]C&&[3*]C(C)C&[4*]C(C)C&&
[1*]CC&[1*]C1=NN=C(NC(=O)CCC(=O)NCC2=CC=C([2*])S2)S1&[2*]C&&&
[1*]C&[1*]C1=NN(C2=C(C3=CC=CC=C3)N=C3SCCN32)C([2*])=C1&[2*]C&&&
[1*]CCCN(C)C&[1*]N1N=C2C3=CC=CC=C3S(=O)C3=CC=CC=C3N2C1=O&&&
[1*]C(=O)OC&[1*]C1CC2=C([NH]C3=CC([2*])=CC=C23)C2([3*])C3=CC([4*])=CC=C3NC12&[2*]C(C)C&&[3*]C(C)C&[4*]F&&
[1*]C&[1*]C1=CC=C([2*])C(NC(=S)NC(=O)C2=C([3*])N=NS2)=C1&[2*]C(C)C&&[3*]C&&
[1*]OC&[1*]C1=CC=C(C2=CC3=CC([2*])=CC=C3N=C2OCC(=O)NC2=CC=C([3*])C=C2)C=C1&[2*]C&&[3*]F&&
[1*]CC=C&[1*]N1C(=O)NC(=O)C(=C([2*])NC23CC4CC(CC(C4)C2)C3)C1=O&[2*]C&&&
[1*]CN(C)CC#C&[1*]C1=COC(C2=CC=C([2*])C=C2)=N1&[2*]N(C)C&&&
[1*]C(=O)CCC&[1*]C1=CN=C2C([2*])=CC=CC2=C1N([3*])CC1CCOCC1&[2*]OC&&[3*]C&&
[1*]C1=CC=C2N=C(COC3=CC=C(C=C4SC(=S)NC4=O)C=C3)N(CC3=CC=CC=C3)C(=S)C2=C1&[1*]Cl&&&
[1*]C#N&[1*]C1=C(C2=CC=C([2*])C=C2)[N+]([3*])=C2C=CC=CC2=[N+]1[4*]&[2*]C(F)(F)F&&[3*][O-]&[4*][O-]&&
[1*]C&[1*]C(C(=O)N1CCN([2*])CC1)N1CCC(NS(=O)(=O)C2=CC([3*])=CC=C2[4*])C1=O&[2*]CCOC(F)(F)F&&[3*]Cl&[4*]Cl&&
[1*]OCCCC&[1*]C1=C(CCNCCC2=CC=CN=C2)C([2*])=CC2=C1N(C1CC1)C=C([3*])C2=O&[2*]F&&[3*]C(=O)O&&
O=C1N=CC(C2=CC=C(OCCOC3=CC=C(N4C(=O)CCC4=O)C=C3)C=C2)=C(C2=CC=C(OCCN3CCCCC3)N=C2)[NH]1&&&
[1*]CCC&[1*]C([2*])(C1=CC=C([3*])C=C1)C([4*])C1=CC=C([5*])C=C1&[2*]C&&[3*]O&[4*]CC&[5*]O&&
[1*]C(C)O&[1*]C(NC(=O)N1CCC2=C(C1)C([2*])=NN2[3*])C(=O)NC(CC1=CC=CC=C1)C(=O)NC([4*])C(=O)NC([5*])CC1=CC=CC=C1&[2*]CC(=O)O&&[3*]C&[4*]CC(=O)O&[5*]C(N)=O&&
[1*]CCC&[1*]C1=CC2=C3C(=CC([2*])=C2)N([3*])C(=O)C(=O)N3C1=O&[2*]NCCC&&[3*]C&&
O=C(NC1=NC(C2=CC=CC=C2)=CS1)C1=CSC(CC2=CC=CC=C2)=N1&&&
[1*]CC&[1*]N1CCCC1CNC(=O)C1=C([2*])C([3*])=CC2=C1N=C([4*])C(=O)[NH]2&[2*]O&&[3*]C(F)(F)F&[4*]O&&
[1*]OCC&[1*]C1=CC=C2CN([2*])CCC2=C1&[2*]CC(=O)NC(C)C&&&
[1*]C(C)=O&[1*]N1CCC2=CC3=C(C=C2C1)N=CN3C1CCC1&&&
[1*]C=NO&[1*]C1=C(C2=CC=CN=C2)C=CS1&&&
[1*]OC&[1*]C1=CC=C(C(=O)NC([3*])C(=O)OCC(=O)N([2*])C2=CC=CC=C2)C=C1&[2*]C&&[3*]C(C)C&&
[1*]C&[1*]N(CC(CCN1CCC2(CC1)CS(=O)(=O)C1=CC=CC=C12)C1=CC=C([2*])C([3*])=C1)S(=O)(=O)C1=CC=CC=C1&[2*]Cl&&[3*]Cl&&
[1*]C(C)C&[1*]C1=CC=CC([2*])=C1NC(=O)NC(=O)NC1(C(=O)NC([3*])C2=CC=CC=C2)CCCCC1&[2*]C(C)C&&[3*]C&&
C1=CC=C(C2CC(NCC3=NC=C[NH]3)C3=CC=CC=C32)C=C1&&&
[1*]C&[1*]C1CC(=O)N(CC(=O)NC2=CC=CN=C2)C1=O&&&
[1*]CCC(=O)OCC&[1*]C(NC1=CC=C([2*])C(COC2=CC=CC3=C2CCCC3)=C1)C1=CC=C([3*])C([4*])=C1&[2*]Cl&&[3*]Cl&[4*]C(=O)OC&&
[1*]OC&[1*]C1=CC=CC(C=NN2C=NN(CC3=CC=CS3)C2=O)=C1[2*]&[2*]Cl&&&
[1*]C1=CC=CC=C1C(=O)NC(CC1=CC=CN=C1)C(=O)N1CCC(CN2CCCC2=O)CC1&[1*]Cl&&&
CC(=O)NCCN&&&
[1*]C(C)C&[1*]C1NC(=S)NC(C2=CC=CC([2*])=C2)C1[3*]&[2*]O&&[3*]C#N&&
[1*]C&[1*]N(CC(=O)NC(=O)C1=CC=CO1)CC(=O)NC1=NC=CS1&&&
O=C1C2=CC=CC=C2C(=O)C2=C1C=CC1=C2[NH]C(CN2CCN(C3CCCCC3)CC2)=N1&&&
[1*]CC(=O)NC&[1*]C1=CC=C2NC([2*])=NS(=O)(=O)C2=C1&[2*]C&&&
[1*]N&[1*]C(CC(=O)N1CCC2=CC=CC=C2C1C1=CC=C([2*])C=C1)CC1=CC([3*])=C([4*])C=C1[5*]&[2*]C(F)(F)F&&[3*]F&[4*]F&[5*]F&&
[1*]OC&[1*]C1=CC([2*])=C(OC2=CN=C(NC(=O)C3=CC=C([3*])C(C4=CN=CN=C4)=C3)C=N2)C=C1[4*]&[2*]C&&[3*]C&[4*]C&&
[1*]C&[1*]N1C2=C(C(=O)NC3=CC=CS3)C(=O)CCN2C2=CC=C([2*])C=C21&[2*]F&&&
[1*]C&[1*]C1=CC([2*])=C(C(=O)N2CCC(CNC3=CC=CC=N3)C2)C(=O)[NH]1&[2*]C&&&
[1*]C&[1*]C1=CC=CC=C1C(=O)NC1=NN=C(C2=CC=NC=C2)O1&&&
[1*]CCCC&[1*]C1=NN=C([2*])N1CC1=CC=C(NC(=O)C2=CC=CC=C2C2=NN=N[NH]2)C=C1&[2*]SC(C)(C)C&&&
[1*]F&[1*]C1=C([2*])C([3*])=C(CCCN2C=CN=C2)C([4*])=C1[5*]&[2*]F&&[3*]F&[4*]F&[5*]F&&
O=C1C2=NC=C(C3=CC=C4OCOC4=C3)N=C2CCN1CCNCC1=CC=NC=C1&&&
[1*]C&[1*]C1=CC([2*])=CC(NC2=NC=NC3=C2C=NN3CCC2=CC=CC=C2)=C1&[2*]C&&&
[1*]C&[1*]C1=C([2*])C2=CC=C(OCC3=CC=CC=C3)C=C2OC1=O&[2*]C(C)C&&&
[1*]NS(=O)(=O)CC&[1*]C1=CC=C2[NH]C(C(=O)NC3=CC=CC=C3[2*])=CC2=C1&[2*]C(N)=O&&&
[1*]OC&[1*]C1=CC=C(C2=C(OC3OC([2*])C([3*])C([4*])C3[5*])C(=O)C3=C([6*])C=C([7*])C=C3O2)C=C1[8*]&[2*]CO&&[3*]O&[4*]O&[5*]O&[6*]O&[7*]O&[8*]O&&
[1*]C&[1*]N1C2CCC1C([2*])C([3*])C2&[2*]C=O&&[3*][N+](=O)[O-]&&
[1*]OC&[1*]C1=CC([2*])=C(C(=O)C=CC2=CC([3*])=CC=C2[4*])C([5*])=C1&[2*]OC&&[3*]Br&[4*]OC&[5*]OC&&
[1*]N&[1*]C1CCC(CN2CCCC(CCC(=O)C3=CC=C(OCC4=CC=CC=C4)C=C3)C2)CC1&&&
O=C(CCOC1=NC=NC2=CC=CC=C12)NCC1=CC=CO1&&&
[1*]OC&[1*]C1=NC=C(C2=CC3=C([2*])N=C([3*])C=C3N(C3CCCC3)C2=O)C=C1NS(=O)(=O)C1CC1&[2*]C&&[3*]N&&
[1*]CC(=O)NCCCCCC&[1*]C1=C([2*])[NH]C2=CC=C([3*])C=C12&[2*]C(=O)OCC&&[3*]Cl&&
[1*]C&[1*]C1([2*])OC(=S)SC1([3*])[4*]&[2*]C&&[3*]C&[4*]C&&
[1*]CCN(C)C&[1*]N1C(=O)C=C(C=C2C(=O)NN(C3=CC=CC=C3)C2=O)C2=CC=CC=C21&&&
[1*]C=CC(=O)OCC&[1*]N1C(COC2=CC=C([2*])C=C2)=NN=C1SCC(=O)N1CCCC1&[2*]F&&&
[1*]C&[1*]C1CN(C2=CC=NC=C2NC(=O)C2=CC=C([2*])C(C3=C([3*])C=CC=C3[4*])=N2)CC([5*])C1[6*]&[2*]F&&[3*]F&[4*]F&[5*]N&[6*]O&&
[1*]OC&[1*]C1=CC=C2C(=C1)C(CC1=C([2*])C=[N+]([3*])C=C1[4*])=CN2[5*]&[2*]Cl&&[3*][O-]&[4*]Cl&[5*]C(C)C&&
[1*]C1=CC=C(C(=O)NCCCCN2CCN(C3=CC=CC([2*])=C3[3*])CC2)C=C1&[1*]Cl&&[2*]Cl&[3*]Cl&&
[1*]NCCCN(CC)CC&[1*]C1=CC=C(S(=O)(=O)NC2=CC=C3[NH]C(=O)N([2*])C3=C2)C=C1&[2*]C&&&
[1*]NC(=O)CSC&[1*]C1=CN(CC2=CC=C([2*])C=C2)N=C1&[2*][N+](=O)[O-]&&&
[1*]C&[1*]C1CCCCC1NC(=O)C1CCN(S(=O)(=O)C2=CC=C3NC(=O)CCCC3=C2)CC1&&&
O=C1C(=CC2=CC=C(N3C(C=CC4=CC=CC=C4)=NC4=CC=CC=C4C3=O)C=C2)CCC1=CC1=CC=C(N2CCCCC2)C=C1&&&
[1*]C&[1*]N1C=C(C2=CC=C(CN3C(SC4=CC4=CC=C5C([2*])=N[NH]C5=C4)=NC4=CC=NC=C43)C([3*])=C2)C=N1&[2*]N&&[3*]Cl&&
[1*]C&[1*]C1=CC([2*])=NC(SC2=NC=C([3*])C=N2)=N1&[2*]C&&[3*]C(=O)NCCCCNS(C)(=O)=O&&
[1*]C(N)=O&[1*]C1CCN(C2=CC=C(OCC3=CC=C([2*])C=C3)C=C2)CC1&[2*]Cl&&&
[1*]OS(N)(=O)=O&[1*]C1=CC=C(C(=O)C2=CC=CC=C2)C=C1&&&
[1*]C=C&[1*]C1=C([2*])C(=O)N=C(SCC(=O)NCC2=CC=CN=C2)[NH]1&[2*]C=CCl&&&
[1*]C(C)O&[1*]C1=CC=C(CC(=O)NC([2*])C(=O)NC2CCOCC2)C=C1&[2*]CCCCNC(=O)C(C)(C)C&&&
[1*]NCCCCCCN&[1*]C1=CC=C2[NH]C3=CC=CC=C3[NH]C2=C1&&&
[1*]C(=O)O&[1*]C1CC([2*])C2=NC3=CC=CC=C3N2C1&[2*]O&&&
[1*]C&[1*]C1CN([2*])C(=O)C2=CC=CC(NC(=O)NC3=CC=C4OCOC4=C3)=C2OC1CN([3*])S(=O)(=O)C1=CC=C([4*])C=C1&[2*]C(C)CO&&[3*]C&[4*]Cl&&
[1*]C(=O)NCCOCCOCCOC&[1*]C1=C([2*])C(CSC2=CC([3*])=CC=C2[4*])=NO1&[2*]C(=O)O&&[3*]F&[4*]OC&&
[1*]CC&[1*][N+]1=C([2*])C=CC2=CC(NC(=O)CCOC3=CC=CC([3*])=C3)=CC=C21&[2*]C&&[3*]N(CCCl)CCCl&&
[1*]OC&[1*]C1=CC=C(CC2C3=C([2*])C=CC([3*])=C3CCN2[4*])C=C1[5*]&[2*]O&&[3*]OC&[4*]C&[5*]OC&&
[1*]CC(C)(C)O&[1*]N1CCC2(CC1)CCN(C(=O)C1=COC=C1)CC2&&&
[1*]C(=O)N=C(N)N&[1*]C1=C([2*])N(C2=CC=CC=C2)N=C1&[2*]C(F)(F)F&&&
[1*]C(=O)OCC&[1*]N1CCN(C2=C3N=C4CCCC4=C([2*])C3=NN2C2=CC=C([3*])C=C2)CC1&[2*]CC&&[3*]Cl&&
[1*]C&[1*]N1C(C2=CSC=C2)=C(C2=NC=CN2[2*])C2=CC=C([3*])N=C21&[2*]C&&[3*]NS(C)(=O)=O&&
[1*]C&[1*]C1=C(SCC(=O)N2CCCC2=O)C2=CC([2*])=C([3*])C=C2[NH]1&[2*]Cl&&[3*]F&&
[1*]C&[1*]C1=CC=CC(COCC(C2=CC=C([2*])C=C2)N2CCN(CCCCNC(=O)C3=CC=CN=C3)CC2)=C1&[2*]C&&&
[1*]C(C)C&[1*]C1C=CC([2*])C([3*])O1&[2*]O&&[3*]CO&&
[1*]S(C)(=O)=O&[1*]C1=CC=C2C(C(=O)NC3=CN=CC=C3OCC3CCOCC3)=C([2*])N(CC3CCCCC3)C2=C1&[2*]C(F)F&&&
[1*]CC(=O)OC&[1*]C1=NN(C2=CC=CC=C2)C(=O)C2=CC=CC=C12&&&
[1*]C(=O)OCC&[1*]C1=C2CN=C(C3=CC=C([2*])C=C3)C3=CC([3*])=CC=C3N2C=N1&[2*]Cl&&[3*]Cl&&
[1*]OCC(O)CNC(C)C&[1*]C1=CC=C2C3=CC=CC=C3C([2*])([3*])C2=C1&[2*]O&&[3*]C(F)(F)F&&
[1*]C(=O)NCCCOCC&[1*]C1=CC=CC(NC(=O)CC2=CSC(=NC3=CC=CC=C3)N2[2*])=C1&[2*]C&&&
[1*]C1=CC=C(C(=O)C2=C(SC3=CC=CC([2*])=C3)CSC3CCC(C(=O)N4CCOCC4)N23)C=C1&[1*]Br&&[2*]C(F)(F)F&&
[1*]CC&[1*]N1C=CC(C(=O)N2CCCC3(CCN(C(=O)C4=CC=CO4)CC3)C2)=N1&&&
[1*]C1=CC=CC=C1C1=CSC(NC(=O)C2=CC=CC([2*])=C2)=N1&[1*]Cl&&[2*][N+](=O)[O-]&&
[1*]OC&[1*]C1=CC=C(C2=NN(CCC(=O)NC3=CC=C([2*])C=C3)C(=O)C=C2)C=C1&[2*]S(=O)(=O)NC(C)C&&&
CC(NC(N)=O)C(=O)O&&&
[1*]C=C&[1*]C1=CC=C(CN2CCN(C(=O)C3=CC=CO3)CC2)C=C1&&&
[1*]CCNCCCNCCCCN&[1*]N1C(C2=CC=CC3=CC=CC=C23)=CC2=CC([2*])=CC=C21&[2*]CBr&&&
[1*]OCC&[1*]C1=CC=C2N=C(NC(=O)COC(=O)C3CC4CCC3C4)SC2=C1&&&
[1*]C1=CC(C=CC(=O)OCC(=O)NCCSCC2=CC=CC=C2)=CC=C1&[1*]Cl&&&
[1*]C1=CC(OC2=CC=CC(NC(=O)CN3C(=O)C(=O)N(CC4=CC=CN=C4)C3=O)=C2)=CC=C1&[1*]F&&&
[1*]OC&[1*]C1CC2CC([2*])C([3*])OC2C([4*])C1[5*]&[2*]Cl&&[3*]CCO&[4*]O&[5*]O&&
[1*]NC(=O)CCC&[1*]C(CC1=CC=C([2*])C=C1)C(=O)NC([3*])C(=O)NC(CC1=CC=C([4*])C=C1)C(=O)NC([6*])C(=O)NC([6*])C(=O)NC([4*])CC1=CC=C([5*])C([6*])=C1&[2*]O&&[3*]CCC&[4*]O&[5*]O&[6*]C(C)C&&
[1*]C1CCCN(CC(=O)NC(CNC(=O)COC2=CC=CC=C2)CC2=CC=CC=C2)C1&[1*]O&&&
O=C(C1=NC2=CC=CC=C2[NH]1)N1CCC2=C(CC1)C(C1=CC=CC=C1)=NN2CCCN1CCCC1&&&
O=C(CC1=CC=CC=C1)N1C2=CC=CC=C2C2=CC=CC=C21&&&
[1*]OC&[1*]C1=C([2*])C=C2C(=C1)OCC(CC1=CC=C([3*])C=C1)C2[4*]&[2*]O&&[3*]O&[4*]O&&
[1*]C&[1*]N1C(=NC(=O)C2=CC=CC([2*])=C2[3*])SC2=CC([4*])=CC=C21&[2*]OC(F)(F)F&&[3*]OCC(F)(F)F&[4*]F&&
[1*]C&[1*]C(CC(=O)NN1CCN(C(=O)NC2=CC=C([2*])C=C2)CC1)C1=CC=C([3*])C([4*])=C1&[2*]F&&[3*]OCCF&[4*]Cl&&
[1*]C&[1*]C1=CC=C(CC([2*])C(=O)N2CCCCC2)C=C1&[2*]N(C)C&&&
C1=CC=C(CC2=NC3=CC=CN=C3N2CC2=C(C3=NC4=CC=CC=C4[NH]3)C=CS2)C=C1&&&
[1*]C&[1*]C1=CC=C([2*])C(NC(=O)COC(=O)CCCC(=O)C2=CC=CS2)=C1&[2*]C&&&
[1*]CCCNC(=N)N&[1*]C(NC(=O)C(CCC1=CC=CC=C1)NC(=O)OCC1=CC=CC=C1)C(=O)NC([2*])C(=O)C1=NC=CS1&[2*]CCCNC(=N)N&&&
[1*]C&[1*]C1=CC=C([2*])C(NC(=N)C2=NON=C2[3*])=C1&[2*]C&&[3*]N&&
[1*]CC&[1*]C1=CC([2*])=C(OC2=C[NH]N=C2C(=O)NC2=CC=C([3*])C=N2)C=C1[4*]&[2*]F&&[3*]C&[4*]Cl&&
[1*]OC&[1*]C1=NN=C(C(=O)NCCSCC2=CC=CO2)C([2*])=N1&[2*]OC&&&
[1*]OC&[1*]C1=CC=CC(C2=CN=C3SN=C(NC(=O)COC4=CC=C([2*])C=C4)C3=C2)=C1&[2*]C&&&
[1*]C&[1*]C(NC(=O)COC(=O)C1=C[NH]C2=CC=CC=C12)C1=CC=CC=C1&&&
[1*]S(C)(=O)=O&[1*]C1=CC=C(C(CC2CCCC2)C(=O)NC2=NC3=CC=C(C(=O)NC4=CN=CC=N4)C=C3S2)C=C1&&&
[1*]COC(C)=O&[1*]C1OC(OC2CC([2*])=CCC3([3*])CC([4*])OC23[5*])C([6*])C([7*])C1[8*]&[2*]C&&[3*]C&[4*]C(C)(C)O&[5*]C&[6*]OC(C)=O&[7*]OC(C)=O&[8*]OC(C)=O&&
[1*]C=CC(O)CCCCC&[1*]C1C([2*])CC(=O)C1[3*]&[2*]O&&[3*]CC=CCCCC(=O)O&&
[1*]NC(=NC)SC&[1*]C1=CC=C([2*])C([3*])=C1&[2*]Cl&&[3*]C(F)(F)F&&
[1*]OCC&[1*]C1=CC(C=CC(=O)C=C([2*])C=CC2=CC=C([3*])C([4*])=C2)=CC=C1[5*]&[2*]O&&[3*]O&[4*]OC&[5*]O&&
[1*]C&[1*]N1CCC(=O)C2(C1)C([2*])C(C1=CC=C([3*])C=C1)C(C1=CC=C([4*])C=C1)NC21C(=O)N(CC2=CC=CC=C2)C2=CC=CC=C21&[2*]C#N&&[3*]F&[4*]F&&
[1*]O&[1*]C1=CC=C2CC3N(CC4CC4)CCC45C2=C1OC4C1=C(CC35[2*])C2=CC=CC=C2[NH]1&[2*]O&&&
[1*]C&[1*]C1CN1C1=NC(NC2=CC=C([2*])C([3*])=C2)=NC(N2CCN(C3CCC3)C([4*])C2)=N1&[2*]C#N&&[3*]Cl&[4*]C&&
O=C1C2=CC=CC=C2C(=O)C2=C1C=C(SC1=CC=CC=C1)S2&&&
O=C1[NH]C(=O)N(CCN2CCCC2)C(=O)N1CC1=CC=CC=C1&&&
[1*]OC&[1*]C1=CC=CC(CN2C(=O)N(CC3=CC=CC=C3[2*])C(=O)C3=C2C=CS3)=C1&[2*]F&&&
[1*]N&[1*]C1=NC=C(C(=O)N2CCCN3C(=O)CCCC3C2)S1&&&
[1*]NC(C)=O&[1*]C1=CC=C(NC(=O)CSC2=NC=CN2C2=CC=CN=C2)C=C1&&&
[1*]N&[1*]C1=NC([2*])=C2N=CN(CC3OC([3*])C([4*])C3[5*])C2=N1&[2*]N&&[3*]CO&[4*]O&[5*]O&&
[1*]OC&[1*]C1=CC([2*])=C2C(=O)C(OC3OC([3*])C([4*])C([5*])C3[6*])=C(C3=CC=C(OC4OC([7*])C([8*])C([9*])C4[10*])C([11*])=C3)OC2=C1&[2*]OC(C)=O&&[3*]CO&[4*]O&[5*]O&[6*]O&[7*]C&[8*]O&[9*]O&[10*]O&[11*]OC&&
[1*]C(=O)NNC(C(=O)O)C(C)C&[1*]C1=CC(C(=O)OCN2C(=O)C3CC=CCC3C2=O)=CC([2*])=C1&[2*][N+](=O)[O-]&&&
[1*]C&[1*]N1C(=O)N([2*])C2C1C(C1=CC=C([3*])C=C1)NC(=S)N2[4*]&[2*]C&&[3*]Cl&[4*]C&&
[1*][N-][N+]#N&[1*]C1([2*])OC(N2C=CC([3*])=NC2=O)C([4*])C1[5*]&[2*]CO&&[3*]N&[4*]F&[5*]O&&
[1*]C(=O)OC&[1*]C(SC1=NN=NN1C1=CC=CC=C1[2*])C1=CC=C2OCOC2=C1&[2*]OC&&&
[1*]C(CC1=CC=CC=C1)NC(=O)C1=CC=CC(C2=CC=C(C3=CC=C([2*])C=C3[3*])O2)=C1&[1*]C(=O)O&&[2*]Cl&[3*]Cl&&
[1*]OC&[1*]C1CC=C2CCN3CC4=CC5=C(C=C4C(C1OC(=O)CCC1=CC=C([2*])C([3*])=C1)C23)OCO5&[2*]OC&&[3*]OC&&
N=C(N)SCCSCCN&&&
[1*]OC&[1*]C1=CC=C(CCNC(=O)CSC2=NC3=CC=CN=C3N2CC2=CC=CC=C2)C=C1[2*]&[2*]OC&&&
[1*][N+]1=CC=C(CC(=O)NC(=O)NC2=CC=CC=C2)C=C1&[1*][O-]&&&
[1*]C(C)C&[1*]N1CC2=C(SC(NC(=O)C=CC3=CC=C([2*])C=C3)=C2[3*])C1=O&[2*]F&&[3*]Br&&
O=C(CCN1CCCC1)NC1C2=CC=CC=C2CSC2=CC=CC=C21&&&
[1*]C&[1*]C1=CN=C2C(NCCC3=CC=C([2*])C=C3)=NC([3*])=NN12&[2*]Cl&&[3*]C&&
[1*]C=CCCCCCCC&[1*]C1CCC(C2CCC([2*])O2)O1&[2*]CCCC(=O)O&&&
[1*]C&[1*]N1CCC(SC2=CN(CC(=O)N3CCOCC3)C3=CC=C([2*])C=C23)CC1&[2*]Cl&&&
[1*]CC(C)C&[1*]C1=NN([2*])C(NC(=O)NC2=CC=CC=N2)=C1&[2*]C&&&
[1*]C#N&[1*]C1C([4*])C(N2C=C([3*])C(NC3=CC=C([2*])C=C3)=N2)C([3*])C12C(=O)NC1=CC=C([5*])C=C12&[2*]F&&[3*]C(=O)O&[4*]C(=O)O&[5*]Br&&
[1*]NC(C)=O&[1*]C1=C([2*])SC(=O)C1&[2*]CBr&&&
[1*]OC&[1*]C1=CC=C(C=NNC2=NC3=C(C(C4=CC=C([2*])C=C4)=CS3)C(=O)N2[3*])C=C1&[2*]Cl&&[3*]CCCC(=O)O&&
[1*]OC&[1*]C1=CC2=C(NC3=CC=C4C(=C3)C3=CC=CC=C3S4(=O)=O)N=CN=C2C=C1OCCCN1CCCC1=O&&&
[1*]C&[1*]C1=NC([2*])=C(CSC([3*])C(=O)NC2=CC=C3[NH]C(=O)[NH]C3=C2)S1&[2*]C&&[3*]C&&
[1*]OC&[1*]C1=CC=CC=C1N1CCN(CCCNC(=O)C2=NN3CCCC([2*])C3=C2)CC1&[2*]C&&&
[1*]OC&[1*]C1=CC=CC=C1S(=O)(=O)NC1=CC=C([2*])C=C1[3*]&[2*]C&&[3*][N+](=O)[O-]&&
[1*]C(=O)OC&[1*]C1=CC=C(C=C([2*])C2=C([3*])C=CC=C2[4*])C=C1[5*]&[2*]C&&[3*]F&[4*]F&[5*]O&&
[1*]C&[1*]C1=CC=C(C2=CC3=C(S2)C(=O)N([2*])C(NCCN2CCOCC2)=N3)C=C1&[2*]C&&&
[1*]OC&[1*]C1=CC=C(CNC(=O)C2=CC([2*])=C([3*])C=C2[4*])C=C1NC(=O)C1=CC=CC=C1&[2*]F&&[3*]F&[4*]OCC(C)(C)C&&
[1*]NC(=O)OC&[1*]C(C(=O)N1CCC2C(CCC(=O)N2CC2=CC=CC=C2C2=CC=C(OC3=CC=CC=C3)C=C2)C1)C1=CC=CC=C1&&&
[1*]OC&[1*]C1=C([2*])C2=C(C(=O)OC2)C([3*])=C1[4*]&[2*]C&&[3*]O&[4*]CC=C(C)CCC=C(C)CCC=C(C)C&&
[1*]CCC&[1*]C1=NN([2*])C2=C1[NH]C(C1=CC=C(C3=CC(CNCC4=CN([3*])N=C4)=CC=C3[4*])S1)=NC2=O&[2*]C&&[3*]C&[4*]OCC(=O)O&&
[1*]CN&[1*]C1OC(OC2C([2*])CC([3*])C(OCCCC3=CC=C(C4=CC=CC=C4)C=C3)C2[4*])C([5*])C(OCCCC2=CC=CC=C2)C1[6*]&[2*]N&&[3*]N&[4*]O&[5*]N&[6*]O&&
[1*]C&[1*]N1N=NN=C1SCC(=O)NC1=CC=C2OCOC2=C1&&&
[1*]C&[1*]C1=C(C2=CSC(NC3CCCC3)=N2)N2C=CC=CC2=N1&&&
[1*]CN(CC)CC&[1*]C1=CC=C2[NH]C(=NC(=O)NN=CC3=C([2*])C=CS3)SC2=C1&[2*]C&&&
[1*]OC&[1*]C1=CC(C2C3=CC4=C(C=C3C(CC(=O)N3CCN(C5=CC=CC=N5)CC3)C3COC(=O)C23)OCO4)=CC([2*])=C1[3*]&[2*]OC&&[3*]OC&&
[1*]OC&[1*]C1=CC=C2C=C(C3=N[NH]C([2*])=C3)C(=O)[NH]C2=C1&[2*]C&&&
[1*]NC(C)=O&[1*]C1=CC=C(OCCN2CC3(CCN(C(=O)C4=C([2*])ON=C4[3*])C3)C2)C=C1&[2*]C&&[3*]C&&
[1*]NCC(C)(C)CNC(C)=O&[1*]C1=CC=C([2*])C2=C1C(=O)C1=CC=CC=C1C2=O&[2*]NCC(C)(CN)CN&&&
[1*]CC&[1*]C1=NC2=CC=C([2*])C=C2N1CC1CC1C1=CC=C([3*])C=C1&[2*]C(C)C&&[3*]C=CC(=O)NS(C)(=O)=O&&
[1*]N&[1*]C1=NC=CC(C2=CC=C([2*])C=C2)=N1&[2*]Cl&&&
[1*]SC&[1*]C1=CC=C(C2=C(C3=CC=C([2*])C=C3)C(=O)OC2=O)C=C1&[2*]SC&&&
[1*]OC&[1*]C1=CC=C(S(=O)(=O)ON=C2CCCCC2)C=C1&&&
[1*]N(C)C&[1*]C1=CC=C(C=C2CSCC3=C2N=C2SC(=CC4=CC=C([2*])C=C4)C(=O)N2C3C2=CC=CC=C2[3*])C=C1&[2*]N(C)C&&[3*]F&&
[1*]C(=O)OC&[1*]C1=CC=C([2*])C=C1[3*]&[2*]OC&&[3*]N&&
[1*]CC&[1*]C1=NOC(CNC(=O)C2=CC=C([2*])C=C2)=C1&[2*]C(N)=O&&&
[1*]CCC&[1*]N1C(=O)C2=C([NH]C(CC(=O)NCCCNC(=O)NC3=CC=C([2*])C=C3)=N2)N([3*])C1=O&[2*]Br&&[3*]CCC&&
[1*]C1C(C2=CC=C(C3=CC=CC=C3)C=C2)C2CN(C(=O)CC3=CC=CC=N3)CC=CCN12&[1*]CO&&&
[1*]OC&[1*]C1=CC=C(C2=CN=CC([2*])=C2NC2=CC=C3[NH]C=CC3=C2[3*])C=C1[4*]&[2*]C#N&&[3*]C&[4*]OC&&
[1*]OC&[1*]C1COCCC1NC1CC2CC1CN2C1=CC=C([2*])C=N1&[2*]C(F)(F)F&&&
[1*]CC&[1*]C1CCC(CN2CCN(C3=CC=CC([2*])=C3[3*])CC2)O1&[2*]C&&[3*]C&&
[1*]OC&[1*]C1=CC=C(C2C([2*])C(C3=CC=CC=C3)CN2C(=O)CCCN2CCC(OC(=O)C3=CC=CC=C3)CC2)C=C1&[2*]C(=O)O&&&
[1*]C(C)O&[1*]C1C(=O)N2C([2*])=C(SC3=CC=C4C=CC=CC4=C3)C([3*])C12&[2*]C(=O)O&&[3*]C&&
[1*]C&[1*]N(C(=O)C1=CC=CC([2*])=C1)C1=NC(C2=CC=NC=C2)=CS1&[2*]F&&&
[1*]CC&[1*]C1=CC=C2[NH]C(=N[2*])SC2=C1&[2*]C(=O)C(C)Br&&&
[1*]OC(=O)CCCCC&[1*]C1C([2*])C(N2C=CC([3*])=NC2=O)OC1C([4*])OC(=O)C1=CC=CC=C1&[2*]O&&[3*]N&[4*]COP(=O)(O)O&&
[1*]C(=O)OC&[1*]C1=CC=C(S(=O)(=O)N2CCCCCC2)C=C1&&&
[1*]CCCCC&[1*]C1=CC([2*])=C2C(=C1)OC([3*])([4*])C1CCC(=O)CC21&[2*]O&&[3*]C&[4*]C&&
[1*]C&[1*]C1=CC=C(C=CC(=O)OC2=CC=CC([2*])=C2)S1&[2*]Cl&&&
[1*]C1=CN=C2C=NC(NCCCC(=O)NC3CCCCC3)=NN12&[1*]CCO&&&
[1*]C&[1*]C1=C([2*])C2=CC([3*])=CC=C2N1CC1=CC=C(OCCCN2CCCCC2)C=C1&[2*]CC(N)=O&&[3*]F&&
[1*]C&[1*]C1=CC([2*])=C(N2CCOC3CN(CC4=CN=CC([3*])=C4)CC32)N=C1&[2*]C&&[3*]F&&
[1*]C&[1*]C1=CC([2*])=C(NC(=O)C2CCCN(C3=NN4C=C(C5=CC=C([3*])C=C5)N=C4S3)C2)C([4*])=C1&[2*]C&&[3*]C&[4*]C&&
[1*]C(=O)C=C(O)C(=O)O&[1*]C1=CC=C([2*])C([3*])=C1&[2*]Cl&&[3*][N+](=O)[O-]&&
[1*]C&[1*]C1=CC=C(NC(=O)CC2(CS(=O)(=O)C3=CC=CC=C3[2*])C(=O)NC3=CC=C([3*])C=C32)C=C1&[2*]Cl&&[3*]C(=N)N&&
[1*]C&[1*]C1=CC=C(S(=O)(=O)NC(CCN2CCC3(C=CC4=CC=CC=C43)CC2)C(=O)N2CCCC2)C=C1&&&
[1*]P(=O)(OC)OC&[1*]C(OC(=O)COC1=CC=C([2*])C=C1)C1=CC=C([3*])O1&[2*]Cl&&[3*][N+](=O)[O-]&&
[1*]OC&[1*]C1=CC=CC(C(=O)C(C2=CC=CC=C2)N2C=CN=C2)=C1&&&
[1*]C&[1*]N1CCCC2C3=C(C4=CC=CC=C4[NH]3)C3CCC([2*])C3C21&[2*]CO&&&
[1*]C1=CC=C([2*])C(S(=O)(=O)NC2CC3CCCC(C2)N3)=C1&[1*]Cl&&[2*]Cl&&
[1*]C&[1*]C1=CC=C([2*])C([3*])=C1&[2*]N(C)CC(=O)NCCCOCCC(C)C&&[3*][N+](=O)[O-]&&
[1*]C(N)=O&[1*]C1=NN(CC(=O)N2CC([2*])CC2C(=O)NCC2=CC=CC([3*])=C2[4*])C2=CN=CC=C12&[2*]F&&[3*]Cl&[4*]F&&
[1*]N=NN(O)C(C)=O&[1*]C1=CC=C([2*])C=C1&[2*]N=O&&&
[1*]OCCC&[1*]C1=CC=C(N2C=C(C3=CC=C([2*])C(NC(=O)C4CCCO4)=C3)C=N2)C=C1&[2*]C(=O)O&&&
[1*]CCOC&[1*]N1C=C(C(=O)N2CCN(C3=CC=CC([2*])=C3)CC2)C2=CC=CC=C21&[2*]Cl&&&
[1*]OC&[1*]C1=CC=C(CNC2=NC([2*])=NC3=C(NCC4=CC=C([3*])C([4*])=C4)N=C([5*])N=C23)C=C1[6*]&[2*]NCCO&&[3*]OC&[4*]OC&[5*]NCCO&[6*]OC&&
[1*]C&[1*]N1C(NCC2=CC=CO2)=NC2=CC=CC=C21&&&
[1*]SCC(=O)C(F)(F)F&[1*]C1=NC2=CC=CC=C2[NH]1&&&
[1*]C&[1*]C1=C2CCC([2*])C2=CC2=C1C1=C(N=C([3*])[NH]C1=O)O2&[2*]C&&[3*]O&&
[1*]C&[1*]C1CN([2*])S(=O)(=O)C2=CC=C([3*])C=C2OC1CN([4*])C(=O)NC1CCCCC1&[2*]C(C)CO&&[3*]Br&[4*]C&&
[1*]C1=CC=CC=C1NC(=O)CCN1CCN(CC(=O)NC2=CC=CC=C2[2*])CC1&[1*]F&&[2*]Br&&
[1*]C&[1*]N1CCN(CCCN2C=CC3=CC=C4C([2*])=NOC4=C3C2=O)CC1&[2*]N&&&
[1*][N+](=O)[O-]&[1*]C1=CC=CC(S(=O)(=O)NC2=CC=C(C3=CC=CC([2*])=C3)C=C2)=C1&[2*]O&&&
[1*]C&[1*]C1=CC([2*])=CC=C1NC(=O)NCCC1=NC2=CC=CC=C2[NH]1&[2*]Cl&&&
[1*]C1=CC=C(CNCCC(=O)NCC2=CC=CO2)C([2*])=C1&[1*]Cl&&[2*]Cl&&
[1*]OC&[1*]C1=CC(N2CCC3=C(C2)[NH]C2=CC=CC=C32)=CC=C1CN1CCC(N2CCCC2)CC1&&&
[1*]OC(C)C&[1*]C1=C(C2=CC=CC=C2)N(C2=CC=CC(OC3=CC=C([2*])C=C3)=C2)N=C1C(=O)NC([3*])C1=CC=CC=C1&[2*]S(N)(=O)=O&&[3*]C&&
[1*]C(C)(C)C&[1*]C1=CC=C2[NH]C3=NC=C(C4=CC=C(NC(=O)NC5=CC=NC=C5)C=C4)C=C3C2=C1&&&
[1*]C&[1*]C1=CC(=O)OC2=CC([2*])=C([3*])C=C12&[2*]N&&[3*]Cl&&
[1*]OC&[1*]C1=CC=C(C2=CC=C(C=NNC(=O)CSC3=NN=CS3)O2)C=C1&&&
[1*]C&[1*]N1CCN(CCC(=O)NC([2*])C(=O)NC([3*])CC2=C[NH]C3=CC=CC=C23)CC1&[2*]CCCN&&[3*]C(N)=O&&
[1*]C(=O)CCNCC&[1*]N1C2=CC=CC=C2C(=O)NC2=CC=CN=C21&&&
[1*]OC&[1*]C1=CC2=C(C=C1[2*])CN(CCCNC(=O)C1CCC(CNC3=C4CCCCC4=NC4=CC=CC=C34)CC1)CC2&[2*]OC&&&
[1*]C&[1*]N1CCC(OC2=CC=C([2*])C=C2)C1&[2*]S(C)(=O)=O&&&
[1*]CCCCCC&[1*]N1C2=CC=C([2*])C=C2C2=C3CNC(=O)C3=C3C4=CN([3*])N=C4CCC3=C21&[2*]OC&&[3*]CC&&
[1*]CCOCC&[1*]N1C(=O)C2=NN([2*])C=C2N(CC2=CC=C([3*])C=C2)C1=O&[2*]CC(=O)NC(C)C&&[3*]OC&&
[1*]C(C)=O&[1*]C1=C([2*])C=C2C(=C1[3*])C=CN2[4*]&[2*]C&&[3*]O&[4*]C&&
[1*]C1=CC=CC=C1C(=O)NCC1=NN=C(SCC(=O)C2=CC=C3OCC(=O)NC3=C2)N1C1CC1&[1*]F&&&
[1*]S(=O)(=O)CC(=O)NC(=O)NC(N)COC(=O)NCCCCC&[1*]C1=CC=CC2=C([2*])C=CC=C12&[2*]N(C)C&&&
[1*]OCC&[1*]C1=CC=C(C(=O)NC2=CC([2*])=CC=N2)C=C1[3*]&[2*]Cl&&[3*]F&&
[1*]C#N&[1*]C1=C([2*])N2C=CN=CC2=C1C1=CC=C([3*])C=C1&[2*]N&&[3*]O&&
[1*]CCCC&[1*]N1C(=N)C(C([2*])=CC=CC2=CC=CC=C2)=CC2=C1N=C1C=CC=CN1C2=O&[2*]C#N&&&
[1*]C&[1*]C1=CC([2*])=CC=C1OCC(=O)ON=C([3*])C1=CC=CN=C1&[2*]Cl&&[3*]N&&
[1*]C1=CC=C2C(=O)C(C(=O)NC3CCCCCCC3)=CN(CCN3CCCCCCC3)C2=C1&[1*]Cl&&&
[1*]OC&[1*]C1=CC=C(C2=NC3=CC(C(=O)NCCCN4CCCC4=O)=NN3C([2*])=C2)C=C1[3*]&[2*]C(F)(F)F&&[3*]OC&&
[1*]C(C)C&[1*]C1=CC=C(CCC2=NC([2*])=C([3*])O2)C=C1&[2*]Cl&&[3*]C(=O)O&&
[1*]C(=C)C(=O)O&[1*]C1CCC([2*])([3*])C([4*])C1&[2*]C&&[3*]C&[4*]C=CC(C)=C(C)C(=O)O&&
[1*]OC&[1*]C1=CC=CC(CN2CCC(CNC(=O)C3=CC=C([2*])C=C3)CC2)=C1&[2*]COC(C)C&&&
[1*]CCC&[1*]C1=CC(=O)N2N=CN=C2[NH]1&&&
[1*]C(C)CCC=C(C)COC(C)=O&[1*]C1CC(=O)C2([2*])C3=C(C(=O)C([3*])C12[4*])C1([5*])CCC(=O)C([6*])([7*])C1CC3=O&[2*]C&&[3*]O&[4*]C&[5*]C&[6*]C&[7*]C&&
[1*]OC&[1*]N=C(C1=CC=CC=C1COC1=CC=C([2*])C=C1)C1=NC=CN1[3*]&[2*]Cl&&[3*]C&&
[1*]CCN(C)C&[1*]N1N=P(C2=CC=C([2*])C=C2)(C2=CC=C([3*])C=C2)C2=CC([4*])=CC=C21&[2*]Br&&[3*]Br&[4*]Br&&
[1*]C=CC(=O)OCC&[1*]C1=CC=CC(N(CC(=O)NC2CCCCC2)S(=O)(=O)C2=CC=C([2*])C=C2)=C1&[2*]C&&&
CC(N)C(=O)NC(CCCCNC(=O)CC(O)CNC(=O)C(O)C(O)CO)C(=O)O&&&
[1*]OC&[1*]C1=CC=CC(S(=O)(=O)N2CCOCC2)=C1&&&
[1*]C&[1*]C1=NN(CCN2CCN(CC(=O)NC3CCCCC3)CC2)C([2*])=C1&[2*]C&&&
[1*]C&[1*]N1CC2=CC(OCCCN3CCC(C4=CC=CC=C4)CC3)=CC=C2NC1=O&&&
[1*]C&[1*]C(=NNC(=S)N1CCN(C2CCCC2)CC1)C1=CC=CC=N1&&&
[1*]C&[1*]C1=CC=C(C2=NOC(C(=O)NCCC3=CC=CC=C3)C2)C=C1S(=O)(=O)N1CCOCC1&&&
[1*]C&[1*]C1CCN(CC([2*])COC2=CC=C3C(C4=CC=CC([3*])=C4)=CC(=O)OC3=C2)CC1&[2*]O&&[3*]OC(F)(F)F&&
[1*]OC&[1*]C1=CC=C2CCCC(C=NN=C3[NH]C4=CC=CC=C4S3)C2=C1&&&
[1*]C(=O)NC&[1*]C1=CC=C(C2=CC3=NC([2*])=NC([3*])=C3S2)C=C1&[2*]N&&[3*]N&&
[1*]C&[1*]C1=CC=C(C(=O)NC2=CC=C(N3CCCCC3)C=C2)C=C1&&&
[1*]OC&[1*]C1=CC(C(=O)C2=C([2*])C(=O)N(CCCN3CCOCC3)C2C2=CC=C([3*])C=C2)=CC([4*])=C1[5*]&[2*]O&&[3*]N(C)C&[4*]OC&[5*]OC&&
[1*]SCCCC&[1*]C1=NSC([2*])=C1[3*]&[2*]SCC(N)=O&&[3*]C(N)=O&&
[1*]C&[1*]C1=NC=CC=C1OC1=CC(NC(=O)NC2=CC=CC=C2[2*])=CN=C1[3*]&[2*]Cl&&[3*]NS(C)(=O)=O&&
[1*]COC&[1*]C1CN(C(=O)C2CCOCC2)CC2=C1N([2*])C=N2&[2*]C&&&
[1*]C&[1*]C1=C2CCC3=CC(C4=CC=C([2*])C=C4)=C(C(=O)NC([3*])([4*])C(=O)N4CCN([5*])CC4)C=C3N2C=N1&[2*]F&&[3*]C&[4*]C&[5*]C&&
[1*]NCCN(C)C&[1*]C1=NN=C(C2=CC=C([2*])C=C2)C2=CC3=CC=CC=C3C=C12&[2*]F&&&
[1*]OC&[1*]C1=CC([2*])=C2CS(=O)(=O)C(C3=CC=C([3*])C([4*])=C3)C3=C2C1=CC([5*])=C3&[2*]OC&&[3*]OC&[4*]OC&[5*]OC&&
[1*]C&[1*]C1=CC(NN=CC2=CC=CC=C2[2*])=NC(NC2=CC=C(OC3=CC=CC=C3)C=C2)=N1&[2*]Cl&&&
[1*]CC(O)(CC(F)(F)F)C(F)(F)F&[1*]N(CC1=CC=CC=C1)CC1=CC=CC=C1&&&
[1*]C(=O)OCCC=C&[1*]C1=CN=C(N2CCN(C3CCN(CC4=CC=CC=C4)CC3)C([2*])C2)C([3*])=C1&[2*]CC&&[3*]Cl&&
[1*]OC&[1*]C1=CC=CC(C2C3=C(CCN2C(=O)COC2=CC=CC=C2)C2=CC=CC=C2[NH]3)=C1&&&
[1*]C&[1*]C12CCN([2*])C1N([3*])C1=CC=CC=C12&[2*]C&&[3*]C&&
[1*]CC&[1*]N(CC1=CC=C(C2=NC(C3=CC=C([2*])C=C3)=CS2)C=C1)C1=CC=C([3*])N=C1&[2*]C(F)(F)F&&[3*]O&&
[1*]CCCC(=O)O&[1*]C=C1CC2CC([2*])C(C=NN3CCN(C4=CC=CC=C4)CC3)C2C1&[2*]O&&&
[1*]CO&[1*]C1OC(N2C=C([2*])C3=C(C4=CC=CC=C4)N=CN=C32)C([3*])C1[4*]&[2*]I&&[3*]O&[4*]O&&
[1*]CC&[1*]N1CCN(CCCNC(=O)CN2N=CC3=C([NH]C4=CC=CC=C43)C2=O)CC1&&&
[1*]CC&[1*]C1=NC([2*])=NC([3*])=C1C1=CC=C(NCC2=CC([4*])=CC([5*])=N2)C([6*])=C1&[2*]N&&[3*]N&[4*]NC&[5*]C(C)C&[6*][N+](=O)[O-]&&
[1*]C&[1*]C1=C([2*])C2=CC(C(=O)N(CC3=CC=CC([3*])=C3)C3CCS(=O)(=O)C3)=CC=C2[NH]1&[2*]C&&[3*]F&&
[1*]CC&[1*]C1=NOC([2*])=C1C(=O)N1CCC1([3*])C(=O)NS(=O)(=O)C1=CC=C([4*])C=C1&[2*]C&&[3*]C&[4*]Cl&&
[1*]C(=O)NCCC(=O)O&[1*]C1=CC=C(C2=CC=C(C3=CC=C([2*])C=C3)C=C2[3*])C=N1&[2*]F&&[3*]F&&
[1*]C1=CC=C(S(=O)(=O)N2CCN(C3=CC=CC=C3)CC2)C(C(=O)NCC2CCCO2)=C1&[1*]Cl&&&
[1*]OC&[1*]C1=CN=C(C(=O)NC2=CC=C([2*])C(C3([3*])N=C([4*])N([5*])N3)=C2)C=N1&[2*]F&&[3*]C&[4*]N&[5*]C&&
[1*]C&[1*]C1=CC([2*])=CC(OCCSC2=NC3=CC=NC=C3N2CC2=CC=C([3*])C=C2)=C1&[2*]C&&[3*]C#N&&
[1*]C(=O)CC&[1*]C1C2=CC([2*])=CC=C2OC(=N)C1[3*]&[2*]C&&[3*]C#N&&
[1*]CCC&[1*]C1=CC=C([2*])C=C1&[2*]C(CO)C(=O)O&&&
[1*]C(=O)CC(NC(=O)OC(C)(C)C)C(=O)O&[1*]N1CCC2CC1C1=C([2*])C=CC=C12&[2*]Cl&&&
[1*]C&[1*]C1=CC([2*])=C2C(=O)C3=CC=CC=C3N(CCCN3CCCCC3)C2=C1&[2*]C&&&
[1*]C&[1*]C1=CC([2*])=CC=C1NC(=O)CNC(=O)N1CCC(C2=CC=C([3*])C=C2)CC1&[2*]Cl&&[3*]OC(F)(F)F&&
[1*]C(C)(C)C&[1*]C1=NN=C(SCC(=O)N2CC(=O)NC3=CC=CC=C32)N1CC1=CC=CC=C1&&&
[1*]C1OC(OC2=CC=C(C3=CC=CC(CC(=O)NCCC4=CC=C([6*])C([7*])=C4)=C3)C=C2)C([4*])C([3*])C1[2*]&[1*]CO&&[2*]O&[3*]O&[4*]O&[5*]O&[6*]Cl&[7*]Cl&&
[1*]C&[1*]N1CC=C(C2=C[NH]C3=CC=C(NC(=O)C4=CC=CC=C4[2*])C=C23)CC1&[2*]Cl&&&
[1*]C1=CC=C(C=CC(=O)NNC(=O)C2=CC3=CC([2*])=CC=C3N2[3*])C=C1&[1*]F&&[2*]Br&[3*]CCO&&
[1*]OCC(C)C&[1*]C1=CC=C([2*])C=C1[3*]&[2*]C(C)=O&&[3*]O&&
[1*]NC(C)=O&[1*]C1=CC=C2[NH]C=C(C3CCN(CCN4CCC(C5=C[NH]C6=CC=CC=C56)CC4)CC3)C2=C1&&&
[1*]C&[1*]C1(C([2*])NS(=O)(=O)C2=CC=C(C3=CC=C([3*])C=C3)C=C2)CN2CCC1CC2&[2*]C(=O)NO&&[3*]C#N&&
[1*]CCC&[1*]N1CCC(C(=O)NC([3*])CC2=C[NH]C3=CC=C([2*])C=C23)CC1&[2*]OC&&[3*]C(=O)NC(CC(C)C)C(=O)NC(CCSC)C(=O)O&&
[1*]CCC&[1*]C1COC(=O)N1C1=NC2=C(C3=CC=C(C4=NC=CS4)C([2*])=C3)C=NN2C=C1&[2*]F&&&
[1*]C1=CC=C(C=NNC(=O)CCC2=NC(=O)C3=C([NH]2)SC2=C3CCCC2)C=C1&[1*][N+](=O)[O-]&&&
[1*]C(=O)NC(N)=O&[1*]C1=CC=C(CN2C(=O)N(CC3=CC=CC=C3)C(=O)C3=C(SC=C3)C2=O)C=C1&&&
[1*]OCC&[1*]C1=CC(CC2=CC=C([2*])C=C2)=CC=C1OCCCCCOC1=CC([3*])=CC=C1[4*]&[2*]O&&[3*]OCC&[4*]OCCNC&&
[1*]OCC&[1*]C1=CC=C(CC2=CC(C3OC([2*])C([3*])C([4*])C3[5*])=C3OCC([6*])CC3=C2[7*])C=C1&[2*]CO&&[3*]O&[4*]O&[5*]O&[6*]C&[7*]Cl&&
[1*]C&[1*]N1CCC2=CC=C(NC(=O)C3=NN(C4=CC=CC=C4[2*])C(C4=CC=C([3*])C=C4)C3)C=C2C1&[2*]Cl&&[3*]S(C)(=O)=O&&
[1*]C(C)=O&[1*]C1=CC=C(NC(=S)N2CCN(C3=CC=CC=N3)CC2)C=C1&&&
CCCCCCCCCCCCCCCCCCCOCC(COP(=O)([O-])OCC[N+](C)(C)C)OC(=O)CCCCCCCC&&&
[1*]OCC&[1*]C1=CC=C(C=C2SC(=O)N(CC(=O)NC3=CC=CC=C3[2*])C2=O)C=C1&[2*]OC&&&
[1*]C(O)CCC&[1*]C1=CC2=CC=CC=C2C(=O)[NH]1&&&
[1*]C1=CC=C(C2=C3N=C(CNC(=O)C4=CC=CO4)[NH]C3=CC=N2)C=C1[2*]&[1*]F&&[2*]Cl&&
[1*]C(O)P(=O)(O)O&[1*]C1=CC=CC=C1[2*]&[2*]Cl&&&
[1*]OC&[1*]C1=CC=CC(CNC2=CC=CC(C3=C(C4=CC=NC(N5CCOCC5)=N4)N=C([2*])[NH]3)=C2)=C1&[2*]N&&&
[1*]OCC&[1*]C1=CC=C2N=C(SCC(=O)NC3=NOC([2*])=C3)SC2=C1&[2*]C&&&
[1*]C1=NC=CC=C1C(=O)N1CCN(CC2=CC=C3OC=CC3=C2)CC1&[1*]Cl&&&
[1*]C&[1*]C1=C(C(=O)N(C2=CC=CC=C2)C2=CC=CC=C2)C(C2=CN(C3=CC=C([2*])C=C3)N=C2C2=CC=CS2)N2N=C(C3=CC=C([3*])C=C3)N=C2N1&[2*]Cl&&[3*]C&&
[1*]CO&[1*]C1OC(ON=CC2=C[NH]C3=CC=CC=C23)C([2*])C([3*])C1[4*]&[2*]O&&[3*]O&[4*]O&&
[1*]C&[1*]C1=C(C(=O)NC2=CC=CC=C2)C(C2=CC=C([2*])C=C2)N2N=C(SCC3=CC=CC=C3)N=C2N1&[2*]F&&&
[1*]CC&[1*]N1C(CN2CCCO2)=NN=C1C1CCN(CC2=NC(C3=CC=CC=C3)=NO2)CC1&&&
O=C(C1=CC=CN=C1)N(C1=CC=CC=C1)C1CCN(CCC2CC2)CC1&&&
[1*]CC&[1*]C1=CC(C2=CC=CC=C2)=CC(N2N=CC(C(=O)C3=CC=CS3)=C2[2*])=C1[3*]&[2*]N&&[3*]O&&
[1*]C(=O)CS(C)(=O)=O&[1*]N(C1CC1)C1CCC([2*])C1&[2*]C#N&&&
[1*]C&[1*]C1=C([2*])SC2=NC(C(=O)OCC(=O)NC3=CC=C([3*])C=C3)=C([4*])C(=O)N12&[2*]C(=O)NC(C)C&&[3*]S(N)(=O)=O&[4*]O&&
[1*]CC&[1*]N1C(=O)CCC([2*])([3*])C1=O&[2*]C&&[3*]C&&
[1*]OCCCCCCCCCCCCCC&[1*]C1=CC=C([2*])C=C1&[2*]C(=O)OCCS(=O)(=O)CC(N)=O&&&
[1*]OC&[1*]C1=CC=CC(C(=O)C2=CC=C(N3CCN(C4=CC=CC([2*])=C4)CC3)C=C2N=CC2=CC=CC([3*])=C2[4*])=C1&[2*]C&&[3*]OC&[4*]O&&
[1*]C&[1*]C1=CC=C(C2=CSC3=C2C(=O)N(CC(=O)N2CCCCC2)C=N3)C=C1&&&
[1*]C1=C(C2=CC=CC=C2)C(=O)C2=CC=C([2*])C=C2[NH]1&[1*]O&&[2*]Cl&&
[1*]C1=CC=C(C2=CC=C3OCCC(=O)NC3=C2)C=C1&[1*]F&&&
[1*]C(=O)OC&[1*]C1=C(NC(=O)CSC2=NC(=O)C([2*])=N[NH]2)SC([3*])=C1[4*]&[2*]C&&[3*]C&[4*]C&&
[1*]C&[1*]N1C=CC(C23CCCN(CC2)C3)=N1&&&
[1*]OC&[1*]C1CCC2(CC1)CC1=CC=C(C3=CC([2*])=CC([3*])=C3)C=C1C21N=C([4*])N([5*])O1&[2*]F&&[3*]F&[4*]N&[5*]C&&
[1*]OC&[1*]C1=CC=C(C2CN(CC3=CC=C([2*])C=C3)CC2CNC(=O)C2=CC=C([3*])C=C2)C=C1&[2*]F&&[3*]C(=O)NC(C)(C)C&&
[1*]N&[1*]C1=NC=NC2=C1N=CN2C1OC2COP([2*])(=O)OC2C1[3*]&[2*]O&&[3*]O&&
[1*]OC&[1*]C1=CC=C(C2=C(C3=CC=C([2*])C=C3)C([3*])=C(N=C(NC3=CC=CC=C3)C3=CC=CC=C3)[NH]2)C=C1&[2*]OC&&[3*]C#N&&
[1*]CC=C&[1*]C1=CC([2*])=C([3*])N1CCC1=CC=C([4*])C=C1&[2*]C=NNC(=N)N&&[3*]C&[4*]F&&
[1*]CN(C)C&[1*]C1=CC(=O)[NH]C(=O)N1C1=CC=CC([2*])=C1&[2*]Cl&&&
[1*]CC=C&[1*]N1C(=O)C(=CC2=CC=C([2*])C=C2)NC1=S&[2*]Cl&&&
[1*]CC&[1*]C1=NOC([2*])=C1C(=O)N1CC2CN([3*])CCOC2C1&[2*]C&&[3*]CC(C)C&&
[1*]C&[1*]C1=CC=C(C=CC(=O)OCN2N=NC3C(=O)N(C4=CC=C([2*])C=C4)C(=O)C32)O1&[2*]C(C)C&&&
[1*]C&[1*]C1=NC2=CC=CC=C2N=C1C1=C([2*])C=C([3*])C=C1[4*]&[2*]O&&[3*]O&[4*]O&&
[1*]CCC(=O)OCC&[1*]C1=C([2*])[NH]C2=CC=C([3*])C([4*])=C12&[2*]C(=O)OC&&[3*]OC&[4*]OC&&
[1*]C&[1*]C1=CN=CC=C1C(=O)NNC(=O)C1=CC=C([2*])C=C1&[2*]O&&&
[1*]CC&[1*]N1C(=O)NC2(CSC3=C2C(=O)C2=CC=CC=C2C3=O)C1=O&&&
[1*]OC&[1*]C1=CC=CC2=C1N(CCCN([2*])CCCCOC1=CC=C3C(=C1)C(=O)C1=C([3*])C=C(C(=O)C4=CC=CC=C4)C=C13)C1=CC(OCC3=CC=CC=C3)=CC=C21&[2*]C&&[3*]O&&
[1*]C&[1*]C(=CC1=CC=C([2*])C=C1)C1=CC([3*])=C2C=CC(C=CC3=CC=C([4*])C=C3)=NC2=C1&[2*]Br&&[3*]Cl&[4*]Br&&
[1*]CNC(C)(CO)CO&[1*]C1=CC=CC=C1[2*]&[2*]I&&&
[1*]C(F)(F)F&[1*]C1=C[NH]C(C2=CC=C([2*])C=C2[3*])=N1&[2*]Br&&[3*]Br&&
[1*]OC&[1*]C1=CC=C2[NH]C([2*])=C(SCC(=O)N3CCOCC3)C2=C1&[2*]C&&&
[1*]C1=NC=C(C2=CC=CC=C2)N1CC(=O)NCC1=CC=CC=C1CN1CCCC1&[1*]C(F)(F)F&&&
[1*]N&[1*]C1=C(C(=O)C2=CC=C([2*])C([3*])=C2)SC2=NC3=C(C=C12)C1=C(CCCC1)S3&[2*]Cl&&[3*]Cl&&
[1*]C(=O)NC(C(=O)NC(CC(=O)O)C(=O)NC(CC(=O)O)C(N)=O)C(C)CC&[1*]C(CC1=CC=C([2*])C([3*])=C1)NC(=O)C1CCCN1[4*]&[2*]O&&[3*]O&[4*]C(=O)C(C(=O)NC(CCC(=O)O)CN)NC(C)=O)C(C)CC&&
[1*]NC(=O)NC&[1*]C1=CC=C([2*])C=C1&[2*]C(O)CNC(C)C&&&
[1*]OC&[1*]C1=CC2=C(C=C1[2*])C(=O)C1([3*])C=C([4*])C([5*])N21&[2*]CCC(=O)O&&[3*]C&[4*]C&[5*]C&&
[1*]C#N&[1*]C1=C2[NH]C(CCC3=CC=CC=C3)=CC(=O)N2N=C1C1=CC=CO1&&&
[1*]OC&[1*]C1=CC=CC=C1C(=O)N([2*])C1([3*])CCN(CCCN2C=CN=C2)CC1&[2*]C&&[3*]C&&
[1*]C&[1*]N1CC(CNCC2=CC=C(C3=CC=CC(CNC4=NC=C[NH]4)=C3)C=C2)OC1=O&&&
[1*]N&[1*]C1=CC=C([2*])C=C1&[2*]C(=O)NO&&&
[1*]OCCCN&[1*]C1=CC=C(C=CC2=CC([2*])=CC([3*])=C2)C=C1&[2*]Cl&&[3*]Cl&&
[1*]OC&[1*]C1=CC=C([2*])C=C1S(=O)(=O)N1CCCC(C(=O)NCCC2=CCCCC2)C1&[2*]F&&&
[1*]CC&[1*]C1=CC(C2=CC=C3C(N4CCOCC4[2*])=NC(N4CCOCC4[3*])=NC3=N2)=CC=N1&[2*]C&&[3*]C&&
[1*]C&[1*]C1=CC=C([2*])C(C(=O)N2CCCC2CN2C=CC=N2)=C1&[2*]N&&&
[1*]N&[1*]C1=NC=NC2=C1N=CC1=C2N=CN1C1OC([2*])C([3*])C1[4*]&[2*]C(=O)O&&[3*]O&[4*]O&&
[1*]OCC&[1*]C1=CC=C2C([2*])=C3CCOC3=NC2=C1&[2*]C&&&
[1*]OC&[1*]C1=CC=C([2*])C(OC2=CC=C([3*])C(NC3=NC=CS3)=N2)=C1&[2*]C&&[3*][N+](=O)[O-]&&
[1*]NC(=O)C(CCS(C)(=O)=O)NC(C)=O&[1*]C(CC1=C[NH]C2=CC=CC=C12)C(=O)OCC1=CC=CC=C1&&&
[1*]CC(CC(C)C)CC(C)C&[1*]N1CCC(NC(=O)C2=CC(C3=CC=NC=C3)=C(C3=CC=C([2*])C=C3)S2)CC1&[2*]F&&&
[1*]C&[1*]C12CCC3C4=CC=C([2*])C=C4CCC3C1CC1COC(C3=CC=CS3)OC12&[2*]C(=O)O&&&
[1*]CCCN(CCCCCC)CCCCCC&[1*]C1=CC=C(C(=O)N(CC2=CC=CC=C2)C([2*])CC2=CC=CN=C2)C=C1&[2*]C(=O)NC&&&
[1*]OCC&[1*]C1=CC=C(C2=CN3C4=C(CCC([2*])C4)SC3=N2)C=C1&[2*]CN(C)C&&&
O=C1C2=CC=CC=C2C(=O)C2=C1N=C1C=CC=CC1=C2NC1=CC=CC=C1&&&
[1*]NS(=O)(=O)CC&[1*]C1=CC=C2C(=C1)N=C1C3=CC=CC=C3C(=O)C21&&&
[1*]C1=CC=C(C=C2C(=O)NC3=CC([2*])=CC=C23)C=C1&[1*]Br&&[2*]I&&
[1*]C&[1*]C1=CC2=C(OC(C3=CC=C([2*])C=C3)=CC2=O)C(CN2CCN(C3=CC=C([3*])C=C3)CC2)=C1&[2*]Cl&&[3*]F&&
[1*]CNC&[1*]C1=CC=C(C2=CC=C([2*])C3=C2C=C(C(=O)N2CCOCC2)O3)C=C1&[2*]O&&&
[1*]C&[1*]C1=C([2*])C([3*])=C2C(=O)OC([4*])CC2=C1[5*]&[2*]O&&[3*]O&[4*]C(C)O&[5*]O&&
[1*]C&[1*]C(=C(C1=CC=CC=C1)C1=CC=CC=C1)C1=CC=CC=C1&&&
[1*]C&[1*]C1([2*])COC(CNC2=NC(C3=CC=CC([3*])=C3)=C(C3=CC=CC=C3)O2)=N1&[2*]C&&[3*]C(F)(F)F&&
[1*]OC(C)=O&[1*]C1=CC=C2C(=C1)C=CC=[N+]2[2*]&[2*][O-]&&&
[1*]C#N&[1*]C1=CC(S(=O)(=O)NC2=NC=CS2)=CC=C1OC1=CC=C([2*])C=C1C1=CC=CN=C1&[2*]Cl&&&
[1*]C&[1*]C1=CC(C=C2SC(=NC3=CC=CC=C3)NC2=O)=C([2*])N1C1=CC=CC=C1&[2*]C&&&
[1*]C&[1*]C1=CC=CC2=C1[NH]C=C2C(=O)C=CC1=CC=CC(C=CC2=CC=CN=C2)=C1&&&
[1*]C&[1*]C1=NC(C#CC2=C([2*])N=CN=C2N2CCCCC2)=CS1&[2*]Cl&&&
[1*]OC&[1*]C1=CC=C(S(=O)(=O)N2CCCC(C(=O)N3CCCCC3[2*])C2)C=C1&[2*]CCO&&&
[1*]OC(=O)NCCCN(CC)CC&[1*]C1=CC=C(NC(=O)CN2CCN(CC=CC3=CC=CC=C3)CC2)C=C1&&&
[1*]OC&[1*]C1=CC=C(C=NN2C(C3=CC=NC=C3)=N[NH]C2=S)C=C1&&&
[1*]OC&[1*]C1=CC=C(CN2CC(C(=O)NCC3=CC=C([2*])C=C3)CC2=O)C=C1&[2*]Cl&&&
[1*]C#N&[1*]C1=CC=C(N2C=CC=C2C=C2SC(=S)N([2*])C2=O)C=C1[3*]&[2*]CCO&&[3*]C(F)(F)F&&
[1*]C1=CC=C(C(=O)C2CCN(CC(=O)N3CCC4=C(C3)[NH]C3=CC=CC=C43)CC2)C=C1&[1*]F&&&
[1*]CC&[1*]C1=CC=CC([2*])=C1C1=CC=C2C([3*])=C([4*])C=CC2=N1&[2*]CC&&[3*]OC&[4*]OC&&
[1*]NO&[1*]C(=NC1=NC2=C(CCCC2)S1)C1=CN(C2=CC=C([2*])C=C2[3*])N=C1C1=CC=C([4*])C=C1&[2*]F&&[3*]F&[4*]Cl&&
O=C1N=C(NCC2=CC=CC3=CC=CC=C23)[NH]C2=CC(C3=CC=CC=C3)=NN12&&&
O=C1CCCC(C2=NC3=CC=CC=C3N=C2OC2=CC=CC=C2)C1&&&
[1*]OCCCC&[1*]C1=C([2*])C([3*])=CC2=C1OC=C(C1=CC=C3OCOC3=C1)C2=O&[2*]O&&[3*]OC&&
[1*]C(=O)OCC(=O)NCCCOC(C)C&[1*]C(CC1=CC=C([2*])C=C1)NC(=O)C1=CC=CC2=CC=CC=C12&[2*]O&&&
[1*]OC&[1*]C1=CC=C(C2=C(C3=CC([2*])=C([3*])C([4*])=C3)CN([5*])C2=O)C=C1[6*]&[2*]OC&&[3*]OC&[4*]OC&[5*]CC(O)CO&[6*]Br&&
[1*]NC(=O)OC&[1*]C(C(=O)N([2*])C1CCCC(C(=O)N([3*])C2CCCCC2)C1)C1=CC=CC=C1&[2*]C&&[3*]C&&
[1*]O&[1*]C1CC(C2CCCCC2)OC(COCC2=CC=C([2*])C=C2)C1OCC1=CC=CC=C1&[2*]Cl&&&
[1*]C&[1*]N1CCC(OC2=CC=C3N=C(C4CCCCC4)N(C4=CC=C(C5=NC(=O)C6=C([NH]5)SC([2*])=N5)C=C4)C3=C2)CC1&[2*]N&&&
O=C1CCN(CC2=CC=C3C=CC=CC3=C2)CC1=O&&&
[1*]OCC&[1*]C1=CC=C(NC(=O)C([3*])NC(=O)C2CCCN2[2*])C=C1&[2*]C(=O)OC(C)(C)C&&[3*]C(C)C&&
[1*]OC&[1*]C1=CC=C(CN2CCC(N3N=CC=C3NC(=O)CCCC3=CC=CC=C3)CC2)C=C1&&&
[1*]OC&[1*]C1=CC=C(C(=O)N2CCC([2*])(C3=CC=C([3*])C=C3)CC2)C(N2CCOCC2)=C1&[2*]O&&[3*]Cl&&
[1*]C1=CC=C(C2=COC(NC3CCCNC3)=N2)C=C1&[1*]Cl&&&
[1*]CC&[1*]N1C=C([2*])C(=O)C2=CC([3*])=C(N3CCN(C(=O)C4=CC=CO4)CC3)C=C21&[2*]C(=O)O&&[3*]F&&
[1*]C&[1*]C1=C(SC2=CC=CC=C2)N(COCC2=CC=CC=C2)C(=O)[NH]C1=O&&&
O=C(C1=CC=C(SCC2CC2)S1)N1CCN(CCC2=CC=CC=C2)CC1&&&
[1*]C(=O)OC&[1*]C1([2*])C([3*])CC2C([4*])C1OC(=O)C2[4*]&[2*]C&&[3*]OC(=O)CC(C)C&[4*]C&&
[1*]C=C&[1*]C1CC1(NC(=O)C1CC2(CN1C(=O)C([3*])NC(=O)C(NC(=O)C1CCCCN1[2*])C1CCCCC1)C([4*])([5*])C21CCC1)C(=O)NS(=O)(=O)N1CCCC1&[2*]C(C)C&&[3*]C(C)(C)C&[4*]C&[5*]C&&
[1*]C&[1*]C1=CC=C(C2=CSC(NC(=O)C3CCN(C(=O)C4=CC=CS4)CC3)=N2)C=C1&&&
[1*]C1=NC=C(C(=O)NC2=CC=C([2*])C=C2)C(NC2=CC=C3NC(=O)CCC3=C2)=N1&[1*]C(F)(F)F&&[2*]S(=O)(=O)C(F)(F)F&&
[1*]C&[1*]C1=CC=C(NC(=O)C2=CC(S(=O)(=O)N3CCOCC3)=CN2[2*])C=C1[3*]&[2*]C&&[3*]F&&
CCCCCCC(C=O)NC(=O)C(N)C(C)CC&&&
[1*]CCC&[1*]C1([2*])C(=O)C2=CC=CC=C2C2=CC=CC=C21&[2*]CCC&&&
C1=CC=C2N=CC(N3CCCCC3)=NC2=C1&&&
[1*]C1=CC=C(N2CC(C(=O)NC3=CC=CN=C3)CC2=O)C=C1&[1*]F&&&
[1*]C&[1*]C1=CC(CCCCOCCCCCCNC2CC2)=C([2*])C(=O)[NH]1&[2*]C&&&
[1*]NCCOCCOCCOCC#C&[1*]C1=NC(N2CCN(C(=O)CN3C=C([2*])N=N3)CC2)=NC(N2CCN(C(=O)C(CC3=CC=C([3*])C=C3)N3C=C([4*])N=N3)CC2)=N1&[2*]CCCCN&&[3*]O&[4*]CCCCN&&
[1*]OC&[1*]C1=CC(C2=CN(C3=CC=C([2*])C([3*])=C3)C(=O)[NH]2)=CC2=C1N([4*])C(=O)C=C2&[2*]Cl&&[3*]OC&[4*]C&&
[1*]OC&[1*]C1=CC=C(C2=CC([2*])=C3N=CN=C(NCC4=CC=CN=C4)C3=C2)C=C1&[2*]C(N)=O&&&
[1*]CCCC&[1*]C1=CCNC(C2([2*])CC3CCC2C3)C1&[2*]C#N&&&
[1*]CC&[1*]C1([2*])CC(OC2OC([3*])C([4*])C2[5*])C2=C([6*])C3=C(C(=O)C4=CC=CC([7*])=C4C3=O)C([8*])=C2C1[9*]&[2*]O&&[3*]CO&[4*]O&[5*]O&[6*]O&[7*]O&[8*]O&[9*]CC(=O)CO&&
COC(=O)C(N)C(=O)O&&&
[1*]S(N)(=O)=O&[1*]C1=CC=C(NCC2=CN=C3N=C([2*])N=C([3*])C3=C2)C=C1&[2*]N&&[3*]N&&
[1*]NC(=O)CCC&[1*]C1=CC=CC(C2=CC(C(=O)NC3=CC=CN=C3[2*])=NO2)=C1&[2*]SCCC&&&
[1*]C&[1*]C1=CC(=O)N2CCN(CC3=CC=CC=N3)CCN12&&&
[1*]C(C)NC(=O)C(NC(=O)OCC(C)C)C(C)C&[1*]C1=CC=C(C2=CC=C([2*])C=C2)C([3*])=C1&[2*]Cl&&[3*]C(=O)O&&
[1*]OC&[1*]C1=CC([2*])=C([3*])C=C1C1=CC=C([4*])C=C1CN1C([5*])=NC2=CN=CC=C21&[2*]F&&[3*]F&[4*]C(F)(F)F&[5*]C&&
[1*]CC&[1*]C(C(=O)N1CCC2=CC=CC=C21)N1C(=O)CCC1=O&&&
C1=CC=C(OCC2=NN=C(CN3CCN(CC4CCCO4)CC3)N2CC2=CC=CO2)C=C1&&&
[1*]CC(O)C(=C)C&[1*]C1([2*])C([3*])CC=C2C1C([4*])CC1C3([5*])CCC([6*])C([7*])([8*])C3CCC21[9*]&[2*]C&&[3*]O&[4*]O&[5*]C&[6*]O&[7*]C&[8*]C&[9*]C&&
[1*]CC&[1*]N1C([2*])=NN=C1C1=CC=CC=N1&[2*]SCC(=O)C(C#N)=C(C)N&&&
[1*]CCCCCCCC&[1*]N1C(=O)C([2*])CC2([3*])C1=CC([4*])C1C([5*])([6*])CCCC21[7*]&[2*]C(=O)O&&[3*]C(=O)OC&[4*]OC(C)=O&[5*]C&[6*]C&[7*]C&&
[1*]OC&[1*]C1=CC=CC([2*])=C1C(=O)NCCNC1=CC=C([3*])C=C1&[2*]OC&&[3*][N+](=O)[O-]&&
[1*]CC&[1*]C12CC3=C([NH]N=C3[2*])C3=C(SC([3*])=C3)C1N([4*])C1=CC=CC=C12&[2*]C(=O)O&&[3*]C#CC(C)(C)O&[4*]C&&
[1*]C&[1*]C1=NN(CC(=O)NC2=CC=C([2*])C=C2)C(=O)C2=C3C1=CC=CC3=CC=C2&[2*]O&&&
O=C(NC1=CC=CC=C1OC1=CC=CC=C1NCC1=NC2=CC=CC=C2[NH]1)NC1CCN(C(=O)C2CC2)CC1&&&
[1*]S(=O)(=O)N(CC)CC&[1*]C1=CC=C(C(=O)NC(=CC2=CC=CS2)C(=O)NC2=CC=CC([2*])=C2)C=C1&[2*]C(F)(F)F&&&
[1*]OC&[1*]C1=CC([2*])=C(N(C(=O)CN2N=NN=C2C([3*])N2CCCC2)C([3*])C2=CC=NC=C2)C([4*])=C1&[2*]OC&&[3*]C(=O)N(C)C&[4*]OC&&
[1*]OC&[1*]C1=CC=C(CCNC2=CC([2*])=NC(NN=CC3=CC=CC=C3[3*])=N2)C=C1&[2*]C(F)(F)F&&[3*]Br&&
[1*]CCC&[1*]C1CCCCC12NC(=O)N(CC(=O)NCC1=CC=C([2*])O1)C2=O&[2*]C&&&
[1*]OC(=O)NCC(C)C&[1*]C1C([2*])C2C(OC(=O)C3=CC=CC=C3)C3CCC4([3*])OOC3(C1OC(=O)C1=CC=CC=C1)C4([4*])[5*]&[2*]OC(=O)CCC(=O)O&&[3*]C&[4*]C&[5*]C&&
[1*]CCCC&[1*]C1=NC([2*])=C(C2=NC(C3=CC=C([3*])C([4*])=C3)=CS2)N1[5*]&[2*]Cl&&[3*]Cl&[4*]Cl&[5*]C&&
[1*]C1=CC=C(NC(=O)NCC2CC3=CC=CC=C3CN2CC2=CC=C([2*])C=C2)C=C1&[1*]F&&[2*]F&&
[1*]NC(=O)CC(C)(C)N&[1*]C1CCC2=CC=CC=C2N(CC2=CC=C(C3=CC=CC=C3C3=N[NH]N=N3)C=C2)C1=O&&&
[1*]OC(C)=O&[1*]C1CC([2*])C23OC24CC([3*])C2([4*])C6CC3(OC(C6[5*])C2([6*])[7*])C5C1OC(=O)C1=CC=C([8*])C=C1&[2*]C&&[3*]C(C)C&[4*]C&[5*]O&[6*]C&[7*]C&[8*]O&&
[1*]OC&[1*]C1=CC=CC([2*])=C1[3*]&[2*]C=CC=O&&[3*]O&&
[1*]C(C)=O&[1*]N1CCC(C2=CC=CC(OC3=CC=C([2*])C=C3)=C2)=N1&[2*]C#N&&&
[1*]OC&[1*]C1=CC=C(C2=CSC(C3=CC=C([2*])C=N3)=N2)C([3*])=C1[4*]&[2*]C(=O)O&&[3*]OC&[4*]OC&&
[1*]C&[1*]C1=NN=C(C([2*])([3*])C2=NC(C(=O)C3=CC4=CC=CC=C4S3)=C3C=CC=CN23)O1&[2*]C&&[3*]O&&
[1*]C&[1*][N+]1=C(CCC2=C([2*])C=CC=C2[3*])C=CC2=CC=CC=C21&[2*]Cl&&[3*]Cl&&
[1*]C&[1*]C1=CC(=O)C2=CC(C(=O)NC3CC4CCC3C4)=CC=C2[NH]1&&&
[1*]C&[1*]C1=CC=C([2*])C(C(=O)N2CCCN(CC3=C([3*])C=NC=C3[4*])CC2)=C1&[2*]N&&[3*]Cl&[4*]Cl&&
[1*]CCOC&[1*]N1C(C2=CC=CN=C2[2*])=NC2=C1C(=O)[NH]C(=O)N2[3*]&[2*]NCC(=O)O&&[3*]C&&
[1*]C&[1*]N1CCC2(COCCN2S(=O)(=O)C2=CC=C([2*])C([3*])=C2)CC1&[2*]F&&[3*]F&&
[1*]OC&[1*]C1N(C2CC([2*])C([3*])O2)C(=O)C2=CC=CC=C21&[2*]O&&[3*]CO&&
[1*]OC&[1*]C1=CC=C(CCNC(=O)C2=CC([2*])=CS2)C=C1[3*]&[2*]Br&&[3*]OC&&
[1*]C&[1*]C1=CC=C(C2=C(CC3=C([2*])C=CC4=CC=CC=C34)SC(NC(=O)C3=CC=CC=C3)=N2)C=C1&[2*]O&&&
[1*][N+](=O)[O-]&[1*]C1=CC=C([2*])C(S(=O)(=O)N2CCOC2CNC2=NC=CC([3*])=N2)=C1[4*]&[2*]Cl&&[3*]C(F)(F)F&[4*]Cl&&
[1*]OC&[1*]C1=CC(CN2CCCC(C(=O)C3=CC=C([2*])C=C3[3*])C2)=CC([4*])=C1[5*]&[2*]OC&&[3*]OC&[4*]OC&[5*]OC&&
[1*]CCC(=O)O&[1*]C1=CC=CC(CC2CCCCC2)=C1&&&
[1*]C(=O)OC&[1*]C1=CC=CC2=C1C(=N[2*])C1=CC=CC=C1N2[3*]&[2*]O&&[3*]C&&
[1*]C&[1*]N(CC1=CSC(C2=CC=C([2*])C=C2)=N1)C(=O)C1=CC=CN=C1SCC1=CC=C([3*])C=C1&[2*]C(F)(F)F&&[3*]F&&
[1*]C(=O)O&[1*]C1=CC=C(NC2C([2*])COCC2[3*])C([4*])=C1&[2*]O&&[3*]CF&[4*]F&&
CCC(Cl)C(CC(C)C)C(=O)O&&&
[1*]CCO&[1*]N1CCN(C2=NC=C3N=C(C4=CC=CC=C4[2*])C(C4=CC=C(OCC5=CC=CC=C5)C=C4)=NC3=N2)CC1&[2*]Cl&&&
[1*]OC(C)CC&[1*]C1=CC=C([2*])C=C1&[2*]C(=O)CCC(=O)O&&&
[1*]N&[1*]C1=CC=C(C2=C3C=CC(=O)C=C3OC3=C([2*])C([3*])=CC=C23)C=C1&[2*]N&&[3*]O&&
[1*]CC&[1*]C(CC1CCCCC1)C(=O)NCC1=CC=C([2*])C=C1&[2*]OC&&&
[1*]NC(=O)C(=C)C&[1*]C1=CC=C2N=CN=C(NC3=CC=C(OC4=CC=CC=C4)C([2*])=C3)C2=C1&[2*]Cl&&&
[1*]OC&[1*]C1=CC=C2SC([2*])=C(C3=C([3*])C([4*])=NC([5*])=C3[6*])C2=C1&[2*]C(F)(F)F&&[3*]C#N&[4*]C#N&[5*]C&[6*]C#N&&
[1*]CC(N)C(=O)O&[1*]C1=CC=CC=C1&&&
[1*]C&[1*]C1=CC=CC=C1N1C([2*])=CC(C(=O)COC(=O)C2CCN([3*])CC2)=C1[4*]&[2*]C&&[3*]C(=O)CC#N&[4*]C&&
N#CC=CBr&&&
[1*]OC&[1*]C1=CC=CC2=C1OC(=NC([2*])CN1CCCC2)NS2(=O)=O&[2*]C&&&
[1*]C1=CC=C(S(=O)(=O)NCCC(=O)OCC(=O)N2CCC([2*])CC2)C=C1&[1*]Br&&[2*]C(=O)NCCO&&
[1*]C(=O)OCOC(=O)NC(C)(C)C&[1*]C1=CC([2*])=CC([3*])=C1[4*]&[2*]Cl&&[3*]Cl&[4*]O&&
[1*]CC&[1*]N(CC(=O)NC1=CC=C([2*])C([3*])=C1)C(=O)C1=CC=CO1&[2*]OC&&[3*]OC&&
[1*]NC&[1*]C1CC(C2=CC=C([2*])C([3*])=C2)C2=CC=CC=C21&[2*]Cl&&[3*]Cl&&
[1*]OC&[1*]C1=CC([2*])=CC=C1[3*]&[2*]C#N&&[3*]O&&
[1*]C&[1*]C1=CC=CN=C1N1CCN(C(=O)C2=N[NH]C=N2)CC1&&&
[1*]C1=CC(C2=CC=C(C=NNC(=O)C3=CC=NC=C3)O2)=CC=C1N1CCOCC1&[1*][N+](=O)[O-]&&&
[1*]C(C)CC&[1*]C1=CC=C2OCC(=O)N(CC(=O)NC3=NC4=CC=C([2*])C=C4S3)C2=C1&[2*]S(N)(=O)=O&&&
[1*]C(=O)NC(CO)C(C)C&[1*]C1N(C(=O)C([2*])COCC2=CC=CC=C2)CSC1([3*])[4*]&[2*]NC(=O)C(C)NC(=O)C(N)CO&&[3*]C&[4*]C&&
[1*]C1=CC=C(NC(=O)COC2=CC=CC3=CC=CN=C23)C=C1[2*]&[1*]Cl&&[2*]C(=O)O&&
[1*]O&[1*]C1=CC=C(N2C=C(C3=CC=CO3)[NH]C2=S)C=C1[2*]&[2*]Cl&&&
[1*]OC&[1*]C1=CC=C(C(=C([2*])C2=CC=CC=C2[3*])C2=CC=C3[NH]N=CC3=C2)C=C1&[2*]C#N&&[3*]OC&&
[1*]C&[1*]C1=CC=C(C(=O)OC2CCCCC2=O)C=N1&&&
[1*]CCC&[1*]C1=NC2=C(C(=O)CC([2*])([3*])C2)N1CC1=CC=C(C2=CC=CC=C2C2=NN=N[NH]2)C=C1&[2*]C&&[3*]C&&
[1*]OC&[1*]C1=CC=C(C2([2*])C(=O)OC3OC([3*])C([4*])C([5*])C3O2)C=C1[6*]&[2*]C&&[3*]CO&[4*]O&[5*]O&[6*]O&&
[1*]C&[1*]N1CCOC2CN(C(=O)C34CC5CC(CC([2*])(C5)C3)C4)CCC21&[2*]Br&&&
C1=CC=C(C2=C(C3=CC=C(C4=CC=CC=C4)O3)N3N=C4CCCCC4=NC3=N2)C=C1&&&
[1*]C(C)(C)CC(C)(C)C&[1*]C1=CC=CC(C2=CC([2*])=CC=N2)=C1&[2*]C(=O)O&&&
[1*]C&[1*]C1=CC([2*])=C(C2=NOC(C3=CC=CC([3*])=C3)=N2)C([4*])=C1&[2*]C&&[3*]C(=N)N&[4*]C&&
[1*]C&[1*]C1=CC=C([2*])C(OC(=O)CCC2=C([3*])N3C(=O)C(NC(=O)C(=N[4*])C4=CSC([5*])=N4)C3SC2)=C1&[2*]C(C)C&&[3*]C(=O)O&[4*]OCC(=O)O&[5*]N&&
[1*]C&[1*]C1=CC=C(N2C=C(CSC3=NC([2*])=C([3*])C(C4=CC=CC([4*])=C4)=C3[5*])N=N2)C=C1&[2*]N&&[3*]C#N&[4*]F&[5*]C#N&&
[1*]C&[1*]C1(COC2=CC=CC=N2)CCC(=O)N(CC(=O)NC2=CC=C([2*])C=C2)C1&[2*]C(C)(C)C&&&
[1*]CC&[1*]C1=CC=C(NC(=O)C2=CC=CC3=C2OC=C3[2*])C=C1&[2*]C&&&
[1*]C=O&[1*]C1=CC=CC(OC(=O)C2=CC=CC=C2)=C1&&&
[1*]C(=O)O&[1*]C(C1=CC=C([2*])C=C1)N1C(=O)C2=CC=CC=C2C1=O&[2*]Cl&&&
[1*]OC&[1*]C1=CC=C(C2=CC=C3C=CC=C([2*])C3=N2)C=C1&[2*]OC&&&
[1*]C&[1*]N1C=CC(C(=O)NCCC2=CC=NC=C2)=N1&&&
[1*]CCC&[1*]N1CCN(CCCC2=C[NH]C3=CC=C(N4C=NN=C4)C=C23)CC1&&&
[1*]OC(C)C#C&[1*]C1=CC=C2C(=C1)OC(CN([2*])C(=O)NC1=CC=CC=C1)C([3*])CN([4*])S2(=O)=O&[2*]C&&[3*]C&[4*]C(C)CO&&
[1*]C&[1*][N+]1=CN([2*])C2=C1C1=NC(NC3=CC=C(NC(=O)C4=CC=CC=C4)C=C3)=NC=C1CC2&[2*]C&&&
[1*]C&[1*]C1=CC=C(NC2=NC([2*])=NC3=CC=CC=C23)C=C1&[2*]Cl&&&
[1*]C&[1*]C=C1NC(=O)C([2*])NC(=O)C([3*])N([4*])C(=O)C(CC2=CC=CC=C2)N([5*])C(=O)C([6*])NC(=O)C(CC2=CC=C([7*])C=C2)NC1=O&[2*]C(C)C&&[3*]CC(C)CC(=O)O&[4*]C&[5*]C&[6*]C(C)C&[7*]O&&
[1*]OCCCCC&[1*]C1=CC=C(C2C(C(=O)N3CCCCCC3)=C([2*])NC3=NC=NN32)C=C1[3*]&[2*]C&&[3*]OC&&
[1*]OCC&[1*]C1=CC=C(NC(=O)C2=CC=CC(N3C(=O)C4C5C=CC(C5)C4C3=O)=C2)C=C1&&&
C=CCNC(=S)NC(=O)COCC(=O)N(C)C(C)C&&&
[1*]C12CC=CCC1C1=C(C=C([2*])C([3*])=C1[4*])CC(=O)O2&[1*]CO&&[2*]O&[3*]O&[4*]O&&
[1*]C(CC1=CC=CC=C1)=C1C(=C)N(S(=O)(=O)C2=CC=C([2*])C=C2)C2=CC=C([3*])C=C12&[1*]O&&[2*]C&[3*]Br&&
[1*]S(N)(=O)=O&[1*]C1=CC=C(NC(=O)CN(C(=O)C2=CC=C(N3C=CN=C3)C=C2)C2=CC=CC=C2)C=C1&&&
[1*]OC(C)(C)C&[1*]C1=NN=C(C([2*])CCCCC2=CC=CC=C2)S1&[2*]CC(=O)NO&&&
[1*]C&[1*]C1CC2CCC1C(CC1=CC=CC([2*])=C1)N2C(=O)CN1C=CC(OCC2=CC=CC=C2)=CC1=O&[2*]Cl&&&
[1*]C(=O)CCCC&[1*]N1CCC1(CC1=CC=C2C=C([2*])C=CC2=C1)C(=O)OCC1=C([3*])OC([4*])=C1&[2*]C(F)(F)F&&[3*]C&[4*]C&&
[1*]C(=O)OCC&[1*]C1=C[NH]C2=NC=NC(C3=CC=C(OCC4CCCN4[2*])N=C3)=C12&[2*]C(=O)C(C)O&&&
[1*]C(=O)OCC&[1*]N1CCC(NC(=O)NCC2CCC3(CC2)CCN([2*])C3)CC1&[2*]C(C)=O&&&
[1*]NC(=O)C(CCCNC(=N)N)NC(=O)CC(O)C(CC(C)C)NC(=O)C(N)CC(C)C&[1*]C1=CC=C(NC2=CC=CC=C2)C=C1&&&
[1*]C1=CC=C(N2CCN(CCNC(=O)C3=CC=CC4=CC=CC=C34)CC2)C=C1&[1*]Cl&&&
[1*]OC&[1*]C1=CC2=NC=C([2*])C(NC3=CC=CC([3*])=C3)=C2C=C1[4*]&[2*]C#N&&[3*]Br&[4*]OC&&
[1*][N+](=O)[O-]&[1*]C1=CN2CC(COCC3=CC=C([2*])C=C3)CNC3=C2C1=CC=C3&[2*]OC(F)(F)F&&&
[1*]CCC&[1*]C1=CC=CC(C2=CC(NC(=O)C3CNC(=O)C3)=NN2C2=CC=CC=C2)=C1&&&
[1*]C&[1*]C1=CC=C(C(=O)N=C(NC2=CC=CC=C2[2*])NC2=CC=CC=N2)C=C1&[2*]O&&&
[1*]O&[1*]C(COC1=CC=C2C=CC=CC2=C1)CN1C=CN=C1&&&
[1*]OC&[1*]C1=CC=C(CN2C(=O)C(CC(=O)NC3=NC=CS3)CC(C(=O)N3CCOCC3)=C2[2*])C=C1&[2*]C&&&
[1*]C&[1*]N1C=NC=C1C1=CC([2*])=CC2=C1C1=CC=CC=C1C2([3*])[4*]&[2*]C(N)=O&&[3*]O&[4*]C(F)(F)F&&
[1*]F&[1*]C1=CC=C(C(C2=NN=NN2C2CCCCC2)N2CCCN(C3CCCC3)CC2)C=C1&&&
[1*]C&[1*]N1C(C2=CC=CS2)=NN=C1C1(C2=CC=C([2*])C=C2)CCCC1&[2*]Cl&&&
[1*]C(=O)C(N)C(C)CC&[1*]N1CCCN1C(=O)C([2*])C(C1=CC=CC=C1)C1=CC=CC=C1&[2*][N+](=O)[O-]&&&
[1*]C&[1*]C1=NC=NC(NC(=O)C2=CC=C(C3=CC=CN=C3)C([2*])=C2)=C1C#CC1=CC=C([3*])N=C1&[2*]F&&[3*]N&&
[1*]N(O)C(N)=O&[1*]C1=CC=C(OC2CCCC2)C=C1&&&
O=S(=O)(C1=CC=CC2=CC=CC=C12)N1CCN(C2=NOC3=CC=CC=C23)CC1&&&
[1*]CC(NC(=O)C(CC(C)C)NC(=O)CS(=O)(=O)NCCC(=O)O)C(=O)NC(CC(C)C)C(=O)NC(CCSC)C(=O)NC(CC(C)C)C(=O)OC&[1*]C1=CC=CC=C1&&&
[1*]CC&[1*]C1([2*])NC(=O)C2=CC([3*])=CC=C2N1&[2*]C&&[3*]C(=O)NN&&
[1*]C&[1*]C1=NN=C(C2=CC=CC(C3=CC=C([2*])C=C3)=C2)C2=CC(C3=CC=CC=C3)=NN12&[2*]C(C)(C)C&&&
[1*]N&[1*]C1=NC2=CC=C([2*])C=C2S1&[2*]Cl&&&
[1*]C(C)C&[1*]N1CCN(C2=CC=C(C3=CC4=C(C(NC5CCOC5)=N3)C(=O)N([2*])C=N4)C=C2)CC1&[2*]C&&&
[1*]OC&[1*]C1=CC=C([2*])C(CN2CCC([3*])(N3CC(NC(=O)CNC(=O)C4=CC=CC([4*])=C4)C3)CC2)=C1&[2*]OC&&[3*]C&[4*]C(F)(F)F&&
[1*]C(=O)N(CC)CC&[1*]C1=CC2=CC=CC=C2N1S(=O)(=O)C1CC1&&&
[1*]C(=O)NCCN(C)C&[1*]C1=CC=C(NC(=O)C2=CC=C(NC(=O)C3=CC=C(C4=CC=C([2*])C=C4)O3)C=C2)C=C1&[2*][N+](=O)[O-]&&&
[1*]C1=CC=CC=C1C1=C2[NH]C(=O)C=C([3*])C2=CC([2*])=C1&[1*]O&&[2*]F&[3*]O&&
[1*]COC(=O)CCCCCCCCCCCCC&[1*][N+]1=CC=CC([2*])=C1&[2*]COC(=O)CCCCCCCCC&&&
[1*]CN(CC)CC&[1*]C1=CSC(C(=O)NC([2*])CSCCC2=CC=CC=C2)=C1[3*]&[2*]C&&[3*]C&&
[1*]C1=CC=C(C(=O)OCC(=O)NC2CC2)C=C1S(=O)(=O)NCC1=CC=CC=C1&[1*]Cl&&&
O=C(CSC1=N[NH]C2=C3CCCC3=NC2=N1)NCC1CCCO1&&&
[1*]C&[1*]C1=CC(C(=O)CSC2=NC3=C(C(C4=CC=CC=C4)=CS3)C(=O)N2C2=CC=CC=C2)=C([2*])N1C1=CC=C([3*])C([4*])=C1&[2*]C&&[3*]C#N&[4*]Cl&&
[1*]C(NC(=O)C(N)CC&[1*]C1CCCCC1)C(=O)N([2*])C(CC1=CC=CC=C1)C(=O)N([3*])C([8*])C(=O)NC([7*])C(=O)NC([4*])CC1=CC=C([5*])C=C1&[2*]CC&&[3*]C&[4*]C(=O)O&[5*]F&[6*]O&[7*]C(C)C&[8*]C(C)C&&
[1*]C&[1*]C1=CC=C(S(=O)(=O)N2CCC3=CC=CC(N4CCN(CC5=CC=C([2*])C=C5)CC4)=C32)C=C1&[2*]N&&&
[1*]Cl&[1*]C1=CC=C2C(NCC3=CC=CO3)=CC=NC2=C1&&&
[1*]C1=CC=C([2*])C(C(=O)NNC(=O)C2=CC=CO2)=N1&[1*]Cl&&[2*]Br&&
[1*]OC&[1*]C1=CC=CC=C1NC(=O)CN([2*])CC(=O)NC1=CC=C(N2CCOCC2)C=C1&[2*]C&&&
[1*]C&[1*]C1NC(=O)C([2*])C([3*])C([4*])CC=CCNC(=O)C([5*])NC(=O)C(CC2=C[NH]C3=CC=CC=C23)NC1=O&[2*]O&&[3*]O&[4*]CCCN&[5*]CC(=O)O&&
[1*]OC&[1*]C1=CC=CC=C1CNC(=O)C1CC2CN=C([2*])N2C1&[2*]N&&&
[1*]CC&[1*]C1=CC=CC(NS(=O)(=O)C2=C([2*])[NH]N(C3=CC=CC=C3)C2=O)=C1&[2*]C&&&
[1*]C&[1*]C1=CC([2*])=C2C=C(CNCCCN3CCN(C4=CC=C([3*])C=C4)CC3)C(=O)[NH]C2=C1&[2*]C&&[3*]F&&
[1*]CCOC(=O)CCC&[1*]C1=CC=C2OC(=O)C(C(=O)C3=CC=CO3)=CC2=C1&&&
[1*]NC(C)=O&[1*]C1=CC([2*])=CC=C1C#CC(=O)N1CC2=CC=CC=C2CC1[3*]&[2*]C(=O)O&&[3*]C(N)=O&&
[1*]C&[1*]C1=NOC2=C1C1=C(C(C3=CC=CC=C3)=NC3=C1N=C[NH]2)C([2*])=NN1C(C2=CC=C([3*])C=C2)=N[NH]C1=S&[2*]C&&[3*]Cl&&
[1*]OC&[1*]C1=CC(C(=O)NC2=NN([2*])C=C2)=CC([3*])=C1[4*]&[2*]CCCO&&[3*]OC&[4*]OC&&
[1*]C1OC(N2C=CC(=O)[NH]C2=O)C([3*])C1[2*]&[1*]COP(=O)(O)O&&[2*]O&[3*]O&&
[1*]C&[1*]C1=CC=C([2*])C(CCCS(=O)(=O)C2=CC([3*])=CC=C2[4*])=C1&[2*]C&&[3*]C(=O)O&[4*]OCC#N&&
O=C(NC1=CC=C(C#CC2=CC=C(NC(=O)CI3=CC=CC=C3)C=C2)C=C1)C1=CC=C(C(=O)N2CCOCC2)C=C1&&&
[1*]C(=O)CC&[1*]N1CCCC(C2=NN=C([2*])O2)C1&[2*]S(C)(=O)=O&&&
[1*]CCC&[1*]N(C(=O)CC1=CC=C([2*])C=C1)C1CCN(CCC(C2=CC=CC=C2)C2=CC=C([3*])C([4*])=C2)CC1&[2*]S(C)(=O)=O&&[3*]OC(C)(C)C(=O)O&[4*]Cl&&
[1*]C(C)=O&[1*]N1CCN(CC2=CC=CC(CN([2*])CC3=CC=CC(C4=CC=CC([3*])=C4)=C3)=C2)CC1&[2*]C&&[3*]NC(=O)C(C)C&&
[1*]C(C=CC1OC(=O)C(=C)C1[3*])C1CCC2C(=CC=C3CC([2*])C(=C)C([4*])C3)CCCC21[5*]&[1*]C&&[2*]O&[3*]C&[4*]O&[5*]C&&
[1*]C&[1*]C1=NC2=C(N3CCN(C4=CC=CC=C4[2*])CC3)N=C([3*])N=C2N1CC1=CC=CC=C1&[2*]Cl&&[3*]C(=O)O&&
[1*]CC&[1*]N1C(SCC(=O)NC2=CC=C3OCCOC3=C2)=NN=C1C1=CC=CN=C1&&&
[1*]NC(C)=O&[1*]C1=CC=C(N(C(=O)C2=CN=CC=N2)C([2*])C(=O)NC2CCCCC2)C=C1&[2*]C&&&
[1*]SCC&[1*]C1=CC=C(C2C3C(=O)N([2*])C(=O)C3ON2[3*])C=C1&[2*]C&&[3*]C(C)=O&&
[1*]C(=O)OCCCCCCCCCCCC&[1*]C1=CC=C([2*])S1&[2*]C(=O)OCCC[N+](C)(C)C&&&
[1*]CC&[1*]C1=NN(CC2=CC=C(NC(=O)C3=CC=CC([2*])=C3)C=C2)C([3*])=C1[4*]&[2*]Cl&&[3*]CC&[4*]CC(=O)O&&
[1*]C&[1*]N1C(=O)N([2*])C2=CC(C3=C(NC4=CC=CC=C4[3*])N4C=C([4*])C=CC4=N3)=CC=C21&[2*]C&&[3*]Cl&[4*]Cl&&
[1*]OC&[1*]C1=CC=C(C2=NN=C(NN=CC([2*])=CC3=CC=CC=C3)C3=CC=CC=C23)C=C1&[2*]C#N&&&
[1*]C&[1*]N1C2=C(CNCC(C3=NC=CC=N3)C2)C2=CC=CC=C21&&&
[1*]C&[1*]N1C(=O)C2=CC(NC(=O)C3=CC=CC(COC4=CC=C([2*])C=C4)=C3)=CC=C2OCC2OC(CC(=O)NCC3=CC=CC=N3)CCC21&[2*]Cl&&&
[1*]OC&[1*]C1=CC=C(OCC(=O)NC2=CC=C(C(=O)N3CCCC3)C=C2)C=C1&&&
[1*]C&[1*]C1=C([2*])C(=O)N=C(N2CCN(S(=O)(=O)C3=CC=C4OCCOC4=C3)CC2)[NH]1&[2*]Cl&&&
[1*]C&[1*]C1=NC2=C(C3=CC=CC=C3)ON=C2C(N2CCC(OC3=CC=C([2*])C=C3)CC2)=N1&[2*]F&&&
[1*]CC&[1*]N1C=CC(NC(=O)C2=CC(NC(=O)CCCOC3=CC=CC=C3)=CN2[2*])=N1&[2*]CC&&&
[1*]CCCCCCC(C(=O)CC)C(=O)CC&[1*]C=C(C1=CC=C([2*])C([3*])=C1)C1=CC=C([4*])C([5*])=C1&[2*]OC&&[3*]OC&[4*]OC&[5*]O&&
[1*]OCC&[1*]C1CCC2=NC(C3=CSC=C3)=C3C([2*])=C([3*])C(=O)OC3=C2C1&[2*]C=O&&[3*]C&&
[1*]C(=O)O&[1*]C1=CC=CC(NC2=NN=C(C3=CC=C4OCCOC4=C3)S2)=C1&&&
[1*]OC&[1*]C1=CC=C([2*])C=C1N1N=CN=C1C1=CC=C([3*])S1&[2*]C&&[3*]C(C)=O&&
[1*]C1=CC=C(C2=C(C(=O)N3CCN(C4=CC=CC=C4)CC3)OC(=O)C3=CC([3*])=C([2*])C=C23)C=C1&[1*]O&&[2*]O&[3*]O&&
[1*]C&[1*]C1=CC=C(C([2*])([3*])C2=NC(C3=CC=C(C(=O)NCCOC4=CC=CC=C4)C=C3)=CS2)C=C1&[2*]C&&[3*]O&&
[1*]C1=CC(NC(=O)C2=CC=CC([2*])=C2)=CC=C1N1CCN(C(=O)C2=CC=CC=C2)CC1&[1*][N+](=O)[O-]&&[2*]C(F)(F)F&&
[1*]C&[1*]C1(C2=CC=C(CN3CCCN4N=C(C(=O)NCC5=CC=CC=C5)C=CC4C3)C([2*])=C2)COC1&[2*]F&&&
[1*]C&[1*]C1=CC(OCC2=NC=C(C3=CC=CC=C3)O2)=CC(OS(=O)(=O)C2CC2)=C1&&&
[1*]CCC=C(C)C&[1*]C(C(=O)C=CC1=CC=C([2*])C=C1)=C([3*])C=CC1=CC=C([4*])C=C1&[2*]Br&&[3*]O&[4*]Br&&
[1*]C&[1*]C1=NC=C([2*])N1CCN1C=NC=N1&[2*][N+](=O)[O-]&&&
[1*]NC&[1*]C(CC1=CC=C([2*])C=C1)C(=O)N([3*])C(CC1=C[NH]C2=CC=CC=C12)C(=O)NC([4*])C(=O)NC([5*])C(=O)NC([7*])CC1=CC=C([6*])C=C1&[2*]O&&[3*]C&[4*]CCCNC(=N)N&[5*]CCCCN&[6*]O&[7*]C(N)=O&&
[1*]CC&[1*]N1CC2CCC(C1)N2C(=N[2*])C1=CC([3*])=NC([4*])=C1&[2*]O&&[3*]C&[4*]C&&
[1*]C(=O)O&[1*]C1=CC=CC=C1NC(=O)C1=CC=C([2*])[NH]1&[2*][N+](=O)[O-]&&&
CCCCCC(C(=O)O)C(C)C(=O)O&&&
[1*]OCC(F)(F)F&[1*]C1=CC=C(N2N=NN=C2C2=CC=CC=C2[2*])C=C1&[2*]Cl&&&
[1*]C(C)(C)C&[1*]N(NC(=O)C1=CC=CC=C1)C(=O)C1=CC=CO1&&&
[1*]C&[1*]C1=NN(C2=CC=CC=C2)C([2*])=C1C1(C(=O)NC2CCCCC2)CC2CCC1C2&[2*]Cl&&&
[1*]OC&[1*]C1=CC2=C(NC3=CC=C([2*])C=C3)N=CN=C2C=C1OCCN1CCCC1&[2*]Br&&&
[1*]CC(NC(=O)CCl)P(=O)(O)O&[1*]C1=CC=C([2*])C=C1&[2*][N+](=O)[O-]&&&
[1*]O&[1*]C(C1=CC=CN=C1)C1=NC(C2=CC=C([2*])C([3*])=C2)=CS1&[2*]F&&[3*]F&&
[1*]OC&[1*]C1=CC=C(C=NNC(=O)CSC2=NN=CN2C2=CC=CC=C2)C([2*])=C1[3*]&[2*]OC&&[3*]OC&&
[1*]CC&[1*]N1CCC(N2C=C(S(=O)(=O)C3=CC=CC=C3[2*])C3=CC=CN=C32)C1&[2*]OC&&&
[1*]C(C)C&[1*]C1=NN=C(NC(=O)CN2C(=O)CN=C(C3=CC=CC=C3)C3=CC=CC=C32)S1&&&
[1*]C(C)=CC&[1*]C(C=NNC(=S)NCC1=CC=CC=C1)C1=CC=CC([2*])=C1&[2*]O&&&
[1*]OCC&[1*]C1=CC=C(C(=O)N2CCOC3(CCNCC3)C2)C=C1&&&
[1*]CNC(C)C(C)(C)C&[1*]C1=COC(C2=CC=C([2*])C=C2)=N1&[2*]Cl&&&
[1*]C&[1*]C1=CC=C(N2CCN(C3=NC=NC4=CC=NC=C34)CC2)C([2*])=C1&[2*]C&&&
[1*]CCN(S(C)(=O)=O)S(C)(=O)=O&[1*]N(CCOCC1=CC=CC=C1)C1=CC=C2OCCCOC2=C1&&&
[1*]OC&[1*]C1=CC2=C(C=C1[2*])N([3*])CS2(=O)=O&[2*]C&&[3*]C(C)C(=O)N(C)C&&
[1*]OC&[1*]C1=CC=C(C2C([2*])C3=CC=CC=C3C3=CN(C4=CC=CC=C4)N=C32)C=C1[3*]&[2*]C(=O)O&&[3*]OC&&
[1*]C&[1*]C1=CC(OCC2=NN=C3CCCCCN32)=C([2*])C=C1[3*]&[2*]Br&&[3*]Cl&&
[1*]OC&[1*]C1=CC=C(OC2C3C=CCCC3COC2C([2*])C2=CC=CC([3*])=C2)C=C1&[2*]O&&[3*]OC&&
[1*]C&[1*]N1CCCC1CC1=CC=CC=C1NC(=O)C1=CC([2*])=N[NH]1&[2*]S(C)(=O)=O&&&
[1*]OC&[1*]C1=CC=C(C(=O)CN2C=CN3N=C(C=CC4=CC=CC=C4[2*])C=C3C2=O)C=C1&[2*]N(C)C&&&
[1*]CCOC&[1*]N1C([2*])=CC(C=NNC(=O)C(C2CCCCC2)N2CCN(C3=CC=CC([3*])=C3)CC2)=C1[4*]&[2*]C&&[3*]C&[4*]C&&
[1*]CCCC&[1*]N1C(=O)C(CCCCCCCCNC(=O)NC2=CC([2*])=CC=C2[3*])(C2=CC=CC=C2)NC1=S&[2*]Cl&&[3*]OC&&
[1*]OC&[1*]C1=CC([2*])=C(S(=O)(=O)NC2=CC=CC=C2[3*])C=C1[4*]&[2*]OC&&[3*]C#N&[4*]N&&
[1*]C&[1*]C1C2C=C([2*])N(C=C2)C1C1=CC=C([3*])C=C1&[2*]C(=O)O&&[3*]Cl&&
[1*]OC&[1*]C12CCC3(CO3)C1C([2*])C1=C(C3=COC=C3)OC=C12&[2*]C&&&
[1*]C1C2CCC3C45CC6C(=C)C([4*])C([3*])(C5COC(=O)C4=CC=C([2*])C=C4[4*])C13C([5*])C([6*])C2[7*]&[1*]O&&[2*]I&[3*]O&[4*]O&[5*]O&[6*]O&[7*]O&&
[1*]N&[1*]C1=NC(CS(=O)(=O)C2=CC=C([2*])C=C2)=CS1&[2*]Br&&&
[1*]C(C)=O&[1*]C1CCN(CC([2*])COCC2COC3=CC([3*])=C([4*])C=C3O2)CC1&[2*]O&&[3*]C&[4*]C&&
[1*]CCCC&[1*]C1=NC(C2=CC=C(OCC3=CC=CC=C3)C=C2)=CN1CCC1=CC=CC=C1&&&
[1*]C&[1*]C1=N[NH]C(C2=CC=CN=C2)=C1S(=O)(=O)NCC1=CC=CN=C1&&&
[1*]C(=O)OC(C)(C)C&[1*]N1CCN(C2=CC=C(CNC(=O)C3=CN=C4C=CC([2*])=CN4C3=O)C=C2)CC1&[2*]Cl&&&
[1*]CCC#CC=C&[1*]N1CCC2=C([2*])C=CC=C2S1(=O)=O&[2*]Cl&&&
[1*]N&[1*]C1=NC(=O)N(C2COC([2*])O2)C=C1[3*]&[2*]CNCCP(=O)(O)O&&[3*]I&&
[1*]C1=C(S(=O)(=O)NCCNC(=O)C2=CC=CN=C2)C=C([2*])S1&[1*]Cl&&[2*]Cl&&
[1*]C&[1*]C1=CC=CC2=C1[NH]C=C([2*])C2=O&[2*]C(=O)NC(CO)CC(C)C&&&
O=C(N1CCCCC1)N1C2=CC=CC=C2OC2=CC=CC=C21&&&
[1*]CC&[1*]C(NC(=O)C1=C(CN2CCCC([2*])C2)C(C2=CC=CC=C2)=NC(C2=CC=CC=C2)=C1)C1=CC=CC=C1&[2*]C&&&
[1*]C&[1*]C1=N[NH]C2=C1C(C1=CN([2*])N=C1)C([3*])C(=N)O2&[2*]C&&[3*]C#N&&
[1*]C&[1*]N1C2CCC1CN(C1=CN=C3C=CC=CC3=C1)CC2&&&
[1*]OC&[1*]C1=CC2=C(C([2*])=C1[3*])C(=O)C=C(C=CC1=CC=C3C=NC=CC3=N1)O2&[2*]OC&&[3*]OC&&
[1*]CC&[1*]C1=C2C=C([2*])C([3*])=CC2=C(CC2=CC3=CC(C4=C5C=CC([4*])=CC5=C5SC(=O)[NH]C5=C4)=CC=C3N=C2[5*])C(=O)[NH]1&[2*]OC&&[3*]OC&[4*]OC&[5*]N&&
O=C(CC1=CC=CC(N2C=NN=N2)=C1)OCC1=CC=CC=C1&&&
[1*]OC&[1*]C1=CC=C(NC2=NC([2*])=NC3=CC([3*])=C([4*])C=C23)C=C1[5*]&[2*]C&&[3*]OC&[4*]OC&[5*]N&&
[1*]C1=CC=C2NC(=O)C(=C3NC4=CC=C([2*])C=C4C3[3*])C2=C1&[1*]Cl&&[2*]O&[3*]C(=O)O&&
[1*]Cl&[1*]C1=CC=C2[NH]C=C(C3CCN4CCC(C5=C[NH]C6=CC=C([2*])C=C56)CC4C3)C2=C1&[2*]Br&&&
[1*]OCCOC&[1*]C1=CC(C(=O)NC2=CC=C3CCN([2*])C3=C2)=CC=C1N1C=NC([3*])=C1&[2*]CCC(F)(F)F&&[3*]C&&
[1*]C&[1*]C1=CC=C(S(=O)(=O)NCCC(=O)NCC2=CC=CC=C2)C=C1&&&
[1*]C(=O)CCC(=O)O&[1*]N1CCN(C2=CC=C([2*])C=C2[3*])CC1&[2*]F&&[3*]Br&&
[1*]OC&[1*]C1=CC=CC2=C1C(NS(=O)(=O)C1=CC=C([2*])S1)=NS2(=O)=O&[2*]Br&&&
[1*]C&[1*]C1([2*])CCCN(CCCCC2=CC=NC3=CC=C([3*])C=C23)C1&[2*]CO&&[3*]C#N&&
[1*]OC&[1*]C1=CC2=C(C=C1[2*])N(CCN1CCOCC1)C(=O)N1N=C(C3=CC=CC=C3)C=C21&[2*]OC&&&
[1*]C&[1*]C1=CC=CC=C1NC(=O)COC(=O)C1=C([2*])C2=CC=CC=C2S1&[2*]Cl&&&
[1*]OCCCN&[1*]C1=CC([2*])=CC=C1C1=NC(NC2CC2)=N[NH]1&[2*]Cl&&&
[1*]NC(C)=O&[1*]C1=C([2*])C=C([3*])C=C1[4*]&[2*]C&&[3*]C&[4*]C&&
[1*]NC&[1*]C1=NC(CN([2*])C(=O)C2CCC(=O)N2C2CC2)=CS1&[2*]C&&&
C1=CC=C(C2=CC=C(SC3=NC=CC=C3C3=CC=NC=C3)N=C2)C=C1&&&
[1*]CN(C)CC&[1*]N1C(=O)C([2*])=C(NC2=CC=C([3*])C=C2[4*])C1=O&[2*]Cl&&[3*]I&[4*]Br&&
[1*]C&[1*]C1=C(NC(=O)CN2CCOCC2)C=CC=C1[2*]&[2*][N+](=O)[O-]&&&
[1*]C&[1*]C1=C(C(=O)NC(CC2=CC=CC=C2)C([2*])CNC2CCCC2)C(C2=CC=CC=C2)=NN1[3*]&[2*]O&&[3*]C&&
[1*]OC&[1*]C1=CC=CC=C1NC(=O)N(CC1=CC=CC=N1)CC1=CC=NC=C1&&&
[1*]OC&[1*]C1=CC=C([2*])C(C=CC2=CC=C([3*])C(C3=NC4=CC=C(NC(=O)C=CC5=CC=CS5)C=C4[NH]3)=C2)=C1&[2*]OC&&[3*]O&&
[1*]C&[1*]C1=CSC(SCC2=NC(=O)C3=C([NH]2)N(C2=CC=C([2*])C=C2)N=C3)=N1&[2*]F&&&
[1*]C(=O)OC&[1*]C1=CC2=C(C=CO2)N1CC1=CC([2*])=CC=C1OCC1=CC=CC([3*])=C1&[2*]Br&&[3*]F&&
[1*]CC&[1*]N1C2=NC=C(CSC3=NC=NC4=C3N=CN4C3OC([2*])C([3*])C3[4*])C=C2C(=O)NC2=CC=C([5*])N=C21&[2*]CO&&[3*]O&[4*]O&[5*]Cl&&
[1*]OC&[1*]C1=CC=C(CC2C([2*])C([3*])C(CC3=CC=C([4*])C([5*])=C3)N(CC3=CC=C4[NH]N=CC4=C3)C(=O)N2CC2=CC=C3N=CC=CC3=C2)C=C1[6*]&[2*]O&&[3*]O&[4*]F&[5*]OC&[6*]OC&&
[1*]OC&[1*]C1=CC([2*])=CC2=C1C=C(CCC1=CC=C3OCOC3=C1)C(=O)O2&[2*]O&&&
[1*]C1=NN=C2C(=O)CCCC2=N1&[1*]NO&&&
[1*]C(=O)CC&[1*]N=C1SC2=C(S1)C(=O)C1=C(C=CS1)C2=O&&&
C1=C(C2=NC=C[NH]2)CCC1&&&
[1*]OC&[1*]C1=CC=C(CCC2=NC3=CC=NN3C([2*])=C2)C=C1&[2*]O&&&
[1*]OC&[1*]C1CCN(S(=O)(=O)C2=CC=C(C3=CC([2*])=CC([3*])=C3[4*])S2)CC1NC1CCN([5*])CC1&[2*]NC(C)=O&&[3*]Cl&[4*]Cl&[5*]C(C)C&&
[1*]C(=O)NC&[1*]C(CC1=CC=CC=C1)N([2*])C(=O)NC1=CC=C([3*])C=C1&[2*]C&&[3*]OC&&
[1*]C#N&[1*]C1CC([2*])CN1C(=O)CNC(=O)C1=CC=CC2=C1CC([3*])C([4*])C2&[2*]F&&[3*]O&[4*]O&&
[1*]C(=O)C(NC(=O)C(CCC(=O)O)NC(=O)C(N)CO)C(C)C&[1*]N1CCCC1C(=O)NC(CC1=CC=CC=C1)C(=O)N1CCCC1[2*]&[2*]C(=O)O&&&
[1*]C(C)(C)O&[1*]C1OC2=C([2*])C([3*])=C3C(=O)C4=CC([4*])=C([5*])C([6*])=C4C(=O)C3=C2C1[7*]&[2*]O&&[3*]O&[4*]O&[5*]O&[6*]Br&[7*]O&&
[1*]OC&[1*]C1=CC(SC2=C(C3=CC=C([2*])C=C3)[NH]C3=CC=CC([3*])=C23)=CC=C1[4*]&[2*]Cl&&[3*]Cl&[4*]OCCN&&
[1*]N(C)C&[1*]C1=CC=C(C(=O)N2CCCOC3=CC=C(CN4CCN([2*])CC4)C=C32)C=C1&[2*]C&&&
[1*]C(=O)O&[1*]C1=C(CC2CCCC2)C2=CC=CC=C2N1CC1=CC=CC=C1&&&
[1*]OC&[1*]C1=CC=C(OC2=NC([2*])=CC=C2C([3*])=NCC2=CC=CC=C2OC2=CC([4*])=CC=C2[5*])C=C1&[2*]C&&[3*]NO&[4*]C&[5*]C&&
[1*]S(N)(=O)=O&[1*]C1=CC=CC(COC2=CC=C(C3=CC=C([2*])C=C3)C=C2)=C1&[2*]O&&&
[1*]C&[1*]C1=CN(C2CC(NC3=NS(=O)N=C3[2*])C(COC(=O)NC3CCC([3*])C3[4*])O2)C(=O)[NH]C1=O&[2*]N&&[3*]O&[4*]O&&
[1*]OC&[1*]C1=CC=C(C(=O)NC([2*])C2=CC=C(N3C=CC=N3)C=C2)N=C1[3*]&[2*]C&&[3*]OC&&
[1*]C&[1*]N1CCCCC2=C1C([2*])=C(NC(=S)NC(=O)C1=CC=C([3*])C=C1)C([4*])=C2[5*]&[2*]Cl&&[3*]Cl&[4*]Cl&[5*]C#N&&
[1*]C=NNC(=O)OCC&[1*]C1=CC=C(OCC2=CC([2*])=CC([3*])=C2)C=C1&[2*]F&&[3*]F&&
[1*]C&[1*]C1=CC=C(S(=O)(=O)CCCOC2=CC=C(C3=NC([2*])([3*])CO3)C=C2)C=C1&[2*]C&&[3*]C(=O)NO&&
C1=CC=C(CC2=C(C3=CC=CC=C3)OC3=CC=CC=C3C2=S)C=C1&&&
[1*]CC=C&[1*][N+]1=CC=CC([2*])=C1&[2*]C(N)C(C)O&&&
[1*]CC&[1*]N1CCCC1CNC(=O)C1=C([2*])C([3*])=CC([4*])=C1[5*]&[2*]OC&&[3*]Br&[4*]Br&[5*]OC&&
O=C(C1CC2CC1C1CCCCC12)N1CC2=C(CC1CNC(=O)C1=CC=CN=C1)C1=CC=CC=C1[NH]2&&&
[1*]C&[1*]N1C=NC2=C(NC3=CC=C([2*])C([3*])=C3)N=C(NC3CCC([4*])CC3)N=C21&[2*]Cl&&[3*]F&[4*]N&&
[1*]NS(=O)(=O)CCCN(C)C&[1*]C1=CC=C2C(=C1)N=C(CCC1CCCCC1)N2[2*]&[2*]C&&&
[1*]CC(C)C&[1*]C1=CC(C(=O)N2CCC(OC3=CC=CC=N3)CC2)=NO1&&&
[1*]C&[1*]C1=CC=C(NC(=O)NC2=CC([2*])=C([3*])C=N2)C([4*])=C1&[2*]C&&[3*]C&[4*]C&&
[1*]OC&[1*]C1=CC2=C([2*])[NH]C(=O)C([3*])=C2C=C1[4*]&[2*]C&&[3*]CCC(C)C&[4*]OC&&
[1*]C1=CN2C(=O)C(=NNC(=S)NC3=CC=CC([2*])=C3)C(=O)N=C2[NH]1&[1*]Cl&&[2*]Cl&&
[1*]N&[1*]C1=NC=NC2=C1N=CN2[2*]&[2*]COCCO&&&
[1*]C&[1*]C1=NN(C2=CC=C(NC(=O)C3=CC=C([2*])O3)C=C2)C([3*])=C1&[2*]C&&[3*]C&&
[1*]CCCN(C)C&[1*]N1C=CC2=CC(C(=O)N3CCC([2*])CC3)=C3C=C(CC4=CC=CC=C4)C(N4CCOCC4)=CC3=C21&[2*]C(N)=O&&&
[1*]C#N&[1*]C(=CC1=CC=CC=C1)C(=O)C1=CC=C([2*])C([3*])=C1&[2*]O&&[3*]O&&
[1*]N&[1*]C1=C(C(=O)C2=CC=C([2*])C=C2)C(CN2CCN(C3=CC=CC=N3)CC2)=CS1&[2*]Cl&&&
[1*]OCC&[1*]C1=CC=CC=C1C(=O)C1=C([2*])C=C([3*])N([4*])C1=O&[2*]O&&[3*]C&[4*]CCCN(C)C&&
[1*]N1C(=O)C2C(C1=O)CCN2C(=O)C1=CC=CC=C1&[1*]S(=O)(=O)CC[N+](CCO)(CCO)CCO&&&
[1*]C&[1*]C(NC1=CN=CC(N2CCC([2*])CC2)=N1)C1=CC=C(C(=O)N2CCC3=CC=C([3*])C=C3C2CNC2=CC=NC=C2)C([4*])=C1&[2*]N(C)C&&[3*]Cl&[4*]F&&
[1*]C1=C2[NH]C(=O)SC2=C(CCNCCCCS(=O)(=O)CCCCOCCC2=CC=C3C=CC=CC3=C2)C=C1&[1*]O&&&
[1*]C(C)C&[1*]N(CC1=CC=CC(N2C=NN=N2)=C1)C(=O)C1=CN=C2[NH]C=CC2=N1&&&
[1*]C&[1*]N1C(=O)C2=C(N=C(NC3=CC=C([2*])C=C3)N2CC2=CC=CC=C2)N([3*])C1=O&[2*]F&&[3*]C&&
[1*]C(=O)OCC&[1*]C1CCCN(C2=CC([2*])=NC3=C([3*])C=NN23)C1&[2*]C&&[3*]C&&
[1*]C1=CC(N2CCN(CC(=O)NC3=CC=C4N=C(CN5CCC([2*])(C6=CC=CC=N6)CC5)C(=O)NC4=C3)CC2)=CC=C1&[1*]Cl&&[2*]O&&
CC(C)=CCCC(C)=CCCC(C)=CC=CNCCO&&&
[1*]OC&[1*]C1=CC=CC(CC2=CC=CC=C2C2=NC(C3CCCCC3[2*])=N[NH]2)=C1&[2*]C(=O)O&&&
[1*]C&[1*]C1=CC2=C(C=C1[2*])OC(C1=CC=C(C(=O)NCCC([3*])NC3=CC([4*])=CC4=CC([5*])=CC([6*])=C34)C=C1)=N2&[2*]C&&[3*]C&[4*]Cl&[5*]C(=O)NCCC(=N)N&[6*]C(=N)N&&
[1*]CCCC&[1*]C1C2=C(C(=O)C3=CC=CC=C3C2=O)C2CCC([2*])C12[3*]&[2*]C(N)=O&&[3*]O&&
[1*]C(=O)O&[1*]C1=N[NH]C([2*])=C1[3*]&[2*]Cl&&[3*]Cl&&
[1*]CCOC&[1*]N1CCN(C2=CC([2*])=NC=C2C(=O)N2CCN(C3=CC=CC=C3[3*])CC2)CC1&[2*]C&&[3*]C#N&&
[1*]C1=CC=C(NC(=O)C2=CC=CN=C2)C=C1NC(=O)C1=CC=CC=C1&[1*]OC(F)(F)F&&&
[1*]C(=O)OCC&[1*]C1=CSC(C2OC([2*])C([3*])C([4*])C2[5*])=N1&[2*]COC(C)=O&&[3*]OC(C)=O&[4*]OC(C)=O&[5*]OC(C)=O&&
[1*]C&[1*]C1CCCCN1C(=O)CC1=CC=C([2*])C=C1&[2*][N+](=O)[O-]&&&
[1*]NC(=O)C(N)CCCN&[1*]C(C(=O)NC(CC1=CC=CC=C1)C(=O)NC(CC1=CC=CC=C1)C(=O)NC([2*])CC1=C[NH]C2=CC=CC=C12)C1=CC=CC=C1&[2*]C(=O)NC(CCCN)C(=O)NCC(N)=O&&&
[1*]C&[1*]C1=CC(=O)OC2=CC(OCC3=CN(C4=CC=C([2*])C=C4)N=N3)=CC=C12&[2*]Cl&&&
[1*]C&[1*]C1=CC=CC(C(=O)NC2=CC=CC(C(=O)OCC(=O)C3=CC=CC=C3)=C2)=C1[2*]&[2*]C&&&
[1*]OC&[1*]C1=CC=C(C2=NN3C(=C2)[NH]C(=O)N(C2=CC=CC=C2[2*])C3=O)C=C1[3*]&[2*]C&&[3*]OC&&
[1*]COC(C)=O&[1*]C1OC(N2C([2*])=C([3*])C(=O)[NH]C2=O)C([4*])C1[5*]&[2*]O&&[3*]C#N&[4*]OC(C)=O&[5*]OC(C)=O&&
[1*]C(=O)NCCCCCC&[1*]N1CCN(C(=O)NC2=CC=CC=C2)CC1[2*]&[2*]C(=O)OC(C)(C)C&&&
[1*]C&[1*]C1=CC=C(CNC2=NC3=C(S(=O)(=O)C4=CC=C([2*])C=C4)N=NN3C3=C2SC=C3)C=C1&[2*]Br&&&
[1*](CC)=O&[1*]N1CCN(C(=O)C2=NN(C3=CC=C([2*])C=C3)C(C3=CC=CC(NC(=O)C=CC4=CC=C([3*])C=C4)=C3)=C2[4*])CC1&[2*]OC&&[3*]F&[4*]C&&
[1*]C1=CC=CC=C1C(=O)N1CCN(C2=CC=C([2*])C=C2[3*])CC1&[1*]F&&[2*]F&[3*]F&&
[1*]C&[1*]C1=CC=NC=C1C(=O)N1CC2CCCN(CCN3C=CC=N3)C2C1&&&
[1*]CC=CCCCC(=O)O&[1*]C1C(=O)CC([2*])C1C=CC([3*])COC1=CC=CC=C1&[2*]O&&[3*]O&&
[1*]C1CCC(=C)C2([2*])CC(=O)C(=C([3*])[4*])C12&[1*]O&&[2*]C(C)CC&[3*]O&[4*]C(C)C&&
[1*]CSCC&[1*]C1CC([2*])([3*])CC(=O)O1&[2*]C&&[3*]C&&
[1*]C(N)=O&[1*]C1=C([2*])N2C(=NC3=CC=CC=C32)C([3*])=C1N=NC1=CC=C([4*])C=C1&[2*]N&&[3*]S(N)(=O)=O&[4*]Br&&
[1*]C1=CC=C(C2(C3=CC=CC(C4=CN=CN=C4)=C3)OC(=O)NC2=O)C=C1&[1*]Cl&&&
[1*]CCC(=O)O&[1*]C1CC1C1=CC=CC=C1CCC1=CC=CC=C1&&&
[1*]C&[1*]C1=CC=C(C2=CSC(NC3=CC=C([2*])C=C3)=N2)C=C1&[2*]S(N)(=O)=O&&&
[1*]S(=O)CCCCCCCCCCCCCC&[1*]C1=CC(=O)C2=C([2*])C=CC([3*])=C2C1=O&[2*]OC&&[3*]OC&&
[1*]OC&[1*]C1=CC=C(CC2=NCC(CC3=CC=CC=C3)CC2CCCCN2CCN(C3CCCCC3)CC2)C=C1&&&
[1*]C&[1*]C1=CC=C(NN=C2C=C([2*])[NH]C(=O)[NH]2)C=C1&[2*]O&&&
[1*]C&[1*]C1=CC=CC(OC2=CN=C([2*])C=N2)=C1&[2*]CCN&&&
[1*]OC&[1*]C1CN(C(=O)C2=C[NH]C3=NC=C(NC4=CN([2*])N=C4)N=C23)C1&[2*]CC(F)F&&&
[1*]C(C)CC&[1*]C1=CC=C(C2=CSC(N3C=NC4=C(C=NN4[2*])C3=N)=N2)C=C1&[2*]CC(=O)N(C)C&&&
[1*]CCCC&[1*]C1=N[NH]C(=O)N1CC1=CC=C(C2=CC=CC=C2C2=N[NH]N=N2)C=C1&&&
[1*]NCCCN(CCCN(CC)CC)CCCN(CC)CC&[1*]C1=CC2=C3C(=C1)C([2*])=CN3C(=O)C=C2&[2*]C(=O)NN&&&
[1*]C&[1*]C1=NN([2*])C([3*])=C1C1CCCN1C(=O)C1=N[NH]C=C1&[2*]C&&[3*]C&&
[1*]CNC(=O)NCCC&[1*]C1OC(N2C=C([2*])C(=O)[NH]C2=O)CC1[3*]&[2*]C&&[3*]O&&
[1*]C#C&[1*]C1=CC=C2C(=C1)OC(=O)N2CC([2*])NCC1=NN=C([3*])O1&[2*]C&&[3*]C&&
[1*]NC(C)C(=O)O&[1*]C1=CC=C(CC2=CC=C(C3=CC=CC=C3)N=C2)C=C1&&&
[1*]O&[1*]C(C1=CC=C([2*])C=C1)C1=NC(C2=CC=CC([3*])=C2)=C[NH]1&[2*]F&&[3*]Cl&&
[1*]C#CC(C)(C)O&[1*]C1=CC=C2OC3(CCNCC3)CC(=O)C2=C1&&&
[1*]C#C&[1*]C1([2*])C([3*])OC(N2C=CC([4*])=NC2=O)C1[5*]&[2*]O&&[3*]CO&[4*]N&[5*]OC&&
[1*]C=CC(=O)OC(C)C&[1*]N1CCCCC1C1=C([2*])N(C2=CC=CC=C2)N=C1[3*]&[2*]Cl&&[3*]C&&
[1*]CC(=O)OCC&[1*]C1=CC([2*])=C([3*])C([4*])=C1[5*]&[2*]O&&[3*]C&[4*]Br&[5*]O&&
[1*]C1SC(N2C=C([4*])C(=O)[NH]C2=O)C([3*])C1[2*]&[1*]CO&&[2*]O&[3*]O&[4*]I&&
[1*]N&[1*]C1=CC=C(C2=N[NH]C(=O)C=C2)C=C1&&&
[1*]NS(C)(=O)=O&[1*]C1=CC=CC(C2=CN3C=CN=CC3=N2)=C1&&&
[1*]CC(=O)O&[1*]C(NC(=O)C1CCN(C(=O)C=CC2=CC([2*])=CC([3*])=C2)CC1)C1=CC=CC=C1&[2*]Cl&&[3*]Cl&&
[1*]C&[1*]C1=CC=CC=C1OCC(=O)NC1=NN=C(S(=O)(=O)N2CCOCC2)S1&&&
[1*]C&[1*]C1=CC([2*])=CC(C(=O)NC2=CC=C(N3CCOCC3)C([3*])=C2)=C1&[2*]O&&[3*]OCCN&&
[1*]C(=O)OC&[1*]C1=CC=C(CNC(=O)C2=CC=C([2*])C=C2)O1&[2*]C(C)(C)C&&&
[1*]C&[1*]C1=CC=C(C2=CC=C([2*])C=C2[3*])C=C1&[2*]OCC(=O)O&&[3*]C&&
[1*]C1=C([2*])C=C([3*])C(NC(=O)NC2=CC=CC(C3=NSC(=O)[NH]3)=C2)=C1&[1*]Cl&&[2*]Cl&[3*]Cl&&
[1*]SCCC&[1*]C1=NC([2*])=CC(NCCN2CCOCC2)=N1&[2*]Cl&&&
[1*]CC(=O)NCCOC&[1*]N1C=C([2*])C2=CC(C3=CC=CC=C3)=CC=C2C1=O&[2*]C&&&
[1*]C&[1*]C1=CC=C(NC(=O)NC2=CC=C(OC3=CC=CC=C3)C([2*])=C2)C=C1[3*]&[2*]Cl&&[3*]Cl&&
[1*]OC&[1*]C1=CC=C(S(=O)(=O)NC2=CC=CC(C=C3SC(=S)NC3=O)=C2)C=C1[2*]&[2*]OC&&&
[1*]C(=O)OC&[1*]C1=CC=C(OCC2=CC=CC=C2[2*])C=C1&[2*]Cl&&&
[1*]OC&[1*]C1=CC=C2[NH]C=C(C3N4CCCC4C4C(=O)N(C5=CC=C([2*])C([3*])=C5)C(=O)C34)C2=C1&[2*]Cl&&[3*]Cl&&
[1*]C(=O)OCC&[1*]C1=C(C2=CC=CC=C2)C2=CC=CC=C2S1&&&
[1*]C&[1*]C1CCC2C([2*])C(=O)N(CCOCCOCCN([3*])CCN3C(=O)C4=CC=CN=C4S3(=O)=O)C3OC4([4*])CCC1C23OO4&[2*]C&&[3*]C&[4*]C&&
[1*]C(C)C&[1*]N1CCC([2*])(C2=CC=CN=C2)CC1&[2*]O&&&
[1*]C1=CC=C(C=CC(=O)OCC(=O)NC2=CC(S(=O)(=O)N3CCOCC3)=CC=C2N2CCOCC2)C=C1&[1*]C(F)(F)F&&&
[1*]C&[1*]C1=CC=C2C(=O)N(CCN3CC([2*])([3*])OC(=O)C3)C([4*])=NC2=C1&[2*]C&&[3*]C&[4*]S&&
[1*]C&[1*]N1CCN(C2=CC=C(NC3=NC=C4C=C(C5=CC=CC=C5)N5C(=N4)N([2*])C(=O)N5C3=O)C=C2)CC1&[2*]C&&&
[1*]C(C)C&[1*]C1=CC=C(C=NNC2=N[NH]C([2*])=C2)C=C1&[2*]N&&&
[1*]C&[1*]C1=CC=C2CC3=C([NH]N=C3C3=CC=C([2*])C=C3)C2=C1&[2*]C(C)C#N&&&
O=C(NC(CC1=CC=CC=C1)C(=O)N1CCC2(CC1)OOC1(O2)C2CC3CC(C2)CC1C3)C1CCCCC1&&&
[1*]C&[1*]C1=CC([2*])=C([3*])O1&[2*]C(=O)O&&[3*]C&&
S=C1[NH]C2=CC=CC=C2[NH]1&&&
[1*]CC&[1*]N1C=C(C2C([2*])C(=O)N2CCCC2=C[NH]C3=CC=CC=C23)C=N1&[2*]Cl&&&
[1*]OC&[1*]C1=CC([2*])=CC=C1OCCN1CCC(C2=NC3=CC=CC=C3[NH]2)CC1&[2*]C(C)=O&&&
[1*]C&[1*]C1=C(C(=O)NCCN2C([2*])CCCC2[3*])C=NN1C1=CC=C([4*])C=C1&[2*]C&&[3*]C&[4*]Cl&&
[1*]C&[1*]N1C=CC2=C1C(=O)C1=CC=CC=C1C2=O&&&
[1*]OCC&[1*]C1=CC(C(NC2=CC=C3C([2*])=NC=CC3=C2)C(=O)NC([3*])C=CC2=CC=CC=C2)=CC=C1[4*]&[2*]N&&[3*]C&[4*]C&&
C(=NN=C1N=C(N2CCCC2)[NH]C2=C1CCCC2)C1=CC=CS1&&&
[1*]C&[1*]C1=NOC([2*])=C1S(=O)(=O)NC1=C([3*])N([4*])N(C2=CC=CC=C2)C1=O&[2*]C&&[3*]C&[4*]C&&
[1*]C&[1*]C12C=CC(=O)C=C1CCC1C2C([2*])CC2([3*])C1CCC2([4*])[5*]&[2*]O&&[3*]C&[4*]O&[5*]C(=O)CO&&
[1*]OC&[1*]C1([2*])CCC2C3CCC4CC5(CCC4([3*])C3CCC21[4*])OOC1(CCCCC1[5*])OO5&[2*]C(C)C&&[3*]C&[4*]C&[5*]C&&
C1=CSC(CN2C=C(CNN3C=NN=C3)N=N2)=C1&&&
[1*]N(C)C&[1*]C1=CC=C(C(=O)N2CC3=CC=CC=C3CC2[2*])C=C1&[2*]C(=O)NC(C)(C)C&&&
[1*]OCC&[1*]C1=CC=C(N([2*])S(=O)(=O)C2=CC=C(C(=O)NC3=CC=C([3*])C=C3)S2)C=C1&[2*]C&&[3*]O&&
[1*]CCCCCNC(C)=O&[1*]C1CC(CCC2=CC=CC=C2)N([2*])C(=O)C([3*])NC(=O)CC([4*])C([5*])OC(=O)C(CC2=CC=NC=C2)NC1=O&[2*]C&&[3*]C(C)O&[4*]O&[5*]C(C)(C)C&&
[1*]C&[1*]N(C(=N)NC1=CC2=C(C=C1[2*])[NH]C(C1CC1)=N2)C1CCCCC1&[2*]Cl&&&
[1*]CC&[1*]C1=NC2=C([2*])N=CN=C2N1C1=CC=C([3*])C=C1&[2*]N&&[3*]Br&&
[1*]CC(C)C&[1*]C(NC(=O)C(=O)NCC1CCCO1)C(=O)NC([2*])C(=O)C1=NC=CS1&[2*]CCCNC(=N)N&&&
[1*]OC&[1*]C1=CC=CC(CNC(=O)C2=CN=C(N3CCCCC3)N=C2[2*])=C1&[2*]O&&&
[1*]N&[1*]C1=C(C(=O)C2=CC=C([2*])C([3*])=C2)C(CN2CCN(C(=O)CCNC(=O)C3=CC=C([4*])N=C3)CC2)=C(C2=CC=C([5*])C([6*])=C2)S1&[2*]Cl&&[3*]Cl&[4*]Cl&[5*]F&[6*]Cl&&
[1*]CCCCCC&[1*]N1C([2*])=C2C(C3=CC=C(S(=O)(=O)N4CCCCC4[3*])C=C3)=CC=CC2=NC1=S&[2*]O&&[3*]CO&&
[1*]C1=C(C=C2C(=O)NC3=CC=CC=C23)[NH]C(C2=CC=C(N3CCC3)C=C2)=C1&[1*]Cl&&&
[1*]C&[1*]N(NC(=O)C1=CN=C2C(=C1)C=C(C1=CC=C(NC3=CC=CC=C3)C=C1)C(=O)N2[2*])C1=NC([3*])=CS1&[2*]C&&[3*]C(F)(F)F&&
[1*]C&[1*]C1=CC2=C(C=C1OCCCN1CCC([2*])CC1)C([3*])([4*])CCC2([5*])[6*]&[2*]C&&[3*]C&[4*]C&[5*]C&[6*]C&&
[1*]CC&[1*]N(C(=O)C1=CC=CN=C1[2*])C1CCCN(CC2=NON=C2[3*])C1&[2*]N(C)C&&[3*]C&&
[1*]C(=O)NC(C)(C)C&[1*]C1CSCC2=C([2*])C=NC=C21&[2*]C(=O)NCCOCCN&&&
[1*]C(=CC(=O)OCC)C(F)(F)F&[1*]N1C=CC2=CC=CC([2*])=C21&[2*]C&&&
[1*]C1=CC=CC=C1CNC(=O)C1CC(=O)N(C2CCCC2)C1&[1*]F&&&
[1*]C&[1*]C1=C([2*])C2=C(NC(=O)C3=CC=CC=C3N3C(=O)C4=CC=CC=C4C3=O)C=CC=C2C1=O&[2*]O&&&
[1*]O&[1*]C1(C2=CC=CC=C2)C2=CC=CC=C2N=C(NC2=NC3=CC=CC=C3S2)C2=CC=CC=C21&&&
[1*]C&[1*]C1=CC=CC(CN(C2CCN(C(=O)C3=CC=CC=C3[2*])CC2)S(=O)(=O)C2=C[NH]C=N2)=C1&[2*]F&&&
[1*]CC&[1*]C1([2*])SC(C([3*])NC(=O)C([4*])NC(=O)CC2=CC=CC=C2)NC1=O&[2*]CC&&[3*]C(=O)O&[4*]CCCNC(=N)N&&
[1*]CC&[1*]C1NC(=O)C([2*])([3*])NC(=O)C([4*])C(CC2=CC=C([5*])C=C2)NC(=O)C([6*])NC(=O)C([7*])NC1=O&[2*]CC(C)C&&[3*]CC&[4*]NC(C)=O&[5*]O&[6*]C(C)C&[7*]C(C)CC&&
[1*]NC(C)=N&[1*]C1=CC=C(N2CCN(C3=CC=CC([2*])=C3)CC2)C=C1&[2*]C&&&
CC(C)=CC=CC(C)=CCCC(C)=CCCC=C(C)CCC=C(C)CCC=C(C)C&&&
[1*]C&[1*]C1=CC=CC(C(=O)N2CCCC3(CCCN(C([2*])C4=CC=C([3*])C=C4)C3)C2)=C1&[2*]C&&[3*]Br&&
[1*]C&[1*]C1=CC=C(OCC(=O)NNC(=S)NC2CC2)C=C1[2*]&[2*][N+](=O)[O-]&&&
[1*]C&[1*]N1C(=NC(=O)C2=CC=C([2*])C=C2)SC2=CC([3*])=CC=C21&[2*]F&&[3*]F&&
[1*]C&[1*]C1=NC(N2CCCCC2)=C2OC3=CC([2*])=CC=C3C2=N1&[2*]O&&&
[1*]CC(=O)O&[1*]C1SC(=NN=CC2=CC=C([2*])C=C2[3*])N(C2=CC=CC=C2[4*])C1=O&[2*]O&&[3*]O&[4*]O&&
[1*]C(F)(F)F&[1*]C1=CC(COCC2(C3=CC=CC=C3)CCNCC2)=CC([2*])=C1&[2*]C(F)(F)F&&&
[1*]S(=O)(=O)C(C)C&[1*]C1=CC=C([2*])C=C1&[2*]NC(=O)NCC(=O)O&&&
O=C(C=CC1=CC=CC=C1)C=C1NCC2C(NC(=O)C3=CC=CC=C3)CCCN2C1=O&&&
[1*]C&[1*]C1=NN(C2=CC3=C(C=C2[2*])C(=O)C2=C(S[NH]C2=O)N3C2CC2)C(C(=O)NC2=NN(CCN3CCOCC3)C=C2)=C1&[2*]F&&&
[1*]OCC&[1*]C1=CC(CNCC2=CC=CC=C2[2*])=CC([3*])=C1OCC1=CC=CC=C1[4*]&[2*]Cl&&[3*]Cl&[4*]OC&&
[1*]N(C)C&[1*]C1=NC=NC2=C1N=CN2C1C=C([2*])C([3*])O1&[2*][N-][N+]#N&&[3*]CO&&
[1*]C(C)(C)C&[1*]C1=NC(CN(CC2=CC=CC=C2)C(=O)OCC2=CC=CC=C2)=NO1&&&
[1*]OC&[1*]C1=CC=C2C=CC(S(=O)(=O)N=C([2*])N3CCCC3)=CC2=C1OC1CCCC1&[2*]N&&&
[1*]C&[1*]C1C(=O)OC2CC34C5OC(=O)C([2*])C5CCC3([3*])C12[4*]&[2*]C&&[3*]C&[4*]O&&
[1*]C&[1*]N(CC1=CC=CC=C1C1=CC=CC=C1)C(=O)COCC1=CN(CC([2*])COCC2=CC=CC=C2)N=N1&[2*]O&&&
[1*]OC&[1*]C1=CC=C([2*])C=C1C1OC([3*])C([4*])C([5*])C1[6*]&[2*]C=CC(=O)O&&[3*]CO&[4*]O&[5*]O&[6*]O&&
[1*]C(=O)NC(C(=O)O)C(C)C&[1*]C1([2*])CCCC2=CC=CC=C21&[2*]NC(=O)C(NC(=O)C(N)C(C)C)C(C)C&&&
[1*]CCNC(=O)CC#N&[1*]C1=C[NH]C2=CC=C([2*])C=C12&[2*]O&&&
[1*]C1=CC=C(N2C(C3=CC=C(C#CC4=CC=CC=N4)C=C3)=CN=C2SCC(=O)NCC2=CC=CO2)C=C1&[1*]Cl&&&
[1*]C&[1*]C1=CC=C([2*])C(OCCNC(=O)C2CC3CCC2C3)=C1&[2*][N+](=O)[O-]&&&
[1*]CC(O)C(OS(C)(=O)=O)C(C)(C)O&[1*]N1C=C(C2CCCCC2)N=N1&&&
[1*]C&[1*]C1=CC([2*])=CC(C(=O)C2=C([3*])C(=O)[NH]C3=CC=CC=C23)=C1&[2*]C&&[3*]N(C)C(=O)CN&&
O=C(NC1=NC2=CC=CC=C2S1)OCC1=CC=CC=C1&&&
[1*]OC(C)=O&[1*]C1=CC=C2OC(C(=O)OC([2*])C3C(=O)OC4C([3*])C5C(OC(=O)C6=CC=C([4*])C=C6)OC=CC5OC34)=CC2=C1&[2*]CN&&[3*]O&[4*]O&&
NC(CCP(=O)(O)O)C(=O)O&&&
[1*]NC(=O)C=C&[1*]C1=CC=CC(NC2=NC(NC3=CC=CC(N4CCN([2*])CC4)=C3)=NC3=C2N=C[NH]3)=C1&[2*]C&&&
[1*]NC(=O)OC&[1*]C(C(=O)N1CCCC1C(=O)NCC1=CC=C(C2=CC=C(NC(=O)C3CCCN3[2*])C=C2)C=C1)C1CCCCC1&[2*]C(=O)C(NC(=O)OCC(C)C)C(C)(C)C&&&
[1*]CC(C)C&[1*]C(NC(=O)OCC1=CC=CC=C1)C(=O)NC(CC1=CC=CC=C1)C(=O)C(=O)NCCNS(=O)(=O)C1=CC=CC=N1&&&
[1*]CC&[1*]N1CCN(C2=C([2*])C(=O)N(C3=CC=CC=C3[3*])C2=O)CC1&[2*]Cl&&[3*]F&&
[1*]C1=CC=C(C2=NN=C(SCC(=O)C3=CC4=CC=CC=C4OC3=O)N2CC2=CC=CO2)C=C1&[1*]F&&&
[1*]OC&[1*]C1=CC=CC=C1N1C(CN2CCOCC2)=NC2=CC=CC=C2C1=O&&&
[1*]C&[1*]C([2*])(C(=O)NC1=NN=CS1)C1CN(C2=CC=C(S(=O)(=O)C3CC3)N=C2)C(=O)O1&[2*]C&&&
CC(C)(CNC(=O)CC(O)CC(=O)C(F)(F)F)NC(=O)OC(C)(C)C&&&
[1*]C&[1*]N1CCCN(C(=O)C2=CC(S(=O)(=O)NCC3=CC=CN=C3)=CC=C2[2*])CC1&[2*]Cl&&&
[1*]OC&[1*]C1=CC=C(C=CC(=O)C2=CC=C(N3CCN(CCOC4OC5OC6([2*])CCC7C([3*])CCC(C4[4*])C57OO6)CC3)C=C2)C=C1&[2*]C&&[3*]C&[4*]C&&
[1*]C&[1*]C1=CC2=NC([2*])=CC(C=CC3=CC=C4C=CC=CC4=N3)=C2C=C1[3*]&[2*]C&&[3*]C&&
[1*]C&[1*]N1C(CC2=CC=CC=C2NC(=O)C2=CC=C([2*])C=C2[3*])=NC2=CC=CC=C21&[2*]O&&[3*]O&&
[1*]CC&[1*]C1CN2CCC3=CC([2*])=C([3*])C=C3C2CC1CC1C2=C(CN1[4*])C1=CC([5*])=CC=C1[NH]2&[2*]OC&&[3*]OC&[4*]CC&[5*]OC&&
CC(C)=CCCC(C)=CCCCC=CCC=CCC=CCCC(P(=O)(O)O)P(=O)(O)O&&&
[1*]OC&[1*]C1=CC(NC(=O)C2=CC=CC([2*])=C2)=C([3*])C=C1[4*]&[2*][N+](=O)[O-]&&[3*]OC&[4*]Cl&&
[1*]OC&[1*]C1=CC2=C(C([2*])=C1)C1(C3=CSC=C3)OC3=CC=CC4=C3C1(CCN([3*])C([4*])C4)C2&[2*]OC&&[3*]C&[4*]C&&
[1*]NC(=O)CNC(=O)C(CC)CC&[1*]C1=CC=CC=C1N1CCOCC1&&&
[1*]CC(=O)OC(C)C&[1*]C1C(=O)NCCN1C(=O)C=CC1=CC=C([2*])C=C1&[2*]Cl&&&
[1*]C1=C(NC(=O)N2CCCC(N3CCCC3)C2)C=C([2*])C(OCC2CC2)=C1&[1*]Cl&&[2*]Cl&&
[1*]OC&[1*]C1=CC=C(C2=CC=C(NC(=O)C3=CC=C([2*])C=C3)C([3*])=C2)C=C1[4*]&[2*]C&&[3*]F&[4*]NC(=O)CC(N)C(=O)O&&
[1*]C&[1*]C1=NN(C2CCS(=O)(=O)CC2)C2=C1C=C(C(=O)NC1=CC=C([2*])N=C1)S2&[2*]N&&&
[1*]NC(=O)CC(C)C&[1*]C1=NC2=NC=C(C3=CC=C([2*])C=C3)N=C2S1&[2*]CCO&&&
[1*]OC&[1*]C1=CC=C(C=CC(=O)NN=C([2*])CC(=O)NCC(=O)NCC2=CC=CO2)C=C1&[2*]C&&&
[1*]OC&[1*]C1=CC=C(C(=O)NC2([2*])C(=O)N(CC3=CC=CC=C3[3*])C3=CC=CC=C32)C=C1&[2*]O&&[3*]OC&&
[1*]C1=C([2*])C(NC(=O)NC2=CC=CC(C3=CN4C=CC=C(NCC5=CC=CC=C5)C4=N3)=C2)=CC=C1&[1*]Cl&&[2*]Cl&&
[1*]N&[1*]C1CCC2=CC=C(S(=O)(=O)C3=CC=CC4=CC=CN=C34)C=C2C1&&&
[1*]C&[1*]N1C(C2=CC=CC=C2)=CC2=CC=C([2*])C=C2C1=O&[2*][N+](=O)[O-]&&&
[1*]OC&[1*]C1=CC=C([2*])C=C1C1=C[NH]C(C([3*])C2=CC=CC([4*])=C2[5*])=N1&[2*]F&&[3*]CC(=O)O&[4*]Cl&[5*]F&&
O=C(NC1=CC=CC2=C1CCCC2)C1=NC(C2=CC=CC=N2)=NO1&&&
[1*]C&[1*]C1OC(OC2C(COC3OC([2*])C([3*])C([4*])C3[5*])OC([6*])C([7*])C2[8*])C([9*])C([10*])C1[11*]&[2*]CO&&[3*]O&[4*]O&[5*]O&[6*]CO&[7*]O&[8*]O&[9*]O&[10*]O&[11*]O&&
[1*]C1=CC(OCC(=O)N2CCN(CC3=NN(C4=CC=C([2*])C=C4)C(C4=CC=C([3*])C=C4)=C3)CC2)=CC=C1&[1*]Cl&&[2*]OC(F)(F)F&[3*]Cl&&
[1*]C&[1*]C1=CC=C(NC(=O)C2=CC=C([2*])C([3*])=C2)N=C1&[2*]NC(=O)CNC(CO)(CO)CO&&[3*]F&&
[1*]C&[1*]C1=NN([2*])C=C1CN([3*])S(=O)(=O)C1=CC=C([4*])C=C1&[2*]C&&[3*]CCCN(C)C&[4*]OC(F)(F)F&&
[1*]C&[1*]C=C1C(C2=CC=CC([2*])=C2)OC(=O)N1CC1=CC=C([3*])C=C1&[2*]C#N&&[3*]F&&
[1*]OC&[1*]C1=CC2=C(C=C1OCCCN1C=CN=C1)N=CC1CCCN1C2=O&&&
[1*]CC&[1*]C1=CC(CC2=NC=C(C3=CC=CC=C3)S2)=CC=C1[2*]&[2*]OCCCN(C)C&&&
[1*]C(=O)OCC&[1*]C1=C([2*])NC([3*])=C([4*])C1C1=C(CSC2=NC3=CC=CC=C3S2)[NH]C2=CC=C([5*])C=C12&[2*]C&&[3*]C&[4*]C(=O)OCC&[5*]Cl&&
[1*]OC&[1*]C1=CC([2*])(C(=O)NCC=CC2=CC=CC=C2)C2C([3*])C([4*])CC2([5*])C([6*])C([7*])C1=O&[2*]C&&[3*]C&[4*]O&[5*]O&[6*]C&[7*]OC(C)=O&&
[1*]C#N&[1*]C1=CC=C(NC(=O)CSC2=NN=C(C3=CC=NO3)O2)C=C1[2*]&[2*]C(F)(F)F&&&
[1*]CNC(=O)OC&[1*]C1=CC=C2OC3=CC=C4OCN([2*])CC4=C3C2=C1&[2*]C&&&
[1*]CSC(S(C)=O)=NC(C)(C)C&[1*]N1C=NC2=C([2*])N=CN=C21&[2*]N&&&
[1*]C&[1*]C1=CC=C(CN2C(=O)C3CC=CCC3C2=O)C([2*])=C1&[2*]O&&&
[1*]C#N&[1*]C1=C(NC(=O)C2=CC(S(=O)(=O)N3CCOCC3)=CC=C2[2*])SC2=C1CCN(C1CCOCC1)C2&[2*]Cl&&&
[1*]C(N)=O&[1*]C1=NN([2*])C2=C1C=CC1=CN=C([3*])N=C12&[2*]COCCO&&[3*]N&&
[1*]CCC(C)C&[1*]C1=C(C(=O)NCC2=CC=C(C3=CC=CC=C3)C=C2)N2C=C([2*])C=CC2=N1&[2*]Br&&&
[1*]CCC(=O)NC(C)C&[1*]N1C(C2=CC=C([2*])O2)=NC2=CC=CN=C21&[2*]P(=O)(OC(C)C)OC(C)C&&&
[1*]C1CN(C(=O)C2=CC=C(C3=CC=CC=C3)C=C2)CCC1N1C=C(C2CC2)N=N1&[1*]O&&&
[1*]C#N&[1*]C1=NC([2*])=CC=C1C=NNC1=CC=C(C(=O)NNC(=O)C2=CC=CC=C2[3*])C=C1&[2*]C(F)(F)F&&[3*]F&&
[1*]CC(C)(C)C&[1*]N1C(=O)C(CC(=O)N2CC([2*])C([3*])([4*])C2)SC1C1=CC=C([5*])C=C1&[2*]C&&[3*]C&[4*]C&[5*]C(=O)NCC(F)(F)F&&
[1*]OC&[1*]C1=CC([2*])=CC=C1OCC([3*])CN1CCC([4*])(C2=CC=C([5*])C=C2)CC1&[2*]C(C)=O&&[3*]O&[4*]O&[5*]F&&
[1*]OC&[1*]C1=CC=C(C2CC(=O)C3=C(C2)NC([2*])C(C2=CC=CC=C2[3*])=C3[4*])C=C1&[2*]C&&[3*]OC&[4*]C(=O)OC(C)C&&
[1*]N&[1*]C1=NC(OCCC2=CC=CS2)=C2N=CN(C3OC([2*])C([3*])C3([4*])[5*])C2=N1&[2*]CO&&[3*]O&[4*]F&[5*]F&&
[1*]C(=O)NCCCCC&[1*]C(CC1=CC=CC=C1)NC(=O)C([2*])NC(=O)C([4*])CC1=CC=C([3*])C=C1&[2*]CCCN=C(N)N&&[3*]O&[4*]NC(C)=O&&
[1*]C(=O)OC&[1*]C1CCN(C(=O)C2=CC=C3SC(=CC4=CC=C([2*])C([3*])=C4)C(=O)NC3=C2)CC1&[2*]OC&&[3*]OC&&
[1*]C&[1*]C1=CC=C(C2SC3=CC=C([2*])C=C3N=C3C4=CC=CC=C4C(=O)C32)C=C1[3*]&[2*]Br&&[3*]C&&
[1*]OC(C)=O&[1*]C1=CC=C([2*])C=C1&[2*]O&&&
[1*]OC&[1*]C1=CC=C(CCNC(=O)CCC2=CC=CC=C2)C=C1[2*]&[2*]OC&&&
[1*]OC&[1*]C1=CC=C(NC2=CC(C(=O)NC3CCN(C4CCCCC4)C3)=C3C=CC=CC3=N2)C=C1&&&
[1*]S(=O)(=O)CC&[1*]C1=CC=C(CC([2*])NC(=O)C2=CC=CC=C2)C=C1&[2*]C(=O)O&&&
[1*]C&[1*]C1=C([2*])SC2=NC=NC(NCC3CC3)=C12&[2*]C(=O)N(C)C&&&
[1*]C&[1*]C1=CC=CC2=C1[NH]C(CCCN1C(=O)C3=CC=CC=C3S1(=O)=O)=N2&&&
[1*]C1=C(C(=O)NCC(C2=CC=CO2)N2CCC3=CC=CC=C3C2)C([2*])=CC=C1&[1*]Cl&&[2*]Cl&&
[1*]OC&[1*]C1=CC=C(OC2=C([2*])C=NN(C3=CC=C([3*])C=C3)C2=O)C=C1&[2*]Cl&&[3*]S(N)(=O)=O&&
[1*]OC&[1*]C1=CC(CC(=O)OCC2OCC3=NC4=NC([2*])=NC([3*])=C4C=C3O2)=CC([4*])=C1[5*]&[2*]N&&[3*]N&[4*]OC&[5*]OC&&
[1*]C(=O)OCC&[1*]C1=C([2*])N=C2SC([3*])=C([4*])N2C1C1=CC=C(C2=CC=CC=C2)C=C1&[2*]C&&[3*]C&[4*]C&&
[1*]C1CC(C2=CC=CC=C2)NC2(CCCCC2)C1=O&[1*]O&&&
[1*]CC&[1*]C1([2*])SC(=NC(=O)CC2=CC=CC=C2)N(CCC2=CC=CC=C2)C1=O&[2*]C&&&
[1*]NC(C(=O)OCC)C(C)C&[1*]P(=O)(OCC1OC(N2C=CC(=O)[NH]C2=O)C([2*])([3*])C1[4*])OC1=CC=CC=C1&[2*]C&&[3*]F&[4*]O&&
[1*]OCC(=O)OCC&[1*]C1=CC=C2C=CC=CC2=C1C(=O)NCC1=CC([2*])=C([3*])C([4*])=C1&[2*]OC&&[3*]OC&[4*]OC&&
[1*]N(C)C&[1*]C1=CC=C2C(=C1)CCC1=C2C2=C3C(=CC=C2[NH]1)CCC3([2*])[3*]&[2*]O&&[3*]C(F)(F)F&&
[1*]CC(NC(=O)OCC)C(=O)NC(CC(=O)O)C(=O)NC(CC(C)C)C(N)=O&[1*]C1=C[NH]C2=CC=CC=C12&&&
[1*]C&[1*]C1=CSC(=O)N1CCC(=O)OCC1=NC(=O)C=C(N2CCOCC2)[NH]1&&&
[1*]CCC(=O)OCCCCC&[1*]C1=CC=C([2*])C=C1&[2*]O&&&
[1*]C1=CC=C(CCCOC2=CC=C(C(=O)C3=CC4=CC=C(OCCN5CCCCC5)C=C4OC3=O)C=C2)C=C1&[1*]F&&&
[1*]CCCC&[1*]N1C([2*])=C(N([3*])C(=O)C2=CC=C(OC3=CC=C([4*])C=C3)C=C2)C(=O)[NH]C1=O&[2*]N&&[3*]CCOC&[4*]C(C)C&&
[1*]C(C)C&[1*]C(NC(=O)OCC1=CC=CC=C1)C(=O)OC1CC=C([2*])CC1[3*]&[2*]C(=O)O&&[3*]O&&
[1*]CCCC&[1*]C(OC1=CC=C([2*])C=C1)C(=O)N1CCN(S(=O)(=O)C2=CC=C(C3=N[NH]C(=O)C=C3)S2)CC1&[2*]Cl&&&
[1*]C&[1*]N1N=NN=C1C1=CC=CN=C1C(=O)C1=NC2=CC=CC=C2N1CC1=CC=CC=C1&&&
O=C(COC1=CC=C(C2=CC=CC=C2)C=C1)NC1=CC=C2C=CC=CC2=C1&&&
[1*]C&[1*]C1OC(OC2CCC3([2*])C4CC([3*])C5([4*])C(C6=COC(=O)C=C6)CCC5([5*])C4CC([6*])C3([7*])C2)C([8*])C([9*])C1[10*]&[2*]C=O&&[3*]O&[4*]C&[5*]O&[6*]O&[7*]O&[8*]O&[9*]O&[10*]O&&
[1*]O&[1*]C1=CC2=C(C=C1[2*])C1C3=CC=C([3*])C=C3OCC1CO2&[2*]O&&[3*]O&&
[1*]OC&[1*]C1=CC=C(CN2CCC(C(=O)NCCC3=CC=CC=C3[2*])C2)C=C1[3*]&[2*]F&&[3*]OC&&
[1*]CCCCCC&[1*]C1=NC2=CC=CC=C2[NH]1&&&
[1*]C(CO)OCC&[1*]N1C=C([2*])C2=CC([3*])=CC=C21&[2*]C=O&&[3*][N+](=O)[O-]&&
[1*]C&[1*]C1=C([2*])SC=C1C(=O)N1CCC(N2C(=O)[NH]C3=CC=CC=C32)CC1&[2*]Cl&&&
[1*]C&[1*]C1=CC=C(C([2*])NC(=O)CN2C=CC=C2)C=C1&[2*]C&&&
[1*]C1=CC=C(C([2*])C(CN2CCCC2=O)C2=CC=CC=C2)C=C1&[1*]Cl&&[2*]O&&
[1*]CCC(O)CC(=O)CC(O)CC(O)CC(O)CC(OCC=C)OC&[1*]C1=CC=CC=C1&&&
[1*]CC&[1*]N1C2=CC(N3CCN4C=C([2*])N=C4C3)=C([3*])C=C2N([4*])C(=O)C2=C1[NH]C1=CC=CC=C21&[2*]C&&[3*]OC&[4*]C&&
[1*]CC&[1*]C1CCCCN1CCCNC(=O)C1CCC(CNS(=O)(=O)C2=CC=C([2*])C=C2)CC1&[2*]C&&&
[1*]C(=O)OC&[1*]C1=CC=CC=C1C1=CC(CC2=CC([2*])=CC=C2OC2OC([3*])C([4*])C([5*])C2[6*])=CC=C1[7*]&[2*]C(C)O&&[3*]CO&[4*]O&[5*]O&[6*]O&[7*]O&&
[1*]CC(=O)O&[1*]C1=CC=C(CN2C(=O)C3=CC=CC4=CC=CC(=C34)C2=O)C=C1&&&
[1*]CC&[1*]N(CC([2*])C([3*])CC1=CC=CC=C1)C(=O)C1=CC=C2[NH]C3=C(CCN(CC4=CC=CC=C4)C3C3=CC=CC=C3)C2=C1&[2*]O&&[3*]NC(=O)OC(C)(C)C&&
[1*]C&[1*]C1=CC=C(C2=CCC3=CC([2*])=C([3*])C=C3O2)C=C1&[2*]CO&&[3*]O&&
[1*]S(N)(=O)=O&[1*]C1=CC=CC(NC(=O)NC2=CC=CC([2*])=C2)=C1&[2*]CO&&&
[1*]C&[1*]C1=CC=CC(OCC(=O)NCC2=CC=CN=C2N2CCCC([2*])C2)=C1&[2*]C&&&
[1*]C&[1*]C1(C(=O)NC2CCN(CC3=CC=CC([2*])=C3)CC2)CC1&[2*]C#N&&&
[1*]OCC&[1*]C1=CC=C(N=C2NC(=O)C(=CC(=O)NC3=CC=CC=C3[2*])S2)C=C1&[2*]C(=O)O&&&
[1*]CC(=O)O&[1*]C1=C(C2=CC=C([2*])C=C2)N=C(NC(=O)C2=CC=CC=C2)S1&[2*]Cl&&&
[1*]S(C)(=O)=O&[1*]N1CCCC(C(=O)NC2=CC=CC=C2C2=CC=CC=C2)C1&&&
O=CCCCCCCCCC(=O)OCC(CO)OCCO&&&
[1*]N(C)C&[1*]C1=NC(NC2=CC([2*])=CC(C3CCNCC3)=C2[3*])=NC=C1[4*]&[2*]Cl&&[3*]Cl&[4*]C(F)(F)F&&
[1*]C&[1*]C1CCCN1C1CCN(C2=CC=C(N3CC(CN4C=CN=N4)OC3=O)C=C2[2*])C1&[2*]F&&&
[1*]OC&[1*]C1C=CC(N([2*])C(=O)C2=CC=CC3=C(NS(=O)(=O)C4=CC([3*])=C([4*])C([5*])=C4)C=CC=C23)C=C1&[2*]C&&[3*]C&[4*]C&[5*]C&&
[1*]C(=O)C=C(O)C(=O)OCC&[1*]C(CC1=CC=C([2*])C=C1)C1=CC=C2OCOC2=C1&[2*]C(=O)O&&&
[1*]N(C)C&[1*]C1=CC=CC(C(=O)OCC(=O)NC2=CC=C3OCCOC3=C2)=C1&&&
[1*]C1=CC(CN2C(=O)C3=CC=CC=C3C(C3C4=C(CC(C5=CC=CC=C5)CC4=O)OC(=N)C3[2*])C2=O)=CC=C1&[1*]C(F)(F)F&&[2*]C#N&&
[1*]SCC(N)C(=O)O&[1*]C(C1=CC=CC=C1)(C1=CC=CN=C1)C1=CC=CC([2*])=C1&[2*]Cl&&&
[1*]OC&[1*]C1=CC=C(C(=O)N2CCCN(CCC(=O)NC3C4=CC([2*])=CC=C4OCC3[3*])CC2)C=C1&[2*]C&&[3*]O&&
[1*]CC&[1*]C(=C(C1=CC=C([2*])C=C1)C1=CC=C(OCCN2CCCC2)C=C1)C1=CC=CC=C1&[2*]O&&&
O=C1CCCC2=CC=CC=C2N1CCCN1CCN(C2=CC=C(C3=N[NH]C4=CC=CC=C34)C=N2)CC1&&&
[1*]C&[1*]C1=CC=C([2*])C([3*])=C1&[2*]OCC(=O)NCCCCCNC(=O)C(C)C&&[3*]OCC(=O)NC(C)C&&
[1*]OC&[1*]C1=CC(C=CC(=O)NC2=CC=CC3=CC=CN=C23)=CC=C1OCC1=CC=C([2*])C([3*])=C1&[2*]Cl&&[3*]Cl&&
C1=CC=C(CCC2=NOC(C3=C[NH]N=C3C3=CC=CS3)=N2)C=C1&&&
[1*]CNC(C)=O&[1*]C1CN(C2=CC=C3C(=C2)CCCC2=NN=CN32)C(=O)O1&&&
[1*]C&[1*]C1=CC([2*])=CC(NC(=O)C2CCCN(S(=O)(=O)C3=CC=CC4=CC=CN=C34)C2)=C1&[2*]C&&&
[1*]OC&[1*]N=C(C1=CC=C([2*])C=C1)C1=CC=C(OC(=O)C2=CC=C([3*])C=C2)C=C1&[2*]Cl&&[3*]Cl&&
[1*]OCC(=O)OCC&[1*]C1=CC([2*])=CN=C1[3*]&[2*]C&&[3*]OC&&
[1*]C(C)C&[1*]N1CCN(C(=O)CNC2CCC3=C4C2=CC=CC4=C([2*])C([3*])=C3)C(CC2=CC=CC=C2)C1&[2*]OC(C)(C)C(=O)O&&[3*]F&&
[1*]C&[1*]C1=CC=CC(CNC2=CC(C(=O)N3CCSCC3)=CC=C2[2*])=C1&[2*]N&&&
[1*]CC(C)NC(=O)CC(C)CC=CC&[1*]C1=CC=C([2*])C([3*])=C1&[2*]OC&&[3*]OC&&
[1*]NC(C)=O&[1*]C1=NC2=CN=C(C3=CC=C([2*])C=C3)C=C2S1&[2*]O&&&
[1*]C(C)C&[1*]C1=NC(CN([2*])C(=O)C(CC(=O)N2CCOCC2)C2CC2)=CS1&[2*]C&&&
[1*]C(C)C&[1*]C1=CC=C(OP(=O)(OC2=CC=C([2*])C=C2)C([3*])([4*])CC2=CC=C([5*])C=C2)C([6*])=C1&[2*]C(C)C&&[3*][N-][N+]#N&[4*]C&[5*][N+](=O)[O-]&[6*]C(C)C&&
[1*]C1=CC(CN2C3=CC(=O)N(CC4=CC=CC=C4[3*])C([2*])=C3C3=C2C(=O)C2=CC=CC=C2C3=O)=CC=C1&[1*]C(F)(F)F&&[2*]CO&[3*]Cl&&
[1*]C&[1*]C1=CC=C(C2=C(S(=O)(=O)C3=CC=CC=C3)C(=S)[NH]C3=CC=C([2*])C=C23)C=C1&[2*][N+](=O)[O-]&&&
[1*]C&[1*]N(C1=CC=C2C=CC=CC2=N1)C1CC2CCC(C1)N2CCCC1CC2CCC1C2&&&
[1*]CCO&[1*]N1C(C2=CC=C([2*])C=C2)=C(C2=CC=NC(NC3CCOCC3)=N2)C2=CC=CC=C21&[2*]Cl&&&
[1*]NC(=O)C(C)NC(=O)C(N)CCCCN&[1*]C(CC1=CC=CC=C1)C(=O)NC([2*])C(=O)N1CCCC1[3*]&[2*]CCC(=O)O&&[3*]C(=O)NC(CO)C(=O)NC(CC(=O)O)C(=O)O&&
[1*]C&[1*]C1C(=O)N(CC2=CN=NN2[2*])CCS(=O)(=O)N1CC1=CC=C([3*])C=C1&[2*]C&&[3*]OC(F)(F)F&&
[1*]CCC(=O)O&[1*]C1=CC=C(CNC(=O)C2=CC3=CC([2*])=CC=C3[NH]2)C=C1&[2*]Cl&&&
[1*]C1=CC=C(C(=O)NC2=NC(C3=CC=CC=C3)=CC=C2[2*])O1&[1*]Cl&&[2*]C(F)(F)F&&
[1*]C12CCC3C4=CC=C([2*])C=C4CCC3C1CC(CC(=C)C1=CC=C([3*])C=C1)C2[4*]&[1*]C&&[2*]O&[3*]C(=O)OC&[4*]O&&
[1*]OC&[1*]C1=CC(S(=O)(=O)NCC2=CC=NC=C2)=CC=C1N1C=NN=N1&&&
[1*]C&[1*]C1=C([2*])C2=C(CCC([3*])(CN3CCN(C4=CC=C([4*])C=C4)CC3)O2)C([5*])=C1[6*]&[2*]C&&[3*]C&[4*]Cl&[5*]C&[6*]O&&
C1=CC=C2C(=C1)OC1=CC=CC=C1C2NCCCCCCN1CCCC1&&&
[1*]CCNS(=O)(=O)CC&[1*]C1=CC=C([2*])C(CN(C(=O)C2CNCC(=O)N2C2=CC=C(COC(=O)C3=CC=CC=C3)C=C2)C2CC2)=C1&[2*]Cl&&&
O=C(CC1CC(C(=O)N2CCCC2)=NO1)NC1=CC=C(C2SC(=O)NC2=O)C=C1&&&
[1*]C&[1*]N1C=CC=C1C1=CC=NC2=CC(S(=O)(=O)NC3=NC=CS3)=CC=C12&&&
[1*]OC&[1*]C1=CC=C(C2=C(C3=CC=C([2*])C=C3)N([3*])C3=CC=CC=C23)C=C1&[2*]S(=O)(=O)N(C)C[2*]O&&[3*]C&&
[1*]C=C&[1*]C1=CN([2*])C(C(=O)C2=CC=CC=C2)=C1&[2*]CCCCCl&&&
[1*]C&[1*]C1=CC=C2N=C(CN3CCCCC3CN3C=CC=N3)OC2=C1&&&
[1*]C&[1*]C1=CC=C2C=C([2*])C(SC([3*])C(=O)C3=C([4*])N([5*])C(=O)N([6*])C3=O)=NC2=C1&[2*]C&&[3*]C&[4*]N&[5*]C&[6*]C&&
C(=CC1=NC=NC2=C1N=CN2C1CCCCO1)C1=CC=CC=C1&&&
[1*]OC&[1*]C1=CC=CC2=C1CCCC2CN([2*])CCOC1=CC=CC2=C1C=C[NH]2&[2*]C&&&
[1*]C1=CC(S(=O)(=O)NC([3*])CNC(=O)C2=CC=C3C(=O)N([2*])CC3=C2)=CC=C1&[1*]C(F)(F)F&&[2*]CCO&[3*]C(=O)O&&
[1*]OC(=O)C(C)=CC&[1*]C1C2CCC3C4([2*])C5=C(CC4([3*])CCC3([4*])C1([5*])C([6*])C2[7*])C1([8*])COC(=O)C1([9*])C5&[2*]C&&[3*]C&[4*]C&[5*]C&[6*]OC(C)=O&[7*]OC(=O)C(C)C&[8*]C&[9*]C&&
[1*]C1=CC=C(NC(=O)CSC2=NC=NC=C2C2=CC=CN=C2)C=C1[2*]&[1*]F&&[2*]F&&
[1*]CC&[1*]C1=CC=C(C(=O)NCC(C2=CC=CS2)S(=O)(=O)C2=CC=CC=C2)C=C1&&&
[1*]N&[1*]C1=NC2=N[NH]C([2*])=C2C2=NC(=O)C(CC3=CC=CC=C3)=NN12&[2*]N&&&
[1*]OCC(O)CNCCC&[1*]C1=CC=C2C(=O)C=C(C3=CC=C(OCC4=CC=CC=C4)C=C3)OC2=C1[2*]&[2*]CC&&&
C1=CC=C(CCC2CCOC2=NCC2=CC=CC=C2)C=C1&&&
[1*]C(C)CCCC(C)C&[1*]C1CCC2C(OC(=O)N=CC3=CC=C([2*])C([3*])=C3)CCCC12[4*]&[2*]O&&[3*]O&[4*]C&&
[1*]CCCC&[1*]C1=CC=C(NC(=O)C2=CC3=C([NH]2)N([2*])N=C3[3*])C=C1&[2*]C&&[3*]C&&
[1*]C&[1*]C1=CC([2*])=C(S(=O)(=O)NCC(=O)OCC2=CC(=O)N3N=C(C4CC4)SC3=N2)C([3*])=C1&[2*]C&&[3*]C&&
O=C(C1=CN=C2C=CC=CC2=N1)N1CCCC(C2=NN=C(CN3C=NC=N3)N2C2CCCC2)C1&&&
[1*]Cl&[1*]C1=CC=C2C(=C1)CC(C1=CC3=CC=C([2*])C=C3[NH]1)N2CCCCC1=CC=CC=C1&[2*]Cl&&&
[1*]C&[1*]N1C2CCC1CC(NC(=O)C1=NOC(COC3=CC=C([2*])C([3*])=C3)=C1)C2&[2*]Cl&&[3*]C(F)(F)F&&
[1*]CNC&[1*]C(CC1=CC=C2OCOC2=C1)NCC1([2*])CCN(C(=O)C2([3*])CC2)CC1&[2*]C&&[3*]C&&
C1=CC=C2C3=CN=CC=C3C(N=NC3=CC=CC=C3)=NC2=C1&&&
C1=CC=C(C2=CN=C(C3CC3)[NH]2)N=C1&&&
[1*]C&[1*]C1=C([2*])C(=O)N([3*])C=C1&[2*]C(O)CO&&[3*]C=C=O&&
O=C1COC2=CC=C(C3=CC=CC=C3)C=C2N1&&&
[1*]C1=CC(OC(=O)CNC(=O)C2=CC=CO2)=CC=C1&[1*]C(F)(F)F&&&
[1*]C&[1*]C([2*])(CSC1=CC=CC([3*])=C1)C(=O)NC1=CC=C([4*])C([5*])=C1&[2*]O&&[3*]C(F)(F)F&[4*]C#N&[5*]C(F)(F)F&&
[1*]C&[1*]C1=CC=C(NC(=O)CNC(=O)CN2C(=O)C3=CC=CC=C3S2(=O)=O)C([2*])=C1&[2*]C&&&
[1*]NCC&[1*]C1=CC(C(=O)NC(CC2=CC=CC=C2)C([2*])CNCC2CCCCC2)=CC(N2CCCC2=O)=C1&[2*]O&&&
CCCCCC=CCC=CCC=CCC=CCCCC(=O)NC(C)CO&&&
[1*]C1=C2[NH]C(=O)SC2=C(C([2*])CNCCCC2=CC=CC(CNCCC3=C[NH]C4=CC=C([3*])C=C34)=C2)C=C1&[1*]O&&[2*]O&[3*]Br&&
O=C(COC(=O)C1=CC=C(OC2=CC=CC=C2)C=C1)NC1CCCCC1&&&
[1*]OCC&[1*]C1CC(C2=COC(C3=COC=C3)=N2)OC1[2*]&[2*]COC&&&
[1*]C&[1*]C1=CSC2=C1C(=O)N(CC(=O)OCC(=O)NC1=NC=C([2*])C=C1[3*])=N2&[2*]Cl&&[3*]Cl&&
[1*]OC&[1*]C1=CC(OC2OC(COC3OC([2*])C([3*])C([4*])C3[5*])C([6*])C([7*])C2[8*])=C2C([9*])=C([10*])C([11*])=C([12*])C2=C1[13*]&[2*]CO&&[3*]O&[4*]O&[5*]O&[6*]O&[7*]O&[8*]O&[9*]O&[10*]CO&[11*]OC&[12*]C(C)=O&[13*]C&&
[1*]C(=O)N(C)CCN(C)C&[1*]C1=CC=C2C=C(C3=CN=CN=C3)C=CC2=C1&&&
[1*]NC(C)=O&[1*]C1=CC=C(S(=O)(=O)N2CCN(C(=O)C3=CC=CC=N3)CC2)C=C1[2*]&[2*]C&&&
[1*]C&[1*]C1=CC=C(C2=C3C(=COC3=O)[NH]C(N3CCCC([2*])C3)=N2)C=N1&[2*]C&&&
[1*]CC&[1*]N1C=C([2*])C(=O)C2=CN=C(N3CCN(C(=S)NC4=CC=C([3*])C=C4)CC3)N=C21&[2*]C(=O)O&&[3*]Cl&&
[1*]OC&[1*]C1=CC=C(C2CC(C3=CC=CC=C3)=NN2C(=O)CSC2=NN=C(COC3=CC=C4C=C([2*])C(=O)OC4=C3)N2C2=CC=CC=C2)C=C1&[2*]OC&&&
[1*]COCC&[1*]C1=CC(C(=O)NC(CC2=CC=CC=C2)C([2*])CNC([3*])([4*])CC2=CC3=CC=CC=C3[NH]2)=NO1&[2*]O&&[3*]C&[4*]C&&
[1*]C&[1*]C1=CC=C(C=NNC(=O)NC2=CC=CC=C2[2*])S1&[2*]Cl&&&
[1*]OC&[1*]C1=CC([2*])=CC(NC(=O)C2CCCN2S(=O)(=O)C2=CC=CC3=NSN=C23)=C1&[2*]OC&&&
[1*]OC&[1*]C1=CC=C2OC(S(=O)(=O)NC(=O)C3=C([2*])ON=C3C3=CC=C4C=CC=CC4=C3)=CC2=C1&[2*]C&&&
[1*]C(=O)OCC&[1*]C1CCCCN1C(=O)C1=CC=CC(C2=CC=CC=C2[2*])=C1&[2*]F&&&
[1*]C(=O)NN&[1*]C1=CC(S(=O)(=O)C2=CC=C([2*])C([3*])=C2)=CS1&[2*]F&&[3*]Cl&&
[1*]OC&[1*]C1=CC([2*])=CC=C1NC(=O)C1=C([3*])N=C(C2=CC=CC=C2[4*])S1&[2*]C&&[3*]C&[4*]Cl&&
[1*]C&[1*]C1=CC=C([2*])C(NC(=O)NC2=CC=C(C3=CC(C4=NC5=CC=CC=C5[NH]4)=NC([3*])=N3)C=C2)=C1&[2*]F&&[3*]N&&
[1*]OC&[1*]C1=CC=C(S(=O)(=O)N2CCCCC2CNC(=O)C(=O)NCCCN2CCOCC2)C=C1[2*]&[2*]OC&&&
[1*]C&[1*]C1=CC=C2N=C(CC3=CC=CC=C3)C(CNCC3=CC=CC=C3)=CC2=C1&&&
[1*]C(C)=O&[1*]C1=CC=C2ON=C(COC3=CC=CC=C3)C2=C1&&&
O=C(C1CCC1)N1CCC2(CCCN(C3=CN=CC=N3)C2)CC1&&&
[1*]Cl&[1*]C1=CC=C(CNC2=CC=CC=C2C2=NC3=CC([2*])=CC=C3[NH]2)C=C1[3*]&[2*]Cl&&[3*]Cl&&
[1*]O&[1*]C1=CC=C(C2=CN=C3C=CC4=CC=CC=C4C3=C2)C=C1[2*]&[2*]O&&&
O=S(=O)(NC1=CC=C2CCCC2=C1)C1=CC=CC2=NSN=C12&&&
[1*]C1=CC=C(N2NC(=O)C(=CC3=CC=C([2*])C(OC4CC5CCCC(C4)N5)=C3)C2=O)C=C1&[1*]I&&[2*]O&&
[1*]C&[1*]C1C(NC(=O)NC2=CC=CC([2*])=C2)C2=CC=CC=C2N1C(=O)C1=CC=CC=C1&[2*]F&&&
[1*]N&[1*]C1=NC=C(C2=CC=CC(C3=CC=CC4=C3[NH]C=C4)=C2)C=N1&&&
[1*]OC&[1*]C1=CC=CC=C1N=C1CCCN1C(=O)CC1=CC=CC=C1&&&
[1*]C&[1*]N1C([2*])=CN=C1C1=N[NH]C(=NN=CC2=CC=C([3*])C=C2)S1&[2*][N+](=O)[O-]&&[3*]O&&
[1*]C(=O)OC(C)(C)C&[1*]N1CCC(C2=C(C(=O)NCC3=CC([2*])=CC([3*])=C3)C=NN2C2=CC=CC=C2)CC1&[2*]C(F)(F)F&&[3*]C(F)(F)F&&
CC(N)(CO)C(=O)O&&&
[1*]C1=CC=C([2*])C(NC(=O)C2=C([3*])C=C(C3=CC=CS3)OC2=O)=C1&[1*]Br&&[2*]C(=O)O&[3*]O&&
[1*]N&[1*]C1=NC([2*])=C2N=C([3*])[NH]C2=N1&[2*]N&&[3*]N&&
[1*]NC(=O)C(=NOC)C(=O)OC&[1*]C1=NOC([2*])([3*])O1&[2*]C&&[3*]C&&
[1*]C(C)C&[1*]C1=CC=C2SC3=CC=CC=C3C(=O)C2=C1&&&
[1*]OC&[1*]C1=CC=C2C(=O)C(=CC3=CC=C(OCCCNCCC4=CC=C([2*])C([3*])=C4)C([4*])=C3)OC2=C1&[2*]O&&[3*]O&[4*]OC&&
[1*]CC&[1*]C1=CC=C(NC(=O)C(C2=CC=CC=C2)N2CCC3=CC(S(=O)(=O)N4CCCC4)=CC=C32)C=C1&&&
[1*]C1=CC=C(C=CC(=O)C2=CC=C(N3CCCCC3)C=C2)C=C1[2*]&[1*]O&&[2*]O&&
[1*]C(CC)CC&[1*]C1=C2C=CC([2*])([3*])NC2=CC2=C1[NH]C1=CC=CC=C12&[2*]C&&[3*]C&&
[1*]OC&[1*]C1=CC=C([2*])C(C(=O)C=CC2=CC=C([3*])C([4*])=C2)=C1&[2*]OC&&[3*]OC&[4*]OC&&
[1*]CCOC&[1*]N1CCC2(CCNCC2)C1=O&&&
[1*]CC&[1*]N1N=C([2*])C(C=NN2CCOCC2)=C1C1CCN(CCC2CCN(C(=O)C3=C([3*])C=CC=C3[4*])CC2)CC1&[2*]C&&[3*]C&[4*]C&&
[1*]C&[1*]C1=CC=C(N2C(C3=CC=C([2*])C([3*])=C3)=C([4*])C(=O)[NH]C2=O)C=C1&[2*]Cl&&[3*]Cl&[4*]C#N&&
O=C1C=CC2=NC=C(C3=CC=CC=C3)C=C2[NH]1&&&
[1*]C1=CC=C(C2=CC=C(C(=O)NCC3CCCO3)S2)C=C1&[1*]Br&&&
O=C1NC2=CC=CC=C2OC2=C1C=CC1=CC=CC=C21&&&
[1*]C1=CC=C(N2CCOCC2)C(C(=O)N2CCN(S(=O)(=O)C3=CC=CC=N3)CC2)=C1&[1*]Cl&&&
[1*]C&[1*]C1=CC=C(NC(=O)CNC2=CC=C([2*])C=C2)C=C1S(=O)(=O)N1CCCCC1&[2*]S(N)(=O)=O&&&
[1*]NC(=O)C(CC)NC&[1*]C1CCCC2CCC3(CC2([2*])N(C(=O)C2=CC=C([3*])C=C2)C1=O)C(=O)NC1=CC=CC=C13&[2*]C&&[3*]C#N&&
[1*]C(C)C&[1*]C1(C2=CC=C([2*])C=C2)ON(C2=CC=CC=C2)C1=O&[2*]S(C)(=O)=O&&&
[1*]OC&[1*]C1=CC=CC(CNC(=O)C2=CC=CC(S(=O)(=O)NC3=CC=CC=C3[2*])=C2)=C1&[2*]OC&&&
[1*]OC&[1*]C1=CC=C2OCC(C3=NC=CC4=N[NH]C=C34)CC2=C1&&&
[1*]C1=CC=C(NC(=O)NC2=NC(C(CC3(CC4=CC=CC=C4)CCCC3)C(=O)NCC3CC([2*])C([3*])C3)=CS2)C=C1&[1*]C(F)(F)F&&[2*]O&[3*]O&&
[1*]NC(=O)CCCC&[1*]C1=C[NH]C(=O)C(CCC2=CC=CC([2*])=C2)=C1&[2*]N&&&
[1*]N&[1*]C(CC(=O)N1CCN2C([2*])=NN=C2C1)CC1=CC=C([3*])C=C1[4*]&[2*]CO&&[3*]C(F)(F)F&[4*]Cl&&
[1*]C(=NC=O)NO&[1*]C1=CC=CC(C2=CC=C([2*])O2)=C1&[2*]C=NO&&&
[1*]C(C)=O&[1*]C1=CC=C(C=CC(=O)NC2=CC=CC3=CC=CC=C23)C=C1&&&
[1*]CC&[1*]C1=C([2*])SC2=NC(CNS(=O)(=O)C3=CC=C([3*])C=C3)=CC=C12&[2*]C&&[3*]C&&
[1*]C(=N)N&[1*]C1=CC=C(C2=C[NH]C(C3CCCS3(=O)=O)=N2)C=C1&&&
[1*]OC&[1*]C1=CC=C(C2=NC([2*])=NC3=C2C2=C(CCCC2)S3)C=C1[3*]&[2*]SC&&[3*]O&&
[1*]OC(=O)CCCCC&[1*]C1C([2*])C2([3*])C(C=C([4*])CC3([5*])C(=O)C([6*])=C4C5([7*])CC([8*])C([9*])C([10*])(C5CC([11*])C43[12*])C2[13*])C2C([14*])([15*])C12[16*]&[2*]C&&[3*]O&[4*]CO&[5*]O&[6*]C&[7*]C&[8*]O&[9*]OC(C)=O&[10*]C&[11*]OC(C)=O&[12*]O&[13*]O&[14*]C&[15*]C&[16*]OC(=O)C&&
[1*]OC&[1*]C1=CC2=C(OC3=CC=C(NC(=O)C4=NN([2*])C(=O)C5=CC=CC=C45)C=C3[3*])C=CN=C2C=C1OCCCN1CCCCC1&[2*]C&&[3*]F&&
[1*]OC&[1*]C1=CC=C(C([2*])([3*])C2=CC([4*])=C([5*])C=C2[6*])C=C1[7*]&[2*]F&&[3*]F&[4*]OC&[5*]OC&[6*]OC&[7*]OC&&
[1*]C(=O)OCC&[1*]C1=CC=CC(S(=O)(=O)NN([2*])S(=O)(=O)C2=CC=C([3*])C=C2)=C1&[2*]C&&[3*]C&&
[1*]C1=CC=CC=C1NC(=O)CC1=CN=C2N=C(OCC3=CC=C4C=CC=CC4=N3)N(CC3=CC=CC=C3)C2=N1&[1*]Cl&&&
[1*]NCC(C)(C)CC&[1*]C1=C([2*])N=C(C2=CC=CC=C2[3*])O1&[2*]C#N&&[3*]O&&
[1*]OC&[1*]C1=CC=C(CN2CC([2*])C3(CCN(CC4=CC=CO4)C3)C2=O)C=C1[3*]&[2*]C&&[3*]Cl&&
[1*]OC&[1*]C1=CC=C(CCNC2CCSC3=CC([2*])=C([3*])C=C32)C=C1[4*]&[2*]Cl&&[3*]Cl&[4*]OC&&
[1*]C&[1*]C1=C(C(=O)NCC2=CC=CO2)C=C([2*])O1&[2*]C(=O)O&&&
[1*]N(C)C&[1*]C1=CC=C(C2=CC=CC(C3=NN=C(CC4=CC=C([2*])C=C4)O3)=C2)N=N1&[2*]Cl&&&
[1*]NC(=S)NC&[1*]N=C1CCC2=C1C=C([2*])C([3*])=C2[4*]&[2*]Cl&&[3*]Cl&[4*]Cl&&
[1*]OC&[1*]C1=CC=C(N2CCN(S(=O)(=O)C3=CC=C([2*])S3)CC2)C=C1&[2*]Br&&&
[1*]C&[1*]N1C=C([2*])C2=C([3*])C3=C(C(=O)C4=CC5=CC=CC=C5C=C43)C([4*])=C21&[2*]C(=O)O&&[3*]O&[4*]O&&
[1*]C1=CC=C(S(=O)(=O)N2CCNC(=O)C2CC(=O)NC2CCCC3=CC(C(=O)NC4CCCC4)=CC=C32)C=C1&[1*]F&&&
[1*]CC(=O)OCC&[1*]C1C2=CC=CC=C2N2C(=O)N(C3=CC=CC([2*])=C3)C(=O)N12&[2*]OC&&&
[1*]C(=O)N(CC)CC&[1*]C1=C([2*])N=C(NC(=O)C2=CC(=O)C3=CC=CC=C3O2)S1&[2*]C&&&
[1*]OC&[1*]C1=CC(C=C2C(=O)C3=CC=CC=C3C2=O)=CC([2*])=C1[3*]&[2*]OC&&[3*]OC&&
[1*]N&[1*]C1=CC=CC=C1C(=O)NNC(=O)C1=CC=CC(S(=O)(=O)NCC2=CC=CC=C2)=C1&&&
[1*]OP(=O)(O)O&[1*]C1CC2CC(C1)C1CCCC3C(C4=CC=CC=C4)C4=CC=CC=C4CC3C21&&&
[1*]C(=O)O&[1*]C1=CC=C(CC2=NC3=CC([2*])=C([3*])C=C3[NH]2)C=C1&[2*]Cl&&[3*]Cl&&
[1*]C(C)=O&[1*]C1=CC=CC(N([3*])CC(=O)NCC2=CC=C([2*])C=C2)=C1&[2*]F&&[3*]S(C)(=O)=O&&
[1*]CC&[1*]N1CCCC1CNC(=O)C1=NN([2*])C([3*])=C1&[2*]C&&[3*]C(C)C&&
[1*]C1=CC=C(S(=O)(=O)N2CCCCC2)C=C1C(=O)N1CCN(C(=O)C2=CC=CO2)CC1&[1*]Cl&&&
[1*]OCC&[1*]C1=CC=C(S(=O)(=O)NC2=CC=CC=C2C(=O)NC([2*])C2=NC3=CC=CC=C3[NH]2)C=C1&[2*]C&&&
[1*]C(C)C&[1*]C1=NN([2*])C([3*])=C1CNCC1=CC=C2SCCN([4*])C2=C1&[2*]C&&[3*]N(C)C&[4*]C&&
[1*]OC&[1*]C1=CC=C2OCC3C(C2=C1)N1C(=O)C2=CC=CC=C2N(CC2=CC=CC=N2)C13[2*]&[2*]C&&&
[1*]CNC(=O)CCC(NC(=O)C(S)NC(=O)C(NC(=O)C(CC(=O)O)NC(=O)C(CC(=O)O)NC(C)=O)C(C)C)C(=O)O&[1*]C1=CC=CC([2*])=C1&[2*]C(F)(F)F&&&
[1*]CCC&[1*]C1CC(N(CC2=CC([2*])=CC([3*])=C2)C2=NN([4*])N=N2)C2=CC=CC=C21&[2*]C(F)(F)F&&[3*]C(F)(F)F&[4*]C&&
[1*]C&[1*]C1([2*])OCC(OCC2=CC=C([3*])N=C2)C([4*])C(OCC(=O)C2CCCCC2)C1OCC1=CC=C([5*])C=C1&[2*]C&&[3*]Cl&[4*]OCC(=O)O&[5*]C(C)(C)C&&
[1*]Cl&[1*]C1=CC=C(C2=CSC(NN=CC3=C[NH]C4=CC=CC=C34)=N2)C=C1&&&
[1*]CC(C)C&[1*]C1=CC(CC2NC(=O)C(NC(=O)C([2*])CC3=CC=CC=C3)CCCNC(=O)CC([3*])NC(=O)C([4*])NC2=O)=CC([5*])=C1[6*]&[2*]N&&[3*]C=O&[4*]CCCN&[5*]CCO&[6*]O&&
[1*]C&[1*]C1=CC=C(N2CCCCN3C2=NC2=C3C(=O)N([2*])C(=O)N2[3*])N=N1&[2*]C&&[3*]C&&
[1*]C(=O)C(NC(=O)OC)C(C)C&[1*]N1CCC2CC3=CC(NC(=O)C4=CC=C5[NH]C=NC5=C4)=CC=C3C21&&&
[1*]C&[1*]C1=CC=C(S(=O)(=O)NC2=CC=C3OC([2*])CCCCOC(CN([3*])CC4=CC=C([4*])C=C4)C([5*])CN([6*])C(=O)C3=C2)C=C1&[2*]C&&[3*]C&[4*]Br&[5*]C&[6*]C(C)CO&&
[1*]C&[1*]N(C(=O)COC1=CC=C2C=CC(=O)OC2=C1)C1CCCCC1&&&
[1*]C(NC(=O)C(C)=CC)C(C)C&[1*]C1=CC([2*])([3*])N([4*])C1([5*])[6*]&[2*]C&&[3*]C&[4*]N&[5*]C&[6*]C&&
COP(=O)(NC(C)C)C(F)(F)F&&&
[1*]C&[1*]C1=C([2*])C=CC([3*])=C1C(=O)OC1CCOC(COC(=O)C2=CC=CC=C2)C1&[2*]O&&[3*]O&&
[1*]C&[1*]C1=CC=CC=C1NC1=CC(=O)CC([2*])([3*])C1&[2*]C&&[3*]C&&
[1*]O&[1*]C1=CC(C=NNC2=NC=NC3=C2OC2=CC=CC=C23)=CC([2*])=C1[3*]&[2*]O&&[3*]O&&
[1*]C(C)C&[1*]C(C(=O)NC1=NN=CS1)N1C(=O)C2=CC=CC=C2C1=O&&&
[1*]CC(=O)O&[1*]C1(CC(=O)NC2=NN=C(CCCCC3=CC=C(NC(=O)CC4=CC=CC=C4)N=N3)S2)CCCC1&&&
O=C(CNC1CC(=O)N(CCC2=CC=CC=C2)CC1C1=CC=CC=C1)NC1=NC=CS1&&&
C(=NNC1=C2SC=CC2=NC2=CC=CC=C12)C1=CC=C2OCCOC2=C1&&&
[1*]CCCCC&[1*]N1C=C(C(=O)C2=CC=C([2*])C3=CC=CC=C23)C2=CC=CC=C21&[2*]OC&&&
[1*]C(C)=O&[1*]C1=CCCC2([2*])C3=CCC4CC(=C[3*])C([4*])CC4([5*])C3CCC12&[2*]C&&[3*]C(=O)O&[4*]O&[5*]C&&
[1*]OC&[1*]C1=CC=CC(C=NNC(=O)C2=CC=CC(N3C(=O)CCC3=O)=C2)=C1[2*]&[2*]O&&&
[1*]OC&[1*]C1=CC=C(NS(=O)(=O)C2=C([2*])C=CC=C2[3*])C=C1CN1CCCCC1&[2*]C&&[3*]C&&
[1*]C(=O)OC&[1*]C1=C([2*])[NH]C(C(=O)OCC(=O)NCC2=CC=C([3*])C=C2[4*])=C1[5*]&[2*]C&&[3*]F&[4*]F&[5*]C&&
[1*]C(=O)OC(C)C&[1*]C1=C(C2=CC=CC=C2)C(C2=CC=CC=C2[2*])=C(C2=CC=CC=C2)[NH]1&[2*]Cl&&&
[1*]C&[1*]C1=CC=NC(N2C(CC3CCCC3)=N[NH]C2=S)=C1&&&
[1*]OC&[1*]C1=CC=C(N([2*])CC2OC3=CC=C(NC(=O)NC4=CC=C([3*])C=C4)C=C3CC(=O)N([4*])CC2[5*])C=C1&[2*]C&&[3*]Cl&[4*]C(C)CO&[5*]C&&
[1*]C(=O)OC&[1*]C1=CC=C(C2=CC=C(C=NNC(=O)CN3CCN(C4=CC=CC=C4[2*])CC3)O2)C=C1&[2*]Cl&&&
[1*]C#N&[1*]C1CC([2*])CN1C(=O)CNC(=O)C1=CC=CC=C1&[2*]F&&&
[1*]CC=CCCCC(=O)O&[1*]C1C2CCC(C2)C1C=CC1=CC=CC(OCC2=CC=CC([2*])=C2)=C1&[2*]F&&&
[1*]C(=O)CC&[1*]N1CCC2=CC([2*])=C([3*])C=C21&[2*]C(C)=O&&[3*]OC(C)C&&
[1*]CC=C&[1*]N1C(=NC(=O)C2=CC=C([2*])O2)SC2=CC([3*])=CC=C21&[2*]Br&&[3*]C(N)=O&&
[1*]C1=CC=C(NC(=O)C2=CC3=CC([2*])=CC=C3O2)C=C1&[1*]O&&[2*]Br&&
[1*]C&[1*]C1=CC(CN2CCCC(N3N=C([2*])C=C3[3*])C2)=NO1&[2*]C&&[3*]C&&
[1*]CNC(CO)C(C)C&[1*]C1=N[NH]C=C1C1=CC=C([2*])C=C1&[2*]F&&&
[1*]C1=CC(C2=CC=C(C(=O)N3CCOCC3)C=N2)=CN=C1&[1*]Cl&&&
[1*]C&[1*]C1CN(CCCC2CC2)CCC1([2*])C1=CC=CC([3*])=C1&[2*]C&&[3*]O&&
[1*]C&[1*]N1CCC(C2=CC=C([2*])C=C2)C([3*])C1&[2*]Cl&&[3*]CSCCC(=O)O&&
[1*]C&[1*]C1=CN2C=C(C3=CC=CC=C3)N=C2C=C1NC(=O)NCC1=CC=CC=C1&&&
[1*]N(C)N&[1*]C1N=C(C2=CC=CC3=CC=CC=C23)C2=CC=CC=C2NC1=O&&&
[1*]C(=O)OCC&[1*]C1=C([2*])NC([3*])=C([4*])C1C1=CC=CN=C1&[2*]C&&[3*]C&[4*]C(=O)OC&&
[1*]S(C)(=O)=O&[1*]N1CCN(C(=O)NC2=CC=CC([2*])=C2)CC1&[2*][N+](=O)[O-]&&&
[1*]OC&[1*]C1=CC=C2N=C3C(=C([2*])C2=C1)C(=O)N([3*])C(=O)N3[4*]&[2*]NC(C)=O&&[3*]C&[4*]C&&
[1*]OC&[1*]C1=CC=C([2*])C(C=C2C(=O)NC(=S)N(CC3=CC=CC([3*])=C3)C2=O)=C1&[2*]OC&&[3*]OC&&
[1*]C&[1*]N1C([2*])=NC(C2=CC=CC(OCCCC3CCN(CC4=CC=CC=C4)CC3)=C2)=CC1=O&[2*]O&&&
[1*]C1=CC(N(C(=O)C2=CSN=N2)C(C(=O)NC2CCCCC2)C2=CC=NC=C2)=CC=C1&[1*]Cl&&&
[1*]C&[1*]C1=CC=CC2=C1N([2*])C(=O)C(C1=NC(CNCC3=CC=C([3*])C=C3)=CS1)=C2&[2*]C&&[3*]C(C)(C)C&&
[1*]NC&[1*]C1=NC([2*])=NC(NCC2=CC=CC([3*])=C2[4*])=N1&[2*]NC&&[3*]C&[4*]Cl&&
[1*]C&[1*]C1=NC=C([2*])N1CCSCCNC(=O)C1=CC=C([3*])C=C1&[2*][N+](=O)[O-]&&[3*]F&&
[1*]C1=C(C=CC(=O)C2=CC=CS2)C([2*])=CC=C1&[1*]F&&[2*]Cl&&
[1*]C#N&[1*]C1=NC=CC(C2=CC=CC=C2CNC2CCC3=CC=CC=C3C2)=N1&&&
[1*]C(=O)OC&[1*]C1CCCN1CC1=CN([2*])N=C1C1=CC=C(OC2=CC=CC=C2)C=C1&[2*]C&&&
[1*]OC&[1*]C1=CC=C([2*])C(OC2=CC(C(=N[3*])N3CCSCC3)=CC=N2)=C1&[2*]C&&[3*]O&&
[1*]OC&[1*]C1=CC(C2C([2*])=C([3*])OC(C3OC([4*])C([5*])C([6*])C3[7*])C23OC2CC([8*])CC([9*])C2([10*])C3OC(=O)C2=CC=CC=C2)=CC=C1[11*]&[2*]C(=O)O&&[3*]C&[4*]CO&[5*]O&[6*]O&[7*]O&[8*]C&[9*]C&[10*]C&[11*]O&&
[1*]C&[1*]N1C(C(=O)NCCN2CCN([2*])CC2)=CC2=C3C=CC([3*])=CC3=NC2=C1[4*]&[2*]C&&[3*]F&[4*]O&&
[1*]OC&[1*]C1=CC(C2=CC=C([2*])N=C2)=CC([3*])=C1[4*]&[2*]C(C)C&&[3*]C=O&[4*]O&&
[1*]OC&[1*]C1=CC=C(C23OC4=CC([2*])=CC(OC5OC([3*])C([4*])C([5*])C5[6*])=C4C2([7*])C(=O)C3C2=CC=CC([8*])=C2)C=C1&[2*]OC&&[3*]CO&[4*]O&[5*]O&[6*]O&[7*]O&[8*]O&&
[1*]OC&[1*]C1=CC=CC2=C1OC1=C(C=CC(C(=O)NCC3=CC=CC=N3)=C1[2*])C2&[2*]N(C)C&&&
[1*]C(C)=O&[1*]C1=CC=CC(SC2=CC([2*])=CC3=C2N=C([3*])[NH]C3=O)=C1&[2*]O&&[3*]O&&
[1*]OCC(F)(F)F&[1*]C1=CC=C(N2N=C3C=CC=C([2*])C3=N2)C=C1&[2*]Cl&&&
[1*]C(=O)N(CC)CC&[1*]C1=CC2=CC=CC([2*])=C2S1&[2*]C&&&
[1*]CCC&[1*]C1=C([2*])C=C(C(=O)NC2=CC([3*])=C([4*])C([5*])=C2)C=C1[6*]&[2*][N+](=O)[O-]&&[3*]Cl&[4*]OC&[5*]OC&[6*][N+](=O)[O-]&&
O=C(CCN1CCCC1)NC1=CC=C2N=C(NC(=O)CCCCN3CCCC3)SC2=C1&&&
[1*]CC&[1*]C1COC(C2=CC=CC=C2)(C2=CC=C([2*])C=C2)OC1&[2*]S(C)(=O)=O&&&
[1*]C(=O)NC(CCCN=C(N)N[N+](=O)[O-])C(N)=O&[1*]C1=CC=CO1&&&
[1*]F&[1*]C1=CC=C(CCN2C=CN=C2)C([2*])=C1&[2*]Br&&&
[1*]OC&[1*]C1=C([2*])C([3*])=C2C(=O)OCC=CCCCCCCCOC(=O)C2=C1[4*]&[2*]O&&[3*]O&[4*]O&&
[1*]C&[1*]N1CCCC1CC1=C[NH]C2=CC=C(N3C=C(NC(=O)NC4=CC=CC=C4[2*])C4=CC=CC=C43)C=C12&[2*]C(C)(C)C&&&
[1*]CCC&[1*]N1C=C(C(C(=O)NC2CCCC2)N(C(=O)C2=C([2*])C([3*])=NS2)C2CC2)C2=CC=CC=C21&[2*]N&&[3*]C(N)=O&&
[1*]C&[1*]C1=CC=C([2*])C(NCCC(=O)N2CCCN(CC3=CSC=N3)CC2)=C1&[2*]C&&&
[1*]C(C)(C)C&[1*]N1C(C2=COC=C2)=C(C2=CC=C([2*])C=C2)C2=CC=C([3*])C=C21&[2*]OCCCCCO&&[3*]Cl&&
[1*]C&[1*]N1CCC(C(=O)NCCCC2=CC=CC=C2)CC1&&&
[1*]C&[1*]N1C(=O)CC([2*])(C2=CC=C([3*])C=C2)C1=O&[2*]C&&[3*]F&&
[1*]C&[1*]C1=CC2=C(NC(=O)NCC3([2*])CCCCC3)C([3*])=CC=C2C=N1&[2*]C&&[3*]F&&
[1*]OC&[1*]C1=CC=CC(N2N=C([2*])C=C2C(=O)N([3*])CC(=O)NC2=CC=C(OC3=CC=CC=C3)C=C2)=C1&[2*]C(F)(F)F&&[3*]C&&
[1*]C(=O)OC&[1*]C1=CC=C(S(=O)(=O)NCC(=O)NCC2=CC=CS2)C=C1&&&
[1*]CC(C)C&[1*]C1=NC(CCN2CCN([2*])CC2)=NO1&[2*]CC(C)O&&&
[1*]C(C)C&[1*]C1CCN(C(=O)CN2C=C(C3=CC=CC([2*])=C3[3*])C=CC2=O)C1&[2*]Cl&&[3*]Cl&&
[1*]C(C)C&[1*]C1=CC=C(N2N=NC3=C2[NH]C(C2CCCN(S(=O)(=O)C4=CC=CS4)C2)=NC3=O)C=C1&&&
[1*]C1=CC=CC=C1C(CC(=O)NCC1=CSC(C2CC2)=N1)C1=CC=C2OCCCOC2=C1&[1*]F&&&
[1*]C1=CC=C2OC3=CC=CC=C3C(=O)C2=C1&[1*]F&&&
O=C1NCC(C(=O)N2CCC3CC2CN3CCOC2=CC=CC=C2)N(CC2=CC=CC=C2)C1=O&&&
[1*]C&[1*]C1=C([2*])C(=O)OC2=C3C(=CC(OCC4=CC=CN=C4[3*])=C12)OC([4*])C([5*])C3OCC1=CC=CC=C1&[2*]CC(=O)CC(C)(C)C&&[3*]Cl&[4*]C&[5*]C&&
[1*]SN&[1*]C1=CC=CC=C1C(=O)OCC(=O)C1=CC=C([2*])C=C1&[2*]Cl&&&
[1*]Cl&[1*]C1=CC=C(NC2=NC(N3CCCCC3)=NC3=C2N=C[NH]3)N=C1[2*]&[2*]Cl&&&
[1*]C1=CC=C([2*])C(NC2CCN(CCCCCN3CC(=O)N4CCCC4C3)CC2)=C1&[1*]Cl&&[2*]Cl&&
[1*]C&[1*]C1=NN2C(CCC3=NC(C4=CC=CC=C4)=NC4=C3CCN([2*])C4)=NN=C2S1&[2*]C(C)C&&&
[1*]C1CN(C2=CC=CC=C2)C(=O)CN1C(=O)C1=CC=C(C(=O)C2CC2)C=C1&[1*]CCO&&&
[1*]C&[1*]C1=CC=CC=C1CC(CN1CCCCC1)N1CCN(CCCNC(=O)C2=CN([3*])C3=CC=C([2*])C=C23)CC1&[2*]F&&[3*]C(C)C&&
[1*]C&[1*]C1=CC=C2C(=O)C3=C([2*])C=CC=C3C(=O)C2=C1&[2*]OCC(=O)O&&&
[1*]CNC(=O)NCC&[1*]C1CCCS1&&&
[1*]N(CCC(=O)OC)CCC(=O)OC&[1*]C1=C2C=CC=CC2=NC2=CC=CC=C12&&&
[1*]OC&[1*]C1=CC=C(NC(=O)C2=CC=C(NC(=O)C3=NSC4=CC=CC=C34)C=C2)C=C1&&&
CCCCCCCCCCCC[N+](C)(C)CCOP(=O)([O-])OCC[N+](C)(C)C&&&
[1*]C&[1*]C1=NC([2*])=NC2=CC(C3=CC=C([3*])C=C3)=NN12&[2*]N&&[3*][N+](=O)[O-]&&
[1*]NCCCN(C)C&[1*]C1=CC=C(C(=O)NC2=CC=CC(C3=CC=CO3)=C2)C(NCC2=CC=C([2*])C=C2)=C1&[2*]N(C)C&&&
[1*]C1C2C(C3=CN=CC=N3)CCC1N2C(=O)C1=CC=C2N=C[NH]C2=C1&[1*]CO&&&
[1*]C&[1*]C1=CC([2*])=C(C(=O)OCCN2C(=O)C3=CC=CC=C3C2=O)C(=O)[NH]1&[2*]C&&&
[1*]C1=CC=CC=C1C1=CC=C(C=CC(=O)NC2=NC3=NC=CC=C3[NH]2)O1&[1*]Cl&&&
CCC=CCCCCCCCCCCCCCN(CCCC)CCCCCC(=O)NCCCCN&&&
[1*]CC=C&[1*]N1C(=O)C2(OCCCO2)C2=CC=CC=C21&&&
[1*]CCC&[1*]N1CC(=O)C(NC(=O)C(CC2=CC=CC=C2)C2=CC=CC=C2)CN([2*])C(=O)C2=CC(=CC=C2)C2=CC=CC=C2OCCNC1=O&[2*]C&&&
[1*]S(C)(=O)=O&[1*]C1=NC=CC(C2=CC=C3CCN(CCC4CCC([2*])(C5=CC=NC=C5)CC4)CCC3=C2)=N1&[2*]CC(=O)O&&&
[1*]OC&[1*]C1=CC=C(CNC2C3CC4=CC=CC=C4C2C(C2=CC=CC=C2)=NN3C2=CC=CC=C2)C=C1&&&
[1*]C&[1*]C1=NC=CN1CCCSC1=NC2=CC=CC=C2[NH]1&&&
[1*]OC&[1*]C1=CC=C(C2=CC([2*])=CC([3*])=C2)C=C1&[2*]C(=O)NCC(C)C&&[3*]C(=O)O&&
[1*]NCC&[1*]C1=CC=C(C2=CC3=CC([2*])=CC=C3[NH]2)C=C1&[2*]C(N)=O&&&
[1*]CC=C&[1*]N1C(=O)C2=C(N=C(C3=CC(OCC4=NOC(C5=CC=CC=C5[2*])=N4)=NN3[3*])[NH]2)N([4*])C1=O&[2*]OC&&[3*]C&[4*]CC=C&&
[1*]CC&[1*]C1OC(C([2*])=CC([3*])C=CC=C2C([4*])CC([5*])C2[6*])CC=C1[7*]&[2*]C&&[3*]C&[4*]OC(C)=O&[5*]OC(C)=O&[6*]COC(C)=O&[7*]C&&
[1*]CCCCCCCC(C)C(=O)O&[1*]N1C=NC2=C([2*])N=CN=C21&[2*]N&&&
[1*]OCCCN(CCCCC)CCCCC&[1*]C1=CC(C(=O)C2=CC=CS2)=C([2*])C=C1[3*]&[2*]OC&&[3*]OC&&
[1*]C=O&[1*]C1=CC=CS1&&&
[1*]NC(=N)N&[1*]C1=CC=C(CC2=CC3=CC=C([2*])C=C3OC2)C=C1&[2*]N&&&
O=C1C2=C[NH]N=C2N(CCCN2CCN(C3=CC=CC=C3)CC2)C(=O)N1CN1CCN(C2=CC=CC=C2)CC1&&&
[1*]C&[1*]C1=CC=C(NC(=O)CCC2=NN([2*])C(=O)C3=CC=CC=C23)C=C1S(=O)(=O)N1CCOCC1&[2*]C&&&
[1*]OC&[1*]C1=CC=C(CN2C(C3=CC=C([2*])C=C3)=NC3=CC=CC=C3C2=O)C=C1&[2*]I&&&
[1*]C1=CC=C([2*])C(C(=O)NC23CC4CC(CC(C4)C2)C3)=C1&[1*]Cl&&[2*]O&&
[1*]OCC&[1*]C1=CC=C(C2=CC=C(CC([3*])N=C([2*])CC3=CC=CS3)C=C2)C=C1[4*]&[2*]NC&&[3*]C(=O)O&[4*]OCC&&
[1*]C=CC(=O)OCCCC&[1*]C1=CC=C([2*])C([3*])=C1&[2*]O&&[3*]O&&
[1*]OCCC&[1*]C1=CC=C(C2C3=C([2*])C([3*])=C([4*])C=C3CC([5*])C2[6*])C=C1&[2*]OC&&[3*]OC&[4*]OC&[5*]C&[6*]C)C(=O)O&&
[1*]OC&[1*]C1=CC=C(OCC(=O)CN2C(=O)C3=CC=C([2*])C=C3C2=O)C=C1&[2*]OC&&&
[1*]C&[1*]C1=NC(OC2=CC=CC=C2)=C2[NH]C=NC2=N1&&&
[1*]OC&[1*]C1=CC=C(N2C([2*])=NC3=C(C=NN3C3=CC=C([3*])C=C3)C2=O)C=C1&[2*]C&&[3*]Br&&
[1*]NC(C)=O&[1*]C1=CC=C2OC3C([2*])OC(CC(=O)NCC4=CC=C5OCOC5=C4)CC3C2=C1&[2*]CO&&&
[1*]C&[1*]C1=C2C=C(S(=O)(=O)N3CCCCCC3)C=CC2=NN1[2*]&[2*]CC(=O)O&&&
[1*]C&[1*]N(CC1=NC([2*])=NO1)C(=O)C1CC(=O)N(C2=CC=C([3*])C=C2)C1&[2*]C(C)(C)C&&[3*]F&&
[1*]OC&[1*]C1CCN(C(=O)C2=C([2*])N3N=C([3*])C(C4=CN(C5=CC=C([4*])C=C5)N=C4C4=CC([5*])=CC([6*])=C4)=C3N=C2)CC1&[2*]C&&[3*]C&[4*]F&[5*]F&[6*]F&&
[1*]CC&[1*]C1=CC=C(C(=O)N2CCC(CNC(=O)C3=CC=CC=C3[2*])CC2)S1&[2*]C&&&
[1*]CCC&[1*]C1=CC=C(NC2=NC([2*])=C(C(=O)C=CC3=CC=CC([3*])=C3)S2)C=C1&[2*]C&&[3*][N+](=O)[O-]&&
[1*]C&[1*]C1=CC(CN2CC3CC2CN3C2=CC=C([2*])C=C2)=NO1&[2*]C(N)=O&&&
[1*]C&[1*]C1CN([2*])S(=O)(=O)C2=CC=C([3*])C=C2OC1CN([4*])CC1=CC=NC=C1&[2*]C(C)CO&&[3*]Br&[4*]C&&
[1*]C(N)=O&[1*]C1CCCN1C(=O)C1CCCCN1C(=O)C1=C[NH]C(=O)C=C1&&&
[1*]C(=O)OC&[1*]C1=C(NC(=O)C2=CC=C([2*])C=C2)SC2=C1CCCC2&[2*]N&&&
O=C(CC1=CC=C2OCCC2=C1)NC(=O)NCC1=CC=CS1&&&
[1*]C(=C)C&[1*]C1CC2=CC([2*])=C([3*])C=C2O1&[2*]C(=O)CC(C)C&&[3*]O&&
[1*]CCCCCCCC&[1*]C1C2=C(CC([2*])([3*])CC2=O)OC(=N)C1[4*]&[2*]C&&[3*]C&[4*]C#N&&
[1*]OC&[1*]C1=CC=C(C2=NN3C([2*])=NN=C3S2)C=C1&[2*]SCC(N)=O&&&
[1*]C&[1*]C1=C(C2=CC=C([2*])C([3*])=C2)ON=C1C(=O)NNC(=O)C1=CC=CC=C1[4*]&[2*]Cl&&[3*]OC(F)(F)F&[4*]OC(F)(F)F&&
[1*]OC&[1*]C1=CC=C(CC2COC(C3=CC=C([2*])C=C3)=N2)C=C1&[2*]F&&&
[1*]C&[1*]C1=CC=CC(NC(=O)NC2=CC=C(C(=O)N3CCOCC3)C=C2)=C1[2*]&[2*]C&&&
[1*]OC&[1*]C1=CC=C(NC(=O)N2CCC(C3=CC=CC=C3)C2)C([2*])=C1&[2*]OC&&&
[1*]OC&[1*]C1=CC=C(C2=NN=C(C3=CC=C([2*])C([3*])=C3)O2)C=C1C(=O)N1CCCCC1&[2*]C&&[3*]F&&
[1*]C&[1*]C1=CC=C(NC(=O)C2=C([2*])C3=C(N=CN(CC4=C([3*])C=CC=C4[4*])C3=O)S2)C([5*])=C1[6*]&[2*]C&&[3*]F&[4*]Cl&[5*]C&[6*]C&&
[1*]C(C)(C)CCCCCC&[1*]C1=CC([2*])=C2C(=C1)OC([3*])([4*])C1CC=C([5*])CC21&[2*]O&&[3*]C&[4*]C&[5*]CO&&
O=C(NC1CCC(CCN2CCN(C3=CC=CC4=C3OCO4)CC2)CC1)C1=CC(=O)C2=CC=CC=C2O1&&&
[1*]C&[1*]C1=CC=CC2=C1[NH]C(C1=CC=CC(C3=CC=CC(CNCC4=CSC=N4)=C3)=C1)=N2&&&
[1*]F&[1*]C1=CC=C(C2=NN3C(C4=CN(C5=CC=CC=C5)N=C4C4=CC=CS4)=NN=C3C=C2)C=C1&&&
[1*]C&[1*]C1=CC=C(S(=O)(=O)NC(=O)CN([4*])CCN([2*])CC(=O)NC(CC2=CC=CC=C2)C(=O)NC2=CC=C([3*])C=C2)C=C1&[2*]C&&[3*]C&[4*]CC(C)C&&
[1*]OC&[1*]C1=CC=C(NC(=O)CCC(=O)C2=CC=C(S(=O)(=O)N3CCCCCC3)C=C2)C=C1&&&
[1*]C&[1*]C1=NN(C2=NC3=CC=CC=C3[NH]2)C(=O)C1=NNC1=CC=CC([2*])=C1&[2*]Cl&&&
[1*]C&[1*]N(CC1=CC=CC=C1)C(=O)C1=CC=C2[NH]C3=C(CN(CC4=CC=CC=C4)CC3)C2=C1&&&
[1*]O&[1*]C1=CC=C(C2=NC(CN3CCN(C4=CC=CC=N4)CC3)=CO2)C=C1&&&
[1*]C1COC2(CCC(=C)C([7*])C([8*])CC3=CC=CC=C3)OC([4*])(C([5*])C2[6*])C1([2*])[3*]&[1*]OC(=O)CCCCC&&[2*]O&[3*]C(=O)O&[4*]C(=O)O&[5*]O&[6*]O&[7*]OC(C)=O&[8*]C&&
[1*]C&[1*]C1CC(NC(=O)C2=CC=CC([2*])=C2[3*])CC([4*])([5*])C1&[2*]F&&[3*]F&[4*]C&[5*]C&&
[1*]C&[1*]C1=CC=C(NC(=O)C2=CN=C3SC(N4CCCCC4)=NN3C2=O)C=C1[2*]&[2*]Cl&&&
[1*]CC&[1*]N1CCN(C(=O)NC2=NC3=CC([2*])=CC=C3S2)CC1&[2*]F&&&
[1*]C(F)(F)F&[1*]C1=CN=CC(N2CCN(C3=CC=CC=C3)CC2)=N1&&&
[1*]C(C)C&[1*]C1=CC=C(CNCCCCNC2=CC([2*])=NC3=CC=CC=C23)C=C1&[2*]C(C)C&&&
[1*]OC&[1*]C1=CC=C2[NH]C=C(CCNC(=O)CCCC3=CC=CC=C3)C2=C1&&&
[1*]OCCCC&[1*]C1=CC=C(C2=C([2*])C(=O)OC3=CC([3*])=CC=C23)C=C1&[2*]C=C=C(C)C&&[3*]O&&
[1*]C(C(=O)NCCS(N)(=O)=O)S(=O)(=O)CCC(F)(F)F&[1*]C1=NC2=CC=C(C3=CC=CC([2*])=C3)C=C2S1&[2*]Cl&&&
[1*]C&[1*]C1=CC=C(S(=O)(=O)N2CCNC(=O)C2CC(=O)NCC2=CC=CC([2*])=C2)C=C1&[2*]OC(C)C&&&
[1*]C#N&[1*]C1=CC=C(OC2=CC=C(C3=CC=C([2*])C=C3)C=N2)C=C1&[2*]C#N&&&
[1*]C&[1*]C1=CC(NC(=O)COC(=O)C2=CC=C([2*])C=C2[3*])=NO1&[2*]I&&[3*]O&&
[1*]N&[1*]C1=C(C(=O)C2=CC=C([2*])C=C2)SC([3*])=N1&[2*]Cl&&[3*]Cl&&
[1*]C(=O)OCC&[1*]C1=C([2*])C=NN1[3*]&[2*]Br&&[3*]CCCN&&
[1*]NC&[1*]C1=NC=C(C2=NN(C3=CC=CC4=CN=CC=C34)C(C3=CC=C([2*])C=C3)C2)C=N1&[2*]Cl&&&
[1*]C(=O)COC(C)=O&[1*]C1([2*])C([3*])CC2C3CC([4*])C4=CC(=O)C=CC4([5*])C3([6*])C([7*])CC21[8*]&[2*]O&&[3*]C&[4*]F&[5*]C&[6*]F&[7*]O&[8*]C&&
[1*]C(C)=O&[1*]C1=CC=C(NC2=NC(C([2*])COCC3=CC=CC=C3)=CS2)C=C1&[2*]N&&&
[1*]CCC(=O)NC(CCCCN)C(N)=O&[1*]C1=CC=CC=C1&&&
[1*]OC&[1*]C1=CC=C(CNS(=O)(=O)C2=CC3=C4C(=C2)C([2*])C(=O)N4CCC3)C([3*])=C1&[2*]C&&[3*]OC&&
[1*]C&[1*]C1=CC=C([2*])C([3*])=C1OC1=CC=C([4*])C(NC2=CC=C([5*])C=C2[6*])=N1&[2*]C&&[3*]C&[4*][N+](=O)[O-]&[5*]C#N&[6*]C&&
[1*]CC&[1*]C1([2*])COCCN(C2=NC=NC3=C2N=C(C2=CC=CC=C2)CO3)C1&[2*]C&&&
[1*]OC&[1*]C1=C(C([2*])C2=CC=CC=C2)C([3*])([4*])OC1=O&[2*]C&&[3*]C&[4*]OO&&
[1*]C1=CC=C2C(=O)C(=CNC3=CC=C(N4CCOCC4)C=C3)C(=O)OC2=C1&[1*]O&&&
[1*]C&[1*]C1=CC=CC([2*])=C1NC(=O)CN(C1=CC=C([3*])C=C1)S(=O)(=O)C1=C([4*])[NH]C(=O)N=C1[5*]&[2*]C&&[3*]OC(F)(F)F&[4*]O&[5*]C&&
[1*]C(=O)O&[1*]C1=CC=C(NC2=CC=C([2*])C=C2)C=C1&[2*]C(F)(F)F&&&
NC(CC(=O)O)C(=O)NC(CC(=O)O)C(=O)O&&&
[1*]OC&[1*]C1=CC([2*])=C(C([3*])C2=CC3=CC=CC=C3C3=CC=CC=C23)C([4*])=C1&[2*]OC&&[3*]O&[4*]OC&&
[1*]C(F)(F)F&[1*]C1=CC=C(CC2=C(C3=CC=CC=C3)N=C3C=CC([2*])=CN23)C=C1&[2*]Br&&&
[1*][N+](=O)[O-]&[1*]C1=CC=C(C=NN2C=NN=C2)O1&&&
[1*]C(N)=S&[1*]C1CCC(NCCSC2=C[NH]C=N2)CC1&&&
O=C(O)C=CCN(O)CCCP(=O)(O)O&&&
[1*]NCCN(CC)CC&[1*]C1=NC2=CC([2*])=C3C=C4C(=O)N([3*])C(=O)C5=C4C3=C2C2=C1C=C([4*])C([5*])=C25&[2*]NCCN(CC)CC&&[3*]CCN(CC)CC&[4*]OC&[5*]OC&&
[1*]C(C)(C)C&[1*]C1=CC=C(OCC([2*])CN2CCOCC2)C=C1&[2*]O&&&
[1*]N&[1*]C1=NC([2*])=C2N=CN([3*])C2=N1&[2*]C(CBr)OCP(=O)(O)O&&[3*]N&&
[1*]C(C)1OC(N2C=NC3=C(NC(C4CC4)C4CC4)N=C([2*])N=C32)C=C1OCC1=CC=CC=C1&[1*]CO&&[2*]Cl&&
[1*]OC&[1*]C1=CC=C(N2C([2*])=NC3=C(C4=CC=C([3*])C=C4[4*])N=C4C=CC=CC4=C3C2=O)C=C1&[2*]SCC#N&&[3*]Cl&[4*]Cl&&
[1*]C&[1*]C1=CC=C(C2=CSC(NC(=O)C3=CC(=O)[NH]C([2*])=N3)=N2)C=C1&[2*]O&&&
[1*]S(=O)(=O)CC&[1*]C1=N[NH]C(NC(=O)C2=CC=C([2*])C=C2)=N1&[2*]Cl&&&
O=C(CSC1=NN=C(C2=CC=CS2)O1)N1CCOCC1&&&
[1*]OC&[1*]C1=CC=CC=C1NC1=NC=NC(OC2=CC=CC=C2)=C1C(=O)C1=CC=CC=C1&&&
[1*]C&[1*]C1=CC=NC(N2CC3CCN(C(=O)C4=CC=NO4)CC32)=N1&&&
[1*]C(F)(F)F&[1*]C1=CC=C(C(C2=CC=C([2*])C=C2)N2C=CN=C2)C=C1&[2*]Cl&&&
[1*]C&[1*]C1=C(C(=O)NC2=CC=NC([2*])=C2)OC2=CC=C(S(=O)(=O)N3CCN([3*])CC3)C=C12&[2*]C(F)(F)F&&[3*]C&&
[1*]OC&[1*]C1=CC=CC=C1C1=NOC(C2=CC=C([2*])C(OCC3CC3)=C2)=N1&[2*]O&&&
[1*]NC(=O)C(N)CS&[1*]C1=CC=C(C(=O)OCC2=CC=CC=C2)C=C1&&&
[1*]C1=CC2=C3C(=C1)C1C(=O)CCCC1CN3CC2=O&[1*]Cl&&&
[1*]C(=O)OC&[1*]C1=CC=C(CN2CCCC(CNS(=O)(=O)C3=CC=C4C=C([2*])C=CC4=C3)C2)C=C1&[2*]Cl&&&
[1*]C=CC(N)C(=O)O&[1*]C1=CC([2*])=C(OC2=CC=C3C(=O)C([3*])=CC(=O)C3=C2)C([4*])=C1&[2*]Cl&&[3*]S(=O)(=O)O&[4*]Cl&&
[1*]C&[1*]C(CC1=CC=CC=C1)NC1=NN2C(=O)C3=C(N=C2S1)SC(C(=O)NCC1CCCO1)=C3&&&
[1*]C&[1*][N+]1([2*])CCC([3*])CC1&[2*]C&&[3*]CCl&&
[1*]NC(C)=O&[1*]C1=CC=CC(OCC2=NC3=CC=CC=C3N2[2*])=C1&[2*]C&&&
[1*]C&[1*]N1C=C(C2=CC=C3C(=C2)C2=C(C(=O)N3[2*])C(C3=CC=CC=C3[3*])=NN2[4*])C2=CC=CC=C21&[2*]C&&[3*]Cl&[4*]C&&
O=C(C1=CN=CC=N1)N1CCC2(CCNCC2)C1&&&
[1*]C&[1*]C1=CC([2*])=CC=C1NC1=C([3*])C=NC2=CC(C3=CC=C(S(=O)(=O)N4CCOCC4)C=C3)=CC=C12&[2*]O&&[3*]C(N)=O&&
[1*]NCC(O)C(F)(F)F&[1*]C1=NC(NCC2=CC=CC=C2)=C2N=CN([2*])C2=N1&[2*]CC(F)(F)F&&&
[1*]CC&[1*]N1C(C2=CC=CC=C2)=CN=C1[2*]&[2*]N&&&
[1*]C&[1*]C1=CC=CC=C1C1=CC=C(NC(=O)C2CCCCC2[2*])C=C1&[2*]C(=O)O&&&
[1*]N&[1*]C1=NC=NC2=C1N=CN2C1OC([2*])C([3*])C1[4*]&[2*]CSCCCC(N)C(=O)O&&[3*]O&[4*]O&&
[1*]OCC&[1*]C1=CC=C([2*])C=C1C1=CC2=C([3*])N=C([4*])N=C2N=C1[5*]&[2*]F&&[3*]N&[4*]C&[5*]NC(=O)NC(C)C&&
C1=CC2(CN3CCC2CC3)C(OCC2=CC=CC=C2)=C1&&&
[1*]OC&[1*]C1=CC(C(=O)NC2CCN([2*])CC2)=NC(N2CCCCC2[3*])=N1&[2*]C&&[3*]C&&
[1*]C(=O)OC&[1*]C1=C([2*])OC2=NC(NC3=CC=CC=C3)=NC([3*])=C12&[2*]C&&[3*]NCCO&&
[1*]C(=O)NCCCCC&[1*]C1=CC2=C(C(C3=CC=CC=C3)=N1)N([2*])C1=CC=CC=C21&[2*]C(=O)OCC&&&
[1*]NC(=O)NCC&[1*]C1=NC=NC2=C1N=CN2[2*]&[2*]C(=O)OCC&&&
[1*]C&[1*]C1=NC2=C(N=C1[2*])C(=O)N([3*])C=N2&[2*]C&&[3*]C&&
[1*]C=CC&[1*]C1=CC=C(C2=NC(C3=CC=NC=C3)=NO2)C=C1&&&
[1*]CC&[1*]C(NC(=O)C1(C2=CC=CC=C2)CC1)C(CC1=C[NH]C2=CC=CC=C12)NC(=O)OCC1=CC=CC=C1&&&
[1*]C&[1*]C1=CC(C2=C3C=CC=CN3C(C(=O)C3=CC=C4C=CC=CC4=C3)=N2)=CC=C1[2*]&[2*]NC(=O)C(=O)O&&&
[1*]C&[1*]C1=CC=C(C(=O)NC2=CC=C3N=C(NC(=O)C4CCOCC4)SC3=C2)C=C1[2*]&[2*]C&&&
[1*]C1=CC=C(C(CN2C(=O)N(C3=CC=CC=C3)C3=C2SC=C3)=N[2*])C=C1&[1*]F&&[2*]O&&
[1*]OCC&[1*]C1=CC=C(NC(=O)C=CC2=CC=C3C(=O)C4=CC=CC=C4S(=O)(=O)C3=C2)C=C1&&&
[1*]COCCCCCCCC&[1*]C1CN(C(=O)C2=CC=CC3=CC=CC=C23)C([2*])C(=O)N1&[2*]CCCCCC(=O)O&&&
[1*]CC(C)C&[1*]C1N=C([2*])OC1[3*]&[2*]N&&[3*]C&&
[1*]OC&[1*]C1=CC=C(CN2CCCC(C3=NC(C4=CC=C([2*])C=C4)=NO3)C2)C=C1&[2*]F&&&
[1*]CCOC&[1*]N(CC1=CC=CC=C1)C(=O)C([2*])NC(=O)C1=CC=C(C2=CC=CC=C2)C=C1&[2*]CC(C)C&&&
[1*]C&[1*]C1=CC=C([2*])C(C2=C(C(=O)C3=CC=CC=C3)N=C([3*])[NH]2)=C1&[2*]C&&[3*]SCCC(=O)O&&
[1*]C(F)(F)F&[1*]C1=CC=C2C(=C1)N=C(C1CCCN1CC1=CC=CC([2*])=C1)N2C1=CC=C([3*])C([4*])=C1&[2*]F&&[3*]Cl&[4*]Cl&&
[1*]C&[1*]C1=NC=C([2*])N1CCOC(=O)C1=CC=CC([3*])=C1&[2*][N+](=O)[O-]&&[3*]C(=O)O&&
[1*]NC(=O)CCC&[1*]C1=CC=C(C(=O)OCC(=O)NC2=CC=C3OCCOC3=C2)C=C1&&&
[1*]F&[1*]C1=CC=C(C(OCCC2CCN(CC3CCCCC3)CC2)C2=CC=C([2*])C=C2)C=C1[3*]&[2*]F&&[3*]F&&
[1*]C#N&[1*]C1=CC=C(N2CCC(C(=O)NC3=CC=C([2*])C=C3[3*])CC2)N=C1&[2*]C(F)(F)F&&[3*]C(=O)O&&
[1*]OC&[1*]C1=CC=C(CCN2C(=O)C3C4CCC(O4)C3C2=O)C=C1[2*]&[2*]OC&&&
[1*]F&[1*]C1=CC=CC=C1C1=NC2=NN=CN2C(C2=CC=CC(N3CCNCC3)=C2)C1&&&
[1*]C&[1*]C1=CC=CC([2*])=C1NC1=NC=NC2=C1C=NN2C1=CC=CC=C1&[2*]Br&&&
[1*]CNC(=O)CCNC(=O)C(N)CCSC&[1*]C1OC(N2C=NC3=C([2*])N=CN=C32)C([3*])C1[4*]&[2*]N&&[3*]O&[4*]O&&
[1*]C&[1*]N1C(SCC(=O)NC2=CC=C(N3CCOCC3)C=C2)=NN=C1C1=CC=C2OCCOC2=C1&&&
[1*]C1=CC=C([2*])C(OCC(=O)N2C3CCC2C(COC2CCCCC2)C3)=C1&[1*]Cl&&[2*]Cl&&
[1*]C&[1*]C1=CC=CC=C1OCC1=CC=C(C(=O)NC2CCC([2*])CC2)O1&[2*]C&&&
[1*]COC&[1*]C1=NC=C(C2=CC=C(CC([4*])NC(=O)C3=C([2*])C=C([3*])C=C3[4*])C=C2)C=N1&[2*]F&&[3*]F&[4*]C(=O)O&&
[1*]CC&[1*]N1C=NC(CONC2=C([2*])C=C([3*])C=C2[4*])=C1&[2*]Cl&&[3*]C(F)(F)F&[4*]Cl&&
[1*]CC(C)C&[1*]C1=CC(C2=CSC([2*])=N2)=C2C=CC=C(OCC3=CC=C4C=CC=CC4=N3)C2=C1&[2*]C(=N)N&&&
[1*]C&[1*]C1=CC=C(C=C([2*])C(=O)C2=C[NH]C3=CC=CC=C23)O1&[2*]C#N&&&
[1*]C&[1*]C1=NC([2*])=C(C2CCCNC2)[NH]1&[2*]C&&&
[1*]C1=CC=C(C(=O)N2CCN(C3=NC=CS3)CC2)C=C1OCC1=CC=CN=C1[2*]&[1*]Cl&&[2*]Cl&&
[1*]C1(CNC(=O)C2=CC=CC([2*])=C2)CCN(CCC2=CC=CC=C2)CC1&[1*]O&&[2*]Br&&
[1*][O-]&[1*][N+]1=NC(N2CCN(C3=CC=CC=C3)CC2)=[N+]([2*])C2=CC([3*])=CC=C21&[2*][O-]&&[3*]Cl&&
[1*]OC&[1*]C1=CC=C(C2=NC(CN3C=C([2*])N=C3[3*])=CS2)N=C1&[2*]C&&[3*]C&&
[1*]C(=O)NCC&[1*]C1OC(N2C=NC3=C2[NH]C([2*])=NC3=O)C([3*])C1NC(=O)C1=CC=C([4*])C=C1&[2*]N&&[3*]O&[4*]Cl&&
[1*]C&[1*]C1=C(C(=O)N2CCCC2C2=CC=C3C(C=CC4=CC=C5C=CC=CC5=N4)=N[NH]C3=C2)C=NN1[2*]&[2*]C&&&
[1*]C=C&[1*]C1=CN(C2=CC=C([2*])C=C2)N=N1&[2*]F&&&
[1*]C1OCC(N2C=CC([2*])=NC2=O)O1&[1*]CO&&[2*]NCP(=O)(O)O&&
[1*]C(C)=O&[1*]N1CCC(C2=C[NH]C3=CC=C(NC(=O)C4=CC=C([2*])C(NC(=O)C5=CC=C(C6=CC=C([3*])C=C6)O5)=C4)N=C23)CC1&[2*]Cl&&[3*]N&&
[1*]C&[1*]C1=CC([2*])=C(NC(C(=O)NCC2CCCO2)C2=CC=CC=N2)C([3*])=C1&[2*]C&&[3*]C&&
[1*]C&[1*]C1=CC=CC(COC2=CC=CC(N([2*])CC3=NC=CN3[3*])=C2)=C1&[2*]S(C)(=O)=O&&[3*]C&&
[1*]OCCCCC&[1*]C1=CC=C(C([2*])=NN2C=NN=C2)C=C1&[2*]C&&&
[1*]OC&[1*]C1=CC=CC(NC(=O)CN2C(C3=CC=C([2*])C=C3)=CC(C3=CC=CC=C3)=C2C2=CC=CC=C2)=C1&[2*]S(C)(=O)=O&&&
[1*]C&[1*]C1=CC(C2=CC=CC=C2)=NC([2*])=C1[3*]&[2*]C&&[3*]NC(N)=O&&
O=C(COC(=O)C1=NN2C(=O)C(N=NC3=CC=CC=C3)=C(C3=CC=CC=C3)[NH]C2=C1)C1=CC=CC2=CC=CC=C12&&&
[1*]C(=O)N(CC)CC&[1*]C1=C([2*])C([3*])=C(NC(=O)C2=CC=NC3=CC=CC=C23)S1&[2*]C&&[3*]C(=O)OC&&
[1*]C&[1*]C1=C(CC2=CC=CC=C2)C(=O)OC2=C([2*])C(OCCCCN([3*])CC3=CC=C([4*])C([5*])=C3)=CC=C12&[2*]C&&[3*]C&[4*]Cl&[5*]S(N)(=O)=O&&
[1*]C&[1*]C1=NN=C2CN=C(NCC3=CC=C([2*])N=C3)C3=CC=CC=C3N12&[2*]F&&&
O=C1NC2=C3CCCCC3=C3C=CC=CC3=C2C1=CC1=CC=CO1&&&
[1*]C&[1*]C1=C(C(=S)NCC2=CC=CC=C2)N=C2C=CC([2*])=CC2=C1[3*]&[2*]Cl&&[3*]C(=O)OC(C)C&&
[1*]C&[1*]C1=CC=CC(C2=CN3C(=N2)SC2=CC([2*])=CC=C23)=C1&[2*]Cl&&&
[1*]S(=O)(=O)NC(C(=O)OC)C(C)CC&[1*]C1=CC=C(C2=CC=C(NC(=O)NC3=CC=C([2*])C=C3)C=C2)C=C1&[2*]C&&&
[1*]C&[1*]C12CCC3C4=CC=C([2*])C=C4CCC3C1CCC2([3*])[4*]&[2*]O&&[3*]O&[4*]C=CI&&
[1*]C&[1*]C1=CC([2*])=C(C2=NN=C([3*])S2)C(OC2=CC=CC=C2[4*])=N1&[2*]C&&[3*]N&[4*]C(C)C&&
[1*]OCC(F)(F)F&[1*]C1=CC=CC(C2=NOC(C3=CC=C4C=CC=CC4=N3)C2)=C1&&&
[1*]C1=CC=CN1CC1=CC=CC=C1[2*]&[1*]CCO&&[2*]O&&
[1*]CNCCCOC&[1*]C1CC2=CC(NC(=O)C3=CC=C([2*])C([3*])=C3)=CC=C2O1&[2*]F&&[3*]F&&
[1*]C1=C([2*])C(=O)C2=C(CC3=CC=C(C(=O)C4=C(C5=CC=C([3*])C=C5)OC5=C5C(=O)CCC5=C4)C=C3)C=CC=C2C1=O&[1*]O&&[2*]O&[3*]O&&
[1*]NCC&[1*]C1=CC=C(C=CC2=CC=C([2*])C=C2[3*])C=C1&[2*]OCC&&[3*]OCC&&
[1*]CCCOCC&[1*]C1=CC=CC=C1C1=CC=NC(NCCCC2=CC=CC=C2)=N1&&&
[1*]C&[1*]C1=NN=C(SCC2=CC=CC=C2C2=NN=C([2*])O2)N1C1=CC=CC=C1&[2*]C(F)(F)F&&&
[1*]OC&[1*]C1=CC2=C(C=CC(=O)O2)C=C1[2*]&[2*]OC&&&
[1*]OC(C)COCC&[1*]C1=CC(C=CC2=CC=CC([2*])=C2[3*])=CC(C(=O)NC2=NN([4*])C=C2)=C1&[2*]OC&&[3*]O&[4*]C&&
[1*]C1=CC=C(N2C(=O)C3C(CCC3=O)N(CC3=CC=CC=C3)C2=S)C=C1&[1*]F&&&
[1*]S(C)=O&[1*]C1CCCN(C(=O)C2=CC=CC(COC3=CC=CC=C3)=C2)C1&&&
C1C[N+]2(CCCC2)CC[N+]1(CCCCCOC1=CC=CC2=C1C(C1CCCCC1)=C[NH]2)CCCC1=CC=CC=C1&&&
[1*]P(=O)(OCC)OCC&[1*]C(NC(=S)NC(=O)C1([2*])CCCC2([3*])C3=CC=C([4*])C=C3CCC12)C1=CC=CC=C1&[2*]C&&[3*]C&[4*]C(C)C&&
[1*]C(C)C&[1*]C1=NOC(C2CCCN(C(=O)C3=CC=CO3)C2)=N1&&&
[1*]CC=C&[1*]N1C(SCC2=C([2*])N3C(=O)C(NC(=O)CSC4=CC([3*])=CC([4*])=C4)C3SC2)=NC2=C(C=CS2)C1=O&[2*]C(=O)O&&[3*]C&[4*]C&&
[1*]C(=O)CNC(CC)CC&[1*]N1CCN(CC2=CC=CC([2*])=C2)CC1&[2*]C(F)(F)F&&&
[1*]C1=CC=C(C2=CC(C(=O)NC3CCCCCC3)=NO2)C=C1[2*]&[1*]F&&[2*]Cl&&
[1*]OC&[1*]C1=CC=C(C(=O)OCC(=O)C2=C([2*])N(CC3=CC=CC=C3)C([3*])=C2)C([4*])=C1[5*]&[2*]C&&[3*]C&[4*]OC&[5*]OC&&
[1*]C&[1*]C1=CC=C(CCOC(=O)C([2*])NC(=O)C2=CC3=CC([3*])=CC=C3[NH]2)C=C1&[2*]CCCCN&&[3*][N+](=O)[O-]&&
[1*]CC(N)=O&[1*]N1CCN(C(=O)CN2C(C3=CC=CC=C3)=C([2*])C3=CC([3*])=CC=C32)CC1&[2*]C(N)=O&&[3*]Br&&
[1*]CC&[1*]C1([2*])CC(=O)OCC2=C1C=C1C3=C(CN1C2=O)C(C[N+]1=CC=CC=C1)=C1C=C([3*])C=CC1=N3&[2*]O&&[3*]N&&
[1*]CC&[1*]C1=NN=C(NC(=O)C(SC2=CC=C([2*])C=C2)C2=CC=CC=C2)S1&[2*]Cl&&&
[1*]N&[1*]C1=NC(=O)C2=C(NCC(CNC3=CC=C(C(=S)NC(=S)NC4=CC=C(N=C5N=CN([2*])C5=N)C([3*])=N4)C=C3[4*])=N2)[NH]1&[2*]N&&[3*]Cl&[4*]F&&
[1*]C1=CC(NC2=CN=C3C=CC=CC3=C2)=CC(NC(=O)CNC2C(=O)C3(CCCC3)OC2=O)=C1&[1*]C(F)(F)F&&&
O=C1NC(=S)SC1C1=CC=C(OCCCN2CCCC2)C=C1&&&
[1*]C(C)C&[1*]N(CC1=CC=CC([2*])=C1)C1=CC=C2C=CC=CC2=N1&[2*]Cl&&&
[1*]C&[1*]C1=CC=C(S(=O)(=O)N2CCCN(CC3=CN([2*])N=C3C3=CC=CC=C3)CC2)C=C1&[2*]C&&&
[1*]OC&[1*]C1=CC=C(CC2=CC=CC=C2C2=NC(C3=CC=CC=C3)=C([2*])[NH]2)C=C1&[2*]C&&&
[1*]NC(=O)CN&[1*]C1=NC(C2=CC=C(NC(=O)C3=CC=CC=C3)C=C2)=CS1&&&
[1*]C(=O)OC&[1*]C1=CN(N(C(=O)C2=CC=C([2*])C=C2)C2=CC=CC=C2)C(=O)C2=CC=CC=C12&[2*]Cl&&&
[1*]OC&[1*]C1=CC=C(C2=NC(CN3CCN(S(=O)(=O)C4=CC=C([2*])C=C4)CC3)=NO2)C=C1[3*]&[2*]C&&[3*]OC&&
[1*]OC&[1*]C1=CC=CC=C1C(=O)NCC1CCCN(CC2=CC([2*])=CC=C2[3*])C1&[2*]OC&&[3*]OC&&
[1*]C(=O)NCC(C)C&[1*]C1=CC=CC=C1C1=CC=C(C2=CN=C([2*])N=C2)C([3*])=C1&[2*]N&&[3*]F&&
[1*]S(=O)(=O)N(CC)CC&[1*]C1=CC=C([2*])C(NC(=S)NC(=O)C2=CC=CC=C2[3*])=C1&[2*]OC&&[3*]Cl&&
[1*]OC&[1*]C1=CC=C(C(CNC(=O)C2=C([2*])[NH]C(C3=CC([3*])=CC4=C3C=NN4[4*])=C2)N2CCCC2[5*])C=C1&[2*]C&&[3*]F&[4*]C&[5*]C&&
[1*]CC&[1*]C1([2*])C(=O)OCC2=C1C=C1C3=NC4=CC=CC=C4C=C3C([3*])N1C2=O&[2*]O&&[3*][N-][N+]#N&&
[1*]N&[1*]C1=NC=NC2=C1C1=C(S2)C(=O)N(C2=CC=C([2*])C=C2)C=C1&[2*]Cl&&&
[1*]C1([2*])C([3*])CCC2([4*])C(CC=C3C=CC(=O)OC3[5*])C(=C)CCC12&[1*]C&&[2*]CO&[3*]O&[4*]C&[5*]OC(=O)C(C)=CC&&
[1*]NC(=O)N(CC=C)N=O&[1*]C1([2*])C([3*])C(COCC2=CC=CC=C2)OC(N2C=NC3=C([4*])N=CN=C32)C1([5*])[6*]&[2*]C&&[3*]O&[4*]N&[5*]C&[6*]C&&
[1*]OC&[1*]C1=CC(N2CCC(OC3=CC=C([2*])C=C3)C2)=CC=C1NC1CCN([3*])CC1&[2*]C(C)NC(C)=O&&[3*]C&&
[1*]OC&[1*]C1=CC=CC(CN([2*])NS(=O)(=O)C2=CC=CC=C2[3*])=C1&[2*]C&&[3*]Cl&&
[1*]C&[1*]C1=CC([2*])=CC=C1OCC1=C([3*])ON=C1[4*]&[2*]CCCC(=O)O&&[3*]C&[4*]C&&
[1*]C&[1*]C1=C2C3OC(=O)C([2*])C3CCC([3*])([4*])C2CC1OC(=O)C=CC1=CC=CS1&[2*]C&&[3*]C&[4*]O&&
[1*]NCCC=CC(=O)OC&[1*]C1=C2CCCC2=NC2=CC=CC=C12&&&
[1*]C=C(C#N)C(N)=O&[1*]C1=CC=C(NC(=O)NC2=CC=CC=C2)C=C1&&&
[1*]OC&[1*]C1=CC=C([2*])C(NC(=O)C2=CC=CC=C2[3*])=C1&[2*]OC&&[3*]O&&
[1*]OC&[1*]C1=CC(C2C3=CC4=C(C=C3C(NC3=N[NH]C(=O)C=C3)C3COC(=O)C23)OCO4)=CC([2*])=C1[3*]&[2*]OC&&[3*]O&&
[1*]C(C)C&[1*]C1=CC([2*])=CC2=C1OCC(C1=NCCS1)=C2&[2*]Cl&&&
[1*]CCCCN&[1*]N(CC1=CC=C([2*])C=C1)C1CCNC1&[2*]F&&&
[1*]C&[1*]N1C=NC2=C1C(=O)N(CC1=CC=CC=C1)C([O-])(N1CCCC1)C2=O&&&
[1*]N&[1*]C1=NC=NC2=C1N=CN2C1OC([2*])C([3*])C1[4*]&[2*]CP(=O)(O)O&&[3*]O&[4*]O&&
[1*]C&[1*]C1=CC=C(CN2C=NC3=C(C=NN3C3=CC=C([2*])C=C3)C2=O)C=C1&[2*]C&&&
[1*]CCCCCC&[1*]N=C1SC(=C[2*])C(=O)N1[3*]&[2*]Br&&[3*]CCCCCCC&&
[1*]C(=O)OCC&[1*]C1CCCN(C(=O)C2=CC(S(=O)(=O)N3CCCCC3)=CC=C2[2*])C1&[2*]OC&&&
[1*]N(C)C&[1*]C1=NC([2*])=NC(N2CCN([3*])CC2)=N1&[2*]N&&[3*]S(C)(=O)=O&&
[1*]C(=O)OCC&[1*]C1C(=O)OC(=O)C2=COC3=C2C1=C(OCC1=CC=CC=C1)C=C3&&&
[1*]OC&[1*]C1=CC=C(C2OC3=CC=C(C=CC(=O)NCC4=CC=CN=C4)C=C3OC2[2*])C=C1&[2*]CO&&&
[1*]C&[1*]C12CCC([2*])C([3*])([4*])C1CCC1=CC([5*])=CC=C1O2&[2*]O&&[3*]CO&[4*]CO&[5*]O&&
[1*]OC&[1*]C1=CC=C(C(=O)NC2C(=O)C3([2*])C([3*])CC4OCC5(CCC6([4*])C(=CCC7(CC6)C5)C5([5*])C([6*])CCC6C67OC(=O)CC([7*])C64)C3C([8*])C(=O)C2[9*])C=C1&[2*]C&&[3*]O&[4*]C&[5*]O&[6*]C&[7*]O&[8*]O&[9*]O&&
[1*]SC&[1*]C1=CC=CC=C1NC(=O)CSC1=NC(C2=CC=C3OCCC3=C2)=NC2=CC=CC=C12&&&
[1*]C&[1*]C1=CC=CC([2*])=N1&[2*]CCP(=O)(O)O&&&
C1=CC(N2CCOCC2)=CC(C2=CC(C3=CC=C4OCCC4=C3)=C(C3=CC=CC=C3)C(C3=CC=CC(OCC4=CC=CC=C4)=C3)=N2)=C1&&&
[1*]C(=O)OC&[1*]C1=CC=C(C=C([2*])C(=O)C2=C[NH]C3=CC=C([3*])C=C23)C=C1&[2*]C&&[3*]Cl&&
[1*]C&[1*]C1=C[NH]C2=NC=NC(N3CCC([2*])CC3)=C12&[2*]CCO&&&
[1*]C&[1*]C1=NC2=C(C=NN2[2*])C(=O)N1C1=CC=C([3*])C=C1&[2*]C&&[3*]C(C)C&&
[1*]C&[1*]N1C(=O)C(=CC2=CC=CC=C2[2*])C(=O)N([3*])C1=O&[2*]O&&[3*]C&&
[1*]C(=O)NC&[1*]C1=CC=CC(OC2=CC=CC(CN([2*])CCC3=CC=CC=C3)=C2)=C1&[2*]C&&&
[1*]C&[1*]C(OC(=O)C1=CC=CC=C1N1C=NN=N1)C(=O)N([2*])C1=CC=CC=C1&[2*]C&&&
[1*]C(=O)OC&[1*]C1=CC=C2C=C(C3=CC=C4N=C([2*])[NH]C4=C3)C=CC2=C1&[2*]N&&&
CC(C)CC=CC(C)=CC=CC(=O)NCC=CC(=O)O&&&
[1*]C&[1*]C1=CC=C(N2N=CC3=C2CC([2*])([3*])CC3NC(=O)C2=CC([4*])=NC=C2[5*])C=C1&[2*]C&&[3*]C&[4*]Cl&[5*]Cl&&
[1*]C&[1*]C1=CC=C(C2=NN3C(CCC(=O)NC4=CC=CC([2*])=C4)=CSC3=N2)C=C1&[2*]Br&&&
C1=CC2CC3C4=C(CCN3CC2CC1)C1=CC=CC=C1[NH]4&&&
[1*]C&[1*]C1=CC=C(C(CNC(=O)C2=CC=CC=C2[2*])N2CCOCC2)C=C1&[2*][N+](=O)[O-]&&&
[1*]CCCOC&[1*]N1C(NC(=O)C2=CC=CC([2*])=C2)=NC2=CC=CC=C21&[2*]OC&&&
[1*]C&[1*]C1=CC2=C([2*])C=C(N3C=NC4=C(SC(C5=CC=CC=C5)=C4)C3=O)C=C2[NH]1&[2*]N(C)C&&&
[1*]C1=CC=C(S(=O)(=O)N2CCCC2C(=O)OCC(=O)C2=CC=C([2*])C=C2)C=C1&[1*]Cl&&[2*]Cl&&
[1*]C1=CC2=CC=C3C4=CC=CC=C4C(=O)C3=C2C=C1OCCCN1C(C2=CC=C(OC3=CC=CC=C3)C=C2)=NC2=CC=CC=C2C1=O&[1*]NCCO&&&
[1*]OC&[1*]C1=CC2=NC([2*])=CC=C2C(OC2=CC([3*])=CC([4*])=C2)=C1[5*]&[2*]C#N&&[3*]Cl&[4*]Cl&[5*]OC&&
[1*]C&[1*]C1=CC=C(SC2=CC=CC(NS(=O)(=O)C3=CC=C([2*])C=C3)=C2)C=C1&[2*]C#N&&&
[1*]C&[1*]N1CCC2=C(C1)SC(NC(=O)COC(=O)C1=CC=C([2*])C=C1)=C2C1=NC2=CC=CC=C2S1&[2*]F&&&
[1*]OCC#CCCCCCC&[1*]C1=CC=C(S(=O)(=O)NC([3*])CC2=CC=C([2*])C=C2)C=C1&[2*]Cl&&[3*]C(=O)O&&
[1*]S(=O)(=O)NC(C)C&[1*]C1=CC=CC(C2CN=C(C3=CC=CC=C3[2*])O2)=C1&[2*]Cl&&&
[1*]C&[1*]C1=CC=C(OCC2=CN3N=C(C(=O)NCCC4=CC=C([2*])C=C4)SC3=N2)C=C1&[2*]C&&&
[1*]OCC&[1*]C1=C(CN([2*])C(=O)C2=CC=NC=C2)C=C([3*])C=C1[4*]&[2*]C&&[3*]Br&[4*]OCC&&
C(#CC1=CC=CC(C#CC2=CC=C(C#CC3=CC=CC(N4CCCCC4)=C3)C=C2)=C1)COC1=CC=CC=C1&&&
[1*]C&[1*]C(C1=CC=C([2*])C=C1)N1C=NC2=CC([3*])=CC=C2C1=O&[2*]F&&[3*]Cl&&
[1*]C&[1*]C([2*])(CS(=O)(=O)C1=CC=CC=C1[3*])C(=O)NC1=NC(C2=CC=C([4*])C=C2)=CS1&[2*]O&&[3*][N+](=O)[O-]&[4*]F&&
[1*]OCC&[1*]C1=CC=C(NC(=S)N(CC2=CC=CC(NC(=O)C3=CC=CO3)=C2)CC2=CC=CO2)C=C1&&&
O=C(NCC1=CC=NC=C1)C1CCC(=O)N(C2CC2)C1&&&
[1*]C&[1*]C(C1=CC=CC=C1N1CCCCC1)N(CC1=CC=CO1)C(=O)C1=CC=CS1&&&
[1*]C&[1*]C(C(=O)NCC1=CC=C([2*])N=C1N1CCCC1)C1=CC=C([3*])C([4*])=C1&[2*]C(F)(F)F&&[3*]NS(C)(=O)=O&[4*]F&&
[1*]NS(C)(=O)=O&[1*]C1=CC=C(OCC([2*])CNCCC2=CC=CC=C2[3*])C=C1&[2*]O&&[3*]F&&
[1*][N-][N+]#N&[1*]C1([2*])OC(N2C=CC(=O)[NH]C2=O)C([3*])C1[4*]&[2*]CO&&[3*]O&[4*]O&&
[1*]C(C)(C)C&[1*]C1=CC(NN=CC2=CC=CN=C2)=CC([2*])=C1[3*]&[2*]C(C)(C)C&&[3*]O&&
[1*]OCCOC&[1*]C1=CC=C2OC(C3=CC=C(OCCN4CCCC4)C=C3)=CC2=C1&&&
[1*]C1=CC=C(C2=C(CCN3CCCC([2*])C3)C3=CC=CC=C3[NH]2)C=C1&[1*]F&&[2*]CO&&
[1*]CCCNC(=O)CCCCCCCCCCCCCC&[1*]C1=C[NH]C=N1&&&
[1*]CN(CC)CC&[1*]C1=CC=C(NC2=C3C=C([3*])C=CC3=NC3=CC([2*])=CC=C23)C=C1&[2*]O&&[3*]OC&&
[1*]NCCCN(C)C&[1*]C1=CC=C2C3=C1C(=O)C1=CC=CC=C1C3=NN2[2*]&[2*]CCCN(C)C&&&
[1*]OC&[1*]C1=CC=C(C(=C([2*])[3*])C2=CC=C3C=CC=CC3=N2)C=C1&[2*]C&&[3*]C&&
[1*]CCC&[1*]N1C([2*])=C([3*])C2=CC=C(NC(=O)C3=CC=C([4*])C=C3)C=C21&[2*]C&&[3*]C(N)=O&[4*]F&&
[1*]CC&[1*]C1=NC(N2CC3CN(C(=O)C4=CC([2*])=CC([3*])=C4N4N=CC=N4)CC3C2)=NO1&[2*]F&&[3*]F&&
[1*]CC&[1*]C1=CC(C2=NC(C3=CC=CC=C3)C(C3=CC=CC=C3)N2[2*])=CC2=C1[NH]N=C2&[2*]C(C)=O&&&
[1*]C&[1*]C1OC(NCC2=COC(C3=CC=C([2*])C=C3)=N2)C([3*])C([4*])C1[5*]&[2*]F&&[3*]O&[4*]O&[5*]O&&
CC(C)CCC(CN(O)C=O)C(=O)NC(C(=O)NC(C(=O)NC(C(=O)O)C(C)C)C(C)CC)C(C)O&&&
[1*]CC&[1*]C1CCN(C(=O)C2=CC3=CC([2*])=CC=C3O2)CC1&[2*]Br&&&
[1*]C&[1*]C1=CC([2*])=CC(N2C=CC=C2C(=O)NCC2=CC=CC=C2[3*])=C1&[2*]C&&[3*]OC(C)(C)C(=O)O&&
[1*]OC&[1*]C1=CC=C(C2CC(=O)C3=CC([2*])=C([3*])C=C3O2)C=C1[4*]&[2*]O&&[3*]O&[4*]O&&
[1*]OC&[1*]C1=CC(C(=O)N2CCCC(C3=NC(C4=CC=CC([2*])=C4)=NO3)C2)=CC([3*])=C1[4*]&[2*]Cl&&[3*]OC&[4*]OC&&
[1*]C#N&[1*]C1=NC(N2CCC(S(=O)(=O)C3=CC=CC=C3)CC2)=C2N=CN(C3CCCCO3)C2=N1&&&
[1*]C&[1*]N1CCC2=NC(=O)N=C(C3=NN([2*])C4=CC=CC=C34)N2CC1&[2*]C&&&
[1*]OC&[1*]C1=CC=CC(CNC(=O)CC2CC3CCC2C3)=C1&&&
[1*]OC&[1*]C1=CC=CC=C1C=CC(=O)N1CCCCC1&&&
[1*]CC&[1*]N1C=CN=C1CN([2*])C(=O)NC1=CC=CC([3*])=C1&[2*]C&&[3*]OC&&
[1*]OC&[1*]C1=CC(NC(=O)C2=CC=C([2*])C=C2)=C([3*])C=C1NC(=O)CCN1C(=O)OC2=CC=CC=C21&[2*]Cl&&[3*]OC&&
[1*]CC=CCCCCC&[1*]C1OC1C=CC=CCCC1=CC=CC=C1[2*]&[2*]O&&&
[1*]C&[1*]C1([2*])CC(=C[3*])C2([4*])CCC([5*])C3([6*])C4CC5(CC(=O)OC46CCC([7*])(C1)C([8*])([9*])C6)OC5CCC32&[2*]C&&[3*]CO&[4*]C&[5*]Br&[6*]C&[7*]C&[8*]C&[9*]C&&
[1*]OC&[1*]C1=CC=C(N2CC=C3C4=CC([2*])=CC=C4CCC32[3*])C=C1&[2*]OC&&[3*]C(C)C&&
[1*]C(=O)OCC&[1*]C1=NC2=CC=C3OC4(CCC5=C([2*])C=CC=C54)CC3=C2N=C1[3*]&[2*]F&&[3*]N&&
[1*]C&[1*]C1=CC=C(C([2*])C2=CC([3*])=CC=C2[4*])C=C1&[2*]C#N&&[3*]Cl&[4*]O&&
[1*]C&[1*]C1=CC=C(C(=O)NC2=CC=CC3=NC=CC=C23)C=C1NC1=NC=NC2=CN=C(N3CCN([2*])CC3)N=C12&[2*]C&&&
[1*]CNC(C)=O&[1*]C1=CC=C(C2=CN=C3C=CC=C(C4=CC=CC=C4)CCN23)C=C1&&&
[1*]CC(C)C&[1*]C(NC(=O)OCC1=CC=CC=C1)C(=O)NC1CCCN(CCOC2=CC=C(C#CC3=CC=NC=C3)C=C2)C1&&&
[1*]C&[1*]C1=CC=CC=C1N1CCN(CC2=CC=CC=C2[2*])C(=O)C1=O&[2*]C&&&
S=C(NCCNC(=S)NC1=CC=CC=C1)NC1=CC=CC=C1&&&
[1*]CCC&[1*]C1=C(C(=O)NN=CC2=CC=CC([2*])=C2[3*])C=NN1C1=CC=CC=C1&[2*]OC&&[3*]O&&
O=S1(=O)C=C(CCC2=CC=CC=C2)C2=CC=CC=C21&&&
[1*]CC(NC(=O)C(NC(=O)C(N)CCC(=O)O)C(C)O)C(=O)NC(CCC(C)=O)C(=O)NC(CCC(=O)O)C(=O)NC(CCC(=O)O)C(=O)O&[1*]C1=CC([2*])=C([3*])C([4*])=C1&[2*]Br&&[3*]O&[4*]Br&&
[1*]N(C)CCO&[1*]C1=NC(C2=CC=CS2)=NC2=CC=CC=C12&&&
[1*]C&[1*]C1=CC=C2NC(=O)C(=O)C2=C1[2*]&[2*][N+](=O)[O-]&&&
[1*]C&[1*]C1=CC=C(C2CC2[2*])C=C1[3*]&[2*]CN&&[3*]C&&
[1*]OC&[1*]C1=CC=C([2*])C(CNCCC(=O)NC2C3=CC4=C(C=C3CCC2[3*])OCCO4)=N1&[2*]OC&&[3*]O&&
[1*]C(=O)O&[1*]C(=CC1=CC=CC([2*])=C1)NC(=O)C1=CC=CC=C1[3*]&[2*]Br&&[3*]O&&
[1*]C&[1*]C1=N[NH]C(C2=CC3=NN=C(NC4=CC=C(C(=O)N5CCN([2*])CC5)C=C4[3*])N=C3C=C2)=C1&[2*]C&&[3*]F&&
[1*]C#N&[1*]C1=CC=C([2*])C(NC2=CC=NC=C2)=C1&[2*]C#N&&&
[1*]C&[1*]C1=CC=C(C(=O)OCC2=C([2*])N3C(=O)C(NC(=O)C(=N[3*])C4=CSC([4*])=N4)C3SC2)C=C1&[2*]C(=O)O&&[3*]O&[4*]N&&
[1*]C(=O)NCC&[1*]C1CC([2*])CN1C(=O)C1=CC=CC([3*])=C1&[2*]O&&[3*]C(C)=O&&
[1*]C(=O)OC&[1*]C1=C([2*])N2N=C(C3CCCCC3)C(C3=CC=C([3*])C=C3)=C2N=C1&[2*]N&&[3*]F&&
[1*]C&[1*]C1=CC=CC(NC2N=C(C3=CC=CC([2*])=C3)C3=CC=CC=C3NC2=O)=C1&[2*]S(N)(=O)=O&&&
[1*]COC(=O)SCC(NC(=O)C(C)C)C(=O)O&[1*]C1OC(N2C=C([2*])C(=O)[NH]C2=O)CC1[3*]&[2*]C=CBr&&[3*]OC(=O)C(C)C&&
[1*]C(F)(F)F&[1*]C1=CC=C(C(NC2=CC=CN=C2)(C2=CC=CC=C2)C2=CC=C(CC3=CC=CC=C3)C=C2)C=C1&&&
[1*]C(N)=O&[1*]C1(N(C(=O)C2=CC=C([2*])C=C2)C2CC2)CCOCC1&[2*]F&&&
[1*]C1=CC=C(C(=C)C2=CC=CC=C2)C=C1&[1*]C(O)CNC&&&
[1*]C(=C)C&[1*]C1CCC2([2*])CCC3([3*])C(CCC4C5([4*])CC([5*])C(OC(=O)C=CC6=CC=C([6*])C([7*])=C6)C([8*])([9*])C5CCC43[10*])C12&[2*]C&&[3*]C&[4*]C&[5*]O&[6*]O&[7*]O&[8*]C&[9*]CO&[10*]C&&
[1*]C&[1*]C1([2*])CCC2([3*])CC(CCC3=CC=C([4*])C=C3)C([5*])([6*])C3OC([7*])([8*])OC3C12&[2*]C&&[3*]C&[4*]O&[5*]C&[6*]O&[7*]C&[8*]C&&
[1*]N&[1*]C1=C(C(=O)NNC(=O)CCC2=NC(=O)C3=CC=CC=C3[NH]2)N=C(C2=CC=CC=C2)S1&&&
[1*]C(C)C&[1*]N1C=C(C(=O)C2=CN=CC(NC(=O)C3=CC=C(CN4CCC4)C=C3)=C2)C2=CN=CN=C21&&&
[1*]C(=O)O&[1*]C1=CC=C(NCCCC2=CC=C(C3=CC=CC=C3)C=C2)C=C1&&&
[1*]C&[1*]C(CCC1=CC=CC=C1)=C1C(=O)C=CC1=O&&&
[1*]C#N&[1*]C1=C(SCC(=O)NC2=CC=CC=C2)SC2=C1[NH]C([2*])=CC2=O&[2*]O&&&
[1*]C1=C(N2CCN(S(=O)(=O)C3=CC=CC=C3NCC(=O)NC3=CC=C(C4=CC=CC=C4)C=C3)CC2)C=C([2*])C2=CC=CC=C12&[1*][N+](=O)[O-]&&[2*][N+](=O)[O-]&&
[1*]C&[1*]C1=CC=C([2*])C(C(=O)NC2CC3CCCC(C2)N3CC2=CC=CS2)=C1&[2*]C&&&
[1*]C&[1*]C1(C(=O)NS(=O)(=O)CCCOC2=CC=C([2*])C=C2)CCN1C(=O)CCC1=CC=C([3*])C([4*])=C1&[2*]F&&[3*]Cl&[4*]Cl&&
[1*]C(=N)N&[1*]C1=CC=C(CN2CCC(NS(=O)(=O)C3=CC=C4N=CC=CC4=C3)C2=O)C=C1&&&
[1*]NC(=O)C(NC(=O)OC)C(C)(C)C&[1*]C([2*])(CCCN(CC1=CC=CC=C1)CC1=CC=CC=C1)CC1=CC=C([3*])C=C1&[2*]C&&[3*]Br&&
[1*]OC&[1*]C1=CC=C(CCC(=O)NC2=CC=C3N=C(COC4=CC=CC=C4)C=CC3=C2)C=C1[2*]&[2*]OC&&&
[1*]C(=O)CC&[1*]N1CCCC(CNS(=O)(=O)C2=CC=C3C(=C2)C(=O)N([2*])C(=O)N3[3*])C1&[2*]C&&[3*]C&&
[1*]C1=CC=C(OCCCC2=CC=C(N3N=CC(=O)[NH]C3=O)C=C2)C([2*])=C1&[1*]Cl&&[2*]Cl&&
NC(CCSCP(=O)(O)O)C(=O)O&&&
[1*]C&[1*]C1=CC=C(NC(=O)C2=CC=C(NCC3CCCCC3)N=C2)C=C1[2*]&[2*]F&&&
[1*]N&[1*]C1=NC=NC2=C1N=CN2C1OC([2*])CC1[3*]&[2*]CO&&[3*]F&&
[1*]CCC&[1*]C(NC(=O)C1C2CCCC2CN1C(=O)C([2*])NC(=O)OC1CCCC1)C(=O)C(=O)NC1CC1&[2*]C(C)(C)C&&&
[1*]OC&[1*]C1=CC=C(C2=NN(CCCCN3CCN(C4=CC=CC([2*])=C4[3*])CC3)C(=O)C=C2)C=C1&[2*]Cl&&[3*]OC&&
[1*]C1=C(C=NNC(=O)CSCC(=O)N2CCC3=CC=CC=C32)C([2*])=CC=C1&[1*]Cl&&[2*]Cl&&
[1*]CC&[1*]N(CC(=O)NC1([2*])CCOCC1)C(=O)C1=CC([3*])=CC([4*])=C1&[2*]C#N&&[3*]C(F)(F)F&[4*]C(F)(F)F&&
[1*]OC&[1*]C1=CC=C(SC2=NC(NC3=CC=CC([2*])=C3)=C3C=CC=NC3=N2)C=C1&[2*]O&&&
[1*]C&[1*]C1=C([2*])C2=CC=C(OCCCCCN3CCC(C4=NOC5=CC([3*])=CC=C45)CC3)C=C2OC1=O&[2*]C&&[3*]Cl&&
[1*]C&[1*]C1=CC=C(CN2C([2*])=C(CCNC(=O)C3=CC=CC=C3[3*])SC2=O)C=C1&[2*]C&&[3*][N+](=O)[O-]&&
[1*]C&[1*]N1N=C([2*])C2=C1C1=NC(NC3=CC=C(N4CCNCC4)C=C3)=NC=C1CC2&[2*]C(N)=O&&&
[1*]OC&[1*]C1=CC=C2C(=C1)C1=C(C(=O)N(C3=CC=C(C4=CC=CC=C4)C=C3)C(=O)N1CC(=O)N1CCN([2*])CC1)N2[3*]&[2*]C&&[3*]C&&
[1*]C(=C)C&[1*]C1CCC2([2*])CCC3([3*])C(CCC4C5([4*])CCC([5*])C([6*])([7*])C5CCC43[8*])C12&[2*]C(=O)OCCCCCCCCC&&[3*]C&[4*]C&[5*]OC(=O)CCCN&[6*]C&[7*]C&[8*]C&&
[1*]C&[1*]C(C1=CC=CC([2*])=C1)N1CCC2=C(C1)C(=O)N=C(NCC1=CC=CC=N1)[NH]2&[2*]F&&&
[1*]CCC(C)(C(=O)NO)S(C)(=O)=O&[1*]C1=CC=C(OC2=CC=C([2*])C([3*])=C2)C=C1&[2*]OC(=O)NC(CCSC)C(=O)O&&[3*]Cl&&
[1*]C#N&[1*]C1=CC=C(CN2C=NC=C2CN2CCN(C(=O)C3=CC=CC=C3[2*])CC2)C=C1&[2*]Cl&&&
[1*]C&[1*]C1=CC=C(C(=O)NCCCNC(=O)C2CCCCC2)C=C1&&&
[1*]C&[1*]C1COCCN1C1=NC(N2CCOCC2[2*])=C2C=CC(C3=CC=CC([3*])=C3)=NC2=N1&[2*]C&&[3*]Cl&&
[1*]C&[1*]N(CC1=CC(OCC2=CC=CC([2*])=C2)=CC2=C([3*])C=CC=C12)CC1=CC2=CC=CC=C2O1&[2*]F&&[3*]O&&
[1*]C1=CC([2*])=CC(C2=CC=CC(C3CC3)=C2)=C1&[1*]CO&&[2*]CO&&
[1*]CCC&[1*]C1=NN([2*])C(C(=O)NCC2=CC=C([3*])N=C2N2CCN([4*])CC2)=C1&[2*]C&&[3*]C&[4*]CCOC&&
[1*]C#N&[1*]C1=C[NH]C(C2=NC=CN2CCC2=CSC=C2)=N1&&&
[1*]S(N)(=O)=O&[1*]C1=CC=C(NC(=O)CCC(=O)NC2=CC=C([2*])C=C2OC2=CC=C([3*])C=C2)C=C1&[2*]O&&[3*][N+](=O)[O-]&&
[1*]C&[1*]C1=CC=C2C(=O)N(CC(=O)NCCN3CCC4=CC=CC=C43)C(=O)C3=C2C1=CC=C3&&&
[1*]C&[1*]C1=CC=C2C=C([2*])C(SCC(=O)NC3=CC=C([3*])C=C3)=NC2=C1&[2*]C#N&&[3*]S(N)(=O)=O&&
[1*]C1=CC(C(=O)N2CCC3(CC2)CN(C2CCC4=CC=CC=C4NC2)C3)=CC=C1&[1*]C(F)(F)F&&&
C1=CC=C2C(CN(C3=CC=CC=C3)C3=CC=CC=C3)=CC=NC2=C1&&&
[1*]CC(C)C&[1*]C1C(=O)N(CC(=O)N2CCCCCC2)CC(=O)N1CC1=CC=C([2*])C=C1&[2*]Br&&&
[1*]C&[1*]C1=CC=CC2=CC(C3CCC(C4=CC=C([2*])C=C4)=NN3)=C([3*])N=C12&[2*]Cl&&[3*]NC(=O)CO&&
[1*]NC(=O)NCC&[1*]C1=NC2=CC(C3=CC=CN=C3)=CC(C3=CC=CC=N3)=C2S1&&&
[1*]OCCCCCCCCCCC&[1*]C1=C([2*])C=C([3*])C2=NC=CC([4*])=C12&[2*]OC&&[3*]NC(C)CCCN&[4*]C&&
[1*]Cl&[1*]C1=CC=C(CNCCCSCCNCCCNCCSCCNCC2=CC=C([2*])C=C2[3*])C=C1[4*]&[2*]Cl&&[3*]Cl&[4*]Cl&&
[1*]C(N)=O&[1*]C1=CC=CC(OCC2C3=CC=CC=C3C3=CC=CC=C32)=C1&&&
[1*]OC&[1*]C1=CC=C(C2([2*])COC3=CC([3*])=C4C(=O)C(=CC5=CC=C([4*])C=C5)OC4=C3C2)C=C1&[2*]O&&[3*]O&[4*]O&&
[1*]C(CC)CC&[1*]C(C(=O)NC(COCC1=CC=CC=C1)C(=O)OCC1=CC=CC=C1)N1CC(=O)NC(CC2=CC=C([2*])C=C2)C1=O&[2*]O&&&
[1*]CC&[1*]N(CCNC(=O)C1=CC=CC([2*])=C1)CC1=CC=C([3*])C([4*])=C1&[2*]C&&[3*]OC&[4*]OC&&
[1*]NCCCC(=O)O&[1*]C1=C(C(=O)NNC(=S)NC2CCCCC2)C=C([2*])C2=NON=C12&[2*][N+](=O)[O-]&&&
[1*]C&[1*]N1C(=O)[NH]C(=O)C2=C1N=C([2*])N2CC1OC2COP(=O)(OC3CCCC3)OC2C1[3*]&[2*]Br&&[3*]O&&
[1*]C&[1*]N1C2=CC=CC=C2C2=C1C(=O)N1N=C(C3=CC=NC=C3)SC1=N2&&&
[1*]CC&[1*]C1=CC=C2[NH]C(=O)C(CN(CC3=CC=CO3)CC3=NN=NN3CC3=CC=CC=C3[2*])=CC2=C1&[2*]OC&&&
[1*]S(N)(=O)=O&[1*]C1=CC=C(NCC(=O)NC2C(OC3CCNC(C4=CN=CN=C4)C3)OC([2*])C([3*])C2[4*])C=C1&[2*]CO&&[3*]O&[4*]O&&
[1*]C(=N)N&[1*]C1=CC=C2[NH]C=C(C3(CCC(=O)CC3)C3=CC=C([2*])C=N3)C2=C1&[2*]C(N)C(=O)O&&&
[1*]C&[1*]C1=CC([2*])=CC([3*])=C1S(=O)(=O)N1CCN(C(=O)C2=CC=CO2)CC1&[2*]C&&[3*]C&&
[1*]N&[1*]C1CCC(=NOC2=CC=CC=C2)C([2*])C1&[2*]N&&&
[1*]C(=O)OCC&[1*]C1=C([2*])N=C2SC(=CC3=CC=CS3)C(=O)N2C1C1=CC=C([3*])C=C1&[2*]C&&[3*]OCCN(C)C&&
[1*]OCC&[1*]C1=CC=C(N2CC(C(=O)NC3=NOC([2*])=C3)CC2=O)C=C1&[2*]C&&&
[1*]C&[1*]C1([2*])CCC2([3*])CCC3([4*])C(=CC(=O)C4C5([5*])CCC([6*])C([7*])([8*])C5CCC43[9*])C2C1&[2*]C(=O)O&&[3*]C&[4*]C&[5*]C&[6*]OC(=O)CC(C)(C)C&[7*]C&[8*]C&[9*]C&&
CCCCCCCCCCCCCC[N+](C)(C)CCC#N&&&
[1*]CC&[1*]C1=CN(C2CC([2*])C(COP([3*])(=O)OC3=CC=CC4=CC=CN=C34)O2)C(=O)[NH]C1=O&[2*][N-][N+]#N&&[3*]O&&
[1*]C1=CC=C2[NH]C3=C(CCN4C(=O)C(CC(=O)NCCC5=CC=CC=C5)CC([2*])C34CC3CC3)C2=C1&[1*]F&&[2*]O&&
[1*]OC&[1*]C1=CC=C(CNC(=O)C2=CC=C3N=CC([2*])=C(NC4=CC=C([3*])C=C4)C3=C2)C=C1&[2*]C(N)=O&&[3*]F&&
[1*]OC&[1*]C1=CC=CC=C1C1=CC([2*])=NO1&[2*]CN&&&
[1*]OC&[1*]C1=CC=C(C2([2*])OC(C3=CC=C4OCOC4=C3)=NN2C(=S)NC2=CC=C([3*])C=C2)C=C1&[2*]C&&[3*]OC&&
[1*]C#N&[1*]C1=C(C2=CC=C([2*])C=C2)[NH]C(SCC2=CC=C([3*])C=C2)=NC1=O&[2*]O&&[3*]Cl&&
[1*]C1=CC=C(N2CCN(C(=O)C3=NOC4=C3CCCCC4)CC2)C([2*])=C1&[1*]F&&[2*]F&&
[1*]CC&[1*]N1C(=O)C(=CC2=COC3=CC([2*])=CC=C3C2=O)C2=C([3*])C=CC=C21&[2*]O&&[3*]F&&
[1*]OC&[1*]C1=CC=C(CN([2*])C2=CC=C3N=C4CCCCN4C(=O)C3=C2)C=C1&[2*]C&&&
[1*]CC&[1*]C1=CC=C(C2(C3=CC=C([2*])C=C3)NC(C3=NN=NN3[3*])CC3=C2[NH]C2=CC=CC=C32)C=C1&[2*]OC&&[3*]C&&
[1*]CC&[1*]C1=CC=C(N2CC3=C(CCCC3=O)OC2=O)C=C1&&&
[1*]C&[1*]C1=CC=C(NC(=O)C2CCN(S(=O)(=O)C3=CC=C4OCCOC4=C3)CC2)C=C1[2*]&[2*]F&&&
[1*]CN(C)C(=O)OC&[1*]C1=CC=C(C2=CC=CC=C2[2*])C=C1&[2*]CN&&&
[1*]CCC(C)C&[1*]C1([2*])CCN([3*])C2=CC=C(N3C=CN=C3)C=C21&[2*]C&&[3*]C&&
[1*]CC=CCCCC=CCC=CC&[1*]C1OC1[2*]&[2*]CC=CCCCCC(=O)O&&&
[1*]OC(=O)CC&[1*]C12CCC3([2*])C(CC=C4C5CC([3*])([4*])CCC5([5*])CCC43[6*])C1CC([7*])C1([8*])C(C3=CC=CO3)CCC21&[2*]C&&[3*]C&[4*]C&[5*]C(=O)OC&[6*]C&[7*]O&[8*]C&&
[1*]NC(=O)CC&[1*]C(CC1=C[NH]C2=CC=CC=C12)C(=O)N([2*])C1=CC=C([3*])C=C1&[2*]CC(=O)NC(CCC(=O)O)C(=O)O&&[3*]OC&&
[1*]N&[1*]C1=C(N2CCOCC2)C=NN1C1=CC([2*])=CC2=C1OC([3*])=CC2=O&[2*]Cl&&[3*]C(=O)O&&
[1*]C(=O)OCC&[1*]C1=C([2*])N([3*])C([4*])=C1S(=O)(=O)N([5*])CC(=O)NC1=CC=C([6*])C=C1&[2*]C&&[3*]C&[4*]C&[5*]C&[6*]C&&
[1*]NC&[1*]C1CCC2=CC=CC=C2C1OC1=CC([2*])=C([3*])C([4*])=C1&[2*]C&&[3*][N+](=O)[O-]&[4*]C&&
[1*]C&[1*]C1=CC=C(C2CCC3=CC([2*])=C([3*])N=C3N2)C=C1&[2*]C&&[3*]NC(C)C&&
C1=CC=C(N2CCC3=C(OC4=NC=CC=C4C3C3=CC=CC=C3)C2)C=C1&&&
[1*]C(C)=O&[1*]C1=CC=CC(NC(=O)C2=CC=CC(S(=O)(=O)N3CCCC3)=C2)=C1&&&
[1*]CC(C)C&[1*]C(NC(=O)C([2*])NC(=O)C1=CC=C([3*])C=C1)C(=O)NC([5*])C(=O)NC(C=NC1=CC=CC=C1[4*])CCC1=CC=NC=C1&[2*]CO&&[3*]NC=O&[4*]F&[5*]C(C)C&&
[1*]CC&[1*]C12C=C([2*])CN3CCC4(C5=CC=CC=C5N5C=CC=C54)C4=C(1C(CC32)N([3*])C2=CC=CC=C21)C1=CC=CC=C1[NH]4&[2*]COC&&[3*]C&&
[1*][2*]CN&[1*]C1=C(C2=CC=CC=C2)[NH]C2=CC([2*])=CC=C12&[2*]Cl&&&
[1*]C&[1*]C1=CN(C2=CC=CC([2*])=C2)C(=NC(=O)C2=CC=CC=C2NC(=O)C2=CC=CC=C2[3*])S1&[2*]Cl&&[3*]C&&
[1*]OC&[1*]C1=CC=C(C=C(C(=O)NCC2=CC=C([2*])C=C2)C2=CC=CC=C2[3*])C=C1&[2*]OC&&[3*]OC&&
[1*]C&[1*][N+]1=CC=C(NC2=CC=C(NC(=O)C([2*])([3*])NC(=O)C3=CC=C4C(C5CCCC5)=C(C5=CSC=C5)N([4*])C4=C3)C=C2)C=C1&[2*]C&&[3*]C&[4*]C&&
[1*]C&[1*]N1C=C(C=C2C(=O)NN(C3=CC=CC=C3)C2=O)C2=CC=CC=C21&&&
[1*]C&[1*]C1=CC=C2NCC3CCCN3C(=O)C2=C1&&&
[1*]C1=CC=C(C2=COC3=CC([3*])=CC=C3C2=O)C([2*])=C1&[1*]O&&[2*]Cl&[3*]O&&
[1*]OC&[1*]C1=CC=C2C(=C1)C1=C(C(=O)N(C3=CC=CC=C3)C(=O)N1CC(=O)NC([2*])C1=CC=CC=C1)N2[3*]&[2*]C&&[3*]C&&
[1*]OC&[1*]C1=CC=C2[NH]C(C3=CC=CC=C3)=C(C3=CC=CC=C3)C2=C1&&&
[1*]C&[1*]C1=CC=CC([2*])=C1NC(=O)CSC1=NC2=CC=C(NC(=O)CC3=CC=CC=C3)C=C2S1&[2*]C&&&
[1*]CC(=O)O&[1*]C1=CC(=CC2=CC=CC=C2)C2=CC=CC=C2S1(=O)=O&&&
[1*]CC&[1*]N1C=C(CN2CCN3C(=CC(C(=O)NCCC4=CCCC4)=C([2*])C3=O)C2=O)C=N1&[2*]O&&&
[1*]CCCC(=O)OCC&[1*]C1=NC([2*])=C([3*])S1&[2*]C&&[3*]C(=O)OCC(C)C&&
[1*]C&[1*]N1CCC2=CC=C(N(CC3=CC=C([2*])C=C3)C(=O)C3CC3)C=C2C1&[2*]OC(F)(F)F&&&
[1*]CC(C)C&[1*]C(NC(=O)C([2*])CC1=CC=CC=C1)C(=O)N1CCCC1[3*]&[2*]N&&[3*]C(N)=O&&
[1*]N&[1*]C1=CC([2*])=C(S(=O)(=O)NC(CC2=CC=CC([3*])=C2)C(=O)OCCNC(=O)C2CCCN2C(=O)C2=CC=CN=C2)C([4*])=C1&[2*]F&&[3*]C(=O)O&[4*]F&&
[1*]OC&[1*]C1=CC=CC2=C1C1=CC=C3[NH]C=CC3=C1C(OCCCCCCCN1C(C3=CC=CC([2*])=C3)=NC3=C([3*])C=CC=C3C1=O)O2&[2*]O&&[3*]N&&
[1*]C&[1*]C1=CC=C([2*])C=C1NC1=NC([3*])=NC(CSC2=NN=NN2[4*])=N1&[2*]Cl&&[3*]N&[4*]C&&
[1*]OC&[1*]C1=CC(C=CC(=O)C2=CC=CC(NC(=O)C3CCCCC3)=C2)=CC=C1[2*]&[2*]O&&&
[1*]C&[1*]C1([2*])C=C(CNC2=CC=C([3*])C=C2)C([4*])([5*])N1[6*]&[2*]C&&[3*]C(=O)O&[4*]C&[5*]C&[6*][O]&&
[1*]C(=O)NCC[N+](C)(C)C&[1*]C1=CC=C([2*])C=C1&[2*]S(N)(=O)=O&&&
[1*]C(=O)NC(CCSC)C(=O)O&[1*]C1=CN=C(OC2=CC=C3[NH]C(=O)C=CC3=C2)S1&&&
[1*]CCCC&[1*]N1C(SCC2=CC=C(C3=CC=CC=C3C3=N[NH]N=N3)C=C2)=NC2=C(C=C(C3=CC=CC=C3)S2)C1=O&&&
[1*]CCC&[1*]N1C(=O)C2=C(C=CS2)N2C(CCCC(=O)N3CCN(C4=CC=CC=C4)CC3)=NN=C12&&&
[1*]CC(NC(=O)C(CC(C)C)NC(C)=O)C(=O)NC(CC(C)C)C(O)CC(=O)NC(C)C(=O)NC(C=O)CC(C)C&[1*]C1=CC=CC=C1&&&
[1*]C&[1*]C1([2*])CCCC2([3*])C1C([4*])CC1C(=O)OC(=O)C12&[2*]C&&[3*]C&[4*]O&&
[1*]NCC=C&[1*]C1=C(N2CC2)C(=O)C2=C(N=CN2[2*])C1=O&[2*]C&&&
[1*]OC&[1*]C1=CC=C(C2=CC=C(N3CC(CN4C=CN=N4)OC3=O)C=C2[2*])C=C1&[2*]F&&&
[1*]OC&[1*]C1=CC([2*])=C([3*])C([4*])=C1&[2*]OC&&[3*]C(CO)C(=O)=O&[4*]Br&&
[1*]OC&[1*]C1=CC(C=C2SC([2*])=NC2=O)=CC=C1C(=O)NCC1=CC=CC=C1[3*]&[2*]N(C)C&&[3*]C&&
[1*]C(C)=O&[1*]N1CCOCC2(CCN(CC3=CC=NC([2*])=C3)C2)C1&[2*]N(C)C&&&
[1*]C&[1*]N1CCN(C2=CC=C(CNC(=O)C3=CC4=CC(C5=CC=CO5)=CC=C4[NH]3)C=C2)CC1&&&
[1*]C(=O)NC(CCN)C(=O)NC(CCCCN)C(=O)O&[1*]C1(C(=O)NCC2=CC=CC=C2)CCCN1C(=O)C1=CC2=CC([2*])=C([3*])C=C2[NH]1&[2*]Cl&&[3*]Cl&&
[1*]C&[1*]C1=CC=C(CC(=O)NC2=CC=C3OC(=O)C=CC3=C2)C=C1&&&
[1*]S(C)(=O)=O&[1*]C1=CC=C2N=C(NC(=O)CCCCOC3=CC=CC([2*])=C3)SC2=C1&[2*]C(F)(F)F&&&
[1*]C1=CC=C2[NH]C(C(=NNC3=CC(S(=O)(=O)N4CCOCC4)=CC(C4=CC=CC=C4)=C3)C3CC3)=NC2=C1&[1*]Cl&&&
[1*]C1=NC2=CC3=C(C=C2C=C1CNC(=O)C1=CC=CC=C1[2*])OCCO3&[1*]SCCO&&[2*]Cl&&
[1*]C&[1*]C(NC(=O)N([2*])CC1OCC([3*])C([4*])C1[5*])C(=O)NC(CC1=CC=CC=C1)C(=O)NCC1=CC=CC=C1&[2*]C&&[3*]O&[4*]O&[5*]O&&
[1*]OC&[1*]C1=CC=C(CN2CCN(C3=CC=C(NC(=O)C4CCCN4C(=O)C4=CC=CC([2*])=C4)C=C3)CC2)C([3*])=C1[4*]&[2*][N+](=O)[O-]&&[3*]OC&[4*]OC&&
[1*]C(=O)NO&[1*]C(CC1=CC=CC=C1)NC(=O)C1CSC(C2=CC=C3C=C([2*])C=CC3=C2)N1&[2*]F&&&
[1*]CCC&[1*]C1=C([2*])C2=CC([3*])=CC=C2N1CC1=CC=CC([4*])=C1&[2*]C(=O)NCCC(=O)OCC&&[3*]OC&[4*]C(=O)O&&
[1*]CC&[1*]C1CC2CN3CCC4=C([NH]C5=CC=CC=C45)C(C1)C23&&&
[1*]C&[1*]C1=CC([2*])=CC(CN2C=CC3=C(OC4=C([3*])C=CC=C4[4*])N=CN=C32)=C1&[2*]C&&[3*]Cl&[4*]Cl&&
[1*]Cl&[1*]C1=CC=C2OC(N3CCSCC3)=NC2=C1&&&
[1*]CNC(=O)C(N)C(C)(C)C&[1*]C1=CC=C([2*])C=C1&[2*]Cl&&&
[1*]OCCC(=C)C&[1*]C1=CC=C(C(=O)C2=CC=CC([2*])=C2)C=C1&[2*]C(O)CCC(=O)O&&&
[1*]COC(=O)NCCCl&[1*]C1=C2CCCN2C(C2=CC=C([2*])C([3*])=C2)=C1[4*]&[2*]Cl&&[3*]Cl&[4*]COC(=O)CCl&&
[1*]O&[1*]C(CCCN1CCC(CCC2=CC=CC=N2)CC1)C1=CC=C([2*])C=C1&[2*]F&&&
O=C(C=CC1=CC=NC=C1)NN=C1C2=CC=CC=C2C(=O)C2=CC=CC=C12&&&
[1*]CC=C&[1*]N1C(SCC(=O)NC2CC2)=NN=C1C1=C[NH]C2=CC=CC=C12&&&
[1*]C&[1*]N1C=CC2=C(N3CC([2*])OC3=O)C=CC=C21&[2*]CNCCO&&&
[1*]C1=CC=C(CC(=O)N2CCC3=CC(S(=O)(=O)NC4=CC=C([2*])C=C4)=CC=C3C2)C=C1&[1*]Cl&&[2*]F&&
[1*]N&[1*]C1=NC([2*])=NC2=C1N=CN2C1CC([3*])C([4*])O1&[2*]F&&[3*]OP(=O)(O)O&[4*]COP(=O)(O)O&&
[1*]CCC(C)C&[1*]N1SC(=O)[NH]C1=O&&&
[1*]C(=O)NC&[1*]N1N=C(C2=CC=C([2*])C=C2)N(C2=CC=C([3*])C=C2)C1=S&[2*][N+](=O)[O-]&&[3*]Br&&
[1*]N&[1*]C1=CC([2*])=NC2=C1C(OC1=CC=C3CCCC3=C1)=N[NH]2&[2*]C(F)(F)F&&&
O=C(NCCCN1C=NC2=CC=CC=C21)NC1=NC2=CC=CC=C2[NH]1&&&
[1*]CC&[1*]C1=CC=C2[NH]C(SCC(=O)NN=CC3=CC=C([2*])C=C3)=NC2=C1&[2*]F&&&
O=C(NCCCNC1=NC=CC=N1)C1=CC2=NN(C3=CC=CC(C4=CC=CC=C4)=C3)N=C2C=C1&&&
O=C(NC1CCN(CC2=CC=CC=C2)CC1)C1=CC=C(OCC2=CC=CC=C2)C=C1&&&
[1*]NC(C)=O&[1*]C(C(=O)NC1CCCCC1)C1=CC=C(C2=CC=C(C3=CC=C([2*])C=C3)O2)C=C1&[2*]C(F)(F)F&&&
[1*]CC&[1*]N1CCN(CC#CCN2CCN(C3=CC=CC=C3)CC2)C1=O&&&
[1*]C&[1*]C(C(=O)NCCC1=CC=CC=C1[2*])N1C(=O)C2=CC=CC([3*])=C2N([4*])C1=O&[2*]F&&[3*]F&[4*]C&&
[1*]C&[1*]C1([2*])CC(NC(=O)C(CC2=C[NH]C3=CC=CC=C23)NC(=O)OCC2=CC=CC=C2)CC([3*])([4*])N1&[2*]C&&[3*]C&[4*]C&&
[1*]C&[1*]C1=CC=CC2=C1S(=O)(=O)C1=CC=CC=C1C(=O)S2&&&
[1*]OC&[1*]C1=CC=C([2*])C=C1NC(=O)CC1NCCN1C(=O)C1=CC=CC([3*])=C1&[2*]C&&[3*]F&&
[1*]C&[1*]C1=C(S(=O)(=O)N2CCC([2*])CC2)C(=O)N2C([3*])=CSC2=N1&[2*]O&&[3*]C&&
[1*]C&[1*]C1=CC=C(N(CC(=O)NC2CCCCC2)C(=O)CCC(=O)NC2=NOC([2*])=C2)C=C1&[2*]C&&&
[1*]C(=C)C&[1*]C1CCC2([2*])CCC3([3*])C(CCC4C5([4*])CCC(=O)C([5*])([6*])C5CCC43[7*])C12&[2*]C(=O)NCCCCCOC(C)=O&&[3*]C&[4*]C&[5*]C&[6*]C&[7*]C&&
[1*]CC&[1*]N1CC2C3C(=O)N([2*])C(=O)C3C([3*])(CC3=CC=CC=C3)N2C1=O&[2*]C&&[3*]C(=O)OC&&
[1*]CCO&[1*]N1CCN(CC2=CC=C(C3=CC([2*])=C4C=C(C5=CC=CC=C5)C=CC4=N3)C=C2)CC1&[2*]CO&&&
[1*]C&[1*]C1=N[NH]C([2*])=C1C1=CC=C(C(=O)NC2=CC=CC([3*])=C2)S1&[2*]C&&[3*]C(F)(F)F&&
[1*]NCCC&[1*]C1CCC2=C(C=CC(C3CCCCN3)=C2[2*])C1&[2*]O&&&
C1=CC=C(NC2=CC(C3=CC=NC=C3)=NC(C3=CC=CC=C3)=N2)C=C1&&&
[1*]OCCCCC&[1*]C1=CC=C([2*])C=C1C1=CC=C(C2=CSC([3*])=N2)C([4*])=C1&[2*]C(=O)O&&[3*]CN&[4*]F&&
[1*]CC&[1*]C1=CC=C2N=C([2*])SC2=C1&[2*]NC(=O)NCCCOC(CC)CC&&&
[1*]C&[1*]N1C(SCC(=O)C2=CC=C3OCCOC3=C2)=NN=C1C1=CC=CS1&&&
[1*]OC&[1*]C1=CC=C(N(CC(=O)NCC2CCCO2)C(=O)CNC(=O)C2CCCCC2)C=C1&&&
[1*]C(C)C&[1*]C1=CC=C(C(=O)C(OC(=O)C2=CC=C([2*])C([3*])=C2)C2=CC=CC=C2)C=C1&[2*]C&&[3*][N+](=O)[O-]&&
[1*]C&[1*]C1=CC=CC([2*])=C1NC(=O)COC(=O)CCS(=O)(=O)C1=CC=CC=C1&[2*]C&&&
[1*]C&[1*]C1=CC=CC2=C(NN=CC3=CC=C([2*])C=C3)N=CN=C12&[2*]O&&&
[1*]C&[1*]C1([2*])CCCC2([3*])C([4*])=CCCC12&[2*]C&&[3*]C&[4*]CCC=O&&
[1*]C(=O)OC&[1*]C1C([2*])N=C(C2=CC=C([3*])C=C2)C2=C(C=C([4*])[NH]2)N([5*])C1[6*]&[2*]C&&[3*]Cl&[4*]Br&[5*]C&[6*]C&&
[1*]C&[1*]C1=CC=CC2=C1N=C(N([2*])C1=CC=CC([3*])=C1)N1N=C([4*])N=C21&[2*]C&&[3*]C(C)(C)C&[4*]C&&
[1*]C&[1*]C1=CC=C([2*])C2=NC([3*])=NN12&[2*]Cl&&[3*]CS(=O)(=O)C(C)(C)C&&
[1*]C(C)OC&[1*]C1=C([2*])C2=CC([3*])=C([4*])C(CN3CCOCC3)=C2OC1=O&[2*]C&&[3*]O&[4*]C&&
[1*]N&[1*]C1OC([2*])C([3*])C([4*])C1[5*]&[2*]COCCCCCN&&[3*]O&[4*]O&[5*]O&&
[1*]COC(C)=O&[1*]C12CCC3([2*])CCCC([3*])([4*])C3C1CC1OC(=O)C(=C([5*])[6*])C12&[2*]C&&[3*]C&[4*]C&[5*]C&[6*]CCC=C(C)C&&
[1*]N(C)CCCCCCCCCCCCCCC&[1*]C1CCC2=CC([2*])=C([3*])C=C2C1&[2*]O&&[3*]O&&
[1*]CC(O)CC&[1*]N1C(=N)N(CC([2*])C2=CC=CC=C2)C2=CC=CC=C21&[2*]O&&&
O=C1C=CC2=C(C=CC3=C2NCC3)[NH]1&&&
[1*]C#N&[1*]C12CC3=C(C=CC4=CC=CC=C34)C3OC4=C([2*])C=CC5=C4C31C2CCN(CC1CC1)C5&[2*]O&&&
[1*]NCC=C&[1*]C1=CC=C(C(=O)OCC(=O)NC2=CC=C3OCCOC3=C2)C=C1&&&
[1*]C&[1*]N1N=C(CC(=O)NC2=CC=CC=C2[2*])C2=CC=CC=C2C1=O&[2*]C(F)(F)F&&&
[1*]C(C)C&[1*]N1C=C(C(=O)C2=CN=CC(NC(=O)CC3=NOC=C3)=C2)C2=CN=CN=C21&&&
[1*]OC&[1*]C1=CC=CC=C1CNCCCCCCNCCSSCCNCC1=CC=CC=C1[2*]&[2*]OC&&&
[1*]C&[1*]C1=NN(C2=NC([2*])=C([3*])C([4*])=N2)C([5*])=C1&[2*]C&&[3*]C=NO&[4*]C&[5*]C&&
[1*]CCCCCC&[1*]C1OC(=O)C2OC2C(NC(=O)C([2*])C([3*])C([4*])C([5*])CNC2=CC=C3CCCC3=C2)C([6*])OC(=O)C([7*])NC(=O)C([8*])OC(=O)C([9*])=CCCC1[10*]&[2*]O&&[3*]O&[4*]O&[5*]C&[6*]CCCC&[7*]CCCC&[8*]C&[9*]C&[10*]C&&
[1*]CNC(C)=O&[1*]C1CN(C2=CC=C(C3=CC([2*])=NN3[3*])C([4*])=C2)C(=O)O1&[2*]C#N&&[3*]C&[4*]F&&
[1*]C=CC(O)CCCCC&[1*]C1C2CCC3=CC([2*])=CC=C3C2CCN1[3*]&[2*]O&&[3*]CCCC&&
[1*]C1=CC(C(=O)N2CCC(N3CCCCC3)C2)=C[NH]1&[1*]Br&&&
O=C1CN(C(=O)CC2CCCCC2)CC2=C(N3C=CC=C3)N=C(C3CC3)N=C21&&&
[1*]OC&[1*]C1=CC=CC=C1NC(=O)CSC1=NN=C(CC2=CC=NC=C2)N1C1=CC=CC=C1[2*]&[2*]C&&&
[1*]C(=O)OCC&[1*]C1=C(CN2CCOCC2)NC(=O)NC1C1=CC=CC=C1[2*]&[2*]OC&&&
[1*]C(=O)N(C)C&[1*]C1=CC=C(C2=NC3=CN=C(N4CCNC([2*])C4)N=C3N([3*])C2=O)C=C1&[2*]CF&&[3*]C&&
[1*]C1=CC=C(CN2N=NC(S(=O)(=O)CC3=CC=CC=C3[2*])=C2C2=CC=C([3*])C=C2)C=C1&[1*]OC(F)(F)F&&[2*]Cl&[3*]OC(F)(F)F&&
[1*]C(=O)OCC&[1*]C1=C(C2=CC=C3OCOC3=C2)OC([2*])C1&[2*]CCN(C)C&&&
[1*]NC&[1*]C1=CC=C(C2C3=CC=CC=C3[NH]C3=CC=CC=C32)C=C1&&&
[1*]F&[1*]C1=CC=CC(C2=NC(CNCC3=CC=CC=C3[2*])=CO2)=C1&[2*]OC(F)F&&&
[1*]OC&[1*]C1=CC=CC=C1C=NNC(=O)C1=C([2*])N=NS1&[2*]C&&&
[1*]CC=C&[1*]N1CC(=O)N2C(CC3=CC=C([2*])C=C3)C(=O)N(CC3=CC=CC4=C3N([3*])C=C4C(=O)NCCC3=CN=CN3[4*])CC2N1C(=O)NCC1=CC=CC=C1&[2*]O&&[3*]C&[4*]C&&
[1*]C&[1*]N1C=C([2*])C([3*])=N1&[2*]I&&[3*]C(=O)NCCCCCCCCCCCCP(=O)(O)O&&
[1*]C#N&[1*]C1=CC=C(CN2CCCC(NC(=S)NC3=CC=C([2*])C=C3)C2)C=C1&[2*]C(F)(F)F&&&
[1*]NC&[1*]C1=CC=C(C2=CC=CN=C2)C(C2=CC=C([2*])C([3*])=C2)=N1&[2*]OC&&[3*]OC&&
[1*]C&[1*]C1NC(=O)C([2*])C([3*])OC(=O)C([4*])NC(=O)C([5*])NC(=O)C(CC2=C[NH]C=N2)NC(=O)C2CCCN2C(=O)C([6*])NC1=O&[2*]N&&[3*]C&[4*]C(C)C&[5*]C&[6*]C(C)C&&
[1*]CC&[1*]C1(C2=CC=CC=C2)CC(=O)C2=C(C1)N=C([2*])C([3*])=C2C1=CC=CC=C1&[2*]CC(=O)O&&[3*]C#N&&
[1*]NC(C)=O&[1*]C1C([2*])OC([3*])=CC1N1CCCCC1&[2*]C&&[3*]C(=O)O&&
[1*]C#N&[1*]C1=CC=CC(C2=NSC(NC3=CC=CC=N3)=N2)=C1&&&
[1*]C&[1*]C1([2*])CCCC1N1CCC(N2C=NC3=CC=C(N4CCNCC4)N=C32)CC1&[2*]O&&&
[1*]C&[1*]C1=CC=C(C(=O)N([2*])CC2=CC=CO2)C=C1S(=O)(=O)N1CCOCC1&[2*]C(C)(C)C&&&
[1*]Cl&[1*]N=C1NCCN2C1=NC1=CC([2*])=CC=C12&[2*]Cl&&&
CCCCCCCCCCCCCCC(=O)C(N)COP(=O)(O)OCCNC(=O)C(N)CCCC(N)=O&&&
[1*]C&[1*]C1=CC=C([2*])C(OCC2=CC=CC=C2)=N1&[2*][N+](=O)[O-]&&&
[1*]CCC&[1*]C1=NC=C2C(CCCN3C(=O)CC([2*])C3=O)=NN(C3CCCC3)C2=N1&[2*]NC(C)=O&&&
[1*]OC&[1*]C1=CC2=CN=CC(C3=CC=CC(OCC4=CC=CC=C4)=C3)=C2C=C1[2*]&[2*]OC&&&
[1*]C1=CC=C([2*])C(C=NNC(=O)CNC(=O)C2CC2)=C1&[1*]F&&[2*]O&&
[1*]C(C)COC&[1*]N1CCC(N([2*])S(=O)(=O)C2=CC=CC([3*])=C2)CC1&[2*]CC(=O)NC(C)(C)C&&[3*]C&&
[1*]C1=CC=C(C(=O)NC2=C(CN3CCCCC3)C(=O)C3=CC=CC=C3C2=O)C=C1&[1*]F&&&
[1*]CC#C&[1*]N1C2=CC=CC=C2C23CC([2*])N(C(=O)C4CCCCC4)C2=NC([3*])=C([4*])C13&[2*]C(=O)OC&&[3*]C(=O)OC&[4*]C(=O)OC&&
[1*]NC(C)=O&[1*]C1=CC(CN2CCN(CC3=CC=C([2*])C=C3)CC2)=CC=C1SCC1=CC=C([3*])C=C1&[2*]F&&[3*]C&&
[1*]CC&[1*]C1=CC=C(C2CCCN2C(=O)CNC(=O)C2=CC=C([2*])C=C2[3*])C=C1&[2*]OC(C)C&&[3*]Cl&&
[1*]OCC(O)CNC(C)(C)C&[1*]C1=CC=CC=C1&&&
[1*]O&[1*]C1=CC=C(N2C=C(C3=CC=CC=C3)[NH]C2=S)C=C1&&&
[1*]OC&[1*]C1=CC=C(N2CCN(C(=O)CSC3=NN=C(N4CCCCCC4)S3)CC2)C=C1&&&
[1*]C&[1*]C1=CC=C(C(=O)NCC(=O)OCC(=O)NC2=CC=C([2*])C=C2[3*])C=C1&[2*]Cl&&[3*]C(N)=O&&
[1*]C=C(C#N)C(=O)OCCCC&[1*]C1=CC=C(OCC(=O)NC2=CC=CC([2*])=C2)C=C1&[2*]OC&&&
[1*]C&[1*]N1C=CN=C1SCC(=O)N(CC1=CC=CO1)C1=CC=CC=C1&&&
[1*]C1OC(OC2=C(C3=CC=C([5*])C=C3)OC3=CC([6*])=CC([6*])=C3C2=O)C([4*])C([3*])C1[2*]&[1*]CO&&[2*]O&[3*]O&[4*]O&[5*]O&[6*]O&&
[1*]C&[1*]C1C([2*])C([3*])C([4*])NN1C(=S)NCC1=CC=C([5*])C=C1&[2*]S(=O)(=O)O&&[3*]O&[4*]C&[5*]F&&
CC(F)(F)F&&&
[1*]C&[1*]C1=NN(C2=CC=CC=C2)C(OC2=CC=CC=C2)=C1C1=CC=C([2*])O1&[2*]C(F)(F)C(F)F&&&
[1*]C(=O)NC(CCSC)C(=O)O&[1*]C1=CC=CC(CNC2=CC=C(OC3=CC=CC=C3)C=C2)=C1&&&
[1*]OC&[1*]C1=CC=C(CC(OC(=O)C2=CC=CC(S(=O)(=O)N3CCOCC3)=C2)C(=O)NN=CC2=CC=C([2*])C=C2)C=C1&[2*]N(C)C&&&
C1=CC=C(C2=NN=C[14*])C(OCC3=CC=CC=C3)=C2)=C1&&&
[1*]CC&[1*]C1=NC=C(CNC2CCSC2)C=N1&&&
[1*]C(=O)OCC&[1*]C1=C([2*])OC2=NC=NC(NC3=CC=CC([3*])=C3)=C12&[2*]C&&[3*]F&&
[1*]C(CCSC)C(=O)OC&[1*]N1CC2(CCS2)C2OCCCC2C1&&&
[1*]C&[1*]C1=NN(C2CN(C3=CC=C(N4CCN([2*])CC4)C([3*])=C3)C2)C([4*])=C1&[2*]C&&[3*]F&[4*]C&&
[1*]C(=C)C&[1*]C1CC2=C(C=CC(C3([2*])C(=O)C=C([3*])C(C4C5=COC6=CC([4*])=CC=C56)CC4[5*])C3=O)=C2O1&[2*]O&&[3*]C&[4*]O&[5*]C&&
[1*]F&[1*]C1=CC=CC=C1N1CCN(CC2=CC=CC=C2OC2=CC=CC=C2)CC1&&&
[1*]OCCCC&[1*]C1=CC=C2C(=O)C([2*])=COC2=C1&[2*]C&&&
[1*]C1=CC=C(C2OC3=CC([2*])=CC(OCC4=CN(C5CC(=O)N6CC7CCCN8CCCCC(C7)C57)N=N4)=C3CC2OC(=O)NCC2=CC=CC=C2)C=C1&[1*]O&&[2*]O&&
[1*]C(C)C&[1*]C1=CC(=O)C([2*])=C(C2=CC=C([3*])C([4*])=C2)C1=O&[2*]O&&[3*]O&[4*]C(C)C&&
[1*]CC&[1*]N(C(=O)CC1=CC=C([2*])C([3*])=C1)C1CCN(CCC(C2=CC=CC=C2)C2=CC=CC=C2)CC1&[2*]OC&&[3*]Cl&&
[1*]C&[1*]C1=C([2*])C=C([3*])C2=C1[NH]C(=O)C(=O)[NH]2&[2*]O&&[3*]C(=O)O&&
O=C(CSC1=N[NH]C(=S)O1)NC1CCC2=CC=CC=C21&&&
[1*]C&[1*]C1CC([2*])([3*])C2=C1C=CC=C2C1=NNC(=S)N1C1=CC=CC=C1&[2*]C&&[3*]C&&
[1*]C&[1*]C1=CC2C(CCC3([2*])OC3C3OC(=O)C([3*])C32)C([4*])([5*])C1=O&[2*]C&&[3*]C&[4*]C&[5*]C&&
[1*]C#N&[1*]C1CC([2*])N2C1=CC1=C2C=C(C2=CC=CC([3*])=C2)O1&[2*]C(=O)O&&[3*]O&&
[1*]SC&[1*]C1=CC=C(C2=N[NH]C([2*])=N2)C=C1&[2*]C&&&
[1*]C&[1*]C1=CC=C2C(SSC3=C(C(=O)NCCC4=CC=C([2*])C([3*])=C4)C(=O)C4=CC=CC=C4C3=O)=C([4*])C(=O)[NH]C2=C1&[2*]O&&[3*]O&[4*]C(C)O&&
[1*]C1CC(N2C=C([3*])C(=O)[NH]C2=O)OC1[2*]&[1*]O&&[2*]CO&[3*]Br&&
[1*]OC(C)=O&[1*]C1([2*])CCC2([3*])C3C4([4*])CCC([5*])C([6*])([7*])C4CCC3([8*])CCC2C1([9*])[10*]&[2*]C(CC=O)C(=O)O&&[3*]C&[4*]C&[5*]OC(C)=O&[6*]C&[7*]C&[8*]C&[9*]C&[10*]C&&
[1*]OC(C)(C)C#C&[1*]C1=CC=C2C3=C(CC4C([2*])COC(=O)N43)C([3*])([4*])OC2=C1&[2*]C&&[3*]C&[4*]C&&
[1*][N+]1=CC=CC=C1CCNC(=O)C1=CC=C2C(=O)C3=CC=CC=C3S(=O)(=O)C2=C1&[1*][O-]&&&
[1*]CC&[1*]C1([2*])C(=O)C2=C(C=C([3*])C=C2[4*])C1=O&[2*]CC&&[3*]OC&[4*]OC&&
[1*]C(=C)C&[1*]C1CCC2([2*])CCC3([3*])C(CCC4C5([4*])CC6=NC6=C(C(=O)N7CCCC7)C=C6OCC5([5*])CCC43[6*])C12&[2*]C(=O)OCC&&[3*]C&[4*]C&[5*]CO&[6*]C&&
[1*]OC&[1*]C1=CC=C(N([2*])S(=O)(=O)C2=NN=C([3*])S2)C=C1&[2*]CC(F)F&&[3*]NC(C)=O&&
[1*]C&[1*]N(CC1=NC(C2=CC=C([2*])C=C2)=NO1)C(=O)CC1=NN=C(CCC2=CC=CC=C2)O1&[2*]F&&&
[1*]CC&[1*]C1OC(=O)C([2*])C(OC2CC([3*])([4*])C(OC(=O)NCCC3=CC=C([5*])C=C3)C([6*])O2)C([7*])C(OC2OC([8*])CC([9*])C2[10*])C([11*])([12*])CC([13*])C=CC([14*])C([15*])C([16*])C1([17*])[18*]&[2*]C&&[3*]C&[4*]OC&[5*]O&[6*]C&[7*]C&[8*]C&[9*]N(C)C&[10*]O&[11*]C&[12*]O&[13*]C&[14*]C&[15*]O&[16*]O&[17*]C&[18*]O&&
[1*]C&[1*]N1CCCC(CCC2=CC=CC=C2)(C2=CC=CC=C2)C1&&&
[1*]OC&[1*]C1=CC=C(CCC2C3=CC([2*])=C([3*])C=C3CCN2CC(=O)NC2CCCCC2)C=C1&[2*]OC&&[3*]OC&&
[1*]OC&[1*]C1=CC=C(C=NNC(=O)CC2=CC=C([2*])C=C2)C=C1&[2*]F&&&
[1*]C1=CC=C2N=C(COC3=CC=C(C=NNC(=O)CN4CCOCC4)C=C3)N(C3=CC=CC=C3)C(=O)C2=C1&[1*]I&&&
[1*]OC&[1*]C1=CC=CC([2*])=C1C(=O)NC(=S)NC1=CC=NC=C1&[2*]OC&&&
[1*]C(=O)OCC&[1*]C1=C(N2C=CC=C2)N=C2C(=C1[2*])C=C([3*])N2[4*]&[2*]C&&[3*]C&[4*]CCCCC(=O)O&&
[1*]C(C)=O&[1*]C1=CC=C(OCC([2*])CN2CCC3(CC2)CC(C2=CC=C([3*])C([4*])=C2)=NO3)C([5*])=C1&[2*]O&&[3*]Cl&[4*]C&[5*]Br&&
[1*]C&[1*]C1=CC=C(NC(=O)N2CCC3=CC=CC=C3C2CN2CCC(CC3=CC=C([2*])C=C3)CC2)C=C1&[2*]F&&&
[1*]OC&[1*]C1=CC=C([2*])C2=C1N=C(NC(=O)CC1=CC=CC=C1)S2&[2*]NC(C)=O&&&
[1*]C(=O)CCC(F)(F)F&[1*]N1CCC2(CC1)CCN(C1=CC=CC=N1)C2&&&
[1*]OC&[1*]C1=CC=CC(CC([2*])C2=NC3=CC=CN=C3N2CC2=CC=CC=C2)=C1&[2*]N&&&
[1*]OC&[1*]C1=CC=C(C2=CC([2*])=CC(C3=CC=CC=C3)=C2)C=C1[3*]&[2*]NS(=O)(=O)C(F)(F)F&&[3*]F&&
[1*]O&[1*]C(C1=CC=CC([2*])=C1)C1CNCCO1&[2*]F&&&
[1*]OC&[1*]C1=CC=C([2*])C=C1N([3*])CC(=O)N1CCCCCC1&[2*][N+](=O)[O-]&&[3*]S(C)(=O)=O&&
[1*]C&[1*]C1=NC=C([2*])N1CCN1CCC2=C(C1)SC([3*])=C2[4*]&[2*][N+](=O)[O-]&&[3*]N&[4*]C(N)=O&&
[1*]OC&[1*]C1=CC=C(CN2CCC([2*])(C([3*])C3=CC=CC=C3)CC2)C=C1&[2*]O&&[3*]CC(N)=O&&
[1*]CC#C&[1*]N1C=C(C=CC(=O)C2=CC3=CC=CC([2*])=C3O2)C2=CC=CC=C21&[2*]I&&&
[1*]CC&[1*]C1CCCCN1C(=O)CCC1=CC=C([2*])C=C1&[2*]OC&&&
[1*]C&[1*]N1CC2CN(C(=O)NC3=CC=CC=C3)C(C1)O2&&&
[1*]CC&[1*]C1=C([2*])C2=C(CCC([3*])(C(=O)NCCC3=CC=C([4*])C([5*])=C3)O2)C([6*])=C1[7*]&[2*]C&&[3*]C&[4*]OC(C)=O&[5*]OC(C)=O&[6*]C&[7*]OC(C)=O&&
[1*]CCC&[1*]C1=CC=CC=C1C1=CC=CC2=C1SC(C1=CC=C([2*])C=C1)=C2[3*]&[2*]CCC(N)(CO)CO&&[3*]C#N&&
[1*]C&[1*]C1NC(C2=CC=C([2*])C([3*])=C2)=NC2=CC=CC=C21&[2*]Cl&&[3*]S(=O)(=O)NC(=N)N&&
[1*]CC(=O)OC&[1*]C1=CC=C(OCCCCOC2=CC=C([2*])C([3*])=C2)C([4*])=C1&[2*]OCC(=O)O&&[3*]C&[4*]Br&&
[1*]C&[1*]C1=CC(NC2=CC=[N+]([2*])C3=CC([3*])=CC=C23)=NC=C1C(=O)NC1=CC=C([4*])N=C1&[2*][O-]&&[3*]Cl&[4*]N&&
[1*]C(=O)OC&[1*]C1=CC=C(COC2=CC=C3C(=C2)C([2*])=C([3*])N3[4*])O1&[2*]C&&[3*]C&[4*]CC(=O)O&&
[1*]CCC&[1*]N=C1SC(=CC2=CC=C(C3=CC=C(NC(=O)C4=CC=CS4)C=C3)O2)C(=O)N1[2*]&[2*]CCC&&&
CCC=CCC=CCC=CCC=CCC=CCCCCC(=O)NCCOP(=O)(O)O&&&
[1*]C&[1*]N1C=CC2=C(NC3=CC=CC=C3OS(=O)(=O)C3=CC=C([2*])C=C3)C=CC=C21&[2*][N+](=O)[O-]&&&
[1*]OC&[1*]C1=CC=C(N2C=C(C3=CC=CC=C3)C3=C([2*])N=CN=C32)C=C1&[2*]N&&&
[1*]OP(=O)(O)O&[1*]C1C([2*])C([3*])C([4*])C([5*])C1[6*]&[2*]O&&[3*]O&[4*]OP(=O)(O)O&[5*]OP(=O)(O)O&[6*]OP(=O)(O)O&&
[1*]C#N&[1*]C1=CC=C(CC2=CN=C(NC3=CC=C(OCC4=CC=CC=C4)C=C3)N=C2)C=C1&&&
[1*]C&[1*]C1=NC=C(N2CCCN([2*])CC2)C=C1C#CC1=CN=CC([3*])=C1&[2*]S(C)(=O)=O&&[3*]Cl&&
[1*]C&[1*]C(OC(=O)C1=CC=CC([2*])=C1)C(=O)N1CCCC([3*])C1&[2*]S(=O)(=O)N(C)C&&[3*]C&&
[1*]OC&[1*]C1=CC=C(C(=O)NC([3*])C(=O)NC2=CC=C([2*])C=C2)C=C1&[2*]C(C)=O&&[3*]C(C)C&&
[1*]C&[1*]C1=CC=CN=C1C1=CN([2*])N=C1C1=CC=C(N2CCC([3*])CC2)N=C1&[2*]C&&[3*]O&&
[1*]OC&[1*]N=C(C(=O)NC1C(=O)N2C([2*])=C(SC3CCNCC3)CSC12)C1=CSC([3*])=N1&[2*]C(=O)O&&[3*]N&&
[1*]C&[1*]C1=CC2=C(C=C1S(=O)(=O)N1CCC3=CC=CC=C3C1)C(=O)C1=CC=CC=C1O2&&&
[1*]CC&[1*]C1=CC=C(CNC(=O)CN([2*])C(=O)C2=CC=C(C3=NC([3*])=C([4*])O3)C=C2)C=C1&[2*]C&&[3*]C&[4*]C&&
[1*]C=C(C)C=CC(=O)OC&[1*]C1=CC=C([2*])C=C1[3*]&[2*]F&&[3*]F&&
[1*]OC&[1*]C1=CC=CC(CC(=O)NC2=CC=C([2*])C(NC(=O)CC3=CC=CC=C3)=C2)=C1&[2*]C&&&
[1*]OCC&[1*]C1=CC=C([2*])C=C1NC(=O)C1=NN([3*])C(=O)C2=CC=CC=C12&[2*]C(=O)O&&[3*]C&&
[1*]C&[1*]C1=CC=C(C2=N[NH]C3=C2C(C2=CC=CC=C2)C(C(=O)OC2CC4=C(C=CC=C4[2*])C2[3*])C([4*])C(=N)O3)C=C1&[2*]C&&[3*]C&[4*]C#N&&
[1*]OCC&[1*]C1=CC=C(NC(=O)C2=C([2*])C3=CC4=C(CCN([3*])C4)N=C3S2)C=C1&[2*]N&&[3*]CCC&&
[1*]C&[1*]C1=CC=CC(NC(=S)N2CCCC2)=C1&&&
[1*]C(=O)OC&[1*]C1([2*])C=CC(OC2=CC=C([3*])C=C2)C([4*])C1&[2*]O&&[3*]F&[4*]C(=O)OC&&
[1*]C&[1*]C1=C([2*])C=CC2=C1N=CN1C=C(C3=CC=CN=C3)N=C21&[2*]Cl&&&
[1*]OC&[1*]C1=CC=C(OC2=C([2*])C=NN(C3=CC=C([3*])C=C3[4*])C2=O)C=C1&[2*]Cl&&[3*]C(F)(F)F&[4*]Cl&&
[1*]CCS(C)(=O)=O&[1*]N1CCSC1=NC(=O)C1=CC=CC=C1&&&
[1*]C1=CC=C(NC(=O)C2=CC3=CC([3*])=CC=C3O2)C([2*])=C1&[1*]Br&&[2*]C(=O)O&[3*]Br&&
[1*]C(=O)NCCCOCC&[1*]C1(CCOC2=CC([2*])=CC=C2[3*])CCOCC1&[2*]C&&[3*]C&&
[1*]C(=O)C(=O)N(C)C&[1*]N1CCCC1C(=O)NCC1=CC=C([2*])C=C1&[2*]Cl&&&
[1*]C&[1*]C1=NC2=CC=C(NC(=O)C3CC3)C=C2N1C1=CC=C(C2=C([2*])C=CC=C2[3*])C=C1&[2*]F&&[3*]Cl&&
[1*]C(=O)NCCCN&[1*]C1=CC=C(CN2C3=C(CCN(CC4=CC=C([2*])C([3*])=C4)C3)C3=CC=CC=C32)C=C1&[2*]Cl&&[3*]Cl&&
[1*]NC(N)=O&[1*]C1=CC=C2[NH]C(C3=CC=CC(C4=CC=C(S(=O)(=O)NCC5CCCO5)C=C4)=C3)=NC2=C1&&&
[1*]CC&[1*]C(OC(=O)C1=CC=CC=C1)C(=O)CSC1=NC2=CC=CC=C2S1&&&
[1*]COCCOC&[1*]C1CCCN(CC([2*])C2=CC=CC=C2)C1&[2*]O&&&
[1*]C&[1*]N1C=CC2=C3C(=O)C=C(C4=CC=CC=C4)[NH]C3=CC=C21&&&
[1*]O&[1*]C(COC1=CC=CC=C1)CN1CC=C(C2=CC=CC3=C2OC2=CC=CC=C2C3=NOCCN2CCOCC2)CC1&&&
[1*]OC&[1*]C1=CC([2*])=C2C(=O)N(C3=CC=CC(CC4=CC=C([3*])C([4*])=C4)=C3)C=CC2=C1&[2*]O&&[3*]O&[4*]OC&&
[1*]OC&[1*]C1C=COC2([2*])OC3=C([3*])C([4*])=C4C([5*])=C(NC(=O)C([6*])=CC=CC([7*])C([8*])C([9*])C([10*])C([11*])C([12*])C1[13*])C1=C(N=C5C6=CC=CC=C6C=CN51)C4=C3C2=O&[2*]C&&[3*]C&[4*]O&[5*]O&[6*]C&[7*]C&[8*]O&[9*]C&[10*]O&[11*]C&[12*]OC(C)=O&[13*]C&&
[1*]C=NOC&[1*]C1=C([2*])N=CN=C1N1CCC(NC(=O)NC2=CC=C3[NH]N=CC3=C2)C([3*])C1&[2*]N&&[3*]CO&&
[1*]OC&[1*]C1=CC2=NC=NC(OC3=CC=CC(NC(=O)NC4=NOC([2*])=C4)=C3)=C2C=C1[3*]&[2*]C(C)C&&[3*]OC&&
O=C(CC1=CC=CC=C1)N1CCC2(CC1)OCC(C1=CC=CC=C1)O2&&&
[1*]OC&[1*]C1=CC=C(C2=NC(CNCC([2*])N3CCCC3=O)=CO2)C=C1&[2*]C&&&
[1*]OC&[1*]C1=CC=CC(C(=O)NC2=C([2*])C([3*])=NS2)=C1&[2*]C#N&&[3*]C(C)C&&
C1=C(CC2=CC=CC=C2)CCN(CCCCN2CCCCC2)C1&&&
[1*]C#N&[1*]C1=CC=C(NC2=C([2*])C([3*])=NC(N3CCCC3)=C2[4*])C([5*])=C1&[2*]F&&[3*]F&[4*]F&[5*]Cl&&
[1*]Cl&[1*]C1=CC=C(OCC2=NN=C(C3=CC=CO3)O2)C2=NC=CC=C12&&&
[1*]C&[1*]C1=CC=CN2C(=O)C3=C(N=C12)N(CC1=CC=CC([2*])=C1)C(=N)C(C(=O)NCC1=CC=NC=C1)=C3&[2*]Cl&&&
[1*]CCC&[1*]C1=C(C(=O)NCC2CC2)SC2=C1C([2*])=NN(CC1=CC=C([3*])C=C1)C2=O&[2*]C&&[3*]C(C)C&&
[1*]C#N&[1*]C1(NC(=O)COC(=O)C2=CC=C([2*])C=C2SC2=CC=CC=C2)CCCCC1&[2*][N+](=O)[O-]&&&
[1*]C(C)C&[1*]C1=C2C3=CC=CC4=C3C(=C([2*])[NH]4)CC2N([3*])C1&[2*]Br&&[3*]S(C)(=O)=O&&
[1*]NC(C)=O&[1*]C1C(OCC2=CC=CC=C2)OC([2*])C([3*])C1OCC(=O)NC([4*])C(=O)NC([5*])CCC(=O)NCCCCNC1=C2C([6*])=CC=CC2=NC2=CC=CC=C12&[2*]CO&&[3*]O&[4*]C&[5*]C(N)=O&[6*][N+](=O)[O-]&&
[1*][N+](=O)[O-]&[1*]C1=CC=C(C2=NOC3CC4(CCN(CC5=CC=CC=C5)CC4)OC(COCC4CC4)C13)C=C1C=CC=CC1=N2&&&
[1*]C&[1*]N(CC1=CC=C(C2=CC=CC=C2C2=N[NH]N=N2)C=C1)C1=CC(C2CC2)=NC=N1&&&
[1*]C&[1*]C1C2CC3=C4C=C([2*])C(=O)C=C4C([3*])CC3C1([4*])CC2[5*]&[2*]N(C)C&&[3*]O&[4*]C&[5*]O&&
[1*]C&[1*]C1=CC=CC(CSC2=NN=C(SCC(=O)NCC3=CC=CO3)S2)=C1&&&
[1*]OCCC&[1*]C1=CC=C(C2=NC(CN3CC=C(C4=CC=CC=C4)CC3)=CO2)C=C1&&&
[1*]C&[1*]C1=C(C(=O)N2CCCC2[2*])C2=CC=CC=C2[NH]1&[2*]C(=O)O&&&
[1*]C(C)C&[1*]C(NC(=O)NC1=CC=CN=C1)C(=O)N([2*])C(CC1=CC=CC=C1)C(=O)NC([3*])C(=O)NC([4*])C(=O)C1([5*])CO1&[2*]C&&[3*]CCC(N)=O&[4*]CC(N)=O&[5*]C&&
[1*]C1=CC=C(N2CCN(CC(=O)N3CCC(C4=NC5=CC=CC=C5S4)CC3)CC2)C=C1&[1*]F&&&
[1*]NC&[1*]C1=NN2C([2*])=C([3*])C([4*])=NC2=C1S(=O)(=O)C1=CC=CC=C1[5*]&[2*]C&&[3*]C(=O)OC&[4*]C&[5*]C#N&&
[1*]OC&[1*]C1=CC=C([2*])C(C=CC(=O)OCC(=O)NC2=NOC([3*])=C2)=C1&[2*]Br&&[3*]C&&
[1*]C&[1*]C1=C(C(=O)OCC(=O)C2=CC=CN=C2)C(C2=CC=CC=C2)C(C(=O)OCC(=O)NC2CCCC2)C(C(=O)OCC2=CC=CC=C2)=C([2*])N1&[2*]C&&&
[1*]C&[1*]C1=NN=C2C=CC(C3=CC=C([2*])C=C3)=NN12&[2*]Cl&&&
[1*]Cl&[1*]C1=CC=C(OCCN2N=NN=C2CN2C=CN=C2)C=C1&&&
[1*]NC&[1*]C1=CC([2*])=CC(C(=O)NNC(=O)C2=CC([3*])=CC([4*])=C2NC(=O)C2=C([5*])C=CC=C2[6*])=C1&[2*]NCC(=O)O&&[3*]Cl&[4*]Cl&[5*]F&[6*]F&&
[1*]OC&[1*]C1=CC=C(CCNC(=O)C2=CC=CN=C2NC2=CC=CC([2*])=C2[3*])C=C1&[2*]Cl&&[3*]C&&
[1*]C&[1*]C1=CC=C2NC(=O)C(=NNC(=S)NC3CC(=O)NC4=C3C=NN4[2*])C2=C1&[2*]C&&&
[1*]N&[1*]C1=NC(=O)C2=NC=C(C(=O)NC([2*])CC3=CC=CC=C3)[NH]C2=N1&[2*]CO&&&
[1*]C&[1*]C1=CC=CC2=C1C(C(=O)C1=CC=CN=C1)=C[NH]2&&&
[1*]C(C)(C)C&[1*]C1=CC(CSC2=NC(=O)C=C[NH]2)=CC([2*])=C1[3*]&[2*]C(C)(C)C&&[3*]O&&
[1*]OC&[1*]C1=CC=CC=C1C1=CC=C(CC(=O)NC2=NC(CCSCC3=CC=C([2*])C=C3)=CS2)C=C1&[2*]Cl&&&
[1*]OC&[1*]C1=CC=C(C2C3=C(OC4=CC([2*])=CC=C4C3=O)C(=O)N2CCC2=C[NH]C3=CC=CC=C23)C=C1[3*]&[2*]O&&[3*]OC&&
CC=CCOC(=O)C(N)C(C)OC(C)=O&&&
[1*]OC(=O)NCCCC&[1*]C1=CC=C2CCCC2=C1&&&
[1*]C&[1*]N1C=C(C(=O)N2CCOC(CC3=CC=CC([2*])=C3)C2)C=N1&[2*]F&&&
[1*]C=CC(=O)OCCCCCCCCCC=CCCCCC(=O)OCC&[1*]C1=CC=C([2*])C=C1&[2*]O&&&
[1*]CCCCC&[1*]N1C(=O)C2=CC([2*])=CC=C2C2=CC=CC=C21&[2*]C(=O)O&&&
[1*]OC&[1*]C1=CC=C(C(C2=C(NC3=CC=CC4=C3CCCC4)N3C=C([2*])C=CC3=N2)C2=C([3*])C=CC=C2[4*])C=C1&[2*]Cl&&[3*]O&[4*]Br&&
[1*]C&[1*]N1CC2=CC=CC=C2C2=CC(CN3CC([2*])([3*])C3)=CC=C21&[2*]C&&[3*]C&&
[1*]Cl&[1*]C1=CC=C2[NH]C3=C([2*])C=CC=C3C2=C1&[2*]Cl&&&
O=C1OC2C=CC(CN3CCN(C(=O)C4CCCC5=CC=CC=C54)CC3)C1C2&&&
[1*]NCCCNS(C)(=O)=O&[1*]C1=CC(C2=CN=CC(NCCN3CCOCC3)=N2)=CC=N1&&&
[1*]SC&[1*]C1=NN(C2CC2)C2=C1C(=O)N=C([2*])[NH]2&[2*]C&&&
[1*]C&[1*]C1=CC(C2CCCN2C(=O)NCC2=CN([2*])N=C2)=NC2=CC=CC=C12&[2*]C&&&
[1*]C&[1*]C1=C(C2=CC=CC=C2C2=CC=C([2*])C=C2)C(=O)OC2=CC=C([3*])C=C12&[2*]C(F)(F)F&&[3*]OC(=O)N(C)C&&
[1*]C1=CC=CC=C1C(=O)NN=CC1=C[NH]C2=CC=CC=C12&[1*][N+](=O)[O-]&&&
[1*]OCCNCCCCCCCCCCC&[1*]C1=CC=C(C=C([2*])C2=NOC(C3=CC=CC=C3)=N2)C=C1&[2*]C#N&&&
[1*]OC&[1*]C1=CC=CC(C2=CC3=C(C([2*])=N2)C(=O)N([3*])C=N3)=C1&[2*]NC(C)C&&[3*]C&&
O=C1NC2=C(N=C[NH]2)C2=C1C(=O)N(C1CCCCC1)CCN2&&&
[1*]CCOC&[1*]N1C(SCC(=O)C2=C([2*])N([3*])C([4*])=C2)=NC2=CC=CC=C21&[2*]C&&[3*]CC(=O)O&[4*]C&&
[1*]C&[1*]N1C([2*])=CC=C1C1=CSC(C2=CC=CC=C2)=N1&[2*]C#N&&&
[1*]C&[1*]N(C(=O)C=CC1=CC=C([2*])C=C1)C1CCC2([3*])C3CC4=CC=C([4*])C5=C4C2(CCN3CC2CC2)C1O5&[2*]Cl&&[3*]O&[4*]O&&
C1=CC=C(N=C2CCCC2)C=C1&&&
[1*]C&[1*]C1=CC=C(N2CCN(CC3=CSC(C4=CC=C([2*])C=C4)=N3)CC2)C=C1&[2*]F&&&
[1*]C&[1*]C1=C(C2=NC=CN2[2*])N=C[NH]1&[2*]CC(=O)O&&&
[1*]CC&[1*]C1([2*])CC(C(=O)NCC2=CC([3*])=CC([4*])=C2)N(C(=O)NC2=CN([5*])C3=CC=CC=C23)C1&[2*]F&&[3*]C(F)(F)F&[4*]C(F)(F)F&[5*]C(N)=O&&
[1*]C(CC)=NNC(=S)NCCC&[1*]C1=CSC=C1&&&
[1*]C&[1*]C(C#CC1=CC=CC([2*])=C1)(C1=CC=CC=C1)N1C=CN=C1&[2*]C(F)(F)F&&&
[1*]SCCC&[1*]C1=NN=NN1C1CC([2*])C([3*])O1&[2*]O&&[3*]CO&&
[1*]C(=O)OC&[1*]C1=CC=C(CCNC(=O)CN2C(=O)NC3(CCCC4=CC=CC=C43)C2=O)C=C1&&&
[1*]CN(O)C(N)=O&[1*]C1=CC2=CC=C3OC=CC3=C2OC1&&&
[1*]C&[1*]C(CC(=O)NCC1=CC([2*])=NO1)C1=CC=CC=C1&[2*]C(C)C&&&
[1*]Cl&[1*]C1=CC=CC(C=NCCN2CCOCC2)=C1[2*]&[2*]Cl&&&
[1*]C1=CC=C(CC2=CC=CC=C2)C=C1NC(=O)C1=CC=C(NC(=O)CC2SC(N3CCCC3)=NC2=O)C([2*])=C1&[1*]O&&[2*]O&&
[1*]CC&[1*]N1C=C(C2=CC=C([2*])C(OC3CCN(C4=NC=C([3*])C=N4)C3)=C2[4*])C=N1&[2*]C&&[3*]C&[4*]C&&
C(=CC1=CC=C(OCC2=CC=CC=C2)C=C1)C1=CC=CC=C1&&&
[1*]P(=O)(OC(C)C)OC(C)C&[1*]N1CCOC2=C([2*])C=C(C3=CC=CC=C3)C=C21&[2*]F&&&
[1*]COC&[1*]C1=NC(C2=CC=C(C3=CC=CN=C3)C=C2)=C2N=CC=CN12&&&
[1*]C(=O)OC&[1*]C1=C(S(=O)(=O)NC2=NC3=CC=CC=C3[NH]2)C=C(C2=CC=CC([2*])=C2)S1&[2*]C&&&
[1*]CCCCCCCCCCCCCCCC&[1*]C1C(=O)C([2*])C([3*])N=C1[4*]&[2*]CO&&[3*]C(C)O&[4*]C&&
[1*]C&[1*]C(CCS(=O)(=O)C1=CC=CC=C1)NC1=NC=NC2=C1N=CN2C1CN(CC2=CC=C([2*])C([3*])=C2)CC([4*])O1&[2*]Cl&&[3*]Cl&[4*]CO&&
C1=CN2C(=C1)C=CC1=C2C2=CC=CC=C2N1&&&
[1*]OC&[1*]C1=CC=C(C(=O)OCCC2=CSC=N2)C=C1&&&
[1*]CC(C)(C)C&[1*]C1NC(C(=O)NCC2=CC=CC([2*])=C2)C(C2=CC=CC([3*])=C2[4*])C12C(=O)NC1=CC([5*])=C([6*])C=C12&[2*]Cl&&[3*]Cl&[4*]F&[5*]Cl&[6*]F&&
[1*]C&[1*]C1=NC([2*])=CC(C2=CC=CN=C2)=N1&[2*]N&&&
[1*]OC&[1*]C1=CC=C(C2=CC([2*])=C([3*])C([4*])=C2)C=C1&[2*]C=O&&[3*]O&[4*]OC&&
[1*]CNC(=O)CNC(C)=O&[1*]C1=CC=C(NC(=O)NCC2=CC=CC=C2)C=C1&&&
[1*]C&[1*]C1=CC=CC=C1NC(=O)NC1=C(S(=O)(=O)C2=CC=CC([2*])=C2)C([3*])=C(C(=O)C2=CC=CC=C2)S1&[2*][N+](=O)[O-]&&[3*]N&&
[1*]C&[1*]C1=CC=C([2*])C=C1[3*]&[2*]NC(=O)N(CCl)N=O&&[3*]Cl&&
[1*]C(=O)OCC&[1*]C1=NN=C2C=CC(C3=CC=CS3)=NN12&&&
[1*]C(=O)OC&[1*]C(CC1=CC=CC=C1)NC(=O)C([2*])C([3*])SC1=CC=CC=N1&[2*]C&&[3*]CC(C)C&&
[1*]N&[1*]C1=NC=C(C2=CC=CO2)C(C2CCNCC2)=N1&&&
[1*]NC(=O)C(=O)OCC&[1*]C1=C([2*])C([3*])=C([4*])S1&[2*]C#N&&[3*]C&[4*]C(=O)NC(C)C&&
O=C1NCCCN1CC1=CC=CC(C2=CC=C(C3=NC4=CC=CC=C4S3)S2)=C1&&&
[1*]F&[1*]C1=CC=C(CN2CCN(C3=CN=CC=N3)CC2)C=C1&&&
[1*]N&[1*]C1=CC=CC(C2=CC=C(C3=NC4=CC=CC=C4[NH]3)C=C2)=C1&&&
[1*]C(=O)OC&[1*]C1=CC2OC3=CC=C([2*])C=C3C2CC1&[2*]Br&&&
[1*]CCCCCC&[1*]C1=CN(CC2=CC=C([2*])C=C2)N=N1&[2*][N+](=O)[O-]&&&
[1*]CCCCCCCCCCCC&[1*]C1=CC2=CC([2*])=CC=C2[NH]1&[2*][N+](=O)[O-]&&&
[1*]C(=O)NCCCC&[1*]C1=CN2N=CN=C(NC3=CC(C(=O)NC4CCOC4)=CC=C3[2*])C2=C1[3*]&[2*]C&&[3*]C&&
[1*]OC&[1*]C1=CC=CC=C1OCC(=O)NC1=CC=C(C2=NC3=C(SC4=CC=C([2*])C=C43)C(=O)N2[3*])C=C1&[2*]C#N&&[3*]C&&
[1*]CCCCCC(N)C(=O)O&[1*]C1=CC=C(S(=O)(=O)C2=CC=CC=C2)C=C1&&&
[1*]OC&[1*]C1=CC=C(C(=O)CSC2=NN=C(C3=CC=C([2*])C=C3)C(C3=CC=CS3)=N2)C=C1&[2*]F&&&
[1*]N&[1*]C1=NC(=O)C(=CC2=CC=CN2[2*])S1&[2*]COCOCP(=O)(O)O&&&
[1*]NCCCCC&[1*]C1=C([2*])C(=O)C1=O&[2*]NCCCOC(=O)NCCCOC(=O)C(C)C&&&
[1*]C(N)=O&[1*]C1=C([2*])C2=C(OC3=CC=CC=C32)C([3*])=C1NCC1=CC=CN=C1&[2*]O&&[3*]Cl&&
[1*]C(=C)C&[1*]C1CCC2([2*])CCC3([3*])C(CCC4C5([4*])CCC([5*])C([6*])([7*])C5CCC43[8*])C12&[2*]C(=O)NCCC(=O)O&&[3*]C&[4*]C&[5*]OC(=O)CC(C)(C)C(=O)OC&[6*]C&[7*]C&[8*]C&&
[1*]C1=CC=C(C2=NC3=CC(C(=O)OCCOC4=CC=CC=C4)=NN3C(C3=CC=C([2*])C=C3)C2)C=C1&[1*]Cl&&[2*]Cl&&
[1*]COC&[1*]C1=CC=C(OC2=CC(OC3=CC=C([2*])C=C3[3*])=CC=C2[4*])C([5*])=C1&[2*]C(=O)NC(C)C&&[3*]F&[4*]C#N&[5*]Cl&&
[1*]SC&[1*]C1=CC=C(C(=O)C([2*])C2=CSC(C3=CC([3*])=CC=C3[4*])=N2)C=C1&[2*]C#N&&[3*]Cl&[4*]Cl&&
[1*]C(C)=NNC(=N)N&[1*]C1=C(C2=C([2*])[NH]C3=CC=CC=C23)[NH][NH]C1=O&[2*]C&&&
[1*]C&[1*]C1([2*])CCC2=C(O1)C(=NNC(=O)C1=CC=CC=C1[3*])C1=CC=CC=C1C2=O&[2*]C&&[3*]Cl&&
[1*]CC(=O)N(C)C&[1*]N1CCC(CN2CCC(OC3=CC=C(C(=O)N4CCCC4)C=C3)CC2)CC1&&&
[1*]C&[1*]C1=C(CCSCCCCC(=O)N([2*])CC2=CC=CC=C2)SC=N1&[2*]CC(=O)O&&&
[1*]C(=O)OCC&[1*]C1=NN2C(NC3CCCCC3)=CC(C3=CC=CO3)=NC2=C1[2*]&[2*]C#N&&&
[1*]C&[1*]C1=C2C=CC([2*])=CC2=C([3*])N1CC1=CC=CC=C1&[2*]Br&&[3*]C(=O)O&&
[1*]C&[1*]C1=CN(CC2CCCN2C(=O)C2=C[NH]N=C2)N=C1&&&
[1*]OC&[1*]C1=CC=C([2*])C=C1[3*]&[2*]CNC(=S)NC(=O)CC(C)C&&[3*]Cl&&
[1*]C#N&[1*]C1=C([2*])N2CCC3=C[NH]N=C3C2=C1C1=CC=C([3*])C=C1[2*]&[2*]N&&[3*]O&&
C1=CC2=C(C=C1CCNC1CCOCC1)OCCO2&&&
O=C(NC1=CC=CC=C1OC1=NC=CC=C1N1C=NC=N1)C1=CC=C(N2CCC3(CCC4=CC=CC=C4O3)CC2)C=N1&&&
[1*]C1=CC=C2C3=C(C4=CC=CC=C4C3=O)N(C3=C([2*])C=CC=C3[3*])C(=O)C2=C1&[1*][N+](=O)[O-]&&[2*]Cl&[3*]Cl&&
[1*]N&[1*]C1=NC=NC2=C1N=CN2C1C=C([2*])C([3*])C1[4*]&[2*]CO&&[3*]O&[4*]CO&&
[1*]C&[1*]C1([2*])OC2=NC3=C(CCCCCCCNC(=O)C4=CC=CC=C4)C=CC=C3N2C1[3*]&[2*]C&&[3*]O&&
[1*]C1=CC(C=CC=C2SC(=O)N(CCC3=CC=CC=C3)C2=O)=CC=C1&[1*][N+](=O)[O-]&&&
[1*]C&[1*]C1(C(=O)NCC2=CC=C3OCOC3=C2)CC2=C(C3=CC=CC=C3)C=CN=C2O1&&&
[1*]C(C)C&[1*]C1=C(C(=O)NCC2=CC=CC=C2)C([2*])=C(C=C2C(=O)NC3=CC=C([3*])C=C23)[NH]1&[2*]C(=O)O&&[3*]Cl&&
[1*]OC&[1*]C1=CC=C(CCNC(=O)C2=C([2*])C3=C(C4=CC=CS4)C(C(=O)NC4=CC=CC([3*])=C4)=C([4*])N=C3S2)C=C1[5*]&[2*]N&&[3*]F&[4*]C&[5*]OC&&
[1*]C=C(C)C&[1*]C1=C([2*])C2=C([3*])C=CN=C2N1S(=O)(=O)C1=CC=C([4*])C=C1&[2*]CC(=O)O&&[3*]Cl&[4*]Cl&&
[1*]CC&[1*]C1CCC(C2=CC=CC=C2)(C2=CC=C([2*])C=C2)NC1=O&[2*]N&&&
[1*]C&[1*]C1CCN(C(=O)COCC(=O)NN=CC2=CC=C([2*])C=C2)CC1&[2*]O&&&
[1*]CCCC&[1*]N1C=NC2=C([2*])N=C3C([3*])=CC=CC3=C21&[2*]N&&[3*]NCCCCO&&
[1*]C(=O)NC(CC(C)C)C(O)CC(=O)NCCCCC&[1*]C(CC1=CC=CC=C1)NCCC1=C([2*])[NH]C([3*])=N1&[2*]C&&[3*]C&&
[1*]OC&[1*]C1=CC=C(C(=C([2*])[3*])C2=CC([4*])=C([5*])C=C2[6*])C=C1&[2*]C#N&&[3*]C#N&[4*]OC&[5*]OC&[6*]OC&&
[1*]C1=CC=C(NC(=O)C2=CC=C3C(=O)N(CC4=CC=CN=C4)C(=O)C3=C2)C=C1&[1*]Cl&&&
C1=CC=C(N2CCN(CC3=NOC(C4CC4)=N3)CC2)C=C1&&&
[1*]CCCC&[1*]C1=CC=C([2*])C=C1&[2*]CCC(C)=O&&&
[1*]C&[1*]N1C=CC(NC2=NC=NC3=CC=C(OC4=CC=CC([2*])=C4)C=C23)=N1&[2*]F&&&
[1*]O&[1*]C1(C2=CC=CC([2*])=C2)CCN2CC3=CC=CC=C3C(CC1)C2&[2*]Cl&&&
[1*]CC(C)C&[1*]N1CCNC(=O)C12CCN(CC1=CSC(C3=CC=C([2*])C=C3)=N1)CC2&[2*]F&&&
[1*]OC&[1*]C1=CC=C(CC2=CC(C3OC4([2*])CC[7*])OC4CC(OC4OC([3*])C([4*])C([5*])C4[6*])C3[7*])=CC=C2[8*]&[2*]CO&&[3*]CO&[4*]O&[5*]O&[6*]O&[7*]O&[8*]O&&
[1*]SC&[1*]C1=CC=C(C2=CC(C3=CC=CC=N3)=C([2*])C(SCC3=CC=CC=N3)=N2)C=C1&[2*]C#N&&&
[1*]COC&[1*]C1=CC=CC(C(=O)N2CCN(C3=CC=CC([2*])=N3)CC2)=C1&[2*]Cl&&&
O=C(NN=CC1=CC=CC2=C1OCCO2)C1=CC=CC2=CC=CC=C12&&&
[1*]C&[1*]C1=CC([2*])([3*])NC(=S)N1C1CC2CCC1C2&[2*]C&&[3*]C&&
[1*]C(=O)NCCCC&[1*]N1C(=O)N(CC([3*])=CC2=CC=C([2*])S2)C2=CC=CC=C21&[2*][N+](=O)[O-]&&[3*]C(=O)O&&
[1*]C(=O)NCC=O&[1*]C1(OC(=O)C2=CC=CO2)CCCCC1&&&
[1*]C&[1*]C1=CC=C(NCC2CCC3CN2C(=O)N3C2=CC=CC=C2[2*])N=N1&[2*]C&&&
[1*]OC&[1*]C1=CC=C(NC2=NC3=C([2*])C=NN3C(N3CCN(C4=NC=CC=C4[3*])CC3)=C2)C=C1[4*]&[2*]C#N&&[3*]C&[4*]OC&&
[1*]C&[1*]C1=C(C2=CC=C3C(=C2)C2=C(CC3[2*])C(=O)N(CC3=CC=CC=C3[3*])C(=O)N2CC2=CC=CC=C2)SC(C2=CC=C([4*])C=C2)=N1&[2*]C&&[3*]Cl&[4*]F&&
[1*]C&[1*]C1=CC=CC=C1OCC(=O)NNC(=O)C1=CC=C([2*])C=C1&[2*]F&&&
[1*]N&[1*]C1=NC(=O)C2=C([NH]1)N(C1OC([2*])C([3*])C1[4*])C=N2&[2*]COP(=O)(O)OP(=O)(O)OP(=O)(O)OP(=O)(O)O&&[3*]O&[4*]O&&
[1*]C&[1*]C1([2*])CCC2([3*])CCC3([4*])C(=CC(=O)C4C5([5*])CCC([6*])C([7*])([8*])C5CCC43[9*])C2C1&[2*]C(=O)O&&[3*]C&[4*]C&[5*]C&[6*]OP(=O)(O)O&[7*]C&[8*]C&[9*]C&&
[1*]C&[1*]C1=CC=C2NC(=O)C(=CC3=C([2*])N([3*])C([4*])=C3)C2=C1&[2*]C&&[3*]CCCC(=O)O&[4*]C&&
[1*]NCCCN(C)C&[1*]C1=C2C=CC=CC2=NC2=CC=CC=C12&&&
[1*]CC(O)C(F)(F)F&[1*]N(CC1=CC=CC([2*])=C1)C1=CC=CC(OC2=CC=CC=C2)=C1&[2*]OC(F)(F)C(F)F&&&
[1*]C&[1*]N(CC1=CC=CC=C1)C(=O)COC(=O)CC1=CC=C([2*])C=C1&[2*]Cl&&&
[1*]C&[1*]C1=C(C(=O)N2CCCCC2)OC2=CC=C(S(=O)(=O)N3CCCC3)C=C12&&&
[1*]CCN&[1*]C1CN(C(=O)C2CCCCC2C(=O)N2CCCC2[2*])CCO1&[2*]C#N&&&
[1*]C&[1*]C1=CC([2*])=CC([3*])=C1OCC(=O)NCC(=O)NC(C1=CC=CC=C1)C1=CC=CC=C1&[2*]Br&&[3*]C&&
[1*]OC&[1*]C1=CC=C(C2=CC([2*])=NN2C2=NC=C([3*])C=C2[4*])C=C1&[2*]C(F)(F)F&&[3*]Cl&[4*]Cl&&
[1*]OC&[1*]C1=CC(C2=CC=C3C([2*])=NN([3*])C3=N2)=CC([4*])=C1[5*]&[2*]NCCCN&&[3*]C(C)C&[4*]OC&[5*]OC&&
[1*]C(N)=O&[1*]C1=CC=C([2*])C([3*])=C1&[2*]OCCOCCO&&[3*]C(F)(F)F&&
[1*]C&[1*]C1([2*])CC(C2=CC=CC=C2)(C2=CC=CC=C2)C(=O)NC1=O&[2*]C&&&
[1*]C&[1*]C1=CC(C2=NN=C3C4=CC=CC=C4NC4=NC=CC=C4N23)=CC=N1&&&
[1*]C&[1*]N1N=C(C2=CC=CC=C2[2*])C2=C1CCN([3*])C2&[2*]F&&[3*]C(N)=O&&
[1*]C1=CC=C(CNC(=O)CSC2=NC=NC3=C2C=CO3)C=C1&[1*]Cl&&&
[1*]C1=CC=C(CN2CCC3=C([NH]C4=CC=CC=C34)C2[2*])C=C1C1=CC=CC=C1&[1*]O&&[2*]CO&&
[1*]C&[1*]C1=CC([2*])=C(C(=O)CN2C(=O)NC([3*])(CCC3=CC=CC=C3)C2=O)C=C1[4*]&[2*]C&&[3*]C&[4*]C&&
[1*]NC(C(=O)O)C(C)CC&[1*]P(=O)(OCC1C=CC(N2C=C([2*])C(=O)[NH]C2=O)O1)OC1=CC=CC=C1&[2*]C&&&
[1*]OC&[1*]C1=CC=C(C(=O)NC([2*])CN2C(=O)C3=CC=CC=C3S2(=O)=O)C=C1&[2*]C&&&
[1*]OC&[1*]C1=CC=CC(OCC(=O)NC2=NC3=CC=CC=C3N2CC2=CC=C([2*])C=C2[3*])=C1&[2*]Cl&&[3*]Cl&&
[1*]OC&[1*]C1=CC=CC=C1NS(=O)(=O)C1=CC=C(NC(=O)C2CCCO2)C=C1&&&
[1*]NCCCCCCC&[1*]C1=CC([2*])=CC=C1[3*]&[2*]OC&&[3*]C(=O)O&&
[1*]C#N&[1*]C1=CN=C(NC(=O)N(CC2=CC=C(C3=C[NH]N=C3)N=C2)C2=CC=C(C3=CC=CN=C3)C=C2)C=N1&&&
[1*]C&[1*]C1OC(OC2C([2*])CC(OC3CC([3*])([4*])CC3[5*])C3OC([6*])([7*])OC4CC([8*])C5([9*])C(CCC6C5CCC5([10*])C([11*])CCC55)CC43[12*])OC2C1[13*]&[2*]O&&[3*]C&[4*]O&[5*]O&[6*]C&[7*]C&[8*]O&[9*]C&[10*]C&[11*]C(=O)O&[12*]O&[13*]O&&
[1*]N(CC)CC&[1*]C1=CC=C2C=C(C(=O)N([2*])CC3=CC([3*])=CC([4*])=C3)C(=O)OC2=C1&[2*]C&&[3*]C(F)(F)F&[4*]C(F)(F)F&&
[1*]C&[1*]C1=CC=C(C2C3=C(CC([2*])([3*])CC3=O)NC3=C2C(=O)CC([4*])([5*])C3)C=C1&[2*]C&&[3*]C&[4*]C&[5*]C&&
[1*]C(=O)NC(CCCNC(=N)N)C(N)=O&[1*]C(CC1=CC=C([2*])C=C1)NC(=O)C(CC1=CC=CC=C1)NC(=O)C(CC1=CC=CC=C1)NC(=O)C(CC1=CC=CC=C1)NC(=O)C1CCCC1&[2*]O&&&
[1*]O&[1*]C1=CC2=C3C(=C1[2*])C1=CC(=CC=C1)CC1C4=C(C=C([3*])C=C4OC4=CC=C(C=C4)CC3N(C3=CC=C([4*])C=C3)CC2)CCN1[5*]&[2*]O&&[3*]O&[4*]F&[5*]C=2C=CI&&
[1*]NC(=O)OC&[1*]C1CC(C([2*])C2=CC=CC=C2)C2([3*])CCC3C(=O)N(C4=CC=C(OC5OC([4*])C([5*])C([6*])C5[7*])C=C4)C(=O)C3C12&[2*]O&&[3*]C&[4*]C(=O)O&[5*]O&[6*]O&[7*]O&&
[1*]NC(=O)CCNC(C)=O&[1*]C1=CC([2*])=NN1C1=CC=C([3*])C=C1&[2*]CCC#N&&[3*]Br&&
[1*]OCC&[1*]C1=CC=C(N2CC(OC3=CC=C(C([2*])NC(=O)OCC4=CC=CC=C4)C=C3)C2)C=C1&[2*]C&&&
[1*]C&[1*]C1=CC(NS(=O)(=O)C2=CC=C3CCC([2*])C3=C2)=C2C(=C1)CCN2C(=O)NCC1=CC=CC=C1&[2*]CNS(N)(=O)=O&&&
O=C(NC1=CC=CC2=C1OCCO2)N(CC1=CN(CC#CC2=CC=CC=C2)N=N1)CCN1CCOCC1&&&
[1*]C1=CC(NC(=O)NS(=O)(=O)C2=CC=CC([2*])=C2)=CC=C1&[1*]Cl&&[2*]Cl&&
[1*]CC&[1*]C1(C2=CC=CC([2*])=C2)CCC(=O)NC1=O&[2*]Cl&&&
[1*]CC(=O)O&[1*]C(NC(=O)CNC(=O)C1=CC([2*])=CC(NC2=NCC([3*])CN2)=C1)C1=CC([4*])=CC([5*])=C1[6*]&[2*]O&&[3*]O&[4*]Br&[5*]Br&[6*]O&&
[1*]C&[1*]N1C(=O)C(=O)C2=CC(S(=O)(=O)NCC3=CC=CO3)=CC=C21&&&
[1*]NCCC&[1*]C1=C([2*])C([3*])=C(C(C=CC2=CC=CC=C2)=N[4*])C([5*])=C1[6*]&[2*]I&&[3*]C&[4*]O&[5*]I&[6*]I&&
[1*]C&[1*]C1=C(OC2=CC=C([2*])C=C2[3*])N([4*])N=N1&[2*]Cl&&[3*]Cl&[4*]C(C)(C)C&&
[1*]C&[1*]C1=CC=C(CC2=C3C=CC([2*])=CC3=C([3*])C3=CC=CC=C23)C=C1&[2*]N&&[3*]Br&&
[1*]C&[1*]C(NC(=O)N1CC(=O)NC2=CC([2*])=CC=C21)C1=CC([3*])=CC=C1[4*]&[2*]F&&[3*]Cl&[4*]F&&
[1*]C1=CC=C(C(=O)C=CC2=CC=C(OCC3=CC=CC=C3)C=C2)C=C1&[1*]Cl&&&
[1*]F&[1*]C1=CC=C(C(OCCN2CC3CC2CC3[2*])C2=CC=C([3*])C=C2)C=C1&[2*]CO&&[3*]F&&
[1*]C(=O)N(CC)CC&[1*]C1CC2=CC=CC=C2CN1[2*]&[2*]C(=O)C(NC(=O)C(NC(=O)OC(C)(C)C)C(C)C)C(C)C&&&
[1*]N&[1*]C1=NC(C2CC2)=C2N=CN(C3CC([2*])C([3*])O3)C2=N1&[2*]O&&[3*]CO&&
[1*]C=NNC(=N)NO&[1*]C1=C(C2=CC=CC=C2)N(C2=CC=CC=C2)N=C1C1=CC=NC=C1&&&
[1*]C(=O)O&[1*]C1=CC=C([2*])C=C1NC1CCN(CC2=CC=C(C3=CN(CC4=CC=C([3*])C=C4)N=N3)[NH]2)CC1&[2*]Cl&&[3*]Cl&&
[1*]C&[1*]C1=CC2=C(C=C1[2*])N1C(=O)C3=CC=CC=C3OC3=C1C2=C(C1=CC=CC([3*])=C1)C1=CC=CC=C31&[2*]C&&[3*]O&&
[1*]C&[1*]C1COC2=CC=C([2*])C=C2N1S(=O)(=O)C1=CC=CC=C1&[2*]Cl&&&
[1*]OCC&[1*]C1=CC=C(C(NC(=O)C2CCN(CCCOC3=CC=C([2*])C=C3[3*])CC2)C2=CC=CC=C2)C=C1&[2*]F&&[3*]F&&
[1*]C&[1*]C1([2*])N=C([3*])N=C([4*])N1C1=CC=C(OCCOC2=C([5*])C=C(N3N=CC([6*])=C3[7*])C=C2[8*])C=C1&[2*]C&&[3*]N&[4*]N&[5*]Cl&[6*]CC(=O)O&[7*]Cl&[8*]Cl&&
O=C1C2CC=CCC2=C(C2=CC=C3C=CC=CC3=C2)N1CC1=CC=CC=C1&&&
[1*]CNC(=O)NC(C)C(=O)O&[1*]C1=CC=CC=C1&&&
[1*]S(C)(=O)=O&[1*]N1CCC(N(CC2=CC=CS2)C(=O)NC2=CC=C([2*])C([3*])=C2)CC1&[2*]C#N&&[3*]C(F)(F)F&&
[1*]C(COC1=CC=CC=C1)CN1CCC(CN2C(=O)CC3=CC=CC=C32)CC1&[1*]O&&&
[1*]OC&[1*]C1=CC=C(C2=NN(C3=CC=CC=C3)C=C2C(=O)N2CCN(C3=CC=CC=C3[2*])CC2)C=C1&[2*]Cl&&&
[1*]N&[1*]C1=NC([2*])=C2C(CNC3=CC=C([3*])C=C3)=C[NH]C2=N1&[2*]N&&[3*]C(=O)NC(CCC(=O)O)C(=O)O&&
[1*]C(C)C&[1*]C1=CC=C(NC(=O)CCCCC(=O)NNC(=O)C2=CC=CC=C2)C=C1&&&
[1*]C&[1*]C1=CC=C(S(=O)(=O)OCC2OC(N3C=CC(=O)[NH]C3=O)CC2[2*])C=C1&[2*]O&&&
[1*]COC&[1*]C1=CC=CC2=C1CCC1C2CCCN1[2*]&[2*]C&&&
[1*]C(C)(C)C&[1*]C1=CC=C(N2C=CC3=CC=C(N(CC4=C[NH]N=C4C4=CC=C([2*])C=C4)CC4=N[NH]N=N4)C=C32)C=C1&[2*]Cl&&&
[1*]C&[1*]N1C=NC=C1C([2*])(C#CC1=CC=CC([3*])=C1)C1=CC=C([4*])C(C7=CC=CC=C2)=C1&[2*]O&&[3*]OC(F)(F)F&[4*]C#N&&
[1*]C(=O)OCC&[1*]C1=C([2*])C2=C([3*])C=CN=C2S1&[2*]N&&[3*]Cl&&
[1*]OCCN(CC)CC&[1*]C1=CC=CC=C1NC1=NC=CC(N2CCN([2*])CC2)=N1&[2*]C&&&
[1*]C(=O)O&[1*]C1CC2=CC([2*])=C([3*])C=C2CN1&[2*]O&&[3*]O&&
[1*]N&[1*]C1=NC(=O)N(C2OC(C(=O)OCC3=CC=CC=C3)C([2*])C2[3*])C=C1[4*]&[2*]O&&[3*]O&[4*]I&&
[1*]C&[1*]C1=CC=CC(CN2CCC3=NC=NC(C4CC4)=C3CC2)=N1&&&
[1*]OC&[1*]C1=CC=C([2*])C=C1N1C([3*])=CC=C1C1=CC(N2C=CN=C2)=NC([4*])=N1&[2*]C(F)(F)F&&[3*]CCC(=O)O&[4*]N&&
[1*]OC&[1*]C1=CC=C(C2=CC=CC(C3=C([2*])C(=O)N=C([3*])[NH]3)=C2)C=C1&[2*]C#N&&[3*]N&&
[1*]OC&[1*]C1=CC=C(C(=O)NC2=CC=C([2*])C3=CC=CC=C23)C=C1&[2*]NC(=O)C(C)C&&&
[1*]C(C)C&[1*]C1CCC2([2*])C([3*])CC3([4*])C(CCC4C5([5*])CCC(OC6OC([6*])C([7*])C(OC7OCC([8*])C([9*])C7[10*])C6OC6OC([11*])C([12*])C([13*])C6[14*])C([15*])([16*])C5CCC43[17*])C12&[2*]C&&[3*]O&[4*]C&[5*]C&[6*]CO&[7*]O&[8*]O&[9*]O&[10*]O&[11*]CO&[12*]O&[13*]O&[14*]O&[15*]C&[16*]C&[17*]C&&
[1*]C&[1*]C1=CN=C(C(=O)NCC(C2=CC=CO2)N2CCN([2*])CC2)C=N1&[2*]C(C)C&&&
[1*]C(=O)OC&[1*]C1=CC=CC=C1NC(=O)NCC1(C2=CC=C([2*])C([3*])=C2)CCOC1&[2*]Cl&&[3*]C&&
[1*]NC(=O)OC(C)(C)C&[1*]C(CC1=CC=CC=C1)P([2*])(=O)CC(CC1=CC=CC=C1)C(=O)NC([3*])C(=O)NCC1=CC=CC=C1&[2*]O&&[3*]CCCNC(=N)N&&
[1*]C&[1*]C1OC(OC2CCCC3=C([2*])C4=C(C(=O)C5=CC=CC=C5C4=O)C([3*])=C32)CC([4*])C1[5*]&[2*]O&&[3*]O&[4*]N&[5*]O&&
[1*]OC&[1*]C1=CC(CCN2C(=N)N([2*])C3=C([3*])C=C([4*])C=C32)=CC([5*])=C1[6*]&[2*]CC(=O)OC(C)(C)C&&[3*]C&[4*]C&[5*]OC&[6*]OC&&
[1*]SC&[1*]C1OC(C([2*])CC([3*])C([4*])CC2=CC([5*])=CC=C2[6*])C([7*])C([8*])C1OC1OC([9*])C([10*])C([11*])C1[12*]&[2*]N&&[3*]O&[4*]O&[5*]N&[6*]N&[7*]O&[8*]N&[9*]CN&[10*]O&[11*]O&[12*]O&&
[1*]C1=CC=C(S(=O)(=O)N2CCC3=CC=CC=C3C2)C=C1&[1*]Cl&&&
[1*]C&[1*]C1=CC([2*])=C([3*])C([4*])=C1&[2*]C&&[3*]O&[4*]C&&
[1*]C1=C([2*])SC(NC(=O)NC2=CC=C(C3=NC(NCC(CCN4CCC([3*])C4)C4=CC=C([4*])C([5*])=C4)=NC=C3)C=C2)=C1&[1*]Cl&&[2*]Cl&[3*]O&[4*]Cl&[5*]Cl&&
[1*]C&[1*]C1=CC=CC(N([2*])C(=O)C2CCN(S(=O)(=O)C3=CC=CS3)CC2)=C1[3*]&[2*]C&&[3*]C&&
[1*]C(C)CC&[1*]C1C(=O)NC(C2CC3=CC=CC=C3C2)C(=O)N1C([2*])C1=CC=C([3*])N=C1&[2*]C(=O)NC(C)(C)C&&[3*]C&&
[1*]O&[1*]C1=CC=CC2=CC=C3N=CN(C4=CC=C([2*])C=C4)C3=C12&[2*]F&&&
[1*]C(=O)OCC&[1*]C1=C([2*])N([3*])C(=N)C([4*])C1C1=CC=C([5*])C=C1&[2*]C&&[3*]C&[4*]C#N&[5*]C&&
[1*]CCCC&[1*]N1C(=O)C2=CC([2*])=CC=C2N2C(SCC(=O)NC3=CC=C([3*])C=C3)=NN=C12&[2*]Cl&&[3*]C(C)=O&&
[1*]C(C)(C)C&[1*]C1=NN(C2=CC=CC=C2)C2(SC([2*])=NN2C2=CC=CC=C2)C1=O&[2*]C(C)(C)C&&&
[1*]C(=O)OC&[1*]C1=CC=C2C(=C1)[N+]([2*])=C1C=CC([3*])=CC1=[N+]2[4*]&[2*][O-]&&[3*]C&[4*][O-]&&
[1*]OC&[1*]C1=CC2=NC(NCCCCCCCNC3=C4CCCCC4=NC4=CC([2*])=CC=C34)=NC([3*])=C2C=C1[4*]&[2*]Cl&&[3*]N&[4*]OC&&
C1=CC=C(CN2CCC(C3COCCN3CC3=N[NH]C=C3)CC2)N=C1&&&
[1*]CC(N)=O&[1*]N1C=C(NC(=O)C2=NC=C([2*])C=C2[3*])C=N1&[2*]Cl&&[3*]Cl&&
[1*]C&[1*]C1=CC=C(C2=NN3C(COC4=CC([2*])=NC5=CC=CC=C45)=NN=C3S2)C=C1&[2*]C&&&
C1=CC=C(OCC2=NC=CC(C3=CC=CC=N3)=N2)N=C1&&&
[1*]OC(C)=O&[1*]C1=CC(COC(=O)C2=CC=C([2*])C=C2)=CC=C1[3*]&[2*]NC(C)=O&&[3*]OCC(O)CNC(C)C&&
[1*]C=NNC(N)=S&[1*]C1=CC=CO1&&&
[1*]OC&[1*]C1=C([2*])C([3*])=C([4*])C([5*])=C1CC1=CC([6*])=C([7*])C([8*])=C1[9*]&[2*]C&&[3*]O&[4*]CC=C(C)C&[5*]O&[6*]CC=C(C)C&[7*]O&[8*]CC=C(C)CCC=C(C)C&[9*]O&&
[1*]C(=O)OC&[1*]C1=CC=C(CC([2*])C(=O)N2CCCC2)C=C1&[2*]N&&&
[1*]OC&[1*]C1=CC([2*])=CC(C(=O)NC2=CC=CC=C2[3*])=C1OCC(=O)NC1=CC=C([4*])C=C1&[2*]Br&&[3*]C&[4*]NC(C)=O&&
[1*]C&[1*]N1C(=O)C2=CC=CC=C2CN2C(C(COC3=NO[N+]([2*])=C3[3*])OCC3=CC=CC=C3)=NN=C12&[2*][O-]&&[3*]N&&
[1*]C1=CC(S(=O)(=O)NC2CCC(CCN3CCC(C4=COC5=CC=CC=C45)CC3)CC2)=CC=C1&[1*]Cl&&&
[1*]OC&[1*]C1=CN=C2C=CC(=O)N3CC([2*])(CC45CCC(NCC6=CC=C7OCC(=O)NC7=N6)(CC4)CO5)C1=C23&[2*]O&&&
[1*]C(=O)CC(C)C&[1*]C1=C([2*])C=C([3*])C(C(C2=CC([4*])=CC([5*])=C2)C2C(=O)OC([6*])C2=O)=C1[7*]&[2*]O&&[3*]O&[4*]C(=O)CCC(=O)O&[5*]C(=O)CC(C)C&[6*]C(C)C&[7*]O&&
[1*]CC(C)C&[1*]N(C(=O)CSC1=NC2=C(SC3=CC=CC=C32)C(=O)N1C1=CC=C([2*])C=C1)C1CCS(=O)(=O)C1&[2*]Cl&&&
[1*]C&[1*]C1CCN(C(=O)CCCC(=O)NC2=NN=C(N3CCCCC3)S2)CC1&&&
[1*]OC&[1*]C1=CC=C2N=CC=C(C([2*])CN3CCC(NCCOC4=CC=C([3*])C=C4)CC3)C2=C1&[2*]O&&[3*]C(F)(F)F&&
[1*]C&[1*]N1C(C2=CC=C([2*])C=C2)=NC2=C1C(=O)[NH]C(=O)N2[3*]&[2*]Cl&&[3*]C&&
[1*]CCC&[1*]C1OC2CC3C4CCC5OC6CC7([2*])OC([3*])(C(=O)NC8=CC=CC=C8)C(CC([4*])O7)OC6CC5([5*])C4CCC3([6*])C2C1[7*]&[2*]C&&[3*]CO&[4*]C&[5*]C&[6*]C&[7*]O&&
[1*]OC&[1*]C1=CC2=C(C=C1NC(=O)CCN1CCOCC1)N=CC1=C([2*])N=C(C3=CC=CS3)N12&[2*]C&&&
[1*]CC(=O)O&[1*]C1=CN(CC2=CC=C([2*])C([3*])=C2)C(=O)C2=CC([4*])=CC=C12&[2*]Cl&&[3*]O&[4*]F&&
[1*]OC&[1*]C1=CC=CC=C1CNC(=O)C(CC1=CC=CC=C1)NS(=O)(=O)C1=CC=C2C(=C1)OC(=O)N2[2*]&[2*]C&&&
[1*]C&[1*]C1([2*])C2CCC1(CS(=O)(=O)N1CCN(C3=CC=C([3*])C=C3)CC1)C(=O)C2&[2*]C&&[3*]F&&
[1*]C&[1*]C1=CN(C2CC([2*])C([3*])O2)C(=O)[NH]C1=O&[2*][N-][N+]#N&&[3*]C[N+](C)(C)C&&
[1*]C(=O)C=CC=CC(C)=CC(C)CCO&[1*]C1=C([2*])C=C(CCCCC=CC2=CC=CC=C2)OC1=O&[2*]O&&&
[1*]OCCCC&[1*]C1=CC=C(C(=O)CCC(=O)NC([2*])C(=O)NCC2=CC=NC=C2)C=C1&[2*]CCC(=O)O&&&
[1*]C(C)C&[1*]C1=C(SC2=CC([2*])=CC([3*])=C2)N([4*])C(=O)[NH]C1=O&[2*]C(F)(F)F&&[3*]C(F)(F)F&[4*]SCP(=O)(O)O&&
[1*]C1=CC2=C(C=C1C1=CC3=CC=CC=C3[NH]1)OC(=O)C1=C2CCCC1&[1*]F&&&
[1*]NC(=O)NCCOC&[1*]C1=C2C=CC=CC2=NO1&&&
[1*]C&[1*]C1=CC=C(S(=O)(=O)N2C3CCCC2CC([2*])C3[3*])C=C1&[2*]C&&[3*]NC(=O)CC(C)(C)C&&
[1*]CCCCCCCC(=O)OCC(=O)O&[1*]C1=CC=C([2*])S1&[2*]CCCCCCS(=O)(=O)O&&&
[1*]C&[1*]C1=CC=C(CN2C=C(NC(=O)C3=CC=CO3)C=N2)O1&&&
[1*]OC&[1*]C1=CC=CC=C1N1C(SCC(=O)NC2=CC=C3OCCOC3=C2)=NN=C1C1=CC=CO1&&&
[1*]CCOCC&[1*]N1C(SCC(=O)NC2=C([2*])C([3*])=C([4*])S2)=NN=C1C1=CC=CO1&[2*]C(=O)OC&&[3*]C&[4*]C&&
[1*]OC&[1*]N(C1=CC=CC=C1)S(=O)(=O)C1=CC=C(C(=O)NC2=CC=CC([2*])=N2)C=C1&[2*]C&&&
[1*]OC&[1*]C1=CC=CC=C1C1=CC2=CC=CC=C2C(C(=O)N2CCC(=O)CC2)=N1&&&
[1*]CCCCC&[1*]C1=C([2*])N=C([3*])C([4*])=C1[5*]&[2*]C&&[3*]CCCC&[4*]C(=O)OC&[5*]C&&
[1*]OC&[1*]C1=CC(NC2=NC=CC(NC3=CC=C4C(=C3)C=NN4CCN3CCCC3)=N2)=CC([2*])=C1&[2*]OC&&&
[1*]CC(C)C&[1*]C1NC(=O)C2CCCN2C(=O)CNC(=O)C(CC2=CC=CC=C2)NC(=O)C2CCCN2C(=O)C2CC([2*])CN2C(=O)CCNC1=O&[2*]O&&&
[1*]C&[1*]C1=CC=C(C2=N[NH]C(C(=O)NC3=C[NH]N=C3C3=CC=C([2*])C=C3)=C2)C=C1&[2*]Cl&&&
[1*]OC(=O)C(C)=CC&[1*]C1CC([2*])C23CC(CC(OC(=O)C1([3*])[4*])C1([5*])C([6*])CC(OC(=O)C([7*])C4=CC=CC=C4)C4C([8*])([9*])C([10*])CCC421)C([11*])([12*])O3&[2*]O&&[3*]C&[4*]CO&[5*]C&[6*]O&[7*]O&[8*]C&[9*]C&[10*]O&[11*]C&[12*]C&&
[1*]CCCN(C)C&[1*]N(CC1CC1)CC1=CC([2*])=CC2=C1N=C([3*])C(=O)[NH]2&[2*]Br&&[3*]O&&
[1*]NCC=C&[1*]C1=C([2*])C([3*])=NC2=C1SC(=O)N2C1CCCC1&[2*]C#N&&[3*]OCC&&
[1*]CNC(C)=O&[1*]C1CN(C2=CC=C(N3CCN(C(=O)C(=O)C=CC4=CSC=C4)CC3)C([2*])=C2)C(=O)O1&[2*]F&&&
[1*]CCCCCCCCCC&[1*]N1C=C(CN([2*])C2CCN([3*])CC2)C(=O)[NH]C1=O&[2*]C&&[3*]CC(C)C&&
[1*]C#N&[1*]C1=C([2*])N(C2=CC=CC(NC(=O)C3=NC=C([3*])C([4*])=C3[5*])=C2)N=C1&[2*]N&&[3*]Cl&[4*]Cl&[5*]C#N&&
[1*]C&[1*]N(CC1=CN(C2=CC=C([2*])C=C2)N=N1)C1=CN=CC=N1&[2*]OC(F)(F)F&&&
[1*]C(=O)OCC&[1*]C1=CC2=C(N=C3C([2*])=CC=CN3C2=O)N([3*])C1=NC(=O)C1=CC=CC([4*])=C1&[2*]C&&[3*]CCCOC&[4*]OC&&
[1*]C&[1*]C1=CN=C(NCCCC(=O)NCC2=CC(C3=CC=C([2*])C=C3)=NO2)N=C1[3*]&[2*]C(F)(F)F&&[3*]N(C)C&&
[1*]C1=CC(NC(=S)NC2=NOC(C3=CC=C4OCOC4=C3)=C2)=CC=C1&[1*]Br&&&
[1*]C&[1*]C1=CC(C2=N[NH]N=N2)=CC=C1OC1=CC([2*])=CC([3*])=C1&[2*]C#N&&[3*]C#N&&
[1*]C&[1*]C1=C([2*])C(C(=O)N2CCN(C(=O)C3=CC=CO3)CC2)=C([3*])O1&[2*]C&&[3*]C&&
[1*]C(F)(F)F&[1*]C1=CN2C=C(N3CCOCC3)N=CC2=N1&&&
[1*]CN(CCC(N)=O)S(C)(=O)=O&[1*]C1=CC=C(C2=C3C=CC(=O)C=C3OC3=CC([2*])=CC=C23)C=C1&[2*]O&&&
[1*]OC&[1*]C1=CC=C(NC(=O)CSC2=NC3=CC=C(NC(=O)C4=CC=CS4)C=C3S2)C=C1&&&
[1*]C&[1*]C1=C([2*])C(CNC(=O)C2=C([3*])C=CS2)=C([4*])O1&[2*]C&&[3*]C&[4*]C&&
[1*]C(=O)O&[1*]C1CC2CC(OCC3=C([2*])SC(C4=CC=CC([3*])=C4)=N3)CC3CCCCC3C23CCC1N3CC1CCCC1&[2*]Cl&&[3*]Cl&&
[1*]C&[1*]N1C=C(S(=O)(=O)NC2=CC=C(N3CCN(C4CC4)CC3)C([2*])=C2)C=CC1=O&[2*]F&&&
[1*]O&[1*]C1=C(C(NC2=CC=C(OC3=CC=CC=C3)C=C2)C2=CSC=C2)C=C([2*])C2=CC=CN=C12&[2*]Cl&&&
[1*]CC&[1*]N1C=C([2*])C=N1&[2*]C(=O)NC(C#N)C(C)(C)C&&&
[1*]OCC&[1*]C1=CC=C(NC(=O)NC2=CC=C(C3=NC([2*])=C4SC=CC4=N3)C=C2)C=C1&[2*]N&&&
[1*]C&[1*]C1=CN=C(NC(=O)C2C3=CC=CC=C3OC3=CC=CC=C32)S1&&&
[1*]C&[1*][N+]1=CC=CC2=C1C=CC1=CC=CC=C21&&&
[1*]C&[1*]C1=CC(N2CCC(N3CCCC3[2*])C2)=CC=C1N1CCCC2(CCC(=O)N2[3*])C1=O&[2*]C&&[3*]C&&
[1*]C&[1*]N1C(=O)C(=NNC(=S)NC2C(=O)N([2*])C(=O)C3=CC=CC=C32)C2=CC=CC=C21&[2*]C&&&
[1*]C&[1*]C1([2*])C([3*])C([4*])OC1N1C=CC2=C([5*])N=CN=C21&[2*]O&&[3*]O&[4*]CO&[5*]N&&
[1*]C&[1*]C1([2*])OC(OCCCC2=CC=CC=C2)=NC1=O&[2*]C&&&
[1*]S(=O)(=O)N(C)C&[1*]C1=CC=CC(C2=CC=C(CC([2*])C(=O)NC3=CC=C(CC4=CC=CC=C4)C=C3)C=C2)=C1&[2*]NC(=O)CO&&&
[1*]CC=C&[1*]N1C([2*])=NC2=C(C1=O)C([3*])([4*])CC1=CC([5*])=C([6*])C=C12&[2*]NC&&[3*]C&[4*]C&[5*]OC&[6*]OC&&
[1*]OC&[1*]C1=CC(NS(=O)(=O)C2=CC=CC3=CC=CN=C23)=CC(C(=O)NC2=CC([2*])=CC=C2[3*])=C1&[2*]C(=O)O&&[3*]OC&&
[1*]C1=C(C(=O)N2CCOCC2)SC2=CC([2*])=CC=C12&[1*]Cl&&[2*]C(F)(F)F&&
[1*]C&[1*]N=C1N2CCC(CC3=CC=C([2*])C=C3C2)C(OC([3*])C2=CC=C([4*])C([5*])=C2)C1[6*]&[2*]Cl&&[3*]C&[4*]Cl&[5*]F&[6*]O&&
[1*]C&[1*]N1CCN(CC(CSC2=CC=CC=C2)NC23CC4CC(CC(C4)C2)C3)CC1&&&
[1*]C&[1*]C1C(=O)OCC2C([2*])C3CCC4([3*])OOC2C31&[2*]C&&[3*]C&&
[1*]NS(=O)(=O)CC&[1*]C1=CC=C(CC2CCN(CC3=CC=CC=C3)CC2)C=C1&&&
[1*]C(=C)C&[1*]C1CCC([2*])=CCCC2([3*])CC3([4*])CCC2([5*])C([6*])C([7*])([8*])C3=CC1[9*]&[2*]C&&[3*]C&[4*]C&[5*]C&[6*]C(C)CCC(=O)O&[7*]C&[8*]C&[9*]O&&
[1*]C(=O)NC(C)C&[1*]C1CC(NC(=O)C2=CC=C([2*])C=C2)CN1C(=O)CC(C1=CC=CC=C1)C1=CC=CC=C1&[2*]C(=N)N&&&
[1*]OC&[1*]C1=CC([2*])=CC=C1C1=NC2=CC([3*])=CC=C2[NH]1&[2*][N+](=O)[O-]&&[3*][N+](=O)[O-]&&
O=C1CC=C2OC3=C(C=CC4=CC=CC=C34)C2O1&&&
[1*]OC&[1*]C1=CC=C([2*])C=C1S(=O)(=O)NCC([3*])CN1C(=O)NC(CCC2=CC=CC=C2)C1=O&[2*]F&&[3*]C&&
[1*]C(=O)NC&[1*]C1=CC([2*])=NC(SCC(=O)OCC(=O)N2CC([3*])OC([4*])C2)=C1&[2*]C&&[3*]C&[4*]C&&
[1*]C&[1*]C1=NN(C2=NC([2*])=CC([3*])=N2)C([4*])=C1&[2*]C&&[3*]C(F)(F)F&[4*]C&&
[1*]CC(NC(=O)C(NC(=O)C(CC(C)C)NC(=O)C(N)C(C)C)C(O)CC(=O)O)C(N)=O&[1*]C1=C[NH]C2=CC=CC=C12&&&
[1*]N&[1*]C(CC(=O)N1CCC(N2C=NC=N2)CC1)CC1=CC([2*])=C([3*])C=C1[4*]&[2*]F&&[3*]F&[4*]F&&
[1*]C1(C(=O)OCC2=CC=CC=C2[2*])CCC(NCC2=CC=C3[NH]C=C([3*])C(=O)C3=C2)CC1&[1*]O&&[2*]F&[3*]Cl&&
[1*]SC&[1*]C1=C(S(=O)(=O)C2=CC=C([2*])S2)C(=N)N2C=NC(C3=CC=C([3*])C=C3)=C2[NH]1&[2*]Cl&&[3*]Cl&&
[1*]OC&[1*]C1=CC=C(CCNC(=O)N([2*])CC2OC(N3C=CC(=O)[NH]C3=O)C([3*])C2[4*])C=C1[5*]&[2*]C&&[3*]O&[4*]O&[5*]OC&&
[1*]Cl&[1*]C1=CC=C(C2=NN=C3C4=CC=CC=C4NC4=CC=CC=C4N23)C([2*])=C1&[2*]Cl&&&
[1*]C(=O)CCC=C&[1*]N1CCC(CN2C(=O)CCN3N=C(C4=CC=C([2*])N=C4)C=C23)CC1&[2*]C(F)(F)F&&&
[1*]C&[1*]C1=C(NC(=O)OCC2=CC=C([2*])O2)C(=O)C=CO1&[2*][N+](=O)[O-]&&&
O=C(NCC1=CC=CC=C1)C(CC1=CC=CC=C1)N1CCN2C=C(C3=CC=CC=C3)N=C2C1&&&
[1*]C&[1*]C1(CC2=CC=C(OC3=NC=C([2*])C=C3[3*])C=C2)CCSC([4*])=N1&[2*]C(F)(F)F&&[3*]Cl&[4*]N&&
[1*]CNC(CC)(COC)COC&[1*]C1=NC(C2=C[NH]C3=CC([2*])=CC=C23)=CC=C1[3*]&[2*]F&&[3*]F&&
[1*]OC&[1*]C1=CC2=C(C([2*])=C1[3*])C1=C(C=C3OCOC3=C1[4*])C(CCCCCCCC1=CC=CC(OCCCN3CCC([5*])CC3)=C1)O2&[2*]OC&&[3*]OC&[4*]OC&[5*]C&&
[1*]N&[1*]C(CC(=O)N1CCOCC1)CC1=CC=CC2=C1C=N[NH]2&&&
[1*]C1=CC=C2NC(=O)C3=CC=CN=C3N(CC3CCCCC3)C2=C1&[1*]Cl&&&
[1*]C&[1*]C1=CC=C(CC(=O)NC2=CC=C([2*])C=C2)C=C1&[2*]C&&&
[1*]OC&[1*]C1=CC2=C(C=C1C1=NC=NN1[2*])CCNC2&[2*]C&&&
[1*]C1=CC=C(S(=O)(=O)N2CCC(C(=O)NCCC3=CCCCC3)CC2)C=C1&[1*]Cl&&&
[1*]C1=CC=C(C(CN2C=CN=C2)OC(=O)C2=CC=CC=C2)C=C1&[1*]F&&&
[1*]C&[1*]C1=CC=C(CSC2=NC(C3=CC=CC=C3[2*])=CC([3*])=N2)C=C1&[2*]F&&[3*]C(F)(F)F&&
[1*]C1=C2CC(OC(=O)C3=CC=C([4*])C=C3)C(C3=CC([3*])=C(OC(=O)C4=CC=C([5*])C=C4)C([6*])=C3)OC2=CC([2*])=C1&[1*]O&&[2*]O&[3*]O&[4*]O&[5*]Cl&[6*]O&&
[1*]CCCCCCCC&[1*]C=C1C(=O)OC([2*])([3*])C1=O&[2*]C&&[3*]C(F)(F)F&&
[1*]C&[1*]C1C2CC3=CC=C(NC4=NC(NCCOC5CCOCC5)=NC[P+]([2*])([3*])C4)C=C3C1([4*])CCN2CC1CC1&[2*]C&&[3*]C&[4*]C&&
[1*]C#N&[1*]C1=CC=C(S(=O)(=O)N2CCCN(C(=O)C3=CC=CC=C3[2*])CC2)C=C1&[2*]F&&&
[1*]CC&[1*]C1CCCCN1CN=C([2*])C1=CC=C([3*])C=C1&[2*]C&&[3*]Br&&
[1*]C&[1*]C1=CC=CC=C1CNS(=O)(=O)C1=CC=C2CCC([2*])NC2=C1&[2*]C(=O)NO&&&
[1*]NC(C)=O&[1*]C1C([2*])C=C([3*])OC1[4*]&[2*]NC(=NC(N)=O)NC(C)(C)C&&[3*]C(=O)O&[4*]C(O)C(O)CO&&
C1=CC=C2C(CN3CC4=CC=CC=C4C3)=CC=CC2=C1&&&
CCCCCCCCCCCCCCCCCCOCC(COP(=O)(O)OC)OC&&&
[1*]OC&[1*]C1=CC=C2C=CC([2*])=CC2=C1&[2*]C=O&&&
[1*]OC&[1*]C1=CC=C(COCC([2*])NCCC(C2=CC=C([3*])C=C2)C2=CC=C([4*])C=C2)C([5*])=C1&[2*]C&&[3*]F&[4*]F&[5*]Cl&&
[1*]N&[1*]C1=NN=NN1N=CC1=CC([2*])=CC=C1[3*]&[2*]Cl&&[3*]O&&
[1*]C&[1*]C1=CC=C(C2=C(C(=O)NNC(=S)NC3=CC=CC=C3)N3C=CC=CC3=N2)C=C1&&&
[1*]C(=O)NC(CCCCN)C(=O)NC(CC(C)C)C(N)=O&[1*]C(CC1=CC=CC=C1)NC(=O)C([2*])NC(=O)C([3*])CC1=CC=CC=C1&[2*]CCC(=O)O&&[3*]NC(=O)C(CC(=O)O)NC(=O)C(=O)O&&
[1*]C&[1*]C1=C(C(=O)N2CCCC(C3=CC=NC=N3)C2)OC2=CC=C([2*])C=C12&[2*]F&&&
[1*]OC&[1*]C1=CC=CC=C1NC(=O)CSC1=NC2=C(SCC2)C(=O)N1C1=CC=C([2*])C([3*])=C1&[2*]C&&[3*]F&&
[1*]C&[1*]C(CCC1=CC=CC=C1)NS(=O)(=O)C1=CC=C([2*])C=C1&[2*]C=NO&&&
[1*]C&[1*]C1OC(C2=C([2*])C([3*])=C3OC(C4=CC=CC=C4)=CC(=O)C3=C2[4*])C(C2=CC=C(OC3=CC=CC=C3)C=C2)C([5*])O1&[2*]O&&[3*]O&[4*]O&[5*]C&&
[1*]CN(C)C(C)=O&[1*]C1=NOC(C2CON=C2[2*])=N1&[2*]N&&&
[1*]C(=O)OC&[1*]C1=CN([2*])C2CC1C1C(=O)C(=O)N(C3=CC=C([3*])C([4*])=C3)C21&[2*]C=O&&[3*]C#N&[4*]C(F)(F)F&&
[1*]C(=O)OCC&[1*]C1=NN=C(C2=C([2*])C=CS2)N=C1NCC1=CC=CC=C1[3*]&[2*]C&&[3*]Cl&&
[1*]OCCCC&[1*]C1=CC=C(C2=NSC(=O)O2)C=C1&&&
[1*]C&[1*]C1=CN=C2C(=N1)SC1=CC=CC=C12&&&
[1*]C&[1*]C1=CC=C([2*])C2=C1NC(=O)C2=NNC(=O)NC1=CC=CC=C1&[2*]C&&&
[1*]CNC(CC)COC&[1*]C1=COC(C2=CC=CC([2*])=C2)=N1&[2*]C(F)(F)F&&&
[1*]C&[1*]C1=NN([2*])C=C1S(=O)(=O)NC1CCC(CCN2CCC3=CC=C([3*])C=C3CC2)CC1&[2*]C(C)C&&[3*]C#N&&
[1*]C&[1*]C1([2*])C=C(N2CCCCC2=O)C2=CC([3*])=CC=C2O1&[2*]C&&[3*]Cl&&
[1*]C(C)CCCC(C)C&[1*]C1C([2*])CC2C3CCC4C([3*])([4*])CCCC4([5*])C3CCC12[6*]&[2*]ON&&[3*]C&[4*]CO&[5*]C&[6*]C&&
[1*]C=NNC(=O)C(=O)NNC(=O)NC&[1*]C1=CC=CC([2*])=C1&[2*]OC(F)F&&&
[1*]CC&[1*]C1=CC=C(S(=O)(=O)NC2C3=CC(NC(=O)C4CCCN4CC4=CC=CC([2*])=C4)=CC=C3CCC2[3*])C=C1&[2*]C(F)(F)F&&[3*]O&&
[1*]CN&[1*]C1=CN=C(C2=CC=C(C3=CC=CC=C3SC3=CC=NC=N3)C=C2[2*])N([3*])C1=O&[2*]F&&[3*]CCCCO&&
[1*]S(N)(=O)=O&[1*]C1=CC=C(OC2=CC=C(C=C3SC(=S)N(CC4=CC=CC=C4)C3=O)C=C2)C=C1&&&
[1*]OC&[1*]C12CCC3(CC1CNC(=O)C1=CC=CC=C1[2*])C1CC4=CC=C([3*])C5=C4C3(CCN1CC1CC1)C2O5&[2*]Cl&&[3*]O&&
[1*]CN(C)C&[1*]C1=CC=C(CN2C=C([2*])C3=CC([3*])=CC=C32)C=C1&[2*]CNCCO&&[3*]C(F)(F)F&&
[1*]CC&[1*]C1=CC=C(NC(=O)C2=CC=CC=C2[2*])C=C1&[2*][N+](=O)[O-]&&&
[1*]OC&[1*]C1=CC=C(OCC2=CC=CC(COC3=CC=C([2*])C=C3)=C2)C=C1&[2*]CCC(=O)O&&&
[1*]OC(C)=O&[1*]C1([2*])CCC(C=CC=C2CC([3*])CC([4*])C2=O)CC1&[2*]C&&[3*]O&[4*]O&&
[1*]C&[1*]C1=CC=C(S(=O)(=O)N2CCCC3=CC=CC=C32)C=C1NC(=O)COC1=CC=C2OCOC2=C1&&&
[1*]OC&[1*]C1=CC=C(C2=CC=CC=C2)C=C1OC1CCN([2*])CC1&[2*]C(C)=O&&&
[1*]C(=O)NC(CC(C)C)C(=O)OC&[1*]N1CCCC(OC2=CC=C([2*])C=C2)C1&[2*]C&&&
[1*]C#CC(C)(C)C&[1*]C1([2*])OC2=CC([3*])=CC=C2C(NC2=CC=CC=C2)C1[4*]&[2*]C&&[3*]O&[4*]O&&
[1*]CCCC&[1*]C1=C([2*])N=C([3*])C([4*])=C1[5*]&[2*]C(C)=O&&[3*]C&[4*]C(=O)OC&[5*]C&&
[1*]OC&[1*]C1=CC(C=C2CCCC(=CC3CCCCC3)C2=O)=CC([2*])=C1[3*]&[2*]OC&&[3*]OC&&
O=C1C2=CC=CC=C2C2=C1C1=CC=CC=C1C(=O)O2&&&
[1*]C(=O)OCC&[1*]N1CCC(NCC2=CC=C3[NH]C([2*])=NC(=O)C3=C2)CC1&[2*]C&&&
[1*]NC(=O)CCCl&[1*]C1=CC=C(S(=O)(=O)NC2=CC=CC=N2)C=C1&&&
[1*]C&[1*]C1([2*])CC(NC(=O)C2=CC=C([3*])C=C2)CC([4*])([5*])N1&[2*]C&&[3*]Br&[4*]C&[5*]C&&
[1*]OC&[1*]C1=CC=C(C2=CC=CC([2*])=C2)C=C1&[2*]C(=O)C=C(O)C(=O)O&&&
[1*]C1([2*])CCCC2([3*])C([4*])C(=C)CCC12&[1*]C&&[2*]C(=O)OC&[3*]C&[4*]C(C)C&&
[1*]C(C)=NO&[1*]C1=C([2*])N=C(C2=CC=C([3*])C=C2)S1&[2*]C&&[3*]Br&&
[1*]C&[1*]C1=C([2*])OC2=C(CN3CCCC3CCC3=CC=CC=C3)C=CC=C12&[2*]C(=O)O&&&
[1*]C1=CC=CC=C1NC1=NOC2=CC=C([2*])C=C2C1=O&[1*]Cl&&[2*][N+](=O)[O-]&&
[1*]C1=CC=C(C(=O)NCCN2C(=O)OC3=CC=CC([2*])=C32)C=C1&[1*]F&&[2*]Cl&&
[1*]C&[1*]C1=CC=CC=C1C1=CC(CC2CC(=O)NC2=O)=NN1C1=CC=C(C(=O)N2CCCCC2)C=C1&&&
[1*]C=C(COCC)C(=O)OCCCC&[1*]C1=CC=C([2*])C([3*])=C1&[2*]O&&[3*]OC&&
[1*]C&[1*]N1N=NN=C1SCC(=O)NC1=CC2=NN(C3=CC=CC=C3)N=C2C=C1&&&
[1*]C(NC(C)=O)C(=O)NC(C(=O)NC(C(=O)NC(CC(C)C)C(O)CC(=O)C(=O)OCC)C(C)C)C(C)C&[1*]C1=CC=CC=C1&&&
[1*]S(=O)(=O)NCCCCCCCCC&[1*]C1=CC=C(OCC2=CC=CC=C2)C([2*])=C1&[2*]C(=O)O&&&
[1*]C1=CC=C(NC(=O)CSC2=NC3=CC=CC=C3N=C(C3=CC=CN=C3)[NH]2)C=C1&[1*]O&&&
[1*]C1=CC(C2=N[NH]C(=O)C([2*])=C2)=CC=C1&[1*]Cl&&[2*]O&&
[1*]C1=CC=C([2*])C(NC(=O)CSC2=NN=C(C3=CC=CC=C3)N2CC2=CC=CO2)=C1&[1*]F&&[2*]F&&
[1*]OC&[1*]C1=CC=C(C(=O)NCC(=O)OCC(=O)NC2CCS(=O)(=O)C2)C=C1[2*]&[2*]OC&&&
[1*]N=CN(C)C&[1*]C1CC2C3=CC=CC=C3C1C1=CC=CC=C12&&&
[1*]C(C)=O&[1*]C1=CC([2*])=C(SCC(=O)NC2=NC3=CC=CC=C3S2)C([3*])=C1&[2*]C(C)(C)C&&[3*]C(C)(C)C&&
[1*]C&[1*]N1C(=O)C(C2=CC=C3C=CC=CC3=C2)CC1C(=O)N1CCC(C2=CC=C([2*])C=C2)CC1&[2*]C#N&&&
[1*]C(C)C(F)(F)F&[1*]N1C=NN=C1CN(CCN1CCCCC1)C1=CC=C1[2*]&[2*]Cl&&&
O=C(COC(=O)CCC1SCC2NC(=O)NC21)NC1CCCCC1&&&
[1*]C&[1*]C1CCN(S(=O)(=O)C2=C([2*])ON=C2C2=CC=C([3*])C=C2[4*])CC1&[2*]C(N)=O&&[3*]Br&[4*]Cl&&
[1*]OC&[1*]C1=CC(COC2=CC=C(C3=C([2*])C([3*])=NC4=CC=C([4*])C=C34)C=C2)=CC([5*])=C1&[2*]C(N)=O&&[3*]N&[4*]F&[5*]OC&&
[1*]CC&[1*]N(CC1=NC(=O)C2=CC=CC=C2[NH]1)C(=O)COC1=CC=C([2*])C=C1&[2*]C&&&
[1*]C(C)C&[1*]C1=NC2=C([2*])C([3*])=NN2C(N2CCN([4*])CC2)=C1&[2*]C#N&&[3*]C(C)C&[4*]S(N)(=O)=O&&
[1*]CC(O)C(F)(F)F&[1*]N(CC1=CC=CC([2*])=C1)C1=CC=CC(OC2=CC=CC([3*])=C2)=C1&[2*]OC(F)(F)C(F)F&&[3*]C(F)(F)F&&
[1*]OC&[1*]C1=CC=C(CCN([2*])CCCN([3*])CCC([6*])(CNC(=O)C2=CC=C([4*])C([5*])=C2)CCC2=CC=C([6*])C([7*])=C2)C=C1[8*]&[2*]C&&[3*]C&[4*]Cl&[5*]Cl&[6*]Cl&[7*]Cl&[8*]OC&&
[1*]OCC&[1*]C1=CC(CN2C(=O)N(CC3=CC=CC([2*])=C3)C(C([3*])C3=CC=CC=C3)C([4*])C2CC2=CC=CC=C2)=CC([5*])=C1&[2*]C=CC(=O)O&&[3*]O&[4*]O&[5*]OCC&&
[1*]OC&[1*]C1=CC(CNCCCCOC2=CC=C(C3=CC(=O)C4=CC([2*])=C([3*])C=C4O3)C=C2)=CC([4*])=C1[5*]&[2*]OC&&[3*]OC&[4*]OC&[5*]OC&&
[1*]S(N)(=O)=O&[1*]C1=CC=C(NC2SCC(=O)N2C2=CC=C([2*])C=C2)C=C1&[2*]Br&&&
[1*]C&[1*]C1=CC=CC(S(=O)(=O)NC(=O)C2=CC=C([2*])C=C2)=C1&[2*]C&&&
[1*]C&[1*]C1=CC([2*])=C2C(=O)C(OC3OC([3*])C([4*])C([5*])C3[6*])=COC2=C1&[2*]O&&[3*]CO&[4*]O&[5*]O&[6*]O&&
[1*]C(=O)OCC&[1*]C1=C([2*])N([3*])C([4*])=C1[5*]&[2*]C&&[3*]C(C)C&[4*]C&[5*]C(C)=O&&
[1*]CCCC&[1*]C1=NN([2*])C(C(=O)NC2=CC=CC([3*])=C2)=C1&[2*]C&&[3*]Cl&&
[1*]CC&[1*]C1=CC=C(NC2=NN=C(C3=CC=C([2*])C=C3[3*])N2[4*])C=C1&[2*]OC&&[3*]OC&[4*]C&&
[1*]NCCNC(C)=O&[1*]C1=NS(=O)(=O)C2=CC=CC=C2N1&&&
[1*]N&[1*]C1=NOC2=CC=CC=C12&&&
[1*]C&[1*]C(NC(=O)C1=CC=CC([2*])=C1)C1=NC2=CC=CC=C2S1&[2*]F&&&
[1*]NC(=O)C(C1=CC=CC=C1)C1=NN=C(SCC(=O)NC2CCCC2)N1[2*]&[1*]CCO&&[2*]N&&
O=C1CC2OC2C(C(=O)C2=CC=CC=C2)N1&&&
[1*]CCC&[1*]C1=CC([2*])=C([3*])C=C1[4*]&[2*]C(C)=O&&[3*]O&[4*]OCCCCC(C)(C)C(=O)O&&
[1*]C&[1*]C1=CN2C3=C(N=C2N1CCCCC1=CC=CN=C1)N([2*])C(=O)[NH]C3=O&[2*]CCCO&&&
[1*]OC(C)(C)C(=O)O&[1*]N=C(C(=O)NC1C(=O)N([2*])C1OC(=O)CCC1=CC=CC=C1)C1=CSC([3*])=N1&[2*]S(C)(=O)=O&&[3*]N&&
[1*]CC(C)C&[1*]C(NC(=O)C1=CC=C(C(=O)NC([3*])C(=O)NC(CC2=CC=CC=C2)C(=O)NC([2*])CC2=CC=CC=C2)C=C1)C(=O)NC([4*])CC1=C[NH]C2=CC=CC=C12&[2*]C(=O)O&&[3*]C(C)C&[4*]C(=O)O&&
[1*]C&[1*]C1=CC=CC(CNC2=C3C=CC=CC3=[N+]([2*])C3=CC=CC=C23)=C1&[2*]C&&&
[1*]C&[1*]C1=CC=CC([2*])=C1NC1=NN2C(=O)C=C(C3=CC=C([3*])C=C3)[NH]C2=N1&[2*]C&&[3*]Cl&&
[1*]NC&[1*]C1=NC=NC(C2=CC=CN=C2OC2CCN(C3=CC=C([2*])C=C3)CC2)=C1[3*]&[2*]OC(F)F&&[3*]F&&
[1*]CCCCC(=O)NN&[1*]N1C(=O)C=NC2=CC=CC=C21&&&
[1*]C(C)C&[1*]C(NC(=O)COC1=CC=CC=C1)C(=O)NC(CC1=CC=CC=C1)C([2*])CN([3*])S(=O)(=O)C1=CC=C([4*])C=C1&[2*]O&&[3*]CC(C)C&[4*]N&&
[1*]C1=CC=C(NC(=O)NC(CC(=O)N2CCOCC2)C2=CC=CC=C2[3*])C=C1[2*]&[1*]F&&[2*]F&[3*]F&&
[1*]OC&[1*]N=C1CCC(C2=CC=C([2*])C=C2)NC1&[2*]C&&&
[1*]C=NNC(=S)NC&[1*]C1=CC=C(OC(=O)NC2=CC=CC=C2)C=C1&&&
[1*]C&[1*]C1=C(C2=CC=C([2*])C=C2)N(C2=CC=C([3*])C=C2[4*])N=C1C1=NN=C(COC2=CC=C([5*])C=C2)O1&[2*]Cl&&[3*]Cl&[4*]Cl&[5*][N+](=O)[O-]&&
[1*]C(=O)OCC(C)C&[1*]C1=CCCCC1[2*]&[2*]C(=O)O&&&
[1*]C1=CC(C(=O)NC2=CC=C(NC3=NC(NC4=CC=C(S(=O)(=O)N5CCOCC5)C=C4)=NC=C3)C=C2)=CC=C1&[1*]F&&&
[1*]C(=O)NCC&[1*]C1OC(N2C=NC3=C([2*])N=C(C#CCCCC4=CC=CC=C4)N=C32)C([3*])C1[4*]&[2*]N&&[3*]O&[4*]O&&
[1*]C(O)CCC(O)C(O)C(C)(C)O&[1*]C1CCC(C2CCC(CCCCCCCCCCC3=CC([2*])OC3=O)O2)O1&[2*]C&&&
[1*]C&[1*]C1CCC2C([2*])C(CC(=O)NC([3*])CC3=CC=CC=C3)OC3OC4([4*])CCC1C32OO4&[2*]C&&[3*]C(=O)NCCCCC(=O)O&[4*]C&&
[1*]C&[1*]N1CC2CN(S(=O)(=O)C3=CC([2*])=CC([3*])=C3)CC2C1&[2*]C(F)(F)F&&[3*]C(F)(F)F&&
[1*]OCCCCCC&[1*]C1C=CC([2*])C([3*])O1&[2*]O&&[3*]CO&&
[1*]CC(=O)O&[1*]C1=C[NH]C(=O)C=C1&&&
[1*]OCCCCCCCCCCCCCC&[1*]C1COC([2*])C([3*])C1[4*]&[2*]CO&&[3*]O&[4*]O&&
[1*]C1=CC=C(C2=C[NH]C(C(=O)NCC3=CC=CC=C3)=C2)C=C1&[1*]Br&&&
[1*]C&[1*]C1=CC=CC=C1S(=O)(=O)C1([2*])CCN(C(=O)COC2=CC=C3N=CC=CC3=C2)C1&[2*]C&&&
[1*]CC&[1*]N1C(=O)C2=C3C(=O)C4=C(C(=O)C3=CN=C2N([2*])C1=O)C1CCC4C1&[2*]CC&&&
O=C1NC2=CC=CC=C2C12CCN(C(=O)CC1=CC=CC=C1)CC2&&&
[1*]C&[1*]C1=CC=CC(C2=NC3=NC=NC(N4CCCCC4)=C3S2)=C1&&&
[1*]CC&[1*]C1=NN=C2CN(CCN([2*])C(=O)C3=CC=CN=C3OC3=CC=CC=C3)CCN12&[2*]C&&&
[1*]C&[1*]C1=CC(OC2=CC(C(=O)NC3CCCCC3)=CC3=CC=CC=C23)=C2C=CC=CC2=N1&&&
[1*]C&[1*]C1=CC=C(NC(=O)CC2=CC=CC3=CC=CC=C23)C=N1&&&
[1*]C(=O)CC(C)(C)O&[1*]N1CCC(CCCOC2=CC=C(C3=NOC(CCC(=O)NC4([2*])CCC4)C3)C=C2)CC1&[2*]C#N&&&
[1*]C&[1*]N(CC1=NC(=O)C2=C([NH]1)N(C1CCCC1)N=C2)C1CCCCC1&&&
[1*]OC&[1*]C1=CC(NC(=O)C2=CN=C(C3=CC=CC=C3)C3=CC=CC=C3N2[2*])=CC([3*])=C1&[2*]C&&[3*]OC&&
[1*]CCCC&[1*]N1N=C([2*])C2=C([3*])N=C3C=CC=CC3=C21&[2*]C&&[3*]N&&
[1*]NC(=O)CN(CCCCC)CC(=O)OCC&[1*]C1=CC=C([2*])C=C1&[2*]SC(F)(F)F&&&
[1*]OC(C)=O&[1*]C(CC1C2([2*])CCC([3*])C([4*])([5*])C2CC(OC(=O)C2=CC=CC=C2)C1([6*])[7*])C([8*])C([9*])CC([10*])C1OC1([11*])[5*]&[2*]C&&[3*]OC(C)=O&[4*]C&[5*]C&[6*]O&[7*]C&[8*]O&[9*]C&[10*]C&[11*]C&&
[1*]CC&[1*]C1=CC=C(NC(=O)C([2*])NS(=O)(=O)C2=CC=C3C(=C2)C(=O)N([3*])C(=O)N3[4*])C=C1&[2*]CC(C)C&&[3*]C&[4*]C&&
[1*]C&[1*]C(CC1=CC=CN1[2*])NC(=O)NCC1CCOCC1&[2*]C&&&
[1*]C1=CC(=O)C2=CC=CC3=C2[NH]1&[1*]CO&&&
[1*]NC(C)=O&[1*]C1=CC=C2C(=C1)CNC(=O)N2C1=CN=C(C2CC2)C([2*])=C1&[2*]S(=O)(=O)N(C)CC(F)(F)F&&&
[1*]S(N)(=O)=O&[1*]C1=CC=C([2*])C=C1&[2*]NC(=O)C(Cl)(Cl)Cl&&&
[1*]C(OC(=O)C1=CC=C([2*])C=C1)C(COC(=O)C1=CC=C([3*])C=C1)OC(=O)C1=CC=CC([4*])=C1&[1*]CO[N+](=O)[O-]&&[2*]Br&[3*]F&[4*]F&&
[1*]C1=CC=C(C=CC(=O)OCC2OC(OC3=CC=C(C(=O)C=CC4=CC5=CC([2*])=CC=C5O4)C=C3)C([3*])C([4*])C2[5*])C=C1&[1*]O&&[2*]O&[3*]O&[4*]O&[5*]O&&
[1*]CCN&[1*]N(CC1CCCCC1)C1CC2CCCCC2C(C2=CC=CC=C2)C1&&&
[1*]C(C)(C)O&[1*]C1CC([2*])C2([3*])C([4*])C=C3C4CC([5*])C([6*])C([7*])C4([8*])CCC3C12[9*]&[2*]O&&[3*]C&[4*]O&[5*]O&[6*]O&[7*]O&[8*]C&[9*]C&&
[1*]C(=O)OC&[1*]C1=C(SCC2=CC=CC=C2[2*])[NH]C2=CC=CC=C2C1=O&[2*]OC&&&
[1*]C&[1*]C(C1=CC=NC=C1)N1CC2CCN(C(=O)C3CC3)CCC2S1(=O)=O&&&
[1*]C&[1*]C12CCC(=O)N1C(C(=O)NC1=CC=CN=C1)CS2&&&
[1*]C&[1*]C1=CC=CC(C(=O)NC2=C(C(=O)N3CCC4=CC=CC=C43)OC3=CC=CC=C23)=C1&&&
[1*]C(C)CC&[1*]C1=CC=CC(NC(=S)NC2=CC=C3N=CN=C([2*])C3=C2)=C1&[2*]N&&&
C1=CC=C(C2=NC=CN2C2=CC=C3OCOC3=C2)C=C1N1CCNCC1&&&
[1*]OC&[1*]C1=CC=C(C2=CC3=CC([2*])=CC=C3CC2([3*])[4*])C=C1[5*]&[2*]OC(C)=O&&[3*]C&[4*]C&[5*]OC&&
[1*]C&[1*]N1CCN(C2=C(C3=NC4=CC=CC=C4S3)C=C3C(=O)C4=CC=CC=C4C4=CC=CC=C4C3=N2)CC1&&&
[1*]CCCC&[1*]C1=NC=C(C=CC(=O)C2=CC=C([2*])C=C2)N1CC1=CC=C([3*])C=C1&[2*]F&&[3*]C(=O)O&&
[1*]C(=N)NO&[1*]C1=CC=CC(C2CN(C3=CC=C([2*])N=N3)C(=O)O2)=C1&[2*]N&&&
[1*]C&[1*]N1N=CC=C1C1=CC=C2C(=C1)N=C(C1=CC=NC=C1)N2C1CCCCC1&&&
C1=CC=C(CSC2=NN=C(CC3=CSC4=CC=CC=C34)O2)C=C1&&&
[1*]C#N&[1*]C1=CC=C(C2(C3=NN=NN3CCC3=CC=CC=C3)CCOCC2)C=C1&&&
[1*]OC&[1*]C1=CC=C2C=C3C4=CC5=C(C=C4CC[N+]3=CC2=C1OCCC1=CC=CC=C1)OCO5&&&
[1*]C&[1*]C1=CC(C(=O)NCC(=O)NC2=CC=C([2*])C([3*])=C2)=NO1&[2*]C&&[3*]F&&
[1*]C(C)=O&[1*]N1CCC2CC(C3=CC=C([2*])C=C3)S(=O)(=O)CC2C1&[2*]C(F)(F)F&&&
[1*]OC&[1*]C1=CC=CC=C1N1CCN(CC(=O)N2C3=CC=CC=C3CC2[2*])CC1&[2*]C&&&
[1*]C&[1*]C(C1=C[NH]C2=CC=CC=C12)N([2*])C(=O)CC1=CC=C2C=CC=CC2=C1&[2*]C&&&
[1*]OC&[1*]C1=CC=C(C2=CC=C(NC(=O)C3=CC=C([2*])C=C3)C=C2)C2=NC([3*])=CN12&[2*]Br&&[3*]C(=O)N(C)C&&
[1*]OC&[1*]C1=CC=C2C(=C1)CCC1=C2N=C(NC(=O)C2=CC=CS2)S1&&&
[1*]C&[1*]C1=CC=C(S(=O)(=O)N([2*])CC2OC3=C(NC(=O)C4=CC=NC=C4)C=CC=C3C(=O)N([3*])CC2[4*])C=C1&[2*]C&&[3*]C(C)CO&[4*]C&&
[1*]OC&[1*]C1=CC=C([2*])C(CNC(=O)CCCN2C=CC=C2)=C1[3*]&[2*]OC&&[3*]OC&&
[1*]CNC(C)=O&[1*]C1CN(C2=CC=C(N3CC4=CC=CC=C4C3)C([2*])=N2)C(=O)O1&[2*]F&&&
C1=CC=C(OC2=CC=C(CN3CCCC(CN(C4=CC=CC=C4)C4=CC=CC=C4)C3)C=C2)N=C1&&&
[1*]C#N&[1*]C(=CC1=CN([2*])C2=CC=CC=C12)C=C1SC(=S)N(C2=CC=C([3*])C=C2)C1=O&[2*]C(=O)C(=O)O&&[3*]F&&
[1*]C(=O)OC(C)(C)C&[1*]N1CCC(CCN2C([2*])=C3C=CC=C(NC(=O)NC4=CC=C([3*])C=C4)C3=NC2=S)CC1&[2*]O&&[3*]F&&
[1*]CCCC(=O)NCC(=O)O&[1*]N1C=C(C2=CN=CC(C3=N[NH]C4=CC=CC=C34)=C2)N=N1&&&
CCCOP(=O)(O)C(F)(F)C(F)(F)P(=O)(O)O&&&
[1*]CCOCC&[1*]N1CC2(CCN(C(=O)C([2*])CC3=C[NH]C4=CC=CC=C34)CC2)C2=CC=CC=C21&[2*]NC(=O)CC(C)(C)N&&&
[1*]C(=O)OC&[1*]C1C2CCC(CC1C1=CC=C3C=CC=CC3=C1)O2&&&
[1*]C1=CC=C(N2C=CC(=O)C(C(=O)NC3=CC=CC=N3)=N2)C=C1&[1*]F&&&
[1*]OC&[1*]C1=CC=C(N2CCN(C(=O)CNC34CC5CC(CC(C5)C3)C4)CC2)C=C1&&&
[1*]NC(C)C&[1*]C1=NC(C2=CC=CC=C2)=NC2=CC=CC=C12&&&
[1*]C&[1*][N+]1(CCC(OC(=O)NCC2=CC=CC=C2)C2=CC=CC=C2)CCC1&&&
[1*]OC&[1*]C1=C([2*])C([3*])=CC(C=CC2=CC([4*])=C([5*])C([6*])=C2)=C1&[2*]OC&&[3*]OC&[4*]OC&[5*]OC&[6*]OC&&
[1*]C(=O)OCC&[1*]C1=C([2*])C=C([3*])C([4*])=C1[5*]&[2*]C&&[3*][N+](=O)[O-]&[4*]C(=O)OCC&[5*][N+](=O)[O-]&&
[1*]C&[1*]C1=CC=C(NC(=O)CCC(=O)NN=CC2=CC=C3OCC(=O)NC3=C2)C=C1[2*]&[2*]F&&&
[1*]C(=O)OC&[1*]N1CCC(N2C=C(C3=NOC([2*])=N3)N=N2)C1&[2*]C&&&
[1*]C1=CC=C2[NH]C(C(=O)N3CCC(CCC4=CC=CC=C4)CC3)=CC2=C1&[1*]O&&&
[1*]OCCOC&[1*]C1=CC2=NC=C(C3=CN=CC(OCC([2*])C4=CC=CC=C4)=N3)N2C=C1&[2*]N&&&
[1*]OCC&[1*]C1=CC(C=C2SC(=S)N(CCC(=O)N3CCCC3)C2=O)=CC=C1[2*]&[2*]O&&&
[1*]C(=O)O&[1*]C1=CC=CC=C1C(=O)NC1=CC=CC([2*])=C1[3*]&[2*]C(=O)O&&[3*]C(=O)O&&
[1*]C1=CC=C(NC(=O)C2=NOC(C3=CC=C4OCOC4=C3)=C2)N=C1&[1*]Cl&&&
[1*]CCC&[1*]N1C(SCCC2=CC=CC=C2)=NC2=C1C(=O)[NH]C(=O)N2[2*]&[2*]C&&&
C1=CC=C(C2=C(C3=CC=CC=C3)[NH]C(SCC3=CC=CC=C3)=N2)C=C1&&&
O=C(C=CC1=CC=CC=C1)NC1=CC(C2=CC=CN=C2)=N[NH]1&&&
[1*]C&[1*]C1=CC=C(OCC(=O)NC2=C([2*])C=CS2)C=C1[3*]&[2*]C(N)=O&&[3*]C&&
[1*]OC&[1*]C1=CC=C(NCC2=CC=CC3=C2[NH]C=C3[2*])C=C1&[2*]C(N)=O&&&
[1*]OC&[1*]C1=CC=C(C2=CC=C([2*])C=C2[3*])C=C1CNC1CCN([4*])CC1&[2*]OC(F)(F)F&&[3*]C(F)(F)F&[4*]C(C)=O&&
[1*]C&[1*]C1=NC2=CC=CC=C2C2=C1C(=O)C1=C([2*])C=C([3*])C=C1S2&[2*]O&&[3*]CO&&
[1*]C(C)C&[1*]C(NC(=O)C1=CC=C([2*])C=C1[3*])C(=O)OCC(=O)N([4*])C1CCCC1&[2*]Cl&&[3*][N+](=O)[O-]&[4*]C&&
[1*]C&[1*]C1=C([2*])C=CC2=C1C1=C(C([3*])O2)C(=O)C=C(C2=CC=C(C3([4*])CC3)C=C2)C1=O&[2*]O&&[3*]C&[4*]C&&
[1*]C&[1*]C1=CC=C(C2=CC3=CC([2*])=CC=C3[NH]2)[NH]1&[2*]C(=NC(C)C)NO&&&
[1*]C&[1*]C1=NN(C2=CC=C(NS(=O)(=O)C3=CC=C([2*])C=C3)C=C2)C([3*])=C1[4*]&[2*]F&&[3*]C&[4*][N+](=O)[O-]&&
[1*]C&[1*]C1=C(C(=O)OC([2*])C2=CC=CC=C2)C(C2=CC=C([3*])C=C2)C(C(=O)OC2CC3CCC(C2)N3[4*])C(C2=CC=C([5*])C=C2)=C([6*])N1&[2*]C&&[3*][N+](=O)[O-]&[4*]C&[5*][N+](=O)[O-]&[6*]C&&
[1*]CC&[1*]C(NCCC1=CC=C([2*])C=C1)=C1C(=O)CC([3*])([4*])CC1=O&[2*]OC&&[3*]C&[4*]C&&
O=C1CSC(COC2=CC=CC3=CC=CC=C23)N1&&&
[1*]OC&[1*]C1=CC([2*])=C(CN([3*])C(=O)C2=CC=C(OC3=CC=CC=C3)C=C2)C=C1[4*]&[2*]Br&&[3*]C&[4*]OC&&
[1*]CCC&[1*]C1=C([2*])[NH]C(SCC(=O)NC(=O)C2=CC=C([3*])C=C2)=NC1=O&[2*]O&&[3*]Cl&&
[1*]C#C&[1*]C1=CC=CC(NC(=O)C2CCC(CN3C(=O)C4=C(N=CN4[2*])N([3*])C3=O)CC2)=C1&[2*]C&&[3*]C&&
[1*]OC&[1*]C1=CC=CC(C2CCN(CCCCNC(=O)C3=CC=C(NC(=O)C4=CC=C([2*])C=C4)C=C3)CC2)=C1&[2*]C&&&
[1*]OC&[1*]C1=CC=C(N2CCN(C3=CC=C([2*])C=C3[3*])C2=O)C=C1OCCN1CCCC1&[2*]F&&[3*]C(F)(F)F&&
[1*]S(=O)(=O)CCC(=O)O&[1*]C1=CC=C(C2=C([2*])C(=O)C=C([3*])C=C2)C=C1&[2*]O&&[3*]O&&
[1*]OC&[1*]C1=CC=C(CCNC(=O)C2=CC=C(N3C(=O)C4CC([2*])CC4C3=O)C=C2)C=C1[3*]&[2*]C&&[3*]OC&&
[1*]C1=C(NC(=O)C2=CC=C([2*])C([3*])=C2)SC2=C1CCC(C1=CC=CN=C1)C2&[1*]C(=O)O&&[2*]Cl&[3*]Cl&&
[1*]CC&[1*]N1C(COC2=CC=C(C3=NN=CO3)C=C2)=NN=C1SCC1=CC=C([2*])C=C1&[2*]OC&&&
[1*]OC&[1*]C1=CC2=C(C3=CC=CC=C3)N=C(SCC(=O)NCCCN3CCOCC3)N=C2C=C1[2*]&[2*]OC&&&
[1*]C&[1*]C1=CC=CC(C2=C(C3=NN=C4C([2*])=CC=CN34)N=C(C3=CC=C([3*])C=C3)[NH]2)=C1&[2*]C(F)(F)F&&[3*]Cl&&
[1*]CCC&[1*]C1=C([2*])N=C([3*])C([4*])=C1C1=CC=C([5*])C=C1&[2*]C(C)C&&[3*]C(C)(C)C&[4*]C(=O)OCC&[5*]F&&
[1*]C&[1*]N1CCC(C2=C[NH]C3=CC=C(N4C=CN=N4)N=C23)C1&&&
[1*]C&[1*]N(CCCCN([2*])CC(=O)N([3*])CC(=O)N([4*])CC1=CC=CC=C1)CC(=O)N([5*])C1C2=CC=C([6*])C=C2CSC2=CC=CC=C21&[2*]C&&[3*]C&[4*]CCCN=C(N)N&[5*]C&[6*]O&&
[1*]C&[1*]C1=CC=C(C2=C([2*])C([3*])=NC3=C2CCCC3)C=C1[4*]&[2*]C#N&&[3*]N&[4*]F&&
[1*]OC&[1*]C1=CC=C(C2=CC=C([2*])C=C2)C=C1&[2*]S(=O)(=O)CCCO&&&
[1*]CC&[1*]C1=CC=C(SC2=CC([2*])=CN=C2S(=O)(=O)C2=CC=CC=C2)C=C1&[2*]C&&&
[1*]CNS(=O)(=O)C(F)(F)F&[1*]C1CC2C3=CC=CC=C3C1C1=CC=CC(=O)N12&&&
[1*]OC&[1*]C1=CC=C(C(=O)CN2C(=O)N(C3=CC=CC([2*])=C3)C(=O)C3=C2C=CS3)C=C1&[2*]Cl&&&
[1*]C&[1*]C1CC=C([2*])CCC=CC2=CC([3*])=C2C(=O)O1&[2*]CO&&[3*]O&&
[1*]C(=O)NCC&[1*]C1OC(N2C=NC3=C([2*])N=C([3*])N=C32)C([4*])C1[5*]&[2*]NCC&&[3*]Br&[4*]O&[5*]O&&
[1*]N&[1*]C1=NC(=O)C(C2=C([2*])N([3*])C3=CC([4*])=CC=C23)=C([5*])[NH]1&[2*]Cl&&[3*]CCF&[4*]I&[5*]N&&
C1=CC=C2NC3=C(CCCC4=N[NH]C=C43)SC2=C1&&&
[1*]CC&[1*]N(CC(=O)NC1=CC([2*])=CC=C1[3*])C(=O)CSC1=NN=C([4*])S1&[2*]S(=O)(=O)N(C)C&&[3*]Cl&[4*]N&&
[1*]C1=CC=CC=C1NC(=O)CN1CCC(C2=CC=CC=C2)=N1&[1*]O&&&
[1*]C1=CC(CN2CCC3(CCCN(C(=O)C4CCC4)C3)C2=O)=CC=C1&[1*]Cl&&&
[1*]C&[1*]N1CCN(C(=O)C2CC(C3=CC=CC=C3)=NO2)CC1&&&
[1*]C(C)=O&[1*]N1CCC2(CC1)CN(C(=O)C1=CC=CC([2*])=C1)CCO2&[2*]O&&&
[1*]OCC&[1*]C1=CC=C(NC(=O)C2=C([2*])N(CC(=O)NC3=CC([3*])=CC([4*])=C3)N=N2)C([5*])=C1&[2*]N&&[3*]OC&[4*]OC&[5*]OCC&&
[1*]OC&[1*]C1=CC=C([2*])C=C1NC(=O)C1=CC=C2C(=O)C3=CC=CC=C3S(=O)(=O)C2=C1&[2*]NC(C)=O&&&
[1*]C&[1*]C1=C([2*])C2=C(CCC([3*])(COC3=CC=C(C=C([4*])C4=NC5=CC([5*])=CC=C5[NH]4)C([6*])=C3)O2)C([7*])=C1[8*]&[2*]C&&[3*]C&[4*]C#N&[5*]C&[6*]C&[7*]C&[8*]OCC(=O)O&&
[1*]C(O)C(O)CC(=O)CCCC&[1*]C(CC1CCCCC1)NC(=O)C([2*])NC(=O)C([3*])CC1=CC=CC=C1&[2*]CC(C)C&&[3*]NC(=O)OC(C)(C)C&&
[1*]OC&[1*]C1=CC=C(CN2C=C3C(=N2)N=C(NC(=O)NC2=CC([2*])=CC=C2[3*])N2N=C(C4=CC=CO4)N=C32)C=C1&[2*]C&&[3*]C&&
COC(=O)C(C)OC(=O)C=C(C(=O)OCC)C(=O)OC&&&
[1*]C&[1*]C1=C([2*])C(C2=C([3*])C=CC=C2[4*])OC2=CC=CC=C12&[2*]N&&[3*]F&[4*]Cl&&
[1*]C1=CC=C(S(=O)(=O)NC2=CC3=C4C(=C2)CCN4C(=O)CC3)C=C1&[1*][N+](=O)[O-]&&&
[1*]C&[1*]C(NC(=O)C1=CC=CS1)C1CCCN(C(=O)C2=NOC([2*])=C2)C1&[2*]C(C)C&&&
[1*]C(=O)OCC(=O)NC&[1*]C1=CC=CC([2*])=C1&[2*]NC(C)=O&&&
[1*]C&[1*]C1=CC([2*])=CC(CC([5*])NC(=O)C(CC2=CC=C([3*])C=C2)NC(=O)C2CC3=CC=CC=C3CN2)=C1&[2*]C&&[3*]O&[4*]C(N)=O&[5*]C(N)=O&&
[1*]C&[1*]C1=CC=C([2*])C(C2=CC=C([3*])C=C2)=C1&[2*]O&&[3*]OC(C)C(N)=O&&
[1*]NC(=S)NC(=O)C(C)C&[1*]N=C1C2=CC=CC=C2C2=CC=CC=C12&&&
[1*]NC(=O)C(C)NC(=O)C(C)N&[1*]C(CC1=C[NH]C2=CC=CC=C12)C(=O)NC([2*])C(=O)NC1CC2=CC=CC=C2C1&[2*]CO&&&
[1*]C(C)=O&[1*]C1=C([2*])C([3*])=C([4*])C(CC2C(=O)C(=O)C(=C([5*])NCCC3=CC=CC=C3)C3=C([6*])C([7*])=C([8*])C([9*])=C23)=C1[10*]&[2*]Cl&&[3*]Cl&[4*]Cl&[5*]Cl&[6*]Cl&[7*]O&[8*]O&[9*]C(C)=O&[10*]Cl&&
[1*]C1=CC=C(C(=O)NCCCN2CCOCC2)C=C1&[1*]OC(F)F&&&
[1*]CC=C&[1*]N(CC1=CC=CC=C1[2*])C1CCN(C(=O)C2=CC=CC([3*])=C2)CC1&[2*]OC&&[3*]S(C)(=O)=O&&
O=C(CN1CCOCC1)NCC1=CC=C2C(=O)C3=CC=CC=C3SC2=C1&&&
[1*]C#CCCCCCCCCCCC&[1*]C1=CN([2*])C(=O)[NH]C1=O&[2*]COCCO&&&
[1*]OC&[1*]C1=CC=CC=C1CS(=O)(=O)CC1=CC=C(C(=O)NN=CC2=CC=C([2*])C=C2[3*])O1&[2*]OC&&[3*]OC&&
[1*]C&[1*]C1CN(C2=CC=CC(OC3=CC=CC=C3)=C2)S(=O)(=O)N1C1=CC=C([2*])C=C1&[2*]OCC(=O)O&&&
O=C(CNS(=O)(=O)CCC1=CC=CC=C1)NCC1=CC=CS1&&&
[1*]C&[1*]C1=C(NS(=O)(=O)C2=CC=CC3=CC=CN=C23)C=CC=C1C1(CC2CC2)NC(=O)NC1=O&&&
[1*]C(N)=O&[1*]C1=CN=C(NC2=CC=C(N3CCN([2*])CC3)C=C2)N=C1NC1=CC=CC=N1&[2*]CCO&&&
[1*]C&[1*]C1=CSC(N=CC2=CC=CO2)=C1&&&
[1*]CCCC&[1*]N=C1C=CN(CC2=CC=CC=C2[2*])C2=CC=C([3*])C=C12&[2*]Cl&&[3*]Cl&&
[1*]OC&[1*]C1=CC=C(C#CC2=CC=C(C3C([2*])N4CCCCN(C(=O)C5=CC=CC=C5)CC34)C=C2)C=C1&[2*]CO&&&
[1*]NC(=O)C(C)(C)C&[1*]C1=CC2=C(C=C1[2*])OCCO2&[2*]Cl&&&
[1*]C(=O)NC&[1*]C1=CC=C2C([2*])=CC=CC2=C1&[2*]C&&&
[1*]C(=O)N(CC)CC&[1*]C(C1=CC=CC=C1[2*])N1C(C2=CC=CC=C2)=NC(=O)C2=CC=CC=C21&[2*]O&&&
[1*]N&[1*]C1=NC(=O)C2=C([NH]1)N1C(NC3=CC=C([2*])C=C3)=NC(C3=CC=CO3)=CC1=N2&[2*]S(N)(=O)=O&&&
C1=CC=C(CCCN2CCN(CCC3=C[NH]C4=CC=CC=C34)CC2)C=C1&&&
C1=CC=C(OCC2CCN2)C(N2CCC3(CC2)OOC2(OO3)C3CC4CC2CC(C3)C4)=C1&&&
[1*]C(=O)OC&[1*]C(NC(=O)C1=C([2*])C=CC=C1[3*])C1=CC=C(C(=O)NC2=CC=CC=C2[4*])C([5*])=C1&[2*]Cl&&[3*]Cl&[4*]C(=O)O&[5*]OC&&
[1*]CCCCCCN&[1*]N1C=NC2=CC3=NC=C(C4=CC=CC=C4)N=C3C=C21&&&
[1*]OCC&[1*]C1=CC=C(CNC2=CC=C([2*])C(C3([3*])N=C([4*])OC4CC43)=C2)C=C1&[2*]C&&[3*]C(F)F&[4*]N&&
[1*]CCCCC&[1*]C1=CC=CC(=O)N1CCCN1CCN(C2=NSC3=CC=CC=C23)CC1&&&
[1*]C&[1*]C1=NC(NC2=CC=C(S(=O)(=O)C3=CC=C([2*])C=C3)C=C2)=C2C=CC=CC2=N1&[2*]S(N)(=O)=O&&&
[1*]C(=O)OC&[1*]C1([2*])CC([3*])=NO1&[2*]CCC(C)=O&&[3*][N-][N+]#N&&
[1*]OC&[1*]C1=CC2=CC=C3C=C(C(=O)NC4=CC=C([2*])C([3*])=C4)OC3=C2C=C1[4*]&[2*]C(=O)O&&[3*]O&[4*]OC&&
[1*]N&[1*]C1=CC([2*])=CC(C2=CC=NC=C2)=C1&[2*]Cl&&&
[1*]OC&1=CC=C2OC3C([2*])OC(CC(=O)C3([3*])[4*])C2=C1&[2*]CO&&[3*]C&[4*]C&&
O=C(NN=CC1=CC=NC=C1)C1=CC2=CC=CC=C2[NH]1&&&
[1*]C(=O)NC(CC(F)F)C(=O)C(=O)O&[1*]C1CC2=CC=CC=C2CN1&&&
[1*]O&[1*]C1=CC=C(C=NNC2=NC(NC3=CC=C([2*])C=C3)=NC(N3CCOCC3)=N2)C=C1&[2*]O&&&
[1*]CC&[1*]C1=C3C([2*])=NC4=CC([3*])=CC=C4N3C=N2)C1=O&[2*]OC&&[3*]C&&
[1*]C&[1*]N1C=CC(C2=CC3=NC=CC=C3C(OCC3CNC(=O)C3)=N2)=C([2*])C1=O&[2*]C(F)(F)F&&&
[1*]N&[1*]C1=CC=C(S(=O)(=O)N2CCN(C3=C([2*])C(=O)N([3*])N=C3)CC2)C=C1&[2*]Cl&&[3*]CCCCCCCCBr&&
[1*]C1=CC=C(C2C3=C(CCN2C(=O)C2=CC=CC4=C2SCCS4)C2=CC=CC=C2[NH]3)C=C1&[1*]F&&&
[1*]C1=CC(N2CC(CN3C=CN=N3)OC2=O)=CC=C1N1CCN(C(=O)OC2CCCC2)CC1&[1*]F&&&
[1*]OCC&[1*]C1=CC=C(S(=O)(=O)N([3*])CC2=CC=C3OC([2*])([3*])CC3=C2)C=C1&[2*]C&&[3*]C(C)C&&
[1*]OC&[1*]C1=CC=C2N=C3C=C([2*])C=CC3=C(NCC3=CC=CN=C3)C2=C1&[2*]Cl&&&
[1*]C(=O)OC&[1*]C1CC2C3=CC([2*])=CC=C3OC2C([3*])C1[4*]&[2*]Br&&[3*]OP(=O)(O)O&[4*]C&&
[1*]OC&[1*]C1=CC=C2C(CNCC3=NC([2*])=NO3)=CC3=CC=CC=C3C2=C1&[2*]C&&&
[1*]OC&[1*]C1=CC2=C(C=C1NC(=O)OC1CCCCC1)OC1=NC=NC(NCC3=CC=CO3)=C12&&&
[1*]CC&[1*]N(C(=O)C1=CC(C2=CC=C([2*])C([3*])=C2)=CC=C1N1CCOCC1)C1=CC=CC=C1&[2*]Cl&&[3*][N+](=O)[O-]&&
[1*]CC=C&[1*]C1=CC=CC([2*])=C1&[2*]OC(=O)C(F)(F)F&&&
[1*]C&[1*]N(C(=O)CN1C=CN2C=C([2*])C=C2C1=O)C1CCCCC1&[2*]C(=O)O&&&
[1*]C&[1*]C1=C(N2CCN([2*])CC2)C(=O)OC2=CC=C([3*])C=C12&[2*]C(=O)N(C)C&&[3*]O&&
[1*]C&[1*]C1=CC=CC(C=NN2C([2*])=NC3=CC=CC=C3C2=O)=C1[3*]&[2*]C&&[3*]O&&
[1*]C&[1*]C1CNC(=O)C2=C1C1=CC([2*])=CC=C1[NH]2&[2*]C(=O)O&&&
[1*]OCC=C&[1*]C1=CC=C(C(=O)C2=CC=CC=C2[2*])C=C1&[2*]N&&&
[1*]C&[1*]C1([2*])CN(C2=CC=C(N3CC4=C5C=C([3*])C=CC5=NC=C4C3=O)C=C2)C1&[2*]C&&[3*]Cl&&
[1*]C&[1*]C1=CC=C2N(C3CCN(CCCCOC4=CC=C(C5=CC(C6=CN([2*])N=C6)=CC([3*])=C5[4*])C=C4)CC3)C(=O)C=CC2=C1&[2*]C&&[3*]Cl&[4*]O&&
[1*]C&[1*]C1=CC=CC(NC(=O)COC(=O)C2=NN(C3=CC=CC=C3)N=C2[2*])=C1&[2*]C(F)(F)F&&&
[1*]OC&[1*]C1=CC=C2[NH]C3=C(CCN4C3=CC3=C4C(C(=O)NCCN4CCCC4)=NO3)C2=C1&&&
[1*]OC&[1*]C1=CC=C(C2C(C3=CC=CC=C3)C(=O)C3(C2[2*])C(C2=CC=C([3*])C=C2)C2CSCN23)C=C1[4*]&[2*]C(=O)O&&[3*]Cl&[4*]OC&&
[1*]C&[1*]C1=CC=CC(C2=NC=NC3=C2N=C(C2=CC=CC([2*])=C2)[NH]3)=C1&[2*]OC(C)C&&&
[1*]I&[1*]C1=CC=C(C2=C(C3=CC=C([2*])C=C3)SC=C2)C=C1&[2*]I&&&
[1*]C&[1*]C1=NN(CCCC(=O)NC([3*])CC2=CN=C[NH]2)C([2*])=C1&[2*]C&&[3*]C(=O)O&&
[1*]C&[1*]C1=CC=C2C(=C1)C(=N[2*])C(=O)N2CC(=O)NC([3*])CC1=C[NH]C2=CC=CC=C12&[2*]O&&[3*]C(=O)OCCNC(=N)N&&
[1*]C&[1*]C1=C([2*])C(C2=CC=CC=C2[3*])=N[NH]1&[2*]C(=O)CCCC(=O)O&&[3*]Cl&&
[1*]OC&[1*]C1=CC=C(CNC(=O)CSC2=NC(=O)C3=CC=CC=C3[NH]2)C=C1[2*]&[2*]OC&&&
[1*]CC(NC(=O)C(CSCC)NC(C)=O)C(=O)NCCC(=O)O&[1*]C1=CC=C([2*])C([3*])=C1&[2*]O&&[3*]OC&&
[1*]OC&[1*]C1=CC=C(CNC23CC4CC(CC(C4)C2)C3)C=C1[2*]&[2*]OC&&&
[1*]N(C)C&[1*]C1=CC=C([2*])C=C1&[2*]C=CC(N)=S&&&
[1*]CC&[1*]N1N=CC=C1C(=O)N1CCCC(C2=NC([2*])=NO2)C1&[2*]C&&&
[1*]OC&[1*]C1=CC=CC=C1N1CCN(C(=O)CCC(=O)NCC2=CC=CC=C2[2*])CC1&[2*]C&&&
[1*]O&[1*]N=C1C2=CC(NC3=CC=CC=C3[2*])=CC=C2NC(C2=CC=CC=C2)C1[3*]&[2*]Cl&&[3*]O&&
[1*]OC(=O)CCCCCCCC=CCCCCCCC&[1*]C1=C([2*])C=C2CCC3C([3*])([4*])CCCC3([5*])C2=C1[6*]&[2*]OC&&[3*]C&[4*]C&[5*]C&[6*]OC&&
[1*]C&[1*]C1=CN(C2CC([2*])C([3*])O2)C(=O)[NH]C1=O&[2*][N-][N+]#N&&[3*]CO&&
[1*]C[N+](C)(C)C&[1*]C1=CC=C2C3=CC=C([2*])C=C3CC3=CC=C([3*])C(=C32)O1&[2*]O&&[3*]C[N+](C)(C)C&&
O=C(CSC1=NN=CC2=CC=CC=C12)N1CCCC2=CC=CC=C21&&&
[1*]OC(C)=O&[1*]C1C(=O)C2([2*])C([3*])CC3OCC3([4*])C2C(OC(=O)C2=CC=CC=C2)C2([5*])CC(OC(=O)C([6*])C(NC(=O)C3=CC=CC=C3)C3=CC=CC=C3)C([7*])=C1C2([8*])[9*]&[2*]C&&[3*]O&[4*]OC(C)=O&[5*]O&[6*]O&[7*]C&[8*]C&[9*]C&&
[1*]C1=CC(C=CC(=O)OC2CC3CCC2C3)=CC=C1&[1*]O&&&
[1*]NC&[1*]C1=NC=CN2C(C3=CC=C(C(=O)N([2*])CC4=CC([3*])=CC=C4[4*])C([5*])=C3)=NN=C12&[2*]C&&[3*]OC&[4*]Cl&[5*]F&&
[1*]OC&[1*]C1=CC=C(C2CC(C3=CC=C([2*])C=C3)=NN2C(=O)CN2CCC3=CC=CC=C3C2)C=C1&[2*]F&&&
[1*]C(=O)NC(C)C(=O)OC(C)(C)C&[1*]C1CC(OC(=O)N2CCN([2*])CC2)CN1[3*]&[2*]C(=O)OC(C)(C)C&&[3*]C(=O)C(NC(=O)OC(C)(C)C)C(C)(C)C&&
[1*]CC&[1*]C1=NC(C2=CC=CC=C2)=C(CNC2=CN=C3[NH]C(=O)N([2*])C3=N2)O1&[2*]C&&&
[1*]C(=O)C(NC)C(C)C&[1*]N1CCC2=CC=CC=C2C1C(=O)NC1=CC=C2OCOC2=C1&&&
[1*]C=C&[1*]C1([2*])OC2CC3C4CCC5=CC(=O)CCC5([3*])C4([4*])C([5*])CC3([6*])C2([7*])O1&[2*]C&&[3*]C&[4*]F&[5*]O&[6*]C&[7*]CO&&
[1*]F&[1*]C1=CC=C2C(=C1)CCC1N=CC3=C2N1CCN3&&&
[1*]C&[1*]C1=CC=C([2*])C(N2C([3*])=NC3=CC(NC(=O)NC4CCCC4)=CC=C32)=C1&[2*]C&&[3*]C&&
[1*]OC&[1*]C1=CC(NC2=NC3=C(CC([2*])CC3)S2)=CC=C1C1=CN=CO1&[2*]OC&&&
[1*]C&[1*]C1=C([2*])C=CC=C1N=NC1=NC(C2=CC=C([3*])C([4*])=C2)=CS1&[2*]Cl&&[3*][N+](=O)[O-]&[4*][N+](=O)[O-]&&
[1*]C&[1*]C1CN([2*])C(=O)C2=CC=CC(NS(=O)(=O)C3=CC=C([3*])C=C3)=C2OC1CN([4*])CC1=CC=C([5*])C([6*])=C1&[2*]C(C)CO&&[3*]F&[4*]C&[5*]Cl&[6*]Cl&&
[1*]C&[1*]C1([2*])OC2OC(CSC3=NC([3*])=C([4*])C(CSC4=NC5=CC=CC=C5[NH]4)=C3[5*])C([6*])C2O1&[2*]C&&[3*]N&[4*]C#N&[5*]C#N&[6*]O&&
[1*]NC(=O)C(NC(=O)C(N)CCC(=O)O)C(C)CC&[1*]C(CC1=CC=C([2*])C=C1)C(=O)NC([5*])C(=O)NC(CC1=C[NH]C2=CC=C([3*])C=C12)C(=O)NC([4*])CC1=CC=CC=C1&[2*]O&&[3*]O&[4*]C(=O)O&[5*]C(C)CC&&
[1*]C&[1*]C1=CC([2*])=C(OC2=CN=C([3*])C=N2)C=C1[4*]&[2*]Cl&&[3*]C(=O)N(C)C&[4*]Cl&&
[1*]OC&[1*]C1=CC=C(C(CC2=CC=C([2*])C([3*])=C2)=N[4*])C([5*])=C1[6*]&[2*]OC&&[3*]OC&[4*]O&[5*]OC&[6*]OC&&
[1*]OC&[1*]C1=CC=CC=C1C(COC1=CC=C([2*])C([3*])=C1)=N[4*]&[2*]C&&[3*]C&[4*]NC(=O)C(C)C&&
[1*]N(C)C(C)=O&[1*]C1=CC=C(NC(=O)NC2=NC([2*])=CC([3*])=C2[4*])C=C1&[2*]C&&[3*]C&[4*]C&&
[1*]OCC&[1*]C1=CC(CN2CCN(CC3=CC=C([2*])C=C3)CC2)=CC=C1[3*]&[2*]C#N&&[3*]OC&&
[1*]OC&[1*]C1=CC=C(NC(=O)C2=C([2*])NC(=S)NC2C2=CN(C3=CC=CC=C3)N=C2C2=CC=CC=C2[3*])C=C1[4*]&[2*]C&&[3*]Cl&[4*]OC&&
[1*]N(C)C&[1*]C1=CC=C(C=NNC[N+]([2*])([3*])CCCNC2=CC=C([4*])C3=NON=C23)C=C1&[2*]C&&[3*]C&[4*][N+](=O)[O-]&&
[1*]CO&[1*]C1OC(C2=CC=C([2*])C=C2)C2=C([3*])C=CC=C2N2C=CC=C12&[2*]F&&[3*]Cl&&
[1*]OC&[1*]C(C1=CC=CC([2*])=C1)C([3*])([4*])S(=O)(=O)C1=CC=C([5*])C=C1&[2*]O&&[3*]C&[4*]C&[5*]C&&
[1*]N&[1*]C1=NC(NCC2=CC=CC=C2[2*])=CN2N=C(C3=CC=CO3)N=C12&[2*]F&&&
C1=COC(C2=NN3C(=N2)NC2CCCC2C3C2=CC=CS2)=C1&&&
[1*]C=CC(O)C(C)(C)CCCC&[1*]C1CC=CC(=O)O1&&&
[1*]C&[1*]C1=C(NC(=O)NC2=CC=C([2*])C=C2OCC2=C2CCOC2=O)C(=O)N(C2=CC=CC=C2)N1[3*]&[2*]Cl&&[3*]C&&
[1*]C&[1*]C1CN(CC2=CC=C(C(=O)N3CCCC3)C=C2)CCN1C1=NC=CN=C1OCC1CC1&&&
[1*]C&[1*]C1=C([2*])C2=C(SCC(=O)N3CCC4=CC=CC=C4C3)N=C(C3CCCCC3)N=C2S1&[2*]C&&&
[1*]C&[1*]N1CC([2*])(NC(=O)NC2=CC=CC=C2)C(C2=CC=C(C3=CC=CC=C3)C=C2)C12C(=O)NC1=CC=CC=C12&[2*]C&&&
[1*]C&[1*]C1=CC(OCCN2CCCC2)=C([2*])C=C1C1=NN(S(=O)(=O)C2=CC=C([3*])C=C2)C(C2=CC=C([4*])C=C2)C1&[2*]O&&[3*]C(F)(F)F&[4*]Cl&&
[1*]C(=O)OCC&[1*]C1=CN([2*])C2=CC=C(N3C=CN=C3C3=CC=CC=C3[3*])C=C2C1=O&[2*]C&&[3*]C&&
[1*]N&[1*]C1=C(C(=O)C2=CC3=CC=CC=C3O2)SC(NC2=CC=C([2*])C=C2)=N1&[2*]F&&&
[1*]COC(=O)CC(C)(C)C&[1*]C(CNCC1=CC=CC([2*])=C1)NC(=O)C1=CC=CC=C1&[2*]C#N&&&
[1*]OC&[1*]C1=CC=C2C([2*])=CC(N=CN3CCN(CC4=CC=CC=C4[3*])CC3)=NC2=C1&[2*]C&&[3*]Cl&&
[1*]C&[1*]C(SC1=CC=C([2*])C=C1)C(=O)NC1CC1&[2*]F&&&
[1*]C#N&[1*]C1=CC=C(N2CCCC2)N=C1N1CCCC1&&&
[1*]C(C)=O&[1*]C1=CC=C(C2=CC=C3NC(=O)C4(CC([2*])=NC4[3*])C3=C2)C=N1&[2*]C&&[3*]C(C)C&&
[1*]C&[1*]C1=CC(C2=NC([2*])=C([3*])C3=C2[NH]C2=CC=CC=C23)=CC2=N[NH]N=C12&[2*]C&&[3*]C(N)=O&&
[1*]C#N&[1*]C1CC(C(=O)C2=CC=CS2)CCC1N1C=C([2*])C(NC2=CC=C([3*])C=N2)=N1&[2*]C(N)=O&&[3*]Br&&
[1*]C1=CC=C(C(=O)NCCCNC(=O)COC(=O)C=CC2=CC=CC=C2)C=C1&[1*]Cl&&&
[1*]C1=CC=C(OCC2C3=CC=CC=C3C3=CC=CC=C32)C=C1CN1C=CN=C1&[1*]O&&&
[1*]CCCCCCCCCCC&[1*]C1C(=O)CCC1[2*]&[2*]NC(N)=O&&&
[1*]CC(C)C&[1*]C1CN(C(=O)CC2=CC=C([2*])C=C2)CCN1C(=O)C1=NOC(C2=CC=CC=C2[3*])=C1&[2*]O&&[3*]F&&
[1*]C1=CC=CC=C1NC(=O)CN1C=C2CCC3=CC=CC=C3C2=N1&[1*]Cl&&&
[1*]C&[1*]C(NS(=O)(=O)C1=CC=C([2*])C=C1)C(=O)NCC1=CC=CN=C1&[2*]Br&&&
[1*]C(C)(C)C&[1*]N(NC(=O)C1=CC=C([2*])C=C1)C(=O)C1=CC=C([3*])C=C1&[2*]C(C)(C)C&&[3*]C(F)(F)F&&
[1*]C(OC)OC&[1*]C1OC(N2C=NC([2*])=C2[3*])C([4*])C1[5*]&[2*]C(=O)O&&[3*]Cl&[4*]O&[5*]OC&&
[1*]CCC&[1*]N1C([2*])=C(NC(=O)C2=CC=CC([3*])=C2)C2=CC=CC=C21&[2*]C(=O)N(C)C&&[3*]N&&
O=C1CCC(N2C(SCC3=CC=CC=C3)=NC3=C(SC=C3)C2=O)C1&&&
[1*]CC=C&[1*]N1C(COC2=CC=C(C=NNC(=O)C3=C([2*])OC=C3)C=C2)=N[NH]C1=S&[2*]C&&&
C1=CC=C2C(NC3CCN(CC4=CSC=N4)C3)=CC=NC2=C1&&&
[1*]C=NOCC=C&[1*]C1=CSC2=CC=CC=C12&&&
[1*]C&[1*]C1=CC=C2C(=O)C([2*])=C([3*])C(=O)C2=N1&[2*]Br&&[3*]O&&
[1*]C&[1*]C1=CC=CC(NC(=O)C2CC3CCC2N3C2=CC=C([2*])C=N2)=C1[3*]&[2*]C(C)C&&[3*]C&&
CC(C)CCC(=O)N(O)CCC(=O)NC(C(=O)NC(C(=O)O)C(C)C)C(C)C&&&
[1*]C&[1*]C1=CC2OC(=O)C([2*])=CC23CCCC([3*])([4*])C2C([5*])C([6*])([7*])C13&[2*]CO&&[3*]C&[4*]C&[5*]O&[6*]C&[7*]C&&
[1*]C(=O)NCC#N&[1*]C1=CC(C2CC2)C([2*])C1&[2*]C(=O)O&&&
[1*]OC&[1*]C1=C([2*])C=C(C2=CC=CO2)C2=C1C([3*])=C([4*])[NH]2&[2*]Br&&[3*]C&[4*]C(=O)O&&
[1*]OC&[1*]C1=CC(CC2C=C([2*])CC([3*])C2[4*])=CC=C1[5*]&[2*]C&&[3*]O&[4*]C(C)C(C)C&[5*]O&&
C1=CC=C(C(CC2=NCCN2)C2=NCCN2)C=C1&&&
[1*]OC&[1*]C1=CC=C(C2=CSC(NC(=O)C3=CC=C([2*])C(S(=O)(=O)N4CCCCCC4)=C3)=N2)C=C1&[2*]F&&&
[1*]C&[1*]C1=CC([2*])=CC([3*])=C1NC(=O)CCC1=NN=C(C2CCCCC2)O1&[2*]Br&&[3*]C&&
[1*]C(=O)O&[1*]C(=CC1=CC([2*])=C([3*])C([4*])=C1)C1=CC=CC([5*])=C1&[2*]O&&[3*]O&[4*]O&[5*][N+](=O)[O-]&&
[1*]COC&[1*]C1=CC(=O)N=C(SCC(=O)C2=CC=C3OCC(=O)NC3=C2)[NH]1&&&
[1*]CC&[1*]C1=NC(CN([2*])C2CCN(CCC3=CC=CC=C3)C2)=NO1&[2*]C&&&
[1*]OC&[1*]C1=CC=C(CCNC(=O)C2=C([2*])NC(=O)NC2C2=C([3*])C=CC=C2[4*])C=C1&[2*]C&&[3*]Cl&[4*]Cl&&
[1*]SCC(=O)OCC&[1*]C1=NC(C2=CC=C([2*])C=C2)=CC([3*])=N1&[2*]C&&[3*]C(F)(F)F&&
C1=CC=C(C2=CN=C3C=NC=CC3=N2)C=C1&&&
[1*]C(C)CC&[1*]C1NC(=O)C([2*])=CC([3*])C2OC2([4*])CC([5*])C([6*])CC([7*])C2=C([8*])C([9*])=C(C([10*])=C2[11*])C([12*])C([13*])C1[14*]&[2*]C&&[3*]OC&[4*]C&[5*]C&[6*]OC&[7*]C&[8*]C&[9*]OC(N)=O&[10*]OC&[11*]OC&[12*]C&[13*]O&[14*]C&&
[1*]CO&[1*]C1([2*])COC([3*])C([4*])C1[5*]&[2*]O&&[3*]CO&[4*]O&[5*]O&&
O=C(NNC(=S)NC(=O)C1=CC=CC=C1)C(CC1=CC=CC=C1)NC(=O)CNC(=O)C12CC3CC(CC(C3)C1)C2&&&
[1*]C(=O)O&[1*]C1=CC=CC(NC(=O)CSC2=NN=C(C3=CC=NC=C3)N2CC2CCCO2)=C1&&&
[1*]CC&[1*]C(NC1=CC=CC(CNC(=O)C2CCCN2C(=O)CC([2*])CC2=CC=C([3*])C=C2)=C1)C1=CC=CC=C1&[2*]N&&[3*]O&&
[1*]C1=C([2*])C(C=CC(=O)NC2=CC=C([3*])C([4*])=C2)=CC=C1&[1*]O&&[2*]O&[3*]Cl&[4*]Cl&&
[1*]OC&[1*]C1=CC=C(CC(=O)NC2=NC=CS2)C=C1[2*]&[2*]OC&&&
[1*]C1COCC2OC(CC(=O)NC3CCCCC3)CCC2N(CC2=CC=C([2*])C([3*])=C2)C1&[1*]O&&[2*]Cl&[3*]Cl&&
[1*]C&[1*]C1([2*])CC2=C(SC=C2)C(NC(=O)C2=NN(CC3=CC=CN=C3)C=C2)C1&[2*]C&&&
[1*]CC&[1*]C1=C([2*])[NH]C(=O)C(NCC2=CC=CO2)=C1&[2*]C&&&
[1*]C(CC)OCC(F)(F)F&[1*]N1C2=CN=CC=C2C2=CN=C(NC3=CC(N4CC5CCCC(C5)C4)=NC=N3)N=C21&&&
[1*]C1=CC=C(C2=CC(C(=O)NC3CCCCC3)=NO2)C=C1&[1*]Cl&&&
[1*]C(C)CCC(=O)O&[1*]C1CCC2C3C([2*])C(=O)C4CC([3*])CCC4([4*])C3CCC12[5*]&[2*]O&&[3*]O&[4*]C&[5*]C&&
[1*]C(=O)O&[1*]C1=CC=C(C2=CC=C(NC(=O)C3=CC=CC([2*])=C3)C=C2)C=C1&[2*]Cl&&&
[1*]NC(=O)NCC=C&[1*]C1=NC=NC(NC([2*])C2=CC=CC=N2)=C1[3*]&[2*]C&&[3*]NC&&
[1*]OC&[1*]C1=CC=C(C2=CC([2*])=C3C=C([3*])C=CC3=N2)C=C1&[2*]C(N)=O&&[3*]OC&&
[1*]C(=O)OC&[1*]C1=CN(CC2=CC=CC=C2)C(=O)NC1C1=CC=CC=C1&&&
[1*]N(C)C&[1*]C1=CC=CC2=C(S(=O)(=O)N([2*])CCN([3*])CCCC[N+]([4*])([5*])CCCNC(=O)C3=CC=C([6*])C=C3)C=CC=C12&[2*]C&&[3*]C&[4*]C&[5*]C&[6*]Cl&&
[1*]CCCC&[1*]N1C(SC2=CC([2*])=CC([3*])=C2)=C([4*])C(=O)[NH]C1=O&[2*]C&&[3*]C&[4*]C&&
[1*]C1=CC=C(C(=O)C2=CC=C(C(=O)NC3=CC=CC([2*])=C3)O2)C=C1&[1*][N+](=O)[O-]&&[2*]Cl&&
[1*]C&[1*]C1=CC=CC(CS(=O)(=O)C2=NC=C([2*])C([3*])=C2[4*])=C1&[2*]C&&[3*]O&[4*]Cl&&
[1*]C1=CC(CNC(=O)CCN2CCCN(CC3=CC=C4OCOC4=C3)CC2)=CC=C1&[1*]F&&&
O=C1ON=C(CS(=O)(=O)C2=CC=CC=C2)C2=CC=CC=C12&&&
[1*]OC&[1*]C1=CC=C(S(=O)(=O)N(CC2=CC=NC=C2)C2CC3=CC([2*])=CC=C3N(CC3=CN=CN3[3*])C2=O)C=C1&[2*]C#N&&[3*]C&&
[1*]C&[1*]C1=CC=C(C2CC([2*])SC3=CC=CN=C32)C=C1&[2*]C&&&
[1*]OC&[1*]C1=CC=C2C(=C1[2*])C1=C(C(=O)O2)C([3*])=C2C=CC=CC2=C1[4*]&[2*]OC&&[3*]OC&[4*]OC&&
[1*]C&[1*]C1CCC(NCC2=CC([2*])=CC3=C2OCOC3)CC1&[2*]N&&&
[1*]OC&[1*]C1=CC(CSCCNC2=NN=C(C3=CC=CC=C3[2*])O2)=C([3*])C=C1[4*]&[2*]F&&[3*]I&[4*]OCCNC(=O)NCCNC(=N)N&&
[1*]C1=NC2=CC=CC=C2C(=O)N1C1=CC=CC=C1[2*]&[1*]S&&[2*]C(F)(F)F&&
[1*]N(C)C&[1*]C1=NC=CC(CN2CCCC(NC3=CC=CC4=NC=CC=C34)C2)=N1&&&
[1*]C&[1*]C1=CC([2*])=CC(S(=O)(=O)C2=C(C(=O)NC([3*])C3=CC=CC=C3)[NH]C3=CC=C([4*])C=C23)=C1&[2*]C&&[3*]C&[4*]Cl&&
[1*]C(=O)NC&[1*]C1=CC=C(C(=O)NC2=NC3=CC([2*])=CC=C3S2)C=C1([3*])C1=CC=CC=C1&[2*]Cl&&[3*]C&&
[1*]C(C)=O&[1*]C1=CN=C2SC=CC2=C1NC1=CC=CC([2*])=C1&[2*]Cl&&&
[1*]CCC&[1*]N1CCCC([2*])(C2=CC=CC=C2)C1&[2*]N(C)C&&&
[1*]OC&[1*]C1=CC=CC(C23CCN([2*])C(CC4=CC=C([3*])C=C42)C3)=C1&[2*]C&&[3*]O&&
[1*]OC&[1*]C1=CC=C(OCC2=NN=C(SCC(=O)NCC3=CN([2*])N=C3[3*])O2)C=C1&[2*]C&&[3*]C&&
[1*]S(=O)(=O)NCCNCCC&[1*]C1=CC=C([2*])C([3*])=C1&[2*]Cl&&[3*]C(=O)O&&
[1*]N&[1*]C1CCN(C2=C([2*])C=C3C(=O)C([3*])=CN(CC4CC4)C3=C2[4*])C1&[2*]F&&[3*]C(=O)O&[4*]Cl&&
[1*]NC(C)=O&[1*]C1=CC=C2C(=C1)SC1=NC(C3=CC=CC=C3[2*])=CN12&[2*]F&&&
[1*]C&[1*]C1=CC=C(S(=O)(=O)NNC(=O)C([2*])OC2=CC=C(C34CC5CC(CC(C5)C3)C4)C=C2)C=C1&[2*]C&&&
[1*]OC&[1*]C1=CN=C(C2=CC=C(N3CCNCC3C(=O)N3CCN([2*])CC3)N=C2)C(C2=CC=CC=C2)=C1&[2*]C(C)=O&&&
[1*]CCN&[1*]C1=C[NH]C2=CC=C([2*])C=C12&[2*]O&&&
[1*]CC&[1*]C1=C(C(=O)C2=CC=C([2*])C=C2)[NH]C(N2CCOCC2)=NC1=O&[2*]F&&&
[1*]C1=CC=C(C(=O)C2=C([2*])C(=O)N(CC3=CC=CN=C3)C2C2=CC=CC=C2)C=C1&[1*]F&&[2*]O&&
[1*]OC&[1*]C1=CC=C(N2N=C(C(=O)NC3=CC=C4OCCOC4=C3)N=C2C2=CN=CC=N2)C([2*])=C1&[2*]OC&&&
[1*]CCCCC&[1*]C1=CC=C(NC(=N)NC(=N)NCCCCC2=CC=CC=C2)C=C1&&&
C1=CC=C2C(NCCCCN3CCCCC3)=C3C=CC=CC3=NC2=C1&&&
[1*]C1=CC=C(C(=O)N2CCC([2*])(CCN3CCN(C4=CC=NC=C4[3*])CC3)C2)C=C1&[1*]C(F)(F)F&&[2*]O&[3*]C(F)(F)F&&
[1*]C&[1*]N1C(CC2=CC=C(OCC3=CC=C4C=CC=CC4=N3)C([2*])=C2)=N[NH]C1=S&[2*]Br&&&
[1*]C(=O)O&[1*]C1CCC2CN(CC3=CC=C(C4=CC=CC([2*])=C4)C=C3)CC(=O)C21&[2*]F&&&
[1*]OCC&[1*]C1=NC(NC(=O)C2(NC(=O)C3=CC=C4C(=C3)C(=O)C(C3CC3)C3=CC=CC=C34)CCC2)=CN=C1[2*]&[2*]C&&&
[1*]C1=CC=C(NC(=O)C2CCCN2C(=O)NC2=CC=CC=C2)C=C1[2*]&[1*]Cl&&[2*]C(F)(F)F&&
[1*]CCCN(C)C&[1*]C1(C2=CC=CC=C2)OOC2(OC([2*])CCC2[3*])C1[4*]&[2*]C&&[3*]O&[4*]O&&
[1*]OC&[1*]C1=CC=C([2*])C=C1NC1=NC(OC2=CC=CC([3*])=C2)=NC2=C1N=CN2[4*]&[2*]C&&[3*]NC(C)=O&[4*]C(C)C&&
[1*]NC(=O)C(C)NC&[1*]C(C(=O)N1CCCC1C1=CC=C(C2=CC=C([2*])C([3*])=C2[4*])[NH]1)C([5*])C1CCCCC1&[2*]Cl&&[3*]Cl&[4*]Cl&[5*]O&&
[1*]Cl&[1*]C1=CC=C(N2CCC3(CCN(CC4=N[NH]N=N4)C3)C2)N=N1&&&
[1*]N&[1*]C1=CC([2*])=CC=C1[3*]&[2*]SS(=O)(=O)O&&[3*]Cl&&
[1*]CCC&[1*]N1C(C2=CC=CC([2*])=C2)=N[NH]C1=S&[2*][N+](=O)[O-]&&&
[1*]CC(=O)OCC&[1*]C1=CSC(NC(=O)CN2C=NC3=CC=CC=C3C2=O)=N1&&&
[1*]C&[1*]N1C=CC=C1CC1=CN([2*])C2=CC=C([3*])C=C12&[2*]CCCCO&&[3*]N&&
[1*]C#CCC(C)O&[1*]C1=CC=C2OCCN3C=NN=C3C2=C1&&&
[1*]CC#C&[1*]N(CC1=NOC(C2=CC=CC=C2[2*])=N1)C1=CC=C([3*])C=C1&[2*]C(F)(F)F&&[3*]C(=O)NCC(=O)O&&
[1*]C&[1*]N1C(=O)C=C(OCC(=O)NC2=CC=CC=C2[2*])C2=CC=CC=C21&[2*]C(F)(F)F&&&
[1*]S(=O)(=O)NC(CO)C(C)CC&[1*]C1=CC=C([2*])C=C1[3*]&[2*]Cl&&[3*]Cl&&
[1*]N(C)C&[1*]C1=NC2=C(N=C1[2*])C(=O)N([3*])C(=O)N2[4*]&[2*]N&&[3*]C&[4*]C&&
[1*]C&[1*]C1=CC=CN=C1NC(=O)C1=CC=CC(NC(=O)C2=CC=CC([2*])=C2)=C1&[2*]N(C)S(C)(=O)=O&&&
[1*]C(=O)C(C)(C)C&[1*]C1=C[NH]C(C(=O)NCC2CCCCN2)=C1&&&
[1*]C&[1*]C1=CC=C(C(=O)C=CC2=CC=CC([2*])=C2)C=C1&[2*][N+](=O)[O-]&&&
[1*]C&[1*]C1=CC=C(C([2*])N2CCC3=C(N4C=CC(C5=C[NH]N=C5)=N4)C=CC=C32)C=C1&[2*]C&&&
[1*]C1=CC=C(NC(=O)C2=CC([2*])=CC=C2[3*])C=C1&[1*]C(F)(F)F&&[2*][N+](=O)[O-]&[3*]F&&
[1*]CCC=CCCC(=O)O&[1*]C1C(=O)CC([2*])C1C=CC([3*])CCC1=CC=CC([4*])=C1&[2*]F&&[3*]O&[4*]C(F)(F)F&&
[1*]C(=O)OCC&[1*]C1=C([2*])N(CC=CC2=CC=CC=C2)C(C2=CC=CC=C2)=C1&[2*]C&&&
[1*]C&[1*]N1CCN(C2=NC=C3C=C(C4=C([2*])C=CC=C4[3*])C(NC(=O)C4=CC=C5ON=C([4*])C5=C4)=NC3=N2)CC1&[2*]Cl&&[3*]Cl&[4*]N&&
[1*]OC&[1*]C1=CC=C2N=CC=C(C([2*])CN3CCC(NCC4=CC=C5OCC(=O)NC5=N4)CC3)C2=N1&[2*]O&&&
[1*][O-]&[1*][N+]1=C2C=C([2*])C=CC2=[N+]([3*])C2=CC3=CC=CC=C3C=C21&[2*]F&&[3*]CCC#N&&
[1*]C1OC(N2C=C([4*])C(=O)[NH]C2=O)C([3*])C1[2*]&[1*]CO&&[2*]O&[3*]O&[4*]C=CBr&&
[1*]C(C)=NN&[1*]C1=CC=CC=C1[2*]&[2*]C(=O)O&&&
[1*]OCC=C&[1*]C1=CC(NC2=CC=CC=C2[2*])=NC=N1&[2*]C(=O)NCCCC&&&
[1*]C&[1*]C1=CC=C(OC2=CC([2*])=CC=C2[3*])C([4*])=N1&[2*]Cl&&[3*]Cl&[4*][N+](=O)[O-]&&
[1*]NC&[1*]C1CCC2([2*])C(CCC3C2CCC2([3*])C([4*])CCC32)C1&[2*]C&&[3*]C&[4*]C(C)O&&
[1*]OC&[1*]C1=CC=C(NC(=O)C2C([2*])C3=CC=CC=C3OC2C2=CC=CC=C2[3*])C=C1&[2*]C&&[3*]Cl&&
[1*]CC(=O)OC&[1*]C1=CC=CC(NC2=NC=CC(NC(=O)C3=CC=CC([2*])=C3)=N2)=C1&[2*]C&&&
[1*]C1=CC=C(NC2=NC=NC3=CC=C(C#CCNC(=O)C4=CC=CN(C([3*])C5=CC=C([4*])C([5*])=C5)C4=O)C=C23)C([2*])=C1&[1*]F&&[2*]Cl&[3*]CO&[4*]Cl&[5*]Cl&&
[1*]CCOC&[1*]N1CCN(CC(=O)NC2=CC([2*])=CC=C2OCC2=CC([3*])=CC([4*])=C2)CC1&[2*]Br&&[3*]C&[4*]C&&
[1*]N&[1*]C1=NC(=O)N(C2OC(CSC(=S)N3CC([2*])C3)C([3*])C2[4*])C=C1&[2*]O&&[3*]O&[4*]O&&
[1*]S(=O)(=O)CCC&[1*]N1CCN(C2=NC([2*])=CC([3*])=N2)CC1&[2*]C&&[3*]C&&
[1*]C1=CC=C(C(=O)NNC(=O)C2=CC=C([2*])C=C2)S1&[1*][N+](=O)[O-]&&[2*][N+](=O)[O-]&&
[1*]C&[1*]C1=CN=C2C=CC=CC2=C1C1CCN(C2CCC(NC(=O)C=CC3CCCCC3)CC2)CC1&&&
[1*]C1=CC=C(CN2CCC(C3=CC=NC=C3)C(=O)C2)C=C1&[1*]Cl&&&
[1*]C&[1*]C1=CC=C(C2=NOC(CSCC(=O)NC3=NC([2*])=CS3)=N2)C=C1&[2*]C&&&
[1*]OC&[1*]C1=CC=C2N=C3C(C(=O)NCC4=CC=C([2*])C=C4)=CC=CC3=C([3*])C2=C1&[2*]CC(C)C&&[3*]N&&
[1*]NS(C)(=O)=O&[1*]C1=CC=C(OC2CCC(OC3CCC(N([2*])C(=O)CCC4=CC=NC=C4)CC3)CC2)C=C1&[2*]CCN&&&
[1*]OC&[1*]C1=CC=C(C(=O)NCCN2CCOCC2)C=C1[2*]&[2*][N+](=O)[O-]&&&
[1*]C(=O)OCC&[1*]C1=C([2*])OC2=NC([3*])=NC(NCC3CCCO3)=C12&[2*]C&&[3*]C&&
[1*]OC&[1*]C1=CC=C(CCN2C=C(C3=CC=CC([2*])=C3)N=N2)C=C1[3*]&[2*]OC(C)=O&&[3*]OC&&
[1*]C(=O)OC&[1*]C1=CN=C2C=C([2*])C3=CC=C([3*])C=C3C2=C1&[2*]O&&[3*][N+](=O)[O-]&&
[1*]OC&[1*]C1=CC=CC(NC(=O)C2=CC=C(N3CCOCC3)C(NC(=O)CCC3=CC=CC=C3)=C2)=C1&&&
[1*]C(N)=O&[1*]C1=C([2*])C=CC(OCC2=CC=C3C=CC([3*])=CC3=N2)=C1[4*]&[2*]F&&[3*]Cl&[4*]F&&
[1*]OCC(C)C&[1*]C1=CC=C([2*])C=C1CC1=CN=C([3*])N=C1[4*]&[2*]Cl&&[3*]N&[4*]N&&
[1*]C&[1*]C1=C([2*])C(C(=O)NC2=NC3=CC=CC=C3S2)=NN1[3*]&[2*]Br&&[3*]C&&
[1*]C1=CC=C(C(=O)N2CCN(C3=CC=C(NC(=O)C4=CC=C5[NH]C(=O)C=CC5=C4)C=C3[2*])CC2)C=C1&[1*]F&&[2*]F&&
[1*]C&[1*]C([2*])(COC1=CC=CC=C1OC1=CC=CC=C1)NCC(=O)N1CCCC1[3*]&[2*]C#N&&[3*]C#N&&
C1=CC=C(COC2=CC=CC3=C2C=C2C=CC=CC2=[N+]3C2=CC=CC3=CC=CC=C23)C=C1&&&
[1*]S(=O)(=O)N(C)C(C(=O)NO)C(C)CC&[1*]C1=CC=C(C2=CC=C([2*])C=C2)C=C1&[2*]Cl&&&
[1*]C&[1*]C1=CC=C([2*])C=C1OC1=CC([3*])=C([4*])C=C1C(=O)NC1=NCCS1&[2*]S(C)(=O)=O&&[3*]C&[4*]Cl&&
[1*]CO&[1*]C1OC(N2C=C([2*])C3=C([3*])N=CN=C32)C([4*])C1[5*]&[2*]C(=I)I&&[3*]Cl&[4*]O&[5*]O&&
[1*]CS(C)=O&[1*]C1=NN=C(NC(=O)CSC2=NC=C(C3=CC=C([2*])C=C3)C=N2)S1&[2*]F&&&
[1*]CC(=O)OCC&[1*]N(C1=CC=CC=C1)S(=O)(=O)C1=CC=CC(NC(=O)OCC2=CC=CC=C2)=C1&&&
[1*]OC&[1*]C1=CC=C([2*])C=C1CNC1=CC=C(CC([3*])NC2=CC=NC3=CC([4*])=CC=C23)C=C1&[2*]OCC(F)(F)F&&[3*]C(=O)O&[4*]Cl&&
[1*]C(=O)CC&[1*]N1CC2(COCC3=CC=CC=C3)CCC(C2)C1CC([2*])C1=CC=CC=C1&[2*]O&&&
[1*]C(C)(C)C&[1*]C1=CC(C2=NN([2*])C(C3=CC=C(OCCCN4CCN(C5=CC=NC=C5)CC4)C=C3)C2)=CC=C1[3*]&[2*]C(=O)CO&&[3*]O&&
[1*]S(=O)(=O)CCCC&[1*]N1CCN(C(=O)C2=CC=CC([2*])=C2)CC1&[2*]CS(=O)(=O)NCC(C)C&&&
[1*]CO&[1*]C1CC(CCC2=CC=C(NC3=NC=C([2*])C=N3)C=C2[3*])C([4*])CN1CCC1=CC=CC=N1&[2*]C(F)(F)F&&[3*]F&[4*]O&&
[1*]N&[1*]C1CCN(C2=CC=N&&&
[1*]OC&[1*]C1=C2C=CC=CN2C2=C1C(=O)N(CC1=NC=CS1)C=C2&&&
[1*]C(=C)C&[1*]C1CCC2([2*])C(C(=O)C=C3C4CC([3*])(CC([4*])C4([5*])[6*])CCC32[7*])C1([8*])[9*]&[2*]C&&[3*]C&[4*]O&[5*]C&[6*]C&[7*]C&[8*]C&[9*]CCC(=O)O&&
[1*]C&[1*]C1=N[NH]C([2*])=C1NC(=O)C1=CC=C([3*])C=C1&[2*]C&&[3*]Cl&&
[1*]C1=C([2*])C(C(=O)NC(CC2=CC=CC=C2)C2=CC=C(NCC3=CC=CC=C3)C([3*])=C2)=CC=C1&[1*]O&&[2*]O&[3*][N+](=O)[O-]&&
[1*]C(C)(C)C&[1*]C1=CC=C(NC(=O)COC(=O)C2=CC=C(OCC3=CC=CO3)C=C2)C=C1&&&
[1*]C&[1*]C1([2*])CC(NC(=O)NCC2=CC=CN=C2)C2=CC([3*])=CC([4*])=C2O1&[2*]C&&[3*]Br&[4*]Br&&
[1*]C=O&[1*]C1CCCC2C3CN(CCC4=CC=CC=C4)C(=O)C34CCC124&&&
[1*]N&[1*]C1=CN=C(C2=CC=C(C3=CC=CC=C3C3=CN=C([2*])C=N3)C=C2[3*])C=N1&[2*]N&&[3*]F&&
[1*]C1=CC=C(N2CCN(S(=O)(=O)C3=CC=C4SCC(=O)NC4=C3)CC2)C=C1&[1*]F&&&
C1=CC=C(CNCCOC2=CC=C(N3C=CC=C3)C=C2)C=C1&&&
[1*]O&[1*]C(CNCC1=CC=CC=C1[2*])COC1=CC=CC=C1&[2*]F&&&
[1*]C&[1*]C1=CC(C(=O)COC(=O)CN2C(=O)C3=CC=CC=C3C2=O)=C([2*])N1C1=CC=CC=N1&[2*]C&&&
[1*]C(=O)NCC(O)CO&[1*]C1=CC=CN=C1OC1=CC=CC([2*])=C1&[2*]Cl&&&
[1*]C1=CC=CC=C1SCC1=C2C=CC(SCC3=CN=C([2*])C=N3)=NN2C=C1C1=CC=C(OC2=CC=CC=C2)C=C1&[1*]Cl&&[2*]Cl&&
[1*]OC&[1*]C1=CC=C(NC(=O)C(=O)NCCN2CCN(C3=CC([2*])=CC=C3[3*])CC2)C=C1&[2*]C&&[3*]C&&
[1*]C&[1*]C1(C2=NN(CCCN3CCOCC3)C(C3=CC=CC=C3)=C2)CC2=CC=CC=C2C(=O)N1CC1=CC=CC=C1&&&
[1*]OC(C)=O&[1*]C1(C2CCC3=C(C=CC(=O)C=C3)O2)CCC2([2*])C3CC(=O)C4CC([3*])CCC4([4*])C3CCC21[5*]&[2*]O&&[3*]O&[4*]C&[5*]C&&
[1*]C&[1*]N1C=C(C(=O)C2=CN=CC(NC(=O)C3=CC=C([2*])C(NC4=CN=CN=C4)=C3)=C2)C2=CN=CN=C21&[2*]F&&&
[1*]C1=NC=CC=C1NC(=N)C1=CC=CC=C1[2*]&[1*]Cl&&[2*]Cl&&
[1*]CC&[1*]C1=NC(C2CCCN2C(=O)C2=NOC(C3CC3)=C2)=NO1&&&
[1*]C&[1*]C1=CC=C(C(=O)N2CCC3(CC2)OC2=CC=CC=C2N(CC2=CC=C4OCOC4=C2)C3=O)C(NC2=CC=C([2*])C=C2)=N1&[2*]F&&&
[1*]OC&[1*]C1=CC=C([2*])C(C=CC(=O)C2=CC=CC=C2[3*])=C1&[2*]OC&&[3*]NC(C)=O&&
[1*]CC&[1*]N1CCN(C(=O)C([2*])NC(=O)C2=CC=CC=C2[3*])CC1&[2*]CCCOC&&[3*]NC(C)=O&&
[1*]NC(=O)C(O)CCN&[1*]C1CCC2([2*])C3CC4=CC=C([3*])C5=C4C2(CCN3CC2CC2)C1O5&[2*]O&&[3*]O&&
[1*]C1=CC=C(C(=O)N2CCC3(CC2)CN(C2=CC=CC([2*])=C2)C(=O)O3)C=C1&[1*]Cl&&[2*]C(F)(F)F&&
[1*]CCNC(C)=O&[1*]C1=C(C2=CC=C([2*])C=C2)C2=CC=C(NC(=O)NCCC3=C[NH]C4=CC=CC=C34)C=C2C1&[2*]C(=O)NCCCOC(C)C&&&
[1*]C(C)C(N)=O&[1*]N1CCN(C(=O)C(COCC2=CC=CC=C2)NC(=O)C2CCCC2)CC1&&&
[1*]C(=CC(=O)CC)CC&[1*]C1=CC=C(NOC2OC([2*])C([3*])C([4*])C2[5*])C=C1&[2*]C(C)O&&[3*]O&[4*]O&[5*]O&&
[1*]C(=O)NC(C(N)=O)C(C)C&[1*]C(CC1=C[NH]C=N1)NC(=O)C(CC1=C[NH]C2=CC=CC=C12)NC(=O)CC1CC2=CC=CC=C2C1&&&
[1*]OC&[1*]C1=CC=CC([2*])=C1C1=CC=CC([3*])=C1&[2*]OC&&[3*][N+](=O)[O-]&&
[1*]CCOC&[1*]N1C(SCC(=O)N2CCC3=CC=CC=C3C2)=NC2=CC=CN=C21&&&
[1*]OC&[1*]C1=CC([2*])=CC=C1NC1=C2C=CC([4*])=CC2=NC2=CC([3*])=CC=C12&[2*]NS(C)(=O)=O&&[3*]OC&[4*]OC&&
[1*]C&[1*]C1=CC=C(S(=O)(=O)N([2*])C2=CC([3*])=CC=C2C2=CC=CC=C2)C=C1&[2*]C&&[3*]Cl&&
[1*]C&[1*]C1=CC=C(SCC(=O)NNC(=O)CCC(=O)NC2=C([2*])C=CC=C2[3*])C=C1&[2*]C&&[3*]C&&
C=CC(O)C#CC#CC(O)C(C(O)CCCC(=O)OC)OC&&&
CCCCCC(C=O)=C(C)CC=CCOC(=O)OCC&&&
[1*]OC&[1*]C1=CC=CC=C1N1CCN(C(=O)CN2C(=O)C3=C(C=CS3)N(CC(=O)N3C([2*])CCCC3[3*])C2=O)CC1&[2*]C&&[3*]C&&
[1*]C&[1*]C([2*])(NCC([3*])C1=CC=C([4*])C([5*])=C1)C1=CC=C([6*])C([7*])=C1&[2*]C&&[3*]O&[4*]O&[5*]NS(C)(=O)=O&[6*]O&[7*]C(F)(F)F&&
[1*]C&[1*]C1=C([2*])C(C23CC4CC(CC(C4)C2)C3)C([3*])=CC1=O&[2*]O&&[3*][N+](=O)[O-]&&
[NH]C(CSCCF)C(=O)O&&&
[1*]SC&[1*]C1=NC(=O)C([2*])=C(C([3*])C2=C([4*])C=CC=C2[5*])[NH]1&[2*]C&&[3*]CCl&[4*]F&[5*]F&&
[1*]C&[1*]C1=CC=C(S(=O)(=O)N2CCCC3=CC=C(C(=O)NC([3*])CC4=CC=C([2*])C=C4)C=C32)C=C1&[2*]C(F)(F)F&&[3*]C(=O)O&&
[1*]C&[1*]C1=C(C=CC(=O)C=CC2=CC([2*])=C([3*])C([4*])=C2)C([5*])([6*])CCC1&[2*]O&&[3*]O&[4*]O&[5*]C&[6*]C&&
O=C(NC1=CC=C(C2=CC=NC=C2)C=C1)C1=CC=CC=C1&&&
[1*]CCNC(=O)CCN&[1*]C1=CC=CC2=CC([2*])=CC=C12&[2*]O&&&
[1*]C&[1*]C1OCC(C2=C([2*])C3=C(OC(=O)C=C3)C3=C2OCO3)O1&[2*]Br&&&
[1*]C&[1*]C1=CC=C(OCCC(=O)ON=C([2*])C2=CC=CN=C2)C=C1&[2*]N&&&
O=C(NC1=CC=CC=C1)NC(C1=CC=CC=C1)C1=C(C2=CC=CC=C2)[NH]C2=CC=CC=C12&&&
[1*]C&[1*]C1=CC=CC(C2=CN3C(=N2)SC2=CC(C(=O)NCCN4CCOCC4)=CC=C23)=C1&&&
[1*]NCCNCCN&[1*]C1=CC=C([2*])C2=C1C(=O)C1=CC=CC=C1S2&[2*]CNCCNCCN&&&
[1*]S(=O)(=O)NC(C)C&[1*]C1=CC=C(N2C=CC=C2)C(NC(=O)NC2=CC=C([2*])C=C2[3*])=C1&[2*]C(F)(F)F&&[3*]Cl&&
[1*]C&[1*]C1=CC=CC(C2=NOC3=C2C(=O)N(CC(=O)N2CCN(C4=CC=CC([2*])=N4)CC2)C=N3)=C1&[2*]Cl&&&
[1*]C(C)(C)C&[1*]C1=CC=C2C(NCC3CCCN(C(=O)C4=CC=CC([2*])=C4)C3)=NC=NC2=N1&[2*]F&&&
[1*]C(=O)NCC&[1*]C1OC(N2C=NC3=C([2*])N=C(NCCCCCCCCCCCNC4=CC=C5C=CC([3*])=CC5=C4)N=C32)C([4*])C1[5*]&[2*]N&&[3*]O&[4*]O&[5*]O&&
[1*]OC(=O)C(C)=CC&[1*]C1C([2*])C2=C(C=CC3=C2OCC([3*])([4*])C3)OC1([5*])[6*]&[2*]O&&[3*]C&[4*]C&[5*]C&[6*]C&&
[1*][N+](=O)[O-]&[1*]C1=CN2CC(OCC3=CC=C(C4=CC=C([2*])C=C4)C=C3)COC2=N1&[2*]OC(F)(F)F&&&
[1*]C&[1*]C1=NC(NC2=CC=CC([2*])=C2)=NC([3*])=C1[4*]&[2*]C(F)(F)F&&[3*]C&[4*][N+](=O)[O-]&&
[1*]OCC=C&[1*]C1=CC=CC=C1OC(C1=CC=CC=C1)C1CNCCO1&&&
[1*]Cl&[1*]C1=CN=C2C(=C1)CC1=C2[NH]C2=CC(C3=CCCC3)=NC=C12&&&
[1*]C=C&[1*]C1([2*])CC(OC(=O)CSC2=CC=CN=C2)C2([3*])C([4*])CCC3(CCC(=O)C32)C([5*])C1[6*]&[2*]C&&[3*]C&[4*]C&[5*]C&[6*]O&&
[1*]C(=O)CNC(=O)CCCCCCCCCCC&[1*]N1CC([2*])CC1[3*]&[2*]O&&[3*]C(=O)NC(CO)C(=O)O&&
O=C(CSC1=NCCS1)NCC1CCOC1&&&
[1*]C&[1*]C1=CC=C(C2=CSC(NC(=O)C3=CC=CC=C3[2*])=N2)C=C1&[2*]Cl&&&
[1*]OC&[1*]C1=CC(CNC2=CC=C(C3=NC4=CC=CC=C4S3)C=C2)=CC=C1OCC1=CC=CC=C1[2*]&[2*]C(=O)O&&&
[1*]C&[1*]C1=N[NH]C(C2CN(CC3=C([2*])C=CC=C3[3*])CCO2)=N1&[2*]F&&[3*]Cl&&
[1*]OC&[1*]C1=CC2=C(C=C1[2*])S(=O)(=O)OC(C(=O)NCCC1=CCCCC1)=C2&[2*]OC&&&
CCCCCCCCCCCCCCCC(=O)C=C(C)C(O)CC(F)P(=O)(O)CC&&&
[1*]COC(=O)C(C)(C)C&[1*]C12CC(=O)C([2*])=C1C1=C(C=C3OCOC3=C1[3*])C3=C(COC3=O)C([4*])=C1C([5*])C([6*])C([7*])C12&[2*]O&&[3*]O&[4*]O&[5*]O&[6*]O&[7*]C&&
[1*]OC&[1*]C1=CC(C=NNC(=O)C2=N[NH]C(C3=CC=CC=C3)=C2)=CC=C1[2*]&[2*]O&&&
[1*]SCC(=O)NCCC(C)C&[1*]C1=NC=NC2=C1N=CN2C1OC([2*])C([3*])C1[4*]&[2*]CO&&[3*]O&[4*]O&&
[1*]CNC(=O)NC(C)(C)CC&[1*]C1=CN([2*])N=C1C1=CC=C([3*])C=C1&[2*]C&&[3*]C&&
[1*]OC&[1*]C1=CC=C(CC2=NOC(CN3C(=O)C4=CC=CC=C4C3=O)=N2)C=N1&&&
[1*]C(=O)O&[1*]C1=CC=C(CN2C(=O)C3=CC=C(C=CC(=O)NC4=CC=CC([2*])=C4)C=C3C2=O)C=C1&[2*]C(F)(F)F&&&
[1*]C#N&[1*]C1CCCN1C(=O)CNC(=O)CN1CCN(C2=CC=CC([2*])=C2)CC1&[2*]Cl&&&
[1*]C#N&[1*]C1=CC=C(CN2C=C(COC3=CC=CN=C3NC(=O)C3=CC=CN=C3)N=N2)C([2*])=C1&[2*]F&&&
[1*]C&[1*]C1=NN(CCCNC(=O)C2=NOC([2*])=C2)C([3*])=C1&[2*]C&&[3*]C&&
[1*]C(=O)N(CC)CC&[1*]N1CCC(OC2=NC=NC3=C2N=C([2*])CN3CC2=CC=CN=C2)CC1&[2*]C&&&
O=C1C2C3C4=CC=CC=C4C2C(C2=CN(CC4=CC=CC=C4)C=CC23)N1C1=CC=NC=C1&&&
[1*]O&[1*]C1=CC=CC=C1C1=CC=C(C2=CC=C([2*])C([3*])=C2)N=N1&[2*]Cl&&[3*]Cl&&
[1*]N&[1*]C1=CC=C(C2=NC3=CC([2*])=CC=C3[NH]2)C=C1&[2*]C(F)(F)F&&&
[1*]C(=O)OCC&[1*]C1=C([2*])C2=C(NC3=CC=C([3*])C=C3)N=C3SC=CN3C2=C([4*])S1&[2*]C&&[3*]C(C)C&[4*]C(=O)OCC&&
[1*]C(=O)O(C)C&[1*]C1=CC=C2CC([2*])C(NCC3=CC=CC=C3[3*])CC2=C1&[2*]O&&[3*]Br&&
[1*]OC&[1*]C1=CC=C(C2=NOC(C3C(C4=CC=C([2*])C=C4)CC4CCC3N4[3*])=C2)C=C1[4*]&[2*]C&&[3*]C&[4*]Cl&&
[1*]N&[1*]C(CCC1=CC=CC=C1)C(=O)NC1=CC=CC(C2=CC=C(C3=NC4=CC([2*])=CC=C4[NH]3)C=C2)=C1&[2*]Cl&&&
[1*]C&[1*]C1=NN(CC2=CC=CC=C2)C2=C1C=C(C(=O)NC1=CC=CC=C1[2*])S2&[2*]F&&&
[1*]OC&[1*]C1=CC2=C(C=C1OCCCN1CCN(C(=O)C3=CC([2*])=C([3*])C([4*])=C3)CC1)N=CC1CCCN1C2=O&[2*]OC&&[3*]OC&[4*]OC&&
[1*]C&[1*]C1=CC=CC=C1OCC(=N)NOC(=O)CC1=CC=CC=C1&&&
[1*]C#N&[1*]C1=CN(C2CC2)C(=O)N(CC2=CC=C([2*])C=C2)C1=O&[2*]Cl&&&
[1*]NC(C)=O&[1*]C1=CC=CC=C1C1=NC2=C(CCC3=C2OC(C2=CC=C([2*])C=C2)=C3)S1&[2*]Cl&&&
[1*]CC=C&[1*]C1=CC([2*])=CC=C1OCC1=CC=C([3*])C=C1&[2*]O&&[3*]C(=O)O&&
[1*]C1OC(N2C=C(P(=O)(N3CCOCC3)N3CCOCC3)C(=O)[NH]C2=O)C([3*])C1[2*]&[1*]COP(=O)(O)OP(=O)(O)OP(=O)(O)O&&[2*]O&[3*]O&&
N=C(N)NCC(C)CCCC(CN)C(=O)NC(CCC(=O)O)C(=O)O&&&
[1*]N&[1*]C(CC(=O)N1CCC2=CC=CC=C21)CC1=C([2*])C=C([3*])C=C1[4*]&[2*]F&&[3*]F&[4*]F&&
[1*]COC(C)=O&[1*]C12C([2*])C([3*])C3C([4*])C14OC3([5*])COC(=O)C1=CC=CN=C1CCC([6*])C(=O)OC(C([7*])C2[8*])C4([9*])[10*]&[2*]OC(C)=O&&[3*]OC(C)=O&[4*]OC(C)=O&[5*]C&[6*]C&[7*]OC(C)=O&[8*]O&[9*]C&[10*]O&&
[1*]NS(=O)(=O)C(F)(F)F&[1*]C1=CC=C(NC2=C3C=CC=CC3=NC3=CC=CC=C23)C=C1&&&
[1*]CF&[1*]C1=CC=CC(C2(CN3CCN(C4=NC=CC=N4)CC3)CCOC2)=C1&&&
[1*]C#N&[1*]C1=CC=C(SCC2=CC=CC=C2[2*])N=C1&[2*]C(F)(F)F&&&
[1*]C1=CC=CC=C1C1=NN=C(NC(=O)C2=CC=CC([2*])=C2)O1&[1*]Cl&&[2*]O&&
[1*]NO&[1*]C(=NCCCN1CCOCC1)C1=CC=C([2*])N=C1OC1=CC=C([3*])C=C1&[2*]C(F)(F)F&&[3*]Cl&&
[1*]C1=CC=C(N=CC2C(=O)OC(C3=CC=CC=C3)C3(CCCCC3)O2)C=C1[2*]&[1*][N+](=O)[O-]&&[2*]Cl&&
[1*]C1=CC=C(C2=NN(C3=CC=C([2*])C=C3)C(=O)C=C2)C=C1&[1*]F&&[2*]C(F)(F)F&&
[1*]OCC&[1*]C1=CC=C(CNC(=O)C2=CN=C3SC(N4CCCCC4)=NN3C2=O)C=C1&&&
[1*]OC&[1*]C1=CC(C2=NNC(C3=CC=C([2*])C=C3)C2)=CC([3*])=C1[4*]&[2*]C&&[3*]OC&[4*]OC&&
[1*]OC&[1*]C1=CC(C=CC(=O)C=C([2*])C=CC2=C([3*])C=C([4*])C=C2[5*])=CC([6*])=C1[7*]&[2*]O&&[3*]OC&[4*]OC&[5*]OC&[6*]OC&[7*]OC&&
[1*]C&[1*]N1C([2*])=CN=C1C1=CC=C([3*])C=C1NC(=O)CCC1=CC=CC=C1&[2*][N+](=O)[O-]&&[3*]C(F)(F)F&&
CCCCOC(C(=O)NC(C(=O)NC(C)C(=O)NC(C(=O)NC(CC(C)C)C(=O)O)C(C)O)C(C)C)C(=O)NC(CC(C)C)C(O)CC(O)CC=CC=CC(=O)OC&&&
[1*]OC&[1*]C1=CC=C2C(C3=C([2*])N([3*])N(C4=CC=C([4*])C=C4)C3=O)=CN([5*])C2=C1&[2*]C&&[3*]C&[4*][N+](=O)[O-]&[5*]CCN(C)C&&
O=C(C1=NN(C2CCN(CC3=CC=NC=C3)C2)C2=C1CS(=O)(=O)C1=CC=CC=C12)N1CCOCC1&&&
[1*]C(=O)OCCC&[1*]C1=C([2*])N(C2=CC=C([3*])C=C2)C2=C1C=C([4*])C1=NC=CC=C12&[2*]N&&[3*]OC&[4*]OC&&
[1*]C(=O)N(C)C&[1*]C1CC1C1=CC=C(NC(=O)C2=CC=C3C=C([2*])C=CC3=C2)C=C1&[2*]F&&&
[1*]C&[1*]C1=NOC(C2=CN=C(OC3=CC=C([2*])C([3*])=C3)S2)=C1&[2*]F&&[3*]F&&
[1*]NC(=S)NC&[1*]C1=CC=C2C(=C1)N=C([2*])N2CC1=CC=C([3*])C=C1&[2*]C&&[3*]S(C)(=O)=O&&
[1*]NC(C)=O&[1*]C1=CC=CC(C2=CC=NC3=C2CC(C(=O)NCC2=CC=CC=C2[2*])O3)=C1&[2*]F&&&
[1*]OC&[1*]C1=CC=C(COC2=CC=CC3=C2C2=CC=CC=C2[NH]3)C=C1&&&
[1*]C1=C(CNC(=O)C2=CC=C3OCCOC3=C2)C([2*])=CC=C1&[1*]F&&[2*]Cl&&
[1*]N&[1*]C1=NC=NC2=NC(CC3=CC=C4OCOC4=C3)=CN=C12&&&
[1*]C&[1*]N(C(=O)C1=CC=C(NC(=O)NC2=CC=C([2*])C=C2)C=C1)C1=CC=CC=C1&[2*]C(F)(F)F&&&
[1*]CC&[1*]C1=CC2CN(CCC3=C([NH]C4=CC=CC=C34)C([2*])(C3=CC4=C(C=C3[3*])N([4*])C3C([5*])(C(=O)OCC5=CC=CC=C5[6*])C([7*])C5([8*])C=CCN6CCC43C65)C2)C1&[2*]C(=O)OC&&[3*]OC&[4*]C&[5*]O&[6*]C&[7*]OC(C)=O&[8*]CC&&
[1*]OC&[1*]C1=CC=CC(NC(=O)C2=CC=C([2*])C(S(=O)(=O)N3CCCCC3)=C2)=C1&[2*]C&&&
[1*]C&[1*]C1=NSC2=C1C(=O)N(CC1=CC=CC=C1[2*])C([3*])=N2&[2*]Cl&&[3*]SCC(=O)O&&
[1*]C&[1*]N1CCCC1C1=CC(C2=CC=NC=C2)=NO1&&&
[1*]C(C)C&[1*]C1OC(=O)C2(CCCCCCC3=NC4=CC=C([2*])C=C4S3)CCC([3*])([4*])C(CC([5*])C=CC3=CC=CC=C3)C12&[2*]F&&[3*]C&[4*]O&[5*]O&&
[1*]C(C)C&[1*]N1C2=CC=CC=C2C2=CC=CC([2*])=C21&[2*]NC(N)=S&&&
[1*]CC&[1*]C1([2*])C2=C(COC(=O)C1S(=O)(=O)C1=CC=CC=C1)C([3*])=C1C(=O)CC([4*])([5*])CC1=C2[6*]&[2*]O&&[3*]O&[4*]C&[5*]C&[6*]O&&
[1*]OC&[1*]C1=CC=C(N2C(=O)C(=NC3=CC=C([2*])C([3*])=C3)C3=CC=CC=C3C2=O)C=C1&[2*]O&&[3*]C(=O)O&&
[1*]C(=O)OCC&[1*]C1=NC(NC2=CC=C([2*])C=C2)=C2C=CC([3*])=CC2=N1&[2*]F&&[3*]C(F)(F)F&&
[1*]C1=CC=C(S(=O)(=O)N2C3=CC([2*])=CC=C3C3=N[NH]C=C3C2CCS(=O)(=O)C2=CC=CC=C2)C=C1&[1*]Cl&&[2*]Cl&&
[1*]C1=NC=C(C(=O)N2CCOCCOCCOCCOCC2)C=N1&[1*]C(F)(F)F&&&
[1*]C(O)CNC(=S)NC&[1*]C1=CC=CC(OCC2=CC=CC=C2)=C1&&&
CCCC(C)CCC(NC(=O)C(N)CC(=O)O)C(=O)NC(CN)C(=O)NC(C(=O)NC(CC(C)C)C(=O)O)C(C)CC&&&
[1*]C&[1*]C1C(=O)C([2*])C2([3*])COC3C4OC([4*])C([5*])C4([6*])C([7*])CC13OC2&[2*]O&&[3*]C&[4*]O&[5*]O&[6*]C&[7*]O&&
[1*]C=O&[1*]C1=CC(C2=CC=CC([2*])=C2)=CC2=CC=CC=C12&[2*]O&&&
[1*]C&[1*]C1=CC([2*])([3*])NC(=O)C([4*])(NC(=O)C2=CC3=CC=CC=C3[NH]2)C(=O)NC(C2=CC=CC=C2)C1&[2*]C&&[3*]C&[4*]C&&
[1*]C(C)CN&[1*]C1=CC=CC([2*])=C1&[2*]C(F)(F)F&&&
[1*]Cl&[1*]C1=CC=CC=C1CNC1=NC=NC2=CC=C([2*])C=C12&[2*]Br&&&
[1*]CC(C)C&[1*]C1C(=O)NC(C2CC3=CC=CC=C3C2)C(=O)N1C([2*])C1=CC=C([3*])N=C1[4*]&[2*]C(=O)NC(C)(C)C&&[3*]O&[4*]C&&
[1*]C(C)C&[1*]N1N=CN=C1C1=NC=C[NH]1&&&
[1*]C&[1*]C1CN([2*])C(=O)CC2=CC(NS(=O)(=O)C3=CC=C([3*])C=C3)=CC=C2OC1CN([4*])CC1=CC=C(C2=CC=CC=C2)C=C1&[2*]C(C)CO&&[3*]Cl&[4*]C&&
[1*]C(C#N)C(=O)OCC&[1*]N1C([2*])=C2C=CC=CC2=NC1=S&[2*]O&&&
[1*]C&[1*]C1=CC([2*])=CC(C2=NC(C3(C4=CC=C(C5=CN=C(C6=CN=CC=N6)N=C5)N=C4)CCC3)=NO2)=C1&[2*]C&&&
[1*]OC&[1*]C1=CC2=C3C(=C1OCC1=CC=CC=C1)CC([2*])C([3*])N3CC2&[2*]O&&[3*]C&&
[1*]C&[1*]C1=CC=CC=C1NC1=CC(NC2CCN([2*])CC2)=NC2=C1C=NN2[3*]&[2*]C(=O)OC(C)(C)C&&[3*]C&&
[1*]C&[1*]N1CCN(C2=NC3=C(C(C4=CC=C5OCCOC5=C4)=NO3)C([2*])=N2)CC1&[2*]N&&&
[1*]COC&[1*]C1([2*])CC(C2=CC=CC=C2)C(C2=CC=C([3*])C=C2)N(C([4*])C2CC2)C1C(=O)NC=CC1=CC=C([5*])C=C1&[2*]O&&[3*]Cl&[4*]C&[5*]Br&&
[1*]OCC&[1*]C1=CC=C(NC(=O)CSC2=NC([2*])=C3C(=N2)N([3*])C(=O)N3[4*])C=C1&[2*]N&&[3*]C&[4*]C&&
[1*]OCC&[1*]C1=CC=CC=C1C1=C([2*])C(C(=O)NN2CCCCC2)=N[NH]1&[2*]C&&&
[1*]C&[1*]C(CCC1=CC=CC=C1)NC1=CC([2*])=CC2=C1C(=O)C([3*])=CN2C1OC([4*])C([5*])C1[6*]&[2*]F&&[3*]C(=O)O&[4*]CO&[5*]O&[6*]O&&
[1*]C&[1*]C1=CC=C2C(=C1)NC1=C3C=CC=C([2*])C3=NC3=CC=CC1=C23&[2*]O&&&
[1*]CC=CCCC=CC(=O)O&[1*]C1C([2*])CC([3*])C1C=CC([4*])OC1=CC=C([5*])C=C1&[2*]O&&[3*]O&[4*]C(=O)O&[5*]C(F)(F)F&&
[1*]C&[1*]N(CC(CCN1CCC2(CCCC2)CC1)C1=CC([2*])=CC([3*])=C1)C(=O)C1=CC([4*])=CC2=C1N1CCNCC1C2&[2*]Cl&&[3*]Cl&[4*]C(F)(F)F&&
O=C1NC(=O)C(CC2=CC=C(NC(=O)N3CCCCC4=CC=CC=C43)C=C2)S1&&&
[1*]SC&[1*]C1=CC=CC=C1NC(=O)C1=CC=C(SCC(=O)N2CCOCC2)N=C1&&&
[1*]OCC(O)CNCCCOCC&[1*]C1=CC=C([2*])C=C1&[2*]F&&&
[1*]OC&[1*]C1=CC=C(C2=CSC3=NCCN23)C=C1&&&
[1*]C1=CC=C(NC(=O)CSC2=NC3=CC=CC=C3C3=NC(CCC(=O)NCC4=CC=C5OCOC5=C4)C(=O)N23)C=C1&[1*]F&&&
[1*][N+](=O)[O-]&[1*]C1=CN=C(NCCCN2CCCC2=S)C2=CC([2*])=CC=C12&[2*]Br&&&
[1*]NCCCNC(C)C&[1*]C1=NC(NC23CC4CC(CC(C4)C2)C3)=NC2=C1N=CN2C1CC2CCC1C2&&&
[1*]NC(=O)COC&[1*]C1CCC([2*])(C2=CC=CC=C2)CC1&[2*]C(=O)O&&&
[1*]N(C)C&[1*]C1CCN([2*])C1C1=CC=C([3*])C([4*])=C1&[2*]C&&[3*]F&[4*]F&&
[1*]CC&[1*]C1=CC(C=CC(=O)C2=CC=C([2*])C=C2)=CC([3*])=C1[4*]&[2*]O&&[3*]OC&[4*]OC&&
[1*]CN(C)C&[1*]C1=CC(=O)OC2=CC(OCC3=CC=CC=C3)=C([2*])C=C12&[2*]Cl&&&
[1*]OC&[1*]C1=CC=C(N2CCN(CCCOC3=CC=C4CCC(=O)NC4=C3)CC2)C([2*])=C1&[2*]OC&&&
[1*]C&[1*]C1=CC2=C(NN=CC3=CC=CN=C3)N=CN=C2S1&&&
[1*]C&[1*]N(CCCN1C(=O)OC2=CC=CC=C21)CC1=CC=CC([2*])=C1&[2*]Cl&&&
[1*]C&[1*]C1=CC=C(N2C=C(CSC(=NC3=CC=C([2*])C=C3)NC(=O)C3CCNCC3)N=N2)C=C1&[2*]Cl&&&
[1*]C(C)=O&[1*]C1=CC=CN1S(=O)(=O)C1=CC=C([2*])C=C1&[2*]F&&&
[1*]C(=O)OC&[1*]C1=CC=C([2*])S1&[2*]C(=O)CCCl&&&
[1*]CC&[1*]C1=CC=C(CC(=O)NC2=CC=C(C3=NOC(C4=CC([2*])=C([3*])C([4*])=C4)=N3)C=C2)C=C1&[2*]OC&&[3*]OC&[4*]OC&&
[1*]C&[1*]C1=C(C2=CC=CC([2*])=C2)C(=O)[NH]C2=CC(C34CC5CC(CC(C5)C3)C4)=CC=C12&[2*]OCC(=O)O&&&
[1*]CC&[1*]C1=NC(CC(NC(=O)C2CC(=O)N(C3CCOCC3)C2)C(=O)N2CCN([2*])CC2)=CS1&[2*]C&&&
[1*]CC&[1*]C1=CC(CC2=C([2*])C=CC([3*])=C2[4*])=C([5*])[NH]1&[2*]C&&[3*]C&[4*]C&[5*]CC&&
[1*]C&[1*]C(=CC1=CSC([2*])=N1)C1CC([3*])CC([4*])N1[5*]&[2*]C&&[3*]C&[4*]C&[5*]C=O&&
[1*]C&[1*]C1=CC(NC2=CC(C3=CC=CC=C3)=NC(C3=CC=C([2*])C=C3)=N2)=CC=C1OCCCN1CCOCC1&[2*]Cl&&&
[1*]C&[1*]C(SC1=NC(=O)C(CC2=CC=CC=C2)=C([2*])[NH]1)C(=O)N([3*])CC1=CC=C([4*])C=C1&[2*]O&&[3*]C&[4*]F&&
[1*]OC&[1*]C1=CC=C(CCNCC2=CC=C3OCOC3=C2)C=C1[2*]&[2*]OC&&&
[1*]C&[1*]C(=NNC(=S)NC1=CC=C2C([2*])=CC([3*])=C([4*])C2=C1)C1=CC=CC=N1&[2*]Cl&&[3*]Cl&[4*]O&&
[1*]C(=O)NCCCCC&[1*]C(CC1=CC=C([2*])C=C1)NC(=O)C([3*])NC(=O)C1CCCN1[4*]&[2*]OP(=O)(O)O&&[3*]CCC(N)=O&[4*]C(=O)C(N)CCC(=O)O&&
[1*]C1=CC=CC=C1N1C=CC2=C(SC3=CC=C4C=CC=CC4=C3)N=CN=C21&[1*]O&&&
[1*]CC&[1*]N1CCN(CC(=O)NC2C3=C([2*])C=CC=C3OC([3*])([4*])C2[5*])CC1&[2*]C&&[3*]C&[4*]C&[5*]O&&
[1*]C&[1*]C1=CC=C([2*])C(C(=O)C2=CN=C(N3CCOCC3)S2)=C1&[2*]O&&&
[1*]OC&[1*]C1=CC=CC(CNC(=O)CC2=NN3C(=O)C4=CC([2*])=CC=C4N=C3S2)=C1&[2*]F&&&
[1*]C&[1*]N1C(COC2=CC=CC(OCC3=CC=CC=C3)=C2)=NN=C1SCC(=O)NC1=CC=CC([2*])=C1&[2*]C(=O)O&&&
[1*]C1=CC=C(C(=O)C=CC2=CC=C(C3=CC=CS3)S2)S1&[1*]Cl&&&
[1*]CC&[1*]C1=CC=C(NC(=O)NNS(=O)(=O)C2=CC=C([2*])C=C2)C=C1&[2*]C&&&
S=C1NC(COCC2=CC=CC=C2)CO1&&&
[1*]C1(C2=CC=C([2*])C([3*])=C2)CCN(CCNC(=O)N2CCOCC2)CC1&[1*]CO&&[2*]Cl&[3*]Cl&&
[1*]OCC&[1*]C1=CC=C(NC(=S)NC2=CC=C(S(=O)(=O)N3CCCCC3)C=C2)C=C1&&&
[1*]C(N)=O&[1*]C1=CC2=CC=CC=C2C2=C1C1=CC=CC=C1C2=O&&&
[1*]C(=O)NC&[1*]C(CC1=C[NH]C2=CC=CC=C12)NC(=O)C([2*])N1C(=O)COC2=CC=CC=C21&[2*]CC(C)C&&&
[1*]C&[1*]C1([2*])CCC(CN2C(=O)C3=C(C(=O)C4=CC=CC=C4O3)C2C2=CC=CS2)CC1&[2*]O&&&
[1*]C=C(CC)CC&[1*]C1=CC=C(C2CC3CCC(C2[3*])N3[2*])C=C1&[2*]CC#N&&[3*]CC(=O)OC&&
[1*]C&[1*]N1CCC(N([2*])CCCCNC(=O)C2=CC=C(C3=CC=CC=C3)C(NC(=O)C3=CC=C([3*])O3)=C2)CC1&[2*]C&&[3*]C(=O)O&&
[1*]C(=O)O&[1*]C1=CC=C(C2=CC=NC3=C2CC(C(=O)NCC2=CC=CC=C2OC2=CC=CC=C2)O3)C=C1&&&
[1*]C&[1*]C12CC(C3=COC=C3)OC(=O)C1([2*])CCC13CC(CCC12)C(=O)O3&[2*]O&&&
[1*]C(=O)NC(C)(C(=O)NCCCC)C(F)(F)F&[1*]C(CC1CC(C2=CC=C(C3=CC=CC=C3)C=C2)=NO1)NC(=O)C([2*])NC(=O)N1CCOCC1&[2*]C&&&
[1*]C&[1*]C1=CC=C(S(=O)(=O)NC([2*])C2=CC=C([3*])C=C2)C=C1&[2*]CC(=O)O&&[3*]Cl&&
[1*]C(C)CCC(=C)C(C)C&[1*]C1CCC2C3CC=C4CC(OC5OC([2*])C(OC6OC([3*])C([4*])C([5*])C6[6*])C([7*])C5[8*])CCC4([9*])C3CCC12[10*]&[2*]CO&&[3*]CO&[4*]O&[5*]O&[6*]O&[7*]O&[8*]O&[9*]C&[10*]C&&
[1*]OC&[1*]C1=CC=C2OC=C(C(=O)CN3C=NC4=C(OC5=CC=CC=C54)C3=O)C2=C1&&&
[1*]OC&[1*]C1=CC=C2CCNCC3=CC=C([2*])C=C3C2=C1[3*]&[2*]CCNC(C)=O&&[3*]OC&&
[1*]C(C)=O&[1*]C1=C([2*])OC(=N)C([3*])C1C1=CN=C(NC(=O)C2C([4*])([5*])C2([6*])[7*])O1&[2*]C&&[3*]C#N&[4*]C&[5*]C&[6*]C&[7*]C&&
[1*]OC&[1*]N=C1C2=CC=CC=C2C2(C3=CC=CC=C3)C(=O)NC12C1=CC=CC=C1&&&
[1*]OC&[1*]C1=CC=CC(N2C(CC3=CC=CC=C3)=NC3=CC=CN=C32)=C1&&&
[1*]OC&[1*]C1=CC=CC(N2C(=O)C3=C(NC(=O)CC3C3=CC=C([2*])C=C3)N3C([3*])=NN=C23)=C1&[2*]Cl&&[3*]C(C)C&&
[1*]C(=O)O&[1*]C(CC1=CC=CC=C1)NC(=O)C1=CC=C(C2=CC([2*])=CC=C2[3*])O1&[2*]Cl&&[3*]Cl&&
[1*]CC(C)C&[1*]N1C(=O)C(C2=CC=C([2*])C=C2)=C(C2=CC=NC=C2)C2=CC=CC=C21&[2*]Cl&&&
[1*]S(=O)(=O)NC&[1*]C1=CC=C(C=CC2=CC=CC=C2[2*])C=C1&[2*]OCCOC&&&
[1*]C&[1*]C1=CC=CC=C1C1=NOC(CCCC(=O)NC2=NN=CS2)=N1&&&
[1*]C&[1*]N(CC1=CN=C2N=C([2*])N=C([3*])C2=N1)C1=CC=C([4*])C=C1&[2*]N&&[3*]N&[4*]C(=O)NC(CCC(=O)O)C(=O)O&&
[1*]C(=O)NCCN&[1*]C1=CC=C(NC(=O)NC2=CC=C([2*])C=C2)C=C1&[2*]OC(F)(F)F&&&
[1*]S(=O)(=O)CCC&[1*]N1CCCC(C2=CC=CC(C3CN([2*])CCO3)=N2)C1&[2*]C(C)C(=O)O&&&
[1*]OC&[1*]C1=CC=CC=C1CNC(=O)CSC1=NN=C(COC2=CC=CN=C2[2*])N1[3*]&[2*]Cl&&[3*]C&&
[1*]OC&[1*]C1=CC=C(CC2NC(=O)CNC(=O)C([2*])NC(=O)C([3*])CNC(=O)CCC(=O)NCCCCCCNC(=O)C34CC5CC(CC(C5)C3)C4)C(=O)NC([4*])C(=O)NC(CC3=CC=CC=C3)CNC2=O)C=C1&[2*]C(C)O&&[3*]N&[4*]CC(C)C&&
[1*]C1=CC=CC=C1CC(=O)N1CCCN(CC2=C([2*])C=CC=C2[3*])CC1&[1*]F&&[2*]F&[3*]Cl&&
[1*]NC(C)=O&[1*]C1=CC=C(C(=O)NC2CCN(CCC(C3=CC=CC=C3)C3=CC=CC=C3)CC2)C=C1[2*]&[2*]F&&&
C1=CN=CC(CC2=NN=C(NC34CC5CC(CC(C5)C3)C4)S2)=C1&&&
[1*]C1=CC(NC(=S)NC2=NC=C(CC3=CC=C([2*])C([3*])=C3)S2)=CC=C1&[1*]C(F)(F)F&&[2*]Cl&[3*]C(F)(F)F&&
[1*]CC&[1*]C(C(=O)C([2*])=CC1=CC=CC=C1)=C([3*])CCC1=CC=CC=C1&[2*]C&&[3*]O&&
[1*]C1=CC=C(CC(=O)NN2C(C3=CC=NC=C3)=NC3=CC=CC=C3C2=O)C=C1&[1*]Cl&&&
[1*]C&[1*]C1=CC([2*])=CC=C1N1C([3*])=CC=C1C1=CC=C(C2=CC=C([4*])C=C2)C=C1&[2*]C(N)=O&&[3*]CCC(=O)O&[4*]F&&
[1*]C(=O)NC(C(=O)NC(CC(C)C)C(=O)O)C(C)CC&[1*]C(CC(=O)C([2*])NC(=O)C1=CC([3*])=CC=C1[4*])CC1=CC=CC=C1&[2*]C&&[3*]O&[4*]O&&
[1*]C1CC(N2C=C([3*])C(=O)[NH]C2=O)OC1[2*]&[1*]O&&[2*]CO&[3*]Br&&
O=C(NCC1=CC=C(S(=O)(=O)C2CCCCC2)S1)C1=CC=CC=C1OC1=CC=CC=C1&&&
[1*]C(=O)OCC&[1*]C1=C(NC(=O)C2=CN=CN=C2)SC(C2=CC=C([2*])C=C2)=C1&[2*]OC&&&
[1*]N&[1*]C(C(=O)NC1C(=O)N2C([2*])=C(CC3=CC=CC=C3)SC12)C1CCCCC1&[2*]C(=O)O&&&
[1*]C&[1*]N1C=CC2=C1C(=O)C1=C([2*])C([3*])=CC=C1C2=O&[2*]NCCO&&[3*]F&&
[1*]OC&[1*]C1=CC(CNCC2=C([2*])N([3*])N(C3=CC=CC=C3)C2=O)=CC=C1OCC1=CC=C([4*])C=C1[5*]&[2*]C&&[3*]C&[4*]F&[5*]F&&
[1*]C&[1*]C1CNCCC2=CC=C([2*])C=C21&[2*]NS(N)(=O)=O&&&
[1*]OCC&[1*]C1=CC=C(S(=O)(=O)N2CCN(C(=O)N3CCN(C4=CC=CC=C4[2*])CC3)CC2)C=C1&[2*]F&&&
C1=CC=C(COCC2(C3=CC=CC=C3)CCN(CC3=CC=CC=N3)CC2)C=C1&&&
[1*]C1=CC=C(C2OC3=CC([3*])=CC([2*])=C3C(=O)C2OC(=O)C2=CC=C(C(=O)NC3=CC=C([4*])C=C3)C=C2)C=C1&[1*]O&&[2*]O&[3*]O&[4*][N+](=O)[O-]&&
[1*]CCC&[1*]C1=CC(=O)OC2=C3C(=O)C4OC4([2*])OC3=C3C=CC([3*])([4*])OC3=C12&[2*]C(C)=O&&[3*]C&[4*]C&&
[1*]Cl&[1*]C1=NC(N2CCN3CCCCC3C2)=NC(NCC2=CC=CC=C2)=C1[2*]&[2*]Cl&&&
[1*]C&[1*]C1=CC=C(NC(=O)C2CC(=O)N3CN=C(C4=CC=CC=C4)CC3N2)C=C1[2*]&[2*]C&&&
[1*]C&[1*]C1=CC=CC(NC(=O)C2=CC=C(OC(=O)C=CC3=CC=CN=C3)C=C2)=C1&&&
[1*]C1=NC=CC=C1C(=O)OCC(=O)NCCC1=CC=CC=C1&[1*]Cl&&&
[1*]C&[1*]C1([2*])C(=O)NC(=O)C(=C([3*])C2=CC=C([4*])C=C2[5*])C(=O)NC1=O&[2*]C&&[3*]O&[4*]F&[5*]F&&
[1*]NC(=O)C(CCCCNC(=N)N)NC(C)=O&[1*]C1=CC=CC(C(=O)NC([2*])C(=O)NC([3*])C(=O)NC([4*])CC2=CC=CC=C2)=C1&[2*]CCCCN&&[3*]CC(N)=O&[4*]C(N)=O&&
[1*]C&[1*]C1OC(=O)C2CC3CCCCC3C(C=CC3=CC=C4C=CC=CC4=N3)C12&&&
CC(=O)NNC(=O)C(N)CC(C)C&&&
[1*]OC&[1*]C1=CC=C(C2=CC=C3[NH]C4=C(CC([2*])CC4)C3=C2)C=C1&[2*]N&&&
CCCCCCNCCCNCCCCNCCCNCC&&&
[1*]C(C)(C)C&[1*]C1=CC([2*])=C2[NH]C(C3=CSC=C3)=C(NC3=CC=CC=C3)C2=C1&[2*]C(C)(C)C&&&
[1*]C1=CC=C(C(=C)C2COC3(CCC([2*])CC3)OO2)C=C1&[1*]F&&[2*]C(C)C&&
[1*]C1=CC=CC=C1C(=O)NC1=CC=CC=C1N1CCN(C(=O)C2=CC=CC([2*])=C2)CC1&[1*]F&&[2*]Cl&&
[1*]C(C)C&[1*]C1=CC=C(NC(=O)COC(=O)C2=CC=C([2*])S2)C=C1&[2*]Cl&&&
[1*]OC&[1*]C1=CC2=C(C=C1[2*])CN(CCC1=CC=C(NC(=O)C3=CC=CC=C3COC3=CC=CN=C3)C=C1)CC2&[2*]OC&&&
[1*]OC&[1*]C1OC([2*])C([3*])C([4*])C1[5*]&[2*]C&&[3*]O&[4*]O&[5*]N&&
[1*]NCCCC(C)N(CC)CC&[1*]C1=CC=NC2=CC([2*])=CC=C12&[2*]Cl&&&
[1*]OC&[1*]C1=CC=C(C2=NOC(CN3CCN(C(=O)C4=CC=CO4)CC3)=N2)C=C1[2*]&[2*]OC&&&
[1*]C&[1*]C1=CC=C([2*])C=C1NC(=O)C1=N[NH]C(=O)C2=CC=CC=C12&[2*]S(=O)(=O)N(C)C&&&
[1*]C1=CC=CC=C1NC(=O)C1C2=CC=CC=C2OC2=CC=CC=C21&[1*]Br&&&
C=COCP(=O)(OC)OC&&&
[1*]CCCC&[1*]C1=NC([2*])=C(C2C(=O)C3=CC=CC=C3C2=O)N1[3*]&[2*]Cl&&[3*]C&&
[1*]C(=C)CC(CC(=O)C(=O)OC)C(=O)O&[1*]C1CC([2*])=C2C3=C(C(=O)C4C([3*])([4*])C([5*])CCC4([6*])C3=O)C([7*])C21[8*]&[2*]C&&[3*]C&[4*]C&[5*]O&[6*]C&[7*]O&[8*]C&&
[1*]C(=O)OCC&[1*]C1=CN=C2C(=NC(OC3=CC=C([2*])C=C3)=NC2=O)[NH]1&[2*]S(=O)(=O)O&&&
[1*]NS(=O)(=O)C(C)C&[1*]C1=CC=C(CCCNCC([2*])C2=CC=C([3*])C3=C2SC(=O)[NH]3)C=C1&[2*]O&&[3*]O&&
[1*]C1=CC(C2=CC=C(C=C3C(=O)ON=C3C3=CC=CC=C3)O2)=CC=C1&[1*][N+](=O)[O-]&&&
[1*]C&[1*]C1=CC([2*])=CC(NN=CC2=CC=CC=C2[3*])=C1&[2*]C&&[3*]O&&
[1*]OC&[1*]C1=CC=C(C2=C3C(=O)C4=C(NC(=O)NN=CC5=CC=C([2*])C=C5)C=CC=C4C3=N[NH]2)C=C1&[2*]C&&&
[1*]C&[1*]C1([2*])OC(C2=CC=C([3*])C=C2)=C(C2=CC=C([4*])C=C2)C1=O&[2*]C&&[3*]S(C)(=O)=O&[4*]F&&
[1*]CCCC&[1*]C1=C([2*])N=C(C2=C([3*])C=C(C3=CC=CC=C3)C=C2OCCCC2=CC=CC=C2)S1&[2*]C(=O)N(C)C&&[3*]O&&
[1*]CCC&[1*]N1C=NC2=C(SC=C2)C1=O&&&
[1*]C1=CC(NC(=O)NC2=CC=C([2*])C=C2)=CC=C1N1CCCC1&[1*]F&&[2*]Br&&
[1*]C&[1*]C1=CC=C(C(=O)NC2=CC=C([2*])C=C2)C=C1NC1=NC=NC2=CN=C(N3CCN([3*])CC3)N=C12&[2*]C(C)(C)C#N&&[3*]C&&
[1*]CC&[1*]N1C2=CC=CC=C2NS1(=O)=O&&&
[1*]C(C)(C)C&[1*]N1C(=O)C2=CC=C(C(=O)NCCCN3CCCC3)C=C2N(CC2=CC=C([2*])C=C2)C1=O&[2*]Cl&&&
[1*]C&[1*]C1=CC([2*])=C2C=CC(C(=O)N3CCN(C4CCCCCC4)CC3)=CC2=N1&[2*]C&&&
[1*]CNS(N)(=O)=O&[1*]C1CCC(C2=CC=C([2*])C([3*])=C2)CC1&[2*]Cl&&[3*]Cl&&
[1*]C&[1*]C1=CC=C(S(=O)(=O)NC([3*])CCC(=O)NC([2*])C2=CC=CC=C2)C=C1&[2*]C&&[3*]C(C)C&&
[1*]CCC&[1*]C1=NC2=CC=CC=C2C(=O)N1CC1=CC=C(C2=CC=CC=C2C2=N[NH]N=N2)C=C1&&&
[1*]N(C)CC(C)=O&[1*]C1CCC2=CC([2*])=C([3*])C=C2C1&[2*]O&&[3*]O&&
[1*]OC&[1*]C1CCN(C2=CC=NC(NC3=CC=CC4=C3C(=O)N([2*])C4)=C2)C1&[2*]C&&&
[1*]OC&[1*]C1=CC=CC(N2C=C(C(=O)NC3=CC=NC=C3)N=C2C2=CC=CC=C2[2*])=C1&[2*]OC&&&
[1*]C(=O)CCNC&[1*]N1CCC(C2=CC=C(OCC3=N[NH]C=C3)C=C2)CC1&&&
[1*]CCC(C)C&[1*]N(C(=O)C1=CC=C2CCCC2=C1)C1=C([2*])N([3*])C(=O)[NH]C1=O&[2*]N&&[3*]CC(C)C&&
[1*]COC(=O)CCCCCCCCC&[1*]C1([2*])CCCC2([3*])C([4*])([5*])CCCC12&[2*]C&&[3*]C&[4*]C&[5*]COC(C)=O&&
[1*]CN(C)C&[1*]C1=CC=C(OC2=CC=C([2*])C=C2)C=C1&[2*]C=CC(=O)NO&&&
[1*]C(F)(F)F&[1*]C1=CC=CC(CSC2=NC3=CC=CC=C3[NH]2)=C1&&&
[1*]OC(C)=O&[1*]C1C(=O)C2([2*])C([3*])CC3OCC3([4*])C2C(OC(=O)C2=CC=NC=C2)C2([5*])CC(OC(=O)C([6*])C([7*])C3=CC=CC=C3)C([8*])=C1C2([9*])[10*]&[2*]C&&[3*]O&[4*]OC(C)=O&[5*]O&[6*]O&[7*]NC(=O)OC(C)(C)C&[8*]C&[9*]C&[10*]C&&
O=C1C=C(NCCCC2=CC=CC=C2)C(=O)C2=CC=CC=C12&&&
[1*]COC(=O)C(N)(CC(C)C)C(CC)C(=O)O&[1*]C1=CC=C([2*])C=C1&[2*]OCC=C(C)C&&&
[1*]OC&[1*]C1=CC(C2=NN(S(=O)(=O)C3=CC=C([2*])C=C3)CCC2=O)=CC([3*])=C1[4*]&[2*]Br&&[3*]OC&[4*]OC&&
[1*]C1=NC2=CC=CC=C2C(=O)N1CCCC(=O)NCC1=CC=CC=C1&[1*]O&&&
O=C(NC1CC1(C1=CC=CC=C1)C1=CC=CC=C1)C1CC1C1=CC=CC=C1&&&
[1*]CC&[1*]N1C(NCC2=CC=C([2*])C=C2)=NC2=CC=CC=C21&[2*]C&&&
[1*]CCCC&[1*]N1C(=O)C(=NNC(=O)C2=C([2*])N=C[NH]2)C2=CC=C([3*])C=C21&[2*]C(=O)OCC&&[3*]Cl&&
[1*]NC(=O)C(C)C&[1*]C1=CC=CC(C2=NN=C(C3CCCN3C(=O)COC3=CC=CC=C3)O2)=C1&&&
[1*]OC&[1*]C1=CC=C(C(=O)OCC(=O)N2CC([2*])OC([3*])C2)C([4*])=C1&[2*]C&&[3*]C&[4*]OC&&
[1*]C(=O)NC&[1*]N1C([2*])C(C2=CC=C([3*])C=C2[4*])C2CN([5*])CC=C2C1C1=CC=C([6*])C=C1&[2*]CC(=O)O&&[3*]Br&[4*]C&[5*]C&[6*]Br&&
[1*]N&[1*]C1=NC(C2=CC=C([2*])O2)=CC(OC2=CC=CN=C2)=N1&[2*]P(=O)(O)O&&&
[1*]C&[1*]C1=C(C(=O)NCC2=CC=CC=N2)OC2=CC=C([2*])C=C12&[2*]OC(C)(C)C(F)F&&&
[1*]C(=O)OCC&[1*]C1C(=COCCNC(=O)C2=CC3=CC=CC=C3C=C2[2*])NC([3*])=C([4*])C1C1=CC=CC([5*])=C1[6*]&[2*]O&&[3*]C&[4*]C(=O)OC&[5*]Cl&[6*]Cl&&
[1*]N&[1*]C([2*])(CC1C2=CC=CC=C2C2=CC=CC=C21)C1CCC(C2=C[NH]C3=CC=C([3*])C=C23)CC1&[2*]C(=O)O&&[3*]C(F)(F)F&&
[1*]C&[1*]C1=CC=CC(OC2=CC=C(C(=N[2*])N3CCCCC3)C=N2)=C1&[2*]O&&&
[1*]CC&[1*]C1OC(N(CC2=CC=C([2*])C=C2)C2=CC=C([3*])C=C2)C([4*])C([5*])C1[6*]&[2*]C&&[3*]C(=O)N(CC)CC&[4*]O&[5*]O&[6*]O&&
[1*]C&[1*]N1CCN(C2=NC(C3=CC=C([2*])C([3*])=C3)=NC3=CC=CC=C23)CC1&[2*]Cl&&[3*]Cl&&
[1*]CCC&[1*]N1C(=O)C2=C([NH]C(C3=CC=C(NC(=O)COC4=CC=CC=C4)C=C3)=N2)N([2*])C1=O&[2*]CCC&&&
[1*]C&[1*]C1C2CC3=CC=C([2*])C=C3C1([3*])CCN2CC1=CC=C(OCC2=CC=CC=C2)C=C1&[2*]O&&[3*]C&&
[1*]C(=O)OC&[1*]C1=CC=CC(N([2*])S(=O)(=O)C2=CC=C3C(=C2)C(=O)N([3*])C(=O)N3[4*])=C1&[2*]C&&[3*]C&[4*]C&&
[1*]OC&[1*]C(C(=O)NCC1=CC=CC=C1)C1=CC=CC=C1&&&
[1*]COCC&[1*]N1C(C2=CC=CC(NC(=O)C3=CC([2*])=C([3*])[NH]3)=C2)=N[NH]C1=S&[2*]Br&&[3*]Br&&
[1*]N(C)CC(C)C&[1*]C1=CC=C(NC(=O)C(C2=CC=CO2)N2CCCC2)C=C1&&&
[1*]C(C)C&[1*]C1([2*])CCC23CC1CCC2C([3*])([4*])CCC3[5*]&[2*]O&&[3*]C&[4*]C&[5*]C=O&&
[1*]C&[1*]N1N=CC=C1C(=O)NC1C2CCN(C(=O)C3=CC=NC=C3)CC21&&&
[1*]CCNC(=O)CCCC&[1*]N1C=NC2=C(C(S(=O)(=O)N3CCOCC3)=C(C3=CC=CC=C3)S2)C1=O&&&
[1*]OC&[1*]C1=CC=CC=C1CNC1=CC=C(C2=CC(C3=CC=CC([2*])=C3)=NC([3*])=N2)C=C1&[2*]C#N&&[3*]N&&
[1*]N(C)C&[1*]C1CCN(C2=CC=C(NC(=O)C3=CC=CC=C3[2*])C=C2)C1&[2*]Cl&&&
O=C(NC1=CC=C2C=CC=CC2=N1)C1=CC=C(S(=O)(=O)N2CCN(C3=CC=CC=C3)CC2)C=C1&&&
[1*]F&[1*]C1=CC=C(NC2=NC(C3=CC=CC([2*])=C3)=CS2)C([3*])=C1&[2*]C(F)(F)F&&[3*]F&&
[1*]OCC&[1*]C1=CC(C2C3=C([NH]N=C3[2*])C(=O)N2C2=CC=C(OC3=CC=CC=N3)N=N2)=CC=N1&[2*]C&&&
[1*]C(CC(=O)C1=CC=C([2*])C=C1)C1=CC=C(C2=CC=CC=C2)C=C1&[1*]CO&&[2*]F&&
[1*]CC=C&[1*]N1N=CC2=C([2*])N=CN2C1=O&[2*]C&&&
[1*]C1=CC=C(CCC(=O)C2=CC([2*])=C([3*])C([4*])=C2)C=C1&[1*]Cl&&[2*]O&[3*]O&[4*]O&&
[1*]C&[1*]C1=C(CC(=O)NC2CC=CCC2[2*])C(=O)OC2=C1SC=C2&[2*]O&&&
[1*]C&[1*]C1=NC(SCC2=CC=C([2*])C3=NC=CC=C23)=NC([3*])=C1[4*]&[2*][N+](=O)[O-]&&[3*]N&[4*]C&&
[1*]OC&[1*]C1=CC=CC=C1NC(=O)CSC1=NN=C(C2=CC=CC3=CC=CC=C23)O1&&&
[1*]CCC(=C)C=C&[1*]C([2*])(OC1OC([3*])C([4*])C([5*])C1[6*])C1C([7*])CC2([8*])C(=O)C([9*])=CC3C(CCC4=CC([10*])=CC=C4)C([11*])=CC132&[2*]C&&[3*]CO&[4*]O&[5*]O&[6*]O&[7*]C&[8*]C&[9*]C&[10*]O&[11*]C&&
[1*]C&[1*]C1=CC=CC(COC2=NSN=C2NC(=O)COC2=CC=CC=C2[2*])=C1&[2*]Cl&&&
[1*]CCO&[1*]N1CCN(C2=NC(C3=CC=C([2*])C=C3)=CC3=C2C=CO3)CC1&[2*]F&&&
[1*]OCC(=O)O&[1*]C1=NC([2*])=C2NCC(=O)N([3*])C3=C2C1=CC=C3&[2*]Cl&&[3*]CCCO&&
[1*]OCC&[1*]C1=CC=C(C(=O)N2CCC(N3CC(C4=CC=CC=C4[2*])NC3=O)CC2)C=C1&[2*]C&&&
[1*]N&[1*]C1=NC=NC2=C1N=CN2C1OC(COP([2*])(=O)OC2OC([3*])C([4*])C([5*])C2[6*])C2OC21&[2*]O&&[3*]CO&[4*]O&[5*]O&[6*]O&&
O=C(CN1CCN(C2CCCCC2)C1=O)NC1=CC=C4OCCOC4=C1&&&
[1*]C(C)C&[1*]C1(C(=O)NCC2=CC([2*])=CC([3*])=C2)CCC(NC2CCC3=CC=CC=C32)C1&[2*]C(F)(F)F&&[3*]C(F)(F)F&&
[1*]C(=O)C(CC(C)C)NC(=O)C(NC(=O)OC)C(C)(C)C&[1*]N1CCCC1C(=O)NC1CCCC1&&&
[1*]C(=O)OCC&[1*]C1=C([2*])N2N=CC([3*])=C(CC3=CC=CC=C3)C2=N1&[2*]CC&&[3*]C#N&&
[1*]C(=O)O&[1*]C1=CC=C(NCC2=CC=CC([2*])=C2)N=N1&[2*]OC(F)(F)F&&&
O=C(NCCCC(=O)N1CCN(C2=CC=CC=C2)CC1)C1CCN(S(=O)(=O)C2=CC3=NSN=C3C=C2)CC1&&&
[1*]C&[1*]N1CCN([2*])C(C2=CC=C(C3=CC([3*])=C4[NH]C5=CC=NC=C5C4=C3[4*])C=C2)C1&[2*]C&&[3*]CO&[4*]O&&
[1*]OC&[1*]C1=CC=CC2=C1C(=O)C1=C([2*])C=C([3*])C=C1C2=O&[2*]C(C)=NNC(N)=O&&[3*]C&&
[1*]C(C)C&[1*]C1=CC=C(NC(=O)C2=C([2*])N=NS2)C=C1&[2*]N&&&
[1*]OCC&[1*]C1=CC=C(S(=O)(=O)N2CCCC2)C=C1NC(=O)C1CC(=O)N([2*])C1&[2*]CCCOC&&&
[1*]OC&[1*]C1=CC=C(CN2CCC3C2CCN3CC2=CC=NC=C2)C=C1&&&
[1*]C&[1*]C1=CC([2*])=C2C=CC=C(OCC3=C([3*])C=CC(S(=O)(=O)NC([4*])([5*])C(=O)N4CCN([6*])CC4)=C3[7*])C2=N1&[2*]N&&[3*]Cl&[4*]C&[5*]C&[6*]O&[7*]Cl&&
[1*]NCCOC(=O)C(C)C&[1*]C1=CC=CC2=NC=CC=C12&&&
[1*]C&[1*]C1=CC=C(N2C=C(CCC(=O)NC3=CC([2*])=CC=C3[3*])C3=CC=CC=C32)C=C1&[2*]F&&[3*]C=O&&
[1*]NC(C)=O&[1*]C1C([2*])OC([3*])=CC1N1CCCC1[4*]&[2*]CC(O)CNC(=O)C(C)C&&[3*]C(=O)O&[4*]C(O)C(O)CO&&
[1*]CO&[1*]C1OC(OC2C([2*])CC([3*])C(OCCC3=CC=C([4*])C=C3)C2[5*])C([6*])C([7*])C1[8*]&[2*]O&&[3*]O&[4*]O&[5*]O&[6*]O&[7*]O&[8*]O&&
[1*]C1=CC=C(NC(=O)CON=C2C(=O)N(CN3CCOCC3)C3=CC=CC=C23)C=C1&[1*]Br&&&
[1*]OC&[1*]C1=CC=CC(CN2CCN([2*])CC2[3*])=C1&[2*]CC(C)(C)O&&[3*]CCO&&
[1*]C&[1*]N1C([2*])=CN=C1C=CC1=CC=C([3*])C([4*])=C1&[2*][N+](=O)[O-]&&[3*]Cl&[4*]Cl&&
[1*]C&[1*]N1CC2=CC=CC=C2CC1C(=O)NCCCC([3*])NC(=O)CC(C1=CC=CC=C1)C1=CC=CC=C1&&[2*]C(=O)NC(C(=O)CCl)C(C)(C)C&&[3*]C(N)=O&&
[1*]C&[1*]C1(C2=CC=C([2*])C=C2)NN=C(N=C2OC3=CC=CC=C3O2)C1[3*]&[2*]O&&[3*]C#N&&
[1*]C(=O)OC&[1*]C1=CC=C([2*])C(CN2C(=O)N(CC3=CC=CC([3*])=C3)C(CC3=CC=CC=C3)C([4*])C2CC2=CC=CC=C2)=C1&[2*]O&&[3*]C&[4*]O&&
[1*]C(C)=O&[1*]C1=CC=CC(NC(=O)COC2=CC(S(=O)(=O)N3CCOCC3)=CC=C2[2*])=C1&[2*]OCC(F)(F)F&&&
[1*]OC&[1*]C1=CC=C(C2NC3=CC=CC=C3C(=O)N2CC2=CC=CO2)C=C1COC1=CC=CC=C1&&&
[1*]OC&[1*]C1=CC2=NC=NC(OC3=CC=C(OCC4=CC=NC=C4[2*])C=C3)=C2C=C1[3*]&[2*]Br&&[3*]OC&&
[1*]C1=C([2*])C=C2C(=O)CC(C3=CC=C([3*])C([4*])=C3)OC2=C1&[1*]O&&[2*]O&[3*]O&[4*]O&&
C1=CN=C(NCC2CN3CCC2CC3)N=C1&&&
[1*][N+](=O)[O-]&[1*]C1=CC=CC=C1C=NN1CCN(CCNC2=CC=NC3=CC([2*])=CC=C23)CC1&[2*]Cl&&&
[1*]OC&[1*]C1=CC=C(C2=C(C3=CC=C([2*])C=N3)C3=CC([3*])=C([4*])C=C3C([5*])C3=C2SC=C3)C=C1&[2*]C&&[3*]OC&[4*]O&[5*]CN(C)C&&
[1*]OC(C)=O&[1*]C1CC(C([2*])C2=CC=CC=C2)C2([3*])CCCC([4*])([5*])C2([6*])C1&[2*]O&&[3*]C&[4*]C&[5*]C&[6*]O&&
[1*]C(=O)OCC&[1*]C1=CC=C(OC(=O)C2=CC=C(C3=CC=C([2*])C=C3)S2)C=C1&[2*]O&&&
[1*]C1=CC=C2NC(=N)NC([2*])(C3=CC=C([3*])C([4*])=C3)C2=C1&[1*]F&&[2*]O&[3*]F&[4*]Cl&&
[1*]C&[1*]C1([2*])CC(NC(=O)C2=CC=C(C3=CC=C([3*])C=C3)C=C2)CC([4*])([5*])N1&[2*]C&&[3*]OP(=O)(O)O&[4*]C&[5*]C&&
[1*]CC(CC)CC&[1*]N1C(=O)N([2*])C(=O)C2=C1N=CN2[3*]&[2*]C&&[3*]CC(=O)O&&
[1*]N&[1*]C1=NOC2=CC=CC(C(=O)NC3=C([2*])C=NC=C3[3*])=C12&[2*]Br&&[3*]Br&&
[1*]OC&[1*]C1=CC=C(CC2=CC(C3OC([2*])C([3*])C([4*])C3[5*])=C3OC(N4CCN([6*])CC4)=NC3=C2[7*])C=C1&[2*]CO&&[3*]O&[4*]O&[5*]O&[6*]CCF&[7*]Cl&&
[1*]C&[1*]C(NC([2*])C([3*])CC1=CC=CC=C1)C(=O)NC([4*])CC1=CC=CC=C1&[2*]C(=O)O&&[3*]NC(=O)C(CCCCN)NC(=O)C(N)CCCC[N+](C)(C)C&[4*]C(N)=O&&
[1*]C&[1*]C(NC(=S)NC1=CC=C([2*])C=C1[3*])C1=CC=CC=C1&[2*][N+](=O)[O-]&&[3*]Cl&&
[1*]C(=O)OC&[1*]C1=CSC(NC(=O)CC2=CC=CC=C2)=N1&&&
[1*]C&[1*]C1=CC=C(NC(=O)CN2C(=O)CSC3=CC=C(S(=O)(=O)N4CCCC4)C=C32)C=C1&&&
[1*]C&[1*]C1=C([2*])C(C2=CC=C([3*])C=C2)N2N=C(SCC3=CC=CC=C3)N=C2N1&[2*]C(N)=O&&[3*]Cl&&
[1*]C&[1*]C1=CC=C(C(=O)OC2CN3CCC2CC3)C=C1[2*]&[2*]O&&&
[1*]CC&[1*]C1=NN([2*])C([3*])=C1CC1=CC=C(OCC2=CC=CC=C2[4*])C=C1&[2*]C&&[3*]C(=O)O&[4*]C(F)(F)F&&
[1*]C&[1*]C1=C(NC2CCCCC2)N=C(C2CCC2)N=C1N1CCCCC1&&&
[1*]OC&[1*]C1=CC=C(C(=N)N([2*])CC2=CC=CO2)C=C1[3*]&[2*]C(C)=O&&[3*]OC&&
[1*]OC&[1*]C1=CC(=O)OC2=CC(OC(=O)C3=CC=C([2*])C=C3)=CC=C12&[2*]C&&&
[1*]C&[1*]N1CCC(NC(=O)CC2=NN([2*])C3=C2CCC2=CC=CC=C23)CC1&[2*]C&&&
[1*]C&[1*]C1=NC2=C(C3=CC=CC=C3)C=NN2C([2*])=C1CCC(=O)NCC1=CC=C([3*])C=C1&[2*]C&&[3*]F&&
[1*]N=C1NN=CC2=C1[NH]C1=CC=CC=C12&[1*]O&&&
[1*]OC&[1*]C1=CC([2*])=C(C2=C(OC3OC([3*])C([4*])C([5*])C3[6*])C(=O)C3=C([7*])C=C([8*])C=C3C2=O)C=C1[9*]&[2*]C&&[3*]CO&[4*]O&[5*]O&[6*]O&[7*]O&[8*]O&[9*]OC&&
[1*]C1CC(NC(=O)C2=NOC(C3=C([3*])C=CC=C3[4*])=N2)C(OC(=O)C2=CC=C([2*])C=C2)C1&[1*]O&&[2*]F&[3*]F&[4*]F&&
[1*]N(C)C&[1*]C1=CC=C([2*])C=C1CNC(=O)N1CCN2C(=O)N(CC3=CC=CC=C3)C(=O)CC2C1&[2*]F&&&
[1*]NCC(=O)OCC&[1*]C1=NN=C(SCCC2=CC=CC=C2)S1&&&
[1*]C(=O)C=C(O)C(=O)NCCN(CC)CC&[1*]C1=CC=C([2*])C=C1&[2*]O&&&
[1*]OCC&[1*]C1=CC=C(C=NC2=CC=C(N3CCOCC3)C=C2)C=C1&&&
[1*]CC(O)C(CC(C)C)C(=O)NCC(C)C&[1*]N1CCC(C([2*])C(CC2=CC=CC=C2)NC(=O)C2=CC=CC([3*])=C2[4*])C1&[2*]O&&[3*]Cl&[4*]Cl&&
[1*]C&[1*]C1=NN(CC([2*])C([3*])(CN2C=NC=N2)C2=CC=C([4*])C=C2[5*])C([6*])=C1&[2*]O&&[3*]O&[4*]F&[5*]F&[6*]C&&
[1*]C&[1*]C1=CC(C=C2SC(=S)N(CC3=CC=CO3)C2=O)=C([2*])N1C1=CC=C(OCC2=CC=CC=C2)C=C1&[2*]C&&&
[1*]C&[1*]C1=CC=C(S(=O)(=O)NCC2=CN=CC=C2C(=O)NCC2CCCO2)C([2*])=C1&[2*]C&&&
[1*]NCC#C&[1*]C1=CC=C(C(=O)N(CC2=CC=CC=N2)C2CC2)C([2*])=C1&[2*]C&&&
O=C1C2=CC=CC=C2C(=O)N1CNCCNCC1C2=CC=CC=C2C(=O)N1CC1=CC=CO1&&&
S=C1[NH]N=C(C2=CC=C3OCOC3=C2)O1&&&
[1*]C#CCN(C)C&[1*]C1=CC=C(OCCCCOC2=CC=C([2*])C=C2)C=C1&[2*]CCC(=O)O&&&
[1*]C(=O)N(CC(C)C)CC(C)C&[1*]C1=C([2*])C=NN1[3*]&[2*][N+](=O)[O-]&&[3*]C&&
[1*]C(C)=O&[1*]N1CCC2=CC(S(=O)(=O)NC(CC3=CC=CC=C3)C(=O)NCC3=CC=CC=C3)=CC=C21&&&
[1*]S(N)(=O)=O&[1*]C1=CC=C(C2=COC=C2C2=CC=C3C=CC=CC3=C2)C=C1&&&
[1*]C(=O)OCC&[1*]C1=CC2=CC([2*])=CC=C2O1&[2*]OCC(O)CNC(C)C&&&
[1*]C&[1*]C1=CC([2*])=CC=C1C1=CC=CC2=C1OCN(C1=NC=CC=N1)C2&[2*]CCC(=O)O&&&
[1*]CO&[1*]C1=CC=C(OCCN2CCOCC2)C=C1&&&
[1*]NC(=O)NCC&[1*]C1=NC2=CC(C3=CC=C([2*])N=C3)=C(OC3CCOCC3)N=C2S1&[2*]OCCCN(C)C&&&
[1*]C&[1*]C1=CC=C(C2=CC(=O)N=C(NN=CC3=CC=CC=C3[2*])[NH]2)C([3*])=C1&[2*]Cl&&[3*]C&&
[1*]C&[1*]C1=NC=C2CCC3=CC=CC=C3C2=N1&&&
[1*]OC&[1*]C1=CC=C(C(=O)NCC2CCN(CC3=CC=CC=C3)CC2)C=C1S(=O)(=O)NCC1=CC=CO1&&&
[1*]OC&[1*]C1=CC=CC(C2=CSC(C([2*])C3=CC=C([3*])C=C3)=N2)=C1&[2*]O&&[3*]Cl&&
[1*]C&[1*]C1([2*])CC(=O)C2=CC(OCCCCCCC#CC3([3*])CC4C([4*])CCC3C4([5*])[6*])=CC=C2O1&[2*]C&&[3*]O&[4*]C(C)(C)C&[5*]C&[6*]C&&
[1*]C(=O)O&[1*]C1=CC([2*])=CC(NC2=NC=C([3*])C(NC3=CC=CC=C3[4*])=N2)=C1&[2*]Cl&&[3*]Cl&[4*][N+](=O)[O-]&&
[1*]OCC=C&[1*]C1CC(C2=CC=C([2*])C([3*])=C2)OC2=CC([4*])=CC=C21&[2*]OC&&[3*]OC&[4*]O&&
[1*]C&[1*]C1=CC=C2CC3C4CCC(=O)C5OC&&&
[1*]N&[1*]C1=CC=C([2*])C=C1NC1=CC=CC(OC2=CC=CN=C2)=C1&[2*]S(=O)(=O)O&&&
O=C1C2=CC=CC=C2S(=O)(=O)CC1SC1=CC=C2C=CC=CC2=C1&&&
[1*]C(C)(C)C&[1*]C1=CC=CC=C1OC1=NC=CC=C1NC(=O)NC1=CC=CC([2*])=C1&[2*]F&&&
O=C(NC1CCC2=CC=CC=C21)C1=CC=CC=C1NS(=O)(=O)C1=CC=CS1&&&
[1*]C#N&[1*]C1=CC=CC(C2=CN=C3C=NC(C4=CC=C(C5CCCN5C(=O)C5CCOCC5)C=C4)=CN23)=C1&&&
[1*]C(OC)C(F)F&[1*]C1=NC2=CC([2*])=C([3*])C=C2N=C1C1=CC=C([4*])C=C1[5*]&[2*]C(F)(F)C(F)(F)F&&[3*]C(F)(F)F&[4*]F&[5*]Cl&&
[1*]OC&[1*]C1=CC=C(CNC(=O)CC2CC(C(=O)N3CCCC3)C3(CCC4CCCCC4)C4=C(CCN3C2=O)C2=CC=C(C4)C=C2[NH]4)C([2*])=C1[3*]&[2*]O&&[3*]OC&&
[1*]C&[1*]C1=CC([2*])CC2([3*])OC2CC([4*])([5*])C2C=C([6*])C(=O)C2C1&[2*]O&&[3*]C&[4*]C&[5*]C&[6*]C&&
[1*]C#N&[1*]C1=CC=CC=C1COC1=CC(C2=CC=C(N3CCNCC3)N=N2)=CC=C1[2*]&[2*]C(F)(F)F&&&
[1*]OC&[1*]C1=CC=C2[NH]C(=O)C(CC3=NC4=C([NH]3)N([2*])C=NC4=O)=CC2=C1&[2*]CC(C)CC(C)C&&&
[1*]C(C)(C)C&[1*]C1=CC=C(CSC2=C[NH]C3=NC([2*])=NC([3*])=C23)C=C1&[2*]N&&[3*]N&&
[1*]OC&[1*]C1=CCC2=C(C=CC(=O)O2)C1CC1=CN=C([2*])N1[3*]&[2*]C&&[3*]C&&
[1*]C&[1*]C1=CN(CC(=O)NC2=CC=C(N3CCOCC3)C=C2)N=C1&&&
O=C1N=C(C2CCCCC2)[NH]C2=C1C1=C(CCCC1)S2&&&
[1*]CC(=O)OCC&[1*]C1=C([2*])C(=O)[NH][NH]1&[2*]C&&&
[1*]OC&[1*]C1=NC(C2=CC=C(C(=O)NS(=O)(=O)C3=CC=C([2*])C=C3)C=C2[3*])=NC([4*])=N1&[2*]Cl&&[3*]F&[4*]OC&&
[1*]CCCC(=O)NCC(=O)O&[1*]C=C(NC(=O)C1=CC=CC2=CC=CC=C12)C(=O)N(CC1=CC=CC=C1)CC1=CC=CC2=CC=CC=C12&&&
[1*]CC#N&[1*]C1=CC(=O)[NH]C([2*])=N1&[2*]O&&&
[1*]C&[1*]C1CN([2*])C(=O)C2=CC=CC(NC(=O)C3CC3)=C2OC1CN([3*])C(=O)NC1=CC=C([4*])C=C1&[2*]C(C)CO&&[3*]C&[4*]C(F)(F)F&&
[1*]CC=C&[1*]N1CC[N+]([2*])(CC2=CC=CC=C2)CC1&[2*]CC&&&
[1*]C1=CC=C(C2=NN(CNC(=O)C3=C([3*])C=CC=C3[4*])C(C3=CC=CC=C3)=C2)C=C1[2*]&[1*]O&&[2*]O&[3*]F&[4*]F&&
[1*]C&[1*]C1=CC([2*])=C([3*])C(OC2=CC=C(C(=O)NC3=CC([4*])=CC=C3N3CCNCC3)C=C2[5*])=N1&[2*]C&&[3*]S(C)(=O)=O&[4*]Cl&[5*]C&&
[1*]OCC&[1*]C1=CC=C([2*])C=C1S(=O)(=O)NC1=CC=C2OCCN([3*])C2=C1&[2*]Cl&&[3*]C&&
[1*]C1=CC=C(CCC2=NC(NCCCN3CCOCC3)=C3[NH]C(=O)[NH]C3=N2)C=C1&[1*]C(F)(F)F&&&
[1*]C&[1*]C1CN([2*])C(=O)CCCN2N=NC=C2COC1CN([3*])S(=O)(=O)C1=CC=C(N2CCC([4*])CC2)C=C1&[2*]C(C)CO&&[3*]C&[4*]F&&
[1*]C1CCC2([2*])C3CC4=C(C(=O)OC4=O)C(=C)C3CC3OC1([3*])C2CC3([4*])[5*]&[1*]OC(C)=O&&[2*]C&[3*]C&[4*]C&[5*]C&&
[1*]OC&[1*]C1=CC=C(C2=CN([2*])N=N2)C=C1&[2*]CC=C(C)C&&&
[1*]OC&[1*]C1=CC(CNCCN2CCCC2)=C([2*])C=C1[3*]&[2*]OC&&[3*]OC&&
[1*]C(C)CCCC(C)C&[1*]C1CCC2C(C=CC3=CC4OC([2*])C([3*])CC4([4*])C([5*])=C3)=CCCC12[6*]&[2*]CO&&[3*]O&[4*]C&[5*]CO&[6*]C&&
[1*]N(C)C&[1*]C1=NC(C2=CC=C([2*])C=C2[3*])=C2N=NN(CC3=CC=CO3)C2=N1&[2*]Cl&&[3*]Cl&&
[1*]F&[1*]C1=CC=C(C2=CN3C(=N2)SC2=CC([2*])=C([3*])C=C23)C=C1&[2*]F&&[3*]F&&
[1*]CC&[1*]C1=C([2*])C=C(C(=O)N2CCN(C3=CC=CC([3*])=C3)CC2)S1&[2*]C&&[3*]C(F)(F)F&&
O=C(N1CCC2=CC=CC=C2C1CC1=CC=CC2=CC=CC=C12)N1CCOCC1&&&
[1*]C(=O)N(CCC)CCC&[1*]C1=CC=CC(C(=O)NC(CC2=CC=CC=C2)C([2*])CNCC2=CC=CC([3*])=C2)=C1&[2*]O&&[3*]OCC&&
[1*]C#N&[1*]C(=CC1=CC=CC([2*])=C1)C(=O)N1CCCCC1&[2*]C(F)(F)F&&&
[1*]OC&[1*]C1=C2C(=C([2*])C([3*])=C1[4*])C(=O)C=CC2[5*]&[2*]O&&[3*]O&[4*]O&[5*]O&&
[1*]OC(=O)CCN&[1*]C1=C([2*])C=CC=C1C(=O)NC1CCCCC1&[2*]Cl&&&
[1*]CC&[1*]N1C=CC2=C(C1=O)C(COC1=CC=CC=C1)C([2*])C([3*])N2&[2*]OC&&[3*]C&&
[1*]C(=O)NCCCN(C)C&[1*]C1=CC([2*])=NC2=C([3*])C=CC=C12&[2*]Br&&[3*]Cl&&
[1*]CC&[1*]N(CCCCC(C1=CC=CC=C1)C1=CC=C([2*])C=C1)CC1=CC=CC=C1[3*]&[2*]O&&[3*]O&&
CC(=O)NC(CC(C)C)C(=O)O&&&
[1*]OC&[1*]C1=CC=CC(N2CCN(CC([2*])COC3=CC=C(C4=NNC(=O)CC4[3*])C=C3)CC2)=C1&[2*]O&&[3*]C&&
[1*]C(=O)OC&[1*]C=C1SC2=CC=CC=C2N1[2*]&[2*]C&&&
[1*]C&[1*]N1C(=O)C2=C(N=CN2CC(=O)N2CCN(C3=CC=C([2*])C=C3)CC2)N([3*])C1=O&[2*]Cl&&[3*]C&&
[1*]C&[1*]N(CC(=O)NC1CCC([2*])CC1)S(=O)(=O)C1=CC=CC2=NSN=C12&[2*]C&&&
[1*]NC(=O)C(C)C&[1*]N=C1CC2(CCCCC2)CC2=C1C=CC1=CC=CC=C21&&&
CC(=O)OC(C(=O)NC(CCCCN)C(=O)O)C(C)C&&&
[1*]OC&[1*]C1=CC=CC=C1[2*]&[2*]CCOC(=O)NC(C(=O)O)C(C)C&&&
[1*]OC&[1*]C1=CC=C(C2=CSC(NC(=O)C3=CC(C4=CC=CC=C4[2*])=NC4=CC=CC=C34)=N2)C=C1&[2*]OC&&&
[1*]C&[1*]C([5*])(CC1=CC2=CC([2*])=C([3*])C=C2[NH]C1=O)NCC([4*])COC1=CC=CC=C1[5*]&[2*]Cl&&[3*]Cl&[4*]O&[5*]C(N)=O&&
[1*]CN=C(C)N(C)C&[1*]C1=CC=C2C=CC3=CC=CC=C3C2=C1&&&
[1*]Br&[1*]C1=C[NH]C2=C(OC3=CC=C([2*])C=C3)C=CC=C12&[2*]Br&&&
[1*]OC&[1*]C1=CC=C(C2=CC3=C([2*])N=C([3*])N=C3N(C3CCC([4*])CC3)C2=O)C=N1&[2*]C&&[3*]N&[4*]OCC(C)C&&
[1*]C&[1*]C1=CC(=NNC(=S)NC2=CC=CC=C2[2*])CC([3*])C1&[2*]F&&[3*]C&&
[1*]C1=NC=C(C2=NC=C3CCC4=N[NH]C(=O)N4C3=N2)C=C1[2*]&[1*]F&&[2*]Cl&&
[1*]OC&[1*]C1=CC=C(C2=NN(C(=O)C3=CC=CO3)C=C2)C=C1&&&
[1*]C&[1*]C1=CC([2*])=C(C(=O)NNC(=O)CSCC(=O)NC2=CC([3*])=CC=C2[4*])C(=O)[NH]1&[2*]C&&[3*]C&[4*]C&&
[1*]OCC&[1*]C1=CC=C2OC(C(=O)NCCCN3CCOCC3)=C([2*])C2=C1&[2*]C&&&
[1*]C&[1*]C1(CCN2CCCC2)CCN(C(=O)C2=C([2*])N=CS2)CC1&[2*]C(C)C&&&
[1*]C(=O)NCO&[1*]C1C2=CC=CC=C2C2=CC=CC=C21&&&
[1*]CC(C(=O)C(N)C(=O)O)C(O)CO&[1*]C1=CC=CC=C1&&&
[1*]C(C)C&[1*]C1=NOC(C2=CC3=C(CCN(CC4=CN([2*])N=C4)C3)S2)=N1&[2*]C&&&
[1*]C(=O)O&[1*]C1=CSSC1=NC1=CC=C([2*])C=C1&[2*][N+](=O)[O-]&&&
[1*]NCC&[1*]C(CNC(CNC(CC1=CC=CC=C1)CNC(=O)NC1=CC=CC([2*])=C1)CC1=CC=C([3*])C=C1)CC1=CC=C([4*])C=C1&[2*]OC&&[3*]O&[4*]O&&
CCCCCCCCCCCCCCCC(CCCCCC(=O)O)CC(=O)O&&&
O=C(NC1=CC=CC(S(=O)(=O)N2CCOCC2)=C1)C1=COCCC1&&&
[1*]C&[1*]C1=NC2=NC(N3CCC([2*])CC3)=NN2C(C2=CC=C([3*])S2)C1&[2*]C(N)=O&&[3*]Br&&
[1*]OCC&[1*]C1=CC=CC=C1N1CCN(CCCN2C(=O)COC3=CC=C([2*])C=C32)CC1&[2*]Cl&&&
O=C(NC1CNCC1C1=CC=CC=N1)C1CCCN1S(=O)(=O)CC1CCCN1CC(=O)N1CCCC1C1=CC=CC=C1&&&
[1*]NC&[1*]C1=NC([2*])=NC(C2=CC=C(OC(=O)NC3=CC([3*])=CC([4*])=C3)C=C2)=N1&[2*]NC&&[3*]OC&[4*]OC&&
[1*]C(=O)OCC&[1*]C1=CC=CC=C1NC(=O)C1=CC=C(C2=NC([2*])=CN2[3*])C=C1&[2*]C&&[3*]C&&
[1*]OC&[1*]C1=CC=C(COC(CN2C=CN=C2)C2=CC=C([2*])C=C2C2=CC=CC=C2)C=C1&[2*]C(=O)O&&&
O=S(=O)(C1=CN=CC=C1NCC1=CC=CN=C1)N1CCNCC1&&&
[1*]C&[1*]C1=NC(CN2CCCC23CCN([2*])CC3)=CS1&[2*]C(=O)OC(C)(C)C&&&
[1*]C&[1*]C12CCC([2*])CC1=CCC1C2CCC2([3*])C(C3=NN(CCCCC(=O)CCCCCC4SCC5NC(=O)NC54)C(=S)O3)CCC12&[2*]O&&[3*]C&&
[1*]C&[1*]C1=CC=C(C2=CSC3=NC(=O)C=C(C4=CC=C([2*])C=C4)N23)C([3*])=C1&[2*]F&&[3*]C&&
[1*]C(=O)OCC&[1*]C1=CC=C(NC(=O)CNC(=O)C2CCCCC2)C=C1&&&
[1*]C(=N)N&[1*]N1CCC(CNC(=O)CN2C(C3=CC=CC([2*])=C3)=C(C3=CC4=CC=CC=C4[NH]C3=O)C3=CC=CC=C32)CC1&[2*]Cl&&&
[1*]C&[1*]C(C(=O)NC1=NN(C2=CC=CC=C2[2*])C=C1)N1C(=O)CCC1=O&[2*]Br&&&
[1*]C1=CC=C(S(=O)(=O)NC(=O)C2=CC=CC(NC(=O)C3=CC([2*])=CC([3*])=C3)=C2)C=C1&[1*]OC(F)(F)F&&[2*][N+](=O)[O-]&[3*][N+](=O)[O-]&&
[1*]C(=O)NC&[1*]C1=CC=C(CNC(=O)C2=CC=C(C3=CN=CS3)C=C2)O1&&&
[1*]OC&[1*]C1=CC=C(C2=NC3=C4C=CC=CC4=C4C=CC=CC4=C3[NH]2)C=C1&&&
[1*][N+](=O)[O-]&[1*]C1=CC=C(CNCC2CNC3=CC=CC=C32)C=C1&&&
[1*]C&[1*]C1=CC=C(C(=O)NC2=CC=C([2*])C(C3=NC4=CC([3*])=CC=C4O3)=C2)C=C1&[2*]Cl&&[3*]Cl&&
[1*]OC&[1*]C1=CC([2*])=CC=C1C1=C([3*])N(CC2CCC([4*])CC2)C(=O)C2=CC(S(=O)(=O)NC3=NC=CS3)=CC=C12&[2*]C(F)(F)F&&[3*]C&[4*]C(=O)O&&
[1*]C(=O)NC(CCCNC(=N)N)C(N)=O&[1*]C(CC1=CC=CC=C1)NC(=O)C(CC1=CC=CC=C1)N1C=CC=C(NC(=O)NCC2=CC=CC=C2)C1=O&&&
O=C(NC1=NC2=CC3=C(C=C2S1)CCC3)C1=CC2=CC=CC=C2[NH]1&&&
[1*]OC&[1*]C1=CC=C(C2=C([2*])C(=O)C3=CC([3*])=CC=C3O2)C=C1&[2*]O&&[3*]C&&
[1*][N+](=O)[O-]&[1*]C1=CC2=C(C=C1[2*])[NH]C([3*])=N2&[2*]Cl&&[3*]NCCO&&
[1*]OC&[1*]C1=CC([2*])=CC=C1[3*]&[2*]CC(O)CN&&[3*]O&&
[1*]N&[1*]C1=CC=C(SC2=CC([2*])=CC=C2[3*])C=C1&[2*][N+](=O)[O-]&&[3*]C(=O)O&&
[1*]S(=O)(=O)N(C)C&[1*]C1=CC=CC(C2=NN3C(=O)C=C(CN4CCN(C(=O)C5=CC=CO5)CC4)N=C3S2)=C1&&&
[1*]C&[1*]C1=CC=C(S(=O)(=O)N2CC3C(=O)CC(C4=CC=CC=C4)N(S(=O)(=O)C4=CC=C([2*])C=C4)C3CC2C2=CC=C([3*])C=C2)C=C1&[2*]C&&[3*]Cl&&
[1*]C&[1*]C1CCCCOC(CN([2*])C(=O)NC2=CC=C([3*])C=C2)C([4*])CN([5*])C(=O)C2=CC(NC(=O)NC3=CC=C([6*])C=C3)=CC=C2O1&[2*]C&&[3*]C(F)(F)F&[4*]C&[5*]C(C)CO&[6*]C(F)(F)F&&
[1*]OCCNCC&[1*]C1=CC=C(C(=O)C([2*])(C2=CC=CC=C2)C2=CC=CC=C2)C=C1&[2*]O&&&
[1*]CC&[1*]C1=CC=C(CN2CCN([2*])C3CS(=O)(=O)CC32)O1&[2*]C(C)=O&&&
[1*]OC&[1*]C1=CC2=C(C=C1[2*])C1=C(C3=C4C(=CC([3*])=C3)CCN4[4*])N=CN1CC2&[2*]OC&&[3*]OC&[4*]C&&
[1*]C&[1*]C1=CC=CC=C1N1N=NC2=C(SC(C(=O)NC3=CC=C([2*])C([3*])=C3)=C2[4*])C1=O&[2*]C&&[3*]C&[4*]O&&
[1*]CCSC&[1*]C(NC(=O)C([3*])CC1=CC=C([2*])C=C1)C(=O)NC(CC1=CC=CC=C1)C(=O)N1CCCC1[4*]&[2*]OP(=O)(O)O&&[3*]NC(=O)C(CCC(N)=O)NC(C)=O&[4*]C(=O)NC(CO)C(=O)O&&
[1*]C&[1*]C1=CC=C(N2C(=O)CSC2C2=C([2*])C=CC=C2[3*])C([4*])=C1&[2*]Cl&&[3*]Cl&[4*]C(=O)O&&
[1*]CO&[1*]C1OC(N2C=NC3=C(NC4CC4)N=C(NCCC4=CC=NC=C4)N=C32)C([2*])C1[3*]&[2*]O&&[3*]O&&
[1*]C1=CC=CC=C1CS(=O)(=O)NC1=CC=C(CCCCC2=NN=C(NC(=O)CC3=CC=CC([2*])=C3)S2)N=N1&[1*]F&&[2*]OCCCO&&
[1*]C(=O)OCC&[1*]C1=NOC(CCCOC2=C([2*])C(C3=CN=C([3*])N=C3)=CC=C2C2CCC2)=C1&[2*]F&&[3*]N&&
[1*]C(=O)NC&[1*]C1=CC=C(OC2=CC=C3C(=C2)CC2C4CC5C=CC([2*])CC5([3*])CC4CCC3([4*])C2[5*])C=C1&[2*]O&&[3*]C&[4*]C&[5*]O&&
[1*]OC&[1*]C1=CC=C(OCC(=O)N([2*])C2=CC=CC(C3=NN=N[NH]3)=C2)C=C1&[2*]C&&&
[1*]C&[1*]C1=CC([2*])=CC=C1OC1=CC=C([3*])C=C1C(=O)NC1=CC(=O)[NH]C=C1&[2*]Cl&&[3*]Cl&&
[1*]C(=O)OC(C)(C)C&[1*]N1CCN(C2=NC=NC3=C2C=C(C2=CC=CC=C2)[NH]3)CC1&&&
[1*]C&[1*]C1=C([2*])C=CC=C1C1=NNC(C2=CC=C([3*])C=C2)C1&[2*]Cl&&[3*]C(F)(F)F&&
[1*]C&[1*]C1=C(CC(=O)NC2=CC=C([2*])C=C2)C(=O)OC2=CC3=C(C=C12)C([3*])=CO3&[2*]C(N)=O&&[3*]C(=O)N=C(N)N&&
[1*]OC&[1*]C1=CC=CC=C1CN1C(CN2C([2*])=NC3=CC=CC=C32)=NC2=CC=CC=C21&[2*]C&&&
[1*]C(=O)O&[1*]C1=CC=C2NC(C3=CC=CC=C3)C3CC=CC3C2=C1&&&
[1*]C&[1*]C(=NNC(=S)NCCC1=CC=CC=C1)C1=CC=NC=C1&&&
[1*]C&[1*]C1=CC=CC=C1C1=NSC(NCC2=CC=C3OCOC3=C2)=N1&&&
[1*]C(=O)NC(CCSC)C(=O)O&[1*]C(CC1=CC=CC=C1)NC(=O)C([2*])NC(=O)C([3*])CC1=CC=CC=C1&[2*]C&&[3*]NC(=O)C(N)CCCN=C(N)N&&
[1*]NC(C)C(=O)OC(C)C&[1*]P(=O)(OCCOCN1C=NC2=C1[NH]C([2*])=NC2=O)OC1=CC=C([3*])C=C1&[2*]N&&[3*]C#N&&
[1*]CC&[1*]C1=NC([2*])=CC=C1OC1=NC=NC(OC2CCN([3*])CC2)=C1[4*]&[2*]C&&[3*]C(=O)NC(C)C&[4*]C&&
[1*]N&[1*]C1=NC([2*])=C2[NH]C(=S)N(CC3CCCCO3)C2=N1&[2*]N&&&
[1*]C(=N)N&[1*]C1=CC=C(CCNC(=O)C([2*])NS(=O)(=O)C2=CC=CC3=CC=CN=C23)C=C1&[2*]CO&&&
[1*]C&[1*]C([2*])(CC([3*])([5*])CC1=CC2=CC=C([4*])C=C2[NH]1)C1=CC([6*])=CC2=C1OCC2&[2*]C&&[3*]O&[4*]F&[5*]C(F)(F)F&[6*]C(F)(F)F&&
[1*]OC&[1*]C1=CC=C([2*])C(NC(=O)C([3*])SC2=NN3C(C4=CC=C([4*])C([5*])=C4)=NN=C3C=C2)=C1&[2*]OC&&[3*]C&[4*]OC&[5*]OC&&
[1*]C1=CC=C(CNC(=O)C2CCN(S(=O)(=O)N3CCOCC3)CC2)C([2*])=C1&[1*]F&&[2*]Cl&&
[1*]NC(=O)OC&[1*]C1=NN(C2=CC=C([2*])C([3*])=C2)C(=O)C2=CC=CC=C12&[2*]OCC(=O)O&&[3*]C&&
[1*]C&[1*]C1=CC2=C(C=C1C1=CC=C(C(=O)NC([2*])C3=CC=CC([3*])=C3)S1)SC([4*])([5*])CC2&[2*]C(=O)O&&[3*]OC(F)(F)F&[4*]C&[5*]C&&
[1*]C1=CC=C(C2C3=C(COCC3=O)NC3=C2S(=O)(=O)CC3)C=C1[2*]&[1*]Cl&&[2*]Cl&&
[1*]S(N)(=O)=O&[1*]C1=CC=C(NC(=O)CSC2=NN=C(CC3=CC=CN=C3)N2C2=CC=CC=C2)C=C1&&&
[1*]CC=C&[1*]C1=CC=C(NC(=O)NC2=CC=C(C3CN4CCC3CC4)C=C2)C=C1&&&
[1*]OC&[1*]C1=CC=CC=C1N([2*])S(=O)(=O)C1=CC=C2SC([3*])C(=O)NC2=C1&[2*]C&&[3*]C&&
C1=CC=C(N2CCN(C3=CC=NC=C3)CC2)C=C1&&&
[1*]CC(N)C(=O)OC&[1*]C1=C[NH]C=N1&&&
[1*]NC(C)=O&[1*]C(CC1=CC([2*])=CC([3*])=C1)C([4*])CNC1CC2([5*])C(=O)CCC2C2CCC3=CC([6*])=CC=C3C12&[2*]F&&[3*]F&[4*]O&[5*]C&[6*]N&&
[1*]CC(=O)OCCCCC&[1*]N1C(=O)N2CCCC3=CC(S(=O)(=O)N4CCC(C(=O)N5CCN(C6=CC=CC=C6)CC5)CC4)=CC=C3C2([2*])C1=O&[2*]C&&&
[1*]C&[1*]C1=CC=C(C(=O)NC(=CC2=CC=CC([2*])=C2)C(=O)N2CCCCC2)C=C1[3*]&[2*][N+](=O)[O-]&&[3*][N+](=O)[O-]&&
[1*]CC&[1*]N1C(SC2=CC=C([2*])C=C2)=NC2=C([NH]C3=CC=CC=C32)C1=O&[2*]Cl&&&
O=C(NCCCCCCNC1=C2CCCCC2=NC2=CC=CC=C12)C1=CC=CC=C1&&&
[1*]C&[1*]N1C(=NNC(=O)C2=CC=C([2*])S2)SC2=CC([3*])=CC([4*])=C21&[2*][N+](=O)[O-]&&[3*][N+](=O)[O-]&[4*][N+](=O)[O-]&&
[1*]OC&[1*]C1=CC(CC2(C3=CC=CC=C3)N=C([2*])N3CCCN=C32)=CC=N1&[2*]N&&&
[1*]C&[1*]C1=CC=C(NC(=O)CN(C2=CC=C3OCCOC3=C2)S(=O)(=O)C2=C([2*])N([3*])N=C2[4*])C=C1[5*]&[2*]C&&[3*]C&[4*]C&[5*]Cl&&
[1*]C&[1*]N1CCC(C2=CC=C(NC(=O)C3=CC=C([2*])C(C#CC4=CN=CC([3*])=C4)=C3)C=C2[4*])CC1&[2*]Cl&&[3*]NC(=O)C(C)(C)O&[4*]Cl&&
[1*]CC&[1*]C1=CC=CC([2*])=C1NC(=O)COC(=O)C1=CC=C2C=CC=CC2=N1&[2*]C&&&
[1*]C&[1*]C1=NC2=CC(N3N=CC(C(=O)C4=CC5=CC([2*])=CC=N5)=C3[3*])=CC=C2[NH]1&[2*]OC(F)(F)F&&[3*]N&&
[1*]C&[1*]C1=CC=C([2*])C(S(=O)(=O)C2=C3N=C(N=C4C=CC=CN4[3*])C4=C(C=CS4)N3N=N2)=C1&[2*]C&&[3*]C&&
[1*]C&[1*]N1C(=N)NC(CC2CC2)(CC2CCCCC2)C1=O&&&
[1*]C&[1*]C1=CC=C2[NH]C3=C(CN([2*])CC3)C2=C1&[2*]CCC(CN)CC(=O)O&&&
[1*]C(=O)NC(C)C(C)C&[1*]C1CC([2*])CN1CC(CCC1=CC=CC=C1)NC(=O)C1=CC2=CC([3*])=CC=C2[NH]1&[2*]O&&[3*]O&&
[1*]OCC&[1*]P(=O)(CC1CCCO1)C(=O)C1=CC=CC=C1&&&
[1*]C(N)=O&[1*]C1=CC=C(N2C(C3CCCCC3)=NC3=C([2*])C=CN=C32)C=C1&[2*]C(=O)O&&&
[1*]OC&[1*]C1=CC=C(NC(=O)CSC2=NN=C(CN3CCCCC3)N2[2*])C([3*])=C1&[2*]C&&[3*]OC&&
[1*]C(C)=O&[1*]C1=CN(CC(=O)N2C(C(=O)NCC3=CC=CC([2*])=C3[3*])CC3CC32)C2=CC(C3=NN([4*])C=C3)=CC=C12&[2*]Cl&&[3*]F&[4*]C&&
[1*]C1=CC=C2[NH]C3=C(CC(=O)NC4=CC=CC=C43)C2=C1&[1*]Cl&&&
[1*]C#N&[1*]C1=CC=C(N2N=C([2*])C=C2C2=CC=C([3*])C=C2)C=C1[4*]&[2*]C(F)(F)F&&[3*]Cl&[4*]Cl&&
[1*]OC&[1*]C1=CC=C2C=C([2*])C(SCC3=CC=CC([3*])=C3)=NC2=C1&[2*]C#N&&[3*]C(F)(F)F&&
CC(=O)C(C)(OS(C)(=O)=O)C(C)=O&&&
[1*]CC=C(C)C&[1*]N1CC2CCC([2*])CC2C1C1=CC=CC([3*])=C1&[2*]O&&[3*]O&&
[1*]OCC&[1*]C1=CC=C(C2=NN=C(N3CCCCC3)C3=CC=CC=C23)C=C1&&&
[1*]N&[1*]C1=C2CCCC2=NC2=CC=CC=C12&&&
[1*]OC&[1*]C1=CC=C(N=CC2=C([2*])N(C3=CC=CC=C3[3*])N=C2[4*])C([5*])=C1&[2*]Cl&&[3*]C&[4*]C&[5*]OC&&
[1*]C(=O)OC&[1*]C1=CN=C(C(=O)C2CCCN2)[NH]1&&&
[1*]C&[1*]C1=CC=CC=C1C(=O)NNC1([2*])C(=O)NC2=CC=C([3*])C=C21&[2*]O&&[3*][N+](=O)[O-]&&
[1*]C(C)CCCC(C)C&[1*]C1CCC2C3CC([2*])C4([3*])C([4*])C([5*])CCC4([6*])C3CCC12[7*]&[2*]NCCN&&[3*]O&[4*]O&[5*]O&[6*]C&[7*]C&&
[1*]OC&[1*]C1=CC=C([2*])C=C1NC(=O)COCC1=NOC(C2=CC3=CC([3*])=CC=C3[NH]2)=C1&[2*]C&&[3*]C&&
[1*]C(=O)OCC&[1*]C1=C([2*])N(CCC(=O)NCC2=CC=C([3*])C=C2)C(C2=CC=CC=C2)=C1&[2*]C&&[3*]OC&&
[1*]N&[1*]C1=NC2=CC=CC=C2N1C1=CC=C(C(=O)C2=C([2*])C3=CC=CC=C3S2)C=C1&[2*]C(=O)O&&&
[1*]C&[1*]C(NC(=O)C1=CC([2*])=CC([3*])=C1[4*])C1=CC=CC=C1&[2*]S(C)(=O)=O&&[3*]Cl&[4*]C#N&&
[1*]OC&[1*]C1=CC=CC=C1N1CCN(CCC(=O)C2=CC=C([2*])C=C2)CC1&[2*]Cl&&&
[1*]C&[1*]C1=C(C2=CC(=O)N([2*])C=C2)N=CO1&[2*]C&&&
[1*]CC(C)C&[1*]C1=CC=C(C([2*])C2=NC3=CC([3*])=CC=C3N2C2CC2)C=C1&[2*]C&&[3*]Br&&
[1*]SC&[1*]C1=NC(NC2=CC=CC=C2)=C([2*])C(=O)N1[3*]&[2*]C#N&&[3*]C&&
[1*]C&[1*]C1=CC=CC(NC2=C(C3=CC=C([2*])C=C3)N=C3N=CC=CN23)=C1&[2*]Br&&&
[1*]OC&[1*]C1=CC=C(C(=O)N=C2NC([2*])CN2[3*])C2=CC=C([4*])N=C12&[2*]C&&[3*]C&[4*]C(C)(C)C&&
[1*]C(=O)OC&[1*]C1=CC=CC(N2SC3=CC=CC=C3C2=O)=C1&&&
[1*]C(=O)OCC&[1*]C1CC12C(=O)NC1=CC=C([2*])C=C12&[2*]Cl&&&
[1*]C(=O)OCC&[1*]C1=C[NH]C2=NC=NC(C3=CC=C([2*])C=C3)=C12&[2*]OC&&&
[1*]NC(=O)CCC&[1*]C1=CC=CC([2*])=C1&[2*]NS(=O)(=O)CC&&&
[1*]OC&[1*]C1=CC2=C(C=C1[2*])C1=CC3=CC=C([3*])C([4*])=C3N=C1C=C2&[2*]OC&&[3*]OC&[4*]OC&&
[1*]CC&[1*]C1=NN=C(NC(=O)CCS(=O)(=O)C2=CC=C([2*])C=C2)S1&[2*]C&&&
[1*]C&[1*]C12NC(CC3=CC=C(C4=CC=CC=C4)C=C31)C1=CC=CC=C12&&&
[1*]C&[1*]C1=CC=C(S(=O)(=O)N2CCCN(C(=O)CCC3OC4=CC=CC=C4NC3=O)CC2)C=C1&&&
[1*]C&[1*]C1=NOC(CCCOC2=C([2*])C=C(C3=NC([3*])=CS3)C=C2[4*])=C1&[2*]C&&[3*]C(C)C&[4*]C&&
[1*]C(=O)N(C)C&[1*]C1=CC=C(NS(=O)(=O)C2=CC=CN=C2)C=C1&&&
[1*]CCC&[1*]N(C(=O)CC1=CC=C([2*])C=C1)C1CCC2=C(C1)SC([3*])=N2&[2*]S(C)(=O)=O&&[3*]N&&
[1*]C&[1*]C1=CC([2*])=NC(NS(=O)(=O)C2=CC=C(NCCNC3=CC=C([3*])C=N3)C([4*])=C2)=N1&[2*]C&&[3*][N+](=O)[O-]&[4*][N+](=O)[O-]&&
[1*]C&[1*]C1=CC([2*])=NC(CC2CNCC2NCCNCCC2=CC=C([3*])C([4*])=C2)=C1&[2*]N&&[3*]Cl&[4*]Cl&&
[1*]C&[1*]C1CCC(N2C(=O)C3=CC=CC=C3C2NC2=CC=C([2*])C=C2)C([3*])C1&[2*]C(N)=O&&[3*]C&&
[1*]C&[1*]C1CC2=C([NH]C3=CC=CC=C23)C(=O)N2N=C([2*])C(C3=CC=C([3*])C=C3)=C12&[2*]C(F)(F)F&&[3*]Cl&&
[1*]C&[1*]C(NC1=NC=CC(N2C(=O)OCC2[2*])=N1)C1CCCCC1&[2*]C(C)C&&&
[1*]Cl&[1*]C1=CC=C(N2CCN(C3=NOC4=CC=CC=C34)CC2)C=C1&&&
[1*]C&[1*]C1=CC=C(C2=CC=C(S(=O)(=O)NC([3*])CCCCNS(=O)(=O)C3=CC=C([2*])S3)S2)C=C1&[2*]Br&&[3*]C(=O)NO&&
[1*]CC(C)C&[1*]C1NC(=O)C(NC(=O)C([2*])CC2=CC=CC=C2)CCCCNC(=O)CC([3*])NC(=O)C([4*])NC(=O)C([5*])C([6*])NC(=O)C2CCCN2C1=O&[2*]NC(=O)C(N)CCCCN&&[3*]C(N)=O&[4*]CC(N)=O&[5*]NC(=O)CCCCN&[6*]CCCCN&&
[1*]CC&[1*]C1=CC=C(S(=O)(=O)NC(=O)CC2=CC=CC(N3C=C4N=CC=CC4=NC3=O)=C2)C=C1&&&
[1*]CC(=O)NC(C)(C)C&[1*]N1C=CN=C1S(=O)CC1=NC(C2=CC=C([2*])C=C2)=NO1&[2*]Cl&&&
[1*]CC(C)NC(C)=O&[1*]C1=CC=C(C#CC2=CC=C([2*])C=C2[3*])C=C1&[2*]C&&[3*]C&&
[1*]CNCC&[1*]C(CC1=CC=CC=C1)NC1=CC(C2=CN=C([2*])C([3*])=N2)=CC=N1&[2*]C(=O)NCCC&&[3*]CN(C)C&&
[1*]C(C)O&[1*]C1OC(OC2C([2*])OC(OC3C([3*])OC(OC4C([4*])CC([5*])C([6*])C4[7*])C([8*])C3[9*])C([10*])C2[11*])C([12*])C([13*])C1[14*]&[2*]CO&&[3*]CO&[4*]O&[5*]N&[6*]O&[7*]O&[8*]O&[9*]O&[10*]N&[11*]O&[12*]O&[13*]N&[14*]O&&
[1*]OC&[1*]C1=NC=CC=C1C1=C([2*])C=N[NH]1&[2*]CN(C)CCC#N&&&
[1*]C&[1*]C1SCC(SC2=CC=C([2*])C=C2[3*])S1&[2*]C#N&&[3*]Br&&
[1*]C&[1*]C1=NC(COC2=CC=C(C=NNC(=O)C3=CC=C([2*])C=C3)C=C2)=CS1&[2*]Br&&&
[1*]C(C)=O&[1*]C1=C([2*])C(=O)N(C2=NC3=CC=C([3*])C=C3S2)C1C1=CC=C([4*])C=C1&[2*]O&&[3*]Br&[4*]C&&
[1*]C&[1*]C1=CC=C(C(=O)NC2=NOC([2*])=C2)C=C1C#CC1=CC=C2N=CC([3*])=C(NC3=CC=C([4*])C=C3)C2=C1&[2*]C(C)(C)C&&[3*]C(N)=O&[4*]C#N&&
O=C1[NH]C(CC2=CC=C(C3=CC=CC=C3)C=C2)=C(C2=CC=CN=C2)[NH]1&&&
C1=CC=C(CN2C=C(CN3CCCC3CN3C=CC=N3)N=N2)C=C1&&&
[1*]C1=C(N2CCCC([2*])C2)C(=O)N(C2=CC=CC=C2)C1=O&[1*]Cl&&[2*]O&&
[1*]C(=O)OC&[1*]C1C(C2=CC=C([2*])C([3*])=C2)CC2CCC1N2[4*]&[2*]Cl&&[3*]Cl&[4*]C&&
[1*]N&[1*]C1=CC=NC(NC(=O)NC2=CC=CC=C2[2*])=N1&[2*]Br&&&
[1*]C#N&[1*]C1=CC=C(N2C=CN=C2S(=O)CC2CC2)C=C1&&&
[1*]CC&[1*]C1=CC=C(NC(=O)C2=C([2*])OC=C2)C=C1&[2*]C&&&
[1*]NC(C)C&[1*]C1=NC2=NC(C3=C([2*])C=C([3*])C=C3[4*])=CC=C2C2=C1C=CS2&[2*]Cl&&[3*]Cl&[4*]Cl&&
[1*]CCC&[1*]C(C1=CC=CC=C1)N1CCC(CN2CCC(C(=O)C3=CC=C([2*])C=C3)CC2)CC1&[2*]OC&&&
[1*]C&[1*]N1C=NC(CCC(=O)NCC2CCN(C3=CN=CC=N3)CC2)=C1&&&
[1*]C1=CC(NC(=O)NC2=CC([2*])=CC([3*])=C2)=CC=C1&[1*]C(F)(F)F&&[2*]F&[3*]C(F)(F)F&&
[1*]CCN(C)C&[1*]C1=C[NH]C2=CC=C(CCS(=O)(=O)C3=CC=C([2*])C=C3)C=C12&[2*]C#N&&&
[1*]C&[1*]N1C=C([2*])C2=CC=CC=C21&[2*]C(N)=O&&&
[1*]C1=CC=C(C=CC(=O)NC(NC(=O)C2=CC=CC=C2)C2=CC([2*])=CC([3*])=C2[4*])C=C1&[1*]Cl&&[2*]Cl&[3*]Cl&[4*]O&&
[1*]CCCCCC&[1*]C1=CN(CCCC[N+]2([2*])CCOCC2)N=N1&[2*]C&&&
[1*]CCCC&[1*]C1NC(=O)C(C([2*])OC(=O)C2=CC=NC([3*])=C2)NC(=O)C(CC2=C[NH]C3=CC=CC=C23)NC(=O)C2CCCN2C(=O)C2CCCN2C(=O)C2CCCN2C1=O&[2*]CCCCN&&[3*]CO&&
[1*]C1=CC=C(C2=CC=C(C(=O)N3CCCC3)O2)C=C1&[1*]Br&&&
[1*]C(=O)OCC&[1*]C1=C([2*])N=C2C=CC=CC2=C1[3*]&[2*]O&&[3*]O&&
[1*]C&[1*]C1=CC=C(CCNC(=O)C2=CC(C3=CC=C([2*])C=C3)=CS2)C=C1&[2*]F&&&
[1*]C(=O)C(=C)CC&[1*]C1=CC=C(OCC(=O)NCC2CC2)C(NS(=O)(=O)C2=CC=CC([2*])=C2)=C1&[2*]OC&&&
[1*]C(C)(C)C&[1*]C1=CC(C2=CC=C(S(=O)(=O)N3CCOCC3)C=C2)=CC2=C1OCO2&&&
[1*]OCC&[1*]C1=CC=C(NC(=O)C2=CC=C([2*])C=C2)C=C1&[2*]O&&&
[1*]C(CNC(=O)OC(C)(C)C)N(C)C(=O)OC(C)(C)C&[1*]C1=NC=C(C2=CC=C(C3=NC=CC=N3)C([2*])=C2)[NH]1&[2*]F&&&
[1*]C&[1*]N(CC1=COC(C2=CC=C([2*])C=C2)=N1)C1CCCC2=CC=CN=C21&[2*]C(F)(F)F&&&
[1*]C1=CC=C(S(=O)(=O)N2CCN(CC3=CC4=CC=CC=C4[NH]C3=O)CC2)S1&[1*]Br&&&
[1*]NC(C)(C)C&[1*]C1CCC2=CC=C3[NH]C=CC3=C2C1&&&
[1*]CC&[1*]C1=NN(C2=C([2*])C=C([3*])C=C2[4*])C2=C1C(=O)N=C(CC1=CC=CC3=NC=CC=C13)[NH]2&[2*]Cl&&[3*]Cl&[4*]Cl&&
[1*]C(=O)NC(C)C&[1*]C(C1=CC=C([2*])C=C1)N1C(=O)C(C2=CC=CC=C2)=NC2=CC=CC=C21&[2*]F&&&
[1*]C(C)C&[1*]C1=CSC(C2=CC=C3C=C([2*])C=CC3=C2)=N1&[2*]O&&&
[1*]C1=CC=C(C(=O)NCC(=O)N2CC([2*])CC([3*])C2)C=C1&[1*]F&&[2*]C(=O)O&[3*]C(=O)O&&
[1*]C(C)=O&[1*]C1=CC=C2[NH]C3=C(CC(=O)NC4=CC=C(C=CC(=O)N5CCOCC5)C=C43)C2=C1&&&
[1*]C&[1*]C1=CC=C(C23CC4CC(CC(C(=O)N5CCN(C(=O)C6=CC=C([2*])C=C6)CC5)(C4)C2)C3)C=C1&[2*]Cl&&&
[1*]C(=O)OCC&[1*]C1=CC=CC=C1NS(=O)(=O)C1=CC=C(NC(=O)C2=CC=CN=C2)C=C1&&&
[1*]OC&[1*]C1=CC=C(C(=O)C=CN2CCCCC2)C=C1&&&
[1*]OCCF&[1*]C1=CC=CC=C1COC1=CC=CC(C#CC2=CC=CC=C2)=C1&&&
[1*]C=CC(O)CCCCCC&[1*]C1C(=O)CC2C([2*])([3*])CCCC12[4*]&[2*]C&&[3*]C&[4*]C&&
[1*]OC&[1*]C1=CC=C(C2=CC=C(S(=O)(=O)NC3CCC(N4CCCC4)CC3)C([2*])=C2)C=C1&[2*][N+](=O)[O-]&&&
[1*]NCCCC&[1*]C1=NC=NC2=C1SC=C2C1=CC=C([2*])C=C1&[2*]Cl&&&
[1*]CCC&[1*]C1=N[NH]C(C(=O)N([2*])CC2=CC=CC=C2)=C1&[2*]CCN(CC)CC&&&
[1*]NP(C)(=S)N(C)C&[1*]C1=CC=CC([2*])=C1&[2*]Cl&&&
[1*]SCCCCC&[1*]C1=CC([2*])=C(C(=O)CCN2CCC(OC3=CC=C([3*])C=C3)CC2)C=C1[4*]&[2*]Cl&&[3*]C(F)(F)F&[4*]OC&&
O=C(C1CC1C1=CC=CC=C1)N1CCN(CCC2=CC=CC=C2)CC1&&&
[1*]C(=O)COC&[1*]N1CCC(C2=N[NH]C(C3=CN4C=CC=CC4=N3)=C2)CC1&&&
[1*]C1=CC=C(CC2=C(C3=CC=C4C(=C3)OCCN4C(=O)CCC3CCCN3)C3=CC=C([2*])C=C3N2CCCC(C2=CC=CC=C2)C2=CC=CC=C2)C=C1&[1*]F&&[2*]O&&
[1*]OC(C)C&[1*]C1=CC=C(CC(=O)NN=CC2=CC=C([2*])C([3*])=C2)C=C1&[2*]O&&[3*]O&&
[1*]N&[1*]C1=CC=C(C2=CSN=N2)C=C1&&&
[1*]C&[1*]N1C=C(C2=CC=C3OC4CC(C3=C2)N(CC2=CC=CC=C2)CC4[2*])C2=CC=C([3*])C=C21&[2*]O&&[3*]N&&
[1*]S(=O)(=O)NC(C)C&[1*]C1=CC(NC(=O)C2=CC=C([2*])O2)=CC=C1[3*]&[2*]Br&&[3*]C(C)(C)C&&
[1*]OC&[1*]C1=CC=CC=C1C=CC(=O)NC1=CC=CC=C1C(=O)NC1CCCC1&&&
[1*]C&[1*]N1CCC23C4=C5C=CC([2*])=C4OC2C(N2CCN([3*])CC2)CCC3([4*])C1C5&[2*]O&&[3*]C&[4*]O&&
[1*]C1=CC=C(C2=CC=C(C(=O)NC3CCN(CC4=CC=CC=C4)CC3)N=C2)C=C1&[1*]F&&&
[1*]C&[1*]C1=CC=C(C2=NN(C(=O)C3=CC=CC=C3)C(C3=CC=C4OCOC4=C3)C2)O1&&&
[1*]C&[1*]C1CCN(C2=NC(NC3=CC=C([2*])C=C3)=C3C=CC=CC3=N2)CC1&[2*]F&&&
[1*]NC(=O)NCCCCC&[1*]C1=CC=C([2*])C=C1&[2*]C(C)C&&&
[1*]OC&[1*]C1=CC=CC(C2=C([2*])SC(C3=CC=NC=C3)=N2)=C1&[2*]S(N)(=O)=O&&&
[1*]CCCC(C)C&[1*]C1=CC=C(C#CC2=C([2*])N=CN=C2N2CCCC2[3*])C=C1&[2*]C#N&&[3*]C&&
[1*]C#N&[1*]C1=CC=C(C(=O)N2CCC3=CC=CC=C3C2)C=C1&&&
[1*]OC&[1*]C1=CC=C(NS(=O)(=O)C2=CC=C(C3=COC=C3)S2)C=C1N1CC([2*])NC([3*])C1&[2*]C&&[3*]C&&
[1*]C&[1*]C1=C(CC2=CC=C([2*])C=C2[3*])C(=O)C2=CC=CC=C2[NH]1&[2*][N+](=O)[O-]&&[3*]O&&
[1*]C&[1*]C1=CC=C(CCOC2=CC([2*])=CC=C2OCC(=O)NC2CCCCC2)C=C1&[2*]Cl&&&
[1*]C&[1*]C1=NOC([2*])=C1C1=CC=C2N=CN=C(NCC3=CC=CC=C3)C2=C1&[2*]C&&&
[1*]CC(C)O&[1*]N(CC1=CC=C2OC=CC2=C1)C(=O)NC1OC([2*])C([3*])C([4*])C1[5*]&[2*]C(=O)O&&[3*]O&[4*]O&[5*]O&&
[1*]OC&[1*]C1=CC=C([2*])C(C(=O)NCC2=CC=CC=C2[3*])=C1&[2*]OC&&[3*]SC&&
[1*]OC&[1*]C1=CC=CC(C2=NN3C(NCCCN4CCN(CC5=CC=CO5)CC4)=CC([2*])=NC3=C2)=C1&[2*]C&&&
[1*]NC(=O)NCCCCC1=C[NH]C=N1&[1*]CCF&&&
[1*]NS(C)(=O)=O&[1*]C1=CC=C([2*])C=C1C(=O)OCC(=O)C([3*])(CC1=CC=CC=C1)C1=CC=CC=C1&[2*]F&&[3*]C#N&&
[1*]OCC&[1*]C1=CC=C2C(=O)N=C(SCC(=O)N3CCN(C4=CC=C([2*])C=C4)CC3)[NH]C2=C1&[2*]F&&&
[1*]CNC(=O)C(=O)N(CC)CC&[1*]C1OC(N2C=CC([2*])=NC2=O)C([3*])C1[4*]&[2*]NC(C)=O&&[3*]O&[4*]O&&
[1*]O&[1*]C1CC2N3CCC24C2(C4C5=CC=CC=C5NC42)C1C1=CC=CC=C1C32CC3C=C([2*])C4=CC=CC5=C4C3(CCN2CC2CC2)C1O5&[2*]O&&&
[1*]CCC&[1*]C1=C(OCCCOC2=CC([2*])=C3C(=O)C=C(C4=CC=CC=C4)OC3=C2)C=CC([3*])=C1[4*]&[2*]O&&[3*]C(=O)O&[4*]O&&
[1*]C#N&[1*]C1=CC(S(=O)(=O)NC2=CC([2*])=NO2)=CC=C1OC1=CC([3*])=CC=C1C1=CC=CC=C1[4*]&[2*]C(F)(F)F&&[3*]C#N&[4*]Cl&&
[1*]OC&[1*]C1=CC(NC2=NC=C3CN(C4=CC([2*])=C5C=CC=CC5=C4)CCC3=N2)=CC([3*])=C1[4*]&[2*]CO&&[3*]OC&[4*]OC&&
[1*]C(=O)NCC&[1*]C1=CC=CC(CNC2=NC(NC3=CC=C(N4CCN([2*])CC4)C=C3)=NC3=C([3*])C=CC=C23)=C1&[2*]C&&[3*]C(N)=O&&
[1*]C&[1*]C1=CC=C(CNC(=O)C2=CC=C([2*])C(S(=O)(=O)N3CCCCC3)=C2)O1&[2*]Cl&&&
[1*]OC&[1*]C1=CC=C2CN(C(=O)C3=CC=CC([2*])=C3)C([3*])(CC3=CC=CC=C3)CC2=C1&[2*]OCC(=O)O&&[3*]C&&
[1*]C&[1*]C1=CC=C(OC([2*])C(=O)NC2=CC3=NN(C4=CC=CC([3*])=C4)N=C3C=C2)C=C1&[2*]C&&[3*]C(F)(F)F&&
[1*]C&[1*]C1=CC(C2=N[NH]C3=CC(NC(=O)NC([2*])C4=CC=C([3*])N=C4)=NC=C23)=CC=N1&[2*]C&&[3*]Cl&&
[1*]OC&[1*]C1=CC=CC(NC(=O)N2N=C(C3=CC=CN=C3NC3=CC=C([2*])C([3*])=C3)CC2C2=CC=C([4*])C([5*])=C2[6*])=C1&[2*]C&&[3*]C&[4*]Cl&[5*]F&[6*]C&&
[1*]C&[1*]C1=NN(C2=CC=CC=C2)C(=O)C1=CC1=CC=C(C2=CC=C([2*])C=C2)O1&[2*]C(=O)O&&&
[1*]C&[1*]C1CCN(C(=O)NC2CCN(CC3=CC=C4OCC5=C(C4=C3)N(C3=CC=C([2*])C=C3)N=C5[3*])C2)CC1&[2*]F&&[3*]C(N)=O&&
[1*]NC(=O)CCC&[1*]C1=CC=C2[NH]C3=CN=C([2*])C=C3C2=C1&[2*]NC(C)CCC&&&
[1*]C&[1*]N=C1C=CC=CC=C1C1=CC=C2C(=O)CCCC2=C1&&&
[1*]NCCN(CC)CC&[1*]C1=CC(C2=CC=C([2*])S2)=NC2=CC=CC=C12&[2*]Cl&&&
[1*]CC(C)C&[1*]C(NC(=O)C(NCCNC1=CC=CC=C1)C1=CC=CC=C1)C(=O)NC([2*])C(=O)NCC1=CC=C([3*])C=C1&[2*]CCCCN&&[3*][N+](=O)[O-]&&
[1*]C(C)C&[1*]N1CCC2=NN=C([2*])N2CC1&[2*]C(C)(C)C&&&
[1*]NC&[1*]C1=CC=C(C2=CC([2*])=C3C=CC=CC3=N2)C=C1&[2*]C(=O)O&&&
[1*]OC&[1*]C1=CC([2*])=CC=C1OC(=O)C1=CC=CC2=NC=CC=C12&[2*]CCBr&&&
[1*]CCC(=O)NN&[1*]N1CCN(C=C2N=CC=CC2=O)CC1&&&
[1*]C1=CC=C2[NH]C=C(C(=O)C(=O)N3CCN(C(=O)C4=CC=CC=C4)CC3)C2=C1&[1*][N+](=O)[O-]&&&
[1*]OC&[1*]C1=CC=CC=C1CNC(=O)COC(=O)CCC(=O)C1=CC=CS1&&&
[1*]C(=O)OCC&[1*]C1=C(CSC2=NC([2*])=N[NH]2)SC([3*])=C1&[2*]C&&[3*]C&&
[1*]C&[1*]C1=NOC([2*])=C1CSCCNC(=O)C1COC2=CC=CC=C2O1&[2*]C&&&
[1*]SCC(=O)OCC&[1*]C1=NN=CS1&&&
[1*]OC&[1*]C1=CC=C(S(=O)(=O)N2CN([2*])C3=CC=CC=C32)C=C1&[2*]C&&&
[1*]N&[1*]C1=NC(N2CCN3CC(COC4=CC=NC=C4)CCC3C2)=NC2=NC(C3=CC=CO3)=NN12&&&
[1*]C&[1*]C1=C(C(=CCCNCC2=CC=C3C=CC=CC3=N2)C2=CC=C([2*])C=C2)SC=C1&[2*]F&&&
[1*]C(=O)OCC&[1*]C1=C([2*])N([3*])C([4*])=C1S(=O)(=O)N1CCC(C(=O)NCCN2CCCC2)CC1&[2*]C&&[3*]C&[4*]C&&
[1*]C&[1*]N1CCCC(C2=CC=C([2*])C=C2)C1&[2*]Cl&&&
[1*]C(=O)N(C)C&[1*]N1CCCN2N=C([2*])C=C21&[2*]CO&&&
[1*]NC(=O)C(CC(C)C)C(CCC)C(=O)NO&[1*]C(CC1=C[NH]C2=CC=CC=C12)C(=O)NCCCN1CCOCC1&&&
[1*]NC(C)=O&[1*]C1C([2*])OC([3*])C([4*])C1[5*]&[2*]O&&[3*]CO&[4*]OC(C)C(=O)NC(C)C(=O)NC(CCCCN)C(=O)NC(CO)C(N)=O&[5*]OC(C)C(=O)NC(CO)C(N)=O&&
[1*]C&[1*]C1([2*])CCCC2([3*])C1CCC1([4*])OC3=C(C=CC4=C3C=CC(=O)O4)CCC21&[2*]C&&[3*]C&[4*]C&&
[1*]OC&[1*]C1=CC=C([2*])C(C2=C3C(=O)C4=C(C=CS4)[NH]C3=NN2CCN2CCOCC2)=C1&[2*]OC&&&
[1*]CNC(=O)CCC=C&[1*]C1=CC=C([2*])C=C1&[2*]SC&&&
[1*]OC&[1*]C1=CC([2*])=CC(C2=C(C3=CC=NC=C3)[NH]C(C3=CC=CC=C3)=N2)=C1&[2*]OC&&&
[1*]OC&[1*]C1=CC([2*])=C(C=CS(=O)(=O)N2CCN([3*])C([4*])C2)C([5*])=C1&[2*]OC&&[3*]C&[4*]C&[5*]OC&&
[1*]C&[1*]C(=CC1=CC=CC([2*])=C1)C1=CC2=C(CCC2)OC1=O&[2*]Cl&&&
[1*]C1=CC=C2N=C(NCC3=CC=CC4=CC=CC=C34)3C(=O)NC(=O)C3C2=C1&[1*]O&&&
[1*]OC&[1*]C1=CC2=C(C=C1[2*])C1=CC=C3NC([3*])([4*])C=C([5*])C3=C1C=C2&[2*]OC&&[3*]C&[4*]C&[5*]C&&
[1*]C&[1*]C1=CC=C(C2CC(=O)C3=C([2*])C=C(OC4OCC([3*])C([4*])C4[5*])C([6*])=C3O2)C=C1[7*]&[2*]O&&[3*]O&[4*]O&[5*]O&[6*]CC=C(C)C&[7*]C&&
[1*]C1=CC2=C(OCCNC2)C(NS(=O)(=O)C2=CC=CC=C2)=C1&[1*]Br&&&
[1*]C&[1*]C1=CC2C(OCC3=CC=CC=C3)CC1([2*])C2([3*])[4*]&[2*]C&&[3*]C&[4*]C&&
[1*]C&[1*]C1=CC=C(NC(=O)C2=CC3=C(C=CN(C4=CC=NC=C4)C3=O)N=C2[2*])C=C1[3*]&[2*]O&&[3*]Cl&&
[1*]C&[1*]C1=CC(C2=CC=C(C3=CC([2*])=CC=C3[3*])C=C2)=CC=C1[4*]&[2*]CO&&[3*]O&[4*]O&&
[1*]CC&[1*]C(=C(C1=CC=C([2*])C=C1)C1=CC=C([3*])C([4*])=C1)C1=CC=CC=C1[5*]&[2*]Cl&&[3*]OCCN(C)C&[4*]Cl&[5*]C&&
[1*]CC&[1*]N1CCC2([2*])OC(=N)C([3*])C([4*])CC(C1)O2&[2*]CC&&[3*]C#N&[4*]Cl&&
[1*]C&[1*]C1=CC=CC(C2CC(=O)C3=C(O2)C2=CC=CC=C2C(=O)C3=O)=C1[2*]&[2*]C&&&
[1*]C(C)=O&[1*]C1=CC2=C(C=C1NS(=O)(=O)C1=CC=CC(C(=O)NCC3CCCO3)=C1)OCCO2&&&
[1*]C&[1*]C(=NNC([2*])=C1NS(=O)(=O)C2=CC=CC=C2C1=O)C1=CC=C([3*])O1&[2*]O&&[3*]Br&&
[1*]C&[1*]N1C=C[N+](CC2=CC=C(C3=C([2*])N4C=C(C5=CC=C([3*])C=C5)N=C4S3)C=C2)=C1&[2*]C#N&&[3*]Cl&&
[1*]C&[1*]N1C(COC2=CC=CC3=C2C=C([2*])C3=O)=CC2=CN=CC=C21&[2*]NC(=O)C(F)(F)F&&&
[1*]C&[1*]C1=CC=CC(CN2CCNC(=O)C2CC(=O)N2CCCCC2)=N1&&&
[1*]OC&[1*]C1=CC=CC=C1CCC(=O)OCC(=O)NC1=CC=CC=C1N1CCCC1&&&
[1*]C&[1*]C1=NC2CN3N=CN=C3C3=CC([2*])=CC=C3N2C([3*])=C1&[2*]F&&[3*]C&&
N=C(NCCCCCCCN1CCC2C3=CC=CC4=C3C(CN2C1)C1=CC=CC=C1[NH]4)C1=CC=CS1&&&
[1*]C(=O)OCCN(CC)CC&[1*]C1=C(C2=CC=C3C(=O)C4=CC=C([2*])C=C4C4=NC=CN=C4C3=C2)[NH]C2=CC=C([3*])C=C12&[2*]N(C)C&&[3*]Br&&
[1*]C(C)C&[1*]C(SC1=NN=C(C2=CC=CC=C2)O1)C(=O)NC1CCS(=O)(=O)C1&&&
[1*]C&[1*]C1=CC=C([2*])C(C2=CC3=NC=C(NCC4=NC=CC=C4[3*])C=C3N([4*])C2=O)=N1&[2*]F&&[3*]F&[4*]C&&
[1*]OC&[1*]C1=CC=C(N2CCN(C(=O)C3=CC=C4C(=O)N(C5=CC=CC([2*])=C5)C([3*])=NC4=C3)CC2)C=C1&[2*]C&&[3*]O&&
[1*]C&[1*]C1=NOC([2*])=C1[3*]&[2*]C&&[3*]C&&
[1*]OCC&[1*]C1=CC2=NC=NC(NC3=CC=C(OCC4=C([2*])C=CC=C4[3*])C([4*])=C3)=C2C=C1[5*]&[2*]F&&[3*]Cl&[4*]Cl&[5*]NC(=O)C=CCN(C)C&&
[1*]C(=O)N(C)C&[1*]C1=CC2=CN=C(NC3=CC=C(N4CCN([2*])CC4)C=N3)N=C2N1C1CCCC1&[2*]CCO&&&
[1*]C(C)(C)C&[1*]C1=CC(CNC(=O)CC2=CC=CC=C2)=C(C2=CN(CC3=CC=CC=C3)N=N2)C([2*])=C1[3*]&[2*]O&&[3*]O&&
[1*]C&[1*]N1C(=O)C2=C([NH]C(C3CCCN3C(=O)C=CC3=CC=C([2*])C=C3)=N2)N([3*])C1=O&[2*]OC(F)(F)F&&[3*]C&&
[1*]C&[1*]C1=CC=C(C(=O)COC(=O)C2=CC=C([2*])O2)C=C1&[2*][N+](=O)[O-]&&&
[1*]OC&[1*]C1CN(C(=O)C2=C[NH]C3=CC=C([2*])C=C3C2=O)CCC1NC(=O)C1=CC=C([3*])C=C1[4*]&[2*]Cl&&[3*]F&[4*]F&&
[1*]C&[1*]C1=CC(=O)N=C([2*])[NH]1&[2*]SCC(=O)O&&&
[1*]C(=O)OC&[1*]C1=C([2*])NC([3*])=C([4*])C1C1=CC=CC([5*])=C1&[2*]C&&[3*]C&[4*]C(=O)OCC(=O)N(C)C&[5*][N+](=O)[O-]&&
[1*]COC&[1*]C1CN(C(=O)C2=CN([2*])N=C2)CC2=C1N([3*])N=C2&[2*]C&&[3*]C&&
[1*]C&[1*]C1=CC=C2C([2*])=C(C(=O)NCC3=CC=CC=N3)SC2=N1&[2*]N&&&
[1*]C(=O)N(C)CCC#N&[1*]C1=CC([2*])=CC(C#CC2=CC=NC=C2)=C1&[2*]C#N&&&
[1*]C&[1*]C12CCC3C(CCC4=CC(=O)CCC43[2*])C1CCC2=O&[2*]C&&&
[1*]C1=CC(C(=O)NC2=CC=C3OCCOC3=C2)=CC=C1&[1*]Br&&&
[1*]C(=O)O&[1*]C1=CC=C(C2=CC=C(C=C3SC(=S)N(CCCCN4CCC(C5=N[NH]C=C5)CC4)C3=O)O2)C=C1&&&
[1*]C&[1*]C1([2*])OC2=CC=C([3*])C=C2C2=NC([4*])=NC=C21&[2*]C&&[3*]C#N&[4*]C(F)(F)F&&
[1*]OC&[1*]C1=CC=C2C(=C1)SC1=C2N2C(=O)C(N3CCNCC3)=C([2*])C2=[N+]1[3*]&[2*]C&&[3*][O-]&&
[1*]C&[1*]N1N=C([2*])C(NC(=O)C2=CC=C(SC3=CC=CC=C3)O2)=C1C1=CC=C([3*])C=C1&[2*]C(F)(F)F&&[3*]F&&
[1*]C&[1*]C1=CC2=C(NN=CC3=CC=C([2*])C=C3)N=CN=C2S1&[2*]N(C)C&&&
[1*]OC&[1*]C1=CC=C(S(=O)(=O)N2CCCCC2)C=C1NC(=O)COC(=O)CCOC1=CC=CC=C1&&&
[1*]COCC&[1*]C1OC(OC2CCCC3OC([2*])([3*])OC32)C([4*])C([5*])C1[6*]&[2*]C&&[3*]C&[4*]O&[5*]O&[6*]O&&
[1*]C(=O)O&[1*]C1CSCN1[2*]&[2*]C(=O)CCl&&&
[1*]C(=C)C&[1*]C1CC2=CC3=C(OC4=C(C(=O)C5=C(C4=O)C([2*])C4N([3*])C5=CC=C([4*])C45)C3=O)C([5*])=C2C([6*])C1[7*]&[2*]OC&&[3*]C&[4*]C&[5*]OC&[6*]NC(C)=O&[7*]O&&
[1*]C(CC(=O)CCC1=CC=C([2*])C=C1)NCC1=CC=CC=C1&[1*]C(=O)O&&[2*]Br&&
[1*]OC&[1*]C1=CC=C(CN2C=C(C(=O)C3=CC([2*])=C([3*])C([4*])=C3)C(=O)C3=CC([5*])=C([6*])C=C32)C=C1&[2*]OC&&[3*]OC&[4*]OC&[5*]OC&[6*]OC&&
[1*]C#N&[1*]C1=CC=C(C2=NN=C(NC3=CC=C([2*])C=C3)C3=CC=CC=C23)C=C1&[2*]O&&&
[1*]S(=O)(=O)N(CC)CC&[1*]C1=CC=C2OC(SCC(=O)NC3=C([2*])C=CC=C3[3*])=NC2=C1&[2*]Cl&&[3*]Cl&&
[1*]C&[1*]C1=CC=C(NC(=O)C2=CC(S(=O)(=O)N3CCCC([2*])C3)=CN2[3*])C([4*])=C1&[2*]C&&[3*]C&[4*]S(=O)(=O)N(C)C&&
[1*]C&[1*]N1C(=O)C([2*])NC(=O)C2CC3(CCCCC3)NC(=O)C21&[2*]C(C)(C)C&&&
[1*]C&[1*]C1([2*])CC(=O)C2=C(C1)OC(=NC1=CC=CC=C1)S2&[2*]C&&&
[1*]C&[1*]C1=CC([2*])=NC(NC(=O)CC2=CSC(C3=CC=CO3)=N2)=N1&[2*]C&&&
[1*]C1=CC=C(C2CC(C3=CC=CC([2*])=C3)=NN2C(=O)C=CC2=CC=CC=C2)C=C1&[1*]F&&[2*]F&&
[1*]C1=CC=C2C(NCCCN3CCN(CCCNC(=O)C4=CN=C5C=CC=CC5=C4)CC3)=CC=NC2=C1&[1*]Cl&&&
[1*]OCC(NC(=O)C(O)CCCCCCCCCCCCCCCCCC)C(O)C=CCC=CC=CC(O)C(O)CCCCCCCCC&[1*]C1OC([2*])C([3*])C([4*])C1[5*]&[2*]C&&[3*]O&[4*]O&[5*]O&&
[1*]OC&[1*]C1=CC=C(C(=N[2*])C2=CC=CC=C2)C=C1&[2*]NC(N)=S&&&
[1*]S(C)(=O)=O&[1*]N1CCC(C2=NC(C3=CC=CC([2*])=C3)=NO2)CC1&[2*]F&&&
[1*]C(C)(C)C&[1*]C1=CC(C2=NC(NC3CC3)=NC3=C2C=C[NH]3)=CC([2*])=C1[3*]&[2*]C(C)(C)C&&[3*]O&&
[1*]OCC&[1*]C1=CC=C(N([2*])C2=CC(NS(=O)(=O)C3=CC=C([3*])C=C3)=CC=C2[4*])C=C1&[2*]C(C)=O&&[3*]Br&[4*]OCC&&
[1*]C1=CC=C(S(=O)(=O)N2CCC(=O)N(CCOC3=CC=C([2*])C=C3)CC2)C=C1&[1*]F&&[2*]F&&
[1*]OC&[1*]C1=CC=C(C(=O)NC2=CC=CC=C2C(=O)NC(=O)NC2=CC=C([2*])C=C2)C=C1&[2*]C&&&
[1*]OC&[1*]C1=CC=C2C(=C1)N=C(SCC(=O)NCC1=CC=CC=C1)N2[2*]&[2*]C&&&
O=C(C1=CC=CC=C1)C1=C(C2=CC3=CC=CC=C3O2)N=C2SCCCN21&&&
[1*]C&[1*]C1=CC=C(N2C(=O)C3C4=C(C5=CC=CC=C52)C2=CC([2*])=CC=C2N4C3C2=CC=CC=C2)C=C1&[2*]F&&&
[1*]C&[1*]N1C2NC(=O)C(CC(=O)NCC3=CC=CC=C3)N2CC1C(=O)NCC1=CC=C([2*])C=C1&[2*]Cl&&&
[1*]CC(N)C(=O)O&[1*]N1C=CC(=O)N=C1[2*]&[2*]CS&&&
[1*]C1=C(CN2C(=O)N(CC3=CC=C([3*])C=C3)C(=O)C3=CC=CC=C32)C([2*])=CC=C1&[1*]F&&[2*]Cl&[3*]F&&
[1*]NCC&[1*]C1=NC(NC2=CC=C([2*])C=C2[3*])=NC(OCCOC2=NC=CC=N2)=N1&[2*]Cl&&[3*]F&&
[1*]C1=C(C(=O)NC(=S)NC2=CC=C(COC3=CC=C([3*])C=C3[4*])C=C2)C([2*])=CC=C1&[1*]Cl&&[2*]Cl&[3*]Cl&[4*]Cl&&
[1*]C&[1*]N1C=C(NC(=O)C2=CC(NC(=O)C3=CC=CC(C4=CC=CC=C4)=C3)=CN2[2*])C=C1C(=O)NCCN1CCOCC1&[2*]C&&&
[1*]C1=CC=C2[NH]C(=O)C3=NN([2*])C(C4=CC=CC([3*])=C4)=C3C2=C1&[1*]Br&&[2*]O&[3*]Cl&&
[1*]C&[1*]C1=NN(C(=O)NC2=CC=CC([2*])=C2)C([3*])=NN1C(=O)C1([4*])CCCCC1&[2*]Cl&&[3*]C&[4*]C&&
[1*]C&[1*]N1C=C(C(=O)NC(CC2=C[NH]C3=CC=CC=C23)C(=O)NCC2=CC=CN=C2)C=N1&&&
[1*]CCNC(C)(C)CC&[1*]C1=COC2=CC=C([2*])C=C12&[2*]Br&&&
[1*]N(CC)CC&[1*]C1=CC=C(C=CC2=[N+]([2*])C3=CC([3*])=C([4*])C=C3S2)C=C1&[2*]CC&&[3*]Cl&[4*]Cl&&
[1*]OC&[1*]C1=CC=C(CNC2=CC=C(S(=O)(=O)NC3=NC=CS3)C=C2[2*])C=C1OCC(=O)N1CCOCC1&[2*][N+](=O)[O-]&&&
[1*]C&[1*]C1=CC2=CC=CC=C2N1CCNC(=O)CCC1=C[NH]C2=CC=C([2*])C=C12&[2*]CCC(=O)O&&&
[1*]CCC&[1*]C1=CC=C([2*])C(C(=O)CCC(=O)NC2=CC=C([3*])C=C2)=C1&[2*]O&&[3*]C#N&&
[1*]CN(CC)CC&[1*]C(C(=O)NC1=CC=C([2*])C([3*])=C1)C1=CN([4*])N=C1&[2*]C&&[3*]C&[4*]C&&
[1*]C1=NN(C2=CC=CC=C2)C(=O)C1=CC1=C[NH]C2=CC=CC=C12&[1*]C(=O)O&&&
[1*]OCCC&[1*]C1=CC=C(C(=O)ON=C([2*])C2=CC=C([3*])C=C2)C=C1&[2*]N&&[3*]OC&&
[1*]C&[1*]C1=C([2*])C=NN1C1=CN=CC(C2=CN=C3C=CC=CC3=C2)=C1&[2*]Br&&&
[1*]C&[1*]N1C(=O)C2=CC(NC(=O)NC(CC3=CC=C([2*])C=C3)C(=O)NCCNC3=CC=CC=N3)=CC=C2N1CC1=CC=C([3*])C([4*])=C1&[2*]Cl&&[3*]Cl&[4*]Cl&&
[1*]CC&[1*]C1=C([2*])C2=C3C(=CC([3*])=C2O1)OC([4*])C(OC(=O)C12CCC([5*])(C(=O)O1)C2([6*])[7*])C3OC(=O)C12CCC([8*])(C(=O)O1)C2([9*])[10*]&[2*]C&&[3*]C&[4*]C&[5*]C&[6*]C&[7*]C&[8*]C&[9*]C&[10*]C&&
[1*]NC(C)=O&[1*]C1=CC(C2=CC=C([2*])C=C2)=CN2C(C3=CC=C([3*])C=C3)=CN=C12&[2*]C(C)=O&&[3*]F&&
[1*]C&[1*]N1CCCC1C1=CC=C(C(=O)NC2CCC(CCN3CCC(C4=CC=C([2*])C5=C4CCO5)CC3)CC2)C=C1&[2*]Cl&&&
[1*]OC&[1*]C1=CC=C(C2OC3=CC([2*])=CC([3*])=C3C(=O)C2[4*])C=C1[5*]&[2*]O&&[3*]O&[4*]Cl&[5*]O&&
[1*]C&[1*]C1=CC2=C(C=C1S(=O)(=O)C1=CC=C(C(=O)OCC(=O)NCCC3=CC([2*])=C([3*])C([4*])=C3)C=C1)OCC(=O)N2&[2*]O&&[3*]O&[4*]O&&
[1*]OC&[1*]C1=CC=C(S(=O)(=O)NCCCN2CCN([2*])CC2)C=C1&[2*]C(=O)C(C)C&&&
[1*]C&[1*]C1=CC([2*])=C2CC([3*])([4*])NC(=O)C2=C1&[2*]C&&[3*]C&[4*]C&&
[1*]OC&[1*]C1=CC=C(C2=CN(C3CC([2*])C([3*])O3)C(=O)[NH]C2=O)C=C1&[2*][N-][N+]#N&&[3*]CO&&
[1*]CCCCCCCCCCCC&[1*]N1N=NC(C(NC(=O)C2=CC=CC=C2)C2=CC=CC=C2)=N1&&&
[1*]CC&[1*]C1=CC([2*])=C([3*])C=C1[4*]&[2*]Cl&&[3*]O&[4*]O&&
[1*]C(=O)OC&[1*]C(CC1=C[NH]C2=CC=CC=C12)NC(=O)C(CC1=C[NH]C2=CC=CC=C12)NC(=O)C1CCCN1C(=O)C([2*])CC1=CC=C([3*])C=C1&[2*]N&&[3*]O&&
[1*]OC&[1*]C1=CC=C(NC(=O)C2=NC3=CC=CC=C3N=C2NC2=CC=C3OCCOC3=C2)C=C1&&&
[1*]CC(N)C(=O)NC(CCCCN)C(=O)O&[1*]C1=C([2*])[NH]C(C2=CC=CC=C2[3*])=N1&[2*]I&&[3*]Cl&&
[1*]OC(C)C&[1*]C1=CC=C(N2CCN(C3CCCN(C(=O)CC([2*])C4=CC=C([3*])C=C4)C3)CC2)C=C1&[2*]CC(=O)NO&&[3*]C(F)(F)F&&
[1*]OCC&[1*]C1=CC=CC=C1NC(=O)CSC1=N[NH]C(C2=CC=CC=C2)=N1&&&
[1*]OC&[1*]C1=CC=C([2*])C([3*])=C1&[2*]NC(=O)CCCC(=O)O&&[3*]OC&&
[1*]OC&[1*]C1=CC=CC=C1N1CCN(C(=O)CCCN2C(=O)C3=CC=CC=C3S2(=O)=O)CC1&&&
[1*]C(=O)OC&[1*]C1=CC2=C([NH]1)[NH]C1=NC=C([2*])C=C12&[2*]C(C)(C)C&&&
[1*][N-][N+]#N&[1*]C1=CC=C(CNC(=O)CNC(=O)C2=CC=C(C(=O)NC([2*])CC3=C[NH]C4=CC=CC=C34)C=C2)C=C1&[2*]C(=O)O&&&
[1*]C&[1*]N1CCCC1C1CCCCC1&&&
[1*]CC&[1*]C1=NC(CN2CCCC2C2=CC([2*])=NO2)=CS1&[2*]C&&&
[1*]C&[1*]C1=CN(C2CC([2*])C([3*])O2)C(=O)N(CCCCCSC2=NN=NN2[4*])C1=O&[2*][N-][N+]#N&&[3*]CO&[4*]C&&
[1*]C(C)C&[1*]N1C(=O)OC2CN([2*])CCC21&[2*]C(=O)C(C)(C)C&&&
[1*]C(=NC#N)SC&[1*]N1CCCCC1&&&
[1*]N&[1*]C1=NC(=O)N(C2CCC(OP([2*])(=O)OCC3C=CC(N4C=CC(=O)[NH]C4=O)O3)O2)C=C1&[2*]O&&&
[1*]NC(=O)C(S)C(C)CC&[1*]C(CC1=CC=CC=C1)C(=O)NC([2*])CC1=CC=CC=C1&[2*]C(=O)O&&&
[1*]C1=CC=C(N2C(=O)C=C(C3=CC=CC=C3)C3=C2N2C=NN=C2C=N3)C=C1&[1*]Br&&&
[1*]N(C)C&[1*]C1=CC=C(NC(=O)C2=CC=CC=C2)C=C1&&&
[1*]C1=CC=C(C2SCC(=O)N2NC(=O)NC2=CC=CC=C2)C=C1&[1*]Cl&&&
[1*]OC(=O)N(CC)CC&[1*]C1=CC=C(C=CC(=O)C=C([2*])C=CC2=CC=C([3*])C([4*])=C2[5*])C([6*])=C1&[2*]O&&[3*]O&[4*]OC&[5*]OC&[6*]O&&
[1*]CCC#CCN(C)C&[1*]C1([2*])C2=CCCCC2=CC2=C1C1=CC=CC=C1[NH]2&[2*]O&&&
[1*]OC&[1*]C1=CC=C(N2C=CC=C(C(=O)NCCC3=CC=C([2*])C([3*])=C3)C2=O)C=C1&[2*]OC&&[3*]OC&&
[1*]C#N&[1*]C1=C(N2CCOCC2)OC(C2=COC=C2)=N1&&&
O=C(NC1=CC=C(C2=NCCN2)C=C1)C1=CC=C(C2=NCCN2)C=C1&&&
[1*]C(=O)OCC&[1*]C1=CC([2*])=CN=C1N1CCN(C2=CC=CC=C2[3*])CC1&[2*]Cl&&[3*]OC&&
[1*]C(=O)OCC&[1*]C1=CN2C=C([2*])C=CC2=C1&[2*]C(N)=O&&&
[1*]C(O)CC&[1*]C1=CC=CC(OCC(=O)N(CC2=C([2*])C=CS2)C2CCS(=O)(=O)C2)=C1&[2*]C&&&
[1*]SC&[1*]C1=CC=C(CN2CCCN([2*])C3CS(=O)(=O)CC32)C=C1&[2*]C(C)C&&&
[1*]C&[1*]C1=CC([2*])=C2C(CN([4*])CC3=CC=C([3*])C=C3)=CC(=O)OCC2=C1&[2*]C&&[3*]C(C)(C)C&[4*]C(C)CS&&
[1*]OC&[1*]C1=CC=C(S(=O)(=O)NCCC(=O)N(CC2=CC=C([2*])C=C2)CC2=CC=CO2)C=C1&[2*]F&&&
[1*]C(=O)OC&[1*]C1=CC=CC([2*])=C1&[2*]NCCCCCCCCCCCCCC(=O)OC&&&
[1*]OC&[1*]C1=CC=C([2*])C(C2C3=C(CCN2C(=O)CC2=CC=CC=C2)C2=CC=CC=C2[NH]3)=C1&[2*]OC&&&
[1*]C1(CC(=O)C2=CC=C([3*])C=C2[4*])C=CC(=O)C=C1[2*]&[1*]O&&[2*]Cl&[3*]Cl&[4*]Cl&&
[1*]CCCN(CC)CC&[1*]N1CCN(C2=CC3=C(C=C2[2*])C(=O)C([3*])=CN3C2CC2)CC1&[2*]F&&[3*]C(=O)O&&
[1*]OC&[1*]C1=CC=C(NC(=O)CSC2=C([2*])SC=C2)C=C1S(=O)(=O)N1CCOCC1&[2*][N+](=O)[O-]&&&
[1*]C&[1*]C1=C(C=NNC(=S)NN=C([2*])C2=CC=CC=N2)C=NN1[3*]&[2*]C&&[3*]C&&
[1*]OCCCN(C)C&[1*]C1=CC=C(P(C2=CC=CC=C2)C2=CC=CC=C2)C=C1&&&
[1*]C&[1*]N1C=C(C2=CC=C(CN3C(C4CCCC4)=NC4=CC=C([2*])C=C43)C=C2)C=N1&[2*]OCC(=O)O&&&
[1*]C(C)(C)C&[1*]C1=N[NH]C(C2=CN=C(NC(=O)NC3=NC4=CC=CC=C4S3)S2)=C1&&&
[1*]OC(C)=O&[1*]C1=CC2=C(C=CC([2*])(COC3=CC=CC=C3)O2)C=C1C1=CC=CC(C2=CC=C([3*])C=C2)=C1&[2*]C&&[3*]F&&
[1*]NC&[1*]C(C1=CC=CC=C1[2*])C1=C([3*])C=CC2=CC([4*])=CC=C12&[2*]OC&&[3*]OC&[4*]Br&&
[1*]OCCCOCC=C&[1*]C1=C([2*])C=C([3*])C=C1[4*]&[2*]I&&[3*]C(C)(C)C&[4*]I&&
S=C1NCCCN1&&&
[1*]OC&[1*]C1=CC=C2C(=C1)C1=C(CCN(CCN3CCCC3)C1)N2[2*]&[2*]C&&&
[1*]OC&[1*]C1=CC(C=CC2=CC=C([2*])C=C2)=C([3*])C=C1NC(=S)NC(=O)C1=CC=C2OCOC2=C1&[2*]F&&[3*]OC&&
[1*]NC(=S)NCCC(C)C&[1*]C1=CC=CC=C1&&&
[1*]C&[1*]N(CCC(=O)N1CCC(N2N=CC=C2NC(=O)C2CCCC2)CC1)C1CCOCC1&&&
[1*]C&[1*]C1=CC=C([2*])C(NC2=NC(C([3*])CC3=CC=CC=C3)=CS2)=C1&[2*]F&&[3*]N&&
[1*]NC(=O)CNS(=O)(=O)CCCCCCCC&[1*]C1=C([2*])C=CC=C1[3*]&[2*]C(C)C&&[3*]C(C)C&&
[1*]CNC(C)(CO)COC&[1*]C1=C2CN3C(=CC4=C(COC(=O)C4([2*])[3*])C3=O)C2=NC2=CC3=C(C=C12)OCO3&[2*]O&&[3*]CC&&
O=C1C2=CC3=C(C=C2CCN1CCCCNC(=O)C1=CC2=CC(S(=O)(=O)N4CCOCC4)=CC=C2O1)OCO3&&&
[1*]C(CNC(=O)C1=CC=C(N2CCC(N3CCCCC3)CC2)N=N1)C1=CC=CN=C1[2*]&[1*]O&&[2*]Cl&&
[1*]OC&[1*]C1OC([2*])C([3*])C1[4*]&[2*]COC(N)=O&&[3*]O&[4*]O&&
[1*]OC&[1*]C1=CC=CC(C2=C(CC3=CC=CC=C3)C3=CC([2*])=C([3*])C=C3[NH]2)=C1&[2*]OC&&[3*]OC&&
[1*]C&[1*]C1=NC(CN2CCCC23CCN(CC2CCC2)CC3)=CS1&&&
[1*]CC(=O)N(CC)CC&[1*]N1C(SCC(=O)NCC2=CC=CC=C2)=NC2=CC=CN=C21&&&
[1*]OC&[1*]C1=CC=C(S(=O)(=O)C2([2*])CCN(CC3=CN([3*])N=C3)CC2)C=C1&[2*]C&&[3*]C&&
[1*]C&[1*]C1=CC(S(=O)(=O)NCCCN2CCOCC2)=CC=C1[2*]&[2*]Cl&&&
[1*]C1=CC=CC=C1C1=NC=C(C(=O)NCC2CCOCC2)S1&[1*]Cl&&&
[1*]OC&[1*]C1=CC([2*])=CC=C1NC1=NC=C2C=CN(C3=CC([3*])=CC([4*])=C3)C2=N1&[2*]NC(=O)CC(N)C(=O)O&&[3*]Cl&[4*]Cl&&
[1*]C&[1*]C1=CC(=O)OC2=CC(OCC(=O)N3CC([2*])CC([3*])C3)=CC=C12&[2*]C&&[3*]C&&
[1*]OC&[1*]C1=C(C(=O)C2=CC([2*])=C([3*])C([4*])=C2)C=C([5*])C2=CC=CC=C12&[2*]OC&&[3*]OC&[4*]OC&[5*]F&&
[1*]C&[1*]N1CCCCC1C1=NC(C(=O)NCC2=CC=C([2*])C=C2)=CC([3*])=N1&[2*]F&&[3*]C(F)(F)F&&
[1*]C#N&[1*]C1=CC=C(NC(=O)C2CC(C3=CC=CC=C3)=NO2)C=C1&&&
[1*]C(=N)N&[1*]C1=CC2=C(NCCC3=CC=CC([2*])=C3)C=CC=C2S1&[2*]C(=N)N&&&
[1*]C1=CC(C2=NC(CS(=O)(=O)CC(=O)NCCCCCC3=CC=CC=C3)=C([2*])O2)=CC=C1&[1*]C(F)(F)F&&[2*]O&&
[1*]NC(=O)OC&[1*]C1CCC(NC2=C[NH]C3=CC=C([2*])C=C23)CC1&[2*]C(C)=O&&&
[1*]N&[1*]C1(C2=CC=C(C3=NC4=C5C=CC=CC5=NN4C=C3CC3=CC=CC=C3)C=C2)CCC1&&&
[1*]Cl&[1*]C1=CC=CC(N2C=CN=C2)=C1[2*]&[2*]Cl&&&
[1*]OC&[1*]C1=CC(C2C3P(=O)(OC4=CC=CC=C4C(=O)C3([2*])[3*])CC2C2=CC=CC=C2)=CC([4*])=C1[5*]&[2*]O&&[3*]C(=O)O&[4*]OC&[5*]OC&&
[1*]C1=C(OCC(=O)NCCC(=O)C2=CC=C([2*])C([3*])=C2)C=CS1&[1*]Cl&&[2*]Cl&[3*]Cl&&
[1*]SC&[1*]C1=NC(=O)C2=C(NC(=O)CC2C2=CC=CC(OCC3=CC=CC=C3)=C2)[NH]1&&&
[1*]N&[1*]C1=NC=C(N2CC3C(C2)C3NC(=O)COC2=CC=CC=C2)C=N1&&&
[1*]OCCCC(=O)N(C)C&[1*]C1=CC=C2SC(CNC3=CC=C([2*])C=C3)=NC2=C1&[2*]C(=O)NCCC(=O)O&&&
[1*]NC(C)=O&[1*]C1=CC=CC(N([2*])C(=O)C2=CN(C3=CC=CC=C3)N=C2C2=CC=C([3*])C=C2)=C1&[2*]CC(=O)NC(C(=O)C(F)(F)F)C(C)C&&[3*]Cl&&
[1*]C&[1*]C1=NN([2*])C(N2C(SCC(=O)NCC3=CC=C([3*])C=C3)=NC3=CC=CC=C3C2=O)=C1&[2*]C&&[3*]F&&
[1*][N+](=O)[O-]&[1*]C1=CC=C(N2CCN(C3C4=CC=CC=C4CCNS3(=S)=O)CC2)C=C1&&&
[1*]OC&[1*]C1=CC=C(CN([2*])C2OCCOC3=CC=CC=C3CN([3*])CCOC3=C([4*])C=CC4=C3N=C([5*])[NH]4)C2[6*])C=C1&[2*]C&&[3*]C(=O)C(C)C&[4*]C&[5*]C(F)(F)F&[6*]OC&&
[1*]OC&[1*]C1=CC([2*])=C2C(=O)C([3*])C(C3=CC=C([4*])C([5*])=C3)OC2=C1&[2*]O&&[3*]OC&[4*]OC&[5*]O&&
[1*]C&[1*]N1CCC(N([2*])C(=O)C2=CC=C(C3=CC=C4C(=C3)C([3*])([4*])C(=O)N4[5*])C=C2)CC1&[2*]C&&[3*]C&[4*]C&[5*]C&&
[1*]C=CC(=O)OCC&[1*]N1C=C(C(=O)C2=CC=C3C=CC=CC3=C2)C2=CC=C([2*])C=C21&[2*]OC&&&
[1*]C(C)(C)C&[1*]C1=CC=C(S(=O)(=O)N2CCN3C=NC(COC4=CC=CN=N4)=C3C2)C=C1&&&
[1*]C(C)C&[1*]N1N=C(CCC2=CC=CC=C2)C2=CC=CC=C2C1=O&&&
[1*]C&[1*]C1=C([2*])C=CC=C1[3*]&[2*]N&&[3*]S(=O)(=O)N(C)CC(N)=O&&
[1*]C&[1*]C1=CC=CC=C1CC1=NN(C2=CC=C([2*])C=C2)C(C2=CN(CC3=CC=CC=C3)N=C2C2=CC=C([3*])C=C2)=C1&[2*]Br&&[3*]F&&
[1*]OC&[1*]C1=CC=CC2=C1N=C(N1C([2*])=CC3=CC=CC=C31)S2&[2*]C&&&
[1*]OC&[1*]C1=CC([2*])=C(NC(=O)COC(=O)CSC2=NN=C([3*])[NH]C2=O)C=C1[4*]&[2*]OC&&[3*]S&[4*]Cl&&
[1*]C&[1*]C1=NC2=NC(NC3CCC4CNCCC43)=NN2C([2*])=C1&[2*]C&&&
[1*]C&[1*]C1=C2C3CCC4C5([2*])CCC(=O)C([3*])([4*])C5CCC4([5*])C3([6*])CCC2([7*])CCC1=O&[2*]C&&[3*]C&[4*]C&[5*]C&[6*]C&[7*]C&&
[1*]C1=CC=C(C=CC(=O)C2=CC=C([2*])C=C2)C=C1&[1*]O&&[2*]O&&
[1*]C(=O)OC(C)CC&[1*]C1=CC2=C([2*])C=CC([3*])=C2[NH]1&[2*]OC&&[3*]OC&&
[1*]C&[1*]C([2*])(C(=O)C1=CC=C(C2=CC=CC=C2)C=C1)[N+]([3*])=CC1=CC=CC=C1&[2*]C&&[3*][O-]&&
[1*]CO&[1*]C1CCCN1CC1=NC(CC2=CC=CC=C2[2*])=NO1&[2*]Cl&&&
[1*]C(=O)N(CC)CC&[1*]C1CCCN(C2=CC=C(C3=NC4=CC([2*])=C([3*])C=C4N3[4*])C=C2)C1&[2*]Cl&&[3*]Cl&[4*]CC&&
[1*]C1=CC=C(C2=NC3=CC=CC=C3C(=O)N2CC2=CC=CN=C2)C=C1&[1*]O&&&
[1*]C&[1*]C1=CC=CC=C1N1CCN(CC2=C[NH]C3=NC=C(C4=NC=CO4)C=C23)CC1&&&
[1*]C&[1*]C1CN([2*])C(=O)C2=CC(NS(=O)(=O)C3=CC=CC([3*])=C3)=CC=C2OC1CN([4*])CC1CCCCC1&[2*]C(C)CO&&[3*]Cl&[4*]C&&
[1*]F&[1*]C1=CC=C2[NH]C=C(CCCC3=NC4=CC=CC=C4[NH]3)C2=C1&&&
[1*]CC&[1*]N1C(SCC(=O)NC2=CC=C([2*])C=C2)=NC2=C(SCC2)C1=O&[2*]OC&&&
O=C(NCCC1=CC=CS1)C(=O)NCCC1CCN(C(=O)C2=CC=CC=C2)CC1&&&
[1*]F&[1*]C1=CC=C([2*])C(NC(=S)NNC(=S)NCCCCCCCNC(=S)NC2=CC=C([3*])C=C2)=C1&[2*]F&&[3*]F&&
[1*]C(=O)OCC&[1*]C1CC1C1=CC=CC(=O)N1CC1=CC=CC=C1&&&
[1*]C&[1*]N(CCCCCCNC(=O)C1=CC=CC2=C1[NH]C1=C([2*])C=CC([3*])=C1C2=O)CC1=CC=CC=C1&[2*]C(F)(F)F&&[3*]C(F)(F)F&&
[1*]C(=O)NC(C)(C)C&[1*]C(C1=CC=C([2*])C=C1)N(C(=O)CCC(=O)NC1=NC=CS1)C1CCC1&[2*]F&&&
[1*]C&[1*]C1=CC=C(S(=O)(=O)N2CCCC2)C=N1&&&
[1*]OC&[1*]C1=CC=CC(C2=NN=C([2*])O2)=C1&[2*]CSCCN(C)C&&&
[1*]C1=CC=C(C2CC(C3=CC=CC=C3)=NN2C=C2SC(=S)N(C3=CC=CC=C3)C2=O)C=C1&[1*]Cl&&&
[1*][N+](=O)[O-]&[1*]C1=CC=C(OCC2=NN=C(SCC3=CC=C(C4=CC=CC=C4)C=C3)O2)C=C1&&&
[1*]C&[1*]C1=CC([2*])=CC(C(=O)NCC2CN(C3=CC=C(N4CCOCC4)C([3*])=C3)C(=O)O2)=C1&[2*]C&&[3*]F&&
[1*]C1=CC=C(C=CC(=O)NC2=CC=C(OCC3=CC=C4C=CC=CC4=N3)C=C2)C=C1[2*]&[1*]O&&[2*]O&&
[1*]C=CC(=O)NN=CC(CCCCC)CCCCCC&[1*]C1=CC=CC=C1[2*]&[2*]C(=O)O&&&
[1*]C&[1*]C1([2*])OC2=CC=C([3*])C=C2C(N2CCN(CC3=NC4=CC=CC=C4[NH]3)CC2)C1[4*]&[2*]C&&[3*]C#N&[4*]O&&
[1*]C#N&[1*]C1=CC=C(C(=O)NC(=NC2CCCCC2)NCC2=CC=CC=C2)S1&&&
[1*]C(=O)OCC&[1*]C1=C([2*])NC([3*])=C([4*])C1C1=CC([5*])=CC=C1[6*]&[2*]C&&[3*]C&[4*]C(=O)OCC&[5*]Cl&[6*]OC&&
[1*]C(=O)NCCCC(=O)O&[1*]C1=CC=C(OC2=CC=CC=C2[2*])C(N2CCC3=CC=CC=C32)=C1&[2*]OC(F)(F)F&&&
[1*]OC&[1*]C1=CC(C(=O)C([2*])C2=CC=C([3*])C=C2)=CC(OC2OC([4*])C([5*])C([6*])C2[7*])=C1&[2*]C&&[3*]O&[4*]CO&[5*]O&[6*]O&[7*]O&&
[1*]C=CC(=O)N(CC)C(C=CC(=O)OCC)CCC&[1*]C1=CC=C([2*])C=C1&[2*]Cl&&&
[1*]C1=CC(C(=O)NN=CC2=CC=CN=C2)=CC=C1&[1*][N+](=O)[O-]&&&
[1*]OC&[1*]C1=CC=CC2C(=C1)C([2*])=C1C(=O)CC([3*])CC12[4*]&[2*]CC(=O)O&&[3*]C(=O)O&[4*]C&&
C1=CN=C(OC2CCN(C3=NC=CC=N3)C2)N=C1&&&
[1*]C(C)=O&[1*]N1CCCC1CC1CCN(C(=O)C=CC2=CC([2*])=CC([3*])=C2)CC1&[2*]F&&[3*]F&&
[1*]C&[1*]C1=C(CN([2*])CC([3*])C2=CC=CC=C2[4*])[NH]C2=CC=CC=C12&[2*]C&&[3*]O&[4*]O&&
[1*]C&[1*]C1=CC=C(C2=CN3C(=N2)SC2=CC(C(=O)NCC4CCCO4)=CC=C23)C=C1&&&
[1*]Cl&[1*]C1=CC=CC(C2=C[NH]C(C=CC3=CC=C4C=CC=CC4=N3)=N2)=C1&&&
[1*]OC&[1*]C1=CC=C2C=C(C(=O)NCCC3=C[NH]C4=CC=CC=C34)C=CC2=C1&&&
O=C(NCCCOC1=CC=CC=C1)C1=CC=C2SC(NC(=O)NCC3=CC=CC=C3)=NC2=C1&&&
[1*]SC&[1*]C1=NC([2*])=C2SC3=NC4=CC=CC=C4N3C2=N1&[2*]NCCCN(C)C&&&
[1*][N+](=O)[O-]&[1*]C1=CC(CSC2=NN=NN2C2=CC=C3OCOC3=C2)=CC([2*])=C1&[2*][N+](=O)[O-]&&&
[1*]C=NNC(N)=O&[1*]C1=CC=C(OCC2=CC=C([2*])C=C2[3*])C=C1&[2*]Cl&&[3*]Cl&&
[1*]CC&[1*]C1C(=O)NC([2*])CC2=CC(NC(=O)CCCCCCCCC(=O)NC3=CC=C4C(=C3)C5=O)=CC=C21&[2*]C(N)=O&&&
[1*]C&[1*]C1=CC([2*])=NC(NC(=O)CSC2=NC=CC([3*])=N2)=N1&[2*]C&&[3*]N&&
[1*]C12CCC(OC(=O)C=CC3=CC=C([2*])C([3*])=C3)C([4*])(CCC3([5*])C([6*])=CCC4OC(=O)C(=C)C43)C1CCCC2=[N+]([7*])[8*]&[1*]C&&[2*]O&[3*]O&[4*]C&[5*]C&[6*]C&[7*]C&[8*]C&&
[1*]SCC&[1*]C([2*])=C1C(=O)CCCC1=O&[2*]SCC&&&
[1*]C(=O)CCCCCC&[1*]N1CSCC1C(=O)NC([2*])CC1=CC=CC=C1&[2*]C(O)CNC(C)(C)C&&&
[1*]C&[1*]N(CC1=CC=CC=C1)S(=O)(=O)C1=CC=C(NC(=O)C2=CC=C3C=CC=CC3=C2)C=C1&&&
[1*]OC(=O)CCC&[1*]C1CCC2([2*])C(=CCC3C2CCC2([3*])C([4*])CCC32)C1&[2*]C&&[3*]C&[4*]C(C)NC(C)=O&&
[1*]C&[1*]C=C1SC(=O)N(CC2=CC=CC=C2[2*])C1=O&[2*]C(F)(F)F&&&
[1*]CC=C&[1*]N1CC(=O)N2C(CC3=CC=C([2*])C=C3)C(=O)N(CC3=CC=CC4=C3N([3*])C=C4C(=O)NC3=CC=C(C4=CC=CN=C4[4*])N=C3)CC2N1C(=O)NCC1=CC=CC=C1&[2*]O&&[3*]C&[4*]OC&&
[1*]C1=CC=C(C2=CC=C(C=C3SC(=S)NC3=O)O2)C=C1[2*]&[1*]Cl&&[2*]Cl&&
[1*]CC(C)C&[1*]C(NC(=O)C1=CC=C([2*])S1)C(=O)NC1=CC([3*])=CC=C1[4*]&[2*]C(C)C&&[3*]C(F)(F)F&[4*]Cl&&
[1*]OCC&[1*]C1=CC=C(C2=CC=C(S(=O)(=O)NC3=CC=CC=C3)S2)C=C1&&&
[1*]NN=C(C)CCC&[1*]C1=NC([2*])=NC(NC2=CC=CC([3*])=C2)=N1&[2*]NCCC&&[3*]OC&&
[1*]C&[1*]C1CN(C(=O)N2CC3=C([NH]N=C3NC(=O)C3=CC=CC([2*])=C3)C2([3*])[4*])C([5*])CN1CC1CCC1&[2*]F&&[3*]C&[4*]C&[5*]C&&
C1=CC(C[N+]2=CC=C(N3CCCC3)C=C2)=CC(OC2=CC=C(C[N+]3=CC=C(N4CCCCC4)C=C3)C=C2)=C1&&&
[1*]CC(=O)NC(=S)NC(C)CC&[1*]N1CCC([2*])CC1&[2*]C&&&
O=C(NC1CCC2(CCCNC2)CC1)C1=CC=CN=C1NC1=CN=CN=C1&&&
[1*]C(=C)C&[1*]C1CCC2(COC(=O)N3C=CN=C3)CCC3([2*])C(CCC4C5([3*])CC6=CN=CN=C6C([4*])([5*])C5CCC43[6*])C12&[2*]C&&[3*]C&[4*]C&[5*]C&[6*]C&&
[1*]N&[1*]C1=NC(=O)N(C2OC([2*])C([3*])C2[4*])C=N1&[2*]CO&&[3*]O&[4*]O&&
[1*]C&[1*]C1=CC=CC(NN=CC2=CC=CC=C2[2*])=C1&[2*]OCCO&&&
[1*]C(=O)O&[1*]C(C1=CC=C([2*])C=C1)N1C(=O)C2=CC=CC=C2C(=O)N(CCC2CCCCC2)C2=CC=C([3*])C=C21&[2*]O&&[3*]I&&
[1*]CCC&[1*]N1C(SCC(=O)NC(=O)CC2=CC=CC=C2)=NC2=C(SC=C2)C1=O&&&
[1*]CN(CCC)CCOC&[1*]C([2*])(C1=CC=CC=C1)C1=CC=CC=C1&[2*]C#N&&&
[1*]OC&[1*]C1=CC=C2N=C(NC3CCN([2*])CC3)C3=NN=NN3C2=C1&[2*]C(C)=O&&&
[1*]CC&[1*]C1=CC=C2NC(=O)C(=NN=C3SCC(=O)N3C3CCCCC3)C2=C1&&&
O=C(NC1=CC=CC=C1C(=O)NCC#CC1=CC=C2N=CN=C(NC3=CC=CC(C(=O)N4CCNCC4)=C3)C2=C1)C1CCNCC1&&&
[1*]C1=CCCC(=C)C1(SC1=CC=CC=C1)SC1=CC=CC=C1[2*]&[1*]C&&[2*]CCCCC&&
[1*]OC&[1*]C1=CC=C2C(=C1)C1(CCN(CCCN3N=C(C4=CC=C([2*])C=C4)CCCC3=O)CC1)OC2C1=CC=CC=C1&[2*]F&&&
[1*]N(C)C&[1*]C1(C2=CC=NC=C2)CCC2(CCCCC2)CC1&&&
[1*]C(=O)OCC&[1*]C1=C(NC(=O)C2CCN(CC(=O)N3CC([2*])OC([3*])C3)CC2)SC2=C1CCC([4*])([5*])C2&[2*]C&&[3*]C&[4*]C&[5*]C&&
[1*]C(N)=O&[1*]N1C=C(NC(=O)N2CC([2*])CC2C(=O)NCC2=CC=CC([3*])=C2[4*])C2=CC=CC=C21&[2*]F&&[3*]Cl&[4*]F&&
[1*]CNC(=S)NC&[1*]C1CN(C2=CC=C(C3=NN=C4SC(C5=CC=C([2*])C=C5[3*])=NN34)C=C2)C(=O)O1&[2*]C&&[3*]C&&
[1*]OC(C)=O&[1*]C(C(=O)C=CC1=CC=CC=C1)C1=CC=CC=C1&&&
[1*]OC&[1*]C1=CC([2*])=CC(C2=C(C3=CC=CC([3*])=C3[4*])C3=C(NC4CCCCC4)N=CN=C3O2)=C1&[2*]OC&&[3*]OC&[4*]C&&
[1*]C&[1*]N1C(=O)C2=C(C=C(C3=CC=C([2*])C=C3)[NH]2)N([3*])C1=O&[2*]Br&&[3*]C&&
[1*]CCC(=O)O&[1*]C1=NOC(C2=CSC=C2)=C1&&&
[1*]CCCCCC&[1*]C=C1CC([2*])([3*])OC1=O&[2*]CO&&[3*]COC(C)=O&&
[1*]OC&[1*]C1=CC=CC=C1N1CCN(C2=NC([2*])=C([3*])C(C([4*])CN3CCCCC3)=N2)CC1&[2*]C&&[3*]C&[4*]C&&
[1*]C(=O)OC&[1*]C1=CC=C(CN(CC2=CC=C([2*])C([3*])=C2)CC2CCCO2)O1&[2*]O&&[3*]O&&
[1*]C&[1*]N1CCC(N2C=NC3=C(C4=CC=C([2*])C=C4)N=CN=C32)CC1&[2*]F&&&
[1*]Cl&[1*]C1=CC=C(CN2C=C(CC3=CC=C([2*])C=C3[3*])C3=CC([4*])=CC=C32)C([5*])=C1&[2*]Br&&[3*]Cl&[4*]Br&[5*]Cl&&
CSCCC(N)C(=O)NCC(=O)O&&&
[1*]OC&[1*]C1=CC=C(C2=CC(C3=NOC([2*])=N3)=C3C=CC=CC3=N2)C=C1[3*]&[2*]CCC(=O)NCCN(C)C&&[3*]F&&
[1*]C&[1*]C1=CN=C([2*])C(N2CCC([3*])CC2)=N1&[2*]CN(C)C&&[3*]C&&
[1*]C&[1*]C1=CC=CC([2*])=C1NC(=O)C1CCCN1C(=O)C([3*])CC1=CC=C2C=CC=CC2=C1&[2*]C&&[3*]NC&&
[1*]C(=O)OCC&[1*]C1=CC=C(C2=CSC(NC(=O)COC3=CC=C([2*])C=C3[3*])=N2)C=C1&[2*]Cl&&[3*]Br&&
[1*]N&[1*]C(CC1=CC=C([2*])C=C1)=NNC(=O)C1=CC=CC=C1[3*]&[2*]O&&[3*]O&&
[1*]N&[1*]C1=CC=CC(NC2=NC(C3=CC=C([2*])C=C3)=CC(C3=CC=C([3*])C=C3)=N2)=C1&[2*]F&&[3*]F&&
[1*]NC&[1*]C1CCC(C2=C[NH]C3=CC=C(NC(=O)C4=CC=C([2*])C=C4[3*])C=C23)CC1&[2*]C&&[3*]C&&
[1*]NC(C)=O&[1*]C1=CC=C(SCC(=O)NC2=CC([2*])=CC=C2[3*])C=C1&[2*]N(C)S(C)(=O)=O&&[3*]OC(C)=O&&
[1*]C&[1*]N1C(=N)NC(C2=CC=CC(C(=O)NC3CC3)=C2)(C2CC2)C2=C1CC([2*])([3*])CC2=O&[2*]C&&[3*]C&&
[1*]OC&[1*]C1=CC(NC2=NN3C([2*])=CC(C4=CC=C([3*])C=C4)=NC3=N2)=CC([4*])=C1&[2*]C(F)(F)F&&[3*]C#N&[4*]OC&&
[1*]CC=C(C)C&[1*]C1=CC(C2CC(=O)C3=C(C2)[NH]C(C(=O)NC2CCCCCC2)=C3[2*])=C([3*])C=C1[4*]&[2*]C&&[3*]O&[4*]O&&
[1*]CC=C&[1*]N1C(C2=CC=NC=C2)=C(C2=CC=C([2*])C=C2)C(=O)C2=CC=CC=C21&[2*]O&&&
[1*]CCCCCC&[1*]N(CCCCCSC1=NC(C2=CC=CC=C2)=C(C2=CC=CC=C2)[NH]1)C(=O)NC1=CC=C([2*])C=C1[3*]&[2*]F&&[3*]F&&
[1*]OC&[1*]C1=CC=C(S(=O)CCN2CCCC2)C=C1&&&
[1*]C&[1*]C1=CC([2*])=C2C([3*])=C(C(=O)NC3=N[NH]N=N3)SC2=N1&[2*]C&&[3*]N&&
[1*]OC&[1*]C1=CC([2*])=C(C2=NOC3C(=O)N(C4=CC=C([3*])C=C4[4*])C(=O)C23)C=C1[5*]&[2*]C&&[3*]Cl&[4*]Cl&[5*]OC&&
CC(N)=NCCCCCCCCCCCC(=O)NCC(=O)O&&&
[1*]C(C)CN&[1*]C1=CC=CC([2*])=C1&[2*]O&&&
O=C1CCN2C(CC(=O)N3CCOCC3)=NC=C2C(C2=CC=CC=C2)N1&&&
[1*]S(C)(=O)=O&[1*]C1=CC=C(N2N=C([2*])C([3*])=N2)C=C1&[2*]Br&&[3*][N+](=O)[O-]&&
C1=CC=C(CN2C=C(CCCC3=CC=CC=C3)N=N2)C=C1&&&
[1*]OC&[1*]C1=CC=C2C(NN=CC3=CC=CC=C3[2*])=CC([3*])=NC2=C1&[2*]Cl&&[3*]C&&
[1*]OC&[1*]C1=CC=C(C2=CC(C3=CC=C([2*])C=C3)=NC(SCC(=O)NCCC3=CC=CC=C3)=N2)C=C1&[2*]F&&&
[1*]CNC(C)=O&[1*]C1=CC=C(C2=CC=CC([2*])=C2)O1&[2*]I&&&
[1*]C&[1*]C1=C(C=NNC(=O)C2=CC=C3C=CC=CC3=C2)SC=C1&&&
[1*]OCC&[1*]C1=CC=C(C(=O)C2=C([2*])C(=O)N([3*])C2C2=CC=CN=C2)C=C1&[2*]O&&[3*]CCN(C(C)C)C(C)C&&
[1*]C&[1*]C1=NN(CCCNC(=O)NC2=CC=CC=C2CN2CCOCC2)C([2*])=C1&[2*]C&&&
[1*]OC&[1*]C1=CC([2*])=CC(C2C3=C(N=C4SCCN42)N=C2C=CC=CN2C3=O)=C1[3*]&[2*]Br&&[3*]OC&&
[1*]NC&[1*]C1=C([2*])N=C(C2=CC=C([3*])C=C2)O1&[2*]C#N&&[3*]OC&&
[1*]OC&[1*]C12C=CC3(CC1[2*])C1CC4=CC=C([3*])C5=C4C3(CCN1[4*])C2O5&[2*]C(C)(C)C&&[3*]O&[4*]C&&
[1*]C1=CC=C(CCNC(=O)C2=CC(=O)[NH]C3=CC=CC=C23)C=C1&[1*]Cl&&&
[1*]C=CC(C)(O)CCCC&[1*]C1C([2*])CC([3*])C1[4*]&[2*]O&&[3*]O&[4*]CC=CC(=O)O&&
C1=CC=C(CN2CCCN(C3=CC=NC4=C3C=C[NH]4)CC2)N=C1&&&
[1*]C1=CC=C2C(=O)C(C=C3C=C[NH]C4=CC=CC=C34)=C[NH]C2=C1&[1*]Cl&&&
[1*]C&[1*]C1=CC=C2CCC3=C(C2=C1)N(C1=CC=C([2*])C=C1)C(=N)C([3*])=C3&[2*]Br&&[3*]C#N&&
[1*]C&[1*]C1=CC=C(NC2CCN(C(=O)C3=NN([2*])C(=O)C4=CC=CC=C34)CC2)N=N1&[2*]C&&&
[1*]OC(COC(=O)C(CCCCCCCCC)CCCCCCCCC)COC(=O)C(CCCCCCCCC)CC(=O)O&[1*]C1OC([2*])C([3*])C([4*])C1[5*]&[2*]CO&&[3*]O&[4*]O&[5*]O&&
[1*]CCC(=O)O&[1*]C1=NN(C2=CC=CC([2*])=C2)C(C2=CC=CC([3*])=C2)=C1&[2*]Cl&&[3*]C(F)(F)F&&
[1*]CC&[1*]C1=NC(NCC2=CC=C3[NH]N=CC3=C2)=NC(N([2*])CC2=CC=CC=C2)=C1[3*]&[2*]C&&[3*]NCC(C)C&&
[1*]NC(N)=S&[1*]N=C(CC1=CC=CC([2*])=C1)C1=CC([3*])=CC=C1[4*]&[2*][N+](=O)[O-]&&[3*]Cl&[4*]Cl&&
[1*]C&[1*]C1=CC=C(S(=O)(=O)NC2=NN=C([2*])S2)C=C1&[2*]N&&&
[1*]CC&[1*]C1=NC=NC(C2=CC=C(C(=O)N3CCC4(CC3)CCN(C3=CC=C([2*])C=N3)CC4)C([3*])=C2)=C1C#CC1=CC=C([4*])N=C1&[2*]C(=O)N(C)C&&[3*]F&[4*]N&&
[1*]OCC&[1*]C1=CC=CC=C1NC(=O)C1CC(=O)N(C2=CC=C3OCCOC3=C2)C1&&&
[1*]C1=CC(=O)[NH]C2=C([2*])C=C3C=CC=CC3=C12&[1*]C(F)(F)F&&[2*][N+](=O)[O-]&&
[1*]OC&[1*]C1=CC=NC(CN([2*])C(=O)C2CCC(=O)N(CC3CCC([3*])CC3)C2)=N1&[2*]C&&[3*]C&&
[1*]C(C)=O&[1*]N1C2=CC=C(S(=O)(=O)NCC3=CC=CC=C3)C=C2CC1[2*]&[2*]C&&&
[1*]OC&[1*]C1=CC=C(C(=O)NC2=CC=C(C(=O)NC3=CC=NC=C3)C=C2)C=C1S(=O)(=O)N1CCCCC1&&&
[1*]C(=O)CC&[1*]C1=CN=C2C=CC(C3=CC([2*])=C([3*])C([4*])=C3)=CC2=C1NC1=C([5*])C=C(CCN2CCCC2)[NH]1&[2*]Cl&&[3*]O&[4*]Cl&[5*]C&&
[1*]OC&[1*]C1=CC=CC(CN2CCC3C(C2)C2=CC(C4=CC=CS4)=CC=C2N3[2*])=C1[3*]&[2*]C&&[3*]O&&
[1*]C&[1*]C1=CC=C(S(=O)(=O)N2CCN(C(=O)C3=CC=C(CSC4=NN=C([2*])S4)O3)CC2)C=C1[3*]&[2*]C&&[3*]C&&
[1*]CCC(C)C&[1*]N(CC1=CC=CC=C1)C1=NC([2*])=NC2=C1C([3*])=C([4*])S2&[2*]N&&[3*]C&[4*]C(=O)NC(C)(C)C&&
[1*]C&[1*]C1([2*])OC2C(CCC3=CC=CC=C3)OC(N3C=NC(C4=CC=CN=C4)=C3)C([3*])([4*])C2O1&[2*]C&&[3*]C&[4*]C&&
[1*]C&[1*]C1=NC=NC([2*])=C1C(=O)N1CCC(C(=O)NCC2=CC([3*])=CC=C2[4*])CC1&[2*]C&&[3*]Br&[4*]C(F)(F)F&&
[1*]CO&[1*]C1NCC([2*])C([3*])C1[4*]&[2*]O&&[3*]O&[4*]O&&
[1*]S(=O)(=O)NCCCOCC&[1*]C1=CC=C(N2CCCC2)C(N=CC2=CC=C([2*])C=C2)=C1&[2*]OC&&&
[1*]C(C)C&[1*]C1=NC([2*])=C(C2=CC=C3NC([3*])C4CCN([4*])C4C3=C2)[NH]1&[2*]C(C)C&&[3*]CO&[4*]C(=O)CN(C)C&&
O=C1C=C(N2CCOCC2)C2=CC=CN=C2C1C1=CC=C2OCOC2=C1&&&
[1*]OC&[1*]P1(=S)NCCCO1&&&
[1*]C(N)=O&[1*]C1=NON=C1[2*]&[2*]NC=CCl&&&
O=S1(=O)N=C(NC23CCC(CCC2)C3)NC2(CCCCC2)C1C1=CC=CC=C1&&&
C1=CC(OCCOCCOC2=CC=C(OCCN3CCCC3)C=C2)=CC(C2=CC=C(C3=CC=CC=C3)C=C2)=C1&&&
[1*]C&[1*]C1=CC(NC(=O)C2=C(OCC3CC3)C=CC=C2[2*])=NO1&[2*]Br&&&
[1*]C&[1*]C1=CC=C([2*])C=C1S(=O)(=O)NC1=CC=C2NC(=O)CC2=C1&[2*]Cl&&&
[1*]OC&[1*]C1=CC=C2C=C(C3=CC=C([2*])C=C3)C=CC2=C1CN1CCCC1&[2*]F&&&
CSCCC(N)CC(=O)NCCCCCC(=O)NC(CCCN=C(N)N)C(N)=O&&&
[1*]C&[1*]N(C1=NC=NC2=C1CCN(C(=O)CC1=CSC=N1)CC2)C1CCOCC1&&&
[1*]C1=CC=C(C2=NN3C(=O)C(CCC(=O)N4CCCCC4)C=NN3C2)C=C1&[1*]Cl&&&
[1*]OC&[1*]C1=CC=C([2*])C=C1N1N=CC2=C(OC3=CC=CC=C3)N=CN=C21&[2*]C&&&
[1*]C1=CC=C(OC2=CC(NC(=O)C3=CC=CS3)=CC=C2)C=C1&[1*]Cl&&&
O=C(NC1=CC=C2N=CC=NC2=C1)C1=CC=C(C2=CC=CC=C2)C=C1&&&
O=C1C2CC=C3CSCC1C32&&&
[1*]NC(=O)CCC&[1*]C1=C([2*])C=C2C(=O)C3=CC([3*])=CC=C3C(=O)C2=C1[4*]&[2*]C(=O)OC&&[3*]C&[4*]OC&&
[1*]OCC&[1*]C1=CC=C(S(=O)(=O)NCC([3*])NC(=O)CC2=CC=C([2*])C=C2)C=C1&[2*]OC&&[3*]C(=O)O&&
[1*]CC&[1*]C1=NN(C2=CC=NN2[2*])C2=C1C(C1=CC=C([3*])C=C1)N(C1=CC([4*])=CC=C1[5*])C2=O&[2*]C&&[3*]Cl&[4*]Cl&[5*]C&&
[1*]C(C)NC(=O)C(C)(F)F&[1*]C1=CC=C(OC2=CC=C3C(=C2)CCN3C(=O)C2CC2)C=C1&&&
[1*]CC(C)C&[1*]C1=CC=C2C([2*])=C([3*])C([4*])=NC2=C1&[2*]N&&[3*]C#N&[4*]SCC(N)=O&&
[1*]C1=CC(OCC(=O)NC2=CC(C(=O)OCC(=O)NCCC3=C[NH]C4=CC=CC=C34)=CC=C2)=CC=C1&[1*]Cl&&&
[1*]CCCC&[1*]N1CCN(C2=NC3=C(SC=C3)N3C=CC=C23)CC1&&&
[1*]C(C)(C)C&[1*]C1=CC=C(N2CCN(CC3=CC=C([2*])C=C3)CC2)C=C1&[2*]Cl&&&
[1*]NCCOC&[1*]C1=NC=CC(C2=C(C3=CC=C([2*])C=C3)N=C3SC(C4=CC=C([3*])C=C4)=NN23)=N1&[2*]F&&[3*]F&&
[1*]SC&[1*]C1=NC2=C(N3CCN([2*])CC3)N=CN=C2N1C1OC([3*])C([4*])C1[5*]&[2*]C(=O)CCCBr&&[3*]CO&[4*]O&[5*]O&&
[1*]OCCCCCC(=O)O&[1*]C1=CC(C2=CC=CC=C2)=CC(C2=CC=CO2)=N1&&&
[1*]CC&[1*]C1([2*])C(=O)OCC2=C1C=C1C3=C(CN1C2=O)C(C[N+]1=CC=C([3*])C=C1)=C1C=C([4*])C=CC1=N3&[2*]O&&[3*]C=O&[4*]C=O&&
[1*]C1=CC=CC=C1C1CCN(CN2N=C(C3=CC=C4C=CC=CC4=C3)OC2=S)CC1&[1*]Cl&&&
O=C(CN1CC2CCCN(C3CCOCC3)CC2C1)N1CCOCC1&&&
[1*]OC&[1*]C1=CC=C(N2N=C([2*])C3=C2C(=O)N(C2=CC=C(C4(CNC(=O)C5=CC([3*])=CC([4*])=C5)CC4)C=C2)CC3)C=C1&[2*]C(F)(F)F&&[3*]OC&[4*]OC&&
[1*]C&[1*]C(C1=CC=CC2=CC=CC=C12)N1CCN(C2CN(CC3=CC=CC=C3)S(=O)(=O)C2)CC1&&&
[1*]NC(=S)S&[1*]C1=CC=CN=C1&&&
O=C(NCC1=CC=C(S(=O)(=O)NCC2=CC=CO2)C=C1)C1=CC=CC=C1&&&
[1*]C&[1*]C1=CC=CC(NC(=O)NC2=CC([2*])=CC=C2OC2=CC=CC=C2)=C1&[2*]Cl&&&
[1*]C&[1*]C1=CC=C(N2N=C3C(=O)N(CC(=O)NC4=CC=C(C(=O)N5CCOCC5)C=C4)N=C([2*])C3=C2[3*])C=C1&[2*]C&&[3*]C&&
[1*]N(C(=O)CCC)S(C)(=O)=O&[1*]C1=CC=C(NC2=C3C=CC([2*])=CC3=NC3=CC=CC=C23)C=C1&[2*][N+](=O)[O-]&&&
[1*]C&[1*]C1=CC([2*])=CC=C1NN=C1C2=CC=CC=C2OCC1([3*])[4*]&[2*]S(N)(=O)=O&&[3*]C&[4*]C&&
[1*]C&[1*]C1([2*])CC2=C(SC(NC(=O)C3=CC=CC=C3NCCN3CCOCC3)=C2[3*])C([4*])([5*])N1&[2*]C&&[3*]C#N&[4*]C&[5*]C&&
[1*]OC&[1*]C1=CC=C([2*])C=C1CCN1C=NC2=C1[NH]C([3*])=NC2=O&[2*]C(C)=O&&[3*]SC&&
[1*]OC&[1*]C1C([2*])CC=C2C=CCC([3*])C21&[2*]O&&[3*]C(C)CCC=C(C)C&&
[1*]C(=O)NS(C)(=O)=O&[1*]C(C1=CC=CC=C1)C1=CC=CC=C1[2*]&[2*]Cl&&&
[1*]N&[1*]C1=CC([2*])=CC(NC2=C3C=CC=C([3*])C3=NC3=CC=CC=C23)=C1&[2*]N&&[3*]N&&
[1*]OC&[1*]C1=CC2=CN=C3C=C([2*])C([3*])=CC3=C2C=C1[4*]&[2*]OC&&[3*]OC&[4*]OC&&
[1*]C(CNC(=O)C1=CN=C2C=CC=CN2C1=O)NC(=O)C1=CC=C2OCOC2=C1&[1*]CCl&&&
[1*]C&[1*]C1=CC([2*])=C(CC(=O)NC2=CC=C(CCCCC3=NN=C(NC(=O)CC4=CC=CC=C4)S3)N=N2)C([3*])=C1&[2*]C&&[3*]C&&
[1*]C1=CC=C(CN2C(=O)CC3C2CCN3CC2CCOCC2)C=C1&[1*]F&&&
CCCCCCCCCCCCCCCC[N+](C)(C)CC[N+](C)(C)CCCCCCCCCCC&&&
[1*]C&[1*]C1=CC([2*])=NC(NC2=NCCN2)=C1&[2*]C&&&
[1*]CC&[1*]C(=C(C1=CC=CC([2*])=C1)C1=CC=C(OCC([3*])CN2CCCC2)C=C1)C1=CC=CC=C1&[2*]O&&[3*]O&&
[1*]OC&[1*]C1=CC=C(C2NC3=CC=CC([2*])=C3C3C=CCC32)C=C1[3*]&[2*]OC&&[3*]O&&
[1*]C&[1*]C1=NN2C(N3CCCC3)=CC(C3=CC=CC(OCC4=CC=CC=C4)=C3)=NC2=C1&&&
[1*]OC&[1*]C1=CC=C(NC(=O)C2=CC=CC(S(=O)(=O)N3CCN(CC=CC4=CC=CC=C4)CC3)=C2)C=C1[2*]&[2*]Cl&&&
[1*]C&[1*]C1CN(CC2([2*])CCCC2)C(=O)C2=C(C3=CC=CC(NS(=O)(=O)C4=CC=C([3*])C=C4)=C3)N(C3=CC=CC=C3)N=C2O1&[2*]O&&[3*]Cl&&
[1*]C1=CC=C2CC(=C)C3OC4=CC=CC=C4OC4=C3C2=C1&[1*]OC&&&
[1*]C1=C(C(=O)NC2=CC=CC(OC3=CC=C4C(=O)NC(=O)C4=C3)=C2)C([2*])=CC=C1&[1*]F&&[2*]F&&
[1*]C&[1*]C1=CC(C2=CC=CS2)=NC(NN=CC2=CC=CS2)=N1&&&
[1*]C#N&[1*]C1=CC=CC2=C(NCC3=CC=CC=C3)N=CN=C12&&&
[1*]Cl&[1*]C1=CC=C(C2=CSC(NN=CC3=CC=C([2*])C([3*])=C3)=N2)C=C1&[2*]Cl&&[3*]Cl&&
[1*]C1=CC=C2C=CC=C(S(=O)(=O)NC(CC3=CC=CC=C3)C(=O)NC3=CN=CS3)C2=C1&[1*]F&&&
[1*]OC&[1*]C1=CC=C(N2N=C(C(=O)N3CCOCC3)C3=C2C2=CC=CC=C2S(=O)(=O)C3)C=C1&&&
[1*]C&[1*]C(NC(=O)C1=NOC([2*])=C1)C1=CC=C(OC2CCN(C3=CC([3*])=NC=N3)C2)C=C1&[2*]C(C)(C)C&&[3*]C(F)(F)F&&
[1*]OC&[1*]C1=CC(CN2CCCC(CCOC3=CC=CC=C3)C2)=CC([2*])=C1[3*]&[2*]OC&&[3*]OC&&
[1*]C&[1*]C1=CC=C(C2=CN=C(NC3=CC=C([2*])C=C3)O2)C=C1&[2*]CCC(=O)O&&&
[1*]OCC&[1*]C1=CC=C(C2CC(C3=C([2*])C=CS3)=NN2C2=CC=CC=C2)C([3*])=C1[4*]&[2*]C&&[3*]O&[4*]OCC&&
[1*]C(=O)OCC&[1*]C1CCCN(C(=O)C2=CC=C3C(=C2)N(CC2=CC=CC([2*])=C2)C(=O)C2=CC=CC=C2S3=O)C1&[2*]OC&&&
[1*]C(=O)C(O)C(O)C(O)CO&[1*]N1N=C(C2CC2)SC1C1=CC=C([2*])C=C1&[2*]F&&&
[1*]NN=C(C(C)=O)C(=O)OCC&[1*]C1=CC=CC=C1&&&
[1*]C&[1*]C1=CC2=CC=CC=C2N1CCNC(=O)C1=CC=NC=C1&&&
[1*]C&[1*]C1=CC(=O)OC2=CC(OCC(=O)N3CCN(C4=CC=C([2*])C=C4)CC3)=CC=C12&[2*]F&&&
[1*]C(C)C&[1*]C1=CC=C(N2N=CC3=C2CCCC3NC(=O)CCOC2=CC=CC=C2)C=C1&&&
[1*]C&[1*]N1CN([2*])C2(C3=CC=CC=C3)C(C3=C4C=CC=CN4C(=O)C4=CC=CC=C34)C12&[2*]C&&&
[1*]OC&[1*]C1=CC=C([2*])C=C1NC(=O)NC1=CC=CN=C1SC1CCN1&[2*]S(N)(=O)=O&&&
[1*]CCC&[1*]C1=NC(C2=CC=CC=C2)C([2*])=C([3*])N1[4*]&[2*]C(=O)OC&&[3*]CC&[4*]O&&
[1*]OC&[1*]C1=CC=CC(N2CCN(CC([2*])CN3C=NC4=C(OCC5=CC=C([3*])C=C5)N=CN=C43)CC2)=C1&[2*]O&&[3*]F&&
[1*]S(N)(=O)=O&[1*]C1=CC=C(CNCC2=CC=CC=C2)C=C1&&&
[1*]OC&[1*]C1=CC=C(NC(=O)C(CC2=CC=CC=C2)NS(=O)(=O)C2=CC=CC3=NSN=C23)C=C1&&&
[1*]OCC&[1*]C1=CC=C2C=CC=CC2=C1C(=O)N1CCN(CC2CC2)CC1&&&
[1*]CC&[1*]C1=NC(CS(=O)C2=CC=C(C3=CC=CC=N3)N=N2)=NO1&&&
[1*]OC(C)=O&[1*]C1=CC=C(C(=O)NN2CCN(CCCOC3=CC=CC=C3)CC2)C=C1&&&
[1*]CCCN(C)C&[1*]N1C(C=CC2=CC=C([2*])C=C2)=NC2=CC=CC=C2C1=O&[2*]Cl&&&
[1*]NC&[1*]C1=NC(=O)C=C(C([2*])C2=CC=C3[NH]C=CC3=C2)[NH]1&[2*]O&&&
[1*]C&[1*]C1=CC(OCC(=O)NCCCN2CCOCC2)=C2C([2*])=CC(=O)OC2=C1&[2*]C&&&
[1*]CC&[1*]C1=NC=NC(C2=CC=C(C(=O)N3CCC(C4=CC=NC=C4)CC3)C([2*])=C2)=C1C#CC1=CC=C([3*])N=C1&[2*]F&&[3*]N&&
[1*]C&[1*]C(NS(=O)(=O)N([2*])CC1=CC=CC=C1)C1=CC=CC=C1&[2*]C(C)C&&&
[1*]C(=O)OC&[1*]C1=CC=CC(NC2=NC=C3C=CN(C4=CC=C([2*])C=C4)C3=N2)=C1&[2*]OC&&&
[1*]OC&[1*]C1=CC=CC(N2CCCN(C(=O)COC3=CC=CC=C3[2*])CC2)=C1&[2*]OC&&&
O=C(NC1=NN=C(C2CC2)N1C1CC1)C1=CN=CC=N1&&&
[1*]C1=CC=C2C(NCC3=CC=CN=C3)=NOC2=C1C(=O)C1=CC=CC=C1&[1*]O&&&
[1*]NC(N)=S&[1*]N=C1CC(C2=CC=CC=C2)=NC2=CC=CC=C12&&&
C1=C2CCN(OCC3CC3)CC2=NC2=CC=CC=C12&&&
[1*]C(=O)N(C)C&[1*]C1CCCN(C2=NC([2*])=CC([3*])=N2)CC1&[2*]C(F)(F)F&&[3*]C(F)(F)F&&
[1*]C&[1*]C1CCCCC1NC(=O)COC(=O)C(CC1=CC=CC=C1)N1C(=O)C2CC=CCC2C1=O&&&
[1*]CC&[1*]N1C(=O)C2=C(N=C(C3=CN(CC4=NOC(C5=CC=C([2*])C=C5)=N4)N=C3)[NH]2)N([3*])C1=O&[2*]C(F)(F)F&&[3*]CC&&
[1*]C&[1*]C1=CC=C(C2=CC=CC=C2[2*])N1C1=NC=NC2=C1C=C(CN1CCN(C3=CC=CC([3*])=C3)CC1)[NH]2&[2*]C(=O)O&&[3*]Cl&&
[1*]OC(C)=O&[1*]C1CCC2([2*])C(=CCC3C2CCC2([3*])C([4*])CCC32)C1&[2*]C&&[3*]C&[4*]C(C)N(C)C&&
[1*]F&[1*]C1=CC=C(C2=CSC(C3=CC=NC(NC4=CC=CC=C4)=N3)=N2)C=C1&&&
[1*]CCC&[1*]N1N=CN=C1COC1=NN2C(C3=CC=CC=N3)=NN=CC2=C1C1=C([2*])C=CC=C1[3*]&[2*]F&&[3*]F&&
[1*]C&[1*]C(C1=CC=C([2*])C=C1)N([3*])C(=O)C1=CC=C(S(=O)(=O)N2CCCCC2)C=C1&[2*]F&&[3*]C&&
[1*]CCN(CC)CC&[1*]N1N=C2C3=C(CCCC3)SC3=C2C1=CC=C3[2*]&[2*]C(=N)N&&&
[1*]C(=O)O&[1*]C1=CN(C2=CC=C([2*])C=C2)N=C1C1=CC=NC=C1&[2*]C(F)(F)F&&&
[1*]OC&[1*]C1=CC=CC2=C1OC(=O)C(C1=NC([2*])=C3C=CC=CC3=N1)=C2&[2*]C&&&
[1*]C#N&[1*]C1=C2C=CC=C([2*])N2C(NCC2CC2)=C1C1CC1&[2*]Cl&&&
[1*]CCC&[1*][N+]1C2CCC1CC(OC(C1=CC=CC=C1)C1=CC=CS1)C2[2*]&[2*]O&&&
C(1=NCCCCCCCCCCCCCN1)C1=C[NH]C2=CC=CC=C12&&&
[1*]C&[1*]C1=CC=C(NC(=O)CNC(=O)COC2=CC=CC=C2[2*])C=C1[3*]&[2*]F&&[3*]Cl&&
[1*]C(C)=O&[1*]C1=CC=C(CN(CC2=CC=C([2*])C([3*])=C2)C(=O)C2=CC=CO2)C=C1&[2*]Cl&&[3*]F&&
[1*]C&[1*]C(NC(=O)C([2*])CC1=CC=CC=C1)C(=O)NCC(=O)C1=C([3*])[NH]C2=CC=CC=C12&[2*]CS&&[3*]C(=O)O&&
[1*]C1=CC=C(CNC(=O)C2=CN=C3C=CC=CC3=C2[2*])C=C1&[1*]OC(F)(F)F&&[2*]O&&
[1*]C&[1*]C1=NOC(NC(=O)C2CCC(CNS(=O)(=O)C3=CC=CC4=CC=CC=C34)CC2)=C1&&&
[1*]CCC&[1*]C1=CC(=O)C2=CC=CC=C2C1=O&&&
[1*]C(F)(F)F&[1*]C1=CC(COC2CCC3CN(C4=CC=CC=C4[2*])CC23)=CC([3*])=C1&[2*]C(F)(F)F&&[3*]C(F)(F)F&&
[1*]C&[1*]N1CCC2=C(C1)C1=CC=CC=C1C1=C2[NH]C(C2=CC=NC([2*])=N2)=N1&[2*]N&&&
[1*]C&[1*]C1CN(C(=O)C2=CC=CC=C2)CCN1CCC1=CC=CC=C1[2*]&[2*]C#N&&&
[1*]O&[1*]C1=CC=C(C2OC3=CC([2*])=C([3*])C=C3C(C3C4=C(OC(C5=CC([4*])=C([5*])C([6*])=C5)C3COC3=C([7*])C([8*])=CC([9*])=C3C4=O)C2OCC2=CC=CC([10*])=C2)C2=CC([11*])=CC([12*])=C2)C=C1&[2*]O&&[3*]O&[4*]O&[5*]O&[6*]O&[7*]O&[8*]O&[9*]O&[10*]O&[11*]O&[12*]O&&
[1*]CC=C&[1*]C1C([2*])CC([3*])N=C1[4*]&[2*]C&&[3*]CC(C)C&[4*]SCC(C)C&&
[1*]CC=C&[1*]N1C(C2=CC=CC=C2)=CC2=CC([2*])=CC=C21&[2*]OC&&&
[1*]OCC&[1*]C1=CC=C(NC2=NC=NC3=CC=C(NC(=O)NC4=CC=CC=C4)C=C23)C=C1&&&
[1*]C&[1*]N1N=C([2*])C(CCN2CCC(CC3=CC=CC=C3)CC2)=C1N1CCCC1&[2*]C(F)(F)F&&&
[truncated: 1,224,451 more chars]
