# Supplementary material for: t-SMILES: a fragment-based molecular representation framework for de novo ligand design
Source: Nat Commun. 2024 Jun 11;15:4993. doi: 10.1038/s41467-024-49388-6 (PMC11167009; doi:10.1038/s41467-024-49388-6)
Supplement: Supplementary file 4 — Source Data [file 41467_2024_49388_MOESM4_ESM.zip › Soure data/Source data and code for all other graphs/Metrics/Models/Chembl/ChEMBL_TSID_S[mpl][r10][bs128][8_8_256_lr0.001]_SH/gen.smi.re_smils[1].smi]

CC(C)c1nc(CN2CCOC(Cn3cncn3)C2)cs1
COc1ccn2c3c(nc2c1)C(=O)c1ccccc1-3
Cc1c(C(C)C)cccc1C(C)C
Cc1c(Br)cc2c(=O)cc(C(=O)NCCCCNc3c4c(nc5ccccc35)CCCC4)oc2c1C
O=C(NCCN(CCO)CCO)c1ccc2c(=O)n3c(nc2c1)CCC3
Cc1cc(C)nc(SCc2nc(=O)c3ncn(C)c3[nH]2)n1
CCCC(=O)OCC1OC(n2ccc(=S)[nH]c2=O)C(O)C1O
O=C1CN(C(=O)c2ccsc2)CCN1
CNc1cc(C#N)nc2c1ncn2C1OC(COC(=O)c2ccc(N(C)C)cc2)C(O)C1(C)O
CC(C)(C)OC1OC(Sc2cc(C(=O)O)[nH]c2C(=O)O)C(O)C(O)C1O
O=C(CCc1cccs1)NCC(=O)NN=C1C(=O)Nc2ccccc21
Oc1ccc2ccccc2c1C(Nc1ccc(Cl)c(Cl)c1Cl)c1ccccc1
NC(=O)c1cccc2c(NCC3(O)CCCCC3)ncnc12
CC(C)(C)OC(=O)CNC(=O)c1c(N)ncnc1OCC(F)(F)F
CC(NC(=O)ON)C(=O)N1CCCC1C(=O)NC(Cc1ccccc1)C(=O)NC(CO)C(=O)NC(CC(=O)O)C(=O)O
CC(Nc1ncc(-c2ccc(C(=O)NCCN(C)C)cc2)n1C)c1cccc2ccccc12
COCC1c2[nH]c3ccccc3c2CCN1C(=O)C1CCOCC1
CN1CCN(c2nc3cc(C(F)(F)F)ccc3n2C(=O)CCl)CC1
COC1CC2(C)C(C(C)CC=CC(=O)O)CCC2C2CCc3cc(O)ccc3C12
O=C1NC(=O)c2c1c1c3ccccc3[nH]c1c1[nH]c3ccccc3c21
CN(c1ccccc1)c1cc(Cl)nc(N)n1
COCCN1CCN(Cc2nc3c(SC)c(F)c(F)c(F)c3[nH]2)CC1
CCN(C)Cc1ccc2c(c1)C(=NOCCO)C(=C1C(=O)Nc3ccc(S(N)(=O)=O)cc31)N2
COc1ccc(-c2noc(-c3ccc4c(c3)NC(=O)CO4)n2)cc1OC
O=C1Nc2ccccc2C1=NNC(=O)c1cc(-n2cccc2)cs1
Oc1cccc(-c2nc(-c3cccs3)no2)c1
c1ccc(-c2nc3cc4ccc(-c5ccncc5)nc4cc3[nH]2)cc1
Brc1ccc(Nc2ncccc2-c2ncnc3c2N=C2CCc4ccccc4C23)nc1
Cn1c(-c2ccc(F)cc2)c(C=O)c2c3cc(O)ccc3n(C)c(=O)c21
COc1cc(C(=O)c2csc3c(=O)cc[nH]c23)cc(OC)c1OC
COc1cc(C2CC(=O)N2c2ccc3ccccc3c2)cc(OC)c1OC
CCCCCOc1ccc(C(=O)Oc2ccc(NC(=O)c3cc(OC)c(OC)c(OC)c3)cc2)cc1
O=Cc1ccc2n1C(=O)N(Cc1ccccc1)C2=O
O=C(O)c1cccn2c(=O)c3c(O)cc(-c4ccccc4)cc3nc12
O=c1nc(-c2ccccc2O)[nH]c(Br)c1Br
CN(C)CCCOc1nccn1-c1cc(Nc2cccc(C(F)(F)F)c2)ncn1
CCOc1ccc(Cc2nc3cc(OC)ccc3n2C2CC3CCCC(C2)N3C)cc1
O=c1oc2cc(C=NNCc3cc4ccccc4nc3O)c(O)c([N+](=O)[O-])c2cc1O
COc1ccccc1N1CCN(Cc2nc3c(C)cccc3n2Cc2ccccc2)CC1
O=C(NC(=S)Nc1cccc(-c2n[nH]c(=S)o2)c1)c1cccc2ccccc12
COc1cc(NC(=O)C(=O)C(CC(=O)c2ccc(Cl)cc2Cl)C2OC(=O)C3(CCCC3)C2=O)cc(OC)c1OC
CCOC(=O)c1ncn(C(C)C)c1NC(=O)Nc1cccc(C(F)(F)F)c1Cl
NC(=O)CSc1nc2sccc(C(F)(F)F)c-2n1
Nc1ccc(Cl)cc1C(=O)Nc1ccccc1Br
N#CC1CCCC1C(=O)NC1CCCc2ccccc21
CSc1nc2sc3c(c2c(=O)n1-c1ccccc1)CCN(CCc1ccccc1)C3
COc1ccc(CNc2nc(N3CCCC(N)C3)ncc2C(N)=O)cc1OC
CCCn1c(=O)c(C(=O)NCc2ccc(C(F)(F)F)cc2)c(O)c2ccccc21
COc1ccc2c(CN3CCN(c4ccc(F)cc4)CC3)cc(=O)oc2c1
O=C(CCc1ccc(Cl)cc1)N1CCC2(CC(=O)N(CC3CC3)C2)C1
O=C(Nc1cccc(CN2Cc3ccccc3C2=O)c1)C(=O)c1c(CCc2cccc3ccccc23)sc2c1CNCC2
CC(C)C(NC(=O)C(CC(=O)O)NC(=O)C(CC(=O)O)NC(=O)C(CCC(N)=O)NC(=O)C(NC(=O)C(C)(C)C)C(C)C)C(=O)NCCCC1CCCCC1
CCCCCCCCCCc1ccc(C(=O)N(C)Cc2ccc(N(C)C(=O)CCc3c[nH]c4ccccc34)cc2)cc1
Cc1cc2c(cc1Cl)N(C(=O)NC1CCN(CCCc3ccc4cc(F)ccc4c3)CC1)CC2
CN(C)C1C=C(C(=O)Nc2ccccc2)C(OC(=O)c2cccc(Cl)c2)C1
CCn1c(=O)c(C(=O)NC2=NCCS2)c(O)c2ccccc21
O=C(CCCO)Nc1ccc2ncnc(Nc3ccc(Oc4ccccc4)cc3)c2c1
O=C(C1=C(S)C(=O)N(CCCN2CCOCC2)C1c1ccncc1)c1ccco1
CN(C)S(=O)(=O)c1ccc(NCCNC(=O)C2=CC(C)(C)NC2(C)C)c(C(F)(F)F)c1
O=Nc1scc(C(=O)NN=Cc2ccc([N+](=O)[O-])o2)c1N=O
CC(C)CC(NC(=O)C(CCC(=O)O)NC(=O)C(Cc1ccccc1)NC(=O)CNC(=O)C(NC(=O)C(Cc1ccccc1)N=C(N)N)C1CCCCC1)C(=O)O
CCOc1ccc(NC(=O)CCCn2c(=O)c3cccn3c3cccnc32)cc1
O=C(C=Cc1ccc(Cl)cc1)C(F)(F)F
CN(C)P(=O)(N1CC1)N1CC[N+](C)(Cc2ccc(Cl)cc2Cl)CC1
O=C(NCc1ccncc1)c1cccc(-c2cncc(Br)c2)n1
CCn1nccc1C(=O)N1CCCC(n2cncn2)C1
O=C(CN1C(=O)NC2(CCCC2)C1=O)N1CCN(C2CCCCCC2)CC1
COC1C(O)C(O)C(Oc2ccc(CCNC(N)=O)c(-c3cccs3)c2)OC1(C)C
Cc1ccc(Cl)cc1CNC(=O)C1CCCN(S(C)(=O)=O)C1
O=C(O)CCCC=CCC1=CCCC1NS(=O)(=O)c1ccc(Cl)cc1
N#Cc1cc(-c2cnc(N)c(C(=O)NC3CCCC3)n2)ccc1OC1CCCC1
CC(C)CC1NC(=O)C(Cc2cn(C)c3ccccc23)N(C)C(=O)C2CCCNN2C(=O)C(CC(C)C)NC(=O)C2CCCCN2C1=O
CCS(=O)(=O)c1ccc(Oc2ccc(C(C)N3CCCC3)cc2F)cc1
Oc1ccc2c(c1)OC(c1ccncc1)C1=C2CCOc2cc(O)ccc21
O=C(C=Cc1nn(-c2ccccc2)c2ccccc12)Nc1ccc(Cl)cc1
Cc1ccc(C(=O)N2CCN(Cc3ccc4c(c3)CC(=O)N4)CC2)c2ccccc12
CCOc1nc(C)c2c(C)nn(-c3ccccc3Br)c2n1
Cc1cccc(NC(=O)c2sc3[nH]cnc(=O)c3c2-c2ccccc2)c1C
Cc1ccccc1S(=O)(=O)Nc1ccc2c(c1)CC(=O)N(C(C)CO)CC(C)C(CN(C)Cc1nccs1)O2
CN(Cc1noc(C(C)(C)C)n1)C(=O)N1CCN(c2ncccn2)CC1
CC=C(C)C(=O)N1CCCCC1C(=O)OC(CCc1ccccc1)c1ccccn1
N=C(N)NCCCC(N)C(=O)NC(CCCC(=O)Nc1ccc(C(=O)NC(Cc2ccccc2)C(N)=O)cc1OCCCCCNc1nc2cc(Cl)ccc2o1)C(N)=O
Cc1noc(C)c1S(=O)(=O)N(C)c1ccc([N+](=O)[O-])cc1
O=C1CCSc2ccc(S(=O)(=O)NCC3CCCO3)cc2N1Cc1ccccc1Br
CN(Cc1ccccc1)C(=O)c1n[nH]c(=O)c2ccccc12
CC(=O)NC(C)Cc1ccc(C#Cc2cnc(NCC3CC3)nc2)cc1
CCOC(=O)COC(=O)N1CCc2cc(OC)c(OC)cc2C1
CCCSC1=NC2(CCN(C(=O)OCC(N)=O)CC2)C(=O)N1c1ccc(Cl)cc1
COC1CC2=COC(OC(=O)CO)=CC2(C)C2C1C1C(C)C3C(C)(O)CCC(OC(C)=O)C3(C)C(O)(C1OC(C)=O)C2OC(C)=O
COc1ccc(C(=O)CCC(=O)NO)cc1
CS(=O)(=O)c1ccc(Nc2noc3c2CN(C(=O)N2CCCC2)CC3)cc1
O=C(CN1C(=O)c2ccccc2S1(=O)=O)NC(Cc1ccccc1OCc1ccccc1)C(=O)O
COc1cc2nc(N3CCN(C)CC3)nc(NCCCO)c2cc1OC
O=C1C(=CCO)Cc2c1ccc(O)c2C(=O)OC1c2cc3c(cc2C(c2cc(O)c(O)c(O)c2)C2C(=O)OCC12)OCO3
C=C(C)C1CCC2(CC)C(CCC3(C)C(CC=C(C)C(=O)O)CCC32O)C1(C)CCC(=O)O
O=C1CCCCc2ncccc2C(=O)CCC(O)C2OC3C=C(CO)C4CC(O1)C2C34
O=C(c1ccccc1)N1CC(=O)N2C(CO)C(c3ccc(C#Cc4ccccc4)cc3)C2C1
O=C1C2C(Br)CCC2N(Cc2ccccc2)C(=S)N1c1cccc(Cl)c1
O=C(c1ccc(N2CCOCC2)c([N+](=O)[O-])c1)N1CCC(N2CCC(Oc3ccc(F)cc3)CC2)CC1
Cn1cc2c(n1)C(=Cc1ncc[nH]1)CCC2
CCC1(CC)C(=O)C(C#N)=CC2C3CC(c4ccoc4)OC(=O)C3CCC21
CC(CCCCc1ccc(Oc2cc(F)cc(F)c2)cc1)C(OC(=O)CNC(=O)C(N)CO)C(=O)O
CC1(C)CC2(CN3C(=O)CCC3=O)c3cc(C#N)ccc3OC(c3ccccc3)C2O1
COCC(=O)Nc1ccc(Cl)c(NC(=O)c2cnoc2C)c1
NC(=O)c1c(NC(=O)C(Cc2ccccc2)N2CCN(C3CCCC3)CC2)sc2c1CCCCC2
CCCCCCCCCCCCCOc1cc(O)cc(O)c1
COc1ccc(N2CCN(CCCNS(=O)(=O)N3CCC3)CC2)cc1
COc1ccc(-n2c(SC)nc3sc4c(c3c2=O)C(=O)CC(C)(C)C4)cc1
c1ccc2c(NCCCCCCCCc3c[nH]c4ccccc34)c3c(nc2c1)CCCC3
CCCCN(CCCC)C(=O)Nc1ccc(S(=O)(=O)Nc2ccc(CCNCC(O)COc3ccc(O)cc3)cc2)cc1
CC(=O)OC(CC1CCCC1)C(=O)N1CC(O)C(CN(C)C)C1
Cn1cc(-c2cc(Oc3ccc(-n4ccc5sc(C(N)=O)cc54)cc3)ccn2)cn1
Cc1ccc(C(=O)c2nc(-c3ccc(Br)cc3)c(-c3ccncc3)[nH]2)cc1
CCCc1nn2c(=O)cc(COC(=O)c3cccc(NC(=O)COc4ccccc4)c3)nc2s1
CCN1CCN(S(=O)(=O)c2cccc3ccccc23)CC1
COc1cc(-c2ccc(C(CC(=O)O)NC(=O)C3CC3c3ccccn3)nc2)ccn1
Cc1nnc(SCC(=O)N2CCN(c3ccccc3)CC2)n1-c1ccccc1
CN(C)CCn1c(=O)c2[nH]c(-c3ccc(OCC(=O)NCc4ccc(Cl)cc4)cc3)cc2n(C)c1=O
CON=C(COCc1cc(Cl)c(OC)c(Cl)c1)C(CCN1CCC(O)(c2ccccc2)CC1)c1ccc(Cl)c(Cl)c1
CC[n+]1cc(CCCC(=O)CCC(=O)OC2CCC3(C)C(C2)CC(F)C2C4CCC(=CC(C)=NOC)C4(C)CCC23)c2ccc(Cl)cc2c1
Cn1c(SCC(=O)c2ccccc2)nnc1-c1ccco1
CCOC(=O)C(O)=CC(=O)c1cn(Cc2ccc(Cl)cc2)c2cc(Cl)c(F)cc2c1=O
c1ccc(C(CCNCCC2CC2)CN2CCc3oc4ccccc4c3CC2)cc1
NC(=O)CN1CCCC(NC(=O)CCc2ccc(Cl)cc2)C1=O
CC(c1ccc(-c2ccc3ccccc3c2)cc1)C(N)C(=O)N1CCCC1C(=O)c1nc2ccccc2[nH]1
Cc1cccc(NC(=O)NCc2ccc(F)cc2)c1CNc1cccnc1
c1ccc(COCCN2CCCC2COc2cc(-c3cccnc3)nc3ccccc23)cc1
Cn1c(=O)c(CN2CCCCC(C(=O)Nc3cc(-c4noc(C5CC5)n4)ccc3F)C2)cc2cnc(NCC(C)(C)CO)nc21
CC(C(=O)O)c1cccc2c(OCCN(c3ccc(F)cc3)c3ccc(OC(F)(F)F)cc3)cccc12
CCOC(=O)N1CCN(c2ccc(Cl)cc2NC(=O)COc2ccccc2)CC1
CCCCCn1c(C)c(C(=O)Nc2ccnc3ccccc23)c2ccccc21
CCC(CNC1CCN(CC)CC1)OC(=O)Cc1ccc(C)cc1
CCOc1cc2c(nc1-c1ccc(OC)cc1)C(C)N(C(=O)CN1CCOCC1)CC2
CCOC(=O)Nc1nc2sc(-c3ccccc3)c(N)c2s1
O=C(O)CCC(=O)Nc1ccc2c(c1)OCO2
CCOc1ccc(S(=O)(=O)N2CC(O)C(Cc3ccccc3)N(CC(=O)NC(C)C)C(=O)c3ccccc32)cc1
O=C(NO)C1(C(=O)N2CCN(c3ncccn3)CC2)CC1
COCc1cccnc1N1CCN(C(=O)c2ccncc2)C2CS(=O)(=O)CC21
O=C(O)Cn1nc2c3c(cccc31)Cc1ccccc1-2
CCC(=O)c1cnc2ccnn2c1Nc1ccc(OC)cc1
CN(C)c1ncccc1C(O)c1cccnc1
COc1ccc(OCC(=O)Nc2sc3c(c2C(=O)O)CCCC3)cc1
O=C(COC(=O)c1ccc2c(c1)OCCO2)NCCc1ccc(F)cc1
O=C(Nc1cccc([N+](=O)[O-])c1)NC12CC3CC(CC(C3)C1)C2
Cc1nn(C)c(SCC(=O)O)c1C(=O)Nc1ccccn1
C=CCC(=O)OCC(CC)CC(CNC(CCC(=O)O)(CCC(=O)O)C(N)=O)OC(C)=O
CCOC(=S)SS(N)(=O)=O
Cc1ccc2[nH]c(-c3ccccc3Cl)c(Cc3ccsc3)c2n1
CCC12CCCN3C(=O)CC4(C(=O)Nc5ccc(N)cc54)C(C(=O)OCc4ccccc4)(CC1)C1Cc4ccc(OC)c(O)c4C(C1)C32
C=CCOc1ccc(C=CC(=O)NO)cc1
O=C(NCCc1ccc(Cl)[n+]([O-])c1)c1ccco1
CC1(C)CCCC2(C)C1CCC1(C)C(=CC(O)c3ccc(F)cc3)C(=O)CC12
COC(=O)NC(C)C(=O)N1CCCC1C(=O)OCc1ccccc1
CC(=O)N(C(C)=O)c1ccc(C(=O)O)cc1
CN(C)C(=O)Cc1ccc(NCc2ncco2)cc1
CN(C(=O)COC(=O)Cc1ccc(OC(F)F)cc1)C1CCS(=O)(=O)C1
CCCC[S+]([O-])c1ccc(-c2ccc(CN)cc2)c(C(=O)O)c1
COC1CC2CCC(=O)C2(C)C2CC(O)C3(C)C(CCCC3(C)C)C12
COc1cc(Nc2c(C#N)cnc3cc(-c4ccc(CN5CCCCC5)cc4)ccc23)c(Cl)cc1Cl
CC(C)CN(CC(O)C(Cc1ccccc1)NC(=O)OCc1cncs1)S(=O)(=O)c1ccc2ncsc2c1
Cc1csc(C2COCCN2Cc2cscn2)n1
O=C(O)CCc1cccc(OCc2nc3ccccc3s2)c1
CC(C)(C)c1ccc(CCNC(=S)Nc2ccccn2)cc1
CCC1(CC)Cc2cc(OCCCOc3ccc4c(c3)OC(C)(C)CC4)ccc2NC(=O)N1
CCN(CC)c1c(-c2ccc(C)cc2)ccc2c(C)c(C)c(C)cc12
CCOC(CCP(=O)(OCC)OCC)n1nnc2ccccc2c1=O
Oc1c(Cl)cc(OCc2ccc(-c3ccc(CN4CCCC4)cc3)cc2)cc1Cl
CCCCN(CCCC)C(=O)Nc1ccc(Cl)cc1
[C-]#[N+]c1ccc(Nc2ncc(F)c(Nc3cnc4ccccc4c3)n2)c(CO)c1OC
CSc1nc(N)c2nnn(C3CCC(CO)O3)c2n1
O=[N+]([O-])c1cccc(-c2nn3c(C(F)(F)F)ccnc3c2-c2ccncc2)c1
CC(=O)N1CCCc2cc(S(=O)(=O)NC(Cc3ccccc3)C(=O)NC3CCCCC3)ccc21
COc1cc(COc2c(C3CCC3)ccc(-c3cnc(C(=O)NCCC(=O)O)cn3)c2C)cc(OC)c1C
COc1ccc(CCNC(=O)c2ccc(Cn3cccc3)cc2)cc1OC
CCCCCCCCSc1cc(-c2ccc(O)cc2)c(CC(C)C(=O)O)cc1SCCCCCCC
COc1cc(NC(=O)c2cccc3ncoc23)cc(OC)c1OC
Nc1c(C(=O)NCCc2cc3ccccc3[nH]2)nnn1-c1ccc([N+](=O)[O-])cc1Cl
Cc1cc(OCC2COC(c3ccc(O)cc3)N2)cc(C)c1-c1cccc(O)c1
CCc1c(C(C#N)c2ccc(COc3ccccc3)o2)[nH]c(SCc2cccc(Cl)c2Cl)nc1=O
COc1cc2c3c(cc(OC)c(OC)c3c1)CC(=O)N2
Cc1ccccc1NC(=O)Cn1c(=O)n(Cc2ccco2)c(=O)c2sccc21
CCCCCCC=CCCOC1C(O)C(O)C(O)C(O)C1O
COc1cccc(C=CC(N)=O)c1
CC1=C(C(=O)NCc2cccc(F)c2)SCCS1
Cc1nc(-c2ccc(Cl)cc2)c(CCN2CCCC(O)C2)s1
Cc1cn(C2CN(c3nc4c(cc3F)c(=O)c(C(=O)O)cn4C3CC3)C2)cn1
CC(=O)c1ccc(N2CCN(C(=O)CCc3ccn(C)n3)CC2)cc1
CSCc1cc(CSC)nc(NCc2ccccc2)n1
O=C(c1cc(C#Cc2ccc3c(c2)OCO3)[nH]n1)N1CCN(c2ccc(F)cc2)CC1
Nc1nc(=O)c(I)c(C2CCCCC2)[nH]1
Cn1cc(-c2cnc3ccc4cc(Oc5ccncc5C#N)c(cc4-3)c2=O)cn1
CN(CCC1CCCO1)C(=O)CCc1nnc(CCCCCC2CCCCC2)o1
CC(C)C1CCC2(COC(=O)CC(=O)O)CCC3(C)C(CCC4C5(C)CCC(OC(=O)c6ccc(Cl)cc6)C(C)(C)C5C(O)CC43C)C12
COc1ccc(C(c2nnnn2CC2CCCO2)N2CCN(Cc3ccccn3)CC2)cc1
COc1ccc2c(OC3CC4C(=O)NC5(C(=O)O)CC5C=CCCCCCC(NC(=O)OC(C)(C)C)C(=O)N4C3)cc(-c3ccccc3)nc2c1
CCCCCCCCCCCCCCNC(=O)c1c[nH]c2ccccc12
FC1(n2cnnc2)CCN(c2ccc(N3CCN(c4ncccn4)CC3)cn2)CC1
Cc1ccoc1-c1nnc(SCC(=O)c2ccc([N+](=O)[O-])cc2)n1C
Cn1c(N)c(C(=O)CSc2nnc(-c3cc4ccccc4oc3=O)n2Cc2ccco2)c(=O)n(C)c1=O
CC1CN(C(C)CO)C(=O)c2cccc(NC(=O)C3CC3)c2OC1CN(C)C(=O)Nc1cccc2ccccc12
O=C1COc2ccc(C(=O)COC(=O)c3cc(O)ccc3O)cc2N1
N#CN=C(NCCCCCc1nc(-c2ccccc2)no1)Nc1ccc(F)cc1
CC(O)c1cccc(NC(=O)Nc2ncnc3c2oc2ccccc23)c1
O=C(Nc1ccncc1)c1ccc2c(c1)-c1cccc3cccc(c13)C2=O
CC(C)C(=O)Nc1ccc(N2CCN(C(=O)c3ccc([N+](=O)[O-])o3)CC2)cc1
CC(=O)c1cccc(NC(=O)C2c3ccccc3C(=O)N(CCO)C2c2cccs2)c1
CN1CCN(c2cc(C(=O)NC3CCCc4ccccc43)c3ccccc3c2)CC1
CC(=O)Nc1n[nH]c(SCC(=O)N2CCN(C(=O)c3ccco3)CC2)n1
c1ccc2c(CCCNc3ccc(CCNc4ncnc5[nH]ccc45)cc3)ccnc2c1
Cc1ccc(S(=O)(=O)NC(C)C(=O)c2ccccc2)cc1
C=C(CC(O)C(C)C1CCC2C3C(O)CC4CC(O)CCC4(C)C3CCC12C)C(C)C(=O)O
CN1CCN(CC(O)COc2c(Br)cc(C=C3SC(=O)N(c4cc(Br)cc(Br)c4)C3=O)cc2Br)CC1
COc1cc(C=CC(=O)C=C(O)C(=O)O)c(OC)c(OC)c1
O=C(Nc1cccc(C(F)(F)F)c1)c1cc(C(=O)Nc2ccccc2F)n(-c2ccc(F)cc2)n1
CS(=O)(=O)Cc1ccc(C(=O)c2cc3cccc(F)c3oc2=O)cc1
CS(=O)(=O)Nc1ccc(OCCNCC(O)COc2ccccc2)cc1
Cc1ccccc1NP(=O)(N1CC1)N1CC1
CC(C)CCN(c1ccc(C(=O)NCc2cccn2C)cc1)S(=O)(=O)c1cccs1
CCC(C)Oc1ccc(-n2c(O)c(CC(=O)Nc3ccc4[nH]ncc4c3)c(=O)[nH]c2=O)cc1
Cc1ccc(C(=O)NC(C)C(c2ccccc2)N2CCOCC2)cc1
Nc1nc2ncc(-c3ccccc3)cn2n1
N#Cc1ncc2nc1OCCCCOc1cc(ccc1N)NC(=O)NC2
COC(=O)C(=CNc1ccc(C(=O)OC)cc1)NC(=O)C(C)C
O=C(O)c1ccc2c(c1)c(=O)n(Cc1ccccc1Br)c(=O)c1cc(Br)ccc12
Cc1ccc(S(=O)(=O)N2CC3CCCN4CCCC(C34)C2CCCCCCC(=O)O)cc1
COc1ccc(S(=O)(=O)N2CCN(Cc3cc(=O)oc4cc(O)ccc34)CC2)cc1
CCOC(=O)c1cc2c(-c3cc(OC)c(OC)c(OC)c3)cccc2[nH]1
CCOC(=O)c1c(NC(=O)CSc2nc(=O)n(CC3CCCO3)c3c2CCC3)sc(C(C)=O)c1C
CC1(C)COC(CS(=O)(=O)NC(=S)NCC(=O)O)C1
Cn1cnc2c1CCN(C(=O)c1ccco1)C2CN1CCCC1
COc1ccc(N(CC(=O)Nc2ccccc2C)S(=O)(=O)c2c(C)noc2C)cc1
CCCOc1ccc(C(=O)CC2=C(Cl)C(=O)N(O)C2=O)cc1
CC1CN(C(C)CO)C(=O)c2cccc(NC(=O)C3CC3)c2OC1CN(C)Cc1ccc(Oc2ccccc2)cc1
CCCCN(CCCC)CC(O)c1cc2cc(Cl)c(Cl)cc2c2nc(C)sc12
COc1ccc(-c2noc(Cn3nnc(C(=O)NCc4cccs4)c3-c3ccc(C)cc3)n2)c(OC)c1
COc1cc(C=C2CCCC3=C2NC(=S)NC3c2cc(OC)c(OC)c(OC)c2)cc(Br)c1O
CC(C)CN(NC(=O)c1cccc2ccccc12)c1nnc(C(N)Cc2ccc(OCCCOc3ccc(F)cc3)cc2)s1
CSc1ccc(C(=O)COC(=O)CNC(=O)CNC(=O)c2ccco2)cc1
CCCc1c2nc(C(=O)O)cc(C(F)(F)F)c2cc2c(=O)cc(C(=O)O)oc12
CCN(CC)CCCOc1ccc(-c2cn3cccc(C)c3n2)cc1
CCOC(=O)COC(=O)c1[nH]c2ccc(OC)cc2c1C(=O)c1ccccc1
O=C1Oc2ccccc2C(=O)C1C1c2ccccc2C(=O)N1Cc1ccccc1
O=C(C(Br)=Cc1ccc(OCCCCCCOc2ccc(Br)cc2)cc1)c1ccc(Br)c(O)c1
CC1(C)CC(=O)c2sc(N3CCN(C(=O)c4ccccc4)CC3)nc2C1
O=C(O)c1cc(Cc2ccc(-c3ccc(O)cc3O)cc2)cc(O)c1O
N#CC1C(c2ccc(-c3ccccc3)cc2)C(CO)N1C(=O)CCN1CCOCC1
CCOC(=O)COc1ccc(S(=O)(=O)N2CC3=C(COCC3)c3ccccc32)cc1
CC(C)CC1NC(=O)C(CC(=O)O)NC(=O)CNC(=O)C(CO)NC(=O)C(CC(C)C)N(C)C(=O)C(CC(C)C)NC(=O)C(CC(C)C)NC1=O
CCCCC(NC(=O)CCCCC1CCSS1)c1nnc(C(CC(=O)O)NC(=O)C2CCCN2C(=O)C(NC(=O)OCC(C)C)C(C)CC)o1
CC1=C(C(N)=O)C(c2cccc([N+](=O)[O-])c2)n2nc(SCC(=O)Nc3ccccc3)nc2N1
CC(C)=CCCC(C)=CCOc1cccc2cc(O)c(C)nc12
CS(=O)(=O)Nc1ccc(-c2nc3c(=O)n(Cc4ccccc4F)c(=O)n(Cc4ccccc4)c3[nH]2)cc1
CC(=O)NC(C(=O)N1CCCC1C(=O)NCCc1ccncc1)C(C)C
Clc1ccc(-c2ccc3nncn3c2)cc1
CC(C)(C)c1nnc2n(C3CCCC3)c(=O)c3c4c(sc3n12)CCC4
COc1cc2c(cc1OC)CN(CCCCN1C(=O)c3cccc4cc([N+](=O)[O-])cc(c34)C1=O)CC2
COc1ccc(OCC(O)Cn2c(N3CCCCC3)nc3c2c(=O)[nH]c(=O)n3C)cc1
CCOC(=O)c1sc(NC(=O)CSc2nc3ccc(NC(=O)c4ccc(Cl)cc4)cc3s2)c(C#N)c1C
O=C(NCc1ccc(CN2CCCCC2=O)cc1)c1ccc2c(c1)OCO2
CC(=O)N1CCC2CN(c3cnccn3)CC2C1
Nc1n[nH]c2cc(-c3ccccc3Cl)[nH]c(=O)c12
CC(=O)Oc1cccc(-c2nnc(-c3ccccc3)o2)c1
CC(F)(F)F.CC1(C(F)(F)F)c2[nH]nc(NC(=O)c3ccc(S(N)(=O)=O)cc3)c2CN1C(=O)C1CC1
CC(N=Cc1ccccc1)C(=O)N(C)O
COc1ccc(C2=C(C3CCCCC3)C(=O)N(CCCCCCC(=O)NS(C)(=O)=O)C2=O)cc1Cl
CCOC(=O)c1cccc(NC(=O)CNC(=S)Nc2ccc(Cl)cn2)c1
O=C(CCCCCCCCC12COC(C1)C(C(=O)c1ccc(Cl)cc1)O2)OCc1ccc2ccc(O)cc2c1
O=C(NC1CCNCC1)NC1CCCC1c1ccc2c(c1)CCC2
C#CC1(O)C=CC(=O)c2c(O)cc3c(c21)C(=O)c1ccccc1C3=O
COc1cc(C=C2OC(=O)C(c3ccccc3)=C2c2ccccc2)ccc1O
Cc1ccc(CC(=O)Nc2nsc3ccccc23)cc1
CC1CCCc2c1[nH]c1ccc(CCN3CCCC3C)cc21
COCCNC(=O)CSc1nc2cc(OC)c(OC)cc2c(=O)n1-c1ccc(OC)cc1
COc1ccc(-c2n[nH]c3c2Cc2cc(CN4CCCCC4)ccc2-3)cc1
Cc1cnn(CCNC(=O)Cc2c(C)c3ccccc3oc2=O)c1
Cc1cc(C)n(CC2CN(CC(=O)Nc3ccc4c(c3)OCCO4)CCO2)n1
C[N+](C)(C)CCOc1ccc2c(=O)c3c(ccc4ccccc43)[nH]c2c1
COc1cc(O)c2c(c1)COC(=O)c1c(cc(OC)c(OC)c1OC)C(=O)OCCCCCOC(=O)CCCCCCCCCCCCC(C)OC2=O
N#Cc1cc([N-][N+]#N)cc(-c2ccccc2)n1
Cc1c(C)c2ccc(OCCCCN(C)Cc3ccco3)cc2oc1=O
CC1CCN(S(=O)(=O)N2CCCC(C(=O)NCc3ccccc3C(F)(F)F)C2)CC1
Cc1cc(C=CC(C)C)cc2c1OCCC1(C)SCCN=C21
Cc1ccccc1NC(=S)N(Cc1cccnc1)Cc1cc2cc(Cl)ccc2[nH]c1=O
CC1(C)CCC2(C(=O)OCCCCCC(=O)O)CCC3(C)C(=CCC4C5(C)CCC(OCc6ccccc6[N+](=O)[O-])C(C)(C)C5CCC43C)C2C1
N#CCCN(CC#N)c1ccc2ncnc(Nc3cccc(Cl)c3)c2c1
COc1ccc(OC)c(C(=O)OCC(=O)c2ccc3ccccc3c2)c1
COCc1cccc(-c2n[nH]c(C3CCNCC3)n2)c1
COc1cc(C=Cc2cc(OC)c(OC)c(OC)c2)cc(OC)c1
N#CCC1(C(=O)Nc2ccc(Cl)c(S(N)(=O)=O)c2)CC1c1cccc(N2CCCCC2)c1
CCC(NC(=O)C(NC(=O)C(Cc1c(Br)[nH]c2ccccc12)NC(=O)C1CCCN1C(=O)C(O)NC(=O)C(N)Cc1ccccc1)C(C)CC)C(=O)O
Cc1cc(=O)[nH]c(S)n1
COc1cc2c(c(O)c1-c1c3c(c(O)c4c(O)cc(OC)c(OC)c14)C(=O)C(O)=C(C(C)C)C3=O)CC(=O)C=C2C
CC(=O)Nc1ccc(S(=O)(=O)NC(CNC(=O)c2cnn(C)c2Cl)C(=O)NC(C)(C)C)cc1
CCC1OC(=O)C(C)C(OCC#Cc2cnco2)C(C)C(OC2OC(C)CC(N(C)C)C2O)C(C)(OC)CC(C)C(=NO)C(C)C2NC(=O)OC12C
CC12CCC(O)CC1CCC1C2CCC2(C)C(c3nnc(Cc4ccccc4)o3)CCC12O
CN(C)c1ccccc1CNc1ncc(Cl)c(Nc2ccc3cn[nH]c3c2)n1
O=C(O)c1cccc(NCc2ccccc2CNc2ccc(Cl)c(Cl)c2)c1O
CN1C(=O)NC(c2ccc(Cl)cc2)(c2cccc(OCCCC#N)c2)C1=O
CC(C)c1ccc(NC(=O)N2CCC(c3nn4cccnc4c3-c3ccc(C(N)=O)cc3)CC2)cc1
O=C(CS)Nc1c(-c2nc3ccccc3s2)nc2ccccn12
CC1CC=CCC(CC(=O)NC(CO)C(=O)OC(C)(C)C)C(=O)OCC(C)C(=O)OCC(Cc2ccccc2)NC1=O
CN(C)CCNC(=O)Cn1nc(C(F)(F)F)cc1C(F)(F)F
CC(C)(C)c1ccc(C(=O)N(CCCN2CCC(c3c[nH]c4ccccc34)CC2)c2nc3ccccc3s2)cc1
NS(=O)(=O)c1ccc(-c2cc(Cl)c3cnoc3c2)cc1
CCc1ccc(NC(=S)N(CCCN2CCOCC2)Cc2cccs2)cc1
Cc1cc(NCCC2CC2)c2n[nH]c(=O)n2c1
CCCN1CCC=C(c2c[nH]c3cc(Br)ccc23)C1
N=C(N)c1ccc(OCc2nc3cc(C4CCCN4C(=N)N)ccc3o2)cc1
C=CCOC(=O)c1[nH]c2cc(Cl)ccc2c1NC(=S)NC(=O)c1ccccc1
CC(=C(c1ccccc1)c1nc(-c2ccccn2)no1)c1ccccc1
CCC(CO)NCC(O)Cn1c2ccccc2c2ccccc21
N#Cc1cccc(S(=O)(=O)NC(=O)Nc2cccc3c2CCCC3)c1
COc1ccc(-c2cccn3nc(Nc4ccc(N5CCN(c6ncccn6)CC5)cc4)nc23)cn1
NC(=O)C1CCCN1C(=O)C(CC1CCCCC1)NC(=O)C1CCCCN1C(=O)C(O)Cc1ccc(O)cc1
COc1ccc(CNC(c2ccc(F)cc2)C2(O)CCOC(C)(C)C2)cc1
Cc1oc(-c2ccc(Cl)cc2)nc1CS(=O)(=O)CNC(=O)c1ccc(C(F)(F)F)cc1
CC(C)(C)n1nnnc1C(c1ccc(NC(=N)N)cc1)N1CCN(CCOc2ccc(OCC(=O)C3CC3)cc2)CC1
FC(F)(F)c1c[nH]c(-c2cncnc2)n1
C=C(C)C1Cc2oc(=O)c(CC=C(C)C)cc2C2(C1)Oc1cc(O)c(CC=C(C)C)c(O)c1CC2=O
Cc1oc(-c2ccccc2)nc1CCOc1ccc(CC(Nc2ccccc2C(=O)c2ccc3c(=O)n(C)c(=O)ccc3c2)C(=O)O)cc1
Fc1ccc(C2CCNCC2)cc1
CN1C(=O)C(C)(C)N(C)C2=[N+]([O-])N(C)C(c3ccc(Cl)cc3)(c3ccc([N+](=O)[O-])cc3)C21
Cn1c(-c2ccccc2Cl)nn(Cc2ccccc2)c1=O
CC(O)C1OC(n2ccc(=O)[nH]c2=O)CC1O
CCc1nnc(NC(=O)CSc2n[nH]c(C)n2)s1
Oc1cc(O)cc(-c2nnc(C(c3ccc(Cl)cc3)c3ccc(Cl)cc3)o2)c1
CC1CCN(C(=O)C(Cc2ccccc2)NS(=O)(=O)c2ccc3c(c2)oc(=O)n3C)CC1
Cn1c(NC(=O)c2cccc(S(=O)(=O)N3CCCC3)c2)nc2cc(F)ccc21
COc1ccccc1N(CC(=O)Nc1nc(-c2ccccc2)cs1)S(=O)(=O)c1ccccc1
CNc1nncn1C1CC2c3cccc4[nH]c(Br)c(c34)CC2N(c2ccccc2)C1
Cc1ccc(C)c(OCC(=O)NNC(=O)c2cc(-c3ccco3)nn2C)c1
Cc1ccc(OCC(=O)NN=Cc2cnn(-c3ccccc3)c2N2CCOCC2)cc1
CC(C)c1noc(CCC(=O)NCC2CCCN2CCOc2ccc(Cl)cc2)n1
CCOCCOc1ccc(-c2[nH]c(SCc3ccc(OC)cc3)nc(=O)c2C#N)cc1
CC(=O)c1ccc(C=C2SC(=S)N(Cc3ccccc3)C2=O)cc1
O=C(c1ccco1)N1c2ccccc2C=Cc2ccccc21
CC1CN(S(=O)(=O)c2ccc(C(=O)Nc3ccncc3)cc2)CC(C)O1
CC(C)n1cc2c(n1)N(C)C1CCN(C(=O)c3cc4cc(Cl)ccc4[nH]3)CC1CC2
S=P(N1CCCCCCCC1)(N1CCCCC1)N1CCCCC1
Cc1ccc(S(=O)(=O)N2CCOCC2)cc1NC(=O)COC(=O)c1ccnn1C
Cc1cc(NCc2cccs2)nc(-c2c(N)nn3ccccc23)n1
Cn1cc(N2CCCCC2)c(=O)c2cc([N+](=O)[O-])c(N3CCOCC3)c(F)c21
CC(C)(C)Sc1cc(F)c(C2COC(=O)N2)cc1-c1ccc(S(C)(=O)=O)o1
CN1CC(NC(=O)C(F)(F)C(F)(F)C(F)(F)C(F)(F)C(F)(F)C(F)(F)F)=Nc2ccccc21
CN(C(=O)COC(=O)c1ccc2nc(SCC(=O)Nc3ncccc3Cl)sc2c1)c1ccccc1
Cc1ccnc(N2CCN(S(=O)(=O)Cc3ccccc3)CC2)n1
N#CCc1ccc(NC(=O)c2sc3nc(C(F)(F)F)cc(-c4cccc(Br)c4)c3c2N)cc1
Cc1cccc(NC(=O)c2noc(C)c2Br)n1
CCC(C)n1ncc2c1NC(=O)CC2c1ccccc1
O=C(C(Cc1ccccc1)N1C(=O)CCC1=O)N1CCC(N2CCCCC2)CC1
COc1cc(C=CC(=O)c2cccc(NC(=O)CSc3nc4ccccc4[nH]3)c2)ccc1O
Cc1ccc(CCNc2c3c(nc4ccccc24)CCCC3)s1
Cc1ccc2c(c1)c(C)c(NC(=O)C1CC1)c(=O)n2CC(=O)Nc1ccccc1OC(F)(F)F
C=CC(=O)Nc1cccc(N2C(=O)N(C)Cc3cnc(Nc4ccc(N5CCCC5)cc4OC)nc32)c1
CN(CCCCCCCN)c1ccc(Nc2c(C(=O)C3CC3)cnc3ccc(-c4cc(Cl)c(O)c(Cl)c4)cc23)cn1
Cc1cccc(NCn2nc(C34CC5CC(CC(C5)C3)C4)cc2C(N)=O)c1
Cc1c(C(N)=S)csc1N=Nc1c(Cl)cncc1Cl
CCc1nnc(CN(CC)CCc2cn[nH]c2)c2ccccc12
CSCCC(NC(=O)C(N)Cc1ccccc1)C(=O)NC(Cc1ccccc1)C(=O)O
Clc1ccc2[nH]c(-c3cc(-c4ccccc4)cnc3Nc3ccccc3)nc2c1
Cn1cc[n+](C(CCO)C(O)(c2ccccc2)c2cccs2)c1
CCCc1nc(Cl)c2c(NC(C)(C)CO)nc3ccc(OC)nc3n12
COc1ccc(-c2cn(C)c3cc(Oc4c(OC)cc(Oc5c(OC)cc(N)cc5OC)cc4OC)ccc23)nc1
N#Cc1ccc(Oc2ccc(SCC3CS3)c(C(F)(F)F)c2)cc1
O=C(O)CCn1cnc2ccc(OCc3nc4ccccc4s3)cc2c1=O
Fc1ccc(-c2cn3cc(-c4ccccc4C(F)(F)F)ccc3n2)cc1
COc1ccc(NC(=S)N(CCN2CCCC2)C(C)c2c(F)cccc2Cl)cc1OC
CC(=CC(=O)NC(C)Cc1ccccc1)CCC1(C)C(O)CCC2(C)C(C)=CCC(=O)C21
COc1ccc(C(=N)NOC(=O)COc2ccc([N+](=O)[O-])cc2)cc1
CCCc1nn(C)c(CC)c1CC(=O)NCc1ccc(OC)c(OC)c1
COC(=O)C1=C(C)N=c2sc(=Cc3c(O)c(OC(C)=O)c(OC(C)=O)c(SC)c3OC)c(=O)n2C1c1ccccc1
COC(=O)c1cn(C)c2c1C(=O)C(Nc1c(Cl)cc(CNC(=O)C(C)NC(C)=O)cc1Cl)N=C2
O=[N+]([O-])c1ccc2c(c1)oc1cc([N+](=O)[O-])ccc12
Cc1cc2nnc(-c3ccc(Cl)cc3)n2c(N)n1
O=C(O)C(Cc1ccccc1)C[N+](=O)[O-]
c1ccc(Nc2ncnc3c2nc2n3CCCC3(CCCC3)C2)cc1
O=C(CCCCN1CCN(c2cccc([N+](=O)[O-])c2)CC1)c1cccc(Cl)c1
COc1ccc(NC(=O)CSc2nc3ccccc3nc2NCc2cccnc2)cc1OC
Cc1ccc(C)c(C(=O)C2COc3ccccc3C2N)c1
CC(Nc1ncnc2c(C(N)=O)cccc12)c1cccc(NC(=O)c2ccc(C(F)(F)F)cc2)c1
CCOc1ccc(N2CC(NC(=O)C3CCCCC3)CC2=O)cc1
C=CCNC(=S)N(C)C
ClCc1ccc(C=NNc2nc(-c3ccc(Cl)cc3Cl)cs2)cc1
Nc1nc2ccc(C(=O)c3ccccc3)cn2c1C(=O)c1ccc(F)cc1
O=C(Cc1ccccc1Nc1c(Cl)cccc1Cl)Nc1nc2ccccc2s1
CCC1OC(=O)C(C)C(OC2CC(C)(OC)C(O)C(C)O2)C(C)C(OC2OC(C)CC(N(C)C(C)C)C2O)C(C)(O)CC(C)C(O)C(C)C(O)C1C
CC1Oc2ccc(N(C)C)cc2C(C(=O)Nc2c3c(nn2-c2ccccc2)CS(=O)(=O)C3)C1OCc1ccccc1
CC(C)C(O)c1ccccc1
COC1=C(C)C(=O)C2CC(C)OC(OC3OC(COC4OC(CO)C(O)C(O)C4O)C(O)C(CO)C3O)C12
CCc1nc(N)c2c(n1)N(CC(C)C)CC(=O)N2
CCc1ccccc1C(=O)c1cc2cnccc2n(Cc2ccc(F)cc2)c1=O
Cc1cc(-c2ccc(C(=O)N3CCC(C(N)=O)CC3)s2)ccc1OC(F)(F)F
CCOc1ccc(CC(=O)Nc2ccccc2NS(=O)(=O)c2ccccc2)cc1OCC
[C-]#[N+]c1cc(C(c2nnc(Nc3cc(Cl)ccc3C)s2)(C(F)(F)F)C(F)(F)F)ccc1OC
CC1CC2C3CC=C4C5CC(O)C6OC6C(O)C5(C)CCC4C3(C)C(O)CC2(C)C1C(=O)C1=CC(O)OC1=O
CC(C)CC(C=O)NC(=O)CNC(=O)C(CCCNC(=N)N)NC(=O)C(CCCNC(N)=O)NC(=O)C(CC(C)C)NC(=O)Cc1ccccc1
COc1ccc(-c2c(-c3ccc(OC)cc3)n3nc(Sc4ccc(O)cc4)nc3n2C)cc1
N#Cc1ncc2nc1OCC=CCOc1cc(NC(=O)c3cccnc3Cl)c(Cl)cc1-2
CCCCCCCCC=C1CC(CO)(COC(=O)c2cc(OC)c(OC)c(OC)c2)OC1=O
CC(CS)C(=O)N1CCCC1
Cc1[nH]cnc1-c1nnc(SCc2ccccc2)n1CC1CCCO1
Fc1ccc(-c2cc3c(o2)c(OCC2CCCN2)cc2cnn(C4CCNCC4)c23)c(F)c1
Cc1oc(-c2ccccc2)cc(=O)c1OC(C)C(=O)N1CCOCC1
CCCCCCCCBr
CCCn1c(=O)c2c(nc(N3CCCC(CO)C3)n2Cc2ccco2)n(CCC)c1=O
CN(C)CCNC(=O)c1cccc(C(=O)NCC(=O)Cc2ccc(F)cc2)c1
O=C(O)COc1c(F)cc(F)cc1F
CCCc1nc2c(C)cc(-c3noc(=O)[nH]3)cc2n1Cc1ccc(-c2ccc(CNC(C)C)cc2-c2noc(=O)[nH]2)cc1
COc1ccc(C(=O)Nc2ccccc2C(=O)NN=Cc2ccccc2O)cc1
COc1cccc(Cc2cc(S(N)(=O)=O)c(C)cc2C)c1
COc1cccc(COC(=O)C(N)c2ccccc2)c1
COc1ccn(-c2ccc(-c3ccc(C(C)NC(=O)C4CCCCN4S(=O)(=O)c4cc(Cl)cc(Cl)c4)cc3)cc2)n1
O=C(c1ccccc1)N1CCCC(N2CCN(c3ccccc3Cl)CC2)C1
C#CC1(O)CCC2c3ccc(O)cc3CCC21CO
CCn1c2ccccc2c2cc(NC(=O)CNC(C)=O)cc(OC)c21
N#Cc1ccc(N2CCN(c3ccccn3)CC2)c(C(=O)NCc2ccccc2)c1
O=S(=O)(c1ccc2ccccc2c1)N1CCCCC1
O=C(NCCCc1ccc([N+](=O)[O-])cc1)C(=O)c1c[nH]c2ccccc12
COC(=O)C(Cc1c[nH]c2ccccc12)NS(=O)(=O)c1ccc([N+](=O)[O-])cc1
CC(=NNC(N)=S)c1cccc(S(N)(=O)=O)c1Br
CCCC1=C(C)N(CCC)C(Sc2cc(C(F)(F)F)cc(C(F)(F)F)c2)=C(CCC)C(=O)N1
C=CCOC(=O)NC(Cc1ccccc1)C(=O)NC(Cc1c[nH]cn1)C(=O)NC(CCCN=C(N)N)C(=O)NC(Cc1c[nH]c2ccccc12)C(N)=O
CC(=O)N1CCc2cc(S(=O)(=O)CCC(=O)NCCCN3CCCC3=O)ccc21
c1ccc(OCc2nc3ccccc3[nH]2)cc1
Cc1cccc(N)c1Oc1cncc(C(N)=O)c1
COC(=O)N1C(=O)C=C(c2ccccc2)C1c1ccc(OC)c(OC)c1
Cc1ccc(-n2cccn2)c(C(=O)N2CCN(C)CC2)c1
CCC1CC(O)C(C)N(CCCNC(=O)NC(Cc2ccccc2)C(C)c2ccccc2)CC(C)CC(C)(O)C(OC2OC(C)CC(N(C)C)C2O)C(C)C(OC2CC(C)(OC)C(O)C(C)O2)C(C)C(=O)O1
CN1CCN(Cc2ccc(NC(=O)c3ccc(-c4ccc5ccccc5c4)cc3)cc2-c2ccc(C(F)(F)F)cc2)CC1
O=C(O)CCN(CCC(=O)O)C(=O)Cc1ccc(OCc2ccc3ccccc3c2)cc1
NS(=O)(=O)c1ccc(CNC(=O)CCSCc2ccccc2)cc1
COc1ccc(S(=O)(=O)N2CCCCCC2)cc1NC(=O)c1cccc([N+](=O)[O-])c1
COC(=O)c1nc2nccc(C(=O)C3CCCCC3)n2n1
CCC(=NNC(=S)Nc1ccccc1)c1ccccn1
CCOP(=S)(NC(C)CC)Oc1ccc([N+](=O)[O-])c(C)c1
CC1(C)CC(=O)c2cncnc2C1
Cc1ccc(C)c(OC23CC4OP(=O)(O)OCC4C4OC4(C)C2C=C(C(C)C)C2C4(O)CCC(O)C4CC23C)c1
O=C(CNc1cccc2ncccc12)NN=Cc1c[nH]c2ccccc12
CCCCC1(CCCC)OOC(CC(=O)O)CC1C
O=C(NCc1ccc(-n2cccc2)cc1)c1cccc(S(=O)(=O)N2CCOCC2)c1
Cc1ccc(C2CN(c3nccs3)CC2C(=O)N2CCN(c3cc(C)ccc3C)CC2)cc1
CC(CC(N)=O)NC(=O)CC(=O)NC1CCCc2c1cnn2-c1ccc(C(C)C)cc1
CCC(C)Sc1cc(C(F)(F)F)nn1-c1ccc(C)cc1
CCS(=O)(=O)Nc1ccc2c(c1)OCO2
Cc1cccc2nc(-c3cccc4cccnc34)c(N)n12
O=C(c1ccnc(Nc2cccc(Cl)c2)c1)N1CCN(C2CCCC2)CC1
Cc1nc2cccnc2n1-c1ccc(OCC(=O)Nc2ccc(C(C)C)cc2)cc1
COc1ccc(S(=O)(=O)NCCc2csc(NC(=O)C(C)C)n2)cc1OC
COC(=O)C1CC(OC(C)=O)C(=O)C2C1(C)CCC1C(=O)OC(c3ccoc3)CC12C
Cc1ccccc1C(=O)NC(=Cc1cccnc1)C(=O)NCCC(=O)NCCc1ccccc1
O=C(O)CC(NC(=O)C1CCCN2CCCCCC(NC(=O)c3ccc4c(c3)CC(c3ccccc3)O4)C(=O)N12)C(=O)COC(=O)c1ccc(C(F)(F)F)cc1
N=C(N)NCCCC(NC(=O)CCC(N)C(=O)O)C(=O)O
CCOC(=O)c1cc(C#N)c(N2CCC(O)(C3CC3)CC2)nc1-c1ccccc1C
CNc1nc2cc(Cl)c(S(=O)(=O)NC)cc2c(NCCCN(C)C)c1C#N
CC1=C(C(=O)OC2CCCCC2)C(c2ccccc2Br)C2=C(CC(c3ccc(C(C)C)cc3)CC2=O)N1
CCCOc1ccc(Cc2cc(C3OC(CO)C(OC4OC(CO)C(O)C(O)C4O)C(O)C3OC3OC(CO)C(O)C(O)C3O)ccc2O)cc1
COc1ccc(C(=O)NC(=O)C(Cc2nc3ccccc3s2)N2C(=O)SCC2C(=O)NCc2ccco2)cc1OC
Cc1onc(-c2ccc(Cl)cn2)c1COc1ccc(C(=O)NC(C)C)cn1
CC(C)(C)c1ccc(-c2cnc(N)nc2-c2ccc(F)cc2F)cc1
O=C(Nc1cccc(Cl)c1N1CCOCC1)c1ccco1
Cc1c(Cl)cccc1NC(=O)CN1C(=O)N(CC(=O)O)C2(CCCCCC2)C1=O
COc1ccc(CN(C)C(=O)COC(=O)c2ccncc2)cc1OC
Nc1cccc(Nc2cnc3ccc(NCc4csc(C(F)(F)F)n4)cc3n2)c1
Nc1nc(=O)c2nc(C(=O)O)cnc2[nH]1
O=c1[nH]c2cc(OCCCN3CCOCC3)ccc2n2cccc12
O=C(NCCc1ccccc1)c1ccc2ncnc(NCc3ccccc3)c2c1
O=[N+]([O-])c1cccc2ccn(CCN3CCOCC3)c12
CCS(=O)(=O)n1sc2c(c1=O)C(=O)CC(C)(C)C2
NC(=O)c1[nH]c2cc(Cl)ccc2c1-c1ccc(N2CCOCC2)cc1
Cc1c(Cl)cccc1C(=O)N1CCOCC1
O=C(Nc1cnn(CCOCC(F)(F)F)c1C(=O)NCCO)c1nc(C2CC2)cnc1Nc1cncnc1
Cc1ccc(C2CC(c3ccccc3)n3ncnc3N2)cc1
CCOC(=O)c1c(C)[nH]c(C=Cc2ccccc2)c1C
CC(C)OCC(O)Cn1ccc2cnc(Nc3ccc(C(=O)N4CCNCC4)cc3)nc21
Cc1cc(C)c(S(=O)(=O)NC(CNC(=O)C2=NOC(CCCCNC(=O)OCc3ccccc3)C2)C(=O)O)c(C)c1
CCc1ccccc1-n1cc2c(=O)n(CCC(C)C)c(=O)n(C)c2c1
CC1(C)CC2(C(=O)O)C(OC(=O)CCCO)CCC3(C)C(CC(O)C4C5(C)CCC(O)C(C)(C)C5CCC43C)C2CC1O
Cc1cc(OCC(=O)NC(CC(=O)O)c2ccc(Br)cc2)ccc1Cl
COc1ccc2cc(CC(=O)Nc3cc(S(=O)(=O)N4CCOCC4)ccc3N3CCOCC3)ccc2c1
CCC1Cn2c(nc3c(C)cccc32)N1Cc1ccc(O)cc1
O=C(Nc1ccccc1F)c1cccc(Cn2c(=O)c3ccccc3n(Cc3ccccc3C(F)(F)F)c2=O)c1
CC1Cc2ccccc2N1C(=O)COc1ccc(C(=O)NC2CC2)cc1
CC(=O)OC1CC2C(C)(C)C(=O)C=CC2(C)C2CCC3(C)C(c4ccoc4)OC(=O)C4OC43C12C
O=C1NC(=O)C2c3ccncc3Oc3ccccc3C12
CC(O)(c1ccc(-c2ccc(C(N)=O)cc2)cc1)C(F)(F)F
O=C1c2cccc3cccc(c23)C(=O)N1CCCN1CCN(c2ccccn2)CC1
CCCC(=O)c1cnc2c(C(F)(F)F)cccc2c1N1CCC(C(=O)O)CC1
CC(N)(CI)C(=O)O
OCc1ccccc1-c1ccc(CN2CCC(Cc3ccccc3)CC2)cc1
CN(C)c1ccc(C=CC(=O)NCc2cccc(F)c2)cc1
COc1cccc(-n2c(=O)[nH]c(C)c(C)c2=O)c1
NS(=O)(=O)c1cc([N+](=O)[O-])c(NCC(O)CO)cc1Br
O=C(O)CCCCCCOc1ccc(-c2ccc(OCCCCCC(=O)O)cc2)cc1
COCC(=O)N1CC(c2ccccc2OC)C(C(=O)O)C1c1ccc(-c2ccc3c(c2)OCO3)[nH]1
Cc1cccc(C)c1Nc1nc(N)cc(N2CCN(C(=S)NC(C)C)CC2)n1
O=C(c1cc2ccccc2oc1=O)N(Cc1ccco1)Cc1ccccc1Cl
COc1cc(-c2[nH]nc3c2C(=O)c2c(NC(N)=O)cccc2-3)cc(OC)c1OC
CC1C(NC(=O)C(=O)Nc2ccccc2Cl)C(=O)N1C(=O)NS(=O)(=O)N1CC(n2cc(C=CBr)c(=O)[nH]c2=O)OC(=O)C1C
NC(=O)CN1C2CCCC1CC(NC(=O)Nc1cccc(Br)c1)C2
Cn1c(O)cc(NC(=O)c2cc(Cl)ccc2O)nc1=O
COc1cc(C(=O)NC2CCOC2=O)nc2c(C(F)(F)F)cccc12
Nc1cc2ccc(F)cc2oc1=O
CNCCc1c(O)[nH]c2cc(-c3cccnc3)ccc2c1=O
CCCCN(C)CC=CC=CC=CC=CC(S)C=CCC=O
CN(C)CCCNc1cccc(N2CCC(Oc3ccc(C(C)(C)C)cc3)C2)n1
N#Cc1cc(-c2cccnc2Oc2ccc(Nc3nc4ccccc4s3)cc2)ccn1
O=C(O)CCNC(=O)c1ncncc1NC(=O)c1cc(C(F)(F)F)cc(C(F)(F)F)c1
CSc1ccc(C)c(NC(S)=NS(=O)(=O)c2ccc(NC(=O)c3ccc(Cl)c([N+](=O)[O-])c3)cc2)c1
CCn1nc(C)c2c(=O)nc(S)[nH]c21
Cc1ccc(C(=O)NCCc2cccc(C(F)(F)F)c2)cc1S(=O)(=O)N1CCCC1
O=C(NCCc1ccccn1)c1ccccc1[N+](=O)[O-]
COc1ccccc1OCC(=O)NCCN1C(=O)SC(=Cc2ccc(Cl)cc2)C1=O
O=C(Nc1cccc2ccccc12)c1ccc(-c2ccccc2)cc1
COc1ccccc1-n1cnnc1SCC(=O)NC1CCCCC1
CN(C)C1CCN(c2nccc(N3CCCN(S(=O)(=O)C(F)(F)F)CC3)n2)C1
CCCN1CCN(c2cccnc2)C2CS(=O)(=O)CC21
O=C(NN=Cc1ccc(OC(F)F)cc1)C1CCN(S(=O)(=O)c2cccs2)CC1
CC(C)CC(C(=O)NC(CC(=O)NC(Cc1ccccc1)C(=O)C(N)=O)C(C)O)N1CCN(c2ccccc2C(F)(F)F)CC1
Cc1ccnc(NS(=O)(=O)c2ccc(NC(=O)c3cccc([N+](=O)[O-])c3)cc2)n1
COc1cc(-c2nc3ccccc3n2C#Cc2cccc(CN)c2)cc(OC)c1OC
CCOc1ccc(-c2nnc(SCC(=O)N3CCN(CC)CC3)o2)cc1Cl
Cc1ccc(C)c(N2CCNC2=N[N+](=O)[O-])c1
CC(=O)OCC1OC(n2cc(-c3cc(C#N)cn3-c3cc(Cl)cc(Cl)c3)[nH]c2=S)C(OC(C)=O)C(OC(C)=O)C1OC(C)=O
NCCNc1ncc(-c2ccccc2)c2[nH]c(=O)c(-c3ccccc3)c(-c3ccccc3)c12
CN1CCN(Cc2ccc3c(c2)c(C(=O)NO)c2c4c(ccn32)c(=O)n2c(CCc3ccccc3)cnccc42)CC1
COc1ccc(Cl)cc1NC(=O)c1ccc2nc(C)sc2c1
Cc1nn(C)c2nc3c(c(NCCCN(C)C)c12)CCCC3
O=C(CCc1ccc2nccnc2c1)NC1COCCC1NC1Cc2ccccc2C1
CC(=O)OC1(C)CCC2CC3=CC(=O)CCC3C(C#N)N2C1=O
O=C1CN(C(=O)N2CCOCC2)C(c2ccc(F)cc2)c2cc(Br)ccc2N1
O=C(c1cc2sccc2n1CC=Cc1ccccc1)N1CCN(c2ccccc2)CC1
S=c1[nH]c2ccccc2n1N=Cc1cc2ccccc2o1
CCCCC(CO)N1CC(n2nnc3c(N)ncnc32)C1
CN1C(=O)C2(CCCCC2)N=C1c1ccc(F)cc1F
CC1CN(C(C)CO)C(=O)CCCn2nncc2COC1CN(C)C(=O)Nc1cccc2ccccc12
COC(=O)C1=C(Nc2ccc(C)cc2)SCC1(C)C
Cc1ccc(N(CC(O)CO)CC(O)CO)cc1
Oc1ccc(-c2nccc(N3CCC(NCc4cccc(C(F)(F)F)c4)CC3)n2)cn1
Cc1cc(Oc2ccc(C3(C)CCN(S(C)(=O)=O)CC3(C)C)cc2)cc(C)c1Cl
Cc1cc(C)cc(C(=O)N2CCC(C)(N3CCCCC3)CC2)c1
CN1CCC(Oc2ccc3c(c2)CN(C(=O)NC2CCc4ccccc42)C3)CC1
CCc1ccc(C2NC(=O)CN2C(=O)Nc2ccccc2C)cc1
CCOC(=O)P(=O)(c1ccc(-c2ncc(F)c3c(F)c[nH]c23)cc1)C(C)(C)c1ccccc1
O=C(c1ccccc1)c1ccc(NC(=O)C2(c3ccco3)CCC2)cc1
Oc1ccc(C2=NOC(c3ccccc3)C2)cc1O
Cc1ccc2[nH]c(-c3sccc3C)nc2c1
O=c1c2ccccc2[nH]c2c1cnn2-c1ccc(Cl)cc1
COC(=O)c1c2c(n(C)c1C)C(=O)C=C(N)C2=O
C=CC(C)N(c1cc(Cl)ccc1Cl)S(=O)(=O)c1ccccc1[N+](=O)[O-]
CCCC1C2CCc3cc(O)c(O)cc3C1(C)CCN2C
CCc1cc(-c2ccc(O)cc2)c(O)cc1OCCCCC(C)(C)c1nn[nH]n1
COc1ccc(C(=S)N2CCCCC2)cc1OC1CCCC1
CC=Cc1ccc2c(c1)OC(CN(C)C(=O)Nc1ccc(C(F)(F)F)cc1)C(C)CN(C(C)CO)S2(=O)=O
CCSc1nc(=O)c(C)c(C(C)c2c(OC)cccc2OC)[nH]1
CC1CC(C)n2c1nc1cc(Cl)ccc12
COC1=CC=C(O)C2=C(c3cc(O)c(OC)c(OC)c3)OC(O)C(O)C12
COC(=O)C(C)NC(=O)C(C)C(O)C(C)C
COc1ccc(S(=O)(=O)N2c3ccccc3CCC2CC(=O)c2ccc(-c3ccccc3OC(C)C)cc2)cc1
c1ccc(CCN2CCC(Nc3ccnc4ccccc34)CC2)nc1
CN1CCC(O)(c2cc(-c3ccc(F)cc3)ncn2)CC1
Oc1cc(O)c2cccnc2c1C(O)CCCN1CCN(c2ccc(Cl)cc2Cl)CC1
O=C(NCCCNc1ccnc2cc(Cl)ccc12)c1ccco1
CC1OC(OC2OC(CO)C(O)C(OC3OC(CO)C(O)C(O)C3O)C2O)C(O)C(O)C1O
Nc1cc2ncn(Cc3ccc(F)cc3)c(=O)c2nc1-c1ccccc1
COCCN1Cc2cccc(C(=O)Nc3nc4c(s3)CC(C)CC4)c2C1=O
Cn1cc(-c2cccc(Cl)c2)c(C(=O)Nc2ccc3c(c2)CCCO3)n1
Cc1ccc(N2C(=O)c3[nH]nc(-c4ccc(OCc5ccccc5)cc4)c3C2c2ccc(Cl)cc2Cl)cc1
O=C(CNCCCNc1ccnc2cc(Cc3c[nH]cn3)ccc12)NCc1ccccn1
COC(CNC(=O)Cn1ccc2c3cccnc3c(Cl)cc21)OC
CC(=O)NC(C)Cc1ccc(C#Cc2cnc(NCC3CC3)nc2)cc1
CN1CCC(S(=O)(=O)c2ccccc2Cl)C(CCOc2ccccc2)C1
O=C(CCN1CCC(O)(c2ccccc2)CC1)N1CCCCC1
COc1ccc(CN2CCCC3(CCN(C4CCOCC4)C3)C2=O)cc1
Cc1cc(C)cc(CNC(=O)N(C)c2ccc(Oc3ccc(-c4cccnc4)cc3)cn2)c1
COC(=O)c1c(C)cccc1C1CN=NC12Cc1cc(C)c(C)cc1C2=O
O=C(C=Cc1ccc(OC2CC(O)C2CO)cc1)c1ccc(NC2CCN(C3CC3)CC2)cc1
CCCC(N)C(=O)NC(Cc1c[nH]c2ccccc12)C(=O)N1CCCC1C(=O)NC(CCCNC(=N)N)C(=O)NC(Cc1c[nH]c2ccccc12)C(N)=O
OC1CCC(c2cccnc2Oc2ccc(Nc3ccccn3)cc2)CC1
Cc1cccc(C(=O)Nc2sc(C(=O)N3CCCCC3)c(C)c2C)c1
CCC=CCC1(C)SC(=O)C(C)C1=O
Cc1cc(C)nc(NS(=O)(=O)c2ccc(NC(=O)c3cc4cc([N+](=O)[O-])ccc4o3)cc2)n1
CC(CN1CCOCC1)N(C)C(=O)CCC(=O)NCc1ccc(N(C)C)cc1
COc1cc(C2NC(=O)c3cccnc3N2)cc(OC)c1O
NC(=O)C1CC2CC(OC(=O)NCc3ccc(-c4ccccc4)cc3)CC1C2
C=C(C)C1CCC2(C(=O)OCc3cccc(CN4CCCCC4C)c3)CCC3(C)C(CCC4C5(C)CCC(OC(=O)CC(C)(C)C(=O)O)C(C)(C)C5CCC43C)C12
CCOC(=O)c1cnc2nc(-c3ccc(C)cc3C)c(-c3cccc(C)c3)n2c1
c1ccc(N2CCN(C3CCC(c4c[nH]c5ccccc45)CC3)CC2)nc1
CC(Oc1cc2c(cc1-c1ccccc1)ncc1[nH]ccc12)c1ccccc1
COc1cc(Cl)ccc1OCC(=O)Nc1ccc2nc(SC)sc2c1
Cc1cc(C)n(CC(=O)Nc2cncc3c2cnn3C2CCCC2)n1
CC(=O)OCC12CCC3C4(C)CCC5C(C)(C)C(OC6OCC(O)C(O)C6O)CCC5(C)C4CCC3(C)C1(C)CCC(OC(=O)C=Cc1ccccc1)C2
CC(CCC(=O)Nc1ccc2ncn(C)c(=O)c2c1)C1CCC2C3CC=C4CC(O)CCC4(C)C3CCC12C
CC1CCCCN1C(=O)Cn1nc(C(F)(F)F)n(Cc2ccc(F)cc2)c1=O
COc1ccc2ccc(S(=O)(=O)N3CCN(S(=O)(=O)c4ccn5cncc5c4)CC3C(=O)NO)cc2c1OC
O=C1NC(=O)N(C2CC(O)C2CO)C2=CCCCN12
O=C(NC1CCCCC1)c1n[nH]c2c1CCc1cc(OCc3ccccc3)ccc1-2
CC(C)=CCCC(C)=CCCC(C)=CC=CC=COC(=O)OC[N+](C)(C)C
COc1cc2cc(C(=O)N3CCN(c4ccc(Cl)cc4Cl)CC3)n(C)c(=O)c2cc1OC
CN1C(=O)CCc2ccc(C=C3SC(=S)N(CC(=O)O)C3=O)cc21
Cc1ccc(C)c(NS(=O)(=O)c2ccc3[nH]c4c(c3c2)CCCC4)c1
COC(=O)c1c(-c2ccc(OC)cc2)csc1NC(=O)c1ccc(F)cc1
O=C(O)c1ccc(NC2OC(CO)C(O)C(O)C2O)c2ccccc12
COc1cccc(-c2ccc(CNc3cc(-c4ccc5[nH]cnc5c4)ccn3)c(C)c2)c1
O=C(O)c1nccc2c(-c3ccccc3)ccnc12
Cc1cc(C)c2c(C)cn(Cc3ccccc3)c2n1
COc1cccc2c(=O)c3c4c(cc(C#N)c3n(CCCN(C)C)c12)C(=O)NC4
CN=C1NS(=O)(=O)c2c1cc(Br)n2C
Cc1cccc(-c2cc(C)c(NCc3ccc(OCC(=O)O)cc3)c(C)c2)c1
COc1ccccc1NC(=O)c1ccccc1NC(=O)c1cccc(Br)c1
O=C(NC1(C(=O)O)CCCCC1)c1ccccc1
CC(C)COc1ccc2c(c1)c(C#N)cn2Cc1ccc(C(=O)O)cc1
CCOC(=O)c1c(C)[nH]c(C)c1S(=O)(=O)N(C)CC(=O)Nc1cccc(OC)c1
CC(=O)OCC1OC(Oc2cccnc2-c2ccc(OC(=O)N=C3SCC(=O)N3C(C)C)c(C)c2)C(OC(C)=O)C(OC(C)=O)C1OC(C)=O
COc1cc(O)c(Cc2ncc(-c3ccccc3)s2)c(OC)c1
NC(=O)c1cccc(C(=O)NC(Cc2ccccc2)C(=O)OCc2ccccc2)c1
CCOc1ccccc1NC(=O)CSc1nnc(CNC(=O)C2(C)COC2)o1
COc1cccc(N2CCN(C(=O)CSc3nc4ccccc4c(=O)n3-c3ccccc3)CC2)c1
Oc1ccc(Cl)cc1C(c1ccccc1)N1CCN(CCN2CCOCC2)CC1
COCCCNc1s[nH]c(=O)c1NCCCO
CC(C)C(CN1CCC(C)(c2cccc(O)c2)C(C)C1)NC(=O)C1Cc2ccc(O)cc2CN1C(=O)C1Cc2ccccc2CN1
Cc1ccc(NC2=NC(=O)C(=Cc3ccco3)S2)cc1
CC=C(C)C(=O)OC1CC(OC(C)=O)C2C(OC(=O)c3ccccc3)C3(C)C(OC(C)=O)CC(O)C(C)(C1OC(C)C)C(OC(=O)c1ccccc1)C1C4(OC(C)=O)COC4CC(O)C1(C)C(O)C23C
CCn1c(-c2ccc(C(C)C)cc2)n[nH]c1=O
CC(C)Nc1nc(-c2ccccc2)c2sccc2n1
COc1ccc(NC(=O)Nc2ccc(-c3noc(C(F)(F)F)n3)cc2)cc1
O=C1C(=O)N(CC=CCCl)c2ccccc21
CC=Cc1cc2c(cc1OC)C1OC(c3ccsc3)(C2)OC2=C1C(=O)CC(C)(C)C2
CSCCC(NC(=O)C(N)Cc1ccccc1)C(=O)N1CCN(C(=O)C(N)Cc2ccc(C(F)(F)F)cc2)CC1
CC(C)C(NS(=O)(=O)c1ccc(N)cc1)C(=O)NCC(c1ccco1)N1CCCC1
c1csc(Cn2cncc2CN(CC2CCCN2)C2C3CC4CC(C3)CC2C4)n1
CC1=NC(C(=O)OC(C)C)=C(C(=O)OC(C)C)C(C=Cc2ccccc2)N1Cc1ccc(N(C)C)cc1
CCOc1ccc2c(c1)NC1(CCN(C(=O)c3cc(F)c4[nH]ncc4c3)CC1)c1cccn1-2
NNc1ncnc2ncn(-c3ccc(Cl)c(C(F)(F)F)c3)c(=O)c12
NS(=O)(=O)c1ccc(Nc2nc(-c3ccnc(Cl)c3)cs2)cc1
CC(CCCO)C1CCC2C3CCC4CC(O)CCC4(C)C3CCC12C
CCc1nc(N)nc(N)c1-c1ccc2oc3ccc(N4CCNCC4)cc3c2c1
CC(C(=O)NCCS(N)(=O)=O)(c1ccc(-c2ccc(S(=O)(=O)CC3CCCC3)cc2)c(F)c1)S(C)(=O)=O
COc1ccc(C(=O)CSc2nc3ccccc3[nH]2)cc1OC
CNC(=O)C(Cc1ccc(O)cc1)N(Cc1c[nH]nc1-c1ccc(N(C)C)cc1)C(=O)C(Cc1ccccc1)NC(=O)OC(C)(C)C
O=c1oc2ccc(Cl)c(Cl)c2n1Cc1ccc(F)cc1
COc1ccc(-c2noc(C)c2C(=O)N=C(N)NCCCN2CCC(c3ccccc3)(c3ccccc3)CC2)cc1F
Cc1c(NC(=S)NCc2ccco2)cc(Cl)cc1OC1CCCC1
COc1ccc(N2CCN(CC(=O)Nc3cc(N4CCCC4)c(NS(C)(=O)=O)cc3C)CC2)cc1
CC(C)=CC(=O)NCCC1CCN(C(=O)Oc2ccccc2)CC1
COc1ccc(NCc2cccn2C)cc1
NC(=O)NN=Cc1ccc2c(c1)OCO2
N#Cc1ccc(Cn2cncc2CNC2CCN(C(=O)c3cccc4cn[nH]c34)C2=O)cn1
CCCCCCCCCCCCCCOc1ccc(CC(NC(=O)C(CC(C)C)NC(=O)C(CCCCCCCCCCC)CC(=O)O)C(N)=O)cc1
CCOc1ccc(NC(=O)CN(C)C(=O)c2cnc(-c3ccccc3)cn2)cc1OCC
CCCN(c1ccccc1Br)S(=O)(=O)c1ccc(Cl)cc1
O=c1c2ccccc2nc(Cc2ccccc2)n1CCc1c[nH]c2ccccc12
CCN(CC)CCNC(=O)c1cc(CN2CCC(C(c3ccccc3)c3ccccc3)CC2)c(O)c(OC)c1
O=C(O)c1ccc(C=Nn2c(-c3ccccc3)nc3ccccc32)cc1
C#CCN1C(=O)NS(=O)(=O)N(Cc2ccc(OC)c(OC)c2)C1=O
CCN(C)C(=O)C(=O)c1cn(CC(=O)N2CCN(c3cccc(Cl)c3)CC2)c2ccccc12
C=C(C)C1CC=C(C)C(O)C12OC(C)(C(O)C1(O)C(OC(C)=O)CC3OC31)C(O)C2C
OCC1OC(n2cnc3c(CNSc4ccccc4C(F)(F)F)ncnc32)C(O)C1O
CCCCCCC(=O)Nc1cc(OC)c(OC)cc1S(=O)(=O)c1ccccc1
CC(=O)Nc1cccc2ccc3oc(C)nc3c12
CCCCCCC1OC(=O)C(C)=CC(C)C(OC2OC(CO)C(O)C(O)C2O)C(CC=CC=CC(=O)O)C(C)CC(C)=CC=CC=CC=CC(C)C(C)OC(=O)CC(O)C2OC12C
COc1cccc(-c2ccc(NC(=O)c3ccc(Cl)c(Cl)c3)cc2)n1
CCCc1cnn2c(Nc3ccc(C(=O)N4CCN(C(=O)OC)CC4)cc3)cc(C3CCCC3)nc12
O=C(O)C1COc2ccc(O)cc2C1
S=C1NC(c2ccccc2)NC(c2cc3ccccc3o2)N1
COc1ccc2c(CC(=O)NCCCCCCNC(=O)c3ccc4cccnc4n3)coc2c1
O=C(NS(=O)(=O)c1ccc(Br)cc1)c1cnc2ccccc2c1-c1ccc(Cl)cc1
O=S(=O)(Nc1cnccn1)c1ccc(Cl)c(Br)c1
CC(=O)N(c1ccccc1Cl)N(C(=O)c1ccccc1)C(Cc1ccccc1)C(=O)NCCc1ccccc1
COc1ccc(C2=C(O)C=COc3c(OC)c(O)c(C(c4c(O)c(C)c(O)c(C)c4OC4OC(CO)C(O)C(O)C4O)c4cc5cc(OC)ccc5c(=O)oc4=O)c(C)c32)cc1
Cc1cccc(C)c1-n1nnnc1C(c1ccnc2ccccc12)N1CCN(c2ccc(F)cc2)CC1
COc1ccc(Cc2c(C3CCCCC3)nc3cc(C)c(Br)cn23)cc1OC
CCOC(=O)c1c2c(cc3c1CCOC3=O)C(=O)CCC2
NC(CCc1ccc2ccccc2c1)(C(=O)O)C1CC1C(=O)O
O=C(NC(=S)Nc1cccc(F)c1)c1cc(Br)cc([N+](=O)[O-])c1
O=C(OC1CCCCC1)C1=NOC(CN2CCN(c3cnc4ccccc4n3)CC2)C1
Cc1cc(-c2ccc3c(-c4ccc(CN5CCCC5)cn4)n[nH]c3n2)[nH]n1
O=C(Nc1ccccc1N1CCOCC1)c1cc(-c2ccco2)nc2ccccc12
CCCCNc1ncc2c(C(N)=O)cn(-c3ccc(N4CCC(N)C4)cc3)c2n1
CC(C)n1ncc2c(C(=O)Nc3cncc(C(=O)c4cn(C)c5ncncc45)c3)cc(F)cc21
O=C(O)COc1ccccc1C=C1C(=O)OC(c2ccc(Cl)c(Cl)c2)C(C(=O)O)=C1C(=O)c1ccc(Cl)cc1
CCCNC(=O)c1cccc(-c2ccc3c(c2)-n2cnc(C(=O)N4CCCC4)c2C3)c1
C[N+]([O-])=C1c2ccccc2SCc2nnc(SCCC#N)n21
NC(N)=NCCC(=O)NCc1cccc(-c2noc(-c3cc(OCC4CC4)cc(C(F)(F)F)c3)n2)c1
O=C(Cc1ccccc1)Nc1ccc2c(c1)CCC2
O=C1C2C3CN=C(SCc4ccncc4)N3C(=O)C(c3ccccc3)N2C(=O)N1CCSC(CO)CO
O=C1CC(O)(CO)CC(=O)C1=CCC=CCCCCCCCC1=C(O)C(=O)c2ccccc2C1=O
CC(C)c1ccc(CO)n1-c1ccc(C(=O)N2CCN(c3ccccc3F)CC2)cc1
CCCN1CCCC2c3cc(NC(=O)c4ccncc4)ccc3OCC21
Cc1cccc(NC(=O)Cn2cc(C(=O)c3ccco3)c3ccccc32)c1C
CC1CCCCC1Sc1ccc(CC2(O)CCC3C4CCC5=CC(=O)CCC5(C)C4CCC32C)cc1
CC(C)CC(=O)Nc1nc(-c2cccs2)cs1
O=c1c2cccc3c2c(cn1CCN1CCNCC1)-c1ccccc1C3
O=C(NS(=O)(=O)c1ccc(NCCSc2cnccn2)c([N+](=O)[O-])c1)c1ccc(N(O)Cc2ccc(Cl)cc2)cc1
Cc1cc(C)c(-n2c(SCC#N)nc3cc(-c4ccsc4)sc3c2=O)cc1C
CC(=O)c1ccc(-c2nnc(SCC(=O)c3[nH]cc(C)c3C)n2CC2CCCO2)cc1
CC(=O)OC1CC(C2(C)CC(C)N=C(c3ccccc3)S2)OC1(C)C
O=C(C1CCCO1)N1CCN(c2ccc(N3CC(Cn4ccnn4)OC3=O)cc2F)CC1
CC12CCCC3=C1C(=NNC(=O)c1cccc(F)c1)CCC32
Nc1sccc1S(=O)(=O)c1ccccc1
CNc1cc(Nc2cnc(C#N)c(Nc3cnccn3)n2)ccn1
COc1ccc(NC(=O)NCc2nc(=O)c3ccccc3[nH]2)c(OC)c1
O=C1COc2cc(C(=O)COC(=O)c3ccc4c(c3)OCO4)ccc2N1
O=C(NC1CCCCC1)c1cccc2c1C(=O)c1ccccc1-2
CC(=O)Nc1ccc2c(C(=O)OC(C(=O)NC3C(=O)OC3O)C(O)c3c[nH]c4ccccc34)c[nH]c2c1
CCCCCCCCCCCCC(C)Oc1cc(OC)cc2oc(-c3ccc(O)c(O)c3)cc(=O)c12
O=C1NCC2Cc3ccccc3C1(O)CCN2CCc1ccccc1
N#CCC(=O)N1CCN(c2ccncn2)CC1
Cc1ccc2cnccc2c1S(=O)(=O)c1ccc(C(=O)N2CCN(C)CC2)cc1
COc1ccc2nc(-c3ccc(Cl)cc3)c(C(=O)O)c(-c3ccc(Cl)cc3)c2c1
CC(C)n1cc(CN2CCCN(C3CC3)CC2)cn1
Cc1cc(C2CCN(C(=O)OC(C)(C)C)CC2)nc(-n2cc(-c3ccncc3)cn2)c1
COc1ccc2c(c1)cc(CCNC(=O)CSc1ccccc1)n2C
CCOC(=O)c1ccc2c(c1)nc(-c1ccc(Cl)cc1)n2C1CCCCC1
Cc1nc(-c2cccc(N3CCC(N4CCCCC4)CC3)n2)cs1
O=C(Nc1ccc(N2CCOCC2)c(Cl)c1)c1cccc(F)c1
CCN(c1ccccc1)S(=O)(=O)c1ccc(C)c(C(=O)Nc2ccc(C(=O)O)cc2C)c1
Cc1nn(C)cc1C(=O)c1ccc[nH]1
COc1ccc(C(=O)NC(CCCNC(=N)N)C(=O)NC(Cc2ccccc2)C(=O)NCC(=O)NC(CCCNC(=N)N)C(=O)c2nc3ccccc3s2)c(OC)c1
CC(C)(O)C=CC(=O)C(C)(O)C1C(O)CC2(C)C3CC=C4C(CC(O)C(=O)C4(C)C)C3(C)C(=O)CC12C
Cc1cc(C)c(C2CC(C=O)CC2C)c(C)c1
COc1ccc(CN(C2CC2)S(=O)(=O)c2cn(C)cn2)cc1
O=C(C(c1ccc(F)cc1)c1ccc2ccccc2n1)N1CCN(c2cccc(Cl)c2)CC1
O=C(O)c1cnc2c(c1)nc(NC1CC1)c1ccccc12
CC1CC(=O)N(Cc2ccc(-c3ccccc3C(=O)O)cc2)C12C=CC(Cl)=CC2=O
CCN1CCc2cc(C(=O)NCCN(C)C)sc2C1c1ccccc1
Nc1nc(NC2CC2)c2ncn(C3C=CC(CO)C3O)c2n1
Nc1ncnc2c1ncn2C1CC(O)C(COP(=O)(O)OC2CCCCCO2)O1
CCNCCCCNCCCCCNC(=O)CNCCCCNCCCCNCCCCCNCCCCCC(=O)NCCCCNCCCCCC(=O)NCCCCNCCCCNCCCCNCCCCCCNC(C)=O
OCC1OC(n2cnc3c(NC4CC5CCC4C5)ncnc32)C(O)C1O
CCOc1ccc(CCNC(=O)Cn2cnc3c2c(=O)n(C)c(=O)n3C)cc1OCC
CCCCC1(CCc2ccc(-c3ccccc3-c3nn[nH]n3)cc2)NC(=O)N(CC(=O)Nc2cccc(C(=O)O)c2)C1=O
C=CCNC(=O)C1(Cc2ccccc2)CCC2C3CCC4=CC(=O)CCC4(C)C3CCC21C
CCOC(=O)C1Nc2ccc(S(=O)(=O)NCc3ccccc3)cc2C2C=CCC12
S=c1sc2ccccc2n1-c1ccccc1
CCc1ccc(C(O)CN2CCCCC2)cc1
FC(F)(F)c1ccc(Nc2nc(N3CCCCC3)nc3ccccc23)cc1
CC(=O)Nc1c(O)cc2c(c1O)CCC1C2CCC2(C)C(=O)C(C(C)N(C)C)CC12
COC(=O)c1sc(=S)n(-c2cccc(OC)c2)c1C
Cn1c(-c2cccnc2F)nnc1C12CCC(CC1)C(NC(=O)c1cc3cc(OCC(F)(F)C(F)(F)F)ccc3[nH]1)C2
O=C(CCN1CCN(c2ccc(-c3ccccn3)cc2)CC1)N1CCC(N2CCN(c3cccc(Cl)c3)CC2)CC1
O=C(Cn1c(=O)c(=O)[nH]c2ccccc21)NC1CCCC1
Cc1ccc(S(=O)(=O)NN=Cc2cccc[n+]2[O-])cc1
Cc1cc2nc(-c3ccccc3)cn2cn1
Cc1cccc(C)c1Nc1nc2c(s1)CSc1ccc(F)cc1-2
CC(C)=CCC1CC(=O)c2c(cc3n(c2=O)Cc2cc4c(C(=O)N(C)C)cccc4nc2-3)C1(C)CC=C(C)CO
CCn1cnc(S(=O)(=O)N(C)c2ccc(NC(=O)Cc3cccc(OC)c3)cc2)c1
CCN1CCN(C(C(=O)NC2CCCCC2)c2c(O)cc(C)n(-c3ccccc3)c2=O)CC1
Clc1cccc(CN2CCC3(CC2)CN(c2ncnc4[nH]cc(Cl)c24)C3)c1
Cc1ccc2c(c1)CN(C)CC(=O)N2
COC(=O)c1ccc(NC2CCCC(C)C2C)cc1O
CNC(=S)Nc1cc(S(=O)(=O)Nc2nccs2)ccc1Cl
C#CCOc1ccc(-c2nc(C(=O)NC(C)CC)c3ccccn23)cc1
O=C(c1ccccc1)N1CCC(CNc2ccc(NS(=O)(=O)c3cccnc3)cn2)CC1
CC(=O)NC(C)Cc1ccc(C#Cc2ccc(C(C)(C)O)cc2C#Cc2ccc(OC(F)F)cc2)cc1
COc1cccc2c1C(=O)c1c(O)c3c(c(O)c1C2=O)CC(O)(C(=O)CO)CC3OC1CC(NCc2cccc(C(N)=O)c2O)C(O)C(C)O1
CCCC(C)OC(=O)NS(C)(=O)=O
CS(=O)(=O)c1ccc(N2CCCCC2)c(NC(=O)CN2C(=O)NC3(CCSCC3)C2=O)c1
COC(=O)c1c(-c2ccc(OC)c(OC)c2)[nH]c2ccc(OC)cc2c1=O
CCOc1cc(-c2ccc(C)c(S(=O)(=O)Nc3ccc(N(C)C)cn3)c2)on1
COc1cccc(-c2cc3nc(C(F)(F)F)cc(-c4ccccc4)n3n2)c1
O=C(O)CCN1C(=O)C(=CC=Cc2ccc(Cl)cc2)SC1=S
Cc1ccc(C)c(NC(=O)c2n[nH]c3c2CN(C(=O)C2CC2)C3)c1
COc1ccc(N(C)S(=O)(=O)c2ccc(NCC(=O)OCc3ccon3)cc2)c(OC)c1
COc1ccc(-c2noc(CCC(=O)NCc3ccccc3OC)n2)cc1
COc1ccc2c(=O)c(C(=O)O)cn(CC(=O)Nc3cccnc3OC)c2c1
Cc1ccc2c(C=Cc3cnc4ncccc4c3)c(C(=O)NC3CC3)[nH]c2c1
CCc1ccc(NC(=O)C(=O)c2ccccc2)cc1
O=c1c2ccccc2nc2n1CCCN(Cc1ccccc1)C2
COc1ncc(-c2ccc(C3(Cc4noc(C(C)C)n4)CNC(=O)N(C)C3=O)c(F)c2)cn1
CC(C)(C)c1ccc(C(O)(c2ccccc2)c2cncnc2)cc1
COc1c(O)ccc2c3c(c(=O)oc12)CCCC3
N#Cc1cccc(NC(=O)NS(=O)(=O)c2cccc([N+](=O)[O-])c2)c1
CN1CC(C(=O)NCc2cc(C(F)(F)F)ccn2)(c2ccc(C(F)(F)F)cc2)CCC1=O
C#Cc1nccc(C2CCCN2C(=O)c2cc(CC)on2)n1
C#CC(C)(C)c1cc(OC)c2c(c1)OCO2
CC1CCC(NC(=O)COC(=O)c2cc(Br)ccc2O)CC1
[O-][S+]1Cc2ccccc2N1CC=CCN1CCc2[nH]c3ccccc3c21
COc1cc(CN(C)C(=O)C2(c3ccc(Cl)c(Cl)c3)CC2)ccc1OCC1CC1
COc1c(C(=O)OCC(=O)N2CCN(c3ccccc3F)CC2)nc(Cl)c2ccccc12
COc1cc2ncnc(N3CCC(NCc4ccc5c(c4)OCO5)CC3)c2cc1OC
COC(=O)Nc1ccc(-c2ocnc2-c2ccc(F)cc2)cc1
CCC(=O)Nc1cc(-c2cc(Cl)c3ccccc3n2)cc(C(F)(F)F)c1
O=C(NC1CCCCO1)c1cnc(C2CC2)nc1-c1c(F)cccc1F
COc1cccc(N(C)CCn2cnc3c(=O)nc(N)[nH]c32)c1
Cc1cc(C)c2c(=O)cc(-c3ccc(O)c(Cl)c3)[nH]c2n1
CCCCn1c2ccccc2c2c(=O)nc3ccc(C(=O)O)cn3c21
CC(=O)ON=C1c2[nH]c3ccccc3c2CCN1C
COC(=O)N=C(Nc1c(-c2ccccc2)no[n+]1[O-])NC1CC1
O=C(O)CC1CCCc2oc(=O)n(CC(F)(F)F)c21
Cc1ccc(C(=O)NC(CC(C)C)C(O)c2cccnc2)cc1
CCCCCC=CC=CC=CC(=O)OC1CC2NC(=O)C(c3ccoc3)N(C)C2C1OC(=O)COC
O=C(Nc1nc[nH]c(=S)n1)C1CCc2c1sc1ccccc21
Cn1cc(CC(=O)NCc2ccc(C(F)(F)F)cc2Cl)c2cc(Cl)ccc21
Cc1nc(CCN(C)C(=O)C2CN(C(C)CO)CCC2c2ccc(F)cc2F)sc1C
CC(C)=CCCC(C)=CCCC(C)=CCCC(C)=CCOP(=O)(O)OP(=O)(O)O
Nc1nc(N)c2ncn(C3OC(COP(=O)(O)OP(=O)(O)OP(=O)(O)O)C(O)C3O)c2n1
CC1C(c2ccccc2)OC(c2ccccc2O)OC1(C)C
COc1ccc(CCNC(=O)C(=O)c2cn(Cc3ccccc3Cl)c3cc(OCc4ccccc4)c(F)cc3c2=O)cc1OC
COC(=O)C1(C)CCC2(C)CCC3(C)C(=CC(=O)C4C5(C)CCC(OC(C)=O)C(C)(C)C5CCC43C)C2C1
CC(C(=O)Nc1ccc(Br)nc1)c1ccc(F)cc1
N#Cc1ccc(C(=O)Nc2ccc(-c3ccc(-c4nc5cc(C(F)(F)F)ccc5[nH]4)cc3)cc2)cc1
CC(C)(C)OC(=O)N1CCC(C(=O)N2CC(COS(=O)(=O)C3CCCCC3)C(O)(CO)C2)CC1
CCc1cccc(C)c1NC(=O)CNC(=O)C1(N(C)C)CCCC1
Cc1ccc(C(=O)N2CCC3(O)CCN(c4ccccc4)CC3C2)nc1
FC(F)(F)c1ccnc(N2CCN(C(=S)c3ccc(Br)cc3)CC2)n1
CCCCCCCCCCCC(=O)Nc1c(C)cccc1C
CN(C)CCOc1ccc(CNC(=O)c2ccccc2C(=O)c2ccc(Cl)cc2)cc1
CCCCNC(=O)CCn1nc(-c2ccccc2F)ccc1=O
COc1cc(OC(=O)CO)ccn1
Cc1cc(NC(=O)N(CCCCl)N=O)n(C)n1
COc1ccccc1CNC(=O)c1cccnc1Sc1ccc(Cl)cc1
Cc1nc2c(c(C(N)=O)n1)CN(C(=O)Cc1cccc(S(F)(F)(F)(F)F)c1)CC2
CC(C)c1cc(Br)c(Nc2nccc(-c3ccnc(N4CCNCC4)c3)n2)c(I)c1
CC(C)c1ccc(CCNC(=O)c2ccc3c(c2)n(C)c(=O)n3C)cc1
CC(C)Cn1c(=O)n(C)c(=O)c2cc(COc3cccc(C(=O)O)c3)ccc21
Cn1c(C=CC(=O)c2ccccc2Br)cc2ccccc21
Cc1cc(-n2ncc(=O)[nH]c2=O)ccc1F
CNC1CCC2c3ccc(O)cc3CCC2C1
Oc1ccc(OC(F)(F)F)cc1
N#Cc1ccccc1NCCNC(=O)C1CSCC(=O)N1
COc1cc2c(cc1OC)C1c3ccccc3C(C(C)O)C1CO2
COC(=O)NC(C(=O)N1CCCC1c1ncc(-c2ccc(-c3ccoc3)cc2)[nH]1)c1ccccc1
Nc1ccc2nccc(NCC3CCCCN3)c2n1
CN(CNc1ccc(O)cc1)CN1C(=O)c2ccccc2C1=O
CSc1ccc2c(c1)sc1nc(-c3ccc(C)cc3)cn12
CN1CCCc2cc(NC(=O)CNC(=O)CNC(=O)c3nnn(C)c3C(F)(F)F)ccc21
O=C1c2ccccc2-c2c1n(CCCNCc1ccccc1)cc(Cc1coc3ccccc3c1=O)c2=O
C=C1CCCC2C1(C)CCC(C)C2(C)CCc1ccccc1
O=C(CCC(=O)N1CCN(c2ccccc2F)CC1)NN=Cc1ccc2ccccc2n1
CCNC(=O)C1OC(n2cnc3c(=O)nc[nH]c32)C(O)C1O
CN(C(=O)CCCOc1ccc2c(c1)CN1CC(=O)NC1=N2)C1CCCCC1
O=C(CN1CCc2ccccc2C1)c1ccc2ccccc2c1
Cc1cc(C)cc(Nc2nc(O)[nH]c(=O)c2[N+](=O)[O-])c1
CCNC(=O)OC1C=C2c3cc4c(c(OC)c3CCC2(C)C=C1C)ONO4
CC(C)CC(C=O)NC(=O)C(NC(=O)C(CC(=O)N1CCNCC1)CC(C)C)C(C)C
Cc1nc(C)c(C(=O)Nc2c(C)n(C)n(-c3ccccc3)c2=O)s1
Cc1nn2c(=O)c(C=O)c(N3CCC(C)CC3)nc2s1
Nc1cccc(Cn2ncc(NC(=O)c3c(Cl)cccc3Cl)c2N)c1
CC1OC(c2ccccc2)C(C)N1Cc1ccc([N+](=O)[O-])cc1
Cc1ccc2[nH]c(-c3ccc(OCCCC(=O)NCCNCCN4CCCCCC(C)C4)cc3)nc2c1
O=C(NC1CCCCCCCCCN(CCO)C1=O)c1cccnc1Oc1ccc(Nc2ccccn2)cc1
Cc1ccc(C=NNC2=NC(C)(C)NC(C)(C)C2)o1
CC1CCC2C(C)C(=O)NC3NC(=O)OC32C1
Nc1nccn2c(C3CCC3)nc(-c3ccc(C(=O)c4ccco4)cc3)c12
COc1ccc2c(c1OC)C13CCN(CC4CC4)C(C2)C1C1CCC(OC(=O)NC(C)(C)C)C1(C)CC3
O=c1c2c([nH]c3c(Br)cc(Br)cc13)CCOC2
Nc1n[nH]c2c1C(=O)N(c1cc3cc(C(F)(F)F)ccc3[nH]1)C2=O
CN(C)c1cccc2c(S(=O)(=O)NCCNS(=O)(=O)c3cccc4cccnc34)cccc12
CCOC(=O)c1cn(C2CC2)c2c(ccc3c2nnn3C)c1=O
Cc1ccc2c(c1)[nH]c1c(C)ccc(=O)n12
Cc1cccc(C)c1NC(=S)NCc1ccc2c(c1)OCO2
CC(O)Cn1c(-c2cc(Cl)cc(Cl)c2)nc2c(=S)[nH]ncc21
CN(Cc1ccccc1)C(=O)C(NC(=O)c1cccnc1)c1ccccc1
COC(=O)c1nc2[nH]ncc2c(=O)n1NC(=O)c1ccccc1F
COc1ccccc1CNC(=S)N(Cc1cccs1)Cc1ncccc1O
OC(CNc1ccc2c(c1)OCO2)Cn1c2c(c3cccnc31)CCC2
CC=Cc1ccc2c(NCCC)cc(C)nc2c1
CC(c1ccc(O)cc1)n1cccc(O)c1=O
COc1cc(OC)nc(Oc2ccc(=O)[nH]n2)n1
CC12CCC3c4ccc(OCC(O)CCl)c(C#N)c4CCC3C1CC(=NO)C2(O)C(=O)CCl
CCCCNc1ncc(C(=O)NCc2ccc(F)cc2)c(NC2CCCCC2)n1
Cc1nn(-c2nnc(S(C)(=O)=O)s2)c(C)c1Br
Cc1ccc(NC(=O)C(OC(=O)c2ccc([N+](=O)[O-])cc2)C(C)C(=O)N2Cc3ccccc3CC2N(C)C)c(C)c1
CCCNC(=O)c1cn(-c2ccc(C)cc2)c(=O)c2ccccc12
O=C(O)c1cc(C(=O)O)[nH]n1
CC(C)c1ccc(-c2nc(Oc3cccc(Cl)c3)c3c(n2)Oc2c(Cl)cc(Cl)cc2C3)cc1
NC(=O)c1cc(C(N)=O)c2nc(Nc3ccc(F)cc3)nn2c1-c1ccc(Cl)cc1
CCOCCOCOC1C(CO)OC(OC)C(OC2OC(C(O)CO)C(O)C(O)C2O)C1O
COC1=CC2=NCC(c3ccccc3)N2c2ccccc2C1=O
CC#CCOc1ncnc2sc(C(=O)NC(C)C)c(C)c12
CCOC(=O)CNC(=O)c1cnn2ccc(N3CCCC3c3cc(F)cnc3C)nc12
COc1ccc(C2CC(=O)N2S(C)(=O)=O)c(OCC2CC2)c1
CCCCC(C(=O)COc1c(F)c(F)cc(F)c1F)n1cc(C(C)(C)NCC(O)c2ccccc2)nn1
Cc1ccc2nc(NC(=O)C(C#N)C(c3ccsc3)c3ccco3)sc2c1
CCc1c(-c2nccc3cc(S(=O)(=O)Nc4nccs4)ccc23)cccc1C(C)C
Cc1cn2c(C)cnc2c(N2CC(C)C(C)(C)C2)n1
Cc1ccccc1Cn1c(=O)c2ccccc2n2c(CCC(=O)NCC3CCC(C)CC3)nnc12
CCC(C)C(NC(=O)C(N)CO)C(=O)NC(CO)C(=O)NC(Cc1ccccc1)C(O)C(=O)N1CSC(C)(C)C1C(=O)NC(C(=O)NC(CCC(=O)O)C(N)=O)C(C)C
CC(=O)Nc1cccc(C(=O)Nc2ccccc2C(=O)Nc2ccc(C)cc2)c1
CCOC(CN1CC(O)C(O)C(O)C1CO)OCC
CCOC(=O)c1ccc(OCCCCCCCCCCOc2c(OC)cc(-c3coc4cc(OC)ccc4c3=O)cc2OC)cc1
Cc1cc(NCc2ccc(C(C)C)cc2)n2c(nc3ccccc32)c1C#N
COc1ccc(CC(=O)Nc2ccc3c(c2)C(=O)N(CC(C)C)C3=O)cc1
CCN(CC1CCCO1)C(=O)CCc1nnc(CCc2cccc3ccccc23)o1
NCC1CN(c2nc3c(cc2F)c(=O)c(C(=O)O)cn3C2CC2)CC1=NOCc1cccc2cc[nH]c12
C=C1Nc2cc(Cl)ccc2OCc2ccccc21
O=C(Cc1csc(-c2ccc(Cl)cc2)n1)NCc1ccc(Cl)c(Cl)c1
COC1CC2C(C)(O)C(C)C(C)C(OC(=O)c3ccccc3)C2(C)C2C(OC(=O)c3ccccc3)C(C)C(O)(O)C(=O)C12C
Cc1ccc(NC(=O)C(C)OC(=O)CCN2CCOCC2)cc1
COc1cc(Cl)c(C(=O)CCC(=O)NC(Cc2ccccc2)C(=O)N2CCC3(CC2)OCCO3)cc1C1OC(CO)C(O)C(O)C1O
C#CCN(Cc1cc(I)c2[nH]c(OC)nc(=O)c2c1OC)c1ccc(C(=O)NCCN(CC)CC)cc1
CCCN(Cc1ccc(C2=NCCN2)cc1)C(=O)COc1c(-c2ccc(OC)cc2)oc2cc(OCC(=O)O)cc(O)c2c1=O
COc1cccc(CNC(=O)c2ccc(S(=O)(=O)N3CCN(c4ccc(F)cc4)CC3)cc2)c1
COC(=O)c1nn(-c2ccc(Cl)cc2)cc1C(=O)c1ccc2ccccc2c1
CCC1OC(c2ccc(Cl)c(Cc3ncc(-c4cccs4)s3)c2)C(O)C(O)C1O
CCS(=O)(=O)N1CCN(C(=O)COC(=O)C2CCN(S(=O)(=O)c3ccc4c(c3)OCCO4)CC2)CC1
Cn1ccc(-c2cnc3[nH]cc(C(=O)c4ccccc4F)c3c2)n1
N=C(NOC(=O)Cc1ccc(Cl)cc1)c1ccncc1
CC(C)c1cc(CCc2[nH]c3ccc(Br)cc3c2CCP(=O)(O)c2ccc([N+](=O)[O-])cc2)cc(C(C)C)c1
COc1ccc(C=C2C(=O)NC(=S)NC2=O)cc1O
NCc1ccc(-c2ccc3c(c2)-c2c(c(CO)nn2-c2ccc(C(=O)O)cc2)CC3)cc1
COc1ccccc1N1CCN(S(=O)(=O)c2ccc(C(C)C)cc2)CC1
C=CCNC(=O)CNC(=O)C(C)NC
O=C(CCC(=O)N1CCC2(CC1)OCCO2)NC1CCCCC1
COc1ccc(-c2nc3c(=O)n(C)ncc3c3c2c(=O)n(C)c(=O)n3C)cc1OC
O=C(NC1CCCc2c1[nH]c1ccc(Cl)cc21)C(Cc1ccccc1)NC(=O)C(c1ccc2c(c1)OCO2)[S+]([O-])Cc1ccccc1
CCOC(=O)C1CCCN(C(=O)c2cc3ccc(Cl)cc3s2)CC1
Cc1cc(CC(C)(C)NCC(O)c2ccc(O)c(C(N)=O)c2)no1
CC(C)c1cccc(-c2cc(NC(=O)C3CNC(=O)C3)nn2-c2cccc(Cl)c2)c1
CC1=C(C(=O)Nc2ccc(C)c(Cl)c2)C(c2cccs2)NC(=S)N1
CNCC(=O)Nc1cccc(S(=O)(=O)Nc2ccc(OC)cc2)c1
N#Cc1ccc(-n2nc(-c3ccc(F)cc3)c(C#N)c2N)cc1Br
O=C(CCCn1c2c(c3cc(F)ccc31)CCCC2)NCCN1CCCC1
Cc1cn2nc(-c3ccc(F)cc3)c(-c3cccc(Cl)c3)c2nc1NCC1CCCO1
O=C(NC1(C(F)(F)F)C(=O)Nc2sc(-c3ccc(Br)cc3)cc2C1=O)c1ccc(Cc2ccccc2)cc1
CCOC(=O)C1=C(C)NC(C)=C(C(=O)OCC)C1c1ccc(OCC(=O)NN=C(c2ccccc2)c2ccccc2)cc1
CC(C)(C)OC(=O)CCC1CCCC1C(=O)NC(C=O)Cc1ccccc1
CC(C)(C)CC(=O)N1CCCC1C(=O)N1CCC(N2C(=O)CCc3ccccc32)CC1
CCC(=O)N1CCC(C(=O)NCc2ccc(Cl)cc2)CC1
O=C(CCc1ccccn1)N1CC2CC1CN2C(=O)c1ccc(Br)c2ccccc12
Cc1ccc(NC(=O)C(C)(N)CO)c(C)c1
CC(=O)NC1(c2ccccc2)CCN(C(=S)NC(C)C)CC1
CCCCCCCC=CCCCCCCC(=O)NC(COP(=O)(O)O)Cc1ccc(OCc2ccccc2)cc1
O=C1NC(Cc2c[nH]c3ccccc23)C(=O)N2CCCC2C(=O)NC(Nc2ccccc2)=NCC1F
O=C1NC(CCc2ccccc2)C(=O)NC(Cc2ccccc2)C(=O)NC(Cc2ccccc2)C(=O)N(Cc2ccccc2)C(CO)C(Cc2ccccc2)N1
COC1CC2C3CCC(=O)C3(C)CCC2C2(CCc3ccccc3)CC12C
Cc1ccccc1CCS(=O)(=O)NC(=O)C(F)(F)F
Cc1ccc(C)c(C(=O)NNC(=O)c2nn(C)cc2[N+](=O)[O-])c1
O=c1ccc2c(O)c3c(c(C(O)CNCCc4ccccc4OCc4ccccc4)c2o1)CCCO3
CCOC(=O)C1=C(COC(=O)c2sc3ccc([N+](=O)[O-])cc3c2OC)NC(=O)NC1C
Cc1c(NC(=O)CCO)cncc1C(=O)N1CCC(O)(C#Cc2cccc(Cl)c2)C1
O=C(c1ccccc1)N1CCN(C(=S)NCc2ccco2)CC1
C=C(C)C1CCC2(C(=O)O)CCC3(C)C(CCC4C5(C)CC(OC(=O)Cn6cc(-c7ccc(Br)cc7)nn6)C(C)(C)C5CCC43C)C12
CCC(C)C(NC(=O)CC(O)C(CC1CCCCC1)NC(=O)C(CC(C)C)NC(=O)CCCc1ccccc1)C(=O)N1CCCC1C(=O)O
CCCC(C(=O)O)c1c(C)nc2ccc(Cl)cc2c1-c1ccc(Cl)cc1Cl
COc1ccc(OCc2noc(COc3ccc4oc5ccc(OC)cc5c4c3)n2)cc1
CCC(=O)N1CCc2cc(Br)cc(S(=O)(=O)NCCC(=O)NC3CCCC3)c21
Cn1ccnc1Sc1cc(F)cc(OCc2ccc3ccccc3n2)c1
N#CCC1CN(Cc2ccccc2)C(=O)O1
O=C(NC12CC3CC(CC(C3)C1)C2)c1nn(CO)cc1Br
O=C1NC(=O)c2c1c1c(-c3ccccc3)cc(N3CCOCC3)nc1n2-c1ccc2c(c1)OCO2
[C-]#[N+]c1ccc(CCN2CCC3CC(C(=C)C)CC3C2)cc1
NCCCC(N)C(=O)NC(CCCN)C(=O)NCC(=O)NC(CO)C(=O)NC(CO)C(=O)NC1(CC(=O)O)CCC2(CC(=O)O)C(=O)C=CC(=O)CC2C1
O=C(O)C=Nc1ccc(O)cc1
COc1cc(Cc2c(O)ccc3[nH]ccc23)c(N2CCN(C)CC2)cc1OC
CCCCN(C)S(=O)(=O)c1ccc(C(=O)NN=C(CCCC(=O)OC)c2ccccn2)cc1
CC(C)COc1cc2ncn(CC(=O)N3CCc4ccccc43)c(=O)c2cc1OCC(C)C
Cc1c(-c2ccccc2)[nH]c(-c2ccccc2Br)nc1=O
O=C(Cc1n[nH]c(=O)c2ccccc12)Nc1nc2c(s1)CCC2
CC(C)Cc1ccccc1-n1c(-c2ccccc2)cc(-c2ccccc2)c1C(=O)O
Cc1ccc(Oc2c([N+](=O)[O-])cc([N+](=O)[O-])cc2C(C)(C)C)c(C)c1
CCn1cc(C(=O)O)c(=O)c2cc(F)c(N3CCN(CC=CCNC(=O)C(=O)c4c[nH]c5ccc(OC)cc45)CC3)cc21
CC(C)CN1C(=O)C2C(C(=O)NCc3ccccc3)C3C=CC2(O3)C1C(=O)NCc1cccnc1
CC(C)(C)C(=O)NN=c1[nH]c(-c2ccccc2)cs1
Cc1nc2ccc(S(=O)(=O)NCc3ccccn3)cc2s1
CN(Cc1ccccc1)C(=O)c1cc2ccccc2n1Cc1cccc(Cl)c1
CCN(CC)CCCNC(=O)c1ccc2c(=O)n(Cc3ccc(OC)cc3)c(S)nc2c1
O=C(NN1C(=O)CCSC1c1ccc(Cl)cc1)c1ccc(Br)o1
c1ccc(-c2c[nH]c3ncnc(N4CCOCC4)c23)cc1
S=C(Nc1cccc(Cl)c1)N1CCc2ccccc21
CCOC(=O)c1ccc(NC(=O)CSc2ccc(-c3cc(C)ccc3C)nn2)cc1
COc1ccc(-c2cc3ncccc3c(OCC3CNC(=O)C3)n2)cc1OC1CCCC1
CN1CCN(c2ccc(-c3nccn4c(-c5ccc(-c6cccnc6)cc5)cnc34)cc2)CC1
Cc1ccc(NC(=O)C2C3C=CC4(CN(CCN(C)C)C(=O)C4=O)C2C3)cc1
COc1ccccc1OCCCCOc1c(F)cc(N2CC(CNC(C)=O)OC2=O)cc1F
Cc1ccc(-c2c(C(=O)NN=Cc3ccc(O)cc3)cnn2-c2nonc2N)cc1
CCOC(=O)c1sc(N)nc1COC(=O)COc1ccc(C)cc1C
O=C(O)CCCC=C(c1ccc(Cl)cc1)c1cncnc1
CC(=O)NCC(=O)NCC(=O)O
FC(F)(F)Oc1ccc2c(c1CNCCCNc1nc3ccccc3[nH]1)CCC2
C=CCNc1ccc2ccc(F)cc2n1
CNCCOc1c(Br)cc(CCNC(=O)c2onc(-c3ccc(OC)c(OC)c3)c2[N+](=O)[O-])cc1Br
OC(CN(Cc1cccc(OC(F)(F)C(F)Cl)c1)c1cc(Cl)cc(Cl)c1)C(F)(F)F
Cc1ccc2c(c1)CCC2C(C)C(=O)NC(C)c1ccc(Cl)cc1
O=C(O)C1OC(Oc2cc(O)c(-c3cccc(OCc4cccc(Cl)c4)c3)c(O)c2)C(O)C(O)C1O
NC(=O)C(NC(=O)C(CC(=O)O)NC(=O)CNC(=O)C(N)CCCN=C(N)N)C(CC(=O)O)C(=O)O
O=C1NCc2c1cc1[nH]c(-c3ccccc3)cc(=O)c1c2O
COc1ccc(CN2CC(O)C(O)C(O)C2CO)c2cc(Cl)ccc12
COC(=O)C1=C(c2ccc(SC)cc2)CC2CCC1N2C(=O)N1CCC(CF)CC1
Cc1nnc(-c2ccccc2O)c2ccccc12
COc1ccc(-c2ccc(C(=O)O)s2)cc1-c1cc(O)[nH]c(=S)n1
O=c1ccc2cccc([N+](=O)[O-])c2[nH]1
CC(OCc1cc(F)cc(-c2cc(NC(=O)N3CC(N)C(F)C3)nn2-c2ccc3ccccc3c2)c1)C(F)(F)F
CC(=O)C1=CCC23CCC4C(CCC5(C=O)C(CCC(O)C45C)C(C)(C)C2=O)C13
Nc1c2c(nc3cc(Cl)ccc13)CCCC2
CCCCCCCCCCCCCCCCSCC(=O)NCCCC
CC(Cc1c[nH]c2ccccc12)(NC(=O)OC1C2CC3CC(C2)CC1C3)C(=O)NCC(NC(=O)CCc1nc2ccccc2[nH]1)c1ccccc1
COc1ccc(-c2cc(-c3ccc(OC)c(OC)c3)nc(-c3ccc(-c4ccccc4)cc3)n2)cc1
Nc1nc(=O)c2ncn(C3OC(CO)C(O)C3O)c2[nH]1
CCOc1ccc(Nc2nc(C)co2)cc1
CCCCCCCCCCCCCCCCc1c(C)oc(=O)c(O)c1C
O=C(COC(=O)C1CC(c2ccc(O)cc2)CC(c2ccccc2)N1Cc1ccc(O)cc1)NCC1CCCO1
CCOc1ccc(-c2cc(C(=O)NNC(=O)CC)c3ccccc3n2)cc1
Cn1nc(-c2cccc(F)c2)c2c(=O)n(CC3CCCCC3)cnc21
COc1cccc(S(=O)(=O)NCc2ccc(-c3ccccn3)cc2)c1
COc1c(C2CN(C(=O)c3ccc(=O)[nH]c3)CCO2)ccc2c1OCCO2
Nc1nc(F)nc2c1ncn2C1C(O)C(O)C2(CO)CC12
NC(=O)C(CCC(=O)O)NC(=O)C(NC(=O)OCc1ccc(N(CCBr)CCBr)cc1)C(c1ccccc1)c1ccccc1
CC(C)S(=O)(=O)N1Cc2cccc3c2N(CCO3)C(CC(=O)NCC[S+](C)[O-])C1
N#Cc1ccc(-c2c(-c3ccc(Cl)cc3)nc3sccn23)cc1
Cc1ccccc1N1CCN(Cc2ccc(Cl)cc2Cl)C(=O)C1=O
Cc1cc(C=NO)cc(Cl)c1NC(=O)C=Cc1ccccc1
O=C(NCCCN1CCCC1)c1cc2nc(-c3ccc(-c4ccccc4F)cc3F)ccn2n1
COc1ccc2sc(N(CCN(C)C)C(=O)c3ccccc3)nc2c1OC
CCCN(Cc1ccc(-c2ccccc2-c2nn[nH]n2)cc1)c1ncc(C(=O)O)c(OC)n1
O=C(NC1CCCCCCCCC1)Oc1ccccc1
CNC(C)C(=O)NC(C)C(=O)NC(C)C(=O)NC(C=Cc1ccccc1)C(=O)NC(CC(C)C)C(N)=O
CC1=C(C(=O)OCCCCCCC(=O)O)C(c2c(Cl)cccc2Cl)C2=C(CC(c3ccc(Cl)cc3)CC2=O)N1
CC(=O)OCC1OC(S(=O)(=O)NC(=O)C(C)(C)COc2ccc(-c3ccccc3[N+](=O)[O-])cc2)C(OC(C)=O)C(OC(C)=O)C1OC(C)=O
Cc1c(CN2CC(CO)C2)cc(-c2ccc(Cl)cc2)n1NC(=O)c1cccs1
CC(=O)Nc1ccc(OC2CNC(C(=O)OC(CO)c3ccccc3)C2)cc1
CC(C)CN(Cc1nc(C2CC2)no1)C(=O)CCNC(=O)c1ccccc1
O=C(O)C(CC(=O)C(F)(F)F)CS(=O)(=O)Cc1ccc(Cl)cc1
COC(=O)C1(c2ccc(Cl)cc2)CC1Cn1cc(-c2nc3ccccc3s2)nn1
CNC(=O)c1ccc(-c2nc(NCc3ccccc3F)c3ccccc3n2)cc1
CC1OCC2CC3c4ccc(O)c(O)c4OCC3CC21O
CC(CC(O)C(Cc1ccccc1)NC(=O)c1ccc(-c2cccnc2)cc1)C(=O)N(O)C1CCCCC1
Cc1ccc(C2SC(CC(=O)Nc3ccc(NC(=O)c4ccccc4)cc3)C(=O)N2CC(=O)N2CCC(C)CC2)c(C)c1
Cc1ccc(S(=O)(=O)c2c[nH]nc2NC(=O)C2=COCCO2)cc1
COCCNCc1ccc(-c2ccc3c(N4CCOCC4C)nc(N4CCOCC4C)nc3n2)cc1Cl
C=Cc1cc(-c2ccccc2S(=O)(=O)O)ccc1OCc1ccccc1
OC1CCCCCCCCCCCC1OC(c1ccccc1)c1ccccc1
N#Cc1ccc(NC(=O)CN2CCCCC2)cc1
CCOc1cc2cc(C(=O)NC(C(=O)O)C(C)C)oc2c2ccoc12
COCc1cc(-c2c(C=O)c(COC)c3n2CCOC3C(C)C)c(COC)cc1OC
O=C(c1cccc(F)c1)N1CCN(Cc2c(Cl)cccc2Cl)CC1
CC1CCC(C)N1C(=O)c1ccc(C(C)(C)C)cc1
O=C(NCCCN1CCOCC1)C(=Cc1ccc(Cl)cc1Cl)NC(=O)c1ccccc1
Cc1cc(O)c(C(=O)CNc2ccc([N+](=O)[O-])cc2)c(=O)o1
COCC1CCN(C(=O)c2cn3c(n2)CN(C(=O)c2ccco2)CC3)CC1
COc1ccc(CN2CCN(Cc3cc(F)cc(C(F)(F)F)c3)C3CS(=O)(=O)CC32)cc1
O=C(O)COc1ccccc1C=Cc1ccc2ccccc2c1
Cc1c(C(=O)NCc2ccc(Cl)cc2)n(C)c2ccc(C(=O)OC(C)C(=O)Nc3ccc(Br)cc3)cc12
Cn1cc(NC(=O)c2ccc(C(=O)N3CC(COS(=O)(=O)c4ccc(Cl)cc4)OC3=O)cc2F)cc1C(=O)NCCCCNC(=N)N
Nc1ccn(C2COC(CO)(CO)C=C2F)c(=O)n1
Cc1noc(-c2ccc(OCc3cc(C(=O)CC(N)=O)[nH]n3)c(F)c2)n1
COc1ccc2sc(C(N)=O)c(C3CCN(C(=O)Nc4ccc(C(O)(C(F)(F)F)C(F)(F)F)cc4)CC3)c2c1
COc1cc(C(=NNC(N)=O)c2cscc2C)cc2c1OCO2
COc1ccc(Cn2ccc3c(C(=O)O)cccc32)cc1C(F)(F)F
CC12Cc3cccc(O)c3C(O1)C1=C(O2)C(=O)c2ccccc2C1=O
COc1ccc(N2CCN(C(=O)C3CCN(C(=O)C4CCCCC4)CC3)CC2)cc1
CCOc1ccc(C(=O)OCC(=O)Nc2ncc(C(F)(F)F)cc2Cl)s1
CC1=C(CO)C(=O)OC(C(C)C2(O)CCC3C4CC5OC56CC=CC(=O)C6(CO)C4CCC32C)C1
Clc1ccc(C(Cc2ccccc2)=NNc2nnc(-c3ccccc3)s2)cc1
O=C1CC(=O)N(CCC2CC3CCC2C3)C1c1cnccn1
Cc1nc(-c2ccc(F)cc2)sc1C1C2=C(CC(C)(C)CC2=O)N(CCOCCO)C(=N)C1C#N
Cc1cc(C)cc(OCCC(=O)OCC(=O)N2c3ccccc3CC2C)c1
Cc1ccc(F)c(CN2CCc3ncnc(NC4CCC4)c3CC2)n1
CC(C)c1nc(NS(=O)(=O)c2ccc(F)cn2)sc1C(=O)Nc1ccc(C#N)c(C(F)(F)F)c1
CC(C)(Cc1ccc(C#Cc2ccccc2)cc1)NCC(O)COc1cccc2[nH]c3ccccc3c12
Cc1nc(NS(=O)(=O)C=Cc2ccc([N+](=O)[O-])cc2)c(CN)s1
Cc1cc(C)nc(N2CCN(C(=O)c3snc(C(N)=O)c3Br)CC2)c1
O=C1NC(=NN=Cc2ccc([N+](=O)[O-])cc2)SC1=Cc1cccc([N+](=O)[O-])c1
CC(C)C(CC(=O)NC(CC(=O)O)C(=O)NC(CC1CCCCC1)C(=O)CCl)NC(=O)CC(Cc1ccccc1)NC(=O)OC(C)(C)C
COCCn1cc2c(nc(NC(=O)Nc3ccc(OC(F)F)cc3)n3nc(-c4ccco4)nc23)n1
O=C(O)C1C2c3ccccc3C(c3ccccc32)C1C(=O)NCc1ccc(F)cc1
CC(=O)NNC(=O)c1cccc(-c2ccc(Cl)cc2)c1
O=CC1(CN2CCN(c3ccc(F)cc3)CC2)CC1
COc1ccc(SCC(=O)NC(CC(=O)O)c2ccc(F)cc2)cc1OC
CCCCCCCCC(C)C(CC)=NNc1cc(OC)ccc1OC(C)=O
Nc1ncnc2c1ncn2C1C=CC(P(=O)(O)O)O1
CCCCNS(=O)(=O)c1cccc2ccccc12
CC1C(=O)N(Cc2cn(CCC3OCCO3)nn2)CCS(=O)(=O)N1Cc1ccc(-c2cccc(C(C)(C)C)c2)cc1
Cc1cccc2c1[nH]c(=O)c1cccnc12
C=C(C)C1CCC2(C(=O)OC=CBr)CCC3(C)C(CCC4C5(C)C(OC(C)=O)CCC(C)(C)C5CCC43C)C12
COc1ccccc1-n1cc2c(n1)c(NC(=O)Cc1ccccc1C(F)(F)F)nn2C(C)=O
C=C1CC2CCC1([N+]#N)C2
COc1c(NC(=O)c2ccc([N+](=O)[O-])o2)ccc2c(=O)c(C(=O)O)cn(C3CC3)c12
CC(C)Oc1nc(N2CCOCC2)nc(N(C)NC(=O)c2ccc(Cl)cc2)n1
CN1C(=O)CCC1C(=O)NCc1ccc(Cl)cc1Cl
COCCn1cnc(CCNC(=O)NC(C)C)c1
CC(C)n1c(C#CC2CC(C(C)(O)C(F)(F)F)C(C(=O)c3ccc4ccccc4c3)O2)nc2ccccc21
CCN(CC)CCOCCOc1ccccc1
COc1ccc(C=NNC(=O)CN2CCN(CCNc3ccnc4cc(Cl)ccc34)CC2)cc1
CCCn1c(=N)c(C(=O)NCC(CC(=O)O)NC(=O)OCc2ccccc2)cc2c(=O)n3ccccc3nc21
O=C(NCCc1ccccc1)c1ccc(Cn2c(SCc3ccc(F)cc3)nc3cccnc32)cc1
COc1cccc(Nc2ccc3ncc(-c4ccc(C#N)cc4)n3n2)c1
CC1=C(C(=O)Nc2ccc(Cl)cc2)C(c2ccc([N+](=O)[O-])cc2)C(C(=O)Nc2ccc(C(=O)O)cc2)=C(C)N1
COc1ccc2cc(C#N)c(=O)n(CCN(C)C)c2c1
CC(C)N(C)C1CCN(C(=O)c2cnn[nH]2)C1Cc1cccnc1
CC(C)CC(NC(=O)CCC(N)C(=O)O)C(=O)NCC(=O)O
O=C(NCC1c2ccccc2CCc2ccccc21)c1cc2c(C(F)(F)F)cc(C(F)(F)F)cc2[nH]1
CC1(C)Oc2ccc(CNC3CCN(c4ncc(C(F)(F)F)cc4Cl)CC3)cc2C(C)(C)O1
CC12C=CC(=O)C=C1CCC1C2CCC2(C)C(=O)CCC12
CCCc1onc(CSc2ccc(OC)c(Cl)c2[N+](=O)[O-])c1C(=O)OCC
CCCCC(Oc1cc(O)c(Cl)cc1C(=O)c1ccccc1)C(=O)O
O=c1c2c([nH]n1-c1ccc(F)cc1)CCS2
CCSc1nc(N2CCOCC2)c2nnn(Cc3ccccc3)c2n1
COc1ccc(C2CC(=O)C3C(=Nc4ccc(Cl)cc4NC3c3ccc(OC)cc3)C2)cc1
CCCC(C)C(=O)N1CCc2cc(OC)c(OC)cc2C1COc1cccc2c1OC(C)(C)C2
O=C(CCc1ccccc1O)NCc1nc2c(F)cccc2[nH]1
CN(Nc1ccccc1)c1ccccc1[N+](=O)[O-]
FC(F)(F)c1cc(-c2ccc(Cl)cc2)n[nH]1
CC(C)OC(=O)CCCC=CCC1C(=O)CC(O)C1C=CC(O)C1CCc2ccccc21
COC(=O)C1CC2(CCN(C(=O)CCl)CC2)OC2=C(CC1O)C(=O)c1ccccc1C2=O
Cc1[nH]c(-c2ccc(F)cc2)cc1-c1cccnc1
COc1cc(S(=O)(=O)N2CCCCC2)ccc1Cc1cn(C)c2ccc(OCC(=O)O)cc12
COc1ccc(NC(=O)c2ccccc2-n2cnnn2)cc1Cl
CC(C)CC(NC(=O)C1CCCN1C(=O)C(NC(=O)C(NC(=O)OCc1ccccc1)C(C)C)C(C)C)C(=O)c1ccccc1
CC(C)CCc1noc(-c2ccncc2)n1
CC(C)(O)C1CCCC(c2ccc(F)cc2)N1
Cc1ccc2ncnc(Nc3ccc(O)c(Cl)c3)c2c1
COc1ccc(NC(=O)c2cccc(N(C)C)c2)cc1NC(=O)c1cccs1
Cc1ccc(C(=O)NC2CC2)cc1NCC(=O)NCCN1CCOCC1
Cc1ccc(NC(=S)NC(=O)c2[nH]nc3ccccc23)cc1S(N)(=O)=O
CC[n+]1ccsc1C=C1C(=O)N(C)C(=O)N([O-])C1=O
CC(C)C(CC(=O)NO)C(=O)NC(C(=O)N1CCCC1C(=O)OCC#CCCCCCCC#N)C(C)C
COc1cc(-c2nc(N3CCOCC3)c3cccnc3n2)cc(OC)c1OC
CCNc1nc(Nc2ccc(Oc3cccc(OC)c3)cc2)ncc1C(F)(F)F
O=C(O)COc1ccc2c3c(c(=O)oc2c1)CCCC3
O=C1NC(I)(c2ccccc2)C(=O)N1Cc1cccnc1
Cc1n[nH]c(=O)c2c1c1cc(S(=O)(=O)c3cccc(Cl)c3)cc(C)c1n2C
COc1cccc(-c2cn3cccnc3n2)c1
O=C(C=Cc1ccc(-c2ccccc2)cc1O)c1ccc(O)cc1O
O=[N+]([O-])c1cccc2cccc([N+](=O)[O-])c12
N=C(N)NCCCCC(NC(=O)C1Cc2ccccc2CN1C(=O)C(Cc1ccccc1)NC(=O)CNC(=O)CN(CC(=O)O)CC(=O)O)C(=O)c1nccs1
CCc1ccc(OC(C)C(=O)NCc2cccnc2N2CCCCC2)cc1
c1csc(-c2c3ccccc3nc3ccccc23)c1
N#Cc1ccc(F)c(-c2csc(N3CCCCC3)n2)c1
CC(=O)OCC1OC(SC2CCCCNC2=O)C(OC(C)=O)C(OC(C)=O)C1OC(C)=O
NN1CCc2ccc(S(=O)(=O)c3ccccc3)cc2CC1
CN(C)N=Nc1ccc(C2CC2c2ccc(N)cc2)cc1
O=C(c1c(F)cccc1F)N1CCN(c2c(Cl)cccc2Cl)CC1
Nc1nc(Br)nc2c1ncn2C1OC(COP(=O)(O)CP(=O)(O)OCC2OC(n3ccc(=O)[nH]c3=O)C(O)C2O)C(O)C1O
O=c1[nH]c2c(c(=O)n1-c1ccccc1)CCCC2=Cc1ccccc1
Cc1ccc(C(=N)N)c(OC(Cc2ccc(Cl)cc2)C(=O)O)n1
OCC1OC(OCC2OC(OCc3ccccc3)C(O)CC2OC2CC(O)C(O)C(COC3OC=CC3O)O2)C(O)C1Oc1ccccc1
O=C(OCc1nc(-c2ccccc2)no1)c1cccc2ccccc12
CC1OC(=O)C2CC3CCCCC3C(C=Cc3ccc4c(ccc5ccccc54)c3)C12
O=C(Nc1ccc(-n2cc(C(F)(F)F)nn2)cc1)Nc1cccc(Cl)c1
COc1ccc(C(C)NC2CCC(C(=O)N3CCN(c4ccccc4Cn4cncn4)CC3)C(c3ccsc3)C2)cc1Br
COc1cc(-c2csc3ccc(-c4cc(OC)c(OC)c(OC)c4)cc23)ccc1O
CCCCCC(OC(=O)c1c(Cl)cccc1Cl)C(C)C=CC(OC(C)=O)C(C)C(O)C(C)C(O)C(C)C=CC=C(C)C1CC(OC)C(O)C(C(C)CC)O1
O=C(NC(=O)c1ccco1)Nc1cccc(OCc2ccccc2)c1
CN1C=CC=CC1=CC(=O)c1ccccc1
Cn1nc(-c2cccc(Cl)c2)c2c(-c3ccc(Cl)cc3)nc3ccccc3c21
COCCn1cnc2cc(-c3cccs3)ccc2c1=O
COc1ccccc1-n1c(C)cc(C=NNC(=O)c2ccncc2)c1C
CSCCC(NC(=O)c1ccc(CNCc2cncn2C)cc1-c1ccccc1-c1ccccc1)C(=O)OC(C)C
C=CCN(CC=C)C(=O)C1(NC(=O)c2cccnc2)CCCc2cc(C)ccc21
CC(C)(C)c1ccc(C2=CN3CCC23)cc1
COc1cc(O)c(Cc2c(O)cc(CC3OC(CO)C(O)C(O)C3O)cc2O)c(-c2ccc(O)c(O)c2)c1
Cc1cc(N2CCC(C(=O)Nc3c(C(=O)O)[nH]c4ccccc34)CC2)ccn1
COc1ccc2nc3cc(C)oc3cc2c1N(CC(O)CNC(C)C)C(C)=O
CNC(=O)c1c(O)c2ncc(Cc3ccc(O)cc3)cc2[nH]c1=O
O=C1c2ccccc2-c2c1c(=O)n(-c1cnc3ccccc3c1)c(=O)n2CC1CCCO1
CN(C)c1ccc(-c2sc(-c3cnn(C)c3)nc2C#N)cn1
N#CC1C(=O)c2ccccc2CC1C(=O)OCc1ccc2c(c1)OCO2
Cc1cc(C)n2ncc(CNC(=O)c3ccc(Br)o3)c2n1
CN1C2CCC(OC(=O)C(O)(c3ccccc3)c3ccc4ccccc4c3)C1CC2
Cc1ccnc(NC(=O)c2ccc(Cn3cncn3)cc2)c1
CC(C)CCCCCOC(=O)CC=CCC(=O)NCCOC(=O)CCC(=O)O
Cc1n[nH]c(=O)c2ccccc12
CNCCCn1c2c(c3ccccc31)CCNCC2
CCC(O)(CC)C(=O)NC1CCc2c([nH]c3ccccc23)C1CC(=O)O
CCOc1ccc(C(=O)Cc2nc3ccsc3c(=O)n2N2CCOCC2)cc1
O=C(O)c1cc(OCc2ccccc2)cc(Oc2ccccc2)c1
COc1cccc(-c2c(C(=O)O)c3n(c2NCCc2ccccc2)CC(C)(C)c2ccc(C)cc2-3)c1
Cc1ccc(C(=O)Nc2cccc(F)c2)cc1C#Cc1cnc2ccnn2c1
CCc1nonc1NCc1nonc1N(C)C(C)C
CCC(C)C(NC(=O)c1nn[nH]n1)C(=O)NC(C)C(=O)NC(CC1CCCCC1)C(O)C(O)C(=O)NC(C(=O)NCc1ccccn1)C(C)CC
CCOCC1CCCN1S(=O)(=O)c1ccc2c(c1)C(=O)C(=O)N2CCCF
O=C1c2cc(OCCN3CCCC3)ccc2-c2c1c1ccccc1n(CC1CCCNC1)c2=O
c1ccc(CNCCCCCCNCCCCCNCc2ccccc2)cc1
Cc1ccc(-c2ccc(=O)n(CC(=O)Nc3ccc(C(F)(F)F)cc3)n2)o1
COc1ccc([N+](=O)[O-])cc1NC(=O)CCN1CCC(N2CCCC2)CC1
C=CCC1CCCC(C(=O)N(Cc2cnn(C)c2)C(C)CC)N1C(=O)c1cccc(-c2ccccc2)c1
CC(CNC(=O)c1c(Cl)cccc1Cl)=C1C(=O)CCCC1=O
COc1ccc(-c2oc3cc(OC)c(OC)c(O)c3c2N)cc1
COc1cnc(Oc2ccc(-c3cccc(C(F)(F)F)c3)cc2)c2ccccc12
CN(C)c1cc(N2CCC(O)(CC3CCOCC3)CC2)ccc1-c1nc(=O)cn[nH]1
CC(C)(C)C(=O)NC1CCCN1C(=O)CCc1ccccc1
COc1ccccc1CCc1ccccc1-c1nc2ccccc2[nH]1
COc1cc2c(cc1C(=O)N1CCC(O)(c3ccc(F)cc3)CC1)Nc1cc(-c3ccc(F)cc3F)ccc1C(=O)N2
COc1ccccc1CNCCCCCNCCSSCCNC(CCCCNCc1ccccc1)OC
COc1cc(C=NNC(=O)CSCC(=O)N2CCCCC2)ccc1O
O=C(O)C1CCCCC1C(=O)NCc1cc(C(F)(F)F)cc(C(F)(F)F)c1
COC(=O)C1(Cc2cccc(F)c2)C2c3cc(C(=O)N(C)C)n(CCc4c[nH]c5cc(F)ccc45)c3CC2CN1C(=O)c1ccccc1
Cc1nc(SCC(=O)c2ccc3c(c2)NC(=O)CO3)cs1
Cc1cc(C)n2nc(SCC(=O)Nc3c(C)n(C)n(-c4ccccc4)c3=O)nc2n1
Cc1cc2oc(CCC(=O)Nc3ccc(C#N)cc3Cl)c(C)c2c(=O)o1
COc1cc(C=NNC(=O)Oc2ccc(-c3cc(=O)c4cc(OC)c(OC)cc4o3)cc2)ccc1O
CCOC(=O)C(Cc1ccc(O)cc1)NC(=O)C(Cc1ccc2ccccc2c1)CC(C)C
CC1CCN(S(=O)(=O)CCC(=O)N(C)c2ccc(Br)c(C(F)(F)F)c2)CC1N(C)C
CCC(C)CCc1ccc(O)cc1OC
CCCSc1ncccc1C(=O)OCC(=O)NC(=O)CSc1ccc(C)cc1
CCOc1ccccc1NC(=O)COC(=O)Cc1c(C(=O)OC)[nH]c2ccc(Cl)cc12
COc1ccc2c(NC(=O)Nc3ccc(OC(C)=O)cc3)ccnc2c1
CCOP(=O)(NN=Cc1ccc(Cl)nc1)OCC
COc1ccc(CSc2ncnc3c2c(-c2ccccc2)cn3CS(=O)(=O)c2ccc(C)cc2)cc1
CC(=O)OCC12C(OC(C)=O)C(OC(=O)c3ccccc3)CC1(C)C(OC(C)=O)CC(C)C1(C)C(OC(C)=O)C(C)=CCC12
Nc1ccc2nc(-c3ccccc3)oc(=O)c2c1Cl
CC(C)CC(CC(=O)NC(C)CC1CCCCC1)NC(=O)C(CC(C)C)NC(=O)N1CCCCCC1
CCCCCCCC(=O)Nc1ccc2ncnc(Nc3ccc(O)cc3)c2c1
CC(C)(CNC(=O)CNC(=O)c1ccc(N2CCC(NC#N)CC2)nc1)Cc1ccccc1F
Cc1noc(C)c1CN1CCN(Cc2ccc(C(C)C)cc2)CC1
CCC(C)C(=O)NC(C(=O)N1CCCC1C(=O)NC(c1ccccc1)c1ccccc1)C(C)C
COc1ccc(C=Cc2cc(OC)c(O)c(C(=O)Nc3cccnc3)c2)cc1[N+](=O)[O-]
O=C(CCOC(=O)c1ccc2c(c1)OCO2)Nc1cccc(Cl)c1
CC(C)c1cc(-c2ccccc2)cc(C(C)C)[n+]1-c1ccc2oc3cc(Cl)ccc3c2c1
Nc1ccn(-c2cc3c(cc2F)C(=O)c2[nH]c4ccccc4c2CC2(C(=O)N4CCCC4)CC32)n1
Cc1cc(C)nc(NC(=O)NC(C)CN(CC(OCC(=O)O)C(=O)O)C(C)C)c1
COC(=O)NC1CCC(c2ccccc2)=C2CCCC(C(C)C)C21
COc1ccc(NS(=O)(=O)c2csc(C=O)c2)cc1
CCC(NC(=O)C1c2ccccc2C(=O)N1Cc1ccc(Cl)cc1)c1ncc(-c2cc[nH]n2)[nH]1
Nc1ccccc1Sc1ccccc1
O=C(O)CCC(=O)NCCCCCCCCCCCNc1nc(Cl)nc(NCCCCCCCCCCCO)n1
CC1=C(C)C(C=CC2=C(C(=O)O)N3C(=O)C(NC(=O)C(OC(=O)c4cccc(C)c4)C(C)O)C3CS2)=NC1=Cc1[nH]c(C)c2[nH]ccc(=O)c12
Cc1nnc(C)n1C1CCCN(C(CC(NC(=O)C2CCN(C(C)C)CC2)c2ccccc2)C(C)C)C1
CCc1nnc(NC(=O)CCC(=O)NCc2ccc(C)s2)s1
Cc1cc(C)n(-c2c(-c3ccccc3)nc3n2CCS3)n1
CN(C)CCCn1nc2n(c1=O)-c1ccccc1[S+]([O-])c1ccccc1-2
COC(=O)C1Cc2c([nH]c3cc(C(C)C)ccc23)C2(C(C)C)c3cc(F)ccc3NC12
Cc1ccc(C(C)C)c(NC(=S)NC(=O)c2snnc2C)c1
COc1ccc(-c2cc3cc(C)ccc3nc2OCC(=O)Nc2ccc(F)cc2)cc1
C=CCN1C(=O)NC(=O)C(=C(C)NC23CC4CC(CC(C4)C2)C3)C1=O
C#CCN(C)Cc1coc(-c2ccc(N(C)C)cc2)n1
CCCC(=O)c1cnc2c(OC)cccc2c1N(C)CC1CCOCC1
O=C1NC(=S)SC1=Cc1ccc(OCc2nc3ccc(Cl)cc3c(=S)n2Cc2ccccc2)cc1
N#Cc1c(-c2ccc(C(F)(F)F)cc2)[n+]([O-])c2ccccc2[n+]1[O-]
CC(C(=O)N1CCN(CCOC(F)(F)F)CC1)N1CCC(NS(=O)(=O)c2cc(Cl)ccc2Cl)C1=O
CCCCOc1c(CCNCCc2cccnc2)c(F)cc2c(=O)c(C(=O)O)cn(C3CC3)c12
O=C1CCC(=O)N1c1ccc(OCCOc2ccc(-c3cnc(=O)[nH]c3-c3ccc(OCCN4CCCCC4)nc3)cc2)cc1
CCCC(C)(c1ccc(O)cc1)C(CC)c1ccc(O)cc1
CC(O)C(NC(=O)N1CCc2c(c(CC(=O)O)nn2C)C1)C(=O)NC(Cc1ccccc1)C(=O)NC(CC(=O)O)C(=O)NC(Cc1ccccc1)C(N)=O
CCCNc1cc2cc(CCC)c(=O)n3c(=O)c(=O)n(C)c(c1)c23
O=C(Nc1nc(-c2ccccc2)cs1)c1csc(Cc2ccccc2)n1
CCN1CCCC1CNC(=O)c1c(O)c(C(F)(F)F)cc2[nH]c(=O)c(O)nc12
CCOc1ccc2c(c1)CCN(CC(=O)NC(C)C)C2
CC(=O)N1CCc2cc3c(cc2C1)ncn3C1CCC1
ON=Cc1sccc1-c1cccnc1
COc1ccc(C(=O)NC(C(=O)OCC(=O)N(C)c2ccccc2)C(C)C)cc1
CN(CC(CCN1CCC2(CC1)CS(=O)(=O)c1ccccc12)c1ccc(Cl)c(Cl)c1)S(=O)(=O)c1ccccc1
CC(C)c1cccc(C(C)C)c1NC(=O)NC(=O)NC1(C(=O)NC(C)c2ccccc2)CCCCC1
c1ccc(C2CC(NCc3ncc[nH]3)c3ccccc32)cc1
CC1CC(=O)N(CC(=O)Nc2cccnc2)C1=O
CCOC(=O)CCC(Nc1ccc(Cl)c(COc2cccc3c2CCCC3)c1)c1ccc(Cl)c(C(=O)OC)c1
COc1cccc(C=Nn2cnn(Cc3cccs3)c2=O)c1Cl
O=C(NC(Cc1cccnc1)C(=O)N1CCC(CN2CCCC2=O)CC1)c1ccccc1Cl
CC(=O)NCCN
CC(C)C1NC(=S)NC(c2cccc(O)c2)C1C#N
CN(CC(=O)NC(=O)c1ccco1)CC(=O)Nc1nccs1
O=C1c2ccccc2C(=O)c2c1ccc1nc(CN3CCN(C4CCCCC4)CC3)[nH]c21
CNC(=O)Cc1ccc2c(c1)S(=O)(=O)N=C(C)N2
NC(CC(=O)N1CCc2ccccc2C1c1ccc(C(F)(F)F)cc1)Cc1cc(F)c(F)cc1F
COc1cc(C)c(Oc2cnc(NC(=O)c3ccc(C)c(-c4cncnc4)c3)cn2)cc1C
CN1C2=C(C(=O)Nc3cccs3)C(=O)CCN2c2ccc(F)cc21
Cc1cc(C)c(C(=O)N2CCC(CNc3ccccn3)C2)c(=O)[nH]1
Cc1ccccc1C(=O)Nc1nnc(-c2ccncc2)o1
CCCCc1nnc(SC(C)(C)C)n1Cc1ccc(NC(=O)c2ccccc2-c2nnn[nH]2)cc1
Fc1c(F)c(F)c(CCCn2ccnc2)c(F)c1F
O=C1c2ncc(-c3ccc4c(c3)OCO4)nc2CCN1CCNCc1ccncc1
Cc1cc(C)cc(Nc2ncnc3c2cnn3CCc2ccccc2)c1
Cc1c(C(C)C)c2ccc(OCc3ccccc3)cc2oc1=O
CCS(=O)(=O)Nc1ccc2[nH]c(C(=O)Nc3ccccc3C(N)=O)cc2c1
COc1ccc(-c2oc3cc(O)cc(O)c3c(=O)c2OC2OC(CO)C(O)C(O)C2O)cc1O
CN1C2CCC1C(C=O)C([N+](=O)[O-])C2
COc1cc(OC)c(C(=O)C=Cc2cc(Br)ccc2OC)c(OC)c1
NC1CCC(CN2CCCC(CCC(=O)c3ccc(OCc4ccccc4)cc3)C2)CC1
O=C(CCOc1ncnc2ccccc12)NCc1ccco1
COc1ncc(-c2cc3c(C)nc(N)cc3n(C3CCCC3)c2=O)cc1NS(=O)(=O)C1CC1
CCCCCCNC(=O)Cc1c(C(=O)OCC)[nH]c2ccc(Cl)cc12
CC1(C)OC(=S)SC1(C)C
CN(C)CCn1c(=O)cc(C=C2C(=O)NN(c3ccccc3)C2=O)c2ccccc21
CCOC(=O)C=Cn1c(COc2ccc(F)cc2)nnc1SCC(=O)N1CCCC1
CC1CN(c2ccncc2NC(=O)c2ccc(F)c(-c3c(F)cccc3F)n2)CC(N)C1O
COc1ccc2c(c1)c(Cc1c(Cl)c[n+]([O-])cc1Cl)cn2C(C)C
O=C(NCCCCN1CCN(c2cccc(Cl)c2Cl)CC1)c1ccc(Cl)cc1
CCN(CC)CCCNc1ccc(S(=O)(=O)Nc2ccc3[nH]c(=O)n(C)c3c2)cc1
CSCC(=O)Nc1cnn(Cc2ccc([N+](=O)[O-])cc2)c1
CC1CCCCC1NC(=O)C1CCN(S(=O)(=O)c2ccc3c(c2)CCCC(=O)N3)CC1
O=C1C(=Cc2ccc(N3CCCCC3)cc2)CCC1=Cc1ccc(-n2c(C=Cc3ccccc3)nc3ccccc3c2=O)cc1
Cc1c(-c2cnn(N)c2)ccc(Cn2cc3c(=O)[nH]nc-3c3ccccc32)c1Cl
Cc1cc(C)nc(Sc2ncc(C(=O)NCCCCNS(C)(=O)=O)cn2)n1
NC(=O)C1CCN(c2ccc(OCc3ccc(Cl)cc3)cc2)CC1
NS(=O)(=O)Oc1ccc(C(=O)c2ccccc2)cc1
C=Cc1[nH]c(SCC(=O)NCc2cccnc2)nc(=O)c1C=CCl
CC(O)c1ccc(CC(=O)NC(CCCCNC(=O)C(C)(C)C)C(=O)NC2CCOCC2)cc1
NCCCCCCNc1ccc2c(c1)Nc1ccccc1N2
O=C(O)C1CC(O)c2nc3ccccc3n2C1
CC1CN(C(C)CO)C(=O)c2cccc(NC(=O)Nc3ccc4c(c3)OCO4)c2OC1CN(C)S(=O)(=O)c1ccc(Cl)cc1
COCCOCCOCCNC(=O)c1onc(CSc2cc(F)ccc2OC)c1C(=O)O
CC[n+]1c(C)ccc2cc(NC(=O)CCOc3cccc(N(CCCl)CCCl)c3)ccc21
COc1ccc(CC2c3c(O)ccc(OC)c3CCN2C)cc1OC
CC(C)(O)CN1CCC2(CC1)CCN(C(=O)c1ccoc1)CC2
NC(N)=NC(=O)c1cnn(-c2ccccc2)c1C(F)(F)F
CCOC(=O)N1CCN(c2c3nc4c(c(CC)c3nn2-c2ccc(Cl)cc2)CCC4)CC1
Cn1ccnc1-c1c(-c2ccsc2)n(C)c2nc(NS(C)(=O)=O)ccc12
Cc1[nH]c2cc(F)c(Cl)cc2c1SCC(=O)N1CCCC1=O
Cc1ccc(C(COCc2cccc(C)c2)N2CCN(CCCCNC(=O)c3cccnc3)CC2)cc1
CC(C)C1C=CC(O)C(CO)O1
CS(=O)(=O)c1ccc2c(C(=O)Nc3cnccc3OCC3CCOCC3)c(C(F)F)n(CC3CCCCC3)c2c1
COC(=O)Cc1nn(-c2ccccc2)c(=O)c2ccccc12
CCOC(=O)c1ncn2c1CN=C(c1ccc(Cl)cc1)c1cc(Cl)ccc1-2
CC(C)NCC(O)COc1ccc2c(c1)C(O)(C(F)(F)F)c1ccccc1-2
CCOCCCNC(=O)c1cccc(NC(=O)Cc2csc(=Nc3ccccc3)n2C)c1
O=C(C1=C(Sc2cccc(C(F)(F)F)c2)CSC2CCC(C(=O)N3CCOCC3)N12)c1ccc(Br)cc1
CCn1ccc(C(=O)N2CCCC3(CCN(C(=O)c4ccco4)CC3)C2)n1
O=C(Nc1nc(-c2ccccc2Cl)cs1)c1cccc([N+](=O)[O-])c1
COc1ccc(-c2ccc(=O)n(CCC(=O)Nc3ccc(S(=O)(=O)NC(C)C)cc3)n2)cc1
CC(NC(N)=O)C(=O)O
C=Cc1ccc(CN2CCN(C(=O)c3ccco3)CC2)cc1
NCCCCNCCCNCCn1c(-c2cccc3ccccc23)cc2cc(CBr)ccc21
CCOc1ccc2nc(NC(=O)COC(=O)C3CC4CCC3C4)sc2c1
O=C(COC(=O)C=Cc1cccc(Cl)c1)NCCSCc1ccccc1
O=C(CN1C(=O)C(=O)N(Cc2cccnc2)C1=O)Nc1cccc(Oc2cccc(F)c2)c1
COC1CC2CC(Cl)C(CCO)OC2C(O)C1O
CCCC(=O)NC(Cc1ccc(O)cc1)C(=O)NC(CCC)C(=O)NC(Cc1ccc(O)cc1)C(=O)NC(C(=O)NCC(=O)NCCc1ccc(O)cc1)C(C)C
O=C(COc1ccccc1)NCC(Cc1ccccc1)NC(=O)CN1CCCC(O)C1
O=C(c1nc2ccccc2[nH]1)N1CCc2c(-c3ccccc3)nn(CCCN3CCCC3)c2CC1
O=C(Cc1ccccc1)n1c2ccccc2c2ccccc21
COc1cc2c(cc1O)C(O)C(Cc1ccc(O)cc1)CO2
Cn1c(=NC(=O)c2cccc(OC(F)(F)F)c2OCC(F)(F)F)sc2cc(F)ccc21
CC(CC(=O)NN1CCN(C(=O)Nc2ccc(F)cc2)CC1)c1ccc(OCCF)c(Cl)c1
Cc1ccc(CC(C(=O)N2CCCCC2)N(C)C)cc1
c1ccc(Cc2nc3cccnc3n2Cc2sccc2-c2nc3ccccc3[nH]2)cc1
Cc1ccc(C)c(NC(=O)COC(=O)CCCC(=O)c2cccs2)c1
N=C(N)NCCCC(NC(=O)C(CCc1ccccc1)NC(=O)OCc1ccccc1)C(=O)NC(CCCNC(=N)N)C(=O)c1nccs1
Cc1ccc(C)c(NC(=N)c2nonc2N)c1
CCc1cc(F)c(Oc2c[nH]nc2C(=O)Nc2ccc(C)cn2)cc1Cl
COc1nnc(C(=O)NCCSCc2ccco2)c(OC)n1
COc1cccc(-c2cnc3snc(NC(=O)COc4ccc(C)cc4)c3c2)c1
CC(NC(=O)COC(=O)c1c[nH]c2ccccc12)c1ccccc1
CS(=O)(=O)c1ccc(C(CC2CCCC2)C(=O)Nc2nc3ccc(C(=O)Nc4cnccn4)cc3s2)cc1
CC(=O)OCC1OC(OC2CC(C)=CCC3(C)CC(C(C)(C)O)OC23C)C(OC(C)=O)C(OC(C)=O)C1OC(C)=O
CCCCCC(O)C=CC1C(O)CC(=O)C1CC=CCCCC(=O)O
CN=C(Nc1ccc(Cl)c(C(F)(F)F)c1)SC
CCOc1cc(C=CC(=O)C=C(O)C=Cc2ccc(O)c(OC)c2)ccc1O
CN1CCC(=O)C2(C1)C(C#N)C(c1ccc(F)cc1)C(c1ccc(F)cc1)NC21C(=O)N(Cc2ccccc2)c2ccccc21
Oc1ccc2c3c1OC1c4[nH]c5ccccc5c4CC4(O)C(C2)N(CC2CC2)CCC314
CC1CN1c1nc(Nc2ccc(C#N)c(Cl)c2)nc(N2CCN(C3CCC3)C(C)C2)n1
O=C1c2ccccc2C(=O)c2sc(Sc3ccccc3)cc21
O=c1[nH]c(=O)n(Cc2ccccc2)c(=O)n1CCN1CCCC1
COc1cccc(Cn2c(=O)n(Cc3ccccc3F)c(=O)c3sccc32)c1
Nc1ncc(C(=O)N2CCCN3C(=O)CCCC3C2)s1
CC(=O)Nc1ccc(NC(=O)CSc2nccn2-c2cccnc2)cc1
Nc1nc(N)c2ncn(CC3OC(CO)C(O)C3O)c2n1
COc1cc(OC(C)=O)c2c(=O)c(OC3OC(CO)C(O)C(O)C3O)c(-c3ccc(OC4OC(C)C(O)C(O)C4O)c(OC)c3)oc2c1
CC(C)C(NNC(=O)c1cc(C(=O)OCN2C(=O)C3CC=CCC3C2=O)cc([N+](=O)[O-])c1)C(=O)O
CN1C(=O)N(C)C2C1C(c1ccc(Cl)cc1)NC(=S)N2C
N#[N+][N-]C1(CO)OC(n2ccc(N)nc2=O)C(F)C1O
COC(=O)C(Sc1nnnn1-c1ccccc1OC)c1ccc2c(c1)OCO2
O=C(NC(Cc1ccccc1)C(=O)O)c1cccc(-c2ccc(-c3ccc(Cl)cc3Cl)o2)c1
COc1ccc(CCC(=O)OC2C(OC)CC=C3CCN4Cc5cc6c(cc5C2C34)OCO6)cc1OC
N=C(N)SCCSCCN
COc1ccc(CCNC(=O)CSc2nc3cccnc3n2Cc2ccccc2)cc1OC
O=C(Cc1cc[n+]([O-])cc1)NC(=O)Nc1ccccc1
CC(C)N1Cc2c(sc(NC(=O)C=Cc3ccc(F)cc3)c2Br)C1=O
O=C(CCN1CCCC1)NC1c2ccccc2CSc2ccccc21
Cc1nc(NCCc2ccc(Cl)cc2)c2ncc(C)n2n1
CCCCCCCC=CC1CCC(C2CCC(CCCC(=O)O)O2)O1
CN1CCC(Sc2cn(CC(=O)N3CCOCC3)c3ccc(Cl)cc23)CC1
CC(C)Cc1cc(NC(=O)Nc2ccccn2)n(C)n1
N#CC1C(C(=O)O)C(n2cc(C(=O)O)c(Nc3ccc(F)cc3)n2)CC12C(=O)Nc1ccc(Br)cc12
CC(=O)NC1=C(CBr)SC(=O)C1
COc1ccc(C=NNc2nc3scc(-c4ccc(Cl)cc4)c3c(=O)n2CCCC(=O)O)cc1
COc1cc2c(Nc3ccc4c(c3)-c3ccccc3S4(=O)=O)ncnc2cc1OCCCN1CCCC1=O
Cc1nc(C)c(CSC(C)C(=O)Nc2ccc3[nH]c(=O)[nH]c3c2)s1
COc1ccccc1N1CCN(CCCNC(=O)c2cc3n(n2)CCCC3C)CC1
COc1ccccc1S(=O)(=O)Nc1ccc(C)cc1[N+](=O)[O-]
COC(=O)c1ccc(C=C(C)c2c(F)cccc2F)cc1O
Cc1ccc(-c2cc3nc(NCCN4CCOCC4)n(C)c(=O)c3s2)cc1
COc1ccc(CNC(=O)c2cc(F)c(F)cc2OCC(C)(C)C)cc1NC(=O)c1ccccc1
COC(=O)NC(C(=O)N1CCC2C(CCC(=O)N2Cc2ccccc2-c2ccc(Oc3ccccc3)cc2)C1)c1ccccc1
COc1c(C)c2c(c(O)c1CC=C(C)CCC=C(C)CCC=C(C)C)C(=O)OC2
CCCc1nn(C)c2c(=O)nc(-c3ccc(-c4cc(CNCc5cnn(C)c5)ccc4OCC(=O)O)s3)[nH]c12
NCC1OC(OC2C(N)CC(N)C(OCCCc3ccc(-c4ccccc4)cc3)C2O)C(N)C(OCCCc2ccccc2)C1O
Cn1nnnc1SCC(=O)Nc1ccc2c(c1)OCO2
Cc1nc2ccccn2c1-c1csc(NC2CCCC2)n1
CCN(CC)Cc1ccc2[nH]c(=NC(=O)NN=Cc3sccc3C)sc2c1
COc1cc(C2c3cc4c(cc3C(CC(=O)N3CCN(c5ccccn5)CC3)C3COC(=O)C23)OCO4)cc(OC)c1OC
COc1ccc2cc(-c3cc(C)[nH]n3)c(=O)[nH]c2c1
CC(=O)Nc1ccc(OCCN2CC3(CCN(C(=O)c4c(C)noc4C)C3)C2)cc1
CC(=O)NCC(C)(C)CNc1ccc(NCC(C)(CN)CN)c2c1C(=O)c1ccccc1C2=O
CCc1nc2ccc(C(C)C)cc2n1CC1CC1c1ccc(C=CC(=O)NS(C)(=O)=O)cc1
Nc1nccc(-c2ccc(Cl)cc2)n1
CSc1ccc(C2=C(c3ccc(SC)cc3)C(=O)OC2=O)cc1
COc1ccc(S(=O)(=O)ON=C2CCCCC2)cc1
CN(C)c1ccc(C=C2CSCC3=C2N=c2sc(=Cc4ccc(N(C)C)cc4)c(=O)n2C3c2ccccc2F)cc1
COC(=O)c1ccc(OC)cc1N
CCc1cc(CNC(=O)c2ccc(C(N)=O)cc2)on1
CCCn1c(=O)c2nc(CC(=O)NCCCNC(=O)Nc3ccc(Br)cc3)[nH]c2n(CCC)c1=O
O=C(Cc1ccccn1)N1CC=CCN2C(CO)C(c3ccc(-c4ccccc4)cc3)C2C1
COc1ccc(-c2cncc(C#N)c2Nc2ccc3[nH]ccc3c2C)cc1OC
COC1COCCC1NC1CC2CC1CN2c1ccc(C(F)(F)F)cn1
CCC1CCC(CN2CCN(c3cccc(C)c3C)CC2)O1
COc1ccc(C2C(C(=O)O)C(c3ccccc3)CN2C(=O)CCCN2CCC(OC(=O)c3ccccc3)CC2)cc1
CC(O)C1C(=O)N2C(C(=O)O)=C(Sc3ccc4ccccc4c3)C(C)C12
CN(C(=O)c1cccc(F)c1)c1nc(-c2ccncc2)cs1
CCc1ccc2[nH]c(=NC(=O)C(C)Br)sc2c1
CCCCCC(=O)OC1C(O)C(n2ccc(N)nc2=O)OC1C(COP(=O)(O)O)OC(=O)c1ccccc1
COC(=O)c1ccc(S(=O)(=O)N2CCCCCC2)cc1
CCCCCc1cc(O)c2c(c1)OC(C)(C)C1CCC(=O)CC21
Cc1ccc(C=CC(=O)Oc2cccc(Cl)c2)s1
O=C(CCCNc1ncc2ncc(CCO)n2n1)NC1CCCCC1
Cc1c(CC(N)=O)c2cc(F)ccc2n1Cc1ccc(OCCCN2CCCCC2)cc1
Cc1cnc(N2CCOC3CN(Cc4cncc(F)c4)CC32)c(C)c1
Cc1ccc(-c2cn3nc(N4CCCC(C(=O)Nc5c(C)cc(C)cc5C)C4)sc3n2)cc1
O=C(O)C(O)=CC(=O)c1ccc(Cl)c([N+](=O)[O-])c1
Cc1ccc(NC(=O)CC2(CS(=O)(=O)c3ccccc3Cl)C(=O)Nc3ccc(C(=N)N)cc32)cc1
Cc1ccc(S(=O)(=O)NC(CCN2CCC3(C=Cc4ccccc43)CC2)C(=O)N2CCCC2)cc1
COP(=O)(OC)C(OC(=O)COc1ccc(Cl)cc1)c1ccc([N+](=O)[O-])o1
COc1cccc(C(=O)C(c2ccccc2)n2ccnc2)c1
CN1CCCC2c3[nH]c4ccccc4c3C3CCC(CO)C3C21
O=S(=O)(NC1CC2CCCC(C1)N2)c1cc(Cl)ccc1Cl
Cc1ccc(N(C)CC(=O)NCCCOCCC(C)C)c([N+](=O)[O-])c1
NC(=O)c1nn(CC(=O)N2CC(F)CC2C(=O)NCc2cccc(Cl)c2F)c2cnccc12
CC(=O)N(O)N=Nc1ccc(N=O)cc1
CCCOc1ccc(-n2cc(-c3ccc(C(=O)O)c(NC(=O)C4CCCO4)c3)cn2)cc1
COCCn1cc(C(=O)N2CCN(c3cccc(Cl)c3)CC2)c2ccccc21
COc1ccc(CNc2nc(NCCO)nc3c(NCc4ccc(OC)c(OC)c4)nc(NCCO)nc23)cc1OC
Cn1c(NCc2ccco2)nc2ccccc21
O=C(CSc1nc2ccccc2[nH]1)C(F)(F)F
Cc1c2c(cc3oc4nc(O)[nH]c(=O)c4c13)C(C)CC2
CC1CN(C(C)CO)S(=O)(=O)c2ccc(Br)cc2OC1CN(C)C(=O)NC1CCCCC1
O=C(CCN1CCN(CC(=O)Nc2ccccc2Br)CC1)Nc1ccccc1F
CN1CCN(CCCn2ccc3ccc4c(N)noc4c3c2=O)CC1
O=[N+]([O-])c1cccc(S(=O)(=O)Nc2ccc(-c3cccc(O)c3)cc2)c1
Cc1cc(Cl)ccc1NC(=O)NCCc1nc2ccccc2[nH]1
O=C(CCNCc1ccc(Cl)cc1Cl)NCc1ccco1
COc1cc(N2CCc3c([nH]c4ccccc34)C2)ccc1CN1CCC(N2CCCC2)CC1
CC(C)Oc1c(C(=O)NC(C)c2ccccc2)nn(-c2cccc(Oc3ccc(S(N)(=O)=O)cc3)c2)c1-c1ccccc1
CC(C)(C)c1ccc2[nH]c3ncc(-c4ccc(NC(=O)Nc5ccncc5)cc4)cc3c2c1
Cc1cc(=O)oc2cc(N)c(Cl)cc12
COc1ccc(-c2ccc(C=NNC(=O)CSc3nncs3)o2)cc1
CN1CCN(CCC(=O)NC(CCCN)C(=O)NC(Cc2c[nH]c3ccccc23)C(N)=O)CC1
CCNCCC(=O)N1c2ccccc2C(=O)Nc2cccnc21
COc1cc2c(cc1OC)CN(CCCNC(=O)C1CCC(CNc3c4c(nc5ccccc35)CCCC4)CC1)CC2
CN1CCC(Oc2ccc(S(C)(=O)=O)cc2)C1
CCCCCCn1c2ccc(OC)cc2c2c3c(c4c(c21)CCc1nn(CC)cc1-4)C(=O)NC3
CCOCCn1c(=O)c2nn(CC(=O)NC(C)C)cc2n(Cc2ccc(OC)cc2)c1=O
CC(=O)c1c(C)cc2c(ccn2C)c1O
O=C1COc2ccc(C(=O)CSc3nnc(CNC(=O)c4ccccc4F)n3C3CC3)cc2N1
CCCCCNC(=O)OCC(N)NC(=O)NC(=O)CS(=O)(=O)c1cccc2c(N(C)C)cccc12
CCOc1ccc(C(=O)Nc2cc(Cl)ccn2)cc1F
N#Cc1c(-c2ccc(O)cc2)c2cnccn2c1N
CCCCn1c(=N)c(C(C#N)=CC=Cc2ccccc2)cc2c(=O)n3ccccc3nc21
Cc1cc(Cl)ccc1OCC(=O)ON=C(N)c1cccnc1
O=C(NC1CCCCCCC1)c1cn(CCN2CCCCCCC2)c2cc(Cl)ccc2c1=O
COc1ccc(-c2cc(C(F)(F)F)n3nc(C(=O)NCCCN4CCCC4=O)cc3n2)cc1OC
CC(C)c1ccc(CCc2nc(Cl)c(C(=O)O)o2)cc1
C=C(C(=O)O)C1CCC(C)(C)C(C=CC(C)=C(C)C(=O)O)C1
COc1cccc(CN2CCC(CNC(=O)c3ccc(COC(C)C)cc3)CC2)c1
CCCc1cc(=O)n2ncnc2[nH]1
CC(=O)OCC(C)=CCCC(C)C1CC(=O)C2(C)C3=C(C(=O)C(O)C12C)C1(C)CCC(=O)C(C)(C)C1CC3=O
CON=C(c1ccccc1COc1ccc(Cl)cc1)c1nccn1C
CN(C)CCN1N=P(c2ccc(Br)cc2)(c2ccc(Br)cc2)c2cc(Br)ccc21
CCOC(=O)C=Cc1cccc(N(CC(=O)NC2CCCCC2)S(=O)(=O)c2ccc(C)cc2)c1
CC(N)C(=O)NC(CCCCNC(=O)CC(O)CNC(=O)C(O)C(O)CO)C(=O)O
COc1cccc(S(=O)(=O)N2CCOCC2)c1
Cc1cc(C)n(CCN2CCN(CC(=O)NC3CCCCC3)CC2)n1
CN1Cc2cc(OCCCN3CCC(c4ccccc4)CC3)ccc2NC1=O
CC(=NNC(=S)N1CCN(C2CCCC2)CC1)c1ccccn1
Cc1ccc(C2=NOC(C(=O)NCCc3ccccc3)C2)cc1S(=O)(=O)N1CCOCC1
CC1CCN(CC(O)COc2ccc3c(-c4cccc(OC(F)(F)F)c4)cc(=O)oc3c2)CC1
COc1ccc2c(c1)C(C=NN=c1[nH]c3ccccc3s1)CCC2
CNC(=O)c1ccc(-c2cc3nc(N)nc(N)c3s2)cc1
Cc1ccc(C(=O)Nc2ccc(N3CCCCC3)cc2)cc1
COc1cc(C(=O)C2=C(O)C(=O)N(CCCN3CCOCC3)C2c2ccc(N(C)C)cc2)cc(OC)c1OC
CCCCSc1nsc(SCC(N)=O)c1C(N)=O
Cc1ncccc1Oc1cc(NC(=O)Nc2ccccc2Cl)cnc1NS(C)(=O)=O
COCC1CN(C(=O)C2CCOCC2)Cc2ncn(C)c21
Cc1ncn2c1CCc1cc(-c3ccc(F)cc3)c(C(=O)NC(C)(C)C(=O)N3CCN(C)CC3)cc1-2
CN(C)CCNc1nnc(-c2ccc(F)cc2)c2cc3ccccc3cc12
COc1cc2c3c(c(OC)cc(OC)c3c1)CS(=O)(=O)C2c1ccc(OC)c(OC)c1
Cc1cc(NN=Cc2ccccc2Cl)nc(Nc2ccc(Oc3ccccc3)cc2)n1
OC(CN(Cc1ccccc1)Cc1ccccc1)(CC(F)(F)F)C(F)(F)F
C=CCCOC(=O)c1cnc(N2CCN(C3CCN(Cc4ccccc4)CC3)C(CC)C2)c(Cl)c1
COc1cccc(C2c3[nH]c4ccccc4c3CCN2C(=O)COc2ccccc2)c1
CN1CCC2(C)c3ccccc3N(C)C12
CCN(Cc1ccc(-c2nc(-c3ccc(C(F)(F)F)cc3)cs2)cc1)c1ccc(O)nc1
O=C(O)CCCC=C1CC2CC(O)C(C=NN3CCN(c4ccccc4)CC3)C2C1
OCC1OC(n2cc(I)c3c(-c4ccccc4)ncnc32)C(O)C1O
CCN1CCN(CCCNC(=O)Cn2ncc3c([nH]c4ccccc43)c2=O)CC1
CCc1nc(N)nc(N)c1-c1ccc(NCc2cc(NC)cc(C(C)C)n2)c([N+](=O)[O-])c1
Cc1[nH]c2ccc(C(=O)N(Cc3cccc(F)c3)C3CCS(=O)(=O)C3)cc2c1C
CCc1noc(C)c1C(=O)N1CCC1(C)C(=O)NS(=O)(=O)c1ccc(Cl)cc1
O=C(O)CCNC(=O)c1ccc(-c2ccc(-c3ccc(F)cc3)cc2F)cn1
O=C(NCC1CCCO1)c1cc(Cl)ccc1S(=O)(=O)N1CCN(c2ccccc2)CC1
COc1cnc(C(=O)Nc2ccc(F)c(C3(C)N=C(N)N(C)N3)c2)cn1
Cc1cc(C)cc(OCCSc2nc3ccncc3n2Cc2ccc(C#N)cc2)c1
CCC(=O)C1c2cc(C)ccc2OC(=N)C1C#N
CCCc1ccc(C(CO)C(=O)O)cc1
CC(C)(C)OC(=O)NC(CC(=O)N1CCC2CC1c1c(Cl)cccc12)C(=O)O
Cc1cc(C)c2c(=O)c3ccccc3n(CCCN3CCCCC3)c2c1
Cc1cc(Cl)ccc1NC(=O)CNC(=O)N1CCC(c2ccc(OC(F)(F)F)cc2)CC1
CC(C)(C)c1nnc(SCC(=O)N2CC(=O)Nc3ccccc32)n1Cc1ccccc1
O=C(Cc1cccc(-c2ccc(OC3OC(O)C(O)C(O)C3O)cc2)c1)NCCc1ccc(Cl)c(Cl)c1
CN1CC=C(c2c[nH]c3ccc(NC(=O)c4ccccc4Cl)cc23)CC1
O=C(C=Cc1ccc(F)cc1)NNC(=O)c1cc2cc(Br)ccc2n1CCO
CC(=O)c1ccc(OCC(C)C)c(O)c1
CC(=O)Nc1ccc2[nH]cc(C3CCN(CCN4CCC(c5c[nH]c6ccccc56)CC4)CC3)c2c1
CC1(C(NS(=O)(=O)c2ccc(-c3ccc(C#N)cc3)cc2)C(=O)NO)CN2CCC1CC2
CCCN1CCC(C(=O)NC(Cc2c[nH]c3ccc(OC)cc23)C(=O)NC(CC(C)C)C(=O)NC(CCSC)C(=O)O)CC1
CCCC1COC(=O)N1c1ccn2ncc(-c3ccc(-c4nccs4)c(F)c3)c2n1
O=C(CCc1nc(=O)c2c3c(sc2[nH]1)CCCC3)NN=Cc1ccc([N+](=O)[O-])cc1
NC(=O)NC(=O)c1ccc(Cn2c(=O)c3sccc3c(=O)n(Cc3ccccc3)c2=O)cc1
CCOc1ccc(OCCNC)c(OCCCCCOc2ccc(Cc3ccc(O)cc3)cc2OCC)c1
CCOc1ccc(Cc2cc(C3OC(CO)C(O)C(O)C3O)c3c(c2Cl)CC(C)CO3)cc1
CN1CCc2ccc(NC(=O)C3=NN(c4ccccc4Cl)C(c4ccc(S(C)(=O)=O)cc4)C3)cc2C1
CC(=O)c1ccc(NC(=S)N2CCN(c3ccccn3)CC2)cc1
CCCCCCCCCCCCCCCCCCCOCC(COP(=O)([O-])OCC[N+](C)(C)C)OC(=O)CCCCCCCC
CCOc1ccc(C=C2SC(=O)N(CC(=O)Nc3ccccc3OC)C2=O)cc1
CCCC(O)c1cc2ccccc2c(=O)[nH]1
O=C(NCc1nc2c(-c3ccc(F)c(Cl)c3)nccc2[nH]1)c1ccco1
O=P(O)(O)C(O)c1ccccc1Cl
COc1cccc(CNc2cccc(-c3[nH]c(N)nc3-c3ccnc(N4CCOCC4)n3)c2)c1
CCOc1ccc2nc(SCC(=O)Nc3cc(C)on3)sc2c1
O=C(c1cccnc1Cl)N1CCN(Cc2ccc3occc3c2)CC1
CC1=C(C(=O)N(c2ccccc2)c2ccccc2)C(c2cn(-c3ccc(Cl)cc3)nc2-c2cccs2)n2nc(-c3ccc(C)cc3)nc2N1
OCC1OC(ON=Cc2c[nH]c3ccccc23)C(O)C(O)C1O
CC1=C(C(=O)Nc2ccccc2)C(c2ccc(F)cc2)n2nc(SCc3ccccc3)nc2N1
CCn1c(CN2CCCO2)nnc1C1CCN(Cc2nc(-c3ccccc3)no2)CC1
O=C(c1cccnc1)N(c1ccccc1)C1CCN(CCC2CC2)CC1
CCc1cc(-c2ccccc2)cc(-n2ncc(C(=O)c3cccs3)c2N)c1O
CS(=O)(=O)CC(=O)N(C1CC1)C1CCC(C#N)C1
Cc1c(C(=O)NC(C)C)sc2nc(C(=O)OCC(=O)Nc3ccc(S(N)(=O)=O)cc3)c(O)c(=O)n12
CCN1C(=O)CCC(C)(C)C1=O
CCCCCCCCCCCCCCOc1ccc(C(=O)OCCS(=O)(=O)CC(N)=O)cc1
COc1cccc(C(=O)c2ccc(N3CCN(c4cccc(C)c4)CC3)cc2N=Cc2cccc(OC)c2O)c1
Cc1ccc(-c2csc3ncn(CC(=O)N4CCCCC4)c(=O)c23)cc1
O=c1c(-c2ccccc2)c(O)[nH]c2cc(Cl)ccc12
O=C1CCOc2ccc(-c3ccc(F)cc3)cc2N1
COC(=O)c1c(NC(=O)CSc2nc(=O)c(C)n[nH]2)sc(C)c1C
Cn1ccc(C23CCCN(CC2)C3)n1
COC1CCC2(CC1)Cc1ccc(-c3cc(F)cc(F)c3)cc1C21N=C(N)N(C)O1
COc1ccc(C2CN(Cc3ccc(F)cc3)CC2CNC(=O)c2ccc(C(=O)NC(C)(C)C)cc2)cc1
Nc1ncnc2c1ncn2C1OC2COP(=O)(O)OC2C1O
COc1ccc(-c2[nH]c(N=C(Nc3ccccc3)c3ccccc3)c(C#N)c2-c2ccc(OC)cc2)cc1
C=CCc1cc(C=NNC(=N)N)c(C)n1CCc1ccc(F)cc1
CN(C)Cc1cc(=O)[nH]c(=O)n1-c1cccc(Cl)c1
C=CCN1C(=O)C(=Cc2ccc(Cl)cc2)NC1=S
CCc1noc(C)c1C(=O)N1CC2CN(CC(C)C)CCOC2C1
Cc1ccc(C=CC(=O)OCN2N=NC3C(=O)N(c4ccc(C(C)C)cc4)C(=O)C32)o1
Cc1nc2ccccc2nc1-c1c(O)cc(O)cc1O
CCOC(=O)CCc1c(C(=O)OC)[nH]c2ccc(OC)c(OC)c12
Cc1cnccc1C(=O)NNC(=O)c1ccc(O)cc1
CCN1C(=O)NC2(CSC3=C2C(=O)c2ccccc2C3=O)C1=O
COc1cccc2c3ccc(OCc4ccccc4)cc3n(CCCN(C)CCCCOc3ccc4c(c3)C(=O)c3c(O)cc(C(=O)c5ccccc5)cc3-4)c12
CC(=Cc1ccc(Br)cc1)c1cc(Cl)c2ccc(C=Cc3ccc(Br)cc3)nc2c1
CC(CO)(CO)NCc1ccccc1I
FC(F)(F)c1c[nH]c(-c2ccc(Br)cc2Br)n1
COc1ccc2[nH]c(C)c(SCC(=O)N3CCOCC3)c2c1
O=C(Cn1c(-c2ccccc2)cnc1C(F)(F)F)NCc1ccccc1CN1CCCC1
Nc1c(C(=O)c2ccc(Cl)c(Cl)c2)sc2nc3sc4c(c3cc12)CCCC4
CCC(C)C(NC(=O)c1ccc(CC(O)NC(=O)C2CCCN2C(=O)NC(C(=O)NC(CC(=O)O)C(=O)NC(CC(=O)O)C(N)=O)C(C)CC)cc1O)C(=O)NC(CC(=O)O)CC(C)C
CNC(=O)Nc1ccc(C(O)CNC(C)C)cc1
COc1cc2c(cc1CCC(=O)O)C(=O)C1(C)C=C(C)C(C)N21
N#Cc1c(-c2ccco2)nn2c(=O)cc(CCc3ccccc3)[nH]c12
COc1ccccc1C(=O)N(C)C1(C)CCN(CCCn2ccnc2)CC1
CN1CC(CNCc2ccc(-c3cccc(CNc4ncc[nH]4)c3)cc2)OC1=O
Nc1ccc(C(=O)NO)cc1
NCCCOc1ccc(C=Cc2cc(Cl)cc(Cl)c2)cc1
COc1ccc(F)cc1S(=O)(=O)N1CCCC(C(=O)NCCC2=CCCCC2)C1
CCc1cc(-c2ccc3c(N4CCOCC4C)nc(N4CCOCC4C)nc3n2)ccn1
Cc1ccc(N)c(C(=O)N2CCCC2Cn2cccn2)c1
Nc1ncnc2c1ncc1c2ncn1C1OC(C(=O)O)C(O)C1O
CCOc1ccc2c(C)c3c(nc2c1)OCC3
COc1ccc(C)c(Oc2ccc([N+](=O)[O-])c(Nc3nccs3)n2)c1
CC(=O)NC(CCS(C)(=O)=O)C(=O)NC(Cc1c[nH]c2ccccc12)C(=O)OCc1ccccc1
CC(C)CC(CC(C)C)CN1CCC(NC(=O)c2cc(-c3ccncc3)c(-c3ccc(F)cc3)s2)CC1
CC12CCC3c4ccc(C(=O)O)cc4CCC3C1CC1COC(c3cccs3)OC12
CCCCCCN(CCCCCC)CCCc1ccc(C(=O)N(Cc2ccccc2)C(Cc2cccnc2)C(=O)NC)cc1
CCOc1ccc(-c2cn3c4c(sc3n2)CCC(CN(C)C)C4)cc1
O=C1c2ccccc2C(=O)c2c1nc1ccccc1c2Nc1ccccc1
CCS(=O)(=O)Nc1ccc2c(c1)N=C1c3ccccc3C(=O)C12
O=C1Nc2cc(I)ccc2C1=Cc1ccc(Br)cc1
Cc1cc(CN2CCN(c3ccc(F)cc3)CC2)c2oc(-c3ccc(Cl)cc3)cc(=O)c2c1
CNCc1ccc(-c2ccc(O)c3oc(C(=O)N4CCOCC4)cc23)cc1
Cc1c(O)c(O)c2c(c1O)CC(C(C)O)OC2=O
CC(=C(c1ccccc1)c1ccccc1)c1ccccc1
CC1(C)COC(CNc2nc(-c3cccc(C(F)(F)F)c3)c(-c3ccccc3)o2)=N1
CC(=O)Oc1ccc2c(ccc[n+]2[O-])c1
N#Cc1cc(S(=O)(=O)Nc2nccs2)ccc1Oc1ccc(Cl)cc1-c1cccnc1
Cc1cc(C=C2SC(=Nc3ccccc3)NC2=O)c(C)n1-c1ccccc1
Cc1cccc2c(C(=O)C=Cc3cccc(C=Cc4cccnc4)c3)c[nH]c12
Cc1nc(C#Cc2c(Cl)ncnc2N2CCCCC2)cs1
COc1ccc(S(=O)(=O)N2CCCC(C(=O)N3CCCCC3CCO)C2)cc1
CCN(CC)CCCNC(=O)Oc1ccc(NC(=O)CN2CCN(CC=Cc3ccccc3)CC2)cc1
COc1ccc(C=Nn2c(-c3ccncc3)n[nH]c2=S)cc1
COc1ccc(CN2CC(C(=O)NCc3ccc(Cl)cc3)CC2=O)cc1
N#Cc1ccc(-n2cccc2C=C2SC(=S)N(CCO)C2=O)cc1C(F)(F)F
O=C(c1ccc(F)cc1)C1CCN(CC(=O)N2CCc3c([nH]c4ccccc34)C2)CC1
CCc1cccc(CC)c1-c1ccc2c(OC)c(OC)ccc2n1
ONC(=Nc1nc2c(s1)CCCC2)c1cn(-c2ccc(F)cc2F)nc1-c1ccc(Cl)cc1
O=c1nc(NCc2cccc3ccccc23)[nH]c2cc(-c3ccccc3)nn12
O=C1CCCC(c2nc3ccccc3nc2Oc2ccccc2)C1
CCCCOc1c(O)c(OC)cc2c(=O)c(-c3ccc4c(c3)OCO4)coc12
CC(C)OCCCNC(=O)COC(=O)C(Cc1ccc(O)cc1)NC(=O)c1cccc2ccccc12
COc1ccc(C2=C(c3cc(OC)c(OC)c(OC)c3)CN(CC(O)CO)C2=O)cc1Br
COC(=O)NC(C(=O)N(C)C1CCCC(C(=O)N(C)C2CCCCC2)C1)c1ccccc1
OC1CC(C2CCCCC2)OC(COCc2ccc(Cl)cc2)C1OCc1ccccc1
Cc1ccc(COc2ccc3nc(C4CCCCC4)n(Cc4ccc(-c5ncc(N)cn5)cc4)c3c2)nc1
O=C1CCN(Cc2ccc3ccccc3c2)CC1=O
CCOc1ccc(NC(=O)C(NC(=O)C2CCCN2C(=O)OC(C)(C)C)C(C)C)cc1
COc1ccc(CN2CCC(n3nccc3NC(=O)CCCc3ccccc3)CC2)cc1
COc1ccc(C(=O)N2CCC(O)(c3ccc(Cl)cc3)CC2)c(N2CCOCC2)c1
Clc1ccc(-c2coc(NC3CCCNC3)n2)cc1
CCn1cc(C(=O)O)c(=O)c2cc(F)c(N3CCN(C(=O)c4ccco4)CC3)cc21
Cc1c(Sc2ccccc2)n(COCc2ccccc2)c(=O)[nH]c1=O
O=C(c1ccc(SCC2CC2)s1)N1CCN(CCc2ccccc2)CC1
COC(=O)C1(C)C(OC(=O)CC(C)C)CC2CC(=O)OC1C2C
C=CC1CC1(NC(=O)C1CC2(CN1C(=O)C(NC(=O)C(NC(=O)C1CCCCN1C(C)C)C1CCCCC1)C(C)(C)C)C(C)(C)C21CCC1)C(=O)NS(=O)(=O)N1CCCC1
Cc1ccc(-c2csc(NC(=O)C3CCN(C(=O)c4cccs4)CC3)n2)cc1
O=C1CCc2cc(Nc3nc(C(F)(F)F)ncc3C(=O)Nc3ccc(S(=O)(=O)C(F)(F)F)cc3)ccc2N1
Cc1ccc(NC(=O)c2cc(S(=O)(=O)N3CCOCC3)cn2C)cc1F
CCCCCCC(C=O)NC(=O)C(N)C(C)CC
CCCC1(CCC)C(=O)c2ccccc2-c2ccccc21
c1ccc2nc(N3CCCCC3)cnc2c1
O=C(Nc1cccnc1)C1CC(=O)N(c2ccc(F)cc2)C1
Cc1cc(CCCCOCCCCCCNC2CC2)c(C)c(=O)[nH]1
C#CCOCCOCCOCCNc1nc(N2CCN(C(=O)Cn3cc(CCCCN)nn3)CC2)nc(N2CCN(C(=O)C(Cc3ccc(O)cc3)n3cc(CCCCN)nn3)CC2)n1
COc1cc(-n2cc(-c3cc(OC)c4c(ccc(=O)n4C)c3)[nH]c2=O)ccc1Cl
COc1ccc(-c2cc(C(N)=O)c3ncnc(NCc4cccnc4)c3c2)cc1
CCCCC1=CCNC(C2(C#N)CC3CCC2C3)C1
CCC1(O)CC(OC2OC(CO)C(O)C2O)c2c(O)c3c(c(O)c2C1CC(=O)CO)C(=O)c1cccc(O)c1C3=O
COC(=O)C(N)C(=O)O
Nc1nc(N)c2cc(CNc3ccc(S(N)(=O)=O)cc3)cnc2n1
CCCSc1ncccc1NC(=O)c1cc(-c2cccc(NC(=O)CCC)c2)on1
Cc1cc(=O)n2n1CCN(Cc1ccccn1)CC2
CC(C)COC(=O)NC(C(=O)NC(C)c1ccc(-c2ccc(Cl)cc2)c(C(=O)O)c1)C(C)C
COc1cc(F)c(F)cc1-c1ccc(C(F)(F)F)cc1Cn1c(C)nc2cnccc21
CCC(C(=O)N1CCc2ccccc21)N1C(=O)CCC1=O
c1ccc(OCc2nnc(CN3CCN(CC4CCCO4)CC3)n2Cc2ccco2)cc1
C=C(C)C(O)CC1(C)C(O)CC=C2C1C(O)CC1C2(C)CCC2C(C)(C)C(O)CCC12C
CCn1c(SCC(=O)C(C#N)=C(C)N)nnc1-c1ccccn1
CCCCCCCCN1C(=O)C(C(=O)O)CC2(C(=O)OC)C1=CC(OC(C)=O)C1C(C)(C)CCCC12C
COc1cccc(OC)c1C(=O)NCCNc1ccc([N+](=O)[O-])cc1
CCC12Cc3c(C(=O)O)n[nH]c3-c3cc(C#CC(C)(C)O)sc3C1N(C)c1ccccc12
CC1=NN(CC(=O)Nc2ccc(O)cc2)C(=O)c2cccc3cccc1c23
O=C(Nc1ccccc1Oc1ccccc1NCc1nc2ccccc2[nH]1)NC1CCN(C(=O)C2CC2)CC1
CCN(CC)S(=O)(=O)c1ccc(C(=O)NC(=Cc2cccs2)C(=O)Nc2cccc(C(F)(F)F)c2)cc1
COc1cc(OC)c(N(Cc2ccncc2)C(=O)Cn2nnnc2C(C(=O)N(C)C)N2CCCC2)c(OC)c1
COc1ccc(CCNc2cc(C(F)(F)F)nc(NN=Cc3ccccc3Br)n2)cc1
CCCC1CCCCC12NC(=O)N(CC(=O)NCc1ccc(C)o1)C2=O
CC(C)CNC(=O)OC1CCC(OC(=O)c2ccccc2)C2(OC(=O)CCC(=O)O)C(C)CC3C(OC(=O)c4cccnc4)C12OC3(C)C
CCCCc1nc(Cl)c(-c2nc(-c3ccc(Cl)c(Cl)c3)cs2)n1C
O=C(NCC1Cc2ccccc2CN1Cc1ccc(F)cc1)Nc1ccc(F)cc1
CC(C)(N)CC(=O)NC1CCc2ccccc2N(Cc2ccc(-c3ccccc3-c3nn[nH]n3)cc2)C1=O
CC(=O)Oc1ccc(C(=O)OC2C(OC3CC4C5CC=C6CC(C)CCC6(C)C5CCC4(C)C3(C)O)OCC(O)C2C(C)C)cc1
COc1cccc(C=CC=O)c1O
CC(=O)N1CCC(c2cccc(Oc3ccc(C#N)cc3)c2)=N1
COc1ccc(-c2csc(-c3ccc(C(=O)O)cn3)n2)c(OC)c1OC
Cc1nnc(C(C)(O)c2nc(C(=O)c3cc4ccccc4s3)c3ccccn23)o1
C[n+]1c(CCc2c(Cl)cccc2Cl)ccc2ccccc21
Cc1cc(=O)c2cc(C(=O)NC3CC4CCC3C4)ccc2[nH]1
Cc1ccc(N)c(C(=O)N2CCCN(Cc3c(Cl)cncc3Cl)CC2)c1
COCCn1c(-c2cccnc2NCC(=O)O)nc2c1c(=O)[nH]c(=O)n2C
CN1CCC2(CC1)COCCN2S(=O)(=O)c1ccc(F)c(F)c1
COC1c2ccccc2C(=O)N1C1CC(O)C(CO)O1
COc1ccc(CCNC(=O)c2cc(Br)cs2)cc1OC
Cc1ccc(-c2nc(NC(=O)c3ccccc3)sc2Cc2c(O)ccc3ccccc23)cc1
O=[N+]([O-])c1ccc(Cl)c(S(=O)(=O)N2CCOC2CNc2nccc(C(F)(F)F)n2)c1Cl
COc1ccc(C(=O)C2CCCN(Cc3cc(OC)c(OC)c(OC)c3)C2)c(OC)c1
O=C(O)CCc1cccc(CC2CCCCC2)c1
COC(=O)c1cccc2c1c(=NO)c1ccccc1n2C
CN(Cc1csc(-c2ccc(C(F)(F)F)cc2)n1)C(=O)c1cccnc1SCc1ccc(F)cc1
O=C(O)c1ccc(NC2C(O)COCC2CF)c(F)c1
CCC(Cl)C(CC(C)C)C(=O)O
OCCN1CCN(c2ncc3nc(-c4ccccc4Cl)c(-c4ccc(OCc5ccccc5)cc4)nc3n2)CC1
CCC(C)Oc1ccc(C(=O)CCC(=O)O)cc1
Nc1ccc(-c2c3ccc(=O)cc-3oc3c(N)c(O)ccc23)cc1
CCC(CC1CCCCC1)C(=O)NCc1ccc(OC)cc1
C=C(C)C(=O)Nc1ccc2ncnc(Nc3ccc(Oc4ccccc4)c(Cl)c3)c2c1
COc1ccc2sc(C(F)(F)F)c(-c3c(C#N)c(C)nc(C#N)c3C#N)c2c1
NC(Cc1ccccc1)C(=O)O
Cc1ccccc1-n1c(C)cc(C(=O)COC(=O)C2CCN(C(=O)CC#N)CC2)c1C
N#CC=CBr
COC1=C(C(=O)N2CCCC2)S(=O)(=O)c2ccc(C)cc21
O=C(CCNS(=O)(=O)c1ccc(Br)cc1)OCC(=O)N1CCC(C(=O)NCCO)CC1
CC(C)(C)NC(=O)OCOC(=O)c1cc(Cl)cc(Cl)c1O
CCN(CC(=O)Nc1ccc(OC)c(OC)c1)C(=O)c1ccco1
CNC1CC(c2ccc(Cl)c(Cl)c2)c2ccccc21
COc1cc(C#N)ccc1O
Cc1cccnc1N1CCN(C(=O)c2nc[nH]n2)CC1
O=C(NN=Cc1ccc(-c2ccc(N3CCOCC3)c([N+](=O)[O-])c2)o1)c1ccncc1
CCC(C)c1ccc2c(c1)N(CC(=O)Nc1nc3ccc(S(N)(=O)=O)cc3s1)C(=O)CO2
CC(NC(=O)C(N)CO)C(=O)NC(COCc1ccccc1)C(=O)N1CSC(C)(C)C1C(=O)NC(CO)C(C)C
O=C(COc1cccc2cccnc12)Nc1ccc(Cl)c(C(=O)O)c1
Oc1ccc(-n2cc(-c3ccco3)[nH]c2=S)cc1Cl
COc1ccc(C(=C(C#N)c2ccccc2OC)c2ccc3[nH]ncc3c2)cc1
Cc1ccc(C(=O)OC2CCCCC2=O)cn1
CCCc1nc2c(n1Cc1ccc(-c3ccccc3-c3nnn[nH]3)cc1)C(=O)CC(C)(C)C2
COc1ccc(C2(C)OC3C(OC2=O)OC(CO)C(O)C3O)cc1O
CN1CCOC2CN(C(=O)C34CC5CC(CC(Br)(C5)C3)C4)CCC21
c1ccc(-c2ccc(-c3c(-c4ccccc4)nc4nc5c(nn34)CCCC5)o2)cc1
CC(C)(C)CC(C)(C)c1cccc(-c2cc(C(=O)O)ccn2)c1
Cc1cc(C)c(-c2noc(-c3cccc(C(=N)N)c3)n2)c(C)c1
Cc1ccc(C(C)C)c(OC(=O)CCC2=C(C(=O)O)N3C(=O)C(NC(=O)C(=NOCC(=O)O)c4csc(N)n4)C3SC2)c1
Cc1ccc(-n2cc(CSc3nc(N)c(C#N)c(-c4cccc(F)c4)c3C#N)nn2)cc1
CC1(COc2ccccn2)CCC(=O)N(CC(=O)Nc2ccc(C(C)(C)C)cc2)C1
CCc1ccc(NC(=O)c2cccc3c(C)coc23)cc1
O=Cc1cccc(OC(=O)c2ccccc2)c1
O=C(O)C(c1ccc(Cl)cc1)N1C(=O)c2ccccc2C1=O
COc1ccc(-c2ccc3cccc(OC)c3n2)cc1
Cn1ccc(C(=O)NCCc2ccncc2)n1
CCCN1CCN(CCCc2c[nH]c3ccc(-n4cnnc4)cc23)CC1
C#CC(C)Oc1ccc2c(c1)OC(CN(C)C(=O)Nc1ccccc1)C(C)CN(C(C)CO)S2(=O)=O
Cn1c[n+](C)c2c1CCc1cnc(Nc3ccc(NC(=O)c4ccccc4)cc3)nc1-2
Cc1ccc(Nc2nc(Cl)nc3ccccc23)cc1
CC=C1NC(=O)C(C(C)C)NC(=O)C(CC(C)CC(=O)O)N(C)C(=O)C(Cc2ccccc2)N(C)C(=O)C(C(C)C)NC(=O)C(Cc2ccc(O)cc2)NC1=O
CCCCCOc1ccc(C2C(C(=O)N3CCCCCC3)=C(C)Nc3ncnn32)cc1OC
CCOc1ccc(NC(=O)c2cccc(N3C(=O)C4C5C=CC(C5)C4C3=O)c2)cc1
C=CCNC(=S)NC(=O)COCC(=O)N(C)C(C)C
O=C1Cc2cc(O)c(O)c(O)c2C2CC=CCC2(CO)O1
C=c1c(=C(O)Cc2ccccc2)c2cc(Br)ccc2n1S(=O)(=O)c1ccc(C)cc1
NS(=O)(=O)c1ccc(NC(=O)CN(C(=O)c2ccc(-n3ccnc3)cc2)c2ccccc2)cc1
CC(C)(C)Oc1nnc(C(CCCCc2ccccc2)CC(=O)NO)s1
CC1CC2CCC1C(Cc1cccc(Cl)c1)N2C(=O)Cn1ccc(OCc2ccccc2)cc1=O
CCCCC(=O)N1CCC1(Cc1ccc2cc(C(F)(F)F)ccc2c1)C(=O)OCc1cc(C)oc1C
CCOC(=O)c1c[nH]c2ncnc(-c3ccc(OCC4CCCN4C(=O)C(C)O)nc3)c12
CCOC(=O)N1CCC(NC(=O)NCC2CCC3(CC2)CCN(C(C)=O)C3)CC1
CC(C)CC(N)C(=O)NC(CC(C)C)C(O)CC(=O)NC(CCCNC(=N)N)C(=O)Nc1ccc(Nc2ccccc2)cc1
O=C(NCCN1CCN(c2ccc(Cl)cc2)CC1)c1cccc2ccccc12
COc1cc2ncc(C#N)c(Nc3cccc(Br)c3)c2cc1OC
O=[N+]([O-])c1cn2c3c(cccc13)NCC(COCc1ccc(OC(F)(F)F)cc1)C2
CCCc1cccc(-c2cc(NC(=O)C3CNC(=O)C3)nn2-c2ccccc2)c1
Cc1ccc(C(=O)N=C(Nc2ccccn2)Nc2ccccc2O)cc1
OC(COc1ccc2ccccc2c1)Cn1ccnc1
COc1ccc(CN2C(=O)C(CC(=O)Nc3nccs3)CC(C(=O)N3CCOCC3)=C2C)cc1
Cn1cncc1-c1cc(C(N)=O)cc2c1-c1ccccc1C2(O)C(F)(F)F
Fc1ccc(C(c2nnnn2C2CCCCC2)N2CCCN(C3CCCC3)CC2)cc1
Cn1c(-c2cccs2)nnc1C1(c2ccc(Cl)cc2)CCCC1
CCC(C)C(N)C(=O)N1CCCN1C(=O)C(C(c1ccccc1)c1ccccc1)[N+](=O)[O-]
Cc1ncnc(NC(=O)c2ccc(-c3cccnc3)c(F)c2)c1C#Cc1ccc(N)nc1
NC(=O)N(O)c1ccc(OC2CCCC2)cc1
O=S(=O)(c1cccc2ccccc12)N1CCN(c2noc3ccccc23)CC1
COC(=O)C(CC(C)C)NC(=O)C(CCSC)NC(=O)C(CC(C)C)NC(=O)C(Cc1ccccc1)NC(=O)C(CC(C)C)NC(=O)CS(=O)(=O)NCCC(=O)O
CCC1(C)NC(=O)c2cc(C(=O)NN)ccc2N1
Cc1nnc(-c2cccc(-c3ccc(C(C)(C)C)cc3)c2)c2cc(-c3ccccc3)nn12
Nc1nc2ccc(Cl)cc2s1
CC(C)N1CCN(c2ccc(-c3cc4ncn(C)c(=O)c4c(NC4CCOC4)n3)cc2)CC1
COc1ccc(OC)c(CN2CCC(C)(N3CC(NC(=O)CNC(=O)c4cccc(C(F)(F)F)c4)C3)CC2)c1
CCN(CC)C(=O)c1cc2ccccc2n1S(=O)(=O)C1CC1
CN(C)CCNC(=O)c1ccc(NC(=O)c2ccc(NC(=O)c3ccc(-c4ccc([N+](=O)[O-])cc4)o3)cc2)cc1
O=c1cc(O)c2cc(F)cc(-c3ccccc3O)c2[nH]1
CCCCCCCCCCCCCC(=O)OC[n+]1cccc(COC(=O)CCCCCCCCC)c1
CCN(CC)Cc1csc(C(=O)NC(C)CSCCc2ccccc2)c1C
O=C(COC(=O)c1ccc(Cl)c(S(=O)(=O)NCc2ccccc2)c1)NC1CC1
O=C(CSc1n[nH]c2c3c(nc-2n1)CCC3)NCC1CCCO1
Cc1cc(C(=O)CSc2nc3scc(-c4ccccc4)c3c(=O)n2-c2ccccc2)c(C)n1-c1ccc(C#N)c(Cl)c1
CCC(N)C(=O)NCC(C)(C)C(NC(=O)C(CC)NC(=O)C(NC(=O)C(Cc1ccccc1)C(=O)O)C(C)C)C(=O)NC(F)C(=O)NC(O)Cc1ccc(C)cc1
Cc1ccc(S(=O)(=O)N2CCc3cccc(N4CCN(Cc5ccc(N)cc5)CC4)c32)cc1
Clc1ccc2c(NCc3ccco3)ccnc2c1
O=C(NNC(=O)c1nc(Cl)ccc1Br)c1ccco1
COc1ccccc1NC(=O)CN(C)CC(=O)Nc1ccc(N2CCOCC2)cc1
CC1NC(=O)C(O)C(O)C(CCCN)CC=CCNC(=O)C(CC(=O)O)NC(=O)C(Cc2c[nH]c3ccccc23)NC1=O
COc1ccccc1CNC(=O)C1CC2CN=C(N)N2C1
CCc1cccc(NS(=O)(=O)c2c(C)[nH]n(-c3ccccc3)c2=O)c1
Cc1cc(C)c2cc(CNCCCN3CCN(c4ccc(F)cc4)CC3)c(=O)[nH]c2c1
CCCC(=O)OCCc1ccc2oc(=O)c(C(=O)c3ccco3)cc2c1
CC(=O)Nc1cc(C(=O)O)ccc1C#CC(=O)N1Cc2ccccc2CC1C(N)=O
Cc1ccc(C(=O)CSc2nc(=O)c(Cl)c(Cc3ccc(-c4ccccc4)cc3)[nH]2)c(C)c1
COc1cc(C(=O)Nc2ccn(CCCO)n2)cc(OC)c1OC
O=c1ccn(C2OC(COP(=O)(O)O)C(O)C2O)c(=O)[nH]1
Cc1ccc(C)c(CCCS(=O)(=O)c2cc(C(=O)O)ccc2OCC#N)c1
O=C(C[IH]1=CC=CC=C1)Nc1ccc(C#Cc2ccc(NC(=O)c3ccc(C(=O)N4CCOCC4)cc3)cc2)cc1
CCC(=O)N1CCCC(c2nnc(S(C)(=O)=O)o2)C1
CCCN(C(=O)Cc1ccc(S(C)(=O)=O)cc1)C1CCN(CCC(c2ccccc2)c2ccc(OC(C)(C)C(=O)O)c(Cl)c2)CC1
CC(=O)N1CCN(Cc2cccc(CN(C)Cc3cccc(-c4cccc(NC(=O)C(C)C)c4)c3)c2)CC1
C=C1C(O)CC(=CC=C2CCCC3(C)C2CCC3C(C)C=CC2OC(=O)C(=C)C2C)CC1O
Cc1nc2c(N3CCN(c4ccccc4Cl)CC3)nc(C(=O)O)nc2n1Cc1ccccc1
CCn1c(SCC(=O)Nc2ccc3c(c2)OCCO3)nnc1-c1cccnc1
CC(=O)Nc1ccc(N(C(=O)c2cnccn2)C(C)C(=O)NC2CCCCC2)cc1
CCSc1ccc(C2C3C(=O)N(C)C(=O)C3ON2C(C)=O)cc1
CCCCCCCCCCCCOC(=O)c1ccc(C(=O)OCCC[N+](C)(C)C)s1
CCc1nn(Cc2ccc(NC(=O)c3cccc(Cl)c3)cc2)c(CC)c1CC(=O)O
Cn1c(=O)n(C)c2cc(-c3nc4ccc(Cl)cn4c3Nc3ccccc3Cl)ccc21
COc1ccc(-c2nnc(NN=CC(C#N)=Cc3ccccc3)c3ccccc23)cc1
Cn1c2c(c3ccccc31)CNCC(c1ncccn1)C2
CN1C(=O)c2cc(NC(=O)c3cccc(COc4ccc(Cl)cc4)c3)ccc2OCC2OC(CC(=O)NCc3ccccn3)CCC21
COc1ccc(OCC(=O)Nc2ccc(C(=O)N3CCCC3)cc2)cc1
Cc1[nH]c(N2CCN(S(=O)(=O)c3ccc4c(c3)OCCO4)CC2)nc(=O)c1Cl
Cc1nc(N2CCC(Oc3ccc(F)cc3)CC2)c2noc(-c3ccccc3)c2n1
CCn1ccc(NC(=O)c2cc(NC(=O)CCCOc3ccccc3)cn2CC)n1
CCC(=O)C(CCCCCCC=C(c1ccc(OC)c(O)c1)c1ccc(OC)c(OC)c1)C(=O)CC
CCOC1CCc2nc(-c3ccsc3)c3c(C=O)c(C)c(=O)oc3c2C1
O=C(O)c1cccc(Nc2nnc(-c3ccc4c(c3)OCCO4)s2)c1
COc1ccc(C)cc1-n1ncnc1-c1ccc(C(C)=O)s1
O=C(c1oc(=O)c2cc(O)c(O)cc2c1-c1ccc(O)cc1)N1CCN(c2ccccc2)CC1
Cc1ccc(C(C)(O)c2nc(-c3ccc(C(=O)NCCOc4ccccc4)cc3)cs2)cc1
O=C(Nc1ccc(N2CCN(C(=O)c3ccccc3)CC2)c([N+](=O)[O-])c1)c1cccc(C(F)(F)F)c1
CC1(c2ccc(CN3CCCN4N=C(C(=O)NCc5ccccc5)C=CC4C3)c(F)c2)COC1
Cc1cc(OCc2ncc(-c3ccccc3)o2)cc(OS(=O)(=O)C2CC2)c1
CC(C)=CCCC(C(=O)C=Cc1ccc(Br)cc1)=C(O)C=Cc1ccc(Br)cc1
Cc1ncc([N+](=O)[O-])n1CCn1cncn1
CNC(Cc1ccc(O)cc1)C(=O)N(C)C(Cc1c[nH]c2ccccc12)C(=O)NC(CCCNC(=N)N)C(=O)NC(CCCCN)C(=O)NC(Cc1ccc(O)cc1)C(N)=O
CCN1CC2CCC(C1)N2C(=NO)c1cc(C)nc(C)c1
O=C(Nc1ccccc1C(=O)O)c1ccc([N+](=O)[O-])[nH]1
CCCCCC(C(=O)O)C(C)C(=O)O
FC(F)(F)COc1ccc(-n2nnnc2-c2ccccc2Cl)cc1
CC(C)(C)N(NC(=O)c1ccccc1)C(=O)c1ccco1
Cc1nn(-c2ccccc2)c(Cl)c1C1(C(=O)NC2CCCCC2)CC2CCC1C2
COc1cc2c(Nc3ccc(Br)cc3)ncnc2cc1OCCN1CCCC1
O=C(CCl)NC(Cc1ccc([N+](=O)[O-])cc1)P(=O)(O)O
OC(c1cccnc1)c1nc(-c2ccc(F)c(F)c2)cs1
COc1ccc(C=NNC(=O)CSc2nncn2-c2ccccc2)c(OC)c1OC
CCN1CCC(n2cc(S(=O)(=O)c3ccccc3OC)c3cccnc32)C1
CC(C)c1nnc(NC(=O)CN2C(=O)CN=C(c3ccccc3)c3ccccc32)s1
CC=C(C)C(C=NNC(=S)NCc1ccccc1)c1cccc(O)c1
CCOc1ccc(C(=O)N2CCOC3(CCNCC3)C2)cc1
CC(NCc1coc(-c2ccc(Cl)cc2)n1)C(C)(C)C
Cc1ccc(N2CCN(c3ncnc4ccncc34)CC2)c(C)c1
CS(=O)(=O)N(CCN(CCOCc1ccccc1)c1ccc2c(c1)OCCCO2)S(C)(=O)=O
COc1cc2c(cc1C)N(C(C)C(=O)N(C)C)CS2(=O)=O
COc1ccc(C2c3nn(-c4ccccc4)cc3-c3ccccc3C2C(=O)O)cc1OC
Cc1cc(OCc2nnc3n2CCCCC3)c(Br)cc1Cl
COc1ccc(OC2C3C=CCCC3COC2C(O)c2cccc(OC)c2)cc1
CN1CCCC1Cc1ccccc1NC(=O)c1cc(S(C)(=O)=O)n[nH]1
COc1ccc(C(=O)Cn2ccn3nc(C=Cc4ccccc4N(C)C)cc3c2=O)cc1
COCCn1c(C)cc(C=NNC(=O)C(C2CCCCC2)N2CCN(c3cccc(C)c3)CC2)c1C
CCCCN1C(=O)C(CCCCCCCCNC(=O)Nc2cc(Cl)ccc2OC)(c2ccccc2)NC1=S
COc1cc(OC)c(S(=O)(=O)Nc2ccccc2C#N)cc1N
CC1C2C=CN(C(C(=O)O)=C2)C1c1ccc(Cl)cc1
COC12CCC3(CO3)C1C(C)c1c2coc1-c1ccoc1
O=C(OCc1ccccc1O)C1C2C3(O)C(=O)C=CC2(OC3=O)C2CC(I)C3(O)CC12C(=O)C3=CO
Nc1nc(CS(=O)(=O)c2ccc(Br)cc2)cs1
CC(=O)C1CCN(CC(O)COCC2COc3cc(C)c(C)cc3O2)CC1
CCCCc1nc(-c2ccc(OCc3ccccc3)cc2)cn1CCc1ccccc1
Cc1n[nH]c(-c2cccnc2)c1S(=O)(=O)NCc1cccnc1
CC(C)(C)OC(=O)N1CCN(c2ccc(CNC(=O)c3cnc4ccc(Cl)cn4c3=O)cc2)CC1
C=CC#CCCN1CCc2c(Cl)cccc2S1(=O)=O
Nc1nc(=O)n(C2COC(CNCCP(=O)(O)O)O2)cc1I
O=C(NCCNS(=O)(=O)c1cc(Cl)sc1Cl)c1cccnc1
Cc1cccc2c(=O)c(C(=O)NC(CO)CC(C)C)c[nH]c12
O=C(N1CCCCC1)N1c2ccccc2Oc2ccccc21
CCC(NC(=O)c1cc(-c2ccccc2)nc(-c2ccccc2)c1CN1CCCC(C)C1)c1ccccc1
Cc1n[nH]c2c1C(c1cnn(C)c1)C(C#N)C(=N)O2
CN1C2CCC1CN(c1cnc3ccccc3c1)CC2
COc1cc2oc(C=Cc3ccc4cnccc4n3)cc(=O)c2c(OC)c1OC
CCc1[nH]c(=O)c(Cc2cc3cc(-c4cc5[nH]c(=O)sc5c5cc(OC)ccc45)ccc3nc2N)c2cc(OC)c(OC)cc12
O=C(Cc1cccc(-n2cnnn2)c1)OCc1ccccc1
COc1ccc(Nc2nc(C)nc3cc(OC)c(OC)cc23)cc1N
O=C1Nc2ccc(Cl)cc2C1=C1Nc2ccc(O)cc2C1C(=O)O
Clc1ccc2[nH]cc(C3CCN4CCC(c5c[nH]c6ccc(Br)cc56)CC4C3)c2c1
COCCOc1cc(C(=O)Nc2ccc3c(c2)N(CCC(F)(F)F)CC3)ccc1-n1cnc(C)c1
Cc1ccc(S(=O)(=O)NCCC(=O)NCc2ccccc2)cc1
O=C(O)CCC(=O)N1CCN(c2ccc(F)cc2Br)CC1
COc1cccc2c1C(NS(=O)(=O)c1ccc(Br)s1)=NS2(=O)=O
CC1(CO)CCCN(CCCCc2ccnc3ccc(C#N)cc23)C1
COc1cc2c(cc1OC)n(CCN1CCOCC1)c(=O)n1nc(-c3ccccc3)cc21
Cc1ccccc1NC(=O)COC(=O)c1sc2ccccc2c1Cl
NCCCOc1cc(Cl)ccc1-c1nc(NC2CC2)n[nH]1
CC(=O)Nc1c(C)cc(C)cc1C
CNc1nc(CN(C)C(=O)C2CCC(=O)N2C2CC2)cs1
c1ccc(-c2ccc(Sc3ncccc3-c3ccncc3)nc2)cc1
CCN(C)CN1C(=O)C(Cl)=C(Nc2ccc(I)cc2Br)C1=O
Cc1c(NC(=O)CN2CCOCC2)cccc1[N+](=O)[O-]
Cc1c(C(=O)NC(Cc2ccccc2)C(O)CNC2CCCC2)c(-c2ccccc2)nn1C
COc1ccccc1NC(=O)N(Cc1ccncc1)Cc1ccccn1
COc1ccc(OC)c(C=Cc2ccc(O)c(-c3nc4ccc(NC(=O)C=Cc5cccs5)cc4[nH]3)c2)c1
Cc1csc(SCc2nc(=O)c3cnn(-c4ccc(F)cc4)c3[nH]2)n1
COC(=O)c1cc2occc2n1Cc1cc(Br)ccc1OCc1cccc(F)c1
CCN1c2nc(Cl)ccc2NC(=O)c2cc(CSc3ncnc4c3ncn4C3OC(CO)C(O)C3O)cnc21
COc1cc(CC2C(O)C(O)C(Cc3ccc(OC)c(OC)c3)N(Cc3ccc4ncccc4c3)C(=O)N2Cc2ccc3[nH]ncc3c2)ccc1F
COc1cc(O)cc2oc(=O)c(CCc3ccc4c(c3)OCO4)cc12
O=C1CCCc2nc(NO)nnc21
CCC(=O)N=c1sc2c(s1)C(=O)c1sccc1C2=O
C1=C(c2ncc[nH]2)CCC1
COc1ccc(CCc2cc(O)n3nccc3n2)cc1
COC1CCN(S(=O)(=O)c2ccc(-c3cc(NC(C)=O)cc(Cl)c3Cl)s2)CC1NC1CCN(C(C)C)CC1
CNC(=O)C(Cc1ccccc1)N(C)C(=O)Nc1ccc(OC)cc1
N#CC1CC(F)CN1C(=O)CNC(=O)c1cccc2c1CC(O)C(O)C2
CC(C)C(NC(=O)C(CCC(=O)O)NC(=O)C(N)CO)C(=O)N1CCCC1C(=O)NC(Cc1ccccc1)C(=O)N1CCCC1C(=O)O
CC(C)(O)C1Oc2c(O)c(O)c3c(c2C1O)C(=O)c1c(cc(O)c(O)c1Br)C3=O
COc1cc(Sc2c(-c3ccc(Cl)cc3)[nH]c3cccc(Cl)c23)ccc1OCCN
CN1CCN(Cc2ccc3c(c2)N(C(=O)c2ccc(N(C)C)cc2)CCCO3)CC1
O=C(O)c1c(CC2CCCC2)c2ccccc2n1Cc1ccccc1
COc1ccc(Oc2nc(C)ccc2C(=NCc2ccccc2Oc2cc(C)ccc2C)NO)cc1
NS(=O)(=O)c1cccc(COc2ccc(-c3ccc(O)cc3)cc2)c1
Cc1cn(C2CC(Nc3n[s+]([O-])nc3N)C(COC(=O)NC3CCC(O)C3O)O2)c(=O)[nH]c1=O
COc1ccc(C(=O)NC(C)c2ccc(-n3cccn3)cc2)nc1OC
CN1CCCCc2c(C#N)c(Cl)c(NC(=S)NC(=O)c3ccc(Cl)cc3)c(Cl)c21
CCOC(=O)NN=Cc1ccc(OCc2cc(F)cc(F)c2)cc1
Cc1ccc(S(=O)(=O)CCCOc2ccc(C3=NC(C)(C(=O)NO)CO3)cc2)cc1
S=c1c(Cc2ccccc2)c(-c2ccccc2)oc2ccccc12
C=CC[n+]1cccc(C(N)C(C)O)c1
CCN1CCCC1CNC(=O)c1c(OC)c(Br)cc(Br)c1OC
O=C(NCC1Cc2c([nH]c3ccccc23)CN1C(=O)C1CC2CC1C1CCCCC21)c1cccnc1
Cn1cnc2c(Nc3ccc(Cl)c(F)c3)nc(NC3CCC(N)CC3)nc21
CN(C)CCCS(=O)(=O)Nc1ccc2c(c1)nc(CCC1CCCCC1)n2C
CC(C)Cc1cc(C(=O)N2CCC(Oc3ccccn3)CC2)no1
Cc1ccc(NC(=O)Nc2cc(C)c(C)cn2)c(C)c1
COc1cc2c(C)[nH]c(=O)c(CCC(C)C)c2cc1OC
O=C1N=C2NC(Cl)=CN2C(=O)C1=NNC(=S)Nc1cccc(Cl)c1
Nc1ncnc2c1ncn2COCCO
Cc1cc(C)n(-c2ccc(NC(=O)c3ccc(C)o3)cc2)n1
CN(C)CCCn1ccc2cc(C(=O)N3CCC(C(N)=O)CC3)c3cc(Cc4ccccc4)c(N4CCOCC4)cc3c21
N#CC(=Cc1ccccc1)C(=O)c1ccc(O)c(O)c1
Nc1scc(CN2CCN(c3ccccn3)CC2)c1C(=O)c1ccc(Cl)cc1
CCOc1ccccc1C(=O)c1c(O)cc(C)n(CCCN(C)C)c1=O
O=C(c1ccccc1)N1CCC2C(=O)N(S(=O)(=O)CC[N+](CCO)(CCO)CCO)C(=O)C21
CC(Nc1cncc(N2CCC(N(C)C)CC2)n1)c1ccc(C(=O)N2CCc3ccc(Cl)cc3C2CNc2ccncc2)c(F)c1
O=c1[nH]c2c(O)ccc(CCNCCCCS(=O)(=O)CCCCOCCc3ccc4ccccc4c3)c2s1
CC(C)N(Cc1cccc(-n2cnnn2)c1)C(=O)c1cnc2[nH]ccc2n1
Cn1c(=O)c2c(nc(Nc3ccc(F)cc3)n2Cc2ccccc2)n(C)c1=O
CCOC(=O)C1CCCN(c2cc(C)nc3c(C)cnn23)C1
O=C(CN1CCN(c2cccc(Cl)c2)CC1)Nc1ccc2nc(CN3CCC(O)(c4ccccn4)CC3)c(=O)[nH]c2c1
CC(C)=CCCC(C)=CCCC(C)=CC=CNCCO
COc1cccc(Cc2ccccc2-c2nc(C3CCCCC3C(=O)O)n[nH]2)c1
Cc1cc2nc(-c3ccc(C(=O)NCCC(C)Nc4cc(Cl)cc5cc(C(=O)NCCC(=N)N)cc(C(=N)N)c45)cc3)oc2cc1C
CCCCC1C2=C(C(=O)c3ccccc3C2=O)C2CCC(C(N)=O)C12O
O=C(O)c1n[nH]c(Cl)c1Cl
COCCN1CCN(c2cc(C)ncc2C(=O)N2CCN(c3ccccc3C#N)CC2)CC1
O=C(Nc1ccc(OC(F)(F)F)c(NC(=O)c2ccccc2)c1)c1cccnc1
CCOC(=O)c1csc(C2OC(COC(C)=O)C(OC(C)=O)C(OC(C)=O)C2OC(C)=O)n1
CC1CCCCN1C(=O)Cc1ccc([N+](=O)[O-])cc1
NCCCC(N)C(=O)NC(C(=O)NC(Cc1ccccc1)C(=O)NC(Cc1ccccc1)C(=O)NC(Cc1c[nH]c2ccccc12)C(=O)NC(CCCN)C(=O)NCC(N)=O)c1ccccc1
Cc1cc(=O)oc2cc(OCc3cn(-c4ccc(Cl)cc4)nn3)ccc12
Cc1cccc(C(=O)Nc2cccc(C(=O)OCC(=O)c3ccccc3)c2)c1C
COc1ccc(-c2cc3[nH]c(=O)n(-c4ccccc4C)c(=O)n3n2)cc1OC
CC(=O)OCC1OC(n2c(O)c(C#N)c(=O)[nH]c2=O)C(OC(C)=O)C1OC(C)=O
CCCCCCNC(=O)N1CCN(C(=O)Nc2ccccc2)CC1C(=O)OC(C)(C)C
Cc1ccc(CNc2nc3c(S(=O)(=O)c4ccc(Br)cc4)nnn3c3ccsc23)cc1
CCN1CCN(C(=O)c2nn(-c3ccc(OC)cc3)c(-c3cccc(NC(=O)C=Cc4ccc(F)cc4)c3)c2C)CC1.O
O=C(c1ccccc1F)N1CCN(c2ccc(F)cc2F)CC1
Cc1ccncc1C(=O)N1CC2CCCN(CCn3cccn3)C2C1
O=C(O)CCCC=CCC1C(=O)CC(O)C1C=CC(O)COc1ccccc1
C=C1CCC(O)C2C(=C(O)C(C)C)C(=O)CC12C(C)CC
CCSCC1CC(C)(C)CC(=O)O1
NC(=O)c1c(N=Nc2ccc(Br)cc2)c(S(N)(=O)=O)c2nc3ccccc3n2c1N
O=C1NC(=O)C(c2ccc(Cl)cc2)(c2cccc(-c3cncnc3)c2)O1
O=C(O)CCC1CC1c1ccccc1CCc1ccccc1
Cc1ccc(-c2csc(Nc3ccc(S(N)(=O)=O)cc3)n2)cc1
CCCCCCCCCCCCCC[S+]([O-])C1=CC(=O)c2c(OC)ccc(OC)c2C1=O
COc1ccc(CC2=NCC(Cc3ccccc3)CC2CCCCN2CCN(C3CCCCC3)CC2)cc1
Cc1ccc(NN=c2cc(O)[nH]c(=O)[nH]2)cc1
Cc1cccc(Oc2cnc(CCN)cn2)c1
COC1CN(C(=O)c2c[nH]c3ncc(Nc4cnn(CC(F)F)c4)nc23)C1
CCC(C)c1ccc(-c2csc(-n3cnc4c(cnn4CC(=O)N(C)C)c3=N)n2)cc1
CCCCc1n[nH]c(=O)n1Cc1ccc(-c2ccccc2-c2nn[nH]n2)cc1
CCN(CC)CCCN(CCCNc1cc2ccc(=O)n3cc(C(=O)NN)c(c1)c23)CCCN(CC)CC
Cc1nn(C)c(C)c1C1CCCN1C(=O)c1cc[nH]n1
CCCNC(=O)NCC1OC(n2cc(C)c(=O)[nH]c2=O)CC1O
C#Cc1ccc2c(c1)oc(=O)n2CC(C)NCc1nnc(C)o1
CC(Nc1ccc(Cc2ccc(-c3ccccc3)nc2)cc1)C(=O)O
OC(c1ccc(F)cc1)c1nc(-c2cccc(Cl)c2)c[nH]1
CC(C)(O)C#Cc1ccc2c(c1)C(=O)CC1(CCNCC1)O2
C#CC1(O)C(CO)OC(n2ccc(N)nc2=O)C1OC
Cc1nn(-c2ccccc2)c(Cl)c1C1CCCCN1C=CC(=O)OC(C)C
CCOC(=O)Cc1cc(O)c(C)c(Br)c1O
O=c1[nH]c(=O)n(C2SC(CO)C(O)C2O)cc1I
Nc1ccc(-c2ccc(=O)[nH]n2)cc1
CS(=O)(=O)Nc1cccc(-c2cn3ccncc3n2)c1
O=C(O)CC(NC(=O)C1CCN(C(=O)C=Cc2cc(Cl)cc(Cl)c2)CC1)c1ccccc1
Cc1ccccc1OCC(=O)Nc1nnc(S(=O)(=O)N2CCOCC2)s1
Cc1cc(O)cc(C(=O)Nc2ccc(N3CCOCC3)c(OCCN)c2)c1
COC(=O)c1ccc(CNC(=O)c2ccc(C(C)(C)C)cc2)o1
Cc1ccc(-c2ccc(OCC(=O)O)cc2C)cc1
O=C(Nc1cccc(-c2nsc(=O)[nH]2)c1)Nc1cc(Cl)c(Cl)cc1Cl
CCCSc1nc(Cl)cc(NCCN2CCOCC2)n1
COCCNC(=O)Cn1cc(C)c2cc(-c3ccccc3)ccc2c1=O
Cc1ccc(NC(=O)Nc2ccc(Oc3ccccc3)c(Cl)c2)cc1Cl
COc1ccc(S(=O)(=O)Nc2cccc(C=C3SC(=S)NC3=O)c2)cc1OC
COC(=O)c1ccc(OCc2ccccc2Cl)cc1
COc1ccc2[nH]cc(C3C4C(=O)N(c5ccc(Cl)c(Cl)c5)C(=O)C4C4CCCN43)c2c1
CCOC(=O)c1sc2ccccc2c1-c1ccccc1
CC1CCC2C(C)C(=O)N(CCOCCOCCN(C)CCN3C(=O)c4cccnc4S3(=O)=O)C3OC4(C)CCC1C23OO4
CC(C)N1CCC(O)(c2cccnc2)CC1
O=C(COC(=O)C=Cc1ccc(C(F)(F)F)cc1)Nc1cc(S(=O)(=O)N2CCOCC2)ccc1N1CCOCC1
Cc1ccc2c(=O)n(CCN3CC(=O)OC(C)(C)C3)c(S)nc2c1
CN1CCN(c2ccc(Nc3ncc4cc(-c5ccccc5)n5c(n4)N(C)C(=O)n5c3=O)cc2)CC1
CC(C)c1ccc(C=NNc2cc(N)[nH]n2)cc1
Cc1ccc2c(c1)-c1[nH]nc(-c3ccc(C(C)C#N)cc3)c1C2
O=C(NC(Cc1ccccc1)C(=O)N1CCC2(CC1)OOC1(O2)C2CC3CC(C2)CC1C3)C1CCCCC1
Cc1cc(C(=O)O)c(C)o1
S=c1[nH]c2ccccc2[nH]1
CCn1cc(C2C(Cl)C(=O)N2CCCc2c[nH]c3ccccc23)cn1
COc1cc(C(C)=O)ccc1OCCN1CCC(c2nc3ccccc3[nH]2)CC1
Cc1c(C(=O)NCCN2C(C)CCCC2C)cnn1-c1ccc(Cl)cc1
Cn1ccc2c1C(=O)c1ccccc1C2=O
CCOc1cc(C(Nc2ccc3c(N)nccc3c2)C(=O)NC(C)C=Cc2ccccc2)ccc1C
C(=NN=c1nc(N2CCCC2)[nH]c2c1CCCC2)c1cccs1
Cc1noc(C)c1S(=O)(=O)Nc1c(C)n(C)n(-c2ccccc2)c1=O
CC12C=CC(=O)C=C1CCC1C2C(O)CC2(C)C1CCC2(O)C(=O)CO
COC1(C(C)C)CCC2C3CCC4CC5(CCC4(C)C3CCC21C)OOC1(CCCCC1C)OO5
c1csc(Cn2cc(CNn3cnnc3)nn2)c1
CN(C)c1ccc(C(=O)N2Cc3ccccc3CC2C(=O)NC(C)(C)C)cc1
CCOc1ccc(N(C)S(=O)(=O)c2ccc(C(=O)Nc3ccc(O)cc3)s2)cc1
CC(=O)NCCCCCC1CC(CCc2ccccc2)N(C)C(=O)C(C(C)O)NC(=O)CC(O)C(C(C)(C)C)OC(=O)C(Cc2ccncc2)NC1=O
CN(C(=N)Nc1cc2nc(C3CC3)[nH]c2cc1Cl)C1CCCCC1
CCc1nc2c(N)ncnc2n1-c1ccc(Br)cc1
CC(C)CC(NC(=O)C(=O)NCC1CCCO1)C(=O)NC(CCCNC(=N)N)C(=O)c1nccs1
COc1cccc(CNC(=O)c2cnc(N3CCCCC3)nc2O)c1
Nc1sc(-c2ccc(F)c(Cl)c2)c(CN2CCN(C(=O)CCNC(=O)c3ccc(Cl)nc3)CC2)c1C(=O)c1ccc(Cl)c(Cl)c1
CCCCCCn1c(O)c2c(-c3ccc(S(=O)(=O)N4CCCCC4CO)cc3)cccc2nc1=S
O=C1Nc2ccccc2C1=Cc1[nH]c(-c2ccc(N3CCC3)cc2)cc1Cl
CN(NC(=O)c1cnc2c(c1)cc(-c1ccc(Nc3ccccc3)cc1)c(=O)n2C)c1nc(C(F)(F)F)cs1
Cc1cc2c(cc1OCCCN1CCC(C)CC1)C(C)(C)CCC2(C)C
CCN(C(=O)c1cccnc1N(C)C)C1CCCN(Cc2nonc2C)C1
CC(C)(C)NC(=O)C1CSCc2c(C(=O)NCCOCCN)cncc21
CCOC(=O)C=C(n1ccc2cccc(C)c21)C(F)(F)F
O=C(NCc1ccccc1F)C1CC(=O)N(C2CCCC2)C1
CC1=C(O)c2c(NC(=O)c3ccccc3N3C(=O)c4ccccc4C3=O)cccc2C1=O
OC1(c2ccccc2)c2ccccc2N=C(Nc2nc3ccccc3s2)c2ccccc21
Cc1cccc(CN(C2CCN(C(=O)c3ccccc3F)CC2)S(=O)(=O)c2c[nH]cn2)c1
CCC1(CC)SC(C(NC(=O)C(CCCNC(=N)N)NC(=O)Cc2ccccc2)C(=O)O)NC1=O
CCC1NC(=O)C(CC)(CC(C)C)NC(=O)C(NC(C)=O)C(Cc2ccc(O)cc2)NC(=O)C(C(C)C)NC(=O)C(C(C)CC)NC1=O
CC(=N)Nc1ccc(N2CCN(c3cccc(C)c3)CC2)cc1
CC(C)=CC=CC(C)=CCCC(C)=CCCC=C(C)CCC=C(C)CCC=C(C)C
Cc1cccc(C(=O)N2CCCC3(CCCN(C(C)c4ccc(Br)cc4)C3)C2)c1
Cc1ccc(OCC(=O)NNC(=S)NC2CC2)cc1[N+](=O)[O-]
Cn1c(=NC(=O)c2ccc(F)cc2)sc2cc(F)ccc21
Cc1nc(N2CCCCC2)c2oc3cc(O)ccc3c2n1
O=C(O)CC1SC(=NN=Cc2ccc(O)cc2O)N(c2ccccc2O)C1=O
FC(F)(F)c1cc(COCC2(c3ccccc3)CCNCC2)cc(C(F)(F)F)c1
CC(C)S(=O)(=O)c1ccc(NC(=O)NCC(=O)O)cc1
O=C(C=Cc1ccccc1)C=C1NCC2C(NC(=O)c3ccccc3)CCCN2C1=O
Cc1cc(C(=O)Nc2ccn(CCN3CCOCC3)n2)n(-c2cc3c(cc2F)c(=O)c2c(=O)[nH]sc2n3C2CC2)n1
CCOc1cc(CNCc2ccccc2Cl)cc(Cl)c1OCc1ccccc1OC
CN(C)c1ncnc2c1ncn2C1C=C([N-][N+]#N)C(CO)O1
CC(C)(C)c1nc(CN(Cc2ccccc2)C(=O)OCc2ccccc2)no1
COc1ccc2ccc(S(=O)(=O)N=C(N)N3CCCC3)cc2c1OC1CCCC1
CC1OC23C(=O)OC4C(C)C(O)C1C42CC1OC(=O)CC13C
CN(Cc1ccccc1-c1ccccc1)C(=O)COCc1cn(CC(O)COCc2ccccc2)nn1
COc1ccc(C=CC(=O)O)cc1C1OC(CO)C(O)C(O)C1O
CC(C)C(N)C(=O)NC(C(=O)NC1(C(=O)NC(C(=O)O)C(C)C)CCCc2ccccc21)C(C)C
N#CCC(=O)NCCc1c[nH]c2ccc(O)cc12
O=C(CSc1ncc(-c2ccc(C#Cc3ccccn3)cc2)n1-c1ccc(Cl)cc1)NCc1ccco1
Cc1ccc([N+](=O)[O-])c(OCCNC(=O)C2CC3CCC2C3)c1
CC(C)(O)C(OS(C)(=O)=O)C(O)Cn1cc(C2CCCCC2)nn1
Cc1cc(C)cc(C(=O)c2c(N(C)C(=O)CN)c(=O)[nH]c3ccccc23)c1
O=C(Nc1nc2ccccc2s1)OCc1ccccc1
CC(=O)Oc1ccc2oc(C(=O)OC(CN)C3C(=O)OC4C(O)C5C(C=COC5OC(=O)c5ccc(O)cc5)OC43)cc2c1
NC(CCP(=O)(O)O)C(=O)O
C=CC(=O)Nc1cccc(Nc2nc(Nc3cccc(N4CCN(C)CC4)c3)nc3[nH]cnc23)c1
COC(=O)NC(C(=O)N1CCCC1C(=O)NCc1ccc(-c2ccc(NC(=O)C3CCCN3C(=O)C(NC(=O)OCC(C)C)C(C)(C)C)cc2)cc1)C1CCCCC1
CC(C)CC(NC(=O)OCc1ccccc1)C(=O)NC(Cc1ccccc1)C(=O)C(=O)NCCNS(=O)(=O)c1ccccn1
CCN1CCN(C2=C(Cl)C(=O)N(c3ccccc3F)C2=O)CC1
O=C(CSc1nnc(-c2ccc(F)cc2)n1Cc1ccco1)c1cc2ccccc2oc1=O
COc1ccccc1-n1c(CN2CCOCC2)nc2ccccc2c1=O
CC(C)(C(=O)Nc1nncs1)C1CN(c2ccc(S(=O)(=O)C3CC3)nc2)C(=O)O1
CC(C)(CNC(=O)CC(O)CC(=O)C(F)(F)F)NC(=O)OC(C)(C)C
CN1CCCN(C(=O)c2cc(S(=O)(=O)NCc3cccnc3)ccc2Cl)CC1
COc1ccc(C=CC(=O)c2ccc(N3CCN(CCOC4OC5OC6(C)CCC7C(C)CCC(C4C)C57OO6)CC3)cc2)cc1
Cc1cc(C=Cc2ccc3ccccc3n2)c2cc(C)c(C)cc2n1
Cn1c(Cc2ccccc2NC(=O)c2ccc(O)cc2O)nc2ccccc21
CCC1CN2CCc3cc(OC)c(OC)cc3C2CC1CC1c2[nH]c3ccc(OC)cc3c2CN1CC
CC(C)=CCCC(C)=CCCCC=CCC=CCC=CCCC(P(=O)(O)O)P(=O)(O)O
COc1cc(NC(=O)c2cccc([N+](=O)[O-])c2)c(OC)cc1Cl
COc1cc2c(c(OC)c1)C1(c3ccsc3)Oc3cccc4c3C1(CCN(C)C(C)C4)C2
CCC(CC)C(=O)NCC(=O)Nc1ccccc1N1CCOCC1
CC(C)OC(=O)CC1C(=O)NCCN1C(=O)C=Cc1ccc(Cl)cc1
O=C(Nc1cc(Cl)c(OCC2CC2)cc1Cl)N1CCCC(N2CCCC2)C1
COc1ccc(-c2ccc(NC(=O)c3ccc(C)cc3)c(F)c2)cc1NC(=O)CC(N)C(=O)O
Cc1nn(C2CCS(=O)(=O)CC2)c2sc(C(=O)Nc3ccc(N)nc3)cc12
CC(C)CC(=O)Nc1nc2ncc(-c3ccc(CCO)cc3)nc2s1
COc1ccc(C=CC(=O)NN=C(C)CC(=O)NCC(=O)NCc2ccco2)cc1
COc1ccc(C(=O)NC2(O)C(=O)N(Cc3ccccc3OC)c3ccccc32)cc1
O=C(Nc1cccc(-c2cn3cccc(NCc4ccccc4)c3n2)c1)Nc1cccc(Cl)c1Cl
NC1CCc2ccc(S(=O)(=O)c3cccc4cccnc34)cc2C1
Cn1c(-c2ccccc2)cc2ccc([N+](=O)[O-])cc2c1=O
COc1ccc(F)cc1-c1c[nH]c(C(CC(=O)O)c2cccc(Cl)c2F)n1
O=C(Nc1cccc2c1CCCC2)c1nc(-c2ccccn2)no1
CC1OC(OC2C(COC3OC(CO)C(O)C(O)C3O)OC(CO)C(O)C2O)C(O)C(O)C1O
O=C(COc1cccc(Cl)c1)N1CCN(Cc2cc(-c3ccc(Cl)cc3)n(-c3ccc(OC(F)(F)F)cc3)n2)CC1
Cc1ccc(NC(=O)c2ccc(NC(=O)CNC(CO)(CO)CO)c(F)c2)nc1
Cc1nn(C)cc1CN(CCCN(C)C)S(=O)(=O)c1ccc(OC(F)(F)F)cc1
CC=C1C(c2cccc(C#N)c2)OC(=O)N1Cc1ccc(F)cc1
COc1cc2c(cc1OCCCn1ccnc1)N=CC1CCCN1C2=O
CCc1cc(Cc2ncc(-c3ccccc3)s2)ccc1OCCCN(C)C
CCOC(=O)C1=C(C)NC(C)=C(C(=O)OCC)C1c1c(CSc2nc3ccccc3s2)[nH]c2ccc(Cl)cc12
COC1=CC(C)(C(=O)NCC=Cc2ccccc2)C2C(C)C(O)CC2(O)C(C)C(OC(C)=O)C1=O
N#Cc1ccc(NC(=O)CSc2nnc(-c3ccno3)o2)cc1C(F)(F)F
COC(=O)NCc1ccc2oc3ccc4c(c3c2c1)CN(C)CO4
C[S+]([O-])C(=NC(C)(C)C)SCn1cnc2c(N)ncnc21
Cc1ccc(CN2C(=O)C3CC=CCC3C2=O)c(O)c1
N#Cc1c(NC(=O)c2cc(S(=O)(=O)N3CCOCC3)ccc2Cl)sc2c1CCN(C1CCOCC1)C2
NC(=O)c1nn(COCCO)c2c1ccc1cnc(N)nc12
CC(C)CCc1nc2ccc(Br)cn2c1C(=O)NCc1ccc(-c2ccccc2)cc1
CC(C)NC(=O)CCn1c(-c2ccc(P(=O)(OC(C)C)OC(C)C)o2)nc2cccnc21
O=C(c1ccc(-c2ccccc2)cc1)N1CCC(n2cc(C3CC3)nn2)C(O)C1
N#Cc1nc(C(F)(F)F)ccc1C=NNc1ccc(C(=O)NNC(=O)c2ccccc2F)cc1
CC1CN(C(=O)CC2SC(c3ccc(C(=O)NCC(F)(F)F)cc3)N(CC(C)(C)C)C2=O)CC1(C)C
COc1cc(C(C)=O)ccc1OCC(O)CN1CCC(O)(c2ccc(F)cc2)CC1
COc1ccc(C2CC(=O)C3=C(C2)NC(C)C(c2ccccc2OC)=C3C(=O)OC(C)C)cc1
Nc1nc(OCCc2cccs2)c2ncn(C3OC(CO)C(O)C3(F)F)c2n1
CCCCCNC(=O)C(Cc1ccccc1)NC(=O)C(CCCN=C(N)N)NC(=O)C(Cc1ccc(O)cc1)NC(C)=O
COC(=O)C1CCN(C(=O)c2ccc3c(c2)NC(=O)C(=Cc2ccc(OC)c(OC)c2)S3)CC1
Cc1ccc(C2Sc3ccc(Br)cc3N=C3c4ccccc4C(=O)C32)cc1C
CC(=O)Oc1ccc(O)cc1
COc1ccc(CCNC(=O)CCc2ccccc2)cc1OC
COc1ccc(Nc2cc(C(=O)NC3CCN(C4CCCCC4)C3)c3ccccc3n2)cc1
CCS(=O)(=O)c1ccc(CC(NC(=O)c2ccccc2)C(=O)O)cc1
Cc1c(C(=O)N(C)C)sc2ncnc(NCC3CC3)c12
Cc1cccc2nc(CCCN3C(=O)c4ccccc4S3(=O)=O)[nH]c12
O=C(NCC(c1ccco1)N1CCc2ccccc2C1)c1c(Cl)cccc1Cl
COc1ccc(Oc2c(Cl)cnn(-c3ccc(S(N)(=O)=O)cc3)c2=O)cc1
COc1cc(CC(=O)OCC2OCc3nc4nc(N)nc(N)c4cc3O2)cc(OC)c1OC
CCOC(=O)C1=C(C)N=C2SC(C)=C(C)N2C1c1ccc(-c2ccccc2)cc1
O=C1C(O)CC(c2ccccc2)NC12CCCCC2
CCC1(C)SC(=NC(=O)Cc2ccccc2)N(CCc2ccccc2)C1=O
CCOC(=O)C(NP(=O)(OCC1OC(n2ccc(=O)[nH]c2=O)C(C)(F)C1O)Oc1ccccc1)C(C)C
CCOC(=O)COc1ccc2ccccc2c1C(=O)NCc1cc(OC)c(OC)c(OC)c1
CN(C)c1ccc2c(c1)CCc1[nH]c3ccc4c(c3c1-2)C(O)(C(F)(F)F)CC4
CCOC(=O)NC(Cc1c[nH]c2ccccc12)C(=O)NC(CC(=O)O)C(=O)NC(CC(C)C)C(N)=O
Cc1csc(=O)n1CCC(=O)OCc1nc(=O)cc(N2CCOCC2)[nH]1
CCCCCOC(=O)CCc1ccc(O)cc1
O=C(c1ccc(OCCCc2ccc(F)cc2)cc1)c1cc2ccc(OCCN3CCCCC3)cc2oc1=O
CCCCn1c(N)c(N(CCOC)C(=O)c2ccc(Oc3ccc(C(C)C)cc3)cc2)c(=O)[nH]c1=O
CC(C)C(NC(=O)OCc1ccccc1)C(=O)OC1CC=C(C(=O)O)CC1O
CCCCC(Oc1ccc(Cl)cc1)C(=O)N1CCN(S(=O)(=O)c2ccc(-c3ccc(=O)[nH]n3)s2)CC1
Cn1nnnc1-c1cccnc1C(=O)c1nc2ccccc2n1Cc1ccccc1
O=C(COc1ccc(-c2ccccc2)cc1)Nc1ccc2ccccc2c1
CC1OC(OC2CCC3(C=O)C4CC(O)C5(C)C(c6ccc(=O)oc6)CCC5(O)C4CC(O)C3(O)C2)C(O)C(O)C1O
Oc1ccc2c(c1)OCC1COc3cc(O)c(O)cc3C21
COc1ccc(CN2CCC(C(=O)NCCc3ccccc3F)C2)cc1OC
CCCCCCc1nc2ccccc2[nH]1
CCOC(CO)n1cc(C=O)c2cc([N+](=O)[O-])ccc21
Cc1c(C(=O)N2CCC(n3c(=O)[nH]c4ccccc43)CC2)csc1Cl
Cc1ccc(C(C)NC(=O)Cn2cccc2)cc1
O=C1CCCN1CC(c1ccccc1)C(O)c1ccc(Cl)cc1
C=CCOC(CC(O)CC(O)CC(O)CC(=O)CC(O)CCc1ccccc1)OC
CCN1c2cc(N3CCn4cc(C)nc4C3)c(OC)cc2N(C)C(=O)c2c1[nH]c1ccccc21
CCC1CCCCN1CCCNC(=O)C1CCC(CNS(=O)(=O)c2ccc(C)cc2)CC1
COC(=O)c1ccccc1-c1cc(Cc2cc(C(C)O)ccc2OC2OC(CO)C(O)C(O)C2O)ccc1O
O=C(O)Cc1ccc(CN2C(=O)c3cccc4cccc(c34)C2=O)cc1
CCN(CC(O)C(Cc1ccccc1)NC(=O)OC(C)(C)C)C(=O)c1ccc2[nH]c3c(c2c1)CCN(Cc1ccccc1)C3c1ccccc1
Cc1ccc(C2=CCc3cc(CO)c(O)cc3O2)cc1
NS(=O)(=O)c1cccc(NC(=O)Nc2cccc(CO)c2)c1
Cc1cccc(OCC(=O)NCc2cccnc2N2CCCC(C)C2)c1
CC1(C(=O)NC2CCN(Cc3cccc(C#N)c3)CC2)CC1
CCOc1ccc(N=C2NC(=O)C(=CC(=O)Nc3ccccc3C(=O)O)S2)cc1
O=C(O)Cc1sc(NC(=O)c2ccccc2)nc1-c1ccc(Cl)cc1
CS(=O)(=O)N1CCCC(C(=O)Nc2ccccc2-c2ccccc2)C1
O=CCCCCCCCCC(=O)OCC(CO)OCCO
CN(C)c1nc(Nc2cc(Cl)cc(C3CCNCC3)c2Cl)ncc1C(F)(F)F
CC1CCCN1C1CCN(c2ccc(N3CC(Cn4ccnn4)OC3=O)cc2F)C1
COC1C=CC(N(C)C(=O)c2cccc3c(NS(=O)(=O)c4cc(C)c(C)c(C)c4)cccc23)C=C1
CCOC(=O)C(O)=CC(=O)C(Cc1ccc(C(=O)O)cc1)c1ccc2c(c1)OCO2
CN(C)c1cccc(C(=O)OCC(=O)Nc2ccc3c(c2)OCCO3)c1
N#CC1C(=N)OC2=C(C(=O)CC(c3ccccc3)C2)C1C1C(=O)N(Cc2cccc(C(F)(F)F)c2)C(=O)c2ccccc21
NC(CSC(c1ccccc1)(c1cccnc1)c1cccc(Cl)c1)C(=O)O
COc1ccc(C(=O)N2CCCN(CCC(=O)NC3c4cc(C)ccc4OCC3O)CC2)cc1
CCC(=C(c1ccc(O)cc1)c1ccc(OCCN2CCCC2)cc1)c1ccccc1
O=C1CCCc2ccccc2N1CCCN1CCN(c2ccc(-c3n[nH]c4ccccc34)cn2)CC1
Cc1ccc(OCC(=O)NCCCCCNC(=O)C(C)C)c(OCC(=O)NC(C)C)c1
COc1cc(C=CC(=O)Nc2cccc3cccnc23)ccc1OCc1ccc(Cl)c(Cl)c1
c1ccc(CCc2noc(-c3c[nH]nc3-c3cccs3)n2)cc1
CC(=O)NCC1CN(c2ccc3c(c2)CCCc2nncn2-3)C(=O)O1
Cc1cc(C)cc(NC(=O)C2CCCN(S(=O)(=O)c3cccc4cccnc34)C2)c1
CON=C(c1ccc(Cl)cc1)c1ccc(OC(=O)c2ccc(Cl)cc2)cc1
CCOC(=O)COc1cc(C)cnc1OC
CC(C)N1CCN(C(=O)CNC2CCc3cc(F)c(OC(C)(C)C(=O)O)c4cccc2c34)C(Cc2ccccc2)C1
Cc1cccc(CNc2cc(C(=O)N3CCSCC3)ccc2N)c1
CC=CCC(C)CC(=O)NC(C)Cc1ccc(OC)c(OC)c1
CC(=O)Nc1nc2cnc(-c3ccc(O)cc3)cc2s1
CC(C)c1nc(CN(C)C(=O)C(CC(=O)N2CCOCC2)C2CC2)cs1
CC(C)c1ccc(OP(=O)(Oc2ccc(C(C)C)cc2C(C)C)C(C)(Cc2ccc([N+](=O)[O-])cc2)[N-][N+]#N)cc1
O=C1c2ccccc2C(=O)c2c1c1c(CO)n(Cc3ccccc3Cl)c(=O)cc1n2Cc1cccc(C(F)(F)F)c1
Cc1ccc(-c2c(S(=O)(=O)c3ccccc3)c(=S)[nH]c3ccc([N+](=O)[O-])cc23)cc1
CN(c1ccc2ccccc2n1)C1CC2CCC(C1)N2CCCC1CC2CCC1C2
OCCn1c(-c2ccc(Cl)cc2)c(-c2ccnc(NC3CCOCC3)n2)c2ccccc21
CC(NC(=O)C(N)CCCCN)C(=O)NC(Cc1ccccc1)C(=O)NC(CCC(=O)O)C(=O)N1CCCC1C(=O)NC(CO)C(=O)NC(CC(=O)O)C(=O)O
CC1C(=O)N(Cc2cnnn2C)CCS(=O)(=O)N1Cc1ccc(OC(F)(F)F)cc1
O=C(O)CCc1ccc(CNC(=O)c2cc3cc(Cl)ccc3[nH]2)cc1
O=C(Nc1nc(-c2ccccc2)ccc1C(F)(F)F)c1ccc(Cl)o1
C=C(CC1CC2C3CCc4cc(O)ccc4C3CCC2(C)C1O)c1ccc(C(=O)OC)cc1
COc1cc(S(=O)(=O)NCc2ccncc2)ccc1-n1cnnn1
Cc1c(C)c2c(c(C)c1O)CCC(C)(CN1CCN(c3ccc(Cl)cc3)CC1)O2
c1ccc2c(c1)Oc1ccccc1C2NCCCCCCN1CCCC1
CCS(=O)(=O)NCCc1ccc(Cl)c(CN(C(=O)C2CNCC(=O)N2c2ccc(COC(=O)c3ccccc3)cc2)C2CC2)c1
O=C(CC1CC(C(=O)N2CCCC2)=NO1)Nc1ccc(C2SC(=O)NC2=O)cc1
Cn1cccc1-c1ccnc2cc(S(=O)(=O)Nc3nccs3)ccc12
COc1ccc(-c2c(-c3ccc(S(=O)(=O)N(C)C)cc3)n(C)c3ccccc23)cc1.O
C=Cc1cc(C(=O)c2ccccc2)n(CCCCCl)c1
Cc1ccc2nc(CN3CCCCC3Cn3cccn3)oc2c1
Cc1ccc2cc(C)c(SC(C)C(=O)c3c(N)n(C)c(=O)n(C)c3=O)nc2c1
C(=Cc1ncnc2c1ncn2C1CCCCO1)c1ccccc1
COc1cccc2c1CCCC2CN(C)CCOc1cccc2[nH]ccc12
O=C(NCC(NS(=O)(=O)c1cccc(C(F)(F)F)c1)C(=O)O)c1ccc2c(c1)CN(CCO)C2=O
CC=C(C)C(=O)OC1C2CCC3C(C)(CCC4(C)CC5=C(CC6(C)C(=O)OCC56C)C34C)C1(C)C(OC(C)=O)C2OC(=O)C(C)C
O=C(CSc1ncncc1-c1cccnc1)Nc1ccc(F)c(F)c1
CCc1ccc(C(=O)NCC(c2cccs2)S(=O)(=O)c2ccccc2)cc1
Nc1[nH]nc2nc(N)n3nc(Cc4ccccc4)c(=O)nc3c12
CCCNCC(O)COc1ccc2c(=O)cc(-c3ccc(OCc4ccccc4)cc3)oc2c1CC
c1ccc(CCC2CCOC2=NCc2ccccc2)cc1
CC(C)CCCC(C)C1CCC2C(OC(=O)N=Cc3ccc(O)c(O)c3)CCCC12C
CCCCc1ccc(NC(=O)c2cc3c(C)nn(C)c3[nH]2)cc1
Cc1cc(C)c(S(=O)(=O)NCC(=O)OCc2cc(=O)n3nc(C4CC4)sc3n2)c(C)c1
O=C(c1cnc2ccccc2n1)N1CCCC(c2nnc(Cn3cncn3)n2C2CCCC2)C1
Clc1ccc2c(c1)CC(c1cc3ccc(Cl)cc3[nH]1)N2CCCCc1ccccc1
CN1C2CCC1CC(NC(=O)c1cc(COc3ccc(Cl)c(C(F)(F)F)c3)on1)C2
CNCC(Cc1ccc2c(c1)OCO2)NCC1(C)CCN(C(=O)C2(C)CC2)CC1
c1ccc(N=Nc2nc3ccccc3c3cnccc23)cc1
c1ccc(-c2cnc(C3CC3)[nH]2)nc1
Cc1ccn(C=C=O)c(=O)c1C(O)CO
O=C1COc2ccc(-c3ccccc3)cc2N1
O=C(CNC(=O)c1ccco1)Oc1cccc(C(F)(F)F)c1
CC(O)(CSc1cccc(C(F)(F)F)c1)C(=O)Nc1ccc(C#N)c(C(F)(F)F)c1
Cc1ccc(NC(=O)CNC(=O)CN2C(=O)c3ccccc3S2(=O)=O)c(C)c1
CCNc1cc(C(=O)NC(Cc2ccccc2)C(O)CNCC2CCCCC2)cc(N2CCCC2=O)c1
CCCCCC=CCC=CCC=CCC=CCCCC(=O)NC(C)CO
O=c1[nH]c2c(O)ccc(C(O)CNCCCc3cccc(CNCCc4c[nH]c5ccc(Br)cc45)c3)c2s1
O=C(COC(=O)c1ccc(Oc2ccccc2)cc1)NC1CCCCC1
CCOC1CC(c2coc(-c3ccoc3)n2)OC1COC
Cc1cnc(NC(=O)COC(=O)CNC(=O)c2ccccc2Cl)c(Cl)c1
COc1cc(OC2OC(COC3OC(CO)C(O)C(O)C3O)C(O)C(O)C2O)c2c(O)c(CO)c(OC)c(C(C)=O)c2c1C
CN(C)CCN(C)C(=O)c1ccc2cc(-c3cncnc3)ccc2c1
CC(=O)Nc1ccc(S(=O)(=O)N2CCN(C(=O)c3ccccn3)CC2)cc1C
Cc1ccc(-c2nc(N3CCCC(C)C3)[nH]c3coc(=O)c2-3)cn1
CCn1cc(C(=O)O)c(=O)c2cnc(N3CCN(C(=S)Nc4ccc(Cl)cc4)CC3)nc21
COc1ccc(C2CC(c3ccccc3)=NN2C(=O)CSc2nnc(COc3ccc4cc(OC)c(=O)oc4c3)n2-c2ccccc2)cc1
CCOCc1cc(C(=O)NC(Cc2ccccc2)C(O)CNC(C)(C)Cc2cc3ccccc3[nH]2)no1
Cc1ccc(C=NNC(=O)Nc2ccccc2Cl)s1
COc1cc(NC(=O)C2CCCN2S(=O)(=O)c2cccc3nsnc23)cc(OC)c1
COc1ccc2oc(S(=O)(=O)NC(=O)c3c(-c4ccc5ccccc5c4)noc3C)cc2c1
CCOC(=O)C1CCCCN1C(=O)c1cccc(-c2ccccc2F)c1
NNC(=O)c1cc(S(=O)(=O)c2ccc(F)c(Cl)c2)cs1
COc1cc(C)ccc1NC(=O)c1sc(-c2ccccc2Cl)nc1C
Cc1ccc(F)c(NC(=O)Nc2ccc(-c3cc(-c4nc5ccccc5[nH]4)nc(N)n3)cc2)c1
COc1ccc(S(=O)(=O)N2CCCCC2CNC(=O)C(=O)NCCCN2CCOCC2)cc1OC
Cc1ccc2nc(Cc3ccccc3)c(CNCc3ccccc3)cc2c1
CC(=O)c1ccc2onc(COc3ccccc3)c2c1
O=C(C1CCC1)N1CCC2(CCCN(c3cnccn3)C2)CC1
Clc1ccc2[nH]c(-c3ccccc3NCc3ccc(Cl)c(Cl)c3)nc2c1
Oc1ccc(-c2cnc3ccc4ccccc4c3c2)cc1O
O=S(=O)(Nc1ccc2c(c1)CCC2)c1cccc2nsnc12
O=C1NN(c2ccc(I)cc2)C(=O)C1=Cc1ccc(O)c(OC2CC3CCCC(C2)N3)c1
CC1C(NC(=O)Nc2cccc(F)c2)c2ccccc2N1C(=O)c1ccccc1
Nc1ncc(-c2cccc(-c3cccc4cc[nH]c34)c2)cn1
COc1ccccc1N=C1CCCN1C(=O)Cc1ccccc1
Cn1c([N+](=O)[O-])cnc1-c1n[nH]c(=NN=Cc2ccc(O)cc2)s1
CC(C)(C)OC(=O)N1CCC(c2c(C(=O)NCc3cc(C(F)(F)F)cc(C(F)(F)F)c3)cnn2-c2ccccc2)CC1
CC(N)(CO)C(=O)O
O=C(O)c1ccc(Br)cc1NC(=O)c1c(O)cc(-c2cccs2)oc1=O
Nc1nc(N)c2nc(N)[nH]c2n1
CON=C(C(=O)NC1=NOC(C)(C)O1)C(=O)OC
CC(C)c1ccc2sc3ccccc3c(=O)c2c1
COc1ccc2c(c1)OC(=Cc1ccc(OCCCNCCc3ccc(O)c(O)c3)c(OC)c1)C2=O
CCc1ccc(NC(=O)C(c2ccccc2)N2CCc3cc(S(=O)(=O)N4CCCC4)ccc32)cc1
O=C(C=Cc1ccc(O)c(O)c1)c1ccc(N2CCCCC2)cc1
CCC(CC)c1c2c(cc3c1[nH]c1ccccc13)NC(C)(C)C=C2
COc1ccc(OC)c(C(=O)C=Cc2ccc(OC)c(OC)c2)c1
COCCN1CCC2(CCNCC2)C1=O
CCn1nc(C)c(C=NN2CCOCC2)c1C1CCN(CCC2CCN(C(=O)c3c(C)cccc3C)CC2)CC1
Cc1ccc(-n2c(-c3ccc(Cl)c(Cl)c3)c(C#N)c(=O)[nH]c2=O)cc1
O=c1ccc2ncc(-c3ccccc3)cc2[nH]1
O=C(NCC1CCCO1)c1ccc(-c2ccc(Br)cc2)s1
O=C1Nc2ccccc2Oc2c1ccc1ccccc21
O=C(c1cc(Cl)ccc1N1CCOCC1)N1CCN(S(=O)(=O)c2ccccn2)CC1
Cc1ccc(NC(=O)CNc2ccc(S(N)(=O)=O)cc2)cc1S(=O)(=O)N1CCCCC1
CCC(NC)C(=O)NC1CCCC2CCC3(CC2(C)N(C(=O)c2ccc(C#N)cc2)C1=O)C(=O)Nc1ccccc13
CC(C)C1(c2ccc(S(C)(=O)=O)cc2)ON(c2ccccc2)C1=O
COc1cccc(CNC(=O)c2cccc(S(=O)(=O)Nc3ccccc3OC)c2)c1
COc1ccc2c(c1)CC(c1nccc3n[nH]cc13)CO2
O=C(Nc1ccc(C(F)(F)F)cc1)Nc1nc(C(CC2(Cc3ccccc3)CCCC2)C(=O)NCC2CC(O)C(O)C2)cs1
CCCCC(=O)Nc1c[nH]c(=O)c(CCc2cccc(N)c2)c1
NC(CC(=O)N1CCn2c(CO)nnc2C1)Cc1ccc(C(F)(F)F)cc1Cl
O=CN=C(NO)c1cccc(-c2ccc(C=NO)o2)c1
CC(=O)c1ccc(C=CC(=O)Nc2cccc3ccccc23)cc1
CCc1c(C)sc2nc(CNS(=O)(=O)c3ccc(C)cc3)ccc12
N=C(N)c1ccc(-c2c[nH]c(C3CCCS3(=O)=O)n2)cc1
COc1ccc(-c2nc(SC)nc3sc4c(c23)CCCC4)cc1O
CCCCCC(=O)OC1C(C)C2(O)C(C=C(CO)CC3(O)C(=O)C(C)=C4C5(C)CC(O)C(OC(C)=O)C(C)(C5CC(OC(C)=O)C43O)C2O)C2C(C)(C)C12OC(C)=O
COc1cc2c(Oc3ccc(NC(=O)c4nn(C)c(=O)c5ccccc45)cc3F)ccnc2cc1OCCCN1CCCCC1
COc1ccc(C(F)(F)c2cc(OC)c(OC)cc2OC)cc1OC
CCOC(=O)c1cccc(S(=O)(=O)NN(C)S(=O)(=O)c2ccc(C)cc2)c1
O=C(Cc1cnc2nc(OCc3ccc4ccccc4n3)n(Cc3ccccc3)c2n1)Nc1ccccc1Cl
CCC(C)(C)CNc1oc(-c2ccccc2O)nc1C#N
COc1ccc(CN2CC(C)C3(CCN(Cc4ccco4)C3)C2=O)cc1Cl
COc1ccc(CCNC2CCSc3cc(Cl)c(Cl)cc32)cc1OC
Cc1oc(C(=O)O)cc1C(=O)NCc1ccco1
CN(C)c1ccc(-c2cccc(-c3nnc(Cc4ccc(Cl)cc4)o3)c2)nn1
CNC(=S)NN=C1CCc2c1cc(Cl)c(Cl)c2Cl
COc1ccc(N2CCN(S(=O)(=O)c3ccc(Br)s3)CC2)cc1
Cn1cc(C(=O)O)c2c(O)c3c(c(O)c21)C(=O)c1cc2ccccc2cc1-3
O=C(CC1C(=O)NCCN1S(=O)(=O)c1ccc(F)cc1)NC1CCCc2cc(C(=O)NC3CCCC3)ccc21
CCOC(=O)CC1c2ccccc2-n2c(=O)n(-c3cccc(OC)c3)c(=O)n21
CCN(CC)C(=O)c1sc(NC(=O)c2cc(=O)c3ccccc3o2)nc1C
COc1cc(C=C2C(=O)c3ccccc3C2=O)cc(OC)c1OC
Nc1ccccc1C(=O)NNC(=O)c1cccc(S(=O)(=O)NCc2ccccc2)c1
O=P(O)(O)OC1CC2CC(C1)C1C2CCCC2C(c3ccccc3)c3ccccc3CC21
O=C(O)c1ccc(Cc2nc3cc(Cl)c(Cl)cc3[nH]2)cc1
CC(=O)c1cccc(N(CC(=O)NCc2ccc(F)cc2)S(C)(=O)=O)c1
CCN1CCCC1CNC(=O)c1cc(C(C)C)n(C)n1
O=C(c1ccco1)N1CCN(C(=O)c2cc(S(=O)(=O)N3CCCCC3)ccc2Cl)CC1
CCOc1ccc(S(=O)(=O)Nc2ccccc2C(=O)NC(C)c2nc3ccccc3[nH]2)cc1
CC(C)c1nn(C)c(N(C)C)c1CNCc1ccc2c(c1)N(C)CCS2
COc1ccc2c(c1)C1C(CO2)C2(C)N(Cc3ccccn3)c3ccccc3C(=O)N12
CC(=O)NC(CC(=O)O)C(=O)NC(CC(=O)O)C(=O)NC(C(=O)NC(S)C(=O)NC(CCC(=O)NCc1cccc(C(F)(F)F)c1)C(=O)O)C(C)C
CCCC1CC(N(Cc2cc(C(F)(F)F)cc(C(F)(F)F)c2)c2nnn(C)n2)c2ccccc21
CC(C)(C)c1ccc(COC2C(OCC(=O)C3CCCCC3)C(OCC(=O)O)C(OCc3ccc(Cl)nc3)COC2(C)C)cc1
Clc1ccc(-c2csc(NN=Cc3c[nH]c4ccccc34)n2)cc1
CC(C)Cc1cc(CC2NC(=O)C(NC(=O)C(N)Cc3ccccc3)CCCNC(=O)CC(C=O)NC(=O)C(CCCN)NC2=O)cc(CCO)c1O
Cc1ccc(N2CCCCn3c2nc2c3c(=O)n(C)c(=O)n2C)nn1
COC(=O)NC(C(=O)N1CCC2Cc3cc(NC(=O)c4ccc5[nH]cnc5c4)ccc3C21)C(C)C
Cc1ccc(S(=O)(=O)Nc2ccc3c(c2)C(=O)N(C(C)CO)CC(C)C(CN(C)Cc2ccc(Br)cc2)OCCCCC(C)O3)cc1
CN(C(=O)COc1ccc2ccc(=O)oc2c1)C1CCCCC1
CC=C(C)C(=O)NC(C1=CC(C)(C)N(N)C1(C)C)C(C)C
COP(=O)(NC(C)C)C(F)(F)F
Cc1c(O)ccc(O)c1C(=O)OC1CCOC(COC(=O)c2ccccc2)C1
Cc1ccccc1NC1=CC(=O)CC(C)(C)C1
Oc1cc(C=NNc2ncnc3c2oc2ccccc23)cc(O)c1O
CC(C)C(C(=O)Nc1nncs1)N1C(=O)c2ccccc2C1=O
O=C(O)CC1(CC(=O)Nc2nnc(CCCCc3ccc(NC(=O)Cc4ccccc4)nn3)s2)CCCC1
O=C(CNC1CC(=O)N(CCc2ccccc2)CC1c1ccccc1)Nc1nccs1
C(=NNc1c2ccccc2nc2ccsc12)c1ccc2c(c1)OCCO2
CCCCCn1cc(C(=O)c2ccc(OC)c3ccccc23)c2ccccc21
CC(=O)C1=CCCC2(C)C3=CCC4CC(=CC(=O)O)C(O)CC4(C)C3CCC12
COc1cccc(C=NNC(=O)c2cccc(N3C(=O)CCC3=O)c2)c1O
COc1ccc(NS(=O)(=O)c2c(C)cccc2C)cc1CN1CCCCC1
COC(=O)c1c(C)[nH]c(C(=O)OCC(=O)NCc2ccc(F)cc2F)c1C
CC(C)OC(=O)c1[nH]c(-c2ccccc2)c(-c2ccccc2Cl)c1-c1ccccc1
Cc1ccnc(-n2c(CC3CCCC3)n[nH]c2=S)c1
COc1ccc(N(C)CC2Oc3ccc(NC(=O)Nc4ccc(Cl)cc4)cc3CC(=O)N(C(C)CO)CC2C)cc1
COC(=O)c1ccc(-c2ccc(C=NNC(=O)CN3CCN(c4ccccc4Cl)CC3)o2)cc1
N#CC1CC(F)CN1C(=O)CNC(=O)c1ccccc1
O=C(O)CCCC=CCC1C2CCC(C2)C1C=Cc1cccc(OCc2cccc(F)c2)c1
CCC(=O)N1CCc2cc(C(C)=O)c(OC(C)C)cc21
C=CCn1c(=NC(=O)c2ccc(Br)o2)sc2cc(C(N)=O)ccc21
O=C(Nc1ccc(O)cc1)c1cc2cc(Br)ccc2o1
Cc1cc(C)n(C2CCCN(Cc3cc(C)on3)C2)n1
CC(C)C(CO)NCc1n[nH]cc1-c1ccc(F)cc1
O=C(c1ccc(-c2cncc(Cl)c2)nc1)N1CCOCC1
CC1CN(CCCC2CC2)CCC1(C)c1cccc(O)c1
CN1CCC(c2ccc(Cl)cc2)C(CSCCC(=O)O)C1
Cc1cn2cc(-c3ccccc3)nc2cc1NC(=O)NCc1ccccc1
CN(N)C1N=C(c2cccc3ccccc23)c2ccccc2NC1=O
CCOC(=O)C1=C(C)NC(C)=C(C(=O)OC)C1c1cccnc1
CS(=O)(=O)N1CCN(C(=O)Nc2cccc([N+](=O)[O-])c2)CC1
COc1ccc2nc3c(c(NC(C)=O)c2c1)c(=O)n(C)c(=O)n3C
COc1cccc(CN2C(=O)C(=Cc3cc(OC)ccc3OC)C(=O)NC2=S)c1
Cn1c(O)nc(-c2cccc(OCCCC3CCN(Cc4ccccc4)CC3)c2)cc1=O
O=C(NC1CCCCC1)C(c1ccncc1)N(C(=O)c1csnn1)c1cccc(Cl)c1
Cc1cccc2cc(-c3nc(CNCc4ccc(C(C)(C)C)cc4)cs3)c(=O)n(C)c12
CNc1nc(NC)nc(NCc2cccc(C)c2Cl)n1
Cc1ncc([N+](=O)[O-])n1CCSCCNC(=O)c1ccc(F)cc1
O=C(C=Cc1c(F)cccc1Cl)c1cccs1
N#Cc1nccc(-c2ccccc2CNC2CCc3ccccc3C2)n1
COC(=O)C1CCCN1Cc1cn(C)nc1-c1ccc(Oc2ccccc2)cc1
COc1ccc(C)c(Oc2cc(C(=NO)N3CCSCC3)ccn2)c1
COc1cc(C2C(C(=O)O)=C(C)OC(C3OC(CO)C(O)C(O)C3O)C23OC2CC(C)CC(C)C2(C)C3OC(=O)c2ccccc2)ccc1O
CN1CCN(CCNC(=O)c2cc3c4ccc(F)cc4nc-3c(O)n2C)CC1
COc1cc(-c2ccc(C(C)C)nc2)cc(C=O)c1O
COc1ccc(C23Oc4cc(OC)cc(OC5OC(CO)C(O)C(O)C5O)c4C2(O)C(=O)C3c2cccc(O)c2)cc1
COc1cccc2c1Oc1c(ccc(C(=O)NCc3ccccn3)c1N(C)C)C2
CC(=O)c1cccc(Sc2cc(O)cc3c(=O)[nH]c(O)nc23)c1
FC(F)(F)COc1ccc(-n2nc3cccc(Cl)c3n2)cc1
CCN(CC)C(=O)c1cc2cccc(C)c2s1
CCCc1c([N+](=O)[O-])cc(C(=O)Nc2cc(Cl)c(OC)c(OC)c2)cc1[N+](=O)[O-]
O=C(CCN1CCCC1)Nc1ccc2nc(NC(=O)CCCCN3CCCC3)sc2c1
CCC1COC(c2ccccc2)(c2ccc(S(C)(=O)=O)cc2)OC1
NC(=O)C(CCCN=C(N)N[N+](=O)[O-])NC(=O)c1ccco1
Fc1ccc(CCn2ccnc2)c(Br)c1
COc1c(O)c(O)c2c(c1O)C(=O)OCCCCCCCC=CCOC2=O
CN1CCCC1Cc1c[nH]c2ccc(-n3cc(NC(=O)Nc4ccccc4C(C)(C)C)c4ccccc43)cc12
CCCn1cc(C(C(=O)NC2CCCC2)N(C(=O)c2snc(C(N)=O)c2N)C2CC2)c2ccccc21
Cc1ccc(C)c(NCCC(=O)N2CCCN(Cc3cscn3)CC2)c1
CC(C)(C)n1c(-c2ccoc2)c(-c2ccc(OCCCCCO)cc2)c2ccc(Cl)cc21
CN1CCC(C(=O)NCCCc2ccccc2)CC1
CN1C(=O)CC(C)(c2ccc(F)cc2)C1=O
Cc1cc2c(NC(=O)NCC3(C)CCCCC3)c(F)ccc2cn1
COc1cccc(-n2nc(C(F)(F)F)cc2C(=O)N(C)CC(=O)Nc2ccc(Oc3ccccc3)cc2)c1
COC(=O)c1ccc(S(=O)(=O)NCC(=O)NCc2cccs2)cc1
CC(C)Cc1nc(CCN2CCN(CC(C)O)CC2)no1
CC(C)C1CCN(C(=O)Cn2cc(-c3cccc(Cl)c3Cl)ccc2=O)C1
CC(C)c1ccc(-n2nnc3c(=O)nc(C4CCCN(S(=O)(=O)c5cccs5)C4)[nH]c32)cc1
O=C(CC(c1ccc2c(c1)OCCCO2)c1ccccc1F)NCc1csc(C2CC2)n1
O=c1c2ccccc2oc2ccc(F)cc12
O=C1NCC(C(=O)N2CCC3CC2CN3CCOc2ccccc2)N(Cc2ccccc2)C1=O
Cc1c(CC(=O)CC(C)(C)C)c(=O)oc2c3c(cc(OCc4cccnc4Cl)c12)OC(C)C(C)C3OCc1ccccc1
NSc1ccccc1C(=O)OCC(=O)c1ccc(Cl)cc1
Clc1ccc(Nc2nc(N3CCCCC3)nc3[nH]cnc23)nc1Cl
O=C1CN(CCCCCN2CCC(Nc3cc(Cl)ccc3Cl)CC2)CC2CCCN12
Cc1nn2c(CCc3nc(-c4ccccc4)nc4c3CCN(C(C)C)C4)nnc2s1
O=C(c1ccc(C(=O)N2CC(=O)N(c3ccccc3)CC2CCO)cc1)C1CC1
Cc1ccccc1CC(CN1CCCCC1)N1CCN(CCCNC(=O)c2cn(C(C)C)c3ccc(F)cc23)CC1
Cc1ccc2c(c1)C(=O)c1cccc(OCC(=O)O)c1C2=O
CCNC(=O)NCC1CCCS1
COC(=O)CCN(CCC(=O)OC)c1c2ccccc2nc2ccccc12
COc1ccc(NC(=O)c2ccc(NC(=O)c3nsc4ccccc34)cc2)cc1
CCCCCCCCCCCC[N+](C)(C)CCOP(=O)([O-])OCC[N+](C)(C)C
Cc1nc(N)nc2cc(-c3ccc([N+](=O)[O-])cc3)nn12
CN(C)CCCNc1ccc(C(=O)Nc2cccc(-c3ccco3)c2)c(NCc2ccc(N(C)C)cc2)c1
O=C(c1ccc2nc[nH]c2c1)N1C2CCC(c3cnccn3)C1C2CO
Cc1cc(C)c(C(=O)OCCN2C(=O)c3ccccc3C2=O)c(=O)[nH]1
O=C(C=Cc1ccc(-c2ccccc2Cl)o1)Nc1nc2ncccc2[nH]1
CCC=CCCCCCCCCCCCCCN(CCCC)CCCCCC(=O)NCCCCN
C=CCN1C(=O)C2(OCCCO2)c2ccccc21
CCCN1CC(=O)C(NC(=O)C(Cc2ccccc2)c2ccccc2)CN(C)C(=O)c2cccc(c2)-c2ccccc2OCCNC1=O
CS(=O)(=O)c1nccc(-c2ccc3c(c2)CCN(CCC2CCC(CC(=O)O)(c4ccncc4)CC2)CC3)n1
COc1ccc(CNC2C3C(c4ccccc4)=NN(c4ccccc4)C2Cc2ccccc23)cc1
Cc1nccn1CCCSc1nc2ccccc2[nH]1
COc1ccc(-c2cc(C(=O)O)cc(C(=O)NCC(C)C)c2)cc1
CCNc1ccc(-c2cc3cc(C(N)=O)ccc3[nH]2)cc1
C=CCn1c(=O)c2[nH]c(-c3cc(OCc4noc(-c5ccccc5OC)n4)nn3C)nc2n(CC=C)c1=O
CCC1OC(C(C)=CC(C)C=CC=C2C(OC(C)=O)CC(OC(C)=O)C2COC(C)=O)CC=C1C
CC(CCCCCCCn1cnc2c(N)ncnc21)C(=O)O
CCCCCN(CCCCC)CCCOc1cc(C(=O)c2cccs2)c(OC)cc1OC
O=Cc1cccs1
N=C(N)Nc1ccc(CC2=Cc3ccc(N)cc3OC2)cc1
O=c1c2c[nH]nc2n(CCCN2CCN(c3ccccc3)CC2)c(=O)n1CN1CCN(c2ccccc2)CC1
Cc1ccc(NC(=O)CCc2nn(C)c(=O)c3ccccc23)cc1S(=O)(=O)N1CCOCC1
COc1ccc(Cn2c(-c3ccc(I)cc3)nc3ccccc3c2=O)cc1
O=C(NC12CC3CC(CC(C3)C1)C2)c1cc(Cl)ccc1O
CCOc1ccc(-c2ccc(CC(N=C(Cc3cccs3)NC)C(=O)O)cc2)cc1OCC
CCCCOC(=O)C=Cc1ccc(O)c(O)c1
C=C(C(=O)O)C1Cc2cc(OC)c(OC)c(C)c2C(c2ccc(OCCC)cc2)C1OC
COc1ccc(OCC(=O)CN2C(=O)c3ccc(OC)cc3C2=O)cc1
Cc1nc(Oc2ccccc2)c2[nH]cnc2n1
COc1ccc(-n2c(C)nc3c(cnn3-c3ccc(Br)cc3)c2=O)cc1
CC(=O)Nc1ccc2c(c1)C1CC(CC(=O)NCc3ccc4c(c3)OCO4)OC(CO)C1O2
Cc1c2cc(S(=O)(=O)N3CCCCCC3)ccc2nn1CC(=O)O
CN(Cc1nc(C(C)(C)C)no1)C(=O)C1CC(=O)N(c2ccc(F)cc2)C1
COC1CCN(C(=O)c2cnc3c(-c4cn(-c5ccc(F)cc5)nc4-c4cc(F)cc(F)c4)c(C)nn3c2C)CC1
CCc1ccc(C(=O)N2CCC(CNC(=O)c3ccccc3C)CC2)s1
CCCc1ccc(Nc2nc(C)c(C(=O)C=Cc3cccc([N+](=O)[O-])c3)s2)cc1
Cc1cc(CN2CC3CC2CN3c2ccc(C(N)=O)cc2)no1
CC1CN(C(C)CO)S(=O)(=O)c2ccc(Br)cc2OC1CN(C)Cc1ccncc1
NC(=O)C1CCCN1C(=O)C1CCCCN1C(=O)c1ccc(=O)[nH]c1
COC(=O)c1c(NC(=O)c2ccc(N)cc2)sc2c1CCCC2
O=C(Cc1ccc2c(c1)CCO2)NC(=O)NCc1cccs1
C=C(C)C1Cc2cc(C(=O)CC(C)C)c(O)cc2O1
CCCCCCCCC1C2=C(CC(C)(C)CC2=O)OC(=N)C1C#N
COc1ccc(-c2nn3c(SCC(N)=O)nnc3s2)cc1
Cc1c(C(=O)NNC(=O)c2ccccc2OC(F)(F)F)noc1-c1ccc(Cl)c(OC(F)(F)F)c1
COc1ccc(CC2COC(c3ccc(F)cc3)=N2)cc1
Cc1cccc(NC(=O)Nc2ccc(C(=O)N3CCOCC3)cc2)c1C
COc1ccc(NC(=O)N2CCC(c3ccccc3)C2)c(OC)c1
COc1ccc(-c2nnc(-c3ccc(C)c(F)c3)o2)cc1C(=O)N1CCCCC1
Cc1ccc(NC(=O)c2sc3ncn(Cc4c(F)cccc4Cl)c(=O)c3c2C)c(C)c1C
CCCCCCC(C)(C)c1cc(O)c2c(c1)OC(C)(C)C1CC=C(CO)CC21
O=C(NC1CCC(CCN2CCN(c3cccc4c3OCO4)CC2)CC1)c1cc(=O)c2ccccc2o1
Cc1cccc2nc(-c3cccc(-c4cccc(CNCc5cscn5)c4)c3)[nH]c12
Fc1ccc(-c2ccc3nnc(-c4cn(-c5ccccc5)nc4-c4cccs4)n3n2)cc1
Cc1ccc(NC(=O)C(Cc2ccccc2)NC(=O)CN(C)CCN(CC(=O)NS(=O)(=O)c2ccc(C)cc2)CC(C)C)cc1
COc1ccc(NC(=O)CCC(=O)c2ccc(S(=O)(=O)N3CCCCCC3)cc2)cc1
CC1=NN(c2nc3ccccc3[nH]2)C(=O)C1=NNc1cccc(Cl)c1
CN(Cc1ccccc1)C(=O)c1ccc2[nH]c3c(c2c1)CN(Cc1ccccc1)CC3
Oc1ccc(-c2nc(CN3CCN(c4ccccn4)CC3)co2)cc1
C=C(CCC12OCC(OC(=O)CCCCC)C(O)(C(=O)O)C(C(=O)O)(O1)C(O)C2O)C(OC(C)=O)C(C)Cc1ccccc1
CC1CC(NC(=O)c2cccc(F)c2F)CC(C)(C)C1
Cc1ccc(NC(=O)c2cnc3sc(N4CCCCC4)nn3c2=O)cc1Cl
CCN1CCN(C(=O)Nc2nc3cc(F)ccc3s2)CC1
FC(F)(F)c1cncc(N2CCN(c3ccccc3)CC2)n1
CC(C)c1ccc(CNCCCCNc2cc(C(C)C)nc3ccccc23)cc1
COc1ccc2[nH]cc(CCNC(=O)CCCc3ccccc3)c2c1
CCCCOc1ccc(-c2c(C=C=C(C)C)c(=O)oc3cc(O)ccc23)cc1
NS(=O)(=O)CCNC(=O)C(c1nc2ccc(-c3cccc(Cl)c3)cc2s1)S(=O)(=O)CCC(F)(F)F
Cc1ccc(S(=O)(=O)N2CCNC(=O)C2CC(=O)NCc2cccc(OC(C)C)c2)cc1
N#Cc1ccc(Oc2ccc(-c3ccc(C#N)cc3)cn2)cc1
Cc1cc(NC(=O)COC(=O)c2ccc(I)cc2O)no1
Nc1nc(Cl)sc1C(=O)c1ccc(Cl)cc1
CCOC(=O)c1c(Br)cnn1CCCN
CNc1ncc(C2=NN(c3cccc4cnccc34)C(c3ccc(Cl)cc3)C2)cn1
CC(=O)OCC(=O)C1(O)C(C)CC2C3CC(F)C4=CC(=O)C=CC4(C)C3(F)C(O)CC21C
CC(=O)c1ccc(Nc2nc(C(N)COCc3ccccc3)cs2)cc1
NCCCCC(NC(=O)CCc1ccccc1)C(N)=O
COc1ccc(CNS(=O)(=O)c2cc3c4c(c2)C(C)C(=O)N4CCC3)c(OC)c1
Cc1cc(C#N)ccc1Nc1nc(Oc2c(C)ccc(C)c2C)ccc1[N+](=O)[O-]
CCC1(C)COCCN(c2ncnc3c2N=C(c2ccccc2)CO3)C1
COC1=C(C(C)c2ccccc2)C(C)(OO)OC1=O
O=C1Oc2cc(O)ccc2C(=O)C1=CNc1ccc(N2CCOCC2)cc1
Cc1cccc(C)c1NC(=O)CN(c1ccc(OC(F)(F)F)cc1)S(=O)(=O)c1c(C)nc(=O)[nH]c1O
O=C(O)c1ccc(Nc2ccc(C(F)(F)F)cc2)cc1
NC(CC(=O)O)C(=O)NC(CC(=O)O)C(=O)O
COc1cc(OC)c(C(O)c2cc3ccccc3c3ccccc23)c(OC)c1
FC(F)(F)c1ccc(Cc2c(-c3ccccc3)nc3ccc(Br)cn23)cc1
O=[N+]([O-])c1ccc(C=Nn2cnnc2)o1
NC(=S)C1CCC(NCCSc2c[nH]cn2)CC1
O=C(O)C=CCN(O)CCCP(=O)(O)O
CCN(CC)CCNc1cc2nc(NCCN(CC)CC)c3cc(OC)c(OC)c4c5c6c(c1cc-6c(=O)n(CCN(CC)CC)c5=O)c2c34
CC(C)(C)c1ccc(OCC(O)CN2CCOCC2)cc1
Nc1nc(C(CBr)OCP(=O)(O)O)c2ncn(N)c2n1
CC1(CO)OC(n2cnc3c(NC(C4CC4)C4CC4)nc(Cl)nc32)C=C1OCc1ccccc1
COc1ccc(-n2c(SCC#N)nc3c(-c4ccc(Cl)cc4Cl)nc4ccccc4c3c2=O)cc1
Cc1ccc(-c2csc(NC(=O)c3cc(=O)[nH]c(O)n3)n2)cc1
CCS(=O)(=O)c1n[nH]c(NC(=O)c2ccc(Cl)cc2)n1
O=C(CSc1nnc(-c2cccs2)o1)N1CCOCC1
COc1ccccc1Nc1ncnc(Oc2ccccc2)c1C(=O)c1ccccc1
Cc1ccnc(N2CC3CCN(C(=O)c4ccno4)CC32)n1
FC(F)(F)c1ccc(C(c2ccc(Cl)cc2)n2ccnc2)cc1
Cc1c(C(=O)Nc2ccnc(C(F)(F)F)c2)oc2ccc(S(=O)(=O)N3CCN(C)CC3)cc12
COc1ccccc1-c1noc(-c2ccc(O)c(OCC3CC3)c2)n1
NC(CS)C(=O)Nc1ccc(C(=O)OCc2ccccc2)cc1
O=C1CN2CC3CCCC(=O)C3c3cc(Cl)cc1c32
COC(=O)c1ccc(CN2CCCC(CNS(=O)(=O)c3ccc4cc(Cl)ccc4c3)C2)cc1
NC(C=Cc1cc(Cl)c(Oc2ccc3c(c2)C(=O)C=C(S(=O)(=O)O)C3=O)c(Cl)c1)C(=O)O
CC(Cc1ccccc1)Nc1nn2c(=O)c3cc(C(=O)NCC4CCCO4)sc3nc2s1
C[N+]1(C)CCC(CCl)CC1
CC(=O)Nc1cccc(OCc2nc3ccccc3n2C)c1
Cn1cc(-c2ccc3c(c2)c2c(c(-c4ccccc4Cl)nn2C)c(=O)n3C)c2ccccc21
O=C(c1cnccn1)N1CCC2(CCNCC2)C1
Cc1cc(O)ccc1Nc1c(C(N)=O)cnc2cc(-c3ccc(S(=O)(=O)N4CCOCC4)cc3)ccc12
OC(CNc1nc(NCc2ccccc2)c2ncn(CC(F)(F)F)c2n1)C(F)(F)F
CCn1c(-c2ccccc2)cnc1N
Cc1ccccc1-c1ccc(NC(=O)C2CCCCC2C(=O)O)cc1
Nc1ncnc2c1ncn2C1OC(CSCCCC(N)C(=O)O)C(O)C1O
CCOc1ccc(F)cc1-c1cc2c(N)nc(C)nc2nc1NC(=O)NC(C)C
C1=CC2(CN3CCC2CC3)C(OCc2ccccc2)=C1
COc1cc(C(=O)NC2CCN(C)CC2)nc(N2CCCCC2C)n1
COC(=O)c1c(C)oc2nc(Nc3ccccc3)nc(NCCO)c12
CCCCCNC(=O)c1cc2c3ccccc3n(C(=O)OCC)c2c(-c2ccccc2)n1
CCNC(=O)Nc1ncnc2c1ncn2C(=O)OCC
Cc1nc2ncn(C)c(=O)c2nc1C
CC=Cc1ccc(-c2nc(-c3ccncc3)no2)cc1
CCC(NC(=O)C1(c2ccccc2)CC1)C(Cc1c[nH]c2ccccc12)NC(=O)OCc1ccccc1
Cc1cc(-c2nc(C(=O)c3ccc4ccccc4c3)n3ccccc23)ccc1NC(=O)C(=O)O
Cc1ccc(C(=O)Nc2ccc3nc(NC(=O)C4CCOCC4)sc3c2)cc1C
O=c1n(CC(=NO)c2ccc(F)cc2)c2sccc2n1-c1ccccc1
CCOc1ccc(NC(=O)C=Cc2ccc3c(c2)S(=O)(=O)c2ccccc2C3=O)cc1
CCCCCCCCOCC1CN(C(=O)c2cccc3ccccc23)C(CCCCCC(=O)O)C(=O)N1
CC(C)CC1N=C(N)OC1C
COc1ccc(CN2CCCC(c3nc(-c4ccc(F)cc4)no3)C2)cc1
COCCN(Cc1ccccc1)C(=O)C(CC(C)C)NC(=O)c1ccc(-c2ccccc2)cc1
Cc1ccc(C)c(-c2[nH]c(SCCC(=O)O)nc2C(=O)c2ccccc2)c1
Fc1cccc(CN2CCCC2c2nc3cc(C(F)(F)F)ccc3n2-c2ccc(Cl)c(Cl)c2)c1
Cc1ncc([N+](=O)[O-])n1CCOC(=O)c1cccc(C(=O)O)c1
CCCC(=O)Nc1ccc(C(=O)OCC(=O)Nc2ccc3c(c2)OCCO3)cc1
Fc1ccc(C(OCCC2CCN(CC3CCCCC3)CC2)c2ccc(F)c(F)c2)cc1
N#Cc1ccc(N2CCC(C(=O)Nc3ccc(C(F)(F)F)cc3C(=O)O)CC2)nc1
COc1ccc(CCN2C(=O)C3C4CCC(O4)C3C2=O)cc1OC
Fc1ccccc1C1=Nc2nncn2C(c2cccc(N3CCNCC3)c2)C1
Cc1cccc(Br)c1Nc1ncnc2c1cnn2-c1ccccc1
CSCCC(N)C(=O)NCCC(=O)NCC1OC(n2cnc3c(N)ncnc32)C(O)C1O
Cn1c(SCC(=O)Nc2ccc(N3CCOCC3)cc2)nnc1-c1ccc2c(c1)OCCO2
O=C(COc1cc(Cl)ccc1Cl)N1C2CCC1C(COC1CCCCC1)C2
Cc1ccccc1OCc1ccc(C(=O)NC2CCC(C)CC2)o1
COCc1ncc(-c2ccc(CC(NC(=O)c3ccc(F)cc3F)C(=O)O)cc2)cn1
CCn1cnc(CONc2c(Cl)cc(C(F)(F)F)cc2Cl)c1
CC(C)Cc1cc(-c2csc(C(=N)N)n2)c2cccc(OCc3ccc4ccccc4n3)c2c1
Cc1ccc(C=C(C#N)C(=O)c2c[nH]c3ccccc23)o1
Cc1nc(C)c(C2CCCNC2)[nH]1
O=C(c1ccc(Cl)c(OCc2cccnc2Cl)c1)N1CCN(c2nccs2)CC1
O=C(NCC1(O)CCN(CCc2ccccc2)CC1)c1cccc(Br)c1
[O-][n+]1nc(N2CCN(c3ccccc3)CC2)[n+]([O-])c2cc(Cl)ccc21
COc1ccc(-c2nc(Cn3cc(C)nc3C)cs2)nc1
CCNC(=O)C1OC(n2cnc3c(=O)nc(N)[nH]c32)C(O)C1NC(=O)c1ccc(Cl)cc1
Cc1c(C(=O)N2CCCC2c2ccc3c(C=Cc4ccc5ccccc5n4)n[nH]c3c2)cnn1C
C=Cc1cn(-c2ccc(F)cc2)nn1
O=c1nc(NCP(=O)(O)O)ccn1C1COC(CO)O1
CC(=O)N1CCC(c2c[nH]c3ccc(NC(=O)c4ccc(Cl)c(NC(=O)c5ccc(-c6ccc(N)cc6)o5)c4)nc23)CC1
Cc1cc(C)c(NC(C(=O)NCC2CCCO2)c2ccccn2)c(C)c1
Cc1cccc(COc2cccc(N(Cc3nccn3C)S(C)(=O)=O)c2)c1
CCCCCOc1ccc(C(C)=Nn2cnnc2)cc1
COc1cccc(NC(=O)Cn2c(-c3ccc(S(C)(=O)=O)cc3)cc(-c3ccccc3)c2-c2ccccc2)c1
Cc1cc(-c2ccccc2)nc(C)c1NC(N)=O
O=C(OCC(=O)c1cccc2ccccc12)c1cc2[nH]c(-c3ccccc3)c(N=Nc3ccccc3)c(=O)n2n1
CCN(CC)C(=O)c1sc(NC(=O)c2ccnc3ccccc23)c(C(=O)OC)c1C
Cc1c(Cc2ccccc2)c(=O)oc2c(C)c(OCCCCN(C)Cc3ccc(Cl)c(S(N)(=O)=O)c3)ccc12
Cc1nnc2n1-c1ccccc1C(NCc1ccc(F)nc1)=NC2
O=C1Nc2c3c(c4ccccc4c2C1=Cc1ccco1)CCCC3
Cc1c(C(=S)NCc2ccccc2)nc2ccc(Cl)cc2c1C(=O)OC(C)C
Cc1cccc(-c2cn3c(n2)sc2cc(Cl)ccc23)c1
CCC(C)C(NS(=O)(=O)c1ccc(-c2ccc(NC(=O)Nc3ccc(C)cc3)cc2)cc1)C(=O)OC
CC12CCC3c4ccc(O)cc4CCC3C1CCC2(O)C=CI
Cc1cc(C)c(-c2nnc(N)s2)c(Oc2ccccc2C(C)C)n1
FC(F)(F)COc1cccc(C2=NOC(c3ccc4ccccc4n3)C2)c1
OCCc1cccn1Cc1ccccc1O
COCCCNCC1Cc2cc(NC(=O)c3ccc(F)c(F)c3)ccc2O1
O=C(c1ccc(N2CCN(C(=O)c3ccc(O)cc3)CC2)cc1)c1c(-c2ccc(O)cc2)sc2cc(O)ccc12
CCNc1ccc(C=Cc2ccc(OCC)cc2OCC)cc1
CCOCCCc1ccccc1-c1ccnc(NCCCc2ccccc2)n1
Cc1nnc(SCc2ccccc2-c2nnc(C(F)(F)F)o2)n1-c1ccccc1
COc1cc2ccc(=O)oc2cc1OC
CCOCC(C)Oc1cc(C=Cc2cccc(OC)c2O)cc(C(=O)Nc2ccn(C)n2)c1
O=C1CCC2C1C(=O)N(c1ccc(F)cc1)C(=S)N2Cc1ccccc1
C[S+]([O-])C1CCCN(C(=O)c2cccc(COc3ccccc3)c2)C1
c1ccc(CCC[N+]2(CCCCCOc3cccc4[nH]cc(C5CCCCC5)c34)CC[N+]3(CCCC3)CC2)cc1
CCOP(=O)(OCC)C(NC(=S)NC(=O)C1(C)CCCC2(C)c3ccc(C(C)C)cc3CCC12)c1ccccc1
CC(C)c1noc(C2CCCN(C(=O)c3ccco3)C2)n1
C=CCn1c(SCC2=C(C(=O)O)N3C(=O)C(NC(=O)CSc4cc(C)cc(C)c4)C3SC2)nc2sccc2c1=O
CCC(CC)NCC(=O)N1CCN(Cc2cccc(C(F)(F)F)c2)CC1
O=C(NC1CCCCCC1)c1cc(-c2ccc(F)c(Cl)c2)on1
COc1ccc(C(=O)OCC(=O)c2cc(C)n(Cc3ccccc3)c2C)c(OC)c1OC
Cc1ccc(CCOC(=O)C(CCCCN)NC(=O)c2cc3cc([N+](=O)[O-])ccc3[nH]2)cc1
NC(=O)CN1CCN(C(=O)Cn2c(-c3ccccc3)c(C(N)=O)c3cc(Br)ccc32)CC1
CCC1(O)CC(=O)OCc2c1cc1n(c2=O)Cc2c-1nc1ccc(N)cc1c2C[n+]1ccccc1
CCc1nnc(NC(=O)C(Sc2ccc(Cl)cc2)c2ccccc2)s1
N=C1C(=Nc2ccc(NC(=S)NC(=S)c3ccc(NCC4=Nc5c([nH]c(N)nc5=O)NC4)c(F)c3)nc2Cl)N=CN1N
O=C(CNC1C(=O)OC2(CCCC2)C1=O)Nc1cc(Nc2cnc3ccccc3c2)cc(C(F)(F)F)c1
O=C1NC(=S)SC1c1ccc(OCCCN2CCCC2)cc1
CC(C)N(Cc1cccc(Cl)c1)c1ccc2ccccc2n1
Cc1ccc(S(=O)(=O)N2CCCN(Cc3cn(C)nc3-c3ccccc3)CC2)cc1
COc1ccc(Cc2ccccc2-c2nc(-c3ccccc3)c(C)[nH]2)cc1
NCC(=O)Nc1nc(-c2ccc(NC(=O)c3ccccc3)cc2)cs1
COC(=O)c1cn(N(C(=O)c2ccc(Cl)cc2)c2ccccc2)c(=O)c2ccccc12
COc1ccc(-c2nc(CN3CCN(S(=O)(=O)c4ccc(C)cc4)CC3)no2)cc1OC
COc1ccc(OC)c(CN2CCCC(CNC(=O)c3ccccc3OC)C2)c1
CC(C)CNC(=O)c1ccccc1-c1ccc(-c2cnc(N)nc2)c(F)c1
CCN(CC)S(=O)(=O)c1ccc(OC)c(NC(=S)NC(=O)c2ccccc2Cl)c1
COc1ccc(C(CNC(=O)c2cc(-c3cc(F)cc4c3cnn4C)[nH]c2C)N2CCCC2C)cc1
CCC1(O)C(=O)OCc2c1cc1n(c2=O)C([N-][N+]#N)c2cc3ccccc3nc2-1
Nc1ncnc2sc3c(=O)n(-c4ccc(Cl)cc4)ccc3c12
C=C1CCC2C(C)(CO)C(O)CCC2(C)C1CC=C1C=CC(=O)OC1OC(=O)C(C)=CC
C=CCN(N=O)C(=O)NC1(C)C(O)C(COCc2ccccc2)OC(n2cnc3c(N)ncnc32)C1(C)C
COc1cc(N2CCC(Oc3ccc(C(C)NC(C)=O)cc3)C2)ccc1NC1CCN(C)CC1
COc1cccc(CN(C)NS(=O)(=O)c2ccccc2Cl)c1
Cc1cc(CCCC(=O)O)ccc1OCc1c(C)noc1C
CC1=C2C3OC(=O)C(C)C3CCC(C)(O)C2CC1OC(=O)C=Cc1cccs1
COC(=O)C=CCCNc1c2c(nc3ccccc13)CCC2
N#CC(=Cc1ccc(NC(=O)Nc2ccccc2)cc1)C(N)=O
COc1ccc(OC)c(NC(=O)c2ccccc2O)c1
COc1cc(C2c3cc4c(cc3C(Nc3ccc(=O)[nH]n3)C3COC(=O)C23)OCO4)cc(OC)c1O
CC(C)c1cc(Cl)cc2c1OCC(C1=NCCS1)=C2
NCCCCN(Cc1ccc(F)cc1)C1CCNC1
Cn1cnc2c1C(=O)N(Cc1ccccc1)C([O-])(N1CCCC1)C2=O
Nc1ncnc2c1ncn2C1OC(CP(=O)(O)O)C(O)C1O
Cc1ccc(Cn2cnc3c(cnn3-c3ccc(C)cc3)c2=O)cc1
CCCCCCCN1C(=O)C(=CBr)SC1=NCCCCCC
CCOC(=O)C1CCCN(C(=O)c2cc(S(=O)(=O)N3CCCCC3)ccc2OC)C1
CN(C)c1nc(N)nc(N2CCN(S(C)(=O)=O)CC2)n1
CCOC(=O)C1C(=O)OC(=O)c2coc3ccc(OCc4ccccc4)c1c23
COc1ccc(C2Oc3ccc(C=CC(=O)NCc4cccnc4)cc3OC2CO)cc1
CC12CCC(O)C(CO)(CO)C1CCc1cc(O)ccc1O2
COc1ccc(C(=O)OC2CC(O)COC2OC2C(C)COC(OC3CC4C5CC=C6CC(O)CCC6(O)C5CCC4(O)C3(C)C(O)COC(=O)c3ccccc3)C2C)cc1
CSc1ccccc1NC(=O)CSc1nc(-c2ccc3c(c2)CCO3)nc2ccccc12
Cc1cccc(CCP(=O)(O)O)n1
c1ccc(COc2cccc(-c3nc(-c4cccc(N5CCOCC5)c4)cc(-c4ccc5c(c4)CCO5)c3-c3ccccc3)c2)cc1
COC(=O)c1ccc(C=C(C)C(=O)c2c[nH]c3ccc(Cl)cc23)cc1
Cc1c[nH]c2ncnc(N3CCC(CCO)CC3)c12
Cc1nc2c(cnn2C)c(=O)n1-c1ccc(C(C)C)cc1
CN1C(=O)C(=Cc2ccccc2O)C(=O)N(C)C1=O
CNC(=O)c1cccc(Oc2cccc(CN(C)CCc3ccccc3)c2)c1
CC(OC(=O)c1ccccc1-n1cnnn1)C(=O)N(C)c1ccccc1
COC(=O)c1ccc2cc(-c3ccc4nc(N)[nH]c4c3)ccc2c1
CC(C=CCC(C)C)=CC=CC(=O)NCC=CC(=O)O
Cc1ccc(-n2ncc3c2CC(C)(C)CC3NC(=O)c2cc(Cl)ncc2Cl)cc1
Cc1ccc(-c2nc3scc(CCC(=O)Nc4cccc(Br)c4)n3n2)cc1
C1=CC2CC3c4[nH]c5ccccc5c4CCN3CC2CC1
Cc1ccc(C(CNC(=O)c2ccccc2[N+](=O)[O-])N2CCOCC2)cc1
COCCCn1c(NC(=O)c2cccc(OC)c2)nc2ccccc21
Cc1cc2c(N(C)C)cc(-n3cnc4cc(-c5ccccc5)sc4c3=O)cc2[nH]1
O=C(COC(=O)C1CCCN1S(=O)(=O)c1ccc(Cl)cc1)c1ccc(Cl)cc1
O=C1c2ccccc2-c2ccc3cc(NCCO)c(OCCCn4c(-c5ccc(Oc6ccccc6)cc5)nc5ccccc5c4=O)cc3c21
COc1cc2nc(C#N)ccc2c(Oc2cc(Cl)cc(Cl)c2)c1OC
Cc1ccc(Sc2cccc(NS(=O)(=O)c3ccc(C#N)cc3)c2)cc1
CN1CCc2c(sc(NC(=O)COC(=O)c3ccc(F)cc3)c2-c2nc3ccccc3s2)C1
CCCCCCC#CCOc1ccc(S(=O)(=O)NC(Cc2ccc(Cl)cc2)C(=O)O)cc1
CC(C)NS(=O)(=O)c1cccc(C2CN=C(c3ccccc3Cl)O2)c1
Cc1ccc(CCNC(=O)c2nn3cc(COc4ccc(C)cc4)nc3s2)cc1
CCOc1cc(Br)cc(CN(C)C(=O)c2ccncc2)c1OCC
C(#Cc1cccc(C#Cc2ccc(C#Cc3cccc(N4CCCCC4)c3)cc2)c1)COc1ccccc1
CC(c1ccc(F)cc1)n1cnc2cc(Cl)ccc2c1=O
CC(O)(CS(=O)(=O)c1ccccc1[N+](=O)[O-])C(=O)Nc1nc(-c2ccc(F)cc2)cs1
CCOc1ccc(NC(=S)N(Cc2cccc(NC(=O)c3ccco3)c2)Cc2ccco2)cc1
O=C(NCc1ccncc1)C1CCC(=O)N(C2CC2)C1
CC(c1ccccc1N1CCCCC1)N(Cc1ccco1)C(=O)c1cccs1
CC(C(=O)NCc1ccc(C(F)(F)F)nc1N1CCCC1)c1ccc(NS(C)(=O)=O)c(F)c1
CS(=O)(=O)Nc1ccc(OCC(O)CNCCc2ccccc2F)cc1
N#[N+][N-]C1(CO)OC(n2ccc(=O)[nH]c2=O)C(O)C1O
CC(C)(C)c1cc(NN=Cc2cccnc2)cc(C(C)(C)C)c1O
COCCOc1ccc2oc(-c3ccc(OCCN4CCCC4)cc3)cc2c1
OCC1CCCN(CCc2c(-c3ccc(F)cc3)[nH]c3ccccc23)C1
CCCCCCCCCCCCCCC(=O)NCCCc1c[nH]cn1
CCN(CC)Cc1ccc(Nc2c3ccc(O)cc3nc3ccc(OC)cc23)cc1
CN(C)CCCNc1ccc2c3c(nn2CCCN(C)C)-c2ccccc2C(=O)c13
COc1ccc(C(=C(C)C)c2ccc3ccccc3n2)cc1
CCCn1c(C)c(C(N)=O)c2ccc(NC(=O)c3ccc(F)cc3)cc21
CCc1nc(N2CC3CN(C(=O)c4cc(F)cc(F)c4-n4nccn4)CC3C2)no1
CCc1cc(C2=NC(c3ccccc3)C(c3ccccc3)N2C(C)=O)cc2cn[nH]c12
CC1OC(NCc2coc(-c3ccc(F)cc3)n2)C(O)C(O)C1O
CCC(C)C(NC(=O)C(NC(=O)C(CCC(C)C)CN(O)C=O)C(C)O)C(=O)NC(C(=O)O)C(C)C
CCC1CCN(C(=O)c2cc3cc(Br)ccc3o2)CC1
Cc1cc(C)cc(-n2cccc2C(=O)NCc2ccccc2OC(C)(C)C(=O)O)c1
COc1ccc(C2CC(=O)c3cc(O)c(O)cc3O2)cc1O
COc1cc(C(=O)N2CCCC(c3nc(-c4cccc(Cl)c4)no3)C2)cc(OC)c1OC
N#Cc1nc(N2CCC(S(=O)(=O)c3ccccc3)CC2)c2ncn(C3CCCCO3)c2n1
CN1CCc2nc(=O)nc(-c3nn(C)c4ccccc34)n2CC1
COc1cccc(CNC(=O)CC2CC3CCC2C3)c1
COc1ccccc1C=CC(=O)N1CCCCC1
CCn1ccnc1CN(C)C(=O)Nc1cccc(OC)c1
COc1cc(NC(=O)c2ccc(Cl)cc2)c(OC)cc1NC(=O)CCn1c(=O)oc2ccccc21
CCCCCC=CCC1OC1C=CC=CCCc1ccccc1O
CC1(C)CC(=CCO)C2(C)CCC(Br)C3(C)C4CC5(CC(=O)OC46CCC(C)(C1)C(C)(C)C6)OC5CCC23
COc1ccc(N2CC=C3c4cc(OC)ccc4CCC32C(C)C)cc1
CCOC(=O)c1nc2ccc3c(c2nc1N)CC1(CCc2c(F)cccc21)O3
Cc1ccc(C(C#N)c2cc(Cl)ccc2O)cc1
Cc1ccc(C(=O)Nc2cccc3ncccc23)cc1Nc1ncnc2cnc(N3CCN(C)CC3)nc12
CC(=O)NCc1ccc(-c2cnc3n2CCC(c2ccccc2)=CC=C3)cc1
CC(C)CC(NC(=O)OCc1ccccc1)C(=O)NC1CCCN(CCOc2ccc(C#Cc3ccncc3)cc2)C1
Cc1ccccc1CN1CCN(c2ccccc2C)C(=O)C1=O
S=C(NCCNC(=S)Nc1ccccc1)Nc1ccccc1
CCCc1c(C(=O)NN=Cc2cccc(OC)c2O)cnn1-c1ccccc1
O=S1(=O)C=C(CCc2ccccc2)c2ccccc21
CC(=O)CCC(NC(=O)C(Cc1cc(Br)c(O)c(Br)c1)NC(=O)C(NC(=O)C(N)CCC(=O)O)C(C)O)C(=O)NC(CCC(=O)O)C(=O)NC(CCC(=O)O)C(=O)O
CN(CCO)c1nc(-c2cccs2)nc2ccccc12
Cc1ccc2c(c1[N+](=O)[O-])C(=O)C(=O)N2
Cc1ccc(C2CC2CN)cc1C
COc1ccc(OC)c(CNCCC(=O)NC2c3cc4c(cc3CCC2O)OCCO4)n1
O=C(O)C(=Cc1cccc(Br)c1)NC(=O)c1ccccc1O
Cc1cc(-c2ccc3nc(Nc4ccc(C(=O)N5CCN(C)CC5)cc4F)nnc3c2)[nH]n1
N#Cc1ccc(C#N)c(Nc2ccncc2)c1
Cc1ccc(C(=O)OCC2=C(C(=O)O)N3C(=O)C(NC(=O)C(=NO)c4csc(N)n4)C3SC2)cc1
CCNC(=O)C1CC(O)CN1C(=O)c1cccc(C(C)=O)c1
COC(=O)c1cnc2c(-c3ccc(F)cc3)c(C3CCCCC3)nn2c1N
Cc1cccc(NC2N=C(c3cccc(S(N)(=O)=O)c3)c3ccccc3NC2=O)c1
CC(C)C(=O)NC(CSC(=O)OCC1OC(n2cc(C=CBr)c(=O)[nH]c2=O)CC1OC(=O)C(C)C)C(=O)O
FC(F)(F)c1ccc(C(Nc2cccnc2)(c2ccccc2)c2ccc(Cc3ccccc3)cc2)cc1
NC(=O)C1(N(C(=O)c2ccc(F)cc2)C2CC2)CCOCC1
C=C(c1ccccc1)c1ccc(C(O)CNC)cc1
C=C(C)C1CCC2(C)CCC3(C)C(CCC4C5(C)CC(O)C(OC(=O)C=Cc6ccc(O)c(O)c6)C(C)(CO)C5CCC43C)C12
CC1(C)OC2C3C(C)(C)CCC3(C)CC(CCc3ccc(O)cc3)C(C)(O)C2O1
Nc1sc(-c2ccccc2)nc1C(=O)NNC(=O)CCc1nc(=O)c2ccccc2[nH]1
CC(C)n1cc(C(=O)c2cncc(NC(=O)c3ccc(CN4CCC4)cc3)c2)c2cncnc21
O=C(O)c1ccc(NCCCc2ccc(-c3ccccc3)cc2)cc1
CC(CCc1ccccc1)=C1C(=O)C=CC1=O
N#Cc1c(SCC(=O)Nc2ccccc2)sc2c(=O)cc(O)[nH]c12
O=C(CNc1ccccc1S(=O)(=O)N1CCN(c2cc([N+](=O)[O-])c3ccccc3c2[N+](=O)[O-])CC1)Nc1ccc(-c2ccccc2)cc1
Cc1ccc(C)c(C(=O)NC2CC3CCCC(C2)N3Cc2cccs2)c1
CC1(C(=O)NS(=O)(=O)CCCOc2ccc(F)cc2)CCN1C(=O)CCc1ccc(Cl)c(Cl)c1
N=C(N)c1ccc(CN2CCC(NS(=O)(=O)c3ccc4ncccc4c3)C2=O)cc1
COC(=O)NC(C(=O)NC(C)(CCCN(Cc1ccccc1)Cc1ccccc1)Cc1ccc(Br)cc1)C(C)(C)C
COc1ccc(CCC(=O)Nc2ccc3nc(COc4ccccc4)ccc3c2)cc1OC
CCC(=O)N1CCCC(CNS(=O)(=O)c2ccc3c(c2)c(=O)n(C)c(=O)n3C)C1
O=c1cnn(-c2ccc(CCCOc3ccc(Cl)cc3Cl)cc2)c(=O)[nH]1
NC(CCSCP(=O)(O)O)C(=O)O
Cc1ccc(NC(=O)c2ccc(NCC3CCCCC3)nc2)cc1F
Nc1ncnc2c1ncn2C1OC(CO)CC1F
CCCC(NC(=O)C1C2CCCC2CN1C(=O)C(NC(=O)OC1CCCC1)C(C)(C)C)C(=O)C(=O)NC1CC1
COc1ccc(-c2ccc(=O)n(CCCCN3CCN(c4cccc(Cl)c4OC)CC3)n2)cc1
O=C(CSCC(=O)N1CCc2ccccc21)NN=Cc1c(Cl)cccc1Cl
CCN(CC(=O)NC1(C#N)CCOCC1)C(=O)c1cc(C(F)(F)F)cc(C(F)(F)F)c1
COc1ccc(Sc2nc(Nc3cccc(O)c3)c3cccnc3n2)cc1
Cc1c(C)c2ccc(OCCCCCN3CCC(c4noc5cc(Cl)ccc45)CC3)cc2oc1=O
Cc1ccc(Cn2c(C)c(CCNC(=O)c3ccccc3[N+](=O)[O-])sc2=O)cc1
Cn1nc(C(N)=O)c2c1-c1nc(Nc3ccc(N4CCNCC4)cc3)ncc1CC2
COc1ccc2c(c1)c1c(c(=O)n(-c3ccc(-c4ccccc4)cc3)c(=O)n1CC(=O)N1CCN(C)CC1)n2C
C=C(C)C1CCC2(C(=O)OCCCCCCCCC)CCC3(C)C(CCC4C5(C)CCC(OC(=O)CCCN)C(C)(C)C5CCC43C)C12
CC(c1cccc(F)c1)N1CCc2[nH]c(NCc3ccccn3)nc(=O)c2C1
CSCCC(NC(=O)Oc1ccc(Oc2ccc(CCC(C)(C(=O)NO)S(C)(=O)=O)cc2)cc1Cl)C(=O)O
N#Cc1ccc(Cn2cncc2CN2CCN(C(=O)c3ccccc3Cl)CC2)cc1
Cc1ccc(C(=O)NCCCNC(=O)C2CCCCC2)cc1
CC1COCCN1c1nc(N2CCOCC2C)c2ccc(-c3cccc(Cl)c3)nc2n1
CN(Cc1cc2ccccc2o1)Cc1cc(OCc2cccc(F)c2)cc2c(O)cccc12
OCc1cc(CO)cc(-c2cccc(C3CC3)c2)c1
CCCc1cc(C(=O)NCc2ccc(C)nc2N2CCN(CCOC)CC2)n(C)n1
N#Cc1c[nH]c(-c2nccn2CCc2ccsc2)n1
NS(=O)(=O)c1ccc(NC(=O)CCC(=O)Nc2ccc(O)cc2Oc2ccc([N+](=O)[O-])cc2)cc1
Cc1ccc2c3c(cccc13)C(=O)N(CC(=O)NCCN1CCc3ccccc31)C2=O
Cc1ccc2cc(C#N)c(SCC(=O)Nc3ccc(S(N)(=O)=O)cc3)nc2c1
O=C(c1cccc(C(F)(F)F)c1)N1CCC2(CC1)CN(C1CCc3ccccc3NC1)C2
c1ccc(N(Cc2ccnc3ccccc23)c2ccccc2)cc1
CC(C)CC1C(=O)N(CC(=O)N2CCCCCC2)CC(=O)N1Cc1ccc(Br)cc1
Cc1cccc2cc(C3CCC(c4ccc(Cl)cc4)=NN3)c(NC(=O)CO)nc12
CCNC(=O)Nc1nc2cc(-c3cccnc3)cc(-c3ccccn3)c2s1
CCCCCCCCCCCOc1c(OC)cc(NC(C)CCCN)c2nccc(C)c12
Clc1ccc(CNCCSCCNCCCNCCSCCCNCc2ccc(Cl)c(Cl)c2)c(Cl)c1
NC(=O)c1cccc(OCC2c3ccccc3-c3ccccc32)c1
COc1ccc(C2(O)COc3cc(O)c4c(c3C2)OC(=Cc2ccc(O)cc2)C4=O)cc1
CCC(CC)C(C(=O)NC(COCc1ccccc1)C(=O)OCc1ccccc1)N1CC(=O)NC(Cc2ccc(O)cc2)C1=O
CCN(CCNC(=O)c1cccc(C)c1)Cc1ccc(OC)c(OC)c1
O=C(O)CCCNc1c(C(=O)NNC(=S)NC2CCCCC2)cc([N+](=O)[O-])c2nonc12
Cn1c(=O)[nH]c(=O)c2c1nc(Br)n2CC1OC2COP(=O)(OC3CCCC3)OC2C1O
Cn1c2ccccc2c2nc3sc(-c4ccncc4)nn3c(=O)c21
CCc1ccc2[nH]c(=O)c(CN(Cc3ccco3)Cc3nnnn3Cc3ccccc3OC)cc2c1
NS(=O)(=O)c1ccc(NCC(=O)NC2C(OC3CCNC(c4cncnc4)C3)OC(CO)C(O)C2O)cc1
N=C(N)c1ccc2[nH]cc(C3(c4ccc(C(N)C(=O)O)cn4)CCC(=O)CC3)c2c1
Cc1cc(C)c(S(=O)(=O)N2CCN(C(=O)c3ccco3)CC2)c(C)c1
NC1CCC(=NOc2ccccc2)C(N)C1
CCOC(=O)C1=C(C)N=c2sc(=Cc3cccs3)c(=O)n2C1c1ccc(OCCN(C)C)cc1
CCOc1ccc(N2CC(C(=O)Nc3cc(C)on3)CC2=O)cc1
CC(C)(C)CC(=O)OC1CCC2(C)C(CCC3(C)C2C(=O)C=C2C4CC(C)(C(=O)O)CCC4(C)CCC23C)C1(C)C
CCCCCCCCCCCCCC[N+](C)(C)CCC#N
CCc1cn(C2CC([N-][N+]#N)C(COP(=O)(O)Oc3cccc4cccnc34)O2)c(=O)[nH]c1=O
O=C(CC1CC(O)C2(CC3CC3)c3[nH]c4ccc(F)cc4c3CCN2C1=O)NCCc1ccccc1
COc1ccc(CNC(=O)c2ccc3ncc(C(N)=O)c(Nc4ccc(F)cc4)c3c2)cc1
COc1ccccc1-c1cc(CN)no1
COc1ccc(NC(=S)N2N=C(c3ccc4c(c3)OCO4)OC2(C)c2ccc(OC)cc2)cc1
N#Cc1c(-c2ccc(O)cc2)[nH]c(SCc2ccc(Cl)cc2)nc1=O
O=C(c1noc2c1CCCCC2)N1CCN(c2ccc(F)cc2F)CC1
CCN1C(=O)C(=Cc2coc3cc(O)ccc3c2=O)c2c(F)cccc21
COc1ccc(CN(C)c2ccc3nc4n(c(=O)c3c2)CCCC4)cc1
CCc1ccc(C2(c3ccc(OC)cc3)NC(c3nnnn3C)Cc3c2[nH]c2ccccc32)cc1
CCc1ccc(N2CC3=C(CCCC3=O)OC2=O)cc1
Cc1ccc(NC(=O)C2CCN(S(=O)(=O)c3ccc4c(c3)OCCO4)CC2)cc1F
COC(=O)N(C)Cc1ccc(-c2ccccc2CN)cc1
CC(C)CCC1(C)CCN(C)c2ccc(-n3ccnc3)cc21
CC=CCC=CCCCC=CCC1OC1CC=CCCCCC(=O)O
CCC(=O)OC12CCC3(C)C(CC=C4C5CC(C)(C)CCC5(C(=O)OC)CCC43C)C1CC(O)C1(C)C(c3ccco3)CCC21
CCC(=O)NC(Cc1c[nH]c2ccccc12)C(=O)N(CC(=O)NC(CCC(=O)O)C(=O)O)c1ccc(OC)cc1
Nc1c(N2CCOCC2)cnn1-c1cc(Cl)cc2c(=O)cc(C(=O)O)oc12
CCOC(=O)c1c(S(=O)(=O)N(C)CC(=O)Nc2ccc(C)cc2)c(C)n(C)c1C
CNC1CCc2ccccc2C1Oc1cc(C)c([N+](=O)[O-])c(C)c1
Cc1ccc(C2CCc3cc(C)c(NC(C)C)nc3N2)cc1
c1ccc(C2C3=C(CN(c4ccccc4)CC3)Oc3ncccc32)cc1
CC(=O)c1cccc(NC(=O)c2cccc(S(=O)(=O)N3CCCC3)c2)c1
CC(C)CC(NC(=O)C(CO)NC(=O)c1ccc(NC=O)cc1)C(=O)NC(C(=O)NC(C=Nc1ccccc1F)CCc1ccncc1)C(C)C
CCC(Cc1ccccc1)NC(=O)C(Cc1ccc2ccccc2c1)NC(=O)C(C)Cc1c(COC)[nH]c2ccccc12
CN.Clc1ccc2cc(-c3ccccc3)[nH]c2c1
Cc1cn(-c2cccc(Cl)c2)c(=NC(=O)c2ccccc2NC(=O)c2ccccc2C)s1
COc1ccc(C=C(C(=O)NCc2ccc(OC)cc2)c2ccccc2OC)cc1
Cn1c(-c2ccsc2)c(C2CCCC2)c2ccc(C(=O)NC(C)(C)C(=O)Nc3ccc(Nc4cc[n+](C)cc4)cc3)cc21
Cn1cc(C=C2C(=O)NN(c3ccccc3)C2=O)c2ccccc21
Cc1ccc2c(c1)C(=O)N1CCCC1CN2
O=c1c(-c2ccc(O)cc2Cl)coc2cc(O)ccc12
COc1ccc2c(c1)c1c(c(=O)n(-c3ccccc3)c(=O)n1CC(=O)NC(C)c1ccccc1)n2C
COc1ccc2[nH]c(-c3ccccc3)c(-c3ccccc3)c2c1
Cc1cccc(C)c1NC(=O)CSc1nc2ccc(NC(=O)Cc3ccccc3)cc2s1
O=C(O)CC1=CC(=Cc2ccccc2)c2ccccc2S1(=O)=O
CCn1cc(CN2CCn3c(cc(C(=O)NCCC4=CCCC4)c(O)c3=O)C2=O)cn1
CCOC(=O)CCCc1nc(C)c(C(=O)OCC(C)C)s1
CN1CCc2ccc(N(Cc3ccc(OC(F)(F)F)cc3)C(=O)C3CC3)cc2C1
CC(C)CC(NC(=O)C(N)Cc1ccccc1)C(=O)N1CCCC1C(N)=O
Nc1cc(F)c(S(=O)(=O)NC(Cc2cccc(C(=O)O)c2)C(=O)OCCNC(=O)C2CCCN2C(=O)c2cccnc2)c(F)c1
COc1cccc2c1-c1ccc3[nH]ccc3c1C(OCCCCCCCn1c(-c3cccc(O)c3)nc3c(N)cccc3c1=O)O2
Cc1ccc(Cl)cc1Nc1nc(N)nc(CSc2nnnn2C)n1
COc1cc(C=CC(=O)c2cccc(NC(=O)C3CCCCC3)c2)ccc1O
CC1(C)C=C(CNc2ccc(C(=O)O)cc2)C(C)(C)N1[O]
C[N+](C)(C)CCNC(=O)c1ccc(S(N)(=O)=O)cc1
CSCCC(NC(=O)c1cnc(Oc2ccc3[nH]c(=O)ccc3c2)s1)C(=O)O
CCCCn1c(SCc2ccc(-c3ccccc3-c3nn[nH]n3)cc2)nc2sc(-c3ccccc3)cc2c1=O
CCCn1c(=O)c2sccc2n2c(CCCC(=O)N3CCN(c4ccccc4)CC3)nnc12
CC(=O)NC(CC(C)C)C(=O)NC(Cc1ccccc1)C(=O)NC(CC(C)C)C(O)CC(=O)NC(C)C(=O)NC(C=O)CC(C)C
CC1(C)CCCC2(C)C3C(=O)OC(=O)C3CC(O)C12
C=CCNC1=C(N2CC2)C(=O)c2c(ncn2C)C1=O
COc1ccc(-c2ccc(N3CC(Cn4ccnn4)OC3=O)cc2F)cc1
COc1cc(C(CO)C(=O)NO)cc(Br)c1OC
COc1cc(C=C2SC(N(C)C)=NC2=O)ccc1C(=O)NCc1ccccc1C
CC(=O)N1CCOCC2(CCN(Cc3ccnc(N(C)C)c3)C2)C1
CN1CCN(c2ccc(CNC(=O)c3cc4cc(-c5ccco5)ccc4[nH]3)cc2)CC1
NCCCCC(NC(=O)C(CCN)NC(=O)C1(C(=O)NCc2ccccc2)CCCN1C(=O)c1cc2cc(Cl)c(Cl)cc2[nH]1)C(=O)O
Cc1ccc(CC(=O)Nc2ccc3oc(=O)ccc3c2)cc1
CS(=O)(=O)c1ccc2nc(NC(=O)CCCCOc3cccc(C(F)(F)F)c3)sc2c1
O=S(=O)(c1cc(NN=C(c2nc3cc(Cl)ccc3[nH]2)C2CC2)cc(-c2ccccc2)c1)N1CCOCC1
O=C(NCc1cc2cc3c(cc2nc1SCCO)OCCO3)c1ccccc1Cl
CC(NC(=O)N(C)CC1OCC(O)C(O)C1O)C(=O)NC(Cc1ccccc1)C(=O)NCc1ccccc1
COc1ccc(CN2CCN(c3ccc(NC(=O)C4CCCN4C(=O)c4cccc([N+](=O)[O-])c4)cc3)CC2)c(OC)c1OC
O=C(NO)C(Cc1ccccc1)NC(=O)C1CSC(c2ccc3cc(F)ccc3c2)N1
CCCc1c(C(=O)NCCC(=O)OCC)c2cc(OC)ccc2n1Cc1cccc(C(=O)O)c1
CCC1CC2CN3CCc4c([nH]c5ccccc45)C(C1)C23
Cc1cc(C)cc(Cn2ccc3c(Oc4c(Cl)cccc4Cl)ncnc32)c1
Clc1ccc2oc(N3CCSCC3)nc2c1
CC(C)(C)C(N)C(=O)NCc1ccc(Cl)cc1
C=C(C)CCOc1ccc(C(=O)c2cccc(C(O)CCC(=O)O)c2)cc1
O=C(CCl)OCc1c(COC(=O)NCCCl)c2n(c1-c1ccc(Cl)c(Cl)c1)CCC2
OC(CCCN1CCC(CCc2ccccn2)CC1)c1ccc(F)cc1
O=C(C=Cc1ccncc1)NN=C1c2ccccc2C(=O)c2ccccc21
C=CCn1c(SCC(=O)NC2CC2)nnc1-c1c[nH]c2ccccc12
Cn1ccc2c(N3CC(CNCCO)OC3=O)cccc21
O=C(Cc1ccc(Cl)cc1)N1CCc2cc(S(=O)(=O)Nc3ccc(F)cc3)ccc2C1
Nc1nc(F)nc2c1ncn2C1CC(OP(=O)(O)O)C(COP(=O)(O)O)O1
CC(C)CCn1sc(=O)[nH]c1=O
CNC(=O)n1nc(-c2ccc([N+](=O)[O-])cc2)n(-c2ccc(Br)cc2)c1=S
Nc1cc(C(F)(F)F)nc2[nH]nc(Oc3ccc4c(c3)CCC4)c12
O=C(NCCCn1cnc2ccccc21)Nc1nc2ccccc2[nH]1
CCc1ccc2[nH]c(SCC(=O)NN=Cc3ccc(F)cc3)nc2c1
O=C(NCCCNc1ncccn1)c1ccc2nn(-c3cccc(-c4ccccc4)c3)nc2c1
O=C(NC1CCN(Cc2ccccc2)CC1)c1ccc(OCc2ccccc2)cc1
CC(=O)NC(C(=O)NC1CCCCC1)c1ccc(-c2ccc(-c3ccc(C(F)(F)F)cc3)o2)cc1
CCN1CCN(CC#CCN2CCN(c3ccccc3)CC2)C1=O
CC(C(=O)NCCc1ccccc1F)n1c(=O)c2cccc(F)c2n(C)c1=O
CC1(C)CC(NC(=O)C(Cc2c[nH]c3ccccc23)NC(=O)OCc2ccccc2)CC(C)(C)N1
Cc1cccc2c1S(=O)(=O)c1ccccc1C(=O)S2
COc1ccc(C)cc1NC(=O)CC1NCCN1C(=O)c1cccc(F)c1
Cc1nc2scc(C)n2c(=O)c1S(=O)(=O)N1CCC(O)CC1
Cc1ccc(N(CC(=O)NC2CCCCC2)C(=O)CCC(=O)Nc2cc(C)on2)cc1
C=C(C)C1CCC2(C(=O)NCCCCCOC(C)=O)CCC3(C)C(CCC4C5(C)CCC(=O)C(C)(C)C5CCC43C)C12
CCN1CC2C3C(=O)N(C)C(=O)C3C(Cc3ccccc3)(C(=O)OC)N2C1=O
OCCN1CCN(Cc2ccc(-c3cc(CO)c4cc(-c5ccccc5)ccc4n3)cc2)CC1
Cc1n[nH]c(C)c1-c1ccc(C(=O)Nc2cccc(C(F)(F)F)c2)s1
CCCNC1CCc2c(ccc(C3CCCCN3)c2O)C1
c1ccc(Nc2cc(-c3ccncc3)nc(-c3ccccc3)n2)cc1
CCCCCOc1ccc(C(=O)O)cc1-c1ccc(-c2csc(CN)n2)c(F)c1
CCc1ccc2nc(NC(=O)NCCCOC(CC)CC)sc2c1
Cn1c(SCC(=O)c2ccc3c(c2)OCCO3)nnc1-c1cccs1
COc1ccc(N(CC(=O)NCC2CCCO2)C(=O)CNC(=O)C2CCCCC2)cc1
Cc1ccc(C(=O)OC(C(=O)c2ccc(C(C)C)cc2)c2ccccc2)cc1[N+](=O)[O-]
Cc1cccc(C)c1NC(=O)COC(=O)CCS(=O)(=O)c1ccccc1
Cc1cccc2c(NN=Cc3ccc(O)cc3)ncnc12
CC1(C)CCCC2(C)C(CCC=O)=CCCC12
COC(=O)C1C(C)N=C(c2ccc(Cl)cc2)c2[nH]c(Br)cc2N(C)C1C
Cc1nc2c3cccc(C)c3nc(N(C)c3cccc(C(C)(C)C)c3)n2n1
Cc1ccc(Cl)c2nc(CS(=O)(=O)C(C)(C)C)nn12
COC(C)c1c(C)c2cc(O)c(C)c(CN3CCOCC3)c2oc1=O
NCCCCCOCC1OC(N)C(O)C(O)C1O
CC(=O)OCC12CCC3(C)CCCC(C)(C)C3C1CC1OC(=O)C(=C(C)CCC=C(C)C)C12
CCCCCCCCCCCCCCCN(C)C1CCc2cc(O)c(O)cc2C1
CCC(O)Cn1c(=N)n(CC(O)c2ccccc2)c2ccccc21
O=c1ccc2c3c(ccc2[nH]1)CCN3
N#CC12Cc3c(ccc4ccccc34)C3Oc4c(O)ccc5c4C31C2CCN(CC1CC1)C5
C=CCNc1ccc(C(=O)OCC(=O)Nc2ccc3c(c2)OCCO3)cc1
Cn1nc(CC(=O)Nc2ccccc2C(F)(F)F)c2ccccc2c1=O
CC(C)n1cc(C(=O)c2cncc(NC(=O)Cc3ccon3)c2)c2cncnc21
COc1ccccc1CNCCCCCCNCCSSCCNCc1ccccc1OC
Cc1cc(C)n(-c2nc(C)c(C=NO)c(C)n2)n1
CCCCCCC1OC(=O)C2OC2C(NC(=O)C(O)C(O)C(O)C(C)CNc2ccc3c(c2)CCC3)C(CCCC)OC(=O)C(CCCC)NC(=O)C(C)OC(=O)C(C)=CCCC1C
CC(=O)NCC1CN(c2ccc(-c3cc(C#N)nn3C)c(F)c2)C(=O)O1
CCCCCC(O)C=CC1C2CCc3cc(O)ccc3C2CCN1CCCC
O=C(c1c[nH]c(Br)c1)N1CCC(N2CCCCC2)C1
O=C1CN(C(=O)CC2CCCCC2)Cc2c1nc(C1CC1)nc2-n1cccc1
COc1ccccc1NC(=O)CSc1nnc(Cc2ccncc2)n1-c1ccccc1C
CCOC(=O)C1=C(CN2CCOCC2)NC(=O)NC1c1ccccc1OC
CN(C)C(=O)c1ccc(-c2nc3cnc(N4CCNC(CF)C4)nc3n(C)c2=O)cc1
O=S(=O)(Cc1ccccc1Cl)c1nnn(Cc2ccc(OC(F)(F)F)cc2)c1-c1ccc(OC(F)(F)F)cc1
CCOC(=O)C1=C(c2ccc3c(c2)OCO3)OC(CCN(C)C)C1
CNc1ccc(C2c3ccccc3Nc3ccccc32)cc1
Fc1cccc(-c2nc(CNCc3ccccc3OC(F)F)co2)c1
COc1ccccc1C=NNC(=O)c1snnc1C
C=CCN1CC(=O)N2C(Cc3ccc(O)cc3)C(=O)N(Cc3cccc4c(C(=O)NCCc5cncn5C)cn(C)c34)CC2N1C(=O)NCc1ccccc1
Cn1cc(I)c(C(=O)NCCCCCCCCCCCCP(=O)(O)O)n1
N#Cc1ccc(CN2CCCC(NC(=S)Nc3ccc(C(F)(F)F)cc3)C2)cc1
CNc1ccc(-c2cccnc2)c(-c2ccc(OC)c(OC)c2)n1
CC1NC(=O)C(Cc2c[nH]cn2)NC(=O)C2CCCN2C(=O)C(C(C)C)NC(=O)C(C)NC(=O)C(N)C(C)OC(=O)C(C(C)C)NC1=O
CCC1(c2ccccc2)CC(=O)c2c(nc(CC(=O)O)c(C#N)c2-c2ccccc2)C1
CC(=O)NC1C(C)OC(C(=O)O)=CC1N1CCCCC1
N#Cc1cccc(-c2nsc(Nc3ccccn3)n2)c1
CC1(O)CCCC1N1CCC(n2cnc3ccc(N4CCNCC4)nc32)CC1
Cc1ccc(C(=O)N(Cc2ccco2)C(C)(C)C)cc1S(=O)(=O)N1CCOCC1
ClN=C1NCCn2c1nc1cc(Cl)ccc12
CCCCCCCCCCCCCCC(=O)C(N)COP(=O)(O)OCCNC(=O)C(N)CCCC(N)=O
Cc1ccc([N+](=O)[O-])c(OCc2ccccc2)n1
CCCc1ncc2c(CCCN3C(=O)CC(NC(C)=O)C3=O)nn(C3CCCC3)c2n1
COc1cc2cncc(-c3cccc(OCc4ccccc4)c3)c2cc1OC
O=C(CNC(=O)C1CC1)NN=Cc1cc(F)ccc1O
COCC(C)N1CCC(N(CC(=O)NC(C)(C)C)S(=O)(=O)c2cccc(C)c2)CC1
O=C(NC1=C(CN2CCCCC2)C(=O)c2ccccc2C1=O)c1ccc(F)cc1
C#CCN1c2ccccc2C23CC(C(=O)OC)N(C(=O)C4CCCCC4)C2=NC(C(=O)OC)=C(C(=O)OC)C13
CC(=O)Nc1cc(CN2CCN(Cc3ccc(F)cc3)CC2)ccc1SCc1ccc(C)cc1
CCc1ccc(C2CCCN2C(=O)CNC(=O)c2ccc(OC(C)C)cc2Cl)cc1
CC(C)(C)NCC(O)COc1ccccc1
Oc1ccc(-n2cc(-c3ccccc3)[nH]c2=S)cc1
COc1ccc(N2CCN(C(=O)CSc3nnc(N4CCCCCC4)s3)CC2)cc1
Cc1ccc(C(=O)NCC(=O)OCC(=O)Nc2ccc(Cl)cc2C(N)=O)cc1
CCCCOC(=O)C(C#N)=Cc1ccc(OCC(=O)Nc2cccc(OC)c2)cc1
Cn1ccnc1SCC(=O)N(Cc1ccco1)c1ccccc1
O=c1c(OC2OC(CO)C(O)C(O)C2O)c(-c2ccc(O)cc2)oc2cc(O)ccc12
CC1NN(C(=S)NCc2ccc(F)cc2)C(C)C(S(=O)(=O)O)C1O
CC(F)(F)F
Cc1nn(-c2ccccc2)c(Oc2ccccc2)c1-c1ccc(C(F)(F)C(F)F)o1
CSCCC(NC(=O)c1cccc(CNc2ccc(Oc3ccccc3)cc2)c1)C(=O)O
COc1ccc(CC(OC(=O)c2cccc(S(=O)(=O)N3CCOCC3)c2)C(=O)NN=Cc2ccc(N(C)C)cc2)cc1
c1ccc(-c2cccc(-c3ccccc3)c2)cc1
CCc1ncc(CNC2CCSC2)cn1
CCOC(=O)c1c(C)oc2ncnc(Nc3cccc(F)c3)c12
COC(=O)C(CCSC)N1CC2CCCOC2C2(CCS2)C1
Cc1cc(C)n(C2CN(c3ccc(N4CCN(C)CC4)c(F)c3)C2)n1
C=C(C)c1c(C)cc2c(c1O)-c1ccc(O)c(=O)cc1C(NC(=O)c1cccc(C)c1)CC2
Fc1ccccc1N1CCN(Cc2ccccc2Oc2ccccc2)CC1
CCCCOc1ccc2c(=O)c(C)coc2c1
O=C(OCC1OC(Oc2ccc(O)cc2)C(OC(=O)c2cccc(O)c2)C(OC(=O)c2ccccc2)C1OC(=O)c1ccccc1)c1ccccc1
CC(C)C1=CC(=O)C(O)=C(c2ccc(O)c(C(C)C)c2)C1=O
CCN(C(=O)Cc1ccc(OC)c(Cl)c1)C1CCN(CCC(c2ccccc2)c2ccccc2)CC1
Cc1c(O)cc(C(=O)O)c2[nH]c(=O)c(=O)[nH]c12
O=C(CSc1n[nH]c(=S)o1)NC1CCc2ccccc21
CC1CC(C)(C)c2c(-c3n[nH]c(=S)n3-c3ccccc3)cccc21
CC1=CC2C3C(C)C(=O)OC3C3OC3(C)CCC2C(C)(C)C1=O
N#CC1CC(C(=O)O)n2c1cc1oc(-c3cccc(O)c3)cc12
CSc1ccc(-c2n[nH]c(C)n2)cc1
Cc1ccc2c(SSC3=C(C(=O)NCCc4ccc(O)c(O)c4)C(=O)c4ccccc4C3=O)c(C(C)O)c(=O)[nH]c2c1
O=c1[nH]c(=O)n(C2CC(O)C(CO)O2)cc1Br
CC(=O)OC1CCC2(C)C(CCC3(C)CCC4C(C)(CCC(OC(C)=O)(C(CC=O)C(=O)O)C4(C)C)C32)C1(C)C
C#CC(C)(C)Oc1ccc2c(c1)OC(C)(C)C1=C2N2C(=O)OCC(C)C2C1
O=C(NCCc1cccc[n+]1[O-])c1ccc2c(c1)S(=O)(=O)c1ccccc1C2=O
CCC1(CC)C(=O)c2cc(OC)cc(OC)c2C1=O
C=C(C)C12CCC(C)C1C1CCC3C(CCC4C(CO)(C(=O)OCC)c5nc6ccccc6nc5CC34C)C1(C)CC2
COc1ccc(N(CC(F)F)S(=O)(=O)c2nnc(NC(C)=O)s2)cc1
CN(Cc1nc(-c2ccc(F)cc2)no1)C(=O)Cc1nnc(CCc2ccccc2)o1
CCC1OC(=O)C(C)C(OC2CC(C)(OC)C(OC(=O)NCCc3ccc(O)cc3)C(C)O2)C(C)C(OC2OC(C)CC(N(C)C)C2O)C(C)(O)CC(C)C=CC(C)C(O)C(O)C1(C)O
CN1CCCC(CCc2ccccc2)(c2ccccc2)C1
COc1ccc(CCC2c3cc(OC)c(OC)cc3CCN2CC(=O)NC2CCCCC2)cc1
COc1ccc(C=NNC(=O)Cc2ccc(F)cc2)cc1
O=C(CN1CCOCC1)NN=Cc1ccc(OCc2nc3ccc(I)cc3c(=O)n2-c2ccccc2)cc1
COc1cccc(OC)c1C(=O)NC(=S)Nc1ccncc1
CCOC(=O)c1c(-n2cccc2)nc2c(cc(C)n2CCCCC(=O)O)c1C
CC(=O)c1ccc(OCC(O)CN2CCC3(CC2)CC(c2ccc(Cl)c(C)c2)=NO3)c(Br)c1
Cc1ccc(NC(=O)N2CCc3ccccc3C2CN2CCC(Cc3ccc(F)cc3)CC2)cc1
COc1ccc(NC(C)=O)c2sc(NC(=O)Cc3ccccc3)nc12
O=C(CCC(F)(F)F)N1CCC2(CC1)CCN(c1ccccn1)C2
COc1cccc(CC(N)c2nc3cccnc3n2Cc2ccccc2)c1
COc1ccc(-c2cc(NS(=O)(=O)C(F)(F)F)cc(-c3ccccc3)c2)cc1F
OC(c1cccc(F)c1)C1CNCCO1
COc1ccc([N+](=O)[O-])cc1N(CC(=O)N1CCCCCC1)S(C)(=O)=O
Cc1ncc([N+](=O)[O-])n1CCN1CCc2c(sc(N)c2C(N)=O)C1
COc1ccc(CN2CCC(O)(C(CC(N)=O)c3ccccc3)CC2)cc1
C#CCn1cc(C=CC(=O)c2cc3cccc(I)c3o2)c2ccccc21
CCC1CCCCN1C(=O)CCc1ccc(OC)cc1
CN1CC2CN(C(=O)Nc3ccccc3)C(C1)O2
CCc1c(C)c2c(c(C)c1OC(C)=O)CCC(C)(C(=O)NCCc1ccc(OC(C)=O)c(OC(C)=O)c1)O2
CCCc1ccccc1-c1cccc2c(C#N)c(-c3ccc(CCC(N)(CO)CO)cc3)sc12
CC1NC(c2ccc(Cl)c(S(=O)(=O)NC(=N)N)c2)=Nc2ccccc21
COC(=O)Cc1ccc(OCCCCOc2ccc(OCC(=O)O)c(C)c2)c(Br)c1
Cc1cc(Nc2cc[n+]([O-])c3cc(Cl)ccc23)ncc1C(=O)Nc1ccc(N)nc1
COC(=O)c1ccc(COc2ccc3c(c2)c(C)c(C)n3CC(=O)O)o1
CCCN=C1SC(=Cc2ccc(-c3ccc(NC(=O)c4cccs4)cc3)o2)C(=O)N1CCC
CCC=CCC=CCC=CCC=CCC=CCCCCC(=O)NCCOP(=O)(O)O
Cn1ccc2c(Nc3ccccc3OS(=O)(=O)c3ccc([N+](=O)[O-])cc3)cccc21
COc1ccc(-n2cc(-c3ccccc3)c3c(N)ncnc32)cc1
O=P(O)(O)OC1C(O)C(O)C(OP(=O)(O)O)C(OP(=O)(O)O)C1OP(=O)(O)O
N#Cc1ccc(Cc2cnc(Nc3ccc(OCc4ccccc4)cc3)nc2)cc1
Cc1ncc(N2CCCN(S(C)(=O)=O)CC2)cc1C#Cc1cncc(Cl)c1
CC1CCCN(C(=O)C(C)OC(=O)c2cccc(S(=O)(=O)N(C)C)c2)C1
COc1ccc(C(=O)NC(C(=O)Nc2ccc(C(C)=O)cc2)C(C)C)cc1
Cc1cccnc1-c1cn(C)nc1-c1ccc(N2CCC(O)CC2)nc1
CON=C(C(=O)NC1C(=O)N2C(C(=O)O)=C(SC3CCNCC3)CSC12)c1csc(N)n1
Cc1cc2oc3ccccc3c(=O)c2cc1S(=O)(=O)N1CCc2ccccc2C1
CCc1ccc(CNC(=O)CN(C)C(=O)c2ccc(-c3nc(C)c(C)o3)cc2)cc1
COC(=O)C=CC(C)=Cc1ccc(F)cc1F
COc1cccc(CC(=O)Nc2ccc(C)c(NC(=O)Cc3ccccc3)c2)c1
CCOc1ccc(C(=O)O)cc1NC(=O)c1nn(C)c(=O)c2ccccc12
Cc1ccc(-c2n[nH]c3c2C(c2ccccc2)C(C(=O)OC2Cc4c(C)cccc4C2C)C(C#N)C(=N)O3)cc1
CCCN1CCc2nc3sc(C(=O)Nc4ccc(OCC)cc4)c(N)c3cc2C1
Cc1cccc(NC(=S)N2CCCC2)c1
COC(=O)C1CC(O)(C(=O)OC)C=CC1Oc1ccc(F)cc1
Cc1c(Cl)ccc2c1ncn1cc(-c3cccnc3)nc21
COc1ccc(Oc2c(Cl)cnn(-c3ccc(C(F)(F)F)cc3Cl)c2=O)cc1
CS(=O)(=O)CCN1CCSC1=NC(=O)c1ccccc1
O=C(Nc1ccc(Br)cc1C(=O)O)c1cc2cc(Br)ccc2o1
CCOCCCNC(=O)C1(CCOc2cc(C)ccc2C)CCOCC1
CN(C)C(=O)C(=O)N1CCCC1C(=O)NCc1ccc(Cl)cc1
Cc1nc2ccc(NC(=O)C3CC3)cc2n1-c1ccc(-c2c(F)cccc2Cl)cc1
NCCCNC(=O)c1ccc(Cn2c3c(c4ccccc42)CCN(Cc2ccc(Cl)c(Cl)c2)C3)cc1
NC(=O)Nc1ccc2[nH]c(-c3cccc(-c4ccc(S(=O)(=O)NCC5CCCO5)cc4)c3)nc2c1
CCC(OC(=O)c1ccccc1)C(=O)CSc1nc2ccccc2s1
COCCOCC1CCCN(CC(O)c2ccccc2)C1
Cn1ccc2c3c(=O)cc(-c4ccccc4)[nH]c3ccc21
OC(COc1ccccc1)CN1CC=C(c2cccc3c(=NOCCN4CCOCC4)c4ccccc4oc23)CC1
COc1cc(O)c2c(=O)n(-c3cccc(Cc4ccc(O)c(OC)c4)c3)ccc2c1
COC1C=COC2(C)Oc3c(C)c(O)c4c(O)c(c5c(nc6c7ccccc7ccn65)c4c3C2=O)NC(=O)C(C)=CC=CC(C)C(O)C(C)C(O)C(C)C(OC(C)=O)C1C
CON=Cc1c(N)ncnc1N1CCC(NC(=O)Nc2ccc3[nH]ncc3c2)C(CO)C1
COc1cc2ncnc(Oc3cccc(NC(=O)Nc4cc(C(C)C)on4)c3)c2cc1OC
O=C(Cc1ccccc1)N1CCC2(CC1)OCC(c1ccccc1)O2
COc1ccc(-c2nc(CNCC(C)N3CCCC3=O)co2)cc1
COc1cccc(C(=O)Nc2snc(C(C)C)c2C#N)c1
C1=C(Cc2ccccc2)CCN(CCCCN2CCCCC2)C1
N#Cc1ccc(Nc2c(F)c(F)nc(N3CCCC3)c2F)c(Cl)c1
Clc1ccc(OCc2nnc(-c3ccco3)o2)c2ncccc12
Cc1cccn2c(=O)c3cc(C(=O)NCc4ccncc4)c(=N)n(Cc4cccc(Cl)c4)c3nc12
CCCc1c(C(=O)NCC2CC2)sc2c(=O)n(Cc3ccc(C(C)C)cc3)nc(C)c12
N#CC1(NC(=O)COC(=O)c2ccc([N+](=O)[O-])cc2Sc2ccccc2)CCCCC1
CC(C)C1=C2c3cccc4[nH]c(Br)c(c34)CC2N(S(C)(=O)=O)C1
CC(=O)NC1C(OCc2ccccc2)OC(CO)C(O)C1OCC(=O)NC(C)C(=O)NC(CCC(=O)NCCCCNc1c2ccccc2nc2cccc([N+](=O)[O-])c12)C(N)=O
O=[N+]([O-])C1=CC=c2cc3ccccc3nc2=NOC2CC3(CCN(Cc4ccccc4)CC3)OC(COCC3CC3)C12
CN(Cc1ccc(-c2ccccc2-c2nn[nH]n2)cc1)c1cc(C2CC2)ncn1
CC1C2CC3=C4C=C(N(C)C)C(=O)C=C4C(O)CC3C1(C)CC2O
Cc1cccc(CSc2nnc(SCC(=O)NCc3ccco3)s2)c1
CCCOc1ccc(-c2nc(CN3CC=C(c4ccccc4)CC3)co2)cc1
Cc1[nH]c2ccccc2c1C(=O)N1CCCC1C(=O)O
CC(C)C(NC(=O)Nc1cccnc1)C(=O)N(C)C(Cc1ccccc1)C(=O)NC(CCC(N)=O)C(=O)NC(CC(N)=O)C(=O)C1(C)CO1
O=C(CN1CCN(c2ccc(F)cc2)CC1)N1CCC(c2nc3ccccc3s2)CC1
CNc1nn2c(C)c(C(=O)OC)c(C)nc2c1S(=O)(=O)c1ccccc1C#N
COc1ccc(Br)c(C=CC(=O)OCC(=O)Nc2cc(C)on2)c1
CC1=C(C(=O)OCc2ccccc2)C(C(=O)OCC(=O)NC2CCCC2)C(c2ccccc2)C(C(=O)OCC(=O)c2cccnc2)=C(C)N1
Cc1nnc2ccc(-c3ccc(Cl)cc3)nn12
Clc1ccc(OCCn2nnnc2Cn2ccnc2)cc1
CNc1cc(NCC(=O)O)cc(C(=O)NNC(=O)c2cc(Cl)cc(Cl)c2NC(=O)c2c(F)cccc2F)c1
COc1ccc(CCNC(=O)c2cccnc2Nc2cccc(Cl)c2C)cc1
Cc1ccc2c(c1)C(=NNC(=S)NC1CC(=O)Nc3c1cnn3C)C(=O)N2
Nc1nc2[nH]c(C(=O)NC(CO)Cc3ccccc3)cnc-2c(=O)n1
Cc1cccc2[nH]cc(C(=O)c3cccnc3)c12
CC(C)(C)c1cc(CSc2nc(=O)cc[nH]2)cc(C(C)(C)C)c1O
COc1ccccc1-c1ccc(CC(=O)Nc2nc(CCSCc3ccc(Cl)cc3)cs2)cc1
COc1ccc(C2c3c(oc4cc(O)ccc4c3=O)C(=O)N2CCc2c[nH]c3ccccc23)cc1OC
CC=CCOC(=O)C(N)C(C)OC(C)=O
CCCCNC(=O)Oc1ccc2c(c1)CCC2
Cn1cc(C(=O)N2CCOC(Cc3cccc(F)c3)C2)cn1
CCOC(=O)CCCCC=CCCCCCCCCCOC(=O)C=Cc1ccc(O)cc1
CCCCCn1c(=O)c2cc(C(=O)O)ccc2c2ccccc21
COc1ccc(C(c2nc3ccc(Cl)cn3c2Nc2cccc3c2CCCC3)c2c(O)cccc2Br)cc1
CN1Cc2ccccc2-c2cc(CN3CC(C)(C)C3)ccc21
Clc1ccc2[nH]c3c(Cl)cccc3c2c1
O=C1OC2C=CC(CN3CCN(C(=O)C4CCCc5ccccc54)CC3)C1C2
CS(=O)(=O)NCCCNc1cc(-c2cncc(NCCN3CCOCC3)n2)ccn1
CSc1nn(C2CC2)c2[nH]c(C)nc(=O)c12
Cc1cc(C2CCCN2C(=O)NCc2cnn(C)c2)nc2ccccc12
Cc1c(-c2ccccc2-c2ccc(C(F)(F)F)cc2)c(=O)oc2ccc(OC(=O)N(C)C)cc12
O=C(NN=Cc1c[nH]c2ccccc12)c1ccccc1[N+](=O)[O-]
CCCCCCCCCCCNCCOc1ccc(C=C(C#N)c2noc(-c3ccccc3)n2)cc1
COc1cccc(-c2cc3ncn(C)c(=O)c3c(NC(C)C)n2)c1
O=C1c2c(c3nc[nH]c3[nH]c2=O)NCCN1C1CCCCC1
COCCn1c(SCC(=O)c2cc(C)n(CC(=O)O)c2C)nc2ccccc21
Cn1c(C#N)ccc1-c1csc(-c2ccccc2)n1
CN(C(=O)C=Cc1ccc(Cl)cc1)C1CCC2(O)C3Cc4ccc(O)c5c4C2(CCN3CC2CC2)C1O5
c1ccc(N=C2CCCC2)cc1
Cc1ccc(N2CCN(Cc3csc(-c4ccc(F)cc4)n3)CC2)cc1
Cc1[nH]cnc1-c1nccn1CC(=O)O
CCC1(F)CC(C(=O)NCc2cc(C(F)(F)F)cc(C(F)(F)F)c2)N(C(=O)Nc2cn(C(N)=O)c3ccccc23)C1
CCCNC(=S)NN=C(CC)c1ccsc1
CC(C#Cc1cccc(C(F)(F)F)c1)(c1ccccc1)n1ccnc1
CCCSc1nnnn1C1CC(O)C(CO)O1
COC(=O)c1ccc(CCNC(=O)CN2C(=O)NC3(CCCc4ccccc43)C2=O)cc1
NC(=O)N(O)CC1=Cc2ccc3occc3c2OC1
CC(C)c1cc(CNC(=O)CC(C)c2ccccc2)on1
Clc1cccc(C=NCCN2CCOCC2)c1Cl
O=C(CC1SC(N2CCCC2)=NC1=O)Nc1ccc(C(=O)Nc2cc(Cc3ccccc3)ccc2O)cc1O
CCn1cc(-c2ccc(C)c(OC3CCN(c4ncc(C)cn4)C3)c2C)cn1
C(=Cc1ccc(OCc2ccccc2)cc1)c1ccccc1
CC(C)OP(=O)(OC(C)C)N1CCOc2c(F)cc(-c3ccccc3)cc21
COCc1nc(-c2ccc(-c3cccnc3)cc2)c2ncccn12
COC(=O)c1sc(-c2cccc(C)c2)cc1S(=O)(=O)Nc1nc2ccccc2[nH]1
CCCCCCCCCCCCCCCCC1C(=O)C(CO)C(C(C)O)N=C1C
CC(CCS(=O)(=O)c1ccccc1)Nc1ncnc2c1ncn2C1CN(Cc2ccc(Cl)c(Cl)c2)CC(CO)O1
c1ccc2c(c1)[nH]c1ccc3cccn3c12
COc1ccc(C(=O)OCCc2cscn2)cc1
CC(C)(C)CC1NC(C(=O)NCc2cccc(Cl)c2)C(c2cccc(Cl)c2F)C12C(=O)Nc1cc(Cl)c(F)cc12
Cc1nc(N)cc(-c2cccnc2)n1
COc1ccc(-c2cc(C=O)c(O)c(OC)c2)cc1
CC(=O)NCC(=O)NCc1ccc(NC(=O)NCc2ccccc2)cc1
Cc1ccccc1NC(=O)Nc1sc(C(=O)c2ccccc2)c(N)c1S(=O)(=O)c1cccc([N+](=O)[O-])c1
Cc1ccc(NC(=O)N(CCl)N=O)cc1Cl
CCOC(=O)c1nnc2ccc(-c3cccs3)nn12
COC(=O)C(Cc1ccccc1)NC(=O)C(C)C(CC(C)C)Sc1ccccn1
Nc1ncc(-c2ccco2)c(C2CCNCC2)n1
CCOC(=O)C(=O)Nc1sc(C(=O)NC(C)C)c(C)c1C#N
O=C1NCCCN1Cc1cccc(-c2ccc(-c3nc4ccccc4s3)s2)c1
Fc1ccc(CN2CCN(c3cnccn3)CC2)cc1
Nc1cccc(-c2ccc(-c3nc4ccccc4[nH]3)cc2)c1
COC(=O)C1=CC2Oc3ccc(Br)cc3C2CC1
CCCCCCc1cn(Cc2ccc([N+](=O)[O-])cc2)nn1
CCCCCCCCCCCCc1cc2cc([N+](=O)[O-])ccc2[nH]1
CCCCNC(=O)c1cn2ncnc(Nc3cc(C(=O)NC4CCOC4)ccc3C)c2c1C
COc1ccccc1OCC(=O)Nc1ccc(-c2nc3c(sc4ccc(C#N)cc43)c(=O)n2C)cc1
NC(CCCCCc1ccc(S(=O)(=O)c2ccccc2)cc1)C(=O)O
COc1ccc(C(=O)CSc2nnc(-c3ccc(F)cc3)c(-c3cccs3)n2)cc1
NC1=NC(=O)C(=Cc2cccn2COCOCP(=O)(O)O)S1
CCCCCNc1c(NCCCOC(=O)NCCCOC(=O)C(C)C)c(=O)c1=O
NC(=O)c1c(NCc2cccnc2)c(Cl)c2oc3ccccc3c2c1O
C=C(C)C1CCC2(C(=O)NCCC(=O)O)CCC3(C)C(CCC4C5(C)CCC(OC(=O)CC(C)(C)C(=O)OC)C(C)(C)C5CCC43C)C12
O=C(OCCOc1ccccc1)c1cc2n(n1)C(c1ccc(Cl)cc1)CC(c1ccc(Cl)cc1)=N2
COCc1ccc(Oc2cc(Oc3ccc(C(=O)NC(C)C)cc3F)ccc2C#N)c(Cl)c1
CSc1ccc(C(=O)C(C#N)c2csc(-c3cc(Cl)ccc3Cl)n2)cc1
CC(=NNC(=N)N)c1c(-c2c(C)[nH]c3ccccc23)[nH][nH]c1=O
CC1(C)CCC2=C(O1)C(=NNC(=O)c1ccccc1Cl)c1ccccc1C2=O
CN(C)C(=O)CN1CCC(CN2CCC(Oc3ccc(C(=O)N4CCCC4)cc3)CC2)CC1
Cc1ncsc1CCSCCCCC(=O)N(CC(=O)O)Cc1ccccc1
CCOC(=O)c1nn2c(NC3CCCCC3)cc(-c3ccco3)nc2c1C#N
Cc1c2ccc(Br)cc2c(C(=O)O)n1Cc1ccccc1
Cc1cnn(CC2CCCN2C(=O)c2cn[nH]c2)c1
COc1ccc(CNC(=S)NC(=O)CC(C)C)cc1Cl
N#Cc1cn2c(c1-c1ccc(O)cc1N)-c1n[nH]cc1CC2
c1cc2c(cc1CCNC1CCOCC1)OCCO2
O=C(Nc1ccccc1Oc1ncccc1-n1cncn1)c1ccc(N2CCC3(CCc4ccccc4O3)CC2)cn1
O=C1c2ccccc2-c2c1c1ccc([N+](=O)[O-])cc1c(=O)n2-c1c(Cl)cccc1Cl
Nc1ncnc2c1ncn2C1C=C(CO)C(O)C1CO
CC1(C)Oc2nc3c(CCCCCCCNC(=O)c4ccccc4)cccc3n2C1O
O=C1SC(=CC=Cc2cccc([N+](=O)[O-])c2)C(=O)N1CCc1ccccc1
CC1(C(=O)NCc2ccc3c(c2)OCO3)Cc2c(-c3ccccc3)ccnc2O1
CC(C)c1[nH]c(C=C2C(=O)Nc3ccc(Cl)cc32)c(C(=O)O)c1C(=O)NCc1ccccc1
COc1ccc(CCNC(=O)c2sc3nc(C)c(C(=O)Nc4cccc(F)c4)c(-c4cccs4)c3c2N)cc1OC
CC(C)=Cc1c(CC(=O)O)c2c(Cl)ccnc2n1S(=O)(=O)c1ccc(Cl)cc1
CCC1CCC(c2ccccc2)(c2ccc(N)cc2)NC1=O
CC1CCN(C(=O)COCC(=O)NN=Cc2ccc(O)cc2)CC1
CCCCn1cnc2c(N)nc3c(NCCCCO)cccc3c21
CCCCCNC(=O)CC(O)C(CC(C)C)NC(=O)C(Cc1ccccc1)NCCc1nc(C)[nH]c1C
COc1ccc(C(=C(C#N)C#N)c2cc(OC)c(OC)cc2OC)cc1
O=C(Nc1ccc(Cl)cc1)c1ccc2c(c1)C(=O)N(Cc1cccnc1)C2=O
c1ccc(N2CCN(Cc3noc(C4CC4)n3)CC2)cc1
CCCCc1ccc(CCC(C)=O)cc1
Cn1ccc(Nc2ncnc3ccc(Oc4cccc(F)c4)cc23)n1
OC1(c2cccc(Cl)c2)CCC2CN(CC1)Cc1ccccc12
CC(C)CN1CCNC(=O)C12CCN(Cc1csc(-c3ccc(F)cc3)n1)CC2
COC1C(O)OC(OC2OC=C(O)C3CC(OC(=O)C=Cc4ccc(O)c(CO)c4)C(O)C23)C(O)C1CO
CSc1ccc(-c2cc(-c3ccccn3)c(C#N)c(SCc3ccccn3)n2)cc1
COCc1cccc(C(=O)N2CCN(c3cccc(Cl)n3)CC2)c1
O=C(NN=Cc1cccc2c1OCCO2)c1cccc2ccccc12
CC1=CC(C)(C)NC(=S)N1C1CC2CCC1C2
CCCCNC(=O)n1c(=O)n(CC(=Cc2ccc([N+](=O)[O-])s2)C(=O)O)c2ccccc21
O=CCNC(=O)C1(OC(=O)c2ccco2)CCCCC1
Cc1ccc(NCC2CCC3CN2C(=O)N3c2ccccc2C)nn1
COc1ccc(Nc2cc(N3CCN(c4ncccc4C)CC3)n3ncc(C#N)c3n2)cc1OC
Cc1nc(-c2ccc(F)cc2)sc1-c1ccc2c(c1)-c1c(c(=O)n(Cc3ccccc3Cl)c(=O)n1Cc1ccccc1)CC2C
Cc1ccccc1OCC(=O)NNC(=O)c1ccc(F)cc1
Nc1nc(=O)c2ncn(C3OC(COP(=O)(O)OP(=O)(O)OP(=O)(O)OP(=O)(O)O)C(O)C3O)c2[nH]1
CC1(C(=O)O)CCC2(C)CCC3(C)C(=CC(=O)C4C5(C)CCC(OP(=O)(O)O)C(C)(C)C5CCC43C)C2C1
Cc1ccc2c(c1)C(=Cc1cc(C)n(CCCC(=O)O)c1C)C(=O)N2
CN(C)CCCNc1c2ccccc2nc2ccccc12
OC(CN(Cc1cccc(OC(F)(F)C(F)F)c1)c1cccc(Oc2ccccc2)c1)C(F)(F)F
CN(Cc1ccccc1)C(=O)COC(=O)Cc1ccc(Cl)cc1
Cc1c(C(=O)N2CCCCC2)oc2ccc(S(=O)(=O)N3CCCC3)cc12
N#CC1CCCN1C(=O)C1CCCCC1C(=O)N1CCOC(CCN)C1
Cc1cc(Br)cc(C)c1OCC(=O)NCC(=O)NC(c1ccccc1)c1ccccc1
COc1ccc(-c2cc(C(F)(F)F)nn2-c2ncc(Cl)cc2Cl)cc1
COc1cc(-c2ccc3c(NCCCN)nn(C(C)C)c3n2)cc(OC)c1OC
NC(=O)c1ccc(OCCOCCO)c(C(F)(F)F)c1
CC1(C)CC(c2ccccc2)(c2ccccc2)C(=O)NC1=O
Cc1cc(-c2nnc3n2-c2cccnc2Nc2ccccc2-3)ccn1
Cn1nc(-c2ccccc2F)c2c1CCN(C(N)=O)C2
O=C(CSc1ncnc2occc12)NCc1ccc(Cl)cc1
OCC1c2[nH]c3ccccc3c2CCN1Cc1ccc(O)c(-c2ccccc2)c1
Cc1cc(C)c(C(=O)CN2C(=O)NC(C)(CCc3ccccc3)C2=O)cc1C
CCC(C)C(NP(=O)(OCC1C=CC(n2cc(C)c(=O)[nH]c2=O)O1)Oc1ccccc1)C(=O)O
COc1ccc(C(=O)NC(C)CN2C(=O)c3ccccc3S2(=O)=O)cc1
COc1cccc(OCC(=O)Nc2nc3ccccc3n2Cc2ccc(Cl)cc2Cl)c1
COc1ccccc1NS(=O)(=O)c1ccc(NC(=O)C2CCCO2)cc1
CCCCCCCNc1cc(OC)ccc1C(=O)O
N#Cc1cnc(NC(=O)N(Cc2ccc(-c3cn[nH]c3)nc2)c2ccc(-c3cccnc3)cc2)cn1
CC1CC(C)C(OC2CCC(C)C(C)C2OC2OC(O)C(OC3OC(C)C(O)C(OC4OC(C)C(C(=O)O)CC4O)C3O)C2O)OC1O
CCN(CC)c1ccc2cc(C(=O)N(C)Cc3cc(C(F)(F)F)cc(C(F)(F)F)c3)c(=O)oc2c1
Cc1ccc(C2C3=C(CC(C)(C)CC3=O)NC3=C2C(=O)CC(C)(C)C3)cc1
N=C(N)NCCCC(NC(=O)C(Cc1ccc(O)cc1)NC(=O)C(Cc1ccccc1)NC(=O)C(Cc1ccccc1)NC(=O)C(Cc1ccccc1)NC(=O)C1CCCC1)C(N)=O
C=C=CN1CCc2cc(O)cc3c2C1Cc1cccc(c1)-c1c(O)c(O)cc2c1C(Cc1ccc(cc1)O3)N(c1ccc(F)cc1)CC2
COC(=O)NC1CC(C(O)c2ccccc2)C2(C)CCC3C(=O)N(c4ccc(OC5OC(C(=O)O)C(O)C(O)C5O)cc4)C(=O)C3C12
CC(=O)NCCC(=O)Nc1cc(CCC#N)nn1-c1ccc(Br)cc1
CCOc1ccc(N2CC(Oc3ccc(C(C)NC(=O)OCc4ccccc4)cc3)C2)cc1
Cc1cc2c(c(NS(=O)(=O)c3ccc4c(c3)C(CNS(N)(=O)=O)CC4)c1)N(C(=O)NCc1ccccc1)CC2
O=C(Nc1cccc2c1OCCO2)N(CCN1CCOCC1)Cc1cn(CC#Cc2ccccc2)nn1
O=C(Nc1cccc(Cl)c1)NS(=O)(=O)c1cccc(Cl)c1
CCC1(c2cccc(Cl)c2)CCC(=O)NC1=O
O=C(O)CC(NC(=O)CNC(=O)c1cc(O)cc(NC2=NCC(O)CN2)c1)c1cc(Br)cc(Br)c1O
CN1C(=O)C(=O)c2cc(S(=O)(=O)NCc3ccco3)ccc21
CCCNc1c(I)c(C)c(C(C=Cc2ccccc2)=NO)c(I)c1I
Cc1nnn(C(C)(C)C)c1Oc1ccc(Cl)cc1Cl
Cc1ccc(Cc2c3ccccc3c(Br)c3cc(N)ccc23)cc1
CC(NC(=O)N1CC(=O)Nc2cc(F)ccc21)c1cc(Cl)ccc1F
O=C(C=Cc1ccc(OCc2ccccc2)cc1)c1ccc(Cl)cc1
OCC1CC2CC1CN2CCOC(c1ccc(F)cc1)c1ccc(F)cc1
CCN(CC)C(=O)C1Cc2ccccc2CN1C(=O)C(NC(=O)C(NC(=O)OC(C)(C)C)C(C)C)C(C)C
Nc1nc(C2CC2)c2ncn(C3CC(O)C(CO)O3)c2n1
N=C(NO)NN=Cc1c(-c2ccncc2)nn(-c2ccccc2)c1-c1ccccc1
O=C(O)c1ccc(Cl)cc1NC1CCN(Cc2ccc(-c3cn(Cc4ccc(Cl)cc4)nn3)[nH]2)CC1
Cc1cc2c3c(-c4cccc(O)c4)c4ccccc4c4c3n(c2cc1C)C(=O)c1ccccc1O4
CC1COc2ccc(Cl)cc2N1S(=O)(=O)c1ccccc1
CCOc1ccc(C(NC(=O)C2CCN(CCCOc3ccc(F)cc3F)CC2)c2ccccc2)cc1
CC1(C)N=C(N)N=C(N)N1c1ccc(OCCOc2c(Cl)cc(-n3ncc(CC(=O)O)c3Cl)cc2Cl)cc1
O=C1C2CC=CCC2=C(c2ccc3ccccc3c2)N1Cc1ccccc1
CC(NC(=O)NCc1ccccc1)C(=O)O
CS(=O)(=O)N1CCC(N(Cc2cccs2)C(=O)Nc2ccc(C#N)c(C(F)(F)F)c2)CC1
O=C1Cc2ccccc2N1CC1CCN(CC(O)COc2ccccc2)CC1
COc1ccc(-c2nn(-c3ccccc3)cc2C(=O)N2CCN(c3ccccc3Cl)CC2)cc1
Nc1nc(N)c2c(CNc3ccc(C(=O)NC(CCC(=O)O)C(=O)O)cc3)c[nH]c2n1
CC(C)c1ccc(NC(=O)CCCCC(=O)NNC(=O)c2ccccc2)cc1
Cc1ccc(S(=O)(=O)OCC2OC(n3ccc(=O)[nH]c3=O)CC2O)cc1
COCc1cccc2c1CCC1C2CCCN1C
CC(C)(C)c1ccc(-n2ccc3ccc(N(Cc4nn[nH]n4)Cc4c[nH]nc4-c4ccc(Cl)cc4)cc32)cc1
Cc1ccc(C(O)(C#Cc2cccc(OC(F)(F)F)c2)c2cncn2C#N)cc1-c1cccc2ccccc12
CCOC(=O)c1sc2nccc(Cl)c2c1N
CCN(CC)CCOc1ccccc1Nc1nccc(N2CCN(C)CC2)n1
O=C(O)C1Cc2cc(O)c(O)cc2CN1
Nc1nc(=O)n(C2OC(C(=O)OCc3ccccc3)C(O)C2O)cc1I
Cc1cccc(CN2CCc3ncnc(C4CC4)c3CC2)n1
COc1ccc(C(F)(F)F)cc1-n1c(CCC(=O)O)ccc1-c1cc(-n2ccnc2)nc(N)n1
COc1ccc(-c2cccc(-c3[nH]c(N)nc(=O)c3C#N)c2)cc1
COc1ccc(C(=O)Nc2ccc(NC(=O)C(C)C)c3ccccc23)cc1
CC(C)C1CCC2(C)C(O)CC3(C)C(CCC4C5(C)CCC(OC6OC(CO)C(O)C(OC7OCC(O)C(O)C7O)C6OC6OC(CO)C(O)C(O)C6O)C(C)(C)C5CCC43C)C12
Cc1cnc(C(=O)NCC(c2ccco2)N2CCN(C(C)C)CC2)cn1
COC(=O)c1ccccc1NC(=O)NCC1(c2ccc(Cl)c(C)c2)CCOC1
CC(C)(C)OC(=O)NC(Cc1ccccc1)P(=O)(O)CC(Cc1ccccc1)C(=O)NC(CCCNC(=N)N)C(=O)NCc1ccccc1
CC1OC(OC2CCCc3c(O)c4c(c(O)c32)C(=O)c2ccccc2C4=O)CC(N)C1O
COc1cc(CCn2c(=N)n(CC(=O)OC(C)(C)C)c3c(C)cc(C)cc32)cc(OC)c1OC
CSC1OC(C(N)CC(O)C(O)Cc2cc(N)ccc2N)C(O)C(N)C1OC1OC(CN)C(O)C(O)C1O
O=S(=O)(c1ccc(Cl)cc1)N1CCc2ccccc2C1
Cc1cc(C)c(O)c(C)c1
O=C(Nc1ccc(-c2ccnc(NCC(CCN3CCC(O)C3)c3ccc(Cl)c(Cl)c3)n2)cc1)Nc1cc(Cl)c(Cl)s1
Cc1cccc(N(C)C(=O)C2CCN(S(=O)(=O)c3cccs3)CC2)c1C
CCC(C)C1C(=O)NC(C2Cc3ccccc3C2)C(=O)N1C(C(=O)NC(C)(C)C)c1ccc(C)nc1
Oc1cccc2ccc3ncn(-c4ccc(F)cc4)c3c12
CCOC(=O)C1=C(C)N(C)C(=N)C(C#N)C1c1ccc(C)cc1
CCCCn1c(=O)c2cc(Cl)ccc2n2c(SCC(=O)Nc3ccc(C(C)=O)cc3)nnc12
CC(C)(C)C1=NN(c2ccccc2)C2(S1)C(=O)C(C(C)(C)C)=NN2c1ccccc1
COC(=O)c1ccc2c(c1)[n+]([O-])c1ccc(C)cc1[n+]2[O-]
COc1cc2nc(NCCCCCCCNc3c4c(nc5cc(Cl)ccc35)CCCC4)nc(N)c2cc1OC
c1ccc(CN2CCC(C3COCCN3Cc3cc[nH]n3)CC2)nc1
NC(=O)Cn1cc(NC(=O)c2ncc(Cl)cc2Cl)cn1
Cc1ccc(-c2nn3c(COc4cc(C)nc5ccccc45)nnc3s2)cc1
c1ccc(OCc2nccc(-c3ccccn3)n2)nc1
CC(=O)Nc1ccc(C(=O)OCc2ccc(OCC(O)CNC(C)C)c(OC(C)=O)c2)cc1
NC(=S)NN=Cc1ccco1
COc1c(C)c(O)c(CC=C(C)C)c(O)c1Cc1cc(CC=C(C)C)c(O)c(CC=C(C)CCC=C(C)C)c1O
COC(=O)c1ccc(CC(N)C(=O)N2CCCC2)cc1
COc1cc(Br)cc(C(=O)Nc2ccccc2C)c1OCC(=O)Nc1ccc(NC(C)=O)cc1
CN1C(=O)c2ccccc2Cn2c(C(COc3no[n+]([O-])c3N)OCc3ccccc3)nnc21
O=S(=O)(NC1CCC(CCN2CCC(c3coc4ccccc34)CC2)CC1)c1cccc(Cl)c1
COc1cnc2ccc(=O)n3c2c1C(O)(CC12CCC(NCc4ccc5c(n4)NC(=O)CO5)(CC1)CO2)C3
CC(C)CC(=O)c1cc(C(=O)CCC(=O)O)cc(C(c2c(O)cc(O)c(C(=O)CC(C)C)c2O)C2C(=O)OC(C(C)C)C2=O)c1
CC(C)CN(C(=O)CSc1nc2c(sc3ccccc32)c(=O)n1-c1ccc(Cl)cc1)C1CCS(=O)(=O)C1
CC1CCN(C(=O)CCCC(=O)Nc2nnc(N3CCCCC3)s2)CC1
COc1ccc2nccc(C(O)CN3CCC(NCCOc4ccc(C(F)(F)F)cc4)CC3)c2c1
Cn1c(-c2ccc(Cl)cc2)nc2c1c(=O)[nH]c(=O)n2C
CCCC1OC2CC3C4CCC5OC6CC7(C)OC(C)CC(OC6CC5(C)C4CCC3(C)C2C1O)C(CO)(C(=O)Nc1ccccc1)O7
COc1cc2c(cc1NC(=O)CCN1CCOCC1)ncc1c(C)nc(-c3cccs3)n12
O=C(O)Cc1cn(Cc2ccc(Cl)c(O)c2)c(=O)c2cc(F)ccc12
COc1ccccc1CNC(=O)C(Cc1ccccc1)NS(=O)(=O)c1ccc2c(c1)oc(=O)n2C
CC1(C)C2CCC1(CS(=O)(=O)N1CCN(c3ccc(F)cc3)CC1)C(=O)C2
Cc1cn(C2CC([N-][N+]#N)C(C[N+](C)(C)C)O2)c(=O)[nH]c1=O
CC(C=CC=CC(=O)c1c(O)cc(CCCCC=Cc2ccccc2)oc1=O)=CC(C)CCO
CCCCOc1ccc(C(=O)CCC(=O)NC(CCC(=O)O)C(=O)NCc2ccncc2)cc1
CC(C)c1c(Sc2cc(C(F)(F)F)cc(C(F)(F)F)c2)n(SCP(=O)(O)O)c(=O)[nH]c1=O
O=c1oc2cc(-c3cc4ccccc4[nH]3)c(F)cc2c2c1CCCC2
COCCNC(=O)Nc1onc2ccccc12
Cc1ccc(S(=O)(=O)N2C3CCCC2C(NC(=O)CC(C)(C)C)C(C)C3)cc1
O=C(O)COC(=O)CCCCCCCc1ccc(CCCCCCS(=O)(=O)O)s1
Cc1ccc(Cn2cc(NC(=O)c3ccco3)cn2)o1
COc1ccccc1-n1c(SCC(=O)Nc2ccc3c(c2)OCCO3)nnc1-c1ccco1
CCOCCn1c(SCC(=O)Nc2sc(C)c(C)c2C(=O)OC)nnc1-c1ccco1
CON(c1ccccc1)S(=O)(=O)c1ccc(C(=O)Nc2cccc(C)n2)cc1
COc1ccccc1-c1cc2ccccc2c(C(=O)N2CCC(=O)CC2)n1
CCCCCc1c(C)nc(CCCC)c(C(=O)OC)c1C
COc1cc(Nc2nccc(Nc3ccc4c(cnn4CCN4CCCC4)c3)n2)cc(OC)c1
CC(C)CC1NC(=O)C2CCCN2C(=O)CNC(=O)C(Cc2ccccc2)NC(=O)C2CCCN2C(=O)C2CC(O)CN2C(=O)CCNC1=O
Cc1ccc(-c2cc(C(=O)Nc3c[nH]nc3-c3ccc(Cl)cc3)[nH]n2)cc1
CC=C(C)C(=O)OC1CC(O)C23CC(CC(OC(=O)C1(C)CO)C1(C)C(O)CC(OC(=O)C(O)c4ccccc4)C4C(C)(C)C(O)CCC421)C(C)(C)O3
CN(C)CCCN(Cc1cc(Br)cc2[nH]c(=O)c(O)nc12)CC1CC1
C=CCNc1c(C#N)c(OCC)nc2c1sc(=O)n2C1CCCC1
CC(=O)NCC1CN(c2ccc(N3CCN(C(=O)C(=O)C=Cc4ccsc4)CC3)c(F)c2)C(=O)O1
CCCCCCCCCCn1cc(CN(C)C2CCN(CC(C)C)CC2)c(=O)[nH]c1=O
N#Cc1cnn(-c2cccc(NC(=O)c3ncc(Cl)c(Cl)c3C#N)c2)c1N
CN(Cc1cn(-c2ccc(OC(F)(F)F)cc2)nn1)c1cnccn1
CCOC(=O)c1cc2c(=O)n3cccc(C)c3nc2n(CCCOC)c1=NC(=O)c1cccc(OC)c1
Cc1cnc(NCCCC(=O)NCc2cc(-c3ccc(C(F)(F)F)cc3)no2)nc1N(C)C
S=C(Nc1cccc(Br)c1)Nc1cc(-c2ccc3c(c2)OCO3)on1
Cc1cc(-c2nn[nH]n2)ccc1Oc1cc(C#N)cc(C#N)c1
Cc1oc(C)c(C(=O)N2CCN(C(=O)c3ccco3)CC2)c1C
FC(F)(F)c1cn2cc(N3CCOCC3)ncc2n1
CS(=O)(=O)N(CCC(N)=O)Cc1ccc(-c2c3ccc(=O)cc-3oc3cc(O)ccc23)cc1
COc1ccc(NC(=O)CSc2nc3ccc(NC(=O)c4cccs4)cc3s2)cc1
Cc1ccsc1C(=O)NCc1c(C)oc(C)c1C
O=C(O)C1CC2CC(OCc3nc(-c4cccc(Cl)c4)sc3Cl)CC3CCCCC3C23CCC1N3CC1CCCC1
Cn1cc(S(=O)(=O)Nc2ccc(N3CCN(C4CC4)CC3)c(F)c2)ccc1=O
Oc1c(C(Nc2ccc(Oc3ccccc3)cc2)c2ccsc2)cc(Cl)c2cccnc12
CCn1cc(C(=O)NC(C#N)C(C)(C)C)cn1
CCOc1ccc(NC(=O)Nc2ccc(-c3nc(N)c4sccc4n3)cc2)cc1
Cc1cnc(NC(=O)C2c3ccccc3Oc3ccccc32)s1
C[n+]1cccc2c3ccccc3ccc21
Cc1cc(N2CCC(N3CCCC3C)C2)ccc1N1CCCC2(CCC(=O)N2C)C1=O
CN1C(=O)c2ccccc2C(NC(=S)NN=C2C(=O)N(C)c3ccccc32)C1=O
CC1(O)C(O)C(CO)OC1n1ccc2c(N)ncnc21
CC1(C)OC(OCCCc2ccccc2)=NC1=O
CN(C)S(=O)(=O)c1cccc(-c2ccc(CC(NC(=O)CO)C(=O)Nc3ccc(Cc4ccccc4)cc3)cc2)c1
C=CCn1c(NC)nc2c(c1=O)C(C)(C)Cc1cc(OC)c(OC)cc1-2
COc1cc(NS(=O)(=O)c2cccc3cccnc23)cc(C(=O)Nc2cc(C(=O)O)ccc2OC)c1
O=C(c1sc2cc(C(F)(F)F)ccc2c1Cl)N1CCOCC1
CN=C1C(O)C(OC(C)c2ccc(Cl)c(F)c2)C2CCN1Cc1cc(Cl)ccc1C2
CN1CCN(CC(CSc2ccccc2)NC23CC4CC(CC(C4)C2)C3)CC1
CC1CCC2CC(=O)N(C)C3OC4(C)CCC1C23OO4
CCS(=O)(=O)Nc1ccc(CC2CCN(Cc3ccccc3)CC2)cc1
C=C(C)C1CCC(C)=CCCC2(C)CC3(C)CCC2(C)C(C(C)CCC(=O)O)C(C)(C)C3=CC1O
CC(C)NC(=O)C1CC(NC(=O)c2ccc(C(=N)N)cc2)CN1C(=O)CC(c1ccccc1)c1ccccc1
COc1cc([N+](=O)[O-])ccc1-c1nc2cc([N+](=O)[O-])ccc2[nH]1
O=C1CC=C2Oc3c(ccc4ccccc34)C2O1
COc1ccc(F)cc1S(=O)(=O)NCC(C)CN1C(=O)NC(CCc2ccccc2)C1=O
CNC(=O)c1cc(C)nc(SCC(=O)OCC(=O)N2CC(C)OC(C)C2)c1
Cc1cc(C(F)(F)F)nc(-n2nc(C)cc2C)n1
CC(C)CC(NC(=O)C(N)C(C)C)C(=O)NC(C(=O)NC(Cc1c[nH]c2ccccc12)C(N)=O)C(O)CC(=O)O
NC(CC(=O)N1CCC(n2cncn2)CC1)Cc1cc(F)c(F)cc1F
O=C(OCc1ccccc1F)C1(O)CCC(NCc2ccc3[nH]cc(Cl)c(=O)c3c2)CC1
CSc1[nH]c2c(-c3ccc(Cl)cc3)ncn2c(=N)c1S(=O)(=O)c1ccc(Cl)s1
COc1ccc(CCNC(=O)N(C)CC2OC(n3ccc(=O)[nH]c3=O)C(O)C2O)cc1OC
Clc1ccc(-c2nnc3n2-c2ccccc2Nc2ccccc2-3)c(Cl)c1
C=CCCC(=O)N1CCC(CN2C(=O)CCn3nc(-c4ccc(C(F)(F)F)nc4)cc32)CC1
Cc1occc(=O)c1NC(=O)OCc1ccc([N+](=O)[O-])o1
O=C(NCc1ccccc1)C(Cc1ccccc1)N1CCn2cc(-c3ccccc3)nc2C1
CC1(Cc2ccc(Oc3ncc(C(F)(F)F)cc3Cl)cc2)CCSC(N)=N1
CCC(COC)(COC)NCc1nc(-c2c[nH]c3cc(F)ccc23)ccc1F
COc1cc2c(c(OC)c1OC)-c1c(cc3c(c1OC)OCO3)C(CCCCCCCc1cccc(OCCCN3CCC(C)CC3)c1)O2
NC(CC(=O)N1CCOCC1)Cc1cccc2[nH]ncc12
O=C1Nc2ccc(Cl)cc2N(CC2CCCCC2)c2ncccc21
Cc1ccc(CC(=O)Nc2ccc(C)cc2)cc1
COc1cc2c(cc1-c1ncnn1C)CCNC2
O=C(NCCC1=CCCCC1)C1CCN(S(=O)(=O)c2ccc(Cl)cc2)CC1
O=C(OC(Cn1ccnc1)c1ccc(F)cc1)c1ccccc1
Cc1ccc(CSc2nc(-c3ccccc3F)cc(C(F)(F)F)n2)cc1
O=C(Oc1c(O)cc(C2Oc3cc(O)cc(O)c3CC2OC(=O)c2ccc(O)cc2)cc1O)c1ccc(Cl)cc1
CCCCCCCCC=C1C(=O)OC(C)(C(F)(F)F)C1=O
CC1C2Cc3ccc(NC4=NC(NCCOC5CCOCC5)=NC[P+](C)(C)C4)cc3C1(C)CCN2CC1CC1
N#Cc1ccc(S(=O)(=O)N2CCCN(C(=O)c3ccccc3F)CC2)cc1
CCC1CCCCN1CN=C(C)c1ccc(Br)cc1
Cc1ccccc1CNS(=O)(=O)c1ccc2c(c1)NC(C(=O)NO)CC2
CC(=O)NC1C(NC(=NC(N)=O)NC(C)(C)C)C=C(C(=O)O)OC1C(O)C(O)CO
c1ccc2c(c1)CN(Cc1cccc3ccccc13)C2
CCCCCCCCCCCCCCCCCCOCC(COP(=O)(O)OC)OC
COc1ccc2ccc(C=O)cc2c1
COc1ccc(COCC(C)NCCC(c2ccc(F)cc2)c2ccc(F)cc2)c(Cl)c1
Nc1nnnn1N=Cc1cc(Cl)ccc1O
Cc1ccc(-c2nc3ccccn3c2C(=O)NNC(=S)Nc2ccccc2)cc1
CC(C)CC(NC(=O)C(CCCCN)NC(=O)C(Cc1ccccc1)NC(=O)C(CCC(=O)O)NC(=O)C(Cc1ccccc1)NC(=O)C(CC(=O)O)NC(=O)C(=O)O)C(N)=O
Cc1c(C(=O)N2CCCC(c3ccncn3)C2)oc2ccc(F)cc12
COc1ccccc1NC(=O)CSc1nc2c(c(=O)n1-c1ccc(C)c(F)c1)SCC2
CC(CCc1ccccc1)NS(=O)(=O)c1ccc(C=NO)cc1
CC1OC(C)C(c2ccc(Oc3ccccc3)cc2)C(c2c(O)c(O)c3oc(-c4ccccc4)cc(=O)c3c2O)O1
CC(=O)N(C)Cc1noc(C2CON=C2N)n1
COC(=O)C1=CN(C=O)C2CC1C1C(=O)C(=O)N(c3ccc(C#N)c(C(F)(F)F)c3)C12
CCOC(=O)c1nnc(-c2sccc2C)nc1NCc1ccccc1Cl
CCCCOc1ccc(-c2nsc(=O)o2)cc1
Cc1cnc2c(n1)sc1ccccc12
Cc1ccc(C)c2c1NC(=O)C2=NNC(=O)Nc1ccccc1
CCC(COC)NCc1coc(-c2cccc(C(F)(F)F)c2)n1
Cc1nn(C(C)C)cc1S(=O)(=O)NC1CCC(CCN2CCc3ccc(C#N)cc3CC2)CC1
CC1(C)C=C(N2CCCCC2=O)c2cc(Cl)ccc2O1
CC(C)CCCC(C)C1C(ON)CC2C3CCC4C(C)(CO)CCCC4(C)C3CCC21C
CNC(=O)NNC(=O)C(=O)NN=Cc1cccc(OC(F)F)c1
CCc1ccc(S(=O)(=O)NC2c3cc(NC(=O)C4CCCN4Cc4cccc(C(F)(F)F)c4)ccc3CCC2O)cc1
NCc1cnc(-c2ccc(-c3ccccc3Sc3ccncn3)cc2F)n(CCCCO)c1=O
NS(=O)(=O)c1ccc(Oc2ccc(C=C3SC(=S)N(Cc4ccccc4)C3=O)cc2)cc1
COC12CCC3(CC1CNC(=O)c1ccccc1Cl)C1Cc4ccc(O)c5c4C3(CCN1CC1CC1)C2O5
CN(C)Cc1ccc(Cn2cc(CNCCO)c3cc(C(F)(F)F)ccc32)cc1
CCc1ccc(NC(=O)c2ccccc2[N+](=O)[O-])cc1
COc1ccc(OCc2cccc(COc3ccc(CCC(=O)O)cc3)c2)cc1
CC(=O)OC1(C)CCC(C=CC=C2CC(O)CC(O)C2=O)CC1
Cc1ccc(S(=O)(=O)N2CCCc3ccccc32)cc1NC(=O)COc1ccc2c(c1)OCO2
COc1ccc(-c2ccccc2)cc1OC1CCN(C(C)=O)CC1
COC(=O)C(CC(C)C)NC(=O)N1CCCC(Oc2ccc(C)cc2)C1
CC(C)(C)C#CC1(C)Oc2cc(O)ccc2C(Nc2ccccc2)C1O
CCCCc1c(C(C)=O)nc(C)c(C(=O)OC)c1C
COc1cc(C=C2CCCC(=CC3CCCCC3)C2=O)cc(OC)c1OC
O=C1c2ccccc2-c2oc(=O)c3ccccc3c21
CCOC(=O)N1CCC(NCc2ccc3[nH]c(C)nc(=O)c3c2)CC1
O=C(CCCl)Nc1ccc(S(=O)(=O)Nc2ccccn2)cc1
CC1(C)CC(NC(=O)c2ccc(Br)cc2)CC(C)(C)N1
COc1ccc(-c2cccc(C(=O)C=C(O)C(=O)O)c2)cc1
C=C1CCC2C(C)(C(=O)OC)CCCC2(C)C1C(C)C
CC(=NO)c1sc(-c2ccc(Br)cc2)nc1C
Cc1c(C(=O)O)oc2c(CN3CCCC3CCc3ccccc3)cccc12
O=c1c(Nc2ccccc2Cl)noc2ccc([N+](=O)[O-])cc12
O=C(NCCn1c(=O)oc2cccc(Cl)c21)c1ccc(F)cc1
Cc1ccccc1-c1cc(CC2CC(=O)NC2=O)nn1-c1ccc(C(=O)N2CCCCC2)cc1
CCCCOC(=O)C(=Cc1ccc(O)c(OC)c1)COCC
Cn1nnnc1SCC(=O)Nc1ccc2nn(-c3ccccc3)nc2c1
CCOC(=O)C(=O)CC(O)C(CC(C)C)NC(=O)C(NC(=O)C(NC(=O)C(NC(C)=O)c1ccccc1)C(C)C)C(C)C
CCCCCCCCCNS(=O)(=O)c1ccc(OCc2ccccc2)c(C(=O)O)c1
O=C(CSC1=Nc2ccccc2N=C(c2cccnc2)N1)Nc1ccc(O)cc1
O=c1[nH]nc(-c2cccc(Cl)c2)cc1O
O=C(CSc1nnc(-c2ccccc2)n1Cc1ccco1)Nc1cc(F)ccc1F
COc1ccc(C(=O)NCC(=O)OCC(=O)NC2CCS(=O)(=O)C2)cc1OC
CN(C)C=NC1CC2c3ccccc3C1c1ccccc12
CC(=O)c1cc(C(C)(C)C)c(SCC(=O)Nc2nc3ccccc3s2)c(C(C)(C)C)c1
CN1C(=O)C(c2ccc3ccccc3c2)CC1C(=O)N1CCC(c2ccc(C#N)cc2)CC1
CC(n1cnnc1CN(CCN1CCCCC1)C1=CC=C1Cl)C(F)(F)F
O=C(COC(=O)CCC1SCC2NC(=O)NC21)NC1CCCCC1
CC1CCN(S(=O)(=O)c2c(-c3ccc(Br)cc3Cl)noc2C(N)=O)CC1
COc1cc(COc2ccc(-c3c(C(N)=O)c(N)nc4ccc(F)cc34)cc2)cc(OC)c1
CCN(Cc1nc(=O)c2ccccc2[nH]1)C(=O)COc1ccc(C)cc1
CC(C)c1cc(N2CCN(S(N)(=O)=O)CC2)n2nc(C(C)C)c(C#N)c2n1
OC(CN(Cc1cccc(OC(F)(F)C(F)F)c1)c1cccc(Oc2cccc(C(F)(F)F)c2)c1)C(F)(F)F
COc1ccc(CCN(C)CCCN(C)CCC(Cl)(CCc2cccc(Cl)c2)CNC(=O)c2ccc(Cl)c(Cl)c2)cc1OC
CCOc1cc(CN2C(=O)N(Cc3cccc(C=CC(=O)O)c3)C(C(O)c3ccccc3)C(O)C2Cc2ccccc2)cc(OCC)c1
COc1cc2oc(-c3ccc(OCCCCNCc4cc(OC)c(OC)c(OC)c4)cc3)cc(=O)c2cc1OC
NS(=O)(=O)c1ccc(NC2SCC(=O)N2c2ccc(Br)cc2)cc1
Cc1ccc(C(=O)NS(=O)(=O)c2cccc(C)c2)cc1
Cc1cc(O)c2c(=O)c(OC3OC(CO)C(O)C(O)C3O)coc2c1
CCOC(=O)c1c(C(C)=O)c(C)n(C(C)C)c1C
CCCCc1cc(C(=O)Nc2cccc(Cl)c2)n(C)n1
CCc1ccc(Nc2nnc(-c3ccc(OC)cc3OC)n2C)cc1
CC(=O)NCCNC1=NS(=O)(=O)c2ccccc2N1
Nc1noc2ccccc12
CC(NC(=O)c1cccc(F)c1)c1nc2ccccc2s1
Nn1c(SCC(=O)NC2CCCC2)nnc1C(C(=O)NCCO)c1ccccc1
O=C1CC2OC2C(C(=O)c2ccccc2)N1
CCCc1cc(C(C)=O)c(O)cc1OCCCCC(C)(C)C(=O)O
Cc1cn2c3c(=O)[nH]c(=O)n(CCCO)c3nc2n1CCCCc1cccnc1
CC(C)(ON=C(C(=O)NC1C(=O)N(S(C)(=O)=O)C1OC(=O)CCc1ccccc1)c1csc(N)n1)C(=O)O
CC(C)CC(NC(=O)c1ccc(C(=O)NC(C(=O)NC(Cc2ccccc2)C(=O)NC(Cc2ccccc2)C(=O)O)C(C)C)cc1)C(=O)NC(Cc1c[nH]c2ccccc12)C(=O)O
Cc1cccc(CNc2c3ccccc3[n+](C)c3ccccc23)c1
Cc1cccc(C)c1Nc1nc2[nH]c(-c3ccc(Cl)cc3)cc(=O)n2n1
CNc1ncnc(-c2cccnc2OC2CCN(c3ccc(OC(F)F)cc3)CC2)c1F
NNC(=O)CCCCn1c(=O)cnc2ccccc21
CC(C)CN(CC(O)C(Cc1ccccc1)NC(=O)C(NC(=O)COc1ccccc1)C(C)C)S(=O)(=O)c1ccc(N)cc1
O=C(Nc1ccc(F)c(F)c1)NC(CC(=O)N1CCOCC1)c1ccccc1F
CON=C1CCC(c2ccc(C)cc2)NC1
CNC(=S)NN=Cc1ccc(OC(=O)Nc2ccccc2)cc1
Cc1c(-c2nnc(COc3ccc([N+](=O)[O-])cc3)o2)nn(-c2ccc(Cl)cc2Cl)c1-c1ccc(Cl)cc1
CC(C)COC(=O)C1=CCCCC1C(=O)O
O=C(Nc1ccc(Nc2ccnc(Nc3ccc(S(=O)(=O)N4CCOCC4)cc3)n2)cc1)c1cccc(F)c1
CCNC(=O)C1OC(n2cnc3c(N)nc(C#CCCCc4ccccc4)nc32)C(O)C1O
CC1C=C(CCCCCCCCCCC2CCC(C3CCC(C(O)CCC(O)C(O)C(C)(C)O)O3)O2)C(=O)O1
CC1CCC2C(C)C(CC(=O)NC(Cc3ccccc3)C(=O)NCCCCC(=O)O)OC3OC4(C)CCC1C32OO4
CN1CC2CN(S(=O)(=O)c3cc(C(F)(F)F)cc(C(F)(F)F)c3)CC2C1
CCCCCCOC1C=CC(O)C(CO)O1
O=C(O)Cc1ccc(=O)[nH]c1
CCCCCCCCCCCCCCOC1COC(CO)C(O)C1O
O=C(NCc1ccccc1)c1cc(-c2ccc(Br)cc2)c[nH]1
Cc1ccccc1S(=O)(=O)C1(C)CCN(C(=O)COc2ccc3ncccc3c2)C1
CCn1c(=O)c2c3c(cnc2n(CC)c1=O)C(=O)C1=C(C3=O)C2CCC1C2
O=C(Cc1ccccc1)N1CCC2(CC1)C(=O)Nc1ccccc12
Cc1cccc(-c2nc3ncnc(N4CCCCC4)c3s2)c1
CCc1nnc2n1CCN(CCN(C)C(=O)c1cccnc1Oc1ccccc1)C2
Cc1cc(Oc2cc(C(=O)NC3CCCCC3)cc3ccccc23)c2ccccc2n1
Cc1ccc(NC(=O)Cc2cccc3ccccc23)cn1
CC(C)(O)CC(=O)N1CCC(CCCOc2ccc(C3=NOC(CCC(=O)NC4(C#N)CCC4)C3)cc2)CC1
CN(Cc1nc(=O)c2cnn(C3CCCC3)c2[nH]1)C1CCCCC1
COc1cc(NC(=O)C2=CN=C(c3ccccc3)c3ccccc3N2C)cc(OC)c1
CCCCn1nc(C)c2c(N)nc3ccccc3c21
CCCCCN(CC(=O)Nc1ccc(SC(F)(F)F)cc1)CC(=O)OCC
CC(=O)OC(CC1C(C)(O)C(OC(=O)c2ccccc2)CC2C(C)(C)C(OC(C)=O)CCC21C)C(O)C(C)CC(C)C1OC1C
CCc1ccc(NC(=O)C(CC(C)C)NS(=O)(=O)c2ccc3c(c2)c(=O)n(C)c(=O)n3C)cc1
CC(Cc1cccn1C)NC(=O)NCC1CCOCC1
O=c1cc(CO)[nH]c2ccccc12
CC(=O)Nc1ccc2c(c1)CNC(=O)N2c1cnc(C2CC2)c(S(=O)(=O)N(C)CC(F)(F)F)c1
NS(=O)(=O)c1ccc(NC(=O)C(Cl)(Cl)Cl)cc1
O=C(OCC(OC(=O)c1cccc(F)c1)C(CO[N+](=O)[O-])OC(=O)c1ccc(Br)cc1)c1ccc(F)cc1
O=C(C=Cc1ccc(O)cc1)OCC1OC(Oc2ccc(C(=O)C=Cc3cc4cc(O)ccc4o3)cc2)C(O)C(O)C1O
NCCN(CC1CCCCC1)C1CC2CCCCC2C(c2ccccc2)C1
CC(C)(O)C1CC(O)C2(C)C(O)C=C3C4CC(O)C(O)C(O)C4(C)CCC3C12C
COC(=O)c1c(SCc2ccccc2OC)[nH]c2ccccc2c1=O
CC(c1ccncc1)N1CC2CCN(C(=O)C3CC3)CCC2S1(=O)=O
CC12CCC(=O)N1C(C(=O)Nc1cccnc1)CS2
Cc1cccc(C(=O)Nc2c(C(=O)N3CCc4ccccc43)oc3ccccc23)c1
CCC(C)c1cccc(NC(=S)Nc2ccc3ncnc(N)c3c2)c1
c1cc(-c2nccn2-c2ccc3c(c2)OCO3)cc(N2CCNCC2)c1
COc1ccc(C2=Cc3cc(OC(C)=O)ccc3CC2(C)C)cc1OC
CN1CCN(c2nc3c(cc2-c2nc4ccccc4s2)c(=O)c2ccccc2c2ccccc23)CC1
CCCCc1ncc(C=CC(=O)c2ccc(F)cc2)n1Cc1ccc(C(=O)O)cc1
N=C(NO)c1cccc(C2CN(c3ccc(N)nn3)C(=O)O2)c1
Cn1nccc1-c1ccc2c(c1)nc(-c1ccncc1)n2C1CCCCC1
c1ccc(CSc2nnc(Cc3csc4ccccc34)o2)cc1
N#Cc1ccc(C2(c3nnnn3CCc3ccccc3)CCOCC2)cc1
COc1ccc2cc3[n+](cc2c1OCCc1ccccc1)CCc1cc2c(cc1-3)OCO2
Cc1cc(C(=O)NCC(=O)Nc2ccc(C)c(F)c2)no1
CC(=O)N1CCC2CC(c3ccc(C(F)(F)F)cc3)S(=O)(=O)CC2C1
COc1ccccc1N1CCN(CC(=O)N2c3ccccc3CC2C)CC1
CC(c1c[nH]c2ccccc12)N(C)C(=O)Cc1ccc2ccccc2c1
COc1ccc(-c2ccc(NC(=O)c3ccc(Br)cc3)cc2)c2nc(C(=O)N(C)C)cn12
COc1ccc2c(c1)CCc1sc(NC(=O)c3cccs3)nc1-2
Cc1ccc(S(=O)(=O)N(C)CC2Oc3c(NC(=O)c4ccncc4)cccc3C(=O)N(C(C)CO)CC2C)cc1
COc1ccc(OC)c(OC)c1CNC(=O)CCCn1cccc1
CC(=O)NCC1CN(c2ccc(N3Cc4ccccc4C3)c(F)n2)C(=O)O1
c1ccc(N(CC2CCCN(Cc3ccc(Oc4ccccn4)cc3)C2)c2ccccc2)cc1
N#CC(=Cc1cn(C(=O)C(=O)O)c2ccccc12)C=C1SC(=S)N(c2ccc(F)cc2)C1=O
CC(C)(C)OC(=O)N1CCC(CCn2c(O)c3cccc(NC(=O)Nc4ccc(F)cc4)c3nc2=S)CC1
O=C(O)CNC(=O)CCCn1cc(-c2cncc(-c3n[nH]c4ccccc34)c2)nn1
CCCOP(=O)(O)C(F)(F)C(F)(F)P(=O)(O)O
CCOCCN1CC2(CCN(C(=O)C(Cc3c[nH]c4ccccc34)NC(=O)CC(C)(C)N)CC2)c2ccccc21
COC(=O)C1C2CCC(CC1c1ccc3ccccc3c1)O2
O=C(Nc1ccccn1)c1nn(-c2ccc(F)cc2)ccc1=O
COc1ccc(N2CCN(C(=O)CNC34CC5CC(CC(C5)C3)C4)CC2)cc1
CC(C)Nc1nc(-c2ccccc2)nc2ccccc12
C[N+]1(CCC(OC(=O)NCc2ccccc2)c2ccccc2)CCC1
COc1cc(C=Cc2cc(OC)c(OC)c(OC)c2)cc(OC)c1OC
CCOC(=O)c1c(C)cc([N+](=O)[O-])c(C(=O)OCC)c1[N+](=O)[O-]
Cc1ccc(NC(=O)CCC(=O)NN=Cc2ccc3c(c2)NC(=O)CO3)cc1F
COC(=O)N1CCC(n2cc(-c3noc(C)n3)nn2)C1
O=C(c1cc2cc(O)ccc2[nH]1)N1CCC(CCc2ccccc2)CC1
COCCOc1ccn2c(-c3cncc(OCC(N)c4ccccc4)n3)cnc2c1
CCOc1cc(C=C2SC(=S)N(CCC(=O)N3CCCC3)C2=O)ccc1O
O=C(O)c1ccccc1C(=O)Nc1cccc(C(=O)O)c1C(=O)O
O=C(Nc1ccc(Cl)cn1)c1cc(-c2ccc3c(c2)OCO3)on1
CCCn1c(SCCc2ccccc2)nc2c1c(=O)[nH]c(=O)n2C
c1ccc(CSc2nc(-c3ccccc3)c(-c3ccccc3)[nH]2)cc1
O=C(C=Cc1ccccc1)Nc1cc(-c2cccnc2)n[nH]1
Cc1ccc(OCC(=O)Nc2sccc2C(N)=O)cc1C
COc1ccc(NCc2cccc3c(C(N)=O)c[nH]c23)cc1
COc1ccc(-c2ccc(OC(F)(F)F)cc2C(F)(F)F)cc1CNC1CCN(C(C)=O)CC1
Cc1nc2ccccc2c2sc3cc(CO)cc(O)c3c(=O)c12
CC(C)C(NC(=O)c1ccc(Cl)cc1[N+](=O)[O-])C(=O)OCC(=O)N(C)C1CCCC1
Cc1c(O)ccc2c1C1=C(C(=O)C=C(c3ccc(C4(C)CC4)cc3)C1=O)C(C)O2
Cc1ccc(-c2cc3cc(C(=NC(C)C)NO)ccc3[nH]2)[nH]1
Cc1nn(-c2ccc(NS(=O)(=O)c3ccc(F)cc3)cc2)c(C)c1[N+](=O)[O-]
CC1=C(c2ccc([N+](=O)[O-])cc2)C(C(=O)OC2CC3CCC(C2)N3C)C(c2ccc([N+](=O)[O-])cc2)C(C(=O)OC(C)c2ccccc2)=C(C)N1
CCC(NCCc1ccc(OC)cc1)=C1C(=O)CC(C)(C)CC1=O
O=C1CSC(COc2cccc3ccccc23)N1
COc1cc(Br)c(CN(C)C(=O)c2ccc(Oc3ccccc3)cc2)cc1OC
CCCc1c(O)[nH]c(SCC(=O)NC(=O)c2ccc(Cl)cc2)nc1=O
C#Cc1cccc(NC(=O)C2CCC(Cn3c(=O)c4c(ncn4C)n(C)c3=O)CC2)c1
COc1cccc(C2CCN(CCCCNC(=O)c3ccc(NC(=O)c4ccc(C)cc4)cc3)CC2)c1
COc1ccc(N2CCN(c3ccc(F)cc3C(F)(F)F)C2=O)cc1OCCN1CCCC1
O=C(O)CCS(=O)(=O)c1ccc(-c2ccc(O)cc(=O)c2O)cc1
COc1ccc(CCNC(=O)c2ccc(N3C(=O)C4CC(C)CC4C3=O)cc2)cc1OC
O=C(Nc1sc2c(c1C(=O)O)CCC(c1cccnc1)C2)c1ccc(Cl)c(Cl)c1
CCn1c(COc2ccc(-c3nnco3)cc2)nnc1SCc1ccc(OC)cc1
COc1cc2nc(SCC(=O)NCCCN3CCOCC3)nc(-c3ccccc3)c2cc1OC
Cc1cccc(-c2[nH]c(-c3ccc(Cl)cc3)nc2-c2nnc3c(C(F)(F)F)cccn23)c1
CCCc1c(C(C)C)nc(C(C)(C)C)c(C(=O)OCC)c1-c1ccc(F)cc1
CN1CCC(c2c[nH]c3ccc(-n4ccnn4)nc23)C1
CN(CCCCN(C)CC(=O)N(C)C1c2ccc(O)cc2CSc2ccccc21)CC(=O)N(C)CC(=O)N(CCCN=C(N)N)Cc1ccccc1
Cc1ccc(-c2c(C#N)c(N)nc3c2CCCC3)cc1F
COc1ccc(-c2ccc(S(=O)(=O)CCCO)cc2)cc1
CCc1ccc(Sc2cc(C)cnc2S(=O)(=O)c2ccccc2)cc1
O=c1cccc2n1C1CC(CNS(=O)(=O)C(F)(F)F)C2c2ccccc21
COc1ccc(C(=O)Cn2c(=O)n(-c3cccc(Cl)c3)c(=O)c3sccc32)cc1
CC1CC=C(CO)CCC=CC2=CC(O)=C2C(=O)O1
CCNC(=O)C1OC(n2cnc3c(NCC)nc(Br)nc32)C(O)C1O
Nc1nc(=O)c(-c2c(Cl)n(CCF)c3cc(I)ccc23)c(N)[nH]1
c1ccc2c(c1)NC1=C(CCCc3n[nH]cc31)S2
CCN(CC(=O)Nc1cc(S(=O)(=O)N(C)C)ccc1Cl)C(=O)CSc1nnc(N)s1
O=C(CN1CCC(c2ccccc2)=N1)Nc1ccccc1O
O=C(C1CCC1)N1CCCC2(CCN(Cc3cccc(Cl)c3)C2=O)C1
CN1CCN(C(=O)C2CC(c3ccccc3)=NO2)CC1
CC(=O)N1CCC2(CC1)CN(C(=O)c1cccc(O)c1)CCO2
CCOc1ccc(NC(=O)c2nnn(CC(=O)Nc3cc(OC)cc(OC)c3)c2N)c(OCC)c1
COc1ccc(NC(C)=O)cc1NC(=O)c1ccc2c(c1)S(=O)(=O)c1ccccc1C2=O
Cc1ccc2[nH]c(C(C#N)=Cc3ccc(OCC4(C)CCc5c(C)c(OCC(=O)O)c(C)c(C)c5O4)cc3C)nc2c1
CCCCC(=O)CC(O)C(O)C(CC1CCCCC1)NC(=O)C(CC(C)C)NC(=O)C(Cc1ccccc1)NC(=O)OC(C)(C)C
COc1ccc(Cn2cc3c(nc(NC(=O)Nc4cc(C)ccc4C)n4nc(-c5ccco5)nc34)n2)cc1
CCOC(=O)C(=CC(=O)OC(C)C(=O)OC)C(=O)OC
CC1=C(N)C(c2c(F)cccc2Cl)Oc2ccccc21
O=C1CCc2cc(NS(=O)(=O)c3ccc([N+](=O)[O-])cc3)cc3c2N1CC3
CC(C)c1cc(C(=O)N2CCCC(C(C)NC(=O)c3cccs3)C2)no1
CNC(=O)COC(=O)c1cccc(NC(C)=O)c1
Cc1cc(CC(NC(=O)C(Cc2ccc(O)cc2)NC(=O)C2Cc3ccccc3C(C)N2)C(N)=O)cc(C(N)=O)c1
Cc1ccc(O)c(-c2ccc(OC(C)C(N)=O)cc2)c1
CC(C)C(=O)NC(=S)NN=C1c2ccccc2-c2ccccc21
CC(N)C(=O)NC(C)C(=O)NC(Cc1c[nH]c2ccccc12)C(=O)NC(CO)C(=O)NC1Cc2ccccc2C1
CC(=O)c1c(Cl)c(Cl)c(Cl)c(CC2C(=O)C(=O)C(=C(Cl)NCCc3ccccc3)c3c(Cl)c(O)c(O)c(C(C)=O)c32)c1Cl
O=C(NCCCN1CCOCC1)c1ccc(OC(F)F)cc1
C=CCN(Cc1ccccc1OC)C1CCN(C(=O)c2cccc(S(C)(=O)=O)c2)CC1
O=C(CN1CCOCC1)NCc1ccc2c(=O)c3ccccc3sc2c1
CCCCCCCCCCCC#Cc1cn(COCCO)c(=O)[nH]c1=O
COc1ccc(C=NNC(=O)c2ccc(CS(=O)(=O)Cc3ccccc3OC)o2)c(OC)c1
CC1CN(c2cccc(Oc3ccccc3)c2)S(=O)(=O)N1c1ccc(OCC(=O)O)cc1
O=C(CNS(=O)(=O)CCc1ccccc1)NCc1cccs1
Cc1c(NS(=O)(=O)c2cccc3cccnc23)cccc1C1(CC2CC2)NC(=O)NC1=O
NC(=O)c1cnc(Nc2ccc(N3CCN(CCO)CC3)cc2)nc1Nc1ccccn1
Cc1csc(N=Cc2ccco2)c1
CCCCN=c1ccn(Cc2ccccc2Cl)c2ccc(Cl)cc12
COc1ccc(C#Cc2ccc(C3C(CO)N4CCCCN(C(=O)c5ccccc5)CC34)cc2)cc1
CC(C)(C)C(=O)Nc1cc2c(cc1Cl)OCCO2
CNC(=O)c1ccc2c(C)cccc2c1
CCN(CC)C(=O)C(c1ccccc1O)n1c(-c2ccccc2)nc(=O)c2ccccc21
Nc1nc(=O)c2nc3cc(-c4ccco4)nc(Nc4ccc(S(N)(=O)=O)cc4)n3c2[nH]1
c1ccc(CCCN2CCN(CCc3c[nH]c4ccccc34)CC2)cc1
c1ccc(N2CCC3(CC2)OOC2(OO3)C3CC4CC(C3)CC2C4)c(OCC2CCN2)c1
COC(=O)C(NC(=O)c1c(Cl)cccc1Cl)c1ccc(C(=O)Nc2ccccc2C(=O)O)c(OC)c1
NCCCCCCn1cnc2cc3ncc(-c4ccccc4)nc3cc21
CCOc1ccc(CNc2ccc(C)c(C3(C(F)F)N=C(N)OC4CC43)c2)cc1
CCCCCc1cccc(=O)n1CCCN1CCN(c2nsc3ccccc23)CC1
Cc1nc(Nc2ccc(S(=O)(=O)c3ccc(S(N)(=O)=O)cc3)cc2)c2ccccc2n1
COC(=O)C1(CCC(C)=O)CC([N-][N+]#N)=NO1
COc1cc2ccc3cc(C(=O)Nc4ccc(C(=O)O)c(O)c4)oc3c2cc1OC
Nc1cc(Cl)cc(-c2ccncc2)c1
CON1c2cc(C)ccc2CC(CO)OC(=O)C1C
O=C(NN=Cc1ccncc1)c1cc2ccccc2[nH]1
O=C(O)C(=O)C(CC(F)F)NC(=O)C1Cc2ccccc2CN1
Oc1ccc(C=NNc2nc(Nc3ccc(O)cc3)nc(N3CCOCC3)n2)cc1
CCc1cc(COc2ccccn2)c(=O)c(C)cc1OC
Cn1ccc(-c2cc3ncccc3c(OCC3CNC(=O)C3)n2)c(C(F)(F)F)c1=O
Nc1ccc(S(=O)(=O)N2CCN(c3cnn(CCCCCCCCBr)c(=O)c3Cl)CC2)cc1
O=C(c1cccc2c1SCCS2)N1CCc2c([nH]c3ccccc23)C1c1ccc(F)cc1
O=C(OC1CCCC1)N1CCN(c2ccc(N3CC(Cn4ccnn4)OC3=O)cc2F)CC1
CCOc1ccc(S(=O)(=O)N(Cc2ccc3c(c2)CC(C)O3)C(C)C)cc1
COc1ccc2nc3cc(Cl)ccc3c(NCc3cccnc3)c2c1
COC(=O)C1CC2c3cc(Br)ccc3OC2C(OP(=O)(O)O)C1C
COc1ccc2c(CNCc3nc(C)no3)cc3ccccc3c2c1
COc1cc2c(cc1NC(=O)OC1CCCCC1)oc1ncnc(NCc3ccco3)c12
CCN(C(=O)c1cc(-c2ccc(Cl)c([N+](=O)[O-])c2)ccc1N1CCOCC1)c1ccccc1
C=CCc1cccc(OC(=O)C(F)(F)F)c1
CN(C(=O)Cn1ccn2cc(C(=O)O)cc2c1=O)C1CCCCC1
Cc1c(N2CCN(C(=O)N(C)C)CC2)c(=O)oc2ccc(O)cc12
Cc1cccc(C=Nn2c(C)nc3ccccc3c2=O)c1O
CC1CNC(=O)c2[nH]c3ccc(C(=O)O)cc3c21
C=CCOc1ccc(C(=O)c2ccccc2N)cc1
CC1(C)CN(c2ccc(N3Cc4c(cnc5ccc(Cl)cc45)C3=O)cc2)C1
Cc1ccc2c(ccc(=O)n2C2CCN(CCCCOc3ccc(-c4cc(-c5cnn(C)c5)cc(Cl)c4O)cc3)CC2)c1
Cc1cccc(NC(=O)COC(=O)c2nn(-c3ccccc3)nc2C(F)(F)F)c1
COc1ccc2[nH]c3c(c2c1)CCn1c-3cc2onc(C(=O)NCCN3CCCC3)c21
COc1ccc(C2C(c3ccccc3)C(=O)C3(C2C(=O)O)C(c2ccc(Cl)cc2)C2CSCN23)cc1OC
Cc1cccc(-c2ncnc3[nH]c(-c4cccc(OC(C)C)c4)nc23)c1
Ic1ccc(-c2ccsc2-c2ccc(I)cc2)cc1
Cc1cc(C)n(CCCC(=O)NC(Cc2cnc[nH]2)C(=O)O)n1
Cc1ccc2c(c1)C(=NO)C(=O)N2CC(=O)NC(Cc1c[nH]c2ccccc12)C(=O)OCCNC(=N)N
Cc1[nH]nc(-c2ccccc2Cl)c1C(=O)CCCC(=O)O
COc1ccc(CNC(=O)CSc2nc(=O)c3ccccc3[nH]2)cc1OC
CCSCC(NC(C)=O)C(=O)NC(Cc1ccc(O)c(OC)c1)C(=O)NCCC(=O)O
COc1ccc(CNC23CC4CC(CC(C4)C2)C3)cc1OC
CN(C)c1ccc(C=CC(N)=S)cc1
CCn1nccc1C(=O)N1CCCC(c2nc(C)no2)C1
COc1ccccc1N1CCN(C(=O)CCC(=O)NCc2ccccc2C)CC1
ON=C1c2cc(Nc3ccccc3Cl)ccc2NC(c2ccccc2)C1O
CCCCCCCC=CCCCCCCCC(=O)Oc1c(OC)cc2c(c1OC)C1(C)CCCC(C)(C)C1CC2
Cc1cn(C2CC([N-][N+]#N)C(CO)O2)c(=O)[nH]c1=O
C[N+](C)(C)CC1=CC=C2c3ccc(O)cc3Cc3ccc(C[N+](C)(C)C)c(c32)O1
O=C(CSc1nncc2ccccc12)N1CCCc2ccccc21
CC(=O)OC1C(=O)C2(C)C(O)CC3OCC3(OC(C)=O)C2C(OC(=O)c2ccccc2)C2(O)CC(OC(=O)C(O)C(NC(=O)c3ccccc3)c3ccccc3)C(C)=C1C2(C)C
O=C(C=Cc1cccc(O)c1)OC1CC2CCC1C2
CNc1nccn2c(-c3ccc(C(=O)N(C)Cc4cc(OC)ccc4Cl)c(F)c3)nnc12
COc1ccc(C2CC(c3ccc(F)cc3)=NN2C(=O)CN2CCc3ccccc3C2)cc1
CC(NC(=O)C1CC(OC(=O)N2CCN(C(=O)OC(C)(C)C)CC2)CN1C(=O)C(NC(=O)OC(C)(C)C)C(C)(C)C)C(=O)OC(C)(C)C
CCc1nc(-c2ccccc2)c(CNc2cnc3[nH]c(=O)n(C)c3n2)o1
CNC(C(=O)N1CCc2ccccc2C1C(=O)Nc1ccc2c(c1)OCO2)C(C)C
C=CC1(C)OC2CC3C4CCC5=CC(=O)CCC5(C)C4(F)C(O)CC3(C)C2(CO)O1
Fc1ccc2c(c1)CCC1N=CC3=C2N1CCN3
Cc1ccc(C)c(-n2c(C)nc3cc(NC(=O)NC4CCCC4)ccc32)c1
COc1cc(Nc2nc3c(s2)CC(OC)CC3)ccc1-c1cnco1
Cc1c(Cl)cccc1N=Nc1nc(-c2ccc([N+](=O)[O-])c([N+](=O)[O-])c2)cs1
CC1CN(C(C)CO)C(=O)c2cccc(NS(=O)(=O)c3ccc(F)cc3)c2OC1CN(C)Cc1ccc(Cl)c(Cl)c1
CC1(C)OC2OC(CSc3nc(N)c(C#N)c(CSc4nc5ccccc5[nH]4)c3C#N)C(O)C2O1
CCC(C)C(NC(=O)C(N)CCC(=O)O)C(=O)NC(Cc1ccc(O)cc1)C(=O)NC(C(=O)NC(Cc1c[nH]c2ccc(O)cc12)C(=O)NC(Cc1ccccc1)C(=O)O)C(C)CC
Cc1cc(Cl)c(Oc2cnc(C(=O)N(C)C)cn2)cc1Cl
COc1ccc(CC(=NO)c2ccc(OC)c(OC)c2OC)cc1OC
COc1ccccc1C(COc1ccc(C)c(C)c1)=NNC(=O)C(C)C
CC(=O)N(C)c1ccc(NC(=O)Nc2nc(C)cc(C)c2C)cc1
CCOc1cc(CN2CCN(Cc3ccc(C#N)cc3)CC2)ccc1OC
COc1ccc(NC(=O)C2=C(C)NC(=S)NC2c2cn(-c3ccccc3)nc2-c2ccccc2Cl)cc1OC
CN(C)c1ccc(C=NNC[N+](C)(C)CCCNc2ccc([N+](=O)[O-])c3nonc23)cc1
OCC1OC(c2ccc(F)cc2)c2c(Cl)cccc2-n2cccc21
COC(c1cccc(O)c1)C(C)(C)S(=O)(=O)c1ccc(C)cc1
Nc1nc(NCc2ccccc2F)cn2nc(-c3ccco3)nc12
c1coc(-c2nc3n(n2)C(c2cccs2)C2CCCC2N3)c1
CCCCC(C)(C)C(O)C=CC1CC=CC(=O)O1
Cc1c(NC(=O)c2ccc(N(Cl)Cc3ccccc3)cc2)c(=O)n(-c2ccccc2)n1C
CC1CN(Cc2ccc(C(=O)N3CCCC3)cc2)CCN1c1nccnc1OCC1CC1
Cc1sc2nc(C3CCCCC3)nc(SCC(=O)N3CCc4ccccc4C3)c2c1C
CN1CC(C)(NC(=O)Nc2ccccc2)C(c2ccc(-c3ccccc3)cc2)C12C(=O)Nc1ccccc12
Cc1cc(OCCN2CCCC2)c(O)cc1C1=NN(S(=O)(=O)c2ccc(C(F)(F)F)cc2)C(c2ccc(Cl)cc2)C1
CCOC(=O)c1cn(C)c2ccc(-n3ccnc3-c3ccccc3C)cc2c1=O
Nc1nc(Nc2ccc(F)cc2)sc1C(=O)c1cc2ccccc2o1
CC(C)(C)CC(=O)OCC(CNCc1cccc(C#N)c1)NC(=O)c1ccccc1
COc1ccc2c(C)cc(N=CN3CCN(Cc4ccccc4Cl)CC3)nc2c1
CC(Sc1ccc(F)cc1)C(=O)NC1CC1
N#Cc1ccc(N2CCCC2)nc1N1CCCC1
CC(=O)c1ccc(-c2ccc3c(c2)C2(CC(C)=NC2C(C)C)C(=O)N3)cn1
Cc1nc(-c2cc(C)c3n[nH]nc3c2)c2[nH]c3ccccc3c2c1C(N)=O
N#CC1CC(C(=O)c2cccs2)CCC1n1cc(C(N)=O)c(Nc2ccc(Br)cn2)n1
O=C(COC(=O)C=Cc1ccccc1)NCCCNC(=O)c1ccc(Cl)cc1
Oc1ccc(OCC2c3ccccc3-c3ccccc32)cc1Cn1ccnc1
CCCCCCCCCCCC1C(=O)CCC1NC(N)=O
CC(C)CC1CN(C(=O)Cc2ccc(O)cc2)CCN1C(=O)c1cc(-c2ccccc2F)on1
O=C(Cn1cc2c(n1)-c1ccccc1CC2)Nc1ccccc1Cl
CC(NS(=O)(=O)c1ccc(Br)cc1)C(=O)NCc1cccnc1
CC(C)(C)c1ccc(C(=O)NN(C(=O)c2ccc(C(F)(F)F)cc2)C(C)(C)C)cc1
COC(OC)C1OC(n2cnc(C(=O)O)c2Cl)C(O)C1OC
CCCn1c(C(=O)N(C)C)c(NC(=O)c2cccc(N)c2)c2ccccc21
O=C1CCC(n2c(SCc3ccccc3)nc3ccsc3c2=O)C1
C=CCn1c(COc2ccc(C=NNC(=O)c3ccoc3C)cc2)n[nH]c1=S
c1ccc2c(NC3CCN(Cc4cscn4)C3)ccnc2c1
C=CCON=Cc1csc2ccccc12
Cc1ccc2c(n1)C(=O)C(O)=C(Br)C2=O
Cc1cccc(NC(=O)C2CC3CCC2N3c2ccc(C(C)C)cn2)c1C
CC(C)CCC(=O)N(O)CCC(=O)NC(C(=O)NC(C(=O)O)C(C)C)C(C)C
CCC(Cc1ccc(O)c(CO)c1)C(=O)Oc1cc(C)cc(C)c1C
N#CCNC(=O)C1=CC(C2CC2)C(C(=O)O)C1
COc1c(Br)cc(-c2ccco2)c2[nH]c(C(=O)O)c(C)c12
COc1cc(CC2C=C(C)CC(O)C2C(C)C(C)C)ccc1O
c1ccc(C(CC2=NCCN2)C2=NCCN2)cc1
COc1ccc(-c2csc(NC(=O)c3ccc(F)c(S(=O)(=O)N4CCCCCC4)c3)n2)cc1
Cc1cc(Br)cc(C)c1NC(=O)CCc1nnc(C2CCCCC2)o1
O=C(O)C(=Cc1cc(O)c(O)c(O)c1)c1cccc([N+](=O)[O-])c1
COCc1cc(=O)nc(SCC(=O)c2ccc3c(c2)NC(=O)CO3)[nH]1
CCc1nc(CN(C)C2CCN(CCc3ccccc3)C2)no1
COc1ccc(CCNC(=O)C2=C(C)NC(=O)NC2c2c(Cl)cccc2Cl)cc1
CCOC(=O)CSc1nc(-c2ccc(C)cc2)cc(C(F)(F)F)n1
c1ccc(-c2cnc3cnccc3n2)cc1
CCC(C)C1NC(=O)C(C)=CC(OC)C2OC2(C)CC(C)C(OC)CC(C)c2c(C)c(OC(N)=O)c(c(OC)c2OC)C(C)C(O)C1C
OCC1OCC(O)(CO)C(O)C1O
O=C(CNC(=O)C12CC3CC(CC(C3)C1)C2)NC(Cc1ccccc1)C(=O)NNC(=S)NC(=O)c1ccccc1
O=C(CSc1nnc(-c2ccncc2)n1CC1CCCO1)Nc1cccc(C(=O)O)c1
CCC(Nc1cccc(CNC(=O)C2CCCN2C(=O)CC(N)Cc2ccc(O)cc2)c1)c1ccccc1
O=C(C=Cc1cccc(O)c1O)Nc1ccc(Cl)c(Cl)c1
COc1ccc(CC(=O)Nc2nccs2)cc1OC
O=C(CC1CCC2C(COCC(O)CN2Cc2ccc(Cl)c(Cl)c2)O1)NC1CCCCC1
CC1(C)Cc2ccsc2C(NC(=O)c2ccn(Cc3cccnc3)n2)C1
CCc1cc(NCc2ccco2)c(=O)[nH]c1C
CCC(OCC(F)(F)F)n1c2cnccc2c2cnc(Nc3cc(N4CC5CCCC(C5)C4)ncn3)nc21
O=C(NC1CCCCC1)c1cc(-c2ccc(Cl)cc2)on1
CC(CCC(=O)O)C1CCC2C3C(O)C(=O)C4CC(O)CCC4(C)C3CCC12C
O=C(O)c1ccc(-c2ccc(NC(=O)c3cccc(Cl)c3)cc2)cc1
C=CCNC(=O)Nc1ncnc(NC(C)c2ccccn2)c1NC
COc1ccc(-c2cc(C(N)=O)c3cc(OC)ccc3n2)cc1
COC(=O)C1=CN(Cc2ccccc2)C(=O)NC1c1ccccc1
CN(CCCC[N+](C)(C)CCCNC(=O)c1ccc(Cl)cc1)CCN(C)S(=O)(=O)c1cccc2c(N(C)C)cccc12
CCCCn1c(Sc2cc(C)cc(C)c2)c(C)c(=O)[nH]c1=O
O=C(Nc1cccc(Cl)c1)c1ccc(C(=O)c2ccc([N+](=O)[O-])cc2)o1
Cc1cccc(CS(=O)(=O)c2ncc(C)c(O)c2Cl)c1
O=C(CCN1CCCN(Cc2ccc3c(c2)OCO3)CC1)NCc1cccc(F)c1
O=c1onc(CS(=O)(=O)c2ccccc2)c2ccccc12
COc1ccc(S(=O)(=O)N(Cc2ccncc2)C2Cc3cc(C#N)ccc3N(Cc3cncn3C)C2=O)cc1
Cc1ccc(C2CC(C)Sc3cccnc32)cc1
COc1ccc2oc(=O)c3c(OC)c4ccccc4c(OC)c3c2c1OC
CC1CCC(NCc2cc(N)cc3c2OCOC3)CC1
COc1cc(CSCCNc2nnc(-c3ccccc3F)o2)c(I)cc1OCCNC(=O)NCCNC(=N)N
O=c1c2ccccc2nc(S)n1-c1ccccc1C(F)(F)F
CN(C)c1nccc(CN2CCCC(Nc3cccc4ncccc34)C2)n1
Cc1cc(C)cc(S(=O)(=O)c2c(C(=O)NC(C)c3ccccc3)[nH]c3ccc(Cl)cc23)c1
CNC(=O)c1cc(NC(=O)c2cc3ccc(Cl)cc3s2)cc(C(=O)c2ccccc2)c1C
CC(=O)c1cnc2sccc2c1Nc1cccc(Cl)c1
CCCN1CCCC(c2ccccc2)(N(C)C)C1
COc1cccc(C23CCN(C)C(Cc4ccc(O)cc42)C3)c1
COc1ccc(OCc2nnc(SCC(=O)NCc3cn(C)nc3C)o2)cc1
CCCNCCNS(=O)(=O)c1ccc(Cl)c(C(=O)O)c1
NC1CCN(c2c(F)cc3c(=O)c(C(=O)O)cn(CC4CC4)c3c2Cl)C1
CC(=O)Nc1ccc2c(c1)sc1nc(-c3ccccc3F)cn12
Cc1ccc(S(=O)(=O)NNC(=O)C(C)Oc2ccc(C34CC5CC(CC(C5)C3)C4)cc2)cc1
COc1cnc(-c2ccc(N3CCNCC3C(=O)N3CCN(C(C)=O)CC3)nc2)c(-c2ccccc2)c1
NCCc1c[nH]c2ccc(O)cc12
CCc1c(C(=O)c2ccc(F)cc2)[nH]c(N2CCOCC2)nc1=O
O=C(C1=C(O)C(=O)N(Cc2cccnc2)C1c1ccccc1)c1ccc(F)cc1
COc1ccc(-n2nc(C(=O)Nc3ccc4c(c3)OCCO4)nc2-c2cnccn2)c(OC)c1
CCCCCc1ccc(NC(=N)NC(=N)NCCCCc2ccccc2)cc1
c1ccc2c(NCCCCN3CCCCC3)c3ccccc3nc2c1
O=C(c1ccc(C(F)(F)F)cc1)N1CCC(O)(CCN2CCN(c3ccncc3C(F)(F)F)CC2)C1
Cn1c(Cc2ccc(OCc3ccc4ccccc4n3)c(Br)c2)n[nH]c1=S
O=C(O)C1CCC2CN(Cc3ccc(-c4cccc(F)c4)cc3)CC(=O)C21
CCOc1nc(NC(=O)C2(NC(=O)c3ccc4c(c3)C(=O)C(C3CC3)c3ccccc3-4)CCC2)cnc1C
O=C(Nc1ccc(Cl)c(C(F)(F)F)c1)C1CCCN1C(=O)Nc1ccccc1
CC1CCC(O)C2(OOC(CCCN(C)C)(c3ccccc3)C2O)O1
COc1ccc(C)cc1Nc1nc(Oc2cccc(NC(C)=O)c2)nc2c1ncn2C(C)C
CNC(C)C(=O)NC(C(=O)N1CCCC1c1ccc(-c2ccc(Cl)c(Cl)c2Cl)[nH]1)C(O)C1CCCCC1
Clc1ccc(N2CCC3(CCN(Cc4nn[nH]n4)C3)C2)nn1
Nc1cc(SS(=O)(=O)O)ccc1Cl
CCCn1c(-c2cccc([N+](=O)[O-])c2)n[nH]c1=S
CCOC(=O)Cc1csc(NC(=O)Cn2cnc3ccccc3c2=O)n1
Cn1cccc1Cc1cn(CCCCO)c2ccc(N)cc12
CC(O)CC#Cc1ccc2c(c1)-c1nncn1CCO2
C#CCN(Cc1noc(-c2ccccc2C(F)(F)F)n1)c1ccc(C(=O)NCC(=O)O)cc1
Cn1c(=O)cc(OCC(=O)Nc2ccccc2C(F)(F)F)c2ccccc21
CCC(C)C(CO)NS(=O)(=O)c1ccc(Cl)cc1Cl
CN(C)c1nc2c(nc1N)c(=O)n(C)c(=O)n2C
Cc1cccnc1NC(=O)c1cccc(NC(=O)c2cccc(N(C)S(C)(=O)=O)c2)c1
CC(C)(C)C(=O)c1c[nH]c(C(=O)NCC2CCCCN2)c1
Cc1ccc(C(=O)C=Cc2cccc([N+](=O)[O-])c2)cc1
Cc1ccc(C(C)N2CCc3c2cccc3-n2ccc(-c3cn[nH]c3)n2)cc1
O=C(Nc1ccc(C(F)(F)F)cc1)c1cc([N+](=O)[O-])ccc1F
O=C(O)CCC=CCCC1C(=O)CC(F)C1C=CC(O)CCc1cccc(C(F)(F)F)c1
CCOC(=O)c1cc(-c2ccccc2)n(CC=Cc2ccccc2)c1C
CN1CCN(c2ncc3cc(-c4c(Cl)cccc4Cl)c(NC(=O)c4ccc5onc(N)c5c4)nc3n2)CC1
COc1ccc2nccc(C(O)CN3CCC(NCc4ccc5c(n4)NC(=O)CO5)CC3)c2n1
N#CCC[n+]1c2ccc(F)cc2[n+]([O-])c2cc3ccccc3cc21
O=c1[nH]c(=O)n(C2OC(CO)C(O)C2O)cc1C=CBr
CC(=NN)c1ccccc1C(=O)O
C=CCOc1cc(Nc2ccccc2C(=O)NCCCC)ncn1
Cc1ccc(Oc2cc(Cl)ccc2Cl)c([N+](=O)[O-])n1
CNC1CCC2(C)C(CCC3C2CCC2(C)C(C(C)O)CCC32)C1
COc1ccc(NC(=O)C2C(C)c3ccccc3OC2c2ccccc2Cl)cc1
COC(=O)Cc1cccc(Nc2nccc(NC(=O)c3cccc(C)c3)n2)c1
O=C(NCC#Cc1ccc2ncnc(Nc3ccc(F)cc3Cl)c2c1)c1cccn(C(CO)c2ccc(Cl)c(Cl)c2)c1=O
COCCN1CCN(CC(=O)Nc2cc(Br)ccc2OCc2cc(C)cc(C)c2)CC1
Nc1ccn(C2OC(CSC(=S)N3CC(O)C3)C(O)C2O)c(=O)n1
CCCS(=O)(=O)N1CCN(c2nc(C)cc(C)n2)CC1
O=C(NNC(=O)c1ccc([N+](=O)[O-])s1)c1ccc([N+](=O)[O-])cc1
Cc1cnc2ccccc2c1C1CCN(C2CCC(NC(=O)C=CC3CCCCC3)CC2)CC1
O=C1CN(Cc2ccc(Cl)cc2)CCC1c1ccncc1
Cc1ccc(-c2noc(CSCC(=O)Nc3nc(C)cs3)n2)cc1
COc1ccc2nc3c(C(=O)NCc4ccc(CC(C)C)cc4)cccc3c(N)c2c1
CS(=O)(=O)Nc1ccc(OC2CCC(OC3CCC(N(CCN)C(=O)CCc4ccncc4)CC3)CC2)cc1
COc1ccc(C(=O)NCCN2CCOCC2)cc1[N+](=O)[O-]
CCOC(=O)c1c(C)oc2nc(C)nc(NCC3CCCO3)c12
COc1ccc(CCn2cc(-c3cccc(OC(C)=O)c3)nn2)cc1OC
COC(=O)c1cnc2cc(O)c3ccc([N+](=O)[O-])cc3c2c1
COc1cccc(NC(=O)c2ccc(N3CCOCC3)c(NC(=O)CCc3ccccc3)c2)c1
NC(=O)c1c(F)ccc(OCc2ccc3ccc(Cl)cc3n2)c1F
CC(C)COc1ccc(Cl)cc1Cc1cnc(N)nc1N
Cc1c(Br)c(C(=O)Nc2nc3ccccc3s2)nn1C
O=C(Nc1ccc(N2CCN(C(=O)c3ccc(F)cc3)CC2)c(F)c1)c1ccc2[nH]c(=O)ccc2c1
CC(C#N)(COc1ccccc1Oc1ccccc1)NCC(=O)N1CCCC1C#N
c1ccc(COc2cccc3c2cc2ccccc2[n+]3-c2cccc3ccccc23)cc1
CCC(C)C(C(=O)NO)N(C)S(=O)(=O)c1ccc(-c2ccc(Cl)cc2)cc1
Cc1cc(Oc2cc(S(C)(=O)=O)ccc2C)c(C(=O)NC2=NCCS2)cc1Cl
OCC1OC(n2cc(C(I)=I)c3c(Cl)ncnc32)C(O)C1O
C[S+]([O-])Cc1nnc(NC(=O)CSc2ncc(-c3ccc(F)cc3)cn2)s1
CCOC(=O)CN(c1ccccc1)S(=O)(=O)c1cccc(NC(=O)OCc2ccccc2)c1
COc1ccc(OCC(F)(F)F)cc1CNc1ccc(CC(Nc2ccnc3cc(Cl)ccc23)C(=O)O)cc1
CCC(=O)N1CC2(COCc3ccccc3)CCC(C2)C1CC(O)c1ccccc1
CC(C)(C)c1cc(C2=NN(C(=O)CO)C(c3ccc(OCCCN4CCN(c5ccncc5)CC4)cc3)C2)ccc1O
CCCCS(=O)(=O)N1CCN(C(=O)c2cccc(CS(=O)(=O)NCC(C)C)c2)CC1
OCC1CC(CCc2ccc(Nc3ncc(C(F)(F)F)cn3)cc2F)C(O)CN1CCc1ccccn1
CC(C=CN)=CC=O
COc1c2c(=O)n(Cc3nccs3)ccc2n2ccccc12
C=C(C)C1CCC2(C)C(C(=O)C=C3C4CC(C)(CCC32C)CC(O)C4(C)C)C1(C)CCC(=O)O
Cc1n[nH]c(C)c1NC(=O)c1ccc(Cl)cc1
O=C(NC(Cc1ccccc1)c1ccc(NCc2ccccc2)c([N+](=O)[O-])c1)c1cccc(O)c1O
CC(C)(C)c1ccc(NC(=O)COC(=O)c2ccc(OCc3ccco3)cc2)cc1
CC1(C)CC(NC(=O)NCc2cccnc2)c2cc(Br)cc(Br)c2O1
O=CC1CCCC2C3CN(CCc4ccccc4)C(=O)C34CCC124
Nc1cnc(-c2ccc(-c3ccccc3-c3cnc(N)cn3)cc2F)cn1
O=C1CSc2ccc(S(=O)(=O)N3CCN(c4ccc(F)cc4)CC3)cc2N1
c1ccc(CNCCOc2ccc(-n3cccc3)cc2)cc1
OC(CNCc1ccccc1F)COc1ccccc1
Cc1cc(C(=O)COC(=O)CN2C(=O)c3ccccc3C2=O)c(C)n1-c1ccccn1
O=C(NCC(O)CO)c1cccnc1Oc1cccc(Cl)c1
Clc1cnc(CSc2ccc3c(CSc4ccccc4Cl)c(-c4ccc(Oc5ccccc5)cc4)cn3n2)cn1
COc1ccc(NC(=O)C(=O)NCCN2CCN(c3cc(C)ccc3C)CC2)cc1
CC1(c2cc(-c3ccccc3)n(CCCN3CCOCC3)n2)Cc2ccccc2C(=O)N1Cc1ccccc1
CC(=O)OC1(C2CCc3ccc(=O)ccc3O2)CCC2(O)C3CC(=O)C4CC(O)CCC4(C)C3CCC21C
Cn1cc(C(=O)c2cncc(NC(=O)c3ccc(F)c(Nc4cncnc4)c3)c2)c2cncnc21
N=C(Nc1cccnc1Cl)c1ccccc1Cl
CCc1nc(C2CCCN2C(=O)c2cc(C3CC3)on2)no1
Cc1ccc(C(=O)N2CCC3(CC2)Oc2ccccc2N(Cc2ccc4c(c2)OCO4)C3=O)c(Nc2ccc(F)cc2)n1
COc1ccc(OC)c(C=CC(=O)c2ccccc2NC(C)=O)c1
CCN1CCN(C(=O)C(CCCOC)NC(=O)c2ccccc2NC(C)=O)CC1
NCCC(O)C(=O)NC1CCC2(O)C3Cc4ccc(O)c5c4C2(CCN3CC2CC2)C1O5
O=C(c1ccc(Cl)cc1)N1CCC2(CC1)CN(c1cccc(C(F)(F)F)c1)C(=O)O2
CC(=O)NCCC1=C(c2ccc(C(=O)NCCCOC(C)C)cc2)c2ccc(NC(=O)NCCc3c[nH]c4ccccc34)cc2C1
CC(C(N)=O)N1CCN(C(=O)C(COCc2ccccc2)NC(=O)C2CCCC2)CC1
CCC(=O)C=C(CC)c1ccc(NOC2OC(C(C)O)C(O)C(O)C2O)cc1
CC(C)C(NC(=O)C(Cc1c[nH]cn1)NC(=O)C(Cc1c[nH]c2ccccc12)NC(=O)CC1Cc2ccccc2C1)C(N)=O
COc1cccc(OC)c1-c1cccc([N+](=O)[O-])c1
COCCn1c(SCC(=O)N2CCc3ccccc3C2)nc2cccnc21
COc1ccc2c(Nc3ccc(NS(C)(=O)=O)cc3OC)c3ccc(OC)cc3nc2c1
Cc1ccc(S(=O)(=O)N(C)c2cc(Cl)ccc2-c2ccccc2)cc1
Cc1ccc(SCC(=O)NNC(=O)CCC(=O)Nc2c(C)cccc2C)cc1
C=CC(O)C#CC#CC(O)C(OC)C(O)CCCC(=O)OC
CCCCCC(C=O)=C(C)CC=CCOC(=O)OCC
COc1ccccc1N1CCN(C(=O)Cn2c(=O)c3sccc3n(CC(=O)N3C(C)CCCC3C)c2=O)CC1
CC(C)(NCC(O)c1ccc(O)c(NS(C)(=O)=O)c1)c1ccc(O)c(C(F)(F)F)c1
CC1=C(O)C(C23CC4CC(CC(C4)C2)C3)C([N+](=O)[O-])=CC1=O
[NH]C(CSCCF)C(=O)O
CSc1nc(=O)c(C)c(C(CCl)c2c(F)cccc2F)[nH]1
Cc1ccc(S(=O)(=O)N2CCCc3ccc(C(=O)NC(Cc4ccc(C(F)(F)F)cc4)C(=O)O)cc32)cc1
CC1=C(C=CC(=O)C=Cc2cc(O)c(O)c(O)c2)C(C)(C)CCC1
O=C(Nc1ccc(-c2ccncc2)cc1)c1ccccc1
NCCC(=O)NCCc1cccc2cc(O)ccc12
CC1OCC(c2c3c(c4oc(=O)ccc4c2Br)OCO3)O1
Cc1ccc(OCCC(=O)ON=C(N)c2cccnc2)cc1
O=C(Nc1ccccc1)NC(c1ccccc1)c1c(-c2ccccc2)[nH]c2ccccc12
Cc1cccc(-c2cn3c(n2)sc2cc(C(=O)NCCN4CCOCC4)ccc23)c1
NCCNCCNCc1ccc(NCCNCCN)c2c(=O)c3ccccc3sc12
CC(C)NS(=O)(=O)c1ccc(-n2cccc2)c(NC(=O)Nc2ccc(C(F)(F)F)cc2Cl)c1
Cc1cccc(-c2noc3ncn(CC(=O)N4CCN(c5cccc(Cl)n5)CC4)c(=O)c23)c1
CC(C)(C)c1ccc2c(NCC3CCCN(C(=O)c4cccc(F)c4)C3)ncnc2n1
CCNC(=O)C1OC(n2cnc3c(N)nc(NCCCCCCCCCCCNc4ccc5ccc(O)cc5c4)nc32)C(O)C1O
CC=C(C)C(=O)OC1C(O)c2c(ccc3c2OCC(C)(C)C3)OC1(C)C
O=[N+]([O-])c1cn2c(n1)OCC(OCc1ccc(-c3ccc(OC(F)(F)F)cc3)cc1)C2
Cc1nc(Nc2cccc(C(F)(F)F)c2)nc(C)c1[N+](=O)[O-]
C=CCOc1ccccc1OC(c1ccccc1)C1CNCCO1
Clc1cnc2c(c1)Cc1c-2[nH]c2cc(C3=CCCC3)ncc12
C=CC1(C)CC(OC(=O)CSc2cccnc2)C2(C)C(C)CCC3(CCC(=O)C32)C(C)C1O
CCCCCCCCCCCC(=O)NCC(=O)N1CC(O)CC1C(=O)NC(CO)C(=O)O
O=C(CSC1=NCCS1)NCC1CCOC1
Cc1ccc(-c2csc(NC(=O)c3ccccc3Cl)n2)cc1
COc1cc(CNc2ccc(-c3nc4ccccc4s3)cc2)ccc1OCc1ccccc1C(=O)O
Cc1n[nH]c(C2CN(Cc3c(F)cccc3Cl)CCO2)n1
COc1cc2c(cc1OC)S(=O)(=O)OC(C(=O)NCCC1=CCCCC1)=C2
CCCCCCCCCCCCCCCC(=O)C=C(C)C(O)CC(F)P(=O)(O)CC
CC1C(O)C(O)C2=C(O)C3=C(C(=O)OC3)c3cc4c(c(O)c3C3=C(O)C(=O)CC3(COC(=O)C(C)(C)C)C21)OCO4
COc1cc(C=NNC(=O)c2cc(-c3ccccc3)[nH]n2)ccc1O
CC(C)CCNC(=O)CSc1ncnc2c1ncn2C1OC(CO)C(O)C1O
CCC(C)(C)NC(=O)NCc1cn(C)nc1-c1ccc(C)cc1
COc1ccc(Cc2noc(CN3C(=O)c4ccccc4C3=O)n2)cn1
O=C(C=Cc1ccc2c(c1)C(=O)N(Cc1ccc(C(=O)O)cc1)C2=O)Nc1cccc(C(F)(F)F)c1
N#CC1CCCN1C(=O)CNC(=O)CN1CCN(c2cccc(Cl)c2)CC1
N#Cc1ccc(Cn2cc(COc3cccnc3NC(=O)c3cccnc3)nn2)c(F)c1
Cc1cc(C)n(CCCNC(=O)c2cc(C)on2)n1
CCN(CC)C(=O)N1CCC(Oc2ncnc3c2N=C(C)CN3Cc2cccnc2)CC1
O=C1C2C3c4ccccc4C2C(C2=CN(Cc4ccccc4)C=CC23)N1c1ccncc1
Oc1ccccc1-c1ccc(-c2ccc(Cl)c(Cl)c2)nn1
Nc1ccc(-c2nc3cc(C(F)(F)F)ccc3[nH]2)cc1
CCOC(=O)C1=C(C)C2=C(Nc3ccc(C(C)C)cc3)N=C3SC=CN3C2=C(C(=O)OCC)S1
CC(C)C(=O)c1ccc2c(c1)CC(NCc1ccccc1Br)C(O)C2
COc1ccc(-c2cc(C3C(c4ccc(C)cc4)CC4CCC3N4C)on2)cc1Cl
NC(CCc1ccccc1)C(=O)Nc1cccc(-c2ccc(-c3nc4cc(Cl)ccc4[nH]3)cc2)c1
Cc1nn(Cc2ccccc2)c2sc(C(=O)Nc3ccccc3F)cc12
COc1cc2c(cc1OCCCN1CCN(C(=O)c3cc(OC)c(OC)c(OC)c3)CC1)N=CC1CCCN1C2=O
Cc1ccccc1OCC(=N)NOC(=O)Cc1ccccc1
N#Cc1cn(C2CC2)c(=O)n(Cc2ccc(Cl)cc2)c1=O
CC(=O)Nc1ccccc1-c1nc2c(s1)CCc1cc(-c3ccc(Cl)cc3)oc1-2
C=CCc1cc(O)ccc1OCc1ccc(C(=O)O)cc1
O=c1[nH]c(=O)n(C2OC(COP(=O)(O)OP(=O)(O)OP(=O)(O)O)C(O)C2O)cc1P(=O)(N1CCOCC1)N1CCOCC1
CC(CCCC(CN)C(=O)NC(CCC(=O)O)C(=O)O)CNC(=N)N
NC(CC(=O)N1CCc2ccccc21)Cc1c(F)cc(F)cc1F
CC(=O)OCC12C(O)C(OC(C)=O)C3OC(=O)C(C)CCc4ncccc4C(=O)OCC4(C)OC1(C(OC(C)=O)C4C(OC(C)=O)C2OC(C)=O)C3(C)O
O=S(=O)(Nc1ccc(Nc2c3ccccc3nc3ccccc23)cc1)C(F)(F)F
FCc1cccc(C2(CN3CCN(c4ncccn4)CC3)CCOC2)c1
N#Cc1ccc(SCc2ccccc2C(F)(F)F)nc1
O=C(Nc1nnc(-c2ccccc2Cl)o1)c1cccc(O)c1
ONC(=NCCCN1CCOCC1)c1ccc(C(F)(F)F)nc1Oc1ccc(Cl)cc1
O=C1OC(c2ccccc2)C2(CCCCC2)OC1C=Nc1ccc([N+](=O)[O-])c(Cl)c1
O=c1ccc(-c2ccc(F)cc2)nn1-c1ccc(C(F)(F)F)cc1
CCOc1ccc(CNC(=O)c2cnc3sc(N4CCCCC4)nn3c2=O)cc1
COc1cc(C2=NNC(c3ccc(C)cc3)C2)cc(OC)c1OC
COc1cc(OC)c(C=CC(O)=CC(=O)C=Cc2cc(OC)c(OC)c(OC)c2)c(OC)c1
Cn1c([N+](=O)[O-])cnc1-c1ccc(C(F)(F)F)cc1NC(=O)CCc1ccccc1
CCCCOC(C(=O)NC(CC(C)C)C(O)CC(O)CC=CC=CC(=O)OC)C(=O)NC(C(=O)NC(C)C(=O)NC(C(=O)NC(CC(C)C)C(=O)O)C(C)O)C(C)C
COc1ccc2c(-c3c(C)n(C)n(-c4ccc([N+](=O)[O-])cc4)c3=O)cn(CCN(C)C)c2c1
O=C(c1nn(C2CCN(Cc3ccncc3)C2)c2c1CS(=O)(=O)c1ccccc1-2)N1CCOCC1
CCCOC(=O)c1c(N)n(-c2ccc(OC)cc2)c2c1cc(OC)c1ncccc12
CN(C)C(=O)C1CC1c1ccc(NC(=O)c2ccc3cc(F)ccc3c2)cc1
Cc1cc(-c2cnc(Oc3ccc(F)c(F)c3)s2)on1
CNC(=S)Nc1ccc2c(c1)nc(C)n2Cc1ccc(S(C)(=O)=O)cc1
CC(=O)Nc1cccc(-c2ccnc3c2CC(C(=O)NCc2ccccc2F)O3)c1
COc1ccc(COc2cccc3[nH]c4ccccc4c23)cc1
O=C(NCc1c(F)cccc1Cl)c1ccc2c(c1)OCCO2
Nc1ncnc2nc(Cc3ccc4c(c3)OCO4)cnc12
CN(C(=O)c1ccc(NC(=O)Nc2ccc(C(F)(F)F)cc2)cc1)c1ccccc1
CCC1=CC2CN(CCc3c([nH]c4ccccc34)C(C(=O)OC)(c3cc4c(cc3OC)N(C)C3C(O)(C(=O)OCc5ccccc5C)C(OC(C)=O)C5(CC)C=CCN6CCC43C65)C2)C1
COc1cccc(NC(=O)c2ccc(C)c(S(=O)(=O)N3CCCCC3)c2)c1
Cc1nsc2nc(SCC(=O)O)n(Cc3ccccc3Cl)c(=O)c12
CN1CCCC1c1cc(-c2ccncc2)no1
CC(C)C1OC(=O)C2(CCCCCCc3nc4ccc(F)cc4s3)CCC(C)(O)C(CC(O)C=Cc3ccccc3)C12
CC(C)n1c2ccccc2c2cccc(NC(N)=S)c21
CCC1(O)c2c(O)c3c(c(O)c2COC(=O)C1S(=O)(=O)c1ccccc1)C(=O)CC(C)(C)C3
COc1ccc(N2C(=O)C(=Nc3ccc(O)c(C(=O)O)c3)c3ccccc3C2=O)cc1
CCOC(=O)c1nc(Nc2ccc(F)cc2)c2ccc(C(F)(F)F)cc2n1
O=S(=O)(CCC1c2c[nH]nc2-c2ccc(Cl)cc2N1S(=O)(=O)c1ccc(Cl)cc1)c1ccccc1
O=C(c1cnc(C(F)(F)F)nc1)N1CCOCCOCCOCCOCC1
CNC(=S)NCC(O)c1cccc(OCc2ccccc2)c1
CCCC(C)CCC(NC(=O)C(N)CC(=O)O)C(=O)NC(CN)C(=O)NC(C(=O)NC(CC(C)C)C(=O)O)C(C)CC
CC1C(=O)C(O)C2(C)COC3C4OC(O)C(O)C4(C)C(O)CC13OC2
O=Cc1cc(-c2cccc(O)c2)cc2ccccc12
CC1=CC(C)(C)NC(=O)C(C)(NC(=O)c2cc3ccccc3[nH]2)C(=O)NC(c2ccccc2)C1
CC(CN)c1cccc(C(F)(F)F)c1
Clc1ccccc1CNc1ncnc2ccc(Br)cc12
Cc1nc(O)ccc1C(C(=O)NC(C)(C)C)N1C(=O)C(C2Cc3ccccc3C2)NC(=O)C1CC(C)C
CC(C)n1ncnc1-c1ncc[nH]1
CC1CN(C(C)CO)C(=O)Cc2cc(NS(=O)(=O)c3ccc(Cl)cc3)ccc2OC1CN(C)Cc1ccc(-c2ccccc2)cc1
CCOC(=O)C(C#N)n1c(O)c2ccccc2nc1=S
Cc1cc(C)cc(-c2nc(C3(c4ccc(-c5cnc(-c6cnccn6)nc5)nc4)CCC3)no2)c1
COc1cc2c3c(c1OCc1ccccc1)CC(O)C(C)N3CC2
Cc1ccccc1Nc1cc(NC2CCN(C(=O)OC(C)(C)C)CC2)nc2c1cnn2C
CN1CCN(c2nc(N)c3c(-c4ccc5c(c4)OCCO5)noc3n2)CC1
COCC1(O)CC(c2ccccc2)C(c2ccc(Cl)cc2)N(C(C)C2CC2)C1C(=O)NC=Cc1ccc(Br)cc1
CCOc1ccc(NC(=O)CSc2nc(N)c3c(n2)n(C)c(=O)n3C)cc1
CCOc1ccccc1-c1[nH]nc(C(=O)NN2CCCCC2)c1C
CC(CCc1ccccc1)Nc1cc(F)cc2c1c(=O)c(C(=O)O)cn2C1OC(CO)C(O)C1O
Cc1ccc2c(c1)NC1=c3cccc(O)c3=Nc3cccc1c3-2
O=C(O)C=CCCC=CCC1C(O)CC(O)C1C=CC(Oc1ccc(C(F)(F)F)cc1)C(=O)O
CN(CC(CCN1CCC2(CCCC2)CC1)c1cc(Cl)cc(Cl)c1)C(=O)c1cc(C(F)(F)F)cc2c1N1CCNCC1C2
O=C1NC(=O)C(Cc2ccc(NC(=O)N3CCCCc4ccccc43)cc2)S1
CSc1ccccc1NC(=O)c1ccc(SCC(=O)N2CCOCC2)nc1
CCOCCCNCC(O)COc1ccc(F)cc1
COc1ccc(C2=CSC3=NCCN23)cc1
O=C(CCC1N=C2c3ccccc3N=C(SCC(=O)Nc3ccc(F)cc3)N2C1=O)NCc1ccc2c(c1)OCO2
O=[N+]([O-])c1cnc(NCCCN2CCCC2=S)c2cc(Br)ccc12
CC(C)NCCCNc1nc(NC23CC4CC(CC(C4)C2)C3)nc2c1ncn2C1CC2CCC1C2
COCC(=O)NC1CCC(C(=O)O)(c2ccccc2)CC1
CN(C)C1CCN(C)C1c1ccc(F)c(F)c1
CCc1cc(C=CC(=O)c2ccc(O)cc2)cc(OC)c1OC
CN(C)Cc1cc(=O)oc2cc(OCc3ccccc3)c(Cl)cc12
COc1ccc(N2CCN(CCCOc3ccc4c(c3)NC(=O)CC4)CC2)c(OC)c1
Cc1cc2c(NN=Cc3cccnc3)ncnc2s1
CN(CCCn1c(=O)oc2ccccc21)Cc1cccc(Cl)c1
Cc1ccc(-n2cc(CSC(=Nc3ccc(Cl)cc3)NC(=O)C3CCNCC3)nn2)cc1
CC(=O)c1cccn1S(=O)(=O)c1ccc(F)cc1
COC(=O)c1ccc(C(=O)CCCl)s1
CCc1ccc(CC(=O)Nc2ccc(-c3noc(-c4cc(OC)c(OC)c(OC)c4)n3)cc2)cc1
Cc1c(-c2cccc(OCC(=O)O)c2)c(=O)[nH]c2cc(C34CC5CC(CC(C5)C3)C4)ccc12
CCc1nc(CC(NC(=O)C2CC(=O)N(C3CCOCC3)C2)C(=O)N2CCN(C)CC2)cs1
CCc1cc(Cc2c(C)ccc(C)c2C)c(CC)[nH]1
CC(=Cc1csc(C)n1)C1CC(C)CC(C)N1C=O
Cc1cc(Nc2cc(-c3ccccc3)nc(-c3ccc(Cl)cc3)n2)ccc1OCCCN1CCOCC1
CC(Sc1nc(=O)c(Cc2ccccc2)c(O)[nH]1)C(=O)N(C)Cc1ccc(F)cc1
COc1ccc(CCNCc2ccc3c(c2)OCO3)cc1OC
CC(=NNC(=S)Nc1ccc2c(Cl)cc(Cl)c(O)c2c1)c1ccccn1
CCCCCNC(=O)C(Cc1ccc(OP(=O)(O)O)cc1)NC(=O)C(CCC(N)=O)NC(=O)C1CCCN1C(=O)C(N)CCC(=O)O
Oc1ccccc1-n1ccc2c(Sc3ccc4ccccc4c3)ncnc21
CCN1CCN(CC(=O)NC2c3c(C)cccc3OC(C)(C)C2O)CC1
Cc1ccc(O)c(C(=O)c2cnc(N3CCOCC3)s2)c1
COc1cccc(CNC(=O)Cc2nn3c(=O)c4cc(F)ccc4nc3s2)c1
Cn1c(COc2cccc(OCc3ccccc3)c2)nnc1SCC(=O)Nc1cccc(C(=O)O)c1
O=C(C=Cc1ccc(-c2cccs2)s1)c1ccc(Cl)s1
CCc1ccc(NC(=O)NNS(=O)(=O)c2ccc(C)cc2)cc1
S=C1NC(COCc2ccccc2)CO1
O=C(NCCN1CCC(CO)(c2ccc(Cl)c(Cl)c2)CC1)N1CCOCC1
CCOc1ccc(NC(=S)Nc2ccc(S(=O)(=O)N3CCCCC3)cc2)cc1
NC(=O)c1cc2ccccc2c2c1-c1ccccc1C2=O
CNC(=O)C(Cc1c[nH]c2ccccc12)NC(=O)C(CC(C)C)N1C(=O)COc2ccccc21
CC1(O)CCC(CN2C(=O)c3oc4ccccc4c(=O)c3C2c2cccs2)CC1
CCC(=Cc1ccc(C2CC3CCC(C2CC(=O)OC)N3CC#N)cc1)CC
CN1CCC(N(C)CCCCNC(=O)c2ccc(-c3ccccc3)c(NC(=O)c3ccc(C(=O)O)o3)c2)CC1
O=C(O)c1ccc(-c2ccnc3c2CC(C(=O)NCc2ccccc2Oc2ccccc2)O3)cc1
CC12CC(c3ccoc3)OC(=O)C1(O)CCC13CC(CCC12)C(=O)O3
CCCCNC(=O)C(C)(NC(=O)C(CC1CC(c2ccc(-c3ccccc3)cc2)=NO1)NC(=O)C(C)NC(=O)N1CCOCC1)C(F)(F)F
Cc1ccc(S(=O)(=O)NC(CC(=O)O)c2ccc(Cl)cc2)cc1
C=C(CCC(C)C1CCC2C3CC=C4CC(OC5OC(CO)C(OC6OC(CO)C(O)C(O)C6O)C(O)C5O)CCC4(C)C3CCC12C)C(C)C
COc1ccc2occ(C(=O)Cn3cnc4c(oc5ccccc54)c3=O)c2c1
COc1ccc2c(c1OC)-c1cc(CCNC(C)=O)ccc1CNCC2
CC(=O)C1=C(C)OC(=N)C(C#N)C1c1cnc(NC(=O)C2C(C)(C)C2(C)C)o1
CON=C1c2ccccc2C2(c3ccccc3)C(=O)NC12c1ccccc1
COc1cccc(-n2c(Cc3ccccc3)nc3cccnc32)c1
COc1cccc(-n2c(=O)c3c(n4c(C(C)C)nnc24)NC(=O)CC3c2ccc(Cl)cc2)c1
O=C(NC(Cc1ccccc1)C(=O)O)c1ccc(-c2cc(Cl)ccc2Cl)o1
CC(C)Cn1c(=O)c(-c2ccc(Cl)cc2)c(-c2ccncc2)c2ccccc21
CNS(=O)(=O)c1ccc(C=Cc2ccccc2OCCOC)cc1
Cc1ccccc1-c1noc(CCCC(=O)Nc2nncs2)n1
CN(Cc1cnc2nc(N)nc(N)c2n1)c1ccc(C(=O)NC(CCC(=O)O)C(=O)O)cc1
NCCNC(=O)c1ccc(NC(=O)Nc2ccc(OC(F)(F)F)cc2)cc1
CCCS(=O)(=O)N1CCCC(c2cccc(C3CN(C(C)C(=O)O)CCO3)n2)C1
COc1ccccc1CNC(=O)CSc1nnc(COc2cccnc2Cl)n1C
COC(NC(=O)C(Cc1ccc(N)cc1)NC(=O)c1ccc(C(C)O)cc1)C(=O)Nc1cc(C(=O)NCc2ccccc2)cc(-c2ccc(CC(C)C)cc2)c1
O=C(Cc1ccccc1F)N1CCCN(Cc2c(F)cccc2Cl)CC1
CC(=O)Nc1ccc(C(=O)NC2CCN(CCC(c3ccccc3)c3ccccc3)CC2)cc1F
c1cncc(Cc2nnc(NC34CC5CC(CC(C5)C3)C4)s2)c1
FC(F)(F)c1cccc(NC(=S)Nc2ncc(Cc3ccc(Cl)c(C(F)(F)F)c3)s2)c1
CCC(C(=O)C(C)=Cc1ccccc1)=C(O)CCc1ccccc1
O=C(Cc1ccc(Cl)cc1)Nn1c(-c2ccncc2)nc2ccccc2c1=O
Cc1cc(C(N)=O)ccc1-n1c(CCC(=O)O)ccc1-c1ccc(-c2ccc(F)cc2)cc1
CCC(C)C(NC(=O)C(CC(=O)C(C)NC(=O)c1cc(O)ccc1O)Cc1ccccc1)C(=O)NC(CC(C)C)C(=O)O
O=c1[nH]c(=O)n(C2CC(O)C(CO)O2)cc1Br
O=C(NCc1ccc(S(=O)(=O)C2CCCCC2)s1)c1ccccc1Oc1ccccc1
CCOC(=O)c1cc(-c2ccc(OC)cc2)sc1NC(=O)c1cncnc1
NC(C(=O)NC1C(=O)N2C(C(=O)O)=C(Cc3ccccc3)SC12)C1CCCCC1
Cn1ccc2c1C(=O)c1c(ccc(F)c1NCCO)C2=O
COc1cc(CNCc2c(C)n(C)n(-c3ccccc3)c2=O)ccc1OCc1ccc(F)cc1F
CC1CNCCc2ccc(NS(N)(=O)=O)cc21
CCOc1ccc(S(=O)(=O)N2CCN(C(=O)N3CCN(c4ccccc4F)CC3)CC2)cc1
c1ccc(COCC2(c3ccccc3)CCN(Cc3ccccn3)CC2)cc1
O=C(Nc1ccc([N+](=O)[O-])cc1)c1ccc(C(=O)OC2C(=O)c3c(O)cc(O)cc3OC2c2ccc(O)cc2)cc1
CCCc1cc(=O)oc2c3c(c4c(c12)OC(C)(C)C=C4)OC1(C(C)=O)OC1C3=O
Clc1nc(N2CCN3CCCCC3C2)nc(NCc2ccccc2)c1Cl
Cc1ccc(NC(=O)C2CC(=O)N3CN=C(c4ccccc4)CC3N2)cc1C
Cc1cccc(NC(=O)c2ccc(OC(=O)C=Cc3cccnc3)cc2)c1
O=C(COC(=O)c1cccnc1Cl)NCCc1ccccc1
CC1(C)C(=O)NC(=O)C(=C(O)c2ccc(F)cc2F)C(=O)NC1=O
CC(=O)NC(CCCCNC(=N)N)C(=O)Nc1cccc(C(=O)NC(CCCCN)C(=O)NC(CC(N)=O)C(=O)NC(Cc2ccccc2)C(N)=O)c1
CC1OC(=O)C2CC3CCCCC3C(C=Cc3ccc4ccccc4n3)C12
CC(=O)NNC(=O)C(N)CC(C)C
COc1ccc(-c2ccc3[nH]c4c(c3c2)CC(N)CC4)cc1
CCCCCCNCCCNCCCCNCCCNCC
CC(C)(C)c1cc(C(C)(C)C)c2[nH]c(-c3ccsc3)c(Nc3ccccc3)c2c1
C=C(c1ccc(F)cc1)C1COC2(CCC(C(C)C)CC2)OO1
O=C(Nc1ccccc1N1CCN(C(=O)c2cccc(Cl)c2)CC1)c1ccccc1F
CC(C)c1ccc(NC(=O)COC(=O)c2ccc(Cl)s2)cc1
COc1cc2c(cc1OC)CN(CCc1ccc(NC(=O)c3ccccc3COc3cccnc3)cc1)CC2
COC1OC(C)C(O)C(O)C1N
CCN(CC)C(C)CCCNc1ccnc2cc(Cl)ccc12
COc1ccc(-c2noc(CN3CCN(C(=O)c4ccco4)CC3)n2)cc1OC
Cc1ccc(S(=O)(=O)N(C)C)cc1NC(=O)c1n[nH]c(=O)c2ccccc12
O=C(Nc1ccccc1Br)C1c2ccccc2Oc2ccccc21
C=COCP(=O)(OC)OC
CCCCc1nc(Cl)c(C2C(=O)c3ccccc3C2=O)n1C
C=C(CC(CC(=O)C(=O)OC)C(=O)O)C1CC(C)=C2C3=C(C(=O)C4C(C)(CCC(O)C4(C)C)C3=O)C(O)C21C
CCOC(=O)c1cnc2c(=O)nc(Oc3ccc(S(=O)(=O)O)cc3)nc-2[nH]1
CC(C)S(=O)(=O)Nc1ccc(CCCNCC(O)c2ccc(O)c3[nH]c(=O)sc23)cc1
O=C1ON=C(c2ccccc2)C1=Cc1ccc(-c2cccc([N+](=O)[O-])c2)o1
Cc1cc(C)cc(NN=Cc2ccccc2O)c1
COc1ccc(-c2[nH]nc3c2C(=O)c2c(NC(=O)NN=Cc4ccc(C)cc4)cccc2-3)cc1
CC1(C)OC(c2ccc(S(C)(=O)=O)cc2)=C(c2ccc(F)cc2)C1=O
CCCCc1sc(-c2c(O)cc(-c3ccccc3)cc2OCCCc2ccccc2)nc1C(=O)N(C)C
CCCn1cnc2ccsc2c1=O
O=C(Nc1ccc(Br)cc1)Nc1ccc(N2CCCC2)c(F)c1
Cc1ccc(C(=O)Nc2ccc(C(C)(C)C#N)cc2)cc1Nc1ncnc2cnc(N3CCN(C)CC3)nc12
CCN1c2ccccc2NS1(=O)=O
CC(C)(C)n1c(=O)c2ccc(C(=O)NCCCN3CCCC3)cc2n(Cc2ccc(Cl)cc2)c1=O
Cc1cc(C)c2ccc(C(=O)N3CCN(C4CCCCCC4)CC3)cc2n1
NS(=O)(=O)NCC1CCC(c2ccc(Cl)c(Cl)c2)CC1
Cc1ccc(S(=O)(=O)NC(CCC(=O)NC(C)c2ccccc2)C(C)C)cc1
CCCc1nc2ccccc2c(=O)n1Cc1ccc(-c2ccccc2-c2nn[nH]n2)cc1
CC(=O)CN(C)C1CCc2cc(O)c(O)cc2C1
COC1CCN(c2ccnc(Nc3cccc4c3C(=O)N(C)C4)c2)C1
COc1cccc(-n2cc(C(=O)Nc3ccncc3)nc2-c2ccccc2OC)c1
CNCCC(=O)N1CCC(c2ccc(OCc3cc[nH]n3)cc2)CC1
CC(C)CCN(C(=O)c1ccc2c(c1)CCC2)c1c(N)n(CC(C)C)c(=O)[nH]c1=O
CCCCCCCCCC(=O)OCC1(C)CCCC2(C)C1CCCC2(C)COC(C)=O
CN(C)Cc1ccc(Oc2ccc(C=CC(=O)NO)cc2)cc1
FC(F)(F)c1cccc(CSc2nc3ccccc3[nH]2)c1
CC(=O)OC1C(=O)C2(C)C(O)CC3OCC3(OC(C)=O)C2C(OC(=O)c2ccncc2)C2(O)CC(OC(=O)C(O)C(NC(=O)OC(C)(C)C)c3ccccc3)C(C)=C1C2(C)C
O=C1C=C(NCCCc2ccccc2)C(=O)c2ccccc21
CCC(C(=O)O)C(N)(CC(C)C)C(=O)OCc1ccc(OCC=C(C)C)cc1
COc1cc(C2=NN(S(=O)(=O)c3ccc(Br)cc3)CCC2=O)cc(OC)c1OC
O=C(CCCn1c(O)nc2ccccc2c1=O)NCc1ccccc1
O=C(NC1CC1(c1ccccc1)c1ccccc1)C1CC1c1ccccc1
CCn1c(NCc2ccc(C)cc2)nc2ccccc21
CCCCN1C(=O)C(=NNC(=O)c2[nH]cnc2C(=O)OCC)c2ccc(Cl)cc21
CC(C)C(=O)Nc1cccc(-c2nnc(C3CCCN3C(=O)COc3ccccc3)o2)c1
COc1ccc(C(=O)OCC(=O)N2CC(C)OC(C)C2)c(OC)c1
CNC(=O)N1C(c2ccc(Br)cc2)C2=CCN(C)CC2C(c2ccc(Br)cc2C)C1CC(=O)O
Nc1nc(Oc2cccnc2)cc(-c2ccc(P(=O)(O)O)o2)n1
Cc1c(C(=O)NCc2ccccn2)oc2ccc(OC(C)(C)C(F)F)cc12
CCOC(=O)C1C(=COCCNC(=O)c2cc3ccccc3cc2O)NC(C)=C(C(=O)OC)C1c1cccc(Cl)c1Cl
NC(CC1c2ccccc2-c2ccccc21)(C(=O)O)C1CCC(c2c[nH]c3ccc(C(F)(F)F)cc23)CC1
Cc1cccc(Oc2ccc(C(=NO)N3CCCCC3)cn2)c1
CCC1OC(N(Cc2ccc(C)cc2)c2ccc(C(=O)N(CC)CC)cc2)C(O)C(O)C1O
CN1CCN(c2nc(-c3ccc(Cl)c(Cl)c3)nc3ccccc23)CC1
CCCn1c(=O)c2nc(-c3ccc(NC(=O)COc4ccccc4)cc3)[nH]c2n(CCC)c1=O
CC1C2Cc3ccc(O)cc3C1(C)CCN2Cc1ccc(OCc2ccccc2)cc1
COC(=O)c1cccc(N(C)S(=O)(=O)c2ccc3c(c2)c(=O)n(C)c(=O)n3C)c1
COC(C(=O)NCc1ccccc1)c1ccccc1
CCOCn1c(-c2cccc(NC(=O)c3cc(Br)c(Br)[nH]3)c2)n[nH]c1=S
CC(C)CN(C)c1ccc(NC(=O)C(c2ccco2)N2CCCC2)cc1
CC(C)C1(O)CCC23CC1CCC2C(C)(C)CCC3C=O
Cn1nccc1C(=O)NC1C2CCN(C(=O)c3ccncc3)CC21
CCCCC(=O)NCCn1cnc2sc(-c3ccccc3)c(S(=O)(=O)N3CCOCC3)c2c1=O
COc1ccccc1CNc1ccc(-c2cc(-c3cccc(C#N)c3)nc(N)n2)cc1
CN(C)C1CCN(c2ccc(NC(=O)c3ccccc3Cl)cc2)C1
O=C(Nc1ccc2ccccc2n1)c1ccc(S(=O)(=O)N2CCN(c3ccccc3)CC2)cc1
Fc1ccc(Nc2nc(-c3cccc(C(F)(F)F)c3)cs2)c(F)c1
CCOc1cc(C2c3c(C)n[nH]c3C(=O)N2c2ccc(Oc3ccccn3)nn2)ccn1
O=C(CC(CO)c1ccc(-c2ccccc2)cc1)c1ccc(F)cc1
C=CCn1ncc2c(C)ncn2c1=O
O=C(CCc1ccc(Cl)cc1)c1cc(O)c(O)c(O)c1
Cc1c(CC(=O)NC2CC=CCC2O)c(=O)oc2ccsc12
Cc1nc(SCc2ccc([N+](=O)[O-])c3ncccc23)nc(N)c1C
COc1ccccc1NC(=O)CSc1nnc(-c2cccc3ccccc23)o1
C=CC(=C)CCC(C)(OC1OC(CO)C(O)C(O)C1O)C1C(C)CC2(C)C(=O)C(C)=CC3C(CCc4cccc(O)c4)C(C)=CC312
Cc1cccc(COc2nsnc2NC(=O)COc2ccccc2Cl)c1
OCCN1CCN(c2nc(-c3ccc(F)cc3)cc3occc23)CC1
O=C(O)COc1nc(Cl)c2c3c(cccc13)N(CCCO)C(=O)CN2
CCOc1ccc(C(=O)N2CCC(N3CC(c4ccccc4C)NC3=O)CC2)cc1
Nc1ncnc2c1ncn2C1OC(COP(=O)(O)OC2OC(CO)C(O)C(O)C2O)C2OC21
O=C(CN1CCN(C2CCCCC2)C1=O)Nc1ccc2c(c1)OCCO2
CC(C)C1(C(=O)NCc2cc(C(F)(F)F)cc(C(F)(F)F)c2)CCC(NC2CCc3ccccc32)C1
COC(=O)NC(C(=O)NC(CC(C)C)C(=O)N1CCCC1C(=O)NC1CCCC1)C(C)(C)C
CCOC(=O)c1nc2c(Cc3ccccc3)c(C#N)cnn2c1CC
O=C(O)c1ccc(NCc2cccc(OC(F)(F)F)c2)nn1
O=C(NCCCC(=O)N1CCN(c2ccccc2)CC1)C1CCN(S(=O)(=O)c2ccc3nsnc3c2)CC1
CN1CCN(C)C(c2ccc(-c3cc(CO)c4[nH]c5ccncc5c4c3O)cc2)C1
COc1cccc2c1C(=O)c1c(cc(C)cc1C(C)=NNC(N)=O)C2=O
CC(C)c1ccc(NC(=O)c2snnc2N)cc1
CCOc1ccc(S(=O)(=O)N2CCCC2)cc1NC(=O)C1CC(=O)N(CCCOC)C1
COc1ccc(CN2CCC3C2CCN3Cc2ccncc2)cc1
Cc1cc(N)c2cccc(OCc3c(Cl)ccc(S(=O)(=O)NC(C)(C)C(=O)N4CCN(O)CC4)c3Cl)c2n1
CC(C)C(=O)OCCNc1cccc2ncccc12
Cc1ccc(-n2cc(CCC(=O)Nc3cc(F)ccc3C=O)c3ccccc32)cc1
CC(=O)NC1C(CC(O)CNC(=O)C(C)C)OC(C(=O)O)=CC1N1CCCC1C(O)C(O)CO
OCC1OC(OC2C(O)CC(O)C(OCCc3ccc(O)cc3)C2O)C(O)C(O)C1O
O=C(CON=C1C(=O)N(CN2CCOCC2)c2ccccc21)Nc1ccc(Br)cc1
COc1cccc(CN2CCN(CC(C)(C)O)CC2CCO)c1
Cn1c([N+](=O)[O-])cnc1C=Cc1ccc(Cl)c(Cl)c1
CC(=O)NC(C(=O)CCl)C(C)(C)C
CC1(c2ccc(O)cc2)NN=C(N=c2oc3ccccc3o2)C1C#N
COC(=O)c1ccc(O)c(CN2C(=O)N(Cc3cccc(C)c3)C(Cc3ccccc3)C(O)C2Cc2ccccc2)c1
CC(=O)c1cccc(NC(=O)COc2cc(S(=O)(=O)N3CCOCC3)ccc2OCC(F)(F)F)c1
COc1ccc(C2Nc3ccccc3C(=O)N2Cc2ccco2)cc1COc1ccccc1
COc1cc2ncnc(Oc3ccc(OCc4ccncc4Br)cc3)c2cc1OC
O=C1CC(c2ccc(O)c(O)c2)Oc2cc(O)c(O)cc21
c1cnc(NCC2CN3CCC2CC3)nc1
O=[N+]([O-])c1ccccc1C=NN1CCN(CCNc2ccnc3cc(Cl)ccc23)CC1
COc1ccc(C2=C(c3ccc(C)cn3)c3cc(OC)c(O)cc3C(CN(C)C)c3ccsc32)cc1
CC(=O)OC1CC(C(O)c2ccccc2)C2(C)CCCC(C)(C)C2(O)C1
CCOC(=O)c1ccc(OC(=O)c2ccc(-c3ccc(O)cc3)s2)cc1
N=C1Nc2ccc(F)cc2C(O)(c2ccc(F)c(Cl)c2)N1
CC1(C)CC(NC(=O)c2ccc(-c3ccc(OP(=O)(O)O)cc3)cc2)CC(C)(C)N1
CCC(CC)Cn1c(=O)n(C)c(=O)c2c1ncn2CC(=O)O
Nc1noc2cccc(C(=O)Nc3c(Br)cncc3Br)c12
COc1ccc(Cc2cc(C3OC(CO)C(O)C(O)C3O)c3oc(N4CCN(CCF)CC4)nc3c2Cl)cc1
CC(NC(C(=O)O)C(Cc1ccccc1)NC(=O)C(CCCCN)NC(=O)C(N)CCCC[N+](C)(C)C)C(=O)NC(Cc1ccccc1)C(N)=O
CC(NC(=S)Nc1ccc([N+](=O)[O-])cc1Cl)c1ccccc1
COC(=O)c1csc(NC(=O)Cc2ccccc2)n1
Cc1ccc(NC(=O)CN2C(=O)CSc3ccc(S(=O)(=O)N4CCCC4)cc32)cc1
CC1=C(C(N)=O)C(c2ccc(Cl)cc2)n2nc(SCc3ccccc3)nc2N1
Cc1ccc(C(=O)OC2CN3CCC2CC3)cc1O
CCc1nn(C)c(C(=O)O)c1Cc1ccc(OCc2ccccc2C(F)(F)F)cc1
Cc1c(NC2CCCCC2)nc(C2CCC2)nc1N1CCCCC1
COc1ccc(C(=N)N(Cc2ccco2)C(C)=O)cc1OC
COc1cc(=O)oc2cc(OC(=O)c3ccc(C)cc3)ccc12
CN1CCC(NC(=O)Cc2nn(C)c3c2CCc2ccccc2-3)CC1
Cc1nc2c(-c3ccccc3)cnn2c(C)c1CCC(=O)NCc1ccc(F)cc1
ON=c1[nH]ncc2c1[nH]c1ccccc12
COc1cc(C)c(C2=C(OC3OC(CO)C(O)C(O)C3O)C(=O)c3c(O)cc(O)cc3C2=O)cc1OC
O=C(OC1CC(O)CC1NC(=O)c1noc(-c2c(F)cccc2F)n1)c1ccc(F)cc1
CN(C)c1ccc(F)cc1CNC(=O)N1CCN2C(=O)N(Cc3ccccc3)C(=O)CC2C1
CCOC(=O)CNc1nnc(SCCc2ccccc2)s1
CCN(CC)CCNC(=O)C(O)=CC(=O)c1ccc(O)cc1
CCOc1ccc(C=Nc2ccc(N3CCOCC3)cc2)cc1
CC(C)CNC(=O)C(CC(C)C)C(O)CN1CCC(C(O)C(Cc2ccccc2)NC(=O)c2cccc(Cl)c2Cl)C1
Cc1cc(C)n(CC(O)C(O)(Cn2cncn2)c2ccc(F)cc2F)n1
Cc1cc(C=C2SC(=S)N(Cc3ccco3)C2=O)c(C)n1-c1ccc(OCc2ccccc2)cc1
Cc1ccc(S(=O)(=O)NCc2cnccc2C(=O)NCC2CCCO2)c(C)c1
C#CCNc1ccc(C(=O)N(Cc2ccccn2)C2CC2)c(C)c1
O=C1c2ccccc2C(=O)N1CNCCNCC1c2ccccc2C(=O)N1Cc1ccco1
S=c1[nH]nc(-c2ccc3c(c2)OCO3)o1
CN(C)CC#Cc1ccc(OCCCCOc2ccc(CCC(=O)O)cc2)cc1
CC(C)CN(CC(C)C)C(=O)c1c([N+](=O)[O-])cnn1C
CC(=O)N1CCc2cc(S(=O)(=O)NC(Cc3ccccc3)C(=O)NCc3ccccc3)ccc21
NS(=O)(=O)c1ccc(-c2cocc2-c2ccc3ccccc3c2)cc1
CCOC(=O)c1cc2cc(OCC(O)CNC(C)C)ccc2o1
Cc1cc(CCC(=O)O)ccc1-c1cccc2c1OCN(c1ncccn1)C2
OCc1ccc(OCCN2CCOCC2)cc1
CCNC(=O)Nc1nc2cc(-c3ccc(OCCCN(C)C)nc3)c(OC3CCOCC3)nc2s1
Cc1ccc(-c2cc(=O)nc(NN=Cc3ccccc3Cl)[nH]2)c(C)c1
Cc1ncc2c(n1)-c1ccccc1CC2
COc1ccc(C(=O)NCC2CCN(Cc3ccccc3)CC2)cc1S(=O)(=O)NCc1ccco1
COc1cccc(-c2csc(C(O)c3ccc(Cl)cc3)n2)c1
CC1(C)CC(=O)c2cc(OCCCCCCC#CC3(O)CC4C(C(C)(C)C)CCC3C4(C)C)ccc2O1
O=C(O)c1cc(Cl)cc(Nc2ncc(Cl)c(Nc3ccccc3[N+](=O)[O-])n2)c1
C=CCOC1CC(c2ccc(OC)c(OC)c2)Oc2cc(O)ccc21
Cc1ccc2c(c1)C(=O)N1CCNCC1C2
Nc1ccc(S(=O)(=O)O)cc1Nc1cccc(Oc2cccnc2)c1
O=C1c2ccccc2S(=O)(=O)CC1Sc1ccc2ccccc2c1
CC(C)(C)c1ccccc1Oc1ncccc1NC(=O)Nc1cccc(F)c1
O=C(NC1CCc2ccccc21)c1ccccc1NS(=O)(=O)c1cccs1
N#Cc1cccc(-c2cnc3cnc(-c4ccc(C5CCCN5C(=O)C5CCOCC5)cc4)cn23)c1
COC(c1nc2cc(C(F)(F)C(F)(F)F)c(C(F)(F)F)cc2nc1-c1ccc(F)cc1Cl)C(F)F
COc1ccc(CNC(=O)CC2CC(C(=O)N3CCOCC3)C3(CCC4CCCC4)c4[nH]c5cc(O)ccc5c4CCN3C2=O)cc1OC
CC1=CC(O)CC2(C)OC2CC(C)(C)C2C=C(C)C(=O)C2C1
N#Cc1ccccc1COc1cc(-c2ccc(N3CCNCC3)nn2)ccc1C(F)(F)F
COc1ccc2[nH]c(=O)c(Cc3nc4c(=O)ncn(CC(C)CC(C)C)c4[nH]3)cc2c1
CC(C)(C)c1ccc(CSc2c[nH]c3nc(N)nc(N)c23)cc1
COC1=CCc2oc(=O)ccc2C1Cc1cnc(C)n1C
Cc1cnn(CC(=O)Nc2ccc(N3CCOCC3)cc2)c1
O=c1nc(C2CCCCC2)[nH]c2sc3c(c12)CCCC3
CCOC(=O)Cc1[nH][nH]c(=O)c1C
COc1nc(OC)nc(-c2ccc(C(=O)NS(=O)(=O)c3ccc(Cl)cc3)cc2F)n1
O=C(O)CNC(=O)CCCC=C(NC(=O)c1cccc2ccccc12)C(=O)N(Cc1ccccc1)Cc1cccc2ccccc12
N#CCc1cc(=O)[nH]c(O)n1
CC1CN(C(C)CO)C(=O)c2cccc(NC(=O)C3CC3)c2OC1CN(C)C(=O)Nc1ccc(C(F)(F)F)cc1
C=CCN1CC[N+](CC)(Cc2ccccc2)CC1
O=C(NCn1nc(-c2ccc(O)c(O)c2)cc1-c1ccccc1)c1c(F)cccc1F
Cc1cc(C)c(S(C)(=O)=O)c(Oc2ccc(C(=O)Nc3cc(Cl)ccc3N3CCNCC3)cc2C)n1
CCOc1ccc(Cl)cc1S(=O)(=O)Nc1ccc2c(c1)N(C)CCO2
O=c1[nH]c2nc(CCc3ccc(C(F)(F)F)cc3)nc(NCCCN3CCOCC3)c2[nH]1
CC1CN(C(C)CO)C(=O)CCCn2nncc2COC1CN(C)S(=O)(=O)c1ccc(N2CCC(F)CC2)cc1
C=C1C2=C(CC3C1CC1OC4(C)C(OC(C)=O)CCC3(C)C4CC1(C)C)C(=O)OC2=O
COc1ccc(-c2cn(CC=C(C)C)nn2)cc1
COc1cc(OC)c(OC)cc1CNCCN1CCCC1
CC(C)CCCC(C)C1CCC2C(C=CC3=CC4OC(CO)C(O)CC4(C)C(CO)=C3)=CCCC21C
CN(C)c1nc(-c2ccc(Cl)cc2Cl)c2nnn(Cc3ccco3)c2n1
Fc1ccc(-c2cn3c(n2)sc2cc(F)c(F)cc23)cc1
CCc1sc(C(=O)N2CCN(c3cccc(C(F)(F)F)c3)CC2)cc1C
O=C(N1CCOCC1)N1CCc2ccccc2C1Cc1cccc2ccccc12
CCCN(CCC)C(=O)c1cccc(C(=O)NC(Cc2ccccc2)C(O)CNCc2cccc(OCC)c2)c1
N#CC(=Cc1cccc(C(F)(F)F)c1)C(=O)N1CCCCC1
COc1c(O)c(O)c(O)c2c1C(O)C=CC2=O
NCCC(=O)Oc1c(Cl)cccc1C(=O)NC1CCCCC1
CCn1ccc2c(c1=O)C(COc1ccccc1)C(OC)C(C)N2
CN(C)CCCNC(=O)c1cc(Br)nc2c(Cl)cccc12
CCN(CCCCC(c1ccccc1)c1ccc(O)cc1)Cc1ccccc1O
CC(=O)NC(CC(C)C)C(=O)O
COc1cccc(N2CCN(CC(O)COc3ccc(C4=NNC(=O)CC4C)cc3)CC2)c1
COC(=O)C=C1Sc2ccccc2N1C
Cn1c(=O)c2c(ncn2CC(=O)N2CCN(c3ccc(Cl)cc3)CC2)n(C)c1=O
CC1CCC(NC(=O)CN(C)S(=O)(=O)c2cccc3nsnc23)CC1
CC(C)C(=O)NN=C1CC2(CCCCC2)Cc2c1ccc1ccccc21
CC(=O)OC(C(=O)NC(CCCCN)C(=O)O)C(C)C
COc1ccccc1CCOC(=O)NC(C(=O)O)C(C)C
COc1ccc(-c2csc(NC(=O)c3cc(-c4ccccc4OC)nc4ccccc34)n2)cc1
CC(Cc1cc2cc(Cl)c(Cl)cc2[nH]c1=O)(NCC(O)COc1ccccc1)C(N)=O
CC(=NCc1ccc2ccc3ccccc3c2c1)N(C)C
Brc1ccc(Oc2cccc3c(Br)c[nH]c23)cc1
COc1ccc(-c2cc3c(C)nc(N)nc3n(C3CCC(OCC(C)C)CC3)c2=O)cn1
CC1=CC(=NNC(=S)Nc2ccccc2F)CC(C)C1
O=c1[nH]nc2n1-c1nc(-c3cnc(F)c(Cl)c3)ncc1CC2
COc1ccc(-c2ccn(C(=O)c3ccco3)n2)cc1
Cc1ccc(C)c(NC(=O)CSCC(=O)NNC(=O)c2c(C)cc(C)[nH]c2=O)c1
CCOc1ccc2oc(C(=O)NCCCN3CCOCC3)c(C)c2c1
CC(C)c1ncsc1C(=O)N1CCC(C)(CCN2CCCC2)CC1
O=C(NCO)C1c2ccccc2-c2ccccc21
NC(C(=O)O)C(=O)C(Cc1ccccc1)C(O)CO
CC(C)c1noc(-c2cc3c(s2)CCN(Cc2cnn(C)c2)C3)n1
O=C(O)c1cssc1=Nc1ccc([N+](=O)[O-])cc1
CCNC(CNC(CNC(CNC(=O)Nc1cccc(OC)c1)Cc1ccccc1)Cc1ccc(O)cc1)Cc1ccc(O)cc1
CCCCCCCCCCCCCCCC(CCCCCC(=O)O)CC(=O)O
O=C(Nc1cccc(S(=O)(=O)N2CCOCC2)c1)C1=COCCC1
CC1=Nc2nc(N3CCC(C(N)=O)CC3)nn2C(c2ccc(Br)s2)C1
CCOc1ccccc1N1CCN(CCCN2C(=O)COc3ccc(Cl)cc32)CC1
O=C(NC1CNCC1c1ccccn1)C1CCCN1S(=O)(=O)CC1CCCN1CC(=O)N1CCCC1c1ccccc1
CNc1nc(NC)nc(-c2ccc(OC(=O)Nc3cc(OC)cc(OC)c3)cc2)n1
CCOC(=O)c1ccccc1NC(=O)c1ccc(-c2nc(C)cn2C)cc1
COc1ccc(COC(Cn2ccnc2)c2ccc(C(=O)O)cc2-c2ccccc2)cc1
O=S(=O)(c1cnccc1NCc1cccnc1)N1CCNCC1
Cc1nc(CN2CCCC23CCN(C(=O)OC(C)(C)C)CC3)cs1
CC12CCC(O)CC1=CCC1C2CCC2(C)C(c3nn(CCCCC(=O)CCCCCC4SCC5NC(=O)NC54)c(=S)o3)CCC12
Cc1ccc(-c2csc3nc(=O)cc(-c4ccc(F)cc4)n23)c(C)c1
CCOC(=O)c1ccc(NC(=O)CNC(=O)C2CCCCC2)cc1
N=C(N)N1CCC(CNC(=O)Cn2c(-c3cccc(Cl)c3)c(-c3cc4ccccc4[nH]c3=O)c3ccccc32)CC1
CC(C(=O)Nc1ccn(-c2ccccc2Br)n1)N1C(=O)CCC1=O
O=C(Nc1cccc(C(=O)NS(=O)(=O)c2ccc(OC(F)(F)F)cc2)c1)c1cc([N+](=O)[O-])cc([N+](=O)[O-])c1
CNC(=O)c1ccc(CNC(=O)c2ccc(-c3cncs3)cc2)o1
COc1ccc(-c2nc3c4ccccc4c4ccccc4c3[nH]2)cc1
O=[N+]([O-])c1ccc(CNCC2CNc3ccccc32)cc1
Cc1ccc(C(=O)Nc2ccc(Cl)c(-c3nc4cc(Cl)ccc4o3)c2)cc1
COc1cc(C(F)(F)F)ccc1-c1c(C)n(CC2CCC(C(=O)O)CC2)c(=O)c2cc(S(=O)(=O)Nc3nccs3)ccc12
N=C(N)NCCCC(NC(=O)C(Cc1ccccc1)NC(=O)C(Cc1ccccc1)n1cccc(NC(=O)NCc2ccccc2)c1=O)C(N)=O
O=C(Nc1nc2cc3c(cc2s1)CCC3)c1cc2ccccc2[nH]1
COc1ccc(-c2oc3ccc(C)cc3c(=O)c2O)cc1
O=[N+]([O-])c1cc2nc(NCCO)[nH]c2cc1Cl
COc1cc(CC(O)CN)ccc1O
Nc1ccc(Sc2cc([N+](=O)[O-])ccc2C(=O)O)cc1
CN(C)S(=O)(=O)c1cccc(-c2nn3c(=O)cc(CN4CCN(C(=O)c5ccco5)CC4)nc3s2)c1
Cc1ccc(S(=O)(=O)N2CC3C(=O)CC(c4ccccc4)N(S(=O)(=O)c4ccc(C)cc4)C3CC2c2ccc(Cl)cc2)cc1
CC1CCCCOC(CN(C)C(=O)Nc2ccc(C(F)(F)F)cc2)C(C)CN(C(C)CO)C(=O)c2cc(NC(=O)Nc3ccc(C(F)(F)F)cc3)ccc2O1
CCNCCOc1ccc(C(=O)C(O)(c2ccccc2)c2ccccc2)cc1
CCc1ccc(CN2CCN(C(C)=O)C3CS(=O)(=O)CC32)o1
COc1cc2c(c(-c3ncn4c3-c3cc(OC)c(OC)cc3CC4)c1)N(C)CC2
Cc1ccc(NC(=O)c2sc3c(=O)n(-c4ccccc4C)nnc3c2O)cc1C
CSCCC(NC(=O)C(Cc1ccc(OP(=O)(O)O)cc1)NC(=O)C(CCC(N)=O)NC(C)=O)C(=O)NC(Cc1ccccc1)C(=O)N1CCCC1C(=O)NC(CO)C(=O)O
Cc1ccc(N2C(=O)CSC2c2c(Cl)cccc2Cl)c(C(=O)O)c1
OCC1OC(n2cnc3c(NC4CC4)nc(NCCc4ccncc4)nc32)C(O)C1O
O=C(Cc1cccc(OCCCO)c1)Nc1nnc(CCCCc2ccc(NS(=O)(=O)Cc3ccccc3F)nn2)s1
CCOC(=O)c1cc(CCCOc2c(C3CCC3)ccc(-c3cnc(N)nc3)c2F)on1
CNC(=O)c1ccc(Oc2ccc3c(c2)CC2C4CC5C=CC(O)CC5(C)CC4CCC3(C)C2O)cc1
COc1ccc(OCC(=O)N(C)c2cccc(-c3nnn[nH]3)c2)cc1
Cc1cc(Cl)ccc1Oc1ccc(Cl)cc1C(=O)Nc1cc[nH]c(=O)c1
CC(C)(C)OC(=O)N1CCN(c2ncnc3[nH]c(-c4ccccc4)cc23)CC1
Cc1c(Cl)cccc1C1=NNC(c2ccc(C(F)(F)F)cc2)C1
Cc1c(CC(=O)Nc2ccc(C(N)=O)cc2)c(=O)oc2cc3occ(C(=O)N=C(N)N)c3cc12
COc1ccccc1Cn1c(Cn2c(C)nc3ccccc32)nc2ccccc21
O=C(O)c1ccc2c(c1)C1C=CCC1C(c1ccccc1)N2
CC(=NNC(=S)NCCc1ccccc1)c1ccncc1
Cc1ccccc1-c1nsc(NCc2ccc3c(c2)OCO3)n1
CSCCC(NC(=O)C(Cc1ccccc1)NC(=O)C(C)NC(=O)C(Cc1ccccc1)NC(=O)C(N)CCCN=C(N)N)C(=O)O
CC(C)OC(=O)C(C)NP(=O)(OCCOCn1cnc2c(=O)nc(N)[nH]c21)Oc1ccc(C#N)cc1
CCc1nc(C)ccc1Oc1ncnc(OC2CCN(C(=O)NC(C)C)CC2)c1C
Nc1nc(N)c2[nH]c(=S)n(CC3CCCCO3)c2n1
N=C(N)c1ccc(CCNC(=O)C(CO)NS(=O)(=O)c2cccc3cccnc23)cc1
CC(C)(CC(O)(Cc1cc2ccc(F)cc2[nH]1)C(F)(F)F)c1cc(C(F)(F)F)cc2c1OCC2
COc1ccc(OC)c(NC(=O)C(C)Sc2ccc3nnc(-c4ccc(OC)c(OC)c4)n3n2)c1
O=C(NCc1ccc(F)cc1Cl)C1CCN(S(=O)(=O)N2CCOCC2)CC1
COC(=O)Nc1nn(-c2ccc(OCC(=O)O)c(C)c2)c(=O)c2ccccc12
Cc1cc2c(cc1-c1ccc(C(=O)NC(C(=O)O)c3cccc(OC(F)(F)F)c3)s1)SC(C)(C)CC2
O=C1COCC2=C1C(c1ccc(Cl)c(Cl)c1)C1=C(CCS1(=O)=O)N2
NS(=O)(=O)c1ccc(NC(=O)CSc2nnc(Cc3cccnc3)n2-c2ccccc2)cc1
C=CCc1ccc(NC(=O)Nc2ccc(C3CN4CCC3CC4)cc2)cc1
COc1ccccc1N(C)S(=O)(=O)c1ccc2c(c1)NC(=O)C(C)S2
c1ccc(N2CCN(c3ccncc3)CC2)cc1
COC(=O)C(N)Cc1c[nH]cn1
CC(=O)NC(Cc1cc(F)cc(F)c1)C(O)CNC1CC2(C)C(=O)CCC2C2CCc3cc(N)ccc3C12
CCCCCOC(=O)CN1C(=O)N2CCCc3cc(S(=O)(=O)N4CCC(C(=O)N5CCN(c6ccccc6)CC5)CC4)ccc3C2(C)C1=O
Cc1ccc(C(=O)NC(=Cc2cccc([N+](=O)[O-])c2)C(=O)N2CCCCC2)cc1[N+](=O)[O-]
CCn1c(Sc2ccc(Cl)cc2)nc2c([nH]c3ccccc32)c1=O
O=C(NCCCCCCNc1c2c(nc3ccccc13)CCCC2)c1ccccc1
Cn1c(=NNC(=O)c2ccc([N+](=O)[O-])s2)sc2cc([N+](=O)[O-])cc([N+](=O)[O-])c21
COc1cc(CC2(c3ccccc3)N=C(N)N3CCCN=C32)ccn1
Cc1ccc(NC(=O)CN(c2ccc3c(c2)OCCO3)S(=O)(=O)c2c(C)nn(C)c2C)cc1Cl
CN1CCC(c2ccc(NC(=O)c3ccc(Cl)c(C#Cc4cncc(NC(=O)C(C)(C)O)c4)c3)cc2Cl)CC1
CCc1cccc(C)c1NC(=O)COC(=O)c1ccc2ccccc2n1
CC1=CC2NC(C(=O)c3cnn(-c4ccc5[nH]c(N)nc5c4)c3OC(F)(F)F)=CC2C=C1
Cc1ccc(C)c(S(=O)(=O)c2nnn3c2nc(N=c2ccccn2C)c2sccc23)c1
CN1C(=N)NC(CC2CCCCC2)(CC2CC2)C1=O
Cc1ccc2[nH]c3c(c2c1)CN(CCC(CN)CC(=O)O)CC3
CC(C)C(C)NC(=O)C1CC(O)CN1CC(CCc1ccccc1)NC(=O)c1cc2cc(O)ccc2[nH]1
CCOP(=O)(CC1CCCO1)C(=O)c1ccccc1
NC(=O)c1ccc(-n2c(C3CCCCC3)nc3c(C(=O)O)ccnc32)cc1
COc1ccc(NC(=O)CSc2nnc(CN3CCCCC3)n2C)c(OC)c1
CC(=O)c1cn(CC(=O)N2C(C(=O)NCc3cccc(Cl)c3F)CC3CC32)c2cc(-c3ccn(C)n3)ccc12
O=C1Cc2c([nH]c3ccc(Cl)cc23)-c2ccccc2N1
N#Cc1ccc(-n2nc(C(F)(F)F)cc2-c2ccc(Cl)cc2)cc1Cl
COc1ccc2cc(C#N)c(SCc3cccc(C(F)(F)F)c3)nc2c1
CC(=O)C(C)(OS(C)(=O)=O)C(C)=O
CC(C)=CCN1CC2CCC(O)CC2C1c1cccc(O)c1
CCOc1ccc(-c2nnc(N3CCCCC3)c3ccccc23)cc1
Nc1c2c(nc3ccccc13)CCC2
COc1ccc(N=Cc2c(C)nn(-c3ccccc3C)c2Cl)c(OC)c1
COC(=O)c1cnc(C(=O)C2CCCN2)[nH]1
Cc1ccccc1C(=O)NNC1(O)C(=O)Nc2ccc([N+](=O)[O-])cc21
CC(C)CCCC(C)C1CCC2C3CC(NCCN)C4(O)C(O)C(O)CCC4(C)C3CCC12C
COc1ccc(C)cc1NC(=O)COCc1cc(-c2cc3cc(C)ccc3[nH]2)on1
CCOC(=O)c1cc(-c2ccccc2)n(CCC(=O)NCc2ccc(OC)cc2)c1C
Nc1nc2ccccc2n1-c1ccc(C(=O)c2sc3ccccc3c2C(=O)O)cc1
CC(NC(=O)c1cc(S(C)(=O)=O)cc(Cl)c1C#N)c1ccccc1
COc1ccccc1N1CCN(CCC(=O)c2ccc(Cl)cc2)CC1
Cc1ocnc1-c1ccn(C)c(=O)c1
CC(C)Cc1ccc(C(C)c2nc3cc(Br)ccc3n2C2CC2)cc1
CSc1nc(Nc2ccccc2)c(C#N)c(=O)n1C
Cc1cccc(Nc2c(-c3ccc(Br)cc3)nc3ncccn23)c1
COc1ccc(C(=O)N=C2NC(C)CN2C)c2ccc(C(C)(C)C)nc12
COC(=O)c1cccc(-n2sc3ccccc3c2=O)c1
CCOC(=O)C1CC12C(=O)Nc1ccc(Cl)cc12
CCOC(=O)c1c[nH]c2ncnc(-c3ccc(OC)cc3)c12
CCCC(=O)Nc1cccc(NS(=O)(=O)CC)c1
COc1cc2ccc3nc4c(OC)c(OC)ccc4cc3c2cc1OC
CCc1nnc(NC(=O)CCS(=O)(=O)c2ccc(C)cc2)s1
CC12NC(Cc3ccc(-c4ccccc4)cc31)c1ccccc12
Cc1ccc(S(=O)(=O)N2CCCN(C(=O)CCC3Oc4ccccc4NC3=O)CC2)cc1
Cc1cc(CCCOc2c(C)cc(-c3nc(C(C)C)cs3)cc2C)on1
CN(C)C(=O)c1ccc(NS(=O)(=O)c2cccnc2)cc1
CCCN(C(=O)Cc1ccc(S(C)(=O)=O)cc1)C1CCc2nc(N)sc2C1
Cc1cc(C)nc(NS(=O)(=O)c2ccc(NCCNc3ccc([N+](=O)[O-])cn3)c([N+](=O)[O-])c2)n1
Cc1cc(N)nc(CC2CNCC2NCCNCCc2ccc(Cl)c(Cl)c2)c1
CC1CCC(N2C(=O)c3ccccc3C2Nc2ccc(C(N)=O)cc2)C(C)C1
CC1Cc2c([nH]c3ccccc23)C(=O)n2nc(C(F)(F)F)c(-c3ccc(Cl)cc3)c21
CC(C)C1COC(=O)N1c1ccnc(NC(C)C2CCCCC2)n1
Clc1ccc(N2CCN(c3noc4ccccc34)CC2)cc1
Cc1ccc(-c2ccc(S(=O)(=O)NC(CCCCNS(=O)(=O)c3ccc(Br)s3)C(=O)NO)s2)cc1
CC(C)CC1NC(=O)C(NC(=O)C(Cc2ccccc2)NC(=O)C(N)CCCCN)CCCCNC(=O)CC(C(N)=O)NC(=O)C(CC(N)=O)NC(=O)C(NC(=O)CCCCN)C(CCCCN)NC(=O)C2CCCN2C1=O
CCc1ccc(S(=O)(=O)NC(=O)Cc2cccc(-n3cc4ncccc4nc3=O)c2)cc1
CC(C)(C)NC(=O)Cn1ccnc1[S+]([O-])Cc1nc(-c2ccc(Cl)cc2)no1
CC(=O)NC(C)Cc1ccc(C#Cc2ccc(C)cc2C)cc1
CCCNC(=O)c1ncc(-c2ccnc(NC(CNCC)Cc3ccccc3)c2)nc1CN(C)C
CC(O)C1OC(OC2C(CO)OC(OC3C(CO)OC(OC4C(O)CC(N)C(O)C4O)C(O)C3O)C(N)C2O)C(O)C(N)C1O
COc1ncccc1-c1[nH]ncc1CN(C)CCC#N
CC1SCC(Sc2ccc(C#N)cc2Br)S1
Cc1nc(COc2ccc(C=NNC(=O)c3ccc(Br)cc3)cc2)cs1
CC(=O)C1=C(O)C(=O)N(c2nc3ccc(Br)cc3s2)C1c1ccc(C)cc1
Cc1ccc(C(=O)Nc2cc(C(C)(C)C)on2)cc1C#Cc1ccc2ncc(C(N)=O)c(Nc3ccc(C#N)cc3)c2c1
O=c1[nH]c(Cc2ccc(-c3ccccc3)cc2)c(-c2cccnc2)[nH]1
c1ccc(Cn2cc(CN3CCCC3Cn3cccn3)nn2)cc1
O=C1C(Cl)=C(N2CCCC(O)C2)C(=O)N1c1ccccc1
COC(=O)C1C(c2ccc(Cl)c(Cl)c2)CC2CCC1N2C
Nc1ccnc(NC(=O)Nc2ccccc2Br)n1
N#Cc1ccc(-n2ccnc2[S+]([O-])CC2CC2)cc1
CCc1ccc(NC(=O)c2ccoc2C)cc1
CC(C)Nc1nc2nc(-c3c(Cl)cc(Cl)cc3Cl)ccc2c2sccc12
CCCC(c1ccccc1)N1CCC(CN2CCC(C(=O)c3ccc(OC)cc3)CC2)CC1
Cn1cnc(CCC(=O)NCC2CCN(c3cnccn3)CC2)c1
O=C(Nc1cccc(C(F)(F)F)c1)Nc1cc(F)cc(C(F)(F)F)c1
CN(C)CCc1c[nH]c2ccc(CCS(=O)(=O)c3ccc(C#N)cc3)cc12
Cn1cc(C(N)=O)c2ccccc21
O=C(C=Cc1ccc(Cl)cc1)NC(NC(=O)c1ccccc1)c1cc(Cl)cc(Cl)c1O
CCCCCCc1cn(CCCC[N+]2(C)CCOCC2)nn1
CCCCC1NC(=O)C(C(CCCCN)OC(=O)c2ccnc(CO)c2)NC(=O)C(Cc2c[nH]c3ccccc23)NC(=O)C2CCCN2C(=O)C2CCCN2C(=O)C2CCCN2C1=O
O=C(c1ccc(-c2ccc(Br)cc2)o1)N1CCCC1
CCOC(=O)c1c(O)nc2ccccc2c1O
Cc1ccc(CCNC(=O)c2cc(-c3ccc(F)cc3)cs2)cc1
C=C(CC)C(=O)c1ccc(OCC(=O)NCC2CC2)c(NS(=O)(=O)c2cccc(OC)c2)c1
CC(C)(C)c1cc(-c2ccc(S(=O)(=O)N3CCOCC3)cc2)cc2c1OCO2
CCOc1ccc(NC(=O)c2ccc(O)cc2)cc1
CN(C(=O)OC(C)(C)C)C(CNC(=O)OC(C)(C)C)c1ncc(-c2ccc(-c3ncccn3)c(F)c2)[nH]1
CN(Cc1coc(-c2ccc(C(F)(F)F)cc2)n1)C1CCCc2cccnc21
O=c1[nH]c2ccccc2cc1CN1CCN(S(=O)(=O)c2ccc(Br)s2)CC1
CC(C)(C)NC1CCc2ccc3[nH]ccc3c2C1
CCc1nn(-c2c(Cl)cc(Cl)cc2Cl)c2[nH]c(Cc3cccc4ncccc34)nc(=O)c12
CC(C)NC(=O)C(c1ccc(F)cc1)n1c(=O)c(-c2ccccc2)nc2ccccc21
CC(C)c1csc(-c2ccc3cc(O)ccc3c2)n1
O=C(NCC(=O)N1CC(C(=O)O)CC(C(=O)O)C1)c1ccc(F)cc1
CC(=O)c1ccc2[nH]c3c(c2c1)CC(=O)Nc1ccc(C=CC(=O)N2CCOCC2)cc1-3
Cc1ccc(C23CC4CC(CC(C(=O)N5CCN(C(=O)c6ccc(Cl)cc6)CC5)(C4)C2)C3)cc1
CCOC(=O)c1ccccc1NS(=O)(=O)c1ccc(NC(=O)c2cccnc2)cc1
COc1ccc(C(=O)C=CN2CCCCC2)cc1
FCCOc1ccccc1COc1cccc(C#Cc2ccccc2)c1
CCCCCCC(O)C=CC1C(=O)CC2C(C)(C)CCCC12C
COc1ccc(-c2ccc(S(=O)(=O)NC3CCC(N4CCCC4)CC3)c([N+](=O)[O-])c2)cc1
CCCCNc1ncnc2c(-c3ccc(Cl)cc3)csc12
CCCc1cc(C(=O)N(CCN(CC)CC)Cc2ccccc2)[nH]n1
CN(C)P(C)(=S)Nc1cccc(Cl)c1
CCCCCSc1cc(Cl)c(C(=O)CCN2CCC(Oc3ccc(C(F)(F)F)cc3)CC2)cc1OC
O=C(C1CC1c1ccccc1)N1CCN(CCc2ccccc2)CC1
COCC(=O)N1CCC(c2cc(-c3cn4ccccc4n3)[nH]n2)CC1
O=C(CCC1CCCN1)N1CCOc2cc(-c3c(Cc4ccc(F)cc4)n(CCCC(c4ccccc4)c4ccccc4)c4cc(O)ccc34)ccc21
CC(C)Oc1ccc(CC(=O)NN=Cc2ccc(O)c(O)c2)cc1
Nc1ccc(-c2csnn2)cc1
Cn1cc(-c2ccc3c(c2)C2CC(O3)C(O)CN2Cc2ccccc2)c2ccc(N)cc21
CC(C)NS(=O)(=O)c1cc(NC(=O)c2ccc(Br)o2)ccc1C(C)(C)C
COc1ccccc1C=CC(=O)Nc1ccccc1C(=O)NC1CCCC1
CN1CCN(C2CCC3(O)C4Cc5ccc(O)c6c5C3(CCN4C)C2O6)CC1
O=C(NC1CCN(Cc2ccccc2)CC1)c1ccc(-c2ccc(F)cc2)cn1
Cc1ccc(C2=NN(C(=O)c3ccccc3)C(c3ccc4c(c3)OCO4)C2)o1
CC1CCN(c2nc(Nc3ccc(F)cc3)c3ccccc3n2)CC1
CCCCCNC(=O)Nc1ccc(C(C)C)cc1
COc1cccc(-c2nc(-c3ccncc3)sc2S(N)(=O)=O)c1
CC(C)CCCc1ccc(C#Cc2c(C#N)ncnc2N2CCCC2C)cc1
N#Cc1ccc(C(=O)N2CCc3ccccc3C2)cc1
COc1ccc(NS(=O)(=O)c2ccc(-c3ccoc3)s2)cc1N1CC(C)NC(C)C1
Cc1[nH]c2ccccc2c(=O)c1Cc1ccc([N+](=O)[O-])cc1O
Cc1ccc(CCOc2cc(Cl)ccc2OCC(=O)NC2CCCCC2)cc1
Cc1noc(C)c1-c1ccc2ncnc(NCc3ccccc3)c2c1
CC(O)CN(Cc1ccc2occc2c1)C(=O)NC1OC(C(=O)O)C(O)C(O)C1O
COc1ccc(OC)c(C(=O)NCc2ccccc2SC)c1
COc1cccc(-c2cc3nc(C)cc(NCCCN4CCN(Cc5ccco5)CC4)n3n2)c1
O=C(NCCF)NCCCCc1c[nH]cn1
CS(=O)(=O)Nc1ccc(F)cc1C(=O)OCC(=O)C(C#N)(Cc1ccccc1)c1ccccc1
CCOc1ccc2c(=O)nc(SCC(=O)N3CCN(c4ccc(F)cc4)CC3)[nH]c2c1
CCN(CC)C(=O)C(=O)NCC1OC(n2ccc(NC(C)=O)nc2=O)C(O)C1O
O=C(Nc1cccc2c3c([nH]c12)C1Oc2c(O)ccc4c2C12CCN(CC1CC1)C(C4)C2(O)C3)c1ccccc1
CCCc1c(OCCCOc2cc(O)c3c(=O)cc(-c4ccccc4)oc3c2)ccc(C(=O)O)c1O
N#Cc1ccc(-c2ccccc2Cl)c(Oc2ccc(S(=O)(=O)Nc3cc(C(F)(F)F)no3)cc2C#N)c1
COc1cc(Nc2ncc3c(n2)CCN(c2cc(CO)c4ccccc4c2)C3)cc(OC)c1OC
CCNC(=O)c1cccc(CNc2nc(Nc3ccc(N4CCN(C)CC4)cc3)nc3c(C(N)=O)cccc23)c1
Cc1ccc(CNC(=O)c2ccc(Cl)c(S(=O)(=O)N3CCCCC3)c2)o1
COc1ccc2c(c1)CC(C)(Cc1ccccc1)N(C(=O)c1cccc(OCC(=O)O)c1)C2
Cc1ccc(OC(C)C(=O)Nc2ccc3nn(-c4cccc(C(F)(F)F)c4)nc3c2)cc1
Cc1cc(-c2n[nH]c3cc(NC(=O)NC(C)c4ccc(Cl)nc4)ncc23)ccn1
COc1cccc(NC(=O)N2N=C(c3cccnc3Nc3ccc(C)c(C)c3)CC2c2ccc(Cl)c(F)c2C)c1
CC1=NN(c2ccccc2)C(=O)C1=Cc1ccc(-c2ccc(C(=O)O)cc2)o1
CC1CCN(C(=O)NC2CCN(Cc3ccc4c(c3)-c3c(c(C(N)=O)nn3-c3ccc(F)cc3)CO4)C2)CC1
CCCC(=O)Nc1ccc2[nH]c3cnc(NC(C)CCC)cc3c2c1
CN=c1cccccc1-c1ccc2c(c1)CCCC2=O
CCN(CC)CCNc1cc(-c2ccc(Cl)s2)nc2ccccc12
CC(C)CC(NC(=O)C(NCCNc1ccccc1)c1ccccc1)C(=O)NC(CCCCN)C(=O)NCc1ccc([N+](=O)[O-])cc1
CC(C)N1CCc2nnc(C(C)(C)C)n2CC1
CNc1ccc(-c2cc(C(=O)O)c3ccccc3n2)cc1
COc1cc(CCBr)ccc1OC(=O)c1cccc2ncccc12
NNC(=O)CCN1CCN(C=C2N=CC=CC2=O)CC1
O=C(C(=O)N1CCN(C(=O)c2ccccc2)CC1)c1c[nH]c2ccc([N+](=O)[O-])cc12
COc1ccccc1CNC(=O)COC(=O)CCC(=O)c1cccs1
CCOC(=O)c1cc(C)sc1CSc1nc(C)n[nH]1
Cc1noc(C)c1CSCCNC(=O)C1COc2ccccc2O1
CCOC(=O)CSc1nncs1
COc1ccc(S(=O)(=O)N2CN(C)c3ccccc32)cc1
Nc1nc(N2CCN3CC(COc4ccncc4)CCC3C2)nc2nc(-c3ccco3)nn12
Cc1ccsc1C(=CCCNCc1ccc2ccccc2n1)c1ccc(F)cc1
CCOC(=O)c1c(S(=O)(=O)N2CCC(C(=O)NCCN3CCCC3)CC2)c(C)n(C)c1C
CN1CCCC(c2ccc(Cl)cc2)C1
CN(C)C(=O)N1CCCn2nc(CO)cc21
CCCC(C(=O)NO)C(CC(C)C)C(=O)NC(Cc1c[nH]c2ccccc12)C(=O)NCCCN1CCOCC1
CC(=O)NC1C(O)OC(CO)C(OC(C)C(=O)NC(C)C(=O)NC(CCCCN)C(=O)NC(CO)C(N)=O)C1OC(C)C(=O)NC(CO)C(N)=O
CC1(C)CCCC2(C)C1CCC1(C)Oc3c(ccc4oc(=O)ccc34)CCC12
COc1ccc(OC)c(-c2c3c(=O)c4sccc4[nH]c3nn2CCN2CCOCC2)c1
C=CCCC(=O)NCc1ccc(SC)cc1
COc1cc(OC)cc(-c2nc(-c3ccccc3)[nH]c2-c2ccncc2)c1
COc1cc(OC)c(C=CS(=O)(=O)N2CCN(C)C(C)C2)c(OC)c1
CC(=Cc1cccc(Cl)c1)c1cc2c(oc1=O)CCC2
O=S1(=O)N=C(Nc2cccc3ccccc23)c2ccc(O)cc21
COc1cc2ccc3c4c(ccc3c2cc1OC)NC(C)(C)C=C4C
CC(C)=CCc1c(OC2OCC(O)C(O)C2O)cc(O)c2c1OC(c1ccc(C)c(C)c1)CC2=O
O=S(=O)(Nc1cc(Br)cc2c1OCCNC2)c1ccccc1
CC1=CC2C(OCc3ccccc3)CC1(C)C2(C)C
Cc1ccc(NC(=O)c2cc3c(=O)n(-c4ccncc4)ccc3nc2O)cc1Cl
Cc1cc(-c2ccc(-c3cc(CO)ccc3O)cc2)ccc1O
CCC(=C(c1ccc(Cl)cc1)c1ccc(OCCN(C)C)c(Cl)c1)c1ccccc1C
CCN1CCC2(CC)OC(=N)C(C#N)C(Cl)CC(C1)O2
Cc1cccc(C2CC(=O)C3=C(O2)c2ccccc2C(=O)C3=O)c1C
CC(=O)c1cc2c(cc1NS(=O)(=O)c1cccc(C(=O)NCC3CCCO3)c1)OCCO2
CC(=NNC(O)=C1NS(=O)(=O)c2ccccc2C1=O)c1ccc(Br)o1
Cn1cc[n+](Cc2ccc(-c3sc4nc(-c5ccc(Cl)cc5)cn4c3C#N)cc2)c1
Cn1c(COc2cccc3c2C=C(NC(=O)C(F)(F)F)C3=O)cc2cnccc21
Cc1cccc(CN2CCNC(=O)C2CC(=O)N2CCCCC2)n1
COc1ccccc1CCC(=O)OCC(=O)Nc1ccccc1N1CCCC1
CC1=CC(C)=NC2Cn3ncnc3-c3cc(F)ccc3N12
N=C(NCCCCCCCN1CCC2c3cccc4c3C(CN2C1)c1ccccc1N4)c1cccs1
CCN(CC)CCOC(=O)c1c(-c2ccc3c(=O)c4ccc(N(C)C)cc4c4nccnc4c3c2)[nH]c2ccc(Br)cc12
CC(C)C(Sc1nnc(-c2ccccc2)o1)C(=O)NC1CCS(=O)(=O)C1
Cc1ccc(F)c(-c2cc3ncc(NCc4ncccc4F)cc3n(C)c2=O)n1
COc1ccc(N2CCN(C(=O)c3ccc4c(=O)n(-c5cccc(C)c5)c(O)nc4c3)CC2)cc1
Cc1noc(C)c1C
CCOc1cc2ncnc(Nc3ccc(OCc4c(F)cccc4Cl)c(Cl)c3)c2cc1NC(=O)C=CCN(C)C
CN(C)C(=O)c1cc2cnc(Nc3ccc(N4CCN(CCO)CC4)cn3)nc2n1C1CCCC1
CC(C)(C)c1cc(CNC(=O)Cc2ccccc2)c(-c2cn(Cc3ccccc3)nn2)c(O)c1O
Cn1c(=O)c2nc(C3CCCN3C(=O)C=Cc3ccc(OC(F)(F)F)cc3)[nH]c2n(C)c1=O
Cc1ccc(C(=O)COC(=O)c2ccc([N+](=O)[O-])o2)cc1
COC1CN(C(=O)c2c[nH]c3ccc(Cl)cc3c2=O)CCC1NC(=O)c1ccc(F)cc1F
Cc1cc(=O)nc(SCC(=O)O)[nH]1
COC(=O)C1=C(C)NC(C)=C(C(=O)OCC(=O)N(C)C)C1c1cccc([N+](=O)[O-])c1
COCC1CN(C(=O)c2cnn(C)c2)Cc2cnn(C)c21
Cc1ccc2c(N)c(C(=O)NCc3ccccn3)sc2n1
CN(CCC#N)C(=O)c1cc(C#N)cc(C#Cc2ccncc2)c1
CC12CCC3C(CCC4=CC(=O)CCC43C)C1CCC2=O
O=C(Nc1ccc2c(c1)OCCO2)c1cccc(Br)c1
O=C(O)c1ccc(-c2ccc(C=C3SC(=S)N(CCCCN4CCC(c5cc[nH]n5)CC4)C3=O)o2)cc1
CC1(C)Oc2ccc(C#N)cc2-c2nc(C(F)(F)F)ncc21
COc1ccc2c(c1)sc1c2n2c([n+]1[O-])C(C)=C(N1CCNCC1)C2=O
Cn1nc(C(F)(F)F)c(NC(=O)c2ccc(Sc3ccccc3)o2)c1-c1ccc(F)cc1
Cc1cc2c(NN=Cc3ccc(N(C)C)cc3)ncnc2s1
COc1ccc(S(=O)(=O)N2CCCCC2)cc1NC(=O)COC(=O)CCOc1ccccc1
CCOCC1OC(OC2CCCC3OC(C)(C)OC23)C(O)C(O)C1O
O=C(O)C1CSCN1C(=O)CCl
C=C(C)c1c2c(c(C)c3c(=O)oc(C)cc13)OC1(CC2)CC2=C(O1)C(=O)c1c(O)c(OC)cc(NC(C)=O)c1C2=O
O=C(CCc1ccc(Br)cc1)CC(NCc1ccccc1)C(=O)O
COc1ccc(Cn2cc(C(=O)c3cc(OC)c(OC)c(OC)c3)c(=O)c3cc(OC)c(OC)cc32)cc1
N#Cc1ccc(-c2nnc(Nc3ccc(O)cc3)c3ccccc23)cc1
CCN(CC)S(=O)(=O)c1ccc2oc(SCC(=O)Nc3c(Cl)cccc3Cl)nc2c1
Cc1ccc(NC(=O)c2cc(S(=O)(=O)N3CCCC(C)C3)cn2C)c(S(=O)(=O)N(C)C)c1
CN1C(=O)C(C(C)(C)C)NC(=O)C2CC3(CCCCC3)NC(=O)C21
CC1(C)CC(=O)c2sc(=Nc3ccccc3)oc2C1
Cc1cc(C)nc(NC(=O)Cc2csc(-c3ccco3)n2)n1
O=C(C=Cc1ccccc1)N1N=C(c2cccc(F)c2)CC1c1ccc(F)cc1
O=C(NCCCN1CCN(CCCNc2ccnc3cc(Cl)ccc23)CC1)c1cnc2ccccc2c1
CCCCCCCCCCCCCCCCCCC(O)C(=O)NC(COC1OC(C)C(O)C(O)C1O)C(O)C=CCC=CC=CC(O)C(O)CCCCCCCCC
COc1ccc(C(=NNC(N)=S)c2ccccc2)cc1
CS(=O)(=O)N1CCC(c2nc(-c3cccc(F)c3)no2)CC1
CC(C)(C)c1cc(-c2nc(NC3CC3)nc3[nH]ccc23)cc(C(C)(C)C)c1O
CCOc1ccc(N(C(C)=O)c2cc(NS(=O)(=O)c3ccc(Br)cc3)ccc2OCC)cc1
O=C1CCN(S(=O)(=O)c2ccc(F)cc2)CCN1CCOc1ccc(F)cc1
COc1ccc(C(=O)Nc2ccccc2C(=O)NC(=O)Nc2ccc(C)cc2)cc1
COc1ccc2c(c1)nc(SCC(=O)NCc1ccccc1)n2C
O=C(c1ccccc1)c1c(-c2cc3ccccc3o2)nc2n1CCCS2
Cc1ccc(N2C(=O)C3c4c(c5cc(F)ccc5n4C3c3ccccc3)-c3ccccc32)cc1
CN1C(C(=O)NCc2ccc(Cl)cc2)CN2C(CC(=O)NCc3ccccc3)C(=O)NC12
NC(Cn1ccc(=O)nc1CS)C(=O)O
O=c1c2ccccc2n(Cc2c(F)cccc2Cl)c(=O)n1Cc1ccc(F)cc1
CCNc1nc(Nc2ccc(Cl)cc2F)nc(OCCOc2ncccn2)n1
O=C(NC(=S)Nc1ccc(COc2ccc(Cl)cc2Cl)cc1)c1c(Cl)cccc1Cl
Cn1cc(NC(=O)c2cc(NC(=O)c3cccc(-c4ccccc4)c3)cn2C)cc1C(=O)NCCN1CCOCC1
O=c1[nH]c2ccc(Br)cc2c2c(-c3cccc(Cl)c3)n(O)nc12
CC1=NN(C(=O)C2(C)CCCCC2)C(C)=NN1C(=O)Nc1cccc(Cl)c1
Cn1cc(C(=O)NC(Cc2c[nH]c3ccccc23)C(=O)NCc2cccnc2)cn1
CCC(C)(C)NCCc1coc2ccc(Br)cc12
CCN(CC)c1ccc(C=Cc2sc3cc(Cl)c(Cl)cc3[n+]2CC)cc1
COc1ccc(CNc2ccc(S(=O)(=O)Nc3nccs3)cc2[N+](=O)[O-])cc1OCC(=O)N1CCOCC1
Cc1cc2ccccc2n1CCNC(=O)CCc1c[nH]c2ccc(CCC(=O)O)cc12
CCCc1ccc(O)c(C(=O)CCC(=O)Nc2ccc(C#N)cc2)c1
CCN(CC)CC(C(=O)Nc1ccc(C)c(C)c1)c1cnn(C)c1
O=C(O)C1=NN(c2ccccc2)C(=O)C1=Cc1c[nH]c2ccccc12
CCCOc1ccc(C(=O)ON=C(N)c2ccc(OC)cc2)cc1
Cc1c(Br)cnn1-c1cncc(-c2cnc3ccccc3c2)c1
Cn1c(=O)c2cc(NC(=O)NC(Cc3ccc(Cl)cc3)C(=O)NCCNc3ccccn3)ccc2n1Cc1ccc(Cl)c(Cl)c1
CCc1oc2c(C)cc3c(c2c1C)C(OC(=O)C12CCC(C)(C(=O)O1)C2(C)C)C(OC(=O)C12CCC(C)(C(=O)O1)C2(C)C)C(C)O3
CC(=O)Nc1cc(-c2ccc(C(C)=O)cc2)cn2c(-c3ccc(F)cc3)cnc12
CN1CCCC1c1ccc(C(=O)NC2CCC(CCN3CCC(c4ccc(Cl)c5c4CCO5)CC3)CC2)cc1
COc1ccc(C2Oc3cc(O)cc(O)c3C(=O)C2Cl)cc1O
Cc1cc2c(cc1S(=O)(=O)c1ccc(C(=O)OCC(=O)NCCc3cc(O)c(O)c(O)c3)cc1)OCC(=O)N2
COc1ccc(S(=O)(=O)NCCCN2CCN(C(=O)C(C)C)CC2)cc1
Cc1cc(C)c2c(c1)C(=O)NC(C)(C)C2
COc1ccc(-c2cn(C3CC([N-][N+]#N)C(CO)O3)c(=O)[nH]c2=O)cc1
CCCCCCCCCCCCn1nnc(C(NC(=O)c2ccccc2)c2ccccc2)n1
CCc1cc(Cl)c(O)cc1O
COC(=O)C(Cc1c[nH]c2ccccc12)NC(=O)C(Cc1c[nH]c2ccccc12)NC(=O)C1CCCN1C(=O)C(N)Cc1ccc(O)cc1
COc1ccc(NC(=O)c2nc3ccccc3nc2Nc2ccc3c(c2)OCCO3)cc1
NCCCCC(NC(=O)C(N)Cc1nc(-c2ccccc2Cl)[nH]c1I)C(=O)O
CC(C)Oc1ccc(N2CCN(C3CCCN(C(=O)CC(CC(=O)NO)c4ccc(C(F)(F)F)cc4)C3)CC2)cc1
CCOc1ccccc1NC(=O)CSc1n[nH]c(-c2ccccc2)n1
COc1ccc(NC(=O)CCCC(=O)O)c(OC)c1
COc1ccccc1N1CCN(C(=O)CCCN2C(=O)c3ccccc3S2(=O)=O)CC1
COC(=O)c1cc2c([nH]1)[nH]c1ncc(C(C)(C)C)cc12
N#[N+][N-]c1ccc(CNC(=O)CNC(=O)c2ccc(C(=O)NC(Cc3c[nH]c4ccccc34)C(=O)O)cc2)cc1
CN1CCCC1C1CCCCC1
CCc1nc(CN2CCCC2c2cc(C)no2)cs1
Cc1cn(C2CC([N-][N+]#N)C(CO)O2)c(=O)n(CCCCCSc2nnnn2C)c1=O
CC(C)N1C(=O)OC2CN(C(=O)C(C)(C)C)CCC21
CSC(=NC#N)N1CCCCC1
Nc1ccn(C2CCC(OP(=O)(O)OCC3C=CC(n4ccc(=O)[nH]c4=O)O3)O2)c(=O)n1
CCC(C)C(S)C(=O)NC(Cc1ccccc1)C(=O)NC(Cc1ccccc1)C(=O)O
O=c1cc(-c2ccccc2)c2ncc3nncn3c2n1-c1ccc(Br)cc1
CN(C)c1ccc(NC(=O)c2ccccc2)cc1
O=C(Nc1ccccc1)NN1C(=O)CSC1c1ccc(Cl)cc1
CCN(CC)C(=O)Oc1ccc(C=CC(=O)C=C(O)C=Cc2ccc(O)c(OC)c2OC)c(O)c1
CN(C)CC#CCCC1(O)C2=CCCCC2=Cc2[nH]c3ccccc3c21
COc1ccc(-n2cccc(C(=O)NCCc3ccc(OC)c(OC)c3)c2=O)cc1
N#Cc1nc(-c2ccoc2)oc1N1CCOCC1
O=C(Nc1ccc(C2=NCCN2)cc1)c1ccc(C2=NCCN2)cc1
CCOC(=O)c1cc(Cl)cnc1N1CCN(c2ccccc2OC)CC1
CCOC(=O)c1cc2ccc(C(N)=O)cn2c1
CCC(O)c1cccc(OCC(=O)N(Cc2sccc2C)C2CCS(=O)(=O)C2)c1
CSc1ccc(CN2CCCN(C(C)C)C3CS(=O)(=O)CC32)cc1
Cc1cc(C)c2c(c1)COC(=O)C=C2CN(Cc1ccc(C(C)(C)C)cc1)C(C)CS
COc1ccc(S(=O)(=O)NCCC(=O)N(Cc2ccc(F)cc2)Cc2ccco2)cc1
COC(=O)CCCCCCCCCCCCCNc1cccc(C(=O)OC)c1
COc1ccc(OC)c(C2c3[nH]c4ccccc4c3CCN2C(=O)Cc2ccccc2)c1
O=C1C=CC(O)(CC(=O)c2ccc(Cl)cc2Cl)C(Cl)=C1
CCN(CC)CCCN1CCN(c2cc3c(cc2F)c(=O)c(C(=O)O)cn3C2CC2)CC1
COc1ccc(NC(=O)CSc2ccsc2[N+](=O)[O-])cc1S(=O)(=O)N1CCOCC1
CC(=NNC(=S)NN=Cc1cnn(C)c1C)c1ccccn1
CN(C)CCCOc1ccc(P(c2ccccc2)c2ccccc2)cc1
Cn1cc(-c2ccc(Cn3c(C4CCCC4)nc4ccc(OCC(=O)O)cc43)cc2)cn1
CC(C)(C)c1cc(-c2cnc(NC(=O)Nc3nc4ccccc4s3)s2)[nH]n1
CC(=O)Oc1cc2c(cc1-c1cccc(-c3ccc(F)cc3)c1)C=CC(C)(COc1ccccc1)O2
CNC(c1ccccc1OC)c1c(OC)ccc2cc(Br)ccc12
C=CCOCCCOc1c(I)cc(C(C)(C)C)cc1I
S=C1NCCCN1
COc1ccc2c(c1)c1c(n2C)CCN(CCN2CCCC2)C1
COc1cc(NC(=S)NC(=O)c2ccc3c(c2)OCO3)c(OC)cc1C=Cc1ccc(F)cc1
CC(C)CCNC(=S)Nc1ccccc1
CN(CCC(=O)N1CCC(n2nccc2NC(=O)C2CCCC2)CC1)C1CCOCC1
Cc1ccc(F)c(Nc2nc(C(N)Cc3ccccc3)cs2)c1
CCCCCCCCS(=O)(=O)NCC(=O)Nc1c(C(C)C)cccc1C(C)C
CCC1(O)C(=O)OCc2c1cc1n(c2=O)Cc2c-1nc1cc3c(cc1c2CNC(C)(CO)COC)OCO3
O=C(NCCCCN1CCc2cc3c(cc2C1=O)OCO3)c1cc2cc(S(=O)(=O)N3CCOCC3)ccc2o1
O=C(NCC(O)c1cccnc1Cl)c1ccc(N2CCC(N3CCCCC3)CC2)nn1
COC1OC(COC(N)=O)C(O)C1O
COc1cccc(-c2[nH]c3cc(OC)c(OC)cc3c2Cc2ccccc2)c1
Cc1nc(CN2CCCC23CCN(CC2CCC2)CC3)cs1
CCN(CC)C(=O)Cn1c(SCC(=O)NCc2ccccc2)nc2cccnc21
COc1ccc(S(=O)(=O)C2(C)CCN(Cc3cnn(C)c3)CC2)cc1
Cc1cc(S(=O)(=O)NCCCN2CCOCC2)ccc1Cl
O=C(NCC1CCOCC1)c1cnc(-c2ccccc2Cl)s1
COc1cc(NC(=O)CC(N)C(=O)O)ccc1Nc1ncc2ccn(-c3cc(Cl)cc(Cl)c3)c2n1
Cc1cc(=O)oc2cc(OCC(=O)N3CC(C)CC(C)C3)ccc12
COc1cc(C(=O)c2cc(F)c3ccccc3c2OC)cc(OC)c1OC
CN1CCCCC1c1nc(C(=O)NCc2ccc(F)cc2)cc(C(F)(F)F)n1
N#Cc1ccc(NC(=O)C2CC(c3ccccc3)=NO2)cc1
N=C(N)c1cccc(CCNc2cccc3sc(C(=N)N)cc23)c1
O=C(CS(=O)(=O)Cc1nc(-c2cccc(C(F)(F)F)c2)oc1O)NCCCCCc1ccccc1
COC(=O)NC1CCC(Nc2c[nH]c3ccc(C(C)=O)cc23)CC1
NC1(c2ccc(-c3nc4c5ccccc5nn4cc3Cc3ccccc3)cc2)CCC1
Clc1cccc(-n2ccnc2)c1Cl
COc1cc(C2C(c3ccccc3)CP3(=O)Oc4ccccc4C(=O)C(O)(C(=O)O)C23)cc(OC)c1OC
O=C(COc1ccsc1Cl)NCCC(=O)c1ccc(Cl)c(Cl)c1
CSc1nc(=O)c2c([nH]1)NC(=O)CC2c1cccc(OCc2ccccc2)c1
Nc1ncc(N2CC3C(C2)C3NC(=O)COc2ccccc2)cn1
CN(C)C(=O)CCCOc1ccc2sc(CNc3ccc(C(=O)NCCC(=O)O)cc3)nc2c1
CC(=O)Nc1cccc(N(CC(=O)NC(C(=O)C(F)(F)F)C(C)C)C(=O)c2cn(-c3ccccc3)nc2-c2ccc(Cl)cc2)c1
Cc1cc(-n2c(SCC(=O)NCc3ccc(F)cc3)nc3ccccc3c2=O)n(C)n1
O=[N+]([O-])c1ccc(N2CCN(C3c4ccccc4CCNS3(=O)=S)CC2)cc1
COc1ccc(COC(C)c2cnc(Nc3ccc(OC)c4[nH]ccc34)c(-c3nc(C(F)(F)F)nc4[nH]cnc34)c2)cc1
COc1cc(O)c2c(c1)OC(c1ccc(OC)c(O)c1)C(OC)C2=O
CN1CCC(N(C)C(=O)c2ccc(-c3ccc4c(c3)C(C)(C)C(=O)N4C)cc2)CC1
CCOC(=O)C=Cn1cc(C(=O)c2ccc3ccccc3c2)c2ccc(OC)cc21
CC(C)(C)c1ccc(S(=O)(=O)N2CCn3cnc(COc4cccnn4)c3C2)cc1
CC(C)n1nc(CCc2ccccc2)c2ccccc2c1=O
Cc1c(N)cccc1S(=O)(=O)N(C)CC(N)=O
Cc1ccccc1Cc1cc(-c2cn(Cc3ccccc3)nc2-c2ccc(F)cc2)n(-c2ccc(Br)cc2)n1
COc1cccc2sc(-n3c(C)cc4ccccc43)nc12
COc1cc(OC)c(NC(=O)COC(=O)CSc2nnc(S)[nH]c2=O)cc1Cl
Cc1cc(C)n2nc(NC3CCC4CNCCC43)nc2n1
CC1=C2C3CCC4C5(C)CCC(=O)C(C)(C)C5CCC4(C)C3(C)CCC2(C)CCC1=O
O=C(C=Cc1ccc(O)cc1)c1ccc(O)cc1
CCC(C)OC(=O)c1cc2c(OC)ccc(OC)c2[nH]1
CC(C)(C(=O)c1ccc(-c2ccccc2)cc1)[N+]([O-])=Cc1ccccc1
OCC1CCCN1Cc1nc(Cc2ccccc2Cl)no1
CCN(CC)C(=O)C1CCCN(c2ccc(-c3nc4cc(Cl)c(Cl)cc4n3CC)cc2)C1
O=c1c2ccccc2nc(-c2ccc(O)cc2)n1Cc1cccnc1
Cc1ccccc1N1CCN(Cc2c[nH]c3ncc(-c4ncco4)cc23)CC1
CC1CN(C(C)CO)C(=O)c2cc(NS(=O)(=O)c3cccc(Cl)c3)ccc2OC1CN(C)CC1CCCCC1
Fc1ccc2[nH]cc(CCCc3nc4ccccc4[nH]3)c2c1
CCn1c(SCC(=O)Nc2ccc(OC)cc2)nc2c(c1=O)SCC2
O=C(NCCc1cccs1)C(=O)NCCC1CCN(C(=O)c2ccccc2)CC1
Fc1ccc(NC(=S)NCCCCCCCNC(=S)NNC(=S)Nc2cc(F)ccc2F)cc1
CCOC(=O)C1CC1c1cccc(=O)n1Cc1ccccc1
CN(CCCCCCNC(=O)c1cccc2c(=O)c3c(C(F)(F)F)ccc(C(F)(F)F)c3[nH]c12)Cc1ccccc1
CC(C)(C)NC(=O)C(c1ccc(F)cc1)N(C(=O)CCC(=O)Nc1nccs1)C1CCC1
Cc1ccc(S(=O)(=O)N2CCCC2)cn1
COc1cccc(-c2nnc(CSCCN(C)C)o2)c1
O=C1C(=CN2N=C(c3ccccc3)CC2c2ccc(Cl)cc2)SC(=S)N1c1ccccc1
O=[N+]([O-])c1ccc(OCc2nnc(SCc3ccc(-c4ccccc4)cc3)o2)cc1
Cc1cc(C)cc(C(=O)NCC2CN(c3ccc(N4CCOCC4)c(F)c3)C(=O)O2)c1
O=C(C=Cc1ccc(O)c(O)c1)Nc1ccc(OCc2ccc3ccccc3n2)cc1
CCCCCCC(C=NNC(=O)C=Cc1ccccc1C(=O)O)CCCCC
CC1(C)Oc2ccc(C#N)cc2C(N2CCN(Cc3nc4ccccc4[nH]3)CC2)C1O
N#Cc1ccc(C(=O)NC(=NC2CCCCC2)NCc2ccccc2)s1
CCOC(=O)C1=C(C)NC(C)=C(C(=O)OCC)C1c1cc(Cl)ccc1OC
O=C(O)CCCNC(=O)c1ccc(Oc2ccccc2OC(F)(F)F)c(N2CCc3ccccc32)c1
COc1cc(OC2OC(CO)C(O)C(O)C2O)cc(C(=O)C(C)c2ccc(O)cc2)c1
CCCC(C=CC(=O)OCC)N(CC)C(=O)C=Cc1ccc(Cl)cc1
O=C(NN=Cc1cccnc1)c1cccc([N+](=O)[O-])c1
COC1=CC=CC2C(=C1)C(CC(=O)O)=C1C(=O)CC(C(=O)O)CC12C
c1cnc(OC2CCN(c3ncccn3)C2)nc1
CC(=O)N1CCCC1CC1CCN(C(=O)C=Cc2cc(F)cc(F)c2)CC1
Cc1c(CN(C)CC(O)c2ccccc2O)[nH]c2ccccc12
Cc1ccc(-c2cn3c(n2)sc2cc(C(=O)NCC4CCCO4)ccc23)cc1
Clc1cccc(-c2c[nH]c(C=Cc3ccc4ccccc4n3)n2)c1
COc1ccc2cc(C(=O)NCCc3c[nH]c4ccccc34)ccc2c1
O=C(NCc1ccccc1)Nc1nc2cc(C(=O)NCCCOc3ccccc3)ccc2s1
CSc1nc(NCCCN(C)C)c2sc3nc4ccccc4n3c2n1
O=[N+]([O-])c1cc(CSc2nnnn2-c2ccc3c(c2)OCO3)cc([N+](=O)[O-])c1
NC(=O)NN=Cc1ccc(OCc2ccc(Cl)cc2Cl)cc1
CCN1c2ccc(NC(=O)CCCCCCCCC(=O)Nc3cccc4ccccc34)cc2CCNC(=O)C1C(N)=O
Cc1cc(C)nc(NC(=O)CSc2nccc(N)n2)n1
C=C1C(=O)OC2CC=C(C)C(C)(CCC3(C)C(OC(=O)C=Cc4ccc(O)c(O)c4)CCC4(C)C(=[N+](C)C)CCCC43)C12
CCSC(SCC)=C1C(=O)CCCC1=O
CCCCCCC(=O)N1CSCC1C(=O)NC(Cc1ccccc1)C(O)CNC(C)(C)C
CN(Cc1ccccc1)S(=O)(=O)c1ccc(NC(=O)c2ccc3ccccc3c2)cc1
CCCC(=O)OC1CCC2(C)C(=CCC3C2CCC2(C)C(C(C)NC(C)=O)CCC32)C1
CC=C1SC(=O)N(Cc2ccccc2C(F)(F)F)C1=O
C=CCN1CC(=O)N2C(Cc3ccc(O)cc3)C(=O)N(Cc3cccc4c(C(=O)Nc5ccc(-c6cccnc6OC)nc5)cn(C)c34)CC2N1C(=O)NCc1ccccc1
O=C1NC(=S)SC1=Cc1ccc(-c2ccc(Cl)c(Cl)c2)o1
CC(C)CC(NC(=O)c1ccc(C(C)C)s1)C(=O)Nc1cc(C(F)(F)F)ccc1Cl
CCOc1ccc(-c2ccc(S(=O)(=O)Nc3ccccc3)s2)cc1
CCCNc1nc(NN=C(C)CCC)nc(Nc2cccc(OC)c2)n1
CC1CN(C(=O)N2Cc3c(NC(=O)c4cccc(F)c4)n[nH]c3C2(C)C)C(C)CN1CC1CCC1
c1cc(C[n+]2ccc(N3CCCC3)cc2)cc(Oc2ccc(C[n+]3ccc(N4CCCCC4)cc3)cc2)c1
CCC(C)NC(=S)NC(=O)CN1CCC(C)CC1
O=C(NC1CCC2(CCCNC2)CC1)c1cccnc1Nc1cncnc1
C=C(C)C1CCC2(COC(=O)n3ccnc3)CCC3(C)C(CCC4C5(C)Cc6cncnc6C(C)(C)C5CCC43C)C12
Nc1ncn(C2OC(CO)C(O)C2O)c(=O)n1
Cc1cccc(NN=Cc2ccccc2OCCO)c1
O=C(O)C(c1ccc(O)cc1)N1C(=O)c2ccccc2C(=O)N(CCC2CCCCC2)c2ccc(I)cc21
CCCn1c(SCC(=O)NC(=O)Cc2ccccc2)nc2ccsc2c1=O
CCCN(CCOC)CC(C#N)(c1ccccc1)c1ccccc1
COc1ccc2nc(NC3CCN(C(C)=O)CC3)c3nnnn3c2c1
CCc1ccc2c(c1)C(=NN=C1SCC(=O)N1C1CCCCC1)C(=O)N2
O=C(NCC#Cc1ccc2ncnc(Nc3cccc(C(=O)N4CCNCC4)c3)c2c1)c1ccccc1NC(=O)C1CCNCC1
C=C1CCC=C(C)C1(Sc1ccccc1)Sc1ccccc1CCCCC
COc1ccc2c(c1)C1(CCN(CCCN3N=C(c4ccc(F)cc4)CCCC3=O)CC1)OC2c1ccccc1
CN(C)C1(c2ccncc2)CCC2(CCCCC2)CC1
CCOC(=O)c1c(NC(=O)C2CCN(CC(=O)N3CC(C)OC(C)C3)CC2)sc2c1CCC(C)(C)C2
NC(=O)n1cc(NC(=O)N2CC(F)CC2C(=O)NCc2cccc(Cl)c2F)c2ccccc21
CNC(=S)NCC1CN(c2ccc(-c3nnc4sc(-c5ccc(C)cc5C)nn34)cc2)C(=O)O1
CC(=O)OC(C(=O)C=Cc1ccccc1)c1ccccc1
COc1cc(OC)cc(-c2oc3ncnc(NC4CCCCC4)c3c2-c2cccc(OC)c2C)c1
Cn1c(=O)c2[nH]c(-c3ccc(Br)cc3)cc2n(C)c1=O
O=C(O)CCc1cc(-c2ccsc2)on1
CCCCCCC=C1CC(CO)(COC(C)=O)OC1=O
COc1ccccc1N1CCN(c2nc(C)c(C)c(C(C)CN3CCCCC3)n2)CC1
COC(=O)c1ccc(CN(Cc2ccc(O)c(O)c2)CC2CCCO2)o1
CN1CCC(n2cnc3c(-c4ccc(F)cc4)ncnc32)CC1
Clc1ccc(Cn2cc(Cc3ccc(Br)cc3Cl)c3cc(Br)ccc32)c(Cl)c1
CSCCC(N)C(=O)NCC(=O)O
COc1ccc(-c2cc(-c3noc(CCC(=O)NCCN(C)C)n3)c3ccccc3n2)cc1F
Cc1cnc(CN(C)C)c(N2CCC(C)CC2)n1
CNC(Cc1ccc2ccccc2c1)C(=O)N1CCCC1C(=O)Nc1c(C)cccc1C
CCOC(=O)c1ccc(-c2csc(NC(=O)COc3ccc(Cl)cc3Br)n2)cc1
NC(Cc1ccc(O)cc1)=NNC(=O)c1ccccc1O
Nc1cccc(Nc2nc(-c3ccc(F)cc3)cc(-c3ccc(F)cc3)n2)c1
CNC1CCC(c2c[nH]c3ccc(NC(=O)c4ccc(C)cc4C)cc23)CC1
CC(=O)Nc1ccc(SCC(=O)Nc2cc(N(C)S(C)(=O)=O)ccc2OC(C)=O)cc1
CN1C(=N)NC(c2cccc(C(=O)NC3CC3)c2)(C2CC2)C2=C1CC(C)(C)CC2=O
COc1cc(Nc2nc3nc(-c4ccc(C#N)cc4)cc(C(F)(F)F)n3n2)cc(OC)c1
CC(C)=CCc1cc(C2CC(=O)c3c([nH]c(C(=O)NC4CCCCCC4)c3C)C2)c(O)cc1O
C=CCn1c(-c2ccncc2)c(-c2ccc(O)cc2)c(=O)c2ccccc21
CCCCCCN(CCCCCSc1nc(-c2ccccc2)c(-c2ccccc2)[nH]1)C(=O)Nc1ccc(F)cc1F
COc1ccc([S+]([O-])CCN2CCCC2)cc1
Cc1cc(C)c2c(N)c(C(=O)Nc3nn[nH]n3)sc2n1
COc1cc(C)c(C2=NOC3C(=O)N(c4ccc(Cl)cc4Cl)C(=O)C23)cc1OC
CC(N)=NCCCCCCCCCCCC(=O)NCC(=O)O
CC(CN)c1cccc(O)c1
O=C1CCn2c(cnc2CC(=O)N2CCOCC2)C(c2ccccc2)N1
CS(=O)(=O)c1ccc(-n2nc(Br)c([N+](=O)[O-])n2)cc1
c1ccc(CCCc2cn(Cc3ccccc3)nn2)cc1
COc1ccc2c(NN=Cc3ccccc3Cl)cc(C)nc2c1
COc1ccc(-c2cc(-c3ccc(F)cc3)nc(SCC(=O)NCCc3ccccc3)n2)cc1
CC(=O)NCc1ccc(-c2cccc(I)c2)o1
Cc1ccsc1C=NNC(=O)c1ccc2ccccc2c1
CCOc1ccc(C(=O)C2=C(O)C(=O)N(CCN(C(C)C)C(C)C)C2c2cccnc2)cc1
Cc1cc(C)n(CCCNC(=O)Nc2ccccc2CN2CCOCC2)n1
COc1cc(Br)cc(C2c3c(nc4ccccn4c3=O)N=C3SCCN32)c1OC
CNc1oc(-c2ccc(OC)cc2)nc1C#N
COC12C=CC3(CC1C(C)(C)C)C1Cc4ccc(O)c5c4C3(CCN1C)C2O5
O=C(NCCc1ccc(Cl)cc1)c1cc(=O)[nH]c2ccccc12
CCCCC(C)(O)C=CC1C(O)CC(O)C1CC=CC(=O)O
c1ccc(CN2CCCN(c3ccnc4[nH]ccc34)CC2)nc1
O=c1c(C=C2C=CNc3ccccc32)c[nH]c2cc(Cl)ccc12
Cc1ccc2c(c1)-c1c(cc(C#N)c(=N)n1-c1ccc(Br)cc1)CC2
Cc1ccc(NC2CCN(C(=O)c3nn(C)c(=O)c4ccccc34)CC2)nn1
CCCCCCCCCC(CCCCCCCCC)C(=O)OCC(COC(=O)C(CCCCCCCCC)CC(=O)O)OC1OC(CO)C(O)C(O)C1O
O=C(O)CCc1cc(-c2cccc(C(F)(F)F)c2)n(-c2cccc(Cl)c2)n1
CCc1nc(NCc2ccc3[nH]ncc3c2)nc(N(C)Cc2ccccc2)c1NCC(C)C
NC(=S)NN=C(Cc1cccc([N+](=O)[O-])c1)c1cc(Cl)ccc1Cl
Cc1ccc(S(=O)(=O)Nc2nnc(N)s2)cc1
CCc1ncnc(-c2ccc(C(=O)N3CCC4(CC3)CCN(c3ccc(C(=O)N(C)C)cn3)CC4)c(F)c2)c1C#Cc1ccc(N)nc1
CCOc1ccccc1NC(=O)C1CC(=O)N(c2ccc3c(c2)OCCO3)C1
O=c1cc(C(F)(F)F)c2c([nH]1)c([N+](=O)[O-])cc1ccccc12
COc1ccnc(CN(C)C(=O)C2CCC(=O)N(CC3CCC(C)CC3)C2)n1
CC(=O)N1c2ccc(S(=O)(=O)NCc3ccccc3)cc2CC1C
COc1ccc(C(=O)Nc2ccc(C(=O)Nc3ccncc3)cc2)cc1S(=O)(=O)N1CCCCC1
CCC(=O)c1cnc2ccc(-c3cc(Cl)c(O)c(Cl)c3)cc2c1Nc1[nH]c(CCN2CCCC2)cc1C
COc1cccc(CN2CCC3C(C2)c2cc(-c4cccs4)ccc2N3C)c1O
Cc1nnc(SCc2ccc(C(=O)N3CCN(S(=O)(=O)c4ccc(C)c(C)c4)CC3)o2)s1
Cc1c(C(=O)NC(C)(C)C)sc2nc(N)nc(N(CCC(C)C)Cc3ccccc3)c12
CC1(C)OC2C(CCc3ccccc3)OC(n3cnc(-c4cccnc4)c3)C(C)(C)C2O1
Cc1ncnc(C)c1C(=O)N1CCC(C(=O)NCc2cc(Br)ccc2C(F)(F)F)CC1
OCC1NCC(O)C(O)C1O
CCOCCCNS(=O)(=O)c1ccc(N2CCCC2)c(N=Cc2ccc(OC)cc2)c1
CC(C)c1nc(C(C)C)c(-c2ccc3c(c2)C2C(CCN2C(=O)CN(C)C)C(CO)N3)[nH]1
O=C1C=C(N2CCOCC2)c2cccnc2C1c1ccc2c(c1)OCO2
COP1(=S)NCCCO1
NC(=O)c1nonc1NC=CCl
O=S1(=O)N=C(NC23CCCC(CC2)C3)NC2(CCCCC2)C1c1ccccc1
c1ccc(-c2ccc(-c3cccc(OCCOCCOc4ccc(OCCN5CCCC5)cc4)c3)cc2)cc1
Cc1cc(NC(=O)c2c(Br)cccc2OCC2CC2)no1
Cc1ccc(Cl)cc1S(=O)(=O)Nc1ccc2c(c1)CC(=O)N2
COc1ccc2cc(-c3ccc(F)cc3)ccc2c1CN1CCCC1
CSCCC(N)CC(=O)NCCCCCC(=O)NC(CCCN=C(N)N)C(N)=O
CN(c1ncnc2c1CCN(C(=O)Cc1cscn1)CC2)C1CCOCC1
O=C(CCC1C=NN2CC(c3ccc(Cl)cc3)=NN2C1=O)N1CCCCC1
COc1ccc(C)cc1-n1ncc2c(Oc3ccccc3)ncnc21
O=C(Nc1cccc(Oc2ccc(Cl)cc2)c1)c1cccs1
O=C(Nc1ccc2nccnc2c1)c1ccc(-c2ccccc2)cc1
O=C1C2CC=C3CSCC1C32
CCCC(=O)Nc1c(C(=O)OC)cc2c(c1OC)C(=O)c1ccc(C)cc1C2=O
CCOc1ccc(S(=O)(=O)NCC(NC(=O)Cc2ccc(OC)cc2)C(=O)O)cc1
CCc1nn(-c2ccnn2C)c2c1C(c1ccc(Cl)cc1)N(c1cc(Cl)ccc1C)C2=O
CC(NC(=O)C(C)(F)F)c1ccc(Oc2ccc3c(c2)CCN3C(=O)C2CC2)cc1
CC(C)Cc1ccc2c(N)c(C#N)c(SCC(N)=O)nc2c1
O=C(COC(=O)c1cccc(NC(=O)COc2cccc(Cl)c2)c1)NCCc1c[nH]c2ccccc12
CCCCN1CCN(c2nc3ccsc3n3cccc23)CC1
CC(C)(C)c1ccc(N2CCN(Cc3ccc(Cl)cc3)CC2)cc1
COCCNc1nccc(-c2c(-c3ccc(F)cc3)nc3sc(-c4ccc(F)cc4)nn23)n1
CSc1nc2c(N3CCN(C(=O)CCCBr)CC3)ncnc2n1C1OC(CO)C(O)C1O
O=C(O)CCCCCOc1cc(-c2ccccc2)cc(-c2ccco2)n1
CCC1(O)C(=O)OCc2c1cc1n(c2=O)Cc2c-1nc1ccc(C=O)cc1c2C[n+]1ccc(C=O)cc1
S=c1oc(-c2ccc3ccccc3c2)nn1CN1CCC(c2ccccc2Cl)CC1
O=C(CN1CC2CCCN(C3CCOCC3)CC2C1)N1CCOCC1
COc1ccc(-n2nc(C(F)(F)F)c3c2C(=O)N(c2ccc(C4(CNC(=O)c5cc(OC)cc(OC)c5)CC4)cc2)CC3)cc1
CC(c1cccc2ccccc12)N1CCN(C2CN(Cc3ccccc3)S(=O)(=O)C2)CC1
S=C(S)Nc1cccnc1
O=C(NCc1ccc(S(=O)(=O)NCc2ccco2)cc1)c1ccccc1
Cc1cccc(NC(=O)Nc2cc(Cl)ccc2Oc2ccccc2)c1
Cc1ccc(-n2nc3c(=O)n(CC(=O)Nc4ccc(C(=O)N5CCOCC5)cc4)nc(C)c3c2C)cc1
CCCC(=O)N(c1ccc(Nc2c3ccccc3nc3cc([N+](=O)[O-])ccc23)cc1)S(C)(=O)=O
Cc1cc(S(N)(=O)=O)ccc1NN=C1c2ccccc2OCC1(C)C
CC1(C)Cc2c(sc(NC(=O)c3ccccc3NCCN3CCOCC3)c2C#N)C(C)(C)N1
COc1ccc(C(C)=O)cc1CCn1cnc2c(=O)nc(SC)[nH]c21
COC1C(O)CC=C2C=CCC(C(C)CCC=C(C)C)C21
CS(=O)(=O)NC(=O)C(c1ccccc1)c1ccccc1Cl
Nc1cc(N)cc(Nc2c3ccccc3nc3c(N)cccc23)c1
COc1cc2cnc3cc(OC)c(OC)cc3c2cc1OC
O=C(NC(CCl)CNC(=O)c1cnc2ccccn2c1=O)c1ccc2c(c1)OCO2
Cc1cc(C)c(CC(=O)Nc2ccc(CCCCc3nnc(NC(=O)Cc4ccccc4)s3)nn2)c(C)c1
O=C1CC2C(CCN2CC2CCOCC2)N1Cc1ccc(F)cc1
CCCCCCCCCCCCCCCC[N+](C)(C)CC[N+](C)(C)CCCCCCCCCCC
Cc1cc(C)nc(NC2=NCCN2)c1
CCC(=C(c1ccc(OCC(O)CN2CCCC2)cc1)c1cccc(O)c1)c1ccccc1
COc1ccc(C2Nc3cccc(OC)c3C3C=CCC32)cc1O
Cc1cc2nc(-c3cccc(OCc4ccccc4)c3)cc(N3CCCC3)n2n1
COc1ccc(NC(=O)c2cccc(S(=O)(=O)N3CCN(CC=Cc4ccccc4)CC3)c2)cc1Cl
CC1CN(CC2(O)CCCC2)C(=O)c2c(nn(-c3ccccc3)c2-c2cccc(NS(=O)(=O)c3ccc(Cl)cc3)c2)O1
COc1ccc2c(c1)OC1COc3ccccc3C1C2=O
O=C1NC(=O)c2cc(Oc3cccc(NC(=O)c4c(F)cccc4F)c3)ccc21
Cc1cc(-c2cccs2)nc(NN=Cc2cccs2)n1
N#Cc1cccc2c(NCc3ccccc3)ncnc12
Clc1ccc(-c2csc(NN=Cc3ccc(Cl)c(Cl)c3)n2)cc1
O=C(Nc1cncs1)C(Cc1ccccc1)NS(=O)(=O)c1cccc2ccc(F)cc12
COc1ccc(-n2nc(C(=O)N3CCOCC3)c3c2-c2ccccc2S(=O)(=O)C3)cc1
CC(NC(=O)c1cc(C(C)(C)C)on1)c1ccc(OC2CCN(c3cc(C(F)(F)F)ncn3)C2)cc1
COc1cc(CN2CCCC(CCOc3ccccc3)C2)cc(OC)c1OC
Cc1ccc(-c2cnc(Nc3ccc(CCC(=O)O)cc3)o2)cc1
CCOc1ccc(C2CC(c3sccc3C)=NN2c2ccccc2)c(O)c1OCC
CCOC(=O)C1CCCN(C(=O)c2ccc3c(c2)N(Cc2cccc(OC)c2)C(=O)c2ccccc2[S+]3[O-])C1
O=C(C(O)C(O)C(O)CO)N1N=C(C2CC2)SC1c1ccc(F)cc1
CCOC(=O)C(=NNc1ccccc1)C(C)=O
Cc1cc2ccccc2n1CCNC(=O)c1ccncc1
Cc1cc(=O)oc2cc(OCC(=O)N3CCN(c4ccc(F)cc4)CC3)ccc12
CC(C)c1ccc(-n2ncc3c2CCCC3NC(=O)CCOc2ccccc2)cc1
CN1CN(C)C2(c3ccccc3)C(c3c4ccccc4c(=O)n4ccccc34)C12
COc1ccc(S(N)(=O)=O)cc1NC(=O)Nc1cccnc1SC1CCN1
CCCC1=NC(c2ccccc2)C(C(=O)OC)=C(CC)N1O
COc1cccc(N2CCN(CC(O)Cn3cnc4c(OCc5ccc(F)cc5)ncnc43)CC2)c1
NS(=O)(=O)c1ccc(CNCc2ccccc2)cc1
COc1ccc(NC(=O)C(Cc2ccccc2)NS(=O)(=O)c2cccc3nsnc23)cc1
CCOc1ccc2ccccc2c1C(=O)N1CCN(CC2CC2)CC1
CCc1nc(C[S+]([O-])c2ccc(-c3ccccn3)nn2)no1
CC(=O)Oc1ccc(C(=O)NN2CCN(CCCOc3ccccc3)CC2)cc1
CN(C)CCCn1c(C=Cc2ccc(Cl)cc2)nc2ccccc2c1=O
CNc1nc(=O)cc(C(O)c2ccc3[nH]ccc3c2)[nH]1
Cc1cc(OCC(=O)NCCCN2CCOCC2)c2c(C)cc(=O)oc2c1
CCc1ncnc(-c2ccc(C(=O)N3CCC(c4ccncc4)CC3)c(F)c2)c1C#Cc1ccc(N)nc1
CC(NS(=O)(=O)N(Cc1ccccc1)C(C)C)c1ccccc1
COC(=O)c1cccc(Nc2ncc3ccn(-c4ccc(OC)cc4)c3n2)c1
COc1cccc(N2CCCN(C(=O)COc3ccccc3OC)CC2)c1
O=C(Nc1nnc(C2CC2)n1C1CC1)c1cnccn1
O=C(c1ccccc1)c1c(O)ccc2c(NCc3cccnc3)noc12
NC(=S)NN=C1CC(c2ccccc2)=Nc2ccccc21
c1ccc2nc3c(cc2c1)CCN(OCC1CC1)C3
CN(C)C(=O)C1CCCN(c2nc(C(F)(F)F)cc(C(F)(F)F)n2)CC1
CC1CCCCC1NC(=O)COC(=O)C(Cc1ccccc1)N1C(=O)C2CC=CCC2C1=O
CCn1c(=O)c2[nH]c(-c3cnn(Cc4noc(-c5ccc(C(F)(F)F)cc5)n4)c3)nc2n(CC)c1=O
Cc1ccc(-c2ccccc2C(=O)O)n1-c1ncnc2[nH]c(CN3CCN(c4cccc(Cl)c4)CC3)cc12
CC(=O)OC1CCC2(C)C(=CCC3C2CCC2(C)C3CCC2C(C)N(C)C)C1
Fc1ccc(-c2csc(-c3ccnc(Nc4ccccc4)n3)n2)cc1
CCCn1ncnc1COc1nn2c(-c3ccccn3)nncc2c1-c1c(F)cccc1F
CC(c1ccc(F)cc1)N(C)C(=O)c1ccc(S(=O)(=O)N2CCCCC2)cc1
CCN(CC)CCn1nc2c3c(c(C(=N)N)ccc31)SC1=C2CCCC1
O=C(O)c1cn(-c2ccc(C(F)(F)F)cc2)nc1-c1ccncc1
COc1cccc2cc(-c3nc(C)c4ccccc4n3)c(=O)oc12
N#Cc1c(C2CC2)c(NCC2CC2)n2c(Cl)cccc12
CCC[N+]1C2CCC1C(O)C(OC(c1ccccc1)c1cccs1)C2
C(=NCC1CCCCC1)c1c[nH]c2ccccc12
Cc1ccc(NC(=O)CNC(=O)COc2ccccc2F)cc1Cl
CC(=O)c1ccc(CN(Cc2ccc(Cl)c(F)c2)C(=O)c2ccco2)cc1
CC(NC(=O)C(CS)Cc1ccccc1)C(=O)NCC(=O)c1c(C(=O)O)[nH]c2ccccc12
O=C(NCc1ccc(OC(F)(F)F)cc1)c1cnc2ccccc2c1O
Cc1cc(NC(=O)C2CCC(CNS(=O)(=O)c3cccc4ccccc34)CC2)on1
CCCC1=CC(=O)c2ccccc2C1=O
FC(F)(F)c1cc(COC2CCC3CN(c4ccccc4C(F)(F)F)CC32)cc(C(F)(F)F)c1
CN1CCc2c(c3ccccc3c3nc(-c4ccnc(N)n4)[nH]c23)C1
CC1CN(C(=O)c2ccccc2)CCN1CCc1ccccc1C#N
O=C1C2=C3OC(c4cc(O)c(O)c(O)c4)C(COc4c(O)c(O)cc(O)c41)C2C(c1cc(O)cc(O)c1)c1cc(O)c(O)cc1OC(c1ccc(O)cc1)C3OCc1cccc(O)c1
C=CCC1C(SCC(C)C)=NC(CC(C)C)CC1C
C=CCn1c(-c2ccccc2)cc2cc(OC)ccc21
CCOc1ccc(Nc2ncnc3ccc(NC(=O)Nc4ccccc4)cc23)cc1
Cn1nc(C(F)(F)F)c(CCN2CCC(Cc3ccccc3)CC2)c1N1CCCC1
CC(c1ccccc1)N1CCC2(CC1)C(=O)N(CN1CCOCC1)c1ccccc12
C(Cn1cnc2c(-c3cccc4[n+]3CCCC4)cccc21)=Nc1ccc2[nH]cnc2c1
CS(=O)(=O)c1ccc(-c2nc(Oc3ccccc3)c3ccccc3n2)cc1
CC1CC(C)CN(c2ccc(C(=O)NCCCN3CCc4ccccc43)cc2NC(=O)c2ccco2)C1
COc1cccc(N2CCN(CCC(O)COc3ccc(OCC=C(C)C)c(C)c3)CC2)c1
CCCc1c(C=NNS(=O)(=O)c2cccc(C(F)(F)F)c2)c(=O)oc2cc(O)c(F)cc12
COc1scc2nc(-n3ccc(Cc4ccccc4)c(Cl)c3=O)nc(NC(C)C)c12
CCOC(=O)N1C2CCC1CC(NC(=O)Nc1ccc3ccccc3c1)C2
Cc1nc(N)nc(C)c1OCCCCNc1cc(-c2ccc(F)cc2C(F)(F)F)ncn1
CC1=CCCC2C1(C)CCC(C)C2(C)CCc1c(O)cc(=O)oc1O
O=C(Nc1ccc(Br)cn1)NS(=O)(=O)C1CC1
COc1ccc(-c2c(O)c(C=O)c3oc(-c4ccc(O)c(OC)c4)cc(=O)c3c2O)cc1
COc1cc(NC(=O)CN2CCN(C(=O)Cc3ccccc3)CC2)cc(OC)c1
COc1cc2c(cc1OC)CN(CCn1cnc3c1NC=NCC3O)CC2
COc1ccc(-n2nc(O)c(C(=O)NCc3nc4ccc(F)cc4c(=O)n3-c3ccccc3F)n2)cc1
CC(NC(=O)N(C(=O)O)c1ccccc1)C(=O)NC(Cc1ccccc1)C(=O)NC(C(=O)N1CCCC1C(=O)N1CCC(C)C1CC(=O)O)C(C)C
CCCCCCCCCCCSCC(O)C1CCC(C2CCC(C(O)CCCCCC(O)CC3=CC(C)OC3=O)O2)O1
Cc1noc2nc(CCc3ccc4c(Cl)c(C(=O)O)sc4c3)ccc12
CCCN1CCc2c(sc(NC(=O)c3ccc(S(=O)(=O)N4CCOCC4)cc3)c2C(N)=O)C1
CCC1(O)C(=O)OCc2c1cc1n(c2=O)Cc2cc3cc(OCCN4CCOCC4)ccc3nc2-1
O=C(Nc1ccccc1)c1c(-c2ccc(F)cc2)noc1Nc1ccc(N2CCOCC2)cc1Cl
CC(=O)NCC1CN(c2ccc(N3CCN(C(=O)C(=O)C=Cc4cccnc4)CC3)c(F)c2)C(=O)O1
COc1ccc(Cl)cc1S(=O)(=O)N(C)c1ccc(C(=O)Nc2nc(-c3ccc(C)cc3)cs2)cc1
CCc1ccc(S(=O)(=O)NC(C(=O)N2CCN(CCc3ccccc3C)CC2)C(C)C)cc1
COc1ccccc1-n1c(C=Cc2ccc(Br)cc2)nc2ccccc2c1=O
Cc1cc(Cl)cc2cc(C(=O)NCCN3CCOCC3)c(=O)oc12
CCCCCCCCCCCCCCCCCCCC(=O)Nc1ccc(CC(S)C(N)=O)cc1
O=C1NC(=O)C(=Cc2cc3cc(Br)cc(Br)c3[nH]c2=O)S1
CCN=C1NS(=O)(=O)c2cc(Cl)ccc2S1
COc1nccc2c3c([nH]c12)-c1cccc(O)c1C3=O
O=C(O)C1c2ccccc2C=CN1c1ccc2nnc(-c3ccccc3)n2c1
CCCc1cc(=O)oc2cc(OCCCNC)ccc12
CC(=O)C1(O)C(C)CC2C3CCC4=CC(=O)C=CC4(C)C3(F)C(O)CC21C
CCOc1cc(C=C(C#N)c2nc(-c3ccccc3)c(-c3cc(NC(=O)OC)ccc3O)[nH]2)ccc1O
Cc1ccccc1Nc1nc(N)nc(C(Cl)(Cl)Cl)n1
Cc1cc(Cl)c(C=CC(O)C(N)CC(C)C)o1
COCCC(=O)N1CCc2c(c3cc(S(=O)(=O)N4CCOCC4)ccc3n2C)C1
CCCCc1nc(Cl)c(CO)n1Cc1ccc(-c2ccccc2-c2nn[nH]n2)cc1
C(=Cc1ccco1)CN1CCN(c2c3c(nc4ccccc24)CCCC3)CC1
O=C1C=C(O)C2(CC(c3ccc4ccccc4c3)=CCC2=O)O1
CCOC(=O)c1sc(NC(=S)NC(=O)c2ccco2)c(C(N)=O)c1C
O=C(NCC1CN(c2ccc(Cc3ccc(Cl)cc3)c(F)c2)C(=O)O1)C1CCC1
O=C(O)c1nn(Cc2ccc(Cl)cc2)c(=O)c2ccccc12
COc1cc2c(NC(=O)NC3C(O)C(O)C4OCOC4C3OC3NC(C=NN)C(O)C3O)ncnc2cc1OCCCN1CC(O)C1
Clc1ccc(Cl)c(-c2ccc(C=NN3CCNCC3)o2)c1
Cc1ccc2cccc(OCc3c(Cl)ccc(N(C)C(=O)CNC(=O)C=Cc4ccc(Cl)cc4)c3Cl)c2n1
O=C(c1ccncc1NCCc1ccc(Cl)cc1-c1ccccc1)N1CCN(c2ccccn2)CC1
O=C(CSc1nnnn1-c1ccccc1)N(Cc1ccco1)c1ccccc1F
COc1ccc(CCNC(=O)CCS(=O)(=O)c2ccc3c(c2)n(C)c(=O)c(=O)n3C)cc1OC
CCC(C=CC(C)C1CCC2C3=C(C=CC21C)C(=O)OC3=O)C(C)C
O=C(NCC1(N2CCOCC2)CCCCC1)c1ccnc(Cl)c1
Cc1cccc(NC(=O)C(C)Sc2nc3ccccc3nc2N2CCN(C)CC2)c1
O=[N+]([O-])c1ccc(N2CCNCC2)c([N+](=O)[O-])c1
CC(C)(C)c1ccc(-c2noc(CCS(=O)(=O)c3ccc(Cl)cc3)n2)cc1
NC(=O)NN=Cc1c(Oc2cccc(Cl)c2)[nH]c2ccccc2c1=O
O=C(CC1SC(n2cc(C(=O)O)c3ccccc32)=NC1=O)NO
Cc1ccc(-n2c(-c3ccccc3C)n[nH]c2=S)cc1
CC(O)c1ccc(C=NNC(=O)CSc2nnnn2C)cc1
COCCCNC(=O)c1cn(C)c2ccc(S(=O)(=O)N3CCCCC3)cc2c1=O
Cc1nc(N(C)C)nc(NC(CC(C)C)C(=O)NCCOc2ccccc2)c1[N+](=O)[O-]
CN(C)C(=O)c1ccc(-c2csc(N3CCCCC3)n2)cc1
CCCc1cc2c(cc1OCc1ccccc1)CC1=C2CCc2ccc(O)cc21
CCOC(=O)c1ccc(OCC(=O)Nc2sc3c(c2C#N)CCCC3)cc1
OCC1CCN(CC2CC(O)C(O)C2O)CCC1c1cccnc1
O=C(Oc1ccc(Br)cc1)N1CCN(CCCC2CCCCC2)CC1
CC1CC(C)(O)C=C2C(C)C(C)C3C(C(O)CCC3(C)O)C21
COc1cc(-c2nc3cc(NC(=O)Cc4ccccc4)ccc3o2)cc(OC)c1OC
C=CCNC1=C(Cl)C(=O)c2ncccc2C1=O
CCCCC(CN(O)C=O)C(=O)NC(C(=O)NC1CCCCNC(=O)C2CC3(CCCN3C)CN2C1=O)C(C)(C)C
CN(C)C1CCN(CCS(=O)(=O)NCc2cccc(Cl)c2)C1Cc1cccnc1
CCN(CCN(C)C)C(=O)c1cccc2cc(Br)c(C)nc12
COc1cccc(C=C(NC(=O)c2ccccc2)C(=O)Nc2cccc(OC)c2)c1
Cc1cccc2cc(C(=O)Nc3nc4ccc(S(C)(=O)=O)cc4s3)c(=O)n(C)c12
COc1cc2c(cc1OCC=CCOCCC#Cc1ccccc1C#Cc1ccccc1)N=CC1CCCN1C2=O
Cc1nn(CCCC(=O)Nc2ccc3nc(NC(N)=O)sc3c2)c(C)c1Br
O=C(CSc1nnc(-c2ccco2)o1)NCCCN1CCCC1=O
CCN1CCCC1CNC(=O)c1ccc2[nH]cc(-c3nc4cc(C#N)ccc4[nH]3)c2c1
Cc1ccn2cc(-c3ccccc3OC(=O)C3CCNCC3)nc2c1
CCNc1nc(Nc2cc(OCC)c(NC(=O)c3cccc(F)c3)cc2OC)ncc1C#N
CCCCN(C(=O)CSCC(=O)Nc1ccc(OC)cc1)c1c(N)n(CCC)c(=O)[nH]c1=O
CC(C)C(NC(=O)c1cc2ccccc2o1)C(=O)NC1=NCCS1
Cc1cc([N+](=O)[O-])nn1CC(=O)Nc1ccc(C(F)(F)F)cc1S(N)(=O)=O
CNCCNCCCCN1C(=O)C(NC(=O)C(c2ccccc2)c2ccccc2)Cc2ccccc21
O=c1ccc2c(no[n+]2[O-])n1CC(CCl)OP(=O)([O-])O
CCOc1ccc(CCNC(=O)CSC2=Nc3ccccc3C3=NC(CCC(=O)N4CCCCC4)C(=O)N23)cc1OCC
CC1=C(C(=O)OCCCCN)C(c2cccc([N+](=O)[O-])c2)C(C(=O)OCCCc2ccccc2)=C(CSc2ccccc2)N1
COc1ccc(CN2CCN(S(=O)(=O)C=Cc3ccc4c(ccn4C)c3)CC2)cc1OC
CC1CCN(C(=O)C(=O)Nc2cccc(C(F)(F)F)c2)CC1
COc1cc(C2c3c(C)n[nH]c3N=C3COC(=O)C32)ccc1OCc1ccccc1
CCc1ccccc1CCNC(=O)C1CCCN(S(C)(=O)=O)C1
COc1cc2c(c(OC)c1OC)-c1ccc(OC)c(=O)cc1C(NC(C)=O)CC2
CCCCCCCC=CC(O)C#CC#CCCC(O)CC(O)CO
CSc1ccc(-c2ccn3nccc3n2)cc1C
CCCNC(=S)NN=Cc1coc2ccc3ccccc3c2c1=O
CC(C)c1c(C(=O)NCc2ccc(F)cc2)nnn1-c1ccnc2nc(-c3ccccc3)c(Cl)n12
CC(OC(=O)CCC(=O)C(=O)Nc1ccccc1)C(=O)NC1CCCCC1C
O=C(Nc1ccccc1-c1nc[nH]n1)c1c[nH]c2ccccc12
O=C(Nc1ccc(Cl)cn1)c1ccc(-c2cccc([N+](=O)[O-])c2)o1
CC(C)(Cc1ccc(-c2ccccc2)cc1)NCC(O)c1ccc(O)c(CO)c1
CCCCOCC(NC(=O)CCl)C(=O)O
O=C1NC(=O)C(=CN2N=C(c3ccc4c(c3)OCO4)CC2c2ccc(Cl)cc2)S1
CN(CCCCCNC(=O)c1cn(-c2cc(Cl)ccc2Cl)c2ccccc12)CCCNC(=O)c1cn(-c2ccccc2O)nc1-c1ccccc1O
OCC1OC(Oc2ccc(Cc3ccc(O)cc3)cc2)C(O)C(O)C1O
CC(CC1CN(Cc2ccc(F)c(F)c2)CCO1)Oc1ccccc1
Cc1nc(-c2ccc(OC(F)(F)F)cc2)sc1CCOc1ccc(CC(CC(C)C(=O)O)C(=O)O)cn1
CCc1nnc(NC(=O)CCC(=O)NCCNc2ccnc(N3CCCC3)n2)s1
Cc1ccc(CNC(=O)c2sc3ncccc3c2-n2cccc2)cc1
CC(C)(C)c1nn(-c2ccc3c(c2)CCN(CCC2CCCCC2)C3)c2cc(-c3ccc(Cl)s3)ccc12
COc1ccc(C2c3cc(OC)c(OC)cc3CC(C)C2C)cc1OC
COC(=O)CCC(C)C1CCC2C3CCC4C(=O)CCCC4(C)C3CCC12C
CC1(C)OC2CN3C(=O)N(Cc4ccccc4)C(=O)C3C(c3ccccc3)C2O1
Cc1ncc([N+](=O)[O-])n1CCOC(=O)C12CC3CC(CC(Br)(C3)C1)C2
Clc1ccc2c(NCCn3nc(-c4ccccc4Cl)c4cc(Br)ccc43)cc(-c3ccccc3)nc2c1
Nc1cc(Br)ccc1N1C(=O)c2ccccc2C1=O
CN1Cc2ccccc2C2c3ccccc3CC21
Cc1cccc(N(C(=O)c2ccc(S(=O)(=O)N(C)C)cc2)C2C=CS(=O)(=O)C2)c1
COc1ccccc1NC1c2cc(OC)c(OC)cc2CCC1N
Cc1c(NS(=O)(=O)c2ccc(C(=O)NCCc3ccccc3)cc2)c(=O)n(-c2ccccc2)n1C
O=C(NCc1csc(-c2ccc(F)cc2)n1)c1ccc(Cl)cc1
CC(=O)Nc1ccc2c(C(=O)Nc3nc[nH]n3)c[nH]c2c1
COc1ccc(C2CC(=O)Oc3ncn(-c4ccccc4C)c(=O)c32)cc1
NCCCNCCCNCCCNCCCNCC1CC1CNCCCNCCCNCCCN
CCc1ccc(NC(=S)N2CCc3ccccc32)cc1
CCOC(=O)CC1C(=O)NCCN1C(=O)OC(C)(C)C
CCOc1ccc(NC(=O)CN(C)S(=O)(=O)Cc2ccccc2)cc1
CC(C)=CCc1c2c(cc3c1Oc1c(c(=O)oc4cc(O)ccc14)C3COC(=O)C=Cc1ccc(O)c(O)c1)C=CC(C)(C)O2
Clc1cccc(OC2CCNC2)c1
CCC1CCCCN1S(=O)(=O)c1ccc(C(=O)NCCCN2CCCC2=O)s1
O=C(CC1CC=CCC2CC(c3ccc(F)cc3)N(Cc3ccccc3)C(Cc3ccccc3)C(=O)N2C1=O)NCC1CC1
O=S(=O)(c1ccc(F)cc1)c1cn(C2CCNC2)c2ncccc12
CC(C)CC(NC(=O)C(CCCN=C(N)N)NC(=O)CC(O)C(CC(C)C)NC(=O)c1cc2ccccc2s1)C(=O)NCC1Cc2ccccc2CN1
NC(=O)COc1ccc2[nH]cc(CC(NC(=O)C3CCCN3)C(=O)NC(Cc3ccsc3)C(=O)NC(CCCN=C(N)N)C(=O)NCC3CCCCC3)c2c1
CCN(CC)CCCNC(=O)c1c(C)c(C)n(-c2ccccc2)c1C
CCOc1ccc(C(=O)NC(CC(=O)O)c2cc(Cl)ccc2N2CCCC2)cc1
CNc1nc2c(N)nc(N)nc2n1C1OC(COP(=O)(O)OC2C(O)C(CO)OC(OC)C2O)C(O)C1O
COc1ccc(C2=NN(c3nc4cc(C)ccc4s3)C(=O)C3CCCCC23)cc1OC
COc1cc(OC)cc(-c2nc(N3CCCCC3)[nH]c3c(C(=O)NCCN(C)C)cnc2-3)c1
CC(=O)c1ccc2[nH]c3ccccc3c(=O)c2c1
O=C(O)c1ccc2c(c1)C(S(=O)(=O)NCCCc1ccccc1)c1ccccc1CC2
COc1ccc(NC2=NC(N)=NC3(CCC(CO)CC3)N2)c(OC)c1
COC(=O)c1ccc2nc(-c3ccccc3)c(Cc3ccccc3)n2c1
COc1cc(O)c2c(=O)cc(-c3ccc(O)c(O)c3)oc2c1
Cn1ccnc1CN1CCC(C(=O)c2ccc(F)cc2F)CC1
C=C(C)C1CCC2(C(=O)O)CCC3(C)C(CCC4C5(C)CCC(OC(=O)N(C(=O)c6ccc(F)cc6)c6ccc(C)cc6)C(C)(C)C5CCC43C)C12
c1ccc(CN2CCCC2c2nc(-c3cccs3)no2)cc1
CCCN(Cc1ccc(Cl)c(Cl)c1)C1CCC(NCCc2c[nH]c3ccccc23)CC1
NC(CO)C(=O)O
OCC1OC(OCCCCCOC2OC(CO)C(O)C(O)C2O)C(O)C(O)C1O
C=C1COC(c2ccc(C(F)(F)F)cc2C)(C2NCCS2)C1CO
COC(=O)C(=Cc1ccc(OC(C)C(=O)NC2CCCCC2)cc1)Nc1ccncc1
Cc1ccc(S(=O)(=O)N(C)CC2OCC(Cc3ccccc3)C2Cc2cccc(CC(=O)O)n2)cc1
NC(=O)c1cn(Nc2ccccc2F)c2nc(Nc3ccc(S(=O)(=O)N4CCN(c5ccncc5)CC4)cc3)ncc2c1=O
Cc1cc(C(C)(C)NC(=O)C(Cc2ccccc2)NC(=O)c2ccccc2)oc(=O)c1CCO
COc1cc(-c2c(SCc3ccccn3)c(-c3ccc(F)cc3)n3ncnc(N)c23)ccc1Oc1ccccc1
CCC1COCC2Cn3cnc(-c4ccc(Cl)cc4Cl)c3C(=O)N12
CCc1ccccc1NC(=O)C1CCN(c2ncnc3sc(C)c(C)c23)CC1
O=C(COC(=O)CNC(=O)C1CCCCC1)Nc1ccccc1F
NC(=O)C1(c2ccc3nncn3c2)CCCCC1
CC(C)c1noc(CN2CCN(c3cnccn3)CC2)n1
COCC(=O)N1Cc2cc(OC)ccc2-n2c(nnc2-c2cccc(C(C)=O)c2)C1
Cc1ccc(C(=O)NNC(=O)c2ccc(Br)cc2)o1
CCSc1ccc(-c2cc(C(=O)NCCOC)no2)cc1
Nc1ccn(C2C=CC(CO)O2)c(=O)n1
CCC(CC)C(=O)NC(C(=O)N1CCCC1C(=O)NC(Cc1ccccc1)C(=O)NC(CC(=O)O)C(=O)NC(C(N)=O)c1ccccc1)C(C)C
CC(=O)N(Cc1ccccc1)C(=O)C(C)NC(=O)C(CC(C)C)NC(=O)C(NC(=O)C(N)C(O)C(O)C=CC(=O)O)C(C)C
O=C(O)C12Cc3cc(O)ccc3CC13CCN(CC1CC1)C2Cc1ccc(O)cc13
C=CCn1cc(C(=O)OC)c(=O)c(C)c1CC
CCCCNC(=O)CSc1nnc(-c2ccco2)n1CC
CN(Cc1ccc2nc(CN3CC(C(=O)O)C3)n(Cc3ccc(F)cc3F)c2c1)c1ccc2[nH]ccc2n1
CCCCCc1ccc(NC(=O)C2CCCN2C(=O)C(N)Cc2c(F)cccc2Cl)cc1
CCc1nn2c(C)cc(C)nc2c1CCCCCCCCOc1ccccc1
COC(=O)c1nc(-c2ccccc2C)[nH]c1C=NO
CC(C)(C)c1cccc(C(C)(C)C)c1NC(=O)CSc1nnc(N)s1
CC(C)(N)C(=O)NCCNCC(O)COc1ccccc1
CCC1OC(=O)C(C)C2OC3(CCN(c4ccc(F)cn4)CC3)OC(C)(CC(C)CNC(C)C(O)C1(C)O)C(OC1OC(C)CC(N(C)C)C1O)C2C
CC(C)CC(NC(=O)C(Cc1ccccc1)CC(O)C(Cc1ccccc1)NC(=O)c1ccccc1)C(=O)NC1CC(=O)OC1O
CCC(C)C1OC2(C=CC1C)CC1CC(CC=C(C)C(OC3CC(OC)C(OC4CC(C)C(OC(C)=O)C(C)O4)C(C)O3)C(C)C=CC=C3COC4C(O)C(C)=CC(C(=O)O1)C34O)O2
Cn1c(Nc2c(Cl)ccc(CNC(=O)C(C)(C)C)c2Cl)nc2cc(C(=O)NC3CCC(C(=O)N4CCCC4)CC3)c(N3CCC(C(=O)NCCc4ccccc4)C3)cc21
CCn1ccc2cc(C(=O)N3CCN(c4ccc(C(F)(F)F)cn4)CC3)cc(F)c21
CCN1CCN(c2ccc(C(N)=O)c(Nc3ncc4cc(-c5cc(F)ccc5Cl)n(C)c4n3)n2)CC1
O=C(NCCNC(=O)N1CCn2cnc(Cl)c2C1)c1ccc(Cl)cc1
CC(C)C1(C(=O)NC(Cc2ccc(NC(=O)c3ccncc3CO)cc2)C(=O)O)CCC2(C)CCC3(C)C(=CCC4C5(C)CCC(O)C(C)(C)C5CCC43C)C2C1
Cc1cc(SCC(=O)NCCCSCc2ccc(F)cc2)ccc1OCC(=O)O
Cn1c(=O)c(C(=O)NCCN2CCOCC2)c(O)c2ccccc21
O=C(O)CC(NC(=O)CNC(=O)c1ccc(-c2ccccc2)cc1)c1cc(Br)cc(Br)c1O
COc1ccc(CCNC(=O)c2ccc(C(C)(C)C)cc2)cc1OC
O=C(C1CN(Cc2ccsc2)CC12CCOCC2)N1CCC1
CCN(CC)CCN(C(=O)Cc1ccc(OC)c(OC)c1)c1nc2c(OC)cccc2s1
CC(=O)N1CCc2c(oc3ncnc(N4CCN(C(=S)Nc5ccc(F)cc5)CC4)c23)C1
CON=C(c1ccc(C)cc1)c1ccccc1COc1ccc(C(F)(F)F)cn1
CC(=O)OCC1OC(NCCc2ccc(C)cc2)C(OC(C)=O)C(OC(C)=O)C1OC(C)=O
COc1ccc(C(c2c(O)cc(OC)cc2OC)n2ccnc2)cc1
N#CCN1CC(=O)N2C(Cc3c([nH]c4ccccc34)C2c2ccccc2[N+](=O)[O-])C1=O
CSCCC(NC(=O)c1ccc(NCc2cncn2Cc2ccc(C#N)cc2)cc1-c1ccccc1)C(=O)O
O=C(Cc1ccc(OC2C3CC4CC2CC(Cl)(C4)C3)cc1)NCCN1CCCC1
CC(C)=CCC(OC(=O)C1CSC(=O)C1)C1=CC(=O)c2c(O)ccc(O)c2C1=O
N#Cc1cc([N+](=O)[O-])c2ncccc2c1Sc1ccccc1
CN(C)CCCCNC(=O)Nc1ccc(Cl)cc1C(=O)Nc1ccc(Cl)cc1
COc1cccc(-c2nnc(SCC(=O)N(C)C)n2-c2ccc3c(c2)OCO3)c1
Cn1c(C(=O)O)c(-c2cc(Cl)ccc2OCc2cccc(Cl)c2)c2cc(F)ccc21
Cc1noc(NS(=O)(=O)c2ccc3nc(-c4cn[nH]c4)cc(C)c3c2)c1C
CCN(CC)Cc1cc(Nc2cc[n+]([O-])c3cc(Cl)ccc23)ccc1O
CC(C)=CCCC(C)=CCC12OC(O)(C(=O)C(C)CC(=O)O)C3CC(C=C4C(=O)c5c(O)c(C)c(O)c(C)c5OC431)C2=O
COc1ccccc1-c1c(OC)c(OC)c2c(=O)cc(-c3ccc(OC(F)(F)F)cc3)oc2c1OC
CC(C(=O)NCCCN1C(=O)c2cccc3cccc(c23)C1=O)c1ccc(O)cc1
CNc1ncnc2c1ncn2C1OC(CO)C(O)C1O
O=C(Nc1ccccc1C(=O)c1ccccc1)c1ccc(OCc2ncccc2-c2ccncc2)cc1
Cn1c(=O)c2c(ncn2CC(=O)OCC(=O)Nc2cccc([N+](=O)[O-])c2)n(C)c1=O
Cc1nc(-c2ccc(-c3ccc(C(=O)N4CCC(c5nc(-c6ccc(Cl)cc6O)no5)CC4)cc3)cc2)no1
C=CCN(C(=O)C(=O)Oc1c(C)cc(Cl)cc1C)C1CCS(=O)(=O)C1
Cn1ccnc1Cc1c(Cl)cncc1Cl
COc1ccc(CC(=O)N2CCN(c3ccccc3F)CC2)cc1
CC(NC(=O)C(S)CC(=O)O)c1cc(F)ccc1F
O=C(COc1cccc(Cl)c1)Nc1cccc(C2(C(F)F)N=C(C(F)F)OC3CC32)c1
COCCCNc1c(C#N)c(C(F)(F)F)nn1-c1ccc(S(C)(=O)=O)cn1
O=P(O)(O)Cc1cccc(Oc2ccc(-c3ccccc3)cc2)c1
COC(=O)c1ccc(I)cc1
O=C1CC(c2ccc3c(c2)OCO3)=CCC1Cc1ccc(F)c(Cl)c1
COc1ccc(P(=O)(Nc2ccccc2)NC(Cc2c[nH]c3ccccc23)C(=O)O)cc1
CCC(C)C1C(C(=O)NC(CC(C)C)C(=O)NC(C)C(=O)NC2CC(C)(C)N([O])C(C)(C)C2)CC=CC=CC=CCCC(=O)N1CC(=O)O
Cc1c(-c2ccc(OC(F)(F)F)cc2)[nH]c2ccccc2c1=O
O=C(OCC1(c2ccccc2)CCCC1)c1ccc(Br)cc1
COc1cc2c3c(c1)c(-c1cc(OC)c(OC)cc1OC)nn3CCN(C)C2
N=C(NCCCCCCCCNC(=N)C1(c2ccccc2)CC1c1ccccc1)c1ccco1
COc1cc(C2C(C(N)=O)=C(C)Nc3nc(SCc4ccccc4)nn32)cc(OC)c1OC
C=CC1CC1(NC(=O)C1CC(Oc2cc(-c3csc(NC(=O)CN)n3)nc3c(Br)c(OC)ccc23)C2CCC(C(C)(C)C)C(=O)N12)C(=O)NS(=O)(=O)C1CC1
NC(=O)c1cc[n+](CCNc2cc(-c3ccccc3)c3c(Cl)c[nH]c3n2)cc1
Cc1noc(-c2ccc(N3CCOCC3)c([N+](=O)[O-])c2)n1
CC1C(N)CN1c1c(F)cc2c(=O)c(C(=O)O)cn(C3CC3)c2c1F
Cc1nc2c(c(-c3ccccc3)n1)C(c1c(C)cc(C)c(C)c1C)C1C(=O)OCC1=N2
CN1CC2CCN(c3cc4c(cc3F)c(=O)c(C(=O)O)cn4C3CC3)CC21
CN(C)Cc1cnc2n1CCN(Cc1noc(CC(C)(C)C)n1)CC2
O=C1C(SCc2ccccc2)=C(S(=O)(=O)c2ccccc2)C(=O)c2ccccc21
c1ccc(-c2cc(-c3ccc4c(c3)OCCO4)nc(N3CCCCCC3)n2)cc1
Cc1cccc(NC(=O)Nc2ccc(-c3cn4ccnc4c(NCC4CCOC4)n3)cc2)n1
COc1ccc(CSc2nc(N)c(C(=O)Nc3ccc(OC)cc3)c(-c3ccc(Cl)cc3)c2C#N)cc1
CCC12c3[nH]c4ccccc4c3CCN1C(=O)C(CC(=O)NCCC(=O)NCCOC)CC2C(=O)N1CCN(C(=O)c2ccco2)CC1
CC1(C)COc2cc3c(cc2NC1=O)OCC1CCCN31
O=C1CC(CC(=NO)c2ccc(OC(F)(F)C(F)F)cc2)C(=O)N1c1ccc(Br)cc1
COC(=O)Cn1c2c(c3ccccc31)C(=O)c1ccccc1C2=O
Cc1ccc(-n2ccsc2=N)c(C)c1
CCC1(OC(=O)c2cccc3ccccc23)CCC2(C[N+](=O)[O-])C(CCC3(C)C2CCC2C4C(C)CCC4(COC(=O)c4ccc(O)c5ccccc45)CCC23C)C1(C)C
COc1ccc(C(=O)c2ccc(OC3OC(COC4OC(Cn5cc(COC6OC(C(=O)O)C(O)C(O)C6O)nn5)C(O)C(O)C4O)C(O)C(O)C3O)cc2O)cc1O
COc1ccc(C(=O)N2CCN(c3ncnc4cc(OC)c(OC)cc34)CC2)c(OC)c1
CCC1Nc2cccc(-c3cccc(C(F)(F)F)c3)c2C2c3ccccc3N12
CC(=O)NCCCCC(C#N)=NO
O=C(CCc1ccccc1)Nc1ccc(C(=O)NCCc2ccccc2)cc1
Oc1ccccc1N1CCN(c2cccc3c2C=C(c2nnn[nH]2)C(c2ccccc2)O3)CC1
CC(C)=CCC1C(=O)C2(C)C(O)CC3(C)C(=O)C(=C(O)c4cccc(O)c4)C(=O)C3C1C2(C)CC=C(C)C
c1ccc(C2CCN(CCCc3nc4ccccc4[nH]3)CC2)cc1
Cc1cccc(N2CCN(C(=O)Cn3cc4c(n3)CCCC4)CC2)c1C
O=C(Nc1cccc(O)c1O)c1c(O)nc2ccc(Cl)cc2c1O
Cc1cc(=O)[nH]c2c(C)cccc12
c1ccc2[nH]c(-c3ccc(OCCCCC4CCCCC4)cc3)nc2c1
Cc1cc(N2CCOCC2)cc(C(=O)NN)c1O
COC1C(C)C2CCC(C)C3CCC4(C)OOC32C(OC1C(NS(=O)(=O)c1ccccc1)C(C)C)O4
CCCS(=O)(=O)c1nc(S(=O)(=O)c2ccc(Cl)cc2)c(NC(CSc2ccccc2)CC(C)C)s1
Cc1c(OC(F)(F)F)ccc2c(=O)cc(-c3cc[n+]([O-])cc3)oc12
CC(C)c1nn(C)c2ncc(C(C)NC3CC3)cc12
C=C(C(N)=O)C(NC(=O)C(CC(C)C)NC(=O)CCc1ccccc1)C(O)c1ccccc1
CCOC(=O)CN(C(=O)CSc1cc(=O)n(C)c2ccccc12)c1c(N)n(Cc2ccccc2)c(=O)[nH]c1=O
CC(=O)Nc1ccc(SCc2ccc([N+](=O)[O-])cc2)cc1
COc1cc(C(=O)OC2C(OC3C(O)COC(OC)C3(O)C(C)C(=O)O)C(C)=CC3C(=O)C4(O)CC(O)C(O)C(C)(C)C4CC(OC(=O)C=CC=Cc4ccccc4)C32C)ccc1O
O=c1c2cccnc2sn1CCCN1CCN(c2ncccn2)CC1
O=C(NCCCc1ccncc1)C1CC2OCCC2N(Cc2ccc(F)cc2)C1
CCOc1ccccc1NC(=O)CN(C)S(=O)(=O)c1ccc(F)c(F)c1F
CCCCCC(O)C=CC1OC(=O)CC1OCCCCc1ccccc1
O=C1CCCc2nc3sc(=Cc4ccccc4F)c(=O)n3c21
CC1OC(OC2CCC3(C)C4=CC(=O)C5C(C)(C)C(O)CCC5(C)C4CCC3(C)C2)C(O)C(O)C1OC1OCC(O)C(O)C1O
CCN1CCN(S(=O)(=O)c2ccc(NC(=O)CC3CCCC3)cc2)CC1
NC(=S)NN=Cc1ccc(NC(CSCc2ccc(Br)cc2)CSc2ccc(Br)cc2)cc1
O=C(C=C(O)C(=O)O)Cc1ccccc1Nc1ccc(Cl)cc1
COc1cccc(C(=O)CN2C(=O)C3(OCCCO3)c3cc(Cl)ccc32)c1
Cc1ccc(N(CC2CCC(C(=O)O)CC2)C(=O)c2cncc(Cl)c2)cc1F
COc1cc(-c2cc(-c3cccc(NC(C)=O)c3)c3c(N)ncnc3n2)ccc1-n1cnc(C)c1
O=C(CSc1nncn1-c1ccc2c(c1)OCCO2)N1CCOCC1
C=CC(=O)O
CCC(=CS(=O)(=O)O)NC(CO)(CO)CO
CC(C)CNC(=O)C1N2C(=O)C(NC(=O)C(NC(=O)c3ccccc3N)C(C)C)C2SC1(C)C
O=C(NC(=O)c1ccc(Br)cc1)Nc1ccc(-c2ccc(-c3nc4cc(C(F)(F)F)ccc4[nH]3)cc2)cc1
CC(NC(=O)CCC(=O)Nc1ccccn1)c1ccccc1
COc1cc2nc(N3Cc4ccccc4C3)nc(NCCc3ccccc3)c2cc1OC
Cc1c([N+](=O)[O-])ncn1C1CCCC1N1CCCC1
COc1cccc(C(=O)Oc2cccc(C(=O)OCc3cc(=O)n4nc(-c5ccccc5)sc4n3)c2)c1
FC(F)(F)c1ccc(C2CC(c3ccccc3Cl)=NN2c2ccccc2)cc1
O=c1[nH]c(=O)n(C2OC(CO)C(O)C2O)cc1-c1cn(Cc2ccc(-c3ccccc3)cc2)nn1
O=C(Nc1ccccc1Oc1ccccc1)NC12CC3CC(CC(C3)C1)C2
COC(=O)c1c(C)[nH]c2[nH]c3nc(=S)n(-c4ccccc4)c(=O)c-3cc12
C#CC(C(=O)NC(C)C1OC(=O)c2ccccc21)=C1SC(CC(=O)NC2CC2)C(=O)N1c1ccc(Cl)cc1
Cn1ncc([N+](=O)[O-])c1C(=O)Nc1nnc(-c2cccnc2)s1
CCOC(=O)Cc1ccc(OCC[N+](C)(C)C)c(C)c1C
Cc1ccc(Nc2ssc(=O)c2C(N)=O)c(C)c1
CN(C)CCCN(c1ccnc2ccccc12)C(c1ccccc1)C1CNCCN1
Cc1ccc(OCC2NCCc3c2[nH]c2ccccc32)cc1
CCN1CC2(COC)CCC(OC)C34C5CC6C(OC)CC(O)(C5C6OC)C(O)(C(OC)C23)C14
Cc1ccc(OCc2nnc(SCC(=O)Nc3ccc(N4CCOCC4)cc3)o2)cc1C
Cc1cc(C2CCCN(C(=O)NCCc3ccc(C)s3)C2)n[nH]1
Cc1cn(CCNC(=S)Nc2ccccc2)c(C(C)C)n1
O=C(O)CCCCCCc1nc(-c2ncc[nH]2)c(-c2ccccc2)s1
COc1ccc(SC2C(=O)CC(C3CCCCC3)(C3CCCCC3)OC2=O)cc1
Nc1ncnc2c1ncn2C1OC(CSCCC(N)C(=O)O)C(O)C1O
Cn1c2ccccc2c2nc3ccccc3nc21
COc1cccc(-c2nc3cc(C)cc(C)c3c3c2-c2ccc(C)cc2C3=NOCCN(C)C)c1
NCc1cc(C(=O)Nc2cccc(F)c2)ccc1Oc1ccccc1
COc1ccccc1C=C1SC(=S)N(CCC(=O)N2CCCC(C(=O)O)C2)C1=O
CC(C)CCN1Cc2c(C#N)cc(-c3ccco3)n2CC1=O
CCOP(=O)(S)OCC
CC1CC(N2CC(O)C3(CCC4(COC4)O3)C2)CC(C)O1
Fc1ccc(-c2cc(-c3cc(F)c4c(c3)CN(C=Nn3cnnc3)CC4)nc(N3CCOCC3)n2)cc1
CC(NC(=O)Nc1ccc(N(C)C)cc1)c1ccccc1
CNC(C)C(=O)NC(C(=O)N1CCCC1C(=O)NC1CCCc2ccccc21)C(C)C
COc1ccccc1CSc1nnc(CNS(=O)(=O)c2cc(-c3ccccc3)ccc2C)n1N
C=CC(=O)OCC1CC2C(CCC3(C)C(C(C)C(=O)OC(C)CCS(=O)(=O)c4ccc(C)cc4)CCC23)C2(C)C=CC(=O)C=C12
COc1c2c(c(S(=O)(=O)c3ccc(Cl)cc3)c3c1OCC(C)=C3)OC(C)C2
CCOC(=O)C12CCC=C1N(CCc1ccc(OC)c(OC)c1)C(=O)C(CC(=O)N1CCNCC1)C2
COc1ccccc1NC(=O)c1ccccc1C(=O)O
Cc1cnc(NCc2nnc3n2CCCCC3)nc1N(C)C
CC(C)(C)NC(=O)NC(Cc1ccccc1)C(=O)O
COC(=O)c1cn(C2CC2)cc(-c2nc(-c3ccccc3)no2)c1=O
Cc1ccc(NC2CC(C)N(C(=O)C3CCN(C)CC3c3ccccc3)c3ccc(-c4ccc(C#N)cc4)cc32)cc1
COc1ccc(-c2ccc3c(c2)NC(=O)C3)cc1OCCCCOc1ccccc1
c1ccc(-c2cnco2)cc1
CN(C(=O)CC(=O)O)C1CCCCC1C(=O)O
O=[N+]([O-])c1cc2c(cc1NCc1ccncc1)OCO2
CC(=O)N1CCC(n2ncc3c(N4CCOCC4)nc(-c4cnc(C(O)CO)nc4)nc32)CC1
CCCCP(=O)(OCC)OCC
CC1OCCN1C(=O)c1ccc2c(c1)nc(-c1ccoc1)n2C1CCCCC1
Cc1cc(-c2ccc(F)cc2)c(-c2ccccc2)c(=NN)[nH]1
CCCOC(=O)C1=C(C)NC(C)=C(C(=O)OCC)C1CC(=O)O
CC1CN(CCCCF)C(=O)Cc2cc(NS(=O)(=O)c3cc(Cl)ccc3C(=O)O)ccc2OC(CO)CCCCOC1CN(CCC(F)(F)F)S(=O)(=O)c1ccc(F)cc1
CCOCCCCn1c(Cn2c(=O)n(CC(=O)O)c3ccccc32)nc2cc(OC)c(OC)cc2c1=O
COc1ccc(C(=O)C=Cc2ccc(OC)c(OC)c2)cc1
COc1ccc(CCN(C)CCc2cccc(Br)c2)cc1OCCc1ccc(S(N)(=O)=O)cc1
CCOC(=O)c1ccc2oc(-c3ccc(NC(=O)COc4ccc(Cl)cc4)cc3)nc2c1
Cc1cccc(C)c1-c1cccc(C2CNC(=O)C2)n1
CCC(=O)c1ccc(OCC(O)CN2CCOCC2)cc1
CC1(C)Oc2ccccc2C(=O)N1CC(=O)N(CC1CCCO1)c1ccccc1
O=C(O)COc1ccc(CCCN2CCC(CCc3ccccc3)CC2)cc1
COC(=O)C(Cc1ccc(O)c(O)c1)C(C)CCc1ccc(O)c(O)c1
CCOc1ccc(NC(=O)CC2C(=O)N(c3ccc(OC)cc3)C(=S)N2NC(=O)c2ccc(OC)cc2)cc1
Cc1ccnc(NC(=O)c2ccc(S(=O)(=O)N3CC(C)CC(C)C3)cc2)c1
COc1cc(NCC2CCN(C(C)C)CC2)ncn1
CC(=NC(C=Cc1ccccc1F)c1ccccc1)c1ccccc1
N#Cc1ccc(Cn2cnc(C(=O)Nc3n[nH]c4c3CN(C(=O)Cc3ccccc3)C4)c2)cc1
CCOC(=O)c1cc(OC)c(OC)c(C(=O)c2cc3ccc(OC)cc3o2)c1
COC(=O)c1ccc(C2(O)CCN(Cc3c[nH]c4cc(C)ccc34)CC2)cc1
Cc1ccc(S(=O)(=O)NC(C)C(=O)OCC(=O)Nc2ncc(Cl)cc2Cl)cc1
CC(NC(=O)COC(=O)c1ccccc1NS(=O)(=O)c1cccs1)c1ccccc1
COc1ccc(OC)c(Nc2cc(SC)c(N)c3c2C(=O)c2ccc(OC)cc2C3=O)c1
O=C(NCC1CCCN(CCc2cc(-c3ccccc3)nn2-c2ccccc2)C1)c1cccnc1
CC(CCc1ccccc1)NC(=O)C1CCN(S(=O)(=O)c2cccc3nsnc23)CC1
CC(Nc1ncnc2c(C(N)=O)cccc12)c1cccc(NC(=O)c2ccccc2C(=O)NC(CCC(=O)O)C(=O)O)c1
C=C(C)C1CCC2(C(=O)N3CC4CC4(c4ccc(Cl)cc4)C3)CCC3(C)C(CCC4C5(C)CCC(OC(=O)C(C)C(=O)O)C(C)(C)C5CCC43C)C12
Cc1cccc(CCNC(=O)c2cccc(-c3ccc(-c4nc5cc(C)ccc5[nH]4)s3)c2)c1
COc1cc2nc(NCCCCCCCCCNc3ccnc4cc(Cl)ccc34)nc(N)c2cc1OC
COc1ccc(S(=O)(=O)c2cc3c4c(c2)CC(=O)N4CCC3)cc1
CCCCCC(C)CN=c1ccn(CCCCCCCCCCn2ccc(=NCC(C)CCCC(=O)O)cc2)cc1
CCN(CC)c1ccc(NC2=CC(=O)CC(c3ccco3)C2)c(C)c1
Cc1ccc(C(=O)NCCSc2ccc(F)cc2)cc1
OC(c1ccc(F)cc1)(c1cccc(F)c1)c1ccccn1
Cc1ccc(N2CCN(C)C3CS(=O)(=O)CC32)cc1
COc1ccc(N(CCC#CCN(C)C)c2ccccc2)cc1
Cc1cc(C)c(OCC(=O)Nc2ccc(C(=O)C=Cc3ccccc3)cc2)c(C)c1
Cc1ccc(NS(=O)(=O)c2cc(C(=O)Nc3nccs3)ccc2C)c(C)c1
FP1(Cl)=N[PH](N2CCOCCOCC2)=NP(N2CCOCC2)(N2CC2)=N1
CNC(=O)Nc1cc(-c2ccc(F)cc2)ncn1
CC(C)CNC(=O)c1[nH]ccc(=O)c1O
O=C(CN(C(=O)C1CC(=O)N(c2ccccc2)C1)c1cccc(Cl)c1)NCC1CCCO1
Oc1ccc2c3c1OC(=Cc1ccccc1)c1nccc(c1-3)-c1ccccc1C2
CCN(CC)CCCNc1ccc(C)c2sc3ccccc3c(=O)c12
Cc1ccc(S(=O)(=O)NCc2ccc(C(=O)N3CCSCC3)cc2)cc1
CCC(C)(Cc1ccc(C)nc1)c1cc2cc(Cl)ccc2[nH]1
CC(CS(=O)(=O)CC#N)Oc1ccc(C#N)cc1-c1nc(C(C)(C)O)no1
O=C(CN1C(=O)C(NC(=O)CC2CCCCC2)N=C(C2CCCCC2)c2ccccc21)NC(Cc1ccccc1)C(=O)N1CCCC1
CON=C(C(F)(F)F)C(C#N)(SCc1ccccc1Cl)c1ccc(C)cc1
C=CCOC(=O)C=Cc1ccc(N2CC(C(=O)NCCCn3ccnc3)CC2=O)cc1
Oc1cc(NCCNc2ncccn2)c2[nH]c3c(c2c1)CCCC3
N#Cc1nc(NCc2cccs2)c2ncn(CCOCP(=O)(O)O)c2n1
CC1CC(C)CN(C(=O)c2cc(Cl)ccc2NS(=O)(=O)c2cccs2)C1
COc1ccc(NC(=O)Nc2cccc(Br)c2)c(C)c1
COCCN(C)Cc1ccccc1N1CCN(S(=O)(=O)CC2CC2)CC1
NCCNc1ccc(-c2cccc3ccccc23)cn1
COc1ccccc1NC(=O)c1ccc(S(=O)(=O)N2CCN(C(C)=O)CC2)cc1
Cc1ccc(C)c(-n2cc(C(=O)c3cc(Br)c(OCCCO)c(Br)c3)nn2)c1
NC(CC(=O)N1CCC(N2CC(=O)N(CC(=O)O)CC2c2ccc(C(F)(F)F)cc2)CC1)Cc1cc(F)c(F)cc1F
O=S(=O)(Nc1ccc(O)c(-c2ccccc2)c1)c1cncc2ccccc12
S=c1nc(C2CCCNC2)[nH]c2c1cnn2C1CCCC1
CCCCn1c(N)c(N(CCOC)C(=O)c2ccc(-c3ccc(C=O)s3)o2)c(=O)[nH]c1=O
CC(C)(C)N=C(NC#N)Nc1ccc(N)cc1
Cc1ncc(-c2ccc(S(=O)(=O)NC(C)(C)C)cc2)n1C1CC2CN(C(=O)c3c(Cl)cccc3OCc3ccccc3)CC2C1
CC(C)N1C(=O)C2(CCNCC2)c2ccc(Cl)cc21
CCON=C1c2cc(Cl)ccc2-n2c1nc1ccccc1c2=O
CCC(=O)N1N=C(c2cccnc2)CC1c1ccccc1O
CC(C)OCCCNc1nc2c(c(=O)n(C)c(=O)n2C)n1C
O=C(NCc1ccco1)c1cccc2c(NCc3ccccc3)c3ccccc3nc12
COc1ccc(CNC(=O)c2cc(C)n(Cc3ccccc3)c2C)cc1
CC(=O)c1cccc(NCc2cncn2Cc2ccc(C#N)cc2)c1
C=C1C(=O)OC2C=C(COC(C)=O)CC3OC3(C)C(O)CC12
COc1cc(C=Cc2cc(OC)ccc2OC)cc(OC)c1
CCOc1ccccc1NC(=O)c1ccc(S(=O)(=O)N2CCCCCC2)cc1
Cc1ccccc1NC(=S)NN1C(C)CCCC1C
COc1nc(C=Cc2nc3ccccc3s2)cc2c1ccn2C1OC(CO)C(O)C1O
Cc1ccc(C(=O)Nc2cc(C(C)C)on2)c(O)c1
COc1ccc(Br)cc1S(=O)(=O)n1c([N+](=O)[O-])cnc1C
CCCc1cc(-c2ccccc2)nc(N2CCOCC2)n1
CC(C)N1CCN(CCc2ccccc2-c2cccnc2)CC1CCO
O=C(Nc1ccc2[nH]c(Cc3ccccc3)nc2c1)OCc1ccccc1
CC(=O)Nc1nc(C)c(-c2csc(Nc3ccccc3)n2)s1
CC(=O)N1CCN(C2(c3ccccc3)CC2)CC1
CCCCOc1ccc(C(=O)NCCc2c[nH]c3ccccc23)cc1OCCCC
COCCN(C(=O)Cn1cnc2ccccc2c1=O)c1c(N)n(Cc2ccccc2)c(=O)[nH]c1=O
COc1cccc(-c2n[nH]cc2-c2[nH]c(C(C)=O)cc(=O)c2Cl)c1
CCC(C)C(NC(=O)C(=O)Nc1ccccc1C)C(=O)NC(C(=O)NC(Cc1c[nH]c2ccc(C(=O)NC(Cc3ccccc3)C(=O)O)cc12)C(=O)O)C(C)CC
O=C(Cn1ncc2c(=O)oc3ccccc3c21)NN1Cc2ccccc2C1
CCCCCCCCCCCCCC(O)C1CCC(CCCC(O)CCCCC(O)CC2=CC(C)OC2=O)O1
CCOC(=O)C1=C(C)NC(C)=C(C(=O)OCC)C1c1ccc([N+](=O)[O-])cc1
CN(C)c1ccc(C2=C(C=O)CC3CC(=O)CCC23C)cc1
Cc1ccc(C(N)=O)c[n+]1CCc1cccc2ccccc12
CN(c1ccccc1)S(=O)(=O)c1ccc2[nH]c3c(c2c1)CCCC3
CCOC1=NOC2(C1)CC1CCC(C2)N1C
Cc1cc2c(cc1C)C1=CC(=NC(CCCCN)C(=O)NCCC(=O)O)C=CC1=N2
CCOc1ccccc1-c1ccc(C(=O)Nc2ccsc2C(=O)OC)o1
CN1CCN(CC(=O)NC(Cc2ccc(Cl)cc2)C(=O)N2CCN(CCO)CC2)CC1
CSc1nc(=O)c(C)c(CC2C(=O)c3ccccc3C2=O)[nH]1
O=C1NN=C(c2cccc(C(F)(F)F)c2Cl)C12CNc1ccc(-c3ccc[nH]3)cc12
COc1ccc2cc(S(=O)(=O)c3[nH]nc4ccc(Cl)cc34)ccc2c1
Cc1c(-c2cc(-n3c(C)nc4cnccc43)ccc2F)cc(C=O)c(O)c1O
CN1C(=O)CCC=C1C(=N)N
CCn1c(-c2ccc(F)cc2)nc(-c2ccncc2)c1-c1ccc(F)cc1
Cc1cc(=O)n(OCCCC(=O)NO)c(Cc2ccccc2)c1C
COC(=O)Nc1nc2ccc([N-][N+]#N)cc2[nH]1
CC(C)(C)OC(=O)N1CCCCC1C(=O)N1CCCCC1
COc1ccc(N2CCN(CCCOc3ccc4c(c3)OCO4)CC2)cc1
CCC(CC)C(=O)Nc1nc2c(F)cccc2s1
COc1ccc(-c2nc3ccc(Cl)cn3c2Nc2ccc(Br)c(C)c2)cc1OC
COc1cc2c(Oc3ccc(NC(=O)c4ccc5[nH]c(-c6ccccc6)nc5c4)cc3F)ccnc2cc1OCCCn1ccnc1C
Cc1nc2ccccc2n1CC1CCCN(C(=O)c2c(F)c(F)c(F)c(F)c2F)C1
O=c1c(O)coc2ccccc12
CC(=O)NC(C)c1ccc(OC2CCN(c3ncnc(OCC(F)(F)F)c3Cl)C2)cc1
Fc1ccc(C2CCCN2c2ncnc3sccc23)cc1
O=C(CSc1ccc2c(c1)NC(=O)CC(=O)N2)Nc1ccc2c(c1)OCCO2
Nc1n[nH]c2cnc(N3CCCC3)cc12
NC1CC(=O)c2ccccc2C1c1ccc(Br)cc1
O=C(C=Cc1ccc2c(c1)OCO2)NC(Cc1cccnc1)C(=O)O
O=C(C=Cc1ccnc2ccccc12)C=Cc1cccc2c(=O)cc(-c3ccncc3)oc12
COC(=O)c1cccc(CCNc2ncnc3sc4c(c23)CCC(C)(C)C4)c1
O=c1nc[nH]c2c(Cc3ccc([N+](=O)[O-])cc3)c[nH]c12
COc1ccc2c(c1)C(=NNC(N)=S)c1cc3c(cc1-2)OCO3
O=c1n(-c2cccc(F)c2)ncc2c(N3CCCNCC3)nnn12
COc1ccc(-c2oc3c(C4OC(CO)C(O)C(O)C4O)c(OC)cc(O)c3c(=O)c2O)cc1OC
Cn1cc(NC(=O)c2cc(NC(=O)CCc3c[nH]c4ccccc34)cn2C)cc1C(=O)NCc1cccnc1
COC(=O)C1CCN(c2oc(C=Cc3ccccc3Cl)nc2C#N)CC1
CCC(C)C(N)C(=O)NC(C(=O)NC(C(=O)NC(C(=O)NC(Cc1ccccc1)C(=O)NC(C(=O)O)C(C)CC)C(C)O)C(C)CC)C(C)CC
CCC(C)(C)N1CCN(C(=O)c2ccccc2C)CC1
C[n+]1cccc(C(C)(C)c2ccccc2)c1
Cc1nc2ccccc2n1C1CC2CCC(C1)N2CCCN(Cc1ccccc1)Cc1cc(C(C)(C)C)no1
COc1ccc(NC2=NCC(=O)N2Cc2cccc(C(F)(F)F)c2)c(OC)c1
COc1ccc(CCNC(=O)COC(=O)Cc2ccc(S(=O)(=O)N(C)C)cc2)cc1OC
CCCCCCCCc1nc2cc(OCCOCCOC)ccc2n1C
CC(=NNC(=O)c1ccc(NS(=O)(=O)c2ccc(C)cc2)cc1)c1ccccc1O
CC(Nc1nccc(N2C(=O)OCC2C(C)C)n1)c1ccc(OC2CCN(C3CCC3)C2)cc1
Cc1cccc(C=NNC(=O)CCN2CCN(Cc3ccccc3)CC2)c1
COc1ccc(CN2CCN(Cc3ccccc3)C(CCO)C2)cc1O
CCn1c(COc2ccc(C)cc2)nnc1SCC(=O)Nc1sc2c(c1C#N)CCCC2
COc1ccccc1CNC(=O)Cn1cc(S(=O)(=O)Cc2cccc(C)c2)c2ccccc21
NC(Cc1ccc2ccccc2c1)C(=O)N1CCN(c2ccc(Cl)c(C#Cc3ccc(OCc4ccccc4)cc3)c2)CC1
Cc1ccc(C(=O)C=CC(=O)O)cc1
COc1ccc(S(=O)(=O)N(C)CC2Oc3ccc(NC(=O)Nc4cccc5ccccc45)cc3C(=O)N(C(C)CO)CC2C)cc1
O=C(NC1CCCN(Cc2ccccc2Cl)C1)c1cnc(Oc2ccc3c(c2)CCC(c2ccccc2)O3)s1
CCN(CC)CCC(=O)NC1CC(=O)N(c2ccc(Cl)cc2)C1
N#CCNC(=O)CCC1Cc2ccccc2C1Nc1ccccc1
COc1ccc(Cn2nnc(-c3ccccc3C(=O)NC(c3ccccc3)c3ccncc3)n2)cc1
CC1(C)CN(c2cccc(C(=O)NN3C(=O)C=C(O)C3=O)n2)CCO1
COC(=O)C1C(N)CCC2CN3CCc4c([nH]c5ccccc45)C3CC21
CC(=O)c1ccccc1NC(=O)CN1C(=O)C2CC=CCC2C1=O
NCCCCOC(=O)NC1CSSCC(C(=O)NC(CCCCN)C(N)=O)NC(=O)CNC(=O)C(CO)NC(=O)C(CC(=O)O)NC(=O)C2(CCc3ccccc32)NC1=O
c1ccc(CC2CCCN(CC3CCOC3)C2)cc1
OCCOCCNc1nc(NC23CC4CC(CC(C4)C2)C3)nc2ccccc12
COc1ccc(CN2CC(C(=O)N3CCCCC3)CC2=O)cc1
CN(C)Cc1ccc(C(=O)Nc2ccc3c(c2)CC(NS(=O)(=O)c2ccccc2F)C3)s1
COc1ccc(-c2c[nH]nc2SCC(=O)NC2CCCCC2)cc1
COc1ccc(C2CNC(C)(C)CC(=C3NC=CC=CS3)CC(O)CN2)cc1O
Cc1ccc(S(=O)(=O)N2CCN(S(=O)(=O)c3ccc(C)cc3C)CC2)cc1
COC(=O)C1C(C)c2c([nH]c3ccccc23)CN1C(=O)OC(C)(C)C
COc1cc(-c2cc(C(C)NC3CC3)n3ncnc(F)c23)ccn1
Cc1cccc(OCCNC(=O)Nc2ccc(OC(F)F)cc2)c1
NCCc1nnc(SCC(=O)Nc2ccc3c(c2)OCCO3)n1Cc1ccco1
NC(=O)Cn1c(C(F)(F)F)nc2cnc3ccc(C#CCNC(=O)c4cccn(C(CO)c5ccc(F)c(F)c5)c4=O)cc3c21
CC(C)C1CCC2(CO)CCC3(C)C(CCC4C5(C)Cc6nc7ccc(O)cc7nc6C(C)(C)C5CCC43C)C12
c1cnnc(N2CCC3CNCC32)c1
CC(C)C(C)C=CC(C)C1CCC2C3=CC=C4C(O)CCC4(C)C3CCC21C
O=c1c2c([nH]c3c(=O)n(Cc4ccco4)c4cc5c(cc4c13)OCO5)NC=NN2c1ccccc1
Cc1oc(-c2ccc(F)cc2)nc1OCC(=O)Nc1ccccc1[N+](=O)[O-]
CCn1cc(C(=O)O)c(=O)c2cc(F)c(N3CCN(c4nc(-c5cccc(F)c5)cs4)CC3)nc21
CN1C(=O)OC2(CCN(C(=O)OC(C)(C)C)CC2)c2cc(NS(=O)(=O)c3cccc(Br)c3)ccc21
COc1ccc(CCNc2nc(SC)nc3c2nnn3C)cc1
COCC1CCCN1S(=O)(=O)c1ccc2c(c1)C(=O)C(=O)N2CCCCN1C(=O)c2ccccc2C1=O
CC(C)(C)NCC(O)COc1cccc2ncccc12
Cc1onc(C(=O)NNC(=O)Nc2cccc(F)c2)c1[N+](=O)[O-]
Cc1nn(C)c2c1c(C(=O)NCCN(C)C)cn2-c1ccc(F)cc1
CC(C)n1nc2n(c1=O)-c1ccccc1C(c1ccccc1Cl)=NC2
Nc1ncnc2c1ncn2C1CC(C(O)CO)C1F
CCOC(=O)c1c2n(c(=S)n1-c1ccc(OC)cc1)CCN(C(=O)c1cccnc1)C2
CC1N=C(c2ccccc2)OC1NC(=O)C=NNC(=N)N
CC(=O)Nc1ccccc1C(=O)NNC(=O)c1ccccc1[N+](=O)[O-]
Cc1cccc2[nH]cc(C=Cc3ccncc3)c12
COC(=O)Nc1nc2cc(S(=O)(=O)NC3CCCCC3)ccc2n1C
CC1(c2cccc(OCC(=O)Nc3ccc(C(=O)O)cc3)c2)OC(=O)NC1=O
COc1cccc(C(=O)c2c3[nH]c4ccccc4nc-3c(C#N)c2O)c1
NC(=O)c1ccc(Nc2ncnc3nc(Nc4cccc(CO)c4)sc23)cc1
Cc1nc(-c2ccccc2NC(=O)Nc2cc(C(=O)O)cn(C(C)c3ccccc3)c2=O)no1
CC(C)c1cccc(C(C)C)c1NC(=O)NC(=O)N(Cc1ccccc1)Cc1ccccc1
O=c1oc2ccc(-c3ccccc3)cc2cc1-c1nc(-c2ccc(Cl)cc2)no1
CCN1C(=O)C2C(c3ccc(OC)cc3)N3C(=O)CN(Cc4ccccc4)C(=O)C3(Cc3ccc(OC)cc3)C2C1=O
Cc1ccc(C(=O)NC(=S)NNC(=O)c2ccccc2O)cc1
CCn1cnnc1CNc1cc(OC)ccn1
Cc1nn(C)c(Cl)c1C1CCCN1c1nccc(N2CCC(C)(C)C2=O)n1
CC(NC(=O)c1cc2c(cc1O)nnn2-c1ccc(O)c(C(C)C)c1)C(=O)O
CCCOC(=O)C1C2CCC(CC1c1cccs1)N2
COc1cc(CNC(=O)c2ccc3c(c2)NC(=O)C(C)S3)cc(OC)c1OC
Cc1cc(C)cc(Nc2nc(Cl)nc(NCCc3c(C)[nH]c4ccccc34)n2)c1
COC(C(=O)NC1CCC(OC2C(N)CC(N)C(OC3OC(CN)C(O)C(N)C3O)C2O)CC1)C(O)C(O)C(O)C=CC(C)C
CCCC(=O)Nc1cccc(C(=O)Nc2cccc(Oc3ncnc4[nH]ncc34)c2)c1
CC1CCCCOC(CN(C)Cc2ccc(C(F)(F)F)cc2)C(C)CN(C(C)CO)C(=O)c2cc(NC(=O)Nc3ccc(C(F)(F)F)cc3)ccc2O1
CCc1c(Sc2ccc(C)cc2)n(O)c(SCc2ccc(C)cc2)nc1=O
CN(C)CCN1CCC(Cn2c(-c3cnccn3)nc3ccc(-c4cncc(C#N)c4)cc32)CC1
Cc1c(N2CCC3(CC2)OCCO3)ncnc1-n1nc(C(C)C)cc1C
CC(C)C1CCC2C3CC=C4C5CC(NC(=O)C(CCCCNC(=O)OC(C)(C)C)NC(=O)OC(C)(C)C)CCC5(C)C(OC(=O)C=Cc5ccccc5)CCC4(C)C3CCC12C
CC1CN2c3ccccc3-c3ccccc3C2CC1C[n+]1cccc2ccccc21
Nn1c(Cc2cccs2)nnc1SCC(=O)Nc1ccccn1
CN1CCC23c4c5ccc(O)c4OC2C(O)C=CC3C1C5
Cc1ccccc1Cc1cc(-c2ccc(Cl)cc2Cl)cnc1N
O=C(CN1CCN(C2CC(=O)NC2=O)CC1)NCc1ccc2c(c1)CC(=O)N2
Cc1nn(C2CCS(=O)(=O)C2)c2sc(C(=O)NC3CCC(C(=O)O)CC3)cc12
O=c1cnn(CCc2ccccc2)c(=O)n1CCn1ccnc1
O=C1C=C(N2CCCCC2)c2cc3ccccc3cc2C1Br
COc1ccc(CCCNCCOc2ccc(OC)cc2)cc1
COc1ccc(-n2c(C=Cc3ccc(O)cc3)nc3cc(C(=O)O)ccc3c2=O)cc1
COC(=O)c1csc(-c2ccc(S(=O)(=O)Nc3ccccn3)c(F)c2)n1
CCOc1ccc(N(CC(=O)NCCc2ccc(OC)cc2)S(C)(=O)=O)cc1
O=C1N(Cc2ccco2)C(S)=NC12CCCCC2
Cc1cc(NCCN)nc2c1C(=O)C(Nc1ccccc1)=NC2=O
Oc1cccc(-c2ccccc2CCCN2CCN(c3cccc(Cl)c3)CC2)c1
CC(=O)CCc1ccc(OCc2ccccc2)cc1
O=S(=O)(NCCc1c[nH]c2nc(-c3ccc(Cl)cc3)cnc12)c1cc(C(F)(F)F)ccc1Cl
Cc1[nH]c2ccccc2c1C=Nc1ccc(OCc2ccccc2)cc1
O=C(Nc1ccc(N2CCOCC2)cc1Cl)N1CCC(n2cncn2)CC1
O=C(C=Cc1ccc(Cl)c(Cl)c1)NCCCCCN1CCCN(C(=O)Nc2ccc(Cl)c(C(F)(F)F)c2)CC1
COC1CC2CCC(C)C(C(=O)OC(C)(C)C)N2C(=O)C2CCCN2C(=O)C(C)NC(=O)C(Cc2ccccc2)N(C)C(=O)C2CCCCN2C1=O
O=C(Nc1ccccc1O)C1CCCN(S(=O)(=O)c2cccc(F)c2)C1
NCC(=O)Nc1ncc(SCc2ccccn2)s1
COc1cc(C2Sc3cc(Br)ccc3N=C3COC(=O)C32)cc(OC)c1OC
CC(NC(=O)NC(Cc1ccccc1)C(=O)OC(C)(C)C)C(=O)NC(C=O)Cc1c[nH]c2ccccc12
CCN(Cc1cnn(C)c1)C(=O)Cc1csc(C)n1
CC(C)C(N=Cc1ccc(O)cc1)C(=O)NCC(=O)NC(CCc1ccccc1)C(=O)NC(CN1CCCC1C(=O)NCCC(N)=O)C(N)=O
CCCCN(CCCC)C(=O)C(CC(=O)O)NC(=O)c1ccccc1
CC1(C)C2CCC1(CS(=O)(=O)N1CCC3(C=Cc4ccccc43)CC1)C(NC(=O)CCCc1cccnc1)C2
CN1CCCC(Cn2c(SCC(=O)Nc3ccc(F)cc3)nc3ccncc32)C1
Cc1ccc(CNC(=O)Cc2cc(=O)n3nc(C4CC4)sc3n2)cc1
Nc1ccc(CC(=O)N2CCN(S(=O)(=O)c3cc(C(F)(F)F)cc(C(F)(F)F)c3)CC2)cc1
Cc1ccc(S(=O)(=O)Nc2ccc3c(c2)CCNCC3)cc1
Cc1sc2ncnc(SCC#N)c2c1C
N#CCc1ccc(OCCCCCc2c[nH]cn2)c(I)c1
CC(=O)c1cnn2c1NC(COC(C)C)CC2
CC(CCCOS(=O)(=O)O)C1CCC2C3C(O)CC4CC(O)CCC4(C)C3CCC12C
CC(=O)N1CC(C(=O)N2Cc3ccccc3CC2C(=O)N2CCCc3ccccc32)C(=O)NC1=O
Cc1cn2c(C(=O)NCC(NC(=O)c3c(C)cc4ccccc4c3O)C(=O)O)c(C)nc2s1
Cc1ccc2[nH]c(C)c(C3CCN(CCCN4C(=O)C(F)(F)c5ccccc54)CC3)c2c1
O=S(=O)(NCCc1ccsc1)c1ccc(Br)cc1
Cn1cncc1C(OCc1ccc(C#N)nc1)c1ccc(C#N)c(-c2cccc(C(=O)O)c2)c1
Cc1ccc(S(=O)(=O)Nc2ccc(C(=O)Nc3ccc(C)cn3)cc2)cc1
Cc1ccc(-c2c(CN3CCOCC3)cnc3c2C(=O)c2ccccc2C3=O)cc1
CCc1ccc(OCc2cn(C3CC(CN4OC=CC(O)=C(C)C4=O)OC3CO)nn2)cc1
CCN(CC)C(=O)c1ccc2c(c1)ncn2C1CC1
O=C(COc1ccnc2cccc(Cl)c12)Nc1cc(F)cc(C(F)(F)F)c1
CCN(CC)CCNC(=O)c1cc(-c2c(Cl)cccc2Cl)nc2ccccc12
CCOC(=O)c1c[nH]c2ncnc(-n3cnc(C(F)(F)F)n3)c12
CN1CCN(C(=O)c2ccc3c(c2)sc(=S)n3CCCN2CCCCC2)CC1
CC12CCC3c4ccc(O)cc4CCC3C1CCC2(O)C#Cc1ccc(OC2OC(CO)C(O)C(O)C2O)cc1
COc1ccc(Cl)cc1Nc1nc(NCC(C)(C)N2CCOCC2)nc(N2CC3CC2CN3C)n1
Cc1ccc(C)c(NC(=O)c2ccc([N+](=O)[O-])o2)c1
CC1=CC2(C)C=CC3(CC2=C(c2cccc(O)c2)C=C1O)OCCO3
CC(C)CC(NC(=O)OCc1ccccc1)C(=O)COC(=O)c1cccnc1
O=C(NCCCN1CCc2c(c3cc(Cl)ccc3n2Cc2ccccc2)C1)c1ccc(F)cc1
Cc1cccc(CN2CCC3(CC2)CN(Cc2ccc4c(c2)OCCO4)C3)n1
CC(=O)c1cc(Br)cc(NC(=O)NC(C)c2ccccc2)c1
Cc1ccc2c(c1)[nH]c(=O)n2Cc1ccccc1
COc1ccc2c(=O)n3c(nc2c1)-c1[nH]c2ccc(OC)cc2c1CC3
COc1cc(CC2C(=O)OCC2Cc2cc(OC)c(OC)c(OC)c2)ccc1O
Cc1nc2ccc(CN3CCOCC3)cc2n2c(-c3ccccc3)nnc12
CC(O)(CCP(=O)(O)O)P(=O)(O)O
CN(c1ncccc1C(=O)Nc1ccccc1[N+](=O)[O-])S(=O)(=O)c1ccc(Br)cc1
COc1ccc(C(C)=O)cc1Cc1cc(O)c(C)c(C(C)=O)c1
CC(=O)Cn1c(=O)n(CC(=O)N2CCC(C)CC2)c2ccccc21
Cc1nc2ccccc2n1Cc1ccc(C(=O)N2CCC(CNS(C)(=O)=O)CC2)c(Cl)c1
Cc1cc(NS(=O)(=O)c2ccccc2)no1
Cc1cccc(OCC(=O)NC(Cc2ccccc2)C(=O)NCC(O)(Cn2cncn2)c2ccc(F)cc2F)c1C
O=C(NCCC1COc2cc(F)cnc2N1)c1ccc(N2CCCCC2)nc1
COc1ccc(Br)c(-c2cc(C(F)(F)F)nc(N)n2)c1
COc1ccc(-n2cc(C(=O)NCCCCN3CCN(C(C)=O)CC3)nc2-c2ccc(C)cc2)cc1
CCC1OC(=O)C(C)C(OC2CC(C)(OC)C(O)C(C)O2)C(C)C(OC2OC(C)CC(N(C)C)C2O)C(C)(O)CC(C)CN(C)C(C)C(O)C1C
CCC(c1cn(CCCCCO)nn1)c1sncc1C
CC(C)CC(=O)NC1CN(CC(=O)O)CC1c1ccccc1Cl
O=C(O)CN1C(=O)C(=Cc2ccc(Cl)cc2)SC1=S
N#[N+][N-]C1C(F)C(CO)OP1(=O)O
O=C(O)C(O)=CC(=O)c1ccc(Cl)cc1
CN1CCCC1c1nc(C(=O)NCc2ccc(F)cc2)c(O)c(=O)n1C
Cc1ccc(Oc2nc(N3CCOCC3)c3oc4ccccc4c3n2)cc1C
CCC1OC(=O)C(C)=CC(C)C(OC2OC(C)CC(N(C)C)C2O)C(C)(OC)CC(C)C(=O)C(C)C2N(OC3CC(O)C(O)C(C)O3)C(=O)OC12C
Nc1ncnc2c1ncn2C1OC(C=CCP(=O)(O)O)C(O)C1O
COC(=O)C1=C(C)NC(c2ccco2)C(C(=O)OCCO)C1c1ccccc1Cl
N=c1cc(-c2ccccc2)oc2nc3ccccc3cc12
CCN(CC)c1ncnc2c1CCN2C(=O)C(N)Cc1c(C)cc(C)cc1C
N#Cc1cccc(-c2cnc(N3CCS(=O)(=O)CC3)n2C2CCC2)c1
Cc1ncc(-c2cccn2CCn2cccn2)cn1
CC(CN(C)C)c1ccc(-c2csc(-c3c(F)cc(Cl)cc3F)n2)cc1
COc1ccc2c(c1)C(=O)c1c-2c(N2Cc3ccc(N)cc3C2=O)c(OC)c2occc12
COc1ccc(C(CCNC(=O)c2ccc(CS(=O)(=O)c3ccc(OC)c(OC)c3)cc2)N2CCN(C3CCCCC3)CC2)cc1
Cc1ccc(-n2cc(CON=Cc3cnc(SCC(N)=O)nc3N)nn2)cc1
COC(=O)c1ccc(-c2cccc(CC3OC3c3ccc(OC)cc3)n2)cc1
COCOCCn1cc(CNc2cc(C(F)(F)F)cc(N3CCC(O)C3)n2)cn1
O=C1c2ccccc2CN1CC1(c2ccc(F)cc2F)CCCC1
O=C(O)CCc1c[nH]c2ccc(F)cc12
CN(c1ccc(CNC(=O)C2CC2c2ccccc2)cc1)S(C)(=O)=O
CCn1c(C)cc(C(=O)CN2C(=O)NC3(CCCCCCC3)C2=O)c1C
OCC1OC(c2nnc(C#Cc3ccccc3)s2)C(O)C(O)C1O
O=c1[nH]nc2c3ccccc3c(-c3ccccn3)nn12
O=C1N=C(c2ccccc2)NC12CCC1CN(c3ccccn3)CC12
CCCn1ncc2c1-n1cccc1C2=O
O=C(NCCNc1n[nH]c2c1CCCc1c(-c3cccc([N+](=O)[O-])c3)cccc1-2)Nc1ccc[n+]([O-])c1
O=C(c1ccccc1)N1CC2(CCN(Cc3nccs3)CC2)C1
CCN(CC)CCn1c2ccccc2c2cnc3ccccc3c21
CCCCCCCCCCCCCC[N+](C)(C)Cc1ccc(OC)c(O)c1OC
c1coc(-c2ccc(N3CCOc4ccc(Nc5ncnc6[nH]cnc56)cc43)cc2)c1
C=C(Br)C(=O)Nc1ccc(C=CC(=O)c2sccc2O)cc1
CSCCC(N)C(=O)NS(=O)(=O)OCC1OC(n2cc(C)c(=O)[nH]c2=O)CC1O
Oc1cccc(C2CN3CCCCC3c3ccccc32)c1
CC(C)CCOc1nc(Nc2ccncc2)c2ncn(C3OC(CO)C(O)C3O)c2n1
CCn1cc(C(=O)NN)c(=O)c2cc(F)c(N3CCN(CN4C(=O)C(=NNc5ccc(Cl)cc5)SC4=Nc4ccc(I)cc4)CC3)c(F)c21
COc1cccc2c1C(=O)c1c(O)c3c(c(O)c1C2=O)CC(O)(C(=O)CO)CC3OC1CC(N)C(O)C(C)O1
O=C(Nc1nc(C#CCCCc2ccccc2)nc2c1ncn2C1OC(CO)C(O)C1NC(=O)c1ccccc1)OCc1ccccc1
CCCCCCSc1ccc(C(=O)CCNCCc2cccc(Cl)c2N2CCCCC2)cc1S(N)(=O)=O
OCC1C(O)C(O)CN1CCCCCCOCC12CC3CC(CC(C3)C1)C2
COCCC1(CNCc2c(C)noc2C)CCCC1
COc1ccc(S(=O)(=O)N2CCc3c(cccc3OC(C)C)C2)cc1NC(=O)c1ccc(Oc2ccccc2)cc1
O=C(O)c1ccc(S(=O)(=O)NCC(c2ccco2)N2CCCC2)cc1
CC1=CCC(C(OCC=C(C)C2CC=C3C4(C)CCC5C(C)(C)C(O)CCC5(C)C4CC(=O)C32C)OC2OC(C(C)O)C(O)C(O)C2O)CC1
CN(C)CCNC(=O)c1cc(N)c(F)cc1[N+](=O)[O-]
Nc1ncnc2c1ncn2CCNCCCP(=O)(O)O
Cc1ccc(C)c(CN2CCC(C(=O)NCc3ccncc3)(C(C)C)CC2)c1
CCC(=O)c1ccc(OCC(=O)Nc2sc(C)c(C)c2C(=O)O)cc1
O=C1c2ccccc2-c2oc(SCCN3CCCCC3)cc21
Cc1ccc(-c2cc(C(=O)Nc3ccc(-c4ccccc4)cc3)c3ccccc3n2)cc1C
COc1ccc(C(=O)C=C2CCCc3ccc(OC)cc32)c(O)c1
COC(=O)C(NC(=O)Cc1cccc2ccccc12)c1ccccc1
CCCNc1ncc2nc(CCc3ccc(Cl)cc3)c(=O)n(Cc3cccs3)c2n1
Cc1cccc(C)c1C(=O)NN=Cc1ccc(OCc2c(F)cccc2Cl)c(Br)c1
O=C(NC1C(O)CCN2CCCCC12)C1(c2ccccc2)CC1
Cc1cccc(NC(=O)CC(C(=O)N(C)Cc2cccs2)N2C(=O)c3ccccc3C2=O)c1
COc1cc(C2CC(c3ccc([N+](=O)[O-])cc3)=NN2C(=O)CNc2ccccc2[N+](=O)[O-])cc(OC)c1OC
Cc1cc(O)ccc1N
CC(C)C1=CC2CC3(C=O)C4CCC(O)C4CC2(c2ccoc2)C13C=O
COc1cccc(OC)c1-c1cc(NC(C)CCCN)c2c(C)cc(C)nc2c1
C=CCOC1COC2(CCCN(C(=O)c3ccccc3)C2)C1
CCCCCCCC(O)C(CC(=O)O)C(NCc1ccccc1)C(=O)NO
Cc1ccncc1-c1ccc2c(c1)OC(CN(C)S(=O)(=O)c1ccc(F)cc1)C(C)CN(C(C)CO)S2(=O)=O
CCCNC(=O)Nc1cccc(Oc2ccc(C)nc2)c1
CC12CCC(O)CC1=CCC1C2CCC2(C)C(NC(=O)Cc3ccccc3)CCC12
CCOc1ccc(-c2cc(=O)c3ccc(O)c(OCC)c3o2)cc1
CCC(=O)c1ccc(OC)c(COc2ccc(-c3nnn(CCOC)n3)cc2)c1
Cc1cc(S(=O)(=O)N2CCN(c3ccc4c(c3)OCO4)CC2)c(C)cc1[N+](=O)[O-]
OCc1c(-c2cccc(Cl)c2)ccc2ccccc12
CCOC(=O)C1CCCNC1=O
CC(C)c1nnn(-c2ccc(F)cc2F)c1C(=O)NC(c1cccnc1)c1ccc2ccccc2c1
COc1cc(C)c(NS(=O)(=O)C=Cc2ccc(Cl)c(Cl)c2)cc1OC
O=C1CC(N2CCc3ccccc3C2)C(=O)N1CCCN1CCN(c2ccc(F)cc2)CC1
CCCSc1nc(Nc2cc(C)ccc2C)c2nnn(C3CC(O)C(O)C3O)c2n1
O=C(O)CCC(C=C(CCc1cccc(-c2ccccc2F)c1)c1cccc(F)c1)P(=O)(O)O
CN(C)c1ccc(-c2c[nH]c3ccc(-c4nn[nH]n4)cc23)c(F)c1
Nc1cccn2c(C3CCC3)nnc12
O=C(O)CCCCCCOc1cc(-c2nnn(Cc3cccc(O)c3)n2)ccc1OCCCCCCO
Cc1nnc(SCC(=O)Nc2nnc(CN3CCOCC3)s2)s1
CNCc1cc(CCc2cc(F)cc(F)c2)ccc1Sc1ccc(C(C)CC(=O)O)c(F)c1
CC(C)(C)NS(=O)(=O)C1CCCC1NC(=O)C(CC1CCCCC1)CP(=O)(O)c1cccc(Cl)c1
CCCn1c(C)c(C(=O)O)c2cc(NS(=O)(=O)c3ccc(Br)cc3)ccc21
Brc1ccccc1CCc1cn(CCN2CCNCC2)nn1
CCCCC1CCN(C(C)c2ccc(-c3cccnc3N3CCc4ccc(C(=O)NC)nc4CC3)c(F)c2)CC1
Cc1ccc(NC(=O)c2ccc(C(F)(F)F)cc2)cc1Nc1ncnc2cnc(N3CCC(N4CCCC4)CC3)nc12
CC(C)n1c(O)c(-c2nc(-c3cccnc3)no2)c(=O)[nH]c1=O
CSC(=N)NC(=O)c1ccc(S(=O)(=O)NC2=NCCCN2)cc1
Cc1ccc(NC(=O)COC(=O)c2nc3nc(C)cc(C)n3n2)cc1
CCOC(=O)C(C)(CC)NC(=O)c1ccc(C#Cc2cccc(OC(F)(F)F)c2)cn1
COC1OC2(c3ccc(Br)cc3)CCC3CCCCC31OO2
O=S(=O)(c1cccc(CCN2CCCC2)c1)N1CCc2ccccc2C1
COc1cc2ccnc(Cc3cc(OC)c(OC)c(OC)c3)c2cc1O
O=C1c2ccccc2C(=O)N1CCCCN1CCN(c2ccccc2)CC1
CCc1cc(Cc2cncn2Cc2c(C)nc(-c3ccc(C(C)(C)C)cc3)nc2NS(=O)(=O)c2ccc(Cl)cc2)ccc1C#N
N#CCCN(Cc1ccccc1)C(=S)NCc1ccccc1Cl
NC(=O)c1cc(Cl)ccc1F
CC(=O)OC12CCC(C)C3(C)C1C(C)(CC1C4=CC(=O)OC(C5CC(C)=C(O)C(O)C5)C4(C)CCC13O)OC2=O
COc1cc(C=CC(=O)c2ccc(Cn3cc(CCCCC(=O)O)nn3)cc2O)cc(OC)c1O
Nc1ccc2c(c1)C(=NNc1ccc(O)cc1)C(=O)N2
CC(CC(=O)N1CCCN(C2CCCC2)CC1)Cc1ccccc1Cl
CCOC(=O)COc1cccc2c1CC1C2CCCN1c1nc(SC)nc(SC)n1
ccc1cccc2cc(C(=O)NC3CCCC3)n(C)c(=O)c(-c)c12
O=C(NN=CC(OC(=O)C1C(c2ccc(Cl)c(Cl)c2)CC2CCC1N2CCCO)c1ccco1)c1ccco1
O=C(CSc1nc2ccccc2c(=O)n1Cc1ccccc1)NC(=O)NC1CCCCC1
C[N+](C)(C)C(CC(=O)[O-])C(=O)OCc1ccccc1
COc1cccc(NC(=O)COC(=O)c2c(OC)cccc2OC)c1OC
COC(=O)CSc1nc2cc(C)c(C)cc2[nH]1
CCCCCCC(C(=O)NO)C(CC(C)C)C(=O)NC(Cc1c[nH]c2ccccc12)C(=O)NC(Cc1c[nH]cn1)C(=O)NC(Cc1ccccc1)C(N)=O
CC(=O)N1CC=C(c2cnc(NCc3ccccc3)nc2OCCO)CC1
COc1ccccc1NC(=O)CN1C(=O)NC(C)(c2ccccc2C(=O)c2ccccc2)C1=O
COc1ccc(S(=O)(=O)Nc2ccccc2)cc1C(=O)N1CCOCC1
O=C(C=Cc1ccc(Sc2ccccc2)c(C(F)(F)F)c1C(F)(F)F)N1CCCCC1
CC1=C(C)C(C)(C2C(=O)C3(C)CCC4C(C)(C)COCC4(O3)C2O)C2CCC3(C)C(c4cccc([N+](=O)[O-])c4)OC(=O)C4OC43C12
CC(=O)OCC12CCC(C)=CC1OC1C(O)C(OC(C)=O)C2(C)C12CO2
COc1cccc(NC(=O)c2coc3ccc(Cl)cc3c2=O)c1
CN(CCC(O)C(CC1CCCCC1)NC(=O)c1nccnc1NC(=O)c1nccc(Cl)n1)C(=O)c1cccnc1N
Fc1ccccc1CNC(=S)Nc1cccnc1
CC1CCCCOC(CN(C)C(=O)NC2CCCCC2)C(C)CN(C(C)CO)C(=O)c2cc(NS(=O)(=O)c3cccs3)ccc2O1
CNc1ncc(-c2ccc(C(=O)N3CCC(O)CC3)cc2-c2ccc(C(F)(F)F)cc2)cn1
COc1ccc(OC)c(Cc2nc3ccc(C(=O)N4CCc5sccc5C4)cc3n2C)c1
Cc1nc(C)n(C2CCCN(C(=O)c3cc4c(cc3C)ncn4C)C2)n1
CC1CCN(C(=O)COC(=O)CNC(=O)c2ccccc2Br)CC1
Cc1cc(C)cc(Sc2nc(O)[nH]c(=O)c2I)c1
COc1ccc(C(=N)NOC(=O)CNC(=O)c2cccc(OCC(=O)O)c2)cc1
NC(=O)c1ccccc1NS(=O)(=O)c1ccc(Cl)cc1Br
Nc1ccc(Cl)c(S(=O)(=O)NC(=O)c2ccc(N3CCN(Cc4ccccc4-c4ccc(Cl)cc4)CC3)cc2Oc2ccccc2Cl)c1
N=C(N)c1ccc(-c2ccc(-c3ccc(CC(=O)NCCC(=O)O)o3)o2)cc1
COc1ccc(CCC(=O)c2nc3ccc(C(=O)NCCN4CCCC4)cn3c2N)cc1
CC(C)n1c(=O)c(C(=O)NC2CC3CCC(C2)N3C)cc2ccccc21
CCNC(C1CC1)C1CC1C
O=C(c1ccccc1)c1ccccc1C(=O)N1CCC(N2CCCC2)CC1
Clc1ccc(N2C3CCC2OC(c2ccccc2)C3)cc1
O=c1c(-c2ccc(Cl)cc2)c[nH]c2c(-c3ccc(Cl)cc3)cnn12
N=C(N)c1ccc(-c2cn(C3CCC(O)(CNC(=O)CCCn4c(=O)c5ccccc5n(CCN5CCN(CC(=O)O)CC5)c4=O)C3)nn2)cc1
Cc1ccc(C2CCCCN2C(=O)Cn2ccc(=O)[nH]c2=O)cc1C
C[N+](C)(C)CC1C2CCC(O2)C1C=O
Cc1c(N=Cc2ccco2)c(=O)n(-c2ccccc2)n1C
COc1ccccc1N1CCN(CCCCNC(=O)c2cc3ccncc3s2)CC1
CCC(=O)Nc1c(C(=O)c2ccc(F)cc2)oc2ccccc12
CC(=O)NC(CCCCN)C(=O)NC(CCCN=C(N)N)C(=O)NC(Cc1csc2ccccc12)C(=O)NC(CCCN=C(N)N)C(=O)NC(Cc1c[nH]c2ccccc12)C(=O)NC(CCCCN)C(=O)NCc1ccccc1
Cc1cccn2cc(CN3CCN(C4CCCCCC4)C(CCO)C3)nc12
NC(=O)c1sc2cc(-c3n[nH]cc3CCc3ccc(Cl)cc3)ccc2c1N
CC(OC(=O)CC(C)(C)C)C1CC(=O)C2(C)C3=C(C(=O)CC12C)C1(C)CCC(OC(=O)CC(C)(O)CC(=O)O)C(C)(C)C1CC3=O
Cc1ncsc1-c1nnc(SCCCn2c([N+](=O)[O-])cnc2C)o1
CC(c1[nH]c2ccccc2c1C=C1C=CC=C(C=C2SC(=O)NC2=O)N1C)N(C)C
COc1ccc2c(c1)C(=NO)c1c-2[nH]c2ccccc12
COc1cc(OC)c(OC)c(N(C)c2cc[n+](CCCc3ccc(C(=O)NC4CCc5cc(OC)c(OC)c(OC)c5-c5ccc(SC)c(=O)cc54)cc3OC)cc2OC)c1
Cc1cccc(CNC(=O)c2cccs2)c1
CC=C(C)C(=O)Nc1ccc(Cl)c(Cl)c1
O=C(O)COc1cccc2oc3ccccc3c(=O)c12
COc1ccc(CNCS(=O)(=O)c2ccc3cc(OC)ccc3c2)cc1
CNC(C)C(=O)NCc1ccc(OCc2cn(-c3ccc(SC)cc3)nn2)cc1
CCOC(=O)c1nn(C(=O)c2csc3c2CCCC3)c2ccccc12
COc1cc(O)cc2oc(C)cc(=O)c12
CC(C)c1cn(-c2nc(N3CCNCC3)nc(N3CCC(C(N)=O)CC3)n2)cn1
CC(CCc1nc2cc(Cl)ccc2s1)(C(=O)NO)S(C)(=O)=O
COC(=O)C1C(=O)C=C(Nc2ccc(Cl)cc2)CC1C
CCCCCCC(O)c1ccc(C=Cc2ccc(OC)cc2)c(OCc2ccccc2Cl)c1
COc1ccc(Cl)cc1C(=O)OCC(=O)NC12CC3CC(CC(C3)C1)C2
Nc1nc(SCc2cccc(Br)c2)c2[nH]cnc2n1
CCCc1c(O)cc(C)[nH]c1=O
Cc1ccc(O)c(C(=O)CSc2nnc(-c3cccs3)o2)c1
CCC(C)C1NC(=O)C(Cc2ccc(O)cc2)NCCOc2ccccc2CCCNC(=O)C(CCCN)NC1=O
COc1ccc(C2c3[nH]c4ccccc4c3CC3C(=O)N(C4CCN(C(=O)OC(C)(C)C)CC4)C(=O)N32)cc1OC
COc1ccc2c(c1)OCC1c3cc(C=O)c(O)cc3OCC21
Cn1ccc2c(-c3cnn(Sc4ccc(F)cc4)c3)cccc21
Cc1cc(Cl)c(C)c2c(=O)nc(-c3ccc(S(=O)(=O)N4CCC(Nc5ccccc5)CC4)cc3)[nH]c12
Clc1ccc(COc2cccc3oc(C4Oc5cc(Cl)cc(Cl)c5C4Cl)cc23)cc1
Cc1cc(OCc2nnc(SC3CCCC3)n2Cc2ccccc2C)c2ccccc2n1
CC1CCCCOC(CN(C)C(=O)Nc2cccc3ccccc23)C(C)CN(C(C)CO)C(=O)c2cc(NS(=O)(=O)c3ccccc3)ccc2O1
CCOC(=O)c1c(C)nc(C)c(S(=O)(=O)NC(CCSC)C(=O)O)c1-c1ccccc1
Cc1ccc(S(=O)(=O)N2CCN(C(=O)c3ccccc3C(=O)c3ccccc3)CC2)c(C)c1
CCCCC(=O)ON=c1ccn(Cc2ccc(I)cc2)cc1
Cc1c(-c2ccc3c(c2)NC(=O)CO3)nc(F)c2ccccc12
CC(C)CC(NC(=O)C(C)NC(=O)CC(O)C(Cc1ccccc1)NC(=O)C(CC(=O)O)NC(=O)C(CC(C)C)NC(=O)C(NC(=O)C(N)CCCCN)C(C)C)C(N)=O
O=P([O-])(O)C(C[n+]1cccc(I)c1)P(=O)(O)O
COc1ccc(-c2cc3cc(OC)c(OC)c(OC)c3oc2=O)cc1OC
Cc1cc(N)c2cc(NC(=O)c3ccccc3)ccc2n1
O=C(CCC1=Nc2ccccc2S(=O)(=O)c2ccccc21)N1CCCC1
CC1=C2CC3C(CCC4=CC(=O)CCC43C)C2CCC2(C1)OC1CC(C)CN(CCC(=O)NCCCCCCCCCNc3ccnc4cc(Cl)ccc34)C1C2C
Cc1cc(C)cc(C(=O)N2Cc3ccccc3N(C(=O)C(C)(C)C)CC2Cc2ccccc2)c1
Cc1nc2cnc3[nH]ccc3c2n1C1CCCCC1
O=C(Nc1ccncc1)C(F)(F)C(F)(F)C(F)(F)C(F)(F)C(F)(F)C(F)(F)C(F)(F)F
c1ccc(OCCN2CCc3ccccc32)c(COc2ccc(-c3nc4ccccc4s3)cc2)c1
CC(=O)c1cnc2ccc(-c3cc(Cl)c(O)c(Cl)c3)nc2c1N1CCOCC1
O=c1[nH]c2ccc3cc(C(F)(F)F)ccc3c2nc1-c1ccccc1
CCOC(=O)N1CCN(Cc2ccc(C(=O)Nc3c(C)cc(C)cc3C)cc2C)CC1
Cn1c(=O)c2c(ncn2CC(=O)Nc2ccc(Br)cc2)n(C)c1=O
CC1CN(c2ccccn2)CCN1C(=O)C(=O)c1ccc(N2CCN(C)CC2)cc1
NC(CC(=O)O)(CN(O)C(=O)CN(CC(=O)O)S(=O)(=O)C(F)(F)F)C(=O)O
CN(C)CCn1ccc2cc(NS(=O)(=O)c3ccc(Cl)cc3)ccc21
CC(C)NC(=O)c1coc(C2OC(CO)C(O)C2O)n1
COc1ccc(-n2c(Cc3cc(OC)c(OC)c(OC)c3)n[nH]c2=S)cc1
Cc1ccccc1C(OC1CN(C(=O)N2CCCCC2)C1)c1ccc(Cl)nc1
Nc1ccc(Cl)cc1C(=O)NCCCN1CCN(c2ccccc2F)CC1
COc1ccc(Nc2nc(Nc3ccc(NC(=O)CCCCCCC(=O)Nc4ccc(C(=O)NCCCCN5CCN(c6ccc(OC)cc6)CC5)cc4)cc3)nc(Nc3ccc(OC)cc3)n2)cc1
O=c1c2ccccc2nc(C=Cc2ccccn2)n1N=Cc1ccc(Br)o1
CCC(NC(=O)NCc1cccc(-c2ccc(OC(F)(F)F)cc2)c1)c1ccc(C(=O)NCCC(=O)O)cc1
CCCN(CCC)CCc1ccc(-c2csc(-c3ccccc3Cl)n2)cc1
CCOC(=O)C1CCN(C(=O)c2ccc3c(c2)N(CC2CCCO2)C(=O)c2ccccc2[S+]3[O-])CC1
Cc1nc2c(nc1N1CCN(C)CC1)oc1nc(-c3ccco3)nc(N)c12
COc1ccc(CNC(=O)COC(=O)c2cc(-c3ccccc3)nc3ccccc23)cc1
CC(=O)Nc1cc(Cc2cc(C)c3[nH]c(=O)ccc3c2)cc(OCCN(C)C(=O)OC(C)(C)C)n1
Nc1ncnc(Nc2ccc3ccccc3c2)c1N
O=C(NCc1ccc2[nH]ncc2c1)Nc1ccc(S(=O)(=O)N2CCOCC2)cc1
O=C(NCCCN1CCOCC1)c1ccc2c3c1Nc1ccc(F)cc1C3=NCC2
COc1ccc(C(=O)Oc2ccc(Cl)cc2)cc1Oc1ncc(CCC(=O)O)cc1C
CC1(C)CC(=O)C2=C(C1)NC(=O)NC2c1cccc(-c2nccnc2NC2CCN(Cc3ccccc3)CC2)c1
CN(N)C(=O)c1ccc(C(=O)c2ccccc2)cc1
Cn1c(=O)[nH]c(O)c(Cc2ccc(Br)cc2)c1=O
Cc1cccc(OC2(C(=O)NC(Cc3ccccc3)C(N)=O)CCN(CCc3c[nH]c4ccccc34)CC2)c1
COCCn1c(SCc2c(C)noc2C)nc2cc(C(=O)O)ccc21
CCOC(=O)C1=C(c2ccccc2)NC(=O)NC1c1cc2cc(OCC)ccc2[nH]1
CC(C)c1cc(NC(=O)c2ccccc2)nn1C(C)(C)C
N#CC(C(=O)Cl)=C(O)CCCCc1ccccc1
O=C1CN=C(c2ccccc2)c2cc(C(F)(F)F)ccc2N1
Cc1ncnn1-c1ccc(C#N)c(C(F)(F)F)c1
COC(=O)Nc1ccc2nc(NC(=O)CCCCc3ncc([N+](=O)[O-])s3)sc2c1
O=C(NCCNCCC(O)COC(c1ccccc1)c1ccccc1)c1ccccc1-c1ccccc1
CCn1c(-c2cc3[nH]c(=O)cnc3cc2C)cc2cc(C)c(C)cc21
CC(C(=O)N(C)C1CCN(CCCOc2ccc(Cl)cc2Cl)CC1)c1ccccc1
COc1ccc(-c2nn(-c3ccccc3)cc2C=NNC(=O)c2cccc(O)c2)cc1
CC=C(C)c1cc(O)c(OC(=O)c2sccc2Br)c(OC)c1
CC(=O)OC1CCC2(C)C(CCC3(C)C2CC=C2C4C(C)C(C)CCC4(C(=O)NCCCN4CCN(CCCNc5c6c(nc7cc(Cl)ccc57)CCCC6)CC4)CCC23C)C1(C)C
Cn1cncc1C(OCc1ccc(Cl)cc1Cl)c1cc(C#N)c2[nH]c(Nc3ccccc3OC(F)(F)F)nc2c1
CS(=O)(=O)c1ccccc1Nc1nc(Oc2ccccc2)nc(N2CCOCC2)n1
CSCCC(NC(=O)C(C)NC(=O)C(CC(C)C)NC(=O)C(Cc1ccccc1)NS(C)(=O)=O)C(N)=O
CNC(=O)C12CC1C(n1cnc3c(NCc4ccc(S(C)(=O)=O)cc4)nc(Cl)nc31)C(O)C2O
COc1ccc(C(=O)NCc2cccc(F)c2)cc1OC1CCN(C(C)=O)CC1
COc1cc(C2c3cc4c(cc3CC3COC(=O)C32)OCO4)cc(OC)c1OC1OC(CO)C(O)C(O)C1O
COc1ccc2c(Nc3ccc(NS(C)(=O)=O)cc3)c3ccc([N+](=O)[O-])cc3nc2c1
CC(C)c1cc(CNC(=O)NC2CCOc3ccccc32)on1
CCOc1ccc(C(=O)CSc2nc(C)cc(C)n2)cc1
COc1ccc(Nc2ccc(C(=O)c3cc(OC)c(OC)c(OC)c3)cc2)cc1Cl
O=C(c1occc1C(F)(F)F)N1CCC2(CCCN(c3ccc(F)cn3)C2)CC1
COc1cc(C)c2[nH]c3nc(N4CCOCC4)nc(N4CCN(c5ccccc5)CC4)c3c2c1
Cc1cc(-c2ccc(CC(C#N)NC(=O)C3NC4CCC3C4)cc2)ccc1C(=O)O
NC1CN(c2c(F)cc3c(=O)c(C(=O)O)cn(C4CC4)c3c2Cl)CC1c1cccc(F)c1
O=C(CN1CCN(S(=O)(=O)c2ccccc2)CC1)Nc1ccc2c(c1)OCCO2
CC(C)Oc1cc(C(C)C)c2c(=O)oc3cc(O)cc(O)c3c2c1
CCCNc1ccc(-c2cccc(C#N)c2)cc1C(=O)O
CSc1ccc(Cn2ccn(C3CCC3)c(=O)c2=O)cc1
COc1ccc(CN(C)C(=O)c2ccc(S(=O)(=O)N3CCOCC3)cc2)c(OC)c1
S=c1[nH]c(=S)c2sc(-c3ccccc3)nc2[nH]1
CCCCN(CCCC)CC(O)c1cc2ccc(C(F)(F)F)cc2c2cc(C(F)(F)F)ccc12
O=C(O)C1CN(Cc2ccc(C(F)(F)F)cc2)CC1C(=O)N1CC=C(c2cccc(Cl)c2)CC1
OC1CCCCC1Nc1ccc(-c2cocn2)nn1
c1ccc(CN2CCC3(CCCN(c4ccccc4)C3)C2)cc1
O=C(O)CC=CCOC1(c2cccnc2)c2ccccc2-c2ccccc21
Cc1ccccc1NC(=O)c1cc(Br)ccc1NC(=O)C1=NCCCN1
Cc1ccc2oc(CN3CCOC(C)C3)c(C)c2c1
CCOC(=O)CC1Oc2ccccc2NC1=O
O=C(O)c1cn(C2CCC2)c2cc(N3CCN(CCOc4ccc5c(S(=O)(=O)c6ccc7ccccc7c6)cccc5c4)CC3)c(F)cc2c1=O
O=C1OC(c2ccccc2C(F)(F)F)=NC1=Cc1cccc(OCc2cc(C(F)(F)F)cc(C(F)(F)F)c2)c1
CC1CC2CCC1C2
Cc1ccc(C(=O)NCC(c2cccnc2)N2CCc3ccccc32)o1
N=c1sc(-c2cccc3cc[nH]c23)nn1-c1cccc2cccnc12
Cc1ccc(-c2cc(C(=O)Nc3c(-c4ccccc4Cl)noc3C)ccn2)cc1
CC(C)c1cn(C2OC(COP(=O)(O)OP(=O)(O)NP(=O)(O)O)C(O)C2O)c(=O)[nH]c1=O
COc1ccc(-c2nc3ccc(C(F)(F)F)cn3c2Cc2ccccc2)cc1OC
Cc1cc(C)n(CC(=O)NCCCN2CCN(c3cccc(C)c3C)CC2)n1
Cn1c(CN2CCN(c3cccc(C(F)(F)F)c3)CC2)nc2ccccc21
Cc1ccc(C)c(S(=O)(=O)N2CC(N3CCOCC3)CC2C(=O)NO)c1
COC(=O)c1sccc1COC(=O)CCNS(=O)(=O)c1ccc(C)cc1
CSc1ccc(CCNC(=O)c2cc(Cl)c(O)cc2O)cc1
[C-]#[N+]c1ccc2c(c1OCC=Cc1cncc(OC)c1)C=CC(C)(C)C2=C
CN(C(=O)c1ccc(Oc2ccccc2)cc1)C1CCN(C(=O)N(C)C2CCN(C(=O)c3ccc(S(C)(=O)=O)cc3)C2)C1
COC(=O)c1ccc(OCC(O)CNC(C)CF)cc1
Cn1cnc2cc(-c3ccc(CC(C#N)NC(=O)C4NC5CCC4C5)c(F)c3)ccc21
CC1CC(C)C2CC(=O)C(Cl)=CC2C(=O)C2(C)CCC(C)(C1)O2
CC(C(=O)OC1C[N+]2(CCCOc3ccccc3)CCC1CC2)(c1cccs1)N1CCOCC1
COC(=O)CNC(C(=O)N1CC(C)CC1c1nc(C)c(-c2ccc(-c3ccc4c(c3)OCO4)cc2)[nH]1)C(C)C
O=C(NCc1ccc(C(=O)O)cc1)C(=Cc1cnn(-c2ccccc2)c1)NC(=O)c1ccco1
Cc1cc(C(CCCCCCCCCCP(=O)(O)O)C(C)c2cc(I)c(O)c(I)c2)cc(I)c1O
CCS(=O)(=O)CCN(C(=O)Cc1ccsc1)C(C)c1nc2ccccc2c(=O)n1-c1ccc(-c2ccccc2)cc1
COc1ccccc1N1CCN(C(=O)C2CCC(C(=O)NCCN(C)C)CC2)CC1
CC(O)Cn1ccc2ccc(O)cc21
COC(=O)c1cc(OC)c(OC)c(OC)c1Nc1ccc(N2CCN(C)CC2)cc1
O=C1C=CCC(OCOP(=O)(OCOC(=O)c2ccccc2)OCOC(=O)c2ccccc2)C1
COc1ccc(C(=CC=CC(=O)Nc2cc(C)on2)c2cc(OC)c(OC)c(OC)c2)cc1
C=Cc1ccn2c(-c3cncc(NC(=O)CC)c3)cnc2c1
COc1ccc(-c2ccc(OCc3nc(N)n(-c4ccccn4)n3)cc2)cc1
NCCn1cc(S(=O)(=O)c2ccccc2)c2ccccc21
CN1C(=N)NC(=Cc2c[nH]c3ccccc23)C1=O
COc1ccc2c(c1)C1(CC1c1ccccc1)C(=O)N2
CN(C)CCCN(Cc1ncc[nH]1)C(=O)C12CC3CC(CC(C3)C1)C2
O=c1[nH]c(=O)n(C2CC(O)C(CO)O2)cc1I
Cc1ccc(OCCCOc2ccc(-n3ccnc3S(C)(=O)=O)cc2)c([N+](=O)[O-])n1
Cc1cn(C2CC([N-][N+]#N)C(COP(=O)(OCCS)Oc3cccc4ccccc34)O2)c(=O)[nH]c1=O
O=C(Cc1cccc(Br)c1)NC1CCN(S(=O)(=O)c2cccc3cnccc23)CC1
CCOC(=O)c1c[nH]c2ccc(F)cc2c1=O
OCC1OC(n2cnc3c(Cl)ncnc32)C(O)C1O
CC(C)C(C)CC(=O)NC1CCC(NC(=O)C(N)CC(F)F)CC1
COc1cc(F)ccc1CNCCCCN1C(=O)CC(C)(c2cccc3ccccc23)CC1=O
CC1(C)SC(C(NC(=O)Cc2ccccc2)C(=O)NCC(O)Cc2ccccc2)NC1C(=O)NCc1cc(Cl)cc(Cl)c1
Cc1nc2c(Br)cc(Br)cc2c(Nc2ccc(Br)cc2)c1CCl
CC(C)CCn1c(Cn2c(=O)n(Cc3ccccc3)c3cccnc32)nc2ccccc21
CS(=O)(=O)N(CCNC(C(=O)NC1CC1)c1ccc(O)cc1)c1ccc(-c2csc(NC(=O)N3CCC(O)C3)n2)cc1
C#CCN(C)C(C)Cc1ccc(Cl)cc1
CC1CN2c3c(cc4c(C(F)(F)F)noc4c3F)CC3(C(=O)NC(=O)NC3=O)C2C(C)O1
On1c2c(c(=S)[nH]c1=S)CCCC2
CCCCCc1ccc2c(c1)OS(=O)(=O)O2
CCOP(=O)(OCC)C1CC1c1cncc(Nc2ccc(C(F)(F)F)cn2)n1
C=C(C)C1CCC2(C)CCC3(C)C(CCC4C5(C)CCC(OC(C)=O)C(C)(C)C5CCC43C)C12
CN1CCOCC2(CNC(=O)c3c2[nH]c(=O)c2ncc(N4CCCC4)c(C#N)c32)C1
CCN1CCN(Cc2ccc(C(=O)Nc3n[nH]c4nc(-c5ccccc5C)sc34)cc2)CC1
COc1ccc(CCNS(=O)(=O)c2ccc(OC)c3cccnc23)cc1OC
CC(=O)NC(Cc1cccc(CC(=O)O)c1)C(=O)NC1(C(=O)NC(CCCN=C(N)N)C(=O)NCCCc2cccc3ccccc23)CCCCC1
O=C(Nc1ccc(C(=O)O)cc1)OCCn1c2c(sc1=O)CCCC2
CC(C)(C)c1ccccc1S(=O)(=O)Nc1cccnc1[N+](=O)[O-]
CC(C)(N)C(=O)NC(COCc1ccccc1)c1nnnn1CCCCC(=O)NC(Cc1ccccc1)C(=O)NCc1ccccc1
Cc1ccc(-n2ccc3c(Sc4nc5ccccc5s4)ncnc32)cc1C
N=C(N)NCCCC(NC(=O)CN)C(=O)NCC(=O)NC(CCCNC(=N)N)C(=O)NC(Cc1ccccc1)C(=O)NC1CCCCC1
CCc1nc(-c2ccc(CC(C)C)cc2)c(-c2ccccc2)n1CCc1ccccc1
CCc1cc(-c2c(NC(=O)c3ccccc3)c(-c3ccccc3)nc(-c3ccc(F)cc3)c2-c2ccccc2)c(S)o1
COCCN1CCOCC12CCN(c1ncccc1C)CC2
C[N+]1(C)CCC(OC(=O)C(O)(c2ccccc2)C2CCCCC2)CC1
Cc1ccc(Cl)cc1-c1nccnc1NCCCCCCC(=O)NO
O=C(Nc1cc(C2CC2)on1)c1cccc(CN2CCOCC2)c1
COc1cc2c(cc1OC)C(CCc1ccc(Cl)cc1)N(C(=O)NCCC1=CCCCCC1)CC2
COc1cccc(CN2CCNC(=S)C2CC2CC2)c1OC
CCCCCc1cn(C2OC(CO)C(O)C2(C)O)nn1
Cl.O=C(NC1CCN(C(=O)C=Cc2cc(Cl)c(O)c(Cl)c2)CC1)c1ccc(Cl)c(Cl)c1
CN1CCC(c2ccc(-c3ccc4cc(-c5cc6[nH]ncc6c(C#N)n5)ccc4c3)cc2)CC1
CCOC(=O)c1c(C)n(C)c2ccc(O)c([N+](=O)[O-])c12
NCC1CCN(c2[nH]nc3ccc(-c4ccc(NC(=O)C5NC6CCC5C6)cc4)nc23)CC1
COc1ccc2c3c1OC1=C(Sc4nccn4C)C=C4C(CC2)N(CC2CC2)CCC413
CCCC(O)C(CNCc1cccs1)NC(=O)NC(CC(=O)NC(Cc1ccccc1)C(O)Cc1ccccc1)Cc1ccccc1
CC1(CC(C)(C)c2ccccc2)C(=O)c2ccccc2C1=O
CC1(C)OC(=O)C(=CNc2ccccc2)C(=O)O1
COC(=O)c1nc2c(c(N3CCNCC3)n1)CC(C)N(C(=O)c1ccc(-c3cccnc3)cc1)C2
Cc1cc2ccccc2n1CCC(=O)NCc1ccc2c(c1)OCCO2
COc1ccc(-n2c(-c3cc(OC)cc(OC)c3)ccc2C2c3ccccc3C(=O)N2Cc2ccccc2)cc1
O=[N+]([O-])c1cc([N+](=O)[O-])c2snnc2c1
CCc1nc2ccc(C(=O)NC(C)c3ccccc3)cn2c1N(C)C(=O)c1cccc(OC)c1
CN1C(C(=O)NN2CCCC2)CC2Cn3c(nc4cc(Cl)ccc43)C21
COc1ccc(CNC(=O)C=Cc2c(C(=O)O)[nH]c3ccccc23)cc1
CCCN(C(C)=O)C1CCc2ccc(NC(=O)c3ccc(F)cc3CC)cc2C1
O=C(Cc1cc(O)cc(OCc2ccccc2)c1O)OCc1ccccc1
Nc1nc(OCc2ccc(CCC(=O)O)cc2)c2[nH]cnc2n1
CN(CCCN1CCCCC1)Cc1ccc(-c2ccccc2)cc1
C(=NOCc1ccccn1)c1c[nH]nc1-c1ccnc(-c2ccccc2)c1
CCCNC(=O)c1ccc2c(c1)ncn2-c1ccc2c(c1)OCO2
Cc1ccccc1-c1ccc(F)c(N2CCNCC2)n1
CC(C)c1nc(C(=O)NCCc2cn(C)c(C(C)(C)C)n2)c(C(F)(F)F)o1
CON=C(c1ccc(Br)cc1)C1CCN(C2(C)CCN(C(=O)c3c(C)cc[n+]([O-])c3C)CC2)CC1
CNC(=O)c1cccc(C(=O)N2CCCC(N3CCNC3=O)C2)c1Nc1cccc(Cl)c1
CC(=O)NC1CCC(CNc2nc(-c3ccc(-c4c(-c5ccc(C)cc5)nc5sc(C)cn45)cc3)nn2C)CC1
CCC(C)C(NC(N)=O)C(=O)NC(C)C(=O)NC(CCCN=C(N)N)C(=O)NC(CC(C)C)C(=O)NC(Cc1ccccc1)C(=O)C(F)(F)F
Cn1cnc(S(=O)(=O)N(Cc2ccc3ccccc3c2)C2CCCCC2N(Cc2cncn2C)C(=O)COc2ccccc2)c1
CCOCCCNC(=O)c1c[nH]c(=O)nc1O
COc1cccc(C2(CNC(=O)Cn3c(O)nc4ccccc4c3=O)CCCC2)c1OC
CN(Cc1nccs1)C(=O)c1ccc(S(=O)(=O)N2CCCC2)cc1
COc1ccc2c(c1)CCC(CC1CCN(Cc3ccc(NC(=O)N(C)C)cc3C)CC1)C2
Fc1ccc(C2NCCN=C2c2sccc2F)cc1
CSc1ccccc1C(=O)NCC(=O)NN=Cc1ccc(C)cc1
Cc1ccc(NS(=O)(=O)c2cccc(C(=O)NNC(=S)NC(=O)c3cccc(F)c3)c2)c(C)c1
CC(NP(=S)(OCCN1CC1)OC1CC(n2cnc3c(N)ncnc32)C(O)C1O)C(=O)OC(C)(C)C
CCCN1CC(C(=O)NC(Cc2cc(F)cc(F)c2)C(O)C2CC(OCc3ccccc3)CN2)C(c2cccc(F)c2)C1
COc1cc(C(C)=NO)cc(OC)c1OC
Cc1cc2c(c3c1CC(C(=O)OCCCCCCN1C(=O)c4ccccc4C1=O)C(=O)O3)C(C)CC2
COc1cccc(Oc2ccc(OC)cc2CN)c1
CCN(CC(=O)NC(c1ccccc1)c1ccccc1)C(=O)c1ccccc1
Cc1ccc(Cl)cc1N1CCN(CCCNC(=O)c2cnc3ccccc3n2)CC1
CCc1ccc(C2CC(=O)CC(=O)C2)cc1
Nc1ccn(C2C=CC(COCP(=O)(O)OP(=O)(O)OP(=O)(O)O)O2)c(=O)n1
CCCCCCCCCCCCCCCC(=O)NCC1CC1
CCC(O)(C(=O)OC1CC2CCC(C1)N2C)C1CCCCC1
O=C(O)c1ccc(Cl)c(NC(=O)c2cccc(NC(=O)c3ccco3)c2)c1
CCc1cc(CNC(=O)Nc2nc(-c3ccco3)cs2)on1
COC(=O)c1nn(C)c(-c2cccc(Cl)c2)c1C(C(=O)c1cccc(Cl)c1)=C(O)C(=O)NCc1ccncc1
CC1c2c(nc3ccc(Br)cn3c2=O)OC(=N)C1C#N
N#[N+][N-]c1cc(-c2ccc(F)cc2)oc1C(N)=O
COC1OCc2cc(C(O)CO)cc(O)c21
COc1ccc(C(=O)C2=C(O)C(=O)N(Cc3cccnc3)C2c2ccc(OC)c(OC)c2)cc1
Cc1cc(Nc2cc(Cl)cc(Cl)c2)n2ncnc2n1
CCOC(=O)c1c(C)[nH]c2ccc(Oc3ccccc3C)cc12
COC12C(=O)CNCCCNCCCCNCCCNC(=C(C)C(=O)c3c(C)c(C)c(O)c(O)c3C1C)C2=O
COc1ccc(OC)c(C=NNC(=O)c2cc(-c3ccccc3)nc3ccccc23)c1
Cc1ccc(C)c(N2CCN(c3ccc(C(=O)O)cn3)CC2)n1
Nc1ccc(C2=NNC(=O)Cc3cc4c(cc32)OCO4)cc1
CC(C)Oc1cccc(-c2cc(CC3(CO)CC(=O)N(C)C3)ccc2CO)c1
CN(C)CCNC(=O)Nc1ccc(N2CCCC2)cc1
COc1ccc(C2SCC(=O)N2C2C(Cl)=Nc3ccccc32)cc1
O=C(Cc1cc2ccccc2oc1=NO)N1CCC(n2c(=O)[nH]c3ccccc32)CC1
CC(C)c1ccc(CSCCNC(=O)c2ccc(C(=N)N)cc2)cc1
O=C(CCC(=O)c1c[nH]c(-c2ccc(F)cc2)n1)OCCOc1cccc(C(=O)c2ccccc2)c1
Cc1nc(Nc2nc3c(s2)CCN(C(=O)C2CC2)CC3)cc(N2CC3C(C2)C3(C)C)n1
COc1cc(C(=O)c2[nH]c3nc(=O)[nH]c(-c4cccc(Br)c4)c3c2N)cc(OC)c1OC
O=S(=O)(CCNC1CC1)c1ccc(OC(F)(F)F)cc1
COCCSc1nc(=O)c(Cc2ccc(C)cc2)c(O)[nH]1
COc1cc(C(=O)NCCNc2cc(OC)c(OC)c([N+](=O)[O-])c2)cc(OC)c1OC
CC(=O)Nc1ccc(S(=O)(=O)N(C)N=Cc2c(O)ccc3c2OCO3)cc1
O=C1CC(c2ccc(Cl)cc2)Oc2cc(O)cc(O)c21
CC(C)c1ccc(OP(=O)(Oc2ccc(C(C)C)cc2)C(NC(=O)c2ccccc2)=C(Cl)Cl)cc1
Cc1ccc(C)c(NCCNC(=O)c2ccc(F)cc2)c1
CC(CC(=O)NCCCN(C)C)C(=O)Nc1ccc(Cl)c(Cl)c1
CN(C)C(=O)c1ccccc1-c1cccc(-c2cnc3[nH]ccc3n2)c1
N#CC(Cc1ccc(-c2ccc(S(N)(=O)=O)cc2)cc1)NC(=O)C1NC2CCC1C2
COc1ccc(C(=O)O)c(Sc2ccccc2NS(=O)(=O)c2cc(CNC(C)C)ccc2OC)c1
O=c1c2ccccc2nc(C=NNc2ccc(C(F)(F)F)cc2)n1-c1ccccc1
COC(=O)c1ccc(NC(=O)CN2CCc3ccccc3C2)cc1
Cc1cc(C)nc(N2CCCn3c2nc(COCC2CC2)c3-c2ccc(C(F)(F)F)cc2)c1
Cc1ccsc1C=NNC(=O)CN1CCN(Cc2ccccc2)CC1
O=C(Nc1c(-c2ccccc2)[nH][nH]c1=O)c1ccc2c(c1)OCO2
Nc1ccc(C(=O)OCC(=O)N2CCCCC2)cc1F
COc1cc2c(cc1OC)C(=Cc1cccc(F)c1)C(=O)N2
NC(C(=O)NC1C(=O)N2C(C(=O)[O-])=C(C[n+]3cccc4ccccc43)CSC12)C1CCCCC1
CCOc1ccc(-n2cc(O)c(Oc3ccc(C(=O)NS(=O)(=O)CC)c(C)c3)cc2=O)cc1OCC
Cc1cc(C)c(NC(=S)N2CCCCC2)cc1C
COCCNC(=O)c1cc(-c2ccc(C(F)(F)F)cc2)n(CCSc2ccccc2)c1C
O=C(Nc1ccc2[nH]nnc2c1)c1cc(-c2ccccn2)cs1
Nc1c2c(nc3ccccc13)COc1ccccc1-2
Cn1c(CN2CCN(C3CCN(C(=O)OC(C)(C)C)CC3)CC2)cc2ccccc21
O=Cc1ccc(OCc2ccc(Cl)cc2)cc1
CCC(=O)Nc1ccc2c(C(=O)NCc3ccc(C(F)(F)F)cc3)c(C)n(Cc3ccc(Cl)cc3)c2c1
CCCCC(O)C1CC(=O)NC(Cc2ccccc2)C(=O)NC(CC(C)C(=O)O)C(=O)NC(CC(C)C)C(=O)NC(CCSC)C(=O)O1
Cc1ccc(Cl)cc1-c1cc(=O)nc(SCc2ccccc2)[nH]1
CCCCC(C(=O)NC(CC(=O)O)C(=O)NC(CC(=O)O)C(=O)NC(Cc1cnc[nH]1)C(=O)C1CCCCC1)n1cccc(NC(=O)c2cc(Cl)ccc2Cl)c1=O
O=c1cc(CN2CCOCC2)occ1OCCCc1cc(O)ccc1O
CC(=O)NCCCc1cn2c(n1)-c1cc(-c3cncnc3)ccc1OCC2
NS(=O)(=O)c1ccc(NCCCNCC(O)c2cccc(CO)c2)cc1
CCN(CCCn1c(=O)cc(C)c2ccccc21)c1nc(C)nc2ncn(C)c12
OCC1OC(n2cnc3c(NC4CCc5ccccc5C4)nccc32)C(O)C1O
CCN(CC)CCNC(=O)c1ccccc1NC(=O)c1ccc(-n2cncn2)c(F)c1
Brc1cccc(-c2noc(C3CCCCN3Cc3cncn3Cc3ccccc3)n2)c1
Cc1ccc(NC(=O)c2ccc3ccccc3c2O)cc1Nc1ncnc2c(N)nc(N3CCN(C)CC3)nc12
CCc1nc2c(N)ncnc2n1C1OC(CO)C(O)C1O
O=C(CC(c1ccccc1)c1ccccc1)N1CCN(CC=Cc2ccccc2)CC1
C=CCNC(=S)NNC(=O)c1cc(-c2cccs2)nc2ccccc12
C=C(c1ccccc1C)C1COC2(CCCCC2)OO1
COc1cc(F)ccc1-c1cccc(C=CC(=O)N2CCC(F)CC2C(N)=O)n1
COc1cc(OC(C)C)cc2c1CCC1CN(CCn3cccc3)CC21
O=S(=O)(c1ccc(F)cc1)N1CN(c2ccc(Br)c(Cl)c2)c2nc3ccccc3nc21
CCN1CCC=C(c2c[nH]c3ccc(-c4c(C)n[nH]c4C)cc23)C1=O
CC(=O)NC(C)c1ccc(C#Cc2cnc(N3CCC(O)C3)nc2)cc1
CC(C)(C)C(N)c1cccc(F)c1N1CCN(C(=O)C2CN(S(=O)(=O)c3ccc(OC(F)(F)F)cc3)CC2c2cc(Cl)ccc2F)CC1
CC(C)Oc1ccccc1N1CCN(Cc2ccn(-c3ccccc3)c2)CC1
CC(C)(C)OCC(COS(N)(=O)=O)n1cnc2c(N)nc(N)nc21
CS(=O)(=O)N1CCCC12CCN(C(=O)Nc1ccc3c(c1)OCCO3)CC2
CC(=O)OC1CC2(O)C(OCc3ccc(-c4ccc([N+](=O)[O-])cc4)cc3)C3C4(OC(C)=O)COC4CC(OC(C)=O)C3(C)C(=O)C(OC(C)=O)C(=C1C)C2(C)C
[O-][n+]1nc2c(Br)cnn2c2cc(-c3ccc(OC(F)(F)F)cc3)ccc21
CN1CCN(C(=O)C(=Cc2cccnc2Cl)NC(=O)c2nc3ccccc3s2)CC1
CC(=O)N1CCc2cc(S(=O)(=O)NC(C(=O)NCc3ccc(N(C)C)nc3)C(C)C)ccc21
Cn1c2cssc-2cc1=S
CCC(C)C(C)C=CC(C)C1CCC2C3=CCC4CC(=NNC(=S)Nc5ccc(S(N)(=O)=O)cc5)CCC4(C)C3CCC21C
CN(C)c1nc(=NC(=O)c2ccccc2[N+](=O)[O-])ss1
Cc1ccc(S(=O)(=O)N(Cc2ccc(C(=O)NCCc3ccccc3)cc2)c2ccccc2O)cc1
CCCc1c(-c2ccc(-c3cccc(O)c3)cc2)[nH]c2ccc(OCC)cc2c1=O
COC(=O)C1(C)CNP(=O)(N2CC2CCl)N1
Cc1ccc(-c2c[nH]c(-c3ccc(CN4CC(C(=O)O)C4)cc3)n2)cc1
CN(c1ccc(C(C)(C)C)cc1)c1cc[n+](Cc2cc(C[n+]3ccc(C(C)(C)C)cc3)cc(N=[N+](C)c3ccc(C(C)(C)C)cc3)c2)cc1
CCN1CCCC(C(=O)Nc2ccccc2CN2CCCCC2)C1
COc1ccc(N)c(-c2coc3cc(OC)ccc3c2=O)c1
Nc1nc(Nc2ccccc2)nc(C(Cl)(Cl)Cl)n1
CC=CC(O)(CC(=O)O)c1ccc(F)cc1F
O=C(Nc1nnc(CCSCCc2nnc(NC(=O)C(O)c3cccs3)s2)s1)C(O)c1cccs1
CC(=CCC12OC(C)(C)C(C)(O1)C(C)C2O)CC(=O)CC(C)C
Cc1cc2ccccc2n1CCNC(=O)c1ccc2c(c1)S(=O)(=O)c1ccccc1C2=O
Cc1cc(C(=O)NC(C)C)c2c(C(=O)O)cccc2n1
CCOc1ccccc1NC(=O)C(Sc1nc2ccccc2[nH]1)=C(C)NC(=O)c1ccccn1
COC1C=C2CCC3C(C)(CO)CCCC3(C)C2CC1O
CCOC(Cc1ccc(OCCN2CCNC(=O)C2)cc1)C(=O)O
CN(C)C1CCC(c2c[nH]c3ccc(NC(=O)c4ccc(Cl)cc4)nc23)CC1
COc1cccc(CCNCc2cccc(-c3cc(-c4cc5ccc(OC)cc5[nH]4)cc(=O)[nH]3)c2)c1
O=C(NC1CCCC1)c1ccc(CS(=O)(=O)Cc2cccc(F)c2)o1
COc1ccc(C(NC(=O)c2ccc(-c3cccs3)o2)C(=O)N2CCN(C(=O)c3ccco3)CC2)cc1
CCOc1ccc(S(=O)(=O)NCCC(=O)N2CCN(c3ccc(F)cc3)CC2)cc1
CCCCn1c(N)c(N(CC(C)C)C(=O)CSCC(=O)NCc2ccc(Cl)cc2)c(=O)[nH]c1=O
COc1ncc2nc(-c3ccnn3C)c(=O)n(Cc3ccccc3)c2n1
Cc1ccc(C(=O)OCC(=O)NCCCN2CCOCC2)cc1S(=O)(=O)N1CCOCC1
O=C(Cc1cccc([N+](=O)[O-])c1)NCCCN(Cc1ccccc1)Cc1ccc(F)cc1
COc1ccc(C(=O)OCC2OC3c4c(O)cc5c(c4OC3C(O)C2O)C=CC(C)(C)O5)cc1
CCn1cc(C(=O)O)c(=O)c2cc(F)c(N3CCN(C(=O)C=Cc4ccc(O)c(OC)c4)CC3)c(F)c21
O=C(Cc1ccc(F)cc1)N1CCc2ccc(Nc3ncc([N+](=O)[O-])c(CCc4cc(F)c(O)cc4F)n3)cc2C1
O=c1nc2ccccc2cn1COCCNC1CCCNCC1
O=c1c2cccnc2c2c(n1-c1ccc3c(c1)CCO3)CCN(Cc1ccccc1)CC2
CCOCCCNC(=S)N(Cc1cc2cc(C)ccc2[nH]c1=O)Cc1cc2cc(OC)ccc2[nH]c1=O
COC(=O)c1cccc(NC(=NS(=O)(=O)c2ccccc2)c2ccc(N(C)C)cc2)c1
Cc1ccc(C(=CC(=O)O)c2ccc(C)cc2)cc1
O=C(C1CCC(N2CC(O)C2)CC1O)N1CC2CC(C1)c1cc(Cl)ccc1O2
Cc1cc(Oc2cc(CS(=O)(=O)C=Cc3cccc(C(=O)O)c3)ccc2F)ccc1Br
C=C(C)C1CCC2(C(=O)O)CCC3(C)C(CCC4C5(C)CCC(OC(=O)c6cc([N+]#N)cc([N+](=O)[O-])c6)C(C)(C)C5CCC43C)C12
Cn1c(=O)c(-c2c(Cl)cccc2Cl)cc2cnc(Nc3ccccn3)nc21
O=C(NN=Cc1cc([N+](=O)[O-])ccc1O)c1cccnc1
O=C(C=Cc1ccc(O)c(O)c1)Nc1c(O)cc(O)cc1C(=O)Nc1ccccc1
C=CCNS(=O)(=O)Cc1ccc(OCC(=O)Nc2ccccc2)cc1
CC(CC(=O)O)NC(=O)C(Cc1ccccc1)CC(O)C(CC1CCCC(=O)C1)NC(=O)OC(C)(C)C
O=c1cc(N2CCSC2)oc2ccccc12
NC(Cc1ccc(OP2(=O)COC(Cn3cc(C(F)(F)F)nn3)CO2)cc1)C(=O)O
Cc1ccc(CNC(=O)c2cccnc2Oc2ccc(Nc3ccccn3)cc2)cc1
COc1ccc(C2=CCN(CCCCc3ccccn3)CC2)cc1OC
COc1ccc(-c2ccc(S(=O)(=O)NC(C(=O)NO)C3CCN(C(=O)NCCC(C)C)CC3)cc2)nn1
CCOC(=O)c1cc(C)n(C)c1NC(=O)Cc1cc(C)ccc1C
CCC(C)C(N)C(=O)NC(Cc1ccccc1)C(=O)NNC(=O)COc1ccccc1C=CC(=O)O
C=CC(C)(C)c1c(O)oc2c(c1=O)C(=O)c1cccc(OC)c1C2=O
CN1CCN(c2nnc3ccc(-c4cnn(C)c4-c4ccc(F)cc4)cc3n2)CC1
CC(C)N1CCC(C(=O)N(C)c2cc(Cl)c(Cl)cc2-c2cc(Cl)ccc2OCC(F)(F)C(=O)O)CC1
O=C(O)CNC(=O)C(NC(=O)C(F)(F)F)C(CO)C(=O)O
CC(C)CC(N)C(=O)NC1COS(=O)(=O)NC1CC(C)C
COc1cc2c(cc1C(=O)O)NC(=O)C2=Cc1ccc(OC(C)=O)c(OC(C)=O)c1
COc1cc(-c2c3c(c(O)c4c(CO)csc24)C(=O)OC3)ccc1O
CN(C)CCCCNC(=O)Nc1ccc2c3c4cc(C#N)c(Cl)cc4[nH]cc-3nc2c1
CC(C)NC(=S)N1CCc2c([nH]c3ccc(F)cc23)C1
CC1=C(C(N)=O)C(c2cccc(C(F)(F)F)c2)n2ncc(C(=O)O)c2N1
COc1ccc(NC(=O)N2CCC3(CC2)CCN(c2ccccn2)CC3)cc1
CC1NC(=O)C(C(C)C)NC(=O)C(N)CSSCC(C(=O)NC(Cc2ccccc2)C(N)=O)NC(=O)C(CCCCN)NC(=O)C(CCCN)NC1=O
Cc1nn(C2CN(Cc3nc(C(C)(C)C)no3)C2)c(=O)c2ccccc12
C=C(CCC(O)C1CCC2C3CC(O)C4(O)CC(OC5OC(CO)C(O)C(O)C5O)C(C)=CC4(C)C3CCC12C)C(C)C
CCn1cc([N+](=O)[O-])cc(Nc2ncnc3ccncc23)c1=O
CNC(C)=Nc1oc(-c2ccccc2)nc1C#N
Cc1cccc(C)c1Cc1cn(CCN(C)CS(C)(=O)=O)c2ccccc12
COC(=O)CCNC(=O)C(Cc1c[nH]c2ccccc12)NC(=O)CN1C(=O)c2cccnc2Oc2ccc(Cl)cc21
CCC(=O)Nc1ccc(OCC(=O)NCC2(COc3ccc(Cl)cn3)CCOCC2)cc1
O=C(Nc1cccc2nsnc12)C1CCCN1S(=O)(=O)c1ccccc1
Cc1cccc(-c2cn(CC3CCCCC3NCC3CCC(C(=O)O)CC3)nn2)c1
CN1CCC2(CCCN(Cc3c(F)cccc3Cl)C2)OC1=O
COc1ccc(-c2noc(-c3ccc(NCc4cc(F)cc(F)c4)nc3)n2)cc1
Cc1ccc(NC(=O)CN2CCN(C(=O)c3ccco3)CC2)c(C)c1
CCOc1cc(C=NNC(=O)c2nnn(-c3nonc3N)c2C)cc(CN2CCOCC2C)c1C
[C-]#[N+]c1c(F)ccc(C2CN3CCN(C(=O)C4CCC5CCC(N6C(=O)OCc7cccc(OC)c7C6=O)CC54)CC3CO2)c1F
CNC(=O)C(=NNCCCC(NC(=O)C(Cc1ccccc1)NC(=O)C(N)CO)C(=O)NC(Cc1c[nH]c2ccccc12)C(N)=O)C(N)=O
CCOc1ccc2nc(NC(=O)CCS(=O)(=O)c3c(C)c(C)c4c(c3C)C3CC(C4)N4C(=O)N(c5ccc(F)cc5)C(=O)C34C)sc2c1
CN1CCN(c2cc(-c3ccccn3)nc(N)n2)CC1
Cc1cc(C)cc(-n2ncc(C(=O)NCCCN(C)C)c(O)c2=O)c1
CC(C=CC1=C(C)CCCC1(C)C)=CC=CC(C)=CC(=O)O
COc1cc2ncc3c(c(-c4ccc(C)c(Cl)c4C)nn3C)c2cc1OC(=O)c1ccc(Cl)cc1Cl
Cc1nc2c(c(C)c1O)c(=O)oc1ccc(C(C)C)cc12
COCCCN1CCC2(COCc3cnc(C)nc32)C1
COc1ccc(Cc2ccc(OCCCF)c(OC)c2)cc1
Cc1ccc(S(N)(=O)=O)cc1NC(=O)COC(=O)C1CCN(S(=O)(=O)c2ccc(F)cc2)CC1
CC(C)C(=O)NC1=NC(c2ccccc2Cl)C(c2ccccc2)S1
O=C(Nc1ccc(C=Cc2nc3ccccc3[nH]2)cc1)c1cccs1
CCc1c(O)cc2c(=O)[nH][nH]c(=O)n12
Cn1cc2c(nc(NC(=O)Nc3ccccc3)n3nc(-c4ccco4)nc23)n1
CC1CCc2c(sc(NC(=O)C3CCCO3)c2C(N)=O)C1
CCCNC(=S)N1CCN(c2snc(C)c2C#N)CC1
N#Cc1cccc(-c2cc3nccc(-c4ccccn4)n3n2)c1
CC(=O)NC(C)Cc1ccc(C#Cc2cnc(NCC(C)C)nc2)cc1
CCC(O)(c1ccc(CNCCc2cccnc2)cc1)c1ccc(C(=O)c2ccc(Cl)cc2)cc1
Cc1nc([N+](=O)[O-])cn1CCN(C)C
CCOC(=O)c1cccc(Nc2nc3ccccc3nc2NS(=O)(=O)c2cccs2)c1
O=C(O)C(CS)NS(=O)(=O)c1ccc([N+](=O)[O-])cc1
CCc1nc(-c2ccc(F)cc2)c(-c2ccncc2)o1
COc1ccc(-c2[nH]c3ccc(OC)cc3c2C=NNC(=O)OCC(C)C)cc1
O=[N+]([O-])c1cc(S(=O)(=O)Nc2ccccc2Cl)cnc1Oc1ccc(Cl)cc1
CCC12c3[nH]c4ccccc4c3CCN1C(=O)C(CC(=O)NCCN1CCN(c3cccc(OC)c3)CC1)CC2C(=O)N1CCN(C(=O)C2CC2)CC1
CCOc1ccc(C=C(C#N)S(=O)(=O)c2ccc(Br)cc2)cc1
C#CCN(CCOC)C(=O)c1cc2cc([N+](=O)[O-])ccc2n1C
Cc1ccccc1C(=O)N1CCC(CNC2CCc3cc(F)ccc32)CC1
COc1ccc(-c2cc3ncn(-c4cc(C(F)(F)F)cc(C(F)(F)F)c4)c(=O)c3s2)cc1OC
Cc1ccc(CNC(=O)c2cccs2)cc1
CCCCCCN(C)CCNC(=O)c1c(C)[nH]c(C=C2C(=O)N(CCN(C)C)c3ccc(S(=O)(=O)N4CCOCC4)cc32)c1C
O=C1N(CC(F)F)CCOCC12CCN(Cc1ccc(C(F)(F)F)cc1F)CC2
c1ccc(COc2ccc3nc(-c4cccs4)ccc3c2)cc1
COCCn1c(SCC(=O)N2CCN(c3ccccc3)CC2)nc2ccccc2c1=O
COC(=O)c1ccc2c(c1)[nH]c1cc(C)c(OCc3ccccc3)c(OC)c12
C=CCC(NC(=O)C(CCCCN)NC(=O)CNC(=O)c1ccc(C=C2SC(=O)N(C(Cc3ccccc3)C(=O)O)C2=O)cc1)C(=O)NC(CCC)C(N)=O
CC(=O)Nc1ccc2c(=O)n(C)c3c4c(=O)c5ccccc5c(=O)c4c4c(=O)n(c1=O)c2c43
COc1ccc(CCNC(=O)c2ccccc2NS(=O)(=O)c2ccc(OC)cc2)cc1
Cc1ccccc1NC(=O)C(=O)c1cn(CC(=O)N2CCN(CC(=O)N3CCCC3)CC2)c2ccccc12
CC(N)Cc1ccc(C#Cc2ccc(-c3ccccc3)cc2)cc1
CN1CCCC(COc2ccc(C(=O)N(C)CCc3ccccc3)cn2)C1
COC1C=COC2(C)Oc3c(C)c(O)c4c(O)c(c(C=NN5CCN(C)CC5)c(O)c4c3C2=O)NC(=O)C(C)=CC=CC(C)C(O)C(C)C(O)C(C)C(OC(C)=O)C1C
COc1ccc(CNC(=O)Cc2c[nH]c3ccccc23)cc1
O=c1c(Cc2c[nH]c3ccccc23)nnc2n1-c1ccccc1CS2
COc1ccc(-c2csc(NC(=O)CN3C(=O)NC4(CCCCCC4)C3=O)n2)cc1
N#Cc1c(NC(=O)c2ccc(Cl)c(S(=O)(=O)N3CCCCC3)c2)sc2c1CCN(Cc1ccccc1)C2
CN1C2CCC1c1c(Cl)cccc1C2
COc1cc(C(=O)c2c[nH]c3c(OC)cc(O)cc23)cc(OC)c1OC
O=C(Nc1ccc(Cl)cc1)Nc1ccc(-c2ccc(-c3nc4ccccc4s3)cc2)cc1
CCc1ccccc1CNc1nc2nonc2nc1N1CCCC1
O=C(O)c1cc2c(c(-c3ccc4c(c3)OCO4)n1)CCC2
[O-][N+](=Cc1ccc(F)cc1)c1ccccn1
COC(=O)C(Cc1c[nH]c2ccccc12)NS(=O)(=O)c1cccc2cccnc12
CC1(C)Oc2c(Br)c[nH]c(=O)c2O1
CC(C)(C)c1ccc(C(=O)Nc2ccc(Cl)cn2)cc1
Cc1ccc(NC(=O)c2ccccc2C(F)(F)F)cc1Nc1ncnc2cnc(N3CCCCC3)nc12
CCOC(=O)c1c(NC(=O)C2CCCP(=O)(O)C2)sc2c1CCN(C(=O)OCC)C2
COc1ccc(-c2cnc(SCC(=O)NC(=O)NC3CCCCC3)n2C)cc1
Cc1nc2ccccc2n1C1CC2CCC(C1)N2CCC1(c2ccc(Cl)c(Cl)c2)CCN(C(=O)c2ccc3ccccc3n2)CC1
COC(=O)c1cc(C=CC(=O)CCCCCCCC(=O)OC(C)C)ccc1OC(C)C
CC(C)Sc1nc(=O)c(C#N)c(C(C#N)c2c(F)cccc2Cl)[nH]1
O=C(O)c1ccc(NN=Cc2ccc(OCc3cccc(Br)c3)cc2)cc1
CN(Cc1ccc(N2CCNCC2)cc1)C1CCN(C(=O)c2ccc(N3CCC(C(N)=O)CC3)cc2)CC1
CCC(C)C1NC(=O)C(C)NC(=O)C(CO)NC(=O)C(CCC(C)C)N(C)C(=O)C(C)NC(=O)C(C(C)C)NC(=O)C(CCC(N)=O)NC(=O)C(CO)N(C)C1=O
CN(C)S(=O)(=O)c1ccc(Nc2ccnc3ccc(C(F)(F)F)cc23)cc1
CCOC(=O)C=CC(CCC(N)=O)NC(=O)C(CCCCNC(=O)C(C)NC(=O)OCc1ccccc1)NC(=O)C(CCCCNC(=O)OCc1ccccc1)NC(=O)OC(C)(C)C
Cc1ccc(C)c(C(=Cc2nc3ccccc3[nH]2)C(F)(F)F)c1
COc1ccc(SN2CCN(Cc3ccccc3)CC2)cc1OC
CCOC(Cc1cccc(CCc2ccc(OCc3cccc(F)c3)cc2)c1)C(=O)O
Nc1ccc(-c2ccccc2)nc1C(=O)Nc1ccc(CN2CCOCC2)cc1
Cc1c(Cl)cccc1C(=O)Nc1cccc(N(C)C)n1
O=c1cc(-c2c[nH]c3ccccc23)[nH]c2ccccc12
CC(=O)NC(Cc1c(C)[nH]c2ccc(OCc3nc4ccccc4[nH]3)cc12)C(=O)O
O=C1CCC(CN2CCN(c3ccccc3)CC2)(c2ccccc2)O1
CCOC(=O)Cn1c(=O)c2c(nc3n(CCCN4CCNCC4)c4cc(Cl)ccc4c(=O)n23)n(CC)c1=O
O=C(O)c1ccc(C=Nn2c(COc3ccc(Cl)cc3)n[nH]c2=S)cc1
CC(C)(C)C(=O)NS(=O)(=O)Cc1ccc(F)cc1
O=c1cc(-c2cccc(O)c2)oc2ccc(O)cc12
Cc1ccc(Nc2cc(C)nc3ncnn23)cc1
CCCCC1(c2cccc(O)c2)OCC(=O)Nc2cc(Cl)c(C(F)(F)F)cc21
C=C(C)C1CCC2(C)C(OC(=O)CCCCCCCCCCCC)C3C(C)C(=O)OC3C12C
Nc1nc2ccc(C(O)c3ccccc3)cc2s1
CN(C)CCCC1=NCc2ccccc2N1
COc1ccc2c(ccn2CCCCCCCCCCCn2cc(CC(=O)NCc3ccc(OC)c(OC)c3)c3ccccc32)c1
Cc1cc(C(=O)NCCNc2ccc(F)cc2)n[nH]1
CCCCCCC1(CCCCC)CCC2(C)C(CCC2C(=O)OC)C1
O=C(NN1CCCCC1)c1cccc(F)c1
CN1CCN(C(=O)c2ccc3ncccc3c2)CC1
COc1ncc(N2CCc3ncnc(OC4CCN(C(=O)c5ccccn5)C4)c3C2)cc1C(F)(F)F
COc1ccc(-c2ccc3c(NC(C)=O)c(C(N)=O)sc3n2)cc1
COC(=O)C(N)CCCOc1cc(C)c(C(C)=O)cc1C(C)=O
O=C(Nc1ccc(OCc2ccccc2)cc1)c1cccc(NC(=O)c2ccco2)c1
COc1cc2c(cc1OC)-c1csc(-c3ccc4c(c3)OCCO4)c1C2
O=c1[nH]c2cc3nc4ccccc4n(-c4ccccc4)c3cc2c1-c1cccs1
CCCN(C)CCCNC(=O)c1cccc2cccnc12
NCCC(=O)NC(CCc1ccccc1)C(=O)Nc1nc2ccc(Cl)cc2s1
CC(=O)N1CCC(C(=O)N2CCC(N3C(=O)CCc4ccccc43)CC2)CC1
COc1cc(C=C(NC(=O)c2ccccc2)C(=O)NCCCN2CCOCC2)cc(OC)c1O
c1ccc(CNc2cccc(N=Nc3nnc(COc4cccc5ccccc45)s3)c2)cc1
COc1ccccc1CCNC(=O)c1ccc(NS(=O)(=O)c2ccc3c(c2)n(C)c(=O)c(=O)n3C)cc1
O=[N+]([O-])CC1=NCCS1
COc1ccc(C)c2c1c1cc3ccccc3nc1n2C
Cc1cc(C)nc(Cc2cc3c(Nc4ccc(S(=O)(=O)CCO)nc4)ncnc3s2)n1
Cn1c(N)c(C(=O)COC(=O)c2c(O)nn(Cc3ccccc3)c2Cl)c(=O)n(C)c1=O
CCc1c(C)[nH]c(=O)c(N(C)C)c1C(=O)c1cccc(NC(=O)c2ccco2)c1
CN(C)C(=O)OC(C)(c1ccccc1)C(Oc1nc(C(F)(F)F)cc(C(F)(F)F)n1)C(O)CC(=O)O
CC
O=C(C=Cc1[nH]n(-c2ccccc2)c1-c1ccccc1)c1ccc(Cl)cc1
Cc1cc(Br)ccc1NC(=O)COC(=O)CCC(=O)c1ccccc1
O=C1NCCN2c3ccccc3Cc3ccccc3C12
Cn1c2c(c3ccccc31)CN(CCCC1CCN(Cc3ccccc3)CC1)CC2
O=C(Nc1nc2ccccc2[nH]1)c1ccc(NC(=O)c2cccc(Cl)c2Cl)cc1
FC(F)(F)c1cnc(Nc2ccc3c(c2)OCO3)nc1NC1CCCNC1
[C-]#[N+]c1nccnc1C
N#Cc1cn(-c2ccc(C(=O)O)c(S(=O)(=O)O)c2)cc1-c1cc(F)ccc1Cl
Fc1ccc2[nH]c(-c3sc4ncccc4c3NC3CCCC3)nc2c1
O=C(Nc1cccnc1)c1nc(-c2cccnc2)no1
CCc1[nH]c2c(OC)cccc2c1C(=O)C(N)=O
COC(=O)c1ccc([N+](=O)[O-])c(N)c1
COc1cccc2c1[nH]c1c(OC)cccc12
CNc1c2c(c(N3CCCCC3)c(S(=O)(=O)O)c1S(=O)(=O)O)C(=O)C(N1CC1)=C(S(=O)(=O)O)C2=O
CC(C)c1ncc2c(n1)CN(C(=O)c1ccc3c(c1)OCO3)CC2
COCc1c(C(=O)C(N)=O)c2cccnc2n1Cc1ccccc1
CC(=NNc1nc(-c2c(-c3ccc(Cl)cc3)[nH]c3ccccc23)cs1)c1ccco1
Cc1nc(CCc2c[nH]c3ccc(Br)cc23)cs1
COc1ccc(Cc2c(OC)cccc2OC)cc1
Nc1ccccc1C(=O)Nc1ccc2[nH]c3c(-c4ccccc4)ncnc3c2c1
Cc1ccc(C2OOC(c3ccc(CSc4ccc(NC(=O)CC(C)C)cc4)cc3)OO2)cc1
COc1cccc(-n2cc(CNC(=O)c3ccc4c(c3)OCCO4)c(-c3ccccc3C)n2)c1
COc1ccc(OC)c(NC(=S)NCc2ccc3c(c2)OCO3)c1
CC(=O)OC1CC(C)(O)C23OC(C)(C)C(CC(OC(=O)c4ccco4)C2(C)C1OC(C)=O)C3OC(C)=O
COC(=O)c1ccc(C=C2CCCC(=Cc3ccc(O)c(C(=O)OC)c3)C2=O)cc1
CCCn1ncc2nc(-c3ccco3)[nH]c2c1=O
COc1ccc(N2CCN(C(=O)c3ccc4c(=O)n5c(nc4c3)CCC5)CC2)c(OC)c1
CCc1cc(C)c2c(c1)S(=O)(=O)N(COC(=O)CCCC(=O)N1CCCC1COC(C)=O)C2=O
CC(C)(C)n1c(N2CCN(C(=O)c3ccccc3[N+](=O)[O-])CC2)nc2ccccc21
CCN(c1ccc(C)cc1)S(=O)(=O)c1ccc(C(=O)NCc2ccccn2)cc1
CN(C)CCOC(c1ccc2cn[nH]c2c1)c1ccnc2ccccc12
CCOc1ccc2c(c1)c(=O)n(CCCN1CCN(c3ccnc4cc(Cl)ccc34)CC1)c1c3cc(OC)ccc3oc21
CN1CCN(C(=O)CN2CCc3nc(COc4cccc(F)c4)c(C#N)n3CC2)CC1
CC1=CC2CC(=O)CCC2(C)C2CCC3(C)C(CCC3(C(C)C)C(O)C(Cc3cc(Cl)cc(Cl)c3)NC(=O)C(C)NC(=O)C(N)CNC(=O)c3cc(N(C)C)nn3O)C12
N#Cc1ccc(S(=O)(=O)Nc2ccc(CCN3CCCC3)c(Cl)c2)cc1
COc1ccc(-c2cnco2)cc1NC(=O)c1cccc(C)c1C
COC1Oc2ccccc2-c2c1n[nH]c2-c1ccco1
CCc1ccccc1S(=O)(=O)c1cc(SC)c(C)cc1Cl
COC(=O)c1cccc(-c2ccc(N3C(=O)C(=O)C(C(=O)CC(C)C)C3c3cccc(I)c3O)cc2)c1
C=CCn1c(-c2ccc(OCC)c(OC)c2)csc1=NN=Cc1ccc(O)cc1
O=c1cc2c(-c3cccc(O)c3)cc(O)c(-c3ccccc3)cc-2c2ccccc12
CN(Cc1ccc(F)cc1)C(=O)Nc1ccc2cc(O)ccc2c1
CCCCC1Oc2ccc(I)cc2N(Cc2ccccc2Br)C1=O
O=c1[nH]c2ccc(Cl)cc2cc1-c1nc2cc(O)c(-c3cccc(Cl)c3)cc2o1
CC(NC(=Nc1ccc(Cl)c(C(F)(F)F)c1)Nc1ccnc2cc(Cl)ccc12)C(=O)O
Cn1c2c(c3ccc(O)cc31)Cc1cc(O)ccc1-2
O=C(C=Cc1ccccc1C(=O)NCCc1c[nH]c2ccccc12)c1ccc(Cl)cc1
COc1cccc(C=CC(=O)NCCc2ccc(O)cc2)c1O
COC(=O)c1ccc(OCCn2c(=N)n(CC(O)c3ccc(Cl)c(Cl)c3)c3ccccc32)cc1
CC(CCN(C)C)CNC(=O)CCS(=O)(=O)C(C)C
Cn1nc(CC(=O)NCCCN2CCN(c3cccc(Cl)c3Cl)CC2)c2ccccc2c1=O
CC(NC(=O)C(CP(=O)(O)O)OCc1ccc(-c2ccccc2)cc1)C(=O)O
CCc1cnc(N2CCN(c3nc4c(cc3F)c(=O)c(C(=O)O)cn4C3CC3)CC2)nc1
COc1ccc(CNC(=O)N2CCN(C)CC2)cc1
Cc1cc2nc(-c3ccccc3)c(-c3ccccc3)n2c(C)c1C(C)C
CC(=NN=c1[nH]c2ccccc2o1)c1ccc(NC(=S)NC(=O)c2ccccc2)cc1
COc1cc2c(cc1OC)C(=O)c1c(O)cccc1C2=O
O=C(NN=Cc1ccc(-c2ccccc2)cc1)c1ccccn1
Cc1ccc(-c2cc(C(=O)NN=Cc3c(C)[nH]c4ccc(C)cc34)n[nH]2)cc1
CCc1cc(C2CC=C(C(=O)O)C(c3ccc(Br)cc3)N2S(=O)(=O)c2ccc(C)cc2)cc(Br)c1O
C#CCN(C)C(C)Cc1ccc(-c2ccccc2)cc1
COc1ccc(-n2ncc3c2CC(C)(C)CC3NC(=O)CCC2CCCC2)cc1
CCc1cc(OC)cc2oc(-c3c(COC(C)=O)c(OC)c4c(c3OC)OCO4)cc(=O)c12
CC1CN(C(C)CO)C(=O)c2cccc(NC(=O)Cc3cn(C)c4ccccc34)c2OC1CN(C)Cc1cccc(F)c1
O=C(Nc1ccc(Cl)c(Cl)c1)Nc1cc(=O)nc[nH]1
CCCOc1ccc(S(=O)(=O)N2CCN(C)CC2)cc1-c1nc(=O)c(Br)c(O)[nH]1
CCc1c(C)nc2ncnn2c1NCc1ccc(F)cc1
O=S(=O)(C=C1c2ccc(Cl)cc2N1Cc1ccco1)Cc1ccc(F)cc1
C=CCOC(=O)C1=C(C)NC(C)=C(C(=O)OC)C1C(=O)OC(OC(=O)C=Cc1cccc([N+](=O)[O-])c1)C(C(=O)NCCc1c[nH]c2ccccc12)C(C)C
O=C(NCc1cccc(-c2coc3c2C(=O)c2cc(-c4ccccc4)ccc2C3=O)c1)NC1CCCCCCC1
O=C(c1cccc([N+](=O)[O-])c1)c1ccc(Oc2ccc(Cl)cc2N2CCOCC2Cl)c(O)c1O
COc1c(OC2OC(CO)C(O)C(O)C2O)cc2oc(-c3ccc(O)cc3)cc(=O)c2c1OC
CCC(NC(=O)C1C(CC)CCN1C(=O)c1ccccc1)C(=O)C(=O)NCc1ccccn1
COc1cccc(Cn2cc3c(C)nc4ccccc4c3n2)c1
Cc1ccccc1C(=O)NC1CCC(CN2CCC(c3c[nH]c4ccccc34)CC2)CC1
CC(=O)Oc1ccc(C(=O)NN=C2C3CC4CC(C3)CC2C4)cc1
CN1C2CCC1C(COc1cccnc1)C(NC(=O)c1cncs1)C2
Cc1ccc(C(=O)Cc2cc(C)c(Br)c(I)c2O)c(O)c1
Cc1ccc(-n2c(=O)cc(O)[nH]c2=O)cc1
CCOC(=O)c1c(-c2cnn(-c3ccc(Cl)cc3)c2N)nn(-c2ccc(Cl)cc2)c1-c1ccncc1
CSc1nc(-c2ccc(F)cc2)c(-c2ccnc(NC(=O)C=Cc3ccccc3)c2)n1C
CCn1c(=O)c2cnc(NCc3ccc(OC)cc3)nc2n(CC)c1=O
CCn1c(C(=O)Nc2ccc(OC)cc2)cc2sc(Cl)cc21
Nc1c(C(=O)c2ccc(Cl)cc2)cc(-c2cccnc2)c(C(=O)c2ccc(Cl)cc2)c1SCc1ccc(Cl)cc1
Cc1ccc(C(=O)CNC(=O)CCC(=O)Nc2cccnc2O)cc1
COc1ccc(NC(=O)CC2C(=O)N(c3cccc(Cl)c3)C(=O)N2CCCF)cc1OC
CCCCNC(=O)CN1C(=O)CSc2ccc(S(=O)(=O)Nc3ccc(C)cc3)cc21
CC(C)(C)OC(=O)NC(CCCCN)C(=O)NC(CC(=O)O)C(=O)NNC(=O)C=Cc1ccccc1
CCC(C)C1NC(=O)C(Cc2c[nH]c3ccccc23)NC(=O)C(NC(=O)C(CC(C)C)NC(=O)C(N)CCCCN)CSSCC(C(N)=O)NC(=O)C(Cc2c[nH]c3ccccc23)NC1=O
Cc1nc(CCCCCCCCCCCC(=O)c2ccccc2)n2nc(-n3ccnc3)ccc12
CSc1ccc(CNC(=O)N2CC(NC(=O)C(C)C)C(C(=O)NC(C)(C)C)C2)cc1
Cc1ccc2c(OCc3ccc4ccccc4c3)c(-c3ccc(C)c(C)c3)c(=O)[nH]c2c1
CN(c1ccc2c(Br)n(C)nc2n1)C1CCCCC1
CC(C)COn1cc(F)c(=S)[nH]c1=O
CNc1oc(-c2ccccc2Cl)nc1C#N
Cc1nsc(C)c1CN(C)C(=O)C1CC(=O)N(CCCN2CCOCC2)C1
CC(=O)Nc1ccccc1C(=O)OCC1CCCN1S(=O)(=O)c1ccco1
CCC(C)C=CC(=O)NC(C)C(=O)NC(C(=O)O)C1OC(OC2C(N)CC(N)C(O)C2O)C(N)C(O)C1O
CCOc1ccc(-c2cc3c(sc4ccccc43)c(=O)[nH]2)cc1
CC(=O)c1cc(C)c(O)c(CC=C(C)CCC(=O)O)c1
Cc1ccc(CNc2nc(NCc3ccncc3)nc3ccsc23)cc1
Cc1csc(C(C(=O)OCC(N)=O)c2ccccc2)n1
CCOCCNC(=S)N1CCN(c2ccccn2)CC1
COc1ccc(OC)c(C(=O)C=Cc2cccc(OC)c2O)c1
Cc1ccc(C(=O)C[n+]2ccc(C(N)=O)c3ccccc32)cc1
FC(F)(F)c1ccc(Nc2nc3c(-c4nc[nH]n4)nccc3c3cnccc23)cc1
O=C(CNC(=O)c1cc(Cl)cc(Cl)c1)NNC(=O)c1ccc(O)c(O)c1
CN1C2CCC(C#Cc3cccnc3)C1CC2
NNC1=NC(=Cc2ccc3c(c2)OCO3)C(=O)N1
COc1ccc(-c2nc(CNC(C)c3ccccc3)co2)cc1
CCC(C)NC(=O)c1nc(-c2cccc(C(F)(F)F)c2)cnc1Nc1cncnc1
COc1cc2c(c(OC)c1OC)-c1ccc(OC)c(=O)cc1C(NC(=O)CCO)CC2
CC(=NNC(=S)Nc1ccccc1O)C1C(=O)Nc2ccccc21
Cc1nc2ccc(NC(=O)COC(=O)COc3ccc(Cl)c(Cl)c3)cc2c(=O)n1-c1c(C)n(C)n(-c2ccccc2)c1=O
O=c1cc(CSCc2ccccc2Cl)nc2sccn12
CCOC(=O)CN1C=CC(=O)C(C)(C)C1=O
COCc1c([N+](=O)[O-])c(=O)oc2cc3[nH]c4ccccc4c3cc12
Cc1ccc(NC2=C(Cc3ccc(Br)cc3)C(=O)c3ccccc3C2=O)cc1
Nc1nc(N)c2nc(CNc3ccc(C(=O)NC(CCC(=O)Nc4ccc(C(=O)NC(CCC(=O)O)C(=O)O)cc4)C(=O)O)cc3[N+](=O)[O-])cnc2n1
COc1ccc(CN2CCCC(C(=O)Nc3ccc(S(=O)(=O)Nc4nc(C)cc(C)n4)cc3)C2)cc1
CCCCC(=O)N1CCN(C2CSc3ccc(F)cc3S(=O)(=O)C2)CC1
COc1cc2c(C(=O)N3CCN(c4ccccc4)CC3)cn(C)c2cc1C
CC1(C)C(=O)C(NC(=O)C(N)Cc2ccccc2)C(=O)CN1C(=O)c1ccccc1
CC12CC=C(c3ccc(O)c(CO)c3)CC1CCC2O
O=C(Nc1ccncc1)NC1CC(OCCOc2ccccc2F)C(C(=O)O)C1
COc1ccccc1NC(=O)c1c(O)c2c(=O)n(C)c3ccc(C)cc3c2n1C
Nc1ccc(NC(=O)CCNC(=O)c2cccc(Br)c2)c(F)c1
C=CCN1CC(=O)N2C(Cc3ccc(O)cc3)C(=O)N(Cc3cccc4c(C(=O)N5CC(O)C5)cn(C)c34)CC2N1C(=O)NCc1ccccc1
CCCN1CCN(Cc2nc3ccc(NC(=O)c4cccs4)cc3c(=O)n2-c2ccc(OC)cc2OC)CC1
Nc1ncnc2c1ncn2C1OC(CSCCC(N)C(=O)O)C(O)C1O
Cc1nc2c(c3c1C(=O)CC(C)(C)C3)c1ccccc1n2C
CN(C)CCNC(=O)c1cccc2nc3cc(Cl)ccc3nc12
Cc1ccc(Cl)c(-n2nnnc2NC(=O)COC(=O)COc2ccccc2F)n1
COc1cc2sc(C3CCN(C(=O)c4ccc(CN(C)C)cc4)C3)c(C)c2cc1-c1cnco1
O=S(=O)(c1ccc(NC(=S)NC2CCCCC2)cc1)N1CCN(c2ccccn2)CC1
COc1ccc(C2N=c3c(c(=O)[nH]c(=O)n3C3CC3)=C2C(=O)c2ccc3c(c2)C=CC(C)(C)O3)cc1OC
CCOC(=O)N1CCN(C(=O)c2ccc(Cl)c(Nc3nccc(-c4cccnc4)n3)c2)CC1
O=C1NC(Cc2ccc(O)c(Cl)c2)C(=O)NC1=CC(=O)c1ccccc1
Cc1ccc(CC2Oc3ccccc3N(CC(=O)NC3CCCCC3)C2=O)cc1
CC1C2Cc3cc(O)c(CO)cc3C1(C)CCN2CC1CC1
O=C1CC(c2cccc(C(=O)N3CCN(c4cccc(N5CCSCC5)c4)CC3)c2)Oc2ccccc21
Cc1ccc(S(=O)(=O)NCC(=O)OCn2nnc3ccccc3c2=O)cc1
O=c1cc(CO)n(C2OC(CO)C(O)C2O)c(=O)[nH]1
NCCCCC(NC(=O)C1CCCN1C(=O)c1cc(O)cc2[nH]c(-c3ccccc3O)nc12)C(=O)NC(Cc1c[nH]cn1)C(=O)N1CCCC1C(=O)O
O=C1NC(=O)c2c1c1c3ccccc3ncc1c1c2c2ccccc2n1CCCBr
CC1=CC2OC(=O)C(CN3CCCCC3)C2CCC(C)=CCC1
CCOc1cc(C(=O)Nc2ccc(C)c(C#Cc3ccc(OC)cc3)c2)on1
Cc1ccc2[nH]c(SCC(=O)NN=Cc3ccc4c(c3)OCCO4)nc2c1
Cc1noc(C)c1CSCC(=O)NC1CCS(=O)(=O)C1
CN(CCCNC(=O)c1cc2c(Cl)ncnc2s1)Cc1ccccc1
COc1ccccc1N1CCN(OCC2CCCC2)CC1
O=C(NN1C(=O)C(=Cc2ccc(O)cc2)SC1=S)c1ccccc1O
COc1ccc(S(=O)(=O)N2CCOCC2)cc1NC(=O)CCC(=O)NN=Cc1ccc(Br)cc1
CC1(C)Cc2c(sc(NC(=O)c3ccco3)c2C#N)CO1
Cc1cc(Cl)ccc1OCC(=O)OCC(=O)N1c2ccccc2CC1C#N
Cc1ccccc1OC1C2CCC1N(C(=O)N(C)C)CC2
O=c1c2ccccc2nc2n1CCCCN2
CC(OP(=O)(O)O)C1CNC(=O)C1
COc1ccc(C(=O)c2ccc3c(n2)c(-c2ccccc2)cn3Cc2ccccc2)cc1
O=C1OC(C(=O)C=CC=CCCCCCCCCCCCCCCCCCO)C(O)C1O
Cc1ccc(CN(Cc2ccc(F)cc2)C(=O)c2ccc3ccccc3n2)cc1
CC(Cc1ccc2c(c1)C(O)Cc1ccccc1O2)N(C)C
CC(C)n1cc(C(=O)c2cncc(NC(=O)c3ccc(Cl)cn3)c2)c2cncnc21
COc1cccc(C(=O)c2nc(S)[nH]c(=O)c2C)c1
Cc1cc(N2C(=O)C(Cl)C2c2ccccc2)c(O)c2c1CC(c1ccccc1)CO2
Fc1cccc(-c2cc(-c3ccccc3)nc(N3CCN(c4ccccc4)CC3)n2)c1
Fc1ccc(OCCOCCN2CCN(c3ccccc3)CC2)cc1
CC(C)c1nc(CN(C)C2CCN(CCC3(c4cccc(O)c4)CCN(C)CC3)C2)cs1
CC1(C)CC(=O)CC(c2cccc(OCc3nc4ccccc4s3)c2)C1
CN(CCCn1cnc2c(N)ncnc21)Cc1ccc(Cl)c(Cl)c1
CCCCCN(C(=O)CSc1nncs1)c1c(N)n(Cc2ccccc2)c(=O)[nH]c1=O
CCN(CC)C(=O)c1c(C)[nH]c(C=C2C(=O)Nc3ccc(-c4cccnc4)cc32)c1C
CCN(CC)CCCn1ccc2cc(C)c(C)cc2c1=O
Nc1ncnc2c1nc(Sc1nnc(Cc3ccc(C(F)(F)F)cc3)o1)n2CC1CC1
CCCc1nc(C(=O)OCCn2nnc(C(=O)O)c2C(=O)O)sc1Cc1cccc(C#N)c1
O=C(Nc1ccc(Cl)cc1)Nc1nc(-c2ccncc2)cs1
CCOc1ccc(CC2c3cc(OC)c(OC)cc3CC[N+]2(C)C)cc1OC
CC(=O)c1ccc2c(c1)C(=O)c1c-2n(CC(=O)O)c(=O)c2cc([N+](=O)[O-])ccc12
COc1ccccc1C(C)CCNC(C)CCCCc1ccccc1
CC(C)(C)CC1N(Cc2ccccn2)CCCC12CCC(=O)N2CCO
O=C(c1cccc(NC(=O)C(F)(F)F)c1)N1CCN(c2ccccc2Br)CC1
Cc1ccccc1NC(=O)c1ccccc1-n1cncn1
CSc1nc(C)cc(N2CC3CCC(C2)N3c2nccs2)n1
CCCCCCCCCCCCCCCC(=O)OCC(COC(=O)C[N+](C)(C)C)OC(=O)NCCCCCCCCCCCC
Cn1c(N)c(C(=O)CSc2nnnn2-c2ccccc2)c(=O)n(C)c1=O
Cc1nc2cc(C(=O)N3CCC4(CC3)OCCO4)ccc2[nH]1
O=C1CCC2=C1C(c1cccc3c1CCO3)C=C(CCl)O2
Cc1ccc(NC(=O)c2nc(-c3ccncc3)no2)cc1Cl
Cc1ccc(CC(NC(=O)c2ccc(Cn3cccn3)cc2)C(=O)NC(C(=O)NC(Cc2c[nH]c3ccccc23)C(=O)NC(CCCCN)C(N)=O)C(C)C)cc1
CC(C)Oc1ccccc1N1CCN(CC(O)CN2C(=O)CCC2=O)CC1
N#Cc1cc(S(=O)(=O)Nc2ncns2)ccc1Oc1cc(F)ccc1C(=O)c1cccc(C(=O)O)c1
Cc1ccc(C(=O)ON=C(N)c2ccccc2)cc1
COCC(=O)N1CCc2cc(CS(=O)(=O)c3ccc(F)cc3)ccc21
O=C(Nc1ccc(-c2ccn[nH]2)c(Cl)c1)c1ccc(C(F)(F)F)nc1
CN(C)CCCCN1CCC(O)(c2cccc(O)c2)C(C(=O)c2ccc(F)cc2)C1
CNC(=O)c1cccc(-c2ccc3c(c2)CC(C)(C)CC3=O)c1
Cn1c(=O)c2c(ncn2C)n(C)c1=O
CC(C)CC(NC(=O)C(N)CCCNC(=N)N)C(=O)NCCC(=O)NCCC(=O)NC(Cc1ccc(O)cc1)C(=O)N1CCCCC1
COc1ccc(C=CC(=O)N2CCN(Cc3ccccc3F)CC2)cc1
O=C(Nc1ccc(Cl)cn1)N1CCCC1
CCOC(=O)c1ccc(NC(=O)c2cc3c(cc2O)CCCCC3)cc1
CC1(C)CCc2c(sc(NC(=O)c3ccccc3O)c2C(N)=O)C1
Cc1ccccc1NC(=O)Nc1ccc(N2CCOCC2)cc1
CCN(CC)c1ccc(OC)c(NC(=O)c2ccc3c(c2)N(C)c2ccccc2S3)c1
COC(=O)c1cc(OC)c(OC)cc1NC(=O)CSc1nc2ccccc2nc1Cc1cc(OC)c(OC)c(OC)c1
COc1ccc(CN2CCNC2=O)cc1OC1CCCC1
Cc1cc(C)n(-c2ccc3c(c2)[nH]c2[nH]c(N)nc(=O)c23)n1
[O-][n+]1onc(-c2ccco2)c1-c1ccco1
COC1CN(C)C(=O)c2cc(NC(=O)c3ccc(C)cc3)ccc2OCC(C)N(Cc2ccc3c(c2)OCCO3)CC1C
COc1cc2c(cc1OC)CN(C(=O)c1ccccc1NC(=O)c1cccs1)CC2
N=C(N)c1ccc2[nH]c(C(N)C(=O)O)cc2c1
O=P(O)(O)C(Nc1ncnc2c1ncn2C1CC1)P(=O)(O)O
CC(C)CC(NC(=O)N(C)Cc1ccccc1)C(=O)NC(CCCNC(=N)N)C(=O)NC(C(=O)NC(CC(=O)O)C(=O)c1nccs1)C(C)C
Cn1nnnc1SCC(=O)NCCCN1CCN(c2ncccn2)CC1
COc1ccccc1CNC(=O)C1CCN(S(C)(=O)=O)CC1
CCc1ccccc1NS(=O)(=O)c1ccc2n(c1=O)C1CC(NC(C)=O)CC(O)C1O2
CCC1(O)C(=O)OCc2c1cc1n(c2=O)Cc2c-1nc1cc3c(cc1c2CCNC(=O)c1ccccc1)OCO3
CC1C(=O)NC(C2COc3ccccc3O2)C(=O)N1Cc1cccc(Cl)c1Cl
CCNCC(O)CCC1OC(O)C(N)CC1N
CN1CCN(c2ncc3nc(-c4cc(F)c(O)cc4O)c(=O)n(CCc4ccccc4)c3n2)CC1
CCN(CC)CCCC(=O)c1c[nH]c2cc(OC)ccc12
CCCCCCCCCC=CC(O)C(O)CCC(O)C(C)(O)C(O)CCCCCc1cccc(O)c1
CC(=O)Nc1cccc(C(=O)Nc2ccc(C(=O)O)cc2)c1
Cn1c2ccccc2c2ccc(C3(NC(=O)Cc4cccc(F)c4)CCCCC3)cc21
Cc1ccc(C(=O)n2nc(-c3ccco3)nc2NCc2ccc(Cl)cc2)cc1O
CN(C(=O)Cc1ccc(Cl)c(Cl)c1)C(CN1CCCC1)c1ccccc1
COc1cc(C=NNC(=O)c2c(O)nc3ccccc3c2C(F)(F)F)cc(OC)c1OC
Cc1ncc(-c2ccn3c(-c4cccc(NC(=O)NCC(F)(F)F)c4)cnc3c2)cn1
Nc1nc(=O)c2[nH]cc(C3OC(C4CCNCC4)C(O)C3O)c2[nH]1
CCN(Cc1ccccc1C(F)(F)F)c1ccc(C(=O)N2CCCC2)cc1
CC(CN1CCCC1CC1CCCCC1)c1ccc(O)c(CO)c1
CC(C)Cc1nnc(NC(=O)c2sc3ccccc3c2Cl)s1
CC1CC(=O)c2cnc(Nc3ccco3)nc2C1
CSCCC(NC(=O)C(Cc1c[nH]c2ccccc12)NC(=O)OC(C)(C)C)C(=O)NCC(=O)NC(Cc1c[nH]c2ccccc12)C(=O)O
O=C1C(=O)N(CCCCn2cc(COc3ccc(Cl)cc3)nn2)c2ccc(Cl)cc21
O=C1OCC2Cc3ccc(Cl)cc3C(C=Cc3ccccc3)C12
COc1ccc2c(OC3CC4CN(C)CCCC=CC5CC5(C(=O)O)NC(=O)C4C3)cc(-c3nc(C(=O)O)cs3)nc2c1Cl
CC(=O)NC1C(O)OC(CO)C(O)C1NC(C)C(=O)NCC(=O)NCCCCN
COc1ccc(-c2n[nH]cc2C(=O)NCC2CCCO2)cc1
COCCNC(=O)c1onc(CS(=O)(=O)c2ccc(C)cc2)c1C(=O)NCCOC
NC(=S)NN=C(C=Cc1ccccc1)c1ccccc1
CC(O)C1C(=O)N2C(C(=O)O)=C(SC3CNC(CS(=O)(=O)N4CCNC4)C3)C(C)C12
O=C(c1ccc(Br)cc1)c1ccoc1
CN(C)C(=O)c1ccc(N2CCc3ncnc(N(C)C)c3C2)nc1
O=C(O)c1c[nH]c2c(Br)cccc2c1=O
CC(Oc1ccccc1-c1ccccc1)C(=O)N1CCC(Cc2ccccc2)CC1
C(=Cc1cncc(-n2ccnc2)n1)c1ccc2cc(C3=NCCN3)[nH]c2c1
CC1C2Cc3ccc(O)cc3C1(c1ccccc1)CCN2CCc1c[nH]cn1
N#Cc1ccc(OCC(=O)c2ccc(O)c(O)c2)cc1
COc1ccccc1N1CC(NC(=O)c2cccc3c2OCCO3)CC1=O
COCCCNc1nc(NCc2cccs2)nc(-c2cccs2)n1
NC(CC(=O)O)C(=O)N1CCc2c([nH]c3ccccc23)C1C(=O)NCCc1cccnc1
CCOc1cc(C(=O)NCCN2CCN(c3ccc(C)cc3C)CC2)cc(OCC)c1OCC
Cc1sc(-c2ccccc2)nc1C1(c2ccc(CC(O)CC(O)CC(=O)O)cc2)CC2C(=O)c3ccccc3CC2CC1c1ccccc1
Cc1nnsc1C1CC(c2ccccc2)=NN1c1ccccc1
Cc1cccc(C)c1-n1nnc2c(N3CCOCC3)ncnc21
Cc1c(-c2cn(CC(=O)N(C)C)c3cc(S(=O)(=O)N4CCCC4)ccc23)[nH]c2ccccc2c1=O
CC(=O)OCC(C(=O)OCCCCN)C(=O)OCCC(C)C
CCc1nc(N)nc(N)c1-c1ccc(Cl)c(N=NN2CCN(CCc3ccccc3Cl)CC2)c1
O=C(O)CCCC=C(c1ccc(-c2nc(C(=O)NC(Cc3ccccc3)C(=O)OCc3ccccc3)co2)cc1)c1cccnc1
COc1ccccc1N1CCN(C(=O)Cc2ccc(-n3cc(C)cn3)cc2)CC1
Cn1cc(-c2ccc3c(N4CCCO4)nc(N4CCCC(N)C4)nc3n2)cn1
CCCCS(=O)(=O)NCC12CC3CC(CC(F)(C3)C1)C2
CCCCCCCCCOc1ccc(C(=O)O)cc1C1CC1C(=O)O
CC(C)c1cnc(CN(C)C)n1CC1CCCN1C
CC(=O)NC(C)Cc1ccc(C#Cc2ccc(OCC#N)cc2)cc1
Cc1cc(C)c(C)c(S(=O)(=O)Nc2ccc(-c3cnco3)cc2)c1C
COc1ccc(S(=O)(=O)N(C)CC(=O)N2CCOCC2)cc1
Cc1cccc(NC(=O)CCS(=O)(=O)c2ccc3nc(C)oc3c2)c1
COc1cc(OC)c(C(=N)Nc2ccccc2C(F)(F)F)c(OC)c1
Cc1ccc(C(=O)C2CCCN(C(=O)C3CCN(C)CC3)C2)cc1C
O=C(Nc1ccc(F)cc1)N1CCN(S(=O)(=O)c2ccccc2)CC1
Nc1nc(NCCCNCC2CCc3cc(O)ccc3C2)nc2ccccc12
CC(=O)c1ccc(OC(C)C(=O)Nc2ccc(-c3cccc(N4CCOCC4)n3)cc2)cc1
COCc1cnc(-c2cnc3nc(N(C)CCN(C)C)ccn23)nc1
CCC(=O)N1c2ccccc2CC1C(=O)Nc1ccc(Cl)cc1
COc1ccc(S(=O)(=O)N(CCc2ccc(OC)cc2C)CC(C)C)cc1
CC(C)CCC1C2C(Cc3ccccc3)N(C)C(=O)N2CCN1C(=O)C(=O)c1c[nH]c2ccc(Cl)cc12
CCN1CCN(Cc2ccc(NC(=O)c3nc(-c4ccccc4)n(-c4ccc(F)cc4)c3C)cc2F)CC1
CC(C)CC(N)C(O)C(=O)NC(C)c1cc(Cl)ccc1O
CC(=O)Nc1cccc(S(=O)(=O)N(C)c2ccccc2)c1
Cc1ccc(O)c(Nc2nc(C)nc3ccccc23)c1
CCc1nc(Oc2ccc(CN(C)C)cc2)c2ccccc2n1
CC1CNCC(=O)NCCCC(c2ccccc2)C(=O)NC(CCC(N)=O)C(=O)NCC(CC(N)=O)OC1=O
O=c1c(NS(=O)(=O)c2ccc3ccccc3c2)cc2ccccc2n1CCCN1CCCCC1
Cc1ccc(CN(C)Cc2cc(=O)oc3c(C)c(C)ccc23)o1
Cc1cc(C2CCCN(C(=O)c3scnc3C)C2)n[nH]1
CCCN(CCC)C(C)CCOc1ccc2c(=O)cc(-c3ccccc3)oc2c1
Nc1ncc(Br)nc1CNC1CN2CCC1CC2
CC(C)(C)NC(=O)C1CCC2C3CCc4cc(CC(=O)O)ccc4C3CCC12C
CCCC(=O)OCCc1ccc(OCC)cc1
CCNCCc1cccc(NC(=O)c2cscn2)n1
O=C(Cn1cc2c(n1)CCCCC2)NCCc1c[nH]c2ccccc12
CN1CCCCC1c1cccnc1
COc1cc2c(Oc3ccc(NC(=O)c4nn(-c5ccc(Cl)cc5)c(=O)c5ccccc45)cc3F)ccnc2cc1OCCCN1CCCCC1
CC(C)n1cc(CN2CCC(C(=O)N3CCN(C4CCC5(CC4)OCCO5)CC3)CC2)cn1
c1ccc2c(-c3ncn[nH]3)[nH]nc2c1
C=CC1(O)C(=O)C2C(C)C3(O)C(c4ccoc4)OC(=O)CC13OC1C(C)C(C)C(C)(O)C(C)C12C
CC(C)c1cccc(-n2c(C(C)N(Cc3cn(CCC(N)=O)nn3)C3CC3)nc3ccccc3c2=O)c1
NC(=O)c1cccc(C#Cc2cncnc2Nc2ccc(Oc3ccccc3)c(Cl)c2)c1
COc1cccc(-c2nnn(CC(=O)NC3CCCC3O)n2)c1
COC(=O)CN1C(=O)C(C)(C)Oc2ccc(CC(C)C)cc21
Cc1cc(NC(=O)CSc2nc(=O)c(C3CCCC3)c(NCCc3ccc(O)c(O)c3)[nH]2)no1
CC(CC1CCN(C(=O)c2cccc(OCCF)c2)CC1)c1cccc(O)c1
OC1CCC(NCc2coc(-c3cccc4ccccc34)n2)CC1
CCOc1ccc2nc(SC3=C(C(=O)O)N4C(=O)C(NC(=O)C(=NO)c5csc(N)n5)C4SC3)sc2c1
CNS(=O)(=O)c1ccc(-n2ccc(Oc3ccc(F)cc3)cc2=O)cc1
COc1cc2nc(CN3CCCC3)n(CCCCCN3CCN(c4ccccc4)CC3)c(=O)c2cc1OC
COc1cccc(CN(CCN2CCCCC2)C(=O)Nc2ccc(OC(F)(F)F)cc2)c1OC
COC(=O)CC(NCc1ccccc1)=C1C(=O)c2ccccc2C1=O
CCOC(=O)c1cnc2ccc(OC)cc2c1Nc1ccc(S(=O)(=O)Nc2nc[nH]n2)cc1
CN(C)c1ccc(CN(Cc2ccccc2)S(=O)(=O)N2CCCC2)cc1
COCCN(CC(=O)NCc1ccc(F)cc1)C(=O)c1ccc2c(=O)n(Cc3ccccc3)c(S)nc2c1
O=C(c1cccc(Br)c1)c1nccc2ccccc12
CCCCc1ccc(C(=O)c2ccc(NC3(C(=O)O)CCCCC3)cc2)cc1
COc1cc2c(cc1OC)-c1n[nH]c(-c3nonc3C(=O)NC3CC3)c1C2
COc1cc(-c2cc(F)nc(-n3nc(C)cc3C)n2)cc(OC)c1OC
Cc1ccc(NC(=O)CCC(=O)NN=C2C(=O)Nc3ccccc32)c(C)c1
O=C(c1cccnc1)c1c(O)[nH]c2cc(Cl)ccc2c1=O
CC(C)(C)NSc1ccc(CCNC(=O)c2cc(Br)c[nH]2)cc1
COC(=S)OC
Cc1cc(S(=O)(=O)NCc2ccc(C(=O)OCC(=O)NCC3CCCO3)cc2)c(C)cc1Cl
c1ccc(CCNC2CCN(Cc3ccc(-c4n[nH]c5ccccc45)cc3)CC2)cc1
Nc1ccc(C(=O)N2CCN(C3CCCCC3)C(=O)C2)cc1
Cc1ccc(Cl)c(Nc2nc(-c3ccc(C(F)(F)F)cc3)cs2)c1
Cc1cccn2cc(-c3cc4ccccc4o3)nc2c1=O
O=S(=O)(c1ccc2c(ccn2CCCCF)c1)N1CCOCC1
O=C(C(O)=C1NCCN1Cc1ccccc1Cl)c1c[nH]c2cc(F)ccc12
CC(=O)OC1C(CCC=C(C)C)=CC2(C)CCC3(O)C(=C4OC(C)(C)OCC43COC(=O)c3ccco3)C2=C1C
O=C(C=Cc1c[nH]cn1)NO
COc1cc(OC)cc(C(=O)Nc2ccc(N3C(=O)C4C5CCC(C5)C4C3=O)cc2)c1
CCCCCCN(C(=O)Nc1ccccc1)C1CC2N3CCC2(C1)C(O)C3
O=C1CCC(C(=O)NCc2cccc(Cl)c2)(c2cccs2)CN1C1CC1
COc1ccc2[nH]c(CCNc3ccnc(NCc4ccc(C(=O)O)cc4)c3)nc2c1
CCc1csc(NC(=O)c2cc3cc(Br)ccc3[nH]2)n1
CCc1cccc(OCC(=O)Nc2cc(C)cc(NC(=O)c3ccco3)c2)c1
CCOC(=O)CSc1nccc(SCC(=O)Nc2ccc(C)c(S(=O)(=O)NC)c2)n1
CC1(C)CCC2(C(=O)OCCO)CCC3(C)C(=CC(=O)C4C5(C)CCC(OC6OCC(F)(F)C6OC6OC(CO)C(O)C(O)C6O)C(C)(CO)C5CCC43C)C2C1
CN(CCOc1ccc2c(c1)C(=O)N1CCCN=C21)C1CCCCC1
O=C1NN=C2Nc3c(c(-c4ccccc4)nn3-c3ccccc3)C(c3ccc(Cl)cc3)=C2N1CCc1ccccc1
O=C(Cn1c(=O)c2cccnc2n(-c2ccc3c(c2)OCCO3)c1=O)c1ccc2c(c1)OCCO2
CCCCCC1SCCCS1
CC(=O)N(Cc1c(F)cccc1Cl)C1CCN(Cc2ccc(C(F)(F)F)cc2)CC1
O=C(CCC1CCCN(C(=O)c2ccc3c(c2)OCO3)C1)NCc1ccc(F)cc1
COc1ccc(C2=C(c3ccc(F)cc3)CN(CC(O)CO)C2=O)c(F)c1
COc1ccc(C)cc1OC1CCN(C(=O)c2cc(O)[nH]n2)CC1
CNC(Cc1ccccc1)c1ccc(N2CCCC2)c([N+](=O)[O-])c1
CN1C(=O)NC(Cc2ccccc2)C(=O)n2nc(CCCc3ccccc3)nc21
CC(C)(C)c1cccc(-c2cnc3ccc(C#CCNC(=O)c4cccn(C(CO)c5ccc(F)c(F)c5)c4=O)cn23)c1
Cc1cc(NC2CCCNC2)c2c(C)[nH]nc2n1
COc1ccc(C=C2Oc3cc(OCCCCNC(=O)c4cc(OC)cc(OC)c4)ccc3C2=O)cc1
O=C(CSc1nnc(Cn2c(=O)sc3ccccc32)o1)NCCCn1ccnc1
O=C(Nc1ccc(F)cc1)c1cccc(Nc2nc(N3CCCNCC3)nc(N3CCC(N4CCCCC4)CC3)n2)c1
CCCCc1nc2cc(S(=O)(=O)NCc3ccco3)ccc2n1Cc1ccc(-c2ccccc2-c2nn[nH]n2)cc1
CC1CC1NC(=O)c1cc2cccnc2n(-c2ccccc2F)c1=O
CC(=O)C1=C(C)NC(=O)NC1c1ccc([N+](=O)[O-])cc1
N#Cc1ccc(-c2ccc3cc(CCN4CCN(c5ccc(Cl)cc5)CC4)ccc3n2)cc1
COc1ccc(C=Cc2sccc2C(=O)O)cc1OC
N#Cc1ccc2c(c1)N(C(=O)CN1CCN(c3ccccc3F)CC1)CCC2
CC1(C)NC(=O)N(CC(O)COc2ccccc2)C1=O
CC1CC(=O)c2cnc(Nc3ccc(N4CCNCC4)cc3)nc2C1
CC(C)(C)Cc1[nH]nc2c(=O)nc[nH]c12
CCCNc1c(N)cc(-c2ccc(OC)cc2)nc1C(=O)NCC1CCCC1
CCCCOC(=O)C(CCSC)NC(=O)c1c(O)c2ccccc2n(C(C)C)c1=O
CC(C)(Cc1ccc(-c2ccccc2F)cc1)NCC(O)COc1ccccc1C(C)(C)C
O=C(CSC1=Nc2ccccc2N=C(C2CCCO2)N1Cc1ccccc1)Nc1ccccc1F
CCn1c2ccccc2c2cc(-n3ccnc3)ccc21
Cc1nc(SCC(=O)Nc2ccccc2C)c2cnn(C)c2n1
OCC1COC(c2ccc(O)cc2)=N1
CCCC(C(=O)OC)=C1OC(=O)C2=C1CCCC2C(CCSC)NC(C)=O
Oc1ccc(-c2cc(Cn3c(-c4ccccc4)nc4ccccc43)on2)cc1
O=C1c2ccc(-c3ccc(O)cc3)cc2C(=O)N1NCOCCO
Clc1ccc(-c2nc(-c3ccco3)no2)cc1
Cn1c(CCc2nc(-c3ccccc3)no2)nnc1C(O)c1c(F)cccc1F
Cc1cc(C)cc(NC(=O)CSc2nncn2C)c1
CC(C)c1cccc(C(C)C)c1NC(=O)CSC1=NCCS1
COc1ccc(C(=O)NC(CC(C)C)C(=O)N2CCN(c3ccccc3CNCc3cccs3)CC2)cc1
CCCC(Nc1ncnc2c(C(N)=O)cccc12)c1cnn(C)c1
OCc1ccccc1-c1nnc(-c2ccc(-c3ccccc3)cc2)o1
O=C(Nc1nc2n(n1)C(c1cc3ccccc3[nH]1)CC(c1ccc(F)cc1)N2)c1ccccc1
O=c1cc(N2CCCC2)n2ccc3ccccc3c2c1
CCON=C(C(=O)NC1C(=O)N2C(C(=O)[O-])=C(Sc3nc4c(OCC[n+]5ccccc5)cccc4s3)CSC12)c1csc(N)n1
CC(N)=C1OC(=O)N(c2ccc(C)c(Cl)c2)C1=O
Cc1cccc(CS(=O)(=O)NC(=O)c2ccc3c(c2)CCC3)c1
CCOC(=O)N1CCN(CCCCOc2ccc3nc4[nH]c(=O)[nH]c4cc3c2)CC1
N#CCc1[nH]c2cccc(F)c2c1Cl
N#CCCN(C(=O)NCCN1CCC(OCc2ccccc2)CC1)C1CCCCC1
Cc1ccc(NC2=NC(=O)C(=Cc3c[nH]c4ccc(Br)cc34)S2)cc1
COc1cc(C2c3cc4c(cc3C(=O)C(Nc3cccc(C(=O)NCc5ccccc5)c3)C3COC(=O)C23)OCO4)cc(OC)c1O
NCC1OC(OC(CNCc2ccc3ccc(=O)oc3c2)C2CC(O)C(n3ccc(=O)[nH]c3=O)O2)C(O)C1O
O=c1cc(O)[nH]c(=O)[nH]1
Cc1noc(C)c1C1CCCN1C(=O)CCc1ccc(C(F)(F)F)cc1
O=C(Nc1cccc(OCC(=O)N2CCCC2)c1)c1ccccc1Cl
CCCCOc1cc(N)c(C)cc1NC(=O)c1ccccc1OC(C)C
N#CCCCNc1nc(N)nc(-c2ccc(CC(F)(F)F)cc2)n1
COc1cc2c(cc1OC)CN(S(=O)(=O)c1ccc(OC)c(N3CCN(C)CC3)c1)C(C(=O)NO)C2
CN(C)CCN(C(=O)c1snc(C(N)=O)c1N)C(C(=O)NCCc1ccc(Cl)cc1)c1ccc(N(C)C)cc1
CC(CCc1ccc(O)c(Cl)c1)NCC(O)c1ccc(O)c(C(N)=O)c1
N#Cc1c(N2C(=O)CCC2=O)sc2c1CCCC2
CNc1ccc(-c2cc(C(N)=O)ccc2NC(=O)c2nc(-c3c(Cl)cccc3Cl)sc2N)cn1
CCCCCCCCCCCCCCCCOc1ccc(C(=O)c2ccccc2)cc1C
NC(=O)c1c(NC(=O)CS(=O)(=O)C2CCCC2)sc2c1CCC2
Cc1c(C(C#N)c2ccc(F)cc2)c([N+](=O)[O-])nn1-c1ccc(S(=O)(=O)N2CCOCC2)cn1
CN(C)c1cccc(C(=O)NC(CCS)C(=O)N2CCCC2C(=O)O)c1
Cc1c(OCC(=O)N(C)C)cc2oc3ccccc3c(=O)c2c1C
O=C(Nc1nccn(-c2cccc(F)c2)c1=O)N1CCOCC1
CN(c1ccccc1NC(=O)CC1(O)CCC2(C)C(CCC3C4CCC(=O)C4(C)CCC32)C1)S(C)(=O)=O
CC(O)(c1ccc(C(F)(F)F)cc1)c1c[nH]c(SC2CCCC2)n1
N#Cc1c(NC(=O)Cc2csc(=O)[nH]2)sc2c1CCC2
CNc1ccccc1CCC1CCCC1NCc1nc2ccccc2[nH]1
CC1(C)C=Cc2c(ccc3c2OCC(Cc2ccccc2)C3=O)O1
O=C(NCCCNCc1c(Cl)cncc1Cl)c1cc2ccccc2[nH]1
C#CCCOc1ccc(C=C2CCN(c3ncccc3C(=O)NO)CC2)cc1
C=C(C)C1CCC2(C)OC1CC1C3CC(C)C4=C(OC5OC(CO)C(O)C(O)C5O)C(=O)CC4(C)C3CCC12C
COc1cc2nc(N(C)CCCNC(=S)Nc3ccc(S(N)(=O)=O)cc3)nc(N)c2cc1OC
COCOc1ccc(C=CC(=O)c2c(OCOC)cc(CC=C(C)C)cc2OCOC)cc1
Cn1ncsc1=S
Cc1ccc(C)c(S(=O)(=O)NC(=O)OC(C)C)c1
CC(C)(C)C(=O)OCC1(CO)CC(=Cc2cccc(I)c2)C(=O)O1
CCC1(CCO)CC(CCNCc2ccccc2)=Nc2ccccc21
O=C(COc1ccc(Cl)cc1Cl)N1CCCC(N2CCN(c3ccc(F)cc3)CC2)C1
O=C(C1CC(=O)N(C2CCCCCC2)C1)N1CCOCC1
CCOC(=O)c1cc2ccccc2n1C
CN1CCN(c2c(F)c(N)c3c(=O)c(C(=O)O)cn(C4CC4)c3c2F)CC1
Nc1cc(N2CCNCC2)ccc1-c1nc2c(n1-c1ccc(C3CC3)c3c1OC(F)(F)C3)COC2
COc1ccc(OC)c(C2CC(=O)N(c3cc(C)ccc3C)C2=O)c1
NC1CC(N)C[N+]([O-])(CCF)C1
Oc1ccc(CN2CCNC2=S)cc1Cl
CCC1C(OC(C)=O)CC2(C)C(=O)CC3C4CCC5(C)C(C(C)=O)CCC5C4CCC3C12
CC1(C(=O)N2CCN(c3nc4cccnc4o3)CC2)CC1(Cl)Cl
CCOC(=O)C1=CCCCC1S(=O)(=O)Cc1ccccc1
COc1ccccc1C(=O)NCC(=O)NCC(=O)NC(CO)Cc1ccccc1
O=C1CCc2c(ccc3ccccc23)N1
CCCCCCCOc1ccc(-c2c(OCCCC)nc(CCCCC)nc2OCCOc2c(Cl)cc(C=C3SC(=O)NC3=O)cc2Cl)cc1
NNC(=O)c1ccc2ccccc2c1
CCCCCCCCc1nn2c(=O)cc(CSc3nc4ccccc4s3)nc2s1
CS(=O)(=O)c1cc(Cl)c(N2CCN(C(=O)C3(c4ccc(Cl)cc4)CCCC3)CC2)c(Cl)c1
CC1(C)CCc2cc3c(cc2O1)OCCc1cc(C(=O)NCc2ccccc2)sc1-3
Cc1nc(-c2ccccn2)nc(N2CCNCC2)c1Cl
CC(O)CNCCc1c[nH]c2ccccc12
CC(=O)OC1C(OC(C)=O)C2(C)C(OC(=O)c3ccccc3)CC3C(OC(C)=O)C2(OC3(C)C)C1C
CC(=O)OC12COC1CC(O)C1(C)C(=O)C(OC(=O)c3ccccc3)C3=C(C)C(OC(=O)C(O)C(NC(=O)c4ccccc4)c4ccccc4)CC(O)(C(OC(=O)c4ccccc4)C21)C3(C)C
COc1cc(C=NNC(=O)CCC(=O)Nc2ccccc2)cc(C=NNC(=O)C(C)c2ccccc2)c1O
CCc1ccc(NC(=O)c2cn(C)nc2C)c([N+](=O)[O-])c1
N=C(NCCCC(CN1CCC2(CC1)CSc1ccccc12)c1ccccc1)c1ccccc1
CC(C)CC(=O)c1ccc(OCC(=O)OCC(=O)Nc2ccc(Cl)cn2)cc1
CC(NCc1coc(-c2ccc(F)cc2)n1)C(C)(C)C
CCCCCCCCCCCCCCCCCCCOC1OC(CO)C(OC2OC(CO)C(O)C(O)C2O)C(O)C1O
O=C(CCc1nc(=O)cc(-c2c[nH]c3cc(F)ccc23)[nH]1)N1CCc2[nH]c3c(F)cccc3c2C1
N#Cc1cn(-c2ccc(C(=O)O)cc2)cc1-c1ccc(F)cc1
CC(C=CCC1(C)OC2=C(C(=O)c3c(OC4CCOC4)c(OC4OC(CO)C(O)C(O)C4O)cc(O)c3C2=O)C1O)=CC=O
CC(C)c1cc(-c2nnc(N=Cc3ccc(Cl)cc3)s2)nc(NC2CCCCC2)n1
CCOC(=O)C(Cc1ccccc1)Cc1cc2ccccc2c2ccccc12
C1=C(c2ccccc2)CC2CCC(C1)N2CCCNC1C2CC3CC(C2)CC1C3
COc1cccc(Cn2cc(C=C3C(=O)NC(=S)N(CC4CCCO4)C3=O)c3cc(OC)ccc32)c1
NC1=NCCN1c1ccc([N+](=O)[O-])cc1
Cc1ccc2cccc(OCc3nnc(SCC(=O)Nc4cc(C)on4)o3)c2n1
CC(C(=O)NCCN1CCOCC1)N1CCN(c2ncccn2)CC1
Nc1ncnc2c1nc(Br)n2C1OC(CO)C(Cl)C1O
Cc1ccc(C2=CC(c3ccc(Cl)cc3)NC(=O)N2)cc1
CCC(C(=O)NCc1ccc2c(c1)OCO2)n1nc(C)n2nc(-c3ccccc3)nc2c1=O
Cc1ccc(C)c(OCC(=O)Nc2cccc(S(=O)(=O)NC(C)C)c2)c1
CC(=O)OC1CC23CCC4C(C)(C)CCC(O)C4(C)C2CCC1C3
Cc1ccc(C2CC3CCC(C2c2ncc[nH]2)N3CCCl)cc1
CCc1nnc(C2CN(C(=O)CCCn3cccn3)C2)o1
CCNCc1ccc(O)cc1O
COC(=O)C(CCCCN)(C(F)(F)F)C(F)(F)F
Cc1nc(NCCCO)c2cccc(NCCCO)c2n1
CN1C(=O)C(NC(=O)Cc2ccccc2)N=C(c2ccccc2)c2ccccc21
COc1ccc(-n2c(-c3cn(C)c4ccc(Cl)cc34)nc3cc(Cl)ccc3c2=O)cc1
CCCCCCCn1c(=O)n(C)c(=O)c2cc(NC(=O)C(C)C)ccc21
c1cncc(CN2CCC3(CCOCC3)C2CNc2cccnn2)c1
CN1CCCC12CCCC2NC(=O)c1cc(C#N)cc(C(F)(F)F)c1
CCc1ccc(NC(=S)NCC(c2cncnc2)N2CCN(c3ccccc3)CC2)cc1
O=C1Nc2ccc([N+](=O)[O-])cc2C1=Cc1c(Br)[nH]c2ccccc12
COc1ccc(OC)c(-c2nnc3sc(-c4cc(OC)c(OC)c(OC)c4)nn23)c1
CCN(CC)CC=CC(=O)Nc1cc2c(Nc3cccc(Br)c3)ncnc2cc1OC1CCCC1
CC12CCC(O)CC1=CCC1C2CCC2(C)C(NC(=O)CC(=O)O)CCC12
CCOc1ccc(NC(=O)C2CCN(C(=O)c3c(C)ncnc3C)CC2)cc1
CC1CN(C(C)CO)C(=O)CCCn2nncc2COC1CN(C)S(=O)(=O)c1ccc(Oc2ccc(Cl)cc2)cc1
CCN1CCN(S(=O)(=O)c2ccc3c(c2)C(=NNC(=S)Nc2ccccc2O)C(=O)N3)CC1
CCn1ncc(CCNC(=O)CN2CCc3ccccc3C2c2cccc(C)c2)c1C
COc1cc(-c2nc(-c3ccncc3)c(-c3ccc(Cl)cc3)[nH]2)cc(OC)c1OC
CSCCC(NC(=O)C(CC1CCCCC1)NC(=O)C(C)NC(C)(C)C)C(=O)O
O=C(NCc1ccccc1)Nc1ccc2c(c1)C(=NO)c1ccccc1-2
Nc1nc(N)c2nc(CNc3ccc(C(=O)NC(CCC(=O)O)C(=O)O)cc3)cnc2n1
CC(=NNC(N)=S)C(C)=NNC(N)=S
CC1=C(CC(=O)O)c2cc(Cl)ccc2C1=Cc1ccc(C(=O)O)s1
NC1=C(N(Cc2ccccc2)NC(=O)c2ccc(S(=O)(=O)N3CCCC3)cc2)C(=O)c2ccccc2C1=O
COc1ccc(OCC2OC(n3ccc(=O)[nH]c3=O)CC2C(=O)NCc2ccc(C(C)(C)C)cc2)cc1
CC(=O)CCCC(=O)OCc1ccc(C)cc1
CC(C)(C)NC(=O)C(c1ccc2c(c1)OCO2)N(Cc1ccco1)C(=O)CCC(=O)Nc1cc(C(C)(C)C)on1
O=C(C1=C(O)C(=O)N(CCCN2CCOCC2)C1c1cccc(Br)c1)c1ccc2ccccc2c1
Cc1cccc(-n2nnnc2SCC(=O)Nc2ccc(N3CCOCC3)cc2)c1C
CC(C)CC(C)C=CCC(C)C(O)CCCC(O)C1CCC(CC=CCCCCCCC(O)CCC2=CC(C)OC2=O)O1
CC(C)(C)OC(=O)N1CCC(CCNc2ncnc3ccc(-c4ccoc4)cc23)CC1
CNc1nc(Cl)nc(NC)n1
CCC1CCCCN1CCCNC(=O)c1ccc(=O)n(Cc2ccc(F)cc2)c1C
CN1CCCCC1COc1nccn2cccc12
OCCN1CCN(C2CC(c3ccc(-c4ccccc4)cc3)c3cccnc32)CC1
Cc1ccc(-c2nc3c(C)ncnc3n(Cc3c(F)cccc3F)c2=O)cc1
Oc1ccc(NC2=Nc3cc(Br)cc4cccc2c34)cc1
N#CC(=Cc1ccc(O)cc1)C(=O)NCCCCCCCNC(=O)C(C#N)=Cc1ccc(O)c(O)c1
O=C1Nc2ccc(O)cc2C1=Cc1cc(Br)ccc1O
COc1ccc(NS(=O)(=O)c2ccc3c(c2)C(=NNc2ccc(C#N)c(Br)c2)C(=O)N3)cc1
CCCN(c1ccc(Cl)cc1)S(=O)(=O)c1ccc(OC)c(C(=O)Nc2ccccn2)c1
CCOc1nc(C)nc2nc(C3OC(COP(=O)(NCC(=O)O)NCC(=O)O)C(O)C3O)nn12
CCC(NCC1Cc2cc(OC)ccc2CN1C)=C1C(=O)CC(c2ccccc2)CC1=O
CCc1nnc(CC)n2c(C)nc(SC)c12
CCN1CCN(S(=O)(=O)c2ccc3c(c2)C(=O)C(=O)N3Cc2ccccc2C(F)(F)F)CC1
CCC(CO)NCCNCCCc1ccccc1
CC1=CC2=NC(=O)C(=Cc3cn(CCN4CCOCC4)c4ccccc34)C(=N)N2O1
CC1(C)CCC2(C(=O)O)CCC3(C)C(=CCC4C5(C)CC(OC(=O)CBr)C(O)C(C)(C)C5CCC43C)C2C1
c1ccc(-c2noc(CN3CCCCC3Cn3cncn3)n2)nc1
CN(C)c1ccc(CC2Cn3c(nc4cc(Cl)ccc43)CN2C(=O)CN2CCCC2)cc1
COc1cc(C)c(OCCCCCCCCCCOP(=O)([O-])OCC[N+](C)(C)C)cc1OC
CCCCCCCCCCCCCCOP(=O)([O-])OCC[N+](C)(C)C
Cc1cc(-c2n[nH]c3cc(NC(=O)NC(CO)c4cccc(S(C)(=O)=O)c4)ncc23)ccn1
COC(c1ccc(Br)cc1)C(C)(C)O
COc1cc(C(=O)c2coc3c(OC)cc(-c4ccco4)cc23)cc(OC)c1OC
CCCn1c(SCC(=O)NCC(C)c2ccccc2)nc2ccsc2c1=O
Cc1ccc(Cl)cc1NC(=O)Cn1cc(C(=O)c2cccs2)c2ccccc21
CC(C)(C)NCCNC(C=S)NC(=O)CNC(C)(C)C
CS(=O)(=O)N(Cc1ccccc1)C(=O)C(N)CN
CC(=O)c1ccc(Nc2cc3cc(Cl)c(OC4CCNC4)c(Cl)c3oc2=O)cc1
Cc1ccc(S(=O)(=O)N2C(C(=O)O)CSC2c2c(F)cccc2Cl)s1
CC1(c2nnc(-c3cccc(C(F)(F)F)c3)o2)CC(c2cccc(OC(F)F)c2)=NO1
NC(=O)c1cnc(NCc2ccccc2)c2cc(-c3ccccc3)sc12
COc1cc(CN)c(C(C)=O)cc1OC
Cc1ccc(S(=O)(=O)N2CCCC2)cc1C(=O)OCC(=O)NC1CCN(C(N)=O)CC1
ONC(=Nc1ccccc1)c1ccccc1F
COc1ccc2cc3[n+](cc2c1)CCc1cc(OC)c(OC)cc1-3
O=C(CNC(=O)N1CCCCCC1)Nc1cc(C(F)(F)F)ccc1Cl
CCOc1cc(C(=O)NC2(C(=O)NC(CC3CCN(C(=O)CC=Cc4ccccc4)CC3)C(=O)NCCc3ccccc3)CCN(Cc3ccc(Cl)cc3)CC2)cc(OCC)c1OCC
Clc1ccc(C(c2ccccc2)N2CCN(Cc3ccc4c(c3)OCO4)CC2)s1
CCc1c(C)nc(Cl)nc1N(C)C1CCCCC1
Cc1nsc(N2CCN(c3ccccn3)CC2)n1
Cc1c2ccccc2nc2nc(NCc3cccnc3)n3cccc3c12
O=C(CC12CC3CC(CC(O)(C3)C1)C2)Nc1ccc2c(ccn2Cc2ccccc2)c1
CC(C)CN1CC([N+](=O)[O-])=C(N(CC(C)C)C(=O)c2ccc(Cl)cc2)N(C)C1
Cc1cc(Br)cn2c(CC(=O)NCC3CCN(Cc4ccc5ccccc5c4)CC3)cnc12
O=[N+]([O-])c1cc(C(F)(F)F)c(CNc2ccc(Cl)cc2)cc1OCc1ccc(Cl)cc1Cl
CC(=O)Oc1ccc(OCc2c(Cl)cc(NC(=O)CCCCCCC(=O)O)cc2Cl)cc1
Cc1ccc(-c2nc3n(c2-c2ccnc(NC4CCCCC4)n2)CC(=O)N(c2ccc(F)cc2)C3=O)cc1
CCCCS(=O)(=O)NC(=O)c1ccc(-c2ccccc2)c(NC(=O)C2Cc3ccccc3CN2C)c1
Nc1ccc2c(Nc3ccc(Br)cc3)ncnc2c1
CC(=O)OC1CC2(O)C(OCc3ccccc3)C3C4(OC(C)=O)COC4CC(OC(=O)C=Cc4ccccc4)C3(C)C(=O)C(OC(C)=O)C(=C1C)C2(C)C
COc1ccccc1-n1c(C)cc(-c2nc3c(N)nccc3[nH]2)c1C
CC(C)C(NC(=O)c1cnccn1)C(=O)N1CC(Oc2ccc3ccccc3c2)CC1C(=O)NC(C=O)CCCN
COc1ccccc1OCCn1c(-c2ccccc2)nc2c([nH]c3cccc(C)c32)c1=O
COc1ccc(C(CC(=O)NCc2ccccc2)NC(=O)COc2ccc3ccccc3c2)cc1OC
COCCOc1ccc(CN(C)c2ncc(NC(C)C)c(-c3ccc4c(c3)OCCO4)n2)cc1C
CCOc1ccc(CCNC(=O)C2CCN(c3noc(C)n3)CC2)cc1OCC
Nc1ncc(-c2ccc(-c3cccs3)cc2)n2c(C3CCC3)nnc12
CC1(CC(=O)NCc2ccc(C(F)(F)F)cc2)COC(c2ncc(-c3cccc(F)c3)[nH]2)OC1
O=C1NC(c2ccccc2O)Nc2c1[nH]c1ccc(Br)cc21
Cn1ccc2c(S(=O)(=O)N3CCCC3)cccc21
O=C1CCCN1C1CCN(CCc2ccncc2)CC1
CC(C)(C)C(=O)OCC1(CO)CC(=Cc2ccc([N+](=O)[O-])cc2)C(=O)O1
CCn1c(SCC(=O)Nc2ccc(C(=O)c3cccs3)cc2)nnc1-c1cccnc1
Cc1ccc(C(=O)CSc2nccn2C)o1
CCOC(=O)CCC(=O)NC(NC(=S)Nc1c(C(C)C)cccc1C(C)C)C(Cl)(Cl)Cl
CC12OOC(C)(SCCCCCOc3ccc([N+](=O)[O-])cc3)C1=C(C#N)C(=O)O2
CCOc1cccc(C=NNC(=O)CCn2c(CSc3ccc(C)cc3)nc3ccccc32)c1O
O=C(C1CC1)N1CC2OCCN(c3cnc(C(F)(F)F)s3)C2C1
COC1CCN(C2=Nc3cc(C(F)(F)F)ccc3Nc3c2nc2n3CCCCC2)CC1
COc1cc2cc(C(=O)Nc3cc(C)ccc3O)[nH]c2c(OC)c1OC
CC(C)CNC(=O)C1(C)CCCN1C(=O)c1cccc2ccccc12
Cc1ncsc1C1=CCn2ncc(CN3CCCCC3)c2C1
COc1ccc(-c2cccc(-n3cc(C(=O)O)c(N)n3)c2)cc1
CCC(O)C(=O)OCC1OC(Oc2ccc(-c3cc4cccc(C)c4o3)cc2)C(OC(=O)C(O)C(O)C(O)C(O)CO)C(O)C1O
NC(=O)C(CC=C(c1ccccc1)c1ccc(-c2ccccc2)cc1)C(=O)O
Cc1c(-c2ccccc2)n(COCCO)c(=O)[nH]c1=O
CNC(=O)c1nn(C)cc1NC(=O)c1nc(C2CC2)cnc1Nc1cncnc1
Oc1c(Br)cc(-c2ccc(F)cc2)cc1C1=NN(c2ccccc2)C(c2cccc(Cl)c2)C1
CC(=O)N1CCN(c2ncc(C(=O)N3CCCC(C(N)=O)C3)s2)CC1
CCCCNCC(O)COc1c2ccoc2cc2oc(=O)ccc12
CCC(CO)N(Cc1cc2cc(C)ccc2[nH]c1=O)C(=O)c1ccc(F)cc1
Cc1nc(C)c2c(n1)OCC2
Nc1c2ccccc2nc(=S)n1Cc1ccccc1
CCOC(=O)C1N=C(c2ccccc2)SC12CCC(C)(C)CC2
CCC(C)C(NC(=O)C(CC(=O)O)NC(=O)C(CCCCNC(=O)CCc1ccc(F)c(F)c1)NC(=O)C(N)CC(=O)O)C(=O)O
CCCCCCCCCCCCCCCNC(=O)Nc1c(C(C)C)cccc1C(C)C
CCCc1cncc(-c2ccc(CN3CC(C(=O)O)C(C(=O)NCCc4c[nH]c5ccccc45)C3)cc2)n1
Cn1c(-c2ccc(C#N)c(Sc3ccccn3)c2)nnc1C1(c2ccc(Cl)cc2)CCC1
COc1cccc(NC(=O)CN(C)CC(=O)Nc2ccc3[nH]c(=O)[nH]c3c2)c1
Cc1ccc(C(=O)CCC(=O)OCC(=O)NC(=O)Nc2cccc(S(=O)(=O)N(C)C)c2)cc1F
CCC(=O)NC1=CC(c2ccco2)=NC1(C)C
CCCCCCNc1ncc2c(n1)CCN(Cc1ccc(F)cc1)C2=O
O=C(Nc1ccccc1)Nc1ccc(-c2nc(Cc3ccc(Cl)cc3)[nH]c2-c2ccncc2)cc1
CC(=O)Nc1ccc(Nc2ccc3c(c2)ncn3C)cc1
O=C(c1ccccc1)N1CCc2c([nH]c3ccccc23)C1c1ccc(F)cc1
O=C1C(c2cccc(O)c2)C(c2ccc(O)cc2)N1c1cc(O)c(O)c(O)c1
Cc1cc(C)c(-c2coc3c(Cn4ccnc4)c(C)ccc23)c(C)c1
COc1ccc(-c2cc(NC(=O)C(F)(F)F)c(-c3ccc(O)cc3)s2)cc1
COc1cc(NC(=O)CSc2nnc(-c3cnccn3)o2)c(OC)cc1Cl
CC1CCC2(C(=O)O)CCC3(C)C(=CCC4C5(C)CCC(OC6OCC(O)C(O)C6OC6OC(C)C(O)C(O)C6O)C(C)(CO)C5CCC43C)C2C1C
CCCc1c(Cc2ccc(-c3ccccc3-c3noc(=O)[nH]3)cc2F)c(=O)n(C2CCC(OCC)CC2)c2ncnn12
NC(=O)C(NC1CCC(c2c[nH]c3ccccc23)CC1)C1CCN(C(=O)C=Cc2cc(F)c(F)c(F)c2)CC1
C=C(c1ccc(C)cc1)n1ccnc1
CCCCOC(=O)NS(=O)(=O)c1sc(CC(C)NC(C)=O)cc1-c1ccc(Cn2c(CCN(C)C)nc3cc(OC)c(OC)cc3c2=O)cc1
C=CCN(C)C1CCC1c1ccccc1
O=C(c1ccc(Cl)cc1Cl)c1ccc(OCCOc2cccc3c(C(F)(F)F)cc(=O)oc23)cc1Cl
O=[N+]([O-])c1ccc(NN=Cc2ccccc2)cc1
Cc1c(Cl)cccc1NC(=O)C1(S(=O)(=O)c2ccc(Cl)cc2)CC1
Nc1nc(N)c2nc(CNc3ccc(C(=O)NC(CCC(=O)O)C(=O)O)cc3)cnc2n1
CC1(C)Oc2cc(-c3ccccc3)cc(O)c2C2CC(O)CCC21
CC(=O)NCC1CN(c2ccc(N3CCn4nccc4C3)c(F)c2)C(=O)O1
Cc1ccc(C(=O)ON2CCOCC2)cc1
Cc1c(CC(N)=O)c2cc([S+](C)[O-])ccc2n1Cc1ccccc1
Cc1coc(C(=O)N2CCCC2c2cc(C(=O)Nc3ccccc3F)no2)c1
CCOC(=O)c1cc(Oc2ccc(C(F)(F)F)cc2)ccc1OC
COc1ccccc1NCCN(C)C
O=C1NC(=S)NC1=Cc1ccc2c(c1)OCCO2
CCN(CC)CCNc1ccc(N=Nc2ccccc2)c2ccccc12
CN1CCCC1CCOc1ccc(C(F)(F)F)cc1C(=O)N=c1sc(C(C)(C)C)nn1C1CCCCC1
Cc1cc(SC2=C(O)OC(CCc3ccc(O)cc3)(C(=O)O)CC2=O)c(C(C)(C)C)cc1S(=O)(=O)NC(C(=O)O)c1ccccc1
Cc1nc(NCC(=O)N2CCN(C)CC2)cc(-c2c(Nc3ccc(F)cc3)nc3ccc(Cl)cn23)n1
CCOc1ccc(NN=C2C(=O)N(CN3CCOCC3)N=C2C)cc1
Cc1cn2c(-c3cnn(C)c3)cnc2c(Nc2cc(CN3CCC(O)CC3)ns2)n1
CC(C)c1ccc(O)c(N2C(=O)c3[nH]nc(-c4ccc5ccccc5c4)c3C2c2ccccc2O)c1
Cc1ccc(Cl)cc1Cc1nc(N)nc(N2CCN(C)CC2)n1
CCCCc1c(C)n(C(=O)CNC(=O)C(C)(C)C)c2ccc(OC)cc12
COc1ccc(OC)c(NC(=O)CC(C)C2CC=CCCCCCC(C(=O)OC3CC(c4ccccc4)OC3=O)CC(=O)O2)c1
CNC(=O)c1cccc2c1C(=O)c1cccc(C)c1C2=O
CCn1nc(C(=O)NCCN2CCN(c3ccccc3S(N)(=O)=O)CC2)c2ccccc2c1=O
COC(=O)C1CCN(C(=O)c2scc3c2OCCO3)CC1
O=C(O)C(Cc1ccccc1)N1C(=O)c2cc3c(cc2C1=O)CCC3
COc1cc(Cl)c(S(=O)(=O)N2CCCC2)cc1OC
Cc1oc2nc(NC(C)C(=O)NC(C)CN3C(=O)NC(Cc4c[nH]cn4)C3=O)nc(N)c2c1C
COC1=C(C(=O)O)N2C(=O)C(CC3CN4CCC3CC4)C2OC1=O
CC12CCC3C(CCC4C(OCc5ccccc5C(F)(F)F)(c5ccoc5)C=CC34CC(=O)O)C1CCC2O
COc1cc2c(cc1OC)C(C)N(C(=O)c1ccn3c1CCCCCCCCC3=O)CC2
NCCNC(=O)Cn1cnc2c(nnn2-c2ccc(Cl)cc2)c1=O
CCOc1ccc(N(CC(=O)NCc2ccc(Cl)cc2)C(=O)CCC(=O)Nc2ccccn2)cc1
Cc1nc(N)nc2c1cc(-c1cncs1)c(=O)n2C1CCCC1
CCCCCCCCCOc1c(OC)cc(NC(C)CCCN)c2nccc(CC)c12
COc1cc(C2c3cc4c(cc3C(NC(=S)NC(=O)c3ccccc3)C3COC(=O)C23)OCO4)cc(OC)c1O
CCOc1ccccc1NC(=O)C1=C(C)Nc2ncnn2C1c1c(F)cccc1Cl
CCCNc1ncc(CN(CCC(F)(F)F)C2CCN(C(C)C)CC2)cn1
CCC(C)C(=O)NC(C)c1ccc(OC2CCN(c3cccc(OC)n3)C2)cc1
COc1ccc(-c2noc(C3CCC(CNC(=O)c4ccccc4)CC3)n2)cc1
Cc1cnc2c(NCCNCCO)nc3cc(-c4cccc(OC5CCN(C)CC5)c4)sc3n12
COCCOc1cccc(-c2nc(-c3cccc(CNC(=O)c4ccccc4)c3)no2)c1
CC(C)C(=O)Nc1cccc(OC(F)(F)F)c1C(=O)c1nc2ccccc2n1CCCN1CCCC1
CCc1nnc(NC(=O)Nc2cccc(C)c2C)s1
COc1cccc(C(=O)Nc2cccc(Nc3cc(Oc4cccc5ccc(C(=O)N(C)C)nc45)ncn3)c2)c1
Cc1noc(-c2ccc(C)c(S(=O)(=O)N3CCc4cc(-c5ncc(Cl)cc5C(F)(F)F)ccc43)c2)n1
O=C1CSC2(C(=O)Nc3ccc(C(F)(F)F)cc32)N1c1ccccc1
O=S1(=O)Cc2nn(Cc3cccc(Cl)c3)c(N3CCOCC3)c2C1
COCCC1CCCN(C(=O)c2cnc(-c3ccccc3F)nc2N)C1
CCCCN(Cc1cc(OC)c(OC)cc1OC)C1CCc2c(O)cccc2C1
CCOc1ccc(CNC(=O)C2=C3C(=O)N(c4ccc(F)cc4)C(c4ccc(OC)c(OC)c4)C(SC)(C2=O)C3=O)cc1
O=[N+]([O-])c1ccc(-c2nnc(-c3ccc(O)cc3)s2)o1
CN(C(=O)C(Cc1c[nH]c2ccccc12)NC(=O)CC(Cc1ccccc1)N1C(=O)c2ccccc2C1=O)C1CCCCC1
Cc1ccc(C(=NC2CCCCN(c3ccccc3)C2=O)NO)c(OCC2CCCCCC2)n1
CC(C)(C)c1cc(OC(=O)CSc2nnc(Cc3cccs3)o2)cc(C(C)(C)C)c1O
COc1cc(OC)c2c(=O)n(CC(=O)O)c(C(=O)O)[n+]([O-])c2c1
CCN(CC)Cc1c(OC)ccc2c1OC=C(c1ccc(O)cc1)C2
CC(=O)OCC12CCC(C)=CC1OC1C(OC(C)=O)C(OC(C)=O)C2(C)C12CO2
CC(CNC(C)(C)C)C(=O)Nc1ccc2c3c(nn2C)-c2c(O)ccc(O)c2C(=O)c13
COc1ccc(C(O)CNC(=O)Cc2ccccc2)cc1
Cc1ccc(C(C)C)c(OCc2ccc(C3(C)NC(=O)N(CC(=O)Nc4cccc(C(F)(F)F)c4)C3=O)cc2)c1
CN1CCCC1=C1C(=O)N(c2ccccc2)c2ccc(Cl)cc21
FC(F)(F)c1cccc(CSc2nc3n[nH]cc3c3nc(-c4ccco4)nn23)c1
O=S(=O)(CC1CC1)NCC1CCCN(CCc2ccccc2)C1
CC(NC(=O)C(Cc1ccccc1)NS(=O)(=O)N1CCOCC1)C(=O)NC(CCCNC(=N)N)C(=O)c1nc2ccccc2o1
CS(=O)(=O)Nc1ccc2c(c1)[nH]c(=O)c1cc(-c3ccc(Cl)cc3)[nH]c12
Cc1c2c(c3c(C)cc(O)c4c3c1C(C)C(C)(C)C4)OCO2
CCCn1nc(CC)cc1C(=O)N1CCC(F)(c2cc(-c3ccc(C#N)cc3)c(C)cn2)CC1
CN1C2CCC1C(C(=O)OCCc1nnn[nH]1)C(OC(=O)c1ccc(Br)s1)C2
Cc1cc(C=CC(=O)c2ccco2)cc(-n2cnnn2)c1
O=C(NNC(=O)c1ccc(I)c2cc[nH]c12)c1cc([N+](=O)[O-])ccc1Cl
CSc1ccc(CNc2ncnc3ccc(-c4c(C)noc4C)cc23)cc1
CC1=CC2Cc3nc4cc(Cl)ccc4c(NCCC[n+]4ccccc4)c3C(C1)C2
C=C(CO)C1CC(=O)c2c3c(cc4c5c(n1c24)C1(C)C(CCC2C(C)(CO)C(O)CCC21C)C5)C1=CC(C)(C)OC(C)(C)C1C3O
CCCCS(=O)(=O)NCC1(O)CCN(C(=O)c2cc(C)nc3ccccc23)CC1C
COCOCCn1cc(CN2CCCC(c3ccccc3)C2CNC(=O)c2cccc(C)c2)cn1
O=C(C=Cc1ccc(Cl)c(Cl)c1)NC1CCC(CCN2CCC(c3c[nH]c4ccccc34)CC2)CC1
C#CC12C(=O)C3(OC(C)=O)C(C)C4OC5(C4O)C(O)C(OC(=O)c4ccccc4)C(C)(O)C5C3C(O)C1(C)C(C)C=C1C(C3(C(C)(O)O)CCC(C)O3)CC(OC(=O)c3ccccc3)C12C(C)O
C#CCN(Cc1ccc2[nH]c(C)nc(=O)c2c1)c1ccc(C(=O)NC(CCC(=O)O)C(=O)O)cc1
COc1ccc(-c2ccc3c(n2)CNC(CO)C3)cc1OC
COc1cc(OC)c2c(=O)oc(-c3ccoc3)cc2c1
CCN(C(=O)COC(=O)c1cccc(O)c1)C1CCS(=O)(=O)C1
Cc1nc2ccccc2n1C(C#N)c1ccc(-n2ccnc2)cc1
Cc1ccc(Cc2cc(C)c(NC(=O)C(C)(C)NC(=O)c3ccc4c(C5CCCC5)c(-c5nnn[nH]5)n(C)c4c3)c(C)c2)cn1
CCC(C)C(NC(=O)C(C)NC(=O)C(C)CC(O)C(N)CC(=O)Nc1ccc(O)cc1)C(=O)NC(C)C(=O)NC(C)C(=O)NCCC(N)=O
CC(C)c1ccc(C=CC(=O)NNC(=O)c2ccc(OCC(=O)c3ccc(Cl)c(Cl)c3)c(N)c2)cc1
COc1ccc(Cl)cc1NC(=O)COC(=O)Cn1cnc2c(c1=O)SC(C)C2
COc1ccccc1C=C1SC(=S)NC1=O
Cc1cc2c(cc1C)[n+]([O-])c(SCC(=O)c1ccc(F)cc1)c(C#N)[n+]2[O-]
O=c1nc(-c2ccccc2O)[nH]c2ccccc12
CC(C)CC(C(=O)NC(C(=O)O)C(C)O)N1C(=O)NC(Cc2ccccc2)C1=O
CC1CCCCOC(CN(C)Cc2ccc(OCCN3CCOCC3)cc2)C(C)CN(C(C)CO)C(=O)c2cc(NS(=O)(=O)c3ccccc3)ccc2O1
CNCCn1ccc2ccc(NC(=N)c3cccs3)cc21
COc1c(C)cc(-c2noc(-c3c(C)[nH]c4ccccc34)n2)cc1C
CCCCCCCCCCOc1ccc(C2=NN(C)C(=O)C3CC=CCC23)cc1
CN1CCOC(CNC(=O)c2cnc3ccc(F)cc3c2)C1
COC1C(OC(=O)c2ccc(F)cc2)CC2OC1(C(F)(F)F)N1C3C4=CC5=NN3C(C)(C2COC(C)=O)C5(C)C41C
CCC12CCCCC=CC(O)C(O)CC(=O)OC1C1OC1C(O)C2
CC(=O)OCC1C(OC(C)=O)C(OC(C)=O)OC(OC2CC(OC(C)=O)C(OC(C)=O)OC2COC(=O)COC2OC3OC4(OC(C)=O)CCC5C(C)CCC(C2C)C35OO4)C1OC(C)=O
Nc1ncc(-c2ccccc2Oc2cnc(OC(C(F)(F)F)C(F)(F)F)nc2)cn1
CCCC(=NOCC(N)=O)c1ccc(C(F)(F)F)nn1
COc1nc(C(F)(F)F)cnc1NS(=O)(=O)c1ccc(NC(=S)NCCCOCc2ccco2)cc1
Cc1cc(F)ccc1C1CC(=O)C(NC(N)=S)C(=S)N1C
CC(C)CC(=O)NC(C(=O)NC(CC(C)C)C(=O)NC(CC(C)C)C(=O)NC(C(=O)NC(CC(C)C)C(=O)NC(C(=O)NC(C)C(=O)OCc1ccccc1)C(C)C)C(C)C)C(C)C
CC(C)(O)C1(c2cc(F)c3c(c2)OCC(CCc2ccc4ccccc4c2)C3O)CCN(Cc2ccccc2)C1
Cc1[nH]n(-c2ccccc2)c(=O)c1C=NNC(=S)Nc1ccccc1
CCCCCOc1ccc2c(=O)c(-c3ccc(OCC(=O)O)cc3)coc2c1
Cc1ccc(N(Cc2nc(-c3ccc(F)cc3)no2)C(=O)c2ccco2)cc1
Cc1ccc(Cl)cc1N1CCN(Cc2coc(-c3ccc4c(c3)OCCO4)n2)CC1
COc1ccc(S(=O)(=O)NCCCN2CCN(c3ccccc3OC)CC2)cc1
CCNCC(O)c1cc(O)ccc1O
COc1ccc2c(c1)sc(=O)n2CCCNCCCCCCNC1CCC2(CC1)SCCS2
O=C1CN(C(=O)CN2C(=O)N(c3ccccc3)C=CC2c2ccccc2)c2ccccc2N1
Nc1ccc2c(C3CCCCC3)c(-c3cscn3)n(Cc3ccccc3)c2n1
O=C(COC(=O)c1ccc([N+](=O)[O-])o1)NNC(=O)c1ccncc1
CCCCCCCCCc1c(C(=O)O)cn(CCc2ccc(OCCCCCC)cc2)c1C(=O)O
COc1ccccc1C(=O)NC(=O)Nc1ccc(-c2nc3ccccn3c2CN2CCCCC2)cc1
C=CCc1cccc2cc(C(=O)NCC3CCCO3)c(=O)oc12
COc1cccc(-c2cnc3c(C(F)(F)F)cccc3c2)c1
CCc1n[nH]cc1Oc1ccc(S(=O)(=O)Nc2ccc(CCN3CCN(C)CC3)cc2)cc1
N=C(N)NCCCC(N)CC(=O)NO
CCCCCNCc1ccc(-c2ccc(CN3CCN(c4ccc(O)cc4)CC3)cc2)cc1
Clc1ccc(-c2[nH]ncc2-c2ccncc2)cc1
CC1(C)CCC2(C(=O)O)CCC3(C)C(=CC(=O)C4C5(C)CCC(OC6OC(CO)C(O)C(O)C6O)C(C)(C)C5CCC43C)C2C1
Cc1ccc(C2CC(c3cccc(CNS(=O)(=O)c4ccccc4C(F)(F)F)c3)=NN2c2ccc(Br)cn2)cc1
CN(C(=O)c1sccc1CNC(=O)c1cccnc1)C1CCCCC1
COc1cc2c(cc1OC)CC(=O)N(CCCN(C)S(=O)(=O)c1ccc(-c3ccccc3)cc1)CC2
N#Cc1ccc(Cn2cnnc2SCc2cccnc2)c(Br)c1
CCn1cnc2c(N3CCC(C(=O)N(C)C)C3)nc(N3CCOCC3)nc21
CCC(=S)NCC1CN(c2ccc(N3CCNCC3)c(F)c2)C(=O)O1
CN1CCN(C(=O)Oc2ccccc2)CC1
O=C(C=Cc1ncccc1[N+](=O)[O-])C=Cc1coc2ccccc2c1=O
O=C(O)c1ccccc1CC(Cc1cc(Br)ccc1F)C(=O)O
CCN(C=C(NC(=O)c1cccc(S(=O)(=O)N2CCCC2)c1)C(=O)O)CC
CCCCNC(=O)COc1ccc(C(=O)c2cccc(Cl)c2)cc1Cl
CCn1c(N)cnc1C1CCCN(C(=O)c2ccc(OC)nc2C)C1
COc1ccc(CNC(=O)c2cc(Sc3ccc(Cl)cc3)nc(N)n2)cc1
Cn1nnnc1-c1nc(CN2CCOCC2)co1
CC1CCC2(C(=O)O)CCC3(C)C(=CCC4C5(C)CCC(O)C(C)(CO)C5CCC43C)C2C1C
CC(O)(CNC1CCCCCCC1)COc1ccc2c(=O)c(-c3ccccc3)coc2c1
COC(=O)C=C1C(=O)CC2c3ccccc3C(=O)C12
Cc1ccc(C(=O)NC(C(=O)NNC(=O)c2ccc(S(=O)(=O)N3CCOCC3)cc2)C(C)C)cc1
COc1cccc(NC(=O)C(=Cc2cccc(O)c2)NC(=O)c2ccco2)c1
CCn1cc(C=C(NC(=O)c2ccccc2)C(=O)NCCCN2CCOCC2)c2ccccc21
CC(=O)NC1=NN(C(C)=O)C(c2cc3ccccc3s2)S1
COc1ccc2c3c(c(C)c4ccnc(N)c4c13)C=C2
O=C(O)c1cc(-c2ccc(F)cc2)n(-c2ccc(S(=O)(=O)c3ccccc3)cc2)n1
O=c1cc(Nc2ccc(N3CCOCC3)cc2)c2cccc(Br)c2[nH]1
CC(Nc1c(O)c(=O)c1=Nc1ccccc1)C(C)(C)C
O=C(c1ccccc1OCCCCN1CCN(c2ccccc2)CC1)N1CCOCC1
CC(=O)N1N=C(c2ccc(O)cc2O)CC1c1ccc(O)cc1
CCOC(=O)c1cccc(NC(=O)CSc2nnc(C3CC3)n2C2CC2)c1
COc1ccc(-c2nc(CN3CCCC(C)C3)co2)cc1
CN(C)CCOc1ccc(C2CCc3ccccc3C2NC(=O)C(C2CC2)n2c(-c3ccccn3)nc3ccccc32)c(O)c1
N#Cc1c(NC(=O)c2ccccc2)nsc1-c1ccncc1
CCc1noc(C)c1C(=O)N(C)Cc1ccc(OC)cc1
CCCCc1ccc(C(=O)Nc2ccsc2C(=O)OC)cc1
COc1cc(C2CC(NCc3ccccc3)c3ccc(OCCN(C)C)cc32)ccc1O
NC(Cc1ccc(O)cc1)C(=O)NC(Cc1ccccc1)C(=O)NC(CCC(=O)O)C(=O)O
CC(=O)NC(Cc1c[nH]cn1)C(=O)NC(CC1CCCCC1)C(=O)NC(CCCNC(=N)N)C(=O)NC(CCCNC(=N)N)C(=O)NC(Cc1c[nH]c2ccccc12)C(N)=O
OCC1OC(Oc2ccc(-c3cncc(-c4n[nH]c5ccccc45)c3)cc2)C(O)C(O)C1O
CN1CCC(c2c[nH]c3ccc(Nc4nc(-c5cnn(C6CCN(C(=O)CO)CC6)c5)cs4)nc23)CC1
COc1ccc(OCC(=O)Nc2cccc3ccccc23)cc1
COc1ccc(-c2cc(N(C)C)sc2-c2ccc(O)cc2)cc1
COc1cc(COC(=O)c2ccc(Cl)c(NC(=O)c3cc4cc([N+](=O)[O-])ccc4o3)c2)cc(OC)c1
Cc1oc(-c2ccccc2)nc1CCN1CCN(C(=O)NCc2ccc(Cl)cc2)CC1
CNC(CS)C(=O)NC(CC(C)C)C(=O)NC(CCC(=O)O)C(N)=O
O=C1NC(=O)c2c1c1c3ccccc3[nH]c1c1c2c2cccc3c2n1CCCC3
Cc1cccc(Oc2ccn(C3OC(CO)C(O)C(O)C3F)c(=O)n2)c1
COc1cccc(-c2ccc(-c3csc(N4CCCNCC4)n3)s2)c1
NC(=O)c1cccc2c1C(=O)N(C1CCNCC1)C2
Cc1ccc(CC(=O)OCC(=O)N2CCCC2=O)cc1
COC(=O)C(NC(=O)C(C)N1CCC(Oc2ccc(C(F)(F)F)cc2)CC1)C(C)C
O=C(c1cc2cccc(N3CCNCC3)c2o1)N1CCN(c2ncccc2F)CC1
CC(=O)NCc1ccc(OCC2Cc3cc(OCC(C)(C)NC(C)=O)ccc3O2)cc1
O=c1cc(-c2ccc(O)c(O)c2)oc2ccccc12
CC=C(NC(=O)C1CC1(C)C)C(=O)O
O=C(c1cccc(N2CCOCC2)c1)N1CCc2ncccc2C1c1ccc(F)cc1
CCCCCCCCCCCCCCC(=O)N1CCCCCCC1
O=C(Oc1ccn(-c2ccccc2)n1)C1(c2ccccc2)CCC1
CSc1ccc(-c2[nH]c3ccccc3c2CC(N)C(=O)O)cc1
CCOP(=O)(OCC)C(O)C(CC1CCCCC1)NC(=O)C(Cc1ccccc1)NS(=O)(=O)Oc1ccc([N+](=O)[O-])cc1
O=[N+]([O-])c1cccc(-c2c(CO)cc(-c3ccc(Cl)cc3)n2S(=O)(=O)c2ccccc2)c1O
O=C(O)CCC(O)c1ccc(Oc2ccccc2)cc1
CC#CCCn1c(N2CCN(C(=O)OC(C)(C)C)CC2)nc2c1c(=O)n(Cc1ccc(Cl)cc1)c(=O)n2C
OCC1OC(n2cnc3c(Br)ccnc32)C(O)C1O
CN(CC(=O)Nc1ccc(F)cc1)Cc1nc(=O)c2cccnc2[nH]1
N=C(N)c1ccc(CCCC(=O)Nc2cccc(C(=O)NCC(=O)NC(CC(=O)O)c3ccccc3)c2)cc1
O=C(Nc1ccc(C(=O)NO)c(O)c1)Nc1ccc2cc3ccc(=O)oc3nc2c1
CCCCN(C(=O)COC(=O)CN1C(=O)NC2(CCCCCC2)C1=O)c1c(N)n(CC(C)C)c(=O)[nH]c1=O
CCCC(=O)Nc1cc(-c2c(I)ccc3ccccc23)c[nH]c1=O
Cc1c(NC(=O)C2CC2)sc2[nH]c(C(F)(F)F)nc(=O)c12
COC(=O)CO
CCOc1ccc(-c2cc(-c3cc(OC)c(OC)c(OC)c3)c(CN=C(N)c3ccc([N+](=O)[O-])cc3)s2)cc1O
Cc1cc(C(=O)N2CCCC3(CCN(Cc4ccncc4)CC3)C2)[nH]n1
O=C(NCc1ccc(F)cc1)Nc1cnn(CCN2CCCC2)c1Br
O=c1nc[nH]c2c1ncn2CCCCCP(=O)(O)S
Cc1noc(C)c1-c1cccc2c1c(SC1CNC1)c1n2CCC1C
CN(C)CCCCOc1ccc2c(-c3ccccc3)nc(-c3ccccc3)nc2c1
CCN(C)Cc1nnc2n1CCCN(Cc1ccc(C(F)(F)F)nc1)C2
[C-]#[N+]C1=CCC(C2C(C(=O)OC)=CCC(C)C2C(=O)OC)CC1
OC1CC(N2CCCCCC2)C(O)c2ccccc21
CCCCC12CN3CC(C)(CN(C1)C3c1ccc(Cl)cc1)C2=O
CCCCC(NC(=O)C(CO)NC(=O)C(CCCNC(=N)N)NC(C)=O)C(=O)NC(CCCNC(=N)N)C(=O)NC(Cc1ccccc1)C(=O)NCc1cccnc1
CCOc1ccccc1N=C1Nc2ccccc2C1=NNC(C)=O
O=C(COCc1ccccc1)NCCNC(=O)c1cc[nH]n1
CC(=O)OC1CC2C(C)(C)C(=O)CCC2(C)C2CCC3(C)C(c4ccoc4)OC(=O)C4OC43C2(C)C1OC(C)=O
COc1ccc(-c2nn3c(-c4cncs4)nnc3s2)cc1
CN(c1ccccc1)C1CCN(c2ccccc2)C1=O
Cn1cc(S(=O)(=O)N2CN(c3nccc4ccccc34)c3nc4ccccc4nc32)cn1
CN1CCC(Nc2ccc(F)c(N3CCC(NC(=O)N4CCc5c([nH]c6ccc(Cl)cc56)C4c4ccc(O)cc4)CC3)n2)CC1
O=C(Nc1cccnc1)c1cc(-c2ccc3c(NC4CCC4)ncnc3c2)ccn1
COc1ccc(Nc2nc(NCc3cccnc3)nc(-c3ccc(OC)cc3)n2)cc1
Clc1nc(OC2CCN(C3CC3)CC2)nc(NCc2ccccn2)c1Cl
OCCCC1CCC(COc2nc3c(s2)CCNC3)O1
O=C1NC(=O)N(CC2CCCCC2)C1Cc1c[nH]c2ccccc12
Cn1c(=O)c2c(ncn2CC(=O)NC2CCCC2)n(C)c1=O
COC(=O)C(c1ccccc1OC)N1CCOCC1
CCCCN(C(=O)Nc1ccc(C(=O)O)cc1)C1CCC2C3CC=C4CC(OC(C)=O)CCC4(C)C3CCC21C
CC(C)CC(NC(=O)C(Cc1c[nH]c2ccccc12)NC(=O)C(CC(=O)NC(CCCNC(=N)N)C(=O)O)Cc1ccccc1)C(O)CC(C(=O)NCC(N)=O)C(C)C
Cc1ccc2c(N3CCN(CCNC(=O)c4cccc5c(=O)c6ccccc6[nH]c45)CC3)cccc2n1
Cc1nc([N+](=O)[O-])cn1CCCNc1ccc2ccccc2n1
CCCCCC#CC#CC#CCCC#CC(O)C(=O)O
CC(Cc1c[nH]c2ccccc12)(NC(=O)OC1C2CC3CC(C2)CC1C3)C(=O)NC(Cc1ccccc1)C(=O)NC1CCCCC1
C=C1C(O)CC2C(C)(COC(C)=O)CCCC2(C)C1CCC(C)C1CC(c2ccoc2)=NO1
CC(=O)Oc1ccc2c(c1-c1cc(C3CCCCCC3)n(CC(=O)Nc3cccc(C(=O)O)c3)n1)OCO2
CCCCNC(=O)C1(CC)CCCCO1
CC(=O)Nc1nnc(CCSCc2nc(-c3ccccc3)c(-c3ccccc3)o2)s1
CC(C)N(Cc1cnc2ncsc2c1)CC1CCCN(CCc2ccccc2)C1
O=C(c1ccc(F)cc1)c1cnc(Nc2cc(-c3ccccc3)[nH]n2)s1
CCOC(=O)C1=C(C)N=c2sc(=Cc3cc(OC)c(O)c(OC)c3)c(=O)n2C1c1cc(OC)c(OC)c(OC)c1
CN(C)CCN(CC(O)c1ccc2c(c1)OCCO2)C(=O)c1ccc(C#N)c2ncccc12
CN1C2CCC1CC(OC(=O)C(CO)c1ccc(Cl)cc1)C2
N=C(N)Nc1cc(O)c(Sc2ccccc2)cc1C(=O)Nc1ccc(C(=O)O)cc1
COc1ccc(N2CCN(Cc3nc(-c4ccccc4F)no3)CC2)cc1
C1=CCC2C(C1)C(c1cccc(-c3ccc4c(c3)OCO4)c1)NC2C1CC1
C=CCOC(=O)c1sc(=S)n(CC=C(C)C)c1C
COc1cc2c(cc1OC)-c1n[nH]c(-c3cc(F)cc(F)c3)c1C2
Cc1ncsc1C(=O)N1CCC(=O)N(C(COCc2cccc(Cl)c2)Cc2ccccc2)CC1
O=C(CCC(=O)Nc1cccc(Br)c1)NN=Cc1ccccn1
O=C(NCC1CCCO1)C(=O)NC12CC3CC(CC(C3)C1)C2
COc1ccc(C2SC(c3ccc4c(c3)NC(=O)CO4)=NN2C(C)=O)cc1OC
CN1C(=O)NCC1C(=O)NC(Cc1ccc(-c2ccccc2)cc1)C(=O)O
CC(C)NCC(O)CON=C1CCC(c2ccccc2)N(C)C1
CC(C)(C)NC(=O)C1CC(OCc2ccccc2)CCN1CC(O)C(NCc1ccc2ccccc2c1)c1ccccc1
COc1cccc(CNC(=O)CCn2c(=O)c3cccn3c3ccccc32)c1
COc1ccc2[nH]c(=O)c(CN(C)Cc3ccc(Cl)cc3)cc2c1
CCn1c(=O)c2c(nc3n2CCCN3Cc2ccc(Cl)cc2)n(C)c1=O
Fc1ccccc1Nc1nccn2c(C3CCCCC3)nc(-c3ccc(Oc4ccccc4)cc3)c12
NC(=O)N1c2ccccc2CC1COc1ncnc2c1ncn2C1OC(CO)C(O)C1O
OCCCn1cc(-c2nc3cc(F)ccc3o2)c2ccc(F)cc21
NC(=O)c1ccc(C2=NOC(C(=O)Nc3cccc(-c4ccccc4)c3)C2)cc1
Cc1nc(SCC(=O)N2CCc3ccccc32)c2oc(-c3ccc(F)cc3)cc2n1
C=CCCCCCNC(C)=O
Nc1ncc(-c2ccc(C(F)(F)F)cc2)nc1C(=O)Nc1ccc2c(c1)OCCO2
O=C(SSC(=S)N1CCCC1)N1CCCC1
Cc1noc(C)c1CNCC1CCOc2ccc(-c3ccn[nH]3)cc2C1
CCCC(=O)c1cc(C(=CCCCCC(=O)O)c2cc(C(=O)OC)c(OC)c(C(=O)OC)c2)cc(NC(=O)c2ccc(C)cc2)c1O
NC(CC(=O)c1ccc(O)cc1)C(=O)O
CC12Cc3cnn(-c4ccc(F)cc4)c3C=C1CCC1C2C(O)CC2(C)C1CCC2(O)C(=O)CSc1nc2ccccc2s1
CC(C)CN(C(=O)c1cccs1)C1CCNC1
Cc1cc(NC(=O)CN2CCCC2=O)no1
COCCCn1c(CN2C(=O)C(=NOCc3ccc(Cl)cc3)c3ccccc32)nc2ccccc21
CCN(c1cc(C(=O)NC2CC2)cc2c1OCCO2)S(=O)(=O)c1ccc(OC)cc1C(F)(F)F
Cc1ccc(NC(=O)OCc2ccccc2)c(C)c1
CCOC(NC(=O)NCC(C(C)C)N1CCOCC1)C(c1ccccc1C)N(C)C
Cc1c(C(=O)NC2CC2)nn(-c2ccc(Cl)c(Cl)c2)c1-n1ccnc1
NC1C(=O)N(O)c2cc(-c3c[nH]nn3)ccc2-c2ccccc21
Cc1nsc(C(=NNC(=O)c2ccncc2)c2ccc(O)cc2)c1C
COc1cccc(C=NNC(=O)C(C)NN=CC(C#N)=Cc2ccccc2O)c1
Cc1c(C#N)c(=O)n(C)c(=O)n1-c1ccccc1
CC1(C)C2CCC1(CS(=O)(=O)N1CCC3(CCc4ccccc43)CC1)C(NC(=O)C1CCOC1)C2
CCOc1ccc(C=CC(=O)c2ccc(O)c(OC)c2)cc1OCC
COCC(=O)NC(C(=O)N1CCCC(O)(c2ccc(S(C)(=O)=O)cc2)C1)C(C)C
COC(=O)c1cc(OC)ccc1NC(=O)c1sc2ccc(Cl)cc2c1Cl
COC(=O)c1ccc(CCNC(=O)c2ccc(Oc3ccccc3)cc2)cc1
Cc1ccc(-c2ccncc2-c2cc(Br)c(O)c(Br)c2)cc1
Cc1ccc(C2CC(c3ccc(Cl)cc3)=NN2C(=S)Nc2ccccc2)cc1
CNc1ncc(-c2cnc3sc(C(=O)NC4CCCCCC4)cc3c2)cn1
COc1ccccc1OCc1cc(C(=O)NCC2(c3ccco3)COC2)no1
COc1ccc(S(=O)(=O)N2CCOCC2)cc1C(=O)N1CCCCC1
CC(O)C(=O)N(C(=O)C1Cc2cc(Cl)ccc2O1)C1CCN(Cc2ccccc2Cl)CC1
Cc1ccc(S(=O)(=O)NC2CC(=O)N(c3ccc(O)cc3)C2)cc1
Cn1c(C(C(=O)COc2ccccc2F)C(=O)NC(C)(C)C)nc2ccccc21
CC=C(C)C(=O)OC1OC(CO)C2CC(C)(O)C(O)C3C(O)C4(C)OCC1(O4)C23O
CCOc1ccc(-c2nc(CN3CCN(c4ccc(OC)cc4)CC3)co2)cc1
N#Cc1c(F)c(C#N)c(Nc2ccccc2C(F)(F)F)c(C#N)c1F
CCOc1ccc(CN2CC(C(=O)NC3CCCCC3)CC2=O)cc1
CC(C)c1nn(-c2ccccc2)c2c1C(c1cc3ccccc3oc1=O)C1C(=O)OC(C)(C)C1=N2
CCC(=O)OCC(=O)OC1(C(=O)SCF)CCC2C3CCC4=CC(=O)C=CC4(C)C3C(O)CC21C
COc1ccc(C)c(-c2nn(-c3ccc(Br)cc3)cc2C=C2SC(=S)N(CCCN(C)C)C2=S)c1
CCC(C)C(=O)NC(Cc1c[nH]c2ccccc12)C(=O)O
CC(C)CCn1nc2cc(-n3cccc3)ccc2c1OC(=O)C(C)C
COc1ccc2nc(N=Nc3ccccc3)sc2c1
COc1cccc2cc(C(=O)OC3CC4CCC(C3)N4C)oc12
CC(CO)N1CC(c2nnc3n2CCN(C(=O)c2ccn(C)n2)C3)C1
COc1cc(O)c2c(c1)C(=O)OCCCCC=CCCC(C)OC2=O
Cc1cccc(S(=O)(=O)N2CCCC2C(=O)Nc2ccc(-c3cccc(NC(=O)CCCOc4cccnc4)c3)cc2F)c1
COc1ccc(-c2ccc(S(=O)(=O)NC3CCN(Cc4ccccc4)C3=O)cc2)cc1
Cc1cccc2c1Oc1c(C)cc(O)cc1O2
O=C1c2nc(C3CC3)nc(-c3ccco3)c2C(=O)N1c1ccc(Br)cc1
CC1CC(=NNc2ccc(F)cc2F)CC(C)(C)C1
CCS(=O)(=O)Nc1ccc2c(c1)n(Cc1ccc(C(=O)NC)cc1)c(=O)c(=O)n2C
CN1CCN(Cc2cc(C(F)(F)F)c(Cl)c(C(F)(F)F)c2)CC1
CCOc1ccc(S(=O)(=O)NCc2ccc3c(c2)OCO3)cc1NC(=O)COC(=O)c1ccc(OC)cc1OC
O=S1(=O)C=C(Nc2ccc(I)cc2)c2ccccc21
CC(Cc1ccccc1)NC(=S)N1CCN(c2ccc(F)cc2)CC1
CC(C)C1C(=O)Nc2nc(-c3ccccc3)nn21
C=C(C)C1CC2=C(C)CC(OC(C)=O)C(C)(CC3C=C(Cl)C4CCC(C)(O)C(O)C(O)C4C(OC(C)=O)C3(C)C)C2(C)CS1
Fc1ccc(-c2csc(-c3c(F)c(F)cc(F)c3F)n2)cc1
CN(CC(=O)Nc1cc(C(F)(F)F)ccc1N1CCOCC1)C(=O)c1csc2c1CCCC2
CC(C)c1nsc(NCC2CCCN2C(=O)c2cccc(Cl)c2Cl)n1
O=C1CC(c2ccc(OC3OC(O)C(=O)C(O)C3O)c(O)c2)C(=O)c2ccc3c(c21)C(=O)CC3O
CCN(CC)c1ccc2c(C#N)cn(CCNC(=O)C3CSC4(N3)C(=O)Nc3ccccc34)c2c1
Cc1noc(-c2ccccc2-c2ccc(F)cc2)n1
CCCCCCCCC(NC(=O)c1ccccc1)C(=O)NC(Cc1c[nH]cn1)C(=O)NC(CCCCN)C(=O)NCC(=O)NC(Cc1ccccc1)C(=O)O
CCCc1ccc(OCC(=O)Nc2cc3c4c(c2)CC(=O)N4CCC3)cc1
CN1C(=O)C2CC(NC(=O)c3ccc(F)cc3)C(=O)N2c2ccc(F)cc21
O=C(CNc1ccnc2cc(Cl)ccc12)Nc1cccnc1
FC(F)(F)c1cccc(OCCCc2c[nH]cn2)c1
Nc1ccccc1NC(=O)c1ccc(CNC(=O)CCc2ccccc2)cc1
O=C(NC1CCCCC1)c1ccc(CNC(=O)c2ccc(Br)o2)cn1
CC(=O)c1ccc(N2CCN(C(=O)c3sc4ccccc4c3C)CC2)cc1
Cn1c(O)cc(=O)nc1SCC(=O)NN
Oc1cccc(NCc2ccc(F)cc2)c1
COc1cc(C=C[N+](=O)[O-])cc(OC)c1OCC(=O)NCc1ccc(F)cc1
O=C(OCCOc1c(-c2ccc(O)cc2)oc2ccccc2c1=O)c1ccc(O)cc1
Cc1cc(S(=O)(=O)NCc2ccc(F)cc2)c(C)s1
CCn1c(Cc2ccc(C(=O)OCc3ccccc3)nc2)nnc1SC
CC(C)(C)OC(=O)N1CCC(C(=O)Nc2ccc3nc(SCCNC(=O)C(C)(C)C)sc3c2)CC1
CC(NC(=O)CNC(=O)C(NC(=O)C(Cc1ccc(O)c(O)c1)NC(N)=O)C(C)C)C(=O)O
Cc1cc(Cl)ccc1-c1cc(C(=O)NCCn2nnc3ccccc32)[nH]n1
CCN(CC)S(=O)(=O)c1ccc(C)c(NC(=O)c2ccc(-n3cnnn3)cc2)c1
COC(=O)CC1COc2cc(Oc3c(Cl)c(-c4cnn(C)c4)nn3C)ccc21
Cn1ccc2c(-c3ccnc(Nc4ccc(N5CCOCC5)cc4)n3)ccnc21
ON=Cc1c(=S)[nH]cc2ccccc12
COc1ccc(C(NC(=O)c2cncs2)C(=O)CCC(=O)NCc2ccc(OC)cc2OC)cc1
COc1ccccc1NC(=O)CCC(=O)NNC(=O)C(O)C(C)C
CCN1CC(C(=O)NCc2ccco2)N(C2CCN(C3(C)CC3)CC2)S1(=O)=O
COc1ccc(-c2ccc(CC(NC(=O)COCC(F)(F)F)C(=O)NC(COCC(F)(F)C(F)F)c3nnc(Cc4ccccc4)o3)cc2)cc1
Cc1ccc(C)c(NC(=S)NC(=O)c2cccnc2)c1
O=C(O)C(O)=CC(=O)c1ccccc1Cl
O=[N+]([O-])c1ccc(C=C2N=C(c3ccccc3)C(c3ccccc3)=N2)cc1
CN1CCN(C(=O)c2cc3cccc(O)c3[nH]2)CC1
C#CCN(Cc1ccc2[nH]c(C)nc(=O)c2c1)c1ccc(C(=O)NC(CCC(=O)O)C(=O)O)c(F)c1
Cc1cc(C(F)(F)F)n2cc(-c3ccc(C(C)C)cc3)nc2n1
CCS(=O)(=O)c1ccc(Oc2nccc(-c3ccc(N4CCNC4=O)c(C#N)c3)n2)cc1Cl
Cc1ccccc1NC(=O)CC(CCl)c1ccco1
O=c1c(-c2ccc(O)cc2)coc2cc(O)cc(O)c12
CCn1c(=O)c(C(=O)N2CCN(c3ncccn3)CC2)c(O)c2ccccc21
O=C1CCc2ccc(OCCOC(=O)c3ccccc3)cc2N1
COc1ccc(S(=O)(=O)N2CCCC2C(=O)NC(C)CNC2CCCCC2)cc1
CC1(C)NC(N)=NC(=N)N1OCCCSc1nnc(-c2ccccc2)o1
CN(C)CCNc1cccc2[nH]c3c(c(=O)c12)CCCC3
COc1ccc(OC)c(S(=O)(=O)NCC(c2ccco2)N2CCN(c3ccccc3F)CC2)c1
O=C(Nc1ccc(Cl)cc1)c1c(NCc2cccnc2)sc2c1CCCCC2
COP(=O)(O)COCCn1cnc2c(N)ncnc21
COc1ccc(C=NNC(=O)c2ccc(CNc3ccc([N+](=O)[O-])cc3)cc2)cc1
CC(=O)c1ccc(N2CC3(CN(C(=O)CO)CCO3)C2)c(-c2ccsc2)c1
O=C(NCc1ccccn1)c1ccc(CS(=O)(=O)c2ccc(Br)cc2)o1
CCOc1cccc(C(CO)CO)c1
CCNC(=O)C1OC(n2cnc3c(NC(=N)c4cccs4)nc(Cl)nc32)C(O)C1O
Cc1ccc(S(=O)(=O)N(C)c2cc3c(c(C(F)(F)F)c2)OC(C)(CC(=O)O)CC3)cc1
CN1CCC2(CCCN(C(=O)Nc3cccc(Cl)c3)C2)C1
COC(=O)CN1C(=O)C(CCOc2ccccc2)Oc2ccc(Cl)cc21
CCCN(CCN1CCN(c2cccc3ccccc23)CC1)C1CCc2nc(N)sc2C1
CC(C)CC(=O)NCC1CN(c2ccc(-n3cnnn3)c(F)c2)C(=O)O1
C=CCC(CC(=O)NC(C)C(=O)NC(CO)C(=O)O)NC(=O)CNC(=O)C(CC(C)C)NC(=O)C(=O)NC1CCCCC1
CNCCCn1c2c(c3ccc([N+](=O)[O-])cc3c1=O)C(=O)c1ccccc1-2
CCN(c1ccc(C(=O)NC(CCC(=O)O)C(=O)O)cc1)c1ccc2[nH]c(C)nc(=O)c2c1
O=C(NCCCn1c(O)c(Cl)cnc1=O)c1cccc(C(=O)N2CCC(N3C(=O)CCc4ccccc43)CC2)c1
CN1N=C(c2cccc(F)c2)CC1c1cccc(OCCCCNCc2ccccc2)c1
O=C(CNC1CC1C(c1ccccc1)c1ccccc1)NCCc1c[nH]c2ccccc12
Cc1c(C)n2c3c(cccc13)-c1cc(O)c3cc1CC2C(C)(C)O3
Cc1cc(NS(=O)(=O)c2cc(C)c(S(=O)(=O)c3ccccc3)cc2C)no1
NC(=O)Cc1ccc(-c2csc3ccccc23)cc1NC(=O)c1ccccc1
CCn1c(SCC(=O)N2CCN(c3ccc(C)c(C)c3)CC2)nnc1-c1ccoc1C
CCCc1nnc(SCC(=O)Nc2nc(C)c(C(C)=O)c(C)c2C)n1N
CC(=O)OC1CCC2(C)C(CCC3(C)C2CC=C2C4C(C)C(C)CCC4(C(=O)n4ccnc4)CCC23C)C1(C)CO
COCc1ccccc1N(C(=O)c1ccc(N2CCCC2=O)cc1)C1CC1
O=C(NCc1cc(Cl)cc(Cl)c1)C(c1ccc(F)cc1)N(C(=O)C1CNCCC1c1ccc(OS(=O)(=O)c2ccccc2)cc1)C1CC1
Cc1cnc(Oc2cccc(Cl)c2Cl)nc1-c1ccsc1
CC(C)NC(=O)N1CCC2CC1c1cc(N3CCN(C)CC3)ccc12
O=C(CCSc1nnc(C2=CCNCC2)o1)Nc1ccc(F)cc1
CC(NCCNc1ccc([N+](=O)[O-])cc1)=C(C#N)C#N
CS(=O)(=O)c1ccc(C2=C(c3ccc(S(C)(=O)=O)cc3)C(c3ccccc3)OC2=O)cc1
CC(C)NC(=O)NCCc1c(C(F)(F)F)nn(C)c1C(=O)O
CCCCCC=CCC1(C)SC(=O)C(C)C1=O
O=S(=O)(Nc1csc(Nc2ncnc3cc(OC4CCOC4)cnc23)c1)c1c(F)cccc1F
O=c1cc(N2CCOCC2)oc2c(-c3ccccc3)cccc12
COc1cc2c(c(O)c1OC)C(=O)C1(OC)C(O)CC3OCOC3C21
CCN(CC)CC1C2CNCC21c1ccc(Cl)c(Cl)c1
COc1ccc(C(=O)C=Cc2cccc(NC(=O)C3CC3c3ccccc3)c2)cc1
N#Cc1c(NC(=O)c2ccc([N+](=O)[O-])o2)nc2sc3c(c2c1-c1ccc2c(c1)OCO2)CCCC3
Cn1c(C(=O)O)ccc1-c1cc2cc([N+](=O)[O-])ccc2o1
O=C(CCCn1c(SCC(=O)c2cccc(F)c2)nc2ccccc2c1=O)NCC1CCCO1
C=C(C(=O)NCCc1ccccn1)c1ccc(Oc2cc(C)cc(C)c2)cc1
CC(=O)Nc1ccc(-c2nc3sc(C)c(NC(C)=O)c3c(=O)o2)cc1
CC(C)NCCC1CCN(C(=O)C(O)C(Cc2ccccc2)NC(=O)OC2COC3OCC(OCC(=O)c4ccccc4)C23)CC1
CC(=O)OCc1cc(C(=O)NC(OC(C)=O)c2cccc(C)c2)cc2c(O)c(C)n(Cc3ccc(OC(C)=O)cc3)c12
CCN1CCN(c2nc(-c3c(C)cnc4oc(-c5cccc(CN6CCOCC6)c5)cc34)cc3cnccc23)CC1
O=C(NCCc1ccc(Cl)cc1)C(Cc1ccc(OCCN2C(=O)c3ccccc3C2=O)cc1)NS(=O)(=O)c1ccccc1
CNC(=O)N(C)C(=O)c1c(NC(=O)CSc2nnc(CCNS(=O)(=O)c3ccccc3)s2)sc2c1CCCC2
O=C(O)Cc1sc2cc(F)ccc2c1-n1cccc1
CC(C)(C)c1cc(NCN2C(=O)c3ccccc3C2=O)cc(C(C)(C)C)c1
CCNc1ncc2c(n1)CN(C(=O)CC1CCC1)CC2
COc1c(O)cc2oc3cc(-c4ccccc4)oc(=O)c3c2c1O
COc1ccc(C(C)Nc2ncc(Cl)c(N3C(=O)OCC3C(C)C)n2)cc1
CC(C)C(C)Oc1cccc2c1C=CC=CC2=Cc1ccc(C(C)(C)C(=O)O)cc1
Nc1ccc(Cl)c(S(=O)(=O)c2ccc(NC=O)cc2)c1
COc1ccc2c(c1)C(=O)N(CC1(C#Cc3nccnc3N3CCCC(CO)C3)NC(=O)NC1=O)C2
Cc1nc([N+](=O)[O-])cn1C(C)C
CCOc1ccc(NC(=O)Cn2cc(C(=O)C3CC3)c3ccccc32)cc1OCC
CN(c1ccccc1)S(=O)(=O)c1cccc(C(=O)Nc2ccc(-c3nc4cccc(Cl)c4[nH]3)cc2)c1
O=C(c1ccc2[nH]c3c(c2c1)CCCC3)N1CCN(c2ccc([N+](=O)[O-])cc2)CC1
COc1ccc(CNC(C(=O)NC(C(=O)NCc2ccc(OC)cc2OC)C(C)C)C(O)C(Cc2ccccc2)NC(=O)CNC(=O)OCC2CCCN2)cc1
Cc1nc(N)nc(N)c1Nc1cccc(Cl)c1
COc1ccc(CCOC2OC(CO)C(O)C(O)C2O)cc1
Cc1c(Cl)cccc1NS(=O)(=O)c1ccc(Cl)s1
CC=C1CNC2(CCCc3sccc32)CC1C(=COC)C(=O)OC
Cc1cccc(NC(=S)NC(=O)c2cccc(C(=O)O)c2C)n1
CN1CCN(C(=O)Cc2ccc([N+](=O)[O-])cc2)CC1
Cc1ccccc1NC(=O)Nc1ccc(Cl)cc1Cl
CN1CCN(C2CCC(=C(C#N)C#N)CC2)CC1
COc1cc2ncnc(Oc3ccc(NC(=O)Nc4cccc(Cl)c4F)cc3)c2cc1OC
N#Cc1ccc(Cn2cc(Br)cn2)cc1
C=CCN(C)CCCCC(CCCN(C)C)(c1ccccc1)c1ccccc1
CC(C)(C)c1ccc(-c2nc3cc(Cl)ccc3[nH]2)cc1
COc1c(C=Nc2ccc(OC(C)=O)cc2)ccc2c1CCC(C)C2(C)C
Cc1ccsc1CCN1CCN(Cc2ccc3c(c2)OCO3)CC1
CCc1cc2cc(C=CC(=O)c3sc(Nc4ccccc4OC)nc3C)c(N)nc2s1
CCOC(=O)C1=C(CS(=O)(=O)c2ccccc2)NC(C)=C(C#N)C1c1cccc(Cl)c1
CNCC1OC(OC2CCC3(C)C4CCC5(C)C(CCC(O)C5C(C)NC)C4CCC3(O)C2)C(O)C(O)C1O
CCC(O)C(CN1CC(CN2CCC(c3cn(Cc4ccc(OC)cc4)c4ccccc34)CC2)C(c2cccc(F)c2)C1)C(=O)O
Cc1oc2c3c(c(C)c(C(=O)O)c2c1C)CC(C)(C1CC1)Oc1cc(O)ccc1-3
CCC1(O)C(=O)OCc2c1cc1n(c2=O)Cc2c-1nc1ccccc1c2C=NCCCNCCCCNc1cccc2[nH]c3ccccc3c12
CCc1nc(C2CCCN2CC(=O)NCCCn2cccn2)no1
CC(=O)NC1=C(S(=O)(=O)O)C(=O)c2ccccc2C1=O
CC1(C)CC(=O)C=C(c2ccc(F)cc2)C1
OCC1CCCN2c3cc(O)ccc3CC12
CC(=O)CSc1nccc(Nc2ncc(Cl)c(NCC(C)(C)O)n2)n1
Nc1[nH]c(C(=O)c2ccccc2)c(-c2cccc(Br)c2)c1C(=O)c1ccccc1F
O=C(O)C(O)=CC(=O)c1cn(Cc2ccccc2)c2ccccc2c1=O
C=C(CC)CC1CCCCN1Cc1cnc(-c2ccc(OC)cc2)s1
COc1ccc(C(=O)Cc2cc(Br)c(OC)c(Br)c2)cc1Cl
CC(C)c1ccc(NC(=O)c2cccc(Cn3c(O)c[nH]c3=O)c2)cc1
Cc1cc(C)n(CC(=O)NN=Cc2cccc(F)c2)n1
COCCc1nnc(-c2cccc(Br)c2)n1C
Cc1ccc(-c2oc3cc(O)cc(O)c3c(=O)c2Oc2cccc(O)c2)cc1
CC(=O)NC(Cc1ccccc1)C(=O)NC(CC(N)=O)C(N)=O
COc1ccc(C#Cc2[nH]c(CNC(=O)C3CC(=O)N(C)C3)nc2-c2ccc(-c3ccccc3)cc2)cc1
NC(=O)CCN1C(=O)C(=Cc2ccc(C=C3C(=O)C=C(c4ccccc4)OC3=O)cc2)SC1=S
CC1(c2ccccn2)ON=C(c2ccccc2)O1
COCC(=O)N1CCC2(CC1)COCCN2Cc1nccn1C
NS(=O)(=O)c1ccc(NC(=O)CSc2nc(=O)c3c(-c4ccccc4)nc(=O)n(C4OC(CO)C(O)C4O)c3[nH]2)cc1
COC(=O)C=Cc1ccc2oc3c(c2c1)CCCC3
CC(C)C1CCC2(C(=O)O)CCC3(C)C(CCC4C5(C)CCC(=O)C(C)(C)C5CCC43C)C12
CC(C)N1CCC(Oc2ncc(Cc3ccccc3)cc2C2CCNCC2)CC1
CC(C)Oc1sc2nc(C(C)C)n(-c3cccc([N+](=O)[O-])c3)c(=O)c2c1N
Cc1cc(C)nc(N2CC3CN(C(=O)c4cccc(O)c4-n4nccn4)CC3C2)n1
c1ccc(-c2ccc3c(Nc4ccc(-c5cccc(CNc6nc7ccccc7[nH]6)c5)cc4)ccnc3c2)cc1
Cc1ccc(S(=O)(=O)N2Cc3ccccc3CCc3ccc(Cl)cc32)cc1Cl
O=C(NC1Cc2c(sc(Cl)c2Cl)S(=O)(=O)C1)c1ccc(-c2ccccc2)cc1
CNc1ccc(-n2cc(-c3ccc(OCCN4CCCC4)cc3)c3c(F)cc(F)cc32)cc1
CCOC(=O)c1cc(S(=O)(=O)N2CCN(c3ccc(F)cc3)CC2)cn1C
Cc1nc2c(Cl)cccc2n1CCCC[N-][N+]#N
Cc1nn(-c2c(Cl)cc(Cl)cc2Cl)c2c1C(=O)CC(C)(C)C2
CCc1ccc(-c2ccc(NC(=S)N3CCC(C)(C(N)=O)CC3)cc2)cc1
CCNC(=O)COc1ccc(OCCNCC(O)COc2ccccc2)cc1
O=c1c2c(nc3n2CCCN3Cc2ccccc2)n(Cc2ccccc2)c(=O)n1CC(F)(F)F
COc1cc(C(=O)Nc2ccc(-c3nc4cc([N+](=O)[O-])ccc4s3)cc2)cc(OC)c1OC
COc1ccc2ccc(S(=O)(=O)NC(CCCN=C(N)N)C(=O)N3CCCC3C(=O)O)cc2c1
O=C1CC(c2cncnc2)c2ccccc2N1
CC1CN(C(C)CO)C(=O)c2cc(NC(=O)CCC(F)(F)F)ccc2OC1CN(C)Cc1ccc(Cl)c(Cl)c1
O=C(c1cnccc1Nc1c(Cl)cccc1Cl)N1CCC(F)C1
CN(C)CCC(O)c1ccc(-c2ccc(Br)cc2)cc1
CON=C(C(=O)NC1C(=O)N2C(C(=O)O)=C(CSc3nnnn3CCOC(=O)C(C)(C)C)CSC12)c1csc(N)n1
Nc1ncc(-c2ccc(-c3ccccc3Oc3ncccn3)cc2Cl)cn1
O=C1C=C(OCc2ccc([N+](=O)[O-])cc2Cl)C(=O)c2ccc(Br)cc21
CSc1ccc(CN(C)C(=O)C2CCCN(c3nnnn3-c3ccc(Cl)cc3)C2)cc1
O=C(NN=Cc1cccc(O)c1O)c1ccccc1F
COCCN1CN(c2cccc3ccccc23)c2nc3ccccc3nc21
O=S(=O)(Cc1ccccc1)N1CCN(S(=O)(=O)c2cccs2)CC1
Cn1cc(Nc2ncc3c(n2)CCN(c2cc(C(=O)NCC(F)F)ccn2)CC3)cn1
CCCOC(=O)C1C2COc3cc(OC)c(C#Cc4ccc(Cl)cc4)cc3C2N2C(=O)N(C)C(=O)C12C
CC(C)CCCC(C)C1CC(=O)C2=C3CC(O)C4C(C)(C)CCCC4(C)C3CCC21C
Cc1cc(=O)oc2cc(OCCCCN3CCC(c4noc5cc(F)ccc45)CC3)ccc12
Cc1cccc(OCC(=O)OCc2cc(=O)n3nc(C)sc3n2)c1
CN(C)C=CC(=O)c1ccc(Cl)cc1
O=C(O)CC(NC(=O)CNC(=O)c1cc2c(n1CCc1ccccc1)C(=O)NC2=O)C(=O)COC(=O)C1CCC1
Cc1cc(NC(=O)c2ccc(C)c(S(=O)(=O)N3CCOCC3)c2)no1
Cc1ccc2cccc(OC3OC(CO)C(O)C(O)C3O)c2n1
COc1ccc(-c2cc(C(F)(F)F)nc(SCC(=O)Nc3nncs3)n2)cc1
O=C(NCCN1CC(c2ccc(F)cc2)C1)Nc1cccc2cnccc12
CC(C)c1ccc(C(=O)NC2CCC(CC(=O)NC34CC5CC(CC(C5)C3)C4)CC2)cc1
N=C(N)N=C(N)NCCC(N)(CCC(=O)O)C(=O)O
CN1CCN(c2ccc(CNC(=O)c3cc4cc([N+](=O)[O-])ccc4[nH]3)cc2)CC1
COc1cccc(NC(=S)NNC(=O)c2sccc2Cl)c1
CC(C)c1ccc2oc(=O)cc(N3CCN(c4ccccn4)CC3)c2c1
Cc1cccc(N2CCN(c3nc[nH]c4ncnc3-4)CC2(C)C)c1
CCCN(C)c1nc(NCCc2ccc(OC)cc2)c2ccccc2n1
O=C(c1cccc(F)c1F)N1CCN(CCCc2c[nH]c3ccc(-n4cnnc4)cc23)CC1
Cc1cccc(N2CCN(CC(=O)Nc3cccn3-c3cccnc3)CC2)c1C
O=c1[nH]c2ccccc2nc1C=Cc1ccc(S(=O)(=O)N2CCOCC2)s1
N#Cc1cc(S(=O)(=O)NCc2cccnc2)ccc1Oc1ccc(Cl)c(C(F)(F)F)c1
Cc1cccc(NC(=S)NC2CC3CCCC(C2)N3Cc2ccco2)c1
O=S(=O)(NC12CC3CC(CC(C3)C1)C2)c1cccc(C(F)(F)F)c1
CCN(CC)CCCC(C)Nc1ccnc2cc(C(F)(F)F)ccc12
CCC(=Cc1ccccc1)c1cc(C)cc(=O)n1O
CC1CN(C(C)CO)C(=O)c2cc(NC(=O)Nc3cccc4ccccc34)ccc2OC1CN(C)C(=O)Nc1ccc2c(c1)OCO2
CC(O)C(=NO)c1ccccc1Oc1ccc(-n2ccnc2)cc1
CN1CC(=O)N(CC(COc2ccccc2)NC(=O)C(C)(C)C)C1=O
CCCCC(C(=O)NC1C(=O)N2C(C(=O)O)=C(Cc3ccccc3)CSC12)N1C(=O)c2ccccc2C1=O
COc1ccc(C=C2SC(c3ccc(C(=O)O)cc3)=NC2=O)c(C)c1
Cc1cccn2c(C(=O)NC3CCC(C)CC3)c(-c3ccc([N+](=O)[O-])cc3)nc12
CCCCN(c1c(C)cc(C)cc1CC)c1c(C)nn2c(-c3c(C)cc(C(=O)NCCC(=O)O)cc3C(C)C)csc12
CC(C)=CCc1c(O)cc(-c2ccc(O)cc2)cc1O
COc1cc2c(cc1OC)-c1cccc3ncn(c13)C2
O=c1c(OC2CCN(Cc3ccncc3)C2)cccn1-c1ccccc1
COc1ccc(CC(=O)N2CCN(CC3=CC4OCCC4(C)C(OC(C)=O)C3OC(C)=O)CC2)cc1OC
CC=CCC=CC=CCC=CC(=O)NCC(C)C
CCCCC(=O)c1nn(C)nc1NC(C)(C)C
O=C(O)c1ccccc1C(=O)Nc1nccs1
COc1cc2ccccc2cc1CNC(=O)CC1C(=O)NCCN1CC1CCCO1
CC(C)(C)C1=C(N)C(=O)c2ccccc2C1=O
Cc1[nH]c2ccccc2c1C(=O)C(C#N)=NNc1ccccn1
COc1ccc(C(=CC=Cc2ccc(OC)c(OC)c2)c2cc(OC)c(OC)c3c2C(=O)C=CC3=O)cc1
Cc1nc2ccc(C(N)=O)cn2c1-c1ccc(OCc2cccc[n+]2[O-])c(F)c1
Cc1cc(C)nc(N2CCCC(C(=O)NC(C)c3ccccc3)C2)n1
CNC(=O)C(NC(=O)C(CC(C)C)C(NS(=O)(=O)c1ccc(F)cc1)C(=O)NO)C(C)(C)C
CCOC(=O)c1nc(NC(=O)c2cc(NC(=O)c3cc(NC(=O)c4cc(CNC(=O)c5cc6ccccc6[nH]5)cn4CC)cn3C)cn2C)cn1C
COc1cccc(Nc2c3ccc(OCC(=O)O)cc3nc3c(C(F)(F)F)cccc23)c1N
CC(C)Oc1ccc(-c2n[nH]c(SCC(=O)O)n2)cc1
N=C1NC(=O)C(Cc2ccccc2)N1
Cc1ncc(-c2ccnc(Nc3cc(Cl)c4[nH]c(C(=O)N5CCC(F)(F)CC5)cc4c3)n2)n1C(C)C
COc1ccccc1N1CCN(C(=O)c2cnn(-c3ccccc3)c2C)CC1
CC1=Nc2c(c(=O)[nH]n2CCO)C(c2nc3ccccc3nc2C)C1
CCCCCCCCOc1ccc(C2c3c(C(F)(F)F)n[nH]c3N=C3COC(=O)C32)cc1
COc1ccc(-c2noc(CN3CCN(CC(=O)Nc4ccc(Cl)cc4)CC3)n2)cc1
COc1cc2ccccc2cc1C(=O)c1ccccc1OCCOc1ccccc1C=CC(=O)N1Cc2ccccc2CC1C(=O)O
Nc1ccccc1C(=O)Nc1ccc([N+](=O)[O-])c(C(F)(F)F)c1
CCOC(=O)C1=C(C)NC(C)=C(C(=O)OC)C1c1cccc(NC(=O)NCCCN2CCN(c3ccccc3)CC2)c1
CCCCOC(=O)NS(=O)(=O)c1ccccc1-c1ccc(Cn2c(CCCC)nc(Cl)c2CC2CC(c3ccccc3[N+](=O)[O-])=NO2)cc1
COc1c(-c2ccc(O)cc2)oc2cc(O)cc(O)c2c1=O
COc1ccc(S(=O)(=O)N2CCCc3ccccc32)cc1NC(=O)COC(=O)c1ccc(C(N)=O)cc1
CC=CC(=O)NC1CC2C=CC(CCCC(C)(C)C)C1C2
Nc1n[nH]c(=S)n1N=Cc1ccc(F)cc1
c1ccc(-c2cc(CN3CCCC3)nn2-c2ccccc2)cc1
Cc1nn(C)cc1CN1CCCC2(C1)CN(c1ccncc1)C(=O)O2
CCCn1c(=O)c2nc(C34CCC(CC3)C4C(=O)NC(CCC(=O)O)C(=O)O)[nH]c2n(CCC)c1=O
COC(=O)c1cccc2c1N(Cc1ccccc1C(F)(F)F)C1=C(C(=O)CC(C)(C)C1)C2c1ccc(F)cc1
COc1cc2c(cc1OC)OC(C)(C)C(OC(C)=O)C2
Oc1cc2c3c(cc(O)cc3c1)C(c1ccc(OCCN3CCOCC3)cc1)OC2
C#CC1(O)CCC2C3CCC4=CC(=O)C(C)CC4(C)C3C(C)CC21O
Cc1nn(C)c2c1c(C(F)(F)F)cc(=O)n2CC(=O)N1CCN(c2cccc(Cl)c2)CC1
Cc1cc(C)n2nc(-c3cc(Cl)c(O)cc3O)cc2n1
CC(C)c1ccc2c(-c3ccccc3)nc(N3CCN(C(=O)CC(C)(N)Cc4ccc(Cl)cc4)CC3)n2c1
Cc1ccc(S(=O)(=O)Nc2ccc3sc(-c4ccc(Cl)cc4)nc3c2)cc1
Cc1cc(=O)oc2cc(OCC(C)C)ccc12
O=C(NCC(O)COc1ccc2c(c1)OC(=Cc1ccccc1)C2=O)c1ccc(Br)cc1
CN(C)Cc1cc(Nc2ccnc3cc(Cl)ccc23)cc(-c2cccc(F)c2)c1
Cc1cccc(N2CCN(S(=O)(=O)c3ccc4c(c3)CC(C)N4S(=O)(=O)c3ccc(F)cc3)CC2)c1C
Cc1ccc(-c2nn(-c3ccccc3)cc2C(=O)N(Cc2ccccc2)Cc2ccccc2)cc1
O=C(NCC1CCN(Cc2ccc3c(c2)OCO3)CC1)Nc1ccccc1
CCN1CCC(CNC(=O)NCCc2ccccc2OC)CC1
CCN(Cc1ccccc1)C(=O)C(Cc1cccc2ccccc12)N1C(=O)C(COC)N(Cc2ccccc2)C(=O)C1c1ccccc1
Cc1cccc2c1CCc1c-2n(CCCn2ccnc2)c2ccc(O)cc12
COC(=O)CCC(=O)OC1C2OC(=O)C(CO)C(O)c3ncccc3C(=O)OCC3OC4(C(OC(=O)c5ccccc5)C3C(C)C(C)C4(C)C1C)C2(C)C
Cc1cc(C)n(-c2cc3c(cc2N)ncc2c(C)c(C)c(C(=O)Nc4ccc(F)c(F)c4)n23)n1
NC(=O)c1nn(C2OC(CO)C(O)C2O)c2ncnc(N)c12
CC12C=CC(O1)C(C(=O)Nc1nccs1)CC2c1ccccc1
Cc1cccc(NC(=O)CCc2c(C)nc3c(c2C)c(=O)[nH]c(=O)n3C)n1
Cc1ccc(C=NNC(=O)C(=O)Nc2cccc(C(F)(F)F)c2)o1
Cc1cn2c(-c3ccccc3)c(-c3cccs3)nc2c(O)c1-c1ccsc1
CC(C(=O)NCc1ccc(C(F)(F)F)nc1-c1ccc(OCC(F)(F)F)c(F)c1)c1ccc(NS(C)(=O)=O)c(F)c1
COCC(=O)Nc1cc(NC(=O)Nc2nnc(C(C)(C)C)s2)ccc1N1CCOCC1
CCOC(=O)C(O)c1cccc(N)c1
Cc1ccn(CC(=O)N2CCCN(Cc3nc4cc(Cl)ccc4[nH]3)CC2)n1
O=c1[nH]ccn1C1OC(CO)C(O)C1CP(=O)(O)O
CCc1cc(S(=O)(=O)N(C)C)ccc1NC(=O)Nc1ccsc1C(=O)OC
N#Cc1cccc(N2CCC(CC(=O)N3CCN(c4ccccn4)CC3)CC2)n1
COc1cc(C(=O)NC(NC(=NC#N)Nc2ccccn2)C(C)(C)C)cc(C(C)(C)C)c1
O=C1NC(=O)C2(C(=O)O)CC(c3nnn[nH]3)C(CO)(C(=O)O)C12
CN(Cc1ccc2oc3ccccc3c(=O)c2c1)c1ccc(F)cc1
CCCCCCCCCCCCC(O)=C1C(=O)NC(C(=O)O)C1=O
COc1cc2ncnc(NCc3ccc4ccccc4c3)c2cc1OC
CCOC1=C2c3ccc(C(=O)O)cc3CCC2(CC)c2ccc(CC(=O)O)cc21
COc1cc2nnnc(-c3cccc(CN(C)Cc4ccccc4O)c3)c2cc1OC
COc1ccc(-c2cccc(-n3ncc(Br)c(NC4CCCC4)c3=O)c2)cc1
CCCCOc1ccc(-c2cc(C(=O)NN=Cc3ccc(OS(C)(=O)=O)cc3)c3ccccc3n2)cc1
COCCNC(=O)CN1C(=O)NC(C)(C)C1=O
CN1CCCC(c2csc(-c3cnccn3)n2)C1
CC1(C2(C)SCC(NC(=O)c3ccc(Oc4ccccc4)cc3)CS2)CSC1
Cc1cc(NCc2cc3c(C)nn(C)c3s2)ncc1Br
COc1ccc(Cl)cc1C(=O)NCC(=O)OCC(=O)Nc1cccc(S(N)(=O)=O)c1
Cc1ccc(S(=O)(=O)C(C)(Cc2ccncc2)C(=O)N(C)C)cc1
COc1ccccc1N1CCN(CCCCn2ncc(N3CCN(Cc4cccc(Oc5ccccn5)c4)CC3)c(Cl)c2=O)CC1
CN(C(=O)C(c1ccccc1)c1ccccc1)C1CCN(CCC(c2ccc(Cl)cc2)c2ccc(Cl)cc2)CC1
Cc1ncsc1CN1CCN(C(=O)C2CCC(C)CC2)C(C(C)C)C1
O=C(O)COc1ccc2cc(-c3c(-c4ccccc4)ncn3Cc3cccc(C(F)(F)F)c3)ccc2c1
O=C(Nc1nnc(SCc2ccccc2)s1)C1CCCCC1
CCOC(=O)c1ccc(NC(=O)CN2C(=O)CCC(Nc3cc(C(F)(F)F)ccc3C)C2=O)cc1
O=C(NCCNC(=O)c1cccc(S(=O)(=O)NCc2cccs2)c1)c1cccnc1
CC(=O)Nc1cccc(C2=NOC(C(=O)NCCc3ccccc3)C2)c1
CCOc1cc(C=C2SC(=S)N(CC(=O)O)C2=O)cc(Br)c1OCc1ccccc1
CCn1ncc(-c2ccc3[nH]c(-c4[nH]c5c(-c6cncc7nccnc67)cccc5c4C)nc3c2)c1C
COc1nc(N)nc2c1ncn2C1COC(CO)(COC(=O)C(C)(C)C)O1
Cc1cc(C)c(C(C)C)c(NC(=S)NC(=O)Cc2ccc(C)c(C)c2)c1
O=C1CCCNCC(=O)N(CCCCN2CCCN(CCCNC(=O)CCc3ccccc3)CCNC2=O)CCN1
CCN1CCCC1=NS(=O)(=O)c1cc(F)c(F)cc1Cl
Cc1cccc(C)c1NC(=O)CSc1ccc(Cl)cc1
CC12CCC3C4CCC(=O)C=C4CCC3C1CCC2=O
CN1CCC(Nc2ccc([N+](=O)[O-])c(Sc3c[nH]c4ccc(Cl)cc34)c2)CC1
COc1cccc(C(C)N2CCC(Oc3ccc(C(=O)N4CCN(S(C)(=O)=O)CC4)cc3)CC2)c1
CN1CC(c2ccc(Cl)cc2)C2(Cc3ccccc3C2=O)C12C(=O)Nc1ccc(Cl)cc12
COC(=O)C(C(C)C)n1c(=O)c2ccccc2n(C)c1=O
Cc1nc(-c2ccccn2)n2nc(SCC(=O)NCc3ccccc3)c(C#N)cc12
CC1C=C(CN2CCCCC2c2nc3cc(C(N)=O)ccc3[nH]2)C(C)O1
COc1cc(OC)cc(C2=C(C(=O)O)c3ccc(OC)cc3C2(C)C)c1
Cc1cc(N)c2cc(NC(=O)CCc3ccc(S(=O)(=O)NCc4cccnc4)cc3)ccc2n1
C(=Cc1ccccc1)C1=NC(c2ccccc2)CO1
CC(C)CC(C)C(=O)C1C(=O)C=C2C=CCCC21
COc1ccc(C=NNC(=O)c2c(O)oc(=O)c(CC=C(C)C)c2O)cc1
CC1CC2C3CCC4=CC(=O)CCC4(C)C3(F)C(O)CC2(C)C1(O)C(=O)CO
CC(NC(=O)c1c(N)nc(N2CCC(O)C2)nc1O)c1ccc(F)cn1
CC1CCC2C(C)C(C(=O)NC34CC5CC(CC(C5)C3)C4)OC3OC4(C)CCC1C32OO4
CCCCN(CC1CCCCC1)C(=O)Nc1ccccc1
N#Cc1cnc(NC(=O)Nc2c(F)cccc2F)s1
CCc1ccc(S(=O)(=O)N2CCCOC2CNC(=O)C(=O)NCCc2ccccc2)cc1
CCCCCC(O)C=CC1C=CC(=O)C1
CN1CCN(CCNC(=O)c2nc(C(F)(F)F)n(-c3ccc(C#N)c(C(F)(F)F)c3)c2CCO)CC1
Cc1cc(C)cc(NC(=O)N(Cc2ccccc2)C(C)c2cc3ccccc3o2)c1
CC#CC1CN(S(=O)(=O)c2ccc(OC)nc2)CCN1c1ccc(C(F)(F)F)cn1
Cc1cnc(C)c(NCCCCNc2cc(C)nc3ccc(C)cc23)c1
COC(=O)c1ccc(NC(=O)CN(C)C(=O)Cn2cnc([N+](=O)[O-])c2)cc1
CCOC(=O)C1=C(C)NC(C)=C(C(=O)OCc2cn(C)c3ccccc23)C1c1cccc([N+](=O)[O-])c1
CCOC(=O)c1c(-c2ccc(F)cc2)c(-c2ccc(OC)c(OC)c2)nn1C
Clc1ccc(C(=C2SCCS2)C2CC2)cc1
Cc1cc(C#N)cc(C)c1Oc1cncc(C(=O)NCCCCC(=O)O)c1
O=C(Nc1ccccc1)OCC(c1ccccc1)c1ccccc1
Cc1ccc(-n2nc3c(c2NC(=O)c2cccs2)CS(=O)(=O)C3)cc1C
COc1cccc(OCCCn2cncn2)c1
O=C(Nc1cccc(CN2CCN(c3ccccn3)CC2)c1)Nc1cccc2ccccc12
NC(=O)c1ccc(Nc2ccc3c(c2)C(CO)(CCN2CCCC2)c2ccccc2-3)nc1F
Fc1ccccc1COC1C2CCN(CC2)C1C(c1ccccc1)c1ccccc1
Cc1sc(NN=Cc2ccccc2O)nc1C(=O)N1CCC1
CC1(C)CSC(=S)N(c2ccccc2)N1S(=O)(=O)c1ccccc1
CC(C)c1cc2c(c(OCC(=O)Nc3nccs3)c1)C1=C(C2)CC2C(C)(CCCC2(C)C(=O)O)C1
CC1CCN(c2ccc(NC(=O)CN3CCCCC3C)cc2)CC1
O=c1ccc2c(Nc3cccc(F)c3)nc[nH]c-2c1
CC1(C)CC(=O)c2nc3c(c(O)c21)c(O)c(C(=O)NCCCN1CCOCC1)n3Cc1ccccc1Cl
CCC(C)CC(=O)Nc1nnc(CCCCc2nnc(NC(=O)CC(C)CC)s2)s1
CCCCOc1ccc(-c2nc(N)nc(C(C)C)n2)cc1
Cc1cnccc1-c1cccc(-c2c(-c3ccc(F)cc3)csc2CC(=O)O)c1
COc1ccc(CCOc2c(OC)cc(C=CC(=O)O)cc2OC)cc1
Cn1c(=O)c2c(ncn2CC2CC2)n(C)c1=O
CN1CCC(C(=O)NC2CCC3CCC(C2)N3C(=O)c2cccc(-c3nn[nH]n3)c2)CC1
COc1ccc(-c2ccc(C(=O)NC3CC3)c3[nH]c(=O)c4cc(NC(=O)C5(N)CC5)ccc4c23)cc1
Cc1csc(NC(=O)CSc2nnc(C3COc4ccccc4O3)n2C)n1
COC(CN1CC(COc2ccc(F)cc2)Oc2cc(N3CCN(C)CC3)ccc2S1(=O)=O)C(C)O
COc1ccc(C2CCN(C(=O)NC(C)C)C2)cc1OC1CCCC1
O=C(O)CN1C(=O)C(=Cc2ccc(-c3ccsc3Cc3ccccc3)s2)SC1=S
CC(C)C(=O)NC(Cc1c[nH]c2ccccc12)C(=O)NC(Cc1c[nH]c2ccccc12)C(=O)NC(CCCCN)C(=O)NC(Cc1c[nH]c2ccccc12)C(=O)O
Cc1cc(C(NC(=O)c2c(F)cccc2Cl)C2CC2)ccc1OC(C)(C)C(=O)O
Cc1cccc2nc(C=Nn3c(-c4cccnc4)n[nH]c3=O)c(N3CCCC3)n12
CC1OC(OC2CCCC2OC2OC(CO)C(O)C(OC3OC(CO)C(O)C(O)C3O)C2O)C(O)C(O)C1O
CCOCCN1CCN(C(=O)c2cc(C)nc3c(C)cc(C)cc23)CC1
Cc1[nH][nH]c(=O)c1Cc1cccc2c(Br)cccc12
CCCCOc1ccc(S(=O)(=O)Nc2ccc(CN3CCCCC3)cc2)cc1
COc1cc(OC)cc(-c2cc3c(Nc4ccccc4C)c(N)cnc3cc2O)c1
Nc1nc(=O)c2[nH]c(NCc3ccccc3)nc2[nH]1
Nn1c(Sc2ccc(Cl)c(Cl)c2)nnc1-c1ccc(N2CCOCC2)cc1
COc1cc2c(cc1OC)-c1c(c3ccccc3n1C)C2=O
Cc1cc2n[nH]c(=O)n2c2cc(-c3ccc[nH]3)ccc12
N#Cc1ccccc1CN1CC=CC1C(=O)Nc1ccc(Cl)cn1
CCCCCCCON=c1c(=O)c2ccccc2c1=O
CCCc1n[nH]c(-c2cc(C(=O)N3CCC(c4ccccc4)CC3)c(C)cc2OC(C)C)n1
OCc1cccc(-c2ccc(Cl)cc2Cl)c1
O=C(O)CN1C(=O)SC(=Cc2ccc([N+](=O)[O-])cc2)C1=O
Clc1ccc(-c2noc(C3CCCN3Cc3ccoc3)n2)c(Cl)c1
CCOc1ccccc1NC(=O)c1ccc(NC(=O)c2ccco2)cc1
Cc1cnc(CCNC(=O)Cc2cccc(C(F)(F)F)c2)cn1
O=c1nc(-c2ccc(S(=O)(=O)NCCO)cc2)[nH]c2sc3c(c12)CCC3
C=CCC(C(=O)NC(C)CCc1ccccc1)c1ccc(O)cc1
COc1c(C)cc(S(=O)(=O)N2CCCC2C(=O)NCc2ccc(Cl)cc2Cl)cc1C(=O)NN
COc1cc(NC(=O)c2cc(OC)c(OC)c(OC)c2)c(OC)cc1NC(=O)CN1CCc2ccccc2C1
CCCCNC(=O)c1c(O)cc(O)cc1OCc1ccccc1
CC1(C)Cc2ccccc2C(N)=N1
CC(c1ccc(F)cc1)N1C(=O)c2ccc(NCc3ccccc3)cc2NC(=S)C1c1ccc(F)cc1
COc1c(O)ccc2c1-c1ccc3c(c1C(=O)C2=O)C(C)=CC(C)(C)N3
CNc1cc(-c2c(OC)cc(OC)cc2OC)cc2ncccc12
CN(C)c1nc(-c2ccccc2)nc2ccccc12
CC1CC(O)C(O)C(C2(C)CCC3C4Cc5oc(CCC6SC(=O)NC6=O)cc5C4CCC32C)N1
CCC(=O)Nc1ccc2ncn(C)c(=O)c2c1
Cc1ccccc1OCC(=O)Nc1ccc(S(=O)(=O)N2CCOCC2)cc1
Cn1cnc(S(=O)(=O)NCC(O)Cn2c3c(c4cc(C(=O)NCC(F)(F)F)ccc42)CCCCC3)c1
Cc1c(Cl)cc(CNCCCN2CCc3ccc(OCC(F)(F)F)cc3CC2=O)cc1Cl
COc1ccc(S(=O)(=O)N2CCN(C(=O)COC(=O)C(C)c3ccccc3)CC2)cc1F
O=C(Cc1ccccc1)Oc1ccccc1S(=O)(=O)C(F)F
CCC1C2Cc3ccc(O)cc3C1(C)CCN2CC
CCCCNC(=O)CSc1nnc(NC(=O)c2ccccc2)s1
O=c1cc(N2CCOCC2)[nH]c(NCCc2ccccc2)n1
COc1cccc(-c2cc(C(=O)NN3CC4CCCCC4C3)no2)c1
O=C1CSN=C2CCCc3cccnc3N12
CSc1ncnc2c1ncn2C=C1CC1(CO)CO
COc1ccc(CN(CC(N)=O)C(=O)C(C)C(=O)c2ccc(C)cc2)cc1
CCN(Cc1ccc(Cl)nc1)C1=C([N+](=O)[O-])CN(CCCC(=O)OC)CN1C
CNC(=O)c1cnc(Oc2ccc3c(c2)CCC(c2ccccc2)O3)s1
CCCCN(CC)Cc1c[nH]c2[nH]c(N)nc(=O)c12
O=C(NCc1cc[nH]n1)C1CCCN(C(=O)c2ccc(Br)o2)C1
O=[N+]([O-])c1ccc(CSc2ncnc3c2ncn3C2OC(C(O)c3ccccc3)CC2O)cc1
O=C(O)CCCCCCc1ccc(CCc2ccccc2)cc1
COc1cc(OC)c(OC)cc1C=CC(=O)c1ccc(C(=O)C=Cc2ccc([N+](=O)[O-])cc2)cc1
N#Cc1ccc(-c2ccc3c(c2)CCNCC3)cc1Cl
CCCCn1c(N)c(N(CCOC)C(=O)C2=C(C)CCC2)c(=O)[nH]c1=O
CC(Oc1cc(-c2cnc3ncccn23)sc1C(N)=O)c1ccccc1Cl
CCN(CC)CCN1C(=O)C(O)=C(C(=O)c2cccc([N+](=O)[O-])c2)C1c1ccccc1Br
CC(C)(C)NCC(O)COc1ccc(Nc2nc(NCCCCCCNC(=O)CCCNc3ncnc4c3ncn4CC(O)CNC(C)(C)C)nc(NCCCCCCC(=O)NCCc3ccccc3)n2)cc1
COc1ccc(C(=O)COC(=O)CN2C(=O)NC3(CCC(C)CC3C)C2=O)cc1
CC1NC(=O)C2(CC(C)(C)Oc3ccc(-c4ccccc4Cl)cc32)NC(=O)C2CCCN2C1=O
Cc1nc2nccc(OCCCCO)n2n1
Cc1ccc(C)c(NC(=O)COC(=O)CNS(=O)(=O)c2ccc3c(c2)oc(=O)n3C)c1
COc1ccc(Nc2nc(Nc3cccc(OC)c3)nc(SCCCN3CCN(C)CC3)n2)cc1
CC(N=O)C(=O)NC(C(=O)N1CCCC1C(N)=O)C(C)O
COc1ccc(NC(=O)Nc2ccc3c(c2)C(=O)N(CCCO)C3=O)c(C(F)(F)F)c1
Cc1ccc(COCCc2sc(-c3ccc(F)cc3)nc2C)cc1
Brc1ccc2c(c1)nc(N1CCNCC1)n2C1CC1
Cc1cc(CN2CCc3cnc4c(N)nc5[nH]ccc5c4c3C2)ccc1C#N
COc1ccc(CCC(=O)CC(C)CCC(=O)N2CCCC2=O)cc1
COC(=O)c1ccc(CSc2nnc(-c3cnccn3)n2-c2ccccc2)o1
Cc1[nH]c(-c2ccc(Cl)cc2O)nc1C(=O)Nc1ccccc1Cl
CC(=O)NCC(NC(=O)C(CCCN=C(N)N)NC(=O)C(Cc1c[nH]c2ccccc12)NC(=O)C(N)CO)C(=O)NC(Cc1c[nH]c2ccccc12)C(=O)NC(Cc1c[nH]c2ccccc12)C(=O)O
COc1cc(C=CC(=O)OCC(=O)NCCNC(=O)COC(=O)C=Cc2cc(OC)c(OC)c(OC)c2)ccc1O
O=C1c2ccccc2C(=O)c2c1c(O)c1[nH]c3ccc([N+](=O)[O-])cc3c1c2O
NC1(c2cccc(-c3c(F)cccc3Cl)c2)CCC(NC(=O)c2cc(C(F)(F)F)cnc2Cl)CC1
COc1ccc(C2SCC(=O)N2NC(=O)COc2ccc3c4c(c(=O)oc3c2)CCC4)cc1OC
CC1Cc2sc(-c3ccccc3)cc2C2(N1)C(=O)N(CCC(=O)O)c1ccccc12
CCOC(=O)c1cc(-c2ccccn2)sc1NC(=O)CCN1CCOCC1
C=C1C(OC(=O)c2ccccc2)CC2(C)C1C(OC(=O)C(C)(C)C)C1C(=O)OC(=O)C12
CCN(CCc1c[nH]c2ccccc12)Cc1ccc(NS(C)(=O)=O)cc1
O=C(O)c1ccc2cc3c(cc2c1)nc(SCc1ccc(F)cc1)n3CCc1ccccc1
COc1cc(OC)c(C2c3cc4c(cc3NC3(C)COC(=O)N23)OCO4)cc1OC
O=C(O)CCCCCN1C(=O)c2ccccc2C1=O
CCc1cc(C(=O)N2CCCC(Nc3ccc(OC)c(Cl)c3)C2)no1
COC(C)(CCc1c(O)c(C)c(O)c2c(=O)c3cc(CC=C(C)C)c(O)cc3oc12)OC
O=c1nc[nH]c2c1ncn2C1OC(COC(c2ccccc2)(c2ccccc2)c2ccccc2)C(OC(c2ccccc2)(c2ccccc2)c2ccccc2)C1O
O=[N+]([O-])c1cccc(C=NNC2=CC=C(Cl)C2=S)c1
CN(C)CCC1CN(S(C)(=O)=O)CCC1NC(=O)C1CC1
CCOC1(c2ccccc2)Oc2ccccc2C(=O)C1=O
O=P(O)(O)CCCCCOP(=O)(O)O
O=C(CNCc1cccc2ccccc12)Nc1ccc2c(c1)C(=O)c1ccccc1C2=O
COc1ccc(Cl)cc1C(=O)Nc1ccc(C(=O)c2cc(OC)c(OC)c(OC)c2)cc1
CN(Cc1ccc(C(F)(F)F)cc1)CC1CCC(NC(=O)c2ccc3[nH]nc(-c4ccnc(C(C)(C)C)c4)c3c2)CC1
COC(=O)C(CN)c1c(O)[nH]c(N)nc1=O
CCC(=O)OC1c2ccccc2C(=O)c2oc(Br)cc21
O=C(c1ccc(Cl)cc1Cl)N1CCN(c2nn(-c3ccccc3)nc2-c2ccc3ccccc3c2)CC1
O=C(C=Cc1ccc(OCc2n[nH]c(=S)n2N=Cc2ccc(OCC(F)(F)F)cc2)cc1)c1ccc(Cl)cc1
CCn1c[n+](CC(OC(C)=O)c2ccc3c(c2)O3)c2ccccc21
CS(=O)(=O)c1ccc(Cc2cc(C(F)(F)F)nn(CC(O)c3ccccc3)c2=O)cc1
O=C1c2ccccc2NC(c2ccc(SC(F)(F)F)cc2)N1c1ccc(C(F)(F)F)cc1
CCOC(=O)c1c(NC(=O)c2cc(S(=O)(=O)N3CCOCC3)ccc2OCC)sc2c1CC(C)(C)NC2(C)C
NCc1cccc(-c2nccc(C(=O)NCc3ccc(Cl)cc3)n2)c1
CC(=O)OCC1OC(OC(C)=O)C(O)C(OC(C)=O)C1OC1OC(COC(C)=O)C(OC(C)=O)C(OC(C)=O)C1OC(C)=O
Cc1ccc(C(=O)CCC(=O)OCc2coc(-c3ccccc3C)n2)cc1
O=C(Nc1ccc(F)cc1)c1ccc(-c2ccccc2F)o1
CC(=O)NC1(C(O)C(O)CO)OC(C(=O)NCC(NC(=O)Cn2cc(S(=O)(=O)c3ccc4ccccc4c3)nn2)C(=O)O)(C(F)(F)F)C(C)(O)C1F
CCC=CCCC(C(=O)OCC)C(=O)OCC
COC1=NC=C1CNC(=O)C1Cc2ccc(-c3cncc(OC)c3)cc2CN1C(=O)OC(C)(C)C
O=Cc1cc([N+](=O)[O-])ccc1OCCc1ccccc1
Cc1nc(N2Cc3ccccc3C2)sc1C(=O)NCc1ccc(C(C)(C)C)cc1
COc1ccc(C2C(C(=O)O)c3cc([N+](=O)[O-])ccc3C(=O)N2Cc2ccc(Cl)cc2)cc1OC
CCCC(Oc1cccc(C(F)(F)F)c1)C(=O)Nc1ncc(Br)s1
CSc1nc(-c2ccccc2)nn1C(=O)c1ccccc1O
C=C1CCC(C)=CC(OC(=O)c2ccoc2)C1OC(=O)C(C)(C)C
Cc1c(C(=O)NC(N)=S)ccc(C(C)C)c1C(C)C
CCCCC(C(=O)O)C1CCC2C3C(O)CC4CC([N-][N+]#N)CCC4(C)C3CCC12C
CC1=C(C(=O)OCC(C)C)C(c2ccc([N+](=O)[O-])c(Br)c2)C(C(=O)OCC(C)C)=C(C)N1
COc1ccc(S(=O)(=O)NCc2ccc(C(=O)Nc3ccccc3)cc2)cc1
CCCN(CCC)C1CCc2cccc([N+](=O)[O-])c2C1
N#CCOc1ccc(C(=O)NCC(=O)OCC(=O)N2CC(=O)Nc3ccccc32)cc1
CCOC(=O)C(C#N)=Cc1ccccc1[N+](=O)[O-]
O=C(CN1CCN(C(=O)c2ccco2)CC1)Nc1ccc(Cl)cc1
CC(=O)Nc1ccc(C(=O)NC(C)c2ccc3c(c2)OCCO3)cc1
CCCCCCCCCCCC#CCCCCCC(=O)O
Cn1c(SCC(=O)NC23CC4CC(CC(C4)C2)C3)nnc1-c1sc2ccccc2c1Cl
COc1cc(OC)c2cc(-c3nc(C)no3)oc2c1
CCCCOc1cccc(C#Cc2ccc(O)c(C)c2)c1
CCn1c(-c2nonc2N)nc2cnccc21
CCN(CC)CCCc1ccc(CNC(=O)c2c(C)nn(C)c2C)cc1
COc1ccc(OC)c(S(=O)(=O)c2ccccc2C#N)c1
CNc1cc(O)c2c(c1)C(=O)c1ccc(NC(=O)CCCCCC(=O)OCCCCCOC3OC4OC5(C)CCC6C(C)CCC(C3C)C46OO5)c(O)c1C2=O
Cc1ccc(N(C(=O)CNC(=O)c2cccs2)C(C(=O)NC2CCCC2)c2ccncc2)s1
COc1cc(NC(=O)CCCOc2cccc3ccccc23)cc(OC)c1OC
CCn1c(SC)nnc1-c1ccc2c(n1)N(Cc1ccc(Cl)cc1)C1=NCCCN12
CCc1cccc(C(=O)O)n1
CCCCCC(O)C=CC1C(SCC(NC(C)=O)C(=O)CO)CC(=O)C1CC=CCCCCC(=O)O
O=C(OC(CN1CCCC1)c1ccc([N+](=O)[O-])cc1)c1ccc(CSc2nc3ccccc3s2)cc1
CN(C)S(=O)(=O)c1cccc(NC(=O)C2CCN(C(=O)c3ccco3)C2)c1
CC(C)c1onc(-c2c(Cl)cccc2Cl)c1COc1ccc(-c2ccc3cc(C(=O)O)ccc3c2)c(Cl)c1
Cc1cc(C)cc(OCCCCOc2ccc(C(=O)O)cc2C)c1
CC(C)=CCOc1ccc(S(=O)(=O)Nc2cc(OCC=C(C)C)cc3cccnc23)cc1
O=C(O)CCC(NC(=O)C=Cc1ccccc1)C(=O)NCc1ccccc1
Cc1nc(C(=O)N2CCCC3(C(=O)N(C)CC(F)(F)F)CCN(Cc4cccnc4)CC23)cs1
O=C1CCN(C(=O)c2c(F)cccc2C(F)(F)F)CCN1
COC(=O)COc1cccc(C(=O)OC2C(C)CC(C)(C)C34OC(C)(C)C(C(=O)C(OC(=O)c5ccccc5)C23O)C4C)c1
CNC(=O)c1ccc(C(=O)N2CCCC(Nc3ccc(C(F)(F)F)cn3)C2)c(OC)c1OC
C#CCNC(CC)c1ccc(Cl)cc1
O=C(CC1(O)C(=O)N(CCN2CCOCC2)c2ccccc21)c1ccncc1
O=C(O)CCCC=C(CC1CCCCC1)c1ccc(Oc2cccc(C(F)(F)F)c2)c(Cl)c1
CCN1c2ncc(CCCCc3ccccc3)cc2C(=O)N(C)c2cccnc21
COc1cc(OC)c([N+](=O)[O-])c(OCCCCCCCOc2cccc(CCCCCc3cc(NC(C)=O)ccc3OC)c2)c1
COc1ccc(NC(=O)c2ccc3[nH]cnc3c2)cn1
C#CCOC(=O)C(=C)NC(C)=O
C=CCC(=CCC)C(=O)OC
CC1(C)OC2OCC3OC(C)(c4ccc(O)cc4)OC3C2O1
Cc1ccc(CC(C#N)NC(=O)C(Cc2ccccc2)NC(=O)OCC(C)C)c(Oc2ccccc2)n1
O=C(Nc1ccc(Oc2ccncc2)c(F)c1)c1cc(-c2ccc(F)cc2)on1
COc1ccc(CCn2c(NC(=O)NC3CCCCC3)nc3ccccc32)cc1OC
Cc1cc(O)cc(C)c1CC(N)C(=O)N1Cc2ccccc2CC1C(N)=O
O=C(C=Cc1ccc(O)c(O)c1)C=C(O)C=Cc1ccc(O)c(O)c1
Cn1c2c(c3ccc(I)cc31)C(=O)CC(c1ccccc1)C2
Cc1ccccc1C(=O)N1CCOCC1
COc1ccc(C(=O)C(C)OC(=O)C2CC(=O)N(C(C)C)C2)cc1OC
Cn1sc(=Nc2ccccc2)n(Cc2ccccc2)c1=O
O=C(CNC1CCN(C(=O)C2CCCCC2)CC1)N1CCOCC1
C=CC1(C)CC(OC(=O)CSC2CCN(C(=O)CCn3cnc4c(N5CCN(C)CC5)ncnc43)CC2)C2(C)C(C)CCC3(CCC(=O)C32)C(C)C1O
Cc1cc2c(cc3c([n+]2C)CCCC3)cc1-c1ccc(C(=O)O)cc1
Clc1ccccc1CSc1nnc(-c2ccco2)o1
CC(C)CC1NC(=O)C(CO)NC(=O)C(C)C(CC(=O)N2CCNCC2)NC(=O)C(CC(C)C)NC(=O)C2N=C(OC2C(C)C)C(CC(C)C)NC(=O)C(C(C)O)NC1=O
COC(=O)C(NC(=O)c1[nH]cnc1C(=O)Nc1ccc2ccccc2c1)C(C)O
O=C1c2ccccc2-c2nc(-c3ccccc3O)n(Cc3cccc(Cl)c3)c21
CC(C)N(C(=O)OC(C)(C)C)C1CCC2(S(=O)(=O)c3ccc(C#N)cc3)c3c(F)ccc(F)c3OCC12
O=c1c2cccnc2ncn1CN1CCOCC1
COc1cccc(NC(=O)c2sc3nc(C4CCCCC4)cc(=O)n3c2C)c1
Cn1ccc(C(=O)Nc2cccc3ccccc23)n1
CCOC(=O)C(=Cc1ccc(F)cc1)CC(=O)c1ccc(OCc2ccc3ccccc3n2)c(Cl)c1
O=c1cnn(-c2cn(Cc3ccc(Cl)cc3)c(=O)[nH]c2=O)c(=O)[nH]1
N#CC1C(=N)OC(c2cccs2)=CC1c1ccccc1O
Cc1ccc(S(=O)(=O)N2CC3(C)CN(Cc4nccn4C)c4ccc(Br)cc4C3(C)O2)cc1
CC(c1ccccc1)n1c(C2CCC2)nc2c(-c3ccc(N(C)C)nc3)ccnc21
Cc1ccc(C=C2Nc3ccc(C(=O)O)cc3C2=O)cc1C
Brc1ccc(Nc2ncc(Br)c(Nc3ccccc3-c3nnc(NCCN4CCOCC4)o3)n2)cc1
CN(C)N=Nc1c(Cl)cc(C(F)(F)F)cc1Cl
CC(C=CC1C(C)=CC(O)C2C(=O)C(C)=CC12)=CCc1ccccc1
CC12C3C4CC5C6C4C1C6C(C53)N2c1ccccc1
O=C1N=C(N2CCN(c3ccccc3)CC2)SC1=Cc1ccccn1
N#Cc1c(C(F)(F)F)ccc2c1CCC2(O)c1nnn[nH]1
CCC(C)CN(C(=O)c1ccc(OCc2ccccc2)cc1)c1ccc(C=CC(=O)O)cc1
CC(NCCNC(=O)c1ccc(COCc2ccccc2)cc1)c1ccc(C(=O)NCCCCCCCCCCN)cc1
COc1ccc(C(=O)N2CCN(c3ccc(C)cc3[N+](=O)[O-])CC2)cc1O
CS(=O)(=O)c1cc(C(=O)NO)c(Nc2ncnc3ccc(NC(=O)C=Cc4ccco4)cc23)cc1Cl
CCCn1c(=O)c2c(ncn2CC(=O)OCC(=O)Nc2ccc(C(F)(F)F)cc2)n(CCC)c1=O
Cc1ccc(NC2Nc3cc(C)ccc3C3=NCCN32)cc1
COc1ccc(COC(=O)C(O)(CC(C)C)c2ccccc2)cc1
Nc1nc2c3cc(O)c(O)cc3nc(C3OC(COC4OC(CO)C(O)C(O)C4O)C(O)C3O)n2n1
O=C(C=Cc1ccc2cccnc2n1)c1ccc(NC(=O)c2ccc(C(F)(F)F)cc2)cc1
CCN(C(=O)C1CCCN(S(=O)(=O)c2cccc3nonc23)C1)c1ccccc1
CN(C)C(=O)CN1CCC2(CC1)CNC(=O)c1ccc(F)cc12
NC(=NCC(CCC(=O)O)Cc1ccccc1)c1ccc(Cl)cc1Cl
CCN(CC)c1nc(-c2ccc(Cl)cc2)cc(-c2ccccc2Cl)n1
Cc1ccc(S(=O)(=O)n2ccc3ccnc(Nc4ccc(N5CCNCC5)cc4)c32)c(C)c1
Cc1ccc(C(O)CNc2ccc(S(=O)(=O)NC(=O)Nc3nc(C)cc(C)n3)cc2)cc1
O=S(=O)(c1cccc2nonc12)N1CCCN(CCc2ccc(Cl)c(Cl)c2)CC1
CC(C=CC(=O)O)=CC=CC(C)=Cc1ccc2c(c1)OCO2
COc1cccc(C(=O)NCCCOc2ccccc2)c1S(=O)(=O)c1ccccc1
O=C(NC12CC3CC(CC(C3)C1)C2)c1cc2ccc(O)cc2[nH]1
CCOC(=O)c1c(-c2ccc3ccccc3c2)[nH]c2ccc(OC)cc2c1=O
c1ccc(COc2c(-c3ccccc3)c(-c3ccccc3)nc(-c3ccc4c(c3)OCO4)c2-c2ccccc2)cc1
C=CCN1CC2C(O)CCC1CN2Cc1ccc(OC)c(OC)c1
COc1ccc(S(=O)(=O)N2CCc3nnc(Cc4ccccc4F)cc3C2)cc1
CC(C)(C)NCC(O)c1cc2ccc(C(F)(F)F)cc2c2cc(C(F)(F)F)ccc12
COCCN(CC(=O)Nc1c2c(nn1-c1cc(C)ccc1C)CS(=O)(=O)C2)C(=O)c1ccc(S(=O)(=O)N(C)C)c(Cl)c1
O=C(c1ccccc1C#CCO)N1CCC1
CCCN(N)C1CC(O)C(CO)OC1OCC(O)CNC(=O)c1cccc(O)c1
O=C1c2ccccc2C(=O)c2c(-c3ccc(F)cc3)noc21
CCCSCCCC(=O)Nc1nnc(C)s1
CC(=O)c1cnc2ccc(-c3cc(Cl)c(O)c(Cl)c3)cc2c1Nc1ccc(CN(C)C)cc1
CC(=O)OCC1OC(n2ccc(N)nc2=O)CC1OP(=O)(O)O
CN1CCC(c2ccc(Cl)cc2NC(=O)Cc2ccc(F)cc2)CC1
Clc1cc(I)ccc1SCc1cn2ccccc2n1
Oc1ccc2c3c1OC1c4ncc(-c5ccc(Cl)cc5)cc4CC4(O)C(C2)N(CC2CC2)CCC314
CC1Cc2cccc(C3CC(=O)C=C(O)C3=O)c2O1
CS(=O)(=O)Cc1ccc(NC(=O)N2CCC(C#N)C2)cc1OCC1CC1
COc1ccc(CNCCc2c(OC)cccc2OC)cc1OC
NC(CCC(=O)N1CCC(c2ccccc2)C1)CC(O)CCC(=O)O
Cc1cccnc1NC(=O)c1ccc(NC(=S)NC(=O)C(=O)NCC(F)(F)F)cc1
COc1ccc(Nc2nc(-c3ccc4c(c3)OCO4)cs2)cc1
CCCCCCOC1C2=C(CC3(CO2)C2Cc4cc(OC)c(OC)cc4C2(C)CCN3C)c2cc(OC)c(OC)cc2N1CCN1CCOCC1
COC(=O)C(Cc1ccccc1)NC(=O)C(Cc1c[nH]c2ccccc12)NC(=O)c1cc2cc(-c3nc4cc(C)ccc4[nH]3)ccc2[nH]1
CCC=CCC1Oc2cccc(OC)c2-c2ccc3c(c21)C(C)=CC(C)(C)N3
CCCS(=O)(=O)Nc1ccc(F)c(C(=O)Nc2cnc3[nH]c(OCC)nc3c2)c1F
CN(C)Cc1nnc2n1CCN(C(=O)C1CCCC1)C2
CCCCn1c(SCc2ccc(Cl)c(Cl)c2)nc2cc(C(=O)O)ccc2c1=O
CC(C)c1ccc(-n2nc(C(=O)N3CCN(C)CC3)c3c2-c2ccccc2S(=O)(=O)C3)cc1
C=C(C)C1CC=C(C)C(=NNC(=O)c2oc3ccccc3c2C)C1
CCOC1=NC=C(C(=O)CC(O)CC(=O)O)CC1c1ccc(F)cc1
O=C1Nc2ccc(Br)cc2S(=O)(=O)N1c1ccccc1Br
O=c1[nH]c2cc([N+](=O)[O-])c(O)c([N+](=O)[O-])c2nc1O
CCc1cc(-c2ccc3ncc(C(C)=O)c(NC4CCC(C(N)=O)CC4)c3c2)ccc1O
COc1ccc(CNc2nccnc2C2CN(c3ccc4ccccc4n3)C2)cc1
CN(C)C1CCN(C(=O)Cc2ccc(Cl)cc2)C1Cc1cccn1C
COc1ccc(CNc2ccc(C=C3C(=O)NC(=O)N(Cc4ccccc4C)C3=O)cc2)cc1OC
CCCCCCCCCCCC1C(=O)N(Cc2ccccc2)CC1CCCCCCCCCC
CCOc1ccc(NC(=O)Nc2cccc(N)c2)cc1OCC
CCCN(C)C(=O)Cc1c[nH]c2ccc(C(=O)O)cc12
COc1ccc(-c2nn3c(C4CCCCC4)nnc3c3ccccc23)cc1
O=C1C(=Cc2ccc(Cl)cc2)CNCC1=Cc1cc(NS(=O)(=O)c2cc(C(F)(F)F)cc(C(F)(F)F)c2)ccc1OC(F)(F)F
COC1Cc2ccccc2C2(CCN(Cc3ccc(Cl)cc3)CC2)O1
CCc1sc(CCc2cc(OCc3cc(C(F)(F)F)cc(C(F)(F)F)c3)cc(C(C)(C)C)c2)nc1C
CCn1ccc(NC(=O)C2c3ccccc3Oc3ccccc32)n1
CCCP(=O)(O)C(CNC(=O)C(NC(=O)C(NC(=O)C(NC(=O)C(N)CCC(=O)O)C(C)CC)C(C)C)C(C)CC)NC(=O)C(N)CCCNC(=N)N
N=C1C(CCc2ccccc2)C(=O)NN1c1ccccc1
O=C1CN(S(=O)(=O)c2ccc(Cl)s2)CCN1
COc1ccc(CC(=O)Nc2ccc3c(c2)N(Cc2cc[nH]n2)CC3)c(OC)c1OC
CC(C)Oc1ccc(N2Cc3ccc(Cl)cc3C2=O)cc1OCCN1CCCC1
CC(NC(=O)COC(=O)c1ccco1)c1ccccc1
Clc1ccc(C(c2ccc(Cl)cc2)N2CCSCC2)cc1
COc1ccc2[nH]c(SCC(=O)N3CCN(c4ccc(Cl)cc4)CC3)nc2c1
FC(F)(F)c1cccc(Cn2c(CN3CCCC3)nc3ccc(-c4ccccc4)cc32)c1
CCc1ccccc1NC(=O)CN(C)C(=O)Cn1nnc(-c2ccc(Cl)cc2)n1
Cn1c2c(C(=O)CNCCCCCCCCCCCCCNC(=O)c3ccccc3)c(-c3ccccc3)cc-2c(O)c2ccc(Br)cc21
O=C(NC1CCCC1)c1ccc(-c2ncc3ccc(Nc4ccccn4)nn23)cc1F
COc1cccc(Cc2cc3ccccc3n2CCCCN(C)C)c1
CCC(C)CN1CCN(C(=O)Cc2noc3ccc(Cl)cc23)CC1
Cc1nc2ncnn2c(C)c1Cc1ccc(OCc2ccccc2)cc1
CC1CC1C(=O)N1CC2CNCC2C1
COc1ccc(C(=O)c2cc(OC)c(OC)c(OC)c2)cc1NC(=O)c1ccco1
CN(Cc1ccco1)C(=O)Cc1ccc(NCc2ccc3nc(N)nc(N)c3c2)cc1
CC(c1ccccc1)c1c(C(=O)N2CCCCC2)cnn1-c1cccc2cnccc12
COC(=O)c1cc(COc2ccc(C(C)(C)C)cc2)cc(C(=O)C=C(O)C(=O)O)c1
COC(=O)CCC(C)C1CCC2(C)C1CCC1C3(O)CCC(OC4OC(O)CCC4OC4OC(C)C(O)C(O)C4OC4OCC(C)C(CO)C4O)C(C)(O)C3CCC12C
O=C1C=CC(O)(CC23CCP(=O)(O)OC2C(O)C(O)C3)C=C1
C=CCn1c(SCC(=O)c2ccc(O)c(O)c2O)nc2sc(C)c(C)c2c1=O
COc1ccc(-c2cc(-c3ccc(-c4ccc(Br)cc4)o3)nc(N)n2)cc1
COc1ccc(C=CC(=O)NC(C(=O)N2CC(F)CC2C(=O)O)C(C)C)cc1OC
CCOc1ccccc1Nc1nccc(Nc2c(F)cccc2F)n1
CC(c1ccc(Cl)cc1)N1C(=O)C(c2ccc(C(F)(F)F)cc2)=NC12C(C)CCC2(C)C
CCCCCCCCCCC(=O)NC(CO)C(O)c1ccc(N(CCCl)CCCl)cc1
O=C(O)C(Cc1c[nH]c2ccccc12)n1cnnn1
CC(=O)Nc1nc(-c2ccccc2)cc(-c2ccc(S(C)(=O)=O)cc2)c1C#N
CC1CC(=O)N(C2CCN(CCCOc3cccc(OCc4cccc(F)c4)c3)CC2)C1=O
CC1c2ccc(C(F)(F)F)n2CCN1C(=O)CCc1c[nH]c2ccccc12
CN=C(N)NCCCC(NC(=O)C(Cc1ccccc1)N(C)C(=O)C(Cc1ccccc1)NC(=O)C(CC(C)C)NC(=O)C(N)CCCCN)C(=O)NC(Cc1c[nH]c2ccccc12)C(N)=O
CC1CCCC(NC(=O)COC(=O)C=Cc2ccc(N(C)C)cc2)C1C
O=C(NN=Nc1ccc(F)cc1)c1ccccc1
Cc1ccc2c3c4c(c5c(-c6ccccc6)nn(C)c5c3nc(-c3ccccc3)n12)C(=O)N(C)C4=O
CCC1(c2ccccc2)NC(=O)N(CC(=O)NCc2ccccc2F)C1=O
O=C1C=C(COC(=O)C2C3c4ccccc4C(c4ccccc43)C23Cc2ccccc2C3=O)CCC1
CCc1nc(NS(=O)(=O)c2ccc(F)cc2)[nH]c1-c1ccccc1
O=C(O)C1CCN1C(=O)c1ccc2c(c1)C(O)(C(F)(F)F)c1ccccc1-2
COC(=O)NC(C(=O)NC(Cc1ccccc1)CC(O)C(Cc1ccccc1)NC(=O)C1CN(c2cccc(C)c2)C(=O)O1)C(C)(C)C
COc1ccc(NC(=O)c2cc(S(=O)(=O)N3CCC(C)CC3)cn2C)cc1
COc1ccc(-n2nc3c(c2NC(=O)c2cccc(C(F)(F)F)c2)CSC3)cc1OC
COc1ccc(C(=O)NN2CCN(C)CC2)cc1
CSCCC(NC(=O)c1ccc(COCc2ccncc2)cc1-c1ccccc1C)C(=O)O
O=C1Nc2ccc(-c3ncc(C(F)(F)F)cn3)cc2C1=Cc1ccc(C(=O)N2CCCCC2)c2ccccc12
CN1CC(=O)N(c2cccc(F)c2)CC12CCN(Cc1cnn(C)c1)C2
NC(C(=O)NCCCN(CCN(Cc1ccccc1Cl)C(=O)Cc1ccccc1)Cc1ccccc1)C(c1ccccc1)c1ccccc1
CSc1nc2ccc(NS(=O)(=O)c3cccs3)cc2s1
CNC(=O)OCC1=C(C(=O)O)N2C(=O)C(Oc3ccccc3)C2S(=O)(=O)C1
O=C(ONC(=S)Nc1ccc(Cl)cc1)c1cccnc1Cl
CCOC(=O)Nc1cc(NCCNCCN)c2c(ccc3c4cc5c(cc4cnc32)OCO5)n1
NNC(=O)c1cc(C(=O)NC2CCC(CNC(=O)c3cc(Br)c(Br)[nH]3)CC2)cc([N+](=O)[O-])c1
CC(C)S(=O)(=O)c1ccccc1CNCc1ccccc1Br
CN1CC(C)(COc2cccc(-n3cccn3)c2)C(c2ccc(Cl)cc2)C12CN(C(=O)c1cnccn1)C2
Cc1ccc(C2CC(=O)CC(C)(C)C2)cc1
O=C(OCC(=O)N1CCOCC1)c1cc(O)c(O)c([N+](=O)[O-])c1
NC(Cc1ccccc1)C(=O)Nc1ccc(CC(=O)c2ccccn2)cc1
COc1ccc(C(=O)NC(NC(=O)c2ccccc2Cl)C(C)(C)C)cc1
COc1ccccc1CNC(=O)c1cnc(Oc2ccc3c(c2)CCC(c2ccccc2)O3)s1
C=CCn1c(-c2ccc3c(c2)OCO3)n[nH]c1=S
CCCNc1nc(N)c2[nH]c(=O)n(Cc3ccc(Br)cc3)c2n1
Cc1cccc(NC(=O)Nc2ccc(-c3cnco3)cc2)c1
O=C(CSc1nc[nH]n1)N1CCN(CC2CC2)c2ccccc21
COc1cccc(C=NNC(=O)c2ccc(CSc3nc4ccccc4[nH]3)cc2)c1O
CNC1(c2ccccc2)CCCCC1CC(C)C
O=C(O)c1cccc(N(Cc2cccnc2)C(=O)CS(=O)(=O)c2ccc(F)cc2)c1
CC=C(C)c1ccccc1OC(C)=O
Cc1cc(-c2ccccn2)sc1C1=NNC(=O)CC1
COc1cc(NC(=O)c2cc(-c3ccc(C(C)(C)C)cc3)n(C)n2)ccc1N1C(=O)c2ccccc2C1=O
COc1c(-c2ccccc2)cc(-c2nonc2-c2ccccc2)[nH]c1=O
CCCCCCCCc1ccc(CCC(=O)O)cc1
O=C(CSc1nnc[nH]1)Nc1ccc(C(F)(F)F)cc1Br
C=C(CN)C(C)(C)CCCCC
CCN1c2ncc(Cc3ccccc3C3CC3)cc2C(=O)N(C)c2ccc(Cl)nc21
CC1(C)Cc2sc(NC(=O)c3cccc(N4C(=O)CCC4=O)c3)c(C#N)c2C1
CC(C)CC(=O)Nc1nnc(SCC(=O)Nc2nnc(CC(C)C)s2)s1
O=C(c1cccc(Br)c1)c1ccc2c(ccn2CCO)c1
O=C(C=Cc1cccc(C(F)(F)F)c1)OCc1ccc2c(c1)OCO2
CC(C)CCN1CCn2nc(OCC(F)(F)F)cc2C1=S
COc1ccccc1CC(=O)N1CCc2cc(OC)c(OC)cc2C1CN1CCCCC1
CCC(C)C(NC(=O)CC(O)C(CC1CCCCC1)NC(=O)CCCCCNS(=O)(=O)c1cccc2ccccc12)C(=O)NCc1ccccn1
CCc1cc(C(=O)NCc2ccc(Oc3ccc(CC(=O)O)cc3)cc2)n(C)n1
COC(=O)c1ccc2c(c1)C(=CNCCNc1cc(C)nc(N)n1)c1ccccc1CO2
CC(C)(F)C(=O)Nc1ccc(NC(=O)c2ccncc2)cc1N1CCCCCCC1
CSc1ccccc1N1CCN(C(C)Cn2nc(C)cc2NC(=O)c2cnccn2)CC1
Cc1n[nH]c(=O)n2c(C)nc(-c3ccc(Br)cc3)c12
CC1(C)CN1P(=O)(N1CC1(C)C)N1CC1(C)C
CCCOCCNc1cc(OC)cc2c1[nH]c1cnccc12
CC(=O)c1cccc(-c2cn(C3CC3)c3c(F)cc(C(=O)NC(C)C4CCNCC4)cc23)c1
COc1ccc(OC)c(-c2nnc3ccc(SCC(=O)N4CCOCC4)nn23)c1
CCC1OC(=O)C(C)C(=O)C(C)C(OC2OC(C)CC(N(C)C)C2O)C(C)(OC)CC(C)C(=NOCC=Cc2ccc([N+](=O)[O-])cc2)C(C)C(O)C1(C)O
Cc1cc(Cl)ccc1CC(=O)N=C(N)Nc1ccc(Sc2ccnc3ccsc23)cc1
COc1ccc(Cl)cc1C(=O)Nc1nc2ccc(OCCCCCC(=O)NO)cc2s1
Cc1ccc(-c2cnc3c(C(=O)NCC4CC(F)CN4)cnn3c2CC2CC2)cc1
N#Cc1ccc(NCCNCc2nsc3ccccc23)c2ccccc12
CC1Sc2ccc(S(=O)(=O)CCC(=O)N3CCN(c4ccccc4F)CC3)cc2NC1=O
CC1CCC(Cn2c(N3CCOC4CCCC43)nc3cc(-c4noc(=O)[nH]4)nc(-c4cncc(Cl)c4)c32)CC1
Cc1cccc(OCC(=O)Nc2ccc(-c3nc4cc(N)ccc4o3)cc2)c1
COc1ccc(C(=O)NN=Cc2onc3c2CCCC3c2ccccc2)cc1
Cc1cccc(N2CCN(C(=O)c3nc(-c4cccc(F)c4)oc3C)CC2C)c1
C=CCn1c(SCc2ccccn2)nnc1-c1cccnc1
O=C(CCC(=O)N1CCOc2ccc(CN3CCCC(Cc4ccccc4)C3)cc21)NCc1ccccc1
CCCCOP(=O)(NC(C)C(=O)OC)OCC1OC(n2ccc(N)nc2=O)C(C)(O)C1O
O=C(Nc1ccc(F)cn1)c1cc(S(=O)(=O)N2CCOCC2)ccc1N1CCOCC1
O=C1OC(=O)c2c1cc(Br)c(Br)c2Br
CC(N)C(=O)NCC(=O)NC(CCCCN)C(=O)O
CN1C(=O)C2(c3ccccc31)C1Cc3ccccc3C1CCN2C
COc1ccc2c(c1)N(C(=O)CSc1nc3ccc(F)cc3s1)CCO2
c1cncc(CC2CCCCN2C2CC3CCCCC3C2)c1
c1ccc(-c2ccc3oc(NC4CCCCC4)nc3c2)cc1
Cc1cc2nc(N3CC(C)OC(C)C3)sc2cc1C
COc1cc(-c2cc(C(F)(F)F)nc(-n3nc(C(C)C)cc3NC(=O)C3CCOCC3)n2)cc(OC)c1OC
Cc1ccccc1OCc1ccc([N+](=O)[O-])n1C
CCCCCN(CCCCCCNc1c2c(nc3ccccc13)CCCC2)N=O
Cn1c(C(F)(F)F)c(-c2ccc([N+](=O)[O-])cc2)n(O)c1=O
CCC1=CC2CN(CCc3c([nH]c4ccccc34)C(C(=O)OC)(c3cc4c(cc3OC)N(C)C3C(O)(COC(=O)c5ccccc5)C(OC(C)=O)C5(CC)C=CCN6CCC43C65)C2)C1
C=c1c(=C(O)C(N)=O)c2cc(OC)ccc2n1Cc1ccccc1
O=C(CCC(=O)c1cccs1)NCc1ccc(F)cc1
O=c1c2c([nH]c3ccccc13)Oc1ccccc1C2c1ccc2c(c1)OCO2
Cc1cc2ccccc2c(-c2ccc(F)cc2)c1-c1ccc2c(c1)oc(=O)c1ccccc12
CC(c1ccccc1)c1[nH]c2ccccc2c1Cc1ccccc1
Cc1cc(C2CCc3ccccc3N2C(=O)C(C)O)nc(-c2ccccc2OC(F)F)n1
CC1CC2(C)OC3(CC2O1)C(C)(C)CCC1C2(C)CCC4C(C)(C)CCCC4(C)C2CCC13C
N#Cc1sc(-c2ccc(F)cc2)nc1N
O=C(Nc1c[nH]c2ncc(-c3cccnc3)cc12)c1ccc(N2CCNCC2)nc1
COc1ccc(-c2nc(SSc3ccc(C(C)(C)C)cc3)n[nH]2)cc1
O=C(Nc1ccc(C(=O)NC2CC2)cc1)c1ccc(F)c(C(F)(F)F)c1
O=C1C=CC(=O)C=C1
CN1CCOC(N)(c2ncccc2F)C1
CC(C)(C)c1cc(C=CC(=O)C=Cc2ccc(C(F)(F)F)cc2)cc(OC2OC(CO)C(O)C2O)c1
CC(=O)c1ccc(N2CC(=O)N(Cc3ccc4c(c3)OCO4)C(C)C2=O)cc1
Cc1ccc(NC(=S)Nc2ccccc2F)cc1
NCCn1c(SCC(=O)c2ccccc2)cnc1SCC(=O)NCc1ccccc1
CSC(=CC(=O)c1ccccc1)C(=O)OCC[N+](C)(C)c1ccccc1
Cc1ccc(CN2C(=O)c3cccn3C3(CC(=O)NC3=O)C2=O)cc1
O=[N+]([O-])c1cccc(-c2nnc(Cc3nc4cc([N+](=O)[O-])ccc4o3)o2)c1
COc1ccccc1CNC(=O)Cn1cnc2sc(C)c(S(=O)(=O)N3CCCCC3)c2c1=O
O=c1[nH][nH]c(C2CCN(CC3CCCCC3)CC2)c1-c1ccccc1
CCOCc1nccn1CCOc1ccc(C(=O)c2cc(-c3ccncc3)[nH]c(=O)c2O)cc1
Cc1ccc(N=c2sc3cccc(O)c3n2CCN(C)C)cc1
CC(C)Oc1ccc(CC(=O)Nc2ccc3c(c2)CCCN3C(=O)c2cccc(C(N)=O)c2)cc1
c1ccc(CN2CCCC3(CCN(c4ncnc5[nH]ccc45)CC3)C2)cc1
CC1(C)CCC(C)(C)c2cc(CNc3ccc(C(=O)NCCCCC4CCSS4)cc3)ccc21
O=C(NCCCCCc1ccccc1)C(c1ccc(Cl)s1)N(Cc1ccco1)C(=O)c1cccnc1
Cc1ccc2c(c1)N(C(=O)c1ccco1)CC(C)O2
Cc1ccc(S(=O)(=O)N2CCNC(=O)C2CC(=O)NC2CCCc3cc(CN4CCC(c5c[nH]c6ccccc56)CC4)ccc32)cc1
Cc1ccccc1CNS(=O)(=O)c1ccccc1Br
CC(Sc1nnnn1C)C(=O)N1CCC2CCCCC2C1
COc1ccc(OC)c(NC(=O)c2cccc3c(C(=O)O)c(C)n(Cc4cccnc4)c23)c1
CCOC(=O)c1sc(N)c(C(=O)OCC)c1COC(=O)CNC(=O)c1ccccc1OC
COc1cc2cnc3c4ccc(OCCO)cc4ccc3c2cc1OC
Cc1ccc(-c2cn3c(n2)sc2cc(C(=O)NCCc4ccccc4)ccc23)cc1C
CC1(C)CC(C)(c2cccs2)c2cc(C(=O)CN3CCCCC3)ccc2O1
CC(=O)c1ccc(N2CCCCC2)c(NS(=O)(=O)c2ccc(Cl)cc2)c1
CN(C(=O)COC(=O)c1cccc(-n2cnnn2)c1)c1ccccc1
NC(=O)c1ccc(Nc2ncc(-c3ccccc3)n2CC2CCCN2)c(C(F)(F)F)c1
Cc1ccc(Cl)c(-n2nc(C)cc2C(=O)Nc2ccccc2CC(=O)O)n1
Cc1cccc(C2CC(c3ccccc3)=Nc3nc(C)nn32)c1
CC(Cc1nnc(C2CC2)o1)N1CCc2cn(-c3ccc(Cl)cc3C(F)(F)F)nc2CC1
COc1cc(N2CCN(S(=O)(=O)c3c(C)[nH]c(C)c3C(=O)N3CCCCC3)CC2)ccc1Cl
CCNC(=O)Nc1cn2c(-c3nc4c(s3)CCCC4)cc(-c3cccnc3)cc2n1
Cc1ncsc1CN1CCCC(c2ccc(Cl)cc2)C(=O)c2cc(Cl)ccc21
O=c1[nH]c(=S)nc2n1Cc1c(-c3ccccc3)c[nH]c1-c1ccccc1S2
Clc1ccc(-c2noc(-c3cccnc3)n2)cc1
COc1ccc(S(=O)(=O)Nc2sccc2-c2nc3ccccc3s2)cc1
O=C(CCN1C(=O)C(=Cc2ccccc2O)SC1=S)NCc1ccc(Cl)cc1
CN(C)CCn1cc(C#N)c2cc(Cl)ccc21
CC(CCl)N1CC2CC(C1)c1ccccc12
Cc1nc(CN(C)c2ncnc3ccc(-c4ccoc4)cc23)n[nH]1
Nc1nc(-c2cccc(Cl)c2)c(-c2ccsc2)s1
CC1=CC(=O)C(O)(CCCCCCCCCCCCC(C)C)C=C1
COc1ccc(C(=O)OCc2cn(-c3cc4c(cc3Br)OCO4)nn2)cc1
COc1cccc2c(=O)n(C)c3ccc4nc(-c5ccccc5)[nH]c4c3c12
CC1CCCN(c2cc3c(cc2N)c(=O)c(C(=O)O)cn3C2CC2)C1
O=C(Nc1ccc2oncc2c1)NC1CC=C(c2ccc(F)cc2)OC1
Cc1nc2cc(NC(=O)COC(=O)CCc3ccc([N+](=O)[O-])cc3)ccc2s1
COc1ccc(C(=O)CC2(O)C(=O)Nc3cc(Cl)ccc32)c(OC)c1
CC(O)CNS(=O)(=O)c1cn(Cc2ccccc2)cc1-c1ccc(F)cc1
Cc1cc(Nc2cc[n+]([O-])cc2)c2cccc(OCc3c(Cl)ccc(S(=O)(=O)NC4(C(=O)O)CCOCC4)c3Cl)c2n1
NCC(Cc1ccccc1)NC(=O)C1C=NC(Cc2ccccc2)C(=O)N2CCCC2C(=O)NC(CO)c2cc(CNC3CCCCC3)cc(n2)CC(=O)NCCCC1
O=C(C=Cc1ccccc1)c1ccc(O)cc1O
CCCCCCCCCCCCCCCCCCC(=O)OC(COC(=O)CCC(=O)O)COC(=O)CCC(=O)O
COC(=O)c1sc2ncnc(Nc3ccc4nc(NC(=O)CCCNC(=O)OC(C)(C)C)sc4c3)c2c1C
Cc1cc(C)n(CCCC(=O)NN(C)C(=O)c2ccncc2)n1
CCc1cnc(CNC2CCCC2)c(-c2cnc(N(C)C)nc2)n1
Cc1ccc(C)c(NC(=O)c2nc(-c3ccccc3F)oc2C)c1
Cc1ccc(-c2noc(NC(=O)Cc3ccccc3)c2C(=O)NO)s1
CC(C)CC1(C(=O)O)CC(C(=O)O)CC(C(=O)O)N1
COc1ccc2nc(-c3ccsc3)c(CCCCc3ccccc3)n2c1
COc1ccccc1-c1ccc(CN2C(C)C(=O)N(Cc3cn(CC4CCCCC4)nn3)CCS2(=O)=O)cc1
O=c1ccc2ccc(OCCCN3CCCC3)nc2o1
COc1ccccc1CNc1ccc([N+](=O)[O-])cn1
FC(F)(F)c1ccc(C(OCCCN2CCc3c(sc4c3CCCC4)C2)c2ccc(C(F)(F)F)cc2)cc1
CNC(=O)C(Cc1c[nH]c2ccccc12)NC(=O)C(CCCNC(=N)N)NC(=O)C(N)Cc1ccc(O)cc1
CC(C)NC(=O)c1cccc2c1nc1ccc(-c3c(OC(F)(F)F)cccc3OC(F)(F)F)cc1[n+]2[O-]
CCS(=O)(=O)N1CCN(S(=O)(=O)c2c(C)n[nH]c2C)CC1
CC1(C)CC(=O)NC(C(=O)NC(Cc2ccc(NC(=O)c3ccccc3Cl)cc2Cl)C(=O)O)C1
COc1cc2cc(=O)n(CC(=O)NC3CCS(=O)(=O)C3)c(O)c2cc1OC
COC(=O)CCCNCCC=C(c1ccccc1)c1ccccc1
CCCc1ccc(OCCCC(C)(C(=O)OC)C(=O)OC)c(O)c1
COS(=O)(=O)CC(NC=O)C(=O)O
CC(=O)OC1C(=O)C2(C)C(O)CC3OCC3(OC(C)=O)C2C(OC(=O)c2ccccc2)C2(O)CC(OC(=O)C(O)C(NC(=O)c3cc[nH]c3)c3ccccc3)C(C)=C1C2(C)C
CCOC(=O)C1C2COc3ccc(Br)cc3C2N2C(=O)N(c3cccc(C)c3)C(=O)C12C
COc1ccc(OC)c(S(=O)(=O)NC(C)Cc2cc3cc4ccccc4nc3s2)c1
O=C(NC12CC3CC(CC(C3)C1)C2)c1nc2cc(C(F)(F)F)ccn2c1CO
Clc1ccc2c(c1)[nH]c1ccccc12
CC(=O)N1CCN(c2ccc(NC(=O)c3cccc(CNc4nccc(-c5ccsc5)n4)c3)cc2)CC1
CC(C)(C)c1ccc(NC(=O)C=Cc2ccc(O)cc2)cc1
CN1CCN(C(=O)C=Cc2cnc3ccccc3c2)CC1
Cn1cc(-c2csc(Nc3ccccn3)n2)cn1
O=C(c1ccc(-c2ccc(F)c(F)c2)cc1)N1C2CCC1C(Nc1cnc3ccc(C(F)(F)F)cc3n1)C2
O=C(O)c1c(O)cccc1OCc1cccc(Oc2ccccc2)c1
O=C1CCc2cc(OCCCN3CCC(c4nc5ccccc5s4)CC3)ccc2N1
CCOC(=O)c1c(C)[nH]c(C)c1S(=O)(=O)N1CCN(c2ccccc2)CC1
O=C(Nc1nc2c(s1)CNCC2)c1cc2ccccc2s1
CCN1CCN(C(=O)COc2ccc(OC)c(OC)c2)CC1
Nc1n[nH]c(-c2ccccc2)c1Cc1cccc(Br)c1
O=C(C=Cc1c(C(F)(F)F)[nH]c2cccc(Cl)c12)NC1CCCC1
O=C(O)Cc1ccc2c3c(cccc13)C(=O)c1c(O)cccc1-2
O=C(O)C1=C(C(=O)Nc2cccc(O)c2)CCC1
Cc1ccc(-c2c[nH]nn2)nc1
CCc1nc(CN2CCN(c3nccs3)CC2CCO)no1
CCN(CC)CCNc1ccc2c3c(nn2CCN(CC)CC)-c2ccc(O)cc2C(=O)c13
Cc1n[nH]cc1C(=O)N1CCC2(CC1)CN(C(C)C)C2
COc1ccc(C(=O)O)cc1COc1ccc(C=C2SC(=S)NC2=O)cc1O
COc1cc(O)c(C(=C(CCF)c2ccccc2)c2ccccc2)c(OC)c1
CC#CCOc1c(NCC(C)C)ncc2cnc(N(CC)CC)n12
Cc1ccc(C(O)c2ccc(O)c(Oc3cccc(-c4nnc(-c5ccccc5)o4)c3)c2)cc1
COc1ccc(Cn2nnc(C(=O)NCC(=O)NC3CCN(Cc4ccccc4)CC3)c2N)cc1
COc1ccc(-c2cc(-c3ccc([N+](=O)[O-])cc3)[nH]c(=O)c2C#N)cc1OC
Cc1cc(C)n(C2CN(Cc3cccnc3)C2)n1
Cn1cc(-c2ccnc3ncnn23)cc1C(=O)N1CCc2c([nH]c3ccccc23)C1
CC(=O)Nc1cccc(-c2noc(-c3n[nH]c(=S)[nH]3)n2)c1
Cn1nnc(-c2ccc(-c3c[nH]nc3-c3ccncc3)cc2)n1
O=C(c1ccccc1CSc1ccccn1)N1CCC(N2CCCC2)CC1
CCCCn1c(N)c(N(CCOC)C(=O)COc2ccccc2)c(=O)[nH]c1=O
N#CCN1CCN(C(=O)c2ccc(OCCc3ccccn3)cc2)CC1
O=C1OCC2C(Oc3ccccc3)CCN12
CN(C)CCCNCCNC1=Cc2cccc3cc(NCCN(C)C)cc(c23)C1=O
Cc1ncc([N+](=O)[O-])n1Cc1ccc(Cl)cc1
NC1(C(=O)O)SCC2=C(CCSC2=O)C1=O
Cc1noc(C)c1CN1CCCC1c1nc(C(C)C)no1
Cc1cc(C)cc(S(=O)(=O)c2c(C(=O)Nc3ccccc3C)[nH]c3ccc(Cl)cc23)c1
Clc1ccc2sc(COc3ccc(-c4ccc(NCc5cccs5)nn4)cc3)nc2c1
O=C(Cc1ccccc1)NC1C=CC(CO)C1
Cc1ncoc1C(=O)N1c2ccccc2Sc2ccc(Cl)cc21
COc1ccc(-c2csc(Nc3cnccn3)n2)cc1OC1CC2OCC(F)(F)C2C(O)C1O
CCn1c(=O)n(C)c2cc(C)ccc21
CC(C)c1ccc(-n2c(=O)c3c(c4cc([N+](=O)[O-])ccc4n3C)n(CC(=O)N3CCCCC3)c2=O)cc1
COCCOCCOCCOc1ccc(-c2nc(-c3ccc4cccc(OCc5ccccc5)c4c3)no2)cc1
C=CCn1c(-c2ccccc2)csc1=Nc1cc(Cl)ccc1C
O=C(Nc1cccc(C(=O)N2CCN(CCCCCO)CC2)c1)c1cc2ccccc2[nH]1
Cc1cc(C)cc(C(=O)NNC(=O)c2cccc(O)c2)c1
N#Cc1ccc(Cn2ccc(Oc3ccc(F)c(C(F)(F)F)c3)n2)cc1
Cc1ccc(Cn2c(S(C)(=O)=O)nc3sc4c(c3c2=O)CCCC4)cc1
CN(C)CCCC1(c2ccccc2)OCc2cc(-c3ccc(F)cc3)ccc21
O=C(Nc1cccc(-c2nc3ccccc3[nH]2)c1)c1ccccc1
CC(C)N(C(=O)C12C3C4C5C3C1C5C42)C(C)C
COc1ccc(CC(=O)N2Cc3c(CN4CCCCC4)nn(C)c3C2)cc1
COc1cc(OC)cc(C(O)CNC(=O)c2ccc(NS(=O)(=O)c3cccc([N+](=O)[O-])c3)cc2)c1
CN(C(=O)c1ccc(Br)cc1)C1CCN(C(=O)c2ccc(=O)[nH]c2)CC1
Cc1ccc(N2C(O)CC2c2ccc(Cl)cc2)cc1
CC1(C)CCC2=C(O1)C(=O)c1cccc(O)c1C2=O
COC(=O)c1nnc(OS(N)(=O)=O)[nH]1
COc1cccc2c1CCC(N1CCCC1)C2N(C)C(=O)CCCn1c(-c2ccccc2Cl)nc2ccccc21
CC(C)Oc1cc(F)c(F)cc1CNc1cc(-c2ccc(C(C)(C)C)cc2)[nH]n1
CNC(=O)CNC(=O)C(N)CCCNC(=N)N
CC(C)(CN(Cc1ccccc1)c1ccc(C#N)cc1)C(=O)O
CC(=O)NC(CCN)C(=O)NC(Cc1ccccc1)C(=O)NC(C=O)CCC(N)=O
O=c1cccc2n1CC1CC2CN(CCOC(c2ccccc2)(c2ccccc2)c2ccc(Cl)cc2)C1
CC1(CCN)Cc2cc(C(C)(C)C)ccc2O1
CCCCCCCN(CCCCCCC)CCCCCCCCOc1cccc(C(=O)NC2C3CC4CC(C3)CC2C4)c1
CC(C)n1cc(C(=O)N2CCC(N3CCCC3)CC2)cn1
Nc1cc(-c2cccc(C(F)(F)F)c2)cc(-c2cccnc2)n1
CSCCC(NC(=O)C(Cc1ccccc1)NC(=O)C(Cc1c[nH]cn1)NC(=O)C(CC(=O)O)NC(=O)C(Cc1ccccc1)NC(=O)CN)C(=O)NC(Cc1ccc(O)c(I)c1)C(N)=O
O=C(O)c1cc(OC(C(OS(=O)(=O)c2ccccc2Br)C(=O)O)C(O)C(O)CO)ccc1Br
Cc1ccc(CC(=O)NC(C=CC(=O)O)Cc2cccs2)cc1
CCCCCC(=O)NCC1c2cc(OC)c(OC)c(OC)c2CCN1C
Fc1cc(F)c2nc(Cc3ccccc3)n(-c3nc4c(sc(=S)n4-c4cccc(Br)c4)c(=S)s3)c2c1
CCOC(=O)C1=C(C)NC(=O)NC1c1ccc(O)c(OC)c1
Cc1ncncc1-c1cccnc1Oc1ccc(Nc2ccccn2)cc1
Cc1c(NC(=O)Nc2ccccc2)c(=O)n(-c2ccccc2)n1C
CCCCCCCCCCCCCCOc1cc(Oc2ccccc2)cc(C(=NOC)C(=O)OC)c1
Cn1c2c(c3cc(O)c(O)cc31)C(=O)C(=O)c1cc(O)c(O)cc1-2
Cc1cccc(OCCCOc2ccccc2CCNC(=O)NC(C)(C)C)c1
CC1=CC(C(=O)Nc2cccnc2)CCC(C)N1c1cc(C)c(C)cc1C
Cc1nc(C)c(-c2ccc(SCc3ccc(F)cc3)nn2)s1
CCc1cccc(-c2[nH]c3ccccc3c2CCNCCc2ccc(OCC(C)C)c(OCC(C)C)c2)c1
CCCCn1cc(C(=O)c2ccc(OC)c3ccccc23)c2ccccc21
CC(C)c1ccc(C=Cc2cc(O)cc(O)c2)cc1
COC(=O)c1cc(S(=O)(=O)N2CCCC(NC(C)=O)C2)cn1C
Cc1cc(C)n(CC(=O)NC2CCCC2)n1
O=S1(=O)NCC2(c3cccc(-c4ccccc4)c3)CC2C1c1nc(C2CC2)cs1
NC(Cc1ccccc1)NC(=O)C(N)NC(=O)C(N)NC(=O)C(N)NC(=O)CC(O)C(N)NC(=O)c1ccc(CO)cc1
COC(CN(C)Cc1ccccc1)n1c(=O)c(-c2ccccc2)c(N)n(Cc2c(F)cccc2Cl)c1=O
O=C(O)c1ccc(C(=O)Nc2ccc(N(CCO)CCO)cc2)c(F)c1
CC(=O)Oc1ccc(C2SC(C)=NC2=O)cc1
CC(=O)NCCC(=O)NCc1ccc(S(=O)(=O)NCC(C)C)cc1
COc1ccc(Cl)cc1NS(=O)(=O)c1cc(C=C2NC(=S)NC2=O)ccc1OC
COc1ccc(C(=O)NC(=Cc2ccccc2OC)C(=O)NC(CC(C)C)C(=O)O)cc1
COC(=O)C1C(c2ccc(C)cc2)CC(=NNC(=S)Nc2ccc([N+](=O)[O-])cc2)CC2C1C2(C)C
CC(=O)N1CCC(C(=O)N2CCc3c(sc(NC(=O)c4ccc(Br)o4)c3C(N)=O)C2)CC1
CC(C)NCC(O)c1cc(Br)cc2[nH]c(=O)c(O)nc12
CC1(C)COC(=O)c2c1ccn(CCCCN1CCN(c3ccc(F)cc3)CC1)c2=O
CCCn1c(C)c2ccccc2c1C(N)=O
Nc1nc(N)c2cc(CNc3ccc(S(=O)(=O)NC(=O)C(=O)O)cc3)ccc2n1
Cc1ccc(C(=O)CC(C(=O)Nc2nnc(C)s2)c2cccc(Br)c2)c(C)c1
CC(C)(O)c1ccccc1C1CCCC(=O)N1Cc1ccc(OS(C)(=O)=O)cc1
CC12CCC3C(CCC4=CC(=O)CCC43C)C1CCC(=O)O2
O=C(NC1CCc2cc(Cl)ccc2C1C=Cc1ccccc1)c1cccc(C(F)(F)F)c1
O=C(CCN1C(=O)C2C3CCC(C3)C2C1=O)NNC(=O)c1ccccc1
NCCCCC(N)C(=O)NC1(C(=O)O)CCC2C1C2(F)F
CCC(CC)C(=O)NC1CCc2cc(OC)c(OC)c(OC)c2-c2ccc(SC)c(=O)cc21
O=C(O)CC(O)CCN1C(=O)C2C3CCC(O3)C2C1=O
Cc1ccc(-c2noc(-c3oc(C)nc3C)n2)cc1
CC(=O)c1cc(-c2ccccc2O)n(NC(=O)c2ccco2)c1C
O=C(c1cn(CCN2CCCC2)c2ccccc12)N1CCC(c2c[nH]c3ccccc23)CC1
CCn1c2ccccc2c2cc(NC(=O)C(CCCN=C(N)N)NS(=O)(=O)c3ccc(Cl)cc3)ccc21
CC(=O)Nc1ccc(S(=O)(=O)N2CCC(C(=O)NCCc3nccs3)CC2)cc1
O=C(Nc1cnc2cc(F)ccc2c1)c1cccc(I)c1
COc1ccc(CCC(=O)NC(C(=O)NC(CC(C)C)C(=O)NC(Cc2ccccc2)C(=O)C2(C)CO2)C(C)C)cc1
CN(c1ccc(NC(=O)c2ccccc2F)cc1)c1ncnc2cnc(N3CCC(CO)C3)cc12
O=C(CC1CCN(C(=O)C2CCCCC2)CC1)NO
COC(=O)C(C)NC(=O)C(Cc1ccccc1)NC(=O)OCc1ccccc1
C=CCn1c(-c2ccc(P(=O)(OCC)OCC)o2)nn(S(=O)(=O)c2ccc([N+](=O)[O-])cc2)c1=S
Cc1cccc(C)c1CC1(c2nnn[nH]2)CCC(NS(=O)(=O)c2cccc(Cl)c2C)CC1
Cc1cc(C(=O)NCCN(C)C)ccc1-c1nc(-c2ccc3nc(N)ccc3c2)no1
COC(=O)C(Cc1ccccc1)NC(=O)OC(C)(C)C
CCC(C)(C)C(=O)NCC(=O)Nc1cn(C2OC(CO)C(O)C(O)C2O)c(=O)[nH]c1=O
COC(=O)c1sc(-c2ccccc2)cc1NC(=O)Nc1ccccc1
COC(=O)C=CC(CC(C)C)NC(=O)C(CC(C)C)NC(=O)C(Cc1ccccc1)NC(=O)OCc1ccccc1
COc1cc2c(-c3ccccc3Br)c3[nH]c4ccccc4c3c(CC3c4[nH]c5ccccc5c4CCN3C)c2cc1OC
Cc1nn(C)c(C)c1C(=O)OCC(=O)NCc1ccc(F)cc1
O=C(CCc1csc2ccccc12)N1N=C(c2ccc(O)cc2)CC1(O)C(F)(F)F
CCCNCCN1C(=O)c2cccc3c(O)c(C)cc(c23)C1=O
Nc1ccc(C=CC(=O)N2CCN(c3ccncc3F)CC2)cc1F
CC(=O)C=CN1CCNC(=O)C2Cc3c([nH]c4ccccc34)C(c3cccc(N)c3)N2C(=O)C2CCCN2C(=O)CN(C)C(=O)C(CC(C)C)N1
O=C(NS(=O)(=O)c1cccc(F)c1)c1cncc(Cl)c1
Cc1ccc2cnn(CC3CCN(CC4CCCN(C(=O)CCC(N)=O)C4)C3)c2n1
CN1CCC(NC(=O)NCc2ncccc2OC(F)(F)F)CC1
Cn1nc(C(C)(C)C)cc1C(=O)N1CCN(c2ncccn2)CC1
CC(C)c1ccccc1NC(=O)CSc1n[nH]c(-c2ccc(Br)cc2)n1
CCCCCCCCCCCCCCCCCC[N+](C)(CCC)CCCN(CC)CC
CC12CCC(=O)C(O)=C1CCC1C2CCC2(C)C(O)CCC12
CON=CNc1cc(-c2ccc(OC)cc2)sc1C(=O)OC
Cc1[nH]c(C=C2C(=O)Nc3cc(NS(C)(=O)=O)ccc32)c(C)c1CCCN(C)C
O=c1c(O)c(-c2ccc(O)c(O)c2)oc2c1CCCCC2
CCCCCNC(=O)C1CCCN1C(=O)C(CCC(=O)O)NC(=O)c1ccc(C(=O)Oc2ccc(C(=N)N)cc2F)cc1
Cc1ccc(Oc2cccc(CN3CCCN(C)CC3)c2)c([N+](=O)[O-])n1
O=C(CCCCCNCP(=O)(O)O)NCCC1CN(Cc2ccccc2)C(=O)O1
Nc1ccn(C2CSC(CS)O2)c(=O)n1
CC(C)(C)CC(=O)OCC12CCC3(C)CCCC(C)(C)C3C1CC1C2CCC2(C)C(=CO)CCC12O
COc1ccc2c(c1OC)C(=S)n1nc(-c3ccc4c(c3)OCO4)cc1-2
C=C(C)C1CCC2(C)CC(CC(=O)O2)C1
Cc1cc(SC2=C(O)OC(CCc3ccc(O)cc3)(C(C)C)CC2=O)c(C(C)(C)C)cc1OS(=O)(=O)c1cccs1
N=C(N)c1ccc(CC(=O)NC(CCC(=O)O)C(=O)NC(Cc2ccccc2)C(=O)NC(Cc2ccccc2)C(=O)O)cc1
Cn1nc(N2CCN(c3cccc(C#N)c3)CC2)ccc1=O
CC1(C)COCN1c1nc(-c2ccc(F)cc2)c(-c2ccc(F)cc2)[nH]1
O=C(C=Cc1ccc(F)c(Oc2ncnc3c2ncn3C2OC(CO)C(O)C2O)c1)N1CCOCC1
O=C(C=Cc1ccc(OCc2ccc(Cl)cc2)cc1)c1ccc(Br)cn1
CCOC1COC2(CCN(C(=O)c3cnc(C)cn3)CC2)C1
O=[N+]([O-])c1cc(CN2CCN(Cc3cccc(F)c3)CC2)ccc1OCc1ccc(Br)cc1
c1ccc(-[n+]2ccccc2)cc1
O=C(NCc1ccc(S(=O)(=O)c2ccccc2)cc1)C1CC(=O)N(c2ccc3c(c2)OCCO3)C1
Fc1cnc2c(c1)CN(CCCc1ccccc1)CC2
O=c1[nH]c(S)c2[nH]ccc(Cl)c1-2
Cc1nnc(NC(=O)CCCN(Cc2ccccc2)c2ccccc2)s1
O=C1c2cccc3cc([N+](=O)[O-])cc(c23)C(=O)N1CCN1CCN(c2c(Cl)cccc2Cl)CC1
CN1CCN(c2ccccc2C2CCN(C3CCC3)C2=O)CC1
CCNc1ncc2nc(CCc3ccccc3)c(=O)n(CC3CCCO3)c2n1
O=C1c2ccccc2-c2n[nH]c(Nc3ccc(Cl)c(Cl)c3)c21
CCc1nccn1C1CCCN(C(=O)c2cc(C)on2)C1
CCOC(=O)c1cc(C)ccc1Oc1nc2ccc(NC(=O)Nc3cccc(Br)c3)cc2cc1Cc1ccccc1
COCCCn1c(=O)c2cc(O)c([N+](=O)[O-])cc2n2c(=O)c3ccc(Cl)cc3nc12
CCCCN1C(=O)NC(=O)C(=Cc2c(-c3ccc(F)cc3)nc3sc(C)nn23)C1=O
CSc1cccc(NC2=NC(=O)CN2)c1
CC(=CCC(C)C1CCC2(C)C3=C(C(=O)CC12C)C1(C)CCC(=O)C(C)(C)C1CC3=O)C(=O)O
Cc1ccccc1S(=O)(=O)CCCn1ncc2c(SCc3nc(-c4ccccc4)oc3C)ncnc21
CCC(C)C1NC(=O)C(Cc2ccccc2)NC(=O)C2CSSCC(NC(=S)NCc3ccco3)C(=O)N3CCCC3C(=O)NC(C(C)C)C(=O)N2C1=O
CNC(C)C(=O)NC(C(=O)N1CC2Cc3ccccc3CN2C1C(=O)NC1CCCc2cc(OCC(=O)N(C)C)ccc21)C1CCCCC1
O=C(O)c1cccc(Nc2ccccc2C(=O)Nc2ccc(N3CCCC3)cc2)c1
O=C(O)C1CCCN1Cc1ccccc1-c1cccc(-c2ccccc2)n1
O=C(O)CC(NC(=O)COC(=O)c1ccc(NC(=O)CBr)cc1)C(=O)NC(CCc1ccccc1)C(=O)O
CCCCOC(=O)c1cccc(NCc2ccccc2)c1
CCN1CC2(COC)CCC(OC)C34C5CC6C(OC)CC(O)(C5C6O)C(O)(C(OC)C23)C14
O=C(C=Cc1ccc(Cl)cc1)c1ccc(CN2CCN(S(=O)(=O)c3ccc(F)cc3)CC2)cc1
COc1cc(NC(=O)C=Cc2ccc(Cl)cc2Cl)cc(OC)c1
Cc1ccc2c(c1)SCC(=O)N2c1n[nH]c(=S)s1
O=C(NCCc1ccc(Cl)cc1)c1ccc(NC(=O)c2ccc(Br)o2)cc1
O=C(Nc1ccc(Br)cc1C(=O)Nc1ccc(Cl)cc1)c1ccco1
O=NN(CCO)CCCl
CC(C)CC(O)C(CC1CCCCC1)NC(=O)C(NC(=O)C(Cc1ccccc1)NC(=O)N1CCCCC1)C(C)O
Cc1ccc(C)n1-c1nc(-c2ccc(S(=O)(=O)N3CCOCC3)cc2)cs1
CCC12C(=O)OCC1C(COC(C)=O)C(=O)C1(C)C=CC(O)CCC12
CCCOc1ccc(Cl)cc1CCNC(=O)c1ccc2nc(N3CCCC(C)C3)n(C)c2c1
CCN1c2ncc(COc3ccccc3)cc2C(=O)N(C)c2ccc(N3CCCC3)nc21
CCN(CC)CC(=O)OC1C(OC(C)=O)C2CC(OC(=O)c3ccccc3)C3(C)CCC(OC(=O)CN(CC)CC)C(C)(O)C3C2(C)C1OC(=O)CN(CC)CC
CC1CCC(C(C)C)C(ONc2ccccc2NS(=O)(=O)c2ccc(-c3ccccc3)cc2)C1
CSC1C(=O)N2C(C(=O)O)=C(C(C)(C)C)SC12
COCCOC(=O)c1[nH]c2c(c1C)C(=O)C(C#N)=C(c1ccc([N+](=O)[O-])cc1)C2
Nc1nc(=O)c2ncn(C3OC(CP(=O)(O)O)C(O)C3O)c2[nH]1
CN1CC(=Cc2ccc(Cl)cc2)C(=O)C2(C1)C(c1ccc(Cl)cc1)C(c1ccccc1)NC21C(=O)Nc2ccccc21
Cc1nc(N)c(C#N)c(-c2ccc(Cl)cc2Cl)c1-c1ccc(Cl)cc1
CC1=C2C(OC(=O)C(Cc3ccccc3)NC(=O)OC(C)(C)C)C(=O)OC3CC4C(C)CC(O)C(=O)C4(C)C(C3=O)C(O)(CC1O)C2(C)C
CN1CCN(c2ccccc2CNC(=O)c2cnn3c(C(F)F)cc(-c4ccccc4)nc23)CC1
O=C(Nc1nc(COCC=C(F)F)co1)c1cccc([N+](=O)[O-])c1
O=C(NCCCn1ccnc1)c1cccc(Cl)c1
CCC(=O)c1ccc2c(ccn2CCN(C)C)c1
CCOC(=O)n1c2ccccc2c2c1c1cc(OC)ccc1n2CC
CCCCCCCNC(C)c1ccc(O)c(O)c1
c1coc(-c2nc3c(c(N4CCOCC4)n2)CN(C2CCCC2)CC3)c1
CC(C)(C)c1ccc(Sc2cc3c(cc2N2CCOCC2)C(=NNC(=O)c2ccncc2)c2ccccc2C3=O)cc1
Cc1ccc(OCc2c(-c3ccccc3)noc2C)c(CCC(=O)O)c1
COC(=O)N1CCC=C(C)c2ccc(OCC(=O)N3CC(Cl)c4c3cc(OC)c3cc(S(N)(=O)=O)ccc43)cc21
O=C(CSc1nccn1Cc1cccc(O)c1)c1ccc(Cl)cc1
CNc1n[nH]c2nnc(C)cc12
CC(C)C1Cn2cc(-c3c(C(F)(F)F)noc3-c3cnn(C)c3)c3cc(Cl)cc(c32)CN1
Cc1ccc(NS(=O)(=O)Cc2cccc(-n3c(=O)[nH]c4ccccc4c3=O)c2)cc1
Nc1c(S(=O)(=O)O)cc(Nc2ccc(Cc3ccc(N=Cc4ccc(O)c(S(=O)(=O)O)c4)cc3)cc2)c2c1C(=O)c1c(O)cc(S(=O)(=O)O)cc1C2=O
Cc1cc(Cl)nc(-c2sc(NC(=O)C(C)(C)C)nc2C)n1
Cc1cccc2c1S(=O)(=O)N(CCN1CCN(c3ccc(S(C)(=O)=O)cc3Cl)CC1)CC2
CCOC(=O)C1=C(C)NC(C)=C(C(=O)OCC)C1c1cccc(OCC(=O)NCC2CCCO2)c1
O=C(CCCOc1cnn(-c2ccccc2)c(=O)c1)Nc1ccc(Oc2ccc(Cl)cc2)cc1
CCCOC1(C)CCC2C1C(OC(C)=O)CC1C(OC(C)=O)C2(C)CCCC1(C)C(=O)O
NCCCCCn1c2c(c3ccccc3c1=O)C(=O)c1ccccc1-2
COc1ccc(Cc2ccc(=O)n(CC(=O)NCCN3CCCC3C)n2)cc1
COc1ccc(C=Cc2cc(OC)c(OC)cc2OC)cc1O
O=C1c2cccc(NCCCO)c2C(=O)c2cccc(Cn3ccccc3=O)c21
CCC(C(N)=O)N1CCN(S(=O)(=O)c2ccccc2C)CC1
Cc1ccc(C)c(Nc2ccc(-c3nc4c(C)cc(C)cc4[nH]3)cc2)c1
CC(NC(=O)Cn1cccc1)c1ccc2c(c1)CCC(=O)N2
COc1ccc(CC(NC(=O)C(NC(=O)OCc2ccccc2)C(C)C)C(=O)C(=O)NCC(=O)OCc2ccccc2)cc1
Cc1ccc(CN2C(=O)c3ccccc3[S+]([O-])C2CC(=O)NCC2CCCO2)cc1
COc1ccccc1OC(CCN(C)C)(c1cccnc1)c1ccccc1OC
CC(C)CC(NC(=O)C(NC(=O)C(Cc1ccc(O)cc1)NC(=O)C1CCCCN1C(=O)C(N)Cc1ccc(O)cc1)C(C)C)C(=O)O
CC(C)(C)c1ccc(SCC(=O)Nc2nncs2)cc1
CCCCCCCCCCCCCCc1cn(C2CC(O)C(CO)O2)c(=O)[nH]c1=O
Cc1ccc(NC(=O)c2ccccc2F)cc1Oc1ncnc2c1c(-c1ccccc1)c1n2CCNC1=O
COc1ccc(Br)cc1-c1ccnc(NCc2nnc(C3CC3)o2)n1
CCOC(=O)C1=C(c2ccccc2)N=C(OC)N2CCCN=C12
C=CCNC(=O)C(=O)c1cccn1C
Cc1ccc(CNC(=O)C2CCCN(S(=O)(=O)N(C)Cc3ncc(Cl)cc3Cl)C2)cc1
O=C(CNc1ccccc1)OCC(=O)N1CCc2ccccc21
Cc1c(NC(=O)CSCC(=O)NN=Cc2cc([N+](=O)[O-])ccc2F)c(=O)n(-c2ccccc2)n1C
C#CCNC(=O)CCCC=CCC1C(O)CC(O)C1C=CC(O)C1CCc2ccccc2C1
CCC(C)n1c(-c2ccc(CCC(O)(C(=O)O)C(=O)O)cc2)nc2c(C)cccc21
O=Cc1cnc2cc(Cl)ccc2n1
COc1cc(-c2nc3cc(O)ccc3s2)cc(OC)c1O
Cc1csc2c(=O)n(C)c(N)nc12
C=CCn1c(SCC(=O)Nc2cc(S(=O)(=O)N3CCOCC3)ccc2Cl)nnc1-c1ccncc1
CC(Nc1ncc(F)c(N2C(=O)OCC2C(C)C)n1)c1cnc2[nH]ccc2c1
N#CCCn1nc(-c2ccccc2)nc1Cc1ccccc1
O=C(CN1CCC(N2CCCCC2)CC1)Nc1ccc(C(F)(F)F)cc1
CN(C)c1nsc(NC(=O)NC(Cc2ccccc2)C(=O)NCCc2ccccc2)n1
O=C(COC(=O)C1CCCCC1)Nc1ccncc1
C=CCON=C(N)c1ccsc1NC(=O)c1c(-c2ccccc2)noc1C
CSc1ccc(CSc2nc3cc([N+](=O)[O-])ccc3n2C)cc1
Cc1cc(C(=O)Nc2nc[nH]n2)cc(Cl)c1O
O=C(NCc1cc(C2CCC2)cnc1Oc1ccc(Cl)cc1)Nc1nc2ccc(Cl)cc2[nH]1
COc1ccc2nccc(-n3cc4c(n3)CCC(NCCc3ccc5c(n3)NC(=O)CS5)C4)c2n1
Nc1nc2c(c(NC3CC(CO)C(O)C3O)n1)CCNCC2
O=C1CC(C2CCCCC2)C2CCCCN12
CCOC(=O)c1cnc2ccccc2c1OCc1ccccc1C
CCOP(=S)(OCC)Oc1ccc2c(c1)[n+]([O-])c1ccc(C(F)(F)F)cc1[n+]2[O-]
COC(=O)C(CCSC)NC(=O)NC1CC1
O=C(Nc1ccc(N(CCCl)CCCl)cc1)c1ccc(-c2ccccc2)cc1
CSc1nnc(-c2ccc(N)c([N+](=O)[O-])c2)s1
O=C(OC1C(c2cc(Br)cc(Br)c2)c2c(nc(=S)n3c2NP(=S)(c2ccccc2)C3C2CCCCC2)NC12CCCC2)c1ccccc1
O=C(O)C(O)=CC(=O)c1cccn(Cc2ccc(F)c(Cl)c2)c1=O
Cc1nccc(C2CCCN2c2ccc3nnc(C)n3n2)n1
CN1CCN(c2ccc3c4c(cn3C)NC=Nc24)CC1
O=C(Nc1cccc(CN2CCOCC2)c1)c1cncc(NC(=O)C2C3CC4CC2CC(CO)(C4)C3)c1
CNC(=O)N1CCc2ccc(OCCCN3CCC(O)CC3)cc2C1
CC(=O)N1CCc2c(n(-c3ccc(Cl)cc3)c3ccccc23)C1
CCN1CC2CN(c3ccc(F)c(CONC(C)C)c3)C2C1
OCC1OC(Oc2ccccc2C(Cn2cccn2)OCc2ccc(Cl)cc2)C(O)C(O)C1O
O=C(O)COc1ccccc1-c1ccccc1O
CC1COCC(c2cccnc2Oc2ccc(C(=O)c3nc4ccccc4[nH]3)cc2)N1S(=O)(=O)c1ccccc1
Cc1cc(C)cc(-c2c(OCCC3CCCCN3)c3cc(C(=O)NCc4cnn(C)c4)c(Cl)cc3[nH]c2=O)c1
CCOC(=O)Nc1ncnc2c1ncn2C1OC(CO)C(COCc2ccncc2)O1
O=[N+]([O-])c1nccn1CC1CCCCO1
O=C1CCCC2=C1C(c1ccccc1)C(=O)N2Cc1ccccn1
CCN(CC)CCOc1cc2ncnc(Nc3cccc(Cl)c3)c2cc1OC
COC(=O)NN=Cc1c(F)cccc1Cl
Cc1nn(C2CCCCC2)c2sc(C(=O)NC(C)c3cc(F)cc(F)c3)cc12
COCCCN1CC(C(=O)NCCCN2CCN(C3CCCCC3)CC2)Cc2ccc(Br)cc21
CCOC(=O)CCC(NC(=O)OC(C)(C)C)C(=O)Oc1ccc([N+](=O)[O-])cc1
COc1cc(NC(=O)CSc2nnc(Nc3cccc(Cl)c3)s2)cc(OC)c1
CC(C)CC(CNCC1OC(n2ccc(=O)[nH]c2=O)C(O)C1O)NC(=O)C(C)NC(=O)C(N)Cc1ccccc1
NC(=O)c1ccc(N2CCN(Cc3ccon3)CC2)cc1
COc1ccc2ccc(=O)oc2c1C(C)=O
O=[N+]([O-])c1ccc(-c2n[nH]cc2C=Nn2c(-c3ccccc3[N+](=O)[O-])n[nH]c2=S)cc1
CCOc1ccc(CCNC(=O)c2cnn(-c3ccccc3)c2-n2cccc2)cc1OCC
COc1ccc(NC(=S)NNC(=O)C23CC4CC(CC(C4)C2)C3)c(OC)c1
[truncated: 576,245 more chars]
