# Supplementary material for: t-SMILES: a fragment-based molecular representation framework for de novo ligand design
Source: Nat Commun. 2024 Jun 11;15:4993. doi: 10.1038/s41467-024-49388-6 (PMC11167009; doi:10.1038/s41467-024-49388-6)
Supplement: Supplementary file 4 — Source Data [file 41467_2024_49388_MOESM4_ESM.zip › Soure data/Source data and code for all other graphs/Metrics/Models/Chembl/ChEMBL_TSID_S[mpl][r10][bs128][8_8_256_lr0.001]_SH/gen.smi.re_smils[1].smi.rnd10000.csv]

CC(C)c1nc(CN2CCOC(Cn3cncn3)C2)cs1
Cc1c(C(C)C)cccc1C(C)C
Cc1c(Br)cc2c(=O)cc(C(=O)NCCCCNc3c4c(nc5ccccc35)CCCC4)oc2c1C
Cc1cc(C)nc(SCc2nc(=O)c3ncn(C)c3[nH]2)n1
O=C1CN(C(=O)c2ccsc2)CCN1
CNc1cc(C#N)nc2c1ncn2C1OC(COC(=O)c2ccc(N(C)C)cc2)C(O)C1(C)O
CC(C)(C)OC1OC(Sc2cc(C(=O)O)[nH]c2C(=O)O)C(O)C(O)C1O
NC(=O)c1cccc2c(NCC3(O)CCCCC3)ncnc12
CC(NC(=O)ON)C(=O)N1CCCC1C(=O)NC(Cc1ccccc1)C(=O)NC(CO)C(=O)NC(CC(=O)O)C(=O)O
COCC1c2[nH]c3ccccc3c2CCN1C(=O)C1CCOCC1
COC1CC2(C)C(C(C)CC=CC(=O)O)CCC2C2CCc3cc(O)ccc3C12
CN(c1ccccc1)c1cc(Cl)nc(N)n1
Brc1ccc(Nc2ncccc2-c2ncnc3c2N=C2CCc4ccccc4C23)nc1
CCCCCOc1ccc(C(=O)Oc2ccc(NC(=O)c3cc(OC)c(OC)c(OC)c3)cc2)cc1
O=Cc1ccc2n1C(=O)N(Cc1ccccc1)C2=O
O=C(O)c1cccn2c(=O)c3c(O)cc(-c4ccccc4)cc3nc12
CN(C)CCCOc1nccn1-c1cc(Nc2cccc(C(F)(F)F)c2)ncn1
O=c1oc2cc(C=NNCc3cc4ccccc4nc3O)c(O)c([N+](=O)[O-])c2cc1O
COc1ccccc1N1CCN(Cc2nc3c(C)cccc3n2Cc2ccccc2)CC1
O=C(NC(=S)Nc1cccc(-c2n[nH]c(=S)o2)c1)c1cccc2ccccc12
NC(=O)CSc1nc2sccc(C(F)(F)F)c-2n1
N#CC1CCCC1C(=O)NC1CCCc2ccccc21
CSc1nc2sc3c(c2c(=O)n1-c1ccccc1)CCN(CCc1ccccc1)C3
COc1ccc(CNc2nc(N3CCCC(N)C3)ncc2C(N)=O)cc1OC
CCCn1c(=O)c(C(=O)NCc2ccc(C(F)(F)F)cc2)c(O)c2ccccc21
COc1ccc2c(CN3CCN(c4ccc(F)cc4)CC3)cc(=O)oc2c1
O=C(Nc1cccc(CN2Cc3ccccc3C2=O)c1)C(=O)c1c(CCc2cccc3ccccc23)sc2c1CNCC2
CC(C)C(NC(=O)C(CC(=O)O)NC(=O)C(CC(=O)O)NC(=O)C(CCC(N)=O)NC(=O)C(NC(=O)C(C)(C)C)C(C)C)C(=O)NCCCC1CCCCC1
O=C(CCCO)Nc1ccc2ncnc(Nc3ccc(Oc4ccccc4)cc3)c2c1
O=C(C1=C(S)C(=O)N(CCCN2CCOCC2)C1c1ccncc1)c1ccco1
CN(C)S(=O)(=O)c1ccc(NCCNC(=O)C2=CC(C)(C)NC2(C)C)c(C(F)(F)F)c1
CC(C)CC(NC(=O)C(CCC(=O)O)NC(=O)C(Cc1ccccc1)NC(=O)CNC(=O)C(NC(=O)C(Cc1ccccc1)N=C(N)N)C1CCCCC1)C(=O)O
CCOc1ccc(NC(=O)CCCn2c(=O)c3cccn3c3cccnc32)cc1
CCn1nccc1C(=O)N1CCCC(n2cncn2)C1
O=C(CN1C(=O)NC2(CCCC2)C1=O)N1CCN(C2CCCCCC2)CC1
COC1C(O)C(O)C(Oc2ccc(CCNC(N)=O)c(-c3cccs3)c2)OC1(C)C
O=C(O)CCCC=CCC1=CCCC1NS(=O)(=O)c1ccc(Cl)cc1
N#Cc1cc(-c2cnc(N)c(C(=O)NC3CCCC3)n2)ccc1OC1CCCC1
CC(C)CC1NC(=O)C(Cc2cn(C)c3ccccc23)N(C)C(=O)C2CCCNN2C(=O)C(CC(C)C)NC(=O)C2CCCCN2C1=O
O=C(C=Cc1nn(-c2ccccc2)c2ccccc12)Nc1ccc(Cl)cc1
O=C1CCSc2ccc(S(=O)(=O)NCC3CCCO3)cc2N1Cc1ccccc1Br
CC(=O)NC(C)Cc1ccc(C#Cc2cnc(NCC3CC3)nc2)cc1
CCOC(=O)COC(=O)N1CCc2cc(OC)c(OC)cc2C1
CCCSC1=NC2(CCN(C(=O)OCC(N)=O)CC2)C(=O)N1c1ccc(Cl)cc1
COC1CC2=COC(OC(=O)CO)=CC2(C)C2C1C1C(C)C3C(C)(O)CCC(OC(C)=O)C3(C)C(O)(C1OC(C)=O)C2OC(C)=O
CS(=O)(=O)c1ccc(Nc2noc3c2CN(C(=O)N2CCCC2)CC3)cc1
C=C(C)C1CCC2(CC)C(CCC3(C)C(CC=C(C)C(=O)O)CCC32O)C1(C)CCC(=O)O
O=C(c1ccc(N2CCOCC2)c([N+](=O)[O-])c1)N1CCC(N2CCC(Oc3ccc(F)cc3)CC2)CC1
COCC(=O)Nc1ccc(Cl)c(NC(=O)c2cnoc2C)c1
Cc1ccc(C(=O)c2nc(-c3ccc(Br)cc3)c(-c3ccncc3)[nH]2)cc1
COc1cc(-c2ccc(C(CC(=O)O)NC(=O)C3CC3c3ccccn3)nc2)ccn1
CON=C(COCc1cc(Cl)c(OC)c(Cl)c1)C(CCN1CCC(O)(c2ccccc2)CC1)c1ccc(Cl)c(Cl)c1
CC[n+]1cc(CCCC(=O)CCC(=O)OC2CCC3(C)C(C2)CC(F)C2C4CCC(=CC(C)=NOC)C4(C)CCC23)c2ccc(Cl)cc2c1
CCOC(=O)C(O)=CC(=O)c1cn(Cc2ccc(Cl)cc2)c2cc(Cl)c(F)cc2c1=O
c1ccc(C(CCNCCC2CC2)CN2CCc3oc4ccccc4c3CC2)cc1
CC(c1ccc(-c2ccc3ccccc3c2)cc1)C(N)C(=O)N1CCCC1C(=O)c1nc2ccccc2[nH]1
Cc1cccc(NC(=O)NCc2ccc(F)cc2)c1CNc1cccnc1
c1ccc(COCCN2CCCC2COc2cc(-c3cccnc3)nc3ccccc23)cc1
Cn1c(=O)c(CN2CCCCC(C(=O)Nc3cc(-c4noc(C5CC5)n4)ccc3F)C2)cc2cnc(NCC(C)(C)CO)nc21
CCOC(=O)N1CCN(c2ccc(Cl)cc2NC(=O)COc2ccccc2)CC1
CCCCCn1c(C)c(C(=O)Nc2ccnc3ccccc23)c2ccccc21
CCOC(=O)Nc1nc2sc(-c3ccccc3)c(N)c2s1
O=C(O)CCC(=O)Nc1ccc2c(c1)OCO2
O=C(O)Cn1nc2c3c(cccc31)Cc1ccccc1-2
CN(C)c1ncccc1C(O)c1cccnc1
O=C(COC(=O)c1ccc2c(c1)OCCO2)NCCc1ccc(F)cc1
Cc1nn(C)c(SCC(=O)O)c1C(=O)Nc1ccccn1
CCOC(=S)SS(N)(=O)=O
CCC12CCCN3C(=O)CC4(C(=O)Nc5ccc(N)cc54)C(C(=O)OCc4ccccc4)(CC1)C1Cc4ccc(OC)c(O)c4C(C1)C32
O=C(NCCc1ccc(Cl)[n+]([O-])c1)c1ccco1
CC(=O)N(C(C)=O)c1ccc(C(=O)O)cc1
CN(C)C(=O)Cc1ccc(NCc2ncco2)cc1
CN(C(=O)COC(=O)Cc1ccc(OC(F)F)cc1)C1CCS(=O)(=O)C1
CCCC[S+]([O-])c1ccc(-c2ccc(CN)cc2)c(C(=O)O)c1
COC1CC2CCC(=O)C2(C)C2CC(O)C3(C)C(CCCC3(C)C)C12
CC(C)CN(CC(O)C(Cc1ccccc1)NC(=O)OCc1cncs1)S(=O)(=O)c1ccc2ncsc2c1
CCN(CC)c1c(-c2ccc(C)cc2)ccc2c(C)c(C)c(C)cc12
Oc1c(Cl)cc(OCc2ccc(-c3ccc(CN4CCCC4)cc3)cc2)cc1Cl
CCCCN(CCCC)C(=O)Nc1ccc(Cl)cc1
[C-]#[N+]c1ccc(Nc2ncc(F)c(Nc3cnc4ccccc4c3)n2)c(CO)c1OC
CSc1nc(N)c2nnn(C3CCC(CO)O3)c2n1
O=[N+]([O-])c1cccc(-c2nn3c(C(F)(F)F)ccnc3c2-c2ccncc2)c1
COc1cc(COc2c(C3CCC3)ccc(-c3cnc(C(=O)NCCC(=O)O)cn3)c2C)cc(OC)c1C
CCCCCCCCSc1cc(-c2ccc(O)cc2)c(CC(C)C(=O)O)cc1SCCCCCCC
Nc1c(C(=O)NCCc2cc3ccccc3[nH]2)nnn1-c1ccc([N+](=O)[O-])cc1Cl
Cc1ccccc1NC(=O)Cn1c(=O)n(Cc2ccco2)c(=O)c2sccc21
CCCCCCC=CCCOC1C(O)C(O)C(O)C(O)C1O
CC1=C(C(=O)NCc2cccc(F)c2)SCCS1
CSCc1cc(CSC)nc(NCc2ccccc2)n1
O=C(c1cc(C#Cc2ccc3c(c2)OCO3)[nH]n1)N1CCN(c2ccc(F)cc2)CC1
Cn1cc(-c2cnc3ccc4cc(Oc5ccncc5C#N)c(cc4-3)c2=O)cn1
CC(C)C1CCC2(COC(=O)CC(=O)O)CCC3(C)C(CCC4C5(C)CCC(OC(=O)c6ccc(Cl)cc6)C(C)(C)C5C(O)CC43C)C12
COc1ccc2c(OC3CC4C(=O)NC5(C(=O)O)CC5C=CCCCCCC(NC(=O)OC(C)(C)C)C(=O)N4C3)cc(-c3ccccc3)nc2c1
FC1(n2cnnc2)CCN(c2ccc(N3CCN(c4ncccn4)CC3)cn2)CC1
N#CN=C(NCCCCCc1nc(-c2ccccc2)no1)Nc1ccc(F)cc1
CC(C)C(=O)Nc1ccc(N2CCN(C(=O)c3ccc([N+](=O)[O-])o3)CC2)cc1
CC(=O)c1cccc(NC(=O)C2c3ccccc3C(=O)N(CCO)C2c2cccs2)c1
CN1CCN(c2cc(C(=O)NC3CCCc4ccccc43)c3ccccc3c2)CC1
c1ccc2c(CCCNc3ccc(CCNc4ncnc5[nH]ccc45)cc3)ccnc2c1
COc1cc(C=CC(=O)C=C(O)C(=O)O)c(OC)c(OC)c1
CS(=O)(=O)Cc1ccc(C(=O)c2cc3cccc(F)c3oc2=O)cc1
Cc1ccccc1NP(=O)(N1CC1)N1CC1
CC(C)CCN(c1ccc(C(=O)NCc2cccn2C)cc1)S(=O)(=O)c1cccs1
Cc1ccc(C(=O)NC(C)C(c2ccccc2)N2CCOCC2)cc1
Nc1nc2ncc(-c3ccccc3)cn2n1
N#Cc1ncc2nc1OCCCCOc1cc(ccc1N)NC(=O)NC2
O=C(O)c1ccc2c(c1)c(=O)n(Cc1ccccc1Br)c(=O)c1cc(Br)ccc12
COc1ccc(S(=O)(=O)N2CCN(Cc3cc(=O)oc4cc(O)ccc34)CC2)cc1
CCOC(=O)c1cc2c(-c3cc(OC)c(OC)c(OC)c3)cccc2[nH]1
Cn1cnc2c1CCN(C(=O)c1ccco1)C2CN1CCCC1
COc1ccc(N(CC(=O)Nc2ccccc2C)S(=O)(=O)c2c(C)noc2C)cc1
CCCCN(CCCC)CC(O)c1cc2cc(Cl)c(Cl)cc2c2nc(C)sc12
COc1cc(C=C2CCCC3=C2NC(=S)NC3c2cc(OC)c(OC)c(OC)c2)cc(Br)c1O
CSc1ccc(C(=O)COC(=O)CNC(=O)CNC(=O)c2ccco2)cc1
CCCc1c2nc(C(=O)O)cc(C(F)(F)F)c2cc2c(=O)cc(C(=O)O)oc12
O=C(C(Br)=Cc1ccc(OCCCCCCOc2ccc(Br)cc2)cc1)c1ccc(Br)c(O)c1
N#CC1C(c2ccc(-c3ccccc3)cc2)C(CO)N1C(=O)CCN1CCOCC1
CC(C)CC1NC(=O)C(CC(=O)O)NC(=O)CNC(=O)C(CO)NC(=O)C(CC(C)C)N(C)C(=O)C(CC(C)C)NC(=O)C(CC(C)C)NC1=O
CC(C)=CCCC(C)=CCOc1cccc2cc(O)c(C)nc12
CS(=O)(=O)Nc1ccc(-c2nc3c(=O)n(Cc4ccccc4F)c(=O)n(Cc4ccccc4)c3[nH]2)cc1
CC(=O)NC(C(=O)N1CCCC1C(=O)NCCc1ccncc1)C(C)C
Clc1ccc(-c2ccc3nncn3c2)cc1
CC(C)(C)c1nnc2n(C3CCCC3)c(=O)c3c4c(sc3n12)CCC4
COc1cc2c(cc1OC)CN(CCCCN1C(=O)c3cccc4cc([N+](=O)[O-])cc(c34)C1=O)CC2
COc1ccc(OCC(O)Cn2c(N3CCCCC3)nc3c2c(=O)[nH]c(=O)n3C)cc1
CCOC(=O)c1sc(NC(=O)CSc2nc3ccc(NC(=O)c4ccc(Cl)cc4)cc3s2)c(C#N)c1C
O=C(NCc1ccc(CN2CCCCC2=O)cc1)c1ccc2c(c1)OCO2
Nc1n[nH]c2cc(-c3ccccc3Cl)[nH]c(=O)c12
CC(=O)Oc1cccc(-c2nnc(-c3ccccc3)o2)c1
CCOC(=O)c1cccc(NC(=O)CNC(=S)Nc2ccc(Cl)cn2)c1
C#CC1(O)C=CC(=O)c2c(O)cc3c(c21)C(=O)c1ccccc1C3=O
COCCNC(=O)CSc1nc2cc(OC)c(OC)cc2c(=O)n1-c1ccc(OC)cc1
COc1ccc(-c2n[nH]c3c2Cc2cc(CN4CCCCC4)ccc2-3)cc1
Cc1cnn(CCNC(=O)Cc2c(C)c3ccccc3oc2=O)c1
Cc1cc(C)n(CC2CN(CC(=O)Nc3ccc4c(c3)OCCO4)CCO2)n1
C[N+](C)(C)CCOc1ccc2c(=O)c3c(ccc4ccccc43)[nH]c2c1
COc1cc(O)c2c(c1)COC(=O)c1c(cc(OC)c(OC)c1OC)C(=O)OCCCCCOC(=O)CCCCCCCCCCCCC(C)OC2=O
N#Cc1cc([N-][N+]#N)cc(-c2ccccc2)n1
CC1CCN(S(=O)(=O)N2CCCC(C(=O)NCc3ccccc3C(F)(F)F)C2)CC1
Cc1cc(C=CC(C)C)cc2c1OCCC1(C)SCCN=C21
N#CCCN(CC#N)c1ccc2ncnc(Nc3cccc(Cl)c3)c2c1
COCc1cccc(-c2n[nH]c(C3CCNCC3)n2)c1
COc1cc2c(c(O)c1-c1c3c(c(O)c4c(O)cc(OC)c(OC)c14)C(=O)C(O)=C(C(C)C)C3=O)CC(=O)C=C2C
CC(=O)Nc1ccc(S(=O)(=O)NC(CNC(=O)c2cnn(C)c2Cl)C(=O)NC(C)(C)C)cc1
CC12CCC(O)CC1CCC1C2CCC2(C)C(c3nnc(Cc4ccccc4)o3)CCC12O
CN(C)c1ccccc1CNc1ncc(Cl)c(Nc2ccc3cn[nH]c3c2)n1
O=C(O)c1cccc(NCc2ccccc2CNc2ccc(Cl)c(Cl)c2)c1O
CN1C(=O)NC(c2ccc(Cl)cc2)(c2cccc(OCCCC#N)c2)C1=O
CC(C)c1ccc(NC(=O)N2CCC(c3nn4cccnc4c3-c3ccc(C(N)=O)cc3)CC2)cc1
O=C(CS)Nc1c(-c2nc3ccccc3s2)nc2ccccn12
CCc1ccc(NC(=S)N(CCCN2CCOCC2)Cc2cccs2)cc1
C=CCOC(=O)c1[nH]c2cc(Cl)ccc2c1NC(=S)NC(=O)c1ccccc1
CC(=C(c1ccccc1)c1nc(-c2ccccn2)no1)c1ccccc1
CCC(CO)NCC(O)Cn1c2ccccc2c2ccccc21
COc1ccc(-c2cccn3nc(Nc4ccc(N5CCN(c6ncccn6)CC5)cc4)nc23)cn1
NC(=O)C1CCCN1C(=O)C(CC1CCCCC1)NC(=O)C1CCCCN1C(=O)C(O)Cc1ccc(O)cc1
CC(C)(C)n1nnnc1C(c1ccc(NC(=N)N)cc1)N1CCN(CCOc2ccc(OCC(=O)C3CC3)cc2)CC1
Fc1ccc(C2CCNCC2)cc1
CN1C(=O)C(C)(C)N(C)C2=[N+]([O-])N(C)C(c3ccc(Cl)cc3)(c3ccc([N+](=O)[O-])cc3)C21
Cn1c(-c2ccccc2Cl)nn(Cc2ccccc2)c1=O
Oc1cc(O)cc(-c2nnc(C(c3ccc(Cl)cc3)c3ccc(Cl)cc3)o2)c1
CNc1nncn1C1CC2c3cccc4[nH]c(Br)c(c34)CC2N(c2ccccc2)C1
Cc1ccc(OCC(=O)NN=Cc2cnn(-c3ccccc3)c2N2CCOCC2)cc1
CC(C)c1noc(CCC(=O)NCC2CCCN2CCOc2ccc(Cl)cc2)n1
CC(=O)c1ccc(C=C2SC(=S)N(Cc3ccccc3)C2=O)cc1
O=C(c1ccco1)N1c2ccccc2C=Cc2ccccc21
S=P(N1CCCCCCCC1)(N1CCCCC1)N1CCCCC1
Cc1ccc(S(=O)(=O)N2CCOCC2)cc1NC(=O)COC(=O)c1ccnn1C
Cc1cc(NCc2cccs2)nc(-c2c(N)nn3ccccc23)n1
Cn1cc(N2CCCCC2)c(=O)c2cc([N+](=O)[O-])c(N3CCOCC3)c(F)c21
CC(C)(C)Sc1cc(F)c(C2COC(=O)N2)cc1-c1ccc(S(C)(=O)=O)o1
CN1CC(NC(=O)C(F)(F)C(F)(F)C(F)(F)C(F)(F)C(F)(F)C(F)(F)F)=Nc2ccccc21
Cc1ccnc(N2CCN(S(=O)(=O)Cc3ccccc3)CC2)n1
N#CCc1ccc(NC(=O)c2sc3nc(C(F)(F)F)cc(-c4cccc(Br)c4)c3c2N)cc1
Cc1cccc(NC(=O)c2noc(C)c2Br)n1
COc1cc(C=CC(=O)c2cccc(NC(=O)CSc3nc4ccccc4[nH]3)c2)ccc1O
Cc1ccc2c(c1)c(C)c(NC(=O)C1CC1)c(=O)n2CC(=O)Nc1ccccc1OC(F)(F)F
CN(CCCCCCCN)c1ccc(Nc2c(C(=O)C3CC3)cnc3ccc(-c4cc(Cl)c(O)c(Cl)c4)cc23)cn1
Cc1c(C(N)=S)csc1N=Nc1c(Cl)cncc1Cl
Cn1cc[n+](C(CCO)C(O)(c2ccccc2)c2cccs2)c1
O=C(O)CCn1cnc2ccc(OCc3nc4ccccc4s3)cc2c1=O
COc1ccc(NC(=S)N(CCN2CCCC2)C(C)c2c(F)cccc2Cl)cc1OC
CCCc1nn(C)c(CC)c1CC(=O)NCc1ccc(OC)c(OC)c1
COC(=O)c1cn(C)c2c1C(=O)C(Nc1c(Cl)cc(CNC(=O)C(C)NC(C)=O)cc1Cl)N=C2
Cc1cc2nnc(-c3ccc(Cl)cc3)n2c(N)n1
COc1ccc(NC(=O)CSc2nc3ccccc3nc2NCc2cccnc2)cc1OC
Cc1ccc(C)c(C(=O)C2COc3ccccc3C2N)c1
CC(Nc1ncnc2c(C(N)=O)cccc12)c1cccc(NC(=O)c2ccc(C(F)(F)F)cc2)c1
CCOc1ccc(N2CC(NC(=O)C3CCCCC3)CC2=O)cc1
C=CCNC(=S)N(C)C
ClCc1ccc(C=NNc2nc(-c3ccc(Cl)cc3Cl)cs2)cc1
CCC1OC(=O)C(C)C(OC2CC(C)(OC)C(O)C(C)O2)C(C)C(OC2OC(C)CC(N(C)C(C)C)C2O)C(C)(O)CC(C)C(O)C(C)C(O)C1C
CC(C)C(O)c1ccccc1
CCc1ccccc1C(=O)c1cc2cnccc2n(Cc2ccc(F)cc2)c1=O
[C-]#[N+]c1cc(C(c2nnc(Nc3cc(Cl)ccc3C)s2)(C(F)(F)F)C(F)(F)F)ccc1OC
CC1CC2C3CC=C4C5CC(O)C6OC6C(O)C5(C)CCC4C3(C)C(O)CC2(C)C1C(=O)C1=CC(O)OC1=O
CC(C)CC(C=O)NC(=O)CNC(=O)C(CCCNC(=N)N)NC(=O)C(CCCNC(N)=O)NC(=O)C(CC(C)C)NC(=O)Cc1ccccc1
COc1ccc(-c2c(-c3ccc(OC)cc3)n3nc(Sc4ccc(O)cc4)nc3n2C)cc1
N#Cc1ncc2nc1OCC=CCOc1cc(NC(=O)c3cccnc3Cl)c(Cl)cc1-2
CCCCCCCCC=C1CC(CO)(COC(=O)c2cc(OC)c(OC)c(OC)c2)OC1=O
CC(CS)C(=O)N1CCCC1
Cc1oc(-c2ccccc2)cc(=O)c1OC(C)C(=O)N1CCOCC1
CCCCCCCCBr
O=C(O)COc1c(F)cc(F)cc1F
COc1ccc(C(=O)Nc2ccccc2C(=O)NN=Cc2ccccc2O)cc1
COc1cccc(COC(=O)C(N)c2ccccc2)c1
C#CC1(O)CCC2c3ccc(O)cc3CCC21CO
N#Cc1ccc(N2CCN(c3ccccn3)CC2)c(C(=O)NCc2ccccc2)c1
COC(=O)C(Cc1c[nH]c2ccccc12)NS(=O)(=O)c1ccc([N+](=O)[O-])cc1
CCCC1=C(C)N(CCC)C(Sc2cc(C(F)(F)F)cc(C(F)(F)F)c2)=C(CCC)C(=O)N1
Cc1cccc(N)c1Oc1cncc(C(N)=O)c1
CCC1CC(O)C(C)N(CCCNC(=O)NC(Cc2ccccc2)C(C)c2ccccc2)CC(C)CC(C)(O)C(OC2OC(C)CC(N(C)C)C2O)C(C)C(OC2CC(C)(OC)C(O)C(C)O2)C(C)C(=O)O1
COc1ccc(S(=O)(=O)N2CCCCCC2)cc1NC(=O)c1cccc([N+](=O)[O-])c1
CC1(C)CC(=O)c2cncnc2C1
O=C(CNc1cccc2ncccc12)NN=Cc1c[nH]c2ccccc12
CCCCC1(CCCC)OOC(CC(=O)O)CC1C
O=C(NCc1ccc(-n2cccc2)cc1)c1cccc(S(=O)(=O)N2CCOCC2)c1
CCS(=O)(=O)Nc1ccc2c(c1)OCO2
COC(=O)C1CC(OC(C)=O)C(=O)C2C1(C)CCC1C(=O)OC(c3ccoc3)CC12C
Cc1ccccc1C(=O)NC(=Cc1cccnc1)C(=O)NCCC(=O)NCCc1ccccc1
N=C(N)NCCCC(NC(=O)CCC(N)C(=O)O)C(=O)O
CCOC(=O)c1cc(C#N)c(N2CCC(O)(C3CC3)CC2)nc1-c1ccccc1C
CC1=C(C(=O)OC2CCCCC2)C(c2ccccc2Br)C2=C(CC(c3ccc(C(C)C)cc3)CC2=O)N1
CCCOc1ccc(Cc2cc(C3OC(CO)C(OC4OC(CO)C(O)C(O)C4O)C(O)C3OC3OC(CO)C(O)C(O)C3O)ccc2O)cc1
Cc1onc(-c2ccc(Cl)cn2)c1COc1ccc(C(=O)NC(C)C)cn1
O=C(Nc1cccc(Cl)c1N1CCOCC1)c1ccco1
Cc1c(Cl)cccc1NC(=O)CN1C(=O)N(CC(=O)O)C2(CCCCCC2)C1=O
COc1ccc(CN(C)C(=O)COC(=O)c2ccncc2)cc1OC
Nc1cccc(Nc2cnc3ccc(NCc4csc(C(F)(F)F)n4)cc3n2)c1
Nc1nc(=O)c2nc(C(=O)O)cnc2[nH]1
O=c1[nH]c2cc(OCCCN3CCOCC3)ccc2n2cccc12
O=[N+]([O-])c1cccc2ccn(CCN3CCOCC3)c12
CCS(=O)(=O)n1sc2c(c1=O)C(=O)CC(C)(C)C2
CC(C)OCC(O)Cn1ccc2cnc(Nc3ccc(C(=O)N4CCNCC4)cc3)nc21
CC1(C)CC2(C(=O)O)C(OC(=O)CCCO)CCC3(C)C(CC(O)C4C5(C)CCC(O)C(C)(C)C5CCC43C)C2CC1O
Cc1cc(OCC(=O)NC(CC(=O)O)c2ccc(Br)cc2)ccc1Cl
CCC1Cn2c(nc3c(C)cccc32)N1Cc1ccc(O)cc1
CC(=O)OC1CC2C(C)(C)C(=O)C=CC2(C)C2CCC3(C)C(c4ccoc4)OC(=O)C4OC43C12C
CCCC(=O)c1cnc2c(C(F)(F)F)cccc2c1N1CCC(C(=O)O)CC1
CC(N)(CI)C(=O)O
OCc1ccccc1-c1ccc(CN2CCC(Cc3ccccc3)CC2)cc1
CN(C)c1ccc(C=CC(=O)NCc2cccc(F)c2)cc1
NS(=O)(=O)c1cc([N+](=O)[O-])c(NCC(O)CO)cc1Br
O=C(c1cc2ccccc2oc1=O)N(Cc1ccco1)Cc1ccccc1Cl
COc1cc(-c2[nH]nc3c2C(=O)c2c(NC(N)=O)cccc2-3)cc(OC)c1OC
CC1C(NC(=O)C(=O)Nc2ccccc2Cl)C(=O)N1C(=O)NS(=O)(=O)N1CC(n2cc(C=CBr)c(=O)[nH]c2=O)OC(=O)C1C
Cn1c(O)cc(NC(=O)c2cc(Cl)ccc2O)nc1=O
COc1cc(C(=O)NC2CCOC2=O)nc2c(C(F)(F)F)cccc12
CCCCN(C)CC=CC=CC=CC=CC(S)C=CCC=O
N#Cc1cc(-c2cccnc2Oc2ccc(Nc3nc4ccccc4s3)cc2)ccn1
CSc1ccc(C)c(NC(S)=NS(=O)(=O)c2ccc(NC(=O)c3ccc(Cl)c([N+](=O)[O-])c3)cc2)c1
Cc1ccc(C(=O)NCCc2cccc(C(F)(F)F)c2)cc1S(=O)(=O)N1CCCC1
Cc1ccnc(NS(=O)(=O)c2ccc(NC(=O)c3cccc([N+](=O)[O-])c3)cc2)n1
COc1cc(-c2nc3ccccc3n2C#Cc2cccc(CN)c2)cc(OC)c1OC
Cc1ccc(C)c(N2CCNC2=N[N+](=O)[O-])c1
CC(=O)OCC1OC(n2cc(-c3cc(C#N)cn3-c3cc(Cl)cc(Cl)c3)[nH]c2=S)C(OC(C)=O)C(OC(C)=O)C1OC(C)=O
Cc1nn(C)c2nc3c(c(NCCCN(C)C)c12)CCCC3
CC(=O)OC1(C)CCC2CC3=CC(=O)CCC3C(C#N)N2C1=O
O=C(c1cc2sccc2n1CC=Cc1ccccc1)N1CCN(c2ccccc2)CC1
CCCCC(CO)N1CC(n2nnc3c(N)ncnc32)C1
CN1C(=O)C2(CCCCC2)N=C1c1ccc(F)cc1F
CC1CN(C(C)CO)C(=O)CCCn2nncc2COC1CN(C)C(=O)Nc1cccc2ccccc12
Cc1ccc(N(CC(O)CO)CC(O)CO)cc1
Oc1ccc(-c2nccc(N3CCC(NCc4cccc(C(F)(F)F)c4)CC3)n2)cn1
Cc1cc(Oc2ccc(C3(C)CCN(S(C)(=O)=O)CC3(C)C)cc2)cc(C)c1Cl
CCc1ccc(C2NC(=O)CN2C(=O)Nc2ccccc2C)cc1
Oc1ccc(C2=NOC(c3ccccc3)C2)cc1O
COC(=O)c1c2c(n(C)c1C)C(=O)C=C(N)C2=O
C=CC(C)N(c1cc(Cl)ccc1Cl)S(=O)(=O)c1ccccc1[N+](=O)[O-]
CCCC1C2CCc3cc(O)c(O)cc3C1(C)CCN2C
CC=Cc1ccc2c(c1)OC(CN(C)C(=O)Nc1ccc(C(F)(F)F)cc1)C(C)CN(C(C)CO)S2(=O)=O
CC1CC(C)n2c1nc1cc(Cl)ccc12
COC1=CC=C(O)C2=C(c3cc(O)c(OC)c(OC)c3)OC(O)C(O)C12
COC(=O)C(C)NC(=O)C(C)C(O)C(C)C
COc1ccc(S(=O)(=O)N2c3ccccc3CCC2CC(=O)c2ccc(-c3ccccc3OC(C)C)cc2)cc1
c1ccc(CCN2CCC(Nc3ccnc4ccccc34)CC2)nc1
O=C(NCCCNc1ccnc2cc(Cl)ccc12)c1ccco1
Cn1cc(-c2cccc(Cl)c2)c(C(=O)Nc2ccc3c(c2)CCCO3)n1
CC(=O)NC(C)Cc1ccc(C#Cc2cnc(NCC3CC3)nc2)cc1
COc1ccc(CN2CCCC3(CCN(C4CCOCC4)C3)C2=O)cc1
Cc1cc(C)cc(CNC(=O)N(C)c2ccc(Oc3ccc(-c4cccnc4)cc3)cn2)c1
COC(=O)c1c(C)cccc1C1CN=NC12Cc1cc(C)c(C)cc1C2=O
O=C(C=Cc1ccc(OC2CC(O)C2CO)cc1)c1ccc(NC2CCN(C3CC3)CC2)cc1
CCCC(N)C(=O)NC(Cc1c[nH]c2ccccc12)C(=O)N1CCCC1C(=O)NC(CCCNC(=N)N)C(=O)NC(Cc1c[nH]c2ccccc12)C(N)=O
OC1CCC(c2cccnc2Oc2ccc(Nc3ccccn3)cc2)CC1
Cc1cccc(C(=O)Nc2sc(C(=O)N3CCCCC3)c(C)c2C)c1
CCC=CCC1(C)SC(=O)C(C)C1=O
Cc1cc(C)nc(NS(=O)(=O)c2ccc(NC(=O)c3cc4cc([N+](=O)[O-])ccc4o3)cc2)n1
CC(CN1CCOCC1)N(C)C(=O)CCC(=O)NCc1ccc(N(C)C)cc1
COc1cc(C2NC(=O)c3cccnc3N2)cc(OC)c1O
NC(=O)C1CC2CC(OC(=O)NCc3ccc(-c4ccccc4)cc3)CC1C2
C=C(C)C1CCC2(C(=O)OCc3cccc(CN4CCCCC4C)c3)CCC3(C)C(CCC4C5(C)CCC(OC(=O)CC(C)(C)C(=O)O)C(C)(C)C5CCC43C)C12
CC(CCC(=O)Nc1ccc2ncn(C)c(=O)c2c1)C1CCC2C3CC=C4CC(O)CCC4(C)C3CCC12C
COc1ccc2ccc(S(=O)(=O)N3CCN(S(=O)(=O)c4ccn5cncc5c4)CC3C(=O)NO)cc2c1OC
COc1cc2cc(C(=O)N3CCN(c4ccc(Cl)cc4Cl)CC3)n(C)c(=O)c2cc1OC
CN1C(=O)CCc2ccc(C=C3SC(=S)N(CC(=O)O)C3=O)cc21
Cc1ccc(C)c(NS(=O)(=O)c2ccc3[nH]c4c(c3c2)CCCC4)c1
COC(=O)c1c(-c2ccc(OC)cc2)csc1NC(=O)c1ccc(F)cc1
Cc1cc(C)c2c(C)cn(Cc3ccccc3)c2n1
COc1cccc2c(=O)c3c4c(cc(C#N)c3n(CCCN(C)C)c12)C(=O)NC4
COc1ccccc1NC(=O)c1ccccc1NC(=O)c1cccc(Br)c1
CC(C)COc1ccc2c(c1)c(C#N)cn2Cc1ccc(C(=O)O)cc1
COc1cc(O)c(Cc2ncc(-c3ccccc3)s2)c(OC)c1
NC(=O)c1cccc(C(=O)NC(Cc2ccccc2)C(=O)OCc2ccccc2)c1
COCCCNc1s[nH]c(=O)c1NCCCO
CC(C)C(CN1CCC(C)(c2cccc(O)c2)C(C)C1)NC(=O)C1Cc2ccc(O)cc2CN1C(=O)C1Cc2ccccc2CN1
Cc1ccc(NC2=NC(=O)C(=Cc3ccco3)S2)cc1
CC=C(C)C(=O)OC1CC(OC(C)=O)C2C(OC(=O)c3ccccc3)C3(C)C(OC(C)=O)CC(O)C(C)(C1OC(C)C)C(OC(=O)c1ccccc1)C1C4(OC(C)=O)COC4CC(O)C1(C)C(O)C23C
CCn1c(-c2ccc(C(C)C)cc2)n[nH]c1=O
COc1ccc(NC(=O)Nc2ccc(-c3noc(C(F)(F)F)n3)cc2)cc1
CC(C)C(NS(=O)(=O)c1ccc(N)cc1)C(=O)NCC(c1ccco1)N1CCCC1
c1csc(Cn2cncc2CN(CC2CCCN2)C2C3CC4CC(C3)CC2C4)n1
NNc1ncnc2ncn(-c3ccc(Cl)c(C(F)(F)F)c3)c(=O)c12
NS(=O)(=O)c1ccc(Nc2nc(-c3ccnc(Cl)c3)cs2)cc1
CC(CCCO)C1CCC2C3CCC4CC(O)CCC4(C)C3CCC12C
CCc1nc(N)nc(N)c1-c1ccc2oc3ccc(N4CCNCC4)cc3c2c1
COc1ccc(C(=O)CSc2nc3ccccc3[nH]2)cc1OC
O=c1oc2ccc(Cl)c(Cl)c2n1Cc1ccc(F)cc1
COc1ccc(-c2noc(C)c2C(=O)N=C(N)NCCCN2CCC(c3ccccc3)(c3ccccc3)CC2)cc1F
Cc1c(NC(=S)NCc2ccco2)cc(Cl)cc1OC1CCCC1
CC(C)=CC(=O)NCCC1CCN(C(=O)Oc2ccccc2)CC1
COc1ccc(NCc2cccn2C)cc1
CCN(CC)CCNC(=O)c1cc(CN2CCC(C(c3ccccc3)c3ccccc3)CC2)c(O)c(OC)c1
CCN(C)C(=O)C(=O)c1cn(CC(=O)N2CCN(c3cccc(Cl)c3)CC2)c2ccccc12
C=C(C)C1CC=C(C)C(O)C12OC(C)(C(O)C1(O)C(OC(C)=O)CC3OC31)C(O)C2C
CCCCCCC(=O)Nc1cc(OC)c(OC)cc1S(=O)(=O)c1ccccc1
CCCCCCC1OC(=O)C(C)=CC(C)C(OC2OC(CO)C(O)C(O)C2O)C(CC=CC=CC(=O)O)C(C)CC(C)=CC=CC=CC=CC(C)C(C)OC(=O)CC(O)C2OC12C
COc1cccc(-c2ccc(NC(=O)c3ccc(Cl)c(Cl)c3)cc2)n1
S=C1NC(c2ccccc2)NC(c2cc3ccccc3o2)N1
COc1ccc2c(CC(=O)NCCCCCCNC(=O)c3ccc4cccnc4n3)coc2c1
O=C(NS(=O)(=O)c1ccc(Br)cc1)c1cnc2ccccc2c1-c1ccc(Cl)cc1
COc1ccc(Cc2c(C3CCCCC3)nc3cc(C)c(Br)cn23)cc1OC
CCOC(=O)c1c2c(cc3c1CCOC3=O)C(=O)CCC2
O=C(OC1CCCCC1)C1=NOC(CN2CCN(c3cnc4ccccc4n3)CC2)C1
Cc1cc(-c2ccc3c(-c4ccc(CN5CCCC5)cn4)n[nH]c3n2)[nH]n1
CC(C)n1ncc2c(C(=O)Nc3cncc(C(=O)c4cn(C)c5ncncc45)c3)cc(F)cc21
O=C(O)COc1ccccc1C=C1C(=O)OC(c2ccc(Cl)c(Cl)c2)C(C(=O)O)=C1C(=O)c1ccc(Cl)cc1
CCCNC(=O)c1cccc(-c2ccc3c(c2)-n2cnc(C(=O)N4CCCC4)c2C3)c1
O=C1C2C3CN=C(SCc4ccncc4)N3C(=O)C(c3ccccc3)N2C(=O)N1CCSC(CO)CO
O=C(NS(=O)(=O)c1ccc(NCCSc2cnccn2)c([N+](=O)[O-])c1)c1ccc(N(O)Cc2ccc(Cl)cc2)cc1
Cc1cc(C)c(-n2c(SCC#N)nc3cc(-c4ccsc4)sc3c2=O)cc1C
O=C1COc2cc(C(=O)COC(=O)c3ccc4c(c3)OCO4)ccc2N1
CCCCCCCCCCCCC(C)Oc1cc(OC)cc2oc(-c3ccc(O)c(O)c3)cc(=O)c12
O=C1NCC2Cc3ccccc3C1(O)CCN2CCc1ccccc1
N#CCC(=O)N1CCN(c2ccncn2)CC1
COc1ccc2nc(-c3ccc(Cl)cc3)c(C(=O)O)c(-c3ccc(Cl)cc3)c2c1
CCOC(=O)c1ccc2c(c1)nc(-c1ccc(Cl)cc1)n2C1CCCCC1
Cc1nc(-c2cccc(N3CCC(N4CCCCC4)CC3)n2)cs1
O=C(Nc1ccc(N2CCOCC2)c(Cl)c1)c1cccc(F)c1
Cc1nn(C)cc1C(=O)c1ccc[nH]1
COc1ccc(C(=O)NC(CCCNC(=N)N)C(=O)NC(Cc2ccccc2)C(=O)NCC(=O)NC(CCCNC(=N)N)C(=O)c2nc3ccccc3s2)c(OC)c1
Cc1cc(C)c(C2CC(C=O)CC2C)c(C)c1
O=C(O)c1cnc2c(c1)nc(NC1CC1)c1ccccc12
CC1CC(=O)N(Cc2ccc(-c3ccccc3C(=O)O)cc2)C12C=CC(Cl)=CC2=O
CCN1CCc2cc(C(=O)NCCN(C)C)sc2C1c1ccccc1
Nc1nc(NC2CC2)c2ncn(C3C=CC(CO)C3O)c2n1
OCC1OC(n2cnc3c(NC4CC5CCC4C5)ncnc32)C(O)C1O
CCOc1ccc(CCNC(=O)Cn2cnc3c2c(=O)n(C)c(=O)n3C)cc1OCC
S=c1sc2ccccc2n1-c1ccccc1
FC(F)(F)c1ccc(Nc2nc(N3CCCCC3)nc3ccccc23)cc1
COC(=O)c1sc(=S)n(-c2cccc(OC)c2)c1C
O=C(Cn1c(=O)c(=O)[nH]c2ccccc21)NC1CCCC1
Cc1cccc(C)c1Nc1nc2c(s1)CSc1ccc(F)cc1-2
Clc1cccc(CN2CCC3(CC2)CN(c2ncnc4[nH]cc(Cl)c24)C3)c1
COC(=O)c1ccc(NC2CCCC(C)C2C)cc1O
O=C(c1ccccc1)N1CCC(CNc2ccc(NS(=O)(=O)c3cccnc3)cn2)CC1
CC(=O)NC(C)Cc1ccc(C#Cc2ccc(C(C)(C)O)cc2C#Cc2ccc(OC(F)F)cc2)cc1
CS(=O)(=O)c1ccc(N2CCCCC2)c(NC(=O)CN2C(=O)NC3(CCSCC3)C2=O)c1
COc1cccc(-c2cc3nc(C(F)(F)F)cc(-c4ccccc4)n3n2)c1
O=C(O)CCN1C(=O)C(=CC=Cc2ccc(Cl)cc2)SC1=S
COc1ccc(N(C)S(=O)(=O)c2ccc(NCC(=O)OCc3ccon3)cc2)c(OC)c1
COc1ccc(-c2noc(CCC(=O)NCc3ccccc3OC)n2)cc1
CCc1ccc(NC(=O)C(=O)c2ccccc2)cc1
O=c1c2ccccc2nc2n1CCCN(Cc1ccccc1)C2
COc1ncc(-c2ccc(C3(Cc4noc(C(C)C)n4)CNC(=O)N(C)C3=O)c(F)c2)cn1
N#Cc1cccc(NC(=O)NS(=O)(=O)c2cccc([N+](=O)[O-])c2)c1
CN1CC(C(=O)NCc2cc(C(F)(F)F)ccn2)(c2ccc(C(F)(F)F)cc2)CCC1=O
C#Cc1nccc(C2CCCN2C(=O)c2cc(CC)on2)n1
CC1CCC(NC(=O)COC(=O)c2cc(Br)ccc2O)CC1
[O-][S+]1Cc2ccccc2N1CC=CCN1CCc2[nH]c3ccccc3c21
COc1cc2ncnc(N3CCC(NCc4ccc5c(c4)OCO5)CC3)c2cc1OC
CCCCn1c2ccccc2c2c(=O)nc3ccc(C(=O)O)cn3c21
COC(=O)N=C(Nc1c(-c2ccccc2)no[n+]1[O-])NC1CC1
O=C(O)CC1CCCc2oc(=O)n(CC(F)(F)F)c21
O=C(Nc1nc[nH]c(=S)n1)C1CCc2c1sc1ccccc21
CC(C)=CCCC(C)=CCCC(C)=CCCC(C)=CCOP(=O)(O)OP(=O)(O)O
COC(=O)C1(C)CCC2(C)CCC3(C)C(=CC(=O)C4C5(C)CCC(OC(C)=O)C(C)(C)C5CCC43C)C2C1
CC(C(=O)Nc1ccc(Br)nc1)c1ccc(F)cc1
N#Cc1ccc(C(=O)Nc2ccc(-c3ccc(-c4nc5cc(C(F)(F)F)ccc5[nH]4)cc3)cc2)cc1
CCCCCCCCCCCC(=O)Nc1c(C)cccc1C
CCCCNC(=O)CCn1nc(-c2ccccc2F)ccc1=O
COc1cc(OC(=O)CO)ccn1
Cc1cc(NC(=O)N(CCCCl)N=O)n(C)n1
Cc1nc2c(c(C(N)=O)n1)CN(C(=O)Cc1cccc(S(F)(F)(F)(F)F)c1)CC2
CC(C)c1cc(Br)c(Nc2nccc(-c3ccnc(N4CCNCC4)c3)n2)c(I)c1
Cc1cc(-n2ncc(=O)[nH]c2=O)ccc1F
Oc1ccc(OC(F)(F)F)cc1
COC(=O)NC(C(=O)N1CCCC1c1ncc(-c2ccc(-c3ccoc3)cc2)[nH]1)c1ccccc1
Nc1ccc2nccc(NCC3CCCCN3)c2n1
CN(CNc1ccc(O)cc1)CN1C(=O)c2ccccc2C1=O
O=C(CCC(=O)N1CCN(c2ccccc2F)CC1)NN=Cc1ccc2ccccc2n1
CCNC(=O)C1OC(n2cnc3c(=O)nc[nH]c32)C(O)C1O
CN(C(=O)CCCOc1ccc2c(c1)CN1CC(=O)NC1=N2)C1CCCCC1
Cc1cc(C)cc(Nc2nc(O)[nH]c(=O)c2[N+](=O)[O-])c1
CC(C)CC(C=O)NC(=O)C(NC(=O)C(CC(=O)N1CCNCC1)CC(C)C)C(C)C
Cc1nn2c(=O)c(C=O)c(N3CCC(C)CC3)nc2s1
Nc1cccc(Cn2ncc(NC(=O)c3c(Cl)cccc3Cl)c2N)c1
Cc1ccc2[nH]c(-c3ccc(OCCCC(=O)NCCNCCN4CCCCCC(C)C4)cc3)nc2c1
Cc1ccc(C=NNC2=NC(C)(C)NC(C)(C)C2)o1
Nc1nccn2c(C3CCC3)nc(-c3ccc(C(=O)c4ccco4)cc3)c12
COc1ccc2c(c1OC)C13CCN(CC4CC4)C(C2)C1C1CCC(OC(=O)NC(C)(C)C)C1(C)CC3
O=c1c2c([nH]c3c(Br)cc(Br)cc13)CCOC2
Cc1cccc(C)c1NC(=S)NCc1ccc2c(c1)OCO2
CN(Cc1ccccc1)C(=O)C(NC(=O)c1cccnc1)c1ccccc1
Cc1nn(-c2nnc(S(C)(=O)=O)s2)c(C)c1Br
CCCNC(=O)c1cn(-c2ccc(C)cc2)c(=O)c2ccccc12
O=C(O)c1cc(C(=O)O)[nH]n1
CC(C)c1ccc(-c2nc(Oc3cccc(Cl)c3)c3c(n2)Oc2c(Cl)cc(Cl)cc2C3)cc1
CCCCC(C(=O)COc1c(F)c(F)cc(F)c1F)n1cc(C(C)(C)NCC(O)c2ccccc2)nn1
CCc1c(-c2nccc3cc(S(=O)(=O)Nc4nccs4)ccc23)cccc1C(C)C
Cc1cn2c(C)cnc2c(N2CC(C)C(C)(C)C2)n1
Cc1ccccc1Cn1c(=O)c2ccccc2n2c(CCC(=O)NCC3CCC(C)CC3)nnc12
CCOC(CN1CC(O)C(O)C(O)C1CO)OCC
Cc1cc(NCc2ccc(C(C)C)cc2)n2c(nc3ccccc32)c1C#N
COc1ccc(CC(=O)Nc2ccc3c(c2)C(=O)N(CC(C)C)C3=O)cc1
C=C1Nc2cc(Cl)ccc2OCc2ccccc21
O=C(Cc1csc(-c2ccc(Cl)cc2)n1)NCc1ccc(Cl)c(Cl)c1
COC1CC2C(C)(O)C(C)C(C)C(OC(=O)c3ccccc3)C2(C)C2C(OC(=O)c3ccccc3)C(C)C(O)(O)C(=O)C12C
Cc1ccc(NC(=O)C(C)OC(=O)CCN2CCOCC2)cc1
C#CCN(Cc1cc(I)c2[nH]c(OC)nc(=O)c2c1OC)c1ccc(C(=O)NCCN(CC)CC)cc1
CCCN(Cc1ccc(C2=NCCN2)cc1)C(=O)COc1c(-c2ccc(OC)cc2)oc2cc(OCC(=O)O)cc(O)c2c1=O
COC(=O)c1nn(-c2ccc(Cl)cc2)cc1C(=O)c1ccc2ccccc2c1
N=C(NOC(=O)Cc1ccc(Cl)cc1)c1ccncc1
CC(C)c1cc(CCc2[nH]c3ccc(Br)cc3c2CCP(=O)(O)c2ccc([N+](=O)[O-])cc2)cc(C(C)C)c1
COc1ccccc1N1CCN(S(=O)(=O)c2ccc(C(C)C)cc2)CC1
CCOC(=O)C1CCCN(C(=O)c2cc3ccc(Cl)cc3s2)CC1
CC(C)c1cccc(-c2cc(NC(=O)C3CNC(=O)C3)nn2-c2cccc(Cl)c2)c1
CNCC(=O)Nc1cccc(S(=O)(=O)Nc2ccc(OC)cc2)c1
Cc1cn2nc(-c3ccc(F)cc3)c(-c3cccc(Cl)c3)c2nc1NCC1CCCO1
O=C(NC1(C(F)(F)F)C(=O)Nc2sc(-c3ccc(Br)cc3)cc2C1=O)c1ccc(Cc2ccccc2)cc1
CCOC(=O)C1=C(C)NC(C)=C(C(=O)OCC)C1c1ccc(OCC(=O)NN=C(c2ccccc2)c2ccccc2)cc1
CC(C)(C)CC(=O)N1CCCC1C(=O)N1CCC(N2C(=O)CCc3ccccc32)CC1
CCC(=O)N1CCC(C(=O)NCc2ccc(Cl)cc2)CC1
Cc1ccc(NC(=O)C(C)(N)CO)c(C)c1
CC(=O)NC1(c2ccccc2)CCN(C(=S)NC(C)C)CC1
COC1CC2C3CCC(=O)C3(C)CCC2C2(CCc3ccccc3)CC12C
Cc1ccccc1CCS(=O)(=O)NC(=O)C(F)(F)F
Cc1ccc(C)c(C(=O)NNC(=O)c2nn(C)cc2[N+](=O)[O-])c1
O=c1ccc2c(O)c3c(c(C(O)CNCCc4ccccc4OCc4ccccc4)c2o1)CCCO3
Cc1c(NC(=O)CCO)cncc1C(=O)N1CCC(O)(C#Cc2cccc(Cl)c2)C1
O=C(c1ccccc1)N1CCN(C(=S)NCc2ccco2)CC1
CCCC(C(=O)O)c1c(C)nc2ccc(Cl)cc2c1-c1ccc(Cl)cc1Cl
CCC(=O)N1CCc2cc(Br)cc(S(=O)(=O)NCCC(=O)NC3CCCC3)c21
N#CCC1CN(Cc2ccccc2)C(=O)O1
O=C1NC(=O)c2c1c1c(-c3ccccc3)cc(N3CCOCC3)nc1n2-c1ccc2c(c1)OCO2
COc1cc(Cc2c(O)ccc3[nH]ccc23)c(N2CCN(C)CC2)cc1OC
O=C(Cc1n[nH]c(=O)c2ccccc12)Nc1nc2c(s1)CCC2
CC(C)Cc1ccccc1-n1c(-c2ccccc2)cc(-c2ccccc2)c1C(=O)O
Cc1ccc(Oc2c([N+](=O)[O-])cc([N+](=O)[O-])cc2C(C)(C)C)c(C)c1
CCn1cc(C(=O)O)c(=O)c2cc(F)c(N3CCN(CC=CCNC(=O)C(=O)c4c[nH]c5ccc(OC)cc45)CC3)cc21
CC(C)CN1C(=O)C2C(C(=O)NCc3ccccc3)C3C=CC2(O3)C1C(=O)NCc1cccnc1
CN(Cc1ccccc1)C(=O)c1cc2ccccc2n1Cc1cccc(Cl)c1
c1ccc(-c2c[nH]c3ncnc(N4CCOCC4)c23)cc1
CCOC(=O)c1ccc(NC(=O)CSc2ccc(-c3cc(C)ccc3C)nn2)cc1
COc1ccc(-c2cc3ncccc3c(OCC3CNC(=O)C3)n2)cc1OC1CCCC1
Cc1ccc(NC(=O)C2C3C=CC4(CN(CCN(C)C)C(=O)C4=O)C2C3)cc1
COc1ccccc1OCCCCOc1c(F)cc(N2CC(CNC(C)=O)OC2=O)cc1F
Cc1ccc(-c2c(C(=O)NN=Cc3ccc(O)cc3)cnn2-c2nonc2N)cc1
CNCCOc1c(Br)cc(CCNC(=O)c2onc(-c3ccc(OC)c(OC)c3)c2[N+](=O)[O-])cc1Br
O=C(O)C1OC(Oc2cc(O)c(-c3cccc(OCc4cccc(Cl)c4)c3)c(O)c2)C(O)C(O)C1O
O=C1NCc2c1cc1[nH]c(-c3ccccc3)cc(=O)c1c2O
COC(=O)C1=C(c2ccc(SC)cc2)CC2CCC1N2C(=O)N1CCC(CF)CC1
COc1ccc(-c2ccc(C(=O)O)s2)cc1-c1cc(O)[nH]c(=S)n1
CC(OCc1cc(F)cc(-c2cc(NC(=O)N3CC(N)C(F)C3)nn2-c2ccc3ccccc3c2)c1)C(F)(F)F
CC(=O)C1=CCC23CCC4C(CCC5(C=O)C(CCC(O)C45C)C(C)(C)C2=O)C13
CCCCCCCCCCCCCCCCSCC(=O)NCCCC
CC(Cc1c[nH]c2ccccc12)(NC(=O)OC1C2CC3CC(C2)CC1C3)C(=O)NCC(NC(=O)CCc1nc2ccccc2[nH]1)c1ccccc1
Nc1nc(=O)c2ncn(C3OC(CO)C(O)C3O)c2[nH]1
CCOc1ccc(Nc2nc(C)co2)cc1
O=C(COC(=O)C1CC(c2ccc(O)cc2)CC(c2ccccc2)N1Cc1ccc(O)cc1)NCC1CCCO1
CCOc1ccc(-c2cc(C(=O)NNC(=O)CC)c3ccccc3n2)cc1
COc1cccc(S(=O)(=O)NCc2ccc(-c3ccccn3)cc2)c1
COc1c(C2CN(C(=O)c3ccc(=O)[nH]c3)CCO2)ccc2c1OCCO2
CC(C)S(=O)(=O)N1Cc2cccc3c2N(CCO3)C(CC(=O)NCC[S+](C)[O-])C1
Cc1cc(C=NO)cc(Cl)c1NC(=O)C=Cc1ccccc1
O=C(NCCCN1CCCC1)c1cc2nc(-c3ccc(-c4ccccc4F)cc3F)ccn2n1
COc1ccc2sc(N(CCN(C)C)C(=O)c3ccccc3)nc2c1OC
CC(=O)OCC1OC(S(=O)(=O)NC(=O)C(C)(C)COc2ccc(-c3ccccc3[N+](=O)[O-])cc2)C(OC(C)=O)C(OC(C)=O)C1OC(C)=O
CC(C)CN(Cc1nc(C2CC2)no1)C(=O)CCNC(=O)c1ccccc1
COC(=O)C1(c2ccc(Cl)cc2)CC1Cn1cc(-c2nc3ccccc3s2)nn1
CC(CC(O)C(Cc1ccccc1)NC(=O)c1ccc(-c2cccnc2)cc1)C(=O)N(O)C1CCCCC1
Cc1ccc(C2SC(CC(=O)Nc3ccc(NC(=O)c4ccccc4)cc3)C(=O)N2CC(=O)N2CCC(C)CC2)c(C)c1
Cc1ccc(S(=O)(=O)c2c[nH]nc2NC(=O)C2=COCCO2)cc1
OC1CCCCCCCCCCCC1OC(c1ccccc1)c1ccccc1
COCc1cc(-c2c(C=O)c(COC)c3n2CCOC3C(C)C)c(COC)cc1OC
CC1CCC(C)N1C(=O)c1ccc(C(C)(C)C)cc1
COCC1CCN(C(=O)c2cn3c(n2)CN(C(=O)c2ccco2)CC3)CC1
Cn1cc(NC(=O)c2ccc(C(=O)N3CC(COS(=O)(=O)c4ccc(Cl)cc4)OC3=O)cc2F)cc1C(=O)NCCCCNC(=N)N
Nc1ccn(C2COC(CO)(CO)C=C2F)c(=O)n1
Cc1noc(-c2ccc(OCc3cc(C(=O)CC(N)=O)[nH]n3)c(F)c2)n1
CC1=C(CO)C(=O)OC(C(C)C2(O)CCC3C4CC5OC56CC=CC(=O)C6(CO)C4CCC32C)C1
Clc1ccc(C(Cc2ccccc2)=NNc2nnc(-c3ccccc3)s2)cc1
Cc1ccc(F)c(CN2CCc3ncnc(NC4CCC4)c3CC2)n1
Cc1nc(NS(=O)(=O)C=Cc2ccc([N+](=O)[O-])cc2)c(CN)s1
Cc1cc(C)nc(N2CCN(C(=O)c3snc(C(N)=O)c3Br)CC2)c1
O=C1NC(=NN=Cc2ccc([N+](=O)[O-])cc2)SC1=Cc1cccc([N+](=O)[O-])c1
O=C(O)C1C2c3ccccc3C(c3ccccc32)C1C(=O)NCc1ccc(F)cc1
O=CC1(CN2CCN(c3ccc(F)cc3)CC2)CC1
Nc1ncnc2c1ncn2C1C=CC(P(=O)(O)O)O1
CCCCNS(=O)(=O)c1cccc2ccccc12
Cc1cccc2c1[nH]c(=O)c1cccnc12
COc1c(NC(=O)c2ccc([N+](=O)[O-])o2)ccc2c(=O)c(C(=O)O)cn(C3CC3)c12
CN1C(=O)CCC1C(=O)NCc1ccc(Cl)cc1Cl
COCCn1cnc(CCNC(=O)NC(C)C)c1
CCN(CC)CCOCCOc1ccccc1
COc1ccc(C=NNC(=O)CN2CCN(CCNc3ccnc4cc(Cl)ccc34)CC2)cc1
COc1ccc2cc(C#N)c(=O)n(CCN(C)C)c2c1
CC(C)N(C)C1CCN(C(=O)c2cnn[nH]2)C1Cc1cccnc1
CC1(C)Oc2ccc(CNC3CCN(c4ncc(C(F)(F)F)cc4Cl)CC3)cc2C(C)(C)O1
CC12C=CC(=O)C=C1CCC1C2CCC2(C)C(=O)CCC12
CCCCC(Oc1cc(O)c(Cl)cc1C(=O)c1ccccc1)C(=O)O
O=c1c2c([nH]n1-c1ccc(F)cc1)CCS2
CCSc1nc(N2CCOCC2)c2nnn(Cc3ccccc3)c2n1
COc1ccc(C2CC(=O)C3C(=Nc4ccc(Cl)cc4NC3c3ccc(OC)cc3)C2)cc1
CCCC(C)C(=O)N1CCc2cc(OC)c(OC)cc2C1COc1cccc2c1OC(C)(C)C2
O=C(CCc1ccccc1O)NCc1nc2c(F)cccc2[nH]1
CN(Nc1ccccc1)c1ccccc1[N+](=O)[O-]
FC(F)(F)c1cc(-c2ccc(Cl)cc2)n[nH]1
COC(=O)C1CC2(CCN(C(=O)CCl)CC2)OC2=C(CC1O)C(=O)c1ccccc1C2=O
Cc1[nH]c(-c2ccc(F)cc2)cc1-c1cccnc1
COc1cc(S(=O)(=O)N2CCCCC2)ccc1Cc1cn(C)c2ccc(OCC(=O)O)cc12
CC(C)CC(NC(=O)C1CCCN1C(=O)C(NC(=O)C(NC(=O)OCc1ccccc1)C(C)C)C(C)C)C(=O)c1ccccc1
Cc1ccc2ncnc(Nc3ccc(O)c(Cl)c3)c2c1
COc1ccc(NC(=O)c2cccc(N(C)C)c2)cc1NC(=O)c1cccs1
Cc1ccc(C(=O)NC2CC2)cc1NCC(=O)NCCN1CCOCC1
Cc1ccc(NC(=S)NC(=O)c2[nH]nc3ccccc23)cc1S(N)(=O)=O
CC[n+]1ccsc1C=C1C(=O)N(C)C(=O)N([O-])C1=O
CC(C)C(CC(=O)NO)C(=O)NC(C(=O)N1CCCC1C(=O)OCC#CCCCCCCC#N)C(C)C
CCNc1nc(Nc2ccc(Oc3cccc(OC)c3)cc2)ncc1C(F)(F)F
O=C(O)COc1ccc2c3c(c(=O)oc2c1)CCCC3
O=C(C=Cc1ccc(-c2ccccc2)cc1O)c1ccc(O)cc1O
N#Cc1ccc(F)c(-c2csc(N3CCCCC3)n2)c1
NN1CCc2ccc(S(=O)(=O)c3ccccc3)cc2CC1
CN(C)N=Nc1ccc(C2CC2c2ccc(N)cc2)cc1
O=C(c1c(F)cccc1F)N1CCN(c2c(Cl)cccc2Cl)CC1
Nc1nc(Br)nc2c1ncn2C1OC(COP(=O)(O)CP(=O)(O)OCC2OC(n3ccc(=O)[nH]c3=O)C(O)C2O)C(O)C1O
O=c1[nH]c2c(c(=O)n1-c1ccccc1)CCCC2=Cc1ccccc1
OCC1OC(OCC2OC(OCc3ccccc3)C(O)CC2OC2CC(O)C(O)C(COC3OC=CC3O)O2)C(O)C1Oc1ccccc1
O=C(Nc1ccc(-n2cc(C(F)(F)F)nn2)cc1)Nc1cccc(Cl)c1
CCCCCC(OC(=O)c1c(Cl)cccc1Cl)C(C)C=CC(OC(C)=O)C(C)C(O)C(C)C(O)C(C)C=CC=C(C)C1CC(OC)C(O)C(C(C)CC)O1
O=C(NC(=O)c1ccco1)Nc1cccc(OCc2ccccc2)c1
COCCn1cnc2cc(-c3cccs3)ccc2c1=O
C=CCN(CC=C)C(=O)C1(NC(=O)c2cccnc2)CCCc2cc(C)ccc21
Cc1cc(N2CCC(C(=O)Nc3c(C(=O)O)[nH]c4ccccc34)CC2)ccn1
COc1ccc2nc3cc(C)oc3cc2c1N(CC(O)CNC(C)C)C(C)=O
O=C1c2ccccc2-c2c1c(=O)n(-c1cnc3ccccc3c1)c(=O)n2CC1CCCO1
N#CC1C(=O)c2ccccc2CC1C(=O)OCc1ccc2c(c1)OCO2
Cc1ccnc(NC(=O)c2ccc(Cn3cncn3)cc2)c1
O=C(O)c1cc(OCc2ccccc2)cc(Oc2ccccc2)c1
COc1cccc(-c2c(C(=O)O)c3n(c2NCCc2ccccc2)CC(C)(C)c2ccc(C)cc2-3)c1
Cc1ccc(C(=O)Nc2cccc(F)c2)cc1C#Cc1cnc2ccnn2c1
CCc1nonc1NCc1nonc1N(C)C(C)C
CCOCC1CCCN1S(=O)(=O)c1ccc2c(c1)C(=O)C(=O)N2CCCF
CC(CNC(=O)c1c(Cl)cccc1Cl)=C1C(=O)CCCC1=O
COc1cnc(Oc2ccc(-c3cccc(C(F)(F)F)c3)cc2)c2ccccc12
CN(C)c1cc(N2CCC(O)(CC3CCOCC3)CC2)ccc1-c1nc(=O)cn[nH]1
COc1ccccc1CCc1ccccc1-c1nc2ccccc2[nH]1
COc1cc2c(cc1C(=O)N1CCC(O)(c3ccc(F)cc3)CC1)Nc1cc(-c3ccc(F)cc3F)ccc1C(=O)N2
Cc1nc(SCC(=O)c2ccc3c(c2)NC(=O)CO3)cs1
Cc1cc(C)n2nc(SCC(=O)Nc3c(C)n(C)n(-c4ccccc4)c3=O)nc2n1
Cc1cc2oc(CCC(=O)Nc3ccc(C#N)cc3Cl)c(C)c2c(=O)o1
CCOC(=O)C(Cc1ccc(O)cc1)NC(=O)C(Cc1ccc2ccccc2c1)CC(C)C
COc1ccc2c(NC(=O)Nc3ccc(OC(C)=O)cc3)ccnc2c1
COc1ccc(CSc2ncnc3c2c(-c2ccccc2)cn3CS(=O)(=O)c2ccc(C)cc2)cc1
CC(=O)OCC12C(OC(C)=O)C(OC(=O)c3ccccc3)CC1(C)C(OC(C)=O)CC(C)C1(C)C(OC(C)=O)C(C)=CCC12
Nc1ccc2nc(-c3ccccc3)oc(=O)c2c1Cl
CC(C)(CNC(=O)CNC(=O)c1ccc(N2CCC(NC#N)CC2)nc1)Cc1ccccc1F
Cc1noc(C)c1CN1CCN(Cc2ccc(C(C)C)cc2)CC1
Cc1cc(C)nc(NC(=O)NC(C)CN(CC(OCC(=O)O)C(=O)O)C(C)C)c1
COC(=O)NC1CCC(c2ccccc2)=C2CCCC(C(C)C)C21
COc1ccc(NS(=O)(=O)c2csc(C=O)c2)cc1
CCC(NC(=O)C1c2ccccc2C(=O)N1Cc1ccc(Cl)cc1)c1ncc(-c2cc[nH]n2)[nH]1
Nc1ccccc1Sc1ccccc1
Cc1cc(C)n(-c2c(-c3ccccc3)nc3n2CCS3)n1
C=CCN1C(=O)NC(=O)C(=C(C)NC23CC4CC(CC(C4)C2)C3)C1=O
CCCC(=O)c1cnc2c(OC)cccc2c1N(C)CC1CCOCC1
O=C1NC(=S)SC1=Cc1ccc(OCc2nc3ccc(Cl)cc3c(=S)n2Cc2ccccc2)cc1
CC(C(=O)N1CCN(CCOC(F)(F)F)CC1)N1CCC(NS(=O)(=O)c2cc(Cl)ccc2Cl)C1=O
CCCC(C)(c1ccc(O)cc1)C(CC)c1ccc(O)cc1
O=C(Nc1nc(-c2ccccc2)cs1)c1csc(Cc2ccccc2)n1
CCN1CCCC1CNC(=O)c1c(O)c(C(F)(F)F)cc2[nH]c(=O)c(O)nc12
CC(=O)N1CCc2cc3c(cc2C1)ncn3C1CCC1
COc1ccc(C(=O)NC(C(=O)OCC(=O)N(C)c2ccccc2)C(C)C)cc1
CC(C)c1cccc(C(C)C)c1NC(=O)NC(=O)NC1(C(=O)NC(C)c2ccccc2)CCCCC1
CC1CC(=O)N(CC(=O)Nc2cccnc2)C1=O
CCOC(=O)CCC(Nc1ccc(Cl)c(COc2cccc3c2CCCC3)c1)c1ccc(Cl)c(C(=O)OC)c1
COc1cccc(C=Nn2cnn(Cc3cccs3)c2=O)c1Cl
O=C(NC(Cc1cccnc1)C(=O)N1CCC(CN2CCCC2=O)CC1)c1ccccc1Cl
CC(=O)NCCN
CC(C)C1NC(=S)NC(c2cccc(O)c2)C1C#N
O=C1c2ccccc2C(=O)c2c1ccc1nc(CN3CCN(C4CCCCC4)CC3)[nH]c21
CNC(=O)Cc1ccc2c(c1)S(=O)(=O)N=C(C)N2
NC(CC(=O)N1CCc2ccccc2C1c1ccc(C(F)(F)F)cc1)Cc1cc(F)c(F)cc1F
COc1cc(C)c(Oc2cnc(NC(=O)c3ccc(C)c(-c4cncnc4)c3)cn2)cc1C
Cc1cc(C)c(C(=O)N2CCC(CNc3ccccn3)C2)c(=O)[nH]1
Fc1c(F)c(F)c(CCCn2ccnc2)c(F)c1F
Cc1cc(C)cc(Nc2ncnc3c2cnn3CCc2ccccc2)c1
CCS(=O)(=O)Nc1ccc2[nH]c(C(=O)Nc3ccccc3C(N)=O)cc2c1
CN1C2CCC1C(C=O)C([N+](=O)[O-])C2
O=C(CCOc1ncnc2ccccc12)NCc1ccco1
CCCCCCNC(=O)Cc1c(C(=O)OCC)[nH]c2ccc(Cl)cc12
CC1CN(c2ccncc2NC(=O)c2ccc(F)c(-c3c(F)cccc3F)n2)CC(N)C1O
O=C(NCCCCN1CCN(c2cccc(Cl)c2Cl)CC1)c1ccc(Cl)cc1
CSCC(=O)Nc1cnn(Cc2ccc([N+](=O)[O-])cc2)c1
CC1CCCCC1NC(=O)C1CCN(S(=O)(=O)c2ccc3c(c2)CCCC(=O)N3)CC1
O=C1C(=Cc2ccc(N3CCCCC3)cc2)CCC1=Cc1ccc(-n2c(C=Cc3ccccc3)nc3ccccc3c2=O)cc1
Cc1c(-c2cnn(N)c2)ccc(Cn2cc3c(=O)[nH]nc-3c3ccccc32)c1Cl
NC(=O)C1CCN(c2ccc(OCc3ccc(Cl)cc3)cc2)CC1
NS(=O)(=O)Oc1ccc(C(=O)c2ccccc2)cc1
O=C(O)C1CC(O)c2nc3ccccc3n2C1
COCCOCCOCCNC(=O)c1onc(CSc2cc(F)ccc2OC)c1C(=O)O
CC[n+]1c(C)ccc2cc(NC(=O)CCOc3cccc(N(CCCl)CCCl)c3)ccc21
COc1ccc(CC2c3c(O)ccc(OC)c3CCN2C)cc1OC
CC(C)(O)CN1CCC2(CC1)CCN(C(=O)c1ccoc1)CC2
NC(N)=NC(=O)c1cnn(-c2ccccc2)c1C(F)(F)F
CCOC(=O)N1CCN(c2c3nc4c(c(CC)c3nn2-c2ccc(Cl)cc2)CCC4)CC1
Cc1ccc(C(COCc2cccc(C)c2)N2CCN(CCCCNC(=O)c3cccnc3)CC2)cc1
CC(C)C1C=CC(O)C(CO)O1
COC(=O)Cc1nn(-c2ccccc2)c(=O)c2ccccc12
CCOCCCNC(=O)c1cccc(NC(=O)Cc2csc(=Nc3ccccc3)n2C)c1
CCn1ccc(C(=O)N2CCCC3(CCN(C(=O)c4ccco4)CC3)C2)n1
O=C(Nc1nc(-c2ccccc2Cl)cs1)c1cccc([N+](=O)[O-])c1
COc1ccc(-c2ccc(=O)n(CCC(=O)Nc3ccc(S(=O)(=O)NC(C)C)cc3)n2)cc1
C=Cc1ccc(CN2CCN(C(=O)c3ccco3)CC2)cc1
NCCCCNCCCNCCn1c(-c2cccc3ccccc23)cc2cc(CBr)ccc21
CCOc1ccc2nc(NC(=O)COC(=O)C3CC4CCC3C4)sc2c1
O=C(COC(=O)C=Cc1cccc(Cl)c1)NCCSCc1ccccc1
O=C(COc1ccccc1)NCC(Cc1ccccc1)NC(=O)CN1CCCC(O)C1
O=C(c1nc2ccccc2[nH]1)N1CCc2c(-c3ccccc3)nn(CCCN3CCCC3)c2CC1
O=C(Cc1ccccc1)n1c2ccccc2c2ccccc21
Cn1c(=NC(=O)c2cccc(OC(F)(F)F)c2OCC(F)(F)F)sc2cc(F)ccc21
Cc1ccc(C)c(NC(=O)COC(=O)CCCC(=O)c2cccs2)c1
Cc1ccc(C)c(NC(=N)c2nonc2N)c1
CC(NC(=O)COC(=O)c1c[nH]c2ccccc12)c1ccccc1
CC(=O)OCC1OC(OC2CC(C)=CCC3(C)CC(C(C)(C)O)OC23C)C(OC(C)=O)C(OC(C)=O)C1OC(C)=O
CN=C(Nc1ccc(Cl)c(C(F)(F)F)c1)SC
CN1CCC(=O)C2(C1)C(C#N)C(c1ccc(F)cc1)C(c1ccc(F)cc1)NC21C(=O)N(Cc2ccccc2)c2ccccc21
O=c1[nH]c(=O)n(Cc2ccccc2)c(=O)n1CCN1CCCC1
COc1cccc(Cn2c(=O)n(Cc3ccccc3F)c(=O)c3sccc32)c1
Nc1ncc(C(=O)N2CCCN3C(=O)CCCC3C2)s1
Nc1nc(N)c2ncn(CC3OC(CO)C(O)C3O)c2n1
CC(C)C(NNC(=O)c1cc(C(=O)OCN2C(=O)C3CC=CCC3C2=O)cc([N+](=O)[O-])c1)C(=O)O
N#[N+][N-]C1(CO)OC(n2ccc(N)nc2=O)C(F)C1O
O=C(NC(Cc1ccccc1)C(=O)O)c1cccc(-c2ccc(-c3ccc(Cl)cc3Cl)o2)c1
COc1ccc(CCC(=O)OC2C(OC)CC=C3CCN4Cc5cc6c(cc5C2C34)OCO6)cc1OC
O=C(Cc1cc[n+]([O-])cc1)NC(=O)Nc1ccccc1
CC(C)N1Cc2c(sc(NC(=O)C=Cc3ccc(F)cc3)c2Br)C1=O
CN1CCC(Sc2cn(CC(=O)N3CCOCC3)c3ccc(Cl)cc23)CC1
CC(C)Cc1cc(NC(=O)Nc2ccccn2)n(C)n1
N#CC1C(C(=O)O)C(n2cc(C(=O)O)c(Nc3ccc(F)cc3)n2)CC12C(=O)Nc1ccc(Br)cc12
Cc1nc(C)c(CSC(C)C(=O)Nc2ccc3[nH]c(=O)[nH]c3c2)s1
COc1ccccc1N1CCN(CCCNC(=O)c2cc3n(n2)CCCC3C)CC1
COc1ccccc1S(=O)(=O)Nc1ccc(C)cc1[N+](=O)[O-]
COc1ccc(CNC(=O)c2cc(F)c(F)cc2OCC(C)(C)C)cc1NC(=O)c1ccccc1
COC(=O)NC(C(=O)N1CCC2C(CCC(=O)N2Cc2ccccc2-c2ccc(Oc3ccccc3)cc2)C1)c1ccccc1
COc1c(C)c2c(c(O)c1CC=C(C)CCC=C(C)CCC=C(C)C)C(=O)OC2
Cc1nc2ccccn2c1-c1csc(NC2CCCC2)n1
COc1cc(C2c3cc4c(cc3C(CC(=O)N3CCN(c5ccccn5)CC3)C3COC(=O)C23)OCO4)cc(OC)c1OC
CC(=O)NCC(C)(C)CNc1ccc(NCC(C)(CN)CN)c2c1C(=O)c1ccccc1C2=O
CSc1ccc(C2=C(c3ccc(SC)cc3)C(=O)OC2=O)cc1
COc1ccc(S(=O)(=O)ON=C2CCCCC2)cc1
CN(C)c1ccc(C=C2CSCC3=C2N=c2sc(=Cc4ccc(N(C)C)cc4)c(=O)n2C3c2ccccc2F)cc1
COC(=O)c1ccc(OC)cc1N
COc1ccc(-c2cncc(C#N)c2Nc2ccc3[nH]ccc3c2C)cc1OC
CCC1CCC(CN2CCN(c3cccc(C)c3C)CC2)O1
COc1ccc(C2C(C(=O)O)C(c3ccccc3)CN2C(=O)CCCN2CCC(OC(=O)c3ccccc3)CC2)cc1
CC(O)C1C(=O)N2C(C(=O)O)=C(Sc3ccc4ccccc4c3)C(C)C12
CN(C(=O)c1cccc(F)c1)c1nc(-c2ccncc2)cs1
COC(=O)c1ccc(S(=O)(=O)N2CCCCCC2)cc1
CCCCCc1cc(O)c2c(c1)OC(C)(C)C1CCC(=O)CC21
Cc1ccc(NC(=O)CC2(CS(=O)(=O)c3ccccc3Cl)C(=O)Nc3ccc(C(=N)N)cc32)cc1
COc1cccc(C(=O)C(c2ccccc2)n2ccnc2)c1
CN1CCCC2c3[nH]c4ccccc4c3C3CCC(CO)C3C21
O=C(CSc1nc2ccccc2[nH]1)C(F)(F)F
Cc1c2c(cc3oc4nc(O)[nH]c(=O)c4c13)C(C)CC2
CC1CN(C(C)CO)S(=O)(=O)c2ccc(Br)cc2OC1CN(C)C(=O)NC1CCCCC1
CN1CCN(CCCn2ccc3ccc4c(N)noc4c3c2=O)CC1
O=[N+]([O-])c1cccc(S(=O)(=O)Nc2ccc(-c3cccc(O)c3)cc2)c1
Cc1cc(Cl)ccc1NC(=O)NCCc1nc2ccccc2[nH]1
CC(C)Oc1c(C(=O)NC(C)c2ccccc2)nn(-c2cccc(Oc3ccc(S(N)(=O)=O)cc3)c2)c1-c1ccccc1
Cc1cc(=O)oc2cc(N)c(Cl)cc12
COc1ccc(-c2ccc(C=NNC(=O)CSc3nncs3)o2)cc1
CN1CCN(CCC(=O)NC(CCCN)C(=O)NC(Cc2c[nH]c3ccccc23)C(N)=O)CC1
CCNCCC(=O)N1c2ccccc2C(=O)Nc2cccnc21
COc1cc2c(cc1OC)CN(CCCNC(=O)C1CCC(CNc3c4c(nc5ccccc35)CCCC4)CC1)CC2
CCCCCCn1c2ccc(OC)cc2c2c3c(c4c(c21)CCc1nn(CC)cc1-4)C(=O)NC3
CC(=O)c1c(C)cc2c(ccn2C)c1O
O=C1COc2ccc(C(=O)CSc3nnc(CNC(=O)c4ccccc4F)n3C3CC3)cc2N1
Cc1cc(Cl)ccc1OCC(=O)ON=C(N)c1cccnc1
O=C(NC1CCCCCCC1)c1cn(CCN2CCCCCCC2)c2cc(Cl)ccc2c1=O
CC(C)c1ccc(CCc2nc(Cl)c(C(=O)O)o2)cc1
COc1cccc(CN2CCC(CNC(=O)c3ccc(COC(C)C)cc3)CC2)c1
CCCc1cc(=O)n2ncnc2[nH]1
CC(=O)OCC(C)=CCCC(C)C1CC(=O)C2(C)C3=C(C(=O)C(O)C12C)C1(C)CCC(=O)C(C)(C)C1CC3=O
Cc1ccc(C2=NOC(C(=O)NCCc3ccccc3)C2)cc1S(=O)(=O)N1CCOCC1
CC1CCN(CC(O)COc2ccc3c(-c4cccc(OC(F)(F)F)c4)cc(=O)oc3c2)CC1
CNC(=O)c1ccc(-c2cc3nc(N)nc(N)c3s2)cc1
Cc1ccc(C(=O)Nc2ccc(N3CCCCC3)cc2)cc1
Cc1ncccc1Oc1cc(NC(=O)Nc2ccccc2Cl)cnc1NS(C)(=O)=O
COCC1CN(C(=O)C2CCOCC2)Cc2ncn(C)c21
Cc1ncn2c1CCc1cc(-c3ccc(F)cc3)c(C(=O)NC(C)(C)C(=O)N3CCN(C)CC3)cc1-2
CN(C)CCNc1nnc(-c2ccc(F)cc2)c2cc3ccccc3cc12
OC(CN(Cc1ccccc1)Cc1ccccc1)(CC(F)(F)F)C(F)(F)F
C=CCCOC(=O)c1cnc(N2CCN(C3CCN(Cc4ccccc4)CC3)C(CC)C2)c(Cl)c1
COc1cccc(C2c3[nH]c4ccccc4c3CCN2C(=O)COc2ccccc2)c1
CN1CCC2(C)c3ccccc3N(C)C12
CCN(Cc1ccc(-c2nc(-c3ccc(C(F)(F)F)cc3)cs2)cc1)c1ccc(O)nc1
O=C(O)CCCC=C1CC2CC(O)C(C=NN3CCN(c4ccccc4)CC3)C2C1
CCc1nc(N)nc(N)c1-c1ccc(NCc2cc(NC)cc(C(C)C)n2)c([N+](=O)[O-])c1
Cc1[nH]c2ccc(C(=O)N(Cc3cccc(F)c3)C3CCS(=O)(=O)C3)cc2c1C
CCc1noc(C)c1C(=O)N1CCC1(C)C(=O)NS(=O)(=O)c1ccc(Cl)cc1
O=C(NCC1CCCO1)c1cc(Cl)ccc1S(=O)(=O)N1CCN(c2ccccc2)CC1
COc1cnc(C(=O)Nc2ccc(F)c(C3(C)N=C(N)N(C)N3)c2)cn1
Cc1cc(C)cc(OCCSc2nc3ccncc3n2Cc2ccc(C#N)cc2)c1
CCCc1ccc(C(CO)C(=O)O)cc1
CC(C)(C)OC(=O)NC(CC(=O)N1CCC2CC1c1c(Cl)cccc12)C(=O)O
Cc1cc(C)c2c(=O)c3ccccc3n(CCCN3CCCCC3)c2c1
Cc1cc(Cl)ccc1NC(=O)CNC(=O)N1CCC(c2ccc(OC(F)(F)F)cc2)CC1
CC(=O)c1ccc(OCC(C)C)c(O)c1
CCCC1COC(=O)N1c1ccn2ncc(-c3ccc(-c4nccs4)c(F)c3)c2n1
O=C(CCc1nc(=O)c2c3c(sc2[nH]1)CCCC3)NN=Cc1ccc([N+](=O)[O-])cc1
CCOc1ccc(Cc2cc(C3OC(CO)C(O)C(O)C3O)c3c(c2Cl)CC(C)CO3)cc1
CN1CCc2ccc(NC(=O)C3=NN(c4ccccc4Cl)C(c4ccc(S(C)(=O)=O)cc4)C3)cc2C1
CCCCCCCCCCCCCCCCCCCOCC(COP(=O)([O-])OCC[N+](C)(C)C)OC(=O)CCCCCCCC
O=C(NCc1nc2c(-c3ccc(F)c(Cl)c3)nccc2[nH]1)c1ccco1
O=P(O)(O)C(O)c1ccccc1Cl
CCOc1ccc2nc(SCC(=O)Nc3cc(C)on3)sc2c1
CC1=C(C(=O)N(c2ccccc2)c2ccccc2)C(c2cn(-c3ccc(Cl)cc3)nc2-c2cccs2)n2nc(-c3ccc(C)cc3)nc2N1
O=C(c1cccnc1)N(c1ccccc1)C1CCN(CCC2CC2)CC1
CCc1cc(-c2ccccc2)cc(-n2ncc(C(=O)c3cccs3)c2N)c1O
Cc1c(C(=O)NC(C)C)sc2nc(C(=O)OCC(=O)Nc3ccc(S(N)(=O)=O)cc3)c(O)c(=O)n12
CCCCCCCCCCCCCCOc1ccc(C(=O)OCCS(=O)(=O)CC(N)=O)cc1
COc1cccc(C(=O)c2ccc(N3CCN(c4cccc(C)c4)CC3)cc2N=Cc2cccc(OC)c2O)c1
Cc1ccc(-c2csc3ncn(CC(=O)N4CCCCC4)c(=O)c23)cc1
COC(=O)c1c(NC(=O)CSc2nc(=O)c(C)n[nH]2)sc(C)c1C
Cn1ccc(C23CCCN(CC2)C3)n1
C=CCc1cc(C=NNC(=N)N)c(C)n1CCc1ccc(F)cc1
CN(C)Cc1cc(=O)[nH]c(=O)n1-c1cccc(Cl)c1
C=CCN1C(=O)C(=Cc2ccc(Cl)cc2)NC1=S
Cc1ccc(C=CC(=O)OCN2N=NC3C(=O)N(c4ccc(C(C)C)cc4)C(=O)C32)o1
Cc1nc2ccccc2nc1-c1c(O)cc(O)cc1O
Cc1cnccc1C(=O)NNC(=O)c1ccc(O)cc1
CC(CO)(CO)NCc1ccccc1I
FC(F)(F)c1c[nH]c(-c2ccc(Br)cc2Br)n1
COc1ccc2[nH]c(C)c(SCC(=O)N3CCOCC3)c2c1
O=C(Cn1c(-c2ccccc2)cnc1C(F)(F)F)NCc1ccccc1CN1CCCC1
CNC(=O)Nc1ccc(C(O)CNC(C)C)cc1
COc1cc2c(cc1CCC(=O)O)C(=O)C1(C)C=C(C)C(C)N21
CN1CC(CNCc2ccc(-c3cccc(CNc4ncc[nH]4)c3)cc2)OC1=O
Nc1ccc(C(=O)NO)cc1
NCCCOc1ccc(C=Cc2cc(Cl)cc(Cl)c2)cc1
COc1ccc(F)cc1S(=O)(=O)N1CCCC(C(=O)NCCC2=CCCCC2)C1
CCc1cc(-c2ccc3c(N4CCOCC4C)nc(N4CCOCC4C)nc3n2)ccn1
Nc1ncnc2c1ncc1c2ncn1C1OC(C(=O)O)C(O)C1O
CCOc1ccc2c(C)c3c(nc2c1)OCC3
COc1ccc(C)c(Oc2ccc([N+](=O)[O-])c(Nc3nccs3)n2)c1
CC(=O)NC(CCS(C)(=O)=O)C(=O)NC(Cc1c[nH]c2ccccc12)C(=O)OCc1ccccc1
CC(C)CC(CC(C)C)CN1CCC(NC(=O)c2cc(-c3ccncc3)c(-c3ccc(F)cc3)s2)CC1
CC12CCC3c4ccc(C(=O)O)cc4CCC3C1CC1COC(c3cccs3)OC12
CCOc1ccc(-c2cn3c4c(sc3n2)CCC(CN(C)C)C4)cc1
O=C1c2ccccc2C(=O)c2c1nc1ccccc1c2Nc1ccccc1
Cc1cc(CN2CCN(c3ccc(F)cc3)CC2)c2oc(-c3ccc(Cl)cc3)cc(=O)c2c1
CNCc1ccc(-c2ccc(O)c3oc(C(=O)N4CCOCC4)cc23)cc1
Cc1c(O)c(O)c2c(c1O)CC(C(C)O)OC2=O
CC(=C(c1ccccc1)c1ccccc1)c1ccccc1
N#Cc1cc(S(=O)(=O)Nc2nccs2)ccc1Oc1ccc(Cl)cc1-c1cccnc1
COc1ccc(S(=O)(=O)N2CCCC(C(=O)N3CCCCC3CCO)C2)cc1
CCN(CC)CCCNC(=O)Oc1ccc(NC(=O)CN2CCN(CC=Cc3ccccc3)CC2)cc1
COc1ccc(CN2CC(C(=O)NCc3ccc(Cl)cc3)CC2=O)cc1
N#Cc1ccc(-n2cccc2C=C2SC(=S)N(CCO)C2=O)cc1C(F)(F)F
CCc1cccc(CC)c1-c1ccc2c(OC)c(OC)ccc2n1
O=c1nc(NCc2cccc3ccccc23)[nH]c2cc(-c3ccccc3)nn12
O=C1CCCC(c2nc3ccccc3nc2Oc2ccccc2)C1
CCCCOc1c(O)c(OC)cc2c(=O)c(-c3ccc4c(c3)OCO4)coc12
COC(=O)NC(C(=O)N(C)C1CCCC(C(=O)N(C)C2CCCCC2)C1)c1ccccc1
O=C1CCN(Cc2ccc3ccccc3c2)CC1=O
CCOc1ccc(NC(=O)C(NC(=O)C2CCCN2C(=O)OC(C)(C)C)C(C)C)cc1
COc1ccc(CN2CCC(n3nccc3NC(=O)CCCc3ccccc3)CC2)cc1
Clc1ccc(-c2coc(NC3CCCNC3)n2)cc1
Cc1c(Sc2ccccc2)n(COCc2ccccc2)c(=O)[nH]c1=O
C=CC1CC1(NC(=O)C1CC2(CN1C(=O)C(NC(=O)C(NC(=O)C1CCCCN1C(C)C)C1CCCCC1)C(C)(C)C)C(C)(C)C21CCC1)C(=O)NS(=O)(=O)N1CCCC1
Cc1ccc(-c2csc(NC(=O)C3CCN(C(=O)c4cccs4)CC3)n2)cc1
CCCC1(CCC)C(=O)c2ccccc2-c2ccccc21
C#CCOCCOCCOCCNc1nc(N2CCN(C(=O)Cn3cc(CCCCN)nn3)CC2)nc(N2CCN(C(=O)C(Cc3ccc(O)cc3)n3cc(CCCCN)nn3)CC2)n1
CCC1(O)CC(OC2OC(CO)C(O)C2O)c2c(O)c3c(c(O)c2C1CC(=O)CO)C(=O)c1cccc(O)c1C3=O
c1ccc(OCc2nnc(CN3CCN(CC4CCCO4)CC3)n2Cc2ccco2)cc1
C=C(C)C(O)CC1(C)C(O)CC=C2C1C(O)CC1C2(C)CCC2C(C)(C)C(O)CCC12C
CCCCCCCCN1C(=O)C(C(=O)O)CC2(C(=O)OC)C1=CC(OC(C)=O)C1C(C)(C)CCCC12C
CCC12Cc3c(C(=O)O)n[nH]c3-c3cc(C#CC(C)(C)O)sc3C1N(C)c1ccccc12
O=C(Nc1ccccc1Oc1ccccc1NCc1nc2ccccc2[nH]1)NC1CCN(C(=O)C2CC2)CC1
CC(C)CNC(=O)OC1CCC(OC(=O)c2ccccc2)C2(OC(=O)CCC(=O)O)C(C)CC3C(OC(=O)c4cccnc4)C12OC3(C)C
CC(C)(N)CC(=O)NC1CCc2ccccc2N(Cc2ccc(-c3ccccc3-c3nn[nH]n3)cc2)C1=O
COc1cccc(C=CC=O)c1O
CC(=O)N1CCC(c2cccc(Oc3ccc(C#N)cc3)c2)=N1
COc1ccc(-c2csc(-c3ccc(C(=O)O)cn3)n2)c(OC)c1OC
Cc1nnc(C(C)(O)c2nc(C(=O)c3cc4ccccc4s3)c3ccccn23)o1
C[n+]1c(CCc2c(Cl)cccc2Cl)ccc2ccccc21
Cc1cc(=O)c2cc(C(=O)NC3CC4CCC3C4)ccc2[nH]1
Cc1ccc(N)c(C(=O)N2CCCN(Cc3c(Cl)cncc3Cl)CC2)c1
COCCn1c(-c2cccnc2NCC(=O)O)nc2c1c(=O)[nH]c(=O)n2C
CN1CCC2(CC1)COCCN2S(=O)(=O)c1ccc(F)c(F)c1
Cc1ccc(-c2nc(NC(=O)c3ccccc3)sc2Cc2c(O)ccc3ccccc23)cc1
O=[N+]([O-])c1ccc(Cl)c(S(=O)(=O)N2CCOC2CNc2nccc(C(F)(F)F)n2)c1Cl
COc1ccc(C(=O)C2CCCN(Cc3cc(OC)c(OC)c(OC)c3)C2)c(OC)c1
O=C(O)CCc1cccc(CC2CCCCC2)c1
CN(Cc1csc(-c2ccc(C(F)(F)F)cc2)n1)C(=O)c1cccnc1SCc1ccc(F)cc1
O=C(O)c1ccc(NC2C(O)COCC2CF)c(F)c1
CCC(Cl)C(CC(C)C)C(=O)O
CCC(CC1CCCCC1)C(=O)NCc1ccc(OC)cc1
NC(Cc1ccccc1)C(=O)O
N#CC=CBr
O=C(CCNS(=O)(=O)c1ccc(Br)cc1)OCC(=O)N1CCC(C(=O)NCCO)CC1
CC(C)(C)NC(=O)OCOC(=O)c1cc(Cl)cc(Cl)c1O
O=C(COc1cccc2cccnc12)Nc1ccc(Cl)c(C(=O)O)c1
COc1ccc(C2(C)OC3C(OC2=O)OC(CO)C(O)C3O)cc1O
c1ccc(-c2ccc(-c3c(-c4ccccc4)nc4nc5c(nn34)CCCC5)o2)cc1
CC(C)(C)CC(C)(C)c1cccc(-c2cc(C(=O)O)ccn2)c1
Cc1cc(C)c(-c2noc(-c3cccc(C(=N)N)c3)n2)c(C)c1
CC1(COc2ccccn2)CCC(=O)N(CC(=O)Nc2ccc(C(C)(C)C)cc2)C1
CCc1ccc(NC(=O)c2cccc3c(C)coc23)cc1
COc1ccc(-c2ccc3cccc(OC)c3n2)cc1
CC=C1NC(=O)C(C(C)C)NC(=O)C(CC(C)CC(=O)O)N(C)C(=O)C(Cc2ccccc2)N(C)C(=O)C(C(C)C)NC(=O)C(Cc2ccc(O)cc2)NC1=O
CCCCCOc1ccc(C2C(C(=O)N3CCCCCC3)=C(C)Nc3ncnn32)cc1OC
O=C1Cc2cc(O)c(O)c(O)c2C2CC=CCC2(CO)O1
NS(=O)(=O)c1ccc(NC(=O)CN(C(=O)c2ccc(-n3ccnc3)cc2)c2ccccc2)cc1
CC(C)(C)Oc1nnc(C(CCCCc2ccccc2)CC(=O)NO)s1
CCOC(=O)c1c[nH]c2ncnc(-c3ccc(OCC4CCCN4C(=O)C(C)O)nc3)c12
CCOC(=O)N1CCC(NC(=O)NCC2CCC3(CC2)CCN(C(C)=O)C3)CC1
Cc1ccc(C(=O)N=C(Nc2ccccn2)Nc2ccccc2O)cc1
Cc1ncnc(NC(=O)c2ccc(-c3cccnc3)c(F)c2)c1C#Cc1ccc(N)nc1
NC(=O)N(O)c1ccc(OC2CCCC2)cc1
O=S(=O)(c1cccc2ccccc12)N1CCN(c2noc3ccccc23)CC1
COC(=O)C(CC(C)C)NC(=O)C(CCSC)NC(=O)C(CC(C)C)NC(=O)C(Cc1ccccc1)NC(=O)C(CC(C)C)NC(=O)CS(=O)(=O)NCCC(=O)O
Nc1nc2ccc(Cl)cc2s1
O=c1cc(O)c2cc(F)cc(-c3ccccc3O)c2[nH]1
O=C(COC(=O)c1ccc(Cl)c(S(=O)(=O)NCc2ccccc2)c1)NC1CC1
CCC(N)C(=O)NCC(C)(C)C(NC(=O)C(CC)NC(=O)C(NC(=O)C(Cc1ccccc1)C(=O)O)C(C)C)C(=O)NC(F)C(=O)NC(O)Cc1ccc(C)cc1
Clc1ccc2c(NCc3ccco3)ccnc2c1
O=C(NNC(=O)c1nc(Cl)ccc1Br)c1ccco1
CC1NC(=O)C(O)C(O)C(CCCN)CC=CCNC(=O)C(CC(=O)O)NC(=O)C(Cc2c[nH]c3ccccc23)NC1=O
COc1ccccc1CNC(=O)C1CC2CN=C(N)N2C1
CCc1cccc(NS(=O)(=O)c2c(C)[nH]n(-c3ccccc3)c2=O)c1
CCCC(=O)OCCc1ccc2oc(=O)c(C(=O)c3ccco3)cc2c1
CC(=O)Nc1cc(C(=O)O)ccc1C#CC(=O)N1Cc2ccccc2CC1C(N)=O
Cc1ccc(C(=O)CSc2nc(=O)c(Cl)c(Cc3ccc(-c4ccccc4)cc3)[nH]2)c(C)c1
COc1cc(C(=O)Nc2ccn(CCCO)n2)cc(OC)c1OC
O=c1ccn(C2OC(COP(=O)(O)O)C(O)C2O)c(=O)[nH]1
O=C(C[IH]1=CC=CC=C1)Nc1ccc(C#Cc2ccc(NC(=O)c3ccc(C(=O)N4CCOCC4)cc3)cc2)cc1
CC(=O)N1CCN(Cc2cccc(CN(C)Cc3cccc(-c4cccc(NC(=O)C(C)C)c4)c3)c2)CC1
C=C1C(O)CC(=CC=C2CCCC3(C)C2CCC3C(C)C=CC2OC(=O)C(=C)C2C)CC1O
Cc1nc2c(N3CCN(c4ccccc4Cl)CC3)nc(C(=O)O)nc2n1Cc1ccccc1
CCSc1ccc(C2C3C(=O)N(C)C(=O)C3ON2C(C)=O)cc1
CCCCCCCCCCCCOC(=O)c1ccc(C(=O)OCCC[N+](C)(C)C)s1
CCc1nn(Cc2ccc(NC(=O)c3cccc(Cl)c3)cc2)c(CC)c1CC(=O)O
Cc1[nH]c(N2CCN(S(=O)(=O)c3ccc4c(c3)OCCO4)CC2)nc(=O)c1Cl
Cc1nc(N2CCC(Oc3ccc(F)cc3)CC2)c2noc(-c3ccccc3)c2n1
CCC(=O)C(CCCCCCC=C(c1ccc(OC)c(O)c1)c1ccc(OC)c(OC)c1)C(=O)CC
O=C(Nc1ccc(N2CCN(C(=O)c3ccccc3)CC2)c([N+](=O)[O-])c1)c1cccc(C(F)(F)F)c1
CC1(c2ccc(CN3CCCN4N=C(C(=O)NCc5ccccc5)C=CC4C3)c(F)c2)COC1
Cc1cc(OCc2ncc(-c3ccccc3)o2)cc(OS(=O)(=O)C2CC2)c1
Cc1ncc([N+](=O)[O-])n1CCn1cncn1
O=C(Nc1ccccc1C(=O)O)c1ccc([N+](=O)[O-])[nH]1
CCCCCC(C(=O)O)C(C)C(=O)O
Cc1nn(-c2ccccc2)c(Cl)c1C1(C(=O)NC2CCCCC2)CC2CCC1C2
COc1cc2c(Nc3ccc(Br)cc3)ncnc2cc1OCCN1CCCC1
O=C(CCl)NC(Cc1ccc([N+](=O)[O-])cc1)P(=O)(O)O
COc1ccc(C=NNC(=O)CSc2nncn2-c2ccccc2)c(OC)c1OC
CCN1CCC(n2cc(S(=O)(=O)c3ccccc3OC)c3cccnc32)C1
CC=C(C)C(C=NNC(=S)NCc1ccccc1)c1cccc(O)c1
CC(NCc1coc(-c2ccc(Cl)cc2)n1)C(C)(C)C
COc1ccc(C2c3nn(-c4ccccc4)cc3-c3ccccc3C2C(=O)O)cc1OC
CCCCN1C(=O)C(CCCCCCCCNC(=O)Nc2cc(Cl)ccc2OC)(c2ccccc2)NC1=S
COc1cc(OC)c(S(=O)(=O)Nc2ccccc2C#N)cc1N
COC12CCC3(CO3)C1C(C)c1c2coc1-c1ccoc1
CC(=O)C1CCN(CC(O)COCC2COc3cc(C)c(C)cc3O2)CC1
CCCCc1nc(-c2ccc(OCc3ccccc3)cc2)cn1CCc1ccccc1
Cc1n[nH]c(-c2cccnc2)c1S(=O)(=O)NCc1cccnc1
CC(C)(C)OC(=O)N1CCN(c2ccc(CNC(=O)c3cnc4ccc(Cl)cn4c3=O)cc2)CC1
C=CC#CCCN1CCc2c(Cl)cccc2S1(=O)=O
O=C(NCCNS(=O)(=O)c1cc(Cl)sc1Cl)c1cccnc1
Cc1cccc2c(=O)c(C(=O)NC(CO)CC(C)C)c[nH]c12
CCC(NC(=O)c1cc(-c2ccccc2)nc(-c2ccccc2)c1CN1CCCC(C)C1)c1ccccc1
COc1cc2oc(C=Cc3ccc4cnccc4n3)cc(=O)c2c(OC)c1OC
CCc1[nH]c(=O)c(Cc2cc3cc(-c4cc5[nH]c(=O)sc5c5cc(OC)ccc45)ccc3nc2N)c2cc(OC)c(OC)cc12
O=C(Cc1cccc(-n2cnnn2)c1)OCc1ccccc1
COc1ccc(Nc2nc(C)nc3cc(OC)c(OC)cc23)cc1N
COCCOc1cc(C(=O)Nc2ccc3c(c2)N(CCC(F)(F)F)CC3)ccc1-n1cnc(C)c1
Cc1ccc(S(=O)(=O)NCCC(=O)NCc2ccccc2)cc1
NCCCOc1cc(Cl)ccc1-c1nc(NC2CC2)n[nH]1
CNc1nc(CN(C)C(=O)C2CCC(=O)N2C2CC2)cs1
c1ccc(-c2ccc(Sc3ncccc3-c3ccncc3)nc2)cc1
CCN(C)CN1C(=O)C(Cl)=C(Nc2ccc(I)cc2Br)C1=O
Cc1c(NC(=O)CN2CCOCC2)cccc1[N+](=O)[O-]
Cc1c(C(=O)NC(Cc2ccccc2)C(O)CNC2CCCC2)c(-c2ccccc2)nn1C
COC(=O)c1cc2occc2n1Cc1cc(Br)ccc1OCc1cccc(F)c1
COc1cc(CC2C(O)C(O)C(Cc3ccc(OC)c(OC)c3)N(Cc3ccc4ncccc4c3)C(=O)N2Cc2ccc3[nH]ncc3c2)ccc1F
COc1cc(O)cc2oc(=O)c(CCc3ccc4c(c3)OCO4)cc12
O=C1CCCc2nc(NO)nnc21
CCC(=O)N=c1sc2c(s1)C(=O)c1sccc1C2=O
CNC(=O)C(Cc1ccccc1)N(C)C(=O)Nc1ccc(OC)cc1
CN1CCN(Cc2ccc3c(c2)N(C(=O)c2ccc(N(C)C)cc2)CCCO3)CC1
COc1ccc(Oc2nc(C)ccc2C(=NCc2ccccc2Oc2cc(C)ccc2C)NO)cc1
NS(=O)(=O)c1cccc(COc2ccc(-c3ccc(O)cc3)cc2)c1
Cc1cn(C2CC(Nc3n[s+]([O-])nc3N)C(COC(=O)NC3CCC(O)C3O)O2)c(=O)[nH]c1=O
CN1CCCCc2c(C#N)c(Cl)c(NC(=S)NC(=O)c3ccc(Cl)cc3)c(Cl)c21
Cc1ccc(S(=O)(=O)CCCOc2ccc(C3=NC(C)(C(=O)NO)CO3)cc2)cc1
S=c1c(Cc2ccccc2)c(-c2ccccc2)oc2ccccc12
C=CC[n+]1cccc(C(N)C(C)O)c1
O=C(NCC1Cc2c([nH]c3ccccc23)CN1C(=O)C1CC2CC1C1CCCCC21)c1cccnc1
Cn1cnc2c(Nc3ccc(Cl)c(F)c3)nc(NC3CCC(N)CC3)nc21
CN(C)CCCS(=O)(=O)Nc1ccc2c(c1)nc(CCC1CCCCC1)n2C
CC(C)Cc1cc(C(=O)N2CCC(Oc3ccccn3)CC2)no1
COc1cc2c(C)[nH]c(=O)c(CCC(C)C)c2cc1OC
O=C1N=C2NC(Cl)=CN2C(=O)C1=NNC(=S)Nc1cccc(Cl)c1
Nc1ncnc2c1ncn2COCCO
Cc1cc(C)n(-c2ccc(NC(=O)c3ccc(C)o3)cc2)n1
Nc1scc(CN2CCN(c3ccccn3)CC2)c1C(=O)c1ccc(Cl)cc1
CC(Nc1cncc(N2CCC(N(C)C)CC2)n1)c1ccc(C(=O)N2CCc3ccc(Cl)cc3C2CNc2ccncc2)c(F)c1
O=c1[nH]c2c(O)ccc(CCNCCCCS(=O)(=O)CCCCOCCc3ccc4ccccc4c3)c2s1
CC(C)N(Cc1cccc(-n2cnnn2)c1)C(=O)c1cnc2[nH]ccc2n1
Cn1c(=O)c2c(nc(Nc3ccc(F)cc3)n2Cc2ccccc2)n(C)c1=O
O=C(CN1CCN(c2cccc(Cl)c2)CC1)Nc1ccc2nc(CN3CCC(O)(c4ccccn4)CC3)c(=O)[nH]c2c1
COc1cccc(Cc2ccccc2-c2nc(C3CCCCC3C(=O)O)n[nH]2)c1
CC1CCCCN1C(=O)Cc1ccc([N+](=O)[O-])cc1
NCCCC(N)C(=O)NC(C(=O)NC(Cc1ccccc1)C(=O)NC(Cc1ccccc1)C(=O)NC(Cc1c[nH]c2ccccc12)C(=O)NC(CCCN)C(=O)NCC(N)=O)c1ccccc1
Cc1cc(=O)oc2cc(OCc3cn(-c4ccc(Cl)cc4)nn3)ccc12
Cc1cccc(C(=O)Nc2cccc(C(=O)OCC(=O)c3ccccc3)c2)c1C
COc1ccc(-c2cc3[nH]c(=O)n(-c4ccccc4C)c(=O)n3n2)cc1OC
CC(=O)OCC1OC(n2c(O)c(C#N)c(=O)[nH]c2=O)C(OC(C)=O)C1OC(C)=O
CCCCCCNC(=O)N1CCN(C(=O)Nc2ccccc2)CC1C(=O)OC(C)(C)C
CCN1CCN(C(=O)c2nn(-c3ccc(OC)cc3)c(-c3cccc(NC(=O)C=Cc4ccc(F)cc4)c3)c2C)CC1.O
O=C(c1ccccc1F)N1CCN(c2ccc(F)cc2F)CC1
Cc1ccncc1C(=O)N1CC2CCCN(CCn3cccn3)C2C1
CCSCC1CC(C)(C)CC(=O)O1
O=C1NC(=O)C(c2ccc(Cl)cc2)(c2cccc(-c3cncnc3)c2)O1
Cc1cccc(Oc2cnc(CCN)cn2)c1
COC1CN(C(=O)c2c[nH]c3ncc(Nc4cnn(CC(F)F)c4)nc23)C1
CCCCc1n[nH]c(=O)n1Cc1ccc(-c2ccccc2-c2nn[nH]n2)cc1
CCN(CC)CCCN(CCCNc1cc2ccc(=O)n3cc(C(=O)NN)c(c1)c23)CCCN(CC)CC
CCCNC(=O)NCC1OC(n2cc(C)c(=O)[nH]c2=O)CC1O
CCOC(=O)Cc1cc(O)c(C)c(Br)c1O
O=c1[nH]c(=O)n(C2SC(CO)C(O)C2O)cc1I
CS(=O)(=O)Nc1cccc(-c2cn3ccncc3n2)c1
O=C(O)CC(NC(=O)C1CCN(C(=O)C=Cc2cc(Cl)cc(Cl)c2)CC1)c1ccccc1
Cc1cc(O)cc(C(=O)Nc2ccc(N3CCOCC3)c(OCCN)c2)c1
Cc1ccc(-c2ccc(OCC(=O)O)cc2C)cc1
CCCSc1nc(Cl)cc(NCCN2CCOCC2)n1
COCCNC(=O)Cn1cc(C)c2cc(-c3ccccc3)ccc2c1=O
Cc1ccc(NC(=O)Nc2ccc(Oc3ccccc3)c(Cl)c2)cc1Cl
COc1ccc2[nH]cc(C3C4C(=O)N(c5ccc(Cl)c(Cl)c5)C(=O)C4C4CCCN43)c2c1
CCOC(=O)c1sc2ccccc2c1-c1ccccc1
CC1CCC2C(C)C(=O)N(CCOCCOCCN(C)CCN3C(=O)c4cccnc4S3(=O)=O)C3OC4(C)CCC1C23OO4
CC(C)N1CCC(O)(c2cccnc2)CC1
CN1CCN(c2ccc(Nc3ncc4cc(-c5ccccc5)n5c(n4)N(C)C(=O)n5c3=O)cc2)CC1
Cc1ccc2c(c1)-c1[nH]nc(-c3ccc(C(C)C#N)cc3)c1C2
O=C(NC(Cc1ccccc1)C(=O)N1CCC2(CC1)OOC1(O2)C2CC3CC(C2)CC1C3)C1CCCCC1
Cc1c(C(=O)NCCN2C(C)CCCC2C)cnn1-c1ccc(Cl)cc1
CCOc1cc(C(Nc2ccc3c(N)nccc3c2)C(=O)NC(C)C=Cc2ccccc2)ccc1C
C(=NN=c1nc(N2CCCC2)[nH]c2c1CCCC2)c1cccs1
CC12C=CC(=O)C=C1CCC1C2C(O)CC2(C)C1CCC2(O)C(=O)CO
CN(C)c1ccc(C(=O)N2Cc3ccccc3CC2C(=O)NC(C)(C)C)cc1
CCOc1ccc(N(C)S(=O)(=O)c2ccc(C(=O)Nc3ccc(O)cc3)s2)cc1
CN(C(=N)Nc1cc2nc(C3CC3)[nH]c2cc1Cl)C1CCCCC1
CCc1nc2c(N)ncnc2n1-c1ccc(Br)cc1
CC(C)CC(NC(=O)C(=O)NCC1CCCO1)C(=O)NC(CCCNC(=N)N)C(=O)c1nccs1
COc1cccc(CNC(=O)c2cnc(N3CCCCC3)nc2O)c1
Nc1sc(-c2ccc(F)c(Cl)c2)c(CN2CCN(C(=O)CCNC(=O)c3ccc(Cl)nc3)CC2)c1C(=O)c1ccc(Cl)c(Cl)c1
CCCCCCn1c(O)c2c(-c3ccc(S(=O)(=O)N4CCCCC4CO)cc3)cccc2nc1=S
Cc1cc2c(cc1OCCCN1CCC(C)CC1)C(C)(C)CCC2(C)C
CCN(C(=O)c1cccnc1N(C)C)C1CCCN(Cc2nonc2C)C1
CCOC(=O)C=C(n1ccc2cccc(C)c21)C(F)(F)F
O=C(NCc1ccccc1F)C1CC(=O)N(C2CCCC2)C1
CC1=C(O)c2c(NC(=O)c3ccccc3N3C(=O)c4ccccc4C3=O)cccc2C1=O
OC1(c2ccccc2)c2ccccc2N=C(Nc2nc3ccccc3s2)c2ccccc21
Cc1cccc(CN(C2CCN(C(=O)c3ccccc3F)CC2)S(=O)(=O)c2c[nH]cn2)c1
CCC1NC(=O)C(CC)(CC(C)C)NC(=O)C(NC(C)=O)C(Cc2ccc(O)cc2)NC(=O)C(C(C)C)NC(=O)C(C(C)CC)NC1=O
Cc1cccc(C(=O)N2CCCC3(CCCN(C(C)c4ccc(Br)cc4)C3)C2)c1
Cn1c(=NC(=O)c2ccc(F)cc2)sc2cc(F)ccc21
O=C(O)CC1SC(=NN=Cc2ccc(O)cc2O)N(c2ccccc2O)C1=O
CC(C)S(=O)(=O)c1ccc(NC(=O)NCC(=O)O)cc1
O=C(C=Cc1ccccc1)C=C1NCC2C(NC(=O)c3ccccc3)CCCN2C1=O
Cc1cc(C(=O)Nc2ccn(CCN3CCOCC3)n2)n(-c2cc3c(cc2F)c(=O)c2c(=O)[nH]sc2n3C2CC2)n1
CC(C)(C)c1nc(CN(Cc2ccccc2)C(=O)OCc2ccccc2)no1
CC1OC23C(=O)OC4C(C)C(O)C1C42CC1OC(=O)CC13C
COc1ccc(C=CC(=O)O)cc1C1OC(CO)C(O)C(O)C1O
CC(C)C(N)C(=O)NC(C(=O)NC1(C(=O)NC(C(=O)O)C(C)C)CCCc2ccccc21)C(C)C
N#CCC(=O)NCCc1c[nH]c2ccc(O)cc12
Cc1cc(C)cc(C(=O)c2c(N(C)C(=O)CN)c(=O)[nH]c3ccccc23)c1
CCN1CCN(C2=C(Cl)C(=O)N(c3ccccc3F)C2=O)CC1
O=C(CSc1nnc(-c2ccc(F)cc2)n1Cc1ccco1)c1cc2ccccc2oc1=O
COc1ccccc1-n1c(CN2CCOCC2)nc2ccccc2c1=O
CC(C)(C(=O)Nc1nncs1)C1CN(c2ccc(S(=O)(=O)C3CC3)nc2)C(=O)O1
CC(C)(CNC(=O)CC(O)CC(=O)C(F)(F)F)NC(=O)OC(C)(C)C
CN1CCCN(C(=O)c2cc(S(=O)(=O)NCc3cccnc3)ccc2Cl)CC1
COc1ccc(C=CC(=O)c2ccc(N3CCN(CCOC4OC5OC6(C)CCC7C(C)CCC(C4C)C57OO6)CC3)cc2)cc1
COc1cc2c(c(OC)c1)C1(c3ccsc3)Oc3cccc4c3C1(CCN(C)C(C)C4)C2
O=C(Nc1cc(Cl)c(OCC2CC2)cc1Cl)N1CCCC(N2CCCC2)C1
COc1ccc(-c2ccc(NC(=O)c3ccc(C)cc3)c(F)c2)cc1NC(=O)CC(N)C(=O)O
CC(C)CC(=O)Nc1nc2ncc(-c3ccc(CCO)cc3)nc2s1
COc1ccc(C(=O)NC2(O)C(=O)N(Cc3ccccc3OC)c3ccccc32)cc1
O=C(Nc1cccc(-c2cn3cccc(NCc4ccccc4)c3n2)c1)Nc1cccc(Cl)c1Cl
Cn1c(-c2ccccc2)cc2ccc([N+](=O)[O-])cc2c1=O
COc1ccc(F)cc1-c1c[nH]c(C(CC(=O)O)c2cccc(Cl)c2F)n1
O=C(Nc1cccc2c1CCCC2)c1nc(-c2ccccn2)no1
CC1OC(OC2C(COC3OC(CO)C(O)C(O)C3O)OC(CO)C(O)C2O)C(O)C(O)C1O
O=C(COc1cccc(Cl)c1)N1CCN(Cc2cc(-c3ccc(Cl)cc3)n(-c3ccc(OC(F)(F)F)cc3)n2)CC1
Cc1nn(C)cc1CN(CCCN(C)C)S(=O)(=O)c1ccc(OC(F)(F)F)cc1
COc1cc2c(cc1OCCCn1ccnc1)N=CC1CCCN1C2=O
CCc1cc(Cc2ncc(-c3ccccc3)s2)ccc1OCCCN(C)C
N#Cc1ccc(NC(=O)CSc2nnc(-c3ccno3)o2)cc1C(F)(F)F
COC(=O)NCc1ccc2oc3ccc4c(c3c2c1)CN(C)CO4
CC(C)NC(=O)CCn1c(-c2ccc(P(=O)(OC(C)C)OC(C)C)o2)nc2cccnc21
O=C(c1ccc(-c2ccccc2)cc1)N1CCC(n2cc(C3CC3)nn2)C(O)C1
COc1ccc(C2CC(=O)C3=C(C2)NC(C)C(c2ccccc2OC)=C3C(=O)OC(C)C)cc1
Nc1nc(OCCc2cccs2)c2ncn(C3OC(CO)C(O)C3(F)F)c2n1
CCCCCNC(=O)C(Cc1ccccc1)NC(=O)C(CCCN=C(N)N)NC(=O)C(Cc1ccc(O)cc1)NC(C)=O
CC(=O)Oc1ccc(O)cc1
COc1ccc(CCNC(=O)CCc2ccccc2)cc1OC
COc1ccc(Nc2cc(C(=O)NC3CCN(C4CCCCC4)C3)c3ccccc3n2)cc1
CCS(=O)(=O)c1ccc(CC(NC(=O)c2ccccc2)C(=O)O)cc1
Cc1c(C(=O)N(C)C)sc2ncnc(NCC3CC3)c12
Cc1cccc2nc(CCCN3C(=O)c4ccccc4S3(=O)=O)[nH]c12
COc1ccc(Oc2c(Cl)cnn(-c3ccc(S(N)(=O)=O)cc3)c2=O)cc1
CCOC(=O)C1=C(C)N=C2SC(C)=C(C)N2C1c1ccc(-c2ccccc2)cc1
O=C1C(O)CC(c2ccccc2)NC12CCCCC2
CCC1(C)SC(=NC(=O)Cc2ccccc2)N(CCc2ccccc2)C1=O
CCOC(=O)C(NP(=O)(OCC1OC(n2ccc(=O)[nH]c2=O)C(C)(F)C1O)Oc1ccccc1)C(C)C
CN(C)c1ccc2c(c1)CCc1[nH]c3ccc4c(c3c1-2)C(O)(C(F)(F)F)CC4
CCOC(=O)NC(Cc1c[nH]c2ccccc12)C(=O)NC(CC(=O)O)C(=O)NC(CC(C)C)C(N)=O
CCCCCOC(=O)CCc1ccc(O)cc1
CCCCC(Oc1ccc(Cl)cc1)C(=O)N1CCN(S(=O)(=O)c2ccc(-c3ccc(=O)[nH]n3)s2)CC1
O=C(COc1ccc(-c2ccccc2)cc1)Nc1ccc2ccccc2c1
Oc1ccc2c(c1)OCC1COc3cc(O)c(O)cc3C21
CCCCCCc1nc2ccccc2[nH]1
CCOC(CO)n1cc(C=O)c2cc([N+](=O)[O-])ccc21
Cc1c(C(=O)N2CCC(n3c(=O)[nH]c4ccccc43)CC2)csc1Cl
Cc1ccc(C(C)NC(=O)Cn2cccc2)cc1
O=C1CCCN1CC(c1ccccc1)C(O)c1ccc(Cl)cc1
CCN1c2cc(N3CCn4cc(C)nc4C3)c(OC)cc2N(C)C(=O)c2c1[nH]c1ccccc21
COC(=O)c1ccccc1-c1cc(Cc2cc(C(C)O)ccc2OC2OC(CO)C(O)C(O)C2O)ccc1O
Cc1ccc(C2=CCc3cc(CO)c(O)cc3O2)cc1
NS(=O)(=O)c1cccc(NC(=O)Nc2cccc(CO)c2)c1
CCOc1ccc(N=C2NC(=O)C(=CC(=O)Nc3ccccc3C(=O)O)S2)cc1
O=C(O)Cc1sc(NC(=O)c2ccccc2)nc1-c1ccc(Cl)cc1
CS(=O)(=O)N1CCCC(C(=O)Nc2ccccc2-c2ccccc2)C1
COC1C=CC(N(C)C(=O)c2cccc3c(NS(=O)(=O)c4cc(C)c(C)c(C)c4)cccc23)C=C1
CN(C)c1cccc(C(=O)OCC(=O)Nc2ccc3c(c2)OCCO3)c1
N#CC1C(=N)OC2=C(C(=O)CC(c3ccccc3)C2)C1C1C(=O)N(Cc2cccc(C(F)(F)F)c2)C(=O)c2ccccc21
CCC(=C(c1ccc(O)cc1)c1ccc(OCCN2CCCC2)cc1)c1ccccc1
COc1cc(C=CC(=O)Nc2cccc3cccnc23)ccc1OCc1ccc(Cl)c(Cl)c1
Cc1cc(C)cc(NC(=O)C2CCCN(S(=O)(=O)c3cccc4cccnc34)C2)c1
CON=C(c1ccc(Cl)cc1)c1ccc(OC(=O)c2ccc(Cl)cc2)cc1
CCOC(=O)COc1cc(C)cnc1OC
CC(C)N1CCN(C(=O)CNC2CCc3cc(F)c(OC(C)(C)C(=O)O)c4cccc2c34)C(Cc2ccccc2)C1
Cc1ccc(-c2c(S(=O)(=O)c3ccccc3)c(=S)[nH]c3ccc([N+](=O)[O-])cc23)cc1
OCCn1c(-c2ccc(Cl)cc2)c(-c2ccnc(NC3CCOCC3)n2)c2ccccc21
CC(NC(=O)C(N)CCCCN)C(=O)NC(Cc1ccccc1)C(=O)NC(CCC(=O)O)C(=O)N1CCCC1C(=O)NC(CO)C(=O)NC(CC(=O)O)C(=O)O
CC1C(=O)N(Cc2cnnn2C)CCS(=O)(=O)N1Cc1ccc(OC(F)(F)F)cc1
O=C(Nc1nc(-c2ccccc2)ccc1C(F)(F)F)c1ccc(Cl)o1
C=C(CC1CC2C3CCc4cc(O)ccc4C3CCC2(C)C1O)c1ccc(C(=O)OC)cc1
COc1cc(S(=O)(=O)NCc2ccncc2)ccc1-n1cnnn1
c1ccc2c(c1)Oc1ccccc1C2NCCCCCCN1CCCC1
O=C(CC1CC(C(=O)N2CCCC2)=NO1)Nc1ccc(C2SC(=O)NC2=O)cc1
COc1ccc(-c2c(-c3ccc(S(=O)(=O)N(C)C)cc3)n(C)c3ccccc23)cc1.O
Cc1ccc2cc(C)c(SC(C)C(=O)c3c(N)n(C)c(=O)n(C)c3=O)nc2c1
C(=Cc1ncnc2c1ncn2C1CCCCO1)c1ccccc1
COc1cccc2c1CCCC2CN(C)CCOc1cccc2[nH]ccc12
CC=C(C)C(=O)OC1C2CCC3C(C)(CCC4(C)CC5=C(CC6(C)C(=O)OCC56C)C34C)C1(C)C(OC(C)=O)C2OC(=O)C(C)C
Nc1[nH]nc2nc(N)n3nc(Cc4ccccc4)c(=O)nc3c12
CCCNCC(O)COc1ccc2c(=O)cc(-c3ccc(OCc4ccccc4)cc3)oc2c1CC
c1ccc(CCC2CCOC2=NCc2ccccc2)cc1
CC(C)CCCC(C)C1CCC2C(OC(=O)N=Cc3ccc(O)c(O)c3)CCCC12C
Cc1cc(C)c(S(=O)(=O)NCC(=O)OCc2cc(=O)n3nc(C4CC4)sc3n2)c(C)c1
O=C(c1cnc2ccccc2n1)N1CCCC(c2nnc(Cn3cncn3)n2C2CCCC2)C1
Clc1ccc2c(c1)CC(c1cc3ccc(Cl)cc3[nH]1)N2CCCCc1ccccc1
CN1C2CCC1CC(NC(=O)c1cc(COc3ccc(Cl)c(C(F)(F)F)c3)on1)C2
CNCC(Cc1ccc2c(c1)OCO2)NCC1(C)CCN(C(=O)C2(C)CC2)CC1
c1ccc(N=Nc2nc3ccccc3c3cnccc23)cc1
c1ccc(-c2cnc(C3CC3)[nH]2)nc1
O=C1COc2ccc(-c3ccccc3)cc2N1
O=C(CNC(=O)c1ccco1)Oc1cccc(C(F)(F)F)c1
CC(O)(CSc1cccc(C(F)(F)F)c1)C(=O)Nc1ccc(C#N)c(C(F)(F)F)c1
Cc1ccc(NC(=O)CNC(=O)CN2C(=O)c3ccccc3S2(=O)=O)c(C)c1
CCCCCC=CCC=CCC=CCC=CCCCC(=O)NC(C)CO
O=c1[nH]c2c(O)ccc(C(O)CNCCCc3cccc(CNCCc4c[nH]c5ccc(Br)cc45)c3)c2s1
COc1cc(OC2OC(COC3OC(CO)C(O)C(O)C3O)C(O)C(O)C2O)c2c(O)c(CO)c(OC)c(C(C)=O)c2c1C
CN(C)CCN(C)C(=O)c1ccc2cc(-c3cncnc3)ccc2c1
CC(=O)Nc1ccc(S(=O)(=O)N2CCN(C(=O)c3ccccn3)CC2)cc1C
Cc1ccc(-c2nc(N3CCCC(C)C3)[nH]c3coc(=O)c2-3)cn1
CCn1cc(C(=O)O)c(=O)c2cnc(N3CCN(C(=S)Nc4ccc(Cl)cc4)CC3)nc21
COc1ccc(C2CC(c3ccccc3)=NN2C(=O)CSc2nnc(COc3ccc4cc(OC)c(=O)oc4c3)n2-c2ccccc2)cc1
CCOCc1cc(C(=O)NC(Cc2ccccc2)C(O)CNC(C)(C)Cc2cc3ccccc3[nH]2)no1
COc1ccc2oc(S(=O)(=O)NC(=O)c3c(-c4ccc5ccccc5c4)noc3C)cc2c1
NNC(=O)c1cc(S(=O)(=O)c2ccc(F)c(Cl)c2)cs1
Cc1ccc2nc(Cc3ccccc3)c(CNCc3ccccc3)cc2c1
CC(=O)c1ccc2onc(COc3ccccc3)c2c1
O=C(C1CCC1)N1CCC2(CCCN(c3cnccn3)C2)CC1
Clc1ccc2[nH]c(-c3ccccc3NCc3ccc(Cl)c(Cl)c3)nc2c1
O=S(=O)(Nc1ccc2c(c1)CCC2)c1cccc2nsnc12
Nc1ncc(-c2cccc(-c3cccc4cc[nH]c34)c2)cn1
Cn1c([N+](=O)[O-])cnc1-c1n[nH]c(=NN=Cc2ccc(O)cc2)s1
CC(C)(C)OC(=O)N1CCC(c2c(C(=O)NCc3cc(C(F)(F)F)cc(C(F)(F)F)c3)cnn2-c2ccccc2)CC1
CC(N)(CO)C(=O)O
Nc1nc(N)c2nc(N)[nH]c2n1
CON=C(C(=O)NC1=NOC(C)(C)O1)C(=O)OC
CC(C)c1ccc2sc3ccccc3c(=O)c2c1
CCC(CC)c1c2c(cc3c1[nH]c1ccccc13)NC(C)(C)C=C2
O=C(NCC1CCCO1)c1ccc(-c2ccc(Br)cc2)s1
O=C1Nc2ccccc2Oc2c1ccc1ccccc21
Cc1ccc(NC(=O)CNc2ccc(S(N)(=O)=O)cc2)cc1S(=O)(=O)N1CCCCC1
COc1cccc(CNC(=O)c2cccc(S(=O)(=O)Nc3ccccc3OC)c2)c1
CCCCC(=O)Nc1c[nH]c(=O)c(CCc2cccc(N)c2)c1
NC(CC(=O)N1CCn2c(CO)nnc2C1)Cc1ccc(C(F)(F)F)cc1Cl
O=CN=C(NO)c1cccc(-c2ccc(C=NO)o2)c1
CC(=O)c1ccc(C=CC(=O)Nc2cccc3ccccc23)cc1
N=C(N)c1ccc(-c2c[nH]c(C3CCCS3(=O)=O)n2)cc1
COc1ccc(-c2nc(SC)nc3sc4c(c23)CCCC4)cc1O
COc1cc2c(Oc3ccc(NC(=O)c4nn(C)c(=O)c5ccccc45)cc3F)ccnc2cc1OCCCN1CCCCC1
CCC(C)(C)CNc1oc(-c2ccccc2O)nc1C#N
COc1ccc(CN2CC(C)C3(CCN(Cc4ccco4)C3)C2=O)cc1Cl
COc1ccc(CCNC2CCSc3cc(Cl)c(Cl)cc32)cc1OC
CN(C)c1ccc(-c2cccc(-c3nnc(Cc4ccc(Cl)cc4)o3)c2)nn1
CNC(=S)NN=C1CCc2c1cc(Cl)c(Cl)c2Cl
O=C(CC1C(=O)NCCN1S(=O)(=O)c1ccc(F)cc1)NC1CCCc2cc(C(=O)NC3CCCC3)ccc21
CCOC(=O)CC1c2ccccc2-n2c(=O)n(-c3cccc(OC)c3)c(=O)n21
COc1cc(C=C2C(=O)c3ccccc3C2=O)cc(OC)c1OC
O=P(O)(O)OC1CC2CC(C1)C1C2CCCC2C(c3ccccc3)c3ccccc3CC21
CC(C)c1nn(C)c(N(C)C)c1CNCc1ccc2c(c1)N(C)CCS2
CC(=O)NC(CC(=O)O)C(=O)NC(CC(=O)O)C(=O)NC(C(=O)NC(S)C(=O)NC(CCC(=O)NCc1cccc(C(F)(F)F)c1)C(=O)O)C(C)C
CC(C)Cc1cc(CC2NC(=O)C(NC(=O)C(N)Cc3ccccc3)CCCNC(=O)CC(C=O)NC(=O)C(CCCN)NC2=O)cc(CCO)c1O
Cc1ccc(N2CCCCn3c2nc2c3c(=O)n(C)c(=O)n2C)nn1
CN(C(=O)COc1ccc2ccc(=O)oc2c1)C1CCCCC1
Cc1c(O)ccc(O)c1C(=O)OC1CCOC(COC(=O)c2ccccc2)C1
Cc1ccccc1NC1=CC(=O)CC(C)(C)C1
CC(C)C(C(=O)Nc1nncs1)N1C(=O)c2ccccc2C1=O
C(=NNc1c2ccccc2nc2ccsc12)c1ccc2c(c1)OCCO2
CCCCCn1cc(C(=O)c2ccc(OC)c3ccccc23)c2ccccc21
COc1ccc(NS(=O)(=O)c2c(C)cccc2C)cc1CN1CCCCC1
COC(=O)c1c(C)[nH]c(C(=O)OCC(=O)NCc2ccc(F)cc2F)c1C
COc1ccc(N(C)CC2Oc3ccc(NC(=O)Nc4ccc(Cl)cc4)cc3CC(=O)N(C(C)CO)CC2C)cc1
COC(=O)c1ccc(-c2ccc(C=NNC(=O)CN3CCN(c4ccccc4Cl)CC3)o2)cc1
O=C(O)CCCC=CCC1C2CCC(C2)C1C=Cc1cccc(OCc2cccc(F)c2)c1
C=CCn1c(=NC(=O)c2ccc(Br)o2)sc2cc(C(N)=O)ccc21
O=C(Nc1ccc(O)cc1)c1cc2cc(Br)ccc2o1
O=C(c1ccc(-c2cncc(Cl)c2)nc1)N1CCOCC1
COc1cccc(CN2C(=O)C(=Cc3cc(OC)ccc3OC)C(=O)NC2=S)c1
Cc1ncc([N+](=O)[O-])n1CCSCCNC(=O)c1ccc(F)cc1
COC(=O)C1CCCN1Cc1cn(C)nc1-c1ccc(Oc2ccccc2)cc1
COc1cc(C2C(C(=O)O)=C(C)OC(C3OC(CO)C(O)C(O)C3O)C23OC2CC(C)CC(C)C2(C)C3OC(=O)c2ccccc2)ccc1O
COc1cc(-c2ccc(C(C)C)nc2)cc(C=O)c1O
COc1ccc(C23Oc4cc(OC)cc(OC5OC(CO)C(O)C(O)C5O)c4C2(O)C(=O)C3c2cccc(O)c2)cc1
COc1cccc2c1Oc1c(ccc(C(=O)NCc3ccccn3)c1N(C)C)C2
CC(=O)c1cccc(Sc2cc(O)cc3c(=O)[nH]c(O)nc23)c1
FC(F)(F)COc1ccc(-n2nc3cccc(Cl)c3n2)cc1
CCN(CC)C(=O)c1cc2cccc(C)c2s1
NC(=O)C(CCCN=C(N)N[N+](=O)[O-])NC(=O)c1ccco1
COc1c(O)c(O)c2c(c1O)C(=O)OCCCCCCCC=CCOC2=O
CCCn1cc(C(C(=O)NC2CCCC2)N(C(=O)c2snc(C(N)=O)c2N)C2CC2)c2ccccc21
CC(C)(C)n1c(-c2ccoc2)c(-c2ccc(OCCCCCO)cc2)c2ccc(Cl)cc21
CN1C(=O)CC(C)(c2ccc(F)cc2)C1=O
CC(C)c1ccc(-n2nnc3c(=O)nc(C4CCCN(S(=O)(=O)c5cccs5)C4)[nH]c32)cc1
O=C(CC(c1ccc2c(c1)OCCCO2)c1ccccc1F)NCc1csc(C2CC2)n1
O=c1c2ccccc2oc2ccc(F)cc12
Cc1c(CC(=O)CC(C)(C)C)c(=O)oc2c3c(cc(OCc4cccnc4Cl)c12)OC(C)C(C)C3OCc1ccccc1
O=C1CN(CCCCCN2CCC(Nc3cc(Cl)ccc3Cl)CC2)CC2CCCN12
Cc1nn2c(CCc3nc(-c4ccccc4)nc4c3CCN(C(C)C)C4)nnc2s1
Cc1ccc2c(c1)C(=O)c1cccc(OCC(=O)O)c1C2=O
CCNC(=O)NCC1CCCS1
COc1ccc(NC(=O)c2ccc(NC(=O)c3nsc4ccccc34)cc2)cc1
Cc1nc(N)nc2cc(-c3ccc([N+](=O)[O-])cc3)nn12
CN(C)CCCNc1ccc(C(=O)Nc2cccc(-c3ccco3)c2)c(NCc2ccc(N(C)C)cc2)c1
O=C(C=Cc1ccc(-c2ccccc2Cl)o1)Nc1nc2ncccc2[nH]1
C=CCN1C(=O)C2(OCCCO2)c2ccccc21
CCCN1CC(=O)C(NC(=O)C(Cc2ccccc2)c2ccccc2)CN(C)C(=O)c2cccc(c2)-c2ccccc2OCCNC1=O
COc1ccc(CNC2C3C(c4ccccc4)=NN(c4ccccc4)C2Cc2ccccc23)cc1
Cc1nccn1CCCSc1nc2ccccc2[nH]1
COc1ccc(-c2cc(C(=O)O)cc(C(=O)NCC(C)C)c2)cc1
CCNc1ccc(-c2cc3cc(C(N)=O)ccc3[nH]2)cc1
CCCCCN(CCCCC)CCCOc1cc(C(=O)c2cccs2)c(OC)cc1OC
N=C(N)Nc1ccc(CC2=Cc3ccc(N)cc3OC2)cc1
Cc1ccc(NC(=O)CCc2nn(C)c(=O)c3ccccc23)cc1S(=O)(=O)N1CCOCC1
O=C(NC12CC3CC(CC(C3)C1)C2)c1cc(Cl)ccc1O
CCCCOC(=O)C=Cc1ccc(O)c(O)c1
C=C(C(=O)O)C1Cc2cc(OC)c(OC)c(C)c2C(c2ccc(OCCC)cc2)C1OC
Cc1nc(Oc2ccccc2)c2[nH]cnc2n1
CC(=O)Nc1ccc2c(c1)C1CC(CC(=O)NCc3ccc4c(c3)OCO4)OC(CO)C1O2
Cc1c2cc(S(=O)(=O)N3CCCCCC3)ccc2nn1CC(=O)O
COC1CCN(C(=O)c2cnc3c(-c4cn(-c5ccc(F)cc5)nc4-c4cc(F)cc(F)c4)c(C)nn3c2C)CC1
CCc1ccc(C(=O)N2CCC(CNC(=O)c3ccccc3C)CC2)s1
COC(=O)c1c(NC(=O)c2ccc(N)cc2)sc2c1CCCC2
CCCCCCCCC1C2=C(CC(C)(C)CC2=O)OC(=N)C1C#N
COc1ccc(-c2nn3c(SCC(N)=O)nnc3s2)cc1
Cc1c(C(=O)NNC(=O)c2ccccc2OC(F)(F)F)noc1-c1ccc(Cl)c(OC(F)(F)F)c1
COc1ccc(CC2COC(c3ccc(F)cc3)=N2)cc1
COc1ccc(-c2nnc(-c3ccc(C)c(F)c3)o2)cc1C(=O)N1CCCCC1
Cc1ccc(NC(=O)c2sc3ncn(Cc4c(F)cccc4Cl)c(=O)c3c2C)c(C)c1C
O=C(NC1CCC(CCN2CCN(c3cccc4c3OCO4)CC2)CC1)c1cc(=O)c2ccccc2o1
Cc1cccc2nc(-c3cccc(-c4cccc(CNCc5cscn5)c4)c3)[nH]c12
CN(Cc1ccccc1)C(=O)c1ccc2[nH]c3c(c2c1)CN(Cc1ccccc1)CC3
CC(C)c1ccc(CNCCCCNc2cc(C(C)C)nc3ccccc23)cc1
CCCCOc1ccc(-c2c(C=C=C(C)C)c(=O)oc3cc(O)ccc23)cc1
Cc1ccc(S(=O)(=O)N2CCNC(=O)C2CC(=O)NCc2cccc(OC(C)C)c2)cc1
Cc1cc(NC(=O)COC(=O)c2ccc(I)cc2O)no1
CCOC(=O)c1c(Br)cnn1CCCN
CNc1ncc(C2=NN(c3cccc4cnccc34)C(c3ccc(Cl)cc3)C2)cn1
CC(=O)OCC(=O)C1(O)C(C)CC2C3CC(F)C4=CC(=O)C=CC4(C)C3(F)C(O)CC21C
NCCCCC(NC(=O)CCc1ccccc1)C(N)=O
Cc1cc(C#N)ccc1Nc1nc(Oc2c(C)ccc(C)c2C)ccc1[N+](=O)[O-]
Cc1cccc(C)c1NC(=O)CN(c1ccc(OC(F)(F)F)cc1)S(=O)(=O)c1c(C)nc(=O)[nH]c1O
O=C(O)c1ccc(Nc2ccc(C(F)(F)F)cc2)cc1
NC(CC(=O)O)C(=O)NC(CC(=O)O)C(=O)O
COc1cc(OC)c(C(O)c2cc3ccccc3c3ccccc23)c(OC)c1
FC(F)(F)c1ccc(Cc2c(-c3ccccc3)nc3ccc(Br)cn23)cc1
O=[N+]([O-])c1ccc(C=Nn2cnnc2)o1
O=C(O)C=CCN(O)CCCP(=O)(O)O
CCN(CC)CCNc1cc2nc(NCCN(CC)CC)c3cc(OC)c(OC)c4c5c6c(c1cc-6c(=O)n(CCN(CC)CC)c5=O)c2c34
CC(C)(C)c1ccc(OCC(O)CN2CCOCC2)cc1
Nc1nc(C(CBr)OCP(=O)(O)O)c2ncn(N)c2n1
CC1(CO)OC(n2cnc3c(NC(C4CC4)C4CC4)nc(Cl)nc32)C=C1OCc1ccccc1
COc1ccc(-n2c(SCC#N)nc3c(-c4ccc(Cl)cc4Cl)nc4ccccc4c3c2=O)cc1
CCS(=O)(=O)c1n[nH]c(NC(=O)c2ccc(Cl)cc2)n1
COc1ccccc1Nc1ncnc(Oc2ccccc2)c1C(=O)c1ccccc1
FC(F)(F)c1ccc(C(c2ccc(Cl)cc2)n2ccnc2)cc1
Cc1c(C(=O)Nc2ccnc(C(F)(F)F)c2)oc2ccc(S(=O)(=O)N3CCN(C)CC3)cc12
COc1ccccc1-c1noc(-c2ccc(O)c(OCC3CC3)c2)n1
NC(CS)C(=O)Nc1ccc(C(=O)OCc2ccccc2)cc1
O=C1CN2CC3CCCC(=O)C3c3cc(Cl)cc1c32
COC(=O)c1ccc(CN2CCCC(CNS(=O)(=O)c3ccc4cc(Cl)ccc4c3)C2)cc1
CC(Cc1ccccc1)Nc1nn2c(=O)c3cc(C(=O)NCC4CCCO4)sc3nc2s1
C[N+]1(C)CCC(CCl)CC1
O=C(c1cnccn1)N1CCC2(CCNCC2)C1
CCOc1ccc(F)cc1-c1cc2c(N)nc(C)nc2nc1NC(=O)NC(C)C
C1=CC2(CN3CCC2CC3)C(OCc2ccccc2)=C1
COc1cc(C(=O)NC2CCN(C)CC2)nc(N2CCCCC2C)n1
Cc1nc2ncn(C)c(=O)c2nc1C
Cc1ccc(C(=O)Nc2ccc3nc(NC(=O)C4CCOCC4)sc3c2)cc1C
O=c1n(CC(=NO)c2ccc(F)cc2)c2sccc2n1-c1ccccc1
CCCCCCCCOCC1CN(C(=O)c2cccc3ccccc23)C(CCCCCC(=O)O)C(=O)N1
CC(C)CC1N=C(N)OC1C
Cc1ccc(C)c(-c2[nH]c(SCCC(=O)O)nc2C(=O)c2ccccc2)c1
CCCC(=O)Nc1ccc(C(=O)OCC(=O)Nc2ccc3c(c2)OCCO3)cc1
Fc1ccccc1C1=Nc2nncn2C(c2cccc(N3CCNCC3)c2)C1
CSCCC(N)C(=O)NCCC(=O)NCC1OC(n2cnc3c(N)ncnc32)C(O)C1O
Cn1c(SCC(=O)Nc2ccc(N3CCOCC3)cc2)nnc1-c1ccc2c(c1)OCCO2
O=C(COc1cc(Cl)ccc1Cl)N1C2CCC1C(COC1CCCCC1)C2
COCc1ncc(-c2ccc(CC(NC(=O)c3ccc(F)cc3F)C(=O)O)cc2)cn1
CCn1cnc(CONc2c(Cl)cc(C(F)(F)F)cc2Cl)c1
O=C(c1ccc(Cl)c(OCc2cccnc2Cl)c1)N1CCN(c2nccs2)CC1
O=C(NCC1(O)CCN(CCc2ccccc2)CC1)c1cccc(Br)c1
COc1ccc(-c2nc(Cn3cc(C)nc3C)cs2)nc1
CCNC(=O)C1OC(n2cnc3c(=O)nc(N)[nH]c32)C(O)C1NC(=O)c1ccc(Cl)cc1
Cc1c(C(=O)N2CCCC2c2ccc3c(C=Cc4ccc5ccccc5n4)n[nH]c3c2)cnn1C
C=Cc1cn(-c2ccc(F)cc2)nn1
O=c1nc(NCP(=O)(O)O)ccn1C1COC(CO)O1
CCCCCOc1ccc(C(C)=Nn2cnnc2)cc1
COc1cccc(NC(=O)Cn2c(-c3ccc(S(C)(=O)=O)cc3)cc(-c3ccccc3)c2-c2ccccc2)c1
CCN(CC)C(=O)c1sc(NC(=O)c2ccnc3ccccc23)c(C(=O)OC)c1C
Cc1c(Cc2ccccc2)c(=O)oc2c(C)c(OCCCCN(C)Cc3ccc(Cl)c(S(N)(=O)=O)c3)ccc12
CCC(C)C(NS(=O)(=O)c1ccc(-c2ccc(NC(=O)Nc3ccc(C)cc3)cc2)cc1)C(=O)OC
Cc1cc(C)c(-c2nnc(N)s2)c(Oc2ccccc2C(C)C)n1
OCCc1cccn1Cc1ccccc1O
COCCCNCC1Cc2cc(NC(=O)c3ccc(F)c(F)c3)ccc2O1
O=C(c1ccc(N2CCN(C(=O)c3ccc(O)cc3)CC2)cc1)c1c(-c2ccc(O)cc2)sc2cc(O)ccc12
CCOCCCc1ccccc1-c1ccnc(NCCCc2ccccc2)n1
Cc1nnc(SCc2ccccc2-c2nnc(C(F)(F)F)o2)n1-c1ccccc1
O=C1CCC2C1C(=O)N(c1ccc(F)cc1)C(=S)N2Cc1ccccc1
CCOP(=O)(OCC)C(NC(=S)NC(=O)C1(C)CCCC2(C)c3ccc(C(C)C)cc3CCC12)c1ccccc1
CC(C)c1noc(C2CCCN(C(=O)c3ccco3)C2)n1
CCC(CC)NCC(=O)N1CCN(Cc2cccc(C(F)(F)F)c2)CC1
CCc1nnc(NC(=O)C(Sc2ccc(Cl)cc2)c2ccccc2)s1
N=C1C(=Nc2ccc(NC(=S)NC(=S)c3ccc(NCC4=Nc5c([nH]c(N)nc5=O)NC4)c(F)c3)nc2Cl)N=CN1N
O=C(CNC1C(=O)OC2(CCCC2)C1=O)Nc1cc(Nc2cnc3ccccc3c2)cc(C(F)(F)F)c1
O=C1NC(=S)SC1c1ccc(OCCCN2CCCC2)cc1
CC(C)N(Cc1cccc(Cl)c1)c1ccc2ccccc2n1
Cc1ccc(S(=O)(=O)N2CCCN(Cc3cn(C)nc3-c3ccccc3)CC2)cc1
COc1ccc(Cc2ccccc2-c2nc(-c3ccccc3)c(C)[nH]2)cc1
NCC(=O)Nc1nc(-c2ccc(NC(=O)c3ccccc3)cc2)cs1
COc1ccc(-c2nc(CN3CCN(S(=O)(=O)c4ccc(C)cc4)CC3)no2)cc1OC
COc1ccc(OC)c(CN2CCCC(CNC(=O)c3ccccc3OC)C2)c1
CC(C)CNC(=O)c1ccccc1-c1ccc(-c2cnc(N)nc2)c(F)c1
Nc1ncnc2sc3c(=O)n(-c4ccc(Cl)cc4)ccc3c12
C=C1CCC2C(C)(CO)C(O)CCC2(C)C1CC=C1C=CC(=O)OC1OC(=O)C(C)=CC
COc1cc(N2CCC(Oc3ccc(C(C)NC(C)=O)cc3)C2)ccc1NC1CCN(C)CC1
COc1cccc(CN(C)NS(=O)(=O)c2ccccc2Cl)c1
CC1=C2C3OC(=O)C(C)C3CCC(C)(O)C2CC1OC(=O)C=Cc1cccs1
COc1cc(C2c3cc4c(cc3C(Nc3ccc(=O)[nH]n3)C3COC(=O)C23)OCO4)cc(OC)c1O
CC(C)c1cc(Cl)cc2c1OCC(C1=NCCS1)=C2
Cc1ccc(Cn2cnc3c(cnn3-c3ccc(C)cc3)c2=O)cc1
CCCCCCCN1C(=O)C(=CBr)SC1=NCCCCCC
CCOC(=O)C1CCCN(C(=O)c2cc(S(=O)(=O)N3CCCCC3)ccc2OC)C1
CN(C)c1nc(N)nc(N2CCN(S(C)(=O)=O)CC2)n1
COc1ccc(C2Oc3ccc(C=CC(=O)NCc4cccnc4)cc3OC2CO)cc1
COc1ccc(C(=O)OC2CC(O)COC2OC2C(C)COC(OC3CC4C5CC=C6CC(O)CCC6(O)C5CCC4(O)C3(C)C(O)COC(=O)c3ccccc3)C2C)cc1
CSc1ccccc1NC(=O)CSc1nc(-c2ccc3c(c2)CCO3)nc2ccccc12
COC(=O)c1ccc(C=C(C)C(=O)c2c[nH]c3ccc(Cl)cc23)cc1
CNC(=O)c1cccc(Oc2cccc(CN(C)CCc3ccccc3)c2)c1
CC(C=CCC(C)C)=CC=CC(=O)NCC=CC(=O)O
Cc1ccc(-n2ncc3c2CC(C)(C)CC3NC(=O)c2cc(Cl)ncc2Cl)cc1
Cc1ccc(-c2nc3scc(CCC(=O)Nc4cccc(Br)c4)n3n2)cc1
O=C1c2ccccc2-c2ccc3cc(NCCO)c(OCCCn4c(-c5ccc(Oc6ccccc6)cc5)nc5ccccc5c4=O)cc3c21
Cc1ccc(Sc2cccc(NS(=O)(=O)c3ccc(C#N)cc3)c2)cc1
CC(C)NS(=O)(=O)c1cccc(C2CN=C(c3ccccc3Cl)O2)c1
CCOc1cc(Br)cc(CN(C)C(=O)c2ccncc2)c1OCC
CC(c1ccc(F)cc1)n1cnc2cc(Cl)ccc2c1=O
CC(C(=O)NCc1ccc(C(F)(F)F)nc1N1CCCC1)c1ccc(NS(C)(=O)=O)c(F)c1
CS(=O)(=O)Nc1ccc(OCC(O)CNCCc2ccccc2F)cc1
N#[N+][N-]C1(CO)OC(n2ccc(=O)[nH]c2=O)C(O)C1O
COCCOc1ccc2oc(-c3ccc(OCCN4CCCC4)cc3)cc2c1
CCN(CC)Cc1ccc(Nc2c3ccc(O)cc3nc3ccc(OC)cc23)cc1
COc1ccc(C(=C(C)C)c2ccc3ccccc3n2)cc1
CCCn1c(C)c(C(N)=O)c2ccc(NC(=O)c3ccc(F)cc3)cc21
CC1OC(NCc2coc(-c3ccc(F)cc3)n2)C(O)C(O)C1O
COc1ccc(C2CC(=O)c3cc(O)c(O)cc3O2)cc1O
N#Cc1nc(N2CCC(S(=O)(=O)c3ccccc3)CC2)c2ncn(C3CCCCO3)c2n1
COc1cc(NC(=O)c2ccc(Cl)cc2)c(OC)cc1NC(=O)CCn1c(=O)oc2ccccc21
CCCCCC=CCC1OC1C=CC=CCCc1ccccc1O
CCOC(=O)c1nc2ccc3c(c2nc1N)CC1(CCc2c(F)cccc21)O3
Cc1ccc(C(=O)Nc2cccc3ncccc23)cc1Nc1ncnc2cnc(N3CCN(C)CC3)nc12
CC(=O)NCc1ccc(-c2cnc3n2CCC(c2ccccc2)=CC=C3)cc1
CC(C)CC(NC(=O)OCc1ccccc1)C(=O)NC1CCCN(CCOc2ccc(C#Cc3ccncc3)cc2)C1
O=S1(=O)C=C(CCc2ccccc2)c2ccccc21
CC(=O)CCC(NC(=O)C(Cc1cc(Br)c(O)c(Br)c1)NC(=O)C(NC(=O)C(N)CCC(=O)O)C(C)O)C(=O)NC(CCC(=O)O)C(=O)NC(CCC(=O)O)C(=O)O
CN(CCO)c1nc(-c2cccs2)nc2ccccc12
COc1ccc(OC)c(CNCCC(=O)NC2c3cc4c(cc3CCC2O)OCCO4)n1
Cc1cc(-c2ccc3nc(Nc4ccc(C(=O)N5CCN(C)CC5)cc4F)nnc3c2)[nH]n1
CCNC(=O)C1CC(O)CN1C(=O)c1cccc(C(C)=O)c1
COC(=O)c1cnc2c(-c3ccc(F)cc3)c(C3CCCCC3)nn2c1N
Cc1cccc(NC2N=C(c3cccc(S(N)(=O)=O)c3)c3ccccc3NC2=O)c1
FC(F)(F)c1ccc(C(Nc2cccnc2)(c2ccccc2)c2ccc(Cc3ccccc3)cc2)cc1
NC(=O)C1(N(C(=O)c2ccc(F)cc2)C2CC2)CCOCC1
C=C(C)C1CCC2(C)CCC3(C)C(CCC4C5(C)CC(O)C(OC(=O)C=Cc6ccc(O)c(O)c6)C(C)(CO)C5CCC43C)C12
Nc1sc(-c2ccccc2)nc1C(=O)NNC(=O)CCc1nc(=O)c2ccccc2[nH]1
O=C(O)c1ccc(NCCCc2ccc(-c3ccccc3)cc2)cc1
CC(CCc1ccccc1)=C1C(=O)C=CC1=O
CC1(C(=O)NS(=O)(=O)CCCOc2ccc(F)cc2)CCN1C(=O)CCc1ccc(Cl)c(Cl)c1
N=C(N)c1ccc(CN2CCC(NS(=O)(=O)c3ccc4ncccc4c3)C2=O)cc1
COC(=O)NC(C(=O)NC(C)(CCCN(Cc1ccccc1)Cc1ccccc1)Cc1ccc(Br)cc1)C(C)(C)C
COc1ccc(CCC(=O)Nc2ccc3nc(COc4ccccc4)ccc3c2)cc1OC
NC(CCSCP(=O)(O)O)C(=O)O
Cc1ccc(NC(=O)c2ccc(NCC3CCCCC3)nc2)cc1F
Nc1ncnc2c1ncn2C1OC(CO)CC1F
COc1ccc(-c2ccc(=O)n(CCCCN3CCN(c4cccc(Cl)c4OC)CC3)n2)cc1
O=C(CSCC(=O)N1CCc2ccccc21)NN=Cc1c(Cl)cccc1Cl
Cn1nc(C(N)=O)c2c1-c1nc(Nc3ccc(N4CCNCC4)cc3)ncc1CC2
Cc1ccc(C(=O)NCCCNC(=O)C2CCCCC2)cc1
CC1COCCN1c1nc(N2CCOCC2C)c2ccc(-c3cccc(Cl)c3)nc2n1
N#Cc1c[nH]c(-c2nccn2CCc2ccsc2)n1
NS(=O)(=O)c1ccc(NC(=O)CCC(=O)Nc2ccc(O)cc2Oc2ccc([N+](=O)[O-])cc2)cc1
Cc1ccc2c3c(cccc13)C(=O)N(CC(=O)NCCN1CCc3ccccc31)C2=O
CC(C)CC1C(=O)N(CC(=O)N2CCCCCC2)CC(=O)N1Cc1ccc(Br)cc1
NC(=O)c1cccc(OCC2c3ccccc3-c3ccccc32)c1
COc1ccc(C2(O)COc3cc(O)c4c(c3C2)OC(=Cc2ccc(O)cc2)C4=O)cc1
CCN(CCNC(=O)c1cccc(C)c1)Cc1ccc(OC)c(OC)c1
O=C(O)CCCNc1c(C(=O)NNC(=S)NC2CCCCC2)cc([N+](=O)[O-])c2nonc12
Cn1c(=O)[nH]c(=O)c2c1nc(Br)n2CC1OC2COP(=O)(OC3CCCC3)OC2C1O
CCc1ccc2[nH]c(=O)c(CN(Cc3ccco3)Cc3nnnn3Cc3ccccc3OC)cc2c1
N=C(N)c1ccc2[nH]cc(C3(c4ccc(C(N)C(=O)O)cn4)CCC(=O)CC3)c2c1
Cc1cc(C)c(S(=O)(=O)N2CCN(C(=O)c3ccco3)CC2)c(C)c1
NC1CCC(=NOc2ccccc2)C(N)C1
CC(C)(C)CC(=O)OC1CCC2(C)C(CCC3(C)C2C(=O)C=C2C4CC(C)(C(=O)O)CCC4(C)CCC23C)C1(C)C
CCCCCCCCCCCCCC[N+](C)(C)CCC#N
COc1ccc(NC(=S)N2N=C(c3ccc4c(c3)OCO4)OC2(C)c2ccc(OC)cc2)cc1
N#Cc1c(-c2ccc(O)cc2)[nH]c(SCc2ccc(Cl)cc2)nc1=O
O=C(c1noc2c1CCCCC2)N1CCN(c2ccc(F)cc2F)CC1
COc1ccc(CN(C)c2ccc3nc4n(c(=O)c3c2)CCCC4)cc1
CCc1ccc(C2(c3ccc(OC)cc3)NC(c3nnnn3C)Cc3c2[nH]c2ccccc32)cc1
COC(=O)N(C)Cc1ccc(-c2ccccc2CN)cc1
CC(C)CCC1(C)CCN(C)c2ccc(-n3ccnc3)cc21
CC=CCC=CCCCC=CCC1OC1CC=CCCCCC(=O)O
Nc1c(N2CCOCC2)cnn1-c1cc(Cl)cc2c(=O)cc(C(=O)O)oc12
CNC1CCc2ccccc2C1Oc1cc(C)c([N+](=O)[O-])c(C)c1
CC(=O)c1cccc(NC(=O)c2cccc(S(=O)(=O)N3CCCC3)c2)c1
CC(C)CC(NC(=O)C(CO)NC(=O)c1ccc(NC=O)cc1)C(=O)NC(C(=O)NC(C=Nc1ccccc1F)CCc1ccncc1)C(C)C
CCC(Cc1ccccc1)NC(=O)C(Cc1ccc2ccccc2c1)NC(=O)C(C)Cc1c(COC)[nH]c2ccccc12
COc1ccc(C=C(C(=O)NCc2ccc(OC)cc2)c2ccccc2OC)cc1
Cn1c(-c2ccsc2)c(C2CCCC2)c2ccc(C(=O)NC(C)(C)C(=O)Nc3ccc(Nc4cc[n+](C)cc4)cc3)cc21
O=c1c(-c2ccc(O)cc2Cl)coc2cc(O)ccc12
COc1ccc2c(c1)c1c(c(=O)n(-c3ccccc3)c(=O)n1CC(=O)NC(C)c1ccccc1)n2C
COc1ccc2[nH]c(-c3ccccc3)c(-c3ccccc3)c2c1
Cc1cccc(C)c1NC(=O)CSc1nc2ccc(NC(=O)Cc3ccccc3)cc2s1
CCn1cc(CN2CCn3c(cc(C(=O)NCCC4=CCCC4)c(O)c3=O)C2=O)cn1
CC(C)CC(NC(=O)C(N)Cc1ccccc1)C(=O)N1CCCC1C(N)=O
Nc1cc(F)c(S(=O)(=O)NC(Cc2cccc(C(=O)O)c2)C(=O)OCCNC(=O)C2CCCN2C(=O)c2cccnc2)c(F)c1
Cc1ccc(Cl)cc1Nc1nc(N)nc(CSc2nnnn2C)n1
CC1(C)C=C(CNc2ccc(C(=O)O)cc2)C(C)(C)N1[O]
CC(=O)NC(CC(C)C)C(=O)NC(Cc1ccccc1)C(=O)NC(CC(C)C)C(O)CC(=O)NC(C)C(=O)NC(C=O)CC(C)C
CC1(C)CCCC2(C)C3C(=O)OC(=O)C3CC(O)C12
COc1cc(C(CO)C(=O)NO)cc(Br)c1OC
Cc1ccc(CC(=O)Nc2ccc3oc(=O)ccc3c2)cc1
CS(=O)(=O)c1ccc2nc(NC(=O)CCCCOc3cccc(C(F)(F)F)c3)sc2c1
O=S(=O)(c1cc(NN=C(c2nc3cc(Cl)ccc3[nH]2)C2CC2)cc(-c2ccccc2)c1)N1CCOCC1
O=C(NCc1cc2cc3c(cc2nc1SCCO)OCCO3)c1ccccc1Cl
CC(NC(=O)N(C)CC1OCC(O)C(O)C1O)C(=O)NC(Cc1ccccc1)C(=O)NCc1ccccc1
COc1ccc(CN2CCN(c3ccc(NC(=O)C4CCCN4C(=O)c4cccc([N+](=O)[O-])c4)cc3)CC2)c(OC)c1OC
O=C(NO)C(Cc1ccccc1)NC(=O)C1CSC(c2ccc3cc(F)ccc3c2)N1
CCCc1c(C(=O)NCCC(=O)OCC)c2cc(OC)ccc2n1Cc1cccc(C(=O)O)c1
CCC1CC2CN3CCc4c([nH]c5ccccc45)C(C1)C23
O=C(CCl)OCc1c(COC(=O)NCCCl)c2n(c1-c1ccc(Cl)c(Cl)c1)CCC2
OC(CCCN1CCC(CCc2ccccn2)CC1)c1ccc(F)cc1
O=C(C=Cc1ccncc1)NN=C1c2ccccc2C(=O)c2ccccc21
O=C(Cc1ccc(Cl)cc1)N1CCc2cc(S(=O)(=O)Nc3ccc(F)cc3)ccc2C1
Nc1cc(C(F)(F)F)nc2[nH]nc(Oc3ccc4c(c3)CCC4)c12
O=C(NCCCNc1ncccn1)c1ccc2nn(-c3cccc(-c4ccccc4)c3)nc2c1
O=C(NC1CCN(Cc2ccccc2)CC1)c1ccc(OCc2ccccc2)cc1
CCN1CCN(CC#CCN2CCN(c3ccccc3)CC2)C1=O
CC(C(=O)NCCc1ccccc1F)n1c(=O)c2cccc(F)c2n(C)c1=O
Cc1nc2scc(C)n2c(=O)c1S(=O)(=O)N1CCC(O)CC1
Cc1ccc(N(CC(=O)NC2CCCCC2)C(=O)CCC(=O)Nc2cc(C)on2)cc1
CCN1CC2C3C(=O)N(C)C(=O)C3C(Cc3ccccc3)(C(=O)OC)N2C1=O
Cn1c(SCC(=O)c2ccc3c(c2)OCCO3)nnc1-c1cccs1
COc1ccc(N(CC(=O)NCC2CCCO2)C(=O)CNC(=O)C2CCCCC2)cc1
Cc1ccc(C(=O)OC(C(=O)c2ccc(C(C)C)cc2)c2ccccc2)cc1[N+](=O)[O-]
Cc1cccc2c(NN=Cc3ccc(O)cc3)ncnc12
CC1(C)CCCC2(C)C(CCC=O)=CCCC12
COC(=O)C1C(C)N=C(c2ccc(Cl)cc2)c2[nH]c(Br)cc2N(C)C1C
COC(C)c1c(C)c2cc(O)c(C)c(CN3CCOCC3)c2oc1=O
CCCCCCCCCCCCCCCN(C)C1CCc2cc(O)c(O)cc2C1
CCC(O)Cn1c(=N)n(CC(O)c2ccccc2)c2ccccc21
C=CCNc1ccc(C(=O)OCC(=O)Nc2ccc3c(c2)OCCO3)cc1
Cn1nc(CC(=O)Nc2ccccc2C(F)(F)F)c2ccccc2c1=O
CC(C)n1cc(C(=O)c2cncc(NC(=O)Cc3ccon3)c2)c2cncnc21
COc1ccccc1CNCCCCCCNCCSSCCNCc1ccccc1OC
Cc1cc(C)n(-c2nc(C)c(C=NO)c(C)n2)n1
CCCCCC(O)C=CC1C2CCc3cc(O)ccc3C2CCN1CCCC
O=C(c1c[nH]c(Br)c1)N1CCC(N2CCCCC2)C1
COc1ccccc1NC(=O)CSc1nnc(Cc2ccncc2)n1-c1ccccc1C
CCOC(=O)C1=C(CN2CCOCC2)NC(=O)NC1c1ccccc1OC
CCOC(=O)C1=C(c2ccc3c(c2)OCO3)OC(CCN(C)C)C1
CNc1ccc(C2c3ccccc3Nc3ccccc32)cc1
Cn1cc(I)c(C(=O)NCCCCCCCCCCCCP(=O)(O)O)n1
N#Cc1ccc(CN2CCCC(NC(=S)Nc3ccc(C(F)(F)F)cc3)C2)cc1
CC1NC(=O)C(Cc2c[nH]cn2)NC(=O)C2CCCN2C(=O)C(C(C)C)NC(=O)C(C)NC(=O)C(N)C(C)OC(=O)C(C(C)C)NC1=O
CCC1(c2ccccc2)CC(=O)c2c(nc(CC(=O)O)c(C#N)c2-c2ccccc2)C1
CC1(O)CCCC1N1CCC(n2cnc3ccc(N4CCNCC4)nc32)CC1
CCCCCCCCCCCCCCC(=O)C(N)COP(=O)(O)OCCNC(=O)C(N)CCCC(N)=O
Cc1ccc([N+](=O)[O-])c(OCc2ccccc2)n1
COCC(C)N1CCC(N(CC(=O)NC(C)(C)C)S(=O)(=O)c2cccc(C)c2)CC1
O=C(NC1=C(CN2CCCCC2)C(=O)c2ccccc2C1=O)c1ccc(F)cc1
C#CCN1c2ccccc2C23CC(C(=O)OC)N(C(=O)C4CCCCC4)C2=NC(C(=O)OC)=C(C(=O)OC)C13
CCc1ccc(C2CCCN2C(=O)CNC(=O)c2ccc(OC(C)C)cc2Cl)cc1
Oc1ccc(-n2cc(-c3ccccc3)[nH]c2=S)cc1
CCCCOC(=O)C(C#N)=Cc1ccc(OCC(=O)Nc2cccc(OC)c2)cc1
Cn1ccnc1SCC(=O)N(Cc1ccco1)c1ccccc1
O=c1c(OC2OC(CO)C(O)C(O)C2O)c(-c2ccc(O)cc2)oc2cc(O)ccc12
CC1NN(C(=S)NCc2ccc(F)cc2)C(C)C(S(=O)(=O)O)C1O
CC(F)(F)F
Cc1nn(-c2ccccc2)c(Oc2ccccc2)c1-c1ccc(C(F)(F)C(F)F)o1
CSCCC(NC(=O)c1cccc(CNc2ccc(Oc3ccccc3)cc2)c1)C(=O)O
c1ccc(-c2cccc(-c3ccccc3)c2)cc1
COC(=O)C(CCSC)N1CC2CCCOC2C2(CCS2)C1
CCCCOc1ccc2c(=O)c(C)coc2c1
CC(C)C1=CC(=O)C(O)=C(c2ccc(O)c(C(C)C)c2)C1=O
Cc1c(O)cc(C(=O)O)c2[nH]c(=O)c(=O)[nH]c12
CC1CC(C)(C)c2c(-c3n[nH]c(=S)n3-c3ccccc3)cccc21
Cc1ccc2c(SSC3=C(C(=O)NCCc4ccc(O)c(O)c4)C(=O)c4ccccc4C3=O)c(C(C)O)c(=O)[nH]c2c1
CC(=O)OC1CCC2(C)C(CCC3(C)CCC4C(C)(CCC(OC(C)=O)(C(CC=O)C(=O)O)C4(C)C)C32)C1(C)C
C#CC(C)(C)Oc1ccc2c(c1)OC(C)(C)C1=C2N2C(=O)OCC(C)C2C1
C=C(C)C12CCC(C)C1C1CCC3C(CCC4C(CO)(C(=O)OCC)c5nc6ccccc6nc5CC34C)C1(C)CC2
CN(Cc1nc(-c2ccc(F)cc2)no1)C(=O)Cc1nnc(CCc2ccccc2)o1
COc1ccc(C=NNC(=O)Cc2ccc(F)cc2)cc1
O=C(CN1CCOCC1)NN=Cc1ccc(OCc2nc3ccc(I)cc3c(=O)n2-c2ccccc2)cc1
COc1cccc(OC)c1C(=O)NC(=S)Nc1ccncc1
CC(=O)c1ccc(OCC(O)CN2CCC3(CC2)CC(c2ccc(Cl)c(C)c2)=NO3)c(Br)c1
O=C(CCC(F)(F)F)N1CCC2(CC1)CCN(c1ccccn1)C2
OC(c1cccc(F)c1)C1CNCCO1
Cc1ncc([N+](=O)[O-])n1CCN1CCc2c(sc(N)c2C(N)=O)C1
CCC1CCCCN1C(=O)CCc1ccc(OC)cc1
COC(=O)Cc1ccc(OCCCCOc2ccc(OCC(=O)O)c(C)c2)c(Br)c1
Cc1cc(Nc2cc[n+]([O-])c3cc(Cl)ccc23)ncc1C(=O)Nc1ccc(N)nc1
CCCN=C1SC(=Cc2ccc(-c3ccc(NC(=O)c4cccs4)cc3)o2)C(=O)N1CCC
CCC=CCC=CCC=CCC=CCC=CCCCCC(=O)NCCOP(=O)(O)O
N#Cc1ccc(Cc2cnc(Nc3ccc(OCc4ccccc4)cc3)nc2)cc1
COc1ccc(C(=O)NC(C(=O)Nc2ccc(C(C)=O)cc2)C(C)C)cc1
Cc1cccnc1-c1cn(C)nc1-c1ccc(N2CCC(O)CC2)nc1
CON=C(C(=O)NC1C(=O)N2C(C(=O)O)=C(SC3CCNCC3)CSC12)c1csc(N)n1
COC(=O)C=CC(C)=Cc1ccc(F)cc1F
COC(=O)C1CC(O)(C(=O)OC)C=CC1Oc1ccc(F)cc1
Cc1c(Cl)ccc2c1ncn1cc(-c3cccnc3)nc21
CS(=O)(=O)CCN1CCSC1=NC(=O)c1ccccc1
CCOCCCNC(=O)C1(CCOc2cc(C)ccc2C)CCOCC1
NCCCNC(=O)c1ccc(Cn2c3c(c4ccccc42)CCN(Cc2ccc(Cl)c(Cl)c2)C3)cc1
COCCOCC1CCCN(CC(O)c2ccccc2)C1
OC(COc1ccccc1)CN1CC=C(c2cccc3c(=NOCCN4CCOCC4)c4ccccc4oc23)CC1
COc1cc(O)c2c(=O)n(-c3cccc(Cc4ccc(O)c(OC)c4)c3)ccc2c1
COC1C=COC2(C)Oc3c(C)c(O)c4c(O)c(c5c(nc6c7ccccc7ccn65)c4c3C2=O)NC(=O)C(C)=CC=CC(C)C(O)C(C)C(O)C(C)C(OC(C)=O)C1C
CON=Cc1c(N)ncnc1N1CCC(NC(=O)Nc2ccc3[nH]ncc3c2)C(CO)C1
O=C(Cc1ccccc1)N1CCC2(CC1)OCC(c1ccccc1)O2
COc1ccc(-c2nc(CNCC(C)N3CCCC3=O)co2)cc1
N#Cc1ccc(Nc2c(F)c(F)nc(N3CCCC3)c2F)c(Cl)c1
Clc1ccc(OCc2nnc(-c3ccco3)o2)c2ncccc12
Cc1cccn2c(=O)c3cc(C(=O)NCc4ccncc4)c(=N)n(Cc4cccc(Cl)c4)c3nc12
CCCc1c(C(=O)NCC2CC2)sc2c(=O)n(Cc3ccc(C(C)C)cc3)nc(C)c12
N#CC1(NC(=O)COC(=O)c2ccc([N+](=O)[O-])cc2Sc2ccccc2)CCCCC1
CC(C)C1=C2c3cccc4[nH]c(Br)c(c34)CC2N(S(C)(=O)=O)C1
O=[N+]([O-])C1=CC=c2cc3ccccc3nc2=NOC2CC3(CCN(Cc4ccccc4)CC3)OC(COCC3CC3)C12
CN(Cc1ccc(-c2ccccc2-c2nn[nH]n2)cc1)c1cc(C2CC2)ncn1
CC1C2CC3=C4C=C(N(C)C)C(=O)C=C4C(O)CC3C1(C)CC2O
Cc1[nH]c2ccccc2c1C(=O)N1CCCC1C(=O)O
O=C(CN1CCN(c2ccc(F)cc2)CC1)N1CCC(c2nc3ccccc3s2)CC1
COc1ccc(Br)c(C=CC(=O)OCC(=O)Nc2cc(C)on2)c1
CC1=C(C(=O)OCc2ccccc2)C(C(=O)OCC(=O)NC2CCCC2)C(c2ccccc2)C(C(=O)OCC(=O)c2cccnc2)=C(C)N1
Cc1nnc2ccc(-c3ccc(Cl)cc3)nn12
Clc1ccc(OCCn2nnnc2Cn2ccnc2)cc1
COc1ccc(CCNC(=O)c2cccnc2Nc2cccc(Cl)c2C)cc1
Cc1ccc2c(c1)C(=NNC(=S)NC1CC(=O)Nc3c1cnn3C)C(=O)N2
Nc1nc2[nH]c(C(=O)NC(CO)Cc3ccccc3)cnc-2c(=O)n1
COc1ccccc1-c1ccc(CC(=O)Nc2nc(CCSCc3ccc(Cl)cc3)cs2)cc1
COc1ccc(C2c3c(oc4cc(O)ccc4c3=O)C(=O)N2CCc2c[nH]c3ccccc23)cc1OC
Cn1cc(C(=O)N2CCOC(Cc3cccc(F)c3)C2)cn1
CCOC(=O)CCCCC=CCCCCCCCCCOC(=O)C=Cc1ccc(O)cc1
CCCCCn1c(=O)c2cc(C(=O)O)ccc2c2ccccc21
CN1Cc2ccccc2-c2cc(CN3CC(C)(C)C3)ccc21
Clc1ccc2[nH]c3c(Cl)cccc3c2c1
O=C1OC2C=CC(CN3CCN(C(=O)C4CCCc5ccccc54)CC3)C1C2
CS(=O)(=O)NCCCNc1cc(-c2cncc(NCCN3CCOCC3)n2)ccn1
Cc1cc(C2CCCN2C(=O)NCc2cnn(C)c2)nc2ccccc12
O=C(NN=Cc1c[nH]c2ccccc12)c1ccccc1[N+](=O)[O-]
COCCn1c(SCC(=O)c2cc(C)n(CC(=O)O)c2C)nc2ccccc21
Cn1c(C#N)ccc1-c1csc(-c2ccccc2)n1
c1ccc(N=C2CCCC2)cc1
CC(C#Cc1cccc(C(F)(F)F)c1)(c1ccccc1)n1ccnc1
COC(=O)c1ccc(CCNC(=O)CN2C(=O)NC3(CCCc4ccccc43)C2=O)cc1
CC(C)c1cc(CNC(=O)CC(C)c2ccccc2)on1
O=C(CC1SC(N2CCCC2)=NC1=O)Nc1ccc(C(=O)Nc2cc(Cc3ccccc3)ccc2O)cc1O
CCn1cc(-c2ccc(C)c(OC3CCN(c4ncc(C)cn4)C3)c2C)cn1
CC(C)OP(=O)(OC(C)C)N1CCOc2c(F)cc(-c3ccccc3)cc21
COCc1nc(-c2ccc(-c3cccnc3)cc2)c2ncccn12
CCCCCCCCCCCCCCCCC1C(=O)C(CO)C(C(C)O)N=C1C
c1ccc2c(c1)[nH]c1ccc3cccn3c12
CC(=O)NCC(=O)NCc1ccc(NC(=O)NCc2ccccc2)cc1
Cc1ccccc1NC(=O)Nc1sc(C(=O)c2ccccc2)c(N)c1S(=O)(=O)c1cccc([N+](=O)[O-])c1
Cc1ccc(NC(=O)N(CCl)N=O)cc1Cl
Nc1ncc(-c2ccco2)c(C2CCNCC2)n1
CCOC(=O)C(=O)Nc1sc(C(=O)NC(C)C)c(C)c1C#N
Nc1cccc(-c2ccc(-c3nc4ccccc4[nH]3)cc2)c1
CCCCCCc1cn(Cc2ccc([N+](=O)[O-])cc2)nn1
CCCCNC(=O)c1cn2ncnc(Nc3cc(C(=O)NC4CCOC4)ccc3C)c2c1C
O=C(OCCOc1ccccc1)c1cc2n(n1)C(c1ccc(Cl)cc1)CC(c1ccc(Cl)cc1)=N2
CCOC(=O)c1nn2c(NC3CCCCC3)cc(-c3ccco3)nc2c1C#N
Cc1cnn(CC2CCCN2C(=O)c2cn[nH]c2)c1
N#Cc1cn2c(c1-c1ccc(O)cc1N)-c1n[nH]cc1CC2
O=C(Nc1ccccc1Oc1ncccc1-n1cncn1)c1ccc(N2CCC3(CCc4ccccc4O3)CC2)cn1
Nc1ncnc2c1ncn2C1C=C(CO)C(O)C1CO
CC1(C)Oc2nc3c(CCCCCCCNC(=O)c4ccccc4)cccc3n2C1O
O=C1SC(=CC=Cc2cccc([N+](=O)[O-])c2)C(=O)N1CCc1ccccc1
CC(C)=Cc1c(CC(=O)O)c2c(Cl)ccnc2n1S(=O)(=O)c1ccc(Cl)cc1
CCC1CCC(c2ccccc2)(c2ccc(N)cc2)NC1=O
CC1CCN(C(=O)COCC(=O)NN=Cc2ccc(O)cc2)CC1
c1ccc(N2CCN(Cc3noc(C4CC4)n3)CC2)cc1
OC1(c2cccc(Cl)c2)CCC2CN(CC1)Cc1ccccc12
CC(C)CN1CCNC(=O)C12CCN(Cc1csc(-c3ccc(F)cc3)n1)CC2
COCc1cccc(C(=O)N2CCN(c3cccc(Cl)n3)CC2)c1
O=C(NN=Cc1cccc2c1OCCO2)c1cccc2ccccc12
CC1=CC(C)(C)NC(=S)N1C1CC2CCC1C2
CCCCNC(=O)n1c(=O)n(CC(=Cc2ccc([N+](=O)[O-])s2)C(=O)O)c2ccccc21
O=CCNC(=O)C1(OC(=O)c2ccco2)CCCCC1
Cc1nc(-c2ccc(F)cc2)sc1-c1ccc2c(c1)-c1c(c(=O)n(Cc3ccccc3Cl)c(=O)n1Cc1ccccc1)CC2C
Cc1ccccc1OCC(=O)NNC(=O)c1ccc(F)cc1
Nc1nc(=O)c2ncn(C3OC(COP(=O)(O)OP(=O)(O)OP(=O)(O)OP(=O)(O)O)C(O)C3O)c2[nH]1
CC1(C(=O)O)CCC2(C)CCC3(C)C(=CC(=O)C4C5(C)CCC(OP(=O)(O)O)C(C)(C)C5CCC43C)C2C1
Cc1ccc2c(c1)C(=Cc1cc(C)n(CCCC(=O)O)c1C)C(=O)N2
CN(C)CCCNc1c2ccccc2nc2ccccc12
OC(CN(Cc1cccc(OC(F)(F)C(F)F)c1)c1cccc(Oc2ccccc2)c1)C(F)(F)F
CN(Cc1ccccc1)C(=O)COC(=O)Cc1ccc(Cl)cc1
Cc1c(C(=O)N2CCCCC2)oc2ccc(S(=O)(=O)N3CCCC3)cc12
N#CC1CCCN1C(=O)C1CCCCC1C(=O)N1CCOC(CCN)C1
Cc1cc(Br)cc(C)c1OCC(=O)NCC(=O)NC(c1ccccc1)c1ccccc1
COc1cc(-c2ccc3c(NCCCN)nn(C(C)C)c3n2)cc(OC)c1OC
NC(=O)c1ccc(OCCOCCO)c(C(F)(F)F)c1
Cn1nc(-c2ccccc2F)c2c1CCN(C(N)=O)C2
OCC1c2[nH]c3ccccc3c2CCN1Cc1ccc(O)c(-c2ccccc2)c1
CCC(C)C(NP(=O)(OCC1C=CC(n2cc(C)c(=O)[nH]c2=O)O1)Oc1ccccc1)C(=O)O
COc1ccc(C(=O)NC(C)CN2C(=O)c3ccccc3S2(=O)=O)cc1
N#Cc1cnc(NC(=O)N(Cc2ccc(-c3cn[nH]c3)nc2)c2ccc(-c3cccnc3)cc2)cn1
CC1CC(C)C(OC2CCC(C)C(C)C2OC2OC(O)C(OC3OC(C)C(O)C(OC4OC(C)C(C(=O)O)CC4O)C3O)C2O)OC1O
CCN(CC)c1ccc2cc(C(=O)N(C)Cc3cc(C(F)(F)F)cc(C(F)(F)F)c3)c(=O)oc2c1
N=C(N)NCCCC(NC(=O)C(Cc1ccc(O)cc1)NC(=O)C(Cc1ccccc1)NC(=O)C(Cc1ccccc1)NC(=O)C(Cc1ccccc1)NC(=O)C1CCCC1)C(N)=O
C=C=CN1CCc2cc(O)cc3c2C1Cc1cccc(c1)-c1c(O)c(O)cc2c1C(Cc1ccc(cc1)O3)N(c1ccc(F)cc1)CC2
COC(=O)NC1CC(C(O)c2ccccc2)C2(C)CCC3C(=O)N(c4ccc(OC5OC(C(=O)O)C(O)C(O)C5O)cc4)C(=O)C3C12
CC(=O)NCCC(=O)Nc1cc(CCC#N)nn1-c1ccc(Br)cc1
CCOc1ccc(N2CC(Oc3ccc(C(C)NC(=O)OCc4ccccc4)cc3)C2)cc1
CCC1(c2cccc(Cl)c2)CCC(=O)NC1=O
Cc1nnn(C(C)(C)C)c1Oc1ccc(Cl)cc1Cl
Cc1ccc(Cc2c3ccccc3c(Br)c3cc(N)ccc23)cc1
CCN(CC)C(=O)C1Cc2ccccc2CN1C(=O)C(NC(=O)C(NC(=O)OC(C)(C)C)C(C)C)C(C)C
Nc1nc(C2CC2)c2ncn(C3CC(O)C(CO)O3)c2n1
O=C(O)c1ccc(Cl)cc1NC1CCN(Cc2ccc(-c3cn(Cc4ccc(Cl)cc4)nn3)[nH]2)CC1
Cc1cc2c3c(-c4cccc(O)c4)c4ccccc4c4c3n(c2cc1C)C(=O)c1ccccc1O4
CCOc1ccc(C(NC(=O)C2CCN(CCCOc3ccc(F)cc3F)CC2)c2ccccc2)cc1
O=C1C2CC=CCC2=C(c2ccc3ccccc3c2)N1Cc1ccccc1
CC(NC(=O)NCc1ccccc1)C(=O)O
Nc1nc(N)c2c(CNc3ccc(C(=O)NC(CCC(=O)O)C(=O)O)cc3)c[nH]c2n1
Cc1ccc(S(=O)(=O)OCC2OC(n3ccc(=O)[nH]c3=O)CC2O)cc1
COCc1cccc2c1CCC1C2CCCN1C
CC(C)(C)c1ccc(-n2ccc3ccc(N(Cc4nn[nH]n4)Cc4c[nH]nc4-c4ccc(Cl)cc4)cc32)cc1
Cc1cccc(CN2CCc3ncnc(C4CC4)c3CC2)n1
COc1ccc(C(=O)Nc2ccc(NC(=O)C(C)C)c3ccccc23)cc1
COC(=O)c1ccccc1NC(=O)NCC1(c2ccc(Cl)c(C)c2)CCOC1
CC(C)(C)OC(=O)NC(Cc1ccccc1)P(=O)(O)CC(Cc1ccccc1)C(=O)NC(CCCNC(=N)N)C(=O)NCc1ccccc1
CSC1OC(C(N)CC(O)C(O)Cc2cc(N)ccc2N)C(O)C(N)C1OC1OC(CN)C(O)C(O)C1O
O=S(=O)(c1ccc(Cl)cc1)N1CCc2ccccc2C1
Cc1cc(C)c(O)c(C)c1
Cc1cccc(N(C)C(=O)C2CCN(S(=O)(=O)c3cccs3)CC2)c1C
Oc1cccc2ccc3ncn(-c4ccc(F)cc4)c3c12
CCCCn1c(=O)c2cc(Cl)ccc2n2c(SCC(=O)Nc3ccc(C(C)=O)cc3)nnc12
CC(C)(C)C1=NN(c2ccccc2)C2(S1)C(=O)C(C(C)(C)C)=NN2c1ccccc1
COC(=O)c1ccc2c(c1)[n+]([O-])c1ccc(C)cc1[n+]2[O-]
NC(=O)Cn1cc(NC(=O)c2ncc(Cl)cc2Cl)cn1
c1ccc(OCc2nccc(-c3ccccn3)n2)nc1
COC(=O)c1ccc(CC(N)C(=O)N2CCCC2)cc1
COc1cnc2ccc(=O)n3c2c1C(O)(CC12CCC(NCc4ccc5c(n4)NC(=O)CO5)(CC1)CO2)C3
CC(C)CC(=O)c1cc(C(=O)CCC(=O)O)cc(C(c2c(O)cc(O)c(C(=O)CC(C)C)c2O)C2C(=O)OC(C(C)C)C2=O)c1
CC1CCN(C(=O)CCCC(=O)Nc2nnc(N3CCCCC3)s2)CC1
COc1ccc2nccc(C(O)CN3CCC(NCCOc4ccc(C(F)(F)F)cc4)CC3)c2c1
Cn1c(-c2ccc(Cl)cc2)nc2c1c(=O)[nH]c(=O)n2C
CCCC1OC2CC3C4CCC5OC6CC7(C)OC(C)CC(OC6CC5(C)C4CCC3(C)C2C1O)C(CO)(C(=O)Nc1ccccc1)O7
COc1cc2c(cc1NC(=O)CCN1CCOCC1)ncc1c(C)nc(-c3cccs3)n12
O=C(O)Cc1cn(Cc2ccc(Cl)c(O)c2)c(=O)c2cc(F)ccc12
CC1(C)C2CCC1(CS(=O)(=O)N1CCN(c3ccc(F)cc3)CC1)C(=O)C2
CC(C=CC=CC(=O)c1c(O)cc(CCCCC=Cc2ccccc2)oc1=O)=CC(C)CCO
CCCCOc1ccc(C(=O)CCC(=O)NC(CCC(=O)O)C(=O)NCc2ccncc2)cc1
CC(C)c1c(Sc2cc(C(F)(F)F)cc(C(F)(F)F)c2)n(SCP(=O)(O)O)c(=O)[nH]c1=O
O=c1oc2cc(-c3cc4ccccc4[nH]3)c(F)cc2c2c1CCCC2
COCCNC(=O)Nc1onc2ccccc12
COc1ccccc1-n1c(SCC(=O)Nc2ccc3c(c2)OCCO3)nnc1-c1ccco1
CCCCCc1c(C)nc(CCCC)c(C(=O)OC)c1C
CC(C)CC1NC(=O)C2CCCN2C(=O)CNC(=O)C(Cc2ccccc2)NC(=O)C2CCCN2C(=O)C2CC(O)CN2C(=O)CCNC1=O
CC=C(C)C(=O)OC1CC(O)C23CC(CC(OC(=O)C1(C)CO)C1(C)C(O)CC(OC(=O)C(O)c4ccccc4)C4C(C)(C)C(O)CCC421)C(C)(C)O3
C=CCNc1c(C#N)c(OCC)nc2c1sc(=O)n2C1CCCC1
CC(=O)NCC1CN(c2ccc(N3CCN(C(=O)C(=O)C=Cc4ccsc4)CC3)c(F)c2)C(=O)O1
CCCCCCCCCCn1cc(CN(C)C2CCN(CC(C)C)CC2)c(=O)[nH]c1=O
Cc1cc(-c2nn[nH]n2)ccc1Oc1cc(C#N)cc(C#N)c1
CS(=O)(=O)N(CCC(N)=O)Cc1ccc(-c2c3ccc(=O)cc-3oc3cc(O)ccc23)cc1
COc1ccc(NC(=O)CSc2nc3ccc(NC(=O)c4cccs4)cc3s2)cc1
Oc1c(C(Nc2ccc(Oc3ccccc3)cc2)c2ccsc2)cc(Cl)c2cccnc12
Cc1cc(N2CCC(N3CCCC3C)C2)ccc1N1CCCC2(CCC(=O)N2C)C1=O
CN1C(=O)c2ccccc2C(NC(=S)NN=C2C(=O)N(C)c3ccccc32)C1=O
CC1(O)C(O)C(CO)OC1n1ccc2c(N)ncnc21
C=CCn1c(NC)nc2c(c1=O)C(C)(C)Cc1cc(OC)c(OC)cc1-2
COc1cc(NS(=O)(=O)c2cccc3cccnc23)cc(C(=O)Nc2cc(C(=O)O)ccc2OC)c1
O=C(c1sc2cc(C(F)(F)F)ccc2c1Cl)N1CCOCC1
CC1CCC2CC(=O)N(C)C3OC4(C)CCC1C23OO4
CC(C)NC(=O)C1CC(NC(=O)c2ccc(C(=N)N)cc2)CN1C(=O)CC(c1ccccc1)c1ccccc1
COc1cc([N+](=O)[O-])ccc1-c1nc2cc([N+](=O)[O-])ccc2[nH]1
O=C1CC=C2Oc3c(ccc4ccccc34)C2O1
CNC(=O)c1cc(C)nc(SCC(=O)OCC(=O)N2CC(C)OC(C)C2)c1
O=C(OCc1ccccc1F)C1(O)CCC(NCc2ccc3[nH]cc(Cl)c(=O)c3c2)CC1
CSc1[nH]c2c(-c3ccc(Cl)cc3)ncn2c(=N)c1S(=O)(=O)c1ccc(Cl)s1
Clc1ccc(-c2nnc3n2-c2ccccc2Nc2ccccc2-3)c(Cl)c1
O=C(NCc1ccccc1)C(Cc1ccccc1)N1CCn2cc(-c3ccccc3)nc2C1
NC(CC(=O)N1CCOCC1)Cc1cccc2[nH]ncc12
O=C1Nc2ccc(Cl)cc2N(CC2CCCCC2)c2ncccc21
Cc1ccc(CSc2nc(-c3ccccc3F)cc(C(F)(F)F)n2)cc1
O=C(Oc1c(O)cc(C2Oc3cc(O)cc(O)c3CC2OC(=O)c2ccc(O)cc2)cc1O)c1ccc(Cl)cc1
CCCCCCCCC=C1C(=O)OC(C)(C(F)(F)F)C1=O
CC1C2Cc3ccc(NC4=NC(NCCOC5CCOCC5)=NC[P+](C)(C)C4)cc3C1(C)CCN2CC1CC1
N#Cc1ccc(S(=O)(=O)N2CCCN(C(=O)c3ccccc3F)CC2)cc1
CCCCCCCCCCCCCCCCCCOCC(COP(=O)(O)OC)OC
COc1ccc(COCC(C)NCCC(c2ccc(F)cc2)c2ccc(F)cc2)c(Cl)c1
Nc1nnnn1N=Cc1cc(Cl)ccc1O
CC(C)CC(NC(=O)C(CCCCN)NC(=O)C(Cc1ccccc1)NC(=O)C(CCC(=O)O)NC(=O)C(Cc1ccccc1)NC(=O)C(CC(=O)O)NC(=O)C(=O)O)C(N)=O
CC(CCc1ccccc1)NS(=O)(=O)c1ccc(C=NO)cc1
CC1OC(C)C(c2ccc(Oc3ccccc3)cc2)C(c2c(O)c(O)c3oc(-c4ccccc4)cc(=O)c3c2O)O1
COC(=O)C1=CN(C=O)C2CC1C1C(=O)C(=O)N(c3ccc(C#N)c(C(F)(F)F)c3)C12
Cc1nn(C(C)C)cc1S(=O)(=O)NC1CCC(CCN2CCc3ccc(C#N)cc3CC2)CC1
CC1(C)C=C(N2CCCCC2=O)c2cc(Cl)ccc2O1
CC(C)CCCC(C)C1C(ON)CC2C3CCC4C(C)(CO)CCCC4(C)C3CCC21C
NS(=O)(=O)c1ccc(Oc2ccc(C=C3SC(=S)N(Cc4ccccc4)C3=O)cc2)cc1
COC12CCC3(CC1CNC(=O)c1ccccc1Cl)C1Cc4ccc(O)c5c4C3(CCN1CC1CC1)C2O5
CN(C)Cc1ccc(Cn2cc(CNCCO)c3cc(C(F)(F)F)ccc32)cc1
CCc1ccc(NC(=O)c2ccccc2[N+](=O)[O-])cc1
CC(=O)OC1(C)CCC(C=CC=C2CC(O)CC(O)C2=O)CC1
Cc1ccc(S(=O)(=O)N2CCCc3ccccc32)cc1NC(=O)COc1ccc2c(c1)OCO2
COc1ccc(-c2ccccc2)cc1OC1CCN(C(C)=O)CC1
CC(C)(C)C#CC1(C)Oc2cc(O)ccc2C(Nc2ccccc2)C1O
CC1(C)CC(NC(=O)c2ccc(Br)cc2)CC(C)(C)N1
O=c1c(Nc2ccccc2Cl)noc2ccc([N+](=O)[O-])cc12
O=C(NCCn1c(=O)oc2cccc(Cl)c21)c1ccc(F)cc1
O=C(CSC1=Nc2ccccc2N=C(c2cccnc2)N1)Nc1ccc(O)cc1
O=C(CSc1nnc(-c2ccccc2)n1Cc1ccco1)Nc1cc(F)ccc1F
O=C(COC(=O)CCC1SCC2NC(=O)NC21)NC1CCCCC1
COc1cc(COc2ccc(-c3c(C(N)=O)c(N)nc4ccc(F)cc34)cc2)cc(OC)c1
CCN(Cc1nc(=O)c2ccccc2[nH]1)C(=O)COc1ccc(C)cc1
CC(C)c1cc(N2CCN(S(N)(=O)=O)CC2)n2nc(C(C)C)c(C#N)c2n1
COc1cc2oc(-c3ccc(OCCCCNCc4cc(OC)c(OC)c(OC)c4)cc3)cc(=O)c2cc1OC
CCOC(=O)c1c(C(C)=O)c(C)n(C(C)C)c1C
Nc1noc2ccccc12
Nn1c(SCC(=O)NC2CCCC2)nnc1C(C(=O)NCCO)c1ccccc1
O=C1CC2OC2C(C(=O)c2ccccc2)N1
Cc1cn2c3c(=O)[nH]c(=O)n(CCCO)c3nc2n1CCCCc1cccnc1
CC(C)(ON=C(C(=O)NC1C(=O)N(S(C)(=O)=O)C1OC(=O)CCc1ccccc1)c1csc(N)n1)C(=O)O
Cc1cccc(CNc2c3ccccc3[n+](C)c3ccccc23)c1
NNC(=O)CCCCn1c(=O)cnc2ccccc21
CNC(=S)NN=Cc1ccc(OC(=O)Nc2ccccc2)cc1
O=C(Nc1ccc(Nc2ccnc(Nc3ccc(S(=O)(=O)N4CCOCC4)cc3)n2)cc1)c1cccc(F)c1
CCNC(=O)C1OC(n2cnc3c(N)nc(C#CCCCc4ccccc4)nc32)C(O)C1O
CC1C=C(CCCCCCCCCCC2CCC(C3CCC(C(O)CCC(O)C(O)C(C)(C)O)O3)O2)C(=O)O1
CCCCCCOC1C=CC(O)C(CO)O1
O=C(O)Cc1ccc(=O)[nH]c1
Cc1ccccc1S(=O)(=O)C1(C)CCN(C(=O)COc2ccc3ncccc3c2)C1
CCn1c(=O)c2c3c(cnc2n(CC)c1=O)C(=O)C1=C(C3=O)C2CCC1C2
O=C(Cc1ccccc1)N1CCC2(CC1)C(=O)Nc1ccccc12
CC(C)(O)CC(=O)N1CCC(CCCOc2ccc(C3=NOC(CCC(=O)NC4(C#N)CCC4)C3)cc2)CC1
CN(Cc1nc(=O)c2cnn(C3CCCC3)c2[nH]1)C1CCCCC1
COc1cc(NC(=O)C2=CN=C(c3ccccc3)c3ccccc3N2C)cc(OC)c1
CCc1ccc(NC(=O)C(CC(C)C)NS(=O)(=O)c2ccc3c(c2)c(=O)n(C)c(=O)n3C)cc1
CC(Cc1cccn1C)NC(=O)NCC1CCOCC1
NCCN(CC1CCCCC1)C1CC2CCCCC2C(c2ccccc2)C1
CC(C)(O)C1CC(O)C2(C)C(O)C=C3C4CC(O)C(O)C(O)C4(C)CCC3C12C
COC(=O)c1c(SCc2ccccc2OC)[nH]c2ccccc2c1=O
CC(c1ccncc1)N1CC2CCN(C(=O)C3CC3)CCC2S1(=O)=O
Cc1cccc(C(=O)Nc2c(C(=O)N3CCc4ccccc43)oc3ccccc23)c1
c1cc(-c2nccn2-c2ccc3c(c2)OCO3)cc(N2CCNCC2)c1
COc1ccc(C2=Cc3cc(OC(C)=O)ccc3CC2(C)C)cc1OC
CN1CCN(c2nc3c(cc2-c2nc4ccccc4s2)c(=O)c2ccccc2c2ccccc23)CC1
CCCCc1ncc(C=CC(=O)c2ccc(F)cc2)n1Cc1ccc(C(=O)O)cc1
N#Cc1ccc(C2(c3nnnn3CCc3ccccc3)CCOCC2)cc1
Cc1cc(C(=O)NCC(=O)Nc2ccc(C)c(F)c2)no1
CC(=O)N1CCC2CC(c3ccc(C(F)(F)F)cc3)S(=O)(=O)CC2C1
COc1ccc2c(c1)CCc1sc(NC(=O)c3cccs3)nc1-2
COc1ccc(OC)c(OC)c1CNC(=O)CCCn1cccc1
c1ccc(N(CC2CCCN(Cc3ccc(Oc4ccccn4)cc3)C2)c2ccccc2)cc1
N#CC(=Cc1cn(C(=O)C(=O)O)c2ccccc12)C=C1SC(=S)N(c2ccc(F)cc2)C1=O
O=C(O)CNC(=O)CCCn1cc(-c2cncc(-c3n[nH]c4ccccc34)c2)nn1
CCOCCN1CC2(CCN(C(=O)C(Cc3c[nH]c4ccccc34)NC(=O)CC(C)(C)N)CC2)c2ccccc21
COC(=O)C1C2CCC(CC1c1ccc3ccccc3c1)O2
O=C(Nc1ccccn1)c1nn(-c2ccc(F)cc2)ccc1=O
CC(C)Nc1nc(-c2ccccc2)nc2ccccc12
COC(=O)N1CCC(n2cc(-c3noc(C)n3)nn2)C1
COCCOc1ccn2c(-c3cncc(OCC(N)c4ccccc4)n3)cnc2c1
O=C(O)c1ccccc1C(=O)Nc1cccc(C(=O)O)c1C(=O)O
O=C(Nc1ccc(Cl)cn1)c1cc(-c2ccc3c(c2)OCO3)on1
CCCn1c(SCCc2ccccc2)nc2c1c(=O)[nH]c(=O)n2C
O=C(C=Cc1ccccc1)Nc1cc(-c2cccnc2)n[nH]1
COc1ccc(NCc2cccc3c(C(N)=O)c[nH]c23)cc1
COc1ccc(-c2ccc(OC(F)(F)F)cc2C(F)(F)F)cc1CNC1CCN(C(C)=O)CC1
Cc1nc2ccccc2c2sc3cc(CO)cc(O)c3c(=O)c12
CC(C)C(NC(=O)c1ccc(Cl)cc1[N+](=O)[O-])C(=O)OCC(=O)N(C)C1CCCC1
Cc1c(O)ccc2c1C1=C(C(=O)C=C(c3ccc(C4(C)CC4)cc3)C1=O)C(C)O2
O=C(O)CCS(=O)(=O)c1ccc(-c2ccc(O)cc(=O)c2O)cc1
COc1ccc(CCNC(=O)c2ccc(N3C(=O)C4CC(C)CC4C3=O)cc2)cc1OC
CCn1c(COc2ccc(-c3nnco3)cc2)nnc1SCc1ccc(OC)cc1
COc1cc2nc(SCC(=O)NCCCN3CCOCC3)nc(-c3ccccc3)c2cc1OC
CN(CCCCN(C)CC(=O)N(C)C1c2ccc(O)cc2CSc2ccccc21)CC(=O)N(C)CC(=O)N(CCCN=C(N)N)Cc1ccccc1
COc1ccc(-c2ccc(S(=O)(=O)CCCO)cc2)cc1
CCc1ccc(Sc2cc(C)cnc2S(=O)(=O)c2ccccc2)cc1
CC1CC=C(CO)CCC=CC2=CC(O)=C2C(=O)O1
CCNC(=O)C1OC(n2cnc3c(NCC)nc(Br)nc32)C(O)C1O
Nc1nc(=O)c(-c2c(Cl)n(CCF)c3cc(I)ccc23)c(N)[nH]1
CCN(CC(=O)Nc1cc(S(=O)(=O)N(C)C)ccc1Cl)C(=O)CSc1nnc(N)s1
O=C(C1CCC1)N1CCCC2(CCN(Cc3cccc(Cl)c3)C2=O)C1
CC(=O)N1CCC2(CC1)CN(C(=O)c1cccc(O)c1)CCO2
CCOc1ccc(NC(=O)c2nnn(CC(=O)Nc3cc(OC)cc(OC)c3)c2N)c(OCC)c1
CNC(=O)COC(=O)c1cccc(NC(C)=O)c1
Cc1ccc(O)c(-c2ccc(OC(C)C(N)=O)cc2)c1
CC(N)C(=O)NC(C)C(=O)NC(Cc1c[nH]c2ccccc12)C(=O)NC(CO)C(=O)NC1Cc2ccccc2C1
CC(=O)c1c(Cl)c(Cl)c(Cl)c(CC2C(=O)C(=O)C(=C(Cl)NCCc3ccccc3)c3c(Cl)c(O)c(O)c(C(C)=O)c32)c1Cl
COc1ccc(C=NNC(=O)c2ccc(CS(=O)(=O)Cc3ccccc3OC)o2)c(OC)c1
CC1CN(c2cccc(Oc3ccccc3)c2)S(=O)(=O)N1c1ccc(OCC(=O)O)cc1
Cc1c(NS(=O)(=O)c2cccc3cccnc23)cccc1C1(CC2CC2)NC(=O)NC1=O
NC(=O)c1cnc(Nc2ccc(N3CCN(CCO)CC3)cc2)nc1Nc1ccccn1
CC(C)(C)C(=O)Nc1cc2c(cc1Cl)OCCO2
CNC(=O)c1ccc2c(C)cccc2c1
CCN(CC)C(=O)C(c1ccccc1O)n1c(-c2ccccc2)nc(=O)c2ccccc21
Nc1nc(=O)c2nc3cc(-c4ccco4)nc(Nc4ccc(S(N)(=O)=O)cc4)n3c2[nH]1
c1ccc(N2CCC3(CC2)OOC2(OO3)C3CC4CC(C3)CC2C4)c(OCC2CCN2)c1
CCCCCc1cccc(=O)n1CCCN1CCN(c2nsc3ccccc23)CC1
Cc1nc(Nc2ccc(S(=O)(=O)c3ccc(S(N)(=O)=O)cc3)cc2)c2ccccc2n1
COC(=O)C1(CCC(C)=O)CC([N-][N+]#N)=NO1
COc1cc2ccc3cc(C(=O)Nc4ccc(C(=O)O)c(O)c4)oc3c2cc1OC
Nc1cc(Cl)cc(-c2ccncc2)c1
CON1c2cc(C)ccc2CC(CO)OC(=O)C1C
O=C(NN=Cc1ccncc1)c1cc2ccccc2[nH]1
O=C(O)C(=O)C(CC(F)F)NC(=O)C1Cc2ccccc2CN1
O=C(OC1CCCC1)N1CCN(c2ccc(N3CC(Cn4ccnn4)OC3=O)cc2F)CC1
COc1cc2c(cc1NC(=O)OC1CCCCC1)oc1ncnc(NCc3ccco3)c12
Cc1cccc(C=Nn2c(C)nc3ccccc3c2=O)c1O
CC1CNC(=O)c2[nH]c3ccc(C(=O)O)cc3c21
C=CCOc1ccc(C(=O)c2ccccc2N)cc1
Cc1cccc(NC(=O)COC(=O)c2nn(-c3ccccc3)nc2C(F)(F)F)c1
COc1ccc(C2C(c3ccccc3)C(=O)C3(C2C(=O)O)C(c2ccc(Cl)cc2)C2CSCN23)cc1OC
Cc1cccc(-c2ncnc3[nH]c(-c4cccc(OC(C)C)c4)nc23)c1
Cc1ccc2c(c1)C(=NO)C(=O)N2CC(=O)NC(Cc1c[nH]c2ccccc12)C(=O)OCCNC(=N)N
Cc1[nH]nc(-c2ccccc2Cl)c1C(=O)CCCC(=O)O
COc1ccc(CNC(=O)CSc2nc(=O)c3ccccc3[nH]2)cc1OC
CCn1nccc1C(=O)N1CCCC(c2nc(C)no2)C1
COc1ccccc1N1CCN(C(=O)CCC(=O)NCc2ccccc2C)CC1
ON=C1c2cc(Nc3ccccc3Cl)ccc2NC(c2ccccc2)C1O
Cc1cn(C2CC([N-][N+]#N)C(CO)O2)c(=O)[nH]c1=O
C[N+](C)(C)CC1=CC=C2c3ccc(O)cc3Cc3ccc(C[N+](C)(C)C)c(c32)O1
CC(=O)OC1C(=O)C2(C)C(O)CC3OCC3(OC(C)=O)C2C(OC(=O)c2ccccc2)C2(O)CC(OC(=O)C(O)C(NC(=O)c3ccccc3)c3ccccc3)C(C)=C1C2(C)C
CC(NC(=O)C1CC(OC(=O)N2CCN(C(=O)OC(C)(C)C)CC2)CN1C(=O)C(NC(=O)OC(C)(C)C)C(C)(C)C)C(=O)OC(C)(C)C
C=CC1(C)OC2CC3C4CCC5=CC(=O)CCC5(C)C4(F)C(O)CC3(C)C2(CO)O1
Cc1ccc(C)c(-n2c(C)nc3cc(NC(=O)NC4CCCC4)ccc32)c1
Cc1c(Cl)cccc1N=Nc1nc(-c2ccc([N+](=O)[O-])c([N+](=O)[O-])c2)cs1
COc1ccc(CC(=NO)c2ccc(OC)c(OC)c2OC)cc1OC
CC(=O)N(C)c1ccc(NC(=O)Nc2nc(C)cc(C)c2C)cc1
CCOc1cc(CN2CCN(Cc3ccc(C#N)cc3)CC2)ccc1OC
COc1ccc(NC(=O)C2=C(C)NC(=S)NC2c2cn(-c3ccccc3)nc2-c2ccccc2Cl)cc1OC
CN(C)c1ccc(C=NNC[N+](C)(C)CCCNc2ccc([N+](=O)[O-])c3nonc23)cc1
Nc1nc(NCc2ccccc2F)cn2nc(-c3ccco3)nc12
CCCCC(C)(C)C(O)C=CC1CC=CC(=O)O1
Cc1c(NC(=O)c2ccc(N(Cl)Cc3ccccc3)cc2)c(=O)n(-c2ccccc2)n1C
CC1CN(Cc2ccc(C(=O)N3CCCC3)cc2)CCN1c1nccnc1OCC1CC1
CN1CC(C)(NC(=O)Nc2ccccc2)C(c2ccc(-c3ccccc3)cc2)C12C(=O)Nc1ccccc12
CCOC(=O)c1cn(C)c2ccc(-n3ccnc3-c3ccccc3C)cc2c1=O
Nc1nc(Nc2ccc(F)cc2)sc1C(=O)c1cc2ccccc2o1
CC(C)(C)CC(=O)OCC(CNCc1cccc(C#N)c1)NC(=O)c1ccccc1
CC(=O)c1ccc(-c2ccc3c(c2)C2(CC(C)=NC2C(C)C)C(=O)N3)cn1
Cc1nc(-c2cc(C)c3n[nH]nc3c2)c2[nH]c3ccccc3c2c1C(N)=O
N#CC1CC(C(=O)c2cccs2)CCC1n1cc(C(N)=O)c(Nc2ccc(Br)cn2)n1
O=C(COC(=O)C=Cc1ccccc1)NCCCNC(=O)c1ccc(Cl)cc1
Oc1ccc(OCC2c3ccccc3-c3ccccc32)cc1Cn1ccnc1
CCCCCCCCCCCC1C(=O)CCC1NC(N)=O
COC(OC)C1OC(n2cnc(C(=O)O)c2Cl)C(O)C1OC
c1ccc2c(NC3CCN(Cc4cscn4)C3)ccnc2c1
C=CCON=Cc1csc2ccccc12
Cc1ccc2c(n1)C(=O)C(O)=C(Br)C2=O
CC(C)CCC(=O)N(O)CCC(=O)NC(C(=O)NC(C(=O)O)C(C)C)C(C)C
N#CCNC(=O)C1=CC(C2CC2)C(C(=O)O)C1
COc1c(Br)cc(-c2ccco2)c2[nH]c(C(=O)O)c(C)c12
COc1cc(CC2C=C(C)CC(O)C2C(C)C(C)C)ccc1O
O=C(O)C(=Cc1cc(O)c(O)c(O)c1)c1cccc([N+](=O)[O-])c1
COCc1cc(=O)nc(SCC(=O)c2ccc3c(c2)NC(=O)CO3)[nH]1
CCOC(=O)CSc1nc(-c2ccc(C)cc2)cc(C(F)(F)F)n1
c1ccc(-c2cnc3cnccc3n2)cc1
O=C(CSc1nnc(-c2ccncc2)n1CC1CCCO1)Nc1cccc(C(=O)O)c1
CC1(C)Cc2ccsc2C(NC(=O)c2ccn(Cc3cccnc3)n2)C1
O=C(NC1CCCCC1)c1cc(-c2ccc(Cl)cc2)on1
C=CCNC(=O)Nc1ncnc(NC(C)c2ccccn2)c1NC
COC(=O)C1=CN(Cc2ccccc2)C(=O)NC1c1ccccc1
CN(CCCC[N+](C)(C)CCCNC(=O)c1ccc(Cl)cc1)CCN(C)S(=O)(=O)c1cccc2c(N(C)C)cccc12
O=C(Nc1cccc(Cl)c1)c1ccc(C(=O)c2ccc([N+](=O)[O-])cc2)o1
O=c1onc(CS(=O)(=O)c2ccccc2)c2ccccc12
Cc1ccc(C2CC(C)Sc3cccnc32)cc1
O=c1c2ccccc2nc(S)n1-c1ccccc1C(F)(F)F
CN(C)c1nccc(CN2CCCC(Nc3cccc4ncccc34)C2)n1
CCCN1CCCC(c2ccccc2)(N(C)C)C1
COc1cccc(C23CCN(C)C(Cc4ccc(O)cc42)C3)c1
CCCNCCNS(=O)(=O)c1ccc(Cl)c(C(=O)O)c1
CC(=O)Nc1ccc2c(c1)sc1nc(-c3ccccc3F)cn12
Cc1ccc(S(=O)(=O)NNC(=O)C(C)Oc2ccc(C34CC5CC(CC(C5)C3)C4)cc2)cc1
O=C(C1=C(O)C(=O)N(Cc2cccnc2)C1c1ccccc1)c1ccc(F)cc1
COc1ccc(-n2nc(C(=O)Nc3ccc4c(c3)OCCO4)nc2-c2cnccn2)c(OC)c1
Cn1c(Cc2ccc(OCc3ccc4ccccc4n3)c(Br)c2)n[nH]c1=S
CCOc1nc(NC(=O)C2(NC(=O)c3ccc4c(c3)C(=O)C(C3CC3)c3ccccc3-4)CCC2)cnc1C
CC1CCC(O)C2(OOC(CCCN(C)C)(c3ccccc3)C2O)O1
Clc1ccc(N2CCC3(CCN(Cc4nn[nH]n4)C3)C2)nn1
CCCn1c(-c2cccc([N+](=O)[O-])c2)n[nH]c1=S
CC(O)CC#Cc1ccc2c(c1)-c1nncn1CCO2
CCC(C)C(CO)NS(=O)(=O)c1ccc(Cl)cc1Cl
CN(C)c1nc2c(nc1N)c(=O)n(C)c(=O)n2C
Cc1ccc(C(C)N2CCc3c2cccc3-n2ccc(-c3cn[nH]c3)n2)cc1
O=C(Nc1ccc(C(F)(F)F)cc1)c1cc([N+](=O)[O-])ccc1F
CCOC(=O)c1cc(-c2ccccc2)n(CC=Cc2ccccc2)c1C
COc1ccc2nccc(C(O)CN3CCC(NCc4ccc5c(n4)NC(=O)CO5)CC3)c2n1
Cc1ccc(Oc2cc(Cl)ccc2Cl)c([N+](=O)[O-])n1
O=C(NCC#Cc1ccc2ncnc(Nc3ccc(F)cc3Cl)c2c1)c1cccn(C(CO)c2ccc(Cl)c(Cl)c2)c1=O
Nc1ccn(C2OC(CSC(=S)N3CC(O)C3)C(O)C2O)c(=O)n1
CS(=O)(=O)Nc1ccc(OC2CCC(OC3CCC(N(CCN)C(=O)CCc4ccncc4)CC3)CC2)cc1
COc1ccc(C(=O)NCCN2CCOCC2)cc1[N+](=O)[O-]
COC(=O)c1cnc2cc(O)c3ccc([N+](=O)[O-])cc3c2c1
COc1cccc(NC(=O)c2ccc(N3CCOCC3)c(NC(=O)CCc3ccccc3)c2)c1
CC(C#N)(COc1ccccc1Oc1ccccc1)NCC(=O)N1CCCC1C#N
c1ccc(COc2cccc3c2cc2ccccc2[n+]3-c2cccc3ccccc23)cc1
CCC(C)C(C(=O)NO)N(C)S(=O)(=O)c1ccc(-c2ccc(Cl)cc2)cc1
CCOC(=O)CN(c1ccccc1)S(=O)(=O)c1cccc(NC(=O)OCc2ccccc2)c1
CCCCS(=O)(=O)N1CCN(C(=O)c2cccc(CS(=O)(=O)NCC(C)C)c2)CC1
CC(C=CN)=CC=O
Cc1n[nH]c(C)c1NC(=O)c1ccc(Cl)cc1
O=C(NC(Cc1ccccc1)c1ccc(NCc2ccccc2)c([N+](=O)[O-])c1)c1cccc(O)c1O
O=CC1CCCC2C3CN(CCc4ccccc4)C(=O)C34CCC124
Nc1cnc(-c2ccc(-c3ccccc3-c3cnc(N)cn3)cc2F)cn1
O=C1CSc2ccc(S(=O)(=O)N3CCN(c4ccc(F)cc4)CC3)cc2N1
COc1ccc(NC(=O)C(=O)NCCN2CCN(c3cc(C)ccc3C)CC2)cc1
CC1(c2cc(-c3ccccc3)n(CCCN3CCOCC3)n2)Cc2ccccc2C(=O)N1Cc1ccccc1
CC(=O)OC1(C2CCc3ccc(=O)ccc3O2)CCC2(O)C3CC(=O)C4CC(O)CCC4(C)C3CCC21C
NCCC(O)C(=O)NC1CCC2(O)C3Cc4ccc(O)c5c4C2(CCN3CC2CC2)C1O5
O=C(c1ccc(Cl)cc1)N1CCC2(CC1)CN(c1cccc(C(F)(F)F)c1)C(=O)O2
CC(=O)NCCC1=C(c2ccc(C(=O)NCCCOC(C)C)cc2)c2ccc(NC(=O)NCCc3c[nH]c4ccccc34)cc2C1
CC(C(N)=O)N1CCN(C(=O)C(COCc2ccccc2)NC(=O)C2CCCC2)CC1
CCC(=O)C=C(CC)c1ccc(NOC2OC(C(C)O)C(O)C(O)C2O)cc1
COCCn1c(SCC(=O)N2CCc3ccccc3C2)nc2cccnc21
COc1ccc2c(Nc3ccc(NS(C)(=O)=O)cc3OC)c3ccc(OC)cc3nc2c1
Cc1ccc(S(=O)(=O)N(C)c2cc(Cl)ccc2-c2ccccc2)cc1
Cc1ccc(SCC(=O)NNC(=O)CCC(=O)Nc2c(C)cccc2C)cc1
CCCCCC(C=O)=C(C)CC=CCOC(=O)OCC
COc1ccccc1N1CCN(C(=O)Cn2c(=O)c3sccc3n(CC(=O)N3C(C)CCCC3C)c2=O)CC1
[NH]C(CSCCF)C(=O)O
CSc1nc(=O)c(C)c(C(CCl)c2c(F)cccc2F)[nH]1
Cc1ccc(S(=O)(=O)N2CCCc3ccc(C(=O)NC(Cc4ccc(C(F)(F)F)cc4)C(=O)O)cc32)cc1
CC1OCC(c2c3c(c4oc(=O)ccc4c2Br)OCO3)O1
O=C(Nc1ccccc1)NC(c1ccccc1)c1c(-c2ccccc2)[nH]c2ccccc12
Cc1cccc(-c2cn3c(n2)sc2cc(C(=O)NCCN4CCOCC4)ccc23)c1
CC=C(C)C(=O)OC1C(O)c2c(ccc3c2OCC(C)(C)C3)OC1(C)C
O=[N+]([O-])c1cn2c(n1)OCC(OCc1ccc(-c3ccc(OC(F)(F)F)cc3)cc1)C2
C=CCOc1ccccc1OC(c1ccccc1)C1CNCCO1
Clc1cnc2c(c1)Cc1c-2[nH]c2cc(C3=CCCC3)ncc12
C=CC1(C)CC(OC(=O)CSc2cccnc2)C2(C)C(C)CCC3(CCC(=O)C32)C(C)C1O
CCCCCCCCCCCC(=O)NCC(=O)N1CC(O)CC1C(=O)NC(CO)C(=O)O
Cc1n[nH]c(C2CN(Cc3c(F)cccc3Cl)CCO2)n1
CC1C(O)C(O)C2=C(O)C3=C(C(=O)OC3)c3cc4c(c(O)c3C3=C(O)C(=O)CC3(COC(=O)C(C)(C)C)C21)OCO4
CC(C)CCNC(=O)CSc1ncnc2c1ncn2C1OC(CO)C(O)C1O
CCC(C)(C)NC(=O)NCc1cn(C)nc1-c1ccc(C)cc1
O=C(C=Cc1ccc2c(c1)C(=O)N(Cc1ccc(C(=O)O)cc1)C2=O)Nc1cccc(C(F)(F)F)c1
N#Cc1ccc(Cn2cc(COc3cccnc3NC(=O)c3cccnc3)nn2)c(F)c1
CC(C)C(=O)c1ccc2c(c1)CC(NCc1ccccc1Br)C(O)C2
COc1ccc(-c2cc(C3C(c4ccc(C)cc4)CC4CCC3N4C)on2)cc1Cl
NC(CCc1ccccc1)C(=O)Nc1cccc(-c2ccc(-c3nc4cc(Cl)ccc4[nH]3)cc2)c1
Cc1nn(Cc2ccccc2)c2sc(C(=O)Nc3ccccc3F)cc12
Cc1ccccc1OCC(=N)NOC(=O)Cc1ccccc1
CC(=O)Nc1ccccc1-c1nc2c(s1)CCc1cc(-c3ccc(Cl)cc3)oc1-2
C=CCc1cc(O)ccc1OCc1ccc(C(=O)O)cc1
CC(CCCC(CN)C(=O)NC(CCC(=O)O)C(=O)O)CNC(=N)N
O=S(=O)(Nc1ccc(Nc2c3ccccc3nc3ccccc23)cc1)C(F)(F)F
N#Cc1ccc(SCc2ccccc2C(F)(F)F)nc1
ONC(=NCCCN1CCOCC1)c1ccc(C(F)(F)F)nc1Oc1ccc(Cl)cc1
COc1cc(OC)c(C=CC(O)=CC(=O)C=Cc2cc(OC)c(OC)c(OC)c2)c(OC)c1
CCCCOC(C(=O)NC(CC(C)C)C(O)CC(O)CC=CC=CC(=O)OC)C(=O)NC(C(=O)NC(C)C(=O)NC(C(=O)NC(CC(C)C)C(=O)O)C(C)O)C(C)C
COc1ccc2c(-c3c(C)n(C)n(-c4ccc([N+](=O)[O-])cc4)c3=O)cn(CCN(C)C)c2c1
O=C(c1nn(C2CCN(Cc3ccncc3)C2)c2c1CS(=O)(=O)c1ccccc1-2)N1CCOCC1
CCCOC(=O)c1c(N)n(-c2ccc(OC)cc2)c2c1cc(OC)c1ncccc12
Cc1cc(-c2cnc(Oc3ccc(F)c(F)c3)s2)on1
CC(=O)Nc1cccc(-c2ccnc3c2CC(C(=O)NCc2ccccc2F)O3)c1
Nc1ncnc2nc(Cc3ccc4c(c3)OCO4)cnc12
CN(C(=O)c1ccc(NC(=O)Nc2ccc(C(F)(F)F)cc2)cc1)c1ccccc1
COc1cccc(NC(=O)c2ccc(C)c(S(=O)(=O)N3CCCCC3)c2)c1
CN1CCCC1c1cc(-c2ccncc2)no1
CC(C)n1c2ccccc2c2cccc(NC(N)=S)c21
CCC1(O)c2c(O)c3c(c(O)c2COC(=O)C1S(=O)(=O)c1ccccc1)C(=O)CC(C)(C)C3
COc1ccc(N2C(=O)C(=Nc3ccc(O)c(C(=O)O)c3)c3ccccc3C2=O)cc1
O=S(=O)(CCC1c2c[nH]nc2-c2ccc(Cl)cc2N1S(=O)(=O)c1ccc(Cl)cc1)c1ccccc1
CC1C(=O)C(O)C2(C)COC3C4OC(O)C(O)C4(C)C(O)CC13OC2
Clc1ccccc1CNc1ncnc2ccc(Br)cc12
Cc1nc(O)ccc1C(C(=O)NC(C)(C)C)N1C(=O)C(C2Cc3ccccc3C2)NC(=O)C1CC(C)C
Cc1cc(C)cc(-c2nc(C3(c4ccc(-c5cnc(-c6cnccn6)nc5)nc4)CCC3)no2)c1
COc1cc2c3c(c1OCc1ccccc1)CC(O)C(C)N3CC2
CCOc1ccccc1-c1[nH]nc(C(=O)NN2CCCCC2)c1C
CC(CCc1ccccc1)Nc1cc(F)cc2c1c(=O)c(C(=O)O)cn2C1OC(CO)C(O)C1O
Cc1ccc2c(c1)NC1=c3cccc(O)c3=Nc3cccc1c3-2
CN(CC(CCN1CCC2(CCCC2)CC1)c1cc(Cl)cc(Cl)c1)C(=O)c1cc(C(F)(F)F)cc2c1N1CCNCC1C2
O=C1NC(=O)C(Cc2ccc(NC(=O)N3CCCCc4ccccc43)cc2)S1
COc1ccc(C2=CSC3=NCCN23)cc1
O=[N+]([O-])c1cnc(NCCCN2CCCC2=S)c2cc(Br)ccc12
COCC(=O)NC1CCC(C(=O)O)(c2ccccc2)CC1
CCc1cc(C=CC(=O)c2ccc(O)cc2)cc(OC)c1OC
COc1ccc(N2CCN(CCCOc3ccc4c(c3)NC(=O)CC4)CC2)c(OC)c1
CC(=O)c1cccn1S(=O)(=O)c1ccc(F)cc1
COC(=O)c1ccc(C(=O)CCCl)s1
CCc1ccc(CC(=O)Nc2ccc(-c3noc(-c4cc(OC)c(OC)c(OC)c4)n3)cc2)cc1
Cc1c(-c2cccc(OCC(=O)O)c2)c(=O)[nH]c2cc(C34CC5CC(CC(C5)C3)C4)ccc12
Cc1cc(Nc2cc(-c3ccccc3)nc(-c3ccc(Cl)cc3)n2)ccc1OCCCN1CCOCC1
CC(Sc1nc(=O)c(Cc2ccccc2)c(O)[nH]1)C(=O)N(C)Cc1ccc(F)cc1
CC(=NNC(=S)Nc1ccc2c(Cl)cc(Cl)c(O)c2c1)c1ccccn1
CCCCCNC(=O)C(Cc1ccc(OP(=O)(O)O)cc1)NC(=O)C(CCC(N)=O)NC(=O)C1CCCN1C(=O)C(N)CCC(=O)O
Oc1ccccc1-n1ccc2c(Sc3ccc4ccccc4c3)ncnc21
CCN1CCN(CC(=O)NC2c3c(C)cccc3OC(C)(C)C2O)CC1
Cc1ccc(O)c(C(=O)c2cnc(N3CCOCC3)s2)c1
Cn1c(COc2cccc(OCc3ccccc3)c2)nnc1SCC(=O)Nc1cccc(C(=O)O)c1
CCc1ccc(NC(=O)NNS(=O)(=O)c2ccc(C)cc2)cc1
CCOc1ccc(NC(=S)Nc2ccc(S(=O)(=O)N3CCCCC3)cc2)cc1
NC(=O)c1cc2ccccc2c2c1-c1ccccc1C2=O
CNC(=O)C(Cc1c[nH]c2ccccc12)NC(=O)C(CC(C)C)N1C(=O)COc2ccccc21
CN1CCC(N(C)CCCCNC(=O)c2ccc(-c3ccccc3)c(NC(=O)c3ccc(C(=O)O)o3)c2)CC1
CC12CC(c3ccoc3)OC(=O)C1(O)CCC13CC(CCC12)C(=O)O3
CCCCNC(=O)C(C)(NC(=O)C(CC1CC(c2ccc(-c3ccccc3)cc2)=NO1)NC(=O)C(C)NC(=O)N1CCOCC1)C(F)(F)F
Cc1ccc(S(=O)(=O)NC(CC(=O)O)c2ccc(Cl)cc2)cc1
COc1ccc2occ(C(=O)Cn3cnc4c(oc5ccccc54)c3=O)c2c1
CC(=O)C1=C(C)OC(=N)C(C#N)C1c1cnc(NC(=O)C2C(C)(C)C2(C)C)o1
CON=C1c2ccccc2C2(c3ccccc3)C(=O)NC12c1ccccc1
COc1cccc(-n2c(Cc3ccccc3)nc3cccnc32)c1
COc1cccc(-n2c(=O)c3c(n4c(C(C)C)nnc24)NC(=O)CC3c2ccc(Cl)cc2)c1
CC(C)Cn1c(=O)c(-c2ccc(Cl)cc2)c(-c2ccncc2)c2ccccc21
CNS(=O)(=O)c1ccc(C=Cc2ccccc2OCCOC)cc1
CCCS(=O)(=O)N1CCCC(c2cccc(C3CN(C(C)C(=O)O)CCO3)n2)C1
COc1ccccc1CNC(=O)CSc1nnc(COc2cccnc2Cl)n1C
COC(NC(=O)C(Cc1ccc(N)cc1)NC(=O)c1ccc(C(C)O)cc1)C(=O)Nc1cc(C(=O)NCc2ccccc2)cc(-c2ccc(CC(C)C)cc2)c1
O=C(Cc1ccccc1F)N1CCCN(Cc2c(F)cccc2Cl)CC1
CC(=O)Nc1ccc(C(=O)NC2CCN(CCC(c3ccccc3)c3ccccc3)CC2)cc1F
FC(F)(F)c1cccc(NC(=S)Nc2ncc(Cc3ccc(Cl)c(C(F)(F)F)c3)s2)c1
CCC(C(=O)C(C)=Cc1ccccc1)=C(O)CCc1ccccc1
O=C(Cc1ccc(Cl)cc1)Nn1c(-c2ccncc2)nc2ccccc2c1=O
CCC(C)C(NC(=O)C(CC(=O)C(C)NC(=O)c1cc(O)ccc1O)Cc1ccccc1)C(=O)NC(CC(C)C)C(=O)O
O=C(NCc1ccc(S(=O)(=O)C2CCCCC2)s1)c1ccccc1Oc1ccccc1
NC(C(=O)NC1C(=O)N2C(C(=O)O)=C(Cc3ccccc3)SC12)C1CCCCC1
c1ccc(COCC2(c3ccccc3)CCN(Cc3ccccn3)CC2)cc1
CCCc1cc(=O)oc2c3c(c4c(c12)OC(C)(C)C=C4)OC1(C(C)=O)OC1C3=O
Clc1nc(N2CCN3CCCCC3C2)nc(NCc2ccccc2)c1Cl
Cc1ccc(NC(=O)C2CC(=O)N3CN=C(c4ccccc4)CC3N2)cc1C
Cc1cccc(NC(=O)c2ccc(OC(=O)C=Cc3cccnc3)cc2)c1
[truncated: 8,000 more rows]
