# Supplementary material for: t-SMILES: a fragment-based molecular representation framework for de novo ligand design
Source: Nat Commun. 2024 Jun 11;15:4993. doi: 10.1038/s41467-024-49388-6 (PMC11167009; doi:10.1038/s41467-024-49388-6)
Supplement: Supplementary file 4 — Source Data [file 41467_2024_49388_MOESM4_ESM.zip › Soure data/Source data and code for all other graphs/Metrics/Models/Chembl/ChEMBL_TSID_S[mpl][r10][bs128][8_8_256_lr0.001]_SH/gen.smi.re_smils[1].smi_metrics.json]

{
    "benchmark_suite_version": "v1",
    "timestamp": "20240520-1558",
    "simple_results": {
        "Validity": 	0.9996
        "Uniqueness": 	0.9987
        "Novelty": 	0.936
        "KL divergence": 	0.992776
        "Frechet ChemNet Distance": 	0.907327
    },
    "results": [
        {
            "benchmark_name": "Validity",
            "score": 0.9996,
            "sampling_time": 5,
            "metadata": {
                "number_samples": 10000,
                "number_valid": 9996
            }
        },
        {
            "benchmark_name": "Uniqueness",
            "score": 0.9987,
            "sampling_time": 5,
            "metadata": {
                "number_samples": 10000,
                "number_unique": 9987
            }
        },
        {
            "benchmark_name": "Novelty",
            "score": 0.936,
            "sampling_time": 5,
            "metadata": {
                "number_samples": 10000,
                "number_novel": 9360
            }
        },
        {
            "benchmark_name": "KL divergence",
            "score": 0.9927759744252193,
            "sampling_time": 5,
            "metadata": {
                "number_samples": 10000,
                "kl_divs": {
                    "BertzCT": 0.0023817683855327826,
                    "MolLogP": 0.0017805145715098225,
                    "MolWt": 0.0021759511781763597,
                    "TPSA": 0.001952372967768751,
                    "NumHAcceptors": 0.0002533361651649546,
                    "NumHDonors": 0.0012246409168004638,
                    "NumRotatableBonds": 0.0003811509221476554,
                    "NumAliphaticRings": 0.0010468961094778234,
                    "NumAromaticRings": 0.0034036065939207433,
                    "internal_similarity": 0.059384778506589644
                }
            }
        },
        {
            "benchmark_name": "Frechet ChemNet Distance",
            "score": 0.9073269153100816,
            "sampling_time": 5,
            "metadata": {
                "number_reference_molecules": 10000,
                "number_generated_molecules": 10000,
                "FCD": 0.4862622898243245
            }
        }
    ]
}
