# Supplementary material for: t-SMILES: a fragment-based molecular representation framework for de novo ligand design
Source: Nat Commun. 2024 Jun 11;15:4993. doi: 10.1038/s41467-024-49388-6 (PMC11167009; doi:10.1038/s41467-024-49388-6)
Supplement: Supplementary file 4 — Source Data [file 41467_2024_49388_MOESM4_ESM.zip › Soure data/Source data and code for all other graphs/Metrics/Models/Chembl/ChEMBL_TSID_S[MPL][r10_b128_h256]/gen.smi]

[1*]C(O)C=C&[1*]C(CC1=CC=CC=C1)NC(=O)C1=CC=C(NC2=NC(NC3=CC=C([2*])C=C3)=NC(NCCC3CCNCC3)=N2)C=C1&[2*]O&&&
[1*]CC(=O)CC(C)(C)C&[1*]C1CCCCC(=O)OCCNC1=O&&&
[1*]OC&[1*]C1=CC=C2C(=C1)SC1=NC(C3=CC=C([2*])C=C3)=C(C3=CC=CC=C3)N12&[2*]C&&&
[1*]C1=CC=C(CN2C(C(=O)NC3C4CC5CC(C4)CC3C5)=CC3=CC=CC=C32)C=C1&[1*]O&&&
[1*]C&[1*]C(NC(=O)C1CCCN1S(=O)(=O)C1=CC=C([2*])C=C1)C1=CC=CC=C1&[2*]Cl&&&
[1*]C1C(OC(=O)C2=CC=C(C3=CC=CC=C3)C=C2)CCC2([2*])C(CC=C3C(=O)OCC3[3*])C(=C)CCC12&[1*]C&&[2*]C&[3*]O&&
[1*]C&[1*]C1=C(C2=CC=C([2*])C([3*])=C2)S(=O)(=O)N=C1N1CC(CN2C=CN=N2)OC(=O)C1&[2*]C&&[3*]C&&
[1*]C1=CC=C(C(CNC(=O)NC2=CC=C([3*])C=C2)CC2CCCN2S(=O)(=O)CC2=CC=CC=C2)C([2*])=C1&[1*]Cl&&[2*]Cl&[3*]F&&
[1*]CC&[1*]C1=C(SC2=CC=CC=C2)N([2*])C(=O)S1&[2*]O&&&
[1*]C1=CC=C([2*])C(C=NNC(=O)C2=CC=CO2)=C1&[1*]C(F)(F)F&&[2*]O&&
[1*]C#N&[1*]C1=CC(S(=O)(=O)NC2=NC=CS2)=CC=C1OC1=CC=CC=C1&&&
[1*]C&[1*]C1=CC=CC(C=NNS(=O)(=N)(=O)C2=CC=C([2*])C=C2)=C1&[2*]C&&&
[1*]C&[1*]C1=NC2=C(C(=O)NC3CCN(CC4=CC=CO4)CC3)C=NN2C([2*])=C1&[2*]C&&&
[1*]C&[1*]C1=N[NH]C([2*])=C1S(=O)(=O)NC1=CC([3*])=CC=C1[4*]&[2*]C(=O)O&&[3*]Cl&[4*]C&&
[1*]C(=O)OCC&[1*]C1([2*])CCCN(CC2=CC=C([3*])C=C2)C1&[2*]C&&[3*]C(C)C(C)=O&&
O=C(CC1=CC=CC(OCC=CC2=CC=CC=C2)=C1)C1=NC=C(C2=CC=CC=N2)O1&&&
[1*]C&[1*]N1N=C(C2=CN=CC3=C2[NH]C=C3)OC1=S&&&
[1*]C&[1*]C1CCC(CN2C(N3CCC4(CC3)OC(=O)C3=CC=CC=C34)=NC3=CC(C4=NOC(=O)[NH]4)=NC(C4CCCCC4)=C32)CC1&&&
[1*]C&[1*]C(C(=O)OCC1=CC=CC=C1)N([3*])C1=CC=C([2*])C=C1&[2*]Cl&&[3*]S(C)(=O)=O&&
[1*]C&[1*]N1CCN(C(=O)C2CC3=C(CN2)SC2=CC=CC=C32)CC1&&&
[1*]OC&[1*]C1=CC=C(C(=O)C2=C([2*])C(=O)N(CC3=CC=NC=C3)C2C2=CC=C([3*])C=C2)C=C1&[2*]O&&[3*]C&&
[1*]C(=O)OC&[1*]C1=CC=C(C(=CCCC2=NN([2*])N=N2)C2=CC=C3OC([3*])([4*])OC3=C2)C=C1[5*]&[2*]COC(C)C&&[3*]C&[4*]C&[5*]OC&&
[1*]C1=C(COC(=O)C2=CC=CN=C2[3*])C([2*])=CC=C1&[1*]Cl&&[2*]Cl&[3*]Br&&
[1*]C&[1*]N1N=NN=C1SC1=NC=NC2=C1C(C1=CC=C([2*])C=C1[3*])=CS2&[2*]F&&[3*]F&&
[1*]CC&[1*]C1C(=O)N([2*])C2CCN(C(=O)C3CCCN3[3*])C12&[2*]S(=O)(=O)O&&[3*]C(=O)C(CC(C)C)NC(=O)OC(C)(C)C&&
[1*]CC&[1*]C1=N[NH]C(SCC(=O)NC2=NC=CC([2*])=N2)=N1&[2*]C&&&
[1*]C1=CC=C(C(=O)C=CC2=CC(OCC3=CC=CC=C3[2*])=CC=C2N2CCCCC2)C=C1&[1*]Cl&&[2*][N+](=O)[O-]&&
[1*]C1=CC=CC=C1C=C1SC(=C=CC2=CC=CC=C2)C(=O)N1CCN1CCOCC1&[1*]Cl&&&
[1*]OC&[1*]C1=CC([2*])=C2C3=C(C(=O)OC3)C(C3=CC=C4OCOC4=C3)OC2=C1&[2*]OC&&&
[1*]OC&[1*]C1=CC=CC(NC(=O)C2CC3=C([NH]C4=CC=CC=C34)C(C3=CC=CC([2*])=C3)N2)=C1&[2*]OCC(=O)O&&&
[1*]C&[1*]C1=C(C2=CC=C(OCCN3CCCC3)C=C2)[NH]C2=CC=CC=C2C1=O&&&
O=C(OCCN1CCCCCCCCCC1)C1CCCCC1&&&
[1*]C&[1*]C1=CC=CN2C(=S)C=C(COC(=O)CNC(=O)C34CC5CC(CC([2*])(C5)C3)C4)N=C12&[2*]Br&&&
[1*]C&[1*]C1=NN(C2C3=CC([2*])=CC=C3OC([3*])([4*])C2[5*])C(=O)C=C1&[2*]C#N&&[3*]C&[4*]C&[5*]O&&
[1*]C&[1*]C1=CN=C(C(=O)N2CCCC(N([2*])CCC3=CC=CC=N3)C2)C=N1&[2*]C&&&
CCCCCCCCCCCCCCCC(=O)OCC(CO)OC=CC=CC(O)C(C)NCC(=O)O&&&
[1*]C&[1*]C1=CC(NC(=O)CN2CCN(C3=CC=CC([2*])=C3)CC2)=NO1&[2*]Cl&&&
[1*]C(=O)CNCCOC&[1*]N1CCC2=CC=CC=C21&&&
[1*]SCCCC&[1*]C1=NC=C([2*])C(C(=O)NC2=CC=NC=C2)=N1&[2*]Cl&&&
[1*]C&[1*]C1=C(NC(=O)C2=NOC(C3=CC=CO3)=C2)C(=O)N(C2=CC=CC=C2)N1[2*]&[2*]C&&&
O=C1CCC2=C(C=CS2)C1NC(=O)C1=CN=C2C=CC=CC2=C1&&&
[1*]CCCC&[1*]N1C([2*])=C(N([3*])C(=O)C2=CC=C(NC(=O)CC3=CC=CC=C3)C=C2)C(=O)[NH]C1=O&[2*]N&&[3*]CC&&
[1*]NC(C)=O&[1*]C1=CC=C2[NH]C3=C(CC4([2*])C5CC6=CC=C([3*])C7=C6C4(CCN5CC4CC4)C3O7)C2=C1&[2*]O&&[3*]O&&
[1*]C&[1*]C1=NC([2*])=NC=C1C(=O)NC1=CC=C([3*])C(C2([4*])N=C([5*])OC3CC32)=C1&[2*]N&&[3*]Br&[4*]C(F)F&[5*]N&&
[1*]C(=O)N(C)C&[1*]C1=CC2=CC(NCC3=CC=CC=C3[2*])=CN=C2[NH]1&[2*]F&&&
[1*]OC&[1*]C1=CC=CC(C#CC2=CC=CC([2*])=N2)=C1&[2*]CCN&&&
[1*]C&[1*]C1=C(C(=O)NC2CC2)C(C2=CC=CC=C2[2*])N2N=C(SCC3=CC=CC=C3[3*])N=C2N1&[2*]F&&[3*]F&&
[1*]N&[1*]C1=C(C2=CC=C([2*])C=C2)SC2=NC(C3=CC=C([3*])C=C3)=CN12&[2*]Br&&[3*]Br&&
[1*]OCCN(C)C&[1*]C1=CC=C2C(=C1)C(=O)C1=CN=C(NCCC3=CC=C([2*])C=C3)N=C1N2[3*]&[2*]Cl&&[3*]C&&
[1*]CC(N)C(=O)NC(CC(C)C)C(=O)NC(C(=O)NC(CCC(=O)O)C(=O)NC(C(=O)NC(CC(C)C)C(N)=O)C(C)C)C(C)CC&[1*]C1=CC=C([2*])C=C1&[2*]O&&&
[1*]C&[1*]N1C(=O)N(C2=CN=CC([2*])=C2)CC1C(=O)NCC1=CC=C([3*])C=C1[4*]&[2*]Cl&&[3*]Cl&[4*]Cl&&
[1*]CCCCCCCC&[1*]C1=CC=C(OCC([2*])COC2=CC=C(CC3SC(=O)NC3=O)C=C2)C([3*])=C1&[2*]O&&[3*]OC&&
[1*]OC&[1*]C1=CC=C([2*])C(C2C(C3=CC=CC=C3)=C([3*])C(=O)N2C([4*])C2=CC([5*])=C([6*])C([7*])=C2)=C1&[2*]OC&&[3*]O&[4*]C&[5*]OC&[6*]OC&[7*]OC&&
[1*]C&[1*]C1=NC(CC2=NN([2*])C(NC(=O)OCC3=CC=CC=C3)=C2)=C([3*])N1CC1=CC([4*])=CC2=CC=CC=C12&[2*]C&&[3*][N+](=O)[O-]&[4*]Br&&
[1*]OC&[1*]C1=CC([2*])=C([3*])C=C1C=CC(=O)C1=CC=C([4*])C=C1[5*]&[2*]OC&&[3*]Br&[4*]O&[5*]O&&
[1*]C&[1*]N1CC2=CC=CC=C2C1=O&&&
[1*]OC&[1*]C1=CC=C(S(=O)(=O)N(CC(=O)NC2=CC=CC=C2[2*])C2=CC=CC=C2)C=C1&[2*]C&&&
[1*]CC(NC(C)=O)C(=O)NC(CCC(N)=O)C(=O)NCCCNC(=N)N&[1*]C1=CC=C([2*])C=C1&[2*]OP(=O)(O)O&&&
[1*]CC=C&[1*]N1CC(C(=O)NC(CC2=CC=CC=C2)C([2*])CC(CC2=CC=CC=C2)NC(=O)C([3*])NC(=O)OCC2=CC=CC=C2)C(CC2=CC=CC=C2)C1=O&[2*]O&&[3*]C(C)(C)C&&
[1*]OC(=O)CCC&[1*]C1C2C([2*])C([3*])C([4*])(C3CC4C=C4C3([5*])C2[6*])C([7*])C(=O)N1C1=CC=CC=C1&[2*]O&&[3*]O&[4*]C&[5*]C&[6*]C(C)=O&[7*]O&&
[1*]C&[1*]C1=CC=C(CN2C=CN=C2[2*])C=C1&[2*]C=CC(=O)CC(O)(C(F)(F)F)C(F)(F)F&&&
[1*]C&[1*]C(OCC1=CC=C([2*])C=C1)C(=O)NC1=NC(C2=CC=C([3*])C=C2)=CS1&[2*]F&&[3*]OC(F)(F)F&&
[1*]OC&[1*]C1=CC(S(=O)(=O)N=C([2*])C2=CC=C([3*])C=C2)=C([4*])C=C1[5*]&[2*]S&&[3*]C(=O)O&[4*]OC&[5*]Cl&&
[1*]CCCCCC&[1*]N1CCC(COC2=NC([2*])=NC(NC3=CC=C([3*])C([4*])=C3)=N2)CC1&[2*]N&&[3*]Cl&[4*]Cl&&
[1*]C&[1*]C1=C(CN2C=CN=C2)SC2=NC=NC(NC3=CC=C([2*])C([3*])=C3)=C12&[2*]F&&[3*]Cl&&
[1*]OC(=O)CC&[1*]C1([2*])C([3*])CC2C3CC=C4CC(OC5OC([4*])C([5*])C([6*])C5[7*])CCC4([8*])C3CCC21[9*]&[2*]C(=O)COC(C)=O&&[3*]C&[4*]CO&[5*]O&[6*]O&[7*]O&[8*]C&[9*]C&&
[1*]OC&[1*]C1=CC=C(CN2CCN(CCCOC3=CC=C4C(=O)C=C(C5=CC=CC=C5)OC4=C3)CC2)C([2*])=C1&[2*]OC&&&
[1*]C&[1*]N(CCC1=CC=CC=N1)C(=O)C1=CN([2*])C2=CC3=C(C=C2C1=O)OCCO3&[2*]C&&&
[1*]CC&[1*]C(NC(=O)NC1=CC([2*])=CC([3*])=C1)C1=NC2=CC=CC=C2[NH]1&[2*]Cl&&[3*]Cl&&
[1*]O&[1*]C1=CC=C(C=NC2=CC=CC=C2)C=C1[2*]&[2*]O&&&
CC(=O)N(C)CCF&&&
[1*]CC&[1*]N1C2=NC=CC=C2C(=O)N([2*])C2=CC=C(C3=CC=CC([3*])=C3)N=C21&[2*]C&&[3*]N&&
[1*]OC&[1*]C1=CC=C(C2=NN=C([2*])O2)C=C1&[2*]S(C)(=O)=O&&&
[1*]OC&[1*]C1=CC=C(C(=O)COC(=O)C2=COCCO2)C=C1[2*]&[2*]OC&&&
[1*]C(C)C&[1*]C1=CC=C(NC(=O)C2=CC(S(=O)(=O)N3CCC([2*])CC3)=CN2[3*])C=C1&[2*]C&&[3*]C&&
[1*]OC&[1*]C1=CC=C(C2CC(=O)C=C(C3=CC=CC([2*])=C3)C2)C=C1&[2*]C&&&
[1*]OC&[1*]C1=CC=CC(NS(=O)(=O)C2=CC=C3C(=C2)CCN3C(=O)C2CCC2)=C1&&&
[1*]C&[1*]C1=CC=CC=C1N1CCN(CCCCC(=O)NC2=CC=C3OCCOC3=C2)CC1&&&
[1*]N&[1*]C1=NC=CN2C(C3CCC3)=NC(C3=CC=C(OC4=CC=CC=C4)C=C3)=C12&&&
[1*]C&[1*]C1=CC=C(NC(=O)CCC2=C([2*])N3N=C4N=CC=CC4=C3N=C2[3*])C=C1[4*]&[2*]C&&[3*]C&[4*]C&&
[1*]CCC&[1*]C1CCC([2*])CCNC2=CC=CC=C2SC1&[2*]Br&&&
[1*]C&[1*]C1OC(OC2C(OC3=C(C4=CC=C([2*])C=C4)OC4=CC([3*])=CC([4*])=C4C3=O)OC([5*])C([6*])C2[7*])C(OC2OC([8*])C([9*])C([10*])C2[11*])C([12*])C1[13*]&[2*]O&&[3*]O&[4*]O&[5*]CO&[6*]O&[7*]O&
[1*]C&[1*]C(=NNC(=S)NCC1=CC=C([2*])C=C1)C1CCCCC1&[2*][N+](=O)[O-]&&&
O=C1CCCCC1CC1=CC=CO1&&&
[1*]SC&[1*]C1=NC(C2=CC=CC=C2)=CC(C2=CC=CC=C2)=N1&&&
[1*]C1=CC=C([2*])C(C=CC(=O)C2=CC=C(NC(=O)NC3=CC=CC([3*])=C3[4*])C=C2)=C1&[1*]Cl&&[2*]Cl&[3*]Cl&[4*]Cl&&
[1*]COC(C)C&[1*]C1=NN([2*])C([3*])=C1CC1=CC=CC([4*])=C1&[2*]C&&[3*]CNCCO&[4*]F&&
[1*]C&[1*]C1=CC=CC2=C1[NH]C(=NNC(=O)C1=C([2*])C=CC=C1[3*])S2&[2*]F&&[3*]Cl&&
[1*]O&[1*]C1=CC=CC2=C1CC1CC3CCCCC3([2*])CN1C2&[2*]O&&&
[1*]OC&[1*]C1=CC=C(N([3*])C2=NC([2*])=NC3=C(N4C=NC(C5=CC=CC=C5)=C4)C=CC=C23)C=C1[4*]&[2*]C(F)(F)F&&[3*]C(C)=O&[4*]OC&&
[1*]C&[1*]C1=CC=C([2*])C(C(=S)NC2=CC=C([3*])C=C2)=C1&[2*]O&&[3*]NC(=O)C(C)C&&
[1*]C&[1*]C1=N[NH]C2=C1C(C1=CC=C[NH]C1=O)C([2*])C(=N)O2&[2*]C#N&&&
[1*]CC(=O)OC&[1*]N1C(=O)N(C2=CC=CC=C2)C(=O)C2=C1SC(CC1=CC=CC=C1)=C2&&&
[1*]OC&[1*]C1=CC=CC2=C1CCCC2CCCN1CCN(C2=CC=CC=C2[2*])CC1&[2*]OC&&&
[1*]N(C)C&[1*]C1=CC=C(NC(=O)CCC(=O)OCC(=O)NCC2CCCO2)C=C1&&&
[1*]C(=O)NCC(C)O&[1*]C1=CC2=C(CC(CNC(=O)C3=CC(C4=CC=C([2*])C=C4)=CS3)CC2)S1&[2*]F&&&
[1*]OC&[1*]C1=CC=CC=C1CC1=CC2=C(C=C1[2*])OC(=O)C(CC1=C([3*])C=C([4*])C=C1[5*])=C2&[2*]O&&[3*]O&[4*]CC(N)=O&[5*]OC&&
[1*]C1=CC=C(C(C(=O)NCCC2=CC=CC=C2)N2CCN(C(=O)C3=CC=CO3)CC2)C=C1&[1*]F&&&
[1*]CC(=O)NC&[1*]N1C(=O)CN=C(C2=CC=CC=C2)C2=CC([2*])=CC=C21&[2*]Cl&&&
[1*]OC&[1*]C1=CC=C2[NH]C=C(CCNC(=O)C3CCCN3)C2=C1&&&
[1*]C(=O)O&[1*]C12CCC(CCC3=CC=CC=C3)CC1C=NC1=CC=C([2*])C=C12&[2*]F&&&
[1*]C1=CC=CC=C1NC(=O)C1=CC=CC=C1COC(=O)C1=CC=CS1&[1*]C(=O)O&&&
[1*]NC(NC(=O)C(CCC(N)=O)NC(=O)C(CC(C)C)NC(C)=O)C(=O)O&[1*]C1=NC(=O)C2=CC=C(NC(=O)C([2*])=CC(=O)C3=CC=C([3*])C=C3)C=C2[NH]1&[2*]C#N&&[3*]Br&&
[1*]C&[1*]C1CC(=O)NN=C1C1CCN(C(=O)CC(C2=CC=CC=C2)C2=CC=CC=C2)CC1&&&
[1*]OC&[1*]C1=CC=C(C2=CC=CC=C2)C=C1C=C1CCC(=CC2=CC=C3C=CC([2*])=CC3=C2)C1=O&[2*]O&&&
[1*]OC&[1*]C1=CC=C2C(OCC34CCC(NCC5=NC=C6OCC(=O)NC6=N5)(CC3)CO4)=CC(C3=CC=CC([2*])=C3)=NC2=C1&[2*]C(F)(F)F&&&
[1*]C&[1*]C1=CC=CC=C1CCCC(=O)C1=CC=CO1&&&
[1*]C&[1*]C1=NC(N2CCCC(N3CCCCC3)C2)=C2C([2*])=N[NH]C2=N1&[2*]N&&&
[1*]C=CC(=O)OCC&[1*]C1=CC=C(OC(=O)CCC2=NC3=CC=CC=C3S2)C([2*])=C1&[2*]OC&&&
[1*]C&[1*]C1=CC([2*])=CC(NC(=O)NC2CC3CCC(C2)N3CC2=CC3=CC=CC=C3[NH]2)=C1&[2*]C&&&
[1*]OC&[1*]C1=CC=C2C(OC3CC4C(=O)NC5(C(=O)NS(=O)(=O)C6CC6)CC5C=CCCCCCC(NC(=O)OC5CCCC5)C(=O)N4C3)=CC(C3=CSC([2*])=N3)=NC2=C1[3*]&[2*]C&&[3*]C
[1*]C&[1*]N(CCCCCOC1=CC=C2[NH]C(=O)C=CC2=C1)CC1=CC=CC=N1&&&
[1*]C&[1*]C1=C(C2(OC3([2*])CCCC3)C(=O)NC3=CC=CC=C32)C2=CC=CC=C2[NH]1&[2*]C(=O)O&&&
[1*]C#CCCCC(=O)O&[1*]C1=CC=CC(C2=CC(=O)C3=CC=CC=C3O2)=C1&&&
[1*]OC&[1*]C1=CC=CC(C2=C3N=CC=C(C4=CC=CC=C4)N3N=C2[2*])=C1&[2*]NCCN&&&
[1*]CCC&[1*]C1=NN(CC2=CC([2*])=CC([3*])=C2)C([4*])=C1CC1=CC=C(C2=CC=CC=C2C2=N[NH]N=N2)C=C1&[2*]OC&&[3*]OC&[4*]C(=O)O&&
[1*]C&[1*]C1=CN(C2CC([2*])C(CNC(=O)SC3CCCC3)O2)C(=O)[NH]C1=O&[2*]O&&&
[1*]C&[1*]C1=CC=C(C2([2*])CCN(C(=O)NCC3=CC=CC=C3[3*])CC2)C=C1&[2*]O&&[3*]O&&
[1*]C(=O)OCC&[1*]C1=C([2*])[NH]C2=CC(C3=C[NH]C4=CC=CC=C34)=CC([3*])=C2C1=O&[2*]C&&[3*]OC&&
[1*]C1=CC=C(C(=O)COC(=O)CCC(=O)NC2=CC=CC=C2)C=C1&[1*]F&&&
[1*]C(=O)OC&[1*]C1CC2=C([NH]C3=CC=CC=C23)C(C2=CC=C([2*])C=C2)N1CCNC1=CC=NC2=CC([3*])=CC=C12&[2*]C&&[3*]Cl&&
C1=CC=C(C2=NN(C3=NC=NC4=C3C3=C(CCCC3)S4)C=C2)C=C1&&&
[1*]C(C)=O&[1*]C1=C([2*])N(C2=CC=CC=C2)N=C1[3*]&[2*]SC&&[3*]SCC(C)=O&&
[1*][N+]1=CC=C(C(=O)N2CCN(S(=O)(=O)C3=CC=CS3)CC2)C=C1&[1*][O-]&&&
[1*]OC&[1*]C1=CC2=C(OC(C3=CC=CC=C3[2*])=C([3*])C2=O)C([4*])=C1[5*]&[2*]O&&[3*]C&[4*]C=O&[5*]O&&
[1*]N(C)C&[1*]C1=CC=C(C2=C(C(=O)C3=C([2*])C(=O)N(CCN4CCCCC4)C3C3=CC=CC([3*])=C3[4*])C3=CC=CC=C3[NH]2)C=C1&[2*]O&&[3*]O&[4*]O&&
[1*]C&[1*]C1=CC=C([2*])C(NC(=O)CN([3*])C(=O)C2=CC(C3=CC=CC=C3)=NC3=CC=CC=C23)=C1&[2*]C&&[3*]C&&
[1*]OC&[1*]C1=CC2=C(C=C1[2*])C13CCCC([3*])([4*])C1CCC2CC3&[2*]OC&&[3*]C&[4*]CO&&
[1*]C&[1*]C1=CC=CC(C(=O)NC(=S)N2CCOCC2)=C1[2*]&[2*]F&&&
[1*]C1=CC(NC2=NC(=O)C(CC(=O)N3C(=O)NC4(CCCCC4)C3=O)=C(C3=CC=CC([2*])=C3)[NH]2)=CC=C1&[1*]Cl&&[2*]Cl&&
[1*]C&[1*]C1([2*])C(CC(=O)NCC2=CC=CC=N2)C1([3*])[4*]&[2*]C&&[3*]C&[4*]C&&
[1*]OC&[1*]C1=CC=C(S(=O)(=O)N2CCNC2=O)C=C1C1=C([2*])C=CC([3*])=C1[4*]&[2*]F&&[3*]C&[4*]F&&
[1*]C&[1*]N1C=CN=C1SCC(=O)NC1=CC=C(S(=O)(=O)N2CCCC2)C=C1&&&
O=C1C2=CC(OCCCN3CCOCC3)=CC=C2CCC2=CC(OCCCN3CCOCC3)=CC=C12&&&
[1*]S(N)(=O)=O&[1*]C1=CC=C(N2N=C(C3=CC=CN=C3)CC2C2=CC3=C(C=C2[2*])OCO3)C=C1&[2*]O&&&
[1*]OC&[1*]C1=CC=C2C=C(C3=C([2*])C4=CC([3*])=CC=C4[NH]3)C=CC2=C1&[2*]CN(CCOCCOCCOCCOC(C)=O)CCOCCOCCO&&[3*]OC&&
[1*]OC&[1*]C1=CC=C(C(=O)NCC2=NN=C(SCC(=O)N3CCCC3)O2)C=C1&&&
[1*]C&[1*]C1=CC([2*])=CC([3*])=C1[4*]&[2*]SCCC(N)=O&&[3*]C&[4*][N+](=O)[O-]&&
[1*]OC&[1*]C1=CC=C(C=NNC(=O)C2=CC=CN=C2)C=C1&&&
[1*]C(F)(F)F&[1*]C1=CC=CC(NCC2=CC=C3OCOC3=C2)=C1&&&
[1*]C(N)=O&[1*]C1=CC=C(N2CC(C3=C[NH]C4=CC=CC=C34)C2)C=C1&&&
[1*]CCC&[1*]N1C([2*])=C([3*])C2=CC=CC=C2C1=O&[2*]C&&[3*]CCNC(C)=O&&
[1*]C1=CC=C(N2C(=C)C3=NC4=CC([2*])=CC=C4N=C3N2[3*])C=C1&[1*]Cl&&[2*]Cl&[3*]CCOCCO&&
[1*]C(C)(O)C(F)(F)F&[1*]C1=CC=C(N2CCC(OC3=CC=C(C([2*])NC(=O)C4CNC(=O)C4)C=C3)C2)C=C1&[2*]CC(F)F&&&
[1*]OC(C)=O&[1*]C1CC([2*])C([3*])C2C=C([4*])C([5*])C3C1([6*])C23&[2*]C&&[3*]OC(C)=O&[4*]C&[5*]OC(=O)C=C(C)C&[6*]C&&
[1*]OC&[1*]C1=CC=C2CCC(CNCCC3=CC=CC=C3)OC2=C1&&&
[1*]C&[1*]C1CCN(CC([2*])COC2C3CC4CC(C3)CC2([3*])C4)CC1&[2*]O&&[3*]C&&
[1*]OC&[1*]C1=CC=C(CCN2CC=C(C3=CC=C([2*])C=C3)CC2)C=C1&[2*]Br&&&
[1*]OC&[1*]C1=CC=C2CN(CC3(C#CC4=CC=C(NC5=C([2*])C=NC=C5[3*])C=C4)NC(=O)NC3=O)C(=O)C2=C1[4*]&[2*]F&&[3*]F&[4*]F&&
[1*]C&[1*]C1CN2CCC(C3=CC=C([2*])C=C3)CC2CC1([3*])C1=CC=CC([4*])=C1&[2*]O&&[3*]C&[4*]O&&
[1*]OC&[1*]C1=CC=C(S(=O)(=O)N2CCCN(C(=O)C3=CC([2*])=CC([3*])=C3)C2)C=C1&[2*]C&&[3*]C&&
[1*]OC&[1*]C1=CC2=C(C3=CC=C([2*])C(=O)C=C3C(NC(=O)CCCCCC(=O)NNS(=O)(=O)C3=CC([3*])=CC([4*])=C3)CC2)C([5*])=C1[6*]&[2*]OC&&[3*]Cl&[4*]Cl&[5*]OC&[6*]OC&&
[1*]C#N&[1*]C([2*])=C1CCC2=C1[NH]C1=CC=CC=C21&[2*]C(N)=O&&&
[1*]C1C([2*])C(CC2=CC=CC=C2)N(CC2=CC(C(=O)NC3=CN=C4[NH]C=CC4=C3)=CC=C2)C(=O)N(CC2=CN(CC3=NOC4=CC=CC=C34)N=N2)C1CC1=CC=CC=C1&[1*]O&&[2*]O
[1*]OC&[1*]C1=CC2=NC=NC(NC3=CC=CC([2*])=C3)=C2C([3*])=C1[4*]&[2*]Br&&[3*]OC&[4*]OC&&
[1*]C1=CC=C(CNC(=O)C2CCC(=O)N2C([3*])C(=O)NCC2=CC=C([4*])C=C2)C([2*])=C1&[1*]C(F)(F)F&&[2*]Cl&[3*]CSCCCO&[4*]C(F)(F)F&&
[1*]C1=CC=C2OC3=CC=CC=C3C(N3CCN(CC4=CC=CC=C4[2*])CC3)=NC2=C1&[1*]Cl&&[2*]C(F)(F)F&&
[1*]OC&[1*]C1=CC=C2N=C3CCCCC3=C(NCCCNCCCCCNC3=C4CCCCC4=NC4=CC([2*])=CC=C34)C2=C1&[2*]Cl&&&
[1*][N+](=O)[O-]&[1*]C1=CC=C(OCCN(CC2=CC=CC=C2)CC2=CC=CC=C2)C=C1&&&
[1*]C&[1*]C1=NC(C2=CC=C([2*])C=C2)=CC(N2CC3CN([3*])CC3C2)=N1&[2*]C(F)(F)F&&[3*]C(=O)CO&&
[1*]OC&[1*]C1=CC=C(S(=O)(=O)NNC(=O)C2=CC=C([2*])C=C2)C=C1&[2*]C&&&
[1*]C&[1*]C(C(=O)NCCC1=CC=CC=C1)OC(=O)C1=CC=CC=C1[2*]&[2*][N+](=O)[O-]&&&
[1*]CC&[1*]N1CC2([2*])C([3*])CC([4*])C34C5CC6([5*])C([6*])CC([7*])(C5C6OC(=O)C5=CC=CC=C5)C(C([8*])C23)C14&[2*]COC&&[3*]OC(C)=O&[4*]OC(C)=O&[5*]O&[6*]O&[7*]OC(C)=O&[8*]OC
[1*]C&[1*]N1CCC2=CC=CC=C2C(C2=CC=C([2*])C([3*])=C2)C1&[2*]Cl&&[3*]Cl&&
[1*]C&[1*]C1CN(C2=CC=C([2*])N=N2)CCN1C1=CC=C(C(=O)NS(=O)(=O)C2=CC=NC=C2)C([3*])=C1&[2*]OC(F)(F)F&&[3*]Cl&&
[1*]CC=C(C)C&[1*]C1CC2([2*])C(CC(C3([3*])CCC4([4*])C(C([5*])CCC4([6*])[7*])C3=O)C2([8*])[9*])C(=O)C2=C([10*])C=CC([11*])=C2C1[12*]&[2*]CC=C(C)C&&[3*]C&[4*]C&[5*]OC(C)=O&[6*]C&[7*]C&
[1*]OC&[1*]C1=CC=CC(C(=O)NC2CN3CCC2CC3)=C1&&&
[1*]OC&[1*]C1=CC=C(C2=CC(C(=O)NC3=CC=C([2*])C=C3[3*])=NO2)C=C1&[2*]C&&[3*]C&&
[1*]N&[1*]C1=CC=CC=C1C(=O)NC(CSC1=CC=C([2*])C=C1)C(=O)NCC1=CC=CC=C1&[2*]F&&&
[1*]C&[1*]C(NC(=O)COC1=CC=C2CCCC2=C1)C1=CC=CC=C1&&&
O=C(CN1CCN(C(=O)C2=CC=CS2)C2CS(=O)(=O)CC21)NCCSC1=CC=C2C=CC=CC2=C1&&&
[1*]CCC(C)C&[1*]N1CC(CN2C(SC3=CC4=C(C=C3[2*])OCO4)=NC3=C([3*])N=CN=C32)C1&[2*]Br&&[3*]N&&
[1*]CCC(=O)NC(C)C&[1*]N1C(=O)C2=CC=CC=C2NS1(=O)=O&&&
[1*]C&[1*]C([2*])(COC1=CC([3*])=C(S(=O)(=O)NC2=CC=C([4*])C([5*])=C2)C=C1[6*])NC1=NC2=CC=NN2C=C1&[2*]C&&[3*]F&[4*]F&[5*]F&[6*]F&&
[1*]NCCCN(C)C&[1*]C1=CC=C2N=CC(N3CC4CCC(C3)O4)=C([2*])C2=N1&[2*]N&&&
[1*]C&[1*]C1=CN=C(C2=CC=CC=C2)N=C1NCCCN1CCCC1=O&&&
[1*]OC&[1*]C1=CC=C(CCC(=O)C2CC3=C([2*])C=CC=C3C2=O)C=C1&[2*]O&&&
C(=CC1=C[NH]C2=CC=CC=C12)SCCCCCCCC1=CC=CC=C1&&&
[1*]C&[1*]C1=NC(SCC=CC(=O)NNC(=O)CN2C=CSC2=N)=C([2*])C([3*])=C1[4*]&[2*]C=O&&[3*]CC=C(C)C&[4*]C&&
[1*]C&[1*]C1=CC2=C(C=C1[2*])C(C1=CC([3*])=CC([4*])=C1)C1C(=O)OCC1C2NC1=CC=C([5*])C=C1&[2*]C&&[3*]Cl&[4*]Cl&[5*]Cl&&
[1*]C=[N+]([O-])C(C)(C)C&[1*]C1=CC=C(OCCCCCCCCN2C=CC=C2)C=C1&&&
[1*]C(C)C(C)C&[1*]C1([2*])C([3*])C(=O)C2OC12[4*]&[2*]C&&[3*]O&[4*]C&&
[1*]C1=CC=CC=C1NS(=O)(=O)C1=CC=C2OC(=CC3=CC=C(OC4=CC=CC=C4)C=C3)C(=O)NC2=C1&[1*]Cl&&&
[1*]C(N)=O&[1*]C1=CC=C(NC2CCCN(C3=CC=NC4=CC([2*])=CC=C34)C2)C=C1&[2*]Cl&&&
[1*]OC&[1*]C1=CC=C(C([2*])N2CCN([3*])CC2)C=C1[4*]&[2*]C#N&&[3*]C&[4*]OC&&
[1*]C&[1*]C1CCCCOC(CN([2*])C(=O)CC2=CC=CC=C2)C([3*])CN([4*])C(=O)C2=CC(NC(=O)NC3=CC=C([5*])C=C3)=CC=C2O1&[2*]C&&[3*]C&[4*]C(C)CO&[5*]C(F)(F)F&&
[1*]C&[1*]C1=N[NH]C(C(=O)N2CCC3=NC(C4=CC=CC=C4)=NC([2*])=C3C2)=C1&[2*]C(F)(F)F&&&
[1*]NC(=O)C(O)CCN&[1*]C1CS(=O)(=O)C2CC3CCCCC3C(C=CC([2*])C3CCC(CN4CC5=CC=CC=C5C4)CO3)C12&[2*]O&&&
[1*]C&[1*]C1=CC=CC=C1NC1=NN=C(SCC(=O)NCC2CCCO2)S1&&&
[1*]OC&[1*]C1=CC=C(C([2*])C([3*])C2=CC=C([4*])C=C2)C=C1&[2*]CN(C)C&&[3*]C&[4*]OC&&
[1*]C&[1*]C1=CC=C(S(=O)(=O)NCCNC(=S)NCC2=CC=C([2*])C=C2)C=C1[3*]&[2*]C(C)(C)C&&[3*]C&&
O=C1CN2CC3=CC=CC=C3N=C2N1&&&
[1*]C=NNC(N)=S&[1*]C1=CC=C([2*])O1&[2*][N+](=O)[O-]&&&
[1*]OC(C)=O&[1*]C1C(=O)C2=C(CC(N3C=C([2*])C(=O)[NH]C3=O)C([3*])C2)C2([4*])CCC([5*])C12[6*]&[2*]O&&[3*]O&[4*]C&[5*]C(C)C&[6*]C&&
[1*]OCC#CC&[1*]C1=CC=C(S(=O)(=O)CC2([2*])CCN([3*])CC2)C=C1&[2*]C(=O)NO&&[3*]C(=O)OC(C)(C)C&&
[1*]C&[1*]C1=CC=C(C2=NC=CN=C2C2CCCN2C(=O)C2=CC=CC(C3=CC=C(C4=NC5=CC=CC=C5[NH]4)C=C3)=C2)C=N1&&&
[1*]C(C)C&[1*]N1CCCN2N=C(CNC(=O)C3=CN=C(OC4=CC=C5OC(C6=CC=CC=C6)CCC5=C4)S3)C=C2C1&&&
[1*]CCCCCC&[1*]N1C(=N)N(CCOC2=CC=CC=C2)C2=CC=CC=C21&&&
[1*]C(C)(C)C&[1*]N(NC(=O)C1=CC=C(C2=CC=C3C([2*])=N[NH]C3=C2)C=C1)C(=O)C1=CC=CC=C1[3*]&[2*]N&&[3*]Cl&&
[1*]C1=CC=CC=C1N1CCN(CCCCN2C(=O)NC3(CSC4=C3C(=O)C3=CC=CC=C3C4=O)C2=O)CC1&[1*]C(F)(F)F&&&
[1*]OCC&[1*]C1=CC=C(OCCCCCC2=CC(CN([2*])C3=CC=CC=C3)=NO2)C=C1&[2*]CC&&&
[1*]C1=CC=CC=C1CC1=N[NH]C(=S)N1C1CCCCC1&[1*]Cl&&&
[1*]OCC&[1*]C1=CC=C([2*])C2=C1N=C(NS(=O)(=O)C1=CC=C([3*])S1)S2&[2*]Cl&&[3*]Cl&&
O=C(NC1=C(C2=NC3=CC=CC=C3S2)C(=O)C2=CC=CC=C2N1C1=CC=CC=C1)C1=CC=CC=C1&&&
[1*]C&[1*]C1=CC=C(OCCCN2C=NC3=C2[NH]C=NC3=O)C=C1[2*]&[2*]Br&&&
[1*]C&[1*]C1=CC([2*])=C(NC(=O)CN(C(=O)C2=CC=CS2)C2CCCC2)C([3*])=C1&[2*]C&&[3*]C&&
[1*]C(=O)OCC&[1*]C1=C2C3C(C(=O)N([2*])C(=O)C3C3C([3*])([4*])C23[5*])C2=CC=CC=C12&[2*]C&&[3*]C&[4*]C(=O)OC&[5*]Cl&&
[1*]OC&[1*]C1=CC=CC=C1S(=O)(=O)N1C(C2CCC(=O)N2CC2=CC=C([2*])C([3*])=C2)=NC2=CC=CC=C21&[2*]Cl&&[3*]Cl&&
[1*]OC&[1*]C1=CC=C(C(=O)NC2=NN=C(S(=O)(=O)N3CCCCC3)S2)C=C1&&&
O=C(NCCN1C(=O)SC(=CC2=CC=CC=C2)C1=O)C1=CC=CC=C1&&&
[1*]Cl&[1*]C1=CC=C2C(=C1)C1=CC([2*])=CC3=C1N2CCC3&[2*]Cl&&&
[1*]N&[1*]C(C(=O)NC1C(=O)N2CCSC12)C1=CC=CC=C1&&&
[1*]C&[1*]C1=CC([2*])=C2CCC3C([3*])([4*])CCCC3([5*])C2=N1&[2*]I&&[3*]C&[4*]C(=O)O&[5*]C&&
[1*]C(C)CC&[1*]N(CC1=CC=C2OCCOC2=C1)CC1=NN=C2CCCCCN21&&&
[1*]OC&[1*]C1=CC(C2=CC([2*])=CC=C2[3*])=CC(C([4*])NC2=NC(C3=CC=NC([5*])=C3)=CS2)=C1&[2*]C&&[3*]OC&[4*]C&[5*]NCC(F)(F)F&&
[1*]NCCCNC(=O)CCC(C)C&[1*]C1=CC=NC2=CC([2*])=CC=C12&[2*]Cl&&&
[1*]C=O&[1*]N(CCC1=C[NH]C2=CC=CC=C12)CC1=CC=C([2*])C([3*])=C1&[2*]Cl&&[3*][N+](=O)[O-]&&
[1*]OC&[1*]C1=CC(S(=O)(=O)NC2=CC=CC([2*])=C2)=CC=C1[3*]&[2*]C&&[3*]Cl&&
[1*]C(C)(O)CCCC(C)C&[1*]C1=CC([2*])=C2C(=C1)OC([3*])([4*])C1CCC([5*])=CC21&[2*]O&&[3*]C&[4*]C&[5*]CO&&
O=C(CCC1C=CC(=O)N1)OC1CCOCC1&&&
[1*]SC&[1*]C1=NC([2*])=NC2=C1SC1=NC(N3CCOCC3)=C3CCCCC3=C12&[2*]C&&&
[1*]CC&[1*]C1=C([2*])[NH]C2=C([3*])C([4*])=CC=C2C1=O&[2*]C&&[3*]O&[4*]Cl&&
[1*]C&[1*]C1=CC=C(SCCC(=O)ON=C([2*])C2=CC=CC=N2)C=C1&[2*]N&&&
[1*]CC(C)C&[1*]N1C=C([2*])SC1=NC(=O)C1=CC=C([3*])C=C1&[2*]C(C)(C)C&&[3*]C#N&&
[1*]C&[1*]C1([2*])CCCC2=CC([3*])=CC([4*])=C2C2=C1C(=O)C=C(C1=CC([5*])=CC([6*])=C1)O2&[2*]C&&[3*]O&[4*]O&[5*]O&[6*]O&&
[1*]CCCN(CCC)CCO&[1*]6C1=CC=C2C=CC=CC2=C1[2*]&[2*]OC&&&
[1*]CC(N)=O&[1*]N1C(=O)SC(=CC2=CC=C(OCC3=CC=CC([2*])=C3)C=C2)C1=O&[2*]Br&&&
[1*]C&[1*]C1=CSC(NC(=O)C2=CC=CC(S(=O)(=O)NC3=CC=CN=C3)=C2)=N1&&&
[1*]SC&[1*]C1=NC=CC=C1C(=O)NC1=NN=C([2*])[NH]1&[2*]CC(C)C&&&
[1*]Cl&[1*]C1=CC=C(CSC2=NC3=CC=CC=C3S2)C=C1&&&
[1*]C&[1*]N(CC1=CSC=C1)C(=O)CC1C(=O)NCCN1CC1=CC=CC(OCC2=CC=CC([2*])=C2)=C1&[2*]F&&&
[1*]C&[1*]C1=C(C(=O)NCCCN2C=NC=N2)C(C2=C([2*])C=CC=C2[3*])=NO1&[2*]F&&[3*]Cl&&
[1*]CCC&[1*]C1=NC2=C(OC3=CC(C4=CN=C([2*])C=N4)=CC=C32)C([3*])=C1[4*]&[2*]N&&[3*]CN&[4*]CC&&
C1=CC(CC2CCN(CC3=CC=C(C4=CC=C(C5CC5)N=C4)C=C3)CC2)=CC=N1&&&
[1*]CCC(=O)O&[1*]C1C2CCCN3CCCC(CN1S(=O)(=O)C1=C([2*])C=CC=C1[3*])C23&[2*]Cl&&[3*]Cl&&
[1*]CC&[1*]C1=CC2CC3=NC4=CC([2*])=CC=C4C([3*])=C3C(C1)C2&[2*]C&&[3*]N&&
[1*]C&[1*]C1=C([2*])OC2=CN=C(NC(=O)CC3=CC=C4OCOC4=C3)C=C12&[2*]C(N)=O&&&
[1*]OC&[1*]C1=CC=CC(OC2=C([2*])C=NC3=CC([3*])=C([4*])C=C23)=C1&[2*]C#N&&[3*]OC&[4*]OC&&
[1*]C&[1*]C1=NC=C2CN(C(=O)C34CCCN3CC(C3=CC=C([2*])C=C3)C4)CCC2=N1&[2*]F&&&
[1*]OC&[1*]C1=CC=C(N=CC2=C([2*])C=C([3*])C=C2[4*])C([5*])=C1&[2*]OC&&[3*]OC&[4*]OC&[5*]OC&&
[1*]C(C)(O)C(C)C&[1*]C1C(OC2=CC=C([2*])C3=NC=CC=C23)CC2C3CC=C4CC([3*])CCC4([4*])C3CCC12[5*]&[2*]CO&&[3*]O&[4*]C&[5*]C&&
[1*]NC(C)=O&[1*]C1=CC=C(C(=O)NCCCN2CCN(C3=CC=CC([2*])=C3)CC2)C=C1&[2*]Cl&&&
[1*]N&[1*]C1=NC(NC2CCCCC2)=C2N=CN(CCCN(CCCN3CCN(CC4=CC=C([2*])C=C4)CC3)CCCN3C=C(CC4=CC=CC=C4)N=N3)C2=N1&[2*]O&&&
[1*]C(C)C&[1*]C1=CC=C2C(NC3=CC(C(=O)NC([2*])C4=CC=CC=C4)=CC=C3SC3=CC=C([3*])C=C3)=NC=NC2=N1&[2*]C&&[3*]C(F)(F)F&&
[1*]C&[1*]C1=CC([2*])=CC(OC2=NC=CC=C2[3*])=C1&[2*]N&&[3*]N&&
[1*]OC&[1*]C1=CC(C=CC2=NOC(C3CCC3)=C2)=CC([2*])=C1[3*]&[2*]OC&&[3*]OC&&
[1*]C(=O)COS(C)(=O)=O&[1*]N1CCN(S(=O)(=O)C2=CC=C(NC(=O)C3CCCC3)C=C2)CC1&&&
[1*]C&[1*]C1=CC=CC=C1NC(=O)CSCC(=O)NC1=CC([2*])=NN1C1=CC=CC=C1&[2*]C&&&
[1*]OC&[1*]C1=NC2=C(C=C1S(=O)(=O)N1CCOCC1)CCC2&&&
[1*]C&[1*]C1(CC2=CC=CC=C2)C(=O)NC2=CC([2*])=CC=C21&[2*]C(F)(F)F&&&
[1*]C&[1*]C1=CC=C([2*])C=C1NC(=O)C(=O)C1=C[NH]C2=CC=C([3*])C=C12&[2*]S(N)(=O)=O&&[3*]Cl&&
[1*]C&[1*]C1=CC=C(C2=NN=C(C3=CC=C(N4CCCCC4)C([2*])=C3)O2)C=C1&[2*][N+](=O)[O-]&&&
O=C(NCC1=CC=CC=N1)N1SC2=CC=CC=C2C1=O&&&
[1*]C1=CC(NC(=O)OC2=CC=C3C(=C2)CCCN3C(=O)C2=CC=C3C=CC=CC3=C2)=CC=C1&[1*]F&&&
[1*]C(=O)NCC&[1*]C1OC(N2C=NC3=C([2*])N=CN=C32)C([3*])C1[4*]&[2*]NC(C)=O&&[3*]O&[4*]O&&
[1*]C(C)=O&[1*]C1CCC2C3CCC4CC([2*])CCC4([3*])C3CCC12[4*]&[2*]O&&[3*]C&[4*]C&&
[1*]C(=O)OCC&[1*]C1=C([2*])[NH]C(C(=O)OCCCCC2=CC=CC=C2)=C1[3*]&[2*]C&&[3*]C&&
[1*]C(=O)NCCC(=O)O&[1*]C1CCC(CNS(=O)(=O)C2=CC=CC3=CC=CC=C23)CC1&&&
[1*]CC(=O)NC(=N)NCCCC&[1*]C1CC(C2=CC=C([2*])C=C2)=NO1&[2*]OC&&&
[1*]C&[1*]C1=CC=C(C2=NC3(NCCC3)C(=O)N2CC2=CC=C([2*])C=C2)C=C1&[2*]Cl&&&
[1*]C(C)C&[1*]C(OC(=O)C([2*])([3*])CN(CC1CCCO1)C(=O)CNC(=O)C([4*])CC1=CC=C([5*])C=C1)C([6*])CC([7*])C(=O)NC([8*])CC1=CC=C([8*])C=C1&[2*]C&&[3*]C&[4*]N&[5*]O&[6*]C&[7*]C&
[1*]C&[1*]C1=[N+]([2*])ON=C1C1=CC=CC=C1&[2*][O-]&&&
O=C(NN=CC1=N[NH]C(=O)C2=CC=CC=C12)C1=CN=CC=N1&&&
[1*]NC(=O)NCC=C&[1*]C1=CC(C2=CC=CC3=C2C=C[NH]3)=CC([2*])=C1[3*]&[2*]C(F)(F)F&&[3*]OC&&
[1*]COS(N)(=O)=O&[1*]C1OC(N2C=NC3=C2[NH]C=NC3=O)CC1[2*]&[2*]O&&&
[1*]OC&[1*]C1=CC=C(S(=O)(=O)N2CCN(C(=O)N3CCCC3)CC2)C=C1&&&
[1*]NC(C)(C)C(=O)OC(C)(C)C&[1*]C1=CC=C(C(=O)NCC2=NC3=CC=CN=C3N2CC2=CC=CC([2*])=C2)C=C1&[2*][N+](=O)[O-]&&&
[1*]NC(=O)C(CC(C)C)C(CCC)N(C)C&[1*]C(CC1=CC=C(OC(=O)C2=CC=CC([2*])=C2)C=C1)C(=O)NCCC1=CC=C(OC2=CC=CC=C2)C=C1&[2*]C(N)=O&&&
[1*]C(COC1=CC=CC2=NC=CC=C12)CN1CCN(C(=O)NC2=CC=CC=C2)CCC1=O&[1*]O&&&
[1*]OCCC&[1*]C1(CNCC2=CC=CC=C2)CCOC1&&&
[1*]C&[1*]C1=C(C(=O)NCCCNCCCNCCCNCCCNCCCNC2=CC=NC3=CC([2*])=CC=C23)[NH]C2=CC=CC=C12&[2*]Cl&&&
[1*]CC&[1*]C1=CN(C2C=C(COC3=C4C=CC=CC4=C([2*])C4=CC=CC=C34)OC(OC3OC([3*])C([4*])C([5*])C3[6*])C2)C(=O)[NH]C1=O&[2*]OC&&[3*]CO&[4*]O&[5*]O&[6*]O&&
[1*]C&[1*]C1=CC([2*])=CC(OC2=C([3*])C(=O)[NH]C(NC3=CC=C([4*])C=C3)=C2[5*])=C1&[2*]C&&[3*]I&[4*]S(N)(=O)=O&[5*]C(C)C&&
COCC(NC(=O)C(N)C(C)O)C(=O)NO&&&
[1*]C&[1*]C1=CC=CC(NC(=O)CSC2=NC3=CC([2*])=CC=C3C(=O)N2CCCC(=O)NCC2CCCO2)=C1&[2*]C&&&
[1*]CC&[1*]N1CCN(CC2CCN(CC3=CN(C4=CC=C([2*])C=C4)C([3*])=C3)CC2)C1=O&[2*][N+](=O)[O-]&&[3*]C(=O)NC&&
O=C(NCCC1CCN(CC2=CC=C3OCOC3=C2)CC1)C1CCN(S(=O)(=O)C2=C[NH]C=N2)CC1&&&
[1*]OC&[1*]C1=CC=C(NC(=O)CC2C(=O)N(C3=CC=C([2*])C=C3)C(=O)N2[3*])C=C1&[2*]S(N)(=O)=O&&[3*]CCO&&
[1*]OC&[1*]C1=CC=C(C(=O)N2CCN3C(=NN=C3C3=CC=C([2*])O3)C2)C([3*])=C1&[2*]C&&[3*]OC&&
[1*]CC&[1*]C1=CC(C2=NC=CN=C2C2CN(C3=CC=C4C=CC=CC4=N3)C2)=CC([2*])=N1&[2*]F&&&
[1*]C(F)(F)F&[1*]C1=CC=C(COC2OC([2*])C([3*])C2[4*])C=C1&[2*]C(F)(F)F&&[3*]F&[4*]F&&
CCCC(=O)CCOP(=O)(N(CCCl)CCCl)N(CCCl)CCCl&&&
O=C1[NH]C2=CC=C(C3=CC=CC(OCCCCCCCC4=CC=CC=C4)=C3)C=C2O1&&&
[1*]C(C)C&[1*]C1C(=O)CC2C3CCC4CC([2*])CCC4([3*])C3CCC12[4*]&[2*]O&&[3*]C&[4*]C&&
[1*]F&[1*]C1=CC=C(N=CC2=C([2*])N(C3=CC=CC=C3)C3=CC=CC=C23)C=C1&[2*]C(F)(F)F&&&
C(=C(C1=CC=CC=C1)C1=CC=CC=C1)C1=NC2=CC=CC=C2[NH]1&&&
[1*]OC&[1*]C1=CC=C(C=C2SC(=S)N(CC3=CC([2*])=CC([3*])=C3)C2=O)C=C1&[2*]OC&&[3*]OC&&
[1*]C&[1*]C1CN(CCCN(C2=CC=CC=C2)C2=CC=CC=C2)C2=CC(C(=O)NC3=CC=C([2*])C([3*])=C3)=CC=C2O1&[2*]F&&[3*]Cl&&
[1*]C&[1*]C1=CC=CC([2*])=C1[3*]&[2*]C(Cl)(Cl)Cl&&[3*]C(=O)Cl&&
[1*]CC&[1*]C1OC(=O)C([2*])C(OC(=O)CCC2=CC=C([3*])C=C2)C([4*])C(OC2OC([5*])CC([6*])C2[7*])C([8*])([9*])CC([10*])C(=O)C([11*])C2NC(=O)OC12[12*]&[2*]C&&[3*]OC&[4*]C&[5*]C&[6*]N(C)C&
[1*]OCC=C(C)C&[1*]C1=CC=C2C(CC(=O)CC([2*])C=CC([3*])C3CC(OC4OC([4*])C([5*])C([6*])C4[7*])C4C3([8*])CCC3C5([9*])CCC([10*])C([11*])([12*])C5CCC43[13*])C3(CC([14*])C([15*])C([16*])C3
[1*]C(=O)CC&[1*]N(C1=CC=CC(S(=O)(=O)N2CCCCC2[2*])=C1)C1CCCCC1&[2*]C&&&
[1*]C(C)C&[1*]C1=CC=CC(N=C([2*])NS(=O)(=O)C2=CC=C(C3=CC=CC=C3[3*])S2)=C1&[2*]N&&[3*]C(=O)O&&
[1*]C(C)=O&[1*]C=C1SC(=CC2=CC=C([2*])C=C2)C(=O)N1[3*]&[2*]C(=O)O&&[3*]CCC(=O)O&&
[1*]OC&[1*]C1=CC=C(CCN2CCC(CN([2*])C(=O)CCC3=C[NH]C4=CC=CC=C34)CC2)C=C1[3*]&[2*]C&&[3*]OC&&
[1*]OC&[1*]C1=CC=C(C2=C([2*])C3=CC=C([3*])C=C3[NH]2)C=C1&[2*]C=O&&[3*]OC&&
[1*]C&[1*]C1CN(CCOC(C2=CC=C([2*])C=C2)C2=CC=C([3*])C=C2)CCC12C1CCC(CC2)C1N1CCCC1=O&[2*]F&&[3*]F&&
[1*]O&[1*]C1=CC=CC2=C1N=C(C1=CC=CC=C1)[NH]2&&&
[1*]C&[1*]C1C([2*])C([3*])C([4*])OC1N1C=NC2=C(NC3=CC=CC=C3)N=C([5*])N=C21&[2*]O&&[3*]O&[4*]CO&[5*]Cl&&
[1*]C&[1*]C1=CC=CC=C1N1SC(=O)N([2*])C1=S&[2*]C(C)C&&&
[1*]C1=C(OCCCN2CCCC2)C2=CC=CC=C2[NH]C1=O&[1*]Br&&&
[1*]C&[1*]C1OC(=O)C2CC3CCCCC3C(C=CC3=CC=C(OCCCC(=O)NS(=O)(=O)C4=CC=C([2*])C=C4)C=C3)C12&[2*]C&&&
[1*]NC(C)=O&[1*]C(CC(=O)C1=CC=C([2*])C=C1)C1=CC=CC=C1&[2*]C&&&
[1*]OC&[1*]C1=CC=CC(CC2=CN=C(N=C3C(=O)N([2*])C4=CC=C([3*])C=C34)N=C2[4*])=C1&[2*]C&&[3*]Br&[4*]N&&
[1*]C&[1*]C1=CC(OCCN2CCN([2*])CC2)=NN1C1=CC([3*])=CC=C1[4*]&[2*]C&&[3*]F&[4*]Cl&&
[1*]C(=O)OC&[1*]C1=COC(=O)C2=C([2*])C=CC=C12&[2*]OC&&&
O=C(NCC1CCOCC1)C1CCN(S(=O)(=O)C2=CC=CC=C2)CC1&&&
[1*]C&[1*]C1=CC=CC(OCCC(=O)OCC(=O)NC2=CC=C(N3CCOCC3)C=C2)=C1&&&
[1*]CNC(C)CCCN(CC)CC&[1*]C1=CC2=C(C=C1[2*])OCO2&[2*]C&&&
[1*]S(C)(=O)=O&[1*]C1=CC=CC(S(=O)(=O)N2CCN(C(=O)COC(=O)CC3=CC=C([2*])C=C3)CC2)=C1&[2*]S(N)(=O)=O&&&
[1*]C&[1*]C1=CC(C(=O)OCC(=O)NC2=NC(C3=CC=CC=C3)=C(C3=CC=CC=C3)S2)=CC=C1[2*]&[2*][N+](=O)[O-]&&&
[1*]CC&[1*]C1=NC=NC(C2=CC=C(C(=O)N3CCC4(CCCNC4)CC3)C([2*])=C2)=C1C#CC1=CC=C([3*])N=C1&[2*]Cl&&[3*]N&&
O=C(C=CC1=NC2=CC=CC=C2S1)C1=CC=C2N=C(C3=CC=CN=C3)C(C3=CC=CC=C3)=NC2=C1&&&
[1*]CC&[1*]C1=CC=C(OC2=NC([2*])=CC=C2C([3*])=NCC2CC2)C2=CC=CC=C12&[2*]C&&[3*]NO&&
[1*]C&[1*]C1=C2C(=N[NH]C(=S)N2N=CC2=CC=CC=C2)C2=CC=CC=C2S1&&&
[1*]CC&[1*]C1=CC2=C(NC3CC3)N=CN=C2S1&&&
[1*]C&[1*]C1=CC=C([2*])C=C1NC(=O)C1CC2=C(C3=CC=NC([3*])=N3)C=CN=C2O1&[2*]C(F)(F)F&&[3*]NC(C)C&&
[1*]C=NNC(N)=S&[1*]C1=CC=C(C2=CN3C=CSC3=N2)C=C1&&&
[1*]C=O&[1*][N+]12CCC(CC1)C(C([2*])OC(C1=CC=CC=C1)C1=CC=CC=C1)C2&[2*]I&&&
[1*]N(CC)CCCC&[1*]C1=NC([2*])=NC2=C1NC(=O)CN2C1=CC=C([3*])C=C1[4*]&[2*]C&&[3*]C(C)C&[4*]Br&&
[1*]C1=CC=C(COC(=O)C=CC2=CC=CC=C2)C=C1&[1*]F&&&
[1*]C&[1*]C1=CC=C(S(=O)(=O)NC(=O)C2=C([2*])C([3*])=NO2)C=C1&[2*]C&&[3*]C&&
[1*]OC&[1*]C1=CC=C(C(C=CC2=CC=C([2*])O2)=N[3*])C=C1&[2*][N+](=O)[O-]&&[3*]O&&
[1*]OC&[1*]C1=CC2=C(C=C1NS(=O)(=O)C1=CC([2*])=CC=C1[3*])N=CC1CCCN1C2=O&[2*]Cl&&[3*]Cl&&
[1*]C(=O)OC&[1*]C1CC23C4=CC=CC=C4NC2OC1C=CC3[2*]&[2*]OC(=O)OC(C)C&&&
[1*]NCCOC&[1*]C1=CC=C2N=C3C=CC([2*])=CC3=C([3*])C2=C1&[2*][N+](=O)[O-]&&[3*]Cl&&
[1*]OC&[1*]C1=CC=C2[NH]C=C(CCNC3=CC([2*])=NC([3*])=N3)C2=C1&[2*]Cl&&[3*]C&&
[1*]OC&[1*]C1=CC=C2SC(C3=CC=C([2*])C=C3)=NC2=N1&[2*]NC(=O)C(Cl)Cl&&&
[1*]OC&[1*]C1=CC=C(C=CC(=O)NC([2*])C2=CC=CC=C2N2CCOCC2)C=C1&[2*]C&&&
[1*]OC&[1*]C1=NC=CC=C1C(=O)OC1=CC=C(CC2=N[NH]C(=N[2*])[N+]([3*])=C2S(=O)(=O)C2=CC=C([4*])C=C2)C=C1[5*]&[2*]N&&[3*][O-]&[4*]C&[5*][N+](=O)[O-]&&
[1*]CC(C)C&[1*]N1C(=N)C(C(=O)NCC2=CC=CO2)=CC2=C1N=C1C=CC=CN1C2=O&&&
[1*]C&[1*]N1CCCN(C2=CC=C3N=C(C4=CC=C(NC(=O)NC5=C[NH]N=C5)C=C4)[NH]C3=C2)CC1&&&
[1*]C&[1*]C1=CC=C(C2=CSC(NC(=S)NC(=O)C3=CC=CC([2*])=C3)=N2)C=C1&[2*]Cl&&&
[1*]C(=O)OCC&[1*]C1=C([2*])[N+]([3*])=C2C=C([4*])C([5*])=CC2=[N+]1[6*]&[2*]C&&[3*][O-]&[4*][N+](=O)[O-]&[5*]Cl&[6*][O-]&&
[1*]OC&[1*]C1=CC=C(NC(=O)C2=CC=C([2*])C=C2)C=C1S(=O)(=O)N([3*])C1=CC=CC=C1&[2*]C(=O)O&&[3*]C&&
[1*]C&[1*]C1=CC=C2C(=C1)C([2*])=C(C(=O)N1CCCC1)C(=O)N2[3*]&[2*]O&&[3*]C&&
[1*]CC&[1*]C1=CN=C([2*])C2=C1SC(C1=CC=NC(N3CCCC3)=C1)=C2&[2*]N&&&
[1*]C1=CC2=C(S1)S(=O)(=O)NC(NC(=O)C1=CC3=CC=CC([2*])=C3OC1=N)=N2&[1*]Cl&&[2*]C(F)(F)F&&
[1*]OCC&[1*]N=C(C(=O)NC1C(=O)N2C([2*])=C(CNC(=O)C3=CC=C4C=CC=CC4=C3)CSC12)C1=CSC([3*])=N1&[2*]C(=O)O&&[3*]N&&
[1*]OC&[1*]C1=CC([2*])=C([3*])C=C1C(=O)OCCN1C2CCC1CC([4*])(CN1CCC(C3=CC=NC=C3[5*])CC1)C2&[2*]N&&[3*]Cl&[4*]C&[5*]F&&
[1*]C&[1*]N1C=NC2=C([2*])N=CN=C21&[2*]NCCCO&&&
[1*]C(=O)O&[1*]C1=NN(CC2=CC=C(C3=CC=CC=C3)C=C2)C(C2=CC=CC=C2)=C1&&&
[1*]N&[1*]C1=NC(NCC2=CC=CC=C2)=NC2=C1N=CN2C1OC([2*])C([3*])C1[4*]&[2*]CO&&[3*]O&[4*]O&&
[1*]C&[1*]C1=CC=C(C2=CC3=C([NH]2)C(=O)N(C2CN4CCC2CC4)C(=O)N3CC2=CC=CC([2*])=C2)C=C1[3*]&[2*]C(F)(F)F&&[3*]OCCF&&
[1*]CC&[1*]C(NC1=CC=C([2*])C=C1)C1=CC=CC=C1&[2*]C(=O)O&&&
[1*]CC&[1*]C1=NN(C2=CC([2*])=C([3*])C=C2[4*])C(NC(=O)C2=CC=C([5*])C([6*])=C2)=C1&[2*]OC&&[3*]C&[4*]C&[5*]I&[6*][N+](=O)[O-]&&
[1*]C=NO&[1*]C1=CC=[N+](CC=CC[N+]2=CC=CC3=CC=CC=C32)C=C1&&&
[1*]C&[1*]C1=CC([2*])=CC=C1OCC([3*])CNC1CCN(CCC([4*])(C2=CC=CC=C2)C2=CC=CC=C2)CC1&[2*]F&&[3*]O&[4*]CO&&
[1*]OC&[1*]C1=CC=CC(C2=NC(=S)[NH]C([2*])=C2[3*])=C1[4*]&[2*]S&&[3*]C#N&[4*]O&&
[1*]CC(N)=O&[1*]N1C=C([2*])C2=CC=CC=C21&[2*]C(=O)NN&&&
[1*]C&[1*]C1=CC([2*])=C([3*])C(SCCCOC2=CC=CC(C3=CC=CC([4*])=C3[5*])=C2[6*])=N1&[2*]C&&[3*]C#N&[4*]F&[5*]F&[6*]N&&
[1*]O&[1*]C(C1=CC=C([2*])C([3*])=C1)C(C1=CC=CC=C1)C1=CC=CC=C1[4*]&[2*]Cl&&[3*]C(F)(F)F&[4*]Cl&&
[1*]S(C)(=O)=O&[1*]C1=CC=C(N2CC([2*])OC2=O)C=C1&[2*]CO&&&
[1*]C&[1*]C1CNC(=O)C2=CC3=CC=C(C(=O)NC4=NC5=CC=CC=C5S4)N=C3N2C1&&&
[1*]C&[1*]C1([2*])CC2=C([3*])C(OCC3=CC=C(CNS(=O)(=O)C4=CC([4*])=CC([5*])=C4)C=C3)=CC=C2O1&[2*]C&&[3*]F&[4*]F&[5*]Br&&
[1*]C&[1*]C1CCCCC12NC(=O)N(CC(=O)N1CCN(C3=CC=CC([2*])=C3)CC1)C2=O&[2*]Cl&&&
[1*]C&[1*]N1CCC2N(CC3=CC=C([2*])C=C3[3*])C(=S)[NH]C2C1&[2*]Cl&&[3*]F&&
[1*]C(=O)CN(CC)CC&[1*]N1C2=CC=CC=C2SC2=CC=CC=C21&&&
[1*]C(=O)NC&[1*]C1=C2C=C(C3CC3)C([2*])=CC2=NN1C1=CC=C([3*])C=C1&[2*]Cl&&[3*]C(C)C&&
[1*]NC(=O)OCC&[1*]C(C1=CC=C([2*])C=C1)C1=C([3*])C=C2C(=O)C3=CC=CC=C3C(=O)C2=C1[4*]&[2*]Cl&&[3*]OC&[4*]OC&&
C1=CC=C(N2CCN(CCCNC3=CC=NC4=CC(C5=CC=NC=C5)=CC=C34)CC2)C=C1&&&
[1*]C(C)=O&[1*]C1([2*])CCC2([3*])C3([4*])CC=C4CC(OC(=O)C5=CC=CC=C5[5*])CCC4([6*])C3CC([7*])C12[8*]&[2*]O&&[3*]O&[4*]O&[5*][N+](=O)[O-]&[6*]C&[7*]OC(=O)C(O)C(C)C&[8*]C&&
[1*]N&[1*]C1=CC=C(CC(=O)NC2=NN=C(CCSCCC3=NN=C(NC(=O)CC4=CC=CC=C4)S3)S2)C=C1&&&
[1*]C&[1*]C1=C([2*])C([3*])=CC2=C1C(=O)N(C1=CC=C(C(=O)N3CCN([4*])C(=O)C3)C=C1)C2=O&[2*]O&&[3*]O&[4*]C(C)C&&
[1*]C1=CC(COC2=CC=CC=C2C=C2NC(=O)NC2=O)=CC=C1&[1*][N+](=O)[O-]&&&
[1*]NC(C)(C)C&[1*]C1CCN(C2=NC=NC3=C2CCN(CC2=CC=C([2*])C=C2[3*])CC3)CC1&[2*]C(F)(F)F&&[3*]Cl&&
[1*]N&[1*]C1=NC=NC2=C1[NH]C1=CC(C3=CC=C(C(=O)N4CCN(CC5CC5)CC4)S3)=CC=C12&&&
[1*]C&[1*]C1=CC=C(C(=O)NNC(=O)C2=C([2*])SC([3*])=C2)C=C1&[2*]N&&[3*]C(N)=O&&
[1*]C&[1*]N(CC1=CC=C([2*])C=C1)C1COC2=CC=CC=C2S(=O)(=O)N(CC2CC2)C1&[2*]F&&&
[1*]C&[1*]C(=NNC(=O)C1=CC=CC=C1)C1=CC=CC=C1OCC(=O)N1CCC1&&&
[1*]C&[1*]C1=CC(=O)OC2=CC(OC3=NC(NC4=CC=C(N5C(=O)CSC5C5=CC=CC=C5)C=C4)=NC([2*])=N3)=CC=C12&[2*]N(C)C&&&
[1*]C&[1*]C1=CC([2*])=CC=C1NC1=C([3*])C(=O)C2=CC=CC=C2C1=O&[2*]S(N)(=O)=O&&[3*]Cl&&
[1*]C1=NC(C(=C)C2=CC=C([6*])C([7*])=C2)=C([5*])C([5*])=C1COC(=O)C1=CC([2*])=C([3*])C([4*])=C1&[1*]C&&[2*]OC&[3*]OC&[4*]OC&[5*]O&[6*]OC&[7*]OC&&
[1*]C&[1*]C1=CC=C(C2=CC3=CC=CC=C3N=C2C=CC(=O)C2=CC=CN=C2[2*])C=C1&[2*]Cl&&&
[1*]CCCC&[1*]N1C=C(C=NNC2=CC=C([2*])C=C2)C2=CC(OCC3=CN([3*])N=N3)=CC=C21&[2*]S(N)(=O)=O&&[3*]CCCC&&
[1*]CC=C&[1*]C1([2*])OC(N2C=C([3*])C3=C([4*])N=CN=C32)C([5*])C1[6*]&[2*]CO&&[3*]C(N)=S&[4*][N+](=O)[O-]&[5*]O&[6*]O&&
[1*]OC&[1*]C1=CC=C(C(=O)C=CC2=CC([2*])=C([3*])C([4*])=C2)C2=CC=CC=C12&[2*]OC&&[3*]OC&[4*]OC&&
[1*]CC&[1*]C1=CC([2*])=C([3*])C2=CC([4*])=CC([5*])=C12&[2*]O&&[3*]OC&[4*]O&[5*]O&&
[1*]C#N&[1*]C1=CC=CC(OC2=CC=C(NC(=O)C3=CC([2*])=C([3*])C([4*])=C3)C=C2)=C1&[2*]O&&[3*]O&[4*]O&&
[1*]C1=CC=C(C=CC(=O)NCC2(NC3=CC=CC=C3)CCSCC2)C=C1&[1*][N+](=O)[O-]&&&
[1*]C&[1*]C1=CC=C(CN2C=NC3=C2C1=NC(=O)N([2*])C3=O)C=C1&[2*]C&&&
[1*]C&[1*]C1=CC=C([2*])C(NC(=O)CC2=NC3=CC=CC=C3[NH]2)=C1[3*]&[2*]Cl&&[3*]&&
[1*]OC&[1*]C1=CC=C2N=C3SC(C(=O)N4CCC(CC5=CC=CC=C5)CC4)=C([2*])C3=CC2=C1&[2*]N&&&
C=C(C)CNC(=O)OC&&&
[1*]CC(C)C&[1*]N1CCC(=O)N(CCS(=O)(=O)NCC2=CC=CC=C2)CC1&&&
[1*]C&[1*]C1=NC(NC2=CC([2*])=CC(NC3=NC=NC4=CN=C([3*])N=C34)=C2)=CC(N2CCNCC2[4*])=N1&[2*]F&&[3*]N&[4*]C&&
[1*]C&[1*]C(NCC1=CC=CC([2*])=C1)C1=CN=CN=C1&[2*]C(C)(C)C&&&
[1*]COC(C)=O&[1*]C1OC(OC2=CC3=C(C=C2[2*])C(=O)OC3=O)C([3*])C([4*])C1[5*]&[2*]OC(C)=O&&[3*]OC(C)=O&[4*]OC(C)=O&[5*]OC(C)=O&&
[1*]N(C)C&[1*]C1=CC=C(C2=CC=C3N=CN=C(N4CCN([2*])CC4)C3=C2)C=C1&[2*]C&&&
[1*]OC&[1*]C1=CC=C2OCC3=CC=CC=C3C(=O)C2=C1&&&
[1*]NC(=O)CCC&[1*]C1CCC(CCN2CCN(C3=NC=CC4=C3C=CO4)CC2)CC1&&&
[1*]C&[1*]N1CCN(C2=CC=C3N=C(NC(=O)C4=CC=C5C=CC=CC5=C4)SC3=C2)CC1&&&
[1*]F&[1*]C1=CC=C(NCC2=CC=CN=C2)C([2*])=C1&[2*]Cl&&&
[1*]C(=O)OCC&[1*]C1=C(C2=CC=CC=C2)N=C(C2=CN(C(=O)C3=CC=CC=C3)N=C2C2=CC=CC=C2)S1&&&
[1*]CC=C(C)C&[1*]C1=C(OC2OC([2*])C([3*])C([4*])C2[5*])C=C2C(=O)C3=C([6*])C=CC=C3C(=O)C2=C1[7*]&[2*]C&&[3*]O&[4*]OC(=O)CC(C)C&[5*]O&[6*]O&[7*]O&&
[1*]OC&[1*]C1=CC=C(S(=O)(=O)N2C=CC(CN3CCCCC3)=CC2=O)C=C1&&&
[1*]C&[1*]C1=CC=CC(N2C(=O)N(CC3=CC=C([2*])C=C3)C3(CCN(CC4=CC=C(C5=CC=C([3*])C=C5)C=C4)CC3)C2=O)=C1&[2*]C&&[3*]Cl&&
[1*]C&[1*]C1=NC=C([2*])C=C1C(=O)NC1=CC=CC(C2=CC=CC(N3CCNCC3)=C2)=C1&[2*]F&&&
[1*]C(=O)OCC&[1*]C12CCC(=O)N1C(CC1=CC=CC=C1[2*])CC2&[2*]C&&&
[1*]S(C)=O&[1*]C1=NC([2*])=CC(C2=CSC=C2)=C1[3*]&[2*]C(=O)O&&[3*]C#N&&
[1*]C(C)C(=O)O&[1*]N(CC1=CC=C([2*])C=C1)S(=O)(=O)C1=CC=C(NCC2=CC=C([3*])C=C2)C([4*])=C1&[2*][N+](=O)[O-]&&[3*][N+](=O)[O-]&[4*][N+](=O)[O-]&&
[1*]C&[1*]C1=NC=NC2=C1C([2*])=CN2C1OC([3*])C([4*])C1[5*]&[2*]Br&&[3*]CO&[4*]O&[5*]O&&
[1*]CC&[1*]C1([2*])CC(NC(=O)NCC2=CC=C(C3=NC=CO3)C=C2)C2=CC=C([3*])C=C2O1&[2*]CC&&[3*]Cl&&
[1*]C(N)=NNC(=O)CCCCCCC&[1*]C1=CC=C(N2CCOCC2)C=C1&&&
[1*]C1=CC=C(NC(=O)CCC2=NS(=O)(=O)C3=CC=CC=C3N2)C=C1&[1*]Cl&&&
[1*]C(=O)OC&[1*]C1=C(C2=CC=CC=C2[2*])C2=C3OC4=CC=CC=C4C3=CC=C2C(=O)N1CC1=CC([3*])=CC([4*])=C1&[2*]F&&[3*]OC&[4*]OC&&
[1*]CNC(=O)CC&[1*]C1=CC=C([2*])C(C2=CC=C(CN(C(=O)C3=CN=C([3*])C=N3)C3CCNCC3)C=C2)=C1&[2*]Cl&&[3*]C&&
[1*]C1=CC=C(CC(NC(=O)C2CC3=CC=CC=C3CN2)C(=O)N2CCN(C3=CC=CC=C3CNCCC3=CC=CS3)CC2)C=C1&[1*]Cl&&&
[1*]OCOC&[1*]N1C([2*])=NC2=CC([3*])=C([4*])C=C2C1=O&[2*]C&&[3*]Cl&[4*]Cl&&
[1*]OC&[1*]C1=CC2=NC=NC(N3CCN(C(=S)NC4=CC([2*])=CC([3*])=C4[4*])CC3)=C2C=C1[5*]&[2*]C(F)(F)F&&[3*]C(F)(F)F&[4*]Cl&[5*]OC&&
[1*]CC(C)C&[1*]C1NC(=O)C(CC2=CC=CC=C2)NC(=O)C([2*])NC(=O)C([3*])NC(=O)C([4*])COC2CCCC2NC1=O&[2*]CC(C)C&&[3*]CC(=O)NC(C)C&[4*]CC(N)=O&&
[1*]C1=CC=C([2*])C(C2=N[NH]C(C(=O)N3CCCC3)=C2)=C1&[1*]Cl&&[2*]Cl&&
[1*]CC=C&[1*]C(OC1OC([2*])C(OC2OC([3*])C([4*])C([5*])C2[6*])C([7*])C1[8*])C([9*])C=CC1C([10*])CC([11*])C1([12*])[13*]&[2*]C&&[3*]C&[4*]OC(C)=O&[5*]OC(C)=O&[6*]O&[7*]OC(C)=O&[8*]O&[9*]OC(C)=O&
[1*]C(=O)O&[1*]C1=C([2*])C=CC=C1CC1=CC([3*])=CC=C1OCC1=CC=CC=C1&[2*]O&&[3*]Cl&&
[1*]C(C)C&[1*]C1=NOC(N([2*])N=CC2=CC=CO2)=N1&[2*]C(C)(C)C&&&
[1*]C&[1*]C1=NN=C2C=CC(C3=CC=C(N4CCOCC4)C=C3)=NN12&&&
[1*]CN=C(SC)C(C#N)C(=O)OCCOCC&[1*]C1=CC=CC=C1OCC1=CC=CC=C1[2*]&[2*]Cl&&&
[1*]C&[1*]C1=CC(N2C(=O)C3=CC=CC=C3COC3=CC=C(C=C3)C3=NC(=CO3)C2=O)=NO1&&&
O=C(O)(CO)C=C(O)CO&&&
[1*]C1=CC=C(C(=O)ON=C2C=CC(=O)C3=NC=CC=C23)O1&[1*][N+](=O)[O-]&&&
[1*]C&[1*]C(NS(=O)(=O)C1=CC=C([2*])C([3*])=C1)C(CC1=CC=CC=C1)C1=NC(C2=CC=C([4*])C=C2)=CO1&[2*]F&&[3*]C(N)=O&[4*]F&&
[1*]C(=O)N(C)C(C(N)=O)C(C)C&[1*]C1=CC=CC=C1&&&
[1*]C&[1*]C1=CC=C(C(=O)N2CCC3=CC=C(NC(=O)C4=CC=CC=C4)C=C32)O1&&&
[1*]C&[1*]C1CN(C2CCN(C(=O)C3CC3)CC2)CCN1C(=O)N1CC2=C([NH]N=C2NC(=O)C2=CC=CC([2*])=C2)C1([3*])[4*]&[2*]F&&[3*]C&[4*]C&&
[1*]OC&[1*]C1=CC([2*])=C(C(=O)C2=C[NH]C3=CC=CC=C23)C=C1CN1CCC([3*])C1&[2*]OC&&[3*]F&&
[1*]C&[1*]N1C(=O)CC(C(=O)NCCC2=CC=CC=C2)N([2*])C1=O&[2*]C&&&
[1*]CCC&[1*]N1C(SCC(=O)NC2=C([2*])N([3*])N(C3=CC=CC=C3)C2=O)=NN=C1C1=CC=CC=C1[4*]&[2*]C&&[3*]C&[4*]OC&&
[1*]C&[1*]N1C=C(C2=C(N3C=CC=N3)C(=O)NC2=O)C2=CC=CC=C21&&&
[1*]OC&[1*]C1=CC=C(OC2=C([2*])C=NN(C3=CC=CC=C3)C2=O)C([3*])=C1&[2*]C&&[3*]C&&
[1*]NS(C)(=O)=O&[1*]C1=CC=CC(C2=C([2*])C3=CC=C([3*])C=C3N2C2CCCCC2)=C1&[2*]CC(=O)O&&[3*]F&&
[1*]CC&[1*]C1=CC=CC=C1N=C1NC(=O)C(=CC2=CC=C3C=CC=CC3=C2[2*])S1&[2*]OC&&&
[1*]CN(CCOC)CCOC&[1*]C1=C([2*])N(C2=CC=CC=C2[3*])C(C2=CC=C([4*])C=C2)=C1&[2*]C&&[3*]Cl&[4*]C&&
[1*]NC(=O)OC&[1*]C(C(=O)NC(=O)N1CC2C(C1)C(C(=O)NC([2*])CC1CCCCC1)=CC(=O)N2[3*])C1=CC=CC=C1&[2*]C(=O)C(N)=O&&[3*]C&&
[1*]C&[1*]N1C(SCC(=O)N2CCC3=CC=CC=C3C2)=NN=C1C1CC1&&&
[1*]C&[1*]C1CN([2*])C(=O)CCCN2N=NC=C2COC1CN([3*])S(=O)(=O)C1=CC=C([4*])C=C1&[2*]C(C)CO&&[3*]C&[4*]Br&&
[1*]C&[1*]C(CCCCCCCCCCCC=CC1=CC=CC=C1)=NNS(=O)(=O)C1=CC=C([2*])C=C1&[2*]C&&&
[1*]OCC&[1*]C1OC2OC3([2*])CCC4C([3*])CCC(C1[4*])C24OO3&[2*]C&&[3*]C&[4*]C(C)N(C)C&&
[1*]C(C)O&[1*]C1C(=O)N2C([2*])=C(C3=CC4=C(C=C3)C(=O)C3=CC(C[N+]56CC[N+](CC(=O)NC7=CC([3*])=CC=C7)(CC5)CC6)=CC=C34)C([4*])C12&[2*]C(=O)O&&[3*]F&[4*]C&&
NCCCCC(CC(N)C(=O)O)C(=O)O&&&
[1*]C&[1*]N(CC(=O)NC1=CC=C([2*])C=C1)C(=O)COC1=CC=C2CC3C4CCCCC4(CCN3CC3CCC3)C2=C1&[2*]C(F)(F)F&&&
[1*]C&[1*]C1=NC([2*])=NC(C2=CC([3*])=CN=C2NC2=CN=C([4*])C([5*])=C2)=N1&[2*]N&&[3*]F&[4*]C&[5*]O&&
[1*]NC(C)C(=O)OC(C)C&[1*]P(=O)(OCC1OC(N2C=C([2*])C(=O)[NH]C2=O)CC1[3*])OC1=CC=C([4*])C=C1&[2*]C&&[3*]O&[4*]Cl&&
[1*]O&[1*]C(CN1CCN(CC2=CC=C([2*])C=C2)CC1)CN1C2=CC=C([3*])C=C2C2=CC([4*])=CC=C21&[2*]F&&[3*]Br&[4*]Br&&
[1*]CCCC(=O)NC(C(=O)O)C(C)CC&[1*]C1SCC2NC(=O)N([2*])C21&[2*]CCCCN&&&
[1*]C(=O)O&[1*]C1=CC=C(NC2=CC([2*])=C([3*])C([4*])=C2)C=C1[5*]&[2*]Cl&&[3*]O&[4*]Cl&[5*]O&&
[1*]C&[1*]C1=CN2C(=O)C3=C(N=C2C=C1)N(C1OC([2*])C([3*])C1[4*])C=N3&[2*]CO&&[3*]O&[4*]O&&
[1*]CC(C)(N)C(=O)O&[1*]C1=C[NH]C2=CC=C(OCC3=CC=C(C4=CC=CC=C4)C=C3)C=C12&&&
[1*]NC&[1*]C1=CC=C(C2=CC([2*])=C3C=CC=CC3=C2)C=C1&[2*]OC(C)C&&&
[1*]CCCC&[1*]C1=NC=C(C=C([2*])CC2=CC=CC=C2)N1CC1=CC=C(C2=CC=CC=C2[3*])C=C1&[2*]C(=O)O&&[3*]S(=O)(=O)NC(=O)OCCC(C)C&&
[1*]S(=O)(=O)CC&[1*]C1=CC=C2OC(NC3=CC=C([2*])C=C3)=NC2=C1&[2*]C(F)(F)F&&&
[1*]C(C)=O&[1*]C1=C([2*])NC([3*])=C([4*])C1C1=CC=C([5*])C=C1&[2*]C&&[3*]N&[4*]C#N&[5*]CO&&
CCCCCC=CCC=CCC=CCC=CCCCCS(N)(=O)=O&&&
[1*]OC&[1*]C1=CC=C(CCN2CCN(CCOC(C3=CC=C([2*])C=C3)C3=CC=C([3*])C=C3)CC2)C=C1&[2*]F&&[3*]F&&
[1*]N&[1*]C1=NC([2*])=C2N=C(CN3C4=CC=C([3*])C=C4S(=O)(=O)C4=CC=CC=C43)C=NC2=N1&[2*]N&&[3*]O&&
[1*]CC(=O)O&[1*]C1OC2=CC=C([2*])C=C2NC1=O&[2*]Cl&&&
[1*]OC&[1*]C1=CC=C([2*])C=C1C1=CC([3*])=C([4*])C([5*])=C1&[2*]Br&&[3*]F&[4*]O&[5*]F&&
[1*]OC&[1*]C1=CC=CC=C1S(=O)(=O)N1C=NC2=CC([2*])=CC=C21&[2*]Br&&&
[1*]OC&[1*]C1=CC=C(C2=CC([2*])=C3C=C([3*])C=CC3=N2)C=C1&[2*]C(=O)O&&[3*]C&&
[1*]C(=C)C&[1*]C1CCC([2*])C2([3*])CCC3([4*])OC2C13&[2*]C&&[3*]CO&[4*]C&&
[1*]C&[1*]C1=CC([2*])=C([3*])C2=C1[NH]C1=CC([4*])=CC=C12&[2*]O&&[3*]CCCN(C)C&[4*]O&&
[1*]OCC(C)C&[1*]C1=CC=C(CC2=C(C3=CC=CC=C3)N=C3C=CC([2*])=CN23)C=C1&[2*]Br&&&
[1*]N&[1*]C1=NC2=C(CC(N3CCCCC3)CC2)C(N2CCCCC2)=N1&&&
[1*]O&[1*]C1=CC=C2CC3N(CC4CC4)CCC45C2=C1OC4C1=C(CC35[2*])C2=CC=CC=C2[NH]1&[2*]O&&&
[1*]CSCC(=O)OC&[1*]C1CC(C2=CC=C([2*])C=C2)=NO1&[2*]Br&&&
CC(C)CC(NC(=O)C(CC(=O)O)NC(=O)C(CCCCN)NC(=O)C(N)C(C)C)C(=O)O&&&
[1*]CNC(=O)CCCCCC(=O)NO&[1*]C1=CC2=CC=CC([2*])=C2[NH]1&[2*]Cl&&&
[1*]CC(=O)NCC(C)C&[1*]N1C(=O)C2=C3C(=CC=C(N4C=CN=C4)C3=CC=C2)C1=O&&&
[1*]C(=O)NC(CCO)C(=O)OC&[1*]C1=CN([2*])C(=O)C=C1&[2*]C&&&
[1*]OC(C)C&[1*]C1=CC=CC=C1N1CCN(C(=O)N2CCC3(CC2)OCCO3)CC1&&&
[1*]COC&[1*]C1CCCN1S(=O)(=O)C1=CC=C2C(=C1)C(=O)C(=O)N2CC1=CC=C([2*])C=N1&[2*]F&&&
[1*]C(N)=O&[1*]C1=CC=C2[NH]C(C3=CC=C(OC4=CC=C([2*])C=C4)C=C3)=NC2=C1&[2*]F&&&
[1*]C&[1*]C1=CC2=CC=[N+](CC3=CC=C(CC4=CC=C(C[N+]5=CC=C([2*])C6=CC=C([3*])C=C65)C=C4)C=C3)C=C2C=C1[4*]&[2*]C&&[3*]C&[4*]C&&
[1*]O&[1*]C1CCCN(C2=CC(CN3CCC(C4=CC=CC=C4)CC3)=NC(C3=CC=C([2*])C=C3)=N2)C1&[2*]F&&&
[1*]N(CC)CC&[1*]C1=CC=C(C=C([2*])C2=NC3=CC=CC=C3O2)C=C1&[2*]C(=O)O&&&
[1*]CC(=O)O&[1*]N1C=C(C(CC2=CN=CN=C2)C2=CC3=CC=CC=C3O2)N=N1&&&
[1*]C1=CC=C(CN2C(=O)C3=CC=CC=C3SC3=CC=C(C(=O)N4CCOCC4)C=C32)C=C1&[1*]F&&&
[1*]C(CC(=O)O)NC(=O)OC(C)(C)C&[1*]C1=CC=CC([2*])=C1&[2*]C(F)(F)F&&&
[1*]NC&[1*]C1=NC2=C(SC(C3=CC=NC([2*])=C3)=C2)N2C([3*])=CN=C12&[2*]F&&[3*]C&&
[1*]C&[1*]C1=NN(C2=NC(C3=CC=C(N4CCCC4)C=C3[2*])=CS2)C(=O)C1N=NC1=CC=C([3*])C=C1[4*]&[2*]Br&&[3*]N(C)C&[4*]C&&
[1*]C(=O)OC&[1*]C1OC1C1=C([2*])C([3*])=C([4*])C([5*])=C1[6*]&[2*]O&&[3*]C&[4*]OC&[5*]C(=O)Br&[6*]Br&&
[1*]NC(=O)C(CCCNC(=N)N)NC(=O)OC(C)(C)C&[1*]C(CC1=C[NH]C2=CC=CC=C12)C(=O)NC([2*])C(=O)C1=NC2=CC=CC=C2S1&[2*]CC(=O)O&&&
[1*]C(=O)NC(CC(C)C)C(=O)NC(CCCCN)C(=O)O&[1*]C1CCCN1&&&
[1*]O&[1*]C(CNCCOC1=CC=C2[NH]C=CC2=C1)COC1=CC=CC=C1&&&
[1*]C&[1*]C1=CC=C(C2=NN3N=C([2*])C(C4=CC=C(C5=CC=CC=C5)C=C4)=C3N=C2[3*])C=C1&[2*]C&&[3*]C&&
[1*]C&[1*]C(SCCNC(=O)CCCNC(=O)C1=CC=C([2*])C=C1)C1=CC=C([3*])C=C1&[2*]Cl&&[3*]Cl&&
[1*]OCC(=O)O&[1*]C1=CC=C2C([2*])=CC(=O)OC2=C1[3*]&[2*]CC(=O)O&&[3*]OCC(=O)O&&
[1*]OC&[1*]C1=CC=C(S(=O)(=O)N([2*])C2=CC=C([3*])C(OC3=C([4*])C=CC=C3[5*])=C2)C=C1&[2*]CC(=O)O&&[3*]N(C)C&[4*]C(C)(C)C&[5*]C(C)(C)C&&
[1*]C1=CC=C2OC(CN3C=CN=C3)=C(C(=O)NC34CC5CC(CC(C5)C3)C4)C2=C1&[1*]Cl&&&
[1*]C#N&[1*]C(=CC1=CC=C([2*])C=C1)C1=N[NH]C(C2=CC=CC=C2)=N1&[2*]F&&&
[1*]C(=O)NCCO&[1*]C1=CC=CC(OCC2=NC3=CC([2*])=CC=C3S2)=C1&[2*]C(F)(F)F&&&
[1*]OCC&[1*]C1=CC=C([2*])C=C1S(=O)(=O)N1CCCS1(=O)=O&[2*]C=CC(=O)O&&&
[1*]S(N)(=O)=O&[1*]C1=NC2=CC=C(NC(=O)C3=CC=C([2*])C=C3)C=C2S1&[2*]Br&&&
[1*]C&[1*]C1CN([2*])C(=O)C2=CC=CC(NC(=O)C3CCCCC3)=C2OC1CN([3*])C(=O)NC12CC3CC(CC(C3)C1)C2&[2*]C(C)CO&&[3*]C&&
[1*]OC(C)=O&[1*]C1CC2=C([2*])C=C(O2)C([3*])C(=O)C2OC2([4*])CC2C([5*])=CC([6*])C12&[2*]C(C)C&&[3*]C&[4*]O&[5*]C&[6*]OC(C)=O&&
[1*]C&[1*]N1C(=O)C2=C(C3=CC=C([2*])C=C3)N([3*])N=C2N([4*])C1=O&[2*]Br&&[3*]C&[4*]C&&
[1*]C(=O)NC(C(=O)O)C(C)C&[1*]C12CCC([2*])([3*])CC1C1=CCC3C4([4*])CCC([5*])C([6*])([7*])C4CCC3([8*])C1([9*])CC2&[2*]C&&[3*]C&[4*]C&[5*]O&[6*]C&[7*]C&[8*]C&[9*]C&&
[1*]C&[1*]C1=C2C(=C(N3CCOCC3)N=C(NCCC3=CC=CC=C3)N2[2*])N([3*])C2=C1C(=O)CC([4*])([5*])C2&[2*]C&&[3*]C&[4*]C&[5*]C&&
[1*]OCC&[1*]C1=CC=CC=C1N1CCN(CC([2*])CNC(=O)C2=C([3*])C([4*])=NO2)CC1&[2*]O&&[3*]C&[4*]C&&
[1*]C(=O)OC&[1*]C1=CC=C(COC2=CC=C([2*])C([3*])=C2)C=C1&[2*]CC(=O)O&&[3*]C&&
[1*]C(C)C&[1*]N1N=NN=C1SCC(=O)NNC(=O)C1=CC=CS1&&&
[1*]CC&[1*]N(CC(=O)NC1=CC=C([2*])C=C1)C(=O)C1=CC=NC=C1&[2*]NC(C)=O&&&
[1*]C&[1*]C1=CC=C(C23CC4CC(CC(C4)C2)C3)C=C1&&&
O=C1NC(=O)C2=C1C1=C([NH]C3=CC=CC=C31)C1=C2C2=CC=CC3=C2N1CCC3&&&
[1*]C1=CC=C(NC(=O)CC2=CC=CC3=CC=CC=C23)C=C1[2*]&[1*]Br&&[2*]C(F)(F)F&&
[1*]C&[1*]C([2*])(C1=CC=CC=C1)C1=CC=C(NC(=O)C2=CC([3*])=CC([4*])=C2)C=C1&[2*]C&&[3*]O&[4*]O&&
[1*]SC&[1*]C1=NN(C2=CC=C([2*])C([3*])=C2)C2=CC([4*])=CC=C12&[2*]C#N&&[3*]C&[4*]C&&
[1*]C1=CC=C(NC(=O)C2=CSC(C3=NC=CC=C3[2*])=N2)C=C1&[1*]Cl&&[2*][N+](=O)[O-]&&
[1*]NC(=O)CC(C)(C)N&[1*]C1CCC2=CC=CC=C2N(CC2=CC=C(C3=CC=C([2*])C=C3C3=N[NH]N=N3)C=C2)C1=O&[2*]C(C)(C)O&&&
[1*]C&[1*]C1=CC=C(NC2=NC=CC(C3=CN=C([2*])N=C3)=N2)C=C1&[2*]N&&&
[1*]SC(F)(F)F&[1*]C1=CC=C(NC2=NN3C(C4=CC=C(CN5CCC(C6=N[NH]C(C7=CC=CC=N7)=N6)CC5)C=C4)=NN=C3C=C2)C=C1&&&
[1*]C1=CC=CC=C1CN1C=C(C(=O)C(=O)NC2=CC=CC=C2)C2=CC=CC=C21&[1*]F&&&
[1*]CCCCCCC&[1*]C1CCC2(CC1)OOC1(O2)C2CC3CC(C2)CC1C3&&&
[1*]OC&[1*]C1=CC=C([2*])C(NC2=NC=CC(NC3=CC=C([3*])C=C3)=N2)=C1&[2*]OC&&[3*]OCCN(C)C&&
[1*]OC&[1*]C1=C(N2CC3C([2*])C3C2)C([3*])=CC2=C1N(C1CC1)C=C([4*])C2=O&[2*]C(C)N&&[3*]F&[4*]C(=O)O&&
[1*]OC&[1*]C1CC2=C(C=C3CCC4([2*])C([3*])CCC4C3=C2[4*])C2([5*])CCCC([6*])([7*])C12&[2*]C&&[3*]OC(C)=O&[4*]OC&[5*]C&[6*]C&[7*]C&&
[1*]CCCOC(=O)CC(C)(C)C&[1*]C1=CC=C2OCOC2=C1&&&
[1*]C1=C2C(=O)C([3*])C(C3=CC=C(OCC4=CC=CC=C4)C=C3)OC2=CC([2*])=C1&[1*]O&&[2*]O&[3*]O&&
[1*]C(C)=O&[1*]C1C([2*])CC2C3CCC4=CC(=O)C=CC4([3*])C3([4*])C([5*])CC12[6*]&[2*]O&&[3*]C&[4*]F&[5*]O&[6*]C&&
[1*]C1=CC=C(CC(=N[6*])C(=O)NCCSSCCNC(C2=CC=C([2*])C=C2)(C2=CC=C([3*])C=C2)C2=CC=C([4*])C=C2)C=C1&[1*]O&&[2*]O&[3*]O&[4*]O&[5*]O&[6*]O&&
[1*]OC&[1*]C1=CC=C2C(=O)C(C3=CC([2*])=C([3*])C([4*])=C3)COC2=C1[5*]&[2*]OC&&[3*]OC&[4*]OC&[5*]OC&&
[1*]C(C)C&[1*]N1C=C(CN2CCN(C3=CC=CC([2*])=C3)CC2)C2=CC=CC=C21&[2*]C(O)C(F)(F)F&&&
[1*]N&[1*]C1=CC=C([2*])C=C1&[2*]OCP(N)(=O)N(CCCl)CCCl&&&
[1*]C&[1*]N1CCN(C2=NC(NC3=CC=CC([2*])=C3)=NC(N3CCCC3)=N2)CC1&[2*]C(N)=O&&&
[1*]N(CC)CC&[1*]C1=CC=C(NC([2*])=C2C(=O)OC(=O)C([3*])=C2[4*])C=C1&[2*]Cl&&[3*]C(C)=O&[4*]O&&
[1*]C&[1*]C1([2*])CC(=O)C2C(=NC3=NN(CC(=O)NC4CC4)C=C3C2C2=CC=CC=C2)C1&[2*]C&&&
[1*]C&[1*]C1=CC=CC=C1[2*]&[2*]C(=N)NO&&&
[1*]CCOCC&[1*]N1C(SCC(=O)NC2=CC=C([2*])C=C2)=NC2=C(OC3=CC=CC=C32)C1=O&[2*]Br&&&
[1*]CC(=O)NC&[1*]C1CC([2*])CN1CC1(C2=CC=CC=C2)CC1&[2*]C(=O)NC(C)(C)C&&&
[1*]OC&[1*]C1=CC(C2=CN(C3=CC=C4C(=C3)CCCN4[2*])C=C2[3*])=CC([4*])=C1[5*]&[2*]S(C)(=O)=O&&[3*]C#N&[4*]OC&[5*]OC&&
[1*]OC&[1*]C12C3=CC=CC=C3C(CC1([2*])C1=CC=CC=C1)C1C(=O)N([3*])C(=O)C12&[2*]C&&[3*]C&&
[1*]O&[1*]C1(C2=CC=C([2*])C=C2)CC2CCC1CN2CC1=CC=CC=C1&[2*]F&&&
[1*]C(C)C&[1*]C1=C([2*])N(C2=CC=C([3*])C([4*])=C2)N=C1C(=O)NC1=CC=C([5*])C=C1&[2*]CCC(O)CC(O)CC(=O)O&&[3*]F&[4*]F&[5*]F&&
[1*]C&[1*]C1=CC([2*])=C(CN2CCC(N3N=CC=C3NC(=O)C3CC3)CC2)C(=O)[NH]1&[2*]C&&&
[1*]C1=C(C(=O)C2=CC=CS2)C(C2=CC=CC=C2)N(CC2=CC=CS2)C1=O&[1*]O&&&
[1*]NS(C)(=O)=O&[1*]C(COCC1=CC=C2OCOC2=C1)C1=NN=C2CN(CC3=CC=CC=C3)CCCN21&&&
[1*]C(O)C(=O)O&[1*]C1=CC=C2OC3=CC=C([2*])C=C3C(=O)C2=C1&[2*]O&&&
[1*]C=NNC(N)=O&[1*]C1=CC=C(OCC(=O)N(CC2=CC=CC=C2)C2=CC=CC=C2)C=C1&&&
[1*]NC(C)=O&[1*]C1OC(C([4*])NC(=O)C([3*])NC(=O)CNC(=O)CNC(=O)C2=CC=C([2*])C=C2)C([5*])C([6*])C1[7*]&[2*]N&&[3*]C(C)C&[4*]C(Cl)(Cl)Cl&[5*]O&[6*]O&[7*]O&&
[1*]OC&[1*]C1=NC(NC(=O)NS(=O)(=O)C2=CC=C([2*])C=C2)=NC2=C1N([3*])C=N2&[2*]C&&[3*]CC(OC)OC&&
[1*]C&[1*]C(CN1C=CC=N1)NC(=O)N1CCOCC1&&&
[1*]C&[1*]C1=CC([2*])=C(NC(=O)C([3*])C2=CC=C(OC3CCN(C4=CC=C(OCC5C[5*])C=N4)C3)C=C2)C([4*])=C1&[2*]C&&[3*]C&[4*]C&[5*]C(C)C&&
[1*]OC&[1*]C1=CC=C(N(C(=O)C2=CC=C([2*])C=C2)S(=O)(=O)C2=CC=C([3*])C=C2)C=C1&[2*]C&&[3*]Cl&&
[1*]OC&[1*]C1=CC=CC=C1C(C1=C(NC2CCCCC2)C(=O)C2=CC=CC=C2C1=O)C1C(=O)C2=CC=CC=C2C1=O&&&
[1*]C(C)=O&[1*]N1CCCC1C(=O)NC([2*])CC1=CC=C([3*])C=C1&[2*]C#N&&[3*]O&&
[1*]OCC(=O)NO&[1*]C1=CC(CNC(COCC2=CC=CC=C2)C2=CC=CC=C2)=CC=C1[2*]&[2*]C(F)(F)F&&&
[1*]C1=C([2*])C=C2C(=C1)C(=O)N1CCN(CC(=O)C3=CC=C([3*])C=C3)C21&[1*]F&&[2*]F&[3*][N+](=O)[O-]&&
[1*]C&[1*]C1CCN(C(=O)NC2=CC=CC(NC(=O)C3=CC=C(C(=O)NC4=CC=CC([2*])=C4)C=C3)=C2)CC1&[2*]C(=O)O&&&
[1*]C&[1*]C1=CC=C2[NH]C(C(=O)N3CCN([2*])CC3)=CC2=C1&[2*]C(=O)OCC(C)C&&&
[1*]C&[1*]C(CC1=CC=C([2*])C=C1)NCCC1=CC=C([3*])C([4*])=C1&[2*]O&&[3*]O&[4*]O&&
[1*]C(=O)OC&[1*]C1=C([2*])C=C([3*])C([4*])=C1C=CC1=CC=C([5*])C([6*])=C1&[2*]O&&[3*]OC&[4*]OC&[5*]OC&[6*]OC&&
S=C(NC1=CC=CC=C1)NC1=CC=CC2=CC=CC=C12&&&
[1*]C&[1*]C1=CC=C(NC(=O)CSC2=N[NH]C3=C4C=C([2*])C=CC4=NC3=N2)C=C1&[2*]C&&&
[1*]C1=CC(C(=O)NC(=S)NC2=CC=C(OCC3=CC=C([2*])C=C3)C=C2)=CC=C1&[1*]Br&&[2*]C(F)(F)F&&
[1*]C&[1*]C(NC(=O)C1CCCN1C(=O)C([2*])CC1=CC=C([3*])C=C1)C(=O)NC1(C(=O)NC(CC2=CC=C([4*])C=C2)C(=O)N2CCCC2[5*])CCCC1&[2*]N&&[3*]O&[4*]O&[5*]C(N)=O&&
[1*]OC&[1*]C1=CC=C(CC(=O)NC2=CN([2*])N=C2)C=C1[3*]&[2*]CCC#N&&[3*]OC&&
[1*]C&[1*]C1=C(SC2=CC=CC=C2)N([2*])C(=O)[NH]C1=O&[2*]COCP(=O)(O)O&&&
[1*]C&[1*]C(NC(=O)C1=CC=C([2*])C=C1)C1=CC=CS1&[2*]C(F)(F)F&&&
[1*]C1=CC=C([2*])C(N2C(=O)NCCC3=C2N=C[NH]3)=C1&[1*]C(F)(F)F&&[2*]Cl&&
[1*]OCC&[1*]C1=CC=C(NC(=O)C2=C([2*])N=C3SC(=CC4=CC=CC=C4[3*])C(C4=CC=CC=C4)=NN3C2=O)C=C1&[2*]C&&[3*]OC&&
[1*]C&[1*]C1=CC=CC([2*])=C1C1=CC=C(CC([4*])NC(=O)C2(S(=O)(=O)C3=CC=CC=C3[3*])CCCC2)C=C1&[2*]C&&[3*]Cl&[4*]C(=O)O&&
[1*]C&[1*]N(CC1=CSC=C1)CC1=NC2=CC=CC=C2N1CCC1=C[NH]C2=CC=CC=C12&&&
[1*]N&[1*]C1=NC([2*])=C2N=CC(CC3=CC=C([3*])C=C3)=NC2=N1&[2*]N&&[3*]C(F)(F)F&&
[1*]C&[1*]C1CCCN(C(=O)C2=CC=C(N3C(=O)C4C5C=CC(CC5)C4C3=O)C=C2)C1&&&
[1*]C(=O)CSC(C)=O&[1*]C1([2*])CCC2C3CCC4=CC(=O)C=CC4([3*])C3C([4*])CC21[5*]&[2*]O&&[3*]C&[4*]O&[5*]C&&
[1*]CCC&[1*]C1([2*])CC(=O)N(NC(=O)C2=CC([3*])=C([4*])S2)C1=O&[2*]CCC&&[3*]C&[4*]C&&
[1*]C#N&[1*]C1=CN=C2C(NCC3=CC=CN=C3)=CC(NCC3=CC=CC(OC4=CC=CC=C4)=C3)=CC2=C1NC1=CC=C([2*])C([3*])=C1&[2*]F&&[3*]Cl&&
[1*]C1=CC(CN2C=C(NC(=O)C3=CC([2*])=CC(C4=NC5=CC([3*])=CC=C5[NH]4)=C3)C=N2)=CC=C1&[1*]Cl&&[2*]O&[3*]O&&
[1*]OC&[1*]C1=CC=C([2*])C2=C1N([3*])C(=NC(=O)C1=CC=C([4*])C=C1)S2&[2*]C&&[3*]C&[4*]Cl&&
CCC=CCNC(=S)NN=C(C)C(=O)O&&&
[1*]C1=CC(C2=CC(=O)C3=C4C=CC=CC4=CC=C3O2)=CC=C1&[1*]C(F)(F)F&&&
[1*]COCCO&[1*]N1C=C([2*])C([3*])=N1&[2*]C(F)(F)F&&[3*]Cl&&
[1*]COC(=O)NC(C)C&[1*]C1=C([2*])C2=CC3=C(OC(C4=CC=C([3*])C=C4)CC3)C([4*])=C2OC1=O&[2*]COC(=O)NC(C)C&&[3*]F&[4*]C&&
[1*]C#N&[1*]C1=CC=C(CN2C=NC=C2COCC2=CC=C([2*])C=C2C2=CC=C3C=NC=CC3=N2)C=C1&[2*]F&&&
[1*]CCC&[1*]C1=CC=CC(C=C2SC(=S)N([2*])C2=O)=C1&[2*]CCC(=O)O&&&
[1*]OC&[1*]C1=CC=C(CNC2C3CCCC2(CN2CCCC2)C3)C=C1&&&
[1*]N&[1*]C1=CC([2*])=CC(C2=C3C(=O)C4=C(NC(=O)NC5=CC=CC([3*])=C5)C=CC=C4C3=N[NH]2)=C1&[2*]O&&[3*]Cl&&
[1*]C(=S)NCCCC&[1*]N1CCN(CC=CC2=CC=CC=C2)CC1&&&
[1*]C=NNC(=S)NC(CCSC)C(=O)O&[1*]C1=C([2*])[NH]C(=S)[NH]C1=O&[2*]O&&&
[1*]C&[1*]C1=CC=CC=C1C1NC([2*])CC2=C1[NH]C1=CC=CC=C21&[2*]C(=O)O&&&
[1*]C&[1*]N1C=C(C(=O)CC2=CC=CC(=O)N2[2*])C2=CC=CC=C21&[2*]CC(F)(F)F&&&
[1*]C(C)CCC&[1*]C1=NOC(COC2=C([2*])C=C(C3=NC([3*])=NO3)C=C2[4*])=C1&[2*]C&&[3*]CNCCOC&[4*]C&&
[1*]OC&[1*]C1=CC=CC=C1NC(=O)NC1CCN(S(=O)(=O)C2=CC=C([2*])C=C2)CC1CC1=CC=CC=C1&[2*]CCC(=O)O&&&
[1*]OC(=O)CCC=C&[1*]C1C2=C([2*])C=C3OC([3*])([4*])C(CC4=C3C3=CC=C([5*])C([6*])=C3O4)C2=C([7*])C([8*])C1[9*]&[2*]O&&[3*]C&[4*]C&[5*]O&[6*]OC&[7*]OC&[8*]OC(=O)CCC=CCC=CCC=CCC
[1*]CC&[1*]N1CCN(C(=O)C2=CN=C(C3=C[NH]C4=CC=CC=C34)N2[2*])CC1&[2*]CC&&&
[1*]OC&[1*]C1C=CC=C([2*])C(=O)NC2=CC([3*])=CC(=C2)CC([4*])CC([5*])C([6*])C([7*])C=C([8*])C1[9*]&[2*]C&&[3*]O&[4*]OCOC(=O)CC(C)C&[5*]OC&[6*]OC&[7*]C&[8*]C&[9*]OC(N)=O&&
[1*]C&[1*]C1=CC([2*])=CC=C1NC(=O)C1=CC=CC=C1NS(=O)(=O)C1=CC=CC2=NSN=C12&[2*]Cl&&&
[1*]CC(NC(=O)C(NC(=O)C(CCCCN)NC(=O)C(N)CN)C(C)C)C(=O)NC(C(=O)NC(C(=O)NC(C(=O)O)C(C)C)C(C)C)C(C)O&[1*]C1=CN=C[NH]1&&&
[1*]C(C)C&[1*]C1CN(C(=O)C2=CC=CC(NC3=NC=C4CCN(CC5=CC=CC=N5)CCC4=N3)=C2)CCO1&&&
[1*]C&[1*]C1=CC=C(CN2C([3*])=NN=C2C2=NC([2*])=NO2)C=C1&[2*]C&&[3*]SCC(N)=O&&
[1*]C(C)C&[1*]N1C(CNC(=O)C2=CC=C([2*])C=C2)=NC2=CC=CC=C21&[2*]F&&&
[1*]CC(=O)OCC&[1*]C1=C(C2=CC=C([2*])C=C2)OC(C2=CC=C([3*])C=C2)=N1&[2*]Br&&[3*]F&&
[1*]C1=CC=C(NC(=O)CCN2CCN(C3=CC=CC=N3)CC2)C=C1&[1*]F&&&
[1*]N&[1*]C1=C(C2=CC=CC=C2)N2C=C(C3=CC=C([2*])C([3*])=C3)N=CC2=N1&[2*]Cl&&[3*]Cl&&
[1*]C&[1*]C(OC1=CC([2*])=C([3*])C=C1[4*])C(=O)NC1=CC=C([5*])C=C1&[2*]Cl&&[3*]Cl&[4*]Cl&[5*]Br&&
[1*]OC&[1*]C1=CC=CC(CSC2=NC3=CC([2*])=C([3*])C=C3N2[4*])=C1&[2*]Cl&&[3*]Cl&[4*]CC(=O)O&&
CCCCCCCCCCCCCCCCCC&&&
[1*]C&[1*]C1C(=O)C2=C([NH]C(CCCN3C=CN=C3)=N2)N([2*])C1=O&[2*]C&&&
[1*]N&[1*]C1C=CC(N2C=C([2*])C(=O)[NH]C2=O)OC1&[2*]C=CCF&&&
[1*]OC&[1*]C1=CC=C([2*])C=C1NC(=O)N1CCOC(=O)C1&[2*]C(C)=O&&&
[1*]S(=O)(=O)CC&[1*]C1=CC=C2NC(=O)C(=C3NC4=CC=C([2*])C=C4C3=N[3*])C2=C1&[2*]OCCS(C)(=O)=O&&[3*]O&&
[1*]OC(CC)C(=O)O&[1*]C1=CC=C(CC[N+]2=CC=C([2*])C=C2)C=C1&[2*]C&&&
[1*]C1=CC=C(N2N=NN=C2SCC(=O)NC2=NOC([2*])=C2)C=C1&[1*]O&&[2*]C(F)(F)F&&
[1*]C&[1*]C1=CC=C(S(=O)(=O)OC2=CC=C(C=C3SC(=O)NC3=O)C=C2OCC2=CC=CC=C2)C=C1&&&
[1*][N+](=O)[O-]&[1*]C1=CC2=C([2*])C3=C(OC4OC([3*])C([4*])C([5*])C4[6*])C([7*])=C([8*])C=C3OC2=CC1=N[9*]&[2*]O&&[3*]CO&[4*]O&[5*]O&[6*]O&[7*]O&[8*]CO&[9*]O&&
[1*]NC(=O)CC(=O)OC&[1*]C1=CC=C([2*])C(S(=O)(=O)N2CCOCC2)=C1&[2*]C&&&
[1*]CN&[1*]C1=CN(C2=CC=C([2*])C=C2[3*])[NH]C1=O&[2*]Br&&[3*]F&&
[1*]CCCC(=O)NCCCC&[1*]N1C([2*])=NC2=C(SCC3=CC=CC=C3)N=CN=C21&[2*]CC(C)(C)C&&&
[1*]CC&[1*]N(CC(=O)N([3*])CC(=O)NC1=CC=CC([2*])=C1)C(=O)C1=CC=C([4*])C=C1&[2*]C&&[3*]CC(C)(C)OC&[4*]S(N)(=O)=O&&
[1*]OC&[1*]C1=CC=C(NS(=O)(=O)C2=CC=CC(NC(=O)CC3SC(N4CCCCC4)=NC3=O)=C2)C=C1&&&
[1*]C&[1*]C(SC1=NN=NN1[2*])C(=O)NC1=C(C2=CC=CO2)C([3*])=CS1&[2*]C&&[3*]C&&
[1*]CC&[1*]C1=CC=C(C2=NC3=CC=CC=C3N=C(NC3=CC=C4OCCOC4=C3)C2C2=CC=CN=C2)O1&&&
[1*]OC&[1*]C1=CC=C([2*])C(C2=CC(C3=CC=CO3)=C([3*])C(=S)[NH]2)=C1&[2*]OC&&[3*]C#N&&
[1*]N&[1*]C1CN2CC([2*])=NN=C2CO1&[2*]SCCCC(F)(F)F&&&
[1*]C&[1*]N1C(=O)C2=C(N=CN2CC(=O)NN=CC2=CC=C(C3=CC=C([2*])C([3*])=C3)O2)N([4*])C1=O&[2*]Cl&&[3*]C(=O)O&[4*]C&&
[1*]OC&[1*]C1=CC([2*])=CC([3*])=C1[4*]&[2*]CO&&[3*]OC&[4*]OC&&
[1*]C(=O)NC&[1*]C1=NC=C2C=C(C3=CC=C(CN4CC(N5C=C([2*])C(=O)[NH]C5=O)OC4=O)C=C3[3*])C=CC2=C1[4*]&[2*]C&&[3*]F&[4*]O&&
[1*]C&[1*]C1CC([2*])CN(C(=O)C2=CN(C3=CC=CC=C3)N=C2C2=CC=CC=C2)C1&[2*]C&&&
[1*]OC&[1*]C1=CC=C2C(=C1)C1=NC3=CC=CC=C3N=C1N2[2*]&[2*]C&&&
[1*]C(=O)OCC&[1*]C1=C([2*])SC2=C1CCCC2&[2*]NC(=O)CC&&&
[1*]OC&[1*]C1=CC=C2C(=C1)C=C([2*])N2C1=CC=CC=C1&[2*]C=O&&&
[1*]CCNC(C)=O&[1*]C1=CC=CC2=CC=CC=C12&&&
[1*]OC&[1*]C1=CC=CC(C2=CN(C3CCN(C4CCC(C5=CN=CN=C5)CC4)CC3)N=N2)=C1&&&
[1*]C&[1*]C(=CC1=CC=CS1)C1C([2*])C([3*])([4*])C(C2=CC=CC=C2)C([5*])([6*])C1C1=CC=CC=C1&[2*]O&&[3*]C&[4*]C&[5*]C&[6*]C&&
[1*]C1=C2[NH]C3=CC=CC=C3C(=O)C2=C([2*])C=C1&[1*]O&&[2*]CO&&
[1*]OC&[1*]C1=CC=C([2*])C(CNC2=NC3=C(C(=O)C4=CC=CC=C4N3[3*])N2[4*])=C1&[2*]OC&&[3*]C&[4*]C&&
[1*]C1=CC=C(CC(=O)NCC2=CC=NC([3*])=C2)C([2*])=C1&[1*]F&&[2*]F&[3*]Cl&&
C(=NNC1=NC2=C(C3=C(CCCC3)S2)C2=NC=NN12)C1=CC2=CC=CC=C2[NH]1&&&
[1*]CCSC&[1*]C(OC(=O)COC1=CC=C([2*])C=C1)C(=O)NC(C1=CC=CC=C1)C1=CC=CC=C1&[2*]C(F)(F)F&&&
O=C1CCC(C2=CC=CC=C2)N1C1CCN(C2CCCCC2NS(=O)(=O)C2=CC=CC3=CC=CC=C23)CC1&&&
[1*]OC&[1*]C1=CC(NC(=O)CC2=CC=CS2)=CC=C1NC(=O)C1=CC=CO1&&&
[1*]OC&[1*]C1=CC=C(C2=NN=C(C3=CC=CO3)O2)C=C1&&&
[1*]C&[1*]N1C=C(C2=CC([2*])=CC3=C2C2=CC=CC=C2C3([3*])[4*])C=N1&[2*]F&&[3*]O&[4*]C(F)(F)F&&
[1*]NC(=O)C=C(C)C&[1*]C1=CC=C(N2CCN(C(=O)NC3=CC=C([2*])C=C3)CC2)C([3*])=C1&[2*]SC(F)F&&[3*]F&&
[1*]CCC(N)=S&[1*]N1N=C(C2=CC=C([2*])C=C2)C2=C([3*])ON=C2C1=O&[2*]Cl&&[3*]C(F)(F)F&&
[1*]OC&[1*]C1=CC=C(C([2*])C2=NC(C3=CC=C([3*])C=C3)=CS2)C=C1&[2*]NC(C)=O&&[3*]C&&
[1*][N+](=O)[O-]&[1*]C1=CC=C(S(=O)(=O)N(CC2=CC=CN=C2)C2=NC=NC3=C2[NH]C=N3)C=C1&&&
[1*]NS(=O)(=O)CCCC&[1*]C1=CC=C(N=C2C(=O)N([2*])C3=CC([3*])=CC=C23)C([4*])=C1&[2*]C&&[3*]CS(=O)(=O)O&[4*]OC&&
[1*]OC&[1*]C1=CC=CC(C=C2C(=O)N(CC3=CC=CC4=CC=CC=C34)C(=O)N(CC3=CC=C([2*])C=C3)C2=O)=C1&[2*]OC&&&
[1*]CC(NC(=O)C(NC(=O)C(N)CN)C(C)C)C(=O)NC(CC(=O)O)C(=O)O&[1*]C1=CC=CC=C1&&&
[1*]OC&[1*]C1=C(OCC2=CC=C([2*])C=C2)C=CC2=C1OC(=O)C1=C2CCC1&[2*]Cl&&&
O=C(CC12CC3CC(CC(C3)C1)C2)NCCNC(=O)C1=CC=CN=C1&&&
[1*]C1=CC(NC(=O)C2=CC=C(N3C=CN=C3)C=C2[2*])=CC=C1NC1=CC=C2C=CC=CC2=N1&[1*]Cl&&[2*]Cl&&
[1*]OC&[1*]C1=NC(NC2=CC=C([2*])C=C2)=C2N=C[NH]C2=N1&[2*]S(=O)(=O)N(C)C&&&
[1*]CC&[1*]C1OC(=O)C=CC([2*])=CC([3*])C(OC2OC([4*])CC([5*])C2[6*])C([7*])([8*])CC([9*])C(=O)CC2N(NCCCC3=CC=CC=C3)C(=O)OC12[10*]&[2*]C&&[3*]C&[4*]C&[5*]N(C)C&[6*]O&[7*]C&[8*]OC&
[1*]OC&[1*]C1=CC=C(CC(=O)NC2=N[NH]C3=C2CN(C(=O)C2=CC=CC([2*])=C2)C3)C=C1[3*]&[2*]C&&[3*]OC&&
C#CCOCCCCCCCCCCCCCCC=CCCCCCCCCC=CCCCCCC(O)C#C&&&
[1*]C1=CC=C(N2N=NN=C2SCC(=O)C2=CC=C(N3CCOCC3)C=C2)C=C1&[1*]F&&&
[1*]SC&[1*]C1=CC=C2OCC3=C(SC)SC(=N3)C2=C1&&&
[1*]CCCCC(=O)OC&[1*]C1=CC=C(C2=CC=CC=C2)N1C1=CC=C([2*])C=C1[3*]&[2*]C(=O)O&&[3*]C&&
[1*]CC#N&[1*]C(C(=O)NCC1=CC=C(C2=CSC(C3=NC4=CC=CC=C4[NH]3)=C2)C=C1)N1CCC(CC2=CC=CC=C2)CC1&&&
[1*]C&[1*]C(NC1=NC=NC2=C1C=C([2*])S2)C1=CC=CC=C1&[2*]C#N&&&
[1*]C&[1*]C1=C([2*])C(=O)C(C2=CC=C(OCC3=CC=CC=C3)C=C2)=C([3*])[NH]1&[2*]Cl&&[3*]C(F)F&&
[1*]CCC(C)C&[1*]N1C(CN2C(=O)NC3=CC=C([2*])C=C32)=N[NH]C1=S&[2*]Br&&&
[1*]C&[1*]C1=NOC(C(=O)NC2=CC=CC(OCC3=CC([2*])=NC4=CC=CC=C34)=C2)=C1&[2*]C&&&
[1*]C1=CC=C(N2C=CC=C2C(=O)N2CCN(C3=CC=CC=C3)CC2)C=C1[2*]&[1*]Cl&&[2*]Cl&&
[1*]C&[1*]N1C=C(C2=NN=C(CC3=CC=CC=C3[2*])O2)C2=CC=CC=C21&[2*]Cl&&&
[1*]C&[1*]C1CCC2(C(=O)OCCN3CCOCC3)CCC3([2*])C(=CCC4C5([3*])CCC([4*])C([5*])([6*])C5CCC43[7*])C2C1[8*]&[2*]C&&[3*]C&[4*]O&[5*]C&[6*]C&[7*]C&[8*]C&&
[1*]C&[1*]C1=CC(NC(=O)CCN2C(=O)CNC2=O)=CC([2*])=C1[3*]&[2*]C&&[3*]Cl&&
[1*]C(=O)O&[1*]C1=CC=C2C3=C(C4=CC=CC=C4C3=O)N(CCCCN3CCCCCC3)C(=O)C2=C1&&&
[1*]C&[1*]C1=CC([2*])=C(N2C(SCC(=O)NC3=CC=C(S(=O)(=O)N4CCOCC4)C=C3)=NN=C2C2=CC=CC=C2)C([3*])=C1&[2*]C&&[3*]C&&
[1*]N&[1*]C1CCC(N2C([2*])=NC3=C([3*])C([4*])=C([5*])C([6*])=C32)CC1&[2*]C(F)(F)F&&[3*]Cl&[4*]Cl&[5*]Cl&[6*]Cl&&
[1*]C&[1*]C12COC(C3=CC=C([2*])C=C3)CC1CCC1([3*])C2CCC2=C([4*])C(=O)CCC21[5*]&[2*][N+](=O)[O-]&&[3*]C&[4*]Cl&[5*]C&&
[1*]C&[1*]C1=CC=CC(OCC2=NC3=CC=CC=C3N2CC(=O)NS(=O)(=O)C2=CC=CC([2*])=C2)=C1&[2*]C&&&
[1*]C&[1*]C1=CN(C2C=CC(COP3(=O)OCC4=C(C5=CC=C([2*])C=C5)C=CN=C4O3)O2)C(=O)[NH]C1=O&[2*]C&&&
[1*]NC(=O)C(=O)OC&[1*]C1=CC=C([2*])C(C2=NC3=CC([3*])=CC=C3O2)=C1&[2*]Cl&&[3*]F&&
[1*]C(=O)OCC&[1*]C1CCCN(S(=O)(=O)C2=CC=C3NC(=O)C(=NNC4=CC=CC([2*])=C4)C3=C2)C1&[2*]OC&&&
[1*]OC&[1*]C1=CC=C(C2=CN3C(SC4=CC=CC=C4[2*])=CN=C3C([3*])=C2)C=C1[4*]&[2*]C(F)(F)F&&[3*]NC=O&[4*]OC&&
[1*]CNC(=O)C(N)CC(C)C&[1*]C1=CC=CC=C1&&&
[1*]OC&[1*]C1=NC([2*])=NC(N2C3=CC=CC=C3CC2C2=N[NH]C(NC3=CC=CC([3*])=C3)=N2)=N1&[2*]OC&&[3*]C&&
[1*]OC&[1*]C1=CC([2*])=C2N=CC=C(NC3=CC=CC([3*])=C3)C2=C1&[2*]NCCNC(C)=O&&[3*]CN(C)C&&
[1*]OC(=O)CCCC&[1*]C1CC([2*])C2([3*])COC3C2C12COC([4*])C2([5*])C1([6*])C([7*])C3([8*])OC2OC(=O)OC2C1[10*]&[2*]OC(C)=O&&[3*]C(=O)OC&[4*]OC(C)=O&[5*]O&[6*]O&[7*]OC(C)=O&[8*]C&
[1*]C&[1*]C1=CC(N2CC([2*])([3*])C2)=CC=C1[4*]&[2*]C&&[3*]C&[4*]C(=O)NCN&&
[1*]CO&[1*]C1OC(N2C=NC3=C(NC4CCC5=CC=CC=C54)N=CN=C32)C([2*])C1[3*]&[2*]O&&[3*]O&&
[1*]CC(N)C(=O)S&[1*]C1=C[NH]C=N1&&&
[1*]CC(C)C&[1*]N1C(C2=CC=C([2*])N=C2)=NC2=CC(C#CC3([3*])CCCCC3)=CC=C21&[2*]F&&[3*]O&&
[1*]OC&[1*]C1=CC=C(C2C3=C(CC4C(=O)N(C5=CC=CC=C5C(=O)NC5=CC=C([2*])C=C5)C(=O)N42)C2=CC=CC=C2[NH]3)C=C1&[2*]Br&&&
[1*]CCC&[1*]C1=CC=C(S(=O)(=O)NC2=CC=CC(C3=CC=C(N4CCCCC4)N=N3)=C2)C=C1&&&
[1*]C1=CC=C(C2NC(=O)NC3=C2C(C2=CC=CC([3*])=C2)=CS3)C([2*])=C1&[1*]F&&[2*]Cl&[3*]C(F)(F)F&&
[1*]C&[1*]C([2*])(C1=CC=C(OCC2=CC=CC=C2)C=C1)C1=CC=C(OCC2CC2)C=C1&[2*]CC(N)C(=O)O&&&
[1*]C1=CC=CC=C1CC(=O)N1CCC2(CC1)CCN(C(=O)C1=CSC=N1)CC2&[1*]Br&&&
[1*]C&[1*]C1=CC=CC([2*])=C1NC(=O)NC1=CC=CN2C(C3=CC=NC=C3)=C(C(=O)NC3=CC=CC=C3)N=C12&[2*]Cl&&&
[1*]C&[1*]C1=CC(C(=O)NC2CCCCC2)=C2C=CC=CC2=N1&&&
[1*]NCC&[1*]C1=CC(C2=NC([2*])=CS2)=CC=C1OC1=CC=CC=C1&[2*]C&&&
[1*]C&[1*]C1([2*])C=CC2=CC(C(=O)C3CCCC3)=C(N3CCCC3)N=C2O1&[2*]C&&&
[1*]C(=O)O&[1*]C(CC1=CC=C(C2=CC=CC=C2[2*])C=C1)NC(=O)C1CCC(=O)N1&[2*]C(F)(F)F&&&
[1*]OCC&[1*]C1=CC=CC=C1NC(=O)C1=C([2*])C2=[N+](C3=CC=CC=C3)ON=C2C([3*])=C1&[2*]Cl&&[3*]Cl&&
[1*]CN(C)C&[1*]C1CC1C1=CN=CC([2*])=C1&[2*]F&&&
[1*]OC(=O)C(C)=CC&[1*]C1CC([2*])C2([3*])C=C([4*])CCC2C1([5*])[6*]&[2*]O&&[3*]C&[4*]C&[5*]C&[6*]CCC(=CCOP(=O)(O)OP(=O)(O)O)COC(=O)C(C)C&&
O=C(OC1=CC=CC=C1)N1CCN(C2=CC=CC=C2)CC1&&&
[1*]OC&[1*]C1=CC=C(C2=CC([2*])=NN2C2=CC=C([3*])C=N2)C=C1&[2*]C(F)(F)F&&[3*]S(C)(=O)=O&&
[1*]C&[1*]C1=NC2=CC=CC=C2N=C1C(=O)NN=CC1=CC=C([2*])S1&[2*][N+](=O)[O-]&&&
[1*]CC(=O)OCC&[1*]C1=CSC(NC(=O)C2=CC=CC=C2[2*])=N1&[2*]Br&&&
[1*]OCC&[1*]C1=CC=CC=C1NC(=O)C1=CC2=C(C=CS2)N1[2*]&[2*]C&&&
[1*]C(=O)NCCC&[1*]C1=CC=C2C(=C1)CCC1C2CCC2([2*])C([3*])CCC12&[2*]C&&[3*]O&&
[1*]C&[1*]C1=NC2=CC=C(NC3=NC(NC4=CC=CC(NC(=O)C5=CC=CC([2*])=C5)=C4)=NC(N4CCN([3*])CC4)=N3)C=C2S1&[2*]C(F)(F)F&&[3*]C&&
[1*]C&[1*]C(C(=O)N([2*])CC1=CC2=CC=CC=C2[NH]1)N1C(=O)C2C3CC(C3)C2C1=O&[2*]C&&&
[1*]S(=O)(=O)N(OC(C)=O)C(C(=O)OC)C(=O)OC&[1*]C1=CC=C([2*])C=C1&[2*][N+](=O)[O-]&&&
[1*]NC(C)=O&[1*]C1=C([2*])C2=C(S1)C1=CC=CC=C1CC2&[2*]C#N&&&
[1*]C1=CC2=C3C(=C1)C(=O)C(=O)C1=CC=C([2*])C=C13&[1*]CO&&[2*]O&&
[1*]CC&[1*]N(CC(=O)NCC1=CC=CS1)C(=O)C1=CC=C([2*])C=C1&[2*]C&&&
[1*]OC&[1*]C1=CC=C(C([2*])=C2SC(=O)N(C3=CC=CC([3*])=C3)C2=O)C=C1[4*]&[2*]C&&[3*]Cl&[4*]OC&&
O=C(CSC1=CC=C2C=CC=CC2=C1)NC1=NN=C(CCSC2=NN=C(NC(=O)CSC3=CC=CC=C3)S2)S1&&&
[1*]OC&[1*]C1=CC=C(NC=C2C(=O)CC(C3=CC=CC=C3)CC2=O)C=C1&&&
[1*]OC&[1*]C1=CC=C(S(=O)(=O)NC(=O)OCC2CC(N3C=C([2*])C(=O)[NH]C3=O)OC2[3*])C=C1&[2*]C&&[3*]CO&&
[1*]C&[1*]C1=CC=C(C2=CC(C(=O)NCC([2*])C3=CC=CC=C3)=C3C=CC=CC3=N2)C=C1&[2*]N(C)C&&&
O=C(NCCN1CCOCC1)C(=O)NCC1CCCN1C(=O)C(=O)C1CCCCC1&&&
[1*]OC&[1*]C1=NC(N2CCCC2)=C2C=CC=CC2=N1&&&
O=C1C2C3C=CC(CC3)C2C(=O)N1CCCN1CCN(C2=CC=CC=C2)CC1&&&
[1*]C1=NC(NC(=S)NC(=O)C2=CC=CC=C2)=NC=C1&[1*]Cl&&&
[1*]CCCC&[1*]C(NC(CC1=CC=CC=C1)C(=O)N1CCC([2*])CC1)C(=O)C(=O)NCC(=O)NC([3*])C1=CC=CC=C1&[2*]OCOC&&[3*]C(=O)NC(C)(C)C&&
[1*]C&[1*]C1=CC=CC=C1C(=O)NNC(=O)C1=C([2*])OC2=CC=CC=C12&[2*]C&&&
[1*]C(C)C&[1*]C1=CC=C(C2=CC3CCC(C2)N3)C=C1&&&
[1*]OC&[1*]C1=CC=C(OCC2=NN=C(SCC(=O)N3CCOCC3)O2)C=C1&&&
[1*]OC&[1*]C1=CC=C(N2CC3=NC([2*])=NN3CC2=O)C=C1&[2*]CNC(=O)N(C)C&&&
[1*]C(C)C(=O)N(C)C&[1*]N1CC2=CC=CC3=C2N(CC1[2*])C(=S)[NH]3&[2*]C&&&
[1*]C&[1*]C1CC1CNC1=CC([2*])=NC(SCC2=CC=CC=C2)=N1&[2*]Cl&&&
[1*]OC&[1*]C1=CC=C(NCC([2*])COC2=CC=C([3*])C=C2)C=C1&[2*]O&&[3*]OCC=C(C)CCC=C(C)CCC=C(C)C&&
[1*]C&[1*]C1=CC([2*])=CC=C1NC(=O)C1=C(C2CC2)N=C2C=C([3*])C=CN12&[2*]F&&[3*]C(F)(F)F&&
[1*]OC&[1*]C1=CC=C(C2=CN3N=C(CNC(=O)C4CCS(=O)(=O)CC4)N=C3S2)C=C1[2*]&[2*]F&&&
[1*]C&[1*]C(C(=O)NC1CC1)N1C2=CC=CC=C2SC2=CC=CC=C21&&&
[1*]NCCN(C)C&[1*]C1=CC=C(S(=O)(=O)NCCC2=CC=CS2)C2=C1SC(NC(=O)CCN1CCOCC1)=C2&&&
[1*]C(=O)O&[1*]C1=CC=CC=C1S(=O)C1=CC=CC=C1[2*]&[2*]C(F)(F)F&&&
[1*]OC&[1*]C1=CC=C2N=CC=C(N3C=C4CC(N([2*])C(=O)C5CCOCC5)CCC4=N3)C2=N1&[2*]C&&&
[1*]C#N&[1*]C1=CC=C2C=C(OCCN3CCN(C4=CC=CC([2*])=C4)CC3)C=CC2=C1&[2*]C(F)(F)F&&&
[1*]C&[1*]C1=C(C(=O)NC2=CC=CC(N3CCN([2*])CC3)=C2)C(C2=CC=C([3*])C=C2[4*])N2N=C([5*])C=C2N1&[2*]C&&[3*]Cl&[4*]Cl&[5*]C(F)(F)F&&
[1*]C&[1*]C1CCCN1C(=S)SC1CCN(CC2=CC=CO2)CC1&&&
[1*]OCC&[1*]C1=CC=C2[NH]C(=O)C(CN([2*])CCC3=CC=CC=C3)=CC2=C1&[2*]C&&&
[1*]NS(C)(=O)=O&[1*]C1=CC=C(C2=NC(N3CCOCC3)=C3C=CSC3=N2)C=C1&&&
[1*][N+](=O)[O-]&[1*]C1=CC=C([2*])C=C1[3*]&[2*]C(O)CO&&[3*]CF&&
O=S(=O)(NCC1=CC=CC=C1)C1=CC=C(OCC2=CC=CC=C2)C=C1&&&
[1*]C=C&[1*]C1=C(C(=O)C2=CC=C([2*])C=C2)N2CCC([3*])C2=C1[4*]&[2*]Cl&&[3*]F&[4*]CC=C(C)C&&
[1*]C#N&[1*]C1=CC=C(NC(=S)N=C(NC2=CC=C([2*])C=C2)NC2=CC=C([3*])C=C2[4*])C=C1&[2*]Cl&&[3*][N+](=O)[O-]&[4*]Cl&&
[1*]NC(C)C&[1*]C1=NC=CC(C2=C(C3=CC=C([2*])C=C3)C(=O)N3CCCN23)=N1&[2*]F&&&
COC(=O)C=CC(=O)NC(CS)C(=O)NC(CCCCN)C(=O)NC(CC(C)C)C(=O)O&&&
[1*]OC&[1*]C1=CC=CC([2*])=C1C1CCCC([3*])([4*])C1&[2*]OC&&[3*]C&[4*]O&&
[1*]C(=O)N(CC=C)CC=C&[1*]C1CCC(CN2C(=O)C3=C(C=CS3)N(CC(=O)NCCC3=CCCCC3)C2=O)CC1&&&
[1*]CCCCCCCCCCCCCC&[1*][N+]1([2*])CCC2=CC([3*])=CC=C2C1&[2*]C&&[3*]O&&
[1*]C&[1*]C1=CN(C2CC(OP([2*])(=O)OCC3=CC=C(C4=CC=C([3*])C=C4)S3)C([4*])O2)C(=O)[NH]C1=O&[2*]O&&[3*]CC(C)(C)C&[4*]CO&&
[1*]OC&[1*]C1=CC=C2N=C(OC3=CC=C([2*])C=C3)C(CC3=CC=C(OC4=CC=C([3*])C=C4)C=C3)=CC2=C1&[2*]Br&&[3*]Br&&
[1*]CC&[1*]C1=C([2*])OC2=CC=CC(OCCNCC3=CC=CO3)=C12&[2*]C(=O)OC&&&
[1*]C(C)CCCC(C)C&[1*]C1CCC2C3CC([2*])C4CC([3*])CCC4([4*])C3CCC12[5*]&[2*]O&&[3*]O&[4*]C&[5*]C&&
[1*]CC&[1*]C1=CC=C(S(=O)(=O)N2CCN(C3=NC(C4=CC=CN=C4)=NC4=CC=CC=C34)CC2)C=C1&&&
[1*]C&[1*]N1C=CC([2*])=N1&[2*]N&&&
[1*]NC(=O)CC&[1*]C1=CC=C(C2=NOC(C3CCCCN3C(=O)C3CCC3)=N2)C=C1&&&
[1*]OC&[1*]C1=CC=C(C2C=CCN(S(=O)(=O)CC3CCC(N([2*])S(=O)(=O)C4=CC=C([3*])C=C4)CC3)C(=O)C(=O)N2CCCN2C=CN=C2)C=C1&[2*]C&&[3*]C&&
[1*]C&[1*]C(C(=O)NC1CCCC2=CC(CN3CCC([2*])CC3)=CC=C21)C1=CC=CC=C1&[2*]N&&&
[1*]C&[1*]C1=CC=CC([2*])=C1S(=O)(=O)NC(=O)NC1=C([3*])C=CC=C1[4*]&[2*]C&&[3*]C(C)C&[4*]C(C)C&&
[1*]OC&[1*]C1=CC(C2=CSC3=CC=CC=C23)=CC2=C1OCCN(CC1=CC=CN=C1)C2&&&
[1*]C1=CC(C2CN(CCN3CCCCC3)CC2C(=O)NC2=CC=C(C3=CC=CC=C3)C=C2)=CC=C1&[1*]Cl&&&
[1*]OCC&[1*]C1=CC=C(C(=O)NC2=CC([2*])=NN2C2=CC=CC=C2)C=C1&[2*]C&&&
[1*]OC&[1*]C1OC([2*])C(NC(=O)NC2=CC=C([3*])C=C2)C(COC(=O)C2=CC=C([4*])C=C2)C1[5*]&[2*]C&&[3*]Cl&[4*][N+](=O)[O-]&[5*]O&&
O=C(NC1=NC2=C(CN(C3=CC=CC=C3)CC2)S1)C1=CC=CO1&&&
[1*]Cl&[1*]C1=CC([2*])=CC(COC2=CC3=NC=NC(NC4=CC=C(OCC5=CC=CC([3*])=C5)C([4*])=C4)=C3C=C2[5*])=C1&[2*]Cl&&[3*]I&[4*]Cl&[5*]Cl&&
[1*]C1=CC=C(CC(NC(=O)C2=CC3=CC=CC=C3S2)C(=O)N2CCN(C3=CC=CC([2*])=C3)CC2)C=C1&[1*]Cl&&[2*][N+](=O)[O-]&&
[1*]OC&[1*]C1=CC=C(NCC2=CN=CN2C2=CC=C(C3=CC=CC=C3)C([2*])=C2)C=N1&[2*]C&&&
[1*]CC=C&[1*]C1CC2=CC([2*])=C([3*])C([4*])=C2O1&[2*]CC=C&&[3*]O&[4*]CCC(=O)O&&
[1*]C(=O)OC&[1*]C1CC([2*])C(=O)C2C1([3*])CCC1C(=O)OC(C3=COC=C3)CC12[4*]&[2*]OC(C)=O&&[3*]C&[4*]C&&
[1*]CC(=O)N(C)CC&[1*]N1C(=O)CC([2*])=C([3*])C1C1=CC=C([4*])C([5*])=C1&[2*]COC(N)=O&&[3*]C&[4*]OC&[5*]OC&&
[1*]C(=O)OCC&[1*]C1=C([2*])[NH]C(NC(=O)C2=NC([3*])=NC=C2[4*])=NC1=O&[2*]C&&[3*]SC&[4*]Cl&&
[1*]C&[1*]N1C(=O)C2=C([NH]C(CN3CCC(OC4=CC=CN=C4)CC3)=N2)N([2*])C1=O&[2*]C&&&
CC(C)=CCCC(C)=CCC(C)NC(=O)C(F)(F)F&&&
[1*]NC(=O)CN(CC)CCCC&[1*]C1=CC=C(C(=O)C2=CC=C([2*])C=C2)C=C1&[2*]C&&&
[1*]C(=O)OCC&[1*]C1=CC=C(N=NC2=CC=C([2*])C=C2)C=C1&[2*]N&&&
[1*]C(=O)NCC(C)C&[1*]C1=CC=C(C#CC2=CC=CC([2*])=C2)C=N1&[2*]F&&&
[1*]C&[1*]C12CCC3C4=CC=C([2*])C=C4C([3*])CC3C1CCC2[4*]&[2*]O&&[3*]O&[4*]O&&
[1*]C(C)C&[1*]N1CCCC1COC1=CC=C([2*])C([3*])=C1&[2*]Cl&&[3*]Cl&&
[1*]C&[1*]C1=CC=C([2*])C(C(=O)COC(=O)C2=CC=CC(S(=O)(=O)N3CCOCC3)=C2)=C1&[2*]C&&&
[1*]C(C)=O&[1*]N(C(=O)C1=CC=CC=C1)C(=O)C1N2C(=O)C(C=CC3=CC=CC=C3)C2S(=O)(=O)C1([2*])[3*]&[2*]C&&[3*]C&&
[1*]OC&[1*]C1=CC=C(CN([2*])C(=O)C2CCCN(C3=NC([3*])=CC([4*])=N3)C2)C([5*])=C1&[2*]C&&[3*]C&[4*]C&[5*]OC&&
[1*]OC&[1*]C1=CC=C(CCNC2=NC3=CC=C([2*])C=C3C=C2[3*])C=C1[4*]&[2*]C&&[3*]C#N&[4*]OC&&
O=C(NCC(C1=CC=C(C2=CC=CC=C2)C=C1)N1CCCNCC1)C1=CC=CO1&&&
[1*]C(N)=O&[1*]C1=NSC(C(=O)N(C2=CC=CC=C2)C(C(=O)NC2CCCC2)C2CCCCC2)=C1[2*]&[2*]N&&&
[1*]C&[1*]C1=CC=C(N2CCN(C(CNC(=O)C(=O)NCC3CCCO3)C3=CC=C4OCOC4=C3)CC2)C=C1&&&
[1*]C&[1*]C1OC(OC2CCC3([2*])C4CC([3*])C5([4*])C(C6=COC(=O)C=C6)OC(=O)C5([5*])C4CCC3([6*])C2[7*])C([8*])C([9*])C1OC1OC([10*])C([11*])C([12*])C1[13*]&[2*]C=O&&[3*]O&[4*]C&[5*]O&[6*]O&[7*]
[1*]OC(C)CCC&[1*]C1=CC=C(C2=C3C(=O)NCC3=N[NH]2)C=C1&&&
[1*]CCN&[1*]C1=CC([2*])=CC([3*])=C1&[2*]F&&[3*]F&&
[1*]OC&[1*]C1=CC=C(C2=C(CC(=O)N3CC([2*])OC([3*])C3)C3=CC([4*])=CC=C3[NH]2)C=C1&[2*]C&&[3*]C&[4*]OC&&
[1*]C(=O)N(C)C&[1*]N1CC2=CC=CC(OC3=CC=CC=C3)=C2C1&&&
[1*]OCC&[1*]C1=CC=CC=C1C(=O)NCC1(N2CCN([2*])CC2)C(=O)CC(C2=CC=CC=C2)CC1&[2*]S(C)(=O)=O&&&
[1*]NC(=O)NC(C)(C)C&[1*]C1=CC=CN2N=C(C3=CC=C([2*])C=C3)N=C12&[2*]O&&&
[1*]OC&[1*]C1=CC(CN2C3=CC=CC=C3NC(=O)C2CC(=O)N2CCOCC2)=CC([2*])=C1&[2*]OC&&&
[1*]C&[1*]N1C=C(C2=CN=CN2C2=CC=C(C(=O)C3=CC=CS3)C=C2)C=CC1=O&&&
[1*]OCC&[1*]C1=CC([2*])=C(C(=O)C=CC2=CC=CC=C2)C(OC(=O)C=CC2=CC=CC=C2)=C1CN1CCCCC1&[2*]O&&&
[1*]OC(C)=O&[1*]C1=CC=C(CCNC(=O)CN(C2=CC=CC=C2)S(=O)(=O)C2=CC=C([2*])C=C2)C=C1&[2*]C&&&
[1*]C&[1*]C1=CC(=O)OC2=CC(OC(=O)C3=CC4=CC=CC=C4C=C3[2*])=CC=C12&[2*]O&&&
[1*]S(N)(=O)=O&[1*]C1=CC=C([2*])C=C1&[2*]CNS(=O)(=O)C(F)(F)C(F)(F)C(F)(F)C(F)(F)C(F)(F)C(F)(F)C(F)(F)F&&&
[1*]C(=O)OC&[1*]C1=C([2*])[NH]C(C(=O)C([3*])OC(=O)C=CC2=CC=C([4*])N=C2)=C1[5*]&[2*]C&&[3*]C&[4*]Cl&[5*]C&&
CP(=O)(OCC)SC(C)CC&&&
[1*]C(=O)O&[1*]C1=CC=C(CC2=C(C3=CC=C([2*])C=C3)C(=O)OC3=CC([3*])=CC=C23)C=C1[4*]&[2*]Br&&[3*]O&[4*]F&&
[1*]OC&[1*]C1(C#CC([2*])(C2=CC=CC=C2)C2CCN(CC3=CC=C([3*])C=C3)CC2)CN2CCC1CC2&[2*]O&&[3*]OC(C)C&&
C1=CC=C(C2=NOC(C3CN4CCC3CC4)=N2)C=C1&&&
[1*]OCC&[1*]C1=CC=CC(C2=NN3C(=O)C=C([2*])N=C3S2)=C1&[2*]C(F)(F)F&&&
[1*]CCCC&[1*]N1CC(=O)N2CC3=C(CC2C1=O)C1=CC=CC([2*])=C1[NH]3&[2*]C&&&
[1*]OC&[1*]C1=CC=C(C2=NC3=C(NC(=O)CC3)C3=C2OC2=CC=CC=C23)C=C1&&&
[1*]OC&[1*]C1=CC=C2CCC3C(CCN3C(=O)COC3=CC=C([2*])C=N3)C2=C1&[2*]C(F)(F)F&&&
[1*]C&[1*]C1=CC=C([2*])C(NC(=O)CSC2=NS(=O)(=O)C3=CC=CC=C3N2)=C1&[2*]C&&&
[1*]C#N&[1*]C1=C2C=CC=CN2C2=C([2*])C=CC=C2C1=O&[2*]C=O&&&
[1*]OC&[1*]C1=CC=C(C2=C(C3=CC=C([2*])C=C3)C([3*])=NO2)C([4*])=C1[5*]&[2*]F&&[3*]CO&[4*]OC&[5*]OC&&
[1*]C&[1*]C1=CSC(C([2*])([3*])C2=CC=C([4*])C([5*])=C2)=N1&[2*]C&&[3*]O&[4*]Cl&[5*]C&&
[1*]NC(=O)NC(C(=O)O)C(C)C&[1*]C1=CC=C([2*])C=C1&[2*]Cl&&&
[1*]Cl&[1*]C1=CC=C2C(NCCN3COC4=CC([2*])=CC=C4C3)=CC=NC2=C1&[2*]Cl&&&
[1*]C&[1*]C1=CC=C(N2C(SCC3=NC4=CC=CC=C4[NH]3)=NN=C2C2=C([2*])OC=C2)C=C1&[2*]C&&&
[1*]CCC&[1*]N(CCC1=CC=CC=C1)CC1=CC([2*])=CC=C1[3*]&[2*]Br&&[3*]O&&
[1*]C1=CC=C(N2C(CNC(=O)C3=CC=CC=C3[2*])=N[NH]C2=S)C=C1&[1*]Cl&&[2*]Cl&&
[1*]C(C)(C)C&[1*]C1=CC=C(NC(=O)N2N=C(C3=CC4=CC=CC=C4O3)CC2C2=CC=C([2*])C=C2)C=C1&[2*]F&&&
[1*]OC&[1*]C1=CC=CC(C2=NN=C(C3=CC=C([2*])C=C3)C(C3=C([3*])C=CC=C3[4*])=N2)=C1&[2*]Cl&&[3*]Cl&[4*]Cl&&
[1*]C1OC(N2C=C([4*])C(=O)[NH]C2=O)C([3*])C1[2*]&[1*]CO&&[2*]O&[3*]F&[4*]Br&&
[1*]C(=O)OCC&[1*]C(SC1=NC([2*])=CC([3*])=N1)C1=CC=CC([4*])=C1&[2*]N&&[3*]N&[4*]Cl&&
[1*]CC&[1*]N(CC1=CC=CC=C1)C(=O)CC1C(=O)NCCN1CC1=CC=CC=C1[2*]&[2*]Cl&&&
[1*]CCCCCCC&[1*]C1=CC=C(N=C2CCCC2)C=C1&&&
[1*]NCC=C(C#N)C(=O)OCCOCC&[1*]C1=CC(=O)[NH]C([2*])=N1&[2*]O&&&
[1*]C(N)=O&[1*]C1=CC=CC2=C(NCC3=CC=CC(NC4=CC=CC=N4)=C3)N=CN=C12&&&
[1*]C(=O)OCC&[1*]C12CCC=C1N(CC1=CC=C3OCOC3=C1)C(=O)C(CC(=O)NCCC1=CC=C([2*])C([3*])=C1)C2&[2*]OC&&[3*]OC&&
[1*]CC&[1*]N1C([2*])=NN=C1CN1CCN(C(=O)C2=CC=CO2)CC1&[2*]SC&&&
[1*]C&[1*]C1=CC=C([2*])C(OCCNC(=O)C2=C([3*])N([4*])C(=S)S2)=C1&[2*]S(C)(=O)=O&&[3*]C&[4*]C&&
[1*]C(=O)OCC&[1*]C1=C([2*])C([3*])=C([4*])[NH]1&[2*]C&&[3*]C(N)=O&[4*]C&&
[1*]C&[1*]C1=C(C(=O)NC2CN(C3CCC(C4=CC=CC=C4)CC3)C2)ON=C1&&&
[1*]C&[1*]C1=NOC(NS(=O)(=O)C2=CC=C(NC(=O)COC3=CC([2*])=CC=C3[3*])C=C2)=C1[4*]&[2*]C(=O)O&&[3*]Br&[4*]C&&
[1*]C#N&[1*]C1=CC=C(C2C3=C(CCN2C(=O)C2=CC=C[NH]2)C2=CC=CC=C2[NH]3)C=C1&&&
[1*]C1=C(SCCN2CCNCC2)C=C2C(=NC(=O)[NH]C2=O)[NH]1&[1*]C(F)(F)F&&&
[1*]OC&[1*]C1=CC(CCC2CO2)=CC=C1OCCN1CCCCC1&&&
[1*]C&[1*]N1CCN(CCCCCOC2=CC3=C(C=C2[2*])CCC(=O)N3C2=CC=C([3*])C=C2)CC1&[2*]Cl&&[3*]Cl&&
[1*]OC&[1*]C1=CC=C(NC(=O)CSC2=NN=C([2*])N2CCC2=CC=CC=C2)C=C1&[2*]C&&&
[1*]OC&[1*]C1=CC=C(C=CC(=O)OCC(=O)NC2=CC=C3OCOC3=C2)C=C1[2*]&[2*]OC&&&
[1*]C&[1*]C1=CC=CC(C2C3=CC=C([2*])C=C3OC3=CC=C4C=CC=CC4=C32)=C1&[2*]O&&&
[1*]OC&[1*]C1=CC(NC(=O)C2=CC=CC=C2)=CC=C1C1=CN=CO1&&&
[1*]OCOC&[1*]C1C([2*])C(=O)OC([3*])C([4*])([5*])C([6*])C([7*])C([8*])C(=O)C2([9*])OC2C1[10*]&[2*]C&&[3*]C&[4*]C&[5*]O&[6*]C&[7*]OC&[8*]C&[9*]C&[10*]OC&&
NCCCC(N)CN&&&
[1*]C(=O)NC&[1*]C(C1=CC=CC=C1)N1CC2=C(N3CCOCC3)C=CC=C2N(CC2=CC=C([2*])C([3*])=C2)CC1CCC1=CC=CC=C1&[2*]C&&[3*]C&&
[1*]C&[1*]C1=CC=C(NC(=O)C=CC(=O)N([2*])C(C(=O)NC2CCCC2)C2=CC=CC=C2[3*])C=C1&[2*]C&&[3*]F&&
[1*]C&[1*]N1CCN(CCCCOC2=CC=C3CN(C(=O)C4=C5OCCCN5N=C4)CC3=C2)CC1&&&
[1*]OC&[1*]C1=CC([2*])=C(C(=O)C=CC2=CC=CC=C2[3*])C([4*])=C1[5*]&[2*]O&&[3*]O&[4*]OC&[5*]Br&&
[1*]C1=CC=C(OCCSC2=NN=C(C3CC3)O2)C=C1&[1*]F&&&
[1*]C&[1*]N(C(=O)C1=CC([2*])=CC([3*])=C1)C1CCN(CCCCNC(=O)C=CC2=CC=C([4*])C=C2)CC1&[2*]C(F)(F)F&&[3*]C(F)(F)F&[4*]Cl&&
[1*]C&[1*]C1(COC2=CC=C(N3CCCC3=O)C=C2)CN2C=C([2*])N=C2O1&[2*][N+](=O)[O-]&&&
[1*]CC(NC(C)=O)C(=O)NC(CCC(C)=O)C(N)=O&[1*]C1=CC=C([2*])C=C1&[2*]OP(=O)(O)O&&&
[1*]C&[1*]C1=NN=C([2*])N1C1CCN(CC2=CC=C(OC3=CC=C([3*])C=C3)C=C2)CC1&[2*]C&&[3*]Cl&&
[1*]OC(=O)C(C)(C)C&[1*]C1=CC([2*])=C([3*])C=C1[4*]&[2*]NC(=O)C(CCCCNC(=O)OC(C)(C)C)NC(=O)OC(C)(C)C&&[3*]Cl&[4*]Cl&&
[1*]OC&[1*]C1CCN(CC2=CC=C([2*])C=C2[3*])C1C([4*])N1CCC([5*])CC1&[2*]Cl&&[3*]Cl&[4*]C&[5*]O&&
[1*]C&[1*]N1C(=O)C([2*])=C(NC2=CC=CC=C2)C2=CC=CC=C21&[2*][N+](=O)[O-]&&&
[1*]C&[1*]C1CC2=NC3=CC=CC=C3C(N3CCN(C(=O)C4COC5=CC=CC=C5O4)CC3)=C2C1&&&
[1*]C&[1*]N1CC2CC1CN2C=C1C(=O)NC2=CC=CC=C12&&&
[1*]CCCCCCCC&[1*]C1=CC=CC([2*])=C1&[2*]CCC(N)COP(=O)(O)OP(=O)(O)O&&&
[1*]C(=O)OC&[1*]C1=CC=CC(C2=CN=C([2*])C=C2C2=CC=C([3*])C=C2)=C1&[2*]C(F)(F)F&&[3*]S(C)(=O)=O&&
[1*]C&[1*]C1=CC([2*])=NC(SCC2=NN=C(SCC(=O)N3CCOCC3)N2[3*])=N1&[2*]C&&[3*]C&&
[1*]C(C)(C)O&[1*]C1=CC=CC(CNCC2=CSC(C3=CC=C([2*])C=C3)=N2)=C1&[2*]CCC(F)(F)F&&&
[1*]C(=O)O&[1*]C1=CC=C(N2C(=O)CC(N3CCCCNC3=O)C2=O)C=C1&&&
[1*]NCC&[1*]C1=CC([2*])=NC(N2C=C(C3=CN=C([3*])C=N3)C([4*])=N2)=N1&[2*]C&&[3*]C(C)O&[4*]C&&
[1*]OC&[1*]C1CCC2(CC1)OOC1(CCC3([2*])C(CCC4C3CCC3([3*])C(C5=CC(=O)OC5)CCC43[4*])C1)OO2&[2*]C&&[3*]C&[4*]O&&
[1*]C1=CC([2*])=CC(CN2C(=O)C=CN3C(C(C4=CC=C(N5C=CN=C5)C=C4)C4=CC=CC=C4)=C(C4=CC=CC([3*])=C4)N=C23)=C1&[1*]CO&&[2*]CO&[3*]F&&
[1*]N&[1*]C1=CC=C(NC2=NC([2*])=NC(OCC3=CC=C([3*])C=C3)=N2)C=C1&[2*]N&&[3*][N+](=O)[O-]&&
[1*]C&[1*]C1([2*])P2([3*])=NP([4*])(=O)NN2CC1[5*]&[2*]C&&[3*]N&[4*]N&[5*]N&&
[1*]C#N&[1*]C1=CC=CN=C1COC1=CC=C2C=C([2*])C(=O)OC2=C1&[2*]Br&&&
[1*]OC&[1*]C1=CC=CC=C1C(=O)OCC(=O)NC1=CC=C(N2C=NN=N2)C([2*])=C1&[2*]OC&&&
[1*]C(O)CN(CC)CCC&[1*]C1=CC(C=CC2=CC=C([2*])C=C2)=NC2=C([3*])C=C([4*])C=C12&[2*]F&&[3*]Cl&[4*]Cl&&
[1*]NC(=O)OC(C)(C)C&[1*]C1CC([2*])CC1[3*]&[2*]C(=O)NO&&[3*]O&&
[1*]CCN(C)C&[1*]N(C(=O)CN1N=NC2=CC=CC=C21)C1=NC2=CC=C([2*])C=C2S1&[2*]F&&&
[1*]C(=O)O&[1*]C1=CC=C(C2=NC(C3=CC=C(C4=CC=C([2*])C=C4[3*])C=C3)=CS2)C=C1&[2*]Cl&&[3*]C(F)(F)F&&
[1*]C(=O)NCC(=O)O&[1*]C1CCN(C(=O)C=CC2=CC([2*])=CC=C2C(=O)NC2=CC=C([3*])C=C2)CC1&[2*]Cl&&[3*]Cl&&
[1*]C(C)=O&[1*]N1CC2=CC([2*])=CC=C2C1CC1=CC=C([3*])C=C1&[2*]C(F)(F)F&&[3*]C(N)=O&&
[1*]C&[1*]N(CCOC1=CC=C(CC([2*])NC(=O)OCC2=CC=CC=C2)C=C1)C1=CC=CC=C1OCC(=O)N([3*])CC1=CC=CC=C1&[2*]C(=O)O&&[3*]CC(=O)O&&
[1*]N&[1*]C1=CC=CC=C1NC(=O)C1=CC=C(C(C(=O)NC2=CC=CC=C2)C(=O)NCC2=CC=CC=C2)C=C1&&&
O=C1NC2=CC=C(S(=O)(=O)C3=CC=CC=C3)C=C2C1=O&&&
[1*]OC&[1*]C1=CC=C(C2=CC=C(OC(=O)C3=C([2*])C4=CC=CC=C4S3)C=C2)C=C1&[2*]C&&&
[1*]CC=C&[1*]C1C(=O)NC2=CC=CC=C2N1C(=O)CN1N=NC(C2=CC=CC=N2)=N1&&&
[1*]C(=O)NCCCN(C)C&[1*]C1=CC2=C(C3=CC=CN=C3)N=C(N3CCOCC3)N=C2S1&&&
[1*]C1=CC=C(C(=O)C=CC2=NN=C(NN=CC3=CC=CC=C3[2*])N2N=CC2=CC=CC=C2)C=C1&[1*]Cl&&[2*]O&&
[1*]C1=CC=C(C=CC(=O)OCCCCCOC(=O)C=CC2=CC=C([3*])C([4*])=C2)C=C1[2*]&[1*]O&&[2*]O&[3*]O&[4*]O&&
[1*]C(=O)OC(C)(C)C&[1*]N1CCN(C(=O)C(CC2=CC=C([2*])C=C2)NS(=O)(=O)C2=CC=CC3=NSN=C23)CC1&[2*]Cl&&&
[1*]S(N)(=O)=O&[1*]C1=CC=C(NN=CC2=CC([2*])=CC([3*])=C2[4*])C=C1&[2*]Br&&[3*]Br&[4*]O&&
[1*]C(=O)NCCC(=O)O&[1*]C(=CC1=CC=CC=C1[2*])NC(=O)C1=CC=C([3*])C=C1[4*]&[2*]O&&[3*]O&[4*]C(=O)O&&
[1*]C(=O)NCCCNC&[1*]N1C2=CC=CC=C2SC2=CC=CC=C21&&&
[1*]C&[1*]N1CCC23C4=C5C=CC([2*])=C4OC2C2=NC=C(C4=CC=C(C56CC7C=C([3*])CC5(N7)C2)C5)C=C4C(=O)CCC3([4*])C1C5&[2*]O&&[3*]O&[4*]O&&
[1*]C1=CC(=C)C(=O)OC2=CC([6*])=C3C([5*])=C([4*])C([3*])=C([2*])C3=C12&[1*]C&&[2*]C&[3*]CCC(C)(C)O&[4*]C&[5*]C&[6*]O&&
[1*]OC&[1*]C1=CC=CC=C1N=NC1=C([2*])N=C2C=CC([3*])=CN12&[2*]C&&[3*]Br&&
[1*]OCC&[1*]C1=CC([2*])=C(NC(=O)CN2C(=O)CNC2=O)C=C1[3*]&[2*]Cl&&[3*]Cl&&
[1*]SC&[1*]C1=NN(C2=C([2*])C=C([3*])C=C2[4*])C([5*])=C1C1=CC=C2N=CC=CC2=C1&[2*]F&&[3*]F&[4*]F&[5*]N&&
[1*]C(F)(F)F&[1*]C1=CC=CC(N2CC(N3CCN(C4=NC=CC([2*])=N4)CC3)C2)=C1&[2*]C(F)(F)F&&&
O=C(NC1CCCN(CC2=CC=CC3=CC=CC=C23)C1)C1=CC=CC=C1&&&
[1*]C&[1*]C(NC1=NC=CC(C2=C(C3=CC=C4OCOC4=C3)C=NN2[2*])=N1)C1=CC=CC=C1&[2*]C&&&
[1*]C1=CC=C2C(=C1)C(=O)C1=C(SC=C1)N2CCCCN1CCCCC1&[1*]F&&&
[1*]NCCCC&[1*]C1=NC([2*])=NC2=C1N=CN2C1CC([3*])C([4*])O1&[2*]N&&[3*]OP(=O)(O)O&[4*]COP(=O)(O)OP(=O)(O)O&&
[1*]C&[1*]N1CCC2=C(C1)C(C(=O)N1CCOCC1)=C(NC(=O)C1=CC=CC([2*])=C1)S2&[2*]Cl&&&
O=C(C1=CSC=N1)N1CC2CCN(C3=NC=CS3)CC2C1&&&
O=C(C1=CC=CC=C1)C1=CN(CCC2=CC=CC=C2)C2=CC=CC=C12&&&
[1*]CCCCN&[1*]C(NC(=O)CC([2*])CC1=CC=CC=C1)C(=O)NC1C2=CC=CC=C2CCC2=CC=CC=C21&[2*]N&&&
[1*]C1=CC(NC(=O)C2=CC=CN(C3=CC=C([2*])C=C3)C2=O)=CC=C1N1CCOCC1&[1*]F&&[2*]CO&&
[1*]C&[1*]C1=CC(NC2=CC=CN3C(C4=CC=NC(NC5CCOC5)=N4)=CN=C23)=NC(C2CC2)=C1&&&
[1*]C&[1*]N(C(=O)COC(=O)CNC(=O)C12CC3CC(CC(C3)C1)C2)C1CCS(=O)(=O)C1&&&
[1*]C1=CC=C(NC(=O)N2CC(C3=NC(C4=CC=C5C=CC=CC5=C4)=NO3)C2)C=C1[2*]&[1*]F&&[2*]Cl&&
[1*]CC=C&[1*]N1N=CC2=C3C1=CC=CC3=NC1=CC=CC=C21&&&
[1*]C1=CC=C2C(=C1)[NH]C(=O)N2C1CCN(CCCC2CCN([2*])C2=O)CC1&[1*]Cl&&[2*]CCO&&
[1*]NC&[1*]C1=C(NS(=O)(=O)C2=CC=C([2*])C=C2)C(=O)OC2=CC=CC=C12&[2*]NC(C)=O&&&
[1*]N&[1*]C1=CN=C(C2=CC=C(C3CCC3)C(OCC([2*])CNCC3CCCCC3)=C2[3*])C=N1&[2*]O&&[3*]F&&
[1*]C&[1*]C1=CC(C#CC2=CC=CC(S(=O)(=O)NC([2*])([3*])CC3=NC4=CC=CC=C4[NH]3)=C2)=CC=C1[4*]&[2*]C&&[3*]C(=O)O&[4*]Cl&&
[1*]C&[1*]C1=CC=C2C(N3CCN(CCC4=CC=CC=N4)CC3)=CC=CC2=N1&&&
[1*]C&[1*]C1=CC(SC([2*])C(=O)NC2=C([3*])C=CC=C2[4*])=C2C([5*])=C([6*])C(=O)OC2=C1&[2*]CC(=O)O&&[3*]C(C)C&[4*]C(C)C&[5*]C&[6*]C&&
O=C1C=C2N=C(SCC3=CC=CC(OC4=CC=CC=C4)=C3)[NH]C2=C[NH]1&&&
[1*]C&[1*]C1CNC(=O)C2=C1C1=CC(C(=O)NC3=N[NH]N=N3)=CC=C1[NH]2&&&
[1*]P(=O)(OCC)OCC&[1*]C(NC(=O)OCC1=CC=CC=C1)C1=CC=CC([2*])=C1&[2*][N+](=O)[O-]&&&
[1*]C1=CC=C(N2C(=O)C(CC3=CC=CC=C3)NC2=S)C=C1&[1*][N+](=O)[O-]&&&
[1*]OC&[1*]C1=CC=C(S(=O)(=O)N2CCC(C(=O)N3CCCCC3)CC2)C=C1&&&
[1*]C&[1*]C1=CC=CC(S(=O)(=O)N2CCN(C3=CC=CC=C3[2*])CC2)=C1[3*]&[2*]F&&[3*]C&&
[1*]C&[1*]C1=NN(C2=CC=C([2*])C=C2)C(C2CCN(S(=O)(=O)C3=CC=CC=C3[3*])CC2)=C1&[2*][N+](=O)[O-]&&[3*]Br&&
[1*]C&[1*]C12CCC3C4=CC=C([2*])C=C4CCC3C1CCC2[3*]&[2*]O&&[3*]O&&
[1*]NCC&[1*]C1=NC=NC2=C1N=CN2C1OC([2*])C([3*])C1[4*]&[2*]COP(=O)(O)OP(=O)(O)OP(=O)(O)O&&[3*]O&[4*]O&&
[1*]CNC(N)=O&[1*]C1=CC=C2SC=CC2=C1&&&
[1*]OCC&[1*]C1=CC(C(C2=C([2*])[NH][NH]C2=O)C2=C([3*])[NH][NH]C2=O)=CC=C1OC(=O)C1=CC=CO1&[2*]C&&[3*]C&&
[1*]C&[1*]C1=CC=C(NC(=O)C2=N[NH]N=N2)C=C1&&&
[1*]CCNC&[1*]C1=C(SC2=CC=C([2*])C=C2)[NH]C2=CC=C([3*])C=C12&[2*]C(F)(F)F&&[3*]F&&
[1*]OC&[1*]C1=CC=CC=C1N1CCN(CC(=O)NC2CCCC3=CC=CC=C32)CC1&&&
[1*]CCCC&[1*]N1C(=O)C=C([2*])C2=NC=C(CCC3=CC=CC=C3)C=C21&[2*]C(=O)O&&&
O=C(CN1CCN(C2=CC=CC=N2)CC1)NCC1CSCCC2=CC=CC=C21&&&
[1*]CC&[1*]C(C1=NC2=CC=C([2*])C=C2C(=O)N1C1=CC=C([3*])C=C1)N([4*])C(=O)CC1=CC=C([5*])C=C1&[2*]NCCN(C)C&&[3*]OC&[4*]CCCN(C)C&[5*]CNS(C)(=O)=O&&
[1*]CO&[1*]C1OC(C2=CC=C3C=C[NH]C3=C2)C([2*])C([3*])C1[4*]&[2*]O&&[3*]O&[4*]O&&
[1*]C&[1*]C(OC1CN2C(=O)C=C(C3=CC=CC([2*])=C3)CC2C1C1=CC=C([3*])C=C1)C1=CC([4*])=CC([5*])=C1&[2*]F&&[3*]F&[4*]C(F)(F)F&[5*]C(F)(F)F&&
[1*]C=O&[1*]C1=CC([2*])=CC=C1NC1=CC=C(CCNCC([3*])C2=CC=C([4*])C=C2)C=C1&[2*]F&&[3*]O&[4*]F&&
[1*]C&[1*]C1=CC([2*])=C(S(=O)(=O)NC2CCCCCCCCCCC2=O)C([3*])=C1&[2*]C&&[3*]C&&
[1*]OC&[1*]C1=CC=C(CNC2=NC(N3CCN([2*])CC3)=NC3=C(NCC4=CC=C([3*])C=C4)N=C(N4CCN([4*])CC4)N=C23)C=C1&[2*]C&&[3*]Cl&[4*]C&&
[1*]C(=O)NCCCSC&[1*]C1=C(C2CC2)N(C2=CC=C([2*])C=C2)N=N1&[2*]F&&&
[1*]OC&[1*]C1=CC=C(N=NC(=NC2=CC=C([2*])C([3*])=C2)NC2=CC=C([4*])C=C2[5*])C=C1&[2*]C&&[3*]C&[4*]S(N)(=O)=O&[5*]C&&
[1*]C&[1*]C1=CC=C2N=C(N([2*])C(=O)C3=COCCO3)SC2=C1&[2*]CCN(C)C&&&
[1*]OCCC&[1*]C1CC2C3CCC4=CC([2*])=CC=C4C3CCC2([3*])C1[4*]&[2*]O&&[3*]C&[4*]O&&
[1*]C#N&[1*]C1=CC(S(=O)(=O)NC2=NC=CS2)=CC=C1OC1=CC=C([2*])C=C1S(=O)(=O)NC1=NC=CS1&[2*]Cl&&&
[1*]C&[1*]C1=C(C(=O)OCC2=CC([2*])=CC3=C2C(=O)C([3*])=CO3)OC=C1&[2*]N(C)C&&[3*]C(=O)O&&
[1*]C&[1*]C1=CC=C(S(=O)(=O)N2CC3C4CCC(C4)C3C3=CC=CC=C32)C=C1[2*]&[2*]Br&&&
[1*]C1=CC=C2C(=C1)C(C(=O)C1=CC=CC=C1)=NN2CCN1CCCC1&[1*]F&&&
[1*]C(=O)O&[1*]C1CC12CC(C1=CC=CN=C1)=NO2&&&
[1*]C(=O)OC&[1*]C1=NN=C(NCCC2=CC=CC=C2)C2=C1N(C1=CC=CC([2*])=C1)N=C2&[2*]OC&&&
[1*]C(N)=O&[1*]C(CC1=C[NH]C2=CC=CC=C12)NC(=O)CCC(=O)OCC1=CC=CC=C1&&&
[1*]C&[1*]C1=CC=C(S(=O)(=O)N2CCOCC2)C=C1NC(=O)CN1C(=O)OC2=CC=C([2*])C=C21&[2*]Cl&&&
[1*]C1=CC(N2C(=O)CC(=C3C4=CC=CC=C4OC4=CC=CC=C34)C2=O)=CC=C1&[1*]C(=O)O&&&
[1*]C&[1*]C1=NC(NC([2*])C2=CC=CC=C2)=C2SC=CC2=N1&[2*]C(F)(F)F&&&
[1*]OC&[1*]C1=CC=C2[NH]C(C([2*])=CC3=CC=C([3*])C=C3)=NC2=C1&[2*]C#N&&[3*]F&&
[1*]C(C)(C)C&[1*]C1=CC=C(NC(=O)C([2*])(C2=CC=CC=C2)C2CCNCC2)C=C1&[2*]O&&&
[1*]N&[1*]C1=NC(OCCNC2CC2)=NC2=C1N=C[NH]2&&&
[1*]C(=O)OCC&[1*]C1=NC(NC2=CC=C([2*])C=C2)=C2C=CC=CC2=N1&[2*]OC&&&
[1*]C&[1*]C1([2*])CC1C1=CC=C(OCCCOCC2=CC=CC3=C2OC2=CC=CC=C23)C=C1&[2*]C(=O)O&&&
[1*]C(=O)NO&[1*]C1=CC2=C(S1)C1=CC=CC=C1N(CC1=CC=CC=C1)C2=O&&&
[1*]NC&[1*]C1CCC2([2*])C=CCC([3*])C3CC([4*])(CCC([5*])CC([6*])C([7*])CC([8*])([9*])C(O3)C1=O)O2&[2*]C&&[3*]C&[4*]C&[5*]O&[6*]O&[7*]C&[8*]C&[9*]O&&
O=C1C2=CC=CC=C2C(=O)N1C1CCCCCCC1&&&
[1*]C&[1*]C1=CC=CC(N2CCN(CCCCCC(=O)NC3C4=CC=CC5=C4N(CCC5)C3[2*])CC2)=C1&[2*]C&&&
[1*]NC(=O)CCC&[1*]C(CC1=C[NH]C=N1)C(=O)NC([2*])CCCC1=CC=CC([3*])=C1&[2*]C&&[3*]NC(C)C(C)C&&
[1*]C#N&[1*]C1=CC(NC2=NC=NC(N3CCC(OC4=CC=CC=C4)CC3)=C2[2*])=C([3*])C=C1[4*]&[2*]C#N&&[3*]C(F)(F)F&[4*]C(F)(F)F&&
[1*]N&[1*]C1=CC=CC(N=NC2=C([2*])N=C3SC=CN23)=C1&[2*]N&&&
[1*]C12CC(C=CC(=O)OCCCCCNC(=O)CCCCC3SCC4NC(=O)NC43)C(=C)C1O2&[1*]C&&&
[1*]S(C)(=O)=O&[1*]C1=CC=C(CNC2=NC(C3=CC=C([2*])C=C3)=CC([3*])=N2)C=C1&[2*]F&&[3*]C(F)(F)F&&
[1*]C&[1*]C1=CC=C(C(=O)NC2=CC=C3N=C(SCC(=O)NC4=NC([2*])=CC([3*])=N4)SC3=C2)C=C1[4*]&[2*]C&&[3*]C&[4*]C&&
[1*]Cl&[1*]C1=CC=CC=C1COC1CCOCC1&&&
[1*]C&[1*]C1=CC=CC=C1S(=O)(=O)CC1=NSC2=NC(=O)C(=CC3=NC=CC4=CC=CC=C34)C(C3=CC=CO3)=NN12&&&
[1*]OC&[1*]C1=C([2*])C=CC(C2C3=C(OC4=CC=CC=C4C3=O)C(=O)N2C2=NC3=CC=C([3*])C=C3S2)=C1[4*]&[2*]C&&[3*]Cl&[4*]O&&
[1*]C&[1*]C1=CC=CC2=C1N=C([2*])N(N=CC1=CC=CS1)C2=O&[2*]C&&&
[1*]OC&[1*]C1=CC(CNC([2*])CCC2=CC=C([3*])C=C2)=CC2=C1OCO2&[2*]C&&[3*]N&&
[1*]C(=O)OCC&[1*]C1=CC2=C(N=C3C=CC=CN3C2=O)N(CC2=CC=CC=C2[2*])C1=NC(=O)C1=CC=CC=N1&[2*]OC&&&
[1*]C(=C)C&[1*]C1CCC2([2*])CCC3([3*])C(CCC4C5([4*])CCC(=N[5*])C([6*])([7*])C5CCC43[8*])C12&[2*]C(=O)O&&[3*]C&[4*]C&[5*]O&[6*]C&[7*]C&[8*]C&&
[1*]OC&[1*]C1=CC=C2C(=O)N([2*])C3=CC=C([3*])C=C3C2=C1&[2*]C&&[3*]C=NO&&
[1*]C#CCCCCCCCCC&[1*]C1=CC([2*])=CC(OCCCCCCCCCCCCCC2=NN([3*])C(=O)[NH]2)=C1&[2*]O&&[3*]C&&
[1*]C&[1*]C1=CC=CN2C(=O)N=C(SCC(=O)NC3CCS(=O)(=O)C3)N=C12&&&
[1*]S(N)(=O)=O&[1*]C1=CC=C(CCNC(=O)CC2SC(N3CCCCC3)=NC2=O)C=C1&&&
CCCC(=O)CCC&&&
[1*]C(=O)OC&[1*]C1=C(NC(=O)CCC2=CC=CC=C2)C2=CC=CC=C2N1[2*]&[2*]C&&&
[1*]C(=O)NCC&[1*]C1=CN2C(N([2*])C3=CC=C([3*])C=C3)=C([4*])N=C2C=C1&[2*]C&&[3*]Cl&[4*]C&&
[1*]OC&[1*]C1=CC(CC2=CN=C(NC3=CC=CC=C3)N=C2[2*])=CC([3*])=C1[4*]&[2*]N&&[3*]OC&[4*]OC&&
[1*]CCC(C)C&[1*]N(CC([2*])C1CC1)S(=O)(=O)C1=CC2=CC=CC=C2S1&[2*]O&&&
[1*]C&[1*]C1(C2=CC(NC(=O)C3=CC=C([2*])C=N3)=CC=C2[3*])N=C([4*])OCC1[5*]&[2*]C#N&&[3*]F&[4*]N&[5*]F&&
[1*]OC&[1*]C1=CC=C2C=C3C4=CC5=C(C=C4CC[N+]3=CC2=C1[2*])OCO5&[2*]OC&&&
[1*]C&[1*]N1C=C(C2=CC([2*])=C3C=C[NH]C3=N2)C=N1&[2*]N(C)C&&&
[1*]CC&[1*]C(C(=O)N1CCOCC1)N1C2=NC3=CC=CC=C3N=C2C2=CC=CC=C21&&&
[1*]C&[1*]C1=CC=CC(C2=CC=C([2*])C(OC(=O)NC3CCCC3)=C2)=C1&[2*]C(C)C&&&
[1*]COC&[1*]N1C([2*])=C(C2=C(C3=CC=C([3*])C([4*])=C3)N(C3=CC=C([5*])C=C3)C=C2)C(=O)N([6*])C1=O&[2*]C&&[3*]OC&[4*]OC&[5*]OC&[6*]C&&
[1*]C(C)=O&[1*]C1=CC=CC(C2=C([2*])SC([3*])=N2)=C1&[2*]Cl&&[3*]C&&
[1*]N&[1*]C1=NC(=O)N(CCOC(COC(=O)C2=CC=CC=C2[2*])CON=C2SC3=CC=CC=C3N2CC2=CC=CC=C2)C=C1&[2*][N+](=O)[O-]&&&
[1*][N+]1=NC(C2=CC=CC=C2)=[N+](S(=O)(=O)C2=CC=CC=C2)C2=CC=C([2*])C=C21&[1*][O-]&&[2*]Cl&&
[1*]C&[1*]C1=C(C(=O)NC([2*])C2=CC=C([3*])C=C2)OC2=C1C(=O)CC(C1=CC=CC=C1)C2&[2*]CC(=O)O&&[3*]Cl&&
[1*]C&[1*]C1=C(CCCCCCCCC2=CC=CC=C2)N=C([2*])[NH]C1=O&[2*]O&&&
[1*]CC&[1*]C1=CC=C(C(=O)NC([2*])C(=O)NC(COCC2=CC=CC=C2)C(=O)NC([3*])C(=O)NC([4*])CC2=C[NH]C3=CC=CC=C23)C=C1&[2*]CCCNC(=N)N&&[3*]CCCNC(=N)N&[4*]C(N)=
[1*]OC(=O)C(C)C&[1*]C1C([2*])OC(OC2C([3*])OC(OC3C([4*])CC([5*])C([6*])CN([7*])CCCC(CNCC4=CC=CC=C4)OC(=O)CC([8*])C3[9*])C([10*])C2[11*])CC1([12*])[13*]&[2*]C&&[3*]CO&[4*]C&[5*]O&[6*]N
[1*]CCC(=O)NC&[1*]N1C(=O)COC2=CC=C([2*])C=C21&[2*]C&&&
[1*]OC&[1*]C1=CC=CC=C1OC1=CC=C(S(=O)(=O)C2([2*])CCN(C(=O)N3CCCC3)CC2[3*])C=C1&[2*]C(=O)NO&&[3*]C(=O)NO&&
[1*]OC&[1*]C1COCCN(C(=O)NC2=CC=C([2*])C=C2)C1&[2*]F&&&
[1*]C&[1*]C1CN([2*])C(=O)C2=CC(NC(=O)NC3=CC=CC4=CC=CC=C34)=CC=C2OC1CN([3*])S(=O)(=O)C1=CC=CS1&[2*]C(C)CO&&[3*]C&&
[1*]NC(=O)CN&[1*]C(CC1=CC=C([2*])C=C1[3*])C(=O)N1CCNC(CC2CCN(C(=O)C3=NC=CC4=CC=CC=C34)CC2)C1&[2*]Cl&&[3*]Cl&&
[1*]C&[1*]C1=CC(NC2=NC(C3=CC=C(NC4=CC=NC5=CC([2*])=CC=C45)C=C3)=CS2)=N[NH]1&[2*]C(F)(F)F&&&
[1*]C(=O)CC&[1*]N1C2=CC=CC3=C2C(=CN3[2*])CC1[3*]&[2*]CC&&[3*]CC(=O)OC&&
[1*]OCC&[1*]C1=CC=CC=C1N1CCN(CCCCCC2=C(N3C=CC=C3)N(C3=CC=CC=C3[2*])N=C2[3*])CC1&[2*]C&&[3*]C&&
[1*]S(=O)(=O)CC&[1*]N1CCC2(CC1)CC(C1=NOC([2*])=C1)CN2[3*]&[2*]C&&[3*]C&&
[1*]CC&[1*]N1CC2CN(CC3=NC4=CC=CC=C4[NH]3)CC2C1=O&&&
[1*]C(=O)O&[1*]C1=CC([2*])=C2C(=N[3*])C=CN(CC3=CC=C([4*])C(C(=O)NC4CC4)=C3)C2=C1&[2*]C(=O)O&&[3*]O&[4*][N+](=O)[O-]&&
[1*]NC(C)=O&[1*]C1=CC=C2CCC([2*])C(CC([3*])NC3=CC=C(C4=CC=CC=C4[4*])C=C3[5*])C2=C1&[2*]N&&[3*]C(=O)O&[4*]C(F)(F)F&[5*]C(F)(F)F&&
[1*]OC&[1*]C1=CC2=NC=C3N=C(C4=CC=CC=C4[2*])C(=O)N(C4=CC=CC([3*])=C4)C3=C2C=C1[4*]&[2*]C(F)(F)F&&[3*]Cl&[4*]OC&&
[1*]C&[1*]C1=NC(C2=C([2*])C=C([3*])C=C2C2=NN([4*])C(=O)C=C2)=NO1&[2*]F&&[3*]Cl&[4*]C(C)C&&
[1*]C(C)C&[1*]N1CCC(C(=O)NC2=CC=C(C3=CC=C(C4=NC5=CC([2*])=CC=C5[NH]4)C=C3)C=C2)CC1&[2*]C(F)(F)F&&&
[1*]CC&[1*]C1=CC=C2C=CC=C(OC3=CC=CN=C3)C2=N1&&&
[1*]OC(C)=O&[1*]C1=CC=C(C2=CC=CC3=CC=CC=C23)C=C1&&&
[1*]C&[1*]C1=CC=C(N2N=C([2*])C3=C2N(CC(=O)NC2=CC=C([3*])C([4*])=C2)N=C3[5*])C=C1&[2*]C&&[3*]C&[4*]Cl&[5*]C&&
[1*]CNC(=O)C(C)=CC&[1*]C(C1=CC=CC=C1)N1CCN(C2=CC=C(N3CCN(C(=O)C([2*])CC4=CC=CC=C4)CC3)C=C2[3*])CC1&[2*]N&&[3*]OC&&
[1*]C&[1*]N(CCN1CCCCCC1)C1=NC2=CC=CC=C2N=C1[2*]&[2*]C(C#N)C(C#N)C(=O)O&&&
[1*]C(=O)OCC&[1*]C1=CC=C(OCCCCCCCCCCN2CCOCC2)C=C1&&&
[1*]OC&[1*]C1=CN=C2C1=CC=C([2*])C2=O&[2*]OC&&&
[1*]C&[1*]C1=C(C2=CC=CC=C2)C=CC([2*])=C1[3*]&[2*]C=O&&[3*]O&&
[1*]CC(=O)OCC&[1*]C1CN([2*])S(=O)(=O)C2=CSC=C21&[2*]CC(=O)N(CC)CC&&&
[1*]C&[1*]N1C=C2N=C3C(=O)NCC(=O)N3C2=N1&&&
[1*]C&[1*]C1=CC=CC(C2=NN(C3=N[NH]C(=S)N3C3=CC=CC=C3)C(=S)C2)=C1&&&
[1*]C&[1*]C1=CC([2*])=CC(C(=O)NC2=NN=C(C3=CC=C([3*])C=C3)S2)=C1&[2*]C&&[3*]C(C)C&&
[1*]CC(=O)OC&[1*]N1C=NC2=C(C(C3=CC=CC=C3)=CS2)C1=O&&&
[1*]OC&[1*]C1=CC(C(=O)C2=C([2*])SC3=C2CCN(CC2=CC=C([3*])C=C2)C3)=CC([4*])=C1[5*]&[2*]N&&[3*]C(C)(C)C&[4*]OC&[5*]OC&&
[1*]OC&[1*]C1=CC2=C(C=C1OCCCN1CCCC1)N=CC1CCCN1C2=O&&&
[1*]S(C)(=O)=O&[1*]C1=CC=CC(C2=CC=CC(C3=CC([2*])=CC([3*])=C3)=C2)=C1&[2*]C#N&&[3*]C(F)(F)F&&
[1*]CC(N)=O&[1*]C12CC3CC(C1)CC([2*])(C3)C2&[2*]Br&&&
O=C1C2=CC=CC=C2C(C2=NN=NN2CC2=CC=CC=C2)N1CC1=CC=CN=C1&&&
[1*]C(=O)OCC&[1*]C1=C(C2=CC=C([2*])C([3*])=C2)[N+]([4*])=C2C=C([5*])C([6*])=CC2=[N+]1[7*]&[2*]OC&&[3*]OC&[4*][O-]&[5*]F&[6*]F&[7*][O-]&&
[1*]OC&[1*]C1=CC=C(C(=O)C2=C(NC(=O)C3=CC=CO3)SC3=C2CCCCC3)C=C1[2*]&[2*]OC&&&
[1*]N&[1*]C1=NC(C2=CC=CC=C2)(C2=CC=CC(C3=CN=CN=C3)=C2)C2=NCCCN12&&&
[1*]OC&[1*]C1=CC=CC=C1CCC(=N[2*])C1=CC=C([3*])C=C1&[2*]O&&[3*]O&&
[1*]OC&[1*]C1=CC([2*])=CC(C=NNC2=NC(=O)CS2)=C1[3*]&[2*]Br&&[3*]O&&
[1*]C&[1*]C1=C(C2=CC=C([2*])C=C2)C=NN1CC1=CC=C([3*])C=C1&[2*]Cl&&[3*]CN&&
[1*]C&[1*]C(=NNC([2*])=C1C(=O)NC(=O)N(C2=CC=C([3*])C=C2)C1=O)C1=CC=C(C2=CC=CC=C2)C=C1&[2*]O&&[3*]C(F)(F)F&&
[1*]C&[1*]C1=CC([2*])=C(S(=O)(=O)C2=CC=C3C(=C2)N=CN3CC(=O)C2=CC=C([3*])C=C2)C([4*])=C1&[2*]C&&[3*]Cl&[4*]C&&
[1*]C&[1*]N1CC2=CC(C(=O)C=CC3=CC=CC=C3)=CC=C2NP1(=O)C1=CC=CC=C1&&&
[1*]C(=O)N(CCCCC)CCCCC&[1*]C1=CC=CC(C#CC2=CC=NC3=CC=CC=C23)=C1&&&
[1*]C(=O)OCC&[1*]C1=CN=C2C(=C1[2*])C=NN2CC([3*])C1=CC=CC=C1&[2*]N&&[3*]Cl&&
[1*]C&[1*]C1=CC=C(C2=NN(C(=O)C3=CC=NC=C3)C(C3=CC=C([2*])O3)C2)C=C1&[2*]C&&&
C1=CN=CC(OC2CCCN(C3=CC=CN=N3)C2)=C1&&&
[1*]O&[1*]C1=CC=C(C2=CN=C3[NH]C=CC3=N2)C=C1&&&
[1*]OC&[1*]C1=C([2*])N2C(=O)C(NC(=O)C([3*])C3=CC=CC([4*])=C3)C2SC1&[2*]C(=O)O&&[3*]N&[4*]C(F)(F)F&&
[1*]OC&[1*]C1=CC=CC(CN2CCSC3(CC([2*])=NO3)C2)=C1&[2*]C(F)(F)F&&&
[1*]CCC=C(C)CCC=C(C)CCC=C(C)C&[1*]C1([2*])CCC2=CC(OC(=O)NCC3=CC=C([3*])C=C3)=C([4*])C([5*])=C2O1&[2*]C&&[3*]C(=O)O&[4*]C&[5*]C&&
[1*]C(=NC(C)C)NO&[1*]C1=CC=C(OCC2=CC=CC=C2[2*])N=C1&[2*]Cl&&&
[1*]C(=O)NC(C)C(=O)N(C)CC(N)=O&[1*]C(CC1=CC=C2C=CC=CC2=C1)NC(=O)C(CCC1=CC=CC=C1)NC(=O)C([2*])CC1=CC=CC=C1&[2*]NC(=O)OC(C)(C)C&&&
[1*]C&[1*]C1=CC=C([2*])C(NC2=CC=CC=C2C2=NN([3*])C(=O)CC2)=C1&[2*]C&&[3*]CCCCC(=O)O&&
[1*]C1=CC=C(C2(C3NCCC4=CC=C(OCCNS(=O)(=O)C5=CC=C([2*])C=C5)C=C43)CCCCC2)C=C1&[1*]Cl&&[2*]Cl&&
[1*]C&[1*]N1C(=O)C2=C(N=CN2CC(=O)NC2=CC=C3OCCOC3=C2)N([2*])C1=O&[2*]C&&&
[1*]C&[1*]C1=C(OCCCCCC([2*])([3*])C2=N[NH]N=N2)C=CC([4*])=C1[5*]&[2*]C&&[3*]C&[4*]C=O&[5*]O&&
[1*]CCC&[1*]C(C(=O)NC1=CC=CC2=C1CCC2)C1=CC=C2C=CC=CC2=C1&&&
[1*]C(=O)N(C)C(C)C&[1*]C12CN(CC3=NC=CS3)CC1CN(C(=O)C1=CC=CO1)C2&&&
[1*]C(C)=O&[1*]N1CCN(CC2=C([2*])C=CC3=C2OC=C(C2=CC=C([3*])C=C2)C3=O)CC1[4*]&[2*]O&&[3*]O&[4*]C&&
[1*]SCCCN(C)C&[1*]C1=NC(C2=CC=C([2*])C=C2)=C(C2=CC=NC=C2)[NH]1&[2*]F&&&
[1*]CC(C)C&[1*]C(NC(=O)C([4*])NC(=O)CCCCCCCCCCCCCC(=O)N([2*])C([3*])CCC1=CC=CC=C1)C(=O)NC([5*])C(=O)NC([6*])CC1=C[NH]C2=CC=CC=C12&[2*]C(=O)OC(C)(C)C
[1*]C&[1*]C1=CC=C(NC2=C(C3=CC=CC=C3)C3=C(C([2*])=N[NH]3)S2)C=C1&[2*]NC(=O)CCCCNCC(O)CO&&&
[1*]OCC&[1*]C1=NC(=O)N([2*])S1&[2*]CCCBr&&&
[1*]C(N)=O&[1*]C1CC2=CC=CC=C2CN1C(=O)C1CCCN1C(=O)CC(CC1=CC=CC=C1)NC(=O)C1CC([2*])CN1C(=O)C1(C2=CC=CC=C2)CCCC1&[2*]N&&&
[1*]F&[1*]C1=CC=C(C2=NN3C=NN=C3N=C2C2=CC=C([2*])O2)C=C1[3*]&[2*]Br&&[3*]F&&
[1*]C&[1*]C1=CC=CC=C1N1C(=O)C2CC([2*])C2C1=O&[2*]C&&&
[1*]C&[1*]C1=CC=C2C(N3CCN(CC4=CC=CS4)CC3)=CC=CC2=N1&&&
[1*]C&[1*]C1OC(N2C=NC3=C2[NH]C=NC3=O)C([2*])C1NC(=O)C1CCCCC1&[2*]O&&&
O=C1N=C(C2=CC=C(OC3=CC=CC=C3)C=C2)[NH]C2=CC3=C(C=C12)OCO3&&&
[1*]OCCCCCCC&[1*]C1=CC=C(NC(=O)C(=O)NCCCCC2=CC=CC=C2)C=C1&&&
[1*]C&[1*]C1=NC([2*])=NC(=O)N1[3*]&[2*]N&&[3*]CCCC(=O)O&&
CC(=O)CCC(NC(=O)C(N)CCCNC(=N)N)C(=O)NC(CC(=O)O)C(=O)NC(CCCNC(=N)N)C(=O)NC(CCC(=O)O)C(=O)O&&&
[1*]C1=CC=CC=C1NC(=O)NC1=CC=CC=C1[2*]&[1*]O&&[2*]Cl&&
[1*]OC&[1*]C1=CC=CC=C1[2*]&[2*]C(O)CN(CCOC)CCOC(C)=O&&&
O=C(CN1C(=O)NC2(CCCC2)C1=O)NCC(=O)N1CCCN(C2=CC=CC=C2)CC1&&&
[1*]C&[1*]C1CCCC(NC(=O)CN2C(=O)NC([2*])(C3=CC=C4C=CC=CC4=C3)C2=O)C1[3*]&[2*]C&&[3*]C&&
[1*]OC&[1*]C1=CC(C2=CC(C3=CC=CC=C3[2*])=CC(C3=CC=C([3*])C=C3)=N2)=CC([4*])=C1[5*]&[2*]O&&[3*]O&[4*]OC&[5*]OC&&
[1*]CC&[1*]C(NC(=O)C([2*])NC(=O)CCC1=C[NH]C2=CC=CC=C12)C(=O)NC([3*])C(=O)NC1=CC=CC=C1&[2*]CCCN=C(N)N&&[3*]CC(N)=O&&
[1*]C&[1*]C1=CC=C2C(=C1)C1([2*])CCCN2C(=O)C2=C1C1=CC=CC=C1[NH]2&[2*]C&&&
[1*]Cl&[1*]C1=CC=C(N(CC2=CC=C([2*])C=C2[3*])C2=CC=NC(NC3=CC=C(N4CCOCC4)C=C3)=N2)N=C1&[2*]Cl&&[3*]Cl&&
[1*]C(=O)OCC&[1*]C1=C2N=C([2*])C=C([3*])N2N=C1[4*]&[2*]C&&[3*]C&[4*]C&&
[1*]OC(C)=O&[1*]C1CCC2([2*])C3CCC4([3*])C([4*])CCC4C3CCC2([5*])C1&[2*]C&&[3*]C&[4*]C(CCO)C(C)C&[5*]C&&
[1*]COCC&[1*]N1C=CCC([2*])([3*])C1CC1=CC=NC=C1&[2*]C&&[3*]O&&
[1*]C&[1*]C1=CC=C(N2N=C(C(=O)NC3=CC=C4OC([2*])([3*])OC4=C3)C3=C(C2=O)N([4*])C2=CC=CC=C32)C=C1[5*]&[2*]F&&[3*]F&[4*]C&[5*]C&&
[1*]C&[1*]C1=CC=C(NC(=O)C2CCCCC2)C=C1NC1=CC=CC=C1C1=CC=CC=C1&&&
[1*]OC&[1*]C1=CC(C(=O)NC2=CC=CC=C2[2*])=N[NH]1&[2*]SC&&&
[1*]C&[1*]N1C(CN2C=C3CCC(C(=O)NCC4=CC=CO4)CC3=N2)=NC2=CC=CC=C21&&&
[1*]OC&[1*]C1=CC=C(C(=O)N2CCN(C3=CC=CC=C3[2*])CC2)C=C1[3*]&[2*]OC&&[3*]OC&&
[1*]C&[1*]C1=CC=CC(C2=NC(=O)C3=CC(CN4CCC5=C(C4)SC=N5)=CC=C3[NH]2)=C1&&&
[1*]CC(=O)NC(C)C&[1*]N(C(=O)C1=CC=CO1)C(C(=O)NC1CCCC1)C1=CC=CC([2*])=C1&[2*]F&&&
[1*]N(C)CCC&[1*]C1=CC(C2CCCN2[2*])=NC(C2=CC=CC=C2)=N1&[2*]C(=O)OC(C)(C)C&&&
[1*]OC&[1*]C1=CC2=C(OC3=CC=C(NC(=O)C4=NN(C5=CC=CC=C5[2*])C(=O)C5=CC=CC=C45)C=C3[3*])C=CN=C2C=C1OCCCN1CCCC1&[2*]Cl&&[3*]F&&
[1*]C(=O)O&[1*]C1=C2CC([2*])CC2=C2C=C(C3=CC=CN=C3)C=CC2=C1[3*]&[2*]C(=O)O&&[3*]O&&
[1*]OC&[1*]C1=CC=C(S(=O)(=O)NCCC([2*])C2=CC=CC=C2)C=C1&[2*]O&&&
[1*]C&[1*]C1=CC(C(=O)CNC2=CC=CC([2*])=C2)=C([3*])N1[4*]&[2*]Cl&&[3*]C&[4*]CC(C)C&&
[1*]C(=O)OC&[1*]C1=C(NC(=O)COC(=O)CNC(=O)C2=CC=CO2)C2=CC=CC=C2[NH]1&&&
[1*]C(CCC)C(=O)O&[1*]C1=C([2*])N=C2SC3=C(CCC3)C2=C1C1=CC=CC([3*])=C1&[2*]C&&[3*]SC&&
NC(C(=O)O)C(=O)O&&&
[1*]C(N)=O&[1*]C1CN(C(=O)C2=CC=CN3C=CN=C23)CC1C1=CC=C([2*])C([3*])=C1&[2*]Cl&&[3*]Cl&&
[1*]C&[1*]C1=NN(C2=CC=CC=C2)C(OC2=CC=CC=C2)=C1CN([2*])CCCN1C(=O)C2=CC=CC=C2C1=O&[2*]C&&&
[1*]OC&[1*]C1=CC=CC2=C1C=CC1=NC=CC3=C1N(CCC3)C2&&&
[1*]OC&[1*]C1=CC(NC2=NC=CC(C3=C(C4=CC=CC(NC(=O)NC5=CC=CC=C5)=C4)N=C4C=CC=CN34)=N2)=CC([2*])=C1[3*]&[2*]OC&&[3*]OC&&
[1*]OC&[1*]C1=CC=CC(NC(=O)CSC2=NN=C(CNC(=O)C3=CC=CC=C3)N2[2*])=C1&[2*]C&&&
[1*]CC&[1*]N(CC(=O)NC1=C([2*])C=CC=C1[3*])C(=O)C1=CC([4*])=CC([5*])=C1&[2*]F&&[3*]F&[4*][N+](=O)[O-]&[5*][N+](=O)[O-]&&
[1*]CCC&[1*]N(CC1=CC=CC=C1)C(=O)C1=CC(C2=CC=CS2)=NN1CC1=CC=C([2*])C=C1&[2*]C(=O)O&&&
[1*]C(=O)NCCCOCC&[1*]C1=C([2*])C2=NC=CC=C2O1&[2*]C&&&
[1*]CC&[1*]C1=CC=CC([2*])=C1NC(=O)CCCN1C(=O)C2=CC=CN=C2N(CC2=CC=C([3*])C=C2)C1=O&[2*]C&&[3*]C&&
[1*]C&[1*]C1=CN(C2=CC(N3N=CC([2*])=C3[3*])=C([4*])C=C2[5*])C=N1&[2*]C(C)N(C)C&&[3*]C&[4*]F&[5*]N&&
O=C(NC1=CC=CC(OC2=CC=CC=C2)=C1)C1=N[NH]C=C1C(=O)N1CCC2=CC=CC=C21&&&
[1*]C&[1*]N1CCN(S(=O)(=O)C2=CC=CC(NC(=O)C3CCC(=O)N3)=C2)CC1&&&
[1*]OC&[1*]C1=CC=C(CCNC(=O)CSC2=CN(CCNC3=CC=NC4=CC([2*])=CC=C34)C3=CC=CC=C23)C=C1[3*]&[2*]Cl&&[3*]OC&&
[1*]OC&[1*]C1=CC=C(CCNC(=O)C2=CC=NN2[2*])C=C1[3*]&[2*]C&&[3*]OC&&
[1*]OC&[1*]C1=CC=C(NC([2*])C(=O)OC23CC4CC(CC(C4)C2)C3)C=C1&[2*]C&&&
[1*]CCC&[1*]C1=C(C2=CC=C([2*])C=C2)N=CN1C=CC1=CC=CS1&[2*]OC&&&
[1*]C1=CC=C(S(=O)(=O)NCCC(=O)N2CCOCC2)C=C1&[1*]OC(F)(F)F&&&
O=C(OC1CCCN(C(C2CC2)C2=CC=CC3=CC=CC=C23)C1)N1CCC1&&&
[1*]CCC&[1*]C1=CC([2*])=CC(C2CNCC3=C(C4=CC=C([3*])C([4*])=C4)C=CC=C32)=C1&[2*]C&&[3*]F&[4*]F&&
[1*]C(=O)NC&[1*]C1=CC=CC2=C([2*])C(CC3=CC=CC(C4=CC=C([3*])C=C4)=C3)=CN=C12&[2*]C(=O)O&&[3*]C(=O)O&&
O=C(CNC(=O)C1=CC=CO1)NCC(=O)NC1=CC=C2OCCOC2=C1&&&
[1*]OC&[1*]C1=CC([2*])=CC(C(=O)NC([3*])C(=O)NC(C=NNC(=O)C2=CC=CN=C2[4*])CCC2=CC=CC=C2)=C1&[2*]OC&&[3*]C(C)C&[4*]O&&
[1*]C#N&[1*]C1=C(NC(=O)C2CCCCC2[2*])SC2=C1CCC(CN1C=CN=C1)C2&[2*]C(=O)O&&&
[1*]OC&[1*]C1=NC=CC=C1CN([2*])C1=CC=CC=C1C(=O)C1=CC=CC=C1&[2*]C&&&
[1*]CC&[1*]C1=CS(=O)(=O)C2=CC=CC=C2C1=O&&&
[1*]CCC&[1*]C1=NC2=CC=C(N3C([2*])=CC=C3[3*])C=C2C(=O)N1CC1=CC=C(C2=CC=CC=C2C2=N[NH]N=N2)C=C1[4*]&[2*]C&&[3*]C&[4*]OC&&
[1*]OC&[1*]C1=CC=CC(C2=C(NC3=CC=C([2*])C=C3)C(=O)NC2=O)=C1&[2*]F&&&
[1*]CC&[1*]C(=C(C1=CC=C([2*])C=C1)C1=CC=C2[NH]N=CC2=C1)C1=CC=C([3*])C=C1&[2*]C=CC(=O)O&&[3*]S(C)(=O)=O&&
[1*]C&[1*]C(OCC([2*])CNC([3*])([4*])CC1=CC=C2C=CC=CC2=C1)C1=CC=CC=C1&[2*]O&&[3*]C&[4*]C&&
[1*]CC&[1*]N(C(=O)CC1=C[NH]C2=CC=CC=C12)C1CCN(CCC(C2=CC=CC=C2)C2=CC=CC=C2)CC1&&&
[1*]SC&[1*]C1OC([2*])C([3*])C(NC(=O)C2=CC=CC=C2)C1[4*]&[2*]CO&&[3*]O&[4*]O&&
[1*]C&[1*]C1=CC=C(N2C=C(CN3C(C4=CC=C([2*])C([3*])=C4)=CSC3=NC(=O)CSC3=NN=C(C4=CC=CS4)N3[4*])N=N2)C=C1&[2*]C&&[3*]C&[4*]C&&
[1*]OCC&[1*]C1=CC=C(CN2CCN(CC3=NC([2*])=C(C(=O)NC4=C([3*])C5=C(CN([4*])CC5)S4)S3)CC2[5*])C=C1&[2*]C(N)=O&&[3*]C(N)=O&[4*]C(C)C&[5*]C&&
CC(C)C(NC(=O)C(C)N)C(=O)O&&&
C1=CC=C(C2=NOC(C3=CN(C4CCNCC4)N=C3C3=C[2*])=N2)C=C1&[2*]O&&&
[1*]CCN(C)CCCC&[1*]C1=CC=C([2*])C(OCCCN2CCCC2)=C1&[2*]OC&&&
[1*]C&[1*]C1=CC(NC(=O)NC2=CC=C(C(=O)NCCCN3C=CN=C3)C=C2)=CC=C1N1CCCCC1&&&
[1*]OC&[1*]C1=CC(C=C2C(=O)NN(C3=CC=C([2*])C=C3)C2=O)=CC=C1[3*]&[2*]Cl&&[3*]O&&
[1*]C(=O)OCC&[1*]C1=CC=C(NC(=O)NC2=CC3=C(C=C([2*])S3)C=N2)C=C1&[2*]C(=O)OCC&&&
[1*]C&[1*]C1=CC2=C(C=C1[2*])[NH]C(C1=CC=C(C3=CC=C4N=C([3*])NC(=O)C4=C3)C=C1)=N2&[2*]C&&[3*]C&&
[1*]C&[1*]C1([2*])C=C2CCC3C(([3*])([4*])CCCC3([5*])C2CC1)COC1OC([6*])C([7*])C([8*])C1[9*]&[2*]C&&[3*]C&[4*]C(=O)O&[5*]C&[6*]CO&[7*]O&[8*]O&[9*]O&&
[1*]C1=CC=C(CCC(=O)C2=CC=C([2*])C([3*])=C2)C=C1&[1*]O&&[2*]O&[3*]Br&&
[1*]C(=S)NCC(=O)OC&[1*]N(CC1=CC=CO1)CC1=CC2=CC([2*])=CC=C2[NH]C1=O&[2*]C&&&
[1*]S(=O)CC(F)(F)F&[1*]C1=NC2=CC=CC=C2[NH]1&&&
[1*]OC&[1*]C1=CC=CC=C1CNC1=CC([2*])=NC2=CC=CC=C12&[2*]Cl&&&
[1*]OC&[1*]C1=CC([2*])=C(CN2CCNC2=O)C=C1[3*]&[2*]N&&[3*]C&&
[1*]OC&[1*]C1=CC=C([2*])C(C2=NOC(COC3=CC=CC=C3)=N2)=C1&[2*][N+](=O)[O-]&&&
[1*]OC&[1*]C1=CC=C(CC(=O)NN=CC2=CC=CC=C2[2*])C=C1&[2*]O&&&
[1*]CCO&[1*]N1CCN(CC2=CC=CC([2*])=C2)CC1&[2*]Cl&&&
[1*]C&[1*]C1=NC2=CN=CC=C2N1C1=CC=C(C2=NN3C([2*])=NN=C3C=C2)C=C1&[2*]C&&&
[1*]OC&[1*]C1=CC=C(S(=O)(=O)NC2=CC=CN(CC3=C([2*])C=CC=C3[3*])C2=O)C=C1&[2*]F&&[3*]Cl&&
[1*]C(=O)CCl&[1*]N1CCN(C2=CC=CC([2*])=C2)CC1&[2*]C(F)(F)F&&&
[1*]C&[1*]C1=C([2*])N2C=CC=C(OCC3=CC=CC=C3[3*])C2=N1&[2*]NC(C)(C)C&&[3*]C(C)(C)C&&
[1*]C(N)=O&[1*]C1=NN(C2=CC=C([2*])C([3*])=C2)C2=NN(C3=CC=C([4*])C=C3)N=C12&[2*]Cl&&[3*]F&[4*]Br&&
[1*]C&[1*]C1=CC=CC(C(=O)C2=C[NH]C3=CC=CC=C23)=C1&&&
[1*]C(=O)CNCCN(C)C&[1*]C1=CC(NC=C2C(=O)NC3=CC=CC=C23)=C2C=CC=CC2=C1[2*]&[2*]O&&&
O=C1C2=CC=CC=C2C2=CC=C3C4=CC=CC=C4N(CCCC4=C[NH]C5=CC=CC=C45)C3=C12&&&
[1*]CCCC&[1*]N1C([2*])=C(N([3*])C(=O)C2=CC([4*])=CC=C2[5*])C(=O)[NH]C1=O&[2*]N&&[3*]CCOC&[4*]C&[5*]Cl&&
[1*]C(C)=CC&[1*]C1CCC2C3CCC4CC([2*])CCC4([3*])C3CCC12[4*]&[2*]O&&[3*]C&[4*]C&&
[1*]C(=O)O&[1*]C1=CC=C2C(=C1)N=C(NCC1=CC=CC([2*])=C1)C1=NC(NC3CC3)=NC=C12&[2*]F&&&
[1*]OC&[1*]C1=CC([2*])=CC(C(=O)C2=C([3*])C3=CC=C([4*])C=C3O2)=C1&[2*]OC&&[3*]C&[4*]O&&
[1*]C(=N)N&[1*]C1=CC=CC(OC2=CC=C(N([3*])CC3=CC=CC=C3[2*])C=C2)=C1&[2*][N+](=O)[O-]&&[3*]S(=O)(=O)O&&
[1*]CC(C)C&[1*]N(C(=O)COC(=O)C1=CC([2*])=CC=C1[3*])C1CCS(=O)(=O)C1&[2*]S(C)(=O)=O&&[3*]Cl&&
[1*]CCC&[1*]N1C=C([2*])C2=CC=CC=C21&[2*]C(=O)C=C(O)C(=O)O&&&
[1*]C1=CC(CNC(=O)C2=CC([2*])=CC([3*])=C2)=CC=C1&[1*]C(F)(F)F&&[2*]C(F)(F)F&[3*]C(F)(F)F&&
O=C(NCC1=CC=CC=C1)C1CC2=CC=CC=C2CN1C(=O)C1=CC=C(N2C=NN=C2)C=C1&&&
[1*]CCCCCCCC&[1*]C1=CC=C(C(=O)C2CCCCC2=O)C=C1&&&
[1*]N&[1*]C(C(=O)NC1=NN(C2=CC=C([2*])C=C2)CC1)C1=CC=CC=C1&[2*]S(N)(=O)=O&&&
O=C(CC(=O)NC(COC(=O)C(CC(=O)OC1=CC=C(OCC2=CC=CC=C2)C=C1)CC(=O)OCC1=CC=CC=C1)OCC1=CC=CC=C1)NCC1=CC=CC=C1&&&
[1*]C1=CC=CC=C1CN1CCN(CCCCN2C=NC3=CC=CC=C3C2=O)CC1&[1*]O&&&
[1*]C1=CC=C(S(=O)(=O)N2CC(N3C=NC4=C(C5=CC=C([2*])C([3*])=C5)N=CN=C43)OCC2CC2CC2)C=C1&[1*]Cl&&[2*]F&[3*]F&&
[1*]OC&[1*]C1=CC=CC=C1C1=NN2C(=N1)NC([2*])=[N+]([3*])C2([4*])[5*]&[2*]C&&[3*]C&[4*]C&[5*]C&&
[1*]C&[1*]N1C([2*])=C(C(=O)COC(=O)C2=CC=C([3*])C=C2)C(=O)N([4*])C1=O&[2*]N&&[3*]Cl&[4*]C&&
[1*]OC&[1*]C1=CC=C(C2=C(C3=CC=C([2*])C=C3)C3=CC=CC=C3O2)C=C1&[2*]OC&&&
[1*]OC&[1*]C1=CC([2*])=NC(N2CCNCC2)=N1&[2*]C(C)(C)C&&&
[1*]C&[1*]C1CCC2C(=O)OC3OC4([2*])CCC1C32OO4&[2*]C&&&
[1*]C(N)=O&[1*]C1(N2CCCCC2)CCN(CC2=NN=C(C3=CC=C4[NH]C(=O)C5=C4C3=CC=C5)O2)CC1&&&
[1*]C&[1*]C1=C([2*])C(OC2=CC=CC([3*])=C2)=NC(OC2=NC=C([4*])C=C2[5*])=C1[6*]&[2*]F&&[3*]NC(=O)N(C)C&[4*]F&[5*]F&[6*]F&&
[1*]OC&[1*]C1=CC=C(OCCCN2CCC3=C(C2)C2=CC([2*])=CC=C2N3[3*])C=C1&[2*]Cl&&[3*]C&&
[1*]OC&[1*]C1=CC=C2C([2*])=C(C3=CC=C([3*])C4=C3OCO4)[NH]C2=C1&[2*]C=O&&[3*]OC&&
[1*][N+](=O)[O-]&[1*]C1=CC=C(C=NC2=NC=NC3=C2N=C[NH]3)C=C1&&&
[1*]C(=O)N(C)C&[1*]C1=CC=C(NC(=O)CN2C(=O)NC3(CCC([2*])CC3)C2=O)C=C1&[2*]C(C)(C)C&&&
[1*]C(C)C&[1*]C1=CC2=C([2*])C3=C(C(=O)C4=C([3*])C=CC=C4C3=O)C(CN3CCCC3)=C2C(=O)C1=O&[2*]O&&[3*]O&&
C(=NNC1=NC(NC2=CC=CC=C2)=C2C=CC=CC2=N1)C1=CC=NC=C1&&&
[1*]OC&[1*]C1=C([2*])C([3*])=C(OC2=C([4*])C([5*])=C(OC3=C([6*])C([7*])=C([8*])C([9*])=C3[10*])C([11*])=C2[12*])C([13*])=C1[14*]&[2*]Cl&&[3*]CC(N)=O&[4*]I&[5*]C&[6*]I&[7*]C&[8*]C&[9*]C&[10*]I&[11*]C&[12*]C&[13*]I&
[1*]C&[1*]C1=NN([2*])C([3*])=C1[4*]&[2*]CC(O)CO&&[3*]C&[4*]Cl&&
[1*]CCCCCCC&[1*]C=C(C1=CC([2*])=C2OC([3*])([4*])C=CC2=C1)C1=CC([5*])=C([6*])C([7*])=C1&[2*]C&&[3*]C&[4*]C&[5*]C&[6*]O&[7*]CCCCCCC&&
[1*]OC&[1*]C1=CC=CC=C1CC1NC(=O)CS1&&&
[1*]CC&[1*]N(C1CCNC1)S(=O)(=O)C1=CC=C(NC(=O)CC2=CC=CC3=CC=CC=C23)C=C1&&&
[1*]C(C)CC&[1*]C1C(=O)N2C3=CC=CC=C3C([2*])([3*])C2C([4*])C1[5*]&[2*]C&&[3*]C&[4*]O&[5*]C(=O)OC&&
[1*]C=C&[1*]C1([2*])CC(=O)C2([3*])C([4*])(O1)C([5*])C([6*])C1C([7*])([8*])CCC([9*])C12[10*]&[2*]C&&[3*]O&[4*]C&[5*]O&[6*]O&[7*]C&[8*]C&[9*]O&[10*]CO&&
[1*]CN(CC(C)C)C(=O)C=CC(C)Cl&[1*]C1=CC=C([2*])C=C1&[2*]Cl&&&
[1*]C&[1*]C1CC([2*])C=C2C1CCC1C([3*])([4*])CCCC21[5*]&[2*]Cl&&[3*]C&[4*]C(=O)O&[5*]C&&
[1*]N&[1*]C1=NC=NC2=C1C(=O)C=CN2[2*]&[2*]C(CO)OC(CO)CO&&&
[1*]C&[1*]N1C=C(C2=CC=CC3=C2CC(C(=O)NCCOCC2=CC=CC=C2)O3)C(C2=CC=C3OCOC3=C2)=N1&&&
[1*]C&[1*]C1=N[NH]C(SCC(=O)C2=CC=C([2*])C=C2)=N1&[2*]Cl&&&
[1*]OCC&[1*]C1=CC=CC(NC(=O)NC2=CC=C3N=C(C4=CC=CO4)C(C4=CC=CO4)=NC3=C2)=C1&&&
O=C(CCNS(=O)(=O)C1=CC=C(NC(=O)C2=CC=CO2)C=C1)NC1CCCCC1&&&
[1*]C(C)C(=O)O&[1*]C1=C(C2=CC=C([2*])C=C2)C2=CC([3*])=CC=C2N1[4*]&[2*]Cl&&[3*]Cl&[4*]CCCO&&
[1*]C&[1*]C1([2*])OC(C2=CC=CC=C2)=CC1=O&[2*]C&&&
[1*]S(C)(=O)=O&[1*]C1=CC=C(N2C=C(C3=CC=CC=C3)C3=C([2*])N=CN=C32)C=C1&[2*]N&&&
[1*]C&[1*]C1COC2=CC3=C(C=C2N1)C([2*])=CC(=O)N3[3*]&[2*]C(F)(F)F&&[3*]C&&
[1*]C&[1*]C1=CC=CC=C1NC(=O)CN1C=C(C2=CC=CC=C2)N=N1&&&
[1*]C&[1*]C1=CC(NC2=C([2*])C=NC3=CC=C(C4=CC=C(CN5CCCN([3*])CC5)O4)C=C23)=C([4*])C=C1[5*]&[2*]C(N)=O&&[3*]CC(F)F&[4*]Cl&[5*]Cl&&
[1*]C&[1*]N(CCOC1=CC=C(CC2=CC=C([2*])C=C2)C=C1)C1=NC2=CC([3*])=CC=C2N1[4*]&[2*]C(=O)O&&[3*]C(=N)N&[4*]C&&
[1*]N(CCC)CCC&[1*]C1CC(=O)N2C3=CC=CC=C3C3=C3C4=CC=CC=C4N4C3=CC=CC1=C24&&&
[1*]C(=O)O&[1*]C1=C(N2C=CC=C2)C2=CC=CN=C2O1&&&
[1*]C=C&[1*]C1CC1([5*])NC(=O)C1CC2(CN1C(=O)C([3*])NC(=O)C(NC(=O)C1CCCN1[2*])C1CCCCC1)C([4*])([5*])C21CCC1&[2*]C(C)C&&[3*]C(C)(C)C&[4*]C&[5*]C(=O)NS(=O)(=O
[1*]C(CC(C)C)C(=O)O&[1*]C1=NC2=CC3=C(C=C2[NH]1)C([2*])=C[NH]3&[2*]C(=O)O&&&
O=C(NC1=NC2=CC=CC=C2[NH]1)C1=CC=CC(N2C=NN=N2)=C1&&&
[1*]C1=CC=C(C(=O)C2=CC3=C(OC=C3)C([2*])=N2)C=C1&[1*]Br&&[2*]O&&
[1*]C&[1*]C1=CN=C(C(=O)N2CCC(C3=NC(C4=CC=CC=N4)=NO3)CC2)C=N1&&&
[1*]C#CC&[1*]C1([2*])CCC2C3CCC4=CC([3*])=CC=C4C3CCC21[4*]&[2*]O&&[3*]O&[4*]C&&
O=C(C(=O)N1CCCC1)C1=C[NH]C2=NC=C(C3=CN=C4[NH]C=CC4=C3)N=C12&&&
[1*]C(C)C&[1*]C1=CN=C2C([2*])=CC([3*])=CC2=C1NC1=CC=C([4*])C=C1&[2*]C(F)(F)F&&[3*]C(F)(F)F&[4*]S(=O)C(F)(F)F&&
[1*]OC&[1*]C1=CC=C(N([3*])CN2C(SCC3=CC=C([2*])C=C3)=NC3=CC=CC=C32)C=C1&[2*]Cl&&[3*]S(C)(=O)=O&&
[1*]C1=CC([2*])=CC(C(=O)N2CCN=C2SCC2=CC=CC=C2)=C1&[1*]Br&&[2*]Br&&
[1*]OC(N)=O&[1*]C1=CN=C(C2=CC=C([2*])C=C2)N=C1[3*]&[2*]O&&[3*]N&&
[1*]OC&[1*]C1C(OC(=O)C2=CC=C([2*])[NH]2)C([3*])C(OC2=CC=C3C(N4CCOCC4)=C([4*])C(=O)OC3=C2[5*])OC1([6*])[7*]&[2*]C&&[3*]O&[4*]C&[5*]C&[6*]C&[7*]C&&
[1*]OC&[1*]C1=CN=C2N=C(N3C4CCC3COC4)N=C([2*])C2=C1&[2*]C&&&
[1*]OC&[1*]C1=CC=C(CC2C(C3=CC=C([2*])C=C3)C([3*])C2C2=CC=C([4*])C=C2)C=C1&[2*]OC&&[3*]C&[4*]OC&&
[1*]C&[1*]C1=CC=C(OCC([2*])COC2=CC=C(C(=O)C=CC3=CC=C([3*])C=C3)C=C2)C([4*])=C1&[2*]O&&[3*]C(=O)O&[4*][N+](=O)[O-]&&
[1*]C=C&[1*]C12CN([2*])C3C4C5C(=CC(C6=COC=C6)C5([3*])C([4*])CC4[5*])CCC3(C1)C2&[2*]C&&[3*]C&[4*]O&[5*]O&&
[1*]C&[1*]C1C([2*])C(=O)C(C2=CC=C([3*])C=C2)CC1C1=CC=C([4*])C=C1&[2*]N(C)C&&[3*]O&[4*]O&&
[1*]SC(C)CC&[1*]C1C(=O)NC([2*])=C1[3*]&[2*]C(=O)OC&&[3*]C(C)CC&&
[1*]N&[1*]C1=NC=NC2=C1N=C(SCC1=CC=C(C3=CC=CC=C3[2*])C=C1)N2C1OC([3*])C([4*])C1[5*]&[2*]O&&[3*]CO&[4*]O&[5*]O&&
[1*]C(C)CC(O)CC(C)O&[1*]C1CC([2*])C2([3*])C3=C(CCC12[4*])C1([5*])CCC(OC(=O)NC2=CC=C([6*])C=C2)C([7*])([8*])C1CC3&[2*]O&&[3*]C&[4*]C&[5*]C&[6*]I&[7*]C&[8*]C&&
[1*]S(=O)(=O)NC&[1*]C1=CC=C(CCCNC(=O)C2=CC3=CC=CC=C3S2)C=C1&&&
[1*]C&[1*]C1=C([2*])C(=O)OC2=CC(OCC(=O)N3CCCC4=CC=CC=C43)=CC=C12&[2*]C(=O)O&&&
[1*]C&[1*]N1N=NN=C1SCCNCC1COC2=CC=CC=C2C1&&&
[1*]C#N&[1*]C(C1=CC=C([2*])C=C1)C1CCCCN1&[2*]Cl&&&
[1*]C&[1*]N1C([2*])=C(C(=O)N2CCN(C3=CC=C([3*])C=C3[4*])CC2)C(=O)N([5*])C1=O&[2*]CN&&[3*][N+](=O)[O-]&[4*]F&[5*]C&&
[1*]N&[1*]C1=NC(C2=CC=CC=C2)=CC(C2=CC=CC=C2)=N1&&&
[1*]OC&[1*]C1=CC=CC(C(=O)N2CCCC(NC3=CC=NN3[2*])C2)=N1&[2*]C&&&
[1*]N&[1*]C1=CC=CC=C1S(=O)(=O)N1CCC(C(=O)N2CCSCC2)CC1&&&
[1*]CC&[1*]N1C(=O)C(C2=CC=CC=C2)(C2=CC=CC=C2)NC1=S&&&
[1*]OC&[1*]C1=CC=CC(CN2CCN(CC3=CC4=CC=CC=C4[NH]C3=O)CC2[2*])=C1&[2*]CCO&&&
[1*]C&[1*]C1=CC=C(C2=NN(CCC(=O)NCC3=CC=CO3)N=N2)C=C1&&&
[1*]OC&[1*]C1=CC=C(OP(=O)(NC([2*])C(=O)OCC2=CC=CC=C2)OCC2OC(N3C=C([3*])C(=O)[NH]C3=O)CC2[4*])C=C1&[2*]C&&[3*]C&[4*][N-][N+]#N&&
[1*]CC&[1*]C1=CC=C(C2=C([2*])C=C([3*])C=C2[4*])C([5*])=C1&[2*]C&&[3*]O&[4*]O&[5*]CC&&
[1*]OC&[1*]C1=CC([2*])=C([3*])C=C1C(=O)NC1C2CCN(CC2)C1CC1=CC=CN=C1&[2*]N&&[3*]Cl&&
[1*]OCC&[1*]C1=CC(C(=O)NCC2CCCN([2*])C2)=C([3*])C=C1OCC1=CC=CC=C1&[2*]CC&&[3*]Cl&&
[1*]C&[1*]N(C(=O)N1C2=CC=CC=C2OC2=CC=CC=C21)C1CCCCC1&&&
[1*]OCC&[1*]C1=CC=C(C2=C(C(=O)NN=CC3=CC=CN=C3)N=NN2C2=NON=C2[2*])C=C1&[2*]N&&&
[1*]C(N)=NC(O)CC(C)C&[1*]C1=CC=C(N2CCC3=CC=CC=C32)C=C1&&&
O=C1N(CN2CCC3=CC=CC=C3C2)CCC12CCN(C1=NC=CC(N3C=CC=N3)=N1)CC2&&&
[1*]CCC&[1*]C1=C(CC2=CC=C(C3=CC=CC=C3C3=NOC(=O)[NH]3)C=C2)C(=O)N(C2CCC([2*])CC2)C2=NC(N3CCOCC3)=NN12&[2*]C(C)(C)O&&&
[1*]C1=CC=C2C(=C3NC4=CC=CC=C4C3=O)C(=O)NC2=C1&[1*]Br&&&
C1=CC=C(N2CCN(C3=NC(C4=CC=C5C=CC=CC5=C4)=NN4C=CC=C34)CC2)C=C1&&&
[1*]C(=O)NO&[1*]C1CCCC2=CC=CC=C21&&&
[1*]C&[1*]C1=CC(COC2=CC=C(N3CCOCC3[2*])C=C2)=C2C=CC=CC2=N1&[2*]C(=O)NO&&&
[1*]C&[1*]C1=CSC(N2CCC3C2CCN3C(=O)CC2=CC=C3OCOC3=C2)=N1&&&
[1*]NC(=O)OC&[1*]C1CCC(N(CC2=CC([2*])=CC([3*])=C2)C2=CC=C([4*])N=C2)C1&[2*]C(F)(F)F&&[3*]C(F)(F)F&[4*]C#N&&
[1*]C(=C)C&[1*]C1CCC2([2*])CCC3([3*])C(CCC4C5([4*])C=C([5*])C(=O)C([6*])([7*])C5CCC43[8*])C12&[2*]C(=O)OCC(C)=O&&[3*]C&[4*]C&[5*]C#N&[6*]C&[7*]C&[8*]C&&
[1*]OC&[1*]C1=CC=C(C(=O)ON=C2CCCC2)C([2*])=C1[3*]&[2*]OC&&[3*]OC&&
[1*]C1=CC=C(NC(=O)C2=CC=C([2*])C=C2)C=C1C1=N[NH]C(C2=CC=CC=C2)=C1&[1*]Cl&&[2*][N+](=O)[O-]&&
[1*]C1=CC(=NNC(=O)C2=CC=CC=C2)[NH]C(=S)[NH]1&[1*]O&&&
[1*]C(=O)OC(C)(C)C&[1*]N1CCC(N2C=C(C3=NOC(C4CC4)=N3)N=N2)CC1&&&
[1*]CC&[1*]N1N=NC(C([2*])NC2=NC3=CC=CC=C3[NH]2)=N1&[2*]C&&&
[1*]C&[1*]C1=CC=C(C(C(=O)NCC2=CC=CC=C2)N(C(=O)CN2N=NC3=CC=CC=C32)C2CC2)C=C1&&&
[1*]C&[1*]C1CCN(C(=O)C2=CSC(N3CCC4=C(C=CC=C4N4CCC5(CC4)OCCO5)C3=O)=N2)CC1&&&
[1*]C&[1*]N(CC1=CC=CO1)C(=O)CNCC1=CC=CS1&&&
[1*]C&[1*]C([2*])(CC1=CC=CC=C1)CC([3*])(CC1=CC=CC=C1)C(=O)NCC1=CC=C([4*])C=C1&[2*]C&&[3*]O&[4*][N+](=O)[O-]&&
[1*]C&[1*]C1=CC=CC=C1NC(=S)NC12CC3CC(CC(C3)C1)C2&&&
[1*]C&[1*]C1([2*])CC(C2=CC=CN=C2OC2=CC=C(C(=O)C3=NC4=CC=CC=C4[NH]3)C=C2)C1&[2*]O&&&
[1*]CCCC&[1*]C1CN([2*])C(=O)C2=CC=CC(NC(=O)C3CCCCC([3*])C(NC(=O)C4=CC=C5C=CC=CC5=C4)C(=O)N3)=C2OC1[4*]&[2*]C&&[3*]NC(C)=O&[4*]C(=O)O&&
[1*]C&[1*]C1=NC2=NC(CCC3=NC(C4=CSC=C4)=CN3[2*])=NN2C([3*])=C1&[2*]CC(C)C&&[3*]C&&
[1*]CC=C&[1*]C1=C([2*])C([3*])=CC2=C1OC(C1=CC=C([4*])C([5*])=C1)C([6*])C([7*])=C2&[2*]O&&[3*]Cl&[4*]O&[5*]O&[6*]C(=O)OC(C)C&[7*]C&&
[1*]CC&[1*]N1CCCN(CC2=CC3=CC4=C(C=C3[NH]C2=O)OCCCO4)CC1&&&
[1*]C&[1*]C1([2*])CCCN(S(=O)(=O)C2=CC=C(OCC3=CN(C4=CC=C([3*])C=C4)N=N3)C=C2)C1[4*]&[2*]O&&[3*]Cl&[4*]C(=O)NO&&
[1*]SCC&[1*]C1=NC2=C(C3=C(CCCC3)S2)C(=O)N1C1CCOCC1&&&
[1*]C&[1*]N1C(=O)C2=CC3=C([2*])C=CC=C3N2C2=CC=CC=C21&[2*]SCCO&&&
[1*]CC=C(C)C&[1*]C1=C([2*])C=C2C(=O)C3=CC=CC=C3C(=O)C2=C1[3*]&[2*]O&&[3*]O&&
[1*]C&[1*]C1CN([2*])S(=O)(=O)C2=CC=C(C#CC3CCCCC3)C=C2OC1CN([3*])C(=O)NC1CCCCC1&[2*]C(C)CO&&[3*]C&&
[1*]OC&[1*]C1=CC=C(N2C([2*])=C3C=C([3*])C([4*])=NC3=NC2=S)C=C1&[2*]O&&[3*]C&[4*]OC&&
O=C(C=CC1=CC=C(OCCCN2CCCC(C3=CC=CC=C3)C2)C=C1)C1=CC=CC=C1&&&
[1*]OCC&[1*]C1=CC=CC=C1N=C(NC1=NC(C2=CC=C([2*])C=C2)=CS1)NC1=CC=CC=C1&[2*]S(N)(=O)=O&&&
[1*]OC&[1*]C1=CC=C(C2C(C(=O)C3=CC=C([2*])C=C3)=C([3*])C(=O)N2CCN2CCOCC2)C=C1[4*]&[2*]F&&[3*]O&[4*]OC&&
[1*]SC&[1*]C1=NC=C(C2=CC=C3N=C([2*])N=C([3*])C3=C2)C=N1&[2*]N&&[3*]N&&
[1*]OC&[1*]C1=CC=C(N2C([2*])=CC(C(=O)CSC3=NN=NN3C3=CC=C([3*])C=C3)=C2[4*])C=C1&[2*]C&&[3*]SC&[4*]C&&
CCCCCCCCC(=O)N(NC(=O)CCCC)C(C)C&&&
CC(NC(=O)CCl)NC(=O)CCl&&&
[1*]C&[1*]C1=CC=C(C(=O)NN=C2C=CC(=O)C3=CC=CC=C23)C=C1&&&
[1*]C&[1*]C1=CC([2*])=C([3*])C(NC(=O)CN(C2=CC=CC=C2)S(=O)(=O)C2=C([4*])ON=C2[5*])=C1[6*]&[2*]C&&[3*]C&[4*]C&[5*]C&[6*]C&&
[1*]C&[1*]C1=CC=CC([2*])=C1&[2*]SCCCNC(=O)CCCCC(=O)NO&&&
[1*]OC&[1*]C1=CC=C(C(=O)COC2=COC(CN3CCC4=CC=CC=C4C3)=CC2=O)C=C1&&&
[1*]C&[1*]C1CCCCOC(CN([2*])S(=O)(=O)C2=CC=C([3*])C=C2)C([4*])CN([5*])C(=O)C2=CC(NC(=O)NC3=CC=CC=C3)=CC=C2O1&[2*]C&&[3*]F&[4*]C&[5*]C(C)CO&&
[1*]C(=O)OC&[1*]C1=CN=C(N2CC(OC3=CC=C([2*])C=C3)C2)N=C1NC1=CC=C([3*])N=C1&[2*]S(C)(=O)=O&&[3*]Cl&&
[1*]NCC(C)OC(=O)NCCCCCN(CC)CC&[1*]C1=NC(NC2=CN([2*])N=C2)=NC(N2CCOCC2)=N1&[2*]CCOC&&&
[1*]C(=O)O&[1*]C1=CC=C(NCCC2=CC=CC=C2[2*])C=C1&[2*]OC(F)(F)C(F)F&&&
O=C1C=CSC2=C(C=CS2)N1&&&
[1*]C12CCCC(=C)C1CC1C(=C)C(=O)OC1C2&[1*]C&&&
O=C(CN=CC1=CC=CO1)N1C2=CC=CC=C2CC1C1=CC=CC=C1&&&
[1*]NC(=O)CCC(=O)NCCCCCCCCCCCCCCCC&[1*]C1CCOC1=O&&&
[1*]CC(C)OCP(=O)(O)OCCC(C)CCC=C(C)CCC=C(C)C&[1*]N1C=NC2=C1[NH]C([2*])=NC2=O&[2*]N&&&
[1*]C(=S)NCCCC&[1*]N(CC1=CC2=CC3=C(C=C2[NH]C1=O)OCCO3)CC1=CC2=CC([2*])=C([3*])C=C2[NH]C1=O&[2*]C&&[3*]C&&
[1*]CO&[1*]C1C2CC3CCC(C2)N3CC1CC1=CC=CC=C1&&&
[1*]C(=O)NNC(=O)CC&[1*]C1=CC=C([2*])S1&[2*]C&&&
[1*]N&[1*]C1=NC2=C(C3=CC=CC([2*])=C3)N=NN2C2=CC=CC=C12&[2*]Br&&&
[1*]C1=CC=CC=C1OCCN1C(=O)C2=CC=CC=C2S1(=O)=O&[1*]C(F)(F)F&&&
[1*]C&[1*]C1=CC(C(=O)COC(=O)CNC(=O)C2=CC=CO2)=C([2*])N1C1=CC=C([3*])C([4*])=C1&[2*]C&&[3*]Cl&[4*]Cl&&
[1*]C(=O)OCC&[1*]C1=C[NH]C2=NC=NC(C3=CC=C([2*])C=C3)=C12&[2*]OCC&&&
[1*]C&[1*]C1=CC=CC=C1NC(=O)C1=CC=CC(S(=O)(=O)NC2=CC=C3C(=C2)CC(=O)N3CCC2=CC=CC=C2)=C1&&&
[1*]C(C)CCSCCC(F)(F)F&[1*]C1CCC2C3CCC4CC([2*])CCC4([3*])C3CCC12[4*]&[2*]O&&[3*]C&[4*]C&&
[1*]C&[1*]C1=CC(C(=O)COC(=O)CCNS(=O)(=O)C2=CC=CC=C2)=C([2*])N1[3*]&[2*]C&&[3*]C&&
[1*]C1=CC([2*])=CC(C(=O)NC2CCC(NC(=O)C3=CC([3*])=CC([4*])=C3)CC2)=C1&[1*]Cl&&[2*]Cl&[3*]Cl&[4*]Cl&&
[1*]OC&[1*]C1=CC(C2=CC3=NC=CC=C3C([2*])=N2)=CC([3*])=C1[4*]&[2*]NC(C)C&&[3*]OC&[4*]OC&&
[1*]CCCC&[1*]C1=C2C=C([2*])C([3*])=CC2=CC2=[N+]1CCCC2&[2*]OC&&[3*]OC&&
[1*]C(CC)CC&[1*]C1=CN2C3=C(CCC3)C([2*])=NC2=N1&[2*]N(C)C&&&
[1*]CC&[1*]N(CC1=CN=C2N=C([2*])N=C([3*])C2=N1)C1=C([4*])C=C([5*])C=C1[6*]&[2*]N&&[3*]N&[4*]Br&[5*]S(=O)(=O)F&[6*]OC&&
[1*]C&[1*]C(C1=CC=CC=C1)N1C(C([2*])NC2=NC([3*])=CC([4*])=N2)=NC2=CC=CC=C21&[2*]C&&[3*]C(F)(F)F&[4*]C(F)(F)F&&
[1*]C(C)C&[1*]C1=CC=CC=C1C1=CC=NC(C2=CC=C([2*])C=C2)=C1&[2*]CO&&&
[1*]S(=O)(=O)CC&[1*]N1CCC(N2CCC(OC3=CC=CC(C(=O)NCC4=CC=CO4)=C3)CC2)CC1&&&
[1*]C(C(=O)CC(C1=CC=CC=C1)C1COC2(CCCC2)OO1)(C1=CC=CC=C1)C1=CC=CS1&[1*]O&&&
C1=CC=C(CCCN2CCN(C3=CC=C4[NH]C=CC4=C3)CC2)C=C1&&&
[1*]S(C)(=O)=O&[1*]C1=CC=C(C2=CC=C(N3CC(COC4=NOC=C4)OC3=O)C=C2[2*])C=N1&[2*]F&&&
[1*]C1=CC(C(=O)N2CCN(C3=CC=C(S(=O)(=O)N4CCOCC4)C=C3)CC2)=CC=C1&[1*]Cl&&&
[1*]C(C)C&[1*]N1C=C(C(=O)C2=CN=CC(NC(=O)CC3=NN([2*])C=C3)=C2)C2=CN=CN=C21&[2*]C&&&
[1*]C1=CC=C(C(=O)NCC2=NN=C3SCCN32)C=C1&[1*]F&&&
[1*]C(C)(C)C&[1*]C1=CC=C2OCN(C3=NC=NN4C=CC([2*])=C34)CC2=C1&[2*]C(F)(F)F&&&
[1*]NC(=O)OCC&[1*]C1=NC=C([2*])S1&[2*]C(=O)NCCCCOC(C)C&&&
[1*]C&[1*]C1=NN2C([2*])=C(C3=CC=CC=C3)C(C3=CC=CC=C3)=NC2=C1[3*]&[2*]NCC(O)CO&&[3*]C&&
[1*]C&[1*]N1C=CC=C1CNC(=O)CCCN1C=NC2=CC(NC(=N)C3=CC=CS3)=CC=C21&&&
[1*]C&[1*]C1=CC(C([2*])([3*])NC(=O)C2=C3N=NC(N4CCOCC4)=CN3N=C2)=NO1&[2*]C&&[3*]C&&
[1*]C&[1*]N1CCN(C2=C(NCC3=CC=C([2*])C=C3)C(=O)C3=CC=CC=C3C2=O)CC1&[2*]F&&&
[1*]N(C)C&[1*]C1=CC=C(N2CC(C(=O)N3CCC4(CC3)C(=O)NC3=NC=CC=C34)CC2=O)C=C1&&&
[1*]CCC&[1*]C1CN(S(=O)(=O)C2=CN([2*])N=C2)CC1[3*]&[2*]C&&[3*]N(C)C&&
[1*]OC&[1*]C1=CC=C([2*])C=C1NC(=O)CSC1=NC2=C(SC([3*])C2)C(=O)N1[4*]&[2*]Br&&[3*]C&[4*]CCC(C)C&&
[1*]C&[1*]N1C(C2=CC=CC=C2)=CC(=O)N([2*])C1=O&[2*]CCN&&&
[1*]OC(C)=O&[1*]C1CCC2([2*])C(CCC3C4CCC([3*])C4([4*])CCC32)C1&[2*]C&&[3*]C(C)(C)O&[4*]C&&
[1*]OC&[1*]C1=CC=CC(NCC2=CC([2*])=CC=C2CNC(=O)C2=CC([3*])=CC([4*])=C2)=C1&[2*]OC(F)(F)F&&[3*]C&[4*]N(C)S(C)(=O)=O&&
[1*]C(=O)OCC&[1*]N1CCC(N([2*])C2=NC=NC3=C2C=NN3C2=CC=C([3*])C=C2[4*])CC1&[2*]C&&[3*]C(C)C&[4*]C&&
[1*]C(C)C&[1*]C(NC(=O)COC1=CC=CC2=CC=CC=C12)C(=O)NC([2*])C(=O)COC1=C([3*])C([4*])=CC([5*])=C1[6*]&[2*]CC(=O)O&&[3*]F&[4*]F&[5*]F&[6*]F&&
[1*]C&[1*]C1=CC=C([2*])C=C1NC1=N[NH]C2=NC=C(C3=CN([3*])N=C3)C=C12&[2*]C(=O)O&&[3*]C&&
[1*]C&[1*]N1CCC2=C(C1)SC(NC(=O)C1=CC=C(CC3=CC=C(NC(=O)C4CC(=O)N(C5=CC=C([2*])C=C5)C4)C=C3)O1)=N2&[2*]C(F)(F)F&&&
[1*]NC&[1*]C1=C2C=C(C=CC(=O)NCCC3CCCCC3)C=CC2=NC2=CC=C(NC(=O)CCCNC(=O)CCC3=CC=CC=C3)C=C12&&&
[1*]CC&[1*]C1=NC(N2CCN(C(=O)C3=CC=CO3)CC2)=NC(N2CCOCC2)=N1&&&
[1*]CCN(C)C&[1*]N1C(=O)C2C3CCC(O3)C2C1=O&&&
[1*]CC(N)C(O)COP(=O)(O)O&[1*]C1=CC=C([2*])C=C1&[2*]C(F)(F)F&&&
O=C(CN1C=NC2=C(C(C3=CC=CC=C3)=CS2)C1=O)N1CCCCCC1&&&
[1*]CCCC&[1*]N1C(COC2=CC=CC([2*])=C2[3*])=NN=C1SCC(=O)NCCC1=CC=CC=C1&[2*]C&&[3*]C&&
[1*]C&[1*]C1=CC([2*])=NC(SCC(=O)NNC(=O)C2=CC=CC=C2NC(=O)C2=CC=CC=C2[3*])=N1&[2*]C&&[3*]Cl&&
[1*]OC&[1*]C1=CC=C(N([2*])C2=NC=NC3=CC=CC=C23)C=C1&[2*]CCO&&&
[1*]C#N&[1*]C1C(=N)OC2=C(C(=O)[NH]C([2*])=N2)C1C1=CC=CO1&[2*]S&&&
[1*]CC(=O)NCCN(CC)CC&[1*]N1N=C(C2=CC=C([2*])C=C2)CCC1=O&[2*]Cl&&&
[1*]C(C)=O&[1*]N1N=C(C2=CC=C(N3C(SCC4=CC=CC=C4[2*])=NC4=C(CCCC4)C3=O)C=C2)OC1C1=CC=C([3*])C=C1&[2*]Cl&&[3*]Br&&
[1*]CC&[1*]C1=CC=C(NC(=O)CN2N=NC(C(=O)NCC3=CC=C4OCOC4=C3)=C2[2*])C=C1&[2*]N&&&
[1*]OC&[1*]C1=CC=C(C2=C([2*])C=C([3*])C3=C2OC(C2=CC=CC=C2[4*])=CC3=O)C=C1&[2*]O&&[3*]OC&[4*]C=O&&
[1*]C1=CC(NC(=O)NCCCCCN2C(=O)C3=CC=CC=C3C2=O)=CC=C1&[1*]C(F)(F)F&&&
O=C1C2=CC=CC=C2C(=O)N1CCCCCC1CCN(CC2=CC=CC=C2)CC1&&&
[1*]CCCCCC&[1*]C12OC3=CC4=NC5=CC=CC=C5N([2*])C4=CC=C3C1OCC([3*])C2[4*]&[2*]C&&[3*]O&[4*]O&&
[1*]CC(C)C&[1*]C1([2*])CC(C([3*])CC2CCCCC2)NC(=S)N1&[2*]C(=O)O&&[3*]C&&
[1*]CC&[1*]C1=CC=C(C2=NC(CNC3CCCN(CC4=CC=CC=C4)C3)=CO2)C=C1&&&
[1*]C&[1*]C1=C(SC2=CC=C([2*])C([3*])=C2)N([4*])C(=O)[NH]C1=O&[2*]I&&[3*]I&[4*]COCOC(=O)NC(CCC(=O)O)C(=O)O&&
[1*]S(=O)(=O)N(C)C&[1*]C1=CC=CC(C2=CSC(C([2*])C3=CC([3*])=C([4*])C([5*])=C3)=N2)=C1&[2*]O&&[3*]F&[4*]O&[5*]F&&
[1*]C&[1*]C1([2*])CN(C2=CC([3*])=C3C(=O)C([4*])=CN(C4CC4)C3=C2)C1&[2*]O&&[3*]N&[4*]C(=O)O&&
[1*]CCC&[1*]C1=CC(=O)N=C(SCC(=O)NCC2=CC=CO2)[NH]1&&&
[1*]C(=O)OCOC(=O)NCCCC&[1*]C1=CC=C(NC(=O)C(=O)C2=C[NH]C3=CC=C([2*])C=C23)C=C1&[2*]N(C)C&&&
[1*]OC&[1*]C1=CC=C2C=C(C([2*])C(=O)NC=CC3=CC=C([3*])C=C3)C=C([4*])C2=C1&[2*]C&&[3*]Cl&[4*]OC&&
[1*]NC(C)=O&[1*]C1=CC=C(OCC(=O)N2CCN(CC3=CC=CC=C3[2*])CC2)C=C1&[2*]Cl&&&
[1*]NC(=O)C=C&[1*]C1=CC(C(=O)NC2=CC=CC(C3=NC=CC4=C3N([2*])N=C4)=C2)=CC=C1[3*]&[2*]C&&[3*]COP(=O)(O)O&&
CCCCC(C)OP(=O)(O)C(N)CCCN=C(N)N&&&
[1*]OC&[1*]C1=CC=C(SC2=C([2*])[NH]C3=CC(N4N=C([3*])SC4=O)=CC=C23)C=C1&[2*]C(=O)O&&[3*]C&&
[1*]C(C)N(C)C&[1*]C1CCC2=CC=CC([2*])=C21&[2*]O&&&
[1*]C&[1*]C1CN(C2=CC=C([2*])C=C2)CC1([3*])N1CCOCC1&[2*]C(C)(C)C&&[3*]C&&
[1*]OC&[1*]C1=CC2=C(C=C1[2*])C(=O)C(CC(=O)NCCSC1CCN(CC3=CC=CC=C3)CC1)C2&[2*]OC&&&
[1*]C1=CC=C(CNC(=O)C2=C([3*])SC3=C2CCCC3)C([2*])=C1&[1*]F&&[2*]Cl&[3*]Br&&
[1*]OCC&[1*]C1=CC=C2N=C(SCC(=O)NC3=NOC([2*])=C3)SC2=C1&[2*]C&&&
[1*]SC&[1*]C1=CC=CC=C1C(=O)N1CCN(C2=NC=CC=N2)CC1&&&
[1*]C(F)(F)F&[1*]C1=CC=CC=C1C1CCC2CCCCN2C1&&&
[1*]OC&[1*]C1=CC=CC(C#CC2=CN=CN2CC2=CC=C([2*])C=C2)=C1&[2*]F&&&
[1*]OC&[1*]C1=CC=C(S(=O)(=O)N(CC2=CC=C3OCOC3=C2)C([2*])CCNC(=O)C=CC2=CC=C3OCOC3=C2)C=C1&[2*]C(=O)NO&&&
CCC(=O)NNC(=O)NC(C)C(=O)NC(C)C(=O)O&&&
[1*]C(=O)OCC&[1*]C1=C(NC(=O)C([2*])S(=O)(=O)C2=CC=CC3=NSN=C23)SC([3*])=C1[4*]&[2*]C&&[3*]C&[4*]C&&
C(=CC1=CC=CN=C1)C1=CC=CC=C1&&&
[1*]CNC(=O)CN(CCSC)CC(=O)O&[1*]C1=CC=C([2*])C([3*])=C1&[2*]OC&&[3*]OC&&
[1*]C&[1*]C1=CC(C(=O)CSC2=NN=C(C3=CC=C([2*])C=C3)O2)=C([3*])N1C1CC1&[2*][N+](=O)[O-]&&[3*]C&&
[1*]C(C)(C)O&[1*]C1=NC2=CC([2*])=CC=C2N1C1CC2CCCC(C1)N2CCC1(C2=CC=C([3*])C([4*])=C2)CC2CCC([5*])C([6*])([7*])C2C1&[2*]S(=O)(=O)C(F)(F)F&&[3*]Cl&[4*]Cl&[5*]N&[6*]C
O=C(C1=CC=CC=C1)N1CC2CN(C3=CN=CC=N3)CCOC2C1&&&
[1*]C&[1*]C1=CC=CC([2*])=C1NC(=O)C1=CC(S(=O)(=O)NCC2=CC=CO2)=CC=C1[3*]&[2*]C&&[3*]F&&
[1*]CNCCOC&[1*]C1=CC=C(C(=O)N2CCN(C3C4=CC=CC=C4CC3[2*])CC2)C=C1&[2*]O&&&
[1*]OC&[1*]C1=CC=CC(CCNCC2=CC=CC=C2C2OC([2*])C([3*])C([4*])C2[5*])=C1[6*]&[2*]CO&&[3*]O&[4*]O&[5*]O&[6*]OC&&
[1*]C&[1*]C1CN(S(=O)(=O)C2=CC=C(NC(=O)NC3C([2*])C4OC3C([3*])C([4*])O4)C=C2)C([5*])CN1[6*]&[2*]O&&[3*]O&[4*]C(N)=O&[5*]C&[6*]C&&
[1*]OC&[1*]C1=CC=CC=C1C(=O)NC1=C([2*])C([3*])=C([4*])S1&[2*]C#N&&[3*]C&[4*]C&&
[1*]C(CN1C(=O)C2=CC=CC=C2C1=O)C1=CC([2*])=C(N2CCC3=CC=CC=C3C2)C([3*])=C1&[1*]O&&[2*]F&[3*]F&&
O=C(NCC1CCN(C(=S)NC2CC2)CC1)C1=CC=CC=C1&&&
[1*]C&[1*]C1=C(OC2=CC=C([2*])C([3*])=C2)C2=C([4*])C=CC=C2O1&[2*]C#N&&[3*]Cl&[4*]OC(C)C(=O)O&&
[1*]C&[1*]C1=CC=CC(C(=O)NCCSC2=CC=CC3=CC=CN=C23)=C1&&&
[1*]Cl&[1*]C1=CC=C(N2CCN(C3=NC=NC4=C3N=C[NH]4)CC2)C=C1&&&
[1*]CNC&[1*]C(OC1=CC=CN2C(=O)C([2*])=C(C3=CC=CC([3*])=C3)N=C12)C1=CC=CC=C1&[2*]C(=O)O&&[3*]OC&&
[1*]C1=CC=C(CN2C(=O)C=C(C3=CC=C4OCOC4=C3)C3=CC=CC=C32)C=C1&[1*]Cl&&&
[1*]C&[1*]C1=CC([2*])=C2C=CC(=O)OC2=C1C(OC(=O)C1=CC=CC=C1)C1=CC=CC=C1&[2*]O&&&
[1*]OC&[1*]C1=CC(C=CC(=O)CCC(=O)OCC(=O)NC2=CC=CC=C2[2*])=CC=C1[3*]&[2*]F&&[3*]O&&
[1*]NC(=O)C(N)CC&[1*]C(CC1=CC=CC=C1)C(=O)NC1CC2=CC=CC=C2CC1C(=O)NC([2*])C(=O)NC1CCCC2=CC=CC=C21&[2*]CCCNC(=N)N&&&
[1*]CN(C)C&[1*]C1CC2=CC3=C(C=C2C2=C(CCC(=O)N12)C1=CC=CC=C1[NH]3)OCO3&&&
[1*]COCC&[1*]C1CCC2(CC1)CCN(CC1=CC=NC=C1[2*])CC2&[2*]OC&&&
[1*]C&[1*]C1=CC(SC2=C([2*])OC([4*])(CCC3=CC=C([3*])C=C3)CC2=O)=C([5*])C=C1NS(=O)(=O)C1=CC([6*])=CC=N1&[2*]O&&[3*]O&[4*]C(C)C&[5*]C(C)(C)C&[6*]C(F)(F)F&&
[1*]COC&[1*]C1OC2=CC=C3C=CC=CC3=C2C2=C1C(=O)N([2*])C1=NC(=S)[NH]C(=O)C21&[2*]C&&&
O=C(CNC1=CC=C(S(=O)(=O)NC2=NCCC2)C=C1)NC1=CC=C2C(=C1)C(=O)C1=CC(NC(=O)CN3CCCC3)=CC=C12&&&
[1*]SCC(C)C&[1*]C1=NC2=CC=CC=C2N1CC1=CC=CC=C1&&&
[1*]CC(C)NC(=O)CCC&[1*]C1=CC=C(C#CC2=CN=C(N3CCC4=CC=CC=C43)N=C2)C=C1&&&
[1*]OC(=O)C(C)=CC&[1*]C1CC2=CC(=O)OC([2*])C2C2OC(=O)C([3*])C12&[2*]O&&[3*]OC(=O)C(C)=CC&&
[1*]C&[1*]C1CN([2*])C(=O)CC2=CC(NC(=O)CC3=CC=CC=C3)=CC=C2OC1CN([3*])CC1=CC=C(C2=CC=CC=C2)C=C1&[2*]C(C)CO&&[3*]C&&
[1*]C&[1*]C1=CC([2*])=C(OCCOC2=CC=C(CCCN3CCN(C4=NC([3*])=NC([4*])=N4)CC3)C=C2)C([5*])=C1&[2*]Cl&&[3*]N&[4*]N&[5*]Cl&&
[1*]N&[1*]C1=CC=C(OC2=CC=C([2*])C=C2)C=C1&[2*]N(CCF)CCF&&&
[1*]C(=S)NC&[1*]N1CCOC(C2=CC=C(N3C=CC=N3)N=N2)C1&&&
[1*]C&[1*]C1=CC=CC=C1[2*]&[2*]S(=O)(=O)NCCN(C)C&&&
[1*]C&[1*]C1=CC=CC=C1N1CCN(CC(=O)C2=C(S(=O)(=O)NC3=C([2*])C([3*])=NO3)C=CS2)CC1&[2*]Cl&&[3*]C&&
[1*]C1=CC=C(N2C(=O)C(=CC3=CC=C([2*])C([3*])=C3)SC2=S)C=C1&[1*]O&&[2*]O&[3*]Br&&
[1*]CC&[1*]N(CC1=CC=CC=C1)C(=O)C(CC1=CC=CC=C1)NS(=O)(=O)C1=CC=C([2*])S1&[2*]Br&&&
[1*]C&[1*]C1=CC([2*])=C2C=CC=C(OC3=CC=C([3*])C([4*])=C3[5*])C2=N1&[2*]C(=O)O&&[3*]F&[4*]F&[5*]F&&
[1*]C&[1*]C1=CN2C(CNC(=O)C3=CC=C(N4CCC([2*])CC4)N=C3)=C([3*])N=C2C=C1&[2*]C&&[3*]C&&
[1*]C&[1*]C1([2*])CC([3*])CC([4*])([5*])N1[6*]&[2*]C&&[3*]C(=O)O&[4*]C&[5*]C&[6*]OC(=O)C(Cl)Cl&&
[1*]C&[1*]C1=CCCC2([2*])OC2C2OC(=O)C([3*])C2CC1&[2*]C&&[3*]C(C)OC(=O)NCCC(C)C&&
[1*]CNC(=O)C(CCC)NC(C)=O&[1*]C1=CC=CC=C1&&&
[1*]OC&[1*]C1=NC=CC(N2CCCN(CC3=CN([2*])N=C3)CC2)=N1&[2*]C&&&
[1*]N&[1*]C1=NC=NC2=C1N=CN2C1OC(CONC(=O)CCCCC2SCC3NC(=O)NC32)C([2*])C1[3*]&[2*]O&&[3*]O&&
[1*]C(=O)OCC&[1*]C1=C([2*])[N+]([3*])=C2C=C([4*])C=CC2=[N+]1[5*]&[2*]C&&[3*][O-]&[4*]F&[5*][O-]&&
N=C1SC=C(CCCCCCCCCCCCCCCCCCCCCCC[N+]2=CC=CC(C3CCCN3)=C2)N1CC1=CC=CC=C1&&&
[1*]C(C)C&[1*]C(NC(=O)C([2*])NC(=O)OCC1=CC=CC=C1)C(=O)NC([3*])C(=O)COC(=O)C1=C([4*])OC([5*])=C1&[2*]C(C)C&&[3*]CC(=O)O&[4*]C(F)(F)F&[5*]C(C)(C)C&&
[1*]C(=O)OCC&[1*]C1C(=N)OC2=C(C(=O)CC([2*])([3*])C2)C1C1=CC=C([4*])C=C1&[2*]C&&[3*]C&[4*]C(=O)OC(C)(C)C&&
[1*]CC&[1*]C1=C(N([2*])CCCC2=CC=CC=C2)N2C=C(C(=O)NCC3=CC=C([3*])C=C3)C=CC2=N1&[2*]C&&[3*]C(C)(C)C&&
[1*]OC&[1*]C1=CC=C2C(=C1)N=C([2*])C1=C2N(C2=CC=C([3*])C=C2)N=C1C(=O)NCC1=CC=CC=C1&[2*]N&&[3*]Cl&&
[1*]C&[1*]C1=CN2C(=O)C(C(=O)NCC3=CC=CC=C3[2*])=CN=C2C=C1&[2*]C&&&
[1*]CC&[1*]C1=CC=C(CN2CCC3C2CCN3CC2=CC=CO2)O1&&&
[1*]C&[1*]C1=CC(SC2=C([2*])OC([4*])(CCC3=CC=C([3*])C([4*])=C3)CC2=O)=C([5*])C=C1NS(=O)(=O)C1=CC=C2C=CC=CC2=C1&[2*]O&&[3*]O&[4*]O&[5*]C(C)(C)C&&
[1*]COS(N)(=O)=O&[1*]C1OC(N2C=NC3=C(NC4CCCC4)N=CN=C32)C([2*])C1[3*]&[2*]O&&[3*]O&&
[1*]SC&[1*]C1CC([2*])C(N2C=NC3=C([3*])N=C([4*])N=C32)O1&[2*]O&&[3*]N&[4*]N&&
[1*]C1=CC=C2C(=C1)CCC1=CC([2*])=NC(=O)N21&[1*][N+](=O)[O-]&&[2*]C(=O)O&&
[1*]C&[1*]C1=CC=C(COC2C3=CC=CC=C3COC3=CC=CC=C32)C=C1&&&
[1*]C=C&[1*]C1CC1(NC(=O)C1CC(OC2=NC=CC=C2[2*])CN1C(=O)C([3*])NC(=O)OC1CCCC1)C(=O)NS(=O)(=O)C1CC1&[2*]C&&[3*]C(C)(C)C&&
[1*]C&[1*]C1=CC=C(NC(=O)N([2*])CC2=CC(=O)N([3*])C3=CC=CC=C23)C=C1&[2*]CCS(C)(=O)=O&&[3*]C&&
[1*]C(=O)O&[1*]C1=C[NH]C2=NC=NC(C3=CC=CC=C3)=C12&&&
[1*]CCOCC&[1*]N1C(=O)C(=CC2=CC=CC([2*])=C2)SC1=S&[2*]F&&&
[1*]C1=CC([2*])=CC(CC(NC(=O)C2CC3=CC=CC=C3CN2)C(=O)N2CCC([4*])C2)=C1&[1*]F&&[2*]F&[3*]O&[4*]OCOCCO&&
[1*]CCCNC(C)=O&[1*]C1=C[NH]C2=CC=C([2*])C=C12&[2*]O&&&
[1*]C(=O)O&[1*]C1=C(C2=CC=C([2*])C=C2)N=C(NC2=CC([3*])=CC=C2C2=CC=CC=C2)S1&[2*]O&&[3*]C(F)(F)F&&
[1*]C1=CN(C(=O)COC(=O)C2=CC=C(S(=O)(=O)NCC3=CC=CC=C3)C=C2)C(=O)C=C1&[1*]Cl&&&
C=C1CC(N2CCC2)CCC1=O&&&
[1*]CNC(C)=O&[1*]C1CCC(C([2*])C(=O)N2CCCC2C(=O)N2CCCC2[3*])CC1&[2*]N&&[3*]C(=O)NC(C(=O)NC(C(=O)O)C(C)(C)C)C(C)(C)C&&
[1*]F&[1*]C1=CC=CC(C2=NCCC3CCCCN23)=C1&&&
[1*]OC&[1*]C1=CC=C(C(=O)NC2=C([2*])SC=C2)C=C1[3*]&[2*]C#N&&[3*]OC&&
[1*]C(=O)OCC(F)(F)F&[1*]C1([2*])CCCN(CC2=CC=C([3*])C=C2[4*])C1&[2*]CO&&[3*]Cl&[4*]Cl&&
[1*]OC&[1*]C1=CC=C(C2([2*])OCC3=CC([3*])=CC=C32)C=C1[4*]&[2*]O&&[3*]C(F)(F)F&[4*]OC&&
[1*]C&[1*]C1=CC([2*])=CC(C([3*])NC(=O)CCCN2C(=O)CCC2=O)=C1&[2*]C&&[3*]C(=O)NC(C)C&&
[1*]C(=O)O&[1*]C1=CN(CC([2*])COC2=CC=C(C=CC3=CC=C4C=CC=CC4=C3)C=C2)C2=CC=CC=C2C1=O&[2*]O&&&
[1*]C&[1*]C1=CC=C2[NH]C(C3CCCC3[2*])=NC(=O)C2=C1&[2*]Br&&&
[1*]C(=O)OCC&[1*]C1=C([2*])C(=O)[NH]C2=CC([3*])=CC=C12&[2*]O&&[3*]OC&&
[1*]C(=O)O&[1*]C1=CC=C(C=C2SC(=S)N(NC(=O)C3=CC=CC=C3)C2=O)C=C1&&&
[1*]C&[1*]C1=C(COC2=CC=C(C([2*])C3=CN(C4=CC=C(OC5=CC=C([3*])C=C5)C=C4)N=N3)C=C2)C=NO1&[2*]CC(=O)O&&[3*]C(F)(F)F&&
[1*]C=C(C)C(=O)O&[1*]C1=COC=C1&&&
[1*]CCCC&[1*]C1=NN=C(SCC(=O)N2CCC3=C(C2)SC(SCC(=O)N2CCCC2)=C3[2*])O1&[2*]C&&&
[1*]C(=O)OC&[1*]C1CCC([2*])([3*])C2=CC3=C(C=C21)[NH]C=C3&[2*]C&&[3*]C&&
[1*]C1=CC=C(C2=CC=C(CC([2*])NC(=O)C34CCC(CC3)N4)C=C2)C=C1&[1*][N+](=O)[O-]&&[2*]C(=O)O&&
[1*]NC(C)=O&[1*]C1C([4*])OC([3*])(C(=O)NC2OC(=O)C([2*])=CC2[3*])SC1[5*]&[2*]C&&[3*]O&[4*]C(=O)O&[5*]C(O)C(O)CO&&
[1*]OC(=O)N(C)CCCCCCC&[1*]C1=CC=C2C([2*])=CC(=O)OC2=C1&[2*]C&&&
O=C(C1=COC=C1)N1CCC2(CCCN(CC3CC3)C2=O)CC1&&&
[1*]OC&[1*]C1=CC([2*])=C2OC3=CC([3*])=CC([4*])=C3C(=O)C2=C1&[2*]CCN(C)C&&[3*]O&[4*]O&&
[1*]C&[1*]C1([2*])CC2C3CC=C4C(CCC([3*])C4([4*])[5*])C3([6*])CCC2C1([7*])O5&[2*]C&&[3*]O&[4*]C&[5*]C&[6*]C&[7*]C&&
[1*]C(=O)O&[1*]C1=CC=C(CN2C(=O)CCC2(CC2=CC=C([2*])C=C2)C2=CC=CC=C2)C=N1&[2*]Cl&&&
[1*]S(=O)(=O)N(CC)CC&[1*]C1=CC=C([2*])C(NC(=O)CN([3*])S(=O)(=O)C2=CC=C3[NH]C(=O)OC3=C2)=C1&[2*]OC&&[3*]C&&
[1*]CCCCCCC(C)(O)C=CCCCC&[1*]C1=CC=C([2*])C([3*])=C1&[2*]OC&&[3*]O&&
[1*]CC&[1*]N1C(=S)[NH]C2=CC([2*])=CC=C21&[2*]C(=O)OCCF&&&
[1*]CC(=O)O&[1*]C1=NC2=CC=C([2*])C=C2N1C1=CC=C2CCCC2=C1&[2*]Cl&&&
[1*]C&[1*]C(NCC([2*])C(CC1=CC=CC=C1)NC(=O)C1=CC([3*])=CC(NC2=NCCN2)=C1)C1=CC=C([4*])C=C1&[2*]O&&[3*][N+](=O)[O-]&[4*][N+](=O)[O-]&&
[1*]CC&[1*]C1=C([2*])C=CC=C1C1=C([3*])C(=O)[NH]C(=O)N1COCC1=CC=CC=C1&[2*]C&&[3*]C(C)C&&
[1*]CCC&[1*]N1CC([2*])CC2C3=CC=CC4=C3C(=C[NH]4)CC21&[2*]C(=O)O&&&
[1*]C(=O)OCC&[1*]C1=CC=C(N=CC2=CC([2*])=CC([3*])=C2)C=C1&[2*][N+](=O)[O-]&&[3*][N+](=O)[O-]&&
[1*]C(=O)NC&[1*]C1=C([2*])C2=CC([3*])=CN=C2S1&[2*]N&&[3*]Br&&
[1*]C&[1*]C1=CC=C(S(=O)(=O)NCC2=CC=C3[NH]C4=C(CCCC4)C3=C2)C=C1[2*]&[2*]Cl&&&
[1*]C&[1*]N1CCN(C(=O)C2=CC(NC3=NC4=CC=CC=C4N4N=NN=C34)=CC=C2[2*])CC1&[2*]C(C)(C)C&&&
[1*]OC(C)(C)C(=O)OCCCl&[1*]N=C(C(=O)NC1CN([2*])C1=O)C1=CSC([3*])=N1&[2*]C(=O)OC(C)(C)C&&[3*]N&&
[1*]C&[1*]C1=CC=C2C(C3CNCCN3)=C[NH]C2=C1&&&
[1*]OCC&[1*]C1OC2C3=CC=CC4=C3C(=C[NH]4)CC2N(C([2*])C2=CC=CC([3*])=C2)C1=O&[2*]C&&[3*]C&&
[1*]C&[1*]N1CCCC1COC1=CN=CC(C2=CN=C(N3CCCCCC3)S2)=C1&&&
[1*]OC&[1*]C1=CC=C(NC(=O)C2=CN=C(N3CCOCC3)N=C2[2*])C([3*])=C1&[2*]C&&[3*]Cl&&
[1*]C1CC2([2*])C([3*])CC([4*])C3=C([5*])C([6*])CC([7*])(C([8*])C2C1=C)C3([9*])[10*]&[1*]OC(=O)C(C)CO&&[2*]C&[3*]OC(C)=O&[4*]OC(C)=O&[5*]C&[6*]OC(C)=O&[7*]OC(C)=O&[8*]OC(C)=O&[9*]C
[1*]O&[1*]C1=CC([2*])=CC(C2=CC=C(C3=CC=C([3*])C([4*])=C3)C=C2)=C1&[2*]O&&[3*]O&[4*]O&&
[1*]C(=OO)NC(C(=O)OCC)P(=O)(OCC)OCC&[1*]N1CC2=CC([2*])=CC=C2CC1C(=O)NC([4*])CC1=CC=C([3*])C=C1&[2*]O&&[3*]O&[4*]C(=O)O&&
[1*]C(=O)NCC&[1*]C1=NOC(C2=CC([2*])=C([3*])C=C2[4*])=C1NC(=O)C1=CC=CC([5*])=C1&[2*]OCC&&[3*]OCCOC&[4*]OC&[5*]Cl&&
[1*]NO&[1*]C1=C([2*])C=C([3*])C=C1[4*]&[2*]Br&&[3*]Br&[4*]Br&&
[1*]C(=O)NC(CCSC)C(=O)NC(C=O)CC(=O)O&[1*]C1=CC=CC(NCCCN2CCCC2=O)=C1&&&
[1*]C&[1*]C1=CC=C(CN2CCN(C3=NC=NC4=C3N=C[NH]4)CC2)C=C1&&&
[1*]C&[1*]C1=NN([2*])C([3*])=C1N([4*])S(=O)(=O)C1=CC=CC=C1&[2*]C&&[3*]C&[4*]CC(N)=O&&
[1*]C1=CC=C(C(=O)C2=C(N3C=CC=C3)C(=O)N(CC3=CC=CC=C3)C2C2=CC=C([2*])C=C2)C=C1&[1*]Cl&&[2*]F&&
[1*]OC&[1*]C1OC23C=CC4C=CCC(CC(=O)N5CCCCC5)C4C2([2*])CN([3*])C3C1OCC1=CC=CC=C1&[2*]C&&[3*]C&&
[1*]NC(=O)C(C)C&[1*]C1=CC=C(C2=NN=C(SCC(=O)NC3=NN=C([2*])S3)N2C2=CC=CC=C2)C=C1&[2*]C(C)C&&&
[1*]C&[1*]N1CCC2=C(C1)SC(NC(=O)C1=CC=C(C3CCCC3)C([2*])=C1)=C2[3*]&[2*][N+](=O)[O-]&&[3*]C(N)=O&&
[1*]C&[1*]C1CN(S(=O)(=O)C2=CC=C(S(=O)(=O)N3CCOCC3)C=C2)CC([2*])O1&[2*]C&&&
[1*]C&[1*]C1=CN2N=C([2*])SC2=N1&[2*]SCC(N)=O&&&
[1*]C&[1*]C(C(=O)N1CCN(C2=CC([2*])=CC=C2[3*])CC1)C1=CC=CC=C1&[2*]Cl&&[3*]C(F)(F)F&&
[1*]C&[1*]C1=CC=C(C(NC2=CC=NC3=C([2*])C=CC=C23)C2=CC=C3C=CC=NC3=C2[3*])C=C1&[2*]C&&[3*]O&&
[1*]NC(=O)CCCC&[1*]C1=CC=C([2*])C=C1&[2*]C(=O)NC(C)C&&&
[1*]OC&[1*]C1=NC([2*])=NC(N2CC3(CCN(CC4=CC=C([3*])C=C4)CC3)C2)=N1&[2*]OC&&[3*]Cl&&
[1*]OC&[1*]C1=CC([2*])=CC(C(=O)NCC2=C[NH]C3=CC=CC=C23)=C1&[2*]OC&&&
[1*]O&[1*]C1CCC(C([2*])(C2=CC=CC=C2)C2=CC=CC=C2)OC1&[2*]O&&&
O=C1CCC2=CC=CC=C2N1CNC1=CC=C2C(=C1)C=CN2CCN1CCCC1&&&
[1*]CC&[1*]C1=NC2=CC=C(NC(=O)C3CC3)C=C2[NH]1&&&
[1*]CC=C&[1*]N1C([2*])=NC2=CC=C([3*])C=C2C1&[2*]C&&[3*]Br&&
[1*]C&[1*]C1=CC=C(C2CC(C3=CC=C([2*])C=C3)=NC3=NC4=C(CCCC4)C(C4=CC=CC=C4)=C32)C=C1&[2*]Br&&&
O=C1NCCC2=CC=C(CCN3CCC(NC(=O)C4CC5=CC=CC=C5C4)CC3)C=C12&&&
O=C1N=C(CSC2=NN=C(C3=CC=CO3)O2)[NH]C2=CC=CC=C12&&&
[1*][N+](=O)[O-]&[1*]C1=CC=CC(C2=NC(N3CCOCC3)=NC3=CC=CC=C23)=C1&&&
[1*]N&[1*]C1=NC2=CC=C([2*])C=C2N2C(C3=CN=CN=C3)=CN=C12&[2*]Cl&&&
[1*]C&[1*]C1=CC=C(CC2=NN=C(NC(=O)C3=CC=C(S(=O)(=O)N4CCCCCC4)C=C3)S2)C([2*])=C1&[2*]C&&&
[1*]C1=CC=CC=C1COCN1N=NC2=C(C=CS2)C1=O&[1*]Cl&&&
[1*]C&[1*]N1CCC(C2=CC(C3=CC=NC=C3)=C(C3=CC=C([2*])C=C3)[NH]2)CC1&[2*]F&&&
[1*]CCC(=O)O&[1*]C1=CC=CC(OCCNC2=NC3=CC=CC=C3[NH]2)=C1&&&
[1*]C&[1*]C1=CC=C(NC2([2*])NS(=O)(=O)C3=CC([3*])=CC=C3S2)C=C1&[2*]C(F)(F)F&&[3*][N+](=O)[O-]&&
[1*]C&[1*]C1=NN(C2=CC=C([2*])C(C(=O)N3CCCC([3*])C3)=C2)C([4*])=C1&[2*]Cl&&[3*]CC(=O)O&[4*]C&&
[1*]C(C)CC&[1*]C(NC(=O)C([2*])NC(=O)C([3*])NC(=O)C([4*])CC1=CC=CC=C1)C(=O)NC([5*])CC1=C[NH]C2=CC=CC=C12&[2*]CC(=O)O&&[3*]CC(C)C&[4*]NC(=O)OC(C)(C)C&[5*]C(
[1*]OC&[1*]C1=CC=C(NC2=NC(C3=CC=C([2*])C([3*])=C3)=NC3=CC=CC=C23)C=C1&[2*]C&&[3*][N+](=O)[O-]&&
[1*]C&[1*]N1C2CCC1C(C(=O)OCC(=O)C1=CC=CC=C1)C(OC(=O)CCC1=CC=CC([2*])=C1)C2&[2*]O&&&
[1*]N&[1*]C1=CC=C(CC(NC(=O)COC2=CC=CC3=C2C2CCCCC32)C(=O)NC2=CC=CC=C2)C=C1&&&
[1*]C(=O)NO&[1*]C1CC(=O)NN1S(=O)(=O)C1=CC=CC=C1&&&
[1*]S(=O)(=O)N(CC)CC&[1*]C1(C2=CC([2*])=CC=C2[3*])CCC([4*])([5*])CC1&[2*]C&&[3*]OC&[4*]C&[5*]O&&
[1*]C&[1*]C1=CC(N2CCOCC2)=CC2=C1N=C(C1=C(NCC([2*])C3=CC=CC([3*])=C3[4*])C=C[NH]C1=O)[NH]2&[2*]O&&[3*]Cl&[4*]F&&
[1*]NC&[1*]C1=NC2=C(N=CN2[2*])C(=O)S1&[2*]CCOCP(=O)(OC(C)C)OC(C)C&&&
[1*]N&[1*]C1CN(C2=CC=C(N3C=C([2*])C4=C([3*])C=CC=C43)C=N2)CC1C1=CC([4*])=C([5*])C=C1[6*]&[2*]C(=O)O&&[3*]F&[4*]F&[5*]F&[6*]F&&
[1*]C&[1*]C1=CC=C(NC(=O)CC([2*])=NNC(=O)C2=CC=NC=C2)C=C1&[2*]C&&&
[1*]OC&[1*]C1=CC=C(C2=CC([2*])=NN2C2=CC=C([3*])C=C2)C=C1&[2*]C(F)(F)F&&[3*]C(=O)O&&
[1*]C&[1*]C(C1=CC=CC=C1)N1C(=O)OCC1CC1=CC=C2C=CC=CC2=C1&&&
[1*]C&[1*]N1C=C(C(=O)NC2CCC3CNC([2*])CC3C2)C=N1&[2*]O&&&
[1*]C&[1*]N1C=C(COC2=CC=C(NC3=NN4C(C5=CC=CC=C5[2*])=CN=C4C=C3)C([3*])=C2)C=N1&[2*]O&&[3*]Cl&&
[1*]C(=O)CCCC&[1*]C1=CC=C(OCCOC2=CC=C([2*])C=C2)C=C1&[2*]C(=O)CCN(C)C&&&
[1*]C1=CC=C(S(=O)(=O)N2CCC(C(=O)NCC(=O)NC3=CC=CC=C3[2*])CC2)C=C1&[1*]Br&&[2*]F&&
[1*]OC&[1*]C1=CC=C(OCCOCCNCC2=CC(=O)C([2*])=CO2)C=C1&[2*]OC&&&
O=C1NCCNCCNC(=O)C2=CC=CN=C2OCCOC2=CC=CC=C2C2=CC=C1C(=O)C1=CC=CC=C1C2=O&&&
[1*]OCC(=O)NCCCCCCCCCCCCCCCC&[1*]C1C=CC(N2C=C([2*])C(=O)[NH]C2=O)O1&[2*]C&&&
[1*]CCCC&[1*]C1=NN(C2=CC=CC=C2[2*])C(=O)N1CC1=CC=C(C2=CC=CC=C2S(=O)(=O)NC(=O)C2=CSC3=C2C(=O)N=C([3*])[NH]3)C=C1&[2*]OC&&[3*]N&&
[1*]OCC&[1*]C1=CC=C(NC(=O)CN([2*])C2=CC=CC=C2)C([3*])=C1&[2*]S(C)(=O)=O&&[3*]C&&
[1*]NCCCCCC&[1*]C1=CC=C([2*])C=C1&[2*]C(N)=O&&&
[1*]C&[1*]C(=NNC(=O)CCC1=NC2=CC=CC=C2[NH]C1=O)C1CC1&&&
[1*]C&[1*]C1=C(C2=CC=C([2*])C=C2)N(C2=CC=C([3*])C=C2[4*])N=C1C(=O)N1CCCC(N2CCOCC2)C1&[2*]Cl&&[3*]Cl&[4*]Cl&&
[1*]C&[1*]C1([2*])C2CCC1(CS(=O)(=O)N1CCN(C3=NC([3*])=NC([4*])=N3)CC1)C(=O)C2&[2*]C&&[3*]Cl&[4*]N=NN(CCO)CCO&&
[1*]OC&[1*]C1=CC=C(CC2=NC3=CC([2*])=CC=C3N2[3*])C=C1&[2*]NC(=O)CCCCC(=O)O&&[3*]C&&
[1*]C&[1*]C1=C(C=CC2=CC=C([2*])C=C2)C([3*])([4*])CCC1[5*]&[2*]Cl&&[3*]C&[4*]C&[5*]O&&
[1*]CC&[1*]C1=CC=C(NC(=O)C2=CC=C(N3C(=O)C4CCl&&&
[1*]OC&[1*]C1CC2([2*])C(OCC3=CN([3*])N=N3)CCC3OC3([4*])C2C([5*])C=CC([6*])([7*])C([8*])C([9*])C([10*])C(=O)C([11*])CC1[12*]&[2*]C&&[3*]CCNC(C)=O&[4*]C&[5*]OC(C)=O&[6*]C&[7*]O&[8*]O&[9*]C&
C1=CC=C(C2=CSC(C3=CC=CC=N3)=N2)C=C1&&&
O=C(NCC1=CC=C2OCOC2=C1)C1C2=CC=CC=C2OCC(=O)N1CC1=CC=C2OCOC2=C1&&&
[1*]CC&[1*]C1=CC=CC=C1NC(=S)N1CCN(C2=NC3=CC=CC=C3S2)CC1&&&
[1*]OC&[1*]C1=CC=C2C(C34CC5CC(CC(C5)C3)C4)=C([2*])[NH]C2=C1&[2*]C&&&
[1*]C&[1*]C1=CC(C2=N[NH]C3=CC(NC(=O)NCC4=CC=C([2*])S4)=NC=C23)=CC=N1&[2*]C&&&
[1*]OC&[1*]C1=CC=C(C=C([2*])C(=O)C2=CC=C([3*])C([4*])=C2)C=C1&[2*]C#N&&[3*]OC&[4*]Br&&
[1*]C(=O)N(CCCC)CCCC&[1*]C1=CC([2*])=CC(C(=O)NC(CC2=CC([3*])=CC([4*])=C2)C([5*])C2CN(S(=O)(=O)C3=CC=CC([6*])=C3)CCN2)=C1&[2*]C&&[3*]F&[4*]F&[5*]O&[6*]C&&
[1*]OC&[1*]C1=CC=C(COC(=O)NN=C2CC([2*])OC([3*])C2)C=C1&[2*]C&&[3*]C&&
[1*]C&[1*]C1CN(C(=O)CN2C(=O)C3=CC=CN3C3=CC=CN=C32)CC([2*])O1&[2*]C&&&
[1*]F&[1*]C1=CC=C(C2C3CN(CC4=CN(C5=CC=CC=C5)N=N4)CC2C32CC2)C=C1&&&
[1*]C=NNC(=S)NNC(=O)C(C)(C)C&[1*]C1=CC=C([2*])C=C1&[2*]Cl&&&
[1*]C(=O)NC&[1*]C1=C(C2([2*])CCCCC2)C2=C3C=CC=CC3=NC([3*])=C2O1&[2*]O&&[3*]Cl&&
[1*]S(C)(=O)=O&[1*]C1=CC=C([2*])C(C(=O)NCCCN2CCOCC2)=C1&[2*]Cl&&&
[1*]OC&[1*]C1=CC=C([2*])C(NC(=O)CN2CCN(C(=O)NC3=CC=CC=C3)CC2)=C1&[2*]OC&&&
[1*]C(=O)OCC&[1*]C1=C([2*])C(=O)[NH]C(=O)N1[3*]&[2*]N&&[3*]C(OC)OC&&
[1*]NC(=O)C=C&[1*]C1=CC=C(C2=NOC3(C2)CC([2*])N([3*])C3)C=C1&[2*]C(N)=O&&[3*]C(=O)CC&&
[1*]C&[1*]C1([2*])C=C(CNC2=CC=C(C(=O)NCCOCCOCCOCCOCCOCCOCCOCCOCCOCCOCC(=O)NC3=CC=C(C(=N[3*])N4CCCCC4)C=C3)C=C2)C([4*])([5*])N1&[2*]C&&[3*]O&[4*]C&[5*]C
[1*]OC&[1*]C1=CC=C(C2=NN(CC3=CC([2*])=C([3*])C([4*])=C3[5*])N=N2)C=C1[6*]&[2*]C&&[3*]Cl&[4*]C&[5*]F&[6*][N+](=O)[O-]&&
[1*]C&[1*]N(CC1=CC=CO1)C(=O)C1=CC2=C(C=CS2)N1CC(=O)NC1=CC=CC=C1[2*]&[2*]F&&&
[1*]C&[1*]C1=CC=C(CN2CCC3(CC2)CN(C(=O)C2CC2)C2=CC=CC=C23)N=C1&&&
[1*]CC&[1*]C1=CC=C([2*])C=C1&[2*]NC(=O)CCC(=O)N(C)CCOC&&&
[1*]C(=O)O&[1*]C1=CC=CC(CN2N=NC3=C2[NH]C(C2CCN(CC4=CC=C([2*])C=C4)CC2)=NC3=O)=C1&[2*]F&&&
[1*]C=C&[1*]C1=C([2*])C2=CC3=NC(=CC4=C([3*])C([4*])=C(C=C5N([5*])C(=CC1=N2)C1=CC([6*])=C([7*])C([8*])=C5[9*])[NH]4)C([10*])=C3[11*]&[2*]C&&[3*]C&[4*]C&[5*]C&[6*]C&[7*]C&[8*]C&[9*]CCC(=O)
[1*]C1=CC=CC=C1C(=O)OCN1C=NC2=C1[NH]C=NC2=O&[1*][N+](=O)[O-]&&&
[1*]O&[1*]C(CC1CCCCN1)C1=CC2=CC=CC=C2C2=CC=CC=C12&&&
[1*]C&[1*]C1=CC=CC([2*])=C1NC(=O)NCC1=CC=CO1&[2*]Cl&&&
[1*]C1=CC=C(CC2CCC=CCC(CC(=O)N([2*])CC3=CC=CC=C3)C(=O)NC(CC3=CC=CC=C3)COC2=O)C=C1&[1*]F&&[2*]CCO&&
[1*]C(=O)NCCC(=O)OC&[1*]C1=CC=C(NS(=O)(=O)C2=CC=CC([2*])=C2[3*])C=C1&[2*]C&&[3*]C&&
[1*]CC&[1*]C1=CC=C2C=CC(C3=CC([2*])=CC=C3[3*])=CC2=C1&[2*]C&&[3*]C(=O)O&&
[1*]C(C)=O&[1*]C1=CN([2*])C2=CC=CC=C12&[2*]CCC(=O)O&&&
[1*]OC&[1*]C1=CC2=C(C=C1[2*])C(=O)N(C(=O)NC1=C([3*])C3=C(CCCC3)S1)C([4*])=N2&[2*]OC&&[3*]C#N&[4*]S&&
[1*]C1=CC=C(C2=CC(=O)CC(CC3=CC=C([3*])C=C3[4*])C2)C=C1[2*]&[1*]F&&[2*]F&[3*]F&[4*]F&&
[1*]C&[1*]C1=CC=C(C2=N[NH]C(C3=CC=C([2*])C([3*])=C3)=C2)C=C1&[2*]O&&[3*]O&&
[1*]S(=O)(=O)CC&[1*]C1=CC2=C(C=C1[2*])C([3*])=C(C(=O)NC1=CN=C([4*])S1)O2&[2*]Br&&[3*]N&[4*]C(=O)O&&
[1*]C1=CC=CC=C1C(=O)C1C(=O)N(C2=NC=CS2)C1C1=CC=CC=C1[2*]&[1*]Br&&[2*]Cl&&
[1*]C&[1*]C1=CC=C(N([2*])CC2=CC(N3CCOCC3)=CC([3*])=N2)C=C1&[2*]C(C)C&&[3*]C&&
[1*]C1=CC([2*])=CC(N2CC(=O)N3C4=CC=CC=C4NC(=O)C3C2=O)=C1&[1*]Cl&&[2*]Cl&&
[1*]C&[1*]C1CN([2*])C(=O)C2=CC=CC(NC(=O)NC3=CC=CC=C3)=C2OC1CN([3*])S(=O)(=O)C1=CC=C([4*])C=C1&[2*]C(C)CO&&[3*]C&[4*]F&&
[1*]C&[1*]C1=C(C(=O)N2CCN3C(=NN=C3C3=CN=CC=N3)C2)SC=C1&&&
[1*]F&[1*]C1=CC=C(CN2CCC(NC3=CC=CC4=CN=CC=C34)C2)C=C1[2*]&[2*]Cl&&&
[1*]C&[1*]C1=CC=CC=C1NC(=O)NCCN1CCCC1&&&
[1*]C&[1*]N1C(=S)C([2*])([3*])C2=NC=C(C3=CC=CS3)C=C21&[2*]C&&[3*]O&&
[1*]C&[1*]N(CCCCCCOC1=CC=C2C(=O)C3=CC=CC=C3OC2=C1)CCC1=CC=CC=C1&&&
[1*]C&[1*]C1=NC2(NC1)C1=CC([2*])=CC=C1CC21CCC([3*])CC1&[2*]Br&&[3*]O&&
[1*]CC&[1*]C1OC(=O)C([2*])C(OC2CC([3*])([4*])C([5*])C([6*])O2)C([7*])C(OC2OC([8*])CC([9*])C2[10*])C([11*])([12*])CC([13*])CNC([14*])C([15*])C1([16*])[17*]&[2*]C&&[3*]C&[4*]OC&[5*]O&[6*]C&[7*]C&[8*]C&[9*]N(C)
[1*]C(CCC(C)(C)O)CC(=O)O&[1*]C1CCC2C3CC=C4CC([2*])CCC4([3*])C3CCC12[4*]&[2*]O&&[3*]C&[4*]C&&
[1*]C=CC(=O)O&[1*]C1=CC=C(OCC([2*])CNCCCC2=CC=CC=C2)C=C1&[2*]O&&&
[1*]OC&[1*]C1=CC=C2C(C3=CC([2*])=C([3*])C([4*])=C3)=C3COC([5*])=CC3=CC2=C1&[2*]OC&&[3*]OC&[4*]OC&[5*]C&&
[1*]C&[1*]C1=CC=C(S(=O)(=O)C2=N[NH]C3=C([2*])C=C([3*])C=C23)C=C1&[2*]C&&[3*]Cl&&
[1*]C(CCCC)CCCC&[1*]C=C1CC([2*])(COC(=O)CCCC2CCSS2)OC1=O&[2*]CO&&&
O=C(C1=CC=C(C2=CC=CC=N2)C=C1)N1CCC2=CC=CC=C2C1&&&
[1*]C(C)CCCC(C)C&[1*]C1CCC2C3C(=O)C=C4CC([2*])CCC4([3*])C3=CCC12[4*]&[2*][N-][N+]#N&&[3*]C&[4*]C&&
C1=CN2N=CN=C(N3C=NC4=CC(CN5CCCCC5)=CC=C43)C2=C1&&&
[1*]C&[1*]N1C2=C(CCC3=CC=CC=C32)C2=CC=C([2*])C=C21&[2*]O&&&
[1*]C&[1*]N1C(N2CCN(C(=O)CC3=CC=C([2*])C=C3)CC2)=NC2=C1C(=O)N([3*])C(=O)N2[4*]&[2*]F&&[3*]C&[4*]C&&
[1*]C(=O)OCC&[1*]C1=C([2*])NC(=S)NC1C1=COC=C1&[2*]C&&&
C(=NN=C1[NH]C2=CC=CC=C2S1)C1=CC=C(OC2=CC=CC=C2)C=C1&&&
[1*]C&[1*]C1=CC=CC=C1CN1C(=O)C(=O)NC2CCCCC21&&&
[1*]C1=CC=CC=C1N1C(SCC(=O)NC2CC2)=NC2=C(SC=C2)C1=O&[1*]F&&&
[1*]OC&[1*]C1=CC=C(CN2CCC(CCOC(C3=CC=CC=C3)C3=CC=CC=C3)CC2)C=C1[2*]&[2*]O&&&
[1*]C1=CC=C(CSC2=CC=C(S(=O)(=O)N3CCOCC3)N=N2)C=C1&[1*]Cl&&&
[1*]C(=O)NCCN(CC)CC&[1*]C1=C2NC(C3=CC=CC=C3)CC([2*])N2N=C1&[2*]C(F)(F)F&&&
[1*]COC(C)=O&[1*]C1OC(N2C=C([2*])C(=O)[NH]C2=O)CC1[3*]&[2*]Br&&[3*]F&&
[1*]C&[1*]C(CC(=O)NC1=CC([2*])=CC=C1[3*])=NNC(=O)C1=CC=CC=N1&[2*]Cl&&[3*]Cl&&
[1*]C&[1*]C1([2*])CC(C(=O)NCCC2=CC=CC=C2)CC([3*])([4*])N1&[2*]C&&[3*]C&[4*]C&&
[1*]C(=O)OCC&[1*]C1=C([2*])N2N=CC=C2N=C1&[2*]NC(=O)C(C)(C)C&&&
[1*]CSC&[1*]C1=CC([2*])=CC=C1SC1=CC=C([3*])C=C1[4*]&[2*]OCCF&&[3*]Cl&[4*]Cl&&
[1*]OC&[1*]C1=CC=C(C2=NOC(CN3N=C([2*])C=C3[3*])=N2)C=C1&[2*]C(F)(F)F&&[3*]C&&
[1*]C(C)(C)C&[1*]C1=CC(C2=NC3=CC([2*])=CC=C3N2CC2CC2)=CC([3*])=C1[4*]&[2*]C(=O)O&&[3*]C(C)(C)C&[4*]O&&
[1*]O&[1*]C1=CC=C2CC3N([2*])CCC45CC6=CC=C([3*])C=C6C34CCC2=C1[4*]&[2*]CCCCF&&[3*]O&[4*]O&&
[1*]CC(=O)O&[1*]C1NC(=O)C2=CC([2*])=CC([3*])=C2N2C1=NC1=CC([4*])=CC=C12&[2*]Cl&&[3*]Cl&[4*]Cl&&
[1*]C&[1*]C1=CC=C(C2CC(C3=C([2*])C=CO3)=NN2)C=C1&[2*]O&&&
[1*]NCC&[1*]C1CC([2*])OC(OC2C([3*])CC([4*])C(OC3OC([5*])C([6*])C([7*])C3[8*])C2[9*])C1[10*]&[2*]C(=O)O&&[3*]N&[4*]N&[5*]CN&[6*]O&[7*]OC&[8*]N&[9*]O&[10*]O&&
[1*]CCCCCO&[1*]C1=NN2C(=N1)N=C(C1=CC=C([2*])C([3*])=C1)CC2C1=CC=C([4*])C=C1&[2*]Cl&&[3*]Cl&[4*]O&&
[1*]C1CN(C(=O)CNC(=O)C2=CC=CC(OC3=CC=CC=C3)=C2)CCN1S(=O)(=O)C1=CC=C([2*])C=C1&[1*]CO&&[2*]F&&
[1*]C(=O)NCCCO&[1*]C1=CC=C(C2=CC=C(C3=CC=C([2*])C=C3[3*])S2)S1&[2*]F&&[3*]F&&
[1*]C(=O)OC&[1*]C1=C(C2=CC=CC=C2)CC2CCC1N2C(=O)N1C=CN=C1&&&
[1*]C1=CC=C(S(=O)(=O)C2=CC=CC=C2OCCNCC([2*])COC2=CC=CC3=C2C=C[NH]3)C=C1&[1*]Br&&[2*]O&&
[1*]C&[1*]C1=CC=C(S(=O)(=O)N2CCC(C(=O)NCC3=CC=C([2*])C=C3)CC2)C([3*])=C1&[2*]Cl&&[3*]C&&
[1*]OC&[1*]C1COCCC1NC1CCC([3*])(C(=O)N2COC3=CC=C([2*])C=C3C2)C1&[2*]C#N&&[3*]C(C)C&&
[1*]C1=CC(C(=O)NC2CN(CCC3=CC=CC=C3)C3COCC23)=CC=C1&[1*]Cl&&&
[1*]C&[1*]C1=CC=C(C(=O)C2CCN(CCC3=CN(C4=CC=C([2*])C=C4)C4=CC=CC=C34)CC2)C=C1&[2*]F&&&
O=C(N=C1[NH]N=C(C2=CC3=CC=CC=C3[NH]2)S1)N1CCOCC1&&&
[1*]C(C)C&[1*]C1COC(=O)N1C1=NC2=C(C3=CC=C(C4=N[NH]C=N4)C=C3)C=NN2C([2*])=N1&[2*]N&&&
[1*]OCC&[1*]C1=CC=C(CN([2*])CC2=C([3*])C=CC=C2[4*])C=C1&[2*]C&&[3*]O&[4*]O&&
[1*]N&[1*]C1=CC=C(NS(=O)(=O)C2=CC=CC(C3=CC=C([2*])C=C3)=C2)C=C1NC(=O)C1=CC=CC(C2=CC=C([3*])C=C2)=C1&[2*]F&&[3*]F&&
[1*]C1=CC=C(C(=O)N2CCC(C(=O)NC3=CC=CC=C3N3CCOCC3)CC2)C=C1&[1*]F&&&
[1*]C1=CC(C(=O)NC2=CC=C(OC3=CC=NC4=C3[NH]C(=O)[NH]4)C=C2)=CC=C1&[1*]Br&&&
[1*]C(=O)O&[1*]C1=CC=C(CCNC(=S)NC2CCCCCC2)C=C1&&&
[1*]C(=NOC)C(=O)NC&[1*]C1=CC=CC=C1COC1=CC(C2=CC=C([2*])C=C2)=NN1[3*]&[2*]C&&[3*]C&&
[1*]C(=O)OCC&[1*]C1=CN2N=CN=C(NC3=CC([2*])=CC=C3[3*])C2=C1[4*]&[2*]C&&[3*]C&[4*]C&&
[1*]C1=CC(C2=NC(C(=O)NNC3=CC=C(S(=O)(=O)NC4=NC=CC=N4)C=C3)=CC=C2)=CC=C1&[1*]F&&&
[1*]C1CC1[2*]&[1*]C(=O)O&&[2*]C(=O)O&&
[1*]OC&[1*]C1([2*])OC2C([3*])C([4*])C([5*])OC2O1&[2*]C(O)CS(=O)CCO&&[3*]O&[4*]O&[5*]CO&&
CCCCCCCCOC(=O)CCCCCCCCCN&&&
[1*]C&[1*]C1=CC=CC(OC2=CC=C(C(=O)NCC(=O)N3CCCCC3)C=C2[2*])=C1[3*]&[2*]Cl&&[3*]C&&
[1*]C1=CC=C(CNC(=O)N2CCOC(C(=O)N3CCC3)C2)C=C1&[1*]F&&&
[1*]OC&[1*]C1=CC=C2CC(SC3=NC4=CC([2*])=CN=C4[NH]3)CCC2=C1&[2*]Br&&&
[1*]SC&[1*]C1=CC=CC=C1NC1=NC([2*])=C2C=CC=CC2=N1&[2*]C&&&
O=C(NC(CC1=CC=CC=C1)C(=O)NCC1CCCCC1)C1=CC2=CC=CC=C2S1&&&
[1*]NC(C)=O&[1*]C1=CC=C(NC(=O)CCN2C=C([2*])C=N2)C=C1&[2*]Cl&&&
[1*]C(O)C(CCC(C)C)NC(=O)CCC(C)C&[1*]C(CC1=CC=CC=C1)NC(=O)C(CC1=CC=CC=C1)NC(=O)C(CC1=CC=CC=C1)NC(=O)C1C([2*])CC2CCCCC2N1&[2*]O&&&
[1*]C&[1*]N1N=NC(C2OC(N3C=NC4=C([2*])N=C(N5CC([3*])CC(CC6=CC=CC=C6[4*])C5)N=C43)C([5*])C2[6*])=N1&[2*]N&&[3*]N&[4*]Cl&[5*]O&[6*]O&&
[1*]C#N&[1*]C1=C2CCCN2C2=C(N3C=NC4=CC=CC=C43)N=CC=C12&&&
[1*]CCC&[1*]C1=NC(N2CCN(CC(=O)N3CCOCC3)CC2)=C([2*])C2=C1CCCC2&[2*]C#N&&&
[1*]OC&[1*]C1=CC=CC=C1NC(=O)OC1C([2*])CCOC1([3*])[4*]&[2*]OC(C)=O&&[3*]C&[4*]OC(C)=O&&
[1*]OC&[1*]C1=NC2=C(C3=C([2*])C4=C(C=C32)OCO4)C2(C=C1[3*])C([4*])C(=O)N2[5*]&[2*]C&&[3*]OC&[4*]C(=O)OC(C)C&[5*]C&&
[1*]C(C)=O&[1*]N1CC2CCN(C3=CC=NC4=C3C(C3=CC=C([2*])C=C3)=CS4)CC2C1&[2*]F&&&
[1*]OC&[1*]C1=CC=CC(NC(=O)NC2=CC=C3[NH]C4=C(CC(=O)NC5=CC=C(OC6=CC=CC=C6)C=C5)C=CC=C4C3=C2)=C1&&&
[1*]C#N&[1*]C(=CC1=CC=CN=C1)C(=O)NCC1=CC=CC=C1&&&
C1=CC=C(C2=NN=C(N3CCN(CC4=CC=C5OCOC5=C4)CC3)S2)C=C1&&&
[1*]C&[1*]C1=CC=C(S(=O)(=O)N2CCC(C(=O)OCC(=O)N([2*])CC3=CC=CC=C3)CC2)C=C1&[2*]C(C)C&&&
[1*]C1=CC=C(C=C(SCC2=CC=C([3*])C=C2)C(=O)C2=CC=C([4*])C=C2)C([2*])=C1&[1*][N+](=O)[O-]&&[2*]Cl&[3*]Cl&[4*]Cl&&
[1*]C&[1*]C1=CC=C2OC(=S)N(CC3=CC=CC=C3[2*])C2=C1&[2*][N+](=O)[O-]&&&
[1*]C&[1*]C1=NC([2*])=C(C2=CC=C([3*])C=C2)C2=C1COC([4*])([5*])C2&[2*]C(=O)N(C)C&&[3*]F&[4*]C&[5*]C&&
[1*]C(C)C&[1*]C1=CCC2C(CCC3([2*])OC4=C(CCC([3*])([4*])O4)C([5*])C23[6*])C1([7*])[8*]&[2*]C&&[3*]C&[4*]C&[5*]O&[6*]C&[7*]C&[8*]CCC(=O)O&&
[1*]OC&[1*]C1=CC2=C(C=C1[2*])C([3*])OC(C1=NCCS1)=C2&[2*]OC&&[3*]C(C)O&&
[1*]OC&[1*]C1=CC=C(C(=O)NCC2CCCN2C2=CC=NC(NC3=CC=C([2*])C([3*])=C3)=N2)C=C1&[2*]C&&[3*]C&&
[1*]C(=S)N(CC)CC&[1*]N1CCN(CC2=CC=CC=C2)CC1&&&
[1*]C&[1*]C1(C(=O)NS(=O)(=O)C2CC2)CCN(C(=O)C2=CC=CC=C2[2*])C1&[2*][N+](=O)[O-]&&&
[1*]C=C&[1*]C1=CC=C2C(=C1)C(=O)C([2*])=C([3*])N2[4*]&[2*]OC&&[3*]CC&[4*]CC&&
[1*]C(CN1CCN(C2=CC=CC=C2)CC1)(CN1C=NC=N1)C1=CC=C([2*])C=C1[3*]&[1*]O&&[2*]F&[3*]F&&
[1*]OC&[1*]C1CCC([2*])(C(=O)N([3*])C2=CC=C([4*])C=C2)CC1&[2*]C&&[3*]C&[4*]S(F)(F)(F)(F)F&&
[1*]N&[1*]C1=NC(=O)C([2*])=C(C2=CC=C([3*])C=C2)[NH]1&[2*]Br&&[3*]F&&
[1*]C&[1*]C1CSCCN1C(=O)C1=CC=C2C(=O)N(CCC3=CC=C([2*])C=C3)C([3*])=NC2=C1&[2*]F&&[3*]S&&
[1*]C&[1*]C1=CC=CC=C1CNC(=O)CC1=CC=CC(CC(=O)NCC([2*])C(=O)N2CCCC2[3*])=C1&[2*]N&&[3*]C#N&&
[1*]C&[1*]C1=CC=C(C(=O)N2CCC3(CC2)CCN3)C=C1S(=O)(=O)N1CCOCC1&&&
[1*]C&[1*]C1=CC=C(C(=O)NCC2=CC=CC([2*])=C2)C=C1S(=O)(=O)N1CCCCCC1&[2*]Cl&&&
[1*]C1=CC=C(CN2CC3CCC(C2)N(C2CCCC2)C3=O)C=C1&[1*]Cl&&&
[1*]OC&[1*]C1=CC=C(CN2CCN([2*])CC2)C=C1CN1CCC(=O)CC1&[2*]C(C)=O&&&
[1*]CC&[1*]C1CCCCCN1S(=O)(=O)C=CC1=C([2*])C=CC=C1[3*]&[2*]F&&[3*]Cl&&
[1*]CC=C&[1*]N(C(=O)OCC1=CC=CC=C1)C1CCN(CCC(CN2C=NC([2*])=C2)C2=CC=C([3*])C=C2[4*])CC1&[2*]C(F)(F)F&&[3*]Cl&[4*]F&&
[1*]C1=CC=C(N2C(=O)[NH]C3=CC([2*])=CC=C3C2=O)C=C1&[1*]I&&[2*]F&&
[1*]C&[1*]C(OC1CN(C(=O)NCC2=CC=CN=C2)CC1C1=CC=CC=C1)C1=CC([2*])=CC([3*])=C1&[2*]C(F)(F)F&&[3*]C(F)(F)F&&
O=C(NCC1=CC=CC=C1)N(CC1=CC=C2OCOC2=C1)CC(CCN1CCC(C2=CC=CC=C2)CC1)C1=CC=C(OCC2=CC=CC=C2)C(OCC2=CC=CC=C2)=C1&&&
[1*]C1=CC=CC=C1NC(=O)NC1=CC=C(C2=CC=C(NC(=O)NC3=CC=C([2*])C([3*])=C3)C=C2)C=C1&[1*]C(F)(F)F&&[2*]F&[3*]Cl&&
[1*]CN(CC)CC&[1*]C1=C(C(=O)NN=C([2*])C2=CC=NC=C2)N=NN1C1=NON=C1[3*]&[2*]C&&[3*]N&&
[1*]C(=O)NCCCN(C)C&[1*]N1CCCC(CNC(=O)C2=CC([2*])=CC=C2[3*])C1&[2*]OCC(F)(F)F&&[3*]OCC(F)(F)F&&
[1*]Cl&[1*]C1=CC=C(CC(CC2=CC=CC=C2)N2CC3CCCNC3C2)C([2*])=C1&[2*]Cl&&&
O=C(NCC[N+]1=CC=C2SC=CC2=C1)NC12CC3CC(CC(C3)C1)C2&&&
[1*]OC&[1*]C1=CC2=C(C=C1[2*])C(=O)C([3*])([4*])C2([5*])[6*]&[2*]C&&[3*]CC(C)C&[4*]CO&[5*]C&[6*]CO&&
[1*]C(=O)OC&[1*]C1([2*])CCCC2([3*])C3=CC([4*])=C([5*])C=C3C3=C([6*])C=C4C=C5C(=CC=C([7*])C5=C32)C1=CC4([8*])[9*]&[2*]C&&[3*]C&[4*]OC&[5*]OC&[6*]OC&[7*]O&[8*]C&[9*]C&&
[1*]OC&[1*]C1=CC([2*])=CC=C1[3*]&[2*]CC(C)N&&[3*]C&&
[1*]CC&[1*]C1CC([2*])CCN1C(=O)C1=CC=C2[NH]N=C(C3=CN=CC(C4=CC=C([3*])C=C4)=C3)C2=C1&[2*]N(C)C&&[3*]CN(C)C&&
[1*]C&[1*]C1=CC=CC([2*])=C1NC(=O)C1=CC=C2N=C(NC(=O)C3CCOCC3)SC2=C1&[2*]C&&&
[1*]CCC&[1*]C1=CN=C2SC3=C(NCCCN4CCN(C(=O)C5=CC([2*])=CC([3*])=C5)CC4)N=CN=C3N12&[2*]C(F)(F)F&&[3*]C(F)(F)F&&
[1*]CCCNC&[1*]N1CCC([2*])(C2=CC=C([3*])C([4*])=C2)C([5*])C1&[2*]C&&[3*]Cl&[4*]N&[5*]C&&
[1*]C&[1*]N1C=NC(NC2=NC(C3=CC=C4[NH]N=CC4=C3)=CC3=CN=CC=C23)=C1&&&
[1*]C&[1*]N(CC1=CC=CC=C1)C(=O)CCS(=O)(=O)C1=CC2=CC([2*])=CC=C2O1&[2*]Br&&&
[1*]OC&[1*]C1=CC=CC(CN2CC=C([2*])C2=O)=C1&[2*]C(C)(C)O&&&
[1*]S(=O)(=O)CCCCC&[1*]C1=CC=C(NC(=O)C2([2*])CCNCC2)C=C1&[2*]CO&&&
[1*]S(=O)(=O)NC(=O)NC(C)(C)C&[1*]C1=CC=C(OCC2=CC=C3C=CC=CC3=N2)C=C1&&&
[1*]C(=O)NC&[1*]C1=C([2*])[NH]C2=CC([3*])=C([4*])C=C2C1=O&[2*]O&&[3*]Cl&[4*]O&&
[1*]C1=CC=C(NC(=O)C2CCCN2C(=O)OCC2=CC=CC=C2)N=C1&[1*]Cl&&&
[1*]OC&[1*]C1=CC=C2CCN(CCC3CCC(NC(=O)C4=CC5=CC([2*])=CC=C5[NH]4)CC3)CCC2=C1&[2*]C#N&&&
[1*]C&[1*]N(CC(=O)NC1CCCCC1)S(=O)(=O)C1=CC=CC2=NSN=C12&&&
[1*]SCCN(C)C&[1*]C1=NC([2*])=C2C=C([3*])C=CC2=N1&[2*]N&&[3*]F&&
[1*]C&[1*]C1=C(N=NC2=CC=CC(C=CC3=C([2*])N(C(=O)C4=CC=C([3*])C=C4)C([4*])=C3)=C2)C(=O)N(C(=O)C2=CC=C([5*])C=C2)[NH]1&[2*]C&&[3*]Br&[4*]C&[5*]Br&&
[1*]OC&[1*]C1=CC(C=NNC(=O)NC2=CC=C([2*])C=C2)=CC=C1OC(=O)C1=CC=CO1&[2*]Cl&&&
[1*]OCC&[1*]C1=CC=C([2*])C=C1&[2*]CS(=O)CC(CC(=O)O)C(=O)O&&&
[1*]OC&[1*]C1=CC=C(C(=C([2*])[3*])C2=CC=C([4*])C=C2)C=C1&[2*]Br&&[3*]C=CBr&[4*]OC&&
[1*]NC(C)=O&[1*]C1=CC=CC(NC2=NC(C3=CC=CN=C3)=CS2)=C1&&&
[1*]NC(C)=O&[1*]C1C([2*])OC(C2=CC=C([3*])C=C2)C(COCC2=CC=CC=C2)C1[4*]&[2*]CO&&[3*]F&[4*]O&&
[1*]C&[1*]C1=N[NH]C(NC2=NC([2*])=CC(C3=CC=CS3)=N2)=C1&[2*]C&&&
[1*]C(=O)O&[1*]C1=CC=CC(C=C2CCC(=CC3=CC=C([2*])C([3*])=C3)C2=O)=C1&[2*]C(=O)O&&[3*]O&&
[1*]C(=O)NC(C)CN(CC)CC&[1*]C1=C([2*])N(C2=CC=C3OCCOC3=C2)N=N1&[2*]N&&&
[1*]OC(=O)CCCCCCC&[1*]C1=CC2=C(C([2*])=C1[3*])C(=O)C=C(C1=CC=C([4*])C([5*])=C1)O2&[2*]O&&[3*]C(C)=O&[4*]O&[5*]O&&
[1*]C&[1*]C1=CC=C(CN2C3=NC(=O)N([2*])C(=O)C3=NC3=CC=CC=C32)C=C1&[2*]C&&&
[1*]C(=O)CC&[1*]N(C1=CC=CC=C1[2*])C1CCN(CCC2=CC=CC=C2)CC1&[2*]C&&&
[1*]C#N&[1*]C1=CC2=C(C=C1SCCCN1CCCCC1)CCC2&&&
[1*]F&[1*]C1=CC=CC=C1C1=C(C2=CC=NC=C2)CC2CCC1N2&&&
[1*]OC&[1*]C1=CC=CC=C1NC(=O)C1=CC(C23CC4CC(CC(C4)C2)C3)=C2C=CC=CC2=N1&&&
[1*]N&[1*]C1=NC([2*])=NC(NN=CC2=CC=CC=C2[3*])=N1&[2*]Cl&&[3*]O&&
C1=CC=C(C2=C[NH]N=C2C2=CC=C3C=CC=NC3=C2)C=C1&&&
[1*]C&[1*]N1OC2C(=O)N(C3=NC(C4=CC=CC=C4)=CS3)C([2*])=C2C1C1=CC=C([3*])C=C1&[2*]CO&&[3*]Cl&&
[1*]C1=CC(C(CCN2CCN(C(=O)C3=CC=CO3)CC2)OCC2=CC=CO2)=CC=C1&[1*]Cl&&&
[1*]CC(N)C(=O)NC(C)C(=O)NC(CCCCN)C(=O)NC(CCCCN)C(=O)NCC(=O)O&[1*]C1=CC=CC=C1&&&
[1*]C1=C(CN2CCC3(CC2)C(=O)NCN3C2=CC=CC=C2)C([2*])=CC=C1&[1*]F&&[2*]Cl&&
[1*]S(C)(=O)=O&[1*]N1CCN(C(=O)CNCC2=CC=C([2*])O2)CC1&[2*]Br&&&
[1*]C(=O)OC&[1*]C(CC1=CC=CC=C1)NC(=O)C(CC1=CC=CC=C1)C1=CC=CC=C1&&&
[1*]C&[1*]C1=C(CSC([2*])([3*])C(=O)NC2=CC=C([4*])C([5*])=C2)N=C(C2=CC=C([6*])C=C2)O1&[2*]C&&[3*]C&[4*]F&[5*]F&[6*]C(O)(C(F)(F)F)C(F)(F)F&&
[1*]OCC&[1*]C12C=C([2*])C3=C(C=CO3)C1C1C3=C(C=C4OCOC4=C3[3*])OCC11C2=O&[2*]C(=O)NCCO&&[3*]OC&&
[1*]SC(C)=O&[1*]C1(C2=CC=CC=C2)C(=O)C2=CC=CC=C2C1=O&&&
[1*]NCCCCCCCCCN(C)CCCN(C)C&[1*]C1=CC=NC2=CC([2*])=CC=C12&[2*]Cl&&&
[1*]OC&[1*]C1=CC=CC(NC(=O)CC2C(=O)N(C3=CC=C([2*])C([3*])=C3)C(=S)N2CC2=CC=CO2)=C1&[2*]C&&[3*]Cl&&
[1*]OC&[1*]C1=CC([2*])=C([3*])C([4*])=C1[5*]&[2*]C&&[3*]OCC(O)CSCC(NC(C)=O)C(=O)O&[4*]OC&[5*]Br&&
[1*]C&[1*]C1=CC(=O)OC2=CC(OCC3CSCN3C3=CC=CN=C3)=CC=C12&&&
[1*]OC&[1*]C1=CC=C(NC(=O)CN2N=C([2*])N3N=C(C4=CC=CS4)C=C3C2=O)C=C1[3*]&[2*]C&&[3*]Cl&&
[1*]C&[1*]C1=CC([2*])=NC(CCNC(=O)C2=CC=CC1=O)=N1&[2*]C&&&
[1*]C=CC(=O)OCC&[1*]C1=CC=C(C2=C([2*])C(=O)N([3*])C2=O)C=C1&[2*]CC(=O)OCC&&[3*]CC(F)(F)F&&
[1*]OCCOC&[1*]C1=CC=C(N2C([2*])=NC3=C(C(=O)[NH]C(=O)N3[3*])C2=O)C=C1&[2*]C&&[3*]C&&
[1*]C1=CC=C(C2=NC(=O)C=C3[NH]C4=C(CCCC4)C3=C2)C=C1&[1*]C(F)(F)F&&&
[1*]C&[1*]N(CC1=CC=CC=C1)C(=O)C1=CC(C2=CC=CC=C2[2*])=NO1&[2*]F&&&
[1*]OC&[1*]C1=CC([2*])=C2C=CC=CC2=C1&[2*]C&&&
[1*]C1(C2=CC=C([2*])C=C2)CCN(C2=NC=CC=N2)C(=O)C1&[1*]O&&[2*]F&&
[1*]C&[1*]C1=CC=CC2=C(CN3CCN([2*])CC3)C3=C(N=C12)N([3*])C=N3&[2*]C&&[3*]C&&
[1*]OC&[1*]C1=CC(NC(=O)N2CCN(S(=O)(=O)C3=CC=C(N4CCC4)C([2*])=C3)CC2)=CC([3*])=C1[4*]&[2*]C&&[3*]OC&[4*]OC&&
[1*]C(=O)O&[1*]C1=CC=C2OCC3=CC=CC=C3C(SCCNS(=O)(=O)C3=CC=C([2*])C([3*])=C3)C2=C1&[2*]F&&[3*]F&&
[1*]OC&[1*]C1=CC=CC2=C1C1=C(CN([2*])CC1)C(=O)N2CC1=CC=C([3*])C([4*])=C1&[2*]C&&[3*]C&[4*]C&&
[1*]OC&[1*]C1=CC=C(C=CC(=O)NC2CC([2*])CC3=CC=C([3*])C([4*])=C32)C=C1[5*]&[2*]C&&[3*]O&[4*]C&[5*]O&&
[1*]OC&[1*]C1=CC=C2C(=C1)C(OCCN1CCCCC1)=C([2*])N2C(=O)C1=CC=C2C=CC=CC2=C1&[2*]C&&&
[1*]C&[1*]C1=NC(NC2=CC=CC=C2)=C2C=C[NH]C2=N1&&&
CCNC(=N)NCCCNCCCCNC(=N)N&&&
[1*]C&[1*]N1CCN(CCCNC(=O)CN2C(=O)COC3=CC=C(S(=O)(=O)N4CC([2*])CC([3*])C4)C=C32)CC1&[2*]C&&[3*]C&&
[1*]C&[1*]N1CCN(CCCOC2=CC=C3C=C(CC([2*])NCC([3*])C4=CC=C([4*])C5=C4C=CC(=O)[NH]5)C=CC3=C2)CC1&[2*]CO&&[3*]O&[4*]O&&
[1*]C&[1*]C1=CC=C(NCC2=CC=NC=C2)C(=O)N1[2*]&[2*]C&&&
[1*]OC&[1*]C1=CC=C(CC(=O)NC([4*])CN2CCC(N3C(=O)[NH]C4=CC=CC=C43)CC2)C=C1&&&
[1*]C&[1*]C1=CC=C(NC(=O)CN2C(=O)N(CC3=CC=CO3)C(=O)C3=C2C2=CC=CC=C2S3)C([2*])=C1&[2*]C&&&
O=C(NC1=CC=C(S(=O)(=O)NC2=NOC=C2)C=C1)C1=CC=CC(OC2=CC=C(NC3=NC=NC4=C3SC=C4)C=C2)=C1&&&
[1*]C&[1*]C1=CC2=C(C=C1[2*])N([3*])C(=NC(=O)CC1=CC=CC=C1)C(C1=CC=CO1)=N2&[2*]C&&[3*]C&&
C1=CC=C2C(=C1)C1=NC3=CC=CC=C3CN1CC21CCCCC1&&&
[1*]C&[1*]C1OCCC1[2*]&[2*]NC(=O)N(CCCl)N=O&&&
[1*]OC&[1*]C1=CC=C(C2=NN(CC(=O)NC3=CC=C([2*])C([3*])=C3)N=N2)C=C1[4*]&[2*]I&&[3*]C(F)(F)F&[4*]OC&&
[1*]OC&[1*]C1=CC=C(N2CCN(C(=O)C3=CN=C(NC4=CC=CC([2*])=C4)C4=CC=CC=C34)CC2)C=C1&[2*]OC&&&
[1*]P(=O)(CCCC)OCCCC&[1*]C(NC(=S)NC(=O)C(CC1=CC=C([2*])C([3*])=C1)N=C([4*])CNCC1CCCCC1)C1=CC=CC=C1&[2*]OC&&[3*]OC&[4*]N(C)C&&
[1*]OC&[1*]C1=CC([2*])=C2N=C([3*])C=CC2=C1&[2*]NC(C)CCCN&&[3*]C(C)(C)C&&
[1*]OC&[1*]C1=CC(OC2CNCC2OC([2*])C2=CC=C([3*])C=C2)=CC=C1NC1=NC=C([4*])C(OC2=CC=CC3=C2C(=O)N([5*])C3)=N1&[2*]C(F)(F)F&&[3*]F&[4*]C(F)(F)F&[5*]C&&
[1*]C&[1*]C1CCC2=NC=NC(NC3=N[NH]C(CC4=CC=CC=C4)=C3)=C2C1&&&
[1*]C(=C)C&[1*]C1CC=C([2*])C(=NNC(=S)NC2=CC=C3CCCC3=C2)C1&[2*]C&&&
[1*]CCCCCCCCCCCCCCCC&[1*]N1C(=O)CCC1CCCC=C([2*])C#CC1=CC=CC([3*])=C1&[2*]C&&[3*]O&&
[1*]C1=CC=C(C=CC(=O)NCCCCCN2CCC(NC(=O)C3=CC([3*])=CC([4*])=C3)C2)C=C1[2*]&[1*]Cl&&[2*]Cl&[3*]Cl&[4*]Cl&&
[1*]NN=C(CC)NS(C)(=O)=O&[1*]C1=C([2*])C=C([3*])C=C1[4*]&[2*]I&&[3*]C(C)(C)C&[4*]C(=O)NN&&
[1*]CN(CC)CC&[1*]C1=CC(NC2=CC([2*])=NC(N=C([3*])NC3=CC=CC([4*])=C3)=N2)=CC=C1[5*]&[2*]C(F)(F)F&&[3*]N&[4*]C#N&[5*]O&&
[1*]C&[1*]C1CN(C2=NC=C(N3CCCC(C(=O)NC4=CC=CC=C4[2*])C3)C(NC3CC3)=N2)CC([3*])O1&[2*]CNS(C)(=O)=O&&[3*]C&&
[1*]C&[1*]N1C=NC2=C(OCC3=CC=CN=C3)N=C([2*])N=C21&[2*]C#N&&&
[1*]OC&[1*]C1=CC=CC(NC(=O)C2=CC=C([2*])C=C2[3*])=C1&[2*]Cl&&[3*]Cl&&
[1*]C&[1*]N1C(=O)CCC2([2*])C3CCC(=O)C=C3CCC12&[2*]C&&&
[1*]C&[1*]C1CCN(C(CN2CCN(CCC3=CC=CC=C3)CC2)C2=CC=C([2*])C=C2)CC1&[2*]C(F)(F)F&&&
[1*]C&[1*]C1=CC(C2=CC=C([2*])C=C2)=C(C=CC2CC2)N1[3*]&[2*]Cl&&[3*]CC(=O)NC(C)CC(F)(F)F&&
[1*]OC&[1*]C1=CC(C2=NN(CC3=CC=CC=C3)C3=CC=CC=C23)=CC=C1N1C=NC([2*])=C1&[2*]C&&&
[1*]SCC(=O)NC(=O)NCCC&[1*]C1=NC2=C3C(=CC=CC3=CC=C2)C(=O)N1[2*]&[2*]CC&&&
CSCCC(NC(=O)OC(C)(C)C)C(=O)NC(C)(C)C&&&
[1*]CC(=O)OCCC&[1*]N1C(C2CC2)=NC2=CC([2*])=C([3*])C=C21&[2*]OC&&[3*]OC&&
[1*]C&[1*]C1=C2C(=O)OC(C3=COC=C3)C2([2*])CC2OC(=O)CC([3*])C2([4*])C1=O&[2*]C&&[3*]C&[4*]C&&
[1*]C1=C([2*])C=CC(C(=O)C2=CC3=CC([3*])=CC=C3S2)=C1&[1*]O&&[2*]O&[3*]O&&
[1*]C&[1*]C1=CC=CC=C1NC(=O)CN1N=C([2*])C2=C([3*])N(C3=CC=CC=C3)N=C2C1=O&[2*]C&&[3*]C&&
[1*]C&[1*]C1=CC=C([2*])C=C1C(=O)OC1CCN2CC3C([3*])C4=CC=CC=C4C2N3C1[4*]&[2*]O&&[3*]O&[4*]C&&
[1*]C&[1*]C1COCCN1C1=NC(N2CCCCC2)=NC2=C(NCCC3=C([2*])C=C([3*])C=C3[4*])N=C([5*])N=C12&[2*]Cl&&[3*]OCC(F)(F)F&[4*]Cl&[5*]N&&
[1*]NCCN(CC)CC&[1*]C1=CC=C(S(=O)(=O)NC(=O)C2=CC=C(N3CCN(CC4=C(C5=CC=C([2*])C([3*])=C5)CC([4*])([5*])CC4)CC3)C=C2OC2=CC=CC3=CC=CN=C23)C=C1[6*]&
[1*]C(C)=O&[1*]C1=CC=C(NC(=O)CN2C(=O)NC(CC3=CC=CC=C3)C2=O)C=C1&&&
[1*]OC&[1*]C1=CC=CC2=C([2*])C3=C4C(=CC=CC4=NCC3)C1=C2[3*]&[2*]C&&[3*]OCCO&&
[1*]NC&[1*]C1=C([2*])N=C(C2=CC=CC=C2)O1&[2*]C#N&&&
O=C(OCC(=O)N(CC1=CC=CC=C1)CC1=CC=CC=C1)C1=CC2=CC=CC=C2O1&&&
[1*]C&[1*]C1=CC=C(N2CC(C(=O)NCCCN3CCOCC3)CC2=O)C=C1[2*]&[2*]C&&&
[1*]C&[1*]C1=C(C2=NNC(=O)CC2)N=C(C2=CC=C([2*])C=C2)N1N=CC1=CC=CC=C1&[2*]Cl&&&
[1*]C1=C(CNC(=O)C2=CC3=CC=CC([3*])=C3OC2=O)C([2*])=CC=C1&[1*]Cl&&[2*]Cl&[3*]O&&
O=C(NCCN1CCC(CC2=CC=CC=C2)CC1)C12CC3CC(CC(C3)C1)C2&&&
[1*]Cl&[1*]C1=CC=CC=C1C1=NC=C2C=CC=CN12&&&
[1*]C&[1*]C1=C(OCCCCOC2=C([2*])C=C(C3=CC=CN=C3)C=C2[3*])C=CC(C(=O)CC2=CC=CC=C2)=C1[4*]&[2*]C(C)C&&[3*]C(C)C&[4*]O&&
O=C(NC(=CC1=CC=CC=C1)C(=O)N1CCCCC1)C1=CC=CC=C1&&&
[1*]C&[1*]C1=CC=NC(NC(=O)CSC2=NN=C(C3=CC=CC(S(=O)(=O)N4CCN(C5=CC=CC=C5)CC4)=C3)O2)=C1&&&
[1*]C(=O)O&[1*]C1=C[NH]C2=CC=CC=C2C1=O&&&
[1*]C(=O)OCC&[1*]C1([2*])CCCC2([3*])C1CCC13C=C([4*])C(CC21)C1C([5*])CCC([6*])([7*])C1C3&[2*]C&&[3*]C&[4*]C(C)C&[5*]O&[6*]C&[7*]C(=O)O&&
[1*]C(=O)OC&[1*]C1([2*])CCCC2([3*])C1CCC13CC([4*])(CCC21)C([5*])C3[6*]&[2*]C&&[3*]C&[4*]O&[5*]O&[6*]C(=O)OC&&
[1*]C(C)C&[1*]C(NC(=O)OCC1=CC=CC=C1)C(=O)NC(CC1=CC=CC=C1)C([2*])C(NCC1=CC=CC=C1)C(=O)NC([3*])C(=O)NCC1=CC=CC=C1&[2*]O&&[3*]C(C)C&&
[1*]OC&[1*]C1=CC2=C(C=C1[2*])C1(C3=CC=CC=C3)C(C3=CC=CC=C3)CC1C2&[2*]OC&&&
[1*]CC&[1*]N1C=CN=C1CN1CCC2(C1)CN(C(=O)C1CC1)C1=CC=CC=C12&&&
[1*]C&[1*]C1=NN(C([2*])C(=O)NCC2CCCO2)C(=O)C2=C1SC1=CC=CC=C12&[2*]C&&&
[1*]C&[1*]N1CCN(C2=CC=C(S(=O)(=O)N3CCOCC3)C=C2[2*])CC1&[2*][N+](=O)[O-]&&&
[1*]C&[1*]C1=CC(=O)N=C(C2(CC3=CC=CC=C3)CCCC2)[NH]1&&&
[1*]C(NC(=O)OC(C)(C)C)C(=O)NC(CC(C)C)C(O)CC(=O)NCCC(C)C&[1*]C(CC1=CC=CC=C1)NC(=O)C([2*])CC1=CC=CC=C1&[2*]O&&&
[1*]C&[1*]C1=CC=C2C=CC=C(OCC3=CC=C(CN4CCN([2*])CC4)C([3*])=C3)C2=N1&[2*]C(C)C&&[3*]F&&
[1*]C&[1*]C1=CC=CC=C1N1C(=O)C2CC([2*])C(=O)CC2C1=O&[2*]Br&&&
[1*]C&[1*]C1=C(C(=O)N2CCCCC2)[NH]C2=C1C(=O)CC(C1=CC=CC=C1[2*])C2&[2*]Cl&&&
[1*]COC&[1*]C1=CC=CC=C1NC(=O)CC1=NOC2=CC=C([2*])C=C12&[2*]C&&&
[1*]C&[1*]C1=NN(C(=O)COC2=CC=C([2*])C=C2)C([3*])=C1&[2*]C(C)C&&[3*]C&&
[1*]OC&[1*]C1=CC=CC(CNC(=O)CCCN2C(=O)COC3=CC=C([2*])C=C32)=C1&[2*]C&&&
[1*]CC&[1*]C1([2*])C(=O)OCC2=C1C=C1C3=NC4=CC=C(OCCNCCCC5=CC=CC=C5)C=C4C=C3CN1C2=O&[2*]O&&&
[1*]C&[1*]C1=CC=C(S(=O)(=O)N2C3=CC=CC=C3N3C([2*])=NN=C23)C=C1&[2*]C&&&
[1*]C&[1*]N1N=NC(CC2CC3CCC2C3)=N1&&&
[1*]C&[1*]C1=CCC2C(CCC2([2*])[3*])C2([4*])CCC([5*])CC12&[2*]C&&[3*]O&[4*]C&[5*]O&&
[1*]C(=O)O&[1*]C1=CN(CC2=CC=C(C3=CC=C([2*])C=C3)N=C2)C=N1&[2*]F&&&
[1*]C&[1*]C1=CC=C2NC(=O)C(=CC3=CC=C(NN=CC4=CC=CC=C4)O3)C2=C1&&&
[1*]OC&[1*]C1=CC=C(S(=O)(=O)CC2=NN=C(N=CC3=CC=CC([2*])=C3[3*])S2)C=C1&[2*]O&&[3*]O&&
[1*]C&[1*]C1=CC=C2N=C(NC(=O)C([2*])([3*])OC3=CC=CC=C3)SC2=C1&[2*]C&&[3*]C&&
O=S(=O)(NCCCN(C1=CC=C2OCCOC2=C1)S(=O)(=O)C1=CC=CC=C1)C1=CC=CC=C1&&&
[1*]C=C&[1*]C1CC1(NC(=O)C1CC(OC2=CC(C3=CC=CC=C3)=NC3=CC([2*])=CC=C23)CN1[3*])C(=O)NS(=O)(=O)C1CC1&[2*]OC&&[3*]C(=O)C(NC(=O)OC(C)(C)C)C(C)(C
[1*]C1=CC=C(NC(=O)C2=CC([3*])=CC([4*])=C2)C([2*])=C1&[1*]Cl&&[2*]C(F)(F)F&[3*]Cl&[4*]Cl&&
[1*]C1=CC=C(C=C2SC(=O)N(CC(=O)NC3=CC=C(N4CCOCC4)C=C3)C2=O)C=C1[2*]&[1*]O&&[2*]F&&
[1*]OC&[1*]C1=CC=C(C23CC4=CC([2*])=C([3*])C=C4C(O2)C(=O)N3CC(=O)N([4*])C2=CC=CC=C2)C=C1[5*]&[2*]OC&&[3*]OC&[4*]C&[5*]OC&&
[1*]CC&[1*]N1C=C(C2=CC=NC=C2)C(C2=CC=C(OCCCCN3CCCCC3[2*])C=C2)=N1&[2*]C&&&
[1*]S(=O)(=O)CC&[1*]C1=CC=C(NC(=O)NCCC2=C[NH]C3=CC=CC=C23)C=C1&&&
[1*]C&[1*]C1=CN(CC2=CC=C([2*])C=C2)C(=O)N([3*])C1=O&[2*]C(C)C&&[3*]C&&
[1*]C(=NS(=O)(=O)C1=CC=CC=C1)N1CCN(CC=CC2=CC=CC=C2)CC1&[1*]S&&&
[1*]C1=CC=C(C=CC(=O)OCCCCCN2C=C([3*])C(=O)[NH]C2=O)C([2*])=C1&[1*]Cl&&[2*]Cl&[3*]F&&
[1*]OC&[1*]C1=CC=C(C(=O)NC([2*])C(=O)NCC2CCCN2C(=O)OCC2=CC=CC=C2)C=C1&[2*]CC(C)C&&&
O=S(=O)(C1CC1)N1CCC2=CC=C(OCCNC3CCOCC3)C=C2C1&&&
[1*]C&[1*]N(CC1=CC=CC=C1)C1=CC(NC2=CC=C(N3CCOCC3)C=C2)=NC([2*])=N1&[2*]Cl&&&
[1*]Cl&[1*]C1=CC=C(C2CC3CCC(C2C2=CC=C([2*])C=C2)N3CC2=CC=CC=C2)C=C1&[2*]I&&&
[1*]CNC(=O)CCCCCCC&[1*]C1CN(C2=CC([2*])=CC([3*])=C2)C(=O)O1&[2*]F&&[3*]F&&
[1*]C(=O)OCC&[1*]C(=CC1=CC=C([2*])C=C1)C1=CC=C(OC(=O)C2=CC=CC=C2)C=C1&[2*]C&&&
[1*]OC(C(C)C)C(C)CC&[1*]C1=CC(OCCN([2*])C2=CC=CC=N2)=CC([3*])=C1&[2*]C&&[3*]C(C)C&&
[1*]CC&[1*]C1=CC2=C(C(=O)CCC2)C([2*])=C1[3*]&[2*]C(C)C&&[3*]O&&
[1*]CCC&[1*]N1C([2*])=C(N([3*])C(=O)CSCC(=O)NC2CCCCCC2)C(=O)[NH]C1=O&[2*]N&&[3*]CC(C)C&&
[1*]C(=O)OCC&[1*]C1([2*])CCCN(S(=O)(=O)C2=CC=C([3*])C=C2)C1&[2*]C&&[3*]F&&
[1*]C1=CC=CC=C1N1CCN(C(=O)C2CCC(CNC3=C4C=CC=CC4=NC(=S)[NH]3)CC2)CC1&[1*]Cl&&&
[1*]CC&[1*]N1N=CC2=C(NCCC3=CN([2*])C4=CC=CC=C34)N=C([3*])N=C21&[2*]C&&[3*]C&&
[1*]C(=O)O&[1*]C1=C(C2=CC=CC([2*])=C2)C2=CC([3*])=CC=C2N1CC1CC2CCCCC2C1&[2*]Cl&&[3*]Cl&&
[1*]OC&[1*]C1=CC(C2=CC=C3C(=O)NC4=CC=C([2*])C=C4NC3=C2)=CC=C1[3*]&[2*]N(C)S(C)(=O)=O&&[3*]F&&
[1*]C1=CC=C(S(=O)(=O)C2=CC=C([2*])C=C2)C=C1&[1*]Br&&[2*]Cl&&
[1*]C(=O)NC&[1*]C1=CC2=NC=NC(NC3=CC=CC([2*])=C3)=C2S1&[2*]NC=O&&&
[1*]N(CC)CC&[1*]C1=CC=C(C(=O)NCC(=O)N2CCN(C3=CC=C([2*])C=C3)CC2)C([3*])=C1&[2*]OC&&[3*]OC&&
[1*]C&[1*]C1=CN=C2[NH]C([2*])=C([3*])C2=C1&[2*]C(F)(F)F&&[3*]C=CC(N)=O&&
[1*]OC&[1*]C1=CC([2*])=C([3*])C=C1C(=O)OCCN1CC2CCC1CC(C1=CC=C([4*])C=C1)N2&[2*]N&&[3*]Cl&[4*]C(=O)O&&
[1*]C(C)C&[1*]N1C(=O)C2=C(C3=CC(S(=O)(=O)N4C=C(C5=C[NH]C6=CC=CC=C56)C5=CC=CC=C54)=CC=C31)N([2*])N=C2&[2*]C&&&
O=C(C=CC1=CC=C(OC(=O)CNC(=O)C2=CC=CC=C2)C=C1)C1=CC=CC=C1&&&
[1*]C&[1*]C1=CC=C([2*])O1&[2*]CNC(=O)CSCC=C(C)CCC=C(C)C&&&
[1*]C&[1*]C1=CC=C(S(=O)(=O)N2CCC3=CC=CC=C3C2CC2=CC=CS2)C=C1&&&
[1*]CCCC&[1*]C1=NC=C(C=C([2*])CCC2CCCCC2)N1CC1=CC=CC=C1[3*]&[2*]C(=O)O&&[3*]Cl&&
[1*]C&[1*]C1=CC(C2=CC([2*])=NN2C2=NC=C([3*])C=C2[4*])=NO1&[2*]C(F)F&&[3*]C(F)(F)F&[4*]Cl&&
[1*]OC&[1*]C1=CC2=C(OC3=CC=C(CC(=O)NN=C([2*])C4=CC=CC([3*])=C4)C=C3[4*])C=CN=C2C=C1OCCCN1CCC([5*])CC1&[2*]C&&[3*][N+](=O)[O-]&[4*]F&[5*]C&&
[1*]C&[1*]C(OC1CN2C(=O)C=C(C3=CC=C([2*])C=C3)CC2C1C1=CC=C([3*])C=C1)C1=CC([4*])=CC([5*])=C1&[2*]S(C)(=O)=O&&[3*]F&[4*]C(F)(F)F&[5*]C(F)(F)F&&
[1*]OC&[1*]C1=CC=C(C2=CC=C3C(N4CCOCC4[2*])=NC(N4CCC([3*])C4)=NC3=N2)C=C1[4*]&[2*]C&&[3*]O&[4*]CO&&
[1*]CC(NC(=O)C(CP(=O)(O)C(N)C(CCC(=O)O)NC(=O)C(CC(=O)O)NC(C)=O)C(C)C)C(=O)O&[1*]C1=CC=CC=C1&&&
[1*]OC&[1*]C1=CC(C2=C3C4=CC=C5C6=C(CCC67CCCC6([2*])C5C=CC(=O)C67[3*])C=C4CCC3C([4*])=C2[5*])=CC([6*])=C1[7*]&[2*]OC&&[3*]O&[4*]OC&[5*]O&[6*]OC&[7*]O&&
[1*]C&[1*]C1=CN=CC(CC2COC3=CC=C(NC(=O)C4=NN(C5=CC=CC=C5)C(=O)C=C4[2*])C=C3C2)=N1&[2*]C&&&
O=C(O)CCC(O)C(=O)O&&&
[1*]C&[1*]C1CN2C=NC(C(=O)NC3=CC=CC4=C3C=N[NH]4)=C2C(=O)N1&&&
[1*]OC&[1*]C1=CC=C(CC([2*])NCC([3*])C2=CC([4*])=CN=C2[5*])C=C1&[2*]C&&[3*]O&[4*]Cl&[5*]NC(=O)C(C)(C)CO&&
[1*]C1=C(NC(=O)CCC2=C([3*])[NH]N=C2C2=C([4*])C=CC=C2[5*])C([2*])=CC=C1&[1*]F&&[2*]F&[3*]Cl&[4*]F&[5*]Cl&&
[1*]C&[1*]C1=CC(C2=CC3=NN4CCCSC4=C3C=C2)=CC2=C1N=C(C1=C(NCC([2*])C3=CC=C([3*])C=C3)C=C[NH]C1=O)[NH]2&[2*]O&&[3*]Cl&&
[1*]OC&[1*]C1=CC=C2C=CC=C(NC(=O)N3CCCC(C(=O)N4CCCCC4)C3)C2=C1&&&
[1*]C(=O)CC(C)C&[1*]C1=C([2*])C2=CC([3*])=CC=C2O1&[2*]CC(N)=O&&[3*]OC(=O)CC(C)C&&
[1*]CCC&[1*]C1CN(CC2=CC=CO2)CC1[2*]&[2*]NS(=O)(=O)CCC&&&
[1*]OC&[1*]C1=CC([2*])=CC=C1C1=CC=C2NC(=O)C=CC2=C1&[2*]C(=O)O&&&
[1*]C1([2*])CC(C2=CC=CC=C2)=NN1C(=O)CN1CCOCC1&[1*]O&&[2*]C(F)(F)F&&
[1*]N(C)C&[1*]C1=CC=CC2=C(S(=O)(=O)NC([2*])C(=O)NCC(=O)NCC3=CC=CC=C3)C=CC=C12&[2*]CCCN=C(N)N&&&
[1*]C1=CC(C(=O)N2CCN(C3=CC=CC=C3)CC2)=CN=C1&[1*]Br&&&
[1*]C&[1*]N1C(C(=O)NC2=CC=C([2*])C=C2)=C([3*])C2=CC=CC=C2S1(=O)=O&[2*]C(F)(F)F&&[3*]O&&
[1*]SC(C)(C)C&[1*]C1=CC=CC(NC2=NC=CC(C3=C(C4=CC=C(NC(=O)NC5=CC=CC=C5[2*])C=C4)N=C4C=CC=CN34)=N2)=C1&[2*]F&&&
[1*]CC(N)=O&[1*]N1C(=O)SC(CC2=CC([2*])=CC=C2OCC2=CC=C([3*])C=C2)C1=O&[2*]Br&&[3*]C(F)(F)F&&
[1*]C&[1*]C1=CC=C(C([6*])=NCCCN2CCCC2)C(OCC2=CC([2*])=CC([3*])=C2)=N1&[2*]F&&[3*]F&[4*]F&[5*]NO&[6*]NO&&
[1*]C&[1*]C1=NOC(NS(=O)(=O)C2=CC(C3=CC=CC=C3[2*])=C(N3CCCC3)S2)=C1[3*]&[2*]O&&[3*]C&&
[1*]N&[1*]C1=NC([2*])=C2C([3*])=CN(C3C=CC([4*])O3)C2=N1&[2*]N&&[3*]Cl&[4*]CO&&
[1*]C&[1*]C(NC(=O)C1=CC(C2=CC=NC=C2)=CN=C1C1=CC=CC=C1[2*])C1=CC=CC=C1&[2*]C(F)(F)F&&&
[1*]CC&[1*]C1=NC2=CC3=CC=CC=C3C=C2C2=C1C(=O)N([2*])C2=O&[2*]CCN(CC)CC&&&
[1*]N(C)CC&[1*]C1=NC([2*])=NC2=C(C3=CC=C([3*])C=C3)N([4*])N=C12&[2*]C&&[3*]Cl&[4*]C&&
[1*]C1=CC(NC(=O)NC2=CC=C(C3=CN4C(C5=CSC=C5)=CN=C4C=C3)C=C2)=CC=C1&[1*]C(F)(F)F&&&
[1*]C&[1*]C(CN1C=CC=N1)NCC(=O)NC1CC1&&&
[1*]OCC&[1*]C1=CC=CC(NC(=O)NC2CCN(C3=CN=CC=N3)CC2)=C1&&&
[1*]OC(=O)CC&[1*]C1=C([2*])C2([3*])C([4*])C([8*])C3C(=O)C1([8*])C3C([7*])C([6*])C2([5*])[5*]&[2*]C&&[3*]O&[4*]OC(C)=O&[5*]C&[6*]O&[7*]OC(=O)CC&[8*]C(=O)OC(C)C&&
[1*]SCC=C&[1*]C1=NC(C2=CC=C([2*])C=C2)=NO1&[2*]C&&&
[1*]CC&[1*]N(CC(=O)NC1=CC=C([2*])C=C1)C(=O)CNC(=O)C1=CC=C([3*])C=C1&[2*]C(F)(F)F&&[3*]C(F)(F)F&&
[1*]CC&[1*]C1CC2(CCN(C(=O)NC3CCCCC3)CC2)C(=O)O1&&&
[1*]C(C)CC&[1*]C(NC(=O)C1([2*])CCC2([3*])C3=CC=C([4*])C=C3CCC2([5*])C1)C(=O)NC1=CC=CC=C1&[2*]C&&[3*]C&[4*]CC(=O)O&[5*]C&&
[1*]C1=CC2=CC=CC=C2C=C1CN1CCC(CNC(=O)C2CCCN2)C1&[1*]Cl&&&
[1*]C&[1*]C1=CC=CC=C1NC(=O)NS(=O)(=O)C1=CC([2*])=C([3*])C=C1[4*]&[2*]Cl&&[3*]Cl&[4*]Cl&&
[1*]N(CCO)CCO&[1*]C1=NC=NC2=C1C=CN2C1=CC=C([2*])C=C1&[2*]Br&&&
[1*]C&[1*]N(CC1=CC=C([2*])C=C1)CC1=CC=C2N=C([3*])N=C([4*])C2=C1&[2*]C(O)(C(F)(F)F)C(F)(F)F&&[3*]N&[4*]N&&
[1*]C&[1*]N1CCN(CN2C(=O)COC3=CC=C(C=C4SC(=S)NC4=O)C=C32)CC1&&&
[1*]C(C)=O&[1*]N1N=C(C2=CC=C([2*])C=C2)CC1C1=CN([3*])C2=CC=CC=C12&[2*]C&&[3*]C&&
[1*]C=CC(C)=CC=CC(C)=CC(C)=CC(=O)O&[1*]C1=C([2*])CCCC1([3*])[4*]&[2*]C&&[3*]C&[4*]C&&
[1*]OC(C)=O&[1*]C1CCC([2*])C23OC([3*])([4*])C(CC(OC(=O)C4=CC=CC=C4)C12)C3[5*]&[2*]C&&[3*]C&[4*]C&[5*]O&&
[1*]C&[1*]C(=NNC(=S)NC1=CC=CC([2*])=C1)C1=CC=CS1&[2*]C(F)(F)F&&&
[1*]N&[1*]C1=NC=NC2=C1C(C1=CC=CC([2*])=C1)=NN2C1CCCC1&[2*]CNCCC(O)CO&&&
[1*]C&[1*]C1=CC=C(S(=O)(=O)NN=CC2=CC=C([2*])C=C2[3*])C=C1&[2*]Cl&&[3*]Cl&&
[1*]CNC(=O)C(CCCN(C)C)NC(C)=O&[1*]C1=CC=C(C23CC4CC(CC([2*])(C4)C2)C3)C=C1&[2*]O&&&
[1*]OCC&[1*]C1=CC=C(C2=NN=C(NC(=O)C3=CC=CC([2*])=C3)O2)C=C1&[2*]NC(C)=O&&&
[1*]N(C)C&[1*]C1=CC=C(C=C2OC3=CC(OCCCCN4C=NN=C4)=CC=C3C2=O)C=C1&&&
[1*]CCC&[1*]N1C=NC2=CC(NC(=O)C3=CC=C4OCOC4=C3)=CC=C21&&&
[1*]C=C&[1*]C1([2*])CCC2(CO2)C([3*])CC2([4*])C([5*])CCC12&[2*]C&&[3*]C&[4*]C&[5*]C(C)CCCC(C)C&&
[1*]C&[1*]N(CC(=O)NC1=CC([2*])=CC=C1N1C=NC=N1)CC1=NC(=O)C2=CC=CC=C2[NH]1&[2*]Cl&&&
[1*]C&[1*]C1=C[NH]C(CN([2*])CC2=CC=C([3*])C=C2)=N1&[2*]C&&[3*]OC(F)(F)C(F)F&&
[1*]CCCC&[1*]C1=NC([2*])=C(C2=CC([3*])=NO2)N1CC1=CC=C(C2=CC=CC=C2C2=N[NH]N=N2)C=C1&[2*]C(C)C&&[3*]C&&
[1*]C1=CC=C(C(=O)NCC2=NC(=O)C3=C(CCOC3)[NH]2)S1&[1*]F&&&
[1*]NCCCCN(C)C&[1*]C1=NC(C2=CC=CC([2*])=C2)=NC2=CC=CC=C12&[2*]C(F)(F)F&&&
[1*]CC(=O)N(C)C&[1*]N1CCC(C(=O)C2=CC=C(OC3=CC=CC=C3)C=C2)CC1&&&
[1*]CCN&[1*]C1=C[NH]C2=C1N(CC1=CC=CC([2*])=C1)C1=CC=CC=C21&[2*]F&&&
[1*]CC(=O)OCC&[1*]N1CN(CC2=CC=CS2)S(=O)(=O)N1CC1=CC=CC=C1&&&
[1*]OC(C)=O&[1*]C12C([2*])C3=C(C4=C(OC=C4)C([3*])=C3[4*])C([5*])C3([6*])C(=O)N([7*])C(=O)C132&[2*]OC(=O)C(C)C&&[3*]OC(C)=O&[4*]C&[5*]C&[6*]O&[7*]C&&
[1*]C(=O)NC(CC(C)C)C(=O)NO&[1*]C1=CC2=CC=CC=C2C=N1&&&
[1*]CC&[1*]N1CCC2([2*])COC3=C(C(=O)OC(C4=CC=CC=C4)=C3)C12&[2*]C&&&
[1*]OC&[1*]C1=CC(C=C2C(=N)N3N=C(NC(=O)NN=CC4=CC=CC=C4[2*])SC3=NC2=O)=CC=C1N1C=NC2=CC=CC=C21&[2*]O&&&
[1*]CC&[1*]C1=C2C=C([2*])C([3*])=C[N+]2=CC2=C1N([4*])C1=CC=CC=C21&[2*][N+](=O)[O-]&&[3*]OC&[4*]C&&
[1*]CC&[1*]C1=NC=NC(N2CCN([2*])CC2)=C1C#CC1=CC=C([3*])N=C1&[2*]C(C)C&&[3*]N&&
[1*]OC&[1*]C1=CC=CC(COC(=O)C2=NN(C3=CC=CC=C3)C(=O)C3=C2C2=CC=C([2*])C=C2N3[3*])=C1&[2*]OC&&[3*]C&&
[1*]C&[1*]C(NC(=O)C([2*])CC1=CC=C([3*])C=C1)C(=O)N1C2CCC1C1CC21&[2*]N&&[3*]O&&
[1*]C(=O)OC&[1*]N1N=C(C2=CC=C([2*])C([3*])=C2[4*])C2=CC=CC=C2C1=O&[2*]N&&[3*]Cl&[4*]Cl&&
[1*]OC&[1*]C1=CC=C([2*])C=C1NC(=O)C1=CC=CC([3*])=C1&[2*][N+](=O)[O-]&&[3*]Cl&&
[1*]C&[1*]N1CCN(C2=NC3=CC=CC=C3CN3C=CC=C23)CC1&&&
[1*]C(=O)OCC&[1*]C1=CN(C2COC([2*])([3*])O2)C(=O)N([4*])C1=O&[2*]CO&&[3*]CO&[4*]C&&
[1*]C(C)(C)C&[1*]C1CCC2=C(C1)SC1=NC([2*])=NC(NC3CCCCC3)=C21&[2*]N&&&
[1*]C(=O)OCC&[1*]C1=CC=CC(NC2=C([2*])C(=O)C2=NC2CCCC2)=C1&[2*]O&&&
[1*]OC&[1*]C1=CC=C(C2=C([2*])N([3*])C3=C2C(=O)CC([4*])([5*])C3)C=C1&[2*]C&&[3*]C&[4*]C&[5*]C&&
[1*]CCC&[1*]C1SC(NC2=CC=CC=C2)=NC1=O&&&
[1*]OCC&[1*]C1CC2C(C(=O)C(C3=CC=CC=C3)C2C2=CC=CC=C2)C2=CC=CC=C21&&&
[1*]C(C)=O&[1*]C1=CC=CC(C2=CC=NN2C2=CC([2*])=C([3*])C([4*])=C2)=C1&[2*]C&&[3*]O&[4*]C&&
O=C(NCCSCC1=C[NH]C=N1)C1=CSC=C1&&&
[1*]I&[1*]C1=CC=C(C2=NC(C3=CC(N4CCOCC4)=CC=C3[2*])=NO2)C=C1&[2*]Br&&&
[1*]C#N&[1*]C1(N2C=C(C(NC(=O)C([2*])([3*])C3=CC=CC=C3)C3CC3)C=N2)CC1&[2*]O&&[3*]C(F)(F)F&&
[1*]C&[1*]C1=CN2C=C([2*])N=C2C(NC2CC3=CC=CC=C3C2)=N1&[2*]C(F)(F)F&&&
[1*]OC&[1*]C1=CC(C(=O)NN=CC=CC2=CC=CC=C2)=CC([2*])=C1[3*]&[2*]OC&&[3*]OC&&
[1*]C&[1*]C1=CC=C(C(=O)NC(=CC2=CC=CO2)C(=O)NC2CCS(=O)(=O)C2)C=C1&&&
O=C(C1=CC=NC=C1)N1CCC2(CC1)C(=O)N(C1=CC=CC=C1)C1=CC=CC=C12&&&
[1*]CC&[1*]C1=CC=C(CNC2=NC=NC3=C2N=CN3C2=CC=CC=C2)C=C1&&&
[1*]C&[1*]N1CCC2=C(C1)SC(C([2*])NC(=O)CC1=CN=CS1)=N2&[2*]CC(=O)O&&&
[1*]C&[1*]C(CN1CCN([2*])CC1)C(=O)C1=CC=CC=C1&[2*]C(=O)C(F)(F)F&&&
CCNCCCCC(=O)OC&&&
[1*]NC(C)C(C)(C)C&[1*]C1=C(C2=CC=CC=N2)N=C2C=CC([2*])=CN12&[2*]Br&&&
[1*]C&[1*]C(OC1=CC=CC=C1)C(=O)ON=C1CC2CCC(C1)C2([2*])[3*]&[2*]C&&[3*]C&&
[1*]C&[1*]C1=C(C(=O)N=C([2*])NCC2=CC=CC=C2)OC(C2=CC=CC([3*])=C2)=N1&[2*]N&&[3*]Cl&&
[1*]C1=CC=CC=C1NS(=O)(=O)C1=CC=C2N=C(NC(=O)CC3=CC=CC=C3)SC2=C1&[1*]F&&&
CC(C)=CCCC(C)=CCC(C)=CCCCC(C)=CCCCNC(C)=O&&&
[1*]CC&[1*]C1OC(=O)C([2*])C([3*])C([4*])C(OC2OC([5*])CC([6*])C2[7*])C([8*])([9*])CC([10*])C(=NOCCNC(=O)NC([11*])C2=CC=C(OC3=CC=CC=N3)C=C2)C([12*])C2OC(=O)OC12[13*]&[2*]C&
[1*]C(=N)N&[1*]C1=CC=C(CNC(=O)C2=C(C(=O)NCC([2*])([3*])NC(=O)C3=CC=C([4*])[NH]3)[NH]C=N2)C=C1&[2*]CC(=O)O&&[3*]CC(=O)O&[4*]C(=O)O&&
[1*]OC&[1*]C1=CC=C2CN(CC3(C#CC4=CC=C(C5=CC=CC=C5[2*])N=C4)NC(=O)NC3=O)C(=O)C2=C1&[2*]C(C)O&&&
[1*]C&[1*]N(CC1=CC=CC=C1)C(=O)NCCC1=C[NH]C2=CC=CC=C12&&&
[1*]OCC&[1*]C1=CC=C(NC2=NC([2*])=NC(CSC3=NN=NN3[3*])=N2)C=C1&[2*]N&&[3*]C&&
[1*]C&[1*]C1=CC=CC(NC(=O)CN2C(=O)N(CC=CC3=CC=CC=C3)C(=O)C3=C2CCN(CC2=CC=CC=C2)C3)=C1&&&
[1*]C1=CC=C2C(=O)N3CCCC(=O)N3C2=C1&[1*][N+](=O)[O-]&&&
[1*]C&[1*]N1CCC(N([2*])C(=O)C2=CC(OC3=CC=CC=N3)=CC(C3=CC=CC=C3)=N2)CC1&[2*]C&&&
[1*]S(=O)(=O)N(CC)CC&[1*]C1=CC=C2[NH]C(SCC(=O)N3CCN(C4=CC=CC=C4)CC3)=NC2=C1&&&
[1*]CC(C)C&[1*]C1NC(=O)C([2*])N([3*])C(=O)CN([4*])C(=O)C2CC3=CC=C(C=C3)CN2C(=O)C2CCCN2C(=O)C([5*])N([6*])C(=O)C(CC2=CC=C([7*])C=C2)N([8*])C1=O&[2*]C(C)
O=C(NC1CCCCC1)C1=CC=CC2=C1CCCC2&&&
[1*]C&[1*]C1=CC=CC(C(=O)OCC(=O)NC2=CC=C3[NH]C(=O)[NH]C3=C2)=C1[2*]&[2*]O&&&
[1*]OC&[1*]C1=CC=C(CCNCC2=COC(C3=CC=CC=C3[2*])=N2)C=C1&[2*]O&&&
[1*]OC&[1*]C1=CC=CC=C1CN1CC(NC(=O)C2=CC([2*])=C3[NH]C=CC3=C2)CCC1C(=O)NC(C1=CC=CC=C1)C1=CC=CC=C1&[2*]Cl&&&
[1*]CC(=O)N(C)C&[1*]N1CCC2(CC1)CN(C1=CC=CC=C1NC(=O)NC1=CC=C([2*])C=C1)C1=CC=CC=C12&[2*]C(F)(F)F&&&
[1*]C(C)C&[1*]C1=CC=C2C(NC3=CC([2*])=CC([3*])=C3)=NC=NC2=N1&[2*]Cl&&[3*]Cl&&
[1*]CC&[1*]C1=CC=C(NC(=O)C2=CC=C(CN3CCOCC3)C=C2)C=C1&&&
[1*]C(=O)OC&[1*]C1([2*])CC([3*])C([4*])C(OC2OC([5*])CC([6*])C2[7*])C1&[2*]O&&[3*]O&[4*]O&[5*]COC(=O)CC(C)C&[6*]NC(=O)C=CC(C)=CC(C)CC=C(C)CCC=C(C)C&[7*]O&&
[1*]C&[1*]C(=NNC(=O)CCCN1C([2*])=NC2=C(SC=C2)C1=O)C1=CC=C([3*])C=C1&[2*]C&&[3*]Cl&&
[1*]C(=O)C(CCC(N)=O)NC(=O)OC(C)(C)C&[1*]N1CCCC1[2*]&[2*]C(=O)O&&&
O=S1(=O)NC(C2=CC=C(C3SC4=CC=CC=C4N(CC4=CC=CC=C4)C3=S)C=C2)NC2=CC=CC=C21&&&
[1*]C1([2*])CC(N2C=CC(=O)[NH]C2=O)OC1CNC(C1=CC=CC=C1)(C1=CC=CC=C1)C1=CC=CC=C1&[1*]F&&[2*]F&&
[1*]C&[1*]C1=C2C(CC3([2*])C([3*])CCC23)OC1=O&[2*]C&&[3*]C(C)CCC(C)C&&
[1*]OC&[1*]C1=CC=C(C2C([2*])=C([3*])C(=O)N2CC2=CC=C([4*])C=C2)C=C1&[2*]C(C)=O&&[3*]O&[4*]C(C)=O&&
[1*]CN(C)CC(O)CO&[1*]C1=CC=C(C2=CC=C(OC3=CC=CC=C3)C=C2)C=C1&&&
N#CCCC(C(=O)O)P(=O)(O)O&&&
[1*]C(=O)C(C)NC(C)(C)C&[1*]C1=CC=CC2=CC=CC=C12&&&
[1*]OC&[1*]C1=CC=C2OCC(C(=O)NNC(=S)NC3=CC=C([2*])C=C3)C(=O)C2=C1&[2*][N+](=O)[O-]&&&
[1*]OC&[1*]C1=CC=C(NC2=C3[NH]C=CC=C3C(=N[2*])C=C2)N=C1&[2*]NC(N)=S&&&
[1*]C(=O)NC(=CC)C(=O)O&[1*]C1CC12CC1=CC=C(N3C(=O)CN([2*])CC3=O)C=C1C2&[2*]CC(=O)NC&&&
[1*]OC&[1*]C1=CC2=C3C(=C1[2*])OC1=CC=C([3*])C=C1OC31OC(=O)C2=C1&[2*]OC&&[3*]OC&&
[1*]C(C)=O&[1*]C1=CC=C2C(=C1)C1=C3CSC(C4=CC=CC=C4)N3C([2*])=CC(=O)N21&[2*]C&&&
[1*]C(C)O&[1*]C1C(=O)N2C([2*])=C(SC3CNC(C(=O)N4CCN(C(=O)C5=CC=CC=C5)C4)C3)C([3*])C12&[2*]C(=O)O&&[3*]C&&
[1*]C&[1*]C1CC([2*])CN(C2=CC=C(C(=O)NC3CCCCC3)C=C2NC(=O)C2=CC=CC([3*])=C2)C1&[2*]C&&[3*]F&&
[1*]C&[1*]C12CCC([2*])CC1CCC1C2CCC2([3*])C(C3=COC(=O)C=C3)=CCC12[4*]&[2*]O&&[3*]C&[4*]O&&
[1*]OC&[1*]C1=CC=CC(C(=O)N2CCC(NC3=NN4C=NN=C4C=C3)CC2)=C1&&&
[1*]C&[1*]C(NC(=O)C1=CC=CC=C1)C(=O)OCC(=O)NC1=CC=C2C(=O)NS(=O)(=O)C2=C1&&&
[1*]C1=CC(S(=O)(=O)N2CCN(C(=O)CCNC(=O)C3=CC=CC=C3)CC2)=CC=C1&[1*]F&&&
[1*]OC&[1*]C1=CC=C(C2=NN(C(=O)COC3=CC=CC4=CC=CN=C34)C(C3=CC=C([2*])C=C3)C2)C=C1&[2*]N(C)C&&&
[1*]C1=CC=C([2*])C(NC(=O)CN2C(=O)C3=CC=CN=C3C2=O)=C1&[1*]C(F)(F)F&&[2*]Cl&&
[1*]CCCN(CC)CC&[1*]N1C2=CC=C([2*])C=C2C2=C1C(=O)N(CC(=O)NCC1=CC=C([3*])C=C1)N=C2&[2*]OC&&[3*]C&&
[1*]OC&[1*]C1=CC=C(C2=C([2*])C([3*])=C3CC4=C(CN32)N([4*])C2=CC=CC=C42)C=C1&[2*]CO&&[3*]CO&[4*]C&&
[1*]C&[1*]N1CC2CN(C3=CC=CN=C3)C(=O)C2C1&&&
[1*]C(=O)OC&[1*]C12CC(CC(=O)NC3=CC=C([2*])C([3*])=C3)C(=O)N(CCC3=CC=C([4*])C([5*])=C3)C1=CCC([6*])([7*])C2&[2*]OC&&[3*]OC&[4*]OC&[5*]OC&[6*]C&[7*]C&&
[1*]OC&[1*]C1=CC=CC(C(=O)NC23CC4CC(CC(C4)C2)C3)=C1&&&
[1*]C(O)C(NC(=O)C(C)(C)C)C(Cl)(Cl)Cl&[1*]C1=CC=C([2*])C=C1&[2*]O&&&
[1*]SC&[1*]C1=CC(C2=CN=C3C([2*])=CC(C4=CC=C([3*])C=C4[4*])=CN23)=CC=N1&[2*]NC=O&&[3*]S(C)(=O)=O&[4*]C&&
[1*]CC&[1*]C1=CC=C(C2=NC3=CC(NC4=CC([2*])=CC(C5=CC6=CC=CC=C6OC5=O)=C4)=CC=C3[NH]2)C=C1&[2*]C(=O)O&&&
[1*]CC(NC(=O)C(C)S)C(=O)O&[1*]C1=CC=C(OP2(=O)OCC3=CC=CC=C3O2)C=C1&&&
[1*]OC&[1*]C1=CC=CC=C1C(=O)NC(=S)NC1C(=O)N(C2=CC=CC=C2)C1C=CC1=CC=CC=C1&&&
[1*]OCCCCC&[1*]C1=CC=C(C2=CC=C([2*])N2[3*])C=C1C1=CC=C([4*])N=C1&[2*]CC(=O)O&&[3*]C&[4*]C(F)(F)F&&
[1*]CC&[1*]C1=CN([2*])C([3*])=C1OCC1=CC=C([4*])C=C1&[2*]CC(CC)NC(C)=O&&[3*]C&[4*]S(=O)(=O)F&&
[1*]C1=CC=C2CC(C(=O)N3CCCCC3)CC3=C2C1=CC=C3&[1*]O&&&
[1*]C&[1*]C(OC1=CC=CC=C1)C(=O)NNC(=O)C1CC(=O)N(CC2=CC=CC=C2)C1&&&
[1*]C&[1*]N1N=CN=C1C1(NC(=O)C2=CC=C(C3=CC=NN3[2*])S2)CC1&[2*]C&&&
[1*]OC&[1*]C1=CC(C2C3=CC4=C(C=C3C(NC3=CC=NC5=CC([2*])=CC=C35)C3COC(=O)C23)OCO4)=CC([3*])=C1[4*]&[2*]Cl&&[3*]OC&[4*]O&&
[1*]C&[1*]C1=C(C(=O)NC2=CC=CC=C2)N=C2C3=CC=CC=C3OCCN21&&&
[1*]C=CC(C)=O&[1*]C1=C[NH]C(C(=O)NCC2=CC=CC=C2)=C1&&&
[1*]NC(C)=O&[1*]C1=CC=C(NC2=NC(NCCC3=CC=CC=C3)=NC3=C2N=C[NH]3)C=C1&&&
O=C1OC2=CC=CC=C2C1=C1NC2=CC=CC3=CC=CC1=C23&&&
[1*]C(=O)NCCOC&[1*]C1=CC=CC(NC2=NC3=C(CCCC4=CC=CC=C43)S2)=C1&&&
CC(=O)NC(CCCNC(N)=N[N+](=O)[O-])C(N)=O&&&
[1*]OC&[1*]C1=CC=C(C(=O)NC2=CC=C(CN3N=NC4=CC=CC=C43)C=C2[2*])C=C1&[2*]F&&&
[1*]CC&[1*]N(CC1=NC(=O)C2=CC=CC=C2[NH]1)C(=O)C1CCN(C(=O)C2=CC=C([2*])C([3*])=C2)CC1&[2*]OC&&[3*]OC&&
[1*]C1=CC(NC(=O)C2=CC=C([2*])C=C2)=CC=C1NC1=NC=CC(C2=CC=CN=C2)=N1&[1*]F&&[2*]OC(F)(F)F&&
[1*]C1=C([2*])N=C2SC(=CC3=CC=C(OC4=CC=CC=C4)C=C3)C(=O)N2C1=O&[1*]Cl&&[2*]Cl&&
[1*]C&[1*]N(CC1=CC=CC=C1)CC1=C(C2=CC=CS2)SN=N1&&&
[1*]S(=O)(=O)CC&[1*]N1CCC2(CC1)CC(N(CC1CC1)S(=O)(=O)C1=CC=C3C=CC=CC3=C1)C1=CC=CC=C12&&&
CN(CCC(O)CN)CCC(N)C(O)(CO)CO&&&
[1*]OCCCN(C)C&[1*]P(=O)(C1=CC=CC=C1)C1=CC=CC=C1&&&
[1*]OC&[1*]C1=CC=CC(NC(=O)C2CCCN(C(=O)N3CCCCC3)C2)=C1&&&
[1*]CNCCN(CC)CC&[1*]C1=COC(C2=CC=C([2*])C([3*])=C2)=N1&[2*]Cl&&[3*]Cl&&
[1*]C&[1*]N1CCC2=CC(NC(=NC3CCCCC3)NC3CCCCC3)=CC=C2C1&&&
[1*]C1=CC=C(CC(=O)OC2=CC=C3N=C(C4=CC=CC=C4)C(C4=CC=CC=C4)=NC3=C2)C=C1&[1*]C(F)(F)F&&&
[1*]C(C)C&[1*]N1CCN(CCCCC(C2=CC=CC=C2)C2=CC=CC=C2)CC1&&&
[1*]O&[1*]C(C1=CC=C([2*])C=C1)C1=NC(C2=CC=C([3*])C=C2)=C[NH]1&[2*]Cl&&[3*]Br&&
[1*]C1=CC=CC=C1S(=O)(=O)C1=CC=C(NC2=C3C=CC=CC3=NC3=CC=CC=C23)C=C1&[1*]C(F)(F)F&&&
[1*]C&[1*]N1C(=O)C2=C(C3=CN=CC=C3N2[2*])N(CC(=O)N2CCC([3*])CC2)C1=O&[2*]C&&[3*]C(N)=O&&
[1*]NC(=NC(C)(C)C)NC#N&[1*]C1=CC=CN=C1OCC1=CC=C([2*])C=C1&[2*]F&&&
C1=CN=C2N=CC(COC3=NN4C(C5=CN(C6CCCC6)N=C5)=NN=C4C4=C3CCC4)=CC2=C1&&&
[1*]C(O)CC(N)C(=O)NCC(C)(C)CN&[1*]C(CC1=CC=C([2*])C=C1)NC(=O)C1=CC=C2C=CC=CC2=N1&[2*]F&&&
[1*]C1=C2OC(C3=CC=CC=C3)CC(=O)C2=CC([2*])=C1&[1*]F&&[2*]F&&
[1*]NC(C)C(=O)OCC&[1*]P(=O)(OCC1OC(N2C=C([2*])C(=O)[NH]C2=O)CC1[3*])OC1=CC=CC2=CC=CC=C12&[2*]C&&[3*][N-][N+]#N&&
CC(N)C(=O)NC(C)C(=O)NCC(=O)O&&&
[1*]OC&[1*]C1=CC=C(C2OC(C3=CC4=C(C=C3[2*])OCO4)C([3*])C2[4*])C=C1[5*]&[2*]OC&&[3*]C&[4*]C&[5*]OC&&
[1*]C&[1*]C1=CC=CC([2*])=C1[3*]&[2*]C=NNC(N)=S&&[3*]N&&
[1*]C1=CC=CC=C1C=C1SC(=NC2=NC=CS2)NC1=O&[1*]O&&&
[1*]C&[1*]C1=CC=C2SC(NC(=S)NC3=CC=NC=C3)=NC2=C1[2*]&[2*]C&&&
[1*]OCCCC&[1*]C1C([2*])C([3*])OC(OC2C([4*])CC(OC3C([5*])CC([6*])C([7*])CN(CC4=CC=CC=C4)C3[8*])C([9*])C=C([10*])C(=O)C([11*])C3OC(=O)OC3C2[12*])C1[13*]&[2*]O&&[3*]C&[4*]C&[5*]CC=O&
[1*]C&[1*]C(SC1=NN(C2=CC=CC=C2)C=N1)C(=O)NC1=CC=C([2*])C=N1&[2*]Cl&&&
[1*]C&[1*]C1=CC=CC=C1C1=N[NH]C(C2=CC=NC=C2)=N1&&&
[1*]OC&[1*]C1=CC=C2C(=O)CCCC2=C1[2*]&[2*]O&&&
[1*]C&[1*]N1C=C(NC(=O)C2=CC(NC(=O)C3=CC(C4=CC=C([2*])C=C4)=CN3[3*])=CN2[4*])C=C1C(=O)NCCN1CCOCC1&[2*]N(CCCl)CCCl&&[3*]C&[4*]C&&
[1*]C&[1*]C1=CC(C2=N[NH]C3=C2CC2=C3[NH]C3=CC=CC(OCC4=CC=CC=C4[2*])=C23)=CC=N1&[2*]Cl&&&
[1*]CC(O)(C(=O)OC)C(=O)OC&[1*]C1=CC=C(NC(=O)C([2*])OC2=CC=C([3*])C=C2[4*])C=C1&[2*]C&&[3*]Cl&[4*]Cl&&
[1*]C1=CC=C(COC2=CC=C3N=C(C4CCCCC4C(=O)N4CCCCC4)OC3=C2)C([2*])=C1&[1*]F&&[2*]F&&
O=C1NC2=CC=CC=C2CC12CCN(CC1=CC=CC=C1CN1C=CN=C1)CC2&&&
[1*]NC(=O)OCC&[1*]C1=CC2=C(N=C(C3=CC=CC(OCC4=CC=CC=C4)=C3)O2)C([2*])=N1&[2*]N&&&
[1*]CN(CC)C(=O)CO&[1*]C1NC([2*])(CC2=CC=CC=C2)C2C(=O)N([3*])C(=O)C12&[2*]C(=O)OC&&[3*]C&&
O=C(NC1CCN(C2=CC=C(N3CCN(C(=O)C4=CC=CC=C4)CC3)N=C2)C1)C1=CC=CN=C1&&&
[1*]C(C)C&[1*]C1=CC=C2C(=O)C3=C(C(=O)C2=C1[2*])C([3*])OC(OC1OC([4*])C([5*])C([6*])C1[7*])C3[8*]&[2*]O&&[3*]CO&[4*]CO&[5*]O&[6*]O&[7*]O&[8*]O&&
[1*]OC&[1*]C1=CC=C(CNC2=CC=NC3=CC=C4N=C([2*])SC4=C23)C=C1&[2*]C&&&
[1*]C#C&[1*]C1=C([2*])C2=C(C=C1[3*])C1=C(CCCC1)C(=O)O2&[2*]C&&[3*]O&&
[1*]C(=C)C&[1*]C1C(=O)C2=C3C(=CC4=C2N1C1=C4CC2CCC4C([2*])([3*])C([4*])CCC4([5*])C12[6*])C1=CC([7*])([8*])OC([9*])([10*])C1C3[11*]&[2*]C&&[3*]C=CC=C(C)C(=O)O&[4*]O&[5*]C&[6*]C
C(#CC1=CC=C(NC2=C3C=CC=CC3=NC3=CC=CC=C23)C=C1)C1=CC=NC=C1&&&
[1*]CC(O)CNCCN&[1*]N(C1=CC=C([2*])C=C1)C1=CC=C([3*])C=C1&[2*]F&&[3*]F&&
[1*]C#N&[1*]C1=CC([2*])=CC(OC2=CC=C([3*])C=N2)=C1&[2*]Cl&&[3*]C#N&&
[1*]OC&[1*]C1=CC2=C(C=C1[2*])C1OC(C3=CC4=C(C=C3[3*])OCO4)=NC1C(=O)N2&[2*]OC&&[3*]OCCCCO&&
[1*]OC&[1*]C1=CC=C(C(=O)NC([2*])C2=CC=CC=C2[3*])N=C1C1=C([4*])ON=C1[5*]&[2*]CC(=O)O&&[3*]Cl&[4*]C&[5*]C&&
O=C(NC(CC1=C[NH]C2=CC=CC=C12)C(=O)N1CCCC1)C(=O)N1CCC(CN2CCCC2)CC1&&&
[1*]OC&[1*]C1=CC=C2OC=C(CCNC(=O)NC3=CC([2*])=CC=C3[3*])C2=C1&[2*]Cl&&[3*]C&&
O=C1C2=CC=CC=C2C(C2=CC=CS2)N1C1=CN(C2CCNCC2)N=C1&&&
[1*]O&[1*]C1(C2=CC=CC([2*])=C2)CCOC2=CC=CC=C21&[2*]C(F)(F)F&&&
[1*]C(O)CN(C(N)=O)C(C)C&[1*]C1=CC=C([2*])C=C1&[2*]Cl&&&
[1*]C(=O)NO&[1*]C1CC([2*])CCN1S(=O)(=O)C1=CC=C(S(=O)(=O)C2=CC=CC=C2[3*])C=C1&[2*]O&&[3*]Cl&&
[1*]C(C)(C)C&[1*]C1=NC2=C([2*])C([3*])=NN2C(N2CCC([4*])C2)=C1&[2*]Br&&[3*]SCC(N)=O&[4*]N&&
[1*]OC&[1*]C1=CC=C([2*])C2=C1CCCC2=CC1=CC=C([3*])C([4*])=C1&[2*]OC&&[3*]O&[4*]O&&
[1*]OC&[1*]C1=CC=C(NC2=CC=C([2*])C=C2[3*])C=C1&[2*][N+](=O)[O-]&&[3*][N+](=O)[O-]&&
[1*]OC&[1*]C1=CC=C(C(=O)NCC2=CC=C([2*])C=C2)C2=C1[NH]C=C2[3*]&[2*][N+](=O)[O-]&&[3*]Cl&&
[1*]C&[1*]N1CC([2*])(OCC2=CN([3*])N=N2)OC2=CC([4*])=CC=C21&[2*]C&&[3*]CC(=O)NS(C)(=O)=O&[4*]F&&
[1*]OC&[1*]C1=CC=C(S(=O)(=O)N2CCCC2C(=O)NC([2*])CC2=CC=CC=C2)C=C1&[2*]C(=O)O&&&
[1*]OC&[1*]C12C3=C(C=CC(C4=CC=CC=C4)=C3OC1C([2*])([3*])OC3=O)N([4*])C1=CC=CC=C12&[2*]C&&[3*]C&[4*]C&&
[1*]CC#C&[1*]N1C(=O)C2=C(N=C3N(CC4=CC=CC(NC(=O)C5=CC=CC=C5)=C4)CC([2*])CN32)N([3*])C1=O&[2*]C&&[3*]C&&
[1*]OC&[1*]C1=CC=C2C(=C1)C([2*])=C(C(=O)NC1=CC=C([3*])C=C1)N2CC1=CC=CS1&[2*]CC(=O)O&&[3*]C(N)=O&&
[1*]C&[1*]C1=C(C(=O)N([2*])C2=CC=C([3*])C=C2)C=CC=C1C1=CC=C(C(=O)NC2=CC=C([4*])C=C2)C=C1&[2*]C&&[3*]Cl&[4*]C(C)(C)C&&
[1*]CC&[1*]N1CNS(=O)(=O)C2=CC(NC(=O)C3=CC=C([2*])C=C3)=CC=C21&[2*]Cl&&&
[1*]C&[1*]N(CC1=CC2=C3C(=C1)C(=O)C(C(=O)NCC1=CC=C([2*])C=C1)=CN3CC(=O)N2[3*])CC([4*])C1=CSC2=CC=C([5*])C=C12&[2*][N+](=O)[O-]&&[3*]C&[4*]O&[5*]F&&
[1*]CCCC(=O)NCCCCCCCCCCCCC&[1*]C1CC(C2=CC=C3OCOC3=C2)=NO1&&&
[1*]C(=O)OC&[1*]N1CCC2=C(C1)N(C1CCCC1)C1=CC=C(NC(=O)C3=CC(NC(=O)C4=NOC([2*])([3*])C4)=CC=C3[4*])C=C21&[2*]C&&[3*]C&[4*]Cl&&
[1*]C&[1*]C1=CC=NC(N2CC3CN(C(=O)C4=CC([2*])=NO4)CC3C2)=N1&[2*]C&&&
[1*]CCOCCOC&[1*]N1CCN(C2CS(=O)(=O)C3=CC=CC=C32)CC1&&&
[1*]C(=O)OCC&[1*]C(CCC1=CC=CC=C1)NC(=O)CCC(=O)C1=CC([2*])=CC=C1C(=O)C1=CC=CC=C1&[2*]Cl&&&
C1=CC=C2C(=C1)C=CC1=CC(CN3CCCCC3)=CC=C12&&&
[1*]C&[1*]C1=CC=C(CNC(=O)C2=C([2*])ON=C2[3*])C=C1&[2*]C&&[3*]C&&
[1*]C1=CC=C(C2=NN(C3=CC=C([2*])C=C3)C=C2C=C2SC(=O)NC2=O)C=C1&[1*]C(F)(F)F&&[2*]S(N)(=O)=O&&
[1*]NN=C(NS(C)(=O)=O)P(=O)(O)O&[1*]C1=CC=CC=C1&&&
[1*]OC&[1*]C1=CC=C(C(C2=CC=C([2*])C=C2)N2CCN(C(=O)NC3=CC([3*])=CC([4*])=C3)CC2)C=C1&[2*]OC&&[3*]OC&[4*]OC&&
[1*]NC(=O)C=CCCN(C)C&[1*]C1=CC=C([2*])C=C1C(=O)C=CC1=CC=CC=C1&[2*]Br&&&
[1*]OC&[1*]C1=CC=C(C=C2SC(N3CCN([2*])CC3)=NC2=O)C=C1&[2*]CCO&&&
[1*]CCC&[1*][N+]1=CC=CC2=C([2*])C([3*])=CC=C21&[2*]Cl&&[3*]Cl&&
[1*]OC&[1*]C1=CC([2*])=C([3*])C2=C1C([4*])([5*])C=CC2=O&[2*]C(C)(C)C&&[3*]O&[4*]C&[5*]C&&
[1*]C(C)C&[1*]C(C1=NN=NN1CC1=CC=CS1)N1CCN(CC2=CC=CC=C2)CC1&&&
[1*]C(=O)OC&[1*]C1N([2*])CC2([3*])C13CC1=CN=CC=C1C3=NN2[4*]&[2*]C(=O)OC(C)(C)C&&[3*]C&[4*]C(=O)OC(C)(C)C&&
[1*]OC&[1*]C1=CC=C(S(=O)(=O)N2CCCCC2)C=C1NC(=O)CNC(=O)C1=CC=CO1&&&
[1*]OP(=O)(CC)OCC&[1*]N=C(C(=O)NC1C(=O)N2C([2*])=C(CSC3=CC=CC=C3[3*])CSC12)C1=CSC([4*])=N1&[2*]C(=O)O&&[3*]C(=O)O&[4*]N&&
[1*]C(=O)C(NC(=O)C(CC(=O)O)NC(=O)C(C)NC)C(C)(C)C&[1*]N1CCCC1C(=O)NC(CC1CCCCC1)C(=O)OC1=CC=C([2*])C=C1&[2*][N+](=O)[O-]&&&
[1*]C(C)CCCC(C)C&[1*]C1CCC2C(N3C=C(C4=CC=CC=C4)N=N3)CCCC12[2*]&[2*]C&&&
[1*]C(=O)O&[1*]C1CSC(C2=C3C([2*])=CC=C([3*])C3=NN2CC2=CC=C([4*])C=C2[5*])N1&[2*]C(F)(F)F&&[3*]Cl&[4*]F&[5*]Cl&&
[1*]C&[1*]C1=CC([2*])=C(S(=O)(=O)NC([4*])CNC(=O)C2=CC=CC([3*])=C2)C([5*])=C1&[2*]C&&[3*]CCCNC(=N)N&[4*]C(=O)O&[5*]C&&
[1*]C(C)(C)C&[1*]C1=CC=C(C(=O)NCCC2=CC=C([2*])C=C2)C=C1&[2*]S(N)(=O)=O&&&
[1*]OC&[1*]C1=CC=C([2*])C(C=NN=C2SCC(=O)N2C2=CC=CC=C2)=C1&[2*]OC&&&
[1*]OC&[1*]C1=CC(CC2=CC([2*])=C([3*])C([4*])=C2[5*])=CC([6*])=C1[7*]&[2*]OC&&[3*]OC&[4*]I&[5*]I&[6*]I&[7*]OC&&
O=C(CN1C(=O)COC2=CC=C(C=CC3=CC=CC=C3)C=C21)NC1CCCCC1&&&
[1*]CCC(C)CC&[1*]N1CC(C(=O)NCCCN2CCCC2=O)CC1=O&&&
[1*]N&[1*]C1=CC=C(C2(C3=CC([2*])=CC([3*])=C3)CC2)C=C1&[2*]F&&[3*]F&&
[1*]COP([NH])(=S)OCC(COCCCC(C)(C)C)OC&[1*]C1COC(C2=CC=CC=C2)O1&&&
[1*]CC&[1*]N1CCN(C2=CC=C([2*])C=C2)C(=O)C1CC(=O)NCC1=CC=C([3*])C=C1[4*]&[2*]Cl&&[3*]Cl&[4*]Cl&&
[1*]C&[1*]C1CN(C2=C(NCC3CC3)C(=O)C(C3=NC=C([2*])C=C3[3*])=C([4*])C2=O)CCO1&[2*]Cl&&[3*]Cl&[4*]Cl&&
O=C(NCC1=CC=CC=C1)NN=C1C(=O)N(CC2=CC=C3C=CC=CC3=C2)C2=CC=CC=C12&&&
C1=CN(N=C2N=C3C(NC4=CC=CC=C4)=NC=NN3[NH]2)C=N1&&&
[1*]C&[1*]C1=N[NH]C2=C1C1(C(=O)NC3=CC=CC=C31)C([2*])C(=N)O2&[2*]C#N&&&
[1*]OCC(O)CNC(C)C&[1*]C1=CC=C2C=CC=CC2=C1&&&
[1*]C(C)=O&[1*]C1=C([2*])C([3*])=C([4*])[N+]([5*])=C1C1=CC=C([6*])C=C1&[2*]F&&[3*]I&[4*]C&[5*]C&[6*]N(C)C&&
[1*]C1=CC=C([2*])C(C2=NC(CN(CC3CC3)C(=O)C3=CC=CC=N3)=CS2)=C1&[1*]OC(F)F&&[2*]F&&
[1*]OC&[1*]C1=CC=C2N=C([2*])C=C(NC(=O)C3=CC(C(=O)NC4=CC=C(C5=CC=CS5)C=C4)=CN3[3*])C2=C1&[2*]C(=O)NCCCN(C)C&&[3*]C&&
[1*]OC&[1*]C1CC([2*])C([3*])O1&[2*]O&&[3*]C(O)C(O)C=CN(C)C(=S)NC(CO)C(C)O&&
[1*]C&[1*]C1=CC=NC2=C1C(C(=O)C1=CC=CC=C1)=C([2*])S2&[2*]N&&&
[1*]C&[1*]C1=NN([2*])C([3*])=C1C1CCCN1C(=O)C1=CC=CC=C1N1N=CC=N1&[2*]C&&[3*]C&&
[1*]C(=O)O&[1*]C1=CC=C2C(=C1)SC1=NN=C([2*])N12&[2*]C(F)(F)F&&&
O=C1CN(C(=O)C2=CN=CC=N2)C2=CC=CC=C2N1&&&
[1*]C&[1*]C1=CC([2*])=C(S(=O)(=O)NCCSC2=N[NH]C([3*])=N2)C([4*])=C1&[2*]C&&[3*]C(C)C&[4*]C&&
[1*]C&[1*]C1C(=O)N(CC2=CN([2*])N=N2)C2=C(C=CC=C2[3*])N1CC1=CC=CC=C1&[2*]CCOCC(C)(C)C&&[3*]F&&
[1*]C1=CC=C(S(=O)(=O)C23CCCC(NS(=O)(=O)C4=CC=CC=C4)C2COC2=C([2*])C=CC([3*])=C23)C=C1&[1*]C(F)(F)F&&[2*]F&[3*]F&&
[1*]CC(=O)NO&[1*]C(CCCC1=CC=CC=C1)C(=O)NC1=NN=C(C2=CC=CC=C2)S1&&&
[1*]C(=O)O&[1*]C1=CC=C([2*])C=C1&[2*]NC(=O)C(F)(F)F&&&
[1*]C1=CC=C(N2C(CN3N=CC4=C3N=CN(C3CC3)C4=O)=N[NH]C2=S)C([2*])=C1&[1*]Cl&&[2*]Cl&&
C1=NN(CC2CN(CC3=COC=C3)C3=NC=CC=C3O2)C=N1&&&
[1*]OC&[1*]C1=CC=C(OCC(=O)NCC2=CC=CC(CN3CCN([2*])CC3)=C2)C=C1&[2*]C&&&
[1*]C&[1*]C1=C(SC2=CC=CC=C2)N(COCC2CCCCC2)C(=O)[NH]C1=O&&&
C=C(C)CCC=C(C)CCCC(C)C&&&
[1*]N&[1*]C1=C(N2CCOCC2)C(=O)C2=CC=CC=C2C1=O&&&
[1*]C&[1*]C1=CN2N=CC(C(=O)N3CCN(C4=CC=C([2*])C=C4)CC3)=C2C=C1&[2*]Cl&&&
[1*]C&[1*]C1=CC=C(N2N=CC3=C2NC(=O)CC3C2=CC=C([2*])N=C2)C=C1&[2*]Cl&&&
[1*]C1=CC=CC=C1NC(=O)CN1C(=O)C(=O)C2=CC=CC=C21&[1*]Cl&&&
[1*]C&[1*]N1C(=O)CCC2([2*])C3CCC4([3*])C([4*])CCC4C3CCC12&[2*]C&&[3*]C&[4*]C(F)(F)C(F)(F)C(F)(F)C(F)(F)F&&
[1*]CSC(=C)C(=O)O&[1*]C1=CC=C([2*])C=C1&[2*][N+](=O)[O-]&&&
[1*]C(=O)O&[1*]C1=CN2C(=O)C3=CC=C(N4CCOCC4)C=C3CC2C1&&&
[1*]Br&[1*]C1=CC=C(C2(CC3=CC=CC=C3)CNCCO2)C=C1&&&
[1*]C&[1*]C1=CC=CC(C2=CN3C(C4=CC=CC([2*])=C4)=CN=C3C([3*])=C2)=N1&[2*]C#N&&[3*]NCC(C)(C)O&&
[1*]OC&[1*]C1=CC2=C(OC3OCC([2*])C([3*])C3[4*])C3=C(C(=O)OC3)C(C3=CC=C4OCOC4=C3)=C2C=C1[5*]&[2*]OC(C)=O&&[3*]OC(C)=O&[4*]O&[5*]OC&&
[1*]OC&[1*]C1=CC=CC=C1N1CCN(C2CCCC3=CC=CC=C32)CC1&&&
[1*]C&[1*]C(C1=CC=CS1)N([2*])C(=O)C([3*])CC1=CC=CC=C1&[2*]C&&[3*]N&&
[1*]OC&[1*]C1=CC=C(C2OC(C3=CC=C([2*])C([3*])=C3)OC2C2=CC=C([4*])C=C2)C=C1[5*]&[2*]O&&[3*]OC&[4*]O&[5*]OC&&
[1*]C(CC=C(C)C)(CC=C(C)C)C(N)=O&[1*]C1=C[NH]C=N1&&&
[1*]OC&[1*]C1=CC=CC(C2=CSC(NC(=O)C3=CC(NC(=O)C4=CC=C([2*])O4)=CC=C3[3*])=N2)=C1&[2*]Br&&[3*]C(F)(F)F&&
[1*]OC&[1*]C1=CC=C(CCCNC(=O)C2=NOC([2*])=C2)C=C1&[2*]C&&&
[1*]CCC&[1*]N(C1=CC=C([2*])C=C1)S(=O)(=O)C1=C([3*])N([4*])N=C1[5*]&[2*]OCC&&[3*]Cl&[4*]C&[5*]C&&
[1*]OCC&[1*]C1=CC=C(N2C([2*])=C([3*])C=C(C(=O)NC3=CC=CC=C3[4*])C2=O)C=C1&[2*]C&&[3*]C&[4*]C&&
[1*]C&[1*]C1=CC=C(NC(=O)C(=O)NCC2(C3=CC=CC=C3)CC2)C=C1&&&
[1*]C&[1*]C1=CC=CC(CC(=O)NC2=NSN=C2)=C1&&&
[1*]CCC&[1*]C1=N[NH]C(C(=O)NC2CCCC3=C2C=NN3C2=CC([2*])=CC([3*])=C2)=C1&[2*]F&&[3*]F&&
[1*]CCCCC(=O)NC&[1*]N1N=C(C2=NON=C2[2*])OC2=CC=CC=C21&[2*]N&&&
[1*]OC&[1*]C12CCC3(CC1([2*])C1CC4=CC=C([3*])C5=C4C3(CCN1CC1CC1)C2O5)OOC1(CCCCC1)OO3&[2*]C&&[3*]O&&
[1*]C(C)=O&[1*]N1CCN(C2=CC=C(NC(=O)C=CC3=CC=C([2*])C([3*])=C3)C=C2[4*])CC1&[2*]O&&[3*]O&[4*]C(F)(F)F&&
[1*]C1=C(C(=O)NC2=CC=CC=C2[3*])C(=O)[NH]C(=O)[NH]1&[1*]O&&[2*]O&[3*]F&&
[1*]C&[1*]C1=C(C2=NN=C(SCCCN3CCC4=CC([2*])=C([3*])C=C4C3)N2[4*])OC=N1&[2*]O&&[3*]O&[4*]C&&
C1=CC=C2C=C(CN3CCC4=NC=NC(NCC5=CC=CC=C5)=C4C3)C=CC2=C1&&&
[1*]C(=O)NO&[1*]C(CCC1=CC=CC=C1)CP([2*])(=O)CNC(C(=O)NC1=CC=CC=C1)C1=CC=CC=C1&[2*]O&&&
[1*]SC(C)CC&[1*]C1=CC=C(C(=O)NC2=CC([2*])=CC=C2[3*])C=N1&[2*]C(F)(F)F&&[3*]Cl&&
[1*]CCC(=O)NCCOC&[1*]C1=NC(C2=CN=CC([2*])=C2)=NO1&[2*]C(F)(F)F&&&
[1*]OC&[1*]C1=CC2=C(C=C1C1=CN=CO1)C(=O)C=C(C1=CC=C3C=CN=CC3=C1)[NH]2&&&
[1*]CC(C)C&[1*]C1=C(C2=CC=C([2*])C=C2)C2=C(N=CN(CC3=CC=CC=C3)C2=O)N1[3*]&[2*]C(C)C&&[3*]C&&
[1*]OC&[1*]C1=CC=CC=C1OCCOC1=CC=C(CC2CC(=O)NC2=O)C=C1&&&
[1*]OCC&[1*]C1=CC=C2C=CC(OC3=CC=C(C4=CC=C(C=C5SC(=S)NC5=O)[NH]4)C=C3)=CC2=C1&&&
[1*]N(C)C&[1*]P1([2*])=NP(N2CCOCC2)(N2CC2)=NP(N2CC2)(N2CC2)=N1&[2*]N(C)C&&&
[1*]C1=CC=CC=C1S(=O)(=O)NC(=O)CCCCC1CCCCC1&[1*][N+](=O)[O-]&&&
[1*]NC(=S)NC(=O)CCC&[1*]C1=CC=CC([2*])=C1&[2*]C(=O)OC&&&
[1*]OC&[1*]C1=CC=CC=C1NC(=O)N1CCCC(C(=O)C2=CC=C([2*])C=C2)C1&[2*]Cl&&&
[1*]OC&[1*]C1=CC(CN2CCC(NC(=O)C(C3=CC=CC=C3)C3=CC=CC=C3)CC2)=CC=C1[2*]&[2*]OCC(F)(F)F&&&
[1*]N(CC)CC&[1*]C1=NC([2*])=NC2=C1N=CN2C1CC([3*])C([4*])O1&[2*]N&&[3*][N-][N+]#N&[4*]CO&&
[1*]CO&[1*]C1NC(C2=CC=C(C3=CN=CC([2*])=C3)C=C2)C([3*])C1[4*]&[2*]Cl&&[3*]O&[4*]O&&
[1*]C&[1*]C1=CC=C(C(=O)CCCCC(=O)NC2=CC=CC([2*])=N2)C=C1&[2*]C&&&
[1*]OC&[1*]C1=CC=CC(CN2C3=CC=CC=C3C(=O)C3=CC([2*])=CC=C32)=C1&[2*]Cl&&&
[1*]C(=O)CC&[1*]N1CCN(C2=CC([2*])=C([3*])C(NC(=O)C3=CC=C([4*])O3)=N2)CC1&[2*]N&&[3*][N+](=O)[O-]&[4*]Br&&
[1*]OC&[1*]C1=CC=C([2*])C(NC23CC4CC(CC(C4)C2)C3)=C1&[2*]OC&&&
[1*]C1=CC=C(SCC(=O)NC2CCS(=O)(=O)C2)C=C1&[1*][N+](=O)[O-]&&&
[1*]C&[1*]C1=NN([2*])C([3*])=C1C(=O)C1=C([4*])C([5*])=C2OC3([6*])C4C=CC(C5CC4C3C7([7*])CCC([8*])C6([9*])C4[10*])C(=O)C2=C1[11*]&[2*]C&&[3*]C&[4*]O&[5*]C#N&[6*]C&[7*]C&[8*]O&[9*]C&[10*]O&[11*]
[1*][N+](=O)[O-]&[1*]C1=CC=CC(N2CC(CN3C=C(C4=CC=C(C5=CC=CC=C5)C=C4)N=N3)OC2=O)=C1&&&
[1*]F&[1*]C1=CC=C(C2=CSC(NN=CC3=CC=C([2*])C=C3)=N2)C=C1&[2*]F&&&
[1*]C&[1*]C1=NC2=CC=CC=C2C(=O)N1NCC1=CC=CC=C1&&&
[1*]SCC#C&[1*]C1=NC(NC2=CC=CC=C2)=C([2*])C(SCC(=O)C2=CC=C([3*])C=C2)=N1&[2*]C(C)=O&&[3*]O&&
[1*]CC(=O)NCCC&[1*]N1C=C(S(=O)(=O)C2=CC=C([2*])C([3*])=C2)C2=CC=CC=C21&[2*]OC&&[3*]OC&&
[1*]C&[1*]C1=CC(=O)OC2=CC(OCC(=O)N(CC3=CC=CN=C3)CC3=CC=CO3)=CC=C12&&&
[1*]C&[1*]C1=NOC(=O)C1=NNC1=CC=C([2*])C=C1&[2*]Br&&&
[1*]C1=CC=C2C(=O)N(C3=CC=CN=C3)C(=O)C3=C2C1=CC=C3&[1*][N+](=O)[O-]&&&
[1*]C&[1*]C(NC1=NC=CC(C2=C(C3=CC=C([2*])C([3*])=C3)C(=O)N([4*])N=C2)=N1)C1=CC=CC=C1&[2*]F&&[3*]F&[4*]C&&
[1*]C1=CC=CC=C1C1=CC(=O)CC(C2=CC=CC=C2)C1&[1*]F&&&
[1*]O&[1*]C1=CC=C(C2=NOC(CC3=CC=CC([2*])=C3)C2)C([3*])=C1&[2*]O&&[3*]O&&
[1*]C(C)(C)C&[1*]C1=CC(C2=CC=CC=C2)=CC(C2=CC=CC=C2)=[N+]1CCCN1CCOCC1&&&
[1*]C(=N)N&[1*]C1=CC=C(C(=O)NCC2CC(CN3CCN(C4=CC=C([2*])C=C4)CC3)=NO2)C=C1&[2*]C(=N)N&&&
[1*]C&[1*]C1=NC=CC2=C([2*])C3=C(C=CC(=O)[NH]3)N12&[2*]CN(C)C&&&
[1*]N(CC)CC&[1*]C1=CC=C(C=CC(=O)C2=CC3=CC=CC=C3OC2=O)C=C1&&&
[1*]OC&[1*]C1=CC=C([2*])C(C2=NC([3*])=C3C=CC=CC3=N2)=C1&[2*]O&&[3*]C&&
O=C1CC(C2=CC=CC=C2)CC2=C1C=CC(=O)[NH]2&&&
[1*]C(=O)NCCCC&[1*]C1=NOC(C2=CC([2*])=C([3*])C=C2[4*])=C1C1=CC=CC([5*])=C1&[2*]C(C)C&&[3*]O&[4*]O&[5*]Cl&&
[1*]S(C)(=O)=O&[1*]N1CCN(C(=O)C2=CC=CC=C2)CC1&&&
[1*]C&[1*]C1=C([2*])N2C=C(C(=O)N3CCCC3)C3=C(OC(C4=CC=CC=C4)CC3)C2=N1&[2*]Br&&&
[1*]C&[1*]C1=CN(C2CC([2*])C(CNC(=S)NCC3=CC=C([3*])C=C3)O2)C(=O)[NH]C1=O&[2*]O&&[3*]Cl&&
[1*]OC&[1*]C1=CC=C(NC(=O)C(=O)N2N=C(C3=CC=C([2*])C=C3)CC2C2=CC=C([3*])O2)C([4*])=C1&[2*]Br&&[3*]C&[4*]Br&&
COP(=O)(O)CCC(N)C(=O)O&&&
[1*]OC&[1*]C1=CC=C(S(=O)(=O)N([3*])CC2=CC=C([2*])S2)C=C1&[2*]OC&&[3*]C(C)C(=O)NO&&
[1*]C&[1*]C1=CC=C(N2N=C3C(=C[NH]C4=C3C(=O)C3=C(C5=CC=CC=C5)[NH]N=C3C4=O)C2=O)C=C1[2*]&[2*]C&&&
[1*]S(=O)(=O)CC(N)C(CC)C(=O)NO&[1*]C1=CC=C([2*])C=C1&[2*]Cl&&&
[1*]C#N&[1*]C1=NC=C2C=C(CC3=CC=NC=C3)C(C3=CC=CC(OCCC4=C([2*])C=CC=C4[3*])=C3)=NC2=N1&[2*]Cl&&[3*]Cl&&
[1*]OCC&[1*]C1=CC=CC([N+]2=C([2*])N([3*])C=C2)=C1&[2*]C&&[3*]C&&
[1*]C1=CC(S(=O)(=O)N2CCCOC2CNC(=O)C(=O)NCCN2CCOCC2)=CC=C1&[1*]F&&&
[1*]C&[1*]C1=CC=C2C([2*])=C(CCNC(=O)C3=CC=C(N4CCC([3*])CC4)C([4*])=C3)C(=O)[NH]C2=C1&[2*]O&&[3*]C&[4*][N+](=O)[O-]&&
[1*]N&[1*]C1=CC=CC=C1NC(=O)NC1=CC=C2C([2*])=CN(CC3=CC=C([3*])C(NC(=O)C4=CC=C([4*])C([5*])=C4)=C3)C2=C1&[2*]C(=O)O&&[3*]Cl&[4*]Cl&[5*]Cl&&
[1*]CC(C)C&[1*]C(NC(=O)C(CCCCNC(=S)NCC1=CC=CC=C1)NC(=O)C1=COC(C2=CC=CC=C2)=N1)C(=O)NC([2*])CC1=CC=CC=C1&[2*]C(=O)OC(C)(C)C&&&
[1*]OC&[1*]C1OC([2*])C(OC2OC(C(=O)NS(=O)(=O)C3=CC=C([3*])C([4*])=C3)C([5*])C([6*])C2[7*])C([8*])C1[9*]&[2*]CO&&[3*]Cl&[4*]Cl&[5*]O&[6*]O&[7*]O&[8*]O&[9*]O&&
[1*]C(=O)CCN&[1*]N1CC2CC=C(C3=CC=C([2*])N=C3)C2C1&[2*]Cl&&&
[1*]OC&[1*]C1=CC=C(CC2=NN3C(=O)C([2*])=NN=C3S2)C=C1&[2*]C(C)C&&&
[1*]OC&[1*]C1=CC(S(=O)(=O)N2CCCC2)=CC=C1[2*]&[2*]NC(=O)C(C)(O)C(F)(F)F&&&
[1*]C(O)CC(O)C(C)C&[1*]C(CC1CCCCC1)NC(=O)C(CCC(=O)NCCC1=CC=CC2=CC=CC=C12)OCC1=CC=CC=C1&&&
[1*]C1=CC=CC=C1C1=CC(CNC2CCCCC2N2CCCC2)=CC=C1&[1*]Cl&&&
O=C1N=C2C=CC=CC2=C(NCCC2=CC=CC=N2)[NH]1&&&
[1*]OC&[1*]C1=CC=C(CNC2=NC([2*])=NC3=CC=C([3*])C=C23)C=C1&[2*]C&&[3*]C&&
[1*]C&[1*]C1CN2CCN(C(=O)C3CN(C(=O)C4=CC=CO4)CC3C3=CC=C([2*])C=C3)CC2CN1[3*]&[2*]F&&[3*]C&&
[1*]OC&[1*]C1=CC(C2C3=CC4=C(C=C3C(N3C=C(COC5=NC(C6=CC=C([2*])C=C6)=NC([3*])=C5[4*])N=N3)C3COC(=O)C23)OCO4)=CC([5*])=C1[6*]&[2*]C&&[3*]C&[4*]C&[5*]OC&[6*]O&&
[1*]C(=O)OC&[1*]C1=CC=CC(S(=O)(=O)C2=C[NH]C3=CC=C(OCC([2*])CN4CCN(C5=CC=C([3*])C([4*])=C5)CC4)C=C23)=C1&[2*]O&&[3*]Cl&[4*]Cl&&
[1*]N#N&[1*]C1=CN=C(NC2=CC=C([2*])C([3*])=C2)N=C1C1=CC=CC=C1&[2*]F&&[3*]Br&&
O=C1C=C2CCCCCCCCC2=N[NH]1&&&
[1*]C(=O)C(=O)C(C)(C)CC&[1*]N1CCCCC1C(=O)OCCCC1=CC=CC=C1&&&
[1*]C&[1*]C1([2*])C2CCC1(CS(=O)(=O)N1CCN(C3=NC=CC=C3[3*])CC1)C(=O)C2&[2*]C&&[3*]C(F)(F)F&&
O=C1NC2=CC=CC=C2C1=CC1=CC=C(OCCN2CCCCC2)C=C1&&&
[1*]OC&[1*]C1=CC=CC2=C1CC(N1C=NC3=C([2*])N=CN=C31)C([3*])C2&[2*]Cl&&[3*]O&&
[1*]C&[1*]C1=CC=C(SCC2=C(C3=CC=C([2*])C=C3)N=C3C4=CC=CC=C4C=CN23)C=C1&[2*]Cl&&&
[1*]C&[1*]C1=CC(NCCCCCCCCCNC2=CC([2*])=CC3=CC=CN=C23)=C2C=CC([3*])=CC2=N1&[2*]C&&[3*]Cl&&
[1*]OC&[1*]C1=CC([2*])=CC=C1C(=O)NC1=CC=C(S(=O)(=O)N2CCOCC2)C=C1&[2*]C(C)C&&&
[1*]C&[1*]C1=NN=C(C([2*])N2CCOCC2)N1[3*]&[2*]C&&[3*]N&&
[1*]C=C(C#N)C#N&[1*]C1=CC=C2C(=C1)CCOC2CCCN1CCN(C2=CC=CC([2*])=C2)CC1&[2*]Cl&&&
[1*]C1=NC2=C(C3=C(CCCC3)S2)C(=O)N1C1CCCCC1&[1*]O&&&
[1*]C(=O)O&[1*]C1=CC=CC=C1CNC(=O)CSC1=NC2=CC=C(N3CCOCC3)C=C2S1&&&
[1*]C&[1*]C1=CC(C(=O)N2CCCC(N3C=NC4=CC=CC=C43)C2)=C([2*])O1&[2*]C&&&
[1*]CC(=O)NC(CC(C)C)C(N)=O&[1*]C1OC([2*])CC2=CC(=O)C=CC21[3*]&[2*]COP(=O)(O)O&&[3*]C&&
[1*]OC&[1*]C1=CC=C2N=C3OC([2*])=CC(=O)C3=C(C3=NC=CS3)C2=C1&[2*]C&&&
[1*]C&[1*]N1CCN(S(=O)(=O)C2=CC=CC(C(=O)NC3=CC=C([2*])C=N3)=C2)CC1&[2*]Cl&&&
C1=CC=C(CN2C=CN=C2)C=C1&&&
[1*]NC(C)=O&[1*]C1=NC(C(=O)NC2=CC=CC(C3=CN4C=CC=NC4=N3)=C2)=CS1&&&
[1*]C(C)=O&[1*]C1=CC=C(NC(=O)CCN2N=NC3=CC=CC=C3C2=O)C=C1&&&
[1*]C&[1*]N(C(=O)CN1N=NC(C2=CC=CS2)=N1)C1=CC=C([2*])C([3*])=C1&[2*]Cl&&[3*]C(F)(F)F&&
[1*]OCC(=C)C&[1*]C1=CC([2*])=C2C(=O)C=C(C3=CC=CC=C3)OC2=C1&[2*]O&&&
[1*]C&[1*]C(OC1=CC=CC=C1)C(=O)NCC1CCN(CCC2=CC=CC=C2)CC1&&&
[1*]CC(=O)NCCOC&[1*]N1C(=O)C([2*])=C([3*])C2=NC=C([4*])N=C21&[2*]C(=O)NC(C)(C)C&&[3*]O&[4*]C&&
[1*]C&[1*]C1CCC2(C(=O)OCCN3CCC([2*])CC3)CCC3([3*])C(=CC(=O)C4C5([4*])CCC([5*])C([6*])([7*])C5CCC43[8*])C2C1[9*]&[2*]C(=O)O&&[3*]C&[4*]C&[5*]O&[6*]C&[7*]C&[8*]C&[9*]C&&
[1*]C&[1*]C1=C(C(=O)OC([2*])C2=NN=C3C=CC=CN23)C(C2=CC=CC=C2[3*])=NO1&[2*]C&&[3*]Cl&&
[1*]OC&[1*]C1=CC=CC(S(=O)(=O)C2=C([2*])C=C([3*])S2)=C1[4*]&[2*]C&&[3*]C(=O)O&[4*]C&&
[1*]C&[1*]C1=CC=C(NS(=O)(=O)C2=CC=C(C(=O)NC3=CC=C([2*])C([3*])=C3)C=C2)C=C1[4*]&[2*]C&&[3*]S(=O)(=O)N(C)CCO&[4*]C&&
[1*]C&[1*]C1=CC=CC=C1CSC1=NC(NC2CC2)=C2N=NN(CC3=CC=CC=C3[2*])C2=N1&[2*]F&&&
[1*]OC&[1*]C1=CC(NC2=NC=C(C3=CC=C4C=CC=CC4=C3)C(NC3CC([2*])C([3*])C3[4*])=N2)=CC=C1OCCN1CCOCC1&[2*]CO&&[3*]O&[4*]O&&
[1*]NC(C)=O&[1*]C1=CC=C(C(=O)NC2=CC=C(NC(=O)C3=CC=CO3)C=C2)C=C1&&&
[1*]C(=O)NC(CN(CCO)C(=O)N(C)C)C(=O)N(C)C&[1*]C1=CC([2*])=CC=C1[3*]&[2*]O&&[3*]O&&
[1*]C&[1*]C1=CC=C(OCCOC(=O)C2=CC([2*])=C([3*])C([4*])=C2)C=C1&[2*]O&&[3*]O&[4*]O&&
[1*]S(=O)(=O)CCCCCCCCC&[1*]C1=CC=C(C2=CN=C([2*])N=C2)C=C1&[2*]N&&&
[1*]C&[1*]C(C=CC1=C([2*])C([3*])=CC([4*])=C1[5*])=CC(=O)NCCCN1C=CN=C1&[2*]C&&[3*]C&[4*]C&[5*]C&&
[1*]CC#CC&[1*]C1=NC=NC2=C1N=CN2C1OC([2*])C([3*])C1[4*]&[2*]COP(=O)(O)O&&[3*]O&[4*]O&&
[1*]OCC=C(C)C&[1*]C1=CC(OC2=C([2*])C([3*])=CC([4*])=C2[5*])=CC=C1[6*]&[2*]C&&[3*]C&[4*]Br&[5*]Br&[6*]O&&
[1*]C&[1*]C1=CC(OCC2CCCCC2)=C2C=C([2*])C=CC2=N1&[2*]Cl&&&
[1*]C&[1*]C1=CC=CC([2*])=C1NC(=S)NN=CC1=C2C=CC=CC2=CC2=CC=CC=C12&[2*]C&&&
[1*]OC&[1*]C1=CC(N2C(=O)C(C3=CC=C([2*])C=C3)C2C2=CC=C([3*])C=C2)=CC([4*])=C1[5*]&[2*]N(C)C&&[3*]O&[4*]OC&[5*]OC&&
[1*]C(N)=O&[1*]C1=CC=C(OC2=CC=CC(CN3CCCCC3)=C2)C=C1&&&
[1*]OC&[1*]C1=CC([2*])=C([3*])C2=C1C(=O)CC([4*])([5*])O2&[2*]O&&[3*]C&[4*]C&[5*]C&&
[1*]NCCN(CC)CC&[1*]C1=CC([2*])=C([3*])C=C1[4*]&[2*]NC(C)=O&&[3*][N+](=O)[O-]&[4*]Cl&&
[1*]OC&[1*]C1=CC=C2C3=C(C(=O)NC3=O)C(C3=CC=C([2*])C=C3)OC2=C1&[2*]OC(F)(F)F&&&
[1*]OC&[1*]C1=CC=C(C(=O)N2CCCC([2*])C2)C=C1&[2*]O&&&
[1*]C&[1*]C1=C(C(=O)NC2=CC=C([2*])C=C2)N2C=CC=CC2=N1&[2*]C(=O)O&&&
[1*]C(C)C&[1*]N(C1=NN=C(N([2*])CC2=CC=CC=C2)S1)C1=CC=CC=C1[3*]&[2*]C&&[3*]F&&
[1*]C&[1*]C1=CC=CC=C1C1=CC(C(OCC2=CC=C([2*])O2)C2=CN=CN2[3*])=CC=C1[4*]&[2*]C=CC#N&&[3*]C&[4*]C#N&&
[1*]C&[1*]C(SC1=NN=C2C3=CC=CC=C3N([2*])C2=N1)C(=O)NCC1=CC=CO1&[2*]C&&&
[1*]OC&[1*]C1=CC2=C(C=N1)C(CNC(=O)C1=CC=C(N3CCCC([2*])C3)N=C1)=CO2&[2*]C&&&
[1*]C1=CC(C(=O)NC2=CC(=O)NC3=CC=CC=C23)=CC=C1&[1*]Cl&&&
[1*]C&[1*]C1=CC(C2=N[NH]C3=NC=NC(N4CCC([2*])([3*])CCC4)=C23)=CC=N1&[2*]O&&[3*]CO&&
[1*]CC=C&[1*]N1C(=O)NC(=O)C(=C([2*])NCC2=CC=C([3*])C=C2)C1=O&[2*]CC&&[3*]C&&
[1*]OC&[1*]C1=CC=C(CCNC(=O)CC2CCCCCC2)C=C1[2*]&[2*]OC&&&
[1*]C(C)C&[1*]C1=CC=C2C(=C1)C1=C(CCCC1)C(=O)N2CCN1CCCC1&&&
[1*]C#N&[1*]C1=CC=CC(C2=NC3=C(CN(NC(=O)C4=CC=CO4)CC3)C3=C2CCCC3)=C1&&&
[1*]C(C)=CC=CC(C)=CC(=O)O&[1*]C1=CC=C2C(=C1)C([2*])([3*])CCC2([4*])[5*]&[2*]C&&[3*]C&[4*]C&[5*]C&&
[1*]C1=CC=C(N2CCN(C(CNC(=O)C(CC3=CC=CC=C3)N=C(NC3CCC3)NC3CCCCC3)C3CC3)CC2)C([2*])=C1&[1*]Cl&&[2*]Cl&&
[1*]C&[1*]C1=CC=C(N2CC([2*])CN3C2=NC2=C3C(=O)N([3*])C(=O)N2[4*])C=C1&[2*]C&&[3*]C&[4*]C&&
[1*]CC=C(C)C&[1*]N1C=NC2=C1N=CN1C([2*])=NN=C21&[2*]Br&&&
[1*]OC&[1*]C1=CC=C(NC(=O)CN([2*])C(=O)COC(=O)C2=C[NH]C3=CC=CC=C23)C([3*])=C1&[2*]C&&[3*][N+](=O)[O-]&&
[1*]C&[1*]C1=CC=C(NC(=O)CSC2=NC3=C(SC=C3)C(=O)N2CC2CCCO2)C=C1[2*]&[2*]Cl&&&
[1*]OC&[1*]C1=CC([2*])=C2C(=O)C3=C([3*])C=C([4*])C([5*])=C3C(=O)C2=C1&[2*]OC&&[3*]O&[4*]C&[5*]OC&&
[1*]C(=O)OCCOC&[1*]C(CCC1=CC=CC=C1)NC([2*])C(=O)N1CCCC1[3*]&[2*]CO&&[3*]C(=O)NC(CC(C)C)C(O)CC(=O)OC&&
O=C1CN(CC(=O)NC2=C(C3=NC4=CC=CC=C4S3)C3=CC=CC=C3S2)CCN1&&&
[1*]C&[1*]N(CCCNN=CC1=C2C=CC([2*])=CC2=CC2=C([3*])C=CC=C12)CC1=CC=CC=C1&[2*]Br&&[3*]C&&
O=C1CN2C(=O)N(CC3=CC=CC=C3)C(CC3=CC=CC=C3)CN2C(=O)N1&&&
O=C(CN1CCN(C2=CC=CC=N2)CC1)NC1=CC=C(C2=CN=C3C=CC=CC3=N2)C=C1&&&
[1*]C1=CC(OC(=O)C2=CC([2*])=CC([3*])=C2)=CC=C1&[1*]Br&&[2*][N+](=O)[O-]&[3*][N+](=O)[O-]&&
[1*]CCC&[1*]C1(C2=CC=C([2*])C=C2)OCCC2=C1N(C1=CC=CC=C1[3*])[NH]C2=O&[2*]OCCF&&[3*]F&&
[1*]OC&[1*]C1=CC=C2[NH]C([2*])=C(C(=O)NC3=CC([3*])=CC=C3[4*])C2=C1&[2*]C&&[3*]Cl&[4*]Cl&&
[1*]CN&[1*]C1CCCCC1&&&
[1*]CC&[1*]C1(OC(=O)C2CCN([2*])CC2)C(=O)OCC2=C1C=C1C3=NC4=CC=CC=C4C=C3CN1C2=O&[2*]C&&&
[1*]C&[1*]C1CCCN(C(=O)COC(=O)C2C=C3C4=CC=CC5=C4C(=C[NH]5)CC3N([2*])C2)C1&[2*]C&&&
[1*]C1=CC=C(C2=CCN(CCCCCNC(=O)C=C3NCC4=CC=CC=C43)CC2)C=C1&[1*]F&&&
[1*]OCCCCCN(CC)CC&[1*]C1=CC=C(C(C2=CC=CC=C2)N2CCCCCC2)C=C1&&&
[1*]OC&[1*]C1=CC(NC(=O)C2=CC=C(CN3C(=O)N(C4=CC=CC=C4[2*])C4=CC=CC=C43)O2)=CC([3*])=C1[4*]&[2*]Cl&&[3*]OC&[4*]OC&&
[1*]C&[1*]N1N=C([2*])C(C2CCCC2)=C1[3*]&[2*]C(N)=O&&[3*]C(F)(F)F&&
[1*]CCCC&[1*]N1C=NC2=C1C(=O)N([2*])C(=O)N2[3*]&[2*]C&&[3*]CC&&
[1*]CCCC&[1*]C1=NC([2*])=C([3*])N1CC1=CC=C(C2=CC=CC=C2S(=O)(=O)NC(=O)C2CCCC2)C=C1&[2*]Cl&&[3*]CO&&
[1*]C1=CC=C(C2=CC=C(COC(=O)C3=C([2*])CCCC3)C=C2)C=C1&[1*]Cl&&[2*]CO&&
[1*]C&[1*]N1CCN(C2=CC=C(S(=O)(=O)NC3=CC=C([2*])C=C3)C=C2)CC1&[2*]F&&&
[1*]C&[1*]C1=CN=CC(CCC2C3CCC(O3)C2([2*])[3*])=C1&[2*]C&&[3*]C&&
[1*]C&[1*]C1=CC=CC=C1NC(=O)C1=CC([2*])=NC(N2CCOCC2)=N1&[2*]C(F)(F)F&&&
[1*]CC&[1*]C(CC1=CC=CC=C1)NC(=O)C(CC1=C[NH]C2=CC=CC=C12)N1C(C2=CC=CC=C2)=NC2=CC=CC=C2C1=O&&&
O=C1C2=CC=CC=[N+]2CC2=CC(C(=O)C3=CC=CC=C3)=CC=C12&&&
O=C(NC1=CC=CC=C1)NC1=CC=C2CN(C(=O)NC3CCCCC3)CC2=C1&&&
[1*]C&[1*]C(CNC([3*])CC1=CC=C([2*])C=C1)C1=CC=CC(COC2=CC=CC=C2)=C1&[2*]O&&[3*]C(=O)O&&
[1*]NCCC&[1*]C1=NC=NC2=C1C1=C(S2)C(=O)N(C2=CC=C([2*])C=C2[3*])C=N1&[2*]OC&&[3*]OC&&
[1*]C&[1*]C1=CC=CC=C1NC(=O)C1C2=CC=CC=C2OCC(=O)N1CC1=CC=CO1&&&
[1*]C&[1*]C1=CC=CC(CNC(=O)CN2N=C(C3=CN=CC=N3)C=CC2=O)=C1&&&
[1*]C(=O)O&[1*]C1CC(=O)N1&&&
[1*]C(=O)OC&[1*]C1([2*])CC2OC1([3*])N1C3=CC=CC=C3C3=C4CNC(=O)C4=C4C5=CC=CC=C5N2C4=C31&[2*]C(=O)OC&&[3*]C&&
[1*]C(C)=O&[1*]C1=NN(C2=CC=C([2*])C=C2)C(C2=CC=C([3*])C=C2)=C1F&[2*]S(C)(=O)=O&&[3*]O&&
[1*]C(C)(C)C=C&[1*]C1=CC(C2CC2)=C2C(=O)C3=C([2*])C=C([3*])C=C3C(C3OC([4*])C([5*])C([6*])C3[7*])(C3OC([8*])C([9*])C([10*])C3[11*])C2=C1&[2*]OC&&[3*]O&[4*]CO&[5*]O&[6*]O&[7*]O&[8*]C&
[1*]C&[1*]C1=CC=C(N=C(OCCN2C(=O)C3=CC=CC=C3C2=O)SSC(=NC2=CC=C([2*])C=C2)OCCN2C(=O)C3=CC=CC=C3C2=O)C=C1[3*]&[2*]C&&[3*]C&&
[1*]OC(C)C(=O)NC(C)C&[1*]C1=CC=C([2*])C=C1[3*]&[2*]F&&[3*]Cl&&
[1*]CC&[1*]N1CCN(CCCOC2=C([2*])C([3*])=C3C(=O)C4=C5OC([4*])([5*])C=CC5=C([6*])C=C4C(=O)C3=C2[7*])CC1&[2*]O&&[3*]O&[4*]C&[5*]C&[6*]OC&[7*]O&&
[1*]C&[1*]C1CCCCOC(CN([2*])C(=O)NC2=CC=C([3*])C=C2)C([4*])CN([5*])C(=O)C2=CC(NC(=O)NC3=CC=C([6*])C=C3)=CC=C2O1&[2*]C&&[3*]Cl&[4*]C&[5*]C(C)CO&[6*]C(F)(F)F&&
[1*]NC&[1*]C1=NC=NC2=C1N=CN2C1CC([2*])C([3*])P([4*])(=O)O1&[2*]OP(=O)(O)OP(=O)(O)OP(=O)(O)O&&[3*]O&[4*]O&&
[1*]CCCC&[1*]C1=CC=C(C2=CC=CC=C2OCC2=CC=CC=C2)C=C1&&&
[1*]NC(=O)NC(C)C&[1*]C1=CC=C2N=C(C3=CC=C([2*])C=C3)CC(=O)NC2=C1&[2*]C(=O)O&&&
CCC=CCC=CCC=CCC=CCC=CCC=CCCC(=O)NC(C)C(=O)O&&&
[1*]CCCC&[1*]C1=CC2=C(C3=CC=CC=C3C(=O)O2)C([2*])=C1[3*]&[2*]OC&&[3*]Br&&
[1*]C(=O)OCC&[1*]C1=CC=C(N=C2SN=C(CC3=NC4=CC([2*])=CC=C4S3)N2[3*])C=C1&[2*]CC&&[3*]CC&&
[1*]CC(C)C&[1*]C(NC(=O)C([3*])CC([2*])C(CC1=CC=CC=C1)NC(=O)COC1=C([4*])C=CC=C1[5*])C(=O)NCC1=CC=CC=C1&[2*]O&&[3*]NC(=O)OC(C)(C)C&[4*]C(C)C&[5*]C(C)C&&
[1*]OC&[1*]C1=CC=C(NC(=O)CON2N=NC3=CC=CC=C32)C=C1&&&
[1*]C&[1*]C1=CC([2*])=NC(SCC2=CC(=O)C(OC(=O)C3=CC=CC=C3[3*])=CO2)=N1&[2*]C&&[3*]Cl&&
[1*]NC(=O)C(C)C&[1*]C1=CC=C([2*])C(C(=O)OCC(=O)NC2CC2)=C1&[2*]Cl&&&
[1*]C1=CC=C([2*])C(C=C2SC(NCCCNC(=O)C3=CC=CC=C3)=NC2=O)=C1&[1*]Cl&&[2*]O&&
[1*]C&[1*]C1=CC(C(=O)CSC2=NN=C([2*])N2C2=CC=CC=C2)=C([3*])N1[4*]&[2*]CC(F)(F)F&&[3*]C&[4*]C&&
[1*]C(=O)NCC#N&[1*]C(CC1=CC=CC=C1)NC(=O)C([2*])NC(=O)C([3*])CC1=CC=CC=C1&[2*]CCCN=C(N)N&&[3*]NC(=O)OC(C)(C)C&&
[1*]NCCOC&[1*]C1=CC=C(S(=O)(=O)N([2*])C2=CC=C(OCC(=O)N([3*])C3=CC=CC=C3)C=C2)C=C1&[2*]C&&[3*]C&&
[1*]C&[1*]C1=CC=CC(C2=NN=C(C3=CC=CN=N3)O2)=C1&&&
[1*]N&[1*]C(COC1=NN2C(C3=CC=CN=C3)=NN=C2C2=C1C1CCC3CCC(C2)N3C1)C1=CC=CC=C1&&&
[1*]OC&[1*]C1=CC=CC(N2C(C3CCC3)=N[NH]C2=S)=C1&&&
O=C(CN1C(=O)C2CC=C3CC4=CC=CC=C4C3C2C1=O)NCC1=CC=CO1&&&
[1*]NC(=O)NCCCCCCCCC=CCCCCCCC&[1*]C1=CC=C([2*])C=C1&[2*]C(=O)OC&&&
[1*]OC&[1*]C1=CC=C(C2=CC=C(C(=O)OC3=CC=CC([2*])=C3)S2)C=C1&[2*]C&&&
[1*]C(=O)N(C)C&[1*]C1=CC2=CC=C(NC3=NC=CC(C4=CC(OCC5([2*])COC5)=CC=N4)=N3)C=C2[NH]1&[2*]C&&&
[1*][N+](=O)[O-]&[1*]C1=CC=C(C2=CSC(NN=CC3=C([2*])C=CC4=CC=CC=C34)=N2)C=C1&[2*]O&&&
[1*]OC&[1*]C1=C([2*])C([3*])=C(CC2=CN=C([4*])N=C2[5*])C([6*])=C1[7*]&[2*]C&&[3*]C#N&[4*]N&[5*]N&[6*]C&[7*]C&&
[1*]OCCCC(=O)O&[1*]N=C(C1=CC=CN=C1)C1=CN=CN=C1&&&
[1*]OCC&[1*]C1=CC(C(=O)NN=CC2=CC=C([2*])C=C2)=CC([3*])=C1[4*]&[2*]OC&&[3*]OCC&[4*]OCC&&
[1*]F&[1*]C1=CC=C(C2=CC(C3=CC=CC=C3[2*])=C3COC4=CC=CC=C4C3=N2)C=C1&[2*]C(F)(F)F&&&
[1*]N&[1*]C(CN1C=NC=N1)C(=O)CC1=CC=C(CCC2=CC=CC=C2)C=C1&&&
CCCCCC=CCC=CCC=CC(C)=CCCCCC(=O)OCC(O)CO&&&
[1*]C&[1*]C1=C(C=NNC2=NC3=C(C(=O)N([2*])C(=O)N3[3*])N2CCC2=CC=CC=C2)C(=O)N(C2=CC=C([4*])C=C2)N1[5*]&[2*]C&&[3*]C&[4*]F&[5*]C&&
[1*]C(=O)NCCSC&[1*]C1=NOC(C2=CC=CS2)=C1&&&
[1*]C(C)C&[1*]N1CCN(C2=CC3=C(C=C2[2*])C(=O)C([3*])=CN3C2CC2)CC1&[2*]N&&[3*]C(=O)O&&
[1*]NC(=O)CCl&[1*]C1=N[NH]C2=CC=C([2*])C([3*])=C12&[2*]F&&[3*]F&&
[1*]C&[1*]C1=CC=C2N=C(NC(=O)NS(=O)(=O)C3=CC=CC4=CC=CN=C34)OC2=C1&&&
[1*]C1=CC=C(C(NC(=O)CN2CCCC2)C2=CC=CN=C2)C=C1&[1*]Br&&&
[1*]CO&[1*]C1OC(C2=CC=CC(CC3=CC=C(C4=CC=CC=C4)N3C3=CC=C([2*])C=C3)=C2)C([3*])C([4*])C1[5*]&[2*]Cl&&[3*]O&[4*]O&[5*]O&&
[1*]C&[1*]C1=CC=CC=C1C(=O)NC1CCN(C(=O)C2=CN=CC=N2)CC1&&&
[1*]OC&[1*]C1=CC(N2C(=O)C3C4C=CC(CC4)C3C2=O)=CC=C1[2*]&[2*]O&&&
[1*]C&[1*]C1=C([2*])C([3*])=C([4*])C([5*])=C1[6*]&[2*]C&&[3*]C(C)C&[4*]O&[5*]C&[6*]C&&
[1*]C&[1*]C1=NN(C(=O)NC2=CC=C([2*])C=C2)C(=O)N([3*])C1=O&[2*]C(=O)O&&[3*]C&&
O=C(C(=O)C1=CC=CC=C1)C1=C(C2=CC=CS2)[NH]C2=CC(OCC3=CC=CC=C3)=CC=C12&&&
[1*]C1=CC=C(NC(=O)CN2CCN(C3=NC=C4C=CC=CC4=N3)CC2)C=C1&[1*]F&&&
[1*]N&[1*]C1=NC(=O)N(C2C=CC(COP3(=O)OCC4=CC=CC=C4O3)O2)C=C1&&&
C1=CC=C(CCOCCN(CC2=CC=C(CC[N+]3CCCCCC3)C=C2)CC2CCCCC2)C=C1&&&
O=C(NC(=O)C1CC1)C1=CC(C2=CC3=CC=CC=C3O2)=NC2=CC=CC=C12&&&
[1*]CCC&[1*]N(CCOC1=CC=C([2*])C=C1)CC1=CC=C([3*])C([4*])=C1&[2*]C(=O)O&&[3*]OC&[4*]O&&
[1*]OC&[1*]C1=CC=C(OCC(=O)NC2CCS(=O)(=O)C2)C=C1&&&
[1*]S(N)(=O)=O&[1*]C1=CC=C(NN=C2C(=O)CC([2*])CC2=O)C=C1&[2*]C(=O)O&&&
[1*]CC&[1*]C(CN1CCCN([2*])CC1)OC(=O)CCC1=CC=CC=C1&[2*]CC&&&
[1*]C(=O)N(C)C&[1*]C1=C[NH]C2=NC=C(C3=CC=C([2*])C([3*])=C3)N=C12&[2*]F&&[3*]CO&&
[1*]C1=CC=C(C(=O)C(C2=CC=CC=C2)N2CCCC2)C=C1&[1*][N+](=O)[O-]&&&
[1*]C&[1*]C1=CC=C(S(=O)(=O)NN=CC2=CC([2*])=CC=C2[3*])C=C1&[2*]Cl&&[3*]O&&
[1*]OC&[1*]C1=CC=C(OC2=C[NH]C(=O)N=C2)C=C1[2*]&[2*]OC&&&
[1*]C&[1*]C1=CC=C(CN2C=C(C(=O)C(=O)C3=CC4=C(C(=O)C3=O)C3=CC=CC=C3C(=O)C4=O)C3=CC=CC=C32)C=C1&&&
[1*]OC&[1*]C1=CC=C(CNC(=O)C2CCN(S(=O)(=O)C3=C([2*])[NH]C(=O)N=C3[3*])CC2)C=C1[4*]&[2*]O&&[3*]C&[4*]OC&&
[1*]C&[1*]C1=NC=CN1CCCNC(=O)C1([2*])CC2=C(C3=CC=CC([3*])=C3)C=CN=C2O1&[2*]C&&[3*]F&&
[1*]CCC&[1*]C1=CN(C([2*])C(=O)N2CCN(CC3=CC=CC=C3)CC2)N=N1&[2*]CC&&&
[1*]OC&[1*]C1=CC(C2C3=CC4=C(C=C3C(NC3=CC=CC([2*])=C3)C3COC(=O)C23)OCO4)=CC([3*])=C1[4*]&[2*]C(F)(F)F&&[3*]OC&[4*]OC&&
[1*]N(C)C&[1*]C1=CC=C(N=NC2=C([2*])N([3*])N(C3=CC=CC=C3)C2=O)C=C1&[2*]C&&[3*]C&&
[1*]C1=C(C2=CC=C([2*])C=C2)OC2=CC(OCCC2NS(=O)(=O)C2=CC=CC([3*])=C2)=CC=C1&[1*]F&&[2*]OC(F)(F)F&[3*]F&&
C(=NNC1=NC2=CC=CC=C2[NH]1)C1=CC=CO1&&&
[1*]C(C)(C)C&[1*]C1=CC=C([2*])C(NS(=O)(=O)C=CC2=CC=C([3*])C=C2)=C1&[2*]O&&[3*]Cl&&
O=C1CSC2=NC=CC=C2N1CCC1CC(CC2=CC=CC=C2)CCN1CCCC1=CC=CO1&&&
[1*]C&[1*]C1=CC([2*])=NC(N2CC3CN(C(=O)C4=CC([3*])=CC=C4N4N=CC=N4)CC3C2)=N1&[2*]C&&[3*]F&&
C1=CC=C(C2=CC=C(OCC3CCCN3)C=C2)C=C1&&&
[1*]OC&[1*]C1=CC=C(C2OC([2*])([3*])OC2C2CCCCC2)C=C1OC1(CCC2=CC=CC=C2)CC1&[2*]C&&[3*]C&&
[1*]C1=CC=C(OCCCC(=O)NCC2=CC=CS2)C=C1&[1*][N+](=O)[O-]&&&
[1*]C&[1*]C1=C([2*])C(=O)[NH]C([3*])=N1&[2*]C=C(C#N)C(=O)O&&[3*]O&&
[1*]C&[1*]C1=CC=C(CNC(=O)CC2=CC=C(NC(=O)N3CCSC4=NC=CC=C43)C=C2)C=C1&&&
[1*]C&[1*]C1CCN(C(=O)NC(CC2=CC=CC=C2)C(=O)NC(CC2=CC=C([2*])C=C2)C(=O)N2CCCCCC2)CC1&[2*]O&&&
[1*]N&[1*]C1=NC(C(=N[2*])C(=O)NC2C(=O)N3C([3*])=C(COC4=CC=C5N=CC=CC5=C4)CSC23)=CS1&[2*]OCCF&&[3*]C(=O)O&&
[1*]NC(=O)OC(C)(C)C&[1*]C(COC(=O)NC1=CC=CC2=CC=CC=C12)C(=O)NC(CC1CCCCC1)C([2*])CC(=O)NC1CC(=O)OC1[3*]&[2*]O&&[3*]O&&
[1*]C&[1*]C1=CC=C(C2=NN=C3SCC(C4=CC=CC=C4)=NN32)C=C1&&&
[1*]C&[1*]N1CN([2*])C2=NC=CC=C2C1=O&[2*]CCCCC(=O)O&&&
[1*]C&[1*]N(C(=O)NC1=CC=C2C=CN=C(NC3=CC=C(N4CCOCC4)C([2*])=C3)C2=C1)C1CCN([3*])CC1&[2*]Cl&&[3*]C(=O)C(N)C(C)(C)C&&
[1*]NC(=O)CC&[1*]C1=NC2=CC=C(OCC3=CC=CC=C3)C=C2S1&&&
[1*]C(C)=O&[1*]C1=C([2*])N(C2CC2)C(=S)N=C1[3*]&[2*]O&&[3*]SCC(N)=O&&
[1*]O&[1*]C1CCC2=CC(N3CCN(C(CC4=CC=CC=C4)CN4CCN(CCC5=CC=C([2*])C=C5)CC4)CC3)=CC=C21&[2*]C(F)(F)F&&&
[1*]NC(=O)C(CC(C)C)C(CC=C)NC(=O)C(C)NC(=O)NC(CC(C)C)C(O)CC=C&[1*]C(CC1=CC=CC=C1)C(=O)NCCC1=CC=CC=C1&&&
[1*]F&[1*]C1=CC(NC2=CN=C(C3=CC=C(N4CCOCC4)C=C3)O2)=CC=C1[2*]&[2*]Cl&&&
[1*]C&[1*]C(NC(=O)C([2*])([3*])OC1=CC=C([4*])C=C1)C(CC1=CC=C([5*])C=C1)C1=CC=CC([6*])=C1&[2*]C&&[3*]C&[4*]OC(F)(F)F&[5*]Cl&[6*]Br&&
[1*]C&[1*]C1=NN([2*])C(NC(=O)CN2C=NC3=CC=C([3*])C=C3C2=O)=C1&[2*]C&&[3*]Cl&&
[1*]C&[1*]C1=CN=C2C([2*])=NC3=C(SC=C3)N12&[2*]N&&&
[1*]OC&[1*]C1=CC=C(CCNCC(=O)NC2=CC=CC=C2[2*])C=C1[3*]&[2*]F&&[3*]OC&&
[1*]C&[1*]N1C(=O)C2=C(N=C(SC3=CC=C([2*])C=C3)N2[3*])N([4*])C1=O&[2*]F&&[3*]C&[4*]C&&
[1*]C&[1*]C1=CC=C(C(=O)NC2=CC=CC([2*])=C2)C=C1NC1=NC=NC2=NC([3*])=NC=C12&[2*]C(C)(C)C&&[3*]N&&
[1*]C(CC(C)C)C(=O)NC(C)(C)C&[1*]N(C(=O)C1=CC=C([2*])C=C1)C1CCCCC1&[2*]F&&&
[1*]C(C)(C)C&[1*]C1=CC=C2OCC(=O)NC(CC3=CC=CC=C3)C(=O)NCCCC(=O)NCC2=C1&&&
[1*]C1=CC=C2N=C(N3CCC(C(=O)NC4=CC=C([2*])C([3*])=C4)CC3)SC2=C1&[1*]F&&[2*]F&[3*]Cl&&
[1*]N&[1*]C1(C2=CC=C(C3=C(C4=CC=CC=C4)N4C=CC(OCCN5CCCC5)=CC4=N3)C=C2)CCC1&&&
[1*]NCC(C)C&[1*]C1=NC=NC2=C1C(C1=CC=C([2*])C([3*])=C1)=N[NH]2&[2*]F&&[3*]Cl&&
[1*]C(=O)OCC&[1*]C(CC1=CC=CC=C1)NC(=O)C1=CC=NC=C1&&&
[1*]C1=C(N2CCOCC2)C(NC(=O)C2C3C=CC(C3)C2C(=O)NCC2=CC=NC=C2)=CC=C1&[1*]Cl&&&
[1*]CC(N)CC(=O)O&[1*]C1=C[NH]C=N1&&&
[1*]CC&[1*]N(C(=O)COC(=O)C1=CC=CC=C1C1=CC=CC=C1)C(C(=O)NCC1CCCO1)C1=CC=CC=C1&&&
[1*]C&[1*]N(C(=O)CN1C(=O)NC([2*])(C2=CC=CS2)C1=O)C1CCC(C2=CC=CC=C2)CC1&[2*]C&&&
[1*]C(C)C&[1*]N(CC1=CC=CC=C1)C(=O)C1=C([2*])C2=CC=CC3=C2N(CCC3)C1=O&[2*]O&&&
[1*]CC(=O)NCCO&[1*]N1C2=CC=CC=C2C2=C3CNC(=O)C3=C3C4=CC=CC=C4[NH]C3=C21&&&
[1*]C(=O)OC&[1*]C1=C([2*])NC([3*])=C([4*])C1C1=CC=CC([5*])=C1&[2*]C&&[3*]C&[4*]C(=O)OC&[5*][N+](=O)[O-]&&
[1*]NC(C)=O&[1*]C(C1=CC=C([2*])C=C1)C1=NC(C2=CC=CC=C2)=CS1&[2*]F&&&
[1*]C1NCCC2=C1C=CC=C2OC1CC([2*])C([3*])C1[4*]&[1*]CO&&[2*]O&[3*]O&[4*]O&&
[1*]C&[1*]C1=CC(C(=O)NC2=CC=C(N(CC3=CC=CC=C3)CC3=CC=CC=C3)C([2*])=C2)=NO1&[2*][N+](=O)[O-]&&&
[1*]OCCN(C)C&[1*]C1=CC=C(C2=CC=C([2*])C=C2)C=C1&[2*]C(C)(C)C&&&
O=C(NCCCCN1CCN(C2=CC=CC=C2)CC1)C1COC2=CC=CC=C2O1&&&
[1*]C&[1*]C1=C([2*])C=CC=C1NC(=O)CSC1=N[NH]C(C2=CC=C([3*])C=C2)=N1&[2*]Cl&&[3*]N(C)C&&
[1*]CC(C)CC(=O)O&[1*]C1=CC=CC=C1&&&
[1*]C1=CC(NCC2=CC(C3=CC=C(C(=O)N4CCOCC4)C=C3)=CC=C2)=CC=C1C(=O)N1CCOCC1&[1*]Cl&&&
[1*]C&[1*]C1=CC([2*])=CC=C1[3*]&[2*]S(=O)(=O)NC(=O)P(=O)(O)O&&[3*]C(=O)NC(C(=O)O)C(C)C&&
[1*]OC&[1*]C1=CC(C2=C([2*])N3C=CN=C3N=C2)=CC([3*])=C1[4*]&[2*]NCCCN(C)C&&[3*]OC&[4*]OC&&
[1*]C&[1*]C1=C(CNC(=O)C2=CC=C([2*])N=C2)N=C(C2CCCN2[3*])O1&[2*]N(C)C&&[3*]C&&
[1*]C(=O)NC&[1*]C(CCCCN1CCC(C2=CC=CC=C2)CC1)NC(=O)C1CC(OC2=CC=CC=C2)CN1&&&
[1*]C&[1*]C1=NN([2*])C([3*])=C1C1OC([4*])C([5*])C([6*])C1[7*]&[2*]C&&[3*]C&[4*]CO&[5*]O&[6*]O&[7*]O&&
[1*]C(=O)O&[1*]C1=CN=C(C(=O)C2=CC=C(N3C(C4=CC=CC=C4)=CC=CC3=O)C=C2)C([2*])=C1&[2*]O&&&
[1*]OC(C)=O&[1*]C1=CC([2*])=C([3*])C2=CC=CC=C12&[2*]OC(C)=O&&[3*]OC(C)=O&&
[1*]C(O)=CC(=O)N(C)O&[1*]C1=CC=C([2*])O1&[2*][N+](=O)[O-]&&&
[1*]CCC&[1*]N(CCC1=CC=C([2*])C([3*])=C1[4*])CCN1CCC2(CC1)NCCC1=C2N=C[NH]1&[2*]Cl&&[3*]Cl&[4*]Cl&&
[1*]C(=O)O&[1*]C1CCN(S(=O)(=O)C2=CC=C(OCC3=CC=C4C=CC=CC4=N3)C=C2)CC1&&&
[1*]Cl&[1*]C1=CC=C2C(NCCC3=CC=C(C#CC4=NC=CN4C4CCOCC4)C=C3)=CC=NC2=C1&&&
[1*]OCCNC(=O)NCC&[1*]C1=CC([2*])=CC=C1NC1=NC=NC2=C([3*])C=CC=C12&[2*]OC&&[3*]C(N)=O&&
[1*]OC&[1*]C1=CC=CC2=C1CCCC2C1OCCO1&&&
[1*]C&[1*]N1C=CN=C1SCC(=O)C1=CC=C(C2=CC=CC=C2)C=C1&&&
[1*]C(=S)NC(C)C&[1*]N1CCC(C2=NC3=CC=CC=C3[NH]2)CC1&&&
[1*]C&[1*]N(CC1=CC=C([2*])C=C1)C(=O)C1=CC2=C(C=C1[3*])N=C(COC1=CC=CC=C1)[NH]2&[2*]Br&&[3*]F&&
[1*]C12CCC3C45CCC(=O)C([2*])(C(=O)O4)C5C([3*])C([4*])(C1)C3C([5*])C2=C&[1*]O&&[2*]CC&[3*]O&[4*]C&[5*]O&&
[1*]C(=O)OCC&[1*]C1=C(NC(=O)CSC2=NN=C(CC3=CC=CC=C3)N2C2=CC=CC=C2)SC2=C1CCCC2&&&
[1*]C&[1*]C(NC(=O)C([2*])OC1=CC=C([3*])C=C1)C(=O)NC(CC1=CC=CC=C1)C([4*])C(=O)N1CSC([5*])([6*])C1C(=O)NC1C2=CC=CC=C2CC1[7*]&[2*]C&&[3*]F&[4*]O&[5*]C&[6*]C&[7*]O&&
[1*]C(=O)OC&[1*]C1=CC=CC(C2=CC=C(CC([2*])NC(=O)C3NC4CCC3CC4)C=C2)=C1&[2*]C#N&&&
O=S(=O)(C1=CC=CO1)N1CCCC1CN1C=CC=N1&&&
[1*]C1=CC=C2C=C1OC1=CC=C(C=C1)NC(=O)C1=CN(C3=NC=C4C=C([2*])C=CC4=N3)N=C1NCC2&[1*]Cl&&[2*]Cl&&
[1*]OCC#C&[1*]C1=CC=C2C(=C1)CCC1=C2[NH]N=C1C(=O)C1=CC=C([2*])C=C1&[2*]Cl&&&
[1*]N&[1*]C1=C([2*])C=C(NC2=CC=CC([3*])=C2)C2=C1C(=O)C1=CC=CC=C1C2=O&[2*]S(=O)(=O)O&&[3*]C(F)(F)F&&
[1*]OCC&[1*]C1=CC=C(C2=NN3C([2*])=NN(CC(=O)NCC4=CC=C([3*])C=C4)C(=O)C3=C2)C=C1&[2*]C&&[3*]OC&&
[1*]N&[1*]C1=CC=C(C2=CC([2*])=NC([3*])=N2)C=C1&[2*]C(F)(F)F&&[3*]NCC(F)(F)C(F)(F)F&&
[1*]CNCCCS(=O)(=O)O&[1*]C1=NC(C2=CC=C([2*])C=C2)=NO1&[2*]Cl&&&
[1*]C&[1*]C1=CC=C(NC(=O)CN(C2CCCC2)S(=O)(=O)C2=CC=CS2)C=C1[2*]&[2*]C&&&
[1*]CC(C)N&[1*]C1=CC=C([2*])C=C1&[2*]F&&&
[1*]CC&[1*]C1=NC(NC2CCCCC2)=NC(N2CCCC(C3=CC=CC=C3)C2)=N1&&&
[1*]C1=CC=C(C2SCC(=O)N2C2=CC=C3N=C4C=CC=CC4=CC3=C2)C([2*])=C1&[1*]Cl&&[2*]Cl&&
[1*]C(C)C&[1*]N1CCC(C2=CC=NC3=C2N=C(C2=CC=C([2*])C=C2)[NH]3)CC1&[2*]C(C)O&&&
[1*]C&[1*]C1=CC=CC=C1N1CCN(C(=O)CCOC2=CC=C([2*])C=C2)CC1&[2*]Cl&&&
O=C(OC1=CC=CC=C1C(=O)N1CCOCC1)N1CCOCC1&&&
[1*]OC&[1*]C1=CC=C(C2=CN([2*])C(C3=CC=CC=C3)=N2)C=C1[3*]&[2*]C&&[3*]OC&&
[1*]C&[1*]C1=CC=C(C([2*])([3*])CNC(=O)C2=CC([4*])=CC=C2[5*])C=C1&[2*]C&&[3*]O&[4*]N&[5*]O&&
[1*]F&[1*]C1=CC=CC([2*])=C1CNC1CCN(CC2=CC=CC=C2)CC1&[2*]F&&&
[1*]C&[1*]C1=CC=CC(NC2=C([2*])C(=O)N(CCC3=NC4=CC=CC=C4O3)N=C2)=C1&[2*]Cl&&&
[1*]OC&[1*]C1=CC(C2=NN=C(SCC(=O)NC3=CC=C4OCCOC4=C3)O2)=CC([2*])=C1[3*]&[2*]OC&&[3*]OC&&
[1*]N(C)C&[1*]C1=CC=C(CC2NCCC3=C2[NH]C2=CC([2*])=CC=C32)C=C1&[2*]Cl&&&
[1*]OC&[1*]C1=CC(N2CCC3=C(C=CS3)C([2*])C2)=CN=C1C(=O)NC1=CC=C([3*])C([4*])=C1&[2*]N&&[3*]F&[4*]Cl&&
[1*]C&[1*]C1=NC2=C([2*])C=NN2C([3*])=C1CC(=O)NC1=NOC([4*])=C1&[2*]C&&[3*]C&[4*]C&&
[1*]OCCC&[1*]C1=CC=CC=C1C1=NC(CN2CCCC([2*])C2)=CO1&[2*]C&&&
[1*]C&[1*]C1=CC([2*])=NC(SCC2=CC(=O)N3C=CC([3*])=CC3=N2)=N1&[2*]C&&[3*]Cl&&
[1*]C(C)=O&[1*]C1=C([2*])C([3*])=C([4*])S1&[2*]C&&[3*]C(C)=O&[4*]N&&
[1*]NC(C)=O&[1*]C1=NC(C2=CC3=C(CCNC3)S2)=CS1&&&
[1*]OC&[1*]C1=CC(C2=CSC3=C([2*])N=C([3*])N=C23)=CC=C1C(=O)NC1CC([4*])CCC1[5*]&[2*]N&&[3*]N&[4*]O&[5*]O&&
[1*]OC&[1*]C1=CC=CC2=C1C(=O)C1=CC=C([2*])C=C1C2=O&[2*]NCCBr&&&
[1*]OC&[1*]C1=CC=C2C(=O)C=C(C3=CC=C([2*])C=C3)OC2=C1&[2*][N+](=O)[O-]&&&
[1*]OC&[1*]C1=CC=C([2*])C(NC(=O)CSC2=N[NH]C([3*])=N2)=C1&[2*]OC&&[3*]N&&
[1*]CC&[1*]C1=NC(C2CCCN(C(=O)C3=CC([2*])=NO3)C2)=NO1&[2*]C&&&
[1*]CCC(=O)O&[1*]N1C2=CC=CC=C2SC2=CC=C([2*])C=C21&[2*]Cl&&&
[1*]CC&[1*]C(NC1=C(NC2=CC=CC([2*])=C2[3*])C(=O)C1=O)C1=CC=CC([4*])=C1&[2*]OC(C)C&&[3*]C&[4*]CC(=O)O&&
[1*]C(=O)NC&[1*]C1=CC=CC(CN2CCCN(C(=O)C3=CC=CC(N4C=CC=N4)=C3)CC2)=C1&&&
[1*]OCC&[1*]C1=CC=C2C(=C1)N1N=C([2*])C=C1NC(=O)C1=NC=CN21&[2*]C&&&
[1*]OCC&[1*]C1=CC=C([3*])C(CC(=O)NCCC2=CC=CC=C2[2*])=C1&[2*]Cl&&[3*]OC&&
[1*]C&[1*]C1=NC2=CC(C3=CN=C([2*])C(NC4=CC=CC([3*])=C4)=N3)=CC=C2[NH]1&[2*]CN&&[3*]Br&&
S=C1NCCN1CCCNC1C2=CC=CC=C2C2=CC=CC=C21&&&
[1*]C&[1*]C1([2*])C2CCC(C2)C1CNC(=O)C1=CC=CN=C1&[2*]C&&&
[1*]C1=CC=C(NC(=O)CN2C=NC3=CC=CC=C3C2=O)C([2*])=C1&[1*]F&&[2*]Cl&&
[1*]C1=CC=C(C(=O)NC2=CC=CC=C2N2C=CC=C2)C([2*])=C1&[1*]Cl&&[2*]Cl&&
[1*]N(CC)C(C)=O&[1*]N1C(=O)C2=CC=CC=C2N2C([2*])=NN=C12&[2*]SC(C)C&&&
[1*]NS(C)(=O)=O&[1*]C1=CC=C2CCCN(C(=O)CCC(=O)NC3CCCC4=CC(CN5CCCCC5)=CC=C43)C2=C1&&&
[1*]OCC&[1*]N=C1CC2CCN(C3=NC4=C([2*])C=C([3*])C=C4S3)CC21[4*]&[2*]O&&[3*]CC&[4*]C&&
[1*]C1=C2C=CC=CC2=CC=C1OCC(=O)OCC(=O)NCC1=CC=C2OCOC2=C1&[1*]Br&&&
[1*]C&[1*]C1=CC=NC=C1NC(=O)C1=CC=C(NC2=NC(C3=CC=C([2*])C=C3)=CS2)C=C1&[2*]Cl&&&
[1*]CCC(=O)O&[1*]C1CC(N2C=C([2*])C(=O)[NH]C2=O)OC1[3*]&[2*]F&&[3*]CO&&
[1*]C1=CC=C(S(=O)(=O)C23CCCC(CN4CCC(C5=COC6=CC=C([2*])C=C56)CC4)C2COC2=C([3*])C=CC([4*])=C23)C=C1&[1*]C(F)(F)F&&[2*]F&[3*]F&[4*]F&&
[1*]C1=CC=C2C(=C1)NC(=O)C2([2*])[3*]&[1*]Br&&[2*]C(F)(F)F&[3*]C(F)(F)F&&
[1*]C(CNCCNC(=O)CCOC1=CC=C([3*])C=C1)COC1=CC=C([2*])C=C1&[1*]O&&[2*]O&[3*]O&&
O=C1NCCNC(=O)C2=C1C1=CC=NC(C3=CN=C4C=CC(CN5CCN(C6=CC=CN=C6)CC5)=CN34)=C1[NH]2&&&
[1*]OC&[1*]C1=CC=CC(NC(=O)CN2C=C(C(=O)C3CC3)C3=CC=CC=C32)=C1&&&
[1*]C12CCC(OC(=O)CCCCC3=CC=CC=C3)C(=C)C1C([8*])C1CC(=O)OC([6*])(C([5*])C3([4*])CO3)C1([3*])C2[2*]&[1*]C&&[2*]OC(C)=O&[3*]C&[4*]O&[5*]OC(C)=O&[6*]C&[7*]C&[8*]OC(C)=O&&
[1*]C1=CC=C(NC(=O)C2=CC([2*])=CC([3*])=C2[4*])C=C1&[1*]Cl&&[2*]Br&[3*]Br&[4*]O&&
[1*]C&[1*]C1=CC=C(CCN2CCN(CC3=CC(=O)OC4=CC([2*])=CC=C34)CC2)C=C1&[2*]C&&&
[1*]CCC&[1*]C1=NN=C(NC(=O)CS(=O)(=O)C2=CC=CC3=NSN=C23)S1&&&
[1*]C&[1*]C1=C(C(=O)N2CCN(C3=CC=C([2*])C=C3)CC2)OC2=C1C(=O)CC(C1=CC=CC=C1[3*])C2&[2*][N+](=O)[O-]&&[3*]Cl&&
[1*]C(=O)OC&[1*]C1=CC(OC2OC([2*])C([3*])C([4*])C2[5*])=CC=C1[6*]&[2*]CO&&[3*]O&[4*]O&[5*]O&[6*]O&&
[1*]OC&[1*]C1=CC=C(NC(=O)NC2=NON=C2C2=CC=CO2)C=C1&&&
[1*]OCCCCCCC&[1*]C1=CC([2*])=CC=C1OCCCCN1C=NC(C2=CC=C([3*])C=C2)=C1&[2*]C(=O)O&&[3*]Cl&&
[1*]C1=CC=C(CC(=O)OCCCOC(=O)CCCC(=O)ON2C([3*])=C3C=CC=CC3=NC2=O)C=C1[2*]&[1*]F&&[2*]Cl&[3*]O&&
[1*]CCCC&[1*]N1C(=C(C2=CC=CC=C2)C2=CC=CC=C2)SC(=CC2=CC=C([2*])C=C2)C1=O&[2*]NC(C)=O&&&
[1*]C1=CC=C(C(=O)C2=CN(C3OC([2*])C([3*])C([4*])C3[5*])C3=NC=NC([6*])=C23)C=C1&[1*]Cl&&[2*]CO&[3*]O&[4*]O&[5*]O&[6*]N&&
S=C(NCC1=CC=CC=C1)NC1=CC=CN=C1&&&
C1=CN=CC(C2=CSC(N3N=NC4=CC=CC=C43)=N2)=C1&&&
[1*]CC&[1*]C12CCC(=O)C=C1C1=C(C=C([2*])C([3*])=C1[4*])C2&[2*]O&&[3*]O&[4*]C(=O)COC(C)=O&&
[1*]OC&[1*]C1=CC=C(OC2=NC=C3C(=O)C([2*])=CN(C4CC4)C3=N2)C=C1&[2*]C(=O)O&&&
[1*]C&[1*]C1([2*])CCC2([3*])CCC3([4*])C(=CCC4C5([5*])CCC([6*])C([7*])([8*])C5CCC43[9*])C2C1&[2*]C&&[3*]C(=O)OCCO&[4*]C&[5*]C&[6*]O&[7*]C&[8*]C&[9*]C&&
[1*]C&[1*]C1CN([2*])C(=O)C2=CC(NC(=O)NC3=CC=C([3*])C=C3)=CC=C2OC1CN([4*])S(=O)(=O)C1=CC=CC=C1&[2*]C(C)CO&&[3*]C(F)(F)F&[4*]C&&
[1*]C1=CC=C(CC2CCN(CCOC(=O)C3=CC=CC=C3SC3=CC=CC=C3C(=O)N3CCOCC3)CC2)C=C1&[1*]F&&&
[1*]N&[1*]C1=NC(C2=CC=CN=C2)=CN2N=C(C3=CC=CO3)N=C12&&&
O=C(NC1(C(=O)NC(CC2=CC=CC=C2)C(=O)N2CCC3(CC2)CC3)CCCC1)C1=CC2=CC=CC=C2S1&&&
[1*]C&[1*]C1([2*])C=CC([3*])(C2CCC3([4*])C2CCC2C4([5*])CCC([6*])C([7*])([8*])C4CCC23[9*])O1&[2*]C&&[3*]C&[4*]C&[5*]C&[6*]O&[7*]C&[8*]C&[9*]C&&
[1*]OC&[1*]C1=CC=C(N2N=C([2*])C3=C2C(=O)N([3*])C3)C=C1[4*]&[2*]C(=O)NCCN(C)C&&[3*]C&[4*]OC&&
CCCCCCCCCCCCOC(CO)COP(=O)(O)O&&&
[1*]CC&[1*]N1N=CC(CCNC(=O)C2=CC=NC=C2)=N1&&&
[1*]OC&[1*]C1=CC=C(S(=O)(=O)NC([2*])([3*])CC2=CC=CC=C2)C=C1&[2*]C&&[3*]C(=O)NO&&
[1*]C(O)(CBr)C(F)(F)F&[1*]C1=CC([2*])=CC(C([3*])([4*])C2=CC=CC=C2)=C1&[2*]C(F)(F)F&&[3*]F&[4*]F&&
[1*]NC(N)=S&[1*]N=C(C=CC=CC1=CC=CC=C1)C1=CC=C2SC=CC2=C1&&&
[1*]CCCCCC&[1*]N1CCN(CC(=O)NC2CCCC(CNC3=NC=NC4=C3N=C[NH]4)C2)CC1&&&
[1*]C&[1*]C1=NN(C2=CC=CC([2*])=C2)C(=O)C12C(C1=CC=CC=C1)=NN(C1=CC=CC=C1)C2=O&[2*]Cl&&&
[1*]N&[1*]C1=CC=C(OC2=CC=C([2*])C=C2)C=C1&[2*]CC(=O)O&&&
[1*]C(N)=O&[1*]C1=C(C2CCN(CC3CCN(C(=O)C=CC4=CC=C([2*])C([3*])=C4)CC3)CC2)[NH]C2=CC=C([4*])C=C12&[2*]Cl&&[3*]Cl&[4*]C(F)(F)F&&
[1*]C&[1*]C1=CC=C([2*])C(NC(=O)C2CCN(C3=NN4C([3*])=NN=C4C=C3)CC2)=C1&[2*]C&&[3*]C&&
[1*]C&[1*]C=C1COC([2*])C1[3*]&[2*]C(O)C(O)CO&&[3*]O&&
[1*]C1=CC(S(=O)(=O)NCC2=CC=CC=N2)=C2[NH]N=CC2=C1&[1*]F&&&
[1*]C&[1*]N1C=C(CN2CCN3N=C([2*])C=C3C2)C=N1&[2*]C(N)=O&&&
[1*]C(=O)NC(C(=O)NC(C)C(N)=O)C(C)CC&[1*]C(CC1=CC=C([2*])C=C1)NC(=O)C1CCCN1[3*]&[2*]O&&[3*]C(=O)C(CCCCN)NC(=O)C(NC)C(C)C&&
[1*]C&[1*]C1=CC(C2CCCN(C(=O)C3=CC=CN=N3)C2)=N[NH]1&&&
[1*]C&[1*]C1=CC(N2CCN(C(=O)NCC3=CC=C([2*])C=C3)CC2)=C2C=CC=CC2=N1&[2*]F&&&
[1*]CC(=O)NC(C(=O)O)C(C)C&[1*]N1C=CC(=O)N(C(=O)C2=CC=C([2*])C=C2)C1=O&[2*]Cl&&&
[1*]OC&[1*]C1=CC=CC=C1C=CC(=O)N1CCN(S(=O)(=O)C2=CC=C([2*])C([3*])=C2)CC1&[2*]OC&&[3*]OC&&
[1*]OC&[1*]C1=CC=C(CCN2C(=O)NC([2*])(NC(=O)C=CC3=CC=CC=C3)C2=O)C=C1[3*]&[2*]C(F)(F)F&&[3*]OC&&
[1*]C&[1*]C1C=CCCCCCCC([2*])OC(=O)CC([3*])C1=O&[2*]C(C)OC(=O)OC(C)(C)C&&[3*]O&&
O=C(CC1NCCC2=CC=C(C=C2)OCCCCCOC2=CC=C(C=C2)CCNC1=O)NCC1=CC=CC=C1&&&
[1*]C&[1*]C1=CC=C([2*])C=C1N1CCN(C2=NC=NC([3*])=N2)CC1&[2*]Cl&&[3*]SCC(N)=O&&
[1*]C1=CC=C(NC(=S)NC(=O)C2=CC=C3C=CC=CC3=C2[2*])C=C1&[1*]N(CCCl)CCCl&&[2*]O&&
[1*]C(=O)OCC&[1*]C1=C([2*])NC2=C(C(=O)CC(C3=CC=C([3*])C([4*])=C3)C2)C1C1=C([5*])C=CC=C1[6*]&[2*]C&&[3*]OC&[4*]OC&[5*]F&[6*]F&&
[1*]C&[1*]N(C(=O)C1=CC=CC=C1)N1C(=O)C2C3C=CC(C3)C2C1=O&&&
[1*]OC&[1*]C1=CC=C(C2=NN(CC3CCCCC3)C(=O)C3CCCCC23)C=C1[2*]&[2*]OC&&&
[1*]C&[1*]C1=CC=C(NC2=NN=C(SCC(=O)NN=CC3=CC=CO3)S2)C=C1&&&
[1*]C&[1*]C1=CC(C2=CC=CC=C2)=CC=C1C1CC([2*])C(C2=CC=CC=C2)N1&[2*]C(=O)O&&&
[1*]C(=O)NC&[1*]C1CC2=CC=CC=C2N1C(=O)COC1=CC=C([2*])C=C1&[2*]F&&&
[1*]OC&[1*]C1=CC=C([2*])C(C=CC2=CC([3*])=CC([4*])=C2)=C1&[2*]OC&&[3*]O&[4*]O&&
[1*]OC&[1*]C1=CC=C(C2CC(C3=C4C=CC=CC4=CC4=CC=CC=C34)=NN2)C([2*])=C1&[2*]OC&&&
[1*]C(=N)N&[1*]C1=CC=C(CNC(=O)C2CC([2*])CN2C(=O)C([3*])C(C2=CC=CC=C2)C2=CC=CC=C2)C=C1&[2*]N&&[3*]O&&
[1*]C(=O)OC&[1*]C1CC([2*])C(=O)C2C1([3*])CCC1C(=O)OC(C([4*])=CC3=CC=CC([5*])=C3)CC12[6*]&[2*]OC(C)=O&&[3*]C&[4*]C&[5*]OCC(=O)O&[6*]C&&
[1*]C(C)C&[1*]C1=NN([2*])C([3*])=C1CNC1CCCN2C1=NC([4*])=C(C1CCOCC1)C2=O&[2*]C&&[3*]C(C)C&[4*]C(=O)O&&
[1*]SC&[1*]C1=C([2*])C([3*])=NC2=C(NC3=CC=C([4*])C=C3)N=CN=C12&[2*]C#N&&[3*]NCCN(C)C&[4*]C(=O)N(C)C&&
[1*]OC&[1*]C1=CC=CC(CC2=NC3=CC=CC=C3C(C(=O)NCCCN3CCOCC3)=C2[2*])=C1&[2*]O&&&
[1*]C&[1*]C1CCCCOC(CN([2*])C(=O)C2=CC=CC=C2)C([3*])CN([4*])C(=O)C2=CC(NC(=O)NC3=CC=C4OCOC4=C3)=CC=C2O1&[2*]C&&[3*]C&[4*]C(C)CO&&
[1*]S(C)(=O)=O&[1*]C1=C([2*])C2=CC([3*])=CC=C2[NH]1&[2*]C=O&&[3*]Cl&&
[1*]N&[1*]C(COCC1=CC=CC=C1)C1=CC=C([2*])C([3*])=C1&[2*]C(=O)O&&[3*]O&&
[1*]C&[1*]C1=NN(CCCC(=O)NC2=CC=CC=C2N2CCCC2)C([2*])=C1[3*]&[2*]C&&[3*]Cl&&
C1=CC=C(OCC2CC3=CC=CC=C3N(CC3=CC=CC4=CC=CC=C34)C2)C=C1&&&
N=C(NC1=CC=C2OCCOC2=C1)NC1=CC=C2[NH]N=CC2=C1&&&
[1*]OC&[1*]C1=CC=C(C2=NOC([2*])=C2CC(=O)NCC2=CC([3*])=CC([4*])=C2)C=C1[5*]&[2*]C&&[3*]F&[4*]C(F)(F)F&[5*]OC&&
[1*]CCCCC(=O)OC&[1*]C=C(C1=CC([2*])=NO1)C1=CC([3*])=CC=C1[4*]&[2*]C&&[3*]C(F)(F)F&[4*]CNS(=O)(=O)C(F)(F)F&&
O=C(NC1=N[NH]C(C2CC2)=C1)C1=CC=C(OCC2=CC=CC=N2)C=C1&&&
[1*]C&[1*]C1=CC=C(C2=C([2*])SC3=NC=NC(NC4=CC=C(OCCCN5CCOCC5)C([3*])=C4)=C23)C=C1&[2*]Br&&[3*]Cl&&
[1*]CCCOC&[1*]N(CC1=CN=C2N=C([2*])N=C([3*])C2=N1)C1=CC=C([4*])C=C1&[2*]N&&[3*]N&[4*]C(=O)NC(CCCCCOC)CC(=O)O&&
[1*]C&[1*]C1CNC2=C(C=CC=C2S(=O)(=O)NC(C(=O)N2CCCC2)C2=CC=NC=C2)C1&&&
[1*]C&[1*]C1=CC=CC=C1OCC(=O)OCC(=O)C1=CC=CC([2*])=C1&[2*]Br&&&
[1*]Cl&[1*]C1=CC=CC=C1CCN1CCN=C1NCC1=CC=C([2*])N=C1&[2*]Cl&&&
[1*]CN(CC)CC&[1*]C1=CC(NC2=CC=NC3=CC([2*])=CC=C23)=CC(C2=CC=C([3*])C=C2)=C1[4*]&[2*]Cl&&[3*]C(=O)O&[4*]O&&
[1*]C&[1*]C1CCC2C(C3OC3COP(=O)(OCCC3=CC=CC=C3)OCC3OC4OC5([2*])CCC6C([3*])CCC(C3[4*])C46OO5)C(=O)OC3OC4([5*])CCC1C32OO4&[2*]C&&[3*]C&[4*]C&[5*]C&&
[1*]OC&[1*]C1=CC=C(OCCN2CCC3=CC=CC=C3C2)C=C1&&&
[1*]F&[1*]C1=CC=CC=C1CCCOC1=NC=C([2*])C=C1[3*]&[2*]C(F)(F)F&&[3*]Cl&&
[1*]C&[1*]C1=CC(C2=CC=CC=C2)=NC([2*])=C1NC(=S)NCCC1=CSCC=N1&[2*]C&&&
[1*]OC&[1*]C1=CC=C(CN2CC(C(=O)NCC3([2*])CCCC3)CC2=O)C=C1[3*]&[2*]N(C)C&&[3*]OC&&
[1*]CC(=O)OCC&[1*]C1CN(S(=O)(=O)C2=CC=C([2*])C=C2)S(=O)(=O)N1CC1=CC=CC=C1&[2*]NC(C)=O&&&
[1*]CC(=O)OC&[1*]N1C(=O)C2=CC=CC3=C(S(=O)(=O)NC4=CC=C([2*])C=C4)C=CC1=C23&[2*]OC(F)(F)F&&&
[1*]CCCCCCCC&[1*]C1=CC=C([2*])C(C(=O)C2=CC=CC=C2)=C1&[2*]O&&&
O=C(C1=CC=C(S(=O)(=O)N2CCCCC2)C=C1)N(CC1=CC=CC=C1)CC1=CC=CC=C1&&&
[1*]CCC(C)C&[1*]N1C(=O)C2=CC=CN=C2N1CC(=O)N1C(C(=O)NCC2([2*])CCCCC2)CC2CC21&[2*]O&&&
[1*]C&[1*]N(CC(=O)N(CC1=CC=C(C2CCCCC2)C=C1)C1=CC=C([2*])C=C1[3*])S(=O)(=O)C1=C([4*])C([5*])=C([6*])C([7*])=C1[7*]&[2*]N&&[3*]C(=O)O&[4*]F&[5*]F&[6*]F&[7*]F&&
[1*]CC&[1*]C1=CC2=C(C(C3=CC=CC([2*])=C3)=NO2)C(=O)N1CC(=O)NCC1=CC=C([3*])C=C1&[2*]Cl&&[3*]CO&&
CCCCCCCCCCCCCCCNC(=O)NCC&&&
[1*]C&[1*]C1CCC(NC(=O)CN2C=NC3=C(C(C4=CC=CS4)=NO3)C2=O)CC1&&&
[1*]C&[1*]C1=NC2=CC=CC(CN3CCCN(C(=O)C4=CC=CO4)CC3)=C2S1&&&
O=C1CCCN1CCCNCCCN1C(=O)C2=CC=CC=C2C1=O&&&
[1*]C(=O)O&[1*]C1=CN(CC2=CC=CC=C2)C2=CC=C(C3=CC=CO3)C=C2C1=O&&&
[1*]C&[1*]C1=CC2=C(C=C1[2*])N1C(SCC(=O)NCC3=CC=CC([3*])=C3)=NN=C1C([4*])=N2&[2*]C&&[3*]Cl&[4*]C&&
[1*]C1=CC=C(OC(=O)C2=CC=CC=C2OCC(=O)NC2=CC=CC(S(=O)(=O)N3CCOCC3)=C2)C([2*])=C1&[1*]Cl&&[2*]Cl&&
[1*]C&[1*]C1=CC=C(NC(=O)CCN2C=CC=C2)C=C1NC1=NC=NC2=CN=C(N3CCC([2*])CC3)N=C12&[2*]O&&&
C1=CN2CC(OCC3CC3)CN(CC3=NC=CN3CC3=COC=C3)CC2=N1&&&
[1*]CNC(C)=O&[1*]C1CN(C2=CC=C(N3CCOCC3)C([2*])=C2)C(=O)O1&[2*]F&&&
[1*]F&[1*]C1=CC=C(C(CCN2CCC(N3CCCCC3)CC2)C2=CC=C([2*])C=C2)C=C1&[2*]F&&&
[1*]C&[1*]C1=CC=C(SCC(=O)N2CCN(C3=CC=CC=C3)CC2)C=C1&&&
[1*]C(=O)OCOC(=O)OCCCCCCC&[1*]C1=CC=CC=C1&&&
[1*]OC(=O)N(C)CCC&[1*]C1=CC=C([2*])C2=C1CC1C3COC(=O)C3([3*])CCC12&[2*]OC&&[3*]C&&
[1*]C1=CC=C(NC(=O)CC2SC([2*])=NC2=O)C=C1&[1*]O&&[2*]NCCO&&
[1*]OC&[1*]C1=CC=C(NC=C2C(=O)NC(=O)N(CCC3=CC=C([2*])C([3*])=C3)C2=O)C=C1&[2*]OC&&[3*]OC&&
O=C(CN1C=C(C(=O)C2=CC=CC=C2)C2=CC=CC=C21)NCC1CCCO1&&&
[1*]CC(C)C&[1*]C(NC(=O)C([5*])NC(=O)C([2*])CNC(=O)C1=C([3*])C(=O)[NH]C([4*])=N1)C(=O)NC([6*])C(=O)NC([7*])CC1=CC=CC=C1&[2*]N&&[3*]F&[4*]O&[5*]C(C)C&[6*]CC(C)C&[7*]C(=
[1*]OC&[1*]C1=CC=CC=C1CNC(=O)C1=CC=C(S(=O)(=O)NC2=CC=CC=C2)C=C1&&&
[1*]C&[1*]N(CC1=CC=CO1)C(=O)C1CCCC1C(=O)NCC1=CC=CC([2*])=C1&[2*]C(F)(F)F&&&
[1*]C&[1*]C1=CC(NC(=S)NCCCN2CCCC([2*])C2)=C2C=CC=CC2=N1&[2*]C&&&
[1*]CC&[1*]N(C(=O)CSC1=NN=C(C2=CC=CO2)O1)C1CCS(=O)(=O)C1&&&
[1*]C(C)C(=O)NCCC(=O)O&[1*]C1=CC=C(NC2=C3C=CC=CC3=NC3=CC=CC=C23)C=C1&&&
[1*]CC&[1*]C1=NN(C2CCCC2)C2=C1C(C1=CC=C([2*])C=C1)N(C1=CC=C([3*])C([4*])=C1)C2=O&[2*][N+](=O)[O-]&&[3*]F&[4*]Cl&&
C1=CC=C(C=C2CN3CCC2CC3)C=C1&&&
[1*]CC&[1*]C1=CC=CC([2*])=C1N1C(=O)C2=C([3*])ON=C2C2=CC=CC([4*])=C21&[2*]C&&[3*]C&[4*]O&&
[1*]Cl&[1*]C1=C([2*])C=C([3*])C([4*])=C1[5*]&[2*]Cl&&[3*]F&[4*]Cl&[5*]Cl&&
[1*]C&[1*]C1CC2=CC=CC=C2N1C(=O)C1=CSC(C2OC([2*])C([3*])C([4*])C2[5*])=N1&[2*]CO&&[3*]O&[4*]O&[5*]O&&
[1*]C(=O)OC&[1*]C1=CC=CC=C1CCC([2*])NCC([3*])C1=CC=CC=C1&[2*]C&&[3*]O&&
[1*]N&[1*]C1=NC2=CC3=C(C=C2S1)C(=O)CCC3&&&
[1*]C1=CC=C(S(=O)(=O)N2CCN=C2C2=CC=CN=C2)C=C1&[1*]Cl&&&
[1*]C1=C(N2CCOCC2)C(=O)N(C2=CC=C([3*])C=C2)C1=O&[1*]Cl&&[2*][N+](=O)[O-]&[3*]Cl&&
[1*]C&[1*]C1=NC2=C(C3=CC=C([2*])C=C3)N([3*])N=C2C(NC2CCC3=CC=CC=C32)=C1&[2*]Cl&&[3*]C&&
[1*]C(C)(C)C&[1*]C1=CC(NC(=O)CN2C(C3=CC=C([2*])C=C3)=CC([3*])=C2[4*])=NO1&[2*]F&&[3*]C(N)=O&[4*]C(C)(C)C&&
[1*]C(=O)OCC&[1*]C1=C2CN=C(C3=CC=CC=C3[2*])C3=CC([3*])=CC=C3N2C=N1&[2*]Cl&&[3*]Cl&&
[1*]C(=O)OC&[1*]C1=CCCC2C(CCC3C([2*])([3*])CCCC23[4*])C1[5*]&[2*]C&&[3*]C(=O)OC&[4*]C&[5*]C(=O)O&&
[1*]OC&[1*]C1=CC=CC(C=CC(=O)N2CC(=O)NC3=CC=CC=C32)=C1[2*]&[2*]OC&&&
[1*]C&[1*]C1=NN=NN1C1=C([2*])C=C([3*])C=C1C=NNC1=NC([4*])=CC([5*])=N1&[2*]Cl&&[3*]C(F)(F)F&[4*]C&[5*]C(F)(F)F&&
[1*]C(=O)N(C(C)C)C(C)C&[1*]C1=CSC(COC2=CC(C3=CC=C([2*])C=C3)=NN2[3*])=N1&[2*]C(F)(F)F&&[3*]CCC(F)(F)F&&
[1*]C(C)=O&[1*]C1=CC=C[N+]([2*])=C1&[2*][O-]&&&
[1*]C(=O)NC&[1*]C1=CC([2*])=CC2=C1N(CC1=CC=C([3*])C=C1)CC2&[2*]F&&[3*]Cl&&
O=C1OC2CN(CC3=CC=CO3)CCC2N1CC1=CC=CO1&&&
[1*]C&[1*]C1=C(C(=O)NC2=C([2*])N([3*])N(C3=CC=CC=C3)C2=O)SN=N1&[2*]C&&[3*]C&&
[1*]OC&[1*]C(C(=O)N1CCN(CCOC2=CC=C([2*])C=C2)CC1)=C1C(=O)NC(=O)N([3*])C1=O&[2*]F&&[3*]C&&
[1*]C&[1*]C1=CN(C2CC([2*])C(CNC(=O)NCC3=CC=C([3*])C=C3)O2)C(=O)[NH]C1=O&[2*]O&&[3*]O&&
[1*]C&[1*]C1=CC=CC2=C1C(=O)C1=CC=C(C#CC3([2*])CCCC3)C=C1C2=O&[2*]O&&&
[1*]C(C)(C)O&[1*]C1=CC=C(CC(=O)N2CCC3(CC2)CN(C2=CC=C([2*])C=C2)C3)C=C1&[2*]C#N&&&
[1*]C&[1*]C1=CC(N2CCCCC2)=NC2=CC=C([2*])C=C12&[2*][N+](=O)[O-]&&&
C=CC(O)C=CC=CCCCC(O)CC=CCC=CCC=CCCCC(O)C#C&&&
[1*]C(=O)C(N)C(C)CC&[1*]N1CCCC1C(=O)NC1=CC=CC=C1&&&
[1*]C&[1*]C1=C([2*])C2=C(N3CCN([3*])CC3)N=C3C=C([4*])C=CC3=C2[NH]1&[2*]C&&[3*]C&[4*]OCCCCCCCO&&
[1*]C&[1*]C1=CC=CC=C1NC(=O)C1CCCN1S(=O)(=O)C1=CC=CC([2*])=C1&[2*][N+](=O)[O-]&&&
[1*]C1=CC(S(=O)(=O)NC2=NN=C(C3=CCCCC3)S2)=CC=C1&[1*]Cl&&&
[1*]C(=O)OCC&[1*]C1=CC=C(CC2=C([2*])C(=O)[NH]C(=O)N2CC2=CSC(C3=CN4CCNC(=N3)C3CCC([3*])CC43)=C2)C=C1&[2*]C(C)C&&[3*]OC&&
[1*]C&[1*]C1=NC=NC(N2CCN(C3=CC=CC=N3)CC2)=C1C#CC1=CC=C([2*])N=C1&[2*]N&&&
C(=C1CCCCCC1)C1=NC2=CC=CC=C2[NH]1&&&
[1*]C&[1*]C1=CC=CC=C1CNC(=O)CN1C(SCC(=O)NC2CC2)=NC2=CC=CC=C21&&&
[1*]C(C)C&[1*]C1=CC2CC3([2*])C4CCC([3*])C4CC2(C([4*])C#CC2=CC=C(C4=CC=CC=C4)C=C2)C13[5*]&[2*]C=O&&[3*]C&[4*]O&[5*]C(=O)O&&
[1*]NC(=N)N&[1*]C1=NC(=O)C(C2=CC=CC=C2)(C2=CC=CC=C2)S1&&&
[1*]C(=O)OC&[1*]C1OC(C2=CC=C([2*])C(CC3=NN=C(C4=CC=CC5=CN=CC=C45)O3)=C2)C([3*])C([4*])C1[5*]&[2*]Cl&&[3*]O&[4*]O&[5*]O&&
[1*]C(=O)OC&[1*]C1=C([2*])N(S(=O)(=O)C2=CC=C([3*])C=C2)C2=CC=C(OC(=O)C3=CC=CC=C3[4*])C=C12&[2*]C&&[3*]OC&[4*]F&&
[1*]OCCCCCCCCCC&[1*]C1=CC=C([2*])C=C1&[2*]NC(=O)C(N)CCC(=O)O&&&
[1*]C&[1*]C1=CC=C(SCC2=NC([2*])=NC(NC3=CC=CC4=CC=CC=C34)=N2)C=C1&[2*]N&&&
[1*]C#CC(=O)OC&[1*]C1=CSC2=CC=C([2*])C=C12&[2*]OC&&&
[1*]C1=CC=C(OC2=CN=C3C=C(OCCCN4CCCC4)C=CC3=C2S(=O)(=O)NC2=CC=C(N3CCCCC3)C([2*])=C2)C=C1&[1*]Cl&&[2*]Cl&&
[1*]C&[1*]C1=CN(C2C=CC(COC(=O)C3=CC=CC=C3)O2)C(=O)[NH]C1=O&&&
[1*]C1=CC=C(CN2C=C(CNC(=O)N3CCC4=CC=CC=C43)N=N2)C=C1[2*]&[1*]Cl&&[2*]Cl&&
[1*]OC&[1*]C1=CC=C(CCN2CC([2*])C([3*])CN(CCC3=CC=CC=C3)S2(=O)=O)C=C1&[2*]C&&[3*]O&&
[1*]C1=CC=C(C(=O)C2=NC=C([2*])C=C2[3*])C=C1&[1*][N+](=O)[O-]&&[2*]Cl&[3*]Cl&&
[1*]OC&[1*]C1=CC=C2C=CC=C(C3C(C(=O)OC4=CC=CC=C4)=C([2*])NC([3*])=C3C(=O)OC3CCCCC3)C2=C1&[2*]C&&[3*]C&&
O=C1NC(=O)NC1=CC1=CC2=CC=CC=C2OC1=O&&&
[1*]OCC&[1*]C1CC([2*])C1([3*])C(=O)NC1CCOC1[4*]&[2*]O&&[3*]C&[4*]OC&&
[1*]Cl&[1*]C1=CC=C(C2=CSC3=NC=NC(OC4=CC=C(NCC5=CC=CC=N5)C=C4)=C23)C=C1&&&
CC(C)=CCCC(C)=CCCC(C)=CCNC(=O)CCCC(N)=O&&&
[1*]C&[1*]C12CCC3C4CCC(=O)C=C4CCC3C1CCC2([2*])C#CC1=CC=CC(OC2CCCOC2)=C1&[2*]O&&&
[1*]C(C)C&[1*]C(NC(=O)C(=O)NC([2*])C1=CC=C([3*])C=C1)C(=O)NC([4*])C(=O)COC1=C([5*])C([6*])=CC([7*])=C1[8*]&[2*]C(F)(F)F&&[3*]Cl&[4*]CC(=O)O&[5*]Cl&[6*]F&[7*]F&[8*]Cl&&
[1*]OC&[1*]C(=CC1=CC([2*])=C([3*])C([4*])=C1)C(=O)NCCCN1C=CN=C1&[2*]OC&&[3*]OC&[4*]OC&&
[1*]OC&[1*]C1=CC=C(C([2*])C2=C(S(=O)(=O)NC3([3*])CCCC3)C([4*])=C(C(=O)C3=CC=CC=C3)S2)C=C1&[2*]C(=O)OC(C)(C)C&&[3*]C(=O)OC(C)(C)C&[4*]O&&
[1*]C1=CN(CC(=O)NC2CCCC2)N=C1C1=CC=CC=C1&[1*][N+](=O)[O-]&&&
[1*]OC&[1*]C1=CC=CC=C1N1CCN(C(=O)CN([3*])C2=CC=CC([2*])=C2)CC1&[2*]CO&&[3*]S(C)(=O)=O&&
[1*]C1COC(N2C=C([2*])C(=O)[NH]C2=O)C1&[1*]CO&&[2*]F&&
[1*]OC&[1*]C1=CC=CC=C1C1=CC=C([2*])N1CCC1CC([3*])CC(=O)O1&[2*]CC(C)C&&[3*]O&&
[1*]C1=CC=CC=C1CN1C(=O)C2=C(C=CS2)N2N=C(C3=CC=CO3)N=C12&[1*]Cl&&&
[1*]OC&[1*]C1=CC=C2OC(=O)C(C3C4=C(N=C([2*])N(CC5=CC=CO5)C4=O)OC4=C3C(=O)CCC4)=CC2=C1&[2*]SC&&&
[1*]C1=CC=C(S(=O)(=O)NC2CC2)C=C1C(=O)NC1CCCCC1&[1*]Cl&&&
[1*]C1=CC=C2N=C(C3=CC=C(N4CC(CNC(=O)CCCN5CCOCC5)OC4=O)C=C3[2*])[NH]C2=C1&[1*]F&&[2*]F&&
[1*]C&[1*]C1=NC2=CC(C3=CN=C([2*])C(NS(=O)(=O)C4=CC([3*])=CC([4*])=C4)=C3)=CC=C2[NH]1&[2*]Cl&&[3*]C(F)(F)F&[4*]C(F)(F)F&&
[1*]CCCC&[1*]C1CC([2*])(C(=O)NC2CCC3=C([3*])C=C([4*])C=C3C2)CN1[5*]&[2*]O&&[3*]O&[4*]O&[5*]CCC&&
[1*]C(N)=O&[1*]C1CCN(C2=CC(NC3=NC(N4C(=O)OCC4C4CC4)=NC(N4CCCC4)=N3)=C([2*])C=C2[3*])CC1&[2*]Cl&&[3*]F&&
[1*]N1C23CCCCC1(C(=O)C1=CC=CC=C13)C1C(=O)OCC12&[1*]CCCCCBr&&&
[1*]C1=CC=C(S(=O)(=O)NC(=S)NC2=CC=C3CNC(=O)C3=C2)S1&[1*]Br&&&
[1*]CC&[1*]N(CC1=CC=CC=C1[2*])CC([3*])(CN1C=NC=N1)C1=CC=C([4*])C=C1[5*]&[2*]Cl&&[3*]O&[4*]F&[5*]F&&
[1*][CH-][N+]#N&[1*]C1CNN2C1=C([2*])C(=O)[NH]C2=O&[2*][N+](=O)[O-]&&&
[1*]C(C)=O&[1*]C1=C([2*])[NH]C(C(=O)NCC2=CC=CC=C2)=C1[3*]&[2*]C&&[3*]C&&
[1*]C1=CC=C(C(=O)CCC(=O)NC2=CC=CN=C2[2*])C=C1&[1*]Cl&&[2*]Cl&&
[1*]C&[1*]C1([2*])CC(=O)C2=C(C1)OC(=N)C([3*])C2C1=CC=CC=C1&[2*]C&&[3*]C#N&&
O=C(C1CC1)N1CCC(CC2=CC=CC(N3CCN(C4=CC=CC=N4)CC3)=C2)CC1&&&
[1*]C&[1*]C1CC([2*])CN(C(=O)COC(=O)C2=CC([3*])=NC3=CC=CC=C23)C1&[2*]C&&[3*]Cl&&
[1*]OC&[1*]C1=CC=C(NC2=NN=C(C3=CC=CC([2*])=C3)C3=CC=CC=C23)C=C1[3*]&[2*]C(N)=O&&[3*]Cl&&
[1*]C(=O)OCC&[1*]C1=CN2N=C([2*])C([3*])=C(C3=CC=C([4*])C=C3)C2=N1&[2*]C(=O)OCC&&[3*]C&[4*]OC&&
[1*]C&[1*]C1=CC=C2OCC3=C(C2=C1)N(CC1=CC=C([2*])C([3*])=C1)N=N3&[2*]F&&[3*]F&&
[1*]C&[1*]C1=CN=C(NC(=O)CN2C(=O)NC3(CC3([2*])[3*])C2=O)S1&[2*]C&&[3*]C&&
[1*]OC&[1*]C1=CC=C2C(CC3=CC=C(C4=CC=CC=C4C4=N[NH]N=N4)C=C3)=C(C3=CC=C([2*])C=C3)SC2=C1&[2*]OC(F)(F)F&&&
[1*]OC&[1*]C1=CC([2*])=C2N=C3C=CC=CC3=NC2=C1&[2*]C&&&
[1*]C(C)C&[1*]C(NC(=O)C1=CC=CC([2*])=C1)C(=O)NC1C(=O)N(C2=CC=CC3=CC=CC=C23)C1SC1=CC=CC2=CC=CC=C12&[2*]Cl&&&
[1*]C&[1*]N(CC(=O)NC1=CC=C([2*])C=C1)CC1=NC(=O)C2=C([NH]1)N([3*])N=C2&[2*]F&&[3*]C&&
O=C1NC2=CC=CC=C2C1=CC1=CC=CC2=CC=CC=C12&&&
[1*]CC&[1*]C1=NC([2*])=NC([3*])=C1C1=CC=C2OC([4*])([4*])C=C([5*])C2=C1&[2*]N&&[3*]N&[4*]C&[5*]C&&
[1*]NCC&[1*]C1=CC([2*])=C([3*])C=C1NC(=O)C1=CC=NC(N2C=CN=C2)=C1&[2*]C&&[3*]C&&
[1*]C&[1*]C(NCC1=CN([2*])N=C1)C1=CC=C([3*])C=C1[4*]&[2*]C&&[3*]Cl&[4*]F&&
[1*]CC&[1*]C1=CC=CC2=C1N=C(C1=CC=C([2*])N=C1)N2C1CCC2C3CCC4=CC([3*])=CC=C4C3CCC21[4*]&[2*]C(F)(F)F&&[3*]C(=O)O&[4*]C&&
[1*]C&[1*]C1=CC([2*])=NC(NC2=NN=C(C3=CC=C([3*])C=C3[4*])S2)=N1&[2*]C&&[3*]Cl&[4*]Cl&&
[1*]CCC&[1*]N(CCCCCNC1=CC=NC2=CC([2*])=CC=C12)CC1=CC=C2C(=O)C3=CC([3*])=CC=C3[NH]C2=C1&[2*]Cl&&[3*]Cl&&
O=C1C2=CC=CN=C2C2=C1C1=CC=CC=C1N2CCCCCCCCCCN1C2=C(C(=O)C3=CC=CC=C32)C2=CC=CC=C2C1=O&&&
[1*]C&[1*]C1=NN([2*])C([3*])=C1NC(=O)C1=CC=C([4*])C=C1&[2*]C(C)C&&[3*]C&[4*]NC(=O)C(F)(F)F&&
[1*]C(=O)O&[1*]C1=CC=C(NC(=O)N2CCCCC2C2CCCCC2)C=C1&&&
[1*]OC&[1*]C1=CC=C([2*])C=C1S(=O)(=O)NN=CC1=CC([3*])=CN=C1[4*]&[2*]Br&&[3*]Br&[4*]N&&
[1*]NC(=O)C(=C)O&[1*]C1CNC(C(=O)N2CCSC2=NC(C(=O)NC2C(=O)NCC3=CC=CC=C3)=C([2*])S2)C1&[2*]C&&&
[1*]C&[1*]C1=CC=C(NC(=O)CNC(=O)C2=NN(CC3CCCCC3)C(=O)C3=CC=CC=C23)C([2*])=C1&[2*]C&&&
[1*]C&[1*]N1CCCN(C2=NC([2*])=NC3=C2OC2=CC=CC=C23)CC1&[2*]Cl&&&
[1*]CC(C)C&[1*]N1C=C([2*])C(=O)C2=CN=C(N3CCCCS3(=O)=O)N=C21&[2*]C(=O)O&&&
[1*]N&[1*]C1=NC(=O)C2=C([NH]1)C(C([2*])CN1CCNCC1)=C[NH]2&[2*]O&&&
[1*]C&[1*]C1=CC([2*])=CC=C1NC(=S)NCCCN1C=CN=C1&[2*]Br&&&
[1*]OC&[1*]C1=CC=C2C3=C(C(=O)NCC3)C(C3=CSC=C3)OC2=C1&&&
[1*]C&[1*]C1=C(C(=O)N2CCN(S(=O)(=O)C3=CC=CC=C3)CC2)C(C2=CC=CC=C2[2*])=NO1&[2*]OC(C)C&&&
[1*]C(=O)O&[1*]C1=CC=C(OCCCN2C=CN=C2)C=C1&&&
[1*]OC&[1*]C1=CC=C2N=CC=C(C3CN(C4COC(C([2*])NS(=O)(=O)C5=CC=CC=C5)C4)C(=O)O3)C2=C1&[2*]C&&&
[1*]OC(C)=O&[1*]C1([2*])OC1C1CC([3*])C([4*])O1&[2*]C&&[3*]OC(C)=O&[4*]CC(C)=NO&&
[1*]N(CCC)CCCC&[1*]C1=CC([2*])=NC([3*])=N1&[2*]C&&[3*]N&&
[1*]C(=O)OC&[1*]C1=CC=CC=C1NC(=O)C1OC(N2C=NC3=C([2*])N=CN=C32)C([3*])C1[4*]&[2*]C&&[3*]O&[4*]O&&
[1*]N&[1*]C1=NC=NC2=C1N=C(S(=O)C1=CC3=C(C=C1[2*])OCO3)N2CCC1=CC=C([3*])C=C1&[2*]Cl&&[3*][N+](=O)[O-]&&
[1*]OC&[1*]C1=CC(C2=NN=C(SCC3=CC=C([2*])C=C3)O2)=CC([3*])=C1[4*]&[2*]N(C(C)=O)C(C)=O&&[3*]OC&[4*]OC&&
[1*]OC&[1*]C1=CC2=C(C([2*])=C1)C1=C(C=C3OC([3*])([4*])C=CC3=C1[5*])CC([6*])([7*])O2&[2*]OC&&[3*]C&[4*]C&[5*]O&[6*]C&[7*]C&&
[1*]C&[1*]C1=CC(=O)C2=CC=C([2*])C([3*])=C2[NH]1&[2*]N(C)C&&[3*]Cl&&
[1*]C(=O)C=CC(=O)O&[1*]N1CCOCC1&&&
[1*]C&[1*]C1=CC=CC=C1CN1N=NC2=C(C=C(C3=CC=CO3)S2)C1=O&&&
[1*]C&[1*]C1CCCCN1S(=O)(=O)C1=CC=C2OC3=C(C(=O)CC([2*])C3)C2=C1&[2*]C&&&
[1*]C(C)C&[1*]C1=C(COC2=CC=C(C3CCCCC3[2*])C=C2)C(C2=C([3*])C=CC=C2[4*])=NO1&[2*]C(=O)O&&[3*]Cl&[4*]Cl&&
[1*]OC&[1*]C1=CC=C(C([2*])C2=C(C3=CC=CC=C3)N=C3SC([3*])=NN23)C=C1&[2*]C&&[3*]N&&
[1*]O&[1*]C1=CC=CC(CNC2CCC(CC3=CC=C([2*])C([3*])=C3)CC2)=C1&[2*]O&&[3*]O&&
[1*]C(=O)OC&[1*]C1([2*])CC2=C([3*])C3=C(C(=O)C4=C([4*])C=CC=C4C3=O)C([5*])=C2C(OC2CC([6*])C([7*])C([8*])O2)C1&[2*]O&&[3*]O&[4*]O&[5*]O&[6*]NC(C)=O&[7*]O&[8*]C&&
[1*]C&[1*]C1([2*])CCC2([3*])CCC3([4*])C(=CCC4C5([5*])CC([6*])C([7*])C([8*])([9*])C5CCC43[10*])C2C1&[2*]C&&[3*]C(=O)O&[4*]C&[5*]C&[6*]O&[7*]O&[8*]C&[9*]CO&[10*]C&&
O=C(C1=NC(C2CC2)=NO1)N1CCC(C2=CC=CC=C2)CC1&&&
[1*]C1=CC=C(CN2C(=O)C3=C4C(=CC(S(=O)(=O)N5CCC(C(=O)N6CCCCC6)CC5)=CC4=CC=C3)N(CC3=CC=CC=C3)C2=O)C=C1&[1*]F&&&
CCCCCCCCCCCCCCOC(C(=O)O)P(=O)(O)O&&&
[1*]C1=CC=C(C2C3=C(N=CN(C4=NC=CC=C4[2*])C3=O)OC3=CC=C4C=CC=CC4=C32)C=C1&[1*]F&&[2*]Cl&&
[1*]C&[1*]C1=CC=C2[NH]C3=C(CC(=O)NC4=CC=CC=C4C(=O)N4CCCC(NCC5=CC6=CC=CC=C6O5)C4)C=CC=C3C2=C1&&&
[1*]C12CCC(=C)C(CCC3C([4*])([5*])C([6*])CC([7*])C3([8*])C1)C2([2*])[3*]&[1*]C&&[2*]C&[3*]O&[4*]C&[5*]COC(=O)CC(C)(C)O&[6*]OC(=O)CC(C)OC(=O)CC(C)(C)C(=O)O&[7*]O&[8*]C&&
[1*]COC&[1*]C1=CC([2*])=NC(OCC(=O)NN=CC2=CC=C([3*])C=C2)=N1&[2*]C(F)(F)F&&[3*]OC&&
[1*]C(=O)OCC&[1*]C1([2*])CCCC2([3*])C1CCC13C=C([4*])C(CC21)C1C([5*])CCC([6*])C13&[2*]C&&[3*]C&[4*]C(C)CCCC(C)(C)O&[5*]O&[6*]O&&
[1*]C&[1*]C1=CC=C(C2=C(SCCC(=O)NC3CCCC3)N3C(=O)C([2*])([3*])C3S2)C=C1&[2*]C&&[3*]C&&
[1*]CO&[1*]C1OC(N2C=NC3=C(NC4CC5=CC=CC=C5NC4)C=C([2*])N=C32)CC1[3*]&[2*]Cl&&[3*]O&&
[1*]OC&[1*]C1=CC=CC=C1NC(=O)C1=CC(S(=O)(=O)N2CCC3=CC=CC=C32)=CN1[2*]&[2*]C&&&
[1*]C1=C2N=C(N3CCC(C(=O)NC4=CC=C([2*])C=C4[3*])CC3)SC2=CC=C1&[1*]F&&[2*]F&[3*]F&&
[1*]OC&[1*]C1=CC=CC=C1NC(=O)C1=COC(C2=CC=CC3=CC=CC=C23)=N1&&&
[1*]C&[1*]N1CC(CNC(=O)C2=CN=CC(C#CC3=CC=C([2*])N=C3)=C2)C1&[2*]CO&&&
[1*]NC(=O)NCC&[1*]C(C1=CC=CC=C1)C1=CC=NC=C1&&&
[1*]C&[1*]C1=CC=C(C(=O)NC2CCCC(NC(=O)CSC3=CN(CC([2*])(CN4C=NC=N4)C4=CC=C([3*])C=C4[4*])N=N3)C2)C([5*])=C1&[2*]O&&[3*]F&[4*]F&[5*]O&&
[1*]C&[1*]C([2*])(CC1=CC=CC=C1)NC(=O)C1=CC=C2C=CC=CC2=N1&[2*]C(N)=O&&&
[1*]C&[1*]C1=CC=C(NS(=O)(=O)C=CC2=CC=C3OCCOC3=C2)C([2*])=C1&[2*]C(=O)O&&&
[1*]OC&[1*]C1=CC=C(C2CC([2*])C(N3C=C(C4CC4)N=N3)CN2C(=O)CC2CCCCC2)C=C1&[2*]O&&&
[1*]S(=O)CC(=O)OCC&[1*]C1=NC(C2=CC=C([2*])C=C2)=C(C2=CC=NC(NCCOC3=CC=CC=C3)=C2)[NH]1&[2*]OCC&&&
[1*]OCCOCC&[1*]C1=CC=C(N2C(=O)C3=C(C(C4=CC=CC=C4[2*])=NN3C3=CC=CC=C3[3*])C2C2=CC=CN=C2)C=C1&[2*]OC&&[3*]F&&
[1*]C(N)=O&[1*]C1(N2CCCCC2)CCN(C(=O)C=CC2=CC=C3OCOC3=C2)CC1&&&
[1*]C(C)=O&[1*]N1CCCN(C(=O)C2=CC=C(C3=CC=C4C(N5CCOCC5[2*])=NN=CC4=C3)C=C2)CC1&[2*]C&&&
[1*]OC&[1*]C1=CC(C2=C3C4=CC5=C(C=C4CCN3C3=C4OCOC4=C([2*])C=C23)OCO5)=CC([3*])=C1[4*]&[2*]OC&&[3*]OC&[4*]O&&
[1*]C&[1*]C1CN(C(=O)C2CCN(C(=O)NCC3=CC=CC=C3)CC2)C2=CC=CC=C2C1[2*]&[2*]N(C)C&&&
[1*]C&[1*]C1=C([2*])C2=CC([3*])=C(OC(=O)COC3=CC([4*])=CC([5*])=C3)C([6*])=C2OC1=O&[2*]C&&[3*]O&[4*]C&[5*]C&[6*]O&&
[1*]C&[1*]C1=CC=C(C2=C[NH]C=N2)C([2*])=C1&[2*]C&&&
[1*]NC(=O)C(C)O&[1*]C1=CC=CC(C2=C(C3=CC=CC([2*])=C3)SC=C2)=C1&[2*]O&&&
[1*]C&[1*]N(C(=O)C1=CC=C([2*])C=C1)C1CCN(CCCC(C2=CC=C([3*])C=C2)N2CCN(C3=CC=CC=N3)CC2)CC1&[2*]F&&[3*]F&&
[1*]C&[1*]N1C2=C(CCNCC2)C2=CC=C(N3C=CC(OCC4=CC=C([2*])C=C4[3*])=CC3=O)N=C21&[2*]Cl&&[3*]F&&
[1*]C&[1*]C1=CC(=O)N(N=C2N=C([2*])[NH]C([3*])=N2)C1=O&[2*]C&&[3*]C&&
[1*]C(N)=O&[1*]C1CCN(C(=O)NC2=CC=C([2*])C(N3N=C4C(=CC5=CC=CC=C5O4)C3=O)=C2)CC1&[2*]Cl&&&
[1*]C&[1*]C1=NN([2*])C(NC(=O)NC2=CC=CC([3*])=C2)=C1&[2*]C&&[3*]C=CC(=O)NO&&
[1*]OC&[1*]C1=CC=C2CN(C3CCCCC3)CCN3C(=O)C1=C23&&&
[1*]C1=C([2*])C(N2CCN(CCCCCN3C(=O)CC(=C)C3=O)CC2)=CC=C1&[1*]Cl&&[2*]Cl&&
[1*]CC&[1*]C1C(C2=CC=CC=C2)CC2CCC1N2[2*]&[2*]C&&&
[1*]CO&[1*]C1CC2CCN(C3=NC=CC=C3C3=N[NH]C(NC4CCC5=CC=CC=C5C4)=N3)CC2O1&&&
[1*]CCC&[1*]N1C2=C(CCC3=C2C=CC([2*])=C3[3*])C2=CC([4*])=C([5*])C=C21&[2*]O&&[3*]OC&[4*]OC&[5*]OC&&
[1*]C1=CC(N2CCN(C(=O)CCC3=NC(=O)C4=CC=CC=C4[NH]3)CC2)=CC=C1&[1*]C(F)(F)F&&&
[1*]C&[1*]C1=CC=CC([2*])=C1NC(=O)CSC1=NN=CN1C1CC1&[2*]C&&&
[1*]C(C)=O&[1*]C1C2CCC3C4CC(=O)C5=CC([2*])=CC=C5C4CCC3C2C1[3*]&[2*]O&&[3*]C=O&&
[1*]C&[1*]C1=CC([2*])=CC(C2=C(CCNCCCCC3=CC=NC4=CC=CC=C34)C3=CC([3*])=CC=C3[NH]2)=C1&[2*]C&&[3*]O&&
[1*]OC&[1*]C1=CC=C2C(=C1)OCCCCCCCN(CC([2*])C(CC1=CC=CC=C1)NC(=O)OC1COC3OCCC13)S2(=O)=O&[2*]O&&&
[1*]OCC&[1*]C1=CC=CC=C1C1=C([2*])N2N=CC(C3=CC=CN=C3)=C2N=C1&[2*]NC(C)(C)C&&&
[1*]C&[1*]C1CN(CC2=CC=C([2*])C([3*])=C2)CCN1C1=NC=C(OC(=O)C2=CC=C([4*])C=C2)C=N1&[2*]Cl&&[3*]Cl&[4*]C#N&&
[1*][N+](=O)[O-]&[1*]C1=CC=C(C=NNC2=CC=CC=C2[2*])C=C1&[2*]Br&&&
[1*]S(=O)(=O)N(C)C&[1*]C1=CC=C(C(=O)NC2=CC=C3OCOC3=C2)C=C1&&&
[1*]C=CC(=O)OCCCCCCCCC&[1*]C1=CC=C([2*])C([3*])=C1&[2*]O&&[3*]O&&
[1*]CC&[1*]C1OC(=O)C([2*])C(OC(=O)NCC2=CC=NC=C2)C([3*])C(OC2OC([4*])CC([5*])C2[6*])C([7*])([8*])CC([9*])C(=O)C([10*])C2NC(=O)OC12[11*]&[2*]C&&[3*]C&[4*]C&[5*]N(C)C&[6*]O&[7*]C&[8*]
[1*]C1=CC=C(CC(=O)N2CCN(S(=O)(=O)C3=CC([2*])=CC=C3[3*])CC2)C=C1&[1*]Cl&&[2*]Cl&[3*]Cl&&
[1*]C&[1*]C1=CC=CC(N2CCC3(CCCN3[2*])CC2)=N1&[2*]CC(C)C&&&
[1*]OC&[1*]C1=CC=C(C(=O)ON=C2CC3([2*])CC(=CC3)CCC([3*])CCC([4*])([5*])C([6*])C3=CC([7*])=C(C2)C([8*])([9*])O3)C=C1[10*]&[2*]C&&[3*]C&[4*]C&[5*]C&[6*]OC(N)=O&[7*]C&[8*]C&[9*]C&[10*]OC&
[1*]C&[1*]C1=CC=C(C2=CC=C3C([2*])=CC4=CC=NC([3*])=C4C(=O)C3=N2)C=C1&[2*]O&&[3*]C&&
[1*]C1CC2C([2*])([3*])CCCC2([4*])C2CC([5*])C3C(=C)C(=O)C12C3[6*]&[1*]O&&[2*]C&[3*]C(=O)OC&[4*]C&[5*]O&[6*]O&&
[1*]N(C)C(=O)NC&[1*]C1CCCC2=CC=C([2*])C=C21&[2*]OC&&&
[1*]C&[1*]C(NC(=O)C([2*])CC1=CC=C([3*])C=C1)C(=O)NCC(=O)NCC(=O)NC(CC1=CC=CC=C1)C(=O)NNC(=O)C1=CC=C2C=CC=CC2=C1&[2*]N&&[3*]O&&
[1*]CC(=O)OC&[1*]C(NC(=O)CN([2*])CC1=CC=C([3*])C=C1)C1=CC=CC=C1&[2*]C&&[3*]Br&&
[1*]CCC&[1*]N1C(=O)C2=C(SC(C(=O)NC3=NC=C(C4=CC=CC=C4)S3)=C2)C2=CC=CC=C21&&&
[1*]C(C)=O&[1*]N(CCCN1C(=O)C2=CC=CN=C2C1=O)C1=CC([2*])=CC=C1[3*]&[2*]Cl&&[3*]C&&
C1=CC=C(C2=NN(CC3=CC=C(CN4CCCCC4)C=C3)C3=CC=CC=C23)C=C1&&&
[1*]C(=O)N=C(N)N&[1*]C1=CC=CC(C2=CN(C3SC([2*])C([3*])C3[4*])C3=NC=NC([5*])=C23)=C1&[2*]CO&&[3*]O&[4*]O&[5*]N&&
[1*]C&[1*]C1=NOC(C2=C(C3=CC=C([2*])C=C3)C3=CC([3*])=CC=C3[NH]C2=O)=C1&[2*]Cl&&[3*]C(=O)O&&
[1*]C&[1*]C1([2*])CC(=O)C2SC3=CC=CC=C3N=C2C1&[2*]C&&&
[1*]S(=O)(=O)NC(C)(C)C&[1*]C1=CC([2*])=CC=C1[3*]&[2*]C(F)(F)F&&[3*]Cl&&
[1*]OC&[1*]C1=CC=C2N=C(C(=O)C([2*])NC(=O)C3CCCN3C(=O)C([3*])NCC3=CC=C4C=CC=CC4=C3)C=CC2=C1&[2*]CCCCN&&[3*]CC(C)C&&
[1*]C1=CC(CNC2=NN3C(CCC(=O)N4CCCC4)=NN=C3C=C2)=CC=C1&[1*]Cl&&&
[1*]C(=O)OCC&[1*]C1=CC=C(N2N=CC3=C2N=CN([2*])C3=O)C=C1&[2*]CC(F)(F)F&&&
[1*]OC&[1*]C1=CC=C2C(=O)C=C(C(=O)NCCC(=O)NC3CCC3)OC2=C1&&&
[1*]CC&[1*]C1=NC2=C([2*])C=C([3*])N=C2N1CC1=CC=C(OCC2=CC=CC=C2[4*])C=C1&[2*]C&&[3*]C&[4*]Cl&&
[1*]C&[1*]C1=CSC(NC(=O)C2=CC=C(OCC3CC3)C=C2[2*])=N1&[2*]Cl&&&
[1*]C&[1*]C1=CC(C(=O)N2CCN3C(=NN=C3C3=CC=C([2*])C=N3)C2)=C([3*])O1&[2*]F&&[3*]C&&
[1*]OC&[1*]C1=CC=C(C2=NOC(C3=CC=CN=C3)=N2)C=C1[2*]&[2*]OC&&&
[1*]CCC&[1*]N(CCC=C(C1=CC=CC=C1)C1=CC=CC=C1)C1CCC2=C([2*])C=CC=C2C1&[2*]NS(=O)(=O)CCC&&&
[1*][N+](=O)[O-]&[1*]C1=CC=C(C2=CN=NC(NCC3=CC=CC=C3)=N2)O1&&&
[1*]C#N&[1*]C1=CC=CC=C1NC(=O)CSC1=NC2=C([NH]C3=CC=CC=C32)C(=O)N1C1=CC=CC=C1&&&
[1*]C1=CC=C(C(=O)CCCN2CCC(NCCCN3C=CN=C3)CC2)C=C1&[1*]Cl&&&
[1*]Cl&[1*]C1=CC=C(C2(NCC3=C[NH]C=N3)CCCC2)C=C1[2*]&[2*]Cl&&&
[1*]C&[1*]C1=CN=CC(C2=CN=NN2CC2=CC([2*])=CC=C2OCC2=CC=CC=C2)=C1&[2*]Br&&&
O=C(NC1=CC=CC(NC(=O)C2=CC=C(N3CCCCC3)N=C2)=C1)C1=CC=NC=C1&&&
[1*]C&[1*]N1C=C(CN2CCC(C3=NN=C(CN4C=CC=N4)N3[2*])C2)C=N1&[2*]C&&&
[1*]C&[1*]C1=CC=C(C2=NN=C(SCC(=O)NC3=NN=C([2*])S3)O2)C=C1&[2*]CC(C)C&&&
[1*]C=C&[1*]C1=C([2*])C2=CC3=C(C=C2O1)OC([3*])=C([4*])C3=O&[2*]C&&[3*]C(C)=O&[4*]O&&
[1*]C1=CC=C(C(=O)N2CCC(OC3=NC=CC=N3)CC2)C=C1&[1*]Br&&&
[1*]CC&[1*]C1=CC=CC([2*])=C1NC(=O)NCC1=CC=CO1&[2*]C&&&
[1*]OC&[1*]C1=CC=CC(CCNC2=NC=NC3=C2N=C[NH]3)=C1&&&
[1*]OC&[1*]C1=CC=C(C=C2SC(=S)N(CCC(=O)NC3CCCCC3)C2=O)C([2*])=C1&[2*]OC&&&
[1*]C&[1*]C1=C([2*])C([3*])=C(NC(=O)C2=CC=CC=C2)S1&[2*]C&&[3*]C(N)=O&&
[1*]C&[1*]C(NC(=S)NC1=CC=C(N2CCOCC2)C=C1)C1CCCO1&&&
[1*]OC&[1*]C1=CC=C(C2C3=CC=C([2*])C=C3OC(=N)C2[3*])C([4*])=C1&[2*]O&&[3*]C#N&[4*]OC&&
[1*]OC&[1*]C1=CC=C([2*])C=C1CNC(=O)C1=C[NH]C2=NC=C([3*])C=C2C1=O&[2*]Cl&&[3*]F&&
[1*]CN&[1*]C1=CC=C(C2=CC=CN=C2)C=N1&&&
O=C(NC1=NN=C(C2CC2)S1)NC1=CC=CC2=CC=CC=C12&&&
[1*]C&[1*]C1=CC=C(S(=O)(=O)ON=C(C2=C([2*])C=CC3=CC=CC=C23)N2CCOCC2)C=C1&[2*]O&&&
[1*]C(=O)NC(C)C(=O)C(=O)O&[1*]C1CSC(C2=CC=CC=C2)N1&&&
[1*]C#N&[1*]C1=CC=CC=C1COC1=CC=C(C2=CN=C(CC3=CC=C([2*])C([3*])=C3)O2)C=C1[4*]&[2*]Cl&&[3*]Cl&[4*]Cl&&
[1*]C&[1*]C1=N[NH]C(=O)N1N=C([2*])C1=CC=CC=C1&[2*]CCC(=O)O&&&
O=C1[NH]C(CC2=CC=CC=C2)=CC(CC2CCNCC2)=N1&&&
[1*]CC&[1*]C1(C2=CC=CC=C2)NC2=CC([2*])=CC=C2S(=O)(=O)N1&[2*]NC(=O)OC&&&
[1*]CN&[1*]C1CC(C2=CC=C([2*])C=C2)=NO1&[2*][N+](=O)[O-]&&&
[1*]C(=O)OCC&[1*]C1=CN2N=C(C3=CC=CC=C3)N=C2C([2*])=C1&[2*]Br&&&
[1*]CC(=O)O&[1*]C1=CN=C(C2CCCCC2)S1&&&
[1*]OC(C)=O&[1*]C1=CC([2*])=CC(N2C([3*])=CC(=O)N([4*])C2=O)=C1[5*]&[2*]F&&[3*]O&[4*]C&[5*]Cl&&
[1*]OC&[1*]C1=CC=C(OC2C(=O)NC3=CC=C([2*])C=C3C2=O)C=C1&[2*]Br&&&
[1*]CNC(C)=O&[1*]C1CCCC2=C1C1=CC([2*])=CC=C1[NH]2&[2*]O&&&
[1*]C1=CC=C(CNC(=O)C2=C3N=C(N4CCCCC4)C(C4=CC=CC=C4)=C(C4CCCCC4)N3N=C2)C=C1&[1*]Cl&&&
[1*]CCOC&[1*]N1C(SCC(=O)N2CCCCC2)=NC2=C(N3CCCC3)N=C([2*])N=C21&[2*]C&&&
[1*]Cl&[1*]C1=NC([2*])=NC(NC23CC4CC(CC(C4)C2)C3)=N1&[2*]Cl&&&
[1*]OC&[1*]C1OC(CS(=O)(=O)C2=CC=CC=C2)C([2*])C(OC2=CC=C([3*])C=C2)C1OC1=CC=C2C(=O)C=C(C3=CC=CC=C3)OC2=C1&[2*]O&&[3*]O&&
[1*]CC(=O)NO&[1*]N1CCN(CC2=CC=CC(NC3=NC=CC(C4=C([2*])C=CC=C4[3*])=N3)=C2)CC1&[2*]Cl&&[3*]Cl&&
[1*]O&[1*]C1=CC=CC(C=NN=CC2=CC=C(N3CCOCC3)C=C2)=C1&&&
[1*]CC&[1*]N(CC(=O)NCC1=CC=C([2*])C([3*])=C1)C(=O)C=CC1=C([4*])N([5*])N=C1[6*]&[2*]OC&&[3*]OC&[4*]OC&[5*]C&[6*]C&&
[1*]OC&[1*]C1=CC=C(C(COC2=CC=C([2*])C=C2)OC2=CC=C([3*])C=C2)C=C1&[2*]C(=O)O&&[3*]OC&&
[1*]SCCN(C)C&[1*]C1=NC(C2=CC=C([2*])C=C2)=C(C2=CC=NC(NCC3CCCO3)=C2)[NH]1&[2*]Cl&&&
[1*]OC&[1*]C1=CC=CC(C2=CC3=C(C(NC4CC4)=N2)C(=O)N([2*])C=N3)=C1&[2*]C&&&
[1*]C(COC1=CC=C(C=C2SC(=O)NC2=O)C=C1)CN1CCN(C2=CC=CC=C2)CC1&[1*]O&&&
[1*]C1=CC(N2CCN(CN3C(=O)N(C4=CC=CC=C4)C(=O)C4=CC=CC=C43)CC2)=CC=C1&[1*]C(F)(F)F&&&
[1*]NC(=O)COC(C)=O&[1*]C1=NC2=CC=C([2*])C=C2S1&[2*][N+](=O)[O-]&&&
[1*]C(=O)OCC&[1*]C1=CC=CC(NC(=O)C2CC2)=C1[2*]&[2*]C&&&
[1*]C1=CC=C(C=NNC(=O)C2=C([3*])[NH]C=N2)C=C1[2*]&[1*]O&&[2*]O&[3*]O&&
[1*]CCC&[1*]C(=CC1=CC=C([2*])O1)C1=CC=C2SC([3*])=CC2=C1&[2*]C(=O)O&&[3*]C&&
[1*]C&[1*]C1=CC=NC(S(=O)(=O)NC2C(=CC3=CC=CC([2*])=C3)NC([3*])=NC2([4*])[5*])=C1&[2*]C&&[3*]N&[4*]C&[5*]C&&
[1*]C(=O)NC(=O)OCC&[1*]C1=CC=CC([2*])=C1[3*]&[2*]NC(C)=O&&[3*]C&&
[1*]CC&[1*]C1=C([2*])CC2=CC=CC=C12&[2*]C(=O)N=C(N)N&&&
C1=CC=C(CSCCCCSC2=NN=C(C3=CC=NC=C3)O2)C=C1&&&
[1*]C&[1*]C1C2=C(CC3C(=O)N([2*])C(=S)N31)C1=CC=CC=C1[NH]2&[2*]C&&&
[1*]C1=CC(S(=O)(=O)NCCC(=O)N(CC(=O)NC2CCCCC2)CC2CCCO2)=CC=C1&[1*]Cl&&&
[1*]SC&[1*]C1=NC(C2=CC=CC=C2)=NC(CC2=CC=C([2*])C=C2)=C1[3*]&[2*]F&&[3*]C(=O)O&&
[1*]C(=O)O&[1*]C1=CN=C2C=CC([2*])=CC2=C1NC1=CC=C([3*])C=C1&[2*]C(F)(F)F&&[3*]F&&
[1*]CO&[1*]C1CCN(C2=NC=C([2*])C=C2C2=CN=C3[NH]C=CC3=N2)CC1&[2*]Cl&&&
[1*]NC(=O)OCC&[1*]C1CCC2([2*])C3CC4=CC=C([3*])C5=C4C2(CCN3CC2CC2)C1O5&[2*]O&&[3*]O&&
[1*]C1=CC(N2CCN(CC3=CC(C(=O)N4CCCC4)=CC4=C3OCCO4)CC2)=CC=C1&[1*]C(F)(F)F&&&
C1=COC(C2=NC=CC3=CC(OC4=CC=C(N5CCCNCC5)C=N4)=CC=C23)=C1&&&
[1*]O&[1*]C1=CC=C(C2=NC(CN3CCCC(CN4C=CC=N4)C3)=CO2)C([2*])=C1&[2*]F&&&
[1*]OC&[1*]C1=CC=C2C(=C1[2*])C(=O)OC2([3*])[4*]&[2*]CCO&&[3*]CCO&[4*]CC(=O)O&&
[1*][N-][N+]#N&[1*]C1=CN=C(OCCCCCCOC2=CC=C([2*])C=C2)N=C1C1=CC=CC=C1[3*]&[2*]C(=O)O&&[3*]Cl&&
[1*]C&[1*]C1=CC=CN2C(=O)C3=C(N=C12)N(CC1CC([2*])([3*])N([4*])C([5*])([6*])C1)C(=N)C([7*])=C3&[2*]C&&[3*]C&[4*][O]&[5*]C&[6*]C&[7*]C#N&&
[1*]CCC&[1*]N1C(=O)C2=C(C=C(C3=CC=C(OCC(=O)NC4=NOC([2*])=C4)C=C3)[NH]2)N([3*])C1=O&[2*]C&&[3*]CCC&&
[1*]SCC(=O)OCC&[1*]C1=NN=C(CNC2=CC=CC=C2)N1[2*]&[2*]CC&&&
[1*]CC&[1*]C1OC(=O)C(CC2=CC=C(C(=O)NC3=CC=C([2*])C=C3)C=C2)C2([3*])OC([4*])(CC([5*])C=CC2[6*])CC([7*])C(=O)C=CC([8*])=CC1COC1OC([9*])C([10*])C([11*])C1[12*]&[2*]C&&[3*]O
[1*]C(=O)OCC&[1*]C1CCCN(CC(=O)NC2=CC=C3N=C4CCCCC4=C([2*])C3=C2)C1&[2*]C&&&
[1*]C&[1*]C(C=NN1CCN(C(C2=CC=CC=C2)C2=CC=C3OCOC3=C2)CC1)=CC1=CC=CC=C1&&&
[1*]C(=O)OC&[1*]C1C2CCC(CC1C1=CC=C([2*])C([3*])=C1)N2&[2*]C&&[3*]C&&
[1*]S(=O)(=O)NC(C)(C)C&[1*]C1=CC=CC=C1C1=CC=C(C2=CN=C([2*])C=N2)C([3*])=C1&[2*]N&&[3*]F&&
[1*]CCCCCCCCC&[1*]N1C2CCC1CC(OC(C1=CC=C([2*])C=C1)C1=CC=C([3*])C=C1)C2&[2*]F&&[3*]F&&
[1*]C&[1*]C(NC(=O)CC1C(=O)NCCN1CCCN1CCCNCC1=CC=CC=C1)C1=CC=CC=C1&&&
[1*]C1=CC=C([2*])C(S(=O)(=O)C=CC2=CC=CC=C2)=C1&[1*]Br&&[2*]F&&
[1*]C(=O)OCC&[1*]C1=CC2=C(C(C3=CC=CC([2*])=C3)=N1)N([3*])C1=CC=CC=C21&[2*]OC&&[3*]C&&
[1*]CC&[1*]C1=CC=C(CN2C=C([2*])C=CC2=O)C=C1&[2*]C(F)(F)F&&&
[1*]C(=O)NOC&[1*]C1=CC(S(=O)(=O)N2CC(N3C=NC([2*])=C3)C2)=C([3*])C=C1[4*]&[2*]C&&[3*]F&[4*]C&&
[1*]C1=CC(N2C=C(C3=CC=CC=C3)N=C2C(=O)N2CCSC2)=CC=C1&[1*]C(F)(F)F&&&
[1*]C1=CC=C(OC2CCN(C(=O)C3=CC=CO3)CC2)C=C1&[1*]Cl&&&
O=C1OC2(CN3CCC2CC3)CN1CC1=CC=C(C2=CN3C=CN=C3C=C2)C=C1&&&
[1*]CCOC&[1*]N(CC1=CC=NC=C1)CC1=NN=C2C=CC=CN12&&&
[1*]OC&[1*]C1=CC=C(NC2=N[NH]C(SCC3=CC=CC=C3[2*])=N2)C=C1&[2*][N+](=O)[O-]&&&
[1*]CC&[1*]N1C(=O)NC(C2=CC=C([2*])C=C2)C([3*])=C1[4*]&[2*]C&&[3*]C(=O)OC&[4*]C&&
[1*]C&[1*]C1=CC(N2C(=O)C3=C([2*])C([3*])NC([4*])=C3C2=O)=CC=C1[5*]&[2*]C&&[3*]C&[4*]C&[5*][N+](=O)[O-]&&
[1*]OC&[1*]C1=CC=CC2=C1CCCC2NC(=O)CCCN1CC2=CC([2*])=CC=C2C1=O&[2*]O&&&
[1*]CC&[1*]N1CC(C([2*])C(CC2CCCCC2)NC(=O)C(CC2=C[NH]C=N2)NC(=O)C([5*])CC2=CN([3*])C=N2)OC1=O&[2*]O&&[3*]C&[4*]CC=CC(=O)OC(C)(C)C&[5*][N-][N+]#N&&
[1*]C&[1*]C1([2*])CC(N2CC[N+]3(CC2)CC3)CC([3*])([4*])N1&[2*]C&&[3*]C&[4*]C&&
[1*]C&[1*]C1CCC(NC(=O)C2=CC([2*])=CC=C2[3*])CC1&[2*]Cl&&[3*]F&&
O=C(C1=CC=CC=C1)C1=CC=C(OCCCN2CCCCC2)C=C1&&&
[1*]C1=CC=C(C(=O)OC2=COC(CSC3=CC=CC=C3)=CC2=O)C=C1&[1*]O&&&
[1*]N(C)C&[1*]C1=CC=C(C2=NC=CC(NC3=CC=C([2*])C=C3)=N2)C=C1&[2*]S(N)(=O)=O&&&
[1*]CC(=O)NN&[1*]C1=CC=CN=C1&&&
[1*]OC&[1*]C1=C([2*])C=C2OC(C3=CC=CC=C3)=CC(=O)C2=C1[3*]&[2*]O&&[3*]O&&
[1*]C&[1*]C1=CC=C(C(=O)NC2=CC([2*])=C(NC(=O)C3=CC=CO3)C=C2[3*])C=C1&[2*][N+](=O)[O-]&&[3*]C&&
[1*]C&[1*]C1CN(C2=NC(N3CCOCC3)=C3C=CC=NC3=N2)CCN1C1CCN(CCC2=CC=C([2*])C=C2)CC1&[2*]F&&&
[1*]CCNC(=O)C(C)C&[1*]N1N=CC2=C1C1=CC([2*])=CC=C1OC2&[2*]Cl&&&
[1*]CC&[1*]C1COC(=O)N1C1=NOC(CCC2=CC=CC=C2)=N1&&&
[1*]OC&[1*]C1=CC(C2=NN(CC3=CC=CC=C3)C(=O)C3=CC=CC=C23)=CC([2*])=C1[3*]&[2*]OC&&[3*]OC&&
[1*]C&[1*]C1=CC=C(C2=NN(S(=O)(=O)C3=CC=C([2*])C=C3)C=C2C2=CC=NC(NC3CCOCC3)=C2)C=C1&[2*]F&&&
[1*]C1=CC(C=C2NC(=S)NC2=O)=CC=C1&[1*]C(F)(F)F&&&
[1*]SC&[1*]C1=CC=C(NC(=O)CCCN2C(=O)C3=CC=CC=C3C2=O)C=C1&&&
[1*]C(=O)O&[1*]C1=CC2=C([2*])C(C3=CC=CN=C3)=C(C3=CC=CC=C3)N=C2S1&[2*]Cl&&&
[1*]CC&[1*]C1=CC=C(S(=O)(=O)N([2*])CC([3*])C(CC2=CC([4*])=CC([5*])=C2)NC(=O)C2CC([6*])([7*])CN2)C=C1&[2*]CC(C)(C)C&&[3*]O&[4*]F&[5*]F&[6*]C&[7*]C&&
CCCCCC(CC)OP(=O)([O-])OCC[N+](C)(C)C&&&
[1*]CC(NC(=O)C(CC(N)=O)NC(=O)CNC(=O)C(N)CCCNC(=N)N)C(=O)O&[1*]C1=CC=C([2*])C=C1&[2*]O&&&
[1*]CC&[1*]C1=CC=CC([2*])=C1NC(=N)NC1=CC=C([3*])C=C1&[2*]C&&[3*]N&&
[1*]C(=O)NO&[1*]C(CC1=CN=C2C=CC=CC2=C1)C(=O)NC1CCCCCCC1&&&
O=C(CCN1CCCCC1)NC1=CC=CC2=CC3=C(N=C12)C(=O)C1=CC=CC=C1C3=O&&&
[1*]CC(=O)OCC&[1*]N1C(=O)C(NC(=O)NC2=CC=CC=C2)N=C(C2=CC=CC=C2)C2=CC=CC=C21&&&
O=C(NC1=CC=C2OCCOC2=C1)N1CCCS(=O)(=O)CC1&&&
[1*]C(=O)C(C)CS&[1*]N1CC(NC(=O)C(=O)NCC2=CC=CC=C2)CC1[2*]&[2*]C(=O)O&&&
CCCOC(=O)CC(=O)OCC(O)CNC(C)C&&&
[1*]CC&[1*]C1CC2C([2*])([3*])C([4*])CCC2([5*])C2CC([6*])C3C([7*])([8*])C([9*])CCC3([10*])C12&[2*]C&&[3*]C&[4*]OC(C)=O&[5*]C&[6*]O&[7*]C&[8*]C&[9*]O&[10*]C&&
[1*]OC&[1*]C1=CC(NC(=O)CN([4*])C2=CC=C3N=C([2*])N=C([3*])C3=C2)=CC([5*])=C1[6*]&[2*]N&&[3*]N&[4*]S(C)(=O)=O&[5*]OC&[6*]OC&&
[1*]OCCCC&[1*]C1=CC=CC=C1C1=CN(CCN(CCCC2=C[NH]C3=CC=C([2*])C=C23)C(=O)CCC2=C[NH]C3=CC=CC=C23)N=N1&[2*]OCCCC&&&
[1*]C(=N)N&[1*]N1CCCC1CC1CC(CCCN2CCN(CCCC3=C[NH]C4=CC=C([2*])C=C34)CC2)CC1NC(=O)CN1C2=CC=CC=C2CN([3*])C1=O&[2*]Cl&&[3*]CC(=O)O&&
[1*]OC&[1*]C1=CC(C=NNC(=O)CN(C2=CC=CC=C2)S(=O)(=O)C2=CC=C([2*])C=C2)=CC=C1[3*]&[2*]C&&[3*]O&&
[1*]C(=O)NC(C)CC(=C)C&[1*]C1=CC=C2[NH]C(C3=CC=C([2*])C=C3[3*])=NC2=C1&[2*]Cl&&[3*]Cl&&
[1*]C&[1*]C1=CC([2*])=CC=C1[3*]&[2*][N+](=O)[O-]&&[3*]NC(=S)NC(C)C&&
[1*]C&[1*]N1CCN(C2=NC=NC3=CC4=C(C=C23)N(C(=O)C2=CC=C([2*])C=C2)CC4)CC1&[2*]C(C)(C)C&&&
[1*]CO&[1*]C1OC(N2C=NC3=C(NC4CCCC4)N=CN=C32)C([2*])C1[3*]&[2*]O&&[3*]O&&
[1*]OC&[1*]C1=CC=C(CC2=CC(C3OC([2*])C([3*])C([4*])C3[5*])=C([6*])C([7*])=C2[8*])C=C1&[2*]CO&&[3*]O&[4*]O&[5*]O&[6*]C&[7*]OC&[8*]Cl&&
[1*]C&[1*]N1C(=O)C(=CC2=CC=CC(OCC3=CC=CC=C3[2*])=C2)NC1=S&[2*]C(F)(F)F&&&
[1*]C1=CC(C(=O)N2CCCC3C4=CC=CC=C4CC32)=CN=C1&[1*]C(F)(F)F&&&
[1*]OC&[1*]C1=CC(C2=NOC(C3=CC=C(NC(=O)COC(=O)CC4=CC=CC=C4)C=C3)C2)=CC([2*])=C1[3*]&[2*]OC&&[3*]OC&&
[1*]C1=CC=C(S(=O)(=O)NOCC2=CC=C3C=CC=CC3=N2)C([2*])=C1&[1*]F&&[2*]F&&
[1*]OC&[1*]C1=CC([2*])=CC=C1C=CC(=O)OCC(=O)NC1=CC=CC=C1[3*]&[2*]S(C)(=O)=O&&[3*]C(F)(F)F&&
[1*]C&[1*]C(C(=O)N(CCC1=C[NH]C2=CC=CC=C12)CC1=CC=CC([2*])=C1)N1CCC(=C(C2=CC=CC=C2)C2=CC=CC=C2)CC1&[2*]F&&&
[1*]CCCCC&[1*]N1CNC2=C(C1)C(=O)[NH]C(=S)N2[2*]&[2*]C&&&
[1*]C(C)C&[1*]C1CC2=C(CO1)SC([2*])=C2[3*]&[2*]N=C=S&&[3*]C#N&&
[1*]C1=CC=C(NC(=O)C2=CC([2*])=CC=C2[3*])C=C1&[1*][N+](=O)[O-]&&[2*]Cl&[3*]C(Cl)(Cl)Cl&&
O=C(CN1CCOCC1)C1=CC=C2C(=O)N(CC3CCCO3)C(SCC3=CC=CC=C3)=NC2=C1&&&
[1*]C1=CC(C(=O)NC(=S)NCCC2=CC=CC=C2)=CC=C1&[1*]F&&&
[1*]C&[1*]N1C(=O)NC(=O)C12CC1CCC(NC(=O)CN3CC4=CC=CC=C4C3)CC1C2&&&
[1*]C1=CC=C(S(=O)(=O)CC(=O)NC2=C3C=CC=CC3=NC3=CC=CC=C23)C=C1&[1*]F&&&
[1*]OC&[1*]C1=CC(NCC2=CC=CN2[2*])=C2N=CC=CC2=C1&[2*]C&&&
[1*]OC&[1*]C1=CC(C2C3=CC4=C(C=C3OC([2*])C2[3*])OCO4)=CC2=C1OCO2&[2*]N(C)C&&[3*]CO&&
[1*]C&[1*]C1=CC=CC(C2=CN3C=C(C(=O)C4=CC=CC=C4)SC3=N2)=C1[2*]&[2*]C&&&
[1*]C(=O)O&[1*]C1=CC=CC(C2=NN3C(C(=O)NCCCN4CCOCC4)=CSC3=N2)=C1&&&
[1*]CN(N)C=C(C#N)C(=O)OCC&[1*]C(C1=CC=CC=C1)C1=CC=CC=C1&&&
[1*]CC(NC(=O)C(CC(=O)NO)CC(C)C)C(O)CC(=O)NC(C)(C)C&[1*]C1=CC=C2C=CC=CC2=C1&&&
[1*]CC&[1*]C1=CC=CC(OCC([2*])CN2CCC3=CC([3*])=C([4*])C=C3C2)=C1&[2*]O&&[3*]OC&[4*]OC&&
[1*]C&[1*]C1=CC=C(NCC2=CC=CN=C2)C=C1S(=O)(=O)N1CCOCC1&&&
[1*]OC&[1*]C1=CC=C(NC2=C([2*])C(=O)C3=CC=CN=C3C2=O)C=C1&[2*]Cl&&&
[1*]C&[1*]C(OCCCC(=O)NC1=CC=C2OCOC2=C1)C1=CC=C([2*])C=C1&[2*]C(=O)O&&&
[1*]C(=O)O&[1*]C1=CC(N2C=C(C3=CN=CC(C(=O)NCCOC4=CC=CC=C4)=N3)C=N2)=CC=C1[2*]&[2*]Cl&&&
[1*]C&[1*]C1=CC=CC=C1OC1CCN(C(=O)CC2CCOCC2)CC1&&&
[1*]OC&[1*]C1=CC([2*])=CC=C1C1=C([3*])N2C=CN=C2N=C1[4*]&[2*]Cl&&[3*]NC(C)C&[4*]C(F)(F)F&&
[1*]C&[1*]C1=CN(CC2CCCN2CC(=O)NC2=CC=C([2*])C=C2)N=C1&[2*]OC(F)(F)F&&&
[1*]S(N)(=O)=O&[1*]C1=NN2C(CC3=CC=CC=C3[2*])=NN=C2C=C1&[2*]F&&&
[1*]C&[1*]C1=NOC(C2=C3CN=C(C4=CC=CC=C4)C4=CC([2*])=CC=C4N3C=N2)=N1&[2*]Cl&&&
[1*]C&[1*]C1NC2=CC=C(C3=NN(CC4=CC=C([2*])C=C4)C5=C3C3=NC=CC=C3[NH]5)C=C2CC1[3*]&[2*]I&&[3*]O&&
[1*]C#CCC(C)C&[1*]C1=CC=CC(OCC2CCN2)=C1&&&
[1*]C=NNC(=O)CC#N&[1*]C1=CC([2*])=CC=C1OCC1=CC([3*])=C([4*])C([5*])=C1&[2*][N+](=O)[O-]&&[3*]F&[4*]F&[5*]F&&
[1*]C1=CC=CC=C1CN(CC(=O)NC1CCCC1)C(=O)CCC(=O)NC1=NC=CS1&[1*]Cl&&&
[1*]C&[1*]C1=CC=NC([2*])=C1[3*]&[2*]NC(=O)COC(=O)COCCOC&&[3*]C&&
[1*]OC&[1*]C1CC(OC2C([10*])CC(OC3C([3*])CC(OC4CCC5([2*])C(CCC6C5CCC5([4*])C(C7=CC([5*])OC8(CCC([6*])C([7*])O8)C([8*])O7)CCC65[9*])C4)OC3[10*])OC2[11*])OC([12*])C1[13*]&[2*]CC
[1*]C#N&[1*]C1=C(N2CCOCC2)N=C(C2=CC=CS2)N=C1C1=CC=CO1&&&
[1*]C(=O)OC&[1*]C1([2*])CCCC2([3*])C1CCC13C=C([4*])C(CCC12)C3&[2*]C&&[3*]C&[4*]C=O&&
[1*]C(=O)NCCC(C)C&[1*]C1CCCCC1[2*]&[2*]C(=O)NC(CO)C(N)=O&&&
[1*]C(=O)N(C)CCOC&[1*]C1=CN=C(N2CCOCC2)C2=CC=CC=C12&&&
[1*]C1=CC=C(C2=CCCCCC2=O)C=C1&[1*]O&&&
[1*]OC&[1*]C1=CC=C(C2=NC3=CC(C4=CC=NC(NCCN5CCOCC5)=C4)=CC=C3[NH]2)C=C1[2*]&[2*]OC&&&
[1*]C&[1*]C(NC(=O)C([2*])N1C=NC2=C(OC3=CC=CC([3*])=C3)N=C([4*])N=C21)C1=CC=CC=C1&[2*]C&&[3*]C(F)(F)F&[4*]NCCCCO&&
[1*]Cl&[1*]C1=CC=CC(C2=CC=C(N3N=NC4=CC5=C(C=C43)OCO5)C=C2)=C1[2*]&[2*]Cl&&&
[1*]O&[1*]C(CNCCC1=CC=CC=C1[2*])COCC1=CC=CC=C1&[2*]Br&&&
[1*]CCC&[1*]N1C(=O)NC(C2=CC([2*])=CC([3*])=C2)C1C(=O)NCCC1=CC=C([4*])C=C1&[2*]OC&&[3*]OC&[4*]C&&
[1*]C=CC(C)=O&[1*]C1=C(C2=CC=CC=C2)N=C(NC(=O)CCC2=CC=CC=C2)S1&&&
[1*]CCC&[1*]C(NC(=O)C1C=C2C3=CC=CC4=C3C(=CN4[2*])CC2N([3*])C1)C1=CC=CC=C1&[2*]C&&[3*]C&&
[1*]C&[1*]C1=CC=C(S(=O)(=O)N([2*])CC([3*])C(CC2CCCCC2)NC(=O)NC2CCCCC2)C=C1&[2*]CC(C)C&&[3*]O&&
[1*]C1=NN(CC(=O)N2CCN(C3=CC=C([2*])C=C3)CC2)C=N1&[1*][N+](=O)[O-]&&[2*]F&&
[1*]C&[1*]C1=CC=C(OCC(=O)NC2=CC([2*])=CC([3*])=C2)C([4*])=N1&[2*]C&&[3*]C&[4*][N+](=O)[O-]&&
[1*]CCC=C(COC(C)=O)CCC=C(C)C&[1*]C1=C([2*])C=C([3*])C2=C1OC(C1=CC=CC=C1[4*])CC2=O&[2*]O&&[3*]O&[4*]O&&
[1*]C(=O)OC&[1*]C1=C(CC2=CC=CC=C2)C2=CC=CC([2*])=C2C(=O)N1[3*]&[2*]Cl&&[3*]C&&
[1*]C(=O)OC&[1*]N1C2=CC=CC=C2C2=CC([2*])=CC=C2NC1C1=CC=C([3*])C([4*])=C1&[2*]OC&&[3*]OC&[4*]OC&&
[1*]C&[1*]N1N=CC(OC2=CC([2*])=CC(C(=O)N3CCCC3)=C2)=C1[3*]&[2*]F&&[3*]C(C)(C)C&&
[1*]S(=O)(=O)NC(C)=O&[1*]C1=CN=CC=C1NC1CCN(C(=O)C2=CC=C(N3C=CN=C3)C=C2)CC1&&&
[1*]NC(=O)CCNC&[1*]C1=CC=C2C=CN(N=CC3=C[NH]C4=CC=CC=C34)C2=C1&&&
[1*]C&[1*]C1=NOC(CCCOC2=CC=C(C3=CC=CC=C3)C=C2)=N1&&&
[1*]CC&[1*]C1OC(C([2*])=CC([3*])C=CC2C([4*])C2C=CC2OC([5*])CC([6*])C2[7*])CC=C1[8*]&[2*]C&&[3*]C&[4*]C&[5*]C(C)C(O)CC(C)C(O)C(C)C(C)C(C)C=CNC(=O)OC&[6*]C&[7*]O&[8*]C&&
[1*]C#N&[1*]C1=CC=C2C=CC=C(C3C4=C(CCCC4=O)OC(=N)C3[2*])C2=C1&[2*]C#N&&&
[1*]C(=O)OC&[1*]C1=CC([2*])=C2OCOC2=C1C1=C2OCOC2=C([3*])C([4*])=C1C(=O)OCC1CCCO1&[2*]OC&&[3*]O&[4*]O&&
[1*]C&[1*]C1=CC(C2CCC([2*])CC2)=CC=C1[3*]&[2*]C(C)C(=O)NCCN(C)C&&[3*]F&&
[1*]CC(C)C&[1*]N(CC1=CC2=C(C=C1[2*])OCCO2)C(=O)C1CCCCC1[3*]&[2*]Br&&[3*]C(=O)O&&
[1*]OC&[1*]C1=CC=C(CCCCCC([3*])OC=C([2*])CCCCCCCCC2=CC=CN=C2)C=C1[4*]&[2*]C(=O)N(CCO)C(CO)CO&&[3*]C(=O)O&[4*]OC&&
[1*]C(=O)OC&[1*]C1=C2OC3=CC([2*])=CC=C3CC2([3*])C=C([4*])C1=O&[2*]O&&[3*]C&[4*]C&&
[1*]COC&[1*]C1=C(C(=O)NCC2=CC=C([2*])C=C2)N=CN1C1=NON=C1[3*]&[2*]F&&[3*]N&&
[1*]C&[1*]C1=NC2(N=C1[2*])C1=CC(C3=CN=CC=N3)=CC=C1CC21CCC([3*])CC1&[2*]N&&[3*]O&&
[1*]N&[1*]C1=NC(C2=CC=CC=C2)=C(C2=CN=CC([2*])=C2)S1&[2*]C(F)(F)F&&&
[1*]OC&[1*]C1=CC=C(C(=O)NC2=NOC([2*])=C2)C=C1&[2*]C&&&
[1*]CC&[1*]N1C(=O)C2=C(C3=CC=C(S(=O)(=O)N4CCCC4)C=C3)N(CC3CC3)N=C2N(CC2CCCO2)C1=O&&&
[1*]C(C)C&[1*]C1COC(=O)N1C1=NC2=CC([2*])=C3C=CC(C4=CC=C5OCOC5=C4)=NC3=C2S1&[2*]F&&&
[1*]C(=O)O&[1*]C1=CC=C2C(=C1)N=CN2[2*]&[2*]CCCP(=O)(O)O&&&
[1*]C(=O)OCC&[1*]C1=C([2*])NC([3*])=C([4*])C1C1=C(CCCNC2=NC(=O)C3=CC=CC=C3[NH]2)[NH]C2=CC=C([5*])C=C12&[2*]C&&[3*]C&[4*]C(=O)OCC&[5*][N+](=O)[O-]&&
[1*]C(=O)OCC&[1*]C1CCN(S(=O)(=O)C2CCN(C(=O)CN3N=NC4=CC=CC=C43)CC2)CC1&&&
[1*]OCC&[1*]C1=CC2=NC=C([2*])C(NC3=CC=C([3*])C=C3OC(=O)NC3=CC=CC=C3[4*])=C2C=C1[5*]&[2*]C#N&&[3*]Cl&[4*]OC&[5*]OCC&&
[1*]NC&[1*]C(CC1=CC=CC=C1)C(=O)N([2*])C(CC1=CC=CC2=CC=CC=C12)C(=O)N([3*])C(CC1=CC=CC=C1)C(=O)N([4*])C([5*])CC1=CC=CC=C1&[2*]C&&[3*]C&[4*]C&[5*]C(N)=O&&
[1*]OC&[1*]N=C(C(=O)NC1C(=O)N2C([2*])=C(CSC3=NC4=CC=CC=C4S3)CSC12)C1=CSC([3*])=N1&[2*]C(=O)O&&[3*]N&&
[1*]OC&[1*]C1=CC=C([2*])C=C1S(=O)(=O)NC1=CC=CC(CC(=O)NC([4*])C(=O)N2CC(OC3=CC=C([3*])C=C3)CC2C(=O)NC(C2=CC=CC=C2)C2=CC=CC=C2)=C1&[2*]C(=O)O
[1*]C(C)=O&[1*]C1=C([2*])C=CC2=C1OC1=CC([3*])=C([4*])C([5*])=C1CC2&[2*]O&&[3*]O&[4*]C&[5*]O&&
[1*]OC&[1*]C1=CC=C(CC2NC(=O)C=CCC(C([2*])C3OC3C3=CC=CC=C3)OC(=O)C([3*])OC(=O)C([4*])OC(=O)C([5*])CNC2=O)C=C1&[2*]C&&[3*]CC(C)C&[4*]CC(C)C&[5*]C&&
[1*]Cl&[1*]C1=NC2=C(C([2*])=C1[3*])C(N1CCOCC1)C([4*])C([5*])C2&[2*]Cl&&[3*]Cl&[4*]O&[5*]O&&
[1*]OC&[1*]C1=CC=C([2*])C(C=NNC(=O)CN2CCN(CC=CC3=CC=CC=C3)CC2)=C1&[2*]OC&&&
[1*]CC&[1*]C1=C([2*])[NH]C(C2=CC=CC=C2)=C1C(=O)NC1CCC([3*])CC1&[2*]C&&[3*]C&&
[1*]C&[1*]C1=CC=C2N=C([2*])C=C(NCCCN3CCN(C4=CC=CC([3*])=C4)CC3)C2=C1&[2*]C&&[3*]Cl&&
[1*]C&[1*]C1([2*])CC(=O)C(=CNC2=CC([3*])=CC([4*])=C2)C(=O)C1&[2*]C&&[3*]Cl&[4*]Cl&&
[1*]C&[1*]C1OC(OC2C(OC3CCN([2*])CC3[3*])OC([4*])C([5*])C2[6*])C([7*])C([8*])C1[9*]&[2*]C&&[3*]O&[4*]CO&[5*]O&[6*]O&[7*]O&[8*]O&[9*]O&&
O=C(NC1=CC=NC=C1)C(=O)C1=C[NH]C2=CC=CC=C12&&&
[1*]C#CC(C)(C)O&[1*]C1=CC=C2OCCN3C(=NC([2*])=C3CN3CCOC(CN4C=CC=N4)C3)C2=C1&[2*]C(N)=O&&&
[1*]C&[1*]C1=NN(C2=CC=CC(S(=O)(=O)NC3=CC=CC([2*])=C3[3*])=C2)C([4*])=C1&[2*]Cl&&[3*]C&[4*]C&&
[1*]CN(C)C&[1*]C1=CC=C(C2=CC=C(C(=O)NC3=CC=CC4=C3C=N[NH]4)C=C2)C=C1&&&
O=C(OCCC1=CC=CC=C1)N(CCCOC(C1=CC=CC=C1)(C1=CC=CC=C1)C1=CC=CC=C1)C1CCNCC1&&&
[1*]C(=O)OC&[1*]C1=CC=C(NC(=O)CN(C2=CC=C([2*])C=C2)S(=O)(=O)C2=C([3*])[NH]N=C2[4*])C=C1&[2*]C&&[3*]C&[4*]C&&
[1*]C&[1*]C1=CC=C(S(=O)(=O)N(CC2=CC(=O)N([2*])C(=O)N2[3*])C2=CC=CC([4*])=C2)C=C1&[2*]C(C)C&&[3*]C&[4*]F&&
[1*]C1=CC=C(C(CNC(=O)C2=C(C(=O)NCC3=CC=CC=C3)N=C[NH]2)C2=CC=C([2*])C=C2)C=C1&[1*]Cl&&[2*]F&&
[1*]OC&[1*]C1=CC=C(N2CC3=CC=C(NC4=NC([2*])=NC(N5CC([3*])C5)=N4)C=C3C2)N=C1&[2*]Cl&&[3*]NC(=O)OC(C)(C)C&&
[1*]C(C)=O&[1*]C1CCC2C3CCC4=CC([2*])=CC=C4C3CCC12[3*]&[2*]O&&[3*]C&&
[1*]OC&[1*]C1=CC=C(C=NNC(=O)C2=CC(C34CC5CC(CC(C5)C3)C4)=C3C=CC=CC3=N2)C=C1[2*]&[2*]OC&&&
[1*]C&[1*]C1=COC2=C3C(=CC=C2C1=O)OC(C1=CC=CC=C1)C([2*])C([3*])OC3([4*])[5*]&[2*]O&&[3*]CO&[4*]C&[5*]C&&
[1*]NC(=O)C(CC)CC&[1*]C1=CC([2*])=C([3*])N=N1&[2*]N(C)C&&[3*]SC&&
[1*]C(=O)O&[1*]C1=CC=C(COC2=CC=C(C3=CC(=O)C=C(N4CCOCC4)S3)C([2*])=C2)C(CC2=CC=CC=C2)=C1&[2*]Cl&&&
[1*]N&[1*]C1=CC=C(C#CC2=CC=C(C(=O)N3CCCC3C3=CN(C(C4=CC=CC=C4)C4=CC=CC=C4)N=N3)C=C2)C=N1&&&
[1*]CN&[1*]C1=CC=CC(C(=O)NCCC2=C[NH]C3=CC=CC([2*])=C23)=C1&[2*]F&&&
[1*]C(N)=O&[1*]C1=CN=C(OC2CC(NC3=NC=NC4=CC=C(OCC5=CC=CC=C5)C=C34)C2)C([2*])=C1&[2*]Cl&&&
[1*]C&[1*]C(=NNC1=NC(=O)C([2*])S1)C1=CC=CC(NC(=O)C2=CC=CC([3*])=C2)=C1&[2*]C&&[3*]C(F)(F)F&&
[1*]OC&[1*]C1=CC=C(OC2=CC=C3C(=O)C(C4=CC=C([2*])C=C4)=COC3=C2)C=C1&[2*]O&&&
[1*]C&[1*]C1=CC=C(N=C(C=CC2=CC=CC3=CC=CC=C23)C2=CC=C([2*])C=C2)C=C1&[2*]N(C)C&&&
[1*]N(CC)CC&[1*]C1CC(=O)N(C2=CC=C([2*])C=C2)C1=O&[2*]Cl&&&
[1*]S(=O)(=O)N(C)C&[1*]C1=CC=C(NC(=O)CN2C(=O)N(C3=CC=CC=C3)C(=O)C3=C2C2=CC=CC=C2O3)C=C1&&&
[1*]S(=O)(=O)CCOC(C)C&[1*]C1=CC=C2C(=C1)CCN2[2*]&[2*]S(C)(=O)=O&&&
[1*]CC(C)(C)NC(=O)C(C)(C)O&[1*]C1=CC=CC=C1&&&
[1*]C#N&[1*]C(=CC1=CN(CC(=O)N2CCCCC2)C2=CC=CC=C12)C(=O)NCC1=CC=CO1&&&
[1*]C(=O)OC&[1*]C1=CC23C(=O)C(C=C([2*])C(=O)C2([3*])C1[4*])C1C(=O)N(CC4=CC=CC=C4)C(=O)C1C3C2[5*]&[2*]C&&[3*]O&[4*]O&[5*]C&&
[1*]C1=CC(C2=CC=C(OCC(=O)N3CCCCCC3)C=C2)=CC=C1&[1*]C(F)(F)F&&&
[1*]C&[1*]C1=CN=C(CN2CC(OC3=CC=C([2*])C=N3)C2)S1&[2*]C(=O)N(C)C&&&
[1*]C(=O)OCC&[1*]N1CCN(C(=S)NC(=O)C2=CC=CO2)CC1&&&
[1*]C&[1*]C1=C(CNC(=O)C2=CC3=C(CCCCC3)S2)[NH]C(=S)[NH]1&&&
[1*]C(=O)CCCCCC&[1*]C1=CC=C(OC2CC3C(=O)OC4(CC([2*])C([3*])([4*])OC4[5*])C3CC2[6*])C=C1&[2*]OC(C)=O&&[3*]C&[4*]C&[5*]CC=C(C)C&[6*]OC(C)=O&&
[1*]OC&[1*]C1=CC=C(CC2SC3=NC([2*])=CC([3*])=C3NC2=O)C=C1&[2*]C&&[3*]C&&
[1*]C(CC=C(C)C)OC&[1*]C1=CC=C([2*])C([3*])=C1&[2*]N&&[3*]C(=O)O&&
[1*]C1=CC=C(CN2C(NC(=O)C3CCCCC3)=NC3=CC=CC=C32)C=C1&[1*]Br&&&
[1*]C(N)=O&[1*]C1=CC2=C(C=N1)N(CCCN1CCCCC1)N=C2[2*]&[2*]C(F)(F)F&&&
[1*]C&[1*]C1CCC2=C(C1)SC1=C2C(=N)N(C2=CC=CC=C2)C(=O)N1CC(=O)N1CCOCC1&&&
[1*]C1=CC=C2CCC3(NC(=O)NC3=O)C2=C1&[1*]C(F)(F)F&&&
[1*]NCC(N)CO&[1*]C1=CC=CC=C1&&&
[1*]C(=O)NC(C(=O)NC(CCC(=O)O)C(=O)O)C(C)CC&[1*]C1CN([2*])CC1=O&[2*]C(=O)C=CC(=O)O&&&
[1*]C&[1*]C1=CC=CC=C1OCC1=NC(C2=CC=CC([2*])=C2)=NO1&[2*]Cl&&&
[1*]C1=CC=C(C=NNC(=O)C2=CSC(N3CCOCC3)=N2)C=C1&[1*]Cl&&&
[1*]OC&[1*]C1=CC=C(CNC(=O)C2=C(C(=O)NC3=CC=CC([2*])=C3)N=C[NH]2)C=C1&[2*]C(F)(F)F&&&
[1*]C&[1*]N(CC(=O)NC1=CC=C2C(=C1)CC1=C2N=C2C=CC([2*])=CN12)CC1=CC=C2OCOC2=C1&[2*]Cl&&&
[1*]C&[1*]C1=CC(C([2*])([3*])C#CC2=CC=C3OCCN4C(=NC([4*])=C4C(=O)NC4CCCC4)C3=C2)=NO1&[2*]F&&[3*]F&[4*]C(N)=O&&
[1*]C&[1*]N(CC(=O)NC1=C([2*])C=CC=C1[3*])C(=O)C1=CC2=C(CCC2)S1&[2*]F&&[3*]F&&
[1*]NC(=O)NCC(C)(C)C&[1*]C1=CC(CNC2=NC=CS2)=C([2*])C([3*])=C1&[2*]O&&[3*]O&&
[1*]C(N)=O&[1*]C1=CN(C2OC([2*])C([3*])C2[4*])C2=NC=NC([5*])=C12&[2*]CO&&[3*]O&[4*]O&[5*]N&&
[1*]C&[1*]C1=NOC(NS(=O)(=O)C2=CC=C(NC=CC(=O)C3=CC=CS3)C=C2)=C1[2*]&[2*]C&&&
[1*]OC&[1*]C1=CC=C2CN(CC3(C#CC4=CC=C(C5=CC=C([2*])N=C5)C=C4)NC(=O)NC3=O)C(=O)C2=C1&[2*]OC&&&
C1=CC2=C(C=C1OC1CCCCNC1)C1=C(C3=CC=C4C=CC=C(OC5CCCCC5)C4=C3)C=CC=C1[NH]2&&&
[1*]C&[1*]C1([2*])C=C(N2C=CC=CC2=O)C2=CC(S(=O)(=O)NC3=CC=CC([3*])=C3[4*])=CC=C2N1&[2*]C&&[3*]Cl&[4*]Cl&&
[1*]OCC&[1*]C1=CC=CC([2*])=C1C1=CC=C(CC([3*])NC(=O)C2(S(=O)(=O)C3=CC=CC=C3)CC2)C=C1&[2*]OCC&&[3*]C(=O)O&&
[1*]C&[1*]C1=CC=CC(NC(=O)C2=CC=CO2)=C1OC1=CC=CC=C1&&&
[1*]C&[1*]N1C(C2=CC=CC(NC(=O)C3=CC=C([2*])C=C3)=C2)=C([3*])C2=CC([4*])=C([5*])C=C21&[2*]OC(F)(F)F&&[3*]I&[4*]C(=O)O&[5*]O&&
[1*]C&[1*]C(=NNC(=O)CC1=CC=CC=C1)C1=CC=CC(NC(=O)C2=CC=CC=C2)=C1&&&
[1*]NCNC(C)=O&[1*]C1=CC([2*])=C([3*])C=C1[4*]&[2*]Cl&&[3*]S(N)(=O)=O&[4*]S(=O)(=O)N(C)C&&
[1*]OC&[1*]C1=NC(NC(=O)NC2COC(COC3=CC=CC([2*])=C3)C2)=NC=C1[3*]&[2*]NC(=O)NC(C)C&&[3*]C(F)(F)F&&
[1*]COC&[1*]C1=CC(C(=O)OC2=CC([2*])=C([3*])C=C2[4*])=CC=C1OCCN1CCOCC1&[2*]OC&&[3*]Br&[4*]Br&&
[1*]NC(=S)NCC=C&[1*]C1=CC=CC([2*])=C1&[2*]CC&&&
[1*]OC&[1*]C1=CC=CC([2*])=C1CN1C([3*])=CN=C1SCC1CCCN2CCCCC12&[2*]OC&&[3*]CO&&
[1*]OC&[1*]C1=CC=C(S(=O)(=O)NC2=C([2*])N([3*])N(C3=CC=CC=C3)C2=O)C=C1&[2*]C&&[3*]C(C)C&&
[1*]C&[1*]C1=CC(C2=C(OCCC3CC3)C=CC(C3=CN([2*])N=C3)=C2[3*])=C([4*])C=C1N1C=NC([5*])=C1&[2*]C&&[3*]F&[4*]F&[5*]C&&
[1*]CCCC(=O)O&[1*]C(C(=O)NC1=NC=CS1)C1=CC=CC(CC(=O)NC2=CC=CC([2*])=C2)=C1&[2*]C(F)(F)F&&&
[1*]OC&[1*]C1=CC=C([2*])C(C=C2CN([3*])CC3(C2=O)C(=O)N([4*])C2=CC=CC=C23)=C1&[2*]OC&&[3*]C&[4*]C&&
[1*]CCCC&[1*]N1C(C2=CC=C([2*])C=C2)=N[NH]C1=S&[2*]OC&&&
[1*]C1=CC=C2C(=C1)CCC1=CC([2*])=CN=C1C2N1CCC([3*])(C(=O)NCCC2=NC3=CC=CC=C3[NH]2)C([4*])C1&[1*]Cl&&[2*]Br&[3*]O&[4*]CF&&
[1*]OC&[1*]C1=CC=C(CC2CCOCO2)C=C1&&&
[1*]CC&[1*]C1=CC=C(C(=O)C2=CC3=C([2*])C=CC=C3O2)C=C1&[2*]O&&&
O=C(NC1=NC=C(CC2=CC=C3CC4C(=O)NCC(CC5=CC=CC=C5)C(=O)N4C3=C2)S1)C1CCCN1C(=O)CC1=CC=CC=C1&&&
[1*]CC(=O)O&[1*]C1=CC=C2CC(CNS(=O)(=O)C3=CC=C([2*])C=C3)CC2=C1&[2*]Cl&&&
[1*]C1=CC=C2[NH]C=C(C3CCN(CCCCSC4=NN=C(C5=CC=C6N=CC=CC6=C5)O4)CC3)C2=C1&[1*]F&&&
C1=CC=C(C2=CC=C(C3=CC=C(N4CCNCC4)C4=NC=CN=C34)C=C2)C=C1&&&
[1*]C(=O)OCC&[1*]C1=C([2*])NC(=S)NC1C1=C[NH]C2=CC=C([3*])C=C12&[2*]C&&[3*]Br&&
[1*]OC&[1*]C1=CC(C(=O)NC2=CC=C([2*])C=N2)=CC([3*])=C1[4*]&[2*]C=CC(=O)NO&&[3*]OC&[4*]OC&&
[1*]N(C)C&[1*]C1=CC=C(C(=O)C2=CN(CC3CCCCC3)C3=NC=NC([2*])=C23)C=C1&[2*]N&&&
[1*]C(=O)OC&[1*]C1CSCC2=C([2*])C=C([3*])C([4*])=C2C(=O)OCC([5*])C(=O)N1&[2*]O&&[3*]O&[4*]C&[5*]NC(C)=O&&
[1*]OC&[1*]C1=CC=CC=C1C(=O)NC(=S)NC1=NC=C([2*])C=C1[3*]&[2*]C(F)(F)F&&[3*]Cl&&
[1*]C(=O)NC&[1*]C1=CC=CC(C2(C3CCN(CC4=CC=C([2*])C=C4)CC3)CCOC([3*])=N2)=C1&[2*]C#N&&[3*]C&&
[1*]OC&[1*]C1=CC([2*])=CC2=C1OC(C1=CC=C([3*])C=C1)CC2N1C=C(COC2=CC=C([4*])C=C2)N=N1&[2*]O&&[3*]O&[4*]O&&
[1*]C1=CC(C(=O)N2CCN(C3=CC(=O)C4=C5C3=CC=NC5=CC=C4)CC2)=CC=C1&[1*]SC(CF)CO&&&
[1*]C&[1*]N(C(=O)CCCOC1=CC=C2N=C3[NH]C(=O)[NH]C3=CC2=C1)C1CCCCCCCCCCC1&&&
C1=CC=C(CCN2CCC3(CC2)CN(C2=CC=CC=C2)CCO3)C=C1&&&
[1*]C1=CC=C(C=NNC(=O)C2=CC(C3=CC=CC=C3)=NC3=CC=CC=C23)C=C1&[1*]Cl&&&
C[N+](C)(C)CCOP(N)(=O)NCCCCCCCCCCCC&&&
[1*]C(C)(F)F&[1*]C1=CC=C(C2(C3=CC=C([2*])C=C3)N=C([3*])N3CCCN=C32)C=C1&[2*]Cl&&[3*]N&&
[1*]CC&[1*]C1=CC=C(NC(=O)CSC2=NN=C(COC3=CC=C([2*])C=C3[3*])N2[4*])C=C1&[2*]Cl&&[3*]C&[4*]C&&
[1*]C&[1*]C(=NNC(=O)CNC(=O)C1=CC=C(C2=CC=CC=C2)C=C1)C1=CC=C([2*])S1&[2*]Br&&&
[1*]C&[1*]C1=COC(C2OC2[2*])C([3*])C1C=CC1=CC(=O)N(CC2=CC=CC=C2[4*])C1&[2*]C&&[3*]C&[4*]C&&
[1*]OC&[1*]C1=NC=C(C2=CC=NC(N3CCCNCC3)=N2)C([2*])=N1&[2*]OC&&&
[1*]OC&[1*]C1=CC2=NC=NC(OC3=CC=CC(NC(=O)NC4=CC([2*])=CC=C4[3*])=C3)=C2C=C1[4*]&[2*]Cl&&[3*]F&[4*]OC&&
[1*]C&[1*]C1=NN(CC2=CC=CC=C2)C2=C1N=CC1=CC=CC=C12&&&
[1*]C&[1*]C1=CC=C(C(=N[2*])N2CCN(C3C4=CC=CC=C4C4=CC=CC=C43)CC2)C=C1&[2*]O&&&
[1*]C(=O)OCC&[1*]C1=C([2*])NC([3*])=C([4*])C1C1=CC=C([5*])C=C1&[2*]C&&[3*]C&[4*]C(=O)OC(C)(C)C&[5*]C(F)(F)F&&
[1*]C&[1*]C1C2=C(CC3CCN(CC4CC4)CC31)[NH]N=C2&&&
[1*]C&[1*]C1=C2CCC3=CC(C4CNC4)=CC=C3N2CCC1=O&&&
[1*]C(F)(F)F&[1*]C1=CC=C(SC2=NN3C(C4=CC=CS4)=NN=C3C=C2)C=C1&&&
[1*]NC(=O)CNC&[1*]C1=CC=C([2*])C=C1&[2*]S(=O)(=O)N(C)C&&&
[1*]CC(=O)O&[1*]C(C1=CC=C(C2=CC=C3CCCNC3=N2)C=C1)C1CCCN(CC2=CC=CC=C2)C1=O&&&
[1*]OC&[1*]C1=CC=CC(C([2*])=C(C2=CC=C(OCCN3CCCCC3)C=C2)C2=CC([3*])=C3OCOC3=C2)=C1&[2*]C&&[3*]OC&&
[1*]CC=C&[1*]N1C(CC2=CSC3=CC=CC=C23)=NN=C1SCC(=O)N1C2=CC=CC=C2SC2=CC=CC=C21&&&
[1*]C1=CC=CC=C1NC(=O)CC1=COC2=CC=CC=C12&[1*]Cl&&&
[1*]CCCC&[1*]N1CCCC1CNC(=O)C1=C([2*])C=CC([3*])=C1[4*]&[2*]O&&[3*]OC&[4*]Cl&&
[1*]C1=C(C=CC(=O)NC2CCCCC2)C([2*])=CC=C1&[1*]F&&[2*]Cl&&
[1*]OC&[1*]C1=CC=C(NC(=S)NN=CC2=CC=CC([2*])=C2)C=C1&[2*]Cl&&&
[1*]OC&[1*]C1=CC=C(OCC2=CC=C(C=NNC(=O)C3=CC=CC=C3[2*])O2)C=C1&[2*]O&&&
[1*]OC&[1*]C1=C([2*])C(=O)C2=C(C1=O)C1C3CC4=C(C(=O)C([3*])=C([4*])C4=O)C(COC(=O)C4=CC=CC=C4)N3C([5*])C(C2)N1[6*]&[2*]C&&[3*]OC&[4*]C&[5*]C#N&[6*]C&&
[1*]OC(C)=O&[1*]C12COC1CC([2*])C1([3*])C(=O)C([4*])C3=C([5*])C(OC(=O)C([6*])C([7*])C4=CC=CC=C4)CC([8*])(C(OC(=O)C45CCC([9*])(C(=O)O4)C5([10*])[11*])C21)C3([12*])[13*]&
O=C(CC1=CC=CC=C1)NC1=CC=C2SN=NC2=C1&&&
[1*]C(N)=O&[1*]C(CC1=CC=C([2*])C=C1)NC(=O)C1=CC(C(=O)NC([4*])CC2=CC=C([3*])C=C2)=CC([5*])=C1&[2*]O&&[3*]O&[4*]C(N)=O&[5*]N(CCC(N)=O)S(C)(=O)=O&&
[1*]OC&[1*]C1=CC(=O)C2=C([2*])C=CC([3*])=C2C1=O&[2*]C&&[3*]OCC(O)CNC(C)(C)C&&
[1*]C&[1*]C1=CC=CN=C1C(=O)NC1C2CCC(C2)C1C(=O)N1CCC(C2=CC=C([2*])C=C2)CC1&[2*]Cl&&&
[1*]OC&[1*]C1=CC(C=CC(=O)OCCN2C(=O)C3CCCCC3C2=O)=CC=C1[2*]&[2*]OCC(F)(F)F&&&
[1*]S(=O)(=O)NC(C)C(=O)NO&[1*]C1=CC=C(OC2=CC=CC=C2)C=C1&&&
[1*][N+](=O)[O-]&[1*]C1=CC=C2C(=C1)C1CNCC2C1&&&
[1*]C(=O)CC&[1*]N1C2=CC=CC=C2OC2=CC([2*])=CC=C21&[2*]OC&&&
[1*]C1=CC=C(CC(=O)NCCCN2C=CN=C2)C([2*])=C1&[1*]Cl&&[2*]Cl&&
[1*]C&[1*]C1=CC=CC(COC2=CC=C3C(=C2)CCC2=N[NH]C(=O)N32)=C1&&&
[1*]OC&[1*]C1=CC=C(CN2C(=O)C([2*])([3*])C3=C2C=C([4*])C2=CC(C4=CC=CC=C4)=CC=C32)C=C1&[2*]C&&[3*]C&[4*]OC&&
[1*]CC(=O)O&[1*]C1=CC=C(NC2=C([2*])C=CC([3*])=C2[4*])C=C1[5*]&[2*][N+](=O)[O-]&&[3*]C(F)(F)F&[4*][N+](=O)[O-]&[5*]O&&
[1*]NC(C)=O&[1*]C(CC1=CC=C([2*])C=C1)C(=O)N1CCN(C(=O)C2=C(C(=O)NC([3*])CC3=C[NH]C4=CC=CC[8*])C=CC=C34)N(C(=O)CCC3CC3)C=C2)CC1&[2*]F&&[3*]C(=O)NC(
[1*]OCCN(C)C&[1*]C1=NC=NC2=C1C(C1=CC=CC([2*])=C1)=NO2&[2*]Br&&&
[1*]CC#C&[1*]N(C(=O)C1=CC([2*])=CC=C1[3*])C1=CC=CC=C1&[2*]C&&[3*]OC&&
[1*]S(N)(=O)=O&[1*]C1=CC=C(C2=N[NH]C(=S)N2N=CC2=CC=C([2*])O2)C=C1&[2*][N+](=O)[O-]&&&
O=C1C2=CC=CC3=CC=C(C4=COC=C4)C1C23&&&
[1*]C&[1*]C1=CC(N2CCC(N([2*])CC(=O)NC3=CC=C([3*])C([4*])=C3)CC2)=C2C=CC=CC2=N1&[2*]C&&[3*]C&[4*]Cl&&
[1*]C&[1*]C1=NC(COC([2*])C2=CC=C([3*])C=C2)=C2C(C3CCOCC3)=NOC2=N1&[2*]C&&[3*]F&&
[1*]C&[1*]C1=CC=C(S(=O)(=O)N2CCCC2C(=O)OCC2CCN(S(=O)(=O)C3=CC=C([2*])C=C3)CC2)C=C1&[2*]C&&&
[1*]C1C2=C(CCC([2*])([3*])C2)C(NC(=O)C2=CC=C([4*])C=C2)C12CCC(=O)O2&[1*]O&&[2*]C&[3*]C&[4*]F&&
[1*]C(C)C(C)C&[1*]C1=CC(N2CCOCC2)=CC=C1[2*]&[2*]O&&&
[1*]C&[1*]C1=C2CC3C([2*])(CCCC3([3*])[4*])C2=C([5*])C2=C1OC(C1=CC=CC=C1)=C2&[2*]C&&[3*]C&[4*]C&[5*]O&&
[1*]OC&[1*]C1=CC=C2C(=O)C([2*])C([3*])OC2=C1[4*]&[2*]OC(C)=O&&[3*]C&[4*]OC&&
[1*]SCC&[1*]C1=CC=C(N2CC(NC(=O)C3=CC=CS3)C2)C=C1&&&
[1*]C&[1*]N1C(C2=CC=C(C3=CC=C([2*])C=C3)O2)=NN=C1C1(C2=CC=C([3*])C=C2)CCC1&[2*]Cl&&[3*]Cl&&
[1*]C&[1*]C1=C(C(=O)NCC2=CC=CC(N3N=NC=C3[2*])=C2)OC=N1&[2*]C&&&
[1*]C&[1*]C1=CC=CC(C([2*])([3*])C2=NC(C3=CC=CC([4*])=C3)=CS2)=N1&[2*]C&&[3*]O&[4*]C(F)(F)F&&
[1*]OC&[1*]C1=CC=CC2=C1N=C(N(CC(=O)NC1=CC=C([2*])C=C1[3*])C(=O)C1=CC=CO1)S2&[2*]C&&[3*]C&&
[1*]OCCC&[1*]C1=CC=C(CN2CCC3(COCC4=CN=CN43)C2)C=C1&&&
[1*]CC(=O)O&[1*]N(C1=CC=C(OCC=CC2=CC=CC=C2)C=C1)S(=O)(=O)C1=CC=C(C2=CC=CC=C2)C=C1&&&
[1*]N(C)C&[1*]C1CCCN(C(=O)NCC2=CN=C(NC3=CC=CC=N3)N=C2)C1&&&
[1*]C1=CC=C(C2C3=C(CCCC3=O)N=C3CCS(=O)(=O)C32)C([2*])=C1&[1*]Br&&[2*]C(F)(F)F&&
[1*]N&[1*]C1=NC=NC2=C1N=CN2C1C=CC([2*])C1&[2*]CO&&&
O=C1N=C2OC3=CC=CC=C3N2C2=NN=C(CC3CCCO3)N=C12&&&
[1*]C(=C)C&[1*]C1CCC2(C(=O)OCCN3CCCCC3)CCC3([2*])C(CCC4C5([3*])CCC([4*])C([5*])([6*])C5CCC43[7*])C12&[2*]C&&[3*]C&[4*]O&[5*]C&[6*]C&[7*]C&&
[1*]C&[1*]C1=C(NC(=O)C2=CC=C(S(=O)(=O)NCC3CCCO3)C=C2)C(=O)N(C2=CC=CC=C2)N1[2*]&[2*]C&&&
[1*]C&[1*]C1=CC(NC2=CC=CC=C2)=C2C(=N1)C=CC1=C2C=C[NH]1&&&
[1*]N&[1*]C(CN1C(=S)NCC1CC1=CC=CC=C1)CC1=CC=CC=C1&&&
[1*]C1=C2C(=CC=C1)C1=C(CS2(=O)=O)C(C(=O)NC2CCCN(CC3=CC=CC=C3)C2)=NN1C1COC1&[1*]Cl&&&
[1*]C=NNC(=S)OC(C)C&[1*]C1=CC2=CC3=C(C=C2O1)OCO3&&&
[1*]C(=CC(=O)C(=O)OC)C(=O)OC&[1*]N1C=CC=C1[2*]&[2*]C=O&&&
[1*]C1=CC=C(C(=O)C2CCN(CC3=CC=CN=C3)CC2)C=C1&[1*]F&&&
[1*]OC&[1*]C1=CC=C2C(=C1)CC1=C([2*])C=CC3=C1C2CN([3*])CC3&[2*]N&&[3*]C&&
[1*]OC&[1*]C1=CC=C([2*])C=C1C1=CC(NC(=O)CC2=CC=C([3*])C=C2)=NC=N1&[2*]Cl&&[3*]C&&
[1*]CC#C&[1*]C1([2*])C2=CC=CC=C2C2=C1C(=O)N=C([3*])[NH]2&[2*]O&&[3*]N&&
[1*]C1=CC=C(C(=O)N2CCN3C(=NC(C4=CC=CC([2*])=C4)=C3C3=CC=CN=C3)C2)C=C1&[1*]F&&[2*]O&&
[1*]C&[1*]C1=NN(CC([2*])CNS(=O)(=O)C2=CC=C3C=C([3*])C=CC3=C2)C([4*])=N1&[2*]O&&[3*]C(=N)N&[4*]C&&
[1*]CNC(C)=O&[1*]C1CN(C2=CC=C(C3=CC=C(CN4CCN(C(=O)C5CCCO5)CC4)C=C3)C([2*])=C2)C(=O)O1&[2*]F&&&
O=C(NC1=CC=CN=C1)C1CCOC2CCN(CC3=CC=CS3)CC21&&&
[1*]C(=O)OC&[1*]C1=COC(C2=CC=C([2*])C=C2)=N1&[2*]NC(C)=O&&&
[1*]NC(=O)NC&[1*]C1=CC(C(=O)NCCN2CCOCC2)=CC=C1[2*]&[2*]Cl&&&
[1*]C&[1*]C1=NSC(NC(=O)C2=NOC(C3=C4C=CC=CC4=N[NH]3)=C2)=C1&&&
[1*]C=C(C#N)C(=O)NC(C)C&[1*]C1=CC=CC([2*])=C1&[2*][N+](=O)[O-]&&&
[1*]C(=O)NO&[1*]C1CCC(C2=CC=C(OCC3=CC=C(C4=CC([2*])=CC=C4[3*])C=C3)C=C2)CC1&[2*]C(F)(F)F&&[3*]Cl&&
[1*]C&[1*]N1N=C([2*])C2=C1C1=NC(NC3CCCC3)=CN=C1S2&[2*]C(N)=O&&&
[1*]C1=CC=C([2*])C(S(=O)(=O)NCC2CCC(CNCC3CCCCC3)CC2)=C1&[1*]Cl&&[2*]Cl&&
[1*][N+](=O)[O-]&[1*]C1=CC=CC=C1S(=O)(=O)N1CSCC1[2*]&[2*]CO&&&
CC=CCOC(C)=O&&&
[1*]C&[1*]C=C1CN2CCC34C5=CC=CC=C5N([2*])C3CC1CC24&[2*]C&&&
[1*]C(C)(C)C&[1*]C1=NN=C(NC(=O)C2=NOC(C3=CC=C4OCOC4=C3)=C2)S1&&&
[1*]C(N)=O&[1*]C1=CC=CC(C2CCN(C3CCN(CC4=CC=C(NC(=O)C5=CC=C([2*])C=C5)C=C4)CC3)CC2)=C1&[2*]F&&&
[1*]C&[1*]C1=CC=C(S(=O)(=O)N([2*])CC(=O)N([3*])CC(=O)NC2=CC=C([4*])C([5*])=C2)C=C1&[2*]C&&[3*]C&[4*]Br&[5*]C(F)(F)F&&
[1*]CN(O)C(N)=O&[1*]C1=CC2=CC3=CC=CC([2*])=C3N=C2S1&[2*]Cl&&&
[1*]C&[1*]N(CC1=CC=CC([2*])=C1)C(=O)CC1C(=O)NCCN1CC1=CC=C([3*])C=C1&[2*]F&&[3*]Cl&&
[1*]C&[1*]C1([2*])CCC23CCC4([3*])C5([4*])CCC6C([5*])([6*])C([7*])CCC6([8*])C5CC=CC4(OC2=O)C3C1&[2*]C&&[3*]C&[4*]Cl&[5*]C&[6*]C&[7*]O&[8*]C&&
[1*]CNC(C)=O&[1*]C1OC(=O)N2C3=CC=C(C4=CC=C([2*])N=C4)C=C3OCC12&[2*]C&&&
[1*]C&[1*]C1=CC(NC(=O)CN2C(=O)NC([2*])(C(=O)NC3=CC=CC=C3[3*])C2=O)=NO1&[2*]C&&[3*]CC(=O)O&&
[1*]C(=O)OCC&[1*]C1=CC=CC(NC(=O)OC2CSC([2*])([3*])OC2)=C1&[2*]C&&[3*]C&&
[1*]OC&[1*]C1=CC=C(CC(=O)NC2=CC(S(=O)(=O)N3CCCC3)=CC=C2[2*])C([3*])=C1&[2*]Cl&&[3*]OC&&
[1*]C&[1*]C1=C(C2=CC=C(OC3=CC=CC=C3)C=C2)N2C(=NC3=CC=CC=C32)C([2*])=C1[3*]&[2*]C#N&&[3*]C&&
[1*]C&[1*]C1=C([2*])C2=C(CC([3*])([4*])O2)C([5*])=C1[6*]&[2*]C&&[3*]C&[4*]C(=O)NCCCN(C)C&[5*]C&[6*]O&&
[1*]C&[1*]N1CCN(C2=NC3=CC([2*])=CC=C3CC3=C2SC=C3)CC1&[2*]C(F)(F)F&&&
[1*]N&[1*]C1=NC=NC2=C1N=CN2C1CC([2*])C([3*])O1&[2*]O&&[3*]CO&&
[1*]S(=O)(=O)CC&[1*]N1CCN(C2=CC=CC=C2NC(=O)C2=CC=CC=C2[2*])CC1&[2*]C(=O)O&&&
[1*]CC&[1*]C1=CC=C(N2CC([2*])CN3C2=NC2=C3C(=O)N(CCOC3=CC=C([3*])C=C3)C(=O)N2[4*])C=C1&[2*]O&&[3*]OC&[4*]C&&
[1*]CO&[1*]C1NC([2*])C([3*])C([4*])C1[5*]&[2*]CO&&[3*]O&[4*]O&[5*]O&&
[1*]OC&[1*]C1=CC=C(S(=O)(=O)C2=CC=C3C=C4C=CC=CC4=NC3=C2)C([2*])=C1&[2*]OC&&&
[1*]C(=O)OC&[1*]C1=C([2*])OC(C2=CC=C(OC(=O)C3=CC=CC(&[4*])=CC=CC([3*])=C3)C(OC(=O)C3=CC=C([4*])C=C3)=C2)=N1&[2*]C&&[3*]OC&[4*]C(F)(F)F&&
[1*]C&[1*]C1=CC=CC([2*])=C1COC1=CC=CC([3*])=C1&[2*]C&&[3*]C(=O)O&&
[1*]CN(CC)CC&[1*]C1=CC(C(=O)NC2=CC([2*])=CC=C2[3*])=CC=C1[4*]&[2*]Cl&&[3*]OC&[4*]O&&
[1*]OC&[1*]C1=CC=C(N2N=NN=C2SCC(=O)NC2=CC([2*])=CC([3*])=C2)C=C1&[2*]Cl&&[3*]S(=O)(=O)N(C)C&&
[1*]C&[1*]N1CCN(C(=O)C2=CC=C(S(=O)(=O)CC3=CC=C([2*])C=C3)N=C2)CC1&[2*]F&&&
[1*]C&[1*]C1=CC=CC=C1OC([2*])P1(=O)OCC([3*])([4*])CO1&[2*]C&&[3*]C&[4*]C&&
[1*]C&[1*]N1C(=O)N([2*])C2(CCN(CC3CCCCCC3)CC2)C1=O&[2*]C&&&
[1*]CC&[1*]C1CCN(CCCOC2=CC=CC3=C2C(=O)C=C(C2=N[NH]N=N2)O3)CC1&&&
[1*]OC&[1*]C1=CC=CC=C1SC1OC([2*])C([3*])C([4*])C1[5*]&[2*]CO&&[3*]O&[4*]O&[5*]O&&
[1*]OC&[1*]C1=CC=CC2=C1CCC1CN(CCCN3C(C4=CC([2*])=CC([3*])=C4)=C4C=CC=C([4*])C4=NC3=O)CCN12&[2*]C&&[3*]C&[4*]OC&&
[1*][N+]#[C-]&[1*]C1C2C([2*])C([3*])CC2C2C1CCC2([4*])[5*]&[2*]C(C)=O&&[3*]C&[4*]O&[5*]C(C)C&&
[1*]C&[1*]C1=NC2=NC(C(=O)NN=CC=CC3=CC=C([2*])C([3*])=C3)=NN2C([4*])=C1&[2*]Cl&&[3*]Cl&[4*]C&&
[1*]CC&[1*]C1=CC2=C3C(=CC=CC3=C1[2*])CCC2&[2*]O&&&
[1*]OC&[1*]C1=CC=C(CC2C3=CC([2*])=C([3*])C=C3CCN2CC(=O)NCC2=CC=CC=N2)C=C1[4*]&[2*]OC&&[3*]OC&[4*]OC&&
[1*]C1=CC=CC=C1S(=O)(=O)N1CCCC(C(=O)NNC(=O)C2=CC=C([2*])C=C2)C1&[1*]Cl&&[2*][N+](=O)[O-]&&
[1*]C(=O)OCC&[1*]C1=C([2*])NC([3*])=C([4*])C1C1=C([5*])ON=C1[6*]&[2*]C&&[3*]C&[4*]C(=O)OC(C)(C)C&[5*]NC(=O)CN(C)C&[6*]C&&
[1*]C&[1*]C1=CC([2*])=CC=C1C1C2=C([3*])N([4*])N=C2C(=O)N1C1=CC=C(S(=O)(=O)NC2=NC=CS2)C=C1&[2*]Cl&&[3*]C(C)C&[4*]CCC(C)C&&
[1*]C&[1*]N1C=C(CC(=O)NC23CC4CC(CC(C4)C2)C3)C(=O)C2=CC=C(N3CCCCC3)C([2*])=C21&[2*]F&&&
[1*]C(=O)NC(C)(C)C&[1*]C(C1=CN=CO1)N(C(=O)CN1N=NC(C2=CC=C([2*])C=C2)=N1)C1=CC=CC=C1&[2*]F&&&
[1*]CC(=O)O(C)(C)C&[1*]N1C=[N+](C([2*])(C2=CC=C([3*])C=C2)C2=CC=C([4*])C=C2)C2=CC=CC=C21&[2*]O&&[3*]F&[4*]F&&
[1*]C&[1*]C1=NOC(NC(=O)NC2=CC=CC=C2)=C1C1=CC=C2OCOC2=C1&&&
[1*]OC&[1*]C1=CC(NC(=O)CSC2=NN=C([2*])N2C2=CC=C([3*])C=C2)=CC([4*])=C1[5*]&[2*]C&&[3*]F&[4*]OC&[5*]OC&&
[1*]CC(C)C&[1*]C(NC(=O)N1CC(=O)NC2=CC=CC=C21)C(=O)NC(CC1=CC=CC=C1)C([2*])CNC(CC1=CC=C([3*])C=C1)C(=O)NC1CCN(CCC2=CC=CC([4*])=C2)CC1&[2*]O&&
[1*]CC&[1*]N1CC2(NS1(=O)=O)C1CCC2CCC1C1=CC=C(C2=CC=CC([2*])=C2)C=C1&[2*]C#N&&&
[1*]C&[1*]C1([2*])CC2([3*])C([4*])CCC2C2([5*])CCC([6*])C([7*])([8*])C12&[2*]C&&[3*]O&[4*]O&[5*]C&[6*]O&[7*]C&[8*]C&&
[1*]C&[1*]C1(C2=CC(NC(=O)C3=C([2*])C=CC(NC(=O)C4=CC=C5C=CC=CC5=N4)=C3[3*])=CN=C2[4*])CC1&[2*]Cl&&[3*]Cl&[4*]N&&
[1*]C&[1*]C1([2*])C(=O)CCC2C([3*])=CC3OC312&[2*]C#CCO&&[3*]CO&&
[1*]C&[1*]N1CCN(CC2=NC3=CC(NC(=O)C4=CC([2*])=CC=C4[3*])=CC=C3N2[4*])CC1&[2*]Br&&[3*]F&[4*]C&&
[1*]C&[1*]N1C=C(C(=O)C2=CN=CC(NC(=O)CC3=CC=C([2*])C=C3)=C2)C2=CN=CN=C21&[2*]F&&&
[1*]CC(C)C&[1*]C(NC(=O)C([2*])CC1=CC=CC=C1)C(=O)NCC(=O)NNC(=O)C([3*])NC(=O)C(CC1=CC=CC=C1)NC(=O)CNC(=O)C1=CC=CC([4*])=N1&[2*]N&&[3*]C&[4*]N&&
[1*]C(=O)CC&[1*]N(CCCC1CCN(CCCN2C(=O)C3=CC=CC=C3S2(=O)=O)CC1)C1=CC=CC([2*])=C1&[2*]C&&&
[1*]SC&[1*]C1=CC=C(NC(=O)C2=NN([2*])C(C3=CC([3*])=C([4*])C=C3[5*])=C2)C=C1&[2*]C&&[3*]F&[4*]F&[5*]F&&
[1*]C1=CC=C(N2CCN(CC(=O)NC3=CC=CC=C3[2*])CC2)C=C1&[1*]F&&[2*]F&&
CCCCOC(=O)NCSP(=O)(OC)OC&&&
[1*]OC&[1*]C1=CC=C2C(=C1)C(CCN1CCCC3=C4C=CC=CC4=CC=C31)=C([2*])N2[3*]&[2*]C&&[3*]C&&
[1*]C&[1*]C(COC1=CC=CC2=CC=CC([2*])=C12)CN1CCC(C2=CC(=O)N3CCCCC3=N2)CC1&[2*]O&&&
[1*]OCC&[1*]C1=CC(C=C2SC(=NC3=CC=CC=C3)N(C3=CC=CC=C3)C2=O)=CC=C1[2*]&[2*]O&&&
[1*]C&[1*]C1=NOC(CN2CCN(C(=O)CNC(C3CC3)C3CC3)CC2)=C1&&&
[1*]C1=CC=C2C(=C1)CCN1OC21C1=CC=CC=C1&[1*]O&&&
[1*]CC&[1*]C1=N[NH]C2=C1C(C1=CC=C3OCOC3=C1)C([2*])C(=N)O2&[2*]C#N&&&
[1*]CCC&[1*]N1CCN(C(=O)CN2N=C([2*])N(CC3=CC=C4OCOC4=C3)C2=O)CC1&[2*]CC&&&
[1*]OC&[1*]C1=CC=C(C2=C[NH]C3=NC=C(C4=CC=C([2*])N=C4)C=C23)C=N1&[2*]C(N)=O&&&
[1*]C&[1*]C1CN2C3=C(SC=C3)CC3(C(=O)NC(=O)NC3=O)C2C([2*])O1&[2*]C&&&
[1*]OC&[1*]C1=CC=C(N2N=CC(C(=O)NC3=NN([2*])C([3*])=C3[4*])=C2C2CCOCC2)C=C1[5*]&[2*]C&&[3*]C&[4*]Br&[5*]OC&&
[1*]C1=C([2*])C(=O)N(C2=CC=CC([3*])=C2)C1=C&[1*]CCl&&[2*]C#N&[3*]C(F)(F)F&&
[1*]C&[1*]C1=C([2*])C=CN=C1[3*]&[2*]Cl&&[3*]N=C(N)NO&&
[1*]C&[1*]C1=CC=CC2=NC(CN3C=NC4=CC=CC=C43)=CC(=O)N12&&&
[1*]Cl&[1*]C1=CC=C(N=C2NC3(CCCCC3)CCS2)C=C1[2*]&[2*]Cl&&&
[1*]C&[1*]C1=C(C(=O)N2CCC3([2*])CC(COCC4CC4)C(C2)O3)C(C2=CC=CC=C2[3*])=NO1&[2*]C&&[3*]F&&
[1*]C&[1*]C1=NC(CS(=O)C2=NC3=CC=CC=C3[NH]2)=C([2*])N1[3*]&[2*]C&&[3*]C&&
[1*]N&[1*]C1=CC=C(C2=NN=C(NC(=O)C3=CC=C([2*])C=C3)O2)C=C1&[2*]F&&&
[1*]OCC&[1*]C1=CC=CC=C1CNC(=O)C1=CC=C2N=C(NC3=CC=CC([2*])=C3)SC2=C1&[2*]OC&&&
[1*]C&[1*]N1C(CSC2=NN=C(C3=CC=CC=N3)N2CC2=CC=CC=C2)=N[NH]C1=S&&&
[1*]C&[1*]C1=C(N2CCN(C(=O)C(=O)C3=C[NH]C4=CC=CC=C34)CC2)C(=O)OC2=CC([2*])=CC([3*])=C12&[2*]O&&[3*]O&&
[1*]NS(=O)(=O)CCCC&[1*]C1CCC(C([2*])CC2=CC([3*])=CC=C2[4*])CC1&[2*]NC&&[3*]F&[4*]F&&
[1*]CC&[1*]C(NC(=O)C1=C([2*])C(C2=CC=CC=C2)=NC2=CC=CC=C12)C1=CC=CC=C1&[2*]CN(C)C&&&
[1*]C1=CC=CC=C1C1OC2=CC=CC3=CC=CC(=C23)O1&[1*]F&&&
[1*]C(C)=O&[1*]C1=C[NH]C2=CC=C(CC3COCCN3CCOC3=CC=C([2*])C=C3)C=C12&[2*]C(C)=O&&&
[1*]C&[1*]C1=NN(C2=CC=CC=C2)C2=NC(=S)[NH]C(C3=CC=C4C=CC=CC4=C3)=C12&&&
[1*]NC&[1*]C1=C([2*])C(=O)C2=C(OC3([3*])C([4*])CC([5*])C([6*])([7*])C3C2)C1=O&[2*]C&&[3*]C&[4*]C&[5*]C(C)C=CC(C)(C)O&[6*]C&[7*]O&&
[1*]C1=CC=C(CC2NC(=O)C([2*])NC(=O)CNC(=O)C3CCCN3C(=O)C(CC3=CC=C([3*])C=C3)NC2=O)C=C1&[1*]O&&[2*]CO&[3*]O&&
[1*]C&[1*]C1=CC=CC(N2N=CC3=C2C2=CC=C4C(=C2CC3)N([2*])C(=O)N4[3*])=C1&[2*]C&&[3*]C&&
[1*]OCC&[1*]C1=CC=C(S(=O)(=O)N2C=C(C3=CC=CC=C3[2*])[NH]C2=S)C=C1&[2*]C#N&&&
[1*]C(=O)OC(C(F)(F)F)C(F)(F)F&[1*]C1=C([2*])OC(C2=CC=C([3*])C=C2)=N1&[2*]C(F)(F)F&&[3*]C(F)(F)F&&
[1*]N(C)C&[1*]C1=CC=C(C(C2=CN([2*])C3=CC=CC=C23)C2=C[NH]C3=CC=CC=C23)C=C1&[2*]C&&&
[1*]NC&[1*]C1=NC(CN2CCN(C3=NC(NC4=CC=CC([2*])=C4[3*])=NC(N4CCCCC4)=N3)CC2)=NC(NC2=CC=C([4*])C([5*])=C2)=N1&[2*]Cl&&[3*]Cl&[4*]C#N&[5*]F&&
[1*]C1=CC(NC(=O)C2=CC=CN=C2[2*])=CC=C1&[1*]C(F)(F)F&&[2*]Cl&&
[1*]OC&[1*]C1=C([2*])C(=O)C2=C(C1=O)C1OC21[3*]&[2*]CCCN&&[3*]C&&
[1*]C&[1*]C1=NC([2*])=C(C(=O)N2CCN(C3=CC([3*])=CC=C3[4*])CC2)[NH]1&[2*]C&&[3*]Cl&[4*]C&&
[1*]OC&[1*]C1=CC2=C(C=C1[2*])C1CC(=O)N([3*])C(=O)C1CC2&[2*]OC&&[3*]CC(CCC[N-][N+]#N)OC&&
[1*]CC(=O)OC&[1*]C(NC([2*])C1=CC=CC=C1)C1OC2OC([3*])([4*])OC2C1OCC1=CC=CC=C1&[2*]C&&[3*]C&[4*]C&&
[1*]C(CC=C(C)CCC=C(C)C&[1*]C1=COC(=O)C=C1)=CC1=CC=C([2*])C([3*])=C1&[2*]OC(C)=O&&[3*]OC(C)=O&&
[1*]C&[1*]C1=CC=CC(NC(=O)C2CCN(S(=O)(=O)C3=CC=C4C(=C3)CC([2*])N4[3*])CC2)=C1&[2*]C&&[3*]C(C)=O&&
[1*]C1=CC(C2=CC=CC=C2OCC(=O)CN2CCCCC2)=CC=C1&[1*][N+](=O)[O-]&&&
[1*]OCCC&[1*]C1=C2C(OCCC3CCNCC3)=CC=CN2C(=O)C([2*])=C1[3*]&[2*]C&&[3*]C&&
[1*]C1=CC=CC=C1OCC(=O)OCC(=O)NC1=NC=C([2*])C=C1[3*]&[1*]F&&[2*]Cl&[3*]Cl&&
[1*]C=C(C)C(N)=O&[1*]C1=CC=C(OCC2=CC(=O)N(CC3CCCO3)C([2*])=N2)C=C1&[2*]C&&&
[1*]C&[1*]C1=CC=C(N2C([2*])=NN=C2SCC(=O)NC2=NCCS2)C=C1&[2*]C&&&
[1*]C(C)CCCC(C)C&[1*]C1CCC2C3CC([2*])C4CC([3*])CCC4([4*])C3CCC12[5*]&[2*]O&&[3*]O&[4*]C&[5*]C&&
[1*]NC(=O)C=C&[1*]C1=CC=CC(OC2=NC(NC3=CC=C(N4CCN([2*])CC4)C=C3[3*])=NC=C2[4*])=C1&[2*]S(=O)(=O)CC&&[3*]OC&[4*]F&&
[1*]COC&[1*]C1=C(C(=O)NCC2=CC=CC=C2)OC2=C1C([2*])=CC1=C2C=NN1C1=CC=CC=C1[3*]&[2*]OC&&[3*]F&&
[1*]NC(=O)CC(C)(C)N&[1*]C1CCC2=C([2*])C=CC=C2N([3*])C1=O&[2*]Cl&&[3*]CC(N)=O&&
[1*]OC&[1*]C1=CC=C(C(C(=O)NC2=C([2*])C3=C(CCCC3)S2)N2C(=O)C3=CC=CC=C3C2=O)C=C1&[2*]C(=O)O&&&
[1*]COC(C)=O&[1*]C1=C([2*])N2C(=O)C(NC(=O)COC3=CC=CC=C3[3*])C2SC1&[2*]C(=O)OC(C)(C)C&&[3*]Cl&&
[1*]C&[1*]C1=CC=CC([N+]([2*])=C2CCCC2)=C1&[2*][O-]&&&
[1*]C(=O)OC&[1*]C1=CC=C([2*])C(NC(=O)CSC2=CC=C([3*])C=C2[4*])=C1&[2*]C&&[3*]F&[4*][N+](=O)[O-]&&
[1*]C1CCC([2*])C([3*])(OC(=O)COC2=CC=C3C=CC(=O)OC3=C2)C1&[1*]O&&[2*]O&[3*]CO&&
[1*]NC(C)=O&[1*]C1CCC2C3CCC4N([2*])C(=O)C(C5=CC=CC=C5)OC4C3CCC12[3*]&[2*]C&&[3*]C&&
[1*]CC=C&[1*]N1CCC2(CC1)CC(SC1=CC=CC([2*])=C1)C1=CC=CC=C12&[2*]O&&&
[1*]C(=O)NC&[1*]C1=C(NC2=CC=CC([2*])=C2)C2=CC=NC=C2S1&[2*]C(F)(F)F&&&
[1*]C&[1*]C1=C(OCCN2CCOCC2)C=CC=C1NC1=CC=NC(NC2=CC=CC=C2)=N1&&&
[1*]CC=C&[1*]N1C=NC2=C(NC3CCCC3)N=C([2*])N=C21&[2*]NC(C)(C)CO&&&
[1*][N+](=O)[O-]&[1*]C1=CC=C(N2CCN(C3=NC([2*])=NC4=CC=CC=C34)CC2)C=C1&[2*]C(F)(F)F&&&
[1*]CCO&[1*]C1CC([2*])C([3*])C2(OCC3=CC=CC=C32)O1&[2*]O&&[3*]O&&
[1*]C(=O)OC&[1*]C1=CC=C([2*])C=C1&[2*]NC(=N)C(Cl)(Cl)Cl&&&
[1*]OC&[1*]C1=CC=C(N2CCN(CCC([2*])C3=CC=C4CCCCC4=C3)CC2)C=C1&[2*]O&&&
[1*]C&[1*]C([2*])(CCCC=C(C1=CC=CC=C1)C1=CC=CC=C1)N1CCOCC1&[2*]C(N)=O&&&
[1*]CC&[1*]C1([2*])CC(=O)OCC2=C1C=C1C3=NC4=CC=C([3*])C=C4C=C3CN1C2=O&[2*]O&&[3*]Br&&
[1*]C(=O)OCCOC&[1*]C1=C([2*])NC([3*])=C([4*])C1C(=O)OCCOC1=CC=C([5*])C=C1[6*]&[2*]C&&[3*]C&[4*]C(=O)OC&[5*]OC&[6*]OC&&
CC(C)=CCCC(C)=CCCCC(C)=CCCNC(=N)N&&&
[1*]C1=CC=C(C(=O)N2C3=CC=CC=C3OC3=C(C4=CC=CC=C4)C=NN=C32)C=C1&[1*]Cl&&&
[1*]CC(C)C=C(C)C(O)C(C)=CCC(=O)O&[1*]C1OC2([2*])CCC([3*])OC2CC1[4*]&[2*]C&&[3*]C(C)C(=O)O&[4*]O&&
[1*]C(=O)OCC(=O)OCC&[1*]C(CC1=C[NH]C2=CC=CC=C12)NC(=O)OC1=CC=C([2*])C=C1&[2*]C(=N)N&&&
[1*]C1=CC=C(SC2=CC=C(C=C3SC(=O)NC3=O)C=C2)C([2*])=C1&[1*]F&&[2*]C(F)(F)F&&
[1*]C1=CC=C(CNC(=O)CN2C(=O)NC3(CCCC(C4=CC=CC=C4)C3)C2=O)C=C1&[1*]Cl&&&
[1*]Br&[1*]C1=CC=C(C2ON=C3C=CC=CN32)C=C1&&&
[1*]C&[1*]C1([2*])CN([3*])CCN1S(=O)(=O)C1=CC=CC([4*])=C1&[2*]C&&[3*]N&[4*]F&&
[1*]C(=O)OC&[1*]C=C1SC(=NNC2=CC=CC=C2)N(C2=CC=CC=C2)C1=O&&&
[1*]C(=O)OCC&[1*]C1C(=O)C(=C([2*])[3*])C(=O)CC1([4*])[5*]&[2*]C&&[3*]O&[4*]CC&[5*]C&&
[1*]OC&[1*]C1=CC=CC(C2=NC3=CC=CC=C3N=C(C3=CC=C([2*])C([3*])=C3)C2)=C1&[2*]OC&&[3*]O&&
[1*]C&[1*]C(NC(=O)NC1=CC=CC([2*])=C1)C1=CC=C([3*])C=C1&[2*]Cl&&[3*]N(CCCl)CCCl&&
[1*]C&[1*]C1=CC=C(S(=O)(=O)NC2=CC=C(C3=CSC(N4CCOCC4)=N3)C=C2)C=C1[2*]&[2*]F&&&
[1*]C&[1*]C1=CC=C(CCNC(=O)CN2C=CC3=CC(S(=O)(=O)N4CCCC4)=CC=C32)C=C1&&&
[1*]CC(C)C&[1*]C(NC(=O)OCC1=CC=CC=C1)C(=O)NC(CC1=CC=CC=C1)C(=O)COC(=O)CNC(=O)C1=C([2*])C([3*])=C([4*])C([5*])=C1[6*]&[2*]F&&[3*]F&[4*]F&[5*]F&[6*]F&&
CC(C)(CO)C(O)COP(=O)(O)O&&&
[1*]OC&[1*]C1=CC=CC(N2CNC(=O)C23CCN(CCCC(=O)C2=CC=C([2*])C=C2)CC3)=C1&[2*]F&&&
[1*]CC(C)C&[1*]C(NC(=O)C([3*])CCC1=CC=C([2*])C=C1)C(=O)NC1([4*])CCCC1&[2*]O&&[3*]NC(=O)OC(C)(C)C&[4*]C(=O)NC(CCCNC(=N)N)C(=O)NC(CCCCN)C(N)=O&&
[1*]O&[1*]C1=CC=CC=C1CNC1=CC(N2CCNCC2)=CC=C1[2*]&[2*]Cl&&&
[1*]C(C)C(O)CCC(C)C&[1*]C1CCC2C3CCC4CC(OC(=O)NC5=CC([2*])=CC6=C5C57C=CC=C(O6)C6OC5([3*])C=CC(=O)C6)CCC4([4*])C3CC(=O)C12[5*]&[2*]F&&[3*]C&[4*]C&[5*]C&&
[1*]OC&[1*]C1=CC=C(NC2OC(COC3=CC([2*])=CC(OCC4=CC=CC=C4)=C3C3=CC=C([3*])C([4*])=C3)C([5*])C([6*])C2[7*])C=C1&[2*]OC&&[3*]OC&[4*]OC&[5*]O&[6*]O&[7*]O&&
[1*]S(N)(=O)=O&[1*]C1=CC=C(C(=O)NCC(=O)NC([3*])CCC(=O)N2CCCC2[2*])C=C1&[2*]C(=O)O&&[3*]C(=O)O&&
[1*]OC&[1*]C1=CC(C=C2CC3C([2*])([3*])CCCC3([4*])C2=O)=CC([5*])=C1[6*]&[2*]C&&[3*]C&[4*]C&[5*]OC&[6*]O&&
[1*]NCC&[1*]C1=NN=C(CN2CCC3=NC4=C(C=CS4)C(=O)N3CC2)S1&&&
[1*]C(O)CC(O)CC(O)CC&[1*]C(CC1CCCCC1)NC(=O)C([2*])CC1=CC=CC=C1[3*]&[2*]OC(=O)C(C)(C)C&&[3*]OC&&
[1*]OC(C)=O&[1*]C1CCC2([2*])C(=CCC3C2CCC2([3*])C(C(=O)N4CCCC4[4*])CCC32)C1&[2*]C&&[3*]C&[4*]C(=O)O&&
[1*]C(C)C&[1*]C1=CC(C(=O)N2CCC3(CC2)CC(=O)C2=NC(C4=CN([2*])N=C4)=CC=C23)=NO1&[2*]C&&&
[1*]CN(C)CCCOC(=O)C(F)(F)F&[1*]C1CCCN(C2=CC(N3CCOCC3)=C([2*])C=C2[3*])C1&[2*][N+](=O)[O-]&&[3*][N+](=O)[O-]&&
[1*]OC(C)=O&[1*]C1=CC=C([2*])C=C1CC([3*])C(=O)N1CCN(C2=CC=C([4*])C=C2[5*])CC1&[2*]F&&[3*]C&[4*]O&[5*]C(N)=O&&
[1*]C&[1*]C1=CC(N2C([2*])=C3C([3*])=NN=C([4*])C3=C2[5*])=NO1&[2*]C&&[3*]C&[4*]C&[5*]C&&
[1*]Cl&[1*]C1=CC=C(C2=NN3CCCCC3=N2)C=C1[2*]&[2*]Cl&&&
[1*]C(=O)NC(CC(C)C)C(O)CC(=O)NCC(C)C&[1*]C(CC1=CC=CC2=CC=CC=C12)CC([2*])C([3*])CC1=CC=CC2=CC=CC=C12&[2*]O&&[3*]NC(=O)OC(C)(C)C&&
O=C1C(=CC2=CN=C3C=CC=CC3=C2)OC2=CC(OCC3=CN(CCN3CCOCC3)N=N1)=CC=C2&&&
C(=C1CN2C=CN=C2C(N2C=CN=C2)CC2=CC=CC=C12)C1=CC=CC=C1&&&
[1*]CCN(C)C&[1*]C(CSC1=CC=C([2*])C=C1)NC1=CC=C(S(=O)(=O)NC2=CC=C([3*])C=C2)C=C1[4*]&[2*]F&&[3*]I&[4*][N+](=O)[O-]&&
[1*]OC&[1*]C1=CC=C(CC(=O)NC2=C([2*])C=CC=C2[3*])C=C1S(=O)(=O)N1CCOCC1&[2*]C&&[3*]C&&
[1*]C(=O)O&[1*]C1=CC=CC(C2=CC=C3C(=O)N(C4CCCC4)CCC3=N2)=C1&&&
[1*]OS(N)(=O)=O&[1*]C1=CC=C2NC(C3=CC=CC([2*])=C3)C3CC=CC3C2=C1&[2*]Cl&&&
[1*]C(=O)OC&[1*]C1=CN([2*])C=C1&[2*]CC(=O)OC(C)(C)C&&&
[1*]C&[1*]C1=CC=C2NC([2*])([3*])CC(=O)C2=C1[4*]&[2*]C&&[3*]C&[4*]C&&
[1*]C(=O)OCC&[1*]C1=C(NC(=S)NC2=CC=C([2*])C=C2)C([3*])=C([4*])S1&[2*]C&&[3*]C#N&[4*]SCC&&
[1*]OC&[1*]C1=CC=C(CCNC(=O)C2CCC(=O)N(CC3=CC=C([2*])C([3*])=C3[4*])C2)C=C1[5*]&[2*]OC&&[3*]OC&[4*]OC&[5*]OC&&
[1*]O&[1*]C1=CC=C2CC3N(CC4CC4)CCC45C2=C1OC4C1=C(CC35[2*])C2=CC(=C1)OCO2&[2*]O&&&
O=C(CN1CCCCCC1)NC1=CC=CC=C1N1CCN(C2=CC=CC=C2)CC1&&&
[1*]C&[1*]N(CC1=CC=C(N2C=NC=N2)C=C1)CC([2*])COC1=CC=C(C2=CC=CC=C2)[NH]C1=O&[2*]O&&&
[1*]C&[1*]N1CCN(C2=CC=C(NC(=O)C3=CC=CN=C3[2*])C([3*])=C2)CC1&[2*]Cl&&[3*]C(F)(F)F&&
[1*]C&[1*]C1=CC=C2C(=O)C(CNC(=O)C3CC3)=CN(CC3=CC=C([2*])C=C3)C2=N1&[2*]F&&&
[1*]CC(NC(=O)C(NC(=O)C(N)C(C)C)C(C)C)C(=O)NC(CC(C)C)C(=O)NC(C(=O)NC(CCCN=C(N)N)C(=O)NC(CC(C)C)C(=O)O)C(C)C)C(C)C&[1*]C1=CC=CC=C
[1*]OC&[1*]C1=CC=C(NC(=O)C2=CC=CC=N2)C([2*])=C1&[2*]OC&&&
[1*]N&[1*]C1=NC(NC2CCCCC2)=NC2=C1N=CN2C1SC([2*])C([3*])C1[4*]&[2*]CO&&[3*]O&[4*]O&&
[1*]OCC(O)CNC(C)(C)C&[1*]C1=CC=C([2*])C=C1NC1=NC(NC2=CC=CC=C2)=NC(OC2=CC=CC=C2[3*])=N1&[2*]F&&[3*]S(=O)(=O)C(F)(F)F&&
[1*]C(C)=O&[1*]C1=CC=C(C(=O)NC2=CC=C([2*])C=C2)N=C1&[2*]C&&&
[1*]OC&[1*]C1=CC=C(SC2=CC=C(C3=NC([2*])=CO3)C=C2[3*])C=C1&[2*]CN(C)C&&[3*]C#N&&
[1*]C&[1*]C1(C(=O)NC2=CC=C([2*])C([3*])=C2)CCN1C(=O)CC1=CC=CS1&[2*]Cl&&[3*]Cl&&
[1*]C1=CC(COC2=CC=C3C(=O)N(CC4CCC4)CCC3=C2)=CC=C1&[1*]Br&&&
[1*]C(CCC)CC(=O)C(C)C&[1*]N1N=NC2=C(C=NN2C2=CC=C([2*])C([3*])=C2)C1=O&[2*]C&&[3*]C&&
[1*]C(=O)OC&[1*]C1=CC=C(C2=CSC(NC(=O)C3=CC(=O)C4=CC=CC=C4O3)=N2)C=C1&&&
O=C(CCNC(=O)CN1C=CC2=CC=CC=C2C1=O)NCC1=CC=CC=C1&&&
[1*]CC(C)NC(C)=O&[1*]C1=CC=C(C#CC2=CN=C(OC3=CC=C(C4=CC=CS4)C=C3)N=C2)C=C1&&&
[1*]OC&[1*]C1CC(N2C=C([2*])C(=O)[NH]C2=O)OC1COP(=O)(N1CC1)N1CC1&[2*]C&&&
[1*]F&[1*]C1=CC=C(C2=NN3C(NC4CCCC4)=CC=CC3=C2C2=CN=CN=C2)C=C1&&&
[1*]CC(=O)N(O)C[N+](C)(C)C&[1*]C1C=CC(NS(=O)(=O)C2=CC=C([2*])C=C2)CC1&[2*]Cl&&&
[1*]OC&[1*]C1=CC=C(C(=O)OCC2=CC(=O)N3N=C([2*])SC3=N2)C=C1[3*]&[2*]CCC(C)C&&[3*]OC&&
[1*]OC&[1*]C1=CC2=NC(NC3=CC=CC=C3)=NC(NCCN3CCCCC3)=C2C=C1[2*]&[2*]OC&&&
[1*]OC&[1*]C1=CC=C([2*])C2=C1N=C(N(CC1=CC=CN=C1)C(=O)CC1CCCO1)S2&[2*]OC&&&
[1*]OCCCN(CCCC(C)C)CCC(C)C&[1*]C1=CC=CC2=C1C1=CC=CC=C1C(=O)O2&&&
[1*]C&[1*]C1=NC2=C(CN(C(=O)C3=CC=C4[NH]C5=NC=CC=C5C4=C3)CC2)C(C2=CC=CN=C2)=C1[2*]&[2*]C#N&&&
[1*]OC&[1*]C1=CC=C(CNC2CCCCC2NC(=O)CNCC2=CC=CC=C2[2*])C=C1&[2*]OC&&&
[1*]COC(C)=O&[1*]C1=C(S(=O)(=O)NCC2=CC=C(C3=CSC=C3)C=C2)C=CC=C1[2*]&[2*]C(F)(F)F&&&
[1*]C&[1*]C1=CC=C(S(=O)(=O)N2N=C([2*])CC2C2=CC=CC([3*])=C2)C=C1&[2*]C(F)(F)F&&[3*]Br&&
[1*]C1=CC(N2CCN(CCN3CCN(C(=O)C4=CC=C(NS(=O)(=O)C5=CC=CC=C5[2*])C=C4)CC3)CC2)=CC=C1&[1*]F&&[2*]F&&
[1*]C(=O)O&[1*]C1=CC=C(NC2=CC=C([2*])C=C2)C=C1&[2*]F&&&
[1*]C1=CC=C(C(NC2=CC=C(N3C=C([4*])C(=O)C4=CC=C([3*])C=C43)C=C2)C2=CC=CC=N2)C=C1[2*]&[1*]Cl&&[2*]C(F)(F)F&[3*]F&[4*]C(F)(F)F&&
[1*]C&[1*]C(=NOC(=O)C1=CC=CC([2*])=C1)C1CCC2C3CC=C4CC([3*])CCC4([4*])C3CCC12[5*]&[2*]O&&[3*]O&[4*]C&[5*]C&&
[1*]OC(F)F&[1*]C1=CC=C(C2=CC=C(C3=NC4=CC=C(N5C=NN=N5)C=C4[NH]3)C=C2)C=C1&&&
[1*]OC&[1*]C1=CC(NC2CCN(CCC3(C4=CC=C([2*])C([3*])=C4)CC3)CC2)=CC=C1N1C=NC([4*])=C1&[2*]Cl&&[3*]C(F)(F)F&[4*]C&&
[1*]OC(=O)N(C)C&[1*]C1=CC2=C(C=C1C(=O)N1CCN(C3=CC=CC=C3)CC1)OCO2&&&
[1*]N(C)C&[1*]C1=CC=CC(C2=CC([2*])=NC3=C(C4=CC=CC=C4)N=CN23)=C1&[2*]C(F)(F)F&&&
[1*]C(=O)OC(C)(C)C&[1*]N1CCN(C2=CC=C(NC(=O)C3=CC=CO3)C=C2)CC1&&&
[1*]C1=CC=CC=C1CNC(=O)C1=N[NH]C(C2=CC=C([2*])C=C2)=C1&[1*]Br&&[2*]Cl&&
[1*]C&[1*]C1=CC=CC(OCC([2*])CNC2COC3=CC=CC=C3SC2)=C1&[2*]O&&&
[1*]OC&[1*]C1=CC=CC(C(=O)NC2=CC=C(NC3=CC([2*])=NC4=NC=NN34)C=C2)=C1&[2*]C&&&
[1*]C&[1*]C([2*])(OC(=O)C1=CC=CC([3*])=C1)C1=CC=CC=C1&[2*]C&&[3*]Cl&&
[1*]N&[1*]C1=NC(=O)C2=C([NH]1)N(C1CC([2*])C([3*])O1)C=N2&[2*]COP(=O)(O)OP(=O)(O)OP(=O)(O)O&&[3*]COP(=O)(O)O&&
[1*]OC&[1*]C1=CC=C(CC2=CNC3=CC=CC=C3S2)C=C1[2*]&[2*]OC&&&
[1*]C&[1*]C1C(=NNC(=O)C2=COC=C2)CC(=O)C2C1([2*])CCC1C(=O)OC(C3=COC=C3)CC12[3*]&[2*]C&&[3*]C&&
[1*]N&[1*]C1=NN2C(=N1)N=C(C1=CSC=C1)CC2C1=CC=CC=C1&&&
[1*]C(=O)OC(C)C&[1*]C1=CC=C(NC(=O)C2=CC=C([2*])C([3*])=C2)C([4*])=C1&[2*]C&&[3*][N+](=O)[O-]&[4*]Cl&&
[1*]N&[1*]C1=CN=C(C2=CC=C(C3CCC3)C(OC3=CN=CC=C3C3=CC=NC=N3)=C2[2*])C=N1&[2*]F&&&
[1*]C&[1*]C1=NC2=C(C(C3=CC=CC=C3)=N[NH]2)C(=O)N1[2*]&[2*]C&&&
[1*]C1=CC(NC(=O)C2=N[NH]N=C2)=CC=C1OC1CCN(C2=CC=CC=C2)C1&[1*]Cl&&&
[1*]C1=CC=CC=C1CN1C=C(C(=O)C2CC2)C2=CC=CC=C21&[1*]Cl&&&
[1*]OC&[1*]C1=CC=C(NC2=NOC(C3=C[NH]C4=NC=CC=C34)=N2)C=C1&&&
[1*]OC&[1*]C1=CC=C(C(=C([2*])[3*])C2=CC([4*])=C([5*])C([6*])=C2)C=C1[7*]&[2*]CCCCl&&[3*]C(C)C&[4*]C&[5*]OC&[6*]C(C)C&[7*]O&&
[1*]C(=O)CNC(C)(C)C&[1*]N1CCCC1C1=CC=C([2*])C=C1&[2*]Cl&&&
[1*]C&[1*]C(OC(=O)C1=CN=CC([2*])=C1)C(=O)NCC1=CC=C2OCOC2=C1&[2*]Br&&&
[1*]CCCN(CC)CC&[1*]C1=C[NH]C2=CC([2*])=C([3*])C=C12&[2*]OC&&[3*]O&&
[1*]OC&[1*]C1=CC2=C(C=C1[2*])C(C1=CC=CC=C1)(C1=CC=C([3*])C=C1)OC2=O&[2*]OC&&[3*]O&&
[1*]CCN(C)C&[1*]N1C(=O)C2=CC=C3C(=O)N([2*])C(=O)C4=C3C2=C(C=C4)C1=O&[2*]CCN(C(=O)CCS(C)(=O)=O)C(C)C&&&
[1*]C(=O)OCC&[1*]N1CCN(C(=O)C(=O)NC2=CC([2*])=C([3*])C([4*])=C2)CC1&[2*]F&&[3*]F&[4*]F&&
[1*]C(=O)NC&[1*]C1C2CN([2*])CC12&[2*]S(=O)(=O)N(C)C&&&
[1*]C(=O)OC&[1*]C1=CC2=C(CCC2)N=C1[2*]&[2*]CCCCO&&&
[1*]C&[1*]C1=C([2*])C2=C(CCC([3*])([4*])O2)C([5*])=C1[6*]&[2*]C&&[3*]C&[4*]C&[5*]C&[6*]OC(=O)CCCN&&
O=C1C(CC2=CC=CC=C2)N(CC2=NC3=CC=CC=C3[NH]2)C(=O)CN1CC1CCCO1&&&
[1*]C&[1*]C1=CC([2*])=NC(NC(=S)N2CCN(C3=CC=CC([3*])=C3)CC2)=C1&[2*]C&&[3*]F&&
[1*]C1=CC=C(C=CC(=O)CC2OC([2*])([3*])C([4*])C([5*])C2[6*])C=C1&[1*]F&&[2*]O&[3*]C(F)(F)F&[4*]O&[5*]O&[6*]O&&
[1*]S(=O)(=O)CC&[1*]N1CCC(N2CCC(N3N=CC=C3NC(=O)C3CCOCC3)CC2)CC1&&&
[1*]CC&[1*]C1=CN2C3=CC=CC=C3N=C2C2=CC(NC(=O)C3=CC=CC([2*])=C3[3*])=CC=C12&[2*]OC&&[3*]OC&&
[1*]C(=S)NC&[1*]N1CC([2*])C(N2C=NC3=C2[NH]C=NC3=O)C1&[2*]O&&&
[1*]SC&[1*]C1=C([2*])C2=C([3*])N=CN=C2N1[4*]&[2*]C#N&&[3*]N&[4*]CCCO&&
[1*]C&[1*]N(C1=CC=CC=C1)S(=O)(=O)C1=CC=CC(C(=O)NC2=CC=CC=C2[2*])=C1&[2*]Cl&&&
[1*]C&[1*]C1=CC(NC2=NC(NCCC3=CC=CC=C3)=NC3=NC=CN=C23)=CC=C1[2*]&[2*]Br&&&
[1*]C&[1*]C1=CC=C(S(=O)(=O)OC2=CC=CC=C2S(=O)(=O)CCCN2C=C([2*])N=C2[3*])C=C1&[2*]C&&[3*]C&&
[1*]O&[1*]C1=CC2=C(C=C1[2*])C(CC1=CC=C([3*])C([4*])=C1)NCC2&[2*]O&&[3*]O&[4*]Cl&&
[1*]C&[1*]C1=CC=C(N2N=C([2*])C(CCNC(=O)COC3=CC=C([3*])C=C3)=C2[4*])C([5*])=C1&[2*]C&&[3*]Cl&[4*]C&[5*]C&&
[1*]NCC=C(C)CCC=C(C)C&[1*]C1=CC=C([2*])C=C1[3*]&[2*]C(=O)O&&[3*]Cl&&
[1*]OC&[1*]C1=CC=CC(C2=NC([2*])=C([3*])S2)=C1&[2*]C(=O)O&&[3*]C&&
[1*]C(O)CNC(C)(C)C&[1*]C1=CC=CC=C1&&&
[1*]OC&[1*]C1=CC=CC=C1NC(=O)C1=CC=C([2*])C=C1&[2*]S(N)(=O)=O&&&
[1*]C&[1*]N1C(CN2SC3=CC([2*])=CC=C3C2=O)=NN=C1SCC(=O)NC1CCCCC1&[2*]F&&&
[1*]C1=CC=C(C(=O)NCC2CCC3=CC=CC=C3C2)C=C1&[1*]Cl&&&
[1*]CC&[1*]N1C(CSC2=NC3=CC=CC=C3O2)=N[NH]C1=O&&&
[1*]C&[1*]C1([2*])CCC2=C(O1)C1=CC=CC=C1C1=C2[NH]C(C2=CC=C([3*])C=C2)=C1&[2*]C&&[3*]O&&
[1*]OC&[1*]C1=CC=CC=C1C(=O)COC(=O)CC1=CC=CS1&&&
[1*]CC(C)C&[1*]C(NC(=O)OCC1=CC=CC=C1)C(=O)NC([2*])CC1=C[NH]C2=CC=CC=C12&[2*]C(=O)NC(C)C(=O)O&&&
[1*]F&[1*]C1=CC=C(CN(CC2=CC=C3OCCCOC3=C2)CC2=CC=C3OCOC3=C2)C=C1&&&
[1*]C1=C2OC=C([2*])C(=O)C2=CC=C1&[1*]CCl&&[2*]C(F)(F)F&&
[1*]OC&[1*]C1=CC=CC(NC(=O)CN([2*])C(=O)CC23CC4CC(CC(C4)C2)C3)=C1&[2*]C&&&
[1*]C&[1*]C([2*])(COC(=O)NC1=CC=C([3*])C=C1)N(CC1=CC=C(C2=CC=C([4*])C=C2)C=C1)CC([5*])COC(C1=CC=C([6*])C=C1)C1=CC=C([7*])C=C1&[2*]C&&[3*]C(F)(F)F&[4*]C(F)
O=C(OCN1CCN(C2=CC=CC=C2)CC1)N1CCCCOCC2=CC=CC=C21&&&
[1*]CCOC&[1*]N1C(SCC(=O)NC2=NON=C2[2*])=NN=C1C1=CC=CO1&[2*]C&&&
[1*]C&[1*]C1(C2=CC=C([2*])C=C2)C#CC([3*])([4*])C1=O&[2*]O&&[3*]C&[4*]C&&
O=C1NC2=C(C(C3=CC=NC=C3)OC3=CC=CC=C23)C12CC2&&&
[1*]OC&[1*]C1=CC=CC=C1NC(=O)COC(=O)CC([2*])C1=CC=C([3*])C=C1&[2*]NC(C)=O&&[3*]Cl&&
[1*]C&[1*]C1=CC=CN=C1NC(=S)N1CCC(NC(=O)C2=CC=CO2)CC1&&&
[1*]OC&[1*]C1=NC=CN=C1OC1=CC=CC=C1&&&
[1*]C(N)=O&[1*]C(CC1=CC=C([2*])C=C1)NC(=O)C(CC1=CC=CC=C1)NC(=O)C1CCCN1&[2*]O&&&
[1*]NC(C)=O&[1*]C1=CC=C2C(C3=CC=NC=C3)=CC=CC2=C1&&&
[1*]Cl&[1*]C1=CC=C(NCC2=CC=CO2)N=C1&&&
[1*]CC(C)(C)N&[1*]C1=CC=C([2*])C(C2=NC(C(=O)NCC3=CC=C([3*])C=N3)=CC=C2[4*])=C1&[2*]F&&[3*]F&[4*]OCC(F)(F)F&&
[1*]C&[1*]C1=NN(C([2*])C(=O)N2CCN(C(=O)3=CC=CO3)CC2)C(=O)C2=CC3=C(C=CO3)N12&[2*]C&&&
[1*]C1=C2N=C(NCC(=O)NC3=CC=C([3*])C([4*])=C3)SC2=CC([2*])=C1&[1*]F&&[2*]F&[3*]Cl&[4*]Cl&&
[1*]C&[1*]C1=CC([2*])=C(C2=C([3*])C(=O)C3=C([4*])C=C([5*])C=C3O2)C(=O)C([6*])=C1&[2*]O&&[3*]O&[4*]O&[5*]O&[6*]C&&
[1*]C1=CC=C(NS(=O)(=O)C2=CC=C3NC(=O)CC(=O)NC3=C2)C=C1&[1*]Br&&&
O=C1CC2(CCN(CC3=CC=CC=C3)CC2)OCN1C1=CC=CC=C1&&&
[1*]CC(=O)N(C)C&[1*]N1C(=O)CN(C2=CC=CC=N2)C2=NC=CC=C21&&&
[1*]C&[1*]N1N=NN=C1SCC(=O)NC1=CC=CC=C1N1CCCCC1&&&
[1*]OC&[1*]C1=CC=CC2=C1OC(C(=O)NCC1([2*])CCCCC1)=C2&[2*]N&&&
[1*]OC&[1*]C1=CC=CC=C1CNC(=O)CNS(=O)(=O)C1=CC=CC2=CC=CN=C12&&&
[1*]C1=CC=C(C=C2SC(N3CCOCC3)=NC2=S)C=C1&[1*]I&&&
[1*]NC(=O)CCCCC&[1*]C1=CC([2*])=CC=C1[3*]&[2*]OC&&[3*]OC(F)F&&
[1*]C(=O)O&[1*]C1=CC=C2C(C3CCCCC3)=C3C4=CC=CC=C4C=CN3C2=C1&&&
[1*]C(=O)NCCOC&[1*]C1=C(NC(=O)C2=CC=C([2*])O2)SC2=C1CCCC2&[2*]Br&&&
O=C1OC2=CC(OCCN3CCOCC3)=CC=C2CC1CC1CC1&&&
[1*][N+](=O)[O-]&[1*]C1=CC=C([2*])C(CN2CCC([3*])(CC3=CC=CC=C3)CC2)=C1&[2*][N+](=O)[O-]&&[3*]O&&
[1*]C&[1*]C1=CC=C(C2SCCC(=O)N2C2=CC([2*])=C([3*])C([4*])=C2)O1&[2*]C&&[3*]Cl&[4*]C&&
[1*]C&[1*]C1=CC(OCC2=CC(C(=O)NCC3CC3[3*])=NO2)=CC([2*])=C1&[2*]C&&[3*]C(=O)O&&
[1*]NCCF&[1*]C1CC2C3=CC=CC4=C3C(=C[NH]4)CC2N(C(=S)NCC2=CC=CO2)C1&&&
[1*]OC&[1*]C1=CC=C2CC3NCCC45C2=C1OC4C1([2*])CCC35CC1CC1=CC=CC([3*])=C1&[2*]OC&&[3*][N+](=O)[O-]&&
[1*]N&[1*]C(COCC1=CC=CC=C1)C1COC(C2=NC(C(=O)NCC3=NC=C[NH]3)=CS2)=N1&&&
[1*]COC(C)=O&[1*]C12C([2*])C([3*])C3C([4*])C14OC3([5*])COC(=O)C1=CN=CC=C1CCC([6*])C(=O)OC(C([7*])C2OC(=O)C1=CC=CC=C1)C4([8*])[9*]&[2*]O&&[3*]OC(C)=O&[4*]OC(C)=O
[1*]C=CC(=O)OC&[1*]C1=CC=C([2*])C([3*])=C1[4*]&[2*]O&&[3*]O&[4*]O&&
[1*]C(=O)NC(C)C(=O)OCC&[1*]C1=CC=C([2*])C(NC(=O)CC23CC4CC(CC(C4)C2)C3)=C1&[2*]C&&&
[1*]C1=CC=C(NC(=O)C2=CC=C(N3CCC4(CC3)CC(=O)C3=CC=CC=C3O4)C=C2)C=C1&[1*]C(F)(F)F&&&
[1*]C(=O)O&[1*]C1=NN2C(=O)N(CC3=CC=C(C(=O)NC4=CC([2*])=CC=C4[3*])C=C3)C(=O)C3=C2C1=CC=C3&[2*]C(=O)O&&[3*]C(=O)O&&
[1*]OC&[1*]C1=CC=C(OC2=CC=C(CN3C([2*])=NC4=CC(C(=O)NCCC5=CC=C([3*])C=C5)=CC=C43)C=C2)C=C1&[2*]C&&[3*]S(N)(=O)=O&&
[1*]C1=CC=C(N2N=C(C(=O)N3CCN4CCCCC4C3)C=C2C2=CC=CC=C2)C=C1&[1*]F&&&
[1*]CCCCC&[1*]C1=CC(OCC2=CC=CC([2*])=C2)=CC([3*])=C1C(C1=CC=C([4*])C=C1)C1=C([5*])C([6*])=C([7*])OC1=O&[2*]C(=O)OC&&[3*]OC&[4*]Cl&[5*]O&[6*]CCC(=O)OC&[7*]C&&
[1*]C&[1*]C(CC1COC([2*])=N1)C1=CC=C([3*])C([4*])=C1&[2*]N&&[3*]Cl&[4*]Cl&&
[1*]O&[1*]C1(C2=CC=C([2*])C=C2)CC2CCC(C1)N2CC1=COC=C1&[2*]Cl&&&
O=C(NC1=CC=C(N2CCOCC2)C=C1)C1=CC=CC2=NSN=C12&&&
[1*]C&[1*]C1OC(OC(C=CC2=CC=C([2*])C=C2)C([3*])C=CC2=CC=C([4*])C=C2)C([5*])C([6*])C1[7*]&[2*]C(=O)O&&[3*]O&[4*]O&[5*]O&[6*]O&[7*]O&&
[1*]C1=CC=C(C2=NC(=O)C3=CC=CN=C3[NH]2)C=C1&[1*]F&&&
[1*]CC(=O)OC&[1*]C1CC([2*])C([3*])C(C2=CC=C([4*])C=C2)N1&[2*]C&&[3*]C&[4*]I&&
[1*]C&[1*]C(C([2*])C([3*])C([4*])CN1CC(=O)N(C2=CC=CC=C2[5*])CC1([6*])[7*])C1=CC=CC=C1&[2*]O&&[3*]O&[4*]O&[5*]Cl&[6*]C&[7*]C&&
[1*]C(=O)C=CNNC(=S)N(CC)CC&[1*]C1=C[NH]C2=CC=C([2*])C=C12&[2*]Br&&&
[1*]C&[1*]C1CCC2C([2*])C(OC3=C([3*])C=C(C4OC5OC6([4*])CCC7C([5*])CCC(C4[6*])C57OO6)C=C3[7*])OC3OC4([8*])CCC1C32OO4&[2*]C&&[3*]C=O&[4*]C&[5*]C&[6*]C&[7*]C&[8*]C&&
[1*]C1=N[NH]C(C(=O)NN=CC2=CC=CC=N2)=C1&[1*]C(=O)O&&&
[1*]C&[1*]C(C1=CC=C(C2=C([2*])C(=O)N(CC3=CN([3*])N=N3)C=C2)C=C1)N1CCN(CC2=CC=CC=C2)CC1&[2*]C(=O)O&&[3*]CC(C)(C)C&&
[1*]C1=CC=C(N2CCC(NC3CC3)CC2)C=C1C(=O)NC1CCN(C(=O)C2CC2)CC1&[1*]Cl&&&
[1*]C1=CC(C(=O)C2=C([2*])[NH]C3=CC([3*])=CC=C23)=CN=C1&[1*]Cl&&[2*]O&[3*]C(F)(F)F&&
[1*]C&[1*]C1=CC=C(NC2=NC(C(=O)C3=CC=C(CN4CCCCC4)C=C3)=CS2)C=C1&&&
[1*]C1=CC=C([2*])C(NC(=O)C2=CC=CC(C3=CC=C([3*])C=C3)=C2)=C1&[1*]Cl&&[2*]Cl&[3*]Cl&&
[1*]C(=O)O&[1*]C1=CC=C2OCCC3=C(S(=O)(=O)NC4=C(C5=CC=CC=C5)C=CS4)C=CC=C3C2=C1&&&
[1*]C(=O)O&[1*]C1=CC=CC(OC2=CC=C(C=CC(=O)C3=CC=CC(C(=O)C=CC4=CC=C([2*])C=C4)=C3)C([3*])=C2)=C1&[2*]C(F)(F)F&&[3*]O&&
[1*]NC(=O)CC&[1*]C1=CC=C(C(=O)COC(=O)C2CC2)C=C1&&&
[1*]C(C)C&[1*]C1=CN=C(NC2=CC=C3[NH]C=NC(=S)C3=C2)N=C1&&&
[1*]OC&[1*]C1=CC=C(C(=O)C2=C([2*])N(CCN3CCOCC3)C3=CC=CC=C23)C=C1&[2*]C&&&
[1*]C1=CC(N2CCN(CCCCN3C(=O)COC4=CC=CC=C43)CC2)=CC=C1&[1*]Cl&&&
[1*]C&[1*]N(CC1=CC=CN=C1)C(=O)NC1=CC=C(NC(=O)C2=CC=C3C=C[NH]C3=C2)C=C1&&&
[1*]OC&[1*]C1=CC=C(CC(=O)NC2=CC=C([2*])C=C2)C([3*])=C1&[2*]S(=O)(=O)N(C)C&&[3*]OC&&
[1*]C(C)C&[1*]C1=C(CC2=CC=C(CC3=CC=CC=C3)C=C2)C(OS(=O)(=O)CC2=CC=CC=C2)=C([2*])C2=C1OC([3*])([4*])CC2&[2*]O&&[3*]C&[4*]C&&
[1*]C(=O)OC(C)(C)C&[1*]C1=CC=C2[NH]C(C3=CC=C(OC4CCCCC4)C=C3)=C(CCNCCCCCCN3CCC(OC4=CC=C([2*])C=C4)CC3)C2=C1&[2*]O&&&
[1*]NCCCC&[1*]C1=N[N+]([2*])=C2C=CC(C(=O)NC3=C([3*])C=CC=N3)=CC2=[N+]1[4*]&[2*][O-]&&[3*]C&[4*][O-]&&
[1*]C(O)CCC&[1*]C1=C([2*])N2C(=O)C([3*])C2S(=O)(=O)C1&[2*]C(=O)OC&&[3*]C(C)O&&
[1*]OC&[1*]C1=CC=C([2*])C(NN=C2C(=O)OC3CCCCCC3N2[3*])=C1&[2*]OC&&[3*]C(C)=O&&
[1*]OC&[1*]C1=CC=C2[NH]C=C(CCCN3CCN(C4=CC=C([2*])C([3*])=C4)CC3)C2=C1&[2*]Cl&&[3*]Cl&&
[1*]C1=CC=C(OCC(=O)OCC(=O)NC2CCCCC2)C=C1&[1*]Cl&&&
[1*]CCCCN&[1*]C(NC(=O)C(CC1=CC=C([2*])C=C1)NC(=O)CCC(=O)C1CCCCC1)C(=O)NC([3*])C(=O)NC1=CC=C2C=CC=CC2=C1&[2*]O&&[3*]CCCN=C(N)N&&
CCCCCCCCCCCCCC(=O)OC(CSCC)C(O)C=CCCC=CCC=CCC=CCCCC&&&
[1*]NC(C)=O&[1*]C1CCCC2(S(=O)(=O)C3=CC=C([2*])C=C3)C3=C([3*])C=CC([4*])=C3OCC12&[2*]Cl&&[3*]F&[4*]F&&
[1*]C&[1*]C(CC(=O)C([2*])CC1CC(=O)N([3*])C(=O)C1)C1CCC2C3C(=O)CC4CC(=O)CCC4([4*])C3CCC12[5*]&[2*]C&&[3*]C&[4*]C&[5*]C&&
[1*]CCCCC(=O)NCCCCC#CCCCCCC(CCCCCCCCC)OC&[1*]C1OC([2*])=CC([3*])C1[4*]&[2*]CO&&[3*]O&[4*]NC(C)=O&&
[1*]CC&[1*]C1=NC([2*])=C(C=NNC(=O)CN2N=NC(C3=CC=CC=C3)=N2)[NH]1&[2*]C&&&
[1*]C&[1*]C1=C(OC2CCN([2*])CC2)C=CC=C1N1CCC(OC2=CC=CC([3*])=C2)C1&[2*]C(=N)N&&[3*]Cl&&
[1*]C&[1*]C1=CC([2*])=C2N=C(C3=CC=CC([3*])=C3)N=C(NC3=NC4=CC=CC=C4N=C3C(=O)NC3=CC=C([4*])C=C3)C2=C1&[2*]C&&[3*]C(F)(F)F&[4*]C(F)(F)F&&
[1*]NC&[1*]C1CCN(C2=NC([2*])=NC3=CC([3*])=C([4*])C=C23)C1&[2*]N&&[3*]OC&[4*]OC&&
[1*]OC&[1*]C(=CC([2*])C1([3*])C(=O)NC2=CC=C(C3=CSC=C3)C=C21)C1([4*])C(=O)NC2=C1C=CC(=O)C1=CC=C([5*])C=C21&[2*]C&&[3*]O&[4*]O&[5*]O&&
[1*]C&[1*]C1=C([2*])SC(NC(=O)C([4*])NC(=O)C2CCCN2[3*])=N1&[2*]C(=O)N(C)C&&[3*]C(=O)C(C)(C)C&[4*]C(C)(C)C&&
[1*]CC&[1*]C1=NC(C2=CC=C([2*])C=C2)C(C(=O)OC2CCCCC2=CC=C([3*])C=C2)=C([4*])N1&[2*]Cl&&[3*]Cl&[4*]C&&
[1*]C&[1*]N1CCN(C(=O)CCC(=O)C2=CC=C([2*])C=C2)CC1&[2*]Cl&&&
O=C1NC(CC2CCCCC2)C(=O)N2CCCC12&&&
[1*]C&[1*]C([2*])(C1=CC=CC=C1)C1=CC=C(CN(CC2CCCO2)C2CNC2)C=C1&[2*]C&&&
[1*]C&[1*]C1=CC=CC(N2CCN(C(=O)C3CCN(S(=O)(=O)C4=CC=CC([2*])=C4)CC3)CC2)=C1[3*]&[2*]F&&[3*]C&&
[1*]C(=O)O&[1*]C1=CN(C2=CC(N3CCOCC3)=C([2*])C=N2)N=C1&[2*]F&&&
[1*]C&[1*]N1C([2*])=CC=C1C1=CC=C2C=C(NC(=O)C3CC3)N=CC2=C1&[2*]C#N&&&
[1*]OC&[1*]C1=CC2=C(C=C1[2*])COC(C1=CC=C([3*])C=C1)O2&[2*]OC&&[3*]C(C)C&&
[1*]OC&[1*]C1=CC=C(C(=O)OC([2*])C2CCC3C4CC([3*])C5=CC(=O)C=CC5([4*])C4C([5*])CC23[6*])C=C1&[2*]C=C(C)C&&[3*]O&[4*]C&[5*]O&[6*]C&&
[1*]C&[1*]C1([2*])CCCC2([3*])C1CCC13C=C([4*])C(CCC12)C3&[2*]CO&&[3*]C&[4*]Br&&
[1*]C&[1*]C1=CC=C2C(=C1)C1CNCCN1S2(=O)=O&&&
[1*]C&[1*]N1N=CC2=C1NC(=O)CC2C1=CN(C2=CC=CC([2*])=C2)N=C1C1=CC=CN=C1&[2*]Cl&&&
[1*]N&[1*]C1=NC([2*])=CC(NCC([3*])C2=CC=CC=C2)=N1&[2*]Cl&&[3*]O&&
[1*]C=CCCC&[1*]C1OC1C([2*])COC(=O)C1=CC([3*])=C2OCOC2=C1&[2*]O&&[3*]OC&&
[1*]C(=O)O&[1*]C1=C(CCCOC2=CC=C([2*])C=C2)C2=CC=CC=C2[NH]1&[2*]F&&&
[1*]C&[1*]C1=NN(C2=CC=CC=C2)C(SC2=NN=C(C3=CC=C4N=CSC4=C3)O2)=C1[2*]&[2*][N+](=O)[O-]&&&
[1*]C(N)=O&[1*]C=C1COC(C2=CC=CC([2*])=C2)N1[3*]&[2*]F&&[3*]C(=O)C(N)CC(=O)O&&
O=C(CSC1=NC2=C([NH]C3=CC=CC=C32)C(=O)N1C1=CC=CC=C1)NCC1CCCO1&&&
[1*]C#N&[1*]C(=CC1=CC=C([2*])C=C1)C(=O)NCC1=CC=CC=C1&[2*]C(=O)O&&&
[1*]NC(=O)CC(C)C&[1*]C1=CC=C(NC(=O)C2=C(COC3=CC=CC=C3[2*])C3=CC=CC=C3S2)C=C1&[2*]C(F)(F)F&&&
[1*]C&[1*]C1=CC=CC([2*])=C1OC1=CC=C(S(=O)(=O)NC2=CC=C([3*])C=N2)C=C1[4*]&[2*]C&&[3*]F&[4*]C#N&&
[1*]C&[1*]C1=C([2*])C(C2=CC=CN=C2)N2N=C(SCC3=CC=C([3*])C=C3)N=C2N1&[2*]C(N)=O&&[3*]F&&
[1*]C&[1*]C1=NC(N2CCN3C(=O)CCC3C2)=CC(N2C=CN=C2[2*])=N1&[2*]C&&&
[1*]C1=C(C(=O)N2C3=NC=CC=C3C=CC2C2=CC=CC=C2)C([2*])=CC=C1&[1*]Cl&&[2*]Cl&&
[1*]NC(C)=O&[1*]C1=CC=C(OCC([2*])([3*])C(=O)NC2=CC=C(C3CNCCO3)C=C2)C=C1&[2*]C&&[3*]C&&
[1*]OC&[1*]C1=CC(CCC(=O)OCC(=O)NC2CCCCC2)=CC([2*])=C1[3*]&[2*]OC&&[3*]OC&&
[1*]OC(C)=O&[1*]C1=CC=C2OC([2*])([3*])C([4*])C(N3C([5*])=CC=C3[6*])C2=C1&[2*]C&&[3*]C&[4*]OC(C)=O&[5*]C&[6*]C&&
[1*]C&[1*]C1=C(C2=CC=C([2*])C=C2)S(=O)(=O)N(C([3*])C(=O)NCC2=CC=CC=C2)C1=O&[2*]C(C)C&&[3*]C&&
[1*]NC(C)=S&[1*]C1=NN([2*])C2(CCCCC2)S1&[2*]C(N)=O&&&
[1*]C(=O)N(C)C&[1*]C1=CC2=CN=C(NC3=CC=CC(N4CCN([2*])CC4)=N3)N=C2N1C1CCCCC1&[2*]S(C)(=O)=O&&&
[1*]O&[1*]C1=CC(C2=CC=C3C=C([2*])C=CC3=C2)=C([3*])C=C1[4*]&[2*]O&&[3*]Cl&[4*]Cl&&
[1*]C&[1*]C1=C(NC2=C([2*])C=NC=C2C2=CC=C(OCCN3CCN([3*])CC3)C=C2)C=CC2=C1C=C[NH]2&[2*]C#N&&[3*]C&&
[1*]C&[1*]C1CN([2*])C(=O)CC2=CC(NC(=O)CC3=CC=CC=C3)=CC=C2OC1CN([3*])S(=O)(=O)C1=CC=C([4*])C=C1&[2*]C(C)CO&&[3*]C&[4*]Cl&&
[1*]OC&[1*]C1=CC=C(C2=C(C(=O)N3CCN(C4=CC=CC([2*])=C4)CC3)OC(=O)C3=C2CCC3)C=C1[3*]&[2*]Cl&&[3*]OC&&
[1*]CC&[1*]N1C(NC2=C([2*])C=CC([3*])=C2[4*])=NC2=CC(C(=O)NC3=CC=C([5*])C([6*])=C3)=C([7*])C=C21&[2*]Br&&[3*]CNC(=O)C(C)C&[4*]OC&[5*]OC&[6*]CN(C)C&[7*]OC&&
C1=CC=C2C3=C([NH]C2=C1)C1CNCC1C3&&&
[1*]OC&[1*]C1=CC=C(NC(=O)C2=CC=C([2*])C(NC3=NC=NC4=CN=C(N5CCN([3*])CC5)N=C34)=C2)C=N1&[2*]C&&[3*]C&&
[1*]C1=CC=C(CNC(=O)C(=O)NCC(C2=CC=CN=C2)N2CCOCC2)C=C1&[1*]F&&&
[1*]C&[1*]C1=CC2=N[NH]C(=O)C(=CC3=C([2*])[NH]N(C4=CC=CC([3*])=C4)C3=O)=C2C=C1&[2*]C&&[3*]C(=O)O&&
[1*]OC&[1*]C1=CC(NCCCCCOC2=CC=C(CC([4*])NC3=CC=CC([2*])=C3[3*])C=C2)=CC([5*])=C1&[2*]C&&[3*]C&[4*]C(=O)O&[5*]OC&&
[1*]C(=O)OCC&[1*]N1CCN(C(=O)CCC2=CC=C([2*])C=C2)CC1&[2*]F&&&
[1*]CCN(C)C&[1*]C1=CN(C2=CC=CC=C2)N=C1C1=CC=CC(C2=CC=CC=C2[2*])=C1&[2*]O&&&
[1*]SC&[1*]C(=NC(=O)C1=C2CCCCC2=NC2=CC=CC=C12)NC1=CC=C([2*])C=C1&[2*]OCCCCCCN(C)C(C)=O&&&
[1*]OC&[1*]C1=CC=C([2*])C([3*])=C1&[2*]OC&&[3*]SCC(C)NC(C)=O&&
[1*]C(=O)NCCC=C(C)CCC=C(C)C&[1*]C1=CC=C2C=CC=CC2=C1[2*]&[2*]O&&&
[1*]C1=CC(CC(=O)NC2=CC=C(C(=O)N3CCCCC3)C=C2)=CC=C1&[1*]Cl&&&
C1=CC=C2C(=C1)N=NN2C1CCCC1&&&
[1*]C&[1*]C1([2*])CCC2([3*])CCC3([4*])C(=CC(=O)C4C5([5*])CCC([6*])C([7*])([8*])C5CCC43[9*])C2C1&[2*]C(=O)O&&[3*]C&[4*]C&[5*]C&[6*]O&[7*]C&[8*]C&[9*]C&&
O=C(NC1=CC=CC=C1)N(CCCN1CCCCC1)C1=CC=C(C2=CC=CC=C2)C=C1&&&
[1*]C(=O)N(C)CC#C&[1*]C12CCC([2*])([3*])CC1C1=CCC3C4([4*])CCC([5*])C([6*])([7*])C4CCC3([8*])C1([9*])CC2&[2*]C&&[3*]C&[4*]C&[5*]OC(C)=O&[6*]C&[7*]COC(C)=O&[8*]C&[9*]C&&
[1*]C(=O)OC(C)C&[1*]C1([2*])CCC2([3*])CCC3([4*])C(=CCC4C5([5*])CCC([6*])C([7*])([8*])C5CCC43[9*])C2C1&[2*]C&&[3*]C&[4*]C&[5*]C&[6*]OC(=O)CN&[7*]C&[8*]C&[9*]C&&
O=C(NN=CC1=CC=C2OCOC2=C1)C1=CC(C23CC4CC(CC(CN4)C2)C3)=C2C=CC=CC2=N1&&&
[1*]C&[1*]N1C=CC=C1CN1C=C(COC2=CC=C([2*])C([3*])=C2)N(C2=CC=C([4*])C=C2)C1=S&[2*]Cl&&[3*]Cl&[4*]F&&
[1*]N&[1*]C1=CC=C(OCCN2C=CC3=CC=CC=C32)C=C1&&&
[1*]N&[1*]C1CCCN(CCCOC(C2=CC=C([2*])C=C2)C2=CC=C([3*])C=C2)C1&[2*]F&&[3*]F&&
[1*]OC&[1*]C1=CC2=CC=NC(CC3CCC(=O)N3)=C2C=C1[2*]&[2*]OC&&&
[1*]CC(C)C&[1*]C(NC(=O)OCC1=CC=CC=C1)C(=O)NC(CC1=CC=CC=C1)C([2*])C(NCC1=CC=CC=C1)C(=O)NC([3*])C(=O)NCC1=CC=CC=N1&[2*]O&&[3*]C(C)C&&
[1*]N&[1*]C1=NC([2*])=C2C(NC3=CC=C([3*])C([4*])=C3)=CC=CC2=N1&[2*]N&&[3*]F&[4*]Cl&&
[1*]C1=CC(SC2=CN(C3CCN(C(=O)CN4CCOCC4)CC3)N=N2)=CC=C1&[1*]C(F)(F)F&&&
[1*]C1=CC(NC(=O)C2CC3=CC=CC=C3O2)=CC=C1&[1*]Cl&&&
[1*]SC(=O)N(C)C&[1*]C1=CC=C2C(=C1)C(C1=CC=CC=C1)C([2*])([3*])C2[4*]&[2*]C&&[3*]C&[4*]C(=O)O&&
[1*]C(=O)OCC&[1*]C1=C(N2C(=O)CCC2=O)SC2=C1CCC2&&&
[1*]CC#C&[1*]N1C([2*])=C2[NH]C3=C(C1=O)C([3*])([4*])CCC3([5*])[6*]&[2*]O&&[3*]C&[4*]C&[5*]C&[6*]C&&
O=C(CSC1=NN=C(C2=CC=CO2)N1CC1=CC=CO1)NCC1=CC=CO1&&&
[1*]C1=CC(N2CCN(C3=NN4C(CCNS(=O)(=O)C5=CC=CS5)=NN=C4C=C3)CC2)=CC=C1&[1*]F&&&
[1*]OC&[1*]C1=CC(C(=O)OC(C(=O)NC2CCCCCC2)C2=CC=CC=C2)=CC([2*])=C1[3*]&[2*]OC&&[3*]OC&&
[1*]C1=CC=C(OCC(=O)NCCCN2CCCCC2)C([2*])=C1&[1*]Cl&&[2*]Cl&&
[1*]C&[1*]C1=NC2=C(C(=O)N=C3C=CC=CN32)C([2*])=C1[3*]&[2*]C&&[3*]C&&
[1*]CCCC(=O)N(CC)CCO&[1*]C1NC([2*])C(C2=CC=CC([3*])=C2)C12C(=O)NC1=CC([4*])=CC=C12&[2*]C(=O)NC(C)C&&[3*]Cl&[4*]Cl&&
CC(C)(C)OCC(O)CCl&&&
[1*]C&[1*]C1=CC=C2[NH]C(=O)C(C(C3=NN=NN3C3CCCC4CCCCC43)N3CCCC4=CC=CC=C43)=CC2=C1&&&
N=C(N)NCCCC(N)C(=O)O&&&
[1*]C1=CC(C2=NN(C3=CC=CC=C3)C=C2C=C2SC(=S)N([2*])C2=O)=CC=C1&[1*]Cl&&[2*]CCCO&&
[1*]Cl&[1*]C1=CC=C([2*])C=C1NC1=NC(C2=CC=CC=N2)=CS1&[2*]Cl&&&
[1*]C&[1*]N1C2CCC1C(C(=O)N1CCCC1C(=O)NC1CCCCC1)C(C1=CC=C([2*])C([3*])=C1)C2&[2*]Cl&&[3*]Cl&&
[1*]COC(C)=O&[1*]C1OC(OCCCC2=CC=CC=C2)C([2*])C([3*])C1[4*]&[2*]OC(C)=O&&[3*]OC(C)=O&[4*]OC(C)=O&&
[1*]OC&[1*]C1=CC=C(C(=O)C=CC2=CN(C3=CC=NC=C3)N=C2C2=CC=CC=C2[2*])C([3*])=C1&[2*]O&&[3*]OC&&
[1*]S(C)(=O)=O&[1*]C1=CC=C(C2=CC([2*])=NO2)C=C1&[2*]C(=O)C(Cl)(Cl)Cl&&&
[1*]CC&[1*]N1C=C([2*])C(=O)C2=CC([3*])=C(N([4*])CC3=CC=C([5*])C=C3)C=C21&[2*]C(=O)O&&[3*]F&[4*]C&[5*]C(=O)O&&
[1*]OC&[1*]C1=CC=CC2=C1C(=O)C1=C([2*])C3=C(CC([3*])(C([4*])=NNC(=O)C4=CC=C([5*])N=C4)CC3OC3CC([6*])C([7*])C([8*])O3)C([9*])=C1C2=O&[2*]O&&[3*]O&[4*]CO&[5*]C&[6*]N&[7*]O&
[1*]C=CC(C)=O&[1*]C1=CC=C2NC3=CC=CC=C3OCC2=C1&&&
[1*]C(=O)OCC(=O)OCC&[1*]C1=CC=C2C=CC=CC2=N1&&&
[1*]CC&[1*]C1=C(C([2*])C2=C([3*])C=CC=C2[4*])[NH]C([5*])=NC1=O&[2*]O&&[3*]C&[4*]C&[5*]CO&&
[1*]C(=O)O&[1*]C1CCCN(CCC=C(C2=C[NH]C3=CC=C(C4=CC=CC=C4[2*])C=C23)C2=CC=C([3*])C=C2)C1&[2*]F&&[3*]O&&
[1*]CC&[1*]C(C1=CC=CC=C1)C([2*])C1=CC=CC=C1&[2*]CN&&&
[1*]CCCCCC(=O)C(F)(F)F&[1*]C1=CC=C2OCOC2=C1&&&
[1*]C&[1*]C(C(=O)NS(=O)(=O)CCC1=CC=CC=C1)N([2*])CC1=CC=C2OCOC2=C1&[2*]C&&&
[1*]C(C)NC&[1*]C1=CC=C(C2=C([2*])N=C([3*])N=C2C2CCC2)C=C1&[2*]N&&[3*]N&&
[1*]C&[1*]C1=C([2*])C2=C(C(=O)CC(C3=CC=C([3*])C=C3[4*])C2)C([5*])=C1[6*]&[2*]O&&[3*]O&[4*]O&[5*]C&[6*]O&&
[1*]C(=O)NCC&[1*]C1=NOC(C2=CC([2*])=C([3*])C=C2[4*])=C1NC(=O)C=CC1=CC=CC=C1&[2*]C(C)C&&[3*]O&[4*]O&&
[1*]N&[1*]C(CN1C(=O)C(C2=CC=CC=C2)=CN(C2=CC=C([2*])C=C2)C1=O)C1=CC=CC=C1&[2*]Cl&&&
[1*]NC(=O)CS(C)(=O)=O&[1*]C1CCC(NC2=NC(C3=CC=C([2*])C=C3)=CS2)CC1&[2*]C(F)(F)F&&&
[1*]S(N)(=O)=O&[1*]C1=CC=C(C2=CSC(C3=CC=C([2*])C=C3)=N2)C=C1&[2*]F&&&
[1*]OC&[1*]C1C(=O)N2C([2*])=C(COC(=O)C3=CC=C([3*])C=C3)CS(=O)(=O)C12&[2*]C(=O)C(C)(C)C&&[3*][N+](=O)[O-]&&
[1*]OC&[1*]C1=CC([2*])=C([3*])C=C1C1=CC=CC2=CC(S(=O)(=O)NC3=CC=NC=N3)=CC=C12&[2*]F&&[3*]C(F)(F)F&&
[1*]CC&[1*]N1C(=CC2=CC=C3C=C[NH]C3=[N+]2[2*])SC2=CC=CC=C21&[2*]CC&&&
[1*][N+](=O)[O-]&[1*]C1=C([2*])C([3*])=CC(C=NCCOC2=CC([4*])=C([5*])C=C2[6*])=C1[7*]&[2*]O&&[3*][N+](=O)[O-]&[4*]Cl&[5*]Cl&[6*]Cl&[7*]O&&
[1*]CC(C)C&[1*]C1([2*])CC(=O)C(C([3*])C([4*])C([5*])C(=O)CCN2CC2[6*])C(=O)O1&[2*]CC(C)C&&[3*]O&[4*]O&[5*]C&[6*]C&&
[1*]C1=CC(NN=C2C=CC(=O)C([2*])=C2)=CC=C1&[1*]Cl&&[2*]O&&
[1*]C(=O)OCC&[1*]C1=NN(CC2=CC=C([2*])C=C2)C2=CC([3*])=CC=C12&[2*]F&&[3*]Cl&&
[1*]F&[1*]C1=CC=C(NC2=CC=C3NC(=S)NC(C4=CC=CN=C4)(C4=CC=C([2*])C=C4)C3=C2)C=C1&[2*]Br&&&
[1*]OC&[1*]C1=CC=CC(C(=O)CSC2=NN3C([2*])=CC([3*])=NC3=N2)=C1&[2*]C&&[3*]C&&
[1*]CC&[1*]N(CCCOC1=CC=C2C(=O)C3=CC=CC=C3OC2=C1)CC1=CC=CC2=CC=CC=C12&&&
[1*]C(N)=O&[1*]C1CCN(CCOC2CCC(OC3=CC=C([2*])C=C3)CC2)CC1&[2*]C(F)(F)F&&&
[1*]C&[1*]C1=CC=C(SC2=CC([2*])=CC=C2C2=NN=C([3*])O2)C=C1&[2*]C(F)(F)F&&[3*]C&&
[1*]CC(C)C&[1*]N(CC1CCCN(CC2=CC=CC=C2[2*])C1)S(=O)(=O)C1=CC=C2C=C([3*])C=CC2=C1&[2*]C#N&&[3*]Cl&&
[1*]OC&[1*]C1=CC2=C(C=C1[2*])C([3*])(OC1=CC=C([4*])C=C1)CCC2OC(=O)NC1=CC=C([5*])C=C1&[2*]OC&&[3*]C&[4*]C#N&[5*]OC(F)(F)F&&
[1*]C&[1*]C1NC(=O)C([2*])NC(=O)C2CCCN2C(=O)C(CC2=CC=CC=C2)N([3*])C(=O)C2CCCN2C(=O)C2CCCCN2C1=O&[2*]CCCN=C(N)N&&[3*]C&&
[1*]C1=CC=C(CSC2=NN=C(NC(=O)C3=CC=CN=C3)S2)C([2*])=C1&[1*]Cl&&[2*]Cl&&
[1*]C&[1*]C1CC([2*])C([3*])C(OC2([4*])OC([5*])C([6*])C2[7*])C1&[2*]O&&[3*]O&[4*]CO&[5*]CO&[6*]O&[7*]O&&
[1*]C1=CC=C([2*])C(NC(=O)C2=CC=CO2)=C1&[1*]Br&&[2*]O&&
[1*]CC&[1*]N(CC(=O)NC1=CC([2*])=CC([3*])=C1)C(=O)C1=CC=C(S(=O)(=O)N2CCCCC2)C=C1&[2*]C&&[3*]C&&
[1*]OC&[1*]C1=CC2=C(OC3=CC=C(NC(=O)C4=C([2*])N(C5=CC=C([3*])C=C5)N=N4)C=C3[4*])C=CN=C2C=C1OCCCN1CCOCC1&[2*]C&&[3*]F&[4*]F&&
[1*]C&[1*]C1=CC=CN=C1NC(=O)N1CCN([2*])CC1&[2*]C&&&
[1*]CNCC(C)NC&[1*]C1=CC=CC2=C1CC(=O)N2&&&
[1*]C(=O)OC&[1*]C1=C([2*])C=CC=C1OCCCCCCCCNC(=O)C([4*])CC1=CC=C([3*])C=C1&[2*]O&&[3*]O&[4*]NC(=O)C(CC(C)C)NC(=O)OC(C)(C)C&&
[1*]OC&[1*]C1=CC2=C(C=C1[2*])C(=O)C(CC(=O)NNC(=O)NC1=CC=C([3*])C=C1)C2&[2*]OC&&[3*]Br&&
[1*]S(C)(=O)=O&[1*]C1=CC=CC(NC2=NC=C3C=C(C4=CC=CC(NC(=O)NC5=CC=C([2*])C=C5[3*])=C4)C=CC3=N2)=C1&[2*]S(N)(=O)=O&&[3*]C(F)(F)F&&
[1*]OC&[1*]C1=CC=C2N=C([2*])C=C([3*])C2=C1&[2*]CO&&[3*]NN=C(C)CC(C)(C)C&&
[1*]C(=O)O&[1*]C1=CC([2*])=CC(S(=O)(=O)N2CCC3=CC=CC=C32)=C1[3*]&[2*]Br&&[3*]Cl&&
[1*]C&[1*]C1=CC=C(C2=C(C3=CC=CC=C3)C3=C(NCC4=CC=CC([2*])=C4)N=CN=C3O2)C=C1&[2*]N&&&
[1*]NC(=O)C=CCN(C)C&[1*]C1=CC2=C(NC3=CC=C([2*])C([3*])=C3[4*])N=CN=C2C=C1[5*]&[2*]Br&&[3*]Cl&[4*]F&[5*]OCCO&&
[1*]C#N&[1*]C1([2*])CCCC(NC2CC([3*])([4*])CC3=NC4=CC=CC=C4N=C32)C1&[2*]N&&[3*]F&[4*]F&&
[1*]C&[1*]N(C(=S)NCC1=CC=CN=C1)C1CCCCC1&&&
[1*]C(=O)NC(CCSC)C(=O)NC(CC(=O)O)C(=O)O&[1*]C(CC1=CN=C[NH]1)N1C=CC=C1&&&
[1*]C&[1*]C1COC2=CC3=C(C=C2N1)C([2*])=CC(=O)N3[3*]&[2*]C(F)(F)F&&[3*]C&&
[1*]C&[1*]C1=CC=CC=C1CSC1=NC(C2=CC=CC=N2)=NN1[2*]&[2*]C(=O)C(C)(C)C&&&
[1*]N&[1*]C1=NC(C2=CC=CO2)=NC2=C1C(=O)C1=NC=CC=C1C2=O&&&
[1*]CNC(=S)NCC=C&[1*]C1CCN(C2=NC(=O)C3=C([NH]2)N(C2=CC=CC=C2)N=C3)CC1&&&
[1*]OC&[1*]C1=CC=CC(NC2=NN=C(SCC(=O)C3=CC=CC=C3)S2)=C1&&&
[1*]C&[1*]C1=NOC(C2=CC3=CC=C([2*])C=C3[NH]2)=N1&[2*]OCC(O)CNC(C)C&&&
[1*]C(C)(C)O&[1*]C1CCC([2*])(C2CCC3([3*])C2C(=O)CC2C4([4*])CCC(=N[5*])C([6*])([7*])C4CCC23[8*])O1&[2*]C&&[3*]C&[4*]C&[5*]O&[6*]C&[7*]C&[8*]C&&
[1*]C1=CC=C(NC(=O)NN2C(C3=CC=CC=C3)=NC3=CC=CC=C3C2=O)C=C1&[1*]C(F)(F)F&&&
[1*]C&[1*]C1=CC=CC=C1N=CC1CC2C=CC1C2&&&
[1*]C(=O)O&[1*]C1=NC([2*])=C([3*])C([4*])=C1[5*]&[2*]Cl&&[3*]Cl&[4*]Cl&[5*]Cl&&
[1*]N&[1*]C1=NC=CC(C2=CC=CN=C2)=N1&&&
[1*]C1=C([2*])C(NC(=O)C(CC2=CC=CC=C2)N2C=NC=N2)=CC=C1&[1*]Cl&&[2*]Cl&&
[1*]COC&[1*]C1CCCN1C1=NC([2*])=C2N=CN=C(NC3=CC(C(=O)NC([3*])C4=CC=CC=C4)=CC=C3[4*])C2=N1&[2*]N&&[3*]C(=O)O&[4*]C&&
[1*]C(=O)OC&[1*]C1([2*])C(=O)C=CC2=C1C=C1C3C=C(C(=O)N12)C1=CC=CC=C13&[2*]C&&&
[1*]OC&[1*]C1=CC=CC(C(=O)NCC(=O)OCC(=O)NCC2=CC=C3OCOC3=C2)=C1[2*]&[2*]OC&&&
[1*]C(=O)C(C)NC(=O)C(C)NC(=O)C(NC(=O)OC(C)(C)C)C(C)C&[1*]N1CCCC1C(=O)NC(C1=CC=CC=C1)C1=CC=CC=C1&&&
[1*]C(=O)O&[1*]C1=CC=CC(OC2=CC=CC=C2S(=O)(=O)NC([2*])CC2=CC=CC=C2)=C1&[2*]C(=O)O&&&
[1*]C(=O)O&[1*]C1=CC=CC=C1NC(CC1=CC=CN=C1)C(=O)NC1=CC=C(N=C2C(=O)NC3=CC=CC=C23)C=C1&&&
COC=CCCC(=O)NC(C)C(=O)[O+]=N&&&
[1*]C&[1*]C1=CC(=O)OC2=CC(OCC3=CC=C(CSC4=CC=CC([2*])=C4)N=C3)=CC=C12&[2*]C(=O)O&&&
[1*]C&[1*]C1=NN=C(SCC(=O)NC2=NC3=C(CCCCC3)S2)S1&&&
[1*]C&[1*]C(CC(=S)NC1=CC=CC2=CC=CC=C12)=NNC1=C([2*])C=CC=C1[3*]&[2*]C&&[3*]C&&
[1*]C(=O)O&[1*]C1=C[NH]C2=CC(OCC3=CC=C(C4=CC=C(C5=NC6=CC([2*])=CC=C6[NH]5)C=C4)C=C3)=CC=C12&[2*]C(F)(F)F&&&
[1*]CCCCCCCC&[1*]C1CCC2C3CCC4=CC5=C(C=C6C(=NC(=O)[NH]C6=O)N5C5=CC=C([2*])C=C5)CC4([3*])C3C([4*])CC12[5*]&[2*]F&&[3*]C(=O)OC&[4*]O&[5*]C&&
[1*]OC&[1*]C1=CC=CC(CC(=O)NC2=CC=C([2*])C=C2C(=O)N2CCOCC2)=C1&[2*]Cl&&&
[1*]C(=O)NCCC&[1*]C1=C(C=CC2=CC=CC([2*])=C2)NC(=N)CC1&[2*]C(=O)O&&&
O=C(NC1=CN=CC=N1)N1CCC2=NC=C(CN3C=CN=C3)N2CC1&&&
[1*]C&[1*]C1=CC(NC(=O)COC2=CC3=C(C=C2[2*])C(=O)N([3*])C3=O)=NO1&[2*]F&&[3*]C&&
[1*]N&[1*]C1=NC=CC(N2CCN(C(=O)NC3=CC=C([2*])C=C3)CC2)=N1&[2*]F&&&
[1*]C&[1*]N1C=C([2*])C(C(=O)NC2=CC=CC([3*])=C2)=N1&[2*][N+](=O)[O-]&&[3*]Cl&&
[1*]CC&[1*]C1=CC=C(C2=NC(C(=O)N([2*])C3=CC=CC=C3)=CN2C2=CC=C3C(=C2)C=CC=CC3=O)C=C1&[2*]C&&&
[1*]C&[1*]C1=CC=C(N2C([2*])=CN(C(CN3CCCC3)C3=CC=CC=C3)C2=O)C=C1&[2*]O&&&
[1*]OC&[1*]C1=CC(CCNC2=NC=NC(N3CCCC3)=C2[2*])=CC([3*])=C1&[2*][N+](=O)[O-]&&[3*]OC&&
[1*]C&[1*]C1=CC([2*])=NC(C2CCCN2C(=O)C2=CN=CC=N2)=C1&[2*]C&&&
[1*]OC&[1*]C1=CC([2*])=CC=C1C(=O)NCCN1CCCC1&[2*]SC&&&
[1*]C(C)=O&[1*]C1=C([2*])C(C(=O)NC2=CC=CC=C2[3*])C(=O)OC1=O&[2*]O&&[3*]CCN(C)C&&
[1*]C&[1*]C1=C([2*])C(=O)N2N=NN=C2[NH]1&[2*]Cl&&&
[1*]C(C)C&[1*]C(CC(=O)NC1CCC([2*])CC1)NC(=O)C(CC(=O)N1CCOCC1)C1=CC=C([3*])C=C1&[2*]C(C)(C)C&&[3*]Cl&&
[1*]OC(C)=O&[1*]C1=CC=CC=C1C(=O)NNC(=O)C1=CC=CC([2*])=C1&[2*][N+](=O)[O-]&&&
[1*]OCC&[1*]C1=CC=CC=C1CN1CC([2*])C(CC(=O)NC2CCCCC2)CC1=O&[2*]C(=O)O&&&
[1*]CCC&[1*]N1C(=O)C2=C([NH]C(C3=CN([2*])C4=CC=CC=C34)=N2)N([3*])C1=O&[2*]CCOC&&[3*]CCC&&
[1*]CC=C(C)C&[1*]N1C=C([2*])C2=C1COC([3*])([4*])C2&[2*]C(=O)O&&[3*]C&[4*]C&&
[1*]NC(=O)NCC&[1*]C1=CC(C2=CC=CC=C2[2*])=CN2C(C3=CC=C([3*])C=C3)=CN=C12&[2*]CN(C)C&&[3*]C(C)(C)C&&
[1*]C&[1*]C1=C(C(C2=CC=CC=C2)C2=C([2*])C(=O)C3=CC=CC=C3C2=O)C(=O)N(C2=CC=C([3*])C=C2)[NH]1&[2*]O&&[3*][N+](=O)[O-]&&
[1*]C(=O)NC&[1*]C1=CN([2*])C2=CC=C(S(=O)(=O)N([3*])C3CC3)C=C2C1=O&[2*]C&&[3*]C&&
[1*]OC&[1*]C1=CC2=NC([2*])=NC(NC3=CC=CC=C3)=C2C=C1[3*]&[2*]C(C)(C)C&&[3*]OC&&
[1*]C=O&[1*]C1=CN(C2=CC=C3C=C([2*])C=CC3=C2)N=N1&[2*]O&&&
[1*]C&[1*]N1C(=O)C2=C(N=C([2*])N2CCOC2=CC=C([3*])C=C2)N([4*])C1=O&[2*]Cl&&[3*]F&[4*]C&&
[1*]OC&[1*]C1=CC=C2C(OCCCN3CCC4(CC3)C(=O)N([2*])CN4C3=CC=CC([3*])=C3)=CC=NC2=C1&[2*]C&&[3*]F&&
[1*][N+](=O)[O-]&[1*]C1=CC=CC(NC(=S)NC2CC3CCC2C3)=C1&&&
[1*]OC&[1*]C1=CC(NC(=O)CCC2=C([2*])N([3*])C3=CC=CC=C23)=CC([4*])=C1[5*]&[2*]C(=O)O&&[3*]C&[4*]OC&[5*]OC&&
[1*]C&[1*]C1CC2=C(OCC3=CC=C(C4=CC=CC=C4)C=N3)C=CC3=C2C(=C([2*])N3[3*])S1&[2*]CC(C)(C)C(=O)O&&[3*]C&&
C1=CN2CC(NCC3=CC=C(C4=CC5=CC=CC=C5O4)C=C3)CCC2=N1&&&
[1*]OC&[1*]C1=CC(C2C3=CC4=C(C=C3CC3COC(=O)C32)OCO4)=CC([2*])=C1[3*]&[2*]OC&&[3*]O&&
[1*]OC&[1*]C1=C([2*])C=C(C2NCCC3=CC([3*])=C([4*])C=C32)C=C1[5*]&[2*]Br&&[3*]O&[4*]O&[5*]Br&&
[1*]Br&[1*]C1=C[NH]C2=C(NC3=CC=CC=C3)N=CN=C12&&&
[1*]C1=CC=CC=C1C(=O)N(C(=O)CN1C(=O)C2CCCCC2C1=O)C(=S)NC1=CC=C2OCCOC2=C1&[1*]Cl&&&
[1*]O&[1*]C1=CC=CC=C1C1CC(C2=CC=C([2*])C=C2)NC2=NC=NN21&[2*]Cl&&&
[1*]C&[1*]C1CCC(=NNC2=NC=CC=C2[2*])C2=NC=C([3*])C(=O)N21&[2*][N+](=O)[O-]&&[3*]C(=O)O&&
[1*]OCC&[1*]C1=CC=C(NC(=O)C2=C([2*])N(CC(=O)NC3=CC=C([3*])C([4*])=C3)N=N2)C=C1&[2*]N&&[3*]OC&[4*]OC&&
[1*]CC(=O)OC&[1*]C1CCC([2*])CC1&[2*]N(C)C&&&
[1*]C(=O)NCCCN(C)C&[1*]C1([2*])CC2OC1C([3*])([4*])N2C(=O)C1=CC=CC=C1[5*]&[2*]C&&[3*]C&[4*]C&[5*]F&&
[1*]NC(=O)C=CC(=O)O&[1*]C1=NN=C(S(=O)(=O)NC2=CC=C([2*])C=C2)S1&[2*]Cl&&&
C1=CC(CN2CCN3C(=NN=C3CC3=CC=CC=N3)C2)=CC=N1&&&
[1*]C&[1*]C1=CC=C(OC2=CS(=O)(=O)C3=C([2*])N=CN=C23)C=C1&[2*]C&&&
[1*]S(=O)(=O)N(C)C&[1*]C1=CC=C(NC2=NC(C3=CC=CC=C3)=CS2)C=C1&&&
[1*]N&[1*]C1=C([2*])C=C([3*])C=C1[4*]&[2*]Br&&[3*]C(=O)O&[4*]Br&&
[1*]C1=C(C2=CC=C(OC3CCCC3)C=C2)C(=O)C2=C(CCC3=CC=CC=C3)C=CC=C2[NH]1&[1*]O&&&
[1*]OCC&[1*]C1=CC(C=C2SC(=S)N(C([2*])C3=CC=CC=C3)C2=O)=CC=C1OCC1=CC=CC=C1&[2*]C(=O)O&&&
[1*]C=CC(=O)CCCCCCCCCCCC&[1*]C1=CC=C([2*])C=C1&[2*]OCC(=O)O&&&
O=C(NC1=NC(C2=CC=CC=C2)=CS1)C1=CN=CC=N1&&&
[1*]CC[N+](C)(CC)CC&[1*]N1C(=O)C2=CC3=CC=CC4=CC=C1C4=C3C(C1=CC=CC=C1)C([2*])([3*])C2&[2*]C&&[3*]C&&
[1*]OC&[1*]C1=CC=C([2*])C(OC2OC(COC3([3*])CC([4*])C([5*])C(C([6*])C(=O)NC4=CC=CC=C4)O3)C([7*])C([8*])C2[9*])=C1&[2*]C(C)=O&&[3*]C(=O)O&[4*]O&[5*]NC(=O)OC(C)(C)C&[6*]O
[1*]C(=O)O&[1*]C(C1=CC=C(OC2=NC=CC=N2)C=C1)C1=CC=CC=C1&&&
[1*]CCC&[1*]C(C1=NN=NN1C1=C([2*])C=CC=C1[3*])N1CCN(C2=CC=C([4*])C=C2)CC1&[2*]F&&[3*]F&[4*]F&&
[1*]C(C)=O&[1*]C1=CC=C(N=NC2=C([2*])N=C3SC=CN3C2=O)C=C1&[2*]O&&&
O=C(CC1=NN=C(CCCCC2=CC=CC=C2)O1)C1=CC=C2OCCOC2=C1&&&
[1*]CCOCCN(C)C&[1*]N1CCC2=C(C1)OC1=CC=C([2*])C=C21&[2*]Cl&&&
[1*]NC(=O)NCCC&[1*]C1=CC=CC([2*])=C1&[2*]Br&&&
[1*]C(=O)NCCCN(C)C&[1*]C1=CC([2*])=C([3*])C=C1[4*]&[2*]N&&[3*]N&[4*][N+](=O)[O-]&&
[1*]OC&[1*]C1=CC=C(C(=O)NC2=CC([2*])=CC=C2C(=O)NC2=CC([3*])=CC([4*])=C2)C=C1[5*]&[2*]Cl&&[3*]F&[4*]F&[5*]OC&&
[1*]CCC(=O)O&[1*]C1NC(=O)C2=CC3=CC=CC=C3C=C2N([2*])C(=O)C2=CC=C(C=C2)OCC([3*])NC1=O&[2*]CC(=O)O&&[3*]C(=O)O&&
[1*]CC(OC(C)=O)C(C)(C)OC(=O)CC(C)C&[1*]C1OC(=O)C([2*])C([3*])C(OC2OC([4*])CC([5*])C2[6*])C([7*])([8*])CC([9*])C(=O)C([10*])C2NC(=S)OC12[11*]&[2*]C&&[3*]OC(C)=O&[4*]C&[5*]N
[1*]NC&[1*]C1=CC=C(OC2=CC([2*])=CC([3*])=C2)C=C1&[2*]O&&[3*]O&&
[1*]C(C)CC&[1*]C(NC(=O)CC([2*])C([3*])NC(=O)C([4*])CC1=CC=CC=C1)C(=O)NC(CC1=C[NH]C=N1)C(=O)NC(CC1=CC=CC=C1)C(=O)NCC1=CC=CC=N1&[2*]O&&[3*]CC(C)C&[4*]
[1*]C&[1*]C1=CC(N2CCCCC2)=NC(NC2=CC=CC=C2)=N1&&&
[1*]C(C)N(C)C&[1*]C1=N[NH]C(=S)O1&&&
[1*]C(=O)OCCC&[1*]C1=CC=C(N2C=NC3=C(SC([2*])C3)C2=O)C=C1&[2*]C&&&
[1*]C&[1*]C1=CC=CC=C1NC1=NC([2*])=NC(COC(=O)C2=CC=CC=C2)=N1&[2*]N&&&
[1*]C&[1*]C1=CC([2*])=NC(NCCC2=CC=C(NC(=O)NC3=CC=C([3*])C=C3)C=C2)=N1&[2*]C&&[3*]F&&
[1*]C&[1*]C1=C(C(=O)NC2=CC=C(C3=CC=CC=C3)C=C2)N2C(=O)C([2*])C2S1&[2*]C(C)O&&&
[1*]CCC&[1*]N(C(=O)C1=CC=CC=C1[2*])C1=NN=N[NH]1&[2*]Cl&&&
[1*]OC&[1*]C1=CC=C(CC2=NC3=C([2*])ON=C3N2C2=CC=CC=C2)C=C1&[2*]C&&&
[1*]OC&[1*]C1=CC=C2[NH]C(=N[2*])SC2=C1&[2*]NCCNS(C)(=O)=O&&&
[1*]C&[1*]N1CCN(C2=NC3=C4C(=NC=NC4=C([2*])C=C3)C=NN24)CC1&[2*]Br&&&
[1*]C1=CC=CC=C1C1=CC=C(C(=O)NCC2=CC=C(C3=NN=C4C5=CC=CC=C5NC5=NC=CC=C5N34)C=C2)O1&[1*]F&&&
[1*]C&[1*]C1=CC([2*])=C(C([3*])C2=CC=C([4*])C=C2)C([5*])=C1&[2*]C&&[3*]C#N&[4*]F&[5*]C&&
[1*]C&[1*]C1=CC([2*])=CN2C(SCC(=O)NCC3=CC=CS3)=NN=C12&[2*]Cl&&&
[1*]C&[1*]C1=NN2C=CC(C3=CC=CC(N4CCOCC4)=C3)=CC2=N1&&&
[1*]CC(C)C&[1*]C(NC(=O)C([2*])NC(=O)C([3*])NC(=O)C([4*])CC1=CC=CC=C1)C(=O)NC([5*])CNC([6*])CC1=CC=CC=C1&[2*]CCCCN&&[3*]CC(C)(C)C&[4*]NC(=O)OC(C)(C)C&[5*]C
[1*]COC(=O)CC&[1*]C1=C([2*])N([3*])C(C2=CC=CC([4*])=C2[5*])=C1[6*]&[2*]COC(=O)NCC&&[3*]C&[4*]Cl&[5*]OC&[6*]COC(=O)NCCC(C)C&&
[1*]C(C)C&[1*]C(NC(=O)CNC(=O)C1=CC=CC2=CC=CC=C12)C(=O)NC([2*])C(=O)COC1=CC=C([3*])C=C1&[2*]CC(=O)O&&[3*][N+](=O)[O-]&&
[1*]C&[1*]C1CCC2=C(C1)SC(NC(=O)C1=CC=C(N3CCOCC3)C([2*])=C1)=C2[3*]&[2*][N+](=O)[O-]&&[3*]C(N)=O&&
[1*]OC&[1*]C1=CC(CN2C([2*])=C(CNC34CC5CC(CC(C5)C3)C4)C3=CC=C([3*])C=C32)=CC([4*])=C1&[2*]C(=O)O&&[3*]C(=O)O&[4*]OC&&
[1*]C&[1*]N(C(=N[2*])C1=CC=CC([3*])=C1)C1=CC=C2C(=C1)N=C([4*])N2[5*]&[2*]O&&[3*]F&[4*]CCC(N)=O&[5*]C&&
[1*]C(=O)NC(C)(C)C&[1*]C(C1=CC=CN=C1)N1CCN(S(=O)(=O)C2=CC=CC=C2)CC1&&&
[1*]C(=O)OCC&[1*]C1=C(C2=CC=CC=C2)N=C(NC(=O)C([2*])S(=O)(=O)C2=CC=C([3*])C=C2)S1&[2*]C&&[3*]C&&
[1*][N+](=O)[O-]&[1*]C1=CC=CC=C1NCC1=CC([2*])=CC([3*])=C1[4*]&[2*]I&&[3*]I&[4*]O&&
[1*]CC&[1*]C1=CC([2*])=C(C(=O)N2CC([3*])NC([4*])C2)C=C1[5*]&[2*]C&&[3*]C&[4*]C&[5*]O&&
[1*]C&[1*]C1=CC=CC(C2([2*])CCC(N3CC(NC(=O)CNC(=O)C4=CC=CC([3*])=C4)C3)CC2)=C1&[2*]O&&[3*]C(F)(F)F&&
[1*]OC&[1*]C1=CC=C(C2=CSC(=NNC(=O)C3CCCNC3)N2C2=CC=C([2*])C=C2)C=C1&[2*]C&&&
[1*]OC&[1*]C1=CC([2*])=CC([3*])=C1[4*]&[2*]C#N&&[3*]OC(C)=O&[4*]OC(C)=O&&
[1*]NS(=O)(=O)CCCC&[1*]C1=CC=C([2*])C(C(=O)NC2=CN3OCCC3=N2)=C1[3*]&[2*]F&&[3*]F&&
[1*]C(C)(C)C&[1*]C1([2*])CCN(CC2=CC=CC3=CC=CN=C23)C(C2=CC=C([3*])C=C2)C1&[2*]O&&[3*]C(F)(F)F&&
[1*]C&[1*]C1=CC([2*])=CC([3*])=C1C1=CC=C(OC2CN([4*])C2)C=C1&[2*]O&&[3*]C&[4*]CC(=O)O&&
[1*]C&[1*]C1CCC2C([2*])C(CCNCC3=CC=CC=C3)OC3OC4([3*])CCC1C32OO4&[2*]C&&[3*]C&&
[1*]C(F)(F)F&[1*]C1=CC=C(NC2=NC(C3=C4C=CC=NN4N=C3C3=CC=CC=N3)=CS2)C=C1&&&
[1*]C&[1*]C1=CC(C(=O)NN=CC2=CC=CC([2*])=C2)=C([3*])O1&[2*][N+](=O)[O-]&&[3*]C&&
[1*]C&[1*]N1C=C2C=C(C(C3=CC=C([2*])C(OCCN4CCCC4)=C3)C3=CN([3*])C4=CC=CC=C34)C=CC2=CC1=O&[2*]O&&[3*]C&&
[1*]C(C)C&[1*]C1=CC=CC=C1N1CCN(CCCCCC(=O)NC2CC3CCC2C3)CC1&&&
O=S(=O)(C1=CN=CC=C1N1C2CCC1CC(NC1=CN=CC=N1)C2)C1=CC=C2OCCOC2=C1&&&
[1*]C#N&[1*]C1=C([2*])N=C(SCC2=CC=CC([3*])=C2)C([4*])=C1C1=CC=CC=C1[5*]&[2*]N&&[3*][N+](=O)[O-]&[4*]C#N&[5*]Cl&&
[1*]OC&[1*]C1=CC=C([2*])C(CNC2=CC([3*])=CC=C2[4*])=C1&[2*]O&&[3*]C&[4*]C&&
O=C(N1CCOCC1)N1CCC2C1CCN2CC1=CC=CO1&&&
[1*]C1=CC=C(NC2=NC=NC3=CC=C(C4=CC=C(CN5CCNCC5)O4)C=C23)C=C1N1CCNCC1&[1*]Cl&&&
[1*]C(=O)OC&[1*]C1CC2=C([NH]C3=CC=CC([2*])=C23)C(C2=CC=C([3*])C=C2)N1&[2*]F&&[3*][N+](=O)[O-]&&
[1*]C(=O)NC&[1*]C1=C(NC(=O)C2=CC=C([2*])O2)SC2=C1CCCC2&[2*][N+](=O)[O-]&&&
[1*]OC&[1*]C1=CC=C(C([5*])=CC#CC2=CC=C(S(=O)(=O)N3CCN(CC4=CC=CC=C4[2*])C([3*])C3)C=C2[4*])C=C1&[2*]C(F)(F)F&&[3*]C&[4*]OC&[5*]C(C)C&&
[1*]C(C)NC(C)=O&[1*]C1=CC=C(OC2CCN(C3=CC=NC(N4CCOCC4)=N3)C2)C=C1&&&
[1*]CCC(C)O&[1*]N1CCN(C2=CC=CC=C2[2*])CC1&[2*][N+](=O)[O-]&&&
[1*]C1=C([2*])C(C(=O)NC2=CC=CC(C3=CC=NC4=CC(N5CCC5)=NN34)=C2)=CC=C1&[1*]C(F)(F)F&&[2*]Cl&&
[1*]N(CC)CC&[1*]C1=CC=C(OC2=CC(C3=CC=CC([2*])=C3OCC3=CC=C([3*])C=C3[4*])=NC(=O)[NH]2)C=C1&[2*]OC&&[3*]F&[4*]F&&
[1*]C1=CC=C2[NH]C=C(C(=O)C3=CC([2*])=CC4=CC=CC=C34)C2=C1&[1*]O&&[2*]O&&
[1*]CC&[1*]C1=CC([2*])=C([3*])C=C1C1=CC=C2C(C3=NC4=C([4*])C=CC=C4[NH]3)=N[NH]C2=C1&[2*]O&&[3*]F&[4*]C&&
[1*]C&[1*]C(CSSCC([3*])NC(=O)C1=CC=CC([2*])=C1)C(=O)NCC1=CC=CC=C1[4*]&[2*]Cl&&[3*]C(=O)O&[4*]Cl&&
O=S(=O)(C1=CC=CC=C1)N1CCC2=C(C=CS2)CC1&&&
[1*]NC(C)=O&[1*]C(CC1=CC=C([2*])C([3*])=C1)C(=O)NC([5*])C(=O)NC(CC1=CC=C([4*])C=C1)C(=O)NC([5*])C(=O)NC([6*])CC1=C[NH]C2=CC=CC=C12&[2*]O&&[3*][N+](=O)[O-]&[4*]O&[5*]C
[1*]SCC(=O)N(C)CC(=O)O&[1*]C1=NC(C2CC2)=NC2=CC=CC=C12&&&
[1*]C&[1*]C1([2*])CC=CCC1N(CC1=CC=C([3*])C=C1)C1=CC=C([4*])C([5*])=C1&[2*]C&&[3*]F&[4*]C#N&[5*]C(F)(F)F&&
O=C1NC(=O)C(=CC2=C[NH]C3=CC=CC=C23)C(=O)N1&&&
CC(C)CC(NC(=O)CS)C(N)=O&&&
[1*]C&[1*]C1=C([2*])C=CC=C1NC(=O)OCC1=NC([3*])=C2C=CC=CC2=N1&[2*]Cl&&[3*]N&&
[1*]N(CCC)CCC&[1*]C1CCC2=C(C=CC=C2NC(=O)C2=CC=C3C=C([2*])C=CC3=N2)C1&[2*]OC&&&
[1*]C1=CC=C(C(=O)COC(=O)C2=CC=C(N3C=NN=N3)C=C2)C=C1&[1*]Cl&&&
[1*]C(C)(C)C&[1*]N1N=NN=C1C(C1=CC=C([2*])C=C1)N1CCN(CC=CC2=CC=CC=C2)CC1&[2*]F&&&
[1*]C(C)C&[1*]N1CCN(C(=O)C2=NOC(C3=CC=CC=C3)=C2)C([2*])C1&[2*]C&&&
[1*]OC&[1*]C1=CC=C(C2=CC([2*])=NC(NC(=O)C3=CC=CN=C3)=N2)C([3*])=C1&[2*]C(F)(F)F&&[3*]OC&&
[1*]C&[1*]C1=CC=C(S(=O)(=O)NC(=O)NC([2*])CC2=CC=C3C=CC=CC3=C2)C=C1&[2*]C(=O)O&&&
[1*]CCSC&[1*]C1NC(=O)CCC([2*])NC(=O)C([3*])NC(=O)C([4*])NC(=O)C(CC2=C[NH]C3=CC=CC=C23)NC1=O&[2*]C(=O)O&&[3*]CC(C)C&[4*]CC(C)C&&
[1*]OC&[1*]C1=CC=CC(CCNC(=O)C2CCN(CC3=CC=C([2*])C=C3)CC2)=C1&[2*]NC(C)=O&&&
[1*]C&[1*]C1=C([2*])OC(=O)C=C1&[2*]COC(=O)NCCO[N+](=O)[O-]&&&
[1*]C&[1*]C1=CC=C(C=NNC(=O)CN2C=NC3=C(C(S(=O)(=O)N4CCOCC4)=C([2*])S3)C2=O)O1&[2*]C&&&
[1*]N(C)C&[1*]C=C1CC([2*])C2([3*])CCC([4*])(C3=CCOC3=O)C12&[2*]C&&[3*]C&[4*]C&&
[1*]CC&[1*]N1C(CSC2=NC(=S)C([2*])=N[NH]2)=NN=C1SCC(=O)NC1=CC([3*])=CC=C1[4*]&[2*]O&&[3*]S(=O)(=O)N(C)C&[4*]OC&&
[1*]N&[1*]C1CC2=CC([2*])=C([3*])C([4*])=C2C(C2=CC=C([5*])C([6*])=C2)C1&[2*]O&&[3*]O&[4*]Cl&[5*]F&[6*]F&&
[1*]C(C)C&[1*]C1=CC=C(CN2CCN(C(=O)C3=CC=CC=C3[2*])CC2)C=C1&[2*]Cl&&&
[1*]C(=O)NC&[1*]C1=CC(OC2=CC=C3OC(NC4=CC=C([2*])C(CN5CCCCC5)=C4)=NC3=C2)=CC=N1&[2*]Cl&&&
[1*]C&[1*]C1=NN(C2=CC=CC([2*])=C2)C(C(=O)NC2=CC=C(C3=CC=CC=C3[3*])C=C2[4*])=C1&[2*]C(=N)N&&[3*]S(N)(=O)=O&[4*]F&&
[1*]C&[1*]C1=NC(NCCC2=CC=CC([2*])=N2)=CC(C2CCCN2C(=O)NCC2=CC=C([3*])C=C2)=N1&[2*]C&&[3*]C(=O)O&&
[1*]CN(C)C&[1*]C1=COC(C(=O)C2=CC=C([2*])C=C2)=N1&[2*][N+](=O)[O-]&&&
[1*]OC&[1*]C1=CC=CC=C1C1=NC2=CC=CC=C2C(=O)N1CC1=CC=CC=C1&&&
[1*]COC&[1*]C1=CC(=O)N=C(NC2=CC=C([2*])C=C2)[NH]1&[2*]C(C)C&&&
[1*]OC&[1*]C12CCC3C4CCC5=CC(=NOC(=O)OC6=CC=C([2*])C=C6)CCC5([3*])C4CCC3([4*])C1C2&[2*][N+](=O)[O-]&&[3*]C&[4*]C&&
O=C(NC1CN(C(=O)OCC2=CC=CC=C2)CC1CC1=CC=CC=C1)OCC1=CC=CC=C1&&&
[1*]OC&[1*]C1=CC=C2C(NC3=CC=C(C(=O)NC4=C([2*])C=CC=C4[3*])C=C3)=CC=NC2=C1&[2*]C&&[3*]C&&
[1*]C&[1*]N(CC1=CC=CC=C1)C1CCN(C2=NC(C3=CC=C4C=CC=CC4=N3)=NC3=CC=CC=C23)CC1&&&
[1*]C1=CC([2*])=CC(C(=O)N2CCC3=CC([3*])=C([4*])C=C3C2=O)=C1&[1*]C(F)(F)F&&[2*]C(F)(F)F&[3*]Br&[4*]O&&
[1*]C&[1*]C1(CC2=CC=C([2*])C=C2)CC(S(=O)(=O)C2=CC=CC([3*])=C2)=CC2=C1ON=C2&[2*]F&&[3*]C(=N)NO&&
O=C1C2=C([NH]C=N2)N(CC2=CC=CC=C2)C(=O)N1CC1=CC=CC=C1&&&
[1*]C1=CC=C(C(=O)NCC(=O)NC(CCN2CCC(OC3=CC=C([2*])C=C3)CC2)C(=O)N2CCCC2)C=C1&[1*]C(F)(F)F&&[2*]Cl&&
[1*]CC&[1*]N1C(=O)C2=CC(NC(=O)CCC(=O)NC3=CC=CC=C3[2*])=CC=C2OC2=CC=CC=C21&[2*]F&&&
[1*]OC&[1*]C1=CC=C(OC2=NC=CC=C2C([3*])=NCC2=CC=C([2*])C=C2)C([4*])=C1&[2*]F&&[3*]NO&[4*]OC&&
[1*]C(N)=O&[1*]C1CCN(C(=O)COC2=CC=C3N=C([2*])SC3=C2)CC1&[2*]C(F)(F)F&&&
[1*]C&[1*]C1=CCC2CC3=C(C([2*])=C([3*])C([4*])=C3[5*])C(CC1)C2([6*])[7*]&[2*]C=O&&[3*]O&[4*]CN(C)C&[5*]Cl&[6*]C&[7*]C&&
[1*]S(=O)(=O)N(CC)CC&[1*]C1=C([2*])N(C2=CC=CC=C2)N=C1[3*]&[2*]C&&[3*]C&&
[1*]CN(C)S(=O)(=O)N(C)C&[1*]C1CCC(NC2=CC(C3=CC=CC(NCC4CCOCC4)=N3)=C([2*])C=N2)CC1&[2*]Cl&&&
[1*]C&[1*]C1=CC=CC=C1NC(=O)NC1([2*])C(=O)NC(C2=CC=CO2)C2CC21&[2*]C(F)(F)F&&&
[1*]C&[1*][N+]1=C2C=CC([2*])=CC2=CC2=CC([3*])=CC=C21&[2*]Cl&&[3*]Cl&&
[1*]OC&[1*]C1=CC=C(SCC2=C([2*])N3N=C(C4=CC=C([3*])C=C4)C(C4=CC=NC=C4)=C3N=C2)C=C1&[2*]C&&[3*]Cl&&
[1*]C&[1*]C1=CC(=O)N2N=C(NCC3=CC=CC=C3)SC2=N1&&&
[1*]NC&[1*]C1CCC(N(C(=O)C2=CC=C([2*])C=C2[3*])C2CC2)CC1&[2*]Cl&&[3*]Cl&&
[1*]NC(=O)NC(C)C&[1*]C1=CN([2*])C(C(=O)N2CC3=CC=CC=C3C2)=C1&[2*]C&&&
[1*]OC&[1*]C1=CC=C(NS(=O)(=O)C2=CC=CC(C(=O)NN=C3CCCC4=CC=CC=C34)=C2)C=C1&&&
[1*]C(N)=O&[1*]C1=CC=C2NC(C3=CC=CC([2*])=C3)C3CC=CC3C2=C1&[2*]Br&&&
[1*]OC(=O)C=C(C)C&[1*]C1CC2=C(C(C3=CC=CC=C3)=CC3=CC=CC=C23)C(=O)C([2*])O1&[2*]CO&&&
[1*]C(C)(C)C&[1*]C1CN(C(=O)CNC(CNC(=O)C2CCC2)C2=CC=CC=C2)CCC1([2*])[3*]&[2*]C&&[3*]C&&
[1*]CCC&[1*]C1=NC(N2CCN([2*])CC2)=C2C=NN([3*])C2=N1&[2*]C&&[3*]C&&
[1*]C(C)(C)C&[1*]C1=CC=C(SCC(=O)NC2=CC=C(C3=NC4=CC([2*])=CC=C4O3)C=C2)C=C1&[2*]C(=O)O&&&
[1*]F&[1*]C1=CC=C(C2=C(C3=CC=NC4=C3C=C(C3=CC=C([2*])C=C3)[NH]4)N3C=C(CNCC4=CC=CC=C4)SC3=N2)C=C1&[2*]C(F)(F)F&&&
[1*]CN(CC)CC&[1*]C1=COC(C2=CC=C([2*])C=C2[3*])=N1&[2*]Cl&&[3*]Cl&&
[1*]OC&[1*]C1=CC=C(OC2=CC=NC(N3CCN(C4=CC=CC=C4)CC3)=N2)C=C1&&&
[1*]C&[1*]C1CCC(NC(=O)C2=NN([2*])C=C2[3*])CC1&[2*]C&&[3*][N+](=O)[O-]&&
[1*]C&[1*]C12CCC([2*])CC1CCC1C2CCC2([5*])C([4*])CCC12[3*]&[2*]O&&[3*]O&[4*]C(=O)CO&[5*]C&&
[1*]CNCC(O)CC&[1*]C1OC(OC2C([2*])C([3*])CC([4*])C2OC2OC([5*])C([6*])C(OC3OC([7*])C([8*])C([9*])C3[10*])C2[11*])C([12*])C([13*])C1[14*]&[2*]O&&[3*]N&[4*]N&[5*]CO&[6*]O&[7*]CO&[8*]O&[9*]O&[10*]N&[11*]N&[12*]O&
O=C(C1=CC=CC=C1)N1CCCC2(CC(OCC3=CC=CC=C3)CO2)C1&&&
[1*]OCC&[1*]C1=CC=C(S(=O)(=O)NC2=CC([2*])=CC=C2[3*])C=C1&[2*]C&&[3*]C(=O)NCCCN(C)C&&
[1*]C&[1*]N1CCN(CC2=C3CCC4=C(CCN5CCCCC45)C3=N[NH]2)CC1&&&
[1*]CN&[1*]C(C1=CC=CC=C1)C1=CC=CC=C1[2*]&[2*]Cl&&&
[1*]C&[1*]C1=CC=C(C([2*])([3*])NC(=O)C2CCN(C3=NC=NC4=C3C([4*])([5*])OC4)CC2)C=C1&[2*]C&&[3*]C&[4*]C&[5*]C&&
[1*]C&[1*]C1=NOC(CN(CC2=CC=CC([2*])=C2[3*])C2CCCN([4*])C2)=N1&[2*]C(F)(F)F&&[3*]Cl&[4*]CCS(N)(=O)=O&&
[1*][O-]&[1*][N+]1=C2C=C([2*])C=CC2=NO1&[2*]Br&&&
[1*]OC&[1*]C1=CC=C2C(OC3CC4C(=O)NC5(C(=O)NS(=O)(=O)C6CC6)CC5C=CCCCCCC(NC(=O)OC5CCCC5)C(=O)N4C3)=CC(C3=NC([2*])=CS3)=NC2=C1[3*]&[2*]C(C)C
[1*]C&[1*]C12CCC([2*])CC1CCC1C2CCC2([3*])C([4*])CCC12[5*]&[2*]O&&[3*]C&[4*]O&[5*]O&&
[1*]OC&[1*]C1=CC=C(C2=NC(CN3CCN(CC(=O)NC4=CC=CC=C4[2*])CC3)=C([3*])O2)C=C1&[2*]Cl&&[3*]C&&
[1*]C&[1*]C1=CC([2*])=NC(SCC2=C([3*])N3C(=O)C(NC(=O)C(=NOC([4*])CN4C=CC([5*])=C([6*])C4=O)C4=CSC([7*])=N4)C3SC2)=N1&[2*]C&&[3*]C(=O)O&[4*]C(=O)O&[5*]N&[6*]O&[7*]N&
[1*]CCC(C)C&[1*]C1=CC=C([2*])C([3*])=C1&[2*]CCC(N)(CO)COP(=O)(O)O&&[3*]C(C)(C)C&&
[1*]C&[1*]C([2*])(C(=O)NC1CCC([3*])CC1)S(=O)(=O)C1=CC=C2C(=C1)OC(=O)N2[4*]&[2*]C&&[3*]O&[4*]C&&
[1*]OC&[1*]C1=CC(NC(=O)C([2*])=CC2=CN=C3C=CC=CC3=N2)=CC=C1C(=O)N1C=C([3*])C=C1[4*]&[2*]C#N&&[3*]Cl&[4*]C&&
[1*]O&[1*]C(CNCCN1CCC([2*])(C2=CC=C([3*])C=C2)CC1)COC1=CC=CC2=C1OCCO2&[2*]O&&[3*]F&&
[1*]N(C)C&[1*]C1=CC=[N+](CC2=CC=CC(C#CC3=CC=CC(C[N+]4=CC=C(N([2*])C5=CC=C([3*])C=C5)C5=CC([4*])=CC=C54)=C3)=C2)C2=CC=CC=C12&[2*]C&&[3*]O&[4*]Cl&&
[1*]C&[1*]C(CC1=CC=C2OC([2*])([3*])OC2=C1)NCC([4*])C1=CC=CC([5*])=C1&[2*]C(=O)OC(C)(C)C&&[3*]C(=O)OC(C)(C)C&[4*]O&[5*]C(F)(F)F&&
[1*]NCC(C)O&[1*]C1=CC=C2C(=C1)CCC1=CC=C([2*])C=C12&[2*]O&&&
O=C(C1=CC=CO1)C1CCN(CC2=CC=C3OCCOC3=C2)C1&&&
[1*]C&[1*]C1=CC2=C(C=C1[2*])C(CN1CCN(C3=CC=CC([3*])=C3)CC1)=CC(=O)O2&[2*]C&&[3*]C(F)(F)F&&
[1*]C&[1*]C1=C(S(=O)(=O)NCCC(=O)N(CC(=O)NCC2CCCO2)CC2CCCO2)C(=O)N2C([2*])=CSC2=N1&[2*]C&&&
[1*]C&[1*]N1CCC=C(C2=NNC(C3=CC=C([2*])C=C3)C2)C1&[2*]OC(F)(F)F&&&
[1*]NCC(C)(C)C&[1*]C1CCC2=C([2*])C=CC=C2C1&[2*]O&&&
[1*]OC1=C([2*])C([3*])=C2C([4*])=C([5*])C([6*])=CC2=C1&[1*]O&&[2*]O&[3*]O&[4*]Br&[5*]Br&[6*]O&&
[1*]C#N&[1*]C1=C([2*])C2=CC=CC=C2CC1&[2*]Cl&&&
[1*]C1=CC=CC=C1CCC1COC(=O)C1CC1=CC=CC=C1&[1*]C(F)(F)F&&&
[1*]CC(=O)OC&[1*]N1C(C2=CC=C([2*])C=C2)=CC2=CC=C([3*])C=C21&[2*]Cl&&[3*]Cl&&
[1*]NC(=O)CCCCC&[1*]C1=CC=C2OC(=S)[NH]C2=C1&&&
[1*]OC&[1*]C1=CC=C(C2=CSC3=NC=NC([2*])=C23)C=C1[3*]&[2*]N&&[3*]OC&&
[1*]OC&[1*]C1=CC=C([2*])C=C1N1C(=O)SC(=CC2=CC=C(C3=CC=C([3*])C=C3)O2)C1=O&[2*]C&&[3*]C(=O)O&&
[1*]OC&[1*]C1C=C2CN3CCC4=C([NH]C5=CC=CC=C45)C([2*])(C2)C13&[2*]C(=O)O&&&
[1*]C&[1*]N1CCN(CCCN2CC3=CC=CC=C3C2)CC1&&&
[1*]C1=NC=C(C2=CC(=O)OC3=CC([2*])=CC=C23)C=C1OCC1=CC=C([3*])N=C1&[1*]C(F)(F)F&&[2*]Cl&[3*]C(F)(F)F&&
[1*]C&[1*]C1CN([2*])C([3*])CN1C(=O)N1CC2=C([NH]N=C2NC(=O)C2=CC=C([4*])C=N2)C1([5*])[6*]&[2*]C(=O)OC(C)(C)C&&[3*]C&[4*]Cl&[5*]C&[6*]C&&
[1*]OC&[1*]C1=CC=C2[NH]C=C(CCNC(=O)C3CCN(S(=O)(=O)C4=CC([2*])=CC=C4[3*])CC3)C2=C1&[2*]C&&[3*]C&&
[1*]N&[1*]C1=CC=C(C(=O)N2CCC3=C([2*])C=CC=C3C2)C([3*])=C1&[2*]O&&[3*]O&&
[1*]C&[1*]C1=CC=C(CCOC2=CC=C(CCNCC([2*])(CN3C=NC=N3)C3=CC=C([3*])C=C3[4*])C=C2)N=C1&[2*]O&&[3*]F&[4*]F&&
[1*]NC(=O)CC(=O)O&[1*]C1CC([2*])=CC([3*])C1[4*]&[2*]C(=O)O&&[3*]O&[4*]O&&
[1*]C&[1*]C(=NOC(=O)C1=C(C2=CC=C([2*])C=C2)CCC1)C1=C([3*])N(C2CC2)N=C1&[2*]C(F)(F)F&&[3*]C&&
[1*]C&[1*]N1CCC2=C(C1)C1=CC([2*])=CC=C1N2C([3*])C1=CC=C([4*])C=C1&[2*]Cl&&[3*]C#N&[4*]N&&
[1*]OC&[1*]C1=CC=CC=C1C1=CC=C(CN2C=NC=C2[2*])O1&[2*]C=C(C(C)=O)C(=O)O&&&
[1*]CC&[1*]N1C2=NC([2*])=C([3*])N=C2N([4*])C2=NC3=CC=CC=C3N=C21&[2*]C(=O)O&&[3*]C&[4*]C&&
[1*]C(C)C&[1*]N1C=C(C(=O)C2=CN=CC(NC(=O)CN3C=C4C=C([2*])C=CC4=N3)=C2)C2=CN=CN=C21&[2*]F&&&
[1*]CC(=O)N(C)C&[1*]N1CCC2OCCN(CC3=CC([2*])=CS3)C2C1&[2*]C#N&&&
[1*]C&[1*]C1=CC([2*])=CC=C1C1=C(C2=CC=NC=C2)C=C(CCCCC2=CC=CC=C2)[NH]1&[2*]OCCF&&&
[1*]C&[1*]C1=C(C(=O)N2CCC(CCC(=O)NCC3=CC=CC=N3)C2)N=C[NH]1&&&
[1*]C1=CC=C(CC(=O)NC2CCN(CC([2*])C3=CC=CC=C3)CC2)C=C1&[1*]C(F)(F)F&&[2*]O&&
[1*]OCC&[1*]C1=CC=C2[NH]C([2*])=NC=C(SC3=CC=CC([3*])=C3)C2=C1&[2*]SC&&[3*]Br&&
[1*]C&[1*]C1=NC2=CC=CC=C2N1C1CC2CCC(C1)N2CCCC1(C2=CC=CC([2*])=C2)CCN(C(=O)C2=CC([3*])=CC([4*])=C2)CC1&[2*]F&&[3*]C(F)(F)F&[4*]C(F)(F)F&&
[1*]CC&[1*]C1C(=O)C2=C(OC(C3=CC=C([2*])C([3*])=C3)=CC2=O)C([4*])([5*])C1=O&[2*]Cl&&[3*]Cl&[4*]CC&[5*]CC&&
[1*]N&[1*]C1=NC(=O)C2=C([NH]1)N(C1OC([2*])C([3*])C1[4*])C=N2&[2*]CO&&[3*]O&[4*]O&&
[1*]C1=CC=C(NC(=O)C(=CC2=CC=CC=C2)NC(=O)C2=CC=CC([3*])=C2)C=C1[2*]&[1*]Cl&&[2*]Cl&[3*][N+](=O)[O-]&&
[1*]CO&[1*]C1OC(N2C=NC3=C(NCC4=CC=CC([2*])=C4)N=CN=C32)C([3*])C1[4*]&[2*]F&&[3*]O&[4*]O&&
[1*]C(O)CNC(=O)NC&[1*]C1=CC=C(OC2CCC2)C=C1&&&
[1*]OC&[1*]C1=CC=C(C(=O)N2C3=CC=CC=C3OCC2CC2=CC=CC=C2)C=N1&&&
[1*]C&[1*]C1=NC(=O)C2=CC(CSC(=S)N3CCN(C4=CC=CC([2*])=C4)CC3)=CC=C2[NH]1&[2*]C(F)(F)F&&&
[1*]C&[1*]C1=CC=C(NC2=CC(=O)C(=NNC3=CC=CC=C3)C(NC3=CC=CC([2*])=C3)C2)C=C1&[2*]C&&&
[1*]SCC#CCN(CC)CC&[1*]C1=CC=CC=N1&&&
[1*]C&[1*]C1=NC=C([2*])C(C=NNC(=O)C2=CC=C(CC3=CC=CC=C3)C=C2)=C1[3*]&[2*]CO&&[3*]O&&
[1*]C(=O)O&[1*]C1=CC=CC=C1C(=O)NC1=NC(N2C=CN=C2)=NC2=C1SC=C2&&&
[1*]CC&[1*]N1C2=NC=CC=C2C(=O)N([2*])C2=CC=C(C3=CC=CC([3*])=C3[4*])N=C21&[2*]C&&[3*]OC&[4*]F&&
[1*]OC&[1*]C1=CC=CC(NC2=CC=NC(C3=C4[NH]C=CN4N=C3)=N2)=C1&&&
[1*]C(=O)O&[1*]C1=CC=C2OC3=CC([2*])=CC([3*])=C3CNCC2=C1&[2*]Cl&&[3*]Cl&&
[1*]C&[1*]N1C=C(CN2CCC3(CCN(CC4CC4)CC3)C2)C=N1&&&
[1*]C&[1*]C1=CC=CC(OCCCN2C(=N)N(CC([2*])C3=CC=CC=C3)C3=CC=CC=C32)=C1[3*]&[2*]O&&[3*]C&&
[1*]C1=CC=C2N=CN=C(NCC(=O)NC3CN(C4CCC(C5=CC=CC=C5[2*])CC4)C3)C2=C1&[1*]C(F)(F)F&&[2*]C(F)(F)F&&
[1*]CN&[1*]C1CN([2*])CC1C1=CC([3*])=C([4*])C=C1[5*]&[2*]CCO&&[3*]F&[4*]F&[5*]F&&
O=C(NCCN(CC1CCCO1)CC1CCCO1)C1=CC=C2OCOC2=C1&&&
[1*]C&[1*]C(OC(=O)C1=CC=C([2*])O1)C(=O)N([3*])CC1=CC=CC=C1&[2*][N+](=O)[O-]&&[3*]C&&
[1*]C(=O)O&[1*]C1=CC=CC=C1C1=CC=CC(CC2=CN=C([2*])N=C2[3*])=C1&[2*]Cl&&[3*]NCC(F)(F)F&&
[1*]C(CC(=O)O)C(=O)O&[1*]N1CCOP([2*])(=O)NC1=O&[2*]N(CCCl)CCCl&&&
[1*]C&[1*]C1=C([2*])C(=O)OC2=CC3=C(C=C12)C1=CC([3*])=CC=C1[NH]3&[2*][N+](=O)[O-]&&[3*]Cl&&
C1=CC=C(CC2=NC(CNC3=CC=NC4=CC=CC=C34)=CS2)C=C1&&&
[1*]C(=O)OC&[1*]C1=CC=CC=C1C1=CN=C(N([2*])CC2CC2)C2=CC=C(C3=CC=C([3*])C=C3)C=C12&[2*]C&&[3*]C#N&&
[1*]C(=O)NCCCCCCCS&[1*]C1=NN(C2=CC=CC([2*])=C2)C(C2=CC=CC=C2)=N1&[2*]C(F)(F)F&&&
[1*]SC&[1*]C1=NC=NC2=CC3=C(C=C12)N(C(=O)NC1=CC=C([2*])C=C1)CC3&[2*]C#N&&&
[1*]C1=C(OC2=CC=C([2*])C(SCC(=O)N3CCN([3*])CC3)=C2)C([4*])=CC(NC(=O)C2=CC=C([5*])C=C2)=C1&[1*]Cl&&[2*]Cl&[3*]C(=O)OC(C(F)(F)F)C(F)(F)F&[4*]Cl&[5*]C(F)(F)F
[1*]C&[1*]C1=CC=C(C(=O)NC2=C(C(=O)N3CCN(C4=CC=CC=C4[2*])CC3)OC3=CC=CC=C23)C=C1&[2*]F&&&
[1*]C&[1*]C(C1=CC=C(C#CC2=CC=CC=C2)C=C1)N1CCCC1&&&
[1*]C(N)=O&[1*]C12CC1C(N1C=NC3=C(NCC4=CC=CC=C4)N=C(C#CC4=CC=CC=C4)N=C31)C([2*])C2[3*]&[2*]O&&[3*]O&&
[1*]OC&[1*]C1=CC=C(NC2=NN3C([2*])=C([3*])C([4*])=NC3=C2[5*])C=C1&[2*]C&&[3*]Br&[4*]C&[5*]C(N)=O&&
[1*]C&[1*]C1=C(CC2=C([2*])C=CC=C2[3*])[NH]C(SCC2=CC=C([4*])C=C2)=NC1=O&[2*]F&&[3*]Cl&[4*]F&&
C1=CC=C(CC2=NOC(CCCCC3=NN=C(C4=CC=CC=C4)O3)=N2)C=C1&&&
[1*]C#N&[1*]C1=C2[NH]C3=CC=CC=C3N2C(=O)C([2*])=C1&[2*]C#N&&&
[1*]C&[1*]C1=CC=CN=C1[2*]&[2*]NCCCCCC(=O)O&&&
[1*]OC&[1*]C1=CC([2*])=C([3*])C=C1C=CNC(=O)C1=CC=C(C[N+]2=CC=CC([4*])=C2)C=C1&[2*]N&&[3*]OC&[4*]C(=O)O&&
[1*]CC&[1*]N(CC1=CC=CC=C1)C(=O)C(=O)C1=C(C2=CC=C([2*])C=C2)[NH]C2=CC=C([3*])C=C12&[2*]Cl&&[3*][N+](=O)[O-]&&
[1*]C&[1*]C1=CC=CC=C1N1CCN(C(=O)C2=CC=C(CSC3=CC=CC=C3[2*])O2)CC1&[2*][N+](=O)[O-]&&&
[1*]C&[1*]C1=NN([2*])C([3*])=C1CNCCN1CCOCC1&[2*]C&&[3*]C&&
[1*]C&[1*]C12CCC3C(CC=C4CC(OC5CCN(C6COC6)CC5[2*])CCC43[3*])C1CCC2=O&[2*]O&&[3*]C&&
[1*]CC(C)C&[1*]C1CN=C(N2CCN(C(=O)C3CCOC3)CC2)N1&&&
[1*]C(=O)NC&[1*]C(NC(=O)C1=CC=C(CSC2=NC(NC3CCNCC3)=NC3=C2N=C[NH]3)C=C1)C1CCCCC1&&&
[1*]C&[1*]N1CC2=CC=C([2*])C=C2C(C2=CC=C3OCOC3=C2)O1&[2*]F&&&
[1*]C(=O)NCC(C)C&[1*]C1=CC=CC=C1SSC1=CC=CC=C1[2*]&[2*]C(=O)NCC(C)C&&&
[1*]CCCN(C)C&[1*]N1CCN(CCCNC=C2C=C3C(=NC4=CC=CC=C43)C3=CC=CC=C23)CC1&&&
[1*]C&[1*]C1=CSC(NC(=O)CCC(=O)N(CCC2=CC=CC([2*])=C2)CC2=COC=C2)=N1&[2*]C(F)(F)F&&&
[1*]N(CC)CC&[1*]C1=CC=C(C=CC(=O)C2=CC=CC=C2[2*])C=C1&[2*]Cl&&&
[1*]C&[1*]C1=CC=C2C=CC(C(=O)NC3CCC([2*])CC3)=C([3*])C2=N1&[2*]C&&[3*]O&&
[1*]OC&[1*]C1=CC=C(C=CC2=CC=C3C=CC([2*])=C([3*])C3=N2)C([4*])=C1[5*]&[2*]OC&&[3*]OC&[4*]OC&[5*]OC&&
O=C(C1=CC2=CC=CC=C2O1)N1CCC(C2=NC(C3=CC=NC=C3)=NO2)CC1&&&
[1*]C(=O)O&[1*]C1=CN=CC(C2=CN=C(N(CC3=CC=CC=C3)CC3CCCCC3)S2)=C1&&&
CCCCCCCCC=CCCCCCCCNCCCCNCCCCCNCCCN&&&
[1*]C(=O)CC&[1*]C1=NN(C2=CC=C([2*])C=C2)C2=C1CCC1=CN=C(NC3CCC3)N=C12&[2*]S(N)(=O)=O&&&
[1*]C&[1*]C1=C(C2=CC=C3OCOC3=C2)C=C2OC(=O)C(C3=CC=CC=C3)=C([2*])C2=C1[3*]&[2*]O&&[3*]C&&
[1*]C=CCN(O)C(N)=O&[1*]C1=CC=C([2*])O1&[2*]C=NO&&&
C1=CC=C(N2C(C3=CC=CC=C3)=N[NH]C2=S)C=C1&&&
[1*]CN(C)C&[1*]C1=CC=CC(C2=CC=C([2*])C=C2)=C1&[2*]OCC(C)(C)N(C)C&&&
[1*]C(=O)O&[1*]C1=CC=C(C2=CC=C(C3=CC=CC=C3)C=C2)N=C1&&&
[1*]C&[1*]C1NC(=O)C(CC2=CC=C([2*])C=C2)NC(=O)C([3*])CSSCC([4*])NC1=O&[2*]O&&[3*]NC(=O)C(CO)NC(=O)OC(C)(C)C&[4*]C(=O)NC(CC(=O)O)C(=O)O&&
[1*]COC&[1*]C1CCCN1C1=CC2=C(C3=C1C(OCC1CC1)=NC(=O)[NH]3)C(=O)N([2*])C=N2&[2*]C&&&
[1*]N&[1*]C1N=NN(C2=CC=CC=C2[2*])C1=O&[2*]I&&&
[1*]C(=O)OC&[1*]C1=C(C2=CC=CC=C2OCC2=CC=CC=C2)CC2CCC1N2C(=O)NCCOC1=CC=CC=C1&&&
[1*]OC&[1*]C1=CC=C(N2N=C([2*])C3=C2C(=O)N(C2=CC([3*])=CC=C2[4*])C3)C=C1&[2*]C(F)(F)F&&[3*]C(=O)O&[4*]C&&
[1*]C(=O)O&[1*]C1CCCN(C2=NC(C3=CC=C(OC4=CC=CC=C4)C=C3)=CC=C2[2*])C1&[2*]OC(F)(F)F&&&
[1*]C(C)C&[1*]C(NC(=O)OCC1=CC=CC=C1)C(=O)N1CCCC1[2*]&[2*]C(=O)NC(=N)N&&&
[1*]C&[1*]C1=CC=CC(NC(=O)C2CC(N3CCCC3)CN2[2*])=N1&[2*]C(=O)NC(C)(C)C&&&
[1*]OCCN(CC)CC&[1*]C1=CC=C(N2C(=O)CC2([2*])C2=CC([3*])=CC([4*])=C2)C=C1&[2*]O&&[3*]Cl&[4*]Cl&&
[1*]CCCC&[1*]N1C([2*])=C(N([3*])C(=O)NC2=CC=C([4*])C=C2)C(=O)[NH]C1=O&[2*]N&&[3*]CCOC&[4*]F&&
[1*]C&[1*]C1=CC=CC2=C1C(=O)CC1(CCN(C(=O)C3=CC([2*])=CC=C3N3N=CC=N3)CC1)O2&[2*]C(F)(F)F&&&
[1*]C(=O)NN&[1*]C1=CC=C([2*])C=C1&[2*]N&&&
[1*]C(=O)N(C)C&[1*]C1=CC(NC(=O)C2=CC=C([2*])C=C2)=CC=C1C1=CC=CC=C1&[2*]F&&&
[1*]C&[1*]C1=CC(SCC(=O)N2CCCCC2)=NC2=CC=C(NC(=O)C3=CC=CC([2*])=C3)C=C12&[2*]C#N&&&
[1*]OC&[1*]C1=CC=C(C2=CC=CC(NC(=O)C([2*])([3*])S(=O)(=O)C3=CC=C4C([4*])=CN([5*])C4=C3)=C2)C=C1[6*]&[2*]C&&[3*]C&[4*]C#N&[5*]C&[6*]C&&
[1*]OC&[1*]C1=CC([2*])=C([3*])C2=C1CC([4*])CC2&[2*]CCCCC(C)=O&&[3*]OC&[4*]NCCCC(=O)O&&
[1*]NC(C)=O&[1*]C1=CC=CC=C1C1=NC2=CC=CC=C2C(=O)O1&&&
[1*]C&[1*]C1CN([2*])C(=O)CCCN2N=NC=C2COC1CN([3*])CC1=CC=C2N=CC=CC2=C1&[2*]C(C)CO&&[3*]C&&
[1*]OC&[1*]C1=CC=C([2*])C=C1N1CCN(CCN2C(=O)NC3(CCCC3)C2=O)CC1&[2*]Cl&&&
[1*]C1=CC=C(C2=CSC(NC(=O)C3CSC4([2*])CCC(=O)N34)=N2)C=C1&[1*]Cl&&[2*]C(F)(F)F&&
[1*]CC&[1*]C1=NC([2*])=NC([3*])=C1C1=CC=C([4*])C([5*])=C1&[2*]N&&[3*]N&[4*]Cl&[5*]OCC(C)C&&
[1*]C&[1*]C1([2*])CC2=C(C3=CC=CC=C3)C(C3=CC=CC=C3)=C([4*])N2C1&[2*]C&&[3*]C#N&[4*]CC(=O)O&&
[1*]C&[1*]C1=CC=CC(C2=NC(CS(=O)(=O)CC(=O)NCC3=CC=CN=C3)=C([2*])O2)=C1&[2*]C&&&
O=C1C2=CC=CC=C2N=C(C2=CC=NC=C2)N1CCN1CCN(C2=CC=CC=N2)CC1&&&
CC(C)CC(C(=O)NC(C(=O)O)C(C)C)C(O)C(O)C(=O)NC(C(=O)NC(C(=O)NC(C(=O)NCC(=O)O)C(C)C)C(C)C)C(C)C&&&
[1*]C1=CC=C(CN2C=C([2*])C(=O)[NH]C2=O)C=C1&[1*]Cl&&[2*]F&&
[1*]C&[1*]C1=CC=C(SCC(=O)CN2C=NC3=C(C=NN3CC3=CC=CC=C3[2*])C2=O)C=C1&[2*]C&&&
[1*]OC&[1*]C1=CC=C(CCNC(=O)C2=CC=C3N=C(CC4=CC=CC=C4)OC3=C2)C=C1[2*]&[2*]OC&&&
[1*]C&[1*]C1=C(N2N=C([2*])C=C2[3*])N(C2=CC=C([4*])C=C2[5*])N=C1C(=O)NCCC1=CC=C([6*])C=C1&[2*]C&&[3*]C&[4*]Cl&[5*]Cl&[6*]Br&&
O=C(NCCN1CCCC1)C1=CC=C(CN2CCOC2=O)C=C1&&&
[1*]C&[1*]C1=NN(C2=CC=C(C(=O)NC3=CC=C([2*])C(S(=O)(=O)N4CCCCC4)=C3)C=C2)C(=O)CC1&[2*]C&&&
COC(=O)C(C)NC(=O)C=CC=C(C)C&&&
[1*]C1=CC=C(C(=O)NNC(=O)CSC2=CC=CC=C2)C([2*])=C1&[1*]C(F)(F)F&&[2*]Br&&
[1*]OC&[1*]C1=CC=C(CN2C(C3=NON=C3[2*])=NC3=C([3*])N=C([4*])N=C32)C=C1&[2*]N&&[3*]OCCCN&[4*]OCCCN(C)C&&
[1*]C&[1*]C1CN(CC2=CC=C(OC3=NC=CC=C3[2*])C=C2)CC([3*])O1&[2*]N&&[3*]C&&
[1*]C(C)C&[1*]C1=CC=CC=C1NC(=O)C1=CC=C2C=C3C(=O)NCC3=NC2=C1&&&
[1*]C&[1*]C1=NC(NCC2CCCCC2)=NC(C2=CC=CC=C2)=C1[2*]&[2*]C(N)=O&&&
O=C(NC1=CC=CC=C1N1C2CCC1CC(NC1=CC=CN=C1)C2)C1=CC=CO1&&&
[1*]OC&[1*]C1=CC(OC2OC([2*])C([3*])C(OC3OC([4*])C([5*])C([6*])C3[7*])C2[8*])=NC([9*])=N1&[2*]CO&&[3*]O&[4*]C&[5*]O&[6*]O&[7*]O&[8*]O&[9*]C(C)(C)C&&
[1*]OC&[1*]C1=C([2*])C([3*])=C2C=NN([4*])C2=C1[5*]&[2*]OC&&[3*]OC&[4*]CC(=O)C(C)C&[5*]OC&&
[1*]OC&[1*]C1=CC=C(CN([2*])CC2OCCCCC([3*])OC3=CC=C(NC(=O)NC4=CC=C([4*])C=C4)C=C3C(=O)N([5*])CC2[6*])C=C1&[2*]C&&[3*]C&[4*]C(C)=O&[5*]C(C)CO&[6*]C&&
O=C(C1CCCCN1C(=O)C(CC1=CC=CC=C1)NC(=O)OCC1=CC=CC=C1)N1CCN(C2=CC=CC=C2)CC1&&&
[1*]C(C)=O&[1*]C1=CC=C(N2N=NC(C3=NN=C([2*])O3)=N2)C=C1&[2*]NCC(C)C&&&
[1*]N&[1*]C1=C([2*])C(=O)N=C(C2=CC=C([3*])C=C2)[NH]1&[2*]C(=O)O&&[3*]F&&
[1*]OC&[1*]C1=CC=C(N=C2SC(CC(=O)NCC3CCCO3)C(=O)N2C2CCCCC2)C=C1&&&
[1*]OC&[1*]C1=CC=C(C=C(NC(=O)C2=CC=CC=C2)C(=O)NCCCN2C=CN=C2)C=C1&&&
[1*]C(=O)NNCC&[1*]C1=C([2*])N([3*])C(=O)N([4*])C1=O&[2*]N&&[3*]C&[4*]C&&
[1*]C&[1*]N1C=C(CN2CCC3=C(C2)C(=O)[NH]C2=CC=CC=C32)C(C2=CC=CC=C2[2*])=N1&[2*]F&&&
[1*]C&[1*]C(NCC1=CC=CC(C(=O)NC2=CC([2*])=CC=C2[3*])=C1)C1=CC=CC=C1&[2*]Cl&&[3*]O&&
C(=CC1=CC(C2=CC=CC=C2)=NN1CC1=CC=CC=C1)C1=CC=CC=C1&&&
[1*]C(=N)N&[1*]C1=CC=C(CNC(=O)CN2C(C3=CC=CC=C3)=C([2*])N=C(NCC([3*])C3=CC=CC=C3)C2=O)C=C1&[2*]Cl&&[3*]N&&
[1*]C1=CC=C2N=C(NS(=O)(=O)C3=CC=C(C4=CC(C5=NC6=CC([2*])=CC=C6[NH]5)=CC=C4)C([3*])=C3)SC2=C1&[1*]O&&[2*]F&[3*]F&&
[1*]C1=CC=CC=C1C(=O)NC1=CC=C(C(=O)NCN2C=NC3=CC=CC=C32)C=C1&[1*][N+](=O)[O-]&&&
[1*]CCCOC&[1*]N(C(=O)CC1=CSC=C1)C1=NC2=CC=CC=C2S1&&&
[1*]OC&[1*]C1=CC=CC(C2CC(C3=CC=CC=C3[2*])NC3=NC=NN32)=C1&[2*]F&&&
[1*]OC&[1*]C1=CC=C(CNC(=O)NN2C=NN=C2)C([2*])=C1&[2*]OC&&&
[1*]C&[1*]C1(C(=O)NC2=NN=C(C3CC3)S2)CCCN1CC1=CC=C2OCOC2=C1&&&
[1*]N&[1*]C1=NC=NC2=CC(CNN3C=NN=C3)=CC=C12&&&
[1*]C&[1*]C1=NN(CC2=CC=CN=C2)C2=C1N=C([2*])S2&[2*]N&&&
[1*]C&[1*]C1CN(C(=O)C2=CN=C([2*])N=C2[3*])CCO1&[2*]Cl&&[3*]O&&
[1*]C1CCN(C2=CC=CC=N2)CCS1&[1*]C(O)C(F)(F)C(F)(F)C(F)(F)C(F)(F)C(F)(F)C(F)(F)C(F)(F)C(F)(F)C(F)(F)F&&&
[1*]C&[1*]C1=CC([2*])=C(S(=O)(=O)N2CCC([3*])CC2)C([4*])=C1&[2*]C&&[3*]C(N)=O&[4*]C&&
[1*]C(=O)OC&[1*]C1=C([2*])NC([3*])=C([4*])C1C1=CC=CN([5*])C1&[2*]C&&[3*]C&[4*]C(=O)OC(C)(C)C&[5*]C&&
[1*]CCC(=O)OC&[1*]C1=CC2=CC(CC([2*])C3=CC4=C(C=C3[3*])OCO4)=CC([4*])=C2OC1=O&[2*]C(=O)OC&&[3*]OC&[4*]C(=O)OC&&
[1*]O&[1*]C1=CC=C2C(=C1)OC(C1=CC=CC=C1)CN(CCCCC1=CN(CCCCCN3CCCCCC3)N=N1)S2(=O)=O&&&
[1*]OC&[1*]C1=CN=C(C2=NC=CN2[2*])C2=CC=CC=C12&[2*]C&&&
[1*]C(=O)NO&[1*]C1CC2=CC([2*])=C(OCC3=CC=CC=C3)C=C2CN1S(=O)(=O)C1=CC=C([3*])C=C1&[2*]I&&[3*]C(F)(F)F&&
[1*]C&[1*]C(CC(=O)N1CCN(CC2=CC3=NON=C3C=C2)CC1)CC1=CC([2*])=C([3*])C=C1[4*]&[2*]F&&[3*]F&[4*]F&&
[1*]C&[1*]C1=NC=C(C(=O)NC2COC2)C(C2=CC=CC=C2[2*])=N1&[2*]F&&&
[1*]C(=O)O&[1*]C1=CN(CC2=CC=C([2*])C=C2)C2=CC=CC=C2C1=O&[2*]F&&&
[1*][N+](=O)[O-]&[1*]C1=CC=C2[NH]C(N3CCCC3)=NC2=C1&&&
[1*]C(=O)O&[1*]C1=CC=CC=C1NC1=CC=CC([2*])=C1&[2*]Cl&&&
[1*]C1CC2=CC=CC=C2N1C(=O)CCN1CCOCC1&[1*]C(F)(F)F&&&
[1*]C(=O)O&[1*]C1=CC=C(N2CC(CN3CCOC(COC4=CC=C([2*])C=C4)C3)OC2=O)C=C1&[2*]Cl&&&
[1*]C&[1*]N1CCN(C(=O)CC2C(=O)N(CC3=CC=CC([2*])=C3[3*])C([4*])(CC3=CC=CC=C3)C2=O)CC1&[2*]Cl&&[3*]Cl&[4*]C&&
[1*][N+]#[C-]&[1*]C1=C([2*])C=CC(C2CN3CCN(C(=O)C4CC(C5=CC=CC=N5)=NO4)CC3CO2)=C1[3*]&[2*]F&&[3*]C&&
[1*]O&[1*]C1CNCCC1[2*]&[2*]O&&&
[1*]C(C)=O&[1*]N1CCOC2=CC=CC=C2C1[2*]&[2*]CC(C)O&&&
[1*]OC&[1*]C1=CC([2*])=C2C(=O)C=C(C3=CC=CC=C3)OC2=C1C(CN1CCN([3*])CC1)OC(=O)C1=CC=CC=C1[4*]&[2*]OC&&[3*]C(C)=O&[4*]C(F)(F)F&&
[1*]C&[1*]C1=CC=C(OCC2=NOC(C(=O)N(C3CCCC3)C3CCS(=O)(=O)C3)=N2)C=C1&&&
[1*]O&[1*]C1COC(N2C=C([2*])C3=C(SCC4=CC=C([3*])C=C4)N=CN=C32)C1[4*]&[2*]I&&[3*]C(F)(F)F&[4*]O&&
[1*]C#N&[1*]C1=C(C2=CC=C(CC([3*])NC(=O)C3=C([2*])C=CC=C3[4*])C=C2)C=CN=C1[5*]&[2*]Cl&&[3*]C(=O)O&[4*]Cl&[5*]N&&
[1*]CC&[1*]C(NC(=O)C([3*])CC1=CC=C([2*])C=C1)C(=O)NC1CCCC2=CC=CC=C21&[2*]OP(=O)(O)O&&[3*]NC(=O)OC(C)(C)C&&
[1*]C&[1*]C1=CC=CC(NC(=O)C2CCCN(S(=O)(=O)C3=CC=CC=C3)C2)=C1[2*]&[2*]C&&&
[1*]OC&[1*]C1=CC=C(CNC=C2CCCCCC2=O)C=C1[2*]&[2*]OC&&&
[1*]C1=CC([2*])=CC(NOC(=O)C2=CC3=CC=CC4=C3N2CCC4)=C1&[1*]C(F)(F)F&&[2*]C(F)(F)F&&
[1*]C&[1*]N1CCN(C2=CC=C(NC3=C4C=C(NC(=O)CC(=O)NCC5=CC=C([2*])C=C5)C=CC4=NC=C3C(=O)C3CC3)C=C2[3*])CC1&[2*]Cl&&[3*]Cl&&
[1*]C(=O)O&[1*]C1=CC(NC(=O)C2=CC=CS2)=CC=C1OCC1=CC=CC=C1[2*]&[2*]Cl&&&
[1*]C&[1*]C1=C(C2=CC=CC=C2)N=C2C3=C(CCC3)C([2*])=C([3*])N12&[2*]C&&[3*]C&&
[1*]SC&[1*]C1(C2=CC=CC=N2)CCCN(S(=O)(=O)C2=CC=CC=C2)C1&&&
[1*]C1=CC=CC=C1C(=O)NCC(=O)NCC(=O)NC1=CC=CC=C1[2*]&[1*]Cl&&[2*]Cl&&
[1*]C&[1*]C1=CC=C([2*])C(OCCOCCOCCOCCOC2=CC=C(C3=C(CCCOC4=C([3*])C([4*])=CC([5*])=C4[6*])C(=O)C4=CC=CC=C4O3)C=C2)=C1&[2*]C&&[3*]C&[4*]O&[5*]C&[6*]C&&
[1*]C&[1*]C1=CC=CC(NC(=O)C2CC3CCC2C3)=C1[2*]&[2*]C&&&
[1*]CC(C)C&[1*]C(C1=CC=C(NC2=CC=C3C(=C2)C=CN3[2*])C=C1)N1C=NC=N1&[2*]C&&&
[1*]CCSC&[1*]C1(C(=O)NC([3*])CC2=CC=C(NC(=O)C3=C([2*])C=CC=C3[4*])C=C2)CCCC1&[2*]Cl&&[3*]C(=O)O&[4*]Cl&&
[1*]CC=C&[1*]C1=CC=CC(C=NC2=CC=C(C3=C([2*])C(=O)NC3=O)C=C2)=C1[3*]&[2*]CC&&[3*]O&&
[1*]C(=O)NCCCCCC(=O)OC&[1*]N1C2=CC=CC=C2CCC2=CC=CC=C21&&&
[1*]C&[1*]C1([2*])CC2(CC([3*])([4*])CN2C(=O)NC2=CC([5*])=CC([6*])=C2)C1&[2*]C&&[3*]C&[4*]C&[5*]F&[6*]F&&
O=C1C2=CC=CC=C2C(=O)N1CCBr&&&
[1*]C&[1*]C1=CC=C(C(=O)N2CCC3=C(C2)N=CN=C3C2=CSC=N2)C=C1[2*]&[2*]Br&&&
[1*]Cl&[1*]C1=CC=CC=C1C1=CC=CN2N=C(NC3=CC=C(N4CCOCC4)C=C3)N=C12&&&
[1*]C&[1*]C1=CC=C(CN2C([2*])=NC3=CC=CC=C32)C=C1&[2*]SCC(=O)N(C)C&&&
[1*]C#N&[1*]C1=C[NH]C(C(=O)NC2=CC=C(C3CNCCO3)C(C3CCOCC3)=C2)=N1&&&
O=C1C2=CC=CC=C2N(CCCCCN2CCOCC2)C2=CC=CC=C12&&&
[1*]C&[1*]C1=CC=[N+](CCC[N+]2=CC([2*])=C3C=CC=CC3=C2)C=C1&[2*]C&&&
[1*]C1=CC=C(C2=C(NC3=CC=C(NC(=O)C4CCOCC4)C=C3)C(=O)NC2=O)C=C1&[1*]C(F)(F)F&&&
[1*]O&[1*]C1(C2=CC=C(C3=CC=CC=C3[2*])C=C2)CN2CCC1CC2&[2*]Cl&&&
[1*]C&[1*]C1=CC=C(C(=O)NC2=CC=C3C(=C2)N=C(NC2=CC=CC([2*])=C2)N3[3*])C=C1&[2*]C(F)(F)F&&[3*]C&&
[1*]C(=O)OCC&[1*]C1C(C2=CC=CC=C2)=NC2=CC=CC=C2N1C(=O)C1=CC=CC=C1&&&
[1*]C&[1*]N(C(=O)C1CC2=CC=CC=C2CN1C(=O)OCC1=CC=CC=C1)C1CC2=C(C=CC=C2[2*])C1&[2*][N+](=O)[O-]&&&
[1*]C1=CC=C(C=C2SC(=S)N(CC(=O)NC3=CC([2*])=CC=C3[3*])C2=O)C=C1&[1*]Cl&&[2*]F&[3*]F&&
[1*]OC&[1*]C1=CC([2*])=C(CCNCCCCCCNCCC2=CC=C([3*])C=C2)C=C1[4*]&[2*]Br&&[3*]O&[4*]O&&
[1*]C(C)CCC(=C)C(C)C&[1*]C1CCC2C3=C(CCC12[2*])C1([3*])CCC([4*])C([5*])([6*])C1CC3&[2*]C&&[3*]C&[4*]O&[5*]C&[6*]C=CC=C(C)C&&
[1*]C(=O)C(CCCC)CN(O)C=O&[1*]N1CC=CC1C(=O)NC1=CC=NC=C1&&&
[1*]C&[1*]C1([2*])OC2=CC=C(C3=NN(CC4CC4)C(=O)C=C3)C=C2C2(COC([3*])=N2)C12COC2&[2*]C&&[3*]N&&
[1*]SCC(=O)OC&[1*]C1=CC(C2=C([2*])C(=O)N=C([3*])[NH]2)=CC=C1[4*]&[2*]C&&[3*]N&[4*][N+](=O)[O-]&&
[1*]OC&[1*]C1=CC=C2C(=C1)N(CC1CCN(CC3CCCC3)CC1)C(=O)C1CCC(NC(=O)C3=CC=CC([2*])=C3)CN21&[2*]Cl&&&
[1*]N&[1*]C1=CC=C(OC2=CC=C(CNCCC3=CC=CN=C3)C=C2)C=C1&&&
[1*]C1OC(N2C=NC3=C(NCC4=CC=CC(OC5=CC=CC=C5)=C4)N=CN=C32)C([3*])C1[2*]&[1*]COP(=O)(O)O&&[2*]O&[3*]O&&
N=C(NCCCC1=C[NH]C=N1)NC1CCCCC1&&&
[1*]C1=CC=CC=C1CN1C=CC(NC(=O)C2CNC(=O)N2)=CC1=O&[1*]Cl&&&
[1*]C&[1*]C1=CC=C(NCC2=CC(C3=CC=CC=C3[2*])=NO2)C=C1&[2*]Br&&&
[1*]C&[1*]C1C2CC3=CC=C([2*])C=C3C1([3*])CCN2C(=O)C1=CC=CC([4*])=C1&[2*]O&&[3*]C&[4*]Cl&&
[1*]OC&[1*]C1=CC=C(NC(=O)NC2=NN3C(=O)C(C4=CC=CC=C4)=C([2*])[NH]C3=N2)C([3*])=C1&[2*]C(F)(F)F&&[3*]OC&&
[1*]C&[1*]C1=CN(CC2=CC=CC=C2)C(=O)N1CC1=CC=CC=C1&&&
[1*]C1=CC=C([2*])C(C(=O)OCC(=O)NCC2CCCO2)=C1&[1*]Br&&[2*]F&&
[1*]OC&[1*]C1=CC=CC=C1CNCCCCNCCCCCCNCCCCCCNCCCCCNCCCCCCNCC1=CC=CC=C1[2*]&[2*]OC&&&
[1*]OC&[1*]C1=CC=C(NC2=CC=C(C3=C([2*])N=C([3*])[NH]3)C=N2)C=C1&[2*]C&&[3*]N&&
[1*]CCCCCC&[1*]C1=CC=CC2=C1N([2*])CC2CCC([3*])OC(=O)CCC1=CC=C([4*])C=C1&[2*]CCCCC&&[3*]C&[4*]Br&&
[1*]C&[1*]C1=CC=C(S(=O)(=O)NC(=O)C2=CC=C([2*])C=C2)C=C1&[2*]C(C)(C)C&&&
[1*]C&[1*]C1=CC(=O)[NH]C2=CC(NC3=CC=C([2*])C=C3)=CC=C12&[2*]O&&&
[1*]C&[1*]C1=NOC(C2=CC=C3CC([2*])NCC3=C2)=C1&[2*]C(F)(F)F&&&
[1*]C1=C2NCCCC2=CC(S(=O)(=O)C2=CC=C3C=CC=CC3=N2)=C1[2*]&[1*]Cl&&[2*]O&&
[1*]C&[1*]N1C2=CC([2*])=CC([3*])=C2C(=O)C2=C1C=C([4*])C([5*])=C2[6*]&[2*]Cl&&[3*]Cl&[4*]Cl&[5*]O&[6*]C=NO&&
[1*]C1=CC=C2CC(C3=CC=CC=C3)C(=O)C2=C1&[1*]F&&&
[1*]C&[1*]N1CC2=C(CC1[2*])C1=C([NH]C([3*])=NC1=O)S2&[2*]CO&&[3*]N&&
[1*]OC&[1*]C1=CC=CC=C1C1C2=C(N=C3CCCC(=O)C31)[NH]N=C2[2*]&[2*]C&&&
[1*]OC&[1*]C1=CC=C([2*])C(CC2=CC=CC([3*])=C2[4*])=C1&[2*]CCC(&&[3*]OC&[4*]O&&
[1*]C&[1*]C(NC(=O)C([3*])CC1=CC=C([2*])C=C1)C(=O)N1CCCC1[4*]&[2*]OP(=O)(O)O&&[3*]NC(=O)C(NC(=O)C(N)CCC(=O)O)C(C)C&[4*]C(=O)NC(C(=O)O)C(C)C&&
[1*]SC(=O)C(NC(=O)C(N)CS)C(C)C&[1*]C1=CC=CC([2*])=C1&[2*][N+](=O)[O-]&&&
[1*]C&[1*]C1=C([2*])C(=O)N(N=C2N=C(C3=CC=CC=C3)N=C(N=NC3=CC=CC=C3)[NH]2)C([3*])=C1&[2*]CC(C)C&&[3*]C&&
[1*]C&[1*]C1=NN(C([2*])C2=NN=C3C=CC=CN23)C(C2=CC=C([3*])C=C2)=N1&[2*]C&&[3*]O&&
[1*]C(C)C&[1*]C1=CC=C(C(=N[2*])C2=CC=CC=C2)C=C1&[2*]O&&&
[1*]C&[1*]N1C(N2CCC(C(=O)N3CCC([2*])CC3)CC2)=NC(C2=CC=NC=C2)=CC1=O&[2*]C(N)=O&&&
[1*]NC(C)=O&[1*]C1=CC([2*])=C([3*])C=C1[4*]&[2*]O&&[3*]O&[4*]C(C)=O&&
[1*]OC&[1*]C1=CC=C(CN(CC(=O)NC2CCCC2)C(=O)C2=CSN=N2)C=C1&&&
[1*]C(=O)OC&[1*]C1=CC=C(S(=O)(=O)N2CCS(=O)(=O)C3=CC=CC=C32)C=C1&&&
[1*]NCC(C)C&[1*]C1=CC(C2=C3N=COC3=C3C=CC([2*])=CC3=N2)=CC=C1[3*]&[2*]Br&&[3*]O&&
[1*]C&[1*]C1CCCCN1CC1=CC([2*])=CC(NC(=O)C2=CC=CN=C2)=C1[3*]&[2*]Cl&&[3*]O&&
[1*]C#N&[1*]C(=CC1=CC=C2C=CC=CC2=C1)C(=O)NCCCN1CCCC1=O&&&
[1*]OCC(C)O&[1*]C1=NC([2*])=C2N=CN(C3OC([3*])C([4*])C3[5*])C2=N1&[2*]N&&[3*]COP(=O)(O)OP(=O)(O)OP(=O)(O)O&[4*]O&[5*]O&&
[1*]OC&[1*]C1=CC=C(C2=CC(NC(=O)NC3=C([2*])C([3*])=C([4*])C([5*])=C3[6*])=C3C=CC=CC3=N2)C=C1[7*]&[2*]F&&[3*]F&[4*]F&[5*]F&[6*]F&[7*]OC&&
[1*]C&[1*]C(CC1=CC=C([2*])C=C1)NC(=O)C1=CC=CC=C1[3*]&[2*]CN&&[3*]Br&&
[1*]C&[1*]C1=CC2C3CCC4=CC(=O)CCC4([2*])C3([3*])C([4*])CC2([5*])C1C(=O)C1=CC=CC([6*])=C1&[2*]C&&[3*]F&[4*]O&[5*]C&[6*]Cl&&
[1*]C&[1*]N1N=CC(C(=O)N2CCC2)=C1C1CCN(S(=O)(=O)C2=CC=CN=C2)CC1&&&
[1*]C&[1*]C1=CC=CS1&&&
[1*]C&[1*]C1=NN(C(=O)CC2CCCCC2)C([2*])([3*])C1N=NC1=CC=C([4*])C([5*])=C1&[2*]C&&[3*]C&[4*]O&[5*]C(=O)O&&
[1*]OC&[1*]C1=CC=C(CSC2=NC([2*])=C3C=CC=CC3=N2)C=C1&[2*]N&&&
[1*]C&[1*]C1=C([2*])C2=NC(C3=CC=C(OC(=O)C4=CC=CC=C4)C=C3)=C([3*])N2C=C1&[2*]C#N&&[3*]C=NNC(N)=S&&
[1*]C&[1*]C1=CC=CN2C(=O)C3=C(N=C12)N([2*])C(C(=O)N1CCCCCC1)=C3&[2*]C&&&
[1*]C(=O)O&[1*]C(SC(=S)N1CCN(C(=O)C2=CC=CC=C2)CC1)C1=CC=CC=C1&&&
[1*]CC&[1*]C1=NN([2*])C(C(=O)NC2CC(C(=O)NCC3=CC([3*])=CC([4*])=C3)N(C(=O)C3=COC4=CC=CC=C34)C2)=C1&[2*]C&&[3*]Cl&[4*]Cl&&
[1*]N&[1*]C(CC1=CC=C([2*])C=C1)C(=O)NC1CSSCC([3*])NC(=O)C(CC2=CC=C3C=CC=CC3=C2)NC(=O)C(CC2=CC=C([4*])C=C2)NC(=O)CNC1=O&[2*]O&&[3*]C(=O)NCC(=O)
[1*]C&[1*]N1N=C(CC2=CC=C([2*])C=C2)C2=CC=CC=C2C1=O&[2*]C(F)(F)F&&&
[1*]C1=CC=C2SC(N3CCCN(C(=O)CN4CCCCC4)CC3)=NC2=C1&[1*]C(F)(F)F&&&
[1*]C&[1*]C1=CC=C(C2=CC(C(=O)NC3=CC=CC(S(=O)(=O)N4CCCC4)=C3)=C3C=CC=CC3=N2)C=C1&&&
[1*]CC&[1*]N(C(=O)CC1=C([2*])N=C2SC=C([3*])N2C1=O)C1=CC=CC=C1&[2*]C&&[3*]C&&
[1*]C&[1*]C1C([2*])CN1C1=C([3*])C=C2C(=O)C([4*])=CN(C3=CN([5*])C([6*])=C3)C2=C1[7*]&[2*]N&&[3*]F&[4*]C(=O)O&[5*]C&[6*]C(=O)O&[7*]F&&
[1*]CC&[1*]C1=CC=C(N2CC(C(=O)NC3=CC=C(S(=O)(=O)N4CCOCC4)C=C3)CC2=O)C=C1&&&
[1*]CS(=O)(=O)CC(=O)NC(C)(C)C&[1*]C1=NOC(C2=CC=CS2)=C1&&&
[1*]C(C)CC&[1*]C(NC(=O)CNC(=O)C([2*])C([3*])C([4*])C([5*])CC1CCCCC1)C(=O)NCC1=CC=CC=C1&[2*]C(C)C&&[3*]O&[4*]O&[5*]NC(=O)C(NC(=O)OC)C(C)C&&
[1*]CC&[1*]N1CCC(NC(=O)C2=CC=C(OC3CS(=O)(=O)C3)C=C2)CC1&&&
[1*]SCC&[1*]C1=NC(=O)C(NC(=O)CC2=CC=CC=C2)=C([2*])[NH]1&[2*]C&&&
[1*]C&[1*]C1CC(=O)NN=C1C1=CC=C(N2C(C3=CC=CC=C3)=NC3=CC=CC=C3C2=O)O1&&&
O=C1NCCC2=CC=C(OCC3CCCCC3)C=C12&&&
[1*]C&[1*]C1=C([2*])C(=O)C2=CC=CC=C2C1([3*])[4*]&[2*]N&&[3*]O&[4*]C(F)(F)F&&
[1*]CC(C)C&[1*]C1OC([2*])C([3*])C([4*])C1[5*]&[2*]COP(=O)(O)O&&[3*]OP(=O)(O)O&[4*]O&[5*]O&&
[1*]O&[1*]C1=CC=C2C(=C1)OCC(NCC1CCC([2*])CC1)C2CC1=CC=CC=C1&[2*]CO&&&
[1*]NC&[1*]C1=CC=C(CC2=NC(C3=CC=CN=C3)=NO2)C=C1&&&
[1*]CCCC&[1*]C1=CC=C(CCC2=CC3=C4C(=C2)CCN4C(=O)CC3)C([2*])=C1&[2*]O&&&
[1*]N(C)C&[1*]C1(C2=NCCN2)OC2=CC=CC=C2O1&&&
[1*]CC&[1*]C1=NC2=CC=CC=C2C(=O)N1N=C(N=NC1=CC=C([2*])C=C1)C1=CC=CC2=CC=CC=C12&[2*]NC(C)=O&&&
[1*]OC&[1*]C1C(CN2C=NC=N2)C(COC2=CC=CC([2*])=C2)CCC1OCC1=CC=CC=C1&[2*]F&&&
[1*]C(=O)NCCC&[1*]C1=CC=CC(NC2=NC=NC3=CC(OC4=CC([2*])=NC=C4[3*])=CC=C23)=C1&[2*]C(N)=O&&[3*]C&&
[1*]C1=CC=C(C2=NC3=C(CCN(CCCC(=O)C4=CC=C([2*])C=C4)C3)C(N3CCOCC3)=N2)C=C1&[1*]F&&[2*]F&&
[1*]C(=O)C=C(O)C(=O)O&[1*]C1=CC=CC2=CC=CC=C12&&&
[1*]C(C)=O&[1*]N1CCN(CC([2*])COC2=CC=C(CC3SC(=O)NC3=O)C=C2)CC1&[2*]O&&&
[1*]C&[1*]C(C1=CC=C(C2=CC=C([2*])C=C2[3*])N=C1)N1CCC([4*])(C2=CC=CC=C2)OC1=O&[2*]Cl&&[3*]Cl&[4*]CCC(F)(F)F&&
[1*]CC(N)C(=O)O&[1*]C1=CC=C(C2=CC=C([2*])C=C2)C=C1&[2*]Br&&&
[1*]OC&[1*]C1=CC=C(C([2*])C2NCC([3*])C2[4*])C=C1&[2*]O&&[3*]O&[4*]O&&
[1*]OC&[1*]C1=CC=C(COC2=NC=NC3=C2C(C2=CC=C([2*])C=C2)=CN3[3*])C=C1&[2*]Cl&&[3*]C&&
[1*]C&[1*]C1=C([2*])CC(C(=O)NC2=NN=C([3*])S2)C([4*])C1&[2*]C&&[3*]OC(C)C&[4*]C(=O)O&&
[1*]F&[1*]C1=CC=C(NC2=NC3=CC=CC=C3C(N3CCOCC3)=C2[2*])C=C1&[2*]C#N&&&
[1*]CC&[1*]N1C(=O)C=C(OCC(=O)NC2=CC=CC([2*])=C2)C2=CC=CC=C21&[2*]C(F)(F)F&&&
[1*]OC&[1*]C1=CC(NC([2*])CCCN2C(=O)N([3*])C3=C2C(=O)N([4*])C(=O)N3[5*])=C2N=CC=CC2=C1&[2*]C&&[3*]C&[4*]C&[5*]C&&
[1*]CCCCC&[1*]N1C2=C(CN(CC3=CC=C([2*])C=C3[3*])CC2)C2=CC(C(=O)N3CCC([4*])CC3)=CC=C21&[2*]Cl&&[3*]Cl&[4*]C&&
[1*]OC&[1*]C1=CC=C(CC(=O)NC2=CC=CC=C2[2*])C=C1[4*]&[2*]C(N)=O&&[3*]Br&[4*]Cl&&
[1*]C(C)(C)C&[1*]N1C=C(C(=O)NC2COCCC2NC(=O)C2=CC=NC=C2)C=N1&&&
[1*]C1CC2C([2*])([3*])C([4*])CCC2([5*])C([6*])C1=C&[1*]O&&[2*]C&[3*]C&[4*]OC(C)=O&[5*]C&[6*]CCC(C)C&&
[1*]C1=CC=C2C(COC(=O)C3CCCC3)=CC(N3C=CC(=O)[NH]C3=O)=CC2=C1&[1*]Cl&&&
[1*]CC&[1*]N1C(=S)[NH]C([2*])=C(C=NNC(=O)C2=CC=CN=C2)C1=O&[2*]O&&&
[1*]C(=O)OCC&[1*]C1=CCC23CCN([2*])C(CC4=CC=C([3*])C=C42)C3C1&[2*]C&&[3*]OC&&
[1*]CCCC&[1*]N1C2=CC=CC=C2C2=CC([2*])=NC(C3=CC([3*])=C([4*])C([5*])=C3)=C21&[2*]CO&&[3*]OC&[4*]OC&[5*]OC&&
[1*]C&[1*]C1=CC=C(N=C2SC(=CC3=C([2*])N(C4=CC=CC=C4)C([3*])=C3)C(=O)N2C2=CC=CC([4*])=C2)N=C1&[2*]C&&[3*]C&[4*]C&&
[1*]C(C)=O&[1*]C1=CC=CC(NC(=O)C2=CC=C(OCC3=C([2*])ON=C3[3*])C=C2)=C1&[2*]C&&[3*]C&&
[1*]OC&[1*]C1=CC=CC=C1C1=CC=C(CC([2*])NC(=O)CC2=CCCC2)C=C1&[2*]C(=O)O&&&
[1*]O&[1*]C(C1=CC=C([2*])C([3*])=C1)C1=NC(C2=CC=CC=C2)=C[NH]1&[2*]Cl&&[3*]Cl&&
[1*]CC(=O)N(C)C&[1*]C1CC2CCC3=CC([2*])=CC=C3C(=O)N2C1&[2*]Cl&&&
[1*]C1=CC(C(=O)NC2=NC(C3=CC4=CC=CC=C4O3)=CS2)=CC=C1&[1*]Br&&&
[1*]C(=O)CC&[1*]N1CCN(CCCOC2=CC=C(C(=O)C3=CC=CC=C3)C=C2)CC1&&&
[1*]Cl&[1*]C1=CC=C(OCC2=NC3=CC=CC=C3[NH]2)C([2*])=C1&[2*]Cl&&&
[1*]C(=O)NCC(OC)OC&[1*]C1=CC=C([2*])S1&[2*]S(N)(=O)=O&&&
[1*]OC&[1*]C1=CC([2*])=C(C(=O)C=CC2=CSC=C2)C(OC2=C([3*])C=C([4*])C=C2[5*])=C1&[2*]OC&&[3*]Cl&[4*]CC([2*])O&[5*]Cl&&
[1*]OC&[1*]C1=NC=NC2=C1N([2*])C=C2C(=O)OCC1=CC=CC=C1&[2*]C&&&
[1*]C&[1*]C1=CC=CC2=C1N=C(NC(=O)C1=CC=CC([2*])=C1)S2&[2*][N+](=O)[O-]&&&
[1*]C&[1*]C1=CSC(NC(=O)C2=CC=C(S(=O)(=O)NC3=CC=CC([2*])=C3)C=C2)=N1&[2*]C(N)=O&&&
[1*]C(=O)OC&[1*]C12CCC([2*])C([3*])C1C1=CCC3C4([4*])CC5=C(N(C6=CC=C([5*])C=C6)N=C5)C([6*])([7*])C4CCC3([8*])C1([9*])CC2&[2*]C&&[3*]C&[4*]C&[5*]C(C)C&[6*]C&[7*]C&[8*]C&[9*]C&&
[1*]C&[1*]C1=CC=C(SC2=CC=C(OCC(=O)NC3C4=CC5=C(C=C4C(C4=CC([2*])=C([3*])C([4*])=C4)C4C(=O)OCC35)OCO5)C=C2)C=C1&[2*]O&&[3*]O&[4*]O&&
[1*]OC&[1*]C1=CC=C(C2CCN=C([2*])N2)C=C1OC1CCCC1&[2*]N&&&
[1*]N&[1*]C1=NC=CC(NC(=O)CC2CCCCC2)=N1&&&
[1*]O&[1*]C1=C([2*])C=C([3*])C([4*])=C1[5*]&[2*]Br&&[3*]Br&[4*]O&[5*]O&&
[1*]C&[1*]C1=C([2*])N=C(N2C=CC=C2)C([3*])=C1NC1=CC=CC=C1&[2*]C(C)O&&[3*]C#N&&
[1*]CC&[1*]C1CCCCN1CCCNC(=O)C1=C([2*])C=CC=C1[3*]&[2*]OC&&[3*]OC&&
[1*]CCC(=O)O&[1*]N1CN(CC2=CC3=C(C=C2[2*])OCO3)S(=O)(=O)C2=CC=CC=C21&[2*][N+](=O)[O-]&&&
[1*]CC&[1*]C1OC(=O)C([2*])C(OC2CC([3*])([4*])C([5*])C([6*])O2)C([7*])C(OC2OC([8*])CC([9*])C2[10*])C([11*])([12*])CC([13*])CN(CCCNC2=C3C=NN=C3[NH]C3=CC=CC=C23)C([14*])C([15*])C1([16*]
[1*]CC&[1*]C1OC(=O)C([2*])C(OC2CC([3*])([4*])C([5*])C([6*])O2)C([7*])C(OC2OC([8*])CC([9*])C2[10*])C2([11*])CC([12*])=C(O2)C1([13*])[14*]&[2*]C&&[3*]C&[4*]OC&[5*]O&[6*]C&[7*]C&[8*]C&[9*]N(C)C&[10*]O&[11*]
[1*]NC(=O)CCCCCCC&[1*]C(COP([2*])(=O)OCC1OC(N2C=CC(=O)[NH]C2=O)C([3*])([4*])C1[5*])C(=O)OCC1=CC=CC=N1&[2*]O&&[3*]C&[4*]F&[5*]O&&
[1*]CC&[1*]C1=CC([2*])=CC2=C1C(=O)OC([3*])=N2&[2*]C(F)(F)F&&[3*]SC&&
[1*]COC(C)=O&[1*]C1OC(OC2=CC=C3OC([2*])=C(C4=CC=C([3*])C=C4)C(=O)C3=C2)C([4*])C([5*])C1[6*]&[2*]C&&[3*]SC(C)=O&[4*]OC(C)=O&[5*]OC(C)=O&[6*]OC(C)=O&&
[1*]S(C)(=O)=O&[1*]N1CCC2=C(C1)C(C1=CC=C([2*])S1)=NN2CC([3*])CN1CCC(N2C(=O)OCC3=CC=CC=C32)CC1&[2*]Cl&&[3*]O&&
[1*]C&[1*]N1CCCN(C(=O)C2=CC=C3[NH]C(C4=CC=CC(OCC5=CC=CC([2*])=C5)=C4)=NC3=C2)CC1&[2*]C(F)(F)F&&&
[1*]C&[1*]C1=NC(COC2=CC=CN3N=C(C(=O)N4CCOCC4)C=C23)=CS1&&&
[1*]C&[1*]C(CC1=C[NH]C2=CC=CC=C12)(NC(=O)OC1C2CC3CC(C2)CC1C3)C(=O)N([2*])C([4*])CC1=CC=CC=C1[3*]&[2*]CC(=O)O&&[3*]Cl&[4*]C(N)=O&&
[1*]C1CCC(NC2CCCN(C(=O)C3=CC=CC=C3)C2)CC1&[1*]C(=O)NO&&&
[1*]C(C)=O&[1*]C1=CC=C(N2C([2*])=NC3=CC([3*])=CC=C3C2=O)C=C1&[2*]C&&[3*]CCC(=O)O&&
[1*]C#N&[1*]C1CC=CCC1N1C=C([2*])C(NC2=CC=C(OC3=CC=C([3*])C=C3)N=C2)=N1&[2*]C(N)=O&&[3*]S(=O)(=O)NC(C(=O)O)C(C)C&&
[1*]C&[1*]C1=C(C(=O)NC2=NC(C3=CC=C([2*])C=C3)=CS2)SCCO1&[2*]Cl&&&
[1*]CN(C)C&[1*]C1=CC=CC=C1SC1=CC([2*])=CC=C1[3*]&[2*]F&&[3*]Cl&&
[1*][N+](=O)[O-]&[1*]C1=CC=C(C2=CC3=C([2*])C=CC=C3N=C2[3*])C=C1&[2*]Cl&&[3*]O&&
[1*]C(C)(C)C&[1*]C1=CC=C(C2=NN(C3=CC=C([2*])C=C3)C=C2C([3*])C2=CC=C([4*])C=C2)C=C1&[2*]S(N)(=O)=O&&[3*]O&[4*]F&&
[1*]N&[1*]C1=CN=C(C2=CC=C(C3CCC3)C(OCCN3C=CC=N3)=C2[2*])C=N1&[2*]F&&&
[1*]CCCCCCCCCCCCC&[1*]C1([2*])OCCO1&[2*]COP(=O)([O-])OCC[N+](C)(C)C&&&
[1*]C&[1*]C(NC(=O)C1=CN=CC=N1)C(=O)N1CCOCC1&&&
[1*]NC&[1*]C1=C([2*])C([3*])=C(C(=O)C2=CC=C([4*])C=C2)S1&[2*]C#N&&[3*]N&[4*][N+](=O)[O-]&&
[1*]C&[1*]C1CCCCOC(CN([2*])C(=O)NC2=CC=C([3*])C=C2)C([4*])CN([5*])C(=O)C2=CC(NC(=O)NC3=CC=CC=C3)=CC=C2O1&[2*]C&&[3*]C(F)(F)F&[4*]C&[5*]C(C)CO&&
[1*]OC&[1*]C1N=C([2*])N=C1N1CCN(C2=CC=CC=C2[3*])CC1&[2*]OCC(F)(F)F&&[3*]C&&
[1*]C&[1*]C1=C([2*])C2=CC=C(OCC(=O)NC3=CC=C([3*])C(S(=O)(=O)N4CCOCC4)=C3)C=C2OC1=O&[2*]C&&[3*]Cl&&
O=C1C2=CC=CC=C2C2C3=CC=CC=C3CCN12&&&
[1*]CNC&[1*]C1OC(OC2C([2*])CC([3*])C(OC3OC([4*])C([5*])C([6*])C3[7*])C2[8*])C([9*])C(OC2OC([10*])CC([11*])C2[12*])C1[13*]&[2*]N&&[3*]N&[4*]CN&[5*]O&[6*]O&[7*]N&[8*]O&[9*]O&[10*]CN&[11*]N&[12*]O&[13*]O&&
CNC(C)C(=O)NCCC(N)=O&&&
[1*]OC&[1*]C1=CC2=C(C=C1[2*])CN(CCCCN1C=NC3=C1C(=O)N([3*])C(=O)N3[4*])CC2&[2*]OC&&[3*]C&[4*]C&&
[1*]C&[1*]C1=CC=C(S(=O)(=O)NCCC(=O)OCC(=O)C2=C[NH]C3=CC=CC=C23)C=C1[2*]&[2*]C&&&
[1*]C(=O)NCCOC&[1*]C1=CC=CC([2*])=C1NC(=O)C1=NS(=O)(=O)C2=CC=CC=C12&[2*]Cl&&&
[1*]C&[1*]C1=CC=C(C(=O)NN=C2CCN([2*])CC2)C=C1&[2*]C&&&
[1*]C1=CN=C(NC(=O)C2=CC([2*])=CC=C2[3*])S1&[1*][N+](=O)[O-]&&[2*]F&[3*]F&&
[1*]CCCCCCCC&[1*]N1C([2*])=NC([3*])=C1[4*]&[2*]NCC&&[3*]C(N)=O&[4*]C(N)=O&&
[1*]C(=O)OCC&[1*]C1=C([2*])NC(=O)NC1C1=CC=CS1&[2*]C&&&
[1*]OC&[1*]C1=C([2*])C2=CC=C([3*])C=C2C(=O)O1&[2*]Cl&&[3*]Cl&&
[1*]CC&[1*]N(CC(=O)NCC1([2*])CCCCC1)C(=O)CNC(=O)C1=CC=C2OCOC2=C1&[2*]C&&&
[1*]CCC&[1*]N(CC1=CC=CN=C1)C(=O)C1=CC([2*])=CC([3*])=C1&[2*]O&&[3*]O&&
[1*]OCC&[1*]C1=CC=CC=C1C(=O)NCC1=CC([2*])=NN1C1=CC=CC=C1&[2*]C&&&
[1*]NC(=O)CC&[1*]C1=CC=CC(OC2=CC=C(C3=CC=C([2*])C=N3)C([3*])=C2)=C1&[2*]C(=O)O&&[3*]C&&
[1*]S(N)(=O)=O&[1*]C1=CC=C(N2C=C(C3=CC=C([2*])C=C3)N=N2)C=C1&[2*]I&&&
[1*]C&[1*]C1=CC=CC=C1C(C1=CC=CN=C1)N([2*])C1CCCCC1&[2*]CC(N)=O&&&
[1*]C1=CC=C([2*])C(S(=O)(=O)NC2=CC=C(C(=O)N3CCOCC3)C=C2)=C1&[1*]Cl&&[2*]Cl&&
[1*]C(=O)OCC&[1*]N1CCN(C2=NC3=CC([2*])=CC=C3C(=O)N2C2=CC=CC([3*])=C2)CC1&[2*]Cl&&[3*]C&&
[1*]CC&[1*]C1=C2SC([2*])=NC2=C([3*])N1CC1=CC=C(C2=CC=CC=C2[4*])C=C1&[2*]CC(=O)O&&[3*]CC&[4*]C(=O)O&&
[1*]OC&[1*]C1=CC=C(C(=O)NC(=CC2=CC=CO2)C(=O)N2CCOCC2)C=C1&&&
[1*]CC&[1*]C1=CC=C(NC(=O)CN([2*])S(=O)(=O)C2=CC=C3C(=C2)C(=O)N([3*])C(=O)N3[4*])C=C1&[2*]C&&[3*]C&[4*]C&&
[1*]C&[1*]C1=CN2C(C3=CN(CCN4CCOCC4)N=C3)=CN=C2C(NC2=CC(CN3CCOCC3)=NS2)=N1&&&
[1*]C&[1*]N1N=CC=C1C1=CC2=CN=C(NC3=CN=C(NC(=O)C([2*])([3*])C4CCCC4)N=C3)N=C2N([4*])C1=O&[2*]F&&[3*]F&[4*]C&&
[1*]OC&[1*]C1=CC=CC(CC(=O)NC([4*])NC(=N[2*])NC2=CC=CN=C2)=C1&[2*]C#N&&[3*]C#N&[4*]C(C)(C)C&&
[1*]N&[1*]C1=NC([2*])=NC(C([3*])C2=CC=CC=C2)=N1&[2*]N&&[3*]CCO&&
[1*]CC&[1*]C1=CC=C2C=C3C(=NC2=C1)CCCN3[2*]&[2*]C&&&
[1*]C&[1*]N(CC1=CC=C(N2C=NN=N2)C=C1)CC1=NC(CC2=CC=CC=C2)=NO1&&&
[1*]CC&[1*]C1OC(=O)C([2*])=CC([3*])C(OC2OC([4*])CC([5*])C2[6*])C([7*])([8*])CC([9*])C(=O)C([10*])C2N(NCCC3=CC=CN=C3)C(=O)OC12[11*]&[2*]C&&[3*]C&[4*]C&[5*]N(C)C&[6*]O&[7*]C&[8*]OC&[9*]
[1*]C(=C)C&[1*]C1CCC2(C(=O)OCCN3CCN(C(=O)C4CCCN4C(=O)C4=CC([2*])=C([3*])C([4*])=C4)CC3)CCC3([5*])C(CCC4C5([6*])CCC([7*])C([8*])([9*])C5CCC43[10*])C12&[2*]OC&&
[1*]C(C)=O&[1*]C1=C([2*])C=C2OC(=O)C=C([3*])C2=C1[4*]&[2*]O&&[3*]C&[4*]O&&
[1*]C&[1*]C(C1=NC2=CC=CC=C2O1)N([2*])C(=O)CC(C1=CC=CC2=CC=CC=C12)C1=CC=CC2=CC=CC=C12&[2*]CCCN(C)C&&&
O=C(NCCCC1=C[NH]C=N1)C1=CC=CC=N1&&&
[1*]OCC=C(C)C&[1*]C1=CC=C(C([2*])=CC(=O)C2=CC=C([3*])C=C2)C=C1&[2*]O&&[3*]O&&
[1*]CCC&[1*]N1N=NN=C1SCC(=O)NC1=C([2*])C=CC=C1[3*]&[2*]C&&[3*]C&&
[1*]OC(C)C&[1*]C1=CC=C2C(=C1)C1CC1(C(=O)N1CCC(N3C=C([2*])N=N3)CC1)CN1C2=C([3*])C2=CC=C([4*])C=C21&[2*]F&&[3*]C(=O)O&[4*]O&&
[1*]OC&[1*]C1=CC([2*])=CC=C1CN1C=NC2=CC=C(OC3=CC=CC([3*])=C3)C=C2C1=O&[2*]Cl&&[3*]C(=O)O&&
[1*]OCC&[1*]C1([2*])C2C([3*])C(C3=CC=CC=C3)C(C2([4*])[5*])C1[6*]&[2*]OC&&[3*]O&[4*]OC(C)=O&[5*]OC(C)=O&[6*]OC(C)=O&&
[1*]OCC(COP(=O)(O)O)OC(=O)CCCCCCCCCCCCCCCCCC&[1*]N=C1C2=CC=CC=C2C2=CC=CC=C12&&&
[1*]C&[1*]C1=CC(S(=O)(=O)NC2=NC3=C(C(=O)N([2*])C(=O)N3[3*])N2CC2=CC=CC=C2)=C([4*])C=C1[5*]&[2*]C&&[3*]C&[4*][N+](=O)[O-]&[5*]Cl&&
O=S(=O)(NC1=CC=C(N=NC2=CC=CC=C2)C=C1)C1=CC=C2[NH]C(=S)SC2=C1&&&
[1*]OC&[1*]C1=CC=C(C=C2COC3=CC(OCCOCCOCCOCCOCCOC4=CC=C(C5=C([2*])C([3*])=C([4*])C([5*])=C5[6*])C([7*])=C4)=CC=C3C2=O)C=C1[8*]&[2*]C&&[3*]OC&[4*]OC&[5*]OC&[6*]C&[7*]OC
[1*]C(=O)NCC(C)(C)O&[1*]C1=C([2*])C(=O)[NH]C(CC2=CC=CC([3*])=C2)=N1&[2*]O&&[3*]F&&
[1*]C&[1*]C(C(=O)NCCC1=CC=C2OCOC2=C1)N1C=NC=N1&&&
[1*]CC&[1*]C1OC(=O)C([2*])C(=O)C([3*])C(OC2OC([4*])CC([5*])C2[6*])C([7*])(OC(=O)NCC=CC2=CN=C3C=CC=CC3=N2)CC([8*])C(=O)C([9*])C2NC(=O)OC12[10*]&[2*]C&&[3*]C&[4*]C&[5*]N
[1*]C1=CC=C(C2=CC=C(C=CC(=O)C3=CC=C(NC(=O)C=CC4=CC=C([3*])C([4*])=C4)C=C3)O2)C=C1[2*]&[1*]Cl&&[2*]Cl&[3*]Cl&[4*]Cl&&
[1*]C1OC(N2C=C([4*])C(=O)[NH]C2=O)C([3*])([4*])C1[2*]&[1*]CO&&[2*]F&[3*]F&[4*]F&&
[1*]C1=CC=CC=C1Cl&[1*][N+](=O)[O-]&&&
[1*]C(C)C&[1*]C1=NC=C(CN2CC([2*])C3(COCCN(CC4=CN([3*])N=C4)C3)C2)S1&[2*]F&&[3*]C&&
[1*]C&[1*]C1=CC=C(S(=O)(=O)NC(=O)CN2C(=O)C(C3=CC([2*])=CC([3*])=C3)=C([4*])C3=NC=CC=C32)C=C1&[2*]Cl&&[3*]Cl&[4*]O&&
[1*]C1=C2C(NC(=S)NC3C(=O)N(C4CNC4)C3C=CC3CCCCC3)=CC=CC2=CC=C1&[1*]Cl&&&
[1*]OC&[1*]C1=CC=CC(C2=C([2*])C(=O)C3=CC=CC([3*])=C3[NH]2)=C1[4*]&[2*]C&&[3*]C&[4*]OC&&
[1*]C1=CC=C(C(=O)NCCC(=O)NCCC2=CC=CC=C2)C=C1&[1*]Cl&&&
[1*]C&[1*]C1=NOC([2*])=C1N1CCN(CC2=CC=CC=C2[3*])CC1&[2*]C&&[3*]Br&&
[1*]CC=C&[1*]C(NC(=O)C=CC([2*])C([3*])C([4*])C([5*])CC([6*])=CC=CC([7*])C([8*])C([9*])([10*])C(=O)NCC1=CC=CN=C1)C(=O)NCC1=CC=CC=C1&[2*]O&&[3*]C&[4*]O&[5*]C&[6*]C&[7*]C&[8*]OC&[9*]
[1*]C(=O)N(C)C&[1*]C1=CC=C(C(C2=CC=C([2*])C=C2)N2CCN(C(=O)C3=CC=CO3)CC2)C=C1&[2*]Cl&&&
[1*]S(=O)(=O)CCC&[1*]C1=CC=C(NC(=O)C2=C([2*])C3=CC([3*])=CC=C3O2)C=C1&[2*]C&&[3*]C&&
O=C(CSC1=NN=C(C2=CC=CC=N2)N1CC1CCCO1)N1CCOCC1&&&
[1*]OC(C)=O&[1*]C1CC([2*])C2([3*])C3CCC([4*])C3([5*])CC([6*])C2=CC1([7*])[8*]&[2*]O&&[3*]C&[4*]C&[5*]C&[6*]O&[7*]C&[8*]C&&
[1*]C(=CC(=O)C1=CC=C([3*])C([4*])=C1)C(=O)NC1=CC=CC2=CC=CC=C12&[1*]O&&[2*]O&[3*]O&[4*]O&&
[1*]C&[1*]C1=CC=C2C(=C1)N(CC1=CC=C([2*])C([3*])=C1)C(=O)C(=O)N2[4*]&[2*]Cl&&[3*]Cl&[4*]CC(=O)N(C)C&&
[1*]C&[1*]C1CC([2*])CN(S(=O)(=O)C2=CC=C(N([3*])S(=O)(=O)C3=CC=CC(C(=O)N4CCOCC4)=C3)C=C2)C1&[2*]C&&[3*]C&&
[1*]C(=C)C&[1*]C1CCC2([2*])CCC3([3*])C(CCC4C5([4*])CC(=NNS(=O)(=O)C6=CC=C([5*])C=C6)C([6*])([7*])C5CCC43[8*])C12&[2*]C(=O)O&&[3*]C&[4*]C&[5*]C(F)(F)F&[6*]C&[7*]C&[8*]C&&
[1*]CCCC&[1*]C1(NC(=O)C2=CC=C3C([2*])=C(C4=CC=C([3*])C=C4)C([4*])=NC3=C2)CCCC1&[2*]C(=O)O&&[3*]Cl&[4*]C&&
[1*]C(=O)NS(=O)(=O)CCC&[1*]C(CC1=CC=CC=C1)N1CC2=CC([2*])=C([3*])C=C2N2N=NC=C2C1&[2*]OC&&[3*]OC&&
[1*]C(=O)OC&[1*]C1=C(C2=CC=CC=C2)N=C(C2=CC=CN=C2)S1&&&
O=C(COC1=CC=C2CCCC2=C1)NC1=NC2=CC=CC=C2S1&&&
[1*]C(C)C&[1*]C1=CC=C(NC(=O)NC2=CN=C3C=CC=CC3=C2)C=C1&&&
[1*]OC&[1*]C1=CC=CC([2*])=C1&[2*]COC(=O)NC(C(=O)O)C(C)CC&&&
[1*]OC&[1*]C1=CC(NCC2=CN=C3N=C([2*])N=C([3*])C3=N2)=CC([4*])=C1[5*]&[2*]N&&[3*]N&[4*]OC&[5*]OC&&
[1*]S(=O)(=O)N(CC)CC&[1*]C1=CC=CC(NC(=O)C2CCN(S(=O)(=O)C3=CC=C([2*])C=C3)CC2)=C1&[2*]C&&&
[1*]CCCN(C)C&[1*]N1CCCCC2=CC(C3=CC=C([2*])C=C3)=CC=C21&[2*]C#N&&&
[1*]C(C)=O&[1*]N1CCCN2N=C(CNC3=CN=CC=C3[2*])N=C12&[2*]C&&&
[1*]C&[1*]C1=CC=CC=C1C1=NC(NCC2=CC=CO2)=C2C=CC=CC2=N1&&&
[1*]C&[1*]N1C(=O)NC2C3NC(=O)C4=CC=C([2*])N4C3CC21[3*]&[2*]Br&&[3*]O&&
[1*]C&[1*]C1=C(C(=O)N2CCN(CC3=CC=CC=C3)CC2)N=NN1CCN1CCOCC1&&&
[1*]CC(=O)O&[1*]N1C(=O)C(NC(=O)C(CC2=CC=C([2*])C=C2)NC(=O)OCC2=CC=CC=C2)CCCC2=CC=CC=C21&[2*]O&&&
[1*]OC&[1*]C1=CC=C2N=CC=C(C([2*])CCC3CCN(C4CC(C5=CC=C(OC6CCCCS6)C=C5)C4)CC3[3*])C2=C1&[2*]O&&[3*]C(=O)O&&
[1*]CC&[1*]C(NC(=O)C1=C([2*])C(C2=CC=CC=C2)=NC2=C([3*])C=CC=C12)C1=CC=CC=C1&[2*]S(C)=O&&[3*]C&&
[1*]CCC&[1*]C1=C(C(=O)NN=CC2=CC=CO2)N=NN1C1=NON=C1[2*]&[2*]N&&&
[1*]NC(=O)C(NC(=O)OCCCC)C(C)(C)C&[1*]C(CC1=CC=C([2*])C=C1)C(=O)NC(CC1=CC=C([3*])C=C1)C(=O)NCC(=O)NC([4*])CC1=CC=CC=C1&[2*]O&&[3*]O&[4*]C(=O)O&&
O=C(COC1=CC=C2C=CC(=O)OC2=C1)N1CCCC2=CC=CC=C21&&&
[1*]O&[1*]C1=CC=C(C2CCC3CCCCN3C2)C([2*])=C1&[2*]O&&&
[1*]NC(=O)OC&[1*]C1=CC=C(C2=C[NH]C3=NC=C(C4=CC=CC([2*])=N4)C=C23)C=C1&[2*]N&&&
[1*]OC&[1*]C1=CC=CC(CNC(=O)C2CCC(=O)N(CCC3=CC=CC([2*])=C3)C2)=C1&[2*]C&&&
[1*]S(=O)(=O)NC(C)C&[1*]C1=CC([2*])=C([3*])C=C1OC1=CC=C([4*])C=C1&[2*]Cl&&[3*]Cl&[4*]C(F)(F)F&&
[1*]C&[1*]C1=CC=CC(NC(=S)NC(=O)C2=CC=CO2)=C1[2*]&[2*]C&&&
[1*]OC&[1*]C1=CC(NN=C2C(=O)N([2*])C3=C([3*])C=CC=C23)=CC([4*])=C1[5*]&[2*]C&&[3*][N+](=O)[O-]&[4*]OC&[5*]OC&&
O=C(C1=CC=C2OCOC2=C1)C1CCN(C(=O)C2=CC=C(CN3CCCC3=O)C=C2)CC1&&&
O=C(CN1CCN(C(=O)C2=CC=CO2)CC1)NC1=NC2=CC3=C(C=C2S1)OCCO3&&&
[1*]C(CC)N(C)C&[1*]C1=NN(C2=CC=CC=C2)C(=NC2=CC=C([2*])C=C2)S1&[2*]F&&&
[1*]C(C)C&[1*]C1NC(=O)C2CCCN2C(=O)C(CC2=CC=C([2*])C=C2)NC(=O)C([3*])NC(=O)CNC(=O)C([4*])NC1=O&[2*]O&&[3*]CCCN=C(N)N&[4*]CCCCN&&
[1*]OC&[1*]C1=CC=C(SC2=NC(NC3=CC=C([2*])C=C3)=C3N=CN(C4CC([3*])C([4*])O4)C3=N2)C([5*])=C1&[2*]CC(=O)O&&[3*]O&[4*]CO&[5*]C&&
O=C(NC1=CC=C2N=C3SCCN3C(=O)C2=C1)C1CCN(C2=CC=CC=C2)C1&&&
[1*]C&[1*]C1=NN=C([2*])N1N=CC1=C([3*])N(C2=CC=CC=C2)N=C1&[2*]C&&[3*]Cl&&
[1*]C(=O)OCC&[1*]C1=CN=C(NN=CC2=CC=CC=C2[2*])N=C1[3*]&[2*]OC&&[3*]C&&
[1*]CCC&[1*]C1=NC2=C(C3=C(CCCC3)S2)C(=O)N1CC1=CC=CO1&&&
[1*]CC&[1*]C1=CC=C(CC2=C(C3=CC=CC=C3)N=C3C([2*])=CC([3*])=CN23)C=C1&[2*]C&&[3*]Br&&
[1*]C&[1*]C1=CC=CC([2*])=C1CN1CCCC(NC(=O)C2=CC=C3[NH]N=C(C4=CC5=NC=C([3*])N5N=C4)C3=C2)C1&[2*]C&&[3*]C&&
[1*]C&[1*]C1=CC([2*])=C(OCCOCCN2C=CC3=NC=CC=C32)C([3*])=C1&[2*]C&&[3*]C&&
[1*]C(=O)OC&[1*]C1=C([2*])N(C2=CC=C([3*])C=C2)C(=S)[NH]1&[2*]C&&[3*]C&&
[1*]C&[1*]C1=CC=C([2*])C=C1&[2*]C(N)=S&&&
[1*]C&[1*]N1CCN(CCCCOC2=CC=C(C3=NOC(CN4CCCC4)=C3)C=C2)CC1&&&
[1*]C&[1*]C1CN(CC2=CC=C(C3=NN([2*])C4=NC=NC(NC5=CC=C(OCC6=CN([3*])N=C6)C([4*])=C5)=C34)C=C2)CC([5*])N1&[2*]C&&[3*]C&[4*]Cl&[5*]C&&
[1*]O&[1*]C1=CC=CC=C1CS(=O)C1=NC2=CC=CC=C2[NH]1&&&
[1*]C&[1*]C1CC([2*])CN(C(=O)CN2N=CC3=C2C2=CC=CC=C2OC3=O)C1&[2*]C&&&
[1*]C1=C([2*])C(C2=CSC(NC(=O)C3=CC=CC=C3C3=CC=CC=C3[3*])=N2)=CC=C1&[1*]F&&[2*]F&[3*]O&&
[1*]CC&[1*]C(C(=O)NNC(=O)C1=CC=NC=C1)C1=CC=CC=C1&&&
[1*]C1=CC=C([2*])C(N2N=C(C3CC3)C=C2C(=O)N2CC3CNCC3C2)=C1&[1*]Cl&&[2*]F&&
[1*]C&[1*]N(C(=O)CCCOC1=CC=C2N=C3[NH]C(=O)[NH]C3=CC2=C1)C1CCCCCC1&&&
O=C(NC1=CC=C2[NH]C=NC2=C1)C1=CC=CO1&&&
[1*]OC&[1*]C1=CC(C=C(C(=O)C2=C([2*])C=CC=C2[3*])S(=O)(=O)CC2=CC=C([4*])C([5*])=C2)=CC=C1[6*]&[2*]Cl&&[3*]Cl&[4*]Cl&[5*]C(=O)O&[6*]O&&
[1*]C&[1*]C1=CC=C(NC(=O)CN2C(=O)N(CC3=CC=CO3)C(=O)C3=C2SC([2*])=C3[3*])C=C1&[2*]C&&[3*]C&&
[1*]NC(=O)C(C)(CC)N(CC)CC&[1*]C1=NC2=CC=C([2*])C=C2S1&[2*]OC&&&
[1*]C(COC1=CC=CC2=C1C(=O)C(=CC1=CC=CC=C1)O2)CN1CCN(C2=CC=CC3=CC=CC=C23)CC1&[1*]O&&&
[1*]OC&[1*]C1=C(N2CCN([2*])CC2)C([3*])=CC2=C1N(C1CC1)C(=O)N(C1=CC=C([4*])C=C1)C2=O&[2*]C(C)=O&&[3*]F&[4*]C#N&&
[1*]OC(C)=O&[1*]C12COC1CC([2*])C1([3*])C(=O)C([4*])C3=C([5*])C(OC(=O)C4=CC=CO4)CC([6*])(C(OC(=O)C4=CC=CC=C4)C21)C3([7*])[8*]&[2*]O&&[3*]C&[4*]O&[5*]C&[6*]O&[7*]C&[8*]C&&
[1*]OC&[1*]C1=CC=C(CC2C(=O)NC([2*])C(=O)N([3*])C3CC4=CC=C(C=C4)OC4=CC(=CC=C4[4*])CC(C(=O)NC([5*])C(=O)N([6*])C([7*])C(=O)N2[8*])N([9*])C3=O)C=C1&[2*]C&&[3*]C
[1*]C(=O)O&[1*]C1=CC=C(COC2=CC=C3C(=O)CCCC3=C2)C=C1&&&
[1*]OC&[1*]C1=CC=C([2*])C=C1CN([3*])C(=O)CCC1=CN([4*])N=C1&[2*]Cl&&[3*]C&[4*]C&&
[1*]CC(=O)NC(=N)N&[1*]N1C(C(=O)NC2=CC=CC([2*])=C2)=CC2=C1C=C(C(=O)NC1=CC=CC([3*])=C1)O2&[2*]OCC(=O)O&&[3*]C(=O)O&&
[1*]NC(CC)CO&[1*]C1=CC=C(NC2=C3C=CC=CC3=NC3=CC=CC=C23)C=C1&&&
[1*]C&[1*]C1=CC=C(C(=N[2*])N2CCN([3*])CC2)C(OC2=CC=C([4*])C=C2)=N1&[2*]O&&[3*]C(C)C&[4*]Cl&&
[1*]OC&[1*]C1=CC=C(C(=O)NC2N=C(C3=CC=CC=C3)C3=CC([2*])=CC=C3NC2=O)C=C1&[2*][N+](=O)[O-]&&&
[1*]OC&[1*]C1=CC2=NC(N3CCN(S(=O)(=O)C4=CC=C([2*])C=C4)CC3)=NN3C=CC=C2C=C1[3*]&[2*]F&&[3*]OC&&
[1*]NC(NC(=O)OCC)(C(=O)OCC)C(F)(F)F&[1*]C1=CC=C(S(=O)(=O)N([2*])CC2=CC=CC=C2)C=C1&[2*]C(=O)C(=O)OCC&&&
[1*]C(C)C&[1*]C1=CC=C(S(=O)(=O)NCC(=O)NCCC2=CCCCC2)C=C1&&&
[1*]C(=O)OC&[1*]C1=CC([2*])C2C3=C(C(=O)C2([3*])NC(=O)C2=CC=CC=C2)C([4*])N=C([5*])[NH]3&[2*]C(=O)OC&&[3*]C&[4*]C&[5*]C&&
[1*]OCC&[1*]C1=CC=C(N2N=C(C(=O)NCC(=O)NC3=CC=C([2*])C([3*])=C3[4*])C3=CC=CC=C3C2=O)C=C1&[2*]F&&[3*]F&[4*]F&&
[1*]C(=O)OC&[1*]C1=CC(OS(=O)(=O)C2=CC=C(N3C=CC=N3)C=C2)=CC([2*])=N1&[2*]C(F)(F)F&&&
[1*]C(=O)O&[1*]C1=CC=C(SC2=CN=C(N3CCN(S(=O)(=O)C4=CC=CC=C4[2*])CC3)C([3*])=C2[4*])C2=CC=CC=C12&[2*][N+](=O)[O-]&&[3*]Cl&[4*]Cl&&
[1*]C&[1*]C1=CC=CC([2*])=C1NC1=CSC2=C([3*])N=CC=C12&[2*]C&&[3*]N&&
[1*]C&[1*]N1C(NCC2=CC([2*])=CC([3*])=C2[4*])=NC2=CC(C(=O)N3CCC([5*])CC3)=CC=C21&[2*]C(F)(F)F&&[3*]Cl&[4*]Cl&[5*]C(N)=O&&
[1*]C12C=C3OC(=O)C([3*])=C3CC1CCC2[2*]&[1*]O&&[2*]O&[3*]O&&
[1*]OC&[1*]C1=CC2=C(C=C1[2*])C(=N[3*])N1C(C3=CC=CC([4*])=C3)=N[NH]C1=N2&[2*]OC&&[3*]N&[4*]Cl&&
[1*]C&[1*]C1=CC=C2CN(S(=O)(=O)C3=CC=C4OCCOC4=C3)C(C3=CC=CC([2*])=C3)CCC2=C1&[2*]O&&&
[1*]OC&[1*]C1=CC([2*])=C(NC2=CC=C([3*])C=C2)C=C1C1=CC=CC=C1[4*]&[2*]NS(C)(=O)=O&&[3*]C(F)(F)F&[4*]CC(=O)O&&
[1*]N&[1*]C(C(=O)N1CCSC1)C1CCC(NC(=O)C2=CC=CC=C2)CC1&&&
C1=CC=C2C(=C1)C=CC1=CC3=C(C=C12)OCO3&&&
[1*]C&[1*]C(NC(=O)C1=C([2*])OC(C2=CC=CC([3*])=C2)=N1)C1=CC=CC=C1&[2*]C(F)(F)F&&[3*]Cl&&
[1*]O&[1*]C1=CC=C(CCNC2CCC(C(C3=CC=CC=C3)C3=CC=CC=C3)OC2)C=C1[2*]&[2*]O&&&
[1*]NC(=O)CCCOCC&[1*]C1=NN=C(C2CC2)S1&&&
[1*]C(C)C&[1*]N1CCC(N2CC(=O)N3CCC4=C([NH]C5=CC([2*])=CC=C45)C3C2)CC1&[2*]Cl&&&
[1*]OC&[1*]C1=CC=C2N=C(NC(=O)C([2*])([3*])C3=CC([4*])=CC=C3[5*])SC2=C1&[2*]C&&[3*]O&[4*]C&[5*]C&&
[1*]C1=C(CSC2=NC3=CC=CC=C3C3=NC(CC(=O)NCCC4=CC=CC=C4)C(=O)N23)C([2*])=CC=C1&[1*]F&&[2*]Cl&&
[1*]OC&[1*]C1=CC=C([2*])C=C1C1=CC=NC2=C1C=C(C1=CCN([3*])CC1)[NH]2&[2*]F&&[3*]C(=O)OC(C)(C)C&&
[1*]NC(C)=O&[1*]C1=CC=C2C(=C1)N=C(NC(=O)C1=CC=CC([2*])=C1[3*])N2[4*]&[2*]C&&[3*]C&[4*]C&&
O=C(CC1=CN2N=C(C3=CC=CN=C3)C=CC2=NC1=O)NCC1=CC=CC=C1&&&
[1*]C&[1*]C1=CC([2*])=C2C(=C3CCN([3*])CC3)C3=NC=CC=C3CCC2=C1&[2*]C&&[3*]C(=O)CN&&
[1*]N&[1*]C1=NC(=O)C2=C(NCC(CCC3=CC=C([2*])C=C3)C2)[NH]1&[2*]NC(=O)CCP(=O)(O)O&&&
[1*]OC&[1*]C1=CC=C(NC(=O)NC2=CC=C(C3=CC=C([2*])C4=C3C=N[NH]4)C=C2)C=C1CN1CCOCC1&[2*]C&&&
O=S(=O)(NC1=CC2=C(C=C1NC1CC1)CCC2)C1=CC=C(C2=CC=CC=C2)C=C1&&&
[1*]C(C)=O&[1*]N1C=CC2=CC=C(NC(=O)C3=CC=CC=C3)C=C2C1=O&&&
[1*]C#N&[1*]C1=C([2*])N(C2=NC(C3=CC=CC=C3)=CS2)N=C1&[2*]N&&&
[1*]OCC&[1*]C1=CC=C(S(=O)(=O)N2C=CNC(=O)C2CC(=O)NC2CCCC3=CC(CN4CCCC4)=CC=C32)C=C1[2*]&[2*]OCC&&&
[1*]CCCNS(C)(=O)=O&[1*]N1CCN(C2=CC=C(CNC(=O)C3=CC=CC=C3[2*])C=C2)CC1&[2*]N&&&
[1*]CC&[1*]C(NC(=O)C1=C(CN2CCC([2*])CC2)C(C2=CC=CC=C2)=NC2=CC=CC=C12)C1=CC=CC=C1&[2*]N(C)C&&&
[1*]OC&[1*]C1=CC=C(C2=CC(CN3CCOCC3)=C([2*])C([3*])=N2)C=C1&[2*]O&&[3*]C&&
[1*]C(C)(C)C&[1*]C(=NNC1=CN=CC=N1)C1=CC=C(N2CCCC2)C([2*])=C1&[2*]F&&&
[1*]C(C)NC(C)C&[1*]C1CCC([2*])C(C([3*])CCC2C([4*])CC([5*])CC2[6*])C1&[2*]C&&[3*]C&[4*]N&[5*]O&[6*]C&&
[1*]C&[1*]C1=C([2*])C=CC=C1N(CC1=CC=C(OC2=CC=CC=C2)C=C1)CC1=CC=CC=C1&[2*]NS(C)(=O)=O&&&
[1*]C&[1*]C1([2*])CCCC2([3*])C1=CCC1([4*])C3C(=O)C=C([5*])C([6*])([7*])C3CCC12&[2*]C&&[3*]C&[4*]C&[5*]CO&[6*]C&[7*]C=O&&
[1*]C1=CC(CN2CCC3=C(C2)OC(C2=CC=CC=C2)=N3)=CC=C1&[1*]Br&&&
[1*]OC&[1*]C1=CC=CC2=C1C(=O)C=C(C1=CC([2*])=CC=C1[3*])O2&[2*]C&&[3*]C&&
[1*]OCC&[1*]C1=CC=CC=C1N1CCN(C(=O)CCC(=O)N2CCOCC2)CC1&&&
[1*][N+](=O)[O-]&[1*]C1=CC=C(OC(COC2=CC([2*])=CC([3*])=C2)CC2=CC=CC=C2)C=C1&[2*]Cl&&[3*]Cl&&
[1*]C(F)(F)F&[1*]C1=CC=CC=C1CN1CCC(NCC2=CN(C3=CC=C([2*])C=C3)C3=CC([3*])=CC=C3C2=O)CC1&[2*]Cl&&[3*]Cl&&
[1*]C1=CC=C2C(=C1)C(=O)C(=O)N2CC1=CC=C([2*])C=C1&[1*]C(F)(F)F&&[2*]O&&
[1*]C&[1*]C1CC(=O)NN=C1C1=CC=C2N=C(N3CCN(C(=O)C4=C([2*])OC([3*])=C4)CC3)SC2=C1&[2*]C&&[3*]C(C)(C)C&&
[1*]C(=O)O&[1*]C1CC([2*])C([3*])C2C1COC2([4*])C1=CC=C([5*])C=C1&[2*]O&&[3*]O&[4*]O&[5*]C(F)(F)F&&
[1*]CCCCCCCC&[1*]C1C(=O)N2C3C(NC(=O)C4=CC=NC=C4)C(=O)C(CSC4=CC=CC=C4)N3C(=O)CN2C1C([2*])OC1=CC=CC=C1&[2*]CCCCCC&&&
O=C1N=C(N2CCOCC2)OC2=C1CCCCCCCCC2&&&
[1*]C&[1*]C1=CC(C2=N[NH]C3=CC(NC(=O)NC([2*])C4=CCOCC4)=NC=C23)=CC=N1&[2*]C&&&
[1*]C1OC(NC(=O)C2=CC=CC=C2)C([4*])C([3*])C1[2*]&[1*]CO&&[2*]O&[3*]O&[4*]O&&
[1*]OC(C)=O&[1*]C1CC2([2*])C3CCC([3*])C3([4*])CCC2C2([5*])C=CC(=O)C([6*])C12[7*]&[2*]C&&[3*]C(C)CCCC(C)C&[4*]C&[5*]C&[6*]O&[7*]C&&
[1*]OCC&[1*]C1=CC=C(CCNC(=O)CN2C=C([2*])C=C([3*])C2=O)C=C1[4*]&[2*]C(F)(F)F&&[3*]Cl&[4*]OC&&
[1*]OC&[1*]C1=CC=C([2*])C=C1NC1=N[N+](CC2=CC=CC=C2)=C(C2=CC=CC=C2)O1&[2*]C&&&
[1*]NS(=O)(=O)CC&[1*]C1CC2=CC=C([2*])C=C2C1&[2*]S(C)(=O)=O&&&
[1*]N&[1*]C1=NC=NC2=C1C=CN2C1OC(COP([2*])(=O)OP([3*])(=O)OCC2OC(N3C=CC(=O)[NH]C3=O)C([4*])C2[5*])C([6*])C1[7*]&[2*]O&&[3*]O&[4*]O&[5*]O&[6*]O&[7*]O&&
[1*]C&[1*]C1=CC=C2[NH]C(=O)C(CN(CCN3CCOCC3)C(=O)NC3=CC=CC=C3)=CC2=C1&&&
[1*]C1CSCCCCC([2*])C(=O)NC(C2=CC=CC=C2)C(=O)N2CCCC2C(=O)N1&[1*]CO&&[2*]N=C=S&&
[1*]N&[1*]C1=C2N=CN=C2N(C2CCCCC2)N=C1C(=O)NCC1=CC=CC([2*])=C1&[2*]Cl&&&
[1*]C&[1*]C1=CC=C(NC(=O)CCC(=O)NN=C2C(=O)NC3=CC=C(S(=O)(=O)N4CCOCC4)C=C23)C=C1&&&
[1*]OC&[1*]C1=CC=C(C2C(C(=O)C3=CC=C([2*])C=C3)=C([3*])C(=O)N2CCN2CCOCC2)C=C1[4*]&[2*]F&&[3*]O&[4*]OC&&
[1*]NC&[1*]C1=NC(N2CCC([2*])CC2)=NC2=NC([3*])=CC([4*])=C12&[2*]CO&&[3*]C&[4*]C&&
[1*]OC&[1*]C1=CC=C(N2C(C3=CC=CC=C3)C([2*])C(=N)S2(=O)=O)C=C1&[2*]C#N&&&
[1*]CCCC&[1*]N1C2=C(CCC2)C([2*])=C1[3*]&[2*]C(=O)NCCN(C)C&&[3*]C&&
[1*]OC&[1*]C1=CC=C(C=CC(=O)C2=C([2*])C=C([3*])C(C(=O)C=CC3=CC=C([4*])C([5*])=C3)=C2[6*])C=C1[7*]&[2*]O&&[3*]OC&[4*]OC&[5*]OC&[6*]O&[7*]OC&&
[1*]C&[1*]N1CCN(CC(=O)C2=CC=CC=C2[2*])CC1&[2*]F&&&
[1*]OC&[1*]C1=CC=C(C(CNC(=O)NC2=CC=C([2*])C([3*])=C2)N2CCCC2)C=C1&[2*]C&&[3*]Cl&&
[1*]C&[1*]C(C1=CC=C2SC3=CC=CC=C3C2=C1)N1CCC([2*])([3*])C1&[2*]C&&[3*]C&&
[1*]C(=O)OCC#C&[1*]C1=C([2*])NC([3*])=C([4*])C1C1=CC=CC=C1[5*]&[2*]C&&[3*]C&[4*]C(=O)OCC&[5*]O&&
[1*]N&[1*]C1=NC=NC2=C1N=CN2CC1([2*])CC1[3*]&[2*]CO&&[3*]CCP(=O)(O)O&&
[1*]C&[1*]C(OC(=O)C1CCC([2*])CC1)C(=O)C1=CC=CC=C1&[2*]C(=O)O&&&
[1*]C(C)(O)C(F)(F)F&[1*]C1=CN=C2C(N3CCC4=CC=CC=C43)=NC=CN12&&&
[1*]C(C)C&[1*]C1=CC=C(NC(=O)CSC2=NN=C(CC3=CC=CS3)N2[2*])C=C1&[2*]C&&&
[1*]CC#C&[1*]N1N=NN=C1C(C1=CC([2*])=CC([3*])=C1)N1CCC(=O)CC1&[2*]C&&[3*]C&&
[1*]O&[1*]C1CC2=CC=CC=C2C(C2=CC=C([2*])C([3*])=C2)C1&[2*]Cl&&[3*]Cl&&
[1*]OC&[1*]C1=CC=C(C2=CC=C([2*])C=C2[3*])C=C1C1CCCN1C(=O)C1=CC([4*])=CC([5*])=C1&[2*]F&&[3*]F&[4*]C(F)(F)F&[5*]C(F)(F)F&&
[1*]C&[1*]C1=CSC(NC(=O)C2=CC=CN=C2NC(=O)C2=CC=CC=C2[2*])=N1&[2*]S(C)(=O)=O&&&
[1*]NC(C)=O&[1*]C1=CC=C(CNC2=NC=NC3=CC=C(C4=CN=CS4)C=C23)C=C1&&&
O=P(NC(C1=CC=CC=C1)C1=CC=CC=C1)(N1CCOCC1)N1CCOCC1&&&
[1*]OC&[1*]C1=CC=C(CN([2*])C(=O)CN2CC([3*])C(C=CC(=O)NCC3=CC=CC([4*])=C3)C2)C=C1[5*]&[2*]C&&[3*]C&[4*]F&[5*]OC&&
[1*]C1=CC=CC=C1NC(=S)NNC(=O)C1=CC=C2OCOC2=C1&[1*]Cl&&&
[1*]OC&[1*]C1=CC(SC2=C([2*])OC([4*])(CCC3=CC=C([3*])C=C3)CC2=O)=CC([5*])=C1[6*]&[2*]O&&[3*]N&[4*]C(C)C&[5*]OC&[6*]OC&&
[1*]C&[1*]C1=CC=CC(CN2CCCC(CCC(=O)NCC34CC5CC(CC(C5)C3)C4)C2)=N1&&&
[1*]C&[1*]C1=CC=C(N2C([2*])=C(S(=O)(=O)C3=CC=CC([3*])=C3)C3=NC4=CC=CC=C4N=C32)C=C1&[2*]N&&[3*]C&&
[1*]C1=CC=C(CS(=O)CC(=O)NCC2=CC=C3OCOC3=C2)C=C1&[1*]F&&&
[1*]C(=O)OC&[1*]C1=CC=CC(NC(=O)CN2C=C(C3=CC=CN=C3)N=N2)=C1&&&
[1*]OC&[1*]C1=CC=C(C2=CC(CN([2*])CC3=CC([3*])=CC=C3[4*])=NO2)C=C1&[2*]C&&[3*]Cl&[4*]Cl&&
[1*]OC&[1*]C1=CC=CC(N2CCN(CCNC(=O)C3CC3)CC2)=C1&&&
[1*]C=NNC(=N)N&[1*]C1=C(C2=CC=C([2*])C=C2)N=C2SC=CN12&[2*][N+](=O)[O-]&&&
[1*]C&[1*]C1=C(C(=S)NC2=CC=CC=C2)C(C2=CC=C([2*])C=C2)N(C2=CC=CC=C2)N1&[2*][N+](=O)[O-]&&&
[1*]CCC&[1*]N(CC1CC1)C(=O)CCS(=O)(=O)C1=CC=C2C(=C1)OC(=O)N2[2*]&[2*]C&&&
[1*]C&[1*]C1CC2C3CCC4=CC(=O)C=CC4([2*])C3([3*])C([4*])CC2([5*])C1([6*])[7*]&[2*]C&&[3*]F&[4*]O&[5*]C&[6*]O&[7*]C(=O)CO&&
[1*]C&[1*]C1=CC(NC(=O)CSC2=NN=C3C=CC=CN23)=NO1&&&
[1*]C(C)CCCC&[1*]C=C1CCC([2*])C1([3*])CCC1=CC([4*])=CC=C1[5*]&[2*]O&&[3*]C&[4*]C&[5*]O&&
O=C(C1=CC=CC=C1)N1CCC(N2C=C(C3=CN=C4OC5=CC=CC=C5N34)C=N2)CC1&&&
[1*]OC&[1*]C1=CC=CC=C1C([2*])(C(=O)N([3*])CC([4*])C1=CC=CC=C1)C1=CC=CC=C1&[2*]O&&[3*]C&[4*]O&&
[1*]OC&[1*]C1=CC=C(OC2=NC=CC=C2[2*])C=C1[3*]&[2*][N+](=O)[O-]&&[3*]NC(C)=O&&
C1=CC=C(NC2=CC(C3=CC=NC=C3)=C3COC4=CC=CC=C4C3=N2)C=C1&&&
[1*]N&[1*]C1=NC=C([2*])N=C1CNC([6*])CC1=CC=C(OC2=NC([3*])=CC([4*])=N2)C=C1&[2*]C(F)(F)F&&[3*]Cl&[4*]C(F)(F)F&[5*]CO&[6*]C(=O)O&&
[1*]OC&[1*]C1=CC=CC(N2C(=O)C=CC2=O)=C1COCC1=CC=C([2*])C=C1&[2*]Cl&&&
[1*]C1=CC=C(C(=O)CCCN2CCN(C3=CC=CC=N3)CC2)C=C1&[1*]Br&&&
[1*]C1=CC=CC=C1N1C(=O)C2=CC=CC=C2C1=O&[1*]C(F)(F)F&&&
[1*]C&[1*]C1=CC=CC=C1OCC(=O)N1CCN(C2CCCCC2)CC1&&&
[1*]OC&[1*]C1=CC=CC=C1C(=O)C1CCCN(CC2=CC=CS2)C1&&&
[1*]NC(=O)CC(F)(F)F&[1*]C1CCC(CCN2CCC(C3=COC4=CC=C([2*])C=C34)CC2)CC1&[2*]F&&&
[1*]COCCOC(C)=O&[1*]N1N=CC2=CC([2*])=CN=C21&[2*]Cl&&&
[1*][N+]1=CC=C(NC(=O)C(=C)C([5*])OC(=O)C2=CC=C([3*])C=C2[4*])C([2*])=C1&[1*][O-]&&[2*]F&[3*]C&[4*]Cl&[5*]C(C)(C)C&&
[1*]C1=CC=CC=C1C=C1SC(=S)NC1=O&[1*]Cl&&&
[1*]C&[1*]C1=CC(C2=C3C(=COC3=O)[NH]C3=C2CC2([2*])CCCCC32)=CC=C1[3*]&[2*]C&&[3*]F&&
[1*]OCC&[1*]C1=CC=CC=C1NC(=O)NCCCN1C=CN=C1&&&
[1*]C&[1*]C1C2=CC=CC([2*])=C2C(=O)N1C1CCCC(=O)N1[3*]&[2*]Cl&&[3*]CC(=O)N(C(C)C)C(C)C&&
[1*]OC&[1*]C1=CC=CC2=C1C1=NC=NC(OC3=C([2*])C=CC=C3[3*])=C1N([4*])C2&[2*]Cl&&[3*]Cl&[4*]CCO&&
[1*]CCCC(=O)O&[1*]C1=CC=C(C2=CC=CS2)N1NC1=CC=C2C(=C1)CCC1=CC=CC=C12&&&
[1*]C1=C(CNC(=O)CC2=CC=CC=C2)C([2*])=CC=C1&[1*]F&&[2*]F&&
[1*]C1=CC=C(C=CC(=O)C2=COC3=CC([2*])=CC=C23)C=C1&[1*]Cl&&[2*]CO&&
[1*]CC&[1*]C1=CC=C(C2N([2*])C3=CC=CC=C3C3=C2C2=CC=C4C(=O)N([3*])C(=O)C5=C4C2=CC=C5)SS1&[2*]C&&[3*]CC&&
[1*]C&[1*]C1=CC=C(C2C(=O)N(CC3=CC=CC=C3)C3(CCN(CC4=NC=CS4)CC3)C2=O)C=C1&&&
[1*]OC&[1*]C1=CC=C(C2=CSC(C(=O)N3CCN(C4=CC=C([2*])C=C4)CC3)=C2)C=C1&[2*]F&&&
[1*]CNC(C)=O&[1*]C1CN(C2=CC=C3CN(C(=O)C=CC4=CC=C(N5C=NC([2*])=C5)C([3*])=C4)C4CCCN4C3=C2)C(=O)O1&[2*]C(=O)N(C)C&&[3*]F&&
[1*]OC&[1*]C1=CC=C(C2=C(C(=O)NC3CCC(NC(=O)OC4CCOC4)CC3)C=NN2C2=CC=CC=C2[2*])C=C1[3*]&[2*]C&&[3*]OC&&
[1*]CC&[1*]C1C2=CC=CC=C2NC1C1=NN=NN1CC1=CC=CC=C1&&&
[1*]OCCCCC(=O)O&[1*]N=C(C1=CC=CC=C1OC(=O)C1=CC=C([2*])C=C1)C1=CC=CN=C1&[2*]F&&&
[1*]CC(=O)O&[1*]C1=CC=CC=C1&&&
[1*]C&[1*]C1=CC=CC=C1C1=CC=C2C([2*])=CC=CC2=C1&[2*]C(=O)O&&&
[1*]CC&[1*]C1CCCCN1C(=O)CSC1=NN=C2COC3=CC=CC=C3N12&&&
[1*]C(C)C&[1*]C1=C2C([2*])=C([3*])C([4*])=CN2C(=O)[NH]1&[2*]C#N&&[3*]C#N&[4*]Cl&&
[1*]OCCCCC&[1*]C1=CC=C([2*])C=C1C#CC1=CC=C([3*])C=C1[4*]&[2*]N(CC)CC&&[3*]C(=O)O&[4*]OC&&
[1*]C&[1*]N(CCCCNC(=O)C1=CC=C2C(=C1)N(CC1=CC=C([2*])C=C1)C(=O)C1=CC=CC=C1S2=O)CC1=CC=CC=C1&[2*]F&&&
[1*]C#CCCC&[1*]C1=CN(C2OC([2*])C([3*])C2[4*])C(=O)[NH]C1=O&[2*]COP(=O)(O)OP(=O)(O)OP(=O)(O)OP(=O)(O)O&&[3*]O&[4*]O&&
[1*]C1=CC=C(C2CC(=O)C3=CC=CC=C3O2)C=C1&[1*]F&&&
[1*]C(=O)NC(C)(C)C&[1*]C1=CC=C(NC(=O)C2CCN(S(=O)(=O)C3=CC=C([2*])C=C3)CC2)C=C1&[2*]Br&&&
O=C(C1=CC=C(N2C=CC=C2)N=C1)N1CCN(C(=O)C2=CC=CO2)CC1&&&
[1*]C&[1*]N1C(SCC(=O)NC2CC2)=NN=C1C1=CC=C([2*])C=C1&[2*][N+](=O)[O-]&&&
[1*]C(C)=O&[1*]N1CCC2=CC=C(S(=O)(=O)N3CCN(C4=CC=CC([2*])=C4)CC3)C=C21&[2*]Cl&&&
C1=CC=C(OC2=CC=C(OCC3=CC=CC=C3)C=N2)N=C1&&&
[1*]OC&[1*]C1=CC(C=CC(=O)C=CC2=CC=C([2*])C([3*])=C2)=CC=C1[4*]&[2*]OCC=C(C)C&&[3*]O&[4*]O&&
[1*]NC(C)=O&[1*]C1=CC=CC(C2=CC=C(C3=CC=CC([2*])=C3)N2[3*])=C1&[2*]O&&[3*]CC#N&&
[1*]OC&[1*]C1=CC=CC(OC(=O)C2=CN([2*])N=C2[3*])=C1&[2*]C&&[3*]C&&
[1*]OCC&[1*]C1=CC=CC=C1NC(=O)NC1=CC=C(CN([2*])CC2=CN(C3=CC=CC=C3)N=C2)C=C1C1=CC=CC=C1&[2*]C&&&
[1*]C1=CC(C2CC(=O)C=C(C3=CC=CC=C3[2*])C2)=CC=C1&[1*]O&&[2*]O&&
[1*]C&[1*]N1CCN(C2=CC=C(C(=O)N3CCC4=CC=CC=C43)C=C2)CC1&&&
[1*]S(=O)(=O)CC&[1*]N1CC(=O)NC2=CC=C([2*])C=C2C1C1=CC=CC=C1&[2*]F&&&
[1*]C&[1*]C1=CC(C2=N[NH]C3=CC(NC(=O)NC4CCCC4)=NC=C23)=CC=N1&&&
[1*]C(C)=NOCC(O)CNC(C)C&[1*]C1=CC=CC=C1&&&
[1*]CCC&[1*]N1C(SCC2=NC(C3=CC=CC([2*])=C3)=NO2)=NN=C1C1=CC=CC=C1[3*]&[2*][N+](=O)[O-]&&[3*]Cl&&
[1*]C12CCCC34C5C6CC7C(=C)C([3*])C6(CC(C13)N5C2)C4C7[2*]&[1*]C&&[2*]CO&[3*]O&&
[1*]NC(C)C(=O)OCCCC&[1*]P(=O)(OCC1OC(N2C=NC3=C([2*])N=CN=C32)C([3*])([4*])C1[5*])OC1=CC=CC2=CC=CC=C12&[2*]N&&[3*]C&[4*]O&[5*]O&&
[1*]OC&[1*]C1=CC=CC(COC2CC(CC=CC=C3CC([2*])C([3*])C([4*])C3[5*])C=CC2[6*])=C1&[2*]O&&[3*]CC(C)C&[4*]O&[5*]O&[6*]OC&&
[1*]CCN(C)C&[1*]C(CSC1=CC=CC=C1)NC1=CC=C(S(=O)(=O)NC(=O)C2=CC=C(N3CCN(CC4=C(C5=CC=C([2*])C=C5)CC([3*])([4*])CC4)CC3)C=C2OC2=CC=CC3=CC=CC
[1*]C&[1*]C1=CC=C(CNC(=O)C([2*])NS(=O)(=O)C2=CC=CC3=CC=CC=C23)C=C1&[2*]CCCN&&&
CC(C)(C)OC(=O)C(N)CCCCN&&&
[1*]C#N&[1*]C1=C([2*])N=C(SCC(=O)NC2=CC=CC=C2)N=C1C1=CC=CS1&[2*]N&&&
[1*]OC&[1*]C1=CC=CC=C1CN1CCC2(CCC([2*])C([3*])C2)CC1&[2*]O&&[3*]O&&
CCCCCNC(=S)NN=CC(C)(C)C&&&
[1*]OCC&[1*]C1=CC=C([2*])C=C1C1=NN=C2C([3*])=NC3=CC=C(OC4CCN([4*])C4)N=C3N21&[2*]F&&[3*]C&[4*]C(C)=O&&
[1*]C#N&[1*]C(C(=O)CCC(=O)NCCC1=CC=CC=C1)C1=NC2=CC=CC=C2[NH]1&&&
[1*]C&[1*]C1=CC=C(OCCN2N=CC3=CC(NC(=O)C4CCC([2*])CC4)=CC=C32)C([3*])=C1&[2*]C(C)(C)C&&[3*]C&&
[1*]C&[1*]N1C(=O)N(CCCN2CCC(N3C(=O)[NH]C4=C([2*])C=CC=C43)CC2)C(=O)C2=CC=CC=C21&[2*]I&&&
[1*]CCC&[1*]C1=C(OCC2=CC=C([2*])C=C2)C=CC([3*])=C1[4*]&[2*]C(=O)C(=O)O&&[3*]C(C)=O&[4*]O&&
[1*]C1=CC=C(N=C2NC(=O)C(=CC3=CC=C([3*])C([4*])=C3[5*])S2)C([2*])=C1&[1*][N+](=O)[O-]&&[2*][N+](=O)[O-]&[3*]Cl&[4*]Cl&[5*]Cl&&
[1*]OCC&[1*]C1=NOC([2*])=C1&[2*]C(=O)NN&&&
[1*]C1=CC=C2CCC(NC(=O)C3CCC(N4C=C5C=CC=CC5=N4)C3)CC2=C1&[1*]Cl&&&
[1*]NC(=O)CN(CC)CC&[1*]C1=CC=C(OCC(=O)NC2=CC=C([2*])C=C2)C=C1&[2*]S(N)(=O)=O&&&
[1*]C(=O)OC&[1*]C1=CC=CC=C1NC(=O)C(=O)NCC([2*])C1=CC=CC=C1&[2*]NC(=O)C(F)(F)F&&&
[1*]C&[1*]C1=C(C2=CC=C([2*])C=C2)C=C([3*])C([4*])=C1[5*]&[2*]O&&[3*]SCCCN&[4*]C[N+](C)(C)C&[5*]C&&
[1*]C&[1*]C1=NC2=CC=CN=C2N2C(C3=CC(OC4CCOCC4)=CC=C3[2*])=NN=C12&[2*]F&&&
[1*]C(C)NC(C)=O&[1*]C1=CC=C(OC2CCN(C3=NC=NC(N([2*])C4CCOCC4)=N3)C2)C=C1&[2*]C&&&
[1*]OC&[1*]C1=CC=CC(CNC2=NC=NC3=C2SC2=CC=CC=C23)=C1&&&
[1*]C&[1*]C1=CC=CC(NC(=O)NC2=C(N3CCOCC3)C(=O)C3=CC=CC=C3C2=O)=C1[2*]&[2*]C&&&
[1*]C(C)C&[1*]C12OC1C1OC13C1([2*])CCC4=C(COC4=O)C1CC1OC13C2([3*])CN([4*])C1=CC=CC=C1&[2*]C&&[3*]O&[4*]C&&
[1*]C(=O)OC&[1*]C1=C(C(=O)N2CCC3=CC=CC=C3C2)OC2=CC=C([2*])C=C12&[2*]C&&&
[1*]OC(C)=O&[1*]C1CC([2*])C2CCC3([3*])C([4*])CCC3C2([5*])C1=CC(=O)OC([6*])([7*])CCCCCCC(=O)NC([8*])C1CCC2([9*])C(C1)CCC1C3([10*])CCC([11*])C([12*])([13*])C3CCC12[14*]&[2*]O&&
[1*]C&[1*]N(CC1=CC=CC=C1)C1CCCN2CCC3=C([NH]C4=CC=CC=C34)C12&&&
[1*]Cl&[1*]C1([2*])CCN2CC3NC4=C(CC5C2C([3*])=C6C5([4*])CCC6)C=CC=C4N=C3C1O2&[2*]Cl&&[3*]Cl&[4*]Cl&&
[1*]CCC(C)C(=O)O&[1*]C(CCCC1([2*])C([3*])CCC2([4*])C([5*])=CCCC12)COCC1=CC=CC=C1&[2*]C&&[3*]O&[4*]C&[5*]C&&
O=C(C1=CSC2=CC=CC=C12)N1CCC2(CC1)CN(C1=CC=CC=N1)C(=O)CO2&&&
O=C(COC(=O)C1=CC=C(N2C=NN=N2)C=C1)C1=CC=CC=C1&&&
[1*]C(=O)OC&[1*]C1=C(S(=O)(=O)NC2=CC=CC=C2)C=CS1&&&
[1*]OCCCC&[1*]C1=CC=C(N2C(=O)CC(N3CCN(C4=CC=CC=C4[2*])CC3)C2=O)C=C1&[2*]OC&&&
[1*]C&[1*]C12CCC([2*])CC1CCC1C2CCC2([3*])C(C3=COC(=O)C=C3)CC3OC312&[2*]O&&[3*]C&&
[1*]C&[1*]C12CCC([2*])(CS1)C3C(=O)OCCOCCOC32&[2*]O&&&
[1*]C&[1*]C1=CC2=CC=CC=C2N=C1C=CC1C([2*])CCC2OC3(CCCC3)OC21&[2*]O&&&
[1*]C(C)C&[1*]N1CCC(C2=CC=C([2*])N2[3*])CC1&[2*]C=CC(=O)NO&&[3*]C&&
[1*]C&[1*]C1=CC=C(C2=NC=C(C(=O)NC3=CC([2*])=CC=C3[3*])S2)C=C1[4*]&[2*]Cl&&[3*]S(N)(=O)=O&[4*]C&&
[1*]OCCCN(C)C&[1*]C1=CC(C2=CC=CC=C2)=C(C2=CC=CC=C2)C=C1C12CC3CC(CC(C3)C1)C2&&&
[1*]OCC&[1*]C1=CC=C(C(=O)N2CCN(S(=O)(=O)C3=CC=CC=C3[2*])CC2)C=C1[3*]&[2*]C(F)(F)F&&[3*]OC&&
[1*]OC&[1*]C1=CC=C2C(=C1)OC(=N)C([2*])C2C1=CC=C([3*])C=C1&[2*]C#N&&[3*]N(C)C&&
[1*]NCC(P(C)(=O)O)P(=O)(OC)OC&[1*]C1=CC=C([2*])C([3*])=C1&[2*]Cl&&[3*]C(F)(F)F&&
[1*]OCC&[1*]C1=CC=C2C=C(CN(CC3CCCO3)S(=O)(=O)C3=CC=C([2*])C=C3)C(=O)[NH]C2=C1&[2*]OC&&&
[1*]N(C)C&[1*]C1CCC(N2C=NC3=CC=C(C4=CC=CC=C4)C=C32)C([2*])C1&[2*]O&&&
[1*]C&[1*]C1=CC2=C(N=C1CCC1=CC=C([2*])C=C1)C1CCC(C2)N1[3*]&[2*]O&&[3*]CC=C(C)C&&
[1*]N&[1*]C(COC1=CC([2*])=CS1)C(C1=CC=CC=C1)C1=C([3*])C=CC2=CC=CC=C12&[2*]Cl&&[3*]O&&
[1*]C(C)NC(C)=O&[1*]C1=CC=C(OC2CCN(C3=CC=NC(N4CC5CC4CO5)=N3)C2)C=C1&&&
[1*]OC&[1*]C1=CC=CC(C(=O)NC2=C3C(=O)N([2*])C(=O)N([3*])C3=NN2CC2=CC=CC=C2)=C1&[2*]C&&[3*]C&&
[1*]OCC&[1*]C1=CC=C(CC2=NN(CN3CCN([2*])CC3)C(=S)N2N=CC2=CC=C(S(=O)(=O)N3CCOCC3)C=C2)C=C1&[2*]CC&&&
[1*]OCC&[1*]C1=CC=C(CC([2*])C(=O)NCC2=CC=C([3*])C=C2)C=C1[4*]&[2*]COC(=O)C(C)(C)C&&[3*]OC(=O)C(C)(C)C&[4*]OC&&
[1*][N+](=O)[O-]&[1*]C1=CC=C(N2N=NN=C2CCCNCC2=CC=C([2*])C=C2[3*])C=C1&[2*]Cl&&[3*]Cl&&
[1*]C1=CC=C(C(=O)N2CCCC(C(=O)C3=CC=CC=C3)C2)C=C1&[1*]Br&&&
[1*]C&[1*]C1=CC2=C([2*])C(N3CCCC([3*])C3)=C([4*])C([5*])=C2C=C1[6*]&[2*]C&&[3*]N&[4*]C#N&[5*]N&[6*]C&&
[1*]C1=C2OC=C(C3=CC=CC=C3)C(=O)C2=CC([2*])=C1&[1*]Br&&[2*]Br&&
[1*]OC&[1*]C1=CC=CC2=C1C(=O)C1=C([2*])C3=C(CC([3*])([4*])CC3OC3CC([5*])C([6*])C([7*])O3)C([8*])=C1C2=O&[2*]O&&[3*]O&[4*]C(=O)CO&[5*]NC(=O)C(F)(F)F&[6*]O&[7*]C&[8*]O&&
[1*]C1=CC=CC=C1NC(=O)CN1C(=O)N(CC2=CC=CC=C2)C(=O)C2=C1C1=CC=CC=C1O2&[1*]F&&&
[1*]OC&[1*]C1=CC=C(NC(=O)N2CCCN(C3=NC=CC=C3[2*])CC2)C=C1&[2*]C(F)(F)F&&&
[1*]C&[1*]C1=NC2=CC([2*])=CC=C2C2=C1COC([3*])([4*])C2&[2*]Cl&&[3*]C&[4*]C&&
[1*]C1=CC(CN2C(=O)NC(=CC3=CC=C4C=C[NH]C4=C3)C2=O)=CC=C1&[1*]C(F)(F)F&&&
[1*]N&[1*]C(=NCCSCC1=CC=C([2*])C=C1)C1=CC=CN=C1OC1=CC=CC(NC(=O)C2=CC=C(C3=CC=CC=C3)C=C2[3*])=C1&[2*]Cl&&[3*]Cl&&
[1*]OC&[1*]C1=CC=C(OCC([2*])CNC2=CC=CC=C2)C=C1&[2*]O&&&
[1*]C&[1*]C(C(=O)NC1=CC=C2N=C([2*])C=C([3*])C2=C1)C1=CC=CC2=CC=CC=C12&[2*]C(=O)O&&[3*]CCCC(=O)O&&
[1*]OC&[1*]C1=CC=C(NC(=O)N([2*])CC2OC3=CC(C4=CCCCC4)=CC=C3S(=O)(=O)N([3*])CC2[4*])C=C1&[2*]C&&[3*]C(C)CO&[4*]C&&
[1*]C&[1*]C(=NNC(=S)NC1=CC=CC=C1)C1=CC=CC(C([2*])=NNC(=O)C2=CC=CC=C2)=N1&[2*]C&&&
[1*]C&[1*]C1=C(S(=O)(=O)NC2=CC([2*])=C([3*])C=C2[4*])SC2=CC=C([5*])C=C12&[2*]F&&[3*]S(N)(=O)=O&[4*]F&[5*]Cl&&
[1*]C&[1*]C1=CC=C(C(=O)NCC2=NN(C3=CC=C([2*])C=C3)C(=O)C3=CC=CC=C23)C=C1&[2*]F&&&
[1*]C(=O)N(C)C&[1*]N1CCN(C2=NC3=C([2*])C=C([3*])C=C3[NH]2)CC1&[2*]Cl&&[3*]Cl&&
[1*]C&[1*]C1=CC=C(S(=O)(=O)N([2*])NS(=O)(=O)C2=CC=C([3*])C=C2)C=C1&[2*]C&&[3*]C&&
[1*]C&[1*]C1=CC([2*])=CC(C(=O)OC2=CC=C([3*])C=C2[4*])=C1&[2*]O&&[3*]C(C)(C)C&[4*]CN&&
O=C(C1=CC=CC=C1N1C=CC=C1)C1=CC=C(N2CCN(C(=O)C3CC3)CC2)N=C1&&&
[1*]C&[1*]C1=CC=C(N2CCN(C(C(=O)N3CCOCC3)C3=CC=CN=C3)CC2[2*])C=C1&[2*]C&&&
[1*]NC(=O)CN(C)C(C)COC&[1*]C1C([2*])OC(OC2C([3*])C(OC3C([4*])C([5*])CC([6*])C3OC3OC([7*])C([8*])C([9*])C3OC3OC([10*])C([11*])C([12*])C3[13*])C([14*])C2[15*])CC1([16*])[17*]&[2*]C&&[3*]O&[4*]O&
[1*]C&[1*]C1N([2*])C([3*])CC1([4*])C1=CC=CC([5*])=C1&[2*]C&&[3*]C&[4*]C&[5*]O&&
[1*]OC&[1*]C1=CC=C(C(=C([2*])[3*])C2=CC=C([4*])C=C2)C([5*])=C1&[2*]C&&[3*]C#N&[4*]Br&[5*]O&&
[1*]OC&[1*]C1=CC=CC=C1CCN1CC(C(=O)NCCC2=CC=NC=C2)CC1=O&&&
[1*]CC&[1*]N1C(=O)CC([2*])([3*])C2=CC=C(C(=O)C3=C([4*])C=CC=C3[5*])C=C21&[2*]C&&[3*]C&[4*]F&[5*]F&&
[1*]SC&[1*]C1=CC=C(C2=CC=C(C3=CC([2*])=C([3*])C([4*])=C3)C([5*])=N2)C=C1&[2*]F&&[3*]CO&[4*]Cl&[5*]OCCCCO&&
[1*]OC&[1*]C1=CC=C2NC3=C([2*])C=CC([3*])=C3N(CCCN3CCOCC3)C(=S)C2=C1&[2*]Br&&[3*]Br&&
[1*]C&[1*]N1C(C2=CC=C([2*])C=C2[3*])=C(C2CCCC2)C2=CC=C([4*])C=C21&[2*]C(=O)O&&[3*]F&[4*]C(=O)O&&
[1*]C(=O)O&[1*]C1=CC=CC(S(=O)(=O)N(CC2=CC=C(CNS(=O)(=O)C3=CC=CC=C3[2*])C=C2)CC2=CC=C(OCC3=CC=C4C=CC=CC4=N3)C=C2)=C1&[2*]C(F)(F)F&&&
[1*]C(=O)OC&[1*]C1=CC2=C([NH]1)C(=O)C=C1N([2*])C3=CC=C4C=CC=C5C(=O)N2C4=C3C1=C55&[2*]C&&&
[1*]OC&[1*]C1=CC=C(N2C(=O)NC(=O)C(=CC3=CC=C(N4C=NC=N4)O3)C2=O)C=C1[2*]&[2*]OC&&&
[1*]C&[1*]C1=CC=CC(NC(=S)NCCC2=CC=C([2*])C=C2)=C1&[2*]F&&&
[1*]C&[1*]C1=CC([2*])=CC([3*])=C1NC(=O)C1=C(C2CC2)N(C2=CC([4*])=CC([5*])=C2)N=C1&[2*]NC(=O)CCC(=O)O&&[3*]C&[4*]F&[5*]F&&
[1*]OC&[1*]C1=C([2*])C=NC(CS(=O)C2=NC3=CC([3*])=C(N4CCCC([4*])([5*])C4)C=C3[NH]2)=C1[6*]&[2*]F&&[3*]F&[4*]C&[5*]C&[6*]F&&
O=C(C=CC1=CC=CC=C1)N1CCC(CN2C(=O)C(=O)C3=CC=CC=C32)CC1&&&
[1*]O&[1*]C1=CN2C=C(NC(C3=CC=CC=C3)C3=CC=C4C=CC=CC4=C3)N=C2C=C1&&&
[1*]C&[1*]C1=CC(N2CCN([2*])CC2)=CC2=C1N=C(C1=C(NCC3=CC=NC([3*])=C3)C=C[NH]C1=O)[NH]2&[2*]CC(F)(F)F&&[3*]Cl&&
[1*]SC&[1*]C1=CC=C(C(C2=CC=CC([2*])=C2)N2CCOCC2)C=C1&[2*]F&&&
[1*]C&[1*]N1CCN(NC(C2=CC=CN=C2)C2=CC=C([2*])C=C2[3*])CC1&[2*]Cl&&[3*]Cl&&
[1*]OC&[1*]C1=CC=C(CCNC(=O)C2=CC=CC=C2[2*])C=C1[3*]&[2*]OCC(C)=O&&[3*]OC&&
[1*]C&[1*]C1=CC=C(C(=O)N2CCC(OCC3CC3)C3COCC32)C(N2N=CC=N2)=N1&&&
[1*]C(C)(C)C&[1*]C1=CC=C(OCC(=O)N2CCC([2*])CC2)C=C1&[2*]CNS(N)(=O)=O&&&
[1*]O&[1*]C1=CC=C2C=C([2*])C=CC2=C1C(N=CC1=CC(OCC2=CC=CC=C2)=CC=C1[3*])C1=CC([4*])=CC=C1[5*]&[2*]C(F)(F)F&&[3*]O&[4*]O&[5*]O&&
[1*]C(=O)OCC&[1*]C1=C(COC(=O)C2=CC([2*])=C([3*])C([4*])=C2)N([5*])C(=O)N([6*])C1=O&[2*]OC&&[3*]OC&[4*]OC&[5*]C&[6*]C&&
[1*]C&[1*]C1CN(S(=O)(=O)C2=CC=CS2)CC1[2*]&[2*]O&&&
[1*]C&[1*]C1=NN=C([2*])N1C1=CC=CC([3*])=C1&[2*]CCl&&[3*]NC(=O)CBr&&
[1*]OC&[1*]C1=CC=CC=C1C1=C([2*])C=NC2=C([3*])C=CC=C12&[2*]F&&[3*]C(F)(F)F&&
[1*]C1=CC(=O)OC2=C3C=CC(OC(=O)C45CCC([2*])(C(=O)O4)C5([3*])[4*])=CC3=CC=C12&[1*]C(F)(F)F&&[2*]CF&[3*]CF&[4*]CF&&
[1*]CC=C&[1*]C1C(=O)CC2OC1([2*])C1=C2C(=O)C2=C(CC([3*])([4*])CC2[5*])OC1=O&[2*]C&&[3*]C&[4*]C&[5*]CC=C(C)C(=O)OC&&
[1*]OCC(=O)O&[1*]C1=CC(NS(=O)(=O)C2=CC=CC=C2)=C2C(=C1)CCN2C(=O)C1CCC([2*])CC1&[2*]O&&&
[1*]C&[1*]C(NC(=O)CN1C(=O)C(NC(=O)NC2=CC=CC=C2[2*])C(=O)N(C2=CC=CC=C2)C2=CC=CC=C21)C1=CC=CC=C1&[2*][N+](=O)[O-]&&&
[1*]C&[1*]C1=CN=C(N2CCC3(CCCN(C(=O)C4=CC=CC=C4[2*])C3)C2)N=C1&[2*]F&&&
[1*]C(=O)O&[1*]C1=CC=C(C2=NN3C(=O)C=C(C4=CC=CN=C4)N=C3S2)C=C1&&&
O=S(=O)(NC1CC2CCC1C2)C1=CC=CC=C1SCC1=CC=NC=C1&&&
C1=CN=C(N2CCOCC3(CCCCN3CC3=CC=CC=N3)C2)N=C1&&&
O=C(CCN1CCCCC1)N1CCC2=C(C1)N(CC1=CC=CC=C1)C1=CC=CC=C21&&&
[1*]S(=O)(=O)NC&[1*]C1=CC=C2NC(=O)C(=CNC3=CC=C([2*])C([3*])=C3)C2=C1&[2*]C&&[3*]C&&
[1*]OC&[1*]C1=CC(C([2*])NC2CCC(C(=O)C3=CC=CC=C3)C(2)C2=CC=C([3*])C([4*])=C2)=CC=C1N1C=NC([5*])=C1&[2*]C&&[3*]Cl&[4*]F&[5*]C&&
[1*]C&[1*]C1=CC=CC(CNC2=NC(C3=C([2*])N=C[NH]3)=CC3=CN([3*])N=C23)=C1&[2*]C&&[3*]C&&
[1*]C(=O)O&[1*]C(CC1=CC=CC2=CC=CC=C12)OC1=CC=C([2*])C=C1&[2*]O&&&
[1*]OC&[1*]C1=CC=C(OCC2CN([2*])C3=CC=CC=C3O2)C=C1&[2*]CCO&&&
S=C(NC1=CC=CC=C1)NC1=CC=C[N+](CC2=CC=CC=C2)=C1&&&
[1*]CCC(=O)O&[1*]C1=CN2C3=C(C(=O)C4=CC=CC=C4C3=O)C(C3=CC=CC=C3[2*])=C2C=C1&[2*][N+](=O)[O-]&&&
[1*]NC(=O)N(CCCl)N=O&[1*]C1C2CC3CC(C2)CC1C3&&&
[1*]C&[1*]C1=CC=C([2*])N=C1&[2*]CNCCOC(C)C&&&
[1*]OCCCC&[1*]C1=C([2*])C([3*])=C2C(=O)C=C(C3=CC=CC=C3)OC2=C1[4*]&[2*]CC=C(C)CCCC&&[3*]O&[4*]OC&&
[1*]C&[1*]C1=C([2*])C(=O)C2=CC=CC=C2C1=O&[2*]S(=O)(=O)NCC(C)C&&&
[1*]SC&[1*]C1=CC=C(C(=O)C2CCN(CC(=O)NC3=CC=C([2*])C=C3)CC2)C=C1&[2*]F&&&
[1*]C&[1*]C1=CC([2*])=C(NC(=O)C2=CN(CC3=C([3*])C(=O)C=C([4*])O3)N=N2)C([5*])=C1&[2*]C&&[3*]O&[4*]CO&[5*]C&&
[1*]OC&[1*]C1=CC=CC=C1N1CCN(CCCC2=CC(=O)OC3=CC([2*])=CC=C23)CC1&[2*]C&&&
[1*]C&[1*]C1CN(CC2=C(C3=CC=CN=C3)C=NN([2*])C2=O)CC([3*])O1&[2*]C&&[3*]C&&
[1*]C#[C-]&[1*]C1=CC=C2C=C(C3=CC=C([2*])C=C3[3*])C=C(C3=CC=NC([4*])=N3)C2=C1&[2*]O&&[3*]F&[4*]N&&
C1=CC=C(C2OOC=C2C2=CC=CC=C2)C=C1&&&
[1*]C1=CC=C(C=C2OC3=CC(OCC4=CC=CC=C4)=CC(OCC4=NN=C(C5=C([2*])C=CC=C5[3*])O4)=C3C2=O)C=C1&[1*]Cl&&[2*]Cl&[3*]Cl&&
[1*]C&[1*]C1CCCN(C(=O)CNC(=O)C([2*])C2=CC=C3OCC(=O)NC3=C2)C1&[2*]C&&&
[1*]C1=CC=C(CC2=NN=C(C(=O)N3CCN(C4=CC=CC=C4[2*])CC3)O2)C=C1&[1*]Cl&&[2*]F&&
[1*]SCCC&[1*]C1=NN2C(=O)C=C([2*])[NH]C2=N1&[2*]C&&&
[1*]C(=N)N&[1*]C1=CC=C([2*])C(C(=O)NC2=CC=C([3*])C=C2)=C1&[2*]O&&[3*]C(=N)N&&
[1*]OC&[1*]C1=C([2*])C([3*])=C([4*])C2=C1CC1C(=O)NC(=O)C1C2&[2*]SC&&[3*]SCCCBr&[4*]OC&&
[1*]C&[1*][N+]1=CN(C2OC(COP([2*])(=O)OP([3*])(=O)OCC3OC(C4=NN=C([4*])O4)C([5*])C3[6*])C([7*])C2[8*])C2=C1C(=O)N=C([9*])42&[2*][O-]&&[3*][O-]&[4*]N(CCCl)CCCl&[5*]O&[6*]O&[7*]O&[8*]O&[9*]N
[1*]C&[1*]C1=CC=C(C2=C([2*])C([3*])=NN2C2=CC=CC=C2)C=C1&[2*]Br&&[3*]CC(=O)O&&
[1*]CO&[1*]C1OC(OC2C([2*])OC(OCC3OC([3*])C([4*])C([5*])C3[6*])C([7*])C2[8*])C([9*])C([10*])C1[11*]&[2*]CO&&[3*]O&[4*]O&[5*]O&[6*]O&[7*]O&[8*]O&[9*]O&[10*]O&[11*]O&&
[1*]N&[1*]C(CC1=CC=C2OCCC2=C1)=NCC1CCN(CC2=CC=CC=C2)CC1&&&
[1*]CNC(C)=O&[1*]C1CN(C2=CC=C(N3CCN(C(=O)C4=C([2*])OC=C4)CC3)C([3*])=C2)C(=O)O1&[2*]C&&[3*]F&&
[1*]C1=C[NH]C2=C1[NH]C=NC2=O&[1*]CNC(CO)CCP(=O)(O)O&&&
[1*]C&[1*]C1=CC=CC=C1N([2*])S(=O)(=O)C1=CC=CC(C(=O)NCC2CCCO2)=C1&[2*]C&&&
[1*]CC(C)C&[1*]N(CC1=CC([2*])=C2OCCCOC2=C1)C(=O)C1CCOC1&[2*]Cl&&&
[1*]Cl&[1*]C1=CN2C=C([2*])N=C2C(N2CCNCC2)=N1&[2*]Cl&&&
[1*]C&[1*]C1CNCCN1S(=O)(=O)C1=CC=CC=C1&&&
[1*]C&[1*]C1=CC([2*])=C(CNC(=O)NC2CCCN(C3=CC=NC4=CC([3*])=CC=C34)C2)C(=O)[NH]1&[2*]C&&[3*]Cl&&
[1*]OC&[1*]C1=CC2=C(C=C1[2*])C1OC(CCCCN3C(=O)C4=CC=CC5=CC=CC(=C45)C3=O)(C2)OC2=CC=CC([3*])=C21&[2*]OC&&[3*]O&&
[1*]C&[1*]C1=CC=C([2*])C(C2=N[NH]C(C(=O)NC3=CC=C([3*])C=C3)=C2)=C1&[2*]O&&[3*]C&&
[1*]C1=CC=C(CN2C(=O)C(=O)C3=CC=CC([2*])=C32)C=C1&[1*]Br&&[2*]F&&
[1*]OC&[1*]C1=CC=CC(NC(=O)C2N(C(=O)C([2*])C3CC3)CSC3=CC=CC=C32)=C1&[2*]NC(=O)OC(C)(C)C&&&
[1*]C&[1*]C1=C2CCC3=CC([2*])=CC=C3N2C(C2=CC=C([3*])C=C2)=C1C1=CC=C([4*])C=C1&[2*]O&&[3*]F&[4*]F&&
[1*]C&[1*]C1=NC=C(C2=CC=NC=C2)N1C1=CC=C(OC2=CC=CC([2*])=C2)C=C1&[2*]O&&&
[1*]CCCCCCC&[1*]C1=NC2=CC=CC=C2C(=O)N1C1=CC=CC=C1[2*]&[2*]OCCO&&&
O=C(OC1=CC=C(C2=CSC3=CC=CC=C23)C=C1)C1CCCCC1&&&
[1*]C&[1*]C1=CC(CC(NC(=O)N2CCC(N3C=C([2*])C=N3)CC2)C(=O)N2CCC(N3CCCCC3)CC2)=CC2=C1[NH]N=C2&[2*]C&&&
C1CCC(OCCN2CCCCC2)=CC1&&&
[1*]C&[1*]C1=C(C(=O)NCC2=CC=NC=C2)OC2=CC=C([2*])C=C12&[2*]NC(=O)CNC(C)C&&&
[1*]C1=CC=C(C2=C(OCC(=O)N3CCN(C4=CC=CC=N4)CC3)OC(C3=CC=CC=C3)=N2)C=C1&[1*]Br&&&
[1*]C&[1*]C1OC(N2C=C([2*])C(=O)[NH]C2=O)CC2C3=CC4=CC([3*])=CC=C4N3CC12&[2*]F&&[3*]C(F)(F)F&&
[1*]C&[1*]C1=CC=CC(C2NN=C([2*])N2N=CC2=CC=C(C3=CC=C([3*])C=C3)O2)=N1&[2*]C&&[3*]Cl&&
[1*]CCCCCC&[1*]C1=CC2=CN3N=NN=C3N=C2C=C1&&&
[1*]NC(=N)N&[1*]C1=CN=CC(C2=CN=C(NC3=CC=C(OCC4CCC([2*])([3*])CC4)C=C3)S2)=C1&[2*]CN&&[3*]CC(N)=O&&
[1*]C(N)=O&[1*]C1=CSC(C2OC(C([2*])OP([3*])(=O)OP([4*])(=O)OP([5*])(=O)OP([6*])(=O)OCC3OC(N4C=NC5=C([7*])N=CN=C54)C([8*])C3[9*])C([10*])C2[11*])=N1&[2*]CO&&[3*]O&[4*][O-]&[5*]
[1*]OC&[1*]C1=CC=C(N(CC(=O)NC2=CC=C([2*])C=C2)S(=O)(=O)C2=C([3*])N([4*])N=C2[5*])C=C1&[2*]C&&[3*]C&[4*]C&[5*]C&&
[1*]C&[1*]N1C(=O)C(=O)C2=CC=C3C(=O)C4=CC=CC=C4OC3=C21&&&
[1*]C#CC(C)(O)CO&[1*]C1=CC2=C(C3=CC=CC=C3)N=C3C=CC(C#CCN4CCCC4)=CC3=C2O1&&&
[1*]OC&[1*]C1=CC=C(SCC2CCC3=C4CCCC5=C4C(=C[NH]5)CC3N2[2*])C=C1&[2*]C&&&
O=C1CC(C2=CC=CC=C2)C2(CCN(C(=O)C3=CC=CN=C3)CC2)N1&&&
[1*]OC&[1*]C1=CC=CC([2*])=C1&[2*]OCC(=O)NC(C)C#N&&&
[1*]C&[1*]C1=C(CNC(=O)C2CCN(S(=O)(=O)C3=CC=CS3)CC2)SC=C1&&&
[1*]COC&[1*]C1CN(C2=CC=C([2*])C=C2[3*])C(=O)O1&[2*]CC(C)(C)C(=O)O&&[3*]Br&&
[1*]OC&[1*]C1=CC=C(CC([2*])NC(=O)C2=CC=C3C(=C2)C([3*])=C([4*])N3CC2=CC=C(C3=CC=CC=C3[5*])C=C2)C=C1[6*]&[2*]CO&&[3*]C&[4*]C&[5*]S(=O)(=O)NC(=O)OC(C)(C)C&[6*]O
[1*]C&[1*]C1=NN([2*])C([3*])=C1NS(=O)(=O)C1=CC=CC=C1&[2*]C&&[3*]C&&
[1*]C1=C(SC2=CC=C([2*])C=C2)C(=O)N(C2=CC=C([3*])C=N2)[NH]1&[1*]C(F)(F)F&&[2*]Cl&[3*][N+](=O)[O-]&&
[1*]C&[1*]C1CCC([2*])C(OC(=O)C=CC2=CC=C([3*])C=C2)C1&[2*]C(C)C&&[3*]NC(=N)CC(O)C(=O)O&&
[1*]C&[1*]C1=CC=CC(NC(=O)NC2CCN(C(=O)NC3CCCCC3)CC2)=C1&&&
[1*]C&[1*]C1=C([2*])C([3*])=CC=C1C1=CC=C([4*])S1&[2*]CC(=O)NCCC(=O)O&&[3*]F&[4*]C(=O)O&&
[1*]NC(=O)C(=C)CCCC&[1*]C1=CC([2*])=NN1C1=CC=CC([3*])=C1&[2*]C(C)(C)C&&[3*]C(=O)O&&
[1*]NS(=O)(=O)CCCC&[1*]C1=CC=C(C2=NN=NN2[2*])C=C1&[2*]C&&&
[1*]NC(C(Cl)(Cl)Cl)P(=O)(OCCCC)OCCCC&[1*]C1=CC=CC([2*])=C1&[2*]OC&&&
[1*]C#CCCC(C)=O&[1*]C1=CC=C2N=C([2*])N(CCC3CCC(NC(=O)C4=C([3*])C=CC=C4[4*])CC3)C2=C1&[2*]C(C)(C)C&&[3*]Cl&[4*]Cl&&
[1*]NC(=O)CC&[1*]C1=CC=C(OC2=CC=C([2*])C=C2[3*])C([4*])=C1&[2*]Cl&&[3*]Cl&[4*]O&&
[1*]C&[1*]C1=CC(N2CCCC(N([2*])C(=O)CC3=CC=C([3*])C=C3)C2)=NC2=C([4*])C=CC=C12&[2*]C&&[3*]C(F)(F)F&[4*]C&&
[1*]C&[1*]C1CN([2*])C(=O)CCCN2C=C(COC1CN([3*])S(=O)(=O)C1=CC=CS1)N=N2&[2*]C(C)CO&&[3*]C&&
[1*]C(C)=O&[1*]C1=C(C2=CC=CC=C2)C2=NC=C(CC3=CC=CC=C3)N=C2N([2*])C1=O&[2*]CCCO&&&
[1*]OC(C)=O&[1*]C1=CC2=C(C(=O)C([2*])([3*])C2[5*])C([6*])=C1C1=CC=C2C([7*])=C([8*])C(=O)OC2=C1&[2*]C&&[3*]C&[4*]C&[5*]O&[6*]C(C)C&[7*]O&[8*]C&&
[1*]C1=CC(CN2CCN(CC(=O)N3CCCCC3)CC2)=CC2=C1CCO2&[1*]Br&&&
[1*]NS(=O)(=O)C(C)C&[1*]C1CCN(CC2=CC=CC=C2)CC1&&&
[1*]C&[1*]C1=C(N2C(=O)C([2*])=C(N3CCOCC3)C2=O)C(=O)N(C2=CC=CC=C2)N1[3*]&[2*]Cl&&[3*]C&&
[1*]OC&[1*]C1=CC([2*])=CC=C1OCC(=O)NCC1=CC=C([3*])N=C1N1CCOCC1&[2*]C#N&&[3*]C&&
[1*]C(=O)OC&[1*]C1=C([2*])N(C2=CC=C([3*])C=C2)N=N1&[2*]NC(=O)C(C)(C)C&&[3*]OC&&
[1*]C(=O)OCC&[1*]C1CCCN(C(=O)C2=CC(C3CC3)=NC([2*])=N2)C1&[2*]C(C)(C)C&&&
[1*]OCC&[1*]C1=CC=C(NC(=O)NC2=CC=CC([2*])=C2)C=C1&[2*]C(F)(F)F&&&
[1*]CCCNCCC&[1*]N1CCS(=O)(=O)N1&&&
[1*]C(=O)OCC&[1*]C1=CN=C2CCCCCN2C1=O&&&
[1*]C&[1*]C1=C([2*])C=CC=C1NC1=NC(SCC2=CC=CC=C2[3*])=NC2=N[NH]C(=O)N12&[2*]Cl&&[3*]C#N&&
[1*]C&[1*]C1=CSC2=C1C1(C(=O)NC3=CC=CC=C31)C([2*])C(=N)O2&[2*]C#N&&&
[1*]S(C)(=O)=O&[1*]N1CCN(CCC2=CC3=CC(C4=CC(=O)C5=C([2*])C=CC=C5O4)=CC=C3O2)CC1&[2*]Cl&&&
[1*]C&[1*]C1=CC=C(SC2=C(C=C([2*])C3CC3([3*])[4*])C(=O)N3C=CC=CC3=N2)C=C1&[2*]C#N&&[3*]C&[4*]C&&
[1*]S(C)(=O)=O&[1*]N1C([2*])=NC2=CC=C(NCC3=C([3*])C=CC=C3[4*])C=C21&[2*]N&&[3*]Cl&[4*]Cl&&
[1*]C(=O)C(=O)N(C)C&[1*]C1=CN([2*])C2=CC=CC=C12&[2*]CCF&&&
O=C1C2=CC=CC=C2C(C2=CC=CC=C2)=NN1CCCN1C=CN=C1&&&
[1*]CC&[1*]C1=CC=C(CNC(=O)C2=CC3=C(C=CN(CC4=CC=CO4)C3=O)N=C2[2*])C=C1&[2*]C&&&
[1*]CN(C)C&[1*]C1=CC=C(C2=NC3=C(N4CCN(CCC5=CC=CC6=C5SC=C6)CC4)C=CC=C3[NH]2)O1&&&
[1*]C&[1*]C1=CC=C(CN2CCC3=C(C2)C([2*])=N[NH]3)O1&[2*]CCC(=O)NC(C)C&&&
[1*]C1=CC=C(NC(=O)C2C3=CC=CC=C3C3=CC=CC=C32)C=C1&[1*]N(CCCl)CCCl&&&
[1*]C(=O)O&[1*]C1CCN(CC2=CSC(C3=CC=NC=C3)=N2)CC1&&&
[1*]C&[1*]N1C=C2C(=N1)N=C(NC(=O)NC1CC1)N1N=C(C3=CN([2*])N=C3)N=C21&[2*]C&&&
[1*]C&[1*]N1CC2=C(C1=O)C(C1=CC([2*])=CC=C1[3*])NC(=O)N2CCOC1=CC=CC=C1[4*]&[2*]Br&&[3*]F&[4*]F&&
O=C(CN(C1=CC=CC=C1)S(=O)(=O)C1=CC=CC=C1)NCC1=CC=C2OCOC2=C1&&&
[1*]OC&[1*]C1=CC=C2C(=C1)NC(=O)N(CC(=O)NC1=CC=CC=C1[2*])C2=CC1NC(=O)NC1=O&[2*]C&&&
[1*]C&[1*]C1=CC=CC(NC(C(=O)N2CCCCC2C2=N[NH]N=N2)C2=CC=CC=C2)=C1[2*]&[2*]C&&&
[1*]C&[1*]C1=NOC([2*])=C1[3*]&[2*]C&&[3*]NC(=O)N(CC(F)(F)F)C(C)C&&
[1*]C1=CC([2*])=C([3*])C(C(=O)NC2=CC=CC(NC(=O)C3=CC=CC=N3)=C2)=C1&[1*]Cl&&[2*]Cl&[3*]O&&
[1*]CC&[1*]C(C(=O)NC1=CC=C([2*])C([3*])=C1)N1N=C([4*])C2=C(C1=O)C1=CC=CC=C1S2&[2*]F&&[3*]F&[4*]C&&
[1*]C(=O)O&[1*]C1CN(CC2=CC=CC=C2)CC1C1=CC=NC=N1&&&
[1*]C&[1*]C1=CC=CC(C2(C3=CC=CC(CN4CCCC4)=C3)CC3=CC=CC=C3C3=CC=CC=C32)=C1&&&
[1*]OCC&[1*]C1=CC=C(N([2*])C(=O)C2=CC=C(CNS(=O)(=O)C3=CC=CC=C3)S2)C=C1&[2*]CC&&&
[1*]CC(C)C&[1*]C(C1=CC=C([2*])C=C1)N1C(OCCC2=CC=CC=C2)=NC2=CC([3*])=CC=C21&[2*]C(C)(C)C&&[3*]C(=O)O&&
[1*]OC&[1*]C1=CC=C(C2C(C(=O)C3=CC=C([2*])C=C3)=C([3*])C(=O)N2[4*])C=C1[5*]&[2*]C&&[3*]O&[4*]CCN(C)C&[5*]OC&&
[1*]C(CNCCC1=CC=C(NS(=O)(=O)C2=CC=C(NC(=O)CN3CCCC3)C=C2)C=C1)C1=CC=CN=C1&[1*]O&&&
[1*]C&[1*]N(C1=CC=CC=C1)S(=O)(=O)C=CC1=NC2=CC=CC=C2[NH]1&&&
[1*]C(=O)O&[1*]C1=CC=CC(S(=O)(=O)NCCOC2=CC=CC3=CC=CC=C23)=C1&&&
[1*]CCN(C)C&[1*]N1C=CC(=NC2=CC=CC([2*])=C2)C=C1&[2*]C(F)(F)F&&&
[1*]CC=C&[1*]C1CCCCCN(C(=O)CN2C=C([2*])C=N2)C1&[2*]Br&&&
[1*]OCCCC&[1*]C1=CC=C(C#CC2=CC=C3C=C([2*])C=CC3=N2)C=C1&[2*]OCC&&&
[1*]CC&[1*]N1C(C(=O)N(CCC2=CC=CC([2*])=C2)CC2=CC=CC([3*])=C2)CCCS1(=O)=O&[2*]OC(F)(F)F&&[3*]OC&&
[1*]C1=NC=CC=C1C(=O)NCCC1=CC=CC=N1&[1*]O&&&
[1*]OC&[1*]C1=CC=C([2*])C=C1C1=C([3*])N=CC2=C1N([4*])C1=CC=CC=C21&[2*]Cl&&[3*]CC(O)CC(O)CC(=O)O&[4*]C&&
[1*]C&[1*]C1=CC(OCC(=O)N2CCC3=CC=CC=C3C2)=CC=C1C1=NC2=CC([2*])=CC=C2O1&[2*]C(=O)O&&&
[1*]OCC(=O)OC&[1*]C1=CC=CC(C2CC(=O)OC3=C2C=C([2*])C([3*])=C3)=C1&[2*]OC&&[3*]OC&&
[1*]SCC(=O)NC&[1*]C1=NC([2*])=NC2=CC3=C(C=C12)OCO3&[2*]C&&&
[1*]NC(C)=O&[1*]C(CC1=CC=C([2*])C=C1)C(=O)N1CC(OCC2=CC=C3C=CC=CC3=C2)CC1C(=O)NC([4*])C(=O)NC1([3*])CC1&[2*]OP(=O)(O)O&&[3*]C(=O)O&[4*]C(C)C&&
[1*]C#N&[1*]C1CCCN1C(=O)C1CCN1C(=O)COC1=CC=C([2*])C=C1&[2*][N+](=O)[O-]&&&
[1*]C(=O)OCC&[1*]N1CC(C(=O)N2CCN([2*])CC2)C(C2=CC=C(C3=CC=CC=C3)C=C2)C1&[2*]C(C)=O&&&
[1*]C(C)C&[1*]C1=NN2C(N3CCN(C4=CC=CC5=C4OCCO5)CC3)=CC(C3=CC=CC=C3)=NC2=C1&&&
[1*]CC(C)C&[1*]C(NC(=O)C(CC1=CC=CC=C1)NC(=O)CCCC(=O)NC1=CC=C([2*])C=C1)C(=O)NC([4*])CC(=O)NC([3*])CC1=CC=CC=C1&[2*]F&&[3*]C(N)=O&[4*]C(N)=O&&
[1*]C&[1*]C1CCCCN1C1CCN(C2=NC=C(NC(=O)C3=NC=C([2*])[NH]3)C=C2[3*])CC1&[2*]C#N&&[3*]Cl&&
[1*]CCC&[1*]C12CN3CC([2*])C1CC([3*])(C3)C2[4*]&[2*]CCC&&[3*]O&[4*]C(F)(F)F&&
[1*]OCCC&[1*]C1=CC=C(S(=O)(=O)N2CCC(N3CCC([2*])(C4=CC=CC=C4)CC3)CC2)C=C1&[2*]O&&&
[1*]OC&[1*]C1=CC=C(CCNC2=NC(C3=CC=C([2*])O3)=NC3=CC=CC=C23)C=C1[3*]&[2*]Br&&[3*]OC&&
[1*]N&[1*]C1=NC(=O)C2=C(NCC(CCC3=CC=C([2*])C=C3)C2)[NH]1&[2*]C(=O)NC(CCC(=O)O)C(=O)O&&&
[1*]OC&[1*]C1=CC=C(C=CC(=O)C2=C([2*])C=C(OC(=O)C=CC3=CC=C(OC(=O)C=C([3*])C=CC4=CC=C([4*])C([5*])=C4)C([6*])=C3)C=C2[7*])C=C1[8*]&[2*]O&&[3*]O&[4*]OC&[5*]O&[6*]OC&[7*]
[1*]OC&[1*]C1=CC=C(C2=C(C3=CC([2*])=C(OCCCCCCCCCNC(=O)C4=CC=CC=C4)C([3*])=C3)C(=O)C=CC2=O)C=C1[4*]&[2*]OC&&[3*]OC&[4*]OC&&
C(=C1CCC2=C(C=CC3=CC=CC=C23)C1)C1=CC=CC=C1&&&
[1*]C(C)CCC(=O)OC&[1*]C1CCC2C3CC(=O)C4CC([2*])C(N5CCN([3*])CC5)CC4([4*])C3CCC12[5*]&[2*]O&&[3*]C&[4*]C&[5*]C&&
[1*]OC&[1*]C1=CC=C(CNC2=NC=NC3=CC=C(C4=C([2*])ON=C4[3*])C=C23)C=C1&[2*]C&&[3*]C&&
[1*]CC&[1*]N1C=C([2*])C(=O)C2=CC=C(N3CCN(CCOC4=CC=C(C(=O)C5=CC=C([3*])C=C5)C=C4)CC3)C=C21&[2*]C(=O)O&&[3*]O&&
[1*]OC(F)F&[1*]C1=CC=C(C2=C(CN3CCOC4=CC=C(CN5CCC(N6CCCCC6)CC5)C=C43)OC(C3=CC=C([2*])C([3*])=C3)=N2)C=C1&[2*]Cl&&[3*]Cl&&
[1*]OC&[1*]C1=CC=C(NC=CC(=O)C2=CC=C([2*])C=C2)C=C1&[2*]C&&&
[1*]C(C)C&[1*]C(CC(=O)N1CCN2CC(C3=CC=C([2*])C=C3)CN2C1=O)NC(=O)N1N=C([4*])C2=C([3*])N=CN=C21&[2*]Cl&&[3*]N&[4*]NCC(C)(C)C&&
[1*]CC&[1*][N+]1(CCN2CCCCC2)CCC23CC(=O)CC21CC1=CC=C([2*])C=C13&[2*]O&&&
[1*]N&[1*]C1=C(C(=O)C2=CC=NC=C2)C2=C(CCCC2)S1&&&
[1*]C#N&[1*]C1=CC=CC=C1S(=O)(=O)N1CCN(C2=NC(C3=CC=C(OS(=O)(=O)C4=CC=CC5=CN=CC=C45)C=C3)=CC(=O)N2C2=CC=CC=C2)CC1&&&
[1*]CCCC&[1*]C1=NN=C(NS(=O)(=O)C2=CC=C3[NH]C(=O)C=CC3=C2)S1&&&
[1*]C&[1*]C1=CC=C(C2COC([2*])([3*])N2)C=C1&[2*]C&&[3*]C(=O)O&&
C1SCC=CCCCNC(=NCC23CC4CC(CC(C4)C2)C3)NC1&&&
[1*]CC&[1*]N1C(=CC=C2SC(=S)N(C3CCCCC3)C2=O)SC(=CC=CNNC(=O)C2=CC=CC=C2[2*])C1=O&[2*]O&&&
[1*]OC&[1*]C1=CC=CC(NC(=O)C2=CC([2*])=NC3=CC=CC=C23)=C1&[2*]C&&&
[1*]C(=O)OCC&[1*]C1=NOC([2*])=C1&[2*]CN(CC(=O)NO)S(=O)(=O)N(CC(C)C)CC(C)C&&&
[1*]CC(=O)O&[1*]N1C(=O)C(=CC2=CC=CS2)C2=CC=CC=C21&&&
[1*]C&[1*]C1=CC=C(N2N=NN=C2SCC2=CN3C([2*])=CSC3=N2)C([3*])=C1&[2*]C&&[3*]C&&
[1*]C1=CC=C(CN=C2C3=C[NH]N=C3C3=CC=CC=C23)C=C1&[1*]Br&&&
[1*]C(=O)O&[1*]C1=CC2=C([NH]C3=CC=CC=C32)C(C2=CC=CC=C2)=N1&&&
C1=CC=C(CNC2=NC=NC3=CC=C(C#CCN4CCOCC4)C=C23)C=C1&&&
[1*]OC&[1*]C1=CC=C(S(=O)(=O)N2CCC(C(=O)NC3=NC=CS3)CC2)C=C1[2*]&[2*]OC&&&
[1*]N&[1*]C1=NC(=O)C2=C([NH]1)N([2*])C([3*])=N2&[2*]CC(CO)COP(=O)(O)OP(=O)(O)OP(=O)(O)O&&[3*]N&&
[1*]C&[1*]C1CN([2*])C(=O)C2=CC=CC(NC(=O)NC3=CC=C([3*])C=C3)=C2OC1CN([4*])CC1=CC=C([5*])C([6*])=C1&[2*]C(C)CO&&[3*]C(F)(F)F&[4*]C&[5*]Cl&[6*]Cl&&
O=S(=O)(NC1=CC=CC(C2=CC=NC3=C(N4CCN(CC5=CC=CO5)CC4)C=NN23)=C1)C1=CC=CC=C1&&&
[1*]C&[1*]C1=CC=C(CNC(=O)C2=CC=CC(NC(=O)CCC3=CC=C([2*])C([3*])=C3)=C2)C=C1&[2*]C&&[3*]C&&
[1*]C(F)(F)F&[1*]C1=CN=C(NC2=CC=C3N=NN=C([2*])N3C2=O)N=C1&[2*]C(F)(F)F&&&
[1*]C(=O)NC(=N)N&[1*]C1=CC=C(NC(=O)C2=CC=C([2*])C=C2)C=C1&[2*]N&&&
[1*]N(C)C&[1*]C1=CC=CC(NC2=CN=CC(C3=CC=CC([2*])=C3)=N2)=C1&[2*]S(C)(=O)=O&&&
[1*]C1=NC2=CC=CC=C2N1C1CC2CCCC(C1)N2C(C1=CC=CC=C1[2*])C1=CC=CC=C1[3*]&[1*]C(F)(F)F&&[2*]Cl&[3*]Cl&&
[1*]C&[1*]C(CN1CCN(CC2=CC=C3OCOC3=C2)CC1)NC(=O)NC12CC3CC(CC(C3)C1)C2&&&
[1*]OC&[1*]C1=CC=C(C(=O)N2CCC(NC(=O)CC([2*])CC3=CN=C[NH]3)CC2)C=C1&[2*]N&&&
[1*]OC&[1*]C1=CC=C(NC2=NC(C3CC3)=NC3=C2C=NN3[2*])C=C1&[2*]C&&&
[1*]O&[1*]C1=CC=C2[NH]C=C(CCC3CCCCN3)C2=C1&&&
[1*]C(C)=O&[1*]C1=C([2*])C(=C([3*])NC2=CC=CC=C2[4*])N=C1NC1=C([5*])C([6*])=CC([7*])=C1[8*]&[2*]O&&[3*]C&[4*]N&[5*]F&[6*]F&[7*]F&[8*]F&&
[1*]C(=O)OCC&[1*]C1C(=N)N(C2=CC([2*])=CC=C2[3*])C2=C(C(=O)CC([4*])([5*])C2)C1C1=CC2=CC([6*])=CC=C2N=C1[7*]&[2*]F&&[3*]C&[4*]C&[5*]C&[6*]OC&[7*]Cl&&
[1*]C&[1*]C1=CC([2*])=CC=C1NC(=O)C(C1=CC=CC=C1)N1N=C([3*])C([4*])=C1[5*]&[2*]F&&[3*]C&[4*]C(=O)O&[5*]C&&
[1*]NS(=O)(=O)C=C&[1*]C1=CC2=C(C=C1CNC(=O)C13CC4CC(CC(C4)C1)C3)OCCO2&&&
[1*]C1=N[NH]C2=C(NC3=NN=CS3)N=C(C(=O)NCN3CCCC3[2*])C=C12&[1*]Cl&&[2*]CO&&
[1*]N&[1*]C1=NC=CN2C(C3CC(CNC(=O)C4=C([2*])[NH]N=C4)C3)=NC(C3=CC=C(C4=CC=CC=C4[3*])C=C3)=C12&[2*]C(F)(F)F&&[3*]OC(F)(F)F&&
[1*]OC&[1*]C12OOC([2*])(O1)C(OC(=O)C1=CC=C([3*])C=C1)C2[4*]&[2*]C&&[3*]NC(=O)NC(C)(C)C&[4*]C(C)O&&
[1*]C(=O)OCC&[1*]C1=CC([2*])=CC2=C1OC1=CC=C([3*])C=C1O2&[2*]C(=O)O&&[3*]C&&
[1*]CC(C)(C)C&[1*]N1C=C([2*])C2=CC(OC3=CC=C(NC(=O)C4=CC=CO4)C=C3)=CC=C21&[2*]CC(=O)O&&&
[1*]CN(CC)CC&[1*]N1C([2*])=NC2=C(C1=O)C([3*])([4*])CC1=CC([5*])=CC=C12&[2*]SC(C)C&&[3*]C&[4*]C&[5*]Cl&&
[1*]C&[1*]C1=CC=C2N=C(NC(=S)NC(=O)C3=CC=CO3)SC2=C1&&&
[1*]OC&[1*]C1=CC=C(C=NN=C2[NH]N=CC(C3=CC=C([2*])S3)=C2[3*])C=C1&[2*][N+](=O)[O-]&&[3*]C&&
[1*]NC(=O)CC(=O)O&[1*]C1C2=C([2*])[NH]C(=N[3*])[NH]C2=C([4*])OC1[5*]&[2*]C(=O)O&&[3*]O&[4*]C(=O)O&[5*]C(O)C(O)CO&&
[1*]CC#C&[1*]C1=CC=CC=C1&&&
[1*]C1=CC=C(NC(=S)NN2CCOCC2)C=C1[2*]&[1*]Cl&&[2*]Cl&&
O=C(NC1=NN=N[NH]1)C(C1=CC=CC=C1)N1CCN(S(=O)(=O)C2=CC=CC=C2)CC1&&&
[1*]OC&[1*]C1=CC=C([2*])C(C=CC(=O)C2=CC=C([3*])C=C2[4*])=C1&[2*]O&&[3*]O&[4*]O&&
[1*]C&[1*]N1C(=O)C2=C3C(=O)C=C(N4CCOCC4)C(=O)C3=CN=C2N([2*])C1=O&[2*]C&&&
[1*]C(=O)O&[1*]C1(C2=CC=CC=C2)CCOCC1&&&
[1*]COP(=O)(O)NC(COC(=O)CCCCCCCCCCC)C(=O)O&[1*]C1OC(N2C=NC3=C([2*])N=CN=C32)C([3*])C1[4*]&[2*]N&&[3*]O&[4*]O&&
O=C(C=CC1=CC=CC=C1)C=C(C1=CC=CC=C1)C1=CC=CC=C1&&&
[1*]N&[1*]C1=NC(NC2=NC=CC=C2[2*])=NC(NC2CCCC([3*])C2)=C1[4*]&[2*]C(F)(F)F&&[3*]N&[4*]Cl&&
[1*]OC&[1*]C1=CC(OCC2=N[NH]C(=S)N2C2=CC=C([2*])C=C2)=CC([3*])=C1&[2*]C&&[3*]OC&&
[1*]C(=O)OC&[1*]C1CC2CC(O2)C(CN2C(=O)C3=CC=CC=C3C2=O)O1&&&
[1*]C(=O)OC&[1*]C1=CC2=CC=CN=C2N1CC1=CC=CC([2*])=C1&[2*]Br&&&
[1*]C1=CC(NC(=O)C2=CC=C(C3=NC(C4=CC=NC=C4)=CS3)C=C2)=CC=C1&[1*]C(F)(F)F&&&
[1*]OC&[1*]C1=CC=C([2*])C(NC(=O)COC(=O)C2=CN=C([3*])C=N2)=C1&[2*]OC&&[3*]C&&
[1*]C&[1*]N1C(=O)C(NC(=O)CC2=CC=CC=C2[2*])N=C(C2CCCCC2)C2=CC=CC=C21&[2*]Br&&&
BrC(Br)Br&&&
[1*]C&[1*]C1CCC2C([2*])C([3*])OC3OC4([4*])CCC1C32OO4&[2*]C&&[3*]OC(=O)CCCC(=O)O&[4*]C&&
[1*]OC&[1*]C1C2CC([2*])C([3*])(C3CCC4([4*])C3CCC3C5([5*])CCC([6*])C([7*])([8*])C5CCC34[9*])C13C([10*])CC2[11*]&[2*]O&&[3*]C&[4*]C&[5*]C&[6*]O&[7*]C&[8*]C&[9*]C&[10*]O&[11*]O&&
[1*]SC&[1*]C1=CC=CC=C1C(=O)N([2*])CC1=CC=CC=C1&[2*]CC(F)(F)F&&&
[1*]C(N)=O&[1*]C1=C(NC(=O)COC(=O)CC2=C[NH]C3=CC=CC=C23)C2=CC=CC=C2S1&&&
[1*]S(=O)(=O)N(CC)CC&[1*]C1=CC=C(NC(=O)C=CC2=CC=C(C3=CC4=CC=CC=C4O3)O2)C=C1&&&
[1*]OC&[1*]C1=CC=C(N2N=NN=C2SCC(=O)NC2=CC=C(N3CCOCC3)C=C2[2*])C=C1&[2*]OC&&&
[1*]Br&[1*]C1=CC=CC=C1C1=NC(CN2CCN(C3=CC=CC=C3)CC2)=CO1&&&
[1*]CC&[1*]C1=CC=C([2*])C(C(=O)N([3*])C2=CC=CC([4*])=C2)=C1&[2*]O&&[3*]C&[4*]C(C)=O&&
[1*]C&[1*]N1C=CC(C(=O)NC2=NC3=CC=CC=C3S2)=N1&&&
[1*]OC&[1*]C1=CC=C(C2=NCCN2C(=O)C2=CC=C([2*])O2)C=C1&[2*][N+](=O)[O-]&&&
[1*]OC&[1*]C1=CC=CC=C1N1CCN(CC2=C([2*])N([3*])N=C2[4*])CC1&[2*]N(C)C&&[3*]C&[4*]CO&&
[1*]OCC&[1*]C1=NC(NC(=O)NS(=O)(=O)C2=CC=C([2*])C=C2)=NC(C2=CC=CC=C2)=N1&[2*]OC&&&
[1*]CN(O)C(N)=O&[1*]C1=CC=C(OCC2=CC=C3C=CC=CC3=C2)C=C1&&&
[1*]C&[1*]C1=CC=CC(C(=O)N([2*])NC(=O)C2=C([3*])C3=CC=C(C4=CC=CS4)N=C3S2)=C1&[2*]C&&[3*]N&&
[1*]C(=C)C&[1*]C1C(=O)C=C2C=C3OC([2*])([3*])C=CC3([4*])CC21[5*]&[2*]C&&[3*]C&[4*]O&[5*]C&&
[1*]OC&[1*]C1=CC=C(C(=O)C=CC2=CC=C(C=CC(=O)C3=CC=CC4=C3C(=O)C3=CC=CC=C3C4=O)O2)C=C1[2*]&[2*]O&&&
[1*]C&[1*]N(CCCN1CCCCC1)C([2*])CCN1C2=CC=CC=C2C2=CC=CC=C21&[2*]C(=O)O&&&
[1*]C1=CC=C(C2=CSC(CCC(=O)NN=CC3=CC=CC=N3)=N2)C=C1&[1*]F&&&
[1*]C&[1*]C1=CC=C(C2=NC(C3=CC=NC=C3)=NO2)C=C1N1C=NC=N1&&&
[1*]C1C(=C)C([7*])C2C(OC(=O)C3=CC=CC=C3)C([5*])CC2([4*])C(=O)C([3*])C=CC([2*])([4*])C1OC(=O)C1=CC=CC=C1&[1*]OC(C)=O&&[2*]C&[3*]C&[4*]C&[5*]C&[6*]OC(C)=O&[7*]OC(C)=
[1*]C(C)C&[1*]C1(C(=O)N2CC3CC2CN3C2=NC=C([2*])C=N2)CCC(NC2CC3CCCCC3C2)C1&[2*]S(C)(=O)=O&&&
[1*]C(C)=O&[1*]C1=C(C2=CC=CC([2*])=C2)C(=O)N(C([3*])([4*])C2=NC3=CC=CC=C3S2)C1&[2*]Cl&&[3*]C&[4*]C&&
[1*]C&[1*]C1=C(C([2*])COC2=CC=CC=C2)N=C(C2=CC=CC=C2)O1&[2*]O&&&
[1*]COC(C)=O&[1*]C12C(=O)C3C(C=C4C([2*])([3*])CCC([4*])C4([5*])[6*])C3([7*])CCC1C2([8*])[9*]&[2*]C&&[3*]C&[4*]OC(C)=O&[5*]C&[6*]C&[7*]C&[8*]C&[9*]C&&
[1*]C(=O)OCC(O)CNC(C)(C)C&[1*]C1CCCN1C(=O)C(CC1=CC=C([2*])C=C1)NC(=O)C([3*])NC(=O)OCC1=CC=CC=C1&[2*]O&&[3*]CC(N)=O&&
[1*]OC&[1*]C1=CC=C(C(=O)NC2=CC=C(SCC3CO3)C=C2)C=C1&&&
[1*]C&[1*]N1C=NC2=CC(C3=CC=C([2*])N=C3)=NC(OC3CCC(NC(=O)C4CCC(=O)N4)CC3)=C2C1=O&[2*]OC((F)(F)F)C(F)(F)F&&&
[1*]C&[1*]C1CCC2C(CCCCC3=C([2*])N=NS3)C(=O)OC3OC4([3*])CCC1C32OO4&[2*]Cl&&[3*]C&&
[1*]CC(=O)NO&[1*]C(CCCC1=CC=C2OCOC2=C1)CS(=O)(=O)C1=CC=C([2*])C=C1&[2*]O&&&
[1*][N+]1=CC=CC=C1S(=O)(=O)NC1=CC=C(C(=O)N2CCC3=CC=CC=C3C2)C=C1&[1*][O-]&&&
[1*]C&[1*]N(C1=CC=CC=C1)C1=NC2=C(C(=O)[NH]C(=O)N2[2*])N1CCOC1=CC=CC=C1&[2*]C&&&
[1*]C&[1*]C1CC(N2C=NC3=C([2*])N=CN=C32)C2=CC=CC=C21&[2*]N&&&
[1*]C&[1*]C1=CC([2*])=CC2=C1C1=CC=CC=C1C2([3*])[4*]&[2*]O&&[3*]O&[4*]C(F)(F)C(F)(F)C(F)(F)C(F)(F)C(F)(F)F&&
[1*]CC&[1*]N1CC(C(=O)N2CCCN(C(=O)C3=CC=CC=C3[2*])CC2)CC1=O&[2*]C&&&
[1*]OC&[1*]C1=CC=C(OC(=O)N([2*])C2CCN(C(=O)C3=CC([3*])=CC([4*])=C3)CC2)C=C1&[2*]C&&[3*]C(F)(F)F&[4*]C(F)(F)F&&
[1*]C=O&[1*]C1=CC=C(C2CCN(CC3=CN4C=CC=NC4=N3)CC2)C([2*])=C1&[2*]O&&&
[1*]OC&[1*]C1=C(C2CCN([2*])CC2)C=CC2=C1OC(=O)C=C2&[2*]C&&&
[1*]C(=O)OCC&[1*]C1=C(C2=CC=CC([2*])=C2)N=C2SC(=CC3=CC=C([3*])C=C3[4*])C(=O)N2C1C1=CC=CC=C1[5*]&[2*][N+](=O)[O-]&&[3*]Cl&[4*]Cl&[5*]Cl&&
[1*]NC(=O)COC&[1*]C1CC2=CC=CC=C2CN(C2=CC=C([2*])C(CNC3CCCC3)=C2)C1=O&[2*]O&&&
[1*]OC&[1*]C1=CC=C2C(=C1)C1C(CCN([2*])C1)CN1C2=C(C2CCCCC2)C2=CC=C([3*])C=C21&[2*]C(C)=O&&[3*]C(=O)O&&
O=C(CC1=CC=CC=C1)NC1=CC=CC(NC(=O)C2=CC=CC=C2)=C1&&&
O=S(=O)(CC1=CC=CC=C1)NC1=CC(N2CCCC2)=CC=C1N1CCCCCC1&&&
[1*]C1=CC=C(C(=O)ON=C2C3=CC=CC=C3C=CC3=CC=CC=C23)C=C1&[1*]Br&&&
[1*]C&[1*]C1=CC(C(=O)NC(=S)NC2=CC=C([2*])C=C2)=NO1&[2*]S(N)(=O)=O&&&
[1*]C1=CC=C(C=C2SC(=O)N(CC(=O)NC3=CC=CC([2*])=C3)C2=O)C=C1&[1*]F&&[2*]C(=O)O&&
[1*]C(=O)O&[1*]C1=CN(C2=CC=C[4*])N=C1C1=CC([2*])=CC([3*])=C1&[2*]Cl&&[3*]Cl&[4*]F&&
[1*]C(=O)NC&[1*]C1=CC=C(N2C=C(C(=O)NCCC3=C[NH]C4=CC=CC=C34)N=N2)C=C1&&&
[1*]N&[1*]C1=NC(C2=CC=CC([2*])=C2)CO1&[2*]Cl&&&
[1*]C&[1*]C1=C(NC(=O)NC([2*])([3*])OC2=CC=CC([4*])=C2)C(=O)N(C2=CC=CC=C2)N1[5*]&[2*]C&&[3*]C&[4*]Cl&[5*]C&&
[1*]C&[1*]N(CC1=CC=CC=C1)C(=O)C1=CC2=C(C(C3=CC=CC(C#CC4=CC=C([2*])C=C4)=C3)=N1)C([3*])N([4*])C2&[2*]F&&[3*]CCO&[4*]S(=O)C(C)(C)C&&
[1*]CC(C)C&[1*]C1CN(CCCC2CNC(=O)C(=O)N2CCC2=CC=C([2*])C=C2)S(=O)(=O)C2=CC=CC=C2O1&[2*]O&&&
[1*]CCC#N&[1*]N(C(=S)NC1=CC=CC=C1)C1=CC=CC=N1&&&
[1*]N&[1*]C1=CC([2*])=CC2=CC=CN=C12&[2*]O&&&
[1*]C&[1*]N1C(=O)C(=O)N([2*])C2=CC3=C(C=C21)N=NN(C1=CC=CC=C1)C3=O&[2*]C&&&
[1*]OC&[1*]C1=CC=C2C(OC3CC4C(=O)NC5(CC5)CCCCCCCCN([2*])C(=O)C4C3)=CC(C3=CC=CC=C3)=NC2=C1&[2*]C&&&
[1*]C(=O)NOC&[1*]C1([2*])CC2=C(C3=CC=C(C4=CC=C([3*])C=C4[4*])C=C3)C=CN=C2O1&[2*]C&&[3*]F&[4*]F&&
[1*]C&[1*]C1=NC(CN([2*])S(=O)(=O)C2=CC=C([3*])C=C2)=CS1&[2*]C&&[3*]F&&
COP(=O)(O)CNC(=O)CC(N)CCSC&&&
C1=CC(N2CCNCC2)=C2CCC(N(CCN3C4CCC3CC(C3=CC=CC=C3)C4)C3=NC(N4CCNCC4)=NC(N4CCNC4)=N3)CC2=N1&&&
[1*]OC&[1*]C1=CC2=C(C([2*])=C1[3*])N([4*])C1=CC([5*])=C([6*])C=C1C(OC1OC([7*])C([8*])C([9*])C1[10*])C([11*])C2&[2*]OC&&[3*]OC&[4*]C&[5*]C&[6*]OC&[7*]CO&[8*]O&[9*]O&[10*]O&[11*]OC&&
[1*]CNCC&[1*]C1CC1C1=CC=CC=C1[2*]&[2*]C&&&
[1*]C&[1*]C1=CC=C(C2=NN(C(=O)C3=CC=CN=C3)C(C3=CC=CC([2*])=C3)C2)C=C1&[2*]Cl&&&
[1*]C(C)=NOCCO&[1*]C1=CC=CC=C1C1=CC=C(CN2C(=N)C(C(=O)NCC3=CC=CC=C3)=CC3=C2C=CC=C3N2CCOCC2)C=C1&&&
[1*]CC(N)C(=O)NCCCC&[1*]C1=CC=C([2*])C([3*])=C1&[2*]O&&[3*]O&&
[1*]SC(=O)C(C)(C)N&[1*]C(CC1=CC=C(C2=CC=NC=C2)C=C1)C1=CC=CC(C=CC2=CC=C3C=CC(S(=O)(=O)NC4=CC=C(CCNCC([2*])C5=CC=CC=C5)C=C4)=CC3=N2)
[1*]CP(=O)(OC)OC&[1*]C1=CC=C(NC2=C3C=CC=CC3=NC3=CC=CC=C23)C=C1&&&
[1*]C&[1*]C1=CC=C(S(=O)(=O)N2CCOCC2)C=C1NC(=O)COC(=O)COC1=C([2*])C=CC=C1[3*]&[2*]C&&[3*]C&&
[1*]S(=O)(=O)NCCCC&[1*]C1=CC=CC=C1[2*]&[2*]OC&&&
[1*]N(N=C(C)C(C)(C)C(=O)O)C(=O)C(=C)C&[1*]C1=CC=CC=C1&&&
[1*]C&[1*]C1=C(CN2CCN([2*])CC2)C=C(C2=CC=CC([3*])=C2)N1C1=CC=C([4*])C=C1&[2*]CCO&&[3*]F&[4*]F&&
[1*]SC=C(C(=O)OCC)C(=O)OCC&[1*]C1=NC(CC2=CSC=C2)=NC2=CC([2*])=C([3*])C=C12&[2*]OC&&[3*]OC&&
[1*]C&[1*]C1([2*])CC(NC(=O)C2=CN=C(OC3=CC=C4OC(C5=CC=CC=C5)CCC4=C3)S2)CC([3*])([4*])N1&[2*]C&&[3*]C&[4*]C&&
[1*]NC(=O)NC(CCC(N)=O)C(=O)N(C)C&[1*]C1=CC=C([2*])C=C1&[2*]OC(F)(F)F&&&
[1*]C(CN)CC(=O)OC&[1*]C1=CC=CC=C1&&&
[1*]C&[1*]C(=NNC(=S)NC1=CC=CC(S(=O)(=O)N2CCOCC2)=C1)C1=CC=CC=N1&&&
C1=CC=C(NCC2CN(CC3=CC=C(CN4CCCCC4)C=C3)CCO2)N=C1&&&
[1*]C(=O)CC&[1*]C1=CN=C2C=CC(C3=CC([2*])=C([3*])C([4*])=C3)=CC2=C1NC1=CC=C(N2CCOCC2)C=C1&[2*]OC&&[3*]OC&[4*]OC&&
[1*]OC&[1*]C1=CC=C(OC2=CC([2*])=C([3*])C([4*])=C2[5*])C([6*])=C1&[2*]CO&&[3*]OC&[4*]OC&[5*]Br&[6*]C(C)=O&&
[1*]OC&[1*]C1=CC=CC=C1CNC(=O)CN1C([2*])=NC2=C1C(=O)N([3*])C(=O)N2[4*]&[2*]C&&[3*]C&[4*]C&&
[1*]CC&[1*]N1CCN(C(=O)NC(CC2=CC=CC=C2)C(=O)N2CCN([2*])CC2)C(=O)C1=O&[2*]C(=O)OC(C)(C)C&&&
N=C(NC1CCCC1)C1=CC=C(C2=CN=CC(NCC(C3=CC=CC=C3)C3=CC=CC=C3)=C2)S1&&&
[1*]C&[1*]C1=CC=C(N2C=C(CN3C(C(=O)NCC4=CC=CC=C4[2*])=CC4=CC=CC=C43)N=N2)C=C1&[2*]F&&&
[1*]C#N&[1*]C1C(C2=CC=C(C#CC3CC3)C=C2)C([2*])N1C(=O)C1CCCCC1&[2*]CO&&&
[1*]C(=O)OCC&[1*]C1=C([2*])N(CC(=O)NC2=CC=C3OCOC3=C2)C(C2=CC=CC=C2)=C1&[2*]C&&&
[1*]OC&[1*]C1=CC=C([2*])C=C1C([3*])([4*])CC([5*])([6*])CC1=CC2=C3C=O&[2*]F&&[3*]C&[4*]C&[5*]O&[6*]C(F)(F)F&&
[1*]OC&[1*]C1=CC=C2N=C([2*])C=C(NN=CC3=CC=C([3*])C=C3[4*])C2=C1&[2*]C&&[3*]O&[4*]O&&
[1*]C=NNC(=N)NO&[1*]C1=CC=C([2*])C=C1&[2*]C(=O)O&&&
[1*]N(CCC)CCO&[1*]C1=CC([2*])=NC2=C(C3=NC=C([3*])C=C3[4*])C([5*])=NN12&[2*]C&&[3*]C(F)(F)F&[4*]Cl&[5*]C&&
[1*]CC&[1*]N=C1CC(C2=CC=CC=C2)CC2=NC(NCCN3CCOCC3)=CC=C12&&&
[1*]C&[1*]C(NC(=O)C12COCC1CN(CCN1C=NC=N1)C2)C1=CC=C([2*])C=C1&[2*]F&&&
[1*]C&[1*]C1=CC=C2OC([2*])=NC2=C1&[2*]C(C)NC(=O)C(C)(O)C(F)(F)F&&&
[1*]C&[1*]C1=CC=C2OC(C3=CC=C([2*])C=C3)C([3*])=C(CN3CCOCC3)C2=C1&[2*]O&&[3*]C(=O)O&&
[1*]C&[1*]N1C([2*])=CC2=CC(NC(=N[3*])C3=CC=CO3)=CC=C21&[2*]C(=O)O&&[3*]C#N&&
[1*]C&[1*]C1=CC=C([2*])C=C1OCCNC1CCCCC1&[2*]Cl&&&
[1*]CC=C&[1*]N1C(=O)C(=CC2=CC([2*])=C([3*])C([4*])=C2)N([5*])C(=O)C2=CC=CC=C21&[2*]C(C)(C)C&&[3*]O&[4*]C(C)(C)C&[5*]C&&
[1*]C&[1*]C1=NN(C2=CC=C([2*])C=C2)C(=O)C1=NNC1=CC=C([3*])C=C1&[2*]Br&&[3*][N+](=O)[O-]&&
[1*]C1=CC([2*])=C(SC2C([3*])OC([4*])C([5*])C2[6*])C(CC2=CC=C3C=CC=CC3=C2)=C1&[1*]O&&[2*]O&[3*]CO&[4*]CO&[5*]O&[6*]O&&
[1*]C&[1*]C1=CC([2*])=NC(N2CC3CCN(C(=O)C4=CC=C([3*])C=C4C4=NC([4*])=CC=C4[5*])C3C2)=N1&[2*]C&&[3*]F&[4*]C&[5*]C&&
[1*]C(C)=O&[1*]N1CCC(COC2=CC=C(C3=C(C4=CC=NC=C4)C(=O)N4CCC([2*])C4=N3)C=C2)CC1&[2*]C&&&
[1*]C&[1*]C1=C([2*])N(CC2=CC=C(C3=CC=CC=C3[3*])C=C2)C2=CC=C(C(=O)NC([4*])C3=CC=CC=C3[5*])C=C12&[2*]C&&[3*]C(=O)O&[4*]C&[5*]Cl&&
O=C(NCCCCC1=C[NH]C=N1)C(CC1=CC=CC=C1)NC(=O)N1CCC2(C=CC3=CC=CC=C32)CC1&&&
[1*]C&[1*]C1=C(CC2=CC=CC([2*])=C2[3*])C([4*])=C([5*])[NH]1&[2*]Cl&&[3*]Cl&[4*][N+](=O)[O-]&[5*]C&&
CCCCNC(=S)NCC(O)CN&&&
[1*]C&[1*]C1=CC([2*])=CC(OC2=CC=C([3*])C(NC3CCN(CC4=CC=CC=C4)CC3)=C2)=C1&[2*]C&&[3*][N+](=O)[O-]&&
O=C(CC1=CC=C(N2CCCCCC2)C=C1)NC1=NC=CS1&&&
[1*]C(=O)OCC(=O)NC(C)C&[1*]C1=CC=C2C(=C1)CCN2[2*]&[2*]S(C)(=O)=O&&&
[1*]C(=O)OC&[1*]C1=C([2*])N=C(C2=CC=C([3*])C=C2)S1&[2*]C&&[3*]N(C)C&&
[1*]OC&[1*]C1=CC(C2C3=CC4=C(C=C3C(C3=CC([2*])=C([3*])C([4*])=C3)C3COC(=O)C23)OCO4)=CC([5*])=C1[6*]&[2*]OC&&[3*]O&[4*]OC&[5*]OC&[6*]O&&
[1*]C(=O)CN&[1*]N1CCCC1[2*]&[2*]C(=O)O&&&
[1*]C&[1*]C1=CC=C2C(CC(=O)NC3=CC=CC=C3[2*])=COC2=C1[3*]&[2*][N+](=O)[O-]&&[3*]C&&
[1*]CC&[1*]C1=CC=CC(NCCCN2C(=O)C3=CC=CC=C3C2=O)=C1&&&
[1*]COC&[1*]C12CCCCC1CN(CC1=CC=CC([2*])=C1)C2&[2*]F&&&
[1*]C(C)CCC&[1*]N1C(C=CC2=CC=CC=C2[2*])=NC2=CC=CC=C2C1=O&[2*]O&&&
C#CC(O)C=CCCCCCCCCCCCCCCCCCC=CCCCCCCCCCC=CC(O)C#CC#CCO&&&
[1*]N(C)C&[1*]C1=CC=C(C2=C([2*])C(=O)N=C([3*])[NH]2)C=C1&[2*]C#N&&[3*]N&&
[1*]CC(=O)O&[1*]N1C(=O)C(=CC2=CC=C(C=CC3=CC=CC([2*])=C3)O2)SC1=S&[2*]C(=O)O&&&
[1*]CCC(C)C&[1*]N1C(=O)C2=CC=CC=C2C([2*])C2=CC=CC=C21&[2*]CC(=O)O&&&
[1*]N&[1*]C1=NC([2*])=C2C(CCC3=CC=C([3*])C=C3)=C[NH]C2=N1&[2*]N&&[3*]F&&
[1*]C1=CC=C(N2C=C([2*])C3=CC=CN=C32)C=C1&[1*]Cl&&[2*]CC(O)CO&&
[1*]COCCC&[1*]N1C=C([2*])C2=CC=C([3*])C=C21&[2*]CC&&[3*]OC&&
[1*]C(=O)OCC&[1*]C1CCN(C(=O)CC2C(=O)NCCN2S(=O)(=O)C2=CC=C3OCCOC3=C2)CC1&&&
[1*]C(=O)O&[1*]C1=CC2=C(CC(COCC3=CC=CC=C3)C2)C(COCC2=CC=CC=C2)=N1&&&
[1*]OC(C)=O&[1*]C1=CC=CC(C(=O)NC2=CC3=NSN=C3C=C2)=C1[2*]&[2*]OC(C)=O&&&
[1*]C&[1*]C1=CC=CC(CNC2=CN(C3=CC=CC([2*])=C3)N=N2)=C1&[2*][N+](=O)[O-]&&&
[1*]C(=O)O&[1*]C1=C([2*])C2=CC([3*])=CC([4*])=C2S1&[2*]Br&&[3*]Cl&[4*]Cl&&
[1*]C(=O)NS(=O)(=O)N(C)C(C)(C)C&[1*]C1=C(S(=O)(=O)C2=CC=C([2*])C=C2)C=CS1&[2*]F&&&
[1*]C&[1*]C1=CC=C2N=C([2*])C=CC2=C1&[2*]NC(=O)CC(C)(C)CN(C)C&&&
[1*]C(=O)OCC&[1*]C1=CC=C(N2C(C3=CC=C([2*])C([3*])=C3)=CC(C=C3SC(=S)N([4*])C3=O)=C2[5*])C=C1&[2*]O&&[3*]OC&[4*]CC&[5*]C&&
[1*]CO&[1*]C1OC(N2C=NC3=C(NCC4=CC=CC=C4)N=CN=C32)C([2*])C1[3*]&[2*]O&&[3*]O&&
[1*]C1=CC=C(CN2C(SCC3=CC=CC=C3)=NC3=CC=CN=C32)C=C1&[1*]Br&&&
[1*]C&[1*]C1=CC=CC=C1CC(=O)N1CCN(C2=CC=CC([2*])=C2)CC1&[2*]CC(N)=O&&&
[1*]OC&[1*]C1=CC=CC=C1NC(=O)CNC(=O)C1=CC2=CC([2*])=CC=C2[NH]1&[2*]C&&&
[1*]C1=CC=C(NC(=O)CN2C=C(C(=O)C3CC3)C(=O)C3=CC=C([3*])N=C32)C([2*])=C1&[1*]F&&[2*]F&[3*]Cl&&
[1*]OC&[1*]C1=CC=C(C2=NC(CSCC(=O)N3CCC4=CC=CC=C43)=C([2*])O2)C=C1&[2*]C&&&
[1*]OC&[1*]C1=CC=C(C2NC3(CCCN(CC4=CC=CC=C4)C3=O)N=C2[2*])C=C1&[2*]N&&&
[1*]OC(=O)C(C)=CC&[1*]C1C2C([2*])C3(OC2([3*])[4*])C([5*])([6*])CCC([7*])C3([8*])C1[9*]&[2*]OC(C)=O&&[3*]C&[4*]C&[5*]C&[6*]O&[7*]OC(=O)C(C)=CC&[8*]C&[9*]OC(=O)C(C)=CC&&
[1*]C&[1*]C1OC(OC2CCC3([2*])C4C([3*])C(=O)C5([4*])C([5*])C([6*])CC5([7*])C4CCC3([8*])C2)C([9*])C([10*])C1[11*]&[2*]C&&[3*]O&[4*]C&[5*]O&[6*]O&[7*]C&[8*]C&[9*]O&[10*]O&[11*]O&&
[1*]Cl&[1*]C1=CC=C(C2=CSC=C2C2=NN=C(C3=CC=C4OCOC4=C3)O2)C=C1[2*]&[2*]Cl&&&
[1*]C&[1*]C1=NN(C2=NC(NC3=CC=C4C(=C3)CC3=CC=CC=C34)=C3C=CC=CC3=N2)C([2*])=C1&[2*]C&&&
[1*]C&[1*]C1=NC([2*])=CC2=C1[NH]C1=CC([3*])=CC=C12&[2*]C(=O)O&&[3*]C#N&&
[1*]C(C)CC&[1*]C1NC(=O)C(CC2=CC=C([2*])C=C2)NC(=O)C([3*])CSSCC([4*])NC(=O)C2CCCN2C1=O&[2*]O&&[3*]NC(C)=O&[4*]C=O&&
[1*]CC(=O)NCCC(=O)O&[1*]C1CCCCC1&&&
[1*]Cl&[1*]C1=CC=C2N=C3C=CC=CC3=C(C3=NC4=CC=CC=C4[NH]3)C2=C1&&&
[1*]OCC=C(C)CCC=C(C)CCC=C(C)C&[1*]C1=CC=C([2*])C=C1S(=O)(=O)NC1CCCCC1&[2*]C(=O)O&&&
[1*]CC(=O)OC&[1*]C1C2=CC=CC=C2N=C(N2CCN(C(=O)C3=CC=CO3)CC2)N1C1=CC=CC=C1&&&
[1*]N(CCC)CCC&[1*]C1=NC(NCC([2*])C2=CC=CC([3*])=C2)=NC2=C1N=NN2[4*]&[2*]O&&[3*]C(F)(F)F&[4*]CC&&
[1*]C&[1*]C1=CC=CC([2*])=C1N=NC(=N)NC(CC1=C[NH]C2=CC=CC=C12)C(=O)OCC(=O)NC1=CC=C([3*])C=C1&[2*]C&&[3*]S(N)(=O)=O&&
[1*]CC&[1*]C1=C(N([2*])CC2CC2)N2C=C(C(=O)N3CCC([3*])CC3)C=CC2=N1&[2*]C&&[3*]C&&
[1*]OC&[1*]C1=CC=C(S(=O)(=O)CC2=C([2*])N([3*])C3=CC=CC([4*])=C23)C=C1&[2*]C(=O)O&&[3*]CC(C)C&[4*]F&&
O=C(NCC1CCOC1)C1=CC=C(OCC2CCCO2)C=C1&&&
[1*]C(C)=O&[1*]C1=CC=C(NC(=O)C2CCN(S(=O)(=O)C3=CC=CC4=NON=C34)CC2)C=C1&&&
[1*]C&[1*]N1C(=O)C2=C(N=C(SC3CCC([2*])CC3)N2CC2=CC=C([3*])C=C2)N([4*])C1=O&[2*]N&&[3*]Cl&[4*]C&&
[1*]CCOCP(=O)(OCCCC)OCCCC&[1*]N1C=NC2=C([2*])N=C([3*])N=C21&[2*]Cl&&[3*]C#N&&
[1*]C&[1*]C1=CC(N2CCN([2*])CC2)=CC2=C1N=C(C1=C(NCC3=CC=CC([3*])=C3)C=C[NH]C1=O)[NH]2&[2*]C&&[3*]Cl&&
[1*]OC&[1*]C1=CC=C([2*])C=C1&[2*]SC(C=O)C(=O)O&&&
[1*]OC&[1*]C1=CC2=NC(=S)N(CCCN3CCCCC3)C([2*])=C2C=C1[3*]&[2*]O&&[3*]OC&&
CCC=CCC=CCC=CCC=CCC=CC(SCC(N)C(=O)NCC(=O)O)C(O)CCCC(F)(F)P(=O)(O)O&&&
[1*]O&[1*]C(CN1CCCC([2*])C1)C1=CC=CC=C1&[2*]O&&&
O=C(OCCC1=CC=CC=C1)N1CCC(NCCCC2=C[NH]C3=CC=CC=C23)CC1&&&
[1*]C1=CC=C2[NH]C=C(C(=N)C(=O)N3CCOCC3)C2=C1&[1*]Cl&&&
[1*]C&[1*]C1=CC([2*])=CC([3*])=C1NC1=CC([4*])=NC([5*])=N1&[2*]Br&&[3*]C&[4*]Cl&[5*]Cl&&
[1*]OC&[1*]C1=CC=CC(C(=O)NCC(=O)NN=CC2=C[NH]C3=CC=CC=C23)=C1&&&
[1*]C&[1*]C1=CC=C(C(=O)CSC2=NN=C(NC(=O)C3=CC=CN=C3)S2)C=C1&&&
[1*]CCCC&[1*]N1C(C2=CC=C([2*])C=C2)=C([3*])C2=C([4*])N=CN=C21&[2*]Cl&&[3*]C#N&[4*]N&&
[1*]CCC&[1*]C1=NN=C(C2=CC=CC(NC3=CC=NC4=CC([2*])=CC=C34)=C2)O1&[2*]Cl&&&
[1*]COCC&[1*]C12CCC3=C(C=CC4=C3CCC4=O)C1CCC2[2*]&[2*]O&&&
[1*]OC&[1*]C1=CC=C(C(=O)NC2=CC3=C(C=C2N2CCCC2)N([2*])C(=O)C(=O)N3[3*])C=C1&[2*]C&&[3*]C&&
[1*]C(C)C&[1*]C1CCC2([2*])CCC3([3*])C(CCC4C5([4*])CC([5*])C(=O)C([6*])([7*])C5CCC43[8*])C12&[2*]COC(=O)CC(=O)O&&[3*]C&[4*]C&[5*]OC(=O)CC(=O)O&[6*]C&[7*]C&[8*]C&&
[1*]OC&[1*]C1=CC(C=CC(=O)C2CCC3([2*])C4CCC5C([3*])([4*])C([5*])CCC5([6*])C4CCC23[7*])=CC=C1[8*]&[2*]C&&[3*]C&[4*]C&[5*]O&[6*]C&[7*]C&[8*]O&&
[1*]CO&[1*]C1OC(OCC2=CN=NN2C2=CC=C3OCCOC3=C2)C(OCC2=CC=C([2*])C=C2)C(OCC2=CC=C3C=CC=CC3=C2)C1[3*]&[2*]CO&&[3*]O&&
O=C(CN1CCC(N2C(=O)[NH]C3=CC=CC=C32)CC1)NC1=CC=CC=C1&&&
[1*]C&[1*]C1=C(C2=CC=C(C3CNCCN3[2*])C=C2)[NH]C2=NC=CC=C2C1=O&[2*]C&&&
[1*]OC&[1*]C1=CC(C=CC(=O)C2=C([2*])C=C([3*])C([4*])=C2[5*])=CC([6*])=C1[7*]&[2*]O&&[3*]O&[4*]CC=C(C)C&[5*]OC&[6*]OC&[7*]O&&
[1*]C&[1*]N1C2CCC1CC(OC(=O)C1=CC=C([2*])C=C1)C2&[2*]C(F)(F)F&&&
[1*]OC&[1*]C1=CC2=C(C=C1NC(=O)CN1C(=O)N([2*])C3=CC=C(C4=CC=NC=C4)C=C31)C(=O)N1CCCC1CO2&[2*]C(C)C&&&
[1*]C(N)CCC&[1*]C1=NN=N[NH]1&&&
[1*]OC&[1*]C1=CC(NCC2=CC=CN=C2)=C2N=CN(CC3=CC=C(C4=CC=CC=C4)C=C3)C2=C1&&&
[1*]C(=O)OC&[1*]C1=CN(CCOC(C2=CC=CC=C2)(C2=CC=CC=C2)C2=CC=CC=C2)C=C([2*])C1C1=CC=CC2=CC=CC=C12&[2*]C(=O)OC&&&
[1*]C&[1*]C12CCC3C(CCC4=CC(=O)CCC43[2*])C1CCC2[3*]&[2*]CCCN&&[3*]O&&
[1*]CC&[1*]N1CCC2=C(C1)SC1=C2C(=O)N([2*])C(=O)N1[3*]&[2*]C&&[3*]C&&
[1*]OC&[1*]C1=CC=C(C(CNC(=O)C2=CC=C([2*])C=C2[3*])N2CCN(C3CCCCC3)CC2)C=C1&[2*]N&&[3*]C&&
[1*]C&[1*]C1CN([2*])CCN1C1=CC=C(C2=CC=C(CC([3*])NC(=O)C3CCC(=O)N3)C=C2)C([4*])=C1&[2*]C&&[3*]C#N&[4*]F&&
[1*]C&[1*]N1CCN(C(=O)C(CC2=CC=C3C=CC=CC3=N2)NC(=O)C2=CC=C3C=CC=CC3=C2)CC1&&&
[1*]CC(=O)O&[1*]N1N=CC=C1C=CC1=CC=CC=C1&&&
[1*]C(=O)C[N+](C)(C)C(C)=O&[1*]C1=CC=C2OCC3=CC=CC=C3C2=C1&&&
[1*]C(C)C&[1*]C1=NC(CN2CCCC(N3C=NC=N3)C2)=CS1&&&
[1*]C&[1*]C1=C(C2=CCC3=C([2*])C([3*])=C([4*])C([5*])=C3O2)C(=O)C2=CC=CC=C2O1&[2*]Cl&&[3*]O&[4*]O&[5*]CCC(C)(C)O&&
[1*]C#N&[1*]C1=C(NC(=O)C2CC2)SC=C1C1=NN=C(SCC2=CC=CC=C2[2*])O1&[2*]F&&&
[1*]CC(=O)N(CC)CC&[1*]N1C=C(S(=O)(=O)CC(=O)NC2=CC=CC([2*])=C2)C2=CC=CC=C21&[2*]C(=O)OC&&&
[1*]NC(C)=O&[1*]C1=CC=C(CN([2*])CCCN2C=NC=N2)C=C1&[2*]C&&&
[1*]NC&[1*]C1=NC([2*])=C([3*])C(CCC2=CC=CC=C2)=N1&[2*]N&&[3*][N+](=O)[O-]&&
[1*]C&[1*]C1=CC=C(N2C([2*])=C(C3=CC=CC([3*])=C3[4*])C([5*])=C2[6*])C=C1&[2*]C&&[3*]N&[4*]C&[5*]C&[6*]C&&
[1*]Cl&[1*]C1=C(CC2=CC=CS2)N2CCN=C2C2=CC=CC=C12&&&
[1*]C&[1*]N1C(NC2CCCCC2)=CC(=O)N([2*])C1=O&[2*]C&&&
[1*]C1=CC=C(C2=NOC(CN3CCCNC(=O)C3)=N2)C=C1&[1*]Br&&&
[1*]C&[1*]C1=CC=CC([2*])=C1OCC(=O)NN=CC1=C([3*])N(C2=NC3=CC=CC=C3[NH]2)C([4*])=C1&[2*]C&&[3*]N&[4*]C&&
[1*]C&[1*]C1=C(CN2CCCC(C(=O)C3=CC=CC([2*])=C3)C2)OC=N1&[2*]I&&&
[1*]SC&[1*]C1=CC=CC(NC(=O)N2CCCC2C2=CC=C(N3CCOCC3)C=C2)=C1&&&
[1*]C&[1*]C1=NC2=CC(OCC([2*])CN3CCN(CC(=O)NC4=C([3*])C=C([4*])C=C4[5*])CC3)=CC=C2S1&[2*]O&&[3*]C&[4*]C&[5*]C&&
[1*]OC&[1*]C1=CC=C2C(=C1)CCC1C2CCC2([2*])C1CCC2([3*])[4*]&[2*]C&&[3*]OC&[4*]CO&&
[1*]C&[1*]C1=CC=CC=C1OC1CN(C(=O)NCCC2=CC=CC=C2)C1&&&
[1*]C(=O)OC&[1*]C(CC1=C[NH]C2=CC=CC=C12)NC(=O)C=CC1=CC=CC([2*])=C1&[2*]C&&&
[1*]C1=C2C(=CC=C1)C(=O)N1CCCC1C1=C(SC([2*])=C1)S2=O&[1*]F&&[2*]Cl&&
[1*]C1=CC=C(C(=CCCN2CCC(=O)N3CCCC3C2)C2=CC=C([2*])C=C2)C=C1&[1*]F&&[2*]F&&
[1*]C&[1*]C1CN([2*])S(=O)(=O)C2=CC=C(C3=CC=C([3*])C=C3)C=C2OC1CN([4*])CC1=CC=CN=C1&[2*]C(C)CO&&[3*]F&[4*]C&&
[1*]OC(C)C&[1*]C1=CC(C2CCCN2C(=O)C2=CN=C3C([2*])=CC([3*])=CN23)=NC=N1&[2*]C(F)(F)F&&[3*]Cl&&
[1*]C&[1*]C1=CC=C2C(=C1)C1=NN(CCCC(=O)NC3=CC=C([2*])C=C3)C(=O)CN1C2=N&[2*]F&&&
[1*]CC&[1*]N1CCN(C2=NC3=CC=C(C4=CC=C5N=C(NC(=O)C6CC6)SC5=C4)C=C3O2)CC1&&&
[1*]C&[1*]C(CC1=CC=CC=C1)C(=O)NC1=CC=C([2*])C=N1&[2*]Br&&&
O=C(CN(CC1=CC=CC=C1)C1=CC=CC=N1)N1CCN(C2=CC=CC=C2)CC1&&&
[1*]C&[1*]C1=CC=C(NCC2=CN=C3N=C([2*])N=C([3*])C3=C2[4*])C=C1[5*]&[2*]N&&[3*]N&[4*]C&[5*]C&&
O=C(NN=CC1=CC=CC=C1)C1=CC=C(C23CC4CC(CC(C4)C2)C3)C=C1&&&
[1*]C&[1*]C1=NOC(=O)N1[2*]&[2*]C(=O)OC(C)C&&&
[1*]C(=O)CC&[1*]N(CC1=CC=CC=C1)C1=CC=CC([2*])=C1&[2*]OC(C)C&&&
[1*]S(N)(=O)=O&[1*]C1=CC=C(CCNC(=O)C2CCCCC2)C=C1&&&
[1*]NC(C)=O&[1*]C1=NN2C(=N1)NC(C1=CC=C([2*])C=C1)CC2C1=CC=CO1&[2*]F&&&
[1*]N(CC)CC&[1*]C1=NC([2*])=CO1&[2*]C(C)(C)C&&&
[1*]CC&[1*]N1C=C(S(=O)(=O)N([2*])CC2=CC=CC=N2)C=N1&[2*]CC&&&
[1*]C&[1*]C1=CC([2*])C([3*])C([4*])OC(=O)CC([5*])C([6*])C([7*])C(=O)C=CC=C([8*])C=C1&[2*]O&&[3*]C&[4*]C&[5*]O&[6*]C&[7*]O&[8*]C&&
[1*]C&[1*]N1CCN(CCCN(C(=S)NC2=CC=C([2*])C=C2)C2CCC3=CC=CC=C3C2=O)CC1&[2*]F&&&
[1*]OC(F)(F)F&[1*]C1=CC=C(N=C2SC=CN2CC2CC2)C=C1&&&
[1*]C(=O)OC&[1*]C1=CC=CC(C(OC(=O)C2CCCCN2S(=O)(=O)C2=CC=C([2*])C([3*])=C2)C2=CC=CC=C2)=C1&[2*]Cl&&[3*]Cl&&
[1*]C&[1*]C1=NN(C2CCCN(C(=O)CCN3CCOC3=O)C2)C([2*])=N1&[2*]C&&&
[1*]C1=CC=C2NC(=O)C3(NC(C4=CC=CC=C4)C(C4=CC=CC=C4)C3C3=CC=CC=C3)C2=C1&[1*]Cl&&&
[1*]COC&[1*]C1CN([2*])CC2=CC3=C(C=C21)N([3*])C(=O)CC3&[2*]C&&[3*]C&&
[1*]CCCC&[1*]C1=CC=C(C2=NC([2*])=CO2)C=C1&[2*]CC(C)N&&&
[1*]C(C)NC&[1*]C1CCN(C2=CC3=C(C=C2[2*])C(=O)C([3*])=CN3C2CC2)C1&[2*]F&&[3*]C(=O)O&&
[1*]C&[1*]N1C(SCC2=NN=C(NC3=CC=CC([2*])=C3)S2)=NN=C1C1CC1&[2*]F&&&
[1*]C(=O)NC(C)(C)CO&[1*]C1=C(C(=O)NC2CC2)N=C[NH]1&&&
[1*]CC&[1*]C1=CC=C2[NH]C=C(C3CCN(CCCN4CCN([2*])C4=O)CC3)C2=C1&[2*]C&&&
[1*]C&[1*]C(NC(=O)C1=CC=CN=C1[2*])C1=CC=C2OCCOC2=C1&[2*]O&&&
[1*]N&[1*]C(CC1CCCCC1)C(=O)N1CCCC1C(=O)NC(CC1=CC=CC=C1)C(=O)NC([2*])CC1=CC=CC=C1&[2*]C(=O)O&&&
[1*]C&[1*]C1=CC=C2C([2*])=C(C(=O)NC3CCCC3)OC2=C1&[2*]C&&&
[1*]S(=O)(=O)NC(C)C&[1*]C1=CC([2*])=C([3*])C=C1[4*]&[2*]F&&[3*]F&[4*]Br&&
[1*]OC&[1*]C1([2*])OC1C([3*])C1=CC2CC([4*])CCC2([5*])C2CCC3([6*])C(C4=COC=C4)OC(=O)CC13O2&[2*]C&&[3*]C&[4*]O&[5*]C&[6*]C&&
[1*]C&[1*]C1=NN(C2=CC=C([2*])C([3*])=C2)C(=O)C1=CC1=CC=C([4*])C=C1&[2*]N(C)C&&[3*]Cl&[4*]O&&
[1*]C&[1*]N1C(=O)OC(C(C2=CC=C([2*])C=C2)N2CCN(C3=CC=CC([3*])=C3)CC2)C1=O&[2*]F&&[3*]Cl&&
O=C(NC(CC1=CC=CC=C1)C(=O)NC1=CC=NC=C1)OCC1=CC=CC=C1&&&
[1*]C=O&[1*]C1=CC=C(C2=CC=C([2*])C=C2)O1&[2*]Br&&&
[1*]C(=O)OCC&[1*]C1=C([2*])[NH]C(C(=O)OCC(=O)N2C3=C(CCCC3)C3=CC=CC=C32)=C1[3*]&[2*]C&&[3*]C&&
[1*]C&[1*]C1=NC=CC(C2=CC=CC(S(=O)(=O)NC3=CC=C(N4CCNCC4)C=C3)=C2)=C1C#CC1=CC=C([2*])N=C1&[2*]N&&&
[1*]C&[1*]C1=C([2*])C(C(=O)NC2=CC([3*])=CC=C2[4*])=NO1&[2*]Br&&[3*]C(F)(F)F&[4*]Cl&&
[1*]OC&[1*]C1=CC=C(CCC(=O)NCC(=O)NNC(=O)C2CC2)C=C1[2*]&[2*]OC&&&
[1*]C&[1*]C(NC(=O)C([2*])CC1=CC=C([3*])C=C1)C(=O)N1CCCC1[4*]&[2*]N&&[3*]O&[4*]C(=O)NC(CCC(=O)O)C(=O)NC(C(N)=O)C(C)O&&
[1*]C&[1*]C1=C([2*])SC2=C1C(=O)OC(C1=CC=CC=C1)=N2&[2*]C(=O)O&&&
[1*]C&[1*]C1=CC=CC=C1OCCCN1CCC2=C(C1)SC([2*])=C2[3*]&[2*]N&&[3*]C#N&&
[truncated: 1,225,663 more chars]
