# Supplementary material for: t-SMILES: a fragment-based molecular representation framework for de novo ligand design
Source: Nat Commun. 2024 Jun 11;15:4993. doi: 10.1038/s41467-024-49388-6 (PMC11167009; doi:10.1038/s41467-024-49388-6)
Supplement: Supplementary file 4 — Source Data [file 41467_2024_49388_MOESM4_ESM.zip › Soure data/Source data and code for all other graphs/Metrics/Models/Chembl/ChEMBL_TSID_S[MPL][r10_b128_h256]/gen.smi.re_smils[1].smi]

C=CC(O)C(Cc1ccccc1)NC(=O)c1ccc(Nc2nc(NCCC3CCNCC3)nc(Nc3ccc(O)cc3)n2)cc1
CC(C)(C)CC(=O)CC1CCCCC(=O)OCCNC1=O
COc1ccc2c(c1)sc1nc(-c3ccc(C)cc3)c(-c3ccccc3)n12
O=C(NC1C2CC3CC(C2)CC1C3)c1cc2ccccc2n1Cc1ccc(O)cc1
CC(NC(=O)C1CCCN1S(=O)(=O)c1ccc(Cl)cc1)c1ccccc1
C=C1CCC2C(C)C(OC(=O)c3ccc(-c4ccccc4)cc3)CCC2(C)C1CC=C1C(=O)OCC1O
CC1=C(c2ccc(C)c(C)c2)S(=O)(=O)N=C1N1CC(=O)OC(Cn2ccnn2)C1
O=C(NCC(CC1CCCN1S(=O)(=O)Cc1ccccc1)c1ccc(Cl)cc1Cl)Nc1ccc(F)cc1
CCc1sc(=O)n(O)c1Sc1ccccc1
O=C(NN=Cc1cc(C(F)(F)F)ccc1O)c1ccco1
N#Cc1cc(S(=O)(=O)Nc2nccs2)ccc1Oc1ccccc1
Cc1ccc(S(=O)(=O)NN=Cc2cccc(C)c2)cc1
Cc1cc(C)n2ncc(C(=O)NC3CCN(Cc4ccco4)CC3)c2n1
Cc1ccc(Cl)cc1NS(=O)(=O)c1c(C)n[nH]c1C(=O)O
CCOC(=O)C1(C)CCCN(Cc2ccc(C(C)C(C)=O)cc2)C1
O=C(Cc1cccc(OCC=Cc2ccccc2)c1)c1ncc(-c2ccccn2)o1
Cn1nc(-c2cncc3cc[nH]c23)oc1=S
CC1CCC(Cn2c(N3CCC4(CC3)OC(=O)c3ccccc34)nc3cc(-c4noc(=O)[nH]4)nc(C4CCCCC4)c32)CC1
CC(C(=O)OCc1ccccc1)N(c1ccc(Cl)cc1)S(C)(=O)=O
CN1CCN(C(=O)C2Cc3c(sc4ccccc34)CN2)CC1
COc1ccc(C(=O)C2=C(O)C(=O)N(Cc3ccncc3)C2c2ccc(C)cc2)cc1
COC(=O)c1ccc(C(=CCCc2nnn(COC(C)C)n2)c2ccc3c(c2)OC(C)(C)O3)cc1OC
O=C(OCc1c(Cl)cccc1Cl)c1cccnc1Br
Cn1nnnc1Sc1ncnc2scc(-c3ccc(F)cc3F)c12
CCC1C(=O)N(S(=O)(=O)O)C2CCN(C(=O)C3CCCN3C(=O)C(CC(C)C)NC(=O)OC(C)(C)C)C12
CCc1n[nH]c(SCC(=O)Nc2nccc(C)n2)n1
O=C(C=Cc1cc(OCc2ccccc2[N+](=O)[O-])ccc1N1CCCCC1)c1ccc(Cl)cc1
O=c1c(=C=Cc2ccccc2)sc(=Cc2ccccc2Cl)n1CCN1CCOCC1
COc1cc(OC)c2c(c1)OC(c1ccc3c(c1)OCO3)C1=C2COC1=O
COc1cccc(NC(=O)C2Cc3c([nH]c4ccccc34)C(c3cccc(OCC(=O)O)c3)N2)c1
Cc1c(-c2ccc(OCCN3CCCC3)cc2)[nH]c2ccccc2c1=O
O=C(OCCN1CCCCCCCCCC1)C1CCCCC1
Cc1cccn2c(=S)cc(COC(=O)CNC(=O)C34CC5CC(CC(Br)(C5)C3)C4)nc12
Cc1ccc(=O)n(C2c3cc(C#N)ccc3OC(C)(C)C2O)n1
Cc1cnc(C(=O)N2CCCC(N(C)CCc3ccccn3)C2)cn1
CCCCCCCCCCCCCCCC(=O)OCC(CO)OC=CC=CC(O)C(C)NCC(=O)O
Cc1cc(NC(=O)CN2CCN(c3cccc(Cl)c3)CC2)no1
COCCNCC(=O)N1CCc2ccccc21
CCCCSc1ncc(Cl)c(C(=O)Nc2ccncc2)n1
Cc1c(NC(=O)c2cc(-c3ccco3)on2)c(=O)n(-c2ccccc2)n1C
O=C(NC1C(=O)CCc2sccc21)c1cnc2ccccc2c1
CCCCn1c(N)c(N(CC)C(=O)c2ccc(NC(=O)Cc3ccccc3)cc2)c(=O)[nH]c1=O
CC(=O)Nc1ccc2[nH]c3c(c2c1)CC1(O)C2Cc4ccc(O)c5c4C1(CCN2CC1CC1)C3O5
Cc1nc(N)ncc1C(=O)Nc1ccc(Br)c(C2(C(F)F)N=C(N)OC3CC32)c1
CN(C)C(=O)c1cc2cc(NCc3ccccc3F)cnc2[nH]1
COc1cccc(C#Cc2cccc(CCN)n2)c1
CC1=C(C(=O)NC2CC2)C(c2ccccc2F)n2nc(SCc3ccccc3F)nc2N1
Nc1c(-c2ccc(Br)cc2)sc2nc(-c3ccc(Br)cc3)cn12
CN(C)CCOc1ccc2c(c1)c(=O)c1cnc(NCCc3ccc(Cl)cc3)nc1n2C
CCC(C)C(NC(=O)C(CC(C)C)NC(=O)C(N)Cc1ccc(O)cc1)C(=O)NC(CCC(=O)O)C(=O)NC(C(=O)NC(CC(C)C)C(N)=O)C(C)C
CN1C(=O)N(c2cncc(Cl)c2)CC1C(=O)NCc1ccc(Cl)cc1Cl
CCCCCCCCc1ccc(OCC(O)COc2ccc(CC3SC(=O)NC3=O)cc2)c(OC)c1
COc1ccc(OC)c(C2C(c3ccccc3)=C(O)C(=O)N2C(C)c2cc(OC)c(OC)c(OC)c2)c1
Cc1nc(Cc2cc(NC(=O)OCc3ccccc3)n(C)n2)c([N+](=O)[O-])n1Cc1cc(Br)cc2ccccc12
COc1cc(OC)c(C=CC(=O)c2ccc(O)cc2O)cc1Br
CN1Cc2ccccc2C1=O
COc1ccc(S(=O)(=O)N(CC(=O)Nc2ccccc2C)c2ccccc2)cc1
CC(=O)NC(Cc1ccc(OP(=O)(O)O)cc1)C(=O)NC(CCC(N)=O)C(=O)NCCCNC(=N)N
C=CCN1CC(C(=O)NC(Cc2ccccc2)C(O)CC(Cc2ccccc2)NC(=O)C(NC(=O)OCc2ccccc2)C(C)(C)C)C(Cc2ccccc2)C1=O
CCCC(=O)OC1C2C(O)C(O)C(C)(C(O)C(=O)N1c1ccccc1)C1CC3C=C3C1(C)C2C(C)=O
Cc1ccc(Cn2ccnc2C=CC(=O)CC(O)(C(F)(F)F)C(F)(F)F)cc1
CC(OCc1ccc(F)cc1)C(=O)Nc1nc(-c2ccc(OC(F)(F)F)cc2)cs1
COc1cc(S(=O)(=O)N=C(S)c2ccc(C(=O)O)cc2)c(OC)cc1Cl
CCCCCCN1CCC(COc2nc(N)nc(Nc3ccc(Cl)c(Cl)c3)n2)CC1
Cc1c(Cn2ccnc2)sc2ncnc(Nc3ccc(F)c(Cl)c3)c12
CCC(=O)OC1(C(=O)COC(C)=O)C(C)CC2C3CC=C4CC(OC5OC(CO)C(O)C(O)C5O)CCC4(C)C3CCC21C
COc1ccc(CN2CCN(CCCOc3ccc4c(=O)cc(-c5ccccc5)oc4c3)CC2)c(OC)c1
CN(CCc1ccccn1)C(=O)c1cn(C)c2cc3c(cc2c1=O)OCCO3
CCC(NC(=O)Nc1cc(Cl)cc(Cl)c1)c1nc2ccccc2[nH]1
Oc1ccc(C=Nc2ccccc2)cc1O
CC(=O)N(C)CCF
CCN1c2ncccc2C(=O)N(C)c2ccc(-c3cccc(N)c3)nc21
COc1ccc(-c2nnc(S(C)(=O)=O)o2)cc1
COc1ccc(C(=O)COC(=O)C2=COCCO2)cc1OC
CC1CCN(S(=O)(=O)c2cc(C(=O)Nc3ccc(C(C)C)cc3)n(C)c2)CC1
COc1ccc(C2CC(=O)C=C(c3cccc(C)c3)C2)cc1
COc1cccc(NS(=O)(=O)c2ccc3c(c2)CCN3C(=O)C2CCC2)c1
Cc1ccccc1N1CCN(CCCCC(=O)Nc2ccc3c(c2)OCCO3)CC1
Nc1nccn2c(C3CCC3)nc(-c3ccc(Oc4ccccc4)cc3)c12
Cc1ccc(NC(=O)CCc2c(C)nc3c4cccnc4nn3c2C)cc1C
CCCC1CCC(Br)CCNc2ccccc2SC1
CC1CCC(OC2CCCCO2)C(OC2C(Oc3c(-c4ccc(O)cc4)oc4cc(O)cc(O)c4c3=O)OC(CO)C(O)C2O)O1
CC(=NNC(=S)NCc1ccc([N+](=O)[O-])cc1)C1CCCCC1
O=C1CCCCC1Cc1ccco1
CSc1nc(-c2ccccc2)cc(-c2ccccc2)n1
O=C(Nc1ccc(C(=O)C=Cc2cc(Cl)ccc2Cl)cc1)Nc1cccc(Cl)c1Cl
CC(C)OCc1nn(C)c(CNCCO)c1Cc1cccc(F)c1
Cc1cccc2sc(=NNC(=O)c3c(F)cccc3Cl)[nH]c12
Oc1cccc2c1CC1CC3CCCCC3(O)CN1C2
COc1ccc(N(C(C)=O)c2nc(C(F)(F)F)nc3c(-n4cnc(-c5ccccc5)c4)cccc23)cc1OC
Cc1ccc(O)c(C(=S)Nc2ccc(NC(=O)C(C)C)cc2)c1
Cc1n[nH]c2c1C(c1ccc[nH]c1=O)C(C#N)C(=N)O2
COC(=O)Cn1c(=O)n(-c2ccccc2)c(=O)c2cc(Cc3ccccc3)sc21
COc1ccccc1N1CCN(CCCC2CCCc3c(OC)cccc32)CC1
CN(C)c1ccc(NC(=O)CCC(=O)OCC(=O)NCC2CCCO2)cc1
CC(O)CNC(=O)c1cc2c(s1)CC(CNC(=O)c1cc(-c3ccc(F)cc3)cs1)CC2
COc1ccccc1Cc1cc2cc(Cc3c(O)cc(CC(N)=O)cc3OC)c(=O)oc2cc1O
O=C(NCCc1ccccc1)C(c1ccc(F)cc1)N1CCN(C(=O)c2ccco2)CC1
CNC(=O)CN1C(=O)CN=C(c2ccccc2)c2cc(Cl)ccc21
COc1ccc2[nH]cc(CCNC(=O)C3CCCN3)c2c1
O=C(O)C12CCC(CCc3ccccc3)CC1C=Nc1ccc(F)cc12
O=C(OCc1ccccc1C(=O)Nc1ccccc1C(=O)O)c1cccs1
CC(=O)NC(CC(C)C)C(=O)NC(CCC(N)=O)C(=O)NC(Nc1nc(=O)c2ccc(NC(=O)C(C#N)=CC(=O)c3ccc(Br)cc3)cc2[nH]1)C(=O)O
CC1CC(=O)NN=C1C1CCN(C(=O)CC(c2ccccc2)c2ccccc2)CC1
COc1ccc(-c2ccccc2)cc1C=C1CCC(=Cc2ccc3ccc(O)cc3c2)C1=O
COc1ccc2c(OCC34CCC(NCc5ncc6c(n5)NC(=O)CO6)(CC3)CO4)cc(-c3cccc(C(F)(F)F)c3)nc2c1
Cc1ccccc1CCCC(=O)c1ccco1
Cc1nc(N2CCCC(N3CCCCC3)C2)c2c(N)n[nH]c2n1
CCOC(=O)C=Cc1ccc(OC(=O)CCc2nc3ccccc3s2)c(OC)c1
Cc1cc(C)cc(NC(=O)NC2CC3CCC(C2)N3Cc2cc3ccccc3[nH]2)c1
COc1ccc2c(OC3CC4C(=O)NC5(C(=O)NS(=O)(=O)C6CC6)CC5C=CCCCCCC(NC(=O)OC5CCCC5)C(=O)N4C3)cc(-c3csc(C)n3)nc2c1C
CN(CCCCCOc1ccc2[nH]c(=O)ccc2c1)Cc1ccccn1
Cc1[nH]c2ccccc2c1C1(OC2(C(=O)O)CCCC2)C(=O)Nc2ccccc21
O=C(O)CCCC#Cc1cccc(-c2cc(=O)c3ccccc3o2)c1
COc1cccc(-c2c(NCCN)nn3c(-c4ccccc4)ccnc23)c1
CCCc1nn(Cc2cc(OC)cc(OC)c2)c(C(=O)O)c1Cc1ccc(-c2ccccc2-c2nn[nH]n2)cc1
Cc1cn(C2CC(O)C(CNC(=O)SC3CCCC3)O2)c(=O)[nH]c1=O
Cc1ccc(C2(O)CCN(C(=O)NCc3ccccc3O)CC2)cc1
CCOC(=O)c1c(C)[nH]c2cc(-c3c[nH]c4ccccc34)cc(OC)c2c1=O
O=C(CCC(=O)OCC(=O)c1ccc(F)cc1)Nc1ccccc1
COC(=O)C1Cc2c([nH]c3ccccc23)C(c2ccc(C)cc2)N1CCNc1ccnc2cc(Cl)ccc12
c1ccc(-c2ccn(-c3ncnc4sc5c(c34)CCCC5)n2)cc1
CSc1c(C(C)=O)c(SCC(C)=O)nn1-c1ccccc1
O=C(c1cc[n+]([O-])cc1)N1CCN(S(=O)(=O)c2cccs2)CC1
COc1cc2c(=O)c(C)c(-c3ccccc3O)oc2c(C=O)c1O
CN(C)c1ccc(-c2[nH]c3ccccc3c2C(=O)C2=C(O)C(=O)N(CCN3CCCCC3)C2c2cccc(O)c2O)cc1
Cc1ccc(C)c(NC(=O)CN(C)C(=O)c2cc(-c3ccccc3)nc3ccccc23)c1
COc1cc2c(cc1OC)C13CCCC(C)(CO)C1CCC2CC3
Cc1cccc(C(=O)NC(=S)N2CCOCC2)c1F
O=C(Cc1c(-c2cccc(Cl)c2)[nH]c(Nc2cccc(Cl)c2)nc1=O)N1C(=O)NC2(CCCCC2)C1=O
CC1(C)C(CC(=O)NCc2ccccn2)C1(C)C
COc1ccc(S(=O)(=O)N2CCNC2=O)cc1-c1c(F)ccc(C)c1F
Cn1ccnc1SCC(=O)Nc1ccc(S(=O)(=O)N2CCCC2)cc1
O=C1c2ccc(OCCCN3CCOCC3)cc2CCc2ccc(OCCCN3CCOCC3)cc21
NS(=O)(=O)c1ccc(N2N=C(c3cccnc3)CC2c2cc3c(cc2O)OCO3)cc1
COc1ccc2cc(-c3[nH]c4ccc(OC)cc4c3CN(CCOCCOCCO)CCOCCOCCOCCOC(C)=O)ccc2c1
COc1ccc(C(=O)NCc2nnc(SCC(=O)N3CCCC3)o2)cc1
Cc1cc(SCCC(N)=O)cc(C)c1[N+](=O)[O-]
COc1ccc(C=NNC(=O)c2cccnc2)cc1
FC(F)(F)c1cccc(NCc2ccc3c(c2)OCO3)c1
NC(=O)c1ccc(N2CC(c3c[nH]c4ccccc34)C2)cc1
CCCn1c(C)c(CCNC(C)=O)c2ccccc2c1=O
C=C1c2nc3cc(Cl)ccc3nc2N(CCOCCO)N1c1ccc(Cl)cc1
CC(O)(c1ccc(N2CCC(Oc3ccc(C(CC(F)F)NC(=O)C4CNC(=O)C4)cc3)C2)cc1)C(F)(F)F
CC(=O)OC1C(C)CC(OC(C)=O)C2(C)C3C(OC(=O)C=C(C)C)C(C)=CC1C32
COc1ccc2c(c1)OC(CNCCc1ccccc1)CC2
CC1CCN(CC(O)COC2C3CC4CC(C3)CC2(C)C4)CC1
COc1ccc(CCN2CC=C(c3ccc(Br)cc3)CC2)cc1
COc1ccc2c(c1F)C(=O)N(CC1(C#Cc3ccc(Nc4c(F)cncc4F)cc3)NC(=O)NC1=O)C2
CC1CN2CCC(c3ccc(O)cc3)CC2CC1(C)c1cccc(O)c1
COc1ccc(S(=O)(=O)N2CCCN(C(=O)c3cc(C)cc(C)c3)C2)cc1
COc1cc2c(c(OC)c1OC)-c1ccc(OC)c(=O)cc1C(NC(=O)CCCCCC(=O)NNS(=O)(=O)c1cc(Cl)cc(Cl)c1)CC2
N#CC(C(N)=O)=C1CCc2c1[nH]c1ccccc21
O=C(Nc1cnc2[nH]ccc2c1)c1cccc(CN2C(=O)N(Cc3cn(Cc4noc5ccccc45)nn3)C(Cc3ccccc3)C(O)C(O)C2Cc2ccccc2)c1
COc1cc2ncnc(Nc3cccc(Br)c3)c2c(OC)c1OC
O=C(NCc1ccc(C(F)(F)F)cc1Cl)C1CCC(=O)N1C(CSCCCO)C(=O)NCc1ccc(C(F)(F)F)cc1
FC(F)(F)c1ccccc1CN1CCN(C2=Nc3cc(Cl)ccc3Oc3ccccc32)CC1
COc1ccc2nc3c(c(NCCCNCCCCCNc4c5c(nc6cc(Cl)ccc46)CCCC5)c2c1)CCCC3
O=[N+]([O-])c1ccc(OCCN(Cc2ccccc2)Cc2ccccc2)cc1
Cc1nc(-c2ccc(C(F)(F)F)cc2)cc(N2CC3CN(C(=O)CO)CC3C2)n1
COc1ccc(S(=O)(=O)NNC(=O)c2ccc(C)cc2)cc1
CC(OC(=O)c1ccccc1[N+](=O)[O-])C(=O)NCCc1ccccc1
CCN1CC2(COC)C(OC(C)=O)CC(OC(C)=O)C34C5CC6(O)C(O)CC(OC(C)=O)(C5C6OC(=O)c5ccccc5)C(C(OC)C23)C14
CN1CCc2ccccc2C(c2ccc(Cl)c(Cl)c2)C1
CC1CN(c2ccc(OC(F)(F)F)nn2)CCN1c1ccc(C(=O)NS(=O)(=O)c2ccncc2)c(Cl)c1
CC(=O)OC1CCC(C)(C)C2(C)CCC(C)(C3CC4C(=O)c5ccccc5CC(CC=C(C)C)CC4(CC=C(C)C)C3)C(=O)C12
COc1cccc(C(=O)NC2CN3CCC2CC3)c1
COc1ccc(-c2cc(C(=O)Nc3ccc(C)cc3C)no2)cc1
Nc1ccccc1C(=O)NC(CSc1ccc(F)cc1)C(=O)NCc1ccccc1
CC(NC(=O)COc1ccc2c(c1)CCC2)c1ccccc1
O=C(CN1CCN(C(=O)c2cccs2)C2CS(=O)(=O)CC21)NCCSc1ccc2ccccc2c1
CC(C)CCN1CC(Cn2c(Sc3cc4c(cc3Br)OCO4)nc3c(N)ncnc32)C1
CC(C)NC(=O)CCN1C(=O)c2ccccc2NS1(=O)=O
CC(C)(COc1cc(F)c(S(=O)(=O)Nc2ccc(F)c(F)c2)cc1F)Nc1ccn2nccc2n1
CN(C)CCCNc1ccc2ncc(N3CC4CCC(C3)O4)c(N)c2n1
Cc1cnc(-c2ccccc2)nc1NCCCN1CCCC1=O
COc1ccc(CCC(=O)C2Cc3c(O)cccc3C2=O)cc1
C(=Cc1c[nH]c2ccccc12)SCCCCCCCc1ccccc1
CC(C)=CCc1c(C)c(C)nc(SCC=CC(=O)NNC(=O)Cn2ccsc2=N)c1C=O
Cc1cc2c(cc1C)C(c1cc(Cl)cc(Cl)c1)C1C(=O)OCC1C2Nc1ccc(Cl)cc1
CC(C)(C)[N+]([O-])=Cc1ccc(OCCCCCCCCn2cccc2)cc1
CC(C)C(C)C1(C)C(O)C(=O)C2OC21C
O=C1Nc2cc(S(=O)(=O)Nc3ccccc3Cl)ccc2OC1=Cc1ccc(Oc2ccccc2)cc1
NC(=O)c1ccc(NC2CCCN(c3ccnc4cc(Cl)ccc34)C2)cc1
COc1ccc(C(C#N)N2CCN(C)CC2)cc1OC
CC1CCCCOC(CN(C)C(=O)Cc2ccccc2)C(C)CN(C(C)CO)C(=O)c2cc(NC(=O)Nc3ccc(C(F)(F)F)cc3)ccc2O1
Cc1cc(C(=O)N2CCc3nc(-c4ccccc4)nc(C(F)(F)F)c3C2)[nH]n1
NCCC(O)C(=O)NC1CS(=O)(=O)C2CC3CCCCC3C(C=CC(O)C3CCC(CN4Cc5ccccc5C4)CO3)C12
Cc1ccccc1Nc1nnc(SCC(=O)NCC2CCCO2)s1
COc1ccc(C(C)C(CN(C)C)c2ccc(OC)cc2)cc1
Cc1ccc(S(=O)(=O)NCCNC(=S)NCc2ccc(C(C)(C)C)cc2)cc1C
O=C1CN2Cc3ccccc3N=C2N1
NC(=S)NN=Cc1ccc([N+](=O)[O-])o1
CC(=O)OC1C(=O)C2=C(CC(n3cc(O)c(=O)[nH]c3=O)C(O)C2)C2(C)CCC(C(C)C)C12C
CC#CCOc1ccc(S(=O)(=O)CC2(C(=O)NO)CCN(C(=O)OC(C)(C)C)CC2)cc1
Cc1ccc(-c2nccnc2C2CCCN2C(=O)c2cccc(-c3ccc(-c4nc5ccccc5[nH]4)cc3)c2)cn1
CC(C)N1CCCn2nc(CNC(=O)c3cnc(Oc4ccc5c(c4)CCC(c4ccccc4)O5)s3)cc2C1
CCCCCCn1c(=N)n(CCOc2ccccc2)c2ccccc21
CC(C)(C)N(NC(=O)c1ccc(-c2ccc3c(N)n[nH]c3c2)cc1)C(=O)c1ccccc1Cl
O=C1C2=C(C(=O)c3ccccc31)C1(CS2)NC(=O)N(CCCCN2CCN(c3ccccc3C(F)(F)F)CC2)C1=O
CCOc1ccc(OCCCCCc2cc(CN(CC)c3ccccc3)no2)cc1
S=c1[nH]nc(Cc2ccccc2Cl)n1C1CCCCC1
CCOc1ccc(Cl)c2sc(NS(=O)(=O)c3ccc(Cl)s3)nc12
O=C(Nc1c(-c2nc3ccccc3s2)c(=O)c2ccccc2n1-c1ccccc1)c1ccccc1
Cc1ccc(OCCCn2cnc3c(=O)nc[nH]c32)cc1Br
Cc1cc(C)c(NC(=O)CN(C(=O)c2cccs2)C2CCCC2)c(C)c1
CCOC(=O)C1=C2C3C(C(=O)N(C)C(=O)C3C3C(C)(C(=O)OC)C23Cl)c2ccccc21
COc1ccccc1S(=O)(=O)n1c(C2CCC(=O)N2Cc2ccc(Cl)c(Cl)c2)nc2ccccc21
COc1ccc(C(=O)Nc2nnc(S(=O)(=O)N3CCCCC3)s2)cc1
O=C(NCCN1C(=O)SC(=Cc2ccccc2)C1=O)c1ccccc1
Clc1ccc2c(c1)c1cc(Cl)cc3c1n2CCC3
NC(C(=O)NC1C(=O)N2CCSC12)c1ccccc1
Cc1cc(I)c2c(n1)C1(C)CCCC(C)(C(=O)O)C1CC2
CCC(C)N(Cc1ccc2c(c1)OCCO2)Cc1nnc2n1CCCCC2
COc1cc(-c2cc(C)ccc2OC)cc(C(C)Nc2nc(-c3ccnc(NCC(F)(F)F)c3)cs2)c1
CC(C)CCC(=O)NCCCNc1ccnc2cc(Cl)ccc12
O=CN(CCc1c[nH]c2ccccc12)Cc1ccc(Cl)c([N+](=O)[O-])c1
COc1cc(S(=O)(=O)Nc2cccc(C)c2)ccc1Cl
CC(C)CCCC(C)(O)c1cc(O)c2c(c1)OC(C)(C)C1CCC(CO)=CC21
O=C1C=CC(CCC(=O)OC2CCOCC2)N1
CSc1nc(C)nc2c1sc1nc(N3CCOCC3)c3c(c12)CCCC3
CCc1c(C)[nH]c2c(O)c(Cl)ccc2c1=O
Cc1ccc(SCCC(=O)ON=C(N)c2ccccn2)cc1
CC(C)Cn1cc(C(C)(C)C)sc1=NC(=O)c1ccc(C#N)cc1
CC1(C)CCCc2cc(O)cc(O)c2-c2oc(-c3cc(O)cc(O)c3)cc(=O)c21
CCCN(CCO)CCCc1c(OC)ccc2ccccc12
NC(=O)CN1C(=O)SC(=Cc2ccc(OCc3cccc(Br)c3)cc2)C1=O
Cc1csc(NC(=O)c2cccc(S(=O)(=O)Nc3cccnc3)c2)n1
CSc1ncccc1C(=O)Nc1nnc(CC(C)C)[nH]1
Clc1ccc(CSc2nc3ccccc3s2)cc1
CN(Cc1ccsc1)C(=O)CC1C(=O)NCCN1Cc1cccc(OCc2cccc(F)c2)c1
Cc1onc(-c2c(F)cccc2Cl)c1C(=O)NCCCn1cncn1
CCCc1nc2c(oc3cc(-c4cnc(N)cn4)ccc32)c(CN)c1CC
c1cc(CC2CCN(Cc3ccc(-c4ccc(C5CC5)nc4)cc3)CC2)ccn1
O=C(O)CCC1C2CCCN3CCCC(CN1S(=O)(=O)c1c(Cl)cccc1Cl)C23
CCC1=CC2Cc3nc4cc(C)ccc4c(N)c3C(C1)C2
Cc1c(C(N)=O)oc2cnc(NC(=O)Cc3ccc4c(c3)OCO4)cc12
COc1cccc(Oc2c(C#N)cnc3cc(OC)c(OC)cc23)c1
Cc1ncc2c(n1)CCN(C(=O)C13CCCN1CC(c1ccc(F)cc1)C3)C2
COc1ccc(N=Cc2c(OC)cc(OC)cc2OC)c(OC)c1
CC(C)C(C)(O)C1C(Oc2ccc(CO)c3ncccc23)CC2C3CC=C4CC(O)CCC4(C)C3CCC21C
CC(=O)Nc1ccc(C(=O)NCCCN2CCN(c3cccc(Cl)c3)CC2)cc1
Nc1nc(NC2CCCCC2)c2ncn(CCCN(CCCN3CCN(Cc4ccc(O)cc4)CC3)CCCn3cc(Cc4ccccc4)nn3)c2n1
CC(C)c1ccc2c(Nc3cc(C(=O)NC(C)c4ccccc4)ccc3Sc3ccc(C(F)(F)F)cc3)ncnc2n1
Cc1cc(N)cc(Oc2ncccc2N)c1
COc1cc(C=Cc2cc(C3CCC3)on2)cc(OC)c1OC
CS(=O)(=O)OCC(=O)N1CCN(S(=O)(=O)c2ccc(NC(=O)C3CCCC3)cc2)CC1
Cc1cc(NC(=O)CSCC(=O)Nc2ccccc2C)n(-c2ccccc2)n1
COc1nc2c(cc1S(=O)(=O)N1CCOCC1)CCC2
CC1(Cc2ccccc2)C(=O)Nc2cc(C(F)(F)F)ccc21
Cc1ccc(S(N)(=O)=O)cc1NC(=O)C(=O)c1c[nH]c2ccc(Cl)cc12
Cc1ccc(-c2nnc(-c3ccc(N4CCCCC4)c([N+](=O)[O-])c3)o2)cc1
O=C(NCc1ccccn1)n1sc2ccccc2c1=O
O=C(Nc1cccc(F)c1)Oc1ccc2c(c1)CCCN2C(=O)c1ccc2ccccc2c1
CCNC(=O)C1OC(n2cnc3c(NC(C)=O)ncnc32)C(O)C1O
CC(=O)C1CCC2C3CCC4CC(O)CCC4(C)C3CCC12C
CCOC(=O)c1c(C)[nH]c(C(=O)OCCCCc2ccccc2)c1C
O=C(O)CCNC(=O)C1CCC(CNS(=O)(=O)c2cccc3ccccc23)CC1
CCCCNC(=N)NC(=O)CC1CC(c2ccc(OC)cc2)=NO1
Cc1ccc(C2=NC3(CCCN3)C(=O)N2Cc2ccc(Cl)cc2)cc1
CC(CC(C)C(OC(=O)C(C)(C)CN(CC1CCCO1)C(=O)CNC(=O)C(N)Cc1ccc(O)cc1)C(C)C)C(=O)NCCc1ccccc1
Cc1c(-c2ccccc2)no[n+]1[O-]
O=C(NN=Cc1n[nH]c(=O)c2ccccc12)c1cnccn1
C=CCNC(=O)Nc1cc(-c2cccc3[nH]ccc23)cc(C(F)(F)F)c1OC
NS(=O)(=O)OCC1OC(n2cnc3c(=O)nc[nH]c32)CC1O
COc1ccc(S(=O)(=O)N2CCN(C(=O)N3CCCC3)CC2)cc1
CC(C)(C)OC(=O)C(C)(C)Nc1ccc(C(=O)NCc2nc3cccnc3n2Cc2cccc([N+](=O)[O-])c2)cc1
CCCC(C(CC(C)C)C(=O)NC(Cc1ccc(OC(=O)c2cccc(C(N)=O)c2)cc1)C(=O)NCCc1ccc(Oc2ccccc2)cc1)N(C)C
O=C1CCN(C(=O)Nc2ccccc2)CCN1CC(O)COc1cccc2ncccc12
CCCOC1(CNCc2ccccc2)CCOC1
Cc1c(C(=O)NCCCNCCCNCCCNCCCNCCCNc2ccnc3cc(Cl)ccc23)[nH]c2ccccc12
CCc1cn(C2C=C(COc3c4ccccc4c(OC)c4ccccc34)OC(OC3OC(CO)C(O)C(O)C3O)C2)c(=O)[nH]c1=O
Cc1cc(C)cc(Oc2c(C(C)C)c(Nc3ccc(S(N)(=O)=O)cc3)[nH]c(=O)c2I)c1
COCC(NC(=O)C(N)C(C)O)C(=O)NO
Cc1cccc(NC(=O)CSc2nc3cc(C)ccc3c(=O)n2CCCC(=O)NCC2CCCO2)c1
CCN1CCN(CC2CCN(Cc3cc(C(=O)NC)n(-c4ccc([N+](=O)[O-])cc4)c3)CC2)C1=O
O=C(NCCC1CCN(Cc2ccc3c(c2)OCO3)CC1)C1CCN(S(=O)(=O)c2c[nH]cn2)CC1
COc1ccc(NC(=O)CC2C(=O)N(c3ccc(S(N)(=O)=O)cc3)C(=O)N2CCO)cc1
COc1ccc(C(=O)N2CCn3c(nnc3-c3ccc(C)o3)C2)c(OC)c1
CCc1cc(-c2nccnc2C2CN(c3ccc4ccccc4n3)C2)cc(F)n1
FC1C(OCc2ccc(C(F)(F)F)cc2)OC(C(F)(F)F)C1F
CCCC(=O)CCOP(=O)(N(CCCl)CCCl)N(CCCl)CCCl
O=c1[nH]c2ccc(-c3cccc(OCCCCCCCc4ccccc4)c3)cc2o1
CC(C)C1C(=O)CC2C3CCC4CC(O)CCC4(C)C3CCC21C
Fc1ccc(N=Cc2c(C(F)(F)F)n(-c3ccccc3)c3ccccc23)cc1
C(=C(c1ccccc1)c1ccccc1)c1nc2ccccc2[nH]1
COc1ccc(C=C2SC(=S)N(Cc3cc(OC)cc(OC)c3)C2=O)cc1
CC1CN(CCCN(c2ccccc2)c2ccccc2)c2cc(C(=O)Nc3ccc(F)c(Cl)c3)ccc2O1
Cc1cccc(C(Cl)(Cl)Cl)c1C(=O)Cl
CCC1OC(=O)C(C)C(OC(=O)CCc2ccc(OC)cc2)C(C)C(OC2CC(N(C)C)CC(C)O2)CCCC(=O)CC2NC(=O)OC21
CC(C)=CCO
CCC(=O)N(c1cccc(S(=O)(=O)N2CCCCC2C)c1)C1CCCCC1
CC(C)c1cccc(N=C(N)NS(=O)(=O)c2ccc(-c3ccccc3C(=O)O)s2)c1
CC(=O)C=c1sc(=Cc2ccc(C(=O)O)cc2)c(=O)n1CCC(=O)O
COc1ccc(CCN2CCC(CN(C)C(=O)CCc3c[nH]c4ccccc34)CC2)cc1OC
COc1ccc(-c2[nH]c3cc(OC)ccc3c2C=O)cc1
CC1CN(CCOC(c2ccc(F)cc2)c2ccc(F)cc2)CCC12CCC1CCC2C1N1CCCC1=O
Oc1cccc2[nH]c(-c3ccccc3)nc12
CC1C(O)C(O)C(CO)OC1n1cnc2c(Nc3ccccc3)nc(Cl)nc21
Cc1ccccc1-n1sc(=O)n(C(C)C)c1=S
O=c1[nH]c2ccccc2c(OCCCN2CCCC2)c1Br
Cc1ccc(S(=O)(=O)NC(=O)CCCOc2ccc(C=CC3C4CCCCC4CC4C(=O)OC(C)C43)cc2)cc1
CC(=O)NC(CC(=O)c1ccc(C)cc1)c1ccccc1
COc1cccc(Cc2cnc(N=C3C(=O)N(C)c4ccc(Br)cc43)nc2N)c1
Cc1cc(OCCN2CCN(C)CC2)nn1-c1cc(F)ccc1Cl
COC(=O)c1coc(=O)c2c(OC)cccc12
O=C(NCC1CCOCC1)C1CCN(S(=O)(=O)c2ccccc2)CC1
Cc1cccc(OCCC(=O)OCC(=O)Nc2ccc(N3CCOCC3)cc2)c1
CCN(CC)CCCC(C)NCc1cc2c(cc1C)OCO2
CS(=O)(=O)c1cccc(S(=O)(=O)N2CCN(C(=O)COC(=O)Cc3ccc(S(N)(=O)=O)cc3)CC2)c1
Cc1cc(C(=O)OCC(=O)Nc2nc(-c3ccccc3)c(-c3ccccc3)s2)ccc1[N+](=O)[O-]
CCc1ncnc(-c2ccc(C(=O)N3CCC4(CCCNC4)CC3)c(Cl)c2)c1C#Cc1ccc(N)nc1
O=C(C=Cc1nc2ccccc2s1)c1ccc2nc(-c3cccnc3)c(-c3ccccc3)nc2c1
CCc1ccc(Oc2nc(C)ccc2C(=NCC2CC2)NO)c2ccccc12
CC1=C2C(=NNC(=S)N2N=Cc2ccccc2)c2ccccc2S1
CCc1cc2c(NC3CC3)ncnc2s1
Cc1ccc(C(F)(F)F)cc1NC(=O)C1Cc2c(-c3ccnc(NC(C)C)n3)ccnc2O1
NC(=S)NN=Cc1ccc(-c2cn3ccsc3n2)cc1
O=C[N+]12CCC(CC1)C(C(I)OC(c1ccccc1)c1ccccc1)C2
CCCCN(CC)c1nc(C)nc2c1NC(=O)CN2c1ccc(C(C)C)cc1Br
O=C(C=Cc1ccccc1)OCc1ccc(F)cc1
Cc1ccc(S(=O)(=O)NC(=O)c2onc(C)c2C)cc1
COc1ccc(C(C=Cc2ccc([N+](=O)[O-])o2)=NO)cc1
COc1cc2c(cc1NS(=O)(=O)c1cc(Cl)ccc1Cl)N=CC1CCCN1C2=O
COC(=O)C1CC23c4ccccc4NC2OC1C=CC3OC(=O)OC(C)C
COCCNc1ccc2nc3ccc([N+](=O)[O-])cc3c(Cl)c2c1
COc1ccc2[nH]cc(CCNc3cc(Cl)nc(C)n3)c2c1
COc1ccc2sc(-c3ccc(NC(=O)C(Cl)Cl)cc3)nc2n1
COc1ccc(C=CC(=O)NC(C)c2ccccc2N2CCOCC2)cc1
COc1ncccc1C(=O)Oc1ccc(Cc2n[nH]c(=NN)[n+]([O-])c2S(=O)(=O)c2ccc(C)cc2)cc1[N+](=O)[O-]
CC(C)Cn1c(=N)c(C(=O)NCc2ccco2)cc2c(=O)n3ccccc3nc21
CN1CCCN(c2ccc3nc(-c4ccc(NC(=O)Nc5cn[nH]c5)cc4)[nH]c3c2)CC1
Cc1ccc(-c2csc(NC(=S)NC(=O)c3cccc(Cl)c3)n2)cc1
CCOC(=O)c1c(C)[n+]([O-])c2cc([N+](=O)[O-])c(Cl)cc2[n+]1[O-]
COc1ccc(NC(=O)c2ccc(C(=O)O)cc2)cc1S(=O)(=O)N(C)c1ccccc1
Cc1ccc2c(c1)c(O)c(C(=O)N1CCCC1)c(=O)n2C
CCc1cnc(N)c2cc(-c3ccnc(N4CCCC4)c3)sc12
N=c1oc2c(C(F)(F)F)cccc2cc1C(=O)NC1=Nc2cc(Cl)sc2S(=O)(=O)N1
CCON=C(C(=O)NC1C(=O)N2C(C(=O)O)=C(CNC(=O)c3ccc4ccccc4c3)CSC12)c1csc(N)n1
COc1cc(N)c(Cl)cc1C(=O)OCCN1C2CCC1CC(C)(CN1CCC(c3ccncc3F)CC1)C2
Cn1cnc2c(NCCCO)ncnc21
O=C(O)c1cc(-c2ccccc2)n(Cc2ccc(-c3ccccc3)cc2)n1
Nc1nc(NCc2ccccc2)nc2c1ncn2C1OC(CO)C(O)C1O
Cc1ccc(-c2cc3c([nH]2)c(=O)n(C2CN4CCC2CC4)c(=O)n3Cc2cccc(C(F)(F)F)c2)cc1OCCF
CCC(Nc1ccc(C(=O)O)cc1)c1ccccc1
CCc1cc(NC(=O)c2ccc(I)c([N+](=O)[O-])c2)n(-c2cc(OC)c(C)cc2C)n1
ON=Cc1cc[n+](CC=CC[n+]2cccc3ccccc32)cc1
Cc1cc(F)ccc1OCC(O)CNC1CCN(CCC(CO)(c2ccccc2)c2ccccc2)CC1
COc1cccc(-c2nc(=S)[nH]c(S)c2C#N)c1O
NNC(=O)c1cn(CC(N)=O)c2ccccc12
Cc1cc(C)c(C#N)c(SCCCOc2cccc(-c3cccc(F)c3F)c2N)n1
OC(c1ccc(Cl)c(C(F)(F)F)c1)C(c1ccccc1)c1ccccc1Cl
CS(=O)(=O)c1ccc(N2CC(CO)OC2=O)cc1
CC1CNC(=O)c2cc3ccc(C(=O)Nc4nc5ccccc5s4)nc3n2C1
CC1(C)Cc2c(ccc(OCc3ccc(CNS(=O)(=O)c4cc(F)cc(Br)c4)cc3)c2F)O1
CC1CCCCC12NC(=O)N(CC(=O)N1CCN(c3cccc(Cl)c3)CC1)C2=O
CN1CCC2C(C1)NC(=S)N2Cc1ccc(Cl)cc1F
CCN(CC)CC(=O)N1c2ccccc2Sc2ccccc21
CNC(=O)c1c2cc(C3CC3)c(Cl)cc2nn1-c1ccc(C(C)C)cc1
CCOC(=O)NC(c1ccc(Cl)cc1)c1c(OC)cc2c(c1OC)C(=O)c1ccccc1C2=O
c1ccc(N2CCN(CCCNc3ccnc4cc(-c5ccncc5)ccc34)CC2)cc1
CC(=O)C1(O)CCC2(O)C3(O)CC=C4CC(OC(=O)c5ccccc5[N+](=O)[O-])CCC4(C)C3CC(OC(=O)C(O)C(C)C)C12C
Nc1ccc(CC(=O)Nc2nnc(CCSCCc3nnc(NC(=O)Cc4ccccc4)s3)s2)cc1
Cc1c(O)c(O)cc2c1C(=O)N(c1ccc(C(=O)N3CCN(C(C)C)C(=O)C3)cc1)C2=O
O=C1NC(=O)C(=Cc2ccccc2OCc2cccc([N+](=O)[O-])c2)N1
CC(C)(C)NC1CCN(c2ncnc3c2CCN(Cc2ccc(C(F)(F)F)cc2Cl)CC3)CC1
Nc1ncnc2c1[nH]c1cc(-c3ccc(C(=O)N4CCN(CC5CC5)CC4)s3)ccc12
Cc1ccc(C(=O)NNC(=O)c2cc(C(N)=O)sc2N)cc1
CN(Cc1ccc(F)cc1)C1COc2ccccc2S(=O)(=O)N(CC2CC2)C1
CC(=NNC(=O)c1ccccc1)c1ccccc1OCC(=O)N1CCC1
Cc1cc(=O)oc2cc(Oc3nc(Nc4ccc(N5C(=O)CSC5c5ccccc5)cc4)nc(N(C)C)n3)ccc12
Cc1cc(S(N)(=O)=O)ccc1NC1=C(Cl)C(=O)c2ccccc2C1=O
C=C(c1ccc(OC)c(OC)c1)c1nc(C)c(COC(=O)c2cc(OC)c(OC)c(OC)c2)cc1O
Cc1ccc(-c2cc3ccccc3nc2C=CC(=O)c2cccnc2Cl)cc1
CCCCn1cc(COc2ccc3c(c2)c(C=NNc2ccc(S(N)(=O)=O)cc2)cn3CCCC)nn1
C=CCC1(CO)OC(n2cc(C(N)=S)c3c([N+](=O)[O-])ncnc32)C(O)C1O
COc1cc(C=CC(=O)c2ccc(OC)c3ccccc23)cc(OC)c1OC
CCc1cc(O)c(OC)c2cc(O)cc(O)c12
N#Cc1cccc(Oc2ccc(NC(=O)c3cc(O)c(O)c(O)c3)cc2)c1
O=C(C=Cc1ccc([N+](=O)[O-])cc1)NCC1(Nc2ccccc2)CCSCC1
Cc1ccc(-c2coc3c(=O)n(C)c(=O)[nH]c23)cc1
Cc1ccc(Cl)c(NC(=O)Cc2nc3ccccc3[nH]2)c1
COc1ccc2nc3sc(C(=O)N4CCC(Cc5ccccc5)CC4)c(N)c3cc2c1
C=C(C)CNC(=O)OC
CC(C)CN1CCC(=O)N(CCS(=O)(=O)NCc2ccccc2)CC1
Cc1nc(Nc2cc(F)cc(Nc3ncnc4cnc(N)nc34)c2)cc(N2CCNCC2C)n1
CC(NCc1cccc(C(C)(C)C)c1)c1cncnc1
CC(=O)OCC1OC(Oc2cc3c(cc2OC(C)=O)C(=O)OC3=O)C(OC(C)=O)C(OC(C)=O)C1OC(C)=O
CN1CCN(c2ncnc3ccc(-c4ccc(N(C)C)cc4)cc23)CC1
COc1ccc2c(c1)C(=O)c1ccccc1CO2
CCCC(=O)NC1CCC(CCN2CCN(c3nccc4occc34)CC2)CC1
CN1CCN(c2ccc3nc(NC(=O)c4ccc5ccccc5c4)sc3c2)CC1
Fc1ccc(NCc2cccnc2)c(Cl)c1
CCOC(=O)c1sc(-c2cn(C(=O)c3ccccc3)nc2-c2ccccc2)nc1-c1ccccc1
CC(C)=CCc1c(OC2OC(C)C(O)C(OC(=O)CC(C)C)C2O)cc2c(c1O)C(=O)c1cccc(O)c1C2=O
COc1ccc(S(=O)(=O)n2ccc(CN3CCCCC3)cc2=O)cc1
Cc1ccc(CN2C(=O)N(c3cccc(C)c3)C(=O)C23CCN(Cc2ccc(-c4ccc(Cl)cc4)cc2)CC3)cc1
Cc1ncc(F)cc1C(=O)Nc1cccc(-c2cccc(N3CCNCC3)c2)c1
CCOC(=O)C12CCC(=O)N1C(Cc1ccccc1C)CC2
C[S+]([O-])c1nc(C(=O)O)cc(-c2ccsc2)c1C#N
CC(C(=O)O)N(Cc1ccc([N+](=O)[O-])cc1)S(=O)(=O)c1ccc(NCc2ccc([N+](=O)[O-])cc2)c([N+](=O)[O-])c1
Cc1ncnc2c1c(Br)cn2C1OC(CO)C(O)C1O
CCC1(CC)CC(NC(=O)NCc2ccc(-c3ncco3)cc2)c2ccc(Cl)cc2O1
CCCCCCCC(=O)NN=C(N)c1ccc(N2CCOCC2)cc1
O=C(CCC1=NS(=O)(=O)c2ccccc2N1)Nc1ccc(Cl)cc1
COC(=O)c1c(-c2ccccc2F)c2c(ccc3c4ccccc4oc32)c(=O)n1Cc1cc(OC)cc(OC)c1
CCC(=O)NCc1ccc(Cl)c(-c2ccc(CN(C(=O)c3cnc(C)cn3)C3CCNCC3)cc2)c1
O=C(NC(Cc1ccc(Cl)cc1)C(=O)N1CCN(c2ccccc2CNCCc2cccs2)CC1)C1Cc2ccccc2CN1
COCOn1c(C)nc2cc(Cl)c(Cl)cc2c1=O
COc1cc2ncnc(N3CCN(C(=S)Nc4cc(C(F)(F)F)cc(C(F)(F)F)c4Cl)CC3)c2cc1OC
CC(C)CC1NC(=O)C(CC(=O)NC(C)C)NC(=O)C(CC(N)=O)COC2CCCC2NC(=O)C(CC(C)C)NC(=O)C(Cc2ccccc2)NC1=O
O=C(c1cc(-c2cc(Cl)ccc2Cl)n[nH]1)N1CCCC1
C=CCC(OC1OC(C)C(OC2OC(C)C(OC(C)=O)C(OC(C)=O)C2O)C(OC(C)=O)C1O)C(C=CC1CCCC1)OC(C)=O
O=C(O)c1c(O)cccc1Cc1cc(Cl)ccc1OCc1ccccc1
CC(C)c1noc(N(N=Cc2ccco2)C(C)(C)C)n1
Cc1nnc2ccc(-c3ccc(N4CCOCC4)cc3)nn12
CCOCCOC(=O)C(C#N)C(=NCc1ccccc1OCc1ccccc1Cl)SC
Cc1cc(N2C(=O)c3coc(n3)-c3ccc(cc3)OCc3ccccc3C2=O)no1
O=P(O)(O)C=C(O)NO
O=C(ON=C1C=CC(=O)c2ncccc21)c1ccc([N+](=O)[O-])o1
CC(NS(=O)(=O)c1ccc(F)c(C(N)=O)c1)C(Cc1ccccc1)c1nc(-c2ccc(F)cc2)co1
CC(C)C(C(N)=O)N(C)C(=O)c1ccccc1
Cc1ccc(C(=O)N2CCc3ccc(NC(=O)c4ccccc4)cc32)o1
CC1CN(C2CCN(C(=O)C3CC3)CC2)CCN1C(=O)N1Cc2c(NC(=O)c3cccc(F)c3)n[nH]c2C1(C)C
COc1cc(OC)c(C(=O)c2c[nH]c3ccccc23)cc1CN1CCC(F)C1
CN1C(=O)CC(C(=O)NCCc2ccccc2)N(C)C1=O
CCCn1c(SCC(=O)Nc2c(C)n(C)n(-c3ccccc3)c2=O)nnc1-c1ccccc1OC
Cn1cc(C2=C(n3cccn3)C(=O)NC2=O)c2ccccc21
COc1ccc(Oc2c(C)cnn(-c3ccccc3)c2=O)c(C)c1
CS(=O)(=O)Nc1cccc(-c2c(CC(=O)O)c3ccc(F)cc3n2C2CCCCC2)c1
CCc1ccccc1N=C1NC(=O)C(=Cc2ccc3ccccc3c2OC)S1
COCCN(CCOC)Cc1cc(-c2ccc(C)cc2)n(-c2ccccc2Cl)c1C
COC(=O)NC(C(=O)NC(=O)N1CC2C(C(=O)NC(CC3CCCCC3)C(=O)C(N)=O)=CC(=O)N(C)C2C1)c1ccccc1
Cn1c(SCC(=O)N2CCc3ccccc3C2)nnc1C1CC1
CC1CN(C(C)CO)C(=O)CCCn2nncc2COC1CN(C)S(=O)(=O)c1ccc(Br)cc1
CC(CCCCCCCCCCCC=Cc1ccccc1)=NNS(=O)(=O)c1ccc(C)cc1
CCOC1OC2OC3(C)CCC4C(C)CCC(C1C(C)N(C)C)C24OO3
CC(O)C1C(=O)N2C(C(=O)O)=C(c3ccc4c(c3)-c3ccc(C[N+]56CC[N+](CC(=O)Nc7cccc(F)c7)(CC5)CC6)cc3C4=O)C(C)C12
NCCCCC(CC(N)C(=O)O)C(=O)O
CN(CC(=O)Nc1ccc(C(F)(F)F)cc1)C(=O)COc1ccc2c(c1)C13CCCCC1C(C2)N(CC1CCC1)CC3
Cc1nc(N)nc(-c2cc(F)cnc2Nc2cnc(C)c(O)c2)n1
Cc1cn(C2CC(O)C(COP(=O)(NC(C)C(=O)OC(C)C)Oc3ccc(Cl)cc3)O2)c(=O)[nH]c1=O
OC(CN1CCN(Cc2ccc(F)cc2)CC1)Cn1c2ccc(Br)cc2c2cc(Br)ccc21
CCC(C)C(NC(=O)CCCC1SCC2NC(=O)N(CCCCN)C21)C(=O)O
O=C(O)c1ccc(Nc2cc(Cl)c(O)c(Cl)c2)cc1O
Cc1ccc2nc3c(ncn3C3OC(CO)C(O)C3O)c(=O)n2c1
CC(N)(Cc1c[nH]c2ccc(OCc3ccc(-c4ccccc4)cc3)cc12)C(=O)O
CNc1ccc(-c2cc(OC(C)C)c3ccccc3c2)cc1
CCCCc1ncc(C=C(Cc2ccccc2)C(=O)O)n1Cc1ccc(-c2ccccc2S(=O)(=O)NC(=O)OCCC(C)C)cc1
CCS(=O)(=O)c1ccc2oc(Nc3ccc(C(F)(F)F)cc3)nc2c1
CC(=O)C1=C(C)NC(N)=C(C#N)C1c1ccc(CO)cc1
CCCCCC=CCC=CCC=CCC=CCCCCS(N)(=O)=O
COc1ccc(CCN2CCN(CCOC(c3ccc(F)cc3)c3ccc(F)cc3)CC2)cc1
Nc1nc(N)c2nc(CN3c4ccccc4S(=O)(=O)c4cc(O)ccc43)cnc2n1
O=C(O)CC1Oc2ccc(Cl)cc2NC1=O
COc1ccc(Br)cc1-c1cc(F)c(O)c(F)c1
COc1ccccc1S(=O)(=O)n1cnc2cc(Br)ccc21
COc1ccc(-c2cc(C(=O)O)c3cc(C)ccc3n2)cc1
C=C(C)C1CCC(C)C2(CO)CCC3(C)OC2C13
Cc1cc(O)c(CCCN(C)C)c2c1[nH]c1cc(O)ccc12
CC(C)COc1ccc(Cc2c(-c3ccccc3)nc3ccc(Br)cn23)cc1
Nc1nc2c(c(N3CCCCC3)n1)CC(N1CCCCC1)CC2
Oc1ccc2c3c1OC1c4[nH]c5ccccc5c4CC4(O)C(C2)N(CC2CC2)CCC314
COC(=O)CSCC1CC(c2ccc(Br)cc2)=NO1
CC(C)CC(NC(=O)C(CC(=O)O)NC(=O)C(CCCCN)NC(=O)C(N)C(C)C)C(=O)O
O=C(CCCCCC(=O)NCc1cc2cccc(Cl)c2[nH]1)NO
CC(C)CNC(=O)CN1C(=O)c2cccc3c(-n4ccnc4)ccc(c23)C1=O
COC(=O)C(CCO)NC(=O)c1ccc(=O)n(C)c1
CC(C)Oc1ccccc1N1CCN(C(=O)N2CCC3(CC2)OCCO3)CC1
COCC1CCCN1S(=O)(=O)c1ccc2c(c1)C(=O)C(=O)N2Cc1ccc(F)cn1
NC(=O)c1ccc2[nH]c(-c3ccc(Oc4ccc(F)cc4)cc3)nc2c1
Cc1ccc2c(C)cc[n+](Cc3ccc(Cc4ccc(C[n+]5ccc6cc(C)c(C)cc6c5)cc4)cc3)c2c1
OC1CCCN(c2cc(CN3CCC(c4ccccc4)CC3)nc(-c3ccc(F)cc3)n2)C1
CCN(CC)c1ccc(C=C(C(=O)O)c2nc3ccccc3o2)cc1
O=C(O)Cn1cc(C(Cc2cncnc2)c2cc3ccccc3o2)nn1
O=C(c1ccc2c(c1)N(Cc1ccc(F)cc1)C(=O)c1ccccc1S2)N1CCOCC1
CC(C)(C)OC(=O)NC(CC(=O)O)c1cccc(C(F)(F)F)c1
CNc1nc2cc(-c3ccnc(F)c3)sc2n2c(C)cnc12
CC1=NN(c2nc(-c3ccc(N4CCCC4)cc3Br)cs2)C(=O)C1N=Nc1ccc(N(C)C)cc1C
COC(=O)C1OC1c1c(O)c(C)c(OC)c(C(=O)Br)c1Br
CC(C)(C)OC(=O)NC(CCCNC(=N)N)C(=O)NC(Cc1c[nH]c2ccccc12)C(=O)NC(CC(=O)O)C(=O)c1nc2ccccc2s1
CC(C)CC(NC(=O)C1CCCN1)C(=O)NC(CCCCN)C(=O)O
OC(CNCCOc1ccc2[nH]ccc2c1)COc1ccccc1
Cc1ccc(-c2nn3nc(C)c(-c4ccc(-c5ccccc5)cc4)c3nc2C)cc1
CC(SCCNC(=O)CCCNC(=O)c1ccc(Cl)cc1)c1ccc(Cl)cc1
O=C(O)COc1ccc2c(CC(=O)O)cc(=O)oc2c1OCC(=O)O
COc1ccc(S(=O)(=O)N(CC(=O)O)c2ccc(N(C)C)c(Oc3c(C(C)(C)C)cccc3C(C)(C)C)c2)cc1
O=C(NC12CC3CC(CC(C3)C1)C2)c1c(Cn2ccnc2)oc2ccc(Cl)cc12
N#CC(=Cc1ccc(F)cc1)c1n[nH]c(-c2ccccc2)n1
O=C(NCCO)c1cccc(OCc2nc3cc(C(F)(F)F)ccc3s2)c1
CCOc1ccc(C=CC(=O)O)cc1S(=O)(=O)N1CCCS1(=O)=O
NS(=O)(=O)c1nc2ccc(NC(=O)c3ccc(Br)cc3)cc2s1
CC1CN(C(C)CO)C(=O)c2cccc(NC(=O)C3CCCCC3)c2OC1CN(C)C(=O)NC12CC3CC(CC(C3)C1)C2
CC(=O)OC1C=C(C)C2CC3(O)OC3C(=O)C(C)c3cc(C(C)C)c(o3)CC(OC(C)=O)C12
Cn1nc2c(c1-c1ccc(Br)cc1)c(=O)n(C)c(=O)n2C
CC(C)C(NC(=O)C12CCC(C)(C)CC1C1=CCC3C4(C)CCC(O)C(C)(C)C4CCC3(C)C1(C)CC2)C(=O)O
CC1=C2C(=C(N3CCOCC3)N=C(NCCc3ccccc3)N2C)N(C)C2=C1C(=O)CC(C)(C)C2
CCOc1ccccc1N1CCN(CC(O)CNC(=O)c2onc(C)c2C)CC1
COC(=O)c1ccc(COc2ccc(CC(=O)O)c(C)c2)cc1
CC(C)n1nnnc1SCC(=O)NNC(=O)c1cccs1
CCN(CC(=O)Nc1ccc(NC(C)=O)cc1)C(=O)c1ccncc1
Cc1ccc(C23CC4CC(CC(C4)C2)C3)cc1
O=C1NC(=O)c2c1c1c3ccccc3[nH]c1c1c2c2cccc3c2n1CCC3
O=C(Cc1cccc2ccccc12)Nc1ccc(Br)c(C(F)(F)F)c1
CC(C)(c1ccccc1)c1ccc(NC(=O)c2cc(O)cc(O)c2)cc1
CSc1nn(-c2ccc(C#N)c(C)c2)c2cc(C)ccc12
O=C(Nc1ccc(Cl)cc1)c1csc(-c2ncccc2[N+](=O)[O-])n1
CC(C)(N)CC(=O)NC1CCc2ccccc2N(Cc2ccc(-c3ccc(C(C)(C)O)cc3-c3nn[nH]n3)cc2)C1=O
Cc1ccc(Nc2nccc(-c3cnc(N)nc3)n2)cc1
FC(F)(F)Sc1ccc(Nc2ccc3nnc(-c4ccc(CN5CCC(c6n[nH]c(-c7ccccn7)n6)CC5)cc4)n3n2)cc1
O=C(Nc1ccccc1)C(=O)c1cn(Cc2ccccc2F)c2ccccc12
CCCCCCCC1CCC2(CC1)OOC1(O2)C2CC3CC(C2)CC1C3
COc1ccc(OC)c(Nc2nccc(Nc3ccc(OCCN(C)C)cc3)n2)c1
COc1c(N2CC3C(C2)C3C(C)N)c(F)cc2c(=O)c(C(=O)O)cn(C3CC3)c12
COc1c2c(cc3c1C1CCC(OC(C)=O)C1(C)CC3)C1(C)CCCC(C)(C)C1C(OC)C2
CC(C)(C)CC(=O)OCCCc1ccc2c(c1)OCO2
O=C1c2c(O)cc(O)cc2OC(c2ccc(OCc3ccccc3)cc2)C1O
CC(=O)C1C(O)CC2C3CCC4=CC(=O)C=CC4(C)C3(F)C(O)CC21C
O=C(NCCSSCCNC(c1ccc(O)cc1)(c1ccc(O)cc1)c1ccc(O)cc1)C(Cc1ccc(O)cc1)=NO
COc1cc(C2COc3c(ccc(OC)c3OC)C2=O)cc(OC)c1OC
CC(C)n1cc(CN2CCN(c3cccc(C(O)C(F)(F)F)c3)CC2)c2ccccc21
Nc1ccc(OCP(N)(=O)N(CCCl)CCCl)cc1
CN1CCN(c2nc(Nc3cccc(C(N)=O)c3)nc(N3CCCC3)n2)CC1
CCN(CC)c1ccc(NC(Cl)=C2C(=O)OC(=O)C(C(C)=O)=C2O)cc1
CC1(C)CC(=O)C2C(=Nc3nn(CC(=O)NC4CC4)cc3C2c2ccccc2)C1
Cc1ccccc1C(=N)NO
CCOCCn1c(SCC(=O)Nc2ccc(Br)cc2)nc2c(oc3ccccc32)c1=O
CNC(=O)CC1CC(C(=O)NC(C)(C)C)CN1CC1(c2ccccc2)CC1
COc1cc(-c2cn(-c3ccc4c(c3)CCCN4S(C)(=O)=O)cc2C#N)cc(OC)c1OC
COC12c3ccccc3C(CC1(C)c1ccccc1)C1C(=O)N(C)C(=O)C12
OC1(c2ccc(F)cc2)CC2CCC1CN2Cc1ccccc1
CC(C)c1c(C(=O)Nc2ccc(F)cc2)nn(-c2ccc(F)c(F)c2)c1CCC(O)CC(O)CC(=O)O
Cc1cc(C)c(CN2CCC(n3nccc3NC(=O)C3CC3)CC2)c(=O)[nH]1
O=C(C1=C(O)C(=O)N(Cc2cccs2)C1c1ccccc1)c1cccs1
CS(=O)(=O)NC(COCc1ccc2c(c1)OCO2)c1nnc2n1CCCN(Cc1ccccc1)C2
O=C(O)C(O)c1ccc2oc3ccc(O)cc3c(=O)c2c1
NC(=O)NN=Cc1ccc(OCC(=O)N(Cc2ccccc2)c2ccccc2)cc1
CC(=O)NC1OC(C(NC(=O)C(NC(=O)CNC(=O)CNC(=O)c2ccc(N)cc2)C(C)C)C(Cl)(Cl)Cl)C(O)C(O)C1O
COc1nc(NC(=O)NS(=O)(=O)c2ccc(C)cc2)nc2ncn(CC(OC)OC)c12
CC(Cn1cccn1)NC(=O)N1CCOCC1
Cc1nc(C(C)C)c(C(=O)NC(C)c2ccc(OC3CCN(c4ccc(OCC5CC5(C)C)cn4)C3)cc2)s1
COc1ccc(N(C(=O)c2ccc(C)cc2)S(=O)(=O)c2ccc(Cl)cc2)cc1
COc1ccccc1C(C1=C(NC2CCCCC2)C(=O)c2ccccc2C1=O)C1C(=O)c2ccccc2C1=O
CC(=O)N1CCCC1C(=O)NC(C#N)Cc1ccc(O)cc1
O=C(COc1cc(CNC(COCc2ccccc2)c2ccccc2)ccc1C(F)(F)F)NO
O=C(CN1CCN2C(=O)c3cc(F)c(F)cc3C12)c1ccc([N+](=O)[O-])cc1
CC1CCN(C(=O)Nc2cccc(NC(=O)c3ccc(C(=O)Nc4cccc(C(=O)O)c4)cc3)c2)CC1
Cc1ccc2[nH]c(C(=O)N3CCN(C(=O)OCC(C)C)CC3)cc2c1
CC(Cc1ccc(O)cc1)NCCc1ccc(O)c(O)c1
COC(=O)c1c(O)cc(OC)c(OC)c1C=Cc1ccc(OC)c(OC)c1
S=C(Nc1ccccc1)Nc1cccc2ccccc12
Cc1ccc(NC(=O)CSc2n[nH]c3c4cc(C)ccc4nc-3n2)cc1
O=C(NC(=S)Nc1ccc(OCc2ccc(C(F)(F)F)cc2)cc1)c1cccc(Br)c1
CC(NC(=O)C1CCCN1C(=O)C(N)Cc1ccc(O)cc1)C(=O)NC1(C(=O)NC(Cc2ccc(O)cc2)C(=O)N2CCCC2C(N)=O)CCCC1
COc1ccc(CC(=O)Nc2cnn(CCC#N)c2)cc1OC
Cc1c(Sc2ccccc2)n(COCP(=O)(O)O)c(=O)[nH]c1=O
CC(NC(=O)c1ccc(C(F)(F)F)cc1)c1cccs1
O=C1NCCc2[nH]cnc2N1c1cc(C(F)(F)F)ccc1Cl
CCOc1ccc(NC(=O)c2c(C)nc3n(c2=O)N=C(c2ccccc2)C(=Cc2ccccc2OC)S3)cc1
Cc1cccc(C)c1-c1ccc(CC(NC(=O)C2(S(=O)(=O)c3ccccc3Cl)CCCC2)C(=O)O)cc1
CN(Cc1ccsc1)Cc1nc2ccccc2n1CCc1c[nH]c2ccccc12
Nc1nc(N)c2ncc(Cc3ccc(C(F)(F)F)cc3)nc2n1
CC1CCCN(C(=O)c2ccc(N3C(=O)C4C5C=CC(CC5)C4C3=O)cc2)C1
CC(=O)SCC(=O)C1(O)CCC2C3CCC4=CC(=O)C=CC4(C)C3C(O)CC21C
CCCC1(CCC)CC(=O)N(NC(=O)c2cc(C)c(C)s2)C1=O
N#Cc1cnc2c(NCc3cccnc3)cc(NCc3cccc(Oc4ccccc4)c3)cc2c1Nc1ccc(F)c(Cl)c1
O=C(Nc1cnn(Cc2cccc(Cl)c2)c1)c1cc(O)cc(-c2nc3cc(O)ccc3[nH]2)c1
COc1ccc(C)c2sc(=NC(=O)c3ccc(Cl)cc3)n(C)c12
CCC=CCNC(=S)NN=C(C)C(=O)O
O=c1cc(-c2cccc(C(F)(F)F)c2)oc2ccc3ccccc3c12
OCCOCn1cc(C(F)(F)F)c(Cl)n1
Cc1c2c(cc3c(COC(=O)NC(C)C)c(COC(=O)NC(C)C)c(=O)oc13)CCC(c1ccc(F)cc1)O2
N#Cc1ccc(Cn2cncc2COCc2ccc(F)cc2-c2ccc3cnccc3n2)cc1
CCCc1cccc(C=C2SC(=S)N(CCC(=O)O)C2=O)c1
COc1ccc(CNC2C3CCCC2(CN2CCCC2)C3)cc1
Nc1cc(O)cc(-c2[nH]nc3c2C(=O)c2c(NC(=O)Nc4cccc(Cl)c4)cccc2-3)c1
CCCCNC(=S)N1CCN(CC=Cc2ccccc2)CC1
CSCCC(NC(=S)NN=Cc1c(O)[nH]c(=S)[nH]c1=O)C(=O)O
Cc1ccccc1C1NC(C(=O)O)Cc2c1[nH]c1ccccc21
Cn1cc(C(=O)Cc2cccc(=O)n2CC(F)(F)F)c2ccccc21
CCCC(C)c1cc(COc2c(C)cc(-c3nc(CNCCOC)no3)cc2C)on1
COc1ccccc1NC(=O)NC1CCN(S(=O)(=O)c2ccc(CCC(=O)O)cc2)CC1Cc1ccccc1
C=CCCC(=O)OC1CC(OC(=O)CCC=CCC=CCC=CCC)C(OC)=C2C1=C(O)C=C1OC(C)(C)C2Cc2oc3c(OC)c(O)ccc3c21
CCN1CCN(C(=O)c2cnc(-c3c[nH]c4ccccc34)n2CC)CC1
COC1C=CC=C(C)C(=O)Nc2cc(O)cc(c2)CC(OCOC(=O)CC(C)C)CC(OC)C(OC)C(C)C=C(C)C1OC(N)=O
Cc1cc(Cl)ccc1NC(=O)c1ccccc1NS(=O)(=O)c1cccc2nsnc12
CC(C)C(NC(=O)C(NC(=O)C(NC(=O)C(Cc1cnc[nH]1)NC(=O)C(NC(=O)C(CCCCN)NC(=O)C(N)CN)C(C)C)C(C)O)C(C)C)C(=O)O
CC(C)C1CN(C(=O)c2cccc(Nc3ncc4c(n3)CCN(Cc3ccccn3)CC4)c2)CCO1
Cc1ccc(Cn2c(SCC(N)=O)nnc2-c2nc(C)no2)cc1
CC(C)n1c(CNC(=O)c2ccc(F)cc2)nc2ccccc21
CCOC(=O)Cc1nc(-c2ccc(F)cc2)oc1-c1ccc(Br)cc1
O=C(CCN1CCN(c2ccccn2)CC1)Nc1ccc(F)cc1
Nc1nc2cnc(-c3ccc(Cl)c(Cl)c3)cn2c1-c1ccccc1
CC(Oc1cc(Cl)c(Cl)cc1Cl)C(=O)Nc1ccc(Br)cc1
COc1cccc(CSc2nc3cc(Cl)c(Cl)cc3n2CC(=O)O)c1
CCCCCCCCCCCCCCCCCC
CC1C(=O)c2nc(CCCn3ccnc3)[nH]c2N(C)C1=O
NC1C=CC(n2cc(C=CCF)c(=O)[nH]c2=O)OC1
COc1ccc(C(C)=O)cc1NC(=O)N1CCOC(=O)C1
CCS(=O)(=O)c1ccc2c(c1)C(=C1Nc3ccc(OCCS(C)(=O)=O)cc3C1=NO)C(=O)N2
CCC(Oc1ccc(CC[n+]2ccc(C)cc2)cc1)C(=O)O
O=C(CSc1nnnn1-c1ccc(O)cc1)Nc1cc(C(F)(F)F)on1
Cc1ccc(S(=O)(=O)Oc2ccc(C=C3SC(=O)NC3=O)cc2OCc2ccccc2)cc1
O=[N+]([O-])c1cc2c(O)c3c(OC4OC(CO)C(O)C(O)C4O)c(O)c(CO)cc3oc-2cc1=NO
COC(=O)CC(=O)Nc1ccc(C)c(S(=O)(=O)N2CCOCC2)c1
NCc1cn(-c2ccc(Br)cc2F)[nH]c1=O
CCCCNC(=O)CCCn1c(CC(C)(C)C)nc2c(SCc3ccccc3)ncnc21
CCN(CC(=O)N(CC(=O)Nc1cccc(C)c1)CC(C)(C)OC)C(=O)c1ccc(S(N)(=O)=O)cc1
COc1ccc(NS(=O)(=O)c2cccc(NC(=O)CC3SC(N4CCCCC4)=NC3=O)c2)cc1
Cc1csc(NC(=O)C(C)Sc2nnnn2C)c1-c1ccco1
CCc1ccc(C2=Nc3ccccc3N=C(Nc3ccc4c(c3)OCCO4)C2c2cccnc2)o1
COc1ccc(OC)c(-c2cc(-c3ccco3)c(C#N)c(=S)[nH]2)c1
NC1CN2CC(SCCCC(F)(F)F)=NN=C2CO1
Cn1c(=O)c2c(ncn2CC(=O)NN=Cc2ccc(-c3ccc(Cl)c(C(=O)O)c3)o2)n(C)c1=O
COc1cc(CO)cc(OC)c1OC
CNC(=O)c1ncc2cc(-c3ccc(CN4CC(n5cc(C)c(=O)[nH]c5=O)OC4=O)cc3F)ccc2c1O
CC1CC(C)CN(C(=O)c2cn(-c3ccccc3)nc2-c2ccccc2)C1
COc1ccc2c(c1)c1nc3ccccc3nc1n2C
CCOC(=O)c1c(NC(=O)CC)sc2c1CCCC2
COc1ccc2c(c1)cc(C=O)n2-c1ccccc1
CC(=O)NCCc1cccc2ccccc12
COc1cccc(-c2cn(C3CCN(C4CCC(c5cncnc5)CC4)CC3)nn2)c1
CC(=Cc1cccs1)C1C(O)C(C)(C)C(c2ccccc2)C(C)(C)C1c1ccccc1
O=c1c2ccccc2[nH]c2c(O)ccc(CO)c12
COc1ccc(OC)c(CNc2nc3c(c(=O)c4ccccc4n3C)n2C)c1
O=C(Cc1ccc(F)cc1F)NCc1ccnc(Cl)c1
C(=NNc1nc2sc3c(c2c2ncnn12)CCCC3)c1cc2ccccc2[nH]1
CSCCC(OC(=O)COc1ccc(C(F)(F)F)cc1)C(=O)NC(c1ccccc1)c1ccccc1
O=C1CCC(c2ccccc2)N1C1CCN(C2CCCCC2NS(=O)(=O)c2cccc3ccccc23)CC1
COc1cc(NC(=O)Cc2cccs2)ccc1NC(=O)c1ccco1
COc1ccc(-c2nnc(-c3ccco3)o2)cc1
Cn1cc(-c2cc(F)cc3c2-c2ccccc2C3(O)C(F)(F)F)cn1
CC(C)=CC(=O)Nc1ccc(N2CCN(C(=O)Nc3ccc(SC(F)F)cc3)CC2)c(F)c1
NC(=S)CCn1nc(-c2ccc(Cl)cc2)c2c(C(F)(F)F)onc2c1=O
COc1ccc(C(NC(C)=O)c2nc(-c3ccc(C)cc3)cs2)cc1
O=[N+]([O-])c1ccc(S(=O)(=O)N(Cc2cccnc2)c2ncnc3nc[nH]c23)cc1
CCCCS(=O)(=O)Nc1ccc(N=C2C(=O)N(C)c3cc(CS(=O)(=O)O)ccc32)c(OC)c1
COc1ccc(CN2C(=O)C(=Cc3cccc(OC)c3)C(=O)N(Cc3cccc4ccccc34)C2=O)cc1
CC(C)C(NC(=O)C(N)CN)C(=O)NC(Cc1ccccc1)C(=O)NC(CC(=O)O)C(=O)O
COc1c(OCc2ccc(Cl)cc2)ccc2c3c(c(=O)oc12)CCC3
O=C(CC12CC3CC(CC(C3)C1)C2)NCCNC(=O)c1cccnc1
O=C(Nc1ccc(Nc2ccc3ccccc3n2)c(Cl)c1)c1ccc(-n2ccnc2)cc1Cl
COc1nc(Nc2ccc(S(=O)(=O)N(C)C)cc2)c2nc[nH]c2n1
CCC1OC(=O)C=CC(C)=CC(C)C(OC2OC(C)CC(N(C)C)C2O)C(C)(OC)CCC(=O)CC2C1OC(=O)N2NCCCc1ccccc1
COc1ccc(CC(=O)Nc2n[nH]c3c2CN(C(=O)c2cccc(C)c2)C3)cc1OC
C#CCOCCCCCCCCCCCCCCC=CCCCCCCCCC=CCCCCCC(O)C#C
O=C(CSc1nnnn1-c1ccc(F)cc1)c1ccc(N2CCOCC2)cc1
CSc1ccc2c(c1)-c1nc(c(SC)s1)CO2
COC(=O)CCCCc1ccc(-c2ccccc2)n1-c1ccc(C(=O)O)cc1C
N#CCC(C(=O)NCc1ccc(-c2csc(-c3nc4ccccc4[nH]3)c2)cc1)N1CCC(Cc2ccccc2)CC1
CC(Nc1ncnc2sc(C#N)cc12)c1ccccc1
Cc1[nH]c(C(F)F)c(-c2ccc(OCc3ccccc3)cc2)c(=O)c1Cl
CC(C)CCn1c(Cn2c(=O)[nH]c3ccc(Br)cc32)n[nH]c1=S
Cc1cc(C(=O)Nc2cccc(OCc3cc(C)nc4ccccc34)c2)on1
O=C(c1cccn1-c1ccc(Cl)c(Cl)c1)N1CCN(c2ccccc2)CC1
Cn1cc(-c2nnc(Cc3ccccc3Cl)o2)c2ccccc21
CC1CCC2(C(=O)OCCN3CCOCC3)CCC3(C)C(=CCC4C5(C)CCC(O)C(C)(C)C5CCC43C)C2C1C
Cc1cc(NC(=O)CCN2C(=O)CNC2=O)cc(C)c1Cl
O=C(O)c1ccc2c3c(n(CCCCN4CCCCCC4)c(=O)c2c1)-c1ccccc1C3=O
Cc1cc(C)c(-n2c(SCC(=O)Nc3ccc(S(=O)(=O)N4CCOCC4)cc3)nnc2-c2ccccc2)c(C)c1
NC1CCC(n2c(C(F)(F)F)nc3c(Cl)c(Cl)c(Cl)c(Cl)c32)CC1
CC12COC(c3ccc([N+](=O)[O-])cc3)CC1CCC1(C)C2CCC2=C(Cl)C(=O)CCC21C
Cc1cccc(OCc2nc3ccccc3n2CC(=O)NS(=O)(=O)c2cccc(C)c2)c1
Cc1ccc(-c2ccnc3c2COP(=O)(OCC2C=CC(n4cc(C)c(=O)[nH]c4=O)O2)O3)cc1
COC(=O)C(=O)Nc1ccc(Cl)c(-c2nc3cc(F)ccc3o2)c1
CCOC(=O)C1CCCN(S(=O)(=O)c2ccc3c(c2)C(=NNc2cccc(OC)c2)C(=O)N3)C1
COc1ccc(-c2cc(NC=O)c3ncc(Sc4ccccc4C(F)(F)F)n3c2)cc1OC
CC(C)CC(N)C(=O)NCc1ccccc1
COc1nc(OC)nc(N2c3ccccc3CC2c2n[nH]c(Nc3cccc(C)c3)n2)n1
COc1cc(NCCNC(C)=O)c2nccc(Nc3cccc(CN(C)C)c3)c2c1
CCCCC(=O)OC1CC(OC(C)=O)C2(C(=O)OC)COC3C2C12COC(OC(C)=O)C2(O)C1(O)CC2OC(=O)OC2OC3(C)C1OC(C)=O
Cc1cc(N2CC(C)(C)C2)ccc1C(=O)NCN
OCC1OC(n2cnc3c(NC4CCc5ccccc54)ncnc32)C(O)C1O
NC(Cc1c[nH]cn1)C(=O)S
CC(C)Cn1c(-c2ccc(F)nc2)nc2cc(C#CC3(O)CCCCC3)ccc21
COc1ccc(C2c3[nH]c4ccccc4c3CC3C(=O)N(c4ccccc4C(=O)Nc4ccc(Br)cc4)C(=O)N32)cc1
CCCc1ccc(S(=O)(=O)Nc2cccc(-c3ccc(N4CCCCC4)nn3)c2)cc1
O=C1Nc2scc(-c3cccc(C(F)(F)F)c3)c2C(c2ccc(F)cc2Cl)N1
CC(CC(N)C(=O)O)(c1ccc(OCc2ccccc2)cc1)c1ccc(OCC2CC2)cc1
O=C(Cc1ccccc1Br)N1CCC2(CC1)CCN(C(=O)c1cscn1)CC2
Cc1cccc(Cl)c1NC(=O)Nc1cccn2c(-c3ccncc3)c(C(=O)Nc3ccccc3)nc12
Cc1cc(C(=O)NC2CCCCC2)c2ccccc2n1
CCNc1cc(-c2nc(C)cs2)ccc1Oc1ccccc1
CC1(C)C=Cc2cc(C(=O)C3CCCC3)c(N3CCCC3)nc2O1
O=C1CCC(C(=O)NC(Cc2ccc(-c3ccccc3C(F)(F)F)cc2)C(=O)O)N1
CCOc1ccccc1NC(=O)c1cc(Cl)c2no[n+](-c3ccccc3)c2c1Cl
CN(C)CC1CC1c1cncc(F)c1
CC=C(C)C(=O)OC1CC(O)C2(C)C=C(C)CCC2C1(C)CCC(=CCOP(=O)(O)OP(=O)(O)O)COC(=O)C(C)C
O=C(Oc1ccccc1)N1CCN(c2ccccc2)CC1
COc1ccc(-c2cc(C(F)(F)F)nn2-c2ccc(S(C)(=O)=O)cn2)cc1
Cc1nc2ccccc2nc1C(=O)NN=Cc1ccc([N+](=O)[O-])s1
CCOC(=O)Cc1csc(NC(=O)c2ccccc2Br)n1
CCOc1ccccc1NC(=O)c1cc2sccc2n1C
CCCNC(=O)c1ccc2c(c1)CCC1C2CCC2(C)C(O)CCC12
Cc1nc2ccc(Nc3nc(Nc4cccc(NC(=O)c5cccc(C(F)(F)F)c5)c4)nc(N4CCN(C)CC4)n3)cc2s1
CC(C(=O)N(C)Cc1cc2ccccc2[nH]1)N1C(=O)C2C3CC(C3)C2C1=O
COC(=O)C(C(=O)OC)N(OC(C)=O)S(=O)(=O)c1ccc([N+](=O)[O-])cc1
CC(=O)Nc1sc2c(c1C#N)CCc1ccccc1-2
O=C1C(=O)N(c2ccc(O)cc2)c2ccc(CO)cc21
CCN(CC(=O)NCc1cccs1)C(=O)c1ccc(C)cc1
COc1ccc(C(C)=C2SC(=O)N(c3cccc(Cl)c3)C2=O)cc1OC
O=C(CSc1ccc2ccccc2c1)Nc1nnc(CCSc2nnc(NC(=O)CSc3ccccc3)s2)s1
COc1ccc(NC=C2C(=O)CC(c3ccccc3)CC2=O)cc1
COc1ccc(S(=O)(=O)NC(=O)OCC2CC(n3cc(C)c(=O)[nH]c3=O)OC2CO)cc1
Cc1ccc(-c2cc(C(=O)NCC(c3ccccc3)N(C)C)c3ccccc3n2)cc1
O=C(NCCN1CCOCC1)C(=O)NCC1CCCN1C(=O)C(=O)C1CCCCC1
COc1nc(N2CCCC2)c2ccccc2n1
O=C1C2C3C=CC(CC3)C2C(=O)N1CCCN1CCN(c2ccccc2)CC1
O=C(NC(=S)Nc1nccc(Cl)n1)c1ccccc1
CCCCC(NC(Cc1ccccc1)C(=O)N1CCC(OCOC)CC1)C(=O)C(=O)NCC(=O)NC(C(=O)NC(C)(C)C)c1ccccc1
Cc1ccccc1C(=O)NNC(=O)c1c(C)oc2ccccc12
CC(C)c1ccc(C2=CC3CCC(C2)N3)cc1
COc1ccc(OCc2nnc(SCC(=O)N3CCOCC3)o2)cc1
COc1ccc(N2Cc3nc(CNC(=O)N(C)C)nn3CC2=O)cc1
CC1Cn2c(=S)[nH]c3cccc(c32)CN1C(C)C(=O)N(C)C
CC1CC1CNc1cc(Cl)nc(SCc2ccccc2)n1
COc1ccc(NCC(O)COc2ccc(OCC=C(C)CCC=C(C)CCC=C(C)C)cc2)cc1
Cc1cc(F)ccc1NC(=O)c1c(C2CC2)nc2cc(C(F)(F)F)ccn12
COc1ccc(-c2cn3nc(CNC(=O)C4CCS(=O)(=O)CC4)nc3s2)cc1F
CC(C(=O)NC1CC1)N1c2ccccc2Sc2ccccc21
CN(C)CCNc1ccc(S(=O)(=O)NCCc2cccs2)c2cc(NC(=O)CCN3CCOCC3)sc12
O=C(O)c1ccccc1[S+]([O-])c1ccccc1C(F)(F)F
COc1ccc2nccc(-n3cc4c(n3)CCC(N(C)C(=O)C3CCOCC3)C4)c2n1
N#Cc1ccc2cc(OCCN3CCN(c4cccc(C(F)(F)F)c4)CC3)ccc2c1
CC1=C(C(=O)Nc2cccc(N3CCN(C)CC3)c2)C(c2ccc(Cl)cc2Cl)n2nc(C(F)(F)F)cc2N1
CC1CCCN1C(=S)SC1CCN(Cc2ccco2)CC1
CCOc1ccc2[nH]c(=O)c(CN(C)CCc3ccccc3)cc2c1
CS(=O)(=O)Nc1ccc(-c2nc(N3CCOCC3)c3ccsc3n2)cc1
O=[N+]([O-])c1ccc(C(O)CO)cc1CF
O=S(=O)(NCc1ccccc1)c1ccc(OCc2ccccc2)cc1
C=Cc1c(CC=C(C)C)c2n(c1C(=O)c1ccc(Cl)cc1)CCC2F
N#Cc1ccc(NC(=S)N=C(Nc2ccc(Cl)cc2)Nc2ccc([N+](=O)[O-])cc2Cl)cc1
CC(C)Nc1nccc(-c2c(-c3ccc(F)cc3)c(=O)n3n2CCC3)n1
COC(=O)C=CC(=O)NC(CS)C(=O)NC(CCCCN)C(=O)NC(CC(C)C)C(=O)O
COc1cccc(OC)c1C1CCCC(C)(O)C1
C=CCN(CC=C)C(=O)C1CCC(Cn2c(=O)c3sccc3n(CC(=O)NCCC3=CCCCC3)c2=O)CC1
CCCCCCCCCCCCCC[N+]1(C)CCc2cc(O)ccc2C1
Cc1cn(C2CC(OP(=O)(O)OCc3ccc(-c4ccc(CC(C)(C)C)cc4)s3)C(CO)O2)c(=O)[nH]c1=O
COc1ccc2nc(Oc3ccc(Br)cc3)c(Cc3ccc(Oc4ccc(Br)cc4)cc3)cc2c1
CCc1c(C(=O)OC)oc2cccc(OCCNCc3ccco3)c12
CC(C)CCCC(C)C1CCC2C3CC(O)C4CC(O)CCC4(C)C3CCC12C
CCc1ccc(S(=O)(=O)N2CCN(c3nc(-c4cccnc4)nc4ccccc34)CC2)cc1
Cn1ccc(N)n1
CCC(=O)Nc1ccc(-c2noc(C3CCCCN3C(=O)C3CCC3)n2)cc1
COc1ccc(C2C=CCN(S(=O)(=O)CC3CCC(N(C)S(=O)(=O)c4ccc(C)cc4)CC3)C(=O)C(=O)N2CCCn2ccnc2)cc1
CC(C(=O)NC1CCCc2cc(CN3CCC(N)CC3)ccc21)c1ccccc1
Cc1cccc(C)c1S(=O)(=O)NC(=O)Nc1c(C(C)C)cccc1C(C)C
COc1cc(-c2csc3ccccc23)cc2c1OCCN(Cc1cccnc1)C2
O=C(Nc1ccc(-c2ccccc2)cc1)C1CN(CCN2CCCCC2)CC1c1cccc(Cl)c1
CCOc1ccc(C(=O)Nc2cc(C)nn2-c2ccccc2)cc1
COC1OC(C)C(NC(=O)Nc2ccc(Cl)cc2)C(COC(=O)c2ccc([N+](=O)[O-])cc2)C1O
O=C(Nc1nc2c(s1)CN(c1ccccc1)CC2)c1ccco1
Clc1cc(Cl)cc(COc2cc3ncnc(Nc4ccc(OCc5cccc(I)c5)c(Cl)c4)c3cc2Cl)c1
O=C(NC(Cc1ccc(Cl)cc1)C(=O)N1CCN(c2cccc([N+](=O)[O-])c2)CC1)c1cc2ccccc2s1
COc1ccc(NCc2cncn2-c2ccc(-c3ccccc3)c(C)c2)cn1
C=CCc1cc2c(c(CCC(=O)O)c1O)OC(CC=C)C2
COC(=O)C1CC(OC(C)=O)C(=O)C2C1(C)CCC1C(=O)OC(c3ccoc3)CC12C
CCN(C)C(=O)CN1C(=O)CC(COC(N)=O)=C(C)C1c1ccc(OC)c(OC)c1
CCOC(=O)c1c(C)[nH]c(NC(=O)c2nc(SC)ncc2Cl)nc1=O
Cn1c(=O)c2nc(CN3CCC(Oc4cccnc4)CC3)[nH]c2n(C)c1=O
CC(C)=CCCC(C)=CCC(C)NC(=O)C(F)(F)F
CCCCN(CC)CC(=O)Nc1ccc(C(=O)c2ccc(C)cc2)cc1
CCOC(=O)c1ccc(N=Nc2ccc(N)cc2)cc1
CC(C)CNC(=O)c1ccc(C#Cc2cccc(F)c2)cn1
CC12CCC3c4ccc(O)cc4C(O)CC3C1CCC2O
CC(C)N1CCCC1COc1ccc(Cl)c(Cl)c1
Cc1ccc(C)c(C(=O)COC(=O)c2cccc(S(=O)(=O)N3CCOCC3)c2)c1
CC(=O)N(C(=O)c1ccccc1)C(=O)C1N2C(=O)C(C=Cc3ccccc3)C2S(=O)(=O)C1(C)C
COc1ccc(CN(C)C(=O)C2CCCN(c3nc(C)cc(C)n3)C2)c(OC)c1
COc1ccc(CCNc2nc3ccc(C)cc3cc2C#N)cc1OC
O=C(NCC(c1ccc(-c2ccccc2)cc1)N1CCCNCC1)c1ccco1
NC(=O)c1nsc(C(=O)N(c2ccccc2)C(C(=O)NC2CCCC2)C2CCCCC2)c1N
Cc1ccc(N2CCN(C(CNC(=O)C(=O)NCC3CCCO3)c3ccc4c(c3)OCO4)CC2)cc1
CC1OC(OC2CCC3(C=O)C4CC(O)C5(C)C(c6ccc(=O)oc6)OC(=O)C5(O)C4CCC3(O)C2)CCC1OC1CCCCO1
CCCC(C)Oc1ccc(-c2[nH]nc3c2C(=O)NC3)cc1
NCCc1cc(F)cc(F)c1
COc1ccc(-c2[nH]c3ccc(OC)cc3c2CC(=O)N2CC(C)OC(C)C2)cc1
CN(C)C(=O)N1Cc2cccc(Oc3ccccc3)c2C1
CCOc1ccccc1C(=O)NCC1(N2CCN(S(C)(=O)=O)CC2)CCC(c2ccccc2)CC1=O
CC(C)(C)NC(=O)Nc1cccn2nc(-c3ccc(O)cc3)nc12
COc1cc(CN2c3ccccc3NC(=O)C2CC(=O)N2CCOCC2)cc(OC)c1
Cn1cc(-c2cncn2-c2ccc(C(=O)c3cccs3)cc2)ccc1=O
CCOc1cc(O)c(C(=O)C=Cc2ccccc2)c(OC(=O)C=Cc2ccccc2)c1CN1CCCCC1
CC(=O)Oc1ccc(CCNC(=O)CN(c2ccccc2)S(=O)(=O)c2ccc(C)cc2)cc1
Cc1cc(=O)oc2cc(OC(=O)c3cc4ccccc4cc3O)ccc12
NS(=O)(=O)c1ccc(CNS(=O)(=O)C(F)(F)C(F)(F)C(F)(F)C(F)(F)C(F)(F)C(F)(F)C(F)(F)F)cc1
COC(=O)c1c(C)[nH]c(C(=O)C(C)OC(=O)C=Cc2ccc(Cl)nc2)c1C
CCOP(C)(=O)SC(C)CC
O=C(O)c1ccc(Cc2c(-c3ccc(Br)cc3)c(=O)oc3cc(O)ccc23)cc1F
COC1(C#CC(O)(c2ccccc2)C2CCN(Cc3ccc(OC(C)C)cc3)CC2)CN2CCC1CC2
c1ccc(-c2noc(C3CN4CCC3CC4)n2)cc1
CCOc1cccc(-c2nn3c(=O)cc(C(F)(F)F)nc3s2)c1
CCCCN1CC(=O)N2Cc3[nH]c4c(C)cccc4c3CC2C1=O
COc1ccc(-c2nc3c(c4c2oc2ccccc24)NC(=O)CC3)cc1
COc1ccc2c(c1)C1CCN(C(=O)COc3ccc(C(F)(F)F)cn3)C1CC2
Cc1ccc(C)c(NC(=O)CSC2=NS(=O)(=O)c3ccccc3N2)c1
N#Cc1c(=O)c2cccc(C=O)c2n2ccccc12
COc1ccc(-c2onc(CO)c2-c2ccc(F)cc2)c(OC)c1OC
Cc1csc(C(C)(O)c2ccc(Cl)c(C)c2)n1
CC(C)C(NC(=O)Nc1ccc(Cl)cc1)C(=O)O
Clc1ccc2c(c1)OCN(CCNc1ccnc3cc(Cl)ccc13)C2
Cc1ccc(-n2c(SCc3nc4ccccc4[nH]3)nnc2-c2ccoc2C)cc1
CCCN(CCc1ccccc1)Cc1cc(Br)ccc1O
O=C(NCc1n[nH]c(=S)n1-c1ccc(Cl)cc1)c1ccccc1Cl
CC(C)(C)c1ccc(NC(=O)N2N=C(c3cc4ccccc4o3)CC2c2ccc(F)cc2)cc1
COc1cccc(-c2nnc(-c3ccc(Cl)cc3)c(-c3c(Cl)cccc3Cl)n2)c1
O=c1[nH]c(=O)n(C2OC(CO)C(O)C2F)cc1Br
CCOC(=O)C(Sc1nc(N)cc(N)n1)c1cccc(Cl)c1
CCN(Cc1ccccc1)C(=O)CC1C(=O)NCCN1Cc1ccccc1Cl
CCCCCCCc1ccc(N=C2CCCC2)cc1
CCOCCOC(=O)C(C#N)=CCNc1cc(=O)[nH]c(O)n1
NC(=O)c1cccc2c(NCc3cccc(Nc4ccccn4)c3)ncnc12
CCOC(=O)C12CCC=C1N(Cc1ccc3c(c1)OCO3)C(=O)C(CC(=O)NCCc1ccc(OC)c(OC)c1)C2
CCn1c(CN2CCN(C(=O)c3ccco3)CC2)nnc1SC
Cc1ccc(S(C)(=O)=O)c(OCCNC(=O)c2sc(=S)n(C)c2C)c1
CCOC(=O)c1[nH]c(C)c(C(N)=O)c1C
Cc1cnoc1C(=O)NC1CN(C2CCC(c3ccccc3)CC2)C1
Cc1noc(NS(=O)(=O)c2ccc(NC(=O)COc3cc(C(=O)O)ccc3Br)cc2)c1C
N#Cc1ccc(C2c3[nH]c4ccccc4c3CCN2C(=O)c2ccc[nH]2)cc1
O=c1nc2[nH]c(C(F)(F)F)c(SCCN3CCNCC3)cc-2c(=O)[nH]1
COc1cc(CCC2CO2)ccc1OCCN1CCCCC1
CN1CCN(CCCCCOc2cc3c(cc2Cl)CCC(=O)N3c2ccc(Cl)cc2)CC1
COc1ccc(NC(=O)CSc2nnc(C)n2CCc2ccccc2)cc1
COc1ccc(C=CC(=O)OCC(=O)Nc2ccc3c(c2)OCO3)cc1OC
Cc1cccc(C2c3ccc(O)cc3Oc3ccc4ccccc4c32)c1
COc1cc(NC(=O)c2ccccc2)ccc1-c1cnco1
COCOC1C(C)C(=O)OC(C)C(C)(O)C(C)C(OC)C(C)C(=O)C2(C)OC2C1OC
NCCCC(N)CN
CNC(=O)C(c1ccccc1)N1Cc2c(N3CCOCC3)cccc2N(Cc2ccc(C)c(C)c2)CC1CCc1ccccc1
Cc1ccc(NC(=O)C=CC(=O)N(C)C(C(=O)NC2CCCC2)c2ccccc2F)cc1
CN1CCN(CCCCOc2ccc3c(c2)CN(C(=O)c2cnn4c2OCCC4)C3)CC1
COc1cc(O)c(C(=O)C=Cc2ccccc2O)c(OC)c1Br
Fc1ccc(OCCSc2nnc(C3CC3)o2)cc1
CN(C(=O)c1cc(C(F)(F)F)cc(C(F)(F)F)c1)C1CCN(CCCCNC(=O)C=Cc2ccc(Cl)cc2)CC1
CC1(COc2ccc(N3CCCC3=O)cc2)Cn2cc([N+](=O)[O-])nc2O1
CC(=O)CCC(NC(=O)C(Cc1ccc(OP(=O)(O)O)cc1)NC(C)=O)C(N)=O
Cc1nnc(C)n1C1CCN(Cc2ccc(Oc3ccc(Cl)cc3)cc2)CC1
CC(C)(C)OC(=O)NCCCCC(NC(=O)OC(C)(C)C)C(=O)Nc1cc(OC(=O)C(C)(C)C)c(Cl)cc1Cl
COC1CCN(Cc2ccc(Cl)cc2Cl)C1C(C)N1CCC(O)CC1
Cn1c(=O)c([N+](=O)[O-])c(Nc2ccccc2)c2ccccc21
CC1Cc2nc3ccccc3c(N3CCN(C(=O)C4COc5ccccc5O4)CC3)c2C1
CN1CC2CC1CN2C=C1C(=O)Nc2ccccc21
CCCCCCCCc1cccc(CCC(N)COP(=O)(O)OP(=O)(O)O)c1
COC(=O)c1cccc(-c2cnc(C(F)(F)F)cc2-c2ccc(S(C)(=O)=O)cc2)c1
Cc1cc(C)nc(SCc2nnc(SCC(=O)N3CCOCC3)n2C)n1
CC(C)(O)c1cccc(CNCc2csc(-c3ccc(CCC(F)(F)F)cc3)n2)c1
O=C(O)c1ccc(N2C(=O)CC(N3CCCCNC3=O)C2=O)cc1
CCNc1cc(C)nc(-n2cc(-c3cnc(C(C)O)cn3)c(C)n2)n1
COC1CCC2(CC1)OOC1(CCC3(C)C(CCC4C3CCC3(C)C(C5=CC(=O)OC5)CCC43O)C1)OO2
O=c1ccn2c(C(c3ccccc3)c3ccc(-n4ccnc4)cc3)c(-c3cccc(F)c3)nc2n1Cc1cc(CO)cc(CO)c1
Nc1ccc(Nc2nc(N)nc(OCc3ccc([N+](=O)[O-])cc3)n2)cc1
CC1(C)C(N)CN2NP(N)(=O)N=P21N
N#Cc1cccnc1COc1ccc2cc(Br)c(=O)oc2c1
COc1ccccc1C(=O)OCC(=O)Nc1ccc(-n2cnnn2)c(OC)c1
CCCN(CC)CC(O)c1cc(C=Cc2ccc(F)cc2)nc2c(Cl)cc(Cl)cc12
CC(C)(C)OC(=O)NC1CC(C(=O)NO)CC1O
CN(C)CCN(C(=O)Cn1nnc2ccccc21)c1nc2ccc(F)cc2s1
O=C(O)c1ccc(-c2nc(-c3ccc(-c4ccc(Cl)cc4C(F)(F)F)cc3)cs2)cc1
O=C(O)CNC(=O)C1CCN(C(=O)C=Cc2cc(Cl)ccc2C(=O)Nc2ccc(Cl)cc2)CC1
CC(=O)N1Cc2cc(C(F)(F)F)ccc2C1Cc1ccc(C(N)=O)cc1
CN(CCOc1ccc(CC(NC(=O)OCc2ccccc2)C(=O)O)cc1)c1ccccc1OCC(=O)N(CC(=O)O)Cc1ccccc1
Nc1ccccc1NC(=O)c1ccc(C(C(=O)NCc2ccccc2)C(=O)Nc2ccccc2)cc1
O=C1Nc2ccc(S(=O)(=O)c3ccccc3)cc2C1=O
COc1ccc(-c2ccc(OC(=O)c3sc4ccccc4c3C)cc2)cc1
C=CCC1C(=O)Nc2ccccc2N1C(=O)Cn1nnc(-c2ccccn2)n1
CN(C)CCCNC(=O)c1cc2c(-c3cccnc3)nc(N3CCOCC3)nc2s1
O=C(C=Cc1nnc(NN=Cc2ccccc2O)n1N=Cc1ccccc1)c1ccc(Cl)cc1
O=C(C=Cc1ccc(O)c(O)c1)OCCCCCOC(=O)C=Cc1ccc(O)c(O)c1
CC(C)(C)OC(=O)N1CCN(C(=O)C(Cc2ccc(Cl)cc2)NS(=O)(=O)c2cccc3nsnc23)CC1
NS(=O)(=O)c1ccc(NN=Cc2cc(Br)cc(Br)c2O)cc1
O=C(O)CCNC(=O)C(=Cc1ccccc1O)NC(=O)c1ccc(O)cc1C(=O)O
CNCCCNC(=O)N1c2ccccc2Sc2ccccc21
CC1c2cc(-c3ccc(O)cc3)cnc2C2Oc3c(O)ccc4c3C23CCN(O)C(C4)C13OC(=O)c1ccccc1
C=C1C=C(C)c2c(cc(O)c3c(C)c(C)c(CCC(C)(C)O)c(C)c23)OC1=O
COc1ccccc1N=Nc1c(C)nc2ccc(Br)cn12
CCOc1cc(Cl)c(NC(=O)CN2C(=O)CNC2=O)cc1Cl
CSc1nn(-c2c(F)cc(F)cc2F)c(N)c1-c1ccc2ncccc2c1
FC(F)(F)c1cccc(N2CC(N3CCN(c4nccc(C(F)(F)F)n4)CC3)C2)c1
O=C(NC1CCCN(Cc2cccc3ccccc23)C1)c1ccccc1
CC(Nc1nccc(-c2c(-c3ccc4c(c3)OCO4)cnn2C)n1)c1ccccc1
O=c1c2cc(F)ccc2n(CCCCN2CCCCC2)c2sccc12
CCCCNc1nc(N)nc2c1ncn2C1CC(OP(=O)(O)O)C(COP(=O)(O)OP(=O)(O)O)O1
CN1CCc2sc(NC(=O)c3cccc(Cl)c3)c(C(=O)N3CCOCC3)c2C1
O=C(c1cscn1)N1CC2CCN(c3nccs3)CC2C1
O=C(c1ccccc1)c1cn(CCc2ccccc2)c2ccccc12
NCCCCC(NC(=O)CC(N)Cc1ccccc1)C(=O)NC1c2ccccc2CCc2ccccc21
O=C(Nc1ccc(N2CCOCC2)c(F)c1)c1cccn(-c2ccc(CO)cc2)c1=O
Cc1cc(Nc2cccn3c(-c4ccnc(NC5CCOC5)n4)cnc23)nc(C2CC2)c1
CN(C(=O)COC(=O)CNC(=O)C12CC3CC(CC(C3)C1)C2)C1CCS(=O)(=O)C1
O=C(Nc1ccc(F)c(Cl)c1)N1CC(c2nc(-c3ccc4ccccc4c3)no2)C1
C=CCN1N=Cc2c3ccccc3nc3cccc1c23
O=C1C(CCCN2CCC(n3c(=O)[nH]c4cc(Cl)ccc43)CC2)CCN1CCO
CNc1c(NS(=O)(=O)c2ccc(NC(C)=O)cc2)c(=O)oc2ccccc12
Nc1cnc(-c2ccc(C3CCC3)c(OCC(O)CNCC3CCCCC3)c2F)cn1
Cc1cc(C#Cc2cccc(S(=O)(=O)NC(C)(Cc3nc4ccccc4[nH]3)C(=O)O)c2)ccc1Cl
Cc1ccc2c(N3CCN(CCc4ccccn4)CC3)cccc2n1
Cc1cc(SC(CC(=O)O)C(=O)Nc2c(C(C)C)cccc2C(C)C)c2c(C)c(C)c(=O)oc2c1
O=c1cc2nc(SCc3cccc(Oc4ccccc4)c3)[nH]c2c[nH]1
CC1CNC(=O)c2[nH]c3ccc(C(=O)Nc4nn[nH]n4)cc3c21
CCOP(=O)(OCC)C(NC(=O)OCc1ccccc1)c1cccc([N+](=O)[O-])c1
O=C1C(Cc2ccccc2)NC(=S)N1c1ccc([N+](=O)[O-])cc1
COc1ccc(S(=O)(=O)N2CCC(C(=O)N3CCCCC3)CC2)cc1
Cc1cccc(S(=O)(=O)N2CCN(c3ccccc3F)CC2)c1C
Cc1cc(C2CCN(S(=O)(=O)c3ccccc3Br)CC2)n(-c2ccc([N+](=O)[O-])cc2)n1
CC12CCC3c4ccc(O)cc4CCC3C1CCC2O
CCNc1ncnc2c1ncn2C1OC(COP(=O)(O)OP(=O)(O)OP(=O)(O)O)C(O)C1O
NC(=O)NCc1ccc2sccc2c1
CCOc1cc(C(c2c(C)[nH][nH]c2=O)c2c(C)[nH][nH]c2=O)ccc1OC(=O)c1ccco1
Cc1ccc(NC(=O)c2nn[nH]n2)cc1
CNCCc1c(Sc2ccc(C(F)(F)F)cc2)[nH]c2ccc(F)cc12
COc1ccccc1N1CCN(CC(=O)NC2CCCc3ccccc32)CC1
CCCCn1c(=O)cc(C(=O)O)c2ncc(CCc3ccccc3)cc21
O=C(CN1CCN(c2ccccn2)CC1)NCC1CSCCc2ccccc21
CCC(c1nc2ccc(NCCN(C)C)cc2c(=O)n1-c1ccc(OC)cc1)N(CCCN(C)C)C(=O)Cc1ccc(CNS(C)(=O)=O)cc1
OCC1OC(c2ccc3cc[nH]c3c2)C(O)C(O)C1O
CC(OC1CN2C(=O)C=C(c3cccc(F)c3)CC2C1c1ccc(F)cc1)c1cc(C(F)(F)F)cc(C(F)(F)F)c1
O=Cc1cc(F)ccc1Nc1ccc(CCNCC(O)c2ccc(F)cc2)cc1
Cc1cc(C)c(S(=O)(=O)NC2CCCCCCCCCCC2=O)c(C)c1
COc1ccc(CNc2nc(N3CCN(C)CC3)nc3c(NCc4ccc(Cl)cc4)nc(N4CCN(C)CC4)nc23)cc1
CSCCCNC(=O)c1nnn(-c2ccc(F)cc2)c1C1CC1
COc1ccc(N=NC(=Nc2ccc(C)c(C)c2)Nc2ccc(S(N)(=O)=O)cc2C)cc1
Cc1ccc2nc(N(CCN(C)C)C(=O)C3=COCCO3)sc2c1
CCCOC1CC2C3CCc4cc(O)ccc4C3CCC2(C)C1O
N#Cc1cc(S(=O)(=O)Nc2nccs2)ccc1Oc1ccc(Cl)cc1S(=O)(=O)Nc1nccs1
Cc1ccoc1C(=O)OCc1cc(N(C)C)cc2occ(C(=O)O)c(=O)c12
Cc1ccc(S(=O)(=O)N2CC3C4CCC(C4)C3c3ccccc32)cc1Br
O=C(c1ccccc1)c1nn(CCN2CCCC2)c2ccc(F)cc12
O=C(O)C1CC12CC(c1cccnc1)=NO2
COC(=O)c1nnc(NCCc2ccccc2)c2cnn(-c3cccc(OC)c3)c12
NC(=O)C(Cc1c[nH]c2ccccc12)NC(=O)CCC(=O)OCc1ccccc1
Cc1ccc(S(=O)(=O)N2CCOCC2)cc1NC(=O)Cn1c(=O)oc2ccc(Cl)cc21
O=C(O)c1cccc(N2C(=O)CC(=C3c4ccccc4Oc4ccccc43)C2=O)c1
Cc1nc(NC(c2ccccc2)C(F)(F)F)c2sccc2n1
COc1ccc2[nH]c(C(C#N)=Cc3ccc(F)cc3)nc2c1
CC(C)(C)c1ccc(NC(=O)C(O)(c2ccccc2)C2CCNCC2)cc1
Nc1nc(OCCNC2CC2)nc2[nH]cnc12
CCOC(=O)c1nc(Nc2ccc(OC)cc2)c2ccccc2n1
CC1(C(=O)O)CC1c1ccc(OCCCOCc2cccc3c2oc2ccccc23)cc1
O=C(NO)c1cc2c(=O)n(Cc3ccccc3)c3ccccc3c2s1
CNC1CCC2(C)C=CCC(C)C3CC(C)(CCC(O)CC(O)C(C)CC(C)(O)C(O3)C1=O)O2
O=C1c2ccccc2C(=O)N1C1CCCCCCC1
Cc1cccc(N2CCN(CCCCCC(=O)NC3c4cccc5c4N(CCC5)C3C)CC2)c1
CCCC(=O)NC(Cc1c[nH]cn1)C(=O)NC(C)CCCc1cccc(NC(C)C(C)C)c1
N#Cc1cc(Nc2ncnc(N3CCC(Oc4ccccc4)CC3)c2C#N)c(C(F)(F)F)cc1C(F)(F)F
Nc1cccc(N=Nc2c(N)nc3sccn23)c1
C=C1C(C=CC(=O)OCCCCCNC(=O)CCCCC2SCC3NC(=O)NC32)CC2(C)OC12
CS(=O)(=O)c1ccc(CNc2nc(-c3ccc(F)cc3)cc(C(F)(F)F)n2)cc1
Cc1cc(C)nc(NC(=O)CSc2nc3ccc(NC(=O)c4ccc(C)c(C)c4)cc3s2)n1
Clc1ccccc1COC1CCOCC1
Cc1ccccc1S(=O)(=O)CC1=NSC2=NC(=O)C(=Cc3nccc4ccccc34)C(c3ccco3)=NN12
COc1c(C)ccc(C2c3c(oc4ccccc4c3=O)C(=O)N2c2nc3ccc(Cl)cc3s2)c1O
Cc1cccc2c(=O)n(N=Cc3cccs3)c(C)nc12
COc1cc(CNC(C)CCc2ccc(N)cc2)cc2c1OCO2
CCOC(=O)c1cc2c(=O)n3ccccc3nc2n(Cc2ccccc2OC)c1=NC(=O)c1ccccn1
C=C(C)C1CCC2(C(=O)O)CCC3(C)C(CCC4C5(C)CCC(=NO)C(C)(C)C5CCC43C)C12
COc1ccc2c(=O)n(C)c3ccc(C=NO)cc3c2c1
CCCCCCCCCC#Cc1cc(O)cc(OCCCCCCCCCCCCCc2nn(C)c(=O)[nH]2)c1
Cc1cccn2c(=O)nc(SCC(=O)NC3CCS(=O)(=O)C3)nc12
NS(=O)(=O)c1ccc(CCNC(=O)CC2SC(N3CCCCC3)=NC2=O)cc1
CCCC(=O)CCC
COC(=O)c1c(NC(=O)CCc2ccccc2)c2ccccc2n1C
CCNC(=O)c1ccc2nc(C)c(N(C)c3ccc(Cl)cc3)n2c1
COc1cc(Cc2cnc(Nc3ccccc3)nc2N)cc(OC)c1OC
CC(C)CCN(CC(O)C1CC1)S(=O)(=O)c1cc2ccccc2s1
CC1(c2cc(NC(=O)c3ccc(C#N)cn3)ccc2F)N=C(N)OCC1F
COc1ccc2cc3[n+](cc2c1OC)CCc1cc2c(cc1-3)OCO2
CN(C)c1cc(-c2cnn(C)c2)nc2[nH]ccc12
CCC(C(=O)N1CCOCC1)n1c2ccccc2c2nc3ccccc3nc21
Cc1cccc(-c2ccc(C(C)C)c(OC(=O)NC3CCCC3)c2)c1
COCn1c(C)c(-c2ccn(-c3ccc(OC)cc3)c2-c2ccc(OC)c(OC)c2)c(=O)n(C)c1=O
CC(=O)c1cccc(-c2nc(C)sc2Cl)c1
Nc1ccn(CCOC(CON=c2sc3ccccc3n2Cc2ccccc2)COC(=O)c2ccccc2[N+](=O)[O-])c(=O)n1
O=S(=O)(c1ccccc1)[n+]1c(-c2ccccc2)n[n+]([O-])c2cc(Cl)ccc21
Cc1c(C(=O)NC(CC(=O)O)c2ccc(Cl)cc2)oc2c1C(=O)CC(c1ccccc1)C2
Cc1c(CCCCCCCCc2ccccc2)nc(O)[nH]c1=O
CCc1ccc(C(=O)NC(CCCNC(=N)N)C(=O)NC(COCc2ccccc2)C(=O)NC(CCCNC(=N)N)C(=O)NC(Cc2c[nH]c3ccccc23)C(N)=O)cc1
CC(C)C(=O)OC1CCC(OC2CCC(OC3CCCC(=O)OC(CNCc4ccccc4)CCCNCC(N)C(O)CC3C)OC2CO)OC1C
CNC(=O)CCN1C(=O)COc2ccc(C)cc21
COc1ccccc1Oc1ccc(S(=O)(=O)C2(C(=O)NO)CCN(C(=O)N3CCCC3)CC2C(=O)NO)cc1
COC1COCCN(C(=O)Nc2ccc(F)cc2)C1
CC1CN(C(C)CO)C(=O)c2cc(NC(=O)Nc3cccc4ccccc34)ccc2OC1CN(C)S(=O)(=O)c1cccs1
NCC(=O)NC(Cc1ccc(Cl)cc1Cl)C(=O)N1CCNC(CC2CCN(C(=O)c3nccc4ccccc34)CC2)C1
Cc1cc(Nc2nc(-c3ccc(Nc4ccnc5cc(C(F)(F)F)ccc45)cc3)cs2)n[nH]1
CCC(=O)N1c2cccc3c2c(cn3CC)CC1CC(=O)OC
CCOc1ccccc1N1CCN(CCCCCc2c(C)nn(-c3ccccc3C)c2-n2cccc2)CC1
CCS(=O)(=O)N1CCC2(CC1)CC(c1cc(C)on1)CN2C
CCN1CC2CN(Cc3nc4ccccc4[nH]3)CC2C1=O
O=C(O)c1cc(C(=O)O)c2c(=NO)ccn(Cc3ccc([N+](=O)[O-])c(C(=O)NC4CC4)c3)c2c1
CC(=O)Nc1ccc2c(c1)C(CC(Nc1ccc(-c3ccccc3C(F)(F)F)cc1C(F)(F)F)C(=O)O)C(N)CC2
COc1cc2ncc3nc(-c4ccccc4C(F)(F)F)c(=O)n(-c4cccc(Cl)c4)c3c2cc1OC
Cc1nc(-c2c(F)cc(Cl)cc2-c2ccc(=O)n(C(C)C)n2)no1
CC(C)N1CCC(C(=O)Nc2ccc(-c3ccc(-c4nc5cc(C(F)(F)F)ccc5[nH]4)cc3)cc2)CC1
CCc1ccc2cccc(Oc3cccnc3)c2n1
CC(=O)Oc1ccc(-c2cccc3ccccc23)cc1
Cc1ccc(-n2nc(C)c3c(C)nn(CC(=O)Nc4ccc(C)c(Cl)c4)c32)cc1
CC=C(C)C(=O)NCC(c1ccccc1)N1CCN(c2ccc(N3CCN(C(=O)C(N)Cc4ccccc4)CC3)cc2OC)CC1
CN(CCN1CCCCCC1)c1nc2ccccc2nc1C(C#N)C(C#N)C(=O)O
CCOC(=O)c1ccc(OCCCCCCCCCCN2CCOCC2)cc1
COC1=CC=C2C(OC)=CN=C2C1=O
Cc1c(-c2ccccc2)ccc(C=O)c1O
CCOC(=O)CC1CN(CC(=O)N(CC)CC)S(=O)(=O)c2cscc21
Cn1cc2nc3n(c2n1)C(=O)CNC3=O
Cc1cccc(C2=NN(c3n[nH]c(=S)n3-c3ccccc3)C(=S)C2)c1
Cc1cc(C)cc(C(=O)Nc2nnc(-c3ccc(C(C)C)cc3)s2)c1
COC(=O)Cn1cnc2scc(-c3ccccc3)c2c1=O
COc1cc(C(=O)c2c(N)sc3c2CCN(Cc2ccc(C(C)(C)C)cc2)C3)cc(OC)c1OC
COc1cc2c(cc1OCCCN1CCCC1)N=CC1CCCN1C2=O
CS(=O)(=O)c1cccc(-c2cccc(-c3cc(C#N)cc(C(F)(F)F)c3)c2)c1
NC(=O)CC12CC3CC(CC(Br)(C3)C1)C2
O=C1c2ccccc2C(c2nnnn2Cc2ccccc2)N1Cc1cccnc1
CCOC(=O)c1c(-c2ccc(OC)c(OC)c2)[n+]([O-])c2cc(F)c(F)cc2[n+]1[O-]
COc1ccc(C(=O)c2c(NC(=O)c3ccco3)sc3c2CCCCC3)cc1OC
NC1=NC(c2ccccc2)(c2cccc(-c3cncnc3)c2)C2=NCCCN12
COc1ccccc1CCC(=NO)c1ccc(O)cc1
COc1cc(Br)cc(C=NNC2=NC(=O)CS2)c1O
Cc1c(-c2ccc(Cl)cc2)cnn1Cc1ccc(CN)cc1
CC(=NNC(O)=C1C(=O)NC(=O)N(c2ccc(C(F)(F)F)cc2)C1=O)c1ccc(-c2ccccc2)cc1
Cc1cc(C)c(S(=O)(=O)c2ccc3c(c2)ncn3CC(=O)c2ccc(Cl)cc2)c(C)c1
CN1Cc2cc(C(=O)C=Cc3ccccc3)ccc2NP1(=O)c1ccccc1
CCCCCN(CCCCC)C(=O)c1cccc(C#Cc2ccnc3ccccc23)c1
CCOC(=O)c1cnc2c(cnn2CC(Cl)c2ccccc2)c1N
Cc1ccc(C2=NN(C(=O)c3ccncc3)C(c3ccc(C)o3)C2)cc1
c1cncc(OC2CCCN(c3cccnn3)C2)c1
Oc1ccc(-c2cnc3[nH]ccc3n2)cc1
COC1=C(C(=O)O)N2C(=O)C(NC(=O)C(N)c3cccc(C(F)(F)F)c3)C2SC1
COc1cccc(CN2CCSC3(CC(C(F)(F)F)=NO3)C2)c1
CC(C)=CCCC(C)=CCCC(C)=CCCC1(C)CCc2cc(OC(=O)NCc3ccc(C(=O)O)cc3)c(C)c(C)c2O1
CC(C)N=C(NO)c1ccc(OCc2ccccc2Cl)nc1
CC(NC(=O)C(Cc1ccc2ccccc2c1)NC(=O)C(CCc1ccccc1)NC(=O)C(Cc1ccccc1)NC(=O)OC(C)(C)C)C(=O)N(C)CC(N)=O
Cc1ccc(C)c(Nc2ccccc2C2=NN(CCCCC(=O)O)C(=O)CC2)c1
O=S(=O)(NCCOc1ccc2c(c1)C(C1(c3ccc(Cl)cc3)CCCCC1)NCC2)c1ccc(Cl)cc1
Cn1c(=O)c2c(ncn2CC(=O)Nc2ccc3c(c2)OCCO3)n(C)c1=O
Cc1c(OCCCCCC(C)(C)c2nn[nH]n2)ccc(C=O)c1O
CCCC(C(=O)Nc1cccc2c1CCC2)c1ccc2ccccc2c1
CC(C)N(C)C(=O)C12CN(Cc3nccs3)CC1CN(C(=O)c1ccco1)C2
CC(=O)N1CCN(Cc2c(O)ccc3c(=O)c(-c4ccc(O)cc4)coc23)CC1C
CN(C)CCCSc1nc(-c2ccc(F)cc2)c(-c2ccncc2)[nH]1
CC(C)CC(NC(=O)CNC(=O)CCCCCCCCCCCCCC(=O)NCCCc1ccccc1)C(=O)NCC(=O)NCCc1c[nH]c2ccccc12
Cc1ccc(Nc2sc3c(NC(=O)CCCCNCC(O)CO)n[nH]c3c2-c2ccccc2)cc1
CCOc1nc(=O)n(CCCBr)s1
NC(=O)C1Cc2ccccc2CN1C(=O)C1CCCN1C(=O)CC(Cc1ccccc1)NC(=O)C1CC(N)CN1C(=O)C1(c2ccccc2)CCCC1
Fc1ccc(-c2nn3cnnc3nc2-c2ccc(Br)o2)cc1F
Cc1ccccc1N1C(=O)C2CC(C)C2C1=O
Cc1ccc2c(N3CCN(Cc4cccs4)CC3)cccc2n1
CC1OC(n2cnc3c(=O)nc[nH]c32)C(O)C1NC(=O)C1CCCCC1
O=c1nc(-c2ccc(Oc3ccccc3)cc2)[nH]c2cc3c(cc12)OCO3
CCCCCCCOc1ccc(NC(=O)C(=O)NCCCCc2ccccc2)cc1
Cc1nc(N)nc(=O)n1CCCC(=O)O
CC(=O)CCC(NC(=O)C(N)CCCNC(=N)N)C(=O)NC(CC(=O)O)C(=O)NC(CCCNC(=N)N)C(=O)NC(CCC(=O)O)C(=O)O
O=C(Nc1ccccc1O)Nc1ccccc1Cl
COCCN(CCOC(C)=O)CC(O)c1ccccc1OC
O=C(CN1C(=O)NC2(CCCC2)C1=O)NCC(=O)N1CCCN(c2ccccc2)CC1
CC1CCCC(NC(=O)CN2C(=O)NC(C)(c3ccc4ccccc4c3)C2=O)C1C
COc1cc(-c2cc(-c3ccccc3O)cc(-c3ccc(O)cc3)n2)cc(OC)c1OC
CCC(NC(=O)C(CCCN=C(N)N)NC(=O)CCc1c[nH]c2ccccc12)C(=O)NC(CC(N)=O)C(=O)Nc1ccccc1
Cc1ccc2c(c1)C1(C)CCCN2C(=O)c2[nH]c3ccccc3c21
Clc1ccc(N(Cc2ccc(Cl)cc2Cl)c2ccnc(Nc3ccc(N4CCOCC4)cc3)n2)nc1
CCOC(=O)c1c(C)nn2c(C)cc(C)nc12
CC(=O)OC1CCC2(C)C3CCC4(C)C(C(CCO)C(C)C)CCC4C3CCC2(C)C1
CCOCN1C=CCC(C)(O)C1Cc1ccncc1
Cc1ccc(-n2nc(C(=O)Nc3ccc4c(c3)OC(F)(F)O4)c3c4ccccc4n(C)c3c2=O)cc1C
Cc1ccc(NC(=O)C2CCCCC2)cc1Nc1ccccc1-c1ccccc1
COc1cc(C(=O)Nc2ccccc2SC)n[nH]1
Cn1c(Cn2cc3c(n2)CC(C(=O)NCc2ccco2)CC3)nc2ccccc21
COc1ccc(C(=O)N2CCN(c3ccccc3OC)CC2)cc1OC
Cc1cccc(-c2nc(=O)c3cc(CN4CCc5ncsc5C4)ccc3[nH]2)c1
CC(C)NC(=O)CN(C(=O)c1ccco1)C(C(=O)NC1CCCC1)c1cccc(F)c1
CCCN(C)c1cc(C2CCCN2C(=O)OC(C)(C)C)nc(-c2ccccc2)n1
COc1cc2c(Oc3ccc(NC(=O)c4nn(-c5ccccc5Cl)c(=O)c5ccccc45)cc3F)ccnc2cc1OCCCN1CCCC1
O=C(O)c1c2c(c3cc(-c4cccnc4)ccc3c1O)CC(C(=O)O)C2
COc1ccc(S(=O)(=O)NCCC(O)c2ccccc2)cc1
Cc1cc(C(=O)CNc2cccc(Cl)c2)c(C)n1CC(C)C
COC(=O)c1[nH]c2ccccc2c1NC(=O)COC(=O)CNC(=O)c1ccco1
CCCC(C(=O)O)c1c(C)nc2sc3c(c2c1-c1cccc(SC)c1)CCC3
NC(C(=O)O)C(=O)O
NC(=O)C1CN(C(=O)c2cccn3ccnc23)CC1c1ccc(Cl)c(Cl)c1
Cc1nn(-c2ccccc2)c(Oc2ccccc2)c1CN(C)CCCN1C(=O)c2ccccc2C1=O
COc1cccc2c1C=Cc1nccc3c1N(CCC3)C2
COc1cc(Nc2nccc(-c3c(-c4cccc(NC(=O)Nc5ccccc5)c4)nc4ccccn34)n2)cc(OC)c1OC
COc1cccc(NC(=O)CSc2nnc(CNC(=O)c3ccccc3)n2C)c1
CCN(CC(=O)Nc1c(F)cccc1F)C(=O)c1cc([N+](=O)[O-])cc([N+](=O)[O-])c1
CCCN(Cc1ccccc1)C(=O)c1cc(-c2cccs2)nn1Cc1ccc(C(=O)O)cc1
CCOCCCNC(=O)c1oc2cccnc2c1C
CCc1cccc(C)c1NC(=O)CCCn1c(=O)c2cccnc2n(Cc2ccc(C)cc2)c1=O
Cc1cn(-c2cc(-n3ncc(C(C)N(C)C)c3C)c(F)cc2N)cn1
O=C(Nc1cccc(Oc2ccccc2)c1)c1n[nH]cc1C(=O)N1CCc2ccccc21
CN1CCN(S(=O)(=O)c2cccc(NC(=O)C3CCC(=O)N3)c2)CC1
COc1ccc(CCNC(=O)CSc2cn(CCNc3ccnc4cc(Cl)ccc34)c3ccccc23)cc1OC
COc1ccc(CCNC(=O)c2ccnn2C)cc1OC
COc1ccc(NC(C)C(=O)OC23CC4CC(CC(C4)C2)C3)cc1
CCCc1c(-c2ccc(OC)cc2)ncn1C=Cc1cccs1
O=C(CCNS(=O)(=O)c1ccc(OC(F)(F)F)cc1)N1CCOCC1
O=C(OC1CCCN(C(c2cccc3ccccc23)C2CC2)C1)N1CCC1
CCCc1cc(C)cc(C2CNCc3c(-c4ccc(F)c(F)c4)cccc32)c1
CNC(=O)c1cccc2c(C(=O)O)c(Cc3cccc(-c4ccc(C(=O)O)cc4)c3)cnc12
O=C(CNC(=O)c1ccco1)NCC(=O)Nc1ccc2c(c1)OCCO2
COc1cc(OC)cc(C(=O)NC(C(=O)NC(C=NNC(=O)c2cccnc2O)CCc2ccccc2)C(C)C)c1
N#Cc1c(NC(=O)C2CCCCC2C(=O)O)sc2c1CCC(Cn1ccnc1)C2
COc1ncccc1CN(C)c1ccccc1C(=O)c1ccccc1
CCC1=CS(=O)(=O)c2ccccc2C1=O
CCCc1nc2ccc(-n3c(C)ccc3C)cc2c(=O)n1Cc1ccc(-c2ccccc2-c2nn[nH]n2)cc1OC
COc1cccc(C2=C(Nc3ccc(F)cc3)C(=O)NC2=O)c1
CCC(=C(c1ccc(C=CC(=O)O)cc1)c1ccc2[nH]ncc2c1)c1ccc(S(C)(=O)=O)cc1
CC(OCC(O)CNC(C)(C)Cc1ccc2ccccc2c1)c1ccccc1
CCN(C(=O)Cc1c[nH]c2ccccc12)C1CCN(CCC(c2ccccc2)c2ccccc2)CC1
CSC1OC(CO)C(O)C(NC(=O)c2ccccc2)C1O
Cc1ccc(-n2cc(Cn3c(-c4ccc(C)c(C)c4)csc3=NC(=O)CSc3nnc(-c4cccs4)n3C)nn2)cc1
CCOc1ccc(CN2CCN(Cc3nc(C(N)=O)c(C(=O)Nc4sc5c(c4C(N)=O)CCN(C(C)C)C5)s3)CC2C)cc1
CC(N)C(=O)NC(C(=O)O)C(C)C
Oc1ccc(-c2cc(-c3cnn(C4CCNCC4)c3)on2)cc1
CCCCN(C)CCc1ccc(OC)c(OCCCN2CCCC2)c1
Cc1cc(NC(=O)Nc2ccc(C(=O)NCCCn3ccnc3)cc2)ccc1N1CCCCC1
COc1cc(C=C2C(=O)NN(c3ccc(Cl)cc3)C2=O)ccc1O
CCOC(=O)c1ccc(NC(=O)Nc2cc3sc(C(=O)OCC)cc3cn2)cc1
Cc1nc2ccc(-c3ccc(-c4nc5cc(C)c(C)cc5[nH]4)cc3)cc2c(=O)[nH]1
CC1OC(OC2CC34CCC5C(C)(O)CCCC5(C)C3CC(C)C2(CO)C4)C(O)C(O)C1C(=O)O
O=C(CCc1ccc(O)cc1)c1ccc(O)c(Br)c1
COC(=O)CNC(=S)N(Cc1ccco1)Cc1cc2cc(C)ccc2[nH]c1=O
[O-][S+](CC(F)(F)F)c1nc2ccccc2[nH]1
COc1ccccc1CNc1cc(Cl)nc2ccccc12
COc1cc(N)c(CN2CCNC2=O)cc1C
COc1ccc([N+](=O)[O-])c(-c2noc(COc3ccccc3)n2)c1
COc1ccc(CC(=O)NN=Cc2ccccc2O)cc1
OCCN1CCN(Cc2cccc(Cl)c2)CC1
Cc1nc2cnccc2n1-c1ccc(-c2ccc3nnc(C)n3n2)cc1
COc1ccc(S(=O)(=O)Nc2cccn(Cc3c(F)cccc3Cl)c2=O)cc1
O=C(CCl)N1CCN(c2cccc(C(F)(F)F)c2)CC1
Cc1nc2c(OCc3ccccc3C(C)(C)C)cccn2c1NC(C)(C)C
NC(=O)c1nn(-c2ccc(Cl)c(F)c2)c2nn(-c3ccc(Br)cc3)nc12
Cc1cccc(C(=O)c2c[nH]c3ccccc23)c1
CN(C)CCNCC(=O)c1cc(NC=C2C(=O)Nc3ccccc32)c2ccccc2c1O
O=C1c2ccccc2-c2ccc3c4ccccc4n(CCCc4c[nH]c5ccccc45)c3c21
CCCCn1c(N)c(N(CCOC)C(=O)c2cc(C)ccc2Cl)c(=O)[nH]c1=O
CC=C(C)C1CCC2C3CCC4CC(O)CCC4(C)C3CCC12C
O=C(O)c1ccc2c(c1)nc(NCc1cccc(F)c1)c1nc(NC3CC3)ncc12
COc1cc(OC)cc(C(=O)c2oc3cc(O)ccc3c2C)c1
N=C(N)c1cccc(Oc2ccc(N(Cc3ccccc3[N+](=O)[O-])S(=O)(=O)O)cc2)c1
CC(C)CN(C(=O)COC(=O)c1cc(S(C)(=O)=O)ccc1Cl)C1CCS(=O)(=O)C1
CCCn1cc(C(=O)C=C(O)C(=O)O)c2ccccc21
O=C(NCc1cccc(C(F)(F)F)c1)c1cc(C(F)(F)F)cc(C(F)(F)F)c1
O=C(NCc1ccccc1)C1Cc2ccccc2CN1C(=O)c1ccc(-n2cnnc2)cc1
CCCCCCCCc1ccc(C(=O)C2CCCCC2=O)cc1
NC(C(=O)NC1=NN(c2ccc(S(N)(=O)=O)cc2)CC1)c1ccccc1
O=C(CC(=O)NC(COC(=O)C(CC(=O)OCc1ccccc1)CC(=O)Oc1ccc(OCc2ccccc2)cc1)OCc1ccccc1)NCc1ccccc1
O=c1c2ccccc2ncn1CCCCN1CCN(Cc2ccccc2O)CC1
O=S(=O)(c1ccc(Cl)cc1)N1CC(n2cnc3c(-c4ccc(F)c(F)c4)ncnc32)OCC1CC1CC1
COc1ccccc1-c1nc2n(n1)C(C)(C)N(C)C(C)=[NH+]2
Cn1c(N)c(C(=O)COC(=O)c2ccc(Cl)cc2)c(=O)n(C)c1=O
COc1ccc(-c2oc3ccccc3c2-c2ccc(OC)cc2)cc1
COc1cc(C(C)(C)C)nc(N2CCNCC2)n1
CC1CCC2C(=O)OC3OC4(C)CCC1C32OO4
NC(=O)C1(N2CCCCC2)CCN(Cc2nnc(-c3ccc4c5c(cccc35)C(=O)N4)o2)CC1
Cc1c(F)c(Oc2cccc(NC(=O)N(C)C)c2)nc(Oc2ncc(F)cc2F)c1F
COc1ccc(OCCCN2CCc3c(c4cc(Cl)ccc4n3C)C2)cc1
COc1ccc2c(C=O)c(-c3ccc(OC)c4c3OCO4)[nH]c2c1
O=[N+]([O-])c1ccc(C=Nc2ncnc3[nH]cnc23)cc1
CN(C)C(=O)c1ccc(NC(=O)CN2C(=O)NC3(CCC(C(C)(C)C)CC3)C2=O)cc1
CC(C)c1cc2c(O)c3c(=O)c4cccc(O)c4c(=O)c3c(CN3CCCC3)c2c(=O)c1=O
C(=NNc1nc(Nc2ccccc2)c2ccccc2n1)c1ccncc1
COc1cc(I)c(Oc2c(C)c(C)c(Oc3c(I)c(C)c(C)c(C)c3I)c(C)c2I)c(CC(N)=O)c1Cl
Cc1nn(CC(O)CO)c(C)c1Cl
CCCCCCCC=C(c1cc(C)c2c(c1)C=CC(C)(C)O2)c1cc(C)c(O)c(CCCCCCC)c1
COc1ccccc1CC1NC(=O)CS1
CCN(C1CCNC1)S(=O)(=O)c1ccc(NC(=O)Cc2cccc3ccccc23)cc1
CCC(C)C1C(=O)N2c3ccccc3C(C)(C)C2C(O)C1C(=O)OC
C=CC1(C)CC(=O)C2(O)C(C)(O1)C(O)C(O)C1C(C)(C)CCC(O)C12CO
CC(Cl)C=CC(=O)N(Cc1ccc(Cl)cc1)CC(C)C
CC1CC(Cl)C=C2C1CCC1C(C)(C(=O)O)CCCC21C
Nc1ncnc2c1c(=O)ccn2C(CO)OC(CO)CO
Cn1cc(-c2cccc3c2CC(C(=O)NCCOCc2ccccc2)O3)c(-c2ccc3c(c2)OCO3)n1
Cc1n[nH]c(SCC(=O)c2ccc(Cl)cc2)n1
CCOc1cccc(NC(=O)Nc2ccc3nc(-c4ccco4)c(-c4ccco4)nc3c2)c1
O=C(CCNS(=O)(=O)c1ccc(NC(=O)c2ccco2)cc1)NC1CCCCC1
CC(C(=O)O)c1c(-c2ccc(Cl)cc2)c2cc(Cl)ccc2n1CCCO
CC1(C)OC(c2ccccc2)=CC1=O
CS(=O)(=O)c1ccc(-n2cc(-c3ccccc3)c3c(N)ncnc32)cc1
CC1COc2cc3c(cc2N1)c(C(F)(F)F)cc(=O)n3C
Cc1ccccc1NC(=O)Cn1cc(-c2ccccc2)nn1
Cc1cc(Nc2c(C(N)=O)cnc3ccc(-c4ccc(CN5CCCN(CC(F)F)CC5)o4)cc23)c(Cl)cc1Cl
CN(CCOc1ccc(Cc2ccc(C(=O)O)cc2)cc1)c1nc2cc(C(=N)N)ccc2n1C
CCCN(CCC)C1C(=O)N2c3ccccc3Oc3nc4ccccc4cc3C12
O=C(O)c1oc2ncccc2c1-n1cccc1
C=CC1(C)C2(CCC2)C12CC(C(=O)NC1CC1C(C)C)N(C(=O)C(NC(=O)C(NC(=O)C1CCCN1C(=O)NCS(=O)(=O)O)C1CCCCC1)C(C)(C)C)C2
CC(C)CC(C(=O)O)c1nc2cc3[nH]cc(C(=O)O)c3cc2[nH]1
O=C(Nc1nc2ccccc2[nH]1)c1cccc(-n2cnnn2)c1
O=C(c1ccc(Br)cc1)c1cc2ccoc2c(O)n1
Cc1cnc(C(=O)N2CCC(c3nc(-c4ccccn4)no3)CC2)cn1
CC#CC1(O)CCC2C3CCc4cc(O)ccc4C3CCC21C
O=C(C(=O)N1CCCC1)c1c[nH]c2ncc(-c3cnc4[nH]ccc4c3)nc12
CC(C)c1cnc2c(C(F)(F)F)cc(C(F)(F)F)cc2c1Nc1ccc([S+]([O-])C(F)(F)F)cc1
COc1ccc(N(Cn2c(SCc3ccc(Cl)cc3)nc3ccccc32)S(C)(=O)=O)cc1
O=C(c1cc(Br)cc(Br)c1)N1CCN=C1SCc1ccccc1
NC(=O)Oc1cnc(-c2ccc(O)cc2)nc1N
COC1C(OC(=O)c2ccc(C)[nH]2)C(O)C(Oc2ccc3c(N4CCOCC4)c(C)c(=O)oc3c2C)OC1(C)C
COc1cnc2nc(N3C4CCC3COC4)nc(C)c2c1
COc1ccc(CC2C(c3ccc(OC)cc3)C(C)C2c2ccc(OC)cc2)cc1
Cc1ccc(OCC(O)COc2ccc(C(=O)C=Cc3ccc(C(=O)O)cc3)cc2)c([N+](=O)[O-])c1
C=CC12CN(C)C3C4C(O)CC(O)C5(C)C(c6ccoc6)C=C(CCC3(C1)C2)C45
CC1C(c2ccc(O)cc2)CC(c2ccc(O)cc2)C(=O)C1N(C)C
CCC(C)SC1C(=O)NC(C(=O)OC)=C1C(C)CC
Nc1ncnc2c1nc(SCc1ccc(-c3ccccc3O)cc1)n2C1OC(CO)C(O)C1O
CC(O)CC(O)CC(C)C1CC(O)C2(C)C3=C(CCC12C)C1(C)CCC(OC(=O)Nc2ccc(I)cc2)C(C)(C)C1CC3
CNS(=O)(=O)c1ccc(CCCNC(=O)c2cc3ccccc3s2)cc1
Cc1c(C(=O)O)c(=O)oc2cc(OCC(=O)N3CCCc4ccccc43)ccc12
Cn1nnnc1SCCNCC1COc2ccccc2C1
N#CC(c1ccc(Cl)cc1)C1CCCCN1
Cn1c(CN)c(C(=O)N2CCN(c3ccc([N+](=O)[O-])cc3F)CC2)c(=O)n(C)c1=O
Nc1nc(-c2ccccc2)cc(-c2ccccc2)n1
COc1cccc(C(=O)N2CCCC(Nc3ccnn3C)C2)n1
Nc1ccccc1S(=O)(=O)N1CCC(C(=O)N2CCSCC2)CC1
CCN1C(=O)C(c2ccccc2)(c2ccccc2)NC1=S
COc1cccc(CN2CCN(Cc3cc4ccccc4[nH]c3=O)CC2CCO)c1
Cc1ccc(-c2nnn(CCC(=O)NCc3ccco3)n2)cc1
COc1ccc(OP(=O)(NC(C)C(=O)OCc2ccccc2)OCC2OC(n3cc(C)c(=O)[nH]c3=O)CC2[N-][N+]#N)cc1
CCc1ccc(-c2c(C)cc(O)cc2O)c(CC)c1
COc1cc(N)c(Cl)cc1C(=O)NC1C2CCN(CC2)C1Cc1cccnc1
CCOc1cc(C(=O)NCC2CCCN(CC)C2)c(Cl)cc1OCc1ccccc1
CN(C(=O)N1c2ccccc2Oc2ccccc21)C1CCCCC1
CCOc1ccc(-c2c(C(=O)NN=Cc3cccnc3)nnn2-c2nonc2N)cc1
CC(C)CC(O)N=C(N)c1ccc(N2CCc3ccccc32)cc1
O=C1N(CN2CCc3ccccc3C2)CCC12CCN(c1nccc(-n3cccn3)n1)CC2
CCCc1c(Cc2ccc(-c3ccccc3-c3noc(=O)[nH]3)cc2)c(=O)n(C2CCC(C(C)(C)O)CC2)c2nc(N3CCOCC3)nn12
O=C1Nc2cc(Br)ccc2C1=C1Nc2ccccc2C1=O
c1ccc(N2CCN(c3nc(-c4ccc5ccccc5c4)nn4cccc34)CC2)cc1
O=C(NO)C1CCCc2ccccc21
Cc1cc(COc2ccc(N3CCOCC3C(=O)NO)cc2)c2ccccc2n1
Cc1csc(N2CCC3C2CCN3C(=O)Cc2ccc3c(c2)OCO3)n1
COC(=O)NC1CCC(N(Cc2cc(C(F)(F)F)cc(C(F)(F)F)c2)c2ccc(C#N)nc2)C1
C=C(C)C1CCC2(C(=O)OCC(C)=O)CCC3(C)C(CCC4C5(C)C=C(C#N)C(=O)C(C)(C)C5CCC43C)C12
COc1ccc(C(=O)ON=C2CCCC2)c(OC)c1OC
O=C(Nc1ccc(Cl)c(-c2cc(-c3ccccc3)[nH]n2)c1)c1ccc([N+](=O)[O-])cc1
O=C(NN=c1cc(O)[nH]c(=S)[nH]1)c1ccccc1
CC(C)(C)OC(=O)N1CCC(n2cc(-c3noc(C4CC4)n3)nn2)CC1
CCn1nnc(C(C)Nc2nc3ccccc3[nH]2)n1
Cc1ccc(C(C(=O)NCc2ccccc2)N(C(=O)Cn2nnc3ccccc32)C2CC2)cc1
CC1CCN(C(=O)c2csc(N3CCc4c(cccc4N4CCC5(CC4)OCCO5)C3=O)n2)CC1
CN(Cc1ccco1)C(=O)CNCc1cccs1
CC(C)(Cc1ccccc1)CC(O)(Cc1ccccc1)C(=O)NCc1ccc([N+](=O)[O-])cc1
Cc1ccccc1NC(=S)NC12CC3CC(CC(C3)C1)C2
CC1(O)CC(c2cccnc2Oc2ccc(C(=O)c3nc4ccccc4[nH]3)cc2)C1
CCCCC1CN(C)C(=O)c2cccc(NC(=O)C3CCCCC(NC(C)=O)C(NC(=O)c4ccc5ccccc5c4)C(=O)N3)c2OC1C(=O)O
Cc1cc(C)n2nc(CCc3nc(-c4ccsc4)cn3CC(C)C)nc2n1
C=CCc1c(O)c(Cl)cc2c1OC(c1ccc(O)c(O)c1)C(C(=O)OC(C)C)C(C)=C2
CCN1CCCN(Cc2cc3cc4c(cc3[nH]c2=O)OCCCO4)CC1
CC1(O)CCCN(S(=O)(=O)c2ccc(OCc3cn(-c4ccc(Cl)cc4)nn3)cc2)C1C(=O)NO
CCSc1nc2sc3c(c2c(=O)n1C1CCOCC1)CCCC3
Cn1c(=O)c2cc3c(SCCO)cccc3n2c2ccccc21
CC(C)=CCc1c(O)cc2c(c1O)C(=O)c1ccccc1C2=O
CC1CN(C(C)CO)S(=O)(=O)c2ccc(C#CC3CCCCC3)cc2OC1CN(C)C(=O)NC1CCCCC1
COc1ccc(-n2c(O)c3cc(C)c(OC)nc3nc2=S)cc1
O=C(C=Cc1ccc(OCCCN2CCCC(c3ccccc3)C2)cc1)c1ccccc1
CCOc1ccccc1N=C(Nc1ccccc1)Nc1nc(-c2ccc(S(N)(=O)=O)cc2)cs1
COc1ccc(C2C(C(=O)c3ccc(F)cc3)=C(O)C(=O)N2CCN2CCOCC2)cc1OC
CSc1ncc(-c2ccc3nc(N)nc(N)c3c2)cn1
COc1ccc(-n2c(C)cc(C(=O)CSc3nnnn3-c3ccc(SC)cc3)c2C)cc1
CCCCCCCCC(=O)N(NC(=O)CCCC)C(C)C
CC(NC(=O)CCl)NC(=O)CCl
Cc1ccc(C(=O)NN=C2C=CC(=O)c3ccccc32)cc1
Cc1cc(C)c(C)c(NC(=O)CN(c2ccccc2)S(=O)(=O)c2c(C)noc2C)c1C
Cc1cccc(SCCCNC(=O)CCCCC(=O)NO)c1
COc1ccc(C(=O)COc2coc(CN3CCc4ccccc4C3)cc2=O)cc1
CC1CCCCOC(CN(C)S(=O)(=O)c2ccc(F)cc2)C(C)CN(C(C)CO)C(=O)c2cc(NC(=O)Nc3ccccc3)ccc2O1
COC(=O)c1cnc(N2CC(Oc3ccc(S(C)(=O)=O)cc3)C2)nc1Nc1ccc(Cl)nc1
CCN(CC)CCCCCNC(=O)OC(C)CNc1nc(Nc2cnn(CCOC)c2)nc(N2CCOCC2)n1
O=C(O)c1ccc(NCCc2ccccc2OC(F)(F)C(F)F)cc1
O=C1C=CSc2sccc2N1
C=C1C(=O)OC2CC3(C)CCCC(=C)C3CC12
O=C(CN=Cc1ccco1)N1c2ccccc2CC1c1ccccc1
CCCCCCCCCCCCCCCCNC(=O)CCC(=O)NC1CCOC1=O
CC(C)=CCCC(C)=CCCC(C)CCOP(=O)(O)COC(C)Cn1cnc2c(=O)nc(N)[nH]c21
CCCCNC(=S)N(Cc1cc2cc(C)c(C)cc2[nH]c1=O)Cc1cc2cc3c(cc2[nH]c1=O)OCCO3
OCC1C2CC3CCC(C2)N3CC1Cc1ccccc1
CCC(=O)NNC(=O)c1ccc(C)s1
Nc1nc2c(-c3cccc(Br)c3)nnn2c2ccccc12
O=C1c2ccccc2S(=O)(=O)N1CCOc1ccccc1C(F)(F)F
Cc1cc(C(=O)COC(=O)CNC(=O)c2ccco2)c(C)n1-c1ccc(Cl)c(Cl)c1
CCOC(=O)c1c[nH]c2ncnc(-c3ccc(OCC)cc3)c12
Cc1ccccc1NC(=O)c1cccc(S(=O)(=O)Nc2ccc3c(c2)CC(=O)N3CCc2ccccc2)c1
CC(CCSCCC(F)(F)F)C1CCC2C3CCC4CC(O)CCC4(C)C3CCC12C
Cc1cc(C(=O)COC(=O)CCNS(=O)(=O)c2ccccc2)c(C)n1C
O=C(NC1CCC(NC(=O)c2cc(Cl)cc(Cl)c2)CC1)c1cc(Cl)cc(Cl)c1
COc1cc(-c2cc3ncccc3c(NC(C)C)n2)cc(OC)c1OC
CCCCc1c2cc(OC)c(OC)cc2cc2[n+]1CCCC2
CCC(CC)c1cn2c3c(c(N(C)C)nc2n1)CCC3
CCN(Cc1cnc2nc(N)nc(N)c2n1)c1c(Br)cc(S(=O)(=O)F)cc1OC
CC(Nc1nc(C(F)(F)F)cc(C(F)(F)F)n1)c1nc2ccccc2n1C(C)c1ccccc1
CC(C)c1ccccc1-c1ccnc(-c2ccc(CO)cc2)c1
CCS(=O)(=O)N1CCC(N2CCC(Oc3cccc(C(=O)NCc4ccco4)c3)CC2)CC1
O=C(CC(c1ccccc1)C1COC2(CCCC2)OO1)C(O)(c1ccccc1)c1cccs1
c1ccc(CCCN2CCN(c3ccc4[nH]ccc4c3)CC2)cc1
CS(=O)(=O)c1ccc(-c2ccc(N3CC(COc4ccon4)OC3=O)cc2F)cn1
O=C(c1cccc(Cl)c1)N1CCN(c2ccc(S(=O)(=O)N3CCOCC3)cc2)CC1
CC(C)n1cc(C(=O)c2cncc(NC(=O)Cc3ccn(C)n3)c2)c2cncnc21
O=C(NCc1nnc2n1CCS2)c1ccc(F)cc1
CC(C)(C)c1ccc2c(c1)CN(c1ncnn3ccc(C(F)(F)F)c13)CO2
CCOC(=O)Nc1ncc(C(=O)NCCCCOC(C)C)s1
Cc1nn2c(NCC(O)CO)c(-c3ccccc3)c(-c3ccccc3)nc2c1C
Cn1cccc1CNC(=O)CCCn1cnc2cc(NC(=N)c3cccs3)ccc21
Cc1cc(C(C)(C)NC(=O)c2cnn3cc(N4CCOCC4)nnc23)no1
CN1CCN(C2=C(NCc3ccc(F)cc3)C(=O)c3ccccc3C2=O)CC1
CN(C)c1ccc(N2CC(C(=O)N3CCC4(CC3)C(=O)Nc3ncccc34)CC2=O)cc1
CCCC1CN(S(=O)(=O)c2cnn(C)c2)CC1N(C)C
COc1ccc(Br)cc1NC(=O)CSc1nc2c(c(=O)n1CCC(C)C)SC(C)C2
Cn1c(-c2ccccc2)cc(=O)n(CCN)c1=O
CC(=O)OC1CCC2(C)C(CCC3C2CCC2(C)C3CCC2C(C)(C)O)C1
COc1cccc(NCc2cc(OC(F)(F)F)ccc2CNC(=O)c2cc(C)cc(N(C)S(C)(=O)=O)c2)c1
CCOC(=O)N1CCC(N(C)c2ncnc3c2cnn3-c2ccc(C(C)C)cc2C)CC1
CC(C)C(NC(=O)COc1cccc2ccccc12)C(=O)NC(CC(=O)O)C(=O)COc1c(F)c(F)cc(F)c1F
Cc1ccc(C(=O)O)cc1Nc1n[nH]c2ncc(-c3cnn(C)c3)cc12
CN1CCc2nc(NC(=O)c3ccc(Cc4ccc(NC(=O)C5CC(=O)N(c6ccc(C(F)(F)F)cc6)C5)cc4)o3)sc2C1
CNc1c2cc(C=CC(=O)NCCC3CCCCC3)ccc2nc2ccc(NC(=O)CCCNC(=O)CCc3ccccc3)cc12
CCc1nc(N2CCOCC2)nc(N2CCN(C(=O)c3ccco3)CC2)n1
CN(C)CCN1C(=O)C2C3CCC(O3)C2C1=O
NC(Cc1ccc(C(F)(F)F)cc1)C(O)COP(=O)(O)O
O=C(Cn1cnc2scc(-c3ccccc3)c2c1=O)N1CCCCCC1
CCCCn1c(COc2cccc(C)c2C)nnc1SCC(=O)NCCc1ccccc1
Cc1cc(C)nc(SCC(=O)NNC(=O)c2ccccc2NC(=O)c2ccccc2Cl)n1
COc1ccc(N(CCO)c2ncnc3ccccc23)cc1
N#CC1C(=N)Oc2nc(S)[nH]c(=O)c2C1c1ccco1
CCN(CC)CCNC(=O)CN1N=C(c2ccc(Cl)cc2)CCC1=O
CC(=O)N1N=C(c2ccc(-n3c(SCc4ccccc4Cl)nc4c(c3=O)CCCC4)cc2)OC1c1ccc(Br)cc1
CCc1ccc(NC(=O)Cn2nnc(C(=O)NCc3ccc4c(c3)OCO4)c2N)cc1
COc1ccc(-c2c(O)cc(OC)c3c(=O)cc(-c4ccccc4C=O)oc23)cc1
O=C(NCCCCCN1C(=O)c2ccccc2C1=O)Nc1cccc(C(F)(F)F)c1
O=C1c2ccccc2C(=O)N1CCCCCC1CCN(Cc2ccccc2)CC1
CCCCCCC12OC3=CC4=Nc5ccccc5N(C)C4=CC=C3C1OCC(O)C2O
CC(C)CC1(C(=O)O)CC(C(C)CC2CCCCC2)NC(=S)N1
CCc1ccc(-c2nc(CNC3CCCN(Cc4ccccc4)C3)co2)cc1
Cc1c(Sc2ccc(I)c(I)c2)n(COCOC(=O)NC(CCC(=O)O)C(=O)O)c(=O)[nH]c1=O
CN(C)S(=O)(=O)c1cccc(-c2csc(C(O)c3cc(F)c(O)c(F)c3)n2)c1
CC1(O)CN(c2cc(N)c3c(=O)c(C(=O)O)cn(C4CC4)c3c2)C1
CCCc1cc(=O)nc(SCC(=O)NCc2ccco2)[nH]1
CCCCNC(=O)OCOC(=O)c1ccc(NC(=O)C(=O)c2c[nH]c3ccc(N(C)C)cc23)cc1
COc1ccc2cc(C(C)C(=O)NC=Cc3ccc(Cl)cc3)cc(OC)c2c1
CC(=O)Nc1ccc(OCC(=O)N2CCN(Cc3ccccc3Cl)CC2)cc1
C=CC(=O)Nc1cc(C(=O)Nc2cccc(-c3nccc4cnn(C)c34)c2)ccc1COP(=O)(O)O
CCCCC(C)OP(=O)(O)C(N)CCCN=C(N)N
COc1ccc(Sc2c(C(=O)O)[nH]c3cc(-n4nc(C)sc4=O)ccc23)cc1
CC(C1CCc2cccc(O)c21)N(C)C
CC1CN(c2ccc(C(C)(C)C)cc2)CC1(C)N1CCOCC1
COc1cc2c(cc1OC)C(=O)C(CC(=O)NCCSC1CCN(Cc3ccccc3)CC1)C2
O=C(NCc1ccc(F)cc1Cl)c1c(Br)sc2c1CCCC2
CCOc1ccc2nc(SCC(=O)Nc3cc(C)on3)sc2c1
CSc1ccccc1C(=O)N1CCN(c2ncccn2)CC1
FC(F)(F)c1ccccc1C1CCC2CCCCN2C1
COc1cccc(C#Cc2cncn2Cc2ccc(F)cc2)c1
COc1ccc(S(=O)(=O)N(Cc2ccc3c(c2)OCO3)C(CCNC(=O)C=Cc2ccc3c(c2)OCO3)C(=O)NO)cc1
CCC(=O)NNC(=O)NC(C)C(=O)NC(C)C(=O)O
CCOC(=O)c1c(NC(=O)C(C)S(=O)(=O)c2cccc3nsnc23)sc(C)c1C
C(=Cc1cccnc1)c1ccccc1
COc1ccc(CNC(=O)CN(CCSC)CC(=O)O)cc1OC
Cc1cc(C(=O)CSc2nnc(-c3ccc([N+](=O)[O-])cc3)o2)c(C)n1C1CC1
CC1C(N)CCC2CC(CCN3C4CCCC3CC(n3c(C(C)(C)O)nc5cc(S(=O)(=O)C(F)(F)F)ccc53)C4)(c3ccc(Cl)c(Cl)c3)CC21
O=C(c1ccccc1)N1CC2CN(c3cnccn3)CCOC2C1
Cc1cccc(C)c1NC(=O)c1cc(S(=O)(=O)NCc2ccco2)ccc1F
COCCNCc1ccc(C(=O)N2CCN(C3c4ccccc4CC3O)CC2)cc1
COc1cccc(CCNCc2ccccc2C2OC(CO)C(O)C(O)C2O)c1OC
CC1CN(S(=O)(=O)c2ccc(NC(=O)NC3C(O)C4OC(C(N)=O)C(O)C3O4)cc2)C(C)CN1C
COc1ccccc1C(=O)Nc1sc(C)c(C)c1C#N
O=C1c2ccccc2C(=O)N1CC(O)c1cc(F)c(N2CCc3ccccc3C2)c(F)c1
O=C(NCC1CCN(C(=S)NC2CC2)CC1)c1ccccc1
Cc1oc2cccc(OC(C)C(=O)O)c2c1Oc1ccc(C#N)c(Cl)c1
Cc1cccc(C(=O)NCCSc2cccc3cccnc23)c1
Clc1ccc(N2CCN(c3ncnc4[nH]cnc34)CC2)cc1
CNCC(Oc1cccn2c(=O)c(C(=O)O)c(-c3cccc(OC)c3)nc12)c1ccccc1
O=c1cc(-c2ccc3c(c2)OCO3)c2ccccc2n1Cc1ccc(Cl)cc1
Cc1cc(O)c2ccc(=O)oc2c1C(OC(=O)c1ccccc1)c1ccccc1
COc1cc(C=CC(=O)CCC(=O)OCC(=O)Nc2ccccc2F)ccc1O
CCC(N)C(=O)NC(Cc1ccccc1)C(=O)NC1Cc2ccccc2CC1C(=O)NC(CCCNC(=N)N)C(=O)NC1CCCc2ccccc21
CN(C)Cc1cc2cc3c(cc2nc1NC(=O)Nc1ccccc1)OCO3
CCOCC1CCC2(CC1)CCN(Cc1ccncc1OC)CC2
Cc1cc(SC2=C(O)OC(CCc3ccc(O)cc3)(C(C)C)CC2=O)c(C(C)(C)C)cc1NS(=O)(=O)c1cc(C(F)(F)F)ccn1
COCC1Oc2ccc3ccccc3c2C2=C1C(=O)N(C)C1=NC(=S)NC(=O)C12
O=C(CNc1ccc(S(=O)(=O)NC2=NCCC2)cc1)Nc1ccc2c(c1)C(=O)c1cc(NC(=O)CN3CCCC3)ccc1-2
CC(C)CSc1nc2ccccc2n1Cc1ccccc1
CCCC(=O)NC(C)Cc1ccc(C#Cc2cnc(N3CCc4ccccc43)nc2)cc1
CC=C(C)C(=O)OC1CC2=CC(=O)OC(O)C2C2OC(=O)C(OC(=O)C(C)=CC)C12
CC1CN(C(C)CO)C(=O)Cc2cc(NC(=O)Cc3ccccc3)ccc2OC1CN(C)Cc1ccc(-c2ccccc2)cc1
Cc1cc(Cl)c(OCCOc2ccc(CCCN3CCN(c4nc(N)nc(N)n4)CC3)cc2)c(Cl)c1
Nc1ccc(Oc2ccc(N(CCF)CCF)cc2)cc1
CNC(=S)N1CCOC(c2ccc(-n3cccn3)nn2)C1
Cc1ccccc1S(=O)(=O)NCCN(C)C
Cc1ccccc1N1CCN(CC(=O)c2sccc2S(=O)(=O)Nc2onc(C)c2Cl)CC1
O=C1C(=Cc2ccc(O)c(Br)c2)SC(=S)N1c1ccc(O)cc1
CCN(Cc1ccccc1)C(=O)C(Cc1ccccc1)NS(=O)(=O)c1ccc(Br)s1
Cc1cc(C(=O)O)c2cccc(Oc3ccc(F)c(F)c3F)c2n1
Cc1ccc2nc(C)c(CNC(=O)c3ccc(N4CCC(C)CC4)nc3)n2c1
CC1(C)CC(C(=O)O)CC(C)(C)N1OC(=O)C(Cl)Cl
CC1=CCCC2(C)OC2C2OC(=O)C(C(C)OC(=O)NCCC(C)C)C2CC1
CCCC(NC(C)=O)C(=O)NCc1ccccc1
COc1nccc(N2CCCN(Cc3cnn(C)c3)CC2)n1
Nc1ncnc2c1ncn2C1OC(CONC(=O)CCCCC2SCC3NC(=O)NC32)C(O)C1O
CCOC(=O)c1c(C)[n+]([O-])c2cc(F)ccc2[n+]1[O-]
N=c1scc(CCCCCCCCCCCCCCCCCCCCCCC[n+]2cccc(C3CCCN3)c2)n1Cc1ccccc1
CC(C)C(NC(=O)OCc1ccccc1)C(=O)NC(C(=O)NC(CC(=O)O)C(=O)COC(=O)c1cc(C(C)(C)C)oc1C(F)(F)F)C(C)C
CCOC(=O)C1C(=N)OC2=C(C(=O)CC(C)(C)C2)C1c1ccc(C(=O)OC(C)(C)C)cc1
CCc1nc2ccc(C(=O)NCc3ccc(C(C)(C)C)cc3)cn2c1N(C)CCCc1ccccc1
COc1ccc2c(c1)nc(N)c1c(C(=O)NCc3ccccc3)nn(-c3ccc(Cl)cc3)c12
Cc1ccc2ncc(C(=O)NCc3ccccc3C)c(=O)n2c1
CCc1ccc(CN2CCC3C2CCN3Cc2ccco2)o1
Cc1cc(SC2=C(O)OC(O)(CCc3ccc(O)cc3)CC2=O)c(C(C)(C)C)cc1NS(=O)(=O)c1ccc2ccccc2c1
NS(=O)(=O)OCC1OC(n2cnc3c(NC4CCCC4)ncnc32)C(O)C1O
CSC1CC(O)C(n2cnc3c(N)nc(N)nc32)O1
O=C(O)c1cc2n(c(=O)n1)-c1ccc([N+](=O)[O-])cc1CC2
Cc1ccc(COC2c3ccccc3COc3ccccc32)cc1
C=CC1CC1(NC(=O)C1CC(Oc2ncccc2C)CN1C(=O)C(NC(=O)OC1CCCC1)C(C)(C)C)C(=O)NS(=O)(=O)C1CC1
Cc1ccc(NC(=O)N(CCS(C)(=O)=O)Cc2cc(=O)n(C)c3ccccc23)cc1
O=C(O)c1c[nH]c2ncnc(-c3ccccc3)c12
CCOCCN1C(=O)C(=Cc2cccc(F)c2)SC1=S
O=C(NC(Cc1cc(O)cc(F)c1)C(=O)N1CCC(OCOCCO)C1)C1Cc2ccccc2CN1
CC(=O)NCCCc1c[nH]c2ccc(O)cc12
O=C(O)c1sc(Nc2cc(C(F)(F)F)ccc2-c2ccccc2)nc1-c1ccc(O)cc1
O=C(OCC(=O)n1cc(Cl)ccc1=O)c1ccc(S(=O)(=O)NCc2ccccc2)cc1
C=C1CC(N2CCC2)CCC1=O
CC(=O)NCC1CCC(C(N)C(=O)N2CCCC2C(=O)N2CCCC2C(=O)NC(C(=O)NC(C(=O)O)C(C)(C)C)C(C)(C)C)CC1
Fc1cccc(C2=NCCC3CCCCN23)c1
COc1ccc(C(=O)Nc2ccsc2C#N)cc1OC
O=C(OCC(F)(F)F)C1(CO)CCCN(Cc2ccc(Cl)cc2Cl)C1
COc1ccc(C2(O)OCc3cc(C(F)(F)F)ccc32)cc1OC
Cc1cc(C)cc(C(NC(=O)CCCN2C(=O)CCC2=O)C(=O)NC(C)C)c1
O=C(O)c1cn(CC(O)COc2ccc(C=Cc3ccc4ccccc4c3)cc2)c2ccccc2c1=O
Cc1ccc2[nH]c(C3CCCC3Br)nc(=O)c2c1
CCOC(=O)c1c(O)c(=O)[nH]c2cc(OC)ccc12
O=C(O)c1ccc(C=C2SC(=S)N(NC(=O)c3ccccc3)C2=O)cc1
Cc1oncc1COc1ccc(C(CC(=O)O)c2cn(-c3ccc(Oc4ccc(C(F)(F)F)cc4)cc3)nn2)cc1
CC(=Cc1ccoc1)C(=O)O
CCCCc1nnc(SCC(=O)N2CCc3c(sc(SCC(=O)N4CCCC4)c3C)C2)o1
COC(=O)C1CCC(C)(C)c2cc3cc[nH]c3cc21
O=C(O)C(Cc1ccc(-c2ccc([N+](=O)[O-])cc2)cc1)NC(=O)C12CCC(CC1)N2
CC(=O)NC1C(C(=O)O)OC(O)(C(=O)NC2CC=C(C)C(=O)O2)SC1C(O)C(O)CO
CCCCCCCN(C)C(=O)Oc1ccc2c(C)cc(=O)oc2c1
O=C(c1ccoc1)N1CCC2(CCCN(CC3CC3)C2=O)CC1
COc1cc(CCN(C)C)c2oc3cc(O)cc(O)c3c(=O)c2c1
CC1CCC2(C)C3CC=C4C(CCC(O)C4(C)C)C3(C)CCC12C
O=C(O)c1ccc(CN2C(=O)CCC2(Cc2ccc(Cl)cc2)c2ccccc2)cn1
CCN(CC)S(=O)(=O)c1ccc(OC)c(NC(=O)CN(C)S(=O)(=O)c2ccc3[nH]c(=O)oc3c2)c1
CCCCC=CC(C)(O)CCCCCCc1ccc(OC)c(O)c1
CCn1c(=S)[nH]c2cc(C(=O)OCCF)ccc21
O=C(O)Cc1nc2ccc(Cl)cc2n1-c1ccc2c(c1)CCC2
CC(NCC(O)C(Cc1ccccc1)NC(=O)c1cc(NC2=NCCN2)cc([N+](=O)[O-])c1)c1ccc([N+](=O)[O-])cc1
CCc1c(C)cccc1-c1c(C(C)C)c(=O)[nH]c(=O)n1COCc1ccccc1
CCCN1CC(C(=O)O)CC2c3cccc4[nH]cc(c34)CC21
CCOC(=O)c1ccc(N=Cc2cc([N+](=O)[O-])cc([N+](=O)[O-])c2)cc1
CNC(=O)c1sc2ncc(Br)cc2c1N
Cc1ccc(S(=O)(=O)NCc2ccc3[nH]c4c(c3c2)CCCC4)cc1Cl
CN1CCN(C(=O)c2cc(Nc3nc4ccccc4n4nnnc34)ccc2C(C)(C)C)CC1
CC(C)(C)OC(=O)N1CC(NC(=O)C(=NOC(C)(C)C(=O)OCCCl)c2csc(N)n2)C1=O
Cc1ccc2c(C3CNCCN3)c[nH]c2c1
CCOC1OC2c3cccc4[nH]cc(c34)CC2N(C(C)c2cccc(C)c2)C1=O
CN1CCCC1COc1cncc(-c2cnc(N3CCCCCC3)s2)c1
COc1ccc(NC(=O)c2cnc(N3CCOCC3)nc2C)c(Cl)c1
C=C1C(OC(=O)C(C)CO)CC2(C)C(OC(C)=O)CC(OC(C)=O)C3=C(C)C(OC(C)=O)CC(OC(C)=O)(C3C)C(OC(C)=O)C12
Oc1cc(O)cc(-c2ccc(-c3ccc(O)c(O)c3)cc2)c1
CCOC(=O)C(C(O)N1Cc2cc(O)ccc2CC1C(=O)NC(Cc1ccc(O)cc1)C(=O)O)P(=O)(OCC)OCC
CCNC(=O)c1noc(-c2cc(OCC)c(OCCOC)cc2OC)c1NC(=O)c1cccc(Cl)c1
ONc1c(Br)cc(Br)cc1Br
CSCCC(NC(=O)c1cccc(NCCCN2CCCC2=O)c1)C(=O)NC(C=O)CC(=O)O
Cc1ccc(CN2CCN(c3ncnc4[nH]cnc34)CC2)cc1
Cc1nn(C)c(C)c1N(CC(N)=O)S(=O)(=O)c1ccccc1
O=C(C1=C(n2cccc2)C(=O)N(Cc2ccccc2)C1c1ccc(F)cc1)c1ccc(Cl)cc1
COC1OC23C=CC4C=CCC(CC(=O)N5CCCCC5)C4C2(C)CN(C)C3C1OCc1ccccc1
CC(C)C(=O)Nc1ccc(-c2nnc(SCC(=O)Nc3nnc(C(C)C)s3)n2-c2ccccc2)cc1
CN1CCc2c(sc(NC(=O)c3ccc(C4CCCC4)c([N+](=O)[O-])c3)c2C(N)=O)C1
CC1CN(S(=O)(=O)c2ccc(S(=O)(=O)N3CCOCC3)cc2)CC(C)O1
Cc1cn2nc(SCC(N)=O)sc2n1
CC(C(=O)N1CCN(c2cc(Cl)ccc2C(F)(F)F)CC1)c1ccccc1
Cc1ccc(C(Nc2ccnc3c(C)cccc23)c2ccc3cccnc3c2O)cc1
CCCCC(=O)Nc1ccc(C(=O)NC(C)C)cc1
COc1nc(OC)nc(N2CC3(CCN(Cc4ccc(Cl)cc4)CC3)C2)n1
COc1cc(OC)cc(C(=O)NCc2c[nH]c3ccccc23)c1
OC1CCC(C(O)(c2ccccc2)c2ccccc2)OC1
O=C1CCc2ccccc2N1CNc1ccc2c(ccn2CCN2CCCC2)c1
CCc1nc2ccc(NC(=O)C3CC3)cc2[nH]1
C=CCN1Cc2cc(Br)ccc2N=C1C
Cc1ccc(C2CC(c3ccc(Br)cc3)=Nc3nc4c(c(-c5ccccc5)c32)CCCC4)cc1
O=C1NCCc2ccc(CCN3CCC(NC(=O)C4Cc5ccccc5C4)CC3)cc21
O=c1nc(CSc2nnc(-c3ccco3)o2)[nH]c2ccccc12
O=[N+]([O-])c1cccc(-c2nc(N3CCOCC3)nc3ccccc23)c1
Nc1nc2ccc(Cl)cc2n2c(-c3cncnc3)cnc12
Cc1ccc(Cc2nnc(NC(=O)c3ccc(S(=O)(=O)N4CCCCCC4)cc3)s2)c(C)c1
O=c1c2ccsc2nnn1COCc1ccccc1Cl
CN1CCC(c2cc(-c3ccncc3)c(-c3ccc(F)cc3)[nH]2)CC1
O=C(O)CCc1cccc(OCCNc2nc3ccccc3[nH]2)c1
Cc1ccc(NC2(C(F)(F)F)NS(=O)(=O)c3cc([N+](=O)[O-])ccc3S2)cc1
Cc1cc(C)n(-c2ccc(Cl)c(C(=O)N3CCCC(CC(=O)O)C3)c2)n1
C=C(Cc1ccccc1)C(=O)NC(NC(=O)OC(C)(C)C)C(=O)NC(CC(C)C)C(=O)NC(CC(=O)O)C(=O)NC(Cc1c[nH]c2ccccc12)C(C)CC
COc1ccc(Nc2nc(-c3ccc(C)c([N+](=O)[O-])c3)nc3ccccc23)cc1
CN1C2CCC1C(C(=O)OCC(=O)c1ccccc1)C(OC(=O)CCc1cccc(O)c1)C2
Nc1ccc(CC(NC(=O)COc2cccc3c2C2CCCCC32)C(=O)Nc2ccccc2)cc1
O=C1CC(C(=O)NO)N(S(=O)(=O)c2ccccc2)N1
CCN(CC)S(=O)(=O)C1(c2cc(C)ccc2OC)CCC(C)(O)CC1
Cc1cc(N2CCOCC2)cc2[nH]c(-c3c(NCC(O)c4cccc(Cl)c4F)cc[nH]c3=O)nc12
CNc1nc2c(ncn2CCOCP(=O)(OC(C)C)OC(C)C)c(=O)s1
NC1CN(c2ccc(-n3cc(C(=O)O)c4c(F)cccc43)cn2)CC1c1cc(F)c(F)cc1F
CC(CC(=O)Nc1ccc(C)cc1)=NNC(=O)c1ccncc1
COc1ccc(-c2cc(C(F)(F)F)nn2-c2ccc(C(=O)O)cc2)cc1
CC(c1ccccc1)N1C(=O)OCC1Cc1ccc2ccccc2c1
Cn1cc(C(=O)NC2CCC3CNC(O)CC3C2)cn1
Cn1cc(COc2ccc(Nc3ccc4ncc(-c5ccccc5O)n4n3)c(Cl)c2)cn1
CCCCC(=O)c1ccc(OCCOc2ccc(C(=O)CCN(C)C)cc2)cc1
O=C(CNC(=O)C1CCN(S(=O)(=O)c2ccc(Br)cc2)CC1)Nc1ccccc1F
COc1ccc(OCCOCCNCc2cc(=O)c(OC)co2)cc1
O=C1NCCNCCNC(=O)c2ccc(c(=O)c3ccccc3c2=O)-c2ccccc2OCCOc2ncccc21
CCCCCCCCCCCCCCCCNC(=O)COC1C=CC(n2cc(C)c(=O)[nH]c2=O)O1
CCCCc1nn(-c2ccccc2OC)c(=O)n1Cc1ccc(-c2ccccc2S(=O)(=O)NC(=O)c2csc3[nH]c(N)nc(=O)c23)cc1
CCOc1ccc(NC(=O)CN(c2ccccc2)S(C)(=O)=O)c(C)c1
CCCCCCNc1ccc(C(N)=O)cc1
CC(=NNC(=O)CCc1nc2ccccc2[nH]c1=O)C1CC1
Cc1c(C(=O)N2CCCC(N3CCOCC3)C2)nn(-c2ccc(Cl)cc2Cl)c1-c1ccc(Cl)cc1
CC1(C)C2CCC1(CS(=O)(=O)N1CCN(c3nc(Cl)nc(N=NN(CCO)CCO)n3)CC1)C(=O)C2
COc1ccc(Cc2nc3cc(NC(=O)CCCCC(=O)O)ccc3n2C)cc1
CC1=C(C=Cc2ccc(Cl)cc2)C(C)(C)CCC1O
CCc1ccc(NC(=O)c2ccc[nH]c2=O)cc1
COC1CCCC(=O)CC(C)C(O)C(C)(O)C=CC(OC(C)=O)C2C(C)(C1)C(OCc1cn(CCNC(C)=O)nn1)CCC1OC12C
c1ccc(-c2csc(-c3ccccn3)n2)cc1
O=C(NCc1ccc2c(c1)OCO2)C1c2ccccc2OCC(=O)N1Cc1ccc2c(c1)OCO2
CCc1ccccc1NC(=S)N1CCN(c2nc3ccccc3s2)CC1
COc1ccc2c(C34CC5CC(CC(C5)C3)C4)c(C)[nH]c2c1
Cc1cc(-c2n[nH]c3cc(NC(=O)NCc4ccc(C)s4)ncc23)ccn1
COc1ccc(C=C(C#N)C(=O)c2ccc(OC)c(Br)c2)cc1
CCCCN(CCCC)C(=O)c1cc(C)cc(C(=O)NC(Cc2cc(F)cc(F)c2)C(O)C2CN(S(=O)(=O)c3cccc(C)c3)CCN2)c1
COc1ccc(COC(=O)NN=C2CC(C)OC(C)C2)cc1
CC1CN(C(=O)Cn2c(=O)c3cccn3c3cccnc32)CC(C)O1
Fc1ccc(C2C3CN(Cc4cn(-c5ccccc5)nn4)CC2C32CC2)cc1
CC(C)(C)C(=O)NNC(=S)NN=Cc1ccc(Cl)cc1
CNC(=O)c1oc2c(Cl)nc3ccccc3c2c1C1(O)CCCCC1
CS(=O)(=O)c1ccc(Cl)c(C(=O)NCCCN2CCOCC2)c1
COc1ccc(OC)c(NC(=O)CN2CCN(C(=O)Nc3ccccc3)CC2)c1
CCOC(=O)c1c(N)c(=O)[nH]c(=O)n1C(OC)OC
C=CC(=O)Nc1ccc(C2=NOC3(C2)CC(C(N)=O)N(C(=O)CC)C3)cc1
CC1(C)C=C(CNc2ccc(C(=O)NCCOCCOCCOCCOCCOCCOCCOCCOCCOCCOCC(=O)Nc3ccc(C(=NO)N4CCCCC4)cc3)cc2)C(C)(C)N1
COc1ccc(-c2nnn(Cc3cc(C)c(Cl)c(C)c3F)n2)cc1[N+](=O)[O-]
CN(Cc1ccco1)C(=O)c1cc2sccc2n1CC(=O)Nc1ccccc1F
Cc1ccc(CN2CCC3(CC2)CN(C(=O)C2CC2)c2ccccc23)nc1
CCc1ccc(NC(=O)CCC(=O)N(C)CCOC)cc1
O=C(O)c1cccc(Cn2nnc3c(=O)nc(C4CCN(Cc5ccc(F)cc5)CC4)[nH]c32)c1
C=CCc1c(C)c2cc3[nH]c(cc4nc(cc5nc(cc1[nH]2)C(C)=C5CCC=O)C(C)=C4C)c(C)c3C
O=C(OCn1cnc2c(=O)nc[nH]c21)c1ccccc1[N+](=O)[O-]
OC(CC1CCCCN1)c1cc2ccccc2c2ccccc12
Cc1cccc(Cl)c1NC(=O)NCc1ccco1
O=C1NC(Cc2ccccc2)COC(=O)C(Cc2ccc(F)cc2)CCC=CCC1CC(=O)N(CCO)Cc1ccccc1
COC(=O)CCNC(=O)c1ccc(NS(=O)(=O)c2cccc(C)c2C)cc1
CCc1ccc2ccc(-c3cc(C)ccc3C(=O)O)cc2c1
CC(=O)c1cn(CCC(=O)O)c2ccccc12
COc1cc2nc(S)n(C(=O)Nc3sc4c(c3C#N)CCCC4)c(=O)c2cc1OC
O=C1C=C(c2ccc(F)c(F)c2)CC(Cc2ccc(F)cc2F)C1
Cc1ccc(-c2cc(-c3ccc(O)c(O)c3)[nH]n2)cc1
CCS(=O)(=O)c1cc2oc(C(=O)Nc3cnc(C(=O)O)s3)c(N)c2cc1Br
O=C(c1ccccc1Br)C1C(=O)N(c2nccs2)C1c1ccccc1Cl
Cc1ccc(N(Cc2cc(N3CCOCC3)cc(C)n2)C(C)C)cc1
O=C1Nc2ccccc2N2C(=O)CN(c3cc(Cl)cc(Cl)c3)C(=O)C12
CC1CN(C(C)CO)C(=O)c2cccc(NC(=O)Nc3ccccc3)c2OC1CN(C)S(=O)(=O)c1ccc(F)cc1
Cc1ccsc1C(=O)N1CCn2c(nnc2-c2cnccn2)C1
Fc1ccc(CN2CCC(Nc3cccc4cnccc34)C2)cc1Cl
Cc1ccccc1NC(=O)NCCN1CCCC1
CN1C(=S)C(C)(O)c2ncc(-c3cccs3)cc21
CN(CCCCCCOc1ccc2c(=O)c3ccccc3oc2c1)CCc1ccccc1
CC1=NC2(NC1)c1cc(Br)ccc1CC21CCC(O)CC1
CCC1CCCNCCCCC(OC2CC(NC)CC(C)O2)C(C)C(OC2CC(C)(OC)C(O)C(C)O2)C(C)C(=O)O1
CC(C)(O)CCC(CC(=O)O)C1CCC2C3CC=C4CC(O)CCC4(C)C3CCC12C
O=C(O)C=Cc1ccc(OCC(O)CNCCCc2ccccc2)cc1
COc1ccc2c(-c3cc(OC)c(OC)c(OC)c3)c3c(cc2c1)C=C(C)OC3
Cc1ccc(S(=O)(=O)c2n[nH]c3c(C)cc(Cl)cc23)cc1
CCCCC(C=C1CC(CO)(COC(=O)CCCC2CCSS2)OC1=O)CCCC
O=C(c1ccc(-c2ccccn2)cc1)N1CCc2ccccc2C1
CC(C)CCCC(C)C1CCC2C3C(=O)C=C4CC([N-][N+]#N)CCC4(C)C3=CCC12C
c1cc2c(-n3cnc4cc(CN5CCCCC5)ccc43)ncnn2c1
Cn1c2c(c3ccc(O)cc31)CCc1ccccc1-2
Cn1c(=O)c2c(nc(N3CCN(C(=O)Cc4ccc(F)cc4)CC3)n2C)n(C)c1=O
CCOC(=O)C1=C(C)NC(=S)NC1c1ccoc1
C(=NN=c1[nH]c2ccccc2s1)c1ccc(Oc2ccccc2)cc1
Cc1ccccc1CN1C(=O)C(=O)NC2CCCCC21
O=C(CSc1nc2ccsc2c(=O)n1-c1ccccc1F)NC1CC1
COc1ccc(CN2CCC(CCOC(c3ccccc3)c3ccccc3)CC2)cc1O
O=S(=O)(c1ccc(SCc2ccc(Cl)cc2)nn1)N1CCOCC1
CCN(CC)CCNC(=O)c1cnn2c1NC(c1ccccc1)CC2C(F)(F)F
CC(=O)OCC1OC(n2cc(Br)c(=O)[nH]c2=O)CC1F
CC(CC(=O)Nc1cc(Cl)ccc1Cl)=NNC(=O)c1ccccn1
CC1(C)CC(C(=O)NCCc2ccccc2)CC(C)(C)N1
CCOC(=O)c1cnc2ccnn2c1NC(=O)C(C)(C)C
CSCc1cc(OCCF)ccc1Sc1ccc(Cl)cc1Cl
COc1ccc(-c2noc(Cn3nc(C(F)(F)F)cc3C)n2)cc1
CC(C)(C)c1cc(-c2nc3cc(C(=O)O)ccc3n2CC2CC2)cc(C(C)(C)C)c1O
OC1=CC23CCN(O)C(Cc4ccc(CCCCF)c(O)c42)C3CC1
O=C(O)CC1NC(=O)c2cc(Cl)cc(Cl)c2-n2c1nc1cc(Cl)ccc12
Cc1ccc(C2CC(c3occc3O)=NN2)cc1
CCNC1CC(C(=O)O)OC(OC2C(N)CC(N)C(OC3OC(CN)C(O)C(OC)C3N)C2O)C1O
OCCCCCc1nc2n(n1)C(c1ccc(O)cc1)CC(c1ccc(Cl)c(Cl)c1)=N2
O=C(NCC(=O)N1CCN(S(=O)(=O)c2ccc(F)cc2)C(CO)C1)c1cccc(Oc2ccccc2)c1
O=C(NCCCO)c1ccc(-c2ccc(-c3ccc(F)cc3F)s2)s1
COC(=O)C1=C(c2ccccc2)CC2CCC1N2C(=O)n1ccnc1
O=S(=O)(c1ccc(Br)cc1)c1ccccc1OCCNCC(O)COc1cccc2[nH]ccc12
Cc1ccc(S(=O)(=O)N2CCC(C(=O)NCc3ccc(Cl)cc3)CC2)c(C)c1
COC1COCCC1NC1CCC(C(=O)N2COc3ccc(C#N)cc3C2)(C(C)C)C1
O=C(NC1CN(CCc2ccccc2)C2COCC12)c1cccc(Cl)c1
Cc1ccc(C(=O)C2CCN(CCc3cn(-c4ccc(F)cc4)c4ccccc34)CC2)cc1
O=C(N=c1[nH]nc(-c2cc3ccccc3[nH]2)s1)N1CCOCC1
CC(C)C1COC(=O)N1c1nc(N)n2ncc(-c3ccc(-c4nc[nH]n4)cc3)c2n1
CCOc1ccc(CN(C)Cc2c(O)cccc2O)cc1
Nc1ccc(NS(=O)(=O)c2cccc(-c3ccc(F)cc3)c2)cc1NC(=O)c1cccc(-c2ccc(F)cc2)c1
O=C(Nc1ccccc1N1CCOCC1)C1CCN(C(=O)c2ccc(F)cc2)CC1
O=C(Nc1ccc(Oc2ccnc3[nH]c(=O)[nH]c23)cc1)c1cccc(Br)c1
O=C(O)c1ccc(CCNC(=S)NC2CCCCCC2)cc1
CNC(=O)C(=NOC)c1ccccc1COc1cc(-c2ccc(C)cc2)nn1C
CCOC(=O)c1cn2ncnc(Nc3cc(C)ccc3C)c2c1C
O=C(NNc1ccc(S(=O)(=O)Nc2ncccn2)cc1)c1cccc(-c2cccc(F)c2)n1
O=C(O)C1CC1C(=O)O
COC1(C(O)C[S+]([O-])CCO)OC2OC(CO)C(O)C(O)C2O1
CCCCCCCCOC(=O)CCCCCCCCCN
Cc1cccc(Oc2ccc(C(=O)NCC(=O)N3CCCCC3)cc2Cl)c1C
O=C(NCc1ccc(F)cc1)N1CCOC(C(=O)N2CCC2)C1
COc1ccc2c(c1)CCC(Sc1nc3cc(Br)cnc3[nH]1)C2
CSc1ccccc1Nc1nc(C)c2ccccc2n1
O=C(NC(Cc1ccccc1)C(=O)NCC1CCCCC1)c1cc2ccccc2s1
CC(=O)Nc1ccc(NC(=O)CCn2cc(Cl)cn2)cc1
CC(C)CCC(=O)NC(CCC(C)C)C(O)C(Cc1ccccc1)NC(=O)C(Cc1ccccc1)NC(=O)C(Cc1ccccc1)NC(=O)C1NC2CCCCC2CC1O
Cn1nnc(C2OC(n3cnc4c(N)nc(N5CC(N)CC(Cc6ccccc6Cl)C5)nc43)C(O)C2O)n1
N#Cc1c2n(c3c(-n4cnc5ccccc54)nccc13)CCC2
CCCc1nc(N2CCN(CC(=O)N3CCOCC3)CC2)c(C#N)c2c1CCCC2
COc1ccccc1NC(=O)OC1C(OC(C)=O)CCOC1(C)OC(C)=O
COC1=CC2(C3=C(N=C1OC)c1cc4c(c(C)c13)OCO4)C(C(=O)OC(C)C)C(=O)N2C
CC(=O)N1CC2CCN(c3ccnc4scc(-c5ccc(F)cc5)c34)CC2C1
COc1cccc(NC(=O)Nc2ccc3[nH]c4c(CC(=O)Nc5ccc(Oc6ccccc6)cc5)cccc4c3c2)c1
N#CC(=Cc1cccnc1)C(=O)NCc1ccccc1
c1ccc(-c2nnc(N3CCN(Cc4ccc5c(c4)OCO5)CC3)s2)cc1
Cc1ccc(S(=O)(=O)N2CCC(C(=O)OCC(=O)N(Cc3ccccc3)C(C)C)CC2)cc1
O=C(C(=Cc1ccc([N+](=O)[O-])cc1Cl)SCc1ccc(Cl)cc1)c1ccc(Cl)cc1
Cc1ccc2oc(=S)n(Cc3ccccc3[N+](=O)[O-])c2c1
Cc1nc(C(=O)N(C)C)c(-c2ccc(F)cc2)c2c1COC(C)(C)C2
CC(C)C1=CCC2C(CCC3(C)OC4=C(CCC(C)(C)O4)C(O)C23C)C1(C)CCC(=O)O
COc1cc2c(cc1OC)C(C(C)O)OC(C1=NCCS1)=C2
COc1ccc(C(=O)NCC2CCCN2c2ccnc(Nc3ccc(C)c(C)c3)n2)cc1
CCN(CC)C(=S)N1CCN(Cc2ccccc2)CC1
CC1(C(=O)NS(=O)(=O)C2CC2)CCN(C(=O)c2ccccc2[N+](=O)[O-])C1
C=Cc1ccc2c(c1)c(=O)c(OC)c(CC)n2CC
OC(CN1CCN(c2ccccc2)CC1)(Cn1cncn1)c1ccc(F)cc1F
COC1CCC(C)(C(=O)N(C)c2ccc(S(F)(F)(F)(F)F)cc2)CC1
Nc1nc(=O)c(Br)c(-c2ccc(F)cc2)[nH]1
CC1CSCCN1C(=O)c1ccc2c(=O)n(CCc3ccc(F)cc3)c(S)nc2c1
Cc1ccccc1CNC(=O)Cc1cccc(CC(=O)NCC(N)C(=O)N2CCCC2C#N)c1
Cc1ccc(C(=O)N2CCC3(CCN3)CC2)cc1S(=O)(=O)N1CCOCC1
Cc1ccc(C(=O)NCc2cccc(Cl)c2)cc1S(=O)(=O)N1CCCCCC1
O=C1C2CCC(CN(Cc3ccc(Cl)cc3)C2)N1C1CCCC1
COc1ccc(CN2CCN(C(C)=O)CC2)cc1CN1CCC(=O)CC1
CCC1CCCCCN1S(=O)(=O)C=Cc1c(F)cccc1Cl
C=CCN(C(=O)OCc1ccccc1)C1CCN(CCC(Cn2cnc(C(F)(F)F)c2)c2ccc(Cl)cc2F)CC1
O=c1[nH]c2cc(F)ccc2c(=O)n1-c1ccc(I)cc1
CC(OC1CN(C(=O)NCc2cccnc2)CC1c1ccccc1)c1cc(C(F)(F)F)cc(C(F)(F)F)c1
O=C(NCc1ccccc1)N(Cc1ccc2c(c1)OCO2)CC(CCN1CCC(c2ccccc2)CC1)c1ccc(OCc2ccccc2)c(OCc2ccccc2)c1
O=C(Nc1ccc(-c2ccc(NC(=O)Nc3ccccc3C(F)(F)F)cc2)cc1)Nc1ccc(F)c(Cl)c1
CCN(CC)Cc1c(C(=O)NN=C(C)c2ccncc2)nnn1-c1nonc1N
CN(C)CCCNC(=O)N1CCCC(CNC(=O)c2cc(OCC(F)(F)F)ccc2OCC(F)(F)F)C1
Clc1ccc(CC(Cc2ccccc2)N2CC3CCCNC3C2)c(Cl)c1
O=C(NCC[n+]1ccc2sccc2c1)NC12CC3CC(CC(C3)C1)C2
COc1cc2c(cc1C)C(=O)C(CO)(CC(C)C)C2(C)CO
COC(=O)C1(C)CCCC2(C)C3=c4c(O)ccc5c4=CC(=CC(OC)=C3c3cc(OC)c(OC)cc32)C(C)(C)C=C51
COc1cc(CC(C)N)ccc1C
CCC1CC(N(C)C)CCN1C(=O)c1ccc2[nH]nc(-c3cncc(-c4ccc(CN(C)C)cc4)c3)c2c1
Cc1cccc(C)c1NC(=O)c1ccc2nc(NC(=O)C3CCOCC3)sc2c1
CCCc1cnc2sc3c(NCCCN4CCN(C(=O)c5cc(C(F)(F)F)cc(C(F)(F)F)c5)CC4)ncnc3n12
CNCCCN1CCC(C)(c2ccc(Cl)c(N)c2)C(C)C1
Cn1cnc(Nc2nc(-c3ccc4[nH]ncc4c3)cc3cnccc23)c1
CN(Cc1ccccc1)C(=O)CCS(=O)(=O)c1cc2cc(Br)ccc2o1
COc1cccc(CN2CC=C(C(C)(C)O)C2=O)c1
CCCCCS(=O)(=O)c1ccc(NC(=O)C2(CO)CCNCC2)cc1
CC(C)(C)NC(=O)NS(=O)(=O)c1ccc(OCc2ccc3ccccc3n2)cc1
CNC(=O)c1c(O)[nH]c2cc(Cl)c(O)cc2c1=O
O=C(Nc1ccc(Cl)cn1)C1CCCN1C(=O)OCc1ccccc1
COc1ccc2c(c1)CCN(CCC1CCC(NC(=O)c3cc4cc(C#N)ccc4[nH]3)CC1)CC2
CN(CC(=O)NC1CCCCC1)S(=O)(=O)c1cccc2nsnc12
CN(C)CCSc1nc(N)c2cc(F)ccc2n1
Cc1[nH]n(C(=O)c2ccc(Br)cc2)c(=O)c1N=Nc1cccc(C=Cc2cc(C)n(C(=O)c3ccc(Br)cc3)c2C)c1
COc1cc(C=NNC(=O)Nc2ccc(Cl)cc2)ccc1OC(=O)c1ccco1
CCOc1ccc(C[S+]([O-])CC(CC(=O)O)C(=O)O)cc1
COc1ccc(C(=C(Br)C=CBr)c2ccc(OC)cc2)cc1
CC(=O)Nc1cccc(Nc2nc(-c3cccnc3)cs2)c1
CC(=O)NC1C(CO)OC(c2ccc(F)cc2)C(COCc2ccccc2)C1O
Cc1cc(Nc2nc(C)cc(-c3cccs3)n2)[nH]n1
O=C1C(=Cc2cccc(C(=O)O)c2)CCC1=Cc1ccc(C(=O)O)c(O)c1
CCN(CC)CC(C)NC(=O)c1nnn(-c2ccc3c(c2)OCCO3)c1N
CCCCCCCC(=O)Oc1cc2oc(-c3ccc(O)c(O)c3)cc(=O)c2c(O)c1C(C)=O
Cc1ccc(Cn2c3nc(=O)n(C)c(=O)c-3nc3ccccc32)cc1
CCC(=O)N(c1ccccc1C)C1CCN(CCc2ccccc2)CC1
N#Cc1cc2c(cc1SCCCN1CCCCC1)CCC2
Fc1ccccc1C1=C(c2ccncc2)CC2CCC1N2
COc1ccccc1NC(=O)c1cc(C23CC4CC(CC(C4)C2)C3)c2ccccc2n1
Nc1nc(Cl)nc(NN=Cc2ccccc2O)n1
c1ccc(-c2c[nH]nc2-c2ccc3cccnc3c2)cc1
CN1OC2C(=O)N(c3nc(-c4ccccc4)cs3)C(CO)=C2C1c1ccc(Cl)cc1
O=C(c1ccco1)N1CCN(CCC(OCc2ccco2)c2cccc(Cl)c2)CC1
CC(NC(=O)C(N)Cc1ccccc1)C(=O)NC(CCCCN)C(=O)NC(CCCCN)C(=O)NCC(=O)O
O=C1NCN(c2ccccc2)C12CCN(Cc1c(F)cccc1Cl)CC2
CS(=O)(=O)N1CCN(C(=O)CNCc2ccc(Br)o2)CC1
COC(=O)C(Cc1ccccc1)NC(=O)C(Cc1ccccc1)c1ccccc1
Cc1oc(-c2ccc(C(O)(C(F)(F)F)C(F)(F)F)cc2)nc1CSC(C)(C)C(=O)Nc1ccc(F)c(F)c1
CCON1CCc2cc3c(c4c2C1Cc1cc(OC)c(C(=O)NCCO)cc1-4)OCO3
CC(=O)SC1(c2ccccc2)C(=O)c2ccccc2C1=O
CN(C)CCCN(C)CCCCCCCCCNc1ccnc2cc(Cl)ccc12
COc1cccc(NC(=O)CC2C(=O)N(c3ccc(C)c(Cl)c3)C(=S)N2Cc2ccco2)c1
COc1cc(C)c(OCC(O)CSCC(NC(C)=O)C(=O)O)c(OC)c1Br
Cc1cc(=O)oc2cc(OCC3CSCN3c3cccnc3)ccc12
COc1ccc(NC(=O)Cn2nc(C)n3nc(-c4cccs4)cc3c2=O)cc1Cl
Cc1cc(C)nc(SCNC(=O)c2ccccc2)n1
CCOC(=O)C=Cc1ccc(C2=C(CC(=O)OCC)C(=O)N(CC(F)(F)F)C2=O)cc1
COCCOc1ccc(-n2c(C)nc3c(c(=O)[nH]c(=O)n3C)c2=O)cc1
O=c1cc2[nH]c3c(c2cc(-c2ccc(C(F)(F)F)cc2)n1)CCCC3
CN(Cc1ccccc1)C(=O)c1cc(-c2ccccc2F)no1
COc1cc(C)c2ccccc2c1
O=C1CC(O)(c2ccc(F)cc2)CCN1c1ncccn1
Cc1cccc2c(CN3CCN(C)CC3)c3ncn(C)c3nc12
COc1cc(NC(=O)N2CCN(S(=O)(=O)c3ccc(N4CCC4)c(C)c3)CC2)cc(OC)c1OC
O=C(O)c1ccc2c(c1)C(SCCNS(=O)(=O)c1ccc(F)c(F)c1)c1ccccc1CO2
COc1cccc2c1c1c(c(=O)n2Cc2ccc(C)c(C)c2)CN(C)CC1
COc1ccc(C=CC(=O)NC2CC(C)Cc3ccc(O)c(C)c32)cc1O
COc1ccc2c(c1)c(OCCN1CCCCC1)c(C)n2C(=O)c1ccc2ccccc2c1
Cc1nc(Nc2ccccc2)c2cc[nH]c2n1
CCNC(=N)NCCCNCCCCNC(=N)N
CC1CC(C)CN(S(=O)(=O)c2ccc3c(c2)N(CC(=O)NCCCN2CCN(C)CC2)C(=O)CO3)C1
CN1CCN(CCCOc2ccc3cc(CC(CO)NCC(O)c4ccc(O)c5[nH]c(=O)ccc45)ccc3c2)CC1
Cc1ccc(NCc2ccncc2)c(=O)n1C
COc1ccc(CC(=O)NCCN2CCC(n3c(=O)[nH]c4ccccc43)CC2)cc1
Cc1ccc(NC(=O)Cn2c(=O)n(Cc3ccco3)c(=O)c3sc4ccccc4c32)c(C)c1
O=C(Nc1ccc(S(=O)(=O)Nc2ccon2)cc1)c1cccc(Oc2ccc(Nc3ncnc4ccsc34)cc2)c1
Cc1cc2nc(-c3ccco3)c(=NC(=O)Cc3ccccc3)n(C)c2cc1C
c1ccc2c(c1)CN1CC3(CCCCC3)c3ccccc3C1=N2
CC1OCCC1NC(=O)N(CCCl)N=O
COc1ccc(-c2nnn(CC(=O)Nc3ccc(I)c(C(F)(F)F)c3)n2)cc1OC
COc1ccc(N2CCN(C(=O)c3cnc(Nc4cccc(OC)c4)c4ccccc34)CC2)cc1
CCCCOP(=O)(CCCC)C(NC(=S)NC(=O)C(Cc1ccc(OC)c(OC)c1)N=C(CNCC1CCCCC1)N(C)C)c1ccccc1
COc1cc(NC(C)CCCN)c2nc(C(C)(C)C)ccc2c1
COc1cc(OC2CNCC2OC(c2ccc(F)cc2)C(F)(F)F)ccc1Nc1ncc(C(F)(F)F)c(Oc2cccc3c2C(=O)N(C)C3)n1
CC1CCc2ncnc(Nc3cc(Cc4ccccc4)[nH]n3)c2C1
C=C(C)C1CC=C(C)C(=NNC(=S)Nc2ccc3c(c2)CCC3)C1
CCCCCCCCCCCCCCCCN1C(=O)CCC1CCCC=C(C)C#Cc1cccc(O)c1
O=C(C=Cc1ccc(Cl)c(Cl)c1)NCCCCCN1CCC(NC(=O)c2cc(Cl)cc(Cl)c2)C1
CCC(=NNc1c(I)cc(C(C)(C)C)cc1C(=O)NN)NS(C)(=O)=O
CCN(CC)Cc1cc(Nc2cc(C(F)(F)F)nc(N=C(N)Nc3cccc(C#N)c3)n2)ccc1O
CC1CN(c2ncc(N3CCCC(C(=O)Nc4ccccc4CNS(C)(=O)=O)C3)c(NC3CC3)n2)CC(C)O1
Cn1cnc2c(OCc3cccnc3)nc(C#N)nc21
COc1cccc(NC(=O)c2ccc(Cl)cc2Cl)c1
CN1C(=O)CCC2(C)C3CCC(=O)C=C3CCC12
CC1CCN(C(CN2CCN(CCc3ccccc3)CC2)c2ccc(C(F)(F)F)cc2)CC1
Cc1cc(-c2ccc(Cl)cc2)c(C=CC2CC2)n1CC(=O)NC(C)CC(F)(F)F
COc1cc(-c2nn(Cc3ccccc3)c3ccccc23)ccc1-n1cnc(C)c1
CCCNC(=O)NC(=O)CSC1=Nc2cccc3cccc(c23)C(=O)N1CC
CSCCC(NC(=O)OC(C)(C)C)C(=O)NC(C)(C)C
CCCOC(=O)Cn1c(C2CC2)nc2cc(OC)c(OC)cc21
CC1=C2C(=O)OC(c3ccoc3)C2(C)CC2OC(=O)CC(C)C2(C)C1=O
O=C(c1ccc(O)c(O)c1)c1cc2cc(O)ccc2s1
Cc1ccccc1NC(=O)Cn1nc(C)c2c(C)n(-c3ccccc3)nc2c1=O
Cc1ccc(O)cc1C(=O)OC1CCN2CC3C(O)c4ccccc4C2N3C1C
CC1COCCN1c1nc(N2CCCCC2)nc2c(NCCc3c(Cl)cc(OCC(F)(F)F)cc3Cl)nc(N)nc12
CCN(CC)CCNc1ccc(S(=O)(=O)NC(=O)c2ccc(N3CCN(CC4=C(c5ccccc5)CCCC4)CC3)cc2Oc2cccc3cccnc23)cc1
CC(=O)c1ccc(NC(=O)CN2C(=O)NC(Cc3ccccc3)C2=O)cc1
COC1=CC=CC2=C(C)C3=c4c(cccc4=NCC3)C1=C2OCCO
CNc1oc(-c2ccccc2)nc1C#N
O=C(OCC(=O)N(Cc1ccccc1)Cc1ccccc1)c1cc2ccccc2o1
Cc1ccc(N2CC(C(=O)NCCCN3CCOCC3)CC2=O)cc1C
Cc1c(C2=NNC(=O)CC2)nc(-c2ccc(Cl)cc2)n1N=Cc1ccccc1
O=C(NCc1c(Cl)cccc1Cl)c1cc2cccc(O)c2oc1=O
O=C(NCCN1CCC(Cc2ccccc2)CC1)C12CC3CC(CC(C3)C1)C2
Clc1ccccc1-c1ncc2ccccn12
Cc1c(OCCCCOc2c(C(C)C)cc(-c3cccnc3)cc2C(C)C)ccc(C(=O)Cc2ccccc2)c1O
O=C(NC(=Cc1ccccc1)C(=O)N1CCCCC1)c1ccccc1
Cc1ccnc(NC(=O)CSc2nnc(-c3cccc(S(=O)(=O)N4CCN(c5ccccc5)CC4)c3)o2)c1
O=C(O)c1c[nH]c2ccccc2c1=O
CCOC(=O)C1(C)CCCC2(C)C3CC4C(C(C)C)=CC3(CCC12)CC1C4C(O)CCC1(C)C(=O)O
COC(=O)C1C(O)C2(O)CCC3C4(C)CCCC(C)(C(=O)OC)C4CCC13C2
CC(C)C(NC(=O)OCc1ccccc1)C(=O)NC(Cc1ccccc1)C(O)C(NCc1ccccc1)C(=O)NC(C(=O)NCc1ccccc1)C(C)C
COc1cc2c(cc1OC)C1(c3ccccc3)C(C2)CC1c1ccccc1
CCn1ccnc1CN1CCC2(C1)CN(C(=O)C1CC1)c1ccccc12
Cc1nn(C(C)C(=O)NCC2CCCO2)c(=O)c2c1sc1ccccc12
CN1CCN(c2ccc(S(=O)(=O)N3CCOCC3)cc2[N+](=O)[O-])CC1
Cc1cc(=O)nc(C2(Cc3ccccc3)CCCC2)[nH]1
CC(C)CCNC(=O)CC(O)C(CC(C)C)NC(=O)C(NC(=O)OC(C)(C)C)C(Cc1ccccc1)NC(=O)C(O)Cc1ccccc1
Cc1ccc2cccc(OCc3ccc(CN4CCN(C(C)C)CC4)c(F)c3)c2n1
Cc1ccccc1N1C(=O)C2CC(=O)C(Br)CC2C1=O
Cc1c(C(=O)N2CCCCC2)[nH]c2c1C(=O)CC(c1ccccc1Cl)C2
COCc1ccccc1NC(=O)Cc1noc2ccc(C)cc12
Cc1cc(C)n(C(=O)COc2ccc(C(C)C)cc2)n1
COc1cccc(CNC(=O)CCCN2C(=O)COc3ccc(C)cc32)c1
CCC1(O)C(=O)OCc2c1cc1n(c2=O)Cc2cc3cc(OCCNCCCc4ccccc4)ccc3nc2-1
Cc1ccc(S(=O)(=O)n2c3ccccc3n3c(C)nnc23)cc1
Cn1nnc(CC2CC3CCC2C3)n1
CC1=CCC2C(CCC2(C)O)C2(C)CCC(O)CC12
O=C(O)c1cn(Cc2ccc(-c3ccc(F)cc3)nc2)cn1
Cc1ccc2c(c1)C(=Cc1ccc(NN=Cc3ccccc3)o1)C(=O)N2
COc1ccc(S(=O)(=O)Cc2nnc(N=Cc3cccc(O)c3O)s2)cc1
Cc1ccc2nc(NC(=O)C(C)(C)Oc3ccccc3)sc2c1
O=S(=O)(NCCCN(c1ccc2c(c1)OCCO2)S(=O)(=O)c1ccccc1)c1ccccc1
C=CN1CC(Oc2cc(-c3ccccc3)nc3cc(OC)ccc23)CC1C(=O)NC1(C(=O)NS(=O)(=O)C2CC2)CC1C(=O)C(NC(=O)OC(C)(C)C)C(C)C
O=C(Nc1ccc(Cl)cc1C(F)(F)F)c1cc(Cl)cc(Cl)c1
O=C(CN1C(=O)SC(=Cc2ccc(O)c(F)c2)C1=O)Nc1ccc(N2CCOCC2)cc1
COc1ccc(C23Cc4cc(OC)c(OC)cc4C(O2)C(=O)N3CC(=O)N(C)c2ccccc2)cc1OC
CCn1cc(-c2ccncc2)c(-c2ccc(OCCCCN3CCCCC3C)cc2)n1
CCS(=O)(=O)c1ccc(NC(=O)NCCc2c[nH]c3ccccc23)cc1
Cc1cn(Cc2ccc(C(C)C)cc2)c(=O)n(C)c1=O
O=S(=O)(N=C(S)N1CCN(CC=Cc2ccccc2)CC1)c1ccccc1
O=C(C=Cc1ccc(Cl)cc1Cl)OCCCCCn1cc(F)c(=O)[nH]c1=O
COc1ccc(C(=O)NC(CC(C)C)C(=O)NCC2CCCN2C(=O)OCc2ccccc2)cc1
O=S(=O)(C1CC1)N1CCc2ccc(OCCNC3CCOCC3)cc2C1
CN(Cc1ccccc1)c1cc(Nc2ccc(N3CCOCC3)cc2)nc(Cl)n1
Clc1ccc(C2CC3CCC(C2c2ccc(I)cc2)N3Cc2ccccc2)cc1
CCCCCCCC(=O)NCC1CN(c2cc(F)cc(F)c2)C(=O)O1
CCOC(=O)C(=Cc1ccc(C)cc1)c1ccc(OC(=O)c2ccccc2)cc1
CCC(C)C(Oc1cc(OCCN(C)c2ccccn2)cc(C(C)C)c1)C(C)C
CCc1cc2c(c(C(C)C)c1O)C(=O)CCC2
CCCn1c(N)c(N(CC(C)C)C(=O)CSCC(=O)NC2CCCCCC2)c(=O)[nH]c1=O
CCOC(=O)C1(C)CCCN(S(=O)(=O)c2ccc(F)cc2)C1
O=C(C1CCC(CNc2[nH]c(=S)nc3ccccc23)CC1)N1CCN(c2ccccc2Cl)CC1
CCn1ncc2c(NCCc3cn(C)c4ccccc34)nc(C)nc21
O=C(O)c1c(-c2cccc(Cl)c2)c2cc(Cl)ccc2n1CC1CC2CCCCC2C1
COc1cc(-c2ccc3c(c2)Nc2cc(N(C)S(C)(=O)=O)ccc2NC3=O)ccc1F
O=S(=O)(c1ccc(Cl)cc1)c1ccc(Br)cc1
CNC(=O)c1cc2ncnc(Nc3cccc(NC=O)c3)c2s1
CCN(CC)c1ccc(C(=O)NCC(=O)N2CCN(c3ccc(OC)cc3)CC2)c(OC)c1
Cc1cnc2[nH]c(C(F)(F)F)c(C=CC(N)=O)c2c1
COc1cc(N)c(Cl)cc1C(=O)OCCN1CC2CCC1CC(c1ccc(C(=O)O)cc1)N2
CC(C)n1c(=O)c2cnn(C)c2c2cc(S(=O)(=O)n3cc(-c4c[nH]c5ccccc45)c4ccccc43)ccc21
O=C(CNC(=O)c1ccccc1)Oc1ccc(C=CC(=O)c2ccccc2)cc1
CC(C)=CCCC(C)=CCSCC(=O)NCc1ccc(C)o1
Cc1ccc(S(=O)(=O)N2CCc3ccccc3C2Cc2cccs2)cc1
CCCCc1ncc(C=C(CCC2CCCCC2)C(=O)O)n1Cc1ccccc1Cl
Cc1cc(-c2cc(C(F)F)nn2-c2ncc(C(F)(F)F)cc2Cl)no1
COc1cc2c(Oc3ccc(CC(=O)NN=C(C)c4cccc([N+](=O)[O-])c4)cc3F)ccnc2cc1OCCCN1CCC(C)CC1
CC(OC1CN2C(=O)C=C(c3ccc(S(C)(=O)=O)cc3)CC2C1c1ccc(F)cc1)c1cc(C(F)(F)F)cc(C(F)(F)F)c1
COc1ccc(-c2ccc3c(N4CCOCC4C)nc(N4CCC(O)C4)nc3n2)cc1CO
CC(=O)NC(CC(=O)O)C(=O)NC(CCC(=O)O)C(N)P(=O)(O)CC(C(=O)NC(Cc1ccccc1)C(=O)O)C(C)C
COC1=C(O)C(c2cc(OC)c(O)c(OC)c2)=C2C3=CC=C4C5=C(C=C3CCC12)CCC51CCCC2(OC)C4C=CC(=O)C12O
Cc1cncc(CC2COc3ccc(NC(=O)c4nn(-c5ccccc5)c(=O)cc4C)cc3C2)n1
O=C(O)CCC(O)C(=O)O
CC1Cn2cnc(C(=O)Nc3cccc4[nH]ncc34)c2C(=O)N1
COc1ccc(CC(C)NCC(O)c2cc(Cl)cnc2NC(=O)C(C)(C)CO)cc1
O=C(CCc1c(-c2c(F)cccc2Cl)n[nH]c1Cl)Nc1c(F)cccc1F
Cc1cc(-c2ccc3c4n(nc3c2)CCCS4)cc2[nH]c(-c3c(NCC(O)c4ccc(Cl)cc4)cc[nH]c3=O)nc12
COc1ccc2cccc(NC(=O)N3CCCC(C(=O)N4CCCCC4)C3)c2c1
CC(C)CC(=O)Oc1ccc2oc(C(=O)CC(C)C)c(CC(N)=O)c2c1
CCCC1CN(Cc2ccco2)CC1NS(=O)(=O)CCC
COc1cc(C(=O)O)ccc1-c1ccc2[nH]c(=O)ccc2c1
O=C(CN1CCOCC1)N1N=C(c2ccccc2)CC1(O)C(F)(F)F
CN(C)c1cccc2c(S(=O)(=O)NC(CCCN=C(N)N)C(=O)NCC(=O)NCc3ccccc3)cccc12
O=C(c1cncc(Br)c1)N1CCN(c2ccccc2)CC1
CN1C(C(=O)Nc2ccc(C(F)(F)F)cc2)=C(O)c2ccccc2S1(=O)=O
CC(C)(C)Sc1cccc(Nc2nccc(-c3c(-c4ccc(NC(=O)Nc5ccccc5F)cc4)nc4ccccn34)n2)c1
NC(=O)CN1C(=O)SC(Cc2cc(Br)ccc2OCc2ccc(C(F)(F)F)cc2)C1=O
CC(F)(CCN=C(NO)c1ccc(F)nc1OCc1cc(F)cc(NO)c1)N1CCCC1
Cc1noc(NS(=O)(=O)c2cc(-c3ccccc3O)c(N3CCCC3)s2)c1C
Nc1nc(N)c2c(Cl)cn(C3C=CC(CO)O3)c2n1
CC(NC(=O)c1cc(-c2ccncc2)cnc1-c1ccccc1C(F)(F)F)c1ccccc1
CCc1nc2cc3ccccc3cc2c2c1C(=O)N(CCN(CC)CC)C2=O
CCN(C)c1nc(C)nc2c(-c3ccc(Cl)cc3)n(C)nc12
O=C(Nc1ccc(-c2ccc3ncc(-c4ccsc4)n3c2)cc1)Nc1cccc(C(F)(F)F)c1
CC(Cn1cccn1)NCC(=O)NC1CC1
CCOc1cccc(NC(=O)NC2CCN(c3cnccn3)CC2)c1
CCC(=O)OC1=C(C)C2(O)C(C)C(O)C(OC(=O)CC)C3C1C(=O)C3C(C(=O)OC(C)C)C2OC(C)=O
C=CCSc1nc(-c2ccc(C)cc2)no1
CCN(CC(=O)Nc1ccc(C(F)(F)F)cc1)C(=O)CNC(=O)c1ccc(C(F)(F)F)cc1
CCC1CC2(CCN(C(=O)NC3CCCCC3)CC2)C(=O)O1
CCC(C)C(NC(=O)C1(C)CCC2(C)c3ccc(CC(=O)O)cc3CCC2(C)C1)C(=O)Nc1ccccc1
O=C(NCC1CCN(Cc2cc3ccccc3cc2Cl)C1)C1CCCN1
Cc1ccccc1NC(=O)NS(=O)(=O)c1cc(Cl)c(Cl)cc1Cl
OCCN(CCO)c1ncnc2c1ccn2-c1ccc(Br)cc1
CN(Cc1ccc(C(O)(C(F)(F)F)C(F)(F)F)cc1)Cc1ccc2nc(N)nc(N)c2c1
CN1CCN(CN2C(=O)COc3ccc(C=C4SC(=S)NC4=O)cc32)CC1
CC(=O)N1N=C(c2ccc(C)cc2)CC1c1cn(C)c2ccccc12
CC(C=CC1=C(C)CCCC1(C)C)=CC=CC(C)=CC(C)=CC(=O)O
CC(=O)OC1CCC(C)C23OC(C)(C)C(CC(OC(=O)c4ccccc4)C12)C3O
CC(=NNC(=S)Nc1cccc(C(F)(F)F)c1)c1cccs1
Nc1ncnc2c1c(-c1cccc(CNCCC(O)CO)c1)nn2C1CCCC1
Cc1ccc(S(=O)(=O)NN=Cc2ccc(Cl)cc2Cl)cc1
CC(=O)NC(CCCN(C)C)C(=O)NCc1ccc(C23CC4CC(CC(O)(C4)C2)C3)cc1
CCOc1ccc(-c2nnc(NC(=O)c3cccc(NC(C)=O)c3)o2)cc1
CN(C)c1ccc(C=C2Oc3cc(OCCCCn4cnnc4)ccc3C2=O)cc1
CCCn1cnc2cc(NC(=O)c3ccc4c(c3)OCO4)ccc21
C=CC1(C)CCC2(CO2)C(C)CC2(C)C(C(C)CCCC(C)C)CCC12
CN(CC(=O)Nc1cc(Cl)ccc1-n1cncn1)Cc1nc(=O)c2ccccc2[nH]1
Cc1c[nH]c(CN(C)Cc2ccc(OC(F)(F)C(F)F)cc2)n1
CCCCc1nc(C(C)C)c(-c2cc(C)no2)n1Cc1ccc(-c2ccccc2-c2nn[nH]n2)cc1
O=C(NCc1nc(=O)c2c([nH]1)CCOC2)c1ccc(F)s1
CN(C)CCCCNc1nc(-c2cccc(C(F)(F)F)c2)nc2ccccc12
CN(C)C(=O)CN1CCC(C(=O)c2ccc(Oc3ccccc3)cc2)CC1
NCCc1c[nH]c2c3ccccc3n(Cc3cccc(F)c3)c12
CCOC(=O)CN1CN(Cc2cccs2)S(=O)(=O)N1Cc1ccccc1
CC(=O)Oc1cc2ccc1Oc1cc(cc(OC(C)=O)c1C)C(O)NC(=O)C(C)NC(=O)C(OC(=O)C(C)C)C2C
CC(C)CC(NC(=O)c1cc2ccccc2cn1)C(=O)NO
CCN1CCC2(C)COc3cc(-c4ccccc4)oc(=O)c3C12
COc1cc(C=C2C(=N)N3N=C(NC(=O)NN=Cc4ccccc4O)SC3=NC2=O)ccc1-n1cnc2ccccc21
CCc1c2c(c[n+]3cc(OC)c([N+](=O)[O-])cc13)c1ccccc1n2C
CCc1ncnc(N2CCN(C(C)C)CC2)c1C#Cc1ccc(N)nc1
COc1cccc(COC(=O)c2nn(-c3ccccc3)c(=O)c3c2c2ccc(OC)cc2n3C)c1
CC(NC(=O)C(N)Cc1ccc(O)cc1)C(=O)N1C2CCC1C1CC12
COC(=O)n1nc(-c2ccc(N)c(Cl)c2Cl)c2ccccc2c1=O
COc1ccc([N+](=O)[O-])cc1NC(=O)c1cccc(Cl)c1
CN1CCN(C2=Nc3ccccc3Cn3cccc32)CC1
CCOC(=O)c1cn(C2COC(CO)(CO)O2)c(=O)n(C)c1=O
CC(C)(C)C1CCc2c(sc3nc(N)nc(NC4CCCCC4)c23)C1
CCOC(=O)c1cccc(Nc2c(O)c(=O)c2=NC2CCCC2)c1
COc1ccc(-c2c3c(n(C)c2C)CC(C)(C)CC3=O)cc1
CCCC1SC(Nc2ccccc2)=NC1=O
CCOC1CC2C(C(=O)C(c3ccccc3)C2c2ccccc2)c2ccccc21
CC(=O)c1cccc(-c2ccnn2-c2cc(C)c(O)c(C)c2)c1
O=C(NCCSCc1c[nH]cn1)c1ccsc1
Brc1ccc(N2CCOCC2)cc1-c1noc(-c2ccc(I)cc2)n1
N#CC1(n2cc(C(NC(=O)C(O)(c3ccccc3)C(F)(F)F)C3CC3)cn2)CC1
Cc1cn2cc(C(F)(F)F)nc2c(NC2Cc3ccccc3C2)n1
COc1cc(C(=O)NN=CC=Cc2ccccc2)cc(OC)c1OC
Cc1ccc(C(=O)NC(=Cc2ccco2)C(=O)NC2CCS(=O)(=O)C2)cc1
O=C(c1ccncc1)N1CCC2(CC1)C(=O)N(c1ccccc1)c1ccccc12
CCc1ccc(CNc2ncnc3c2ncn3-c2ccccc2)cc1
CN1CCc2nc(C(CC(=O)O)NC(=O)Cc3cncs3)sc2C1
CC(CN1CCN(C(=O)C(F)(F)F)CC1)C(=O)c1ccccc1
CCNCCCCC(=O)OC
CC(Nc1c(-c2ccccn2)nc2ccc(Br)cn12)C(C)(C)C
CC(Oc1ccccc1)C(=O)ON=C1CC2CCC(C1)C2(C)C
Cc1nc(-c2cccc(Cl)c2)oc1C(=O)N=C(N)NCc1ccccc1
O=C(Cc1ccccc1)Nc1nc2ccc(S(=O)(=O)Nc3ccccc3F)cc2s1
CC(=O)NCCCC=C(C)CCCC=C(C)CC=C(C)CCC=C(C)C
CCC1OC(=O)C(C)CCC(OC2CCCCO2)CCCC(=NOCCNC(=O)NCc2ccc(Oc3ccccn3)cc2)CC2OC(=O)OC21
N=C(N)c1ccc(CNC(=O)c2nc[nH]c2C(=O)NCC(CC(=O)O)(CC(=O)O)NC(=O)c2ccc(C(=O)O)[nH]2)cc1
COc1ccc2c(c1)C(=O)N(CC1(C#Cc3ccc(-c4ccccc4C(C)O)nc3)NC(=O)NC1=O)C2
CN(Cc1ccccc1)C(=O)NCCc1c[nH]c2ccccc12
CCOc1ccc(Nc2nc(N)nc(CSc3nnnn3C)n2)cc1
Cc1cccc(NC(=O)Cn2c3c(c(=O)n(CC=Cc4ccccc4)c2=O)CN(Cc2ccccc2)CC3)c1
O=C1CCCn2c(=O)c3ccc([N+](=O)[O-])cc3n21
CN1CCC(N(C)C(=O)c2cc(Oc3ccccn3)cc(-c3ccccc3)n2)CC1
CCN(CC)S(=O)(=O)c1ccc2[nH]c(SCC(=O)N3CCN(c4ccccc4)CC3)nc2c1
CC(C)CC1NC(=O)CNC(=O)CNC(=O)C2Cc3ccc(cc3)CN2C(=O)C2CCCN2C(=O)CNC(=O)C(Cc2ccccc2)NC1=O
O=C(NC1CCCCC1)c1cccc2c1CCCC2
Cc1cccc(C(=O)OCC(=O)Nc2ccc3[nH]c(=O)[nH]c3c2)c1O
COc1ccc(CCNCc2coc(-c3ccccc3O)n2)cc1
COc1ccccc1CN1CC(NC(=O)c2cc(Cl)c3[nH]ccc3c2)CCC1C(=O)NC(c1ccccc1)c1ccccc1
CN(C)C(=O)CN1CCC2(CC1)CN(c1ccccc1NC(=O)Nc1ccc(C(F)(F)F)cc1)c1ccccc12
CC(C)c1ccc2c(Nc3cc(Cl)cc(Cl)c3)ncnc2n1
CCc1ccc(NC(=O)c2ccc(CN3CCOCC3)cc2)cc1
COC(=O)C1(O)CC(O)C(O)C(OC2OC(COC(=O)CC(C)C)CC(NC(=O)C=CC(C)=CC(C)CC=C(C)CCC=C(C)C)C2O)C1
CC(=NNC(=O)CCCn1c(C)nc2ccsc2c1=O)c1ccc(Cl)cc1
CC(C)(C)OC(=O)NC(CCC(N)=O)C(=O)N1CCCC1C(=O)O
O=S1(=O)NC(c2ccc(C3Sc4ccccc4N(Cc4ccccc4)C3=S)cc2)Nc2ccccc21
O=c1ccn(C2CC(F)(F)C(CNC(c3ccccc3)(c3ccccc3)c3ccccc3)O2)c(=O)[nH]1
CC1=C2C(CC3(C)C2CCC3C(C)CCC(C)C)OC1=O
COc1ccc(C2C(C(C)=O)=C(O)C(=O)N2Cc2ccc(C(C)=O)cc2)cc1
CN(Cc1ccc(-c2ccc(Oc3ccccc3)cc2)cc1)CC(O)CO
N#CCCC(C(=O)O)P(=O)(O)O
CC(NC(C)(C)C)C(=O)c1cccc2ccccc12
COc1ccc2c(c1)C(=O)C(C(=O)NNC(=S)Nc1ccc([N+](=O)[O-])cc1)CO2
COc1ccc(Nc2ccc(=NNC(N)=S)c3ccc[nH]c2-3)nc1
CC=C(NC(=O)C1CC12Cc1ccc(N3C(=O)CN(CC(=O)NC)CC3=O)cc1C2)C(=O)O
COc1ccc2c(c1)OC13C=C(C(=O)O1)c1cc(OC)c(OC)c(c13)O2
CC(=O)c1ccc2c(c1)c1c3n(c(C)cc(=O)n2-1)C(c1ccccc1)SC3
CC(O)C1C(=O)N2C(C(=O)O)=C(SC3CNC(C(=O)N4CCN(C(=O)c5ccccc5)C4)C3)C(C)C12
CC1CC(C)CN(c2ccc(C(=O)NC3CCCCC3)cc2NC(=O)c2cccc(F)c2)C1
CC12CCC(O)CC1CCC1C2CCC2(C)C(c3ccc(=O)oc3)=CCC12O
COc1cccc(C(=O)N2CCC(Nc3ccc4nncn4n3)CC2)c1
CC(NC(=O)c1ccccc1)C(=O)OCC(=O)Nc1ccc2c(c1)S(=O)(=O)NC2=O
O=C(NCCC(=O)N1CCN(S(=O)(=O)c2cccc(F)c2)CC1)c1ccccc1
COc1ccc(C2=NN(C(=O)COc3cccc4cccnc34)C(c3ccc(N(C)C)cc3)C2)cc1
O=C(CN1C(=O)c2cccnc2C1=O)Nc1cc(C(F)(F)F)ccc1Cl
CCN(CC)CCCn1c2ccc(OC)cc2c2cnn(CC(=O)NCc3ccc(C)cc3)c(=O)c21
COc1ccc(-c2c(CO)c(CO)c3n2Cc2c(c4ccccc4n2C)C3)cc1
CN1CC2CN(c3cccnc3)C(=O)C2C1
COC(=O)C12CC(CC(=O)Nc3ccc(OC)c(OC)c3)C(=O)N(CCc3ccc(OC)c(OC)c3)C1=CCC(C)(C)C2
COc1cccc(C(=O)NC23CC4CC(CC(C4)C2)C3)c1
CC(C)(C)C(=O)NC(C(O)c1ccc(O)cc1)C(Cl)(Cl)Cl
CSc1cc(-c2cnc3c(NC=O)cc(-c4ccc(S(C)(=O)=O)cc4C)cn23)ccn1
CCc1ccc(-c2nc3cc(Nc4cc(C(=O)O)cc(-c5cc6ccccc6oc5=O)c4)ccc3[nH]2)cc1
CC(S)C(=O)NC(Cc1ccc(OP2(=O)OCc3ccccc3O2)cc1)C(=O)O
COc1ccccc1C(=O)NC(=S)NC1C(=O)N(c2ccccc2)C1C=Cc1ccccc1
CCCCCOc1ccc(-c2ccc(CC(=O)O)n2C)cc1-c1ccc(C(F)(F)F)nc1
CCc1cn(CC(CC)NC(C)=O)c(C)c1OCc1ccc(S(=O)(=O)F)cc1
O=C(C1Cc2cccc3c(O)ccc(c23)C1)N1CCCCC1
CC(Oc1ccccc1)C(=O)NNC(=O)C1CC(=O)N(Cc2ccccc2)C1
Cn1nccc1-c1ccc(C(=O)NC2(c3ncnn3C)CC2)s1
COc1cc(C2c3cc4c(cc3C(Nc3ccnc5cc(Cl)ccc35)C3COC(=O)C23)OCO4)cc(OC)c1O
Cc1c(C(=O)Nc2ccccc2)nc2n1CCOc1ccccc1-2
CC(=O)C=Cc1c[nH]c(C(=O)NCc2ccccc2)c1
CC(=O)Nc1ccc(Nc2nc(NCCc3ccccc3)nc3[nH]cnc23)cc1
O=C1Oc2ccccc2C1=c1[nH]c2cccc3cccc1c32
COCCNC(=O)c1cccc(Nc2nc3c(s2)CCCc2ccccc2-3)c1
CC(=O)NC(CCCNC(N)=N[N+](=O)[O-])C(N)=O
COc1ccc(C(=O)Nc2ccc(Cn3nnc4ccccc43)cc2F)cc1
CCN(Cc1nc(=O)c2ccccc2[nH]1)C(=O)C1CCN(C(=O)c2ccc(OC)c(OC)c2)CC1
O=C(Nc1ccc(Nc2nccc(-c3cccnc3)n2)c(F)c1)c1ccc(OC(F)(F)F)cc1
O=c1c(Cl)c(Cl)nc2sc(=Cc3ccc(Oc4ccccc4)cc3)c(=O)n12
CN(Cc1ccccc1)Cc1nnsc1-c1cccs1
CCS(=O)(=O)N1CCC2(CC1)CC(N(CC1CC1)S(=O)(=O)c1ccc3ccccc3c1)c1ccccc12
CN(CCC(O)CN)CCC(N)C(O)(CO)CO
CN(C)CCCOP(=O)(c1ccccc1)c1ccccc1
COc1cccc(NC(=O)C2CCCN(C(=O)N3CCCCC3)C2)c1
CCN(CC)CCNCc1coc(-c2ccc(Cl)c(Cl)c2)n1
CN1CCc2cc(NC(=NC3CCCCC3)NC3CCCCC3)ccc2C1
O=C(Cc1ccc(C(F)(F)F)cc1)Oc1ccc2nc(-c3ccccc3)c(-c3ccccc3)nc2c1
CC(C)N1CCN(CCCCC(c2ccccc2)c2ccccc2)CC1
OC(c1ccc(Cl)cc1)c1nc(-c2ccc(Br)cc2)c[nH]1
O=S(=O)(c1ccc(Nc2c3ccccc3nc3ccccc23)cc1)c1ccccc1C(F)(F)F
Cn1c(=O)c2c(c3cnccc3n2C)n(CC(=O)N2CCC(C(N)=O)CC2)c1=O
CC(C)(C)N=C(NC#N)Nc1cccnc1OCc1ccc(F)cc1
c1cnc2ncc(COc3nn4c(-c5cnn(C6CCCC6)c5)nnc4c4c3CCC4)cc2c1
CC(C)(CN)CNC(=O)C(N)CC(O)C(Cc1ccc(F)cc1)NC(=O)c1ccc2ccccc2n1
O=C1CC(c2ccccc2)Oc2c(F)cc(F)cc21
CCOC(=O)C(C)NP(=O)(OCC1OC(n2cc(C)c(=O)[nH]c2=O)CC1[N-][N+]#N)Oc1cccc2ccccc12
CC(N)C(=O)NC(C)C(=O)NCC(=O)O
COc1ccc(C2OC(c3cc4c(cc3OC)OCO4)C(C)C2C)cc1OC
Cc1cccc(C=NNC(N)=S)c1N
O=C1NC(=Nc2nccs2)SC1=Cc1ccccc1O
Cc1ccc2sc(NC(=S)Nc3ccncc3)nc2c1C
CCCCOC1CC(OC2CC3OC(=O)OC3CC(=O)C=CCC(OC3CN(Cc4ccccc4)CCCCC3CC=O)CC2C)OC(C)C1O
CC(Sc1ncn(-c2ccccc2)n1)C(=O)Nc1ccc(Cl)cn1
Cc1ccccc1-c1n[nH]c(-c2ccncc2)n1
COc1ccc2c(c1O)CCCC2=O
Cn1cc(NC(=O)c2cc(NC(=O)c3cc(-c4ccc(N(CCCl)CCCl)cc4)cn3C)cn2C)cc1C(=O)NCCN1CCOCC1
Cc1cc(-c2n[nH]c3c2Cc2c-3[nH]c3cccc(OCc4ccccc4Cl)c23)ccn1
COC(=O)C(O)(Cc1ccc(NC(=O)C(C)Oc2ccc(Cl)cc2Cl)cc1)C(=O)OC
O=C(C1CCCCC1c1nc2ccc(OCc3ccc(F)cc3F)cc2o1)N1CCCCC1
O=C1Nc2ccccc2CC12CCN(Cc1ccccc1Cn1ccnc1)CC2
CCOC(=O)Nc1cc2oc(-c3cccc(OCc4ccccc4)c3)nc2c(N)n1
CCN(CC1NC(Cc2ccccc2)(C(=O)OC)C2C(=O)N(C)C(=O)C12)C(=O)CO
O=C(NC1CCN(c2ccc(N3CCN(C(=O)c4ccccc4)CC3)nc2)C1)c1cccnc1
CC(C)c1ccc2c(c1O)C(=O)C1=C(C2=O)C(O)C(OC2OC(CO)C(O)C(O)C2O)OC1CO
COc1ccc(CNc2ccnc3ccc4nc(C)sc4c23)cc1
C#Cc1c(O)cc2c3c(c(=O)oc2c1C)CCCC3
C=C(C)C1C(=O)c2c3c(cc4c5c(n1c24)C1(C)C(CCC2C(C)(C=CC=C(C)C(=O)O)C(O)CCC21C)C5)C1=CCOCC1C3
C(#Cc1ccc(Nc2c3ccccc3nc3ccccc23)cc1)c1ccncc1
NCCNCC(O)CN(c1ccc(F)cc1)c1ccc(F)cc1
N#Cc1ccc(Oc2cc(Cl)cc(C#N)c2)nc1
COc1cc2c(cc1OC)C1OC(c3cc4c(cc3OCCCCO)OCO4)=NC1C(=O)N2
COc1ccc(C(=O)NC(CC(=O)O)c2ccccc2Cl)nc1-c1c(C)noc1C
O=C(NC(Cc1c[nH]c2ccccc12)C(=O)N1CCCC1)C(=O)N1CCC(CN2CCCC2)CC1
COc1ccc2occ(CCNC(=O)Nc3cc(Cl)ccc3C)c2c1
O=C1c2ccccc2C(c2cccs2)N1c1cnn(C2CCNCC2)c1
OC1(c2cccc(C(F)(F)F)c2)CCOc2ccccc21
CC(C)N(CC(O)c1ccc(Cl)cc1)C(N)=O
O=C(NO)C1CC(O)CCN1S(=O)(=O)c1ccc(S(=O)(=O)c2ccccc2Cl)cc1
CC(C)(C)c1cc(N2CCC(N)C2)n2nc(SCC(N)=O)c(Br)c2n1
COc1ccc(OC)c2c1CCCC2=Cc1ccc(O)c(O)c1
COc1ccc(Nc2ccc([N+](=O)[O-])cc2[N+](=O)[O-])cc1
COc1ccc(C(=O)NCc2ccc([N+](=O)[O-])cc2)c2c(Cl)c[nH]c12
CN1CC(C)(OCc2cn(CC(=O)NS(C)(=O)=O)nn2)Oc2cc(F)ccc21
COc1ccc(S(=O)(=O)N2CCCC2C(=O)NC(Cc2ccccc2)C(=O)O)cc1
COc1c(C)ccc2c1C(=O)C1(C)Oc3cc4ccccc4cc3C21C
C#CCn1c(=O)c2c(nc3n2CC(C)CN3Cc2cccc(NC(=O)c3ccccc3)c2)n(C)c1=O
COc1ccc2c(c1)c(CC(=O)O)c(C(=O)Nc1ccc(C(N)=O)cc1)n2Cc1cccs1
Cc1c(C(=O)N(C)c2ccc(Cl)cc2)cccc1-c1ccc(C(=O)Nc2ccc(C(C)(C)C)cc2)cc1
CCN1CNS(=O)(=O)c2cc(NC(=O)c3ccc(Cl)cc3)ccc21
CN(Cc1cc2c3c(c1)c(=O)c(C(=O)NCc1ccc([N+](=O)[O-])cc1)cn3CC(=O)N2C)CC(O)c1csc2ccc(F)cc12
CCCCCCCCCCCCCNC(=O)CCCC1CC(c2ccc3c(c2)OCO3)=NO1
COC(=O)N1CCc2c(n(C3CCCC3)c3ccc(NC(=O)c4cc(NC(=O)C5=NOC(C)(C)C5)ccc4Cl)cc23)C1
Cc1cc(C(=O)N2CC3CN(c4nccc(C)n4)CC3C2)on1
COCCOCCN1CCN(C2CS(=O)(=O)c3ccccc32)CC1
CCOC(=O)C(CCc1ccccc1)NC(=O)CCC(=O)c1cc(Cl)ccc1C(=O)c1ccccc1
c1ccc2c(c1)ccc1cc(CN3CCCCC3)ccc12
Cc1ccc(CNC(=O)c2c(C)noc2C)cc1
NS(=O)(=O)c1ccc(-n2cc(C=C3SC(=O)NC3=O)c(-c3ccc(C(F)(F)F)cc3)n2)cc1
CS(=O)(=O)NC(=NNc1ccccc1)P(=O)(O)O
COc1ccc(C(c2ccc(OC)cc2)N2CCN(C(=O)Nc3cc(OC)cc(OC)c3)CC2)cc1
CN(C)CCC=CC(=O)Nc1ccc(Br)cc1C(=O)C=Cc1ccccc1
COc1ccc(C=C2SC(N3CCN(CCO)CC3)=NC2=O)cc1
CCC[n+]1cccc2c(Cl)c(Cl)ccc21
COc1cc(C(C)(C)C)c(O)c2c1C(C)(C)C=CC2=O
CC(C)C(c1nnnn1Cc1cccs1)N1CCN(Cc2ccccc2)CC1
COC(=O)C1N(C(=O)OC(C)(C)C)CC2(C)N(C(=O)OC(C)(C)C)N=C3c4ccncc4CC312
COc1ccc(S(=O)(=O)N2CCCCC2)cc1NC(=O)CNC(=O)c1ccco1
CCOP(=O)(CC)ON=C(C(=O)NC1C(=O)N2C(C(=O)O)=C(CSc3ccccc3C(=O)O)CSC12)c1csc(N)n1
CNC(C)C(=O)NC(CC(=O)O)C(=O)NC(C(=O)N1CCCC1C(=O)NC(CC1CCCCC1)C(=O)Oc1ccc([N+](=O)[O-])cc1)C(C)(C)C
CC(C)CCCC(C)C1CCC2C(n3cc(-c4ccccc4)nn3)CCCC12C
O=C(O)C1CSC(c2c3c(C(F)(F)F)ccc(Cl)c3nn2Cc2ccc(F)cc2Cl)N1
Cc1cc(C)c(S(=O)(=O)NC(CNC(=O)c2cccc(CCCNC(=N)N)c2)C(=O)O)c(C)c1
CC(C)(C)c1ccc(C(=O)NCCc2ccc(S(N)(=O)=O)cc2)cc1
COc1ccc(OC)c(C=NN=C2SCC(=O)N2c2ccccc2)c1
COc1cc(Cc2cc(OC)c(OC)c(I)c2I)cc(I)c1OC
O=C(CN1C(=O)COc2ccc(C=Cc3ccccc3)cc21)NC1CCCCC1
CCC(C)CCN1CC(C(=O)NCCCN2CCCC2=O)CC1=O
Nc1ccc(C2(c3cc(F)cc(F)c3)CC2)cc1
COC(COCCCC(C)(C)C)COP([NH])(=S)OCC1COC(c2ccccc2)O1
CCN1CCN(c2ccc(Cl)cc2)C(=O)C1CC(=O)NCc1ccc(Cl)cc1Cl
CC1CN(C2=C(NCC3CC3)C(=O)C(c3ncc(Cl)cc3Cl)=C(Cl)C2=O)CCO1
O=C(NCc1ccccc1)NN=C1C(=O)N(Cc2ccc3ccccc3c2)c2ccccc21
c1ccc(Nc2ncnn3[nH]c(=Nn4ccnc4)nc23)cc1
Cc1n[nH]c2c1C1(C(=O)Nc3ccccc31)C(C#N)C(=N)O2
CC(C)NCC(O)COc1ccc2ccccc2c1
CC(=O)c1c(F)c(I)c(C)[n+](C)c1-c1ccc(N(C)C)cc1
O=C(c1ccccn1)N(Cc1csc(-c2cc(OC(F)F)ccc2F)n1)CC1CC1
COc1ccc2nc(C(=O)NCCCN(C)C)cc(NC(=O)c3cc(C(=O)Nc4ccc(-c5cccs5)cc4)cn3C)c2c1
COC1CC(O)C(C(O)C(O)C=CN(C)C(=S)NC(CO)C(C)O)O1
Cc1ccnc2sc(N)c(C(=O)c3ccccc3)c12
Cc1nn(C)c(C)c1C1CCCN1C(=O)c1ccccc1-n1nccn1
O=C(O)c1ccc2c(c1)sc1nnc(C(F)(F)F)n12
O=C1CN(C(=O)c2cnccn2)c2ccccc2N1
Cc1cc(C)c(S(=O)(=O)NCCSc2n[nH]c(C(C)C)n2)c(C)c1
CC1C(=O)N(Cc2cn(CCOCC(C)(C)C)nn2)c2c(F)cccc2N1Cc1ccccc1
O=S(=O)(NC1CCCC2(S(=O)(=O)c3ccc(C(F)(F)F)cc3)c3c(F)ccc(F)c3OCC12)c1ccccc1
O=C(CC(CCCc1ccccc1)C(=O)Nc1nnc(-c2ccccc2)s1)NO
O=C(O)c1ccc(NC(=O)C(F)(F)F)cc1
O=c1c2cnn(Cc3n[nH]c(=S)n3-c3ccc(Cl)cc3Cl)c2ncn1C1CC1
c1cnc2c(c1)OC(Cn1cncn1)CN2Cc1ccoc1
COc1ccc(OCC(=O)NCc2cccc(CN3CCN(C)CC3)c2)cc1
Cc1c(Sc2ccccc2)n(COCC2CCCCC2)c(=O)[nH]c1=O
C=C(C)CCC=C(C)CCCC(C)C
NC1=C(N2CCOCC2)C(=O)c2ccccc2C1=O
Cc1ccc2c(C(=O)N3CCN(c4ccc(Cl)cc4)CC3)cnn2c1
Cc1ccc(-n2ncc3c2NC(=O)CC3c2ccc(Cl)nc2)cc1
O=C(CN1C(=O)C(=O)c2ccccc21)Nc1ccccc1Cl
CN1C(=O)CCC2(C)C3CCC4(C)C(CCC4C(F)(F)C(F)(F)C(F)(F)C(F)(F)F)C3CCC12
C=C(SCc1ccc([N+](=O)[O-])cc1)C(=O)O
O=C(O)C1=CN2C(=O)c3ccc(N4CCOCC4)cc3CC2C1
Brc1ccc(C2(Cc3ccccc3)CNCCO2)cc1
Cc1cccc(-c2cc(NCC(C)(C)O)c3ncc(-c4cccc(C#N)c4)n3c2)n1
COc1cc2c(OC3OCC(OC(C)=O)C(OC(C)=O)C3O)c3c(c(-c4ccc5c(c4)OCO5)c2cc1OC)C(=O)OC3
COc1ccccc1N1CCN(C2CCCc3ccccc32)CC1
CC(c1cccs1)N(C)C(=O)C(N)Cc1ccccc1
COc1cc(C2OC(c3ccc(O)cc3)C(c3ccc(OC)c(OC)c3)O2)ccc1O
CC(C)=CCC(CC=C(C)C)(C(N)=O)c1c[nH]cn1
COc1cccc(-c2csc(NC(=O)c3cc(NC(=O)c4ccc(Br)o4)ccc3C(F)(F)F)n2)c1
COc1ccc(CCCNC(=O)c2cc(C)on2)cc1
CCCN(c1ccc(OCC)cc1)S(=O)(=O)c1c(C)nn(C)c1Cl
CCOc1ccc(-n2c(C)c(C)cc(C(=O)Nc3ccccc3C)c2=O)cc1
Cc1ccc(NC(=O)C(=O)NCC2(c3ccccc3)CC2)cc1
Cc1cccc(CC(=O)Nc2cnsn2)c1
CCCc1cc(C(=O)NC2CCCc3c2cnn3-c2cc(F)cc(F)c2)[nH]n1
CNC(=O)CCCCN1N=C(c2nonc2N)Oc2ccccc21
COC1CC23CCC1(O)C1Oc4c(C)ccc5c4C12CCN(CC1CC1)C3C5
CC(=O)N1CCN(c2ccc(NC(=O)C=Cc3ccc(O)c(O)c3)cc2C(F)(F)F)CC1
O=C(Nc1ccccc1F)c1c(O)[nH]c(=O)[nH]c1=O
Cc1ncoc1-c1nnc(SCCCN2CCc3cc(O)c(O)cc3C2)n1C
c1ccc(CNc2ncnc3c2CN(Cc2ccc4ccccc4c2)CC3)cc1
O=C(NO)C(CCc1ccccc1)CP(=O)(O)CNC(C(=O)Nc1ccccc1)c1ccccc1
CCC(C)Sc1ccc(C(=O)Nc2cc(C(F)(F)F)ccc2Cl)cn1
COCCNC(=O)CCc1nc(-c2cncc(C(F)(F)F)c2)no1
COc1cc2[nH]c(-c3ccc4ccncc4c3)cc(=O)c2cc1-c1cnco1
CC(C)Cc1c(-c2ccc(C(C)C)cc2)c2c(=O)n(Cc3ccccc3)cnc2n1C
COc1ccccc1OCCOc1ccc(CC2CC(=O)NC2=O)cc1
CCOc1ccc2ccc(Oc3ccc(-c4ccc(C=C5SC(=S)NC5=O)[nH]4)cc3)cc2c1
CN(C)P1(N(C)C)=NP(N2CCOCC2)(N2CC2)=NP(N2CC2)(N2CC2)=N1
O=C(CCCCC1CCCCC1)NS(=O)(=O)c1ccccc1[N+](=O)[O-]
CCCC(=O)NC(=S)Nc1cccc(C(=O)OC)c1
COc1ccccc1NC(=O)N1CCCC(C(=O)c2ccc(Cl)cc2)C1
COc1cc(CN2CCC(NC(=O)C(c3ccccc3)c3ccccc3)CC2)ccc1OCC(F)(F)F
CCN(CC)c1nc(N)nc2c1ncn2C1CC([N-][N+]#N)C(CO)O1
OCC1NC(c2ccc(-c3cncc(Cl)c3)cc2)C(O)C1O
Cc1ccc(C(=O)CCCCC(=O)Nc2cccc(C)n2)cc1
COc1cccc(Cn2c3ccccc3c(=O)c3cc(Cl)ccc32)c1
CCC(=O)N1CCN(c2cc(N)c([N+](=O)[O-])c(NC(=O)c3ccc(Br)o3)n2)CC1
COc1ccc(OC)c(NC23CC4CC(CC(C4)C2)C3)c1
O=C(CSc1ccc([N+](=O)[O-])cc1)NC1CCS(=O)(=O)C1
Cc1c2c(c(O)c3c1OC1(O)CCC(C)C3(C)C1)C(=O)C1(C)C(O)C3CC4C(C)(C#N)OC(C)(C3=O)C41O2
O=C1OC(Cn2cc(-c3ccc(-c4ccccc4)cc3)nn2)CN1c1cccc([N+](=O)[O-])c1
Fc1ccc(C=NNc2nc(-c3ccc(F)cc3)cs2)cc1
Cc1nc2ccccc2c(=O)n1NCc1ccccc1
C#CCSc1nc(Nc2ccccc2)c(C(C)=O)c(SCC(=O)c2ccc(O)cc2)n1
CCCNC(=O)Cn1cc(S(=O)(=O)c2ccc(OC)c(OC)c2)c2ccccc21
Cc1cc(=O)oc2cc(OCC(=O)N(Cc3cccnc3)Cc3ccco3)ccc12
CC1=NOC(=O)C1=NNc1ccc(Br)cc1
O=C1c2cccc3c([N+](=O)[O-])ccc(c23)C(=O)N1c1cccnc1
CC(Nc1nccc(-c2cnn(C)c(=O)c2-c2ccc(F)c(F)c2)n1)c1ccccc1
O=C1C=C(c2ccccc2F)CC(c2ccccc2)C1
Oc1cccc(CC2CC(c3ccc(O)cc3O)=NO2)c1
CC(C)(C)c1cc(-c2ccccc2)cc(-c2ccccc2)[n+]1CCCN1CCOCC1
N=C(N)c1ccc(C(=O)NCC2CC(CN3CCN(c4ccc(C(=N)N)cc4)CC3)=NO2)cc1
Cc1nccc2c(CN(C)C)c3[nH]c(=O)ccc3n12
CCN(CC)c1ccc(C=CC(=O)c2cc3ccccc3oc2=O)cc1
COc1ccc(O)c(-c2nc(C)c3ccccc3n2)c1
O=C1CC(c2ccccc2)Cc2[nH]c(=O)ccc21
CCCCNC(=O)c1noc(-c2cc(C(C)C)c(O)cc2O)c1-c1cccc(Cl)c1
CS(=O)(=O)N1CCN(C(=O)c2ccccc2)CC1
Cc1nc2c3c(c(C(=O)N4CCCC4)cn2c1Br)CCC(c1ccccc1)O3
Cc1cn(C2CC(O)C(CNC(=S)NCc3ccc(Cl)cc3)O2)c(=O)[nH]c1=O
COc1ccc(NC(=O)C(=O)N2N=C(c3ccc(Br)cc3)CC2c2ccc(C)o2)c(Br)c1
COP(=O)(O)CCC(N)C(=O)O
COc1ccc(S(=O)(=O)N(Cc2ccc(OC)s2)C(C)C(=O)NO)cc1
Cc1ccc(-n2nc3c4c([nH]cc-3c2=O)C(=O)c2n[nH]c(-c3ccccc3)c2C4=O)cc1C
CCC(C(=O)NO)C(N)CS(=O)(=O)c1ccc(Cl)cc1
N#Cc1ncc2cc(Cc3ccncc3)c(-c3cccc(OCCc4c(Cl)cccc4Cl)c3)nc2n1
CCOc1cccc(-[n+]2ccn(C)c2C)c1
O=C(NCCN1CCOCC1)C(=O)NCC1OCCCN1S(=O)(=O)c1cccc(F)c1
Cc1ccc2c(O)c(CCNC(=O)c3ccc(N4CCC(C)CC4)c([N+](=O)[O-])c3)c(=O)[nH]c2c1
Nc1ccccc1NC(=O)Nc1ccc2c(C(=O)O)cn(Cc3ccc(Cl)c(NC(=O)c4ccc(Cl)c(Cl)c4)c3)c2c1
CC(C)CC(NC(=O)C(CCCCNC(=S)NCc1ccccc1)NC(=O)c1coc(-c2ccccc2)n1)C(=O)NC(Cc1ccccc1)C(=O)OC(C)(C)C
COC1OC(CO)C(OC2OC(C(=O)NS(=O)(=O)c3ccc(Cl)c(Cl)c3)C(O)C(O)C2O)C(O)C1O
NCCC(=O)N1CC2CC=C(c3ccc(Cl)nc3)C2C1
COc1ccc(Cc2nn3c(=O)c(C(C)C)nnc3s2)cc1
COc1cc(S(=O)(=O)N2CCCC2)ccc1NC(=O)C(C)(O)C(F)(F)F
CC(C)C(O)CC(O)C(CC1CCCCC1)NC(=O)C(CCC(=O)NCCc1cccc2ccccc12)OCc1ccccc1
Clc1ccccc1-c1cccc(CNC2CCCCC2N2CCCC2)c1
O=c1nc2ccccc2c(NCCc2ccccn2)[nH]1
COc1ccc(CNc2nc(C)nc3ccc(C)cc23)cc1
CC1CN2CCN(C(=O)C3CN(C(=O)c4ccco4)CC3c3ccc(F)cc3)CC2CN1C
COc1cc(C2c3cc4c(cc3C(n3cc(COc5nc(-c6ccc(C)cc6)nc(C)c5C)nn3)C3COC(=O)C23)OCO4)cc(OC)c1O
COC(=O)c1cccc(S(=O)(=O)c2c[nH]c3ccc(OCC(O)CN4CCN(c5ccc(Cl)c(Cl)c5)CC4)cc23)c1
N#Cc1cnc(Nc2ccc(F)c(Br)c2)nc1-c1ccccc1
O=c1cc2c(n[nH]1)CCCCCCCC2
CCC(C)(C)C(=O)C(=O)N1CCCCC1C(=O)OCCCc1ccccc1
CC1(C)C2CCC1(CS(=O)(=O)N1CCN(c3ncccc3C(F)(F)F)CC1)C(=O)C2
O=C1Nc2ccccc2C1=Cc1ccc(OCCN2CCCCC2)cc1
COc1cccc2c1CC(n1cnc3c(Cl)ncnc31)C(O)C2
Cc1ccc(SCc2c(-c3ccc(Cl)cc3)nc3c4ccccc4ccn23)cc1
Cc1cc(NCCCCCCCCCNc2cc(C)nc3cc(Cl)ccc23)c2ncccc2c1
COc1cc(C(C)C)ccc1C(=O)Nc1ccc(S(=O)(=O)N2CCOCC2)cc1
Cc1nnc(C(C)N2CCOCC2)n1N
N#CC(C#N)=Cc1ccc2c(c1)CCOC2CCCN1CCN(c2cccc(Cl)c2)CC1
O=c1c2c3c(sc2nc(O)n1C1CCCCC1)CCCC3
O=C(CSc1nc2ccc(N3CCOCC3)cc2s1)NCc1ccccc1C(=O)O
Cc1cc(C(=O)N2CCCC(n3cnc4ccccc43)C2)c(C)o1
CC(C)CC(NC(=O)CC1OC(COP(=O)(O)O)CC2=CC(=O)C=CC21C)C(N)=O
COc1ccc2nc3oc(C)cc(=O)c3c(-c3nccs3)c2c1
CN1CCN(S(=O)(=O)c2cccc(C(=O)Nc3ccc(Cl)cn3)c2)CC1
c1ccc(Cn2ccnc2)cc1
CC(=O)Nc1nc(C(=O)Nc2cccc(-c3cn4cccnc4n3)c2)cs1
CC(=O)c1ccc(NC(=O)CCn2nnc3ccccc3c2=O)cc1
CN(C(=O)Cn1nnc(-c2cccs2)n1)c1ccc(Cl)c(C(F)(F)F)c1
C=C(C)COc1cc(O)c2c(=O)cc(-c3ccccc3)oc2c1
CC(Oc1ccccc1)C(=O)NCC1CCN(CCc2ccccc2)CC1
COCCNC(=O)Cn1c(=O)c(C(=O)NC(C)(C)C)c(O)c2ncc(C)nc21
CC1CCC2(C(=O)OCCN3CCC(C(=O)O)CC3)CCC3(C)C(=CC(=O)C4C5(C)CCC(O)C(C)(C)C5CCC43C)C2C1C
Cc1onc(-c2ccccc2Cl)c1C(=O)OC(C)c1nnc2ccccn12
COc1cccc(S(=O)(=O)c2sc(C(=O)O)cc2C)c1C
Cc1ccc(NS(=O)(=O)c2ccc(C(=O)Nc3ccc(C)c(S(=O)(=O)N(C)CCO)c3)cc2)cc1C
Cc1ccccc1CSc1nc(NC2CC2)c2nnn(Cc3ccccc3F)c2n1
COc1cc(Nc2ncc(-c3ccc4ccccc4c3)c(NC3CC(CO)C(O)C3O)n2)ccc1OCCN1CCOCC1
CC(=O)Nc1ccc(C(=O)Nc2ccc(NC(=O)c3ccco3)cc2)cc1
CN(C)C(=O)C(CN(CCO)C(=O)N(C)C)NC(=O)c1cc(O)ccc1O
Cc1ccc(OCCOC(=O)c2cc(O)c(O)c(O)c2)cc1
CCCCCCCCCS(=O)(=O)c1ccc(-c2cnc(N)nc2)cc1
CC(C=Cc1c(C)c(C)cc(C)c1C)=CC(=O)NCCCn1ccnc1
CC#CCc1ncnc2c1ncn2C1OC(COP(=O)(O)O)C(O)C1O
CC(C)=CCOc1cc(Oc2c(C)c(C)cc(Br)c2Br)ccc1O
Cc1cc(OCC2CCCCC2)c2cc(Cl)ccc2n1
Cc1cccc(C)c1NC(=S)NN=Cc1c2ccccc2cc2ccccc12
COc1cc(N2C(=O)C(c3ccc(N(C)C)cc3)C2c2ccc(O)cc2)cc(OC)c1OC
NC(=O)c1ccc(Oc2cccc(CN3CCCCC3)c2)cc1
COc1cc(O)c(C)c2c1C(=O)CC(C)(C)O2
CCN(CC)CCNc1cc(NC(C)=O)c([N+](=O)[O-])cc1Cl
COc1ccc2c(c1)OC(c1ccc(OC(F)(F)F)cc1)C1=C2C(=O)NC1=O
COc1ccc(C(=O)N2CCCC(O)C2)cc1
Cc1nc2ccccn2c1C(=O)Nc1ccc(C(=O)O)cc1
CC(C)N(c1nnc(N(C)Cc2ccccc2)s1)c1ccccc1F
Cc1ccccc1-c1cc(C(OCc2ccc(C=CC#N)o2)c2cncn2C)ccc1C#N
CC(Sc1nnc2c3ccccc3n(C)c2n1)C(=O)NCc1ccco1
COc1cc2occ(CNC(=O)c3ccc(N4CCCC(C)C4)nc3)c2cn1
O=C(Nc1cc(=O)[nH]c2ccccc12)c1cccc(Cl)c1
Cc1cc(-c2n[nH]c3ncnc(N4CCCC(O)(CO)CC4)c23)ccn1
C=CCN1C(=O)NC(=O)C(=C(CC)NCc2ccc(C)cc2)C1=O
COc1ccc(CCNC(=O)CC2CCCCCC2)cc1OC
CC(C)c1ccc2c(c1)c1c(c(=O)n2CCN2CCCC2)CCCC1
N#Cc1cccc(-c2nc3c(c4c2CCCC4)CN(NC(=O)c2ccco2)CC3)c1
CC(C=CC=C(C)c1ccc2c(c1)C(C)(C)CCC2(C)C)=CC(=O)O
O=C(NCC(C1CC1)N1CCN(c2ccc(Cl)cc2Cl)CC1)C(Cc1ccccc1)N=C(NC1CCCCC1)NC1CCC1
Cc1ccc(N2CC(C)Cn3c2nc2c3c(=O)n(C)c(=O)n2C)cc1
CC(C)=CCn1cnc2c1ncn1c(Br)nnc21
COc1ccc(NC(=O)CN(C)C(=O)COC(=O)c2c[nH]c3ccccc23)c([N+](=O)[O-])c1
Cc1ccc(NC(=O)CSc2nc3ccsc3c(=O)n2CC2CCCO2)cc1Cl
COc1cc(OC)c2c(c1)C(=O)c1c(OC)c(C)cc(O)c1C2=O
COCCOC(=O)C(CCc1ccccc1)NC(CO)C(=O)N1CCCC1C(=O)NC(CC(C)C)C(O)CC(=O)OC
O=C1CN(CC(=O)Nc2sc3ccccc3c2-c2nc3ccccc3s2)CCN1
Cc1cccc2c(C=NNCCCN(C)Cc3ccccc3)c3ccc(Br)cc3cc12
O=C1CN2C(=O)N(Cc3ccccc3)C(Cc3ccccc3)CN2C(=O)N1
O=C(CN1CCN(c2ccccn2)CC1)Nc1ccc(-c2cnc3ccccc3n2)cc1
O=C(Oc1cccc(Br)c1)c1cc([N+](=O)[O-])cc([N+](=O)[O-])c1
CCCC1(c2ccc(OCCF)cc2)OCCc2c1n(-c1ccccc1F)[nH]c2=O
COc1ccc2[nH]c(C)c(C(=O)Nc3cc(Cl)ccc3Cl)c2c1
NCC1CCCCC1
CCC1(OC(=O)C2CCN(C)CC2)C(=O)OCc2c1cc1n(c2=O)Cc2cc3ccccc3nc2-1
CC1CCCN(C(=O)COC(=O)C2C=C3c4cccc5[nH]cc(c45)CC3N(C)C2)C1
O=C(C=C1NCc2ccccc21)NCCCCCN1CC=C(c2ccc(F)cc2)CC1
CCN(CC)CCCCCOc1ccc(C(c2ccccc2)N2CCCCCC2)cc1
COc1cc(NC(=O)c2ccc(Cn3c(=O)n(-c4ccccc4Cl)c4ccccc43)o2)cc(OC)c1OC
Cn1nc(C(N)=O)c(C2CCCC2)c1C(F)(F)F
CCCCn1cnc2c1c(=O)n(C)c(=O)n2CC
CCCCc1nc(Cl)c(CO)n1Cc1ccc(-c2ccccc2S(=O)(=O)NC(=O)C2CCCC2)cc1
O=C(OCc1ccc(-c2ccc(Cl)cc2)cc1)C1=C(CO)CCCC1
CN1CCN(c2ccc(S(=O)(=O)Nc3ccc(F)cc3)cc2)CC1
Cc1cncc(CCC2C3CCC(O3)C2(C)C)c1
Cc1ccccc1NC(=O)c1cc(C(F)(F)F)nc(N2CCOCC2)n1
CCC(Cc1ccccc1)NC(=O)C(Cc1c[nH]c2ccccc12)n1c(-c2ccccc2)nc2ccccc2c1=O
O=C(c1ccccc1)c1ccc2c(c1)C[n+]1ccccc1C2=O
O=C(Nc1ccccc1)Nc1ccc2c(c1)CN(C(=O)NC1CCCCC1)C2
CC(CNC(Cc1ccc(O)cc1)C(=O)O)c1cccc(COc2ccccc2)c1
CCCNc1ncnc2sc3c(=O)n(-c4ccc(OC)cc4OC)cnc3c12
Cc1ccccc1NC(=O)C1c2ccccc2OCC(=O)N1Cc1ccco1
Cc1cccc(CNC(=O)Cn2nc(-c3cnccn3)ccc2=O)c1
O=C1CC(C(=O)O)N1
COC(=O)C1(C(=O)OC)CC2OC1(C)n1c3ccccc3c3c4c(c5c6ccccc6n2c5c31)C(=O)NC4
CC(=O)c1nn(-c2ccc(S(C)(=O)=O)cc2)c(-c2ccc(O)cc2)c1F
C=CC(C)(C)c1cc(C2CC2)c2c(c1)C(C1CCCC(C)O1)(C1OC(CO)C(O)C(O)C1O)c1cc(O)cc(OC)c1C2=O
Cc1ccc(N=C(OCCN2C(=O)c3ccccc3C2=O)SSC(=Nc2ccc(C)c(C)c2)OCCN2C(=O)c3ccccc3C2=O)cc1
CC(C)NC(=O)C(C)Oc1ccc(F)cc1Cl
CCN1CCN(CCCOc2c(O)c(O)c3c(c2O)C(=O)c2cc(OC)c4c(c2C3=O)OC(C)(C)C=C4)CC1
CC1CCCCOC(CN(C)C(=O)Nc2ccc(Cl)cc2)C(C)CN(C(C)CO)C(=O)c2cc(NC(=O)Nc3ccc(C(F)(F)F)cc3)ccc2O1
CNc1ncnc2c1ncn2C1CC(OP(=O)(O)OP(=O)(O)OP(=O)(O)O)C(O)P(=O)(O)O1
CCCCc1ccc(-c2ccccc2OCc2ccccc2)cc1
CC(C)NC(=O)Nc1ccc2c(c1)NC(=O)CC(c1ccc(C(=O)O)cc1)=N2
CCC=CCC=CCC=CCC=CCC=CCC=CCCC(=O)NC(C)C(=O)O
CCCCc1cc2oc(=O)c3ccccc3c2c(OC)c1Br
CCOC(=O)c1ccc(N=c2snc(Cc3nc4cc(CC)ccc4s3)n2CC)cc1
CC(C)CC(NC(=O)C(CC(O)C(Cc1ccccc1)NC(=O)COc1c(C(C)C)cccc1C(C)C)NC(=O)OC(C)(C)C)C(=O)NCc1ccccc1
COc1ccc(NC(=O)COn2nnc3ccccc32)cc1
Cc1cc(C)nc(SCc2cc(=O)c(OC(=O)c3ccccc3Cl)co2)n1
CC(C)C(=O)Nc1ccc(Cl)c(C(=O)OCC(=O)NC2CC2)c1
O=C1N=C(NCCCNC(=O)c2ccccc2)SC1=Cc1cc(Cl)ccc1O
Cc1cc(C(=O)CSc2nnc(CC(F)(F)F)n2-c2ccccc2)c(C)n1C
CC(C)(C)OC(=O)NC(Cc1ccccc1)C(=O)NC(CCCN=C(N)N)C(=O)NC(Cc1ccccc1)C(=O)NCC#N
COCCNc1ccc(S(=O)(=O)N(C)c2ccc(OCC(=O)N(C)c3ccccc3)cc2)cc1
Cc1cccc(-c2nnc(-c3cccnn3)o2)c1
NC(COc1nn2c(-c3cccnc3)nnc2c2c1C1CCC3CCC(C2)N3C1)c1ccccc1
COc1cccc(-n2c(C3CCC3)n[nH]c2=S)c1
O=C(CN1C(=O)C2CC=C3Cc4ccccc4C3C2C1=O)NCc1ccco1
CCCCCCCC=CCCCCCCCCNC(=O)Nc1ccc(C(=O)OC)cc1
COc1ccc(-c2ccc(C(=O)Oc3cccc(C)c3)s2)cc1
CN(C)C(=O)c1cc2ccc(Nc3nccc(-c4cc(OCC5(C)COC5)ccn4)n3)cc2[nH]1
O=[N+]([O-])c1ccc(-c2csc(NN=Cc3c(O)ccc4ccccc34)n2)cc1
COc1c(C)c(C)c(Cc2cnc(N)nc2N)c(C#N)c1C
O=C(O)CCCON=C(c1cccnc1)c1cncnc1
CCOc1cc(C(=O)NN=Cc2ccc(OC)cc2)cc(OCC)c1OCC
Fc1ccc(-c2cc(-c3ccccc3C(F)(F)F)c3c(n2)-c2ccccc2OC3)cc1
NC(Cn1cncn1)C(=O)Cc1ccc(CCc2ccccc2)cc1
CCCCCC=CCC=CCC=CC(C)=CCCCCC(=O)OCC(O)CO
Cc1c(C=NNc2nc3c(c(=O)n(C)c(=O)n3C)n2CCc2ccccc2)c(=O)n(-c2ccc(F)cc2)n1C
CSCCNC(=O)c1cc(-c2cccs2)on1
CC(C)N1CCN(c2cc3c(cc2N)c(=O)c(C(=O)O)cn3C2CC2)CC1
O=C(CCl)Nc1n[nH]c2ccc(F)c(F)c12
Cc1ccc2nc(NC(=O)NS(=O)(=O)c3cccc4cccnc34)oc2c1
O=C(CN1CCCC1)NC(c1ccc(Br)cc1)c1cccnc1
OCC1OC(c2cccc(Cc3ccc(-c4ccccc4)n3-c3ccc(Cl)cc3)c2)C(O)C(O)C1O
Cc1ccccc1C(=O)NC1CCN(C(=O)c2cnccn2)CC1
COc1cc(N2C(=O)C3C4C=CC(CC4)C3C2=O)ccc1O
Cc1c(C)c(C)c(C(C)C)c(O)c1C
Cc1nn(C(=O)Nc2ccc(C(=O)O)cc2)c(=O)n(C)c1=O
O=C(C(=O)c1c(-c2cccs2)[nH]c2cc(OCc3ccccc3)ccc12)c1ccccc1
O=C(CN1CCN(c2ncc3ccccc3n2)CC1)Nc1ccc(F)cc1
Nc1ccn(C2C=CC(COP3(=O)OCc4ccccc4O3)O2)c(=O)n1
c1ccc(CCOCCN(Cc2ccc(CC[N+]3CCCCCC3)cc2)CC2CCCCC2)cc1
O=C(NC(=O)C1CC1)c1cc(-c2cc3ccccc3o2)nc2ccccc12
CCCN(CCOc1ccc(C(=O)O)cc1)Cc1ccc(OC)c(O)c1
COc1ccc(OCC(=O)NC2CCS(=O)(=O)C2)cc1
NS(=O)(=O)c1ccc(NN=C2C(=O)CC(C(=O)O)CC2=O)cc1
CCC(CN1CCCN(CC)CC1)OC(=O)CCc1ccccc1
CN(C)C(=O)c1c[nH]c2ncc(-c3ccc(F)c(CO)c3)nc12
O=C(c1ccc([N+](=O)[O-])cc1)C(c1ccccc1)N1CCCC1
Cc1ccc(S(=O)(=O)NN=Cc2cc(Cl)ccc2O)cc1
COc1ccc(Oc2cnc(=O)[nH]c2)cc1OC
Cc1ccc(Cn2cc(C(=O)C(=O)c3cc4c(=O)c(=O)c5ccccc5c=4c(=O)c3=O)c3ccccc32)cc1
COc1ccc(CNC(=O)C2CCN(S(=O)(=O)c3c(C)nc(=O)[nH]c3O)CC2)cc1OC
Cc1nccn1CCCNC(=O)C1(C)Cc2c(-c3cccc(F)c3)ccnc2O1
CCCc1cn(C(CC)C(=O)N2CCN(Cc3ccccc3)CC2)nn1
COc1cc(C2c3cc4c(cc3C(Nc3cccc(C(F)(F)F)c3)C3COC(=O)C23)OCO4)cc(OC)c1OC
Cc1c(N=Nc2ccc(N(C)C)cc2)c(=O)n(-c2ccccc2)n1C
O=S(=O)(NC1CCOc2cccc(F)c(-c3ccc(OC(F)(F)F)cc3)oc1c2)c1cccc(F)c1
C(=NNc1nc2ccccc2[nH]1)c1ccco1
CC(C)(C)c1ccc(O)c(NS(=O)(=O)C=Cc2ccc(Cl)cc2)c1
O=C1CSc2ncccc2N1CCC1CC(Cc2ccccc2)CCN1CCCc1ccco1
Cc1cc(C)nc(N2CC3CN(C(=O)c4cc(F)ccc4-n4nccn4)CC3C2)n1
c1ccc(-c2ccc(OCC3CCCN3)cc2)cc1
COc1ccc(C2OC(C)(C)OC2C2CCCCC2)cc1OC1(CCc2ccccc2)CC1
O=C(CCCOc1ccc([N+](=O)[O-])cc1)NCc1cccs1
Cc1nc(O)[nH]c(=O)c1C=C(C#N)C(=O)O
Cc1ccc(CNC(=O)Cc2ccc(NC(=O)N3CCSc4ncccc43)cc2)cc1
CC1CCN(C(=O)NC(Cc2ccccc2)C(=O)NC(Cc2ccc(O)cc2)C(=O)N2CCCCCC2)CC1
Nc1nc(C(=NOCCF)C(=O)NC2C(=O)N3C(C(=O)O)=C(COc4ccc5ncccc5c4)CSC23)cs1
CC(C)(C)OC(=O)NC(COC(=O)Nc1cccc2ccccc12)C(=O)NC(CC1CCCCC1)C(O)CC(=O)NC1CC(=O)OC1O
Cc1ccc(-c2nnc3n2N=C(c2ccccc2)CS3)cc1
CN1CN(CCCCC(=O)O)c2ncccc2C1=O
CN(C(=O)Nc1ccc2ccnc(Nc3ccc(N4CCOCC4)c(Cl)c3)c2c1)C1CCN(C(=O)C(N)C(C)(C)C)CC1
CCC(=O)Nc1nc2ccc(OCc3ccccc3)cc2s1
CC(=O)c1c(SCC(N)=O)nc(=S)n(C2CC2)c1O
OC1CCc2cc(N3CCN(C(Cc4ccccc4)CN4CCN(CCc5ccc(C(F)(F)F)cc5)CC4)CC3)ccc21
C=CCC(O)C(CC(C)C)NC(=O)NC(C)C(=O)NC(CC=C)C(CC(C)C)C(=O)NC(Cc1ccccc1)C(=O)NCCc1ccccc1
Fc1cc(Nc2cnc(-c3ccc(N4CCOCC4)cc3)o2)ccc1Cl
CC(NC(=O)C(C)(C)Oc1ccc(OC(F)(F)F)cc1)C(Cc1ccc(Cl)cc1)c1cccc(Br)c1
Cc1cc(NC(=O)Cn2cnc3ccc(Cl)cc3c2=O)n(C)n1
Cc1cnc2c(N)nc3ccsc3n12
COc1ccc(CCNCC(=O)Nc2ccccc2F)cc1OC
Cn1c(=O)c2c(nc(Sc3ccc(F)cc3)n2C)n(C)c1=O
Cc1ccc(C(=O)Nc2cccc(C(C)(C)C)c2)cc1Nc1ncnc2nc(N)ncc12
CC(C)CC(C(=O)NC(C)(C)C)N(C(=O)c1ccc(F)cc1)C1CCCCC1
CC(C)(C)c1ccc2c(c1)CNC(=O)CCCNC(=O)C(Cc1ccccc1)NC(=O)CO2
O=C(Nc1ccc(F)c(Cl)c1)C1CCN(c2nc3ccc(F)cc3s2)CC1
NC1(c2ccc(-c3nc4cc(OCCN5CCCC5)ccn4c3-c3ccccc3)cc2)CCC1
CC(C)CNc1ncnc2[nH]nc(-c3ccc(F)c(Cl)c3)c12
CCOC(=O)C(Cc1ccccc1)NC(=O)c1ccncc1
O=C(NCc1ccncc1)C1C2C=CC(C2)C1C(=O)Nc1cccc(Cl)c1N1CCOCC1
NC(CC(=O)O)Cc1c[nH]cn1
CCN(C(=O)COC(=O)c1ccccc1-c1ccccc1)C(C(=O)NCC1CCCO1)c1ccccc1
CN(C(=O)CN1C(=O)NC(C)(c2cccs2)C1=O)C1CCC(c2ccccc2)CC1
CC(C)N(Cc1ccccc1)C(=O)c1c(O)c2cccc3c2n(c1=O)CCC3
O=C(Cn1c2ccccc2c2c3c(c4c5ccccc5[nH]c4c21)C(=O)NC3)NCCO
COC(=O)C1=C(C)NC(C)=C(C(=O)OC)C1c1cccc([N+](=O)[O-])c1
CC(=O)NC(c1ccc(F)cc1)c1nc(-c2ccccc2)cs1
OCC1NCCc2c(OC3CC(O)C(O)C3O)cccc21
Cc1cc(C(=O)Nc2ccc(N(Cc3ccccc3)Cc3ccccc3)c([N+](=O)[O-])c2)no1
CN(C)CCOc1ccc(-c2ccc(C(C)(C)C)cc2)cc1
O=C(NCCCCN1CCN(c2ccccc2)CC1)C1COc2ccccc2O1
Cc1c(Cl)cccc1NC(=O)CSc1n[nH]c(-c2ccc(N(C)C)cc2)n1
CC(CC(=O)O)Cc1ccccc1
O=C(c1ccc(-c2cccc(CNc3ccc(C(=O)N4CCOCC4)c(Cl)c3)c2)cc1)N1CCOCC1
Cc1cc(S(=O)(=O)NC(=O)P(=O)(O)O)ccc1C(=O)NC(C(=O)O)C(C)C
COc1cc(-c2cnc3nccn3c2NCCCN(C)C)cc(OC)c1OC
Cc1oc(C2CCCN2C)nc1CNC(=O)c1ccc(N(C)C)nc1
CNC(=O)C(CCCCN1CCC(c2ccccc2)CC1)NC(=O)C1CC(Oc2ccccc2)CN1
Cc1nn(C)c(C)c1C1OC(CO)C(O)C(O)C1O
O=C(O)c1cnc(C(=O)c2ccc(-n3c(-c4ccccc4)cccc3=O)cc2)c(O)c1
CC(=O)Oc1cc(OC(C)=O)c2ccccc2c1OC(C)=O
CN(O)C(=O)C=C(O)c1ccc([N+](=O)[O-])o1
CCCN(CCc1ccc(Cl)c(Cl)c1Cl)CCN1CCC2(CC1)NCCc1[nH]cnc12
O=C(O)C1CCN(S(=O)(=O)c2ccc(OCc3ccc4ccccc4n3)cc2)CC1
Clc1ccc2c(NCCc3ccc(C#Cc4nccn4C4CCOCC4)cc3)ccnc2c1
CCNC(=O)NCCOc1cc(OC)ccc1Nc1ncnc2c(C(N)=O)cccc12
COc1cccc2c1CCCC2C1OCCO1
Cn1ccnc1SCC(=O)c1ccc(-c2ccccc2)cc1
CC(C)NC(=S)N1CCC(c2nc3ccccc3[nH]2)CC1
CN(Cc1ccc(Br)cc1)C(=O)c1cc2[nH]c(COc3ccccc3)nc2cc1F
C=C1C(O)C2C3CCC1(O)CC2(C)C(O)C1C2(CC)C(=O)CCC31OC2=O
CCOC(=O)c1c(NC(=O)CSc2nnc(Cc3ccccc3)n2-c2ccccc2)sc2c1CCCC2
CC(NC(=O)C(C)Oc1ccc(F)cc1)C(=O)NC(Cc1ccccc1)C(O)C(=O)N1CSC(C)(C)C1C(=O)NC1c2ccccc2CC1O
COC(=O)c1cccc(-c2ccc(CC(C#N)NC(=O)C3NC4CCC3CC4)cc2)c1
O=S(=O)(c1ccco1)N1CCCC1Cn1cccn1
O=C1Nc2ccc(cc2)Oc2cc(ccc2Cl)CCNc2nn(-c3ncc4cc(Cl)ccc4n3)cc21
C#CCOc1ccc2c(c1)CCc1c(C(=O)c3ccc(Cl)cc3)n[nH]c1-2
Nc1c(S(=O)(=O)O)cc(Nc2cccc(C(F)(F)F)c2)c2c1C(=O)c1ccccc1C2=O
CCOc1ccc(-c2cc3c(=O)n(CC(=O)NCc4ccc(OC)cc4)nc(C)n3n2)cc1
Nc1ccc(-c2cc(C(F)(F)F)nc(NCC(F)(F)C(F)(F)F)n2)cc1
O=S(=O)(O)CCCNCc1nc(-c2ccc(Cl)cc2)no1
Cc1ccc(NC(=O)CN(C2CCCC2)S(=O)(=O)c2cccs2)cc1C
CC(N)Cc1ccc(F)cc1
CCc1nc(NC2CCCCC2)nc(N2CCCC(c3ccccc3)C2)n1
O=C1CSC(c2ccc(Cl)cc2Cl)N1c1ccc2nc3ccccc3cc2c1
CC(O)c1ccc(-c2nc3c(C4CCN(C(C)C)CC4)ccnc3[nH]2)cc1
Cc1ccccc1N1CCN(C(=O)CCOc2ccc(Cl)cc2)CC1
O=C(Oc1ccccc1C(=O)N1CCOCC1)N1CCOCC1
COc1ccc(-c2cn(C)c(-c3ccccc3)n2)cc1OC
Cc1ccc(C(C)(O)CNC(=O)c2cc(N)ccc2O)cc1
Fc1cccc(F)c1CNC1CCN(Cc2ccccc2)CC1
Cc1cccc(Nc2cnn(CCc3nc4ccccc4o3)c(=O)c2Cl)c1
COc1cc(-c2nnc(SCC(=O)Nc3ccc4c(c3)OCCO4)o2)cc(OC)c1OC
CN(C)c1ccc(CC2NCCc3c2[nH]c2cc(Cl)ccc32)cc1
COc1cc(N2CCc3sccc3C(N)C2)cnc1C(=O)Nc1ccc(F)c(Cl)c1
Cc1cc(NC(=O)Cc2c(C)nc3c(C)cnn3c2C)no1
CCCOc1ccccc1-c1nc(CN2CCCC(C)C2)co1
Cc1cc(C)nc(SCc2cc(=O)n3ccc(Cl)cc3n2)n1
CC(=O)c1sc(N)c(C(C)=O)c1C
CC(=O)Nc1nc(-c2cc3c(s2)CCNC3)cs1
COc1cc(-c2csc3c(N)nc(N)nc23)ccc1C(=O)NC1CC(O)CCC1O
COc1cccc2c1C(=O)c1ccc(NCCBr)cc1C2=O
COc1ccc2c(=O)cc(-c3ccc([N+](=O)[O-])cc3)oc2c1
COc1ccc(OC)c(NC(=O)CSc2n[nH]c(N)n2)c1
CCc1nc(C2CCCN(C(=O)c3cc(C)no3)C2)no1
O=C(O)CCN1c2ccccc2Sc2ccc(Cl)cc21
CCC(Nc1c(Nc2cccc(OC(C)C)c2C)c(=O)c1=O)c1cccc(CC(=O)O)c1
CNC(=O)c1cccc(CN2CCCN(C(=O)c3cccc(-n4cccn4)c3)CC2)c1
CCOc1ccc2c(c1)n1nc(C)cc1[nH]c(=O)c1nccn12
CCOc1ccc(OC)c(CC(=O)NCCc2ccccc2Cl)c1
Cc1nc2cc(-c3cnc(CN)c(Nc4cccc(Br)c4)n3)ccc2[nH]1
S=C1NCCN1CCCNC1c2ccccc2-c2ccccc21
CC1(C)C2CCC(C2)C1CNC(=O)c1cccnc1
O=C(Cn1cnc2ccccc2c1=O)Nc1ccc(F)cc1Cl
O=C(Nc1ccccc1-n1cccc1)c1ccc(Cl)cc1Cl
CCN(C(C)=O)n1c(=O)c2ccccc2n2c(SC(C)C)nnc12
CS(=O)(=O)Nc1ccc2c(c1)N(C(=O)CCC(=O)NC1CCCc3cc(CN4CCCCC4)ccc31)CCC2
CCON=C1CC2CCN(c3nc4c(O)cc(CC)cc4s3)CC12C
O=C(COC(=O)COc1ccc2ccccc2c1Br)NCc1ccc2c(c1)OCO2
Cc1ccncc1NC(=O)c1ccc(Nc2nc(-c3ccc(Cl)cc3)cs2)cc1
O=C(O)CCC1CC(n2cc(F)c(=O)[nH]c2=O)OC1CO
O=S(=O)(c1ccc(C(F)(F)F)cc1)C12CCCC(CN3CCC(c4coc5ccc(F)cc45)CC3)C1COc1c(F)ccc(F)c12
O=C1Nc2cc(Br)ccc2C1(C(F)(F)F)C(F)(F)F
O=C(CCOc1ccc(O)cc1)NCCNCC(O)COc1ccc(O)cc1
O=C1NCCNC(=O)c2c1[nH]c1c(-c3cnc4ccc(CN5CCN(c6cccnc6)CC5)cn34)nccc21
COc1cccc(NC(=O)Cn2cc(C(=O)C3CC3)c3ccccc32)c1
C=C1C(OC(=O)CCCCc2ccccc2)CCC2(C)C1C(OC(C)=O)C1CC(=O)OC(C)(C(C)C3(OC(C)=O)CO3)C1(O)C2OC(C)=O
O=C(Nc1ccc(Cl)cc1)c1cc(Br)cc(Br)c1O
Cc1ccc(CCN2CCN(Cc3cc(=O)oc4cc(C)ccc34)CC2)cc1
CCCc1nnc(NC(=O)CS(=O)(=O)c2cccc3nsnc23)s1
Cc1c(C(=O)N2CCN(c3ccc([N+](=O)[O-])cc3)CC2)oc2c1C(=O)CC(c1ccccc1Cl)C2
COC(=O)c1cc(OC2OC(CO)C(O)C(O)C2O)ccc1O
COc1ccc(NC(=O)Nc2nonc2-c2ccco2)cc1
CCCCCCCOc1cc(C(=O)O)ccc1OCCCCn1cnc(-c2ccc(Cl)cc2)c1
O=C(CCCC(=O)On1c(O)c2ccccc2nc1=O)OCCCOC(=O)Cc1ccc(F)c(Cl)c1
CCCCn1c(=C(c2ccccc2)c2ccccc2)sc(=Cc2ccc(NC(C)=O)cc2)c1=O
Nc1ncnc2c1c(C(=O)c1ccc(Cl)cc1)cn2C1OC(CO)C(O)C(O)C1O
S=C(NCc1ccccc1)Nc1cccnc1
c1cncc(-c2csc(-n3nnc4ccccc43)n2)c1
CCC12CCC(=O)C=C1c1c(cc(O)c(O)c1C(=O)COC(C)=O)C2
COc1ccc(Oc2ncc3c(=O)c(C(=O)O)cn(C4CC4)c3n2)cc1
CC1(C)CCC2(C(=O)OCCO)CCC3(C)C(=CCC4C5(C)CCC(O)C(C)(C)C5CCC43C)C2C1
CC1CN(C(C)CO)C(=O)c2cc(NC(=O)Nc3ccc(C(F)(F)F)cc3)ccc2OC1CN(C)S(=O)(=O)c1ccccc1
O=C(OCCN1CCC(Cc2ccc(F)cc2)CC1)c1ccccc1Sc1ccccc1C(=O)N1CCOCC1
Nc1nc(-c2cccnc2)cn2nc(-c3ccco3)nc12
O=C(NC1(C(=O)NC(Cc2ccccc2)C(=O)N2CCC3(CC2)CC3)CCCC1)c1cc2ccccc2s1
CC1(C)C=CC(C)(C2CCC3(C)C2CCC2C4(C)CCC(O)C(C)(C)C4CCC23C)O1
COc1ccc(-n2nc(C(=O)NCCN(C)C)c3c2C(=O)N(C)C3)cc1OC
CCCCCCCCCCCCOC(CO)COP(=O)(O)O
CCn1ncc(CCNC(=O)c2ccncc2)n1
COc1ccc(S(=O)(=O)NC(C)(Cc2ccccc2)C(=O)NO)cc1
OC(CBr)(c1cc(C(F)(F)F)cc(C(F)(F)c2ccccc2)c1)C(F)(F)F
NC(=S)NN=C(C=CC=Cc1ccccc1)c1ccc2sccc2c1
CCCCCCN1CCN(CC(=O)NC2CCCC(CNc3ncnc4[nH]cnc34)C2)CC1
CC1=NN(c2cccc(Cl)c2)C(=O)C12C(=O)N(c1ccccc1)N=C2c1ccccc1
Nc1ccc(Oc2ccc(CC(=O)O)cc2)cc1
NC(=O)c1c(C2CCN(CC3CCN(C(=O)C=Cc4ccc(Cl)c(Cl)c4)CC3)CC2)[nH]c2ccc(C(F)(F)F)cc12
Cc1ccc(C)c(NC(=O)C2CCN(c3ccc4nnc(C)n4n3)CC2)c1
CC=C1COC(C(O)C(O)CO)C1O
O=S(=O)(NCc1ccccn1)c1cc(F)cc2cn[nH]c12
Cn1cc(CN2CCn3nc(C(N)=O)cc3C2)cn1
CCC(C)C(NC(=O)C(Cc1ccc(O)cc1)NC(=O)C1CCCN1C(=O)C(CCCCN)NC(=O)C(NC)C(C)C)C(=O)NC(C)C(N)=O
Cc1cc(C2CCCN(C(=O)c3cccnn3)C2)n[nH]1
Cc1cc(N2CCN(C(=O)NCc3ccc(F)cc3)CC2)c2ccccc2n1
CC(C)C(NC(=O)Cn1ccc(=O)n(C(=O)c2ccc(Cl)cc2)c1=O)C(=O)O
COc1ccccc1C=CC(=O)N1CCN(S(=O)(=O)c2ccc(OC)c(OC)c2)CC1
COc1ccc(CCN2C(=O)NC(NC(=O)C=Cc3ccccc3)(C(F)(F)F)C2=O)cc1OC
CC1C=CCCCCCCC(C(C)OC(=O)OC(C)(C)C)OC(=O)CC(O)C1=O
O=C(CC1NCCc2ccc(cc2)OCCCCCOc2ccc(cc2)CCNC1=O)NCc1ccccc1
Cc1ccc(Cl)cc1N1CCN(c2ncnc(SCC(N)=O)n2)CC1
O=C(NC(=S)Nc1ccc(N(CCCl)CCCl)cc1)c1ccc2ccccc2c1O
CCOC(=O)C1=C(C)NC2=C(C(=O)CC(c3ccc(OC)c(OC)c3)C2)C1c1c(F)cccc1F
CN(C(=O)c1ccccc1)N1C(=O)C2C3C=CC(C3)C2C1=O
COc1ccc(C2=NN(CC3CCCCC3)C(=O)C3CCCCC23)cc1OC
Cc1ccc(Nc2nnc(SCC(=O)NN=Cc3ccco3)s2)cc1
Cc1cc(-c2ccccc2)ccc1C1CC(C(=O)O)C(c2ccccc2)N1
CNC(=O)C1Cc2ccccc2N1C(=O)COc1ccc(F)cc1
COc1ccc(OC)c(C=Cc2cc(O)cc(O)c2)c1
COc1ccc(C2CC(c3c4ccccc4cc4ccccc34)=NN2)c(OC)c1
N=C(N)c1ccc(CNC(=O)C2CC(N)CN2C(=O)C(O)C(c2ccccc2)c2ccccc2)cc1
COC(=O)C1CC(OC(C)=O)C(=O)C2C1(C)CCC1C(=O)OC(C(C)=Cc3cccc(OCC(=O)O)c3)CC12C
CC(C)c1nn(C)c(C(C)C)c1CNC1CCCn2c1nc(C(=O)O)c(C1CCOCC1)c2=O
CSc1c(C#N)c(NCCN(C)C)nc2c(Nc3ccc(C(=O)N(C)C)cc3)ncnc12
COc1cccc(Cc2nc3ccccc3c(C(=O)NCCCN3CCOCC3)c2O)c1
CC1CCCCOC(CN(C)C(=O)c2ccccc2)C(C)CN(C(C)CO)C(=O)c2cc(NC(=O)Nc3ccc4c(c3)OCO4)ccc2O1
CS(=O)(=O)c1[nH]c2ccc(Cl)cc2c1C=O
NC(COCc1ccccc1)c1ccc(C(=O)O)c(O)c1
Cc1nn(CCCC(=O)Nc2ccccc2N2CCCC2)c(C)c1Cl
c1ccc(OCC2Cc3ccccc3N(Cc3cccc4ccccc34)C2)cc1
N=C(Nc1ccc2c(c1)OCCO2)Nc1ccc2[nH]ncc2c1
COc1ccc(-c2noc(C)c2CC(=O)NCc2cc(F)cc(C(F)(F)F)c2)cc1OC
COC(=O)CCCCC=C(c1cc(C)no1)c1cc(C(F)(F)F)ccc1CNS(=O)(=O)C(F)(F)F
O=C(Nc1cc(C2CC2)[nH]n1)c1ccc(OCc2ccccn2)cc1
Cc1ccc(-c2c(Br)sc3ncnc(Nc4ccc(OCCCN5CCOCC5)c(Cl)c4)c23)cc1
COCCCCCC(CC(=O)O)NC(=O)c1ccc(N(CCCOC)Cc2cnc3nc(N)nc(N)c3n2)cc1
CC1CNc2c(cccc2S(=O)(=O)NC(C(=O)N2CCCC2)c2ccncc2)C1
Cc1ccccc1OCC(=O)OCC(=O)c1cccc(Br)c1
Clc1ccc(CNC2=NCCN2CCc2ccccc2Cl)cn1
CCN(CC)Cc1cc(Nc2ccnc3cc(Cl)ccc23)cc(-c2ccc(C(=O)O)cc2)c1O
CC1CCC2C(C)C(COP(=O)(OCCc3ccccc3)OCC3OC3C3C(=O)OC4OC5(C)CCC6C(C)CCC3C46OO5)OC3OC4(C)CCC1C32OO4
COc1ccc(OCCN2CCc3ccccc3C2)cc1
Fc1ccccc1CCCOc1ncc(C(F)(F)F)cc1Cl
Cc1cc(-c2ccccc2)nc(C)c1NC(=S)NCCC1=CSCC=N1
COc1ccc(CN2CC(C(=O)NCC3(N(C)C)CCCC3)CC2=O)cc1OC
CCOC(=O)CC1CN(S(=O)(=O)c2ccc(NC(C)=O)cc2)S(=O)(=O)N1Cc1ccccc1
COC(=O)CN1C(=O)c2cccc3c(S(=O)(=O)Nc4ccc(OC(F)(F)F)cc4)ccc1c23
CCCCCCCCc1ccc(O)c(C(=O)c2ccccc2)c1
O=C(c1ccc(S(=O)(=O)N2CCCCC2)cc1)N(Cc1ccccc1)Cc1ccccc1
CC(C)CCn1c(=O)c2cccnc2n1CC(=O)N1C(C(=O)NCC2(O)CCCCC2)CC2CC21
CN(CC(=O)N(Cc1ccc(C2CCCCC2)cc1)c1ccc(N)cc1C(=O)O)S(=O)(=O)c1cc(F)c(F)c(F)c1F
CCc1cc2onc(-c3cccc(Cl)c3)c2c(=O)n1CC(=O)NCc1ccc(CO)cc1
CCCCCCCCCCCCCCCNC(=O)NCC
CC1CCC(NC(=O)Cn2cnc3onc(-c4cccs4)c3c2=O)CC1
Cc1nc2cccc(CN3CCCN(C(=O)c4ccco4)CC3)c2s1
O=C1CCCN1CCCNCCCN1C(=O)c2ccccc2C1=O
O=C(O)c1cn(Cc2ccccc2)c2ccc(-c3ccco3)cc2c1=O
Cc1cc2nc(C)c3nnc(SCC(=O)NCc4cccc(Cl)c4)n3c2cc1C
O=C(COc1ccccc1C(=O)Oc1ccc(Cl)cc1Cl)Nc1cccc(S(=O)(=O)N2CCOCC2)c1
Cc1ccc(NC(=O)CCn2cccc2)cc1Nc1ncnc2cnc(N3CCC(O)CC3)nc12
c1cn(Cc2ccoc2)c(CN2Cc3nccn3CC(OCC3CC3)C2)n1
CC(=O)NCC1CN(c2ccc(N3CCOCC3)c(F)c2)C(=O)O1
Fc1ccc(C(CCN2CCC(N3CCCCC3)CC2)c2ccc(F)cc2)cc1
Cc1ccc(SCC(=O)N2CCN(c3ccccc3)CC2)cc1
CCCCCCCOC(=O)OCOC(=O)c1ccccc1
CCCN(C)C(=O)Oc1ccc(OC)c2c1CC1C2CCC2(C)C(=O)OCC12
O=C(CC1SC(NCCO)=NC1=O)Nc1ccc(O)cc1
COc1ccc(NC=C2C(=O)NC(=O)N(CCc3ccc(OC)c(OC)c3)C2=O)cc1
O=C(Cn1cc(C(=O)c2ccccc2)c2ccccc21)NCC1CCCO1
C=C(Cc1ccccc1)NC(=O)C(CC(C)C)NC(=O)C(CC(C)C)NC(=O)C(NC(=O)C(N)CNC(=O)c1nc(O)[nH]c(=O)c1F)C(C)C
COc1ccccc1CNC(=O)c1ccc(S(=O)(=O)Nc2ccccc2)cc1
CN(Cc1ccco1)C(=O)C1CCCC1C(=O)NCc1cccc(C(F)(F)F)c1
Cc1cc(NC(=S)NCCCN2CCCC(C)C2)c2ccccc2n1
CCN(C(=O)CSc1nnc(-c2ccco2)o1)C1CCS(=O)(=O)C1
CC(C(=O)NCCC(=O)O)c1ccc(Nc2c3ccccc3nc3ccccc23)cc1
CCc1nn(C2CCCC2)c2c1C(c1ccc([N+](=O)[O-])cc1)N(c1ccc(F)c(Cl)c1)C2=O
C(=C1CN2CCC1CC2)c1ccccc1
CCc1cccc(C)c1-n1c(=O)c2c(C)onc2c2cccc(O)c21
Fc1cc(Cl)c(Cl)c(Cl)c1Cl
CC1Cc2ccccc2N1C(=O)c1csc(C2OC(CO)C(O)C(O)C2O)n1
COC(=O)c1ccccc1CCC(C)NCC(O)c1ccccc1
Nc1nc2cc3c(cc2s1)C(=O)CCC3
O=S(=O)(c1ccc(Cl)cc1)N1CCN=C1c1cccnc1
O=C1C(N2CCOCC2)=C([N+](=O)[O-])C(=O)N1c1ccc(Cl)cc1
Cc1cc(NC2CCc3ccccc32)c2nn(C)c(-c3ccc(Cl)cc3)c2n1
CC(C)(C)c1cc(NC(=O)Cn2c(-c3ccc(F)cc3)cc(C(N)=O)c2C(C)(C)C)no1
CCOC(=O)c1ncn2c1CN=C(c1ccccc1Cl)c1cc(Cl)ccc1-2
COC(=O)C1=CCCC2C(CCC3C(C)(C(=O)OC)CCCC23C)C1C(=O)O
COc1cccc(C=CC(=O)N2CC(=O)Nc3ccccc32)c1OC
Cc1cc(C(F)(F)F)nc(NN=Cc2cc(C(F)(F)F)cc(Cl)c2-n2nnnc2C)n1
CC(C)N(C(=O)c1csc(COc2cc(-c3ccc(C(F)(F)F)cc3)nn2CCC(F)(F)F)n1)C(C)C
CC(=O)c1ccc[n+]([O-])c1
CNC(=O)c1cc(F)cc2c1N(Cc1ccc(Cl)cc1)CC2
O=C1OC2CN(Cc3ccco3)CCC2N1Cc1ccco1
Cc1nnsc1C(=O)Nc1c(C)n(C)n(-c2ccccc2)c1=O
COC(C(=O)N1CCN(CCOc2ccc(F)cc2)CC1)=C1C(=O)NC(=O)N(C)C1=O
Cc1cn(C2CC(O)C(CNC(=O)NCc3ccc(O)cc3)O2)c(=O)[nH]c1=O
Cc1cccc2c1C(=O)c1ccc(C#CC3(O)CCCC3)cc1C2=O
CC(C)(O)c1ccc(CC(=O)N2CCC3(CC2)CN(c2ccc(C#N)cc2)C3)cc1
Cc1cc(N2CCCCC2)nc2ccc([N+](=O)[O-])cc12
C#CC(O)CCCC=CCC=CCC=CCC(O)CCCC=CC=CC(O)C=C
CCC(C)C(N)C(=O)N1CCCC1C(=O)Nc1ccccc1
Cc1[nH]c2c(c(N3CCN(C)CC3)nc3cc(OCCCCCCCO)ccc32)c1C
Cc1ccccc1NC(=O)C1CCCN1S(=O)(=O)c1cccc([N+](=O)[O-])c1
O=S(=O)(Nc1nnc(C2=CCCCC2)s1)c1cccc(Cl)c1
CCOC(=O)c1ccc(Cc2c(C(C)C)c(=O)[nH]c(=O)n2Cc2csc(C3=CN4CCNC(=N3)C3CCC(OC)CC34)c2)cc1
Cc1ncnc(N2CCN(c3ccccn3)CC2)c1C#Cc1ccc(N)nc1
C(=C1CCCCCC1)c1nc2ccccc2[nH]1
Cc1ccccc1CNC(=O)Cn1c(SCC(=O)NC2CC2)nc2ccccc21
CC(C)C1=CC2CC3(C=O)C4CCC(C)C4CC2(C(O)C#Cc2ccc(-c4ccccc4)cc2)C13C(=O)O
N=C(N)NC1=NC(=O)C(c2ccccc2)(c2ccccc2)S1
COC(=O)C1OC(c2ccc(Cl)c(Cc3nnc(-c4cccc5cnccc45)o3)c2)C(O)C(O)C1O
COC(=O)c1c(C)n(S(=O)(=O)c2ccc(OC)cc2)c2ccc(OC(=O)c3ccccc3F)cc12
CCCCCCCCCCOc1ccc(NC(=O)C(N)CCC(=O)O)cc1
Cc1ccc(SCc2nc(N)nc(Nc3cccc4ccccc34)n2)cc1
COC(=O)C#Cc1csc2ccc(OC)cc12
O=S(=O)(Nc1ccc(N2CCCCC2)c(Cl)c1)c1c(Oc2ccc(Cl)cc2)cnc2cc(OCCCN3CCCC3)ccc12
Cc1cn(C2C=CC(COC(=O)c3ccccc3)O2)c(=O)[nH]c1=O
O=C(NCc1cn(Cc2ccc(Cl)c(Cl)c2)nn1)N1CCc2ccccc21
COc1ccc(CCN2CC(C)C(O)CN(CCc3ccccc3)S2(=O)=O)cc1
O=C(c1ccc([N+](=O)[O-])cc1)c1ncc(Cl)cc1Cl
COc1ccc2cccc(C3C(C(=O)Oc4ccccc4)=C(C)NC(C)=C3C(=O)OC3CCCCC3)c2c1
O=C1NC(=O)C(=Cc2cc3ccccc3oc2=O)N1
CCOC1CC(O)C1(C)C(=O)NC1CCOC1OC
Clc1ccc(-c2csc3ncnc(Oc4ccc(NCc5ccccn5)cc4)c23)cc1
CC(C)=CCCC(C)=CCCC(C)=CCNC(=O)CCCC(N)=O
CC12CCC3C4CCC(=O)C=C4CCC3C1CCC2(O)C#Cc1cccc(OC2CCCOC2)c1
CC(C)C(NC(=O)C(=O)NC(c1ccc(Cl)cc1)C(F)(F)F)C(=O)NC(CC(=O)O)C(=O)COc1c(Cl)c(F)cc(F)c1Cl
COC(=Cc1cc(OC)c(OC)c(OC)c1)C(=O)NCCCn1ccnc1
COc1ccc(C(C(=O)OC(C)(C)C)c2sc(C(=O)c3ccccc3)c(O)c2S(=O)(=O)NC2(C(=O)OC(C)(C)C)CCCC2)cc1
O=C(Cn1cc([N+](=O)[O-])c(-c2ccccc2)n1)NC1CCCC1
COc1ccccc1N1CCN(C(=O)CN(c2cccc(CO)c2)S(C)(=O)=O)CC1
O=c1[nH]c(=O)n(C2CC(CO)CO2)cc1F
COc1ccccc1-c1ccc(CC(C)C)n1CCC1CC(O)CC(=O)O1
O=c1c2sccc2n2nc(-c3ccco3)nc2n1Cc1ccccc1Cl
COc1ccc2oc(=O)c(C3C4=C(CCCC4=O)Oc4nc(SC)n(Cc5ccco5)c(=O)c43)cc2c1
O=C(NC1CCCCC1)c1cc(S(=O)(=O)NC2CC2)ccc1Cl
O=C(CCCN1CCOCC1)NCC1CN(c2ccc(-c3nc4ccc(F)cc4[nH]3)c(F)c2)C(=O)O1
Cc1nc2cc(-c3cnc(Cl)c(NS(=O)(=O)c4cc(C(F)(F)F)cc(C(F)(F)F)c4)c3)ccc2[nH]1
CCCCC1CC(O)(C(=O)NC2CCc3c(O)cc(O)cc3C2)CN1CCC
NC(=O)C1CCN(c2cc(Nc3nc(N4CCCC4)nc(N4C(=O)OCC4C4CC4)n3)c(Cl)cc2F)CC1
O=C1OCC2C1C13CCCCC2(c2ccccc2C1=O)N3CCCCCBr
O=C1NCc2ccc(NC(=S)NS(=O)(=O)c3ccc(Br)s3)cc21
CCN(Cc1ccccc1Cl)CC(O)(Cn1cncn1)c1ccc(F)cc1F
N#[N+][CH-]C1CNn2c1c([N+](=O)[O-])c(=O)[nH]c2=O
CC(=O)c1c(C)[nH]c(C(=O)NCc2ccccc2)c1C
O=C(CCC(=O)c1ccc(Cl)cc1)Nc1cccnc1Cl
CC1(C)CC(=O)C2=C(C1)OC(=N)C(C#N)C2c1ccccc1
O=C(C1CC1)N1CCC(Cc2cccc(N3CCN(c4ccccn4)CC3)c2)CC1
CC1CC(C)CN(C(=O)COC(=O)c2cc(Cl)nc3ccccc23)C1
COc1ccc(Nc2nnc(-c3cccc(C(N)=O)c3)c3ccccc23)cc1Cl
CCOC(=O)c1cn2nc(C(=O)OCC)c(C)c(-c3ccc(OC)cc3)c2n1
Cc1ccc2c(c1)-c1c(nnn1Cc1ccc(F)c(F)c1)CO2
Cc1cnc(NC(=O)CN2C(=O)NC3(CC3(C)C)C2=O)s1
COc1ccc2c(Cc3ccc(-c4ccccc4-c4nn[nH]n4)cc3)c(-c3ccc(OC(F)(F)F)cc3)sc2c1
COc1cc(C)c2nc3ccccc3nc2c1
CC(C)C(NC(=O)c1cccc(Cl)c1)C(=O)NC1C(=O)N(c2cccc3ccccc23)C1Sc1cccc2ccccc12
CN(CC(=O)Nc1ccc(F)cc1)Cc1nc(=O)c2cnn(C)c2[nH]1
O=C1Nc2ccccc2C1=Cc1cccc2ccccc12
CCc1nc(N)nc(N)c1-c1ccc2c(c1)C(C)=CC(C)O2
CCNc1cc(C)c(C)cc1NC(=O)c1ccnc(-n2ccnc2)c1
CC(NCc1cnn(C)c1)c1ccc(Cl)cc1F
CCc1cccc2c1nc(-c1ccc(C(F)(F)F)nc1)n2C1CCC2C3CCc4cc(C(=O)O)ccc4C3CCC21C
Cc1cc(C)nc(Nc2nnc(-c3ccc(Cl)cc3Cl)s2)n1
CCCN(CCCCCNc1ccnc2cc(Cl)ccc12)Cc1ccc2c(=O)c3cc(Cl)ccc3[nH]c2c1
O=C1c2ccccc2-c2c1c1ccccc1c(=O)n2CCCCCCCCCCn1c2c(c3ccccc31)C(=O)c1cccnc1-2
Cc1nn(C(C)C)c(C)c1NC(=O)c1ccc(NC(=O)C(F)(F)F)cc1
O=C(O)c1ccc(NC(=O)N2CCCCC2C2CCCCC2)cc1
COc1ccc(Br)cc1S(=O)(=O)NN=Cc1cc(Br)cnc1N
C=C(O)C(=O)NC1CNC(C(=O)N2CCSC2=NC2=C(C)SC(C(=O)NCc3ccccc3)NC2=O)C1
Cc1ccc(NC(=O)CNC(=O)c2nn(CC3CCCCC3)c(=O)c3ccccc23)c(C)c1
CN1CCCN(c2nc(Cl)nc3c2oc2ccccc23)CC1
CC(C)Cn1cc(C(=O)O)c(=O)c2cnc(N3CCCCS3(=O)=O)nc21
Nc1nc(=O)c2[nH]cc(C(O)CN3CCNCC3)c2[nH]1
Cc1cc(Br)ccc1NC(=S)NCCCn1ccnc1
COc1ccc2c(c1)OC(c1ccsc1)C1=C2CCNC1=O
Cc1onc(-c2ccccc2OC(C)C)c1C(=O)N1CCN(S(=O)(=O)c2ccccc2)CC1
O=C(O)c1ccc(OCCCn2ccnc2)cc1
COc1ccc2nccc(C3CN(C4COC(C(C)NS(=O)(=O)c5ccccc5)C4)C(=O)O3)c2c1
CC(=O)OC1CC(C2OC2(C)OC(C)=O)OC1CC(C)=NO
CCCCN(CCC)c1cc(C)nc(N)n1
COC(=O)c1ccccc1NC(=O)C1OC(n2cnc3c(C)ncnc32)C(O)C1O
Nc1ncnc2c1nc([S+]([O-])c1cc3c(cc1Cl)OCO3)n2CCc1ccc([N+](=O)[O-])cc1
COc1cc(-c2nnc(SCc3ccc(N(C(C)=O)C(C)=O)cc3)o2)cc(OC)c1OC
COc1cc(OC)c2c(c1)OC(C)(C)Cc1cc3c(c(O)c1-2)C=CC(C)(C)O3
Cc1cc(=O)c2ccc(N(C)C)c(Cl)c2[nH]1
O=C(O)C=CC(=O)N1CCOCC1
Cc1ccccc1Cn1nnc2sc(-c3ccco3)cc2c1=O
CC1CC(=O)c2c(oc3ccc(S(=O)(=O)N4CCCCC4C)cc23)C1
CC(C)c1onc(-c2c(Cl)cccc2Cl)c1COc1ccc(C2CCCCC2C(=O)O)cc1
COc1ccc(C(C)c2c(-c3ccccc3)nc3sc(N)nn23)cc1
Oc1cccc(CNC2CCC(Cc3ccc(O)c(O)c3)CC2)c1
COC(=O)C1(O)Cc2c(O)c3c(c(O)c2C(OC2CC(NC(C)=O)C(O)C(C)O2)C1)C(=O)c1c(O)cccc1C3=O
CC1(C)CCC2(C(=O)O)CCC3(C)C(=CCC4C5(C)CC(O)C(O)C(C)(CO)C5CCC43C)C2C1
O=C(c1nc(C2CC2)no1)N1CCC(c2ccccc2)CC1
O=C(C1CCN(S(=O)(=O)c2cc3c4c(cccc4c2)C(=O)N(Cc2ccc(F)cc2)C(=O)N3Cc2ccccc2)CC1)N1CCCCC1
CCCCCCCCCCCCCCOC(C(=O)O)P(=O)(O)O
O=c1c2c(ncn1-c1ncccc1Cl)Oc1ccc3ccccc3c1C2c1ccc(F)cc1
Cc1ccc2[nH]c3c(CC(=O)Nc4ccccc4C(=O)N4CCCC(NCc5cc6ccccc6o5)C4)cccc3c2c1
C=C1CCC2(C)CC3(C)C(O)CC(OC(=O)CC(C)OC(=O)CC(C)(C)C(=O)O)C(C)(COC(=O)CC(C)(C)O)C3CCC1C2(C)O
COCc1cc(C(F)(F)F)nc(OCC(=O)NN=Cc2ccc(OC)cc2)n1
CCOC(=O)C1(C)CCCC2(C)C1CCC13C=C(C(C)CCCC(C)(C)O)C(CC21)C1C(O)CCC(O)C13
Cc1ccc(C2=C(SCCC(=O)NC3CCCC3)N3C(=O)C(C)(C)C3S2)cc1
OCC1OC(n2cnc3c(NC4CNc5ccccc5C4)cc(Cl)nc32)CC1O
COc1ccccc1NC(=O)c1cc(S(=O)(=O)N2CCc3ccccc32)cn1C
O=C(Nc1ccc(F)cc1F)C1CCN(c2nc3c(F)cccc3s2)CC1
COc1ccccc1NC(=O)c1coc(-c2cccc3ccccc23)n1
CN1CC(CNC(=O)c2cncc(C#Cc3ccc(CO)nc3)c2)C1
CCNC(=O)NC(c1ccccc1)c1ccncc1
Cc1ccc(C(=O)NC2CCCC(NC(=O)CSc3cn(CC(O)(Cn4cncn4)c4ccc(F)cc4F)nn3)C2)c(O)c1
CC(Cc1ccccc1)(NC(=O)c1ccc2ccccc2n1)C(N)=O
Cc1ccc(NS(=O)(=O)C=Cc2ccc3c(c2)OCCO3)c(C(=O)O)c1
COc1ccc(C2CC(O)C(n3cc(C4CC4)nn3)CN2C(=O)CC2CCCCC2)cc1
CCOC(=O)C[S+]([O-])c1nc(-c2ccc(OCC)cc2)c(-c2ccnc(NCCOc3ccccc3)c2)[nH]1
CCOCCOc1ccc(N2C(=O)c3c(c(-c4ccccc4OC)nn3-c3ccccc3F)C2c2cccnc2)cc1
NC(=O)C1(N2CCCCC2)CCN(C(=O)C=Cc2ccc3c(c2)OCO3)CC1
CC(=O)N1CCCN(C(=O)c2ccc(-c3ccc4c(N5CCOCC5C)nncc4c3)cc2)CC1
COc1cc(-c2c3n(c4c5c(c(OC)cc24)OCO5)CCc2cc4c(cc2-3)OCO4)cc(OC)c1O
CC1CN(C(=O)C2CCN(C(=O)NCc3ccccc3)CC2)c2ccccc2C1N(C)C
Cc1cc(C)cc(OCC(=O)Oc2c(O)cc3c(C)c(C)c(=O)oc3c2O)c1
Cc1ccc(-c2c[nH]cn2)c(C)c1
CC(O)C(=O)Nc1cccc(-c2ccsc2-c2cccc(O)c2)c1
CN(C(=O)c1ccc(F)cc1)C1CCN(CCCC(c2ccc(F)cc2)N2CCN(c3ccccn3)CC2)CC1
Cn1c2c(c3ccc(-n4ccc(OCc5ccc(Cl)cc5F)cc4=O)nc31)CCNCC2
CC1=CC(=O)N(N=c2nc(C)[nH]c(C)n2)C1=O
NC(=O)C1CCN(C(=O)Nc2ccc(Cl)c(-n3nc4oc5ccccc5cc-4c3=O)c2)CC1
Cc1cc(NC(=O)Nc2cccc(C=CC(=O)NO)c2)n(C)n1
COc1ccc2c3c1C(=O)N3CCN(C1CCCCC1)C2
C=C1CC(=O)N(CCCCCN2CCN(c3cccc(Cl)c3Cl)CC2)C1=O
CCC1C(c2ccccc2)CC2CCC1N2C
OCC1CC2CCN(c3ncccc3-c3n[nH]c(NC4CCc5ccccc5C4)n3)CC2O1
CCCn1c2c(c3cc(OC)c(OC)cc31)CCc1c-2ccc(O)c1OC
O=C(CCc1nc(=O)c2ccccc2[nH]1)N1CCN(c2cccc(C(F)(F)F)c2)CC1
Cc1cccc(C)c1NC(=O)CSc1nncn1C1CC1
CC(=O)C1C(C=O)C2C3CCC4c5ccc(O)cc5C(=O)CC4C3CCC12
Cc1cc(C)cc(-c2[nH]c3ccc(O)cc3c2CCNCCCCc2ccnc3ccccc23)c1
COc1ccc2c(c1)OCCCCCCCN(CC(O)C(Cc1ccccc1)NC(=O)OC1COC3OCCC13)S2(=O)=O
CCOc1ccccc1-c1cnc2c(-c3cccnc3)cnn2c1NC(C)(C)C
CC1CN(Cc2ccc(Cl)c(Cl)c2)CCN1c1ncc(OC(=O)c2ccc(C#N)cc2)cn1
O=[N+]([O-])c1ccc(C=NNc2ccccc2Br)cc1
CN(C)S(=O)(=O)c1ccc(C(=O)Nc2ccc3c(c2)OCO3)cc1
CCCCCCCCCOC(=O)C=Cc1ccc(O)c(O)c1
CCC1OC(=O)C(C)C(OC(=O)NCc2ccncc2)C(C)C(OC2OC(C)CC(N(C)C)C2O)C(C)CCC(=O)CC2NC(=O)OC21
O=C(Cc1ccc(Cl)cc1)N1CCN(S(=O)(=O)c2cc(Cl)ccc2Cl)CC1
Cc1cccc(N2CCC3(CCCN3CC(C)C)CC2)n1
COc1ccc(C(=O)ON=C2CC3=C(C)C=C(OC3(C)C)C(OC(N)=O)C(C)(C)CCC(C)CCC3=CCC(C)(C3)C2)cc1OC
Cc1ccc(-c2ccc3c(O)cc4ccnc(C)c4c(=O)c3n2)cc1
C=C1C(=O)C23C(O)CC4C(C)(C(=O)OC)CCCC4(C)C2CC(O)C1C3O
CNC(=O)N(C)C1CCCc2ccc(OC)cc21
CC(NC(=O)C(N)Cc1ccc(O)cc1)C(=O)NCC(=O)NCC(=O)NC(Cc1ccccc1)C(=O)NNC(=O)c1ccc2ccccc2c1
COC(=O)CC(NC(=O)CN(C)Cc1ccc(Br)cc1)c1ccccc1
CCCn1c(=O)c2cc(C(=O)Nc3ncc(-c4ccccc4)s3)sc2c2ccccc21
CC(=O)N(CCCN1C(=O)c2cccnc2C1=O)c1cc(Cl)ccc1C
c1ccc(-c2nn(Cc3ccc(CN4CCCCC4)cc3)c3ccccc23)cc1
NC(N)=NC(=O)c1cccc(-c2cn(C3SC(CO)C(O)C3O)c3ncnc(N)c23)c1
Cc1cc(-c2c(-c3ccc(Cl)cc3)c3cc(C(=O)O)ccc3[nH]c2=O)on1
CC1(C)CC(=O)C2Sc3ccccc3N=C2C1
CC(C)(C)NS(=O)(=O)c1cc(C(F)(F)F)ccc1Cl
COc1ccc2nc(C(=O)C(CCCCN)NC(=O)C3CCCN3C(=O)C(CC(C)C)NCc3ccc4ccccc4c3)ccc2c1
O=C(CCc1nnc2ccc(NCc3cccc(Cl)c3)nn12)N1CCCC1
CCOC(=O)c1ccc(-n2ncc3c(=O)n(CC(F)(F)F)cnc32)cc1
COc1ccc2c(=O)cc(C(=O)NCCC(=O)NC3CCC3)oc2c1
CCc1nc2c(C)cc(C)nc2n1Cc1ccc(OCc2ccccc2Cl)cc1
Cc1csc(NC(=O)c2ccc(OCC3CC3)cc2Cl)n1
Cc1cc(C(=O)N2CCn3c(nnc3-c3ccc(F)cn3)C2)c(C)o1
COc1ccc(-c2noc(-c3cccnc3)n2)cc1OC
CCCN(CCC=C(c1ccccc1)c1ccccc1)C1CCc2c(cccc2NS(=O)(=O)CCC)C1
O=[N+]([O-])c1ccc(-c2cnnc(NCc3ccccc3)n2)o1
N#Cc1ccccc1NC(=O)CSc1nc2c([nH]c3ccccc32)c(=O)n1-c1ccccc1
O=C(CCCN1CCC(NCCCn2ccnc2)CC1)c1ccc(Cl)cc1
Clc1ccc(C2(NCc3c[nH]cn3)CCCC2)cc1Cl
Cc1cncc(-c2cnnn2Cc2cc(Br)ccc2OCc2ccccc2)c1
O=C(Nc1cccc(NC(=O)c2ccc(N3CCCCC3)nc2)c1)c1ccncc1
Cn1cc(CN2CCC(c3nnc(Cn4cccn4)n3C)C2)cn1
Cc1ccc(-c2nnc(SCC(=O)Nc3nnc(CC(C)C)s3)o2)cc1
C=Cc1oc2cc3oc(C(C)=O)c(O)c(=O)c3cc2c1C
O=C(c1ccc(Br)cc1)N1CCC(Oc2ncccn2)CC1
CCc1cccc(C)c1NC(=O)NCc1ccco1
COc1cccc(CCNc2ncnc3[nH]cnc23)c1
COc1ccc(C=C2SC(=S)N(CCC(=O)NC3CCCCC3)C2=O)c(OC)c1
Cc1sc(NC(=O)c2ccccc2)c(C(N)=O)c1C
CC(NC(=S)Nc1ccc(N2CCOCC2)cc1)C1CCCO1
COc1ccc(C2c3ccc(O)cc3OC(=N)C2C#N)c(OC)c1
COc1ccc(Cl)cc1CNC(=O)c1c[nH]c2ncc(F)cc2c1=O
NCc1ccc(-c2cccnc2)cn1
O=C(Nc1nnc(C2CC2)s1)Nc1cccc2ccccc12
Cc1ccc(S(=O)(=O)ON=C(c2c(O)ccc3ccccc23)N2CCOCC2)cc1
CC(NC(=O)C1CSC(c2ccccc2)N1)C(=O)C(=O)O
N#Cc1ccccc1COc1ccc(-c2cnc(Cc3ccc(Cl)c(Cl)c3)o2)cc1Cl
Cc1n[nH]c(=O)n1N=C(CCC(=O)O)c1ccccc1
O=c1nc(CC2CCNCC2)cc(Cc2ccccc2)[nH]1
CCC1(c2ccccc2)Nc2cc(NC(=O)OC)ccc2S(=O)(=O)N1
NCC1CC(c2ccc([N+](=O)[O-])cc2)=NO1
CCOC(=O)c1cc(Br)c2nc(-c3ccccc3)nn2c1
O=C(O)Cc1cnc(C2CCCCC2)s1
CC(=O)Oc1cc(F)cc(-n2c(O)cc(=O)n(C)c2=O)c1Cl
COc1ccc(OC2C(=O)Nc3ccc(Br)cc3C2=O)cc1
CC(=O)NCC1CCCc2[nH]c3ccc(O)cc3c21
O=C(NCc1ccc(Cl)cc1)c1cnn2c(C3CCCCC3)c(-c3ccccc3)c(N3CCCCC3)nc12
COCCn1c(SCC(=O)N2CCCCC2)nc2c(N3CCCC3)nc(C)nc21
Clc1nc(Cl)nc(NC23CC4CC(CC(C4)C2)C3)n1
COC1OC(CS(=O)(=O)c2ccccc2)C(O)C(Oc2ccc(O)cc2)C1Oc1ccc2c(=O)cc(-c3ccccc3)oc2c1
O=C(CN1CCN(Cc2cccc(Nc3nccc(-c4c(Cl)cccc4Cl)n3)c2)CC1)NO
Oc1cccc(C=NN=Cc2ccc(N3CCOCC3)cc2)c1
CCN(CC(=O)NCc1ccc(OC)c(OC)c1)C(=O)C=Cc1c(C)nn(C)c1OC
COc1ccc(OC(COc2ccc(C(=O)O)cc2)c2ccc(OC)cc2)cc1
CN(C)CCSc1nc(-c2ccc(Cl)cc2)c(-c2ccnc(NCC3CCCO3)c2)[nH]1
COc1cccc(-c2cc3ncn(C)c(=O)c3c(NC3CC3)n2)c1
O=C1NC(=O)C(=Cc2ccc(OCC(O)CN3CCN(c4ccccc4)CC3)cc2)S1
O=c1c2ccccc2n(CN2CCN(c3cccc(C(F)(F)F)c3)CC2)c(=O)n1-c1ccccc1
CC(=O)OCC(=O)Nc1nc2ccc([N+](=O)[O-])cc2s1
CCOC(=O)c1cccc(NC(=O)C2CC2)c1C
O=C(NN=Cc1ccc(O)c(O)c1)c1nc[nH]c1O
CCCC(=Cc1ccc(C(=O)O)o1)c1ccc2sc(C)cc2c1
Cc1cccc(C=C2NC(N)=NC(C)(C)C2NS(=O)(=O)c2cc(C)ccn2)c1
CCOC(=O)NC(=O)c1cccc(NC(C)=O)c1C
CCC1=C(C(=O)N=C(N)N)Cc2ccccc21
c1ccc(CSCCCCSc2nnc(-c3ccncc3)o2)cc1
CC1c2[nH]c3ccccc3c2CC2C(=O)N(C)C(=S)N21
O=C(CN(CC1CCCO1)C(=O)CCNS(=O)(=O)c1cccc(Cl)c1)NC1CCCCC1
CSc1nc(-c2ccccc2)nc(Cc2ccc(F)cc2)c1C(=O)O
O=C(O)c1cnc2ccc(C(F)(F)F)cc2c1Nc1ccc(F)cc1
OCC1CCN(c2ncc(Cl)cc2-c2cnc3[nH]ccc3n2)CC1
CCOC(=O)NC1CCC2(O)C3Cc4ccc(O)c5c4C2(CCN3CC2CC2)C1O5
O=C(c1cc(CN2CCN(c3cccc(C(F)(F)F)c3)CC2)c2c(c1)OCCO2)N1CCCC1
c1coc(-c2nccc3cc(Oc4ccc(N5CCCNCC5)cn4)ccc23)c1
Oc1ccc(-c2nc(CN3CCCC(Cn4cccn4)C3)co2)c(F)c1
COc1ccc2c(c1CCO)C(=O)OC2(CCO)CC(=O)O
N#[N+][N-]c1cnc(OCCCCCCOc2ccc(C(=O)O)cc2)nc1-c1ccccc1Cl
Cc1cccn2c(=O)c3cc(C#N)c(=N)n(CC4CC(C)(C)N([O])C(C)(C)C4)c3nc12
CCCn1c(=O)c2[nH]c(-c3ccc(OCC(=O)Nc4cc(C)on4)cc3)cc2n(CCC)c1=O
CCOC(=O)CSc1nnc(CNc2ccccc2)n1CC
CCC1OC(=O)C(Cc2ccc(C(=O)Nc3ccc(C)cc3)cc2)C2(O)CC=CCCC(CCC(=O)C=CC=CC1COC1CCCCO1)O2
CCOC(=O)C1CCCN(CC(=O)Nc2ccc3nc4c(c(C)c3c2)CCCC4)C1
CC(C=NN1CCN(C(c2ccccc2)c2ccc3c(c2)OCO3)CC1)=Cc1ccccc1
COC(=O)C1C2CCC(CC1c1ccc(C)c(C)c1)N2
CC(C)(C)NS(=O)(=O)c1ccccc1-c1ccc(-c2cnc(N)cn2)c(F)c1
CCCCCCCCCN1C2CCC1CC(OC(c1ccc(F)cc1)c1ccc(F)cc1)C2
CC(NC(=O)CCNC(=O)N1CCn2c1nc1ccccc12)c1ccccc1
O=S(=O)(C=Cc1ccccc1)c1cc(Br)ccc1F
CCOC(=O)c1cc2c3ccccc3n(C)c2c(-c2cccc(OC)c2)n1
CCc1ccc(Cn2cc(C(F)(F)F)ccc2=O)cc1
CONC(=O)c1cc(S(=O)(=O)N2CC(n3cnc(C)c3)C2)c(F)cc1C
O=C(c1nc(-c2ccccc2)cn1-c1cccc(C(F)(F)F)c1)N1CCSC1
O=C(c1ccco1)N1CCC(Oc2ccc(Cl)cc2)CC1
O=C1OC2(CN3CCC2CC3)CN1Cc1ccc(-c2ccc3nccn3c2)cc1
COCCN(Cc1ccncc1)Cc1nnc2ccccn12
COc1ccc(Nc2n[nH]c(SCc3ccccc3[N+](=O)[O-])n2)cc1
CCN1C(=O)NC(c2ccc(C)cc2)C(C(=O)OC)=C1C
CC1=C2C(=O)N(c3ccc([N+](=O)[O-])c(C)c3)C(=O)C2=C(C)C(C)N1
COc1cccc2c1CCCC2NC(=O)CCCN1Cc2cc(O)ccc2C1=O
CCCN1CC(C(O)C(CC2CCCCC2)NC(=O)C(Cc2c[nH]cn2)NC(=O)C(Cc2cn(CC=CC(=O)OC(C)(C)C)cn2)[N-][N+]#N)OC1=O
CC1(C)CC(N2CC[N+]3(CC2)CC3)CC(C)(C)N1
CC1CCC(NC(=O)c2cc(Cl)ccc2F)CC1
O=C(c1ccccc1)c1ccc(OCCCN2CCCCC2)cc1
O=C(Oc1coc(CSc2ccccc2)cc1=O)c1ccc(O)cc1
CN(C)c1ccc(-c2nccc(Nc3ccc(S(N)(=O)=O)cc3)n2)cc1
NNC(=O)Cc1cccnc1
COc1c(O)cc2oc(-c3ccccc3)cc(=O)c2c1O
Cc1ccc(C(=O)Nc2cc([N+](=O)[O-])c(NC(=O)c3ccco3)cc2C)cc1
CC1CN(c2nc(N3CCOCC3)c3cccnc3n2)CCN1C1CCN(CCc2ccc(F)cc2)CC1
CC(C)C(=O)NCCn1ncc2c1-c1cc(Cl)ccc1OC2
CCC1COC(=O)N1c1noc(CCc2ccccc2)n1
COc1cc(-c2nn(Cc3ccccc3)c(=O)c3ccccc23)cc(OC)c1OC
Cc1ccc(-c2nn(S(=O)(=O)c3ccc(F)cc3)cc2-c2ccnc(NC3CCOCC3)c2)cc1
O=C1NC(=S)NC1=Cc1cccc(C(F)(F)F)c1
CSc1ccc(NC(=O)CCCN2C(=O)c3ccccc3C2=O)cc1
O=C(O)c1cc2c(Cl)c(-c3cccnc3)c(-c3ccccc3)nc2s1
CCc1ccc(S(=O)(=O)N(CC(O)C(Cc2cc(F)cc(F)c2)NC(=O)C2CC(C)(C)CN2)CC(C)(C)C)cc1
CCCCCC(CC)OP(=O)([O-])OCC[N+](C)(C)C
N=C(N)NCCCC(N)C(=O)NCC(=O)NC(CC(N)=O)C(=O)NC(Cc1ccc(O)cc1)C(=O)O
CCc1cccc(C)c1NC(=N)Nc1ccc(N)cc1
O=C(NO)C(Cc1cnc2ccccc2c1)C(=O)NC1CCCCCCC1
O=C(CCN1CCCCC1)Nc1cccc2cc3c(nc12)C(=O)c1ccccc1C3=O
CCOC(=O)CN1C(=O)C(NC(=O)Nc2ccccc2)N=C(c2ccccc2)c2ccccc21
O=C(Nc1ccc2c(c1)OCCO2)N1CCCS(=O)(=O)CC1
CC(CS)C(=O)N1CC(NC(=O)C(=O)NCc2ccccc2)CC1C(=O)O
CCCOC(=O)CC(=O)OCC(O)CNC(C)C
CCC1CC2C(C)(C)C(OC(C)=O)CCC2(C)C2CC(O)C3C(C)(C)C(O)CCC3(C)C12
COc1cc(NC(=O)CN(c2ccc3nc(N)nc(N)c3c2)S(C)(=O)=O)cc(OC)c1OC
CCCCOc1ccc2[nH]cc(CCCN(CCn3cc(-c4ccccc4OCCCC)nn3)C(=O)CCc3c[nH]c4ccccc34)c2c1
N=C(N)N1CCCC1CC1CC(CCCN2CCN(CCCc3c[nH]c4ccc(Cl)cc34)CC2)CC1NC(=O)CN1C(=O)N(CC(=O)O)Cc2ccccc21
COc1cc(C=NNC(=O)CN(c2ccccc2)S(=O)(=O)c2ccc(C)cc2)ccc1O
C=C(C)CC(C)NC(=O)c1ccc2[nH]c(-c3ccc(Cl)cc3Cl)nc2c1
Cc1cc([N+](=O)[O-])ccc1NC(=S)NC(C)C
CN1CCN(c2ncnc3cc4c(cc23)N(C(=O)c2ccc(C(C)(C)C)cc2)CC4)CC1
OCC1OC(n2cnc3c(NC4CCCC4)ncnc32)C(O)C1O
COc1ccc(Cc2cc(C3OC(CO)C(O)C(O)C3O)c(C)c(OC)c2Cl)cc1
CN1C(=O)C(=Cc2cccc(OCc3ccccc3C(F)(F)F)c2)NC1=S
O=C(c1cncc(C(F)(F)F)c1)N1CCCC2c3ccccc3CC21
COc1cc(C2=NOC(c3ccc(NC(=O)COC(=O)Cc4ccccc4)cc3)C2)cc(OC)c1OC
O=S(=O)(NOCc1ccc2ccccc2n1)c1ccc(F)cc1F
COc1cc(S(C)(=O)=O)ccc1C=CC(=O)OCC(=O)Nc1ccccc1C(F)(F)F
CC(C(=O)N(CCc1c[nH]c2ccccc12)Cc1cccc(F)c1)N1CCC(=C(c2ccccc2)c2ccccc2)CC1
CCCCCN1CNc2c(c(=O)[nH]c(=S)n2C)C1
CC(C)C1Cc2c(sc(N=C=S)c2C#N)CO1
O=C(Nc1ccc([N+](=O)[O-])cc1)c1cc(Cl)ccc1C(Cl)(Cl)Cl
O=C(CN1CCOCC1)c1ccc2c(=O)n(CC3CCCO3)c(SCc3ccccc3)nc2c1
O=C(NC(=S)NCCc1ccccc1)c1cccc(F)c1
CN1C(=O)NC(=O)C12CC1CCC(NC(=O)CN3Cc4ccccc4C3)CC1C2
O=C(CS(=O)(=O)c1ccc(F)cc1)Nc1c2ccccc2nc2ccccc12
COc1cc(NCc2cccn2C)c2ncccc2c1
COc1cc(C2c3cc4c(cc3OC(N(C)C)C2CO)OCO4)cc2c1OCO2
Cc1cccc(-c2cn3cc(C(=O)c4ccccc4)sc3n2)c1C
O=C(O)c1cccc(-c2nc3scc(C(=O)NCCCN4CCOCC4)n3n2)c1
CCOC(=O)C(C#N)=CN(N)CC(c1ccccc1)c1ccccc1
CC(C)CC(CC(=O)NO)C(=O)NC(Cc1ccc2ccccc2c1)C(O)CC(=O)NC(C)(C)C
CCc1cccc(OCC(O)CN2CCc3cc(OC)c(OC)cc3C2)c1
Cc1ccc(NCc2cccnc2)cc1S(=O)(=O)N1CCOCC1
COc1ccc(NC2=C(Cl)C(=O)c3cccnc3C2=O)cc1
CC(OCCCC(=O)Nc1ccc2c(c1)OCO2)c1ccc(C(=O)O)cc1
O=C(NCCOc1ccccc1)c1cncc(-c2cnn(-c3ccc(Cl)c(C(=O)O)c3)c2)n1
Cc1ccccc1OC1CCN(C(=O)CC2CCOCC2)CC1
COc1cc(Cl)ccc1-c1c(C(F)(F)F)nc2nccn2c1NC(C)C
Cc1cnn(CC2CCCN2CC(=O)Nc2ccc(OC(F)(F)F)cc2)c1
NS(=O)(=O)c1ccc2nnc(Cc3ccccc3F)n2n1
Cc1noc(-c2ncn3c2CN=C(c2ccccc2)c2cc(Cl)ccc2-3)n1
CC1Nc2ccc(-c3nn(Cc4ccc(I)cc4)c4[nH]c5cccnc5c34)cc2CC1O
CC(C)CC#Cc1cccc(OCC2CCN2)c1
N#CCC(=O)NN=Cc1cc([N+](=O)[O-])ccc1OCc1cc(F)c(F)c(F)c1
O=C(CCC(=O)N(CC(=O)NC1CCCC1)Cc1ccccc1Cl)Nc1nccs1
COCCOCC(=O)OCC(=O)Nc1nccc(C)c1C
COC1CCOC(OC2CCC(OC3CCC(OC4CCC5C(CCC6C5CCC5C(C7=CCOC8(CCCCO8)CO7)CCC56)C4)OC3)OC2)C1
N#Cc1c(-c2ccco2)nc(-c2cccs2)nc1N1CCOCC1
COC(=O)C1(C)CCCC2(C)C3CCC4CC3(C=C4C=O)CCC12
CC(C)CCNC(=O)C1CCCCC1C(=O)NC(CO)C(N)=O
COCCN(C)C(=O)c1cnc(N2CCOCC2)c2ccccc12
O=C1CCCCC=C1c1ccc(O)cc1
COc1ccc(-c2nc3cc(-c4ccnc(NCCN5CCOCC5)c4)ccc3[nH]2)cc1OC
CC(NC(=O)C(C)n1cnc2c(Oc3cccc(C(F)(F)F)c3)nc(NCCCCO)nc21)c1ccccc1
Clc1cccc(-c2ccc(-n3nnc4cc5c(cc43)OCO5)cc2)c1Cl
OC(CNCCc1ccccc1Br)COCc1ccccc1
CCCN1C(=O)NC(c2cc(OC)cc(OC)c2)C1C(=O)NCCc1ccc(C)cc1
CC(=O)C=Cc1sc(NC(=O)CCc2ccccc2)nc1-c1ccccc1
CCCC(NC(=O)C1C=C2c3cccc4c3c(cn4C)CC2N(C)C1)c1ccccc1
Cc1ccc(S(=O)(=O)N(CC(C)C)CC(O)C(CC2CCCCC2)NC(=O)NC2CCCCC2)cc1
O=C(Cn1cnc([N+](=O)[O-])n1)N1CCN(c2ccc(F)cc2)CC1
Cc1cc(C)cc(NC(=O)COc2ccc(C)nc2[N+](=O)[O-])c1
CC(=O)OCC(=CCCc1c(O)cc(O)c2c1OC(c1ccccc1O)CC2=O)CCC=C(C)C
COC(=O)c1c(Cc2ccccc2)c2cccc(Cl)c2c(=O)n1C
COC(=O)N1c2ccccc2-c2cc(OC)ccc2NC1c1ccc(OC)c(OC)c1
Cn1ncc(Oc2cc(F)cc(C(=O)N3CCCC3)c2)c1C(C)(C)C
CC(=O)NS(=O)(=O)c1cnccc1NC1CCN(C(=O)c2ccc(-n3ccnc3)cc2)CC1
CNCCC(=O)Nc1ccc2ccn(N=Cc3c[nH]c4ccccc34)c2c1
Cc1noc(CCCOc2ccc(-c3ccccc3)cc2)n1
CCC1OC(C(C)=CC(C)C=CC2C(C)C2C=CC2OC(C(C)C(O)CC(C)C(O)C(C)C(C)C(C)C=CNC(=O)OC)CC(C)C2O)CC=C1C
N#Cc1ccc2cccc(C3C4=C(CCCC4=O)OC(=N)C3C#N)c2c1
COC(=O)c1cc(OC)c2c(c1-c1c3c(c(O)c(O)c1C(=O)OCC1CCCO1)OCO3)OCO2
Cc1cc(C2CCC(C(C)C(=O)NCCN(C)C)CC2)ccc1F
CC(C)CN(Cc1cc2c(cc1Br)OCCO2)C(=O)C1CCCCC1C(=O)O
COc1ccc(CCCCCC(OC=C(CCCCCCCCc2cccnc2)C(=O)N(CCO)C(CO)CO)C(=O)O)cc1OC
COC(=O)C1=C2Oc3cc(O)ccc3CC2(C)C=C(C)C1=O
COCc1c(C(=O)NCc2ccc(F)cc2)ncn1-c1nonc1N
CC1=NC2(N=C1N)c1cc(-c3cnccn3)ccc1CC21CCC(O)CC1
Nc1nc(-c2ccccc2)c(-c2cncc(C(F)(F)F)c2)s1
COc1ccc(C(=O)Nc2cc(C)on2)cc1
CCn1c(=O)c2c(-c3ccc(S(=O)(=O)N4CCCC4)cc3)n(CC3CC3)nc2n(CC2CCCO2)c1=O
CC(C)C1COC(=O)N1c1nc2cc(F)c3ccc(-c4ccc5c(c4)OCO5)nc3c2s1
O=C(O)c1ccc2c(c1)ncn2CCCP(=O)(O)O
CCOC(=O)C1=C(C)NC(C)=C(C(=O)OCC)C1c1c(CCCNc2nc(=O)c3ccccc3[nH]2)[nH]c2ccc([N+](=O)[O-])cc12
CCOC(=O)C1CCN(S(=O)(=O)C2CCN(C(=O)Cn3nnc4ccccc43)CC2)CC1
CCOc1cc2ncc(C#N)c(Nc3ccc(Cl)cc3OC(=O)Nc3ccccc3OC)c2cc1OCC
CNC(Cc1ccccc1)C(=O)N(C)C(Cc1cccc2ccccc12)C(=O)N(C)C(Cc1ccccc1)C(=O)N(C)C(Cc1ccccc1)C(N)=O
CON=C(C(=O)NC1C(=O)N2C(C(=O)O)=C(CSc3nc4ccccc4s3)CSC12)c1csc(N)n1
COc1ccccc1S(=O)(=O)Nc1cccc(CC(=O)NCC(=O)N2CC(Oc3ccccc3)CC2C(=O)NC(c2ccccc2)c2ccccc2)c1
CC(=O)c1c(O)ccc2c1Oc1cc(O)c(C)c(O)c1CC2
COc1ccc(CC2NC(=O)C=CCC(C(C)C3OC3c3ccccc3)OC(=O)C(CC(C)C)OC(=O)C(CC(C)C)OC(=O)C(C)CNC2=O)cc1
OC1Cc2nc(Cl)c(Cl)c(Cl)c2C(N2CCOCC2)C1O
COc1ccc(OC)c(C=NNC(=O)CN2CCN(CC=Cc3ccccc3)CC2)c1
CCc1c(C)[nH]c(-c2ccccc2)c1C(=O)NC1CCC(C)CC1
Cc1ccc2nc(C)cc(NCCCN3CCN(c4cccc(Cl)c4)CC3)c2c1
CC1(C)CC(=O)C(=CNc2cc(Cl)cc(Cl)c2)C(=O)C1
CC1OC(OC2C(OC3CCN(C)CC3O)OC(CO)C(O)C2O)C(O)C(O)C1O
O=C(Nc1ccncc1)C(=O)c1c[nH]c2ccccc12
CC(C)(O)C#Cc1ccc2c(c1)-c1nc(C(N)=O)c(CN3CCOC(Cn4cccn4)C3)n1CCO2
Cc1cc(C)n(-c2cccc(S(=O)(=O)Nc3cccc(Cl)c3C)c2)n1
CN(C)Cc1ccc(-c2ccc(C(=O)Nc3cccc4[nH]ncc34)cc2)cc1
O=C(OCCc1ccccc1)N(CCCOC(c1ccccc1)(c1ccccc1)c1ccccc1)C1CCNCC1
COC(=O)c1ccc(NC(=O)CN(c2ccc(C)cc2)S(=O)(=O)c2c(C)n[nH]c2C)cc1
Cc1ccc(S(=O)(=O)N(Cc2cc(=O)n(C(C)C)c(=O)n2C)c2cccc(F)c2)cc1
O=C(NCc1ccccc1)c1nc[nH]c1C(=O)NCC(c1ccc(F)cc1)c1ccc(Cl)cc1
COc1ccc(N2Cc3ccc(Nc4nc(Cl)nc(N5CC(NC(=O)OC(C)(C)C)C5)n4)cc3C2)nc1
CC(=O)C1CCC2C3CCc4cc(O)ccc4C3CCC12C
COc1ccc(C=NNC(=O)c2cc(C34CC5CC(CC(C5)C3)C4)c3ccccc3n2)cc1OC
Cc1coc2c3c(ccc2c1=O)OC(c1ccccc1)C(O)C(CO)OC3(C)C
CCC(CC)C(=O)Nc1cc(N(C)C)c(SC)nn1
O=C(O)c1ccc(COc2ccc(-c3cc(=O)cc(N4CCOCC4)s3)c(Cl)c2)c(Cc2ccccc2)c1
Nc1ccc(C#Cc2ccc(C(=O)N3CCCC3c3cn(C(c4ccccc4)c4ccccc4)nn3)cc2)cn1
NCc1cccc(C(=O)NCCc2c[nH]c3cccc(F)c23)c1
NC(=O)c1cnc(OC2CC(Nc3ncnc4ccc(OCc5ccccc5)cc34)C2)c(Cl)c1
CC(=NNC1=NC(=O)C(C)S1)c1cccc(NC(=O)c2cccc(C(F)(F)F)c2)c1
COc1ccc(Oc2ccc3c(=O)c(-c4ccc(O)cc4)coc3c2)cc1
Cc1ccc(N=C(C=Cc2cccc3ccccc23)c2ccc(N(C)C)cc2)cc1
CCN(CC)C1CC(=O)N(c2ccc(Cl)cc2)C1=O
CN(C)S(=O)(=O)c1ccc(NC(=O)Cn2c(=O)n(-c3ccccc3)c(=O)c3oc4ccccc4c32)cc1
CC(C)OCCS(=O)(=O)c1ccc2c(c1)CCN2S(C)(=O)=O
CC(C)(Cc1ccccc1)NC(=O)C(C)(C)O
N#CC(=Cc1cn(CC(=O)N2CCCCC2)c2ccccc12)C(=O)NCc1ccco1
COC(=O)C1=CC(C)C2C3=C(C(=O)C2(C)O)C(O)n2c(=O)n(-c4ccccc4)c(=O)n2C3C1
O=C(COc1ccc(-c2cccc(C(F)(F)F)c2)cc1)N1CCCCCC1
Cc1cnc(CN2CC(Oc3ccc(C(=O)N(C)C)cn3)C2)s1
CCOC(=O)N1CCN(C(=S)NC(=O)c2ccco2)CC1
Cc1[nH]c(=S)[nH]c1CNC(=O)c1cc2c(s1)CCCCC2
CCCCCCC(=O)c1ccc(OC2CC3C(=O)OC4(CC(OC(C)=O)C(C)(C)OC4CC=C(C)C)C3CC2OC(C)=O)cc1
COc1ccc(CC2Sc3nc(C)cc(C)c3NC2=O)cc1
COC(CC=C(C)C)c1ccc(N)c(C(=O)O)c1
O=C(Nc1nc2ccccc2n1Cc1ccc(Br)cc1)C1CCCCC1
NC(=O)c1cc2c(C(F)(F)F)nn(CCCN3CCCCC3)c2cn1
CC1CCc2c(sc3c2c(=N)n(-c2ccccc2)c(=O)n3CC(=O)N2CCOCC2)C1
O=C1NC(=O)C2(CCc3ccc(C(F)(F)F)cc32)N1
NC(CO)CNc1ccccc1
CCC(C)C(NC(=O)C1CN(C(=O)C=CC(=O)O)CC1=O)C(=O)NC(CCC(=O)O)C(=O)O
Cc1ccccc1OCc1nc(-c2cccc(Cl)c2)no1
O=C(NN=Cc1ccc(Cl)cc1)c1csc(N2CCOCC2)n1
COc1ccc(CNC(=O)c2[nH]cnc2C(=O)Nc2cccc(C(F)(F)F)c2)cc1
CN(CC(=O)Nc1ccc2c(c1)Cc1c-2nc2ccc(Cl)cn12)Cc1ccc2c(c1)OCO2
Cc1cc(C(F)(F)C#Cc2ccc3c(c2)-c2nc(C(N)=O)c(C(=O)NC4CCCC4)n2CCO3)no1
CN(CC(=O)Nc1c(F)cccc1F)C(=O)c1cc2c(s1)CCC2
CC(C)(C)CNC(=O)Nc1cc(O)c(O)c(CNc2nccs2)c1
NC(=O)c1cn(C2OC(CO)C(O)C2O)c2ncnc(N)c12
Cc1noc(NS(=O)(=O)c2ccc(NC=CC(=O)c3cccs3)cc2)c1C
COc1ccc2c(c1)C(=O)N(CC1(C#Cc3ccc(-c4ccc(OC)nc4)cc3)NC(=O)NC1=O)C2
c1cc(OC2CCCCC2)c2cc(-c3cccc4[nH]c5ccc(OC6CCCCNC6)cc5c34)ccc2c1
CC1(C)C=C(n2ccccc2=O)c2cc(S(=O)(=O)Nc3cccc(Cl)c3Cl)ccc2N1
CCOc1cccc(OCC)c1-c1ccc(CC(NC(=O)C2(S(=O)(=O)c3ccccc3)CC2)C(=O)O)cc1
Cc1cccc(NC(=O)c2ccco2)c1Oc1ccccc1
Cn1c(-c2cccc(NC(=O)c3ccc(OC(F)(F)F)cc3)c2)c(I)c2cc(C(=O)O)c(O)cc21
CC(=NNC(=O)Cc1ccccc1)c1cccc(NC(=O)c2ccccc2)c1
CC(=O)NCNc1cc(Cl)c(S(N)(=O)=O)cc1S(=O)(=O)N(C)C
COc1nc(NC(=O)NC2COC(COc3cccc(NC(=O)NC(C)C)c3)C2)ncc1C(F)(F)F
COCc1cc(C(=O)Oc2cc(OC)c(Br)cc2Br)ccc1OCCN1CCOCC1
C=CCNC(=S)Nc1cccc(CC)c1
COc1cccc(OC)c1Cn1c(CO)cnc1SCC1CCCN2CCCCC12
COc1ccc(S(=O)(=O)Nc2c(C)n(C(C)C)n(-c3ccccc3)c2=O)cc1
Cc1cn(-c2cc(F)c(-c3c(OCCC4CC4)ccc(-c4cnn(C)c4)c3F)cc2C)cn1
O=C(O)CCCC(C(=O)Nc1nccs1)c1cccc(CC(=O)Nc2cccc(C(F)(F)F)c2)c1
COc1ccc(OC)c(C=C2CN(C)CC3(C2=O)C(=O)N(C)c2ccccc23)c1
CCCCn1c(-c2ccc(OC)cc2)n[nH]c1=S
O=C(NCCc1nc2ccccc2[nH]1)C1(O)CCN(C2c3ccc(Cl)cc3CCc3cc(Br)cnc32)CC1CF
COc1ccc(CC2CCOCO2)cc1
CCc1ccc(C(=O)c2cc3c(O)cccc3o2)cc1
O=C(Nc1ncc(Cc2ccc3c(c2)N2C(=O)C(Cc4ccccc4)CNC(=O)C2C3)s1)C1CCCN1C(=O)Cc1ccccc1
O=C(O)Cc1ccc2c(c1)CC(CNS(=O)(=O)c1ccc(Cl)cc1)C2
Fc1ccc2[nH]cc(C3CCN(CCCCSc4nnc(-c5ccc6ncccc6c5)o4)CC3)c2c1
c1ccc(-c2ccc(-c3ccc(N4CCNCC4)c4nccnc34)cc2)cc1
CCOC(=O)C1=C(C)NC(=S)NC1c1c[nH]c2ccc(Br)cc12
COc1cc(C(=O)Nc2ccc(C=CC(=O)NO)cn2)cc(OC)c1OC
CN(C)c1ccc(C(=O)c2cn(CC3CCCCC3)c3ncnc(N)c23)cc1
COC(=O)C1CSCc2c(O)cc(O)c(C)c2C(=O)OCC(NC(C)=O)C(=O)N1
COc1ccccc1C(=O)NC(=S)Nc1ncc(C(F)(F)F)cc1Cl
CNC(=O)c1cccc(C2(C3CCN(Cc4ccc(C#N)cc4)CC3)CCOC(C)=N2)c1
COc1cc(O)cc2c1OC(c1ccc(O)cc1)CC2n1cc(COc2ccc(O)cc2)nn1
O=C1C=C(N2CCN(C(=O)c3cccc(SC(CO)CF)c3)CC2)c2ccnc3cccc1c23
CN(C(=O)CCCOc1ccc2nc3[nH]c(=O)[nH]c3cc2c1)C1CCCCCCCCCCC1
c1ccc(CCN2CCC3(CC2)CN(c2ccccc2)CCO3)cc1
O=C(NN=Cc1ccc(Cl)cc1)c1cc(-c2ccccc2)nc2ccccc12
CCCCCCCCCCCCNP(N)(=O)OCC[N+](C)(C)C
CC(F)(F)c1ccc(C2(c3ccc(Cl)cc3)N=C(N)N3CCCN=C32)cc1
CCc1ccc(NC(=O)CSc2nnc(COc3ccc(Cl)cc3C)n2C)cc1
CC(=NNC(=O)CNC(=O)c1ccc(-c2ccccc2)cc1)c1ccc(Br)s1
CC1=COC(C2OC2C)C(C)C1C=CC1=CC(=O)N(Cc2ccccc2C)C1
COc1ncc(-c2ccnc(N3CCCNCC3)n2)c(OC)n1
COc1cc2ncnc(Oc3cccc(NC(=O)Nc4cc(Cl)ccc4F)c3)c2cc1OC
Cc1nn(Cc2ccccc2)c2c1ncc1ccccc12
Cc1ccc(C(=NO)N2CCN(C3c4ccccc4-c4ccccc43)CC2)cc1
CCOC(=O)C1=C(C)NC(C)=C(C(=O)OC(C)(C)C)C1c1ccc(C(F)(F)F)cc1
CC1c2cn[nH]c2CC2CCN(CC3CC3)CC21
CC1=C2CCc3cc(C4CNC4)ccc3N2CCC1=O
FC(F)(F)c1ccc(Sc2ccc3nnc(-c4cccs4)n3n2)cc1
CNCC(=O)Nc1ccc(S(=O)(=O)N(C)C)cc1
O=C(O)CC(c1ccc(-c2ccc3c(n2)NCCC3)cc1)C1CCCN(Cc2ccccc2)C1=O
COc1cccc(C(C)=C(c2ccc(OCCN3CCCCC3)cc2)c2cc(OC)c3c(c2)OCO3)c1
C=CCn1c(Cc2csc3ccccc23)nnc1SCC(=O)N1c2ccccc2Sc2ccccc21
O=C(Cc1coc2ccccc12)Nc1ccccc1Cl
CCCCN1CCCC1CNC(=O)c1c(O)ccc(OC)c1Cl
O=C(C=Cc1c(F)cccc1Cl)NC1CCCCC1
COc1ccc(NC(=S)NN=Cc2cccc(Cl)c2)cc1
COc1ccc(OCc2ccc(C=NNC(=O)c3ccccc3O)o2)cc1
COC1=C(C)C(=O)C2=C(C1=O)C1C3CC4=C(C(=O)C(OC)=C(C)C4=O)C(COC(=O)c4ccccc4)N3C(C#N)C(C2)N1C
CC(=O)OC12COC1CCC1C(=O)CC3=CC(OC(=O)CCc4ccccc4)CC(C3)C(OC(=O)C34CCC(C3)C(=O)O4)C12
O=C(Cc1ccccc1)Nc1ccc2snnc2c1
CS(=O)(=O)N(CCC(N)=O)c1cc(C(=O)NC(Cc2ccc(O)cc2)C(N)=O)cc(C(=O)NC(Cc2ccc(O)cc2)C(N)=O)c1
COC1=CC(=O)c2c(C)ccc(OCC(O)CNC(C)(C)C)c2C1=O
Cc1cccnc1C(=O)NC1C2CCC(C2)C1C(=O)N1CCC(c2ccc(Cl)cc2)CC1
COc1cc(C=CC(=O)OCCN2C(=O)C3CCCCC3C2=O)ccc1OCC(F)(F)F
CC(NS(=O)(=O)c1ccc(Oc2ccccc2)cc1)C(=O)NO
O=[N+]([O-])c1ccc2c(c1)C1CNCC2C1
CCC(=O)N1c2ccccc2Oc2cc(OC)ccc21
O=C(Cc1ccc(Cl)cc1Cl)NCCCn1ccnc1
Cc1cccc(COc2ccc3c(c2)CCc2n[nH]c(=O)n2-3)c1
COc1ccc(CN2C(=O)C(C)(C)c3c2cc(OC)c2cc(-c4ccccc4)ccc32)cc1
O=C(O)Cc1ccc(Nc2c([N+](=O)[O-])ccc(C(F)(F)F)c2[N+](=O)[O-])cc1O
CNC(=O)C(Cc1ccc(F)cc1)(NC(C)=O)C(=O)N1CCCC1C(=O)NC(Cc1c[nH]c2ccccc12)C(=O)NCC(=O)NCc1ccccc1
CN(C)CCOc1ncnc2onc(-c3cccc(Br)c3)c12
C#CCN(C(=O)c1cc(C)ccc1OC)c1ccccc1
NS(=O)(=O)c1ccc(-c2n[nH]c(=S)n2N=Cc2ccc([N+](=O)[O-])o2)cc1
O=C1C2=CC=CC3=CC=C(c4ccoc4)C1C32
Cc1cc(N2CCC(N(C)CC(=O)Nc3ccc(C)c(Cl)c3)CC2)c2ccccc2n1
Cc1nc(COC(C)c2ccc(F)cc2)c2c(C3CCOCC3)noc2n1
Cc1ccc(S(=O)(=O)N2CCC(COC(=O)C3CCCN3S(=O)(=O)c3ccc(C)cc3)CC2)cc1
CC1(C)CCC2=C(C1)C(O)C1(CCC(=O)O1)C2NC(=O)c1ccc(F)cc1
CC(C)C(C)c1cc(N2CCOCC2)ccc1O
Cc1c2c(c(O)c3cc(-c4ccccc4)oc13)C1(C)CCCC(C)(C)C1C2
COc1ccc2c(c1OC)OC(C)C(OC(C)=O)C2=O
CCSc1ccc(N2CC(NC(=O)c3cccs3)C2)cc1
Cn1c(-c2ccc(-c3ccc(Cl)cc3)o2)nnc1C1(c2ccc(Cl)cc2)CCC1
Cc1ncoc1C(=O)NCc1cccc(-n2nncc2C)c1
Cc1cccc(C(C)(O)c2nc(-c3cccc(C(F)(F)F)c3)cs2)n1
COc1cccc2sc(N(CC(=O)Nc3ccc(C)cc3C)C(=O)c3ccco3)nc12
CCCOc1ccc(CN2CCC3(COCc4cncn43)C2)cc1
O=C(O)CN(c1ccc(OCC=Cc2ccccc2)cc1)S(=O)(=O)c1ccc(-c2ccccc2)cc1
CN(C)C1CCCN(C(=O)NCc2cnc(Nc3ccccn3)nc2)C1
O=C1CCCC2=C1C(c1ccc(Br)cc1C(F)(F)F)C1C(=N2)CCS1(=O)=O
Nc1ncnc2c1ncn2C1C=CC(CO)C1
O=c1nc2oc3ccccc3n2c2nnc(CC3CCCO3)nc12
C=C(C)C1CCC2(C(=O)OCCN3CCCCC3)CCC3(C)C(CCC4C5(C)CCC(O)C(C)(C)C5CCC43C)C12
Cc1c(NC(=O)c2ccc(S(=O)(=O)NCC3CCCO3)cc2)c(=O)n(-c2ccccc2)n1C
Cc1cc(Nc2ccccc2)c2c(ccc3[nH]ccc32)n1
NC(Cc1ccccc1)CN1C(=S)NCC1Cc1ccccc1
O=C(NC1CCCN(Cc2ccccc2)C1)c1nn(C2COC2)c2c1CS(=O)(=O)c1c(Cl)cccc1-2
CC(C)OC(=S)NN=Cc1cc2cc3c(cc2o1)OCO3
COC(=O)C(=O)C=C(C(=O)OC)n1cccc1C=O
O=C(c1ccc(F)cc1)C1CCN(Cc2cccnc2)CC1
COc1ccc2c(c1)Cc1c(N)ccc3c1C2CN(C)CC3
COc1ccc(Cl)cc1-c1cc(NC(=O)Cc2ccc(C)cc2)ncn1
C#CCC1(O)c2ccccc2-c2[nH]c(N)nc(=O)c21
O=C(c1ccc(F)cc1)N1CCn2c(nc(-c3cccc(O)c3)c2-c2cccnc2)C1
Cc1nc(C)n(CC(O)CNS(=O)(=O)c2ccc3cc(C(=N)N)ccc3c2)n1
CC(=O)NCC1CN(c2ccc(-c3ccc(CN4CCN(C(=O)C5CCCO5)CC4)cc3)c(F)c2)C(=O)O1
O=C(Nc1cccnc1)C1CCOC2CCN(Cc3cccs3)CC21
COC(=O)c1coc(-c2ccc(NC(C)=O)cc2)n1
CNC(=O)Nc1cc(C(=O)NCCN2CCOCC2)ccc1Cl
Cc1cc(NC(=O)c2cc(-c3[nH]nc4ccccc34)on2)sn1
CC(C)NC(=O)C(C#N)=Cc1cccc([N+](=O)[O-])c1
O=C(NO)C1CCC(c2ccc(OCc3ccc(-c4cc(C(F)(F)F)ccc4Cl)cc3)cc2)CC1
Cn1nc(C(N)=O)c2sc3ncc(NC4CCCC4)nc3c21
O=S(=O)(NCC1CCC(CNCC2CCCCC2)CC1)c1cc(Cl)ccc1Cl
O=[N+]([O-])c1ccccc1S(=O)(=O)N1CSCC1CO
CC=CCOC(C)=O
CC=C1CN2CCC34c5ccccc5N(C)C3CC1CC24
CC(C)(C)c1nnc(NC(=O)c2cc(-c3ccc4c(c3)OCO4)on2)s1
NC(=O)c1cccc(C2CCN(C3CCN(Cc4ccc(NC(=O)c5ccc(F)cc5)cc4)CC3)CC2)c1
Cc1ccc(S(=O)(=O)N(C)CC(=O)N(C)CC(=O)Nc2ccc(Br)c(C(F)(F)F)c2)cc1
NC(=O)N(O)Cc1cc2cc3cccc(Cl)c3nc2s1
CN(Cc1cccc(F)c1)C(=O)CC1C(=O)NCCN1Cc1ccc(Cl)cc1
CC1(C)CCC23CCC4(C)C5(Cl)CCC6C(C)(C)C(O)CCC6(C)C5CC=CC4(OC2=O)C3C1
CC(=O)NCC1OC(=O)N2c3ccc(-c4ccc(C)nc4)cc3OCC12
Cc1cc(NC(=O)CN2C(=O)NC(C)(C(=O)Nc3ccccc3CC(=O)O)C2=O)no1
CCOC(=O)c1cccc(NC(=O)OC2COC(C)(C)SC2)c1
COc1ccc(CC(=O)Nc2cc(S(=O)(=O)N3CCCC3)ccc2Cl)c(OC)c1
Cc1c(C)c(-c2ccc(Oc3ccccc3)cc2)n2c(nc3ccccc32)c1C#N
Cc1c(C)c2c(c(C)c1O)CC(C)(C(=O)NCCCN(C)C)O2
CN1CCN(C2=Nc3cc(C(F)(F)F)ccc3Cc3ccsc32)CC1
Nc1ncnc2c1ncn2C1CC(O)C(CO)O1
CCS(=O)(=O)N1CCN(c2ccccc2NC(=O)c2ccccc2C(=O)O)CC1
CCc1ccc(N2CC(O)Cn3c2nc2c3c(=O)n(CCOc3ccc(OC)cc3)c(=O)n2C)cc1
OCC1NC(CO)C(O)C(O)C1O
COc1ccc(S(=O)(=O)c2ccc3cc4ccccc4nc3c2)c(OC)c1
COC(=O)c1cc(-c2ccc3c(c2)OCCO3)oc1-c1cc(C)ccc1C(=O)Oc1nc(-c2cccc(OC)c2)ccc1C(F)(F)F
Cc1cccc(C)c1COc1cccc(C(=O)O)c1
CCN(CC)Cc1cc(C(=O)Nc2cc(Cl)ccc2OC)ccc1O
COc1ccc(-n2nnnc2SCC(=O)Nc2cc(Cl)cc(S(=O)(=O)N(C)C)c2)cc1
CN1CCN(C(=O)c2ccc(S(=O)(=O)Cc3ccc(F)cc3)nc2)CC1
Cc1ccccc1OC(C)P1(=O)OCC(C)(C)CO1
CN1C(=O)N(C)C2(CCN(CC3CCCCCC3)CC2)C1=O
CCC1CCN(CCCOc2cccc3oc(-c4nn[nH]n4)cc(=O)c23)CC1
COc1ccccc1SC1OC(CO)C(O)C(O)C1O
COc1cccc2c1CCC1CN(CCCn3c(-c4cc(C)cc(C)c4)c4cccc(OC)c4nc3=O)CCN21
[C-]#[N+]C1C2CCC(O)(C(C)C)C2C2CC(C)C(C(C)=O)C21
Cc1cc(C)n2nc(C(=O)NN=CC=Cc3ccc(Cl)c(Cl)c3)nc2n1
CCc1cc2c3c(cccc3c1O)CCC2
COc1ccc(CC2c3cc(OC)c(OC)cc3CCN2CC(=O)NCc2ccccn2)cc1OC
O=C(NNC(=O)C1CCCN(S(=O)(=O)c2ccccc2Cl)C1)c1ccc([N+](=O)[O-])cc1
CCOC(=O)C1=C(C)NC(C)=C(C(=O)OC(C)(C)C)C1c1c(C)noc1NC(=O)CN(C)C
Cc1cc(Cl)ccc1C1c2c(nn(CCC(C)C)c2C(C)C)C(=O)N1c1ccc(S(=O)(=O)Nc2nccs2)cc1
Cn1cc(CC(=O)NC23CC4CC(CC(C4)C2)C3)c(=O)c2ccc(N3CCCCC3)c(F)c21
CC(C)(C)NC(=O)C(c1cnco1)N(C(=O)Cn1nnc(-c2ccc(F)cc2)n1)c1ccccc1
CC(C)(C)C(=O)Cn1c[n+](C(O)(c2ccc(F)cc2)c2ccc(F)cc2)c2ccccc21
Cc1noc(NC(=O)Nc2ccccc2)c1-c1ccc2c(c1)OCO2
COc1cc(NC(=O)CSc2nnc(C)n2-c2ccc(F)cc2)cc(OC)c1OC
CC(C)CC(NC(=O)N1CC(=O)Nc2ccccc21)C(=O)NC(Cc1ccccc1)C(O)CNC(Cc1ccccc1)C(=O)NC1CCN(CCc2ccccc2)CC1
CCN1CC2(NS1(=O)=O)C1CCC(c3ccc(-c4cccc(C#N)c4)cc3)C2CC1
CC1(C)CC2(O)C(O)CCC2C2(C)CCC(O)C(C)(C)C12
CC1(c2cc(NC(=O)c3c(Cl)ccc(NC(=O)c4ccc5ccccc5n4)c3Cl)cnc2N)CC1
CC1(C#CCO)C(=O)CCC2C(CO)=CC3OC321
CN1CCN(Cc2nc3cc(NC(=O)c4cc(Br)ccc4F)ccc3n2C)CC1
Cn1cc(C(=O)c2cncc(NC(=O)Cc3ccc(F)cc3)c2)c2cncnc21
CC(C)CC(NC(=O)C(N)Cc1ccccc1)C(=O)NCC(=O)NNC(=O)C(C)NC(=O)C(Cc1ccccc1)NC(=O)CNC(=O)c1cccc(N)n1
CCC(=O)N(CCCC1CCN(CCCN2C(=O)c3ccccc3S2(=O)=O)CC1)c1cccc(C)c1
CSc1ccc(NC(=O)c2cc(-c3cc(F)c(F)cc3F)n(C)n2)cc1
O=C(CN1CCN(c2ccc(F)cc2)CC1)Nc1ccccc1F
CCCCOC(=O)NCSP(=O)(OC)OC
COc1ccc2c(c1)c(CCN1CCCc3c1ccc1ccccc31)c(C)n2C
CC(COc1cccc2cccc(O)c12)CN1CCC(c2cc(=O)n3c(n2)CCCC3)CC1
CCOc1cc(C=C2SC(=Nc3ccccc3)N(c3ccccc3)C2=O)ccc1O
Cc1cc(CN2CCN(C(=O)CNC(C3CC3)C3CC3)CC2)on1
Oc1ccc2c(c1)CCN1OC21c1ccccc1
CCc1n[nH]c2c1C(c1ccc3c(c1)OCO3)C(C#N)C(=N)O2
CCCN1CCN(C(=O)Cn2nc(CC)n(Cc3ccc4c(c3)OCO4)c2=O)CC1
COc1ccc(-c2c[nH]c3ncc(-c4ccc(C(N)=O)nc4)cc23)cn1
CC1CN2c3ccsc3CC3(C(=O)NC(=O)NC3=O)C2C(C)O1
COc1ccc(-n2ncc(C(=O)Nc3nn(C)c(C)c3Br)c2C2CCOCC2)cc1OC
C=C1C(CCl)=C(C#N)C(=O)N1c1cccc(C(F)(F)F)c1
Cc1c(Cl)ccnc1N=C(N)NO
Cc1cccc2nc(Cn3cnc4ccccc43)cc(=O)n12
Clc1ccc(N=C2NC3(CCCCC3)CCS2)cc1Cl
Cc1onc(-c2ccccc2F)c1C(=O)N1CCC2(C)CC(COCC3CC3)C(C1)O2
Cc1nc(C[S+]([O-])c2nc3ccccc3[nH]2)c(C)n1C
Nc1ccc(-c2nnc(NC(=O)c3ccc(F)cc3)o2)cc1
CCOc1ccccc1CNC(=O)c1ccc2nc(Nc3cccc(OC)c3)sc2c1
Cn1c(CSc2nnc(-c3ccccn3)n2Cc2ccccc2)n[nH]c1=S
Cc1c(N2CCN(C(=O)C(=O)c3c[nH]c4ccccc34)CC2)c(=O)oc2cc(O)cc(O)c12
CCCCS(=O)(=O)NC1CCC(C(Cc2cc(F)ccc2F)NC)CC1
CCC(NC(=O)c1c(CN(C)C)c(-c2ccccc2)nc2ccccc12)c1ccccc1
Fc1ccccc1C1Oc2cccc3cccc(c23)O1
CC(=O)c1ccc(OCCN2CCOCC2Cc2ccc3[nH]cc(C(C)=O)c3c2)cc1
Cc1nn(-c2ccccc2)c2nc(=S)[nH]c(-c3ccc4ccccc4c3)c12
CNC1=C(C)C(=O)C2=C(OC3(C)C(C)CC(C(C)C=CC(C)(C)O)C(C)(O)C3C2)C1=O
O=C1CNC(=O)C2CCCN2C(=O)C(Cc2ccc(O)cc2)NC(=O)C(Cc2ccc(O)cc2)NC(=O)C(CO)N1
Cc1cccc(-n2ncc3c2-c2ccc4c(c2CC3)n(C)c(=O)n4C)c1
CCOc1ccc(S(=O)(=O)n2cc(-c3ccccc3C#N)[nH]c2=S)cc1
O=C(OC(C(F)(F)F)C(F)(F)F)c1nc(-c2ccc(C(F)(F)F)cc2)oc1C(F)(F)F
CN(C)c1ccc(C(c2c[nH]c3ccccc23)c2cn(C)c3ccccc23)cc1
CNc1nc(CN2CCN(c3nc(Nc4cccc(Cl)c4Cl)nc(N4CCCCC4)n3)CC2)nc(Nc2ccc(C#N)c(F)c2)n1
O=C(Nc1cccc(C(F)(F)F)c1)c1cccnc1Cl
COC1=C(CCCN)C(=O)C2=C(C1=O)C1OC21C
Cc1nc(C)c(C(=O)N2CCN(c3cc(Cl)ccc3C)CC2)[nH]1
COc1cc2c(cc1OC)C1CC(=O)N(CC(CCC[N-][N+]#N)OC)C(=O)C1CC2
COC(=O)CC(NC(C)c1ccccc1)C1OC2OC(C)(C)OC2C1OCc1ccccc1
CC(=O)OC1=NOC(=O)C1=Cc1ccc(OC(C)=O)c(C=CC=C(C)CCC=C(C)C)c1
CC(=O)N1c2ccc(S(=O)(=O)N3CCC(C(=O)Nc4cccc(C)c4)CC3)cc2CC1C
O=C(COc1ccccc1-c1cccc([N+](=O)[O-])c1)CN1CCCCC1
CCCOc1c(C)c(C)c(=O)n2cccc(OCCC3CCNCC3)c12
O=C(COC(=O)COc1ccccc1F)Nc1ncc(Cl)cc1Cl
CC(=Cc1ccc(OCc2cc(=O)n(CC3CCCO3)c(C)n2)cc1)C(N)=O
Cc1ccc(-n2c(C)nnc2SCC(=O)NC2=NCCS2)cc1
CC(C)CCCC(C)C1CCC2C3CC(O)C4CC(O)CCC4(C)C3CCC12C
C=CC(=O)Nc1cccc(Oc2nc(Nc3ccc(N4CCN(S(=O)(=O)CC)CC4)cc3OC)ncc2F)c1
COCc1c(C(=O)NCc2ccccc2)oc2c1c(OC)cc1c2cnn1-c1ccccc1F
CC(C)(N)CC(=O)NC1CCc2c(Cl)cccc2N(CC(N)=O)C1=O
COc1ccc(C(C(=O)Nc2sc3c(c2C(=O)O)CCCC3)N2C(=O)c3ccccc3C2=O)cc1
CC(=O)OCC1=C(C(=O)OC(C)(C)C)N2C(=O)C(NC(=O)COc3ccccc3Cl)C2SC1
Cc1cccc([N+]([O-])=C2CCCC2)c1
COC(=O)c1ccc(C)c(NC(=O)CSc2ccc(F)cc2[N+](=O)[O-])c1
O=C(COc1ccc2ccc(=O)oc2c1)OC1(CO)CC(O)CCC1O
CC(=O)NC1CCC2C3CCC4C(OC(c5ccccc5)C(=O)N4C)C3CCC12C
C=CCN1CCC2(CC1)CC(Sc1cccc(O)c1)c1ccccc12
CNC(=O)c1sc2cnccc2c1Nc1cccc(C(F)(F)F)c1
Cc1c(Nc2ccnc(Nc3ccccc3)n2)cccc1OCCN1CCOCC1
C=CCn1cnc2c(NC3CCCC3)nc(NC(C)(C)CO)nc21
O=[N+]([O-])c1ccc(N2CCN(c3nc(C(F)(F)F)nc4ccccc34)CC2)cc1
OCCC1CC(O)C(O)C2(OCc3ccccc32)O1
COC(=O)c1ccc(NC(=N)C(Cl)(Cl)Cl)cc1
COc1ccc(N2CCN(CCC(O)c3ccc4c(c3)CCCC4)CC2)cc1
CC(CCCC=C(c1ccccc1)c1ccccc1)(C(N)=O)N1CCOCC1
CCC1(O)CC(=O)OCc2c1cc1n(c2=O)Cc2cc3cc(Br)ccc3nc2-1
COCCOC(=O)C1=C(C)NC(C)=C(C(=O)OC)C1C(=O)OCCOc1ccc(OC)cc1OC
CC(C)=CCCC(C)=CCCCC(C)=CCCNC(=N)N
O=C(c1ccc(Cl)cc1)N1c2ccccc2Oc2c(-c3ccccc3)cnnc21
CC(=CCC(=O)O)C(O)C(C)=CC(C)CC1OC2(C)CCC(C(C)C(=O)O)OC2CC1O
CCOC(=O)COC(=O)C(Cc1c[nH]c2ccccc12)NC(=O)Oc1ccc(C(=N)N)cc1
O=C1NC(=O)C(=Cc2ccc(Sc3ccc(F)cc3C(F)(F)F)cc2)S1
O=C(CN1C(=O)NC2(CCCC(c3ccccc3)C2)C1=O)NCc1ccc(Cl)cc1
Brc1ccc(C2ON=C3C=CC=CN32)cc1
CC1(C)CN(N)CCN1S(=O)(=O)c1cccc(F)c1
COC(=O)C=C1SC(=NNc2ccccc2)N(c2ccccc2)C1=O
CCOC(=O)C1C(=O)C(=C(C)O)C(=O)CC1(C)CC
COc1cccc(C2=Nc3ccccc3N=C(c3ccc(OC)c(O)c3)C2)c1
CC(NC(=O)Nc1cccc(Cl)c1)c1ccc(N(CCCl)CCCl)cc1
Cc1ccc(S(=O)(=O)Nc2ccc(-c3csc(N4CCOCC4)n3)cc2)cc1F
Cc1ccc(CCNC(=O)Cn2ccc3cc(S(=O)(=O)N4CCCC4)ccc32)cc1
CC(C)CC(NC(=O)OCc1ccccc1)C(=O)NC(Cc1ccccc1)C(=O)COC(=O)CNC(=O)c1c(F)c(F)c(F)c(F)c1F
CC(C)(CO)C(O)COP(=O)(O)O
COc1cccc(N2CNC(=O)C23CCN(CCCC(=O)c2ccc(F)cc2)CC3)c1
CC(C)CC(NC(=O)C(CCc1ccc(O)cc1)NC(=O)OC(C)(C)C)C(=O)NC1(C(=O)NC(CCCNC(=N)N)C(=O)NC(CCCCN)C(N)=O)CCCC1
Oc1ccccc1CNc1cc(N2CCNCC2)ccc1Cl
Cc1cc(C)c2c(NC(=O)OC3CCC4(F)C(=CCC5C4CCC4(C(C)C(O)CCC(C)C)CCCC54)C3)cc(C)cc2c1
COc1ccc(NC2OC(COc3cc(OC)cc(OCc4ccccc4)c3-c3ccc(OC)c(OC)c3)C(O)C(O)C2O)cc1
NS(=O)(=O)c1ccc(C(=O)NCC(=O)NC(CCC(=O)N2CCCC2C(=O)O)C(=O)O)cc1
COc1cc(C=C2CC3C(C)(C)CCCC3(C)C2=O)cc(OC)c1O
CCNc1nnc(CN2CCc3nc4sccc4c(=O)n3CC2)s1
CCC(O)CC(O)CC(O)C(CC1CCCCC1)NC(=O)C(Cc1ccccc1OC)OC(=O)C(C)(C)C
CC(=O)OC1CCC2(C)C(=CCC3C2CCC2(C)C(C(=O)N4CCCC4C(=O)O)CCC32)C1
CC(C)c1cc(C(=O)N2CCC3(CC2)CC(=O)c2nc(-c4cnn(C)c4)ccc23)no1
CN(CCCOC(=O)C(F)(F)F)CC1CCCN(c2cc(N3CCOCC3)c([N+](=O)[O-])cc2[N+](=O)[O-])C1
CC(=O)Oc1ccc(F)cc1CC(C)C(=O)N1CCN(c2ccc(O)cc2C(N)=O)CC1
Cc1cc(-n2c(C)c3c(C)nnc(C)c3c2C)no1
Clc1ccc(-c2nc3n(n2)CCCC3)cc1Cl
CC(C)CNC(=O)CC(O)C(CC(C)C)NC(=O)C(Cc1cccc2ccccc12)CC(O)C(Cc1cccc2ccccc12)NC(=O)OC(C)(C)C
O=C1C(=Cc2cnc3ccccc3c2)c2ccccc2N1Cc1ccccc1
C(=C1Cn2ccnc2C(n2ccnc2)Cc2ccccc21)c1ccccc1
CN(C)CCC(CSc1ccc(F)cc1)Nc1ccc(S(=O)(=O)Nc2ccc(I)cc2)cc1[N+](=O)[O-]
COc1ccc(CC(=O)Nc2c(C)cccc2C)cc1S(=O)(=O)N1CCOCC1
O=C(O)c1cccc(-c2ccc3c(n2)CCN(C2CCCC2)C3=O)c1
NS(=O)(=O)Oc1ccc2c(c1)C1C=CCC1C(c1cccc(Cl)c1)N2
COC(=O)c1ccn(CC(=O)OC(C)(C)C)c1
Cc1ccc2c(c1C)C(=O)CC(C)(C)N2
CCOC(=O)c1sc(SCC)c(C#N)c1NC(=S)Nc1ccc(C)cc1
COc1ccc(CCNC(=O)C2CCC(=O)N(Cc3ccc(OC)c(OC)c3OC)C2)cc1OC
Oc1ccc2c3c1OC1c4cc5cc(c4CC4(O)C(C2)N(CC2CC2)CCC314)OCO5
O=C(CN1CCCCCC1)Nc1ccccc1N1CCN(c2ccccc2)CC1
CN(Cc1ccc(-n2cncn2)cc1)CC(O)COc1ccc(-c2ccccc2)[nH]c1=O
CN1CCN(c2ccc(NC(=O)c3cccnc3Cl)c(C(F)(F)F)c2)CC1
Cc1ccc2c(=O)c(CNC(=O)C3CC3)cn(Cc3ccc(F)cc3)c2n1
CSCCC(NC(=O)C(NC(=O)C(N)C(C)C)C(C)C)C(=O)NCC(=O)NC(C(=O)NC(CC(C)C)C(=O)NC(C(=O)NC(C)C(=O)NC(CC(C)C)C(=O)O)C(C)C)C(C)O
COc1ccc(NC(=O)c2ccccn2)c(OC)c1
Nc1nc(NC2CCCCC2)nc2c1ncn2C1SC(CO)C(O)C1O
CC(C)(C)NCC(O)COc1ccc(F)cc1Nc1nc(Nc2ccccc2)nc(Oc2ccccc2S(=O)(=O)C(F)(F)F)n1
CC(=O)c1ccc(C(=O)Nc2ccc(C)cc2)nc1
COc1ccc(Sc2ccc(-c3nc(CN(C)C)co3)cc2C#N)cc1
CC1(C(=O)Nc2ccc(Cl)c(Cl)c2)CCN1C(=O)Cc1cccs1
O=C1c2ccc(OCc3cccc(Br)c3)cc2CCN1CC1CCC1
CCCC(CC(=O)C(C)C)n1nnc2c(cnn2-c2ccc(C)c(C)c2)c1=O
COC(=O)c1ccc(-c2csc(NC(=O)c3cc(=O)c4ccccc4o3)n2)cc1
O=C(CCNC(=O)Cn1ccc2ccccc2c1=O)NCc1ccccc1
CC(=O)NC(C)Cc1ccc(C#Cc2cnc(Oc3ccc(-c4cccs4)cc3)nc2)cc1
COC1CC(n2cc(C)c(=O)[nH]c2=O)OC1COP(=O)(N1CC1)N1CC1
Fc1ccc(-c2nn3c(NC4CCCC4)cccc3c2-c2cncnc2)cc1
C[N+](C)(C)CN(O)C(=O)CC1C=CC(NS(=O)(=O)c2ccc(Cl)cc2)CC1
COc1ccc(C(=O)OCc2cc(=O)n3nc(CCC(C)C)sc3n2)cc1OC
COc1cc2nc(Nc3ccccc3)nc(NCCN3CCCCC3)c2cc1OC
COc1ccc(OC)c2sc(N(Cc3cccnc3)C(=O)CC3CCCO3)nc12
CC(C)CCCN(CCCOc1cccc2oc(=O)c3ccccc3c12)CCC(C)C
Cc1nc2c(c(-c3cccnc3)c1C#N)CN(C(=O)c1ccc3[nH]c4ncccc4c3c1)CC2
COc1ccc(CNC2CCCCC2NC(=O)CNCc2ccccc2OC)cc1
CC(=O)OCc1c(C(F)(F)F)cccc1S(=O)(=O)NCc1ccc(-c2ccsc2)cc1
Cc1ccc(S(=O)(=O)N2N=C(C(F)(F)F)CC2c2cccc(Br)c2)cc1
O=C(c1ccc(NS(=O)(=O)c2ccccc2F)cc1)N1CCN(CCN2CCN(c3cccc(F)c3)CC2)CC1
O=C(O)c1ccc(Nc2ccc(F)cc2)cc1
O=c1c(C(F)(F)F)cn(-c2ccc(NC(c3ccc(Cl)c(C(F)(F)F)c3)c3ccccn3)cc2)c2cc(F)ccc12
CC(=NOC(=O)c1cccc(O)c1)C1CCC2C3CC=C4CC(O)CCC4(C)C3CCC12C
FC(F)Oc1ccc(-c2ccc(-c3nc4ccc(-n5cnnn5)cc4[nH]3)cc2)cc1
COc1cc(NC2CCN(CCC3(c4ccc(Cl)c(C(F)(F)F)c4)CC3)CC2)ccc1-n1cnc(C)c1
CN(C)C(=O)Oc1cc2c(cc1C(=O)N1CCN(c3ccccc3)CC1)OCO2
CN(C)c1cccc(-c2cc(C(F)(F)F)nc3c(-c4ccccc4)ncn23)c1
CC(C)(C)OC(=O)N1CCN(c2ccc(NC(=O)c3ccco3)cc2)CC1
O=C(NCc1ccccc1Br)c1cc(-c2ccc(Cl)cc2)[nH]n1
Cc1cccc(OCC(O)CNC2COc3ccccc3SC2)c1
COc1cccc(C(=O)Nc2ccc(Nc3cc(C)nc4ncnn34)cc2)c1
CC(C)(OC(=O)c1cccc(Cl)c1)c1ccccc1
Nc1nc(=O)c2ncn(C3CC(COP(=O)(O)OP(=O)(O)OP(=O)(O)O)C(COP(=O)(O)O)O3)c2[nH]1
COc1ccc(CC2=CNc3ccccc3S2)cc1OC
CC1C(=NNC(=O)c2ccoc2)CC(=O)C2C1(C)CCC1C(=O)OC(c3ccoc3)CC12C
Nc1nc2n(n1)C(c1ccccc1)CC(c1ccsc1)=N2
Cc1ccc(C(=O)Nc2ccc(C(=O)OC(C)C)cc2Cl)cc1[N+](=O)[O-]
Nc1cnc(-c2ccc(C3CCC3)c(Oc3cnccc3-c3ccncn3)c2F)cn1
Cc1nc2[nH]nc(-c3ccccc3)c2c(=O)n1C
O=C(Nc1ccc(OC2CCN(c3ccccc3)C2)c(Cl)c1)c1cn[nH]n1
O=C(c1cn(Cc2ccccc2Cl)c2ccccc12)C1CC1
COc1ccc(Nc2noc(-c3c[nH]c4ncccc34)n2)cc1
COc1ccc(C(=C(CCCCl)C(C)C)c2cc(C)c(OC)c(C(C)C)c2)cc1O
CC(C)(C)NCC(=O)N1CCCC1c1ccc(Cl)cc1
CC(OC(=O)c1cncc(Br)c1)C(=O)NCc1ccc2c(c1)OCO2
CCN(CC)CCCc1c[nH]c2cc(OC)c(O)cc12
COc1cc2c(cc1OC)C(c1ccccc1)(c1ccc(O)cc1)OC2=O
CC(C)N(CCN1C(=O)c2ccc3c4c(ccc(c24)C1=O)C(=O)N(CCN(C)C)C3=O)C(=O)CCS(C)(=O)=O
CCOC(=O)N1CCN(C(=O)C(=O)Nc2cc(F)c(F)c(F)c2)CC1
CNC(=O)C1C2CN(S(=O)(=O)N(C)C)CC21
COC(=O)c1cc2c(nc1CCCCO)CCC2
Cc1c(C)c2c(c(C)c1OC(=O)CCCN)CCC(C)(C)O2
O=C1C(Cc2ccccc2)N(Cc2nc3ccccc3[nH]2)C(=O)CN1CC1CCCO1
Cc1cc(C)nc(NC(=S)N2CCN(c3cccc(F)c3)CC2)c1
O=C(C=Cc1ccc(F)cc1)CC1OC(O)(C(F)(F)F)C(O)C(O)C1O
CCS(=O)(=O)N1CCC(N2CCC(n3nccc3NC(=O)C3CCOCC3)CC2)CC1
CCc1cn2c3ccccc3nc2c2cc(NC(=O)c3cccc(OC)c3OC)ccc12
CNC(=S)N1CC(O)C(n2cnc3c(=O)nc[nH]c32)C1
CSc1c(C#N)c2c(N)ncnc2n1CCCO
CN(c1ccccc1)S(=O)(=O)c1cccc(C(=O)Nc2ccccc2Cl)c1
Cc1cc(Nc2nc(NCCc3ccccc3)nc3nccnc23)ccc1Br
Cc1ccc(S(=O)(=O)Oc2ccccc2S(=O)(=O)CCCn2cc(C)nc2C)cc1
Oc1cc2c(cc1O)C(Cc1ccc(O)c(Cl)c1)NCC2
Cc1ccc(-n2nc(C)c(CCNC(=O)COc3ccc(Cl)cc3)c2C)c(C)c1
CC(C)=CCCC(C)=CCNc1ccc(C(=O)O)cc1Cl
COc1cccc(-c2nc(C(=O)O)c(C)s2)c1
CC(C)(C)NCC(O)c1ccccc1
COc1ccccc1NC(=O)c1ccc(S(N)(=O)=O)cc1
Cn1c(Cn2sc3cc(F)ccc3c2=O)nnc1SCC(=O)NC1CCCCC1
O=C(NCC1CCc2ccccc2C1)c1ccc(Cl)cc1
CCn1c(CSc2nc3ccccc3o2)n[nH]c1=O
CC1(C)CCc2c(c3ccccc3c3cc(-c4ccc(O)cc4)[nH]c23)O1
COc1ccccc1C(=O)COC(=O)Cc1cccs1
CC(C)CC(NC(=O)OCc1ccccc1)C(=O)NC(Cc1c[nH]c2ccccc12)C(=O)NC(C)C(=O)O
Fc1ccc(CN(Cc2ccc3c(c2)OCCCO3)Cc2ccc3c(c2)OCO3)cc1
O=c1c(C(F)(F)F)coc2c(CCl)cccc12
COc1cccc(NC(=O)CN(C)C(=O)CC23CC4CC(CC(C4)C2)C3)c1
CC(C)(COC(=O)Nc1ccc(C(F)(F)F)cc1)N(CCCOC(c1ccccc1)c1ccccc1)Cc1ccc(-c2ccc(CF)cc2)cc1
O=C(OCN1CCN(c2ccccc2)CC1)N1CCCCOCc2ccccc21
COCCn1c(SCC(=O)Nc2nonc2C)nnc1-c1ccco1
CC1(C)C#CC(C)(c2ccc(O)cc2)C1=O
O=C1NC2=C(C(c3ccncc3)Oc3ccccc32)C12CC2
COc1ccccc1NC(=O)COC(=O)CC(NC(C)=O)c1ccc(Cl)cc1
Cc1cccnc1NC(=S)N1CCC(NC(=O)c2ccco2)CC1
COc1nccnc1Oc1ccccc1
NC(=O)C(Cc1ccc(O)cc1)NC(=O)C(Cc1ccccc1)NC(=O)C1CCCN1
CC(=O)Nc1ccc2c(-c3ccncc3)cccc2c1
Clc1ccc(NCc2ccco2)nc1
CC(C)(N)Cc1ccc(F)c(-c2nc(C(=O)NCc3ccc(F)cn3)ccc2OCC(F)(F)F)c1
Cc1nn(C(C)C(=O)N2CCN(c3ccccc3)CC2)c(=O)c2cc3occc3n12
O=C(CNc1nc2c(F)cc(F)cc2s1)Nc1ccc(Cl)c(Cl)c1
Cc1cc(O)c(-c2oc3cc(O)cc(O)c3c(=O)c2O)c(=O)c(C)c1
O=C1CC(=O)Nc2cc(S(=O)(=O)Nc3ccc(Br)cc3)ccc2N1
O=C1CC2(CCN(Cc3ccccc3)CC2)OCN1c1ccccc1
CN(C)C(=O)CN1C(=O)CN(c2ccccn2)c2ncccc21
Cn1nnnc1SCC(=O)Nc1ccccc1N1CCCCC1
COc1cccc2cc(C(=O)NCC3(N)CCCCC3)oc12
COc1ccccc1CNC(=O)CNS(=O)(=O)c1cccc2cccnc12
S=C1N=C(N2CCOCC2)SC1=Cc1ccc(I)cc1
CCCCCC(=O)Nc1cc(OC)ccc1OC(F)F
O=C(O)c1ccc2c(C3CCCCC3)c3c4ccccc4ccn3c2c1
COCCNC(=O)c1c(NC(=O)c2ccc(Br)o2)sc2c1CCCC2
O=C1Oc2cc(OCCN3CCOCC3)ccc2CC1CC1CC1
O=[N+]([O-])c1ccc([N+](=O)[O-])c(CN2CCC(O)(Cc3ccccc3)CC2)c1
Cc1ccc(C2SCCC(=O)N2c2cc(C)c(Cl)c(C)c2)o1
Cc1cc(C)cc(OCc2cc(C(=O)NCC3CC3C(=O)O)no2)c1
FCCNC1CC2c3cccc4[nH]cc(c34)CC2N(C(=S)NCc2ccco2)C1
COc1ccc2c3c1OC1C4(OC)CCC5(CC4Cc4cccc([N+](=O)[O-])c4)C(C2)NCCC315
NC(COCc1ccccc1)C1COC(c2nc(C(=O)NCc3ncc[nH]3)cs2)=N1
CC(=O)OCC12C(OC(=O)c3ccccc3)CC3CC14OC(COC(=O)c1cnccc1CCCC(=O)O3)C(C(OC(C)=O)C2O)C4OC(C)=O
COC(=O)C=Cc1ccc(O)c(O)c1O
CCOC(=O)C(C)NC(=O)c1ccc(C)c(NC(=O)CC23CC4CC(CC(C4)C2)C3)c1
O=C(Nc1ccc(C(F)(F)F)cc1)c1ccc(N2CCC3(CC2)CC(=O)c2ccccc2O3)cc1
O=C(O)c1ccc(C(=O)O)c(NC(=O)c2ccc(Cn3c(=O)c4cccc5c(C(=O)O)nn(c3=O)c54)cc2)c1
COc1ccc(Oc2ccc(Cn3c(C)nc4cc(C(=O)NCCc5ccc(S(N)(=O)=O)cc5)ccc43)cc2)cc1
O=C(c1cc(-c2ccccc2)n(-c2ccc(F)cc2)n1)N1CCN2CCCCC2C1
CCCCCc1cc(OCc2cccc(C(=O)OC)c2)cc(OC)c1C(c1ccc(Cl)cc1)c1c(O)c(CCC(=O)OC)c(C)oc1=O
CC(CC1COC(N)=N1)c1ccc(Cl)c(Cl)c1
OC1(c2ccc(Cl)cc2)CC2CCC(C1)N2Cc1ccoc1
O=C(Nc1ccc(N2CCOCC2)cc1)c1cccc2nsnc12
CC1OC(OC(C=Cc2ccc(C(=O)O)cc2)C(O)C=Cc2ccc(O)cc2)C(O)C(O)C1O
O=c1nc(-c2ccc(F)cc2)[nH]c2ncccc12
COC(=O)CC1CC(C)C(C)C(c2ccc(I)cc2)N1
CC(c1ccccc1)C(O)C(O)C(O)CN1CC(=O)N(c2ccccc2Cl)CC1(C)C
CCN(CC)C(=S)NNC=CC(=O)c1c[nH]c2ccc(Br)cc12
Cc1cc(C2OC3OC4(C)CCC5C(C)CCC(C2C)C35OO4)cc(C=O)c1OC1OC2OC3(C)CCC4C(C)CCC(C1C)C24OO3
O=C(O)c1cc(C(=O)NN=Cc2ccccn2)[nH]n1
CC(c1ccc(-c2ccn(Cc3cn(CC(C)(C)C)nn3)c(=O)c2C(=O)O)cc1)N1CCN(Cc2ccccc2)CC1
O=C(NC1CCN(C(=O)C2CC2)CC1)c1cc(N2CCC(NC3CC3)CC2)ccc1Cl
O=C(c1cncc(Cl)c1)c1c(O)[nH]c2cc(C(F)(F)F)ccc12
Cc1ccc(Nc2nc(C(=O)c3ccc(CN4CCCCC4)cc3)cs2)cc1
O=C(Nc1cc(Cl)ccc1Cl)c1cccc(-c2ccc(Cl)cc2)c1
O=C(O)c1ccc2c(c1)-c1cccc(S(=O)(=O)Nc3sccc3-c3ccccc3)c1CCO2
O=C(O)c1cccc(Oc2ccc(C=CC(=O)c3cccc(C(=O)C=Cc4ccc(C(F)(F)F)cc4)c3)c(O)c2)c1
CCC(=O)Nc1ccc(C(=O)COC(=O)C2CC2)cc1
CC(C)c1cnc(Nc2ccc3[nH]cnc(=S)c3c2)nc1
COc1ccc(C(=O)c2c(C)n(CCN3CCOCC3)c3ccccc23)cc1
O=C1COc2ccccc2N1CCCCN1CCN(c2cccc(Cl)c2)CC1
CN(Cc1cccnc1)C(=O)Nc1ccc(NC(=O)c2ccc3cc[nH]c3c2)cc1
COc1ccc(CC(=O)Nc2ccc(S(=O)(=O)N(C)C)cc2)c(OC)c1
CC(C)c1c(Cc2ccc(Cc3ccccc3)cc2)c(OS(=O)(=O)Cc2ccccc2)c(O)c2c1OC(C)(C)CC2
CC(C)(C)OC(=O)c1ccc2[nH]c(-c3ccc(OC4CCCCC4)cc3)c(CCNCCCCCCN3CCC(Oc4ccc(O)cc4)CC3)c2c1
CCCCNc1n[n+]([O-])c2ccc(C(=O)Nc3ncccc3C)cc2[n+]1[O-]
CCCC(O)C1=C(C(=O)OC)N2C(=O)C(C(C)O)C2S(=O)(=O)C1
COc1ccc(OC)c(NN=C2C(=O)OC3CCCCCC3N2C(C)=O)c1
COc1ccc2[nH]cc(CCCN3CCN(c4ccc(Cl)c(Cl)c4)CC3)c2c1
O=C(COC(=O)COc1ccc(Cl)cc1)NC1CCCCC1
NCCCCC(NC(=O)C(Cc1ccc(O)cc1)NC(=O)CCC(=O)C1CCCCC1)C(=O)NC(CCCN=C(N)N)C(=O)Nc1ccc2ccccc2c1
CCCCC=CCC=CCC=CCCC=CC(O)C(CSCC)OC(=O)CCCCCCCCCCCCC
CC(=O)NC1CCCC2(S(=O)(=O)c3ccc(Cl)cc3)c3c(F)ccc(F)c3OCC12
CC(CC1CC(=O)N(C)C(=O)C1)C(=O)CC(C)C1CCC2C3C(=O)CC4CC(=O)CCC4(C)C3CCC12C
CCCCCCCCCC(CCCCCC#CCCCCNC(=O)CCCCC1OC(CO)=CC(O)C1NC(C)=O)OC
CCc1nc(C)c(C=NNC(=O)Cn2nnc(-c3ccccc3)n2)[nH]1
Cc1c(OC2CCN(C(=N)N)CC2)cccc1N1CCC(Oc2cccc(Cl)c2)C1
Cc1cc(C)c2nc(-c3cccc(C(F)(F)F)c3)nc(Nc3nc4ccccc4nc3C(=O)Nc3ccc(C(F)(F)F)cc3)c2c1
CNC1CCN(c2nc(N)nc3cc(OC)c(OC)cc23)C1
COC(=CC(C)C1(O)C(=O)Nc2ccc(-c3ccsc3)cc21)C1(O)C(=O)Nc2c1ccc(=O)c1ccc(O)cc21
Cc1nc(NC(=O)C(NC(=O)C2CCCN2C(=O)C(C)(C)C)C(C)(C)C)sc1C(=O)N(C)C
CCc1cccc(C2C(C)=CNC(Cl)=C2C(=O)OCC=Cc2ccc(Cl)cc2)c1
CN1CCN(C(=O)CCC(=O)c2ccc(Cl)cc2)CC1
O=C1NC(CC2CCCCC2)C(=O)N2CCCC12
CC(C)(c1ccccc1)c1ccc(CN(CC2CCCO2)C2CNC2)cc1
Cc1cccc(N2CCN(C(=O)C3CCN(S(=O)(=O)c4cccc(F)c4)CC3)CC2)c1C
O=C(O)c1cnn(-c2cc(N3CCOCC3)c(F)cn2)c1
Cn1c(C#N)ccc1-c1ccc2cc(NC(=O)C3CC3)ncc2c1
COc1cc2c(cc1OC)OC(c1ccc(C(C)C)cc1)OC2
COc1ccc(C(=O)OC(C=C(C)C)C2CCC3C4CC(O)C5=CC(=O)C=CC5(C)C4C(O)CC23C)cc1
CC1(CO)CCCC2(C)C1CCC13C=C(Br)C(CCC12)C3
Cc1ccc2c(c1)C1CNCCN1S2(=O)=O
Cn1ncc2c1NC(=O)CC2c1cn(-c2cccc(Cl)c2)nc1-c1cccnc1
Nc1nc(Cl)cc(NCC(O)c2ccccc2)n1
CCCC=CC1OC1C(O)COC(=O)c1cc(OC)c2c(c1)OCO2
O=C(O)c1[nH]c2ccccc2c1CCCOc1ccc(F)cc1
Cc1nn(-c2ccccc2)c(Sc2nnc(-c3ccc4ncsc4c3)o2)c1[N+](=O)[O-]
NC(=O)C=C1COC(c2cccc(F)c2)N1C(=O)C(N)CC(=O)O
O=C(CSc1nc2c([nH]c3ccccc32)c(=O)n1-c1ccccc1)NCC1CCCO1
N#CC(=Cc1ccc(C(=O)O)cc1)C(=O)NCc1ccccc1
CC(C)CC(=O)Nc1ccc(NC(=O)c2sc3ccccc3c2COc2ccccc2C(F)(F)F)cc1
Cc1cccc(C)c1Oc1ccc(S(=O)(=O)Nc2ccc(F)cn2)cc1C#N
CC1=C(C(N)=O)C(c2cccnc2)n2nc(SCc3ccc(F)cc3)nc2N1
Cc1nc(N2CCN3C(=O)CCC3C2)cc(-n2ccnc2C)n1
O=C(c1c(Cl)cccc1Cl)N1c2ncccc2C=CC1c1ccccc1
CC(=O)Nc1ccc(OCC(C)(C)C(=O)Nc2ccc(C3CNCCO3)cc2)cc1
COc1cc(CCC(=O)OCC(=O)NC2CCCCC2)cc(OC)c1OC
CC(=O)Oc1ccc2c(c1)C(n1c(C)ccc1C)C(OC(C)=O)C(C)(C)O2
CC1=C(c2ccc(C(C)C)cc2)S(=O)(=O)N(C(C)C(=O)NCc2ccccc2)C1=O
CC(=S)NC1=NN(C(N)=O)C2(CCCCC2)S1
CN(C)C(=O)c1cc2cnc(Nc3cccc(N4CCN(S(C)(=O)=O)CC4)n3)nc2n1C1CCCCC1
Oc1ccc2cc(-c3cc(O)c(Cl)cc3Cl)ccc2c1
Cc1c(Nc2c(C#N)cncc2-c2ccc(OCCN3CCN(C)CC3)cc2)ccc2[nH]ccc12
CC1CN(C(C)CO)C(=O)Cc2cc(NC(=O)Cc3ccccc3)ccc2OC1CN(C)S(=O)(=O)c1ccc(Cl)cc1
COc1ccc(-c2c(C(=O)N3CCN(c4cccc(Cl)c4)CC3)oc(=O)c3c2CCC3)cc1OC
CCn1c(Nc2c(Br)ccc(CNC(=O)C(C)C)c2OC)nc2cc(C(=O)Nc3ccc(OC)c(CN(C)C)c3)c(OC)cc21
c1ccc2c3c([nH]c2c1)C1CNCC1C3
COc1ccc(NC(=O)c2ccc(C)c(Nc3ncnc4cnc(N5CCN(C)CC5)nc34)c2)cn1
O=C(NCc1ccc(F)cc1)C(=O)NCC(c1cccnc1)N1CCOCC1
Cc1ccc2nc(N=Cc3c(C)[nH]n(-c4ccc(C(=O)O)cc4)c3=O)sc2c1
COc1cc(NCCCCCOc2ccc(CC(Nc3cccc(C)c3C)C(=O)O)cc2)cc(OC)c1
CCOC(=O)N1CCN(C(=O)CCc2ccc(F)cc2)CC1
CN(C)CCc1cn(-c2ccccc2)nc1-c1cccc(-c2ccccc2O)c1
CSC(=NC(=O)c1c2c(nc3ccccc13)CCCC2)Nc1ccc(OCCCCCCN(C)C(C)=O)cc1
COc1ccc(OC)c(SCC(C)NC(C)=O)c1
CC(C)=CCCC(C)=CCCNC(=O)c1ccc2ccccc2c1O
O=C(Cc1cccc(Cl)c1)Nc1ccc(C(=O)N2CCCCC2)cc1
c1ccc2c(c1)nnn2C1CCCC1
CC1(C(=O)O)CCC2(C)CCC3(C)C(=CC(=O)C4C5(C)CCC(O)C(C)(C)C5CCC43C)C2C1
O=C(Nc1ccccc1)N(CCCN1CCCCC1)c1ccc(-c2ccccc2)cc1
C#CCN(C)C(=O)C12CCC(C)(C)CC1C1=CCC3C4(C)CCC(OC(C)=O)C(C)(COC(C)=O)C4CCC3(C)C1(C)CC2
CC(C)OC(=O)C1(C)CCC2(C)CCC3(C)C(=CCC4C5(C)CCC(OC(=O)CN)C(C)(C)C5CCC43C)C2C1
O=C(NN=Cc1ccc2c(c1)OCO2)c1cc(C23CC4CNC(CC(C4)C2)C3)c2ccccc2n1
Cn1cccc1Cn1cc(COc2ccc(Cl)c(Cl)c2)n(-c2ccc(F)cc2)c1=S
Nc1ccc(OCCn2ccc3ccccc32)cc1
NC1CCCN(CCCOC(c2ccc(F)cc2)c2ccc(F)cc2)C1
COc1cc2ccnc(CC3CCC(=O)N3)c2cc1OC
CC(C)CC(NC(=O)OCc1ccccc1)C(=O)NC(Cc1ccccc1)C(O)C(NCc1ccccc1)C(=O)NC(C(=O)NCc1ccccn1)C(C)C
Nc1nc(N)c2c(Nc3ccc(F)c(Cl)c3)cccc2n1
O=C(CN1CCOCC1)N1CCC(n2cc(Sc3cccc(C(F)(F)F)c3)nn2)CC1
O=C(Nc1cccc(Cl)c1)C1Cc2ccccc2O1
CN(C)C(=O)Sc1ccc2c(c1)C(c1ccccc1)C(C)(C)C2C(=O)O
CCOC(=O)c1c(N2C(=O)CCC2=O)sc2c1CCC2
C#CCC1CC(C)(O)c2cc3c(=O)c(C)coc3cc2C1(C)C
O=C(CSc1nnc(-c2ccco2)n1Cc1ccco1)NCc1ccco1
O=S(=O)(NCCc1nnc2ccc(N3CCN(c4cccc(F)c4)CC3)nn12)c1cccs1
COc1cc(C(=O)OC(C(=O)NC2CCCCCC2)c2ccccc2)cc(OC)c1OC
O=C(COc1ccc(Cl)cc1Cl)NCCCN1CCCCC1
Cc1nc2c(c(C)c1C)c(=O)nc1ccccn12
CCN(CCO)C(=O)CCCC1NC(C(=O)NC(C)C)C(c2cccc(Cl)c2)C12C(=O)Nc1cc(Cl)ccc12
CC(C)(C)OCC(O)CCl
Cc1ccc2[nH]c(=O)c(C(c3nnnn3C3CCCC4CCCCC43)N3CCCc4ccccc43)cc2c1
N=C(N)NCCCC(N)C(=O)O
O=C1C(=Cc2cn(-c3ccccc3)nc2-c2cccc(Cl)c2)SC(=S)N1CCCO
Clc1ccc(Cl)c(Nc2nc(-c3ccccn3)cs2)c1
CN1C2CCC1C(C(=O)N1CCCC1C(=O)NC1CCCCC1)C(c1ccc(Cl)c(Cl)c1)C2
CC(=O)OCC1OC(OCCCc2ccccc2)C(OC(C)=O)C(OC(C)=O)C1OC(C)=O
COc1ccc(C(=O)C=Cc2cn(-c3ccncc3)nc2-c2ccccc2O)c(OC)c1
CS(=O)(=O)c1ccc(-c2cc(C(=O)C(Cl)(Cl)Cl)no2)cc1
CCn1cc(C(=O)O)c(=O)c2cc(F)c(N(C)Cc3ccc(C(=O)O)cc3)cc21
COc1cccc2c1C(=O)c1c(cc3c(c1O)C(OC1CC(N)C(O)CO1)CC(O)(C(CO)=NNC(=O)c1ccc(C)nc1)C3)C2=O
CC(=O)C=Cc1ccc2c(c1)COc1ccccc1N2
CCOC(=O)COC(=O)c1ccc2ccccc2n1
CCc1c(C(O)c2c(C)cccc2C)[nH]c(CO)nc1=O
O=C(O)C1CCCN(CCC=C(c2ccc(O)cc2)c2c[nH]c3ccc(-c4ccccc4F)cc23)C1
CCC(c1ccccc1)C(CN)c1ccccc1
O=C(CCCCCc1ccc2c(c1)OCO2)C(F)(F)F
CC(C(=O)NS(=O)(=O)CCc1ccccc1)N(C)Cc1ccc2c(c1)OCO2
CNC(C)c1ccc(-c2c(N)nc(N)nc2C2CCC2)cc1
Cc1c(O)c(C)c2c(c1O)CC(c1ccc(O)cc1O)CC2=O
CCNC(=O)c1noc(-c2cc(C(C)C)c(O)cc2O)c1NC(=O)C=Cc1ccccc1
NC(Cn1c(=O)c(-c2ccccc2)cn(-c2ccc(Cl)cc2)c1=O)c1ccccc1
CS(=O)(=O)CC(=O)NC1CCC(Nc2nc(-c3ccc(C(F)(F)F)cc3)cs2)CC1
NS(=O)(=O)c1ccc(-c2csc(-c3ccc(F)cc3)n2)cc1
COC1C(=O)N2C(C(=O)C(C)(C)C)=C(COC(=O)c3ccc([N+](=O)[O-])cc3)CS(=O)(=O)C12
COc1cc(F)c(C(F)(F)F)cc1-c1cccc2cc(S(=O)(=O)Nc3ccncn3)ccc12
CCN1C(=Cc2ccc3cc[nH]c3[n+]2CC)Sc2ccccc21
O=[N+]([O-])c1cc(C=NCCOc2cc(Cl)c(Cl)cc2Cl)c(O)c([N+](=O)[O-])c1O
CC(C)CC1(CC(C)C)CC(=O)C(C(O)C(O)C(C)C(=O)CCN2CC2C)C(=O)O1
O=C1C=CC(=NNc2cccc(Cl)c2)C=C1O
CCOC(=O)c1nn(Cc2ccc(F)cc2)c2cc(Cl)ccc12
Fc1ccc(Nc2ccc3c(c2)C(c2ccc(Br)cc2)(c2cccnc2)NC(=S)N3)cc1
COc1cccc(C(=O)CSc2nc3nc(C)cc(C)n3n2)c1
CCN(CCCOc1ccc2c(=O)c3ccccc3oc2c1)Cc1cccc2ccccc12
NC(=O)C1CCN(CCOC2CCC(Oc3ccc(C(F)(F)F)cc3)CC2)CC1
Cc1ccc(Sc2cc(C(F)(F)F)ccc2-c2nnc(C)o2)cc1
CC(C)CN(CC1CCCN(Cc2ccccc2C#N)C1)S(=O)(=O)c1ccc2cc(Cl)ccc2c1
COc1cc2c(cc1OC)C(C)(Oc1ccc(C#N)cc1)CCC2OC(=O)Nc1ccc(OC(F)(F)F)cc1
CC1NC(=O)C(CCCN=C(N)N)NC(=O)C2CCCN2C(=O)C(Cc2ccccc2)N(C)C(=O)C2CCCN2C(=O)C2CCCCN2C1=O
O=C(Nc1nnc(SCc2ccc(Cl)cc2Cl)s1)c1cccnc1
CC1CC(O)C(O)C(OC2(CO)OC(CO)C(O)C2O)C1
O=C(Nc1cc(Br)ccc1O)c1ccco1
CCN(CC(=O)Nc1cc(C)cc(C)c1)C(=O)c1ccc(S(=O)(=O)N2CCCCC2)cc1
COc1cc2c(Oc3ccc(NC(=O)c4nnn(-c5ccc(F)cc5)c4C)cc3F)ccnc2cc1OCCCN1CCOCC1
Cc1cccnc1NC(=O)N1CCN(C)CC1
CNC(C)CNCc1cccc2c1CC(=O)N2
COC(=O)c1c(O)cccc1OCCCCCCCCNC(=O)C(Cc1ccc(O)cc1)NC(=O)C(CC(C)C)NC(=O)OC(C)(C)C
COc1cc2c(cc1OC)C(=O)C(CC(=O)NNC(=O)Nc1ccc(Br)cc1)C2
CS(=O)(=O)c1cccc(Nc2ncc3cc(-c4cccc(NC(=O)Nc5ccc(S(N)(=O)=O)cc5C(F)(F)F)c4)ccc3n2)c1
COc1ccc2nc(CO)cc(NN=C(C)CC(C)(C)C)c2c1
O=C(O)c1cc(Br)cc(S(=O)(=O)N2CCc3ccccc32)c1Cl
Cc1ccc(-c2oc3ncnc(NCc4cccc(N)c4)c3c2-c2ccccc2)cc1
CN(C)CC=CC(=O)Nc1cc2c(Nc3ccc(Br)c(Cl)c3F)ncnc2cc1OCCO
N#CC1(N)CCCC(NC2CC(F)(F)Cc3nc4ccccc4nc32)C1
CN(C(=S)NCc1cccnc1)C1CCCCC1
CSCCC(NC(=O)C(Cc1cnc[nH]1)n1cccc1)C(=O)NC(CC(=O)O)C(=O)O
CC1COc2cc3c(cc2N1)c(C(F)(F)F)cc(=O)n3C
Cc1ccccc1CSc1nc(-c2ccccn2)nn1C(=O)C(C)(C)C
Nc1nc(-c2ccco2)nc2c1C(=O)c1ncccc1C2=O
C=CCNC(=S)NCC1CCN(c2nc(=O)c3cnn(-c4ccccc4)c3[nH]2)CC1
COc1cccc(Nc2nnc(SCC(=O)c3ccccc3)s2)c1
Cc1noc(-c2cc3ccc(OCC(O)CNC(C)C)cc3[nH]2)n1
CC(C)(O)C1CCC(C)(C2CCC3(C)C2C(=O)CC2C4(C)CCC(=NO)C(C)(C)C4CCC23C)O1
O=C(Nc1ccc(C(F)(F)F)cc1)Nn1c(-c2ccccc2)nc2ccccc2c1=O
Cc1ccccc1N=CC1CC2C=CC1C2
O=C(O)c1nc(Cl)c(Cl)c(Cl)c1Cl
Nc1nccc(-c2cccnc2)n1
O=C(Nc1cccc(Cl)c1Cl)C(Cc1ccccc1)n1cncn1
COCC1CCCN1c1nc(N)c2ncnc(Nc3cc(C(=O)NC(C(=O)O)c4ccccc4)ccc3C)c2n1
COC(=O)C1(C)C(=O)C=Cc2c1cc1n2C(=O)C2=CC1c1ccccc12
COc1cccc(C(=O)NCC(=O)OCC(=O)NCc2ccc3c(c2)OCO3)c1OC
CC(NC(=O)C(NC(=O)OC(C)(C)C)C(C)C)C(=O)NC(C)C(=O)N1CCCC1C(=O)NC(c1ccccc1)c1ccccc1
O=C(O)c1cccc(Oc2ccccc2S(=O)(=O)NC(Cc2ccccc2)C(=O)O)c1
O=C1Nc2ccccc2C1=Nc1ccc(NC(=O)C(Cc2cccnc2)Nc2ccccc2C(=O)O)cc1
COC=CCCC(=O)NC(C)C(=O)[O+]=N
Cc1cc(=O)oc2cc(OCc3ccc(CSc4cccc(C(=O)O)c4)nc3)ccc12
Cc1nnc(SCC(=O)Nc2nc3c(s2)CCCCC3)s1
CC(CC(=S)Nc1cccc2ccccc12)=NNc1c(C)cccc1C
O=C(O)c1c[nH]c2cc(OCc3ccc(-c4ccc(-c5nc6cc(C(F)(F)F)ccc6[nH]5)cc4)cc3)ccc12
CCCCCCCCC1CCC2C3CCC4=Cc5c(cc6c(=O)[nH]c(=O)nc-6n5-c5ccc(F)cc5)CC4(C(=O)OC)C3C(O)CC12C
COc1cccc(CC(=O)Nc2ccc(Cl)cc2C(=O)N2CCOCC2)c1
CCCNC(=O)C1=C(C=Cc2cccc(C(=O)O)c2)NC(=N)CC1
O=C(Nc1cnccn1)N1CCc2ncc(Cn3ccnc3)n2CC1
Cc1cc(NC(=O)COc2cc3c(cc2F)C(=O)N(C)C3=O)no1
Nc1nccc(N2CCN(C(=O)Nc3ccc(F)cc3)CC2)n1
Cn1cc([N+](=O)[O-])c(C(=O)Nc2cccc(Cl)c2)n1
CCc1ccc(-c2nc(C(=O)N(C)c3ccccc3)cn2-c2ccc3c(=O)ccccc3c2)cc1
Cc1ccc(-n2c(O)cn(C(CN3CCCC3)c3ccccc3)c2=O)cc1
COc1cc(CCNc2ncnc(N3CCCC3)c2[N+](=O)[O-])cc(OC)c1
Cc1cc(C)nc(C2CCCN2C(=O)c2cnccn2)c1
COc1cc(SC)ccc1C(=O)NCCN1CCCC1
CC(=O)C1=C(O)C(C(=O)Nc2ccccc2CCN(C)C)C(=O)OC1=O
Cc1[nH]c2nnnn2c(=O)c1Cl
CC(C)C(CC(=O)NC1CCC(C(C)(C)C)CC1)NC(=O)C(CC(=O)N1CCOCC1)c1ccc(Cl)cc1
CC(=O)Oc1ccccc1C(=O)NNC(=O)c1cccc([N+](=O)[O-])c1
CCOc1ccccc1CN1CC(C(=O)O)C(CC(=O)NC2CCCCC2)CC1=O
CCCn1c(=O)c2nc(-c3cn(CCOC)c4ccccc34)[nH]c2n(CCC)c1=O
CC(C)=CCn1cc(C(=O)O)c2c1COC(C)(C)C2
CCNC(=O)Nc1cc(-c2ccccc2CN(C)C)cn2c(-c3ccc(C(C)(C)C)cc3)cnc12
Cc1[nH]n(-c2ccc([N+](=O)[O-])cc2)c(=O)c1C(C1=C(O)C(=O)c2ccccc2C1=O)c1ccccc1
CNC(=O)c1cn(C)c2ccc(S(=O)(=O)N(C)C3CC3)cc2c1=O
COc1cc2nc(C(C)(C)C)nc(Nc3ccccc3)c2cc1OC
O=Cc1cn(-c2ccc3cc(O)ccc3c2)nn1
Cn1c(=O)c2c(nc(Cl)n2CCOc2ccc(F)cc2)n(C)c1=O
COc1ccc2c(OCCCN3CCC4(CC3)C(=O)N(C)CN4c3cccc(F)c3)ccnc2c1
O=[N+]([O-])c1cccc(NC(=S)NC2CC3CCC2C3)c1
COc1cc(NC(=O)CCc2c(C(=O)O)n(C)c3ccccc23)cc(OC)c1OC
CC1Cc2c(OCc3ccc(-c4ccccc4)cn3)ccc3c2c(c(CC(C)(C)C(=O)O)n3C)S1
c1ccc2oc(-c3ccc(CNC4CCc5nccn5C4)cc3)cc2c1
COc1cc(C2c3cc4c(cc3CC3COC(=O)C32)OCO4)cc(OC)c1O
COc1c(Br)cc(C2NCCc3cc(O)c(O)cc32)cc1Br
Brc1c[nH]c2c(Nc3ccccc3)ncnc12
O=C1C2CCCCC2C(=O)N1CC(=O)N(C(=O)c1ccccc1Cl)C(=S)Nc1ccc2c(c1)OCCO2
Oc1ccccc1C1CC(c2ccc(Cl)cc2)Nc2ncnn21
CC1CCC(=NNc2ncccc2[N+](=O)[O-])c2ncc(C(=O)O)c(=O)n21
CCOc1ccc(NC(=O)c2nnn(CC(=O)Nc3ccc(OC)c(OC)c3)c2N)cc1
COC(=O)CC1CCC(N(C)C)CC1
CN(C)CCCNC(=O)C1(C)CC2OC1C(C)(C)N2C(=O)c1ccccc1F
O=C(O)C=CC(=O)Nc1nnc(S(=O)(=O)Nc2ccc(Cl)cc2)s1
c1ccc(Cc2nnc3n2CCN(Cc2ccncc2)C3)nc1
Cc1ccc(OC2=CS(=O)(=O)c3c(C)ncnc32)cc1
CN(C)S(=O)(=O)c1ccc(Nc2nc(-c3ccccc3)cs2)cc1
Nc1c(Br)cc(C(=O)O)cc1Br
O=c1c(-c2ccc(OC3CCCC3)cc2)c(O)[nH]c2cccc(CCc3ccccc3)c12
CCOc1cc(C=C2SC(=S)N(C(C(=O)O)c3ccccc3)C2=O)ccc1OCc1ccccc1
CCCCCCCCCCCCC(=O)C=Cc1ccc(OCC(=O)O)cc1
O=C(Nc1nc(-c2ccccc2)cs1)c1cnccn1
CC[N+](C)(CC)CCN1C(=O)C2=Cc3cccc4ccc1c-4c3C(c1ccccc1)C(C)(C)C2
COc1ccc(C(C)=O)c(OC2CCCC(COC3(C(=O)O)CC(O)C(NC(=O)OC(C)(C)C)C(C(O)C(=O)Nc4ccccc4)O3)O2)c1
O=C(O)C(c1ccccc1)c1ccc(Oc2ncccn2)cc1
CCCC(c1nnnn1-c1c(F)cccc1F)N1CCN(c2ccc(F)cc2)CC1
CC(=O)c1ccc(N=Nc2c(O)nc3sccn3c2=O)cc1
O=C(Cc1nnc(CCCCc2ccccc2)o1)c1ccc2c(c1)OCCO2
CN(C)CCOCCN1CCc2c(oc3ccc(Cl)cc23)C1
CCCNC(=O)Nc1cccc(Br)c1
CN(C)CCCNC(=O)c1cc(N)c(N)cc1[N+](=O)[O-]
COc1ccc(C(=O)Nc2cc(Cl)ccc2C(=O)Nc2cc(F)cc(F)c2)cc1OC
O=C(O)CCC1NC(=O)c2cc3ccccc3cc2N(CC(=O)O)C(=O)c2ccc(cc2)OCC(C(=O)O)NC1=O
CC(=O)OC1C(OC2CC(N)CC(C)O2)CCCC(=O)CC2NC(=S)OC2C(CC(OC(C)=O)C(C)(C)OC(=O)CC(C)C)OC(=O)C1C
CNc1ccc(Oc2cc(O)cc(O)c2)cc1
CCC(C)C(NC(=O)CC(O)C(CC(C)C)NC(=O)CCc1ccccc1)C(=O)NC(Cc1c[nH]cn1)C(=O)NC(Cc1ccccc1)C(=O)NCc1ccccn1
Cc1cc(N2CCCCC2)nc(Nc2ccccc2)n1
CC(c1n[nH]c(=S)o1)N(C)C
CCCOC(=O)c1ccc(-n2cnc3c(c2=O)SC(C)C3)cc1
Cc1ccccc1Nc1nc(N)nc(COC(=O)c2ccccc2)n1
Cc1cc(C)nc(NCCc2ccc(NC(=O)Nc3ccc(F)cc3)cc2)n1
CC1=C(C(=O)Nc2ccc(-c3ccccc3)cc2)N2C(=O)C(C(C)O)C2S1
CCCN(C(=O)c1ccccc1Cl)c1nnn[nH]1
COc1ccc(Cc2nc3c(C)onc3n2-c2ccccc2)cc1
COc1ccc2[nH]c(=NNCCNS(C)(=O)=O)sc2c1
CN1CCN(c2ncc(-c3ccc(Br)cc3)cn2)CC1
O=C(NCc1ccc(-c2nnc3n2-c2cccnc2Nc2ccccc2-3)cc1)c1ccc(-c2ccccc2F)o1
Cc1cc(C)c(C(C#N)c2ccc(F)cc2)c(C)c1
Cc1cc(Cl)cn2c(SCC(=O)NCc3cccs3)nnc12
Cc1nc2cc(-c3cccc(N4CCOCC4)c3)ccn2n1
CC(C)CC(NC(=O)C(CCCCN)NC(=O)C(CC(C)(C)C)NC(=O)C(Cc1ccccc1)NC(=O)OC(C)(C)C)C(=O)NC(C)CNCCc1ccccc1
CCNC(=O)OCc1c(COC(=O)CC)c(COC(=O)NCCC(C)C)c(-c2cccc(Cl)c2OC)n1C
CC(C)C(NC(=O)CNC(=O)c1cccc2ccccc12)C(=O)NC(CC(=O)O)C(=O)COc1ccc([N+](=O)[O-])cc1
CC1CCc2c(sc(NC(=O)c3ccc(N4CCOCC4)c([N+](=O)[O-])c3)c2C(N)=O)C1
COc1cc(Cn2c(C(=O)O)c(CNC34CC5CC(CC(C5)C3)C4)c3ccc(C(=O)O)cc32)cc(OC)c1
CN(C(=NO)c1cccc(F)c1)c1ccc2c(c1)nc(CCC(N)=O)n2C
CC(C)(C)NC(=O)C(c1cccnc1)N1CCN(S(=O)(=O)c2ccccc2)CC1
CCOC(=O)c1sc(NC(=O)C(C)S(=O)(=O)c2ccc(C)cc2)nc1-c1ccccc1
O=[N+]([O-])c1ccccc1NCc1cc(I)cc(I)c1O
CCc1cc(C)c(C(=O)N2CC(C)NC(C)C2)cc1O
Cc1cccc(C2(O)CCC(N3CC(NC(=O)CNC(=O)c4cccc(C(F)(F)F)c4)C3)CC2)c1
COc1ccc(-c2csc(=NNC(=O)C3CCCNC3)n2-c2ccc(C)cc2)cc1
COc1cc(C#N)cc(OC(C)=O)c1OC(C)=O
CCCCS(=O)(=O)Nc1ccc(F)c(C(=O)Nc2cn3c(n2)CCO3)c1F
CC(C)(C)C1(O)CCN(Cc2cccc3cccnc23)C(c2ccc(C(F)(F)F)cc2)C1
Cc1cc(O)cc(C)c1-c1ccc(OC2CN(CC(=O)O)C2)cc1
CC1CCC2C(C)C(CCNCc3ccccc3)OC3OC4(C)CCC1C32OO4
FC(F)(F)c1ccc(Nc2nc(-c3c(-c4ccccn4)nn4ncccc34)cs2)cc1
Cc1cc(C(=O)NN=Cc2cccc([N+](=O)[O-])c2)c(C)o1
Cn1cc2cc(C(c3ccc(O)c(OCCN4CCCC4)c3)c3cn(C)c4ccccc34)ccc2cc1=O
CC(C)c1ccccc1N1CCN(CCCCCC(=O)NC2CC3CCC2C3)CC1
O=S(=O)(c1ccc2c(c1)OCCO2)c1cnccc1N1C2CCC1CC(Nc1cnccn1)C2
N#Cc1c(N)nc(SCc2cccc([N+](=O)[O-])c2)c(C#N)c1-c1ccccc1Cl
COc1ccc(O)c(CNc2cc(C)ccc2C)c1
O=C(N1CCOCC1)N1CCC2C1CCN2Cc1ccco1
Clc1ccc(Nc2ncnc3ccc(-c4ccc(CN5CCNCC5)o4)cc23)cc1N1CCNCC1
COC(=O)C1Cc2c([nH]c3cccc(F)c23)C(c2ccc([N+](=O)[O-])cc2)N1
CNC(=O)c1c(NC(=O)c2ccc([N+](=O)[O-])o2)sc2c1CCCC2
COc1ccc(C(=CC#Cc2ccc(S(=O)(=O)N3CCN(Cc4ccccc4C(F)(F)F)C(C)C3)cc2OC)C(C)C)cc1
CC(=O)NC(C)c1ccc(OC2CCN(c3ccnc(N4CCOCC4)n3)C2)cc1
CC(O)CCN1CCN(c2ccccc2[N+](=O)[O-])CC1
O=C(Nc1cccc(-c2ccnc3cc(N4CCC4)nn23)c1)c1cccc(C(F)(F)F)c1Cl
CCN(CC)c1ccc(Oc2cc(-c3cccc(OC)c3OCc3ccc(F)cc3F)nc(=O)[nH]2)cc1
O=C(c1cc(O)cc2ccccc12)c1c[nH]c2ccc(O)cc12
CCc1cc(O)c(F)cc1-c1ccc2c(-c3nc4c(C)cccc4[nH]3)n[nH]c2c1
CC(CSSCC(NC(=O)c1cccc(Cl)c1)C(=O)O)C(=O)NCc1ccccc1Cl
O=S(=O)(c1ccccc1)N1CCc2ccsc2CC1
CC(=O)NC(Cc1ccc(O)c([N+](=O)[O-])c1)C(=O)NC(C)C(=O)NC(Cc1ccc(O)cc1)C(=O)NCC(=O)NCCc1c[nH]c2ccccc12
CN(CC(=O)O)C(=O)CSc1nc(C2CC2)nc2ccccc12
CC1(C)CC=CCC1N(Cc1ccc(F)cc1)c1ccc(C#N)c(C(F)(F)F)c1
O=C1NC(=O)C(=Cc2c[nH]c3ccccc23)C(=O)N1
CC(C)CC(NC(=O)CS)C(N)=O
Cc1c(Cl)cccc1NC(=O)OCc1nc(N)c2ccccc2n1
CCCN(CCC)C1CCc2c(cccc2NC(=O)c2ccc3cc(OC)ccc3n2)C1
O=C(COC(=O)c1ccc(-n2cnnn2)cc1)c1ccc(Cl)cc1
CC(C)(C)n1nnnc1C(c1ccc(F)cc1)N1CCN(CC=Cc2ccccc2)CC1
CC(C)N1CCN(C(=O)c2cc(-c3ccccc3)on2)C(C)C1
COc1ccc(-c2cc(C(F)(F)F)nc(NC(=O)c3cccnc3)n2)c(OC)c1
Cc1ccc(S(=O)(=O)NC(=O)NC(Cc2ccc3ccccc3c2)C(=O)O)cc1
CSCCC1NC(=O)CCC(C(=O)O)NC(=O)C(CC(C)C)NC(=O)C(CC(C)C)NC(=O)C(Cc2c[nH]c3ccccc23)NC1=O
COc1cccc(CCNC(=O)C2CCN(Cc3ccc(NC(C)=O)cc3)CC2)c1
Cc1ccc(=O)oc1COC(=O)NCCO[N+](=O)[O-]
Cc1ccc(C=NNC(=O)Cn2cnc3sc(C)c(S(=O)(=O)N4CCOCC4)c3c2=O)o1
CC1CC(=CN(C)C)C2C(C)(C3=CCOC3=O)CCC12C
CCn1c(CSc2nc(=S)c(O)n[nH]2)nnc1SCC(=O)Nc1cc(S(=O)(=O)N(C)C)ccc1OC
NC1Cc2cc(O)c(O)c(Cl)c2C(c2ccc(F)c(F)c2)C1
CC(C)c1ccc(CN2CCN(C(=O)c3ccccc3Cl)CC2)cc1
CNC(=O)c1cc(Oc2ccc3oc(Nc4ccc(Cl)c(CN5CCCCC5)c4)nc3c2)ccn1
Cc1cc(C(=O)Nc2ccc(-c3ccccc3S(N)(=O)=O)cc2F)n(-c2cccc(C(=N)N)c2)n1
Cc1cccc(CCNc2cc(C3CCCN3C(=O)NCc3ccc(C(=O)O)cc3)nc(C)n2)n1
CN(C)Cc1coc(C(=O)c2ccc([N+](=O)[O-])cc2)n1
COc1ccccc1-c1nc2ccccc2c(=O)n1Cc1ccccc1
COCc1cc(=O)nc(Nc2ccc(C(C)C)cc2)[nH]1
COC12CCC3C4CCC5=CC(=NOC(=O)Oc6ccc([N+](=O)[O-])cc6)CCC5(C)C4CCC3(C)C1C2
O=C(NC1CN(C(=O)OCc2ccccc2)CC1Cc1ccccc1)OCc1ccccc1
COc1ccc2c(Nc3ccc(C(=O)Nc4c(C)cccc4C)cc3)ccnc2c1
CN(Cc1ccccc1)C1CCN(c2nc(-c3ccc4ccccc4n3)nc3ccccc23)CC1
O=C(c1cc(C(F)(F)F)cc(C(F)(F)F)c1)N1CCc2cc(Br)c(O)cc2C1=O
CC1(Cc2ccc(F)cc2)CC(S(=O)(=O)c2cccc(C(=N)NO)c2)=Cc2cnoc21
O=c1c2nc[nH]c2n(Cc2ccccc2)c(=O)n1Cc1ccccc1
O=C(CNC(=O)c1ccc(C(F)(F)F)cc1)NC(CCN1CCC(Oc2ccc(Cl)cc2)CC1)C(=O)N1CCCC1
CCN1C(=O)c2cc(NC(=O)CCC(=O)Nc3ccccc3F)ccc2Oc2ccccc21
COc1ccc(Oc2ncccc2C(=NCc2ccc(F)cc2)NO)c(OC)c1
NC(=O)C1CCN(C(=O)COc2ccc3nc(C(F)(F)F)sc3c2)CC1
CC1=CCC2Cc3c(Cl)c(CN(C)C)c(O)c(C=O)c3C(CC1)C2(C)C
CCN(CC)S(=O)(=O)c1c(C)nn(-c2ccccc2)c1C
CN(C)S(=O)(=O)N(C)CC1CCC(Nc2cc(-c3cccc(NCC4CCOCC4)n3)c(Cl)cn2)CC1
Cc1ccccc1NC(=O)NC1(C(F)(F)F)C(=O)NC(c2ccco2)C2CC21
C[n+]1c2ccc(Cl)cc2cc2cc(Cl)ccc21
COc1ccc(SCc2cnc3c(-c4ccncc4)c(-c4ccc(Cl)cc4)nn3c2C)cc1
Cc1cc(=O)n2nc(NCc3ccccc3)sc2n1
CNC1CCC(N(C(=O)c2ccc(Cl)cc2Cl)C2CC2)CC1
CC(C)NC(=O)Nc1cc(C(=O)N2Cc3ccccc3C2)n(C)c1
COc1ccc(NS(=O)(=O)c2cccc(C(=O)NN=C3CCCc4ccccc43)c2)cc1
NC(=O)c1ccc2c(c1)C1C=CCC1C(c1cccc(Br)c1)N2
CC(C)=CC(=O)OC1Cc2c(c(-c3ccccc3)cc3ccccc23)C(=O)C(CO)O1
CC(C)(C)C1CN(C(=O)CNC(CNC(=O)C2CCC2)c2ccccc2)CCC1(C)C
CCCc1nc(N2CCN(C)CC2)c2cnn(C)c2n1
CC(C)(C)c1ccc(SCC(=O)Nc2ccc(-c3nc4cc(C(=O)O)ccc4o3)cc2)cc1
Fc1ccc(-c2nc3sc(CNCc4ccccc4)cn3c2-c2ccnc3[nH]c(-c4ccc(C(F)(F)F)cc4)cc23)cc1
CCN(CC)Cc1coc(-c2ccc(Cl)cc2Cl)n1
COc1ccc(Oc2ccnc(N3CCN(c4ccccc4)CC3)n2)cc1
CC1CCC(NC(=O)c2nn(C)cc2[N+](=O)[O-])CC1
CC12CCC(O)CC1CCC1C2CCC2(C)C(C(=O)CO)CCC12O
CCC(O)CNCC1CCC(O)C(OC2C(O)C(N)CC(N)C2OC2OC(CO)C(O)C(OC3OC(CO)C(O)C(O)C3N)C2N)O1
O=C(c1ccccc1)N1CCCC2(CC(OCc3ccccc3)CO2)C1
CCOc1ccc(S(=O)(=O)Nc2cc(C)ccc2C(=O)NCCCN(C)C)cc1
CN1CCN(Cc2[nH]nc3c2CCC2=C3CCN3CCCCC23)CC1
NCC(c1ccccc1)c1ccccc1Cl
Cc1ccc(C(C)(C)NC(=O)C2CCN(c3ncnc4c3C(C)(C)OC4)CC2)cc1
Cc1noc(CN(Cc2cccc(C(F)(F)F)c2Cl)C2CCCN(CCS(N)(=O)=O)C2)n1
[O-][n+]1onc2ccc(Br)cc21
COc1ccc2c(OC3CC4C(=O)NC5(C(=O)NS(=O)(=O)C6CC6)CC5C=CCCCCCC(NC(=O)OC5CCCC5)C(=O)N4C3)cc(-c3nccs3)nc2c1
CC12CCC(O)CC1CCC1C2CCC2(C)C(O)CCC12O
COc1ccc(-c2nc(CN3CCN(CC(=O)Nc4ccccc4Cl)CC3)c(C)o2)cc1
Cc1cc(C)nc(SCC2=C(C(=O)O)N3C(=O)C(NC(=O)C(=NOC(Cn4ccc(N)c(O)c4=O)C(=O)O)c4csc(N)n4)C3SC2)n1
CC(C)CCc1ccc(CCC(N)(CO)COP(=O)(O)O)c(C(C)(C)C)c1
Cn1c(=O)oc2cc(S(=O)(=O)C(C)(C)C(=O)NC3CCC(O)CC3)ccc21
COc1cc(NC(=O)C(C#N)=Cc2cnc3ccccc3n2)ccc1C(=O)n1cc(Cl)cc1C
OC(CNCCN1CCC(O)(c2ccc(F)cc2)CC1)COc1cccc2c1OCCO2
CN(C)c1cc[n+](Cc2cccc(C#Cc3cccc(C[n+]4ccc(N(C)c5ccc(O)cc5)c5cc(Cl)ccc54)c3)c2)c2ccccc12
CC(Cc1ccc2c(c1)OC(C(=O)OC(C)(C)C)(C(=O)OC(C)(C)C)O2)NCC(O)c1cccc(C(F)(F)F)c1
CC(O)CNc1ccc2c(c1)CCc1ccc(O)cc1-2
O=C(c1ccco1)C1CCN(Cc2ccc3c(c2)OCCO3)C1
Cc1cc2oc(=O)cc(CN3CCN(c4cccc(C(F)(F)F)c4)CC3)c2cc1C
Cc1nc2scc(C)n2c(=O)c1S(=O)(=O)NCCC(=O)N(CC(=O)NCC1CCCO1)CC1CCCO1
CN1CCC=C(C2=NNC(c3ccc(OC(F)(F)F)cc3)C2)C1
CC(C)(C)CNC1CCc2c(O)cccc2C1
OOc1cc2cc(O)c(Br)c(Br)c2c(O)c1O
N#CC1=C(Cl)c2ccccc2CC1
O=C1OCC(CCc2ccccc2C(F)(F)F)C1Cc1ccccc1
COC(=O)Cn1c(-c2ccc(Cl)cc2)cc2ccc(Cl)cc21
CCCCCC(=O)Nc1ccc2oc(=S)[nH]c2c1
COc1ccc(-c2csc3ncnc(N)c23)cc1OC
COc1ccc(C)cc1N1C(=O)SC(=Cc2ccc(-c3ccc(C(=O)O)cc3)o2)C1=O
COC1C=C2CN3CCc4c([nH]c5ccccc45)C(C(=O)O)(C2)C13
CN1CCN(CCCN2Cc3ccccc3C2)CC1
O=c1cc(-c2cnc(C(F)(F)F)c(OCc3ccc(C(F)(F)F)nc3)c2)c2ccc(Cl)cc2o1
CC1CN(C(=O)N2Cc3c(NC(=O)c4ccc(Cl)cn4)n[nH]c3C2(C)C)C(C)CN1C(=O)OC(C)(C)C
COc1ccc2[nH]cc(CCNC(=O)C3CCN(S(=O)(=O)c4cc(C)ccc4C)CC3)c2c1
Nc1ccc(C(=O)N2CCc3c(O)cccc3C2)c(O)c1
Cc1ccc(CCOc2ccc(CCNCC(O)(Cn3cncn3)c3ccc(F)cc3F)cc2)nc1
O=C(O)CC(=O)NC1CC(C(=O)O)=CC(O)C1O
CC(=NOC(=O)C1=C(c2ccc(C(F)(F)F)cc2)CCC1)c1cnn(C2CC2)c1C
CN1CCc2c(c3cc(Cl)ccc3n2C(C#N)c2ccc(N)cc2)C1
COc1ccccc1-c1ccc(Cn2cncc2C=C(C(C)=O)C(=O)O)o1
CCN1c2nc(C(=O)O)c(C)nc2N(C)c2nc3ccccc3nc21
CC(C)n1cc(C(=O)c2cncc(NC(=O)Cn3cc4cc(F)ccc4n3)c2)c2cncnc21
CN(C)C(=O)CN1CCC2OCCN(Cc3cc(C#N)cs3)C2C1
Cc1cc(OCCF)ccc1-c1[nH]c(CCCCc2ccccc2)cc1-c1ccncc1
Cc1[nH]cnc1C(=O)N1CCC(CCC(=O)NCc2ccccn2)C1
O=C(Cc1ccc(C(F)(F)F)cc1)NC1CCN(CC(O)c2ccccc2)CC1
CCOc1ccc2c(c1)C(Sc1cccc(Br)c1)=CN=C(SC)N2
Cc1nc2ccccc2n1C1CC2CCC(C1)N2CCCC1(c2cccc(F)c2)CCN(C(=O)c2cc(C(F)(F)F)cc(C(F)(F)F)c2)CC1
CCC1C(=O)c2c(oc(-c3ccc(Cl)c(Cl)c3)cc2=O)C(CC)(CC)C1=O
Nc1nc(=O)c2ncn(C3OC(CO)C(O)C3O)c2[nH]1
O=C(Nc1ccc(Cl)c(Cl)c1)C(=Cc1ccccc1)NC(=O)c1cccc([N+](=O)[O-])c1
OCC1OC(n2cnc3c(NCc4cccc(F)c4)ncnc32)C(O)C1O
CNC(=O)NCC(O)c1ccc(OC2CCC2)cc1
COc1ccc(C(=O)N2c3ccccc3OCC2Cc2ccccc2)cn1
Cc1nc(=O)c2cc(CSC(=S)N3CCN(c4cccc(C(F)(F)F)c4)CC3)ccc2[nH]1
Cc1ccc(NC2=CC(=O)C(=NNc3ccccc3)C(Nc3cccc(C)c3)C2)cc1
CCN(CC)CC#CCSc1ccccn1
Cc1ncc(CO)c(C=NNC(=O)c2ccc(Cc3ccccc3)cc2)c1O
O=C(O)c1ccccc1C(=O)Nc1nc(-n2ccnc2)nc2ccsc12
CCN1c2ncccc2C(=O)N(C)c2ccc(-c3cccc(OC)c3F)nc21
COc1cccc(Nc2ccnc(-c3cnn4cc[nH]c34)n2)c1
O=C(O)c1ccc2c(c1)CNCc1c(Cl)cc(Cl)cc1O2
Cn1cc(CN2CCC3(CCN(CC4CC4)CC3)C2)cn1
Cc1cccc(OCCCn2c(=N)n(CC(O)c3ccccc3)c3ccccc32)c1C
O=C(CNc1ncnc2ccc(C(F)(F)F)cc12)NC1CN(C2CCC(c3ccccc3C(F)(F)F)CC2)C1
NCC1CN(CCO)CC1c1cc(F)c(F)cc1F
O=C(NCCN(CC1CCCO1)CC1CCCO1)c1ccc2c(c1)OCO2
CC(OC(=O)c1ccc([N+](=O)[O-])o1)C(=O)N(C)Cc1ccccc1
O=C(O)c1ccccc1-c1cccc(Cc2cnc(Cl)nc2NCC(F)(F)F)c1
O=C(O)CC(C(=O)O)N1CCOP(=O)(N(CCCl)CCCl)NC1=O
Cc1c([N+](=O)[O-])c(=O)oc2cc3[nH]c4ccc(Cl)cc4c3cc12
c1ccc(Cc2nc(CNc3ccnc4ccccc34)cs2)cc1
COC(=O)c1ccccc1-c1cnc(N(C)CC2CC2)c2ccc(-c3ccc(C#N)cc3)cc12
O=C(NCCCCCCCS)c1nc(-c2ccccc2)n(-c2cccc(C(F)(F)F)c2)n1
CSc1ncnc2cc3c(cc12)N(C(=O)Nc1ccc(C#N)cc1)CC3
O=C(Nc1cc(Cl)c(Oc2ccc(Cl)c(SCC(=O)N3CCN(C(=O)OC(C(F)(F)F)C(F)(F)F)CC3)c2)c(Cl)c1)c1ccc(C(F)(F)F)cc1
Cc1ccc(C(=O)Nc2c(C(=O)N3CCN(c4ccccc4F)CC3)oc3ccccc23)cc1
CC(c1ccc(C#Cc2ccccc2)cc1)N1CCCC1
NC(=O)C12CC1C(n1cnc3c(NCc4ccccc4)nc(C#Cc4ccccc4)nc31)C(O)C2O
COc1ccc(Nc2nn3c(C)c(Br)c(C)nc3c2C(N)=O)cc1
Cc1c(Cc2c(F)cccc2Cl)[nH]c(SCc2ccc(F)cc2)nc1=O
c1ccc(Cc2noc(CCCCc3nnc(-c4ccccc4)o3)n2)cc1
N#Cc1cc(C#N)c2[nH]c3ccccc3n2c1=O
Cc1cccnc1NCCCCCC(=O)O
COc1cc(C=CNC(=O)c2ccc(C[n+]3cccc(C(=O)O)c3)cc2)c(OC)cc1N
CCN(Cc1ccccc1)C(=O)C(=O)c1c(-c2ccc(Cl)cc2)[nH]c2ccc([N+](=O)[O-])cc12
Cc1ccccc1N1CCN(C(=O)c2ccc(CSc3ccccc3[N+](=O)[O-])o2)CC1
Cc1nn(C)c(C)c1CNCCN1CCOCC1
CC12CCC3C(CC=C4CC(OC5CCN(C6COC6)CC5O)CCC43C)C1CCC2=O
CC(C)CC1CN=C(N2CCN(C(=O)C3CCOC3)CC2)N1
CNC(=O)C(NC(=O)c1ccc(CSc2nc(NC3CCNCC3)nc3[nH]cnc23)cc1)C1CCCCC1
CN1Cc2ccc(F)cc2C(c2ccc3c(c2)OCO3)O1
CC(C)CNC(=O)c1ccccc1SSc1ccccc1C(=O)NCC(C)C
CN(C)CCCN1CCN(CCCNC=c2cc3c(c4ccccc24)=Nc2ccccc2-3)CC1
Cc1csc(NC(=O)CCC(=O)N(CCc2cccc(C(F)(F)F)c2)Cc2ccoc2)n1
CCN(CC)c1ccc(C=CC(=O)c2ccccc2Cl)cc1
Cc1ccc2ccc(C(=O)NC3CCC(C)CC3)c(O)c2n1
COc1ccc(C=Cc2ccc3ccc(OC)c(OC)c3n2)c(OC)c1OC
O=C(c1cc2ccccc2o1)N1CCC(c2nc(-c3ccncc3)no2)CC1
O=C(O)c1cncc(-c2cnc(N(Cc3ccccc3)CC3CCCCC3)s2)c1
CCCCCCCCC=CCCCCCCCNCCCCNCCCCCNCCCN
CCC(=O)c1nn(-c2ccc(S(N)(=O)=O)cc2)c2c1CCc1cnc(NC3CCC3)nc1-2
Cc1c(-c2ccc3c(c2)OCO3)cc2oc(=O)c(-c3ccccc3)c(O)c2c1C
NC(=O)N(O)CC=Cc1ccc(C=NO)o1
S=c1[nH]nc(-c2ccccc2)n1-c1ccccc1
CN(C)Cc1cccc(-c2ccc(OCC(C)(C)N(C)C)cc2)c1
O=C(O)c1ccc(-c2ccc(-c3ccccc3)cc2)nc1
CC1NC(=O)C(Cc2ccc(O)cc2)NC(=O)C(NC(=O)C(CO)NC(=O)OC(C)(C)C)CSSCC(C(=O)NC(CC(=O)O)C(=O)O)NC1=O
COCC1CCCN1c1cc2ncn(C)c(=O)c2c2[nH]c(=O)nc(OCC3CC3)c12
NC1N=NN(c2ccccc2I)C1=O
COC(=O)C1=C(c2ccccc2OCc2ccccc2)CC2CCC1N2C(=O)NCCOc1ccccc1
COc1ccc(-n2nc(C(F)(F)F)c3c2C(=O)N(c2cc(C(=O)O)ccc2C)C3)cc1
O=C(O)C1CCCN(c2nc(-c3ccc(Oc4ccccc4)cc3)ccc2OC(F)(F)F)C1
CC(C)C(NC(=O)OCc1ccccc1)C(=O)N1CCCC1C(=O)NC(=N)N
Cc1cccc(NC(=O)C2CC(N3CCCC3)CN2C(=O)NC(C)(C)C)n1
CCN(CC)CCOc1ccc(N2C(=O)CC2(O)c2cc(Cl)cc(Cl)c2)cc1
CCCCn1c(N)c(N(CCOC)C(=O)Nc2ccc(F)cc2)c(=O)[nH]c1=O
Cc1cccc2c1C(=O)CC1(CCN(C(=O)c3cc(C(F)(F)F)ccc3-n3nccn3)CC1)O2
NNC(=O)c1ccc(N)cc1
CN(C)C(=O)c1cc(NC(=O)c2ccc(F)cc2)ccc1-c1ccccc1
Cc1cc(SCC(=O)N2CCCCC2)nc2ccc(NC(=O)c3cccc(C#N)c3)cc12
COc1ccc(-c2cccc(NC(=O)C(C)(C)S(=O)(=O)c3ccc4c(C#N)cn(C)c4c3)c2)cc1C
COc1cc(CCCCC(C)=O)c(OC)c2c1CC(NCCCC(=O)O)CC2
CC(=O)Nc1ccccc1-c1nc2ccccc2c(=O)o1
CC1CN(C(C)CO)C(=O)CCCn2nncc2COC1CN(C)Cc1ccc2ncccc2c1
COc1ccc(Cl)cc1N1CCN(CCN2C(=O)NC3(CCCC3)C2=O)CC1
O=C(Nc1nc(-c2ccc(Cl)cc2)cs1)C1CSC2(C(F)(F)F)CCC(=O)N12
CCc1nc(N)nc(N)c1-c1ccc(Cl)c(OCC(C)C)c1
Cc1cccc(-c2c(-c3ccccc3)c(CC(=O)O)n3c2CC(C)(C#N)C3)c1
Cc1cccc(-c2nc(CS(=O)(=O)CC(=O)NCc3cccnc3)c(C)o2)c1
O=c1c2ccccc2nc(-c2ccncc2)n1CCN1CCN(c2ccccn2)CC1
CC(C)CC(C(=O)NC(C(=O)O)C(C)C)C(O)C(O)C(=O)NC(C(=O)NC(C(=O)NC(C(=O)NCC(=O)O)C(C)C)C(C)C)C(C)C
O=c1[nH]c(=O)n(Cc2ccc(Cl)cc2)cc1F
Cc1ccc(SCC(=O)Cn2cnc3c(cnn3Cc3ccccc3C)c2=O)cc1
COc1ccc(CCNC(=O)c2ccc3nc(Cc4ccccc4)oc3c2)cc1OC
Cc1cc(C)n(-c2c(C)c(C(=O)NCCc3ccc(Br)cc3)nn2-c2ccc(Cl)cc2Cl)n1
O=C(NCCN1CCCC1)c1ccc(CN2CCOC2=O)cc1
CC1=NN(c2ccc(C(=O)Nc3ccc(C)c(S(=O)(=O)N4CCCCC4)c3)cc2)C(=O)CC1
COC(=O)C(C)NC(=O)C=CC=C(C)C
O=C(CSc1ccccc1)NNC(=O)c1ccc(C(F)(F)F)cc1Br
COc1ccc(Cn2c(-c3nonc3N)nc3c(OCCCN)nc(OCCCN(C)C)nc32)cc1
CC1CN(Cc2ccc(Oc3ncccc3N)cc2)CC(C)O1
CC(C)c1ccccc1NC(=O)c1ccc2cc3c(nc2c1)CNC3=O
Cc1nc(NCC2CCCCC2)nc(-c2ccccc2)c1C(N)=O
O=C(Nc1ccccc1N1C2CCC1CC(Nc1cccnc1)C2)c1ccco1
COc1cc(OC2OC(CO)C(O)C(OC3OC(C)C(O)C(O)C3O)C2O)nc(C(C)(C)C)n1
COc1c(OC)c(OC)c2c(cnn2CC(=O)C(C)C)c1OC
COc1ccc(CN(C)CC2OCCCCC(C)Oc3ccc(NC(=O)Nc4ccc(C(C)=O)cc4)cc3C(=O)N(C(C)CO)CC2C)cc1
O=C(NC(Cc1ccccc1)C(=O)N1CCCCC1C(=O)N1CCN(c2ccccc2)CC1)OCc1ccccc1
CC(=O)c1ccc(-n2nnc(-c3nnc(NCC(C)C)o3)n2)cc1
Nc1[nH]c(-c2ccc(F)cc2)nc(=O)c1C(=O)O
COc1ccc(N=C2SC(CC(=O)NCC3CCCO3)C(=O)N2C2CCCCC2)cc1
COc1ccc(C=C(NC(=O)c2ccccc2)C(=O)NCCCn2ccnc2)cc1
CCNNC(=O)c1c(N)n(C)c(=O)n(C)c1=O
Cn1cc(CN2CCc3c(c(=O)[nH]c4ccccc34)C2)c(-c2ccccc2F)n1
CC(NCc1cccc(C(=O)Nc2cc(Cl)ccc2O)c1)c1ccccc1
C(=Cc1cc(-c2ccccc2)nn1Cc1ccccc1)c1ccccc1
N=C(N)c1ccc(CNC(=O)Cn2c(-c3ccccc3)c(Cl)nc(NCC(N)c3ccccc3)c2=O)cc1
O=S(=O)(Nc1nc2ccc(O)cc2s1)c1ccc(-c2cccc(-c3nc4cc(F)ccc4[nH]3)c2)c(F)c1
O=C(NCn1cnc2ccccc21)c1ccc(NC(=O)c2ccccc2[N+](=O)[O-])cc1
COCCCN(C(=O)Cc1ccsc1)c1nc2ccccc2s1
COc1cccc(C2CC(c3ccccc3F)Nc3ncnn32)c1
COc1ccc(CNC(=O)Nn2cnnc2)c(OC)c1
CC1(C(=O)Nc2nnc(C3CC3)s2)CCCN1Cc1ccc2c(c1)OCO2
Nc1ncnc2cc(CNn3cnnc3)ccc12
Cc1nn(Cc2cccnc2)c2sc(N)nc12
CC1CN(C(=O)c2cnc(Cl)nc2O)CCO1
OC(C1CCN(c2ccccn2)CCS1)C(F)(F)C(F)(F)C(F)(F)C(F)(F)C(F)(F)C(F)(F)C(F)(F)C(F)(F)C(F)(F)F
Cc1cc(C)c(S(=O)(=O)N2CCC(C(N)=O)CC2)c(C)c1
COC(=O)C1=C(C)NC(C)=C(C(=O)OC(C)(C)C)C1C1=CC=CN(C)C1
COC(=O)CCc1cc2cc(CC(C(=O)OC)c3cc4c(cc3OC)OCO4)cc(C(=O)OC)c2oc1=O
O=S1(=O)c2ccc(O)cc2OC(c2ccccc2)CN1CCCCc1cn(CCCCCN2CCCCCC2)nn1
COc1cnc(-c2nccn2C)c2ccccc12
O=C(NO)C1Cc2cc(I)c(OCc3ccccc3)cc2CN1S(=O)(=O)c1ccc(C(F)(F)F)cc1
CC(CC(=O)N1CCN(Cc2ccc3nonc3c2)CC1)Cc1cc(F)c(F)cc1F
Cc1ncc(C(=O)NC2COC2)c(-c2ccccc2F)n1
O=C(O)c1cn(Cc2ccc(F)cc2)c2ccccc2c1=O
O=[N+]([O-])c1ccc2[nH]c(N3CCCC3)nc2c1
O=C(O)c1ccccc1Nc1cccc(Cl)c1
O=C(CCN1CCOCC1)N1c2ccccc2CC1C(F)(F)F
O=C(O)c1ccc(N2CC(CN3CCOC(COc4ccc(Cl)cc4)C3)OC2=O)cc1
CN1CCN(C(=O)CC2C(=O)N(Cc3cccc(Cl)c3Cl)C(C)(Cc3ccccc3)C2=O)CC1
[C-]#[N+]c1c(F)ccc(C2CN3CCN(C(=O)C4CC(c5ccccn5)=NO4)CC3CO2)c1C
OC1CCNCC1O
CC(=O)N1CCOc2ccccc2C1CC(C)O
COc1cc(OC)c2c(=O)cc(-c3ccccc3)oc2c1C(CN1CCN(C(C)=O)CC1)OC(=O)c1ccccc1C(F)(F)F
Cc1ccc(OCc2noc(C(=O)N(C3CCCC3)C3CCS(=O)(=O)C3)n2)cc1
OC1COC(n2cc(I)c3c(SCc4ccc(C(F)(F)F)cc4)ncnc32)C1O
N#Cc1c(-c2ccc(CC(NC(=O)c3c(Cl)cccc3Cl)C(=O)O)cc2)ccnc1N
CCC(NC(=O)C(Cc1ccc(OP(=O)(O)O)cc1)NC(=O)OC(C)(C)C)C(=O)NC1CCCc2ccccc21
Cc1cccc(NC(=O)C2CCCN(S(=O)(=O)c3ccccc3)C2)c1C
COc1ccc(CNC=C2CCCCCC2=O)cc1OC
O=C(ONc1cc(C(F)(F)F)cc(C(F)(F)F)c1)c1cc2cccc3c2n1CCC3
CN1CCN(c2ccc(Nc3c(C(=O)C4CC4)cnc4ccc(NC(=O)CC(=O)NCc5ccc(Cl)cc5)cc34)cc2Cl)CC1
O=C(Nc1ccc(OCc2ccccc2Cl)c(C(=O)O)c1)c1cccs1
Cc1c2c(c3nc(-c4ccccc4)c(C)n3c1C)CCC2
CSC1(c2ccccn2)CCCN(S(=O)(=O)c2ccccc2)C1
O=C(CNC(=O)c1ccccc1Cl)NCC(=O)Nc1ccccc1Cl
Cc1ccc(C)c(OCCOCCOCCOCCOc2ccc(-c3oc4ccccc4c(=O)c3CCCOc3c(C)c(C)cc(O)c3C)cc2)c1
Cc1cccc(NC(=O)C2CC3CCC2C3)c1C
CC(C)CC(c1ccc(Nc2ccc3c(ccn3C)c2)cc1)n1cncn1
CSCCC1(C(=O)NC(Cc2ccc(NC(=O)c3c(Cl)cccc3Cl)cc2)C(=O)O)CCCC1
C=CCc1cccc(C=Nc2ccc(C3=C(CC)C(=O)NC3=O)cc2)c1O
COC(=O)CCCCCNC(=O)N1c2ccccc2CCc2ccccc21
CC1(C)CN(C(=O)Nc2cc(F)cc(F)c2)C2(C1)CC(C)(C)C2
O=C1c2ccccc2C(=O)N1CCBr
Cc1ccc(C(=O)N2CCc3c(ncnc3-c3cscn3)C2)cc1Br
Clc1ccccc1-c1cccn2nc(Nc3ccc(N4CCOCC4)cc3)nc12
Cc1ccc(Cn2c(SCC(=O)N(C)C)nc3ccccc32)cc1
N#Cc1c[nH]c(C(=O)Nc2ccc(C3CNCCO3)c(C3CCOCC3)c2)n1
O=c1c2ccccc2n(CCCCCN2CCOCC2)c2ccccc12
Cc1cc[n+](CCC[n+]2cc(C)c3ccccc3c2)cc1
O=C1NC(=O)C(c2ccc(C(F)(F)F)cc2)=C1Nc1ccc(NC(=O)C2CCOCC2)cc1
OC1(c2ccc(-c3ccccc3Cl)cc2)CN2CCC1CC2
Cc1ccc(C(=O)Nc2ccc3c(c2)nc(Nc2cccc(C(F)(F)F)c2)n3C)cc1
CCOC(=O)C1C(c2ccccc2)=Nc2ccccc2N1C(=O)c1ccccc1
CN(C(=O)C1Cc2ccccc2CN1C(=O)OCc1ccccc1)C1Cc2cccc([N+](=O)[O-])c2C1
O=C(CN1C(=O)C(=Cc2ccc(Cl)cc2)SC1=S)Nc1cc(F)ccc1F
COc1cc(Br)c(CCNCCCCCCNCCc2ccc(O)cc2)cc1O
C=C(CCC(C)C1CCC2C3=C(CCC21C)C1(C)CCC(O)C(C)(C=CC=C(C)C)C1CC3)C(C)C
CCCCC(CN(O)C=O)C(=O)N1CC=CC1C(=O)Nc1ccncc1
CC1(C)Oc2ccc(-c3ccc(=O)n(CC4CC4)n3)cc2C2(COC(N)=N2)C12COC2
COC(=O)CSc1cc(-c2[nH]c(N)nc(=O)c2C)ccc1[N+](=O)[O-]
COc1ccc2c(c1)N(CC1CCN(CC3CCCC3)CC1)C(=O)C1CCC(NC(=O)c3cccc(Cl)c3)CN21
Nc1ccc(Oc2ccc(CNCCc3cccnc3)cc2)cc1
O=P(O)(O)OCC1OC(n2cnc3c(NCc4cccc(Oc5ccccc5)c4)ncnc32)C(O)C1O
N=C(NCCCc1c[nH]cn1)NC1CCCCC1
O=C1NCC(C(=O)Nc2ccn(Cc3ccccc3Cl)c(=O)c2)N1
Cc1ccc(NCc2cc(-c3ccccc3Br)no2)cc1
CC1C2Cc3ccc(O)cc3C1(C)CCN2C(=O)c1cccc(Cl)c1
COc1ccc(NC(=O)Nc2nc3[nH]c(C(F)(F)F)c(-c4ccccc4)c(=O)n3n2)c(OC)c1
Cc1cn(Cc2ccccc2)c(=O)n1Cc1ccccc1
O=C(COC(=O)c1cc(Br)ccc1F)NCC1CCCO1
COc1ccccc1CNCCCCCCNCCCCCNCCCCCCNCCCCCCNCCCCNCc1ccccc1OC
COc1ccc(Nc2ccc(-c3[nH]c(N)nc3C)cn2)cc1
CCCCCCc1cccc2c1N(CCCCC)CC2CCC(C)OC(=O)CCc1ccc(Br)cc1
Cc1ccc(S(=O)(=O)NC(=O)c2ccc(C(C)(C)C)cc2)cc1
Cc1cc(=O)[nH]c2cc(Nc3ccc(O)cc3)ccc12
Cc1cc(-c2ccc3c(c2)CNC(C(F)(F)F)C3)on1
O=S(=O)(c1ccc2ccccc2n1)c1cc2c(c(Cl)c1O)NCCC2
Cn1c2cc(Cl)cc(Cl)c2c(=O)c2c(C=NO)c(O)c(Cl)cc21
O=C1c2cc(F)ccc2CC1c1ccccc1
CN1Cc2sc3[nH]c(N)nc(=O)c3c2CC1CO
COc1ccccc1C1c2c(C)n[nH]c2N=C2CCCC(=O)C21
CCCc1ccc(OC)c(Cc2cccc(OC)c2O)c1
CC(NC(=O)C(Cc1ccc(OP(=O)(O)O)cc1)NC(=O)C(NC(=O)C(N)CCC(=O)O)C(C)C)C(=O)N1CCCC1C(=O)NC(C(=O)O)C(C)C
CC(C)C(NC(=O)C(N)CS)C(=O)Sc1cccc([N+](=O)[O-])c1
Cc1cc(C)n(N=c2nc(-c3ccccc3)nc(N=Nc3ccccc3)[nH]2)c(=O)c1CC(C)C
Cc1nc(-c2ccc(O)cc2)n(C(C)c2nnc3ccccn23)n1
CC(C)c1ccc(C(=NO)c2ccccc2)cc1
Cn1c(N2CCC(C(=O)N3CCC(C(N)=O)CC3)CC2)nc(-c2ccncc2)cc1=O
CC(=O)Nc1cc(O)c(O)cc1C(C)=O
COc1ccc(CN(CC(=O)NC2CCCC2)C(=O)c2csnn2)cc1
COC(=O)c1ccc(S(=O)(=O)N2CCS(=O)(=O)c3ccccc32)cc1
CC(C)CNc1cc(-c2nc3cc(Br)ccc3c3ocnc23)ccc1O
CC1CCCCN1Cc1cc(Cl)cc(NC(=O)c2cccnc2)c1O
N#CC(=Cc1ccc2ccccc2c1)C(=O)NCCCN1CCCC1=O
CC(O)COc1nc(N)c2ncn(C3OC(COP(=O)(O)OP(=O)(O)OP(=O)(O)O)C(O)C3O)c2n1
COc1ccc(-c2cc(NC(=O)Nc3c(F)c(F)c(F)c(F)c3F)c3ccccc3n2)cc1OC
CC(Cc1ccc(CN)cc1)NC(=O)c1ccccc1Br
CC1=CC2C3CCC4=CC(=O)CCC4(C)C3(F)C(O)CC2(C)C1C(=O)c1cccc(Cl)c1
Cn1ncc(C(=O)N2CCC2)c1C1CCN(S(=O)(=O)c2cccnc2)CC1
Cc1cccs1
CC1=NN(C(=O)CC2CCCCC2)C(C)(C)C1N=Nc1ccc(O)c(C(=O)O)c1
COc1ccc(CSc2nc(N)c3ccccc3n2)cc1
Cc1ccn2c(C=NNC(N)=S)c(-c3ccc(OC(=O)c4ccccc4)cc3)nc2c1C#N
Cc1cccn2c(=O)c3cc(C(=O)N4CCCCCC4)n(C)c3nc12
O=C(O)C(SC(=S)N1CCN(C(=O)c2ccccc2)CC1)c1ccccc1
CCc1cc(C(=O)NC2CC(C(=O)NCc3cc(Cl)cc(Cl)c3)N(C(=O)c3coc4ccccc34)C2)n(C)n1
NC(Cc1ccc(O)cc1)C(=O)NC1CSSCC(C(=O)NCC=O)NC(=O)C(Cc2ccc3ccccc3c2)NC(=O)C(Cc2ccccc2)NC(=O)CNC1=O
Cn1nc(Cc2ccc(C(F)(F)F)cc2)c2ccccc2c1=O
O=C(CN1CCCCC1)N1CCCN(c2nc3cc(C(F)(F)F)ccc3s2)CC1
Cc1ccc(-c2cc(C(=O)Nc3cccc(S(=O)(=O)N4CCCC4)c3)c3ccccc3n2)cc1
CCN(C(=O)Cc1c(C)nc2scc(C)n2c1=O)c1ccccc1
CC1C(N)CN1c1c(F)cc2c(=O)c(C(=O)O)cn(-c3cc(C(=O)O)n(C)c3)c2c1F
CCc1ccc(N2CC(C(=O)Nc3ccc(S(=O)(=O)N4CCOCC4)cc3)CC2=O)cc1
CC(C)(C)NC(=O)CS(=O)(=O)Cc1cc(-c2cccs2)on1
CCC(C)C(NC(=O)CNC(=O)C(C(C)C)C(O)C(O)C(CC1CCCCC1)NC(=O)C(NC(=O)OC)C(C)C)C(=O)NCc1ccccc1
CCN1CCC(NC(=O)c2ccc(OC3CS(=O)(=O)C3)cc2)CC1
CCSc1nc(=O)c(NC(=O)Cc2ccccc2)c(C)[nH]1
CC1CC(=O)NN=C1c1ccc(-n2c(-c3ccccc3)nc3ccccc3c2=O)o1
O=C1NCCc2ccc(OCC3CCCCC3)cc21
CC1=C(N)C(=O)c2ccccc2C1(O)C(F)(F)F
CC(C)CC1OC(COP(=O)(O)O)C(OP(=O)(O)O)C(O)C1O
OCC1CCC(CNC2COc3cc(O)ccc3C2Cc2ccccc2)CC1
CNc1ccc(Cc2nc(-c3cccnc3)no2)cc1
CCCCc1ccc(CCc2cc3c4c(c2)CCN4C(=O)CC3)c(O)c1
CN(C)C1(C2=NCCN2)Oc2ccccc2O1
CCc1nc2ccccc2c(=O)n1N=C(N=Nc1ccc(NC(C)=O)cc1)c1cccc2ccccc12
COC1C(OCc2ccccc2)CCC(COc2cccc(F)c2)C1Cn1cncn1
CCCNC(=O)c1cccc(Nc2ncnc3cc(Oc4cc(C(N)=O)ncc4C)ccc23)c1
O=C(CCCN1CCc2c(nc(-c3ccc(F)cc3)nc2N2CCOCC2)C1)c1ccc(F)cc1
O=C(O)C(O)=CC(=O)c1cccc2ccccc12
CC(=O)N1CCN(CC(O)COc2ccc(CC3SC(=O)NC3=O)cc2)CC1
CC(c1ccc(-c2ccc(Cl)cc2Cl)nc1)N1CCC(CCC(F)(F)F)(c2ccccc2)OC1=O
NC(Cc1ccc(-c2ccc(Br)cc2)cc1)C(=O)O
COc1ccc(C(O)C2NCC(O)C2O)cc1
COc1ccc(COc2ncnc3c2c(-c2ccc(Cl)cc2)cn3C)cc1
CC1=C(C)CC(C(=O)Nc2nnc(OC(C)C)s2)C(C(=O)O)C1
N#Cc1c(Nc2ccc(F)cc2)nc2ccccc2c1N1CCOCC1
CCn1c(=O)cc(OCC(=O)Nc2cccc(C(F)(F)F)c2)c2ccccc21
COc1cc(NC(C)CCCn2c(=O)n(C)c3c2c(=O)n(C)c(=O)n3C)c2ncccc2c1
CCCCCn1c2c(c3cc(C(=O)N4CCC(C)CC4)ccc31)CN(Cc1ccc(Cl)cc1Cl)CC2
COc1cccc(NC(=O)Cc2ccc(Br)c(Cl)c2)c1C(N)=O
CC(C)(C)n1cc(C(=O)NC2COCCC2NC(=O)c2ccncc2)cn1
C=C1C(O)CC2C(C)(C)C(OC(C)=O)CCC2(C)C1CCC(C)C
O=C(OCc1cc(-n2ccc(=O)[nH]c2=O)cc2cc(Cl)ccc12)C1CCCC1
CCn1c(=S)[nH]c(O)c(C=NNC(=O)c2cccnc2)c1=O
CCOC(=O)C1=CCC23CCN(C)C(Cc4ccc(OC)cc42)C3C1
CCCCn1c2ccccc2c2cc(CO)nc(-c3cc(OC)c(OC)c(OC)c3)c21
Cc1ccc(N=C2SC(=Cc3cc(C)n(-c4ccccc4)c3C)C(=O)N2c2cccc(C)c2)nc1
CC(=O)c1cccc(NC(=O)c2ccc(OCc3c(C)noc3C)cc2)c1
COc1ccccc1-c1ccc(CC(NC(=O)CC2=CCCC2)C(=O)O)cc1
OC(c1ccc(Cl)c(Cl)c1)c1nc(-c2ccccc2)c[nH]1
CN(C)C(=O)CC1CC2CCc3cc(Cl)ccc3C(=O)N2C1
O=C(Nc1nc(-c2cc3ccccc3o2)cs1)c1cccc(Br)c1
CCC(=O)N1CCN(CCCOc2ccc(C(=O)c3ccccc3)cc2)CC1
Clc1ccc(OCc2nc3ccccc3[nH]2)c(Cl)c1
COC(CNC(=O)c1ccc(S(N)(=O)=O)s1)OC
COc1cc2c(C(=O)C=Cc3cscc3OC)c(c1)C(O)Cc1cc(Cl)c(c(Cl)c1)O2
COc1ncnc2c(C(=O)OCc3ccccc3)cn(C)c12
Cc1cccc2sc(NC(=O)c3cccc([N+](=O)[O-])c3)nc12
Cc1csc(NC(=O)c2ccc(S(=O)(=O)Nc3cccc(C(N)=O)c3)cc2)n1
COC(=O)C12CCC(C)C(C)C1C1=CCC3C4(C)Cc5cnn(-c6ccc(C(C)C)cc6)c5C(C)(C)C4CCC3(C)C1(C)CC2
Cc1c(O)cc(C2c3cc4c(cc3C(NC(=O)c3cc(-c5ccc(O)cc5)on3)C3COC(=O)C23)OCO4)cc1O
COc1ccc(C2CCN=C(N)N2)cc1OC1CCCC1
Nc1nccc(NC(=O)CC2CCCCC2)n1
Oc1c(Br)cc(Br)c(O)c1O
Cc1c(C(C)O)nc(-n2cccc2)c(C#N)c1Nc1ccccc1
CCC1CCCCN1CCCNC(=O)c1c(OC)cccc1OC
O=C(O)CCN1CN(Cc2cc3c(cc2[N+](=O)[O-])OCO3)S(=O)(=O)c2ccccc21
CC
CCC1CC2=CCC(O2)C(OC2OC(C)CC(N(C)C)C2O)C(C)C(OC2CC(C)(OC)C(O)C(C)O2)C(C)C(=O)O1
CCCCCCCC(=O)NC(COP(=O)(O)OCC1OC(n2ccc(=O)[nH]c2=O)C(C)(F)C1O)C(=O)OCc1ccccn1
CCc1cc(C(F)(F)F)cc2nc(SC)oc(=O)c12
CC(=O)OCC1OC(Oc2ccc3oc(C)c(-c4ccc(SC(C)=O)cc4)c(=O)c3c2)C(OC(C)=O)C(OC(C)=O)C1OC(C)=O
CS(=O)(=O)N1CCc2c(c(-c3ccc(Cl)s3)nn2CC(O)CN2CCC(N3C(=O)OCc4ccccc43)CC2)C1
CN1CCCN(C(=O)c2ccc3[nH]c(-c4cccc(OCc5cccc(C(F)(F)F)c5)c4)nc3c2)CC1
Cc1nc(COc2cccn3nc(C(=O)N4CCOCC4)cc23)cs1
CC(Cc1c[nH]c2ccccc12)(NC(=O)OC1C2CC3CC(C2)CC1C3)C(=O)N(CC(=O)O)C(Cc1ccccc1Cl)C(N)=O
O=C(NO)C1CCC(NC2CCCN(C(=O)c3ccccc3)C2)CC1
CC(=O)c1ccc(-n2c(C)nc3cc(CCC(=O)O)ccc3c2=O)cc1
CC(C)C(NS(=O)(=O)c1ccc(Oc2ccc(Nc3nn(C4CC=CCC4C#N)cc3C(N)=O)cn2)cc1)C(=O)O
CC1=C(C(=O)Nc2nc(-c3ccc(Cl)cc3)cs2)SCCO1
CN(C)Cc1ccccc1Sc1cc(F)ccc1Cl
O=[N+]([O-])c1ccc(-c2cc3c(Cl)cccc3nc2O)cc1
CC(C)(C)c1ccc(-c2nn(-c3ccc(S(N)(=O)=O)cc3)cc2C(O)c2ccc(F)cc2)cc1
Nc1cnc(-c2ccc(C3CCC3)c(OCCn3cccn3)c2F)cn1
CCCCCCCCCCCCCC1(COP(=O)([O-])OCC[N+](C)(C)C)OCCO1
CC(NC(=O)c1cnccn1)C(=O)N1CCOCC1
CNc1sc(C(=O)c2ccc([N+](=O)[O-])cc2)c(N)c1C#N
CC1CCCCOC(CN(C)C(=O)Nc2ccc(C(F)(F)F)cc2)C(C)CN(C(C)CO)C(=O)c2cc(NC(=O)Nc3ccccc3)ccc2O1
COC1N=C(OCC(F)(F)F)N=C1N1CCN(c2ccccc2C)CC1
Cc1c(C)c2ccc(OCC(=O)Nc3ccc(Cl)c(S(=O)(=O)N4CCOCC4)c3)cc2oc1=O
O=C1c2ccccc2C2c3ccccc3CCN12
CNCC1OC(OC2C(N)CC(N)C(OC3OC(CN)C(O)C(O)C3N)C2O)C(O)C(OC2OC(CN)CC(N)C2O)C1O
CNC(C)C(=O)NCCC(N)=O
COc1cc2c(cc1OC)CN(CCCCn1cnc3c1c(=O)n(C)c(=O)n3C)CC2
Cc1ccc(S(=O)(=O)NCCC(=O)OCC(=O)c2c[nH]c3ccccc23)cc1C
COCCNC(=O)c1cccc(Cl)c1NC(=O)C1=NS(=O)(=O)c2ccccc21
Cc1ccc(C(=O)NN=C2CCN(C)CC2)cc1
O=C(Nc1ncc([N+](=O)[O-])s1)c1cc(F)ccc1F
CCCCCCCCn1c(NCC)nc(C(N)=O)c1C(N)=O
CCOC(=O)C1=C(C)NC(=O)NC1c1cccs1
COc1oc(=O)c2cc(Cl)ccc2c1Cl
CCN(CC(=O)NCC1(C)CCCCC1)C(=O)CNC(=O)c1ccc2c(c1)OCO2
CCCN(Cc1cccnc1)C(=O)c1cc(O)cc(O)c1
CCOc1ccccc1C(=O)NCc1cc(C)nn1-c1ccccc1
CCC(=O)Nc1cccc(Oc2ccc(-c3ccc(C(=O)O)cn3)c(C)c2)c1
NS(=O)(=O)c1ccc(-n2cc(-c3ccc(I)cc3)nn2)cc1
Cc1ccccc1C(c1cccnc1)N(CC(N)=O)C1CCCCC1
O=C(c1ccc(NS(=O)(=O)c2cc(Cl)ccc2Cl)cc1)N1CCOCC1
CCOC(=O)N1CCN(c2nc3cc(Cl)ccc3c(=O)n2-c2cccc(C)c2)CC1
CCc1c2nc(CC(=O)O)sc2c(CC)n1Cc1ccc(-c2ccccc2C(=O)O)cc1
COc1ccc(C(=O)NC(=Cc2ccco2)C(=O)N2CCOCC2)cc1
CCc1ccc(NC(=O)CN(C)S(=O)(=O)c2ccc3c(c2)c(=O)n(C)c(=O)n3C)cc1
Cc1cn2c(-c3cnn(CCN4CCOCC4)c3)cnc2c(Nc2cc(CN3CCOCC3)ns2)n1
Cn1nccc1-c1cc2cnc(Nc3cnc(NC(=O)C(F)(F)C4CCCC4)nc3)nc2n(C)c1=O
COc1cncc(NC(=NC#N)NC(NC(=O)Cc2cccc(C#N)c2)C(C)(C)C)c1
Nc1nc(N)nc(C(CCO)c2ccccc2)n1
CCc1ccc2cc3c(nc2c1)CCCN3C
CN(Cc1ccc(-n2cnnn2)cc1)Cc1nc(Cc2ccccc2)no1
CCC1OC(=O)C(C)=CC(C)C(OC2OC(C)CC(N(C)C)C2O)C(C)(OC)CCC(=O)CC2C1OC(=O)N2NCCc1cccnc1
C=C(C)C1CCC2(C(=O)OCCN3CCN(C(=O)C4CCCN4C(=O)c4cccc(OC)c4)CC3)CCC3C4CCC5CCCCC5C4CCC3C12
CC(=O)c1c(O)cc2oc(=O)cc(C)c2c1O
CC(c1nc2ccccc2o1)N(CCCN(C)C)C(=O)CC(c1cccc2ccccc12)c1cccc2ccccc12
O=C(NCCCc1c[nH]cn1)c1ccccn1
CC(C)=CCOc1ccc(C(O)=CC(=O)c2ccc(O)cc2)cc1
CCCn1nnnc1SCC(=O)Nc1c(C)cccc1C
CC(C)Oc1ccc2c(c1)C1CC1(C(=O)N1CCC(n3cc(F)nn3)CC1)Cn1c-2c(C(=O)O)c2ccc(O)cc21
COc1cc(Cl)ccc1Cn1cnc2ccc(Oc3cccc(C(=O)O)c3)cc2c1=O
CCOC1(OC)C(OC(C)=O)C2C(c3ccccc3)C(O)C1C2(OC(C)=O)OC(C)=O
CCCCCCCCCCCCCCCCCCC(=O)OC(CON=C1c2ccccc2-c2ccccc21)COP(=O)(O)O
Cc1cc(S(=O)(=O)Nc2nc3c(c(=O)n(C)c(=O)n3C)n2Cc2ccccc2)c([N+](=O)[O-])cc1Cl
O=S(=O)(Nc1ccc(N=Nc2ccccc2)cc1)c1ccc2[nH]c(=S)sc2c1
COc1ccc(C=C2COc3cc(OCCOCCOCCOCCOCCOc4ccc(-c5c(C)c(OC)c(OC)c(OC)c5C)c(OC)c4)ccc3C2=O)cc1
CC(C)(O)CNC(=O)c1nc(Cc2cccc(F)c2)[nH]c(=O)c1O
CC(C(=O)NCCc1ccc2c(c1)OCO2)n1cncn1
CCC1OC(=O)C(C)C(=O)C(C)C(OC2CC(N)CC(C)O2)C(OC(=O)NCC=Cc2cnc3ccccc3n2)CCC(=O)CC2NC(=O)OC21
O=C(C=Cc1ccc(Cl)c(Cl)c1)Nc1ccc(C(=O)C=Cc2ccc(-c3ccc(Cl)c(Cl)c3)o2)cc1
O=c1[nH]c(=O)n(C2OC(CO)C(F)C2F)cc1F
O=[N+]([O-])c1ccccc1Cl
CC(C)c1ncc(CN2CC(F)C3(COCCN(Cc4cnn(C)c4)C3)C2)s1
Cc1ccc(S(=O)(=O)NC(=O)Cn2c(=O)c(-c3cc(Cl)cc(Cl)c3)c(O)c3ncccc32)cc1
O=C1C(NC(=S)Nc2cccc3cccc(Cl)c23)C(C=CC2CCCCC2)N1C1CNC1
COc1cccc(-c2[nH]c3c(C)cccc3c(=O)c2C)c1OC
O=C(CCNC(=O)c1ccc(Cl)cc1)NCCc1ccccc1
Cc1noc(C)c1N1CCN(Cc2ccccc2Br)CC1
C=CCC(NC(=O)C=CC(O)C(C)C(O)C(C)CC(C)=CC=CC(C)C(CC(=O)NCc1cccnc1)OC)C(=O)NCc1ccccc1
CN(C)C(=O)c1ccc(C(c2ccc(Cl)cc2)N2CCN(C(=O)c3ccco3)CC2)cc1
CCCS(=O)(=O)c1ccc(NC(=O)c2oc3ccc(C)cc3c2C)cc1
O=C(CSc1nnc(-c2ccccn2)n1CC1CCCO1)N1CCOCC1
CC(=O)OC1CC(O)C2(C)C(=CC1(C)C)C(O)CC1(C)C(C)CCC12
O=C(Nc1cccc2ccccc12)C(O)=CC(=O)c1ccc(O)c(O)c1
Cc1ccc2c(c1)n(Cc1ccc(Cl)c(Cl)c1)c(=O)c(=O)n2CC(=O)N(C)C
CC1CC(C)CN(S(=O)(=O)c2ccc(N(C)S(=O)(=O)c3cccc(C(=O)N4CCOCC4)c3)cc2)C1
C=C(C)C1CCC2(C(=O)O)CCC3(C)C(CCC4C5(C)CC(=NNS(=O)(=O)c6ccc(C(F)(F)F)cc6)C(C)(C)C5CCC43C)C12
CCCCC1(NC(=O)c2ccc3c(C(=O)O)c(-c4ccc(Cl)cc4)c(C)nc3c2)CCCC1
CCCS(=O)(=O)NC(=O)C(Cc1ccccc1)N1Cc2cc(OC)c(OC)cc2-n2nncc2C1
COC(=O)c1sc(-c2cccnc2)nc1-c1ccccc1
O=C(COc1ccc2c(c1)CCC2)Nc1nc2ccccc2s1
CC(C)c1ccc(NC(=O)Nc2cnc3ccccc3c2)cc1
CCC(C)C(NC(=O)OCc1cccc(OC)c1)C(=O)O
COc1cc(NCc2cnc3nc(N)nc(N)c3n2)cc(OC)c1OC
CCN(CC)S(=O)(=O)c1cccc(NC(=O)C2CCN(S(=O)(=O)c3ccc(C)cc3)CC2)c1
CN(C)CCCN1CCCCc2cc(-c3ccc(C#N)cc3)ccc21
CC(=O)N1CCCn2nc(CNc3cnccc3C)nc21
Cc1ccccc1-c1nc(NCc2ccco2)c2ccccc2n1
CN1C(=O)NC2C3NC(=O)c4ccc(Br)n4C3CC21O
Cc1c(C(=O)N2CCN(Cc3ccccc3)CC2)nnn1CCN1CCOCC1
O=C(O)CN1C(=O)C(NC(=O)C(Cc2ccc(O)cc2)NC(=O)OCc2ccccc2)CCCc2ccccc21
COc1ccc2nccc(C(O)CCC3CCN(C4CC(c5ccc(OC6CCCCS6)cc5)C4)CC3C(=O)O)c2c1
CCC(NC(=O)c1c([S+](C)[O-])c(-c2ccccc2)nc2c(C)cccc12)c1ccccc1
CCCc1c(C(=O)NN=Cc2ccco2)nnn1-c1nonc1N
CCCCOC(=O)NC(C(=O)NC(Cc1ccc(O)cc1)C(=O)NC(Cc1ccc(O)cc1)C(=O)NCC(=O)NC(Cc1ccccc1)C(=O)O)C(C)(C)C
O=C(COc1ccc2ccc(=O)oc2c1)N1CCCc2ccccc21
Oc1ccc(C2CCC3CCCCN3C2)c(O)c1
COC(=O)Nc1ccc(-c2c[nH]c3ncc(-c4cccc(N)n4)cc23)cc1
COc1cccc(CNC(=O)C2CCC(=O)N(CCc3cccc(C)c3)C2)c1
CC(C)NS(=O)(=O)c1cc(Cl)c(Cl)cc1Oc1ccc(C(F)(F)F)cc1
Cc1cccc(NC(=S)NC(=O)c2ccco2)c1C
COc1cc(NN=C2C(=O)N(C)c3c2cccc3[N+](=O)[O-])cc(OC)c1OC
O=C(c1ccc2c(c1)OCO2)C1CCN(C(=O)c2ccc(CN3CCCC3=O)cc2)CC1
O=C(CN1CCN(C(=O)c2ccco2)CC1)Nc1nc2cc3c(cc2s1)OCCO3
CCC(c1nn(-c2ccccc2)c(=Nc2ccc(F)cc2)s1)N(C)C
CC(C)C1NC(=O)C2CCCN2C(=O)C(Cc2ccc(O)cc2)NC(=O)C(CCCN=C(N)N)NC(=O)CNC(=O)C(CCCCN)NC1=O
COc1ccc(Sc2nc(Nc3ccc(CC(=O)O)cc3)c3ncn(C4CC(O)C(CO)O4)c3n2)c(C)c1
O=C(Nc1ccc2nc3n(c(=O)c2c1)CCS3)C1CCN(c2ccccc2)C1
Cc1nnc(C)n1N=Cc1cnn(-c2ccccc2)c1Cl
CCOC(=O)c1cnc(NN=Cc2ccccc2OC)nc1C
CCCc1nc2sc3c(c2c(=O)n1Cc1ccco1)CCCC3
CCc1ccc(Cc2c(-c3ccccc3)nc3c(C)cc(Br)cn23)cc1
Cc1cccc(C)c1CN1CCCC(NC(=O)c2ccc3[nH]nc(-c4cnn5c(C)cnc5c4)c3c2)C1
Cc1cc(C)c(OCCOCCn2ccc3ncccc32)c(C)c1
COC(=O)c1[nH]c(=S)n(-c2ccc(C)cc2)c1C
Cc1ccc(C(N)=S)cc1
CN1CCN(CCCCOc2ccc(-c3cc(CN4CCCC4)on3)cc2)CC1
CC1CN(Cc2ccc(-c3nn(C)c4ncnc(Nc5ccc(OCc6cnn(C)c6)c(Cl)c5)c34)cc2)CC(C)N1
[O-][S+](Cc1ccccc1O)c1nc2ccccc2[nH]1
CC1CC(C)CN(C(=O)Cn2ncc3c(=O)oc4ccccc4c32)C1
O=C(Nc1nc(-c2cccc(F)c2F)cs1)c1ccccc1-c1ccccc1O
CCC(C(=O)NNC(=O)c1ccncc1)c1ccccc1
O=C(c1cc(C2CC2)nn1-c1cc(Cl)ccc1F)N1CC2CNCC2C1
CN(C(=O)CCCOc1ccc2nc3[nH]c(=O)[nH]c3cc2c1)C1CCCCCC1
O=C(Nc1ccc2[nH]cnc2c1)c1ccco1
COc1cc(C=C(C(=O)c2c(Cl)cccc2Cl)S(=O)(=O)Cc2ccc(Cl)c(C(=O)O)c2)ccc1O
Cc1ccc(NC(=O)Cn2c(=O)n(Cc3ccco3)c(=O)c3c(C)c(C)sc32)cc1
CCN(CC)C(C)(CC)C(=O)Nc1nc2ccc(OC)cc2s1
O=C1C(=Cc2ccccc2)Oc2cccc(OCC(O)CN3CCN(c4cccc5ccccc45)CC3)c21
COc1c(N2CCN(C(C)=O)CC2)c(F)cc2c(=O)n(-c3ccc(C#N)cc3)c(=O)n(C3CC3)c12
CC(=O)OC12COC1CC(O)C1(C)C(=O)C(O)C3=C(C)C(OC(=O)c4ccco4)CC(O)(C(OC(=O)c4ccccc4)C21)C3(C)C
COc1ccc(CC2NC(=O)CNC(=O)CNC(=O)C3Cc4cccc(c4)Oc4ccc(cc4)CC(C(=O)N3)N(C)C(=O)C(C)NC2=O)cc1
O=C(O)c1ccc(COc2ccc3c(c2)CCCC3=O)cc1
COc1ccc(Cl)cc1CN(C)C(=O)CCc1cnn(C)c1
N=C(N)NC(=O)Cn1c(C(=O)Nc2cccc(OCC(=O)O)c2)cc2oc(C(=O)Nc3cccc(C(=O)O)c3)cc21
CCC(CO)Nc1ccc(Nc2c3ccccc3nc3ccccc23)cc1
Cc1ccc(C(=NO)N2CCN(C(C)C)CC2)c(Oc2ccc(Cl)cc2)n1
COc1ccc(C(=O)NC2N=C(c3ccccc3)c3cc([N+](=O)[O-])ccc3NC2=O)cc1
COc1cc2nc(N3CCN(S(=O)(=O)c4ccccc4)CC3)nc(OC)c2cc1F
CCOC(=O)NC(Nc1ccc(S(=O)(=O)N(Cc2ccccc2)C(=O)C(=O)OCC)cc1)(C(=O)OCC)C(F)(F)F
CC(C)c1ccc(S(=O)(=O)NCC(=O)NCCC2=CCCCC2)cc1
COC(=O)C1=C(C)C(C(=O)OC)C2=C3C1CC=CC(C)C3C(C)(NC(=O)c1ccccc1)C2=O
CCOc1ccc(-n2nc(C(=O)NCC(=O)Nc3ccc(F)c(F)c3F)c3ccccc3c2=O)cc1
COC(=O)c1cc(OS(=O)(=O)c2ccc(-n3cccn3)cc2)cc(C(F)(F)F)n1
O=C(O)c1ccc(Sc2cnc(N3CCN(S(=O)(=O)c4ccccc4[N+](=O)[O-])CC3)c(Cl)c2Cl)c2ccccc12
Cc1cccc(C)c1Nc1csc2c(N)nccc12
Cn1c(NCc2cc(C(F)(F)F)cc(Cl)c2Cl)nc2cc(C(=O)N3CCC(C(N)=O)CC3)ccc21
O=C1OC2=CC3(O)C(O)CCC3CC2=C1O
COc1cc2nc3[nH]nc(-c4cccc(Cl)c4)n3c(=NN)c2cc1OC
Cc1ccc2c(c1)CCC(c1cccc(O)c1)N(S(=O)(=O)c1ccc3c(c1)OCCO3)C2
COc1cc(NS(C)(=O)=O)c(Nc2ccc(C(F)(F)F)cc2)cc1-c1ccccc1CC(=O)O
NC(C(=O)N1CCSC1)C1CCC(NC(=O)c2ccccc2)CC1
c1ccc2c(c1)ccc1cc3c(cc12)OCO3
CC(NC(=O)c1nc(-c2cccc(Cl)c2)oc1C(F)(F)F)c1ccccc1
Oc1ccc(CCNC2CCC(C(c3ccccc3)c3ccccc3)OC2)cc1O
CCOCCCC(=O)Nc1nnc(C2CC2)s1
CC(C)N1CCC(N2CC(=O)N3CCc4c([nH]c5cc(Cl)ccc45)C3C2)CC1
COc1ccc2nc(NC(=O)C(C)(O)c3cc(C)ccc3C)sc2c1
O=C(CC1N=C2c3ccccc3N=C(SCc3c(F)cccc3Cl)N2C1=O)NCCc1ccccc1
COc1ccc(F)cc1-c1ccnc2[nH]c(C3=CCN(C(=O)OC(C)(C)C)CC3)cc12
CC(=O)Nc1ccc2c(c1)nc(NC(=O)c1cccc(C)c1C)n2C
O=C(Cc1cn2nc(-c3cccnc3)ccc2nc1=O)NCc1ccccc1
Cc1cc(C)c2c(c1)CCc1cccnc1C2=C1CCN(C(=O)CN)CC1
Nc1nc(=O)c2c([nH]1)NCC(CCc1ccc(NC(=O)CCP(=O)(O)O)cc1)C2
COc1ccc(NC(=O)Nc2ccc(-c3ccc(C)c4[nH]ncc34)cc2)cc1CN1CCOCC1
O=S(=O)(Nc1cc2c(cc1NC1CC1)CCC2)c1ccc(-c2ccccc2)cc1
CC(=O)n1ccc2ccc(NC(=O)c3ccccc3)cc2c1=O
N#Cc1cnn(-c2nc(-c3ccccc3)cs2)c1N
CCOc1ccc(S(=O)(=O)N2C=CNC(=O)C2CC(=O)NC2CCCc3cc(CN4CCCC4)ccc32)cc1OCC
CS(=O)(=O)NCCCN1CCN(c2ccc(CNC(=O)c3ccccc3N)cc2)CC1
CCC(NC(=O)c1c(CN2CCC(N(C)C)CC2)c(-c2ccccc2)nc2ccccc12)c1ccccc1
COc1ccc(-c2cc(CN3CCOCC3)c(O)c(C)n2)cc1
CC(C)(C)C(=NNc1cnccn1)c1ccc(N2CCCC2)c(F)c1
CC(C)NC(C)C1CCC(C)C(C(C)CCC2C(C)CC(O)CC2N)C1
Cc1c(NS(C)(=O)=O)cccc1N(Cc1ccccc1)Cc1ccc(Oc2ccccc2)cc1
CC1(C)CCCC2(C)C1=CCC1(C)C3C(=O)C=C(CO)C(C)(C=O)C3CCC21
Brc1cccc(CN2CCc3nc(-c4ccccc4)oc3C2)c1
COc1cccc2oc(-c3cc(C)ccc3C)cc(=O)c12
CCOc1ccccc1N1CCN(C(=O)CCC(=O)N2CCOCC2)CC1
O=[N+]([O-])c1ccc(OC(COc2cc(Cl)cc(Cl)c2)Cc2ccccc2)cc1
O=c1c(CNC2CCN(Cc3ccccc3C(F)(F)F)CC2)cn(-c2ccc(Cl)cc2)c2cc(Cl)ccc12
O=C1C(=O)N(Cc2ccc(O)cc2)c2ccc(C(F)(F)F)cc21
Cc1oc(C(C)(C)C)cc1C(=O)N1CCN(c2nc3ccc(C4=NNC(=O)CC4C)cc3s2)CC1
O=C(O)C1CC(O)C(O)C2C1COC2(O)c1ccc(C(F)(F)F)cc1
CCCCCCCCC1C(=O)N2C3C(NC(=O)c4ccncc4)C(=O)C(CSc4ccccc4)N3C(=O)CN2C1C(CCCCCC)Oc1ccccc1
O=c1nc(N2CCOCC2)oc2c1CCCCCCCCC2
Cc1cc(-c2n[nH]c3cc(NC(=O)NC(C)C4=CCOCC4)ncc23)ccn1
O=C(NC1OC(CO)C(O)C(O)C1O)c1ccccc1
CC(=O)OC1CC2(C)C3CCC(C(C)CCCC(C)C)C3(C)CCC2C2(C)C=CC(=O)C(O)C12C
CCOc1ccc(CCNC(=O)Cn2cc(C(F)(F)F)cc(Cl)c2=O)cc1OC
COc1ccc(C)cc1Nc1n[n+](Cc2ccccc2)c(-c2ccccc2)o1
CCS(=O)(=O)NC1Cc2ccc(S(C)(=O)=O)cc2C1
Nc1ncnc2c1ccn2C1OC(COP(=O)(O)OP(=O)(O)OCC2OC(n3ccc(=O)[nH]c3=O)C(O)C2O)C(O)C1O
Cc1ccc2[nH]c(=O)c(CN(CCN3CCOCC3)C(=O)Nc3ccccc3)cc2c1
O=C1NC(c2ccccc2)C(=O)N2CCCC2C(=O)NC(CO)CSCCCCC1N=C=S
Nc1c(C(=O)NCc2cccc(Cl)c2)nn(C2CCCCC2)c2ncnc1-2
Cc1ccc(NC(=O)CCC(=O)NN=C2C(=O)Nc3ccc(S(=O)(=O)N4CCOCC4)cc32)cc1
COc1ccc(C2C(C(=O)c3ccc(F)cc3)=C(O)C(=O)N2CCN2CCOCC2)cc1OC
CNc1nc(N2CCC(CO)CC2)nc2nc(C)cc(C)c12
COc1ccc(N2C(c3ccccc3)C(C#N)C(=N)S2(=O)=O)cc1
CCCCn1c(C)c(C(=O)NCCN(C)C)c2c1CCC2
COc1ccc(C=CC(=O)c2c(O)cc(OC)c(C(=O)C=Cc3ccc(OC)c(OC)c3)c2O)cc1OC
CN1CCN(CC(=O)c2ccccc2F)CC1
COc1ccc(C(CNC(=O)Nc2ccc(C)c(Cl)c2)N2CCCC2)cc1
CC(c1ccc2sc3ccccc3c2c1)N1CCC(C)(C)C1
C#CCOC(=O)C1=C(C)NC(C)=C(C(=O)OCC)C1c1ccccc1O
Nc1ncnc2c1ncn2CC1(CO)CC1CCP(=O)(O)O
CC(OC(=O)C1CCC(C(=O)O)CC1)C(=O)c1ccccc1
CC(O)(c1cnc2c(N3CCc4ccccc43)nccn12)C(F)(F)F
CC(C)c1ccc(NC(=O)CSc2nnc(Cc3cccs3)n2C)cc1
C#CCn1nnnc1C(c1cc(C)cc(C)c1)N1CCC(=O)CC1
OC1Cc2ccccc2C(c2ccc(Cl)c(Cl)c2)C1
COc1ccc(-c2ccc(F)cc2F)cc1C1CCCN1C(=O)c1cc(C(F)(F)F)cc(C(F)(F)F)c1
Cc1csc(NC(=O)c2cccnc2NC(=O)c2ccccc2S(C)(=O)=O)n1
CC(=O)Nc1ccc(CNc2ncnc3ccc(-c4cncs4)cc23)cc1
O=P(NC(c1ccccc1)c1ccccc1)(N1CCOCC1)N1CCOCC1
COc1ccc(CN(C)C(=O)CN2CC(C)C(C=CC(=O)NCc3cccc(F)c3)C2)cc1OC
O=C(NNC(=S)Nc1ccccc1Cl)c1ccc2c(c1)OCO2
COc1cc(SC2=C(O)OC(CCc3ccc(N)cc3)(C(C)C)CC2=O)cc(OC)c1OC
Cc1cccc(CN2CCCC(CCC(=O)NCC34CC5CC(CC(C5)C3)C4)C2)n1
Cc1ccc(-n2c(N)c(S(=O)(=O)c3cccc(C)c3)c3nc4ccccc4nc32)cc1
O=C(C[S+]([O-])Cc1ccc(F)cc1)NCc1ccc2c(c1)OCO2
COC(=O)c1cccc(NC(=O)Cn2cc(-c3cccnc3)nn2)c1
COc1ccc(-c2cc(CN(C)Cc3cc(Cl)ccc3Cl)no2)cc1
COc1cccc(N2CCN(CCNC(=O)C3CC3)CC2)c1
N=C(N)NN=Cc1c(-c2ccc([N+](=O)[O-])cc2)nc2sccn12
CC1=C(C(=S)Nc2ccccc2)C(c2ccc([N+](=O)[O-])cc2)N(c2ccccc2)N1
CCCN(CC1CC1)C(=O)CCS(=O)(=O)c1ccc2c(c1)oc(=O)n2C
CC1CC2C3CCC4=CC(=O)C=CC4(C)C3(F)C(O)CC2(C)C1(O)C(=O)CO
Cc1cc(NC(=O)CSc2nnc3ccccn23)no1
CCCCC(C)C=C1CCC(O)C1(C)CCc1cc(C)ccc1O
O=C(c1ccccc1)N1CCC(n2cc(-c3cnc4oc5ccccc5n34)cn2)CC1
COc1ccccc1C(O)(C(=O)N(C)CC(O)c1ccccc1)c1ccccc1
COc1ccc(Oc2ncccc2[N+](=O)[O-])cc1NC(C)=O
c1ccc(Nc2cc(-c3ccncc3)c3c(n2)-c2ccccc2OC3)cc1
Nc1cc(CC(NCc2nc(C(F)(F)F)cnc2CO)C(=O)O)ccc1Oc1nc(Cl)cc(C(F)(F)F)n1
COc1cccc(N2C(=O)C=CC2=O)c1COCc1ccc(Cl)cc1
O=C(CCCN1CCN(c2ccccn2)CC1)c1ccc(Br)cc1
O=C1c2ccccc2C(=O)N1c1ccccc1C(F)(F)F
Cc1ccccc1OCC(=O)N1CCN(C2CCCCC2)CC1
COc1ccccc1C(=O)C1CCCN(Cc2cccs2)C1
O=C(CC(F)(F)F)NC1CCC(CCN2CCC(c3coc4ccc(F)cc34)CC2)CC1
CC(=O)OCCOCn1ncc2cc(Cl)cnc21
C=C(C(=O)Nc1cc[n+]([O-])cc1F)C(OC(=O)c1ccc(C)cc1Cl)C(C)(C)C
O=C1NC(=S)SC1=Cc1ccccc1Cl
Cc1cc(-c2c3c([nH]c4coc(=O)c2-4)C2CCCCC2(C)C3)ccc1F
CCOc1ccccc1NC(=O)NCCCn1ccnc1
CC(C)N(C(=O)CN1C(=O)CCCC1N1C(=O)c2c(Cl)cccc2C1C)C(C)C
COc1cccc2c1-c1ncnc(Oc3c(Cl)cccc3Cl)c1N(CCO)C2
O=C(O)CCCc1ccc(-c2cccs2)n1Nc1ccc2c(c1)CCc1ccccc1-2
O=C(Cc1ccccc1)NCc1c(F)cccc1F
O=C(C=Cc1ccc(Cl)cc1)c1coc2cc(CO)ccc12
CCc1ccc2c(c1)C(=O)N(c1ccccc1S(=O)(=O)c1ccccc1)C(c1ccc(C)s1)N2CC
Cc1ccc(C2C(=O)N(Cc3ccccc3)C3(CCN(Cc4nccs4)CC3)C2=O)cc1
COc1ccc(-c2csc(C(=O)N3CCN(c4ccc(F)cc4)CC3)c2)cc1
CC(=O)NCC1CN(c2ccc3c(c2)N2CCCC2N(C(=O)C=Cc2ccc(-n4cnc(C(=O)N(C)C)c4)c(F)c2)C3)C(=O)O1
COc1ccc(-c2c(C(=O)NC3CCC(NC(=O)OC4CCOC4)CC3)cnn2-c2ccccc2C)cc1OC
CCC1c2ccccc2NC1c1nnnn1Cc1ccccc1
O=C(O)CCCCON=C(c1cccnc1)c1ccccc1OC(=O)c1ccc(F)cc1
O=C(O)Cc1ccccc1
Cc1ccccc1-c1ccc2c(C(=O)O)cccc2c1
CCC1CCCCN1C(=O)CSc1nnc2n1-c1ccccc1OC2
CC(C)c1[nH]c(=O)n2cc(Cl)c(C#N)c(C#N)c12
CCCCCOc1ccc(N(CC)CC)cc1C#Cc1ccc(C(=O)O)cc1OC
CN(CCCCNC(=O)c1ccc2c(c1)N(Cc1ccc(F)cc1)C(=O)c1ccccc1[S+]2[O-])Cc1ccccc1
CCCC#Cc1cn(C2OC(COP(=O)(O)OP(=O)(O)OP(=O)(O)OP(=O)(O)O)C(O)C2O)c(=O)[nH]c1=O
O=C1CC(c2ccc(F)cc2)Oc2ccccc21
CC(C)(C)NC(=O)c1ccc(NC(=O)C2CCN(S(=O)(=O)c3ccc(Br)cc3)CC2)cc1
O=C(c1ccc(-n2cccc2)nc1)N1CCN(C(=O)c2ccco2)CC1
Cn1c(SCC(=O)NC2CC2)nnc1-c1ccc([N+](=O)[O-])cc1
CC(=O)N1CCc2ccc(S(=O)(=O)N3CCN(c4cccc(Cl)c4)CC3)cc21
c1ccc(COc2ccc(Oc3ccccn3)nc2)cc1
COc1cc(C=CC(=O)C=Cc2ccc(OCC=C(C)C)c(O)c2)ccc1O
CC(=O)Nc1cccc(-c2ccc(-c3cccc(O)c3)n2CC#N)c1
COc1cccc(OC(=O)c2cn(C)nc2C)c1
CCOc1ccccc1NC(=O)Nc1ccc(CN(C)Cc2cnn(-c3ccccc3)c2)cc1-c1ccccc1
O=C1C=C(c2ccccc2O)CC(c2cccc(O)c2)C1
CN1CCN(c2ccc(C(=O)N3CCc4ccccc43)cc2)CC1
CCS(=O)(=O)N1CC(=O)Nc2ccc(F)cc2C1c1ccccc1
Cc1cc(-c2n[nH]c3cc(NC(=O)NC4CCCC4)ncc23)ccn1
CC(=NOCC(O)CNC(C)C)c1ccccc1
CCCn1c(SCc2nc(-c3cccc([N+](=O)[O-])c3)no2)nnc1-c1ccccc1Cl
C=C1C2CC3C4N5CC6(C)CCCC47C6C5CC3(C1O)C7C2CO
CCCCOC(=O)C(C)NP(=O)(OCC1OC(n2cnc3c(N)ncnc32)C(C)(O)C1O)Oc1cccc2ccccc12
COc1cccc(COC2CC(CC=CC=C3CC(O)C(CC(C)C)C(O)C3O)C=CC2OC)c1
CCN(C)C
Cc1ccc(CNC(=O)C(CCCN)NS(=O)(=O)c2cccc3ccccc23)cc1
CC(C)(C)OC(=O)C(N)CCCCN
N#Cc1c(N)nc(SCC(=O)Nc2ccccc2)nc1-c1cccs1
COc1ccccc1CN1CCC2(CCC(O)C(O)C2)CC1
CCCCCNC(=S)NN=CC(C)(C)C
CCOc1ccc(F)cc1-c1nnc2c(C)nc3ccc(OC4CCN(C(C)=O)C4)nc3n12
N#CC(C(=O)CCC(=O)NCCc1ccccc1)c1nc2ccccc2[nH]1
Cc1ccc(OCCn2ncc3cc(NC(=O)C4CCC(C(C)(C)C)CC4)ccc32)c(C)c1
Cn1c(=O)n(CCCN2CCC(n3c(=O)[nH]c4c(I)cccc43)CC2)c(=O)c2ccccc21
CCCc1c(OCc2ccc(C(=O)C(=O)O)cc2)ccc(C(C)=O)c1O
O=C1NC(=Nc2ccc([N+](=O)[O-])cc2[N+](=O)[O-])SC1=Cc1ccc(Cl)c(Cl)c1Cl
CCOc1cc(C(=O)NN)on1
O=C(NC1CCc2ccc(Cl)cc2C1)C1CCC(n2cc3ccccc3n2)C1
CCN(CC)CC(=O)Nc1ccc(OCC(=O)Nc2ccc(S(N)(=O)=O)cc2)cc1
COC(=O)c1ccccc1NC(=O)C(=O)NCC(NC(=O)C(F)(F)F)c1ccccc1
Cc1c(-c2ccc(O)cc2)cc(SCCCN)c(C[N+](C)(C)C)c1C
Cc1nc2cccnc2n2c(-c3cc(OC4CCOCC4)ccc3F)nnc12
CC(=O)NC(C)c1ccc(OC2CCN(c3ncnc(N(C)C4CCOCC4)n3)C2)cc1
COc1cccc(CNc2ncnc3c2sc2ccccc23)c1
Cc1cccc(NC(=O)NC2=C(N3CCOCC3)C(=O)c3ccccc3C2=O)c1C
CC(C)C12OC1C1OC13C1(C)CCC4=C(COC4=O)C1CC1OC13C2(O)CN(C)c1ccccc1
COC(=O)c1c(C(=O)N2CCc3ccccc3C2)oc2ccc(C)cc12
CC(=O)OC1CC(O)C2CCC3CCCC3C2C1=CC(=O)OCCCCCCCC(=O)NCC1CCC2C(CCC3C4CCCCC4CCC23)C1
CN(Cc1ccccc1)C1CCCN2CCc3c([nH]c4ccccc34)C12
Clc1cccc2c1C(Cl)Cc1cccc3c1C2CN1CCC(Cl)(Cl)CC31
CC1=CCCC2C1(C)CCC(O)C2(C)CCCC(CCC(C)C(=O)O)COCc1ccccc1
O=C(c1csc2ccccc12)N1CCC2(CC1)CN(c1ccccn1)C(=O)CO2
O=C(COC(=O)c1ccc(-n2cnnn2)cc1)c1ccccc1
COC(=O)c1sccc1S(=O)(=O)Nc1ccccc1
CCCCOc1ccc(N2C(=O)CC(N3CCN(c4ccccc4OC)CC3)C2=O)cc1
CC12CCC(O)CC1CCC1C2CCC2(C)C(c3ccc(=O)oc3)CC3OC312
CC12CCC(O)(CS1)C1C(=O)OCCOCCOC12
Cc1cc2ccccc2nc1C=CC1C(O)CCC2OC3(CCCC3)OC21
CC(C)N1CCC(c2ccc(C=CC(=O)NO)n2C)CC1
Cc1ccc(-c2ncc(C(=O)Nc3cc(Cl)ccc3S(N)(=O)=O)s2)cc1C
CN(C)CCCOc1cc(-c2ccccc2)c(-c2ccccc2)cc1C12CC3CC(CC(C3)C1)C2
CCOc1ccc(C(=O)N2CCN(S(=O)(=O)c3ccccc3C(F)(F)F)CC2)cc1OC
COc1ccc2c(c1)OC(=N)C(C#N)C2c1ccc(N(C)C)cc1
COP(=O)(OC)C(CNc1ccc(Cl)c(C(F)(F)F)c1)P(C)(=O)O
CCOc1ccc2cc(CN(CC3CCCO3)S(=O)(=O)c3ccc(OC)cc3)c(=O)[nH]c2c1
CN(C)C1CCC(n2cnc3ccc(-c4ccccc4)cc32)C(O)C1
CC(C)=CCN1C2CCC1c1nc(CCc3ccc(O)cc3)c(C)cc1C2
NC(COc1cc(Cl)cs1)C(c1ccccc1)c1c(O)ccc2ccccc12
CC(=O)NC(C)c1ccc(OC2CCN(c3ccnc(N4CC5CC4CO5)n3)C2)cc1
COc1cccc(C(=O)Nc2c3c(=O)n(C)c(=O)n(C)c3nn2Cc2ccccc2)c1
CCOc1ccc(Cc2nn(CN3CCN(CC)CC3)c(=S)n2N=Cc2ccc(S(=O)(=O)N3CCOCC3)cc2)cc1
CCOc1ccc(CC(COC(=O)C(C)(C)C)C(=O)NCc2ccc(OC(=O)C(C)(C)C)cc2)cc1OC
O=[N+]([O-])c1ccc(-n2nnnc2CCCNCc2ccc(Cl)cc2Cl)cc1
O=C(c1ccccc1)C1CCCN(C(=O)c2ccc(Br)cc2)C1
Cc1cc2c(C)c(N3CCCC(N)C3)c(C#N)c(N)c2cc1C
O=c1c(-c2ccccc2)coc2c(Br)cc(Br)cc12
COc1cccc2c1C(=O)c1c(O)c3c(c(O)c1C2=O)CC(O)(C(=O)CO)CC3OC1CC(NC(=O)C(F)(F)F)C(O)C(C)O1
O=C(Cn1c(=O)n(Cc2ccccc2)c(=O)c2oc3ccccc3c21)Nc1ccccc1F
COc1ccc(NC(=O)N2CCCN(c3ncccc3C(F)(F)F)CC2)cc1
Cc1nc2cc(Cl)ccc2c2c1COC(C)(C)C2
O=C1NC(=Cc2ccc3cc[nH]c3c2)C(=O)N1Cc1cccc(C(F)(F)F)c1
NC(=NCCSCc1ccc(Cl)cc1)c1cccnc1Oc1cccc(NC(=O)c2ccc(-c3ccccc3)cc2Cl)c1
COc1ccc(OCC(O)CNc2ccccc2)cc1
CC(C(=O)Nc1ccc2nc(C(=O)O)cc(CCCC(=O)O)c2c1)c1cccc2ccccc12
COc1ccc(NC(=O)N(C)CC2Oc3cc(C4=CCCCC4)ccc3S(=O)(=O)N(C(C)CO)CC2C)cc1
CC(=NNC(=O)c1ccccc1)c1cccc(C(C)=NNC(=S)Nc2ccccc2)n1
Cc1c(S(=O)(=O)Nc2cc(F)c(S(N)(=O)=O)cc2F)sc2ccc(Cl)cc12
Cc1ccc(C(=O)NCc2nn(-c3ccc(F)cc3)c(=O)c3ccccc23)cc1
CN(C)C(=O)N1CCN(c2nc3c(Cl)cc(Cl)cc3[nH]2)CC1
Cc1ccc(S(=O)(=O)NN(C)S(=O)(=O)c2ccc(C)cc2)cc1
Cc1cc(O)cc(C(=O)Oc2ccc(C(C)(C)C)cc2CN)c1
O=C(c1ccc(N2CCN(C(=O)C3CC3)CC2)nc1)c1ccccc1-n1cccc1
Cc1ccc(N2CCN(C(C(=O)N3CCOCC3)c3cccnc3)CC2C)cc1
COCC(C)N(C)CC(=O)NC1CCC(OC2CCC(OC3C(O)CCCC3OC3OCCCC3OC3CCCCO3)C2O)OC1C
CC1CC(C)(c2cccc(O)c2)C(C)N1C
COc1ccc(C(=C(C)C#N)c2ccc(Br)cc2)c(O)c1
COc1ccccc1CCN1CC(C(=O)NCCc2ccncc2)CC1=O
CCN1C(=O)CC(C)(C)c2ccc(C(=O)c3c(F)cccc3F)cc21
CSc1ccc(-c2ccc(-c3cc(F)c(CO)c(Cl)c3)c(OCCCCO)n2)cc1
COc1ccc2c(c1)C(=S)N(CCCN1CCOCC1)c1c(Br)ccc(Br)c1N2
Cn1c(-c2ccc(C(=O)O)cc2F)c(C2CCCC2)c2ccc(C(=O)O)cc21
O=C(O)c1cccc(S(=O)(=O)N(Cc2ccc(CNS(=O)(=O)c3ccccc3C(F)(F)F)cc2)Cc2ccc(OCc3ccc4ccccc4n3)cc2)c1
COC(=O)c1c(C)[nH]c2c1C13CC1CN(C(=O)c1cc4ccccc4[nH]1)C3=CC2=O
COc1ccc(N2C(=O)NC(=O)C(=Cc3ccc(-n4cncn4)o3)C2=O)cc1OC
Cc1cccc(NC(=S)NCCc2ccc(F)cc2)c1
Cc1cc(NC(=O)CCC(=O)O)cc(C)c1NC(=O)c1cnn(-c2cc(F)cc(F)c2)c1C1CC1
COc1c(F)cnc(C[S+]([O-])c2nc3cc(F)c(N4CCCC(C)(C)C4)cc3[nH]2)c1F
O=C1C(=O)N(CC2CCN(C(=O)C=Cc3ccccc3)CC2)c2ccccc21
Oc1ccc2nc(NC(c3ccccc3)c3ccc4ccccc4c3)cn2c1
Cc1cc(N2CCN(CC(F)(F)F)CC2)cc2[nH]c(-c3c(NCc4ccnc(Cl)c4)cc[nH]c3=O)nc12
CSc1ccc(C(c2cccc(F)c2)N2CCOCC2)cc1
CN1CCN(NC(c2cccnc2)c2ccc(Cl)cc2Cl)CC1
COc1ccc(CCNC(=O)c2ccccc2OCC(C)=O)cc1OC
Cc1ccc(C(=O)N2CCC(OCC3CC3)C3COCC32)c(-n2nccn2)n1
CC(C)(C)c1ccc(OCC(=O)N2CCC(CNS(N)(=O)=O)CC2)cc1
Oc1ccc(O)c(C(N=Cc2cc(OCc3ccccc3)ccc2O)c2c(O)ccc3cc(C(F)(F)F)ccc23)c1
CCOC(=O)c1c(COC(=O)c2cc(OC)c(OC)c(OC)c2)n(C)c(=O)n(C)c1=O
CC1CN(S(=O)(=O)c2cccs2)CC1O
Cc1nnc(CCl)n1-c1cccc(NC(=O)CBr)c1
COc1ccccc1-c1c(F)cnc2c(C(F)(F)F)cccc12
O=C1OC2(C(=O)Oc3ccc4c(ccc5c(C(F)(F)F)cc(=O)oc54)c3)CCC1(CF)C2(CF)CF
C=CCC1C(=O)CC2OC1(C)c1c2c(=O)c2c(oc1=O)CC(C)(C)CC2CC=C(C)C(=O)OC
O=C(O)COc1cc2c(c(NS(=O)(=O)c3ccccc3)c1)N(C(=O)C1CCC(O)CC1)CC2
CC(NC(=O)CN1C(=O)C(NC(=O)Nc2ccccc2[N+](=O)[O-])C(=O)N(c2ccccc2)c2ccccc21)c1ccccc1
Cc1cnc(N2CCC3(CCCN(C(=O)c4ccccc4F)C3)C2)nc1
O=C(O)c1ccc(-c2nn3c(=O)cc(-c4cccnc4)nc3s2)cc1
O=S(=O)(NC1CC2CCC1C2)c1ccccc1SCc1ccncc1
c1ccc(CN2CCCCC23COCCN(c2ncccn2)C3)nc1
O=C(CCN1CCCCC1)N1CCc2c(n(Cc3ccccc3)c3ccccc23)C1
CNS(=O)(=O)c1ccc2c(c1)C(=CNc1ccc(C)c(C)c1)C(=O)N2
COc1cc(C(=O)c2ccccc2)ccc1C[P+](c1ccc(F)cc1)(c1ccc(Cl)cc1)c1ccc(C)c(C)c1
Cc1cccc(CNc2nc(-c3[nH]cnc3C)cc3cn(C)nc23)c1
O=C(O)C(Cc1cccc2ccccc12)Oc1ccc(O)cc1
COc1ccc(OCC2CN(CCO)c3ccccc3O2)cc1
S=C(Nc1ccccc1)Nc1ccc[n+](Cc2ccccc2)c1
O=C(O)CCc1ccc2c(-c3ccccc3[N+](=O)[O-])c3c(n2c1)C(=O)c1ccccc1C3=O
O=NN(CCCl)C(=O)NC1C2CC3CC(C2)CC1C3
Cc1ccc(CNCCOC(C)C)nc1
CCCCOc1c(CC=C(C)CCCC)c(O)c2c(=O)cc(-c3ccccc3)oc2c1OC
CC1=C(S(=O)(=O)NCC(C)C)C(=O)c2ccccc2C1=O
CSc1ccc(C(=O)C2CCN(CC(=O)Nc3ccc(F)cc3)CC2)cc1
Cc1cc(C)c(NC(=O)c2cn(Cc3oc(CO)cc(=O)c3O)nn2)c(C)c1
COc1ccccc1N1CCN(CCCc2cc(=O)oc3cc(C)ccc23)CC1
CC1CN(Cc2c(-c3cccnc3)cnn(C)c2=O)CC(C)O1
C#Cc1ccc2cc(-c3ccc([O-])cc3F)cc(-c3ccnc(N)n3)c2c1
C1=C(c2ccccc2)C(c2ccccc2)OO1
O=C1C(=Cc2ccc(Cl)cc2)Oc2cc(OCc3ccccc3)cc(OCc3nnc(-c4c(Cl)cccc4Cl)o3)c21
CC1CCCN(C(=O)CNC(=O)C(C)c2ccc3c(c2)NC(=O)CO3)C1
O=C(c1nnc(Cc2ccc(Cl)cc2)o1)N1CCN(c2ccccc2F)CC1
CCCSc1nc2[nH]c(C)cc(=O)n2n1
N=C(N)c1ccc(NC(=O)c2cc(C(=N)N)ccc2O)cc1
COc1c2c(c(OC)c(SCCCBr)c1SC)CC1C(=O)NC(=O)C1C2
CC1C(O)C(COP(N)(=O)OP(=O)([O-])CP(=O)(OCC2CC(O)C(n3c[n+]([O-])c4c(=O)nc(O)[nH]c43)O2)N(CCCl)CCCl)OC1n1cnc2c(=O)nc(O)[nH]c21
Cc1ccc(-c2c(Br)c(CC(=O)O)nn2-c2ccccc2)cc1
OCC1OC(OC2C(CO)OC(OCC3OC(O)C(O)C(O)C3O)C(O)C2O)C(O)C(O)C1O
NC(Cc1ccc2c(c1)CCO2)=NCC1CCN(Cc2ccccc2)CC1
CC(=O)NCC1CN(c2ccc(N3CCN(C(=O)c4ccoc4C)CC3)c(F)c2)C(=O)O1
O=c1nc[nH]c2c(CNC(CO)CCP(=O)(O)O)c[nH]c12
Cc1ccccc1N(C)S(=O)(=O)c1cccc(C(=O)NCC2CCCO2)c1
CC(C)CN(Cc1cc(Cl)c2c(c1)OCCCO2)C(=O)C1CCOC1
Clc1cn2cc(Cl)nc2c(N2CCNCC2)n1
CC1CNCCN1S(=O)(=O)c1ccccc1
Cc1cc(C)c(CNC(=O)NC2CCCN(c3ccnc4cc(Cl)ccc34)C2)c(=O)[nH]1
COc1cc2c(cc1OC)C1OC(CCCCN3C(=O)c4cccc5cccc(c45)C3=O)(C2)Oc2cccc(O)c21
Cc1ccc(NC(=O)c2cc(-c3cc(C)ccc3O)n[nH]2)cc1
O=C1C(=O)N(Cc2ccc(Br)cc2)c2c(F)cccc21
COc1cccc(NC(=O)C2c3ccccc3SCN2C(=O)C(NC(=O)OC(C)(C)C)C2CC2)c1
Cc1c(-c2ccc(F)cc2)c(-c2ccc(F)cc2)n2c1CCc1cc(O)ccc1-2
Cc1ncc(-c2ccncc2)n1-c1ccc(Oc2cccc(O)c2)cc1
CCCCCCCc1nc2ccccc2c(=O)n1-c1ccccc1OCCO
O=C(Oc1ccc(-c2csc3ccccc23)cc1)C1CCCCC1
Cc1cnn(C2CCN(C(=O)NC(Cc3cc(C)c4[nH]ncc4c3)C(=O)N3CCC(N4CCCCC4)CC3)CC2)c1
C1=C(OCCN2CCCCC2)CCCC1
Cc1c(C(=O)NCc2ccncc2)oc2ccc(NC(=O)CNC(C)C)cc12
O=C(COc1oc(-c2ccccc2)nc1-c1ccc(Br)cc1)N1CCN(c2ccccn2)CC1
CC1OC(n2cc(F)c(=O)[nH]c2=O)CC2c3cc4cc(C(F)(F)F)ccc4n3CC12
CC1=NNC(c2cccc(C)n2)N1N=Cc1ccc(-c2ccc(Cl)cc2)o1
CCCCCCc1ccc2nc3nnnn3cc2c1
N=C(N)Nc1cncc(-c2cnc(Nc3ccc(OCC4CCC(CN)(CC(N)=O)CC4)cc3)s2)c1
NC(=O)c1csc(C2CCC(C(CO)OP(=O)(O)OP(=O)([O-])O[PH](=O)O[PH](=O)OCC3CCC(n4cnc5cncnc54)O3)O2)n1
COc1ccc(N(CC(=O)Nc2ccc(C)cc2)S(=O)(=O)c2c(C)nn(C)c2C)cc1
CN1C(=O)C(=O)c2ccc3c(=O)c4ccccc4oc3c21
CC(O)(C#Cc1cc2c(-c3ccccc3)nc3ccc(C#CCN4CCCC4)cc3c2o1)CO
COc1ccc(SCC2CCC3=C4CCCc5[nH]cc(c54)CC3N2C)cc1
O=C1CC(c2ccccc2)C2(CCN(C(=O)c3cccnc3)CC2)N1
COc1cccc(OCC(=O)NC(C)C#N)c1
Cc1ccsc1CNC(=O)C1CCN(S(=O)(=O)c2cccs2)CC1
COCC1CN(c2ccc(CC(C)(C)C(=O)O)cc2Br)C(=O)O1
COc1ccc(CC(CO)NC(=O)c2ccc3c(c2)c(C)c(C)n3Cc2ccc(-c3ccccc3S(=O)(=O)NC(=O)OC(C)(C)C)cc2)cc1O
Cc1nn(C)c(C)c1NS(=O)(=O)c1ccccc1
O=c1c(Sc2ccc(Cl)cc2)c(C(F)(F)F)[nH]n1-c1ccc([N+](=O)[O-])cn1
CC1CCC(C(C)C)C(OC(=O)C=Cc2ccc(NC(=N)CC(O)C(=O)O)cc2)C1
Cc1cccc(NC(=O)NC2CCN(C(=O)NC3CCCCC3)CC2)c1
Cc1c(-c2ccc(C(=O)O)s2)ccc(F)c1CC(=O)NCCC(=O)O
C=C(CCCC)C(=O)Nc1cc(C(C)(C)C)nn1-c1cccc(C(=O)O)c1
CCCCS(=O)(=O)Nc1ccc(-c2nnnn2C)cc1
CCCCOP(=O)(OCCCC)C(Nc1cccc(OC)c1)C(Cl)(Cl)Cl
CC(=O)CCC#Cc1ccc2nc(C(C)(C)C)n(CCC3CCC(NC(=O)c4c(Cl)cccc4Cl)CC3)c2c1
CCC(=O)Nc1ccc(Oc2ccc(Cl)cc2Cl)c(O)c1
Cc1cc(N2CCCC(N(C)C(=O)Cc3ccc(C(F)(F)F)cc3)C2)nc2c(C)cccc12
CC1CN(C(C)CO)C(=O)CCCn2cc(nn2)COC1CN(C)S(=O)(=O)c1cccs1
CC(=O)c1c(-c2ccccc2)c2ncc(Cc3ccccc3)nc2n(CCCO)c1=O
CC(=O)OC(C)(C)c1c2c(cc(C)c1-c1ccc3c(O)c(C)c(=O)oc3c1)C(O)C(C)(C)C2=O
O=C(CN1CCN(Cc2cc(Br)c3c(c2)OCC3)CC1)N1CCCCC1
CC(C)S(=O)(=O)NC1CCN(Cc2ccccc2)CC1
Cc1c(N2C(=O)C(Cl)=C(N3CCOCC3)C2=O)c(=O)n(-c2ccccc2)n1C
COc1cc(C#N)ccc1OCC(=O)NCc1ccc(C)nc1N1CCOCC1
COC(=O)c1nnn(-c2ccc(OC)cc2)c1NC(=O)C(C)(C)C
CCOC(=O)C1CCCN(C(=O)c2cc(C3CC3)nc(C(C)(C)C)n2)C1
CCOc1ccc(NC(=O)Nc2cccc(C(F)(F)F)c2)cc1
CCCNCCCN1CCS(=O)(=O)N1
CCOC(=O)c1cnc2n(c1=O)CCCCC2
Cc1c(Cl)cccc1Nc1nc(SCc2ccccc2C#N)nc2n[nH]c(=O)n12
Cc1csc2c1C1(C(=O)Nc3ccccc31)C(C#N)C(=N)O2
CS(=O)(=O)N1CCN(CCc2cc3cc(-c4cc(=O)c5c(Cl)cccc5o4)ccc3o2)CC1
Cc1ccc(Sc2nc3ccccn3c(=O)c2C=C(C#N)C2CC2(C)C)cc1
CS(=O)(=O)n1c(N)nc2ccc(NCc3c(Cl)cccc3Cl)cc21
CN(C)C(=O)C(=O)c1cn(CCF)c2ccccc12
O=c1c2ccccc2c(-c2ccccc2)nn1CCCn1ccnc1
CCc1ccc(CNC(=O)c2cc3c(=O)n(Cc4ccco4)ccc3nc2C)cc1
CN(C)Cc1ccc(-c2nc3c(N4CCN(CCc5cccc6ccsc56)CC4)cccc3[nH]2)o1
Cc1ccc(CN2CCc3[nH]nc(CCC(=O)NC(C)C)c3C2)o1
O=C(Nc1ccc(N(CCCl)CCCl)cc1)C1c2ccccc2-c2ccccc21
O=C(O)C1CCN(Cc2csc(-c3ccncc3)n2)CC1
Cn1cc(-c2nc3c4cn(C)nc4nc(NC(=O)NC4CC4)n3n2)cn1
CN1CC2=C(C1=O)C(c1cc(Br)ccc1F)NC(=O)N2CCOc1ccccc1F
O=C(CN(c1ccccc1)S(=O)(=O)c1ccccc1)NCc1ccc2c(c1)OCO2
COc1ccc2c(c1)NC(=O)N(CC(=O)Nc1ccccc1C)C2=CC1NC(=O)NC1=O
Cc1cccc(NC(C(=O)N2CCCCC2c2nn[nH]n2)c2ccccc2)c1C
Cc1noc(C)c1NC(=O)N(CC(F)(F)F)C(C)C
O=C(Nc1cccc(NC(=O)c2cc(Cl)cc(Cl)c2O)c1)c1ccccn1
CCC(C(=O)Nc1ccc(F)c(F)c1)n1nc(C)c2sc3ccccc3c2c1=O
O=C(O)C1CN(Cc2ccccc2)CC1c1ccncn1
Cc1cccc(C2(c3cccc(CN4CCCC4)c3)Cc3ccccc3-c3ccccc32)c1
CCOc1ccc(N(CC)C(=O)c2ccc(CNS(=O)(=O)c3ccccc3)s2)cc1
CC(C)CC(c1ccc(C(C)(C)C)cc1)n1c(OCCc2ccccc2)nc2cc(C(=O)O)ccc21
COc1ccc(C2C(C(=O)c3ccc(C)cc3)=C(O)C(=O)N2CCN(C)C)cc1OC
O=C(CN1CCCC1)Nc1ccc(S(=O)(=O)Nc2ccc(CCNCC(O)c3cccnc3)cc2)cc1
CN(c1ccccc1)S(=O)(=O)C=Cc1nc2ccccc2[nH]1
O=C(O)c1cccc(S(=O)(=O)NCCOc2cccc3ccccc23)c1
CN(C)CCn1ccc(=Nc2cccc(C(F)(F)F)c2)cc1
C=CCC1CCCCCN(C(=O)Cn2cc(Br)cn2)C1
CCCCOc1ccc(C#Cc2ccc3cc(OCC)ccc3n2)cc1
CCN1C(C(=O)N(CCc2cccc(OC(F)(F)F)c2)Cc2cccc(OC)c2)CCCS1(=O)=O
O=C(NCCc1ccccn1)c1cccnc1O
COc1ccc(Cl)cc1-c1c(CC(O)CC(O)CC(=O)O)ncc2c3ccccc3n(C)c12
Cc1cc(OCC(=O)N2CCc3ccccc3C2)ccc1-c1nc2cc(C(=O)O)ccc2o1
COC(=O)COc1cccc(C2CC(=O)Oc3cc(OC)c(OC)cc32)c1
CNC(=O)CSc1nc(C)nc2cc3c(cc12)OCO3
CC(=O)NC(Cc1ccc(OP(=O)(O)O)cc1)C(=O)N1CC(OCc2ccc3ccccc3c2)CC1C(=O)NC(C(=O)NC1(C(=O)O)CC1)C(C)C
N#CC1CCCN1C(=O)C1CCN1C(=O)COc1ccc([N+](=O)[O-])cc1
CCOC(=O)N1CC(C(=O)N2CCN(C(C)=O)CC2)C(c2ccc(-c3ccccc3)cc2)C1
CC(C)c1cc2nc(-c3ccccc3)cc(N3CCN(c4cccc5c4OCCO5)CC3)n2n1
CC(C)CC(NC(=O)C(Cc1ccccc1)NC(=O)CCCC(=O)Nc1ccc(F)cc1)C(=O)NC(CC(=O)NC(Cc1ccccc1)C(N)=O)C(N)=O
CC1CCCCN1C1CCN(c2ncc(NC(=O)c3ncc(C#N)[nH]3)cc2Cl)CC1
CCCC1CN2CC3(O)CC1C(CCC)(C2)C3C(F)(F)F
CCCOc1ccc(S(=O)(=O)N2CCC(N3CCC(O)(c4ccccc4)CC3)CC2)cc1
COc1ccc(CCNc2nc(-c3ccc(Br)o3)nc3ccccc23)cc1OC
Nc1nc(=O)c2c([nH]1)NCC(CCc1ccc(C(=O)NC(CCC(=O)O)C(=O)O)cc1)C2
COc1ccc(C=CC(=O)c2ccc(OC(=O)C=Cc3ccc(OC(=O)C=C(O)C=Cc4ccc(OC)c(O)c4)c(OC)c3)cc2O)cc1
COc1ccc(C2=C(c3cc(OC)c(OCCCCCCCCCNC(=O)c4ccccc4)c(OC)c3)C(=O)C=CC2=O)cc1OC
C(=C1CCc2c(ccc3ccccc23)C1)c1ccccc1
COC(=O)CCC(C)C1CCC2C3CC(=O)C4CC(O)C(N5CCN(C)CC5)CC4(C)C3CCC12C
COc1ccc(CNc2ncnc3ccc(-c4c(C)noc4C)cc23)cc1
CCn1cc(C(=O)O)c(=O)c2ccc(N3CCN(CCOc4ccc(C(=O)c5ccc(O)cc5)cc4)CC3)cc21
FC(F)Oc1ccc(-c2nc(-c3ccc(Cl)c(Cl)c3)oc2CN2CCOc3ccc(CN4CCC(N5CCCCC5)CC4)cc32)cc1
COc1ccc(NC=CC(=O)c2ccc(C)cc2)cc1
CC(C)C(CC(=O)N1CCN2CC(c3ccc(Cl)cc3)CN2C1=O)NC(=O)n1nc(NCC(C)(C)C)c2c(N)ncnc21
CC[N+]1(CCN2CCCCC2)CCC23CC(=O)CC21Cc1ccc(O)cc13
Nc1sc2c(c1C(=O)c1ccncc1)CCCC2
N#Cc1ccccc1S(=O)(=O)N1CCN(c2nc(-c3ccc(OS(=O)(=O)c4cccc5cnccc45)cc3)cc(=O)n2-c2ccccc2)CC1
CCCCc1nnc(NS(=O)(=O)c2ccc3[nH]c(=O)ccc3c2)s1
Cc1ccc(C2COC(C)(C(=O)O)N2)cc1
C1=CCSCCNC(=NCC23CC4CC(CC(C4)C2)C3)NCCC1
CCn1c(=CC=C2SC(=S)N(C3CCCCC3)C2=O)sc(=CC=CNNC(=O)c2ccccc2O)c1=O
COc1cccc(NC(=O)c2cc(C)nc3ccccc23)c1
CCOC(=O)c1cc(CN(CC(=O)NO)S(=O)(=O)N(CC(C)C)CC(C)C)on1
O=C(O)CN1C(=O)C(=Cc2cccs2)c2ccccc21
Cc1ccc(-n2nnnc2SCc2cn3c(C)csc3n2)c(C)c1
Brc1ccc(CN=C2c3ccccc3-c3n[nH]cc32)cc1
O=C(O)c1cc2c([nH]c3ccccc32)c(-c2ccccc2)n1
C(#Cc1ccc2ncnc(NCc3ccccc3)c2c1)CN1CCOCC1
COc1ccc(S(=O)(=O)N2CCC(C(=O)Nc3nccs3)CC2)cc1OC
Nc1nc(=O)c2nc(N)n(CC(CO)COP(=O)(O)OP(=O)(O)OP(=O)(O)O)c2[nH]1
CC1CN(C(C)CO)C(=O)c2cccc(NC(=O)Nc3ccc(C(F)(F)F)cc3)c2OC1CN(C)Cc1ccc(Cl)c(Cl)c1
O=S(=O)(Nc1cccc(-c2ccnc3c(N4CCN(Cc5ccco5)CC4)cnn23)c1)c1ccccc1
Cc1ccc(CNC(=O)c2cccc(NC(=O)CCc3ccc(C)c(C)c3)c2)cc1
O=c1c(Nc2ncc(C(F)(F)F)cn2)ccc2nnnc(C(F)(F)F)n12
N=C(N)NC(=O)c1ccc(NC(=O)c2ccc(N)cc2)cc1
CN(C)c1cccc(Nc2cncc(-c3cccc(S(C)(=O)=O)c3)n2)c1
FC(F)(F)c1nc2ccccc2n1C1CC2CCCC(C1)N2C(c1ccccc1Cl)c1ccccc1Cl
CC(CN1CCN(Cc2ccc3c(c2)OCO3)CC1)NC(=O)NC12CC3CC(CC(C3)C1)C2
COc1ccc(C(=O)N2CCC(NC(=O)CC(N)Cc3cnc[nH]3)CC2)cc1
COc1ccc(Nc2nc(C3CC3)nc3c2cnn3C)cc1
Oc1ccc2[nH]cc(CCC3CCCCN3)c2c1
CC(=O)C1=C(O)C(=C(C)Nc2ccccc2N)N=C1Nc1c(F)c(F)cc(F)c1F
CCOC(=O)C1C(=N)N(c2cc(F)ccc2C)C2=C(C(=O)CC(C)(C)C2)C1c1cc2cc(OC)ccc2nc1Cl
Cc1cc(F)ccc1NC(=O)C(c1ccccc1)n1nc(C)c(C(=O)O)c1C
C=CS(=O)(=O)Nc1cc2c(cc1CNC(=O)C13CC4CC(CC(C4)C1)C3)OCCO2
O=C(NCN1CCCC1CO)c1cc2c(Cl)n[nH]c2c(Nc2nncs2)n1
Nc1nccn2c(C3CC(CNC(=O)c4cn[nH]c4C(F)(F)F)C3)nc(-c3ccc(-c4ccccc4OC(F)(F)F)cc3)c12
COC12OOC(C)(O1)C(OC(=O)c1ccc(NC(=O)NC(C)(C)C)cc1)C2C(C)O
CCOC(=O)c1cc(C(=O)O)cc2c1Oc1ccc(C)cc1O2
CC(C)(C)Cn1cc(CC(=O)O)c2cc(Oc3ccc(NC(=O)c4ccco4)cc3)ccc21
CCN(CC)Cn1c(SC(C)C)nc2c(c1=O)C(C)(C)Cc1cc(Cl)ccc1-2
Cc1ccc2nc(NC(=S)NC(=O)c3ccco3)sc2c1
COc1ccc(C=NN=c2[nH]ncc(-c3ccc([N+](=O)[O-])s3)c2C)cc1
O=C(O)CC(=O)NC1C2=C(C(=O)O)NC(=NO)NC2=C(C(=O)O)OC1C(O)C(O)CO
C#CCc1ccccc1
S=C(Nc1ccc(Cl)c(Cl)c1)NN1CCOCC1
O=C(Nc1nnn[nH]1)C(c1ccccc1)N1CCN(S(=O)(=O)c2ccccc2)CC1
COc1ccc(O)c(C=CC(=O)c2ccc(O)cc2O)c1
Cn1c(=O)c2c3c(cnc2n(C)c1=O)C(=O)C(N1CCOCC1)=CC3=O
O=C(O)C1(c2ccccc2)CCOCC1
CCCCCCCCCCCC(=O)OCC(NP(=O)(O)OCC1OC(n2cnc3c(N)ncnc32)C(O)C1O)C(=O)O
O=C(C=Cc1ccccc1)C=C(c1ccccc1)c1ccccc1
Nc1nc(Nc2ncccc2C(F)(F)F)nc(NC2CCCC(N)C2)c1Cl
COc1cc(OC)cc(OCc2n[nH]c(=S)n2-c2ccc(C)cc2)c1
COC(=O)C1CC2CC(O2)C(CN2C(=O)c3ccccc3C2=O)O1
COC(=O)c1cc2cccnc2n1Cc1cccc(Br)c1
O=C(Nc1cccc(C(F)(F)F)c1)c1ccc(-c2nc(-c3ccncc3)cs2)cc1
COc1ccc(OC)c(NC(=O)COC(=O)c2cnc(C)cn2)c1
CN1C(=O)C(NC(=O)Cc2ccccc2Br)N=C(C2CCCCC2)c2ccccc21
BrC(Br)Br
CC1CCC2C(C)C(OC(=O)CCCC(=O)O)OC3OC4(C)CCC1C32OO4
COC1CC2C3(C)CCC(C)C(O)(O)C3CCC2(C)C2(C)CC(O)C3(C)CCC(C)(O)CC3C12
CSc1ccccc1C(=O)N(Cc1ccccc1)CC(F)(F)F
NC(=O)c1sc2ccccc2c1NC(=O)COC(=O)Cc1c[nH]c2ccccc12
CCN(CC)S(=O)(=O)c1ccc(NC(=O)C=Cc2ccc(-c3cc4ccccc4o3)o2)cc1
COc1ccc(-n2nnnc2SCC(=O)Nc2ccc(N3CCOCC3)cc2OC)cc1
Brc1ccccc1-c1nc(CN2CCN(c3ccccc3)CC2)co1
CCc1ccc(O)c(C(=O)N(C)c2cccc(C(C)=O)c2)c1
Cn1ccc(C(=O)Nc2nc3ccccc3s2)n1
COc1ccc(C2=NCCN2C(=O)c2ccc([N+](=O)[O-])o2)cc1
COc1ccccc1N1CCN(Cc2c(CO)nn(C)c2N(C)C)CC1
CCOc1nc(NC(=O)NS(=O)(=O)c2ccc(OC)cc2)nc(-c2ccccc2)n1
NC(=O)N(O)Cc1ccc(OCc2ccc3ccccc3c2)cc1
Cc1cccc(C(=O)N(C)NC(=O)c2sc3nc(-c4cccs4)ccc3c2N)c1
C=C(C)C1C(=O)C=C2C=C3OC(C)(C)C=CC3(O)CC21C
COc1ccc(C(=O)C=Cc2ccc(C=CC(=O)c3cccc4c3C(=O)c3ccccc3C4=O)o2)cc1O
CN(CCCN1CCCCC1)C(CCn1c2ccccc2c2ccccc21)C(=O)O
O=C(CCc1nc(-c2ccc(F)cc2)cs1)NN=Cc1ccccn1
Cc1ccc(-c2nc(-c3ccncc3)no2)cc1-n1cncn1
C=C1C(C)C2C(OC(=O)c3ccccc3)C(OC(C)=O)CC2(OC(C)=O)C(=O)C(C)C=CC(C)(C)C(OC(=O)c2ccccc2)C1COC(C)=N
CC(C)C1(C(=O)N2CC3CC2CN3c2ncc(S(C)(=O)=O)cn2)CCC(NC2CC3CCCCC3C2)C1
CC(=O)C1=C(c2cccc(Cl)c2)C(=O)N(C(C)(C)c2nc3ccccc3s2)C1
Cc1oc(-c2ccccc2)nc1C(O)COc1ccccc1
CC(=O)OCC12C(=O)C3C(C=C4C(C)(C)CCC(OC(C)=O)C4(C)C)C3(C)CCC1C2(C)C
CC(C)(C)NCC(O)COC(=O)C1CCCN1C(=O)C(Cc1ccc(O)cc1)NC(=O)C(CC(N)=O)NC(=O)OCc1ccccc1
COc1ccc(C(=O)Nc2ccc(SCC3CO3)cc2)cc1
Cc1ccc(-c2cc3ncn(COC(C(F)(F)F)C(F)(F)F)c(=O)c3c(OC3CCC(NC(=O)C4CCC(=O)N4)CC3)n2)cn1
CC1CCC2C(CCCCc3snnc3Cl)C(=O)OC3OC4(C)CCC1C32OO4
O=C(CC(CCCc1ccc2c(c1)OCO2)CS(=O)(=O)c1ccc(O)cc1)NO
O=C(c1ccc(NS(=O)(=O)c2cccc[n+]2[O-])cc1)N1CCc2ccccc2C1
CN(c1ccccc1)c1nc2c(c(=O)[nH]c(=O)n2C)n1CCOc1ccccc1
CC1CC(n2cnc3c(N)ncnc32)c2ccccc21
Cc1cc(O)cc2c1-c1ccccc1C2(O)C(F)(F)C(F)(F)C(F)(F)C(F)(F)C(F)(F)F
CCN1CC(C(=O)N2CCCN(C(=O)c3ccccc3C)CC2)CC1=O
COc1ccc(OC(=O)N(C)C2CCN(C(=O)c3cc(C(F)(F)F)cc(C(F)(F)F)c3)CC2)cc1
O=Cc1ccc(C2CCN(Cc3cn4cccnc4n3)CC2)c(O)c1
COc1c(C2CCN(C)CC2)ccc2ccc(=O)oc12
CCOC(=O)C1=C(c2cccc([N+](=O)[O-])c2)N=c2sc(=Cc3ccc(Cl)cc3Cl)c(=O)n2C1c1ccccc1Cl
COCC(=O)NC1Cc2ccccc2CN(c2ccc(O)c(CNC3CCCC3)c2)C1=O
COc1ccc2c(c1)C1CN(C(C)=O)CCC1Cn1c-2c(C2CCCCC2)c2ccc(C(=O)O)cc21
O=C(Cc1ccccc1)Nc1cccc(NC(=O)c2ccccc2)c1
O=S(=O)(Cc1ccccc1)Nc1cc(N2CCCC2)ccc1N1CCCCCC1
O=C(ON=c1c2ccccc2ccc2ccccc12)c1ccc(Br)cc1
Cc1cc(C(=O)NC(=S)Nc2ccc(S(N)(=O)=O)cc2)no1
O=C(CN1C(=O)SC(=Cc2ccc(F)cc2)C1=O)Nc1cccc(C(=O)O)c1
O=C(O)c1ccccc1-n1cc(Cl)c(-c2ccc(Cl)c(F)c2)n1
CNC(=O)c1ccc(-n2cc(C(=O)NCCc3c[nH]c4ccccc34)nn2)cc1
NC1=NC(c2cccc(Cl)c2)CO1
Cc1c(NC(=O)NC(C)(C)Oc2cccc(Cl)c2)c(=O)n(-c2ccccc2)n1C
CN(Cc1ccccc1)C(=O)c1cc2c(c(-c3cccc(C#Cc4ccc(F)cc4)c3)n1)C(CCO)N([S+]([O-])C(C)(C)C)C2
CC(C)CC1CN(CCCC2CNC(=O)C(=O)N2CCc2ccc(O)cc2)S(=O)(=O)c2ccccc2O1
N#CCCN(C(=S)Nc1ccccc1)c1ccccn1
Nc1cc(O)cc2cccnc12
Cn1c(=O)c(=O)n(C)c2cc3c(=O)n(-c4ccccc4)nnc3cc21
COc1ccc2c(OC3CC4C(=O)NC5(CCCCCCCCN(C)C(=O)C4C3)CC5)cc(-c3ccccc3)nc2c1
CONC(=O)C1(C)Cc2c(-c3ccc(-c4ccc(F)cc4F)cc3)ccnc2O1
Cc1nc(CN(C)S(=O)(=O)c2ccc(F)cc2)cs1
COP(=O)(O)CNC(=O)CC(N)CCSC
c1ccc(C2CC3CCC(C2)N3CCN(c2nc(N3CCNCC3)nc(N3CCNC3)n2)C2CCc3c(N4CCNCC4)ccnc3C2)cc1
COc1cc2c(cc1C)N(C)c1c(cc(OC)c(OC)c1OC)CC(OC)C2OC1OC(CO)C(O)C(O)C1O
CCNCC1CC1c1ccccc1C
Cc1ccc(C2=NN(C(=O)c3cccnc3)C(c3cccc(Cl)c3)C2)cc1
CC(=NOCCO)c1ccccc1-c1ccc(Cn2c(=N)c(C(=O)NCc3ccccc3)cc3c(N4CCOCC4)cccc32)cc1
CCCCNC(=O)C(N)Cc1ccc(O)c(O)c1
CC(C)(N)C(=O)S
COP(=O)(Cc1ccc(Nc2c3ccccc3nc3ccccc23)cc1)OC
Cc1ccc(S(=O)(=O)N2CCOCC2)cc1NC(=O)COC(=O)COc1c(C)cccc1C
CCCCNS(=O)(=O)c1ccccc1OC
C=C(C)C(=O)N(N=C(C)C(C)(C)C(=O)O)c1ccccc1
Cc1c(CN2CCN(CCO)CC2)cc(-c2cccc(F)c2)n1-c1ccc(F)cc1
CCOC(=O)C(=CSc1nc(Cc2ccsc2)nc2cc(OC)c(OC)cc12)C(=O)OCC
CC1(C)CC(NC(=O)c2cnc(Oc3ccc4c(c3)CCC(c3ccccc3)O4)s2)CC(C)(C)N1
CN(C)C(=O)C(CCC(N)=O)NC(=O)Nc1ccc(OC(F)(F)F)cc1
COC(=O)CC(CN)c1ccccc1
CC(=NNC(=S)Nc1cccc(S(=O)(=O)N2CCOCC2)c1)c1ccccn1
c1ccc(NCC2CN(Cc3ccc(CN4CCCCC4)cc3)CCO2)nc1
CCC(=O)c1cnc2ccc(-c3cc(OC)c(OC)c(OC)c3)cc2c1Nc1ccc(N2CCOCC2)cc1
COc1ccc(Oc2cc(CO)c(OC)c(OC)c2Br)c(C(C)=O)c1
COc1ccccc1CNC(=O)Cn1c(C)nc2c1c(=O)n(C)c(=O)n2C
CCN1CCN(C(=O)NC(Cc2ccccc2)C(=O)N2CCN(C(=O)OC(C)(C)C)CC2)C(=O)C1=O
N=C(NC1CCCC1)c1ccc(-c2cncc(NCC(c3ccccc3)c3ccccc3)c2)s1
Cc1ccc(-n2cc(Cn3c(C(=O)NCc4ccccc4F)cc4ccccc43)nn2)cc1
N#CC1C(c2ccc(C#CC3CC3)cc2)C(CO)N1C(=O)C1CCCCC1
CCOC(=O)c1cc(-c2ccccc2)n(CC(=O)Nc2ccc3c(c2)OCO3)c1C
COC(C)(CC(C)(Cc1ccccc1)C(F)(F)F)c1cc(O)ccc1F
COc1ccc2nc(C)cc(NN=Cc3ccc(O)cc3O)c2c1
N=C(NO)NN=Cc1ccc(C(=O)O)cc1
CCCN(CCO)c1cc(C)nc2c(-c3ncc(C(F)(F)F)cc3Cl)c(C)nn12
CCN=C1CC(c2ccccc2)Cc2nc(NCCN3CCOCC3)ccc21
CC(NC(=O)C12COCC1CN(CCn1cncn1)C2)c1ccc(F)cc1
Cc1ccc2oc(C(C)NC(=O)C(C)(O)C(F)(F)F)nc2c1
Cc1ccc2c(c1)C(CN1CCOCC1)=C(C(=O)O)C(c1ccc(O)cc1)O2
Cn1c(C(=O)O)cc2cc(NC(=NC#N)c3ccco3)ccc21
Cc1ccc(Cl)cc1OCCNC1CCCCC1
C=CCN1C(=O)C(=Cc2cc(C(C)(C)C)c(O)c(C(C)(C)C)c2)N(C)C(=O)c2ccccc21
CC1=NN(c2ccc(Br)cc2)C(=O)C1=NNc1ccc([N+](=O)[O-])cc1
OCC1OC(CO)C(Sc2c(O)cc(O)cc2Cc2ccc3ccccc3c2)C(O)C1O
Cc1cc(C)nc(N2CC3CCN(C(=O)c4ccc(F)cc4-c4nc(C)ccc4C)C3C2)n1
CC(=O)N1CCC(COc2ccc(-c3nc4n(c(=O)c3-c3ccncc3)CCC4C)cc2)CC1
Cc1c(C)n(Cc2ccc(-c3ccccc3C(=O)O)cc2)c2ccc(C(=O)NC(C)c3ccccc3Cl)cc12
O=C(NCCCCc1c[nH]cn1)C(Cc1ccccc1)NC(=O)N1CCC2(C=Cc3ccccc32)CC1
Cc1[nH]c(C)c([N+](=O)[O-])c1Cc1cccc(Cl)c1Cl
CCCCNC(=S)NCC(O)CN
Cc1cc(C)cc(Oc2ccc([N+](=O)[O-])c(NC3CCN(Cc4ccccc4)CC3)c2)c1
O=C(Cc1ccc(N2CCCCCC2)cc1)Nc1nccs1
CC(C)NC(=O)COC(=O)c1ccc2c(c1)CCN2S(C)(=O)=O
COC(=O)c1sc(-c2ccc(N(C)C)cc2)nc1C
COc1cc(C2c3cc4c(cc3C(c3cc(OC)c(O)c(OC)c3)C3C(=O)OCC23)OCO4)cc(OC)c1O
NCC(=O)N1CCCC1C(=O)O
Cc1ccc2c(CC(=O)Nc3ccccc3[N+](=O)[O-])coc2c1C
CCc1cccc(NCCCN2C(=O)c3ccccc3C2=O)c1
COCC12CCCCC1CN(Cc1cccc(F)c1)C2
CCCC(C)n1c(C=Cc2ccccc2O)nc2ccccc2c1=O
C#CC(O)C=CCCCCCCCCCCCCCCCCCC=CCCCCCCCCCC=CC(O)C#CC#CCO
CN(C)c1ccc(-c2[nH]c(N)nc(=O)c2C#N)cc1
O=C(O)CN1C(=O)C(=Cc2ccc(C=Cc3cccc(C(=O)O)c3)o2)SC1=S
CC(C)CCN1C(=O)c2ccccc2C(CC(=O)O)c2ccccc21
Nc1nc(N)c2c(CCc3ccc(F)cc3)c[nH]c2n1
OCC(O)Cc1cn(-c2ccc(Cl)cc2)c2ncccc12
CCCOCn1cc(CC)c2ccc(OC)cc21
CCOC(=O)C1CCN(C(=O)CC2C(=O)NCCN2S(=O)(=O)c2ccc3c(c2)OCCO3)CC1
O=C(O)c1cc2c(c(COCc3ccccc3)n1)CC(COCc1ccccc1)C2
CC(=O)Oc1cccc(C(=O)Nc2ccc3nsnc3c2)c1OC(C)=O
Cc1cccc(CNc2cn(-c3cccc([N+](=O)[O-])c3)nn2)c1
O=C(O)c1sc2c(Cl)cc(Cl)cc2c1Br
CN(C(C)(C)C)S(=O)(=O)NC(=O)c1sccc1S(=O)(=O)c1ccc(F)cc1
Cc1ccc2nc(NC(=O)CC(C)(C)CN(C)C)ccc2c1
CCOC(=O)c1ccc(-n2c(-c3ccc(O)c(OC)c3)cc(C=C3SC(=S)N(CC)C3=O)c2C)cc1
OCC1OC(n2cnc3c(NCc4ccccc4)ncnc32)C(O)C1O
Brc1ccc(Cn2c(SCc3ccccc3)nc3cccnc32)cc1
Cc1ccccc1CC(=O)N1CCN(c2cccc(CC(N)=O)c2)CC1
COc1ccccc1NC(=O)CNC(=O)c1cc2cc(C)ccc2[nH]1
O=C(Cn1cc(C(=O)C2CC2)c(=O)c2ccc(Cl)nc21)Nc1ccc(F)cc1F
COc1ccc(-c2nc(CSCC(=O)N3CCc4ccccc43)c(C)o2)cc1
COc1ccc(C2NC3(CCCN(Cc4ccccc4)C3=O)N=C2N)cc1
CC=C(C)C(=O)OC1C2C(OC(C)=O)C3(OC2(C)C)C(C)(O)CCC(OC(=O)C(C)=CC)C3(C)C1OC(=O)C(C)=CC
CC1OC(OC2CCC3(C)C4C(O)C(=O)C5(C)C(O)C(O)CC5(C)C4CCC3(C)C2)C(O)C(O)C1O
Clc1ccc(-c2cscc2-c2nnc(-c3ccc4c(c3)OCO4)o2)cc1Cl
Cc1cc(C)n(-c2nc(Nc3ccc4c(c3)Cc3ccccc3-4)c3ccccc3n2)n1
Cc1nc(C(=O)O)cc2c1[nH]c1cc(C#N)ccc12
CCC(C)C1NC(=O)C(Cc2ccc(O)cc2)NC(=O)C(NC(C)=O)CSSCC(C=O)NC(=O)C2CCCN2C1=O
O=C(O)CCNC(=O)CC1CCCCC1
Clc1ccc2nc3ccccc3c(-c3nc4ccccc4[nH]3)c2c1
CC(C)=CCCC(C)=CCCC(C)=CCOc1ccc(C(=O)O)cc1S(=O)(=O)NC1CCCCC1
COC(=O)CC1c2ccccc2N=C(N2CCN(C(=O)c3ccco3)CC2)N1c1ccccc1
CCCN(CCC)c1nc(NCC(O)c2cccc(C(F)(F)F)c2)nc2c1nnn2CC
Cc1cccc(C)c1N=NC(=N)NC(Cc1c[nH]c2ccccc12)C(=O)OCC(=O)Nc1ccc(S(N)(=O)=O)cc1
CCc1nc2ccc(C(=O)N3CCC(C)CC3)cn2c1N(C)CC1CC1
COc1ccc(S(=O)(=O)Cc2c(C(=O)O)n(CC(C)C)c3cccc(F)c23)cc1
O=C(NCC1CCOC1)c1ccc(OCC2CCCO2)cc1
CC(=O)c1ccc(NC(=O)C2CCN(S(=O)(=O)c3cccc4nonc34)CC2)cc1
Cn1c(=O)c2c(nc(SC3CCC(N)CC3)n2Cc2ccc(Cl)cc2)n(C)c1=O
CCCCOP(=O)(COCCn1cnc2c(Cl)nc(C#N)nc21)OCCCC
Cc1cc(N2CCN(C)CC2)cc2[nH]c(-c3c(NCc4cccc(Cl)c4)cc[nH]c3=O)nc12
COc1ccc(SC(C=O)C(=O)O)cc1
COc1cc2nc(=S)n(CCCN3CCCCC3)c(O)c2cc1OC
CCC=CCC=CCC=CCC=CCC=CC(SCC(N)C(=O)NCC(=O)O)C(O)CCCC(F)(F)P(=O)(O)O
OC1CCCN(CC(O)c2ccccc2)C1
O=C(OCCc1ccccc1)N1CCC(NCCCc2c[nH]c3ccccc23)CC1
N=C(C(=O)N1CCOCC1)c1c[nH]c2ccc(Cl)cc12
Cc1cc(Br)cc(C)c1Nc1cc(Cl)nc(Cl)n1
COc1cccc(C(=O)NCC(=O)NN=Cc2c[nH]c3ccccc23)c1
Cc1ccc(C(=O)CSc2nnc(NC(=O)c3cccnc3)s2)cc1
CCCCn1c(-c2ccc(Cl)cc2)c(C#N)c2c(N)ncnc21
CCCc1nnc(-c2cccc(Nc3ccnc4cc(Cl)ccc34)c2)o1
CCOCC12CCc3c(ccc4c3CCC4=O)C1CCC2O
COc1ccc(C(=O)Nc2cc3c(cc2N2CCCC2)n(C)c(=O)c(=O)n3C)cc1
CC(C)C1CCC2(COC(=O)CC(=O)O)CCC3(C)C(CCC4C5(C)CC(OC(=O)CC(=O)O)C(=O)C(C)(C)C5CCC43C)C12
COc1cc(C=CC(=O)C2CCC3(C)C4CCC5C(C)(C)C(O)CCC5(C)C4CCC23C)ccc1O
OCc1ccc(COC2C(OCc3cnnn3-c3ccc4c(c3)OCCO4)OC(CO)C(O)C2OCc2ccc3ccccc3c2)cc1
O=C(CN1CCC(n2c(=O)[nH]c3ccccc32)CC1)Nc1ccccc1
Cc1c(-c2ccc(C3CNCCN3C)cc2)[nH]c2ncccc2c1=O
COc1cc(C=CC(=O)c2c(O)cc(O)c(CC=C(C)C)c2OC)cc(OC)c1O
CN1C2CCC1CC(OC(=O)c1ccc(C(F)(F)F)cc1)C2
COc1cc2c(cc1NC(=O)Cn1c(=O)n(C(C)C)c3ccc(-c4ccncc4)cc31)C(=O)N1CCCC1CO2
CCCC(N)c1nnn[nH]1
COc1cc(NCc2cccnc2)c2ncn(Cc3ccc(-c4ccccc4)cc3)c2c1
COC(=O)C1=CN(CCOC(c2ccccc2)(c2ccccc2)c2ccccc2)C=C(C(=O)OC)C1c1cccc2ccccc12
CC12CCC3C(CCC4=CC(=O)CCC43CCCN)C1CCC2O
CCN1CCc2c(sc3c2c(=O)n(C)c(=O)n3C)C1
COc1ccc(C(CNC(=O)c2ccc(N)cc2C)N2CCN(C3CCCCC3)CC2)cc1
CC1CN(C)CCN1c1ccc(-c2ccc(CC(C#N)NC(=O)C3CCC(=O)N3)cc2)c(F)c1
CN1CCN(C(=O)C(Cc2ccc3ccccc3n2)NC(=O)c2ccc3ccccc3c2)CC1
O=C(O)Cn1nccc1C=Cc1ccccc1
CC(=O)[N+](C)(C)CC(=O)c1ccc2c(c1)-c1ccccc1CO2
CC(C)c1nc(CN2CCCC(n3cncn3)C2)cs1
Cc1oc2ccccc2c(=O)c1C1=CCc2c(Cl)c(O)c(O)c(CCC(C)(C)O)c2O1
N#Cc1c(-c2nnc(SCc3ccccc3F)o2)csc1NC(=O)C1CC1
CCN(CC)C(=O)Cn1cc(S(=O)(=O)CC(=O)Nc2cccc(C(=O)OC)c2)c2ccccc21
CC(=O)Nc1ccc(CN(C)CCCn2cncn2)cc1
CNc1nc(N)c([N+](=O)[O-])c(CCc2ccccc2)n1
Cc1ccc(-n2c(C)c(C)c(-c3cccc(N)c3C)c2C)cc1
ClC1=C(Cc2cccs2)N2CCN=C2c2ccccc21
Cn1c(NC2CCCCC2)cc(=O)n(C)c1=O
O=C1CN(Cc2nc(-c3ccc(Br)cc3)no2)CCCN1
Cc1cccc(C)c1OCC(=O)NN=Cc1cc(C)n(-c2nc3ccccc3[nH]2)c1N
Cc1ncoc1CN1CCCC(C(=O)c2cccc(I)c2)C1
CSc1cccc(NC(=O)N2CCCC2c2ccc(N3CCOCC3)cc2)c1
Cc1cc(C)c(NC(=O)CN2CCN(CC(O)COc3ccc4sc(C)nc4c3)CC2)c(C)c1
COc1ccc2c(c1)CCC1C2CCC2(C)C1CCC2(CO)OC
Cc1ccccc1OC1CN(C(=O)NCCc2ccccc2)C1
COC(=O)C(Cc1c[nH]c2ccccc12)NC(=O)C=Cc1cccc(C)c1
O=C1c2cccc(F)c2[S+]([O-])c2sc(Cl)cc2C2CCCN12
O=C1CCN(CCC=C(c2ccc(F)cc2)c2ccc(F)cc2)CC2CCCN12
CC1CN(C(C)CO)S(=O)(=O)c2ccc(-c3ccc(F)cc3)cc2OC1CN(C)Cc1cccnc1
CC(C)Oc1cc(C2CCCN2C(=O)c2cnc3c(C(F)(F)F)cc(Cl)cn23)ncn1
Cc1ccc2c(c1)C1=NN(CCCC(=O)Nc3ccc(F)cc3)C(=O)CN1C2=N
CCN1CCN(c2nc3ccc(-c4ccc5nc(NC(=O)C6CC6)sc5c4)cc3o2)CC1
CC(Cc1ccccc1)C(=O)Nc1ccc(Br)cn1
O=C(CN(Cc1ccccc1)c1ccccn1)N1CCN(c2ccccc2)CC1
Cc1ccc(NCc2cnc3nc(N)nc(N)c3c2C)cc1C
O=C(NN=Cc1ccccc1)c1ccc(C23CC4CC(CC(C4)C2)C3)cc1
Cc1noc(=O)n1C(=O)OC(C)C
CCC(=O)N(Cc1ccccc1)c1cccc(OC(C)C)c1
NS(=O)(=O)c1ccc(CCNC(=O)C2CCCCC2)cc1
CC(=O)Nc1nc2n(n1)C(c1ccco1)CC(c1ccc(F)cc1)N2
CCN(CC)c1nc(C(C)(C)C)co1
CCN(Cc1ccccn1)S(=O)(=O)c1cnn(CC)c1
CC1=CC=CC(=O)C(O)C(C)C(O)CC(=O)OC(C)C(C)C(O)C=C(C)C=C1
CN1CCN(CCCN(C(=S)Nc2ccc(F)cc2)C2CCc3ccccc3C2=O)CC1
FC(F)(F)Oc1ccc(N=c2sccn2CC2CC2)cc1
COC(=O)c1cccc(C(OC(=O)C2CCCCN2S(=O)(=O)c2ccc(Cl)c(Cl)c2)c2ccccc2)c1
Cc1nc(C)n(C2CCCN(C(=O)CCN3CCOC3=O)C2)n1
O=C1Nc2ccc(Cl)cc2C12NC(c1ccccc1)C(c1ccccc1)C2c1ccccc1
COCC1CN(C)Cc2cc3c(cc21)N(C)C(=O)CC3
CCCCc1ccc(-c2nc(CC(C)N)co2)cc1
CNC(C)C1CCN(c2cc3c(cc2F)c(=O)c(C(=O)O)cn3C2CC2)C1
Cn1c(SCc2nnc(Nc3cccc(F)c3)s2)nnc1C1CC1
CC(C)(CO)NC(=O)c1[nH]cnc1C(=O)NC1CC1
CCc1ccc2[nH]cc(C3CCN(CCCN4CCN(C)C4=O)CC3)c2c1
CC(NC(=O)c1cccnc1O)c1ccc2c(c1)OCCO2
NC(CC1CCCCC1)C(=O)N1CCCC1C(=O)NC(Cc1ccccc1)C(=O)NC(Cc1ccccc1)C(=O)O
Cc1ccc2c(C)c(C(=O)NC3CCCC3)oc2c1
CC(C)NS(=O)(=O)c1cc(F)c(F)cc1Br
COC1(C)OC1C(C)C1=CC2CC(O)CCC2(C)C2CCC3(C)C(c4ccoc4)OC(=O)CC13O2
CC1=NN(c2ccc(N(C)C)c(Cl)c2)C(=O)C1=Cc1ccc(O)cc1
CN1C(=O)OC(C(c2ccc(F)cc2)N2CCN(c3cccc(Cl)c3)CC2)C1=O
O=C(NC(Cc1ccccc1)C(=O)Nc1ccncc1)OCc1ccccc1
O=Cc1ccc(-c2ccc(Br)cc2)o1
CCOC(=O)c1c(C)[nH]c(C(=O)OCC(=O)n2c3c(c4ccccc42)CCCC3)c1C
Cc1nccc(-c2cccc(S(=O)(=O)Nc3ccc(N4CCNCC4)cc3)c2)c1C#Cc1ccc(N)nc1
Cc1onc(C(=O)Nc2cc(C(F)(F)F)ccc2Cl)c1Br
COc1ccc(CCC(=O)NCC(=O)NNC(=O)C2CC2)cc1OC
CC(NC(=O)C(N)Cc1ccc(O)cc1)C(=O)N1CCCC1C(=O)NC(CCC(=O)O)C(=O)NC(C(N)=O)C(C)O
Cc1c(C(=O)O)sc2nc(-c3ccccc3)oc(=O)c12
Cc1ccccc1OCCCN1CCc2c(sc(N)c2C#N)C1
Cc1ccc(S(=O)(=O)N2CCN(Cc3cc(C)c4c(c3)OCO4)C(=O)C2)cc1
c1ccc(N2CCN(CCN3CCOc4ccccc4C3)CC2)cc1
CCCOc1ccc(C2CNP(=O)(c3ccc(OC)cc3)N2C(C)(C)C)cc1
CCCCNC(=O)C(=O)c1c(-c2ccccc2)[nH]c2ccc([N+](=O)[O-])cc12
COc1ccc(NC(=O)c2cc(C(F)(F)F)cc(Cc3c[nH]c4cc(O)ccc34)n2)cc1OC
Cc1ccc(-n2c(Nc3ccccc3)c(C(O)=C(C(F)(F)F)C(F)(F)F)c3ccccc32)cc1
COc1cc(C2c3cc4c(cc3C(C)(c3cc(OC)c(O)c(OC)c3)C3COC(=O)C23)OCO4)cc(OC)c1O
Cc1cc2cc(Cl)ccc2n1CCSc1nc2ccccc2s1
COC1Cc2cc(O)ccc2-c2ccc3nc(C)sc3c21
NC(N)=NCCc1cccc(Cl)c1
COc1ccc2[nH]cc(CCNC(=O)Cc3ccc(F)cc3)c2c1
O=S(=O)(Nc1cc(S(=O)(=O)N2CCOCC2)ccc1Cl)c1cc(Cl)cs1
S=C(NCCCN1CCN(c2cccc(Cl)c2)CC1)NCc1ccco1
O=C(CCc1ccccc1)NC(Cc1ccccc1)C(=O)NC(CC1=C(O)Cc2ccccc2OC1=O)C(=O)NC(Cc1ccccc1)C(=O)Nc1ccccc1
CC1=CC2OC3CC(C)(O)C(O)C(O)C3(C)C2CC1
O=C(NCCOc1ccccc1Cl)C1CCC(=O)N(CCc2ccc(Cl)cc2)C1
CC(C)=CCCC(C)=CCc1cc(Cn2cc(C(=O)O)c(=O)c3ccccc32)ccc1O
CCCC1=C(CC)C(=O)N(CCCC(C(=O)NC(Cc2c[nH]cn2)C(=O)NS(=O)(=O)CCC)N(C)C(=O)N2CCCCC2)C1=O
Fc1ccc(C(CC2CCCCC2)N2CCC(N3CCCCC3)CC2)cc1
CC(C)C(C)C=CC(C)C1CCC2(C)C3C=CC45CC(=O)CCC4C3(CCC12C)CO5
COc1ccccc1NC(=S)NC(=O)c1ccc(OCCN2CCCC2)cc1
C=C(F)C(N)(CCCCCCCCCC)C(=O)NC(CC)C(=O)O
CCCCC(NC(=O)C(Cc1c[nH]c2ccccc12)NC(=O)C(CCCN=C(N)N)NC(=O)C(C)N)C(=O)NC(CCCCN)C(=O)NC(CC(=O)O)C(=O)N1CCCC1
COc1ccc(C2C(c3ccc4c(c3)OCO4)C(=O)N2CCc2ccccc2)cc1
O=C(CN1C(=O)c2ccccc2S1(=O)=O)N1CCN(c2ncccn2)CC1
Cc1ccc2c(c1)nnn2C1CCN(CC(=O)Nc2ccc(C(C)(C)C)cc2Cl)CC1
COc1ccc(-c2nc(CSCC(=O)N3CCN(C)CC3)c(C)o2)c(F)c1
CCCC1NC(=O)C(CC(C)C)NC(=O)C2CCCN2C(=O)C(CC(C)C)NC(=O)C(CC(C)C)NC(=O)C(Cc2ccc(O)cc2)NC(=O)C2CCCCN2C1=O
Cc1ccc(-c2cnn(-c3cccc(C#N)c3)n2)cc1
N#Cc1ccc(CCC(=O)N2CCN(CCNC(=O)c3ccc(Cl)cc3)CC2)cc1
Cc1ccc(S(=O)(=O)N(C)CC2Oc3ccc(NS(=O)(=O)c4ccc(Cl)cc4)cc3C(=O)N(C(C)CO)CC2C)cc1
Cc1ccc2cc3c(nc2c1)CCC1C3CCC2(C)C(O)CCC12
Cc1ccc(N2CC(C(=O)Nc3ccc(N4CCOCC4)cc3)CC2=O)cc1C
CCOc1cc(C=O)cc(OCC)c1
CCNc1nc(SCCC2=C(C(=O)O)N3C(=O)C(NC(=O)C(=NOC(N)=O)c4csc(N)n4)C3SC2)nc(N2CCOCC2)n1
O=C(OCc1cc(=O)n2nc(-c3cccs3)sc2n1)N1CCOCC1
N#Cc1c(N)nc(N)nc1Nc1c(Cl)cc(OCC(F)(F)F)cc1Cl
c1ccc(-c2cnc(N3CCN(c4ncccn4)CC3)c(CN3C4CCC3CC(c3ccccc3)C4)c2)cc1
Cc1ccc(CCCCCOC2OC(COS(=O)(=O)O)C(OS(=O)(=O)O)C(OS(=O)(=O)O)C2OS(=O)(=O)O)cc1
COC(=O)c1cc(-c2ccc(F)cc2)n(-c2ccc3[nH]cc(C4CCC(N5CCOCC5)CC4)c3n2)n1
COc1cc2c(cc1OCCCN1CCN(CCCCn3c4ccccc4c4ccc(Cl)cc43)CC1)N=CC1CCCN1C2=O
CN1CCC23c4c5ccc(O)c4OC2c2[nH]c4ccccc4c2CC3(O)C1C5
CCC(Nc1c(Nc2cccc(C(=O)N(C)C)c2O)c(=O)c1=O)c1ccco1
N#Cc1c(-c2ccc(Cl)cc2)cc(C(F)(F)F)c2cc3c(c(I)c12)OCCC3
CC(O)(C=Cc1cccc(O)c1)c1ccncc1
Cc1cc(C)n(CCCNC(c2nncn2C2CC2)C(C)C)n1
O=C(O)c1ccc2c(c1)nc(CCc1ccccc1)n2CCCF
CC(=O)NCCOCCCOc1ccc2c(=NO)c3ccccc3oc2c1
Cc1cc(C)c(C2=C(Cl)C(=O)N(Cc3ccncc3)C2=O)c(C)c1
Cc1noc(C)c1C(=O)Nc1ccc(Cc2nnc(NC(=O)c3ccc(C#N)o3)s2)nc1
COCCNC(=O)c1ccc(Cl)cc1S(=O)(=O)N1CCCC1
COc1cc2c(Oc3ccc(CC(=O)NN=Cc4cn(C)c5cc(Cl)ccc45)cc3F)ccnc2cc1OCCCN1CCOCC1
CN(C)c1ccc(-c2nc(-c3ccccc3)no2)c(Cl)c1
C=Cc1ccc(NC(=O)Oc2cccc(Cl)c2)cc1
CS(=O)(=O)Nc1cc2c(cc1Cl)N(C(=O)c1ccc(F)cc1)CC2
CCC1C(O)C(OC2CC(NC(=O)C(C)(O)C(F)C(F)(F)F)C(OC3CC(O)C(O)C(C)O3)C(C)O2)CC[N+]1(C)C
CC(C)CCn1c(CN2C(=O)C(=NOCc3cccnc3)c3ccccc32)nc2ccccc21
COc1ccc(SCC2COC(c3ccc(O)c(OC)c3)O2)cc1
CC(C)OCCCNC(=O)c1ccc(OCC(=O)O)c(S(=O)(=O)N(C)c2ccc(C(C)(C)C)cc2)c1
C=CCC1c2cc(N)ccc2N=C(SC)N1C
O=C(Cc1ccccc1)N1CCN(S(=O)(=O)c2cccnc2)CC1
Cc1cc2c3c(c1)N(C)C(C)(C)CN3C(=O)CC2=NO
CC1(C(=O)NC2CCc3c2cnn3-c2ccc(F)c(Cl)c2)CCCN1c1nc(Nc2cc(C3CC3)[nH]n2)c2cccn2n1
c1cnc(N2CCCC(n3cncn3)C2)nc1
Cc1nc2scc(-c3ccc(F)cc3)c2c(=O)n1CCCCP(=O)(O)O
CCCc1ccc(S(=O)(=O)N2CCN(c3nccn3-c3ccccc3)CC2C)cc1
O=S(=O)(c1cccs1)N1CN(Cc2ccc(F)cc2)C(Cc2ccccc2)CO1
COc1cc(C)ccc1C(=O)OC1CCCCC1
Cc1noc(CN(C)Cc2c(C)nc3ccc(Cl)cn23)n1
CC(C)=CCOC(=O)C1=CCC2(C)C3CCC4(C)C(C(C)CCC(C)C)CCC4(C)C3CCC12C
CC(C)CSc1nsc(-c2ccc(Cl)cc2)c1C#N
COc1ccc(Oc2ncccc2CN2CCN(CC(=O)Nc3ccc(C#N)cc3)CC2)cc1
CC(C)Oc1ccccc1N1CCN(CCCCc2cn(-c3ccc(C(=O)O)cc3)c3ccccc23)CC1
Cc1c(C)n(C(C)c2cccc3ccccc23)c2ccc(C(=O)NC(C)c3ccc(OC(F)(F)F)cc3)cc12
CC(=NOCC(=O)OCCCn1c([N+](=O)[O-])cnc1C)c1ccccc1OC(F)F
COc1cccc(-c2ccc(CN3CCN(C(CO)CC4CCCCC4)C(=O)C3=O)cc2)c1
CC1CCCC2CC(S(=O)(=O)N3CCC(C(=O)Nc4ccc(Cl)cc4C(F)(F)F)CC3)CCC12C
Cc1ccc(-c2nnc(SCC(=O)N(CCC#N)C3CCS(=O)(=O)C3)o2)cc1
CC1C(=O)CCC2(C)C1CCC1(C)C2CCC2C3(C)CCC(O)C(C)(C)C3CCC21C
COc1cc(C(=O)OC2CC(C)CC(C)C2O)cc(OC)c1O
CN(CC(=O)Nc1ccc(F)c(F)c1F)C(=O)c1ccc(Br)s1
CCOc1ccc(OP(=O)(N2CC2)N2CC2(C)C)cc1
CN(C)CCOc1ccc(Nc2ccc(Cc3cccc(O)c3)cc2)cc1
CCCCN(CCCC)CCc1cc(OCCCCCCCCCCCNc2c3ccc(Cl)cc3nc3cc(Cl)ccc23)c2ccccc2n1
CCOCc1csc(NC(=O)c2ccco2)c1C(=O)OCC
CC(N)c1ccc(Sc2cc3c(cc2N)c(=O)c(C(=O)O)cn3Cc2ccc(F)cc2F)cc1
CN(Cc1cnc2nc(N)nc(N)c2n1)c1ccc(C(=O)NCc2ccc(S(C)(=O)=O)cc2)cc1
COc1c(C)c2c(c(C)c1O)OC(C)(c1ccc(O)c(CC=C(C)CCC=C(C)C)c1)C=C2
COCCNC(=O)Cn1ccc(NC(=O)c2ccc(OC)c(OC)c2)n1
COC(=O)c1sccc1S(=O)(=O)Nc1ccc(Cl)c(Cl)c1
CCN(C)C(=O)c1c(NC(=O)c2ccc(-n3cnnn3)cc2)sc2c1CCN2C
CCc1c(C)sc2c1C(=O)N(Cc1ccc(C)cc1)c1nnc(-c3cccs3)n1N2
CCCCCC(=O)Nc1cc(C(=O)Nc2cccc(-c3nc4ccccc4s3)c2)ccc1C
CC(=O)OCC1OC(n2cc(-c3ccc([S+](C)[O-])c4c3C(C)(C)CCC4)c(=O)[nH]c2=O)C(OC(C)=O)C1OC(C)=O
Cc1ccc(-n2ncc(C#N)c2NC(=O)Nc2cccc3ccccc23)cc1
CC1(C(=O)NC(CC(=O)O)C(=O)NC(CCCN=C(N)N)C(=O)O)CCCC2(C)C3CCC4CC3(C=C4C(F)(F)F)CCC12
CCN1CCN(c2cc(N)c3cc(NC(=O)C=CC4(O)CCCCC4)ccc3n2)CC1
CC12CC3(C)C(CCC(CCO)C3O)CC1c1ccccc1C(=O)N2
CN(CCOCCOCCOCCN=Cc1c2ccccc2cc2ccccc12)CCn1cc(Cc2cnn(C)c2)nn1
O=C(O)CCC(NC(=O)C12CC3CC(CC(C3)C1)C2)c1ccc2c(c1)OCO2
CCCc1cc(=O)nc(SCC(=O)Nc2ccccc2C#N)[nH]1
CC(=O)NC(Cc1c[nH]cn1)C(=O)N1CCCC1C(=O)NC(C)C(=O)NC(CC(=O)O)C(=O)NC(CC(=O)O)C(=O)NC(Cc1ccccc1)C(=O)O
O=C(OC1CC2CCC1N2)c1cc(O)c(O)c(O)c1
CCC(NS(=O)(=O)CC1CC1)c1ccc(CCO)cc1
Cc1cc(C(F)F)n2nc(C(C)(C)CO)cc2n1
Cc1ccccc1Oc1ccc(C(=O)N2CCc3c([nH]c4ccccc34)C2C(=O)O)cc1
Nc1cc(O)cc(C(=O)Oc2c(-c3ccc(O)cc3)oc3cc(OC(=O)c4cc(O)c(O)c(O)c4)cc(O)c3c2=O)c1
O=C(NCCNCCc1ccc(Cl)c(Cl)c1)NOCc1ccccc1
CC1(O)CC(C)(O)CC2(C1)C(O)CC1(C)C3C=C(CO)C(=O)C=C3CCC12O
Cc1cc(C)n(-c2ccc(C(=O)NCCC3CC3)c(Cl)c2)n1
CC(C)(C)COc1ccc(S(=O)(=O)NC(=O)NCc2ccc(CN)cc2)cc1
COc1ccc(C=C2C=CC3=C(c4ccc(OC)c(OC)c4)C4=NC(=C(c5ccc(OC)c(OC)c5)N=C23)C=C4)cc1OC
CCc1nccc(-c2ccc(C(=O)N3CCCCC3)c(C)c2)n1
CC(=O)c1c(O)n(-c2ccc(C)cc2)c2ccc(O)cc12
CN(C(=O)Nc1cccc(Br)c1)c1ccc([N+](=O)[O-])cc1
Brc1ccc(C2OOC(c3ccccc3)OO2)cc1
CC(C)c1ccc(NC(=O)c2ccco2)c(=O)n1CC(=O)NCC1(N2CCOCC2)CCCCC1
OC(CC(Cc1ccccc1)Cc1ccccc1)CN1CCN(Cc2ccccc2)CC1C(O)c1ccc2c(c1)OCO2
COc1ccc(C(=O)NN=Cc2cccc(CN3CCOCC3)c2)cc1OC
O=C(NCc1ccccc1)Nc1cccc(Br)c1
Cc1cc(C)c2c(Nc3ccc(C(N)=O)cc3)c3ccccc3nc2c1
CC(O)c1c2c(cc3c4c([nH]c13)C1(CO)C(CCC3C(C)(CO)C(CO)CCC31C(C)C)C4)C1=CC(C)(CO)OC(C)(C)C1=C2
CC(=O)Nc1sc2c(c1Cc1nnc(SCC(=O)C(C#N)c3nc4ccccc4[nH]3)n1NC(C)=O)CCCC2
CCCCC(NC(=O)C(O)=Cc1cnc2ccccc2n1)=C1C(=O)NC(=O)NC1=O
CC(C)N1C(=O)C(CC(=O)NCCN(C)C)c2ccccc21
C=C1C(CC)C1CN(C)C
N=C(N)NC(=O)CN1C(c2cccs2)CC(NC(=O)C(F)(F)F)C1c1cccs1
CCOC(=O)C(O)=CC(=O)c1cn(Cc2ccccc2C(F)(F)F)c2ccccc2c1=O
O=C(CC(CCCC1CCCCC1)C1OC2OC(CO)(CO)OC2C1O)NO
COc1ccc(C=CC(=O)C=CC2=C(C)CCCC2(C)C)c(OC)c1OC
CCC(=O)N1c2ccccc2NC(=O)c2ccccc21
N#Cc1c(N)n(Cc2ccc(F)cc2)c2ccc(OCCc3ccsc3)cc12
CC(C)(O)C1CCN(c2ccc3c(c2)CCCc2c(-c4csc(NC(=O)c5ccc(Cl)cc5)c4)n[nH]c2-3)CC1
CC(NC1CCCCC1)c1nccc(NC(=O)c2nc(-c3sccc3Cl)sc2N)n1
NNC(=O)c1ccccc1
Nc1sc(-c2ccccc2)c(CN2CCOCC2)c1C(=O)c1ccccc1Cl
Cc1cc(OCC(=O)N(Cc2ccc(Cl)c(Cl)c2)C2CCS(=O)(=O)C2)ccc1Cl
O=C(C=Cc1cccs1)c1ccc[nH]1
CCOc1ccc(CCNC(=O)Cn2c(=O)c3cccn3c3ccc(C)cc32)cc1OCC
CNC(=O)C1CC2CN(C(=O)NC3CCCC(C)C3)CC2N1C
CCc1cccc(NS(=O)(=O)CCNC(=O)c2ccccc2)c1
Cc1ccc(F)cc1N(C)C(=O)c1cc(OCc2ccc3ccccc3n2)cc(C(CC(C)C)C(=O)O)c1
COc1c(O)cc2c(=O)c(-c3ccc(O)c(O)c3)coc2c1C(C)C
O=C(Cc1ccc(Cl)c(Cl)c1)N1CCc2cc(O)c(O)cc2C1CN1CCCC1
CC=Cc1ccc2ccc(=O)oc2c1OC
CCN(CC(=O)Nc1ccc(C(F)(F)F)cc1)C(=O)c1ccc(NCC2CC2)c([N+](=O)[O-])c1
COC(=O)CC1C(=O)Nc2ccc(Cl)cc2S(=O)(=O)N1Cc1ccccc1C(F)(F)F
CCCN(CCC)c1nc(OCC2CCCCC2OC)c2[nH]c(NC)nc2n1
Cc1ccc(-c2ncn3ccnc(N4CCOCC4C)c23)cc1S(C)(=O)=O
COc1ccc(SCC(=O)NN=C2C(=O)Nc3ccc(C)cc32)cc1
Cc1cccc2cc(C(=O)N3CCN(S(=O)(=O)c4ccc(F)cc4)CC3)[nH]c12
CN(c1ccc2c(C(F)(F)F)cc(=O)oc2c1)S(C)(=O)=O
CCCc1cc(=O)oc2cc(OCCCCN3CCCCC3)c(Cl)cc12
c1ccc(C(c2ccccc2)N2CCNCC2)cc1
COc1ccc(OC)c(NC(=O)CN2C(=O)C3CCCCC3C2=O)c1
Cc1nc2ccc(F)cc2c(-c2ccccc2)c1C
Cc1ccc(CNC(C(=O)NC2C=CC(CN(C)C)C2)C(O)C(Cc2ccccc2)NC(=O)c2cc(O)cc(C(=O)NS(=O)(=O)c3ccccn3)c2)cc1
CC(C)(C)NC(=O)COc1ccc(S(=O)(=O)N2CCOCC2)cc1
CC(=NNS(=O)(=O)c1ccc2ccccc2c1)C(=O)O
CCCc1ccc2c(NCCCN(Cl)C(=O)c3ccc(-c4ccccc4)cc3)ccnc2c1
C=CCOCC1OC(n2cc(C)c(=O)[nH]c2=O)C(O)C1O
Clc1ccc(OC2CCCN(Cc3nc(C4CC4)no3)C2)cn1
CCCCCCCC=CCC=CCCCCCCOc1ccc2c(c1)CCc1c-2cc(OC)c(OC)c1OC
CNc1nc2[nH]c(C(=O)N3CCN(c4ccc(OC)cc4C)CC3)cc2c2[nH]c(=O)n(C)c12
CC(C)(C)c1ccc(C(c2c[nH]cn2)c2c[nH]c3ccccc23)cc1
COc1ccc(S(=O)(=O)Nc2ccc(CCCN3CCC(c4ccccc4)CC3)cc2)cc1OC
Cc1noc(C)c1S(=O)(=O)NCCC(=O)NCCCN(C)Cc1ccccc1
COc1ccc(CNC(=O)CCC(=O)c2ccsc2)c(OC)c1OC
CC1CN(C(=O)COC(=O)c2ccc([N+](=O)[O-])o2)c2ccccc2S1
CC1CN2C(=O)N(c3cccc(Cl)c3)C(=O)C2C12C(=O)Nc1cc(F)ccc12
O=C(c1ccccn1)N1CCN2C(=O)c3ccccc3C2C1
CCCc1cnc(-n2nc(C)cc2NC(=O)c2cccnc2Br)nc1
Cc1cc(-c2ccc3c(c2)CCC3NCc2cccc(O)c2C)no1
COC(=O)c1cc2c(n1Cc1c(Cl)cccc1Cl)CCCC2=O
OC1CC(n2cnc3c(NC4CCCC4)nc(-c4ccccc4)nc32)N(CCC(F)(F)F)C1
CN(C)CC1CCCc2ccc3[nH]cc(CCO)c3c21
c1cncc(Oc2ccccc2N2CCNCC2)c1
O=C1NCCn2c(nc3ccccc32)N1
C=C(C)C1C(=O)c2c3c(cc4c5c(n1c24)C1C(CCC2C1CCCC2(C)C=CC=C(C)C(=O)NCC(=O)O)C5)C1=CCOCC1C3
CN(Cc1ccc([N+](=O)[O-])cc1)S(=O)(=O)c1ccccc1
CN(C)c1cc2c3c(cc([N+](=O)[O-])cc3c1)C(=O)N(NCCCCP(=O)(O)O)C2=O
CCOCCn1c(Cc2ccccc2)nnc1SCC(=O)NC1C2CC3CC1CC(O)(C3)C2
O=C1OC2(Br)c3ccccc3C(=O)OC2c2ccc(Cl)cc21
CCOC(=O)c1sc2nc(CCC(O)CC(O)CC(=O)O)nc(N)c2c1OC
CCN1CC(c2ccc(OC)cc2)C2(Cc3ccccc3C2=O)C12C(=O)Nc1ccccc12
COc1ccc2c3c1CC(Br)CN3CCC2
Cc1cc(C)cc(-c2nc(-c3ccc(N4CCC(C(N)=O)CC4)nc3)no2)c1
O=c1nc2[nH]cccc-2nc1SC1CCCCC1
CCc1cc2c(=O)cc(CCNC(C)=O)oc2cc1OC
COC(=O)c1ccc2c(C3CCN(Cc4ccccc4C)CC3)noc2c1
CC(C=CC1=C(C)C2CC1C2(C)C)=CC=CC(C)=CC(=O)O
CCc1[nH]ncc1C(=O)Nc1nc(C)c(-c2ccc(C)cc2)s1
COc1cc(OC)nc(NC(=O)c2cc3c(s2)-c2ccccc2S(=O)(=O)C3)n1
Cc1ccc(Oc2cc(Cl)c(Cl)cc2OCC(=O)Nc2ccc(CCC(=O)O)cc2)cc1
CC(C)(C)C(=O)NCC(=O)NCC(c1nc2ccccc2[nH]1)N1CCOCC1
COc1cc(C(O)=CC(=O)c2ccccc2N)ccc1OC1CCCC1
CC(NC(=O)C(Cc1ccccc1)NC(=O)OC(C)(C)C)C(=O)NCC(=O)NCC(=O)NCC(=O)NCC(=O)NCC(=O)NCCc1ccccc1
COc1ccc(Nc2ncc(C(C)O)cc2-c2nc(C)nc(N)n2)cn1
CCN(CC)c1ccc2cc3c(-c4ccccc4)c(-c4ccccc4)c(=O)oc3nc2c1
CC(=O)OC1C(O)C(Cc2ccc(OCc3ccc4ccccc4n3)cc2)OC2COC(c3ccccc3)OC21
COc1cc(C(CC(C)C)NC(=O)C(Cc2ccc([N+](=O)[O-])cc2)NS(=O)(=O)c2ccc3ccncc3c2)ccc1C=Cc1ccc(Cl)c(Cl)c1
NC1C2C3CC4C5CC(C42)C1(N)C53
CC12CCCCC1=CCC1C2CCC2(C)C(=NOCCN)CCC12
NC12CC3CC(C1)CC(NC(=O)CN1CCN(c4cccc(C(F)(F)F)c4)S1(=O)=O)(C3)C2
Cc1nc2ccccc2c(=O)n1N=Cc1ccccn1
CCCn1nnc(NC(=O)CCc2ccccc2)n1
CC(NC(=O)COC(=O)CN1C(=O)C2CCCCC2C1=O)c1ccccc1
ONC(=NCC1CCCO1)c1cccnc1Oc1ccc2ccccc2c1
Nc1ccn(C23CC4CC(CC(C4)C2)C3)c(=O)n1
COc1cc(O)c2c(c1)C(C)(C)CCC2(C)C
Cc1ccc(-n2cnnc2SCC(=O)Nc2cnn(-c3ccccc3)c2C)cc1
N#CCC(c1ccc([N+](=O)[O-])cc1)N1CCC(Cl)CC1
CSc1ccc(-c2noc(-c3ccc4nc(NC(=O)C5CC5)sc4c3)n2)cc1
C=C(C)C(CCC=C(C)C)Cc1c(O)ccc(OC)c1O
NS(=O)(=O)c1ccc(-c2nnc(N3CCN(c4nc5c(Cl)cc(C(F)(F)F)cc5s4)CC3)c3ccccc23)cc1
N=C(N)c1ccc(NC(=O)c2ccc(CC3SC(=O)NC3=O)cc2)cc1
COc1ccc(CC(=O)Nc2c(C(=O)Nc3cc(C)ccc3C)oc3ccccc23)cc1OC
O=C(CCl)N(c1ccccc1)c1ccccc1
O=C(Cc1ccccc1)c1nc(-c2ccccn2)no1
CC12CCC(C(=NNC(=O)c3ccncc3)c3cccc(N)c3)C(C)(C)C1O2
COc1cc(C=C2CCC3=C2NC(=S)NC3C)on1
CC(C)(C)c1ccc(S(=O)(=O)N2CCC(CN3CCC(O)CC3)(c3cccc(Cl)c3)C2)cc1
Cc1cc(C)n(CCCCN=C2C=CC(=O)c3ccccc32)c(=O)c1
NC(=O)c1c(NC(=O)C=Cc2ccccc2)sc2c1CCN(CCO)C2
CCOC(=O)c1ccc(N=C2SCCN2C(=O)c2cccc(OC)c2)cc1
Oc1ccc(-c2ccc(O)c3c2oc2c4ccc(O)cc4c(-c4ccc(OCCN5CCCCC5)cc4)cc23)cc1
Cc1cc(=O)n2nc(COc3ccccc3C)nc2[nH]1
CCc1ccc(Cn2c3cccc(Cl)c3[n+]3cccnc23)cc1
O=C(NCc1ccc(Cl)cc1)N1CCc2c([nH]c3ccccc23)C1
S=c1[nH]nc2n(c1=S)N(c1ccccc1)CN2c1ccccc1
O=C1CCC(=O)N1c1ccc(-c2c(-c3ccc4c(c3)OCO4)[nH]c3ccccc3c2=O)cc1
O=C(O)c1cc(-c2ccc(C=C3SC(=S)N(Cc4cccc(Cl)c4)C3=O)o2)ccc1O
c1ccc(Cc2noc(-c3cc4ccccc4[nH]3)n2)cc1
COc1cc(OC)cc(C(=O)Nc2cnc(NC(=O)C3CCCC3)nc2)c1
CNc1cc2[nH]c(-c3cccc(OCc4ccccc4)c3)cc2cn1
COc1ccc(NC2CCN(C(=S)Nc3c(C)n(C)n(-c4ccccc4)c3=O)CC2)cc1
Cc1c(N(CCCN2CCOCC2)S(=O)(=O)c2cccc(C(F)(F)F)c2)ncc2ccccc12
CCN(CCOC)C(=O)c1cc2c(s1)-c1ccccc1OC2
CCC1(O)C(=O)OCc2c1cc1n(c2=O)Cc2c-1nc1cc3c(cc1c2C[n+]1ccccc1)OCO3
O=C(O)CCCC=C(c1cc(Cl)c(O)c(C(=O)O)c1)c1cc(Cl)c(O)c(C(=O)O)c1
CN1CC2CCC(C1)N2c1ncccc1Oc1ccc([S+](C)[O-])cc1
CC(=O)c1ccc(NC(=O)Nc2cc(Sc3ccc(Cl)cc3)cc(C(C)=O)c2)cc1
Cc1cc(C(F)(F)F)ccc1-n1c(C)ccc(C=NN2CCN(c3ccc(Cl)c(C(F)(F)F)c3)CC2)c1=O
CCN(C)C(=O)Oc1ccc2c(c1)C(=O)N(CCCN1CCOCC1)C2=O
Cn1cc(C=CC(=O)NS(=O)(=O)c2ccccc2)c2c(Oc3ccc4ccccc4c3)cccc21
Cc1cc(NC(=O)Nc2c(C)cccc2N2CCOCC2)c2cc(C(C)(C)C)oc2n1
OCC1OC(n2cnc3c(NC4CCCC4)ncnc32)C(O)C1O
Cn1cnc(-c2nc(C3(c4ccc(-c5cnc(N)cn5)nc4)CCC3)no2)c1
O=C1c2cccc([N+](=O)[O-])c2C(=O)c2c1cc1ccccc1c2[N+](=O)[O-]
CC1=C(C)CC(C(=O)OC(C)C)C(C(=O)NC2CC2)C1
Cc1cc(C(=O)Cn2cnc([N+](=O)[O-])c2)c(C)n1-c1ccccc1
COc1ccc(C=CC(=O)OCc2cccc(C)c2)cc1
CCN(CC)C(=O)c1sc(C=NO)c(OC)c1Br
COc1cc(C(CC(=O)NC2CCCC2)N2CC(c3ccccc3)CC2=O)cc(OC)c1OC
CC(=O)Nc1cc(S(N)(=O)=O)c(S(N)(=O)=O)cc1Cl
COc1ccccc1CNc1ncnc2c1nc1n2CCCCC1
CCCOc1ccc(C)nc1-c1ccc(CO)c(-c2sc(C3CC3)nc2C)c1
C=CCN1CCc2c(C#N)c(C#N)c3c(c2C1)CC(C#N)C(=N)O3
Cc1cc(NCc2ccco2)n2ncc(-c3nc(C)no3)c2n1
COc1ccccc1N1CC(CNC(=O)c2ccccn2)Oc2ccccc2S1(=O)=O
Cc1ccc2cccc(OCc3nn[nH]n3)c2c1
O=C(Cn1ccc(=O)c(S(=O)(=O)N2CCCC2)c1)Nc1ccc2c(c1)OCCO2
CC(C)CC1NC(=O)C(C(C)C)N(C)C(=O)C(C(C)C)NC(=O)C(CC(N)=O)NC(=O)C(CC(N)=O)NC(=O)C(Cc2ccccc2)NC1=O
COc1ccc(S(=O)(=O)N(C)CC2Oc3cc(NC=O)ccc3S(=O)(=O)N(C(C)CO)CC2C)cc1
c1ccc(C2OOC(c3ccccc3)OO2)cc1
CCOC(=O)c1cc(-c2ccc(Br)cc2)sc1NC(=O)c1ccncc1
CC(=O)OCC12c3c(cc(O)c(OC(C)=O)c3OC(C)=O)C(OC(C)=O)C3C(C(=O)C31)C(OC(C)=O)C2OC(C)=O
O=C(COC(=O)c1cc(S(=O)(=O)N2CCN(c3ccccc3)CC2)ccc1Cl)Nc1ccc(S(=O)(=O)N2CCCC2)cc1
CCCCCCCCCCCCCC(O)C(N)CC1OC(C)(C)OC1CC(=O)O
Cc1noc(C)c1Cn1nc(C)c2c(-c3ccc(F)cc3)cc(=O)n(C)c21
CC(=O)NC(CCCCN)C(=O)NC(Cc1ccc(OP(=O)(O)O)cc1)C(=O)NC(CCCCN)C(=O)O
Clc1ccc(-c2nnc(CNc3ccc(Br)cc3)o2)cc1
COc1cc(-c2cc(C(=O)NC3CC3)c3ccccc3n2)cc(OC)c1OC
Cc1cc(C(=O)N(C)C(Cc2ccc(OCCCN3CCC(C(=O)O)(c4ccccc4)CC3)cc2)C(C)(C)C)ccc1N1C(=O)CCC1=O
CCOc1ccccc1C1c2c(n[nH]c2C(C)(C)C)C(=O)N1c1ccc(-c2cscn2)cc1
Cc1ccc2c(n1)N(C(=O)CC(C)(C)O)CCN(C#N)c1ccc(Cl)cc1-2
N#CC(Cc1ccccc1)C(=O)NCCCc1ccccc1
O=C(COc1ccc(Cl)cc1Cl)NCc1ccc(N2CCCC2=O)cc1
CCc1cccc2c1c1nc(CNc3cccc(C(=O)O)c3Br)ncc1n2F
CCCCCCCC(=O)Nc1ccc(-c2nc(N3CCN(C)CC3)c3nccn3c2C)cc1
CC1CCC2C(C)C(OCc3ccccc3)OC3OC4(C)CCC1C32OO4
CC(C)CC(NC(=O)C(N)CC(=O)O)C(=O)NC(CCC(=O)O)C(=O)NC(CS)C(=O)O
CCCCN1C(=O)C2=C(C(=O)CCC2)C1c1ccccc1
CC(=O)Nc1nc(=O)n(C2CC(O)C(CO)O2)cc1F
Cc1ccc(S(=O)(=O)c2c([N+](=O)[O-])ccc(C)c2C)cc1
CC1CC(N)CC(C)(C(Br)Br)C1
CS(=O)(=O)c1ccc(-n2cc(-c3cccc4c(=O)cc(N5CCOCC5)oc34)nn2)cc1
Cc1c(N(Cc2ccc(C(O)(C(F)(F)F)C(F)(F)F)cc2)S(=O)(=O)c2ccc(C(=O)O)cc2)nc2ccc(Cl)cn12
COc1ccc(NC(=O)C=Cc2ccc(OCc3nc4ccccc4s3)c(OC)c2)cc1
N=C(N)Nc1ccc(CNC(=O)c2ccc(S(N)(=O)=O)cc2)cc1
O=C(CCCCNC(=O)Nc1ccc(C(F)(F)F)nc1)NN1CCOCC1
CCN=C(N1CCOCC1)N1CC(OCc2ccc(O)cc2)C1
COc1ccccc1-c1cc2c(N)nc(N)nc2nc1-c1ccccc1Cl
CN1CCN(C(=O)c2cc(Br)c(=O)n(Cc3ccccc3)c2)CC1
CCCN=C(C)c1ccc(NC(=O)C=Cc2c(C)nc3c(C)cccn23)c(C)c1
CCc1ccc(N(CC)C(=O)c2ccc3nc(N4CCCC4)sc3c2)cc1
CCn1cnnc1CN(C1CC(C)S(=O)(=O)C1)S(=O)(=O)c1ccc(OC)cc1
CC1(C)N=C(N)N=C(N)N1c1ccc(CCCCc2ccc(S(=O)(=O)F)cc2)cc1
NC(=O)c1cccc(-c2nc(N3CCOCC3)c3cnn(C4CCN(Cc5ccccc5)CC4)c3n2)c1
COc1cc2c(Nc3c[nH]c(=O)c(OC)c3)c(C#N)cnc2cc1-c1cncnc1
COC(=O)NC(C(=O)NN(CCC1(Cc2ccccc2)C(=O)N(C2c3ccccc3CC2O)CC1O)Cc1ccc(O)cc1)C(C)(C)C
Cc1ccc(C(=O)Cn2c3ccccc3[n+]3cccnc23)cc1
c1ccc(-c2nnc3c4c(-c5cccnc5)ccnc4cccc2-3)cc1
Cc1cc(C#N)cc(C)c1Oc1cc(Nc2ccc(C#N)cc2)ncc1[N+](=O)[O-]
Cn1cnc(S(=O)(=O)N(CCN)Cc2nc3cc(C(F)(F)F)ccc3n3cccc23)c1
COc1ccccc1CCNc1ccccc1C(=O)N1CCCC1
C=CC(=O)N(C)c1cc2c(Nc3ccc(Cl)cc3F)ncnc2cc1OCCOCC[n+]1ccccc1C
CC(=NNC(=O)c1ccc(-n2cccc2)cc1)c1cccc(NC(=O)c2ccco2)c1
CCCCCCCN(CCCCCCC)CC(O)c1cc2ccc(Cl)cc2c2cc(C(F)(F)F)ccc12
NCCCCn1cc(C(=O)c2cccc3ccccc23)c2ccccc21
O=C(Cn1cc(CN2C(=O)N(Cc3ccc(CO)cc3)C(Cc3ccccc3)C(O)C(O)C2Cc2ccccc2)nn1)N1CCCC1
O=S(=O)(Nc1ccc(F)cc1)NC1CCCCC1Nc1ccc(F)cc1
CCCn1c(=O)c2c(=O)c3[nH]cc[nH]c3c(=O)c2c1=O
Brc1ccc2[nH]cc(C3c4c([nH]c5ccccc45)CCN3CCc3csc4ccccc34)c2c1
CCCc1c(C#N)c(-c2ccc(SC)nc2)cn1-c1ccc(N)cc1
CC1=C2CC(=O)OCC(=CCN3CCN(c4ccccc4)CC3)CCCC(=O)NCCC(O)C(O)C(O)C=CC=CC2OC1=O
CCOC(=O)c1c(-c2ccccc2)nc(C)c(Cl)c1C(=O)Oc1c(Cl)c(Cl)c(Cl)c(Cl)c1Cl
CC(CNC(=O)c1c(F)cccc1Cl)N1CCN(c2ccc(Cl)cn2)CC1
CCCCCCCCC(=O)C(=O)c1c(OC)cc(C)oc1=O
CCOCC(C)c1c2c(c(O)c3cc(Br)ccc13)C(=O)c1ccccc1C2=O
C=C1C(=O)c2c(oc(-c3cccc4ccccc34)cc2=O)-c2ccccc21
O=C(C(c1ccccc1)c1ccccc1)N1CCN(c2cccc(Cl)c2)CC1
CC1CN(C(C)CO)C(=O)c2cccc(NC(=O)C3CCCCC3)c2OC1CN(C)C(=O)Nc1ccc2c(c1)OCO2
O=c1[nH]c(=Cc2nc3ccccc3[nH]2)sc1=Cc1cccc([N+](=O)[O-])c1
COc1cc(C=NNC(=O)c2cc(C34CC5CC(CC(C5)C3)C4)c3ccccc3n2)ccc1OC(=O)c1ccccc1
N#Cc1c(N)n(C2CCCC2)c2ncnc(N)c12
O=C(CNc1cnc2ccccc2n1)NC1CCS(=O)(=O)C1
Cc1c2cc[n+](C3OC4COP(=O)(O)OC4C(O)C3O)cc2c(C)c2c1[nH]c1ncccc12
CCOc1ccc(N2C(=O)C3Sc4ccccc4C(=O)N3C2c2ccc(Br)cc2)cc1
COc1ccc(C(=O)Nc2nc(C)c(C(C)=NNC(N)=O)s2)cc1OC
COC(CNC(=O)c1cccc(Sc2ccc(F)cc2NC(C)=O)n1)OC
COc1ccc(C2(O)CC3CCC(C2)N3CC=Cc2cccnc2)cc1OC1CCCC1
CCCCOCC(CCC(C)C)NC(=O)C(N)CC(=O)O
CC(C)CNC(=O)C1CCCN1C(=O)C(NC(=O)OCc1ccccc1)C(C)(C)CC(=O)NCc1ccccc1
CN(C)C(CNS(=O)(=O)N1CCCCC1)c1ccco1
CCOc1ccc(S(=O)(=O)N(CC(=O)NN=C2C=c3ccccc3=CC2=O)c2ccc(Cl)cc2)cc1
O=C(NCCc1ccccc1)C1C(=O)c2ccccc2C1=O
C=C1C(OC(C)=O)CCC2(C)C(C(C)(O)CCCC(C)(C)O)C(OC(C)=O)C3=C(C)C(OC(C)=O)CC3(C)C12
CCCCCCCCCCCCCCCCC1OC(COCCCCCCC[n+]2ccsc2)C(O)C(O)C1O
O=c1cc(Cc2ccccc2)occ1CO
Clc1cccc(CN2C3CCC2C2(OO3)C3CC4CC(C3)CC2C4)c1
Cc1cc2oc(C(=O)NCCCNc3c4c(nc5ccccc35)CCCC4)cc(=O)c2c(C)c1Cl
Cc1ccc(CNC(=O)c2cnn3c(C)cc(C(F)(F)F)nc23)cc1
COc1ccc(C(=O)Nc2nc(C)n[nH]2)s1
O=C(CC(F)(F)F)NC1C2CC3CC(C2)CC1C3
CCC(=O)NN(CCCn1c(=O)oc2ccccc21)Cc1ccc(C)cc1
CCC(=C(c1ccccc1)c1ccc(OS(N)(=O)=O)cc1)c1ccc(OS(N)(=O)=O)cc1
Cc1nnn(CC(=O)NC2CNC(COC(c3ccccc3)(c3ccccc3)c3ccccc3)C2)n1
Cc1csc(=NC2CC2)n1Cc1ccccc1
Cc1ccc(C(=O)NCCC[N+](C)(Cc2ccccc2)Cc2ccccc2)cc1N
COC(=O)c1ccc(CN2C(=O)CCn3nc(-c4cnc5ccccn45)cc32)cc1
CON=C(c1ncn[nH]1)c1ccccc1COc1ccc2ccccc2c1
CCCN(CCC)CCCNC(=O)c1cc(-c2ccc(C)cc2)nc2ccccc12
O=C(CN1CCc2cc(-c3ccccc3)ccc2C1)Nc1cccc2c1CCCC2
COc1ccc(NC(=O)C(C#N)=Cc2cn(-c3ccccc3)nc2-c2ccc(C)cc2)cc1
CC(C)(C)NCC(O)c1ccc([N+](=O)[O-])cc1
Cc1ccc(NC(=O)CSc2nnc(C3CC3)o2)c(C)c1
CSc1nc(Nc2ccc(C(C)=O)cc2)c2nc[nH]c2n1
Cn1cc(NC(=O)Nc2cc(Cl)c(Cl)cc2Br)cn1
C=C(C)CN1C(=O)C(=O)c2ccc(-c3cncc(OC)c3)cc21
CCNC(=O)c1cc2nccc(Oc3ccc(NC(=O)c4c(F)cccc4F)nc3)c2s1
Cc1cc(C)c2c(N)c(C(=O)Nc3cccc(C(F)(F)F)c3)sc2n1
Cc1cc(C)c2c(N)c(C(=O)NCc3ccco3)sc2n1
O=C(CSc1ccccc1)N(Cc1ccccc1)C(c1ccccc1)c1ccc(Cl)cc1Cl
Cc1cc(C)n(N=Cc2ccc3c(c2)OCO3)c(=O)c1
COc1cc(C)c(NC(=O)C(OC(=O)c2ccco2)c2ccccc2)cc1Cl
COc1c(Cc2ccc(Cl)cc2)nn(C)c(=O)c1C=C(C#N)C#N
O=C(O)C1(O)C=CC(Oc2ccc([N+](=O)[O-])cc2)C(O)C1
O=C(CSc1nnc(-c2cccs2)n1Cc1ccco1)Nc1ccccc1
NCCc1c[nH]cn1
COc1ccc(CN2C(=O)c3ccccc3Sc3ccc(C(=O)NCC4CCCO4)cc32)cc1OC
CCc1ccc(N2Cc3ccccc3C2=NC(=O)c2cc(OC)c(OC)c(OC)c2)cc1C
O=C(C1CCN(Cc2c(Cl)cccc2Cl)CC1)N1CCC(Cc2ccccc2)CC1
CNc1ncnc2ccc(N=CNOC)cc12
CNC1c2c(Cl)cccc2C(=O)C1NC(=O)Cc1ccc(OC)c(OC)c1
O=C(O)COc1ccc(-c2nc3c(ccc4cccnc43)[nH]2)cc1
COc1cc2nc(N3CCN(C)CC3)nc(N)c2cc1OC
CCc1ccc(N2CC(CN)OC2=O)cc1
COc1ncc(NS(=O)(=O)c2ccc(NC(=O)Cc3ccccc3OC(F)(F)F)cc2)cc1-c1cnn(C)c1
COc1ccc(Cl)cc1NC(=O)Cc1c[nH]c2ccccc12
CC(C)CC(NC(=O)C(CC(=O)O)NC(=O)OCc1ccccc1)C(=O)NC(Cc1c[nH]c2ccccc12)C(N)=O
Cc1ccc(NS(=O)(=O)C2CCCCC2C(=O)NC(CC(C)C)C(=O)O)cc1C
Cn1c2c(c3ccc(-n4ccc(OCc5ccc(F)cn5)cc4=O)cc31)CNCCC2
Cc1ccccc1-c1nnc(COc2ccccc2)o1
c1ccc2c(c1)nnn2CCN1CCCCC1
COc1ccc(CCNC(=O)COC(=O)C(c2ccccc2)c2ccccc2)cc1OC
CCOC(=O)c1sc2nc(N3CCN(C(=O)c4ccoc4)CC3)nc(C)c2c1C
CC(C)CCCc1c[nH]c(SCC(=O)c2ccc3c(c2)CCCC3)nc1=O
CN1CCN(C(=O)Nc2ccc3nc(-c4ccccc4)c(-c4ccccc4)nc3c2)CC1
Cc1ccc(S(=O)(=O)N2CC(CC3CC3)N(S(=O)(=O)c3ccc(C)cc3)C(c3ccccc3)C2)cc1
CN(C)c1ccc(-c2nc3ccccc3c(=O)n2N)cc1
CCC(=Cc1cc(NC(=O)c2ccc([N+](=O)[O-])cc2)ccc1O)C(=O)O
CNC(=O)c1cccc(CN2C(=O)C(NC(=O)n3nnc4ccccc43)CCc3ccccc32)c1
COC(=O)C1(C)N=C(N)C2CCCC2(C)N1C(C)=O
Cc1ccc2cc(C)ccc2c1
CC(C)NC(=O)Cn1nnc(C(=O)N2CCOCC2)c1N
N#CC1(NC(=O)Cc2cnc(CCc3c[nH]c4ccccc34)s2)CC1
O=C(CCCC(=O)c1ccccc1)NC(Cc1ccc(O)cc1)C(=O)O
CC(C)c1sc(-c2ccc(C(=O)O)cc2)nc1CCOc1ccc2c(-c3ccc(CN(C)C)cc3)coc2c1
COc1ccccc1N1CCN(CCCCON2C(=O)CC3(CCCC3)CC2=O)CC1
COc1cc2c(cc1OC)CC(=O)N(c1ccc(N(C)Cc3ccccc3)cc1)CC2
CC(O)P(=O)(O)O
CC(NCc1cc2ccccc2[nH]c1=O)C(C)(C)C
COC(=O)C1=C(C)NC(C)=C(C(=O)OCCN(C)Cc2ccccc2)C1c1cccc([N+](=O)[O-])c1
Cc1nnc(SCC(=O)Nc2nc3ccccc3[nH]2)s1
COc1cc(C=O)cc(O)c1OC
CCCN(CCC)C(=O)CN1CC(c2cc(OC)c3c(c2)OCO3)C(C(=O)O)C1c1ccc(OC)cc1
COc1cc(OC)cc(-c2[nH]c3ccc(C(C)(C)C(=O)N4CCC(O)C4)cc3c2C(C)CNCCCCc2ccncc2)c1
COc1ccc(-c2nnc(OCc3ccccc3)c3ccccc23)cc1
CC(O)C1C(=O)OC12C(OC(=O)CCl)C1(C)C(OC(=O)c3ccccc3)COC12C
COc1ccc(S(=O)(=O)Nc2ccc3c(c2)CC(=O)N(C(C)CO)CC(C)C(CN(C)Cc2ccc(Cl)c(Cl)c2)O3)cc1
O=C(NCCCCN1CCOCC1)C1CCN(S(=O)(=O)N2CCC3(CC2)OCCO3)CC1
CC(C)(C)OC(=O)NC(Cc1c[nH]c2ccccc12)C[N+](=O)[O-]
CCCN(Cc1nc(=O)c2cccnc2[nH]1)Cc1ccco1
CN(CCOc1cccc(Cl)c1)Cc1ccccc1
COc1cccc2c(NCC3CCC(NC(=O)c4cccc(-n5ccnc5)c4)CC3)nccc12
CCn1nc(C)c(CNC(=O)Nc2ccc(F)c(F)c2F)c1C
O=c1oc2cc(Cl)ccc2n1C1CCN(CC2CCOC2)CC1
CC1CN(CCSCC2OC(n3cnc4c(NC5CCCC5)nc(Cl)nc43)C(C)(O)C2O)CC(C)O1
CC(C)Oc1cccc(CC(OC(=O)NC(C)C(=O)Nc2ccc(Oc3ccccc3)nc2)C(=O)O)c1
CCCCCCN1C(=O)C2C(c3ccccc3)n3c(=O)n(C)c(=O)n3C2N(C)C1=O
O=C(Nc1ccc(OC(F)(F)F)cc1)NC1CCN(c2cc(C(F)(F)F)ccc2Cl)C1=O
Cc1ccccc1S(=O)(=O)Cc1noc(-c2ccc(O)cc2)n1
CCCCCCC=CCCCCCCCCCC1=NCC(C)(C)O1
CC1(C)C2CCC1(CS(=O)(=O)NCc1ccc(S(N)(=O)=O)cc1)C(=O)C2
CC(O)C(=O)N1CCc2[nH]c3nc(-c4cccnc4)nn3c(=O)c2C1
Cc1ccc2c(c1)S(=O)(=O)N=C(N(CC(C)C)C(=O)CCc1ccccc1)O2
CC(=O)Nc1ccc2sc(C(=O)Nn3c(-c4ccc(Br)cc4)nc4ccccc4c3=O)c(C)c2c1
COCCNC(=S)NN=C1CC(C)(C)Oc2ccc(Cl)cc21
CC(C)(C)OC(=O)NCC(=O)N(C1CCCCC1)S(C)(=O)=O
COc1ccc(COc2ccc([N+](=O)[O-])cc2C[N+](=O)[O-])cc1OC
CCc1ccc(-c2cc(-c3ccccc3)cnc2N)cc1
COc1ccc2[nH]cc(CCNC(=O)C=CC(=O)Nc3ccccc3OC)c2c1
CCN(CC(=O)Nc1ccc(F)c(F)c1F)C(=O)CCc1ccccc1C(=O)OC
CC1(C)CCCC(C)(CNC(=S)c2ccccc2)C1
CCc1sc(NC(=O)Cn2cc(Br)cn2)nc1-c1ccccc1
COc1ccc(NC(=O)CN(C)C(=O)CCc2ccc(NC(=O)c3ccccc3)cc2)cc1
CC(=O)Nc1ccc(OCC(O)CNCCNC(=O)Nc2ccc(F)cc2)cc1
CCCCNc1c(-c2ccc(Cl)cc2)[nH]c2ccccc2c1=O
CN(N=Cc1cncc(Cl)c1)c1ncc2cccnc2n1
CSCCC(NS(=O)(=O)c1cc(Cl)c2nc[nH]c2c1)C(=O)N1CCCCC1
COc1cc2c(cc1N1CCN(C(=O)c3ccc(C)cc3)CC1)n(C)c(=O)n2OC
OC(CNCC1CCOCC1)COc1ccccc1
CCc1nc(CNc2ccc(F)cc2)cs1
COc1ccc(N2CCN(CCCCNC(=O)C3CC3)CC2)cc1
CCn1c(=O)c2[nH]c(-c3ccc(OCC(=O)N4CCCCC4)cc3)cc2n(CC)c1=O
CC(C)(C)n1nnnc1C(c1ccccc1F)N1CCN(C(=O)c2ccco2)CC1
CC[N+](C)(Cc1ccc(-c2ccc3ccc(C)cc3c2)c(C)c1)C1CCOCC1
CC12CCC3c4ccc(O)cc4CCC3C1CCC2(O)C=CI
O=C(NCCc1ccccc1)c1ccccc1O
CCNC(=O)Nc1nc2cc(-c3ccncc3C)cc(-c3cccnc3)c2[nH]1
CCC(=O)NCCc1c2n(c3ccccc13)CCCc1ccccc1-2
N=C(N)c1cccc(OCC2(CO)CCC2)c1
Cc1cc(NC(=O)COC(=O)c2ccc(S(=O)(=O)N3CCC(C)CC3)cc2)no1
COc1cccc(C2C=C3Oc4cc(C)cc(C)c4C(=O)C3(C)OC2COCN2CCCC2)c1
Nc1nc(=O)[nH]c2c1ccn2CC(O)CN1CCN(C(=O)CC(c2ccc(Cl)cc2)C2CCCCC2)CC1
O=C(O)CCC(=O)NC1CCc2cc(O)c(O)c(O)c2-c2ccc(O)c(=O)cc21
CC1COCCN1c1nc(N2CCOCC2C)c2ccc(-c3ccc(CNCC(O)c4ccnc5ccccc45)cc3)nc2n1
COCC(=O)N1CCCC12CCN(C(=O)c1cccc(C)n1)C2
C=C(C)C1Cc2c(cc(O)c3c(=O)c4cc5c(cc4oc23)OCO5)O1
CC1CN(CCN2CCOCC2)CC1c1nccn1C
Cc1cc(C(C)(C)C)cc(-c2ccccc2)c1CC(=O)O
CC(=O)SC1Cc2ccc(OCCCCCNC(=O)C3CCCC(CN4CCCC4)N3C(=O)OC(C)(C)C)cc2C1
CCCn1cnc2sc(C)c(C)c2c1=O
CC
O=C1CCC(=O)N1CCc1ccc(Cc2nnc(C3OC(CO)C(O)C(O)C3F)o2)cc1
N#Cc1cccc(NC(=S)NN=C2C(=O)Nc3ccccc32)c1
O=C(NC1CCCC1)c1ccc(Oc2ccccc2)cc1
Cc1ccc(C(=NO)N2CCSCC2)c(OCc2cccc(F)c2)n1
CC(C)C1CC(=O)C2=C(C1)Oc1ccc(N(C)C)cc1C2c1cccc([N+](=O)[O-])c1
O=C(O)Cn1cc(Cc2nc3c(F)c(F)cc(F)c3s2)c2ccccc21
c1ccc(-c2ccc(OCCN3CCOCC3)cn2)cc1
Cc1cccc2[nH]c(=O)n(C3CC(O)C(CO)O3)c12
OCCN1CCN(c2ncnc3cc(O)c(Cl)cc23)CC1
CCCCCCCCCCCOCCNCCCCCCCCCC
COc1ccc(COc2cc(C=C3C(=O)N(c4ccccc4)N=C3C)ccc2OC)cc1
Clc1cc(Cl)cc(OC(c2cccc3ccccc23)C2CCNCC2)c1
COCc1ccc(NC(=Nc2ccc(C(C)=O)cc2)NC2OC3COC(c4ccccc4)OC3C2OC2OC(C)C(OC(C)=O)C(CO)C2OC(C)=O)cc1
CC(C)N1CCC=C(c2cccc3ccccc23)CC1
CNc1nccc(-c2cnc3c(C)cc(-c4ccc(C(F)(F)F)cc4)nn23)n1
CCOC(=O)c1c(C)oc2ncnc(N3CCN(Cc4ccccc4F)CC3)c12
C=C1C2CCC34C=CC(C)(CCC3C2(C)CCCC1(C)C(=O)OC)C4
CCNc1nc2c(c(=O)[nH]c(=O)n2C)n1Cc1ccccc1C#N
Cn1cc(C(=O)N2CCN3CCC2CC3)c(OCCc2c[nH]c3c(C(F)(F)F)cccc23)n1
CCc1nc(NCCc2ccccc2)c2c(n1)c(C)nn2C
CN(CCCN1CCCCC1)CCc1c(-c2ccc(F)cc2)nc2cc(C=CC(=O)NO)ccn12
CC1(C[S+]([O-])c2ccncc2)OOC2CC1CC(=O)C2(C)C
Fc1ccccc1N1CCN(c2ccc(Sc3ccccc3)nn2)CC1
Cc1cc(NS(=O)(=O)c2ccc3c(c2)sc(=O)n3CCN2CCCC2)no1
CC(NC(=O)C=CC(=O)NC(C(=O)NC(CC(=O)O)C(=O)Nc1ccccc1)C(C)C)c1ccccc1
O=C(CCN1C(=O)C2C3C=CC(C3)C2C1=O)Nc1ccccc1
O=C(CSc1nnc(-c2cccs2)o1)N1CCN(c2ccc(F)cc2)CC1
CCOC(=O)c1c(C2CCCN2C(=O)c2ccoc2C)[nH]c(C)c1-c1cccc2ccoc12
CC(C)NC(=O)Nc1ccc(-c2nc3ccccc3s2)cc1
CCc1cc2cc(CO)c(O)c(O)c2c(O)c1-c1c(O)c2c(c(O)c1CC=C(C)C)C(=O)c1c(O)cc(O)cc1C2=O
O=C1C=C(N2CCCC2)C(=O)C=C1OCCCCCc1c[nH]c2ccccc12
COc1ccc(C(=O)N2CCC(N(C)C)CC2)cc1
CC1Sc2ccc(S(=O)(=O)CCCN3CCCCC3)cc2NC1=O
COC(=O)c1c(O)ccn(CCCn2ccnc2)c1=O
COc1ccc(OCC(=O)ON=C(N)c2cccnc2)cc1
Cc1cccc(S(=O)(=O)c2c(C(=O)O)sc3ccc(Br)cc23)c1
COCc1ccc(C(=O)N2CC3(C)CC2CC(C)(C)C3)o1
NC(=O)CC(NC(=O)c1ccc(Cl)c([N+](=O)[O-])c1)C(=O)O
CCCN1CCC(CSc2ccccc2)CC1
O=C(CCC(=O)Nc1nnc(-c2ccc(F)cc2)s1)NCc1ccc2c(c1)OCO2
O=C(c1c(O)c2cccnc2n(-c2ccc(Cl)c(Cl)c2)c1=O)N1CCOCC1
CC1=NC(=Cc2ccc(N(C)C)cc2)C(=O)N1c1nc2c(C)cc(C)cc2s1
O=C(Nc1ccc(C(F)(F)F)cc1)c1cnc(Cl)nc1-c1cccc2cccnc12
CSc1nnc(-c2cc(C)no2)n1N=Cc1ccc(Cl)cc1
O=P(O)(O)OP(=O)(O)OP(=O)(O)OCC(Cc1cccc2ccccc12)Nc1nc(-c2ccc3c(c2)OCO3)cs1
COc1cc(Nc2ncnc(N3CCN(C(C)C)CC3)n2)ccc1-c1cnco1
NNC(=O)CCNC(=O)C(O)C(CS)NC(=O)C(CS)NC(CO)C(=O)NCC(=O)O
COc1ccccc1NC(=O)COC(=O)Cc1cc(C)sc1Br
OCC1OC(n2cnc3c(NC4CC5CCC4C5)nc(C#Cc4ccccc4)nc32)C(O)C1O
CC(C)NC(=O)C1=NOC2(CCN(C(=O)NCc3ccco3)CC2)C1
CCc1ccc2c(c1)c(-c1ccccc1)nc(=O)n2Cc1ccc(C)nc1
O=C(NCc1cc(CN2CCN(CC3CC3)CC2)ccc1-c1cccnc1)c1ccc2nccn2c1
NCCCC(N)CC(=O)NC(COCc1ccccc1)C(=O)NC(CCCN)C(=O)NCc1ccccc1
O=C(O)c1cc(C=Nc2ccccc2)cc([N+](=O)[O-])c1O
COc1cccc(-c2cnc3c(-c4ccc(NCCO)cc4)cnn3c2)c1
Clc1cccc(Cn2nnc(-c3ccc4ccccc4c3)n2)c1
CC(=O)OC1C(c2coc3ccccc3c2=O)c2cc3c(cc2OC1(C)C)OCO3
C=CC(C)(C)OC1OC(COC(C)=O)C(OC(C)=O)C(OC(C)=O)C1OC(C)=O
CCOc1ccc(NC2c3cc(C#N)ccc3OC(C)(C)C2O)cc1
CC(=O)Nc1cn(C)c(-c2cn(Cc3ccccc3)nc2-c2ccc(C)s2)n1
CN(C)c1ccc([N+](=O)[O-])cc1N(C)C
CCSc1c(C(=O)Nc2ccccc2C(=O)Nc2cccc(Cl)c2)nc(CC)c(C#N)c1Cc1c[nH]c2ccccc12
Cc1cccc(NC(=O)N2CCc3c(sc4ncn(CC5CC5)c(=O)c34)C2)c1
C1=CC2(CCN(C3CCc4ccccc4C3)CC2)c2ccccc21
Oc1cccc(C=NOCC(O)(Cn2cncn2)c2ccc(F)cc2F)c1
O=C(CSc1nnc(-c2ccccc2)o1)Nc1ccc(Cl)cc1
Cc1noc2c1C(c1ccccc1)N(CCc1ccccc1)C2=O
N=Nc1c(-c2ccccc2F)[nH]n(-c2ccccc2)c1=O
CC1CCCCC1N1C(=O)C2CCCCC2C1=O
Cc1nn(C)c2ncc(C(=O)NC(C)C(=O)NC(C(=O)O)C(C)O)c(Nc3ccccc3C(F)(F)F)c12
CCc1nnc(-n2c(C)cc(C(=O)OC)c2C)o1
COc1ccc(OCC(COc2c(I)cc(CCCCCC(C)O)cc2I)OCCn2ccc(=O)[nH]c2=O)cc1
Cc1cccc(-c2[nH]c(C3CC3)c(C(=O)c3ccc4c(c3)C=CC(C)(C)O4)c2-c2ccccc2)c1
Fc1ccc(CNC2CCN(CCOc3ccc4[nH]ccc4c3)CC2)cc1
O=C(NC1CCS(=O)(=O)C1)C(c1ccccc1)n1ccnc1
CSC1CP(=O)(O)C(C)C(F)C1C
C=CCC12CC3CC(CC(C3)C1(C)C)C2=NNC(N)=S
Nc1n[nH]c(SCC(=O)NCc2ccc(F)cc2)n1
O=C(C=C(O)CN1CCN(c2ncccn2)CC1)c1ccco1
COc1cc(CCN(C)C(C)=O)c(OC)c2c1C(=O)C=CC2=O
CCC1(C2=CCC3C(=CC=C4CC(O)CC(O)C4=CC(C)CCCC(C)(C)O)CCCC23O)CC1
Cc1oc2ccc(S(=O)(=O)Nc3cccc(C(=O)O)c3)cc2c1C
CC(C)C(CNC(=O)c1ccc(C(C)(C)C)cc1)CN(C(=O)c1cc(C(C)(C)C)cc(C(C)(C)C)c1)c1ccccc1
Cc1ccc(NC(=O)CN(C)C(=O)COC(=O)c2ccc(C)s2)cc1
CC(C)S(=O)(=O)N1CCc2c(c(-c3ccc(Cl)c(Cl)c3)nn2CC(O)CN2CCCc3ccccc32)C1
NCC(=O)Nc1ccc(Cl)c(S(=O)(=O)Nc2nccs2)c1
N=C(N)NN=Cc1ccncc1
Clc1ccc(C=NOCc2cn(Cc3ccc(Cl)cc3)nn2)cc1
COC(=O)C1CC(OC(=O)C=Cc2ccc(OC)c(OC)c2)CN1C(=O)c1ccc(F)cc1
Cn1cccc1CNC(=O)c1ccc2c3c(n(CCCN4CCOCC4)c2c1)-c1ccccc1C3=O
c1ccc(-c2cccc(N3CCC4(CCCc5sccc54)CC3)c2)nc1
Cc1nc(C(=O)N2CCN(c3cccc([N+](=O)[O-])c3)CC2)c(C)o1
N#Cc1ccc(-c2cc3cc[nH]c3cn2)cc1
Cc1c(CC(=O)O)c2cc(OCCC3CO3)ccc2n1C(=O)c1ccc(OCCCCCCCOc2ccc(F)cc2)cc1
O=C(Nc1cc(Cl)ccc1C(=O)O)c1ccccc1Cl
COc1ccc(-n2c(O)c3ccccc3nc2=S)c(OC)c1
Cc1ccccc1-c1ccc(C2CNCCC2c2ccc(F)cc2)cc1
O=C(c1ccccc1)c1[nH]c2[nH]cnc(=O)c2c1-c1ccccc1F
COc1ccc(C(=O)C=Cc2ccc(Cl)cc2)cc1
Cc1ccc(CNC(=O)N2CCCC2c2cccc(S(C)(=O)=O)c2)cn1
CN(C)C(=O)c1cc2cnnn2c2ccccc12
C[N+](C)(CCCCP(=O)(O)Oc1ccc2c(c1)C(=O)c1ccccc1C2=O)Cc1cccc2ccccc12
COc1ccccc1CNC(=O)C(C)NC(=O)c1oc2ccccc2c1C
O=C(C1CCCN(c2cnc3ccccc3n2)C1)N1CCN(c2cccc(Cl)c2)CC1
C=CCC1C(=O)OCC1Cc1cn(CC=C)c2cc(C)ccc12
CC(NC(=O)Nc1cccc(C(F)(F)F)c1)C(c1cccs1)N1CCOCC1
CCOC(=O)C(CC(=O)N(Cc1ccc(C(F)(F)F)c(F)c1)OC)(Cc1ccccc1)C(=O)OC(C)C
CC[N+]1(CC)C2CCCC1CC(c1ccc(OC)c(OC)c1)C2
COc1cnc2c(-c3cc(OC4CCOCC4N(C)C)ncc3Cl)noc2c1
Cc1cccc(NC2=NC(=Cc3ccncc3)C(=O)N2)c1
CCC(C#N)C(=O)Nc1ccnn1S(=O)(=O)c1ccccc1
CCOC(=O)C(O)c1c(N)n(C)c(=O)n(C)c1=O
O=C(Cc1ccc(O)c(O)c1)NN=Cc1ccco1
CCOC(=O)c1cnc2ccc(C(F)(F)F)cc2c1Nc1cc(CO)ccc1C
CCCNC(=O)c1cc(NCc2cc(Cl)ccc2OC)ccc1N1CCCC1
Cc1c2c(nc3ccc(F)cc13)CCC(=C(C#N)C#N)C2
CCCCCCC(C(C)O)n1nnc2cc(C(=O)O)ccc21
Cc1nc2c(C(F)(F)F)cccc2c(-c2cccc3ccccc23)c1C(=O)O
COC(=O)C(CCC(N)=O)NC(=O)CNC(=O)C(C)N
COc1cc(OC)cc(-c2c(-c3ccccc3)oc3cc(OC(F)(F)C(F)F)ccc3c2=O)c1
Cc1ccc2[nH]c(=S)n3nc(Cc4ccccc4)nc3c2c1
O=C(c1ccc(N2CCCCC2)c(S(=O)(=O)Nc2ccccc2C(F)(F)F)c1)N1CCCC1
COc1cc(C)c2c(N)c(-c3nc4ccc(N5CCOCC5)cc4[nH]3)sc2n1
Nc1nc(Sc2ccc(Cl)cc2)nc2c1ncn2C1OC(CO)C(O)C1O
COc1ccc(-c2c(CC=C(C)C)c(COC(=O)C(C)(C)C)c(-c3ccc(O)cc3)n2-c2ccc(OC)cc2)cc1
Cc1ccc2c(N3CCN(C(=O)c4ccc(C)o4)CC3)cccc2n1
Cc1ccccc1S(=O)(=O)Nc1ccccc1NN=C1C(=O)Oc2ccccc2C1=O
Cc1ccc(C(=O)NCC(=O)O)cc1
CC(C)(C)c1ccc(N2CC3CCC(C2)N3)cc1
O=C(CCN1CCN(CC(=O)N2N=C(c3ccccc3)CC2c2ccccc2)CC1)Nc1ccccc1C(=O)O
CC1CN(C(=O)Cn2cccc2-c2cccc(Cl)c2)CC(C)O1
O=c1nc(-c2ccc(F)cc2F)[nH]c2c1oc1c([N+](=O)[O-])cccc12
CC1(C)C2CC=C(CN3CCC(NC(=O)c4cc(S(N)(=O)=O)ccc4Cl)CC3)C1C2
CC(=O)Nc1ccc(-c2cnc3c(NC(C)=O)cnn3c2)cc1
O=C(C=Cc1ccc(Cl)cc1Cl)NC1CCC(N2CCC(c3c[nH]c4ccccc34)CC2)CC1
Cc1ccc2[nH]c(=NN)sc2c1
Nc1sc2c(c1C(=O)c1ccc(F)cc1F)CCN(S(=O)(=O)c1ccc3c(c1)OCCO3)C2
CCC(CC)(c1cc(C)c(OC)c(C(C)(C)C)c1)c1cc(C(C)(C)C)c(OC)c(C(C)(C)C)c1
Cc1cccc(C)c1-c1cc(C)c2nc(Nc3ccc(CC(=O)NC4CCN(C)CC4)cc3)nnc2c1
N#Cc1ccc(C(=O)O)c(S(=O)(=O)N2CCC(Oc3ccc(C(F)(F)F)cc3Cl)C2)c1
CS(=O)(=O)C1CCN(c2c(F)cc3c(=O)c(C(=O)O)cn4c3c2OCC4CF)CC1
COc1ccc(C(=O)NCc2ccc3c(c2)CCCN3C(=O)c2cccc(C)c2)cc1OC
O=C(c1ccc(F)cc1)N1CCC2(CC1)CCN(c1ccncc1)C2=O
O=C(c1cn(Cc2ccccc2)c2ccccc12)C1(CCNCc2cccnc2)CCCC1
NC(=O)c1ccc2oc(CCc3ccc(C(F)(F)F)cc3)nc2c1
O=C(CCC1CCN(S(=O)(=O)c2ccc3ccccc3c2)CC1)N1CCC2(CC1)OCCO2
CC(C)C(NC(=O)C=Cc1ccccc1)C(=O)NC(CC(=O)O)C(=O)COc1c(F)c(F)cc(F)c1F
Cc1cc(C)c2nc(-c3ccc(OCCNC(=O)C4CCOCC4)cc3)[nH]c2c1
COc1ccc(OC)c(-c2n[nH]c(-c3cccnc3)n2)c1
N#Cc1cccc(C23CC4CC5CC(C4)C2CC3C5)c1
NCC1CCC(OC2C(N)CC(N)C(O)C2OC2OC(CO)C(O)C(O)C2N)CC1
COc1ccc(CC2NCCc3c2[nH]c2ccc(C(C)(C)C)cc32)cc1OC
Cc1ncoc1-c1nnc(SCCCN2CCC3(CC2)OCCO3)n1C1CC1
CC1(C)C(=O)N(CCO)c2cc(S(=O)(=O)c3ccccc3)c(Cl)cc21
COc1ccc([N+](=O)[O-])cc1N(C)S(=O)(=O)c1cccc(C(=O)Nc2cc(C)cc(C)c2)c1
CN(C(=O)CSc1ccccn1)C1(C#N)CCCCC1
O=C(C=Cc1ccc(CNCc2ccc(N3CCC(Cc4ccccc4)CC3)cc2)cc1)NO
O=C(NCc1cccs1)C1CCCN(S(=O)(=O)c2ccc(Cl)cc2)C1
COc1ccc(C=NN=C2CC(=O)CC(c3ccccc3)C2)cc1
COCC(=O)NCCNc1nc2c(c(=O)n(C)c(=O)n2C)n1Cc1ccccc1
N#CCN1CCC(=CC2=C(C(=O)O)N3C(=O)C(NC(=O)C(=NO)c4csc(N)n4)C3SC2)C1=O
COc1cc(C(=O)NC(Cc2c[nH]c3ccccc23)C(=O)NC(Cn2ccnc2)C(=O)NC(Cc2c[nH]c3ccccc23)C(=O)NCCN(C)C)cc(OC)c1OC
O=C(Nc1ccccc1C(=O)Nc1ccccc1C(=O)Nc1ccccc1O)c1cccc(O)c1
CC(O)C1C(=O)N2C(C(=O)O)=C(c3cc(C#N)cc4[nH]c5ccccc5c34)CC12
O=C(CC(=O)N1N=C(c2cc3ccccc3o2)CC1c1ccccc1)c1cccs1
O=C(NCc1ccccc1Br)c1c[nH]c2nc3c(cc2c1=O)OC1CCCN1C3=O
O=C(Cc1ccccc1C(F)(F)F)N1CCOCC1
C=CC(C)=CCC1(C)C(C)CC(O)C23C(=CC(OC(=O)c4ccccc4)CC12)C(OC(C)=O)OC3OC(C)=O
Cc1ccc(S(=O)(=O)NNc2ccccn2)cc1
CCCCc1ccc(C(=O)NC2CCN(C3CCC3)CC2N2CCOCC2)cc1
COc1ccc(Oc2ccc(S(=O)(=O)N(C3CCN(CC(C)C)C3=O)C(C(=O)NO)C(C)C)cc2)cc1
N#Cc1ccccc1-c1ccc2c(c1)CCc1cc(C(=O)O)ccc1N2
CN(C(=NO)c1cccnc1)c1cccc2c1CCCC2
CC(C)(CO)c1ccc([N+](=O)[O-])cc1
Cc1ccn2c(CNc3ccc(C(=O)Nc4cccc(OC(F)(F)F)c4)cc3)cnc2c1
COc1ccc(-c2sc(CCC(N)=O)c3cccnc23)cc1
CCC(N)C(=O)NC(CCCNC(=N)N)C(=O)N1CCCC1C(=O)NC(Cc1ccc(O)cc1)C(=O)NC(C(=O)NC(CC(C)C)C(=O)O)C(C)(C)C
Cc1ncnc(N2CC(O)C(CN3CCC(O)CC3)C2)c1C#CN1CC(O)C(O)C1
CN(CC(=O)OCc1c#csc1)S(=O)(=O)c1cccc(F)c1
CC(=O)c1cnc(N2CCNC(c3cccc(Cl)c3)C2)nc1
COc1ccc(CN2CCOc3ncnc(N)c3C2)cc1Cl
CCN(CC)C(=O)Oc1ccc(Br)c2ccccc12
Nc1nc(N)c2nc(CNc3ccc(C(=O)NC(CCCNC(=O)c4ccc(C(=O)NC(CCC(=O)O)C(=O)O)cc4)C(=O)O)cc3)cnc2n1
COc1ccc(N2CCN(C(=O)C3CCCCN3S(=O)(=O)c3ccc(OC)c(C(=O)O)c3)CC2)cc1
COc1ccc(Nc2cc(-c3ccc(OC)cc3OC)nc(N)n2)c(O)c1
CCCCCCCCCCCCCCC(O)C1=CC(C(O)CC(O)CCCCCCCC)OC1=O
Cc1cc(O)cc(C)c1CC(N)C(=O)N1Cc2ccccc2CC1C(=O)NC(CCCCN)C(N)=O
CC(=NNC(=O)Cc1ccc(Br)cc1)c1ccc2c(c1)CCC1C3CCC(=O)CC3(C)CCC21C
O=C(NC1CCCCC1)C1CCc2ccccc2N1
Cn1cc(C(=O)C2CCCN2C(=O)Nc2cccc(F)c2)cn1
c1ccc(C2CC(C3CCOCC3)NC23CCCCC3)cc1
Cc1onc(-c2ccccc2Cl)c1COc1ccc(C(=O)O)cn1
COc1cc2c(Oc3ccc(NC(=O)c4nccn4C)cc3F)ccnc2cc1OCCCN1CCCC1
CCCSc1nc2cc(Cl)c(Cl)cc2n1C(CC)OC(C)=O
O=C1CC(c2ccc(O)cc2)Oc2cc(O)cc(O)c21
O=C(Nc1ccc2c(c1)N(Cc1ccccc1)C(=O)CO2)c1cccc2ccccc12
CC(Sc1nnc(Nc2ccc(F)cc2)s1)C(=O)NC1CCCCC1
CC1=C(C(=O)O)C(c2cccs2)C(C(=O)Nc2ccccn2)=C(C)N1
COc1ccc(C2N=C3c4cc(OC)c(OC)cc4CCC3C2CCOc2ccc(N(C)C)cc2)cc1
COc1ccc(C2C(C(=O)N3CCCC3)C3(O)CCC2(CS(=O)(=O)c2ccccc2)C3)cc1
O=C(NCC1(N2CCOCC2)CCSCC1)c1cccc(C(F)(F)F)c1
O=C(O)c1cccc(O)c1C(=O)c1c(O)c(O)c(C(=O)C2CC2)c(O)c1O
CC(C(=O)Nc1ccccc1)N1CCN(CCc2ccccc2)CC1
COc1ccc(-c2cc(C(=O)c3cc4cc(C)ccc4o3)c[n+](C)c2)cc1
O=C(NCC1OC(n2ccc(=O)[nH]c2=O)C(F)C1O)c1ccccc1
Cc1cc(C)c(S(=O)(=O)c2cc(C(C)N)ccc2N)cc1C
CN(CCN(CC(=O)O)Cc1ccccc1)C(=O)CC(N)Cc1ccc(O)cc1
CCOc1cc(N)ccc1C1c2ccc(C)cc2OC(=N)C1C#N
CC12CCC(O)CC1CCC1C2CCC2(C)C(O)CCC12O
CN1C(=O)Cc2ccc(C=Cc3cccnc3)nc21
Nc1ccc(O)c(-c2cc(C3CCCCC3)nc(Nc3nc4c(s3)CCCC4)n2)c1
CC(C)CCN(C(Cc1ccccc1)C(=O)NO)S(=O)(=O)c1ccc(-c2ccoc2)cc1
CN(C)c1nc(-c2ccc(F)cc2)c(CN2CCCCC2)s1
O=c1nc2n(c(O)c1Cn1cnc(=O)c3cc(S(=O)(=O)Nc4ccc(Cl)cc4)ccc31)CCCS2
C=CCC1(C#N)c2nnc(NC)n2CCN1C(=O)c1ccc2ccccc2c1
CN(C)c1ccc(C(=O)Nc2cc(Cl)ccc2O)cc1
CN1CC(n2cc(-c3cc[nH]c4nc(=O)ccc3-4)c(-c3cc(Cl)ccc3CO)n2)C1
c1ccc(N2CCN(c3nc4cc5c(cc4s3)OCO5)CC2)cc1
N=C(N)c1ccc(CNC(=O)C2CCC3CN(S(=O)(=O)Cc4cc(Cl)cs4)CC(=O)N32)cc1
CCCCCCC1NS(=O)(=O)OC(CCC(C)C=Cc2ccccc2)C1OC
O=C(C(=O)N1c2ccccc2CC1C(=O)O)c1c[nH]c2cc3c(cc2c1=O)OCO3
O=C(C1CC1)N1CCc2nc(C#Cc3ccccc3)sc2C1
Nc1nc(F)nc2c1ncn2C1OC(CO)CC1O
Cc1cc(Br)ccc1-c1ccc(C(=O)O)cc1C1COc2ccc(Cl)cc2O1
CC1=C(OCC(O)CNC(C)C)C(=O)C2C(N(C)C)C(O)=C(C(N)=O)C(=O)C2(O)C1O
Oc1ccc(CCNC2=NC(c3ccc4ccccc4n3)CS2)c(O)c1
CC(C)(C)c1ccc(OCCCC(=O)Nc2nc(=O)c3sc(C(F)(F)F)cc3[nH]2)cc1
Nc1ncnc2sc3c(c12)CCCCC3
Cc1ccc(-c2cc(C(F)(F)F)cc(C(F)(F)F)c2)cc1
Cc1ccccc1CCc1nnc(N)n1-c1ccc(N2CCN(C)CC2)cc1
CN1c2ccccc2C(NC(=O)c2ccc3ccccc3c2)c2ccccc2S1(=O)=O
COc1ccc2c(c1)S(=O)(=O)C1=C3C=CC=CN3C2=C(OC(=O)N(C)C)c2occc21
O=C1CC(c2n[nH]c3cc([N+](=O)[O-])ccc23)CN1
CC(C)(C)COc1ncccc1C(=O)O
O=C(NC1CN2CCC1CC2)Oc1ccc(CCCCCCN2CCC(OC(=O)Nc3ccccc3-c3ccccc3)CC2)cc1
Cc1ccc(NC(=S)N(CCCN2CCOCC2)C2CCN(C)CC2)cc1C
COC(=O)c1c(C)[nH]c(C(=O)C(C)Sc2nnc(N)n2C)c1C
O=C(Nc1ccccc1)N1CCN(c2nc3ccccc3s2)CC1
O=C1OC(=Cc2c(Cl)cccc2Cl)C(c2cccc(Cl)c2)=C1O
NC(=S)NN=C(Cc1ccc(Br)cc1)C(N)=S
FC(F)(F)c1cccc(Oc2ccc(CNCCCn3ccnc3)cc2)c1
N#CC1CNC(C(=O)Nc2ccccc2)C1
CCCNC(=O)CNC(=O)NC(C)C(=O)N1CCCC1C(=O)NC(C(=O)C(F)(F)F)C(C)C
COc1ccc(-c2cc3c(SCCN(C)C)cc(OC)cc3s2)cc1
CS(=O)(=O)c1cn(CC(=O)NCc2ccccn2)c2cc(N3CCCCCC3)c(F)cc2c1=O
Cc1ccc(NC(=O)COc2ccc([N+](=O)[O-])cc2)cc1C
OCC1OC(n2c(NC3CC3)nc3c(NCc4cccc(I)c4)ncnc32)C(O)C1O
NC(=O)c1cccc(CNC(=O)c2cnc(C(F)(F)F)cn2)c1
Cc1cc(NC(=O)c2ccc3c(c2)OC(C(F)F)(C(F)(F)F)S3)no1
CC(=O)Nc1ccc(S(N)(=O)=O)cc1
O=C(O)COc1c(Br)c2c(c(Br)c1Cc1cccc3ccccc13)C(=O)OC2
Cc1ccc(-c2ccc(C(=O)NC3CNCC3O)o2)cc1
Cc1ccc(Nc2n[nH]c(SCC(=O)NC3CCCC3)n2)cc1Cl
CCC(Nc1c2ccccc2nc2cccnc12)c1ccc(S(=O)(=O)NC(C(=O)O)C(C)C)cc1
CC(NS(=O)(=O)c1ccc2[nH]nc(-c3ccc(Cl)c(OC(F)(F)F)c3)c2c1)c1ccccc1
COC(=O)C(C(=O)c1cc2c(C)coc2c2ccoc12)=C(O)OC
COc1cc(C2Oc3cc(C4Oc5c(O)c(O)cc(O)c5C(=O)C4O)ccc3OC2CO)ccc1O
CC(C)=CNC(=O)c1ccc(C)c(C(=O)O)c1O
CCC1=C(C(=O)OCCN2C(=O)c3ccccc3S2(=O)=O)C(c2ccccc2Cl)C(C(=O)OC)=C(C)N1
Cc1ccccc1Nc1nc2ncccc2c(=O)s1
Cc1cc(C(=O)N2CCCC2(C)C(=O)NS(=O)(=O)c2ccccn2)c2ccccc2n1
COc1ccccc1N1CCN(CCCCC(=O)NCc2ccccc2Cl)CC1
COc1cccc(-c2cc3ncc(C(=O)NCC(C)(C)N4CCOCC4)c(C)n3n2)c1
C=CC1(O)CCC2C3CCc4cc(OP(=O)(C#CC5CCCC5)Oc5ccccc5)ccc4C3CCC21C
CN1CCN(CC=Cc2cccnc2)CC1
O=Cc1coc2c(N3C(=O)c4ccccc4C3=O)cc([N+](=O)[O-])cc2c1=O
Cc1cccc(NC2=C(Cl)C(=O)c3ccccc3C2=O)c1
O=C(O)C1CCc2ccccc2CN1
CC(CCC(=O)O)C1CCC2C3C(=O)CC4CC(O)CCC4(C)C3CCC12C
Cn1cnc(-c2cc(-c3ccc(CN4CCC(O)CC4)cc3)nc3nc(Nc4cnn(C)c4)nn23)c1
COc1cc(C2c3cc4c(cc3C(C(=O)NCCCC(=O)O)C3COC(=O)C23)OCO4)cc(OC)c1O
O=C(NCCc1ccccc1)c1[nH]c2ccc(Cl)cc2c1Cc1ccccc1Cl
Fc1ccc(Cl)cc1
O=C(O)c1ccc2c(c1)C(=O)N(CCc1ccccc1)C2=O
CC(C)CCCC(C)C1CCC2C3C=CC4=CC(=O)C=CC4(C)C3C(O)CC12C
CCOc1ncccc1C(=O)Nc1ccc(S(=O)(=O)NC2CCCCC2)cc1
CCNC(=O)Nc1ccc(-c2nc3c(c4c2CC(c2cccc(OC)c2)OC4)CN(C2CCOCC2)CC3)cc1
CCNC(=O)N1CCN(C(=O)c2cnc(Nc3ccc(C)c(C)c3)c(Cl)c2)CC1
O=S(=O)(Nc1ccccc1)c1ccc2c(Br)noc2c1
CCC(CC)C(=O)Nc1sc(NC)c(C#N)c1C#N
NC(=O)c1ccc2c(c1)CN(C1CCN(CCc3c[nH]c4ccccc34)CC1)C(=O)N2
Cc1ccccc1-c1ccc2nc(OC3CCN(C(=O)C(C)(C)N)CC3)ccc2c1
O=C(Nc1ccccc1)C1=NCN(c2ccccc2)C1c1ccccc1
CNC(=O)c1cc(S(=O)(=O)Nc2ccc([N+](=O)[O-])cc2)cn1C
CCc1cccc2nc(-c3ccc4[nH]c(-c5cc[nH]n5)cc4c3)[nH]c12
CCNc1cc(C(=O)NC(Cc2ccccc2)C(O)CNC(C)(C)c2cccc(Cl)c2)cc(N2CCCC2=O)c1
COc1ccc(C(=O)NC(=CNc2cc(Cl)ccc2C)C(=O)NCc2ccccc2)cc1
O=S(=O)(CCC1CCCC2CCCCN21)Cc1ccccc1
O=c1nc2[nH]c3c(Cl)ccccc3c2s1
Nc1nc(CC(=O)O)nc2c1ncn2CCCCCO
CCCCCCS(=O)(=O)Nc1ccc(Nc2c3ccccc3nc3ccccc23)c(OC)c1
C=C
Cc1cc(Oc2ccncc2-c2ncc[nH]2)n(C)n1
OC(CN1CCN(C(c2ccccc2)c2ccc(Cl)cc2)CC1)c1cccc2ccccc12
Cc1ccc(C)c(NC(=O)C2CC(=O)N(c3cccc(Cl)c3)C2)c1
NOCC1CC(C(N)=O)CN1
COC(=O)C(Cc1ccccc1)NS(=O)(=O)c1ccc2ccc(Cl)nc2c1
CC(C)=CCc1c(O)c(C(=O)c2ccc(O)cc2C)c(O)c(C(CC=C(C)C)c2ccccc2)c1O
COC(=O)C=Cc1ccc(OC(=O)c2cccc(Cl)c2)c(OC)c1
CC(c1ccc(F)c(-c2cccc(Cl)c2)c1)c1noc(-c2nccc(CCC(=O)O)c2F)n1
O=C(NC1C(=O)OCC1(F)F)c1cccc(-c2n[nH]c3c2Cc2cc(CN4CCCCC4)ccc2-3)c1
Cc1nccn1CCC(c1ccccc1)(c1ccccc1)N(C)C
NCCCCCC(=O)NC(CNc1nc2ccccc2[nH]1)C(=O)NC(Cc1ccc(O)cc1)C(=O)NC(Cc1ccc(O)cc1)C(=O)Nc1ccc2ccccc2c1
COc1cc2ccccc2cc1C(O)CNN
Cc1cc(C2CCN(C(=O)c3cc(Cl)c[nH]3)CC2)on1
CNC(=O)CSC(Cc1ccc(Cl)cc1)c1cccc(C=Cc2ccc3ccc(Cl)cc3n2)c1
NN1CCCC1c1cccc(OCc2ccc3ccccc3n2)c1
COc1ccc(C2c3c(nn(CC4CCCO4)c3OC)C(=O)N2c2cc(O)ccc2O)c(O)c1
CC(=O)N(C1CCCCC1)C1CCN(C(=O)Nc2ccc(C)cc2)CC1
CCOc1cnc(CNC(=O)NC(C(=O)N(C)C2CCCC2)C(C)C)cn1
CC(=NNC(N)=O)c1ccc(S(=O)(=O)N2CCCCC2)cc1
Nc1sc2c(c1-c1nc3ccccc3[nH]1)CCNC2
CCCN1CCc2nc(-c3ccc(C)cc3)n(Cc3ccccc3Cl)c2C1
CC1CN1C(=O)c1ccc(C(=O)C2CC2)nc1
Cn1cc(C(=O)N2CCC3(O)CCN(Cc4ccccc4)C3C2)cn1
O=C(CC1C(=O)NCCN1Cc1cccs1)NCc1c(F)cccc1Cl
CCc1oc(-c2ccccc2Cl)nc1S(=O)(=O)Cc1ccc(C(=O)Nc2cc(C)on2)o1
COc1ccc(C2CC(c3ccncc3)=NN2C(=O)c2c(O)cc3ccccc3c2O)cc1
CC(C)c1noc(CN2CCC(Oc3ccc(CN(C)C)cc3)CC2)n1
O=C1C=CC(C(O)C2OC(=O)CC2O)O1
CCN(CC)Cc1ccc(NC(=O)c2cn(-c3ccccc3)nc2-c2cccs2)cc1
c1ccc(Nc2nc3c(cc2-c2nc4ccccc4[nH]2)COc2ccccc2-3)cc1
CC(C(=O)NCc1ccno1)N1CCN(CC2CCCO2)CC1
CC(C(=NNC(=N)N)c1ccccc1)c1cccc2ccccc12
NS(=O)(=O)c1cc(Cl)ccc1-c1nc(Nc2ccc(S(=O)(=O)NCC(=O)O)cc2)ncc1C(F)(F)F
COC(=O)c1cc(S(=O)(=O)NC2CCOC2)c[nH]1
Cc1occc1C(=O)Nc1ccncn1
Cc1[nH][nH]c(=O)c1CNC(=O)C(O)=Cc1ccc([N+](=O)[O-])cc1
CN1CCN(CCCNc2cc(C(F)(F)F)c3ccccc3nc2=O)CC1
CCOC(=O)CNC(=O)Cn1nnc(-c2cnn(-c3ccccc3)c2-n2cccc2)n1
CC1(C(O)CN2CCN(c3ccccc3)CC2)CCN(C(=O)CCOc2cccnc2C(N)=O)C1
COc1ccc(C2CC(=O)N(C(C)O)C2CNCCC(N)=O)cc1OCc1ccc(C)cc1Cl
CN1Cc2ccccc2C2(CCN(C(=O)c3cccs3)CC2)C1=O
CCOC(=O)c1c(C)[nH]c(C)c1N=Cc1ccc(OCC(=O)NO)cc1
CC(C)(C)c1ccc(S(=O)(=O)NC(=Nc2ccccc2)c2ccccc2)cc1
OCc1cc(C(O)CCc2ccc(F)cc2)cc(O)c1O
COc1ccccc1-c1ccc(CC(NC(=O)C2CCCN2C(=O)C(CC(C)C)NCc2ccc3ccccc3c2)C(=O)O)cc1
CN(C(=O)c1ccc(-c2cccc(O)c2)cc1)C1CCc2nc(N)sc2C1
CCCCCCN(CCCCCC)CCNC(=O)c1cnn(-c2ccccc2OC)c1C
CC1=C2CC(CC1OC(=O)C(Oc1ccccc1)c1ccccc1)C(OC(=O)c1ccccc1)C1C3OC(=O)C(C)C3CCC1(C)C(=O)C2O
Oc1ccccc1-c1ncc[nH]1
CC1=C2CC(O)C3C4(O)CCCC(C)(C)C4CC(C)C3(O)C2(O)CC1
O=C(c1cccc(C(F)(F)F)c1Cl)N1CCc2nc(N3CCN(c4ccncn4)CC3)ncc2C1
Cc1cccc(NC(=O)c2oc3ccccc3c2NC(=O)c2cccc(C)c2)c1
O=S(=O)(O)Oc1c(F)c(F)c(F)c(F)c1F
COc1ccc(C(=O)N2CCN(c3ccccc3Cl)CC2)cc1OC
CN(C)c1ccc(C=CC(=O)c2ccc(-n3c(-c4ccccc4)nc4c(N)ncnc43)cc2F)cc1
COc1ccc(CCc2nc3ccc(CC(C)C)cc3c(=O)n2-c2ccc(F)cc2)cc1
N#Cc1cc(S(=O)(=O)Nc2ncns2)ccc1Oc1ccc(F)cc1-c1ccnn1C1CC2CCC(C1)N2
O=C(Nc1ccc(Cl)c(Cl)c1)Nc1cccc2ncccc12
CNC(=O)C12CC1C(n1cnc3c(NCCCO)nc(C#Cc4cccs4)nc31)C(O)C2O
COc1ccc(CCNC(=O)c2cn(-c3cc(C)cc(C)c3)nn2)cc1OC
O=C(O)c1ccc(C#Cc2ccc(CSc3ccccn3)cc2)cc1
CC(=O)NC(C)C(=O)NC(C=O)CCCCC(=O)NC(C)C(=O)O
COc1cc(Cl)ccc1Cn1cc(C(=O)O)c2c1c(=O)n(C)c(=O)n2C
O=C1Nc2cc(O)ccc2C12OC(CCNCCCc1cccc(O)c1)C(O)C2O
O=Cc1cc(O)c(O)c2ccc(O)cc12
CC1(C)OC(C=Cc2cccc(Br)c2)=CC1=O
O=C(O)c1cccc(S(=O)(=O)n2c3c(c4ccccc42)CCCC3)c1
Cc1cccc(N2CCN(S(=O)(=O)c3cc4c(cc3C)[nH]c(=O)c(=O)n4C)CC2C)c1
CCNc1ncc2nc(-c3ccc(OC)cc3)c(=O)n(C)c2n1
CCOc1ccc(N(C)S(=O)(=O)c2cc(Br)cc([N+](=O)[O-])c2)cc1
O=C(O)c1cc(=O)c2c(Cl)ccc(Cl)c2[nH]1
Nc1nccn2c(C3CCC3)nc(-c3ccc(N4CCOCC4)c(O)c3)c12
Cc1cc(Br)cn2c(-c3ccco3)nnc12
NC(C(=O)NCC(=O)N1CCCC1C(=O)O)C1CCCN1C(=O)OCc1ccccc1
CCOc1cc(OC)c(C(=O)CCN2CCC(CNC(=O)c3ccccc3C)CC2)cc1C
O=Cc1c(SCc2ccc(Cl)cc2)ccc2ccccc12
ON=Cc1ccc2cc(-c3ccc(OCCN4CCCCC4)cc3)ccc2c1
CC12CC3CC(C)(C1)CC1(CN4CCC35CC=C(CCN1)C(CC4=O)C5)C2
CC(=O)NC(C)c1ccc(OC2CCN(c3nc(N(C)CC4CCOC4)ncc3F)C2)cc1
CC(=NNC(=O)C1CCC1)C1=Cc2ccccc2C(=O)C1
Cc1ccc(-c2cc(C(=O)OCC(=O)NC3CCS(=O)(=O)C3)c3ccccc3n2)cc1
COc1ccc(C(=O)Nc2ccc3oc(-c4ccc(Cl)cc4)nc3c2)cc1
COCC1CCCN1CCc1ccc2[nH]c(=O)c3c4ccccc4cc-3cc2c1
COc1ccc2c3c1OC1C4(OC)C=CC5(CC4CCCCCCCCCCOC(=O)c4[nH]c6ccccc6c4NC(=O)Cc4ccco4)C(C2)N(C)CCC315
CC(C)(C)c1cc(CCCCCc2ccc(O)cc2)cc(C(C)(C)C)c1
CN1CC2CC1CN2c1ccc(-c2cc3ncn(C)c(=O)c3c(N3CCOCC3CF)n2)cc1
O=C(NCC1CCCO1)C1CCCCN1S(=O)(=O)c1ccccc1
COc1ccc(CCNC(=O)C(C)n2cccn2)c(OC)c1
CCN(CC)C(=O)C1=C(C)N(CCc2ccccc2)C(=O)C(CC(=O)NCc2ccco2)C1
Cc1cccc(N2CCN(c3nc(-c4ccco4)nc4ccccc34)CC2)c1C
Cn1c(SCC(=O)Nc2cccc(Cl)c2)nnc1-c1ccco1
CCCCC=CC=C1CCCCOC(c2ccc(O)cc2)C1O
CCCCNc1ccc(C(=O)Cn2cc(CCNC(C)=O)c3ccccc32)cc1
CCOC(=O)Nc1cc2[nH]c(C(=O)OCC)c(C(=O)c3ccccc3)c2cc1OCCCCCN1CCN(c2ccnc3cc(Cl)ccc23)CC1
O=C(NCCCCN1CCn2c1nc1ccccc1c2=O)Nc1ccccc1
O=C(O)c1cc(NCc2ccccc2Cl)ccc1O
COc1cccc(OC)c1CC(=O)N1CCCC(c2nc(-c3ccc(F)cc3)no2)C1
CC1Sc2ccc(S(=O)(=O)CCC(=O)NCCCN3CCCC3=O)cc2NC1=O
NCCCC(NC(CNC(=O)c1ccccc1)Cc1ccccc1)C(=O)NC(Cc1ccccc1)C(=O)O
CC(C)Oc1ccccc1-c1ccc2nc(N)nc(N)c2n1
COC(=O)C1=C(C)NC(C)=C([N+](=O)[O-])C1C
O=C(Cc1ccc(Cl)cc1Cl)Nc1ccccc1C(=O)NNC(=O)c1cccs1
Clc1ccc2c(c1)CCN(Cc1ccc(-c3nnn[nH]3)cc1)C2
CCNC(=O)Nc1cc(NC(=O)c2cccc(CN3CC(CN)C3)c2)c(C(=O)Nc2cccc(OC)c2)cn1
COCCn1nnnc1C(c1cc2c(cc1OC)OCO2)N1CCN(CC=Cc2ccccc2)CC1
Cc1ccc(S(=O)(=O)Oc2ncn3c2[nH]c(=O)c2cc(O)c(C)cc23)cc1
CC(Nc1ccccc1)C(=O)Nc1cc2c3c(c1)C(=O)C(=O)N3CCC2
Cc1nn(-c2cc(C(F)(F)F)ccn2)c(C)c1Cc1cccc(OCc2ccccc2)c1
C=CC(C)(C)C1C=C(C)C23C(=O)N(CCc4ccc(OC(C)=O)cc4)C(C)(C)C12C(OC(C)=O)CC3C
CC(C)N1CCCC1COc1ncccc1C(=O)Nc1ccc2c(c1)CCC2
O=C(CCCCCn1c(O)c2ccccc2nc1=O)c1ccc(Br)cc1
CC(N=C(N)N)c1ccc(Oc2ccc(C(F)(F)F)cc2)cc1
O=S(=O)(NCS(=O)(=O)C(F)(F)F)c1ccc(-c2ccc(C(F)(F)F)nc2)cc1
O=C(NCc1ccccc1)c1cc(C(F)(F)F)c2ccccc2n1
CCN1CC(C(=O)NC(Cc2ccccc2)C(=O)NC(C=CCNC(=N)N)Cc2ccccc2)CC1=O
O=C1Nc2ccc(F)cc2C1=C1Nc2ccccc2C1=Nc1ccccc1
O=C(NCCc1ccc(F)cc1)c1ccc2ncnn2c1
Cc1c(O)n(Cc2ccccc2)c(=O)[nH]c1=S
CCCNS(=O)(=O)c1ccc(C(=O)Nc2ccccc2F)cc1
CN1C(=O)NC(=O)C(c2cn(C)c3cccc(C(F)(F)F)c23)C1=O
C=C(C)c1ccc(C=Cc2cc3c(cc2C)C(C)(C)CCC3(C)C)cc1
COC(=O)c1ccc(S(=O)(=O)OC(Cc2ccccc2)Cc2ccccc2)cc1
COCC(=O)N1CCCC2CN(C(=O)c3cnc(C)cn3)CC21
CCN(CC)c1nc2cc(OC)cc(OC)c2s1
CCOC(=O)c1c(NC(=O)CSc2nnnn2-c2ccccc2)sc(C)c1C
O=C1C=C2CCCCC2Cc2cc(OCc3ccccc3)ccc21
NC(=O)c1ccn(C2OC(CO)C(O)C2O)n1
CN(Cc1cccc(F)c1)C1CCCN(c2cnccn2)C1
C#Cn1c(SCC(=O)N2CCN(C(=O)OCC)CC2)nnc1-c1ccncc1
CCOC(=O)C1=C(C)NC(=NNC(=O)CSc2nnnn2-c2ccccc2)C(C#N)C1c1ccc(OC)cc1
COc1ccc(N2C(=O)CC(Sc3c([N+](=O)[O-])cc(C(F)(F)F)cc3[N+](=O)[O-])C2=O)cc1
CCCCCCCCCCCCCCCCCCCCCCCCC(=O)NC(COC1OC(CO)C(O)C(O)C1O)C(O)C(O)CCCCCCCCCCCCCC
O=C(CSc1nc(-c2ccc([N+](=O)[O-])cc2)n[nH]1)N1CCN(c2ccc(F)cc2)CC1
O=NN(CCCl)C(=O)NC1CCCCC1O
COc1ccc(C(OCC(O)CN2CCCCCC2)(c2ccc(OC)cc2)c2ccc(OC)cc2)cc1
CN(CC(CCN1CCC(C(N)=O)(c2ccccc2)CC1)c1ccc(Cl)c(Cl)c1)S(=O)(=O)c1ccccc1
COc1ccc(-c2c(-c3ccc4nccnc4c3)cnn2-c2ccc(S(N)(=O)=O)cc2)cc1
CC(C)(CO)NS(=O)(=O)c1ccc2c(c1)CNC(CF)C2
CCn1c(C2=COCCO2)nc2ccccc21
COc1ccc(-n2nc(C(=O)Nc3ccc(N4CCOCC4)c(C)c3)c3c4ccccc4n(C)c3c2=O)c(OC)c1
COc1ccc(C(NC(=O)COc2cccc3ccccc23)c2ccc(OC)c(OC)c2)cc1OC
O=C(NCC1(c2cccc3cnccc23)CCC1)OC1CCN(Cc2ccccc2)CC1
CCc1ccc(NC(=O)CSc2ncnc3c2oc2ccccc23)cc1
CC12Cc3cnn(-c4ccc(F)cc4)c3C=C1CCCC2C(O)c1ccc(F)cc1
CC(C)(C)c1ccc(OP(=O)(NC(=O)C2(C)OCc3ccccc32)OCC2OC(n3cc(F)c(=O)[nH]c3=O)CC2F)cc1
CC(C)CC1OCCCC1C(=O)NCc1ccc2c(c1)OCO2
COc1ccc(S(=O)(=O)n2c(C)nc3ccccc32)cc1[N+](=O)[O-]
O=C(NCCc1ccccc1)c1cc(=O)c2ccc(O)cc2o1
Cc1c(C2CCCN(C(=O)C(C)N)C2)[nH]c2ccccc12
Cc1cc(NCc2cccc([N+](=O)[O-])c2)c2nncn2n1
CC1CCCCN1CCC(=O)Nc1nccs1
Cc1ccc(C(=O)NN=Cc2ccc(CSCc3ccccc3)o2)cc1
O=C(NO)C1COC(c2cn(CC3CCCCC3)nn2)C1
O=C(NCc1ccco1)C1CCCN(Cc2nnc(-c3ccc(Cl)cc3)o2)C1
COc1ccc2[nH]c(C(=O)N3CCC(c4nc5ccccc5[nH]4)CC3)cc2c1
COP(=S)(CC(=Cc1ccc(Cl)s1)SC)OC
Cc1cc(C)c(NCCc2sc(Nc3ccc(C#N)cc3F)nc2C)c(C)c1
CN(C)c1ncc2c(n1)n(CCO)c(=O)n2C
c1ccc2c(c1)[nH]c1sc3c(c12)CCCC3
C=CCN(C)CCCCCCOc1ccc(CC2CCCCCC2=O)cc1
O=C(O)c1cc(C=Cc2cccc(I)c2)nn1Cc1cccc(C(F)(F)F)c1
Cc1nc2cnccc2n1-c1ccc(-c2n[nH]c(=S)n2C23CC4CC(CC(C4)C2)C3)cc1
C=CCn1c(O)c2[nH]c(-c3ccc(S(=O)(=O)N4CCN(C)CC4)cc3)nc2nc1=O
CC1CCC(C(=O)N(CC(=O)Nc2cc(C(F)(F)F)ccn2)c2ccc(Cl)c(Cl)c2Cl)CC1
N#Cc1cc(-c2nc(C3CC3)[nH]c2-c2ccc(Br)cc2)oc1C(N)=O
CC(OC1CN2C(=O)CCC2C1c1ccc(F)cc1)c1cc(C(F)(F)F)cc(C(F)(F)F)c1
C=C1C(=O)OC2CC(C)C3(O)C4OC4C(C)=C4OC(=O)CC(C4C(C)C)C3(C)CC12
COc1ccccc1C=C1COc2c(ccc3c(C)cc(=O)oc23)C1=O
CCCc1cccc(OCCSc2nc3ccccc3s2)c1
C=CCn1c(SCC(=O)N2c3ccccc3CC2C)nnc1-c1ccco1
CCOC(=O)c1cn(C2CC2)c2c(F)c(N3CCC(N)C3)c(F)cc2c1=O
CC(CN1CCC(n2c(=O)[nH]c3cc(F)cnc32)CC1)NC(=O)c1ccnc2ccc([N+](=O)[O-])cc12
Cc1ccc(-n2c(CCNC(=O)c3cccs3)nc3ccccc3c2=O)cc1C
COc1ccc(NC(=O)Cn2c(=O)n(Cc3nc(-c4ccccc4)no3)c(=O)c3ccccc32)c(OC)c1
CC(=O)N1CCC(n2ccc3ccccc32)CC1
CCC1OC(=O)C(C)C(=O)C(C)C(OC2CC(N(C)C)CC(C)O2)CCCC(=NOCC=Cc2cnc3ccccc3c2)CC2NC(=O)OC21
CC(=O)c1ncccc1NCC(=O)NC(C(=O)NCCC1=CCCCC1)C(=O)NC1CCCc2ccccc21
CCNC(=O)c1ccc(NCCc2ccccc2Cl)cc1
CCS(=O)(=O)Nc1nc(COC(=O)c2ccc(Cl)cc2)nc(NC(C)(C)C)n1
CN(C)CC(=O)Nc1ccc2oc3cc(C(N)=O)ccc3c(=O)c2c1
CCOC(=O)CN(C(=O)CSc1nc(=O)n(CCN2CCOCC2)c2c1COCC2)C1CCS(=O)(=O)C1
CCOC(=O)C1C(=O)C=C(c2ccc(F)cc2)CC1C
CNC(C)C(=O)NC1C(=O)N2C(CCC1C)CCC2c1nc2ccc(Cl)cc2s1
O=C(Nc1ccc(S(=O)(=O)Nc2nccs2)cc1)c1ccc(F)cc1
COc1ccc(Cc2nc3cc(C(F)(F)F)ccc3n2S(=O)(=O)C(F)(F)C(F)(F)F)cc1
O=C(NC(c1ccccc1)c1ccccc1)c1ccccc1
Nc1ccc(CC(N)C(=O)NC(C(=O)O)C2OC(n3ccc(=O)[nH]c3=O)C(O)C2O)cc1
CC(C)NC(C)C(O)c1ccccc1
CCCOC(C)=O
CN(CCN(C)C(=O)Cc1ccc(F)cc1F)Cc1cc(C(F)(F)F)cc(C(F)(F)F)c1
CNCc1cc(C(=O)NC(C)Cc2ccccc2)cc(C(=O)NC(C)C(=O)N(C(=O)N(C)C(C=CC(=O)O)CC(C)C)C(CN(C)C(C)=N)C2CCCCC2)c1
Cc1ccc2ccc3[nH]c(-c4cn(-c5ccccc5)nc4-c4ccccc4)nc(=O)c3c2n1
CNc1cc(-c2nc3cc(C(=N)N)ccc3[nH]2)ccc1O
CC(C)C1NC(=O)C2CCCN2C(=O)C(Cc2ccc(O)cc2)NC(=O)C(CC(=O)O)N(C)C(=O)C(Cc2c[nH]c3ccccc23)NC1=O
C=CCN1CCCC2c3c(cccc3OC)CCC21
CN1CC(CF)N(c2nc3c(-c4ccccc4)cccc3c3ccccc23)CC1CF
COc1ccc(Nc2cc(NC3CC3)n3ncc(C#N)c3n2)cc1OCCF
O=C1C(Nc2ccc(F)cc2F)=CC(=O)c2c1nc1ccccn21
Cc1ccc(CNc2cccc(Cc3c(N)nc(N)nc3N)n2)o1
Cc1n[nH]c2c1C13CNCC1CN(C(=O)c1ccc4c(c1)OCO4)C3=CC2=O
CC(=O)N1CCC(Cc2cnccc2NCc2ccsc2)CC1
O=C1c2ccc(Sc3cc(Br)ccc3F)cc2C(=O)c2c(O)cccc21
O=C(NCC(=O)N1CCN(c2ccccc2)CC1)c1ccco1
C[S+]([O-])CCCC(NC(=O)c1cccc(-c2ccc(F)cc2)n1)C(=O)NC1CCCC1
CC(=O)c1ccc(-[n+]2c(-c3ccccc3)c(-c3ccccc3)n3c2CCC3)cc1
O=[N+]([O-])C1=CN2CC(COc3ccc(OCc4ccc(OC(F)(F)F)cc4)cc3)N=C2C=C1
COc1ccc2ccc3c(c2c1)C(C)(C)C=[N+]3CCCCCCC[n+]1cc2ccc(OC)cc2c2c3ccccc3ccc21
CN(Cc1ccc2c(c1)OCO2)CC1Oc2c(NC(=O)COc3ccc(F)cc3)cccc2C(=O)N(C(CO)CO)CC1CO
Cc1cccc(OCc2nnc(NC(=O)C3CC3)s2)c1C
CCn1nnnc1-c1ccc(OC)cc1
Cc1ccc(-n2nc(C)c(CCN3CC(C)CC(O)C3)c2C)cc1
COC(=O)c1cccc(Nc2ncnc3sccc23)c1
Nc1nc(=O)c2c(ncn2COC(CO)CO)[nH]1
COc1ccc(CC(=O)N2CCN(c3ncccc3C)CC2)cc1Cl
CCC(C)(S)CCCCCCCCCCCCOP(=O)(O)O
O=C(NCc1ccc(S(=O)(=O)Nc2ccc(F)cc2)cc1)c1ccc(-c2ncc(C(F)(F)F)cc2Cl)cc1
Nc1n[nH]c2cccc(-c3ccc4ccccc4c3)c12
CCC(=NNC(=S)N1CCCC1)c1ccccn1
O=C(Nc1c(F)cc2cc3n(c2c1F)CCNC3=O)c1ccco1
OCC1OC(c2cc(Cc3ccccc3)nc3c(Cl)cc(Cl)cc23)C(O)C(O)C1O
COc1ccc(NS(=O)(=O)c2cc(NC(=O)c3c(C)noc3C)cc(C(=O)O)c2)cc1
CC(C)CNC1CCN(C(=O)c2csc(-n3nc(C(F)(F)F)cc3C(F)(F)F)n2)C1
N=C(N)c1cccc(CNC(=O)C2CCC3CN(C(=O)CCc4cccc(F)c4)CC(=O)N32)c1
Cc1ccc(NC(=O)Cn2cc(C(=O)O)c(=O)c3cc(F)c(N4CCCC4)cc32)cn1
COc1ccc(C(=O)OC(C)C(=O)NC2CCCCCC2C)cc1
C=C1C2OC(C)C(O)C(O)C2CCC2(C)CC(C)(C)CCC12
CC1CCC2(C(=O)O)CCC3(C)C(=CCC4C3CCC3CC(OC5OC(CO)C(O)C(O)C5OC5CCCCO5)CCC34C)C2C1
CCN1CC(NC(=O)C(C)NC)CC1=O
Cc1ccccc1C(=O)NC1CCC(N2CCN(c3cccc(Cl)c3)CC2)CC1
C=CCN1C(=O)NC(=O)C(=C(C)NCc2ccc(N3CCOCC3)o2)C1=O
CCOC(=O)c1sc(-n2nc(C)c(Cc3c(F)cccc3F)c2C)nc1C
CN(C)S(=O)(=O)N1CCN(CCCNc2ncc3cc(-c4c(Cl)cccc4Cl)c(OCC4CCOCC4)nc3n2)CC1
CN1CCN(Cc2ccc(-c3nnn(CC(=O)Nc4cc(Cl)ccc4Cl)n3)cc2)CC1
COC(=O)CC(=O)N1C(=O)NC(C)(Cc2ccc(OC)cc2)C1=O
COc1cc(-n2nc(C)cc2-c2ccccc2)ccc1C1CCNCC1
O=[N+]([O-])c1cc(Cl)ccc1-c1noc(C2(O)Cc3ccccc3C2)n1
O=C(c1ccc(Br)o1)N1CCN(c2ccc(Br)cc2)CC1
O=C1C(Cl)C(c2ccc(F)cc2)N1Nc1ccc(C(F)(F)F)cc1
Cc1cc(-c2cc3cc(N4CCOCC4)cc(C(N)=O)c3[nH]2)on1
CC(C)CC(C(=O)O)N1CCC(O)CC(N2CC(Cc3ccc(O)cc3)NC2=O)C1=O
COc1cc(C2OC(c3cc(O)c4c(=O)c5c(O)cccc5oc4c3)C(CO)C2C)cc(OC)c1OC
Clc1ccc(-c2nnc3ncc(-c4ccccc4)nn23)cc1
Cc1cccc(CNc2nc(NCc3cccnc3)nc3ccsc23)c1
CN(C(=O)c1ncc(-c2cc(F)ccc2O)s1)C1CCCCC1
CN1C(=O)c2c(-c3ccccc3)c3c4c(ccc3[n+]([O-])c2C1=O)OCO4
CN(C(=O)CN1CC(COCC2CC2)c2ccccc21)C1CC1
CC(=O)OC1C2=C(C(=O)C(C(C)C)=C(CC=C(C)C)C2=O)C(OC(C)=O)C2(C)CCCC(C)(C)C12
CCCCCC(C=C1CC(CNC(=N)CO)OC1=O)OC
CNC(=O)C12CC1C(n1cc(C)c(=O)[nH]c1=O)C(O)C2O
Cc1ccc(C)c(OCCNC(=O)C[S+]([O-])Cc2nc(-c3ccccc3)oc2C)c1
NCCC(=O)NC1CCC(CCN2C(=O)c3cccc4cc([N+](=O)[O-])cc(c34)C2=O)CC1
O=C1CCCNc2cc(-c3cnc(-c4cn[nH]c4)s3)ccc21
C=CN1CC(Oc2cc(-c3csc(NC(=O)C4CC4)c3F)cc(OC)c2NC(=O)CNC(=O)OCC)CC1C(=O)NC1(C(=O)NS(=O)(=O)C2CC2)CC1OC
COc1ccc(C(=O)c2oc3cc(O)ccc3c2C)c(OC)c1OC
CC(C)(C)C(=O)NCc1cccc(NC(=O)c2ccccc2F)c1
Cn1ccc(OCC(=O)NC2CCCCCC2)n1
Cc1[nH]n(-c2ccccc2)c(=O)c1N=Nc1ccc(S(N)(=O)=O)cc1
CCOC(=O)Cc1cccc(C)c1Cc1[nH]c(SCC(=O)c2ccc(OC)cc2)nc(=O)c1C
COc1ccc(S(=O)(=O)n2c(-c3c(OC)cccc3OC)nc3ccccc32)c(N)c1
Cc1ccc(NC(=O)C2CC(=O)N(C)C(=Nc3cccc(Cl)c3)S2)cc1[N+](=O)[O-]
CC(=O)NCCC(=O)N1CCn2cnc(COCc3ccccc3)c2C1
Nc1nc(Nc2ccc(Nc3nc(-c4ccccc4)cs3)cc2)c2cc(F)sc2n1
CC(c1ccc(C(=O)O)cc1)N1CCC(NC(=O)c2cc(F)ccc2C(F)(F)F)C1
NS(=O)(=O)c1cccc(Nc2c(-c3ccc(F)c(Cl)c3)nc3ccccn23)c1
CCOC(=O)C1=C(C)NC2=C(C(=O)CC(c3ccc(OC)c(OC)c3)C2)C1c1cccs1
CCOC(=O)C12CCOC(=O)N1C(=O)N(c1ccc(C(C)C)cc1)C2=O
COCCN(Cc1cccnc1)Cc1nc(=O)c2cnn(C)c2[nH]1
CC(C)Nc1nc2ccccc2n1C1CCN(CCc2ccccc2)CC1
COc1ccc(COc2ccc(NC(=O)C(C)C)cc2)cc1
CC1(C)Oc2c(O)cc(-c3cc4ccc(O)c(C=O)c4oc3=O)cc2CC1O
CN1CCN(Cc2cnc(Nc3ncc4c5ccncc5n(C5CCC(O)CC5)c4n3)cn2)CC1
Cc1noc(-c2ccc(NC(=O)CCCCCCC(=O)NO)cc2)n1
O=C(Nc1nc2ccccc2s1)c1cccc(COc2cc(OCc3ccc(F)cc3)cc3oc(-c4ccccc4)c(O)c(=O)c23)c1
CSc1ccc(Nc2nc(-c3ccc(NC(=O)C(C)C)cc3)cs2)cc1
COc1cccc(NC(=O)CN(C)C(=O)CN2C(=O)C3CCCCC3C2=O)c1
CCCCCCCCC(=O)OC1C(OC(=O)CCCCCCC)C(C)=C2C1C(C)(OC(=O)CCCCCC)CC(OC(=O)CCCCCC)C1(O)C2OC(O)C1C
C=C1CC(OCCC(C)C)CCC1=CC=C1CCCC2(C)C1CCC2C(C)CCC(C)(C)O
COc1ccc(C(CNC(=O)c2ccccc2SC)N2CCCC2)cc1
Cc1ccc(C(CC(=O)O)NC(=O)CCc2nc(=O)c3cnn(C4CCOC4)c3[nH]2)cc1C
COc1ccc2c(c1)C(=O)N(CC1(C#Cc3ccc(-n4cncn4)cc3)NC(=O)NC1=O)C2
CC(C)(C)C1CN(C(=O)Cc2cccs2)CCO1
CC1OC(C2CCC3C4CC=C5CC(OC6OC(CO)C(O)C(O)C6O)CCC5(C)C4CCC32C)C(O)C(O)C1O
COc1ccc(CN2C(=O)C(F)(C(F)(F)F)Oc3c(Cl)cccc32)cc1
CC(C)(C)c1ccc(-c2noc(N)n2)cc1
CN(C)Cc1ccc(CNC(=O)CN2C(=O)CCN(c3ccccc3)C2=O)cc1
Nc1c(-c2ccc3ccccc3c2)nc2ccccn12
COc1ccc(C2(O)C(=O)Nc3c(F)cc(Br)cc32)c(OC)c1
CCOC(=O)C(NC(=O)C=Cc1ccc(NC(N)=O)cc1)C1NC(=O)C(C)NC(=O)C(CC(C)C)NC(=O)C(C(C)C)C(CO)OC(=O)C1C
CN1C(=O)C(=Cc2ccc(Cl)c(Cl)c2)Oc2c(-c3ccc(F)c(F)c3)cccc21
COc1ccc(C2Sc3ccccc3-n3c(CNC4CC4)ccc32)c(OC)c1
Cn1nc(C(N)=O)c2c1-c1nc(NC3CCCC3)ncc1CC2
COc1ccc(C2C(CCCc3ccccc3)C(=O)N2c2cc(OC)c(OC)c(OC)c2)cc1[N+](=O)[O-]
COc1cccc(C=CC(=O)c2ccc(N3C(=O)C=C(C)C3=O)cc2)c1OC
CC(C)(C)C(Br)C(=O)Nc1c(F)c(F)c(F)c(F)c1F
Cc1ccc(C2=Nn3c(nc4c(cnn3-c3ccccc3)C(=O)N(c3ccccc3)C4=O)SC2)cc1
CCOc1ccccc1C=NNC(=O)C(CC)NC(=O)C1CCNCC1
O=C1CCCc2c1c(O)c1c(c2-c2cccs2)C(=O)C(Oc2ccc(Br)cc2)=CC1=O
Cc1cccnc1NC(=O)CN(C)Cc1ccsc1
Cc1cc(C)cc(C2(C(N)=O)CCCN2C(=O)CCc2cccnc2)c1
CS(=O)(=O)Nc1ccc(-c2ccc(CCNCC(O)c3ccc(O)c(C(F)(F)F)c3)cc2)cc1
O=C1NCc2c1c1ccc(CN3CCCCCC3)cc1c1ccccc21
Cc1c(Sc2ccc(Cl)cc2)n(COCCO)c(=O)[nH]c1=O
OCC1OC(n2cnc3c(Cl)ncnc32)C(O)C1O
CC(=O)NCc1cccn1-c1ccccc1
N=C(N)NCCCC1NC(=O)C(Cc2ccc(O)cc2)NC(=O)C(Cc2cccnc2)NC(=O)CNC(=O)C(Cc2ccc3ccccc3c2)NC(=O)CNC1=O
CC(C)CC(C=O)NC(=O)C(Cc1ccc(OP(=O)(O)O)cc1)NC(=O)C1CCCN1
COc1ccc(CNC(=O)C=Cc2cn(-c3ccccc3C)nc2C(F)(F)F)cc1
COc1ccc(S(=O)(=O)Nc2ccc3c(c2)nc(OC(F)(F)F)n3CC2CC2)cc1
N#CC1CC(F)CN1C(=O)C1CCCN1C(=O)C1(c2ccccc2)CCC1
N#CC(=Cc1ccc(OCc2ccc(Br)cc2)o1)C(N)=O
COCCNC(=S)NN=Cc1cccc(Cl)c1Cl
CCCCCC(=O)NC1(C(=O)NC(Cc2ccccc2)C(=O)NC(CCCNC(=N)N)C(=O)NC(Cc2c[nH]c3ccccc23)C(=O)N(C)C)CCCC1
Cc1cc(C)cc(NC(=O)C(O)=Cc2nc3ccc(F)cc3[nH]c2=O)c1
O=C(C=CCNCc1ccccc1)Nc1cc2c(Nc3ccc(Cl)c(Cl)c3)ncnc2s1
Cc1ccc2c3ncn(CC4CCCO4)c(O)c-3nc2c1
CCC(=O)Nc1ccc(C(=O)CSc2nnnn2C)cc1
O=C(COC(=O)c1ccccc1)Nc1cccc(O)c1
COc1ccc(S(=O)(=O)N2CCCCCC2)cc1N=C(N)N
COc1ccc(S(=O)(=O)C(CC(=O)NO)Cc2ccc(C3=NOC(C(O)(CO)CO)C3)cc2)cc1OC
CCc1nnc2n1CC(c1ccc(F)cc1)N(C1CCOCC1)C2
CCOc1ccc(S(=O)(=O)N2CCN(CC(=O)Nc3cc(C)on3)CC2)cc1
CC1CC(=O)C2=C(C1)Nc1ncnn1C2c1ccc(F)c(F)c1
COC(=O)C1C(=O)C=C(NCc2ccccc2)CC1(C)C
COC(=O)c1ccc2c(c1)[n+]([O-])nc[n+]2[O-]
CS(=O)(=O)c1ccc(C=Cc2nc3ccccc3c(=O)n2-c2nnc(-c3ccncc3)s2)cc1
CCOc1cccc2nc(C3CCN(Cc4cccnc4)CC3)oc12
COc1cc(OC)nc(NC(=S)NC(=O)c2cccc3ccccc23)n1
CN(Cc1ccc(-c2ccc(S(C)(=O)=O)cc2)cc1)c1nc(-c2ccc(F)c(F)c2)cs1
CCCCCCCC=CCCCCCCCOP(=O)(OCCCCCCCCCCCCCCCCCCCCCCC)OCC1OC(n2cnc3c(N)nc(N)nc32)C(C)(O)C1O
CC(C)CC1COC(=O)N1c1ccn2ncc(-c3ccc(-c4nc[nH]n4)cc3)c2n1
COc1ccc2c(c1)C(c1ccccc1)=NCc1nnc(C(C)NC(=O)c3ccc(C)cc3)n1-2
CC(C)Cn1c2cnccc2c2cnc(Nc3ccc4c(cnn4C)c3)nc21
O=C1NC(=O)N(C2CC(C(F)(F)F)Nc3cc(Cl)cc(Cl)c32)CO1
CCCN(C(=O)OCC)C1=NS(=O)(=O)c2cc(Br)ccc2N1
CC(=O)NCC(=O)NC(CCN(C(C)C)C(C)C)C(=O)Nc1cccc(-c2ccc3c(c2)Sc2ccccc2NC3=O)c1
Cc1cc(-c2ccc(C(CC(F)(F)F)NC(=O)C34CCCC3CCC(C)(C)C4)cc2F)ccn1
CC12CCC(c3cc(O)c(O)c(O)c3)CC1CCC2=O
O=C1Nc2cc(C(=O)N3CCCCC3)ccc2SC1=Cc1ccccc1F
COc1ccc2c(c1)CCC(OCCCOc1ccc(F)c(CN3CC(C(=O)O)C3)c1)C2
COc1cc(C=O)ccc1Oc1ncccc1Cl
CCCCCCCCCCCCCCCCOc1cccc(COC(=O)N(Cc2cccc[n+]2CC)C(C)=O)c1OC
C=CC1COC(C)(C)CC1c1cc(CC)c2c(c1)NC(=O)CO2
CC1CC(C)(C)NC(=S)N1
CCC(C)COC(=O)Nc1cccn(C(CC)C(=O)NC(CC(=O)O)C(=O)CSCc2ccccc2)c1=O
CCCC1NC(=O)c2ccccc2OCCOCC(C(=O)O)NC(=O)C(CC(C)C)N(C)C(=O)C(Cc2ccc3ccccc3c2)N(C)C1=O
CC(=O)Nc1ccc(OC(=O)c2ccccc2)cc1
Cc1cccc(CCN2CCC(N3CCN(c4ncccn4)CC3)CC2)c1
N#Cc1ccc(Cn2cc(CCCCO)nn2)cc1
OCC1OC(=CCn2ccc3cc(Cl)c(Cl)cc32)C(O)C(O)C1O
CC(C)S(=O)(=O)NCC12CCC(CC1=O)C2(C)C
Cc1c(Cl)cccc1NC(=S)NCc1ccc(C(C)(C)C)cc1
CC(NC(=O)C=CC(=O)NC(C(=O)NCC(=O)NC(Cc1ccccc1)C(=O)NCC(=O)NCCc1ccccc1)C(C)C)C(=O)NCCc1ccccc1
CCNC(=O)c1noc(-c2cc(C(C)C)c(O)cc2O)c1NC(=O)C1CCC(C(C)(C)O)CC1
CCOC(=O)CN(C(=O)Nc1ccc(Cl)cc1)c1ccc(F)cc1
COc1ccc(C(=O)CSC2=NN2c2ccc(F)cc2)cc1
Nc1nc(COC(=O)C2Cc3c([nH]c4ccccc34)C3CC(O)C(CO)CN23)cs1
O=C(O)C1CCN(CCCOC=C(c2ccc(F)cc2)c2ccc3[nH]ccc3c2)CC1
COc1cc2c(cc1Br)N(C)C1=C(c3ccccc3)C(C#N)=C(C#N)N(C3OC(CO)C(O)C(O)C3O)C1=N2
COc1ccc(-c2c(-c3ccc(OC)cc3)n(C(C)Cc3ccc4c(c3)Cc3ccccc3-4)c3c2c(=O)n(CCCN2CCOCC2)c(=O)n3C)cc1
CC(=O)NC(CSC(c1ccccc1)(c1ccccc1)c1ccccc1)C(=O)NC(CCC(=O)O)C(=O)O
CCC1CC=C(C)C=CC(=O)C(C)CC(CCOc2cccc3cccnc23)C(OC2OC(C)C(O)C(N(C)C)C2O)C(C)C(O)CC(=O)O1
O=S(=O)(NCC(c1ccco1)N1CCc2ccccc2C1)c1ccc(Cl)cc1
N=c1c(C(=O)NCc2cccnc2)cc2c(n1-c1ccc(F)cc1)-c1cc(C(F)(F)F)ccc1OCC2=O
Cc1ccc(C2=CC(=O)CC(c3ccc4c(c3)OCO4)C2)c(C)c1
CCOC(=O)c1cnc(-n2nc(C)cc2C)nc1NCc1ccc(C(C)(C)C)cc1
COc1cc(OC)cc(C(=O)Nc2cccc(S(=O)(=O)N3CCCC3)c2)c1
CC1OC(OCC#CC=Cc2c(-c3ccccc3)oc3cccc(O)c3c2=O)C(O)C(O)C1O
CC1=C(O)C(=O)c2c(OCC(=O)O)cccc2C1=O
OCCN1CCN(c2nccn2-c2nnc(-n3ccnc3)s2)CC1
COc1cc(OC)c(C(=O)C=Cc2ccc3ccccc3c2)c(OC)c1
CN(C)c1ccc2c3c1OC1C(=O)CCC4([O-])C(C2)N(CC2CC2)CCC314
CC1c2ccccc2N=C(c2ccc3nccnc3c2)N1c1ccc(Br)cc1
CCc1c(C(=O)N(C)C(CC(=O)NCC(=O)NCCN2CCOCC2)C(=O)N(CC)Cc2ccccc2)nn(-c2ccccc2F)c1-c1ccccc1
Nc1ncnc2c1ncn2C1C=CC(CO)O1
CCC(=O)C(CCCCCc1ccc(O)c(C)c1C)C(=O)CC
O=C1NC(=Nc2nc3c(Cl)cccc3s2)SC1=C(c1ccccc1)c1nc2ccccc2[nH]1
COC1=C(OC)C2=C3C(=C(O)C(=O)C(=C1)C2=O)c1ccccc1Oc1ccc2c(OC)cc(=O)oc2c13
c1ccc2c(c1)C1CNCC2C1
O=C(NCCCN1CCc2ccccc2C1)C1=NN(c2ccccc2)C(c2ccccc2)C1
CN(C)C(=O)Oc1ccc(CN(CCOc2ccc(OC(=O)N(C)C)cc2)C(C(=O)O)c2cccc(OC(=O)N(C)CCO)c2)cc1
O=C(O)COc1ccc(C=NNC(=O)c2ccncc2)cc1
COc1ccc(C(c2cccc(OC)c2)N2CCN(C3CCCCCC3)CC2)cc1
O=C(NO)c1cnc(Nc2ccnc(Nc3cccc(C(F)(F)F)c3)n2)nc1
Cc1cc(C)n(-c2ccc(NC(=O)Nc3ccc(Cl)cc3Cl)cc2)n1
O=C(c1ccco1)N1CC2CNCC(C2)C1
Cc1c[nH]c2c(-c3ccccc3)nccc12
COc1ccc(OC)c(C=CC(=O)c2c(O)cc(C)oc2=O)c1
COCCCN1C(=O)C(O)=C(C(=O)c2ccccc2F)C1c1cccc(C(=O)O)c1
CN1COC(=O)c2cc([N+](=O)[O-])c(N3CCCC3)cc21
CC1(c2nc(NCc3ccccc3)c(C#N)c(NC3CC3)n2)CC1
CC1=C2C3OC(=O)C(CSc4ccc(Cl)cc4)C3CCC2(C)C=CC1=O
CCC1(O)CC(=O)OCc2c1cc1n(c2=O)Cc2cc3ccccc3nc2-1
CC(Oc1ncc(C(F)(F)F)cc1Cl)c1cn(C2CCN(C(=O)NC3CCCC3)CC2)nn1
O=C(Cn1c(=O)oc2ccccc21)N1CCN(S(=O)(=O)c2ccccc2)CC1
CC1CN(CCCOc2ccccc2)CCC1(C)c1cccc(O)c1
COc1ccc(N(CC(=O)NC2CCCC2)S(=O)(=O)c2c(C)n[nH]c2C)cc1
Nc1ccn(C2COC(CO)OC2CO)c(=O)n1
COc1ccccc1C1CNC(=O)CN(C2Cc3ccccc3C2)C1=O
COc1cccc(C=Cc2cc(Br)c(OC)c(Br)c2)c1
CC(C(=O)NCCC(c1ccccc1)c1ccccc1)n1cncn1
Cc1cccc(Nc2nc(NCC3CCCO3)nc(N3CCOCC3)n2)n1
COc1ccc(CCCCNCCc2c(-c3ccc(OC)cc3)[nH]c3ccccc23)cc1
COc1ccc(C=CC(=O)OC(C)C(=O)NCc2ccc3c(c2)OCO3)cc1
COc1cc(C=NNC(=O)C(=O)Nc2ccc3ccccc3c2)cc(OC)c1
COc1ccc(Cl)cc1-c1cc(C(=O)Nc2nc3ccc(C)cc3s2)[nH]n1
CC(Sc1ccccc1Nc1c(Cl)cccc1Cl)C(=O)O
CCNc1cnn(-c2ccccc2)c(=O)c1S(=O)(=O)c1ccc(C)cc1
Cc1cc(C)cc(-n2nc(C)c3c(C(F)(F)F)cc(-c4ccc(C(F)(F)F)cc4)nc32)c1
CCCn1cc(-c2cc(C(=O)Nc3cc(C)cc(C)c3)no2)c2ccccc21
O=C(CCNCc1nc(=O)c2nnn(Cc3ccc(C(F)(F)F)cc3)c2[nH]1)N1CCN(Cc2cc(C(F)(F)F)cc(C(F)(F)F)c2)CC1
Cn1nc(C(C)(C)C)cc1NC(=O)Nc1ccccc1Br
O=C(O)CCC(NC(=O)c1ccc(N(CCCl)CCCl)cc1)C(=O)O
CCc1ccc(N2CC(C(=O)Nc3ccc(S(=O)(=O)NC(=O)Nc4cc(C)on4)cc3)CC2=O)cc1
CC12CCC(=O)C=C1C1CC1C1C2CCC2(C)C1CCC2(O)C(=O)COCCOCCOC(=O)CCC(=O)O
Cc1ccc(S(=O)(=O)n2c(CN(C(=O)c3ccc4oc(-c5ccccc5Cl)nc4c3)C(C)C)nc3ccccc32)cc1
CCC(Sc1nnc(N)n1Cc1ccccc1)C(=O)O
CCOc1ccc(Nc2cncc(-n3nc(C)cc3C)n2)cc1
CCC(Oc1ccccc1)C(=O)OC1CC2CCC(C1)N2C
COC(=O)Cn1nc(C)c(NC(=O)CSc2nnc3ccc(-c4ccc(C)cc4)nn23)c1C
CNc1nc2ccn(-c3ccccc3Br)c(=O)c2cc1-c1ccccc1
Cn1c2c(c3ccc(-n4ccc(OCc5ccc(F)cn5)cc4=O)nc31)C1CCCCN1CC2
CC(O)C(NC(=O)C1CCCN1C(=O)C(CC(=O)O)NC(=O)C1CCCN1C#N)C(N)=O
CN1C(=O)N(CC(=O)Nc2nc3ccccc3s2)C(c2ccc(Cl)cc2)(N2CCOCC2)CC1(C)C
COc1ccccc1NC(=O)C=CC(=O)O
O=C(O)C(CCCCCCCCCCCOC1OC(CO)C(O)C(O)C1O)OC1OC(CO)C(O)C(O)C1O
O=c1[nH]c(=O)n(C2COC(CO)O2)cc1Br
NC(C(=O)NO)C(=O)N1CCCC1C(=O)O
O=C(O)c1cn(C2CC2)c2cc(N3CCN(Cn4nc(-c5ccccc5[N+](=O)[O-])n(-c5ccccc5)c4=S)CC3)ccc2c1=O
c1ccc(Nc2ccc(Oc3ccnc(Oc4cccc5[nH]ccc45)c3)cc2)nc1
Nc1nc(NC2CCCC2)c2cc[nH]c2n1
COC1CCC2C1OCCN2Cc1ccc(F)cc1Cl
CC(C)(C)c1ccc(CNC(=S)NCc2cccs2)cc1
CC(=CCN(O)C=O)C(=O)C(=O)O
Cc1ccsc1-c1nc(-c2[nH]nc3c2CCC(C)(C)C3)cs1
O=C(O)CCC(NP(=O)(O)CNC(=O)OCc1ccccc1)C(=O)O
CCc1c(C)sc2nc(C3=NCCN3)c3cccn3c12
COc1ccc(C(C)C)cc1C(=O)N1CC(c2cc(=O)n3c(n2)CC(C)CC3)CC1CN1CCC(O)C1
CC(C)CC(NC(=O)C(N)C(C)C)C(=O)NC(C)C(=O)NC1CCC2CCCCC2C1
CCN(CCCn1cc(C(C)=O)c2cccc(C)c21)C(=O)c1ccc2ncsc2c1
COc1cc(C2CC(=O)c3c(O)cc(OC4OC(CO)C(O)C(O)C4O)cc3O2)cc(OC)c1O
CC(C)Cc1ccc(-c2ccccc2)cc1
COc1cccc2cc(C=Cc3cc[n+](Cc4ccccc4C[n+]4ccc(C)cc4)cc3)oc12
CC1CCCCOC(CN(C)S(=O)(=O)c2ccc(Cl)cc2)C(C)CN(C(C)CO)C(=O)c2cc(NS(=O)(=O)c3ccc(C(C)C)cc3)ccc2O1
CC(=O)NCC1CN(c2cc(F)c(N3CCN4C(=O)C(O)P(=O)(OCC5CC5)CC4C3)c(F)c2)C(=O)O1
COc1ccccc1C(=O)c1c2n(c3ccccc13)C(=O)CCN2
Cc1cccc(-n2c(C3CC3)nn(CCC#N)c2=O)c1C
O=C(CSc1nc2ccccc2[nH]1)NN=CC=Cc1ccco1
COc1ccccc1CNC(=O)COC(=O)Cn1cnc2ccccc2c1=O
O=C(NCc1ccc(F)cc1)C1CCC(=O)N1C(C(=O)NCc1cccc(Cl)c1)c1ccccc1
O=C(NCCN1CCN(c2ccccc2F)CC1)c1cc2ccccc2oc1=O
COc1ccc(OC)c(C(=O)N2CCC(c3nnc(C)o3)CC2)c1
CC1(Cc2ccccc2)CC(S(=O)(=O)c2ccc(Br)cc2)=C(c2ccc(Cl)cc2)O1
NS(=O)(=O)c1nnc(N2C(=O)CC(Sc3nccc(C(F)(F)F)n3)C2=O)s1
O=C1Nc2cc(Cl)ccc2Sc2cc(NC(=O)N3CCCCC3)sc21
O=C(Nc1cc(C2=NCCN2)ccc1N1CCNCC1)Nc1cc(-c2ccccc2)c[nH]c1=O
COc1ccc2c3c1OC1C(O)C(N)CC4C(C2)N(C)CCC341
Cc1nc(C)n(CC2CN(c3ncnc4c3CNCC4)CCO2)n1
COc1c(F)cccc1C(=O)Nn1c(C(F)(F)F)nn2c(C(F)(F)F)c(-c3ccc(Cl)cc3)cc2c1=O
CCc1cccc(-c2csc(NC(=O)c3csc(C)n3)n2)c1
CCOc1ccc(NC(=S)N2CCN(c3ccccn3)CC2)cc1
COc1ccc(S(=O)(=O)N2CCc3ccccc3C2)cc1NC(=O)CNCc1ccccc1
CC(=O)OC1CC(N(C)C)C(C(=O)O)=CC1N(C)c1nccc2ccccc12
CC1(C)CC(C)(C(=O)Nc2ccc3[nH]cc(C#N)c3c2)CO1
COc1cc(-c2cc(C(=O)Nc3ccccc3)c3ccccc3n2)cc(OC)c1OC
CCC(C(=O)Nc1ccc(-c2cccc(-c3nc4ccccc4[nH]3)c2)cc1Cl)c1ccccc1
CCCC(C)N1C(c2ccc(Cl)cc2)c2ccccc2S1(=O)=O
Oc1ccc2[nH]cc(C(=Cc3c[nH]c4ccccc34)Cn3c(-c4ccccc4F)nc4cc(O)c(O)cc43)c2c1
CC(C)CC(NC(=O)C(O)C(N)Cc1ccc(I)cc1)C(=O)NC(C)C(=O)NC(CC(F)F)C(=O)NC(CC(C)C)C(O)CC(=O)O
CC(N)C(=O)NC(Cc1ccc2ccccc2c1)C(=O)NC(C)C(=O)NCC(=O)NC(Cc1cccc2ccccc12)C(=O)NCC(=O)NCC(=O)NCC(=O)O
COc1ccc(C2C(Cc3ccccc3)=NN2C(=O)c2cccnc2)cc1
CCC=CCC=CCCC=CCC=CCCCCCC(=O)NN=Cc1ccc(O)c(O)c1
CN1CCN(Cc2cccc(NC(=O)c3cc4ccc5ccccc5c4o3)c2)CC1
CCOC(=O)C1Sc2nc(-c3ccc(-c4ccccc4)cc3)cn2C1=O
Cc1ccc(C=CC(=O)NCCCCCN2CCCC(CCCNC(=O)C=Cc3ccc(Cl)c(Cl)c3)C2)cc1
OCC1CC(Nc2nc(N3CCC(O)CC3)ncc2-c2ccc3ccccc3c2)C(O)C1O
N#Cc1c(-c2ccc(Cl)c(Cl)c2)c([N+](=O)[O-])c(=S)n(-c2ccc(O)c(C(=O)Nc3ccc(O)cc3)c2)c1N
CC(C)CCNS(=O)(=O)c1ccc(-c2cnc3cnc(-c4ccc(OC(F)F)cc4)nn23)cc1
COc1cccc(CCNC(=O)Cc2c(C)c3cc4c(cc3oc2=O)OC(C)(C)C=C4)c1
CC(C)=CCC1=CC(C(C)(O)C=Cc2ccc(O)c(C=O)c2)CCC1
CNC(Cc1ccc(OP(=O)(O)O)cc1)c1c2ccccc2nc2ccccc12
COc1ccc(N2C(=S)n3nc(-c4ccccc4OC)nc3C2=Nc2ccccc2)c(OC)c1
O=C(c1cnccn1)N1CC2CCC1CN(CC1CC1)C2
Nc1cc(-n2cccn2)nc(-c2ccccn2)n1
O=C(NNC(=O)c1ccccc1Cl)c1cc([N+](=O)[O-])cc([N+](=O)[O-])c1
CC(C)n1cnc2c(Nc3cccc(-c4cnco4)c3)nc(N3CCNCC3)nc21
COC(=O)C12CCCCN1C(c1ccc(-c3ccc(NC(C)=O)cc3)cc1)C1C(=O)N(c3ccccc3)C(=O)C12
CC(C)NC(=N)c1ccc(CN2c3ccccc3Sc3ccc(C(=N)NC(C)C)cc32)cc1
COc1ccc(N)c(CN2C(=O)C(=O)c3ccccc32)c1
CC(C)CC1CN(C(=O)CCc2ccc(O)cc2)CC1N
COc1cc(Nc2cc(-c3ccccc3)nc3ncnn23)cc(OC)c1
COc1ccc2oc(=O)cc(CN3CCC(OC)CC3)c2c1
O=C(NC(=S)N1CCOCC1)c1ccccc1Br
CCC(C)Sc1cc(Cl)nc(N)n1
CC(=O)NCCc1ccc(SCC#N)cc1
CN1CCC(CSc2ccc(C3C4C(=O)N(Cc5ccccc5)C(=O)C4C3c3ccc(Cl)cc3)cc2)CC1
COc1ccc(Cl)cc1N(CC(=O)NCc1ccc(F)cc1)C(=O)CCC(=O)Nc1ccccn1
CC(C)C1C(=O)C=C(C(C(C)C)[N+](=O)[O-])N1C
CC(C)CN(CC(O)C(Cc1ccccc1)NC(=O)OCc1cncs1)C(=O)C1CN(c2ccccc2)CC1c1ccccc1
CC(C)(O)C1=CCC2C(C)(C)CCCC2(C)C1CCc1ccc2c(OCc3ccccc3Cl)c(O)c(O)c(C(=O)O)c2c1
CCCC1(CCC)C(=O)C(C2=NS(=O)(=O)c3cc(NS(C)(=O)=O)ccc3N2)C(=O)c2ccccc21
N=C(N)NCCCCCCCCCCO
COc1ccc(OC)c(N2CCN(Cc3c(O)ccc4cnccc34)CC2)c1
O=S(=O)(Nc1ccc2ccn(-c3ccnc(NCc4ccccc4)n3)c2c1)N1CCOCC1
CC=C(C)C(=O)c1ccc(OCc2nc(C)no2)c(OC)c1OC
CC(=O)N1CC(Oc2ccc(C(=O)NC3CCCC3)cc2)CC1C(=O)NO
CC1CC2CC1C(CC(=O)O)C(O)C2=O
O=C1OC(C(O)CC(=O)C(O)(c2ccccc2)c2ccccc2)c2ccccc21
COc1ccc(CN2C(=O)C(=O)c3c2ccc(C(=O)N=c2[nH]c4c(s2)CCC4)c3O)cc1
COC(=O)C1=Cc2ccc(C(=O)OC)cc2C(CO)N1
Cn1nc(-c2ccc([N+](=O)[O-])o2)c(-c2ccncc2)c1-c1ccc(F)cc1
CC(C(=O)O)c1ccc(-c2ccc(Cl)cc2)cc1
CCN(CC(=O)Nc1c(F)cccc1F)C(=O)c1c(N)c2cc(OC)ccc2n(CC)c1=O
COc1ccc(CC(O)C(O)CNCCCCC(=O)N(C)CCCCCCCCNC(=O)C(N)Cc2c(OC)cc(OC)c(OC)c2OS(=O)(=O)O)cc1
Cc1ccc(C2CN(C)Cc3cc(OCCCN4CCN(C)CC4)ccc32)cc1
O=C(O)C1C2CCC(C2)C1C(=O)ON=Cc1ccccc1
CN1C2CCC1C(C(Br)C(=O)c1ccc(Br)s1)C(OC(=O)c1ccc(Br)cc1)C2
Cc1ccc(CN(Cc2ccccc2)Cc2c[nH]nc2-c2cc3ccccc3o2)o1
O=C(CC1C(=O)N(CC2CC2c2ccccc2)CCC1(O)c1ccccc1)c1ccc2c(c1)OCO2
CC(=O)OCC(C)=CCCC12OC(C)(C)OC1CCC1(C)C2CC=C2C3C(C)C(C)CCC3(C)CCC21C
CC1CC(C)CN(S(=O)(=O)c2ccc(OCC(=O)NC(c3ccccc3)c3ccccc3)cc2)C1
NS(=O)(=O)c1ccccc1-c1ccc(NC(=O)C2CCC(=O)N2c2ccc(Cl)cc2)cc1
COC(=O)c1ccc(C(=O)N2CCCC(n3nc(C)nc3C)C2)cc1
CCOC(=O)C1(c2ccccc2)N=C(c2ccc3c(c2)C(OC(C)=O)C(OC(C)=O)C(C)(C)O3)c2ccccc21
Nc1n[nH]c(N2CCOCC2)c1-c1nc2ccccc2s1
O=C(CCC1CCCCC1)N1CCc2cc(O)ccc2C1Cc1ccc(O)cc1
O=C(Nc1ccccc1)N1CC2CCCN2CC1Cc1ccccc1O
NC(CO)(CCc1ccc(Oc2ccc(F)cc2)cc1)COP(=O)(O)O
COc1cc2c(c(OC)c1OC)C(=O)c1c(OC)cc(SC)cc1C2=O
CCC1CN(Cc2nccn2C)Cc2c(OC)ncn2C1
O=C(Cn1ccc2[nH]c(C(=O)NCC3CCCO3)cc21)NCCc1ccccc1
CCc1ncnc(-c2ccc(C(=O)N3CCC(O)CC3)c(N)c2)c1C#Cc1ccc(N)nc1
COc1ccc(C(=O)OCCc2cn(-c3nonc3N)nn2)cc1
COc1ccc(NC(=S)N2CCN(c3ccccc3)CC2)cc1Br
CC(C)CN1CC2CN(C(=O)c3ccc(C(F)(F)F)cc3)CC2C1=O
c1cc(CN2CCCCC2)cc(OCCc2ccc(CCNC3CC3)cc2)c1
CNC1CCC(c2ccc(Cl)c(C(F)(F)F)c2)c2ccccc21
O=C1NCC2CN3CCC2(C(=O)C3)C1c1cccc(Br)c1
c1ccc(CN2N=C(c3ccccc3)CC2c2cccc3ccccc23)cc1
CC12CCC(c3ccc(O)cc3)CC1CCC2O
Cc1ccc(-n2nc(Cc3cc(C(F)(F)F)ccc3OCCCCC(=O)O)c3ccccc3c2=O)cc1
N#Cc1ccccc1-c1cc(NC2CCNC(C(=O)N3CCSCC3)C2)n[nH]1
CN(C)c1ccc2c(c1)C(=NNC(N)=S)c1ccccc1-2
CCOc1ccc2c(c1)NC1(CCCCC1)C1(C)OC3=C(CC21)C(=O)OC(C)(C)C3
CN1CCN(C(=O)CN2CCC3C2CCN3C(=O)c2cccs2)CC1
CC(=O)OCC(=COC1CCCCC1)CC(=O)c1ccc(F)cc1
COc1cc(NC(=O)C2CC(c3cccc(N(C)C)c3)=NO2)c(Cl)cc1Cl
COc1cc(O)c2c(c1)OC(c1ccc(O)c(O)c1)CC2=O
CC1(C)CC2=C(c3cccc(-c4ccc5c(c4)OCO5)c3)C(=O)CCC2(C)O1
CCCCN(CCCC)CC(O)c1cc(-c2ccc(OC)cc2)nc2ccc(OC)cc12
CC(C)=CCc1cc(C(=O)Nc2cc3ccc(OC4CCN(C)CC4)c(C)c3oc2=O)ccc1O
CCCCCCCCCOC(CSCC=C(C)CCC=C(C)CCn1cnnn1)OC
COc1ccccc1N1CCN(C(=S)Nc2ccc3nc(N4CCCCC4)cc(C)c3c2)CC1
Cc1cc(C)n2nc(-c3ccccc3)c(-c3ccc(NS(C)(=O)=O)cc3)c2n1
CC(=O)c1cc2c(cc1O)C1CCC3(C)C(CCC3N(CCN(C)C)C(=O)CCl)C1CC2
COc1cc(C(NC(=O)C(C)C)C(=O)NC2CCCc3ccc(F)cc32)ccc1-n1cnc(C)c1
O=C1OC(c2ccc(Cl)cc2)=NC1=Cc1ccc(Br)cc1
CC(NC(=O)CCCn1c(=O)c2cccn2c2ccccc21)c1ccc2c(c1)OCCO2
CCN1c2ncc(CCOC(=O)C34CC5CC(CC(C5)C3)C4)cc2C(=O)N(C)c2ccc(Cl)nc21
COC(=O)c1cc(Cl)c(NC(=O)CN2CCN(CC=Cc3ccccc3)CC2)cc1OC
Cc1ccc(NC(=O)CN2CCN(Cc3cn4ccsc4n3)CC2)cc1
O=C(Nc1ccccc1O)c1ccc(S(=O)(=O)NCc2ccco2)cc1
O=C1Nc2ccccc2COC12CCN(CCCN1CCOCC1)CC2
CN(CC(O)C(Cc1ccccc1)NC(=O)c1ccc(-n2cnnn2)cc1)S(=O)(=O)c1cn(C)cn1
O=C(NCc1ccc(Cl)cc1)Nc1nnc(C2CC(O)C(CO)O2)s1
CCCn1cc(C(=O)NCCOc2ccc([N+](=O)[O-])cc2)c(C)n1
CC(C)(O)c1ccc(S(=O)(=O)N2CCC3(C2)OCCO3)cc1
COC(=O)c1ccccc1S(=O)(=O)NC(=O)COC1CCC(C)N(C(=O)CN2C(=O)NC3(CCCCCC3)C2=O)C1
CCOc1ccc(NC(=O)Cn2c(=O)n(Cc3ccccc3F)c(=O)c3oc4ccccc4c32)cc1
CCOCCCCNC(=O)c1[nH]cnc1CN
CCOC(=O)c1sc2ccccc2c1NC(=O)c1ccc(Cl)cc1
CCCc1n[nH]c(C2CN(S(=O)(=O)c3ccc(C)s3)CCO2)n1
Clc1cccc(NC2=NCC(c3ccc(Br)cc3)S2)c1
CCCCN(COC(=O)c1ccc(O)cc1)c1nc(OCCSC)nc(N(CCCC)NC(=O)OCc2ccccc2)n1
Cc1nn(C)c(C)c1C1CCCN1C(=O)c1ccc2occc2c1
CC1C=C(C2CCCCC2)c2cc(Br)ccc2O1
CNC(=O)C(Cc1ccccc1)C(=O)NNC(=S)SC
CCCCC1(CC)CC(C(=O)OC)=NO1
Cc1ccc(OCC(=O)Nc2cc(-c3nc4ccccc4s3)ccc2C)cc1
COc1cc(OC)c(C(=O)Nc2ccccc2NC(C)=O)cc1OC
CCc1ccc(OCC(=O)OCCNC(=O)C(C)[N+](C)(C)C)cc1
c1ccc(-c2ccccc2OCC2CCCN2)nc1
Nc1nc(CCCNC(=O)Nc2ccc(F)c(F)c2)c[nH]1
COc1cc(N)c(Cl)cc1C(=O)NC1CCN(CCCCCOc2ccc(C(=O)c3cn(C)c4cc(F)ccc34)cc2)CC1
O=NN1CCCC1C(=O)Nc1ccccc1
O=C(O)c1cc(Cl)c(NC2CCN(Cc3ccccc3)CC2)cc1O
CC(C)C12CCC3(C)C(CCC4C(C)(C)C(=O)CCC43C)(C1)C2
OC(COc1ccccc1)CN1CCC(C(O)(c2ccccc2)c2ccccc2)CC1
CN(CC(=O)Nc1ccc2c(c1)CCC2)S(=O)(=O)c1ccc(Br)cc1
O=C1NC(=O)C(Cc2ccc(Oc3ccc(Cl)cc3Cl)cc2)S1
O=C(O)c1ccc(Cn2c(-c3ccccc3)c(-c3ccc(Cl)cc3)n(C3CC(O)CC3O)c2=O)cc1
Cc1ccc(Cl)cc1N1CCN(CCn2c(=O)oc3ccc(Cl)cc32)CC1
Cc1ccc(-c2cc(C(=O)N3CCN(c4ccc(C)cc4C)CC3)no2)cc1
Cc1ccc(NS(=O)(=O)c2cccc(C(=O)N3CCN(c4ncccn4)CC3)c2)c(C)c1
C#CCCCCCCCCCCCCC(=O)OC
CC(=O)NCC1CC2(c3ccccc3)C=CC1CC2
O=C(NC(Cc1ccccc1)C(=O)Oc1ccc(Cl)cc1)c1ccccc1
NC(=O)CNC(Cc1ccccc1)C(=O)NC(Cc1ccccc1)C(=O)NCC(=O)NC(Cc1ccccc1)C(=O)NCC(=O)O
CCc1c(C)[nH]c(=O)c(N(CCCl)CCCl)c1Cc1ccccc1
O=C(NN=Cc1ccccc1Cl)c1nn[nH]c1-c1ccc(Br)cc1
COc1ccccc1-c1cc(C2=NN(c3ccc(S(N)(=O)=O)cc3)C(c3ccc(Cl)cc3)C2)cnc1C
OCCC1C2CN(C(=S)Nc3cnn(Cc4ccccc4)c3)CC12
COc1ccc(NC(=O)C2CCCN(S(=O)(=O)c3cccnc3)C2)c(F)c1
CCC1OC(=O)CC(OC(=O)Cc2cccc(NS(=O)(=O)c3ccccn3)c2)CC(OC2CCCCO2)CCCC(=O)CC2NC(=O)OC21
Nc1nc(N)c2nc(CN3c4ccccc4Sc4ccccc43)[nH]c2n1
CCN(Cc1ccccc1)C(=O)c1ccc(-c2ccc(NC(C)=O)cc2)o1
COc1ccc(C2C(=O)c3c(ccc(OC)c3OC)N(C3CC3)C2=O)c(OC)c1OC
FC(F)(F)c1ccccc1Oc1cccc2c(CCNCc3ccc4nc[nH]c4c3)c[nH]c12
Cc1cc(O)cc(C)c1CCC(=O)NC(C)C(=O)NC(CCCNC(=N)N)C(=O)NC(CCC(=O)NCCc1ccccc1)C(=O)NC(C)CCCNC(=N)N
O=C1CC2(CCN(Cc3ccccc3)CC2)CN1c1csc(-c2ccccc2)n1
CN(C(=O)C1CCCN1C(=O)C(O)C(Cc1ccccc1)NC(=O)OCc1ccccc1)C(C(=O)N(C)C(C)(C)C)c1ccccc1
COC(C)(C(=O)O)c1ccc(OCc2ccc3ccccc3c2)cc1
CCOC(=O)c1oc2ccc(Cl)cc2c1C
Cn1c([N+](=O)[O-])cnc1C=Cc1ccccc1
Cc1ccc(S(=O)(=O)n2ccc3ccc(C)cc32)cc1
NC(CNc1nccc(-c2c[nH]c3ncccc23)n1)Cc1ccc(O)cc1
O=C(C1=CC(C2CCCC2)CC(OCCCO)O1)N1CCN(Cc2ccc3c(c2)OCO3)CC1
Cc1ccc2nc(-c3ccc(NC(=O)c4ccc(=O)[nH]n4)cc3)oc2c1
CCn1c(SCC(=O)c2ccc(OC)cc2OC)nnc1-c1cc(OC)ccc1OC
COc1ccc(OP(C)(=O)OC2OC(CN)C(O)C(O)C2O)c([N+](=O)[O-])c1
Oc1ccc(NC(=S)N2CCc3nc(C#Cc4ccccc4)sc3C2)cc1
CC(=O)NC(Cc1cc(F)cc(F)c1)C(O)CNC1(c2cccc(C(C)(C)C)c2)CCC(O)CNC1=O
CC(=CC1=CC(=O)c2ccccc2C1=O)CCC1(C)C2CCC(C)C(C)(C)C2=CCC(O)C1C
Cc1ccc(CN2CCSc3ccc(C(=O)N4CCN(c5ccc(F)cc5)CC4)cc32)cc1
NC1(C(=O)O)CC(C(=O)NCc2cc(F)cc(F)c2)N(C(=O)Cc2c[nH]c3ccccc23)C1
Cc1c(C#N)cc(-c2ccc(NC(=O)N(C)c3ccc(C(F)(F)F)cc3)cc2)n1C
COc1ccc(NS(=O)(=O)c2ccc3c(c2)n(C)c(=O)c(=O)n3C)cc1
COC(=O)c1c(C)nc(Nc2nc(C)cc(C)n2)nc1Nc1ccc(Oc2ccccc2)cc1
COc1cccc(C2Sc3ccccc3N=C3c4ccccc4C(=O)C32)c1
CC(C)(C)OC(=O)NC(Cc1ccccc1)C(O)CC(Cc1ccccc1)C(=O)NC1c2ccccc2CC1O
Cc1onc(C(=O)NCC2CCOC2)c1I
CON=C(CN(CC(=O)NCc1nc2ccccc2[nH]1)C(=O)OCc1ccccc1)c1ccc(Cl)cc1
N#Cc1ccc(OCCCN2CCN(c3ccncc3)C2=O)cc1
C=CCn1c(SCC(=O)N2CCOCC2)nnc1-c1ccc(NC(=O)CC(C)C)cc1
NC(=O)C(=O)OCC(O)CSCc1ccccc1
CCOOC(=O)c1c(N=Cc2sccc2C)sc(-c2cccs2)c1C
Cc1ccccc1-c1c(CC(N)=O)c2cc(OCC(=O)O)c(OCC(=O)O)cc2n1CC1CCCCC1
O=C1c2cccc(F)c2C(=O)N1Cc1ccc(-c2ccc(C(O)P(=O)(O)O)cc2)cc1
Cc1csc(NC(=NC(=O)c2ccccc2)NC(=O)c2ncccc2O)n1
Cc1ccccc1C(=O)N1CCN(c2cc(N3CC(COc4nccnc4N)OC3=O)c(F)cc2F)CC1
CC(C)(C)c1nnc(SCC(=O)NC2CCS(=O)(=O)C2)o1
COc1ccc(CNc2oc(-c3ccc(Br)cc3)nc2C#N)c(OC)c1
CC(c1ccc(-c2ccc(C(=O)O)cc2)cc1)N1CCC2(CCC(C)(C)O2)OC1=O
COc1cc(CCCCCCC(=O)O)cc2cc(-c3ccc4c(c3)OCO4)oc12
CN(Cc1nc2ccccc2n1C)C(=O)CC(N)CCc1ccc2ccccc2c1
O=S(=O)(c1ccccc1)N1CCC2(CC1)OCCO2
CCCc1nc2ccccc2c(N(C)C(C)=O)c1CC
COc1ccc(C(=O)NC(CCSC)C(=O)O)cc1N=Nc1cccc(C(=O)O)c1
Cc1cc(CNC(=O)Nc2ccc(C#N)cc2)cc(C2CCN(C3CC3)CC2)n1
Oc1ccccc1C1CN(Cc2ccccc2)CCN1Cc1ccccc1
CC(C)OC(=O)c1cc(C2CC2)nn1-c1nc2ccc(F)nc2s1
COc1cc2ncc3c(c(-c4ccc(C#N)cc4)nn3C)c2cc1NC(=O)c1cccc(-c2ccccc2C)n1
CCOc1ccccc1C(=O)N1CCC(O)(c2ccccc2)C(C)(C)C1
O=C(NO)c1cnc(N2CCN(S(=O)(=O)c3ccc4ccccc4c3)CC2)nc1
COc1cc(C(=O)O)c2oc(=O)c(CCCc3ccccc3Cl)c(C)c2c1
Cn1cc(-c2ccc3c(c2)c(C2CCCOC2)c(-c2nc(-c4ccccc4)cs2)n3Cc2ccc(C(F)(F)F)cc2)cn1
O=[N+]([O-])c1c(O)c2ccc3c(c2oc1=NCCCCl)COc1ccccc1-3
CCOC(=O)CC(NC(=O)Cn1ccc2cc(OCC)ccc21)c1nc2ccccc2[nH]1
O=C(NN=C1C2CCn3c(=O)n(-c4ccccc4)c(=O)n3C2C(=O)N1Cc1ccccc1)c1ccc(Cl)cc1
O=C(Cc1cccc(Oc2ccccc2Cl)c1)NC1CCOC1=O
Cc1ccc(-c2ccc(CN3C(CC(C)C)C(=O)N(Cc4cn(Cc5ccco5)nn4)CCS3(=O)=O)cc2)cn1
CN1CCN(c2nnc3cc(Br)cc(Cl)n23)CC1
COc1ccc(C)cc1NC(=O)CN1C(=O)NC2(CCCC2)C1=O
O=C(O)c1cc(NC(CCCNC(=O)c2cc(Cl)ccc2O)C(=O)O)ccc1O
COc1ccc(C(=O)ON=C(N)c2cccc3ccccc23)c(OC)c1
Cc1ccc(C(=O)C2=C(O)C(=O)N(CCO)C2c2cccs2)cc1
CC(C)COc1cc(=O)nc2[nH]cc(-c3ccccc3)n12
O=C1CCCc2nc3ccccc3n21
COc1ccc(-c2cc(C(=O)Nc3ccc(N4CCOCC4)cc3)nc(N)n2)cc1
COc1ccc2cccc(CCC(=O)NC3C(O)C(O)C4OCOC4C3OCc3ccccc3)c2c1
COc1ccc(NC(=O)CC2NCCc3ccccc32)cc1
COCCn1c(COc2ccccc2)c(C#N)c2cccnc21
CC(C1CCN(c2nc3c(cc2F)c(=O)c(C(=O)O)cn3C2CC2)C1)N(C)C
COc1cccc(Cc2nsc(Nc3ccc(OCC(=O)NN)cc3)n2)c1
COc1cccc(COc2cccc(N3CCN(CC(=O)O)CC3)c2)c1
COc1cc(C(C)C)ccc1OCC(O)CN(Cc1nc(C(C)C)no1)C1CCOCC1
Cc1ccc(CN2CC34C=CC(O3)C(C(=O)Nc3ccccc3Cl)C4C2=O)o1
O=C(CCCN1CCC(NC(=O)c2ccc(-c3ccccn3)cc2)CC1)Nc1nc2ccccc2s1
COc1ccc2c(=O)cc(-c3cccc(OC(=O)Cc4ccccc4)c3OC)oc2c1
COc1ccc(N)c(NC(=O)CN(C)C(=O)c2ccoc2C)c1
NC(=O)OCC1=C(C(=O)O)N2C(=O)C(NC(=O)Cc3cccs3)C2SC1
CCc1cccc(C)c1NC(=O)CN(C)C(=O)c1sc2ccccc2c1-c1ccccc1
CCCc1c(C)c(C#N)c2nc3ccccc3n2c1Cc1ccccc1OC
O=C(CCOc1ccccc1)NCC1CCCN1C1CCC1
CN(C)CC(CCC(F)(F)F)N1CCCC1=O
COc1cc2c(cc1OC)C(=O)C(Cn1ncc3c([N+](=O)[O-])c(C(=O)Nc4ccc(C)cc4)ccc3c1=O)NC2
O=C(Nc1ccc(Br)cc1C(=O)O)c1cccc(S(=O)(=O)Nc2ccccc2)c1
C=CCc1c(C)nc(NCCc2ccccc2)nc1NC1CC(CO)C(O)C1O
CCC(C)(C)C1CCC(C(C)C)CC1
CN1CCC(N(C)Cc2ccc3c(c2)n(C)c(=O)n3C)CC1
C1=C(c2ccc3cccnc3c2)C2CCN1CC2
COC(=O)C(CCn1cnc([N+](=O)[O-])c1)(c1ccccc1)c1ccccc1
CCCC(NC(=O)C1(NC(=O)c2ccc3c(C4CCCCC4N4CCC(O)CC4)c(-c4ccccc4)n(C)c3c2)CCC1)c1ccc(F)cc1
CC(c1ccccc1)N1C(=O)OC(Cc2ccccc2)(C(=O)NCc2ccccc2)C1=O
COC(=O)c1ccc(Cl)c(NC(=O)C(NC(=O)c2cc3cc(C)ccc3[nH]2)c2cc(OC)c(OC)cc2OC)c1
CCCN(CC(=O)Nc1cccc(OC)c1C)C(=O)c1ccc(N2CCCC2=O)cc1
FC(F)(F)c1cccc(CN2CCOC3C(OCc4cccnc4)CCC32)c1
CNC(=O)c1cc2c(F)cccc2s1
CCOC(=O)c1c(O)c2cc(Cl)ccc2n(C)c1=O
CSc1nc2sc3c(c2c(=O)n1CCC#N)CCCC3
Cc1ccc(CN2CCN(CC(=O)Nc3ccccc3Cl)CC2)cc1
CCN(CC)CCNC(=O)Cc1nc2[nH]c3c(c(=O)n2c1-c1cccc(Cl)c1)CCC3
O=C(O)COc1ccc(O)cc1C(=O)c1ccc(Cl)c(Cl)c1
CCC1(S(=O)(=O)NC(=O)c2ccc(C)cc2C)C(=O)CCC1=O
NC(Cc1cc(-c2ccc3c(c2)OCO3)nc(NCc2ccc(Cl)cc2)n1)C(=O)N1CCC(NS(=O)(=O)c2ccc3ccccc3c2)CC1
CC(C)=CCCC(C)=CCON=C1CC2CC(O)C(C1)N2CC(O)CN1CCCCC1
Cc1nc[nH]c1C1CCCN(Cc2c(C)noc2C)C1
O=c1[nH]c2ccc3c4ccccc4[nH]c3c2c(=O)n1Cc1ccccc1
Clc1ccc(CNc2nccc(-c3ccccn3)n2)cc1
N=C(NO)NN=Cc1ccc(C(=O)O)cc1
Cc1ccc(C)c(OCCNC(=O)C(CC(C)C)NC(=O)c2ccccc2NS(=O)(=O)C(F)(F)C(F)(F)F)c1
CCN(Cc1cc(C(F)(F)F)ccc1-c1cc(CC(=O)O)ccc1OC)C(=O)OCC1CCCCC1
c1ccc(CON=C2CCN(Cc3ccco3)CC2)cc1
Cc1nc2sccn2c(=O)c1C=C1Oc2cc(OCCCN3CCCCC3)ccc2C1=O
CSc1ccc(C=Cc2cc(O)c(OCC(N)=O)c(OCCN(C)C)c2)cc1
OC1CC2C3C=CC(c4ccccc4)(O3)C2C1
COc1ccccc1NC(=O)c1ccc(Nc2nnn(-c3ccccc3)n2)cc1
ClN=C(Nc1ccc(CCCCN2CCN(CCCNc3ccnc4cc(Cl)ccc34)CC2)cc1)NC1CCCC1
CC(C)Cc1nc(CN2CCCC2)no1
OCCn1c2c(c3ccccc31)C(O)CCC2
O=C(NC(Cn1cccn1)CP(=O)(O)O)OCc1ccccc1
O=C(O)c1cc(NC(=O)c2nc(SCc3cccc(F)c3)n3c2CCCC3)cc(C(=O)O)c1
CCC(C)C(=O)Nc1ncc(S(=O)(=O)Cc2ccccc2)s1
CC(C)C(NC(=O)OCc1ccccc1)C(=O)N1CCCC1C(=O)NC(Cc1ccccc1)C(=O)C(F)(F)C(=O)NC1CCCCC1
CCOC(=O)c1cn(CC(=O)Nc2ccc(F)c(F)c2F)c2nc(Oc3cccc(O)c3)nc(N)c12
CCn1c2nc(-c3cnn(C)c3)nc-2c2n(c1=O)CC(C)N2
Cc1ncn2c(=O)[nH]ncc12
C1=C(NCCCNCc2ccc(CN3CCCCC3)s2)c2ccccc2CC1
CC(C)(C)NC(=O)C1CN(S(=O)(=O)c2ccc(F)cc2)C1
CCOC(=O)CN1C(=O)SC(=Cc2cccn2-c2cccc(C(=O)OC)c2)C1=O
CC(NC(=O)C1CC(S(=O)(=O)c2ccccc2)CN1C(=O)C(NC(=O)C(NC(=O)C(N)CCC(=O)O)C(C)C)C(C)C)C(=O)OCc1ccccc1
CC12CCC3(C)c4cc(O)c(C(=O)C(F)(F)F)cc4CCC3C1CC(O)=C2C(=O)C(F)(F)F
COc1ccccc1-c1nc(NCC(C)(C)C)c2cc(C)c(C)cc2n1
CC(=O)C1=C(OCc2ccccc2-c2ccccc2)C(=O)C(C)=C(N(C)C)C1=N
NC(=O)C(CC(=O)O)NC(=O)Cc1ccccc1
C=CC1(n2cc(C)c(=O)[nH]c2=O)CC(C)C(COP(C)(=O)OC2CCC3(C)C(=CC(C)C4C3CCC3(O)C(C)CCC43)C2)O1
CCC1C(=O)N(c2ccccc2)C(=O)N2CCCC12
CC(C)c1ccc(Oc2c(C(N)=O)sc(N3C(=O)CCC3=O)c2C(N)=O)cc1
COC(=O)C(Cc1ccc(OC)c(OC)c1)NC(=O)C([N+](=O)[O-])[N+](=O)[O-]
CNc1ncnc2c1ncn2C1CC(O)C(CO)O1
NC(=O)c1c(O)c2ncc(Cc3cccc(F)c3)cc2[nH]c1=NOCC(F)(F)F
O=C1CCc2cc(S(=O)(=O)NCc3ccc(Br)s3)c(F)cc2N1
CC(=O)Nc1ccc(S(=O)(=O)Nc2ccc(NC(=O)c3ccc(O)c([N+](=O)[O-])c3)cc2)cc1
CC1(O)COC(n2cc3c(N)cccc3n2)C1
NCCCCNS(=O)(=O)Oc1cc(O)c2c(c1)C(=O)c1ccccc1C2=O
CC(=O)Nc1ccc(C)c(-c2csc(C(C)N3CCOCC3)n2)c1
CCCCSC=C=Cc1ccccc1OCCC
O=C(CCP(=O)(O)O)Nc1nc(Cc2ccc(Br)cc2)n[nH]1
OC(CCCn1cc(CCCC(F)(F)F)nn1)(CCN1CCCC1)CC(F)(F)F
CN1CCN(CCCSc2nnc(-c3ccccc3)s2)CC1
CCC(C)N1CCN(c2nc(NN=Cc3ccc(O)cc3)nc3ccccc23)CC1
CN1C(=O)N(C)C(=O)C2(C1=O)C(c1ccc([N+](=O)[O-])cc1)C(c1ccc([N+](=O)[O-])cc1)NC(=O)N2C(=O)c1ccccc1
COc1ccc2c(c1O)CCC1C2CCC2(C)C(C3=CC(=O)OC3)C(C)CC12O
COc1ccc(NC(=O)c2cccc(OC(F)(F)C(F)F)c2)cc1-c1c(Br)cnn1C
Cc1ccc2c(NCCCNc3c(C)c(=O)c3=Nc3ccccc3)c3c(nc2c1C)CCCC3
O=C(NCc1ccncc1)C(=O)Nc1ccc(Cl)c(Cl)c1
COc1cc(CCCC(=O)O)cc2cc(-c3cccs3)oc12
CCOP(=O)(OCC)C(Nc1ccc2c(c1O)C(=O)c1cc(N)ccc1C2=O)c1cc(Br)c(O)c(Br)c1
Cc1cc(C)c(Oc2ccc(C=NNC(N)=O)cc2Cl)c(C)c1Cl
CCn1c(=Cc2cccc[n+]2C)sc(=C2Sc3cc(OC)c(OC)cc3N2C)c1=O
Nc1scc(CN2CCCC2)c1C(=O)c1ccc(F)cc1
O=C(O)C(CCc1ccc(O)c(O)c1)Oc1ccc(-c2ccccc2)cc1
CCC(O)C(O)CC(O)C(C(C)C)C1CCC2C3CC=C4CC(OC5OC(CO)C(O)C(O)C5O)CCC4(C)C3CCC21C
CS(=O)(=O)CCCOc1ccc2nc(-c3ccc(N4CCC(N5CCOCC5)CC4)nc3)c(=O)[nH]c2c1
Cc1nc(Cc2ccc(Br)cc2)sc1C(=O)C1CSC(c2cccnc2)N1
CCn1c(C)nc2cc(C(=O)NNC(=O)c3ccccc3OC)ccc21
O=C(O)CC1CC2(CCN(C(=O)Cc3cccc(F)c3F)CC2)CO1
CCn1ncnc1C(C)NC(=O)CN1CC(C)OC(C)C1
CCCSCCNC(=O)CCSC
COC(COc1ccc(C(F)(F)F)cc1)Cn1c2ccccc2c2nc3ccccc3cc21
NCC(Nc1ncnc2[nH]ccc12)c1cccc(F)c1
O=C(O)CCC(=Cc1cccc(F)c1)c1ccccc1
COC1COCC1n1cc(C)c(=O)[nH]c1=O
c1coc(C2CN(Cc3nc4ccccc4[nH]3)CCO2)c1
COC(=O)C=Cc1c(C)cc(OC)c(C(=O)C2=C(O)C(=O)C(C(C)(C)C)=C(OC)C2=O)c1OC
O=C(C=Cc1cccnc1)c1ccc(O)cc1O
COCCNC(=O)CSc1nc(=O)c2cc(CN3CCOCC3)ccc2[nH]1
COc1ccc(CCOC2OC(CO)C(O)C(O)C2O)cc1
c1ccc2c(CCCc3ccc(CN4CCSCC4)s3)cccc2c1
Cc1sc2sc(NC(=O)C(N)c3cccc(Cl)c3)nc2c1C
CCOCn1cc(-c2cnc(C3(NC(=O)C(C)C)CCCCC3)o2)nn1
OC(COc1ccc2ccccc2c1)CN1CCN(C(c2ccc(Cl)cc2)c2ccc(Cl)cc2)CC1
CCN(CC(=O)Nc1ccccc1OC)C(=O)C1C=C(CO)C(=O)NC1=O
C=CCn1c(Nc2ccc(OC)cc2)c(C#N)c2cc(C)ccc21
Cc1cc(-c2nc(C)ncc2Br)n2nc(C)cc2n1
CC(=O)N1N=C(c2cccc(Cl)c2)CC1c1cc2c(cc1Cl)OCO2
Cc1cccc2c(=O)n(C(=O)c3ccco3)c(SCC(=O)NN=Cc3cccs3)nc12
COc1ccccc1C(NC(=O)COc1ccc(C)cc1C)c1cc(C(F)(F)F)c2cccnc2c1O
CN1C=NN2C(=C1)c1c(F)cccc1N=C2SCCC(=O)N1CCCCC1
O=S(=O)(c1ccc(Cl)cc1)N1CCC(N2CCC(Cc3ccc(F)cc3)CC2)CC1
Cc1cnc(N2CCOC3CN(CC4CCOC4)CC32)nc1
Cc1nnc2n1-c1ccccc1C(c1ccccc1)=NC2N(C)C(=O)NCC(O)c1ccccc1
CN1CCN(CC(O)COc2ccc(Cl)cc2C=Cc2ccccc2)CC1
O=C(CCCCCN1C(=O)c2ccccc2C1=O)NO
CCN1C(=O)c2nc(Cc3ccccc3)n(Cc3ccccc3F)c2N2CC(Cc3ccccc3)N=C12
CC(C)S(=O)(=O)C(C(=O)NCCS(N)(=O)=O)c1nc2ccc(-c3cccc(C(F)(F)F)c3)cc2s1
COc1cccc2c1CCC1CNCCC21
CC(NC(=O)C(C)(C)Oc1ccc2c3c(c(=O)oc2c1)CC1(CC3)C(=O)Oc2cc(O)ccc21)c1ccc(C(F)(F)F)cc1
CN(C)c1ccc2c(=O)n(CC3CC(C4CC4)=NO3)c(SCC#N)nc2c1
COc1ccc(NC(=O)C(=O)NCC(c2ccco2)N2CCOCC2)c(OC)c1
CCN(CC)C(=O)c1ccc(N(c2ccccc2)C2CC3CCC(C2)N3Cc2ccco2)cc1
CCN(CC)S(=O)(=O)c1ccc(-c2nc(-c3ccc(N(C)C)cc3)c(-c3ccc(N(C)C)cc3)s2)cc1
O=C1C=CCOc2cc(C#CCCCc3ccccc3)ccc21
NC(=O)COCC1CN(c2ccc(OCC3CCN(c4ccc(F)cc4)CC3)c(F)c2)C(=O)O1
NC(=O)CCC(C=CC(=O)O)NC(=O)C(Cc1ccccc1)NC(=O)C(Cc1ccccc1)NC(=O)OCc1ccccc1
c1cncc(-c2nc3n(n2)CCCC3)c1
CC(CC(=O)NC(CC(=O)O)C(=O)NC(Cc1ccccc1)C(=O)O)N=C(N)c1ccccc1O
Cc1ccc(C2C(C#N)C3(c4ccccc4)C(=O)C2(c2ccc(C)cc2)C2C(=O)N(c4ccc(C)cc4)C(=O)C23)cc1
CC(Cc1ccccc1)(NC(=O)C1CCCN1C(=O)NCc1ccccc1)C(=O)NC(CO)C(=O)NO
O=C1C(CO)=COC(O)C1O
Cc1cccn2c(C(=O)O)c(-c3ccc(OCc4ccc(Cl)cc4)cc3)c(Cc3ccccc3)c12
CC(=O)OCC(COCC(=O)OC1C(=O)CC23C(C)CC(C)C(OC(C)=O)(C2OC(C)=O)C3C1C1=CC(O)OC1=O)OC(C)=O
COc1ccc(CC(NC(=O)NC2CCC(O)CC2)C(=O)NC(C(=O)NC(Cc2ccccc2)C(N)=O)c2ccccc2)cc1
COCC(NC(=O)Nc1cc2[nH]nc(-c3cnc(C4(N)CCC4)s3)c2cn1)c1ccccc1
Nc1ncnc2c1ncn2C1OC(C(=O)NCc2cccnc2)C2(O)CC12
C1=CC2C3CN(Cc4ccccc4)C2CC1C3c1ccccc1
COc1ccc(NC(=O)COc2ccccc2Cl)cc1
CC(=O)C=CCCC(=O)NC(CCC(C)(C)O)C(C)c1ccccc1
CS(=O)(=O)c1ccc(C(Nc2ccc3c(-c4ccccc4)c(-c4ccccc4)oc3c2)C(=O)NCc2ccco2)cc1
O=C(NN=Cc1ccccc1)c1cccc2sc(=O)[nH]c12
COc1ccc(OC)c(CCc2ccnc(Nc3ccc(S(N)(=O)=O)cc3)c2)c1
CC(O)CC(=O)Nc1ccc(S(N)(=O)=O)cc1
CCOC(=O)C1=C(C)N(c2ccc(C)c(C)c2)C(=O)NC1c1ccc(OC)cc1
C=C1NC(c2ccccc2Cl)N(CCc2ccc(O)cc2)C1=O
Cc1noc(C)c1S(=O)(=O)N(Cc1ccc(O)cc1)C(=O)c1ccco1
C=CCN(C(=O)OCc1cc([N+](=O)[O-])ccc1Cl)C1CCN(CC2(O)CCNCC2)CC1
CC(C#N)(COc1ccccc1C(F)(F)F)NC(=O)Nc1ccc2c(c1)OCO2
Cc1cccc(-c2ccc(COC3COc4nc([N+](=O)[O-])cn4C3)cc2)c1
COc1cccc(OC)c1OCCNC(=O)CN(C)S(=O)(=O)c1ccc2c(c1)oc(=O)n2C
CC(C)=CCc1c(C)cc2c(c1O)C=CS(=O)(=O)O2
Cc1ccc(C(C)(C)O)cc1Cc1cc2ccc(CCN3CCC(C)CC3)c(C)c2oc1=O
CN(C)c1nc(Cl)c2ncn(C)c2n1
Cc1ccc2cc(CN(CCCN3CCN(c4cccc(Cl)c4)CC3)C(=S)Nc3ccc(C)c(C)c3)c(=O)[nH]c2c1
Cc1cc(C)c(N2C(=O)c3cccnc3N3c4nn(CCc5ccccn5)cc4C=CC23)c(C)c1
CCC(c1ccnc2c(Br)cnn12)n1cc(C=NCc2ccc(OC)cc2)c2cc(Br)ccc21
CCCCN(CCCC)C(=O)Oc1coc(CN2CCN(c3ccc(OC)cc3)CC2)cc1=O
COc1cccc(CNC(=O)c2cccs2)c1-c1ccc(C(=O)O)c2oc(C3CCCC3)cc12
C=CCOc1c(C(=O)N(C)c2ccc(F)cc2)cc(Br)c2ccccc12
O=C(Nc1cncc(Oc2cccc3[nH]c(=O)[nH]c23)c1)C1=C(F)CC(C(F)(F)F)(C2(F)CC(=O)N(c3cccc(F)c3)C(=O)N2)O1
COc1ccc(NC(=O)c2ccc(C)c(Nc3ncnc4cnc(N5CCN(C)CC5)nc34)c2)cc1C(F)(F)F
COc1ccc(NC(=O)CSc2nccn2Cc2ccco2)cc1OC
Cc1ccc2cccc(OCCCCOc3ccc(C(C[N+](C)(C)C)c4c(C)nc5ccc(C(F)(F)F)cn45)cc3)c2n1
Cc1ccccc1N1CCN(C(=O)COC(=O)c2cnc3c(=O)n(C)c4ccccc4n3c2=O)CC1
COc1ccc2c(c1)-c1nc-2nc2[nH]c(nc3nc(nc4[nH]c(n1)c1ccccc41)-c1ccc(O)cc1-3)c1ccc(O)cc21
CC(=O)N1CCCC1C(=O)NC(CCC(=O)O)C(=O)c1nccs1
CC(C=CC1=C(C)CCCC1(C)C)=CC=CC(C)=CC(=O)NCCCNC(=O)C(C#N)=Cc1cc(C)c(O)c(C)c1
Oc1cccc2c1nc(Nc1ccccc1)c1c(-c3ccco3)[nH]nc12
CCOc1ccc(NC(=O)CC2Sc3ccccc3NC2=O)cc1
CC(C)(C)OC(=O)N1CC=C(c2ccc(Cl)cc2)CC1
CN(C(=O)COc1ccccc1)C1CCOCC1
COc1ccc(Cc2nc(-c3ccccc3OC)no2)cc1
CCCCOc1cccc2c1OCc1[nH]c(-c3ccoc3)nc1-2
COc1ccc(-c2cc(C(=O)NC3CCOCC3)c3ccccc3n2)c(OC)c1OC
O=C(COC(=O)C=Cc1ccccc1SC(F)F)NC1CC1
CC1=C(O)C=C2CSCCC(NC(=O)C(NC(=O)OC(C)(C)C)C3CCCCC3)C(=O)N2C1c1ccc(Cl)cc1
CC(c1ccc(-c2ccn(CC(F)(F)F)c(=O)c2)cc1)N1CCC(CCCCO)(c2ccccc2)OC1=O
Cc1c(-c2nc(C3=C(c4c[nH]c5ccccc45)C(=O)NC3=O)cs2)c(=O)n(-c2ccccc2)n1C
COc1ccc2c(c1)c(CC(=O)N(C)CCc1ccccc1)c(C)n2C(=O)c1ccc(Cl)cc1
COc1cc(NCCCCCN2CCCC2)c2nccc(C)c2c1
CN(c1ccc2cn(C)nc2c1)c1ccnc(Cc2ccccc2)n1
CON=Cc1c(O)ccc(C(=O)NC23CC4CC(CC(C4)C2)C3)c1O
COc1cc(O)c2c(O)c3c(=O)c4c(O)c(O)cc5cc(COC(=O)CCCCCCCCCCCCCCCCC(=O)O)c(c2c1)c3c54
CN1CCC(Nc2nc3ccc(C(=O)N(C)C)cc3n2Cc2ccc(Cl)cc2F)C(Cc2ccccc2)C1
O=c1nc(Nc2ccccc2Cl)[nH]c2ncccc12
COC(=O)C12Cc3ccc(OC)cc3C(OC(C)=O)(C(=O)c3c1cnc1c([N+](=O)[O-])cccc31)c1ccccc12
C=CC1=C(C(=O)N2CCN(c3ccccn3)CC2)C(c2cccc(F)c2)OC1
Cc1cccc(-n2c(C)cc(C=C3C(=O)NC(=S)NC3=O)c2C)c1
CN1CCC(Oc2ccc(C(CCO)NC(=O)c3nc4c(F)cccc4s3)cc2)CC1
Nc1ncc(N(Cc2ccccc2)Cc2ccccc2)c(N)n1
COc1ccc(-n2nnnc2N)cc1
CC(=O)Nc1ccc(-c2nn(CC3CCCCC3)c3ncnc(NC(C)C)c23)cc1
NCC1OC(OC2C(CO)OC(CO)C(O)C2O)C(O)C(O)C1N
CSc1ccc(C(=O)C2C(=O)C(=O)N(c3ccc(-c4ccon4)cc3)C2c2ccccc2C)cc1
Cc1cnnn1Cc1ccc(F)cc1
COC(=O)C1=CCCC(C)C(O)CC(C(=Cc2cc(Br)c(O)c(Br)c2)C(=O)OC)CCCCCCCC1
Cc1ccc(NC(=O)CC2SC(N3CCCC3)=NC2=O)cc1C
O=C(Nc1ccccc1N1CCN(Cc2ccccc2)CC1)c1cccs1
Oc1ccc(C2=NC(c3ccc(O)cc3)CCC2)cc1
N=c1c(CCc2ccccc2)nn2n1CCCC2
CC(C)=CCCC(C)=CCc1c(O)ccc2c(C(C)O)cc(=O)oc12
Fc1ccc2c(c1)C(N1CCNCC1)c1cccnc1CO2
COc1ccc(-c2cc(-c3c[nH]c4c(Br)cccc34)nc(N)n2)cc1
CC(=O)N1CCN(C(=O)c2cccc(S(=O)(=O)Nc3cc(Cl)ccc3C)c2)CC1
CCc1noc(-c2cc(Cl)c(OC)cc2OC)n1
CC(=O)OC1(Cc2ccccc2)CCN(C(=O)c2ccccc2)CC1
S=C(Nc1ccncc1)N1CCN(Cc2ccc(-c3ccccc3)cc2)CC1
CCC(Nc1cccc2c1C(=O)c1c(cccc1N(CC)CC)C2=O)C(=O)O
COCC(C)(C)n1cc(C(=O)c2cncc(NC(=O)Cc3ccc(Cl)cc3Cl)c2)c2cncnc21
CC(=O)c1cccc(NC(=S)NC2OC(CO)C(O)C2O)c1
Cn1ccc2c1CC1C(=O)N(CCC[N+](C)(C)CCCCCC[N+](C)(C)CCCN3C(=O)c4ccc(Cl)cc4C3=O)C(=O)C1C2
O=C(O)c1cccc(-c2ccnc(-n3ncc4c3CCCC4)n2)c1
CCOc1ccc(C(=O)Nc2ccc(NC(=O)c3cn(-c4ccccc4)c(-c4ccccc4)n3)cc2)cc1
CC1OC(SC2CCCCC2)C(O)C(O)C1O
COc1ccccc1OCC(O)CNCCc1ccc(NC(=O)c2ccccc2)cc1
O=C(Oc1oc(-c2ccccc2)nc1C(=O)N1CCOCC1)c1ccccc1
C=C(Br)C(=CC)C(=O)O
CN(Cc1ccccc1)C(=O)c1ccc(C(=O)c2ccccc2)cc1
CCc1nc2ccccc2n1CC(=O)c1ccc(F)cc1Br
CCc1c(C)sc(NC(=O)CSc2nc3ccccc3[nH]2)c1C#N
O=C(OCCCc1ccccc1)C1CCCC1
Cc1ccc(C)c(Cn2c(O)nc3cc(C(=O)NCCN4CCCCC4)ccc3c2=O)c1
CCCCNC(=O)c1nc(-c2ccc3c(c2)OCO3)cnc1N
O=C(O)c1ccc(Cl)c(NC(=O)c2cnccc2Br)c1
COc1ccc(Nc2ccc(-c3nc4cc(C(=O)NO)ccc4n3CCN(C)C)cc2)cc1
COC(=O)C(c1ccc(Cl)cc1)C1CCCCN1
Clc1ccc(CCNc2nc(NCc3ccccc3)c3ccccc3n2)cc1
CN(C)S(=O)(=O)c1cccc(C(=O)Nc2sc3c(c2C(=O)O)CCC3)c1
CC1=C(c2ccccc2)C2(Cc3ccccc3C2=O)N(C)C1=O
C1=C(Sc2ccccc2)c2nccc3c4ccccc4n(c23)-c2ccccc21
CC1CCC(C(C)C)C(OCC(=O)NCCS(=O)(=O)N2CCN(Cc3ccccc3)CC2)C1
NCC1(Cc2cccc(Br)c2)C2CC3CC(C2)CC1C3
CN(C=O)c1ccc(CCN)cc1
CCN(CC)C(=O)c1ccc(C(c2ccc(O)cc2)N2CCN(c3ccccc3)CC2)cc1
COc1ccccc1C=NNC(=S)NCCN1CCOCC1
Cc1cccc(OCC(=O)NC(CC(=O)O)C(=O)NC(CCC(=O)O)C(=O)NC(Cc2c[nH]c3ccccc23)C(=O)N2CCCC2C(N)=O)c1
Cc1c[n+]([O-])c2cc(OCCI)ccc2[n+]1[O-]
COc1cc(C=C2SC(=O)N(C(C(=O)O)c3ccccc3)C2=O)ccc1OCCN1CCCC1
CCOc1ccccc1C(C)C(=O)NN=Cc1c2ccccc2cc2ccccc12
CCCOC1=C(Cc2ccccc2)C(=O)P(=O)(OCc2ccccc2)OC1
CC(C)NC(=O)c1noc(-c2cc(Cl)c(O)cc2O)c1NCc1cccs1
CC(C)NC(=O)COc1ccccc1C#N
C=C1CCC2C(C)(CO)CCCC2(C)C1CCC1=CCOC1=O
COc1cc(O)c2c(=O)cc(-c3ccccc3)oc2c1C(CCN1CCOCC1)COc1c(C)cc(OC(C)(C)C)cc1C
Cc1nc2ccccc2nc1SCC(=O)C1CCN(Cc2ccccc2)CC1
CN(C)c1ccc(C(=O)C2CC(=O)N(c3ccc(S(=O)(=O)Nc4nc(C(F)(F)F)cc(C(F)(F)F)n4)cc3)C2)cc1
Cc1ccc(S(=O)(=O)OCC2CCC3C4Cc5ccc(O)c6c5C3(CCN4CC3CC3)C2O6)cc1
O=c1[nH]c2cc(S(=O)(=O)NCCCN3CCCCC3)ccc2nc1-c1ccccc1Cl
NC(N)=NC1C(C(=O)O)=CCCC1Cc1ccc(Br)cc1
COc1cc(C=NNC2=CC=C(C(=O)C=Cc3ccc(C)cc3)CC2)ccc1O
CC(C)(C)c1ccc(NC(=O)c2cccc3c2c(=O)n(C2CCCCC2)n3Cc2ccccc2F)cc1
NC(=O)c1c(-c2ccccc2)no[n+]1[O-]
Cn1nnnc1SCC(=O)N1CCN(c2ccccc2)CC1
CC(=O)C=Cc1c(O)c(C(=O)Nc2cccc(C(F)(F)F)c2)c(O)oc1=O
Cc1cc(S(=O)(=O)N2CCN(C(=O)N(C)C)CC2)c2ccccc2c1O
Cc1c(C)n(Cc2ccc(-c3ccccc3C(=O)O)cc2)c2ccc(C(=O)NC(C)c3cccc(Cl)c3)cc12
COC12CCC3(CC1COCc1ccccc1)C1Cc4ccc(O)c5c4C3(CCN1CC1CC1)C2O5
CSc1ccc(CC(N)c2c[nH]cn2)cc1
Cn1c(=O)c(C(=O)Nc2ccc(C(=O)O)cc2)c(O)c2ccccc21
COc1cc(-c2ccc3cc(O)ccc3c2)cc(OC)c1O
COC1C=CC=C(C)C(=O)NC2=CC(=O)C(Nc3ccccc3)=C(CC(C)CC(OC)C(O)C(C)C=C(C)C1OC(N)=O)C2=O
COc1ccc(NC(=O)c2cccc(C(F)(F)F)c2)cc1NS(=O)(=O)c1ccc2c(c1)CCN2C(C)=O
COc1ccc(OC)c(-c2sc3cc(OCCN4CCCC4)ccc3c2C(=O)c2ccc(OCCN3CCCC3)cc2)c1
Cc1ccc(CN2CCN(c3ccccc3OC(C)C)CC2)cc1
Cc1cc(O)cc(C)c1CC(N)C(=O)N1Cc2ccccc2CC1C(=O)NC(Cc1ccccc1)C(=O)Nc1ccc(O)cc1
Oc1ccc(C2Cc3[nH]c(SCc4ccccn4)nc(=S)c3C2)cc1
COc1ccc(F)c(C(O)CN2CCN(CCOc3ccc(C4=CCOC4)cc3OC)CC2)c1
Cc1ccc2c(c1)N(C(=O)N1CCN(C3CC3)CC1)Cc1c(Br)ncn1-2
CNc1nc(NCCO)c2sc(-c3cccnc3)cc2n1
CCCN1CCOC2c3c(C)c(O)cc(C)c3CCC21
COc1ccc(CCn2c(N3CCN(C(=O)N(C)Cc4ncco4)CC3)nc3cc(-c4ccc(OC)c(OC)c4)sc3c2=O)cc1OC
COC(=O)C1CC(n2cc(-c3cccc(Cl)c3)nn2)CN1C(=O)c1cccs1
CCOC(=O)C(NC(=O)C[N+]12CCC(CC1)CC2)C(C)C
CC(C)NC(=O)Cn1cc(-c2cncnc2)c2ccc(-c3ccc4c(=O)cc(N5CCOCC5)oc4c3)cc21
COc1ccc2c(N3CCC(CC(=O)Nc4cc(OCC(=O)O)ccc4C)CC3)cc(C(F)(F)F)nc2c1
COC1CN(CC2(O)CCC3(C)C(CCC4C5CCC6CC(O)CCC6(C)C5CCC43C)C2)C1
COc1ccc(N2CCN(CC(O)COc3ccccc3C)CC2)cc1
CCC1(C(N)=O)C2c3[nH]c4ccccc4c3CCN2C(=O)NC1(C)NC(=O)Nc1ccc(C)cc1
COc1ccc2[nH]c3c(c2c1)C(=O)C(=O)c1ccc(Br)cc1-3
CC(OC(=O)Cc1ccc(Oc2ccccc2)cc1)C(=O)Nc1ccccc1Br
Cc1cc(C)c(OC(=O)CNC(=O)c2ccco2)c(Br)c1
N#Cc1ccc(Nc2nc(N)nc(Oc3ccccc3)n2)cc1
O=c1ccn(Cc2ccccc2F)c(O)c1O
CC(COC(=O)C1CC1)OC(=O)C12CCC(C)(C)CC1C1=CCC3C4(C)Cc5nc6ccccc6nc5C(C)(C)C4CCC3(C)C1(C)CC2
NC1=NC(c2cc(NC(=O)c3ccc(Cl)cn3)ccc2F)(C(F)F)C2CC2O1
Cc1ccccc1NC(=O)c1c(C)cc2nc(Nc3ccc4c(c3)OCO4)n(C3CCCC3)c(=O)c2c1C
Cc1ccc(Nc2ccnc(CN)c2)c(Br)c1
Cc1cc(C)c(NC(=O)c2sccc2S(=O)(=O)Nc2onc(C)c2C)c(C)c1
CC(C)OC(=O)c1ccc2c(Cl)c(C#N)ccc2c1
Cc1ccccc1OCC(=O)NNC(=O)C(=O)NCCc1ccccc1
CCCON=C(c1ccno1)c1ccccc1COc1ccc(C(F)(F)F)nc1C
COc1ccccc1-n1cc(CC(=O)O)c2ccccc21
CCC(N)(CC)C(=O)Nc1ccc(Oc2ccccc2)cc1
CC(=O)OCC1OC(n2cnc3c(Cl)nc(Cl)nc32)C(OC(C)=O)C1OC(C)=O
Brc1ccc(-n2ncc3c2-c2ccccc2CC3)cc1
O=S(=O)(c1cccs1)N1CCN(c2cccc(Cl)c2)CC1
CCCCC1CC2=C(CC(=O)N2)C(c2ccc3c(c2)OCO3)O1
N#Cc1c(Oc2ccc(C(N)=O)cc2O)cc([N+](=O)[O-])c(C=NN)c1C#N
O=[N+]([O-])c1cn2c(n1)S(=O)(=O)CC(OCc1ccc(-c3ccc(Cl)cc3)cc1)C2
CC(C)c1ccc2c(=O)cc(-c3ccccc3)oc2c1
CC(C)CCN1CN(S(=O)(=O)c2ccccc2[N+](=O)[O-])c2nc3ccccc3nc21
COc1ccccc1NC(=O)CNC(=O)C1CCCC1
Ic1ccc(Nc2ncnc3c2NC(=Cc2cccs2)S3)cc1
O=C(O)c1ccc2c3cc(Cl)ccc3n(S(=O)(=O)c3ccc(F)cc3F)c2c1
CCNC(CC)c1cc(OCC)c(NC(=O)Cc2ccccc2F)cc1OCC
Cc1cc(S(=O)(=O)N(C)CC(=O)N2CCCC2)c(C)s1
O=C1c2ccc(O)cc2OC(c2ccccc2)C1CNC(=S)Nc1ccc(F)c(F)c1
O=C(c1ccc(Br)cc1)c1ccn(-c2ccc(F)cc2)c1
Cc1cccc(Oc2nccnc2C2CN(C(=O)c3nc4ccccc4[nH]3)C2)c1
Cc1ccc(S(=O)(=O)N2CCC(C(=O)NC(C)c3ccc(F)cc3)CC2)cc1
Cc1c(C(=O)C=Cc2ccc([N+](=O)[O-])cc2)[n+]([O-])c2ccccc2[n+]1[O-]
COc1ccc(C2(CN)CCCN(C(=O)c3ccc4c(c3)CCC4)C2)cc1
COC(=O)C(C)Oc1cc(C)cc(NC(=O)COc2ccc3c(C)c(C)oc3c2)c1
CC(C)C(C)CCC(C)C1CCC2C3=C(C(=O)C(O)C21C)C1(C)CCC(O)C(C)C1CC3
Cc1ccc(-c2ncccc2NC(=O)c2ccccc2C(=O)NC(C)C)o1
COc1cc2c(cc1O)CCCC(CCC1C=C(c3ccc4c(c3)OCO4)CCN1)C2
Cc1cc(=O)nc(SCC(=O)N2CCCc3ccccc32)[nH]1
CCC1(C)NC(=O)C(C(C)=O)=C1O
COc1cc(C)c(-c2ccc(=O)n(CCCCn3ccnc3)n2)cc1C
COc1ccc(-n2cc(CN3CC(O)C(CN4CCC(C(=O)O)CC4)C3)c(-c3ccc(F)c(F)c3)n2)cc1
COc1ccc(ON=C(C)c2cc(C#N)c(C)[nH]2)cc1
O=[N+]([O-])c1ccc(S(=O)(=O)NCC2CCC(Nc3nc4ccccc4[nH]3)CC2)cc1
NS(=O)(=O)c1ccc(CCNC(=O)c2ccc3c(c2)nc(-c2ccoc2)n3C2CCCC2)cc1
CCOc1ccccc1NC(=O)Cn1c(=O)n(CCCC(=O)NCc2ccc3c(c2)OCO3)c(=O)c2ccccc21
CN1CCN(C(=S)Nc2ccc3ncnc(Nc4cccc(Br)c4)c3c2)CC1
CC(C(=O)OCCn1cnc2ccccc2c1=O)N1C(=O)c2ccccc2C1=O
CCN(CC)CCNc1nc(N)cc(N2CCCC2=O)n1
CCOC(=O)c1sc(N=C(N)NC(C)C)nc1-c1ccccc1
NC(Cc1o[nH]c(=O)c1C(=O)O)C(=O)O
C=CC#N
CCCCN(CCCC)C(=O)CN1CC(c2ccc3c(c2)OCO3)C(C(=O)O)C1c1ccc(OC)cc1
Cc1nc(SCc2cccc3ccccc23)c2ccccc2n1
COc1ccc(C)cc1NC(=O)CN1C(=O)COc2ccc(S(=O)(=O)N3CCC(C)CC3)cc21
Cc1ccc(C(=O)Nc2ccccc2Cl)cc1S(=O)(=O)N1CCOCC1
C=C(C)C1CC=C2C(CCC(C)(O)C2(C)CCC(=O)O)C1(CC(=O)O)OC(=O)CCC(=O)O
Cn1cnc(CNC(=O)c2cc(F)cc(OC3CCN(S(C)(=O)=O)C3)c2)c1
N=C(NCc1ccccc1)NCC1CCC(NC(=N)c2ccc3[nH]cnc3c2)CC1
Cc1nc(Nc2cccc(O)c2)sc1C(O)c1ccccc1
O=C(NC1CC1)NS(=O)(=O)c1ccc2c(c1)NC(=O)C(CN1CCOCC1)S2
COc1ccc2c(c1OC)OC(c1ccc3c(c1)OCO3)CC2=O
CCC=Cc1ccc(OC(Cc2ccccc2)C(=O)O)c(OC)c1
O=C(O)c1cc(=O)c2c(Cl)cccc2[nH]1
CC(C(=O)O)c1cccc(CNC(=O)C2CCCCC2)c1
C[n+]1cccc2cc(C=NNC3=NCCN3)ccc21
Cc1ccc(N(CC(=O)NCc2ccccn2)S(=O)(=O)c2ccc(C)cc2)cc1
c1ccc(CCCN2CCN(c3ccc(Cc4c[nH]cn4)cc3)CC2)cc1
CN(C)N=Nc1cnc2ccc(C(=O)NC3CCC3)cn12
OBr
N#Cc1ccc(N2CCN(C(=O)c3ccc(C(=N)N4CCSCC4)cc3)CC2)cc1
Cc1ccc(C)c(NC(=S)Nc2ccc3c(c2)OC(C)(C)O3)c1
CCN1CCN(S(=O)(=O)c2c(Cl)c(Cl)c(OCCF)c(Cl)c2Cl)CC1
Cc1cccc(C)c1-c1nnn(CC(=O)NCc2cccs2)n1
O=P1(C2C=CC(c3ccccc3)N2)CCN1
Cc1ccc(S(=O)(=O)N(CC(C)C)C(CCCCNC(=O)C=Cc2ccc(Cl)c(C(F)(F)F)c2)C(=O)O)cc1
COc1cc(CCN(C(C)C)C(C)C)ccc1O
O=C(NC(Cc1ccc(F)cc1)C(=O)O)c1ccc2c(c1)-c1[nH]nc(-c3nccs3)c1C2
c1ccc(CCn2c3c(c4ccccc42)CCN(CCCN2CCCCCC2)C3)nc1
CC(NC(=O)N(C)C(C)C)c1nc2cccc(-c3ccc(F)cc3)n2n1
CCN(c1ccccc1)S(=O)(=O)c1cc(OC)ccc1OC
Nc1nc2ccccn2c1C(=O)c1ccc([N+](=O)[O-])cc1
CCOC(=O)C1=CN(c2ccc(C(=O)O)cc2)C=C(C(=O)OCC)C1c1cccc([N+](=O)[O-])c1
CC=C1CC(C)(C=O)C(C(C)(C)C)=C(O)C1=O
COc1ccc(N(C(=O)c2ccco2)C(C(=O)NC2CCCCC2)c2ccncc2)cc1Cl
COCCNc1cc(-n2c(=O)cc(O)n(-c3ccccc3C)c2=O)c(F)cc1C
Cc1noc(C)c1S(=O)(=O)Nc1nc(-c2cccs2)cc(-c2cccs2)c1C#N
O=C1NC(=S)N(c2ccc(Br)cc2)C(=O)C1=Cc1ccc(F)cc1
O=C(Cc1ccc(Cl)cc1)Nc1ccc2nc(N3CCCC3)cc(C(F)(F)F)c2c1
C#CC1(O)CCC2C3CCC4Cc5n[nH]cc5CC4(C)C3CCC21C
O=C(CNS(=O)(=O)c1ccc2nc(Cl)ccc2c1)Nc1cccc(Cl)c1C(F)(F)F
Cc1onc(-c2ccccc2)c1C(=O)OCC(=O)Nc1c(C)oc2ccccc2c1=O
O=C(Nc1cc(C(F)(F)F)ccc1N1CCOCC1)c1ccc(Cl)cc1
NC(=O)CCC(NC(=O)c1ccc(-c2ccccc2)cc1F)C(=O)O
Cc1[nH]c2ccccc2c1C=NNC(=O)c1ccc(-n2cccc2)cc1
CC1c2ccccc2C(=O)N(c2ccc(O)c(C(=O)O)c2)C1c1cc(Br)ccc1O
COc1ccc(CC(=O)NN=C(C)CC(=O)NC2CCCCC2)cc1OC
O=c1cc2[nH]c(=O)c(-c3ccc(Cl)cc3)nn2c(=O)[nH]1
COc1ccc(C=CC(=O)N2N=C(c3ccc(OC)c(OC)c3)CC2c2cc3ccccc3nc2Cl)cc1
Oc1ccccc1-c1nc(CNCCN2CCOCC2)co1
O=C(NCc1ccc(Cl)c(Cl)c1)c1cc2cc(S(=O)(=O)N3CCCCC3)ccc2n1CCC(F)(F)C(F)(F)F
CC(C)(C)C(Sc1ccccc1)C(O)C(C#N)C(=N)Sc1ccccc1C(F)(F)F
Cc1[nH]c(=O)c(C(=O)NCC(C)C)cc1O
COc1ccc(-c2nc3cc(Cl)ccn3c2CN2CCC3(CC2)OCCO3)c(OC)c1
CCNC1CC(C)(C)Oc2c(-c3cc(C)c4ccccc4c3O)cccc21
O=S(=O)(N=C1CC2CCC1C2)c1ccc(Cl)cc1
OC(c1cn(CCCc2ccccc2)c2cc(Cl)ccc12)(C(F)(F)F)C(F)(F)F
CSc1nnc(-c2cc(Oc3ccc(F)cc3)cc(-c3ccc(C#N)cc3)n2)s1
O=C(C=Cc1ccc(O)c(O)c1)OC1CC(O)(C(=O)O)CC(O)C1OC(=O)C=Cc1ccc(O)c(O)c1
COc1cc(C(=O)N2CCN(S(=O)(=O)Cc3ccccc3)CC2)cc(OC)c1OC
CCN1C(=O)C(=NNc2ccc(Cl)c(C(F)(F)F)c2)c2cccc(N)c21
Cc1c(CN2CCC(CNC(=O)C34CC5CC(CC(C5)C3)C4)(C(=O)O)CC2)oc2ccccc12
Cc1ccc(Cn2c(C(=O)Nc3cc(C)on3)c(-c3cccc(O)c3)c3ccccc32)cc1
COc1ccc(C(N)c2csc(Nc3ccccc3C(=O)Nc3ccc(CC(=O)O)cc3)n2)cc1
CC1CCN(CCC(CC(=O)NCCO)NC(=O)c2ccc(Cl)c(Cl)c2)CC1
Fc1ccc(Nc2nc3ccccc3n3nnnc23)cc1
COc1ccccc1-n1c(C)n[nH]c1=S
CC(C)C1NC(=O)C2CCCN2C(=O)C2CCCN2C(=N)C(Cc2ccccc2)NC(=O)CN(C)C(=O)C2C(O)CCCCN2C1=O
COc1cc(O)c2c(=O)c3c(O)cc(C)c(-c4c(OC)cc5c(c4O)C(=O)C=CC(C)(C)O5)c3oc2c1
Cc1ccc(-n2ncc3c(NCc4cccc5ccccc45)ncnc32)cc1
O=C(CN1CCOC(Cn2cccn2)C1)N1CCN(c2ccccn2)CC1
CCOC(=O)COC1OC2OC3(C)CCC4C(C)CCC(C1C)C24OO3
Cc1cc(CCC(=O)O)ccc1-c1nc(-c2ccc(OCC(C)C)c(CBr)c2)no1
COc1cc(C2c3[nH]c4ccccc4c3CC3C(=O)N(C)CC(=O)N32)cc(OC)c1O
O=C1c2ccccc2C(=O)N1CCCN1CCN(c2cccc3c2OCCO3)CC1
Cc1ccc(-c2nc(CN3CCCC(C(=O)NCC4CC4)C3)c(C)o2)o1
COc1cc(C=C2SC(=O)NC2=O)ccc1OCc1ccc(F)cc1
COC1C=COC2(C)Oc3c(C)c(O)c4oc(C(=O)N5CCCC5)cc4c3C(=O)OC(C)C12
Cc1nc2c(C)cc(N(C)C)cc2c(-c2ccccc2)c1C
CC(O)(c1ccc(NC(=O)Nc2ccc(C(=O)Nc3nccn3-c3cccc(N)c3)cc2C(F)(F)F)cc1)C(F)(F)F
O=C(O)C(NCCn1cnc2[nH]c(N(CCCl)CCCl)nc(=O)c21)c1ccc(O)cc1
Cc1ccc(-n2nc(C)c3csc(NC(=O)c4ccccc4)c3c2=O)cc1
C=CCNC(=O)C(O)C(C)(C)COP(=O)(O)OP(=O)(O)OCC1OC(Cc2ccncc2)C(O)C(F)C1O
N=C(NO)c1ccc(-c2cnc3cc(-c4ccc5ccc(C(=N)NO)cc5n4)ccn23)cc1
CN(C)C(=O)Oc1ccc(-c2nc3c(N)cccc3[nH]2)cc1
CC(CCCC(OC(=O)Cc1ccccc1)C(O)C(C)(C)c1ccccc1)C(=O)NC(Cc1ccccc1)C(=O)O
CSCCC(C)(O)c1ccn2c(-c3ccnc(NCCO)n3)c(-c3ccc(F)cc3)nc2c1
NCc1cccc(CC(NC(=O)c2ccc(Cl)cn2)C(=O)N2CCC(C(N)=O)CC2)c1
CCOC(=O)c1ccc2nnc(SCC(=O)Nc3ccc(F)c(Cl)c3)n2n1
O=C(NCCN1CCN(c2ccccc2)CC1)C(=O)NN=Cc1cccc(F)c1
Cc1ccc(C)c(NC(=O)c2ccccc2SCC(=O)N2CCCC2)c1
O=C(NC1CC1)C1CCN(c2ncnc3ccccc23)CC1
CCN(Cc1cccc(CN)c1)C(=O)Cn1cc(Cc2cn(C)c(=O)n(C)c2=O)nn1
O=C(NCCCN1CCOCC1)Nc1ccc(Br)cc1
CN(O)C(=O)c1cccc(Nc2nc(N)nc(N3CCOCC3)n2)c1
Cc1noc(C)c1COC(=O)c1c(C)nc2ccccc2c1C
CSc1ccccc1C(=O)Nc1cnc(C)cn1
Cc1cc2c(cc1C)-n1ccc3c1C1(CCC(O)C3O1)C2
CCNc1ccc2nc(Sc3ccc(C(C)N)cc3)c(C#N)cc2n1
CCc1ccc(-n2c(C(C)Br)n[nH]c2=S)cc1
Cn1c2ccccc2c2nnc(SCC(=O)NCC3CCCO3)nc21
COc1ccc2c(c1)c(CCN)c(C)n2-c1ccccc1
CNC(=O)c1ccc(N(C)C)cc1
COc1ccc(Cc2cc(C(=O)Nc3cc4c(cc3Br)OC(C)(C)O4)no2)cc1OC
C#CCN(c1cc(Nc2c(C#N)cnc3cc([N+](=O)[O-])c(N)cc23)ccc1C#N)S(C)(=O)=O
N=C(N)c1ccc2nc(-c3ccc(C#Cc4ccccc4)cc3)[nH]c2c1
CC(CN1CCOCC1)OC(=O)CCc1ccccc1
Cn1c(=O)sn(-c2ccccc2)c1=O
CSCCC(NC(=O)C(CC(C)C)NC(=O)C(CC(=O)C(Cc1ccccc1)NC(=O)C(Cc1ccccc1)NCC(=O)O)Cc1ccccc1)C(N)=O
CCOC(=O)c1cc(C(=O)Nc2nc3ccc(C)cc3s2)sc1N
O=c1[nH]ccnc1N1CCC2(CC(N3CCOCC3)C2)C1
Cc1cccc(NC(=O)Cn2nnc(C(=O)Nc3cc(C)cc(C)c3)c2N)c1
Nc1ncnc2c1ncn2C1OC(C(=O)NCCO)C(O)C1O
Cc1ccc(NC(=O)c2oc3ccc(S(=O)(=O)N4CCCC4)cc3c2C)c(C)c1
NC(=O)N1CCn2nc(C3CC3)cc2C1CCc1cccc(C(F)(F)F)c1
COc1ccc(CN2CCC(CNC(=O)c3cc4c(O)cc(OC)cc4[nH]3)CC2)cc1
Cc1cc2cc3c4c(cccc4c2[nH]1)C(=O)OC3(C)c1ccc2c(c1)CCCC2(C)C
CCn1c(=O)c(O)c([N+](=O)[O-])c2ccccc21
CCCc1cc(C(=O)NC2CCCN(Cc3ccc(F)cc3)C2)n[nH]1
CCC(=O)c1cnc2ccc(-c3cc(Br)c(O)c(Br)c3)cc2c1NC1CCC(CN2CCCC2)CC1
O=c1nc[nH]c2c(COC(CO)CO)c[nH]c12
Cc1cc(C)cc(Nc2nc(NCc3ccccc3)nc(N3CCNCC3)n2)c1
O=C(c1cccnc1)N1CCC2(CCCN(Cc3ccncc3)C2)CC1
CC(C)NC(=O)c1cccc2oc(CCN)nc12
Cc1ccc(-c2cc(=O)oc3c(C(CCN4CCN(c5ccccc5)CC4)c4ccc(F)cc4)c(O)ccc23)cc1
COCCNC(=S)NN=C(C)c1ccc(N2CCOCC2)cc1
CCCCCCCCCCCCCCCCCCCCC(O)C(=O)NC(COC1OC(CO)C(O)C(O)C1O)C(O)CCCCCCCCCCCC
CCCN(CCC)C1CCc2cc(-c3ccccc3)ccc2C1
COc1ccc(C(C)(O)C=CC2=C(C)CCCC2(C)C)cc1
CCOc1ccccc1NC(=O)Nc1ccc(-c2nc(N3CCCCC3)nc(N3CCc4c(cccc4OC)C3)n2)cc1
CC(=O)c1csc(-c2ccc(C=CC(=O)N3CCc4cc(O)c(O)cc4C3)o2)n1
CC(C)C(N)C(=O)NS(=O)(=O)OC1C(CO)OC(O)C(O)C1O
CCOC1CC2(COC(C)=O)C(=O)C(OC(C)=O)C3C(OC(C)=O)C24CC1OC(=O)C(C)C(C)c1ncccc1C(=O)OCC3(C)O4
Cc1ccc(NC(=O)c2sc3cccc(C)c3c2Cl)c(C)c1
Cc1ccc(C(c2cn(-c3ccc(F)cc3)nc2-c2ccccc2)N2CCCN(C)CC2)cc1
CC(NC(=O)Cc1cc(F)cc(F)c1)C(=O)N(C)CCCc1nc2ccccc2[nH]1
Cc1nn(CC(=O)N2CCN(c3ccc(F)cc3)CC2)c(=O)c2cccn12
Nc1ccc(-c2ccc(N3C(=O)CCCC34C(=O)NC4=O)cc2)cc1
Cc1cc2c(cc1C)C(C)(C)CC2(C)C
CCCCCCCCC=CC=CC=COCCCCCCCCCC
NCCCNCCCS
Cc1cc(SC(C)C(=O)NC2CCCC2)nc2ccc(NC(=O)C=Cc3ccc(C(F)(F)F)cc3)cc12
COc1cc(N2CCN(C(C)=O)CC2)ccc1Nc1ncc2c(n1)-c1c(nn(C)c1-c1ccccc1Cl)CC2
CCC1CCCC(=O)CCCC(OC2CCCCO2)CC(OCC#Cc2cnc(Oc3ccc(C(F)(F)F)cc3)s2)C(C)C(=O)O1
NC(=O)C1OC(n2cnc3c(N)cccc32)C(O)C1O
CC(=O)Nc1ccc(C(C)(N)C(=O)O)cc1
COc1ccc2nc(N3CCN(c4nc(-c5ccc(Br)cc5)nc5ccccc45)CC3)sc2c1
O=C(C1CCS(=O)(=O)CC1)N1CCc2ncnc(N3CCOCC3)c2CC1
Cc1cc(CN(Cc2n[nH]c3c(F)cccc23)CC(F)(F)F)no1
CSCCC(NC(=O)C(C)NC(=O)C(CCCNC(=N)N)NC(=O)OCc1ccccc1)C(=O)NC(Cc1ccccc1)C(N)=O
CCc1ccc(OCCCON2C(N)=NC(N)=NC23CCCCC3)cc1
Cc1cc(COCC2CCCN2c2cccnn2)c2ccccc2n1
COc1cccc(C2c3cc(O)c(O)cc3CC(N)C2C)c1
O=[N+]([O-])c1ccc(C2C3OC(c4ccccc4)OC3C3CN4C5=NC(=NC4(C(F)(F)F)CN32)SC=C5)cc1
N=C(NCCc1cccc(NC(=N)NCc2ccccc2)c1)NCc1ccccc1
CCC1CN(CCCNC(=O)c2cc(C)no2)Cc2cc(OC)ccc2O1
Cc1cc(C)cc(-c2nnc(NC(=O)c3ccc(S(=O)(=O)N4CCCC4)cc3)o2)c1
O=C(O)c1cc2ccccc2cc1O
O=C(NCCCN1CCCC1=O)C1CCCN1C(=O)CC(c1ccccc1)c1ccccc1
CC1C(O)C2(C)OC(=O)C1(C)C21CO1
COC(=O)c1ccccc1NC(=O)CN(C)C(=O)C1CCN(S(=O)(=O)c2ccc(C)c([N+](=O)[O-])c2)CC1
Cc1cc(F)c(-c2csc(NC(=O)Cc3ccccc3)n2)cc1C
CC1(C)OC(=O)C(=CNc2c(-c3ccc4ccccc4c3)[nH]c3ccccc23)C(=O)O1
Cn1c(Cn2c(-c3ccccc3)c3ccccc3c2-c2n[nH]c(=S)n2C)nnc1C(F)(F)F
Cc1c(N=Cc2ccccc2)c(=O)n(-c2ccccc2)n1C
O=C(Nc1ccc(N2CCOCC2)c(Cl)c1)C1(c2c(O)n3c(nc2=O)SCC3)CCC1
CC(C)(C)CC1=C(Cl)C(=O)C(Cl)C1
COc1cc(CN2CCC(Oc3nccnc3N3CCOCC3)CC2)cc(OC)c1
CCN1CCN(C2Cn3cccc3Sc3ccc(OC)cc32)CC1
CCOc1cc(CC(CC(N)C(N)Cc2cc(OC)ccc2Cl)OC)ccc1O
CCCCCCCCCc1ccc(C(=O)NCCNC(=O)CCCCCc2ccc(N(CCCCCC)CCCCCCC)cc2)cc1
Cc1ccc(-c2ccc(-c3cc(NC(=O)CC4CC4)n(S(C)(=O)=O)n3)o2)cc1C
CC(=O)N1CCc2cc(S(=O)(=O)NC(Cc3ccccc3)C(=O)N(C)C3CCN(Cc4ccccc4)C3)ccc21
N=C(N)c1ccc(C(=O)Nc2cc(N)c(C3CC3)cc2C(=O)O)cc1
COc1cc(C2c3cc4c(cc3C(Nc3ccccc3Cl)C3COC(=O)C23)OCO4)cc(OC)c1OC(C)=O
N#Cc1ccc(CCC(=O)c2nc(-c3ccccc3)c[nH]2)cc1
C=C(CCC(COS(=O)(=O)O)C1CCC2(C)C3=C(CCC12C)C1(C)CCC(O)C(C)(C)C1CC3)C(C)(C)O
COc1cc2c(c(O)c1OC)C(=O)C(=Cc1ccc(C(C)(C)O)cc1)O2
Cc1[nH]c2ccc(OS(N)(=O)=O)cc2c1CCN(C)C
CCCCn1c(-c2ccc(N(C)C)cc2)cc(C(=O)NC2CCCCC2)c(O)c1=O
Cc1ccc(CSc2ccc3nnc(-c4ccccn4)n3n2)cc1C
CC(=O)c1c(C)nc(=S)[nH]c1NN=C1C(=O)Nc2ccccc2C1=O
Cc1cc(C)c(Cc2nc3c(cc2C(=O)NC2CCCCC2)CCCC3)c(C)c1
CN(C)c1ccc2c(c1)c(=O)c(C(=O)Nc1ccccc1)cn2Cc1ccccc1
CCOc1ccc(CN2CCSC(C(=O)Nc3ccc(-c4ccc(OC5OC(C)(C)C(OC(C)=O)C(O)C5O)cc4)cc3)C2)cc1
O=C1c2ccccc2S(=O)(=O)N1CC(O)COCc1ccccc1
Clc1ccc2[nH]c3c(C=NNc4ccc(Br)cc4)cccc3c2c1
COc1cc(OC)c(NC(=O)Nc2cccc3ccccc23)c(OC)c1
CCOP(=O)(O)OCC(C)(N)C(=O)Nc1ccc(OCCc2cccc(Cl)c2)cc1
N#Cc1cccc(Cn2cncc2CNC2CC(Oc3cc(CO)[nH]n3)COC2CNCC2CCCCC2)c1
CCCN1CCC(NCc2cc3ccccc3[nH]2)C(c2ccccc2)C1
Nc1n[nH]c2ccc(-c3cncc(OCC(N)Cc4c[nH]c5ccccc45)c3)cc12
CN1CCN(c2ccc(-c3ccc(N4CC(Cn5ccnn5)OC4=O)cc3F)cc2F)CC1
COC(=O)c1cccc(-c2c3ccccc3nc3ccccc23)c1
O=[N+]([O-])N=c1sc2cccc(C=CCO)c2n1-c1cccc(C(F)(F)F)c1
O=C1C(Cl)=C(N2CCN(C(=O)C(=O)c3c[nH]c4ccccc34)CC2)C(=O)c2ccccc21
COc1cccc(C=NNc2c(F)c(F)c(F)c(F)c2F)c1O
COCCn1c(C)c(C)cc(Cc2cccc(OC)c2)c1=O
NC(=O)C(Cc1c[nH]c2ccccc12)N1C(=O)C(N)C1Cc1ccccc1
COc1ccc(Cn2ccnc2SCC(=O)N2CCN(Cc3ccc4c(c3)OCO4)CC2)cc1
CCCCCCCCCCCCCCN(CCCCC)C(CCO)=NOS(=O)(=O)O
COc1ccc(N2CCN(C(=O)CSc3ncccn3)CC2)cc1
COc1ccc(-c2oc3ccccc3c(=O)c2OC)cc1
O=C(NCCCCn1ccnc1)C(Cc1ccccc1)NS(=O)(=O)c1ccc2ccccc2c1
COc1ccc(C(=O)NCC2(c3ccccc3Cl)CC2CN2CCC(C#N)(c3ccccc3)CC2)c(OC)c1
Cc1cc2sc(C(=O)c3c(F)cccc3Br)c(O)c2cc1C
Cc1nc2cccc(Nc3ccc(F)c(Cl)c3)n2n1
Cc1cnn(CC2COc3ccccc3O2)c1
FC(F)(F)c1ccc(-n2ccc3nc(CN4CCC(c5cc(-c6cccs6)[nH]n5)CC4)nc-3c2)cc1
c1ccc(-n2cc(-c3nnn[nH]3)nn2)cc1
CC(C)NCC(O)c1ccc(Nc2ccnc3cc(Cl)ccc23)cc1
Cc1ccc(C(=O)C=P(O)(c2ccccc2)c2ccccc2)cc1
C#CCN1C(=NC(=O)c2ccccc2OC)SC2CS(=O)(=O)CC21
Cc1cc2c(c3ccc(=O)oc13)OC(C)(C)CC2
O=C(O)CCCCCC(NC(=O)C1CCCCC1)C(=O)Nc1ccc(C(=O)N2CCCCC2)cc1
CCOC(=O)n1c(=O)n(CCCCCN2CCN(CCOC)CC2)c2ccccc21
Cc1oc(C)c(C(=O)Nc2sc3ccccc3c2N2CCCC2=O)c1Br
CCN(CC)C(=O)CNS(=O)(=O)N(C)c1ccc(C)cc1C
Cn1cc(CNC(=O)c2cc3c(cc2Cl)N(Cc2cccc(F)c2)C(=O)CC3)cn1
Cc1cc(NS(=O)(=O)c2ccc(NC(=O)C3CC(=O)N(Cc4ccco4)C3)cc2)no1
CSCCC(NC(=O)C(=O)Nc1ccc(CNCC(O)COc2c(F)cccc2F)cc1)c1nc2ccccc2[nH]1
CN(C)CCNc1c(O)cc(Cl)c2c(O)c3oc4ccc(O)cc4c(=O)c3cc12
N#Cc1ccc(C(=O)CCCCCC(=O)Nc2cnn(-c3ccccc3)c2)cc1
O=c1cc(N2CCOCC2)oc2c(Oc3ccc(CO)cc3)c(O)ccc12
CC1CN(CC(=O)N2CC(C)(C)c3cnc(CC4CC4)cc32)CCN1
COc1ccc2nccc(C(O)CN3CCC(NCc4ccc5c(c4)NC(=O)CO5)CC3)c2c1
CC1CCC2(C)CCC3(C)C(=CC(=O)C4C5(C)C6=CC(=O)C(O)(CN7CCN(C)CC7)C6(C)CC(C)C5CCC43C)C2C1C
COc1ccc(CCNC(=O)CSc2nnc(CNC(=O)c3ccco3)o2)c(OC)c1
CSc1nc(Nc2cccc(Cl)c2)c2c(C)c(C)sc2n1
O=[N+]([O-])c1ccc(-c2nc(-c3cccs3)no2)cc1
Cc1ccc(C2=NN(Cc3ccccn3)C(=O)C3CCCCC23)cc1C
Cc1cc(C(=O)NC2CCOCC2)ccc1Nc1ncccc1C
COCC(=O)NC(c1cn(C2CCCCC2)nn1)C(C)C
COCCNC(=O)C(C#N)=Cc1ccc(C)o1
N#Cc1cccc(-c2nn(CCC(N)=O)cc2C(=O)Nc2ccc(OC3CCNCC3)c(Cl)c2)c1
O=C(O)C(O)=CC(=O)c1cccc([N+](=O)[O-])c1F
Cc1cc(=O)oc2cc(OCCCN3CCCC3)c([N+](=O)[O-])cc12
COc1ccc2c(c1O)C1C(C)C=CC(=O)C1(C)CC2
Cc1cccc2c3c([nH]c12)CCN(CCCCn1ccc2ccccc21)C3
Cc1cc(=O)oc2c3c(c4c(c12)OC(C)(C)C=C4)OC(C)C(C)C3C
O=C(c1ccc(O)cc1)c1c(O)cc(-c2ccccc2)oc1=O
OC(c1ccccc1)(c1ccccc1)C1CCN(CCCCN2C3=C(CCCC3=Cc3ccc(-c4ccccc4)cc3)[SH]2(=NC2CCCCC2)NC2CCCCC2)CC1
O=C(NC(NC(=O)c1ccccc1O)c1ccc2c(c1)OCO2)c1ccco1
COc1cc(C2=CC(=O)CC(c3ccc([N+](=O)[O-])cc3)C2)ccc1O
O=C(O)CN1CC=C(c2ccc(Cl)cc2)CC1
Nc1nc2c(s1)CCCC2=Cc1ccc(Sc2ccccc2)o1
O=C(c1ccnc(Oc2ccc(F)cn2)c1)N1CCC2(CCN(C3CCNC3)C2=O)C1
COc1ccccc1COn1c(=N)nc(-c2ccccc2)c2ccccc21
COc1ccccc1NC(=O)CSc1nnc(-c2ccc(F)cc2)o1
Cc1ccccc1-c1ccc2c(N3CCOCC3C)cc(-c3cc(C(F)(F)F)cc(C(F)(F)F)c3)nc2c1
O=C1N=C(NC(=O)c2ccccc2)SC1=Cc1ccc(CNC(=O)c2ccccc2)cc1
O=C(C(=CN1CCN(c2ccccc2)CC1)c1ccccc1)c1ccccc1
Fc1ccc(NC(=S)NCc2cccnc2)cc1Cl
CC(O)C1CCC2C3C(=O)CC4CC(=O)CCC4(C)C3CCC12C
Cc1cccc(NC(=O)NCCn2cncn2)c1C
CC1c2ncc(COc3ccccc3)n2CCN1C(=O)c1ccccn1
O=C(COc1ccccc1)NCCCN1CCN(c2cccc(C(F)(F)F)c2)CC1
Cc1cc(O)cc(C)c1CC(N)C(=O)N1Cc2ccccc2CC1C(=O)NC(CCCN=C(N)N)C(=O)NC(CCCN=C(N)N)C(=O)NC1CCCCC1
COc1cc(=O)n2c(n1)CCCC2
CC(=O)NC(Cc1c[nH]c2ccccc12)C(=O)NC(CCCCNC(=O)c1ccc(C(CCCCN)C(N)=O)cc1)C(=O)NC(F)C(=O)NC(Cc1ccccc1)C(N)=O
CCNC(=O)c1sc2ncc(Cl)cc2c1N
CN1CC(c2ccccc2)C2=C(O1)C(=O)c1ccccc1C2=O
Cc1onc(-c2ccccc2)c1C(=O)NNC(=O)c1cccc(C(F)(F)F)c1
CCCCCCN=c1ccn(CCCCCCCCn2ccc(=NCCCCCC)cc2)cc1
ON=C(CSc1ccccc1)c1ccccc1
O=C(O)c1cn(C2CC2)c2cc(N3CCNCC3)c(F)cc2c1=O
Cc1ccc(S(=O)(=O)N2CCN(c3nc4ccccc4c(=O)n3-c3ccc(N(C)C)cc3)CC2)cc1
COc1ccc(-n2cnnn2)c(S(=O)(=O)Nc2ccc(C(C)C)cc2)c1Cl
COc1c(C)c2c(c3c1C=CC(C)(C)O3)C(=O)CC(C)(C)O2
CCCN(CC)C(=O)C1CCCC(CNS(=O)(=O)c2ccc(-n3cnnn3)cc2)C1
Cc1ccnc(-c2ccc(C3NC(=O)c4c(F)cccc4N3)cc2)c1
OCCOCCOc1ccc(I)cc1
CC(=O)OCC(COC(C)=O)OC(COC(C)=O)COC(=O)c1ccc(-c2c(C(=O)c3ccccc3)ccc3c2C(=O)c2ccccc2C3=O)cc1
CCN1c2c(C)cccc2C23CCN4CCCC(O)(CCC12)C43
OC(C(F)(F)F)(C(F)(F)F)C(F)(F)C(F)(F)C(F)(F)C(F)(F)C(F)(F)C(F)(F)C(F)C(F)(F)Sc1ccc(OCc2ccc3ccccc3n2)cc1
CC(NC(=O)OCCc1ccc2ccccc2c1)C(=O)N1CCCN(CCCOc2ccc(-c3noc(CC4CCCC4)n3)c(F)c2)CC1
Nc1ccccc1NC(=O)c1cccnc1
Cn1c(=O)[nH]c(=O)c2c1nc(CSc1ccccc1)n2CC(O)CO
COC(=O)CCCC1SC(=NC(=O)c2cccc(C(=O)O)c2)SC1=Nc1ccc(C)cc1
CCOc1cccc(NC(=O)c2ccc(OC)c(S(=O)(=O)N3CCOCC3)c2)c1
CCOC(=O)C(=O)N1CCCC(Cc2ccc(-c3noc(-c4ccc(C(F)(F)F)cc4)n3)cc2)C1
COc1cc(O)c2c(c1Br)C(=O)OCCN(C)CC(=O)NC(c1nc(CNC(C)=O)no1)CSC2
COP(=S)(Nn1cnnc1)Oc1ccccc1
C=C(C)C12OC3(C(=O)c4ccccc4C1(C)C)c1ccccc1CCC32C
COc1cc(O)ccc1-c1nc2c(C(=O)O)cccc2[nH]1
Nc1cc(N)nc(SCC(=O)Nc2ccc(Cl)c(C(F)(F)F)c2)n1
C#CCOC1OC(=O)C2OC12
CC1(O)CC(CN2CCN(c3ccccc3)CC2)(c2ccc(Cl)cc2)C1
CNC(=O)C(NC(=O)CNC(=O)c1ccc(Nc2nc3cc(C)ccc3n3cncc23)cc1)C(C)(C)C
CN(C(=O)c1ccccc1)C1CN2CCC1CC2
Cc1ccccc1NC(=O)Cn1cncc1-c1ccc2c(c1)OCCO2
N=c1n(CCCCCCO)c2ccccc2n1CCCCCCCCCCCCCCC[N+]1(CCCCCCCCO)CCCC1
COc1cc(-c2noc(CN3CCCC(Cn4cncn4)C3)n2)cc(OC)c1OC
CC1(C(=O)NS(=O)(=O)c2ccc3ccc4cccc5ccc2c3c45)CCN1C(=O)C1CCCCC1
CCCN(CCC)CCOc1ccc(Br)c2[nH]c(=O)oc12
C=CCSc1nnc(NC(=O)c2ccc(CN3CCOCC3)cc2)s1
COc1ccc(CC(=O)Nc2ccc(CCNCC(O)COc3cccc4[nH]ccc34)cc2)cc1
Cc1csc(SCCC(=O)NC(c2ccccc2)c2ccccc2)n1
CCN1CCC2(CC1)CC(OC)CO2
CC(C(=O)NCC1OC(n2cnc3c(NCC4CC4)ncnc32)C(O)C1O)c1ccc(Cl)cc1
Cc1cccc(Nc2ccc3c(c2)C(=CNc2ccn(C(C)C)n2)C(=O)NC3=O)c1C
COc1ccc(-c2c3c(cn2CCCN2CCC(O)CC2)N(c2c(F)cccc2C(F)(F)F)C(=O)NC3)cc1OC
CCOC(=O)C1CCCN(S(=O)(=O)c2ccc(C)c3nonc23)C1
CC(C)C(=O)N1CCN(c2ccc(OCc3cc(C(F)(F)F)nc4ccccc34)cc2)CC1
C=CCn1cc(CN(C2=CC(=O)c3ccccc3C2=O)c2ccccc2)c2ccccc21
CC1CN(c2cc3c(cc2F)c(=O)c(C(=O)O)cn3-c2ccc(F)cc2F)CCN1
Cc1nc(C(NC(=O)C(=O)Nc2ccc(F)cc2)C2CCCCN2)sc1CO
N#Cc1c(C2CC2)c2ccc(Cl)cc2[nH]c1=O
CC(C)=CC(=O)c1cc(Oc2ccc(O)c(C=O)c2)ccc1O
O=C(OC(CCC1CCCCC1)Cc1ccccc1)c1cc[nH]c1
O=C(NCc1cc(Cl)ccc1O)C1c2ccccc2Oc2ccccc21
O=C(CCCOc1ccccc1)Nc1ccccc1Cl
COc1cc(OC)cc(C2=CCCc3cc4c(cc32)CCC4)c1
CC(C)C1=CC23CCN(C)C(Cc4ccc(O)c(O)c42)C3C1
Cc1ccccc1C(=O)c1ccc(N2CCOCC2)c([N+](=O)[O-])c1
S=C(NCc1ccccc1)N1CCN(c2ccc(-c3ccccc3)cc2)CC1
CCOC(=O)C1=CN(C2CCC(CO)O2)C(=O)N(C)C1c1cc2ccccc2o1
CCC(C)(C)OC(=O)C(C(=O)OC(C)(C)C)c1cc2cc(C)ccc2cn1
Cc1noc(C2=CCCN(C)C2)n1
CN1C(=O)CSC1c1ccc(O)c(O)c1
CC(C(c1ccc(Cl)cc1)c1ccc(Cl)cc1)N(C)C
CC(OC(=O)CN(C)S(=O)(=O)c1ccc(Cl)cc1)C(=O)NCCc1ccccc1
CN(C)Cc1ccccc1Sc1cccc(F)c1
Clc1nccc2c3cnc(NC4CCCOC4)nc3n(C3CCCO3)c12
Cc1ccc(Oc2ccc(Nc3c(C#N)cnc4cc(OCCCN5CCOCC5)c(OCCN)cc34)cc2CN)cc1
N#CC(=Cc1ccc(OCCN2CCCC2)cc1)C(=O)c1ccccc1
CC1=CC2C(C)(OCCOCCOCCOc3ccc4c(C)c(C)c(=O)oc4c3C)CCCC2(C)C1=O
CCOc1cc(C2c3c(c4cccnc4c4ncccc34)N=C3COC(=O)C32)ccc1O
Cc1c(C(=O)c2ccccc2)oc2ccc(OCC3CCCCN3)cc12
CCOC(=O)CNC(=O)OC(C)(C)C
COC(=O)NC1C(Oc2ccc(OC#N)cc2)OC(COC(=O)C(C)C)C(O)C1OC1OC(CO)C(O)C(O)C1O
Cc1cccc(NC(=O)c2ccc3oc(=O)c(SC(=S)N4CCCCC4)cc3c2)c1C
Cn1cc(CNC(=O)NCC(=O)NCCSC2CCCCC2)cn1
CCCN(CC(=O)Nc1ccc(Cl)cc1)c1c(N)n(Cc2ccccc2)c(=O)[nH]c1=O
CCCOc1ccccc1N1CCN(C(=O)c2ccc(-c3nc4cc(C)ccc4o3)o2)CC1
O=C(O)C(Cc1ccccc1)Oc1ccccc1C(F)(F)F
CC1(C)N=C(N)N=C(N)N1c1ccc(OCc2ccc(OCCOCCOCCOCCOCCNCCOc3cccc(C#N)c3)c(C(F)(F)F)c2)c(Cl)c1
CCCCC(C[N+](=O)[O-])C(=O)N1CCN(CCCOc2ccc3nc4[nH]c(=O)[nH]c4cc3c2)CC1
Cc1cc(C(C)(C)C)cc2cc(C3=NCCN3)oc12
CC1NC(=O)C(Cc2c[nH]c3ccccc23)NC1=O
O=C1CN=C(c2ccccc2F)c2ccccc2N1CC#Cc1ccccc1
C=C1C(CC)=C(C#N)C(=O)N1c1ccccc1
[O-][n+]1onc2cc(C=CC3C=C(Br)CC(=NO)C3)ccc21
Cc1ccc(NC(=O)CSc2nnc(CCc3ccccc3)o2)cc1
COc1cc(-c2ccnc(Nc3ccc(C#N)cc3)n2)cc(OC)c1OC
O=c1[nH]c(=O)n(-c2ccc([N+](=O)[O-])cc2)c(O)c1Oc1cccc(Cl)c1
CC(C)C(NC(=O)C(CC(=O)O)NC(=O)C(Cc1ccccc1)CN1C(=O)NC(Cc2c[nH]c3ccccc23)C1=O)C(=O)O
CC12CCC(=NO)C=C1CCC1C2CCC2(C)C(c3ccc(=O)oc3)CCC12O
COC(=O)c1n[nH]c(N=Nc2ccc([N+](=O)[O-])cc2)n1
Cc1ccc(S(=O)(=O)Nc2cccnc2C(=O)Nc2nc(-c3cc(Cl)ccc3C)cs2)cc1
C=C(C)COc1ccc2c(c1)-c1nn(Cc3ccccc3)c3ccc([N+](=O)[O-])c(c13)N2
O=C(C=Cc1ccc2c(c1)C(=O)c1ccccc1C2=O)NO
CCn1nc2c(c1C1CC1)-c1nc(Nc3ccc(C#N)cc3)ncc1CC2
Cc1cccc(NS(=O)(=O)c2ccc3ccccc3c2)c1C
Cc1ccc(S(=O)(=O)N(CCCCO)c2ccc(OS(=O)(=O)c3ccc(F)c(C#N)c3)cc2)cc1
COC(=O)C(Oc1cc(O)c(Br)cc1Br)c1cc(O)c2c(c1O)C(=O)c1cc(C)cc(O)c1C2=O
COc1cccc(CNC(=O)C2CCN(S(=O)(=O)c3c(C)noc3C=Cc3ccc(Br)cc3)CC2)c1
O=[N+]([O-])c1ccc(-c2csc(Nc3ccc(N4CCN(CCO)CC4)cc3)n2)cc1
CN(CCCOc1ccc(Cl)c(C(F)(F)F)c1)CC(O)COC(=O)c1ccc(O)c2ccccc12
CC(C)(C)C(=O)OCC1(CO)CC(=Cc2ccc(-c3cccc(C(F)(F)F)c3)cc2)C(=O)O1
CC1CC1N(O)c1cc(C(C#N)c2ccccc2)c(C#N)c(N(C)CCCN(C)C)n1
CN(CCc1ccccc1)c1ccc(-c2oc3ccc(C(=O)O)cc3c2C=O)cc1
COc1ccc(NC(=O)N2CCc3ccccc3C2)cc1
c1ccc(CN2CC3CN(c4ncccn4)CC3C2)nc1
C=CCC1CN(C2=CCCCC2=O)C(=S)C(=Cc2ccc(F)cc2)S1
CN(C(=O)C(Cc1ccccc1)NC(=O)C(N)Cc1ccccc1)C(CNCC(=O)NC(Cc1ccccc1)C(=O)NCC(=O)NCCc1ccccc1)CC(N)=O
CC(CCCN1CCN(c2ccccc2)CC1)C1COc2cccc(O)c2C1
COC(=O)C(C)NP(=O)(OCC1C=CC(n2cc(C)c(=O)[nH]c2=O)O1)Oc1cncc(C)c1
O=C(CSc1nnc(Cc2cccc3ccccc23)o1)Nc1nc2ccc(Cl)cc2s1
CNC(=O)c1cccc(Cl)c1Nc1nc(Nc2ccc(N3CCN(C)CC3)cc2OC)ncc1Cl
Cc1cccc(-n2ncc(C(=O)NCC(c3ccco3)N(C)C)c2C2CCNCC2)c1C
COc1ccccc1N1CCN(CC=CCN2C(=O)C3CCCCC3C2=O)CC1
CCN(C(=O)CSc1nc2ccccc2[nH]1)c1c(N)n(Cc2ccccc2)c(=O)[nH]c1=O
Cc1ccc(Oc2ccc(C(N=O)n3cncn3)cn2)c(C)c1
Cc1ccccc1NC(=O)CN1C(=O)SC(=Cc2ccc(C(=O)O)cc2)C1=O
NC(=S)n1nc(-c2ccc(C(=O)O)cc2)c(N=Nc2ccc(C(F)(F)F)cc2)c1O
COc1ccccc1OCCOCCOCCOc1ccc(CC(NC(=O)c2snc(C(N)=O)c2N)C(=O)O)cc1
Cc1cc2[nH]c3ccccc3c2c(C)c1C(=O)N1CCC2(CC1)SCCS2
Cc1cc(C)c(C#N)c(SCCn2ccnc2)n1
CCCCc1ccc(C(=O)OCC(=O)Nc2cc(S(=O)(=O)N3CCOCC3)ccc2C)cc1
CCC1OC(=O)CC(OC(=O)Cc2ccc(-c3ccc(-n4ccnn4)cc3)cc2)CC(OC2CCCCO2)CCCC(=O)CC2NC(=O)OC21
CCOc1cccc(NC(=O)c2cccc(COc3ccc4c(c3)CCN(Cc3ccc(OC)c(OC)c3)CC4)c2)c1
Cc1ccc(C(=O)NC(=S)NNC(=O)c2ccco2)c(C)c1
O=C(NC(=Cc1cccc(Oc2ccccc2)c1)C(=O)N1CCOCC1)c1ccc(F)cc1
CC(C)c1ccc(NC(=O)CCC(=O)N(c2ccccc2)C(C(=O)NC2CCCC2)c2ccccc2C(=O)O)cc1
COc1cc(C=C[N+](=O)[O-])cc(OC)c1OC(=O)c1cccnc1
CNC(=O)c1c(NC(C)(C)CO)c2cccnc2n2c(C)nnc12
CC1=CC(C)(C)Nc2ccc3c(c21)C(c1ccc2c(c1)OCO2)Oc1ccccc1-3
Cc1c2c(n(CC3CCC(C)O3)c1C(=O)O)CC(c1cccc(O)c1)CC2=O
COc1cccc(CNc2nc(C#N)nc3cccc(F)c23)c1
CCN(CC)P(=O)(N(CC)CC)N1CCN(c2ccc(O)cc2)CC1
CCCCCCN1C(=O)SC(=Cc2c[nH]c3ccccc23)C1=O
COc1ccc2c(CCOC(=O)C34CC5CC(CC(C5)C3)C4)coc2c1
CC(C)(C)c1ccc(CN)cc1
Cc1ncc2c(n1)nc(N)n2Cc1ccccc1
COc1cc2ncnc(Nc3cccc(Cl)c3)c2cc1OC
CCCCNC(C(=O)NC(CO)C(=O)N(CCOC(=O)c1ccc(C)cc1)CCOC(=O)c1ccc(C)cc1)C(C)OCc1ccccc1
COc1cccc2c1CCCC2NCCNS(=O)(=O)c1cccc(Cl)c1C
CS(=O)(=O)c1ccc(CCOCC(Cn2ccnc2)OCc2ccc(F)cc2)cc1
COC(=O)c1sc(-c2cccc(C)c2)cc1NC(=O)Cn1cnc2c(c1=O)c(=O)n(C)c(=O)n2C
CCN(CC)CCCCn1c(-c2ccc(Cl)cc2)nc2ccccc2c1=O
COc1ccc(CCN(C)C)cc1OC
Cc1ccc2[nH]c3c(c2c1)NC=CC=C3CCN(C)C
C=CCc1cc(O)c(O)cc1OCC(O)CN1CCC(C(=O)Nc2ccccn2)CC1
COc1ccc(-c2cc(-c3ccc(N)cc3)nc(OC)c2C#N)c(C(F)(F)F)c1
CCCC(=O)c1cc2cc(C=CC(=O)NC3=C(C(=O)OCC)CCCC3)ccc2o1
COC(=O)C1=C(Br)c2c(ccc3cc[nH]c23)CC1
COc1ccc(-c2oc3ccccc3c2C(=O)c2cccc([N+](=O)[O-])c2)c(Cl)c1
O=C1Cc2ccccc2C(Cc2ccccc2)N1CN1CCN(CCCCN2CCc3ccccc3C2)CC1
CN(Cc1nc2ccccc2n1C)C(=O)c1ccccc1-c1ccccc1
COC(=O)CC(C)C1CCC2C3CCC4(C)CC(O)CCC4(C)C3CC(=O)C12C
Cc1c(C)n2c(nc1=O)OC1C(O)C(O)C(OCCO)C12
COc1cccc(-c2cc(NC(=O)c3cccs3)nc(Nc3ccc(C(=O)O)cc3)n2)c1
CC1(C)C2CCC1(CS(=O)(=O)N1CCC3(CCc4ccccc43)CC1)C(N1C(=O)c3ccccc3C1=O)C2
CC(Sc1c(S(=O)(=O)c2ccc(C(C)C)cc2)c2nncn2c2ccc(Cl)cc12)C(=O)O
S=c1[nH]nc(CN2CCOCC2)o1
Cc1ccc(C2CC(=O)c3cc(O)c(OC4OC(COC(=O)c5ccc(O)c(O)c5)C(O)C(O)C4O)c(O)c3O2)cc1
O=C(NCc1ccccn1)C(=O)Nc1nccs1
CCC1(c2ccccc2)OC(=O)CN2CCCC21
CCN(CC)Cc1cc(Nc2cc(C(=O)NC(C)CCNC(=O)c3cccc(Cl)c3)ccn2)ccc1F
CC(OCC1(c2ccccc2)CCCN(C(=O)c2cccnc2)C1)c1ncccc1Cl
CC(=O)Nc1ccc(S(=O)(=O)N2CCCC2C(=O)NC(Cc2ccccc2)C(=O)O)cc1
O=C(Nc1ccc(Cc2ccncc2)cc1)c1ccc(Cl)c(Cl)c1
Cc1cccc(-c2ccc(C(=O)Nc3cncc(C(=O)c4cn(C(C)C)c5ncncc45)c3)cc2)c1
O=C(NC(Cc1ccc(NS(=O)(=O)c2ccc(-c3ccc(=O)[nH]n3)o2)cc1)C(=O)O)c1[nH]c(Cl)c(Cl)c1Cl
NC(=O)c1ccccc1NC(=O)CCCN1C(=O)C2C3C=CC(C3)C2C1=O
c1cnc(N(CC2CNc3ccccc3O2)c2cccnc2)nc1
CC1CCCC(C)N1CCCCNC(=O)c1cccc2c1OCCC2
CCNC(=O)N1CCCC2(CCN(C)CC2)C1
CN(Cc1c(Cl)cc(Cl)cc1Cl)C(=O)C1CCN(c2nc(-c3ccc(OC(F)F)cc3)cs2)CC1
CC1CCN(C(=O)CN2CCN(C3(c4ccc(-c5ccc(F)cc5)cc4)C(=O)NC(=O)NC3=O)CC2)C1
Nc1ncccc1NC(=O)CC1CCCN(C(=O)CCc2ccccc2)C1
Cc1ccc(C(=O)NC(N)CS)cc1
O=C1CCCc2sc3c(c21)-c1nc(S)[nH]c(=O)c1C(c1ccc([N+](=O)[O-])cc1)N3
CC(C)C1CN(C(=O)c2ccccn2)CC1c1ncon1
Cc1ccc(C)n1CC(=O)OCC(=O)Nc1c(C)n(C)n(-c2ccccc2)c1=O
CC(C)CC1c2[nH]c3ccc(O)cc3c2CC2C(=O)NC3(CC3)C(=O)N21
Cc1nnc(-c2cc[nH]n2)n1-c1ccccc1
CCS(=O)(=O)N1CCC(Cc2cc(C(=O)N3CCC(O)(CCOC)CC3)no2)CC1
O=C(C(Cc1cccs1)NS(=O)(=O)c1ccc(-c2cc(-c3ccccc3)on2)cc1)N1CCN(c2ccccc2)CC1
CN1CCN(CCCNc2ccc(N3CCN(C(=O)c4ccccc4-c4ccc(C(F)(F)F)cc4)CC3)nn2)CC1
COP(=S)(OC)ON1C(=O)CCCCC1O
c1ccc(N(Cc2ccncc2)C2CCN(Cc3cccc4cncnc34)CC2)cc1
NC(=O)c1ccc(-c2cc(F)ccc2F)o1
O=C(Nc1cc2ccccc2nc1C1CC1)N1CCCCC1
Cc1ccc(C(=O)N2CCCN(C(=O)NC3CCCCC3)CC2)cc1
CC1CC23CCC4C(C)(C)C(=O)CCC4(C)C2CCC1C3
CC(C)(C)c1cc(I)c(O)c(CN)c1O
COC(=O)C1(Cc2ccc(OC)c(OC)c2)C2c3cc(C(=O)N(C)C)n(Cc4ccc(OC)cc4)c3CC2CN1C(=O)c1ccccc1
Cc1cc2c(N3CCN(C(=O)NCc4ccc(C(F)(F)F)cc4)CC3)ncnc2s1
CC(NC(=O)CN)C(=O)NC(C)C(=O)NC(C)C(=O)c1ccccc1
CCc1nc2ccc(C(=O)N3CCN(CCCO)CC3)cn2c1N(CC)CCCc1ccccc1
COc1ccc(CN(C)S(=O)(=O)c2ccc3[nH]cc(C(=O)NCc4ccccc4)c(=O)c3c2)cc1
Nc1ccc(-c2ccc(Nc3ccc(C(=O)N4CCCCC4)c(C(F)(F)F)c3)cc2)nc1
COC(=O)C(Cc1ccccc1)NC(=O)C(=O)c1c(C(=O)Nc2ccc(OC)c(Cl)c2)[nH]c2ccccc12
C=C(CCC(C)=CC=O)C(C)=CCC=C(C)C=CC(=O)O
Cc1ccc(S(=O)(=O)OCC(Cc2ccc(N)cc2)n2nnnc2SCc2ccc(N(C)C)cc2)cc1
O=C(CSc1nnc(CNc2ccccc2)n1-c1ccccc1)C1NC(=O)N(C2CCCCC2)C1=O
COCC(NC(=O)NCc1cc(C)on1)C(=O)NC1CCN(Cc2cc(C)ccc2C(C)C)C1
CCN1C(=O)CC(c2ccccc2)C1C(O)c1cncn1Cc1ccc(C#N)cc1
COCC(=O)N(Cc1cc(=O)oc2cc(C)ccc12)C1CCOCC1
Cc1cccc2c1nc(-c1cn3c(n1)C(C)N(C(C)C)CC3)n2CC(=O)NC(C)c1ccccc1
CCCc1cc(-n2nc(C)c3c(-n4cnc5ccccc54)ccnc32)ccc1C
CCc1ncnc(NC(CC(C)O)c2ccccc2)c1C
Cc1nc(N2CCCC3(CCCN(Cc4ccco4)C3=O)C2)nc2c1C(=O)CC(C)(C)C2
Cc1cc(Nc2nc(Nc3cnn(C)c3)nc(N3CCN(C(C)C)CC3)n2)c(OCCO)cc1C1CCN(C)CC1
CN(CC(N)=O)C(=O)Cn1c(-c2c(Cl)cccc2Cl)cccc1=O
COc1ccc(C2C(CCc3ccccc3)C(=O)N2c2ccc(OC)cc2)cc1
CCC(=O)Nc1ccc(C(=O)Cn2ccnc2C)cc1
CC1(C(=O)O)CCC2(C)CCC3(C)C(=CCC4C5(C)CCC(=O)C(C)(C)C5CCC43C)C2C1
COC(=O)N1CCN(C(=O)C(CCC(=O)O)NCc2cccc(C=C3SC(NC(=O)c4cccs4)=NC3=O)c2)CC1
CCCCCc1nc2cc(C(=O)O)ccc2n1C
COc1ccc(Cl)cc1C1SCC(=O)N1c1ccccn1
O=Cc1c(-c2ccc(-c3ccccc3)cc2)nc2ccccn12
COC(=O)C(NC(=O)C(CC(=O)c1ccc(COc2ccc(C#Cc3cc(COC(C)=N)c(OC(C)=O)c(OC)c3)cc2)cc1)NC(=O)OC(C)(C)C)C(C)C
Cc1ccc(-c2noc(-c3cn(Cc4ccsc4)c4ccccc34)n2)cc1
COc1ccc2c(c1)c1c(c(=O)n2C)c2cc(Br)ccc2n1C
Oc1ccc(CN2CCN(c3nc4ccccc4s3)CC2)c(Cl)c1
CCN(CC)c1ccc(C(NC(=O)C2CCN(CCCCNC(=O)c3ccc(Cl)nc3)CC2)C(=O)NC2CCCCC2)c(Cl)c1
CC12CCC3C(CCC45OC4C(=O)C(O)CC35C)C1(C)CCC2=O
COc1ccccc1NC(=O)Nc1cccn(Cc2ccccc2C)c1=O
Clc1cccc(OC2CNC2)c1Cl
Cc1cc(NN=Cc2cccc([N+](=O)[O-])c2)c2cc3c(cc2c1OC(=O)c1ccc([N+](=O)[O-])cc1)CCC(C)(C)O3
COc1ccccc1COc1sc2ccccc2c1C(=O)N1CCCC1CO
CCc1cc(Oc2nc(C)ccc2C(=NCC2CCCCC2)NO)cc(C)c1O
O=c1c2ccccc2n(-c2ccccc2)c(=S)n1CCCCCCN1CCN(c2ccccc2)CC1
CC(=O)NCCNC(=S)NN
c1cnc(N2CCCC2c2nc3ccccc3[nH]2)nc1
NC(=O)c1cccc2c(NCc3cccc(NC(=O)c4ccc(Br)cc4)c3)ncnc12
COc1ccccc1N1CCN(C2CCC(NC(=O)c3cc(C(F)(F)F)ccc3Cl)CC2)CC1
COC(=O)c1cnc2c(C#N)c(N)nn2c1C
Cc1ncsc1CN1CCC2OCCC2(C(=O)Nc2ccccc2)C1
COc1ccc(C2CC(=O)C(C3c4c(O)cc(O)cc4OC4c5c(O)c6c(c(O)c5CCC43)OCO6)C2)cc1C
COCC(O)(COc1ccc(Cl)cc1)CSc1ccc(OC)c(OC)c1
O=C(CSc1cccc2cccnc12)NCCN1CCOCC1
CN1CCN(C(=O)c2cc(-c3ccc(C(C)(C)C)cc3)on2)CC1
Cc1cc(OCc2cc(C(=O)N(C)C3CCCCC3)no2)c(C)c(C)c1Br
O=C(C=Cc1cccc2ccccc12)NCCCN1CCN(c2ccccc2)CC1
FC(F)(F)Oc1ccc(-c2cc(Oc3cncnc3)ncn2)cc1
Cc1ccc(S(=O)(=O)Nc2cc(CC(=O)NCc3cccnc3)ccc2Cl)cc1
COc1ccc2nc3cc(Cl)ccc3c(NN=Cc3ccc(N(C)C)cc3)c2c1
CC(C)C(CN1CCC(C)(c2cccc(O)c2)C(C)C1)NC(=O)C(Cc1ccc(O)cc1)NC(=O)c1ccc2ccccc2c1
COC(=O)c1ccc(Nc2c3ccccc3nc3cc([N+](=O)[O-])ccc23)cc1OC
O=C(O)CN1c2ccccc2Sc2ccc(Cl)cc21
O=C(O)c1ccc2c(C3CCN(CCc4ccc5c(c4)CCCN5Cc4cccc(C(F)(F)F)c4)CC3)noc2c1
COc1cc2ncnc(NC3CCOC3)c2cc1OC
O=C(c1csc2ccccc12)C1SCCS1
Cc1ccc(OCCCn2cncn2)c(C)c1
C1=C(c2ccccc2Cc2ccc(Oc3nc(-c4ccccc4)cs3)cc2)c2ccccc2C1=Nc1ccc(N2CCCCC2)cc1
N#Cc1ccc(Nc2nc3c(s2)Cc2ccccc2-3)cc1
COc1ccc(CCN2C(=O)c3ccc(O)cc3C2=O)cc1OC
CC(Cc1ccc(-c2ccccn2)cc1)C(=O)Nc1nnc(C(F)(F)F)s1
c1ccc2c(c1)ncn2-c1ccc2nc(NCCN3CCCCC3)sc2c1
COc1ccc(CN(C(=O)CNC(=O)c2ccco2)C2CCCC2)cc1
CC(C)(C)OC(=O)NC1CCC2CN(C(=O)Nc3ccc(Cl)cc3)CCC2O1
CCOc1ccc2cc(-c3nn(CCN4CCC(C)CC4)c(=O)c4ccccc34)ccc2c1
CCc1nnc(NC(=O)c2cccc(C)c2)s1
Cc1ccc(-c2nnc(SCC(=O)Nc3ccc4c(c3)OCCO4)nc2-c2ccc(C)o2)cc1
Cc1ccc(C2OOC(CC(=O)O)c3cccc(C)c32)cc1
COc1ccc(N2CCN(C(=O)C(=Cc3cccs3)NC(=O)c3ccccc3)CC2)cc1
CCOC(=O)c1cc(NS(C)(=O)=O)ccc1NS(=O)(=O)c1ccccc1
O=C(C=Cc1cccc(C(F)(F)F)c1)NCCCCCCN1CCCN(C(=O)Nc2ccc(F)c(F)c2)CC1
CCN1CCN(C(=O)CNC(C)c2cc3ccccc3o2)CC1
NCCOc1cccc(C(=O)O)c1
CC(=O)OCCCCC1(C(O)C(O)C2CC(O)C3C4CC(O)C5=CC(O)CCC5(C)C4CCC23C)CC1
CC(c1ccc2ccccc2c1)N1CCC2(CC(=O)N(C(Cc3ccc(Br)cc3)C(C)(C)C)C2)OC1=O
O=C(O)CCC(=O)C=C(C(=O)O)c1cccs1
Nc1nc(NCCc2ccccc2)nc2c1ncn2C1OC(CO)C(O)C1O
CC(C)c1csc(-c2nnc3n2NC(c2ccc(N)cc2)S3)n1
COCCn1c(SCC(=O)Nc2cc(C(C)(C)C)nn2C)nnc1-c1cccs1
NC(=O)c1cnc(NC2CCCN(c3nccc(C(F)(F)F)c3Cl)C2)nc1OC(F)F
O=C(CC1CCN(c2nc(Cl)nc3nc[nH]c23)CC1)NCCN1CCOCC1
CCn1c(=O)ccn(CCCCO)c1=S
COc1ccc(Oc2nc(C)ccc2C(=NO)N2CC(C)OC(C)C2)cc1
O=C1Nc2ccccc2C1=NNC(=O)c1ccccc1[N+](=O)[O-]
CCCCC(=O)Nc1nc(-c2ccc(Cl)cc2)ns1
COc1ccccc1CC(=O)OCC(=O)NCc1ccc2c(c1)OCO2
CC1(O)C(O)C(COC(=O)N2CCOc3cc(Cl)ccc32)OC1n1cnc2c(NC3CC3)ncnc21
CC1=C(c2ccc(C)cc2)S(=O)(=O)N=C1N1CCc2ccc(C(C)(C)C)cc21
O=C1CSCC(=O)N1Cc1ccc(Br)cc1
O=C(NN=Cc1ccc(OC(=O)c2ccc(Br)cc2)cc1)OCc1ccc(-c2cccc(Cl)c2)o1
CC(C)C(NC(=O)OC(CNC(=O)OC(C)(C)C)COCc1ccccc1)C(=O)OC(C)(C)C
COCCc1noc(CN2CCN(c3ccc(F)cc3)CC2)n1
O=C(CN1c2ccc(Cl)cc2-c2ccccc2S1(=O)=O)N1CCCCC1
COc1cc2c(cc1OC)CN(C(=O)c1ccc(NC(=O)c3ccccc3-c3ccccc3)cc1)CC2
CC=C(CCC(C)C1CCC2C3CC(O)C4(OC5OC(CO)C(O)C(O)C5O)CC(O)CC4(C)C3CCC12C)C(C)C
Cc1cccc(C)c1NC(=O)c1cc(-c2cccs2)on1
CCOC(=O)C1CCN(C2CCC(NC(=O)C3=C(O)c4ccccc4S(=O)(=O)N3)CC2)CC1
Cn1c(=O)oc2cc(S(=O)(=O)N3CCCC(C(=O)NCc4cccnc4)C3)ccc21
CC(C)NC(=O)C(=O)Nc1ccccc1OC(F)F
CCOc1ccc(C(=O)NC(=S)NNC(=O)CN2C(=O)C3CC=CCC3C2=O)cc1
CC1CC(=O)NC(CNc2ncnc3c2ncn3C2OC(C)C(O)C2O)C(=O)N1
COc1ccc2cc(CC(=O)Nc3ccccc3C)c(=O)oc2c1
COc1cc(SC)ccc1C(=O)NC1CCN(Cc2ccccc2)CC1O
CCc1c(CN2CCCCC2c2cnn(C)c2C)cnn1C
COc1cccc(N(C(=O)N(C)C)C(CNS(=O)(=O)c2c(C)cccc2C)c2ccc3c(c2)OCO3)c1
CCN1CC2C3C(=O)N(C)C(=O)C3C(CC)(C1=O)N2C(=O)c1ccc(OC)cc1
CC(C)CC(NC(=O)C(N)Cc1ccccc1)C(=O)Nc1cccc(-c2nn[nH]n2)c1
COc1ccc(C(=O)NCCN2CCOCC2)cc1OC
ONC(=NCc1ccco1)c1cccnc1Oc1cccc(-c2ccccc2F)c1
O=[N+]([O-])c1ccc(N2CC3CC2CN3)nc1
CCC(NC(=O)c1cc(C)cc(C)c1)C(=O)C(=O)NC(CCCCN)C(=O)O
NC(=O)Nc1nc2cc([N+](=O)[O-])ccc2[nH]1
C=Cc1ccc(-c2ccc(C(N)=O)c(OC)n2)cc1
CC(C)(O)c1ccnc(Nc2ncc(C(F)(F)F)c(NC(C)(C)C(F)(F)F)n2)c1
CCOC(=O)c1sc(N)nc1-c1cccc(C(F)(F)F)c1
CCCc1cc2ccc(=O)oc2cc1S(=O)(=O)CCC(=O)NC1CCCCC1
CCOc1ccc(CCNC(=O)CN2C(=O)c3cccnc3Oc3ccc(C)cc32)cc1OCC
CCOC(=O)c1ccc(NC(=O)CSc2nnc(CC)n2-c2ccccc2)cc1
CC(Oc1cccc(CNCCC(O)c2ccccc2)c1)c1ccccc1
NS(=O)(=O)Oc1cccc(C(=O)NCC(c2ccccc2)c2ccccc2)c1
Cc1cc(Br)cc2c1OC(c1ccc(N)cc1)=CN2
C=C(C)C1CCC2(C(=O)O)CCC3(C)C(CCC4C5(C)C(O)C(O)C(C)(C)C5CCC43C)C12
CCn1cncc1CN(Cc1ccccc1)Cc1ccc(O)cc1
Oc1ccc(CCC2CNC(CC(F)(F)F)CC2O)cc1
CCC1OC2OCCC(C)(CC1O)C2(C)O
CC1N(C(=O)OCC(F)(F)F)C2CCCC1(c1ccccc1)C2(C)C
Cc1nc2cc(Cl)ccc2nc1N1CCCC1
CC(=O)NC1=NN(C23CC4CC(CC(C4)C2)C3)C(c2ccc3c(c2)OCO3)S1
CCN(CC)CCCNC(=O)Cn1nc(-c2ccc(F)cc2)c2ccccc2c1=O
CCc1nn(CCCN(C)C)c(CC)c1Cc1cccc(-c2ccccc2)c1
COc1ccc(C2=Nn3c(nnc3-c3cccnc3)SC2)cc1
Cc1ccc(C)c(N2CCN(C(=O)C3CCN(S(=O)(=O)c4cccc5nonc45)CC3)CC2)c1
Cc1nn(C(=O)c2cccs2)c2c1C(c1ccccc1)SC(NS(C)(=O)=O)=N2
CC(Cc1c[nH]c2ccccc12)(NC(=O)OC1C2CC3CC(C2)CC1C3)C(=O)NC(CCC(N)=O)C(=O)NC(Cc1cccc2ccccc12)C(=O)O
NC1=NCC(CCc2ccc(Cl)cc2)S1
COc1ccc(CN(C)C(=O)C2=CC(C)(C)NC2(C)C)c(OC)c1OC
CC(=O)NCC1CN(c2ccc(-c3cnc(C)o3)c(F)c2)C(=O)O1
CCC(C)Nc1nc(N)c2nc(-c3ccccc3)c(=O)n(CCN3CCCC3)c2n1
C=CCNC(=O)Nc1cccc(-c2cnc3cc(CN(CC)CC)ccn23)c1
CCOC(=O)c1ccc(C=Nn2c(C)nnc2C)cc1
CC(CO)c1ccc(NC(=O)N(CC2Oc3cc(-c4ccccc4)ccc3S(=O)(=O)N(C)CC2C)C(F)(F)C(F)(F)F)cc1
CC(C)C(=O)C1=C(O)CC(c2ccccc2)CC1=NCCc1ccccc1
CC(=O)OC1CC2C(C)(C)C(O)CCC2(C)C2CCC3(C)C(=CCC3c3ccoc3)C12C
COCCCN
COc1ccc(OP(=O)(OCc2ccccc2)OCC2C=CC(n3cc(C)c(=O)[nH]c3=O)OP2(=O)OCc2ccccc2)cc1
COc1cc(C=Cc2cc(NC(=O)NCCCC(=O)NCCc3ccc(O)c(OC)c3)c(OC)c(OC)c2)ccc1O
Cc1cc2c(C)cc(=O)oc2cc1C(=O)N(C)CC(=O)NCc1cccs1
CN(C)C(CNC(=O)C(CCc1ccccc1)NC(=O)Nc1ccc(C(F)(F)F)cc1)c1ccccc1
O=C(Cn1c(=O)n(Cc2cccc(C(=O)NCCc3ccc4c(c3)OCO4)c2)c(=O)c2ccccc21)Nc1ccc(C(F)(F)F)cc1
Cc1cc(N)c2c(Nc3ccc(NC(=O)c4ccc(-n5ccnc5)cc4)cc3)ncnc2n1
CC(C)C(NC(=O)c1ccc(OCc2cccc(Cl)c2)cc1)C(=O)N1CCCC1C(=O)NC(CO)C(=O)O
CC1=CCC(NC(=O)c2cc(=O)c3ccccc3o2)C(=O)NC(CCCCN)C(=O)NC(CC(C)C)C(=O)OC1C(C)C
CNC(=O)C(CCCCNC(=O)CCC1CCNCC1)N1CCC(NC(=O)c2cc3ccccc3cn2)C1=O
CNC(=O)C(Cc1ccccc1)CN(O)C=O
COC1=C(C=O)C(C)(O)C2(CC=C(C)CCC=C(C)C)CCCC(C)=CC2=C1C(=O)C(C)C
Cc1cc(C)n(CCNCc2cccc(C(F)(F)F)c2)n1
COc1cccc(-c2cc3ncccc3c(N3CCC4(CC3)CNC(=O)O4)n2)c1
CC(NC(=O)C(CCC(N)=O)N1CCCCC1)C(=O)NC(Cc1ccccc1)C(=O)NC(C=O)Cc1c[nH]c2ccccc12
COC(=O)CC(C=O)NC(=O)C(NC(=O)CCCOc1ccc(OCc2ccccc2)cc1)C(C)C
C#CCN(C(=O)Nc1ccc(C#N)cc1)C(CO)CCOc1cccc(Br)c1
O=C(C=Cc1ccc(CNC(=O)c2ccc(F)c(-c3ccc(-c4ccccc4)cc3Cl)c2)nc1)NO
Cc1cccc(-c2nnn(CC(=O)Nc3ccc(C(=O)O)cc3)n2)c1
CC(=O)N1CCN(S(=O)(=O)c2ccc(S(=O)(=O)N(C)C)cc2)CC1
CCCc1nc2ccc(-c3ccc(-c4nc5cc(F)ccc5[nH]4)cc3)cc2c(=O)n1CC1CCC(C(=O)O)CC1
CN1CCN(C(CNS(=O)(=O)c2cccc3ccccc23)c2ccc(NC(=O)c3ccc(C(F)(F)F)cc3)cc2)CC1
CC(C)NS(=O)(=O)c1ccc(-c2ccc(-c3nc(-c4ccccc4)co3)cc2)cc1
CC1(C)C2CCC1C(CC(=O)O)C(OC(=O)CCCCc1coc3cc(O)ccc3c1=O)C2
Cn1ncc2c(N3CC4CCC(C3)O4)nc(-c3ccnc(NC(=O)c4ccc(F)c(Cl)c4)c3)nc21
CC(C)OC(=O)c1ccc(CNC(=O)C23CCCC2C2CCC4C5(O)CCCC(O)(O)C5CCC4(C)C2(C)CC3)cc1
COCCOc1ncccc1C1C(C(=O)CC(C)C)C(=O)C(=O)N1c1ccc(-c2cc(C)o[n+]2[O-])cc1
COc1cc2oc3ccccc3c(=O)c2cc1O
O=C(CSc1nnc(Cc2n[nH]c(=S)n2-c2ccccc2)n1-c1ccccc1)NN=Cc1ccccc1O
CCOCCn1cnc2[nH]c3nc4ccccc4nc3c2c1=O
O=C1Nc2ccccc2C1=C1C(=O)Nc2ccccc21
CCc1ccc2c(c1)C1CC1(C(=O)N1CC34CCC3(CN(C(=O)N(C)C)C4)C1)Cn1c-2c(C2CCCCC2)c2ccc(C(=O)NS(=O)(=O)N(C)C)cc21
CCN(CC)C1CCCC(Oc2cccnc2)C1O
CC1C2Cc3ccc(N)cc3C1(C)CCN2CC1CC1
O=C(c1cc2ccccc2s1)N1CC(c2ccc3c(c2)CCC3)C1
Cc1noc(C2C3CN=C(c4ccccc4)N3CCN2Cc2cccc(F)c2)n1
Nc1scc(CN2CCN(c3ccc(F)cc3)CC2)c1C(=O)c1ccc(Cl)cc1
COc1cccc(CN2CCC(NC(=O)c3ccc(C)cc3)C2)c1
CC(C)CC(NC(=O)CC(O)C(CC(C)C)NC(=O)C(Cc1c[nH]cn1)NC(=O)C(Cc1ccccc1)NS(C)(=O)=O)C(=O)NCc1ccccc1
OC(Cn1ccnc1)c1ccc(OCc2ccccc2)cc1
CCc1ccc(F)cc1OCC(O)CNc1ccnc2cc(Cl)ccc12
c1ccc(CC2CN=C(c3ccccc3)N2)cc1
CC(=O)Nc1ccc(NC(=O)Cn2c(=O)c(C(=O)NC(C)C)c(-c3ccccc3)c3c(C)nn(-c4ccccc4)c32)cc1
Cc1ccc(S(=O)(=O)NCCCNCc2cccnc2)cc1
O=[N+]([O-])c1cccc(C=NNc2ccccn2)c1
COC(=O)c1ccc(C=c2[nH]c(=O)c(=Cc3cc(C)c(O)c(C(C)(C)C)c3)[nH]c2=O)cc1
NC(N)=NS(=O)(=O)c1ccc(Nc2c3ccccc3nc3c(C(F)(F)F)cccc23)cc1
CC(C)C(NC(=O)C(CCCCN)NC(=O)C(C(C)O)N(C)C(=O)C(Cc1ccccc1)NC(=O)C(N)CC(=O)O)C(=O)O
CCn1c(C(=O)NCc2ccc(F)cc2)cc2sc(Cl)cc21
CCOC(=O)c1[nH]c2cc(Cl)ccc2c1NC(=O)Cn1cccn1
O=C1N=C(N2Cc3[nH]nc(-c4ccccn4)c3C2)SC1=Cc1c[nH]c2ccccc12
COc1ccccc1-c1ccn2ncc(-c3ccc(Cl)cc3)c2n1
COc1cc2nc(N3CCN(C)CC3)nc(N)c2cc1OC
CCc1cc(N)c(OC)c(OC)c1
COC1CCCOC1OC1CCC(OC2CCCC(CO)O2)OC1COC(=O)c1ccccc1N(C)S(=O)(=O)c1cccc([N+](=O)[O-])c1
O=C(O)C1Sc2c(C3CCC3)c(Cc3c[nH]c4ccccc34)cc(=O)n2C1C(=O)O
COC(=O)Cc1cc(-c2ccc(Cl)cc2)[nH]c1C(=O)O
O=C(NCc1ccc2cccc(Cl)c2c1)c1ccc(OCC2CN(Cc3ccccc3)CCO2)cc1
Nc1nc(-c2ccccc2C2CCC(=O)N2C2CCC2)cs1
NCC1CN(c2c(F)cc3c(=O)c(C(=O)O)cn4c3c2OCC4c2ccc(C(F)(F)F)cc2)CCO1
O=[N+]([O-])c1cccc(S(=O)(=O)Nc2ccc(CCNCC(O)COc3cccc(F)c3)cc2)c1
CCN1CCN(c2c(Cl)c(=O)oc3ccccc23)CC1
COCCn1cc(C(C)=O)c2cc([N+](=O)[O-])ccc21
CC1CN(c2c(C#N)c3c(c(=O)c(C(=O)O)cn3C3CC3)n2C)C(C)CN1
CCC(=O)N1CCC(C(=O)c2oc3ccc(C)cc3c2C)CC1
Cc1cc(CNC(=O)NCC(C)c2ccc(S(C)(=O)=O)cc2)ccc1F
COc1ccc2c(c1)C13CCC(=O)C(C)C1C(C2)N(C)CC3
CCOc1cccc(N2CC(C(=O)Nc3nnn[nH]3)CC2=O)c1
COc1cc(N)c(Cl)cc1C(=O)OCCN1CCC(CNC(=S)Nc2ccc(F)cc2)CC1
COc1ccc(Cl)cc1N1CCN(CCN2Cc3[nH]c4ccccc4c3C2=O)CC1
Cc1ccc2[nH]c3c(c2c1)CC(C)(C)CC3Nc1ccccc1
CC1CCCC(C)N1C(=O)CC(Cc1ccccc1)NC(=O)CC(N)CCCN=C(N)N
COc1ccc(C)c(COc2ccc3c(c2)CCc2nnc(Cc4ccccc4C(F)(F)F)n2-3)c1C
O=c1nc[nH]c2c(CO)cccc12
CC(C)c1nc(CN(C)CC(O)c2cccs2)no1
Fc1cc2c(cc1F)C1CNCC(C2)C1OCC1CC1
CNC12CCC(c3ccc([N+](=O)[O-])cc31)N(C)C2
O=C(CO)Nc1ccc(CO)c(F)c1
NC(=O)c1ccccc1NC(=O)NC1CCc2onc(-c3cccc(C(F)(F)F)c3)c2C1
Nc1ccc2c(-c3ccsc3)c[nH]c2c1
CCOC(=O)c1cnc2c(Oc3ccccc3)nc3ccc(F)cc3n12
COc1cccc2c1C(=NNC(=S)NC(C)(C)c1nc3ccccc3s1)CCC2
O=S(=O)(Nc1ncns1)c1cc(Cl)c(Oc2ccc(-n3cccn3)cc2)cc1F
Cc1cccc(C)c1NC(=O)c1oc2ccccc2c1C
Cc1ccc(NS(=O)(=O)c2cccc(NC(=O)c3ccc4c5c(cccc35)C(=O)N(C)C4=O)c2)c(C)c1
COc1cc(-n2c(=S)[nH]c3cc(-c4cccc(NS(=O)(=O)c5cccc6ccccc56)c4)ccc32)cc(OC)c1OC
Cc1ccc2ccc(Cl)c(OCc3ccc(-n4ccnc4C)nc3)c2n1
CC(c1ccc(Br)cc1)N1CC2(COc3cnccc3C2)OC1=O
CCCCCCCCCCCCCCC(=O)NCCc1ccccc1
COC1=CC23OC2CC(C(C)(C)O)CC(C)(O)C(OC(=O)C=CC=Cc2ccc(O)c(O)c2)C2C(OC(C)=O)C1OC23
CCCCCCCCCCCCCC(=O)Nc1cc(CC(=O)O)cc(CN)c1O
COc1ccc(NC(=O)CS(=O)(=O)c2ccc(Cl)cc2)cc1OC
CCC1CN(C(=O)CCS(C)(=O)=O)CCC1Nc1c(C(N)=O)cnn2cc(OCc3ccc(S(=O)(=O)C(C)C)cc3)cc12
CCS(=O)(=O)c1nsc(C(=O)Nc2cc(C(=O)NCCCN(C)C)n(C)c2)c1Cl
NCCNCCNc1cccc(O)c1
COc1cccc2c1NCC1CCCOC2C1
COc1ccc(N=NN(C)C(=O)OC(C)(C)C)cc1
CCCCCCC(=O)Oc1ccc(-n2cc(CO)nn2)cc1
COC(=O)C1Cc2c([nH]c3ccccc23)C(Cc2ccc(N)cc2)N1C(=O)C(N)CC(=O)NCc1ccccc1
O=C(CS)Nc1cccc(-c2nnc(SCc3ccncc3)o2)c1
Clc1ccc2c(c1)C=C(Oc1ccc3oc4ccccc4c3c1)C(C[n+]1ccc(Nc3ccccc3)cc1)O2
COc1cc(Cl)ccc1CN1CCC(C(=O)N2CCN(c3ccccc3)CC2)CC1
COc1ccccc1-c1oc2c(F)cccc2c(=O)c1Br
O=C(O)c1ccc2c(c1)CCCCN2
CN1CCN(c2ncnc3ccc(C(=O)NCCN)cc23)CC1
CN1CCN(c2ccc(S(=O)(=O)N3CCOCC3)cc2NC(=O)COc2ccccc2)CC1
COC(=O)C=C1C(=O)Nc2ccccc21
CNC(=O)c1ccc(C(=CCCC(O)CC(O)CC(=O)O)c2ccccc2)cc1
Cc1nc(Nc2ccc(S(N)(=O)=O)cc2)nc(NC2CCCCC2)n1
CC(Oc1ccccc1Cl)C(=O)N1CCN(C(=O)c2ccco2)CC1
CC(C)=CCc1c(O)cc(CC=C(C)CCC(=O)C=C(C)C)c(O)c1CC=C(C)C
CCCCc1ccc(-c2cc(C)c3cc([N+](=O)[O-])ccc3n2)cc1
O=C(O)c1cc[nH]c(=O)n1
O=C(O)CCn1cnc(C(=O)c2ccc(Br)cc2)c1
Cc1ccc(S(=O)(=O)n2cccn2)cc1[N+](=O)[O-]
O=C1C(=C2c3ccccc3-c3ccccc32)SC(=S)N1CCCN1CCN(c2cccc(Cl)c2)CC1
CC1CCN(c2nc(Nc3ccc(C#N)c(C(F)(F)F)c3)c3ncn(C(C)C)c3n2)CC1
Cc1ccc2oc(=O)c(C(=O)NC3CCN(Cc4ccc5c(c4)OCO5)CC3)cc2c1
Cc1c(F)c(Oc2cccc(S(=O)(=O)N3CCN(c4ccccn4)CC3)c2)nc(OC2CCNC2)c1F
CSCCC(NC(=O)C(Cc1cn(CC=CI)c2ccccc12)NC(=O)N1CCCC1C(=O)O)C(=O)O
CS(=O)(=O)NCCc1cccc(-c2cccc(-c3nc4cccnc4[nH]3)c2)c1
CCOC(=O)COc1cccc(CNCCOc2ccccc2)c1O
COc1cccc(-n2c(C)c(-c3cccc(C(=O)O)c3)c3cc(=O)n(-c4ccc(C)cc4)c(=O)n3c2=O)c1
CC(C)N(Cc1ccc(OC(F)(F)F)cc1)S(=O)(=O)N(C)C
COc1ccc(CCc2ccc(=O)n(Cc3nn(CC4CCCCC4)c(=O)c4ccccc34)n2)cc1Cl
CC(=O)Nc1ccc(Nc2nc(NCCc3ccccc3)ncc2F)cc1
CC1(C)OCC(C(N)(C(=O)O)C2CCC2)O1
COc1ccccc1CNC(=O)c1ccc2ncn(Cc3cccc(Cl)c3)c(=O)c2c1
COc1cc2c(cc1OC)C1C3Cc4cc(OC)c(OC)cc4C(CNc4nncc5ccccc45)N3C(C#N)C(C2)N1C
Cc1cccc(N2CCN(CC(=O)NC3C4CC5CC(C4)CC3C5)CC2)c1
O=C(C=Cc1ccccc1)Nc1ccc(C(=O)O)cc1
CN1CC2(CCCCC2)N(C(=O)c2ccccc2)CC1=O
CC(C=Nc1cccnc1)=Cc1cn(-c2ccccc2)nc1-c1ccc(Cl)cc1
Cc1ccc(-n2ncc(C(=O)NCC3COCCO3)c2C2CCN(C(=O)OC(C)(C)C)CC2)cc1C
CCCc1nc(=O)nc(NCCOc2ccccc2)[nH]1
CCOC(=O)C=Cn1cnc2c1NC=NCC2O
COc1ccc2[nH]c3c(c2c1)CCN(CCF)C3c1ccc(O)cc1
S=C(NCc1cccnc1)N(c1ccccc1)c1ccccc1
COc1cccc(C(=O)C2CCCN(C(=O)c3ccnc(NC(C)=O)c3)C2)c1
Cc1cc2c(Nc3ccc(N4CCN(C)CC4)cc3)ncnc2c(N2CCNCC2)n1
Cc1cccc(C2(O)CCC3(CCN(c4ccc(C(F)(F)F)c(C(F)(F)F)n4)C3)CN2)n1
CC1CCCCN1CCCNC(=O)COC(=O)Cn1cnc2ccccc21
O=C(c1cc2nc(-c3ccccc3)cc(C(F)(F)F)n2n1)N1CCCC1
CCn1cc(C(=O)NC(C)(C)CO)c(=O)c2cc(F)c(N3CCC(CN)CC3)nc21
COc1ccc(NC(=O)Nc2ccn(C)n2)c(OC)c1
Cc1cccc(C)c1NC(=O)CN(c1ccc2c(c1)oc(=O)c1cc(Cl)ccc12)S(=O)(=O)N(C)C
CC1CCN(S(=O)(=O)NCc2ccc3c(c2)OCO3)CC1
Cc1ccc2oc3c(Br)c(Br)c(OCCN)c(Br)c3c2c1
COc1ccc(C(=O)N2CCC(=Nn3cnc4ccccc43)CC2)cc1
Cc1cccc(NC(=S)N2CCN(C(=O)c3ccco3)CC2)n1
O=C(C=Cc1ccccc1)c1c(O)cc2c(c1-c1ccc3c(c1)OCO3)OCOC2
O=C(O)C1CN(Cc2ccc(-n3cccn3)cc2)CC1c1ccccn1
O=C(c1ccccc1)N1CCc2c(CCN3CCC(c4c[nH]c5ccccc45)CC3)cccc21
O=c1cc(-c2cccc(O)c2)oc2c(O)c(O)c(O)c(O)c12
Cc1ccc(C(=O)NCC2CCCO2)cc1N1CCc2c(c(C)cc3ccccc23)C1=O
COc1ccccc1C(C1CC1)N1CCC2(CC1)C(=O)NCN2c1cccc(Cl)c1
NS(=O)(=O)Oc1cc(N2CCOCC2)c2ncn(C3CCCCO3)c2c1
CS(=O)(=O)c1nsc2c(O)c([N+](=O)[O-])cc([N+](=O)[O-])c12
FC(F)(F)c1ccc(C(F)(F)F)c(Oc2cccc(CN3CCOCC3N3CCOCC3)c2)c1
CN1CCCC1=NC(=O)NC(=O)c1ccc(C(=O)NC(Cc2ccc(O)cc2)C(=O)O)cc1
Cc1cc(NC(C)c2ccco2)ncn1
CCOc1ccc(C(=O)C2c3cc4c(cc3C(=O)c3c(O)cccc32)OCO4)cc1
COc1cccc(C2=NC(=Cc3ccc(Br)cc3)C(=O)O2)c1
CCCCC(=O)N(c1nccs1)C1CCN(Cc2nc(C(=O)Nc3ccccc3)cs2)CC1
COC(=O)C1(c2ccccc2)CCN(CCC(O)(c2ccccc2)c2ccccc2)CC1
FC(F)(F)c1ccc2nc(N3CCOCC3)cc(N3CCOCC3)c2c1
CN(C)c1ccc(C=Cc2cccc(C(F)(F)F)c2[N+](=O)[O-])cc1
CC(C)CN1CCN(S(=O)(=O)c2ccc(C(=O)NCCc3c(F)cccc3Cl)cc2)CC1
O=C(NNS(=O)(=O)c1ccc(F)cc1)c1ccco1
CCCSc1nc2ccc(NC(=O)c3cccnc3Cl)cc2s1
CN1CCN(CC(=O)N2c3ccccc3N(c3ccccc3F)S2(=O)=O)CC1
O=C1CCSC2=CC3OC2(N1)C1C(=O)N(COC(=O)OCCBr)C(=O)C31
Cc1ccc(C2CN(c3nnc(N)s3)C(=O)CC2NC(=O)CO)cc1-n1cnnn1
O=S(=O)(c1cccc2cnccc12)N1CCN(CCNc2ccnc3cc(Cl)ccc23)CC1
O=c1nc2c(oc3ccccc32)c(Nc2ccc(-c3ccccc3)cc2)[nH]1
CCN(CC(=O)Nc1ccc(OC)c(OC)c1OC)C(=O)c1csc(C)c1
Cc1ccc2nc(O)n(-c3cccc(C(=O)O)c3)c(=O)c2c1
CC(=O)c1cc(Cl)c(S(=O)(=O)N2CCN(C(=S)NC3CCCCCCC3)CC2)cc1Cl
CC(C)(C)OC(=O)NC1CCC(CNC(=O)c2cc(O)cc(C(=O)NC(Cc3ccccc3)C(O)CNCc3cccc(O)c3)c2)CC1
O=C(c1cccc([N+](=O)[O-])c1)N1c2ccccc2Sc2ccccc21
CC(C)(C)OC(=O)Nc1cc2c3c(c1)CCC(=O)N3CCC2
OC1CCC(Nc2nc3cc(Cl)c(-c4cccc(-c5ccccc5)c4)cc3[nH]2)CC1
O=C(NCc1cccc(CNC(=O)C(CCc2ccccc2)N2CCCCCC2=O)c1)C1CCCc2cc(O)c(C(F)(F)F)cc21
CC1(C)C=C(n2ccccc2=O)c2cc(S(=O)(=O)Nc3ccc(C(F)(F)F)cc3)ccc2O1
Oc1ccc(COC2Cc3cc(O)ccc3C3(CCN(Cc4ccccc4)CC3)O2)cc1
CNC(=O)c1ccc(-c2nc(S(=O)(=O)c3ccc(C)cc3)c(N3CCOCC3)o2)nc1
Cc1nn(-c2ccccc2)c(N)c1C=NNC(=O)c1ccc(F)cc1
C1=CC(N2CCSCC2)=CC2=CCc3ccc(Nc4nc(Nc5ccc(N6CCOCC6)cc5)nc(N5CCOCC5)n4)cc3C1=C2
CCNC(=O)N1CCC2(CCN(Cc3coc(-c4ccccc4)n3)CC2)C1
c1cncc(CN2CCOC3CN(Cc4ccoc4)CC32)c1
Clc1ccc(-c2cc(-c3cccnc3)nn2CC2CCCO2)c(Cl)c1
COC(=O)C1=C(c2cc(OC)c(OC)c(OC)c2)C2C3=C(OC12)C(=O)c1cccc(O)c1C3=O
C=CCN1CC2NC(C1)C2c1ccc(-c2ccc(F)c(Cl)c2)cc1
Clc1ccc(OCCn2ccnc2)cc1
COC(=O)c1ccc(-n2c(CCC(O)CC(O)CC(=O)O)cc(C)c2-c2ccc(F)c(C)c2)cc1
CCCCCCCCC(=O)NC1C(OC(=O)CCCCCCC)OC(COC(C)=O)C(OC2OC(CO)C(O)C(O)C2O)C1O
COc1ccc(C(=O)C=Cc2c(Cl)cccc2Cl)cc1O
COc1ccccc1Cn1c(N)nc2cc(NC3CCCC(O)C3)cnc21
CCc1ccccc1N(C(=O)c1ccc(OC)c(OC)c1)C1CCNCC1
C=c1c(C#N)c(N)[nH]c2c(C#N)c(C)c(=Cc3ccc(O)cc3)c1=2
Nc1nc(-c2ccco2)nc2ccc(NC(=O)CCCCCc3ccccc3)cc12
COc1cccc(OCCn2c(=S)n(C(C)CN3CCN(c4ccccc4OC)CC3)c3ccccc32)c1
CCCn1c(-c2ccco2)nc2c(c(=O)c3ccccc3n2C)c1=O
Nc1scc(CN2CCN(c3ccc(F)cc3)CC2)c1C(=O)c1ccc(Cl)cc1
FC(F)(F)Oc1ccc(Nc2ncnc3sc(CCCN4CCOCC4)cc23)cc1
NC(Cc1ccccc1)c1nnc(C(=O)NC2CCCCC2)o1
COc1cc(NC(=O)c2cccnc2Oc2ccc(Cl)cc2)cc(OC)c1
Cc1cccc(NC2=C(Nc3ccc4ccccc4c3)C(=O)c3ccccc3C2=O)c1
COc1ccc(OC)c(NC(=O)CCc2nc3cccnc3n2Cc2cccc(Cl)c2)c1
O=C(CCS(=O)(=O)c1ccccc1)OCC(=O)c1ccc(Br)cc1
CCOC(=O)c1cc2c(c3c(C)cccc13)C(=O)c1cc(N)ccc1C2=O
Clc1ccc(OCCn2ccnc2)cc1CN1CCCC1
COc1ccc(C2=CCN(c3ncnc(Cc4c(F)cccc4Cl)c3C)CC2)cc1
O=C(O)CCCCNC(=O)c1cnc(NCCc2ccccc2)nc1
Nc1ccc2c3c(n(-c4ccccc4)c(=O)c2c1)-c1ccccc1C3=O
CCN(CC)CCOc1ccc(Nc2c3ccccc3nc3ccccc23)c2ccccc12
NC(COc1cncc(-c2ccc3c(c2)CN(Cc2cccc(Br)c2)CCO3)c1)Cc1c[nH]c2ccccc12
CN(Cc1ccccc1)c1cc(=O)nc(NCc2ccccc2)[nH]1
CCOc1ccccc1NC(=O)c1cccnc1SCc1ccc(F)cc1F
COc1ccc(C(O)CCN2CCN(C)CC2)cc1OC
C=CCn1c(C)cc(CC(C)NC(=O)C(CCO)Cc2ccccc2)c1C
Cc1ccc(N=Nc2cc(C(F)(F)F)ccc2-n2c(C)c(C)c(C)c2C)cc1
O=C(NCc1ccc(Cl)cc1)C(Cc1c[nH]c2ccccc12)NS(=O)(=O)c1ccc2ccccc2c1
CCCCN(CCCC)C(=O)c1cc(C(=O)NC(Cc2ccccc2)C(O)CNC(C)(C)c2cccc(OC)c2)cc(N(C)C(=O)NCc2ccccc2)c1
CCN1CCCC1CNC(=O)c1ccc(O)c(Cl)c1
CCOC(=O)C(=CNc1ccc2nc3c(ccn3CCCN3CCOCC3)nc2c1)C(=O)OCC
Cc1nn2c(C(F)(F)F)c(-c3ccccc3)cnc2c1COCCN(C)C
Cc1cc(C)nc(NC(=O)C(c2ccccc2Cl)c2ccccc2Cl)n1
CC(C)=CCCC(C)=CCOc1ccc(Cc2cc(O)c3c(c2)OCO3)cc1
CCCN(CCC)S(=O)(=O)c1ccc(C(=O)Nc2cc(C)cc(C)c2)cc1
O=C(O)c1ccc(-c2ccn(CCc3ccc([N+](=O)[O-])cc3)c(=O)c2)cc1
CC1(C)C(=O)N(c2ccc(Br)cc2)C(=O)N1CCCn1ccnc1
O=C(CC(NS(=O)(=O)c1ccc2ccccc2c1)C(=O)NCC1CCCN(Cc2ccccc2)C1)NCc1ccccc1
CCN(CC)C(=O)Cn1c(=O)c(C(=O)NCc2ccc(OC)cc2)c(O)c2ccccc21
Cc1onc(-c2ccccc2)c1COc1ccc(C(=O)NCC2CCN(C(=O)OC(C)(C)C)CC2)cn1
CCOC(=O)N1C(=O)C(C(=O)OC)=C(NCCC2=CCCCC2)C1c1cccs1
O=C(NO)C(c1cccnc1)C(O)c1ccccc1
COc1cccc(S(=O)(=O)NCC(=O)NCC(C)(C)N2CCOCC2)c1OC
O=C(Nc1ccc(-c2nc3ccccc3[nH]2)cc1)c1ccc(NS(=O)(=O)c2ccc(Cl)cc2)cc1
Cc1ccoc1C(=O)Nc1ccc(Br)cc1
O=C(COc1ccccc1)N1CCOC2(CCN(CC3=CCCCC3)CC2)C1
COc1cc(CN(CC2CCCO2)C(=S)NC2CCSC2)cc(OC)c1OC
C=CC1CC1(NC(=O)C1CC(Oc2cc(-c3csc(NC(C)C)n3)nc3cc(OC)ccc23)CN1C(=O)CNC(=O)OC1CCCC1)[PH](=O)Cc1ccccc1
Nc1ccc(CN2CCN(c3nc4c(F)c(F)c(F)cc4[nH]3)CC2)cc1
O=C(CNC(=O)c1ccoc1)Nc1ccc(-c2nc3ccccc3s2)cc1
COc1c(Br)cc(C2C(C(N)=O)=C(C)NC3=C2C(=O)CC(C)(C)C3)cc1Br
CC(c1ccccc1)N1C(=O)c2ccccc2S(=O)(=O)c2ccc(C(=O)NCCc3ccc(O)cc3)cc21
CC(C)Cc1nccc(-c2ccc(C3(C(=O)N4CCN(C)CC4)CC3)cc2)n1
COc1ccc2c(c1)OC(c1ccc(O)cc1)CC2=O
CCOC(=O)c1nn(-c2ccc(N)cc2)c(=O)cc1SCC(=O)NC1CCCCC1
CC1(C)C=Cc2c(C(F)(F)F)cc3oc(=O)cc(C[N+](C)(C)CCCCC=NOCCC(=O)NC45CC6CC(CC(C6)C4)C5)c3c2O1
O=C(CN1C(=O)CN=C(c2ccccc2)c2ccccc21)Nc1ccc(C(F)(F)F)cc1
Cc1ccc(NC(=O)c2cn(-c3ccccc3F)c(=O)c3c2c2ccccc2n3C)cc1S(C)(=O)=O
COC(=O)CCC(C)C1CCC2(C)C3CCC4C(C)(C)C(OC(C)=O)CCC45CC35C(=O)CC12C
COc1ccc(C(=O)C(O)(Cn2cncn2)C(=O)c2ccccc2)cc1
CN=C1Oc2c(ccc3oc(C)cc23)C(=O)C1=CNC1CCCC1
COc1ccc(C(=O)n2nc(-c3cccnc3)nc2NCc2ccccc2)cc1
COc1ccc(OC)c(CCc2cc(OC)c3cc(Cc4ccccc4)c(=O)oc3c2)c1
FC(F)(F)c1cc(-c2ccnc3cc(-n4ccnc4)ccc23)cc(C(F)(F)F)c1
Cc1nc(C)c(-c2csc(Nc3ccc(C(=O)O)cc3)n2)s1
COc1ccccc1-c1ccc(-c2noc(N3CCCN(C)CC3)n2)cc1
CCc1cnn(-c2ccc(C(=O)O)cc2)c1C
O=C(COc1ccc(F)cc1F)Nc1cc(S(=O)(=O)N2CCOCC2)ccc1N1CCOCC1
NC(=O)c1ccc(C(=O)N2CCN(c3ccc(O)cc3)CC2)o1
CC1CC(C)(O)c2cc(C(N)=O)ccc2O1
Cn1ccnc1NCCCc1c[nH]cn1
Cn1c(-c2ccccc2F)nc(C(=O)NCc2ccc(F)c(Cl)c2)c(O)c1=O
CCC(C)C(N)C(=O)NCC(=O)N(c1cccc(-c2ccccc2)c1)S(C)(=O)=O
NCC1OC(OC2C(CO)OC(S(=O)(=O)NCc3ccccc3)C2OC2OC(CO)C(O)C(O)C2N)C(N)C(O)C1O
CC(OC(=O)c1ccc2[nH]cnc2c1)C(=O)c1ccc([N+](=O)[O-])s1
CC(C)CN(NC(=O)C1CC2CCCCC2CN1C(=O)C(NC(=O)C(CC(=O)O)NC(=O)c1cnccn1)C(C)C)C(=O)C(=O)C(=O)c1cccc(O)c1
O=c1[nH]c(=O)n(C2OC(CO)C(O)C(O)C2O)cc1Br
NC(Cc1ccccc1)C(=O)Nc1ccc(NC(=O)c2cccc(C(=O)O)c2)cc1C(=O)c1ccccc1
NC(=O)N(O)Cc1ccco1
NCCCN(CCC1CC1)c1nc(NCc2ccccc2)nc(F)c1[N+](=O)[O-]
CC(C)(C)CC1NC(C(=O)NC2CC(C)(O)C2)C(c2cccc(Cl)c2F)C12C(=O)Nc1c2ccc(F)c1F
COc1ccccc1C(=O)Nc1cccc(S(=O)(=O)N2CCCCC2)c1
CCCCOP(=O)(CC(c1ccc(O)cc1)c1nnn[nH]1)OCCCC
CC1CCC2(C(=O)OCCN3CCN(C(=O)c4cccc(Cl)c4)CC3)CCC3(C)C(=CCC4C5(C)CCC(O)C(C)(C)C5CCC43C)C2C1C
CC(C)C(NC(=O)C(N)CNC(=O)c1nc(=O)[nH]c(O)c1F)C(=O)NC(CC1CCCCC1)C(O)C(=O)Nc1nccs1
CC(=O)Nc1cc(-c2ccc3nnc(-c4ccc(C)c(S(=O)(=O)N5CCOCC5)c4)n3n2)ccc1Cl
CCOc1ccccc1C(=O)NCCC(CC)Oc1c(C)cc(-c2ccc(-c3c(Cc4ccccc4)sc4ccccc34)cc2)cc1C
CC1SC(CC(=O)O)CC(NC(=O)C(Cc2ccccc2)NC(=O)Cc2cccc3ccccc23)C1=O
Cc1ncoc1-c1nnc(SCCCN2CC3CC3(c3ccc(C(F)(F)F)cc3)C2)n1C
CC(C)(C)N(NC(=O)c1ccc(Br)cc1)C(=O)c1cccnc1Cl
CCN(CC)c1ccc(C(=O)NS(=O)(=O)c2ccccc2)cc1
COc1cc(C=C2SC(=S)N=C2Nc2ccc(F)c(Cl)c2)cc(OC)c1OC
CCc1cccc(NC(=O)CSc2nc(C)c(C#N)c(C)c2C)c1
COc1ccccc1NC(=O)CSc1nnc(C2CC2)n1CC1CCCO1
Nc1nc2c(cnn2CC(O)COc2ccc(Cl)cc2)c2nc(-c3ccco3)nn12
O=C1NCN(Cc2ccccc2)C12CCN(CCC(c1ccc(F)cc1)c1ccc(Cl)c(Cl)c1)CC2
O=C(c1ccccc1F)N1CCN(S(=O)(=O)c2cc3ccc(Cl)cc3s2)CC1
O=C(O)c1cn(C2CC2)c2c(F)c(N3CC(O)C3)c(F)cc2c1=O
COc1ccc(OCc2nnc(-c3ccc(C)cc3)o2)c(OC)c1
CC1CN(CC(=O)N2CC(C)(C)c3cnc(Cc4ccc(Cl)cc4)cc32)C(CN2CCOCC2C)CN1
O=C(Nc1ccc(CN2CCCC2)c(Cl)c1)c1ccc([N+](=O)[O-])o1
CC(C)(C)NCC(O)CSc1ccc(Cl)cc1
Clc1ccc(CN2CCN(c3ncccc3Nc3ccc(Cl)cc3)CC2)cc1
CCC1OC(=O)CC(O)C(C)C(OC2CC(N)C(O)C(C)O2)C(CCOc2cccnc2)CCC(=O)C=CC=CC1COC1CCCCO1
CCCCc1nc2cc(C(=O)O)ccc2n1Cc1ccc(-c2ccccc2C(=O)O)cc1
Cc1ccc2ncn(-c3nc4c(O)cccc4c4c3c3cc(O)ccc3n4C)c2c1
N#CCN1CCCC2c3ccccc3CCC21
N#Cc1ccccc1N1CCC(Oc2ccc(N3CCCC3=O)cc2F)C1
CCCCC(NC(=O)OC)C(O)C1OC(n2cnc3c(=O)nc[nH]c32)C(O)C1NCc1cc2ncccc2n2nnnc12
CCCCN1CCC(c2ccc(O)cc2)CC1
Nc1ccc(-c2cc(C3C4C=CC(C4)C3C(=O)O)on2)cc1
CNC(=O)C(=NOC)c1ccccc1COc1ccc([N+](=O)[O-])cc1
N#Cc1ccc(NC(=O)CN2CCN(CCn3cncn3)CC2)cc1
Cc1c(-n2ccnc2)cc(C2CC2)n1-c1ccc(S(N)(=O)=O)cc1
CC(=O)Nc1ccc(S(=O)(=O)Oc2ccc(C)cc2)cc1
COCC(O)Cc1ccc(CC(=O)N2CCCC(Cn3cncn3)C2)cc1
CCC=CCCC=CCC=CCCCCCCCCC(=O)Oc1cccc(C(=O)OCC)c1
CCCn1ccc2c1C(=O)c1cccc(Cl)c1C2=O
O=C(Nc1ccc(C(=O)O)cc1)Nc1cc(F)cc(F)c1
Nc1nc(C2(c3ccc(N4CCOCC4)c(F)c3)CCCC2)cs1
O=C(NC1CCNCC1OC(=O)c1cc(O)c(C(=O)c2c(O)cccc2C(=O)O)c(O)c1)c1ccc(O)cc1
Cc1ccccc1-c1n[nH]c(=NS(=O)(=O)c2ccc([N+](=O)[O-])cc2)s1
CSc1nc2c(nc(-c3ccc(P(=O)(O)O)o3)n2C)c2c1CCN2
Oc1ccc(Nc2ccc(C(F)(F)F)cc2)cc1
CCCc1nc2c(C)cc(C)nc2n1Cc1ccc(-c2cc(-c3cccc(OCC(=O)O)c3)sc2-c2nn[nH]n2)cc1
COc1cccc(CCn2c3c(c4ccccc42)C(=O)c2cccc(N)c2C3=O)c1
Nc1nc(=S)[nH]c(O)c1S(=O)(=O)Nc1ccccc1
COc1ccc(-n2ccnc([S+]([O-])Cc3ccccn3)c2=O)cc1
Cc1ccc(C(=O)N2CCN(C(=O)c3cccs3)CC2)o1
CCOC(=O)Cn1cc(C2=C(c3cn(CCN(C)C)c4ccccc34)C(=O)NC2=O)c2ccc(F)cc21
COC(=O)c1cccc(-c2csc(-c3sc4c(C)cc(C)cc4c3C)n2)c1
Cc1occc1C(=O)N1CC(Oc2ccc(C#N)cc2F)CC1C(=O)O
COc1cc2ccc(C(=O)O)c(O)c2cc1O
Cc1nnc2sc(-c3nc4ccccc4s3)cn12
COc1c(NS(=O)(=O)c2cc(Cl)c(Oc3ccccc3)c(Cl)c2)cc(OC)c2c(=O)c3cc(O)ccc3oc12
CSc1cncc(Nc2ncc(F)c(Nc3ccccc3S(=O)(=O)C(C)C)n2)c1
C=CCNC(=O)Cn1nnc(-c2cc(OC)cc(OC)c2)n1
COC(=O)c1sccc1S(=O)(=O)NCC(=O)Nc1ccc(F)cc1
O=C(Nc1ccccc1[N+](=O)[O-])c1ccc([N+](=O)[O-])cc1
COC(=O)c1sc(=S)n(C)c1C(=O)OC
COc1cc2c(cc1OC)CN(CCc1ccc(NC(=O)c3cccc(N4CCC(C)CC4)c3)cc1)CC2
O=C(NNC(=O)C1CC(=O)N(c2ccc3c(c2)OCCO3)C1)c1ccccc1
CN(C)Cc1cc(Br)cc(C=O)c1
C=CCOc1ccccc1-c1nc(-c2cccc(C(F)(F)F)c2)no1
O=C(c1[nH]nc2ccccc12)N1CCN(c2ncccn2)CC1
Cc1cc2c(cc1C)N(CC(=O)c1ccc(C#N)cc1)C(=O)N(CC(=O)c1ccc(O)cc1)N=C2
COc1ccc(NC(=O)OCC2COC(=O)C2=CN2CCC(C)CC2)cc1
COc1ccc(NC(=O)CSc2nc3nc(C)cc(C)n3n2)cc1
COc1ccccc1C1CC(c2ccco2)=NN1C(=O)CSc1nc2ccccc2n1C
CC(C)(C)CNP(=O)(Nc1ccccc1N)NC1CCCCC1NC1CC(CO)C(O)C(O)C1O
CCOC(=O)N1CCN(C(=O)c2ccc(Cl)c(S(=O)(=O)N3CCCCC3)c2)CC1
O=C1NC(=O)c2c1c1c([nH]c3cccc(F)c31)c1c2c2cccc3c2n1CC3
O=C(C(=O)N1CCN(C(=O)c2ccco2)CC1)c1c[nH]c2c(-c3cncs3)ccnc12
CCCc1c(N)nc2ccccc2c1SCC(=O)O
COc1cc(C2c3cc4c(cc3C(NC(=S)NC(=O)c3ccccc3Cl)C3COC(=O)C23)OCO4)cc(OC)c1OC
CC(C)[N+]1(Cc2ccccc2Cl)CCOCC1
CN(C)c1cc2c3c(cccc3c1)OC(CF)CCCCCCCC=Cc1cccc(c1)C1CC1N(C)CC2
CN(C)c1ccc(NC(=S)NCc2cccnc2)cc1
CC(C)(C)OC(=O)NC(CCCCN)C(=O)N(Cc1ccccc1OC(C)(C)C(=O)O)c1ccc(-c2noc(-c3ccc(NCC4CCCC4)c([N+](=O)[O-])c3)n2)cc1
COc1cccc(N2CCN(CCn3cnc4c(=O)n(C)c(=O)n(C)c43)CC2)c1
CCC(C)c1ccc(-c2c3c(nc4nc5ccccc5n24)-c2ccccc2C3=O)cc1
Nc1nc2c(s1)CCc1cc(Nc3nc(NC(=O)CSc4ccncn4)ncc3Br)ccc1-2
CN(C(=O)C1=CC=C=C1)C(c1ccc2c(c1)OCO2)c1nc2ccccc2n1C
Cc1cc(C=C2SC(=O)N(CC(=O)Nc3cccc(Cl)c3)C2=O)c(C)n1-c1ccccc1C(=O)O
CCOC(=O)N1CCC(N2CCC3(CCC(=O)CC3)CC2)CC1
N=C(CC12CC3C(O)C4C=C(O)C3C1C4C2CCCCCc1ccc2c(c1)OCO2)NO
CC1CCN(S(=O)(=O)c2ccccc2-c2n[nH]c(=S)n2N)CC1
COc1ccc(C=NNC(N)=S)c(OC)c1
CCOC(=O)c1nc2c(=O)[nH]c3cc(S(=O)(=O)N4CCOCC4)ccc3n2n1
CCOC(=O)c1c(C)oc2c([N+](=O)[O-])cc(OCc3c(C(=O)OCC)c4cc(OC)c(OC)cc4n3C(C)CC)cc12
COC1CCCC=CC=CC(=O)Nc2cc3ccc4c(c3c3nc5ccccn5c23)C(=O)C(OC=CCCCC1)O4
Cc1ccc(C)c(OC2OC(COC3OC(C(=O)O)C(O)C(O)C3O)C(O)C(NC(=O)CCN)C2O)c1
COc1ccc(C(=Cc2ccccc2O)C(C)=O)cc1OC
O=C(O)Cc1cn(-c2ccccc2)nc1-c1ccco1
CC(C)CN(C(=O)COC(=O)C1CC1)C1CCS(=O)(=O)C1
Cc1nc(N)nc(NC2CC(CO)C(O)C2O)c1-c1nc2ccccc2s1
O=C1CCCCC1(O)C#CC1CCCCC1
O=C(COCc1ccc(-c2ccccc2)cc1)N1CCCC(CO)(Cc2ccccc2)C1
Cn1cc(Cl)nc1-c1ccccc1
CCn1c(CNC(=O)c2ccco2)nnc1SCC(=O)Nc1ncc(C)c(C)c1[N+](=O)[O-]
O=C(Nc1cccc(NC(=S)NC(=O)c2cc(Br)ccc2O)c1)c1ccco1
CC(=O)C1CCC2C3CCC4=CC(=O)CCC4(C)C3=CCC12C
O=C(O)C(O)C1CC2CCN1CC2C#Cc1ccc(-c2ccccc2)cc1
O=S(=O)(c1ccc(F)c(Cl)c1)N1CC(n2cccn2)C1
Cc1ccc(C2=NN(C(=O)c3ccco3)C(c3ccc([N+](=O)[O-])cc3)C2)cc1
CCn1cc(CN(C)C(=O)c2cccc(-n3cnnn3)c2)cn1
Cc1cc(N)c([N+](=O)[O-])c(CC(=O)NC(C)C)c1C
O=C1CSc2ncc(C(=O)NC3CCCCC3)c(=O)n2N1
COC(=O)C(Cc1ccc2c(c1)COP(=O)(O)O2)c1ccc(Br)cc1
COc1ccc(-c2cc(=O)c3c(O)cc(O)cc3o2)cc1Br
Cc1c(Br)sc2[nH]c(=O)c(C(=O)c3ccccc3)c(O)c12
O=C(Nc1ccc(F)cc1)N1CC(N2CCN(c3cccc(Cl)c3Cl)CC2)C1
Cc1cc(C)c(NC(=O)CSc2nnc(-c3ccncc3)n2C2CCCCC2)c(C)c1
O=C1CC(=Cc2ccccc2)C(=O)C2C3C=CC(C4CCCC34)C12
CCC(O)(C(=O)OC1CN2CCC1CC2)c1ccccc1
COCCN1CCN(C(=O)c2cccc(Cl)c2Cl)CC1
O=P(O)(O)CNCCc1ccc(-c2ccccc2)cc1
CCN(Cc1cccs1)C(=O)CCn1nc(C)cc1C
CCOC(=O)C1CCN(C(=O)CN2CCN(S(=O)(=O)c3ccccc3)CC2)CC1
CNC(=O)c1ccc(Nc2c3ccccc3nc3ccccc23)cc1
O=C(OCC(=O)N(c1ccccc1)c1ccc2c(c1)OCCO2)c1ccccc1
COC1=C(OC)C(C#CC(C)(C)O)(OO)C(C)CC1=O
Cc1cc(C)c(NC(=O)C2COc3ccccc3O2)c(C)c1
Cc1cc(NC(=O)COC(=O)COc2ncnc3c2cnn3-c2ccccc2)no1
CCCOc1cc(COc2cccc(-c3ccn(C)n3)c2)ccc1F
CCC1CC2C(=O)N(OC)C(=O)C2C2C1=C(OC)C(=O)N1C(=O)OC(=NCCc3c[nH]c4ccccc34)C21Cc1ccccc1
CC1CCCC(C)N1C(=O)c1cnc(-c2cccc3cccnc23)s1
COc1ccc2nc(NC(=O)c3cccc4cc[nH]c34)[nH]c2c1
COc1ccc(NC(=O)c2nnn(-c3ncc(Cl)cc3C(F)(F)F)c2N)cc1OC
CC1CN(CCCN(C)C)C1=O
CC(C)COc1ncccc1C(=O)N(C1CCCC1)C1CCN(C(=O)C2CCC2)C1
O=C(Oc1ccc(C=NNC(=S)Nc2ccc(Cl)c(Cl)c2)cc1)c1cc(Cl)cc(Cl)c1
CCOC(=O)COc1ccc(S(=O)(=O)N(C)c2ccccc2F)cc1
CN1CCCN(C(=O)c2ccc3[nH]c(N4CCCCCC4)nc3c2)CC1
CCCc1ccc(C2C(=O)N(C3CCCC3)CC(=O)N2CC2CCCO2)cc1
COc1ccc(CCNC(=O)c2ccc3cc(OC)c(OC)cc3c2)cc1OC
CCCN(CC1CC1)C(=O)CN1CCCOc2ccc(CN3CCCC3C)cc2C1
Oc1ccc(Cl)cc1C=NCCN1CCOCC1
Cc1cc(F)ccc1Cn1c(C(F)(F)F)nc2cc(F)c(F)cc21
CC(N)(CSc1cccnc1)C(=O)Nc1ccc(-n2cccc2)cc1
Nc1nc(Cc2ccccc2)nc2nc3c(c(N)c12)CCCC3
OC1CCC2CC(c3ccc(F)cc3)CCC12F
Cc1nc(SCCC#N)n(-c2ccccc2)c1NC(=O)CCCCC(=O)NO
COc1ccc2nc3cc(Cl)ccc3c(Sc3cccc([N+](=O)[O-])c3)c2c1
O=C(CCN1CCC(OCc2ccc([N+](=O)[O-])cc2)CC1)Nc1ncc(Cc2ccc(Cl)cc2)s1
CC1=CC=Cc2nc(=O)c(=Cc3ccncc3)c(=N)oc2=C1
CCOc1ccc(N(CC(=O)N2CC(=O)Nc3ccccc32)S(=O)(=O)c2ccccc2)cc1
O=C(CSCn1nnc2ccccc2c1=O)Nc1ccc(S(=O)(=O)N2CCCCC2)cc1
CC(=O)OCC1(C)CCCC2(C)C1CCC13CC(C)(CCC21)C1C3CON1C(=S)Nc1ccccc1F
CCc1ccc(CN2Cc3nccn3CC(CN3CCOCC3)C2)o1
COc1ccc(Nc2nc(NCc3n[nH]c4ccccc34)nc(OC)n2)cc1
COc1ccc(P(=O)(Cc2ccc(Nc3cc(C(F)(F)F)nc(OC)n3)cc2)NC2CCCCC2)cc1
CCCCCCCCCC(=O)Nc1ccc(O)c(C(=O)OC)c1
C=C1CC(COC2CCCCO2)OC(OC2CCC3(C)C(CCC4C3C(=O)C=C3C5CC(CCC)CCC5(C(=O)O)CCC34C)C2)C1
O=C(Oc1cc(O)c2c(=O)c(O)c(-c3ccc(O)c(O)c3)oc2c1)c1ccc(O)c(O)c1
NC(CCCc1ccc(O)cc1)C1CCCCC1
COC(=O)C1C(=O)C(O)C2(C)CCC3C(CC4OC43CO)C12
O=C(C(=Cc1ccccc1)n1cnc2ccccc2c1=O)c1ccc2c(c1)OCO2
Cc1ccc(-c2noc(CCC(=O)NCc3ccco3)n2)cc1
OC1CN(C(c2ccccc2)c2ccccc2)C(O)(c2cc(Cl)ccc2Cl)C1
CCCCC(=NNC(=O)OC)C(=O)c1cnc2ccccc2n1
CC(NC(=O)CSc1nc2ccccc2c(=O)n1CC1CCCO1)c1cccc2ccccc12
COCC1(CO)CC(=Cc2ccc(NC(C)(C)C)cc2)C(=O)O1
O=C(O)CC(NC(=O)CCc1ccccc1)C(=O)CON1C(=O)CCC1=O
COc1cc2nc(NC(=O)NCCCOc3ccc([N+](=O)[O-])cc3)nc(N)c2cc1OC
O=C(O)C1(O)C(=O)OC(c2ccc3ccccc3c2)C(O)C1c1ccccc1[N+](=O)[O-]
CC(C)CN1CCCC(OC(c2ccccc2)c2cccc(C(F)(F)F)c2)C1
CCOC(=O)c1snnc1-c1ccc(N(C)C)cc1
COc1ccc2cc(CN3CCN(c4ccccc4)CC3)ccc2c1
Cc1cc(C)cc(C(=S)N2CCN(c3ccc(Cl)cc3)CC2)c1
CCCCCC(C)C(C)C1OOC(C2CCCCC2)C1CCCC(C)CCCC(C)C
O=C(CCNC(=O)c1ccco1)NCCc1cccc(C(F)(F)F)c1
COc1nn(-c2ccccc2)c2cc(NCc3ccc(S(N)(=O)=O)cc3)ccc12
CC1=C(Oc2ccc(C)c(Cl)c2)S(=O)(=O)N=C1N1CCN(C)CC1
CC(C)(C(=O)N1CCC(O)CC1)C(CN)(CN)c1ccc(Cl)cc1
Cc1c(OCCN2CCCCC2C)ccc2cc(NC(=O)C=Cc3ccc([N+](=O)[O-])cc3)c(=O)oc12
COc1cc(C(=O)c2sc(NC(C)(C)CC(C)(C)C)nc2N)cc(OC)c1OC
Cc1ccc(SCc2nnc(NC(=O)c3cccc(Cl)c3C)s2)cc1
CCOC(=O)c1cc2c(=O)cc(CO)[nH]c2cc1C
COc1cccc(-c2cc(=O)c3cc(OC)ccc3o2)c1
CCOC(=O)C1CCN(C(=O)COC(=O)Cc2[nH]c(=S)[nH]c2C)CC1
COC12CC3C(CCC4CC(OCc5ccccc5)C[N+](C)(C3COC(=O)C=Cc3cccs3)C41C)C2(C)C
CN1CCC(CN2CCN(Cc3ccc4c(c3)OCO4)CC2)OC1=O
COC(=O)Nc1ccc(SC(CN(C)C)c2ccccc2)cc1
O=C(Oc1cccc2c([N+](=O)[O-])cccc12)c1ccc(Br)cc1
Cc1cc(C)c(S(=O)(=O)NC(CO)CNC(=O)c2nn(C3CCCC3)c(-c3ccc(Cl)cc3)c2CNCCCn2ccnn2)c(C)c1
Cc1ccsc1CN1CCn2nc(CN(C)C)cc2C1
CN1C(=N)NC(CCC2CCCCC2)(CC2CCN(c3cccc(Cl)c3)CC2)C1=O
CC(NC(=O)c1ccon1)C(=O)NC(Cc1ccccc1)C(O)CN(CCc1ccc(CN2CCCCC2)cc1)S(=O)(=O)c1ccc2c(c1)OCCO2
O=C(NCCC(COc1ccc(F)cc1)c1ccc(Cl)nc1)c1ccc(Cl)cc1
O=S(=O)(Nc1ccccc1Cl)c1cc(Cl)c(C2=NCC3(CCCC3)N2)cc1Cl
CN(C)CCCNc1nc2cc3ccccc3cc2c2ccccc12
Cc1[nH]c2ccccc2c1CCN1CCN(CC(=O)N2CCOCC2)CC1
Nc1ccc(-c2nc3ccccc3c3sccc23)cc1
CCn1cc(O)n(-c2ccc(-c3cccc(C)n3)c(C)c2)c1=S
Cc1cc(O)c([N+](=O)[O-])cc1[N+](=O)[O-]
O=C(NCCN1CCCOCC1)NC1CC(c2ccc(Cl)c(Cl)c2)C(=O)N(c2ccc(F)cc2)C1
CCOC(=O)c1cc(=O)c2c(C)cc(C)cc2[nH]1
Cc1noc(NS(=O)(=O)c2ccc(NC(=O)Nc3cc(F)c(C)c(Cl)c3)cc2)c1Cl
COC(Cc1ccccc1)C(CCc1ccccc1)NC(=O)c1nnn(-c2nonc2N)c1CC(C)(C)O
O=C(C1CCCN(C(=O)C2CCCCC2)C1)N1CCN(c2ccccc2)CC1
O=P(O)(O)OCC1OC(N2C=NC3C(F)=NN=C32)C(O)C1OP(=O)(O)O
Cc1c(CN2CCSCC2C(=O)NCCc2ccc(Cl)c(Cl)c2)cnn1C
CC(C)CCCC(C)C1CCC2C3CC(O)C4(O)CC(O)CCC4(C)C3CCC12C
COc1cc(Nc2nc(Sc3nnc(C)s3)nc3ccccc23)cc(OC)c1OC
CN1CCN(C(=O)c2ccc3oc(=N)c(C(=O)NCc4ccccc4Cl)cc3c2)CC1
CCCc1cc(Oc2ccc(OC(F)(F)F)cc2)ccc1OCCCOc1ccc(C2SC(=O)NC2=O)cc1
O=C(O)CC1(CC(=O)O)CCC2(Cc3cc(Br)ccc3CC2=O)C1
Nc1ccc2c(-c3cccnc3)c(-c3ccc(C(F)(F)F)cc3)c(=O)n(O)c2c1
Nc1ccccc1NC(=O)c1cc2ccccc2s1
CCCN(CCc1ccccc1)c1nc(C)nc2c(C)nn(CCC)c12
CC(C)CC1NC(=O)C(NC(=O)C(N)Cc2ccc(O)cc2)CCCCNC(=O)CC(C(N)=O)NC(=O)C(C)NC(=O)C(CC(N)=O)NC1=O
COc1ccc(Nc2nc(Cc3ccc4c(c3)OCO4)cn3ccnc23)cc1Cl
C=CCN1CC(C)N(Cc2cccc3nonc23)CC1C
C#CC(O)C=CCCC=CCC#CC=CCCCCCCCCCCCCCCCCC=CCCCCCC(O)C#C
CC1(C)C(C(=O)O)N2C(=O)CC2S1(=O)=O
Clc1ccc(C(=NC2CCCCC2)NC2CCCCC2)cc1
Cc1cnc(Cl)c(CON=Cc2c(C)nn(C)c2Oc2ccc3c(c2)OCO3)n1
O=C(NC1CCC(CCN2CCC(c3cccc4c3OCO4)CC2)CC1)c1ccc(-n2nc3ccccc3n2)cc1
Cc1ccc(S(=O)(=O)N(C)C)cc1NC(=S)N1CCN(c2cc(C(F)(F)F)cc(C(F)(F)F)c2)C(=O)C1
CN(C(=O)CNC(=O)C1CCCCC1)C1CCS(=O)(=O)C1
CCN(C(=O)Cn1c(=O)oc2ccc(Br)cc21)C1CCS(=O)(=O)C1
CC1(C)Cc2ccccc2C(C(F)(F)F)N1C(=O)CN(Cc1ccccc1)S(N)(=O)=O
CCCCCCCCCCCCCC1=C(C)C(=CO)OC1=O
CCCC1(O)CCN2CC3(CO)N=C(C)OC3(C)C2C1
COc1ccc(Nc2cc3c(=O)nc(S)[nH]c3cc2[N+](=O)[O-])cc1
COc1ccccc1S(=O)(=O)CCCC(=O)N(O)CCCO[N+](=O)[O-]
CCn1cc2c(nc(NCCCO)n3nc(-c4ccco4)nc23)n1
Cc1cc(C)n2nc(CCc3nc(-c4cccc(C(F)(F)F)c4)cn3C)nc2n1
CCc1[nH]c2ccc(OCCCCC(F)(F)C(F)(F)F)cc2c1C(=O)NCCN(C)C
Cc1ccc(NC(=O)CCc2nnc3n(CC(C)C)c(=O)c4sccc4n23)cc1C
Cc1cc(C)cc(NC(=O)c2ccc(-n3nc(C)cc3C)cc2)c1
CN1CCN(c2ccc(Cl)cc2Cl)CC1
COc1ccc(C2C(c3ccc(Cl)cc3)C3(C(=O)OC(C)(C)C)SCCC(c4ccc(Cl)cc4)N3S2(=O)=O)cc1
COCC1CCC(C)N1C(=O)CCC(C)N1C(=O)CCC1=O
O=C(Cc1ccccc1)Nc1nnc(CCSCCc2nnc(NC(=O)Cc3ccc(Cl)c(Cl)c3)s2)s1
CN1CCN(c2cc(F)c3c(=O)c(C(=O)O)cn4c3c2C(=O)C2SCCC24)CC1
Oc1ccc(-c2cn(-c3ccc(O)cc3)nn2)cc1
COc1ccc(O)c(C2OCCS2)c1
CC(N)C(=O)N1C(C(=O)O)CC2CC21
CC1Cc2cc(S(=O)(=O)N3CCCC(C(=O)NC4CCCC4)C3)ccc2N1C(=O)C1CCC1
O=C(Nc1ccc(F)cc1)OCCSc1nnc(-c2ccccn2)o1
CC=C(C)C(=O)C12OC(C)(C)OC1CC1C3CCC4=CC(=O)C=CC4(C)C3(F)C(O)CC12C
O=C(Nc1cccc(-c2nc3ncccc3o2)c1)c1ccc(F)cc1F
COC(Cc1ccccc1)CN1CCCC1
O=C(NN=C1CCCCC1)Nc1ccccc1Cl
COc1ccc(N2CCN(C(=O)CNC(=O)c3ccco3)CC2)cc1
Cc1cc(=O)nc(SCc2cn(Cc3cccc(F)c3)nn2)[nH]1
CCC(=O)Nc1cccc(NC(=O)CSc2ccc(Cl)cc2Cl)c1
CC(=O)OC(C)(C)C=CC(=O)C(C)(O)C1C(O)CC2(C)C3C(O)C=C4C(CC(O)C(=O)C4(C)C)C3(C)C(=O)CC12C
CCOC(=O)Nc1ccc(Oc2ncnc3scc(-c4ccc(C)cc4)c23)cc1
O=C(NN1C(=O)C(Cl)C1c1ccccc1Cl)c1cc2ccccc2[nH]1
O=C1c2ccccc2C(OCc2ccccc2)C1C(=O)N1CCOCC1
CCS(=O)(=O)c1ccc(C(=O)N2CCC(c3ccccc3OC)CC2)cc1
CNC(=O)C(C(=O)NO)N(C)C(=O)c1ccc(OCC=C(C)C)c(C)c1
Cc1c[nH]c2c(N3CCN(Cc4ccc5c(c4)OCO5)CC3)cc(C(F)(F)F)cc2c1=O
CC(=O)Nc1ccc(C=NNC(=O)C2CC(=O)N(CC3CC3)C2)cc1
Cc1ccc(N2C(=O)NC(=O)C(=Cc3cnc4ccccc4c3)C2=O)cc1
CCCCCC(NC(=O)CNC(=O)C(CCCCN)NC(=O)C(Cc1c[nH]c2ccccc12)NC(=O)OC(C)(C)C)C(=O)NC(Cc1ccccc1)C(N)=O
COC1CCC(OC2CCC(OC3CCC(COC4CC(OC5CCCCO5)CCO4)OC3Oc3cccc(O)c3)OC2CO)OC1C
CCOc1ccc(OCC(=O)OCC(=O)Nc2cc(Cl)ccc2C)cc1
Nc1ncnc2c1ncn2C1OC(CSCCCCNCC2CC2)C(O)C1O
Cc1ccc2c(C3CCN(CCc4c[nH]c5ccc(F)cc45)CC3)noc2c1
CC(C)(C)OC(=O)N1CCN(CCCOc2ccc(-c3coc4cc(O)ccc4c3=O)cc2)CC1
CC(C)(O)C1CCC(Cc2cc(F)cc(NC(=O)C3Cc4ccccc4C3)c2)CC1
Nc1ncnc2c1ncn2C1CCCCC1
CCn1cc(CSc2nc3cc(C(F)(F)F)ccc3s2)nn1
CNC(=O)CCN1CC2(CCNCC2)OCc2ccccc21
C=C(C)c1cccc(C(C)(C)NC(=O)N2CCC(F)(F)CC2)c1
CN(CC(=O)N(Cc1ccc(C2CCCCC2)cc1)C1CCCC1)S(=O)(=O)c1ccc(O)cc1
Cc1ccc(C2=CN(C)C(c3ccc(C)cc3)C2)cc1
CC(C)(C)CCCC(C)(c1ccc(O)cc1)c1ccc(O)cc1
Cn1cc(-c2ccc(Cn3ccc4cc(Cl)c(Cl)cc4c3=O)c(F)c2)c(C(F)(F)F)n1
CSc1nc(Nc2cc(CN3CCC(O)CC3)c(Cl)cc2OC(F)F)ncc1C(F)(F)F
CC(C)(C)SCC(CCN1CCN(Cc2ccccc2)CC1)(C(N)=O)c1ccc(Cl)cc1
COC(=O)C(Cc1ccc(O)c(Br)c1)c1ccccc1
COc1ccc(-n2c(Cn3c(=O)sc4ccccc43)nnc2SCC(=O)Nc2ccc(S(N)(=O)=O)cc2)cc1
O=C(O)c1ccc(COc2ccc(-c3nc(-c4ccccc4)[nH]c3C(=O)Nc3ccc([N+](=O)[O-])cc3[N+](=O)[O-])cc2)cc1
CCOCC(=O)NC1C(O)OC(CO)C(O)C1O
CC1(C)C=C(n2ccccc2=O)c2cc(S(=O)(=O)Nc3ccc(F)cn3)ccc2O1
Cc1ncc(CO)c2ncn(CC3CCCCO3)c12
COc1cc(-c2oc3ccccc3c2C=O)cc(OC)c1OC
O=c1[nH]c2ccccc2n1CCCN1CCC(n2nc(-c3ccc4ccccc4c3)c3c2CCCC3)CC1
CN(CCCNC(=O)c1cc2c(s1)-c1ccccc1OCC2)CCCNC(=O)C12CC3CC(CC(C3)C1)C2
CCCCc1cn(C2c3cc(NC(=O)c4cc(F)cc(F)c4)ccc3C(C(=O)N3CCOCC3)C2O)nn1
CC(=O)NC(CC(=O)c1ccc(F)cc1)c1ccc(Br)cc1
CC(C)(C(=O)O)P(=O)(O)OCC1OC(n2ccc(=O)[nH]c2=O)CC1O
N#Cc1cccc(C=NNC(=O)c2ccncc2)c1
O=c1c(-c2ccsc2)c(CC2CCN(Cc3ccccc3)C2)oc2c(Br)cccc12
O=C(CCc1cn(Cc2ccc(Cl)cc2)c2ccccc12)Nc1ccc(Br)cc1
Cc1cc(C)cc(C(=O)OC2C=CC(n3ccc(=O)[nH]c3=O)C2)c1
COc1ccc(Nc2ccc(C3CCN(Cc4ccccc4)CC3)cc2)cc1
CC1=C(O)C(=O)c2ccccc2C1=O
NC1CCN(c2ccc(NS(=O)(=O)c3cccc4ccccc34)cc2)C1
OC(=S)c1cccnc1
CC(C)NCCC1(c2ccccc2)CCN(C(C)c2cccc(F)c2F)C(=O)O1
CC(C)CC(CO)Nc1nc(Cl)nc2c1ncn2CCC(CO)CO
CC(=O)OC1SC(=S)NN=C1c1ccc(-n2cccc2)cc1
COc1c(OC2OC(C)C(O)C(O)C2O)cc2oc(-c3ccncc3)cc(=O)c2c1O
O=C(Cn1c(=O)sc2ccccc21)Nc1ccccc1-c1ccccc1
NCCCC(=O)N1CCCOCCN(C(=O)OCc2ccccc2)CCOCCOCC1
CCOC(=O)C1CCN(C(=O)Cn2ccc(C(F)(F)F)n2)CC1
COc1cccc(C(=O)Nc2cc(Br)c3c(c2)OCO3)c1
CCOc1ccccc1-c1nnc(SCC(=O)Nc2cc(C)on2)n1C
C=CCn1c(SCC(=O)NC2CCOC2=O)nc2sc3c(c2c1=O)CCC3
Cn1cnc(S(=O)(=O)N(Cc2ccccc2F)C2Cc3cc(C#N)ccc3N(Cc3cncn3C)C2)c1
CCCN(CC(=O)NC1CCCC1)C(=O)CNS(=O)(=O)c1ccc(Cl)cc1
CC(C)(C)c1nn(-c2ccccc2)c(N)c1S(=O)(=O)NC(=O)Nc1cc(C(F)(F)F)ccc1N1CCCCCC1
CN(C(=O)Cn1c(=O)oc2cc(S(=O)(=O)N3CCCCC3)ccc21)c1ccccc1
CC1C(NCc2coc(-c3ccccc3F)n2)CC2CC1C2(C)C
COc1ccc(CCCN2CCC3(CC2)C(=O)NCN3c2cccc(F)c2)cc1
Nc1nc(N)c2c(n1)nc(SCc1ccccc1)n2C1OC(CO)C(O)C1O
COc1cc(OC)c(OCC=C(C)C)c(C(=O)NCCO)c1
COC(=O)C(=O)NC(CSC(=S)NCc1ccccn1)C(=O)OC
COc1cc(C=CC(=O)O)cc(OC)c1OCc1c(C(C)C)noc1C
COc1ccc2c(c1)C(=O)N(CC1(C#Cc3cccnc3)NC(=O)NC1=O)C2
CCC(C)(C)c1nc(SCC(=O)Nc2cccc(C)c2)c2c(=O)n(C)c(=O)n(C)c2n1
NC(=O)c1cnc(NC(=O)c2cc(Oc3cncnc3)ccn2)s1
CCS(=O)(=O)N1CCC(NC(=O)C2CCC(=O)N(CCC3CCCC3)C2)CC1
CC1(O)Cc2c(cnn2-c2ccccc2)C(c2ccccc2)C1
CCc1ccccc1OCC(=O)OCCOc1ccccc1C
COc1ccc2c(Cc3cccnc3)cccc2c1
CC1(C)C2CCC1(CS(=O)(=O)N1CCN(c3ccc(C(F)(F)F)cn3)CC1)C(=O)C2
Cc1cc(-c2ccnc3cccc(NC(=O)C(C)(C)N)c23)ccc1F
S=c1[nH]nc(C2CC2)n1N=Cc1cccs1
CC1CCCN1C(=O)c1nn(-c2ccc(F)c(Cl)c2)c(=O)c2c1c1ccccc1n2C
CCN(CC)c1ccc(CNC(=O)c2ccc3scnc3c2)cc1
COc1cc(C=CC(=O)OC2C(=O)C3(C)C(O)CC4OCC2(O)C(O)C43)cc(OC)c1OC
COc1ccc2[nH]cc(CC(Nc3nc(=O)c4ccccc4[nH]3)C(=O)O)c2c1
CN1CCC23c4c5ccc(O)c4OC2C(NC(=O)c2ccccc2Oc2ccccc2)CCC3(OCc2ccccc2)C1C5
Nc1nc(N)c2nc(N3CCCCC3)ccc2n1
COCCNc1ccnc(Nc2ccc(Cl)c(S(=O)(=O)NCC(C)C)c2)n1
O=C(Nc1nnc(CCSCCc2nnc(NC(=O)C3CCCCN3)s2)s1)c1ccc2ccccc2c1
COc1cc(-c2cnc3ccccc3c2)ccc1-c1cnco1
O=C(NCCCN1CCCC1)c1cc(-c2ccncc2)nc2ccccc12
COc1cc2cc3ccc(=O)n(C)c3nc2cc1OC
COc1ccc(C2CC(=O)C=C(c3cc(F)ccc3Cl)C2)cc1OC
Cc1ccc(C)c(N2CC(NC(=O)c3ccncc3)CC2=O)c1
CCc1ccccc1NC(=O)C1CCCN1C(=O)c1ccco1
CC(=O)Nc1cc(-c2ccccc2)nn1-c1ccc(S(N)(=O)=O)cc1
O=C(O)CCCCCCc1ccc(O)c(O)c1
COc1ccc(-n2ccnc2SCC(=O)Nc2nccs2)cc1
CCN(C(=NO)c1ccc(-c2cc(C(F)(F)F)cc(C(F)(F)F)c2)nc1)C(C)C
COc1cc(C(C)NCCc2c[nH]c3ccc(F)cc23)ccc1C
CCNc1nc(Oc2ccc(F)cc2F)c2ccccc2n1
CC1CC(C)(C)Nc2cc3ccccc3cc21
Cc1cc(Cl)ccc1OCC(=O)N1Cc2ccccc2Oc2ccccc21
CCc1nc2ccccc2nc1NCc1cc(C)c2c(c1)N(C)C(=O)CO2
CCCc1ccc(CN(CCN(CC)CC)S(=O)(=O)c2ccc(C)cc2)cc1
NC(=O)C1CCN(C(=O)NCCN2CCOCC2)CC1
Cn1cc(CN2CCC3C2CCC(=O)C32CCCOC2)cn1
COc1ccc(S(=O)(=O)c2cc3c(c(NCCCO)n2)n(C)c(=O)c(=O)n3C)cc1OC
CC(Oc1ccccc1)C(=O)NC(Cl)c1cccc(Cl)c1
Cc1cc(C)c(-c2ccc3oc(N4CCOCC4)cc(=O)c3c2)c(=O)o1
CN(CC(=O)NNC(=O)c1cc(Br)ccc1F)CC(=O)Nc1ccccc1C(F)(F)F
CC(SC1C2CC3CC(C2)CC1C3)C(=O)Nc1ccc(C(=O)O)cc1
COc1ccccc1NC(=O)C12CCC(C)(C)CC1C1=CCC3C4(C)CC(OC(C)=O)C(O)C(C)(C)C4CCC3(C)C1(C)CC2
CCOc1ccccc1N1CCN(CCCC(=O)N2CCN(C)CC2)CC1
COC(=O)C1CC(C(C)(C)CCC(O)C(C)(C)O)Nc2ccc(-c3ccccc3)cc21
COC(=O)c1ccc(NC(=O)Cc2csc(=Nc3ccc(C)cc3)s2)cc1
COC(=O)C(=Cc1ccc(OC(=O)C=Cc2ccc(OC)c(OC)c2)c(OC)c1)CC(=O)NCCCCCCCCC(=O)Nc1ccc2nc(C)ccc2c1
Cc1ccc(NS(=O)(=O)c2cccc(-c3n[nH]c(=S)n3N)c2)cc1
CCCCOc1ccccc1CNC(=O)C1COc2ccccc2O1
CCC1CN(CC(=O)N(C)C)CCC1N(C)c1nccs1
CN(C(=O)Cc1ccc(Cl)c(Cl)c1)C1CCN(CCc2cn(Cc3ccc([N+](=O)[O-])cc3)c3ccccc23)C1
CCOc1cccc(CCNC(C)=O)c1
Cc1n[nH]c(C)c1S(=O)(=O)Nc1ccc(-n2ccnc2C)cc1Cl
Cc1ccc(C)c(NC(=O)CN(C)C(=O)c2ccc(S(=O)(=O)N3CCCCC3)cc2)c1
CCOC(=O)c1c(NC(=O)Cc2ccccc2Cl)sc2c1CCN(C(C)=O)C2
O=C(Nc1ccc2c(c1)OCO2)c1cccc(S(=O)(=O)N2CCCC2)c1
CN(C)CN1CCN(c2c(F)cc3c(=O)c(C(=O)O)cn(C4CC4)c3c2Cl)CC1
CCN1CCCC(CNC(=O)CN2C(=O)C(C)Oc3ccc(C(=O)N4CCCCCC4)cc32)C1
FC(F)(F)c1cccc(N2CCN(Cc3ccnc4[nH]cnc34)CC2)c1
CCn1cc(C(=O)NCCO)c(=O)c2c(Cl)c(F)c(N3C(=O)C4=C(CCCC4)C3=O)c(F)c21
CC(C)CN=C(NC#N)Nc1cccnc1
O=C(Nc1sc(-c2ccccc2)nc1-c1ccccc1)N1CCCCC1
COc1cc(NC(=O)C(=O)NCCCN2CCOCC2)cc(OC)c1
CC(=O)Nc1cc(NCc2cccnc2)nc(-c2ccccc2)n1
COc1cccc(O)c1-c1cc(=O)c2c(O)cc(O)cc2o1
Nc1ncn(CCNCc2ccccc2)c2c3ccccc3nc1-2
O=C1CC2(CCCC2)CC(=O)N1CCCCN1CCN(c2ccc(F)cc2)CC1
COCCOC(=O)C1=C(C)NC2=C(C(=O)CC(c3ccc(Cl)cc3)C2)C1c1cccc(Cl)c1Cl
CC1CC(c2ccncc2NC(=O)c2ccc(F)c(-c3c(F)cccc3F)n2)CCN1S(C)(=O)=O
CC(=O)NC(C)c1ccc(OC2CCN(c3nc4cc(Cl)c(C(F)(F)F)cc4o3)C2)cc1
CCC1(c2ccc(CSc3ccnc(OC)c3)cc2)OC(=O)Nc2ccc(Cl)cc21
CCC(CC)Nc1nc2c(S(=O)(=O)c3ccccc3)nnn2c2cc(C)sc12
NC(=O)C1CCC(CNC(=O)c2cccc3[nH]ccc23)CC1
CC1(C)CN(CCCF)C(=O)N1C1CCN(c2ccc(N3CC(Cn4cc(CC(F)(F)F)nn4)OC3=O)cc2)CC1
COc1cc(NC(=O)Cc2cc(-c3ccccc3)no2)cc(C(=O)O)c1
Cc1cn(C2CC(CO)C(CO)O2)c(=O)[nH]c1=O
COc1ccc(C(=O)c2cccc(C(=O)NC(CC(=O)O)c3cccc(C(F)(F)F)c3)n2)cc1
O=c1[nH]c(=O)n(CCCn2cc(-c3ccccc3)nn2)cc1Br
O=C(CSc1nnc(-c2ccccc2)o1)NC1CC(=O)N(c2ccc3c(c2)OCCO3)C1
Cc1c(NS(=O)(=O)c2ccc(NC(=O)NC(=O)c3ccco3)cc2)c(=O)n(-c2ccccc2)n1C
O=c1nc2cc(-c3ccccc3Cl)[nH]c2c(O)n1-c1ccc(CN2CC(CO)NC(CO)C2)cc1Br
O=C(O)C(O)=CC(=O)c1cccc(OCc2ccccc2F)c1
CCOc1ccc(C2C(Cl)C(=O)N2NC(=O)c2ccncc2)cc1
NC(=S)c1cc(Cl)cc(OCCO)c1-c1cc(CO)ccn1
CCOc1ccc(N2CC(=O)Nc3ccc(Nc4nc(C)c(C)c(NC5CCCCC5)n4)cc32)cc1
CC12C(=O)OC(=O)C1(C)C(C1OC1CO)C1C(=O)Oc3ccc(Oc4ccc(Cl)cc4)cc3C12
NCC1(c2cccc(Br)c2)CCN(C(=O)c2ccc(-c3ccc(C(F)(F)F)cc3)cc2)CC1
CCc1ccc(C2Nc3ccccc3C(=O)N2Cc2ccc3c(c2)OCO3)o1
CCCS(=O)(=O)Nc1cccc(-c2sc3ncnc(NCC4CC4)c3c2-c2ccc(OCCN3CCCC3)cc2)c1F
CCCOc1ncccc1C(=O)NCc1cc(F)cc(C(F)(F)F)c1
CC(C)CN(C(=O)Cn1nnc(-c2ccccc2)n1)C1CCS(=O)(=O)C1
CC(=O)NCCc1cn(C2CC([N-][N+]#N)C(COP(=O)(O)Oc3cccc4ccccc34)O2)c(=O)[nH]c1=O
Cc1c(-c2ccc(O)cc2)oc(-c2ccc(OCCOS(=O)(=O)O)cc2N)c1C
COc1cccc(CN2CCOCC2CCO)c1
O=C(c1ccccc1)N1CCC(c2cccc(Cl)c2)(S(=O)(=O)c2ccc(Cl)cc2)CC1
Cc1ccc(CNC(=O)C2CCN(c3nc4ccsc4c(=O)n3-c3ccc(F)cc3)CC2)cc1
CCC1OC(=O)CC(O)C(C)C(OC2OC(C)CC(N(C)C)C2O)C(CC=O)CC(C)C(=O)C=CC2(C)OC2C(OC)C1O
CCCCCCCCCCCOC=CC(=O)Nc1ccc(O)c(OC)c1
O=C(NCCCOc1ccccc1)N1c2ccccc2Sc2ccccc21
O=C(Nc1ccc(Cl)c(C(F)(F)F)c1)N1CCN(c2nc(-c3ccc(N4CCOCC4)cc3)ns2)CC1
O=C(O)C1=CN(Cc2cccc(C(F)(F)F)c2)C=C(C(=O)O)C1c1ccco1
COc1ccc(N2CCN(C(=O)c3[nH]c4cc(C)c(C)cc4c3C)CC2)cc1
COc1ccc(NP(=S)(Nc2nccs2)n2nncc2-c2ccc(OC)cc2)cc1
O=C(c1ccccc1SSc1ccccc1C(=O)N1CCOCC1)N1CCCC1
O=C(Nc1nc(-c2ccco2)c2cc(C(F)(F)F)ccc2n1)c1cccnc1
Cc1ccc(Sc2n[nH]c(=S)n2-c2ccccc2)c(C)c1
COc1ccc(C2=CC(=O)C(C)O2)cc1OC
O=S(=O)(c1ccc(Cl)cc1)N(CC1CCCO1)C1CCN(C2CCCC2)CC1
N#Cc1ccc(C(=CCCN2CCC(O)C2)c2cccc(C#N)c2)cc1
Cc1cc2c(cc1Cc1cc(O)cc(C(=O)O)c1)C(C)(C)CCC2(C)C
C=CCC1(O)CCN(CCCc2c(C(C)(CCc3c[nH]c4ccccc34)NC(=O)Nc3ccc(C#N)cc3)[nH]c3ccc(Cl)c(Cl)c23)CC1
COCCN(CCOC)Cc1c(C(=O)N2CCN(c3ccc(Cl)cc3)CC2)nc2cc(C)ccn12
Cc1ccc(Nc2n[nH]c(SCc3ccc(F)cc3)n2)c(C)c1
COc1cc(C(=O)N(NC(=O)c2ccccc2Cl)C(C)(C)C)ccc1OCc1ccccc1Cl
CS(=O)(=O)c1ccc(NN=O)cc1
COc1cccc(CNC(=O)c2ccc3ccccc3n2)c1
CCOC(=O)C1=C(C)NC(=O)NC1c1ccc2ccccc2c1
O=C(c1ccccc1)C(O)Cn1ccc(=O)[nH]c1=O
CNc1cccc(N2C(=O)c3ccccc3C2(O)C(=O)Nc2ccc(OC(F)(F)F)cc2)c1
COc1nc(CCC(=O)O)nc(NC(NS(=O)(=O)c2ccc([N+](=O)[O-])cc2)C(F)(F)F)n1
CN1CC(O)c2ccccc2N(C)Cc2cc(Cl)ccc21
Cc1cccc(NC(=O)C(=Cc2ccco2)NC(=O)c2ccccc2)c1
COc1ccc2c3c1OC1C4(OC)C=CC5(CC4CNC(=S)NCC(=O)c4c(F)cccc4F)C(C2)N(C)CCC315
CCOc1ccc(C(c2c(N)n(C)c(=O)n(C)c2=O)c2c(O)n(C)c(=O)n(C)c2=O)cc1
Cc1c(CNc2ccc(C(=O)N3CCN(C(C)C)CC3)cc2)c(C(O)(C(F)(F)F)C(F)(F)F)nn1-c1ccccc1
N#CC1CC2c3ccccc3C1C2(F)Br
Oc1ccc(C=Nc2cc(-c3ccc(OCc4ccccc4)cc3)ccc2-c2ccc(C(F)(F)F)cc2)c(O)c1
COC(=O)c1ccc(OCCN2Cc3[nH]c4ccccc4c3CC2CO)cc1
CN1CCC(Cn2cnc(-c3cccc(F)c3F)c2-c2ccnc(N(C)C)n2)CC1
O=C(COc1ccccc1Br)Nc1ccccc1-c1ccn2nccc2n1
CCOc1ccc(-n2c(SCC(=O)Nc3cccc(C)c3)nnc2-c2c(C)noc2C)cc1
Cc1nnc(C(C)NC(=O)C23CCOC2CCN(C2CCCC2)C3)s1
Cc1cc(C(=O)CSc2nnc(-c3ccco3)n2Cc2ccco2)c(C)n1-c1ccccc1
O=S(=O)(c1ccc2ccc(N3CCN(CCCO)CC3)nc2c1)c1nc2cc(C(F)(F)F)ccc2[nH]1
COc1cc(OC)nc(NC(=O)NS(=O)(=O)c2c(C)nc3sccn3c2=O)n1
COc1cc(C2c3c(oc4cc(O)c(Cl)c(C)c4c3=O)C(=O)N2Cc2cccnc2)cc(OC)c1OC
Cn1c([N+](=O)[O-])cnc1C=C1SC(=S)N(CCC#N)C1=O
COc1cc2c(OCCCN(C)C)c3c(c(NCCCN(C)C)c2cc1O)C(=O)OC3
CN(C)c1cc(Br)cc2c(-c3ccccc3)cncc12
CC(=O)NC(C(=O)NC(CC(=O)O)C(=O)NC(CC(C)C)C(=O)NC(Cc1ccccc1)C(=O)NC(CC(=O)O)C(=O)NC(C(=O)O)C(C)C)C(C)O
Cc1ccc(C2CC3(C(=O)O)OC4(Cn5c(nc6ccc(OC(C)C)cc65)CC34)C(=O)N2)cc1
CC(C)=CCc1c(O)cc2c(c1O)C(=O)CC(c1ccc(O)c(O)c1)O2
CCC1CC(=O)Oc2cc(OCC(=O)Nc3ccc(S(N)(=O)=O)cc3)ccc21
CN1CCC23c4c5ccc(O)c4OC2c2ncc(-c4ccc(C(=O)O)cc4)cc2CC3(O)C1C5
CCC(Nc1nc(-c2ccc(OC)cc2C)cc2ncn(C)c(=O)c12)c1ccccc1
Cc1oncc1NC(=O)c1cccc(Cl)c1
CCC(C)(P(=O)(O)O)P(=O)(O)O
CCOC(=O)c1cccc(NC(=O)C2CCCN(S(=O)(=O)c3ccc4[nH]c(=O)ccc4c3)C2)c1
Cc1ncccc1-c1cccc2c1OC(CNC(=O)CC1CC1)CC2
CC(C)c1ccc(NC(=O)c2cc3ccccc3oc2=Nc2cccc(SC(F)(F)F)c2)cc1
COC(=O)C=C1SCC(n2cc(C)c(=O)[nH]c2=O)C(O)C1O
COc1ccccc1OC1CN(C(=O)c2nc3ccccc3s2)C1
COCCN1CCc2cc(OC)c(OC)c3c2C1Cc1cc2c(cc1-3)OCO2
CCCS(=O)(=O)N1CCN(c2ccc(C(=O)NCC(c3ccccc3)N(C)C)cn2)CC1
CC(C)OCc1ccc(CS(=O)(=O)NCCc2sccc2C(C)N2CCC2)cc1
N#[N+][N-]C1CC(CO)SC1n1cnc2c(N)ncnc21
O=C(CCc1ccc(F)cc1)N1CCN(c2ccccc2F)CC1
C=CC(=O)Nc1cnc(Nc2ccn(CCN3CCOCC3)n2)nc1
Nc1nc(=O)c2ncn(C3OC(CO)C(O)C3O)c2[nH]1
c1ccc(-n2cc(-c3ccc4c(c3)CN(CC3CCC5CN5C3)CCO4)cn2)cc1
COc1ccc2cc(-c3csc(-c4ccc(Cl)cc4)n3)ccc2c1
CC(C)n1nc(CN2CCN(c3cccc(F)c3)C(=O)C2)c2cccnc21
O=C(O)c1ccccc1Nc1ccc([N+](=O)[O-])cc1[N+](=O)[O-]
ON=Cc1cc2c(cc1O)OCO2
O=C(C1CCOCC1)N1CCCN(C(CO)Cn2ccnc2)CC1
COc1ccccc1NC(=O)C[S+]([O-])CC(=O)Nc1nnc(C2CC2)s1
COc1ccc(NC(=O)c2ccco2)c(OCC(=O)N2CCCC2C(N)=O)c1
CCN(CC)c1ccccc1CN(C)C(=O)CN1CCN(S(=O)(=O)c2ccc(Cl)cc2)CC1
c1cc2ccsc2c(N2CCNCC2)n1
COP(=O)(O)OCC1OC(n2cc(C)c(=O)[nH]c2=O)CC1[N-][N+]#N
Clc1cccc(-n2ncc3c(NCc4ccco4)ncnc32)c1
CC1(COc2ccc(C3(O)COC(N)=N3)cc2)COCC(N)=N1
CS(=O)(=O)NC(=O)CCc1ccc(F)c(F)c1
COc1cc(Br)c(CNC(=O)C2CCN(C(C)c3ccccc3)CC2)cc1OC
O=C(COC(=O)c1ccc(-c2ccccc2)cc1)NO
CCc1cc2cc(CC3SC(=N)Nc4c(C)n[nH]c43)ccc2nc1C
Nc1cc(C(=O)Nc2ccc(C(F)(F)F)cc2OC(F)(F)F)ccc1Cl
O=C(CCS(=O)(=O)c1ccc(-c2ccoc2)cc1)N1CCC(CCOc2ccc(F)cc2)CC1
CCCCC1(CCCC)CS(=O)(=O)c2ccc(N)cc2C(c2ccc(NC(=O)c3ccc4c(c3)OCO4)cc2)C1O
COc1ncc(Nc2ncc(CN3CCN(CC(C)(C)O)CC3)cc2-c2nc(C)nc(N)n2)cc1F
CC(=O)N1CCC(NCc2cnc(Oc3ccc4c(c3)CCC(c3ccccc3)O4)s2)CC1
CC12CC(c3ccoc3)OC(=O)C1=CCC1C2CCC2(C)c3c(cnn3C3CCOCC3)CC12
C=CC1CC1(NC(=O)C1CC(Oc2nccnc2-n2cccn2)CN1C(=O)C(NC(=O)OC(C)(C)C)C(C)(C)C)C(=O)NS(=O)(=O)C1CC1
CC1(C)Cc2c(c(N3CCOCC3)nc3sc4c(NCc5ccc(F)cc5)ncnc4c23)CO1
Nc1ncnc2c1ncn2C1OC(CSCCCNCCc2cccnc2)C(O)C1O
COc1ccc(F)cc1-c1nnc(NC(=O)C(F)(F)F)s1
O=C1C2=C(C(=O)C(C=CC#CI)=C1N1CCCCC1)N1CC3C(N3Cl)C1(O)C2
N#Cc1ccccc1C=CC(=O)c1c(-c2ccccc2)cc(N2CCOCC2)n(C2CCOCC2)c1=O
COc1cc2c(cc1C(F)(F)F)N(C(=O)Nc1ccc(Br)cc1)CC2
O=C(CCN1C(=O)C(=Cc2ccc(Cl)cc2)SC1=S)NC1CCCCCC1
CCS(=O)(=O)N1CCc2c(nc(SC)n2CC2CC2)C1
CCCC(Oc1ccc(-n2cc(-c3ccccc3OC)nn2)cc1)c1ccc(C(=O)O)cc1
CC(CCc1ccccc1)NC(=O)C(=O)NNS(=O)(=O)C=Cc1ccc(Cl)cc1
Cc1cc(C)c(S(=O)(=O)Nc2ccc(N3CCOCC3)cc2)c(C)c1
O=C1NC(=O)C(=Cc2cc(C(F)(F)F)n(-c3cccc(C(F)(F)F)c3)c2-c2ccc(C(F)(F)F)cc2)C(=O)N1
O=C(NO)c1cnc(NC2(c3cccc(Cl)c3)CC2)nc1
COc1ccc2nc(NC(=O)c3c(C)nc4sccn34)sc2c1
COC(=O)c1ccc2c(c1)c(NC(=O)c1ccc(C#N)cc1)cn2C
O=C1C(=O)c2cc(C(F)(F)F)ccc2-c2ccccc21
O=C1NC(=S)NC1=Cc1nc(-c2ccccc2)cc(=O)n1Cc1ccccc1
CCCc1ncc(C(=O)N(C2CCC(N)CC2)C(C)c2ccc(OC)c(OC)c2)n1Cc1ccc(C(=O)O)cc1
CCOC(=O)C(C)C1CCC2C3CCC4CC(N5CCC(O)(c6ccccc6Cl)CC5)CCC4(C)C3CC(O)C12C
CC(C)(C)c1cc(CSCC(=O)O)cc(C(C)(C)C)c1O
CCOC(=O)c1ccc2c(-c3ccccc3)c(-c3ccccc3)[nH]c2c1
CCc1cnc(N2CCN(S(=O)(=O)c3c(C)nc4sccn34)CC2)s1
CC(O)C1=C(C(=O)O)N2C(=O)C(=Cc3ccc(OC4OC(C(=O)O)C(O)C(O)C4O)cc3)C2SC1
O=C(NC1CCCCCC1)c1ccc(C[S+]([O-])Cc2ccccc2Cl)o1
CC1(C)N=C(N)N=C(N)N1c1ccc(S(=O)(=O)c2ccc(Cl)cc2)cc1
Cc1ccc(NC(=O)Cn2cc([N+](=O)[O-])cn2)nc1
Cc1ccc(NC(=O)Cn2ncc3ccccc3c2=O)cc1C
CC(=O)NCC1CN(c2ccc(C=C(Br)c3cccc(OCC(F)(F)F)c3)c(F)c2)C(=O)O1
COC1=CC=CCCCCC(C)CCCC=COC2Oc3ccc4c(C)c(cc(OCC(=O)N5CCCC5)c4c3C2=O)NC1=O
COc1c(C)c2c(c3c1C(CC(=O)NS(=O)(=O)c1ccc(C(C)C)cc1)c1ccc(cc1)OC3)C(=O)OC2
CC1CCCN(Cc2cc(N3CCOCC3)ccc2Br)C1
CC(C(=O)NCc1ccc(F)c(Cl)c1)N1C(=O)c2ccccc2C1=O
CC1CC(c2ccncc2NC(=O)c2ccc(F)c(-c3c(F)cccc3F)n2)CC(N)C1O
O=C(NCCN1CCOCC1)c1ccc(Cl)c(S(=O)(=O)N2CCCC2)c1
O=S(=O)(CCCc1ccccc1)CCN1CCCCC1
Oc1ccc(Cl)cc1-c1ccc(C=Nc2ccncc2)o1
COC(=O)c1ccc(OCc2ccc(C(=CCO)CO)cc2)cc1
CC=C(C)C(=O)OC(=CCCC(C)=CCCC(C)=CCc1coc(C)n1)COC(=O)C(C)C
Cc1ccc(N(CC(=O)NN=C2CCCC(=O)C2)S(C)(=O)=O)cc1
CN(C(=O)CSc1nc2ccccc2nc1N1CCCC1)C1CCS(=O)(=O)C1
CCC(=O)Oc1ccc(C(=O)C2=C(O)C(=O)N(CCCN(C)C)C2c2ccc(F)cc2)cc1Cl
CCC1CN(C2CC(CO)N(CC(O)(P(=O)(O)O)P(=O)(O)O)C2C)CCN1CO
COc1ccc(-c2ccc(C3C(CO)N4CCCCN(S(=O)(=O)c5ccc(C)cc5)CC34)cc2)cc1
CC(C)(C)c1ccc2c(c1)OC1(C(F)(F)F)C(=O)c3ccccc3C1=C2Cc1cccc2ccccc12
Nc1c(N(CCCC(=O)O)C(=O)c2cccc(C(F)(F)F)c2)cc(N(CCCl)CCCl)c2[nH]c(C(F)(F)F)nc12
CC(C)(C)C1CCC(=NNc2ccccc2[N+](=O)[O-])CC1
COc1ccc(-c2nc3cccnc3n2Cc2cccc(NC(=O)c3ccc(C)nc3)c2)cc1
CNC(=O)c1cc(Oc2ccc3[nH]c(Nc4ccc(OC(F)(F)C(F)F)cc4)nc3c2)ccn1
Cc1nn(C)c2c1c(=O)c1ccccc1n2C
COCc1cc(C)c(OC)c(CNCC2CNCCC2C)c1
Cc1ccc(S(=O)(=O)c2ccc(Cl)cc2)cc1-n1nc2c(c1C(C)C)C(c1ccc(C#N)cc1)N(C)C2=O
CC(c1cc(F)cc(C#N)c1)n1c(CCCO)cnc1-c1cccnc1
COc1ccc(CN(C)c2ncc(C(N)=O)cc2Cl)c(OC)c1OC
N=C(CS(=O)(=O)Cc1ccccc1)NO
S=P(N=c1[nH]c2ccccc2s1)(N1CCOCC1)N1CCOCC1
CC(=O)Oc1ccc(C(=O)OCC(=O)Nc2ccc3c(c2)OCO3)cc1OC(F)F
Cc1cc(=S)nc(-c2ccc(Nc3ccc(Cl)c(C(F)(F)F)c3)cc2)[nH]1
Cc1ccc(-c2nn(C(C)C)c(=O)c3ccccc23)cc1NC(=O)COc1ccccc1Cl
Cc1ccc(S(=O)(=O)Nc2ncccc2C(=O)O)cc1
CCCC1OC(=O)C(Cc2ccccc2)=C1C(O)CCc1ccccc1
COCCCn1c(NCc2ccncc2)nc2c1c(=O)n(C)c(=O)n2C
Cc1ccccc1C(=O)NC(CNC(=O)C(F)(F)C(F)(F)C(F)(F)C(F)(F)C(F)(F)C(F)(F)C(F)(F)F)(C(=O)NC(C)c1ccccc1)C(F)(F)F
COc1cc(C)cc2c1C(=O)c1c(c(O)c3cc(O)c(C)c(O)c3c1C(=O)O)C2=O
Cc1ccc(CSc2ccc3nnc(-c4ccc(F)cc4)n3n2)cc1
CCS(=O)(=O)CCN(C(=O)CCC(=O)Nc1cc(C)on1)C(C)c1ccccc1
N=C(N)NC(=O)c1cccc(-c2ccc(-c3ccc(Cl)cc3Cl)o2)n1
CCOC(=O)C1CCN(c2nc(-c3cccnc3)nc3c2CN(c2ccc(OC)cc2)CC3)CC1
CCOC(=O)c1ccc(NC(=S)N2CCNCC2)cc1
Cn1c(=O)c2ncn(CCCCN3CCN(C(c4ccc(F)cc4)c4ccc(F)cc4)CC3)c2n(C)c1=O
O=C(O)c1cccc(-n2ccc(-c3cccc([N+](=O)[O-])c3)cc2=O)c1
CC(=O)Nc1ccc(N(C(=O)c2ccc3c(c2)OCCO3)C(C(=O)NCC2CCCO2)c2cccnc2)cc1
c1ccc2c(N3CCN(CCc4nc5ccccc5[nH]4)CC3)cccc2c1
O=C(NN1C(=O)C(=Cc2ccco2)SC1=S)c1ccccc1
Cc1c(C(=O)O)sc2ncnc(Nc3ccc(F)cc3OCCN3CCOCC3)c12
O=C1C(=Cc2ccc(F)cc2F)CSCC1=Cc1ccc(Cl)cc1F
Cc1ccccc1Cn1c2c(c(=O)[nH]c1=O)CN(C)CC2
CCc1nc2c(OCc3ccccc3)cccn2c1N(CCC(C)C)CCC(C)C
O=C(O)CC(=Cc1cc(Br)c(O)c(Br)c1)c1ccc(O)c(Br)c1
CCOC(=O)CCCC(NC(=O)CNC(=O)C1(NC(=O)C(N)Cc2ccc(O)cc2)CCCCC1)C(=O)OCc1ccccc1
CCOC(=O)C1=NNC(C2C(=O)C(=O)N(OCc3ccccc3)C2=O)C1c1ccc(-c2ccc(Cl)cc2)cc1
CN1CC(=Cc2ccncc2)c2c(c(C3=CC=C3)nn2C)C1
CN(C)C(=O)c1ccc2c(=O)c3c([nH]c2c1)CCC3
CSC1CC(n2cnc3c(=O)nc(N)[nH]c32)OC1CO
Oc1cccc(CCC2(O)CCN(Cc3ccccc3)CC2)c1
C=CCN(C(=O)OCc1ccccc1)C1CCN(CCC(CN(C)S(=O)(=O)c2ccccc2)c2ccccc2)CC1
Cc1nn(-c2ccccc2Cl)c(Cl)c1C=Cc1nccs1
Cc1cc(=O)oc2c1C(OC(=O)C13CCC(C)(C(=O)O1)C3(C)C)c1c(ccc3c1OCO3)C2=O
CC(Nc1nc(N2CCOCC2C)cc(C(F)(F)F)n1)c1nc2ccccc2[nH]1
COc1ccc2c3c([nH]c2c1)C(CO)CNCC3c1ccccc1
CC12CCC(O)CC1CCC1C2CCC2(C)C1CCC2(O)C(=O)CSc1ncccn1
CC1CN(C(C)CO)C(=O)c2cccc(NC(=O)C3CCOCC3)c2OC1CN(C)Cc1ccc(C(F)(F)F)cc1
CC(C)CC(NC(=O)C(Cc1ccccc1)CC(O)CNC(=O)CNC(=O)OCc1ccccc1)C(=O)NC(CC(=O)Nc1ccccc1)Cc1ccccc1
Fc1ccc2[nH]c(CCc3ccccc3Cl)nc2c1
Cc1cc(C)n(-c2cccc(C(=O)NC(C)CO)c2)n1
COc1ccc2ccc(C=Cc3cccc(Cn4c5ccccc5c5ccccc54)c3)nc2c1
CCOC(=O)c1c(Cc2ccccc2)[nH]c2c1C(=NO)CCC2
CC(NC(=O)c1ccc2cccnc2c1O)c1ccc(N2CCCCC2=O)cc1
COc1ccc2c(C)c(-c3nc(=O)c4cnoc4[nH]3)oc2c1
CC(=O)OC1CCC2(C)C(CC(O)C3(C)C4=CCC5C(C)(CO)C(=O)CCC5(C)C4CCC23C)C1(C)CO
COc1ccc(OC2CN3CCC2CC3)cc1
COc1ccc(N2CCC(O)C2)cc1Nc1nc(=O)cc2[nH]ccc2n1
O=C1NC(=S)SC1=Cc1ccc([N+](=O)[O-])cc1
O=C(C1CC1)N1CCN(c2ccccc2F)CC1
CN1CC(C(N)=O)=C(c2ccc(Nc3nc(Nc4ccccc4S(N)(=O)=O)nc(N(C)C)n3)cc2)C1
CC1CC(=Cc2cccnc2)C(=O)C(=Cc2cccn2S(=O)(=O)c2cccc(F)c2)C1
CNC(=O)Cn1nc(-c2cnc3ccccn23)c(-c2ccc(F)cc2)c1-c1ccc(S(C)(=O)=O)cc1
CCOc1ccc(NC(=O)NCCCl)cc1
C=CCN(CC=C)c1nc(C)nc(N2CCC(NC(=O)c3ccc(Cl)cc3)CC2)n1
Cc1ccc(C(=O)NCCC(=O)NC2CCS(=O)(=O)C2)s1
O=C(CN1C(=O)NC2(CCCCCCC2)C1=O)Oc1ccc(Cl)cc1
COc1ccc(C2N=C(SCc3nc4ccccc4n3C)Nc3c2c(=O)oc2ccccc32)cc1OC
CCOc1cc(CN2CCC3(CCC(=O)N(C)C3)CC2)ccc1OCc1ccc(F)cc1
Cc1ccc(C(=O)COc2coc(CN3CCN(c4ccccc4)CC3)cc2=O)cc1C
NS(=O)(=O)NCCCc1ccccc1
CN(C)c1ccc(NC(=O)Cc2ccc3nc(N)nc(N)c3n2)c(O)c1
CCN(CC)Cc1cc[nH]c1C=C1C(=O)Nc2ccc(OCCNC(C)=O)cc21
N#Cc1c(-c2ccccc2)[nH]c(SCC(=O)Nc2c(F)cccc2F)nc1=O
CCCOc1ccc(CNC(=O)c2cc(-c3ccc(OC)cc3)nc3ccccc23)cc1
Cc1oc(C)c2c1CCOc1ccc(cc1)C(=O)NC(C(=O)NCCC(F)(F)F)CC=CCC(=O)NC(CC(N)=O)C(=O)N2
O=C(O)CCCC=CCC1C(O)CC(O)C1OCCCC(c1ccc(C(F)(F)F)cc1)c1cccnc1
CC(C)(N)C1CCN(c2ccc3c(=O)c(Cc4ccc(F)cc4)cn(C4CC4)c3c2)C1
O=C(NN1CCOCC1)c1nn[nH]c1-c1ccc(Br)cc1
COc1cc2cc3n(c2cc1OC)C(C)(C)Cc1ccc(OCC(O)CNC(=O)CCN)c(OC)c1-3
COC(=O)C1(c2cccc(OCc3ccccc3)c2)CCN2CCc3ccccc3C21
O=C(O)COc1ccc(Cl)c(Cl)c1
NC1=NOC(COc2ccc(-c3ccccc3Cn3cccn3)cc2)C1
COc1ccc(C(=O)c2c3n(c4cc5c(cc24)OCO5)CCCO3)cc1OC
CC1Cn2cc(C(=O)O)c(=O)c3[nH]c(N4CCOCC4)c(c32)S1
COc1cccc(-c2ccc3c(N4CCOCC4C)nc(N4CCC(C)CC4)nc3n2)c1CO
O=c1cc(-c2ccccc2)oc2c(CN3CCN(c4ccccc4)CC3)c(O)ccc12
O=S(=O)(CSc1nnc(-c2cccs2)n1Cc1cccs1)N1CCCC1
O=C(CCc1cn(Cc2ccc3c(c2)OCO3)nn1)N1CCN(c2ccccc2F)CC1
CN(CCCNC(=O)CN(Cc1ccccc1)CC(O)CN(Cc1ccccc1)S(=O)(=O)c1ccccc1)CC(O)COc1ccccc1
O=C(NCC(c1ccco1)N1CCc2ccccc21)c1cc([N+](=O)[O-])ccc1Cl
CC(Sc1ccc(Br)cc1)C(=O)NCc1ccco1
CCN(CC)c1cccc(C(=O)NCCOc2ccccc2)c1
COc1cc(OC)cc(C(=O)NC(=N)NC(=N)c2ccccc2)c1
CN(C(=O)c1sc2ncn(CC(=O)N3CCN(c4ccccc4)CC3)c(=O)c2c1CO)C1CCCCC1
O=C(OCc1ccccc1)c1c(NC(=O)c2cccc3ccccc23)sc2c1CCNC2
CCCCCc1ccc(NC(=O)CC2SC(N3CCCC3)=NC2=O)cc1
O=C(NCC1(C(=O)O)CCC1)c1ccc(Oc2cccc(F)c2)cc1
NCc1cc(=O)oc2[nH]c(NCCN3CCOCC3)nc(=O)c12
O=C(CSc1nnc(-c2ccncc2)o1)NCc1ccco1
CC1=NN2C(=N)C(=Cc3ccc(F)c(F)c3)C(=O)N=C2S1
Cc1cc(C)cc(OCCOc2ccc(NS(=O)(=O)c3ccccc3C(=O)O)cc2)c1
O=C(O)C1C(Cn2cnc3ccc([N+](=O)[O-])cc32)C1c1ccc([N+](=O)[O-])cc1
CC(=O)NCCC1OC(Cc2ccc(OC(F)(F)F)cc2)c2ccccc21
CCCN(CCC)C1CCc2c(OC)cc(OC)c(OC)c2C1
NCCCCN(CCCCN(Cc1ccccc1)c1ccccc1C=Cc1ccccc1)S(=O)(=O)c1ccccc1
O=c1nc2sc3ccccc3n2c2ccsc12
COc1ccc(NS(=O)(=O)c2ccc(Br)c(F)c2)c2ccnn12
Cc1nn(-c2ccc(Cl)c(Cl)c2)c(=O)c2sc3ccc(-c4ccccc4)cc3c12
C#CCOCn1cc(CCON=C(C)CCc2ccc(-c3ccc(-c4ccccc4)cc3)c(OC)c2)nn1
[truncated: 575,541 more chars]
