# Supplementary material for: t-SMILES: a fragment-based molecular representation framework for de novo ligand design
Source: Nat Commun. 2024 Jun 11;15:4993. doi: 10.1038/s41467-024-49388-6 (PMC11167009; doi:10.1038/s41467-024-49388-6)
Supplement: Supplementary file 4 — Source Data [file 41467_2024_49388_MOESM4_ESM.zip › Soure data/Source data and code for all other graphs/Metrics/Models/Chembl/ChEMBL_TSID_S[MPL][r10_b128_h256]/gen.smi.re_smils[1].smi.rnd10000.csv]

COc1ccc(C2(O)C(=O)Nc3c(F)cc(Br)cc32)c(OC)c1
COC(=O)Cc1[nH]c2ccc(C)cc2c1N1C(=O)C(C)=C(C)C1=O
Nc1nccc(NC(=O)CC2CCCCC2)n1
COC1=CC(O)(OC)Oc2c(C(=O)C=Cc3cc(Br)c(C)c(C(F)(F)F)c3)ccc(C)c21
COc1ccc(NC(=O)Nc2nc3[nH]c(C(F)(F)F)c(-c4ccccc4)c(=O)n3n2)c(OC)c1
Oc1cc(O)cc(C=Cc2ccc(O)cc2O)c1
O=C1c2ccccc2C(=O)N1CCOC(=S)Nc1ccccc1Cl
O=C(NCc1ccccc1Br)c1cc(-c2ccc(Cl)cc2)[nH]n1
O=C(c1ccco1)N1CCN(N=Cc2ccc(Br)c([N+](=O)[O-])c2)CC1
Brc1cnc(N2CCNCC2)cn1
CS(=O)(=O)c1nc(Cl)c2[nH]c(=O)n(CCO)c2n1
CC(NC(=O)c1ccccc1)C(=O)OCC(=O)Nc1ccc([N+](=O)[O-])cc1
CC(C)CCN(CCC(C)C)Cc1cc2cccc(O)c2o1
Cc1ccccc1C1CCN(C2CCC(NS(=O)(=O)c3cccc(F)c3)CC2)CC1
CC(C)=C(C)C(=O)OCCCN(C)C
COc1ccccc1C=CC(=O)N1CCN(S(=O)(=O)c2ccc(OC)c(OC)c2)CC1
CONC(=O)c1cc(S(=O)(=O)N2CC(n3cnc(C)c3)C2)c(F)cc1C
CCOC(=O)c1c(-c2cccc(OCC)c2)csc1N
COC1OC2(c3ccc(C=CI)cc3)CCC3CCCCC31OO2
Cc1ccc(C(CC(N)C(=O)O)Oc2ccc(-c3ccc(S(C)(=O)=O)cc3)cc2)cc1
CN1CC(CF)N(c2nc3c(-c4ccccc4)cccc3c3ccccc23)CC1CF
O=C(NCc1cccn1Cc1ccccc1)C1(c2ccccc2)CCCC1
CC(C)(C)OC(=O)N1CCC(Oc2ncnc3c2CN(c2ncc(C(F)(F)F)cc2Cl)CC3)CC1
Cc1ccc(Cc2c(C)cccc2C)c(NC(=O)CCCCC(=O)O)c1
COc1ccc(-n2cccn2)c(NC(=O)CCCC(=O)NS(C)(=O)=O)c1
CC1CN2CCN(C(=O)C3CN(C(=O)c4ccco4)CC3c3ccc(F)cc3)CC2CN1C
COc1ccc(NC(=O)CCC(C)=NNC(=O)COc2ccc(C)cc2)cc1
COc1cccc(Nc2nnc(SCC(=O)c3ccccc3)s2)c1
COc1ccccc1NC(=O)CNC(=O)C1CCCC1
CC(C)=CCc1cc(C)cc(-c2cc(CC=C(C)C)ccc2O)c1
CCCc1cc(C(=O)NC2CCCc3c2cnn3-c2cc(F)cc(F)c2)[nH]n1
Cc1ccc(Nc2ccnc(CN)c2)c(Br)c1
CCSc1nn(-c2ccccc2)c2cc(NC(=O)c3cccnc3)ccc12
COc1ccc(C=C(C#N)C(=O)Nc2ccccc2)c2[nH]cnc(=O)c12
CCc1ncnc(NC(CC(C)O)c2ccccc2)c1C
Cn1nnnc1SCC(=O)N1CCN(c2ccccc2)CC1
Fc1ccc(C(CC2CCCCC2)N2CCC(N3CCCCC3)CC2)cc1
COP(=O)(Cc1ccc(Nc2c3ccccc3nc3ccccc23)cc1)OC
O=C(O)CC1NC(=O)c2cc(Cl)cc(Cl)c2-n2c1nc1cc(Cl)ccc12
CC(=CCN(O)C=O)C(=O)C(=O)O
CC(NC(=O)C1CSC(c2ccccc2)N1)C(=O)C(=O)O
COC(=O)C(C(=O)OC)N(OC(C)=O)S(=O)(=O)c1ccc([N+](=O)[O-])cc1
N=C(N)N1CCCC(CC(NC(=O)CN2C(=O)CN(CCCc3ccccc3)C(=O)C2Cc2ccc(F)cc2)C(=O)c2nccs2)C1
CC1Cc2cc(S(=O)(=O)N3CCCC(C(=O)NC4CCCC4)C3)ccc2N1C(=O)C1CCC1
COc1ccc(C(=Cc2ccccc2O)C(C)=O)cc1OC
COc1ccc(NC(=O)Nc2nonc2-c2ccco2)cc1
O=c1cc(CCc2cccc(Cl)c2)nc2sc(N3CCOCC3)nn12
OC1CCc2ccccc2C1c1nc(-c2ccccc2)c[nH]1
Cc1c(N2CC3CCCC3C2)c(F)cn2c(=O)c(C(=O)O)cc(C3CC3)c12
CCc1ccc2cc(Cl)cc(OCC(=O)N3CCN(Cc4ccccc4)CC3)c2n1
C(=NNC1=NCCN1)c1ccccn1
CC(C)Oc1ccc(C2CC(=O)c3nc4ccccc4nc3C2)cc1
Cc1cc(O)cc2c1NC(=O)CC2
Cc1nc(C)n(CC2CN(c3ncnc4c3CNCC4)CCO2)n1
COc1ccc(CCNC(=O)c2ccccc2OCC(C)=O)cc1OC
COc1ccc(-n2cc(CN3CC(O)C(CN4CCC(C(=O)O)CC4)C3)c(-c3ccc(F)c(F)c3)n2)cc1
COc1ccc(Br)cc1NC(=O)c1ccccc1
Cc1nc2c(C(F)(F)F)cccc2c(-c2cccc3ccccc23)c1C(=O)O
CC(C)(C)C1CCc2c(sc3nc(N)nc(NC4CCCCC4)c23)C1
Cc1nc(COC(C)c2ccc(F)cc2)c2c(C3CCOCC3)noc2n1
O=C(CNC(=O)Cc1ccc(-c2ccccc2Cl)cc1)NCC(=O)Nc1cn(C2CS(=O)(=O)C2)cn1
COc1cc2c(cc1OCCCN1CCCC1)N=CC1CCCN1C2=O
O=C(O)C(=O)Nc1cc(C(=O)C=Cc2ccccc2O)ccc1O
COc1ccc2c(c1)c(CCNCC(=O)N(C)C)cn2S(=O)(=O)c1ccc(C)cc1
Cc1ccc(OCC(O)Cn2c(=N)n(CCc3ccccc3)c3ccccc32)cc1
CN1CCCN(C(=O)c2ccc3[nH]c(N4CCCCCC4)nc3c2)CC1
Oc1ccc(-c2cc(-c3ccc(Cl)cc3)nc(-c3cc(Cl)cc(Cl)c3)c2)cc1F
CC(NC(=O)Nc1cc(C(C)(C)C)nn1-c1ccccc1)c1nncn1C
Cc1cc(C)n(N=c2nc(-c3ccccc3)nc(N=Nc3ccccc3)[nH]2)c(=O)c1CC(C)C
Cc1cc2cc(C(=O)C3=C(O)C(=O)N(CCN(C)C)C3c3ccc(Cl)cc3)ccc2[nH]1
C=CCN1CCC23c4c5ccc(O)c4OC2c2[nH]c4ccccc4c2CC3(O)C1C5
Cc1ccc(NC(=O)c2cc(-c3cccc4ccccc34)c(=O)[nH]n2)cc1
CC(C)=CCc1cc2cc(C(=O)NCc3cccc(CNC(=O)C(N)Cc4ccc(O)cc4)c3)c(=O)oc2cc1O
COc1ccc(C(C#N)N2CCN(C)CC2)cc1OC
Cc1cc2oc(=O)cc(CN3CCN(c4cccc(C(F)(F)F)c4)CC3)c2cc1C
Oc1cccc(-c2ccc3c(c2)CN(Cc2cn(Cc4ccc(F)c(F)c4)nn2)CCC3)c1
CN(C(=O)c1ccccc1)C1CN2CCC1CC2
Cc1cc(C)c(S(=O)(=O)NC(C=O)CNC(=O)C2CCCN2C(=O)CC2CC(O)C(O)C2)c(C)c1
CC(=O)NN=C(Cc1ccc(C(C)(C)C)cc1)Cc1ccc(C(C)(C)C)cc1
Cc1occc1C(=O)Nc1ccncn1
CCN1CCN(C(=O)c2cnc(-c3c[nH]c4ccccc34)n2CC)CC1
COc1cc(C)c(-c2ccc(=O)n(CCCCn3ccnc3)n2)cc1C
N#Cc1cccc(-c2ccc3c(c2O)CCC3=O)c1
CSC1(c2ccccn2)CCCN(S(=O)(=O)c2ccccc2)C1
O=C(O)c1cccc(S(=O)(=O)NCCOc2cccc3ccccc23)c1
CCOC(=O)c1nnn(-c2nonc2N)c1CN1CCOCC1
CN(C(=O)C1=CC=C=C1)C(c1ccc2c(c1)OCO2)c1nc2ccccc2n1C
COC(=O)c1nc2n(-c3ccccc3)c(=O)c3cccn3n2n1
Cc1cc(C)c(C#N)c(SCCCSCCCNC(=O)c2ccc(N)cc2)n1
CC(C=CC1(OCc2cc(C)cc(C)c2)C(C)=CC(O)CC1(C)C)=CC(=O)O
COC(=O)C1=C(c2ccc(SC)cc2)CC2CCC1N2C(=O)NCCc1ccc(S(C)(=O)=O)cc1
CC1=C(C#N)C(c2ccccc2)N=C(c2ccccc2Cl)N1
CNC(C(=O)NC1(c2ccccc2)CCCCC1)c1ccccc1
NCCOc1ccc2c(c1)C1CCN(C(=O)CCc3ccccc3)CC1O2
CCCc1c(OCCCCOc2cc3oc(=O)c(CC(=O)O)cc3cc2OC)ccc2c(=O)cc(C(=O)O)[nH]c12
CCCN(CCc1ccccc1)c1nc(C)nc2c(C)nn(CCC)c12
CN(C)CCCn1ccc2cc(-c3ccn4c(-c5cnc6ccccc6c5)cnc4c3)ccc21
COc1cc(OC)c2c(c1)OC(C1=CC(OC)C(C)O1)C(OC(=O)C1CCC(O)C(O)C1O)C2
CC(CC=Cc1ccccc1)=NOCC(=O)NC(C)c1ccccc1
CSc1ncccc1C(=O)Nc1cccnc1
Cc1ccc(C(=O)Nc2cc([N+](=O)[O-])c(NC(=O)c3ccco3)cc2C)cc1
Cc1cc(-c2ccc3c4n(nc3c2)CCCS4)cc2[nH]c(-c3c(NCC(O)c4ccc(Cl)cc4)cc[nH]c3=O)nc12
C=CCn1c(O)c2[nH]c(-c3ccc(S(=O)(=O)N4CCN(C)CC4)cc3)nc2nc1=O
CNc1ncnc2c1ncn2C1CC(CO)C(SSC)C1O
Cc1ccc(Nc2oc(C=Cc3ccncc3)nc2C#N)cc1
CC(c1ccc(Oc2ccc(Cl)cc2)cc1)N(O)C(N)=O
O=c1cc(C=Cc2ccccc2)[nH]c2c1ccc1ccccc12
O=C(Nc1ccc(Cl)cc1C(F)(F)F)c1cc(Cl)cc(Cl)c1
COc1ccc2cc3[n+](cc2c1O)CCc1cc2c(cc1-3)OCO2
CCC(CC)(C(N)=O)N(Cc1ccc(C#N)cc1)S(=O)(=O)c1ccc(OC)cc1
Cc1ccc(C(C)(C)O)cc1Cc1cc2ccc(CCN3CCC(C)CC3)c(C)c2oc1=O
CCOC(=O)C1C(=O)C=C(c2ccc(F)cc2)CC1C
COc1cccc(C(=O)Nc2c(C)nn(Cc3cccnc3)c2C)c1
O=C1CCCCC1(O)C#CC1CCCCC1
Cc1csc2nccc(Oc3ccc(NC(=O)C4(C(=O)Nc5ccc(F)c(C(F)(F)F)c5)CCCCC4)cc3)c12
CC(C=NNC(=O)COc1ccccc1Cl)=Cc1ccccc1
CC(C)c1ccc2c(=O)cc(-c3ccccc3)oc2c1
COc1c(C)cnc(C[S+]([O-])CCNC(=O)c2cc(C)oc2C)c1C
Cc1ccc(COc2ccc3c(c2)CCC3CN)cc1
CC(C)(C)NC(=O)c1cnn2c(-c3ccc(NC(=O)Nc4cccc(C(F)(F)F)c4)cc3)ccnc12
CC1CC2(CCCc3ccccc3)CC(=O)CCC2N1Cc1ccccc1
CCN(CC)CCOc1ccc(S(=O)(=O)N2CCN(C)CC2)cc1
C=C(CCC(C(=O)O)C1C(O)CC2(C)C3=CCC4C(C)(CCC(O)C4(C)C)C3=CCC12C)C(C)C
Nc1nc(NC2CCCCC2)nc2c1ncn2C1SC(CO)C(O)C1O
CCOc1ccc(CCNc2nc(N)nc3c2ncn3C2OC(CO)C(O)C2O)cc1
CC(C)OC(=O)CCCC=CCC1C(O)CC(O)C1C=CC(O)COc1cccc(O)c1
O=C1NC(Cc2ccc(Cl)cc2Cl)c2nnc(C(O)CO)n2-c2cc(F)cc(F)c21
C=[N+](O)c1ccc(C(=O)OC2C(OC)OC(CSc3nc4ccccc4[nH]3)C(OC(=O)c3ccc([N+](=O)[O-])cc3)C2OC(=O)c2ccc([N+](=O)[O-])cc2)cc1
O=c1c2ccccc2oc2cc([N+](=O)[O-])ccc12
C=C(C)C1CCC2(C(=O)NCCCCCCCCCC(=O)O)CCC3(C)C(CCC4C3CCC3C(C)C(OC(=O)C=Cc5ccc(O)cc5)CCC34C)C12
O=C(Nc1ccc(-c2ccccc2)cc1)C1CN(CCN2CCCCC2)CC1c1cccc(Cl)c1
CC(c1nccs1)N(C)C(=O)CC1C(=O)NCCN1Cc1ccc(F)cc1
CCOC(=O)COc1ccc(NC(=O)Nc2nc3ccccc3s2)cc1
CC(C)CC(CNCC(=O)C(Cc1ccc(O)cc1)NC(=O)C(Cc1ccccc1)NC(=O)c1nc(O)[nH]c(=O)c1F)NC(=O)c1ccccc1F
Cc1ccc2c(C(=O)N3CCN(c4ccc(Cl)cc4)CC3)cnn2c1
CC(NC1=CC(=O)c2ccccc2C1=O)c1cccc(C#N)c1
NC(N)=NC(=O)c1cccn(C2OC(CO)C(O)C2O)c1=O
COc1ccc(C(=O)OC(C)C(=O)NC2CCCCCC2C)cc1
COc1ccc2c(c1O)C1C(C)C=CC(=O)C1(C)CC2
O=c1[nH]c(O)c(Nc2ccc(Cl)cc2)c(=O)n1-c1ccccc1
CC1CC(=O)NN=C1C1CCN(C(=O)CC(c2ccccc2)c2ccccc2)CC1
COc1cc(N=Cc2ccc(C(C)(C)C)cc2)c(C(C)C)cc1OCCCN
CCOC(=O)C1(C)CCCC2(C)C1CCC13CC(C)(CCC12)c1nn(-c2ccccc2)cc13
C=CC1CC1(NC(=O)C1CC2CN1C(=O)CNC(=O)OCCCCCc1ccc3nc(-c4ccccn4)cc(c3c1)O2)C(=O)C(=O)NCC(=O)NCc1ccccc1
Cc1ccc(-c2nnc(N(C)C(=O)c3ccccc3)c3nc4ccc(C)cc4c(=O)n23)cc1
COc1ccc(C(Nc2ccnc3c(Cl)c(Cl)ccc23)c2ccc3ccccc3n2)cc1
OC1CCc2cc(N3CCN(C(Cc4ccccc4)CN4CCN(CCc5ccc(C(F)(F)F)cc5)CC4)CC3)ccc21
COC12OOC(C)(O1)C(OC(=O)c1ccc(NC(=O)NC(C)(C)C)cc1)C2C(C)O
Cc1cc(C2CCN(C(=O)c3c(Cl)cccc3Cl)CC2)n(-c2cccc(C(F)(F)F)c2)n1
Nc1nc(-c2cccnc2)cn2nc(-c3ccco3)nc12
Cc1ccc(C(=O)Nc2nc(-c3ccccc3)cc(-c3ccccn3)n2)c(O)c1
O=C(Cc1ccc(F)cc1F)NCc1ccnc(Cl)c1
Cc1nc(SCCc2cc(=O)n3c(n2)sc2ccccc23)nc(C)c1C#N
Cn1c(NCc2nc3cc(C(N)=O)ccc3[nH]2)nc2ccccc21
CN1CCN(CCCNc2cc(C(F)(F)F)c3ccccc3nc2=O)CC1
O=C(C(=O)c1c(-c2cccs2)[nH]c2cc(OCc3ccccc3)ccc12)c1ccccc1
CCc1coc(N)n1
CC(C)(C)n1cc(C(=O)O)c(=O)c2ccc(Br)cc21
Nc1nc(=O)c2ncn(C3CC(CO)C(O)C3O)c2[nH]1
NC1=NC(=O)C(=Cc2ccc(Br)cc2)S1
O=C1c2ccccc2C2(O)SCC3(c4ccccc4C(=O)N3c3ccccc3)C12
CCCn1c(=O)c2nc(-c3cnn(Cc4ccc(F)c(F)c4)c3)[nH]c2n(CCC)c1=O
CN(C)Cc1cccc(CNC(=O)NCC(F)(F)F)c1
O=C(NCc1ccc(F)cc1)C(=O)NCC(c1cccnc1)N1CCOCC1
Cc1ccc(CCN(C)Cc2cccc(C#N)c2)cc1
O=C1NC(=O)N(C2CC(C(F)(F)F)Nc3cc(Cl)cc(Cl)c32)CO1
Cc1nn(-c2ccccc2)c(C)c1C(=O)N(C)CC(=O)NCc1ccc2c(c1)OCO2
COc1cc2nc(NC(=O)C3CCC(NC(=O)C(C)=Cc4ccc(Cl)cc4)CC3)nc(N)c2cc1OC
COc1ccc(-c2c(C#N)c(N)nc(Sc3ccc(C)cc3)c2C#N)cc1OC
CN1CCC(CNCc2nc(Cc3cccs3)no2)C1
CCOC(=O)c1sc(NC(=O)c2ccco2)nc1-c1ccccc1
Cc1ccccc1NC(=O)CN1C(=O)C2CCCCC2C1=O
O=C(CSc1nnc(-c2ccco2)n1Cc1ccco1)NCc1ccco1
CCCCCC(=O)NC1(C(=O)NC(Cc2ccccc2)C(=O)NC(CCCNC(=N)N)C(=O)NC(Cc2c[nH]c3ccccc23)C(=O)N(C)C)CCCC1
CN1CCN(CCCCOc2ccc(-c3nc(NCCc4cccc(Cl)c4)c4c(ncn4C)n3)cc2)CC1
CCC1CC2C(C)(C)C(OC(C)=O)CCC2(C)C2CC(O)C3C(C)(C)C(O)CCC3(C)C12
CC(C)(O)c1cccc(CNCc2csc(-c3ccc(CCC(F)(F)F)cc3)n2)c1
COc1cc(C(OC(=O)Cc2n[nH]c(=S)o2)C(C)C)cc(OC)c1OC
O=C(Nc1ccc(Oc2ccnc3[nH]c(=O)[nH]c23)cc1)c1cccc(Br)c1
CCCN1CCN(CCCNS(=O)(=O)c2cc([N+](=O)[O-])ccc2C)CC1
O=C(O)CCCC=CCC1C2CCC(C2)C1NS(=O)(=O)c1cccc(Br)c1
COc1ccc(CC(O)C(O)CNCCCCC(=O)N(C)CCCCCCCCNC(=O)C(N)Cc2c(OC)cc(OC)c(OC)c2OS(=O)(=O)O)cc1
CCN(C1CCNC1)S(=O)(=O)c1ccc(NC(=O)Cc2cccc3ccccc23)cc1
Nc1ccc(CC(=O)Nc2nnc(CCSCCc3nnc(NC(=O)Cc4ccccc4)s3)s2)cc1
CCCOc1ccc(C)nc1-c1ccc(CO)c(-c2sc(C3CC3)nc2C)c1
Cc1ccc(NS(=O)(=O)c2cccc(-c3n[nH]c(=S)n3N)c2)cc1
COc1cccc(N=C(N)Nc2ccn(C3OC(CO)C(O)C3O)c(=O)n2)c1
CC1(C)CC(N2CC[N+]3(CC2)CC3)CC(C)(C)N1
Cc1oc(-c2ccccc2)nc1C(O)COc1ccccc1
CCCOC(C)=O
c1ccc(C2CC(C3CCOCC3)NC23CCCCC3)cc1
CC(C)(C)N(NC(=O)c1ccccc1)C(=O)c1ccc(Br)cc1
CCCC(Oc1ccc(-n2cc(-c3ccccc3OC)nn2)cc1)c1ccc(C(=O)O)cc1
CC1(C[S+]([O-])c2ccncc2)OOC2CC1CC(=O)C2(C)C
CCc1nccc(-c2ccc(C(=O)N3CCCCC3)c(C)c2)n1
CCN(CC)Cc1cc[nH]c1C=C1C(=O)Nc2ccc(OCCNC(C)=O)cc21
O=C1c2ccccc2C(=O)N1CC(O)c1cc(F)c(N2CCc3ccccc3C2)c(F)c1
CCN(CCCC(C)Oc1ccc(C(C)C)cc1)C(C)CCCC(C)(C)O
COCCNC(=S)NN=C(C)c1ccc(N2CCOCC2)cc1
NS(=O)(=O)c1nc2ccc(NC(=O)c3ccc(Br)cc3)cc2s1
CC1OC(OC2CCC3(C)C4C(O)C(=O)C5(C)C(O)C(O)CC5(C)C4CCC3(C)C2)C(O)C(O)C1O
OC(CC(CN1CCN(c2ccccc2C(F)(F)F)CC1)c1ccc(Cl)cc1)c1ccccc1
O=C(OCCc1ccccc1)c1ccc2c(C(Cl)(Cl)Cl)c3c(nc2c1)CCCC3
Cc1cc(C(=O)N2CC3CNCC3C2)ccc1C(=O)N1CCCC(CCC2CCCCC2)C1
COc1cccc(-c2ccc3c(N4CCOCC4C)nc(N4CCC(C)CC4)nc3n2)c1CO
CC(C)=CCCC(C)=CCCC(C)=CCNC(=O)CCCC(N)=O
O=C(NCc1ccco1)C1CCCN(Cc2nnc(-c3ccc(Cl)cc3)o2)C1
COc1ccc(Cl)cc1NC(=O)CCC(=O)N1CCCC(n2cncn2)C1
OCCSc1cc2cc(SCCO)c(SCCO)c(SCCO)c2cc1SCCO
CCn1c(SCc2nc(-c3ccc(F)cc3)no2)nnc1C1CC1
COc1ccccc1N(CC(=O)NCc1ccc(C)cc1)S(=O)(=O)c1ccc(Br)cc1
O=C(COC(=O)COc1ccc(Br)cc1)NCc1ccco1
O=C1CCCn2c(=O)c3ccc([N+](=O)[O-])cc3n21
COc1ccccc1C(=O)NC(=S)N(Cc1ccccc1)c1ccccn1
Cc1cc(-c2n[nH]c3cc(NC(=O)NCc4ccc(C)s4)ncc23)ccn1
CCc1cccc(-n2c(-c3ccco3)c(CC(=O)NCCC3=CCCCC3)c3ccccc32)c1
O=C(CCc1cn(Cc2ccc(Cl)c(Cl)c2)c2ccccc12)Nc1cccnc1
O=C(Nc1ccc(Br)cc1C(=O)O)c1cccc(S(=O)(=O)Nc2ccccc2)c1
COc1ccc(S(=O)(=O)N2C(COC(=O)c3cccs3)C=CS2(=O)=O)cc1
O=C(Nc1nc2ccccc2n1Cc1ccc(Br)cc1)C1CCCCC1
CCCCc1nc(CCNC(=O)c2cc(C(F)(F)F)ccc2OC)no1
COc1ccc(S(=O)(=O)Cc2c(C(=O)O)n(CC(C)C)c3cccc(F)c23)cc1
COc1ccc(C(=O)Nc2ccc3oc(-c4ccc(Cl)cc4)nc3c2)cc1
CC1C(=NNC(=O)c2ccoc2)CC(=O)C2C1(C)CCC1C(=O)OC(c3ccoc3)CC12C
Nc1nc(N)c2ncn(C3OC(COP(=O)(O)OP(=O)(O)OP(=O)(O)O)C4O[PH](=O)OC43)c2n1
NCc1cc(-c2cnc(N)c(NC3CCC(O)CC3)n2)cs1
CC1CN2c3ccsc3CC3(C(=O)NC(=O)NC3=O)C2C(C)O1
COc1cc(C2c3nc(C(C)(C)C)ccc3C(Nc3cccc(F)c3)C3COC(=O)C23)cc(Br)c1O
COC(=O)c1ccc(-n2cc(C(=O)Nc3ccccc3N3CCCC3)nn2)cc1
COc1ccc2nccc(C(O)CN3CCCN(Cc4ccoc4)S3(=O)=O)c2c1
Fc1cccc(N2CCN(CCN3CNc4ccc(C(F)(F)F)cc4C3)CC2)c1
COc1ccc(NC(=O)CN(C)C(=O)COC(=O)c2c[nH]c3ccccc23)c([N+](=O)[O-])c1
CC(=O)Nc1cc(N2CCN(C(=O)CN3CCCCC3)CC2)nc2ccc(Cl)cc12
COc1cc(NC(=O)Cc2cc(-c3ccccc3)no2)cc(C(=O)O)c1
Cc1ccc(SCc2nc(N)nc(Nc3cccc4ccccc34)n2)cc1
CCN1CCC2(CC1)CC(OC)CO2
N#Cc1ccc(N2CCN(c3ccc(CC(=O)O)cc3)CC2)c(NC(=O)Nc2ccncc2)c1
CN(C(=O)Cc1ccc(Cl)c(Cl)c1)C1CCN(CCc2cn(Cc3ccc([N+](=O)[O-])cc3)c3ccccc23)C1
CCC1(O)c2ccccc2C(=O)C2=C(C)C3(C(=O)O)C(=O)C(C(=O)NCN4CCN(c5ccc6c(=O)ccn(O)c6c5)CC4)=CCC3CC21
Cc1c(-c2ccc(Cl)cc2)cnn1Cc1ccc(CN)cc1
COc1cc(C=Cc2cc(NC(=O)NCCCC(=O)NCCc3ccc(O)c(OC)c3)c(OC)c(OC)c2)ccc1O
NC(=O)C12CC1C(n1cnc3c(NCc4ccccc4)nc(C#Cc4ccccc4)nc31)C(O)C2O
FC(F)(F)Oc1ccc(Nc2ncnc3sc(CCCN4CCOCC4)cc23)cc1
CC1OC(OC2CC(=O)C3(C)C4=C(C=CC3C2)C(=O)c2cc(C3CC5OC6CC(=O)C(O)OC6OC5CO3)ccc2C4=O)CCC1OC1=CCC(=O)CO1
COC(=O)c1c(-c2ccccc2F)c2c(ccc3c4ccccc4oc32)c(=O)n1Cc1cc(OC)cc(OC)c1
[O-][S+](CC(F)(F)F)c1nc2ccccc2[nH]1
NCCCOc1ncnc2c1ncn2C1OC(CO)C(O)C1N
CCOC(=O)c1cnc2c(cnn2CC(F)COc2ccccc2)c1NC1CCCCC1
COc1ccc(C(=O)NCc2nnc(SCC(=O)N3CCCC3)o2)cc1
N#Cc1ccc(C2CCN(c3ccc(N4CC(Cn5ccnn5)OC4=O)cc3F)C2)cn1
Cc1ccc(C2COC(C)(C(=O)O)N2)cc1
Cn1cccc1CNC(=O)c1ccc2c3c(n(CCCN4CCOCC4)c2c1)-c1ccccc1C3=O
C=CCN1CC(C)N(Cc2cccc3nonc23)CC1C
Cc1ccc(C(=O)Cc2cc(C(=O)O)sc2C)cc1
CC(C=Nc1cccnc1)=Cc1cn(-c2ccccc2)nc1-c1ccc(Cl)cc1
COc1ccc(C2CC(=O)N(C(C)O)C2CNCCC(N)=O)cc1OCc1ccc(C)cc1Cl
Cc1nc2n(c(=O)c1C(NC(=O)OC(C)(C)C)C(=O)N1CCC(O)CC1)CCCC2(C)CCCOc1ccc([N+](=O)[O-])cc1
CC(O)C1C(=O)N2C(C(=O)[O-])=C(c3ccc(C[n+]4ccc(CCO)cc4)cc3)CC12
CC(C(c1ccc(Cl)cc1)c1ccc(Cl)cc1)N(C)C
CN(C)S(=O)(=O)N1CCC2(CC1)CC(=O)N(c1ccc(F)c(Cl)c1)C2
CC(C)CC(NC(=O)C(Cc1ccccc1)CC(O)CNC(=O)CNC(=O)OCc1ccccc1)C(=O)NC(CC(=O)Nc1ccccc1)Cc1ccccc1
Cc1cc(N2CC(C)OC(C)C2)cc(C(C)(C)C)n1
O=C(O)CCCCSCCC(O)C(F)F
Nc1scc(CN2CCCC2)c1C(=O)c1ccc(F)cc1
Cc1ccc(-c2nnc3n2N=C(c2ccccc2)CS3)cc1
COc1ccc(S(=O)(=O)Nc2ccc3c(c2)C2C(=O)N(c4cccc(C)c4C)C(=O)C2O3)cc1
CCCCNC(=O)CCCn1c(CC(C)(C)C)nc2c(SCc3ccccc3)ncnc21
CC12CCC(O)CC1CCC1C2CCC2(C)C(CCCO)C(O)CC12
Cc1nc2c(C)cnn2c2c1CC(C)N(C(=O)CN1CCN(C)CC1)C2
CCCN(CCC)S(=O)(=O)c1ccc(C(=O)Nc2cc(C)cc(C)c2)cc1
CC1(C)CC(=O)C2=C(C1)OC1=C(C(=O)CC(C)(C)C1)C2c1cccs1
CNc1cc(-c2nc3cc(C(=N)N)ccc3[nH]2)ccc1O
COc1ccc(NC(=O)C2C(c3ccc(C)cc3)C2c2cc(OC)c(OC)c(OC)c2)cc1O
CC(C)CCC(CC(C)C)N(CCO)CCO
O=C(c1ccco1)N1CCN(C2CCCCC2)CC1
CCC(C)N(CC(C)NC(=O)OCc1ccccc1)C(=O)NC(Cc1c[nH]c2ccccc12)C(=O)NC(CC(C)C)C(O)CC(=O)NCC(C)C
COc1ccccc1C=C1CCCn2c1nc1cc(Cl)ccc1c2=O
COc1cc2c3cc1Oc1c4c(c(OC)c(O)c1OC)C(CC4)COc1c(cccc1OC)CC3NCC2
CN1CC(CNC(=O)c2cncc(C#Cc3ccc(CO)nc3)c2)C1
CC1CCN(c2c(F)cc3c(=O)c(C(=O)NNCCN4CCNCC4)cn4c3c2OCC4C)C1
CCC(Nc1c(Nc2cccc(C(=O)N(C)C)c2O)c(=O)c1=O)c1ccco1
CCOC(=O)c1cc2c3ccccc3n(C)c2c(-c2cccc(OC)c2)n1
CC1CN2c3ccccc3NC(C(=O)c3ccccc3C(=O)O)C2(C)C1
COc1cc2c(cc1OC)-c1nc3ccc(-c4ccc(S(C)(=O)=O)cc4)cn3c1C2
C=C(Br)C(=O)Nc1ccc(C(=O)OC2CSSC2)cc1
Cc1cc(Nc2nc(NCCc3ccccc3)nc3nccnc23)ccc1Br
O=C1NCN(Cc2ccccc2)C12CCN(CCC(c1ccc(F)cc1)c1ccc(Cl)c(Cl)c1)CC2
FCCNC1CC2c3cccc4[nH]cc(c34)CC2N(C(=S)NCc2ccco2)C1
C=CCn1c(SCC(=O)Nc2cc(C)on2)nnc1-c1cccs1
CC(C)(C)C(=O)OCC1(CO)CC(=Cc2ccc(-c3cccc(C(F)(F)F)c3)cc2)C(=O)O1
CCCCC1(NC(=O)c2ccc3c(C(=O)O)c(-c4ccc(Cl)cc4)c(C)nc3c2)CCCC1
CN(C)c1ccc([N+](=O)[O-])cc1N(C)C
CCCCCCCCCCCCCCCCC1OC(C2CC=CCC2C(=O)O)C=CC1OC
O=S(=O)(c1cccc(Cl)c1)N1CCN(S(=O)(=O)N2CCOCC2)CC1
O=C(Nc1ccc(Cl)cc1-c1nnc(Cc2ccccc2F)o1)c1cccc(F)c1
O=C1NC(Cc2cccs2)C(=O)N(c2ccccc2)c2ccccc21
CC(C)(O)C#Cc1ccc2c(c1)-c1nc(C(N)=O)c(CN3CCOC(Cn4cccn4)C3)n1CCO2
CCN1CCN(c2ccc(Cl)cc2)C(=O)C1CC(=O)NCc1ccc(Cl)cc1Cl
CC=C(C)C(=O)C12OC(C)(C)OC1CC1C3CCC4=CC(=O)C=CC4(C)C3(F)C(O)CC12C
CC(=O)c1cn(CCC(=O)O)c2ccccc12
NC(=O)COCc1nc2ccccc2[nH]1
C=CCc1ccc(Oc2nc3ccc(C(F)(F)F)cc3nc2N2CCN(CC)CC2)cc1
COc1ccc(Oc2ccc(-c3nc(S)[nH]c(=O)c3C#N)cc2)cc1
CCOc1ccc(CN2CCSC(C(=O)Nc3ccc(-c4ccc(OC5OC(C)(C)C(OC(C)=O)C(O)C5O)cc4)cc3)C2)cc1
COc1ccc(C(=O)Nc2cc3c(cc2N2CCCC2)n(C)c(=O)c(=O)n3C)cc1
CCCn1c(=O)c2cc(C(=O)Nc3ncc(-c4ccccc4)s3)sc2c2ccccc21
CN(C)CCCN1CCN(CCCNC=c2cc3c(c4ccccc24)=Nc2ccccc2-3)CC1
Cc1ccc(N=C(NO)c2nonc2N)cc1
c1csc(CNc2nc3c4ccccc4nc-3c(-c3ccc4c(c3)OCO4)s2)c1
O=C(Cc1ccccc1C(F)(F)F)N1CCOCC1
Cn1c(=O)c2nc(N3CCCCC3)[nH]c2n(C)c1=O
COc1cc(NC(=O)C(OC)c2ccccc2)c(C(=O)O)cc1[N+](=O)[O-]
Cn1c2c(c3ccc(-n4ccc(OCc5ccc(F)cn5)cc4=O)cc31)CN1CCCC1C2
O=C(NCc1ccc2c(c1)OCO2)c1ccc(C(=O)NC2CC2)cc1
FC(F)Oc1ccc(SC(=S)N2CCOCC2)cc1Cl
Cn1c(=O)c2c(nc(N3CCN(CCCOc4ccc(C(=O)O)cc4)CC3)n2C)n(C)c1=O
COC(=O)c1ncn(Cc2ccccc2)c1C(=O)OC
CCOCCOC(=O)C(C#N)C(=NCc1ccccc1OCc1ccccc1Cl)SC
CN1CCN(c2nnc3cc(Br)cc(Cl)n23)CC1
CC(=NNC(N)=O)c1ccc(S(=O)(=O)N2CCCCC2)cc1
Cc1cc(C(=O)Nc2c(OC(C)C(C)(O)C(O)CC=COc3ccc4ccc(=O)oc4c3)ccc3c2OCO3)c2nc(C)ccc2n1
O=C(O)CNC(=O)c1cccc(-c2ccccc2)c1
CC(C)=CCc1cc(C2CC3(C)C(CCC3(O)CBr)C3(C)CCC4C(C)(C)C(=O)CCC243)ccc1O
COc1ccc(C(=O)C=Cc2cn(-c3ccncc3)nc2-c2ccccc2O)c(OC)c1
CC12CCC(=O)C=C1CCC1C2C(O)CC2(C)C1CCC2(O)C(=O)CO
O=C1C(=Cc2ccc([N+](=O)[O-])cc2)CNCC1=Cc1cccc([N+](=O)[O-])c1
CCOc1cc2ncc(C#N)c(Nc3ccc(C)cc3)c2cc1OC
C=C1C=C(CCCCC)OC1CC=C(CCc1cc(OC)ccc1F)C(=O)Cc1ccc(OC)c(OC)c1
O=C(NO)c1cnc(N2CCN(S(=O)(=O)c3ccc4ccccc4c3)CC2)nc1
O=C(Cc1coc2ccc(Cl)cc12)c1ccc(CSc2nnc(-c3ccc(Br)o3)o2)cc1
COC12c3ccccc3C(CC1(C)c1ccccc1)C1C(=O)N(C)C(=O)C12
Cc1cccc(C)c1N=NC(=N)NC(Cc1c[nH]c2ccccc12)C(=O)OCC(=O)Nc1ccc(S(N)(=O)=O)cc1
Cc1c(C(C)O)nc(-n2cccc2)c(C#N)c1Nc1ccccc1
CC=C(C)C(=O)C1(C)CCC2(C)C(CC=C3C(=O)OCC3C)C3(CCC2C1(C)C)CO3
O=C(OCc1ccccc1-c1ccccc1)SSc1ccccc1C(=O)NC1CCCCC1
CC(=O)N1Cc2cc(C(F)(F)F)ccc2C1Cc1ccc(C(N)=O)cc1
O=C(COC(=O)c1ccccc1)Nc1cccc(O)c1
CC(NC(=O)c1ccc2cccnc2c1O)c1ccc(N2CCCCC2=O)cc1
CC(C)Cc1ccc(C(C)(C)CO)cc1
CCOC(=O)c1sc(N)nc1-c1cccc(C(F)(F)F)c1
CCCc1cc(=O)nc(Nc2nc3ccc4nc[nH]c4c3s2)[nH]1
O=C(O)C(O)c1ccc2oc3ccc(O)cc3c(=O)c2c1
Cc1cc(F)c(-c2csc(NC(=O)Cc3ccccc3)n2)cc1C
CN(Cc1ccccc1)C(=O)CCS(=O)(=O)c1cc2cc(Br)ccc2o1
CN1CC(C(O)C(CC2CCCCC2)NC(=O)C(Cc2c[nH]cn2)NC(=O)C(Cc2ccccc2)NC(=O)C(CCCCN)NC(=O)OC(C)(C)C)C1=O
NC(=O)c1ccc(C(=O)N2CCN(c3ccc(O)cc3)CC2)o1
C=CCN1CCC23c4c5ccc(O)c4OC2c2[nH]c4ccccc4c2CC3(O)C1C5
Cc1ccc(C(=O)NCC2CCN(c3ccc(NC(=O)c4ccc(Cl)cc4)cc3)CC2)cc1
CC(C)CC1CNCCN1c1ccnc2cc(Cl)ccc12
O=C(CC1C(=O)Nc2ccccc2CN1c1ccccc1)NCc1cccs1
Cc1ccc(SCC(C)(C)C(=O)Nc2ccccc2)cc1
COc1ccc(S(=O)(=O)Nc2ccc3c(c2)C(=O)N(C(C)CO)CC(C)C(CN(C)S(=O)(=O)c2ccc(Cl)cc2)OCCCCC(C)O3)cc1
CCCNC(=O)CNC(=O)NC(C)C(=O)N1CCCC1C(=O)NC(C(=O)C(F)(F)F)C(C)C
O=C(NO)C1CCCc2ccccc21
COc1c2c(cc3c1C(=O)C(C)=CC3=O)C(C(C)CCC1CC(O)C(C)(O)C(C)O1)C(O)CC2
CC(C)(C)c1ccc(C(=O)N2CCc3c([nH]c(C4CC4)nc3=O)C2)cc1
COc1ccc(CN(C)C(=O)CN2CC(C)C(C=CC(=O)NCc3cccc(F)c3)C2)cc1OC
COc1cc(OC2CNCC2OC(c2ccc(F)cc2)C(F)(F)F)ccc1Nc1ncc(C(F)(F)F)c(Oc2cccc3c2C(=O)N(C)C3)n1
COC(=O)c1ccc(-c2csc(NC(=O)c3cc(=O)c4ccccc4o3)n2)cc1
CCCCS(=O)(=O)Nc1ccc(F)c(C(=O)Nc2cn3c(n2)CCO3)c1F
Cc1nc2cc(C(=O)N3CCN(CCO)CC3)ccc2n1C
c1ccc(-c2nc3ccccc3nc2-c2ccccc2)cc1
CCN(c1ccccc1)S(=O)(=O)c1cc(OC)ccc1OC
Cn1c(-c2ccc(-c3ccc(Cl)cc3)o2)nnc1C1(c2ccc(Cl)cc2)CCC1
COC1=CC2(C3=C(N=C1OC)c1cc4c(c(C)c13)OCO4)C(C(=O)OC(C)C)C(=O)N2C
COc1cc(C(O)C=C(C)CCCO)oc(=O)c1
Cc1cc(=O)n2nc(NCc3ccccc3)sc2n1
CNC(=O)N1CCN(c2nc(=O)c3c(-c4cc(OC)c(OC)cc4C)ccnc3[nH]2)CC1
CSc1ccc(Br)cc1C(=O)OCC(=O)NC(=O)NCc1ccccc1
O=C(Nc1ccc(Oc2ccnc(-c3cc4ccccc4[nH]3)c2)cc1)C1CC1
CN(c1ccc2cn(C)nc2c1)c1ccnc(Cc2ccccc2)n1
C=CCN1C(=O)C2(N=C1C)c1cc(Br)ccc1CC21CCCCC1
Nc1nc(C(=NOCCF)C(=O)NC2C(=O)N3C(C(=O)O)=C(COc4ccc5ncccc5c4)CSC23)cs1
NC1(c2ccc(-c3nc4cc(OCCN5CCCC5)ccn4c3-c3ccccc3)cc2)CCC1
COc1ccc(-c2ccc3cc(C=O)n(-c4ccc(C(=O)O)cc4)c3c2)cc1
CCCC(=O)CCC
CC(C)Cc1c(-c2ccc(C(C)C)cc2)c2c(=O)n(Cc3ccccc3)cnc2n1C
N=C(N)c1ccc(-c2noc(-c3ccc(C(=O)Nc4cc(C(=N)N)ccc4F)c(Oc4ccccc4)c3)n2)cc1
c1cc2c(cc1CN1CCCCCC1)OCCO2
COc1ccccc1C(=O)N(C)CC(=O)Nc1ccc2c(c1)OCO2
CCCCC1C(=O)N(O)C1(CC)CCCC
CC(O)C(CO)n1cnc2nc(N)c(C#Cc3ccc(F)cc3)cc21
CC[N+](C)(CC)CCN1C(=O)C2=Cc3cccc4ccc1c-4c3C(c1ccccc1)C(C)(C)C2
CCn1c(C)nc2cc(C(=O)NNC(=O)c3ccccc3OC)ccc21
NC(=O)c1cccc(CNC(=O)c2cnc(C(F)(F)F)cn2)c1
FC(F)(F)c1nccnc1Nc1ccc(CC2CNCCN2)cc1
Nc1nc2ccc3ncccc3c2[nH]1
Cc1ccc(CSc2nnc(-c3cccs3)n2N)cc1
CNC(=O)c1c(NCCNC(C)=O)cc(-c2ccc(C(F)(F)F)cc2)oc1=O
CC(=O)NCC(OC(=O)c1ccc(Cl)cc1)c1ccccc1C
COc1ccc(OC)c(C2C(c3ccccc3)=C(O)C(=O)N2C(C)c2cc(OC)c(OC)c(OC)c2)c1
CCC1CC2C3CCC(=O)C3(C)CCC2C2(C)CCC(=NOCc3ccccc3)CC12
COc1ccc(CC(=O)Nc2ccc(S(=O)(=O)N(C)C)cc2)c(OC)c1
O=C1CC(C(=O)N2CCN(c3ccccc3)CC2)Cc2c1cccc2-c1ccccc1
COc1ccc(CN2C(=O)c3ccccc3Sc3ccc(C(=O)NCC4CCCO4)cc32)cc1OC
Oc1ccc(Nc2ccc(Oc3ccc(Cl)cc3)cc2)cc1
COC(=O)c1nn(Cc2ccccc2)cc1NC(=O)Nc1ccc(F)cc1
FC(F)(F)c1ccc(-n2cc(-c3ccc(Cl)c(Cl)c3)nn2)cc1
O=C(O)c1cn(CC(=O)N2CC3(CC2C(=O)O)OCCO3)c2ccccc12
OC(CC(Cc1ccccc1)Cc1ccccc1)CN1CCN(Cc2ccccc2)CC1C(O)c1ccc2c(c1)OCO2
CC(=O)c1sc(N)c(C(C)=O)c1C
Cc1ccc(NC(=O)Nc2ccc3nccn3n2)c(C)c1
CC(C)c1ccc(O)c(C(=O)CCN2CCN(c3ccc(C#N)c(C(F)(F)F)c3)CC2)c1
CC(C)(N)Cc1ccc(F)c(-c2nc(C(=O)NCc3ccc(F)cn3)ccc2OCC(F)(F)F)c1
COc1ccccc1NC(=O)Nc1cccc2cccnc12
CC(C)NS(=O)(=O)c1ccc(-c2ccc(-c3nc(-c4ccccc4)co3)cc2)cc1
N=C(N)c1ccc(C(=O)NCC2CC(CN3CCN(c4ccc(C(=N)N)cc4)CC3)=NO2)cc1
CCOC(=O)C1=C(COC(=O)CCOc2ccc(F)c(C(F)(F)F)c2)NC(=O)NC1C
C=C(Cl)CN(CC)c1c(N)n(C)c(=O)n(C)c1=O
Cn1cnc(S(=O)(=O)N(CC2CCc3nccn3C2)C2CC2)c1
COc1cc2c(Oc3ccc(NC(=O)c4nn(-c5ccccc5)c(=O)cc4C)cc3F)ccnc2cc1OCCCN1CCC(C)CC1
COc1ccc(Cl)cc1CNC(=O)c1c[nH]c2ncc(F)cc2c1=O
COc1cc(C=CC2=C(C)C(=Cc3cc(OC)c(Br)c(OC)c3)C(=O)N2Cc2cccc(Cl)c2)ccc1O
CCCn1c(=O)c2nc(C(O)c3ccccc3OC)[nH]c2n(CCC)c1=O
ICCN(CCI)c1ccc(N=C2c3ccccc3-c3ccc4ccccc4c32)cc1
CN1CCN(C2=Nc3ccccc3CC=C2c2ccccc2)CC1
Cc1nn(Cc2ccc(F)cc2)c(C)c1C(=O)NCCN1C(=O)NC(c2cccnc2)(C(F)(F)F)C1=O
CC(Nc1nccc(Nc2c(C(N)=O)ccc3ccc(=O)oc23)n1)c1ccccc1
NCCc1c(F)c(F)cc2c1NCN2
CS(=O)(=O)CCN(C(=O)CCC(=O)Nc1nccs1)c1ccc(F)cc1
Cc1ccc(C(=O)NN=C2C=CC(=O)c3ccccc32)cc1
Nc1c(N=Nc2ccc(O)cc2)cnn1-c1cccc(C(=O)O)c1
O=C(Nc1cccnc1)C1CCCN1C(=O)NCc1ccccc1
O=C(Oc1ccc(C=NNC(=S)Nc2ccc(Cl)c(Cl)c2)cc1)c1cc(Cl)cc(Cl)c1
CSc1sc(C(=N)N)cc1-c1ccc(-c2ccccc2)cc1
Cc1[nH]c(=O)c(C(=O)NCC(C)C)cc1O
CC(O)=C1C(=O)OC(OC2CC(C)CCC2C(C)C)C1O
O=C(O)c1cccc(S(=O)(=O)N(Cc2ccc(CNS(=O)(=O)c3ccccc3C(F)(F)F)cc2)Cc2ccc(OCc3ccc4ccccc4n3)cc2)c1
O=C(CCCCCn1c(O)c2ccccc2nc1=O)c1ccc(Br)cc1
Nc1ccccc1NC(=O)Nc1ccc2c(C(=O)O)cn(Cc3ccc(Cl)c(NC(=O)c4ccc(Cl)c(Cl)c4)c3)c2c1
CC(CCSCCC(F)(F)F)C1CCC2C3CCC4CC(O)CCC4(C)C3CCC12C
O=C(C=C1NCc2ccccc21)NCCCCCN1CC=C(c2ccc(F)cc2)CC1
O=C(c1ccc(Cl)cc1)C1CCCN(C(=O)Cc2c[nH]c3ccccc23)C1
O=C(OCCCc1ccccc1)C1CCCC1
CC1(C)CC(Cc2ccc(Cl)cc2)(C(=O)NCc2cccc([N+](=O)[O-])c2)S(=O)(=O)C1
Cc1nn(C2CC2)c2c1C(c1ccc3c(c1)CN(CCCC(=O)O)C3)N(c1cccc(Cl)c1)C2=O
O=C(CN(c1ccccc1F)S(=O)(=O)c1ccccc1)N1CCN(c2ccccc2)CC1
O=C(O)C1C(Cc2ccc(O)cc2)C1c1ccc(OC(F)(F)F)cc1
CC(=O)N1CCc2nc(CC(=O)Nc3cc(C)ccc3-n3cnnn3)sc2C1
COC(=O)CC(=O)Nc1ccc(C)c(S(=O)(=O)N2CCOCC2)c1
Cc1ncsc1C(=O)N1CCCN(c2cccc(C(C)C)c2)CC1
CCCCNC(=O)C(=O)C1CCCCCCCCCCCC(NC(=O)C(NC(=O)C(NC(=O)OCc2ccccc2)C(C)C)C(C)(C)C)C(=O)N2CC3CC3C2C(=O)N1
CC(NC(=O)CCC(c1ccc(Cl)cc1)n1ccnc1)C(=O)O
CC(=O)NC1CCC(c2cc(F)cc(F)c2)N(C(=O)C(N)Cc2ccc(Cl)cc2)C1
CCCNC(=O)c1ccc2c(c1)CCC1C2CCC2(C)C(O)CCC12
CC(C)(C)NC(=O)Nc1cccn2nc(-c3ccc(O)cc3)nc12
Cc1ccc(Cl)cc1N1CCN(C(=O)CC23CC4CC(CC(C4)C2)C3)CC1
CC(C)(C)OC(=O)Nc1cc2c(cc1C(=O)N1CCOCC1)OCCO2
O=C(NCCCN1CCCC1)c1cc(-c2ccncc2)nc2ccccc12
NCCC(=O)NC1CCC(CCN2C(=O)c3cccc4cc([N+](=O)[O-])cc(c34)C2=O)CC1
O=C1NC(=S)SC1=Cc1ccccc1Cl
COCCN(C)c1ncnc2c1c(-c1ccc(Cl)cc1)cn2-c1ccccc1
O=S(=O)(c1cccs1)N1CCN(c2cccc(Cl)c2)CC1
COc1cc2occ(-c3ccccc3)c2cc1OC
COCCN(Cc1cc2cc(C)ccc2[nH]c1=O)C(=O)OCc1ccccc1
O=C(NC1CCCCCC1)c1ccc(C[S+]([O-])Cc2ccccc2Cl)o1
O=C(CCCC(=O)On1c(O)c2ccccc2nc1=O)OCCCOC(=O)Cc1ccc(F)c(Cl)c1
Cc1ccc(OCC(=O)NCc2cc(=O)n3nc(C4CCCCC4)sc3n2)c(C)c1
Cc1c(OCc2ccccc2)cccc1OC(=O)Nc1cccnc1
O=C(Nc1ccc(F)cc1)Nc1nsc2ncccc12
COc1ccccc1C1CC(n2cc(-c3ccoc3)nn2)C(O)CN1CC1CCC1
Nc1c(C(=O)NCc2cccc(Cl)c2)nn(C2CCCCC2)c2ncnc1-2
COc1cccc(Cn2c(=O)cc(Br)c3c(C)nn(C)c32)c1
O=C1CC(c2n[nH]c3cc([N+](=O)[O-])ccc23)CN1
O=C1C(NC(=S)Nc2cccc3cccc(Cl)c23)C(C=CC2CCCCC2)N1C1CNC1
O=C1CC(N2CCC(c3ccc(Br)cc3)C2=O)C(=O)N1Cc1ccccc1
Cc1ncnc2c1c(Br)cn2C1OC(CO)C(O)C1O
CC1CN(C(C)CO)C(=O)c2cc(C#Cc3cccs3)cnc2OC1CN(C)S(=O)(=O)c1ccccc1
COc1ccc(NC=C2C(=O)NC(=O)N(CCc3ccc(OC)c(OC)c3)C2=O)cc1
CC(C)NC(=O)C(N)Cc1ccc(O)cc1
COc1cccc(N2CCN(CCNC(=O)C3CC3)CC2)c1
CC(=O)OCC1OC(Oc2ccc3oc(C)c(-c4ccc(SC(C)=O)cc4)c(=O)c3c2)C(OC(C)=O)C(OC(C)=O)C1OC(C)=O
COC(=O)c1cc(-c2cnn(-c3ccc4c5c(cccc35)C(=O)N(C)C4=O)c2)ccc1C
C=C(C)C12OC3(C=CBr)OC1C1C4OC4(CO)C(O)C4(O)C(=O)C(C)=CC4C1(O3)C(C)C2OC(=O)c1ccccc1
Cc1ccc(CNS(=O)(=O)c2cccc(C(=O)N3CCN(C)CC3)c2)cc1
COc1ccc(C=CC(=O)C=CC2=C(C)CCCC2(C)C)c(OC)c1OC
C=C(O)C(=O)NC1CNC(C(=O)N2CCSC2=NC2=C(C)SC(C(=O)NCc3ccccc3)NC2=O)C1
CC(=O)NCC(=O)NC(CCN(C(C)C)C(C)C)C(=O)Nc1cccc(-c2ccc3c(c2)Sc2ccccc2NC3=O)c1
COc1cc(OC)c2c(c1)OC(C)(C)Cc1cc3c(c(O)c1-2)C=CC(C)(C)O3
COc1cc(C(O)=CC(=O)c2ccccc2N)ccc1OC1CCCC1
Cc1ccc(OCC(=O)Nc2cc(-c3nc4ccccc4s3)ccc2C)cc1
COc1ccc(C=CC(=O)NC(C)c2ccccc2N2CCOCC2)cc1
Cc1cccc(N2N=C3c4cc(CN5CCCC5)ccc4NC3C2(O)c2ccc(F)cc2)c1
Cc1cc2sc(C(=O)c3c(F)cccc3Br)c(O)c2cc1C
Nc1ccc(-c2cc(=O)nc(N)[nH]2)cc1
COc1ccc(OCCN2C(=O)CCC2=O)cc1
C=C(C)c1cccc(C(C)(C)NC(=O)N2CCC(F)(F)CC2)c1
CCCCOP(=O)(OCCCC)C(Nc1cccc(OC)c1)C(Cl)(Cl)Cl
O=C(O)c1c2c(c3ccccc3c1O)CCC2
O=C(Nc1ccccc1)NC1CCN(CCn2cc(COc3ccc(C(=O)Nc4ccc(C(=O)NC5CCN(C(=O)c6ccccc6)CC5)cc4)cc3)nn2)CC1
Cc1ccc(CN2CCN(c3ccccc3OC(C)C)CC2)cc1
CC(C)CN(Cc1cc(Cl)c2c(c1)OCCCO2)C(=O)C(C)CNCc1cccc(C(F)(F)F)c1
Cc1cc(C)c2nc(SCc3nnc(NCc4ccccc4)s3)n(CCc3c[nH]c4ccccc34)c2c1
CC(C)CN(CC(O)C(Cc1ccc(OCCN2CCOCC2)cc1)NC(=O)OC1CCOC1)S(=O)(=O)c1ccc2c(c1)OCO2
CN(C(=O)C1(c2ccccc2)N=C(C2CCCCC2)O1)c1cccc(F)c1
COC(=O)C1(C(=O)OC)CC2OC1(C)n1c3ccccc3c3c4c(c5c6ccccc6n2c5c31)C(=O)NC4
O=C1CC(c2ccccc2)Cc2[nH]c(=O)ccc21
CCNc1c(C#N)c(C#N)nn1-c1ccccc1
CCCCn1c(SCc2cccc(Cl)c2)nc2cc(NC(=O)c3ccco3)ccc21
CCCCc1ccc(C(=O)OCC(=O)Nc2cc(S(=O)(=O)N3CCOCC3)ccc2C)cc1
O=C(COc1ccccc1-c1cccc([N+](=O)[O-])c1)CN1CCCCC1
CCc1ccc(NC(=O)CSc2nnc(COc3ccc(Cl)cc3C)n2C)cc1
O=S1(=O)c2ccccc2CCN1CCCN1CCN(c2cccc(C(F)(F)F)c2)CC1
O=C(Nc1cc(-c2ccccc2)ccc1O)c1csc(C23CC4CC(CC(C4)C2)C3)n1
CC(NC(=O)C(Cc1ccc2ccccc2c1)NC(=O)C(CCc1ccccc1)NC(=O)C(Cc1ccccc1)NC(=O)OC(C)(C)C)C(=O)N(C)CC(N)=O
Cc1nnc(C(C)NC(=O)C23CCOC2CCN(C2CCCC2)C3)s1
O=C(Nc1ccc(-n2cnc(C(F)(F)F)c2)c(F)c1)c1cnn(-c2ncc(Br)cn2)c1C(F)(F)F
O=[N+]([O-])c1ccc(C=Nc2ncnc3[nH]cnc23)cc1
COc1ccccc1-c1nc(C[S+]([O-])CC(=O)NCc2ccco2)c(C)o1
CCOC(=O)C(NC(=O)C=Cc1ccc(NC(N)=O)cc1)C1NC(=O)C(C)NC(=O)C(CC(C)C)NC(=O)C(C(C)C)C(CO)OC(=O)C1C
COc1ccc(C(=O)NC(=CNc2cc(Cl)ccc2C)C(=O)NCc2ccccc2)cc1
OC(C#CCN1CCCC1)(c1ccccc1)C1CCCCC1
Cc1ccc(NC(=O)c2ccc3cc(C(=O)N4CCN(C)CC4)sc3n2)cc1
O=c1c(O)c(-c2cc(O)c(O)cc2Br)oc2cc(OCc3ccccc3)cc(O)c12
CCCCNC(=O)c1nc(-c2ccc3c(c2)OCO3)cnc1N
CC(=O)NC1C(C)CC(Oc2ccc(-n3cc(-c4nccs4)c(C(C)O)n3)cc2F)(C(=O)O)OC1C(O)C(O)CNC(=O)c1cnc(=O)oc1
COc1cccc(-c2cncc(-c3cccc(OC)c3)n2)c1
CCc1ccc(C=C(C(=O)Nc2ccc(-n3cnc4ccccc43)cc2)C(=O)OC)s1
CNC(=O)C(=NOC)c1ccccc1COc1ccc(F)c(F)c1F
Cc1cccc2nc(Cn3cnc4ccccc43)cc(=O)n12
O=C(O)c1ccc(N2CC(CN3CCOC(COc4ccc(Cl)cc4)C3)OC2=O)cc1
COc1ccc(C=C2Oc3cc(OCCCCN4CCCCC4C)ccc3C2=O)cc1OC
Cc1ccc(S(=O)(=O)N2CCC(C(=O)NCc3ccco3)CC2)cc1
CN(C(=O)C1Cc2ccccc2CN1C(=O)OCc1ccccc1)C1Cc2cccc([N+](=O)[O-])c2C1
Cc1cc(C(=O)Nc2ccc(N(Cc3ccccc3)Cc3ccccc3)c([N+](=O)[O-])c2)no1
CCN(CC)C(=O)c1ccc2c(c1)N=C(c1nnn[nH]1)c1ccccc1S2
NC1C2CCC1C(c1cc(F)ccc1F)C2
CN(Cc1ccccc1)C(=O)c1ccc(C(=O)c2ccccc2)cc1
COc1ccc2[nH]c3c(c2c1)CCN1C(=O)C(CC(=O)NCc2ccsc2)CC(C(=O)N2CCOCC2)C31C
Cc1cccc2c(Cc3ccc(N)cc3)c3cccc4oc1=c-2-n(CCc1ccccc1)-c43
O=C(NCCc1cc2c(cc1Br)OCO2)c1ccc(-n2cnnn2)cc1
O=C(Oc1ccc(-c2csc3ccccc23)cc1)C1CCCCC1
CC(O)C(NC(=O)C1CCCN1C(=O)C(CC(=O)O)NC(=O)C1CCCN1C#N)C(N)=O
CC(O)c1c2c(cc3c4c([nH]c13)C1(CO)C(CCC3C(C)(CO)C(CO)CCC31C(C)C)C4)C1=CC(C)(CO)OC(C)(C)C1=C2
O=C(O)C(O)=CC(=O)c1ccc(-c2ccccc2F)cc1
C
CCOC(=O)Nc1ccc(Oc2ncnc3scc(-c4ccc(C)cc4)c23)cc1
COc1cccc(C(=O)Nc2nccs2)c1OC
COc1ccc(C2(O)CC3CCC(C2)N3CC=Cc2cccnc2)cc1OC1CCCC1
Cc1nonc1OCC(=O)NNC(=O)c1cccnc1
S=c1sc(=NC2CCCCC2)[nH]c2ccccc12
CCC(COC)Oc1cc(NC(=O)c2ccc3cc(C(=O)O)cc(O)c3n2)cc(C(=O)O)c1O
CN(C)c1ccc(C(=O)Nc2cc(Cl)ccc2O)cc1
COc1ccc(C(=CC#Cc2ccc(S(=O)(=O)N3CCN(Cc4ccccc4C(F)(F)F)C(C)C3)cc2OC)C(C)C)cc1
NCc1ccc2c(c1)OCO2
NC(=S)CCn1nc(-c2ccc(Cl)cc2)c2c(C(F)(F)F)onc2c1=O
O=C(O)CSC(=S)S
N=C(N)N1Cc2ccccc2CC1C(=O)NC(Cc1ccccc1)C(=O)NC(Cc1c[nH]c2ccccc12)C(=O)O
CC(C)CN1CC(n2nccc2NC(=O)c2ncc3ncccn23)CC1=O
COc1cc(C2c3cc4c(cc3C(Nc3ccc(C(=N)N)cc3)C3COC(=O)C23)OCO4)cc(OC)c1O
CC(C)NC(=O)C1CCC(CNS(=O)(=O)c2ccc(-n3cnnn3)cc2)CC1
Cn1cc(-c2ccc3ccc4cccc5ccc2c3c45)cn1
CC(SC1C2CC3CC(C2)CC1C3)C(=O)Nc1ccc(C(=O)O)cc1
CC(N)(COP(=O)(O)O)C(=O)Nc1cc(F)c(F)c(F)c1
CNCc1nc2ccc(CCNC(=O)c3ccc(-c4ccccc4)cc3)cc2c(=O)n1-c1ccc(OC)cc1
COc1ccc2nc3cc(Cl)ccc3c(Sc3cccc([N+](=O)[O-])c3)c2c1
CCN1CC2(NS1(=O)=O)C1CCC(c3ccc(-c4cccc(C#N)c4)cc3)C2CC1
COc1ccc(-c2[nH]nc3c2C(=O)c2c(O)cccc2-3)cc1OC
CCCCC(CCCC)(CCCC)C(=O)NC(CCC(=O)O)C(=O)O
CCn1nc(C)c2c1N(C)C(=O)c1cc(Cl)c(N3CCN(C)CC3)cc1S2
Cc1cn2cc(C(=O)N3CCN(S(=O)(=O)c4cccc(F)c4)CC3)ccc2n1
Cc1cncn1CCCNCC(O)c1cccc(C#N)c1
Cc1ccc(C)c(OC2OC(COC3OC(C(=O)O)C(O)C(O)C3O)C(O)C(NC(=O)CCN)C2O)c1
CCCC1SC(Nc2ccccc2)=NC1=O
C=CCN(C(=O)OCc1ccccc1)C1CCN(CCC(Cn2cnc(C(F)(F)F)c2)c2ccc(Cl)cc2F)CC1
CCOC(=O)c1nc2cc(F)c(Cl)cc2nc1NC(C)=O
CC(=O)c1c(-c2ccccc2)c2ncc(Cc3ccccc3)nc2n(CCCO)c1=O
COc1ccc(-c2c3ccccc3nc3c2[nH]c2cc(OC)cc(OC)c23)cc1
CC(NC(=O)Cc1cc(F)cc(F)c1)C(=O)NC1CC(=O)OC1CO
Cc1ccc2oc(-c3cc(NC(=O)c4cc(C)c(C(C)CCCC(C)C)c(N)c4)ccc3O)nc2c1
CN1CCN(c2ccc(OC(F)(F)F)c(Nc3nccc(-c4cc(Cl)c(OCc5c(Cl)cccc5Cl)c(Cl)c4)n3)c2)CC1
O=C(Nc1sc(-c2ccccc2)nc1-c1ccccc1)N1CCCCC1
Cn1cc(C2=C(n3cccn3)C(=O)NC2=O)c2ccccc21
CCCCSC=C=Cc1ccccc1OCCC
Cn1c(O)nc(C(=O)N2CCC(c3nc(-c4ccc(F)o4)no3)CC2)c(O)c1=O
CCOC(=O)c1cc(=O)c2c(C)cc(C)cc2[nH]1
CC(C)(C)c1ccc(C(=O)Nc2ncn[nH]2)cc1
CC(C)=CCN1c2ccccc2C23CC(C(=O)O)N(S(=O)(=O)C(C)C)C2=NC(C(=O)O)=C(C(=O)O)C13
O=C(O)CCC(=O)N1CCc2cc(S(=O)(=O)N3CCN(c4ccc(OC(F)(F)F)cc4)CC3)ccc21
O=C(c1cc(-c2ccccc2)n(-c2ccc(F)cc2)n1)N1CCN2CCCCC2C1
CC(=O)c1cn(CC(=O)N2CC(C)(F)CC2C(=O)NCc2cccc(Br)c2F)c2ccccc12
c1ccc(CNc2ccc3[nH]c(-c4ccc(N5CCCCC5)cc4)nc3c2)cc1
Cc1ccc(C(=O)C2CCN(C(=O)c3ccc4nsnc4c3)CC2)cc1
COC(=O)c1sccc1S(=O)(=O)Nc1ccc(Cl)c(Cl)c1
O=C(C1=C(O)C(=O)N(CCCn2ccnc2)C1c1cccs1)c1cccs1
CC=C(C)C(=O)OC1c2c(ccc3ccc(=O)oc23)OC(C)(C)C1OC(=O)C(C)=CC
O=C(Nc1ccc(C(F)(F)F)cc1)Nc1ccc(-c2ccc(CN3CCCCCC3)o2)cc1[SH](=O)=O
Cc1ccccc1C(=O)NCC1(NC(=O)OC(C)(C)C)CCC(C)CC1
CCOc1cccc(-[n+]2ccn(C)c2C)c1
NCC(=O)NCC1CN(c2ccc(-n3cc(C(F)(F)F)cn3)c(F)c2)C(=O)O1
Clc1ccc(Nc2nc(-c3ccc(Cl)cc3Cl)cs2)c(Cl)c1
O=C1CSC(c2ccc(Cl)cc2Cl)N1c1ccc2nc3ccccc3cc2c1
CC1=C2C(=NNC(=S)N2N=Cc2ccccc2)c2ccccc2S1
O=C(CCN1CCC(OCc2ccc([N+](=O)[O-])cc2)CC1)Nc1ncc(Cc2ccc(Cl)cc2)s1
C=C1C(CCl)=C(C#N)C(=O)N1c1cccc(C(F)(F)F)c1
CC(C)C(=O)Oc1ccc2c(c1)C(C)(C)C(=O)N2CCN1CCS(=O)(=O)CC1
Cc1ncn2c(=O)[nH]ncc12
O=C(CCC(=O)N(CC(=O)NC1CCCC1)Cc1ccccc1Cl)Nc1nccs1
O=C(Nc1ccc(Cl)cn1)C1CCCN1C(=O)OCc1ccccc1
O=C(Nc1ccc(OC(F)(F)F)cc1)Nc1cccc2cccnc12
Cc1nc2cnccc2n1-c1ccc(-c2ccc3nnc(C)n3n2)cc1
CCCC(=O)c1cc2cc(C=CC(=O)NC3=C(C(=O)OCC)CCCC3)ccc2o1
O=S(=O)(O)Oc1ccccc1-c1ccc(Cc2ccc3cc(F)ccc3c2)cc1
Cc1cccc(C(=O)NCCSc2cccc3cccnc23)c1
O=C(NC1CCC(CN2CCN(c3ccccc3Cl)CC2)CC1)c1cc2ccccc2oc1=O
COC(=O)c1cc(NC(=O)c2ccc3c(=O)n(CC4CCCO4)c(S)nc3c2)ccc1Cl
COC(Cc1ccccc1)C(CCc1ccccc1)NC(=O)c1nnn(-c2nonc2N)c1CC(C)(C)O
C#CCN1C(=NC(=O)c2ccccc2OC)SC2CS(=O)(=O)CC21
CN(C(=O)NCc1ccccc1)C1CCN(CCC(Oc2ccc(C(F)(F)F)cc2)c2cccc(Cl)c2)CC1
CCN(CC)C1CCCC(Oc2cccnc2)C1O
COc1ccc(OC)c(-c2csc(-c3cc(OC)c(OC)c(OC)c3)n2)c1
O=C1CCc2ccc(OCCCCN3CCN(c4ccc(F)cc4)CC3)cc2N1
COc1ccc(CCNc2nc3ccc(C)cc3cc2C#N)cc1OC
CC(C)NC(=O)COc1ccccc1C#N
CCOC(=O)c1sc2nc(SCc3ccccc3)n(N)c(=O)c2c1C
CC(C)(C)OC(=O)NC(Cc1c[nH]c2ccccc12)C(=O)NC(CCCNC(=O)OCCc1ccccc1)C(=O)ON1C(=O)CCC1=O
CCn1c(CN2CCCC[n+]3cc(Cl)ccc32)nc2ccccc21
COc1ccc(C(c2cccc(OC)c2)N2CCN(C3CCCCCC3)CC2)cc1
OCC1OC(=CCn2ccc3cc(Cl)c(Cl)cc32)C(O)C(O)C1O
CC(C)Cn1c(SCc2ccc(Cl)cc2)nc2c1c(=O)[nH]c(=O)n2C
COc1cc(C)ccc1OCC(=O)Nc1cccc(S(=O)(=O)NC2=NCCC2)c1
CCOC(=O)c1nc2c(=O)[nH]c3cc(Cl)c(-n4cccc4)cc3n2n1
O=C(c1cc2ccccc2nc1Cl)N1CCn2c(nc3ccc(Cl)cc3c2=O)C1
O=C(CSc1nc(-c2ccccc2)n(-c2ccccc2)n1)NC1CCS(=O)(=O)C1
COC(=O)C1CC(OC(C)=O)C(=O)C2C1(C)CCC1C(=O)OC(C(C)C3C=C(C)C(=O)O3)CC12C
COC(=O)C(C)CCOc1ccc2ccc(=O)oc2c1C
CCc1c(CN2CCCCC2c2cnn(C)c2C)cnn1C
CCOP(=O)(OC)SCC(C(=O)[O-])[N+](C)(C)C
Cc1c(C(=O)NNC(=O)C23CC4CC(CC(C4)C2)C3)oc2ccccc12
COc1ccc(-c2nc3cc(-c4nc(-c5c(=O)[nH]cc6ccccc56)cs4)ccc3[nH]2)c(OC)c1
Cc1cc(Br)ccc1N(CC(=O)O)CC(=O)O
CC(C)(C)NC(=O)CNc1ccnc(NC(=O)c2cccs2)c1
O=C(OCn1nnc2ccccc2c1=O)c1n[nH]nc1-c1ccccc1
O=C1c2cc(F)ccc2CC1c1ccccc1
CCCCS(=O)(=O)Nc1cccc2c1C(=O)c1c(C)cncc1C2=O
Cc1cc(NC(=O)CSc2nc(N3CCOCC3)c3c(c2C#N)CC(C)(C)OC3)no1
CNC(=O)c1cc(I)cc2nc3ccc(OCCNCCO)c(C(=O)NC)c3nc12
CNc1ccc(Cc2nc(-c3cccnc3)no2)cc1
Cc1c(C)n(Cc2ccc(-c3ccccc3C(=O)O)cc2)c2ccc(C(=O)NC(C)c3ccccc3Cl)cc12
Cc1ccc(C(=O)C(c2ccccc2)C2C(=O)c3ccccc3C2=O)cc1
COc1ccc(S(=O)(=O)c2cn(Cc3ccccc3)c3cc(N4CCCC4)c(F)cc3c2=O)cc1
c1ccc(Nc2cc(-c3ccncc3)c3c(n2)-c2ccccc2OC3)cc1
CC(C)(C)c1cc[nH]n1
COC(=O)c1c(O)cc(OC)c(OC)c1C=Cc1ccc(OC)c(OC)c1
Cc1cccc(CN2CCCC(CCC(=O)NCC34CC5CC(CC(C5)C3)C4)C2)n1
CCC(C)C1C(=O)N2c3ccccc3C(C)(C)C2C(O)C1C(=O)OC
COc1ccc(S(=O)(=O)N2CCCC2CNC(=O)C(=O)NCC2CCCO2)cc1
O=C(O)c1ccc(CCNC(=S)NC2CCCCCC2)cc1
CCCCOc1ccc2c(c1)C(N1CCN(CCN3C(=O)CC(C)(C)CC3=O)CC1)c1ccccc1CO2
Cc1ccn2c(C(=O)NN=Cc3ccccc3[N+](=O)[O-])c(C)nc2c1
O=C(Cn1nc(Cc2cn(Cc3ccccc3)c(SCCc3ccc(F)cc3)nc2=O)c2ccccc2c1=O)NCc1ccc2c(c1)OCO2
COc1nc(N(C)C)ncc1-c1nc2c(n1C(C)C)C(c1ccc(Cl)cc1)N(c1cc(Cl)cn(C)c1=O)C2=O
Cc1noc(=O)n1C(=O)OC(C)C
COc1ccc(-c2nc3ccccc3c(=O)n2C(C)C)cc1OC
O=C(O)c1cn(Cc2ccc(-c3ccc(F)cc3F)cc2)c2c(F)cccc2c1=O
Cn1c(=O)c2c(nc3n(Cc4cccnc4)c(O)cc(=O)n23)n(C)c1=O
N#CC=C1SC(=O)N(Cc2cccc(C(F)(F)F)c2)C1=O
Cc1nc(NC(c2ccccc2)C(F)(F)F)c2sccc2n1
CCOC(=O)C1=COC(OC2CCC(OC(C)=O)C(COC3OC(C)C(OC(O)C(C)C(CO)OC(C)=O)C(OC(C)=O)C3O)O2)C2CCCCC12
Nc1ncnc2c1ncn2C1OC(C(=O)NCc2cccnc2)C2(O)CC12
COc1ccc(-c2ccc(N3C(=O)CC(N4CCCCC4)C3=O)cc2)cc1
CN(C)C1CCC(c2c[nH]c3ccc(N=C(N)c4cccs4)cc23)CC1
CC=CCOC(C)=O
COc1ccc(C=C2N=C(c3cc(OC)c(OC)c(OC)c3)OC2=O)cc1[N+](=O)[O-]
N=C(N)NC(=O)Nc1cccc(C(=O)Oc2cccc(Cl)c2)c1
N#[N+][CH-]C1CNn2c1c([N+](=O)[O-])c(=O)[nH]c2=O
CC1c2ccc(O)cc2CN1CCCl
CC1CN(C(C)CO)C(=O)CCCn2cc(nn2)COC1CN(C)S(=O)(=O)c1ccc(-c2ccccc2)cc1
Cc1nc(C2CCCN2C(=O)c2ccnc3nc[nH]c23)no1
CCN(C)C(=O)c1sc2ncccc2c1-n1cccc1
O=C(Cc1sc2ccccc2c1NC(=O)Cc1ccccc1)NCCO
CC1NC(=O)C(Cc2c[nH]c3ccccc23)NC1=O
CC(CCCC(O)C1CCC2C3C(=O)CC4=CC(=O)C=CC4(C)C3C(O)CC12C)CC(=O)C(F)(F)F
CN(C)C(=O)C(=O)C1CCCc2ccccc21
CC(=O)CNC1CCCC1n1nnc2c(N)ncn2c1=O
N#Cc1ccc(C(=O)O)c(S(=O)(=O)N2CCC(Oc3ccc(C(F)(F)F)cc3Cl)C2)c1
CN(CCCN1CCCCC1)C(CCn1c2ccccc2c2ccccc21)C(=O)O
O=C(C(c1ccccc1)c1ccccc1)N1CCN(c2cccc(Cl)c2)CC1
Cc1[nH][nH]c2nc(=O)c(NC(=O)C=Cc3ccccc3)cc1-2
Cc1cn(C2CC(O)C(COP3(=O)Oc4cc(C#CCCO)ccc4-n4cc(CC(=O)O)nc4O3)O2)c(=O)[nH]c1=O
CCCc1nc(N)nc(N)c1-c1ccc(S(C)(=O)=O)cc1
COCCOc1cc(O)c2c(=O)cc(-c3ccc(O)c(-c4cc(OC5COC5)ccc4O)c3)oc2c1
CC(C)CC1C(=O)NC(C2Cc3ccccc3C2)C(=O)N1C(C(=O)NC(C)C)c1ccc(C(=O)NC(C)C)cc1
COc1ccc(-c2cc(OC)c(OC)c(OC)c2CCO)cc1
Cc1cc2nc(-c3ccc(OCc4cccc(C(F)(F)F)c4)cc3)cc(C(F)(F)F)n2n1
COC1OC(C)C(NC(=O)Nc2ccc(Cl)cc2)C(COC(=O)c2ccc([N+](=O)[O-])cc2)C1O
c1ccc(Oc2ccc(CCN3CCCC3)cc2)cc1
O=C1NC(=O)C(CSc2ccccc2)(c2ccccc2)N1
CCN(CC)c1ccc2cc(C(=O)N3CCCC3)oc(=O)c2c1
COc1cc(NCc2cnc3nc(N)nc(N)c3n2)cc(OC)c1OC
COc1ccc(C(=O)ON=C2CC3=C(C)C=C(OC3(C)C)C(OC(N)=O)C(C)(C)CCC(C)CCC3=CCC(C)(C3)C2)cc1OC
CC(C)(C)c1cc(-c2ccc(C(=O)O)cc2)c(C(=O)c2ccc(Cl)cc2)s1
COC1OC(n2cnc3c(NCc4cccc5ccccc45)ncnc32)C(NC(=O)c2ccc(CO)cc2)C1O
CCOc1ccc(OCCCOc2ccc(CC(C)(C)c3nnn[nH]3)cc2Cl)cc1
CS(=O)(=O)c1ccc(C(Nc2ccc3c(-c4ccccc4)c(-c4ccccc4)oc3c2)C(=O)NCc2ccco2)cc1
COC1C(CO)OC(n2c3ccccc3c3c4c(c5c6cc(F)ccc6[nH]c5c32)C(=O)NC4=O)C(O)C1O
Cc1ccc2cc(C(O)CC3CCCCN3)ccc2c1
CN(C)CCCNC(=O)C1(C)CC2OC1C(C)(C)N2C(=O)c1ccccc1F
CNC(=O)CN1C(=O)CN=C(c2ccccc2)c2cc(Cl)ccc21
O=C(NO)c1cnc(Nc2ccc(Oc3ccccc3)cc2)nc1
Cc1cc(=O)nc(C2(Cc3ccccc3)CCCC2)[nH]1
CC(C)CC(NC(=O)C(C)NC(=O)OCc1ccccc1)C(=O)N1CCC2(CCCC2)CC1C(=O)NC(CCCNC(=N)N)C(=O)O
COc1cnc(-c2nccn2C)c2ccccc12
COCCNC(=O)COc1ccc(C(C)C)cc1C
Cc1nn(-c2ccc(C#N)c(C(F)(F)F)c2)c2c1C(C#N)C1(N2)C(=O)Nc2ccccc21
CN1CCCN(C(=O)c2ccc3[nH]c(-c4cccc(OCc5cccc(C(F)(F)F)c5)c4)nc3c2)CC1
CCCCCNC(=O)C(CC)CC
O=C(O)COc1ccc(Cl)c(Cl)c1
COc1ccc(C(=O)Nc2c(C(=O)N3CCCCCC3)oc3ccccc23)cc1OC
Cc1ccsc1C=CC(=O)NCc1ccccc1Cl
CC(C(=O)NC1(c2nccs2)CCCCC1)N1C(=O)NC(CCc2ccccc2)C1=O
COc1ccc(CCn2c(=O)c3ccccc3n3c(C)nnc23)cc1
COC(=O)c1c(C)[nH]c(C(=O)C(C)Sc2nnc(N)n2C)c1C
COCC12CCCCC1CN(Cc1cccc(F)c1)C2
CCOc1cccc2cc(-c3ccc4c(c3)OCO4)oc12
NC1CC(N)C(OC2OC(CO)C(O)C(O)C2N)C(OC2OC(CO)C(OC3OC(CO)C(O)C(O)C3N)C2O)C1O
COc1ccc(C2OC(c3cc4c(cc3OC)OCO4)C(C)C2C)cc1OC
O=c1[nH]nc(-c2ccc(C(F)(F)F)cc2)c2ccccc12
Cc1ncc([N+](=O)[O-])n1CC(=O)N1c2ccccc2Oc2ccccc21
Cc1ccccc1C(=N)NO
O=C(CC(O)c1ccccc1Br)Nc1ccc2c(c1)OCCO2
Cc1cc(NC2=NCC(=O)N2c2ccc(F)cc2)nc(-c2cnccn2)n1
CNC(=O)c1ccc(N)c2[nH]c(-c3cccc4cc(C)oc34)nc12
CC(NC(=S)Nc1ccc(N2CCOCC2)cc1)C1CCCO1
COC(=O)c1c(Oc2cc(C)cc(C)c2C)c(C)c(O)[nH]c1=O
O=c1c2cc(F)ccc2n(CCCCN2CCCCC2)c2sccc12
COCCOc1ccc(Nc2oc(-c3cccnc3)nc2C#N)cc1
Cc1cccc(S(=O)(=O)Nc2ccc3c[nH]nc3c2)c1
COc1ccc(CCN2C(=O)c3ccccc3C2(O)c2cccc(O)c2)cc1OC
CCCCN(CCCC)CC(O)CNc1ccc(NC(=O)C2CCCCCC2)cc1
Cn1c(=O)c2c(nc3n2S(=O)(=O)CCCN3Cc2cccc(Cl)c2)n(C)c1=O
CCCCn1ccnc1C=CC(=O)C=Cc1ccccc1C#N
CC1(C)N=C(N)N=C(N)N1c1ccc(S(=O)(=O)c2ccc(Cl)cc2)cc1
COC(=O)C12CCCCC=C1N(Cc1ccc3c(c1)OCO3)C(=O)C(CC(=O)NCCc1ccccc1)C2
N#Cc1ccc(Cl)nc1N1CCN(c2cccc(Br)c2)CC1
C=C(CCC1(C)C(C)CC(O)CC1O)C(O)CCC=C(C)C1CC(O)C(C)O1
S=c1[nH]c2ccc3ccccc3c2[nH]1
CCOc1cc(C=O)cc(OCC)c1
CCCN(CCC)CC(=O)Nc1nc(N(CC)CC)c2cc(Br)ccc2n1
Cc1cccc(NC(=O)Cn2cc(Br)c(SCC#N)n2)n1
CCOc1cccc(NC(=O)c2cccc(COc3ccc4c(c3)CCN(Cc3ccc(OC)c(OC)c3)CC4)c2)c1
Cn1cc(CN2CCC(c3nnc(Cn4cccn4)n3C)C2)cn1
COc1ccc2c(c1)OC(c1ccc(OC(F)(F)F)cc1)C1=C2C(=O)NC1=O
CCCCc1nc2cc(C(=O)O)ccc2n1Cc1ccc(-c2ccccc2C(=O)O)cc1
O=S(=O)(NCC1CCC(c2nc(Cc3nccn3-c3ccccc3)cs2)CC1)c1cccs1
CCOC(=O)c1cc(-c2ccc(O)cc2)[nH]c1Nc1cc(Cl)cc(Cl)c1
CCOC(=O)CNC(=O)C(=O)C=Cc1cccc(NC(C)=O)c1
CC(C)CC(c1ccc(C(C)(C)C)cc1)n1c(OCCc2ccccc2)nc2cc(C(=O)O)ccc21
O=C(c1ccc2c(c1)OCO2)N1CCN(S(=O)(=O)c2ccc(F)cc2F)CC1
CC(C)(Oc1ccc(Cl)cc1)C(=O)NC1CC2CCC(C1)N2CCCOc1ccccc1Cl
O=C(c1cccs1)C1C(c2cccc([N+](=O)[O-])c2)C2CCCN2C12C(=O)Nc1ccccc12
C=CC12CC(C(=O)NC3(C(=O)NS(=O)(=O)C4CC4)CC3C(C)(C)C)N(C1)C(=O)C(OC)NC(=O)OC1CC1CCCCCc1nc3ccc(C)cc3cc1O2
Cc1cc(-c2ccc(=O)n(-c3ccc4[nH]ncc4c3)c2)c(C)s1
COCCNc1cc(-n2c(=O)cc(O)n(-c3ccccc3C)c2=O)c(F)cc1C
OC(CNCCc1ccccc1Br)COCc1ccccc1
CC(N)C(=O)NC1CS(=O)(=O)C2CCC(C1O)N2C(=O)C(c1ccccc1)c1ccccc1
CCOC(=O)c1c(NC(=O)NS(=O)(=O)c2ccccc2[N+](=O)[O-])sc2c1CCCC2
CC(C)CN(Cc1cc(Cl)c2c(c1)OCCCO2)C(=O)C1CCOC1
CNc1cccc(N2C(=O)c3ccccc3C2(O)C(=O)Nc2ccc(OC(F)(F)F)cc2)c1
CN(C)N1C(=O)c2ccccc2Sc2ccccc21
CC(CC(=O)Nc1cc(Cl)ccc1Cl)=NNC(=O)c1ccccn1
CC(C)Oc1cc(C#N)c(OCc2ccc(C(F)(F)F)cc2)c(OC(C)CCN)c1
COc1ncc2nc(-c3ccccc3Cl)c(=O)n(-c3cccc(Cl)c3)c2n1
O=C(Nc1ccc(C(F)(F)F)c(Cl)c1)c1ccc2c(c1)C(=O)[N+](Cc1ccccc1)=C2
O=C(CCc1ccc(F)cc1)N1CCN(c2ccccc2F)CC1
O=C1N=C(c2cn(CCN3CCC(CO)CC3)nn2)SC1=Cc1cccs1
C=C1C(OC(=O)C=Cc2ccccc2)CCC2(C)CC3(C)C(C4CC(OC(C)=O)C5(CCOC(C)O5)O4)=C(C)C(=O)CC3C(O)C12
CCCNC(=N)N
CCN(CC)CCNc1nc2cc(-c3ccc(F)cc3)sc2n2c(C)cnc12
Cc1ccc(Cl)cc1-n1nnnc1CNC1CCN(Cc2ccccc2)CC1
CN(C)C1CCCN(C(=O)NCc2cnc(Nc3ccccn3)nc2)C1
Cc1ccc2c(C(=O)Cn3ccnc3)c(-c3ccc(C)o3)[nH]c2c1
CC(C)C1NC(=O)C2CCCN2C(=O)C(Cc2ccc(O)cc2)NC(=O)C(CCCN=C(N)N)NC(=O)CNC(=O)C(CCCCN)NC1=O
Nc1nc(=O)[nH]c2c1ccn2CC(O)CN1CCN(C(=O)CC(c2ccc(Cl)cc2)C2CCCCC2)CC1
CC(=O)NC(c1ccccc1)C(C)OP(=O)(O)O
O=C(COC(=O)C=Cc1cccc(Cl)c1)NC1CCCCCC1
CC(N)CC1CCCCC1
CN(C)C(=O)CN1CCC(C(=O)c2ccc(Oc3ccccc3)cc2)CC1
NC(C(=O)NO)C(=O)N1CCCC1C(=O)O
CC(N)Cc1ccc(C(F)(F)F)cc1
O=C(CCc1ccccc1)NCC(c1ccccc1)N1CCCC1
COc1ccc(C(=O)ON=C(N)c2cccc3ccccc23)c(OC)c1
Cc1ccc2c(c1)N(CC(=O)NN=Cc1ccc(O)cc1)C(=O)C(C)O2
CCCCc1ccc(-c2cc(C)c3cc([N+](=O)[O-])ccc3n2)cc1
O=C1c2ccccc2C2c3ccccc3CCN12
CC1CCN(C(CN2CCN(CCc3ccccc3)CC2)c2ccc(C(F)(F)F)cc2)CC1
COc1cccc(C2CC(c3ccc(O)c(OC)c3)=NN2C(C)=O)c1
CCn1c(CSc2nc3ccccc3o2)n[nH]c1=O
Cc1ccccc1C(c1nnnn1-c1ccc2c(c1)OCC(C)O2)N1CCN(C(=O)c2ccoc2)CC1
Cc1cn(C2CC(O)C(CNC(=O)SC3CCCC3)O2)c(=O)[nH]c1=O
CCCCc1nnc(NC(=O)Nc2cc(C)ccc2C)s1
N=C(N)NC(=N)NCCCC(NC(=O)OCc1ccccc1)C(=O)NC(Cc1ccccc1)C(=O)C(=O)NCC1CCCCC1
O=C(COc1ccc(Cl)cc1Cl)N1CCN(Cc2ccccc2)CC1
Cc1cc(CCC(=O)O)ccc1-c1nc(-c2ccc(OCC(C)C)c(CBr)c2)no1
COc1ccc(S(=O)(=O)Nc2ccc(CCCN3CCC(c4ccccc4)CC3)cc2)cc1OC
N=C(N)c1cccc(OCCNC(=O)c2c[nH]c3ccccc3c2=O)c1
COc1cc2c(c(OC)c1OC)-c1ccc(OC)c(=O)cc1C(NC(C)=O)CC2
CC12C(=O)OC(=O)C1(C)C(C1OC1CO)C1C(=O)Oc3ccc(Oc4ccc(Cl)cc4)cc3C12
COC(=O)C1=C2Oc3cc(O)ccc3CC2(C)C=C(C)C1=O
COc1ccc(-c2csc(=NNC(=O)C3CCCNC3)n2-c2ccc(C)cc2)cc1
COc1ccccc1C(=O)Nc1cncc(Oc2cncnc2)n1
CN1CCN(Cc2ccc(-c3nnn(CC(=O)Nc4cc(Cl)ccc4Cl)n3)cc2)CC1
CC(C)CCN1C(=O)C(=NNC(=O)C2COc3ccccc3O2)c2cc(Cl)ccc21
COc1cccc(OC(=O)CN(C)C(=O)c2cccc(C)c2)c1
COc1cc2nc(N3CCN(C)CC3)nc(N)c2cc1OC
CCCCCNc1nc(NCc2cccnc2)nc2ccccc12
CCOc1ccccc1N1CCN(S(=O)(=O)c2c(C)n[nH]c2C)CC1
Cc1cccc(NC(=O)C2CCCN(S(=O)(=O)c3ccccc3)C2)c1C
COC(=O)C1CSCc2c(O)cc(O)c(C)c2C(=O)OCC(NC(C)=O)C(=O)N1
CC(C)(C)CCCNc1nc(-c2ccc(NC(=O)Nc3ccccc3Cl)cc2)c(C(=O)Nc2ccc(Cl)cc2Cl)s1
COc1ccccc1C=C1SC(=S)N(CCC(=O)NC2CC(C)(C)NC(C)(C)C2)C1=O
CC(N)C(=O)NC1CC(c2ccccc2)c2ccccc2N(Cc2ccc(-c3cccnc3)cc2)C1=O
CC(=O)OC1=NOC(=O)C1=Cc1ccc(OC(C)=O)c(C=CC=C(C)CCC=C(C)C)c1
c1ccc2c(c1)CN1CC3(CCCCC3)c3ccccc3C1=N2
CN1CCN(C2CCN(C(=O)C3CCCCC3)CC2O)CC1
COc1cc(S(C)(=O)=O)ccc1C(=O)N1CCCC(Cn2cncn2)C1
c1ccc(CCCN2CCN(c3ccc(Cc4c[nH]cn4)cc3)CC2)cc1
O=C(Cn1nccc1-c1ccccn1)Nc1nc(-c2ccccn2)cs1
CC1=CC2C(C)(C(=O)O)CCCC2(C)C2CCC(CO)CC12C
CC1Cn2cnc(C(=O)Nc3cccc4[nH]ncc34)c2C(=O)N1
O=C(O)CN1c2ccccc2Sc2ccc(Cl)cc21
CC(C)(CN(Cc1ccc([N+](=O)[O-])cc1)C(=O)c1ccco1)N1CCOCC1
O=C(O)C(c1ccccc1)c1ccc(Oc2ncccn2)cc1
CCOc1ccc(CN(C)Cc2c(O)cccc2O)cc1
Nc1cccc(CNC(=O)C2NC(CC(=O)O)C3(C(=O)Nc4c3ccc(Cl)c4F)C2c2cccc(Cl)c2F)c1
O=C(NCc1cccc(Cl)c1)c1c(O)c(O)c2cccnc2c1O
COc1cc2nc3[nH]nc(-c4cccc(Cl)c4)n3c(=NN)c2cc1OC
O=C(O)c1ccc(NC(=O)C2CCC(N3C(=O)CCC3=O)CC2)cc1
CC1=Nc2c(C=O)cnn2C(c2ccc(Cl)cc2)C1
Cc1ccc(CSc2nc(S(=O)(=O)c3ccc(Cl)cc3)c(N3CCCCC3)s2)cc1
CCOc1ccc(-n2c(C)c(C)cc(C(=O)Nc3ccccc3C)c2=O)cc1
COc1ccc(N(CC2CCC(N)CC2)c2cc(C)nc3c2c(=O)n(C)c(=O)n3C)cc1
O=C(Nc1ccc(Cl)c(-c2cc(-c3ccccc3)[nH]n2)c1)c1ccc([N+](=O)[O-])cc1
COc1ccc(OC2(C(=O)O)CCN(c3ncc(F)cn3)CC2)cc1
CCCc1cc2c(=O)n(-c3ccc(OC)cc3)c(S)nc2s1
CC12CCC3C(CCC4CC(=O)CCC43C)C1CCC2=O
O=C(Nc1ccc(Cc2ccncc2)cc1)c1ccc(Cl)c(Cl)c1
COC(=O)c1c(C)[nH]c2c1C13CC1CN(C(=O)c1cc4ccccc4[nH]1)C3=CC2=O
O=C(O)CCC1CC(n2cc(F)c(=O)[nH]c2=O)OC1CO
COc1ccc2nc(CO)cc(NN=C(C)CC(C)(C)C)c2c1
O=C(O)c1ccccc1Nc1ccc([N+](=O)[O-])cc1Cl
COc1ccc(CSC(=N)N=c2[nH]c3c(Cl)c(C)cc([N+](=O)[O-])c3o2)cc1
O=c1nc(-c2ccc(F)cc2)[nH]c2ncccc12
CC(C)(C)c1cc(-c2ccccc2)cc(-c2ccccc2)[n+]1CCCN1CCOCC1
COC(=O)c1cccc(NC(=S)Nc2cccc(C(=O)C=Cc3ccc4oc5ccccc5c4c3)c2)c1
Cn1cc(Nc2ncc3c(n2)CN(c2ccccn2)CC3)cn1
CCOC(=O)c1cnc2c(Cl)cccc2c1Nc1ccc2c(c1)OCO2
CC=C(C)C(=O)OC1CC(O)C2(C)C=C(C)CCC2C1(C)CCC(=CCOP(=O)(O)OP(=O)(O)O)COC(=O)C(C)C
COc1ccc2nccc(C(O)CN3CCC(NC(=O)Cc4ccc(C(C)(C)C)cc4)CC3)c2c1
CC(Cc1ccccc1)(NC(=O)C1CCCN1C(=O)NCc1ccccc1)C(=O)NC(CO)C(=O)NO
O=C(O)COc1ccc(C=NNC(=O)c2ccncc2)cc1
CN1CC(C(=O)Nc2ccc([N+](=O)[O-])cc2)C(c2ccc(Br)cc2)C1
Cc1ccc(C(=O)NCCC[N+](C)(Cc2ccccc2)Cc2ccccc2)cc1N
COc1cc(C=CC(=O)OC2C(=O)C3(C)C(O)CC4OCC2(O)C(O)C43)cc(OC)c1OC
O=C(CSc1nnc(SCc2cccc(Cl)c2)s1)Nc1ccccc1
COc1ccc(-c2nc(CSCC(=O)N3CCN(C)CC3)c(C)o2)c(F)c1
O=C(Nc1cc(C2CC2)[nH]n1)c1ccc(OCc2ccccn2)cc1
CCOC(=O)C(NC(=O)C[N+]12CCC(CC1)CC2)C(C)C
OCCCCCc1nc2n(n1)C(c1ccc(O)cc1)CC(c1ccc(Cl)c(Cl)c1)=N2
CCCNC(=O)OCC1OC(n2cnc3c(NC4CCc5c4ccc4c6c(ccc54)OCC(N)CC6)ncnc32)C(O)C1O
CC1=C(Oc2ccc(C)c(Cl)c2)S(=O)(=O)N=C1N1CCN(C)CC1
O=C(O)CNC(=O)c1cccc(N(CCI)CCI)c1
CS(=O)(=O)c1cccc(-c2ccc(OC3OC(CO)C(O)C(O)C3O)cc2)c1
COc1ccnc2scc(-c3ccnc(NC(C)C)n3)c12
O=c1cc(CNc2c(F)cccc2Cl)nc2[nH]cnn12
CCNC(=O)NCc1cc2ccc[nH]c-2nc1=O
CCCC(C(=O)Nc1cccc2c1CCC2)c1ccc2ccccc2c1
CCCCCc1ccc(NC(=O)CC2SC(N3CCCC3)=NC2=O)cc1
COc1ccc(CC(NC(=O)c2cccc(Cl)c2)C(=O)NC(CC2CCNC2=O)C(=O)c2nccs2)c(OC)c1OC
NS(=O)(=O)c1ccc(CCNC(=S)Nc2ccc3[nH]c(=O)[nH]c3c2)cc1
O=C(O)C1CC=CCC1C(=O)NCCc1ccc(F)cc1F
CC(C)NC(=O)Cn1cc(-c2cncnc2)c2ccc(-c3ccc4c(=O)cc(N5CCOCC5)oc4c3)cc21
CC(NC(=O)c1ccccc1)C(=O)N1CCCNC(=O)C1
CCc1ncnc(-c2ccc(C(=O)N3CCC4(CCCNC4)CC3)c(Cl)c2)c1C#Cc1ccc(N)nc1
Cc1ccc(C)c(C(=O)N2CCN(S(=O)(=O)c3sc(=S)[nH]c3C)CC2)c1
CCCC1CN(S(=O)(=O)c2ccc(NC(=O)COc3ccc4c(c3)CCC4)cc2)CC1N(C)C
CCOC(=O)CNC(=O)OC(C)(C)C
CCCCCOc1ccc(N=c2oc3cc(O)ccc3cc2C(=O)Nc2ccccn2)cc1
CC1(S(N)(=O)=O)Cc2ccsc2CS1
Cc1c(Cc2ccccc2Cl)c(=O)oc2cc3occ(CO)c3cc12
COc1ccc(Cl)cc1C1SCC(=O)N1c1ccccn1
COc1cc(C(F)(F)F)ccc1C(C)NC(=O)c1ccc2[nH]nc(-c3ccncc3)c2c1
CC(=O)NC(C)c1ccc(OC2CN(c3ccnc(N4CCOCC4)n3)C2)cc1
COC(=O)c1ccccc1NC(=O)C=CC(=O)c1ccccc1[N+](=O)[O-]
CC1(O)CCCN(S(=O)(=O)c2ccc(OCc3cn(-c4ccc(Cl)cc4)nn3)cc2)C1C(=O)NO
CCC1OC(=O)C(C)CCC(OC2CCCCO2)CCCC(=NOCCNC(=O)NCc2ccc(Oc3ccccn3)cc2)CC2OC(=O)OC21
Cc1nc2ccccc2n1C1CC2CCC(C1)N2CCCC1(c2cccc(F)c2)CCN(C(=O)c2cc(C(F)(F)F)cc(C(F)(F)F)c2)CC1
Oc1cccc(C=NOCC(O)(Cn2cncn2)c2ccc(F)cc2F)c1
CC(C)CC(NC(=O)C(CC(=O)O)NC(=O)C(CCC(=O)O)NC(=O)C(CC(=O)O)NC(=O)C(N)CC(=O)O)C(=O)O
COC(CNC(=O)c1cccc(Sc2ccc(F)cc2NC(C)=O)n1)OC
CCN(CC(=O)Nc1cccc(NC(C)=O)c1)C(=O)c1cc(C(F)(F)F)nn1-c1ccccc1
O=C(Cc1ccccc1)Nc1ccc(F)cc1F
O=C(Nn1c(Cc2ccccc2)nc2ccccc2c1=O)c1cc2cc(Br)ccc2[nH]1
C=CCN(C(=O)OCc1ccccc1)c1nc(N2CCCC2)c2nc(NC(C)CO)n(C)c2n1
CCCNC(=O)c1c(O)c2c([nH]c1=O)CC(C)(C)CC2=O
COc1ccc(NC(=O)c2nnn(-c3ncc(Cl)cc3C(F)(F)F)c2N)cc1OC
COc1ccc(CC(NC(=O)NC2CCC(O)CC2)C(=O)NC(C(=O)NC(Cc2ccccc2)C(N)=O)c2ccccc2)cc1
CNc1nccc(-c2cnc3c(C)cc(-c4ccc(C(F)(F)F)cc4)nn23)n1
Cc1cn(C2CC(CO)C(CO)O2)c(=O)[nH]c1=O
Clc1ccc2c3c1OC1C4CCC5(CC4)C(C2)NCCC315
O=c1nc2ccccc2c(NCCc2ccccn2)[nH]1
COc1ccc(-c2c(C(C)=O)c(=O)n(Cc3ccccc3)c3ccccc23)cc1
N=C(N)c1ccc(CNC(=O)C2Cc3ccc(C(=O)O)cc3N2C(=O)C(Cc2ccc(O)cc2)NCC(=O)O)cc1
NOc1ccc2[nH]c3c(O)cccc3c2c1
Cc1cc(-c2n[nH]c3cc(NC(=O)NC(C)c4ccccc4)ncc23)ccn1
Cc1nc(C(NC(=O)C(=O)Nc2ccc(F)cc2)C2CCCCN2)sc1CO
CCOC(=O)c1c(NC(=O)CSc2nnc(Cc3ccccc3)n2-c2ccccc2)sc2c1CCCC2
COc1c(CN(C)C)cc2cc(C(C)C)cc(C)c2c1O
CN1CCC(O)(C#Cc2ccc3c(c2)-c2nc(C(N)=O)sc2C(C)(O)CO3)C1=O
CC(C)(O)c1ccccc1CCCOc1ccc(C(=O)O)cc1
O=C1N(CN2CCc3ccccc3C2)CCC12CCN(c1nccc(-n3cccn3)n1)CC2
O=C(O)C1C(Cn2cnc3ccc([N+](=O)[O-])cc32)C1c1ccc([N+](=O)[O-])cc1
COCCNCCCOc1ccc(OCCCCOCC(COc2ccc(OCCCNCCOC)cc2)Oc2ccc(OC)cc2)cc1
Cc1ccc(S(=O)(=O)n2c(=O)n(-c3c(C)cccc3C)c(=O)c3ccccc32)cc1
COc1ccc(Nc2ccc(-c3nc4cc(C(=O)NO)ccc4n3CCN(C)C)cc2)cc1
O=C(C=CC=CC=Cc1ccccc1)c1ccccc1
c1ccc(C2CC3CCC(C2)N3CCN(c2nc(N3CCNCC3)nc(N3CCNC3)n2)C2CCc3c(N4CCNCC4)ccnc3C2)cc1
CCOC(=O)c1c(C)[n+]([O-])c2cc([N+](=O)[O-])c(Cl)cc2[n+]1[O-]
Cc1ccc(C2=NC(C)(C)C=C2c2ccc(S(C)(=O)=O)cc2)cc1
CC(=O)NCC1CN(c2ccc(N3CCN(C(=O)c4cccc5ccccc45)CC3)c(F)c2)C(=O)O1
CC1CCC2C(C)(CO)C(O)C(O)CC2(C)C12CCC1(C)C(c3ccoc3)CC(O)C12C
Cc1ccc(-c2nn(-c3ccccc3)cc2C=NNC(=O)C(C)(C)c2ccc(O)cc2)cc1
CCc1ccc(NC(=O)CSc2ncnc3c2oc2ccccc23)cc1
CCCCNC(=O)Nc1cc(Cc2ccccc2)nc(-c2ccccc2)n1
O=C(OCCc1ccccc1)N(CCCOC(c1ccccc1)(c1ccccc1)c1ccccc1)C1CCNCC1
COc1ccc2cc(C=Cc3nc(CCN)ns3)ccc2c1
N=C(N)N1CCCC1CC1CC(CCCN2CCN(CCCc3c[nH]c4ccc(Cl)cc34)CC2)CC1NC(=O)CN1C(=O)N(CC(=O)O)Cc2ccccc21
COc1ccc(CCN2C(=O)NC(NC(=O)C=Cc3ccccc3)(C(F)(F)F)C2=O)cc1OC
C=C1CC(COCc2ccccc2)C(OCc2ccccc2)C(O)C1C=CC=CCC(O)C(C)(C)O
COc1cc(N2CCC(c3ccc(F)cc3)N(C)CC2)ccc1Nc1nc(Nc2ccc3nccnc3c2)c2nc[nH]c2n1
COc1ccc(Nc2cc(NC3CC3)n3ncc(C#N)c3n2)cc1OCCF
CNc1cc2c(cn1)[nH]c1ccc(O)cc12
COc1ccc(NCC(O)COc2ccc(OCC=C(C)CCC=C(C)CCC=C(C)C)cc2)cc1
O=C(O)c1cnc(C(=O)c2ccc(-n3c(-c4ccccc4)cccc3=O)cc2)c(O)c1
COc1ccc(CNC(=O)C(c2ccccc2)N(C(=O)c2csnn2)C2CC2)cc1
O=C(O)CNC(=O)c1cccc2[nH]cnc12
CCN(CC)c1ccc(Oc2cc(-c3cccc(OC)c3OCc3ccc(F)cc3F)nc(=O)[nH]2)cc1
CCN1CCCC1CNC(=O)c1ccc(Cl)cc1[N+](=O)[O-]
COc1ccccc1N1CCN(CCCCNC(=O)c2ccc(C(=O)NCCCOc3ccc4c(c3)[nH]c3ccc(O)cc34)cc2)CC1
CC(=NNC(O)=C1C(=O)NC(=O)N(c2ccc(C(F)(F)F)cc2)C1=O)c1ccc(-c2ccccc2)cc1
CSc1ccccc1Nc1nc(N)nc(COC(=O)c2cc(C(F)(F)F)cc(C(F)(F)F)c2)n1
CCCCCCCCCCCCOC(CO)COP(=O)(O)O
Cc1ccc(-n2nc(C)c3csc(NC(=O)c4ccccc4)c3c2=O)cc1
CN(C)CCCCNC1=Cc2ccccc2OC(c2ccccc2)=C1
CCCCCCCCOc1cccc(C=NNC(=O)c2ccc(OC)c(OC)c2)c1O
COc1cccc(COc2ccc3c(O)c(C(=O)O)c(=O)oc3c2)c1
O=C1C=CC=C2C1=NNC2C(=O)c1ccc(Cl)cc1
CN(Cc1ccco1)C(=O)c1cc2sccc2n1CC(=O)Nc1ccccc1F
CC=CCl
COc1cc(NC(=O)c2cccnc2Oc2ccc(Cl)cc2)cc(OC)c1
Cc1ccc(C(=O)NC(C(=O)NC(O)Cc2ccccc2)C(C)c2ccc3ccccc3c2)cc1
CC(=O)Nc1ccc(C(=O)NCC(=O)Oc2ccc(O)cc2)cc1
CCc1ncnc(-c2ccc(C(=O)N3CCN(C(C)C)CC3)c(OC)c2)c1C#Cc1ccc(N)nc1
COc1cccc2sc(N(CC(=O)Nc3ccc(C)cc3C)C(=O)c3ccco3)nc12
CC(=O)c1cc(C=O)c(OCC(=O)O)nc1C
CNC(=O)C1C2CN(S(=O)(=O)N(C)C)CC21
FC(F)(F)c1cccc(CN2CCOC3C(OCc4cccnc4)CCC32)c1
O=C(COC(=O)C=Cc1cccc([N+](=O)[O-])c1)NC1CCCc2ccccc21
COc1nc(-c2c(N)ncnc2Nc2ccc(Cl)c(C(F)(F)F)c2)nc(OC)c1NC(=O)C(C)(C)C
CC(=O)NCCc1nc2ccccc2n1CCNS(=O)(=O)c1cccc(Cl)c1
COc1cc(C(=O)c2c(N)sc3c2CCN(Cc2ccc(C(C)(C)C)cc2)C3)cc(OC)c1OC
COc1cc(-c2nnc(SCc3ccc(N(C(C)=O)C(C)=O)cc3)o2)cc(OC)c1OC
O=CN1CCN(S(=O)(=O)c2ccc(C(F)(F)F)cc2)CC1
O=C(COC(=O)COc1ccc(Cl)cc1)NC1CCCCC1
CC(Oc1ccc(Cl)cc1)C(=O)N(CC1CCC(C(=O)O)CC1)c1ccc(Cl)c(Cl)c1
COC1CCN(Cc2ccc(Cl)cc2Cl)C1C(C)N1CCC(O)CC1
CNC(=O)c1c2cc(C3CC3)c(Cl)cc2nn1-c1ccc(C(C)C)cc1
Cc1cccc2c1CCCC2(C)CCCN1CCN(c2ccc(F)cc2)CC1
O=C(O)c1cc(Cc2ccc(Cl)cc2)c(O)cc1Br
Cc1ccc2[nH]c(=O)c(CN(CCN3CCOCC3)C(=O)Nc3ccccc3)cc2c1
CCCN(O)c1ccc(Cl)cc1S(=O)(=O)c1ccc(NC(=O)OCCCC(F)(F)F)c(Cl)c1
CC1=NN(c2nc(-c3ccc(C)cc3)cs2)C(=O)C1=Cc1ccc(O)cc1
Cc1ccc(N(CC(=O)NCCc2ccc(Cl)cc2)S(=O)(=O)c2c(C)noc2C)c(C)c1
O=C(c1ccc(Cl)c(Cl)c1)N1CCC(CCN2CCC(Cc3ccc(C(F)(F)F)cc3)CC2)CC1
O=C(Nc1ccnc2ccccc12)c1cc(-c2ccco2)nc(N2CCCC2)n1
COc1ccc(NCc2cncn2-c2ccc(-c3ccccc3)c(C)c2)cn1
CC(=O)c1ccc(NC(=O)CC(Br)CF)cc1
CC1CC(O)C(O)C(OC2(CO)OC(CO)C(O)C2O)C1
C=CCc1nc2c(OCc3ccc(Cl)cc3)cccn2c1CN(C)C
CC(=O)N1CCC(NC(=O)CCC(=O)N2CCN(c3ccccc3O)CC2)CC1
Cc1nc(C2CCCN2C(=O)CCc2cscn2)no1
COc1ccc(OC)c(C=C(C(=O)O)n2nnc3ccccc32)c1
CCN(Cc1cc(Br)ccc1CO)S(=O)(=O)c1ccc(F)c(F)c1
COCCNc1ccc2nc3ccc([N+](=O)[O-])cc3c(Cl)c2c1
COc1cc(-c2cn(-c3cc4c(cc3F)c(=O)c(C(=O)O)cn4C3CC3)nn2)cc(OC)c1OC
O=[N+]([O-])c1ccc(OCc2ccccc2Cl)c(Cc2c(O)ccc3ccccc23)c1
CN1CCC23c4c5ccc(O)c4OC2Cc2[nH]c4ccccc4c2CC3C1C5
CN1CCC2(CC1)CC(c1ccc(F)cc1)O2
Cc1cn2c3cc(C(=O)NCc4ccc(F)cc4Cl)c(=O)n(C)c3nc2n1CC1CC1
O=C(N=c1scc(COCC(F)(F)F)n1Cc1ccc(CNC(=O)C(F)(F)F)o1)C1CCCCC1
COc1ccc(OC)c(CCn2cc3c(c2O)C(=O)c2ccccc2C3=O)c1
Cc1cc(C)nc(NC(=O)N2CCC(N3CCCC3)CC2)c1
NS(=O)(=O)c1ccc(-n2cc(-c3ccc(I)cc3)nn2)cc1
c1ccc(CCNc2nc3ccccc3n3cccc23)cc1
O=C(NC(Cc1ccccc1)C(=O)NCC1OC(Cn2ccc(=O)[nH]c2=O)C(O)C1O)c1ccc(I)cc1
CN(C)c1ccccc1COc1c(Cl)cc(S(C)(=O)=O)cc1C(=O)N(Cc1ccc(Cl)o1)C1CCS(=O)(=O)C1
CC1C=CC=CCCC(C)CC(=O)C(O)CCC(=O)CCCC=CC(=O)OC2CC(CC1)OC1(CCCCO1)C2C
CN(C(=O)c1n[nH]c(-c2cc(F)c(F)cc2F)c1F)c1cccc(OCCN2CCCC2)c1
COCc1c(O)c2c(c(O)c1Cl)CC1CC3C(C(O)=C(C(N)=O)C(=O)C3N(C)C)C(O)=C1C2=O
COC1=C2OC3C=CC(C)(CC(C)=NO)OC3C2(C)CCC1=O
CC1C2Cc3ccc(O)cc3C1(C)CCN2C(=O)c1cccc(Cl)c1
Cc1nnc(-c2cc(O)cc(O)c2)n1-c1cccc(O)c1
CCOc1ccc(C(=O)Nc2cc(C)c(C)nc2C)cc1
Cc1cc(NCCCCCCCCCNc2cc(C)nc3cc(Cl)ccc23)c2ncccc2c1
Cn1nccc1-c1ccc(C(=O)NC2(c3ncnn3C)CC2)s1
CCCCCCS(=O)(=O)N1CC(c2ccccc2)C(C(CC(=O)NCCO)c2ccc(Cl)cc2)C1
O=C(O)c1ccc(-c2ccn(CCc3ccc([N+](=O)[O-])cc3)c(=O)c2)cc1
CCCNc1ncnc2c1sc1nc(-n3cncn3)c(F)cc12
Cn1c(Cn2cncn2)nnc1SCC(=O)NC1=NCCS1
O=c1[nH]nc(-c2cc3cc(Nc4nccc(-c5ccccn5)n4)ccc3[nH]2)s1
Cc1ccc2c(c1)C(O)(CN1CCC3(CC1)OCC(N1CCOCC1)CS3)CCO2
CCN(Cc1noc(C)n1)Cc1cc(C(F)(F)F)ccc1-c1nn(C)c2ccc(C(=O)N(CCO)C3CCC3)cc12
NC(=O)c1ccc2c(c1)nc(NCc1ccccc1F)n2C1CCC1
CCC(=NNc1nc(C)cc(C)n1)c1cc2cc3c(cc2s1)OCO3
CCC1=Nc2cc(C(=O)NCCc3ccco3)ccc2Sc2ccccc21
CCC(=O)Nc1cccc(NC(=O)CSc2ccc(Cl)cc2Cl)c1
COC(=O)c1c(Cc2ccccc2)c2cccc(Cl)c2c(=O)n1C
COc1ccc(C=CC(=O)c2c(O)cc(OC)c(C(=O)C=Cc3ccc(OC)c(OC)c3)c2O)cc1OC
CC(C)Oc1ccccc1N1CCN(C(=O)N2CCC3(CC2)OCCO3)CC1
c1cncc(N2CCN(c3cc(N4CCOCC4)ncn3)CC2)c1
COc1c(C)ccc(C2c3c(oc4ccccc4c3=O)C(=O)N2c2nc3ccc(Cl)cc3s2)c1O
Cc1ccccc1-c1ccc(-c2nc(-c3ccncc3)no2)cc1
Cn1c(=O)c2c3c(cnc2n(C)c1=O)C(=O)C(N1CCOCC1)=CC3=O
COc1ccc(C=CC(=O)OCC(=O)Nc2ccc3c(c2)OCO3)cc1OC
Nc1nc(C2CCC(COCc3cc(F)ccc3C(F)(F)F)O2)cs1
COc1ccc(NC(=S)NN=Cc2cccc(Cl)c2)cc1
Cc1cccnc1NC(=O)N1CCN(C)CC1
CC(C)CC(NC(=O)C(Cc1ccccc1)n1c(O)c2ccc(Cl)cc2nc1=O)C(=O)N1CCc2ccccc21
O=C(Nc1nc2ccc([N+](=O)[O-])cc2s1)c1cc([N+](=O)[O-])cc([N+](=O)[O-])c1
COc1ccc(-c2nc3c(c4c2oc2ccccc24)NC(=O)CC3)cc1
O=C(Cc1ccc(F)c(F)c1)C1CCCN(C(=O)c2cnccn2)C1
O=C(NS(=O)(=O)c1ccc(N2Cc3cccnc3C2)c(C(F)(F)F)c1)c1ccc(Cl)cc1C(F)(F)F
CC(c1ccccc1)C(O)C(O)C(O)CN1CC(=O)N(c2ccccc2Cl)CC1(C)C
CC(C)(C)OC(=O)NC(COC(=O)Nc1cccc2ccccc12)C(=O)NC(CC1CCCCC1)C(O)CC(=O)NC1CC(=O)OC1O
CC(C)c1ncc2cnc(Nc3ccccc3)nc2n1
CC1CCC2(C)C(C=O)=CCCC2C1CCCCC(=O)O
Cc1cc(S(=O)(=O)Nc2nc3c(c(=O)n(C)c(=O)n3C)n2Cc2ccccc2)c([N+](=O)[O-])cc1Cl
O=C(Nc1cccc(F)c1F)C1CCC(=O)N1Cc1ccccc1
CCCCCOC(=O)N=C(N)c1ccc(-c2ccc(-c3ccc(-c4ccc(N5CCN(C(=N)NC(=O)OCCCC)CC5)cc4)s3)o2)cc1
CCc1n[nH]c(=S)n2c(CC)nnc12
CCOC(=O)CN(O)C(=O)COC(=O)CC
Clc1ccc(OCCn2cnnn2)cc1Cl
CCC=CCC=CCC=CCCCCCCC(=O)Nc1ccc([N+](=O)[O-])cc1
Cc1ccc(Nc2nc(Nc3ccc(C(N)=O)cc3)c3ccccc3n2)cc1
Cc1ccc(S(=O)(=O)NN=Cc2cc(Cl)ccc2O)cc1
Cc1ccc(C(=O)N2CCC(CCC(=O)N3CCN(c4ccccn4)CC3)CC2)c(F)c1
CN(CC(=O)Nc1cc(Cl)ccc1-n1cncn1)Cc1nc(=O)c2ccccc2[nH]1
O=C(Nc1nc(-c2ccccc2)cs1)c1ccsc1
Cc1ccc(CCCN=C=S)cc1
CC(C)N1CC2c3c(-c4ccccc4)c(-c4ccccc4)c4ccccc4c3CC2(C)C1
Cc1noc(C)c1CN1CC2CCC(C1)N(CC1CC1)C2
CCCN(CCC)CCCNC(=O)c1cc(-c2ccc(C)cc2)nc2ccccc12
CCOc1cc2ncnc(Nc3ccc(OCc4cccc(C(=O)N(CCCl)N=O)c4)c(Cl)c3)c2cc1OCC
Cc1csc(NC(=O)CCC(=O)N(CCc2cccc(C(F)(F)F)c2)Cc2ccoc2)n1
CN(CC(=O)N(Cc1ccc(C2CCCCC2)cc1)C1CCCC1)S(=O)(=O)c1ccc(O)cc1
O=C(c1cccnc1Cl)N1CCOC2(COCCN(c3cccnn3)C2)C1
Cc1ccc(N2CC(C(=O)Nc3ccc(N4CCOCC4)cc3)CC2=O)cc1C
CC(C)=CCC1(CC=C(C)C)C(=NO)c2ccccc2CC1(C)C
CC(C)C1COC(=O)N1c1ccn2ncc(-c3ccc(-c4nc[nH]n4)cc3)c2n1
COc1cc2ncnc(N3CCN(C(=O)Nc4nc(=O)c5c(ccc6ccccc65)[nH]4)CC3)c2cc1OC
CN1CCC23c4c5ccc(O)c4OC2c2ncc(-c4ccc(C(=O)O)cc4)cc2CC3(O)C1C5
Cc1nc(C)c(S(=O)(=O)c2ccccc2)c(OC(=O)COC(=O)c2cccc(S(=O)(=O)N3CCCC3)c2)n1
COc1ccc(S(=O)(=O)N(CCOCn2ccc(=O)[nH]c2=O)C(C)C)cc1
Cc1cc(C#N)cc(-c2nc3cnc(N4CCN(C)CC4)nc3n(C3CC3)c2=O)c1
CC(Cn1cccn1)NC(=O)N1CCOCC1
Cc1csc(C(C)(O)c2ccc(Cl)c(C)c2)n1
Cc1ccc2c(c1)S(=O)(=O)c1cc(C)ccc1C2=O
COc1cc(O)c2c(O)c3c(=O)c4c(O)c(O)cc5cc(COC(=O)CCCCCCCCCCCCCCCCC(=O)O)c(c2c1)c3c54
CC=C(C)C(=O)OC1(C(O)CC=C(C)C)CC2(O)C(=O)C(O)=C(C)C(O)(C1)C2=O
COc1cc(C2c3cc4c(cc3C(C)(c3cc(OC)c(O)c(OC)c3)C3COC(=O)C23)OCO4)cc(OC)c1O
CC(C=CC(O)C(C)(C)C(=O)NC(C)C(=O)N(C)C)=Cc1ccc(OC(C)C)c(OCCCO)c1
Cc1nc(NC(=O)CSc2nncs2)sc1C
NC(N)=NNS(=O)(=O)c1ccc2ccc(S(=O)(=O)Nc3nccs3)cc2c1
COc1ccccc1C=C1COc2c(ccc3c(C)cc(=O)oc23)C1=O
C=CS(=O)(=O)N(CC)Cc1cnc(Oc2ccc3c(c2)CCC(c2ccccc2)O3)s1
CC(=O)Nc1sc2c(c1C#N)CCc1ccccc1-2
CSCCC(NC(=O)c1cc(-c2ccccc2)nc2ccccc12)C(=O)O
O=C(NC1CCCN(Cc2cccc3cc(C(F)(F)F)oc23)C1)c1ccc2c(c1)CCO2
Oc1ccc(CN2C(c3ccccc3)C(O)C(O)(Cc3ccccc3)C[N+]2=C(c2ccccc2)c2ccccc2)cc1
Cc1cccc(C)c1-c1ccc(N2C(=O)C(O)C2c2ccccc2)cc1
CC(=O)Nc1ccc(S(=O)(=O)N2CCN(CN3C(=O)C(=O)c4cccc(I)c43)CC2)cc1
CCOc1ccccc1N1CCN(CC(O)Cn2nc(-c3ccco3)oc2=S)CC1
O=C(Nc1ncc(Cc2ccc3c(c2)N2C(=O)C(Cc4ccccc4)CNC(=O)C2C3)s1)C1CCCN1C(=O)Cc1ccccc1
CSCCC(NC(=O)C(=O)Nc1ccc(CNCC(O)COc2c(F)cccc2F)cc1)c1nc2ccccc2[nH]1
CC(CNc1ccnc(Cl)c1Cl)=NOCc1ccccc1Cl
CCCCCCCCCCCCC1=NCC(=O)c2ccccc2N1
CCN(CC)c1ccc(C=CC(=O)c2ccccc2Cl)cc1
CC(=O)NCC1OC(=O)N2c3ccc(F)cc3CC12
CCNc1nc(SCCC2=C(C(=O)O)N3C(=O)C(NC(=O)C(=NOC(N)=O)c4csc(N)n4)C3SC2)nc(N2CCOCC2)n1
CC(C)C[n+]1ccc2cc(C(C)(C)C)ccc2c1
O=C(NCC(=O)N1CCN(c2ccccc2)CC1)c1ccco1
COC(=O)Cc1cc(-c2ccc(Cl)cc2)[nH]c1C(=O)O
CC12CCC(O)CC1CCC1C2CCC2(C)C1CCC2(O)C(=O)CSc1ncccn1
COc1ccc(Br)cc1N1CCN(CCN(c2ccc(C)cc2)c2ccccn2)CC1
CC(C)c1nn(C)c(C(C)C)c1CNC1CCCn2c1nc(C(=O)O)c(C1CCOCC1)c2=O
Cc1ccc(C(=O)c2sc3cc4c(cc3c2Sc2ccccc2)OCO4)cc1
COc1cc2c(cc1OC)C1C(c3ccccc3)C(C)C(=O)N1CC2
Clc1cccc(-n2ncc3c(NCc4ccco4)ncnc32)c1
COCCNCc1c(C)oc2ccc(OCc3ccccc3)cc12
CCn1c(SCC(=O)Nc2c3c(nn2C)CS(=O)(=O)C3)nnc1C1CC1
COc1cc(S(=O)(=O)NCc2ccccc2)ccc1Cl
Cc1nc(Nc2nc3ccc(C(F)(F)F)cc3s2)cc2occ(Nc3ccccc3)c(=O)c12
CCCn1c(-c2ccc(-c3ccc(F)cc3)n2C)nc2cc(C(=O)NCC(F)(F)F)ccc21
COCc1cc(C(C)=O)c(O)cc1OCc1ccccc1
Cc1cc2c(cc1O)C(O)CC1(C)OC(CCC3C(C)(C)CCCC23C)CC1O
CC(=O)OCC12CC(OC(C)=O)C(C)(O)C(OC(C)=O)C1=C(C)C(C1CC(O)C(=O)O1)CC2(C)OC(=O)c1ccccc1
CC(NCc1cc2ccccc2[nH]c1=O)C(C)(C)C
CN(CC(N)=O)C(=O)Cn1c(-c2c(Cl)cccc2Cl)cccc1=O
CCC1CCCC(=O)CCC(C)C(OC2OC(C)CC(N(C)C)C2O)C(C)C(OC(=O)Cc2cccc(I)c2)C(C)C(=O)O1
Cc1cc(Br)cc(C)c1Nc1cc(Cl)nc(Cl)n1
CCc1cccc(C)c1-n1c(=O)c2c(C)onc2c2cccc(O)c21
OC1CCc2ccc(Nc3ccnc4cc(Cl)ccc34)cc2C1
NC(C(=O)NCC(=O)N1CCCC1C(=O)O)C1CCCN1C(=O)OCc1ccccc1
Cc1ccc(C2=C(SCCC(=O)NC3CCCC3)N3C(=O)C(C)(C)C3S2)cc1
Cc1c(C(=O)N(c2ccccc2)C2OC3CN(C(=O)c4ccccn4)CC3C2O)ccc2c1CC(C)(C)O2
O=C(OC(C(F)(F)F)C(F)(F)F)c1nc(-c2ccc(C(F)(F)F)cc2)oc1C(F)(F)F
CC(=O)c1cnc(N2CCN3C(=O)c4ccncc4C3C2)nc1N(C)C
COc1c(Br)cc(C2NCCc3cc(O)c(O)cc32)cc1Br
O=C1CCc2ccc(cc2)-c2cccc(c2)-c2ccnc(c2)CC(C2=CC(C=CC(=O)NC3CC3)=C2)C1
O=c1c2ccccc2ccn1CCCN1CCN(CC2CN(CC(c3ccccc3)S(=O)(=O)c3ccccc3)CC2c2ccccc2)CC1
CCn1nc(C)c(CNC(=O)Nc2ccc(F)c(F)c2F)c1C
Cn1cc(C=CC(=O)NS(=O)(=O)c2ccccc2)c2c(Oc3ccc4ccccc4c3)cccc21
COc1ccc(N=Nc2[nH]cnc2C)cc1
Cc1ccsc1C(=O)Nc1c(C)nn(Cc2c(Cl)cccc2Cl)c1C
CCn1cc(C(=O)O)c(=O)c2cc(F)c(N3CCN(c4ccc(N5CCNCC5)cc4)CC3)c(OC)c21
COc1ccc(S(=O)(=O)NCc2ccccc2)cc1C(=O)NCC1CCCCC1
O=C(OCC(F)(F)F)C1(CO)CCCN(Cc2ccc(Cl)cc2Cl)C1
CC(=O)N1C2Cc3nc(-c4ccccc4)c(Cc4ccc(Cl)cc4)n3C1CC1CCC12
CSCOc1cccc2c(C)ccnc12
COc1cc(-c2cc3ncccc3c(NC(C)C)n2)cc(OC)c1OC
CNC(=O)C(C(=O)NO)N(C)C(=O)c1ccc(OCC=C(C)C)c(C)c1
C=C1CC2C3CC(C)(O)C(OC(C)=O)C3(C)CCC2(C)C2(C)CCC3OC(C)(C)OCC3(C)C12
CCCn1c(N)c(N(CC(C)C)C(=O)CSCC(=O)NC2CCCCCC2)c(=O)[nH]c1=O
O=C1CC(=O)Nc2cc(S(=O)(=O)Nc3ccc(Br)cc3)ccc2N1
CC(=O)N1CCCC(c2nc(=O)c3ccccc3[nH]2)C1
O=C(c1ccc(Br)c(N2CCNC2=O)c1)N1Cc2ccccc2C1
Cc1ccc(C)c(Cn2c(O)nc3cc(C(=O)NCCN4CCCCC4)ccc3c2=O)c1
COc1ccc(N2CC(C(=O)Nc3cc(C)on3)CC2=O)cc1
Cc1ccc(-n2c(-c3ccccc3)c(Cc3ccccc3)c3ccccc32)cc1
C1=C(c2ccc3ccccc3c2)CCCNC(=Nc2ccccc2)S1
Cc1ccccc1-c1nc(N)c2c3c(sc2n1)CCCCC3
CC(C)CCNS(=O)(=O)c1ccc(-c2cnc3cnc(-c4ccc(OC(F)F)cc4)nn23)cc1
CCc1ccc(-c2nc(-c3ccc(C)cc3C)sc2C(=O)N2CCC(N(C)C)CC2)cc1
Cc1oc(C2CCCN2C)nc1CNC(=O)c1ccc(N(C)C)nc1
CC(C)Oc1ccc(C(=O)Nc2ccc(F)c(Nc3ncnc4cnc(N5CCN(C)CC5)nc34)c2)nn1
CC(NC(=O)C(N)Cc1ccc(O)cc1)C(=O)N1CCCC1C(=O)NC(CCC(=O)O)C(=O)NC(C(N)=O)C(C)O
O=C(Nc1cc2c3c(c1)CCN3C(=O)CC2)c1cc(Cl)cc(Cl)c1
O=S(=O)(Nc1ncns1)c1cc(Cl)c(Oc2ccc(-n3cccn3)cc2)cc1F
CC(C)n1cc(CN(CC(N)=O)CC2CCC(=O)N2Cc2ccccc2)nn1
N=C(N)c1cccc(COc2ccc(C(=O)O)cc2)c1
CCOc1cc2ncc(C(N)=O)c(Nc3ccc(OCc4ccccn4)c(Cl)c3)c2cc1N1CCN(C)CC1
CN(C)c1cc2c3c(cccc3c1)OC(CF)CCCCCCCC=Cc1cccc(c1)C1CC1N(C)CC2
O=C(CSc1ccccc1)NNC(=O)c1ccc(C(F)(F)F)cc1Br
O=C(O)CCCC=CCC1C(O)CC(O)C1OCCCC(c1ccc(C(F)(F)F)cc1)c1cccnc1
COCCCN
CC1(C)OCC2CCN3C(=O)CCC(O)(CC(=O)O)C3C2O1
COc1cccc(NC(=O)c2cc(C)nc3ccccc23)c1
COc1c(N2CC3C(C2)C3C(C)N)c(F)cc2c(=O)c(C(=O)O)cn(C3CC3)c12
CC#CC(O)(C(=O)OC1CC2CCC(C1C)N2C)c1cccnc1
CN(CCCNC(=O)Nc1ccc2c(c1)CC(NS(=O)(=O)c1ccc(Cl)cc1)CC2)C1CCCCC1
FC(F)(F)c1ccc(Sc2ccc(-c3nc(-c4ccc(Br)cc4)no3)cc2Cl)cc1
CC(=O)N1N=C(c2ccc(C)cc2)CC1c1cn(C)c2ccccc12
Cn1c2ccccc2c2nn(-c3ccccc3)c(=O)cc21
CNC1c2c(Cl)cccc2C(=O)C1NC(=O)Cc1ccc(OC)c(OC)c1
O=C(CCP(=O)(O)O)Nc1nc(Cc2ccc(Br)cc2)n[nH]1
COc1cc2c(=O)c(C)c(-c3ccccc3O)oc2c(C=O)c1O
CC(C)C(C)CCC(C)C1CCC2C3=C(C(=O)C(O)C21C)C1(C)CCC(O)C(C)C1CC3
O=C(CCc1ccccc1)Nc1cn2c(-c3ccccc3)ccnc2n1
Clc1ccc(CC(Cc2ccccc2)N2CC3CCCNC3C2)c(Cl)c1
Cc1ccc(OCc2ccc(Br)nc2)cc1
COC(=O)c1cccc(-c2csc(-c3sc4c(C)cc(C)cc4c3C)n2)c1
O=S(=O)(NCCN1CCOCC1)c1ccc(F)c(C(F)(F)F)c1
CC(NC(=O)CCNC(=O)N1CCn2c1nc1ccccc12)c1ccccc1
O=C(O)CS(=O)(=O)c1nc2ccc(F)cc2s1
CCCCCCCCCC=CC=CC=CC(C)=CCOC(=O)C(CO)NC(=O)OC(C)(C)C
N#Cc1ncc2cc(Cc3ccncc3)c(-c3cccc(OCCc4c(Cl)cccc4Cl)c3)nc2n1
O=C(c1csc2ccccc12)N1CCC2(CC1)CN(c1ccccn1)C(=O)CO2
CC1CCC2C(=O)N(Cc3ccccc3)C3OC4(C)CCC1C23OO4
Nc1cccc(N2C(=O)C3C4CCC(C4)C3C2=O)c1
CCOC(=O)C12CCC=C1N(Cc1ccc3c(c1)OCO3)C(=O)C(CC(=O)NCCc1ccc(OC)c(OC)c1)C2
CCOC(=O)C1C(=COCCn2c(C)nc3ccccc32)NC(C)=C(C(=O)OC)C1c1cccc(Cl)c1Cl
COC(=O)C1(Cc2ccc(OC)c(OC)c2)C2c3cc(C(=O)N(C)C)n(Cc4ccc(OC)cc4)c3CC2CN1C(=O)c1ccccc1
COc1cc(C)nc(Oc2cccc(Cl)c2O)n1
O=C(Nc1ccccc1)Nc1ccc2c(c1)CN(C(=O)NC1CCCCC1)C2
Fc1ccc(-c2csc(NN=C3CCCCC3)n2)cc1
O=C(CCc1cscn1)Nc1ccc2oc(-c3ccccn3)nc2c1
N#Cc1ccc(N2CCN(C(=O)c3ccc(C(=N)N4CCSCC4)cc3)CC2)cc1
CN(C)c1ccc(C(c2c[nH]c3ccccc23)c2cn(C)c3ccccc23)cc1
CSCCC(NC(=O)C(CCCCN)NC(=O)C(NC(=O)C(N)CCC(=O)O)C(C)C)C(=O)O
COC(=O)C1CC23c4ccccc4NC2OC1C=CC3OC(=O)OC(C)C
Cc1ccc(C)c(SCC(=O)N2CCOCC2)c1
N#CC(=Cc1ccc(OCc2ccc(Br)cc2)o1)C(N)=O
Cc1ccc(CSCC(=O)NNS(=O)(=O)c2ccccc2)cc1
NC(=O)c1cc2c(C(F)(F)F)nn(CCCN3CCCCC3)c2cn1
CC(C)c1cccc(CNC(=O)C(NC(=O)C(COCC=O)NC(=O)C(CCc2ccccc2)CC(O)C(Cc2ccccc2)NC(=O)OC(C)(C)C)C(C)C)c1
O=C(c1ccccc1)N1N=C(c2ccccn2)SC12CCCCC2
COc1ccc(N=Cc2c(OC)cc(OC)cc2OC)c(OC)c1
N#Cc1cc(C#N)c2[nH]c3ccccc3n2c1=O
COc1ncc(-c2ccnc(N3CCCNCC3)n2)c(OC)n1
CC(C)(C)c1ccc(C2=C(c3ccc(NS(C)(=O)=O)cc3)COC2)cc1
c1ccc(-c2c[nH]nc2-c2ccc3cccnc3c2)cc1
COc1ccc(CCn2c(N3CCN(C(=O)N(C)Cc4ncco4)CC3)nc3cc(-c4ccc(OC)c(OC)c4)sc3c2=O)cc1OC
CC1(C)CC(C)(OC(=S)NCc2ccccc2)OC(C)(C)N1
CN(C(=O)CCCOc1ccc2c(c1Cl)CN1CC(=O)NC1=N2)C1CCCCC1
Cc1cccc(N(CC(=O)NC2CCCC2)S(=O)(=O)c2ccccc2)c1C
COc1cc(C)c2nccc(C)c2c1Oc1cccc(CCNc2ccccc2C(=O)O)c1
c1coc(C2CN(Cc3nc4ccccc4[nH]3)CCO2)c1
CC1CC(O)CN(C(C)CC(O)C[P+](C)(C)CCCCc2ccccc2)C1
CC(C)(C)C(Br)C(=O)Nc1c(F)c(F)c(F)c(F)c1F
CCOC(=O)CN1C(=O)SC(=Cc2cccn2-c2cccc(C(=O)OC)c2)C1=O
Cc1cccc(C(=NO)N2CCN(c3ccccc3)CC2)n1
CC(C)(C)c1cc(NC(=O)Nc2ccc(Oc3ccnc(C(F)(F)F)c3)cc2)n(-c2cccc(CO)c2)n1
O=C(O)c1cccc(-c2nn(Cc3ccccc3)c3c2C=C(C=CC(=O)n2ncc4cc(Cl)ccc4c2=O)CO3)c1
CN(C)CCCNC(=O)c1cc(N)c(N)cc1[N+](=O)[O-]
COc1cc(S(=O)(=O)N2CCN(C(=O)CCF)CC2)cc(OC)c1Br
Cn1c(=O)c2c(C(F)(F)F)nc(N3CCOCC3)nc2n(CC(N)=O)c1=O
O=C(NCc1ccc(-c2ccccc2)cc1)C1C=C2N(Cc3ccc(F)cc3)C(=O)c3ccccc3S(=O)(=O)N2CC1
C[N+](C)(C)CCC(N)=O
CC(C)Cn1cc2nc(-c3ccco3)nc(Nc3ccccc3S(N)(=O)=O)c2n1
NC(=O)CS(=O)(=O)c1ccc(Br)cc1
Fc1ccc(-c2nc(N3CCOCC3)c3ccccc3n2)cc1
CN(Cc1ccccc1)C(=O)c1ccc(N2C(=O)C3CCCCC3C2=O)cc1
CS(=O)(=O)c1ccc(Nc2ncc([N+](=O)[O-])c(N)n2)cc1
CC(C(=O)NCc1ccc(F)c(Cl)c1)N1C(=O)c2ccccc2C1=O
O=C(O)c1ccc2ncc(C(c3ccccc3)c3cc4cc(Br)ccc4o3)nc2c1
COc1cc(NC(=O)C(C#N)=Cc2cnc3ccccc3n2)ccc1C(=O)n1cc(Cl)cc1C
CS(=O)(=O)Nc1cc(Cc2nc3ccccc3[nH]2)ccc1F
CCN(CC)C(=O)Cn1nc(C)c2c1CC(C)OC2
CSC(=NC(=O)c1c2c(nc3ccccc13)CCCC2)Nc1ccc(OCCCCCCN(C)C(C)=O)cc1
CC1(Cc2ccc(=O)n(-c3ccccc3)n2)OC(=O)N(CCc2ccccc2)C1=O
CCCCN(C(=O)c1c(O)c2ccccc2n(C)c1=O)c1ccccc1[N+](=O)[O-]
Cc1ccc(NS(=O)(=O)c2ccc3c(c2)C(=O)C(=O)N3Cc2ccccc2)cc1Cl
Cc1ccc(-n2c(C)c(C)c(-c3cccc(N)c3C)c2C)cc1
CCOc1ccccc1N1CCN(CCCC(=O)N2CCN(C)CC2)CC1
O=S(=O)(c1ccc(Cl)cc1)N(CC1CCCO1)C1CCN(C2CCCC2)CC1
CC(C)CCC(O)C(C)(F)Cc1ccc(O)c(CO)c1
Cc1ccc(C)c(OCCNC(=O)C(CC(C)C)NC(=O)c2ccccc2NS(=O)(=O)C(F)(F)C(F)(F)F)c1
COc1ccc(C2C(CCCc3ccccc3)C(=O)N2c2cc(OC)c(OC)c(OC)c2)cc1[N+](=O)[O-]
O=C1Nc2ccc(Cl)cc2C1=NNC(=S)Nc1ccccc1
COCC(=O)NCCNc1nc2c(c(=O)n(C)c(=O)n2C)n1Cc1ccccc1
Nc1n[nH]c(SCC(=O)NCc2ccc(F)cc2)n1
CC1=C(C(=O)Nc2ccc(O)cc2)C(c2cccnc2)n2nccc2N1
O=C(NCc1ccccc1Cl)C1CCC(=O)N(Cc2ccccc2)C1
Cc1nc(C)n(CC2CN(Cc3nnc(C4CC4)o3)CCO2)n1
Cc1cccnc1NC(=O)CN(C)Cc1ccsc1
COC(=O)Cn1c(-c2ccc(Cl)cc2)cc2ccc(Cl)cc21
CCOc1ccccc1N1CCN(C(=O)CCC(=O)N2CCOCC2)CC1
COc1ccc(C(=O)NCc2ccc3c(c2)CCCN3C(=O)c2cccc(C)c2)cc1OC
CCC(=O)Nc1ccc(-c2noc(C3CCCCN3C(=O)C3CCC3)n2)cc1
COC(=O)c1ccc2cc(Br)c(=O)oc2c1
COc1ccc2c(C=O)c(-c3ccc(OC)c4c3OCO4)[nH]c2c1
COc1cc(OC2OC(COC3OC(CO)C(O)C(O)C3O)C(O)C(O)C2O)c2c(=O)c3c(O)cccc3oc2c1
CC1CC(c2ccncc2NC(=O)c2ccc(F)c(-c3c(F)cccc3F)n2)CCN1S(C)(=O)=O
O=C(Nc1n[nH]c2nc(-c3cccs3)ccc12)c1ccco1
CCOc1cccc2c1OCC(C(c1ccccc1)N1CCN(c3ccc(C(=O)O)cc3)CC1)O2
COc1ccc(C(=O)NC(C)c2ccc3c(c2)OCO3)c(OC)c1
Nc1ncnc2c1N=C(Sc1ccc(Br)cc1)CN2
O=C(O)C(O)=CC(=O)c1cccc(OCc2ccccc2F)c1
CCOC(=O)C1Sc2nc(-c3ccc(-c4ccccc4)cc3)cn2C1=O
Nc1ccc2c3c(n(-c4ccccc4)c(=O)c2c1)-c1ccccc1C3=O
COc1ccc2[nH]c(=NNCCNS(C)(=O)=O)sc2c1
S=c1[nH]c2c(-c3ccc4c(c3)OCO4)n(Cc3cccnc3)nc2n1-c1ccc(Oc2ccccc2)cc1
COc1ccc(N2C(=O)NC(=O)C(=Cc3ccc(-n4cncn4)o3)C2=O)cc1OC
Cc1ccncc1NC(=O)c1ccc(Nc2nc(-c3ccc(Cl)cc3)cs2)cc1
COc1ccc(NS(=O)(=O)c2ccc(-c3nnc(-c4ccc(O)c(OC)c4)o3)cc2)cc1
CCCCCCN1C(=O)SC(=Cc2c[nH]c3ccccc23)C1=O
COc1ccccc1NC(=O)c1cc(S(=O)(=O)N2CCc3ccccc32)cn1C
CC1CCN(C(=O)C2Cc3ccccc3N2C(=O)c2cc3ccccc3o2)CC1
COc1cc(S(=O)(=O)NCCC(=O)N2CCOCC2)ccc1F
COc1cc2c(c(OC)c1OC)-c1c(C)cc(=O)c(OC)cc1C(NC=O)CC2
CC1=CCCC2C1(C)CCC(O)C2(C)CCCC(CCC(C)C(=O)O)COCc1ccccc1
CCc1cccc(NC(=O)CSc2nc(C)c(C#N)c(C)c2C)c1
CC(C)(C)CNc1ncc(-c2ccc(C#N)cc2)n2c(Cc3ccccc3)cnc12
CN(Cc1cccnc1)C(=O)Nc1ccc(NC(=O)c2ccc3cc[nH]c3c2)cc1
C=C(Br)C(=CC)C(=O)O
CC1=C(N)C(=O)c2ccccc2C1(O)C(F)(F)F
COc1ccc(NC(C)=O)cc1C=CC(=O)Nc1ccccc1
Cc1cc(C)c2cc(CC(=O)Nc3ccc(Cc4ccc(CN(C)C)cc4)cc3)c(=O)oc2c1
O=C(Nc1ccc(O)c(O)c1)C(Cc1ccccc1)CC(CO)Cc1ccccc1
Cc1ccc(C)n1NC(=O)N1CCSC1
NS(=O)(=O)Cc1cccc(-c2nc3ccccc3[nH]2)c1
Cc1cc(N)c(Cl)cc1C(=O)NC1CCN(CCn2c(O)c[nH]c2=O)CC1
O=[N+]([O-])c1ccc(-c2cnnc(NCc3ccccc3)n2)o1
CN(C(=O)Cn1c(=O)oc2cc(S(=O)(=O)N3CCCCC3)ccc21)c1ccccc1
C#CCN(C)Cc1cn(-c2ccc(F)c(F)c2)nn1
FC(F)(F)c1cc(C2CC2)cc2ncccc12
COCc1ccnc(N2CCC(Oc3ccccc3C)CC2)n1
COc1cc2nccc(Oc3ccc(NC(=O)N4CCN(c5ccc(OC=CCN(C)C)cc5)C4=O)cc3F)c2cc1OC
CN(Cc1ccc(F)cc1)C1COc2ccccc2S(=O)(=O)N(CC2CC2)C1
CCOC(=O)c1ccc(N(C)C)cc1
CC(Sc1nnc(Nc2ccc(F)cc2)s1)C(=O)NC1CCCCC1
CCCc1c(C#N)c(-c2ccc(SC)nc2)cn1-c1ccc(N)cc1
Cc1ccccc1C1Cc2c(O)cccc2N(C(=O)c2ccc3c(c2)OCO3)C1
Cc1ccc(NC(=O)CC2SC(N3CCCC3)=NC2=O)cc1C
CC1=C(CC(=O)O)c2cc(F)ccc2C1
CN1C(=O)Nc2cccc(F)c2C12NC(=O)NC2=O
C=C(C)OC(=O)N1CCc2c(c3ccc(Cl)cc3n2CC2CC2)C1
CCN(CC)S(=O)(=O)c1cccc(NC(=O)C2CCN(S(=O)(=O)c3ccc(C)cc3)CC2)c1
N=C(N)c1ccc(S(=O)(=O)N2CC(c3cccs3)C(c3ccc(Cl)cc3)=N2)cc1
NCCCCN(CCCCN(Cc1ccccc1)c1ccccc1C=Cc1ccccc1)S(=O)(=O)c1ccccc1
Cc1ccc(C2CC(c3occc3O)=NN2)cc1
CCOc1cc2c(cc1O)C(C)(C)CCC2C
CC(C)(CO)NC(=O)c1[nH]cnc1C(=O)NC1CC1
CC(COC(=O)C1CC1)OC(=O)C12CCC(C)(C)CC1C1=CCC3C4(C)Cc5nc6ccccc6nc5C(C)(C)C4CCC3(C)C1(C)CC2
CC1CN(C(C)CO)S(=O)(=O)c2ccc(C#CC3CCCCC3)cc2OC1CN(C)C(=O)NC1CCCCC1
Cc1c(CN2CCN(CCO)CC2)cc(-c2cccc(F)c2)n1-c1ccc(F)cc1
O=C(C=Cc1ccc([N+](=O)[O-])cc1)Nc1ccccc1C(=O)O
CC12CCC(c3ccc(O)cc3)CC1CCC2O
CC(C)c1nc(SCc2csc(N)n2)c2cnn(C)c2n1
O=c1c2ccc(Nc3ccccc3F)cc2oc2cc(OCCN3CCCCC3)ccc12
CN1CCN(C(=O)Cc2ccc(Cl)c(C(F)(F)F)c2)c2cc(Cl)ccc21
CC(C)CN1CCc2c(sc(NC(=O)C(Cc3ccsc3)NC(=O)OC(C)(C)C)c2C#N)C1
Cc1ccc(CCNC(=O)Cn2ccc3cc(S(=O)(=O)N4CCCC4)ccc32)cc1
Cn1c(CN)c(C(=O)N2CCN(c3ccc([N+](=O)[O-])cc3F)CC2)c(=O)n(C)c1=O
c1ccc(N2CCN(c3nc4cc5c(cc4s3)OCO5)CC2)cc1
C=c1c(C#N)c(N)[nH]c2c(C#N)c(C)c(=Cc3ccc(O)cc3)c1=2
Cn1c(=O)sn(-c2ccccc2)c1=O
CCc1nc(C(N)=O)c(Nc2ccc(N3CCOCC3)c(Cl)c2)nc1NC1CCNC1
Cc1cc(Cl)nc(C)c1-c1ccc(NC(=O)c2c(F)c(F)c(F)c(F)c2F)c(F)c1
O=C(O)c1ccc2cc(-c3ccc(F)c(F)c3F)oc2c1
N#CC(C(=N)Sc1ccccc1N1CCCCC1)c1nc2ccccc2[nH]1
COc1ccccc1CNC(=O)Nc1cc(Cl)cc(Cl)c1
COC12C(COC(N)=O)C3=C(C(=O)C(C)=C(N4CC4)C3=O)N1CC1NC12
O=[N+]([O-])c1ccc(OCCN(Cc2ccccc2)Cc2ccccc2)cc1
Cc1cnc2[nH]c(C(F)(F)F)c(C=CC(N)=O)c2c1
COC(=O)c1ccccc1-c1ccc2c(N3CCOCC3C)nc(N3CCOCC3C)nc2n1
COC(=O)CN1CC2(C)CN(C(=O)CCl)CC(C)(C1)O2
C=C1CC(OCCC(C)C)CCC1=CC=C1CCCC2(C)C1CCC2C(C)CCC(C)(C)O
O=C(Sc1ccccc1)N1c2ccccc2CCc2ccccc21
CCC(C)(C)NC(=O)CN1C(=O)COc2ccc(S(=O)(=O)N3CCOCC3)cc21
COc1ccc(CC2C(c3ccc(OC)cc3)C(C)C2c2ccc(OC)cc2)cc1
CC1C2Cc3ccc(N)cc3C1(C)CCN2CC1CC1
O=C(C=Cc1cccs1)Nc1ccc(-c2cn3c(n2)SCC3)cc1
COc1cc(Cn2c(C(=O)O)c(CNC34CC5CC(CC(C5)C3)C4)c3ccc(C(=O)O)cc32)cc(OC)c1
c1cnc(N2CCC(COc3cccc4cccnc34)C2)nc1
CCOC(=O)c1ccc2nnc(SCC(=O)Nc3ccc(F)c(Cl)c3)n2n1
CC1CCN(c2cc(N3CCOCC3)c(N)c3oc4cc(O)c(O)cc4c(=O)c23)C(C)C1
CCCCCCCNC(=O)Nc1ccc(F)cc1
COc1ccc(S(=O)(=O)Oc2ccc3c(c2)CN(C)CC3)cc1I
O=C1NC(=O)c2c1c1c3ccccc3[nH]c1c1c2c2cccc3c2n1CCC3
Cc1ccc(CNC2CCCCCC2)cc1
CC1(C(=O)O)CC1c1ccc(OCCCOCc2cccc3c2oc2ccccc23)cc1
CCOc1cc(C(=O)NN)on1
c1ccc(N2CCN(CCN3CCOc4ccccc4C3)CC2)cc1
CCN(CC)CCCNC(=O)Cn1nc(-c2ccc(F)cc2)c2ccccc2c1=O
O=C(Nc1ccccc1)C1=NCN(c2ccccc2)C1c1ccccc1
COc1ccc(C(=O)N2CCC(=Nn3cnc4ccccc43)CC2)cc1
Cc1cc2c(cc1C)C1=Cc3c(C)cccc3P(=S)(N2)O1
CCOc1ccc(NC(=O)CN(C)C(=O)CCc2c[nH]c3ccccc23)cc1
CCOc1ccc(Cl)cc1Cn1cnc2c(c1=O)c(=O)n(C)c(=O)n2C
CC1CN(C(C)CO)C(=O)Cc2cc(NC(=O)Cc3ccccc3)ccc2OC1CN(C)Cc1ccc(-c2ccccc2)cc1
O=C1CC(C(=O)NO)N(S(=O)(=O)c2ccccc2)N1
Cc1ccc(-n2nc(C(=O)NCC(=O)N(C)C(C)c3ccccc3)c3ccccc3c2=O)nc1
CC1(C)N=C(N)N=C(N)N1c1ccc(C=Cc2ccc(Cl)c(S(=O)(=O)F)c2)c(Cl)c1
Fc1ccc(NC(=S)NCc2cccnc2)cc1Cl
O=C(Cc1csc(-c2ccc(F)cc2)n1)NCc1ccc2c(c1)OCO2
Cc1c(OCCCCOc2c(C(C)C)cc(-c3cccnc3)cc2C(C)C)ccc(C(=O)Cc2ccccc2)c1O
C[n+]1c2ccc(Cl)cc2cc2cc(Cl)ccc21
CCCCCC(=O)Oc1ccc(C(=O)OC2CC(=O)N(c3cc4sc5ccccc5c(=O)c4cc3OC)C2)cc1
N#Cc1cccc(Cn2cncc2CNC2CC(Oc3cc(CO)[nH]n3)COC2CNCC2CCCCC2)c1
CC(NC(CCc1ccccc1)C(=O)O)C(=O)c1cc(F)cc(F)c1
Cc1ccc(S(=O)(=O)NNC(=O)Cc2ccc(Cl)cc2)cc1
COc1ccccc1N1CCN(C2CCCc3ccccc32)CC1
COc1ccc(OC)c(NC(=O)CSc2n[nH]c(N)n2)c1
O=C(O)c1ccccc1N1C(=O)c2ccccc2C1=O
COc1ccc(C(=O)C=Cc2cc(OC)c(O)c(C(=O)Nc3nnc(-c4ccc(C)cc4)o3)c2)cc1
O=C(Nc1ccc(C(F)(F)F)cc1)Nn1c(-c2ccccc2)nc2ccccc2c1=O
Cc1c(Cl)nc(NCc2ccccc2)c(=O)n1C(C)c1ccc(Cl)cc1
CCOC(=O)N1CCN(C(=O)CCc2ccc(F)cc2)CC1
CCc1cccc(CC)c1NC(=O)Cn1cc(S(=O)(=O)Cc2ccc(F)cc2)c2ccccc21
CN(C)C(=O)c1c[nH]c2ncc(-c3ccc(F)c(CO)c3)nc12
Nc1ncnc2c1ncn2CC(CO)OCP(=O)(O)O
COC=C(C(=O)OC)c1ccccc1COc1cc(OC)nc(NCc2ccc(S(C)(=O)=O)cc2)n1
CCc1ccc(NC=CC(=O)c2cccc(O)c2)cc1
CC1=C2C3OC(=O)C(CSc4ccc(Cl)cc4)C3CCC2(C)C=CC1=O
O=Nc1sc(=S)n(-c2ccccc2)c1NS(=O)(=O)c1ccccc1
COc1cc(C2OC(c3cc(O)c4c(=O)c5c(O)cccc5oc4c3)C(CO)C2C)cc(OC)c1OC
Oc1ccc(Cl)cc1C=NCCN1CCOCC1
c1ccc2c(c1)ccc1cc3c(cc12)OCO3
CC(=O)C1=C(C)NC(=O)NC1c1ccco1
CN(CCNC1=CC(=O)C(N2CCC2)=C(Cl)C1=O)CC(O)COc1ccc(C(F)(F)F)cc1Cl
CC1(C)CCC(C)(C)c2cc(-n3ccnc3)ccc21
NC(=O)c1ccc(CNC(=O)c2ccc3c(c2)N(C2CCCC2)CCO3)cc1
CCC=C1CC2C3C(C)C(C)=CC2(O)C2CCc4cc(O)ccc4C13CCN2C
CCOc1ccc2c(c1)n1nc(C)cc1[nH]c(=O)c1nccn12
CCc1ccc(C2c3[nH]c4ccccc4c3CC3C(=O)N(C4CCCCC4)C(=O)N32)cc1
CC(C)c1ccc2c(c1)C(=NO)CC1C(C)(C(=O)N(C)C(C(=O)O)C(C)C)CCCC21C
ONC(=NCc1ccccn1)c1cccnc1Oc1ccc(F)cc1F
Cc1cc(C)c(CN2CCC(n3nccc3NC(=O)C3CC3)CC2)c(=O)[nH]1
Oc1cccc(CNC2CCC(Cc3ccc(O)c(O)c3)CC2)c1
COc1ccc2nc(C(=O)NCCCN(C)C)cc(NC(=O)c3cc(C(=O)Nc4ccc(-c5cccs5)cc4)cn3C)c2c1
CC(C)CC(NC(=O)C1(Cc2ccccc2)C(C(=O)NO)C1(C)C)C(N)=O
COc1ccc(C(C#N)=Cc2ccc(OC)c(OCc3ccccc3)c2)cc1
CCc1ccc2c3c(c(SCC(O)CC(O)CC(=O)O)nc2c1)CCN(CCc1ccccc1)C3
COc1cc(C2CC(=O)c3c(O)cc(OC4OC(CO)C(O)C(O)C4O)cc3O2)cc(OC)c1O
CCOC(=O)CC1CN(S(=O)(=O)c2ccc(NC(C)=O)cc2)S(=O)(=O)N1Cc1ccccc1
N=C(N)N1CC2C(c3ccccc31)C(CO)N2CCc1ccc2c(c1)OCO2
Cc1c(-c2ccc(F)cc2)c(-c2ccc(F)cc2)n2c1CCc1cc(O)ccc1-2
COc1cc(NC(=O)C2CC(c3cccc(N(C)C)c3)=NO2)c(Cl)cc1Cl
CCN(CC(=O)Nc1c(F)cccc1F)C(=O)CC1CCCC1
Cn1c(Cn2cc3c(n2)CC(C(=O)NCc2ccco2)CC3)nc2ccccc21
Cn1c(=O)[nH]c2ccc(OCc3cc(=O)n4cc(Cl)ccc4n3)cc21
Cc1ccc2nc(C)c(S(=O)(=O)Nc3c(Cl)cc(C(F)(F)F)cc3Cl)c(=O)n2c1
O=C(NN=Cc1ccc(OCc2cc[n+]([O-])cc2)cc1)c1ccncc1
NC1(c2ccc(-c3c(O)ccc4c3OCC4)cc2)CCC1
CC(CCn1ccnc1)c1cc(-n2cnnn2)c(Br)s1
CCCCCC(C(=O)NCCCC)C(C)C
CCN1C(=O)C2SCCN2C(=O)c2cc(C)cc(C)c21
CC(C)CNC(=O)CN1CCc2[nH]c3ccccc3c2C1
O=[N+]([O-])c1cc(-c2cc(-c3cccc(O)c3)[nH]n2)cc(F)c1O
NC(=O)C(Cc1ccc(OP(=O)(O)O)cc1)NC(=O)N1CCCC(C(O)C(O)CO)C1
CC12CCC(C(=NNC(=O)c3ccncc3)c3cccc(N)c3)C(C)(C)C1O2
Cc1ccc(Nc2c(C)n(C)n(-c3ccccc3)c2=O)c(C)c1
O=[N+]([O-])c1ccc2c(c1)-c1ccccc1OC2O
COc1cc(OC)cc(C(=O)Nc2cnc(NC(=O)C3CCCC3)nc2)c1
CCN1CCN(C(=O)c2ccc3c(c2)S(=O)(=O)c2cc(I)ccc2C3=O)CC1
N=C(N)NCCCC(NC(=O)C(Cc1ccccc1)NC(=O)C(Cc1ccccc1)NS(=O)(=O)Cc1ccccc1)C(=O)Cc1ccccc1
COc1cc(OC)c(S(=O)(=O)NC2CCN(CCOc3ccc(CN4CCC(CCCN5CCCC5)CC4)cc3)C2)cc1F
C=CCn1c(SCC(=O)NNC(=O)COc2ccc(Cl)cc2)nnc1-c1cc(C)ccc1C
COc1nc(CCC(=O)O)nc(NC(NS(=O)(=O)c2ccc([N+](=O)[O-])cc2)C(F)(F)F)n1
COc1ccc(C2=NCCN2C(=O)c2ccc([N+](=O)[O-])o2)cc1
CC1CN(CCN2CCOCC2)CC1c1nccn1C
CCNCCCOc1cccc(SC)c1
CC=C(C)C(=O)OC1CCC(CC(=O)c2ccccc2)C2(C)C(C)C(C)C3C(C)OC12C3OC(C)=O
COc1cc(OC)cc(C(=O)NC(C(=O)NC(C=NNC(=O)c2cccnc2O)CCc2ccccc2)C(C)C)c1
O=C(O)C1CCN(CCCOC=C(c2ccc(F)cc2)c2ccc3[nH]ccc3c2)CC1
CCc1c2nc(CC(=O)O)sc2c(CC)n1Cc1ccc(-c2ccccc2C(=O)O)cc1
Cc1noc(-c2ccc(N3CCc4c(c(=O)nc5ccc(CNC(=O)N(C)C)cn45)C3)cc2)n1
Cc1cccc(C)c1NC(=O)c1cnn2c(Cc3ccccc3)c(C)c(-n3cccc3)nc12
O=C1C(O)=C(Cc2ccccc2)C(=O)c2ccccc21
COCc1cc(C(=O)Oc2cc(OC)c(Br)cc2Br)ccc1OCCN1CCOCC1
CCCCC(=O)OC1CC(OC(C)=O)C2(C(=O)OC)COC3C2C12COC(OC(C)=O)C2(O)C1(O)CC2OC(=O)OC2OC3(C)C1OC(C)=O
O=C(c1ccc(Br)cc1-n1ccnn1)C1CCN(Cc2ccccc2)CC1
C=C1CC(=O)N(CCCCCN2CCN(c3cccc(Cl)c3Cl)CC2)C1=O
COC12C(COC(N)=O)C3=C(C(=O)C(C)=C(Nc4ccccc4)C3=O)N1CC1NC12
O=S(=O)(O)Oc1cccc2nc3c(Cl)ccc(Cl)c3nc12
Brc1ccccc1-c1n[nH]c(-c2cccs2)c1Cn1cncn1
CC=C(C(=O)O)C1SC2=CC(=Cc3cccnc3)C=C2C1C(=O)O
Cc1cc(C)cc(Nc2nc(NCc3ccccc3)nc(N3CCNCC3)n2)c1
C=CCN(CC=C)C(=O)C1CCC(Cn2c(=O)c3sccc3n(CC(=O)NCCC3=CCCCC3)c2=O)CC1
C=C(c1ccc2ccccc2c1)C1COC2(CCN(c3ncccn3)CC2)OO1
COc1ccc(Cl)cc1N1CCC(C(=O)NCc2cc(C(F)(F)F)ccc2C)CC1
C=CCN1CCN(C(=O)COc2ccc(Cl)cc2)CC1
Cc1cc(-c2ccc(N3CCN(C)CC3)c([N+](=O)[O-])c2)on1
Fc1cccc(N2CCN(Cc3nc4ccccc4[nH]3)CC2)c1Cl
CCCNc1cc(-c2ccccc2O)nc2ccnn12
N#Cc1c(-c2ccc(Cl)c(Cl)c2)c([N+](=O)[O-])c(=S)n(-c2ccc(O)c(C(=O)Nc3ccc(O)cc3)c2)c1N
CCN(CC(=O)Nc1cccc(C)c1)CC(=O)Nc1ccc2c(c1)OCCO2
COc1ccc(C(C=Cc2ccc([N+](=O)[O-])o2)=NO)cc1
CN(C)C(=O)CN1CCC2(CC1)CN(c1ccccc1NC(=O)Nc1ccc(C(F)(F)F)cc1)c1ccccc12
Cc1ccc(CNCCc2ccc(S(=O)(=O)NC(Cc3ccccc3)C(=O)NO)cc2)cc1
CCOC(=O)C1CCN(C(=O)CCc2c[nH]c3ccccc23)CC1
COc1cc2c(cc1OC)C(=O)C(=Cc1ccc(OC(=O)N3CCOCC3)cc1)C2
CCc1ccccc1N(C(=O)c1ccc(OC)c(OC)c1)C1CCNCC1
COc1ccccc1OC1CN(C(=O)c2nc3ccccc3s2)C1
O=C(Nc1ccc(N=Nc2ccccc2)cc1)c1ccc(Nc2c3ccccc3nc3ccccc23)cc1
O=C(c1ccc([N+](=O)[O-])cc1)N1CCc2occc2C1
CCc1nc2ccc(C(=O)NC34CC5CC(CC(C5)C3)C4)cn2c1N(C)c1ccc(OC)cc1
N=C(N)Nc1nc2cc(CO)ccc2s1
N=C(N)NCCCC(NC(=O)c1c(=O)oc(-c2ccccc2)c2ccccc12)C(=O)O
Cc1ncccc1-c1cccc2c1OC(CNC(=O)CC1CC1)CC2
CC(=O)c1c(F)c(I)c(C)[n+](C)c1-c1ccc(N(C)C)cc1
OCCCN1CCCC(c2nc(-c3ccccc3)c[nH]2)C1
Cc1ccc(NC(=O)C[N+]([O-])=Cc2ccc(F)cc2)c(C)c1
COc1cccc(NC2=NC(=S)N(c3cccc(S(N)(=O)=O)c3)C2)c1
CCN1CCC(NC(=O)c2ccc(OC3CS(=O)(=O)C3)cc2)CC1
CCNc1nc(NC(=O)N(C)c2ccc(C#N)c(C(F)(F)F)c2)c(F)c(=O)n1C
C=CCN1CCCC2c3c(cccc3OC)CCC21
COc1cc(C(=O)c2c(O)cc(C=O)cc2OC)cc(OC)c1OC
O=C(c1ccc2c(c1)OCO2)N1CCN(c2nc3[nH]c(=O)[nH]c(O)c-3n2)CC1
CCOC(=O)c1ccc(OCC(O)CN2CCN(c3ccccc3C(F)(F)F)CC2)cc1
CC(C)CN1CC2CN(C(=O)c3ccc(C(F)(F)F)cc3)CC2C1=O
c1ccc(N2CCN(CCCNc3ccnc4cc(-c5ccncc5)ccc34)CC2)cc1
CC1OC(SC2CCCCC2)C(O)C(O)C1O
N#Cc1ccc(-c2cccnc2F)c(S(N)(=O)=O)c1
O=C1NC(=O)C(=Cc2ccc([N+](=O)[O-])s2)C(=O)N1
CC1CN(C(C)CO)C(=O)c2cccc(NC(=O)Nc3cccc4ccccc34)c2OC1CN(C)Cc1ccc(C(=O)Nc2ccccc2N)cc1
O=C(O)CC(=Cc1cc(Br)c(O)c(Br)c1)c1ccc(O)c(Br)c1
CC(=O)Nc1ccc(NC(=O)Nc2cccc(S(N)(=O)=O)c2)cc1
O=C(Cc1cc(O)ccc1O)N(c1ccc(Cl)cc1)C1CCN(Cc2ccccc2)CC1
COc1cc(SC2=C(O)OC(CCc3ccc(N)cc3)(C(C)C)CC2=O)cc(OC)c1OC
CCN1CCC2(C)COc3cc(-c4ccccc4)oc(=O)c3C12
CN1CCN(CCCCOc2ccc3c(c2)CN(C(=O)c2cnn4c2OCCC4)C3)CC1
O=C(NC1CCCCC1)C1CSC2c3[nH]c4ccccc4c3CCN2C1
O=C(Cn1nnc(-c2ccccc2Br)n1)NCc1ccc2c(c1)OCO2
CCC(C)(S)CCCCCCCCCCCCOP(=O)(O)O
CCOC(=O)C(O)C1OC(Sc2nc3c(F)c(F)cc(F)c3s2)C(O)C(O)C1O
O=c1c(-c2ccsc2)c(CC2CCN(Cc3ccccc3)C2)oc2c(Br)cccc12
Cc1cccc2nc(-c3ccc(-c4ccc(CN5CCCC5)cc4)s3)[nH]c12
COC(=O)C=C(C)C=CC(N)=O
OCCC1C2CN(C(=S)Nc3cnn(Cc4ccccc4)c3)CC12
O=C(NO)c1cnc(NC2(c3cccc(Cl)c3)CC2)nc1
O=C(O)c1ccc2c3cc(Cl)ccc3n(S(=O)(=O)c3ccc(F)cc3F)c2c1
Clc1ccc(OCc2nc3ccccc3[nH]2)c(Cl)c1
COCC1CCCN1C1CN(C(=O)c2cscn2)Cc2ccnn2C1
COc1ccc2[nH]c(-c3ccccc3Cl)c(C3NC(=O)NC(C)=C3C(=O)NCc3ccccc3)c2c1
COc1cc(OC)cc(-c2c(-c3ccccc3)oc3cc(OC(F)(F)C(F)F)ccc3c2=O)c1
CN(C(=O)c1cc(C(F)(F)F)cc(C(F)(F)F)c1)C1CCN(CCCCNC(=O)C=Cc2ccc(Cl)cc2)CC1
CCN(Cc1cccc(C(=O)NN=c2[nH]c3ccccc3s2)c1)S(=O)(=O)c1ccc(Cl)cc1
O=C(CSc1nnc(-c2cccs2)n1Cc1ccco1)Nc1ccccc1
CCOCCC1=NN2C(=N)C(=Cc3cccc(OC)c3)C(=O)N=C2S1
CN(CC(=O)Nc1ccncc1)C1(c2ccccc2)CCCCC1
CCN(CC)C(=S)NNC=CC(=O)c1c[nH]c2ccc(Br)cc12
Cc1cccc(SCCCNC(=O)CCCCC(=O)NO)c1
CNc1nc(Nc2ccncc2)nc(NC2CCCCC2)n1
O=C1C(=Cc2ccc(N3CCCCC3)cc2)C(=O)C2CCCCC12
O=C(Nc1ccc(Cl)c(C(F)(F)F)c1)c1cccc(C=Cc2ccc3ccccc3n2)c1
O=C(O)c1ccc(NC(=O)C(F)(F)F)cc1
CCOC(=O)c1ccc(-c2cc(-c3cc(NC(=O)CC)cc(C(=O)OCC)c3)n[nH]2)cc1
CC1CN(C(=O)c2ccccc2)CCN1S(=O)(=O)c1c[nH]c2ncccc12
O=C(Nc1ccc(C(=O)C=Cc2cc(Cl)ccc2Cl)cc1)Nc1cccc(Cl)c1Cl
CCOc1ccc2nc(SCC(=O)Nc3cc(C)on3)sc2c1
CN(C)CCCc1cc2c(nn1)-c1ccccc1C2=O
O=C(c1cc(C(F)(F)F)cc(C(F)(F)F)c1)N1CCc2cc(Br)c(O)cc2C1=O
C=C1c2nc3cc(Cl)ccc3nc2N(CCOCCO)N1c1ccc(Cl)cc1
CC12CC3CC(C)(C1)CC1(CN4CCC35CC=C(CCN1)C(CC4=O)C5)C2
O=C(CCN1C(=O)C(=Cc2ccc(Cl)cc2)SC1=S)NC1CCCCCC1
COc1cccc(-c2cc3ncn(C)c(=O)c3c(NC3CC3)n2)c1
COC(=O)c1ccc(NS(=O)(=O)c2ccc(-c3ccc(S(=O)(=O)NC(C)=O)cc3)cc2)cc1
NNC(=O)C(NC(=O)c1cc(C23CC4CC(CC(C4)C2)C3)c2ccccc2n1)c1ccccc1
COc1ccc(C=CC(=O)OC2CCC(CN3CCC(OC(=O)c4cc5c(cc4OC)OCO5)CC3)CC2)cc1OC
CC1(C(=O)N2CCOCC2)CCN1C(=O)CCCCCC1CCCCC1
COc1ccc(N2CC(C)NC(C)C2)cc1NS(=O)(=O)c1ccc(-c2cc(C)no2)s1
Cc1nnc2n1-c1ccccc1C(c1ccccc1)=NC2N(C)C(=O)NCC(O)c1ccccc1
O=C(NCCCOc1ccccc1)N1c2ccccc2Sc2ccccc21
O=C1C(CSCc2ccccc2)CCC1N1CCN(c2ccccc2)CC1
CC(C)(C)c1ccc(-c2cc(-c3ccsc3)[nH]c2C(=O)O)cc1
CC(C)c1[nH]c(=O)n2cc(Cl)c(C#N)c(C#N)c12
Cc1ccc(CN2CC34C=CC(O3)C(C(=O)Nc3ccccc3Cl)C4C2=O)o1
COc1ccc(-n2nnnc2SCC(=O)Nc2cc(Cl)cc(S(=O)(=O)N(C)C)c2)cc1
NC(=O)C1CCN(S(=O)(=O)C2CC2)CC1CC(F)(F)F
Cc1nocc1CN1CCC2OC(c3ccsc3)CCC2C1
Nc1scc(CN2CCN(c3ccc(F)cc3)CC2)c1C(=O)c1ccc(Cl)cc1
COc1ccccc1-c1cc(-c2cccc(Br)c2)[nH]n1
COc1ccc(-c2cc3nccc(SCC(=O)N(C)C)n3n2)cc1
CN1C(=O)C(=O)c2ccc3c(=O)c4ccccc4oc3c21
CC1CC(C)(O)c2cc(C(N)=O)ccc2O1
CC(=O)c1ccc(NC(=S)NC(=O)c2cccnc2)cc1
N#Cc1cccc(Nc2cc(Oc3cc(O)ccc3Cl)ncn2)c1
COC(=O)C1(O)CCC2C3CCC4=CC(=O)C=CC4(C)C3C(c3cccc([N+](=O)[O-])c3)CC21C
C=CCOc1ccccc1OCC(O)CNC1CCc2ccc(OC)cc2CC1
O=C(Nc1nc2ccccc2s1)c1cccc(COc2cc(OCc3ccc(F)cc3)cc3oc(-c4ccccc4)c(O)c(=O)c23)c1
CC(CC(=O)Nc1ccc(C)cc1)=NNC(=O)CNc1c(F)cccc1F
CCN1CCN(C(=O)NC(Cc2ccccc2)C(=O)N2CCN(C(=O)OC(C)(C)C)CC2)C(=O)C1=O
COc1ccc(C(c2cn(C)c3ccccc23)c2cn(Cc3cc(Cl)no3)c3ccccc23)c(OC)c1
COc1ccc2c(=O)c3cccc(C=O)c3oc2c1
O=c1n[n+](-c2ccc(Br)cc2)cc(O)n1C1OC(CO)C(O)C1O
N#Cc1ccc(C2CC(c3ccc(O)cc3)=NN2)cc1
CCc1cn(C2C=C(COc3c4ccccc4c(OC)c4ccccc34)OC(OC3OC(CO)C(O)C(O)C3O)C2)c(=O)[nH]c1=O
CCCCCC(C)C(C)C1OOC(C2CCCCC2)C1CCCC(C)CCCC(C)C
Oc1c(CNCC2CCCO2)ccc2cccnc12
CCOC(=O)c1cc(-c2ccc(Br)cc2)sc1NC(=O)c1ccncc1
O=C1Nc2ccccc2C1=Cc1ccc(OCCN2CCCCC2)cc1
COC(=O)c1sccc1S(=O)(=O)NCC(=O)Nc1ccc(F)cc1
C#CCN(C)CC1Oc2cc3oc(=O)c(OC)cc3cc2OC1C(F)(F)F
CC1C=CCCCCCCC(C(C)OC(=O)OC(C)(C)C)OC(=O)CC(O)C1=O
O=[N+]([O-])c1cccc(CN2CCC(Nc3ccc4ncnc(Nc5cccc(Br)c5)c4c3)CC2)c1
CCCCCCCCCCCCCCS(=O)(=O)NC1CCCCC1
CCCc1c(-c2ccc(OC)cc2)ncn1C=Cc1cccs1
CC1C(Oc2ccc(Oc3ccc(S(C)(=O)=O)cc3)cc2)CCN1c1cc(-c2cc3ccccc3s2)ccc1C(F)(F)F
CN1CCSC1=NC(=O)OCc1ccccc1
CC(=O)NC1CC2CC1C1C(=O)N(c3ccc(OC(C)C)nc3)C(=O)N21
Cc1ccc(Cl)c(Cl)c1CN=C=S
CC(C)C(CC(=O)N1CCN2CC(c3ccc(Cl)cc3)CN2C1=O)NC(=O)n1nc(NCC(C)(C)C)c2c(N)ncnc21
Cc1ccc(S(=O)(=O)NC(=O)c2ccc(C(C)(C)C)cc2)cc1
CC(=O)OC1CC(C2OC2(C)OC(C)=O)OC1CC(C)=NO
C#CCN(Cc1ccc2[nH]c(C(C)C)nc(=O)c2c1)c1ccc(C(=O)NC(CCC(=O)O)C(=O)O)cc1
c1ccc(CCOCCOCC[N+]2(Cc3ccccc3)CCCCC2)cc1
CN1CC2(CCN(C(=O)c3ccn(C)c3)CC2)OC1=O
Cn1ncc(Cl)c1NC(=O)N1CCN(c2cccc(Cl)c2)CC1
CN(C)C(=O)c1nc2c([nH]1)c1c(c3c2cnn3-c2ccccc2)CCCC1
CCC(C(=O)Nc1ccc(OCc2nnn[nH]2)cc1)c1ccccc1
COc1cc(CN2CCC(Oc3nccnc3N3CCOCC3)CC2)cc(OC)c1
COc1ccc(-c2cc(CN(C)Cc3cc(Cl)ccc3Cl)no2)cc1
CC(C)(C)c1ccc2c(c1)CNC(=O)CCCNC(=O)C(Cc1ccccc1)NC(=O)CO2
CC(NCC(=O)Nc1cccc2ccccc12)c1ccccc1
O=C(O)CC(=O)NC1C2=C(C(=O)O)NC(=NO)NC2=C(C(=O)O)OC1C(O)C(O)CO
CCc1cc(OCC(C)C)c2cccc3c2c1C=C3O
O=C(O)c1cc(-c2cccc(C(F)(F)F)c2)nc2ccccc12
COc1ccc(-c2c(-c3ccc(=O)oc3C)noc2-c2cc(OC)c(OC)c(OC)c2)cc1
CN(C)CCNc1ccc2nnn3c4ccc(C=O)cc4c(=O)c1c23
O=C(c1ccc(Br)cc1)N1CCC(Oc2ncccn2)CC1
COc1cc(F)c(-n2ccc3ccccc32)c2c1-c1ccc3c(c1C(c1ccccc1)O2)C(C)=CC(C)(C)N3
CCN(CC)S(=O)(=O)c1cc(NC(=O)c2ccccc2NC(=S)Nc2ccc(C)c(C)c2)ccc1C
O=C(Nc1ccc(C(F)(F)P(=O)(O)O)cc1)c1ccccc1
CC(=O)N(O)CCC(=Nc1ccc(Oc2ccccc2)cc1)P(=O)(O)O
O=C(NCc1ccccc1)c1nc(C(F)(F)F)[nH]c1-c1ccccc1
COc1ccc2c(c1)CCN1N=C(c3cc(OC)c(OC)c(C(=O)O)c3)CC21
CCc1ncc2cc(-c3ccc(OC)cc3)ccc2n1
O=C1C(Cc2cccc(O)c2)=C(c2ccc(OCc3cn(CC=CCN4C(=O)C(=O)c5cc(O)ccc54)nn3)cc2)C(=O)c2ccccc21
CN(C)c1ccc(C=C2Oc3cc(OCCCCn4cnnc4)ccc3C2=O)cc1
Oc1ccc(C2=NNC3(C2)c2ccccc2-c2nc4ccc(Cc5ccccc5)cc4n23)cc1
COc1ccc2c(c1)CCN(CCC1CCC(NC(=O)c3cc4cc(C#N)ccc4[nH]3)CC1)CC2
COC(=O)C1CC2CC(C3(C)CCC(C(C)C)O3)CCC2N1S(=O)(=O)c1ccc(Br)cc1
CCn1cc(C(=O)O)c(=O)c2cc(F)c(N(C)Cc3ccc(C(=O)O)cc3)cc21
NS(=O)(=O)CCNC(=O)C(c1nc2ccc(-c3cncc(NCC4CC4)n3)cc2s1)S(=O)(=O)CC1CC1
CN1CCC23c4c5ccc(O)c4OC2C(NC(=O)c2ccccc2Oc2ccccc2)CCC3(OCc2ccccc2)C1C5
CCOC(CCNC(=O)c1ccc2c(c1)C(=O)N(CC(O)CNC(C)(C)C)C2=O)OCC
Cc1cnc(N2CCOC3CN(CC4CCOC4)CC32)nc1
O=[N+]([O-])c1ccc2c(c1)N(CCCO)c1ccccc1S2
O=C(NC1CC(F)(F)C1)N1CCC(c2cc3ncccc3s2)CC1
CNc1nc(NCCO)c2sc(-c3cccnc3)cc2n1
CC(=O)NCC1CN(c2ccc3c(c2)CCN(C(=O)c2cccnc2-n2nccn2)C3)C(=O)O1
COC(=O)c1ccc(Oc2nc(C)ccc2C(=O)NCc2c(C)cc(C)[nH]c2=O)cc1
CCCCCN1CCC(C#N)(c2ccc(Cl)c(Cl)c2)CC1
CCOc1ccc(CCn2nc(C)c3c(C(F)(F)F)nc4c(OCC)cccc4c32)cc1
CC(=O)C1CC2Cc3ccc(OCC(=O)N4CCN(C)CC4)cc3C1(C)CCN2CC1CC1
CCc1ccc(OCC(=O)OCCNC(=O)C(C)[N+](C)(C)C)cc1
CC(C)(O)C1CCN(c2ccc3c(c2)CCCc2c(-c4csc(NC(=O)c5ccc(Cl)cc5)c4)n[nH]c2-3)CC1
CCOC(=O)C1=CN(C2CCC(CO)O2)C(=O)N(C)C1c1cc2ccccc2o1
Nc1nc(=O)c2c([nH]1)CCN(C(=O)CCCCc1cccs1)C2
COc1cc(O)c(C(C)=O)c(O)c1C(=O)CC1(C)C(C)C(C)=CC2C3(C)CCCC(C)(C)C3=CCC21C
O=[N+]([O-])c1ccc(CCn2cnc3onc(-c4ccc5c(c4)OCCO5)c32)cc1
c1cnc(N2CCN(Cc3ccncc3)CC2)nc1
O=C(c1cnc(-c2ccc3c(c2)OCO3)s1)N(c1ccc(Oc2ccccc2)cc1)S(=O)(=O)c1ccccc1
CCNC(=O)c1cc2nccc(Oc3ccc(NC(=O)c4c(F)cccc4F)nc3)c2s1
Fc1ccc(-c2cc(-c3c(-c4ccccc4)nc4n3CCS4)c3ccccc3n2)cc1
OC1(C(F)(F)F)CCN(Cc2ccc(Cl)c(Cl)c2)CC1
CC1CCC(Nc2cc3c(cn2)c2c(ccn2-c2cncnc2)c(=O)n3C)CC1
Cc1cnc(C(=O)N2CC(O)C(CNC(=O)c3cc(F)cc(F)c3)C2)cn1
CN(C(=O)c1ccccc1)C1CCN(c2ccc(-c3nnc4n3-c3cccnc3Nc3ccccc3-4)cc2)CC1
O=C(C1C=C2c3cccc4[nH]cc(c34)CC2N(C(=O)NCc2ccccc2)C1)N1CCCC1
O=C(O)c1cc(=O)c2c(Cl)ccc(Cl)c2[nH]1
CN(Cc1cc(C(=O)NCCO)c2ncc(-c3ccc(O)cc3)n2c1)c1ccccn1
O=C(O)c1ccc2c(C3CCCCC3)c(-c3ccc(O)cc3)[nH]c2c1
Oc1ccc(CCC2CNC(CC(F)(F)F)CC2O)cc1
FC(F)(F)c1cccc(Oc2ccc(CNCCCn3ccnc3)cc2)c1
CC(C)(C)NC(=O)CCC(=O)NNC(=O)COC(=O)c1cccs1
CCOC(=O)c1c(NC(=O)c2nc(Cl)cnc2N)sc(C(N)=O)c1C
CC(NC(=O)NCc1ccccc1F)C(c1cccs1)N1CCN(Cc2ccccc2)CC1
COc1ccc(SCC2CCC3=C4CCCc5[nH]cc(c54)CC3N2C)cc1
Nc1ccc(-c2cc(N)nc(-c3ccccc3)c2)cc1
Cc1ccc(NC(=O)CSC2=C(C#N)C(c3ccccc3)CC(=O)N2)cc1
O=c1cc2c(c3n1-c1ccccc1C1C4CCC(C4)C1CS3)CC(c1ccccc1)O2
CC1=C(C(=O)Nc2cccc(N3CCN(C)CC3)c2)C(c2ccc(Cl)cc2Cl)n2nc(C(F)(F)F)cc2N1
Cc1cc(C)n2nc3cc([N+](=O)[O-])c(Br)cc3c2n1
O=C(Cc1ccc(F)cc1Cl)N1CCc2c([nH]c3ccccc23)C1
O=C(N1CCCCO1)C12CC3CC(CC(C3)C1)C2
NS(=O)(=O)c1ccc(CNCC(O)c2cc3ccccc3o2)cc1
COc1cc(CN(CC2CCCO2)C(=S)NC2CCSC2)cc(OC)c1OC
CC(C)N1CCC=C(c2cccc3ccccc23)CC1
COc1cn(C2OC(CO)C(O)C2F)c(=O)[nH]c1=O
Fc1ccc(Br)cc1COC(c1ccccc1)c1nnnn1C(c1ccc(Br)cc1)c1ccc(Br)cc1
CC(c1ccc2c(c1)CCC2NC(=O)C1CCC(=O)N1)N(C)Cc1ccccc1
O=c1[nH]c(=O)n(C2COC(CO)O2)cc1Br
O=S(=O)(Nc1cccc(-c2ccnc3c(N4CCN(Cc5ccco5)CC4)cnn23)c1)c1ccccc1
COC(=O)c1coc(=O)c2c(OC)cccc12
COc1cc2c(cc1OC)C1CCC3(CCN1CC2)NC(=O)NC3=O
Cc1ccc(NC(=O)C2CCCCC2)cc1Nc1ccccc1-c1ccccc1
COc1cccc(CNC(C)C(=O)Nc2ccc(C)c(S(N)(=O)=O)c2)c1
CC1CC(=O)NN=C1c1c[nH]c2ccc(Br)cc12
N#CCCN(C(=S)Nc1ccccc1)c1ccccn1
CCNC(=O)OCc1c(COC(=O)CC)c(COC(=O)NCCC(C)C)c(-c2cccc(Cl)c2OC)n1C
Cc1cc(COc2ccc(C(C)C(=O)N3CC[S+]([O-])CC3C(=O)NC(C)(C)C)cc2)c2ccccc2n1
COc1cccc(C(=O)NC23CC4CC(CC(C4)C2)C3)c1
CCOC(=O)CC1SC(Nc2ccc(C(C)C)cc2)=NC1=O
OC(C#CCN1CCCCCC1)(c1ccccc1)C1CCCCC1
CNC(=O)c1c(-c2ccc(F)cc2)c(-c2ccc(F)cc2)c2c(N)ncnn12
CN(C)C(=O)Oc1ccc(CN(CCOc2ccc(OC(=O)N(C)C)cc2)C(C(=O)O)c2cccc(OC(=O)N(C)CCO)c2)cc1
CN(C)CCOc1ccc(-c2ccc(C(C)(C)C)cc2)cc1
COc1ccc(-c2c(C(=O)NC3CCC(NC(=O)OC4CCOC4)CC3)cnn2-c2ccccc2C)cc1OC
O=C1c2ccc(Sc3cc(Br)ccc3F)cc2C(=O)c2c(O)cccc21
O=C1Nc2cc(Br)ccc2C1(C(F)(F)F)C(F)(F)F
CC(=O)OC1C2=C(C(=O)C(C(C)C)=C(CC=C(C)C)C2=O)C(OC(C)=O)C2(C)CCCC(C)(C)C12
Cc1ccc(F)c(S(=O)(=O)Nc2ccc(O)cc2)c1
COc1ccc(OC(COc2ccc(C(=O)O)cc2)c2ccc(OC)cc2)cc1
CC(C)(C)N1CCC(N(Cc2cccc(-c3cccc(C(F)(F)F)c3)c2)C(=O)Cn2c(CCc3cccc(F)c3F)nc(=O)c3c2CCC3)CC1
CCN(C(=O)CSc1nnc(-c2ccc(OC)cc2)n1C)C1CCS(=O)(=O)C1
CCCn1c(=O)c2c(nc3n2CCCN3Cc2ccco2)n(C)c1=O
NC(c1ccccc1)c1nc(-c2ccc(C(F)(F)F)cc2)c[nH]1
COc1ccc2c(c1)N(C)c1c(cc(C)oc1=O)N2C(C(C)C)C(C)C
CC1(C)C2CC=C(c3nc(Cl)c(C(=O)O)[nH]3)C1C2
Cc1ccc2c(O)c(CSC(=S)N3CCCC3)c(=O)[nH]c2c1
COc1cccc(Sc2c(C)c(=O)[nH]c(=O)n2C[N-][N+]#N)c1
COc1cc2c(c(O)c1OC)C(=O)C(=Cc1ccc(C(C)(C)O)cc1)O2
CCN(C(=NO)c1cccnc1Oc1ccc(Cl)cc1OC)C(C)C
COc1ccc(NC(=O)CN(C)S(=O)(=O)c2ccc3[nH]c(=O)oc3c2)cc1
COCC(NC(=O)Nc1cc2[nH]nc(-c3cnc(C4(N)CCC4)s3)c2cn1)c1ccccc1
CCN(CC)CCCNc1ccc2nc3c(nc2c1)C(=O)c1cccc(C)c1-3
Cc1cccc2sc(=NC(=O)c3cnon3)[nH]c12
O=C(c1ccccn1)N(CCc1ccccc1)CCn1ccc2ccccc21
CC1(C)Cc2ccccc2C(C(F)(F)F)N1C(=O)CN(Cc1ccccc1)S(N)(=O)=O
CC(C)C(NC(=O)OCc1ccccc1)C(=O)NC(Cc1ccccc1)C(O)C(NCc1ccccc1)C(=O)NC(C(=O)NCc1ccccc1)C(C)C
CC(CN1CCOCC1)OC(=O)CCc1ccccc1
COC(=O)C1C(C(=O)OCc2ccccc2)C12C(=O)Nc1ccc(F)cc12
O=C(Nc1ccc(S(=O)(=O)N2CCOCC2)cc1)c1cc(-c2cccs2)nc2ccccc12
CC(=O)NC(Cc1ccccc1)C(=O)NC1(C(=O)NCc2ccc(C(=N)N)cc2)CCCCC1
COc1ccc(C(CNC(C)=O)c2ccccc2)cc1
CC(C)(C)CC1=C(Cl)C(=O)C(Cl)C1
COc1ccc(-c2nc3cc(-c4ccnc(NCCN5CCOCC5)c4)ccc3[nH]2)cc1OC
Cc1cnc(N2CC3CN(C(=O)c4cc(F)ccc4-n4nccn4)CC3C2)nc1
CCc1cnc(C2CC3CCN(Cc4cnsc4)CC3O2)o1
NC(=O)c1cccc(C(=O)Nc2cccc3cccnc23)c1
O=S(=O)(c1ccccc1)N1CCC2(CC1)OCCO2
CCc1nc2ccc(C(=O)N3CCN(c4cc(C)ccc4C)CC3)cc2nc1CC
Nc1nc(=O)c2ncn(C3OC(COC4OC(CO)C(O)C(NC(=O)c5ccccc5)C4O)C(O)C3O)c2[nH]1
CCC(=O)N(c1ccccc1C)C1CCN(CCc2ccccc2)CC1
CCOC(=O)C1CCN(CCNC(=O)c2ccc(Cl)cc2Cl)CC1
CN(Cc1ccc2ccccc2c1)c1ccc(C(=O)NCc2ccc(O)c(NC(=O)c3ccc(C#Cc4ccc(CN5CCOCC5)cc4)cc3)c2)cc1
Cc1cn(C2CC(NCP(=O)(O)O)C(CO)O2)c(=O)[nH]c1=O
COc1ccc(Nc2ccc(-c3[nH]c(N)nc3C)cn2)cc1
Cc1ccc(C2=Nn3c(nc4c(cnn3-c3ccccc3)C(=O)N(c3ccccc3)C4=O)SC2)cc1
Cc1ccc(N=Nc2cc(C(F)(F)F)ccc2-n2c(C)c(C)c(C)c2C)cc1
CNc1ccc2c(n1)-c1c(cnn1C)COC2
COc1ccc(C=C(C#N)C(=O)N2CCN(C(=O)c3ccco3)CC2)cc1O
CCCCc1nn(-c2ccccc2OC)c(=O)n1Cc1ccc(-c2ccccc2S(=O)(=O)NC(=O)c2csc3[nH]c(N)nc(=O)c23)cc1
CN1CCN(c2ccc(Nc3ncc4ncc(-c5ccc(S(C)(=O)=O)cc5)n4n3)cc2)CC1
O=C(Nc1ccc2c(c1)OCO2)Nc1cc(Cl)ccc1Cl
CCN(CC)S(=O)(=O)c1ccc(NC(=O)C=Cc2ccc(-c3cc4ccccc4o3)o2)cc1
CCC(=O)NNC(=O)c1ccc(C)s1
Oc1cccc(-n2c(C=Cc3ccccc3Br)nc3ccccc3c2=S)c1
CC1CC(=O)NC(CNc2ncnc3c2ncn3C2OC(C)C(O)C2O)C(=O)N1
O=C1CC(c2ccccc2)C(=O)C1Nc1ccccc1[N+](=O)[O-]
Cc1cc(Nc2cccc(N(C)C)c2)nc(Nc2ccc3[nH]ccc3c2)n1
CCOC(=O)c1c(NC(=O)C(C)S(=O)(=O)c2cccc3nsnc23)sc(C)c1C
COc1cc(C(=O)Nc2cccc(C(=O)c3ccccc3)n2)cc(OC)c1OC
O=C1Nc2ccccc2COC12CCN(CCCN1CCOCC1)CC2
CCC1CC=CC=CC(=NOC2CC(C)CCO2)C(C)CC(CC=O)C(OC2OC(C)CC(N(C)C)C2O)C(C)C(O)CC(=O)O1
Cc1oc(-c2ccccc2)nc1CCOc1cccc(Oc2cccc(-c3cn(C)c4ccccc34)c2)c1
COc1ccc(-n2ccnc2SCC(=O)Nc2nccs2)cc1
COc1cc(-c2csc3ccccc23)cc2c1OCCN(Cc1cccnc1)C2
Cn1c(=O)c2cc3c(SCCO)cccc3n2c2ccccc21
CCNc1nc(Oc2ccc(F)cc2F)c2ccccc2n1
O=C(NC1CC1)c1cnn2ccc(-c3cc(NC4CCNCC4)ccc3Cl)nc12
COc1cc(NC(=O)c2cccc(Nc3cc(Nc4ccc(OC(F)(F)F)cc4)ncn3)c2)cc(OC)c1
Cn1c2nc3ccccc3c-2c(NCCCCCCN=C(N)N)c2ccccc21
O=C(c1ccc(F)cc1)N1CCn2c(nc(-c3cccc(O)c3)c2-c2cccnc2)C1
CCOc1ccccc1N1CCN(CC(O)CNC(=O)c2onc(C)c2C)CC1
CC(C)(OC(=O)c1cccc(Cl)c1)c1ccccc1
O=C(c1ccc(O)c(O)c1)c1cc2cc(O)ccc2s1
COC(=O)n1nc(-c2ccc(N)c(Cl)c2Cl)c2ccccc2c1=O
CC1=CC2OC3C(C)=CCC(O)C3(C)CC2OC1=O
COc1cc(O)c(C(=O)C=Cc2ccccc2O)c(OC)c1Br
CC(C)CNC(=O)C1CCCN1C(=O)C(NC(=O)OCc1ccccc1)C(C)(C)CC(=O)NCc1ccccc1
c1ccc2nc(N3CCC4(CCc5cc(CN6CCOCC6)ccc5O4)CC3)cnc2c1
CC1(C)C(=O)Cc2cc(Cl)ccc2C1C(=O)O
CC1(C)C2CC=C(CN3CCC(NC(=O)c4cc(S(N)(=O)=O)ccc4Cl)CC3)C1C2
O=C(CSc1nnc(-c2ccccc2F)n1C1CC1)N1CCOCC1
Cc1c(C(=O)N2CCCC(N3CCOCC3)C2)nn(-c2ccc(Cl)cc2Cl)c1-c1ccc(Cl)cc1
S=C(NCc1ccccc1)Nc1cccnc1
CC1OC(=O)C2C3CCC(O3)C12
CC(CN1CCN(S(C)(=O)=O)CC1)Oc1nc2ccccc2s1
COc1ccc(C(=O)NC(Cc2ccccc2)C(=O)Nc2ccc(OC(F)(F)F)cc2)cc1
COc1c(OC)c(OC)c2c(cnn2CC(=O)C(C)C)c1OC
O=C1Nc2cc(O)ccc2C12OC(CCNCCCc1cccc(O)c1)C(O)C2O
COC(=O)c1ccc(N(Cc2ccc(Oc3ccc(C=C4SC(=O)NC4=O)cc3)cc2)C2=CC(=O)c3ccccc3C2=O)cc1
O=C(O)C1(c2ccccc2)CCOCC1
O=C(NCCCCc1ccc(S(=O)(=O)N2CCc3ccccc32)cc1)c1cc(C2CC2)on1
CCOc1ccc(N(S(=O)(=O)c2ccc(F)cc2)S(=O)(=O)c2ccc(OC)cc2)cc1
CC(=O)NC(CC(=O)c1ccc(C)cc1)c1ccccc1
CCCCCCCCCCC(O)C1CCC(C2CCC(C(O)CCCCCCCCCC(O)CC3=CC(C)OC3=O)O2)O1
O=C(CC1C(=O)N(c2ccc(Cl)cc2)C1c1ccc(Cl)cc1)c1ccccc1
CCCCNc1nc(N)nc2c1ncn2C1CC(OP(=O)(O)O)C(COP(=O)(O)OP(=O)(O)O)O1
CC(Cc1ccc2c(c1)OC(C(=O)OC(C)(C)C)(C(=O)OC(C)(C)C)O2)NCC(O)c1cccc(C(F)(F)F)c1
O=C(NC1CCCC1)C(Cc1ccccc1)N1C(=O)c2ccccc2C1=O
CCS(=O)(=O)Nc1nc(COC(=O)c2ccc(Cl)cc2)nc(NC(C)(C)C)n1
COC(CN1CCC(C(C)(C)C)CC1)CS(=O)(=O)Cc1ccc(Cl)cc1
CCOC(=O)c1cn(C2COC(CO)(CO)O2)c(=O)n(C)c1=O
COc1ccc(C2CCN=C(N)N2)cc1OC1CCCC1
CC(NC(=O)c1cnccn1)C(=O)N1CCOCC1
CC(C)CC(NC(=O)CNC(=O)C(N)C(C)C)C(=O)NC(CC(=O)O)C(=O)NC(Cc1ccc(F)cc1)C(=O)O
CC(=O)SC1(c2ccccc2)C(=O)c2ccccc2C1=O
CCOC(=O)C1CCN(C(=O)Cc2ccc3c(c2)OCCO3)CC1
COc1cccc(-c2cc(C#N)c(C#N)c(SCC(N)C(=O)NCCc3ccccc3)n2)c1
Cc1sc2ncn(CC(=O)NN=Cc3cccs3)c(=O)c2c1C
CC1=CCCC2C1(C)CCC(C)C2(C)CC1=CC(=O)C=C(O)C1=O
COCc1ccccc1C(c1ccc(O)c(O)c1O)c1c(O)cc(COC)c(COC(=O)C(C)C)c1OC(=O)C(C)C
CCC1CC(=O)C2=C(C1)NC1=C(C(=O)CC(C(C)(C)C)C1)C2c1cccc(Cl)c1
CCC(C)N1CCc2c(sc(NC(=O)CN3CCOCC3)c2C(=O)c2ccccc2)C1
CC(C)CCCC(C)C1CCC2C3CC(O)C4CC(O)CCC4(C)C3CCC12C
CCCCOC(=O)NS(=O)(=O)c1cccc(-c2ccc(C(=O)c3ccc(OC)cc3F)n2C)c1
CC(C)(C)NC(=O)C(c1cccnc1)N(C(=O)Cc1cccs1)c1ccc(C2CCCC2)cc1
CC(C)CNC(=O)c1c(-c2ccco2)oc2c3c(c4ncn(N)c(=O)c4c12)CCC3
COC1C=C2CN3CCc4c([nH]c5ccccc45)C(C(=O)O)(C2)C13
Clc1ccc(-c2nnc(CNc3ccc(Br)cc3)o2)cc1
CC(C)(C)OC(=O)N1CCN(C(=O)C(Cc2ccc(Cl)cc2)NS(=O)(=O)c2cccc3nsnc23)CC1
Cn1c(=O)c2cc3c(cc2n(C)c1=O)OCO3
O=[N+]([O-])c1ccccc1Cl
COCc1c(C(=O)NCc2ccccc2)oc2c1c(OC)cc1c2cnn1-c1ccccc1F
Fc1ccc(-c2cn(-c3ccccc3)c3ccc(-c4ccccc4)cc23)cc1
CC(C)OCCCNC(=O)c1ccc(OCC(=O)O)c(S(=O)(=O)N(C)c2ccc(C(C)(C)C)cc2)c1
CCC(Sc1nnc(N)n1Cc1ccccc1)C(=O)O
Nc1ncccc1-c1nc2ccncc2[nH]1
CCN(CC)C(=O)Oc1ccc(Br)c2ccccc12
O=C(Nc1cccnc1)c1cc([N+](=O)[O-])ccc1N1CCc2ccccc21
O=C(NN1C(=O)C(Cl)C1c1ccccc1Cl)c1cc2ccccc2[nH]1
COc1ccc(NS(=O)(=O)c2cc3c4c(c2)CC(=O)N4CCC3)cc1OC
CC(C)Cn1cc(-c2ccc(O)cc2F)c(=O)c2cc(F)c(N3CCC(C)CC3)cc21
CCCCCCCCCCCCCCCC(=O)NC(CO)C(O)C(=O)NC(Cc1ccc(OCc2ccccc2)cc1)C(=O)O
NC(N)=NCCCCCCCNC(=O)C(Cc1ccc(-c2ccccc2)cc1)NC(=O)C(Cc1c[nH]c2ccccc12)NC(=O)CNC(=O)C(N)Cc1ccc(O)cc1
Cc1c(C=NNc2nc3c(c(=O)n(C)c(=O)n3C)n2CCc2ccccc2)c(=O)n(-c2ccc(F)cc2)n1C
COC(=O)c1cccc(-c2ccc(CC(C#N)NC(=O)C3NC4CCC3CC4)cc2)c1
CCCC(C)N1C(c2ccc(Cl)cc2)c2ccccc2S1(=O)=O
COC1(C(O)C[S+]([O-])CCO)OC2OC(CO)C(O)C(O)C2O1
COc1ccc(S(=O)(=O)N2CCOC2CNC(=O)C(=O)NCc2ccccc2Cl)cc1
CC1CCC2C(C)C(OC(=O)CCCC(=O)O)OC3OC4(C)CCC1C32OO4
N=C(N)NC(=O)c1ccc(NC(=O)c2ccc(N)cc2)cc1
Cc1cc(NC(=O)CCN2C(=O)CNC2=O)cc(C)c1Cl
CCOC(=O)C(O)c1c(N)n(C)c(=O)n(C)c1=O
CN1CCCC1COc1cccnc1
CC(C)CNc1ncnc2[nH]nc(-c3ccc(F)c(Cl)c3)c12
CCC1C(=O)N(c2ccccc2)C(=O)N2CCCC12
Cc1ccnc(C(=O)Nc2ccc3c(c2)ncc2nc(CNC(=O)C(C)O)nn23)c1
CCOc1ccc(-c2noc(CCC(=O)NC3CC3)n2)cc1
COC(=O)c1nc(-c2c(F)cccc2F)oc1C
CCCCn1nc(C)nc1C(=O)N1CC(Oc2cccc(F)c2)C1
CC(=O)OC12COC1CCC1C(=O)CC3=CC(OC(=O)CCc4ccccc4)CC(C3)C(OC(=O)C34CCC(C3)C(=O)O4)C12
CCCCCC(=O)N1CCC1(C)C(=O)NCc1ccncc1
O=C(NC(CC1CCCCC1)C(=O)NCCCC1CCN(Cc2ccccc2)CC1)OCc1ccccc1
COC(=O)C(CC(C)C)N(Cc1ccccc1)S(=O)(=O)c1ccc(Oc2ccccc2)cc1
O=S(=O)(c1ccc(Br)s1)N1CCN(Cc2cccs2)CC1
CC1CC(=O)NN=C1c1ccc(-n2c(-c3ccccc3)nc3ccccc3c2=O)o1
CCCN(CCO)c1cc(C)nc2c(-c3ncc(C(F)(F)F)cc3Cl)c(C)nn12
CC1=C2CCc3cc(C4CNC4)ccc3N2CCC1=O
COC(=O)C1CC2CCC(=O)C1C2
CC(C)=CCc1c(OC2OC(C)C(O)C(OC(=O)CC(C)C)C2O)cc2c(c1O)C(=O)c1cccc(O)c1C2=O
Cn1ccc(N)n1
C=CCNC(=O)Nc1ccc2nc(C)cc(N)c2c1
CC(=O)Nc1nc2cc(N3CCN(C4CCCCC4)CC3)cc(-c3ccccc3)n2n1
Cc1cc(C(=O)NN=Cc2cccc([N+](=O)[O-])c2)c(C)o1
Cc1ccc(C23CC4CC(CC(C4)C2)C3)cc1
Cn1c(=O)oc2cc(S(=O)(=O)N3CCCC(C(=O)NCc4cccnc4)C3)ccc21
CCOc1ccc(-c2nc3cc(-c4nn(CCn5ccnc5)c(=O)c5ccccc45)ccc3[nH]2)cc1OC
CN1CCC(=O)N(CCSSCCCCCCCCCCCCCCNC(=O)CCCC(O)CCCCCCCCCCC(=O)OC2OC(CO)C(O)C(O)C2O)C1=O
NC(Cc1cc(-c2ccc3c(c2)OCO3)nc(NCc2ccc(Cl)cc2)n1)C(=O)N1CCC(NS(=O)(=O)c2ccc3ccccc3c2)CC1
CC(=O)OC1CCC2(C)C(=CCC3C2CCC2(C)C(C(=O)N4CCCC4C(=O)O)CCC32)C1
CC(C)c1ccc(C(=NO)c2ccccc2)cc1
O=C(NCc1ccc(S(=O)(=O)Nc2ccc(F)cc2)cc1)c1ccc(-c2ncc(C(F)(F)F)cc2Cl)cc1
COc1ccc(-c2noc(CCC(=O)Nc3ccc(C)cc3)n2)cc1
COc1cc2c(OC3(C)Cc4c(C)cc(OC)c(C)c4O3)c3c(c(-c4ccc5c(c4)OCO5)c2cc1OC)C(=O)OC3
O=C(CCS(=O)(=O)c1ccc(-c2ccoc2)cc1)N1CCC(CCOc2ccc(F)cc2)CC1
O=C1CC(C(=O)Nc2cc(-c3cccc(F)c3)n(-c3ccccc3Cl)n2)CN1
CN1CCN(CCCNC(=S)C#N)CC1
COc1cc(C2Oc3cc(C4Oc5c(O)c(O)cc(O)c5C(=O)C4O)ccc3OC2CO)ccc1O
CCCCC1CC(=O)Cc2ccccc2O1
O=C(CC(F)(F)F)NC1C2CC3CC(C2)CC1C3
CC(=O)N1CCCC1C(=O)NC(CCCCN)C(=O)NCc1cccc(O)c1
COc1cc(C[n+]2csc(CO)c2C)cc2c1OCO2
c1ccc2c(COc3cc4c(cc3OCCN3CCOCC3)CCS4)cccc2c1
Cn1ncc2c(N3CC4CCC(C3)O4)nc(-c3ccnc(NC(=O)c4ccc(F)c(Cl)c4)c3)nc21
Cn1c(NC2CCCCC2)cc(=O)n(C)c1=O
CC1CC(C)(C)NC(=S)N1
O=C(NCC1CCOC1)C1CN(c2ccc(-c3cncc4ccccc34)cc2)C(=O)O1
O=C(O)Cc1nc2ccc(Cl)cc2n1-c1ccc2c(c1)CCC2
CC(C)(C(=O)NC1C2CC3CC1CC(O)(C3)C2)C(c1ccncc1)c1ccnnc1
CC(C)CC1NC(=O)CNC(=O)CNC(=O)C2Cc3ccc(cc3)CN2C(=O)C2CCCN2C(=O)CNC(=O)C(Cc2ccccc2)NC1=O
O=C1N(Cc2ccco2)N(c2ccccc2)C(=O)C1(O)Cc1ccccc1
CC1(C)NC2CCC(C3CCCCC3)C21
C=C1c2c(C(F)(F)F)cc(Cl)c(C)c2N=CN1CCOCCOC(C)=O
O=C(Nc1ccc(S(=O)(=O)Nc2nccs2)cc1)c1ccc(F)cc1
COc1cc(O)cc(OC2(c3cc(O)c(OC)c(OC)c3)C(=O)Oc3cc(OC)ccc3C2=O)c1
O=c1cc(-c2ccccc2)[nH]c(-n2nc(O)[nH]c2=O)n1
COc1cc2oc3c(c2c(OC)c1OC)C1CC(OC(C)=O)C(C)(O)OC1(c1cccc(C)c1)OC3=O
COc1cc(Cc2cnc(Nc3ccccc3)nc2N)cc(OC)c1OC
Brc1ccc2[nH]c3c(c2c1)CCCC3
COc1ccc(COc2ncnc3c2c(-c2ccc(Cl)cc2)cn3C)cc1
O=C(O)CCNC(=O)CC1CCCCC1
CCc1nc(CN2CCc3nc(N)nc(-c4cccc(OC(F)(F)F)c4)c3CC2)c(C)s1
Cc1c(C(C)(C)C)oc2c1C(=O)C(c1ccc3c(c1)OCCO3)=C(O)C2=O
Cc1c[nH]c2c(N3CCN(Cc4ccc5c(c4)OCO5)CC3)cc(C(F)(F)F)cc2c1=O
O=C(CO)Nc1ccc(CO)c(F)c1
Cc1cc(C)c2sc3c(c2c1)NCNC3=O
CC(=CCC(=O)O)C(O)C(C)=CC(C)CC1OC2(C)CCC(C(C)C(=O)O)OC2CC1O
CCOc1cc(N)ccc1C1c2ccc(C)cc2OC(=N)C1C#N
COC(=O)C1CCC(C)(C)c2cc3cc[nH]c3cc21
CC1(C)C(=O)N(c2ccc(Br)cc2)C(=O)N1CCCn1ccnc1
CCOC(=O)c1cc(-c2ccccc2)n(CC(=O)Nc2ccc3c(c2)OCO3)c1C
CCCCC(C)OP(=O)(O)C(N)CCCN=C(N)N
O=C(O)CC(c1ccc(-c2ccc3c(n2)NCCC3)cc1)C1CCCN(Cc2ccccc2)C1=O
Clc1ccc(OCCNCc2cccs2)cc1Cl
COc1cc(C2C(C(=O)O)C(c3ccc4c(c3)OCO4)CN2CC(=O)NC2CCCC2)cc(OC)c1OC
CSC(C)Cn1c(Nc2ccc(C)c(C)c2)nc2cccnc21
CCN(CC)CCCn1c2ccc(OC)cc2c2cnn(CC(=O)NCc3ccc(C)cc3)c(=O)c21
O=S(=O)(NC1CCOc2cccc(F)c(-c3ccc(OC(F)(F)F)cc3)oc1c2)c1cccc(F)c1
N#Cc1cc(-c2ccnc(OCCO)c2)ccc1OC1CC1
c1cc(NCCC2CCNCC2)nc(NCCC2CCNCC2)n1
NC(Cc1ccc(O)cc1)C(=O)NCCCNCc1ccc(OCc2ccccc2)cc1
CCn1cc(-c2ccnc3[nH]c(C(N)=O)cc23)c(-c2cccc(NC(=O)Cn3ccnc3)c2)n1
COC(=O)N(CCSc1nc2cc(C)c(C)cc2s1)CC(=O)O
Cc1cccc(-n2c(C)cc(C=C3C(=O)NC(=S)NC3=O)c2C)c1
COc1ccc2c(=O)c3ccccc3[nH]c(=O)c2c1OC
Cn1c(=O)c(-n2ncc(Cc3ccc(Cl)c(Cl)c3)c2C2CCCCC2)nc2cc(C(=O)O)ccc21
O=C(O)C1CCCN(CCC=C(c2ccc(O)cc2)c2c[nH]c3ccc(-c4ccccc4F)cc23)C1
Cc1cc2nc(-c3ccco3)nc(NCc3ccco3)n2n1
N#CC1C(c2ccc(C#CC3CC3)cc2)C(CO)N1C(=O)C1CCCCC1
Cc1cc(CCC(=O)O)cc(C)c1Oc1cc(Nc2ccc(C#N)cc2)c(N)cc1C(C)C
CCOc1ccc(CSc2nc(-c3ccc(Cl)cc3)nc3ccccc23)cc1
O=C(Nc1ccc(N2CCOCC2)c(F)c1)c1ccc(-n2cncn2)c([N+](=O)[O-])c1
NCC(c1ccccc1)c1ccccc1Cl
c1cc(-c2nc[nH]n2)c2nc(-c3ccncc3)[nH]c2c1
CN(C)CCN1CCN(C(=O)Cn2c(-c3ccccc3)c(C3CCCCC3)c3cc(C(=O)O)ccc32)CC1
Cc1nc2ccccn2c1S(=O)(=O)N1CCN(S(=O)(=O)c2ccccc2)CC1
N#CCNC(=O)C1CCCC(Nc2nc(Nc3cccc(Cl)c3F)ncc2Cl)C1
Cc1ccc(-n2c(O)cn(C(CN3CCCC3)c3ccccc3)c2=O)cc1
CC(C)N(Cc1cccn1C)C(=O)CC(NC(N)=O)c1ccccc1
NC(=O)N1OCC2OC2c2ccccc21
Cn1c(=O)c(=O)n(C)c2cc3c(=O)n(-c4ccccc4)nnc3cc21
CC(C)(C)[S+]([O-])N1Cc2cc(C(=O)NCc3ccccc3)nc(-c3cccc(-c4cc5cccc(C#N)c5[nH]4)c3)c2C1
COc1cccc(NC(=O)NCc2cccc(NC(=O)c3cccc(C(C)=O)c3)c2)c1
CCCCOC(=O)c1ccc(N2C(=O)c3[nH]nc(-c4ccc(O)cc4)c3C2c2cc(F)c(O)c(F)c2)cc1
O=c1[nH]c2ccccc2n1CCCN1CCC(n2nc(-c3ccc4ccccc4c3)c3c2CCCC3)CC1
CC(=O)Oc1ccc2c(c1)C(n1c(C)ccc1C)C(OC(C)=O)C(C)(C)O2
O=C(NC1C2CC3CC(C2)CC1C3)c1cc2ccccc2n1Cc1ccc(O)cc1
CC1COC2(OC3CC4C5CC=C6CC(OC7OC(CO)C(O)C(O)C7O)CCC6(C)C5CCC4(C)C3C2C)C(C)C1
Cc1cc(C(=O)CNc2cccc(Cl)c2)c(C)n1CC(C)C
COCCN(Cc1ccncc1)Cc1nnc2ccccn12
Oc1cccc(C=Nn2c(-c3ccccc3)n[nH]c2=S)c1
COc1ccc(NS(=O)(=O)c2ccc(OCC(=O)Nc3ccc(Br)cc3)cc2)cc1-n1cnnn1
Cc1cc2c(cc1C)C(CN1CCCC1)OC(=O)N2
CCOC(=O)C1CCN(S(=O)(=O)c2ccc3[nH]ncc3c2)CC1
CC1CCC2(CC3C(CC4C3CCC3C5CCC(OC6CC(OC7CCCCO7)C(OC7CCC(O)C(CO)O7)C(CO)O6)CC5=CCC34)O2)NC1
Cc1ccc(S(=O)(=O)c2c([N+](=O)[O-])ccc(C)c2C)cc1
Fc1ccc(-c2nc(CCBr)oc2-c2ccncc2)cc1
O=C(COC(=O)c1cc(Br)ccc1F)NCC1CCCO1
COc1ccc(C(=O)CSC2=NN2c2ccc(F)cc2)cc1
COC(=O)C=C1SC(=NNc2ccccc2)N(c2ccccc2)C1=O
COc1cccc(C2NC(=O)c3ccccc3N2)c1
Cn1cc(Cl)nc1-c1ccccc1
COC(=O)CN1CCCN(C(=O)c2cc(Sc3cnc(NC(=O)CN4CCN(C)CC4)s3)c(C)cc2OC)CC1
Cc1ccc(-c2nnn(CC(=O)NCc3ccco3)n2)o1
CCCc1c(OCc2ccc(C(=O)C(=O)O)cc2)ccc(C(C)=O)c1O
c1ccc(CCN2CCNCC2)cc1
Cc1ccc(Nc2n[nH]c(SCC(=O)NC3CCCC3)n2)cc1Cl
Nc1ncnc2c1ncn2C1OC(COC(=O)c2ccc(O)cc2)C(O)C1O
O=C(Nc1ccc(F)cc1)c1noc2c1CCCC2
O=C(c1cc2ccccc2[nH]1)N1N=C(c2ccc3ccccc3c2)CC1c1ccc(Cl)cc1
COc1cc2c(cc1OC)CN(CCc1ccc(NC(=O)c3cc(F)ccc3-n3ccnc3)cc1)CC2
CC(=O)Nc1ccc(OCC(O)CNCCNC(=O)c2cc(Cl)c(C)[nH]2)cc1
Cc1cc2c(cc1C)N(CC(=O)c1ccc(C#N)cc1)C(=O)N(CC(=O)c1ccc(O)cc1)N=C2
CCN(CC)CCC(=O)Nc1ccc(NC(=O)CCN(CC)CC)c2c1C(=O)c1ccccc1C2=O
COc1ccc(C2CC(c3ccncc3)=NN2C(=O)c2c(O)cc3ccccc3c2O)cc1
C=CCNC(=S)N1CC(Oc2cccnc2)C(O)C1c1cccnc1
Cc1ccc(NC(=O)CCn2cccc2)cc1Nc1ncnc2cnc(N3CCC(O)CC3)nc12
Oc1ccc(-c2nc(CN3CCCC(Cn4cccn4)C3)co2)c(F)c1
Cc1c(C(C)(C)C)oc2c1sc(=N)n2CC(=O)Nc1ccc2c(c1)OCCO2
COC(=O)c1cc(OC)c2c(c1-c1c3c(c(O)c(O)c1C(=O)OCC1CCCO1)OCO3)OCO2
COCc1cccc(CC(O)C=CC2CCC(=O)N2CC(=O)NCCc2ccccc2)c1
Nc1nc(N)c2cc(Oc3cc(OCCN4CCCCC4)c(Br)cc3Br)ccc2n1
COc1ccc(NC(=O)N2CCC3(CC3)c3ccccc32)c(F)c1
O=c1c(O)c(-c2ccccc2)oc2cc(OCCN3CCCCC3)ccc12
CC(NC(=O)c1ccc(C(F)(F)F)cc1)c1cccs1
COc1cc(OC)c2c(c1)OC(c1cc(O)c(O)c(O)c1)C(OC(=O)Cc1ccc(O)c(O)c1)C2
COc1ccc(C(=O)C2CCCN(c3cc(C(=O)O)ccn3)C2)cc1
COc1ccc(N=NC(=Nc2ccc(C)c(C)c2)Nc2ccc(S(N)(=O)=O)cc2C)cc1
Cc1noc(C)c1NC(=O)NNC(=O)C1CCN(Cc2ccc(Cl)c(Cl)c2)CC1
O=C(Cn1cnc2ccccc2c1=O)Nc1ccc(F)cc1F
CC1CCCCC12NC(=O)N(CC(=O)N1CCN(c3cccc(Cl)c3)CC1)C2=O
CC(C)C(=O)NCCn1ncc2c1-c1cc(Cl)ccc1OC2
Nc1c(Br)cc(C(=O)O)cc1Br
NCCc1cc(F)cc(F)c1
Cc1nn(C)cc1NC(=O)COC(=O)C1(C)CCC2CC1C1CC=CC21
CCN(CC)c1ccc(C=CC(=O)c2cc3ccccc3oc2=O)cc1
CC(C)(O)C1=CCC2C(C)(C)CCCC2(C)C1CCc1ccc2c(OCc3ccccc3Cl)c(O)c(O)c(C(=O)O)c2c1
CCOC(=O)c1ccc(NC(=O)CSc2nnc(CC)n2-c2ccccc2)cc1
C
Cc1cccc(S(=O)(=O)n2c(SCc3ccc(Br)cc3)nc3cccnc32)c1
CN1C(=O)CC(=O)n2ncnc21
Cc1cn(C2CCCCC2)c(=O)[nH]c1=O
Cc1ccc(S(=O)(=O)Nc2ccc(C)c(S(=O)(=O)NC3=NCCCCC3)c2)cc1
CC1=C(c2ccc(C)cc2)S(=O)(=O)N=C1N1CCc2ccc(C(C)(C)C)cc21
COc1cc(OC)c(NC(=O)Nc2cccc3ccccc23)c(OC)c1
COC12c3ccccc3C1(CC=C(C)C)CCN2C(=O)c1ccco1
CCc1nccc(N2CC(C(=O)O)(c3ccccc3)C2)n1
COc1cc(C2=NN(C(N)=S)C(c3cc(OC)c(OC)c(OC)c3)C2)cc(OC)c1OC
COC(=O)C1=C(C)N(Cc2ccccc2)C(NCCc2ccccc2)=NC1c1ccccc1C
CCc1nc2cc3ccccc3cc2c2c1C(=O)N(CCN(CC)CC)C2=O
Cc1nnc2n1-c1ccc(Cl)cc1C(c1ccccc1Cl)=NC2
C#CC1(O)CCC2C3CCC4=CC(=O)CCC4C3CCC21CCC(=O)O
Cc1occc1C(=O)N1CC(Oc2ccc(C#N)cc2F)CC1C(=O)O
CCC1(O)C(=O)OCc2c1cc1n(c2=O)Cc2cc3cc(OCCNCCCc4ccccc4)ccc3nc2-1
Cc1ccc(C=C2Oc3cc(OC(=O)C4CCCCC4)ccc3C2=O)cc1
CSc1nc(=O)c(NC(=O)NC2(C)OC(OC(C)C3OC(O)(CO)OC3C3OC(=O)C3C)C(OC(=O)C(C)C)C2OC(=O)C2=CC=CC2)cn1C
Cc1ccc(S(=O)(=O)NC(=O)Nc2ccccc2)cc1
COc1ccc(CCN(C)CCOc2ccc(NS(C)(=O)=O)cc2)cc1OC
COc1ccc(-c2cc(=O)c3c(O)cc(OC)cc3o2)cc1
CC1(C)CC2=C(c3cccc(-c4ccc5c(c4)OCO5)c3)C(=O)CCC2(C)O1
Cc1ccc2nc3ccccc3cc2c1
CC1=CC(=NNc2c(Cl)cc(C(C)C)cc2Cl)c2ccccc2C1=O
COc1ccccc1CNC(=O)CCCN1C(=O)c2cccnc2Oc2ccc(Cl)cc21
C=CCC12CCC3(OCCC4=CCCCC4)CCC4(C)C(CCC5C4CCC4CC(OC6OC(CO)C(O)C(O)C6O)CCC45C)C3C1OC(=O)C2
COc1cccc(N2CNC(=O)C23CCN(CCCC(=O)c2ccc(F)cc2)CC3)c1
O=C(Nc1ccc(F)c(Cl)c1C(=O)Nc1nc(-c2ccccn2)cs1)c1cccc(F)c1
CC(C)(C)OC(=O)NC(Cc1ccccc1)C(O)CNCC(O)C(Cc1ccccc1)NC(=O)OC(C)(C)C
CCOC(=O)C1CNC(=O)N(C(=O)CSc2cn(CC(=O)N3CCOCC3)c3ccccc23)C1
NCCCC(=O)Nc1ccc(C(=O)Nc2nnc(-c3ccc4c(c3)CCO4)o2)cc1
COc1ccccc1C1CC(c2ccco2)=NN1C(=O)CSc1nc2ccccc2n1C
OCC1C2(O)C3N(Cc4ccccc4)C4C1(CO)C1N(Cc5ccc(O)c(O)c5)C2C3(CO)C(c2ccccc2)C41CO
CN(C)CCN1C(=O)c2cc(NCCCNCCCn3ncc4ccccc4c3=O)cc3cccc1c23
O=C(O)c1c(O)c([N+](=O)[O-])cc([N+](=O)[O-])c1[N+](=O)[O-]
Nc1nc2c(s1)CCCC2=Cc1ccc(Sc2ccccc2)o1
Cc1ccccc1CC(=O)N1CCN(c2cccc(CC(N)=O)c2)CC1
COc1ccc(CCNC(=O)CC2C(=O)NCCN2Cc2ccc(N(C)C)cc2)cc1OC
O=S(=O)(CSc1nnc(-c2cccs2)n1Cc1cccs1)N1CCCC1
C=CCc1c(C)nc(NCCc2ccccc2)nc1NC1CC(CO)C(O)C1O
COc1ncc(C(=O)N2CCCC(O)(c3ccccc3)C2)cc1C#N
OC1C(O)C(n2cnc3c(NC4CC5CCC(C4)O5)nc(Cl)nc32)C2CC12
CCc1ccccc1NC(=O)C(=O)NCC(c1cccnc1)N1CCN(c2ccccc2OC)CC1
CC(NC(=O)C(C)(C)Oc1ccc2c3c(c(=O)oc2c1)CC1(CC3)C(=O)Oc2cc(O)ccc21)c1ccc(C(F)(F)F)cc1
COc1ccc(CC(C)C(=O)c2cc(OC)c(OC)c(OC)c2)cc1
CC1c2cc([N+](=O)[O-])cc3ccc(Cl)c(c23)C(=O)N1CCN(CCO[N+](=O)[O-])CC1CC1
[truncated: 8,000 more rows]
