# Supplementary material for: t-SMILES: a fragment-based molecular representation framework for de novo ligand design
Source: Nat Commun. 2024 Jun 11;15:4993. doi: 10.1038/s41467-024-49388-6 (PMC11167009; doi:10.1038/s41467-024-49388-6)
Supplement: Supplementary file 4 — Source Data [file 41467_2024_49388_MOESM4_ESM.zip › Soure data/Source data and code for all other graphs/Metrics/Models/Chembl/ChEMBL_Vanilla[MPL][rnd15][bs128]/gen.smi.re_smils[1].smi]

CCCC1CC2(CCC3(C)C(C(=O)OC)=CCCC32C)C(=O)O1
O=c1[nH]c2cccc(Cl)c2c(=O)cc1O
Cn1cc(-c2ccccc2)c(C(c2ccccc2)n2ccnc2)c1
CC(=O)NC(CC(=O)O)C(=O)NC(C(=O)N1CCC(=O)C1)C(C)C
O=C(C(=O)N1CCN(C(=O)c2ccccc2)CC1)c1c[nH]c2ccccc12
CC(=O)c1cccc(Oc2ccc3c(c2)OCO3)c1
CC(=O)c1ccc(S(=O)(=O)N(C)CC(=O)Nc2cccc(Cl)c2C)cc1
CCNCCC(C(C)C)N(C)C
CCOCc1nnc2n1CCCC2NC(=O)N1CCN(c2ccccc2OC)CC1
Cc1nc(C(C)C#Cc2cnc(Oc3ccc(OCC(C)(O)CO)cc3)cn2)cs1
COc1ccc(C(C)=O)cc1NC(=O)c1cc(OC)c(OC)c(OC)c1
CCCCNC(=O)Nc1ccc2[nH]c(C)nc(=O)c2c1
CCS(=O)(=O)NC(Nc1ncccn1)C(Cl)(Cl)Cl
Cc1cccc(N2CC(=O)N(S(=O)(=O)c3ccc(Cl)s3)C2=O)c1
O=C(NO)c1cc2c(c(-c3cc4ccccc4s3)n1)C(CCn1cccc1)CN2
NC(=O)C1CCCN1C(=O)c1ccc2c(c1)C(=O)N(CCCN1CCN(c3ccccn3)CC1)C2=O
COc1cc(C(=O)Nc2ccc(OCc3ncccc3C(=O)O)cc2)c(Br)c(OC)c1OC
CC(C)CC(NC(=O)OCc1ccccc1)C(=O)NC(Cc1ccccc1)C(=O)CSCC(=O)N1CCN(c2ccccc2)CC1
Cc1ccc(-c2noc(=O)[nH]2)cc1
COc1ccc2[nH]cc(CCN(C(=O)C3CCCC3)C3CCCCC3)c2c1
CCOC(=O)C(C)(C)C1C(C(=O)OC)C(=O)C(=O)N1c1ccc(-c2ccsc2)cc1
CC1(C)Oc2ccc(C#N)c(P(=O)(N3CCOCC3)N3CCOCC3)c2O1
CC(Sc1ccccc1)C(=O)Nc1ccc2c(c1)OCCO2
COc1ccc(NC(=O)Cn2ccn(-c3ccccc3)c(=O)c2=O)cc1Cl
CC(C)CC(NC(=O)c1ccc(NCCN)cc1)C(=O)NC(Cc1cccc2ccccc12)C(=O)NO
CC(C)CCn1c(=O)c(C2=NS(=O)(=O)c3cc(NS(=O)(=O)NCc4ccccc4)ccc3N2)c(O)c2cccnc21
CC(=O)NC1CCC(N=C2CCCN2)CC1
CC(C)C(=O)C1=C(O)C2(C)CC3C(C)(C)CCC3(C1=O)C2=O
CCC(C)C(NC(=O)C(CC(C)C)NC(=O)CN)C(=O)NC(C(=O)N1CCCC1C(=O)NC(CCC(N)=O)C(N)=O)C(C)O
Cc1c(C(=O)N2CCC3CCC(C2)N3C)cnn1C(C)C
COC1CC(C(=O)NCc2ccc(Cl)cc2Cl)N(C(=O)Nc2cn(C(N)=O)c3cc(C(=O)Nc4ccccc4)ccc23)C1
Cc1nc(-c2ccc(S(=O)(=O)c3ccccc3)cc2)co1
O=C1NC(=S)SC1=CC=Cc1cccc(Oc2ccccc2Br)c1
O=C(COc1ccc(S(=O)(=O)N2CCCC2)cc1)Nc1ccc(F)c(F)c1
Cc1nc(C)c(C(=O)N2CCC3(CC2)Nc2ccccc2-n2cccc23)s1
COc1ccc2nc3n(c(=O)c2c1)CCCC3
COc1cccc(N2CCN(CCCNC(=O)c3c(C)oc4ncn(C)c(=O)c34)CC2)c1
Cc1ccc(C(=O)Nc2ccccc2C2=NCCS2)c(N)n1
COc1cc(C(=O)NCCc2ccc(C)c(C)c2)c(Cl)c(OC)c1OC
COc1ccc(Cl)cc1NC(=O)c1ccc2oc(=O)sc2c1
COC1C=CCC(C(C)C(O)C(C)CCC(O)C(C)C(OC(C)=O)C(C)C=CN(C)C=O)OC(=O)C=CC=CCC(O)C(C)C(O)C(C)CCC(OC)C(C)=CCC(C)C1
CC(C)(C)c1cc(NC(=O)Nc2ccc(NC(=O)Nc3ccncc3Cl)cc2)n(-c2cccc(F)c2F)n1
CCOC(=O)C=CC(CCC(N)=O)NC(=O)C(Cc1ccccc1)NC(=O)C(CCC(N)=O)NC(=O)C(Cc1ccccc1)NC(=O)C(Cc1ccccc1)NC(=O)C(C)N
N#Cc1ccccc1SC1C(=O)CC(CC=Cc2ccccc2)(c2ccccc2)OC1=O
CCC(C)C(NC(=O)C(CC(N)=O)NC(=O)CS)C(=O)NC(C(=O)NC(CC(C)C)C(=O)C(N)=O)C(C)C
CC(=O)NCC1CN(c2ccc(N3CCN(C(=O)Nc4ccc([N+](=O)[O-])cc4)CC3)c(F)c2)C(=O)O1
COc1ccc2nc(C)c3nnc(SCC(=O)c4ccc(Br)cc4)n3c2c1
CCCCN(C)CCS(=O)(=O)c1cccc2nsnc12
CCCCCCCCCC(=O)N(C)C(CCCN=C(N)N)C(=O)NC(CCCN=C(N)N)C(=O)NC(Cc1ccccc1)C(=O)NC(C=O)CCCN=C(N)N
CCC1(CC)C(=O)C2=C3C(CC(C(=O)OC)CC(C(=O)OC)C31)C1C(=O)N(C)C(=O)C1C2C
Cc1cc(OC(F)F)cnc1C(=O)Nc1cc(C2(C(F)F)CC2)nn1C
O=C1c2c(ccc(OCc3cccnc3)c2O)CN1c1cnn(Cc2ccccc2)c1
CC1C(=O)CSCc2c1ccc1ccccc21
COc1cc(C=NNC(=S)NN)cc(Br)c1OCC(=O)N1CCOCC1
CC(CNCC(O)COc1ccc(OCCOC2CCCCC2)cc1)c1ccccc1
CCOc1ccc2nc(C)c3c(C)nc(-c4ccccc4Cl)n3c2n1
CCCCn1nnc(C2OC(n3cnc4c(N)ncnc43)C(O)C2O)n1
N#CC1=C(SCC(=O)NC23CC4CC(CC(C4)C2)C3)SCC(=O)N1c1ccccc1
COc1ccc(NC(=O)c2cccc(-n3cnnn3)c2)c(OC)c1
NC(Cc1ccccc1)C(=O)NCc1ccncc1
CCC12c3[nH]c4ccc(Cl)cc4c3CCN1C(=O)C(CC(=O)NCCC1=CCCCC1)CC2C(=O)N1CCN(C(=O)c2ccco2)CC1
CC1CN(C(=S)CCNC(=O)c2ccc(F)cc2)CC(C)O1
CN1CCN(c2cc(N3CCOCC3)c(NC=O)cc2[N+](=O)[O-])CC1
CC(C(=O)NC1CC1)c1cc(Cl)ccc1N1CCCC1
CC(C)(C)c1ccc2c(c1O)CCC1(CN3CCCCC3)CCCN21
Cn1c(=O)c2c(nc(Cc3nc4ccccc4s3)n2Cc2ccccc2)n(C)c1=O
COc1ccc(C=C2N=C3CCCCCN3C2=O)cc1
COc1ccc(C=CC(=O)OCC(O)CO)cc1
COc1ccc(N2CCN(C(=O)C(C)N3C(=O)c4ccccc4NC(=O)C3Cc3ccccc3)CC2)c(OC)c1
COc1cc2ncnc(Nc3ccc(Cl)cc3)c2cc1OC
CC(C)(Oc1ccc(OC(F)(F)F)cc1)C(=O)NC1C2CC3CC1CC(C(=O)O)(C3)C2
COc1cccc(S(=O)(=O)N2CCOCC2)c1
COc1ccc(N2COc3cc(OCc4ccc(-c5ccc(C(C)C)cc5)cc4)ccc3C2=O)cc1
Cc1ccccc1-c1nc(CN(C)Cc2cnn(C)c2)co1
CC1=C(C(=O)Oc2ccccc2)C(c2cccc(Oc3ccccc3)c2)NC2=C1C(=O)CC(C)(C)C2
COc1ccccc1CN(C)CCCNC(=O)c1ccncc1
COc1ccc(C=CC(O)=CC(=O)C=Cc2ccc(O)c(OC)c2)cc1
O=C(O)c1cc(-c2ccc(O)cc2)nc2ccc(O)cc12
CCC(=O)N1CCC(NC(=O)N(CC)CC)CC1
Cc1ccc(-n2ncc3c(=O)n(CC(=O)NCCC4=CCCCC4)cnc32)c(C)c1
CCCC(=O)Nc1nnc(SCC(=O)NC2CCS(=O)(=O)C2)s1
Cc1nn(-c2ccccc2)cc1C=C1OC(=O)C(Cc2ccc(-c3ccc(CC4SC(=O)NC4=O)cc3)cc2)=C1c1ccccc1
N#Cc1ccc(-c2cccnc2OC2CC(Nc3ncc4ccccc4n3)C2)nc1
O=C(O)c1ccc(S(=O)(=O)Nc2ccc(-c3cn4c(n3)sc3ccccc34)cc2)cc1
O=S(=O)(Cc1ccccc1)c1snnc1CCc1ccccc1
Cc1ccccc1-c1cccc(N(C)C(=O)C2CNCC(C(=O)N3CCCC3)C2)c1
CON=Cc1c(-c2cc(NS(C)(=O)=O)cc(C(C)(C)C)c2)n[nH]c1N
Cc1noc(C)c1COc1c2ccoc2nc2oc(=O)c3c(c12)CCC3
Cc1ccccc1C=C1SC(=S)N(NC(=O)c2ccccc2)C1=O
CCN(CC)S(=O)(=O)N1CCC(C(=O)NCc2ccc3c(c2)OCCO3)CC1
O=c1cc(-c2ccccc2)[nH]c(-c2ccc(F)cc2)n1
CC(=O)NC(Cc1c[nH]c2ccccc12)NC(=O)OCc1ccccc1
CC(=O)OC1CCOC1n1cc(F)c(=O)[nH]c1=O
CCCOC(=O)c1c(NC(=O)CC2SC(N)=NCC2NCC)sc(C(=O)NCC(=O)O)c1C
CN(C)C(=O)Cn1cnc2nc(-c3ccccc3)cc(-c3ccccc3)c2c1=O
CC1(CF)CC(CO)C(C(=O)NCc2cccc(Br)c2)C1
CN1CCN(c2ccc(Cl)nn2)CC1
Cc1ccnc(N2CCN(C(=O)C3CCN(CCCCc4ccccc4)CC3)CC2)c1
CCCc1cc(=O)oc2c3c(c4c(c12)OC(C)(C)C=C4)OC(CC)C(C)C3O
NC(=O)c1ccc[n+](-c2ccc(C(=O)O)cc2)c1
CC12CCC(O)C(C)(C)C1C1=CC(=O)C3C4(C)C=CC(=O)C(C)(C)C4CC(O)C3(C)C1(C)CC2
CC(C)c1cnc(N2CCC(CNC(=O)c3ccc4c(c3)C(F)(F)C(F)(F)O4)CC2)nc1
CCOc1ccc(NCN2C(=O)c3ccccc3C2=O)cc1
Cc1ccc2c(c1)OC(C)(C)c1c[n+](-c3ccccc3)n(C)c1-2
COc1ccccc1CNC(=O)CN(C)CCOc1ccccc1
COc1ccn(CC(=O)NCCc2c[nH]c3ccccc23)n1
COc1ccc2c(c1)OC(OC)C(=O)C2CCCC[n+]1cc2cc(-c3ccc(-c4ccc(OC)c(OC)c4)cc3)ccc2c2cc(OC)c(OC)cc21
CN1CC(=Cc2ccccc2)C(=O)C2(C1)C(c1ccccc1)C(c1ccccc1)NC21C(=O)Nc2ccccc21
O=C(O)CC(NC(=O)C1(NC(=O)C(S)Cc2ccc(O)cc2)CCCC1)C(=O)O
Cc1nn2c(=O)cc(COC(=O)c3cn(C)c4ccccc34)nc2s1
COc1cc(Cc2cnc3[nH]c(N)nc(=O)c3n2)cc(OC)c1OC
CCON=CNc1cccc(OCc2ccccc2)c1
COc1ccc(OCc2nc3ccc(C4CC4)c(-n4cnc5c(cnn5C)c4=O)n3n2)cc1
O=C1c2ccccc2C(=O)N1CCCCCOc1ccccc1F
Cc1onc(-c2c(Cl)cccc2Cl)c1C(=O)NC1CCCCC1
Cc1cnc(CNC2CCC(C(=O)N3CCCc4ccc(Cl)cc43)C2)cn1
Cc1cc(OC2CCNCC2OCc2ccccc2)cc2[nH]cnc12
Cc1cc(-c2ccccc2)cc(-c2ccccc2)[n+]1CC(=O)NCCCNC(=N)N
CCC(C)NC(=O)c1cccnc1
CC(=O)Nc1nc(C(=O)Nc2c(C(C)C)cccc2C(C)C)cs1
CNc1nc2nc3c(cc2s1)CC1CCC3N1S(=O)(=O)c1ccc(C(N)=O)cc1
CC1CN(S(=O)(=O)CC23CCC(CC2O)C3(C)C)CCN1c1ccc(C(F)(F)F)cn1
CN1C(=O)C2(c3ccccc31)C(c1ccc(C=Cc3ccccc3)cc1)C(C#N)(C(=O)c1c[nH]c3ccccc13)C1CCCN12
CCCC(C)COc1c(OCC(=O)O)ccc(C=CC(=O)NS(=O)(=O)c2ccc(C(F)(F)F)cc2)c1OCC(=O)O
CC(C)CN(C(CO)CCCCNC(=O)C(Cc1ccccc1)N(c1ccccc1)c1ccccc1)S(=O)(=O)c1ccc(N)cc1
O=P(O)(O)C(O)c1cc2c(O)c3c(O)cccc3cc2s1
CC(C)C(NC(=O)C(N)CNC(=O)C1CCCN1C(=O)C1CCCCN1C(=O)C(N)CCc1ccccc1)C(=O)NC1(C(=O)NC(CCCNC(=N)N)C(=O)O)CC1
CCC12CC(C)C(C)(C1)OC(=O)N2
CCc1nn(CC)c(CC)c1Oc1cc(Cl)cc(C#N)c1
CCCCCCCCCCCCCCC=CC(O)C(CO)NC(=O)CCCCCCCCCCCCCCCCCCCCC
O=C1N(Cc2cc(C3OC(CO)C(O)C(O)C3O)ccc2Cl)NCCC12CCCC2
CC(=O)N1c2ccccc2C(NC(=O)C=Cc2ccc(C(F)(F)Cl)cc2)CC1C
CCCNCC(O)C(O)C(O)C(O)C(O)CO
COc1ccc(S(=O)(=O)NC(=O)N2CCN(c3nc(-c4ccc(Cl)cc4)cs3)CC2)cc1
CC(C)C1N=C(c2ccccc2)c2ccc(C(=O)O)cc2NC1=O
CCCc1cc(=O)oc2cc(NC(=S)Nc3ccc(S(=O)(=O)Nc4nc(C)cc(C)n4)cc3)ccc12
C=C(C)C1CCC2(C(=O)NCCCCCCCC(=O)NC(CCC(N)C(=O)O)C(=O)O)CCC3(C)C(CCC4C5(C)CCC(O)C(C)(C)C5CCC43C)C12
Cc1ccc(C2=C(CN3CCN(CCN(C)C)C(C)C3)n3c2c(-c2ccc(F)cc2F)c(C(=O)NCc2ccc(CN4CCOCC4)cc2)c(O)c3=O)cc1
Nc1nc2c3ccccc3nc(COc3ccccc3)n2n1
Cc1onc(-c2ccccc2)c1C(=O)NN=Cc1ccco1
COc1ccccc1NC(=O)Cn1c(NCCO)nc2ccccc21
Cc1nc(=O)cc(C2CCCN(C(=O)c3cc(Cc4n[nH]c(=O)c5ccccc45)ccc3F)C2)[nH]1
O=C(O)CCc1c[nH]cn1
COCCn1ccnc1Sc1ccc(C#N)c2ncccc12
Cc1ccc(C2CC(N3CCN(Cc4ccccc4)CC3)C(=O)N2c2ccc(O)cc2)cc1
COc1cc2c(cc1OC)-c1c(cnn1-c1ccc(C(C)C)cc1)CC2
COc1ccc(-c2ccn3c(-c4ccc(F)cc4)cnc3n2)cc1
COc1ccc(O)c(C(=O)c2oc3ccc4cccc(C)c4c3c2NC(=O)c2cccc(C#N)c2)c1
COc1cc(C(=O)NCCCc2nc(C)c(C)s2)cc(OC)c1OC
CCc1c(OCCN(C)C)ccc2nc3c(cc12)Cn1c-3cc2c(c1=O)COC(=O)C2(O)CC
Cc1ccc(S(=O)(=O)Nc2nc3ccccc3nc2N2CCN(C)CC2)cc1
CC(=O)NC(Cc1ccccc1)C(=O)N1CCCC1C(N)=O
O=C(c1ccncc1)N1CCC2(CCCN(Cc3cccnc3)C2=O)CC1
c1ccc(-c2ccc(Nc3ncnc4cccnc34)cc2)cc1
CC(NC(C)(C)C(=O)O)c1ccc(S(=O)(=O)Nc2ccccc2)cc1
COc1cccc2c1C1(CC(c3ccccc3)=NO1)C(=O)C(=O)N2
Cc1ccc2c(=O)n(-c3ccccc3Br)c(=O)n(-c3nc(C)cc(C)n3)c2c1
O=C(O)c1cccc(-c2ccccc2CNc2ccc(-c3cc4ccccc4[nH]3)cc2)c1
Cc1ccccc1-c1csc(CCNC(=O)COC(=O)CNS(=O)(=O)C=C2C=CC=CN2C)n1
C=C(C)C1OOC(C)(C)OC1C1CC(=O)OC(C)(CO)C1
Cc1cc(C(C)(C)C)c(C)c(C)c1NC(=O)CC(c1cccc(O)c1)c1cccs1
O=C(NCCCOc1ccc2[nH]c(-c3ccncc3)nc2c1)C1CC1
CCCCOC(=O)NS(=O)(=O)c1ccc(CC(C)NCC(O)c2ccc(O)c3[nH]c(=O)ccc23)cc1
N#Cc1cccc(NC(=O)CSc2nnc(Cc3cccn3-c3ccc(F)cc3)n2-c2ccccc2)c1
COC1CCOC2(CCN(C(=O)NC(C)C)CC2)C1
CCOC(=O)C=C(C)C=CCC(C)C=C(C)C=Cc1c(C)c(=O)[nH]c(=O)n1CC
Cc1occc1-c1nnc(SCC(=O)Nc2ccc3[nH]c(=O)[nH]c3c2)o1
O=C(O)Cc1c[nH]c2ccc(OCCCOc3ccc(-c4nc5cc(C(F)(F)F)ccc5[nH]4)cc3)cc12
CC(=O)N1C(C)C=CC1(C)C
Cc1c[nH]c(SC2C(=O)CC(c3ccccc3)CC2=O)nc1=O
CCCCCCCCCCCCN1C(=O)C(CC(=O)NCc2c(C)cc(C)cc2OC)CC2(C(=O)OC)CCCCC=C12
N#Cc1ccccc1-c1cc(=O)oc2cc(OC(=O)c3ccccc3)ccc12
COC(=O)CNC(=O)C(Cc1c[nH]c2ccccc12)NC(=O)C(Cc1c[nH]cn1)NC(=O)COc1ccccc1
CCc1cc(C(=O)NC(C)C2CC2c2ccc(-c3ccc(O)cn3)cc2)sc1C
Cc1cccc(S(=O)(=O)N2Cc3cc(NCNC(=O)c4ccco4)ccc3OCC2C(=O)O)c1
CC(=O)NC1C(OC(C)=O)CC(OCc2ccccc2)(C(=O)O)OC1C(O)C(O)CNC(=O)c1ccccc1
CC(C)c1ccc2c(CC(=O)O)cn(-c3ccnc(F)c3)c2n1
N#Cc1cccc(CN(CC(=O)O)C(=O)C(CC2CCCC2)NC(=O)Cc2cccc(N)c2)c1
NC(=S)NCc1cccc2ccccc12
COc1cc(Nc2c(C#N)cnc3cc(OC)c(OC)cc23)c(Cl)cc1Cl
CC1(Cc2ccccc2)C(=O)Nc2ccc(S(=O)(=O)Nc3ccc(F)c(Cl)c3)cc21
CCOc1ccc(S(=O)(=O)N2CCCC2)cc1NC(=O)COC(=O)C=Cc1ccccc1
C=CCNC(=O)C1C=C2c3cccc4c3c(cn4C)CC2N(C(=O)Nc2ccccc2)C1
CC(=O)Nc1ccc(C2=NN(c3ccccn3)C(c3ccc(Cl)cc3)C2)cc1
O=C(NC1CCN(Cc2ccc3c(c2)OCO3)CC1)c1ccc(-c2ccc(Cl)c(Cl)c2)o1
c1ccc(C2=Nc3cccc4cccc(c34)N2)cc1
CC1c2cc3c(cc2CCN1Cc1cc(=O)n2ccsc2n1)OCO3
CCOC(=O)C1(c2ccccc2)N=C(c2ccc(-c3ccccc3)cc2)N(Cc2ccc(F)cc2)C1c1ccc(N)nc1
COc1ccc(-c2csc(N3N=C(c4ccc(Cl)cc4)CC3c3ccccc3O)n2)cc1
CC(C)CCOc1ccc(NC(=O)c2ccc(C(F)(F)F)cc2)cc1
CC(C)=CCCC(C)=CCCC(C)=CCSCC(NS(=O)(=O)c1ccc2ccc(Cl)cc2c1)C(=O)O
O=c1c(-n2ncnc2-c2ccc(S(=O)(=O)O)cc2)coc2ccccc12
COc1ccc(C2=NN(C(=O)c3ccccc3OC)C(c3ccc(OC)cc3)C2)cc1
O=C(CSc1nncnc1-c1ccccc1)Nc1ccccc1N1CCOCC1
CCCCNc1cc(-n2cc(-c3cncc(C(=O)NCCC(C)C)c3)nn2)cc(C(F)(F)F)c1
COc1ccc(C23Oc4cc(OC)cc(OC)c4C2(OC)C(O)C(C(=O)N2CCOCC2)C3c2cc(OC)cc(OC)c2)cc1
COc1ccc(C2(CNC(=O)Cn3ccc(C)n3)CCCCC2)cc1
CC1C(=O)OC2CN3CC=C(CO)C1C23
N#Cc1ccc(C#N)c(NCCN2CCN(C(=O)c3ccc([N+](=O)[O-])cc3)CC2)c1
O=C(O)c1nc2c(-c3ccccn3)cccc2[nH]1
Cc1ccccc1NC(=O)C1CC(c2ccccc2)=NO1
CCN(CC)C(=O)c1ccc(Nc2ncnc3c2nc(C)n3C2OC(CO)C(O)C2O)cc1
O=c1ccn(C2CC(O)C(COP(=O)(O)O)(COP(=O)(O)OP(=O)(O)OP(=O)(O)O)O2)c(=O)[nH]1
CC(C)(C)c1cccc(Nc2ncnc3c(=O)[nH]ccc23)c1
CCCN(CCC1CCN(C(=O)C(C)(C)Oc2ccc(C(=O)c3ccccc3)cc2)CC1)C1CCc2nc(N)sc2C1
Cc1cn(C2CC(O)C(COP(=O)(O)OP(=O)([O-])OP(=O)(O)O)O2)c(=O)[nH]c1=O
COc1ccc(N2CC(C(=O)N(CCCCN)CC(=O)Nc3ccc(F)cc3F)CC2=O)c(OC)c1
CC1(C)Oc2c(c(C=Nc3ccccc3)c(O)c(O)c2-c2ccccc2)CC1O
CC(=O)Nc1ccc(-n2cccc2C=O)cc1
Cc1cccc(C#CC=CC2(Sc3ccc(C(=O)O)c(C(=O)O)c3-c3ccccc3F)CC2)c1
COc1cc(C=C2N=C(C)OC2=O)cc2c(=O)n(-c3ccc(C(=O)NCCN4CCOCC4)cc3)c(C)nc12
Cc1nc2cc(C)c(C)cc2s1
CCCCNc1nc(N2CCOCC2)nc2c1ncn2Cc1ccccc1
O=C(O)C(Cc1c[nH]c2ccccc12)NCCCCCCCCCOP(=O)(O)Oc1ccccc1
COc1ccc(CN(C)C(=O)C23CC4CC(CC(C4)C2)C3)cc1S(=O)(=O)N1CCOCC1
O=S(=O)(NCCCN1CCCCC1)c1cccc2cccnc12
CC1(CN2CCN(c3cccc(Cl)n3)CC2)C(=O)CC2C1C2(C)C
CCn1ccc2n[nH]c(C(=O)N3CCC(N4CCN(C)CC4)C3)c2c1=O
CCc1nccn1C1CCN(C(=O)c2cc(C)n(C)c2C)CC1
CCN1CCN(C(=O)CN2CCCC(Cn3cc(C)cn3)C2)CC1
O=c1ccn(C2OC(COP(=O)(O)OP(=O)(O)OP(=O)(O)OP(=O)(O)O)C(O)C2O)c(=O)[nH]1
C=C1CCC2C(C)(C(=O)O)CCCC2(C)C1CCC(C)=CC(=O)O
NC(=O)c1cc(C(=O)c2ccccc2)sc1NC(=O)c1ccc(Oc2ccccc2)cc1
Cc1cccc(OCCCCCOc2ccc(OCCSc3ccc(C)c(C)c3)cc2)c1
CCc1ccc(NC(=O)CC2C(=O)N(c3ccc(Cl)cc3)C(=O)N2Cc2cccnc2)cc1
O=C(Cn1ccc(=O)n(Cc2ccc(F)cc2)c1=O)NCc1ccccc1-n1cccn1
Cc1ccc(-c2nc3ccc(F)cn3c2CC(=O)OCc2ccccc2)cc1
C(=Cc1ccccc1)CCCN1CCCC1
CCCS(=O)(=O)NCCNS(=O)(=O)Nc1ccc2c(c1C(N)=O)CCCC2
Cc1cnc(-c2ccc(-c3cccc(C(=O)NCCCO)n3)cc2)nc1N
Cc1cc(Nc2ccccc2C)n2nc(Cl)nc2n1
CNCCNC(=S)N(Cc1ccco1)Cc1cc2cc3c(cc2[nH]c1=O)OCO3
Cn1ncc(NC(=O)c2nc(-c3c(F)cccc3F)sc2N)c1N1CCC2(CCNC2)CC1
O=C(NC(CCCCCS)C(=O)NC1CCCC1)OC1CCCCC1
Cc1ccc2[nH]c(-n3nccn3)nc2c1
O=C(Nc1ccc(F)cc1)c1csc2c1CCC2
CCN(CC)c1ccc(C=Cc2cc(OC)cc(OC)c2C=CC(=O)C=Cc2ccc(OC)c(OC)c2)cc1
CC(NC(=O)C(Cc1c[nH]c2ccccc12)NC(=O)C(Cc1cccnc1)NC(=O)C(N)CCc1ccc(O)cc1)C(N)=O
CC1(C)N=C(N)N=C(N)N1c1ccccc1-c1ccc(NC(=O)C(Cc2c[nH]cn2)NC(=O)c2ccc(Cl)cc2Cl)c(F)c1
CC(=O)c1cc(NC(=O)Nc2ccc(Nc3ncnc4[nH]ncc34)cc2)ccc1O
CC1(C(=O)Nc2ccc3[nH]ncc3c2)CCN1C(=O)Cc1ccc(F)cc1
O=C(NCCNCC(O)COC(=O)c1cccc(NCC(O)COc2cccc3[nH]c4ccccc4c23)c1)Nc1ccccc1
CCn1cnc2c(N3CCCCC3)nc(CCc3ccccc3)nc21
CC(C)CCN1CC2(CCOCC2)CC(C(=O)NO)C1C(=O)N1CC(C)(C)c2ncc(C(F)(F)F)cc21
CSc1ccc(S(=O)(=O)N2CCN(C(=O)c3ccccc3N(CC=C(C)C)S(C)(=O)=O)CC2)cc1
Cc1cccc(C)c1NC(=O)CNC(=O)CN1CCN(S(=O)(=O)c2cc(F)ccc2F)CC1
Cc1cc2c(cc1C)N(CCCCCNCCO)C(=O)C(Cc1ccccc1)NC2=O
COc1cc2c(Nc3ccc(N)cc3F)ncnc2cc1Oc1ccc(C(F)(F)F)cc1C#N
CCS(=O)(=O)N1CCc2ccc(NC(=O)c3c(C4CCCCC4)noc3C)cc21
Cc1ccc(CC(NC(=O)CCCCCCCC(=O)NO)C(=O)Nc2ccccc2)cc1
O=C(O)c1sccc1NS(=O)(=O)c1ccc(Cl)nc1
CC(C)(C)OC(=O)N1CCN(c2ccc(-c3ccc(C(=O)N4CC(c5ccc(Cl)c(Cl)c5)C4)cc3)cc2)CC1
CC(=O)OC1CCC2(C)C(=CCC3C2CCC2(C)C(C4=CC(=O)OC4)CCC32O)C1
C=C(C)CCCC(C)C1CCC2(C)C3CCC(=O)C3CCC12
COc1ccc(C(=O)CN2CCOCC2)c(OC2CCCC2)c1OC
CCOC(=O)c1c(N=Nc2ccc(Cl)cc2N)cc(C(=O)OC)n1C
Cc1ccc(NC(=S)OCCNc2ccnc3cc(Cl)ccc23)cc1
CC(C=CC1CC2(CO2)CC(C)(C)O1)=CC1CCC(N2CCC3(CC2)OCCO3)CC1
COc1ccccc1CCN=C(N)Nc1nc(-c2c[nH]cn2)cs1
O=C(NC1CCCC1)c1c(O)[nH]c2cc(Cl)ccc2c1=O
Cc1nc2cc(C=CC#Cc3ccc(C(F)(F)F)cc3)ccn2c1C
CCOCCCNC(=O)c1sc2ncn(CC(=O)N3CCCC3)c(=O)c2c1C
CC(NC(=O)C1CCC(C(=O)N2CCN(c3cccc(Cl)c3)CC2)CC1)c1ccccc1
CC(=O)NC(Cc1c[nH]cn1)C(=O)NC(CC(=O)NC(CCc1ccccc1)CC(=O)NC(Cc1ccccc1)C(=O)N(C)Cc1ccccc1)C(C)O
CC(C)C(=O)NCc1ccncc1
CCCCCCCCN(CCCCCCCC)C(=O)Cn1cc(C=O)c2ccccc21
O=C(Nc1cc(C(F)(F)F)ccc1N1CCOCC1)C1=NN(C(=O)c2cc(Cl)cc(Cl)c2)CC1
O=C(c1cc2cccc(Oc3cc(C(F)(F)F)ccn3)c2[nH]1)N1CCC(N2CCCC2)CC1
O=C(NN=Cc1cccnc1)c1ccc(C(F)(F)F)cc1
COC(=O)C(Oc1ccccc1C(C)=O)C1CC(=O)c2c(ccc3ccccc23)C1
Cc1cc(=O)n2nc(N3CCCCC3)oc2n1
CC12CC(c3ccoc3)OC(=O)C1CCC13OC(=O)C(CCC(=O)O)C1CCC2C3(O)O
O=C(CCCCCCC(=O)Nc1nnc(-c2c(O)cccc2O)s1)NO
CN1CCN(c2cccc3c2-c2ccccc2C3(O)C(F)(F)F)CC1
CCCc1nc(N)c2[nH]c(=O)n(Cc3ccccc3)c2n1
CC(C)C(=O)C(=Cc1ccccc1O)C(=O)C(C)C
COc1ccc2cc(-c3ccc4c(ccn4CCCc4ccccc4)c3)ccc2c1
CSCCC(NC(=O)C(CCc1ccccc1)NC(=O)c1ccccc1)C(=O)N1CCCC1C(=O)NC(CCCCN)C(=O)NC(CC(C)C)C(=O)O
Cc1ccc(S(=O)(=O)N(C)CC(=O)NCCc2c[nH]c3ccccc23)cc1
CN(C)C=Nc1ccc(S(=O)(=O)NCc2ccccc2)cc1
CCC(=O)N1CCC2(CC1)CN(CCN1C(=O)Cc3ccccc31)CCO2
CC(N)Cc1c[nH]cn1
CC(=O)Nc1ccc(C(NC(=O)Cc2ccccc2)c2ccc3cccnc3c2O)cc1
CCCCCCCOc1ccc2oc(-c3ccc(CO)c(O)c3)cc2c1
CCOc1cc(C=C2SC(=S)N(C)C2=O)ccc1OCc1ccc([N+](=O)[O-])cc1
CC(C)(C)CC(=O)NCCNCC(O)C1OC2OC(C)(C)OC2C1O
CC(=O)c1ccc(N2CCN(C(=O)c3nn(CC(C)C)c(=O)c4ccccc34)CC2)cc1
CNC(=O)C(NC(=O)C(CC(C)C)C(NS(=O)(=O)c1ccc2c(c1)oc1c(Br)cc(Br)cc12)C(=O)NO)C(C)(C)C
CC1SCC(C(=O)N2CCCC2C#N)NC1=O
CNc1nc(Cl)nc2c1ncn2CC(COP(=O)(O)O)COP(=O)(O)O
COc1ccc2nc3ccccc3c(NCCCCCCSc3ncc(Br)cn3)c2c1
CCCN1CCCN(c2ccc(NC(=O)CCc3ncccc3F)cc2)CC1
CC(=NNC(=O)Cn1nc([N+](=O)[O-])c(Br)c1C)c1cccnc1
CSc1ccc(C2=CCc3cc(O)ccc3N2S(=O)(=O)c2ccccc2Cl)cc1
COc1ccc2c(c1)C(=O)C(c1ccc(OCCN3CCOCC3)cc1)=[N+]2[O-]
C=C(C)C12CC(C)C34OC(Cc5ccccc5)(OC1C3C=C(COC(=O)Cc1ccc(I)cc1)CC1(O)C(=O)C(C)=CC14)O2
COC1=CC(=O)c2c(c(COC(N)=O)c(C)n2C)C1=O
COc1ccc(N=Nc2nc(N)sc2CC(=O)O)cc1
CCCCN(CC)C(=S)NNC(=O)c1ccc(Cl)nc1
Cc1cccc(-c2cc(-c3ccc(C)c(C)c3)c[nH]2)c1
CC(CCC(=O)O)C1CCC2C3CCC4CC(O)CCC4(C)C3CC(=O)C12C
O=C(COc1cccc2c1CCCC2)Nc1ccc(OCC(=O)N2CCN(c3ccccc3)CC2)cc1
CN1CCN(CCCN2C(=O)C(O)=C(C(=O)c3ccc4oc(COc5ccccc5)cc4c3)C2c2ccccc2)CC1
Cc1cnc(C)c(COc2cncc(N(C)C)c2)n1
CC1CN(C)CCN1C(=O)c1cc(SC(=O)N2CCOCC2)ccc1F
CC(C)CC1NC(=O)C2C(C)c3ccccc3C2NC1=O
O=c1c2ccccc2nc(S)n1-c1ccc(F)cc1
CCn1oc(=O)c2c(C)n(-c3ccc(S(=O)(=O)NCc4ccccn4)cc3)nc21
CC(C)CCNN=C(CN1CCN(c2ccccn2)CC1)c1cccs1
O=C(CCN1CCC2CCCCC2C1)Nc1ccc(Cl)cc1
NC(=O)COc1ccc(C=NNC(=O)c2cccnc2)cc1
O=C(O)CCCC(=O)NC(Cc1ccc(C(=O)O)cc1)C(=O)N1CCC2(CCCO2)CC1
COCCn1cc(C(=O)OCC(=O)Nc2ccc(C)cc2)c(=O)c2ccc(C)nc21
O=C(c1ccc2c(c1)c1c(c(=O)n2CCCN2CCOCC2)CCCC1)N1CCOCC1
CCOC1C(C)C(=O)OC(CC)C2(C)OC(=O)N(CNC(=O)NC3CCCCC3)C2C(C)C(=O)C(C)CC(C)(OC)C(OC2OC(C)CC(N(C)C)C2O)C1C
Cc1ccc(S(=O)(=O)c2ccccc2)cc1
CCOc1ccccc1Nc1n[n+](Cc2ccc(Cl)cc2)cs1
N=C(N)NCCCC(NC(=O)c1ccc(C=C2Sc3ccccc3N2Cc2ccc(F)cc2)cc1)C(=O)O
COc1ccc(N(CC(=O)N2CCCC2)S(=O)(=O)c2cccnc2)cc1
CC(C)CNC1=CC(=O)C(NCC(C)C)=CC1=O
COc1c(C(O)CCC(C)C2CCC3C(=CC=C4CC(O)CC(O)C4)CCCC32C)ccc(O)c1O
O=C1Oc2ccccc2C(=O)C1=CN1CC(Cc2ccccc2)N(S(=O)(=O)c2ccccc2)C1=S
CCC(C)C(NC(=O)C(CC(C)C)NC(=O)C(CCCNC(=N)N)NC(=O)CNC(=O)C(NC(=O)C(CC(C)C)NC(=O)C1CCCCC1)C(C)CC)C(N)=O
C#CCN(C)C1CCC2=C(CCCC2=O)C1
Cc1cc(NC(=O)c2cncc(Br)c2)no1
O=C(ON=Cc1cccc([N+](=O)[O-])c1)N1CCCCC1
CN1C(=CC=C2C(=O)Nc3ccc(F)cc32)C(C)(C)c2cc(F)ccc21
CCC(C)C(NC(=O)C1CCCN1C(=O)C1CCCN1C(=O)C(N)CCC(=O)O)C(=O)NC(Cc1ccc(O)cc1)C(=O)O
CC(=O)N1N=C(c2ccccc2O)CC1c1ccc(C)cc1
NCc1cc2nc(O)c(=O)[nH]c2c2c1[nH]c1ccccc12
COc1cc(F)c(Cn2cc(C3=NN(CC(=O)NN=Cc4cc(Br)ccc4O)C(=O)CC3)c3ccccc32)c(F)c1
CC#CCOc1ccc(S(=O)(=O)N(C)C2CCN(C(C)C(=O)NCC(=O)NCC(=O)N3CCCC3C#N)C2=O)cc1
Nc1nc2cccnc2n1C1CCCCC1
CC(=O)Nc1ccc(OC(=O)COc2ccc(F)cc2)cc1
Oc1ccc(-c2csc(-c3ccccc3)n2)cc1
CCCNC(=O)CSc1nc(-c2ccccc2)nc2cc(=O)[nH]n12
CC1(C)Oc2c(Cl)cc(-c3ncccn3)cc2C(n2ccccc2=O)C1O
COc1ccc(C(=O)C=Cc2cccc(Br)c2OCCN2CCOCC2)c2c1C=CC(C)(C)O2
CC(=O)NC(C(=O)O)c1cccc(OCc2cccc(C(=O)O)c2)c1
CN1CCOCC1Cn1ccc(=O)c2c3ccccc3ccc21
CC1CN(Cc2ccc(-c3ccccc3C(=O)N3CCC(c4ccc(F)cc4)CC3)cc2)CC(C)O1
COc1ccc(NC(=O)CN2C(=O)C(C)(C)Oc3ccc(C(=O)NCCCN4CCCCC4)cc32)cc1
COc1ccc(C2NCCc3cc(OC)c(OC)cc32)c(OC)c1
COc1cc(-c2ccc3ncc(C(=O)C4CC4)c(Nc4ccc(N5CCN(C)CC5)cn4)c3c2)cc(Cl)c1O
O=S1(=O)NCc2cc(OCC3CCN(Cc4cccc(OC(F)(F)F)c4)CC3)ccc21
COC(=O)C1CCCC1NC(=O)C1CC(O)CN1C(=O)CCC(C)C
COC1C=CC=C(C)C(=O)NC2=CC(=O)C(NC(=O)CCCCCCCN)=C(CC(C)CC(OC)C(O)C(C)C=C(C)C1OC(N)=O)C2=O
O=C(Nc1ccc(N2CCN(Cc3ccc(Cl)cc3)CC2)nc1)c1cccs1
CCOC(=O)C1CCN(C(=S)Nc2cccc(C)c2C)CC1
COCC1CN(Cc2nc(-c3cnn4ncccc34)cs2)CCO1
CC(C)CN(C(=O)CSc1ccc(-c2ccccn2)nn1)C1CCS(=O)(=O)C1
CCc1nn(CC)c(C(=O)Nc2nc3c(s2)CCC3)c1Cl
CCC1(O)C(=O)OCc2c1cc1n(c2=O)Cc2c-1nc1cc3c(cc1c2CCN)OCCO3
COc1ccc2nc(CN3CCCN(Cc4ccc(F)cc4)CC3)cc(C)c2c1
COc1ccccc1-n1c(SCC(=O)Nc2nc3c(s2)CCCCC3)nnc1-c1cccnc1
O=C1c2ccccc2C(=O)N1CCSCc1ccccc1
Cc1onc(-c2ccccc2Cl)c1C(=O)N(C)c1cccc(Cl)c1
NC(C(=O)N1CCCC1C(=O)NCc1cccc(C(F)(F)F)c1)C1CCCCC1
CCOC(=O)C1=C(C)NC(=S)NC1c1cccs1
COc1c(CN2CCOCC2)oc2c3ccc(Cl)cc3n(-c3ccccc3)c12
CN(C)c1cccc(NC(=O)c2ccc3c(c2)[nH]c2c(C(N)=O)ccc(-c4ccc(N5CCOCC5)c(F)c4)c23)c1
Cn1c(=O)c2c(nc(F)n2Cc2cccc3ccccc23)n(C)c1=O
Cc1ccc(-c2nc(NCc3ccc(-c4ccccc4)cc3)c3ccccc3n2)cc1
CNc1c(NCCNc2ccc([N+](=O)[O-])cc2[N+](=O)[O-])c(=O)oc2ccccc12
Cc1cc(C)cc(C(=O)c2ccc(O)cc2)c1
CN(C(=O)C1CCc2c1no[n+]2[O-])C1CCN(Cc2ccc(F)cc2)C1
COc1ccc(NC(=O)C(CCSC)NC(=O)Cn2c(=O)cc(C)c3c(C)nn(-c4ccccc4)c32)cc1
Cc1cccc(-c2cc3n(n2)C(c2ccc(OCCN4CCCCC4)cc2)CC(=O)N3c2ccccc2F)c1
CN1C(=O)OC2C(O)C3CCC(C)(N4CCOCC4)CC3C21
CC(C)(C)C(=O)NC1CCCN(c2ncccc2CNC(=O)Cc2ccccc2)C1
Cc1oc(-c2ccccc2)nc1Cc1ccccc1C=Cc1ccccc1
CN=C(NS(=O)(=O)N1CCCCC1)N1CC(c2ccccc2)C(c2ccc(Cl)cc2)=N1
CN(CCCc1cn[nH]c1)C(=O)NCCCCC(=O)O
CCCCCN1C(=O)C2C(c3ccc(-n4c(-c5ccc(C(C)(C)C)cc5)nc5ccccc5c4=O)cc3)NC(C)(C(=O)OC)C2C1=O
CC(=O)Nc1ccc(-c2nc(Cn3ncccc3=O)cs2)cc1
CC(C(=O)O)c1cccc(C(C)(C)C)c1
COc1cccc2c1CCC(CN1CCC(O)C1)C2=O
Cc1nc2onc(-c3ccc(Cl)cc3)c2cc1C(=O)N1CCCC(n2cncn2)C1
CCOC(=O)C=CC1(C)C(=O)N(Cc2ccccc2)C(=O)c2ccccc21
COCC1=C2C=CC=C3N=c4ccccc4=C3N1CC2
CC(C)C1CN(Cc2ccccn2)CCN1CC1CCOC1
CN(C)Cc1ccc(N2CCN(c3cc(-c4cccc(-c5nc6cc(C(F)(F)F)ccc6[nH]5)c4)nc(N)n3)CC2)cc1
CCCn1nc(C(=O)N2CCCC2)c2c1-c1ccccc1S(=O)(=O)C2
O=C(CCn1c(=O)c2ccccc2n(CC(=O)Nc2ccccn2)c1=O)NCCC1=CCCCC1
CCNC(=O)c1ccc(-c2ccc3c(c2)C(C)(CCNC(C)CC(C)C(=O)O)C32CC2)c(C)c1
COc1ccc2c(c1)C13CCN(CC=C(C)C)C(C2)C1CCC(=O)C3
CC(C=CC1=C(C)C(NC(=O)c2ccc(I)cc2)CCC1(C)C)=CC=CC(C)=CC(=O)O
CCCc1nc(CN(C)C(=O)c2[nH]cnc2C(=O)N2CCOCC2)cs1
Nc1nc(=O)c2ncn(CC(CO)OCP(=O)(O)O)c2[nH]1
O=C1CSC(c2ccc(C(F)(F)F)cc2F)N1CCN1CCNCC1
CCCc1cc(=O)oc2c(C)c3nc(NC)n(C)c3c(C)c2ccc(OCC(=O)NCc2ccncc2)c1C(C)=O
Cc1ccc(C(C)(C)C)c(SCCCCCN2CCCCCC2)c1
O=C(CCc1ccccc1)NC(CCCCCc1ccccc1)C(=O)NCc1ccccc1F
COC(=O)C=Cc1ccc(OCc2cn(CC(c3cccs3)c3cccs3)nn2)cc1
CN1CCN(c2ccc(C=C(C#N)c3nc4ccccc4[nH]3)cc2[N+](=O)[O-])CC1
O=C1CC2(CCCC2)CC(N2CCOCC2)C1O
CC(C)Cn1ccc(C(=O)Nc2ccc(Oc3ccnc(Nc4ccc(CN5CCC(O)C5)cc4)n3)cc2F)cc1=O
NC(Cc1cc(F)c(F)cc1F)Cn1c(=O)c(-c2ccc(Cl)cc2)nc2ccccc21
Cc1noc(C)c1C(=O)Nc1ccc(C(N)=O)c(NCCC(C)O)c1
CS(=O)(=O)c1ccc(C(CC2CC2)C(=O)Nc2nncs2)cc1Cl
NC(=O)C(c1ccccc1)c1cccc(Cl)c1
COc1ccc(NC(=S)N(CCc2ccc(OC)c(OC)c2)CCN2CCOCC2)cc1
CC(C)(C)OC(=O)NC(Cc1ccccc1)C(O)CC(Cc1ccc(OC2CC2)cc1)C(=O)NC1c2ccccc2CC1O
COc1ccc(N(CC(=O)NCCCN2CCOCC2)S(=O)(=O)c2ccc(C)cc2)cc1
N#CC(CCCN1CCC(O)(c2ccc(Cl)cc2)CC1)c1ccccc1
COc1cc(Cc2c(-c3ccccc3)[nH]c3ccccc23)cc(OC)c1
O=c1cc(C(F)(F)F)c2c(N3CCC3)ccnc2[nH]1
Cc1ccc(N2CC(C(=O)O)CC2=O)cc1
O=C(CC12CC3CC(CC(C3)C1)C2)NC1CC(CO)C(NC(=O)Cc2ccc(O)cc2)C1O
CC(NC(=O)C(Cc1ccc(O)cc1)NC(=O)C=CC(=O)NCC(=O)NC(C(=O)NC(Cc1ccccc1)C(=O)O)C(C)C)C(=O)O
O=C(O)C(Cc1ccccc1)Nc1nc2ccccc2s1
CC(=O)OCC=CC1CCC(n2cc(C(N)=O)c(Nc3ccnc(F)c3)n2)C(C#N)C1
CCOC(=O)N1CCN(c2nc(-c3ccccc3)c(-c3ccccc3)o2)CC1
Cn1c(N)nc(-c2ccccc2)cc1=O
CCCCCCCCCCCCCCCC[N+](C)(C)C
O=Cc1c(O)c2cccnc2n(-c2cccc(F)c2)c1=O
COCOc1ccccc1C1=NOC(C2c3ccccc3C(C)(C)c3ccccc32)C1
CCOc1ccc(N(CC(=O)NCCSc2ccc(C)cc2)S(C)(=O)=O)cc1
C=CC(C)(CC=C(C)C)OC(=O)CNCCCNCCC(=O)OCC
Cc1nc(S(=O)(=O)O)nc2sc3c(c12)CCCC3
COC(=O)C(C)Oc1ccc(C(=O)C(Cc2ccc(OCc3ccccc3)cc2)=C(C)O)cc1
CC(C)(C)OC(=O)C(Cc1ccccc1)NCCNc1ccnc2cc(Cl)ccc12
N#CC1(NC(=O)C2CC(S(=O)(=O)c3ccccc3Cl)CN2C(=O)C2(c3ccncc3F)CNC2)CC1
COc1ccc(C(=O)C(C(=O)c2ccccc2)=C(O)C(F)(F)F)cc1
O=C(NC1CCCCCC1)N1CCC2(CCCN(C(=O)c3cnccn3)C2)C1
CCc1cc(C(F)(F)F)cc(C)c1C(=O)NC1CCCN(Cc2ccccc2)C1
NSc1ccccc1C(=O)CCC(=O)Nc1ccccc1C(N)=O
Cc1cc(SC(C(=O)c2ccc(Cl)cc2)=C2CCCN2)c(C)cc1F
O=C(CN1CCN(Cc2ccccc2)CC1)Nc1ccccc1O
O=C(CCCCC(NC(=O)c1ccccc1)C(=O)N1CCOCC1)NO
O=C(CS(=O)(=O)c1cc(Cl)ccc1Cl)NCCc1ccccc1
O=C(CCc1c[nH]c2ccccc12)NC(Cc1ccccc1)C(=O)NCc1ccccc1
Cc1ccc(CC(=NO)c2cc(Cl)sc2Cl)cc1
O=C(O)c1ccc2[nH]c(-c3cccc(-c4ccccc4Cl)c3)nc2c1
O=C1NC(=O)C(=Cc2ccc(OCc3ccc4ccccc4n3)cc2)S1
COc1cccc(NC(=O)CN(C)C(=O)c2ccccc2Sc2ccccc2C#N)c1
CN1CCc2c(cc(O)c(O)c2I)C(Cl)C1
CC1COc2c(N3CCN(CCO)CC3)c(F)cc3c(=O)c(C(=O)O)cn1c23
COc1ccc(C2C(C(=O)Nc3cccc(C#N)c3)=C(C)Nc3nc(SCc4cccc(C)c4)nn32)cc1OC
CCOC(=O)C1=C(c2ccccc2)CC2CCC1N2C(=O)N1CCC(C)CC1
N=C(N)c1ccc(C=C2CN(C(=O)C3CCC4CN(S(=O)(=O)Cc5ccccc5)CCC43)CCN2)cc1
Cc1cc(S(=O)(=O)N2CCOCC2)ccc1OCC(=O)NC(C)CCc1ccccc1
CCC(Sc1nsnc1C)C(=O)OC
COc1ccc(CC2C(=O)NCC(=O)N2C2CCN(CCCC(c3ccccc3)c3ccccc3)CC2)cc1
CCCc1c(OCC(=O)NC(CCC(=O)O)C(=O)O)ccc2c(-c3ccccc3)noc12
O=C(NCCc1ccccc1)c1ccc2nc3nc4ccccc4cc3c(=O)n2c1
COc1cc(OC)cc(-c2cc3cc(O)cc(O)c3c(N)n2)c1
Cc1nc(SCc2cccnc2)c2oc3ccccc3c2n1
COc1ccc2c(c1)c(NCCCO)nc1nccc(-c3ccoc3)c12
Cc1nnc2[nH]c3ccccc3n12
COc1cccc(NC(=O)c2ccc(NCC3CCCO3)c(S(=O)(=O)N3CC(C)OC(C)C3)c2)c1
CC(=O)OC(=C1CCN(Cc2ccccc2)CC1)c1ccccc1
CC(O)C1C(CSCP(=O)(O)O)=C(N2CCOCC2)Oc2cc3c(cc21)OCO3
CCCS(=O)(=O)Nc1ccc(F)c(C#Cc2cnc3cc(OCC(F)F)ccc3n2)c1F
COc1ccccc1NC(=O)c1sc(C)nc1-c1ccccc1
CCOc1ccccc1-c1ccc(CC(NC(=O)C2(S(=O)(=O)c3ccccc3)CCNCC2)C(=O)O)cc1
O=C(NC1OC(CO)C(O)C(O)C1O)c1cn2cc(-c3ccccc3)ccc2n1
CCCc1cn(-c2c3c(nc4c(-c5cccc(Cl)c5)cnn24)CCCC3)nn1
Cc1ccc2[nH]c(-c3ccc(NC(=O)COc4ccccc4C(C)(C)C)cc3)nc2c1
COc1ccc(-c2cc(C(F)(F)F)nc(SCC(=O)c3cc(C)n(C)c3C)n2)cc1OC
COc1cc(-c2nnc(SC(C)C(=O)O)s2)cc(OC)c1OC
Cc1cn(C2CC(F)C(COP(=O)(O)OP(=O)(O)OP(=O)(O)OCC3OC(n4ccc(N)nc4=O)C(O)C3O)O2)c(=O)[nH]c1=O
Nc1cccc2ccc(CNc3nccn4c(-c5ccc(OC(F)(F)F)nc5)cnc34)nc12
Cc1noc(C)c1CSc1nnc(-c2ccncc2)o1
O=S(=O)(Nc1nc(-c2ccccc2)cs1)c1ccccc1
O=C1C=C2CCN(C(=O)C3CCCCCC3)CC2(Cc2ccccc2)CC1
COc1ccc2[nH]c(C)c(CC(=O)NCc3c(C)cccc3C)c2c1
CC1=CC2c3[nH]c(=O)ccc3CC2C=C1
Cc1ccc(-c2onc(C)c2C)c(O)c1
CS(=O)(=O)N1Cc2nccnc2C(C2CC2)(C(O)C(F)(F)F)C1
CCn1ccnc1CN1CCN(C(=O)Nc2ccc(-c3ccn[nH]3)cc2)CC1
COC1=CC(=O)C(=O)C(CC=C(C)CCC=C(C)CCC=C(C)C)=C1OC
CCOc1ccc(OCc2ccc(C(=O)N3CCN(Cc4ccccc4)CC3)o2)cc1
Cc1cc(S(=O)(=O)N2CCCN(CC(=O)Nc3ccccc3N3CCOCC3)CC2)c(C)cc1Cl
NS(=O)(=O)c1ccc2c(c1)sc1c(Nc3ccccn3)ncnc12
Cc1c(N2CC(CO)C2)c(F)cn2c(=O)c(C(=O)O)cc(C3CC3)c12
CCCCCCCCCCn1c(CC)nc(C(C)=O)c1C
Cc1c(Cl)ccc(NC(=O)C[S+]([O-])CC(=O)N(C)CC(=O)Nc2ccc(F)cc2F)c1Cl
COP(=O)(OC)C(OC(=O)COc1ccc(Br)cc1)c1ccco1
CC1(O)COC(n2cc(C(=O)NCCOc3ccc(Cl)cc3)nn2)C(O)C1O
Clc1ccc2nc(OCCN3CCCCC3)c(-c3ccc(N4CCCCC4)cc3)cc2c1
COC(=O)C(Cc1ccc(O)cc1)NC(=O)CCC(=O)NC(Cc1c[nH]c2ccccc12)C(=O)NC=Cc1ccc(O)c(O)c1
Cn1cnc2cc(-c3ccc(N4CCCOCC4)cc3)nc(NCc3ccc(C(=O)O)cc3)c2c1=O
COC1C(OC(C)=O)C(C)=CC23OC2(CC(C)C3OC(C)=O)C(=O)C(C)C(OC(=O)c2cccnc2)C2C1C2(C)C
CC(C)(C)c1cc(COc2ccc(S(=O)(=O)C(F)(F)F)cc2)no1
N#Cc1ccc(-c2nn(Cc3ccccc3)c3ccccc23)o1
Cc1cc(C)cc(Nc2cc(C)c3c(OCC(=O)Nc4cccc(CN5CCOC5=O)c4)cccc3n2)c1
CCCc1cn(C2CCC(CO)O2)c(=O)[nH]c1=O
Cc1cccc(Oc2ccc(C#N)c3ccccc23)c1
Cc1ncc(C(=O)Nc2ccc(OC(F)(F)F)cc2)cc1-c1ccc(-c2cccc(CO)c2)c2oc(C(=O)O)cc12
CC(=O)Nc1ccc(CN2CC(COc3ccc(F)cc3)OCC2C(=O)NCc2cccc(OC(F)(F)F)c2)cc1
CCCCC12C=CC(OC)CC1OC1C(OC)CC(O)(OC)C3C4=CC(=O)OC(c5ccoc5)C4(C)CCC3(C2)C1O
O=C(c1ccccc1-c1ccccc1)C1CC1c1ccccc1
COCCCNC(=S)NN=C(C)c1ccc(-n2ccnc2)cc1
O=C(O)c1cnn(-c2ccc(F)cc2)c1-n1ncc2c1CCCC2
Cc1cc(CN2C(=O)CC3(C2=O)C(=O)N(C)c2ccccc23)cc(C)c1O
Cc1cc2c3cc[n+](c2cc1C)CCC3(C)C
CN1C(=O)N(Cc2cn(C)c(=O)c3oc4ccccc4c23)CC1C(=O)NCCc1ccc(Cl)cc1Cl
COc1ccc(NC(=O)c2cc3cccc(OC)c3cc2OC)cc1
Cc1c(C(=O)N2CCOCC2)[nH]c2c1C13CC1CN(C(=O)C1=CC4=CC(=CN1)NC(=O)c1cc5cccnc5nc1C=C4)C3=CC2=O
C=C1C2CCC3C4(C)CCCC(C)(C(=O)O)C4C(O)C(O)C3(C2)C1O
CC(=NN=C(c1ccccc1)c1ccccc1)c1ccncc1
c1ccc2c(C(Cc3ccncc3)c3c(-c4cn(CCN5CCCC5)c5ccccc45)[nH]c4ccccc34)c[nH]c2c1
Cc1ccc(C)c2c1ccc1oc(Nc3ccc(S(N)(=O)=O)cc3)nc12
OCCN1CCN(C(c2ccccc2)c2ccccc2)CC1
Cc1ccc(S(=O)(=O)N(C)CC(=O)NC2CCCc3ccccc32)cc1
CCOc1ccc(NC(=O)CCSSCCNC(=O)c2ccc(OCC)cc2)cc1
CN1CCOCC1c1cccnc1
CNc1nccc2c1ncn2C1CC(O)C(O)C1C
COc1cc(-c2nccn2-c2ccc3c(N)n[nH]c3n2)ccc1-c1cncs1
CC(C)(N(O)CCCP(=O)(O)O)[N+](=O)[O-]
Cc1ccc(S(=O)(=O)N(C)CCN)cc1
OC(Cc1ccccn1)c1cn(CC(F)(F)F)nn1
Cc1nn(-c2ccc(S(C)(=O)=O)cc2)c(C)c1CC(=O)O
CCC(C)C(N)C(=O)Nc1ccc2c(c1)CN(CCNC(=O)OCc1ccccc1)CC2
CCC(C(C)=NO)[N+](C)(C)C
CC(C)(C)c1ccc(C2CC2C(=O)N2Cc3ccc(S(C)(=O)=O)cc3C2)cc1
COc1ccc(-n2cnn(-c3ccccc3)c2=S)cc1
COC1CCn2nc(-c3nc(C4(N)CCCC4)no3)cc2C1
CCNC(=O)N(C(=O)OC(C)C)S(=O)(=O)c1ccc(C)cc1
COC(=O)C(Oc1ccccc1)C1c2ccc3ccccc3c2OC(=N)C1C#N
Cc1nnc(NC(=O)C(C)OC(=O)c2cn(-c3ccccc3)nc2-c2cccnc2)s1
CC(C)(C#N)c1cc(=O)n(O)c(-c2ccc(Cl)cc2)n1
N=C(N)c1ccc2[nH]c(-c3c[nH]c4ccccc34)cc2c1
COC(=O)c1cc(OC)c(OC)cc1NC(=O)c1ccc(S(=O)(=O)N2CCCC2)cc1
CC1CN(c2cccc(C(=O)N3CCOCC3)n2)CCN1
CC(C)CN1CC(CN2CCOCC2)C2(C1)C(=O)N(c1ccccc1)c1ccccc12
COc1ccc(C(C)(C)C2Cc3c(OC)cc(OC)cc3C2=O)cc1
COCC(=O)Nc1ccncc1
CC(C=CC1(O)C(C)=CC(=O)CC1(C)C)=CC(=O)O
N=c1c2ncn(CCO)c2[nH]c(=O)n1-c1ccccc1Cl
CC1CCC2C(C)C(CCCC3OC4OC5(C)CCC6C(C)CCC(C3C)C46OO5)OC3OC4(C)CCC1C32OO4
CCCn1c(-c2cc3cc(Cl)ccc3[nH]2)cc(=O)c2ccccc21
Cc1ccc(NC(=O)C2CCCC(N3CCCC(C)C3)C2O)cn1
O=C(Oc1ccccc1)N1CCN(C(=S)Nc2cccc3ccccc23)CC1
COc1cccc2cc(C(=O)NCc3ccc(Cl)cc3Cl)c(=O)oc12
CC(C)(C)c1cn(C2CC2)c(=NC(=O)c2ccncc2C(F)(F)F)s1
NN=c1nc[nH]c2c1c(-c1ccc(OCCO)cc1)cn2-c1ccccc1
CC(NC(=O)C(N)CCCNC(=N)N)C(=O)NC(CCCNC(=N)N)C(=O)O
CC=C(C)C(=O)OC1C(C)=C2C(C1OC(=O)CCCCCCCC)C(C)(O)CC(OC(=O)CCCCCCC(=O)Nc1ccccc1)C1(O)C2OC(=O)C1(C)O
Cc1cccc(N2CCN(CC3Oc4ccccc4OC3c3ccccc3)CC2)c1C
Cc1cc(OCC(=O)NCc2cccnc2)ccc1Br
CCC(=O)OC1CCC2(C)C(CCC3(C)C2CC=C2C4CC(C)(C)CCC4(C(=O)N4CCOCC4)CCC23C)C1(C)C
COc1cccc(CNCc2ccccc2Oc2ccc(NC(=O)c3ccccc3C)cc2)c1
O=C(C=Cc1ccccc1)C1=CC(Cl)=CCC1
CCOc1ccc2nc(Oc3ccc(C)cc3)c(C3C4=C(CC(C)(C)CC4=O)N(C(=O)c4ccc(C)c(N)c4)C4=C3C(=O)CC(C)(C)C4)cc2c1
Cc1nc(N2CCOC(CN)C2)c2cnn(C)c2n1
O=C(NC1CCN(CC(F)(F)F)CC1)c1cnn2c(C(F)F)cc(C3CC3)nc12
CCC1Cc2ccc(C)cc2N1C(=O)COc1cccc2sc(SC)c(Sc3nncn3C)c12
O=[N+]([O-])c1cn2c(n1)OCC(OCc1ccnc(Br)c1)C2
O=C(O)CC(CCC1CCNCC1)C(=O)O
COc1ccc(-c2oc3ccc(C=O)cc3c(=O)c2OC2CCCCC2C)cc1
COC(=O)CNC(=O)c1cc(-c2ccccc2)nc2ccccc12
Cc1noc(-c2ccc(C)c(S(=O)(=O)Nc3ccc(O)cc3F)c2)n1
Cc1cc(NC(=O)c2cc3ccccc3cn2)ccc1[NH]
COc1ccccc1C=CC(=O)OCC(=O)NC(C)Cc1ccccc1
Oc1ccc(CN(Cc2ccccc2)Sc2nccn2Cc2ccccc2)cc1
CCCCCCCCCCCCc1csc(CCCC(=O)NCc2ccc(OC)c(OC)c2)n1
COCCN1CCC(C)(c2cccc(OC)c2I)C(C)C1
CCCSc1cccc(C(=O)CCCCN2CCN(C(=O)c3ccc(Br)s3)CC2)c1
CN1CC(=CC=Cc2cccnc2)C(=O)C(=CC=C2CCCc3cc(C#N)ccc32)C1
CC(=O)C(C)=CC=CC=CC=CC=CC=CC=CC=CC=CCC(=O)O
Cc1ncc(-c2ccc3ccccc3c2)c(-c2ccc(C(F)(F)F)cc2)n1
CCCCCc1cc(O)c2c(c1)OC(C)(C)C1CC=C(CNC)CC21
O=C(CSc1nc2ccccc2c(=O)n1CCCCN1CCOCC1)NC1CCC(O)CC1
COc1ccc(C(C)=O)cc1CSc1nnc(C2CCCCC2)n1C
O=C(CN1CCN(Cc2ccccc2F)CC1)n1c2ccccc2c2nc3ccccc3nc21
Cc1nc2cccnc2n(CC(=O)Nc2ccc3c(c2)OCCO3)c1=O
NC(CC(=O)O)C(=O)NCc1ccccc1
CC(=O)NC(C(=O)NC(C(=O)NC(CC(C)C)C(=O)NCC(=O)OCc1ccccc1)C(C)C)C1CCCCC1
COc1cc(-c2nc(SCn3nnc4ccccc4c3=O)nc(-c3ccccc3)c2C#N)cc(OC)c1OC
O=C1c2cccc3cccc(c23)C(=O)N1CCNCCCCCCCCCCCn1c(-c2ccc3ccccc3c2)c(C2CCCCC2)c2ccccc21
Cc1ccc(C(=O)CCC(=O)NCCN2CCCC2=O)cc1
Cc1noc(C)c1C(=O)N(Cc1ccc(F)c(C(F)(F)F)c1Cl)C1CC1
COc1cccc(-c2ccc(CNC(=O)CN3C4CCC3c3c([nH]c5ccc(OC)cc35)C4)cc2)c1
COc1cc(OC)cc(C2c3cc4c(cc3OCC2CC(=O)c2ccc(C)cc2)OCO4)c1
CN(C)C(=O)Cc1c2n(c(=O)c3cc(Cl)ccc13)Cc1ccccc1-2
CCOC(=O)NC(OC1OC(C(C)(C)O)C(O)C(O)C1O)C1OC(C(=O)O)=CC(Cl)C1NC(C)=O
CC(=O)c1c[nH]c2ccccc12
Cc1ccc(C2(O)CCC3C[N+](Cc4ccccc4-c4cccc(O)c4)=C(c4ccc(C)nc4)N3C2)cc1
CC(=O)NCC1CN(c2ccc(C3C4CSCC43)c(F)c2)C(=O)O1
CSc1ccccc1C(=O)NC(=O)c1ccccc1
CCNC(=O)c1cn2ncnc(Nc3cc(C(=O)NC4CC4)ccc3C)c2c1C
COC(=O)c1ccc(C(=O)OC2(CC[N+](C)(C)CC(=O)OCCC(C)(C)OC3CCCCC3)C(=O)NC(=O)NC2=O)cc1
COc1cccc(C=NNC(=O)C(=O)N2CCCCC2CN2CCCC2)c1
Cc1cc(Sc2ccc(C(=O)Nc3ccc(C)nn3)cc2NC(=O)c2cccc(C)n2)ccn1
COc1ccc(N(C)C(=O)c2cccc(NC(=O)c3cccs3)c2)cc1
Cc1cccc(C)c1N1C(=O)C2C(C1=O)N1CCCC2C12C(=O)Nc1ccccc12
O=C1C(=Cc2cccnc2)CCCc2ccccc21
Clc1ccccc1CN(Cc1ccco1)Cn1c(Cl)cnc1C=Cc1ccccc1
Cc1noc(-c2ccccc2Nc2nc(=O)cc(C)[nH]2)n1
CN(Cc1ccc(-c2cn3ccnc3cc2-c2ccncc2)cc1)C(=O)COc1cc(C(F)(F)F)c2ccccc2n1
O=C(NCC1OC(=O)N2c3ccc(N4CCOCC4=O)cc3OCC12)c1ccncc1
O=C(c1ccc(Cl)c(S(=O)(=O)N2CCOCC2)c1)N1CCN(c2cccc(Cl)c2)CC1
CN(C)c1ccc(-c2c[n+](Cc3ccccc3)c3n2CCCC3)cc1
CCCc1nc2ccccc2c(=O)n1Cc1ccc(-c2cccnc2NS(=O)(=O)C(F)(F)F)cc1
CCn1c(C(=O)Nc2cc(C(F)(F)F)ccc2OC(C)C)nc2ccc(CN3CCOCC3)cc21
O=C(O)CC(NC(=O)CCCCC[n+]1ccccc1)C(=O)NN1CCC2(CC1)C(=O)NCN2c1cc(Cl)ccc1Cl
CC(C)(C)OC(=O)NC(Cc1ccccc1)C(O)CC(Cc1ccccc1)C(=O)NC(C(=O)NCc1ncc[nH]1)C1CCOC1
CC(Oc1ccccc1Cl)C(=O)Nc1cccc(S(=O)(=O)N2CCCCC2)c1
CC(C)Nc1nc(OCCNC(=O)Cn2cccc2)nc2c(NCc3ccccc3)ncnc12
CC(C)CC(O)C(O)C(CC1CCCCC1)NC(=O)C(C)NC(=O)C(Cc1ccccc1)NC(=O)N1CCCCC1
CCN1C(=O)c2cccc3c(S(=O)(=O)Nc4ccc(OC)cc4)ccc1c23
NS(=O)(=O)c1ccc(CNC(=S)NCc2ccc([N+](=O)[O-])cc2)cc1
Cc1noc(C)c1-c1ccc(-c2nccc(N(C)C)n2)cc1F
COC(=O)C12CCC3(CCC4C5(C)CCC(O)C(C)(CO)C5CCC4(C)C3(C)CC1)C2
CC(NC(=O)OC1CCC2(C)C(CCC3C2CCC2(C)C(C(C)C(=O)O)CCC32)C1)c1ccccc1
CN=C(NC)Nc1cccc2c1CCN(C)C2=O
C=C1CCC2C(C)(CCC=C(C)CCC=C(C)C)C(O)CCC2(C)C1CC(O)c1ccoc1
NCc1ncc(-c2ccnc(Nc3ccc4c(c3)N(C3CCCC3)C(=O)CO4)n2)s1
COc1ccc(-c2cc(F)c(NC(=O)C(C)CC(=O)O)cc2C(=O)NCc2cc(C(F)(F)F)cc(C(F)(F)F)c2)cn1
COCCN1CC2CN(C(=O)CC3CCCCCC3)CC2C1=O
CS(=O)(=O)N1CCc2c(c(-c3ccc(C(F)(F)F)nc3)nn2CC(O)CN2CCCC2)C1
Cc1cccc(C)c1NC(=S)NC(=O)c1ccco1
CCN(CC)C(=Nc1ccc(C)cc1)C(=N)NO
O=C(O)CCC(=O)NCc1ccco1
Cc1c(NC(SCCN(C)C)=C2C(=O)c3ccccc3C2=O)c(=O)n(-c2ccccc2)n1C
CC(C)CNC(=O)C(OC(=O)C(C)(CCCN)Cc1ccccc1)C(C)C
CC(C)C1CC1(NC(=O)OC1(C2CCC(c3cc(F)cc(F)c3C(F)(F)F)N(C)C2)CC1)C(=O)NS(=O)(=O)N1CCCC1
COc1ccc(CN(C)C(=O)c2ccn(-c3ccccc3)n2)cc1
Cc1cc(C)c(S(=O)(=O)N2CCC(C(=O)NC(C)C(=O)Nc3ccc([N+](=O)[O-])cc3C)CC2)c(C)c1
COc1ccc(N(C)S(=O)(=O)c2ccc(C)c(C(=O)Nc3ccccc3C(=O)O)c2)cc1
N#Cc1cccnc1NC(=O)Nc1cccc(-c2nccc(C(F)(F)F)n2)c1
c1ccc2c3c([nH]c2c1)CN(CC1CCCCC1)CC3
CC(C)c1ccc(NC(=O)N2CCN(c3nc(CC(=O)NCc4ccccc4)cs3)CC2)cc1
CC1=C(C)NC(c2nc(CO)cs2)=NC1
CC(C)=NNC(=O)c1ccc(N2CCOCC2)cc1
COc1ccc(OCCCN2CCC(CCOC(c3ccc(F)cc3)c3ccc(F)cc3)CC2)c(F)c1
CC1(C)Oc2cc(O)c(C(=O)C=Cc3ccc(O)cc3)c(O)c2C2(CO2)C1O
O=S1(=O)N=[N+]([O-])c2ccc(Cl)cc21
CC(C)n1cc(C(=O)O)c(=O)c2cc(F)c(N3CCN(CN4C(=O)C(=NNCc5ccc(Cl)c(Cl)c5)c5ccccc54)CC3)nc21
CN(C)S(=O)(=O)c1ccc(C(=O)NC2=NCCS2)cc1
COP(=O)(OC)C(O)C(CC1CCCCC1)NC(=O)C(CCc1ccccc1)NC(=O)C(Cc1c[nH]c2ccccc12)NC(=O)N1CCOCC1
Cc1cc(F)ccc1N=Nc1ccc(O)cc1
CCC(C)C(N)C(=O)N1Cc2ccccc2C1
CCOc1ccccc1C(=O)N(c1ccccn1)C(C)c1nc(C)cc(C)n1
O=[N+]([O-])c1ccc(CN2CCN(CCO)CC2)o1
CC1(C)CC(=O)c2c(ncn2Cc2ccco2)C1
Cc1ccc(C2=CC(=O)CC(c3ccco3)C2)o1
CC(C)CC(NC(=O)c1ccc(C(C)(C)C)cc1)C(=O)NC1CCCCCCC(=O)OCCC1
Clc1ccc(CNC2=NCCS2)c(Cl)c1
O=C(O)C(=CSc1ccc(Br)cc1)Cc1csc2ccccc12
CCCCCCC(=O)C(=Cc1ccc(OCC(=O)O)c(C)c1C)C(=O)CCCCC
CCCN(CCC)C1CCc2cccc(OC)c2C1
COc1ccc(Cl)cc1S(=O)(=O)N(Cc1cccnc1)c1nc2c(c(=O)n(C)c(=O)n2C)n1CCC(O)CO
CC1CCC2C(C)C(OC(=O)CC3CC(O)(C(=O)CO)C4OC5(C)CCC6C(C)CCC3C64OO5)OC3OC4(C)CCC1C32OO4
COc1ccc(C(=O)Nc2nnc(SCC(=O)Nc3ccc4c(c3)OCCO4)s2)cc1
Cc1ccc(-n2nc(C(C)(C)C)cc2NC(=O)Nc2ccc(OCCN3CCN(Cc4ccccc4)CC3)c3ccccc23)cc1
CC(C)C1Cc2cnc(N(C)C)nc2N(C)C1
CCN(CC)C(=S)Nc1cc(OC)c(OC)cc1C
COc1ccc2c(c1)C(C=CC(=O)O)(Oc1ccc(C)cc1OC)CC(C)(OC)C2
CC1CCN(c2nc(C(F)(F)F)c(C(=O)Nc3cccnc3)s2)CC1
O=S(=O)(Nc1cscn1)c1ccc2c(c1)nc1n2CCCCC1
NCCNC(=O)C(c1ccc2c(c1)OCO2)N(C(=O)Cn1nnc(-c2ccc(F)cc2)n1)c1ccccc1
CCOC(=S)SCc1ccc2no[n+]([O-])c2c1
Cc1onc(-c2ccccc2)c1NC(=O)CCc1ccc(O)cc1
O=C(Nc1ccccc1)Nc1ccc(Cl)cc1
C1=NC(=Cc2cccc(C3CNCCO3)n2)N=C1
O=C(NCc1ccncc1)C1CCCN(S(=O)(=O)c2c[nH]cn2)C1
CCCCNC(=O)CC1CC2(C(=O)OC)CCCCC=C2N(Cc2ccc(Cl)cc2Cl)C1=O
COc1cc(S(=O)(=O)NC2=NCCC2)c(OC)cc1Cl
Nc1nccc(Oc2cc(-c3cc(F)c(C4(C(=O)N5CCC(F)(F)C5)CC4)cc3Cl)cnc2N)n1
O=C(c1cc2cc(O)ccc2[nH]1)c1cc2cc3c(O)cccc3cc2[nH]1
N=C(N)Nc1cccnc1
CC1(C)CCc2c(O)c(O)c3c(c2O1)C(=O)C=C(Nc1ccc(F)cc1)C3=O
C=CC(=C)C1C(OC(C)=O)OC=C2C(CC=C(C)C)OC(=O)CC21
Cc1cn(-c2nc(=O)cc(C)[nH]2)cn1
CC(C)(C)S(=O)(=O)Nc1ccc2c(c1)CCNCC2
COc1ccc(-c2cc(C)c(C(=O)NCc3ccc(C(=O)Nc4ccc(OC)nc4)cc3)c(=O)o2)cc1
COC(=O)C1=C(c2ccc(Cl)cc2)C2C3CCC(C4CCCCC4)C2CN1C3
CC(=O)Nc1c(C)cc2c(c1C)CCCC2
CCCc1cc(OC)cc(OC(C)C(O)C=C(C)C2CCC3(C)C2CCC2C4CCC(=O)C4(C)CC(O)C23)c1
CCn1cc(C(=O)NCc2ccc(F)cc2)c(=O)c2cc(S(=O)(=O)N3CCCC(C)C3)ccc21
CCOc1ccc(C(=O)Cn2c(C)nc3ccccc32)cc1
Cc1ccc(Nc2nc(-c3ccncc3)cs2)nc1C
CCCC(NC(=O)C1Cc2ccccc2CN1C(=O)C(NC(=O)C(N)Cc1c(C)cc(O)cc1C)C(C)O)C(=O)O
CC(=O)Oc1cc2c(c(-c3ccccc3)c1)C(=O)C=C2C(C)C
Cc1csc(=O)n1CCC(=O)OCC(=O)c1ccc(Cl)cc1
CCOC(=O)C1ON(C2=CC=CCC2)C(c2ccc(N(C)C)cc2)C1(C#N)C#N
C=C(C)C1CCC2(CC(CCC)OC(=O)c3ccccc3I)CCC3(C)C(CCC4C5(C)CCC(O)C(C)(CO)C5CCC43C)C12
COc1ccc2c(c1)CCC1C2CCC2(C)C1CCC2(C)O
N#Cc1ccccc1-c1cc(C(=O)NN=Cc2cccnc2)c2ccccc2n1
N=C1C(c2ccccc2)=Cn2cc(N)nc21
CC(C)n1cnc2c(Nc3ccccc3)nc(NC3CC(CO)C(O)C3O)nc21
Clc1ccc(-c2noc(-c3ccccc3)c2-c2ccc(-n3nnc4ccccc43)cc2)cc1
c1ccc(C2=NOC(CNCCc3c[nH]c4ccccc34)C2)cc1
CC1(Cc2ccccc2)NC(=O)CCCCCCCCCCCC(=O)CCC(C(=O)N2CCCCC2)NC(=O)CCNC1=O
CC(OCC1(c2ccccc2)CCC(c2ccccc2)(N(C)C)CC1)c1cc(C(F)(F)F)cc(C(F)(F)F)c1
CCC(=O)Nc1ccc2ncnc(NC(=O)Nc3cc(C(C)(C)C)nn3CC)c2c1
Cc1ccc(C)c(S(=O)(=O)NC(CCCNC(=N)N)C(=O)NC(Cc2ccccc2)C(N)=O)c1
Cc1ccccc1Oc1nccc(C2CCNC2)n1
NNC(=O)c1ccc(Cn2ccc3ccccc32)cc1
Cc1cc2[nH]c(=O)c3c(=O)n(-c4ccc(F)cc4)c(=O)n(CC(=O)N(C)c4ccccc4C)c3c2cc1C
CCn1nc(-c2nn3c(-c4cc(Cl)ccc4O)nnc3s2)cc1C(=O)NCCc1ccccc1
CC(C)n1nc(-c2ccc(Oc3ccccc3)cc2)c2c(N)ncnc21
CC(=O)N1CCN(C2=Nc3ccc(Br)cc3Sc3ccccc32)CC1
CCC(C)C1OC2(C=CC1C)CC1CC(CC=C(C)C(OC3CC(OC)C(SC)C(C)O3)C(C)C=CC=C3COC4C(O)C(C)=CC(C(=O)O1)C34O)O2
COCCn1c(=Nc2ccccc2OC)[nH]c2ccc(C(F)(F)F)cc21
COc1ccc(Nc2cc(C)c3ccccc3n2)cc1-c1cnco1
NC1=Nc2ccc(F)cc2CC1
CC(=O)OC1CCC2(C)OC34C(=O)OCC3=CC(=O)OC4CC2C1
CCC(C)C1NC(=O)C(Cc2ccc(O)cc2)NC(=O)C(N)CSSCC(C(=O)N2CCCC2C(=O)NC(CC(C)C)C(=O)NCC(N)=O)NC(=O)C(CC(N)=O)NC(=O)C(CO)NC1=O
CC(C)CC1NC(=O)C2(CCCCC2)NC(=O)C2CCCN2C(=O)C(CC(=O)O)NC(=O)C(Cc2ccc3c(c2)COP(=O)(O)O3)NC1=O
COC(=O)C1=C2Nc3ccc(F)cc3C23CC(C(=O)OC)N(C(=O)C2CCC2)C3=N1
Cn1cnc(-c2ccn3c(-c4cccc(NC(=O)NCC(F)(F)F)c4)cnc3c2)c1
CCn1nc(-c2ccc(Cl)cc2)oc1=S
Cc1ccc(-c2oc3ccc(N)cc3c(=O)c2-c2ccccc2)cc1
CCCn1c(=O)n(C)c(=O)c2c1nn(-c1ccccc1)[n+]2[O-]
CCN1CCc2nc(-c3cc(C(=O)N4CCC(c5ccc(C#N)cc5)CC4)ccc3C)[nH]c2C1
Cc1ccc2occ(CN3CCN(S(=O)(=O)c4ccccc4)CC3)c(=O)c2c1
CN(C)CCCN=c1c2cc(Cl)ccc2nc2n1CCCCC2
Cc1cc(C)c([N+](=O)[O-])c(OCc2ccccc2)n1
Cc1ccc(N=Nc2nc(-c3sccc3C)cs2)c(C)c1
Cc1occc1C(=O)NN=Cc1cc2ccccc2[nH]1
COc1ccc(N2C(=O)C(Cc3ccccc3)C23C(=O)N(C)C(=O)N(C)C3=O)cc1
CCc1nc(N)nc(N)c1-c1ccc2c(c1)N(CCCOC)C(=O)C(C)(c1cc(F)cc(F)c1)O2
COc1c(C=CC(C)(C)O)c(O)c(OC)c2c1C=CC(c1ccc3ccccc3c1)O2
COC(=O)C(CC1CCN(C(=N)N)CC1)NC(=O)C1CCCN1C(=O)C(CC(C)C)NC(=O)C(N)Cc1c[nH]c2ccccc12
CC1=C(C=CC(=O)C=C2NCCN2)C(C)(C)CCC1
CCCCc1cc(Oc2ccccc2)ccc1OCCCOc1cccc(C2SC(=O)NC2=O)c1
CC(c1ccc(Oc2cc(N3CCN(c4ccccc4)CC3)ccc2C(=O)NS(=O)(=O)c2ccc(NCCSc3cnc4cc(Cl)ccc4c3)c([N+](=O)[O-])c2)cc1)N1CCCC1
CCOc1cc(NS(C)(=O)=O)ncn1
COCCCOc1cc(C(=O)N(CC2CNCC2Cc2cccc(OCc3ccccc3)c2)C(C)C)ccc1OC
COC(=O)CC1N(c2ccc(-c3ccsc3)cc2)C(=O)C2C(C)(C)c3[nH]nc(C)c3CC12C
CCCNC=C1C(=O)c2ccccc2N(C)C1=O
CC1(C(=O)N2CCOCC2)CCc2c1cc1c(c2-c2cccnc2)CCCC1=O
Cc1ccc(S(=O)(=O)Oc2ccccc2NC(=O)c2ccc(Br)o2)cc1
Cc1ccc(NC(=O)NC(C)c2cccc3ccccc23)cc1
COc1cc(-c2ccc3ncnc(NCc4ccc(C)cc4)c3c2)cc(Br)c1O
COc1cc(C=Cc2cc(O)cc(O)c2)cc(CO)c1O
CCCCCCCCOC(=O)c1cc(C=Nc2ccccc2)ccc1O
Cc1ccc(NC(=O)NN=C2C(=O)N(Cc3ccccc3)c3ccccc32)cc1
CCc1ccc(C=C2Oc3cc(OC)cc(O)c3C2=O)c(O)c1
CCc1nccn1CC1CCCN1Cc1nc(-c2cccs2)oc1C
Cc1nnc(C)n1C1CCN(CCC(NC(=O)C2CCC(C(C)(C)C)CC2)c2ccccc2)CC1
O=Nc1cnc(NCCCO)nc1O
N#CCNC(=O)C1(NC(=O)c2ccc(-c3ccc(N4CCCC(N)C4)nc3)nc2)CCCCC1
c1ccc(-c2cc(CN3CCOCC3)no2)cc1
O=C1c2cccc(OCC(O)CN3CCC(Oc4cccc(Cl)c4Cl)CC3)c2CCN1CCO
CC(C)c1noc(C2CSCCN2)n1
Cc1cccc(C(=O)N2CCC3C2CCN3c2nccc(-c3ccccc3)n2)c1
COc1cc(C2CC(=O)C3=C(C2)OC(=N)C(C#N)C3c2ccncc2)cc(OC)c1OC
N#Cc1cccc(-c2cnn3cc(-c4ccc(NC(=O)Nc5ccc(F)cc5)cc4)cnc23)c1
O=c1nc(-n2cccn2)[nH]c2c1oc1ccccc12
COc1ccc(-c2csc(NC(=O)CSc3cccc(C)c3)n2)cc1
c1ccc2c(c1)CC1C3CCCCC3N=C2N1CC1CO1
O=C(Nc1ccc2oc(-c3ccncc3)nc2c1)c1ccc2c(c1)OCO2
O=C(c1ccc(Oc2ncnc3scc(-c4cccc(Br)c4)c23)cc1)[n+]1c(C(F)(F)F)nn(-c2ccc(Br)cc2)c1-c1cccc(Br)c1
O=C(CCN1CCc2sccc2C1)NCC1COCCO1
CCCCc1nc2cc(NC(=O)CC3CCCCC3)ccc2n1Cc1ccc(-c2ccccc2-c2nn[nH]n2)cc1
COc1cccc(C(=O)N2CC3(C)CC2CC(C)(C)C3)c1OC
CCCCCNC(=O)C(CC(C)C)NC(=O)C(CC(C)C)NC(=O)C(NC(=O)CN1C(=O)CCC(NC(=O)c2ccc(O)cc2)C1=O)C(C)C
CC(C)COC(=O)NC(CCCCNC(=O)NO)C(=O)OCCc1ccccc1
CC1(C)CC(=O)C2(C)Cc3nncn3CC12C
O=C(NN=C1Cc2ccccc2C1)Nc1ccccc1
COc1ccc(-c2n[nH]c(SC(CC(=O)c3ccccc3)c3ccc(OC)cc3)n2)cc1
CC(CN)OC(=O)C=C(c1ccccc1)C(C)C
COc1ccc(NC(=O)C(=O)NCC(c2cccnc2)N2CCN(c3ccccc3F)CC2)cc1
CC(C=CC1(O)C(C)CC(=O)CC1(C)C)=CC(=O)NC(C(=O)O)C(C)C
COc1cccc(C(=O)C(CC(=O)c2ccc(Br)cc2)c2ccc(N(C)C)cc2)c1
CCCCCCCCCCCCCCCCCC(=O)OC1CCC2(C)C(CCC3(C)C2C(=O)C=C2C4CC(C)(C(=O)OC(C)(C)C(=O)CCC(C)(C)O)CCC4(C)CCC23C)C1(C)C
O=c1cc(-c2ccccc2)oc(O)c1-c1ccc(-c2ccc(Cl)cc2)o1
COc1cc(C(=O)N2CCC(O)CC2)ccc1C(c1ccc(Cl)cc1)N1CCNCC1
Cc1nc(N)sc1C(=O)c1ccc(Cl)cc1
CC(=O)Nc1ccc2nc(N3C(=O)c4ccccc4C3=O)sc2c1
O=c1[nH]c2ccc(S(=O)(=O)O)c(C(O)CNC3CCN(Cc4ccc5c(c4)OCO5)CC3)c2o1
C#Cc1ccc2c(=O)c(C(=O)NC)cn(-c3ccc4c(c3)CCC4)c2n1
COc1ccc2c(OC3CC4C(=O)NC5(C(=O)NS(=O)(=O)C6CC6)CC5C=CCCCCCC(NC(=O)c5nnn(C)n5)C(=O)N4C3)cc(-c3nc(C(C)C)cs3)nc2c1C
CC1CCN(S(=O)(=O)c2ccc(-c3nnc(COc4ccc(C#N)cc4)o3)cc2)CC1
CCNC(=O)C(=O)NCC
Cn1c(CC(=O)N2CCN(c3cccc(Cl)c3)CC2)nnc1SCC(=O)N1CCc2ccccc21
Cc1ncc2n1CCC(c1c(Cl)cccc1Cl)=C2
CCC(C)CC(=O)Nc1nonc1-c1ccccc1
COc1ccc(NC(=O)C=CCC2C=CC(OC(C)C)C(OCc3ccccc3)C2)cc1
O=C(Nc1cc(S(=O)(=O)Nc2ccccc2Cl)ccc1Cl)c1cccc(F)c1
COc1cccc(C2=NCC(=O)N3CCc4c(Cl)cccc4C3=C2)c1
Cc1ccc2c(c1)CCCN2C(=O)Nc1ccc(Cl)c(C(F)(F)F)c1
CC(=O)NC(C(=O)O)C(C)C
N#CC1c2ccccc2C(=O)N2C1CCC2(O)CNc1ccccc1CCl
COc1cc(C=C(SC(=O)c2ccc(NS(=O)(=O)c3ccccc3)cc2)C(=O)c2ccccc2)cc(OC)c1O
CN=C(NC)c1ccc(-c2ccc(-c3ccc(C(=NC)NC)cn3)o2)cc1
CCC1CCCCN1CCn1c2c3c(c(NC(=O)Cc4ccccc4)cc4c3c(c1=O)C=C4)C(=O)N(CCC(=O)O)C2=O
O=C(Nc1ccc2oc(-c3ccccc3C(F)(F)F)nc2c1)c1cccnc1
Clc1ccc2c(NCCCCCCCCCCNc3c4c(nc5cc(Cl)ccc35)CCCC4)c3c(nc2c1)CCCC3
COCCN(C)CC#Cc1c(-c2ccc(F)cc2)oc2ccccc12
COc1ccc(F)c(CN2CCCC(C(=O)NC3=C(C(=O)O)CCCC3)C2)c1
O=C(c1cc(F)ccc1F)N1CC2CC1CN2Cc1cccc2c1OCCO2
CCOC(=O)C1=C(C)N(Cc2ccc(OCC)c(OCC)c2)C(SCC(=O)Nc2nc3ccccc3s2)=NC1c1cccc(I)c1
CC(=O)n1cc(C=CC(=O)CC2OC(CO)C(O)C(O)C2O)c2ccccc21
CC(=O)N1CCC2C=C(c3cccnc3)CCC2C1
COc1ccc(S(=O)(=O)N2CCCOC2CNC(=O)C(=O)NCCC2=CCCCC2)cc1
COc1ccc2cc3[n+](cc2c1OCCCN1CCc2ccc([N+](=O)[O-])cc2C1)CCc1cc2c(cc1-3)OCO2
O=C(C1CNCCC1(O)c1ccc(F)c(F)c1)N(c1ccc(F)cc1)C1CC1
CC1(C)OC2OC(COCC(O)CN3CCCC3)C3OC(C)(C)OC3C2O1
CC(C(=O)NCc1ccccc1)N(c1ccc(F)cc1)S(C)(=O)=O
O=C(c1nn(C2CCCN(C(=O)N3CCCC3)C2)c2c1CS(=O)(=O)c1ccccc1-2)N1CCOCC1
C=CCCCCCCCC=C[N+](C)(C)C
COc1cc2c(cc1OC)C(C)N(C(=O)C(C)Oc1ccc(Cl)cc1Cl)CC2
CCC(C)C(NC(=O)CN1CCCN(CC(=O)N2C(=O)NC3(CCCCC3C(=O)C(CC(C)C)NC(=O)OC(C)(C)C)C2=O)CC1)C(=O)OC(C)(C)C
CN1C(=O)N(C)C2(C(C(=O)O)c3nnnn3CC(O)CN3CCC(n4c(=O)[nH]c5ccccc54)CC3)CC=CC12
COc1ccc(C=NNC(=O)c2ccncc2)cc1OC
COc1ccc(N=c2c3ccccc3nc3n2CCCCC3)cc1
Cc1nc(-c2cnn(C)c2)sc1C(=O)NCC1CCCO1
N=C(N)NCCCC(NS(=O)(=O)Cc1ccccc1)C(=O)NCCNC(=O)Cc1ccc(O)cc1
O=C(NN(C(=S)OCc1ccccc1)C(C(=O)NC1CCCCC1)c1ccc2c(c1)OCO2)c1cccs1
CC(C)CC(NC(=O)C(CCCCN)NC(=O)C(CCCCN)NC(=O)C1CCCN1C(=O)C(N)CCCN=C(N)N)C(=O)NC(Cc1ccccc1)C(N)=O
CCN(CC)S(=O)(=O)c1ccc(N2CCCC2)c(NC(=O)c2ccco2)c1
O=C(Nc1c(C(=O)NC2CC2)c2ccccn2c1C(=O)Nc1ccccc1)c1ccco1
O=C(O)c1cc(S(=O)(=O)Nc2ccc(N3CCCC3)cc2)ccc1O
CC(C)C(NC(=O)c1ncc(-c2ccccn2)o1)C(=O)NC(Cc1c[nH]c2ccccc12)C(=O)Nc1ccncc1
Oc1ccc2c3c1OC1C(O)CCC4(NC(=S)NCc5ccccc5)C(C2)N(CC2CC2)CCC314
C[N+]1(CCCCCCCCCC[N+]2(C)CCN(Cc3ccccc3)CC2)CCOCC1
CCC(=O)Nc1ccc(-c2cn3cccc(C)c3n2)cc1
COCOc1cc(-c2nccc3c(-n4cnc(CSc5ccccc5)c4)cccc23)ccc1F
O=C(O)C(O)=CC(=O)c1cc(-c2ccccc2)nnc1Cl
O=c1nc[nH]c2c1c(-c1ccccc1)cn2C1OC(CO)C(O)C1O
CC(=NNc1ccc(CC(=O)O)cc1)c1ccco1
C=C1C(=O)OC2C1CCC(C)C1(O)C(n3ccc4c3CC(C)(C)CC4=O)CCC(=O)C21C
Cc1ccccc1NC(=O)N1CCSc2ccc(Br)cc2C1
CC(=O)c1ccc(Nc2ccccc2C(=O)O)cc1
CCn1c(=O)cc(OCC(=O)N2CCC(c3ccccc3)CC2)c2ccccc21
N=C(NOC(=O)c1ccccc1Br)c1nc2ccccc2[nH]1
COC(=O)c1sccc1NC(=O)Nc1cccc(OC)c1
CCN(CC)CCN1N=C2c3c(cc(Cl)c(Cl)c3Cl)SCC2C1c1ccc(OC)cc1
O=C(NS(=O)(=O)c1ccc(F)cc1)c1cc(Cl)c(Cl)cc1Cl
Cc1ccc(CN(C(C)CO)S(=O)(=O)c2ccc(-c3ccc4c(c3)OCCO4)cc2)cc1
N#CC1CC(N2CC3(CCCC3)C2)CCC1n1cc(C(N)=O)c(Nc2ccc(S(=O)(=O)C(F)(F)F)cc2)n1
Cc1ccc(COC(=O)NC(C(=O)NC(Cc2ccccc2)CC(O)C(Cc2ccccc2)NC(=O)OCc2cccnc2)C(C)C)nc1
CC12CCC(=O)N1C(C(=O)NCc1ccccc1Cl)CS2
CCS(=O)(=O)Nn1c(Sc2ccc(Cl)cc2)nc2ccccc2c1=O
CC(COC(=O)Cn1oc(=O)ccc1=O)OC(=O)C(C)NC(=O)CNC(=O)C12CCC(C)(C)CC1C1=CCC3C4(C)CCC(O)C(C)(C)C4CCC3(C)C1(C)CC2
O=C(CSc1ccc(-c2ccccc2)nn1)NCc1ccc2c(c1)OCO2
COC1=C(OC)C(=O)C(CC=C(C)CCC=C(C)CCC=C(C)CCC=C(C)C)=C(C)C1=O
COc1ccc(-c2nc(=O)c3cc([N+](=O)[O-])ccc3[nH]2)cc1
c1ccc(Oc2ccc(CN3CCCCCCC3)cc2)cc1
CCCc1nnc(NC(=O)c2ccccc2OCC)s1
CN(CCc1ccccc1)C(=O)CNC(=O)c1cn(-c2ccccc2)nc1-c1ccc(Cl)cc1
O=c1cc(-c2ccccc2)c2cc(N3CCCCCC3)ccc2[nH]1
CCCCCCCCCCCCCC(=O)OCC(COC(=O)CCCCCCCCCCC)OC(=O)CNC=O
CC1(C)CC(NC(=O)C=Cc2n[nH]c(=O)c3ccccc23)c2cc(C(F)(F)F)ccc2O1
CC(C)=CCOC1=C(CC=C(C)C)C(=O)c2ccccc2C1=O
CCCN(CCC)C1CCc2c(cc(C)c(O)c2O)C1
CCOc1ccc(F)cc1-c1c[nH]c(C(O)c2cccc(OCC(O)CN3CCCC3)c2)n1
COc1ccc(-n2c(CCN3C(=O)c4ccccc4C3=O)nc3c(C)cccc3c2=O)cc1
CNC(=O)c1cc(OC)c(OC)c(OC)c1
c1ccc(-c2nc3ccccn3c2Nc2ccc3c(c2)OCCO3)cc1
CCOC(=O)c1ccc2c(c1)c1c(n2CC2CC(c3cccc([N+](=O)[O-])c3)=NO2)CCCC1
Nc1ccn(C2CC(O)C(CO)(CO)O2)c(=O)n1
COC(=O)COc1ccc(OCC(O)CNCc2ccccc2)cc1
CCOC(=O)c1c(SCC)sc(C(=O)Nc2ccc(Cl)cc2)c1C
CC(C)(C)c1ccc(-n2c(COc3ccccc3)n[nH]c2=S)cc1
CCC(c1ccc(-c2cnc(N)c(C(=O)Nc3cccnc3)n2)cc1)N1CCCCC1
CNC(=O)C12CC1C(n1cnc3c(NCc4cccc(Cl)c4)nc(Cl)nc31)C(O)C2O
CC(c1nc(C2CC2)no1)N1CCN(c2nccnc2C2CN(c3ccc4ccccc4n3)C2)CC1
O=C(c1ccccc1)c1ccc(-c2ccccc2)cc1
Cc1nc2sc3ccccc3c(=O)c2c(=O)n1Cc1cccc(Br)c1
CC1NC(=O)Cc2c1[nH]c1ccccc21
N#Cc1c[n+]([O-])c2cc(Cl)c(N)cc2[n+]1[O-]
COc1ccc(OCCS(=O)(=O)NCCc2ccc(Cl)cc2)cc1
OC(CC1CCCCN1)c1cc2cc(F)ccc2c2cc(C(F)(F)F)ccc12
Cc1ccc(C(=O)Nc2cc(NC(=O)CCN3CCCC3)ccc2C)cc1
Cc1nc(-c2ccc(N3C(=O)C(=O)C(C(=O)C(C)C)C3c3cccnc3OCC(C)C)cc2)no1
O=C1OCC2=Nc3[nH][nH]c(=O)c3C(c3ccc(Br)c([N+](=O)[O-])c3)C12
O=C(C1=CC(c2cccc(Br)c2)CC(OCc2ccc(CO)cc2)O1)N1CCN(Cc2ccc3c(c2)OCO3)CC1
Cc1cc(NC(=O)c2ccc(S(=O)(=O)C(F)(F)F)cc2)no1
CCOC(=O)NN=C1c2ccccc2-c2ccc(F)cc21
Nc1ccccc1NC(=O)c1ccc2cc3n(c2n1)CCCNC3=O
CC(C)C(O)CCC(C)C1CCC2C(=CC=C3CC(O)CC(O)C3)CCCC21C
CC1CC2C(=O)OC3C(=O)CC(O)CC(C)N(C)C(C1)C23
CCOP(=O)(OCC)C1CC(Cn2nc(C(=N)Nc3ccc(OC)cc3)ccc2=O)ON1C
O=c1oc2cnccc2n1Cc1cnc2sccn12
Cc1cc(C=C2C=C(c3ccccc3)N(c3ccc(S(N)(=O)=O)cc3)C2=O)c(C)n1-c1cccc(Cl)c1
O=C1CC2C(CCC23CO3)CN1c1ccnc(C2CC2)n1
CC(CC(=O)O)CC(=O)NC1=C(C(=O)O)CCCC1
CCOC(=O)c1cnc2c(cnn2CC)c1Nc1ccc(OC)cc1
Cc1ccc2ncn(-c3ccccc3)c(=O)c2c1
CC1(C)CN(c2ccc(Nc3ncc4c5cc[nH]c(=O)c5n(C5CCCC5)c4n3)nc2)CCN1
Cc1c(CO)ccc2c1cc(-c1nccs1)n2-c1ccc(OCCN2CCCC2)cc1
Cc1csc(-c2ccc(F)cc2)n1
COc1cc(C(=O)Nc2nc(C)c(Cc3ccccc3)s2)cc(OC)c1OC
CCCCCCCCCCCCCC(=O)OCC(CI)OC(=O)CCCCCCCCCCC
O=C(CSc1ncccn1)c1ccccc1
CC(C)CC(NC(=O)c1ccc(OCc2cccc(OC(F)(F)F)c2)cc1-c1cccc(Cl)c1)C(=O)C(O)CC(=O)N1CCCC1C(=O)O
COc1ccc(C)cc1S(=O)(=O)N1CC(C)NC2(CCCCC2)C1
Cc1noc(C)c1C(CNC(=O)c1cc(C(F)(F)F)ccc1OC1CCN(c2ccccc2)CC1)N(C)C
O=c1nc2sccn2c(O)c1Cc1c(F)cccc1Cl
Cc1ccc(NS(=O)(=O)c2c(C)nn(CC(=O)NCC3CCCO3)c2C)c(C)c1
CCOC(=O)c1cc2c(s1)C(=O)C=C(OCC)C2=O
COc1ccc2c3c(n(C)c2c1)C(CO)N(C(=O)C1CC1)CC31CCN(CC2CC2)CC1
COc1cc2c(cc1OC)C13CCN(C)C(Cc4ccc(O)cc4-2)C1CC3=O
Fc1ccccc1-c1nc2ccc(Cl)cn2c1Nc1cccc(Cl)c1
N=C(NO)c1cccc(-n2nc(C(=O)NCCN3CCOCC3)c(C(=O)NCCN3CCOCC3)c2-c2cccnc2)c1
CCCCc1cnn2c(NCCNCC)cc(C)nc12
CCCCCCCCCCOC(=O)C1=CC=CCC1CO
Cc1cc[n+](CC2=C(C(=O)[O-])N3C(=O)C(NC(=O)Cc4ccc(Cl)cc4)C3SC2)cc1
COC(=O)C12CCC(C)(C)CC1C1=CCC3C4(C)CC(O)CC(C)(C)C4CC(O)C3(C)C1(C)CC2
CC(C=Cc1c(CO)cc(OCC(=O)O)c(C)c1C)=CC(=O)O
Cc1ccc(C(=O)OC2CC3CCC(C2)N3C)cc1
Cc1nnc(NC(=O)c2ccc(Cl)s2)s1
CCCCC(CC)COS(=O)(=O)O
N=C(NO)N(CCCl)CCCl
CCCCC(CCCC)NCC(O)c1cc2ccc(C(F)(F)F)cc2c2[nH]c(=O)c(C)cc12
COc1ccc(N(C)Cc2coc(-c3ccc(Cl)cc3)n2)cc1
CC1Cc2ccccc2N1C(=O)CSc1nnc(C2CC2)n1Cc1ccccc1
CCc1cc(CCC(=O)O)ccc1-c1noc(-c2ccc(OCCCN3CCCC3C)cc2)n1
Oc1cccc2nc(-c3cccc(Oc4ccccc4)c3)cn12
CCOc1ccc(Cc2nnc(NC(=O)CCC(=O)O)s2)cc1
O=C(NC1CCCCC1)NS(=O)(=O)C1=CCCCC1
COCC(=O)N1CC2NC(C1)C2c1ccc(-c2ccc(F)cc2)cc1
O=C1c2ccccc2C(=O)N1CCOC(=S)N(C(=O)c1ccco1)c1ccc([N+](=O)[O-])cc1
COc1ccc(Cn2ccc3nc(C)c(C(=O)N(C)C)cc3c2=O)cc1
O=C1CC(O)CC(C=Cc2c(Cl)cc(Cl)cc2-c2ccc(F)cc2)O1
O=C(c1cccc(C(F)(F)F)c1)N1CCC(Cc2ccccc2)CC1
Cc1nn(-c2ccccc2)c(N2CCN(c3ncccn3)CC2)c1C=NO
O=C(c1cc(Cl)ccn1)N(CC1CCCO1)C1CCS(=O)(=O)C1
O=CCNC(=O)Nc1cccc2ccccc12
O=C(NC(NS(=O)(=O)c1ccc(Cl)cc1)C(Cl)(Cl)Cl)Oc1ccccc1
CC(C)(C)C(NC(=O)C(CCCC[N+](C)(C)C)NC(=O)C(Cc1ccccc1)NC(=O)CCCNC(=O)OCc1ccccc1)C(=O)NC(CCCN=C(N)N)C(N)=O
COc1ccccc1N1CCN(c2c(C=O)c(C)nc3ccccc23)CC1
CN1CCN(c2ccc(-c3coc4cc5c(cc34)OCC5CC(=O)O)cn2)CC1
COc1ccc(C(=O)Nc2c(Cl)cncc2Cl)c2[nH]c(C3CCC4(CCCC4)OC3)nc12
Cc1cnc(NC(=O)CSc2nc(=O)cc(N)n2C2CC2)s1
CCCSc1nc(-c2cccs2)c2c(=O)n(C)c(=O)n(C)c2n1
COC(=O)C1(Cc2cccc(F)c2)C2c3cc(C(=O)N4CCCC4)n(CCN4CCOCC4)c3CC2CN1C(=O)c1ccccc1
CC(O)(c1ccccc1)c1ccc2c(c1)c(-c1ccc(F)cc1F)c(CC(=O)O)n2-c1ccc(Cl)cc1
COc1cc(Cl)c(Cl)c(NC(=O)CNc2ccc3c(c2)c2ccncc2n3Cc2ccc(F)cc2)c1
Cc1cc(NC(=O)CN2CCOCC2)ncc1Br
CC(C)(CCCOc1ccc(-c2ccc3c(c2)OCO3)cc1Cl)C(=O)O
CCn1c(C(=O)NCc2ccc(OC)cc2)cc(C2CC2)c1C1CCN(Cc2ccccc2)C1
O=C(CCC(SCc1ccccc1)c1ccccc1)c1nccn1CCc1ccccn1
CN(C)CCN(C(=O)c1cc2cc3ccccc3nc2s1)c1nc2cc3c(cc2s1)OCO3
CCOc1cc(C(C)c2ccccc2)ccc1C=C1SC(=O)NC1=O
CCc1cnc(N2CCCN(C(=O)CCc3ccccc3)CC2)nc1
Cc1cc(C#N)c(N2CCC(N)C2)nc1C
Fc1ccc(-c2nn(-c3ccccc3)cc2C2CC(c3ccc(Cl)cc3)=Nc3c(Cl)cc(Cl)cc3N2)cc1
COC(=O)C12Cc3c([nH]c4ccccc34)C3Nc4c(Br)ccc5c4C31CCN(CC1CC1)C2C5
COc1ccc(C2(C(N=O)C(=O)NCC(=O)O)NCC(=O)N2c2ccccc2)cc1
COc1ccc(C2=NN(c3nc(-c4ccccc4)cs3)C(c3cccs3)C2)cc1
CC(=O)NC(Cc1ccc(OP(=O)(O)O)cc1)C(=O)NC(C)c1nc(Cc2ccc(O)cc2)no1
O=C(C(=O)N1CCN(C(=O)c2ccccc2)CC1)c1c[nH]c2cccc(F)c12
CC12C=CC(=O)C=C1CCC1C2=C(O)C(=O)C2(C)C1CCC2(O)C(=O)C(=O)CO
O=Cc1ccc(C2CCCCN2Cc2cc3cc(C(F)(F)F)ccc3[nH]2)cc1
Clc1cccc(Nc2nc3c(c(N4CCOCC4)n2)CN(Cc2cccc4nc[nH]c24)CC3)c1
Cc1cc(-c2ccc(N3CCCN(CC(=O)N(C)C)CC3)nn2)on1
COc1ccc(-c2cc(C(=O)Nc3ccc(Br)cc3)n(CCN)n2)cc1
Cc1cccc(C)c1-n1c(SCC(=O)Nc2ccc(S(=O)(=O)Nc3onc(C)c3C)cc2)n[nH]c1=O
Cc1onc(-c2ccc(F)c(F)c2)c1COc1ccc(C(=O)NCC2COCCO2)cn1
CC1CC(C)(C)CC2(C1)NC(=O)N(CC(=O)Nc1ccc(C(=O)NC3CCCCC3)cc1)C2=O
CC1=CCC(C(=O)N2CCC3(CC2)C(=O)N(CCN2CCOCC2)C(=O)Nc2ccccc23)CC1
CCCCCCCCCCCCCCCC(=O)Nc1cc(O)cc2cccnc12
Cc1cccc(Cn2nc(C3CC3)c3c(NC(=O)c4cnc(NCC(C)(C)O)nc4)cccc32)n1
CCCn1ccc2cc(-c3cccc(C(=O)O)n3)ccc21
Oc1ccc(-c2ccc3c(c2)C(O)C(c2ccc(O)c(O)c2)O3)cc1O
O=C(c1ccco1)N1CCC2(CCCN(CC3CC3)C2)CC1
Clc1ccc(-c2nc3ccc(Cl)cn3c2NC2CCCCC2)cc1
CC(C)C(NC(=O)c1[nH]cnc1C(=O)Nc1ccc(CN(C)CC(O)COc2ccccc2)cc1)C(=O)OC(C)(C)C
COC1(C)CC(OC2C(C)C(=O)OC(CCCNC(=O)C(C)N)C(C)N(C(=O)CNC(C)C)CC(C)CC(C)(O)C(OC3OC(C)CC(N(C)C)C3O)C2C)OC(C)C1O
Cc1ccc(-c2c(C#N)c(N)nc(N)c2-c2ccc(C)o2)cc1
CN(Cc1noc2ccccc12)C(=O)C1CCN(c2ncnc3c2nc(-c2ccccc2Cl)n3-c2ccc(Cl)cc2)CC1
Cc1c(Sc2ccccc2)n(COCc2ccccc2)c(=O)[nH]c1=O
COc1ccc(C(C)=NNS(=O)(=O)c2ccccc2)cc1
CCCN(CCC)C1CCc2c(ccc3ccccc23)C1
O=C(c1cc(Cl)cc(Cl)c1)N1CCC(CNCc2ccccc2)CC1
NC(Cc1cc(I)c(Oc2ccc(O)c(I)c2)c(I)c1)C(=O)O
CCCCCCCCCCC1CC1CCCCCCCCCCCCCCC(C)C(=O)NC(C)CO
C=C1CCC2C(C)(CCC(OC(=O)C=Cc3ccc(O)cc3)C2(C)C(=O)OC)C1CC=C1C(=O)OCC1O
CC1(c2nnc3ccc(-c4c(Cl)cccc4Cl)cn23)CCCN1
COc1ccc(N2C(=O)c3[nH]nc(C)c3C2c2ccc(F)c(Cl)c2)cc1F
CC(C)(O)CCCCCC(C)(O)C1CCC2(C)C1C(O)CC1C3(C)CCC(O)C(C)(C)C3CCC12C
CCCCCOC(=O)N1CCN(C(=O)C(CCC(=O)O)NC(=O)c2cc(N3CCC(O)CC3)nc(-c3ccccc3)n2)CC1
CN(C)c1ncc2nc(-c3ccccc3)c(=O)n(C3CCCC3)c2n1
Cc1cc(C)c2cc(C(=O)N(CCN3CCCCC3)C3CCCCC3)[nH]c2c1
CCCN1c2nc(-c3ccccc3)cnc2C(N)=NS1(=O)=O
CCCCNCC(O)c1cc(-c2ccc(Cl)cc2)nc(-c2ccc(Cl)cc2Cl)c1
CC(C)C(NS(=O)(=O)c1ccccc1)C(=O)OCC(=O)N(C)C1CCS(=O)(=O)C1
Cc1noc(C)c1CSCC(=O)N1CCCC1c1cnn(C)c1
c1ccc(COC2CN3CCC2CC3)cc1
Nc1ccn(C2CCC(COP3(=O)OCc4ccccc4O3)O2)c(=O)n1
CCN(Cc1ccccc1)C(=O)Cc1nc(-c2ccccc2)c[nH]1
COc1ccc(NC(=O)N2CCC(CNC(=O)Nc3ccc(C4CCCCO4)cc3)CC2)cc1
CCOC(=O)C1CCN(S(=O)(=O)c2ccc3c(c2)CCCN3C(C)=O)CC1
O=[N+]([O-])c1ccc(NC2CCCCC2c2ccccc2)nc1
Cc1ccc(CN2CCOC(CC(=O)NCCc3ccccc3F)C2)o1
CCOC(=O)CN1C(=O)NC(c2ccccc2)(c2ccccc2)C1=O
CC(=NOCC(C)C)c1cc(F)ccc1NS(=O)(=O)C(F)(F)F
Fc1ccc(-c2nc3cc(Cl)ccc3n2CC2CN(C3CC3)CCO2)cc1
CC(=O)NCC(=O)N1CCCC2(CCN(Cc3ccc4c(c3)OCO4)C2)C1
COC(=O)CNC(=S)N(Cc1ccc(Cl)cc1)C1CCCCCC1
COCc1cc(O)cc2oc(-c3ccc(O)cc3)cc(=O)c12
CCCCCCCC(=O)NC(CO)C(C)C
CCCCN(C)CCCNC(=O)c1nn2c3ccccc3nc2c2ccccc12
CC(C(=O)NN=C1CCCC1)c1cccc([N+](=O)[O-])c1
COc1ccc(C=C2C(=O)CNC2=O)cc1OCc1ccccc1
CCC(C)CCS(=O)(=O)NC1CCCCC1C
CCN(CC)CCCCCCN(CC)c1ccc2ncccc2c1
CCC(C)C(NC(=O)C(NC(=O)C1CCCN1C(=O)C(CCCNC(=N)N)NC(=O)C(CC(C)C)NC(=O)C(CCCNC(=N)N)NC(=O)CN)C(C)C)C(=O)NC(CN)Cc1ccccc1
COc1ccc(-c2oc3cc(OC4OC(C)C(O)C(O)C4O)cc(O)c3c(=O)c2OC2OC(CO)C(O)C(O)C2O)cc1
COc1ccc(-c2cc3ccccc3n2CCCN2CCOCC2)cc1OC
CC(=Cc1ccccc1)C(=O)c1c(O)c2ccccc2oc1=O
C=C1C(C)C2C(Cc3ccccc3)NC(=O)C23C(OC(C)=O)CCC(C)C13
Nc1nnc(SCC(=O)N2CCCC2)s1
Cc1csc(NC(=O)c2cc(=O)c3ccc(C)c(C)c3o2)n1
CC(C)(C)C(=O)OP(=O)(OCC1OC(n2cnc3c(=O)n(CCOC(=O)CCC#N)c(SCCC#N)nc32)C(O)C1O)Oc1cccc2ccccc12
Cc1sccc1C(=O)NNC(=O)c1cccnc1
CN(C)CCn1c2c(ccc1=O)CC(NC(=O)c1ccc(OCc3cccc(F)c3)nc1)CC2
Cc1cc(C)c(NC(=O)NC(C)c2ccccc2)c(C)n1
CCNc1nc(-c2cccc(Cl)c2)cc(C(Nc2cc(C)ccn2)c2ccccc2)n1
C=CCN(C=O)C=C1C(=O)OC(COc2ccccc2)C1=O
NC(Cc1ccc(Cl)cc1)C(=O)O
CCN(CC(=O)Nc1c(F)cccc1F)C(=O)c1cc(S(C)(=O)=O)nc2ccccc12
COc1ccc(C2=NOC(C=Cc3ccccc3)C2)cc1
CCC1(O)C(=O)OCc2c1cc1n(c2=O)Cc2c-1nc1cc3c(cc1c2C1CCCCC1)OCC3
CCC1OC(=O)CC(O)C(C)C(OC2OC(C)C(OC3CC(C)(O)C(O)C(C)O3)C(N(C)C)C2O)C(CCO)CC(C)C(=O)C=CC(C)=CC1CO
O=C(NC1N=C(c2ccccc2)c2ccccc2N(CC(F)(F)F)C1=O)N1CCC(n2cc(CCc3ccccc3)nn2)CC1
COC(=O)c1cc(NC(=O)C(C)(C)C)cc(C(=O)Nc2ccc(Cl)cc2)c1
COc1ccc2c(c1)CCCC2=Cc1ccc(OC)cc1C(=O)c1ccccc1
CCN(CC)C(=O)C1CCC(C(=O)O)N(CCc2ccc(-c3ccccc3)cc2)C1
CN(C)C1CCN(Cc2ncc(-c3ccc(CNC(=O)c4cc(-c5ccc(C(F)(F)F)cc5)no4)s3)s2)CC1
CS(=O)(=O)c1ccc(C(=O)N2CCC(F)(c3ncc(F)cc3C#N)CC2)cc1F
CC1CCC2(CC1)NC1=C(CC(C)CC1)C1=C2CC(C)CC1
COc1cc(C(F)(F)F)ccc1-c1nccc2cc(S(=O)(=O)Nc3ccncn3)ccc12
O=C(NN=C(NNC(=S)N1CCCCC1)c1cccnc1)c1ccncc1
O=C(Nc1ccc2ssc3ccccc3[nH]c2c1)c1cccc(F)c1
Cc1cc(Cl)c(O)c2c3n(cc12)C(=O)C1CCCN1C3=O
Cc1nc(COc2ccc(-c3nn(C4CCC(O)CC4C#N)cc3C3=CCN(C4CC4)CC3)cc2)cs1
O=C(NCc1nnn[nH]1)c1cc(-c2ccccc2)nc2ccccc12
COc1ccc(NC(=O)Cn2c(=O)oc3ccccc32)cn1
CCc1cc(Cl)ccc1NC(=O)C(=O)NCc1sccc1C
O=C(O)CNc1ncc([N+](=O)[O-])c2oc(-c3ccccc3)nc12
COc1cccc(Nc2nc(-c3cccc(C#N)c3)cs2)c1
CC(C)(CN)C(=O)Nc1cncc(-c2cnc3[nH]ccc3n2)c1
CCCCCBr
O=C(Nc1ccccc1)n1ccnc1
CCCOc1ccc(C(=O)N(C)Cc2c(C)noc2C)cn1
CCCNc1nc(Nc2ccc(O)cc2)nc(NC(C)(C)C)n1
Cc1ccc(S(=O)(=O)N2CCCCC2c2cccnc2)cc1
CC(Oc1ccc(F)cc1C(F)(F)F)C(=O)NCCc1nccs1
C=C1C(OC(=O)CCCCn2cnc3c(N)nc(N)nc32)CCC2(C)CCC3(C)C4CC4CC(C)C3C12
NCCc1cccc(C(=O)Nc2cccc(-c3ccc(OC(F)(F)F)cc3)c2)c1
CC1=C(C(=O)N2CCCc3ccccc32)C(c2ccccc2O)n2nccc2N1
CCOc1ccc(C(=O)n2nc(-c3cccnc3)nc2N)cc1
CC(C)(C)C(O)c1ccc(CCN2CCN(CC(O)(Cn3cncn3)c3ccc(F)cc3F)CC2)cc1
CC(C)COC1CC2(C)C(CCC3(C)C2CC=C2C4CC(C)(C)CCC4(C(=O)O)CCC23C)C(C)(C)C1O
C[n+]1ccc(C=NO)c(N)c1
Cc1cccc(NCC(=O)OCC(=O)Nc2ccc3c(c2)OCCO3)c1
O=C(O)CCCCCCCN=C=S
c1ccc(NCc2cc3ccccc3n2CCNc2ccncc2)cc1
Cn1c(=O)c2c(nc3n2C=CC(C(F)(F)F)=CN3CCN2CCOCC2)n(C)c1=O
Nc1c(NC(=O)c2ccc(S(=O)(=O)N3CCOCC3)cc2)cc(S(=O)(=O)N2CCOCC2)cc1[N+](=O)[O-]
CCCCc1ccc(C#N)cc1
Cc1cccc(OCCCC(=O)N(Cc2ccc(F)cc2)C2CCS(=O)(=O)C2)c1
C=CCN1Cc2cccc3[nH]c(=O)n(c23)CC1C
COc1ccc(CCSc2nnc(-c3cnccn3)s2)cc1OC
CC(C)C(NS(=O)(=O)c1ccc(-c2ccc(OC(F)(F)F)cc2)s1)C(=O)O
Cc1ccc(C(=O)Nc2ccc(C(=O)NNC(=O)c3cccs3)cc2)cc1
CCNC(=S)NN=C(C)CC(=O)NCc1cccs1
CCCCc1ccc(C2C3C(=O)CC(C)(C)Cc4c([nH]c5ccccc45)C3N(C)C(=O)N2Cc2ccccc2)cc1
CC(=CCCC1=C(C)C(=O)c2ccccc2C1=O)CCC(=O)O
COC(=O)c1cscc1-n1cc(C(=O)c2cccs2)c2ccccc21
CCc1noc(C)c1C(=O)N1CCC(c2nc3cc(Cl)ccc3o2)CC1
C#CC1(O)C=CC(=O)CC1
CC(=O)OC(C)(N)C(=O)C1CCC2C3CCC4CC(NC=O)CCC4(C)C3=CCC12C
CCCCCCCC(=O)Nc1ncc([N+](=O)[O-])s1
Cc1cn(Cc2ccccc2C(F)F)c2c(-c3ccnc(N)n3)cc(F)c(NC(=O)C(=O)O)c12
Cc1ccccc1OCC(=O)N(C(C)C)C1CCS(=O)(=O)C1
CC(=O)OCOP(=O)(OCOC(=O)C1C(C(=O)OCc2ccccc2)C1C(=O)OCc1ccccc1)OCC(C)C
O=C(C1CCCN1)N1CCCC2(CCN(c3cccnc3)C2=O)C1
CCCC(=O)Nc1ccc(Sc2ccc(F)cc2)c(Cl)c1
Cn1ccc(-c2cc3c(-c4cccc(N)c4)ccnc3[nH]2)n1
Cc1cccc(C(=O)NCC2(N(C)C)CCCCC2)c1
O=c1[nH]c(=O)n(CC=Cc2ccc[n+](CCO)c2)cc1F
COc1ncc(-c2ccoc2)cc1-c1[nH]nc2cc(N(C)C)ccc12
CC(C)C(=O)NC(C(=O)NC(C(=O)NC(CC(=O)O)C(=O)CSCc1ccccc1)C(C)C)C(C)C
Oc1ccc(C(c2ccc(OCCN3CCCCC3)cc2)c2cc3ccccc3s2)cc1
O=C(c1cnn(-c2ccc(O)cc2)c1)N1N=C(c2ccc(Cl)cc2Cl)CC1c1ccc(Br)cc1
NC(=O)c1oc2ccccc2c1NC(=O)c1ccc(O)cc1
CC(C)c1ncc(C=Cc2c(-c3ccc(F)cc3)nc3ccc(F)cn23)cn1
COC(=O)c1ccc(CSc2ncccn2)o1
CCCCCCCCCCCCCCO
COc1cc(-c2nc(Cl)cnc2-c2ccc(C(C)C)cc2)ccc1[N+](=O)[O-]
COc1ccc2[nH]c(C)c(CC=C(C)CCC=C(C)C)c2c1
Cc1ccc(S(=O)(=O)N2CCC3C(CO)Nc4ccc(C5=CCCCC5)cc4C32)cc1
CC(=O)Cc1nc2c(C)cccc2nc1Oc1ccccc1COC(C)=O
Cc1c(C(=O)O)cc(Cl)cc1-c1cnc(N)nc1Oc1ccc(F)c(Cc2ccccc2)c1F
Cc1cc(NC(=O)c2ccccc2Cl)nn1Cc1cc(Cl)ccc1OCc1ccccc1
Cc1cc(C(C)(C)C)c(O)c(C(C)(C)O)c1
Cc1ccc(N2CCN(Cc3nnc(-c4cccnc4C)o3)CC2)c(C)c1
C[n+]1ccc(N=CC=NN)cc1
O=C1N2CCCC2C(O)C(Cc2cnc[nH]2)N1Cc1ccc(Cl)c(Cl)c1
Cc1nc(SCC2=C(C(=O)O)N3C(=O)C(NC(=O)CO)C3SC2)c(C#N)c(C)c1C
CC(C)CNC(=O)C1CC(N)CN1C(=O)CC(N)CC1CCCC1
COc1ccc(C)cc1Nc1nc2c(s1)CCCc1n[nH]cc1-2
CCC(=O)NC1CCN(S(=O)(=O)N2CCOC2CNC(=O)C(=O)NCc2ccccc2)CC1
O=C1CC2C(=O)C=CC=C2C1=C(O)c1ccc2c(c1)OCCO2
COc1ccc(C2CC(c3cc(OC)c(Br)cc3OC)=NN2C(=O)c2cccnc2)cc1
NC(=O)c1cccc2c(NC(CCN3CCCC3)c3cccc(NC(=O)c4ccc(Cl)c(C(F)(F)F)c4)c3)ncnc12
CC(c1ccc(C(=O)C2CO2)cc1)c1ccn(-c2ccc(C(=O)O)cc2)c1
Cc1nn(C)c(N(C)C)c1CNCC1CCCN1Cc1ccccc1F
O=C(O)CCN=C(c1ccc(N2CCOCC2)cc1)c1ccc(-c2ccc(C(=O)O)o2)o1
COc1cccc(-c2csc3nc(-c4ccc(Br)cc4)nn23)c1
C=CCOc1ccccc1C(CNC(C)=O)OC(=O)NC(=O)Nc1ccccc1
Cc1c(C=NNC(=O)C(O)c2cn(C)c3ccccc23)cnn1C
CCCC1CCC(=O)N(S(=O)(=O)c2ccc(C)cc2)C1
COc1ccc(-c2cc(=O)c(-c3ccccc3OC)c(N3CCCC3)[nH]2)cc1
Cc1ccc(CNC(=O)c2cnn(-c3ccccc3)c2-n2ccnc2)cc1
O=C(c1cn2c(n1)C(c1cccc(F)c1)=NCC2c1ccccc1)N1CCSCC1
c1ccc(NC2=NCCN2Cc2ccccn2)cc1
O=C1N(Cc2ccncc2)C(Cc2ccccc2)C(O)C(O)C(Cc2ccccc2)N1Cc1ccncc1
Cc1cc(=O)oc2c1c(=O)[nH]c1ccccc12
O=C(O)CN1C(=O)C(=Cc2ccc(OCCCN3CCCC3)cc2)SC1=S
CC[N+]12CCc3ccc(O)c(O)c3C1Cc1cc(O)ccc12
Cc1ccc(OCC(=O)Nc2ccc(-c3nc4c(C(=O)Nc5ccccc5)cccc4[nH]3)cc2)cc1
NS(=O)(=O)c1ccccc1-c1ccc(-c2ncc(C(F)(F)F)cc2Cl)cc1
CN1CC(c2ccc(F)cc2)C2(CCCC(=CC(=O)N3CC(C)(C)c4ccc([N+](=O)[O-])cc43)C2=O)C12C(=O)Nc1ccccc12
Cc1cccc(Oc2ccc(Nc3ncnc4cc(OCCC5CCNCC5)cc(OC(F)F)c34)cc2C#N)c1
CCn1cc(C(=O)O)c(=O)c2ccc(C)nc21
CCCN(CC(=O)Nc1ccccc1Cl)C(=O)c1ccc(S(=O)(=O)Nc2ccccc2F)cc1
CC(C)OCCNc1nccc(-n2cc(-c3nc(C(C)C)no3)c3c(N)ncnc32)n1
COc1ccccc1NC(=S)NNC(=O)CBr
CC(=O)c1ccc(N2CCOCC2)c(F)c1
CC(NC(=O)C1CCC(=O)N1C(=O)C=CC(=O)OCc1ccccc1)C(=O)OC(C(=O)NC(C(=O)O)C(C)C)C(C)C
c1ccc(OCCCCCCCCCCCCCCCCn2ncnc2-c2ccccc2)cc1
CS(=O)(=O)c1ccc(OC2CCC(C(=O)Nc3ccc([N+](=O)[O-])cc3)CC2)cc1
O=C(Nc1ccc(Cl)cc1)c1c[nH]c2ccccc12
c1ccc2c(-c3nc4c(N5CCN(CCCn6ccnc6)CC5)cccc4[nH]3)c3ccccc3nc2c1
N#CN1CC(=NO)CC1CNC1CCCCC1
O=C1C2CCCCN2C(=O)N1CN1CCN(c2cccc(C(F)(F)F)c2)CC1
COc1ccc(-c2nn(-c3ccccc3)cc2C2C(c3ccccc3OC)=NN(c3ccccc3)C23C(=O)c2ccc4c(c2C3=O)OCO4)cc1
O=C(OC(CNC1CCCCCC1)CN1CCCCCC1)c1ccccc1
O=C1c2ccccc2-c2ccc(OCCCCCCCCOc3ccc(C(=O)N4CCCC4)cc3)cc21
CC(=O)OCCCC1C2CCC(O2)C1C
O=C(OCC(=O)c1ccc[nH]1)c1ccc(C(=O)c2ccccc2)cc1
O=C(Nc1cc2c(cc1C(=O)c1ccc[nH]1)OCCO2)c1ccc(C(F)(F)F)cc1
CCCS(=O)(=O)Nc1ccc2c(c1)CNC(C)C2
CCN(C)c1nc2ccc([N+](=O)[O-])cc2s1
Cc1ccc(S(=O)(=O)c2nnn3c2nc(NC2CCCCC2)c2sccc23)cc1
COC(=O)c1sc2ncnc(NCCN(C)C)c2c1C
CCc1ccccc1SCC(O)CNCCO
O=c1ccn(CCCCCOc2ccc(Br)cc2Cl)c(=O)[nH]1
COc1ccc(C2=NOC(c3ccc(O)c(O)c3)C2)cc1OC
CCCCCCCCCOc1ccc(-c2nn(C3CCCN(C)C3)c3ncnc(N)c23)cc1
CC(C)(C)OC(=O)N1CCN(c2ccc(C=NNC(=O)c3csc4ccccc34)cc2[N+](=O)[O-])CC1
C=CCNc1sc(C(=O)c2ccc(Cl)cc2)c(N)c1S(=O)(=O)c1ccccc1
CC(=O)c1sc(N)nc1C
Cc1cc2c(C(=O)N3CCC(F)CC3)ccc(NC(=O)c3cnc(C(F)(F)F)nc3C)c2[nH]1
COc1ccc2c(CNS(=O)(=O)c3ccccc3)cc(=O)oc2c1
O=c1nc(CCCCc2nc3ncccc3[nH]2)n(Cc2ccccc2)c2c1CCCC2
C=C1C(C)=C(C#N)C(=O)N1c1cccc(Cc2ccccc2)c1
CCc1cccc(CC)c1Nc1cnc2[nH]ccc2c1
S=C(NN=C(c1ncccc1Cl)C12CC3CC(CC(C3)C1)C2)Nc1cc(Cl)ccc1Cl
CCCCCC(=O)Oc1ccccc1C(=O)c1c[nH]cn1
Cc1ccc(C(=O)N2CCN(C)CC2)cc1Nc1nncc(-c2cnc(C)n2C)n1
Brc1ccc(C(Oc2cc(Br)c(Br)cc2Br)C2CCNCC2)cc1
c1cn(CC2CCCO2)c(Nc2ncnc3[nH]ncc23)n1
C#CCN(C)C(C)c1nc(-c2ccccc2Cl)no1
O=CN(O)CC(CC1CCCCO1)C(=O)N1CCCCN1C(=O)OC1CCCC1
C#CC(C)OC(=O)C1N2C(=O)C(Cl)C2S(=O)(=O)C1(C)C
CC(=Nn1cnnc1N)c1cc(Br)ccc1-n1cncn1
Cc1ccccc1CN1CCC(c2cccc(C#N)c2)C1
CC(C)CC(NC(=O)C(CN)CCCCN)C(=O)NC(CC(C)C)C(=O)NC(CCCNC(=N)N)C(=O)NC(CCCCN)C(=O)O
COc1cc(O)cc(C)c1C(=O)OCCN1CCN(CCNc2c3ccccc3nc3ccccc23)CC1
COC(=O)c1cc2c(SCc3ccc(F)c(F)c3)ncnc2s1
NC(Cc1cccs1)C(O)C(=O)NC1c2ccccc2CC1O
CN1Cc2cccc(C3CCN(CCC(N)=O)CC3)c2C1
CCOC(=O)C1=CN(Cc2ccccc2)C=CC1c1ccc(SC)cc1
O=C(NC1CCCCC1)NC1CCC(OCCC(F)(F)F)CC1
CC(C)N(CCCNC(=O)CN1CCCCCCCCCC(=O)NCCC1)CCCNc1c2c(nc3cc(Cl)ccc13)CCCC2
C=C1OC(=O)C(CC(C)C)=C1C
CCOC(=O)c1ccc(S(=O)(=O)N2CCn3c2nc2ccccc23)cc1
Cc1cc2nnc(SCC(=O)N(CCC#N)C3CCS(=O)(=O)C3)n2c2ccccc12
COc1ccc(-c2ccccc2OC2CCC(Nc3nc4cc(C(F)(F)F)ccc4o3)CC2)cn1
O=C(CCNC(=O)C1CCN(S(=O)(=O)c2ccccc2)CC1)Nc1cccc(Cl)c1
CC(C)CCn1c(CN2C(=O)NC(C)(C)C2=O)nc2ccccc21
Cc1c(CSc2ccccc2)cc(-c2cccc3ccccc23)n1-c1ccc(S(N)(=O)=O)cc1
CC1=C(C(=O)OCc2ccccc2)C(c2ccccc2O)N(CC(O)CNC(C)C)C(C)C1
N#Cc1c2n(c3c(N4CCN(CCSc5cccc(F)c5)CC4)ncnc13)CCC2
CC(C)CCNC(=O)CC(O)C(CC(C)C)NC(=O)C(CCCCNS(=O)(=O)Cc1ccccc1)NC(=O)C1(Cc2ccccc2)CCCC1
CC1(C)C(=O)NOC1c1cn(Cc2ccccc2)nn1
C#CCOCCOCCOCCNc1nc(N2CCN(C(=O)CC(N)Cc3ccc(F)cc3F)CC2)nc(N2CCN(C(=O)C(CCC(=O)O)n3cc(C(N)CC(N)=O)nn3)CC2)n1
Cc1ccc(OCC(=O)N2CCCN(c3cccnn3)CC2)c(C)c1
CC(=Nc1ccc(C2SC(CO)C(O)C(O)C2O)cc1)c1nnc(-c2ccccc2)o1
CC=CCNC(=O)C(CO)NC(=O)CCCCC
CCc1c2c3cc(F)ccc3nc-2n(C2OC(CO)C(O)C2O)c2ccccc12
O=C1COC2(CCN(Cc3nc4ccccc4s3)CC2)CN1
CCCCN1C(=O)CC2(C)C1=CCC1C3CCC(=O)C3(C)CCC12
NC(=O)CN1C(=O)CCN(c2nc3ccccc3o2)c2ccccc21
COc1ccc(-c2c(C)n(Cc3c(F)cccc3F)c(=O)n(CC(C3CCCCC3)N(C)N)c2=O)cc1OC1CCCC1
Cc1cc(C2=C(Cl)C(=O)OC2)cc2c1Oc1ccccc1O2
N#CC1C(c2ccccc2)OC1C1CC1
CC1CNC(=O)c2[nH]c3ccc(C(N)=O)cc3c21
O=C1C(=O)N(Cc2ccccc2Cl)c2ccccc21
COc1ccc(C(=O)Oc2cc3c4c(c2)CCCC4CCC3)cc1
COc1ccc(C(=O)C=Cc2ccccc2)cc1CN1CCCC1
CCc1nc(C)c(C(=O)N2CCCCC2Cn2ccnc2)o1
N#Cc1cc(S(=O)(=O)Nc2nccs2)ccc1Oc1ccc(-c2cc(C(=O)O)ccc2C#N)cc1
Cc1cccc(Cl)c1NC(=O)c1ccc2nc(NC(=O)NC(=O)c3ccsc3)sc2c1
CCOC(=O)CC1CC2CC(C)(O)CC(=O)C2=C(C)N1
COc1ccc(C2=NN(c3ccc(S(N)(=O)=O)cc3)C(c3cc4n(n3)C(c3ccc(OC)cc3)Nc3ccc(Cl)cc3-4)C2)cc1
O=S(=O)(c1ccccc1)C1OC1c1ccccc1
CC(=O)Nc1ccc(Cl)c(-c2nc3cc(C(F)(F)F)ccc3[nH]2)c1
CN(C)Cc1ccc(NC(=O)c2cc(NC(=O)C34CCC(C)(C(=O)O3)C4(C)C)cn2C)cc1
CCCCCCCCCCC1CC2CCC3(C(=O)OC(C)C)CCC1C2N(C)C3=O
c1ccc(C(c2ccc(CCc3cccnc3)cc2)N2CCN(c3ccccc3)CC2)cc1
S=C(Nc1ccccc1)Nc1ccc(Oc2ccc(NC(=S)NC3CCCCC3)cc2)cc1
C=C(C)CN1C(=O)c2cc(N)c(Br)c3c2c(cc2c(=O)n(-c4ccc(C(N)=O)cc4)n(C)c23)C1=O
N#CC1COCCC1n1cc(C(N)=O)c(Nc2cccnc2)n1
Cc1cccc(C(C)(O)c2nc(-c3ccccc3C)cs2)c1
CN1C(=O)NCC(C(=O)NC(Cc2ccccc2)C(=O)NCCC(=O)NCCCc2ccccc2)N1C
CN(Cc1ccccn1)C(=O)CCc1nnc(Cc2c[nH]c3ccccc23)o1
COCCN1C(=CC(=O)Nc2cccnc2Cl)Sc2ccccc21
COc1ccc(COc2ccc(C3C(C(=O)Nc4ccc(F)cc4F)=C(C)NC(C)=C3C(=O)OCC=C(C)C)cc2OC)cc1
COc1ccc(-c2cc(C(=O)Nc3cccc(OC)c3O)no2)cc1
CC1CC(C)CN(C(CCN2CC(=O)Nc3cc2c(=O)n(C(C)C)n3)C2(C)COC2)C1
O=C(COc1ccc(-n2cccc2)cc1Cl)NCCCCCC1CCCN(Cc2ccccc2)C1
CC(C)Oc1ccccc1N1CCN(CCCCNC(=O)c2ccc3c(c2)C(=O)N(O)C3=O)CC1
CCOC(=O)c1nnn(-c2ccc(OC)cc2[N+](=O)[O-])c1-c1ccccc1
COc1ccc(-c2coc3sc(C(N)=O)c(N)c23)cc1
O=c1c2c(n(CC3CCCC3)c3cc(-c4ccccc4)nn13)CCC2
O=C1Nc2ccc(Cl)cc2C(=O)C1=NNc1cccc(O)c1
CN(C)c1ccc2c(c1)Cc1ccccc1-2
O=c1cc(SCCc2ccccc2)n(Cc2ccccc2)c(=O)n1Cc1ccccc1
CC(C)(C)OC(=O)C1CC2c3cccc4c3c(cn4C(=O)CN3CCOCC3)CC2N(C(=O)c2ccccc2)C1
N#Cc1ccc(COc2ccc(-c3cccc(C(=O)O)c3)cn2)cc1Cl
COC(=O)C1C2CC3CCC1N3CC2=Cc1ccc(Cl)c(Cl)c1
O=C(NC1CCCCC1)c1c(Cl)ccc(S(=O)(=O)N2CCOCC2)c1Cl
CCSc1c(C)nc2nc(O)n(CCc3ccc(Cl)cc3)c(=O)n12
CN1C(=O)c2ccccc2Sc2ccc(NC(=O)c3ccccn3)cc21
CCCN1Cc2cccc(C(=O)Nc3ccccc3OCC)c2C1=O
CN(C)c1nccc(C2c3cc(C#N)ccc3OC(=N)C2C#N)n1
COC(=O)Cn1ncc(N=Nc2cc([N+](=O)[O-])ccc2O)c(O)c1=O
CC(C#CCN1CCCC1)n1c(O)c2ccccc2nc1=S
CC1=C(O)C(=O)C(C)=C(CCCCCCCCCCCC2=C(C)C(=O)c3ccccc3C2=O)C1=O
Clc1ccc(CSc2nnc(-c3cccs3)n2C(c2ccccc2)c2ccccc2)cc1
CCCCC1OC(=O)C2=CCCCC21
C#Cc1cccc2c1nc(N)c1c(N)nc(NC3CCC3)nc12
COc1ccccc1C(=O)NCC(=O)N1CCCC(C)C1C
CN1CCN(c2cccc(Cl)c2)CC1
Cn1c2ccc(N)cc2c(=O)n1C1CCCN(CCc2ccccc2)C1
[O-][N+](O)=C(C1=NCCC1)c1ccccc1
CCCCC#Cc1cnc2c(c1)NC(=O)CC2CC(=O)Nc1cccc(OC)c1
CC(CO)Nc1nc2cc(Cl)ccc2nc1S(C)(=O)=O
CCN(C(=O)C12C3C4C5CC(OC(C(C)C)C1(C(=O)OC)C53)C42C#N)C1CCCC1
Cc1nc(C)c(CNc2nc3nonc3nc2NC2CCCC2)s1
CCc1nnc(NC(=O)CSc2nc(=O)n(CC(=O)Nc3cccc(F)c3)c3c2CCC3)s1
N=C(N)c1ccc(CNC(=O)CNC(=O)C(Cc2ccccc2)NC(=O)C(c2ccccc2)N2CCCN(C(=O)Oc3ccccc3)CC2)cc1
CC(NC1CCCCC1N1CCN(C(=O)c2cccc(C(F)(F)F)c2)CC1)c1cccc2ccccc12
CCSC(=O)N1CC2(c3ccccc3)CN(c3cn[nH]c3)CCN2C1=O
CCN(CC)CCNc1cc(-c2cccc(F)c2)nc2ccnn12
COc1ccc(N2CCN(Cc3coc(-c4cccs4)n3)CC2)cc1
COc1cccc2[nH]c(C=O)cc12
CC(C)CC(NC(=O)C(Cc1ccccc1)NP(=O)(OCC1OC(n2ccc(N)nc2=O)C(C)(O)C1O)Oc1ccccc1)C(=O)OCc1ccccc1
CC(=O)N1CCCN(C(=O)C=Cc2ccccc2)CC1
C=CCNc1sc(C(=O)OC)c(C)c1C(=O)OCC
Cc1cc(C(F)(F)F)ccc1C(=O)Nc1ccc(N2CCN(C)CC2)c(F)c1
CCOC(=O)C12C(=O)OCC=C1COC2c1cccc(O)c1
O=C(O)c1cc2c(-c3ccccc3)cc(=O)oc2cc1O
CC1(C)C=Cc2c(ccc3c2C(=O)C(O)=C(c2c(O)cc(O)c4c2OC(c2ccc(O)cc2)CC4=O)C3=O)O1
CCOC(=O)C1CCN(C(=O)c2ccccc2Sc2cccnc2)CC1
CCCN(CC(=O)Nc1ccc(C(N)=O)cc1)C(=O)Cc1cccc2ccccc12
CCOC(=O)C(Cc1ccc(O)cc1)NC(=O)C(Cc1ccc(O)cc1)NC(=O)C1CCCN1C(=O)C(CCCNC(=N)N)NC(=O)C(N)Cc1ccc(O)cc1
CC(=O)NC(c1cccc(F)c1)c1nc(-c2ccccc2)cs1
O=C(CN1C(=O)NC2(CCCC2)C1=O)c1ccc(Cl)cc1
c1ccc(-c2cc(Cn3c4c(c5c3CCCC5)CCCC4)on2)cc1
Clc1ncc(OCC2CCCN2)cn1
COc1cc(C2c3cc4c(cc3C(OC(=O)OC3CC(n5cc(-c6cccc(F)c6)c(=O)[nH]c5=O)OC3COC(=O)C(N)CC(C)C)C3COC(=O)C23)OCO4)cc(OC)c1O
O=C(O)c1c(N2CCN(C(CO)c3ccccc3)CC2)ccc2c3cc(OCc4ccc(Cl)cc4)ccc3n(C3CC3)c12
c1ccc2c(c1)ccn1c(NC3CCCCC3)c(-c3c[nH]c4ccccc34)nc21
COc1ccc(Cl)cc1C1=C(Br)C(=O)N(C)C(=O)C1=Cc1ccc(NC(=O)c2ccccc2Cl)cc1
O=C(Nc1ccc2nc(SCc3ccc(Cl)cc3)sc2c1)c1cccc(F)c1
CC1N=C(N)N=C(N)N1OCc1ccccc1
CCCN(C(=O)N(C)Cc1cc(F)ccc1F)c1ncnc2oc(-c3ccc(S(=O)(=O)N(CCC)CCC)cc3)cc12
CCN(CC)Cc1cc(OC)cc2oc(=O)c3c(c12)CCCC3
Cc1c(C(=O)O)oc2c(CNCCc3ccccc3)c(O)ccc12
CCCC(C(=O)OCCF)n1nc(C(F)F)c2c3ccccc3n(C)c2c1=O
CCc1nc2c(C)cc(C)nc2n1Cc1ccc(-c2ccsc2S(=O)(=O)NC(=O)c2ccccc2)cc1
CC(=O)OC(CC(C)C1CCC2C3C(O)CC4CC(NC(=O)C=Cc5ccc(Cl)c(Cl)c5)CCC4(C)C3CCC12C)C(C)C
COc1ccc(-c2c[nH]nc2-c2ccc(Cl)cc2)cc1OC
COC(=O)NN=Cc1ccc(-n2nc(C)cc2C(F)(F)F)cc1
CC(NC(=O)C(CC(=O)O)NC(=O)C(CC(=O)O)NC(=O)C(CC(=O)O)NC(=O)C1(NC(=N)N)CC1)C1CCCCC1
CN1CCCN(C2=C(Cl)C(=O)N(c3ccc(Cl)c(Cl)c3)C2=O)CC1
CC(=O)C1=C(C=CC(C)=CC=CC(C)=CC(=O)O)C(C)(C)CC1
COc1cc(Cl)c(C)cc1NC(=O)CCc1nc(-c2ccccc2)no1
CCOC(=O)C=Cc1cc(OC)c(OC)c(OC)c1
CC(=O)N1c2c(Cl)cc(Cl)cc2CC1C(=O)NCc1ccc(C(=O)O)cc1
CC1(C)OCC2(CO1)CN(C(=O)c1ccccc1[N+](=O)[O-])C(C#N)(C(F)(F)F)C2
O=C1c2cc(Cl)ccc2N(CC2CC2)C2=NCCN12
Cc1nnc(SCC(=O)NNC(=O)c2ccccc2Cl)s1
C#Cc1ccc(Nc2ncc(Cl)c(-c3ccccc3)n2)cc1
COc1ccccc1CCN1CC(C(=O)OCC(=O)NNC(=O)c2ccccc2OC)CCC1=O
CN(C)c1ccc2c(c1)Oc1cc(=Cc3[nH]c(CBr)cc3C(=O)O)c3ccccc3c1=N2
CNC(=O)C1C(c2ccc(F)cc2)CC2CCC1N2Cc1c[nH]c2ccccc12
COC(OC)C(=O)C(O)C(CC(C)C)NC(=O)C(Cc1c[nH]cn1)NC(=O)C(CCCCNC(=O)c1cc2ccccc2[nH]1)Cc1c[nH]c2ccccc12
C=C1CC(C)(C)Cc2occc21
CCCCCCCCCCC1C(=O)NC(CCC[S+]([O-])CC)CN1C(=O)OCc1ccccc1
COc1c(Cl)c2c(c(OC)c1OC)-c1ccc(OC)c(=O)cc1C(NC(=O)CF)CC2
COC(=O)c1ccc(NC(=O)COc2ccc3c(c2)CCC3)cc1
Nc1nc(N)c(-c2ccc(Cl)cc2)c(N)n1
O=C(OC1CCOC1=O)c1cccs1
CCC(C)C(NC(=O)C(CC1CCCCC1)NC(=O)c1ccco1)C(=O)NC(Cc1ccccc1)C(=O)C1(C)CO1
CCn1c(=O)c2[nH]c(Cc3cccs3)nc2n(Cc2ccco2)c1=O
CCc1cc2c(cc1OCCCF)Oc1ccc3ccccc3c1N2
COc1ccc(Nc2c3c(nc4ccc(C)cc24)CCC3)cc1
CCC(=O)NC(OC(=O)C(F)(F)F)C(Cl)(Cl)Cl
O=P(O)(O)c1ccccc1C(O)C1CCCCC1
COC(=O)Nc1ccc(C2CC2C(=O)N2CCN(C3CCC(OCC(F)(F)C(F)F)(c4ccccc4)CC3)CC2)cc1
O=C1CN=C(n2cnc(C3CC3)c2)C=C2c3cccc(-c4cccnc4F)c3CCN12
CC(NP(=O)(OCC1OC(n2cnc3c(N)ncnc32)C(C)(O)C1O)Oc1ccccc1)C(=O)OCCSCCOC(=O)C(N)Cc1ccc(-c2ccccc2)cc1
COc1cc2nc(CN3CCN(c4ccc(O)cc4)CC3)n(C)c(=O)c2cc1OC
COc1cc(C=NNC(=O)c2ccc(C(C)=NNC(=O)c3ccccc3Cl)cc2)ccc1O
Cc1nc2ccc(NC(=O)c3ccccc3)cc2s1
Cc1nn(CC(=O)O)c2c1C1(CC2)CC(c2cccc(C(F)(F)F)c2)C(c2ccccc2)=NO1
C=CCNC(=O)c1onc(CSc2cccc(Cl)c2)c1C(=O)O
COc1ccc(OC)c(NCc2coc(-c3cccc(Cl)c3)n2)c1
COc1ccc(Br)cc1CNC(=O)c1nc(SC(C)C)ncc1C(O)c1ccccc1
COc1ccc(-n2c(Cn3c(=O)sc4ccccc43)nnc2SCC(=O)Nc2cccc(C)c2)cc1
Cc1ccc2sc(C(O)CSC#N)nc2c1
CN1C(=O)C2(N=c3ccccc3=N2)c2ccccc21
COc1cc(OC)c(CN=Cc2cc(Cl)cc(Cl)c2O)cc1C=NNC(=O)c1sc2nc3c(c(-c4ccc(Cl)cc4)c2c1N)COC(C)(C)C3
COc1nc(C(Cc2ccccc2)c2ccc(OCCN(C)C)cc2)ccc1C#N
CC1Cn2c(nnc2C23CC4CC(CC(C4)C2)C3)S1
CNc1nc(Cl)nc2[nH]c(-c3ccccc3)nc12
Cc1cnn(Cc2ccccc2CN2CCCC(C(=O)NCc3cccnc3)C2)c1
Cc1nn(-c2ccc(F)cc2)cc1C(=O)OCC(=O)N1CCC(C(N)=O)CC1
O=C1C(N(Cc2ccc([N+](=O)[O-])cc2)S(=O)(=O)c2ccc(Cl)cc2)CN1C1CCCCC1
CC(C)(Cc1ccc(C(=O)Oc2ccc(C(=N)N)cc2F)s1)C(=O)NC(CC(=O)O)C(=O)O
COc1cc(-c2nn3c(c2-c2ccc(F)cc2)CC2(CCCCC2)C3)ccc1-n1cnc(C)c1
CCC(=O)C1C(c2ccc(C#N)cc2)CC2CCC1N2C
COc1ccc2c(c1OCCN1CCC(C)CC1)OCC(c1ccc(O)cc1)=C2
CCC1(O)C(=O)OCc2c1cc1n(c2=O)Cc2c-1nc1ccccc1c2CNC(=O)C(c1ccccc1)c1ccccc1
CC(C)(C)c1cc(-c2cc(C(F)F)nn2-c2ccc(S(C)(=O)=O)cn2)cc(C(C)(C)C)c1
COc1ccc(C=C2SC(=S)N(CCC(=O)NC3CCCC3)C2=O)cc1OC
CC1=CC2(OC1O)OC1CC3C4CCC5CC(O)CCC5(C)C4C(O)CC3(C)C1C2(C)O
CCNC(=O)c1noc(-c2cc(Cl)c(O)cc2O)c1NC(=O)c1ccc(OC)c(Cl)c1
Cn1cc(C(O)C(=O)Nc2ccc3c(c2)S(=O)(=O)NC3=O)c2ccccc21
C(=NN1CCOC1)c1cncc(OC2CCNCC2)c1
CC(=O)c1cnc2ccc(-c3cc(Cl)c(O)c(Cl)c3)cc2c1Nc1ccc(CN2CCN(C(=O)CO)CC2)cc1
CC=C1COC(CC(=O)OC)(c2ccc(F)cc2)OC1
C=CC1CC1(NC(=O)C1CN(S(=O)(=O)c2ccccc2)CN1C(=O)C(NC(=O)OC1CCCC1)C(C)(C)C)C(=O)NS(=O)(=O)C1CC1
CNC(=O)CCC(O)C=CCC(C)CCC(C)C
CCCCn1c(N)c(N(CCOC)C(=O)CNS(=O)(=O)c2ccc(C)cc2C)c(=O)[nH]c1=O
CCOC(=O)c1c(CN2CCC(C)CC2)n(Cc2ccccc2)c2ccc(O)cc12
COc1nc2nc(C(=O)c3ccc(Cl)cc3)cn2c(Br)c1C
O=[N+]([O-])c1ccc(-c2nn(-c3ccccc3)cc2C(c2ccc([N+](=O)[O-])cc2)n2ccnc2)cc1
CNC(Cc1ccccc1)C(O)CC(Cc1ccccc1)NC(=O)C(NC(=O)N(C)Cc1csc(C(C)C)n1)C(C)C
CC(NCC(=O)O)c1ccc(O)c(CO)c1
Cn1nnnc1SCC(=O)N(CC1CCCO1)C(C(=O)NCCCN1CCCC1)c1ccc(F)c(F)c1
O=C(Nc1cccnc1)c1cccc(S(=O)(=O)N2CCCC2)c1
COCCSc1nc2sc(C)c(C)c2c(=O)o1
NC1(c2ccc(-c3nc4ccc(C(=O)NCCS(N)(=O)=O)cn4c3-c3ccccc3)cc2)CCC1
Cc1ccn2c(=O)nc(SCCC(=O)NCc3ccc(F)cc3)nc2c1
O=C(O)CC(CC1CCCCC1)NC(=O)N(CCCc1ccccc1)CC(=O)O
CCCCCCCCCCCC(CC1OC(=O)C1CCCc1ccccc1)OC(=O)c1ccccc1
COC(=O)C=CC(=O)OC1C(O)C(OC(C)=O)C(C)(C)C2CC3OC3(C)C12C
COc1c(-c2cc3[nH]nc(SC(C)C)n3c2)ccc(N(C)Cc2cccc(OC(C)C)c2)c1C
O=C(CCc1ccc(F)c(F)c1)Nc1nc(-c2cccnc2)cs1
O=C(c1cc(-c2ccc3ccccc3c2)n[nH]1)N1CCCCn2cccc2C1
CC(Cn1cnc([N+](=O)[O-])n1)=NNC(=O)c1oc2ccc(Cl)cc2c1C
COC(=O)C(c1cccc(Cl)c1)C1CCCCO1
COC(=O)C(C)=CCCC1(C)C(C)CC(OC)C23C(=CC(OC(=O)C(C)C)CC12)C(OC(C)=O)OC3OC(C)=O
O=C1C(=O)c2ccccc2N(c2ccc(-c3ccc(N4C(=O)CSC4c4ccccc4C(F)(F)F)cc3)cc2)C1=O
CC(C)(C)OC(=O)N1Cc2ccccc2CC1C(=O)N1CCC(n2c(=O)[nH]c3ncccc32)CC1
CC12CCC(=O)NC1Cc1ccc(OCC(=O)NO)cc1C2
Cc1ccc(Cc2[nH]c3c(c2C)CN(C)CC3)cc1
O=C(NC1N=C(c2ccccc2)c2ccccc2N(CC(F)(F)F)C1=O)N1CCC(n2cncn2)CC1
CCN(CCCN(C)C)C(=O)c1ccc(N2CCn3c2nc2ccccc2c3=O)cc1
N#[PH](O)(O)C(O)(CN(O)C=O)P(=O)(O)O
O=c1cc(-c2ccccc2)[nH]c2c(-c3ccc(Cl)c(Cl)c3)csc12
O=C(c1cc(COc2ccc(Cl)nc2)[nH]n1)N1CCCC1
Cc1nc2cc(NC(=O)CN(C)c3ccccc3)ccc2[nH]1
COc1ccc(CNc2nc(NCCc3ccc(Cl)cc3)ncc2C(N)=O)cc1
O=C(CNC(=O)c1cccc(C(F)(F)F)c1)NC1CCC(CN2CCC(c3c[nH]c4ccccc34)CC2)CC1
Cc1cc(C)n2nc(SCC(=O)NCCC(C)C)nc2n1
Nc1ccccc1NC(=O)c1ccc(CNc2nc(-c3ccc(OC(F)(F)F)cc3)c[nH]2)cc1
CN(C1CCC(C(N)Cc2cc(F)c(F)cc2F)CC1)S(C)(=O)=O
O=C(OCc1cn(CCCc2ccccc2)nn1)C1CCN(Cc2ccccc2Cl)CC1
c1ccc(OCc2nc3ccnnc3n2C23CC4CC(CC(C4)C2)C3)cc1
CCC(C)NC(=O)C1CCN(C(=O)Cn2cc(Br)cn2)CC1
Cc1ccc(C(=O)CC(SCC(=O)C(C)(C)C)C(=O)O)cc1
CC1=CC(=O)OC2OC(C)(C(c3ccccc3)c3c(O)cc(C)oc3=O)CC2O1
C=CC(=O)OCC(C)C
Cc1noc(NS(=O)(=O)c2ccccc2-c2ccc(-c3cnc(N)nc3)c(F)c2)c1C
C#CCSc1nc2cc(NC(=O)c3ccc(C(C)C)cc3)ccc2n1CC=C
O=C(Cc1ccccc1F)NCc1ccc(CCN2CCCC2)cc1
c1ccc(-c2c3occc3nn2-c2ccccc2)cc1
COc1cccc(N2CCN(C(=O)c3ccc(S(=O)(=O)N4CCCCCC4)cc3)CC2)c1
[O-][n+]1onc2cc(C=NO)c(C=Cc3ccc(OCc4ccc(Cl)cc4)nc3)cc21
OCc1ccc(CN2CCC3(CC2)COc2c(cccc2-c2cccs2)C3)o1
CCOc1ccccc1-c1nc(CN2CCN(c3ccccc3)CC2)co1
Nc1ccnc2c1c(-c1ccc(Cl)cc1Cl)c(Cc1ccc(C(F)(F)P(=O)(O)O)cc1)n2-c1ccccc1
N=C(N)NCCCC1NC(=O)C(Cc2ccc3ccccc3c2)NC(=O)C(Cc2c[nH]cn2)NC(=O)C(Cc2ccccc2)NC(=O)C(Cc2ccc(O)cc2)NC1=O
COc1cc(-c2cc(=O)oc3c(CN4CCN(Cc5ccccc5)CC4)c(OC)cc(OC)c23)cc(OC)c1OC
Cc1cc(C)c(S(=O)(=O)c2ccccc2)c(Sc2ccc(Cl)c(C)c2)n1
COc1c(OC2(c3ccccc3)CCNCC2)ccc2c(=O)c3c(=O)[nH]sc3n(C3CC3)c12
CCNC(=O)Cn1nc(C)c2c(C)n(-c3ccc(C(=O)O)cc3)nc2c1=O
COc1ccccc1NC(=O)C(C)OC(=O)c1cc(S(=O)(=O)N2CCOCC2)ccc1F
COCCOC
O=[N+]([O-])OCc1cn(Cc2ccccc2)nn1
CCC1OC(=O)C(C)C(OC2CC(C)(OC)C(O)C(C)O2)C(C)C(OC2OC(C)CC(N(C)C)C2O)C(C)(O)CC(C)CNC(C)C(O)C1(C)O
CC(N)C(=O)N1c2ccccc2CC1C(=O)NC(Cc1ccccc1)C(=O)N(C)O
C=C(C)c1ccc(-c2cc3c(C)c(OCC(=O)O)c(C)c(C)c3o2)cc1
CN1C(=O)N(CCCCCN2CCN(c3cc4c(cc3F)c(=O)c(C(=O)O)cn4C3CC3)CC2)S1(=O)=O
CN(C)C=C1C(=O)C(c2ccccc2)=CN(C)C1=O
Cc1cccc(N2C(=O)CN(C)C2=O)c1
CNC(=O)CCNC(=O)c1coc(COc2ccc3ncccc3c2)n1
CC(C)(C)CC(C)(C)NCC(O)COc1cccc2ncccc12
CCOc1ccc(C(=N)NOC(=O)c2ccsc2)cc1
COc1ccc(-c2ccc(-c3n[nH]c4c3Cc3cc(OC(C)C)c(OC)cc3-4)cc2)cc1OC
Cc1c(C(O)CNCCCN2CCN(C(c3ccccc3)c3ccccc3)CC2)ccc2c1sc1ccccc12
Cn1ccc2ncnc(Nc3ccc(Oc4cccc(C(N)=O)c4)c(Cl)c3)c21
COc1cccc2c1CCCC2NCC(O)c1cccc(NS(C)(=O)=O)c1
Cc1cc(C(=O)Nc2ccc(-c3nc4ccccc4s3)cc2)c(C)s1
CCOc1ccc(N2CCC3C2CCN3C(C)=O)cn1
CCOC(=O)C1=CN(Cc2ccccc2)c2c(ccc3cc(F)ccc23)C1c1ccc(OC)cc1
CCCCC1(CC)CS(=O)(=O)c2cc(CCCOS(=O)(=O)O)c(OC)cc2C(c2ccccc2)N1
O=c1c2sccc2ncn1-c1ccncc1
Cc1cn(CCCCNCCO)c(=O)[nH]c1=O
COc1ccc2ccnc(NC(=O)c3cc(-c4ccccn4)nc4ccccc34)c2c1
O=C1SC(=Cc2ccccc2)C(=O)N1Cc1ccccc1
COc1cc(C(=O)NCc2ccc(N3CC(CN(C)C)OC3=O)cc2F)cc(OC)c1OC
CC(Sc1cc(-c2ncn(C)c2Sc2ccc(Cl)cc2)ccc1CN1CCOCC1)C(=O)O
O=C(COC(=O)c1cc(Cl)ccc1[N+](=O)[O-])Nc1ccc2c(c1)OCCO2
NC(=O)C(c1ccc(Cl)c(Cl)c1)N1CCC(CN2CCCCC2)CC1
O=C(NC1CCN(CCCc2ccccc2)CC1)NS(=O)(=O)c1ccc(Br)s1
CCOCCCNC(=S)N(Cc1ccc(OC)cc1)Cc1cc2cc3c(cc2[nH]c1=O)OCCO3
CCCCCc1ccc2c(c1)C1(OC(=O)C3C(C)CCCC31)C1(Cc3ccccc3C1=O)C2
COc1cccc(NC(=O)c2cccc(NC(=O)C(C)C)c2)c1
Cc1ccc(-n2cnc3cc(C(=O)NC4CCCCC4)ccc32)cc1
CCOC(=O)Cn1nc(C(=O)OCC)nc1C
COc1cccc2c1-c1nc(N)nc3ccc(OCCN4CCC4)c-2c13
COc1ccc(S(=O)(=O)N(C)C(C)CCCc2cccnc2)cc1
O=C(c1cccs1)N(Cc1cccnc1)c1ccc(Oc2ccccc2)cc1
Cc1cccc2nc(-c3ccc(-c4ccc(-c5cccc(-c6ccccc6)c5)cc4F)cc3)[nH]c12
CCCCN1c2ccccc2C23CC(C(=O)OCC)N(C(=O)c4cccn4C)C2=NC(C(=O)OC)=C(C(=O)OC)C13
CCCCCCCCCC(=O)NC(CCC(=O)NC(=O)c1nc(C(=O)NC(Cc2ccccc2)C(=O)O)c(C)o1)C(=O)OCc1ccccc1
NC(N)=NC=O
Oc1cc2c(O)c(c1)Cc1ccc(O)c(c1)Oc1cccc(c1)CCc1ccc(O)c(c1)Oc1ccc(cc1)C2
O=C(C=Cc1ccc(OC(F)(F)F)cc1)Nn1c(Cc2cc(C3CCNCC3)ccc2F)n[nH]c1=O
O=C(CN1CCCC1Cn1nnc2ccccc21)NCc1ccccc1Cl
CCN(CC1=CC(Br)=C=C1OC)C(=O)CCCNC(=O)c1cc(OC)c(OC)c(OC)c1
Cc1c2c(nn1-c1ccc(Cl)cc1)-c1ccccc1S(=O)(=O)N2C
COc1cc(C=C2C(=N)N3N=CSC3=NC2=O)ccc1OCCO
Cn1cnc2c(c(Cl)c(CNc3cccnc3)c(=O)n2CC(N)=O)c1=O
O=C(NCCNCC(O)COc1ccc(OCCOC2CCCC2)cc1)Nc1ccc(OC(F)(F)F)cc1
CC1CN(C(C)CO)C(=O)CCCn2nncc2COC1CN(C)S(=O)(=O)c1cccc(C#N)c1
CN(C)CCOc1ccc(C(CC(N)=O)c2ccccc2)cc1
CC(NCCc1ccc(F)c(C(F)(F)F)c1)C(=O)NCCCN1CCOCC1
CC(NCCCN1CCCC1)c1ccc(F)c(F)c1Cc1ccc(C(F)(F)F)cc1
CC(=O)NC1CSSCC(C(=O)NC(Cc2ccccc2)C(N)=O)NC(=O)C(CCCNC(N)=N[N+](=O)[O-])NC(=O)C(Cc2c[nH]c3ccccc23)NC(=O)CNC1=O
O=C(Nc1ccc(Br)cc1)N1CCOCC1
O=C(c1ccoc1)C1CCCCC1
COc1ccc(N(CC(=O)NCc2ccco2)S(=O)(=O)c2ccccc2)cc1
CC(=O)c1ccc(NC(=O)c2ccc(N(C)Cc3ccc4c(c3)OCO4)cc2)cc1
O=C(COc1ccc(-c2nnn[nH]2)cc1)c1ccc(Cl)cc1[N+](=O)[O-]
CNC(=O)C(Cc1ccc(O)cc1)NC(=O)C(CC(C)C)NC(=O)CCCNC(=O)OCc1ccccc1
O=C(O)C1C=Cc2cc3c(=O)cc(-c4ccco4)oc3cc2O1
CC(C)c1cccc(C(C)C)c1Nc1ccccn1
CS(=O)(=O)c1ccccc1-c1ccc(Oc2cccc(-c3c(CC4CC4)cnc4c(C(F)(F)F)cccc34)c2)cc1
COC1=C2CN(CN3CCOCC3)CN2CS1
NC(=O)C(NC(=O)CCN1CCOCC1)c1ccc([N+](=O)[O-])cc1
CC(=O)c1cccc(NC(=O)NC2CCC(CCN3CCC(c4cccc5c4CCO5)CC3)CC2)c1
CCCCCCCSc1nc(=O)c2c([nH]1)NC(C)(C)CC2
O=C(Nc1ccn(C2COC(CO)C(O)C2O)c(=O)n1)c1ccccc1
Cc1nn(C)cc1C=CC(=O)c1cnccn1
CCC1(O)CC2CN(CCc3c([nH]c4ccccc34)C(C(=O)OC)(c3cc4c(cc3OC)N(C)C3C5(OC(=O)N(CCCl)C5=O)C(OC(C)=O)C5(CC)C=CCN6CCC43C65)C2)C1
COCCNc1cc(C(=O)NC(CCSC)c2nc3cc(Cl)c(Cl)cc3[nH]2)ccn1
CC(C(=O)N1CCCC1)n1c(-c2cccs2)nc2ccc(N(C)C)nc21
Cc1ccccc1OCC(=O)Nc1ccc(-c2nc3cc(Cl)ccc3o2)cc1
CNC(=O)OCc1cc(=O)c(O)co1
N=C(N)c1ccc(COCc2ccn(CC(=O)N3CCN(C(=O)c4cc5cc(C(=N)N)ccc5o4)CC3)c(=O)c2)cc1
CCC1CCN(C(=O)CCc2ccc(OCCOc3ccccc3)cc2)CC1
O=C1OCC2=Nc3c(-c4ccc(OCc5ccccc5)cc4Cl)ncn3C(c3ccc(F)cc3)C12
O=C(Nc1cc(-c2ccccc2Cl)ccc1O)c1ccc(Cl)cc1
Cc1cc(Cl)ccc1NC(=O)Cn1c(C)c2c(c1N1CCN(C)CC1)CCCC2
C(=CC1=NCCO1)Cc1ccccc1
CC1(c2cccs2)CC(C)(c2ccco2)c2ccccc2N1
CCc1nc2ccc(OCc3ccc(Cl)cc3)cn2c1N(C)C(=O)c1cc(C)c(C)s1
CCN(CC)C(=O)C1OC(=O)C(C)(Cc2ccccc2)C(=O)OC1(O)CC
Nc1sc(-c2ccc(Cl)cc2)c(-c2ccc(Cl)cc2)c1C(=O)N1CCOCC1
C[S+](Cc1ccc(-c2cccc(CN3CCCCC3)c2)cc1)C1CCCCC1
CC1CCCCC1NC(=O)c1cn(CCO)c2c(cc(O)c3ncccc32)c1=O
O=c1cc(NC2CCCOC2)nc(O)[nH]1
Cc1noc(-c2ncn3c2CN(C)C(=O)c2cc(F)ccc2-3)n1
CCCCCCCCCCCCCCCC(=O)Nc1ccc2cc(CO)c(O)cc2c1C
Cn1nccc1-c1cc(Cl)ccc1Oc1ccc(S(=O)(=O)Nc2ncns2)cc1C#N
COc1ccccc1N1CCN(Cc2nc3cc(Br)ccc3[nH]2)CC1
CC(=O)C1=C(c2ccc(O)cc2)CC2CCC1N2C(=O)NCCOc1ccccc1
CN1CCC23Cc4nc5ccccc5cc4CC2C1Cc1ccc(O)cc13
C(=NNc1nc(-c2ccccc2)n[nH]1)c1ccco1
N#CC1CC(N2Cc3ccccc3C2)CCC1n1cc(C(N)=O)c(Nc2ccc(S(=O)(=O)C(F)(F)F)cc2)n1
CCCn1c2ccccc2c2ccc(OCC3CO3)cc21
NC(=O)CC(N)C(=O)NC(CCCCNC(=O)c1ccc2ccccc2c1)C(=O)O
NC(CC(=O)N1CCSC1)Cc1cc(F)c(F)cc1F
CC(=O)NC1C(OCc2ccccc2)OC(CO)C(O)C1O
CCOc1cc2c(COc3ccccc3C)cc(=O)oc2cc1O
C1=CC=C2NCCCCCCCN=C3C=CC=CC=C3NCCCCCCCN=C2C=C1
C=C1C(=O)OC2CC(CO)=CCC=C(COC(=O)CC)CCC=C(CO)C(=O)CC12
O=C(CCC(=O)N1CCOc2ccccc21)Nc1ccccc1C(F)(F)F
CC(C)CC1C(=O)n2c3ccc(C(=O)NCCc4c[nH]c5ccccc45)cc3c(=O)n21
COc1ccc(-c2[nH]c3ccccc3c2C=O)cc1
CON=C(C(=O)NC1C(=O)N2C(C(=O)[O-])=C(CSc3cc[n+](C)c4cc(Cl)ccc34)CSC12)c1csc(N)n1
O=C1OC(C(O)CS)C(=O)N1c1ccc(Cl)cc1
Cc1ccc(C(=O)Nc2cccc(-c3nc4ccc(C#N)cc4s3)c2)cc1
O=C(Nc1cc(C(F)(F)F)ccc1N1CCOCC1)c1ccc(F)cc1
COc1cc2nccc(Oc3ccc(NC(=S)NC(=O)Cc4c(F)cccc4F)cc3)c2cc1OC
CCN(CC)CCCCCCCCCc1ccc(NC(=O)COc2ccccc2Cc2ccccc2)cc1
COc1ccc2c(c1)OCC2O
O=C(NNC(=O)c1cc(=O)[nH]c2ccccc12)c1ccncc1
N#Cc1ccc(-c2ccc3ncnc(Nc4cccc(Cl)c4)c3c2)cc1
Cc1ccc(Cn2nc(C)cc2C(=O)O)cc1
COc1ccccc1CN(Cc1ccc(C(=O)O)cc1)C(=O)CCC1CCN(C(=O)Oc2ccccc2)CC1
CCOC(=O)c1c(Sc2ccc(Cl)cc2)c(C)n(C)c1C
Cc1cccc(NC(=O)c2cccc(NC(=N)Nc3cccc(Cl)c3)c2)c1
COC1(n2c(Cc3ccccc3)nc3ccccc32)C(=O)Nc2ccccc21
Cn1ncc(Cl)c1-c1nc2cc([N+](=O)[O-])ccc2[nH]1
O=C(O)CCc1ccc(Cc2cccs2)s1
CCOc1cccc2c1C(=O)c1c(O)c3c(c(O)c1C2=O)CC(O)(C(C)=O)CC3OC1CC(N)C(O)C(C)O1
CC(COc1ccccc1)OC(=S)Nc1ccccc1
CC(C)(C)c1nn2c(C#N)c(-c3ccccc3)nc2s1
N#Cc1cnc2ccc(NC(=O)Nc3cccc(C(CCF)C(F)(F)F)c3)cc2c1Nc1ccc(F)c(Cl)c1
CC1(C)CCNC(c2ccc(C(=O)NCc3ccccc3)cc2)C(C)(C)N1
O=C(c1ccc(N2C(=O)C3C4CCC(C4)C3C2=O)cc1)N1CCCc2ccccc21
Cc1cc(=O)oc2cc(OCCN(C)C)ccc12
C#CC(C)(C)O
CCN(CC)S(=O)(=O)c1ccc(NC(=O)C2CC(=O)N(c3ccc4c(c3)OCCO4)C2)cc1
CC(C)(C)OC(=O)N1CCC(c2c(C(=O)N3CC(c4ccccc4)CC3=O)cnn2-c2ccccc2)CC1
COc1ccc(NC(=O)Cn2c(=O)n(-c3ccc(C)cc3)c(=O)c3cccnc32)cc1
COc1ccccc1C=NC1OC(COC(C)=O)C(OC(C)=O)C(OC(C)=O)C1OC(C)=O
COC1C(O)C(O)C(Oc2ccc(C(C)(C)C)c(C)c2)OC1(C)C
COc1ccc2c(c1)C(O)(CCCCc1ccccc1)C(CCc1ccccc1)OC2
CCOC(=O)c1[nH]c2cc(Cl)ccc2c1Sc1ccc(Br)cc1
COCCC(SC(=O)c1ccc(Cl)cc1)=C(C)N(C=O)CCCCCCCCCCN(C=O)C(C)=C(CCOC)SC(=O)C1C(C(=O)O)=C(C)NC(C)=C(C(=O)O)C1C(=O)OC
O=C(C=Cc1ccc(OC2OC(CO)C(O)C(O)C2O)c(O)c1)OC1C(O)C(CO)OC(OC2C(OC(CO)CCc3ccc(O)cc3)OC(CO)C(O)C2O)C1O
CCC1(NC(=O)C(=O)Nc2ccc(Cl)c(Cl)c2)C(=O)OCc2c1cc1n(c2=O)Cc2cc3ccccc3nc2-1
CCCCCCCCCCCCCCCC(=O)NC(Cc1ccc(Cl)cc1)c1nccc(C)c1O
O=C(Cn1cnc2ccc(F)cc21)NCC1COc2ccccc2O1
NC(C(=O)NCc1ccccc1)C(Cc1c[nH]c2ccccc12)C(=O)NN=Cc1cc2ccccc2[nH]c1=O
COc1ccc(C(=O)Nc2nnc(SCC(=O)N3CCOCC3)s2)cc1
COc1cc(C=NN=c2[nH]c3ccccc3s2)ccc1O
O=C1c2ccccc2SC2c3[nH]c4ccccc4c3CCN12
Cc1ccccc1NC(=O)Cn1c(=O)ccc2cc(C(C)C)c(OC(C)C(=O)N3CCCC3)cc21
O=C(CCN1CCN(c2ccnc3cc(Cl)ccc23)CC1)Nc1cccc(C(=O)Nc2ccc([N+](=O)[O-])cc2Cl)c1
Cc1oc(-c2ccccc2)nc1CCOc1ccc2c(c1)CC(C(=O)O)C2
CN(C)C1CCN(c2cc3c(cc2F)c(=O)c(C(=O)O)cn3-c2ncc(F)cc2F)C1
O=C(Cc1ccccc1)CC1COCCN1Cc1ccsc1
COc1ccc(C(CC(=O)O)N2C(=O)c3cc(NC(N)=O)ccc3NC(=O)C2Cc2ccccc2)cc1
CCSc1ncccc1C(=O)N1CCOCC1C
COc1ccc2sc(-c3ccc(NC(=O)c4ccc(C)cc4)cc3)nc2c1
Cc1cc(Oc2ccc(C(F)(F)F)cn2)ccc1-c1ccn(-c2ccc(Oc3ccccc3)cc2)c1CC(=O)O
COC(=O)C=C1CCC23C=CC(=O)CC2(CCC3)C1
COc1ccccc1OCC(=O)NC(c1ccccc1)c1ccccn1
Cn1ncc(Oc2ccc(C#N)cc2)c1C(=O)Nc1ccc(F)c(C2(C(F)F)COCC(N)=N2)c1
CC(Cc1ccccc1)Nc1nc2cc(NC(=O)CCS(C)(=O)=O)ccc2o1
Cc1[nH]c(=O)nc2c(O)ccc(O)c12
Cc1ccccc1CN(Cc1ccc(-c2ccccc2)cc1)S(=O)(=O)c1c(C)nn(C)c1C
N=C(N)NCCCC(N)C(=O)NCC(=O)O
NS(=O)(=O)NC(=O)c1c(F)c(F)c(F)c(F)c1F
CN(C)C(=O)c1cccc(-c2nnc(-c3ccccc3Cl)s2)c1
COc1cc(COC(=O)COc2ccc(F)cc2Cl)cc(OC)c1
Cc1cc(=O)nc(SCC(=O)Nc2ccc(F)cc2Cl)[nH]1
O=C(c1cc(C2CCCO2)nc2ccc(S(=O)(=O)CCCc3ccccc3)cc12)N1CCOCC1
CCCCc1nn(-c2c(C)cccc2C)c2c1CCN(c1ccc(C(=O)C3CC3c3cccnc3)cc1)C2=O
CCCC1OC(=O)C2=C1NC1=C(C(=O)COC1)C2c1ccc(F)c(Br)c1
CCN(CC)CCn1nc2c3c(c(NCCN)ccc31)C(=O)c1c(O)ccc(O)c1-2
CC(=O)Nc1ccc(S(=O)(=O)NCC(=O)OC(C)C(=O)NC2CCCCC2)cc1
Cc1ccccc1N1CCN(Cc2cccc(O)c2)CC1
OCc1ccc(-c2cc3c(nn2)C2CCCCN2C3)o1
CC(C(O)c1ccc(O)cc1)N(C)Cc1ccc(C(=O)Nc2ccc(Cl)cc2C(=O)Nc2ccc(Cl)cn2)cc1
N#Cc1cccc(C2SCC(=O)N2CCCN(Cc2ccc3c(c2)OCO3)C(=O)c2cncc(Br)c2)c1
COc1ccc(Cl)cc1CC1CNC(=N)N1CC(C)S(=O)(=O)c1cnccn1
O=C(CCN1CCCN(Cc2ccccc2)CC1)Nc1ccccc1
Nc1nc(N)c2nc(CC(=O)Nc3ccccc3)cnc2n1
Cc1ccccc1-c1ccc(Cn2c(C(Cc3c[nH]c4ccccc34)NC(=O)C(CC(C)C)NC(=O)CC3NCc4ccccc43)nc3ccccc32)cc1
COc1cc(C=Cc2ccccc2OC)ccc1O
COc1ccc(C=NN(Cc2c(F)cccc2Cl)c2ccccc2C(=O)O)c(O)c1O
Cc1cc2nc(-c3cccc(C(=O)O)n3)[nH]c2cc1C
N=C(N=Nc1ccc(Cl)c(Cl)c1)NS(=O)(=O)c1ccc(Cl)cc1
Cn1c(=O)c2c(SCCNCc3ccccc3)nc(CCc3ccccc3)nc2n(C)c1=O
CNCCOc1ccc(-c2sc3ccccc3c2-c2ccc(OCCN3CCCC3)cc2)cc1
O=C(O)Cc1c[nH]c2ccccc12
O=C(NCc1ccccc1)Nc1ccc2c(c1)ncn2CCN1CCOCC1
CCCCc1ccc(C2c3c(-c4ccc(F)cc4)n[nH]c3OC(=N)C2C#N)cc1
OCC1OC(n2cnc3c(NC4CCCc5ccccc54)ncnc32)C(O)C1O
CCOC(=O)c1c(O)cc(C(=O)c2ccccc2)c2c1C(CC(=O)OC)C1(C)C(C)CCC21
CCc1ncnc(-c2ccc(C(=O)N3CCN(C)CC3)c(OC)c2)c1C#Cc1ccc(NC)nc1
Cc1cc(CNCCc2ccc(-c3ccccc3)cc2)ccc1OCC(=O)O
C=C(C)C1CCC2(C(=O)NC(CC(=O)O)C(=O)O)CCC3(C)C(CCC4C5(C)CCC(OC(=O)NCCCN)C(C)(C)C5CCC43C)C12
COc1cc(Nc2cnc3ccc(CC#N)cc3n2)cc(OC)c1OC
CC(=O)c1cccc(NC(=O)c2ccoc2C)c1
CN(Cc1cccc2ccccc12)C1C2C3CC(=O)C4C3CC2C41
Cc1ccc2nc3n(c(=O)c2c1)CCCCC3
COc1ccc(C(=O)C2CCCN(C(=O)CCN3CCCO3)C2)cc1C
CCN(CC)c1ccc(NC(=O)C(Cc2ccccc2)NS(=O)(=O)N2CCCCC2)c(C)c1
O=C(NCc1ccccc1)C(CCc1ccccc1)NCc1ccccc1
COc1c(N2CCC(N)C(F)C2)c(F)cc2c(=O)c(C(=O)O)cn(C3CC3)c12
O=C(CCC(=O)N1CCN(c2ccccc2)CC1)Nc1ccc(S(=O)(=O)N2CCCC2)cc1
COCC(=O)N1CCCC2(CCc3cc(S(=O)(=O)c4ccccc4)ccc3O2)C1
C=CCc1cc(O)cc(CC=C(C)CCC(O)C2=C(C)C(=O)CCC2(C)C)c1
COC1=C(C2c3cc4c(cc3C(NC(=O)c3cc5cc(Br)ccc5[nH]3)C3COC(=O)C23)OCO4)C(=O)C2=C3OCCC3C=C2C1=O
CN1C(=O)CCC12CCCN(Cc1nccs1)C2
O=C1NC(=O)C(C2C(C(=O)O)N(c3ccc4c(c3)OS(=O)(=O)O4)C2c2ccc(Br)cc2)S1
COC(=O)C(C)C1=CC=C(C)CCC2OC2(C)CCC=C(C)CC1
CCOc1ccc(-n2ccnc2SCC(=O)Nc2ccc3c(c2)OCCO3)cc1
CCCCc1ccc(-c2cc(C(C)(C)C)cc(C(C)(C)C)c2O)cc1
CC=C(C)C(=O)OC(CC1(C)C(C)CC(OC(C)=O)C2(COC(C)=O)C1C(OC(=O)C(C)=CC)CCC2(O)CCl)C1=CC(=O)OC1
COC1(C)OC(=O)C2(C(C)C)C=C1C=C(C)C1CC(O)(NC(C)=O)C(=O)C12
Cc1ccc(-c2nnn(CC(=O)N(Cc3ccccc3)C(C(=O)NC3CCCC3)c3ccco3)n2)cc1
N#Cc1ccc(OCc2ccc(F)c(C3(C(=O)NC4(c5nc(-c6ccccn6)no5)CCCCC4)CCC3)c2)cn1
Cc1cc(C(=O)NCCCN2CCN(C)CC2)cc(-c2ccc(S(=O)(=O)NCCCN3CCCCC3)cc2)n1
CCOc1ccc2[nH]c(=O)c(CN(CCOC)C(=O)c3ccccc3)cc2c1
O=C(C=Cc1cc(Cl)ccc1Oc1ccc(F)cc1Cl)NCC1CCCN1
COc1cc(C=CC(=O)NCCCCNc2c3c(nc4ccccc24)CCCC3)cc(OC)c1O
C=C(C)C(CC)CCC(C)C1CC(O)C2C3CC(O)C4CC(O)CCC4(C)C3CCC12C
COc1cc(OC)c2c(=O)cc(-c3ccccc3)oc2c1C(C)(C)C
NC1CCCN(c2ccnc(Nc3cnccn3)c2)C1
COC(=O)C1=C(C)NC(=O)NC1CC(=O)N1CCN(c2ccccc2F)CC1
COCc1cc(CCN2CC(C)C(Cc3cc(F)cc(Cl)c3)C2)ccc1OC
Nc1nc(=O)c2ncn(CCCCCCC(O)CP(=O)(O)O)c2[nH]1
O=C(CCc1ccc(O)cc1)c1ccc(O)cc1O
CC(=O)c1c(O)c(C)c(O)c2c1oc1c(CC=C(C)C)c(O)c3c(c12)CC(C)(C)CC3
CCCCN(CC(=O)Nc1ccccc1C(=O)N1CCCC1)c1c(N)n(CCCC)c(=O)[nH]c1=O
CN1CCCCC1CCn1cc(-c2nc3ccccc3n2C)c2ccccc2c1=O
CCOC(=O)C1=C(C)NC(C#N)=C(C#Cc2ccccc2OC)C1c1ccccc1OCC
Cc1ccc(-n2c3c(cc(C(N)=O)c2=O)C(=O)CC(C)(C)C3)cc1
O=C(COC(=O)C=Cc1cccc(F)c1)NCc1cccs1
COc1ccc(CC2CC(c3ccccc3)=NO2)cc1
CC(C)C1=CC(=O)C2(C(C)C)CCC3(C)C(CCC4C5(C)CCC(O)C(C)(C)C5CCC43C)C12
Cc1nc2cc(Oc3ccc(C(F)(F)F)cn3)ccc2s1
CC(=O)N1CCN(C(=O)c2ccc(Nc3nc4cc(-c5nc[nH]n5)ccc4c4sccc34)cc2)CC1
Nc1cccc(CCC2CCN(CCCc3ccccc3)CC2)n1
CC(C)OC(=O)CNC(=O)C=Cc1ccccc1
Cc1cc(C(O)c2ccc3ccccc3c2)cc(C)c1N
CCC=Cn1cc(C(=O)CC2CCCCN2)c2ccc(Br)cc21
CCc1cc2c(cc1OC)CN(CC(=O)NCc1cccs1)CC2
O=C(CC1SC(=S)NC1=O)Nc1cc(F)cc(F)c1
NC(=O)c1ccc(NC(=O)C2CCCN2C(=O)CC(N)Cc2ccc(Cl)cc2)c(F)c1
CC(C)c1ccc2c(c1)CCC1C(C)(CO)CCCC21C
Cc1ccc(C)c(CSc2ncc(Cl)c(C(=O)Nc3ccccc3)n2)c1
O=S(=O)(Cc1ccccc1)Nc1ccc(Oc2ncnc3scc(-c4cccs4)c23)cc1
O=C(CN1CCCCC1)Nc1ccc2c(c1)CCCc1c-2[nH]c2c1CCCC2
COc1ccc(-c2nn(-c3ccccc3)cc2C=NNc2nc(N)c3cc(Cc4ccc(-c5ccc(Cl)cc5)cc4)sc3n2)cc1
CC(C)C(NS(=O)(=O)c1ccc(-c2ccc(Cl)cc2)cc1)C(=O)O
Nc1nccc(-c2c[nH]c3cccc(Cl)c23)n1
CCn1c2cc(F)ccc2c(=O)c2cccc(CC(=O)Nc3ccc(Cl)cc3-c3ncccn3)c21
N#Cc1ccc(Cn2ccnc2)cc1
CCc1nc2c(N)nc3ccccc3c2n1Cc1ccccc1C(=CC(=O)O)CC(=O)O
COC(=O)C1(C)CCC2(C)CCC3(C)C(=CC(=O)C4C5(C)CCC(OC(=O)CCC(=O)N6CCN(C(=O)OC(C)(C)C)CC6)C(C)(C)C5CCC43C)C2C1
CC(C)CCC(C(=O)O)N1C(=O)C2CC2C1=O
Cc1ccc(C=NNC(=O)c2ccc(COc3ccc(C)c(C)c3)o2)cc1
COc1ccc(O)c(CN(CCN(C)C)CCN(Cc2ccc(F)cc2)Cc2ccc(F)cc2)c1
CCCc1cc(=O)n2nc(-c3ccccc3)nc2[nH]1
COC(=O)NCCSS(=O)(=O)c1ccccc1
N#Cc1cc(S(=O)(=O)Nc2ccncn2)ccc1Oc1ccc(F)cc1-c1ccc(N)cc1
CC1CCc2c(sc(NC(=O)CSCc3ccc([N+](=O)[O-])cc3)c2C(=O)OCc2ccccc2)C1
CCn1c(CCNC(=O)c2cc(Cl)cc(Cl)c2)n[nH]c1=S
CN(C)c1ccc(C(=O)OCCn2c([N+](=O)[O-])cnc2C=C(C(N)=O)c2ccc(-c3ccccc3)cc2)cc1
CC1(C(=O)O)CCC2(C)CCC3(C)C(=CC(=O)C4C5(C)CCC(O)C(C)(C)C5CCC43C)C2C1
COCc1ccc(OCC(=O)Nc2sc3c(c2C(=O)N2CCOCC2)CCC3)c(OC)c1
Cc1ccccc1-c1nnc(NC(=O)CCc2ccccc2)s1
S=c1c(NN=Cc2ccccc2)cnc(-c2ccccc2)n1-c1ccccc1
C=C=CC1(O)C(OCC)=C(C(=O)OC)Nc2ccc(F)cc21
Nc1nc2c(c(-c3ccc4c(c3)OCCO4)c1CCc1ccccc1)Cc1ccccc1-2
Cc1ccc(O)c(CN2CCN(c3ccc(Cl)cc3)CC2)c1
CCOc1cc(Cl)cc(C=CC(=O)c2cc3c(cc2O)CCC2C3CCC3(C)C(=O)CCC23)c1O
Clc1cccc(Sc2cc3ccccc3[n+](CCCCCc3ccccc3)c2)c1
O=C(O)c1cc(F)c(Sc2cc(Cl)ccc2OCc2cccc(Br)c2)c(F)c1
CCc1ccc(C=C2Oc3cc(O)ccc3C2=O)cc1
CC(C)=CC1CC(O)(C2CCC3C2CCC2C3(C)CCC3C(C)(C)C(O)CCC32C)C(=O)O1
Cc1ccc2[nH]c(SCCO)nc2c1
Cc1nc(N2CCOCC2)c2oc3ccccc3c2n1
CN(C)CCC1CCN(C2CC(=O)N(c3ccc(F)cc3)C2=O)CC1
COc1ccc(OCC(=O)N(Cc2ccccc2)c2ccc(C)c(Cl)c2)cc1
COc1cc2c(cc1O)CCC1C3CSCC3C(c3ccc(OC)c([N+](=O)[O-])c3)C21
COc1cn2c(c(C#N)c1=O)CCc1ccnc(CCN(C)C)c1-2
COc1cc2c(c(O)c1CC=C(C)C)C(=O)c1c(O)cccc1C2=O
Cc1cc(C)c(NC(=O)NC2CCN(C(=O)N3CCCC(C(=O)N4CCCC4)C3)CC2)c(C)c1
O=C(NO)c1ccc(OCCCc2c[nH]cn2)cc1
COc1cc(NC(=S)Nc2cc(C(F)(F)F)c(Cl)cc2-c2nc3ccc(Cl)cc3s2)cc(OC)c1OC
COc1ccc(-c2coc3cc(OCC(=O)OCc4ccc([N+](=O)[O-])cc4)ccc3c2=O)cc1
CCc1ccc(-n2c(=O)c3nc(C)[nH]c3n(Cc3ccccc3Cl)c2=O)cc1
CN(C)c1ccc(S(=O)(=O)c2nc(S(=O)(=O)c3ccccc3Cl)c(N)n2Cc2ccccc2)cc1
Cc1ccc(SCc2cc(C(=O)Nc3cccnc3)no2)cc1C
COc1ccc(NCc2cc3c(OC)c(OC)ccc3nc2Cl)cc1
COC1(OC(CCC(C)(C)O)C(C)(O)C2CCC3(O)C4=CC(=O)C5CC(O)C(O)CC5(C)C4CCC23C)COCC(O)C(O)C1O
Cc1cc2ccccc2n1CC(=O)NNC(=O)c1ccccc1
COC(=O)Nc1ccc(-c2ccc(C3(C#N)CCC(O)CC3)cc2C)cc1
CCc1cc2c(nc1C)CCCN2CC(C)N1CCN(c2ncnc3[nH]cc(C)c23)CC1
CSCCC(NC(=O)c1ccc(COc2cccnc2)cc1-c1ccccc1C)C(=O)O
COc1c2c(c3occc3c1OC)C(CCCO)N(Cc1ccccc1)C2=O
COc1cc(C=CC=O)ccc1Oc1cc(-c2ccccc2)nc2ccccc12
Cc1ccc(-n2nc(C(=O)N3CCOCC3)c3cc4c(cc3c2=O)OCO4)cc1
CNCCCN1c2ccccc2N(c2ccc(F)cc2)S1(=O)=O
O=C(NCc1ccc(F)cc1F)c1cccc(S(=O)(=O)N2CCCCC2)c1
CCCCCCSCC(C)(CC)C(=O)O
Cc1c(C(=O)c2ccccc2Cl)c2ccccc2n1CCN1CCOCC1
Cc1ccc(CNC(=O)C(=O)Nc2ccc3nc4ccccc4nc3c2)o1
Cc1cc2c(CC(C)C)c(NS(=O)(=O)c3ccc(Br)cc3)cnc2s1
S=c1oc(-c2cccnc2)nn1CN1CCN(c2ccccc2)CC1
COC=C(C(=O)OC)c1ccccc1CON=C(SC)c1ccc(C)nn1
O=S(=O)(Nc1ccccc1F)c1ccc(Cl)cc1
CCOP(=O)(OCC)SC(CN)=Nc1ccc(F)cc1
CC1(C)CC(=O)c2coc(=O)c(Cl)c2C1
COc1cccc2c1[nH]c1c(NCc3ccc4c(c3)OCO4)ncnc12
COc1cc(O)c(-c2nc(N3CCOCC3)ncc2C(N)=O)cc1OC
Cc1nc(SCC2CC(O)C(O)C2)nc(NCC23CC4CC(CC(C4)C2)C3)c1C=CC(=O)O
CCC(C)CNC(=O)C(=O)NN=C1CC2CCC1C2
CCC[N+]1(Cc2ccc(-c3ccccc3OC)cc2)CC1
Clc1ccc(C2CNc3ccccc3C2)cc1
COc1cc2c(cc1OC)C(C)N(S(=O)(=O)c1ccccc1[N+](=O)[O-])CC2
Cc1cccc(OCc2ccc(NC(=O)C3CC3)s2)c1
CC1(C)CC(=O)c2coc(=O)c(Cl)c2C1
CCOC(=O)CN1C(=O)C(NC(=O)Nc2cccc(Cl)c2Cl)N=C(c2ccccc2)c2ccccc21
Cc1cc2c(CN(C)C)c(O)c(O)cc2c(O)c1-c1c(C)cc2c(C(C)C)c(O)c(O)c(C=O)c2c1O
CCOC(=O)c1c(CCC(=O)NCc2ccncc2)c(C(=O)OCC)n(CC)c1C
COc1cccc(-n2c(-c3nonc3N)nc3ccccc3c2=O)c1
[O-][S+](c1ccc(F)cc1)c1nc(-c2ccccc2)oc1N1CCCC(O)C1
CCC(O)CCCCCCCCCCCCc1cc(C)cc(C)[n+]1C
COc1cc(-c2cc(CO)[nH]n2)ccc1-n1cnc(C)c1
COc1ccc(C(=S)Nc2ccc3oc(=O)ccc3c2)cc1
CCCCc1c(O)[nH]c(SCC(=O)NC)nc1=O
Cc1nc2ccccc2n1C1CC2CCC(C1)N2CCC(NC(=O)c1ccc(Cl)c(Cl)c1)c1ccccc1
COc1cc(-c2nn3c(C)nnc3s2)ccc1OCc1nc(-c2ccc(Cl)c(Cl)c2)oc1C
CCOC(=O)c1c(O)c2cccnc2n(-c2ccccc2)c1=O
COc1ccc2c(c1)CCC2=Cc1ccc([N+](=O)[O-])cc1
N#CCCN(CCO)c1ccc(C=CC=NOCC(O)CN2CCOCC2)cc1
CCCN(C)S(=O)(=O)c1ccc(OC)cc1
COc1cccc2c1cc(C(=O)Nc1c(C(=O)O)ccc3ccccc13)n2C
Cc1cccc(NS(=O)(=O)Nc2c(C)cccc2C)c1
NC(c1ccc(CC(=O)Nc2nnc(CCCCc3nnc(NC(=O)Cc4cccc(C(F)(F)F)c4)s3)s2)cc1)C1CC1
CCOC(=O)c1c(-c2ccccc2OC)ncc2c1CCNC2
O=C(CN1CCNCC1)Nc1cccc2c1C(=O)c1c(NC(=O)CN3CCNCC3)cccc1C2=O
COC(=O)C12CCCCN1C(c1ccc(-c3cccnc3)cc1)=N2
Cc1ccc(NC(=S)N2CCC(NC(=O)C3CCCCC3)CC2)cc1
Cc1nonc1NC(=O)c1ccc(Oc2ccccc2)cc1
Cc1ccc(NC(NC(=O)CC(O)CO)(C(F)(F)F)C(F)(F)F)cc1C
COc1c(C)cnc(CN(C)C(=O)N(C)C2CCCC2)c1C
CC(=O)OC12COC1CC(O)C1(C)C(=O)C(O)C3=C(C)C(OC(=O)C(O)C(CC(C)C)NC(=O)OC(C)(C)C)CC(O)(C(OC(=O)c4ccccc4)C21)C3(C)C
CC(=O)SC1=C(S(=O)(=O)c2ccc3ccccc3c2)C(=O)c2cccc(NS(C)(=O)=O)c2C1=O
NC(=O)C(O)C1C(=O)N(c2ccc(F)cc2)C(=O)N1c1ccccc1
O=c1[nH]c(=O)c2c1c1c(N3CCN(CCn4ccnc4)CC3)ncc3ncn4c5ccccc5c2c4c31
COc1ccc2sc3cc(OC(C)=O)c(OC(C)=O)cc3c(=O)c2c1
CC1CCCC(C)N1CCCOc1ccc(C2=NNC(=Nc3ccccc3)CC2)cc1
CC(C)(C)OC(=O)NCCCCn1c2c(c3ccccc3c1=O)C(=O)c1ccccc1-2
COC1=CC=CC2=Nc3ccccc3N(CCCCN3CCC(Nc4ccc5[nH]c(C)nc5n4)CC3)C12
CCOC(=O)Nc1cc(NC(=O)c2ccco2)c([N+](=O)[O-])c2nsnc12
Cc1ccc(CC(C(=O)NC2CCCCC2)N2Cc3ccccc3C2=O)cc1
COc1ccc2c(c1)C(=O)c1c-2c(N2CCN(CC(=NO)c3cc(Cl)sc3Cl)CC2)nc2ccccc12
CN1CCN(Cc2ccc3c(c2)N(C)C(=O)C2CCCCN32)CC1
Cc1ccc2cccc(Oc3ccc(-c4n[nH]c(=N)s4)cc3)c2n1
O=C(Cc1ccc(F)cc1)NC1CC(=O)N(CCc2ccccc2)C1
Oc1ccc(C2CC(c3cccs3)=Nc3nnnn32)c(O)c1
CN1CCN(C(=O)C2CC2c2ccc(-c3cccc(-c4ccccc4)c3)cc2)CC1
CCc1ccnc2nc(SCC(=O)Nc3cccc(C)c3)nn12
O=C(Cn1c(=O)cnc2ccccc21)NCc1ccc(F)cc1
NC(=O)c1cc(O)c2[nH]c(-c3ccc(OC(F)(F)F)cc3)nc2c1
COc1ccc(-c2nnc(C3CCCCC3)o2)cc1
Cc1ccccc1OCCCC(=O)NNC(=O)C1CCCCC1
COc1ccc(N2C(=O)CC(NC(=O)C(CC3CCCC3)NC(=O)c3csc(-c4ccc(Cl)cc4)n3)C2=O)cc1
CN(C)C1CCN(c2nnc(Nc3cc(C(=O)NC4CC4)c(F)cc3F)cc2Cl)CC1
CCc1oc2ccc(O)cc2c1-c1ccc(O)cc1
Cc1ccc(Cn2c(N)c(-c3nc4ccccc4o3)c3ccccc32)cc1
CN(C)CCOc1nc2c(c(=O)[nH]c(=O)n2C)n1Cc1ccccc1F
CCc1nc2[nH]c(Sc3cnc4nccnc4c3)nc(N3CC4C(N)C4C3)c-2c1Cl
N#Cc1cnc2ccc(N3CCOC(CO)C3)cc2c1Nc1ccc(F)c(Cl)c1
C#Cc1cccc(Nc2ncnc3cc4c(cc23)OCO4)c1
CN(Cc1ccc(F)cc1)CC(O)COc1ccc(C#N)cc1
C=CCOC(=O)c1cc(C(=O)c2ccccc2)cn1C
CCn1cc(-c2cncc(NS(=O)(=O)c3ccc(NCCCCO)c([N+](=O)[O-])c3)c2)cn1
OCCCc1ccc(OCCCCCN2CCN(CC(O)(Cn3cncn3)c3ccc(F)cc3F)CC2)cc1
CCc1cc(N(C)c2cccc(C(C)=O)c2)c(=O)[nH]c1C
CC(C)CC1NC(=O)C(C)NC(=O)C(Cc2ccccc2)NC(=O)C(C(C)C)OC(=O)C(C(C)C)NC1=O
Nc1nccc2c1ncn2C1OC(COP(=O)(O)OP(=O)(O)OC2CC(O)C(OP(=O)(O)O)C(COP(=O)(O)O)O2)C(O)C1O
CCN1C(=O)N(CCCCCCc2ccccc2)C(Cc2ccccc2)C(O)C(O)C1Cc1ccccc1
O=C(CCNS(=O)(=O)c1cccc2nsnc12)NCCc1ccc(F)cc1
O=C(Nc1ccc([N+](=O)[O-])cc1F)c1ccccc1NS(=O)(=O)c1ccccc1F
COc1ccc(NC(=O)Cn2c3ncccc3c(=O)n2-c2ccc([N+](=O)[O-])cc2)cc1
CCCCc1c(Cc2ccc(-c3noc(N)n3)cc2)c(=O)n(Cc2ccc(OCCCCC(=O)O)cc2)c2ncnn12
COC(=O)C(C)C1CCC(C)(CCC2=C(C)CC3C=C(C)CCC3C2(C)C)OO1
COc1ccc(Nc2nccc(-c3cnc(C4(O)CCCc5cc(OC)ccc54)s3)n2)cc1
CC(=O)Nc1cccc(C2CCN(CCCn3c(C(C)C)nc4ccccc43)CC2)c1
Cc1cn(C2CC(C)([N-][N+]#N)C(CO)O2)c(=O)[nH]c1=O
C#Cc1ccccc1COC(=O)C(C)NC(=O)c1ccc(Cl)cc1
Oc1ccc(Sc2ccc(Br)cc2)cc1
CCOC(=O)c1c(C(F)F)[n+]([O-])c2cc(Cl)ccc2[n+]1[O-]
N#CC12CCN(CCc3ccc(-c4ccncc4)cc3)C(C1)c1ccccc12
CN(c1ccc(Br)cc1)S(=O)(=O)c1cc(Cl)cc(Cl)c1O
Cc1nc2cc(-c3ccc(C#N)cc3)nn2c(C)c1CCC(=O)Nc1ccc(S(=O)(=O)N2CCCC2)cc1
O=C(Cn1ncc2c3ccccc3n(Cc3cccc(Cl)c3)c2c1=O)NCC1CC1
CCc1ccc(O)c(C(=O)c2ccccc2F)c1
c1cc2c(cnc3c2ncn3CC2CC2)cc1OCC1CCNCC1
CC1CC(C)CN(C(=O)c2nc3ccccc3s2)C1
CC(=O)Nc1ccc(NC(=O)C(C)OC(=O)COc2ccccc2C(C)=O)cc1
COc1ccc(C(=O)NN=Cc2cccs2)cc1OC
CCCCN1C(=O)C23CCC(C)(C)CC2CC12CCC1(C)C(C(=O)OC)CCC(C)(CCO)C1C2CCC3=O
CCC(=O)c1cc(C(C)(C)C)c(O)c(C(C)(C)C)c1
CCCC(NC(=O)OC1C(=O)N2C1SC(C)(C)C2(C(=O)OCc1ccccc1)c1ccccc1)C(=O)C(=O)C(=O)NCc1ccccc1
CCCCNC(=O)C1(C)CCCN(Cc2cccc(F)c2)C1
CCCCN1C(=O)C(CC(=O)NC2CCCc3ccccc32)CC(C(=O)N2CCOCC2)=C1C
Cc1nc2nc(SCc3ccccc3F)nc(C3CCCN(C(=O)c4cccc(N(C)C)c4)C3)n2n1
O=C(C=C(O)NN=C1C(=O)Nc2ccccc21)NN=Cc1ccc(OC2OC(CO)C(O)C(O)C2O)c(O)c1
CCC1(O)C(=O)OCc2c1cc1n(c2=O)Cc2cc3cc(OCCCn4ccnc4)ccc3nc2-1
CCOC(=O)C1=C(C(=O)OCC)C(c2cccs2)N(C(=O)NCCc2ccco2)C(=O)N1
Cc1cn(C2CC([N-][N+]#N)C(COC(=O)N3CCCc4ccccc43)O2)c(=O)[nH]c1=O
CC(C)C(CC(=O)NCCc1cccnc1)c1ccc(Br)cc1
CC1OC(OC2C(O)OCC(F)C2O)C(O)C(O)C1OC1OCC(O)(CO)C1O
CCOc1ncccc1C(=O)OCC(=O)c1cc(C)n(Cc2ccc(F)cc2)c1C
CC(=C(CCc1ccncc1)c1cccc(O)c1)c1cccc(O)c1
CC1=C(C(O)CC(C)C2CCC3C4CCC5CC(O)CCC5(C)C4C(O)CC23C)C(C)CCC1
CN(C)C(=O)c1ccc(NC(=O)c2ccccc2-c2ccccc2)cc1
Cc1ccc(C)c(S(=O)(=O)N2CCN(C(=O)CN(C)S(=O)(=O)c3cccs3)CC2)c1
CN(C(=O)COc1cccc2oc(C(=O)Nc3cccnc3)cc12)C1CCCCC1
O=C(c1ccc(-c2cc[nH]n2)c(C2CC2)c1)N1CCc2ccccc21
O=c1c2ccccc2[nH]c2nc3c(c(NCCCO)c12)CCCC3
CCc1ncnc(-c2ccc(C(=O)N3CCOCC3)c(F)c2)c1C#Cc1ccc(N)nc1
NS(=O)(=O)c1ccc(-n2nc(-c3ccc(F)cc3)c3ccccc3c2=O)cc1
Cc1cccc(NC(=O)C=Cc2ccccc2Cl)c1
CCC(C)C1C(=O)NCCCCC(C(c2ccccc2)C(O)c2nccc3ccccc23)NC(=O)C(Cc2ccc(O)cc2)NC1=O
CCCc1cc(=O)nc(SCC(=O)Nc2ccc3c(c2)OCCO3)[nH]1
CCN(CC)C(=O)C1CC2CCCCC2N1Cc1nc2c(C)cccc2s1
COc1ccc(S(=O)(=O)NCc2ccc(C(=O)N3CC4CC4(CO)C3)cc2)cc1
CC(C)C(NC(=O)CCc1c(C(=O)O)[nH]c2ccc(Cl)cc12)C(=O)O
Cc1ccc(S(=O)(=O)N2CCn3cc(C(=O)N4CCN(C)CC4)nc3C2)c(C)c1
CCCOc1ccc(C2C3=C(COC3=O)Oc3cc(OC(=O)c4ccccc4)ccc32)cc1
Cc1cccc(CNCC2OC(n3cnc4c(NC5CCCC5)ncnc43)C(O)C2O)c1
COC12C(COC(N)=O)C3=C(C(=O)C(C)=C(Nc4ccccc4)C3=O)N1CC1NC12
CC1=C2C(=O)C(Cl)=CC=C2C(=O)C(C)=C1n1ccnc1
CCOc1ccc(N2C(=O)C3C(C2=O)C(C(=O)c2ccccc2)N2C=CC=CC32)cc1
CC#CC1(O)CCC2C3CCC4=CC(=O)CCC4=C3C(c3ccc(N(C)C(=O)NC4CC4)cc3)CC21C
CCCNC(=O)C1Cc2c([nH]c3ccccc23)C2(CCN(Cc3ccccc3)CC2)N1
CCCCCCCCC=CCCCCCCCC(=O)NC1CCC1
COc1cc(C=C[S+]([O-])CC2(O)C(=O)NC(=O)NC2=O)cc(OC)c1OC
CCCOc1cccc2ccc(NS(=O)(=O)c3ccc4ccccc4c3)cc12
CC(C)N(C)c1cc(-c2cnc(N)nc2-c2ccccc2O)ccn1
Clc1cc(Cl)nc(-c2ccccc2)n1
O=C(NCc1ccc(F)cc1)C1CCN(c2ncccn2)CC1
CC(C)n1cc2[nH]c(N3CCNCC3)ncc-2c1=O
CCNc1c2cc(OC)ccc2nc2ccc(OC)cc12
C=CC(CC(=O)OC)NC(=O)C1CC2c3ccccc3C1c1ccccc12
O=C(Nc1ccccc1N1CCNCC1)NC12CC3CC(CC(C3)C1)C2
C#CCOc1ccc(CCNc2ncnc3c2CN(C(=O)Nc2ccccc2F)CC3)cc1
CC1CCC2C(C)C(Oc3ccc(-c4ccncc4)cc3)OC3OC4(C)CCC1C32OO4
O=c1c(Cl)c(Nc2ccccc2OP(=O)(O)O)[nH]c2ccccc12
COC1C=CC=CC=CCC(CC(C)O)OC(=O)C=CC=CC=CCC(O)CC(O)C1
CCNc1nc(Cl)c(C#N)c(-c2ccccc2)n1
COc1cccc(Cc2cc3c(cc2Cl)OCCOc2ccccc2C(=O)NC3)c1
CN(C)c1ccc(O)c2c1C(=O)c1c(O)cccc1C2=O
CCCN(CCC)C1COc2ccc(NC(=O)c3ccc4ccccc4c3)cc2C1
CCCOc1ccccc1-c1cn(C2CC(O)C(CO)O2)c(=O)[nH]c1=O
CC1(C(=O)O)CC1C(N)C(=O)O
CN1CSC(=S)N1C(=O)c1cn(C)c2ccccc12
CC(=NNS(=O)(=O)c1ccc(C)cc1)c1ccc(N2CCOCC2)c([N+](=O)[O-])c1
Cc1ccccc1N1CCN(CCCCCCn2ncc(N3CCN(C(=O)c4ccco4)CC3)c(Cl)c2=O)CC1
N#Cc1cccc(NC(=O)NCCCN2CCN(c3cccc(C#N)c3)CC2)c1
Cc1cccc(N=Nc2ccc(NCCN(C)C)c3ccccc23)c1
CC(C(=O)N1CCOCC1)N1CCC(NS(=O)(=O)c2cc3ccc(Cl)cc3s2)C1=O
CC(C)c1c(C(=O)N(C)c2ccc(F)cc2)c2ccc(OC3CCCC3)cc2n1Cc1ccc(F)cc1F
O=C(CCCN(c1ccccc1)c1nnc(SCC(=O)NCC2CCCO2)s1)NCC1CCCO1
COc1ccc2c(c1)c(=O)c(C(=O)c1ccc(Cl)cc1)cn2CCCN(C)CCCN1CCOCC1
COc1cc(-c2ccc3c(=O)nc(N)[nH]c3c2)cc(OC)c1OC
CNS(=O)(=O)c1cccc(C(=O)N2CCN(S(=O)(=O)c3ccc(OC)cc3)CC2)c1
Cc1cc(NC(=O)c2ccc(C)c([N+](=O)[O-])c2)no1
CCCOc1cc(-c2ccc(C)cc2)cc(C2CCCCC2)c1
CC(=O)NC(C(=O)NCc1ccccc1)N(C(=O)C=CC(=O)Nc1ccccc1C)c1cccc([N+](=O)[O-])c1
Cc1ccccc1-c1noc(-c2ccc(NC(=O)C3CCCN3C(=O)Nc3ccc(F)cc3)cc2)n1
COc1ccc2c(c1)CC(C1CCCC1)CC2=O
O=C(Nc1ccccc1CN1CCCC1)c1ccc2cc3n(c2n1)CCCNC3=O
Cc1ccc(C)c(S(=O)(=O)N2CCN(CC(=O)NC(c3nc4ccccc4o3)c3cccs3)CC2)c1
COCCOc1ccc2c(C(F)(F)F)nn(-c3ccc(N4CCNC(=O)C4)nn3)c2n1
CCC(=O)Nc1cc(-c2csc(Nc3ccccc3)n2)ccn1
CCc1cccc(C)c1NC(=O)CC1Sc2ccccc2NC1=O
Cc1ccc(S(=O)(=O)NC(Cc2ccccc2)C(O)C(O)C(Cc2ccccc2)NC(=O)c2cc(C(=O)NC(C)(C)C)cc(C(=O)N3CCN(C)CC3)c2)cc1
COC(=O)c1cc(-c2c(C)[nH]c3ccccc23)c(C)oc1=O
COc1ccc(C(C)=O)cc1Cc1cc(OC)c(OC)c(OC)c1
CC1(C)C2=C(C(=O)c3c1cc1c(Cl)c(O)ccc1c3Cl)C1OC1(C)CC2O
CC1CCc2[nH]c3ccc(O)cc3c2C1
COc1cc(CN2CCN(Cc3ccco3)CC2)ccc1O
Cc1cc(C)n2nc(C(=O)OCC(=O)Nc3c(C)nn(-c4ccccc4)c3C)nc2n1
NC(=O)C(=O)C(Cc1ccc(OC(F)(F)F)cc1)NC(=O)C1C2C=CC(C2)C1C(=O)NC1CCCCC1
O=C(Cc1ccc(Cl)cc1)Nc1n[nH]c2c1CN(C(=O)NCc1ccccc1)C2
CCOC(=O)C(C)ON=C(C)CSc1nc2ccccc2s1
N=C(N)c1cccc(CN2CCC(NS(=O)(=O)c3ccc4ccccc4c3)C2=O)c1
Nc1ccc(CNCC2CN(c3ncnc4[nH]ccc34)CCO2)cc1
Cn1c(=O)n(C)c2c(C(=O)NCCC3CCCN3CCCc3ccccc3)cccc21
Cc1ccc(C(=O)CNC(=O)CCc2nc(C)no2)cc1
N#CNC(=NCCCC1CCCCC1)Nc1ccccc1
CC(C)C(CC(Cc1ccccc1)C(CO)C(O)C(Cc1ccccc1)NC(=O)C(NC(=O)OCc1ccccc1)C(C)C)C(=O)NC(C)(C)C
COCCNC(=O)CN(C)S(=O)(=O)c1ccc2c(c1)CC(C)C2
CCCN(CC1CC1)c1cc(CCNC(=O)Nc2cccc(Cl)c2)ccn1
C=CCC(=O)NC1CCC(CCN2CCN(c3cccc4c3OCO4)CC2)CC1
CCCN(Cc1ccc(-c2noc(-c3c(F)cccc3F)n2)cc1)C1CCN(Cc2ccc(F)cc2)C1
CC1(C(=O)Nc2cccc3[nH]ncc23)CCN1C(=O)c1cccc(Cl)c1
COc1cccc(CCc2noc(C(=O)NCc3cccnc3)c2C)c1
Nc1ccccc1NC(=O)c1ccc2c(c1)CNC(C(=O)NC1CCNCC1O)C2
CCOc1cccc2c1[nH]c1c(=O)nc[nH]c12
CCC(=O)N1CCC(NS(=O)(=O)c2ccc(Oc3ccncc3)c(F)c2)CC1
COc1cc(C2COC3CC(O)C4(O)COC(c5cc(O)c(O)c(OC)c5)C(CO)C4C32C)ccc1O
CCC(C)C(NC(=O)NC1CCN(C(=O)NC(CC(C)C)C(=O)C2(C)CCCC2)CC1)C(=O)O
CCOC1OC(C(=O)Nc2ccccc2)=CC(C2CC2)C1CCCO
Cc1ccc(C2CC(c3ccccc3)=Nc3c(C(=O)Nc4ccc(F)cc4)cnn32)cc1
NC(=O)C1CCN(C(=O)c2ccccc2O)CC1
CC(C)(C)OC(=O)c1cnc(NCc2ccc(N3CCOCC3)c(F)c2)nc1NCC1CCNCC1
C1=CCn2c(COc3ccccc3OCc3ccccc3)nnc2C(c2c[nH]c3ccccc23)=C1
O=C(O)CC1(c2ccc(F)cc2)C2CCC1CC2
C=CC1=C(C(=O)N2CCN(C3CCOCC3)CC2)C(c2ccc(Cl)c(Cl)c2)OC1
CCOC(=O)c1cccc(C=Cc2ccc(C(=O)Nc3ccccc3C(=O)O)cc2)c1
CCN(CCCCCCNc1c2c(nc3ccccc13)CCCC2)Cc1ccc(NC(=O)c2cc(C(=O)NCCNC(=O)c3cc4ccccn4c3)cc(-c3ccccc3)c2)cc1
COc1cc2c(cc1OCc1ccc(F)cc1)Cc1c(-c3cnc(-c4ccc(OC(F)(F)F)cc4)nc3)n[nH]c1-2
Nc1nccc(Oc2ccc(NC(=O)C3CCCO3)cc2)n1
CCCCCC(O)C(C)C(O)C(C)CC(Cc1c[nH]c2ccccc12)NC(=O)C(C)N(C)C(=O)C(CCC(=O)O)NC(=O)CC(C)C
CC(C)CC(=O)NC(CC(O)C(CC1CCCCC1)NC(=O)C(Cc1c[nH]cn1)NC(=O)C(Cc1ccccc1)NC(=O)OC(C)(C)C)C(C)C
COc1cc(S(=O)(=O)N2CCOCC2)c(C)cc1NC(=O)COC(=O)CCC(=O)c1ccoc1
O=C(O)c1cc2c(ccn2S(=O)(=O)c2ccccc2)s1
CC(=O)c1cc(Cl)cc(S(=O)(=O)N2CC(C)N(S(=O)(=O)c3ccccc3C(F)(F)F)CC2C)c1
O=c1c(O)c2c(=O)n(CCCN3CCCCCC3)c3ccccc3c2cn1CCCN1CCCCC1
O=C(CNC(=O)c1cccc(C(F)(F)F)c1)OCC(=O)c1ccc(F)cc1Cl
COC(=O)c1ccc(CCCCC(=O)NO)cc1
COc1ccc(C=NC23CC4CC(CC(C4)C2)C3)cc1OC
CC(C)C(C)NCc1coc(-c2ccc(OC(F)(F)F)cc2)n1
COc1cc(OC)c2ccc(=O)oc2c1C(CC(=O)NCc1ccc(Br)cc1)c1cccc(O)c1
COc1ccc(C(=O)N2CC(=O)N(Cc3ccccc3C(F)(F)F)CC2C)cc1
Cc1c(-c2ccc(F)cc2)c(=O)n(CC(N)c2ccccc2)c(=O)n1CCc1ccccc1
O=C(CSc1nc2ccc(Cl)cc2cc1Cc1ccccc1)Nc1nc2ccccc2s1
CC1CCC(C=Nc2ccccc2)c2nc3ccccc3c(O)c21
CC(=O)NC(Cc1ccccc1)C(=O)N1CCCC1C(=O)NC(CCCN=C(N)N)C(=O)NC(CC(C)C)C(=O)NC(CC(C)C)C(=O)NC(CN)C(=O)O
N#Cc1cnc2ccc(C#CCNC(=O)c3cncn(Cc4ccc(F)c(F)c4)c3=O)cc2c1O
CC(C(=O)N1CCN(S(=O)(=O)c2ccccc2)CC1)N1CCc2ccccc2C1=O
COc1ccc(-n2cc(-c3ccnc4c3cc(C(=O)NCc3ccc(Cl)cc3)n4C)c(N)n2)cc1F
Cc1cc(-c2ccc(COC3COc4nc([N+](=O)[O-])cn4C3)cc2)c2ccccc2n1
O=C(O)CN(Cc1ccccc1)S(=O)(=O)c1ccccc1
O=C(O)CCC(NC(=O)COc1ccc2c3c(c(=O)oc2c1)CCCC3)C(=O)CO
COc1ccc2cc(-c3ccc(OCC(O)CO)cc3)c(=O)oc2c1
COc1cc(-c2nc3ccccc3s2)ccc1COc1ccc2c(c1)C(C)(C)CCC2(C)C
CCCCC(NC(=O)C(Cc1ccccc1)NC(=O)C1CCCN1C(=O)C(CCCN=C(N)N)NC(=O)C(N)Cc1c(C)cc(O)cc1C)C(=O)O
Cc1ncc(-c2ccc(F)c(CNC(=O)CC3CCOCC3)c2)[nH]1
COc1ccc(S(=O)(=O)N(Cl)N=Cc2ccccc2)cc1
CC(C)c1onc(-c2c(Cl)cccc2Cl)c1COc1ccc(C=Cc2cccc(C(=O)O)c2)c(Cl)c1
O=C(Nc1cccc(C(F)(F)F)c1)C1CCCCN1C(=O)NC1CCCCC1
COc1ccccc1OCCNCC1OC(COCc2ccccc2)C(OCc2ccccc2)C1OCc1ccccc1
CC(C)(C)OC(=O)N1CCN(c2cc(-c3cccc(-c4nc5ccccn5n4)c3)ccn2)CC1
COc1ccc(C=CC(=O)c2cc(C=Cc3ccc(OC)c(OC)c3)ccc2OC)c(OC)c1
CCCOS(N)(=O)=O
COc1cc(C2c3cc(O)c(O)cc3CCN2C)ccc1F
CC1CCN(c2oc(-c3cc(F)cc(F)c3)nc2C#N)CC1
COc1ccc(CCC2CCCCC2N2CCN(c3ncccn3)CC2)cc1
CN1CCC23c4c5ccc(O)c4OC2c2[nH]c4ccccc4c2CC3(OC2CCC2)C1C5
CCCCCCCN1CCCC1COc1ccc(CCc2ccccc2)cc1
Cc1ccc(CN2CCCCC2c2nc3cc(Cl)ccc3o2)o1
COc1ccc(O)c(CN2CCCC(Nc3ccc4[nH]ncc4c3)C2)c1
CCN1CCN(c2c(NCc3ccc4c(c3)OCO4)c(=O)c2=O)CC1
O=c1sc(=Nc2ccc(Cl)cc2Cl)oc2cc3c(cc12)OCO3
COC(=O)C1CC(NC(=O)CN2CCN(CC=Cc3ccccc3)CC2)CN1CCc1c[nH]c2ccccc12
COc1ccc(CN2CCC3(CC2)NC(=O)c2ccccc2O3)cn1
COc1cc(C2CC(=O)c3c(cc(O)c(C)c3O)O2)ccc1O
CCOC(=O)CC(=O)Nc1ccc(-c2ccn3c(-c4cccc(NC(=O)NCC(F)(F)F)c4)cnc3c2)cn1
CN(C)CCNC(=O)c1cccc2[nH]c(-c3ccccn3)nc12
O=C(O)c1cccc(OC(=O)c2cc(O)c(O)c(O)c2)c1
COc1cccc(Oc2ccc(-c3ccc(N4CC(Cn5ccnn5)OC4=O)cc3F)cn2)c1
O=c1[nH]c(=O)n(C2OC(CO)C(O)C2O)cc1-c1ccc(Cl)s1
COC(=O)Cc1c(-c2ccc(Cl)c(C(F)(F)F)c2)nc2c(C)cc(Cl)cn12
Cc1cc(C)n2nc(CCc3nc4cc(Cl)c(F)cc4n(CC(C)(C)O)c3=O)nc2n1
Cn1cc(NC(=O)c2cc(NC(=O)c3cc(NC(=O)c4ccc5cc[nH]c5c4)cn3C)cn2C)cc1C(=O)NCCN
CCOC(=O)C1(C(=O)OCC)CCC2=C1CCOO2
CC(Nc1nccc(N2C(=O)OCC2C(C)C)n1)c1ccc(CN2CCCCC2)cc1
CSc1ccc2nc(-c3ccc(-n4ncc5cc(F)ccc54)cc3)[nH]c2c1
O=C(O)c1ccccc1-c1ccc(CSc2nnc(C(Cc3ccccc3)NC(=O)C3CCNCC3)o2)cc1
C#CCN(C)Cc1nc2ccc3ncnc(Nc4ccc(OCc5cccc(F)c5)c(Cl)c4)c3c2n1C
COc1ccc(C(=O)OCC(=O)NCc2ccc3c(c2)OCO3)cc1OC
CC(C)(C)OC(=O)NC(C(=O)N1CC2SC(c3ccccc3)CC(=O)C2C1)C1CCCCC1
Cc1ccc(C(C)N2CC(C)OC(C)C2)cc1
C=CCN1C(=O)NC(=O)C(=C(C)NCCc2ccccc2)C1=O
COc1cccc(-c2nnc3sc(-c4cccnc4)nn23)c1
O=C(O)c1ccc(Nc2ccccc2C[S+]([O-])c2ccccc2)c(-c2nc3ccccc3s2)c1
COc1cc(-c2nnsc2-c2ccc(Br)cc2)cc(OC)c1OC
N=C(N)NCCc1ccccc1
C=C1C2C=CC3(C)C(O)CC(=O)C(C)(C)C3C2CC1C(OC(C)=O)C(C)(O)C=CC(C)=O
COc1ccc(C=Cc2ccc(S(=O)(=O)NC(C(=O)O)C(C)C)cc2)cc1
CCCCC(=O)C(=CCC(C)C1CCC2C3CC(O)C4(C)CC(O)CCC4C3CCC12C)C(C)C
CCCCC1CN(Cc2ccccc2)C(=O)N2CCCC(NC(=O)C3CCCCC3)C12
C(=Cc1ccc(CC2=NCCN2)cc1)c1ccccc1
Cc1nc(SCc2ccccc2F)oc1CSCCNC(=O)C(C)c1ccc(-c2ccccc2)cc1
CCOC(=O)N1CCN(c2nc(C)c3cc(C)ccc3n2)CC1
COC(=O)CCC(NC(=O)C(Cc1ccc(OP(=O)(O)O)cc1)NC(=O)CCC(NC(=O)OCc1ccccc1)C(=O)O)C(=O)N1CCCC1C(=O)NC(CCC(N)=O)C(=O)O
CCc1cc(C2CCC2)ccc1-c1nccc2cc(S(=O)(=O)Nc3ccncn3)ccc12
CN(CC(=O)Nc1cc(Cl)cc(Cl)c1)C(=O)c1ccc(Cl)nc1
COCCCNC(=O)Cc1c(C)nc2c(-c3ccc(F)cc3)c(C)nn2c1C
N=C(N)c1cccc(Cn2ccnc2)c1
Cc1ccccc1C(CCC(=O)O)NC(=O)c1cc(C#N)c2ccccc2n1
CCCCOC(=O)NC(c1ccc(F)cc1)c1cc(C(F)(F)F)ccc1N1CCN(C(=O)C(C)NC(=O)Cc2nccs2)CC1
Clc1ccc(N2CCN(c3nc4ccccc4n4cnnc34)CC2)cc1
Cc1cc(C(=O)C(Cl)Cl)c(C)n1-c1ccc(O)cc1
CCOc1ccc(S(=O)(=O)NC2CCN(Cc3ccccc3)CC2)cc1Cl
CC(=O)c1cccc(NC(=O)COC(=O)CCCC2=NS(=O)(=O)c3ccccc3N2)c1
Cc1c(N(C)Cc2nc(-c3cccs3)no2)c(=O)n(-c2ccccc2)n1C
CCCCS(=O)(=O)NC(=O)CCCCCNC(=O)c1c(CC)nc(-c2ccco2)n1Cc1ccc(-c2ccccc2-c2nn[nH]n2)cc1
COc1cc2c(cc1OC)C1(c3ccoc3)C(C)CC3CCC(OCc4ccccc4)CC3C1CO2
C=C1CCC2C(C)(CCC=C(C)C)C(O)CCC2(C)C1C=C1C(=O)OC(C)C1O
Cc1cccc(C(=O)Nc2cccc(-c3ccc(N4CCOCC4)nn3)c2)c1
CCOc1ccc(NC(=O)c2ccccc2N(C)S(C)(=O)=O)cc1
N#CSc1c(-c2cccc(O)c2)c2ccccc2n1CCC(=O)O
CC(C)CN(CC(O)C(Cc1ccccc1)NC(=O)OC1COC2OCCC12)S(=O)(=O)c1ccc2c(c1)OCO2
CCN(CC)CCC(=O)N1CCc2cc(NC(=N)c3cccs3)ccc21
CCOc1ccccc1N(CC(=O)NCCC1=CCCCC1)S(C)(=O)=O
O=C1C(OCCBr)=C(N2CCN(CCC(O)CO)CC2)C(=O)c2ccccc21
COc1cc2c(cc1OC)C(C)N(C(=O)CN1CCN(Cc3ccccc3)CC1)CC2
O=C(COC(=O)CC1CCCC1)Nc1ccc(F)cc1
Cc1ccc(NC(=O)C(OC(=O)CNC(=O)CSC(=O)c2ccc([N+](=O)[O-])cc2)c2ccc(C)cc2)cc1
CC(C)=CCc1c(O)c(C=O)c(O)c2cc(C)oc12
CC(C)c1cc(C(=O)N2CCN(Cc3cccnc3)CC2)[nH]n1
Cc1sc2nc(SCC(=O)NCCc3ccccc3)n(C)c(=O)c2c1C
CN1CCCN(C(=S)SC2=C(C(=O)O)N3C(=O)C(NC(=O)C(=NOc4cncc(Cl)c4)c4csc(N)n4)C3CO2)CC1
CCCCc1ccc(SCCC(=O)OCC(=O)NC2CC2)cc1
O=P(O)(O)C1(P(=O)(O)O)CCCC1
Cc1ccccc1Nc1ncnc2c1ncn2CCNCCCN1CCOCC1
CCCS(=O)(=O)C1=C(C(=O)O)N2C(=O)C(C(C)O)C2S1
O=C(CC1SC(N2CCOCC2)=NC1=O)NNC(=O)c1ccc(F)cc1
CC(C)OC(=O)C1CCCCN1CC(O)COc1ccccc1
Cc1ccc(S(=O)(=O)N2CCCC2)cc1NC(=O)C=Cc1c(C)[nH]c2ncnn12
COc1ccc(-c2nc(C3CC(c4ccc(F)cc4)=NN3C(=O)C(C)(C)C)co2)cc1
COc1cccc2c1N1C(=O)CN(CCN3CCN(c4ccccc4Cl)CC3)CC1C2
Cc1cnc(-c2nc(Nc3ccc(C(=O)Nc4cc(CN5CCC(N6CCCC6C)C5)ccc4C)cc3)ncc2C)cn1
CC12CCC3C4CCC(=O)C=C4CCC3C1CCC2=O
O=C(CCCN1CCCCC1)c1cc2cc(F)cc(F)c2[nH]1
O=C(O)CCSC(CC(=O)O)c1ccccc1
CCCCNC(=O)C(C)CC(O)C1CSCC2NC(=O)NC21
O=C(O)CCCC=CCC1C(O)CC(O)C1C=CC(O)COc1ccc(F)cc1
Nc1nc(-c2ccn3c(-c4cccc(NC(=O)NCC(F)(F)F)c4)cnc3c2)ncc1F
COC(=O)C(CC(C)C)NC(=O)C(C)NC(=O)CC(O)C(Cc1ccccc1)NC(=O)OC(C)(C)C
CCCCC(Sc1nc2ccccc2c(=O)n1-c1ccccc1)C(=O)O
CC(C(=O)N1CCN(S(N)(=O)=O)CC1)C1CCCCC1
COC(=O)CCC1(C)C(C(C)=O)CCC2(C)C3CCc4c(C(=O)O)cccc4C3(C)CCC12
CCC12CCCN3CCC4(C(=Nc5ccccc54)C(Cl)(C(=O)OC)C1)C32
Cc1nc2ncnn2c(C)c1CCC(=O)N1CCC(C(=O)OC(C)C)CC1
COCc1c(C(=O)N2CCNCC2)cnn1-c1ncc2c(n1)-c1ccccc1CC2
CCCN1Cc2cc(OC(C)C)cc3c2N(CCC3)c2ccccc2S1(=O)=O
CCNC1CCN(c2nc3c(cc2F)c(=O)c(C(=O)O)cn3-c2ccc(F)cc2F)C1C
Cc1ncc([N+](=O)[O-])n1CCCCn1cc(C(=O)O)c(=O)c2cc(F)c(N3CCNCC3)cc21
Cc1nc(=O)c2cc(CN(CCP(=O)(O)O)c3ccc(C(=O)NC(CCC(=O)O)C(=O)O)cc3)ccc2[nH]1
COc1cccc(C(=O)NC(=S)N2CCN(c3ccc(C(O)(C(F)(F)F)C(F)(F)F)cc3)CC2)c1OC
Cc1onc(C(=O)NCc2ccccc2)c1C(=O)O
COc1cc(O)c2c(c1)OC1(c3ccc(O)c(C)c3)C(c3ccccc3)CC(=O)C21O
COc1ccc2c(c1OC(C)C)CCC(Cc1ccccc1)(C(=O)O)O2
N#Cc1ccc(Oc2ccccc2[N+](=O)[O-])c(OCc2ccccc2)c1
CCOC(=O)N1CC(C(=O)NCc2ccc3c(c2)CCO3)C(c2ccccc2)C1
CC(C)(C)NC(=O)c1cc(NC(=O)c2ccnn2CCc2ccncc2)ccc1OC(F)(F)F
CCC(C)CC(C(=O)NO)N(Cc1ccccc1)S(=O)(=O)c1ccc(OC)cc1
O=C(C=Cc1ccc(Cl)c(Cl)c1)NCCCCCN1CCC(c2c[nH]c3ccccc23)CC1
Cc1cc(-c2ccc3c(N4CCOCC4C)nncc3c2)ccc1F
COc1cc2c(N3CCN(C(=S)NCc4ccc(-c5ccccc5C(F)(F)F)cc4)CC3)ncnc2cc1OCCCN1CCOCC1
CC(C=CC(=O)O)=CCOc1cc(F)cc2ccccc12
CC(C)(C)NCc1cccnc1
CCOC(=O)C(=O)NCCNC(=O)c1cc(C23CC4CC(CC(C4)C2)C3)c2ccccc2n1
O=c1cc(CN(c2ccc(F)cc2)c2ccc(F)cc2)c2ccc3c(c2o1)COC(c1ccccc1)(c1ccc(F)cc1)O3
CN1CCN(CCCCN(c2nc3cc(Cl)ccc3o2)C2CCC3(c4cnccn4)CC23)CC1
CN1CC2CC1CN2Cc1cc2ccoc2cn1
CCCCCCNC(=O)C1OC1C(N)=O
O=C1C=C(Nc2ccccc2C(=O)O)CC(c2ccccc2)C1
COc1ccc(-c2cn3c(n2)sc2cc(C(=O)NCCc4ccccn4)ccc23)c(OC)c1
COC(=O)c1c(Nc2cccc(Cl)c2)sc2c1CCC2
COc1ccc(S(=O)(=O)c2cc(OC)ccc2S(=O)(=O)N2CCN(C)CC2)cc1
CCCCCCSc1nc(=O)cc(Cc2c(F)cccc2Cl)[nH]1
O=C1C[N+]=C(c2ccccc2)N=c2c([O-])cccc2=C1O
Cc1nn(-c2ccccc2)c(Cl)c1C(=O)Nc1ccc(C(F)(F)F)cc1
Cn1c(NC2CCCCC2)cc(=O)n(C)c1=O
CN(C)CCc1ccc2c(c1)CN1CC(=O)NC1=N2
C=CCn1c(C)csc1=NS(=O)(=O)c1ccc(C)cc1
CC(C)(CO)NCC(O)COc1cccc2c1CCCC2
NS(=O)(=O)CCNC(=O)C(c1nc2cc(-c3cccc(S(=O)(=O)NC(C(=O)O)C(C(=O)O)C(=O)O)c3)ccc2s1)S(=O)(=O)Cc1ccc(OC(F)(F)F)cc1
NC(=O)C(Cc1c[nH]cn1)NC(=O)C(Cc1ccc(Cl)cc1)NC(=O)OCc1ccccc1
Cn1c(SCC(=O)N2CCc3ccccc32)nc2ccccc21
COc1cc(-c2csc(C3(Nc4ccc(Cl)c(C(F)(F)F)c4)CCCC3)n2)cc(OC)c1OC
COc1ccc(-c2sc(N)c(C(=O)c3cc(OC)c(OC)c(OC)c3)c2-c2cc(OC)c(OC)c(OC)c2)cc1
CCCn1c2ccc(-c3cc4ccccc4nc3N3CCN(C)CC3)cc2c2c3c(c4c5ccccc5n(C)c4c21)C(=O)NC3
Cc1cc2c(C(=O)NCCC(=O)O)cccc2n1C(C)c1ccccc1
NNC(=O)C(Cc1ccccc1)NC(=O)c1ccccc1O
CC1(c2ccc(NC(=O)Nc3ccc(C(F)(F)F)cc3)cc2)N=C(N)NCC1F
CCOP(=O)(Cc1ccc(-c2nc3ccccc3s2)cc1)OCC
O=[N+]([O-])c1cn2c(n1)OCC(OC(c1ccc(-c3ccc(C(O)(c4ccccc4)C(F)(F)F)cc3)cc1)c1ccc(C(F)(F)F)cc1)C2
Cc1ccc2nc(Oc3ccc(NC(=O)c4ccc(C(F)(F)F)cc4)cc3)c(C3C(=O)CCCc4[nH]c5ccccc5c43)nc2c1
CCc1cccc(CC)c1-c1cc(OC)c(-c2ccc(C(C)N)cc2)c(OC)c1
CCCCCCCCCCCCCC(NCCCCCCCCCCCC)C(=O)CCCCC
Cc1ccc(OCCCCNC(=O)COC(=O)c2ccc(O)cc2)cc1
CC(C)CC(CC(=O)NC(CCCN)CC(=O)NC1CCCCC1C(=O)NC(CC(=O)NC(CCC(=O)O)CC(=O)O)CC(C)C)NC(=O)C1CCCCC1N
O=C(NCc1ccccc1)NC1CCN(CCCCN2C(=O)c3cccc4cccc(c34)C2=O)CC1
CCCCCC1C(=O)OC2OC3(C)CCC4C(C)CCC1C24OO3
Cc1n[nH]c2ccc(NC(=O)C3=CC=C3OCC3CCOC3)cc12
NCCCNCCCNCCCN(CCCN)c1ccccc1
CN(C)c1cc(CNC(=O)NCC(F)(F)F)nc(Nc2c3cnnc-3ncn2-c2ccccc2)n1
COc1ccc(C(=O)N2CCN(Cc3ccc(C#N)cc3)CC2)cc1
CC(=O)Oc1ccc(C(=O)OCC2OC(n3ccc(N)nc3=O)CS2)cc1
COc1ccc2c(CCCN=C(N)N)cccc2c1Br
CCCn1c(=O)c2nc(C3CCCCC3)[nH]c2n(CCC)c1=O
CC(C)=C1CCn2c1nc1c2C(=O)C(C)=C(NN)C1=O
CC(C)(C)OC(=O)N1CCN(c2nc(NCCN3CCCC3)c3nc(NCc4ccc(OCc5cccc(Cl)c5)cc4)nc(NCCN4CCCC4)c3n2)CC1
CN(C)C1CCN(Cc2cn(C)nc2-c2ccc(OC(F)F)cc2F)C1
O=C(CN1CCC2(CC1)OC(=O)c1ccccc12)Nc1ccccc1
COC(=O)C1CCC(C)C(c2ccccc2)N1S(=O)(=O)c1ccc(Cl)cc1
Cc1[nH]c(SCC(=O)NC2CCN(Cc3ccccc3)CC2)nc(=O)c1C
C=CC(C)(C)c1ncc2c(n1)[nH]c1ccccc12
O=C(c1ccc(F)cc1)N1CCN(c2cc(-c3cccs3)nc3ccccc23)CC1
CC(C(=O)Nc1cccc(Cl)c1)N1C(=O)C2CCCCC2C1=O
CC12CCC(=O)C=C1CC(CCCCCCCCC(=O)OCc1ccccc1)C1C2CCC2(C)C1CCC2(O)C#CCN1CCOCC1
COC(=O)c1sc(=S)n(-c2ccccc2)c1OC
O=C1CC2(CCC(O)CC2)C(=O)N1
CC(C)(C)OC(=O)NCCCCC(C(=O)n1cccc1)c1ccccc1
O=C(O)Cn1c(=O)c(Sc2ccc(Br)cc2)nc2cc(Cl)c(Cl)cc21
Cc1ccc(Nc2nc(N3CCCC3)c3ccc([N+](=O)[O-])cc3n2)cc1
CC1(C)Cc2ccc(-c3cnccc3COC(=O)CCCN3CCCCC3)cc2C(F)C1
CC(C)NC(=O)Nc1cccc(CCc2ccc(CCNCC(O)c3ccc(O)c4[nH]c(=O)ccc34)cc2)c1
CCCN1CNC(=S)NC1
CCCCc1ncc(C=C(Cc2cccs2)C(=O)O)n1Cc1ccccc1Cl
NC(=S)N1N=C(c2ccc(Br)cc2)CC1c1cccs1
CCOC(=O)CCCNS(=O)(=O)c1ccc(-c2cc3c(cc2F)c(=O)c(C(=O)OCC)cn3CCCC#N)cc1
NC(=O)c1c(-c2ccc[nH]2)[nH]c(C(=O)c2c[nH]c3ccccc23)c1N
CCCCCCCCCCCCCCCCN1CCCCC1
COC(=O)CNCc1ccc(S(N)(=O)=O)cc1
CC(=O)c1cc(COC(=O)CCc2ccccc2)oc1C
CCCCCN(C(=O)NCCCl)C1OC(CO)C(O)C1O
Cc1cn2cc(CN3CCCC3Cn3cccn3)c(C)c2c(=O)[nH]1
COc1ccccc1N(CC(=O)N1CC(C)CC(C)C1)S(=O)(=O)c1ccccc1
C=CCCCSC1=Nc2cc(OC)ccc2C2=NC(CCC(C)C)C(=O)N12
O=C(O)CNC(=O)c1nc2cccnc2[nH]1
COc1ccc(-c2cc(=O)c3cc(F)ccc3[nH]2)cc1
CNCCCCNCCCCCCCCCNCC1CC1
Cc1ccc(C)c(N2C(=O)CC3SN(c4ccccc4)N=C3C2=O)c1
CN1CC2COc3ccccc3C2C1
CNC1CC2OC(C)(C1OC)n1c3ccccc3c3c4c(c5c6ccccc6n2c5c31)C(=O)NC4
CCn1cc(-c2ccc(-c3cc4c(NCC(C)(C)C)ncnc4[nH]3)cc2)cn1
CCOC(=O)c1c(C(F)(F)F)[n+]([O-])c2cc(Cl)c(Cl)cc2[n+]1[O-]
COc1cc(S(=O)(=O)NC2=C(N)N(CC3CCCO3)C(=O)N3C(=C2)Oc2ccccc23)ccc1Cl
CCOC(=O)c1sc(-n2c(=O)c3scc(C(C)C)c3n3cnnc23)nc1C
CCCCNC(=O)C(=O)C(CC1CCCCC1)NC(=O)C1C2C(CN1C(=O)C(NC(=O)NC(CNC(=O)C1CCCCN1C)C(C)(C)C)C1CCOCC1)C2(C)C
N=C(N)Nc1ccc2c(c1)C(=O)c1ccc(NC(=N)N)cc1C2=O
Cc1nc2ccc(Br)cc2cc1C(=O)N1CCN(c2ccc([N+](=O)[O-])cn2)CC1
CCCCCCCCCCCCCCCCCP(=O)(O)OCC(N)C(=O)O
Cc1cc2c(c(C(F)(F)F)c1)OCC(c1nc3ccccc3n1C(C)C)O2
CC(=O)OC1CC2(C)C(=CCC2(O)c2ccccc2)C2CCC3(C)C(c4ccoc4)OC(=O)C4OC43C12C
CN(C(=O)C=Cc1ccc(Sc2ccc(Cl)cc2)cc1CCC(=O)O)c1ccccc1
CCc1nc(C(=O)N2C3CCC2C(COc2cc(C)nc(Nc4cnn(C)c4)n2)C3)cs1
CC1CC2(C1)N=C(N)c1c2nc2n(c1=O)CCCCC2
O=C(COC(=O)CNC(=O)c1cccc(Br)c1)NC1CCCC1
CC1=C(C=CC(=O)C=Cc2cccnc2)C(C)(C)CCC1O
O=c1oc2cc(OCCCOc3ccc(Cl)cc3Cl)ccc2c2c1CCC2
N#Cc1c(N)cccc1NC(=O)c1cccs1
COc1ccc(CNC(=S)NC2CC3CCC2C3)cc1
CC(=O)NC(C)c1ccc(OC2CCN(c3nc(N4CCCC(C)(C)C4)ncc3Cl)C2)cc1
Cc1ccc(S(=O)(=O)C(C)C(=O)c2cc3ccccc3[nH]2)cc1
CCOc1cccc(CN(Cc2ccccc2)Cc2ccccc2O)c1O
Fc1ccc(-c2nc(CNC3CCN(Cc4ccccc4Cl)C3)co2)cc1
CCCc1cnc(NC2CCCC2)nc1NCCc1c[nH]cn1
O=C(NCCOc1ccc2[nH]c(C(=O)N3CCc4sccc4C3)cc2c1)c1ccccc1
O=[N+]([O-])c1ccc(S(=O)(=O)Nc2ccccc2F)cc1
O=P(O)(O)CCc1ccccc1
COc1cccc(C=NN2CCN(C)CC2)c1
CCCCCCCCCCCCCCCCCCOc1cccc2[nH]c(=O)ncc12
CCOc1ccc2c(c1)c(CC(=O)NO)c(C)n2CC(=O)Nc1ccc(F)cc1
C#CCCCON=C1CC(O)C(O)C2C1CCC1C(=O)N(Cc3ccco3)C(=O)C12
NC(CC(=O)N1CCc2ccccc2C1CNC(=O)C1CC(Cl)CN1)Cc1ccccc1
CC(COc1ccccc1)=NNc1ccccc1[N+](=O)[O-]
C[N+](C)(C)CC1COC(Nc2ccc(Cl)cc2)=N1
COc1c(O)cc(C(=O)Cc2ccncc2)c2occc12
O=C(C=Cc1ccc(Cl)c(Cl)c1)c1ccc2c(c1)CC(C(=O)O)O2
Cc1nc(CN2CCCN(C(=O)CC(C)O)CC2)cs1
CNC(=O)c1c2cc3c(cc2nn1-c1cccc(C)c1)CN(S(C)(=O)=O)CC3
Cn1cccc(C(=O)NCC#Cc2nc(N)c3ncn(C)c3n2)c1=O
CC(=O)c1cccc(NC(=O)c2cccc(Cn3cc(Cl)cn3)c2)c1
O=C(c1cccc2cccnc12)C1CCCN(Cc2ccccc2F)C1
O=C1NC(=O)C(=Cc2ccc(OCCOc3ccc(C(=O)O)cc3Br)cc2)S1
NC(Cc1cnc[nH]1)C(=O)O
O=C(CCCNC(=O)CN1C(=O)c2ccccc2S1(=O)=O)NCc1ccccn1
CC1(C)N=C(N)N=C(N)N1OCc1ccc(S(=O)(=O)F)cc1
CCCc1cc(=O)oc2cc(C)c(C(C)C)c(OC(C)C(=O)NCCN3CCOCC3)c12
COc1cc2c3cc[nH]c(=O)c3c3[nH]c4c(OC)c(OC)c(OC)cc4c3c2cc1OC
CN(Cc1ccccc1)C1C(O)CC(O)(CO)CC1OCc1ccccc1
O=C(CCn1c(=O)c2cccn2c2cccnc21)NCCCn1ccnc1
COC(=O)C1C2CCC(CC1c1ccc(-c3cccc(C#N)c3)cc1)N2
COc1ccc2nc3cc(Cl)ccc3c(NCCCCCCCCNc3c4ccc(Cl)cc4nc4ccc(OC)cc34)c2c1
O=C(CNC(=O)C(CO)NC(=O)CN1C(=O)CCNC(=O)c2ccc([N+](=O)[O-])cc21)Nc1cccc(F)c1
CC1(C)C=Cc2cc(C(=O)C=Cc3cccc(Br)c3)c(O)cc2O1
Cc1nc(S(C)(=O)=O)ccc1Nc1ncnn2c(-c3ccsc3)cc(C3CCCNC3)c12
O=C(Nc1cc(Br)ccc1N1CCOCC1)c1cccs1
O=C(NCCCCc1ccccc1)c1cccc2ccccc12
Cc1c(C(=O)N2CCN(Cc3ccccc3O)CC2)oc2ccccc12
Cc1cc(NS(=O)(=O)c2ccc(NC(=O)c3ccc(Cl)c([N+](=O)[O-])c3)cc2)no1
CCCCCCCCCC(=O)Nc1ccn(CC2COC(CCCCCCC)O2)c(=O)n1
O=c1cc(N2CCOCC2)oc2c(-c3ccc(-c4cncnc4)c(F)c3)cccc12
O=c1c2c(c(NCCN3CCOCC3)nn1Cc1ccc(Cl)cc1)NCC2
Cc1cc(C)c(-c2ccc(C(=O)N3CCC3)cc2)cc1NC(=O)c1ccc(C(F)(F)F)nc1
CCOc1ccc2c(-n3ccccc3=O)c(-c3ccc(Cl)cc3)n(CC(=O)NC3CCCCC3)c2c1
CC(C)n1ncnc1-c1nc2c([nH]1)CCN(c1nc(C(C)(C)C)no1)CC2
COc1ccccc1C1C2=C(CC(C)(C)CC2=O)N(NC(=O)c2ccncc2)C(=N)C1C#N
COC1OC(C)(C2CC3C=C(F)C2C3)C(CO)C(O)C(O)C1O
O=C(CCCCc1ccccc1)C(F)(F)F
CCC(C)C1NC(=O)C(C(C)C)NC(=O)C(Cc2ccc(O)cc2)NC(=O)C(C(C)C)NC(=O)C(CC(C)C)NC(=O)C2CCCN2C1=O
CCOc1cc(C=C2C(=N)N3N=C(CCc4cccc(OC)c4)SC3=NC2=O)ccc1OCC(=O)O
CC(C)(O)c1ccc(-c2nc(-c3cccc4c3CCO4)no2)cc1
Cc1ccccc1C(=O)NC1C(SCc2ccccc2)OC(CO)C(O)C1O
O=C(O)CC12CC3CC1CC(c1ccncc1)(C3)C2
NCCn1c2ccccc2c2csc(-c3ccc(C(=O)O)c(O)c3)c21
CC(C)(C)OC(=O)NC(Cc1ccccc1)C(=O)O
O=C(O)c1ccccc1C(=O)Nc1ncc(-c2ccccc2)s1
O=C(O)CC(O)(CSCCCCc1ccc(Br)cc1Br)C(=O)O
CCOC(=O)c1c(NC(=O)CNC2CCCCC2C)n(Cc2ccccc2)c2nc3ccccc3nc12
CNC(=O)C(c1ccccc1)N1CCN(CCOc2ccc(-c3ccc(F)cc3)cc2)CC1
CCC=CCC=CCC=CCC=CCC=CCC=CCCC(=O)OC1CC(=O)OC(CCC2C(C)C=CC3=CC(C)CC(OC(=O)C(C)CC)C32)C1
COCCNC(=O)Cn1cnc2sc(C(=O)N(C)C)c(C)c2c1=O
COc1ccc(-c2ccccc2C2CC3CN(c4cc(C)nc5c(C)c(C)nn45)CC2O3)cc1
COc1ccccc1C(=O)NC(=O)COC(=O)C1c2ccccc2-c2ccccc21
CCCCCNC(=S)N1CCCC1C(=O)Nc1ccccc1C
CN(C(=O)c1cccc(NC(=O)Cc2cc(Cl)cc(Cl)c2)c1)C1CCCC1N1CCOCC1
CCOC(=O)c1ccc(Oc2cncc(Cl)n2)cc1
Cc1nc(N)c(Cl)c(-c2ccc(NCCN(C)C)nc2)n1
CC(C)c1ccc(-c2c3c(=O)n(C)c(=O)n(C)c3cn2-c2ccc(O)cc2)cc1
Cc1cc(-n2ccnc2)cc2[nH]c(-c3c(NCCc4cccnc4)cn[nH]c3=O)nc12
CC1CCC2C(C)C(CC(=O)CC=O)OC3OC4(C)CCC1C32OO4
CC(=O)Nc1ncc(C(=O)N2CCC(n3c(=O)[nH]c4ncccc43)CC2)s1
Cc1nccc2cc(NC(=O)c3ccc(-c4ccccc4)cc3)ccc12
O=S(=O)(c1ccccc1)N1CC2CCCC(C1)N2S(=O)(=O)c1ccccc1
CN(C)CCOc1ccc(-c2cncc(-c3ccccc3)c2)cc1
COc1ccc(-c2c3c(=O)n(C)c(=O)n(CC(C)C)c3cn2CC2CCCO2)cc1
CCSc1nsc(NC(=O)Nc2ccccc2Oc2ccccc2)n1
CC1CCC2(C(=O)Nc3ccccc3F)CCC3(C)C(=CCC4C5(C)Cc6n[nH]nc6C(C)(CO)C5CCC43C)C2C1C
CCN(CC)C(=O)CN(C)Cc1ccc2c(c1)C(=O)CCC2
Cc1cccc(C)c1OCCN(C)Cc1cccc2ccccc12
Cc1ncccc1-c1cnc2ccc(NCC3CCN(S(C)(=O)=O)CC3)nn12
Cc1ccc(S(=O)(=O)Nc2onc(C)c2C)cc1
COc1cc(OC)c2c(C(=O)c3cc(OC)c(OC)c(OC)c3)c(-c3cc(OC)c(OC)c(OC)c3)sc2c1
CNS(=O)(=O)c1cccc(Nc2nccn3cc(-c4cnn(C)c4)cc23)c1
COc1ccc(Cc2nnc(SCC(=O)N3CCOCC3)n2-c2ccc(Cl)cc2)cc1
CC1=C(CCN2CCCC2)c2cc(NC(=O)c3ncc(C#N)[nH]3)ccc2C1
COC1=CC(=O)c2oc(C)c(C)c2C1=O
Cc1cc(C(=N)NO)ccc1N(C)S(=O)(=O)c1ccc(OC(=O)C(O)(c2ccccc2)c2ccc(Cl)cc2)cc1
CCC(=O)C(c1ccc(Cl)cc1)C1CCCCN1
CCC(CC)(NS(=O)(=O)c1ccc(C)c(C)c1)c1ccc(Cl)cc1Cn1c(C)c(C)c(=O)[nH]c1=O
O=C(CN1CCN(c2ccccn2)CC1)NN=Cc1ccc(O)cc1
CC(N)C(=O)NC(C)C(=O)N1CCC(Cc2ccccc2)NC(=O)C1
COc1cc[n+](C)c(C=Cc2ccc(OC(C)=O)c(OC(C)=O)c2)c1
Cc1ccc(N2CCN(C(=O)c3coc(=O)c4ccccc34)CC2)cc1F
CCCOc1ccc(N2C(=O)CC(Sc3nc(=O)c(-c4ccc(OC)cc4)c(O)[nH]3)C2=O)cc1
CC(=O)NC(Cc1ccc(OP(=O)(O)O)cc1)C(=O)NC(CCC(N)=O)c1nc(CCCc2ccccc2)cs1
CN(Cc1nc(-c2ccc(NC(=O)c3ccccc3)cc2)no1)C1CCCC1
O=C(O)CCc1ccc(-c2ccccc2)[nH]1
O=C1c2ccccc2C(=O)C12C(c1ccccc1O)C1CSCN1C21C(=O)Nc2ccc([N+](=O)[O-])cc21
CCOC(=O)N1CCN(c2ncnc3c2c(-c2ccccc2)cn3-c2ccc(C)cc2)CC1
CCC12C=CCN3CCC4(C(=Nc5ccccc54)C(C(=O)OC)C1)C32
Fc1cccc2c1CCN2C1=NCCC1
CC(C)CN(CC(O)C(Cc1ccccc1)NC(=O)OC1COC2OCCC12)C(=O)C(CC(=O)O)Cc1ccccc1
CCNCc1ccc(Cl)c(C(=O)Nc2cc3nc(-c4cn(C(C)(C)C)c5ccc(OC)cc45)[nH]c3cn2)c1
N#Cc1ccc(Cn2ccnc2CN2CCCN(C(=O)c3cccnc3)CC2)cc1
CSc1nc(-c2ccc(F)cc2)c(-c2ccnc(NC3CCCS3)c2)n1CCC1CCCCC1
CNc1cccc2c1C(=O)c1cc(Cl)ccc1C2=O
C=C1CC2CCC34CC5OC6C(OC7CCC(CC(=O)CC8C(CC9OC(CCC1O2)CC(C)C9=C)OC(CC(O)CNC(=S)NC)C8OC)OC7C6O3)C5O4
CC(C)(Cc1nc2cc(OCc3ccc4ccccc4n3)ccc2n1Cc1ccc(F)c(F)c1)C(=O)O
CCNc1ncnc2c1ncn2C1OC(CP(=O)(O)OP(=O)(O)OP(=O)(O)OP(=O)(O)OP(=O)(O)O)C(O)C1O
COc1cccc(CNC(=O)c2cc3c(=O)n4cccc(C)c4nc3n(CC3CCCO3)c2=N)c1
CNC1CCC(c2ccc(Cl)c(Cl)c2)c2ccccc21
CC(=O)C1=NN(c2ccccc2)C(=C2C(=O)Nc3ccccc32)S1
CC(C)C(NCc1ccc2c(c1)OCO2)C(=O)N1CCC(C(=O)NC(Cc2ccccc2)C(=O)COc2cccc3ccccc23)CC1
CCc1ccccc1OC1=C(C=O)C(C)(C)C(OC(=O)C(C)C)C2=C1C(CCC(C)(C)OC(C)=O)C1(C2)OC(=O)CC(C)(C)O1
C=C(C)C1CCC2(C(=O)NCCCCCCCCC(=O)NC(CO)C(=O)O)CCC3(C)C(CCC4C5(C)CCC(O)C(C)(CO)C5CCC43C)C12
CC(C)CCCC(C)C1CCC2C3CC(=NOC(=O)OCC(C)C)C4CC(O)CCC4(C)C3CCC12C
Fc1ccc(NN=Cc2ccc(Cl)cc2Cl)cc1
CCC(=O)Nc1c(C)cnn1-c1ccccc1
COc1ccc(Br)cc1C(=O)Nc1cccnc1
COc1cccc(CNC(=O)c2[nH]c3cc4occc4cc3c2C)c1
CC(C)(C)Cn1ccc2ncnc(NCc3ccc(F)c(F)c3)c21
C=CCCCC=CCC=CCCCCCCCC(O)C1OC(=O)C(O)C1O
OC1(c2ccc(Cl)cc2)CCCN(CCc2ccccc2)C1
CCS(=O)(=O)c1c(S(=O)(=O)CC)c2ccc(C(C)(C)C)cn2c1C(=O)OC
CCCc1n[nH]c(-c2cc(CCS(C)(=O)=O)ccn2)n1
CCOC(=O)c1ccccc1Nc1ccnc2c(C)c(C)sc12
CC(C)(C)c1ccc(N2CCN(C(=O)CC(C)(C)[N+](=O)[O-])CC2)cc1
CCN(CC)c1ccc(CN(Cc2cccnc2)S(=O)(=O)c2ccc(C)cc2)cc1
CCN(Cc1ccccc1OC)C(=S)Nc1c(C)cccc1OC
O=C(O)CC(c1ccc(OCCCCc2ccccc2)cc1)N1Cc2ccccc2C1=O
O=C1C=CC(=O)c2sc(-c3ccc(Cl)cc3)cc21
COc1cc2c(cc1OC)C(Cc1ccc(Cl)cc1)N(CCO)CC2
c1nc2c(c(N3CCN(C4CCCCC4)CC3)n1)CCCC2
O=C(NCC1CCCO1)c1cc(Cl)cc(Br)c1O
CCCCCCCC(=O)c1ccc(OCCCN2CCN(C(=O)C(NC(=O)C(NC(=O)c3nccs3)C3CCCCC3)C(C)C)CC2)cc1
O=C(Nc1nnc(SCc2ccc(F)cc2)s1)c1cc([N+](=O)[O-])ccc1N1CCOCC1
CN(CCO)CC1=C(C(=O)O)N2C(=O)C(C(C)(C)C)C2SC1
CCC(C)CC(CCN1CCCC1)c1ccccc1
Oc1ccc(N(CCCl)CCCl)cc1
O=[N+]([O-])c1ccc(NC(=S)NCc2ccccc2)cc1
N#Cc1ccc2[nH]c(-c3ccc(-c4cccc(S(=O)(=O)NCCOCCOCCOCCN)c4)cc3)nc2c1
CN(Cc1ccccc1)C(=O)Cn1cc(C(=O)C2CC2)c2cccc(Cl)c21
COc1ccc(CCN2C(=O)N(Cc3cc(OC)c(OC)c(OC)c3)C(=O)C2CC(=O)Nc2ccc(OC)c(OC)c2)cc1OC
CCOC(=O)C1=C(c2ccc(Cl)cc2)Nc2ccccc2SC1
Cc1ccc(C(=O)NC(C)C2CC3CCC2C3)cc1
Cn1nc(N)c2ccc3c(c21)OCCO3
O=C(Nc1ccccc1)Nc1cccc(C(=O)OCC(=O)N2CCCC2)c1
Cc1cn(C2CC(O)C(CO)O2)c(=O)o1
COc1cccc(S(=O)(=O)C(C)Cc2ccc(Cl)cc2)c1
COc1ccc(S(=O)(=O)N2CCN(S(=O)(=O)c3ccccc3)CC2)cc1
Clc1cccc(OC2CC3CCNC2C3)c1
COC(=O)C1(CCCc2ccccc2N)CC1C(=O)NO
N=c1ccccn1Cc1ccc(C(=O)NC(Cc2ccccc2)C(=O)N2CCCC2C(N)=O)cc1
CC(C)(C)OC(=O)NC(Cc1c[nH]c2ccccc12)C(=O)N1CCCC2CCCCC21
CCC(NC(=O)C(CC(C)C)NS(=O)(=O)N1CCOCC1)C(=O)NC1CC2CCC1C2
Cc1nnc(SCC(C)N2CCN(c3ccccc3Cl)CC2)o1
CC(C)(C)c1cc(-c2cn(C3N=C(c4ccccc4)OC3=O)nn2)ccc1O
Cc1n[nH]c2cccnc12
CCOc1cc2nc(=S)n(CCN3CCN(c4cccc(C)c4)CC3)c(O)c2cc1OC
COc1ccc(C2CC(=O)c3c(O)cc(O)cc3O2)cc1
CN1CCN(C(=O)C2SC(n3cnc4c(N)nc(NCc5ccccc5)nc43)C(O)C2O)CC1
Cc1cc(C)c2c(cnc3cc(C(=O)O)ccc32)c1
CCn1ccnc1CN1CCCN(C(=O)Cc2ccc(F)cc2)CC1
Cc1csc(NC(=S)N2CCOCC2)n1
CC(C)S(=O)(=O)c1ccc(Oc2ccccc2C(=O)Nc2ccccc2)cc1
Nc1ccc2nc(Cn3nccn3)n(Cc3ccc(NC(=O)Nc4ccc(F)cc4F)cc3Cl)c2c1
CCNC(=O)N1CCC2CN(Cc3ccsc3)CC2C1
CCCCCCCCOc1cccc(C=CC(=O)NO)c1
C(=Cc1csc2ccccc12)c1cccc2ccccc12
CC(N)C(=O)N1CCC2Cc3cc(-c4ncccc4C#N)ccc3C21
CC(=O)Nc1ccc2nc(NC(C)=O)sc2c1
CC1CN=C(c2ccccc2)CCN1CC1CCCCC1
Cc1cccc(-c2cc(C(=O)Nc3ccccc3[N+](=O)[O-])no2)c1
CCN(c1cccc(C2CC2C(=O)O)c1)S(=O)(=O)c1ccc(Cl)cc1
c1ccc(Nc2cc[n+](CCCCCCCCCCC[n+]3cccc4ccccc43)cc2)cc1
CC=CC=CC(=O)N(CCO)CCO
COc1ccccc1C=CC(=O)c1cccc2ccccc12
CCOC(=O)N1CC=C(C(=O)c2ccccc2C(F)(F)F)CC1
CCn1cc2c(n1)C(Cc1ccccc1)CN(C(=O)Nc1c(C)cccc1C)C2
CCOC(=O)c1c(NC(=O)CN2CCC(C)CC2)sc(C)c1C
N=C(N)c1cccc(Cn2c(C(=O)NC3CCN(Cc4ccccc4)CC3)cc3c(O)cccc32)c1
Nc1ncc2ncn(Cc3cccc(I)c3)c2n1
NCCCCC(NC(=O)C(Cc1ccc(O)cc1)NC(=O)C1Cc2ccccc2N1)C(=O)NCc1cc2ccccc2[nH]1
O=C(CCCCc1ccccc1)c1nc2ncccc2o1
Cc1cc(-n2ncc(=O)[nH]c2=O)cc(C)c1OC1=CC=C(Oc2ccc(C(F)(F)F)cc2Cl)C=c2ccccc2=C1
COc1ccc(C(CNC(=O)c2cc([N+](=O)[O-])ccc2N2CCCC2)N(C)C)cc1
Cc1cc(Cl)cc(Cl)c1NC(=O)CC(C)C
O=C(Cc1ccccc1F)OCCC1(CO)CC(=Cc2ccccc2O)C(=O)O1
CC(C)CCNc1c2ccccc2c2ccccc2[n+]1C
Cc1cn(-c2cccc(C(N)=O)c2)c2nc(-n3c(C)ccc3C)ccc12
CCC(C)OC(=O)C(C)n1c(-c2ccccc2)cc(-c2ccccc2)c1-c1ccccc1
NCc1ccccc1-n1nc(C(F)(F)F)c2c(N3CCCCC3)ncnc21
CC1CCc2nc(NC(=O)CCc3ccccc3)sc2C1
CCCc1ccc(C(OC(C)=O)c2nccn2C)cc1
Cc1nccn1CC(O)CN1CCOCC1
CCN(CCC(C)C1CCC2C3CC(O)C4(O)CC(O)CCC4(C)C3CCC12C)C(=O)c1cn(-c2ccccc2)c(-c2ccc(F)cc2)n1
CC(C)C(C)CCC(C)C1CCC2C3CC(=O)C4CC(O)CCC4(C)C3CCC12C
CN1CCN(Cc2cc3cc(Cl)cc(Cl)c3oc2=O)CC1
COCC12CC(C1=O)C(C)(C)NC21CC(c2cccc(Br)c2)N(c2cccc3ccccc23)O1
COC(=O)Nc1nc2cc(C=Cc3ccc(OC)cc3)ccc2[nH]1
O=C(Nc1cc2c(cc1C(=O)c1ccccc1)OCCO2)c1ccccc1
Cc1cc(C)c(C=C(C(=O)O)c2ccccc2)c(C)c1C
CN(C(N)=O)c1ccc(C#CC2(O)CCNCC2)cc1
O=C(c1ccc(Cl)cc1)c1ccc(C2=NC(c3ccccc3)C(c3ccccc3)N2C(=O)c2ccc(Cl)cc2)cc1
COc1ccc(C=Cc2nnc(NC(=O)Nc3ccc(C)cc3)s2)cc1
O=P(O)(O)O
Cc1nn(C)c(Sc2ccccc2)c1C(=O)NN=Cc1ccccc1C(=O)O
COc1ccc(C2CC(=O)N(Cc3cccnc3)c3c2c(C)nn3-c2nc3ccccc3s2)cc1
Cc1cccc(Nc2nc(-c3ccco3)nc3ccccc23)c1
O=S1(=O)N=C(NCCc2ccc3c(c2)OCO3)c2ccccc21
N#CC(=Cc1ccccc1)C(=O)c1ccccc1
CCCCCn1c(=N)c(S(=O)(=O)c2ccc(Br)cc2)cc2c(=O)n3cccc(C)c3nc21
CC1CCN(C(=O)C(C)Cc2ccc(C(=O)Oc3ccc(C(=N)N)cc3)s2)CC1
COc1ccc(C(=O)Nc2ccc(-c3ccc(-c4nc5cc(C(F)(F)F)ccc5[nH]4)nc3)cc2)cc1
COc1cc(C=Cc2ccc(SC)c([N+](=O)[O-])c2)cc(OC)c1
COc1ccc(C(=O)CNC(=O)C(C)N2CCN(C(=O)CCCC(C)S)CC2)cc1
CCN(CC(=O)NC(CC(=O)O)C(=O)N1CCc2ccccc2C1C(=O)O)C(=O)c1cccc2cc3ccccc3nc12
Cc1cc(C(=O)N(CC(C)(C)C)c2ccc(Cl)cc2)c(C)o1
CCS(=O)(=O)N1CCN(c2nc(-c3cccs3)c3c(c2C#N)c(=O)n(C)c(=O)n3C)CC1
Cc1noc(C(C)(C)NC(=O)Nc2cccnc2OCCC(C)(C)O)n1
Cc1cc(Br)ccc1OCCCN1CCCCC1
CCn1c(Cc2ccccc2)nnc1SCC(=O)c1ccc(OC)c(OC)c1
CN(C)C1CCN(c2nc3c(cc2F)c(=O)c(C(=O)O)cn3C2CC2)C1
O=C(Nc1ccc2c(c1)OCCO2)C1CCCN(Cc2ccc3c(c2)OCO3)C1
CCc1cc2c(cc1Cl)NC(=O)C21Nc2ccccc2C1=O
C#CCOCCOCCOCCNc1nc(N2CCN(C(=O)C(CCCCN)n3cc(CCC(=O)O)nn3)CC2)nc(N2CCN(C(=O)C(CC(N)=O)n3cc(C(N)CC(N)=O)nn3)CC2)n1
CC1(C)C=Cc2c(ccc3occ(C(=O)c4ccccc4)c23)O1
N=C(N)C1C(=N)Oc2ccccc21
O=c1nc(COc2ccccc2)[nH]c2c1CCCC2
Fc1ccc(-c2nn3c(c2-c2ccnc(NC4CCCCC4)n2)CCCC3)nc1
CC(C)OCCCNCC(O)COc1ccc(Br)cc1
CCOC(=O)CCC(NC(C)=O)C(=O)NC(Cc1ccccc1)C(O)CN1CC2CCSC2CC1C(=O)NC(C)(C)C
CC(C)CNC(=O)CN1CC(c2nc(-c3ccccc3F)no2)CC1=O
CC(C)CCN1CC2C(CNC(=O)c3ccc(F)cc3)C2C1
CCCCCN1CCCCc2sc(C(=O)NC(C)c3ccccc3)cc2C1
CC(=O)N1CCc2cccc(Nc3ncc4c(n3)-c3cn(C)nc3CC4)c2CC1
COc1ccc(C(=O)Nc2cc(C)c(O)c(S(=O)(=O)N3CCC(C)CC3)c2)cc1Cl
COc1cc(-c2nn(C3CCCN(c4ncccn4)C3)cc2-c2ccncc2)ccn1
O=S(=O)(Nc1ccc2c(c1)OCO2)c1c(Cl)cccc1-n1cnnn1
CCCCCCCCC=CCCCCCCCC(=O)NC(CO)CC(C)C
CC(=O)N1CCC(=O)c2ccccc21
CON=C(C(=O)NC1C(=O)N2C(C(=O)[O-])=C(C[n+]3cccc(-c4c[n+]5ccccc5n4C)c3)CSC12)c1csc(N)n1
C[N+](C)(C)CC(=O)NCCN1C(=O)C(=Cc2cccc(Oc3ccccc3)c2)SC1=S
C=C1CC2(C)C(O)CC3(C=O)C(=CCC4C5(C)CCC(=O)C(C)(CO)C5CCC43C)C2C=C1C
O=C(O)Cc1coc2c1c(Sc1cccc(Br)c1)c(O)c1ncccc12
N#CNC(=Nc1ccccc1)Nc1cccc2ccccc12
CN(C)c1ccc(C=C2Nc3ccc(F)cc3C3CCCC23)cc1
NC(Cc1c[nH]c2ccccc12)C(=O)N1Cc2ccccc2CC1C(=O)O
CC1CCN(c2nc(C(F)(F)F)ccc2CNC(=O)C(C)c2ccc(NS(C)(=O)=O)c(F)c2)CC1
CC(C)CC1NC(=O)C(NC(=O)OC(C)(C)C)CCCCNC(=O)C=CC(Cc2ccccc2)NC(=O)C(C(C)C)NC1=O
CCCCC(=O)NC(=S)NNC(=O)c1cc(-c2cc(OC)c(OC)c(OC)c2)nc2ccccc12
Cc1nn(CC(C)O)c(=O)c2c1sc1ccccc12
N#Cc1ccc(N2CCN(C(=O)NC(CCCCN)C(=O)NCC(=O)NC(Cc3ccc(F)cc3)C(=O)NCC(=O)O)CC2)cc1C(F)(F)F
COc1ccc(-c2cc(F)cc(F)c2)cc1NC(=O)CCc1ccc(OCCN2CCCCC2)cc1
C#CC1(O)C(O)C23CC(O)C4C(CCC5=CC(=O)C=CC54C)C2CCC13
CCCC(=O)N1CCN(c2ccc(NC(=S)NC(=O)c3c(F)cccc3F)cc2)CC1
CC(=O)NC(=O)c1ccc(OCc2cccc(OCCOCCF)c2)cc1
O=C(c1nc(C2CCCCN2C(=O)Cc2ccccc2)[nH]c(=O)c1O)N1CCC(F)(F)CC1
CC(C)Cn1ccnc1C1CCN(C(=O)CC(C)c2ccccc2)CC1
COc1ccc(CN2CC(=O)N(CCc3ccccc3)c3ccccc3S2(=O)=O)cc1
Cc1ccc2c(c1)c(=O)c(C(=O)C(=O)N1CCN(C(=O)c3ccccc3)CC1)cn2CC(=O)N1CCCC1
O=c1c(-c2ccc(O)cc2)coc2cc(O)cc(O)c12
Cc1cccc(C)c1NC(=O)N(Cc1ccccc1)CC(O)C(Cc1ccccc1)NC(=O)C(CC(N)=O)NC(=O)OC(C)(C)C
CC(C)C(NC(=O)C(=O)Nc1ccccc1C(=O)C(CC(F)(F)F)C(=O)O)C(=O)c1nc2ccccc2o1
O=C(C=CC1=CCCC=C1)C1=CC=CCC1
C=C1CC23CC1CCC2C1(C)CCC(OC(C)=O)C(C)(CO)C1CC3OC(C)=O
CN1CCC(O)(C#Cc2cc3c(cc2F)C2CC(C2)n2c-3nc(C(N)=O)c2C(=O)NC2CCCCC2)C1=O
CCCOc1cccc(C(=O)N(NC(=O)c2ccc(Cl)cc2)C(C)(C)C)c1Cl
COc1ccc(CC(=O)Nc2ccc(-c3nc(-c4ccc5[nH]c(-c6ccccc6)nc5c4)cs3)cc2)cc1
Cc1ccc(S(=O)(=O)Cc2ccc(C)o2)cc1
Nc1nc(C#Cc2cccc(F)c2)cc2c1ncn2CC1CCCCO1
COc1cc2c(cc1OC)C(c1cccc(-c3ccc4c(c3)OCO4)c1)N(S(N)(=O)=O)CC2
CCC(CS(=O)(=O)c1ccc(Cl)cc1)N1C(=O)CCC1C(=O)Nc1ccc2c(c1)NC(=O)CO2
O=S(=O)(Nc1cccc(C(F)(F)F)c1)c1sc2ncccc2c1-c1ccccc1
CC(C)CC(NC(=O)c1cccs1)C(=O)N1CCC(C)(O)C(C)(C)C1
O=C(CN1C(=O)NC2(CCCC2)C1=O)NNC(=O)c1ccc(F)cc1
CC(C)CNc1nccc2c1C(=O)c1ccccc1C2=O
CC1CN(C2CCCCC2)C(CCOP(=O)(O)C(F)(F)F)C(=S)N1Cc1ccccc1
O=S(=O)(O)CC12CCCC(O)C13CCC1(CCC4C(Cc5ccccc5)OCCC41)CC23
CCCCN(c1ccc2c(c1)Sc1ccccc1O2)S(=O)(=O)c1ccc(OC)cc1
CCN(CC)CCN(C)c1c(C)ccc2ccc(=O)oc12
CC(=O)c1c(O)c2c(c3c1OC1(C)CCCC31)OC(C)(C)C=C2
Cc1ccc(SC(=O)C=Cc2c(Oc3ccc([N+](=O)[O-])cc3)ccc3ccccc23)cc1
O=C1N(c2ccccc2)C(c2ccccc2O)C12CC2
O=C(Nc1cc2nc(C3CCCCC3)[nH]c2cc1NC(=S)NCC1CCCO1)c1cc2ccccc2[nH]1
CCOCCn1c(CN2CCCC2)nc2c1c(=O)[nH]c(=O)n2C
CCC1=CC2CN(CCc3c([nH]c4ccccc34)C(C(=O)OC)(c3cc4c(cc3OC)N(C)C3C(O)(C(=O)OC)C(OC(C)=O)C5(CC)C=CCN6CCC43C65)C2)C1
CCCn1nc2cc(C(=O)NCC3CCCO3)ccc2c1OCC
CC(C)Oc1cccc(-c2nn(C(C)C)cc2-c2ccc3nccnc3c2)n1
CN1CCCCC1=NC(=O)Nc1cccc2ccccc12
CN(C)c1ccc2ccccc2c1
COc1ccc(OC)c(S(=O)(=O)N2CCC3(CC2)OCCN3S(=O)(=O)c2ccc(Cl)cc2)c1
O=C(CSc1nc(=O)cc(NCc2ccccc2)[nH]1)Nc1ccccc1Br
Cc1cc(Nc2ncc3cnn(C4CCC(O)c5ccccc54)c3n2)n[nH]1
Cn1c(SCc2ccccc2F)nnc1-c1ccco1
CCOC(=O)C1=C(C)Oc2nc3c(c(N)c2C1c1cccc(OC)c1)CCCC3
FC(F)(F)c1ccnc(N2CCC(NCc3cnc(-c4ccccc4)nc3)CC2)n1
COC(=O)c1cccc(NC(=O)CN2C(=O)COc3ccccc32)c1
COc1ccc(OC)c(CNC(=O)c2cc(C(C)C)[nH]n2)c1
Cc1ccc(-c2noc(C(C)SCC(=O)NCC3CCCO3)n2)cc1
COCC[N+](C)(C)CCCCCCCCCCCCCCCCCC[N+](C)(C)CCCCCCCC[N+](C)(C)C
CC(=CC=CC1(C)OC(=O)C23CC=C(C(=O)O)CCC2(O)C1CC3)C(=O)O
CCOC(=O)C1=C(Nc2ccccc2C)C(=O)N(CC)C1C
O=CC(CC(=O)O)NC(=O)C(NC(=O)C(S)Cc1ccccc1)c1ccccc1
S=C(NC1CCNCC1)N1CCCC1
CCNC(=S)c1ccc(Cc2ccccc2)nc1
COC(=O)c1c(C)cc(OCC(O)CN(CCO)CCO)cc1O
O=C(O)CCCCC(OP(=O)(NC(Cc1ccccc1)C(=O)NCc1ccccc1)OCc1ccccc1)C(=O)O
COC(=O)c1ccccc1O
C=C1C(=NNS(=O)(=O)c2ccc(C)cc2)CC(O)CC1CO
N=C(Nc1ccccc1)c1ccoc1
CCOc1c2ccccc2nc2c(C(=O)OC)c(C)cc(OC)c12
COc1ccc2c(C)c(C(C)=O)[n+]([O-])cc2c1
CCC(C)C(NC(=O)C1CCN(C(=O)C(N)CNC(=O)c2cc(O)n(-c3ccccc3)n2)CC1)C(=O)NC(Cc1ccccc1)C(N)=O
N#Cc1cc(S(=O)(=O)Nc2ncc(Cl)s2)ccc1Oc1cccc(-c2cncc(Cl)n2)c1
CC(=O)N1CCCCC1c1nc(C)n(C)n1
O=C(C=Cc1cc2c([nH]c3ccccc32)c(Cc2cc(C(F)(F)F)cc(C(F)(F)F)c2)n1)Nc1nccs1
C=CCNc1ccc(-c2ccc(Cl)cc2)cc1
Cc1n[nH]c(C)c1NC(=O)CN1CCc2c(ncnc2N2CCOCC2)C1
O=C(CN1C(=O)c2ccccc2NS1(=O)=O)NC1CCCCCC1
CNC(=O)C(NC(=O)c1ccc(-c2ccccn2)s1)C1CCCCC1
c1cc(CN2CCCCC2)ccc1CN1CCCCCC1
C=CCc1cccc(-c2cc(NC(=O)C3CNC(=O)C3)nn2-c2ccccc2)c1
CNCCCNc1n[n+]([O-])c2ccc(C(F)(F)F)cc2[n+]1[O-]
O=C(NCCN1CCC2(CC1)C(=O)N(c1ccc(Oc3ccc(C(F)(F)F)cc3)cc1)c1ccccc12)Nc1cccc(C(F)(F)F)c1
CC1CCCCOC(CN(C)Cc2ccc(C(F)(F)F)cc2)C(C)CN(C(C)CO)C(=O)c2cc(NS(=O)(=O)c3ccc(Cl)cc3)ccc2O1
CN1CCN(c2nc(N)ncc2-c2c[nH]nc2-c2ccc3[nH]ccc3c2)CC1
CN(CC(=O)Nc1ccc2c(c1)OCO2)C1(C#N)CCCCC1
Brc1cc(-c2ccc(-c3nc(-c4ccccc4)c[nH]3)s2)c(Br)s1
Cn1ncc(NC(=O)c2nc(-c3c(F)cccc3F)sc2N)c1N1CCC(N)C(O)CC1
CCOC(=O)C1(C)CCCC2(C)C1C(O)CC1CC3CC12CCC3(C)O
CCN(CC)c1ccc(-c2cc3cc([N+](=O)[O-])cc(C)c3oc2=O)cc1
COc1cc2[nH]c3nc(=O)[nH]c(O)c3c2cc1C
c1cc(SCc2nc(-c3ccncc3)no2)ccn1
CCCOC(=O)NC(CC(=O)O)C(=O)COc1cc(F)cc(-c2cc(Nc3ccc(F)cc3F)nc(N)n2)c1
CCCCCCCCN(CCCCCCCC)C(=O)OCc1ccc2nc(S(N)(=O)=O)sc2c1
C#CCNC(=O)Oc1ccc(S(=O)(=O)N2CCOCC2)cc1
CC(=O)c1cc(-c2cc(Cc3ccc(OC(F)(F)F)cc3)cc3c(=O)cc(N4CCOCC4)oc23)[nH]n1
Cc1occc1-c1nnc(SCc2ccc([N+](=O)[O-])cc2)n1Cc1ccco1
CNc1nn2c(C)c(CCc3ccc(NC(=O)C4(C)CC4)cc3)c(C)nc2c1S(=O)(=O)c1ccccc1
O=C1OC2CC1CN(C(=O)Nc1ccc(Nc3cc(-c4ccccc4)ccn3)cc1)C2
C#CC=CCCCCC=CC#CC#CCCCC=CC#CCO
CC(C)S(=O)(=O)c1ccc(-c2ccc(CC(C#N)NC(=O)C3NC4CCC3CC4)c(F)c2)cc1
CCC(=O)N(Cc1cc2ccc(F)cc2[nH]c1=O)C(C)(C)C
CC1(C)CC=C(c2cc(C(F)(F)F)cc(C(F)(F)F)c2)c2[nH][nH]c(=O)c21
Cc1nc(N2CCC(C)CC2)c(C#N)c(C)c1[N+](=O)[O-]
CNC(=O)c1cc2ccc(C)c(C)c2n(CC(=O)Nc2cc(C)cc(C)c2)c1=O
CC(=O)c1ccc(COc2ccc3c(c2)N(Cc2ccc(F)cc2)C(=O)CN(C2CCCCCC2)C3=O)cc1
O=C1C2Cc3c([nH]c4ccccc34)C(c3ccc4c(c3)OCO4)N2C(=O)CN1C1CCN(CCc2ccccc2)CC1
Cc1c[nH]c(C(=O)COc2ccccc2C(=O)NCCc2ccc(Cl)cc2)c1
O=C(c1ccc(Cl)cc1)N1c2ccccc2Sc2ncccc21
N#Cc1cc(F)cc(-c2cnc3c(Nc4cccc(F)c4)nccn23)c1
CCCCc1cc(NCc2ccccc2)c(=O)[nH]c1C
Cc1sc2ncnc(NCCCNCCCOc3ccccc3)c2c1C
CN(C(=O)COc1cccc2[nH]cc(Sc3c(O)ccc4ccc(=O)oc34)c12)C1CCCCC1
Cc1cccc(Nc2nc(-c3ccc(Cl)cc3)no2)c1
NS(=O)(=O)c1cc2c(cc1Cl)c(C1CC1)nn2Cc1ccccc1
CCCCCCCCCCN1c2nccc[n+]2CC1(O)c1ccccc1
O=C(NC1CCC(C(=O)NCCCN2CCN(c3ccc(F)cc3)CC2)C1)c1ccc2c(c1)OCO2
Clc1cccc(-c2nc(CNC3CCc4ncnn4C3)co2)c1
CC(C)CC(O)C(O)C(CC1CCCCC1)NC(=O)C(Cc1c[nH]cn1)NC(=O)C(C)NC(=O)C1Cc2ccccc2CN1
CC(C)C(N)C(=O)Nc1cc(COC(=O)NC(C(=O)NC(Cc2ccccc2)C(=O)C(F)(F)C(N)=O)C(C)C)ccc1N
Cc1ccc2sc(COc3ccc(C=NNC(N)=S)cc3)cc2c1
Cc1ccc(NC(=O)c2cn(CCN3CCOCC3)nn2)cc1
CCC(CC)c1nnc(NC(=O)CCN2CCCCC2)s1
Cc1ncc2c(=Nc3ccccc3)n(C)c3ncccc3n12
COC(=O)C1=C(c2ccc(S(C)(=O)=O)cc2)CC2CCC1N2C(=O)NCCO
CNC(=O)C(OC)c1cccc(COc2ccc(C)cc2)c1
COc1ccc(-c2nc(CN(CCO)C(=O)c3ccc(C(F)(F)F)cc3)c(C)o2)cc1OC
COC(=O)C(NC(=O)CNS(=O)(=O)c1cccc2c(N(C)C)cccc12)c1ccccc1
CC(C)N1CCN(C(=O)c2ccc(N3CCc4ncccc4C3)nn2)CC1
COc1cc(-c2nc(=S)[nH]c(-c3ccccc3)c2C#N)cc(OC)c1OC
CSc1cccc(Nc2nc3ccccc3c3oc(C)cc23)c1
CCOC(=O)C1=C(C)NC(C)=C(C(N)=O)C(c2cccc([N+](=O)[O-])c2)C1C#CCCO
NC(=O)C1CCN(S(=O)(=O)c2cccc(C(F)(F)F)c2)C1
Cc1ccc(CNC(=O)Cn2ccc3cc(S(=O)(=O)N4CCCC4)ccc32)cc1
CCOC(=O)CCc1ccc2c(O)cc(=O)oc2c1
COCCCn1c(-c2ccc(C)s2)n[nH]c1=S
CC(c1ccccc1)N1CCC(N2CCN(C(=O)c3ccc(Cl)cc3)CC2=O)CC1
N#Cc1ccc(N2CCN(CCCCc3c[nH]c4ccc(C#N)cc34)CC2)cc1
CC(COc1ccc(CCC(=O)O)cc1)NCC(O)COc1cccc2[nH]ccc12
CCC(=O)NCc1nnc2n1CCN(Cc1cccnc1)C2
O=C(CN1CCN(C(=S)SCc2ccc([N+](=O)[O-])cc2)CC1)Nc1ccc(F)cc1F
CN(Cc1ccccc1)C(=O)C(Cc1ccccc1)NC(=O)C1(NC(=O)c2cc3c(s2)-c2ccccc2OC3)CCNCC1
CC(C=Cc1ccccc1)=NNC(=O)c1nn(C)cc1Cl
Cc1cc(C)n(CCNC(=O)c2cc(S(C)(=O)=O)ccc2Cl)n1
CCn1ccnc1C1SCCCS1
COc1ccc(C=CC(=O)Nc2cc(C(=O)O)cc(C(=O)O)c2)cc1
CC(C=CC1=C(C)CCCC1(C)C)=CC=CC(=CC=O)C(C)C
CCC(C)(C)C(=O)C(NC(=O)C(CC1CCCC1)NC(=O)c1cccs1)C(C)C
CCC(C)C(NC(=O)C(N)C(O)C(C)C)C(=O)NCC(=O)NC(C)C(=O)NC(C(=O)NC(Cc1ccccc1)C(=O)N1CCCC1C(=O)N(C)C)C(C)OCCc1c[nH]c2ccccc12
COC(=O)c1sccc1-n1cccc1C(=O)C(=O)N1CCOCC1
O=c1cc(OCC(O)CN2CCN(c3cccc(Cl)c3)CC2)c2cccc(O)c2o1
CCN(CC)CCNC(=O)c1cc(Cl)ccc1NC(=O)c1cc(OC)c(OC)cc1Br
CC1CCCC(C)N1CCCNCc1coc(-c2cccc(Br)c2)n1
O=C(Nc1ccc(OC(F)F)nc1)NS(=O)(=O)c1ccc(Cl)cc1
Cc1cnc2c(c1)c1ccc(Cl)cc1n2Cc1cn(CCCC(=O)NC(CCCNC(=N)N)C(=O)NC(CCCNC(=N)N)C(=O)NC(CC(N)=O)C(=O)NC(CCCCN)C(N)=O)nn1
CC(C)CCC(C)(C)c1ccc(C(=O)O)cc1
O=C1C(NS(=O)(=O)c2ccc(F)cc2)CC(=O)C2(O)CC12
CC(CCC(=O)NCCSSCCNC(=O)CCC(=O)Oc1ccc2ccc(=O)oc2c1)C1CCC2C3CCC4CC(O)CCC4(C)C3CC(O)C12C
Cc1ccc(C(=O)N2CCCC2c2cc3nc(C)c(C)nc3c(N3CCNC(=O)C3)n2)c(F)c1
COc1ccc(-c2nn(Cc3ccccc3)cc2C=C2SC(=S)N(NC(C)=O)C2=O)cc1
COc1ccc(N2CCN(C(=O)CN(N)C(=O)c3ccc([N+](=O)[O-])cc3)CC2)cc1
Clc1ccc(Sc2ccncc2C=NOc2ccccc2)cc1
Cn1c(=O)[nH]c(=O)c2c1nc(N1CCN(Cc3ccccc3)CC1)n2CCc1ccccc1
CC12CCC(=O)C=C1CCC1C2C(O)C(O)C2(C)C1CCC2(O)C(=O)CO
Fc1ccc(NC(=S)NN=C(c2ccccc2)c2ccccn2)cc1
C=CCn1c(CCNC(=O)c2ccc(C)cc2)nnc1SCC(=O)N1CCOCC1
CCC(C)N1C(=O)N2C3CC4CCC(C(C)C)C4C2(Cc2ccccc2)C1=C3C(=O)OC
COC(=O)C(CCSC)NC(=O)C1CC(F)CN1C(=O)CNC(=O)Cc1ccc(Cl)cc1
NC(=O)c1ccsc1NC(=O)c1cccs1
CCCCNC(=O)CSc1nnc(C2CC2)n1C1CC1
CC(C)c1cnc2n(c1=O)C(C(C)(C)C)CS2
O=C(Nc1cc(Sc2ccccn2)cc([N+](=O)[O-])c1)c1cccc(F)c1
COCCN=C(NO)c1ccc(Oc2ccc3c(c2)CCCC3)nc1
O=C(O)CCC(=O)Nc1cccc(SC(CC(=O)O)c2cccnc2)c1
COc1cc(-c2[nH]ccc3c4ccccc4nc2-3)ccc1OCc1ccc(C(=O)O)cc1
COc1cc(C(C)=O)ccc1-n1c(C)nc2ccccc2c1=O
O=C(O)c1cc2[nH]c(=O)c(-c3cccs3)cc2[nH]1
CCCS(=O)(=O)N1CC2CCC(C1)N(Cc1cccnc1)C2
COc1ccc2c(c1)Cc1ccccc1-2
NC(=O)c1cc2c(cc1Br)OCO2
CC1(C2CCC(=O)N2Cc2cc(Br)cc3ccccc23)CCCCC1
O=S(=O)(c1ccccc1)c1ccc(Nc2cc(NC3CCCCC3)nc(C(F)(F)F)n2)cc1
COc1ccc(C2(O)C(=O)c3ccccc3C2=O)cc1
COc1ccccc1C(=O)Nc1nnc(CCSCCc2nnc(NC(=O)C3CCCCC3)s2)s1
CC(C)c1c(C(=O)Nc2cncc(N3CCNCC3)c2)c2ccc(F)cc2n1Cc1ccccc1
O=C(CSc1n[nH]c(=O)n1-c1ccccc1)Nc1ccc(Cl)cc1
CC(C)c1cc(NC(=O)Nc2ccc(Oc3cc[nH]c4nc(=O)cnc3-4)c3cc[nH]c23)n(-c2ccccc2C(F)(F)F)n1
CCN(CC)C(=O)CN(c1cccc(F)c1)C1CCN(c2ncccn2)CC1
O=C(OCCOc1c(O)cc(C=Cc2ccc(O)cc2)cc1O)c1ccccc1
COc1cc(NC(=O)CN(Cc2cccs2)C(=O)CCC(=O)Nc2ccccn2)cc(OC)c1
NS(=O)(=O)c1ccc(C(=O)N2CCN(Cc3ccc4c(c3)OCO4)CC2)cc1
COc1cc(N2CCc3nc(NC(C)=O)sc3C2)ccc1Cl
N=C(Nc1ccccc1)c1ccc(C#Cc2cnn(C(=O)Oc3ccccc3)c2)cc1
Cc1cnc(-c2ccc(NC(=O)C3CC3)cc2)o1
CCCCN(CCCC)C(=O)C1OC(C(=O)O)=CC(N)C1NC(C)=O
CN(C)C(=O)C1CN(C(=O)c2cccc(N)c2)CCN1CC(=O)c1ccc(Cl)cc1
NNC(=O)c1[nH]nc2c1CCC2
COc1ccc(C(CC(=O)O)NC(=O)C2CCC(N3CCN(C(=O)c4cccc(OC)c4C)CC3)CC2)cc1
O=C(Nc1ccc(Cl)c(S(=O)(=O)N2CCOCC2)c1)c1cccc([N+](=O)[O-])c1
CCOC(=O)c1ccccc1NC(=O)C1CC(=O)N(c2ccc(OC)cc2OC)C1
O=[N+]([O-])c1ccc(Br)cc1
N=C(CS(=O)(=O)c1cccc2cnccc12)NO
O=C(O)COc1ccc(Br)cc1C(C1=C(O)C(=O)C=CC1=O)c1c(O)c(Cl)c(Cl)c(Cl)c1O
Cc1ccc2c3ccc4c(c3n(-c3ccccc3)c2n1)SCC(=O)N4
Cc1ccc(N=c2sc3c(SCC(=O)NCCNC(=O)OC(C)(C)C)ncnc3n2C)cc1
CCN(CC)Cc1c(-c2ccco2)oc2ccc(-c3cccs3)cc12
O=C(CCCc1ccc2ccccc2n1)NCCCN1CCC2(CCc3ccccc32)CC1
N#Cc1ccc(NC(=O)C(c2ccccc2[N+](=O)[O-])N2CCCC2)cc1
CN(C)CCCN(C)C(=O)C1Cc2cccc3c2N1CC3
CCOC(=O)c1ccc(N2CC(=O)N(S(=O)(=O)c3ccc(Cl)cc3)C2=O)cc1
O=C1CC(=O)CC(c2ccc(F)cc2)C1
CC(c1ccccc1)c1n[nH]c(=O)c2ccccc12
CC1(C)SC2C(NC(=O)Cc3cccs3)C(=O)N2C(C(=O)OCc2ccccc2)C1(C)C
Cn1c2ccccc2c2ncn(CC(O)CNC(C)(C)C)c(=O)c21
CCNC(=O)Nc1cn2c(-c3nc(CO)cc(C(F)(F)F)n3)cc(-c3cccnc3)cc2n1
Clc1ccc2c(NCCCCNCc3ccnc4cc(I)ccc34)c3c(nc2c1)CCCC3
CC(=C1SC(=S)N(CC(=O)O)C1=O)c1ccc(Cl)cc1
CCCCCCCCCCCCCCCCCCCCC(=O)OCC(COP(=O)([O-])OCC[N+](C)(C)C)OC
CCC(=O)NCC1CN(c2cc(F)c3c(c2)OCC2CCCN32)C(=O)O1
COCC(C)NC(=O)C1C=C2c3cccc4[nH]cc(c34)CC2N(C(=O)NC(C)C)C1
COc1ccc2c(c1)c(CC(=O)NN)c(C)n2C(=O)c1sc2ccccc2c1Cl
CCCCCOc1ccc(NC(=O)Oc2ccc(-c3csc(=O)[nH]3)cc2)cc1
O=C1Nc2ccccc2C(C#Cc2ccc(F)cc2)(C(F)(F)F)O1
CC(C)C(NC(=O)C1CCC(C(C)(C)C)CC1)C(=O)NCCCN1CCCCC1
CNC1CCC(c2ccc(F)cc2)c2ccccc21
CC1=Cc2c(C)ccc(Br)c2Oc2c3c(c(C)c(C)c21)OC(C)(C)C3
N#Cc1ccnc2c(c1=O)C(c1ccc(F)cc1)=Cc1ccccc1O2
NC(CC(=O)N1CCc2ncc(C(=O)O)cc2C1)Cc1cc(F)c(F)cc1F
CC1=CC2C(O)C(O)CC(C)C2(C)C=C1O
O=C(CN1C(=O)C(=O)c2cc(I)cc(I)c21)Nc1ccccc1C(F)(F)F
O=C(Nc1ccc(I)cc1)Nc1cccnc1
COc1cccc2c1CCC1CN(CCn3c(O)c4sc5ccc(Cl)cc5c4nc3=O)CC21
Cc1c(NC(=S)Nc2cccc(Cl)c2)c(=O)n(-c2ccccc2)n1C
CCc1nc(-c2cccs2)c2c(N)c(C(=O)NCc3cccs3)sc2n1
CCCNC(=O)Cc1cn2c(n1)sc1ccccc12
CC(C(=O)Nc1ccc(C(F)(F)F)cc1Cl)n1c(=O)n(C2CCCCC2)c2ncccc21
CCCC1CC(=O)N(OS(=O)(=O)O)C1
COc1cc2ncnc(N3CCN(C(=O)Nc4cccc(C(C)(C)C)c4)CC3)c2cc1OC
CCCCCCn1cnc2c1NC=NCC2O
NCCCCC(C(=O)O)C1C(C(=O)O)C1C(N)(c1ccccc1)c1ccccc1
COc1cc(C(c2cc(OC)c3c(c2)OCO3)C(O)C(CO)CO)ccc1O
CC(C)CC(NC(=O)C(CO)NC(=O)C1CCCN1C(=O)Nc1ccc(F)cc1)C(=O)NC1CC1
CC1CN(C)CC(C)O1
NNC(=O)C(Cc1c[nH]cn1)NC(=O)Cc1ccccc1
CC1(N(Cc2ccc(-n3cc(C(F)(F)F)cn3)cc2F)c2ccc(C(=O)NS(=O)(=O)c3ccc(F)cc3)cc2)N=Cc2ccccc21
CCCOc1nc(N)nc2c1ncn2C1OC(COP(=O)(NC(C)C(=O)OC)OCP(=O)(OCC(C)(C)C)Oc2ccccc2)C(O)C1(C)F
CCCc1cc(=O)c2ccc3c(c2o1)OC1(CCC(C)(C)O1)CO3
Cc1ccccc1NC(=O)Nc1ccc(CC(=O)NC(CC(=O)O)c2cc(C(F)(F)F)ccc2C)cc1
CCCCCC1CCC(O)C1=NOCCCCCCCCOc1no[n+]([O-])c1S(=O)(=O)c1ccccc1
CCOC(=O)c1c(O)c2cccc3c2n(c1=O)CCC3
Cc1ccc(C(=O)Nc2nnc(C(F)(F)F)s2)cc1S(=O)(=O)N1CCOCC1
CC(C)(C)CC#Cc1ccc2c(c1)OC(CN(C(=O)Nc1ccc(F)cc1)C1CCCC1)C(C)(C)CN2C(C)(C)C
CCN(C(=O)COc1ccc(C(=O)c2ccccc2)cc1)c1ccc2sc3ccccc3c2c1
Cc1nn(C)c2c(=O)nc(-c3cccc(Cc4ccccc4)n3)[nH]c12
CC(C)CC(O)C(N)CC(C)Nc1ccc2ccccc2c1
Cc1cccc(-c2cc(N3CCC(C(=O)N4CCCCC4)CC3)nc(N=CN(C)C)n2)c1
CCCN=C(NO)c1ccc(C)nc1Oc1ccc(SC)cc1
Cn1nc(S(C)(=O)=O)cc1NC(=O)Nc1cccc2c1C(=O)C(N1CC1)=C(NC1CC1)C2=O
c1ccc(OCC2CN(c3ncnc4sccc34)CCO2)nc1
CC(C)(C)NC(=O)C(c1ccsc1)N(C(=O)c1ccno1)c1cccnc1
O=C(CN1C(=O)C2(CCCC2)C(=O)N2CCCc3cccc1c32)NCc1ccccn1
O=C(OC1C[N+]2(Cc3ccc4c(c3)OCO4)CCC1CC2)C1(C2=CC=CC2)CCCCCC1
COC1C(OC(N)=O)C(OC(N)=O)C(Oc2ccc3c(=O)c(C(=O)O)cn(Cc4cccc([N+](=O)[O-])c4)c3c2)OC1(C)C
Cc1ccc2oc3c(Cl)cc(C(C)C(=O)O)cc3c2c1
COc1ccc(S(=O)(=O)C(C)(Cc2ccc(NS(N)(=O)=O)cc2)C(=O)NO)cc1
CCCC(=CC=CC(O)C1OC1C)C(=O)O
CN(C)CCCn1cc(-c2ccccc2)c(Oc2ccccc2)n1
Cc1cccc(NC(=O)NCCc2sc(-c3ccccc3F)nc2C)c1
CCOC(=O)c1sccc1S(=O)(=O)Nc1nc(-c2ccccc2)c(C)s1
O=[N+]([O-])c1cn2c(n1)OCC(OCc1ccc(-c3ccc(C(F)(F)F)nc3)cc1)C2
CC(NP(=O)(OCC1OC(n2ccc(N)nc2=O)C(C)(O)C1O)Oc1ccccc1)C(=O)OC1CCCCC1
Cc1onc(-c2ccccc2)c1C(=O)N1CCCCC1c1ccncc1
Cc1cc(C(F)F)n2nc(C(=O)Nc3nnc(CC(C)C)s3)nc2n1
CCCCOc1cccc(OCC(O)CNC(C)C)c1
CN(C)C(=O)CCc1cn(C)c2ccc(-c3ccc(C#N)cc3)cc12
CC1=C(C#N)C(=O)NC(C)C1
COc1ccc(-c2[nH]ncc2CNC2CCC=N2)c(F)c1F
CCCCC(C)C1CC(=O)NC(Cc2ccccc2)C(=O)NC(CC(C)C)C(=O)NC(C)C(=O)NC(CCCN=C(N)N)C(=O)NC(C(C)CC)C(=O)O1
CCCCCCCCCCCCCCCC(=O)OC1CC(C(=O)O)[N+](C)(C)C1
COc1ccc(Cc2nc3cc(C)ccc3[nH]2)cc1
COC(=O)NC=Cc1ccccc1Cc1ccc(F)cc1
CC(O)CN1CCC=C(c2c(O)ccc3[nH]c(=O)c4sccc4c23)C1
CCOC(=O)c1cc(C(=O)C(=O)c2ccccc2)ccc1OCCCNc1cc(OC)c(OC)c(OC)c1
CN(CCO)C(=O)C(C)(C)c1ccc(NS(=O)(=O)c2ccc(Cl)c(Cl)c2)cc1
O=C1C(Sc2ccccc2Cl)=C(N2CCOCC2)C(=O)c2ccccc21
COC1C(OC2COC(OC3C(O)C(O)COC3N3C(=O)C(C(=O)C=CC=CC=CC=CC=C(C)Cl)=C(O)C3CC(N)O)C(O)C2O)OC(C)C1O
Cc1cc(C)cc(Nc2cc(C)nc3ccc4nc[nH]c4c23)c1
COc1cc2c(cc1OC)C13CCCN(C2=O)C1N(C)CC3
Nc1nc2ccccc2n1-c1ccc(NCc2ccc(C=Cc3ccccn3)o2)cc1
Cc1noc(C)c1S(=O)(=O)N1CCN(C(c2ccc(Cl)cc2)c2nnnn2CC2CCCO2)CC1
COc1ccc(N2CC(C(=O)NCc3ccco3)CC2=O)cc1Cl
Cc1nc2c(c(-c3ccccc3O)c1C(=O)NCC(O)CN1CCCCC1)CCN(C)C2=O
CCc1c(C)nc(N2CC3C(C2)C3NC(=O)Nc2c(C(C)C)cccc2C(C)C)nc1N1CC(C)OC(C)C1
C=C(CO)C1CCC2(C)CC(=O)CCC2C1(C)CCc1ccoc1
CC1CN(C(C)CO)S(=O)(=O)c2ccc(-n3cccn3)cc2OC1CN(C)C(=O)CN1CCOCC1
O=S(=O)(c1ccc(N2CCOCC2)cc1)N1CCOCC1
O=C(Nc1cnc2[nH]c(-c3cccc(C(F)(F)F)c3)nc(=O)c2c1)c1ccc(F)cc1
CCOC(=O)c1c(C)n(C)c2ccc(OC(=O)c3cccs3)cc12
CN1CCN(c2ncccc2C2SCCCS2)CC1
CC1CN(C(=O)c2ccc(CCc3nc(Cc4ccccc4)no3)cc2)CCN1
O=c1oc2cc(O)ccc2cc1-c1cnc(F)c(F)c1
O=C(NCCCc1ccccc1)Nc1ccc(CCNCC(O)COc2ccc(O)cc2)cc1
COc1cc(C)ccc1S(=O)(=O)Nc1nc2ccc(-c3cnco3)cn2n1
Cc1nnc(SCc2cc(=O)n3c(C)csc3n2)s1
COC(=O)C12CN(C)CC(C(=O)OC)(C1=O)C(c1ccc3c(c1)OCO3)N(C)C2c1cccc([N+](=O)[O-])c1
O=C(NNC1Cc2cc3oc(-c4ccc(O)cc4)c(-c4ccc(O)cc4)c3cc2C1)c1ccc(O)cc1
O=c1[nH]c2cc(Cl)ccc2n1C1CCN(CC2COc3ccccc3O2)CC1
CC(NC(=O)CN)c1ccc(-c2nnc3c(Cc4cccc(F)c4C(F)(F)F)nc4ccccc4n23)cc1
NC(=O)c1ccc(-c2cn(-c3ccc(F)cc3)nc2-c2ccncc2)cc1
CCCOc1ccccc1C(=O)N1CCN(Cc2nc(=O)c3ccccc3[nH]2)CC1
Cc1ccc(S(=O)(=O)c2cnc(OCC3CC3)nc2-c2ccc(Cl)cc2Cl)cc1
COc1ccc(CCNC(=O)Cn2cc(C)c3cc(S(=O)(=O)N4CCCCC4)ccc32)cc1OC
COc1cc(NC(=O)C=CC(=O)O)ccc1-c1cnco1
CCCCCCCCCCCCCCCc1csc(CCCCCNC(=O)OC(C)(C)C)n1
OCc1ccc(OCC(O)CN2CCCN(c3ccccc3O)CC2)cc1
Cc1ccccc1-c1cc(=O)c2c(O)c(C(=O)NCCCC(=O)O)ccc2o1
Cc1cc(O)c(C(c2ccc(Cl)cc2)c2c(C)c(-c3ccc(Cl)cc3)cc(O)c2O)c(=O)o1
CC1C2C(c3ccccc3)Oc3ccccc3C2(O)N1C
CCn1c(SCC(=O)NCC2CCCO2)nc2c(c1=O)SC(C)C2
O=C1NC(=S)NC(=O)C1=NN1CCOCC1
CCCCCN(C(=O)CBr)c1c(CC)nc2ccc(Cl)cn12
CC(=O)c1ccc(N2CCN(S(=O)(=O)c3ccc4[nH]c(=O)[nH]c4c3)CC2)cc1
CCc1[nH]c(=O)[nH]c1C(=O)c1cc(I)c(O)c(I)c1
COc1cc(C=C2SC(=O)N(CCO)C2=O)ccc1OCCCCCCCCOc1cccc(-n2cc(C)c(=O)[nH]c2=O)c1
COc1cccc(S(=O)(=O)n2ccc3cccc(N4CCC(Oc5ccccc5)CC4)c32)c1
COC(=O)CCCC1OCCCC1SC1=C(C(=O)OC)N2C(=O)C(C(C)O)C2C1
N=C(N)c1ccc(C(=O)NCCC(=O)NC(Cc2ccccc2)c2ccccc2)nc1
CCN(CC)CCCC(C)N=C1C=C(O)C(=O)c2ccccc21
N=C(N)c1ccc(-c2nonc2NC(=O)NC(=O)c2ccc(F)cc2)cc1
Cc1ccc(NC(=O)c2ccc(Oc3cc(CC(C)C)ccc3C#N)cc2)cc1C
CC(=O)N1CCN(CCc2nc3ccccc3n2CC(=O)c2ccccc2Cl)CC1
COc1ccc(S(=O)(=O)N2CCC(N(C)CC(=O)Nc3c(C)cccc3C)CC2)c(OC)c1
COc1ccc(CNCC(O)CS(=O)(=O)c2ccc(S(C)(=O)=O)cc2)cc1F
COc1ccc(NC(=O)c2nn(CC(F)(F)F)c3c2CS(=O)(=O)c2ccccc2-3)cc1OC
CCCNC(=O)CSc1nc(-c2cccc(OC)c2)ns1
CCCCc1cc(=O)oc2cc(OCC(=O)Nn3nc(C)cc3C)c(Cl)cc12
CCCC(=O)Nc1nc(C)c(-c2nc(N)nc(Nc3ccccc3OCCc3ccccc3)n2)s1
CCCCCCCCCCCCCCCCCCc1[nH]c2ccccc2c(=O)c1C
CCOc1ccc(S(=O)(=O)N2CCCC2)cc1NC(=O)CSCCc1ccccc1
COc1ccc2c(c1)C1(C)CC(c3ccccc3C(N)=O)=CC1(C)CN2CC1CC1
CN(Cc1ccccc1)Cc1coc(-c2cccc(OC(F)(F)F)c2)n1
O=C(C=CC=C(Br)c1ccccc1)C=Cc1ccccc1I
CCCCN(c1ccccc1)c1ccncc1
Cc1ccc(Cl)c(Cn2c(=O)c3sccc3n3cccc23)c1
CC1CCCCOC(CN(C)C(=O)Nc2ccc(C(F)(F)F)cc2)C(C)CN(C(C)CO)C(=O)c2cc(NC(=O)Nc3ccc(C(F)(F)F)cc3)ccc2O1
CC1=CC=C(C(C)C)CCC(C(=O)O)=CCCC(C)=CCC1
Nc1cccc(Nc2nc(N)nc(Cn3nnc4ccccc43)n2)c1
CC(=NO)c1ccc(OC2OC(CO)C(O)C(O)C2O)c(O)c1
CCCCCSc1nc(N)c2ncn(C3OC(CO)C(O)C3O)c2n1
CC(O)C1C(=O)N2C(C(=O)O)=C(SC3CNC(c4cncnc4)C3)C(C)C12
CCCN(c1ccc(C(=O)N2CCN(C)CC2)cc1)S(=O)(=O)c1cc(Cl)ccc1Cl
Cc1nc(C)n(CC2CN(CC(=O)Nc3cnc4ccccc4c3)CCO2)n1
O=C(COc1ccc(-n2cncn2)cc1)NCCCN1CCN(c2ccccc2F)CC1
CCCCc1ccc2[nH]c(-c3ccc(OC)cc3)c(C=NNC(=O)c3cccnc3)c2c1
Cc1ccc(C2=CCN(CCCOc3ccc(C#N)cc3)CC2)cc1
N#Cc1ccc(OCc2cnc3cc(-c4ccccc4)ccc3n2)cc1
Cc1cc(C)c(S(=O)(=O)NC(CNC(=O)C2=NOC(CC(C)C)C2)C(=O)O)c(C)c1
O=C(Nc1ccc(Cl)c(-c2nc3cc(Cc4ccc5c(c4)OCO5)ccc3[nH]2)c1)c1cccc(C(F)(F)F)c1
Cn1nc2c(c1CCc1ccccc1)-c1nc(NC3CCC(C(=O)Nc4ccc(C#N)cc4S(=O)(=O)C(F)F)CC3)ncc1CC2
O=C(CN1CCN(CCOc2ccccc2)CC1)c1ccc(F)cc1
NCc1ccc(-c2ccc(OCc3nnc4n3CCC4)cc2)cc1
CCOC(=O)C=CC(=O)Nc1ccc(C(=O)Oc2cccc3c(OC)cccc23)cc1
CCN(CC)c1ccc(-n2c(C(F)(F)F)nc3ccc(C(F)(F)F)cc32)cc1
Nc1nc(=O)c2ncn(C=C3CC3COP(=O)(O)O)c2[nH]1
CC1CN(CC2CCCCC2)CCN1C(=O)N1Cc2c(NC(=O)c3ccc(F)nc3)n[nH]c2C1(C)C
CC(=O)N1CCc2cc(Br)cc(S(=O)(=O)NCCC(C)C)c21
C=CCOc1ccc(Cn2cnnc2CC)c2ccccc12
Cc1cc(Nc2nc(NCc3ccccc3)c3nccnc3n2)ccc1N1CCN(C)CC1
O=C(O)CC(O)(CC(O)CCCCCCc1ccccc1)C(=O)O
Clc1ccccc1C1=Nc2ccccc2OC(c2ccccc2Cl)C1
O=C(Nc1cccc(F)c1)Nc1ccccc1CN1CCC(O)(c2ccc(Cl)cc2)CC1
O=C(CCc1ccccc1)N(Cc1ccccn1)C1CC1
CC(OCC(=O)Nc1ccc2[nH]c(=O)[nH]c2c1)c1ccsc1
CCCc1c(COc2ccc(-c3n[nH]c(=S)o3)c(O)c2)ccc(C(C)=O)c1O
CC(C)OC(=O)Cn1c(N2CCCCC2)[n+]([O-])c2ccccc21
CCNC(=O)C(=Cc1ccccc1)NC(=O)c1ccccc1
CC(C)(O)CCCC(CCC(O)C(C)(C)O)C1CCC2C(=CC=C3CC(O)CC(O)C3)CCCC21C
O=C(O)c1ccc(NC(=O)c2cnn3cccnc23)cc1F
CNC1CC1c1ccccc1
Fc1ccc(-c2cc(-c3ccccc3CN3CCSCC3)cc(C(F)(F)F)n2)cc1F
CC1(C)CC(N=[N+]=[N-])=NO1
CSc1ccc(-c2ccc3c(c2)C2CC3CCN2C(=O)NC2CCCCC2)cc1
Clc1cccc2[nH]c(C3CCNCC3)cc12
Cc1[nH][nH]c(=O)c1C(c1c(C)[nH][nH]c1=O)c1c(C)[nH]n(-c2ccccc2)c1=O
COc1ccccc1N=NC(=O)Oc1c(C)cccc1[N+](=O)[O-]
Cc1c(-c2ccccc2)c(Cl)c2c(c1C(C)C)OC(C)(C)c1ccccc1-2
COC(=O)C1C(c2ccc3c(C=Cc4ccc(OC)c(OC)c4)cccc3c2)OC2(C(=O)c3cc(OC)c(OC)c(OC)c3)C(O)CC(C)C12
O=C(CCCc1ccccc1)NO
CC(=O)OCC1OC(C#CCc2ccccc2)C=CC1OC(C)=O
NC(=O)OCCOCNC(=O)Nc1ccccc1
CN1CC(c2ccccc2)C(O)c2ccccc21
Cc1nc(N2CCN(C)CC2)c2c(CC(C)(C)C)cn(C3CCCCCC3)c2n1
C=CCn1c(SCC(=O)NCc2ccc(OC)c(OC)c2)nnc1-c1ccccn1
CC(=O)OC1C=CC(Oc2ccc3c(=O)c4ccccc4oc3c2)OC1
Nc1nc(Nc2cccc(-c3cnccn3)c2)ncc1C(F)(F)F
O=c1[nH]c(O)nc(C[S+]([O-])c2nc3ccccc3[nH]2)c1-c1nc2ccccc2s1
NC(=O)Cc1cc2c(=O)c3cc(ccc3F)n2c1
Cc1c(C=CC(=O)NCCCN2CCN(C(c3ccccc3)c3ccccc3)CC2)c2cccc3c2n1CCNC3
COc1ccc(C2(C)NC(=S)N(C(C)C)C2=O)cc1OC1CCCC1
O=C(O)C12CC3CC(C1)C(NCCOC1CCCCC1)C(C3)C2
CC1(C)OCC2=C1C(=O)N1C(=O)C3(C1=O)C(C)(C)C(c1ccco1)N(C2c1ccco1)C31C(=O)c2ccccc2C1=O
COc1cccc(C(=O)C2=C(O)C(=O)N(CCN3CCOCC3)C2C2CCCCC2)c1
CCOC(=O)CNC(=O)N1c2ccccc2Oc2ccccc21
Cc1ccc(-c2cc(C(=O)Nc3cccc(C)c3C)c3ccccc3n2)o1
Cc1cc(C(F)(F)F)ccc1C(=O)NC(=S)NCc1cccnc1
CC(c1ccco1)N(C(=O)c1ccccc1)c1nc2c(Cl)cccc2s1
CN(Cc1ccccc1)Cc1coc(-c2cccc3ccccc23)n1
CCCCCCCCC=CCCCCCCCC1=NCCC1
O=C(O)c1cc(-n2c(=O)c3ccccc3n2Cc2ccc(Cl)cc2)ccc1O
COc1ccc(-c2cc(-c3ccc(S(=O)(=O)NC(C)C(F)(F)F)cc3)cnc2N)cn1
Cc1nc(NC(=O)C(C)C)nc2c1[nH]c1ccccc12
Nc1ccc2[nH]cc(CCNC(=O)C3CCCCC3)c2c1
CCC(NS(=O)(=O)Cc1ccccc1)C(=O)NC(Cc1c[nH]c2ccccc12)C(=O)NCCc1c(C)n[nH]c1C
COc1ccc(CNC(=O)C(CC(C)C)NC(=O)c2ccc(Cl)s2)nc1
Nc1ncnc2nc(-c3ccc(NS(=O)(=O)C4CC4)cc3)cc(-c3cccs3)c12
CC(C)(C)OC(=O)NC(Cc1c[nH]c2ccccc12)C(=O)NC(C=CCCc1ccccc1)CC(=O)NCc1ccc(C(F)(F)F)cc1
Nc1nnc(C2CCCN(c3nccc(NC(=O)Cc4ccc(Cl)cc4Cl)n3)C2)s1
Cn1cc[n+](CCc2ccccc2)c1C=NO
Cc1cc(-c2noc(-c3ccc(F)cc3)n2)cc(C(=O)N2CCC3(CC2)OCc2ccccc23)c1O
CC(C)Oc1ccc(-c2c[nH]c(C(O)c3cccc(Cl)c3Cl)n2)cc1
OC1C(Br)=CC2C3Cc4ccccc4C2(CCN3CC2CC2)C1O
COc1cc(C=Cc2nc3c(c(=O)n(C)c(=O)n3C)n2CC(=O)c2ccc(Cl)cc2)cc(OC)c1OC
CCOC(=O)c1oc2ccc(Cl)cc2c1COc1ccccc1
CCCCCCc1cc2c(C(=O)Nc3ccccc3O)ccc(OC)c2n1C
C[N+](C)(C)CCSC1OCC(O)C(O)C1O
CC(=NNC(N)=S)C1=CCC2C3CCC4CC(O)CCC4(C)C3CCC12C
CC(C)C(OC(=O)NCCc1ccccc1)C(=O)NC(Cc1ccc(O)cc1)C(=O)C(F)(F)C(=O)NCCC(=O)O
C=C1C(=O)C23CCC4C(C)(C(=O)OCc5ccc(Br)cc5)CC=CC4(C)C2CCC1(O)C3
CC1=C[SH]2(=O)CC3(C(=O)NC2=C1)C(=O)N(C)c1ncccc13
CCCCCOC(=O)Nc1cc(Cl)cc(Cl)c1CO
CC(C)CC=CC(C)C1CCC2(C)C3=CCC4C(C)(C)C(O)CCC4(C)C3CC(C)(C=O)C12C
CCN(C(=O)COC(=O)c1ccc([N+](=O)[O-])s1)C1(C(=O)NC(C)C)CCCCC1
O=C(c1cn(Cc2ccccc2Cl)c2ccccc12)C1CO1
Clc1ccc2[nH]cc(CCN3CCN(c4ccccc4)CC3)c2c1
COc1cc(C2C3=C(CC(C)(C)CC3=O)Oc3c2c(=O)oc2ccccc32)cc(OC)c1O
CCn1c(-c2ccccn2)nc2c(NCCCCCCCCNS(C)(=O)=O)nc(COC(C)(C)C)nc21
COc1cccc2nc(-c3ccc(C=CCN4CCN(c5cccc(C(F)(F)F)c5)CC4)cc3)[nH]c12
COc1cc(C2C(C(=O)c3ccco3)=C(O)C(=O)N2Cc2cccnc2)cc(OC)c1OC
CCN(CC)CCC(=O)Nc1cccc(O)c1-c1ccc(O)cc1
CCCCOP(=O)(OCCCC)C(Nc1nc2cc3c(cc2s1)OCO3)c1ccccc1
OCC1CCN(c2cncc(-c3ccncc3)n2)CC1
O=c1cc(COc2ccccc2)c2c(O)ccc(COc3ccccc3)c2o1
O=C(COC(=O)c1cc(S(=O)(=O)N2CCOCC2)ccc1Cl)NCCC1=CCCCC1
NS(=O)(=O)c1ccccc1OC(=O)c1ccccc1F
COC1=CCOC(CCCCCC(C)OC(C)=O)C1
CC1(CO)CC(c2nc(N)nc(N)c2-c2cc3ccccc3o2)C1(C)C
CN(C)c1ccc(-c2cc(C(=O)N3CCN(S(=O)(=O)c4ccc(Br)cc4)CC3)c3ccccc3n2)cc1
COc1ccc(-c2csc3nc(N)nc(N)c23)cc1
COc1ccc(S(=O)(=O)N2CCOCC2)cc1NC(=O)c1ccc(Cl)cc1
NC1(C(=O)O)CC(F)C1
CSc1ccc(CN2CCN(c3cnn(C)c(=O)c3)CC2)cc1
CC(C)=CCCC(C)(O)CCCC(C)C
O=C1CSC(=Cc2ccc3c(c2)OCCO3)N1
N=C(N)NCCCC(NS(=O)(=O)Cc1ccccc1)C(=O)NC(CCCNC(=N)N)C(=O)c1nccs1
O=C(O)c1cc(C(=O)OCC(=O)N2CCN(S(=O)(=O)c3ccccc3)CC2)cc([N+](=O)[O-])c1
C=CC(=O)Nc1cccc(-c2c(-c3nc(NCCC(=O)O)nnc3C=C)nc(OC)n2C)c1
COc1cccc2cc(C(=O)NCc3ccc(NC(=O)Nc4nc5c(s4)CCCC5)cc3)oc12
CCc1c(C(=O)N2CCCCC2c2ccc(F)cc2)[nH]c2ccc(F)cc12
CCn1ccc2c(C=CC(=O)NS(=O)(=O)c3cc(Cl)c(Cl)s3)cccc21
CCOc1ccc(Cc2nc3cc(C(=N)N)ccc3n2CCC(=O)O)cc1P(=O)(O)O
CC(C)CC(N)C(=O)NCC(=O)N1CCCC1C(=O)O
CCN(c1ccc(-c2ccc(C#N)cc2)cc1)S(=O)(=O)c1ccc(OC)cc1
CCC(=O)NCCc1c(-c2ccc(C)[nH]c2=O)[nH]c2cc(Cl)ccc12
O=C(COc1ccccc1)Nc1cccc(C(=O)Nc2ncccn2)c1
O=C1Nc2ccccc2C12CC(c1ccc(F)cc1)=NN2
CCCCCNC(=O)CCCCCCCCCCCNC(=O)CCCCCCCCCCN1C=CC(=CC=C2C=CC(=O)C=C2)C=C1
CSc1cc(C=Cc2ccc(F)cc2)cc(C=Cc2ccc(F)cc2)c1
COCc1c(CNCC2CCC(C(C)(C)C)CC2)cnc2nc(N)nc(N)c12
CON=C(C(=O)NC1C(=O)N2C(C(=O)O)=C(Cn3cc(-c4ccc(-c5cccnc5)cc4F)nn3)CSC12)c1csc(N)n1
O=C(NC1CCCC1)c1cc(=O)c2cc(-c3ccc(Cl)cc3)ccc2o1
O=C(O)CCC(CP(=O)(O)CCCC1CC1)c1nc(CC2CC2)no1
CN1CCCC1CCNC(=O)c1cc2ccccc2s1
C=CC(C)(C)Oc1ncccc1C(=NC1CCCCC1)NO
CCN(CC)S(=O)(=O)c1ccccc1-c1ccc(-c2cnco2)cc1
Cc1noc(C)c1S(=O)(=O)NCC1CCCO1
CCOC(=O)C(O)(c1c[nH]c2ccsc2c1=O)C(F)(F)F
O=C(O)c1cn(C2CC2)c2c(F)c(N3CCCC(Cc4ccccc4)C3)c(F)cc2c1=O
O=C(Cn1cnc2c(nnn2Cc2ccc(Cl)cc2Cl)c1=O)N1CCN(c2ccccc2)CC1
Cc1cccc(C)c1NC(=O)Nc1nnc(CC(=O)N2CCCC(C)C2)s1
CC(CN)(c1cncnn1)N1CCN(c2ccc(C#N)cc2Cl)CC1
CCN(CC)C(=O)CSc1nnc(-c2ccncc2)n1Cc1ccco1
CN1C2CCC1CC(OC(=O)c1cc(F)cc(F)c1)C2
O=C(CCc1ccc(F)cc1)c1cc(F)ccc1OCC(O)CN1CCC(c2ccccc2)CC1
CCCCCCCCCCCc1cc(=O)c2cccc(C(C)(C)C)c2o1
CCCN(CC(=O)c1ccc(OC)c(OC)c1)C(=O)c1ccccc1CCc1ccccc1
O=C(Nc1ccc(NC(=O)C2CC2)cc1Cl)c1cccs1
CC(C)(CNC(=O)CCCc1ccccc1)c1nc2cc(Cl)c(Cl)cc2n1Cc1ccccc1
CCCN(C)c1nc(-c2ccccc2)nc2c1oc1ccccc12
N#Cc1ccc(-c2ccc(Cn3ccc4c(Oc5ccccc5)ncnc43)cc2)cc1
Cc1cc2c(c3c1CC(C)(O)C=C3)Oc1ccccc1N2C
CC(C)c1ccc2nc(-c3ccc(-n4ncc5c4CCCC5O)cc3)oc2c1
COc1ccc(CN2CCN(c3ncccn3)CC2)c(OC)c1OC
CCSc1ccc(CC(N)(C(=O)O)C2CC2C(=O)O)cc1
NCCCCC(N)(C(=O)O)c1ccc2c(c1)OCCO2
CC1CCN(Cc2nc(-c3ccccc3)c(-c3cccs3)[nH]2)CC1
O=C(O)CSc1ccc(F)cc1F
CC(C)c1c(Sc2ccccc2)n(COCCO)c(=O)[nH]c1=O
Cc1c(C)n(CC(=O)N2CC(C)OC(C)C2)c2ccc(F)cc12
Cc1ccc(-c2cccc(-c3cccc(CO)c3)n2)cc1
O=C(O)CCCCC=C(c1cccnc1)c1cccnc1
CCCCOC(=O)C(=O)Nc1ccc(Cl)c(COc2cccn3nc(Nc4ccc(C5CCN(C)CC5)cc4OC)nc23)c1Cl
Cc1c(-c2ccc(-c3ccccc3)cc2)[nH]c(SCCN(C)C)nc1=O
COC1CCC(N(C)c2nc3cc(Cl)c(Cl)cc3[nH]2)CC1
CC1CCN(C(=O)c2c(N)n(C)c(=O)n(C)c2=O)CC1
Cc1cc(C2CCCN(CCCn3nc(C)n(C)c3=O)C2)no1
Cc1ccc(Nc2nnc(SCC(=O)c3cccc(F)c3)s2)cc1
O=C(NCc1cccs1)c1cnn2c(C(F)F)cc(C3CC3)nc12
COc1ccc(SCC(C)NCC2OC(OCC3OC(n4ccc(=O)[nH]c4=O)CC3O)C(O)C2O)cc1
Cc1cc2c(OCC(O)CN3CCN(c4ccccc4Cl)CC3)cc(F)cc2[nH]1
Cn1c(=S)oc2cc(-c3ccccc3)ccc21
O=C(O)C1CCCN1Cc1cc(Br)cc2[nH]c(=O)c(O)nc12
O=C1C(C(c2ccc([N+](=O)[O-])cc2)N2CCCC2)Sc2nc(-c3ccco3)nn21
O=CN1CCN(S(=O)(=O)c2ccc([N+](=O)[O-])cc2)CC1
CC(C)(C)OC(=O)N1CCC2OC(C(=O)N3CCCCC3)CCC21
Clc1ccc(-c2cnc3cc(N4CCC(N5CCCCC5)CC4)ccn23)cc1
Nc1ncnc2c1c(-c1ccc(NCc3ccccc3)cc1)nn2Cc1ccccc1
O=C(O)c1ccc(Nc2cc(Cl)ccc2[N+](=O)[O-])cc1
O=c1cc[nH]c2ccc(Oc3ccc([N+](=O)[O-])cc3)cc12
COc1ccc(N2CCN(C(=O)C(C)n3cc(S(=O)(=O)c4ccc(F)cc4)c4ccccc43)CC2)cc1
CCC(C)N(C)C(=O)C=Cc1c[nH]nc1-c1cc(C)cc(C)c1
Cc1c(Cl)cccc1CCCCOc1ccc(N2CCCC(C(C(=O)NCC(C)(C)C)C(=O)C(=O)NCC(F)(F)C(F)(F)F)C2=O)cc1
Cn1c(O)c(C=Nc2cccc(C(=O)O)c2)c(=O)n(C)c1=O
CC1CN(C(=O)NC(=O)c2ccccc2Cl)c2ccccc2O1
O=C(Nc1ccc(-c2cn[nH]c2)cc1)C1CCCN1Cc1ccccc1
O=C(CSc1nnc(CNC(=O)c2ccco2)o1)Nc1ccc(F)cc1F
CCn1c(NCc2cccnc2)nc2cc(-c3cccs3)sc2c1=O
COc1ccc(C(=O)Nc2cccc(Cn3nc(C)c([N+](=O)[O-])c3C)c2)c(OC)c1
Cc1cc(C)n2nc(-c3csc(C)n3)cc2n1
C[N+]12CCCCC3CNCCC31CCC2
Cc1ccc(N(C=O)C(=O)c2ccccc2)cc1
CCOC(=O)c1c(NC(SC(Cl)=C(Cl)Cl)=C(C#N)C(=O)NCC2CCCO2)sc([N+](=O)[O-])c1C
CC12CCC3C(CC=C4CC(O)CCC43C)C1CC(=O)N2
COc1ccc(C(=O)C#CC2=Cc3cc(NC(=O)C=Cc4ccc(OC(F)(F)F)cc4)ccc3OC2)cc1
C=CC1(C)CC(OC(=O)CSCCn2cc(C)c(=O)[nH]c2=O)C2(C)C(C)CCC3(CCC(=O)C32)C(C)C1O
CCOc1ccccc1NC(=O)c1snnc1-c1cccnc1
Cc1ccc(N2CCN(C(=O)CN3C(=O)NC(C)(c4cccs4)C3=O)CC2)nc1
CCCC(C)Nc1nccc(-c2c(-c3ccc(F)cc3)nc3ccc(Br)cn23)n1
CC(C)(C)c1ccc(Cc2c(C3CCC(O)CC3)nc3ccc(Cl)cn23)cc1
CC(=O)NCC1CN(c2ccc(-c3cccnc3)c(F)c2)C(=O)O1
Cn1ncc(NC(=O)c2nc(-c3c(F)cccc3F)sc2N)c1N1CCC(c2c[nH]cn2)CC1
O=C(Cn1c(=O)c2c(-c3ccccc3)nc(-c3ccccc3)n2c2ccccc21)N1CCOCC1
CC(C)(C)N(O)C(=NO)c1ccc(Oc2ccc(Cl)cc2)nc1
CC(N)C(=O)NC(C(N)=O)C1CC1
Cc1ccc(NS(=O)(=O)c2cc(Cl)ccc2N2CCCC(=O)NC2=O)c(C)c1
C#CCN(C)C(=O)CCCCCn1c(O)c2ccccc2nc1=O
C=CCc1cc(C=CC(=O)O)ccc1OC
CC(CCCC(C)(C)O)C1CCC2C3CC(O)C4CC(O)C(CO)CC4(C)C3CCC12C
CCCC1(C)CC(c2ccncc2NC(=O)c2ccc(F)c(C3CCOCC3)n2)C1
O=C(c1ccncc1)N1CC(n2nc(-c3ccccc3)nc2-c2ccccc2)C1
N#Cc1c(-c2ccc(Cl)c(Cl)c2)cc(-c2ccc(O)cc2)[nH]c1=O
CNCCNc1ccc(-c2cc3ncn(C)c(=O)c3c(NCCOC)n2)cn1
COc1ccc(-c2csc(NC(=O)C3CCCN3S(=O)(=O)c3ccc([N+](=O)[O-])cc3)n2)cc1
Cc1ccccc1-c1ccc(S(=O)(=O)N=C(N)Cc2ccc(S(N)(=O)=O)cc2)cc1
CCN(CC)CCn1nc2c3c(c(NCCN)c(N)cc31)Sc1ccc(OC)cc1-2
COc1ccc(-c2ccc(OCc3ccc4ccccc4n3)cc2)cc1OC
O=C(NCc1ccccc1Cl)C1CCN(c2nc(=O)c3cnn(-c4ccccc4)c3[nH]2)CC1
N#Cc1cc(S(=O)(=O)Nc2nccs2)ccc1Oc1cc(Br)ccc1-c1cccc(S(=O)(=O)C(F)(F)F)c1
CC(=O)c1ccc(-n2cnc3c(Sc4nccs4)ncnc32)cc1
CC=Cc1ncc([N+](=O)[O-])n1CCOCCN(CC(=O)O)c1c([N+](=O)[O-])cc([N+](=O)[O-])cc1[N+](=O)[O-]
CCOC(=O)c1csc(NC(=O)Cc2csc(-c3ccc(Cl)cc3)n2)n1
O=C(COc1ccc(S(=O)(=O)NCCc2ccccc2)cc1)NC1CCCCC1
CC(=O)OCCCOC[n+]1c2ccccc2cc2ccccc21
NC(CC(Cc1ccccc1Cl)C(=O)NC1(Cc2ccccc2)C(=O)Nc2ccccc21)=NOCc1ccccc1
CCOC1c2ccccc2-c2c1[nH]c(C)c(CCC(=O)NCCc1ccc(OC)c(OC)c1)c2=O
CC1CCCCN1c1nc(N2CCOCC2)c2nc(-c3ccc(NC(=O)Nc4c(F)cccc4F)cc3)n(C)c2n1
Nc1nonc1-c1nc2ccccc2n1O
CC(C)(C)c1ccc(C(CNC(=O)Nc2ccc3[nH]nnc3c2)C2CC2)cc1
COc1ccc(C2=CCC(N(C)C)C2)cc1
CC1CCC2(O)C3(C)CC4(O)OC2(C1O)C1(O)C3(O)C(O)C(O)(C(C)C)C41C
CCC(C)C(N)C(=O)NCCCNCCCCCCCNCCCCNC(=O)C(CC(C)C)NC(=O)C(CC(C)C)NCCCNC
O=C(NCc1ccco1)C12CCOC1CCN(Cc1ccncc1)C2
CCCCCCCCCCCC(=O)Nc1ccc(S(=O)(=O)Nc2ccc(CCNCC(O)c3ccc(O)c(CO)c3)cc2)cc1
COC(=O)C=Cc1cccc(N(Cc2cccc(C(F)(F)F)c2)C(=O)C2CCCCC2)c1
Cc1nnc(NC(=O)NCc2ccncc2)s1
O=C(NCCc1ccc(F)cc1F)C1CCC1
CCOC(=O)N1CCc2c(sc3c2c(=O)n(CCC2=CCCCC2)c(=O)n3Cc2ccccc2)C1
CCOC(=O)CSc1nnc(-c2cc(OC)ccc2OC)n1N
CCCCCCCC(=O)Nc1cccc(-c2cnc3c(Br)cnn3c2)c1
O=C1CCCc2ccc(NC(CO)c3ccccc3)c(=O)n21
CN1CCN(C2=Nc3ccccc3CC=C2c2ccc(F)cc2)CC1
N#CCNC(=O)C(Cc1c(F)cccc1F)NC(=O)c1ccc2c(cnn2CCCN2CCCC2=O)c1
NC(CON=Cc1cccc2c1NC(=O)CC2)C(=O)O
CCC(C)C(NC(=O)C(CCSC)NC(=O)CNC(=O)C(NC(=O)C(NC(=O)C(CS)NC(=O)CNS(=O)(=O)c1cccc2cc(N)ccc12)C(C)O)C(C)O)C(=O)O
Cc1cc2cc(-c3cnc4[nH]cc(C(=O)N5CCCC5)c4n3)ccc2[nH]1
O=C(C1=CC(c2ccc3c(c2)OCO3)CC(OCc2ccc(CO)cc2)O1)N1CCN(Cc2ccc3c(c2)OCO3)CC1
CCSc1snnc1S(=O)(=O)c1ccc([N+](=O)[O-])cc1
CN1CCC(N(C)C(=O)CN(C)S(=O)(=O)c2ccc(Br)cc2F)CC1
COc1ccccc1CN(C(=O)c1ccnc(C)c1)c1cccc(-c2ccccn2)c1
O=C1c2ccccc2CCCN1CCCCCN1CCN(C(c2ccccc2)c2ccccc2)CC1
N#Cc1nnc2c3c(N)c(-c4ccccc4)nnc3nn2c1N
Cc1c(C(=O)Nc2c(Cl)cccc2N2CCOCC2)cccc1[N+](=O)[O-]
C=C1C(c2ccc(S(C)(=O)=O)cc2)=C(c2ccccc2)N2C=CSC12
CCN1C(=O)N(c2ccc(C#N)c(I)c2)C(=O)C12CCN(Cc1ncccc1C)CC2
CN(C)CCCC1(C)COC(CCc2ccc(Cl)cc2)=N1
CCOC(=O)C1C(=N)OC2=C(C(=O)CCC2)C1c1cn(-c2ccc(OC)cc2)nc1-c1cccc(Cl)c1
COC(=O)c1sc(-c2ccc(F)c(Cl)c2)nc1C
CC1CCCC=CC2CC(O)C=C(CO)C2C(C(C)C(O)C(C)C)OC(=O)C=CC(=O)O1
COC(=O)c1ccccc1S(=O)(=O)N1CCC(C(=O)Nc2cnccn2)CC1
CCOc1ccc(-c2nn(-c3ccccc3)cc2C=CC(=O)c2ccccc2)cc1
CN(C)S(=O)(=O)c1cccc(NC(=O)CN2CCCCCC2)c1
Cc1ccc(OCc2nc(-c3cccnc3)no2)cc1
CC(C)CC1=CC2c3[nH]c4ccccc4c3CN2CC1
CC1(C)CC(=O)C2=C(C1)N=C(SCC(=O)c1ccc(F)cc1)C(C#N)C21C(=O)c2ccccc2C1=O
O=C(CC1CC1)c1cc2c(cc1N1CCc3ccccc3C1)CCC2
CS(=O)(=O)Nc1cc(C(c2c(O)c3c(oc2=O)CCCCCC3)C2CC2)ccc1O
O=C(c1cccs1)N1CCN(C(=O)C2CCCN(S(=O)(=O)c3ccc(F)c(Cl)c3)C2)CC1
CCOc1cccnc1N1CCN(C(=O)c2ccccc2C(=O)c2ccccc2)CC1
N#CCC(=O)N1CCCC2(CCN(c3ncccn3)C2)C1
CC(Nc1nccc(N2C(=O)OCC2C(C)C)n1)c1ccc(C(=O)NC2CC(O)CC2C)c(F)c1
CC(C)CC(NC(=O)c1ccc(-c2ccccc2)cc1)C(=O)NCCCNCCCNC(=O)c1nc2ccccc2c2c1[nH]c1ccccc12
O=C1NCCN1CCCCN1CCC(c2cn(Cc3ccc(F)cc3F)c3ccccc23)CC1
COC1=C(C)C(=O)c2c(c(COC(N)=O)c3n2CCC3OC(C)=O)C1=O
CC(C)CC(Nc1ccc(OCC(N)=O)cc1)C(=O)O
CCOc1ccc(NC(=O)Cn2c(=O)nc(-c3ccccc3)c3ccccc32)cc1
COc1ccc(C=NNc2nc(N3CCCCC3)nc(N3CCCCC3)n2)cc1
CNc1nc(C)c(-c2nc(Nc3ccc([N+](=O)[O-])cc3)ncc2F)s1
Nc1nc(=O)c2[nH]cc(CN(CCO)CCP(=O)(O)OP(=O)(O)O)c2[nH]1
C=CCN1c2ccccc2N(CC(=O)C(C)C)S1(=O)=O
CC(C)CC(NC(=O)C(C)NC(=O)C(CC(C)C)NC(=O)C(CCC(N)=O)NC(=O)CN)C(=O)NC(C)C(=O)NC(CC(=O)O)C(=O)NCC(=O)O
COc1cccc(-n2c(O)c(C=NN3CCOCC3)c3c(C)cc(C)nc32)c1
COc1ccc2nc(NCc3cccnc3)c3nnc(-c4ccccc4)n3c2c1
COc1ccc(C=Nn2cnc3c(OC)ncnc32)c(OC)c1
CC(C)(C)NCC(O)CON=C1C=Cc2ccccc2C1=O
O=C(C=Cc1ccc2c(c1)OCO2)NC12CC3CC(CC(C3)C1)C2
COc1ccc(CCNc2ncnc3sc(C(=O)N4CCCC4)c(Cl)c23)cc1OC
CC1=CC(C)(C)Nc2cc3oc4cc(F)c(F)cc4c3cc21
CCOC(=O)C1Cc2ccc(cc2)OCCCNC(=O)C(CC2CCCCC2)NC(=O)C(CC2CCCCC2)NC(=O)C=CCC(C(C)C)NC(=O)C(Cc2ccc(O)cc2)NC1=O
COc1ccc2c(oc3c(OC)c(C)c(CN4CCN(S(=O)(=O)N(C)C)CC4)c(C)c32)c1C
CCCCc1ccc(-c2nn(CCCN3CCCC3=O)c(=O)c3ccccc23)cc1
Cc1ccc(N(CC(=O)NN=C2C(=O)Nc3ccccc32)S(=O)(=O)c2cc(F)ccc2Br)cc1
Cc1nc2cc(C(=O)O)ccc2n1-c1ccc(OCc2ccccc2)cc1
Cc1onc(-c2ccccc2)c1C(=O)OC(C)c1ccccc1Oc1ccccc1
C=CCCCC1C(=O)C=CC1CC(=O)OCc1ccccc1
NC(=O)CC(N)C(=O)N1CCCC1
CCC1(CC)CC(NC(c2cccc(C3CC3)c2)C(F)(F)F)c2c(cc(F)c3c2OCC(c2cc(F)cc(F)c2)O3)O1
CC(=NNC(=O)C(O)C(CC1CCCC1)NC(=O)C(Cc1c[nH]cn1)NC(=O)C(Cc1ccccc1)NC(=O)OC(C)(C)C)c1ccc2ccccc2c1
CCN1CCN(CC(=O)N2c3ccccc3C=Cc3ccccc32)CC1
Cc1noc(C)c1C(=O)Nc1cc(Cl)c(Cl)cc1Cl
CC(=O)OCCSC(=O)c1ccccc1
Cc1nnc(SCC(=O)n2cnc3c2c(=O)[nH]c(=O)n3C)o1
COc1ccc(CNCC(c2ccc3c(c2)OCO3)N2CCOCC2)cc1
O=C(CN1C(=O)C(=O)N(Cc2ccccc2F)C1=O)c1ccccc1
Cc1nc(C2CN(CCCCCc3ccccc3)CCO2)no1
Cc1nc(C)c(S(=O)(=O)N2CCCCC2)c(-c2ccc(OC(F)F)c(OCC3CC3)c2)c1C(=O)NCCCN1CCOCC1
CCN1CCN(C(=O)CC2(CC(=O)NC3C4CC5CC(C4)CC3C5)CCCC2)CC1
CC1(C)CC(=O)C(=CNCc2ccccc2OCCO)C(=O)C1
CN1c2ccccc2C(=O)N(c2ccccc2)C1c1cccc(O)c1
CCCCOc1ccc(C=C(C)C(=O)NC2C(O)C(O)C3OCOC3C2OC)cc1
CC(C)C1(c2ccccc2)NC(=O)N(CC(=O)NCC2CCCO2)C1=O
COc1ccc(NC(C)=O)cc1NC(=O)C(Cc1ccccc1)NS(=O)(=O)c1ccc2c(Cl)cn(C)c2c1
CC(=O)c1ccc2cccc3c2c1Nc1ccccc1-3
CN1C2CCC1CC(NC(=O)c1cc(F)cc3ccoc13)C2
COc1ccc(-c2c(C(=O)OCc3ccccc3)oc3cc(OC)ccc23)cc1
Cc1ccc(NC(=O)C2=COCCO2)cc1
CCCc1nnc2c(NC3CC3)nc3ccccc3n12
Cc1cc(C)n2nc(Cc3ccccc3)nc2n1
COCC(=O)NC(Cc1c[nH]c2ccccc12)C(=O)OC
COc1cccc(COc2ccc3c(c2)C(=O)N(C(C)CO)CC(C)C(OCC(=O)O)OCCCCC(C)O3)c1
O=C1C(=CN(Cc2ccccc2)Cc2ccccc2)C(c2ccc(Cl)cc2)=NN1c1ccc(S(=O)(=O)N2CCOCC2)cc1
CCCCCCCCCCCC(=O)NCC(=O)Nc1ccc(O)c(C(F)(F)F)c1
CC1(C)N=C(N)N=C(N)N1c1ccccc1CCCCc1ccccc1
CCCCCCNC(=O)C(C)NC(=O)CC(N)CC(O)C(Cc1ccccc1)NC(=O)C(CC(C)C)NC(=O)OC(C)(C)C
CCn1c(CN(C)Cc2nc(=O)c3c4c(sc3[nH]2)CCCC4)n[nH]c1=S
Cc1ccc(NC(=S)Nc2ccc(Br)cc2)c(C)c1
COc1ccc(C2SCC(=O)N2c2ccc3nc(C)sc3c2)cc1
c1ccc(-n2nnnc2NCc2ccc3c(c2)OCO3)cc1
O=C(O)COCCCC=C(c1cccnc1)c1ccccc1OS(=O)(=O)c1ccc(N(CC(=O)O)CC(=O)O)c2ccccc12
c1ccc(-c2ccc(-c3ccccc3)s2)cc1
CN(C(=O)Cc1ccc(F)cc1)C(CN1CCCC1)c1ccccc1
Cc1cc(Br)cc(C)c1Oc1ccc(S(=O)(=O)Nc2onc(C)c2C)cc1
CCN(CC)c1ccc(N=C2c3ccccc3CN2CCOCCO)cc1
COc1ccc(-c2nn(CC(=O)NCCc3ccccc3)cc2-c2ccc3ncnn3c2)cc1
CC12CC3(C)CC(C)(C1)CC(C(=O)NN=C1CCCCC1)(C2)C3
CC(C)CC(NC(=O)C(C)NC(=O)C(Cc1ccccc1)NC(=O)OC(C)(C)C)C(=O)NC(CCCCN)C(=O)NCCCN1CCOCC1
COC(=O)C1(c2ccccc2)CC1c1ccc(N2CCN(c3ncc(C(F)(F)F)cc3Cl)CC2)cc1
Cc1cccc(-c2nnc(C(=O)N3CCCCCC3)o2)c1
COCOCCN1CCC(CCC(=O)c2ccccc2)CC1
CCCCCCCCCCCCC1CCC(CC(=O)OC)N1
CC(C)=CC=CC(C)=CC=CC(C)=CC=NO
CN(C)c1nc([N+](=O)[O-])c(NCCBr)[nH]1
Cc1nc(C(F)(F)F)ccc1C(=O)N1CCCCC1c1cc(C(=O)Nc2cccc(Cl)c2Cl)no1
CC(C)CCCC(C)C1CCC2C3C(=O)C=C4CC(NCCCO)CCC4(C)C3CCC12C
CCOC(=O)CSc1nc2c(c(C)c1CC)C(C)(C)Cc1ccccc1-2
OC(CN1CCCCC1)Cn1c2ccc(Br)cc2c2cc(Br)ccc21
O=C(Nc1ccc2nc(SCC(=O)N3CCc4ccccc43)sc2c1)c1ccco1
COc1ccc2sc(C)c(C(=O)NCCc3ccc(Cl)cc3)c2c1
CC(C)CC(NC(=O)c1nc[nH]c1C(=O)Nc1ccccc1F)C(=O)OCc1ccccc1
CC1(C)C(C(=O)OCc2ccccc2)C1C1NCC(O)C1O
Cc1ccc(-c2c(C(F)(F)F)c3ccccc3n2S(=O)(=O)c2ccc(Cl)c([N+](=O)[O-])c2)cc1
CC(C)(NS(=O)(=O)c1ccc(Cl)c(COc2cccn3nc(C(C)(C)C)nc23)c1Cl)C(=O)NCCN1CCOCC1
O=C(Nc1ccccc1Oc1cccc(Cl)c1)NC(Cc1ccccc1)C(=O)NCCCN1CCC(O)(c2ccc(Cl)cc2)CC1
CCOC(=O)Cc1csc(NC(=O)c2ccc(OC(C)=O)c(OC(C)=O)c2)n1
CC(=O)OC1C=CN(c2ccccc2F)C1C
Cc1cccc(CNC(=O)c2cccc(Br)c2)c1Oc1onc(C)c1C
CC(C)(C)n1nnnc1C(c1ccco1)N1CCN(c2ccc(F)cc2)CC1
Cc1ccc(OCc2n[nH]c(=S)n2-c2ccccc2)cc1
O=S(=O)(O)C1CSC2C3Cc4ccc(O)c5c4C2(CCN3CC2CC2)C1O5
Cc1nc2c(c(-c3ccc4c(c3)OCO4)n1)CNC(C(=O)NCCCc1ccccn1)C2
CCCCCC(=O)Oc1ccc2c(c1)C(C)=CC(C)(C)N2Cc1ccccc1
O=CC1N=C2c3ccccc3N=C(SCc3ccccc3)N2C1=O
O=C(CN(CCCCCCNC(=O)c1cccc(O)c1O)C(=O)c1cccc(O)c1O)NO
COc1cc2c(cc1C#Cc1cccs1)N(S(C)(=O)=O)CC1(CC=CNC1=O)C2
CCC(C)C1OC(=O)C(C)(O)C(C)C(=O)C(C)(O)C(CC)OC(=O)C(C)(O)C(OC2CC(C)(O)C(O)C(C)O2)C(C)CC1OC
CN(C)CCNc1nc2c([SH](=O)=O)cccc2n2cccc12
CCCOc1cccc(C(=O)C(C)Oc2ccccc2)c1
CCOC(=O)C1CCCCN1C(=O)c1cc(Br)c(-n2cnnn2)c(OC)c1
CCOC(=O)C1(Cc2ccccc2)CCCN(Cc2nccn2C)C1
CC(C)c1cc2nc(-c3cccc(C(F)(F)F)c3)cc(Nc3ccc(C(=O)NC4CCCCC4)c(Cl)c3)n2n1
COc1ccc2c(C(=O)c3ccc(OCCN(C)CCN(C)C)c(F)c3)cn(C3CC3)c2c1
CN(C)C=CC(=O)c1ccc(C(=O)O)cc1
CCS(=O)(=O)N1CCN(S(=O)(=O)c2ccccc2)CC1
CC(C)(C)c1ccc(O)cc1N=Cc1cc(C(C)(C)C)c(O)c(C(C)(C)C)c1
O=C(O)CCCCCCCCCn1ncc2c(Cl)cccc21
C=C1CCC2C(C)(C(=O)OCC)CCCC2(C)C1Cc1cc(OC)c(OC)c(OC)c1
CC(C)(C)c1ccc(NC(=O)C2c3ccccc3C(=O)N(CC(F)(F)C(F)(F)F)C2c2ccncc2)cc1
CC(=O)c1ccc2c(C=Cc3ccccc3)c(C(=O)O)c(-c3ccc(Br)cc3)nc2c1
NS(=O)(=O)c1cc([N+](=O)[O-])c2ccccc2c1O
O=C(O)CCCC(=O)Nc1ccc(-c2ccccc2)nc1
O=C(c1cc(-n2cnnc2)ccc1Cl)N1CCN(Cc2ccccc2)CC1
CCCCCCCCc1cn(CC2C(O)C(CO)OC2n2cnc3c(NC)ncnc32)nn1
Cc1nn(S(=O)(=O)c2ccc(Cl)cc2)c(C)c1SCC(=O)NN=CC=Cc1ccco1
COc1c(C)cnc(CN2CCN(C(=O)c3cc(C#N)cc(C)n3)CC2)c1C
CC1CCCCN1CCNC(=O)c1ccc2c(c1)CCO2
Oc1ccc2nc(-c3ccncc3)ccc2c1
COc1ccc(C=Cc2cc(Br)c(OC)c(OC)c2)cc1F
NCC(=O)NCCCn1c2c(c3cccc(F)c31)C(=O)CCC2
NN=c1nnn(CCCCN2CCN(CCCN(N)c3ccc(N)c4ccccc34)CC2)c2ccc(Cl)cc12
Cc1occc1C(=O)NC(C)c1cc(F)ccc1F
CC1(C(=NC2CC2)NO)CCC2(C)CCC3(C)C(=CC(=O)C4C5(C)CCC(OS(=O)(=O)C(F)(F)F)C(C)(C)C5CCC43C)C2C1
Cc1ccc(-n2ccnc2SCC(=O)NCc2ccccc2Cl)cc1
Cc1ccc(F)c(NC(=O)Nc2ccc(Oc3cncc(-c4cccnc4)c3)cc2)c1
COc1cc(Nc2ccc(C(=O)NC3CC3)c(OC(C)C)c2)c2ncccc2c1
CC(C)C(NC(=O)C(C(C)C)N(Cc1ccccc1)C(=O)C(Cc1ccccc1)NCCCCN)C(=O)NC(Cc1ccc(O)c(N)c1)C(=O)NCC1CCCCC1
CCCCCCSc1ncc(Cl)c(OC(=O)c2ccccc2)n1
CCC1CN(CCNC(=O)C2CCCN(Cc3nc(-c4cccc(F)c4)oc3C)C2)CCO1
CCn1cc(C=NNC(=O)c2cc(Br)ccc2O)c2ccccc21
COc1ccc2c(C(=NC3CC(C)(C)Cc4c3cnn4-c3cc(C)c(C)cc3C)NO)cccc2c1
O=C1CC(Nc2ccccc2)C(=O)N1c1ccc(Cl)cc1
O=C(NCc1nc2ccccc2[nH]1)Nc1ccc(C(F)(F)F)cc1
COCC(C)NC(=O)c1nn(Cc2c(Cl)cccc2Cl)cc1Br
CCCCc1nc2ccccc2c(=O)n1-c1ccc(C(C)=O)cc1C(C)CC
CNC(=O)c1cnccn1
O=C(C(=O)N1CCN(c2ccc(Cl)cc2)CC1)c1c[nH]c2ccc(Br)cc12
CCCCCCCCc1oc(=O)c2cc(OC)c(OC)cc2c1Br
CCCCSc1ccc(C(=O)N2CCC(CNS(C)(=O)=O)C2)cn1
CCc1nc(C(=O)N2CCN(c3cnccn3)CC2)cs1
CCC1NC2Cc3ccc(O)cc3C1(CCCn1cc(-c3ccc(O)cc3)nn1)CC2C
O=[N+]([O-])c1ccc(-c2nc3ccccc3s2)nc1
N#CC1C(c2cccnc2)C(CO)N1C(=O)Nc1ccc(Cl)cc1
NC1CCc2ccc(OCc3ccccc3)cc2C1c1cccc(C(F)(F)F)c1
CC(=O)Nc1ncc(C(c2cccc(C(C)=O)c2)c2ccc(OC(C)=O)c(OC(C)=O)c2)s1
CCN(CC)CCCNc1nc(-c2ccccc2)c2c(n1)-c1ccccc1C2
CC(C)CNCC(=O)O
CC(C)(C)OC(=O)NCCCCC(NC(=O)Nc1cccc(CN2CCC(CNCC(O)c3ccc(O)c4[nH]c(=O)ccc34)CC2)c1)C(=O)NC1(c2cccc(N)c2)CCCCC1
O=C(NC(=O)c1c(OCC(F)(F)F)cccc1OCC(F)(F)F)Nc1ccc(Cl)c(Cl)c1
Cc1cccc(N(Cc2cccc(C(=O)Nc3cccc(Cl)c3)c2)S(=O)(=O)c2ccc(C(=O)O)cc2)c1
O=C(N1CCC(c2ccc(Cl)cc2)(c2ccc(Cl)cc2)CC1)N1CCC(N2CCCC2)C1
N=C(NOC(=O)c1ccccc1Br)c1ccncc1
C[N+]1(CC#CCO)C2CCC1CC(Oc1ccc(Cl)cc1OS(C)(=O)=O)C2
CC1CCCN1CCc1ccc(-c2ccccc2-c2ccncc2)cc1
CC(C)(C)OC(=O)N1CCN(c2ccc(C#CC3(O)CCC(C(=O)O)CC3)cc2F)CC1
N#Cc1c2c(c(N3CCN(CCO)CC3)n3c1nc1ccccc13)CCCC2
CC(C)=CCCC(C)=CCC1=C2C(=O)C(C#N)=C(NC1=O)C2=NNc1ccc([N+](=O)[O-])cc1
COC1=Cc2cc3c(cc2=CC1=O)N=c1sc(-c2ccccc2)cc1=3
Cc1ccc(Cc2nnc3sc(-c4ccccc4C(F)(F)F)nn23)cc1
O=C(O)CCNC(=O)N1NC(Cc2ccccc2)COc2ccccc21
CC(=CCCC1=CC(=O)OC1O)CCC=C(C)CC(=O)CC(C)C1CC(=O)C(C)(C)O1
CCc1cc(C23CC4CC(CC(C4)C2)C3)c(O)cc1O
CC(=O)Nc1nc(=O)c2cnn(NC(=O)CN3CCCC3)c2[nH]1
COCCSC(=NCCC(=O)O)SC
CC(=O)Nc1cccc(-c2ccc(NC(=O)Nc3ccc(Cl)c(C(F)(F)F)c3)cc2)c1
Cc1c2c(cc3occc13)C(=O)c1c(O)cccc1C2=O
Cc1cccc(-c2ccc(CC(C#N)NC(=O)C3NC4CCC3C4)cc2)c1
COc1cc(OC)c(C2CC(=O)c3ccc(OC)c(OC)c3O2)cc1OC
Cc1ccc(C)c(NCC2CCCN(Cc3ccc(OC(C)C)cc3)C2)c1
CC1C(N=C(Cc2ccc(F)cc2)NS(=O)(=O)c2ccc(Br)cc2)C(=O)N1C(=O)NCc1cccc(CN)c1
COC(=O)C(Cc1ccccc1)NC(=O)CN1CC(C)OC(C)C1
O=C(CCc1ccccc1Cl)N1CCC2(CC1)CNCC(Cc1cc3ccccc3[nH]1)C2
CS(=O)(=O)c1ccc(-c2c(-c3ccc(F)cc3)c(=O)oc3cc(OCC(=O)O)ccc23)cc1
CN1CCc2c(cc(O)c3cc(Cl)n(S(=O)(=O)c4c(F)cc(Cl)cc4Cl)c23)C1=O
CC(C)CCn1c(=O)c(C2=NS(=O)(=O)c3cc(NS(C)(=O)=O)ccc3N2)c(O)c2cc3c(cc21)OCO3
Nc1nc(Nc2ccccc2)c2ncn(C3OC(CO)C(O)C3O)c2n1
Cc1ccc(S(=O)(=O)NC(=NNc2ccccc2)C(=CC=Cc2ccco2)[N+](=O)[O-])cc1
Cn1c(C(Cl)Cl)nc2ccccc21
CC(C)(C)c1[nH]nc2c1C(c1ccc(Nc3ccc(Cl)cc3)cc1)C(C#N)C(=N)O2
COC1OC2(C)CCC3CCCC(CCO)(CCO)C31O2
CCCCCCNC(=O)Nc1ccc(Cl)cc1
C=CC(C=Cc1ccccc1)c1c(OC)cc(OC)c2c1OC(c1ccc(OC)cc1)CC2=O
Cc1cc([N+](=O)[O-])ccc1O
O=C(O)C1=CC(O)C2CC3C(CCCc4ccccc4)C4C=CC1C2C43
Cc1cc(C)n(-c2cc([N+](=O)[O-])ccc2Br)n1
CC(C)=CCCC(C)=CCCC(C)=CC(=O)O
NC(=O)c1c(NC(=O)c2ccccc2[N+](=O)[O-])sc2c1CCC2
Clc1cccc(OCC2CCN(C3CCCCC3)CC2)c1
Cc1noc(C)c1C(=O)NS(=O)(=O)c1ccc(F)cc1
CCCN1CCCC(c2ccc(O)c(NS(=O)(=O)c3cccc(Cl)c3)c2)C1
Cc1cccc(-c2cccnc2)c1
Cc1cc(OC(=O)c2ccc(S(=O)(=O)N3CCc4ccccc43)s2)cc(C)c1O
COC(=O)C(N)Cc1ccccc1
CC(=O)Nc1ccc2c(c1)C(C)(C)CCC2(C)C
CN1Cc2cc3ccccc3nc2C(=O)C1=O
CC1(C)OCCN1C(=O)C1=CCN(S(=O)(=O)N2CCCCC2)CC1
O=C(CCC(=O)c1cccs1)NCCCN1CCCCC1
CCC1(C)C=CC2(C)CCC3(C)C(=CCC4C(C)(C)C(O)CCC43C)C2C1
CCCc1c(Cc2ccc(-c3ccccc3-c3nn[nH]n3)cc2)c(=O)n(C2CCC(OCC(C)(C)C)CC2)c2ncnn12
Cc1cc(C(=O)N2CCc3ccccc32)ccc1-c1nc2ncccc2o1
COc1cnc(N2CC3CCCN(Cc4coc(C)n4)C3C2)nc1
O=C(CC1CCCCC1)NCCCN1CCCCCC1=O
Cc1ccccc1Cn1c(=O)oc2cc(S(=O)(=O)N3CCCC3)ccc21
CC(=O)NC(CCCCN)C(=O)NC(Cc1ccc2ccccc2c1)C(=O)NC(CCCCN)C(=O)NC(C(=O)NC=C1CC2C=CC1C2)C(C)O
Cc1ccc(S(=O)(=O)Nc2sc3c(c2C(=O)N2CCCCCC2)CCC(C)C3)cc1
O=C(c1ccccc1O)c1cc2ccoc2cc1O
CCCCCN1CCC(CN2CC(N)C(c3ccc(Cl)cc3Cl)C2)CC1
Cc1cc(C(F)(F)F)cc(-n2nc(C(C)C)oc2=S)n1
CCc1nc(-c2ccccn2)cs1
N#Cc1ccc(-c2ccc(C=NNC(=O)CN3CCCCC3)o2)cc1
CCC(C)C(=O)OC1C(C)C2(O)CCC(C)(O2)C(CC(=O)C2CC(C)C(O)C(C)O2)C2C(C)(CO)CCC(C)C12C
CN(CC1CCNCC1)c1nc2ncn(C)c(=O)c2cc1Nc1cc(-c2ccccc2)[nH]n1
O=C(c1coc(-c2cc(O)ccc2O)n1)c1cccs1
O=C1CCC(c2ccccc2)=NN1CCN1CCN(c2ccc(Cl)c(Cl)c2)CC1
Fc1ccccc1-c1cnn2c(Nc3ccc(OCc4ccccc4)c(Cl)c3)ncnc12
CCOc1ccc(NC(=O)CN(c2ccc(C)c(C)c2)S(=O)(=O)c2c(C)noc2C)cc1
O=C(CCCn1cc(-c2ccc(Cl)nn2)nn1)NCCOCCOCCOCCOCCNC(=O)NC12CC3CC(CC(C3)C1)C2
CCOC(=O)N=C(Nc1ccncc1)Nc1nc(C)c(C(C)=O)s1
COc1cccc2cc(Nc3nc(Cl)nc4[nH]cnc34)cc(OC)c12
CN(CCOc1ccccc1)CC(O)(Cn1cncn1)c1ccc(F)cc1F
Cn1cccc1C(=O)c1ccc(S(=O)(=O)c2ccccc2)cc1
CCN(Cc1ccccc1)Cc1ccc(CC(NC(=O)CCC(C)C)C(=O)NCc2cc(CC(=O)O)ccc2-c2ccccc2)cc1
COc1cccc2c1[nH]c1c(C3=CC4(O)CCC=CCCCCN5CCC3C3(CC6C=CCCCCN6C43)C5)nccc12
COc1cc(C=CC(=O)n2nc(C(=O)O)cc2-c2ccccc2)ccc1O
CC(C)CC(NC(=O)CNC(=O)CNC(=O)c1ccccc1N)C(=O)N1CCCC1C(=O)N1CCCC1C(=O)N1CCCC1C(=O)O
Cn1c(-c2cccc(NS(=O)(=O)C(C)(C)C)c2)c(C2CCCCC2)c2ccc(C(=O)O)cc21
Cc1ccc(CC2COC(=O)C2Cc2cccnc2)cc1
CN(CC#CP(=O)(O)O)CCC(=O)O
COc1cccc(S(=O)(=O)N(C)CC2Oc3cc(C#CCC4CCCCC4)ccc3S(=O)(=O)N(C(C)CO)CC2C)c1
COc1cc(NS(=O)(=O)c2cccc(C(=O)NN=Cc3ccc(N(C)C)cc3)c2)ccc1F
Cc1cc(C2CCN(C(=O)c3ccc(=O)n(C)c3)CC2)[nH]n1
CC12C=CC(=O)NC1CCC1C2CCC2(C)C(C(=O)Nc3ccc(F)c(Cl)c3)CCC12
CCCCCCCCCCCCOc1ccc(C(=NNC(=O)NC)c2cc(OC)cc(OC)c2)cc1
CCC(C)NC(=O)c1cnn(-c2cccc3[nH]ccc23)c1N
CCCN(CCC)Cc1coc(-c2ccccc2OC)n1
COc1ccccc1Nc1nc2c(S(=O)(=O)c3ccccc3)nnn2c2ccsc12
Cc1ccc(C(=O)Nc2ccc(N(C)CCN(C)C)c(F)c2)cc1Nc1ncnc2cnc(N3CCOCC3)nc12
Nc1ccc(-c2cc3c(cc2F)SCCS3)cc1
CCCc1ccc(S2=Nc3ccccc3OC2)cc1
CC12CCC(c3nnc4scc(-c5ccc(F)cc5)n34)(OC1)O2
CCN1CCN(CC(O)COc2ccc3c(=O)c(-c4ccc(OC)cc4)coc3c2)CC1
O=C(O)c1sc(-c2ccccc2)nc1-c1ccco1
CNC(=O)C(Cc1ccccc1)NC(=O)C(Cc1ccc(Cl)cc1)NC(=O)C(CC(C)C)NC(=O)CN
CN(CCO)c1ccc(-c2ccc(S(=O)(=O)Nc3ccccn3)s2)cn1
COC(=O)c1cccc2c1CCC(CN1CCN(C)CC1)=C2
COc1ccc2c(c1)CC1=C2Cc2cc(OC)c(OC)cc2CC1
COC1CCC(Oc2ccc(C3=CCC(C(=O)N(Cc4ccccc4C(F)(F)F)CC(C)(C)C(=O)O)CC3)cc2)CC1
Cc1ccc(C(C)C)c(OCC(=O)Nc2cccc(C(F)(F)F)c2)c1
Cc1ccccc1CN(C)CC(=O)Nc1cccnc1N1CCCC1
CC(=O)SCC(C=O)NC(=O)C(CC(=O)O)NC(=O)C(CC(C)C)NC(=O)C(CO)N(C)C(=O)C(NC(=O)C(C)Cc1ccccc1)C(C)C
O=C(O)CCCN1C(=O)C(=Cc2ccc(-c3ccccc3)cc2)SC1=S
COC(=O)C1C2CCC(CC1c1ccc(-c3cscn3)cc1)N2
CC(C)(O)C#Cc1cc2c(cc1F)C1CC(C1)n1c-2nc(C(N)=O)c1C1CC1
COC(=O)C(C)Oc1ccc(Cl)cc1
CCCCn1c(=O)c2c(ncn2S(=O)(=O)c2ccccc2N)n(CCCC)c1=O
CCCN1Cc2c(N)cccc2N(C2CCN(C3CCCCCC3)CC2)C1=O
CCCCC(=O)N(SC)SN(C(C)=O)C(C)C
CCN1CCc2cc(C(=O)CN3CCC(C)CC3)ccc21
Cc1ccc(S(=O)(=O)c2c(N)n(N=Cc3ccccc3[N+](=O)[O-])c3nc4ccccc4nc23)cc1
Cc1cc(S(N)(=O)=O)ccc1NC(=O)COc1cccc(C(F)(F)F)c1
CCN1CC2(COC)C(OC(=O)c3cccc(OC)c3)CC(OC)C34C5CC6C(OC)CC(O)(C5C6OC)C(O)(C(OC)C23)C14
COc1ccc(C(=O)N2CCC(C(=O)c3cc(F)ccc3F)CC2)cc1OC1CCCC1
Cc1cc(C)n(-c2cc(NCc3ccc(F)cc3)nc(C)n2)n1
COc1ccc(CCC(=O)N2CCN(CCc3ccccc3)CC2)cc1
Cc1noc(C)c1CNC(=O)CN1CCOC(Cc2ccccc2Cl)C1
c1cc(CNc2ncc3[nH]cnc3c2N2CCNCC2)ccn1
Cc1ccc(-c2cc(=O)c3ccc(O)cc3o2)cc1
CC1(C)OCC(C2OC3(O2)OC(C)(C)C(C)(C)C=C3C2CO2)O1
CCN1C(=O)N(C2CCN(CC3CCCCCCC3)CC2)C2CCCCC21
O=C1NC(=O)C(=Cc2cccc3cn[nH]c23)S1
O=S(=O)(c1ccccc1)n1ccc2ccc(Br)cc21
O=c1c2c([nH]c3ccc(Br)cc13)CCNCC2
COc1cccc(CNc2ccc(-c3cc(C)nc(C)c3)cn2)c1
CCOc1cccc(C=NCCCN=Cc2c(O)[nH]c(=O)n(C)c2=O)c1O
Clc1cccc(CNCc2ccc(-n3cccn3)nc2)c1
CCOC(=O)N1CCN(C(=O)c2cccc3c(-c4ccccc4)cc(=O)oc23)CC1
COC(=O)CC12c3ccccc3-c3ccccc3N1C1c3ccccc3CNC12
CC(Oc1ccc(Cl)c2[nH]ccc12)C(=O)NN=Cc1cccnc1
CCCCOc1ccc(S(=O)(=O)N2Cc3ccccc3CC2C(=O)NO)cc1
O=S(=O)(O)c1cc2ccc3ccccc3c2c2ccccc12
O=C1NC2(CCCCC2)C(=O)N1CC(O)CN1CCN(c2cccc(Cl)c2Cl)CC1
CCCCCCCCOc1ccc(C(=O)Cn2ccsc2=N)cc1
NC(CSS(=O)(=O)O)C(=O)O
Cc1cccc(NC2CN3CCC2CC3)c1
CCCc1ccc(N(C(C)=O)c2ccccc2OC(C)=O)cc1
O=C(O)c1cccc(F)c1C1c2ccccc2C2OCCCC21
Cn1c(=O)c2c(ncn2CCCCC(=O)Nc2ccccc2)n(C)c1=O
Clc1ccc(SCc2ccccc2)cc1
CCC(C)C(NC(N)=O)C(=O)NCc1cccc(Oc2ccccc2)c1
CCOC(=O)Nc1nc(C#N)c(NC(C)COc2cccc3ccccc23)s1
CC(C=Nn1c(-c2ccc(C)cc2)n[nH]c1=S)=Cc1ccccc1
CSc1nccn1CC12CC3CC(CC(C3)C1)C2
Cc1cccc2sc(NC(=O)Cc3ccc(Cl)cc3)nc12
COc1cc(-c2ccc(F)cc2F)ccc1-c1nc2cc(F)ccc2o1
CC(C)CC(NC(=O)C(CCC(=O)O)NC(=O)CCc1ccc(C(=O)c2ccccc2)cc1)C(=O)N1CC2CCCCC2C1
O=C(Nc1nc2ccccc2[nH]1)c1cccc(S(=O)(=O)N2CCN(c3ccc(F)cc3)CC2)c1
Nc1nc(CC(=O)O)cs1
O=c1n(CCCCN2CCN(c3ccccc3Cl)CC2)nnn1-c1ccccc1
O=C(c1ccc(Br)s1)N(CCc1nc2ccccc2[nH]1)Cc1ccccn1
CCOc1cc(NC=CC(=O)c2ccc(Br)cc2)ccc1OC
COC(=O)c1cc(CSc2ncnc3sccc23)ccc1F
CCN(CC)CCn1nc2c3c(c(NCCNCCO)ccc31)C(=O)c1ccccc1-2
O=C(CC(O)c1ccccc1F)NCC1CN(c2ccc(N3CCOCC3=O)cc2)C(=O)O1
COc1cc(C(=O)Nc2ccccc2O)ccc1OCc1cc(=O)n2cc(Cl)ccc2n1
Cc1nccc2c3ccccc3n(CCO)c12
Cc1ccccc1C(=O)c1c(C(F)(F)F)[n+]([O-])c2cc(Cl)c(Cl)cc2[n+]1[O-]
NC(=O)c1ccc(C2(N)CCCCC2=O)cc1
CNC(=O)C(Cc1ccc(OC)cc1)NC(=O)C(CC(C)C)CP(=O)(O)CC(Cc1ccccc1)C(=O)O
O=C(O)C(O)=CC(=O)c1cncc(-c2ccc(C(=O)C=C(O)C(=O)O)s2)c1
COc1ccc(C(=O)NCc2nnc(SCC(=O)Nc3nc4ccccc4s3)n2-c2ccccc2)cc1
Cc1ccc(S(=O)(=O)N2C(c3ccc(Cl)cc3Cl)CC=C(Br)C2c2cccc([N+](=O)[O-])c2)cc1
COC(=O)C(Cc1c[nH]c2ccccc12)NC(=O)c1ccc(C)cc1
Cc1nc(C2=C(c3ccccc3)CCN(Cc3c(C)[nH]c4ccccc34)C2)no1
COc1ccccc1-c1ccc(C=C2SC(=S)N(CCc3ccccc3)C2=O)o1
CC12CCC3C(CC(=O)C4CC(O)CCC43C)C1CCC2=O
CCOc1ccc(C(=O)NC(CO)c2nc3ccccc3[nH]2)cc1OCC
Cc1cccc(S(=O)(=O)N(Cc2cccnc2)c2cnn(C)c(=O)c2Br)c1
CC(=NNC(=O)C1=C(O)c2ccccc2S(=O)(=O)N1C)c1cccs1
O=C(CC(=O)N1CCc2ccccc21)N1CCc2ccccc21
COC(=O)c1ccc(CCl)cc1
CCCCCCCCNS(=O)(=O)CCNC1CC1
O=C1NC(=O)C(=Cc2ccc(O)c(C=Cc3ccc(F)cc3)c2)S1
CC#CC1(O)CCC2C3CCc4cc(O)ccc4C3C(O)CC21C
COC1(C)C(=O)c2c(cc3c(c(C)nn3C)c2C)C2OC21
Cc1cn(COCCOCCNC(=O)C(C)(C)C)c(=O)[nH]c1=O
CN1CCN(C2CC(=O)NC(Cc3c[nH]c4ccccc34)C(=O)NCC(=O)NC(Cc3ccccc3)CNC2=O)CC1
Cc1ccc2c(c1)C(c1ccccc1)=NCC(=O)N2
N#CCOCC1=CCCN(CCCCc2c(CCCCCCCOCc3ccccc3)ccc3ccccc23)C1
O=C(Nc1cccc(C=Cc2ccccc2)c1)c1cc(I)cc(I)c1O
CNC(=O)C1OC(n2c(C)nc3c(NC4CCN(CCOC)CC4)nc(N4CCOCC4)nc32)C(O)C1O
CCCS(=O)(=O)N1CC(CO)C(NC(=O)c2cc(C)nc3ccccc23)C1
O=C(C1CCC2C(CCN2C2CCOCC2)O1)N1CCOCC1
Cc1cc(C)c(CN(C)C(=O)N2CC(=O)Nc3ccccc32)c(=O)[nH]1
Cc1cc(C2CC23C=CC(=O)O3)ccc1C1CCNCC1
Cc1nc(=O)c2c(ccc3ccc(F)cc32)[nH]1
O=C(CCCCC1CCSS1)NCCCCCCCN=c1sc2ccccc2n1-c1ccc(F)cc1
COc1cc(NC(=O)C(NC(=O)C(Cc2ccccc2)NC(=O)c2ccccc2)C(C)C)cc(OC)c1
C=C1C(CCC)=C(C#N)C(=O)N1C1CCCCC1
CCC(C)C(NC(=O)CNC(=O)C(C)NC(=O)C=Cc1ccc(O)c(O)c1)C(=O)NCC(=O)NC(C(=O)N1CCCC1C(=O)N1CCCC1C(=O)NC(CO)C(C)C)C(C)O
COCN1C(=O)CN(C2CCC2)C1=S
COc1ccc(Cc2cc3c(cc2Cl)OC(C(C)C)C(Cc2ccccc2)C3=O)cc1
CC(=O)C(O)(c1ccc(Cl)cc1)C1C(=O)C(=Cc2ccc(Cl)s2)c2ccccc21
Cc1ccc(-c2nnc(NC(=O)C3CC3)s2)cc1
Nc1ccc(NC(=O)c2cccs2)cc1
COCCn1nnnc1-c1cc(C)c(=O)[nH]c1C
COC(=O)CCCN1C(=O)NC2(CCCCCC2)C1=O
O=C(CSc1nc2c([nH]c3ccccc32)c(=O)n1-c1ccccc1)Nc1nc2ccccc2s1
Cc1ccc(C(=N)Nc2cccc3[nH]c(-c4cc(C(=O)N5CCC(c6cccc([N+](=O)[O-])c6)CC5)ccc4C)nc23)cn1
CC(=O)N1CCC(NC(c2cccc([N+](=O)[O-])c2)c2ccc3cccnc3c2O)CC1
N#Cc1ccc(S(=O)(=O)Nc2cc(C(F)(F)F)cc(C(F)(F)F)c2)cc1
CSc1ccc(C=c2sc3nc4c(c(=O)n(C)c(=O)n4C)n3c2=O)cc1
COc1ccc(C(=O)Nc2cc3c(cc2OC)C2(CCN3)CCOCC2)cc1
O=C(Nc1cccc(F)c1)c1cc2c(c(-c3cccc(-c4cccc(F)c4)c3)n1)C(CCO)N([S+]([O-])C(c1ccccc1)c1ccccn1)C2
Fc1ccc(C2(c3ccc(F)cc3)CCSC(Nc3ccccc3)=N2)cc1
CN(C)Cc1ccccc1Oc1cc(F)ccc1NC(=O)Nc1cc(Cl)c([N+](=O)[O-])cc1CN1CCCC1
N#CC(=Cc1c[nH]c2c(N)ncnc12)c1nc2ccccc2o1
CC(=Nn1cnnc1)c1ccc(N2CCOCC2)c([N+](=O)[O-])c1
COc1cc(F)ccc1-c1cc2c(NC(=O)C(C)(C)C)ncnc2s1
O=C1Cc2ccc(Nc3nc4ccccc4o3)cc2CN1
COc1ccc(-c2cc(C(=O)NCC(O)CN3CCCCC3)nc(-c3ccoc3)c2)cc1
COc1cc(OC)c(-c2nc(-c3cncc4[nH]c(CCNC(C)=O)cc34)no2)cc1OC
CC(CO)NC(=O)c1c[nH]c(-c2ccc(Cl)s2)n1
CCCCCCCCCCCCCCCCC(CCCCCCCCCCCCC)C(=O)NC(C=NNc1nc(-c2ccc(OC)cc2)cs1)C(C)CCCNc1nc(N)c2ncn(C3OC(CO)C(O)C3O)c2n1
Cc1cccc(C)c1-c1cc(C)c2nc(Nc3cccc(OCCN4CCCC4)c3)nnc2c1
CN(C)C(=O)c1c(NC(=O)CCOc2cccc(F)c2)sc2c1CCCC2
CCC(C)C(NC(=O)OCc1ccccc1)C(=O)NC(Cc1ccccc1)C1CC2(OO1)C1CC3CC(C1)CC2C3
COC(=O)C=C1CC(O)C2CC(=O)N(c3ccc(OC)nc3)C(=O)C12
Cc1cccc(NCCNS(=O)(=O)c2cc([N+](=O)[O-])ccc2C)c1
Cc1c(C(=O)Nc2ccc(CN3CCN(C)CC3)c(C(F)(F)F)c2)cc(-c2ccccc2)nc1C(F)(F)F
CC(CS)C(=O)N1CC(O)CC1C(=O)O
CNS(=O)(=O)c1ccc(F)c(Cc2c(C)c3ccc(O)cc3oc2=O)c1
O=C1Nc2cc([N+](=O)[O-])cc(C(=O)NCCCN3CCOCC3)c2C1=O
COc1cccc(NC(=O)N2CC3(CCN(N4CCN(C)CC4)CC3)C2)c1
CC(Cc1ccc(Cl)cc1)=NNC(=O)CC(=O)NCc1ccc(F)cc1
CCn1c(=O)n2c3ccccc3c(C#CCN3CCCCC3)c2c2cc(OC)ccc21
C1CC2CCC1CN2
O=S(=O)(CCNc1ccc(-c2cnc(NC3CCC(O)CC3)cn2)cc1)Nc1ccncn1
CCON=C1CN(c2c(F)cc3c(=O)c(C(=O)O)cn(C4CC4)c3c2Cl)CCC1(C)N
O=C1c2ccccc2C(=O)C12CCN(c1ccccn1)CC2
CC(C)CC(N)C(=O)NC(CC(C)C)C(=O)NC(C)C(=O)NC(C)C(=O)NC(C)C(=O)N1CCCC1C(=O)NC(CC(=O)O)C(=O)NC(Cc1ccccc1)C(=O)O
CCN(CC(=O)Nc1c(F)cccc1F)C(=O)CSc1nc2ccccc2s1
CC(C)c1ccc2oc(-c3cc(F)c(F)c(F)c3F)nc2c1
COC(=O)C(Cc1c[nH]c2ccccc12)NC(=O)CN1CCN(c2ccc(OC)cc2)CC1
CC1SC(=O)Nc2ccc(-c3cccc(F)c3)cc21
CC(C)C1CCC(C(=O)N2CCC3(C)c4ccccc4CC2C3(C)C)CC1
CNc1ccccc1C(=O)OC1CC2C(=C1C)C1(C)CCC3C(C)(C)CCCC3(C)C1CC2(O)C=O
CCOc1ccc(-c2c(Cl)nc(Cl)n2-c2ccc(C(=O)O)cc2)cc1
CCC1C(=O)NCCN1c1nccc(-n2ccnc2C)n1
N#CCCN(N)Cc1cc2c(cc1O)Cc1ccccc1-2
CC(=O)C1CCC2C3CCC4CC(NCCCNc5ccccc5Cl)CCC4(C)C3CCC12C
O=[N+]([O-])c1cc2nsnc2c2nsnc12
COc1ccc(-c2nnc(-c3cc4cc(Cl)ccc4[nH]3)o2)cc1OCc1ccccc1
CN(C)CCNc1nccc(-c2cnc3c(C(C)(C)C)cccn23)n1
CCOC=Nc1oc(-c2ccc(OC)cc2)cc1C#N
CCN1CCN(C(=O)c2ccc(NC(=O)Cn3c(=O)sc4ccc(Cl)cc43)cc2)CC1
COc1cccc(OC)c1C(=O)NCc1cc2cc(Cl)ccc2[nH]1
COC(=O)C(=Cc1cccc(C23CC4CC(CC(C4)C2)C3)c1)C(=O)O
N=C(c1ccc(NC(=O)Cc2ccc(Nc3ccc(O)c(C(N)=O)c3)cc2)cc1)c1cccc(N)c1
COc1ccccc1-c1nc2ccc(O)c(C(=O)O)c2o1
Cc1ccc(NC(=O)c2ccc(N3CCCC3)nc2)cc1
O=S(=O)(NC1CCC(CCN2CCC(c3cccc4c3OCO4)CC2)CC1)c1cc(Cl)cc(Cl)c1
COc1cc(C2c3cc4c(cc3C(Nc3ccc(C#N)cc3)C3COC(=O)C23)OCO4)cc(OC)c1O
CC(=O)c1ccc(NC(=O)CSc2nc(=O)c(C)c(Cc3c(F)cccc3Cl)[nH]2)cc1
O=C(CC1CCN(c2cc(Cl)ccc2[N+](=O)[O-])CC1)N(c1ccccc1)C1CC1
N#Cc1cnc(N)nc1-c1ccc(C(C(=O)N2CCNC(=O)C2)C2CCCC2)cc1
Cc1nc(-c2cncc(C#N)c2-c2ccc3c(c2)CCN3C2CCC2)cs1
CCC(c1cccc(O)c1)N(CCCC(c1ccccc1)c1ccccc1)C(=O)N(C)C
CCOC(=O)c1[nH]c2ccc(C)cc2c1NC(=O)C1Cc2ccccc2CN1
CCOc1ccccc1-c1cn(-c2cccc(Cl)c2)c(=O)[nH]1
CS(=O)(=O)Nc1cc(C(O)CNCCc2ccc(N)cc2)ccc1O
CC(=O)Nc1cccc(-c2nc(Nc3ccc(S(C)(=O)=O)cc3)c3ccccc3n2)c1
COc1cc(OC)c2c(O)c(CC(C)C(=O)O)c(=O)oc2c1
CC1CC2C3CCC4=CC(=O)C=CC4(C)C3(F)C(O)CC2(C)C1(O)C(=O)CO
O=C(NCCN1CCOCC1)c1ccc(N2CC(CNc3nc4cc(Cl)ccc4o3)OC2=O)cc1
Cc1ccc(NC2CCN(N)CC2)cc1-c1nc2c(C)nn(C3CCCC3)c(=O)c2[nH]1
CCC1CN2CCc3cc(OC)c(OC)cc3C2CC1CC1c2nccc3c2C(CCN3C)CC1NC(C)=O
CCOC(=O)C(C)Nc1ccccc1
Cc1ccc(N2C(=O)c3ccccc3NC2c2ccc(C)s2)cc1
O=C1OCc2cc(CCN3CCN(c4ccccc4)CC3)c(Cl)cc21
CC(C)n1cnc2c(NC3CCNCC3)ccc(Cc3cccc(NC(=O)Nc4ccc(F)cc4F)c3)c21
CN(C)S(=O)(=O)c1ccc(Cl)c(C(=O)NCC2(N3CCOCC3)CCCCC2)c1
NS(=O)(=O)c1cc(S(N)(=O)=O)c(NC(=O)CNc2nc(=O)[nH]c(O)c2F)cc1Cl
CCOc1ccc(C(=O)Nc2ccc(N(C)S(C)(=O)=O)cc2)cc1OCC
Cc1ccc(C(=O)N2CCCC2c2cnn(C)c2)o1
O=S(=O)(Nc1nncs1)c1ccc(-c2ccc(C(F)(F)F)cc2-c2ccnn2C2CCCCC2)cc1
CN(C)CCN(c1ccc(C(F)(F)F)cc1)S(=O)(=O)c1ccc(Cl)cc1
COc1ccc(-c2cc(CC=C(C)C)c(O)c(C(C)=O)c2O)cc1OC
COc1cc2[nH]c3ccccc3c(=O)c2cc1OC
CN1CCNC(=S)N1C
CCOC(=O)c1cc[nH]c2cc(=O)ccc1-2
CCC(CO)c1c2c(n3c(Cl)cc4ccccc4c13)C(=O)c1ccccc1C2=O
N#Cc1c(NC(=O)CN2CCN(c3ccccc3)CC2)sc2c1CCCC2
Cc1ccc(C(C)C)c(Oc2coc(C(=O)Nc3cccc(C(=O)O)c3)cc2=O)c1
Cc1cccc(C(=O)N2CCC(C(=O)NC(C)c3ccccc3)CC2)c1
Cc1nc(-c2noc(N3CCC(C(=O)NC4CC4)CC3)n2)no1
COC(=O)C12CCCCN1CCC2
O=C1c2ccccc2C(=O)N1CCOC(=S)N(C(=O)c1ccc(Cl)c(Cl)c1)c1ccc(Br)cc1
CCC1C(C)C(Nc2ccccc2)c2ccccc2N1S(=O)(=O)c1ccc(C(F)(F)F)cc1
COc1ccc(-c2ccc3c(c2)C2(CCO3)CC3C(C)=CC(C)N3C(N)=N2)cc1
CN1C(=O)CCC2(C)C3CCC4(C)C(CCC4N(C)C(=O)CCc4ccccc4)C3CCC12
O=C1N(c2ccc(Cl)cc2)C(c2ccc(Cl)cc2)N2CCCN12
O=C(Nc1ccccc1)c1ccc(-c2cc(F)cc(F)c2)o1
O=C(c1cc2ccccc2[nH]1)N1CC2(CC2)c2ccc(-c3cncc(-c4cc[nH]n4)c3)cc21
CCn1cc(C(=O)O)c(=O)c2cc(F)c(N3CCN(C(=S)NC=C4C(=O)NC(=O)NC4=O)CC3)cc21
COc1cccc(C=CC(=O)c2ccccc2-n2cccc2)c1
CCNCCN1CCc2ccccc2C1
COC(=O)c1cc(Cl)cc2c(C(=O)c3cc4cc(OC)ccc4[nH]3)n[nH]c12
CCCn1c(=O)c2nc(-c3ccc(OCC(=O)N(C)C4CCc5ccccc54)cc3)[nH]c2n(CCC)c1=O
CN1CCN(C2=Cc3ccccc3S(=O)(=O)N2Cc2cccnc2)CC1
CCOC(=O)c1cc(C#N)c(N2CCC(C(=O)NS(=O)(=O)c3ccccc3Br)CC2)nc1C
CC=CC(O)C=CC=CC1C(O)CC(O)C1CC=CCCCC(=O)O
Cc1ccccc1NC(=O)COC(=O)CCCCn1nnc2ccccc2c1=O
Nc1ccn(C2CC(O)C(COP(=O)(O)OCC3OC(n4ccc(N)nc4=O)C(O)C3O)O2)c(=O)n1
CCOC(=O)C1CN(S(=O)(=O)c2cccc(C=CC(=O)NO)c2)CC1c1ccccc1
CCc1sc(NC(=O)C2c3ccccc3Oc3ccccc32)nc1-c1ccccc1
CC(CC(=O)Nc1cccc(Cl)c1Cl)=NNC(=O)c1ccncc1
CCC(C)(C(=O)NC1CCCC1)N(C(=O)Cn1nnc(-c2ccc(OC)cc2)n1)c1ccccc1
CC(C)(C)OC(=O)NC(Cc1c[nH]cn1)C(=O)OCc1ccccc1
CC(Cc1ccccc1)(Cn1ccc(=O)c(SCc2ccccc2F)c1-c1ccccc1)C(=O)O
COc1ccc2c(CCNC(=O)C3CCCCC3)c[nH]c2c1
COc1cccc(C2CN=C3C(Cl)=Cc4ccccc4N32)c1
Cc1ccc(COc2cccc(Cn3ccc(=O)[nH]c3=O)c2)cc1
Cc1ccc(N2CCOC3(CCC(O)(Cc4cccnc4)CC3)C2)nn1
Cc1noc(C)c1-c1ccc(Oc2ccc(C(F)(F)F)cc2[N+](=O)[O-])c(C#N)c1
CC(=O)NC1CCN(c2oc(C=Cc3ccc(N(C)C)cc3)nc2C#N)CC1
CCCCCCCCCCCCNC(=O)COc1ccc(C(=O)OC2CSSC2)cc1
Cc1ccccc1NC(=O)CCn1cccc1C(=O)c1ccccc1
S=C1CCCC2=C1C(c1cccc(-c3csc(-c4ccccc4)n3)c1)C=C(c1cccc(Br)c1)O2
Cc1c(C(=O)N2CCCC(C)(O)C2)nnn1-c1ccccc1
COc1cc2c(Nc3ccc(Sc4nccs4)cc3)ncnc2cc1OCCCN1CCN(C)CC1
Cc1cc(C)cc(NC(=O)C2CCCCC2C(=O)O)c1
Cn1cn[nH]c1=S
O=C(O)C(Cc1ccccc1)Oc1c(I)cc(-c2ccc(-c3sc(Nc4c(Cl)cc(I)cc4Cl)nc3S(=O)(=O)c3ccccc3)cc2)cc1I
CC(C)(C)c1ccc2[nH]c(=NN)sc2c1
Fc1ccc(-c2ccc(Nc3ncnc4ccccc34)cc2)cc1
CCOc1ccc(NC(=O)c2c(NC(=O)c3ccco3)sc3c2CCC(C)C3)cc1
CC(C)(C)OC(=O)NC(Cc1ccccc1)C(O)CC(=O)NC1CCCCNC1=O
N#CCNC(=O)C1(NC(=O)C2(c3ccccc3)CCCCC2)CCCCC1
Cc1cccc2cc(CN(CC3CCCO3)C(=O)Nc3ccccc3)c(=O)[nH]c12
CC1(C)C(C(=O)c2cn(CCN3CCOCC3)c3ccc(O)cc23)C1(C)C
CC(C#N)N1CCN(c2ccccn2)CC1
C=C1C(=O)OC2CC3(C)CCCC(C)=C3CC12
C1=CC=C2NCCCCCCCN=C3C=CC=CC=C3NCCCCCCCN=C2C=C1
O=C(COc1cccc2ccccc12)NN=Cc1cccc(OCc2cccc(Br)c2)c1
CCCN1CCN(CCOc2ccc(CC(CNC(C)C)c3cccc(OC)c3)cc2)CC1
Cc1nc2c3c(c(C(=O)N4CCC5CCCCC5C4)cn2c1C)CCC(c1ccccc1)O3
COc1ccc(C=CC(=O)c2cccc(CN3CCN(C)CC3)c2)cc1OC
CC1=CC(=C2C(=O)Nc3ccc(C(F)(F)F)cc32)N(c2ccc(C)cc2)C1=O
CC1(C)C(C=C(Cl)Cl)C1C(=O)NC(=S)Nc1ccc2c(c1)OCCO2
COc1ccc2c(S(=O)(=O)NCCCN3CCN(c4ccc(F)cc4)CC3)cccc2c1
CN(C)c1ccc(C=NNC(=O)CNC(=O)C2CCCCC2)cn1
O=C1Nc2ccccc2C1=Cc1ccc(-c2ccc(Br)cc2)o1
CC(=O)c1ccc(C2CNCc3c([nH]c4ccc(Br)cc34)C(=O)N2)o1
CC(=O)OCC1OC(OCCc2ccc(O)cc2)C(OC(C)=O)C(OC(C)=O)C1OC(C)=O
Cc1ccc(C(=O)Nc2ccc(S(=O)(=O)NC3CCCCC3)cc2)cc1S(=O)(=O)N1CCOCC1
COC(=O)c1ccc(NC(=O)c2cc3ccccc3o2)s1
C#CC1(O)CCC2C3CCC4=CCCCC4C3CCC21C
CC(C)(C)c1ccc(C(=O)CC(CC(=N)N)c2ccccc2)cc1
CCCCn1c(N)c(N(CC(C)C)C(=O)Cc2cccs2)c(=O)[nH]c1=O
CCCCCC(C)=NNc1nc(-c2ccc(Cl)cc2)cs1
O=Cc1c(O)ccc2cc3ccoc3cc12
COc1ccccc1-n1nnnc1SCC(=O)N1CCCCC1c1ccco1
N=C(N)SCCCC(N)C(=O)NCC(=O)NCC(=O)NC(c1ccccc1)c1ccccc1
CCC(C(=O)N1CCN(CC(C)C)CC1)n1ncc(C(=O)c2ccc(C)cc2)c1O
CC1(C)C(=NN=c2[nH]c3ccccc3s2)CC2C1CCC13CCC(O)C1(C)CCCC23C
CCCCCCCCC=CCCCCCCCC(=O)NC(COC(=O)C(C)(C)C)C(O)c1ccc(OCCNC(C)=O)c(OCCNC(C)=O)c1
O=[N+]([O-])c1ccc2[nH]cc(C3=CCN(CC(c4ccc(F)cc4)c4ccc(F)cc4)CC3)c2c1
CC1c2nc3c(NC4CCOCC4)ncnc3n2OC1CCCN
CC(C)=CCCC(C)=CCCC(C)=CCCC1(C)CCC2=Cc3cc(O)cc(C(=O)O)c3CC2O1
COc1ccc(CC2NC(=O)C=CCC(C(C)C3OC3c3ccccc3)OC(=O)C(CC(C)C)OC(OC(C)=O)C(C)CC(C)CC=CCC2C)cc1
Fc1ccc(-c2n[nH]cc2C(c2ccccc2)n2ccnc2)cc1
COc1cccc(C(=O)CCC(=O)N2CCCC(C(=O)c3cc(F)ccc3F)C2)c1
COc1ccc2c(c1)c(CCCN1CCN(c3ccccc3)CC1)c(C)n2C(=O)c1ccc(Cl)cc1
COc1ccc(C(=O)n2nc(C)c(Br)c2C)cc1
CC(C)(C)C(=O)NC1CCC(CCN2CCN(c3nccc4occc34)CC2)CC1
Cc1[nH]ccc(=O)c1OCCCCOc1cccc2ccccc12
NS(=O)(=O)c1ccc(S(=O)(=O)N2CCN(c3nc(Cl)c4ccccc4n3)CC2)cc1
CCOC(=O)c1c(COCc2ccccc2)nc2cc(I)c(Br)cc2c1-c1ccc(OC)c(OC)c1
CSc1cc(NS(C)(=O)=O)ccc1Nc1c2ccoc2nc2c(C)c(Cl)ccc12
CNCCCC1Oc2ccccc2NC1=O
COC(=O)c1nnc(-c2cc(Cl)c(OCC(C)C)c(Cl)c2)o1
CC(=O)Nc1cccc(CC2CCN(C3CCN(c4cccc5[nH]ccc45)CC3)CC2)c1
CCCS(=O)(=O)Nc1ccc(F)c(C(=O)c2c3nc4ccccc4c-3ccn2C(C)C)c1
O=C(CCc1ccccc1)Nc1nnc(CCSCCc2nnc(NC(=O)CCC3CCCC3)s2)s1
Cc1ccc(-c2nc3n(Cc4ccccc4F)c(CN)c(-c4cc(OCC(C)(C)CN)ccc4Cl)c(=O)n3c2CNCCc2ccco2)cc1
O=C(Nc1ccc(Oc2cccc(O)c2)cc1)c1cc(-c2ccc(O)cc2O)ccc1O
COc1ccc(CC=Cc2ccccc2O)c(OC)c1OC
O=c1c2ccccc2nc(C=Cc2ccccc2)n1Cc1ccccc1
C=CCC(CC(CC(Cc1ccccc1)C(=O)NC(C(=O)OC)C(C)C)OC)C(=O)O
CC(Nc1nc(NCc2ccco2)c2ncn(C(C)C)c2n1)c1ccccc1
CC(NS(=O)(=O)O)c1csc(NC(=O)c2cc3ccccc3[nH]2)n1
CCC1(CC=[N+]([O-])c2ccc(OCc3ccccc3)cc2)C(=O)Nc2ccccc21
CC1(C)OC2COC3(COS(N)(=O)=O)OC(C)(C)OC3C2O1
Cc1cccc(Nc2c(-c3ccccc3)nc3ccccn23)c1
CC1CCc2sc(C(=O)N3CCN(C)CC3)cc2C1
Cn1cc(C(=O)Nc2cccc(-c3nccs3)c2)c(=O)c2ccc(-c3ccncc3)cc21
CC12CCC(=O)C=C1C1CCC(O)C1(C)CC2CCCN1C(=O)C2CCCCC2C1=O
CCCOc1ccc(C(C)=O)cc1CSc1nnc(-c2ccccc2)n1CCC
COc1cc2cc(C(=O)N3CC(CF)c4c3cc(NC(=O)c3ccc(Cl)s3)c3ccccc43)[nH]c2c(OC)c1OC
CCCCCc1nn2c(=O)cc(COC(=O)c3ccccc3NC(=O)COc3ccccc3Br)nc2s1
Cc1noc(CC2CCCN(C(=O)C3CCCC3)C2)n1
Cc1cccc(-n2cnc3cc(NCc4ccco4)ccc32)c1
CCC1CC(N(Cc2cc(C(F)(F)F)cc(C(F)(F)F)c2)c2nnn(C)n2)c2nc(C(F)(F)F)ccc2N1C(=O)OC(C)C
COc1ccc(OCC2(C)CN=C3SCC(=O)N32)cc1
COc1cccc2nc3ccc(N(C)CCN(C)C)cc3c(NCCCCN(C)C)c12
Cc1cc(-c2n[nH]c3cc(NC(=O)NCc4ncco4)ncc23)ccn1
O=C(C=Cc1ccc(Sc2ccccc2F)c(Cl)c1Cl)c1ccc(F)cc1
COC(=O)OCCNC(=O)c1ccc(Sc2ccc(CCC(C)C)cc2)c(Nc2nc3ccccc3s2)c1
O=C(O)c1cc2ccccc2n1CCc1ccccc1F
CCCCOc1cc2ncnc(Nc3cccc(Br)c3)c2cc1OC
CC1N=C(C2CC2)c2cnc(Nc3ccccc3F)nc2N(CC(C)(C)C)C1=O
COc1cc(C=CC(=O)OCCCc2c(C)[nH]c3ccc(F)cc23)cc(OC)c1OC
O=C(Cn1ccsc1=S)NCc1ccc(Cl)c(C(F)(F)F)c1
Fc1ccc(-c2nc(CNC3CCN(Cc4c[nH]c5ccccc45)CC3)co2)cc1Cl
O=C(NCc1ccc(F)cc1)c1cnn(-c2ccc(F)cc2)c1-n1cccc1
N#Cc1c(-c2ccc(N3CCNCC3)cc2)c(C#N)c(=O)n(-c2ccccc2C(F)(F)F)c1N
CN(C)CCCNc1cc(-c2ccccc2)nc2ccccc12
CCCCc1ccc(-c2cc(N)cc(CC(=O)O)c2)cc1
O=C(O)CCC(NC(=O)c1ccc(C(=O)NC(Cc2c[nH]cn2)C(=O)NS(=O)(=O)c2ccccc2)s1)C(=O)O
Cn1ccnc1CNC(=O)C1CCCC1c1noc(C2CC2)n1
Cc1ccc(C(=O)Cn2c(=O)c(-c3ccccc3)nc3cncnc32)cc1
O=C(CCOc1cccc(F)c1)NC1CCCN(Cc2cn[nH]c2)C1
c1ccc2ncc(CCCNCCc3c[nH]cn3)cc2c1
CCN(CC)CCCNC(=O)c1ccc2c(c1)CCN2S(=O)(=O)CC
CC(C)CC1C(=O)OC1C(=O)NCCCCC(=O)O
On1nc2c(ccc3nc4ccc(Cl)cc4cc32)c1Cl
COc1cc(CC(=O)c2ccc3c(c2)CC(C)(C(=O)O)O3)cc(Br)c1OC1CCCC1
CCCCCC(O)CC(=O)O
CCC(=O)OC1C2CNCC21c1ccc(Cl)c(Cl)c1
CCN(CC)CCN(C)c1ccc2c(ccn2C)n1
C=c1c(C#N)c(N)[nH]c2c(C#N)c(C)c(=Cc3ccc(-c4ccc([N+](=O)[O-])cc4)o3)c1=2
Nc1ccccc1Cc1nc2ccccc2n1-c1nnn[nH]1
CC(C)n1nc(C(=O)O)c(=O)c2c3ccccc3n(C)c21
CCCCCCCCCCCCCCCCCCCNCCCN(CCCN)CCCN(CCCN)CCCCN(CCCN)CCCN
CC1Cc2cc(S(=O)(=O)c3ccccc3)ccc2N1S(=O)(=O)c1ccccc1
CCCc1cc(Cc2sc(-c3cnc(N)nc3)cc2C)cc(CCC)c1O
CC(Cc1ccc(F)cc1)NC(=O)Cn1ccc(=O)c2cc(S(=O)(=O)N3CCCC3)ccc21
CCc1cncc(N(Cc2ccc(-c3cccc(C#N)c3)cc2)S(=O)(=O)c2ccc(OC(F)(F)C(F)F)cc2)c1
Clc1ccc(-c2noc3c(C=Nn4cnnc4)cccc23)cc1
CC1CCCCN1CCCNC(=O)c1ccc2c(=O)n(Cc3ccccc3Cl)c(-c3cccs3)nc2c1
CCCCCCNC(=O)Nc1ccc(NCCN(CC)CC)c2c1C(=O)c1ccccc1C2=O
CN(C)c1ccc(-c2cn3c(n2)SCC3)cn1
COC1=C(O)C=C2C(=O)C=c3c(cc(O)c(O)c3=C2O)C1=O
COc1cc2c(cc1O)C(c1cc(OC)c(O)c(OC)c1)C(CO)C(CO)C2
N#Cc1ccc2ncc(S(=O)(=O)c3ccccc3)c(N3CCC(C(N)=O)CC3)c2c1
O=C(Nc1ccc(F)cc1F)c1cc([N+](=O)[O-])cc2c(=O)n(CCCCCCCCCO)cnc12
COc1ccc(-c2csc(N(C)C(=O)c3csc(C)c3)n2)cc1OC
COc1ccc(Cl)cc1Nc1nccc(C2=C(c3ccc(F)cc3)C3CCC2N3)n1
CC(C)(C)OC(=O)NC1CCN(S(=O)(=O)NC(=O)C2(C(C)(C)C)CCCCC2)CC1
CN(C)C(=O)Oc1ccc(CC(N)C(=O)NC(CCCN=C(N)N)C(=O)NC(Cc2ccccc2)C(=O)O)cc1
CC1CCC2C(CCCCCCCC3CCCCC3=O)C(=O)OC3OC4(C)CCC1C32OO4
Cc1n[nH]c(C)c1SCC(=O)N1C(C)CCCC1C
CCn1c(CCN)nc2c1c(=O)n(C)c(=O)n2C
C#Cc1ccc(Nc2ncnc3cc(OC)c(OCCCN4CCCC4)cc23)cc1
CN1CCC(COC(=O)NCc2ccc(Cl)s2)CC1
Nc1cc(N)nc(SCC(=O)N2CCOCC2)n1
CC(C)S(=O)(=O)c1c(Cl)nc2sc(CC3=CCCCC3)nn12
COc1cc(OC)c2nc(-c3ccccn3)nc(NC(=O)c3ccco3)c2c1
Cn1c(=O)c2c(nc(CN3CCCCC3)n2Cc2ccccc2F)n(C)c1=O
O=C(Cc1ccccc1)Nc1cccnc1
COc1ccccc1NS(=O)(=O)c1ccc(C)c(NC(=O)C[S+]([O-])CC(=O)Nc2ccc(C)c(Cl)c2)c1
Cc1ccc(NC(=O)CSCC(=O)Nc2ccc(C#N)cc2)cc1Cl
CC(=O)c1cc(C#N)c(SCC(=O)O)nc1C
CCOC(=O)c1cnc2c(cc(OCC)c3ccc(C(F)(F)F)cc32)c1NCCc1ccccc1
CN(C)c1ccc2c(c1)CC(NS(=O)(=O)c1cccc(C(F)(F)F)c1)C2
Cc1nc(SC(C)C(=O)NC(C)(C)C)c(C#N)c(-c2cccs2)c1C(=O)NC1CCCC1
COC(=O)C(NC(=O)C=Cc1ccc(O)c(O)c1)C(C)C
CC(=O)NCCn1c(C(=O)c2ccc([N+](=O)[O-])cc2)cc2ccc(OCc3ccccc3)cc21
COc1cccc(NC(=O)COC(=O)Cc2ccsc2)c1
Cc1cccc(NC(=O)Nc2c(C(C)(C)C)nc3ccccn23)c1
C=CC=CC1OC2(C)OC3=C(CC2(C)C)C(O)=C2COC(c4ccccc4)C2(C)C31
Cc1cccc(Cc2c(-c3ccccc3)nc3ccc(Cl)cn23)c1
COc1ccc(C2C(CCCc3ccccc3)C(=O)N2c2ccc(OC)cc2)cc1
CN1CCN(C(=O)C2CC(=O)N(CCc3ccccc3)C2)CC1
Cc1ccc2nc(N3CCN(C)CC3)c3c(C)nc(C)n3c2c1
CC1(NCCN)CCN(c2cc3c(cc2F)c(=O)c(C(=O)O)cn3C2CC2)C1
CC(C)=CCC1C(=O)C(=C(O)CC(C)C)C(=O)C(O)(CC=C(C)C)C1=O
O=C1NC(Cc2ccccc2)C(O)CN(Cc2ccccc2)S(=O)(=O)N1
Cc1ccc(NC(=S)N(CCc2c[nH]c3ccccc23)Cc2ccco2)cc1
CCCCCCCCCCCCCCCCCCOP(=O)(O)OC(CCC(=O)O)C(=O)O
CCCS(=O)(=O)Nc1ccc(F)c(C(=O)Nc2cncnc2)c1F
CC(C)CCn1c(CNC(=O)c2ccccc2)nc2ccccc21
Cc1cc(=O)n2nc(C(C)C)cc2[nH]1
COc1c(F)cc(F)cc1C1CC1CN
Cc1cccc(-c2noc(CCC(=O)N3CCN(c4ccccc4C(F)(F)F)CC3C)n2)c1
CCCCCCCCCCCCCCCC(=O)c1cccc(OC(=O)NC2CC2)c1
CCN(CCn1cccn1)C(=O)c1cnc(C2CCCCC2)s1
COc1ccc(N2CCC(CC(=O)Nc3ccccc3C(=O)O)CC2)cc1
COc1ccc(S(=O)(=O)N(CC(C)C)CC(O)C(Cc2ccccc2)NC(=O)OC2COC3OCCC23)cc1
CC1OC(n2cc(C3CCCCC3)c3c(NC(=O)c4cncs4)cccc32)C(O)C(O)C1O
Nc1c(-c2ccco2)sc2[nH]c3ccc(F)cc3c(=O)c12
CCNC(=O)C(CC(C)C)NC(=O)C(CC(C)C)NC(C)=O
COc1ccccc1C1C2=C(CCCC2=O)Oc2nc(SCC(=O)N3CCOCC3)n(Cc3ccco3)c(=O)c21
Cc1cc(O)cc(C)c1CC(N)C(=O)N1Cc2ccccc2CC1C(=O)NC(Cc1ccc(F)cc1)C(=O)NC(C(=O)NCc1ccccc1)C(C)C
Clc1ccc(-c2onc(C3CC3)c2-c2ccncc2)cc1
CCC1(c2ccccc2)NC(=O)N(CC(=O)N2CCc3ccccc32)C1=O
CC(=CCn1cnc2c(=O)nc(N)[nH]c21)CO
CCC(=O)OC1C(OC2CC(O)(C(C)O)Cc3c(O)c4c(c(O)c32)C(=O)c2c(OC)cccc2C4=O)OC(C)C(OS(C)(=O)=O)C1OC(=O)C(C)CC
COc1cc(OC)cc(C(=O)Nc2ccccc2C(=O)NCCC2=CC=CCC2)c1
CN1CCN(Cc2cc(-c3ccc(NC(=O)Nc4cccnc4)cc3)ccc2O)CC1
O=C(c1c[nH]c(C(=O)N2CCCCC2)c1)N1CCC(NCCCCCNc2ccccn2)CC1
CCn1nc(Cc2cccc(F)c2)cc1C1CCN(CC2CN(C(C(=O)O)C(C)C)CC2c2cccc(F)c2)CC1
COc1ccc(C(C(=O)NC(C)(C)C)N(C(=O)c2ccccn2)c2ccc(Cl)cc2)cc1OC
C=C1CCC2C(C)(COC(=O)CCC(=O)O)C(OC(=O)CCC(=O)O)CCC2(C)C1CC=C1C=COC1=O
O=C(O)C1CCCN1S(=O)(=O)c1cc(Cl)ccc1Cl
CC1CCC(Cn2c(N3CCCC3)nc3cc(C(=O)NCc4ccccc4)nc(-c4cncc(Cl)c4)c32)CC1
COCc1noc(-c2ncn3c2CN=C(c2ccc(F)cc2)c2cc(Cl)ccc2-3)n1
COC(=O)C(C=CSc1ccc(F)c(F)c1F)NC(C)=O
Cc1[nH]c2ccccc2c1C(=O)Cn1nnc2ccccc21
CCc1cc(-c2n[nH]c3ccc(C(=O)NC(C4CC4)C4CC(C)C4)cc23)ccn1
CC(C(=O)O)C1CCC2(C)C(CCC3C4(C)CCC(OC5OC(CO)C(O)C(O)C5O)C(C)(CO)C4CCC32C)C1
CCN(CC)Cc1cc(Nc2ccnc3cc(Cl)ccc23)cc(-c2ccc(Cl)cc2)c1O
Clc1ccc(C(CCCCN(Cc2ccccc2)Cc2cccc[n+]2Cc2ccccc2)Cn2ccnc2)cc1
CSc1ccc(CCNc2nc3ccccc3n2S(=O)(=O)c2ccccc2)cc1
O=C(Cc1cccc(Br)c1)c1ccc(O)c(O)c1
CCCCCCCCCCCCn1nnc(C(C(=O)Nc2nccs2)c2ccccc2)n1
CCCCCCCCCC#Cc1cn(COCCO)c(=O)[nH]c1=O
CC(C(=O)NCC1CC1)N1C(=O)C2CCC3C(=NOCc4ccc(C(F)(F)F)cc4)CC(O)C(O)C3C2C1=O
COc1ccc2c(c1)-c1c(OC)ccc3c1C(C3)N(C)CC2
Cc1ccc(NC(=O)c2ccc(C(=O)NCCCCC(=O)NCc3cn(CCCCN4CCN(c5ccccc5)CC4)nn3)cc2)cc1
C=CCNC(=O)N(CC=C)C(=O)N(CC=C)C(=O)OC1CCC(C)=CC2OC(=O)C(C)=C2CCC(C)=CCCC1=C
CC(C)(NS(=O)(=O)c1ccccc1)C(=O)NC1C2CC3CC1CC(C(=O)NC1CCN(CC4CC4)C1)(C3)C2
COc1cc(C2=CC(=O)C(=Cc3ccc(NC(C)C)cc3)C(=O)O2)cc(OC)c1OC
CC1CCC2(C(=O)O)CCC3(C)C(=CCC4C5(C)CC(O)C(O)C(C)(CO)C5CCC43C)C2C1C
CC(=O)OCCOCNC(=S)N(Cc1ccccc1)C(C)c1ccccc1
Cc1ccc2c(c1)S(=O)(=O)N(COC(=O)c1c(C)noc1C)C2=O
CCCCC(=O)OC1CC2C(C)(C(O)CC3C4(C)CCCC(C)(C(=O)OC)C4CC(OC(=O)CCC)C32C)C1C1CC(c2ccoc2)OC1=O
Cn1c(C=Cc2ccc(Br)o2)cc2c1C(=O)C=C(N1CC1)C2=O
C=C1C(=O)C23CC2CCC2C3CCC2(C)C1C(O)(CNC(=O)c1ccnc2ccccc12)C(C)C
CC(=O)NC(CCOC(C)CC=CCCC(O)CC=CC=CC=CC=CC=CC=Cc1cc(O)c(CCC(N)C(=O)O)c(=O)o1)C(=O)O
Clc1ccc2[nH]c(C3=CCCC3n3ccnc3)nc2c1
CC(=O)OCC(C)N(c1ccccc1)S(=O)(=O)c1ccccc1
CCc1ccc(NC(=O)Cn2c(=O)n(CCC(=O)NCc3ccccc3)c(=O)c3ccccc32)cc1
CCN(CC(=O)NC1CC1)S(=O)(=O)c1ccc2c(c1)OCCO2
CC(C)CCC1(C(=O)NCC(=O)NCC(=O)N2CCCN(CCn3c(=O)ccc4ncc(Oc5ccc(S(N)(=O)=O)cc5)cc43)CC2)CCCC1
Cc1cccc(C(=O)c2cc(Cl)cc(Cl)c2O)c1O
O=C(C=Cc1ccc(Cl)c(Cl)c1)NCCCCCN1CCC(CCCNC(=O)Nc2cccc(Cl)c2)CC1
CC1=C2CC3C(C)(O)CCCC3(C)CC2OC1=O
Cc1cc(N2CCCC2)nc2ccc(NC(=O)CCCCCC(=O)NO)cc12
C=C1CCC2C(C)(C(=O)OC)CCCC2(C)C1CCC(C)CCOC(=O)CN1CCN(C)CC1
CN1CCCN(c2c(NC(=O)c3nc(-c4c(F)cccc4Cl)sc3N)cnn2CC(F)F)CC1
COc1cc(CNc2cc(Cl)c(Cl)c(Cl)c2)cc(O)c1O
O=C(Nc1ccccc1)OCCCCCCCCCCCn1cc(CC(O)(Cn2cncn2)c2ccc(F)cc2F)nn1
COc1ccc(-c2nc(-c3ccc(O)cc3)c(-c3ccc(OC)cc3)[nH]2)cc1
CN1CCN(c2ccnc3ccc(NC(=O)Nc4cccc(Cl)c4)cc23)CC1
Cc1ncc(S(=O)(=O)N2CCC(C(=O)NCCCn3cccn3)CC2)n1C
CC(C)Oc1ccc(-c2cc(Nc3ccc(N4CCN(C)CC4)cc3)c3ncc(-c4ccc(C(=O)O)cc4)n3n2)cn1
Cc1nnc(-c2ccn3c(-c4cccc(NC(=O)NCC(F)(F)F)c4)cnc3c2)s1
NC(=O)NC(=O)CCCCCOc1cccc(C(F)(F)F)c1
Nc1nc2c(s1)CCN(C(=O)C1CCCC1)C2c1cccc(Br)c1
CCCC(=O)NC(=S)NC(=O)c1ccccc1Cl
CC1=Cc2c(c(C)nn2-c2ccc(S(N)(=O)=O)cc2)C(c2ccccc2)S1(=O)=O
CC1CC2C3CCC4=CC(=O)C=CC4(C)C3(Cl)C(O)CC2(C)C1CC(=O)NCCCc1ccccc1
O=C(Nc1ccc2c(c1)CCC2)c1ccccc1Cl
COc1ccc2c(=O)c(C#N)c(-c3ccc(Br)cc3)n(-c3ccccc3)c2n1
Fc1ccc(-c2nn3c(NC4CCOCC4)cc(C(F)(F)F)nc3c2-c2ccnc(NC3CCN4CCCC4C3)n2)cc1
Cc1c(C(=O)N(Cc2ccc(F)c(C(F)(F)F)c2)C2(C(=O)NC3CCCCC3)CCCC2)oc2c(Cl)cccc12
CC(=O)CC1(CC(C)(C)O)Oc2ccc(C(C)=O)cc2O1
COc1ccc(-c2ccc3c(=O)nc(NCCNC(C)=O)[nH]c3n2)cc1OC
COc1cccc2c(N3CCN(C)CC3)cc(=O)[nH]c12
CN(C)c1cccc(CNc2cncc(-c3ccc(NC(=O)NCC4CCCCC4)c(Cl)c3)n2)c1
CC(C)S(=O)(=O)c1ccccc1Nc1nc(Nc2cccc(Cl)c2)ncc1-c1ccc(NCC2CC2)nc1
CSc1nc(Nc2cccc(C)c2)c2cccnc2n1
O=c1[nH]c(=Cc2ccc([N+](=O)[O-])cc2)c(=O)[nH]c1=Cc1ccccc1
CC1(C)C2CC=C(C[N+](C)(C)Cc3ccc(-c4ccc(C[N+]5(C)CCCC5)cc4)cc3)C1C2
COC(=O)C1SCC2C(=O)N(C)C3SCC(C(=O)OC)N3C(=O)C21
O=C(NC(c1ccccc1F)C(F)(F)F)N1CCC(O)CC1
CNc1nc2c(s1)Cc1cccc(OCCCN3CCC(N(C)C)CC3)c1-2
COc1cc2cc(CCc3ccc(N(CCCl)CCCl)cc3)oc(=O)c2cc1OC
O=S(=O)(NCCCC(c1ccccn1)c1ccco1)c1ccc(Cl)cc1
COC(=O)c1ccccc1S(=O)(=O)N1CCCc2ccc(C(=O)Nc3ccc(C(=O)O)c(C)c3)cc21
CCN(c1ccc(C(=O)NCCCCCc2nnc(NC(=O)Cc3ccccc3)s2)cc1)c1cc2c(cc1C)C(C)(C)CCC2(C)C
COc1ccc(N(CC(=O)NCC2CCCO2)S(=O)(=O)c2cccs2)cc1
Cc1ccc(OCC(=O)NN=c2cc(C(C)(C)C)cc(C)n2O)c(C(C)(C)C)c1
N#Cc1ccc(Nc2nccc(NC3CCCCCC3)n2)cc1
COc1ccc(C(C)=NNC2=NS(=O)(=O)c3cc(Cl)ccc32)cc1
COC(=O)CN(C(=O)CN1C(=O)NC2(CCCCC2)C1=O)c1ccccc1
NC(=O)c1c[nH]c2ccc(-c3ccc4cc[nH]c4c3)cc2c1=O
CCCCc1ccc(Oc2nc(NC)ncc2C(=O)O)cc1
CCc1ccc2c3cc(C(C)=CC(=O)O)ccc3n(C(C)=O)c2c1
CC1(C)OC2C(COC(=O)c3ccccc3)OC(NC(=O)COc3ccc(-c4ccccc4)cc3)C2O1
CCc1cc(OC)c2c(N)c(C(=O)NCc3ccccc3)sc2n1
COc1cccc(C=C2NCN=C2N)c1
C=C1C2CC=C3C45C(=O)OC(O)(C(O)C4C(C)(C)CCC5OC(C)=O)C3(C1O)C2O
CC1CCN(c2nc(N)c3cc(C=Cc4ccccc4)sc3n2)CC1
Cc1cc(NC(=O)c2c[nH]c3cccc(C(F)(F)F)c3c2=O)no1
CCC1CCCC(C2(CC(=O)OCC=C(C)C)C(=O)Oc3ccccc3C2=O)C1O
CC(C)C(NC(=O)CCCC(C)C1CCC2C3C(O)CC4CC(NCCc5ccc(O)cc5)CCC4(C)C3CCC12C)C(=O)O
C=CN1CCC2(C1)C(C)CN(CCc1ccccc1)C2CO
CC(=O)N(C)c1[nH]c(SCCc2ccccc2)nc(=O)c1C=C1N=C(c2cccs2)N(c2ccccc2)C1=O
Cc1ccccc1N=Nc1c(-c2ccccc2)[nH]c2ccccc12
COc1cc(OC(=O)C(C)(C)C)c(C(=O)c2ccccc2)c(OC)c1OC
Cc1cc(Cl)ccc1C1c2c(cn(CC(O)CO)c2C(C)C)C(=O)N1c1ccccc1
Cc1ccc2nc(-c3ccccc3O)oc2c1
COC(=O)c1ccccc1NC(=O)NC(C)CCc1ccccc1
Clc1cccc(Cl)c1C1OCC2(CO1)CS2
COc1cccc2sc(=NC(=O)c3cccc(S(C)(=O)=O)c3)n(C)c12
Cc1cc(NC(=O)c2ccc3ccccc3c2)no1
CC(=O)Nc1ccc2c(c1)C(=O)c1ccc(NC(=O)CN)cc1C2=O
CCOc1ccc(NC(=O)NC(C(=O)NCCc2c[nH]c3ccccc23)C(C)C)cc1
Cn1c(-c2ccc(Cl)cc2)cc(C2CCCN2C(=O)c2ccncc2)c1C(F)(F)F
CN(C)CCCC1(c2ccccc2)OCCc2cc(-c3cc(NC(=O)c4cn[nH]c4)ccc3F)ccc21
Cc1ccc(NC(=O)CNC(=O)c2ccccc2Cl)cc1Cl
COc1cc(=O)[nH]c2ccc(S(=O)(=O)NCc3ccc(C)cc3)cc12
C=C(c1cc(Br)cc(Br)c1OCc1ccccc1)n1ccnc1
CC(C)(N)C(=O)NC(Cc1c[nH]c2ccccc12)c1nnc(CCc2ccccc2)n1Cc1ccc2c(c1)OCO2
CC(C)(C)c1cc2c(c(C(C)(C)C)c1)OCC(CC(=O)O)C(C(N)=O)O2
O=C1C(=Cc2ccccc2)C2Sc3ccccc3C(=O)C12
CC(CC#CC(O)(C(F)(F)F)C(F)(F)F)CC(C)C1(C)CCC(C=CC=C2CC(O)CC(O)C2)C1(C)C
CC(=O)c1ccc(NC(=O)c2cccc(COc3cc(N)ccc3N(C)C(C)=O)c2)cc1
CCc1nc2c(C)cc(C)nc2n1Cc1ccc2nc(-c3ccc([N+](=O)[O-])cc3)c(Cl)c(N)c2c1
Cc1cc(=O)oc2cc(NC(=O)CSCC(=O)N(C)CC(=O)N(C)c3ccc(Cl)c(Cl)c3)ccc12
CCN(CC)CCCCC(=O)Nc1ccc2c(c1)C(=O)C(Nc1ccc(F)c(Cl)c1)CNC2=O
C=CCn1c(SCC(=O)NC2CCCCC2)nc2sc3c(c2c1=O)CCCC3
COC(=O)C(F)(F)C(Cc1ccccc1)NC(=O)c1cc(C)n(Cc2ccc(C(F)(F)F)cc2)c1C
O=C(Nc1ccc(S(=O)(=O)N2CCOCC2)cc1)C(c1cc2ccccc2o1)N1CCCCC1
NC1=NC(c2cc(-n3nncc3C(F)(F)F)ccc2F)(C(F)F)C2CC2O1
CN(C)CCCN(O)C=CCN
Cc1ccc(Nc2nc(-c3ccccc3Cl)nc3sc4c(c23)CCCC4)c(Cl)c1
CC1=CCC2C(C)(C)CCCC2(C(=O)NCc2ccccc2)C1CCC1(C)OCCO1
Cc1ccc(NC(=S)N(CCN(C)C)Cc2ccc(C(=O)O)cc2)cc1F
COc1cc(Nc2c(C#N)cnc3cc(C=Cc4cccc(CN5CCN(CCN(C)C)CC5)n4)c(OC)cc23)c(Cl)cc1Cl
CCCCCCCC(OC1C=C(CO)C(O)C(O)C1O)C(Cc1ccccc1)C(C)CCCCCC(CC(O)C(C)(C)O)OC(C)=O
COc1cccc(NC2CCN(C(=O)COC(C)C)CC2)c1
CCCCC(C)N1CC(N(CCC)c2cccnc2)CC1C(=O)N1CCC(C(=O)NCC)CC1
CC1(C)Oc2cc(C(=O)NC34CC5CC(CC(C5)C3)C4)cc(O)c2C2CC(O)CCC21
CCC1(O)CC2CC(C(=O)Nc3ncc(-c4ccccc4-c4ccccc4)s3)(C1)C(C(=O)NC)C2(C)C
COC(=O)c1ccc(C=Cc2cc(Cl)ccc2C(=O)OC)cc1
CCc1nc(N)nc(N2CCN(CCc3ccccc3)CC2)n1
Cc1ccc(Cn2nc3ccccc3c2-c2nnc(-c3ccccc3)o2)cc1
Cc1ccc(Nc2nc(C)nc3c2cnn3Cc2ccc(Cl)cc2)cc1
Cc1ccc(CCCN(Cc2cccc(Cl)c2)Cc2ccco2)cc1
CSc1cccc(Nc2nc(-c3cccc(C#N)c3)cs2)c1
Nc1c([N+](=O)[O-])nc2ccccc2c1-c1ccc(-c2cccc(Cl)c2)o1
c1ccc(CCCn2nnnc2CNC2(c3ccccc3)CCCCC2)cc1
COc1ccc(CN2CCNC3CS(=O)(=O)CC32)cc1Cl
O=c1cc(-c2ccnc(NC3CCCOCC3)n2)ccn1Cc1cc2cc(CN3CCCC3)ccc2o1
CC(=O)N1CCN(c2ncc3nc(C)c(=O)n(C)c3n2)CC1
CC(=O)c1cnn(CC(C)(C)N2CCCCC2)c1NC(=O)Nc1ccccc1Cl
CC(C)(C)c1ccc(C=C(C#N)C(=O)Nc2cccc(S(=O)(=O)NC3=NCCCCC3)c2)cc1
CC(=O)C1=C(C)NC(=O)NC1c1ccccc1F
Cc1ccc(CBr)cc1S(=O)(=O)Nc1ccccc1
N#CC1CCCN1C(=O)CNC1CCC(c2nnc3cnc4[nH]ccc4n23)CC1
Cc1nn(C2CC2)c2c1C(c1ccc(Cl)cc1)N(c1ccn(Cc3cccc(Br)c3)n1)C2=O
CCc1cc(CC(N)CNS(=O)(=O)c2ccc(OC)c(C)c2)cc2c1CNC2=O
O=S(=O)(Nc1nc2n(n1)C(c1ccc(Cl)cc1)CC(c1ccc3ccccc3c1)=N2)c1ccc(Cl)cc1
CC1CN(CC2(C)OCc3cc(-c4cnn(Cc5ccc(C(=N)N)cc5)c4)ccc32)CC(C)N1
CCN(C)C=CC(=O)c1ccc(N(CC)CC)cc1
C=CCNC(=S)Nc1nnc(-c2ccc(OCC)cc2)o1
O=C(Nc1ccc2c(c1)CCC2)C1CCN(C(=O)c2ccc(Cl)cc2)CC1
CCCN(Cc1nc(-c2ccc(OC(F)(F)F)cc2)oc1C)c1ccc(OC(F)(F)F)cc1
CCS(=O)(=O)N(CC1=C(c2ccccc2)CCC1)C1CCC1
Clc1ccc(Nc2cc(-c3cccnc3)ncn2)cc1Cl
Cc1nc2c(O)cccc2c2ccc3c(c4ccccc4n3C)c12
CCN(CC(=O)Nc1ccc2c(c1)OCCO2)C(=O)c1cc(S(=O)(=O)N(C)CC)ccc1Cl
CNC(=O)C1OC(n2cnc3c(NC)nc(C#CCC(C)C)nc32)C(O)C1O
CCn1c(C)nnc1SCC(=O)Nc1c(C)nn(-c2ccccc2)c1C
O=C(c1cc2cc(Cl)ccc2[nH]1)c1cc(Cl)ccc1O
CC1C(=O)N(CC2CCCCC2)c2sc3ccccc3[n+]2C1=O
COc1cc2ncnc(Nc3cc(Cl)cc(Cl)c3)c2cc1NC(=O)C=CCN(C)C
CCn1c(=O)n(C(CCOC)CC(C)C)c(=O)n(C(c2ccccc2)c2ccccc2)c1=O
CCOc1ccc(-n2nnc(CSc3nnc(C(N)=O)s3)n2)cc1
Cc1cccc(N2CCN(c3ncc(C(Cc4cccnc4)c4ccccc4)cn3)CC2)c1
Cc1ccc(NC(=O)C(c2cccc(F)c2)N2CCN(C)CC2)cc1F
O=C(Cc1ccccc1)NC1CCN(C(=O)c2ccc(C(F)(F)F)cc2)CC1
CN(Cc1ccc2[nH]c(N)nc(=S)c2n1)c1ccc(C(=O)O)cc1
O=C(C=CC#CCSc1nc(-c2ccc(Cl)cc2)c(-c2ccccc2)[nH]1)NO
CCCCCC(O)C=CC1C(O)CC(=O)C1CC=CCCCC(=O)O
O=C1NC(=O)C(c2cnn(CC(O)CO)c2)(c2ccc3nc(-c4cc(F)ccc4O)c(COc4ccccc4)n3c2)N1
CC(=O)NC(CO)C(=O)NC(C)C(=O)NC(C(=O)NC(CC(C)C)C(=O)NC(C=O)C(C)(C)C)C(C)C
Cc1ccc(Cl)cc1NC(=O)CN(C)C(=O)Cn1ccc2cc(S(=O)(=O)N3CCCC3)ccc21
CCOC(=O)c1cccc(NC(=O)c2ccc3c(=O)n4c(nc3c2)CCCCC4)c1
CCCCN(CC)CCNc1ccc2ccc3c4ccccc4[nH]c3c2c1
Clc1ccc(C(Cc2ccncc2)c2ccc(Oc3ncccn3)cc2)cc1
CCCCCCCCCCCC(CO)NCCCOc1cccc2ccccc12
COc1ccc(C2CC(c3ccc(F)cc3)=NN2c2ccc(S(N)(=O)=O)cc2)cc1
O=S(=O)(c1ccccc1)c1cc(Cl)c(Oc2cnc3ccccc3n2)cc1Cl
COc1cc(OC)nc(NC(=O)Oc2ccccc2)n1
Cn1c(=O)[nH]c(=O)c2cc(C(=O)Nc3ccc(Br)cc3Cl)ccc21
O=C(NC1CCCCCCC1)NC1CCCC1
CC1CCN(C(=O)CSCC(=O)NCCN2C(=O)CSC2=O)CC1
CSc1ccc2ccccc2c1
CC1CCC2(C)CCC3(C)C(=CCC4C5(C)CCC(OC(=O)CCC(=O)O)C(C)(C)C5CCC43C)C2C1C
COc1ccc(S(=O)(=O)N(CC(=O)NCCc2ccccc2)C2CCCCC2)cc1
CSCCC(NC(=O)CO)C(=O)Nc1ccnc(Cl)c1
CCC(C)C(NC(=O)C(NC(O)CO)C(C)C)C(=O)NC(CCCCN)C(=O)NCc1ccccc1
O=C(O)c1ccc2c(C3CCCCC3)c3n(c2c1)CCSc1ccccc1-3
S=C(Nc1ccccc1Cl)N1CCOCC1
Cc1nn(-c2ccccn2)c(C)c1CC(=O)NCc1ccc(C(F)(F)F)cc1F
CCOc1ccc(CCNC(=O)C2CCN(c3nn4c(=O)cc(C)nc4s3)CC2)cc1OCC
CC1=CCC2CC(CC3(CCC(C)C(C)O3)O2)OC(=O)C2C=C(C)C(O)C(O)C2(O)C(C=O)=CC=CC(C)C1
O=C(CCn1cccn1)N1CCC2C1CCN2C(CO)c1ccccn1
CC(C)(C)c1nnc(NC(=O)Cc2ccc([N+](=O)[O-])cc2)s1
Cn1ccc2c3cc(CNCCO)[nH]c3nc-2c1
CC12CCC(=O)C(C(F)(F)F)=C1C1=CC(C#N)CCC1C2
CCOC(=O)C1CCN(C(=O)c2ccc(NS(=O)(=O)c3c(C)noc3C)cc2)CC1
COc1ccc(CCNC(=O)c2ccccc2NC(=O)c2ccccn2)cc1
CCCc1nn(C2CCOCC2)c2c1CCn1cc(-c3ccc(F)cc3)nc1-2
COc1ccc(C2C3C(=O)CCCC3=Nc3nc4ccccc4n32)cc1
CC(C)CC(NC(=O)C(Cc1ccc(O)cc1)NC(=O)C1CCCN1C(=O)C(CCCNC(=N)N)NC(=O)C(N)Cc1ccc(O)cc1)C(=O)O
COc1cc(CCN)cc2c1OCO2
O=C(CNC(=O)N1CCN(c2ccccc2O)CC1)N1CCOCC1
COc1cc(OC)c(-c2csc(Nc3ccc(C)cc3)n2)cc1OC
CC(O)CNCc1ccc2c(c1)Cc1ccccc1-2
COP(=O)(OC)Oc1cccc(Br)c1
Cc1cn(-c2ccc(C(=O)NCC3CCCCC3)c(O)c2)c2[nH]c(-c3cccc(F)c3)nc(=O)c12
NCC1(CC(=O)O)CCc2ccccc21
O=C(O)C1=CC(=O)c2ccccc2C1=O
Nc1nc2c(N)ncnc2[nH]1
COc1cc2ccccc2c(Nc2c(OC)ccc3c(Cc4cc(OC)c(OC)c(OC)c4)cccc23)c1CCN(C)C
Cc1cc(-c2ccnc(NC(C)c3ccccc3)n2)cc2c(C(=O)NC3CC3)c[nH]c12
COc1ccc2c(c1)c1c(c(=O)n(-c3ccccc3)c(=O)n1CC(=O)N1CCCCC1)n2C
Cc1[nH]c(C)c2c1CC(C)(C)CC2=Cc1nccs1
Nc1cc2nccc(Oc3ccc(NC(=S)NC(=O)c4ccccc4C(=O)Nc4ccc(C#Cc5cccnc5)cc4)cc3F)c2cc1OC1CCOC1
Cc1cc(C)nc(NC(=S)N2CCC(n3c(=O)[nH]c4cnccc43)CC2)c1
CC1CN(C2=C(Cl)C(=O)N(c3cccc(O)c3)C2=O)CCN1
CN1C(=O)C2(CC(C)(C)Oc3ccc(-c4cc(F)cc(F)c4C#N)cc32)N=C1N
COc1cccc(C(=O)Nc2ccc([N+](=O)[O-])cc2)c1
CC(=O)N1CCC2=CC(Br)=CSC2C1C
Cc1ccc(-n2nc(N)nc2N)c(C)c1
CC(=O)OC1CC(OC2C(O)CC(OC3C(O)CC(OC4CCC5(C)C(CCC6C5CCC5(C)C(C7=CC(=O)OC7)CCC65O)C4)OC3C)OC2C)OC(C)C1O
Cc1c(C(=O)O)c(-c2ccncc2)nn1CC1CC(c2ccc(Cl)cc2)=NO1
COc1cc(-c2nc(CN3CCCC3CO)co2)cc(OC)c1OC
Cc1ccc(NC=C2C(=O)N=C(N)N2c2cccc(Cl)c2)c(Cl)c1
CC(C)(C)OC(=O)CCC(NCC(O)C(Cc1ccccc1)NC(=O)OC(C)(C)C)C(=O)Nc1ccccc1
CCn1nc(C2CCN(C(=O)CCn3ccccc3=O)CC2)ccc1=O
CCOc1cc(NC(=O)C2(NC(=O)c3ccc4c(C5CCCC5)c(-c5ncc(Cl)cn5)n(C)c4c3)CCC2)ccc1C=CC(=O)O
CC(=O)OC1C2C(OC(=O)c3ccccc3)C3(OC2(C)C)C(C)(O)CCC(OC(C)=O)C3(C)C1OC(=O)c1ccccc1
COc1cccc(CNC(=O)CN(c2cccc(C)c2C)S(=O)(=O)c2c(C)noc2C)c1
O=C(CC1CCN(Cc2cccc(Oc3cccnc3)c2)CC1)NCc1cccnc1
CC12CC(=O)C3C(CCC4CC(O)CCC43C)C1CC(=N)N2
CC(C)(C)C(=O)NCC#N
O=c1c2ccc(OCCCN3CCCC3)cc2c(-c2ccc(OCc3ccccc3)cc2)nn1CCCN1CCCCC1
O=C(Nc1ccc(F)cc1)c1cc2c(s1)-c1ccccc1OC2
CC12C(=O)N(c3ccc(NC(=O)c4ccccc4)cc3)C(=O)N1C1c3ccccc3OCC1C2c1ccccc1
Cc1nc(CC(=O)N2CCC(N(C)Cc3csc(C)n3)C2)cs1
O=C(CC(C(=O)O)c1ccccc1Cl)c1ccc(Cl)cc1Cl
CC1CN(C(C)CO)C(=O)CCCn2nncc2COC1CN(C)C(=O)Cn1cncn1
O=C(O)c1ccccc1C=C1SC(=S)N(c2ccc(F)cc2)C1=O
Nc1ccccc1NC(=O)c1ccc(-c2ccccc2)cc1
CC(O)C(C)CCCC1CCC2CC(C(C)N(O)C=O)CCC12C
COc1ccc(CCc2nnc(CCC(=O)N(C)Cc3ccsc3)o2)cc1
O=C1c2ccccc2C(=Nc2ccccc2F)c2c1ccc1ccsc21
CC12CCC(Nc3ncc(C(F)(F)F)c(NC4CCOCC4)n3)(CC1)CC2
CCN(CC)CC(=O)N1CCN(c2cc3c(cc2F)c(=O)c(C(=O)O)cn3C2CC2)CC1
CC(=O)Cc1ccc(OCCN2CCOCC2)cc1
O=c1oc2ccccc2c(O)c1C(c1ccc(OC(F)(F)F)cc1)c1c(O)c2ccccc2oc1=O
Cn1cnc(S(=O)(=O)NC(=O)C2(C)CCCN2C(=O)c2ccccc2-c2ccccc2)c1
CCOc1ccc(CCNC(=O)c2c(-c3ccccc3)noc2C)cc1OCC
Cc1c(Nc2ccc(O)cc2)nc2ccc(Cl)c(OCC(N)Cc3ccccc3)c2c1Cl
Oc1ccc(CC2COCc3c(oc4c(O)c(O)c(O)cc34)C2)cc1O
COC1CC(O)CC(C=Cc2cccnc2)O1
Cc1ccc(NC(SC2CCCC2)C(O)c2ccc(C)c([N+](=O)[O-])c2)cc1
NC(=O)Cn1c(-c2ccc(F)cc2)cc(=O)c2cc(S(=O)(=O)N3CCCCC3)ccc21
Cc1nc(C(=O)NCc2ccc(F)cc2)cc2c3ccccc3n(Cc3cccs3)c12
OCC(O)CSCc1cccc(Nc2cc(C(F)(F)F)cc(C(F)(F)F)c2)n1
CCOc1cc(C(Nc2nc3ccccc3s2)c2c(O)ccc3cnccc23)cc(OCC)c1OCC
CC(C)N(C)CCC(C(=O)N1CCN(c2ccccc2OCCOc2cccc(C34CC5CC(CC(C5)C3)C4)c2)CC1)c1ccccc1
CCN1C(=O)c2ccc(C(=O)NCC(=O)OC)cc2C1=O
Cc1ccc(NC(=O)C2CCN(C(=O)CCC(=O)N(C)c3ccccc3)CC2)cc1C
CCOC(=O)N1CCN(C(=O)COc2ccc(S(=O)(=O)N3CCOCC3)cc2)CC1
CN(C(=O)N1CCOCC1)C1CCN(c2ccc([N+](=O)[O-])cc2)C1
c1ccc(-c2nnc(CN3CCN(c4ccccc4)CC3)o2)cc1
CC(C)c1onc(-c2c(Cl)cccc2Cl)c1COc1ccc(C(=O)Nc2cccc(C(=O)O)c2)cc1
CCCC1CCC(O)C(O)C=CC=C2CCC(CC(C)(C)CC1)C2O
CCN(C=CS(=O)(=O)c1ccccc1)CC(=O)Nc1ccc(C)cn1
O=C(c1cccnc1)C1CCCN1c1ncnc2[nH]cnc12
COc1cc(S(=O)(=O)Nc2nc(-c3ccccc3)c(-c3ccccc3)s2)ccc1C
Fc1ccc(Nc2ccc3c(c2)CNCCN3c2ccncc2)cc1
COc1ccc(Nc2ncnc3cc(OC)c(OC)cc23)c(OC)c1
CC1CCCC(C)N1C(=O)CSc1nnc(NC(=O)c2ccccc2Cl)s1
FC(F)(F)Oc1cccc(CN2CCC3(CC2)Cc2cc(Br)cc(-c4csnn4)c2O3)c1
CC(C)(C)Nc1nc(-c2cc3cc(C(C)(C)C)ccc3[nH]2)cc(-c2cc3ccccc3s2)n1
Cc1ccc(NS(=O)(=O)Cc2ccc(C(=O)NCc3cccnc3)o2)cc1
CCCCCCCCCCCCCCC(O)C1CCC(C(O)CCCCCCCCCCCCC(O)CC2=CC(C)OC2=O)O1
N#CC(Cc1ccccc1)NC(=O)C(Cc1ccccc1)NC(=O)C1CC(O)CN1C(=O)C1(c2ccccc2)CC1c1ccccc1
CN(C)CCCN(C)c1ncc(CNC(=O)N(C)C)cn1
Cc1cn(-c2ccc(-c3ccc(=O)n(CC4CCC(C(=O)O)CC4)n3)cc2C)cn1
Cc1cc(N(O)C(=O)C(F)(F)F)ccc1-c1ccc2c(-c3ccc(Cl)cc3)nn(C)c2c1
Cc1ccc(C2N3CCCN23)cc1
CCC(c1cc(Cl)ccc1O)C(CC)c1ccc(O)cc1F
COc1ccc(N(C)Cc2ccccc2)cc1-c1cnc(C)c(C(=O)Nc2ccccc2Cc2ccccc2)n1
CCC1(CC)C(=O)N(C(=O)NCc2ccc(S(C)(=O)=O)cc2)C1Oc1ccc(C(=O)O)cc1
CCc1c(N)cc(-c2nc3cnccn3c2Nc2cccc(Cl)c2)cc1C(=O)O
CC(C)C(N)CN1C(=O)C(C)(C)c2cnc(Nc3ccc(-n4ncc(C(F)(F)F)c4C(F)(F)F)cc3)nc21
COc1cc(Cc2cnc(N)nc2N)c(C(C)O)cc1OC
COc1ccc2c(=O)c(C=CC(=O)c3ccccc3)coc2c1
O=c1[nH]c2nn(Cc3ccc(F)cc3)cc2c(-c2ccc(Cl)cc2)c1Cc1ccsc1
COc1cccc(CC(=O)Nc2nnc(CCSCCc3nnc(NC(=O)Cc4cc(OC)c(OC)c(OC)c4)s3)s2)c1
CC(C)(C)c1ccc(C2=Nc3ccc(N)cc3N(C3CCCCC3)C(=O)C2)cc1
CN(Cc1nnc2n1CCC2)C(=O)CN1CCCCC1
Cc1cccc(C)c1Oc1cc(C(=Nc2ccc(C#N)c(C(F)(F)F)c2)NO)ccn1
COc1ccc(C(CC(=O)NC2CCN(Cc3ccccc3)CC2)c2ccc(Cl)cc2)cc1
CC12Cc3cnn(-c4ccc(F)cc4)c3C=C1CCCC2C(O)c1cn(-c2ccccc2)nn1
NC1CCc2ccccc2C1=O
O=C(Cc1cccs1)Nc1nc2ccccc2[nH]1
CCn1c(SCC(=O)Nc2nnc(C(C)C)s2)nnc1C1CC1
CCC1(O)COCc2c1[nH]c1c(C(=O)O)ccc(CBr)c21
CC1CN(C(C)CO)C(=O)c2cccc(NC(=O)Cc3cccc4cccnc34)c2OC1CN(C)Cc1ccc(C(F)(F)F)cc1
COc1ccc(C(=O)OCC(=O)Nc2ccc(S(=O)(=O)NC3=NCCS3)cc2)cc1
COc1ccc(-c2noc(C3CCCCN3C(=O)C3CC3)n2)cc1OC
O=C(NCC1COCCO1)c1ccc(F)cc1Br
CCCN(CCC)CCC(=O)c1cccs1
Cc1ccc(NC(=O)c2cnc3scc(C)n3c2=O)cc1F
CC(=NNC(=O)c1cc(C23CC4CC(CC(C4)C2)C3)c2ccccc2n1)c1ccc([N+](=O)[O-])cc1
COc1cc(C=CC(=O)OCC(=O)NC23CC4CC(CC(C4)C2)C3)cc(OC)c1
CCCCn1c(=O)c2ccc(O)cc2c2cnc3c(c21)-c1ccccc1C3=O
CCN(CC)C(=O)CSc1nnc(Cc2cccs2)n1-c1cccc(C)c1
CC(C)CNc1ccnc(N(C)c2c(C(N)=O)nc3n2CCOc2cc(F)c(C#CC(C)(C)O)cc2-3)n1
Cn1cccc1CN1CCC(C(=O)N2CCN(c3ccc(F)cc3)CC2)CC1
O=c1cccc2c(Cc3ccccc3)cc(CCCc3ccccc3)cc(CC3CO3)c1-2
CS(=O)(=O)c1ccc(-c2c(-c3ccccc3)c3ccc(O)c(-c4ccccc4)c3oc2=O)cc1
Cc1cccc(N2CCN(C(=O)NC3CCS(=O)(=O)C3)CC2)c1C
COc1cc(C2c3cc4c(cc3C(O)C3COC(=O)C23)OCO4)cc(OC)c1OC
CCN(CCOC)C(=O)Nc1cc2ncnc(Nc3cccc(Br)c3)c2cn1
COc1ccc(CNc2cc(-c3cccc(C(F)(F)F)c3F)ncn2)c2ccccc12
C=CC1(C)CC(=O)C2(O)C(C)(O1)C(OC(=O)NCCc1ccc(O)c(O)c1)C(O)C1C(C)(C)CCC(O)C12C
COc1cc(O)c2c(c1)C=C(C=CC(C)=O)CC2
CC(=O)N1c2ccc(-c3cc(C(F)(F)F)nc(-n4nc(C)cc4C)n3)cc2CCC1C
O=C(CN1C(=O)C(NC(=O)Nc2ccc(Cl)c(Cl)c2)C(=O)N(c2ccccc2)c2ccccc21)NCc1ccccc1
COc1ccc(C(=O)c2cn(CC(=O)NCc3ccccc3)c3cc4c(cc3c2=O)OCO4)cc1
COc1cc(-c2ncc3cccnc3c2O)ccc1O
CCCSc1nc2cccc(C(=O)NCC(O)c3ccc(O)c(C(=O)OC)c3)c2n1Cc1ccc(-c2ccccc2-c2nnn[nH]2)cc1
CC(C)(Cc1ccccc1)NCC(O)COc1ccc(OCC(O)CNCCc2ccccc2)cc1
Fc1ccc2c(-c3nnc4cncc(-c5ccccc5F)n34)cccc2c1
Cc1nc(N2CCCC2c2ncc(C)o2)c2cc[nH]c2n1
CCOc1ccc(S(=O)(=O)N2CCCC(C(=O)Nc3ccccc3OC)C2)cc1Cl
Brc1ccc(CNCC(C2CCCCC2)N2CCN(C3CCCCC3)CC2)cc1
CC(N)C1(c2ccccc2)CCCCC1
CC(=O)NC(=Cc1ccccc1)C(=O)NCCCNCCCNCCCN
Cn1c(=O)c2cc(-c3ccccc3)oc2c2ccccc21
Cc1cnc(C(CCC(C)C)NC(=O)c2cc(COCc3ccc(C(F)(F)F)cc3)on2)cn1
CC(=O)c1cc(-c2ccccc2)ccc1OCCCN(C)C
O=C(CCC(NC(=O)C1C2CC(c3ccc(Br)cc3)(CO2)C1C(=O)NCC(=O)N1CCCC1C(=O)O)C(=O)O)NO
Nc1ncnc2c1ncn2C1COC(CO)O1
Cc1cccc(C)c1NC(=O)Nc1ccc2c(ccn2S(=O)(=O)c2ccccc2)c1
Cc1cc(OCP(=O)(O)O)ccc1CC(N)C(=O)O
CCN(CC)C(=O)C(C)C1CCC(CC(C)n2cc(C#CCN3CCC(O)CC3)nn2)O1
COc1ccc2c(c1)cc(C(=O)N(C)CCc1ccc(F)cc1)n2CCc1ccccc1
COc1cccc(CC(=O)NC2CCCc3ccccc32)c1
O=C(NCc1ccccc1)N1CC2CC(C(=O)N3CCCC3)C(C1)O2
COC(=O)C(=Cc1cccc(F)c1)CSC
Nc1nc(=O)n(C2CSC(CO)O2)cc1F
O=C(NN=Cc1cc(Br)c(O)c(Br)c1O)C1COc2ccccc2O1
O=C(COc1ccccc1)Nc1cccc2ccccc12
O=C1CC(NS(=O)(=O)c2ccccc2)CN1c1ccccc1
CCCCCN(C(=O)CCC(=O)OCC(=O)c1c(-c2ccccc2)noc1C)c1ccccc1
COc1ccccc1CN(C)C(=O)c1ccc(C#Cc2ccccn2)cn1
NC(CC(=O)O)C(=O)O
FC(F)(F)Oc1ccc2c(-c3cnc4[nH]ccc4c3)noc2c1
CC(C)c1nnc(CN(C)c2nc(-c3cn[nH]c3)nc3cccc(C4CC4)c23)o1
Cc1cccc(CN2C(=O)CN(C(=O)CC(NC(=O)c3ccc4c(c3)OCO4)C(=O)O)CC2C(=O)NC(C)(C)C)c1
Cc1ccc(C(=O)Nc2ccc3nc(SCC(N)=O)sc3c2)cc1
COC(=O)c1cc2cc(N3CCN(CCc4ccccc4)CC3)ccc2s1
COc1cc2c(NC3CCCc4occc43)ncnc2cc1OCCN1CCCCC1
O=C(C(=O)N1CCN(C(=O)c2ccco2)CC1)c1c[nH]c2ccccc12
CC(C)N(CC1CC1)c1ncc2c(n1)-c1ccc(Cl)cc1C(c1cccc(Cl)c1)=NC2
COc1c2c(cc3c1C(=NO)CC(c1ccccc1)O3)C=CC(C)(C)O2
COc1ccc(C)cc1N(CC(=O)NC1CCCC1)S(C)(=O)=O
CCCCc1nc(N2CCCC2)c(C(=O)OCC)n1Cc1ccc(NC(=O)c2ccccc2NS(=O)(=O)C(=C(O)C(F)=Cc2ccccc2)[N+](=O)[O-])cc1
Fc1ncccc1Cc1noc(CN2CCc3ccsc3C2)n1
O=C1NC(=O)N(Cc2ccc(Br)cc2)C(=O)C1=Cc1ccc2ncccc2c1
COc1cc(N)c(Cl)cc1C(=O)NC1CCN(CC2CC2)CC1
COc1cccc2c1CCCCN2C(=O)CC12CC3CC(CC(C3)C1)C2
CC(C)c1cccc2sc(Nc3cccc(C(F)(F)F)c3)nc12
COc1ccc(CNc2ncc3c(n2)NC(=O)N(c2cc(C(=O)NCCNC(C)=O)ccc2C)C3)cc1
CCCCCCCCn1c2ccccc2c2c1cc(C(=O)O)n2CCCC
NS(=O)(=O)c1ccc(C(CCN2CCN(c3ccccc3F)CC2)c2cccs2)cc1
Cc1ccccc1NC(=O)c1ccccc1N(Cc1ccccc1)S(C)(=O)=O
CC(=O)NC(Cc1ccc(OP(=O)(O)O)cc1)C(=O)NC(CC(C)C)C(=O)N1CCCC1C(=O)NCCCCCC(=O)NC(C(N)=O)C(C)O
CC1(Cc2cccc(F)c2)OCc2ccc(Oc3ccccc3S(C)(=O)=O)cc21
CCC(=O)NC1CCc2cccc3c4ccccc4n(c23)C1=O
Cc1ccnc2[nH]c(=O)c3c(c12)CCCC3
Cc1ccc(NC(=O)CN(C)C(=O)c2cccnc2Cl)cc1C
CCOc1cccc(C(=O)OCC(=O)c2cc(C)n(C)c2C)c1
O=C(CN1C(=O)SC(=Cc2ccc(-c3ccccc3)o2)C1=O)NC1CCS(=O)(=O)C1
Cc1csc2nc(C=Cc3c(F)cccc3F)oc(=O)c12
CS(=O)(=O)OCC(=O)NC(Cc1ccccc1)c1nc2ccc(Br)cc2c(=O)n1Cc1ccccc1
O=C(CN1CCC(N(Cc2ccccc2)S(=O)(=O)c2ccc([N+](=O)[O-])cc2)CC1)NC1CCCCC1
CC(=O)N1CCC(C(=O)N2CCN(C(=O)c3ccccc3C)CC2)CC1
COc1ccc(C(=O)CCNC(=O)c2ccc(Br)o2)cc1
Cc1ncsc1C(=O)N1CCCN(c2ncccn2)CC1
Cc1cccc(-c2cc(F)cc(F)c2)c1
CC(C)CNC(=O)c1cn(C)c(=O)c2cc(N3CCCC3)c(N)cc12
CCc1cccc(C)c1NC(=O)Oc1ccc2c(c1)C1(C)CC[N+](C)([O-])C1N2C
CC1CCCCC1=NNC(=O)c1cc(F)ccc1O
N=C(N)c1ccc(S(=O)(=O)c2cnc3ccccc3c2S(=O)(=O)c2ccccc2)cc1
O=c1cc(-c2ccccc2)oc2c(O)c(OCc3ccccc3-c3ccccc3)cc(O)c12
Cc1cnn(C2CCCN(C(=O)c3ccc(N(C)C)nn3)C2)c1
CN1CCC23c4c5ccc(O)c4OC2C(NC(=O)C2CCCN2)CCC3(O)C1C5
CCCC(=O)N1CC2(C1)CN(CCCl)c1ccccc12
O=C1NCC2(CCCN(Cc3cccc(F)c3)C2)Oc2ccccc21
c1nc(CC2CCCCN2CC2CNCCO2)c[nH]1
Cn1cc(C=C2CCCN=C2c2cccnc2)c2cccc(C#N)c21
CCC12CCCN3C(C)CC4(C(C)=CC(=O)OC314)C(=C(C)C(=O)O)C2
CN1c2ccc(Cl)cc2C23CCCCC2C1C1(CN3)OCCO1
N#CC1(NC(=O)C2CC(S(=O)(=O)c3ccccc3Cl)CN2C(=O)C2(c3ccc(Cl)cc3F)CC2)CC1
CC12CN3CC(C)(CN(C1)C3=O)C2=NO
CCn1c(=O)n(Cc2nc3ccccc3n2CCC(O)CC(C)C)c2ccccc21
O=C(NCCCn1ccnc1)c1ccc(NC(=O)C2CCCCC2)cc1
Nc1cncc(-c2c[nH]c3ccc(C#CCN4CCC(F)C4)cc23)c1
CC(=O)Nc1ccc2c(c1)c1cc(S(=O)(=O)Nc3ccc(Cl)c(C)c3)ccc1n2CCN(C)C
ONC(=NCCNC1CCCCCCCCCC1)c1c(F)cc(F)cc1F
Cc1ccc2nc(NC(=O)COc3ccccc3[N+](=O)[O-])sc2c1
Cc1ccc(C(O)C2C3CCCCC3CN2C(=O)Cc2cccc(F)c2)cc1
CC(=O)ONC(=O)C(C)(C)C
Fc1ccc(CN2CCC3CN(c4ncccn4)C3C2)cn1
CC(C)(C)c1ccc(-c2ccc(Cn3c(NCc4ccc5[nH]cnc5c4)nc4cc(C(=O)NC(C#N)CN5CCN(CCO)CC5)ccc43)cc2)cc1
C=C(CCC(O)c1ccc(OC)cc1)C1CCC2(C)C1C(O)CC1C3(C)CCC(OC(=O)CCC(=O)O)C(C)(C)C3CCC12C
CC(C(=O)NCCc1ccc(S(N)(=O)=O)cc1)c1ccc(NS(=O)(=O)c2ccc(S(N)(=O)=O)cc2)cc1
CCOc1cc(C=C2C(=N)N3N=C(C(F)(F)F)SC3=NC2=O)ccc1OC
Cc1cc(C2CCN(C)CC2)nc(NCc2cccc(C(F)(F)F)c2)n1
CC(C)CN1C(=O)c2ccccc2C(C(=O)Nc2ccccc2)C1c1ccc(F)cc1
CC(C)=CCCC1(C)C=Cc2c3c(c(CC=C(C)C)c(CC=C(C)C)c2O1)C=CC(C)(C)N3
COc1ccc(-c2cn3ncc(C(N)=O)c(NC4CCC(C)CC4)c3n2)cc1
CCCCOc1ccc(Oc2cc(C(=N)N)ccn2)cc1
COC(=O)c1c(C2(c3ccc(Cl)cc3)CC2)csc1NC(=O)c1nc[nH]c1C(F)(F)F
Cc1ccc2nc(N3CCNC(=O)C3)sc2c1
Cc1cc(C(F)(F)F)cc(C)c1-c1ccc2c(c1)c(CC(=O)O)cn2C(=O)c1cc(F)cc(F)c1
CCNC(=O)c1ccc2c(c1)N(C)C(=O)c1ccccc1S2(=O)=O
CCc1cccc(C)c1NC(=O)CN1CCN(CC(=O)N2CCCCC2)CC1=O
C[n+]1ccc(Nc2ccc(Nc3ccc(Nc4cc[n+](C)c5cc(Cl)ccc45)cc3)cc2)cc1
O=C(CCc1ccccc1)C1OC1c1cccs1
Cc1nn2cc(-c3ccc(NS(=O)(=O)c4cc(F)ccc4C)cc3)nc2s1
O=C(C=Cc1c(C(=O)O)[nH]c2cc(Cl)cc(Cl)c12)Nc1ccc(-c2cccc(C(F)(F)F)c2)cn1
CC1(C)Cc2c(c(N3CCOCC3)nc3sc4c(=O)n(-c5ccccc5)c(SCc5ccccc5)nc4c23)CO1
Cc1cc2cc(NC(=NC(=O)C3CCCCC3)NC3CCCCN(CC(=O)N4CCCC4)C3=O)ccc2o1
O=C(NNC(=S)NC1CCCCC1)c1c[nH]c2ccccc12
Cc1cc(C#N)cc2nc(-c3ccc(OCc4cccc(CN5CC(O)C(O)C(O)C5CO)n4)cc3)oc12
C=CCCCCN1C(=O)NC(CC(C)C)C1=O
CCCCCCCCC=CCCCCCCCC(=O)OCC1Cc2c(n(CC)c3ccccc23)CN1
COc1cc2c(cc1C(=O)Nc1ccc(OC(F)(F)F)cc1)nc(Nc1c(F)cccc1F)n2-c1ccccc1F
COCCNC(C(=O)Nc1ccccc1C(F)(F)F)c1ccco1
COC1=CCC2(C)C(=CCC3C2CCC2(C)C(OC(C)=O)CCC32)C1
Cc1cccc2c1C(=O)N(Cc1nc3ccc(F)cc3n3cccc13)S2(=O)=O
COc1cccc(OC)c1OCCNCC1C(=O)OC2C1CCC1(C)OC21
O=C(COc1ccccc1)NNC(=O)Cc1ccccc1
c1ccc2c(c1)CCSc1ccccc1O2
O=C1CCCC2=C1C(c1ccc(O)cc1)C1=C(COC1=O)N2
CCOCc1nn(C(C)(C)C)c2c1CN(S(=O)(=O)N(C)C)CCC2
[O-][S+](c1cccc2ccccc12)N1CCC(F)C1CN1CCC(O)C1
CC(CCC(O)C(C)(C)O)C1CCC2(C)C3CCC4C(C)(C)C(=O)CCC45CC35CCC12C
Cc1cccc(-c2nc(CN3CCOCC3)co2)c1
CN(Cc1ccccc1)C(=O)C(Cc1ccccc1)NC(=O)OCc1ccccc1
O=C(O)C=Cc1cccc2[nH]c(-c3nc(-c4ccccc4)cs3)cc12
CC1(C)C(=O)N(Cc2ccccc2Cl)c2ccccc2N1C(=O)C1CCCCC1
O=C(CCN1CCN(c2ccc(F)cc2)CC1)NCc1ccccc1
Cc1nc(-c2ccc(-c3cn(-c4cccc5ccccc45)nn3)cc2)c(-c2ccc(C(=O)O)cc2)s1
COc1ccc2cc(-c3c[nH]c4cc(Cl)ccc34)[nH]c2c1
COc1cccc(-c2c(C(=O)NN=Cc3cc([N+](=O)[O-])cc([N+](=O)[O-])c3O)nnn2-c2nonc2N)c1
CC(NC(=O)C(NC(=O)c1ccccc1)C(C)C)C(=O)NN(CC(=O)O)C(=O)C1OC1C(=O)NC(C)C(=O)NCCNC(=O)C1OC(n2cnc3c(N)ncnc32)C(O)C1O
Cc1ccc(-n2c(=O)c3ccccc3n3c4nc(OCC(F)(F)F)ccc4c(=O)n23)cc1
CSc1ccccc1NC(=O)c1cc(COc2ccc3ncccc3c2)on1
Cc1cccc(C)c1OP(=O)(OCC1OC(n2ccc(N)nc2=O)CC1O)OCC1OC(n2ccc(N)nc2=O)C(C)(O)C1O
CCOC(=O)CC1N=C(c2ccccc2)OC1=O
OC(COc1ccc(Br)cc1)CN1CCc2sccc2C1
COc1ccc(NC(=O)c2ccccc2Sc2ccnc(Nc3ccc4ncsc4c3)n2)cc1
COc1ccc2c(c1)CCC(c1ccc(C(=O)O)cc1C)=C2
CCC(C)(C)n1nnnc1C(c1ccc(OC)cc1)N1CCN(c2ccc(OC)cc2)CC1
CC1COCCN1c1nc(N2CCOCC2C)c2ccc(-c3cccs3)nc2n1
CC(Oc1ccccc1-c1nc2ccccc2s1)C(=O)NC(C)c1ccccc1
Nc1c(C(=O)c2ccccc2)cnn1-c1ccccc1
CC(C)CCC1(C)CC(=O)C2=C(O1)C(O)(CC(C)C)CC(=O)O2
O=C(NC1CCN(Cc2nc3cc(F)ccc3s2)C1)c1cnn2cccnc12
c1csc(-c2nc(NCc3cc(-c4cn[nH]c4)cc4[nH]cnc34)c3ccccc3n2)c1
Cc1nnc(SCC(=O)N2CCN(c3ccccc3)CC2)n1-c1ccc(F)cc1
CC1(C)C(=O)CCC2(C)C1CCC13C(=O)C4C(CC12)C4(C)C3=O
O=C(CN1C(=O)C2(OCCO2)c2cc(Cl)ccc21)N1CCOCC1
COc1c(CNC(C)=O)c(C)nn1C
Cc1cc2ccccc2nc1-c1nnc(N2CCC(C)(O)CC2)s1
Cn1cc(C2OC(COC(=O)CC(C)(C)C)CC2NC(=O)C2CCCCC2)cn1
CCCCNCCCOc1ccc2c(C)c(CC(N)=O)c(=O)oc2c1
Cc1ccc2c(c1)C(=O)N(c1ccccc1)C2=O
Cn1cnc(NC(=N)NC(=O)C2CCCCC2)c1C(=O)Nc1ccc(Cl)cc1
CCCC(=O)OCCC(C)C1CCC2(C)C3CCC4C(C)(C)C(OC(=O)CCC)CCC45CC35CCC12C
Cc1cccc(NC(=O)Nc2ccc(-c3c(CN)sc4nc(C)nc(N)c34)cc2)c1
CCC(C)C(NC(=O)C[S+]([O-])C(C)C(O)C(CC1CCCCC1)NC(=O)COc1ccccc1)C(=O)NCc1nc2ccccc2[nH]1
Nc1n[nH]c(SCC(=O)NCc2ccccc2)n1
O=C(NC(C(=O)N1CCCCC1)=C(Cl)c1cccc(Br)c1)c1ccc(Br)cc1
COC(=O)C(=O)N1CC2(C(=O)NC3CCCCC3)CC3C=CC2(C1)c1ccccc13
Cn1c(=O)nc2n(-c3ccccc3F)c3ccccc3nc-2c1=O
O=C(CSc1nnc(-c2ccc(F)cc2)o1)c1ccccc1
O=C(c1oc2ccccc2c1SCCN1CCOCC1)N1CCCCC1
COc1cc2ncc(C(N)=O)c(Nc3ccc(Cl)cc3)c2cc1OC
CCOC(=O)C=C(O)CSc1nc2ccccc2[nH]1
Nc1nc(NN=Cc2cccc3ccccc23)nc2sc(Cl)nc12
CCCNC(=O)C(NC(=O)c1ccc(C=Cc2ccccc2)cc1)C1CCN(C(=O)c2ccccc2)CC1
CCOc1cccc(-c2csc(NC(=O)c3ccc(S(=O)(=O)N4CCOCC4)cc3)n2)c1
CCCCNC(=O)COC(=O)C1CCN(S(=O)(=O)c2ccc(OC)c(Cl)c2)CC1
CC(C)C(O)C(=O)NC1CC(C)(C)Cc2c1cnn2-c1ccc(F)cc1F
Cc1cccc(C)c1OCc1nc(-c2ccccn2)no1
Cc1c(CSc2ccc(Cl)cc2)cccc1SCc1ccccc1
O=C(CN1CCN(c2cccc(C(F)(F)F)n2)CC1)NN=Cc1ccco1
Cc1ccc(CSc2c([N+](=O)[O-])c(C)nn2-c2nc(=O)c3ccccc3[nH]2)cc1
CCOC=C1C(=O)N(CCc2ccc(OC)cc2)c2ccccc21
CCOCCn1cc(C2CCN(CCOCc3ccccc3)CC2)c2ccccc21
COc1ccc(-n2[nH]cc(C(=O)C(F)(F)F)c2=O)cc1
CCc1ccc(C(=O)CSc2nnc(Cc3c(NC(=O)CCl)sc4c3CCCC4)n2NC(C)=O)cc1
NC=NNC(=S)NC1OC(CO)C(O)C(O)C1O
CCC1CC2CCC(C)C(O)(O2)C(=O)OC(C)CC2CCC(O2)C(C)C(=O)OC(C(C)CC2CCC(NC(=O)OC)O2)CC(C)C=C(C)C(=O)O1
O=c1nc(-c2ccc(C(F)(F)F)cc2)sn1Cc1cc(Cl)ccc1OCc1ccccc1
Nc1ncnc2c1nc(-c1ccccc1)n2C1OC2COP(=O)(O)OC2C1O
Cc1ccc(C(=O)Cc2c(Cl)cncc2Cl)cc1
COc1ccc(CCn2c(CSc3nsc4cccc(F)c34)nc3ccccc32)cc1
Cn1cnc(-c2cc3nccc(Oc4ccc(NC(=O)NC(=O)c5c(Cl)cccc5Cl)cc4F)c3s2)c1
CC(=O)NC(CC(=O)O)C(=O)NCCc1c[nH]c2ccccc12
O=C(Nc1ccc2c(c1)N(Cc1c(Cl)cccc1Cl)C(=O)c1ccccc1S2)Nc1ccc(Cl)c(C(F)(F)F)c1
Nc1ccc(F)cc1
Cc1cnc(C2CCCN(CC3CCOC3)C2)cn1
Cc1ccccc1NC(=S)c1cccc([N+](=O)[O-])c1C
CC(C)CCCC(C)C1CCC2C3CC(O)C4CC(OS(=O)(=O)O)CCC4(C)C3CCC12C
Cc1ccccc1C(c1nnnn1Cc1ccco1)N1CCCCC1
O=C1C=CC(Nc2ccccc2)=CC1=O
O=C(O)c1ccc(N2C(=O)C3C4CCC(C4)C3C2=O)cc1
CCC(NC(C)=O)c1ccc(Cl)c(C2(c3nnc4c5cccc(Cl)c5c(-c5ccc(-c6cnc(C)o6)cc5)nn34)CC2)c1
Cc1cccc(OCC(=O)NC(=S)N2CCN(C(=O)c3ccco3)CC2)c1
COc1ccc(NC(=S)NC(=O)c2cccs2)cc1
CCOc1cccc(Cc2cn(COCc3ccccc3)c(=O)[nH]c2=O)c1
COc1ccc(N2CCN(C(=O)C(Cc3ccc(F)cc3)NS(=O)(=O)c3cccc4nsnc34)CC2)c(OC)c1
COc1ccc(-c2c3c(=O)n(C)c(=O)n(C)c3cn2-c2ccc(OC)c(OC)c2)c(OC)c1
CSCCCn1c(=N)c(C(=O)NC2CCCC2)cc2c(=O)n3cccc(C)c3nc21
N#Cc1ccc(C(=O)Nc2ccc(F)c(C3(C(F)F)COCC(N)=N3)c2)nc1
COC(=O)C12CCCCC=C1N(Cc1cc3c(=O)n(C)c(C)nc3cc1Cl)C(=O)C(CC(=O)NCC13CC4CC(CC(C4)C1)C3)C2
Cc1ccc2nc(NC(=O)CSc3nncn3C)sc2c1
COCON1C(=O)C(=Cc2ccc(F)cc2)N(Cc2ccccc2)C(CC(C)C)C1=O
Cc1cc(-c2ccccc2)ccc1OC1CNC1
COc1ccc(S(=O)(=O)C=Cc2ccccc2[N+](=O)[O-])cc1
Cc1ccc(-n2nc(C)c3c2NC(=O)CSC3c2ccc(F)cc2)c(C)c1
O=C(O)c1cc(-c2ccc(-c3ccc(OC(F)(F)F)cc3)o2)ccc1OCc1ccccc1
O=C(CSC(=S)Nc1cccc2cccnc12)Nc1ccc([N+](=O)[O-])cc1
Cc1ccccc1C(=O)N1CCN(c2ccccc2F)CC1
COC(=O)C1=C(c2ccc(F)cc2F)CC2CCC1N2C(=O)N1CCC(C)CC1
CNC(=O)Nc1ccc(-c2ccc(CN3CCc4cccc(OC)c4C3)s2)cn1
CC(=O)c1c2c(cc3c(=O)cc(-c4ccccc4[N+](=O)[O-])oc13)OCO2
COc1ccc(Cl)cc1-n1c(C)cc(C(=O)COC(=O)CCNC(=O)c2ccc([N+](=O)[O-])cc2)c1C
NC1CCC(Nc2nc(Nc3ccnc4cc(Cl)ccc34)c3ccccc3n2)CC1
OCC1OC(Oc2ccc(-c3cccs3)cc2)C(O)C(O)C1O
CC(C)CC(NC(=O)Cn1ccc2ccc(-c3cncnc3)cc21)C(=O)NC(CC(N)=O)c1ccccc1
COc1ccc(Nc2nc(-c3ccccn3)nn2S(=O)(=O)c2ccc(Cl)cc2)cc1
C[S+]([O-])c1ccc(-c2nc(S(C)(=O)=O)c(C#N)c(=O)n2-c2ccccc2)cc1
CCOC(=O)c1c(N)n(N=Cc2ccc(OC)cc2)c2nc3ccccc3nc12
CCCCCCCCCCCCCCCCNc1ccc(-c2ccccc2)cc1
Cc1ccc2nsnc2c1S(=O)(=O)NCc1ccccc1
Cc1cc(C)[n+](NC(=O)c2ccc(=O)[nH]c2)c(C)n1
CN(C)CCCOc1ccc(C(CN(c2ccccc2)c2ccccc2)N2CCCCC2)cc1
O=C(CNc1ccc(Oc2ccccc2)cc1)N1N=C(c2ccccc2)CC1c1ccccc1
CN1CCC(c2cccc(NC(=O)c3cccc(CNC(=O)c4ccccc4Cl)c3)c2)CC1
COc1ccc(N(C)C(=O)CSc2ccc(-c3ccc(Cl)cc3)nn2)cc1
COC(=O)C1C(c2c(OC)cc(OC)cc2OC)CC2CCC1N2C
CCn1c(C)c(C(=O)Nc2ccc3c(c2)OCCO3)sc1=Nc1ccc(Cl)c(Cl)c1
Cc1cc(-c2cccc(C3CCCCN3C)c2)n(-c2ccccc2)n1
COc1ccccc1CNC(=O)Cn1nc(C)n2c(cc3cc(Cl)ccc32)c1=O
NS(=O)(=O)OC(CCl)CBr
Cc1[nH][nH]c(=O)c1C(c1ccn(C)c1)c1c(C)[nH]c2ccccc12
CCN(CC)CCNS(=O)(=O)Cc1ccccc1
O=C(CSc1nnc(NC(=O)C23CC4CC(CC(C4)C2)C3)s1)c1ccc(Cl)cc1Cl
Cc1nc(SCC(=O)Nc2cc(C)n(C)n2)c2c(C)noc2n1
COOC(C(C)C(=O)NCc1ccc(OC)cc1)C(C)(C)OO
CC(=O)N(c1cccc([N+](=O)[O-])c1)C1CCCC1N(C)C
O=c1[nH]c(O)nc2[nH]c3c4c(=O)n(Cc5ccc(F)cc5)c(=O)c4c4c5cc(O)cc(O)c5[nH]c4c3n(C3OC(CO)C(O)C(O)C3O)c12
O=C1NC(=O)C(=Cc2ccc(OCCCCCCCCN3C(=O)C(=Cc4ccccc4)SC3=S)cc2)S1
COc1ccc(C(=O)c2c[nH]c(C(=O)NCCCN(C)C)c2)cc1
Cc1nn(Cc2ccc(Cl)cc2)c(NC(=O)C(C)N)c1C(N)=O
Cc1cc2nc(Sc3cc(Cl)cc(Cl)c3)n(NC(=O)c3ccc(F)cc3)c2cc1C
CC(=O)C1=CC(=CNc2ccc(C(=O)O)cc2)C(=O)O1
CC1NC(=O)C(CC(=O)O)C(C)COC(=O)CCSCC(C(=O)O)NC(=O)C(CCCN=C(N)N)NC1=O
c1cncc(-c2c(-c3ccc(OCCN4CCCC4)cc3)oc3cc(OCCN4CCCCC4)ccc23)c1
O=C(O)c1cc2sccc2n1CC(=O)N1CCC(Cc2ccccc2)CC1
CN(C)c1ccc(CC(=O)NCc2cn3c(n2)SCC3)cn1
CC(O)(COC(=O)c1ccccn1)C(=O)NC(=O)Cc1ccc(-c2ccccc2)cc1
CCC(C)C(NC(=O)C(NC(=O)C(C)NC(=O)C(C)NC(=O)C(NC(C)=O)C(C)C)C(C)C)C(=O)NC(Cc1ccccc1)C(O)C(=O)Nc1cccc(-c2nn[nH]n2)c1
O=C(CSc1nc(=O)cc(-c2ccc(Cl)cc2)[nH]1)Nc1ccccc1F
COc1cccc(C2CC(=O)C=C(c3ccc(C)cc3)C2)c1OC
CCCCc1ccc(NC(=S)N2CCCN(Cc3ccc([N+](=O)[O-])cc3)CC2)cc1
N#Cc1ccc2[nH]c(-c3cc(C(=O)NC4CCC(O)CC4)ccc3OCCO)nc2c1
CNC(=O)C1CCC2(CCN(C(=O)c3ccc(C)s3)CC2)O1
Cc1cn2c(-c3cn[nH]c3)cnc2c(Nc2cc(CN3CCCC3)ns2)n1
Cc1cc(C)c(C=C2C(=O)Nc3ncccc32)[nH]1
O=C(Nc1ccc(-c2ccc(Cl)cc2OC(F)(F)F)cc1)c1cc([N+](=O)[O-])cc([N+](=O)[O-])c1
c1ccc2cc(Cc3ccc(N4CCNCC4)nc3)ccc2c1
Nc1ccc(-c2nn(Cc3ccccc3)c3ccccc23)cc1
CCC(O)CCON=C1CC(O)C(O)C2C1CCC1C(=O)N(CC3CCCO3)C(=O)C12
CCCCCCCNc1nc2c(s1)C(=O)c1ccccc1C2=O
CC(=O)Nc1ccc(-c2nnc(N3CCSCC3)o2)c(C)c1
O=C(C=Cc1ccccc1S(=O)(=O)N1CCCCCC1)NCCN1CC(=Cc2ccc(F)cc2)C(=O)C(=Cc2ccc(F)cc2F)C1
Cc1c(CN2CCCC(C(=O)c3ccccc3)C2)[nH]c(SCC(=O)c2ccc(Cl)cc2)nc1=O
CC(C)C(CO)NCc1nc(-c2ccccc2)ccc1F
CCOC(=O)NC1CCc2cc(OC)c(OC)cc2C1Cc1ccccc1
CC1CC1Nc1nc(-c2ccccc2)c(NS(=O)(=O)c2ccccc2-c2ccc(CN(C)S(=O)(=O)c3ccc(F)cc3)cc2)c(C2CC2)n1
CCCc1c(SCCOCCOc2ccc(CCC(O)C(F)(F)F)cc2)ccc(C(C)=O)c1O
COc1ccc(C(=O)N2CCC(CCOc3ccccc3)CC2)c(-c2ccc(C(=N)NO)cc2)c1
CC(C)(C)c1nc(NCCN=Cc2cc(Cl)cc(Cl)c2O)cc(-c2ccc(C(F)(F)F)cc2)n1
CCCCCCCC(=O)c1ccc(O)c(C(=O)Nc2cccc(O)c2C)c1
CCOC(=O)C1CCN(C(=S)Nc2ccc(C)c(F)c2)CC1
CN(C)CCNC(=O)NCCCCCCCCCCC(=O)Nc1c2c(nc3ccccc13)CCCC2
CN1CCN(Cc2ccn(-c3ccc(NC(=O)c4cccnc4NCc4ccccn4)cc3)n2)CC1
CCCC(NC(=O)C1CCCN1C(=O)C(NC(=O)C(NC(=O)C(Cc1c[nH]c2ccccc12)NC(=O)CC1CCCCC1)C(C)CC)C(C)(C)C)C(=O)O
CC1CN(C(C)CO)C(=O)Cc2cc(NC(=O)CCCCCC(=O)Nc3ccccc3N)ccc2OC1CN(C)CC1CC1
CCc1cn(C2OC(CO)C(O)C2F)c(=O)cc1N1CCCCC1
Cc1cc2c(C(F)(F)F)cccn2c1C(O)c1cc(Cl)ccc1Cl
Cc1coc2cc3occ(C(=O)N4CCN(S(C)(=O)=O)CC4)c3cc12
CC=C1CN2CCC34c5ccccc5NC2C(C)C3C1C4c1ccccc1
CC(CN)C(=O)NC(CCC(N)=O)C(=O)O
CCCN(CCOC)c1nc(C)nc2c1c(C)nn2-c1c(C)cc(C)cc1C
Cc1ccccc1CN1CCN(C(=O)c2ccc(S(=O)(=O)N3CCCC3)cc2)CC1
C=CC(C)(C)c1c(O)c(C2CC(O)c3cc4c(c(O)c3O2)CCC(C)(C=CC=C(C)C(=O)O)O4)c(O)c2c1OC(c1ccc(O)c(O)c1)C1OC21
COc1ccc(OC)c(N2CCN(C(=O)c3cc(-c4ccncc4)nc4ccc(Br)cc34)CC2)c1
COC(=O)C(C(=O)OC)C1CCCCP1(=O)OC
COc1ccc(F)cc1-c1ccc(-c2ccc(O)c(CC=C(C)C)c2)c(Cl)c1
O=C(NC1CCc2nc(N3CCCNCC3)nc(N3CCCNCC3)c2C1)c1cc2ccccc2s1
COc1ccc2c(c1)NCCN(c1ccccc1)S2(=O)=O
Cc1cccc(-n2cc(-c3ccc(F)cc3F)nc2SCC(=O)NCc2ccccc2)c1
CCCCCCCCCCCC=CC(O)C1CCC(C(O)CCCCC(O)CCCCCCC(O)CC2=CC(C)OC2=O)O1
C=C1C(=CC=C2CCCC3(C)C2CCC3C(C)CCCCC(C)(C)O)CC(O)CC1O
CN(Cc1ccc(OCc2ccccc2)cc1)C(=O)Nc1cccc(Cl)c1Cl
CCNC1=Nc2ccccc2C2C=CCC12
O=c1[nH]c(O)ncc1-c1nc2ccccc2nc1Oc1ccc(F)cc1
CC(C)N1C(=O)C2Cc3c([nH]c4ccccc34)C(c3ccccc3Cl)N2C1=O
N#Cc1ccc2c(c1)cc(C(=O)NCCN1CCOCC1)n2CC1CCOCC1
CCN(CC)CCCN1CCN(Cc2cc(=O)oc3cc(C)ccc23)CC1
COc1cc2nc(NC3CCCC3)cc(NC3CCOCC3)c2cc1OC
COc1ccc(Br)cc1CNC1C2CCN(CC2)C1C(c1ccc(F)cc1)c1ccc(F)cc1
CC(=O)c1sc2ncc(-c3cc(F)ccc3Cl)n2c1C
CC12CCC(O)CC1CCC1C2CCC2(C)C(O)C(OC3OC(CO)C(O)C(O)C3O)CC12
COc1cccc(CNC(=O)c2cc(-c3ccccc3O)[nH]n2)c1OC
COC(=O)CC=CC(C)C(C=NNC(=O)N(C)C)N(C)C(=O)OCc1ccccc1
COc1ccccc1NS(=O)(=O)c1ccc2nc(SCC(=O)NC(=O)NC(C)(C)C)sc2c1
CC(=O)NC(Cc1ccccc1)C(=O)NC(CCCNC(=N)N)C(=O)NCc1ccc(C2CCCCC2)cc1
CC(C)n1cnc2c(NCc3ccccn3)nc(NC3CCNCC3)nc21
O=C(NCCc1cccs1)C(c1ccco1)N(C(=O)c1ccco1)c1ccccc1F
Cc1ccccc1C(=O)Nc1cncc(C(=O)c2cn(C(C)C)c3ncncc23)c1
N#CC1CCCCC1n1cc(C(N)=O)c(Nc2ccc(C(F)(F)F)cc2)n1
CC1(C)C2CCC1(C)C(O)C2
O=C1c2cccc(C(F)(F)F)c2C(=O)N1CCN1CCN(c2ccc(F)cc2)CC1
COc1ccc(-n2cnn3c(-c4ccc(Cl)cc4)nc(C)c3c2=O)cc1
CC1(C)C(=O)c2ccccc2C2C1=Nc1ccccc12
O=C(CSc1nc2cc(Cl)ccc2[nH]1)NNC(=O)c1ccc(S(=O)(=O)N2CCCCC2)cc1
COc1ccc(CN2CCN(Cc3ccc(OC)cc3[N+](=O)[O-])CC2)cc1
COc1c(O)cc(O)c(-c2ccc(OC)c3c(CC(N)=O)c[nH]c23)c1F
O=C(COC(=O)c1cccc(S(=O)(=O)N2CCOCC2)c1)NCCC1=CCCCC1
CCCCCCCCC=CCCCCCCCC(O)C1CCC(C2CCC(CCCCCC(O)CC3=CC(C)OC3=O)O2)O1
O=C(COCc1cc(-c2ccc3c(c2)OCO3)on1)NCc1ccc2c(c1)OCO2
COc1cc(C(=O)NC2CCSC2)ccc1Nc1ncc(C(F)(F)F)c(Oc2cccc3c2C(=O)N(C)C3)n1
COc1cccc(C2C(c3nc4ccccc4o3)=C(O)CC3CCCCN32)c1
CC12CCC3c4ccc(O)cc4CCC3C1CCC2O
NC(=O)c1cc(-c2cc(F)ccc2Oc2cc(F)c(S(=O)(=O)Nc3ncns3)cc2F)ccn1
CC(=O)Nc1ccc(OP(=O)(c2ccccc2)c2ccccc2)cc1
CCOc1ccc(S(=O)(=O)N2CCCC2C(=O)Nc2nc3ccccc3s2)cc1
COc1ccc(-c2nc(=NNC(=O)c3ccco3)c3c(-c4ccc(Cl)cc4)csc3[nH]2)cc1
CCCCSc1nc(Oc2ccc(C(=O)CC)cc2)c2c3c(sc2n1)COC(C)(C)C3
O=C(O)C1Cc2ccc(Oc3ccc(Cl)cc3)cc2CN1C(=O)CCc1ccc(Cl)cc1Cl
O=C(C1CCC(COc2cccnc2)CC1)N1CCOCC1
N#Cc1cc(F)cc(-c2ccc(CC(NS(=O)(=O)c3cc(F)ccc3F)C(=O)O)cc2)c1
NC(=O)C1CCCN1c1cc(-c2ccc(Br)cc2)n(-c2ccccc2)n1
CCCCC1CCC(C(=O)Nc2ccc(C=CC(=O)O)cc2)C(=O)C1
CC1(C)Cc2c(nn(-c3ccccc3)c2-c2ccccc2)-c2ccccc21
CC(C)C(N)C(=O)N1Cc2ccccc2CC1C(=O)Nc1cccs1
COc1ccc(Cl)cc1CN1CCC(N2CCN(c3cccc(C(F)(F)F)c3)CC2)CC1
c1csc(Cc2nnn[nH]2)c1
O=C(CN1N=C(c2ccc(F)cc2F)C2CCCCC2C1=O)N1CCCCC1
COc1ccccc1OCCn1ccnc1
CCCn1cc(C(=O)O)c(=O)c2cc(F)c(N3CCNCC3)nc21
Cc1cccc(OCC(=O)NCC(=O)OCC(=O)N2CCCc3ccccc32)c1
O=C(CCSc1ncccn1)Nc1cccc2ccccc12
COc1ccccc1-c1cc(C(NC(C)=O)C(=O)Nc2ccc(C(=N)N)cc2)ccc1OC
CCOP(=O)(CCCn1cc(Cn2ccc(=O)n(Cc3cnnn3CC)c2=O)nn1)OCC
CCN(CC)CCOc1ccc(Nc2c(C(C)=O)c(C)nc3ncnn23)cc1
O=C(COc1cccc[n+]1[O-])c1nc2ccccc2[nH]1
CCN(CC(=O)NC(CC(=O)O)C(=O)NCC1CCCCC1)Cc1ccccc1
O=C(NCCOC(=O)OCCNC(=O)NC1CCCCC1)NC1CCCCC1
COc1ccc(C2=NOC3CCCCC23)c(OC)c1
Cc1c(Cl)cccc1N1CCN(C(=O)C2Cc3ccccc3CN2C(=O)N2CCS(=O)(=O)CC2)CC1
CCc1cc(-c2n[nH]c3cc(NC(=O)NC(C)c4ccccc4)ncc23)ccn1
Cc1n[nH]c2nc3nc4c(c(-c5ccc(Cl)cc5)c3c(=O)n12)CCCC4=Cc1ccc(Cl)cc1
COc1cc(O)c2c(=O)c(N3CC3)c(-c3ccc4c(c3)OCO4)oc2c1
CCOc1ccc(NC(=O)C2CCN(c3ncccn3)CC2)cc1
CCOc1ccc(NC(=O)c2ccc3c(c2)CCN3S(C)(=O)=O)cc1
CCN1C(=Cc2ccc(N)cc2)C(=O)N(C(=O)c2ccccc2)C1c1ccccc1
COc1cccc(NC(=O)c2cccc(-c3cc(C(=O)NC(CC(=O)O)c4ccccc4Cl)nn3CC(C)C)c2)c1
COc1ccc(C=CC(=O)Nc2nnc(CCSCCc3nnc(NC(=O)CCc4ccc(OC)c(OC)c4)s3)s2)cc1OC
COC(=O)NC(C(=O)NN(Cc1ccc(C2=CC[S+]([O-])CC2)cc1)CC(O)(Cc1ccccc1)C(=O)NC1c2ccccc2CC1O)C(C)(C)C
COc1cc(COCCO[N+](=O)[O-])ccc1Nc1c2ccc([N+](=O)[O-])cc2nc2cc([N+](=O)[O-])ccc12
CN1CCN(C(=O)N2CCC(C(=O)NCc3ccccc3)CC2)CC1
CC(=O)NCC1CN(c2ccc(N3CCN(N)CC3)c(F)c2)C(=O)O1
O=C(NS(=O)(=O)c1csc(Cl)c1)C1Cc2ccccc2O1
O=C1CSC(c2ccc3ccc4ccccc4c3c2)N1c1ccccc1
Cc1c2c(c(C)n1-c1ccc(F)cc1)C(C)(c1ccncc1)CC2(C)C(=O)N1CCNCC1
Cc1cc(C)c(CNC(=O)C(CCc2ccccc2)NC(=O)N2CCCC2C(N)=O)c(C)c1
COc1ccc(CN(Cc2cc3c(=O)nc(C)[nH]c3cc2F)C2CC2)cc1OC
O=C1CC2(CCN(Cc3cccnc3)CC2)CN1
C=C(CO)C1CCC2(C(=O)O)CCC3(C)C(CCC4C5(C)CCC(=NO)C(C)(C)C5CCC43C)C12
CC(C)N(Cc1cnc[nH]1)c1ccc(F)c(Oc2ccccc2)c1
Nc1ncc(-c2cnn(C3CCNCC3)c2)cc1-c1nc2ccc(Oc3ccc(F)cc3)cc2o1
COCCN(CC(O)COC)C(=O)Nc1cc(C)ccc1C
Cc1cc(Br)c(CSc2nnc(C34CC5CC(CC(C5)C3)C4)o2)o1
C=C1C(=O)OC2C1CC1OC1(C)CCC=C(C)CCCC(C)C2O
O=C(Cc1ccc(NC(=O)C2CCCN(C(=O)c3ccc(Cl)cc3)C2)cc1)NC1=NCCS1
C=CCOC(=O)c1c(F)cccc1F
CC(C)(O)c1ccc(-c2ccc3oc(N4CCOCC4)cc(=O)c3c2)cc1
COc1ccc(CNc2nc3cc(Nc4ccnc5cc(Cl)ccc45)ccc3o2)cc1
CC1(C(=O)O)CCC2C3CCC4(O)CC(O)CCC4(C)C3CCC21C
C=CCc1c(C(C)C)nc(C(C)C)c(COP2(=O)OCCC(C(=O)O)N2CCC)c1-c1ccccc1
CC(C)C(C)N1CCC(O)(C#Cc2cc3cc(F)ccc3o2)CC1
Cc1c2c(c(C)n1-c1ccc(C(C)C)cc1)C(C)(C)CC2(C)C
CN(C)c1nc(-c2ccc(Cl)cc2)nc2c1CCNC2
CS(=O)(=O)Nc1ccc2nc(NC(=O)Nc3ccncc3)nc(-c3ccccc3)c2c1
N=C(N)NCCCN1CCN(CC(N)=O)CC1
COc1ccc(OC)c(NC(=O)CN(C)S(=O)(=O)c2ccc3[nH]c4c(c3c2)CCCC4)c1
O=C(O)c1ccc2c(=O)c3c(ccc2c1)S3(=O)=O
CC(=O)NCCc1cccc2ccc(N3CC(CNC(C)=O)OC3=O)nc12
COc1ccc(OC)c(C(=O)CCC(=O)NCc2ccccc2)c1
Cc1nn(-c2ccccc2)c(C)c1C=NNC(=O)c1ccc(S(=O)(=O)N2CCCCC2)cc1
Cc1nccc(NC(=O)N2CCC3(CCN(C)CC3)C2)n1
O=C(O)CS(=O)(=O)C(S)=NO
CCOc1ccccc1-n1c(SCC(=O)c2c(C)[nH]c3ccccc23)nnc1-c1nc(-c2cccs2)no1
CC(C)(C)OC(=O)NC(Cc1c[nH]c2ccccc12)C(=O)NC(Cc1c[nH]cn1)C(=O)NCC1CCCN1Cc1ccccc1
CCOC(=O)c1c(NC(=O)CS(=O)(=O)Cc2ccccc2)sc(C(=O)NC)c1C
COCCN1C(=O)c2c(c3c4ccccc4n(C4OC(COP(=O)(O)O)C(O)C(O)C4O)c3c3[nH]c4ccccc4c23)C1=O
CCCn1c(=O)c2[nH]c(-c3ccc(OCC(=O)Nc4ccc5c(c4)NC(=O)CO5)cc3)cc2n(CCC)c1=O
CN1C(=O)C(Cc2ccccc2)=CC1=Cc1ccc(F)cc1
Cc1noc(C)c1C(=O)Nc1cc(S(=O)(=O)N2CCOCC2)ccc1N1CCCC1
O=C(O)Cc1ccccc1F
COc1cccc2c1C(=O)c1c(O)c3c(c(O)c1C2=O)CC(O)(C(=O)CO)CC3OC1CC(N)C(O)C(C)O1
O=C(c1ccccc1)c1ccccc1C(=O)N1CCCC1
CC(=O)NCC1OC(=O)N2c3ccc(-c4ccc(C#N)s4)cc3OCC12
Cn1cc(C(=O)c2cc(F)cc(NC(=O)Cc3ccc(Cl)cc3Cl)c2)c2cncnc21
COc1cccc2cc(C(F)(F)F)n(CCn3c(C4CC4)nc4ccccc4c3=O)c12
CCc1c(CCCC(=O)O)cccc1-c1ccc(Oc2ccccc2CN(C)C)nc1
O=C(c1ccc(Cl)c(Cl)c1)C1CCCN(Cc2nnnn2Cc2ccccc2)C1
Cc1cc(C2=C(OC(=O)C3CCCCC3)C3(CCCCC3)OC2=O)c(Cl)c(Cl)c1Cl
COC(=O)CC(=O)c1ccc(C)cc1
CCCCNC(=O)c1cc(C2(c3cccc(-c4noc(-c5cncs5)n4)c3)CCC2)ccc1F
Cc1ccccc1C(=O)Nc1cccc(-c2nc3cccnc3o2)c1
CNC(=O)C(Cc1ccc(O)cc1)NS(=O)(=O)c1ccc(-c2ccccc2)cc1
CC12CCC(c3ccc(O)cc3O)CC1CCC2=O
COc1ccc(-c2csc(N3CCN(C(=O)c4cccc(OC)c4OC)CC3)n2)cc1
COC(=O)N=C(Nc1ccc(F)cc1)Nc1nncs1
COc1cc(C=C2CNc3ccc(SC)cc32)cc(OC)c1OC
C=C(C)C1CCC2(C)C(O)CCC(C)(O)C2C1
N#CCn1c(-c2cccc(Br)c2)nc2ccccc2c1=O
COC(=O)C1CS(=O)(=O)C(c2ccc(Br)cc2)S(=O)(=O)C1
CC(=O)NCC1CN(c2ccc(N3CCC(=CC(C)OC(C)=O)CC3)c(F)c2)C(=O)O1
Cc1ccc(C(=O)C(C)OC(=O)CCNC(=O)c2ccccc2)cc1
Cn1c(Nc2ccccc2[N+](=O)[O-])nc(-c2ccncc2)cc1=O
OCC1OC(CNCc2ccncc2)C(O)C1O
COc1ccc(-c2oc3ccccc3c(=O)c2SCC(=O)O)cc1
COc1ccc(C=CCOC2C(O)C(C)OC(OC3C(C)OC(OC)C(O)C3O)C2O)cc1OC
N#Cc1cccc(-c2c[nH]c(C3COCCN3)n2)c1
CC(=O)NC(C(=O)Nc1ncc(C(=O)OCc2ccccc2)s1)c1ccccc1
CC(=O)Nc1ccc(Oc2cc(C)nc3c(Br)cccc23)cc1
CCCCCCc1c(CC(N)C(=O)O)o[nH]c1=O
COc1ccc2c(-c3ccc(O)cc3)c(OC(=O)C(C)(C)C)c(=O)oc2c1
CCCN1CCc2c(c3c(c4c(-c5ccc(F)cc5)ccc(OC)c24)CCC3)C1
CCc1nc(NC(=O)NS(=O)(=O)c2cccc3c(N(C)C)cccc23)ccc1N1CCC(N2CCCC2=O)CC1
Cn1cc(-c2ncc3nc(-c4ccc[nH]c4=O)n(C4CCC(O)CC4)c3n2)cn1
O=C(Nc1ccc(F)cc1)c1ccc(COc2ccccc2)o1
CSc1ccc2cc(-c3ccccc3C)c(=O)oc2c1
CCCCCCCCCCCCCCCCCCCCO
COc1ccc2ncc(S(=O)(=O)N(C)CC(=O)N3CCCCCC3)c(Cl)c2c1
COc1c(C)cnc(C(C)C)c1C
NC(=O)C1OC(n2cnc3c(NCC4CC4)ncnc32)C(O)C1O
COC(=O)CSc1ccc([N+](=O)[O-])c2nonc12
CCc1sc(-c2ccc(Cl)cc2Cl)nc1-c1c(C)nn(-c2ccc(S(C)(=O)=O)cc2)c1N
COC(=O)C(c1cccc(F)c1)C1CCCCN1
Nc1ccn(C2OC(COP(=O)(O)OP(=O)(O)OP(=O)(O)OCC3OC(n4cnc5c(N)nnnc54)C(O)C3O)C(O)C2O)c(=O)n1
Cc1nc2cc(N=NC(N)=O)ccc2[nH]1
CN(C)c1nc(NCC2OC(n3ccc(N)nc3=O)C(O)C2O)nc(N2CCc3ccccc3C2)n1
Cc1ccc(-c2nnc(Nc3nc(-c4ccccc4)cs3)s2)cc1
COc1ccc(-c2ccccc2OCCNCC2CC2)cc1
CCC(C)c1ncc(CNC2CCN(Cc3nc(C)cnc3C)C2)s1
NC(C(=O)NC1C(=O)N2C(C(=O)O)=C(CCC(=O)c3nc(-c4ccccc4)c[nH]3)CSC12)c1ccccc1
CSc1ccc(C(=O)N2CCCC2c2ncc[nH]2)cn1
Cc1onc(-c2ccccc2Cl)c1-c1nnc(-c2c[nH]c3cc(Cl)ccc23)s1
CC1=CC(C)(C)Nc2ccc3c(c21)C(=Cc1ccccc1)Oc1c(F)cccc1-3
CN1C(=O)C2C3CN(C(=O)Nc4ccc(F)cc4)CC32C1=O
CCCON=CCOc1ccc(Oc2ccccc2Cl)cc1
CC1CCCCOC(CN(C)Cc2ccc(C(F)(F)F)cc2)C(C)CN(C(C)CO)C(=O)c2cc(NS(=O)(=O)c3ccc(Cl)cc3)ccc2O1
CC(=O)c1ccc(-c2cc(NC(=O)Nc3ccc(C)cc3C)on2)cc1
N#Cc1sc(N2CCOCC2)c(C#N)c1Oc1ccc(C(=O)O)cc1
Cc1cc(CC(OC(=O)N2CC3CC(C2)c2cccc(=O)n2C3)c2cc(=O)[nH]c(S)n2)cc(C)c1O
Cc1cc2c(n1CCCCn1c(N)nc3ccccc31)CCC2=O
CC(C)(C)C(NC(=O)CCCc1ccccn1)C(=O)NC(Cc1ccccc1)C(O)C(NCc1cccs1)C(=O)NC1c2ccccc2CC1O
Cc1ccc(C2=NC(CC(=O)c3ccccc3)C(=O)O2)cc1
CC1=C(c2csc(Nc3ccccc3)n2)C(=O)C=C(C(C)C)C1=O
CC1=CC(=C2C(=O)NC(=O)NC2=O)C=C(C(F)(F)F)N1C(C)C
O=C(CNC(=O)C(Cc1ccc(O)cc1)NC(=O)N1CCC2(CC1)CC2)NC(Cc1c[nH]cn1)C(=O)NC(Cc1c[nH]c2ccccc12)C(=O)O
CCC(=O)OC1C(C(C)OC(C)=O)C23CC(C)OC2C2OC2C=C(CO)C(O)C13
COc1ccc(F)cc1CN(c1ccc(C(=O)NCCC(=O)O)cn1)C1CCC(c2ccccc2)CC1
O=C1c2cccc3cccc1c23
CC1=C(C(=O)Nc2ccccc2-c2ccccc2)C(c2ccc([N+](=O)[O-])cc2)C([N+](=O)[O-])=C(C)N1
COc1ccc(C2C([N+](=O)[O-])C(c3ccccc3)CCN2Cc2ccc(Cl)nc2)cc1Cl
CCc1c(C(=O)C2CCCC2)c2cc(C=CC(=O)NO)ccc2n1CC(C)(C)C
COc1ccc(C(=O)c2ccc(CN(C)C)cc2)cc1
Cn1c(=O)c2c(nc3n(CCc4ccccc4)c(Cl)c(Cl)n23)n(C)c1=O
C=CCn1c(=NC(=O)C2COc3ccccc3O2)sc2cc(Cl)ccc21
OC(Cn1ccnc1)(Cn1cncn1)c1ccc(Cl)cc1Cl
Cc1ccc2c(C3CCCC(N)C3)c(Cc3ccccc3)[nH]c2c1
CCOC(=O)CC(SC(C)=O)c1ccc([N+](=O)[O-])cc1
Cn1cc2c(n1)CCc1c-2c2c(c3c4cc(C5(C#CCCC(F)(F)F)COC5)ccc4n(C)c13)CNC2=O
S=C(Nc1ccccc1)Nc1ccncc1
CCC=CCCC1CCC(=O)S1
Cc1nc(-c2ccccc2NC(=O)C2CCN(C(=O)NCc3ccccc3)CC2)no1
O=C(NCC(F)(F)F)Nc1cccc2[nH]c(-c3cnc4[nH]ccc4n3)cc12
CCC(=O)ON=C(Cn1cncn1)c1ccc(Cl)cc1Cl
Cc1ccc(S(=O)(=O)N2CCC(=O)N3C(CO)C(c4ccc(C#CC(C)(C)CC(C)(C)C)cc4)C3C2)cc1
CCCCNc1c(NCCCO)c(=O)c1=O
Cc1ccccc1OCC(=O)NNC(=O)c1cc(Br)c(C)o1
CN(C)CCCNc1c2ccccc2nc2cccc([N+](=O)[O-])c12
CC(C(=O)NN=Cc1cc(Br)c(O)c(Br)c1)c1cccc2ccccc12
O=C1Nc2cc(OC(F)(F)F)ccc2C12CC2c1cc(C(F)(F)F)cc(C(F)(F)F)c1
CC1CN(C(C)CO)C(=O)c2cc(Br)cnc2OC1CN(C)C(=O)CCc1ccncc1
COCCOCC1C2CCC(CC2)C1NS(=O)(=O)c1cccc(Cl)c1
O=C(NCCn1c(C(F)(F)F)nc2ccccc21)c1cc(-c2ccccc2)nc2ccccc12
CC(C)CC1(C)C(=O)N=C(N)N1Cc1ccc(Br)cc1
CCC(C)C(N)P(=O)(O)O
O=C(O)c1ccc(CCn2cc(CCCC3CCNCC3)c3cc(Cl)ccc32)cc1
COc1cc2c3c(ccc(C(=O)NC4CC4)c3c1)N(C)CC2
Cc1ccc(CC(=O)N2CC3C(C2)C3NCC(=O)N2CC(F)CC2C#N)cc1N(C)C
O=C(CSc1ccccc1)OCC(=O)c1ccccc1
FC(F)(F)c1cccc(Cn2nnc(-c3ccc4c(c3)OCO4)n2)c1
CC(C)CNc1ncnc2c1cnn2-c1ccc(F)cc1
CCC(=O)N1CCCC(Nc2ncnc3c2nc2n3CCC(C(=O)NC)C2)C1
O=C(C(=Cc1ccc(F)cc1)S(=O)(=O)c1ccc(Cl)cc1)c1ccc(Cl)cc1
Cc1ccc2nc(N3CCCCC3CCOc3ccc(F)cc3)sc2c1
Cc1ccc(C(=O)O)cc1NC(=O)CSc1nnc(-c2cccnc2)o1
COc1ccc(C(=O)NC2(c3ccccc3)CCCCC2)cc1-c1cc(C(F)(F)F)c(OC)cc1C(F)(F)F
O=c1[nH]c(=O)n(C2OC(CO)C(O)C2F)cc1CCCCO
CC(C)CC(NC(=O)C(C)NC(=O)C(C)NC(=O)C(C)NC(=O)C(C)NC(=O)C(CCCCN)NC(=O)C(C)NC(=O)C(CC(C)C)NC(=O)C(C)N)C(=O)O
COc1ccc(-c2c(-c3ccc(O)cc3)c(OC)nc3c(Cl)cc(Cl)cc23)cc1
CC12CCC3c4ccc(O)cc4CCC3C1C=CC2=O
O=c1c2ccccc2nc(-c2ccc(Cl)cc2)n1N=Cc1cccs1
O=c1nc(SCc2ccc(F)cc2)[nH]c2sc3c(c12)CCCC3
Cc1cc(C)c(C#N)c(SCCCCl)n1
Cc1ccc(-c2csc3c(Cl)c(C(=O)NC4CCCCCCC4)[nH]c23)o1
COc1ccc(NC(=O)C2CC(=O)N(c3cccc(C)c3)C2)cc1
c1ccc(CP(CCP(c2ccccc2)c2ccccc2)c2ccccc2)cc1
CC(=O)c1cn(C2CC2)c2cc(-n3cc(CCO)nn3)c(F)cc2c1=O
N#Cc1sc2c(c1N)c(=O)c1ccccc1n2-c1ccccc1
CSc1ccc(CS(=O)(=O)Cc2ccc(C(=O)NCc3ccc(C)cc3)o2)cc1
CCCC(=O)NCC1CN(c2cc3c(cc2F)c(=O)c(C(=O)O)cn3C2CC2)CC1N(C)C
C=CCNc1cc(Cl)c(S(N)(=O)=O)cc1S(N)(=O)=O
Cc1cc(-c2noc(C)c2C(=O)N2CCN(c3ccccc3F)CC2)no1
CN(Cc1ccco1)Cc1cnc(N2CCCC2)s1
CNC(=O)C(=NOC)c1ccccc1CON=C(C)c1cccc(Oc2ccc(CC(C)C)cc2)c1
CN(C)C1=NC2CC=C(c3cccc(O)c3)CC2CS1
CC(C)NCC(O)COc1ccc(I)c(Cl)c1
CCC(C)NC(=O)c1cccc(S(=O)(=O)Nc2ccc(C(F)(F)F)cc2)c1
CC(C)Oc1ccc(N(CC(N)=O)S(=O)(=O)c2ccc(Cl)cc2)cc1
CCCCCCCCCCCCCCCCCc1cccc(O)c1C(=O)O
Cc1csc(NC(=O)c2cn(-c3ccccc3)nc2-c2cccnc2)n1
COc1ccc(C(=O)OCC(=O)Nc2c(C)n(C)n(-c3ccccc3)c2=O)cc1OC
O=C(NC1CCN(C(=O)C(=O)c2c[nH]c3cc(F)ccc23)CC1)c1cc(F)cnc1O
CCc1cn(C2CC([N-][N+]#N)C(CO)O2)c(=O)[nH]c1=O
COc1cc(CN2Cc3ccccc3C2=N)cc(OC)c1OC
CC12CCC3c4ccc(O)cc4CCC3C1CC(=O)C2=O
CC(C)(C)c1ccc(C(=O)C=Cc2ccc(Cl)cc2Cl)cc1
CN1CCN(c2ccc(F)cc2NC(=O)c2nc(C3CC3)ncc2Nc2cncnc2)CC1
CC(C)(C)CC(=O)Nc1nnc(CCCCc2ccc(NC(=O)CC(C)(C)CC(=O)NC3CCCCC3)nn2)s1
CC=CC(=O)Nc1ccc2c(c1)NC(=O)C(N1CCCC1)C2
Cc1cccc(Nc2nc(-c3ccco3)nc3ccccc23)c1
O=C(NCC1CCCC(NC(=O)c2ccc3ccccc3c2)C1)c1cccc(Cl)c1
CCN1C(=O)C2CCC3C(=O)C=CC(O)C3C2C1=O
CC(=O)NCn1cc(-c2ccc(-c3ccc(C(F)(F)F)cc3)cc2F)c(=O)o1
CCCCCCCCCCCCCCCCNc1cc(C(=O)OC)nc2c(O)nc(N)nc12
O=c1cc(C(F)(F)F)[nH]c(NCc2cc(OCCO)cc(OCc3ccccc3)c2)n1
Cc1cccc(N2C(=O)C3N=C4C=CC=CN4C3C2=O)c1
SCCc1ccc(Cl)cc1
CC1CCCC(CS(=O)(=O)NCc2ccc(F)cc2F)N1C
CCOC(=O)c1c(C)oc2ccc(NS(=O)(=O)c3ccc(Br)c(C)c3)cc12
Cc1ccc(C=NNC(=O)c2nccs2)s1
CCCCCCCCCC1=NC(=N)NC1
COC1NC(=O)C2=C(C(=O)OC2)C(c2ccc(F)cc2F)S1
O=C(O)c1ccccc1C(=O)Nc1cccc([N+](=O)[O-])c1
O=C1CC(c2ccccc2)CC(=O)C1Sc1ccccc1
CCCCNC(=O)C(C)CC(O)C(CC1CCCCC1)NC(=O)c1cnc2ccccc2n1
CCN1CCC(c2ccnc3ccoc23)CC1
CSCCC(NS(=O)(=O)c1ccccc1)C(=O)Nc1ncc(F)s1
O=C(C=Cc1ccc(Cl)c(Cl)c1)NC1CCC(CN2CCC(c3c[nH]c4ccccc34)CC2)CC1
COc1ccc(NC(=O)CN2CCN(S(=O)(=O)c3ccc(C)cc3)CC2)cc1OC
COC12C(COC(N)=O)C3=C(C(=O)C(C)=C(NCCCN)C3=O)N1CC1NC12
O=C(NN=Cc1ccccc1[N+](=O)[O-])c1ccncc1
O=C(NS(=O)(=O)c1ccc(F)cc1)c1ccc(Br)cc1
CCCCCCCCCCCCCCCC(CCCCCCCCCCCCCCC)NCCCNCCCNCCCCNCCCNCCCNC(CCCCCCCCCCCCCCC)CCCCCCCCCCCCCCC
Cc1ccc(N2CCN(CC(=O)Nc3c(C)n(C)n(-c4ccccc4)c3=O)CC2)cc1
N#Cc1cccc(-c2noc(C34CC5CC(CC(C5)C3)C4)n2)c1
CCc1cnc(N2CCC3(CC2)CN(CCc2ccccn2)C(=O)CO3)nc1
C=CC(C(CC(C)C)NC(=O)C(C)NC(=O)OC(C)(C)C)N(O)C=O
O=C(c1ccccc1)N1CC(=O)N2C(CO)C(c3ccc(C#Cc4ccccc4)cc3)C2C1
O=C(Nc1ccc(C(O)CNCc2ccccc2)cc1)c1ccccc1Cl
COc1ccc2c(c1)CCc1c(C(=O)NN)nn(-c3ccc(Cl)cc3Cl)c1-2
CC1=CC2(CCC3(C)OC3C=C2CO)OC1=O
CCn1cc(C(=O)O)c(=O)c2cc(F)c(N3CCN(c4nnnn4C)CC3)cc21
CN(C)CCc1c(C(N)=O)[nH]c2cc(Cl)ccc12
O=C(NC1CCCC1)C(c1ccco1)N(CC1CC1)C(=O)c1csnn1
O=C(NC1CC2CCCC(C1)N2S(=O)(=O)c1ccc(Cl)cc1)c1c[nH]c2ccccc12
CCOC(=O)CSc1nnc(-c2cnccn2)n1N
NC1(c2ccccc2)CCN(c2c(F)cc3c(=O)c(C(=O)O)cn(C4CC4)c3c2F)CC1
CC(=O)Nc1cccc(NC(=O)COc2ccc(Br)cc2)c1
Cc1nc(NC(Cc2ccc(OC(=O)NC3CCCC3)cc2)C(=O)O)c2nn(C)c(-c3ccc(Cl)cc3)c2n1
O=C(O)CCCCn1cc(-c2cccc(C(=O)Nc3ccccc3)c2)nn1
O=C(NCc1ccc(F)cc1)C1CCCN(S(=O)(=O)c2csc3c2CCCC3)C1
COc1cc(Cc2nnc(Nc3ccccc3Cl)s2)c(S(=O)(=O)N2CCCC2)cc1OC
CC1NC(=O)C(C(C)C)NC(=O)C(C(C)C)NC(=O)C(C(C)C)NC(=O)C(Cc2ccccc2)NC(=O)C2CCCN2C1=O
CCOC(=O)CC(Cc1ccccc1)(NC(C)=O)C(=O)NC(CC(C)C)C(=O)Nc1ccc2c(C)cc(=O)oc2c1
CCNC(=O)Nc1ncc(Cc2cccc(C(F)(F)F)c2)s1
O=c1[nH]c2ccccc2c2ncccc12
NC(CS)C(=O)NC1CCCC2CCCCC21
COc1ccc(N(CC(=O)NN=C2C(=O)Nc3ccc(N)cc32)S(=O)(=O)c2ccc(OC)cc2)cc1
O=C(NCc1cc2ccccc2n1CCOc1ccccc1C(F)(F)F)c1ccc(-c2noc(C(F)(F)F)n2)cc1
CNC(=O)c1ccc(N2CC3(CCN(Cc4cccc(C)n4)CC3)OC2=O)cc1
CCCCc1c(O)c2cc(OC)ccc2[nH]c1=O
CCCn1c(=O)c2c(nc(C(C)Nc3ccccc3F)n2Cc2ccccc2)n(CCC)c1=O
c1ccc2ncc(-c3ncnc4c(-c5ccncc5)ccnc34)cc2c1
CC1CN(C2=NS(=O)(=O)c3cc([N+](=O)[O-])ccc32)CC(C)O1
CCCCC(NC(Cc1ccccc1)C(=O)NC(CCCCN)C(=O)Cc1ccccc1)C(=O)O
CC1=C(C(=O)NC(C)C)C(c2ccccc2)NC(=O)N1
Cc1cc(Nc2cccc(C(F)(F)F)c2)n2nc3ccccc3c2n1
CC1(c2nnnn2C2CCCC2)CCNCC1
COc1cc(C=CC(=O)C=Cc2ccc(OCC(=O)O)c(OC)c2)ccc1OCC(=O)O
CCN1CC2(COC(=O)c3ccccc3N3C(=O)CC(C)(C)CC3=O)CCC(OC)C34C5CC6C(OC(C)=O)CC(OC)(C5C6OC(C)=O)C(C(OC)C23)C14
COC(=O)C(N)Cc1ccc2c(c1)OCO2
C[n+]1ccc(NC2c3ccccc3Oc3ccccc32)cc1
CCOC(=O)CCCn1ccc2cc(C(N)=O)ncc21
CCCCN1C(=O)NC(=Cc2ccc(-c3cc(F)ccc3F)o2)C1=O
O=C(O)CCS(=O)(=O)c1ccccc1Cl
Cc1nc(C#Cc2ccccc2)cc(N2CCOCC2)n1
COc1cc(N2C(=O)c3ccccc3C2=O)cc(OCc2ccccc2)c1OC
Cc1cccc(NC(=O)COc2ccc(OCC#N)cc2)c1
CCCCC(NC(=O)OCC1(CC)OC(n2ccc(=O)[nH]c2=O)C(F)(F)C1O)C(=O)C(=O)NC(Cc1ccccc1)C(=O)NCCc1ccccc1
COc1ccc(CC2SC(NN=C3C(=O)Nc4ccc([N+](=O)[O-])cc43)=NC2=O)cc1
N#Cc1cc(S(=O)(=O)Nc2ncns2)ccc1Oc1ccc(Cl)cc1-c1cnn[nH]1
CCCc1cc(C(=S)N2CCOCC2)cs1
COc1cccc(CNC(=O)CCc2nc3c([nH]2)C(=O)C(CC2CCNCC2)=C(N)C3=O)c1
COc1ccc(-c2cc(-c3ccccc3OC(=O)N(C)C)c3ccccc3n2)cc1OC
COc1ccc(Sc2ccnc3ccsc23)cc1
Cc1c(O)cc2oc(=O)c(-c3ccc(O)cc3)c(C)c2c1OCCN1CCCCC1
CCCc1nc(-n2cccc2C(=O)C(F)(F)F)nc(NC)c1Cl
CCCC(=O)Nc1ccc(NC(=O)CSc2ncnc3sc4c(c23)CCC(C)C4)c(Cl)c1
COC(=O)C=Cc1cn(-c2ccc(Br)cc2)nc1-c1ccc(Br)cc1
COc1ccc2c(OC3CC4C(=O)NCCCCC=CC5CC5(P(=O)(O)O)NC(=O)C4C3)cc(-c3nc(C(C)C)cs3)nc2c1
CC1CCCN(S(=O)(=O)c2ccc(Cl)c(C(=O)NCCSCc3ccco3)c2)C1
Cc1ccccc1C=CC(=O)Nc1cc2nc(C3CCCCC3)[nH]c2cc1N1CCOCC1
Cc1cc(C)cc(NC(=O)Cn2nnc(C(=O)NCCc3ccccc3)c2N)c1
O=C(NCc1ccccc1)c1cc(=O)c2c(O)c(O)c(O)cc2o1
CCOC(=O)CNc1ccc(-c2cc(=O)c3c(OC)c(OC)c(OC)cc3o2)cc1
CC(=O)Nc1ccc(-c2nc3cc(C#N)ccc3n2CCN)cc1
CC1CCC(C(C)C)C(NC(=O)C2C=C3c4cccc5c4c(cn5C)CC3N(C)C2)C1
O=C1OC(=O)c2cc3c(cc21)OCO3
Cc1cc(-c2cccnc2)c2cccc(OCc3c(Cl)ccc(N(C)C(=O)CNC(=O)C=Cc4cc(C(=O)NCCNC(=O)C=Cc5cccnc5)n[nH]4)c3Cl)c2n1
COc1ccc(N2N=C3C(=O)c4ccccc4C=C32)cc1OC
COc1cc2c(=O)c(O)cn(C3CCN(C=O)CC3)c2c(OC)c1OC
C=CCSc1nc2nc(C)cc(C)c2cc1-c1c(Cl)cccc1Cl
O=c1c(Cc2c[nH]c3ccc(F)cc23)c(O)[nH]c2cc(F)ccc12
FC(F)(F)c1ccc2[nH]c(-c3cccc(-c4cc[nH]c4)c3)nc2c1
CCOC(=O)c1cc(S(=O)(=O)NCc2cccnc2)cn1C
O=C1C(NS(=O)(=O)c2cc3ccc(Cl)nc3s2)CCN1CCc1cccnc1
CCOCCOCCOc1ccc(C2=NN(C(=O)COC)C(c3ccc(OC)cc3)C2)cc1
CN(C)C(=O)c1cccc(NC(=S)[C-](C(=O)c2ccccc2)[n+]2cccs2)c1
Cc1cccc(C)c1N1C(=O)CC(NCC2CC2)C1=O
O=c1cc(CCl)oc(CN2CCN(Cc3ccc4c(c3)OCO4)CC2)c1OCc1ccccc1
CCCCC(CN(O)C=O)C(=O)NC(C)C=C(C)C=C(C)C=C(C)C=CC(C=C(C)C(O)C(C)CC=C(C)C)C(C)C
O=C(NC1CCN(Cc2ccccc2)CC1)C1CCC(=O)N(CCc2cccc(F)c2)C1
C=CCN1C(=O)C(=C(C#N)C#N)c2ccccc21
COc1cc(CNc2nn[nH]n2)cc(Cl)c1OCc1ccc(C(=O)NCC2CC2)cc1
O=C(O)CC1(C(=O)Nc2ccc(-n3cccc3)cc2)Cc2ccccc2C1
CCN(CC)Cc1ccc(CNCC2CCN(c3ccc(C)cn3)CC2)cc1
COc1ccc2ccc(S(=O)(=O)N3CCCCC3C(=O)NC3CCC3)cc2c1
Cc1ccc(C)c(CN2CCN(C(C(=O)NC3CCCCC3)c3ccc(Cl)cc3)CC2)c1
Cc1c(C(O)c2ccc(Cl)cc2)c2cc(Cl)cnc2n1Cc1ccc(F)cc1
CCOC(=O)N1CCN(C(=O)c2ccc(N3CCc4sccc4C3)nc2)CC1
COc1ccc(-c2sc(NC(=O)c3cccnc3)nc2-c2ccccc2)cc1
Cn1nc(C2CC2)c2c1N=C(Nc1c(Cl)cccc1Cl)CCC2
CCOc1ccc(S(=O)(=O)N2CCOc3ccccc32)cc1
CCC(n1cc(NC(=O)Oc2ccccc2OC)cn1)C(O)(Cn1cncn1)c1ccc(F)cc1F
O=C(NCC(=O)N1CCCC(COc2ccccc2)C1)c1ccncc1
COc1ccc(CCNC(=O)CCn2ccc3ccccc3c2=O)cc1OC
Cc1ccc(S(=O)(=O)N2CCCC2)c(C)c1NS(=O)(=O)c1c(C)[nH]c(C)c1C(=O)N1CCCCCC1
O=C(NCc1ccc2c(c1)OCO2)Nc1cccc2[nH]ncc12
O=C(COc1ccc(C(=O)O)cc1)NCc1ccncc1
CCCCCCCCCCCCCCCC(=O)OC1CC(CO)C2(C)c3c(ccc(-c4cccnc4)c3O)OC(C)(C1O)C2O
CC(=O)NCC1CN(c2ccc3ccccc3n2)C(=O)O1
O=C(O)C1CCn2c1nc1nc(=O)n(Cc3cccc4ccccc34)c(=O)nc12
CC(C)c1n[nH]c(SCC(=O)Nc2nnc(C3CC3)s2)n1
CCCCC1OC(OC2C(O)C(CC=C(C)C)C2(C)C)C=CC1=O
CC(C)(C)c1ccc(Oc2ccc(Cl)cc2NC(=O)Nc2ccc(-c3nnc(N4CCOCC4)s3)cc2)cc1
O=C(NC1CCC(N2CCC(C3CCN(C(=O)c4ccco4)CC3)CC2)CC1)c1ccccc1C1CC1
Cc1cscc1-c1cccc(CC(CC(=O)O)c2nccn2Cc2ccc3c(c2)OCO3)c1
CN(Cc1ccc(C(=O)O)cc1)C(=O)c1ccc2c(C3CCCCC3)c(C3CCCCC3)n(CC(=O)O)c2c1
CC12CC3=C4CCC5C(O)C(O)CCC5(C)C4CCC3CC1OO2
COc1cccc(C(C)NC2CCC(NC(=O)c3cc(-c4cccc(Cl)c4)cc4cccnc34)CC2)c1
O=C(c1cc(COc2ccc(F)cc2)on1)N1CCCC(N2CCCC2=O)C1
O=[N+]([O-])c1ccc(N2CCN(CCCO)CC2)cn1
CC(NC(=O)c1cnc(N)c2c1[nH]c1cc(CO)ccc12)C(N)C(=O)O
OC1(C(CN2CCN(c3ccccn3)CC2)c2cccs2)c2ccccc2-c2ccccc21
CC(C)(C)NCc1ccc2oc(-c3ccccc3)c(O)c(=O)c2c1
O=C1CCCN1c1ccc(Nc2ncc3c4ccncc4n(C4CCCNC4)c3n2)nc1
CCOC(=O)c1c(-c2ccccc2)[n+]([O-])c2cc(Cl)c(Cl)cc2[n+]1[O-]
CCNC(=O)N(C)C(=O)CC1CCC2C(COc3ccc(-n4cnnn4)cc3C(=O)N2C)O1
CC1(C)SC2C(NC(=O)COc3ccc(Cl)cc3)C(=O)N2C1C(=O)OCc1ccccc1
CCCCOc1c(C=Cc2cc(O)cc(Cl)c2)cc(C(=O)OC)cc1CCC
CCOc1ccc2c(c1)OC(C(=O)NCCCN1CCN(C)CC1)CO2
CN(Cc1ccc(-c2ccc(Cl)cc2)cc1)C(=O)Cn1c(C2CCCCC2)nc(=O)c2sccc21
Cc1c(C(=O)NCCCN2CCN(c3ccccc3C#N)CC2)c2cccnc2n1Cc1cccc(F)c1
Cc1ccc(-c2csc3ccccc23)cc1
CCCn1c(=O)c2ccccc2n2c(SCC(=O)c3c(C)n(C)c4ccccc34)nnc12
CCOC1OC(CO)C(O)C(O)C1NC(C)=O
COc1ccc2oc(C(=O)OCC(=O)NCc3cccs3)c(C)c2c1
CCC(=O)N(c1ccccc1)C1(c2ccccc2)CCN(CCn2cnnn2)CC1
CSCCC(NC(=O)C(CC(C)C)NC(=O)CNC(=O)C(Cc1ccccc1)NC(=O)CCCCCNC(=O)C(Cc1cnc[nH]1)NC(=O)C(Cc1ccccc1)NC(=O)CCN)C(N)=O
CCCn1c(-c2ccc(OC)cc2)cc(-c2ccc(F)cc2)c1-c1ccnc(NCCN2CCOCC2)c1
CCCCN(C)N=Cc1c(O)ccc2ccccc12
CCOc1cc(C(C)(C)C)ccc1-c1nccc2cc(S(=O)(=O)Nc3ccncn3)ccc12
CC(c1ccc(F)cc1Cl)N1CCC2(CCC(=O)CC2)OC1=O
CNC1c2ccccc2Cc2ccc(Cl)cc21
O=C(Nc1ccccc1)N1CCN(c2cnccn2)CC1
Nc1nc(N)c2nc(C(=O)NCc3ccc(CNC(=O)Nc4ccc(S(N)(=O)=O)cc4)cc3)cnc2n1
N=C(N)NCCCC(NC(=O)C1(Cc2ccc(Br)cc2)CCCCC1)C(N)=O
Cc1ccccc1C1N=C2CCCCC2C(c2ccccc2)(c2ccccc2O)N1
CC(C)OC(=O)C(C)NP(=O)(OCC1OC(n2cc(F)c3c(CN)ncnc32)C(C)(O)C1O)Oc1ccccc1
CCC(=O)Nc1ccc(OCC(O)CNC2CCN(Cc3ccccc3C)CC2)cc1
O=C(CN1C(=O)CCNC1=O)NCCn1cccc1
CC1CCN(c2nc(=O)c(-c3ccccc3)n[nH]2)CC1
O=S(=O)(NC1CCC2CC1C2c1ccccc1)c1cccs1
COc1cc2cc(C(=O)c3cc4ccccc4[nH]3)[nH]c2c(OC)c1OC
Brc1ccc(Cn2cnc3ccccc32)cc1
CCCCCCCN(CCCCC[S+](C)[O-])C1CCc2ccc(O)cc2C1
Cc1n(Cc2ccc(F)cc2)cc[n+]1C(C)C(O)(Cn1cncn1)c1ccc(Cl)cc1Cl
CCOC(=O)C(=O)Nc1ccccc(Br)c1=O
Cc1cccc(C)c1NC(=O)c1c[nH]c2ccc(S(=O)(=O)Nc3onc(C)c3C)cc2c1=O
Cc1nc2c(c(-c3ccc(Cl)cc3Cl)c1C(OC(C)(C)C)C(=O)O)CN(c1ccc(Br)cc1)CC2=Nc1ccc(Cl)cc1
O=C(CCCCNC(=O)c1ccccc1)NCC1CN(c2ccc(F)cc2)C(=O)O1
Clc1ccc(CCn2cc(C(c3ccccc3)c3ccccc3)nn2)c(Cl)c1
N#CC1CC(c2ccc(Cl)cc2)C(c2ccccc2Cl)N1
O=C(O)c1ccc(NCc2ccc(CNCc3cccc4ccccc34)cc2)cc1
COc1ccc(C#Cc2c(C)ncnc2N2CCN(C(=O)OC(C)(C)C)CC2)cc1OC(C)C
CC(=O)Nc1ccc(S(=O)(=O)N2CCC(C(=O)Nc3ccccc3C(C)=O)CC2)cc1
O=C1CC(c2ccc(Cl)cc2)Sc2ccc(Cl)cc2N1
COC(=O)c1c(O)cccc1C(=O)OC1CCC(NC(=O)c2ccc3oc(C)c(CC(C)Sc4nccs4)c3c2)CC1
CC(C)(C)c1ccc(NC(=O)c2ccc(-c3cccc([N+](=O)[O-])c3)o2)cc1
COc1cccc2c1C(=O)c1c(O)c3c(c(O)c1C2=O)CC(O)(C(=O)CO)CC3O
CCC(C)C1C(=O)NC(C2Cc3ccccc3C2)C1C(=O)NC(C)C
CCOc1ccc(CCNS(=O)(=O)c2ccc(-c3cc(C)n[nH]3)cc2)cc1OCC
Cc1cccc(-n2nc(C)c3c(NN=Cc4ccoc4)ncnc32)c1
Cc1ccc(-n2nnnc2SCC(=O)Nc2cnn(Cc3ccccc3Cl)c2)cc1C
Cn1cc(C(=O)NC2CCC(CCN3CCN(c4cccc(C(F)(F)F)c4)CC3)CC2)c2ccccc21
CCc1cc2c(c(=O)[nH]1)C(=O)Nc1ccccc1N2C
Cc1cc(NC(=O)Nc2ccccc2)nn1-c1ccccc1
CC(C)NS(=O)(=O)c1cccc(-c2nnc(SCC(=O)N3CCCC3)n2N)c1
CC(O)COc1ccc2nc(-c3ccco3)oc2c1
O=C(NCCN1CCC(n2c(=O)[nH]c3cc(Cl)ccc32)CC1)C1CC1
COc1ccc(C)cc1S(=O)(=O)N(Cc1ccccc1)Cc1ccccc1
Cc1ncc(-c2ccc(Cl)s2)o1
COc1ccc2ccc(=O)oc2c1C1=NN(c2ccccc2Cl)C(c2ccc(N(C)C)cc2)C1
Cn1cc(NC(=O)c2cc(NC(=O)c3cc(NC(=O)c4nsc(-c5ccc(F)cc5)c4Cl)cn3C)cn2C)cc1C(=O)NCCN1CCOCC1
CCOc1ccc(N(CC(=O)Nc2cccnc2)S(=O)(=O)c2ccccc2C)cc1
Clc1cc(NCCCNc2cccnn2)c2nnc(-c3ccco3)n2c1
O=C(NO)c1ccccc1S(=O)(=O)NCCOc1ccccc1
Clc1cccc(Nc2nnc(-c3c[nH]c4ccccc34)s2)c1
CCCNCc1coc(-c2ccc(OC)cc2)n1
CN1C(=O)C(C)(C)c2cc(S(=O)(=O)N(C)Cc3ccccc3)ccc21
C=C1C(C2(C)C=CC(=O)OC(C)C2CC(C)C(OC(C)=O)C(C)CCCO)CC(OC2OC(COC(C)=O)C(O)C(O)C2O)C2(C)C(C3=CCOC3=O)CC3OC132
C=C1C(OC(=O)c2ccccc2)C(O)C(OC(C)=O)C(C)(C)C=CC(C)C(=O)C2(OC(C)=O)CC(C)C(OC(C)=O)C2C1OC(C)=O
CC(C)CC(C(=O)N(C)C(Cc1ccccc1)C(=N)N)N(Cc1ccccc1)Cc1cccc(Oc2ccccc2)c1
NC(=S)NN=Cc1ccc(O)cc1
O=C(C=CCCC(O)CC=Cc1ccc2c(c1)OCO2)OCc1ccccc1
O=C1CCC2(c3ccc(F)cc3)OC(COc3ccc(F)cc3)CN12
CC1CN(CCc2ccccn2)CCC1(C)c1cccc(O)c1
Cc1cc(OCc2cccnc2)c2c(c1)OC(C)(C)C1CCC(NCCc3ccccc3)CC21
c1cc(-c2nnc(CC3CCN(CC4CCNCC4)CC3)o2)ccn1
NC(=O)Nc1c(Cl)cc(CNC(=O)Nc2ccc(C(=O)NC(CCC(=O)O)C(=O)O)cc2)cc1Cl
CN(Cc1cccc(Cl)c1)C1CN(C2CCOCC2)C2CN(C(=O)c3ccccn3)CC12
CC(=O)Nc1cc(C(=O)NC(Cc2ccccc2)C(O)CNCc2cccc(C(F)(F)F)c2)cc(F)c1C
CCCS(=O)(=O)Nc1cccc(-c2cc(-c3ccccc3)cc(N(C)C)n2)c1
CCCCc1cc(OC)c2c3c([nH]c2c1)CCCC3
CN(Cc1ccccc1)S(=O)(=O)c1ccccc1
CSc1ccc(C(=O)NCCCC(=O)N2CCN(C3CCSCC3)CC2)cc1
NC(Cc1ccc(O)cc1)C(=O)N1Cc2ccccc2CC1C(=O)NC(CCc1ccccc1)C(=O)O
CN1CCC2(CC1)OCCC=C2c1cccc(Cl)c1
CCCc1nc2ccc(NC(=O)NC(C)C)cc2o1
CC(=O)Nc1ccc(-c2cc3ccccc3n2S(=O)(=O)c2ccc(Br)cc2)cc1
CCNC(=O)OCc1c2c(c(OC)c3oc(=O)c4ccccc4c13)OCC2
CC(=O)c1cccc(NC(=O)C=Cc2cccc(O)c2)c1
CCOC(=O)c1cnn(S(=O)(=O)c2ccc(F)cc2)c1Cc1ccccc1
COC(=O)c1cc2c(c3ccccc13)C1C=C(C)CC(C)N1CC2
O=C(O)Cn1cc(NC(=O)c2ccc3oc(-c4ccccc4)nc3c2)cn1
CC(C)(C)CC(C)(C)C(O)C(C)(C)C
COc1cc(C(C)N(O)C(N)=O)ccc1O
CCOC(NCCS(=O)(=O)O)=C1C(=O)C(=O)N(Cc2cccc(OC)c2)C1=O
CCN(c1cccc(C)c1C)S(=O)(=O)c1cccc(C(=O)NCCN2CCOCC2)c1
CC1CN(Cc2cccc(F)c2)CCN1c1nccc(N2CCCC2CO)n1
CN(C)CCNc1nsc2cc(Cl)ccc12
COc1cc(O)c(C(=O)C=Cc2cccc(Cl)c2)c(OC)c1
COC(=O)COc1ccc(-c2cc(=O)c3c(OC)cc(OC)c(-c4cc(OC)c(O)c(OC)c4)c3o2)cc1
CCCc1ccc(NCC(CC(C)C)C(=O)Nc2ccc(F)cc2)cc1
CCn1c(CC(=O)O)ccc1-c1ccc(C=Cc2ccc(OC)c(Cl)c2)nc1
CSCCC1NC(=O)C(NC(C)=O)CSSCC(C(N)=O)NC(=O)CNC(=O)C(CCCNC(=N)N)NC(=O)C(CCCNC(=N)N)NC(=O)C(CC(C)C)NC(=O)C(C(C)C)NC1=O
CCOC(=O)CC(Cc1ccccc1)C(=O)Oc1ccc(C(=O)c2ccccc2)cc1
Cc1ccccc1CN1CCN(C(=O)Cc2n[nH]c(=O)c3ccccc23)CC1
CN(C)CCc1ccc(Nc2nccc(-c3cccnc3)n2)cc1
O=C(O)CC(CC1OC2CC3(CC3)OC2O1)c1ccccc1
NC(=O)c1ccc(OCC2CCN(C3CCCC3)CC2)nc1
CC(C)C(=O)Nc1nnc(SCC(=O)NC2CC2)s1
CCOC(=O)c1c(N(C(C)=O)S(=O)(=O)c2cc(Cl)ccc2N(C)C)sc2c1CCCC2
Cc1ccc([N+](=O)[O-])cc1NC(=O)C1Cc2ccccc2CN1C(=O)C(C)C
CCSc1nnc(CN(C)C(=O)CCC2CCCCC2)s1
O=C(Nc1ccc(F)c(Cl)c1)N1CCC(N2Cc3ccccc3N(Cc3ccccc3)S2(=O)=O)CC1
CN1CC2(CCN(C(=O)Nc3cccc(ON=O)c3)CC2)CC1=O
CC(C)c1ccnc(C2=CC3CN(C(=O)c4ccc(F)cc4-n4nccn4)CC3O2)n1
COC(=O)C(Cc1ccccc1OC(=O)Nc1ccccc1)NC(=O)c1ccccc1
Cc1nc[nH]c1-c1cn(C)c2ccccc12
CC1CN(CC2CC2)C(c2ccc(-c3ccccc3)cc2)c2cc(Cl)ccc21
Cc1c(C)c2c(c(C)c1O)CCC(C)(C(=O)NC(CO)Cc1c[nH]c3ccccc13)O2
CC(=O)NNC(=O)c1ccccn1
CC(C)NC(=O)N1CCCC(C(=O)c2ccc(F)cc2)C1
Cc1ccc(C(C)CC(C)C(O)CC(C)C(=O)C(=O)NC(C(=O)CC(C)C)C(C)C)cc1
CCC=CCC1C(C(=O)C(F)(F)F)C1(N)C(=O)O
CC1CC2C3CCC4=CC(=O)C=CC4(C)C3(F)C(O)CC2(C)C1(O)C(=O)CO
NCCCCCCC(=O)N1Cc2ccccc2C1c1c[nH]cn1
O=c1cccc(-c2ccccc2)o1
CCc1ccccc1N(CC(=O)NN=C1C(=O)Nc2ccc(C)cc21)S(=O)(=O)c1ccccc1
O=c1cc(-c2ccc(O)cc2)oc2c1ccc1ccc(O)cc12
O=C(N=C(S)Nc1cc(C(F)(F)F)ccc1[N+](=O)[O-])c1ccc(Br)cc1
CCCCC1(CCCC)CS(=O)(=O)c2ccc(N(C)C)cc2C(c2ccc(F)cc2)C1O
CNC1CCNc2cc([N+](=O)[O-])ccc21
CN1C(N(Cc2ccccc2)C(=O)CCNC(=O)c2cccc(Cl)c2)=NC(c2ccccc2)C(C(=O)OCc2ccccc2)=C1c1ccccc1
COc1cc(Nc2c(C#N)cnc3cc(OC)c(OC)cc23)c(Cl)cc1Cl
CC(=O)Nc1cc(-c2cnc(N)c(C(N)=O)n2)cc(C(O)(C(F)(F)F)C(F)(F)F)c1
O=C(O)CCCc1snnc1CSCc1ccccc1
CCOc1ccc2cc(S(=O)(=O)NC3CCCCC3)ccc2c1
Cc1ccc(NC(=O)CC[N+](=O)[O-])cc1
O=C(C=Cc1ccccc1)Nc1ccc(N2CCN(C(=O)c3ccccc3)CC2)cc1
C=CCN(CC=C)C(=O)C1CCC(C(=O)N(CC=C)CC=C)CC1
C=C(C(=O)C(O)C(C)OC1OC(CO)C(O)C(O)C1O)C1CCC(C)C2CC(=O)C(=C)C12
CCOc1cccc(OCc2nc(-c3ccco3)no2)c1
Cc1ccccc1NC(=O)CSc1ncccn1
CC(=O)c1ccc(N2CCN(C(=O)c3ccco3)CC2)cc1
COc1cc(CCC(=O)N2CCN(c3ccc(Cl)c(C)c3)CC2)cc(OC)c1OC
CCOC(=O)Cc1csc(N)c1C(=O)c1ccccc1OCC
CC(=O)c1ccc(-n2c(C)cc(C(=O)CN3CCN(c4ccccc4)CC3)c2C)cc1
Cc1cccc(Nc2ncnc3c2nc(-c2ccccc2Cl)n3-c2ccccc2)c1
Brc1ccc(Cn2c(-c3ccc4[nH]cnc4c3)nc3ccccc32)cc1
CCOC(=O)c1ccc(N=Cc2[nH]c(=O)[nH]c2O)cc1
COc1cc2nccnc2cc1OC
COc1ccc(C=NNC(=O)c2csc(N(C)C)n2)cc1
Cc1cccc[n+]1CC(=O)Nc1cc(-n2cccc2)cc(C(F)(F)F)c1
C=CCOc1ccccc1C=C(C)C(=O)NC1C(O)C(O)C2OCOC2C1O
Cc1ccccc1Nc1nccc2c(C)c3ncn4cnnc4c3cc12
Clc1cccc(-c2cc(-c3cccs3)cc3[nH]ccc23)c1
CC(C)(Cn1ccnc1)C(=O)C(C#N)c1nc2ccc(C(F)(F)F)cc2s1
CN1CCCC(NC(=O)c2ccc(COCC(F)(F)F)cc2)C1
CC1COC(=O)C(Cc2ccc(Cl)cc2)CCC=CCC(CC(=O)N(CCO)Cc2ccccc2)C(=O)N1
CC(=O)c1ccc(-c2ccccc2-c2ccc(F)cc2)cc1
O=C(Nc1cc(Cl)c(Cl)cc1-c1c(O)cc(O)c2oc(=O)c3cc(O)cc(O)c3c12)c1ccc(O)cc1
COc1cc(CC2CCCC(c3ccc(F)cc3)N2CC(O)CO)ccc1-n1cnc(C)c1
COc1cc2c(cc1OC)C1OC(=O)CC1(O)C2OC(=O)C=Cc1ccccc1
OCC1C(O)C(O)C(O)CN1CCCc1ccc(-c2ccccc2)cc1
COc1cc2c(cc1OC)C1=NN(C(=O)Nc3cccc(Cl)c3)C(c3ccc(OC(C)C)cc3)C1C2
COCCNC(=O)c1ccc2c(c1)nc1n2CCC(C)C1
COc1ccc(N2C(=O)C(=Cc3ccccc3)N=C2c2cccc(C)c2)cc1
COc1ccc2[nH]c3c(C)c4c(-n5cnc(C)c5)cccc4nc3c2c1
COc1cc2cc(-c3ccc(N4CCCCC4)cc3)c(=O)n(Cc3ccccc3)c2cc1OC
CC1CN(C(C)CO)C(=O)Cc2cc(NC(=O)CCC(F)(F)F)ccc2OC1CN(C)C(=O)Nc1ccc2c(c1)OCO2
COc1ccc(-c2coc3c4c(ccc3c2=O)OC(C)(C)CC4)cc1
NC(=O)C1CSC2CCC(NC(=O)C(N)Cc3ccc(O)cc3)C(=O)N21
COCCNC(=O)c1cc2c(=O)[nH]c3ccc(C)cc3c2s1
COc1ccc(C=C(NC(=O)c2ccccc2)C(=O)N2CCN(C(=O)c3ccco3)CC2)cc1
CC1(C)CCc2cc(O)ccc2O1
O=C(Nc1ccc(Cl)cc1)N1CCCC12CCN(c1ncccn1)CC2
Oc1ccc2c(c1)OC1(CC2)CCN(CC(O)c2cccc3ccccc23)CC1
Oc1cc2c(cc1O)CNCCC2
CCCCCCS(=O)(=O)Nc1ccc(-c2csc(N=C(N)N)n2)cc1
CCOC(=O)C1=C(N)N(c2ccc(C)c(Cl)c2)C(=O)NC1c1cccc(OC)c1
Cn1c(-c2ccc(NC(=S)NNC(=O)Cc3cccs3)cc2)n[nH]c1=S
CNCCCC(O)(P(=O)(O)O)P(=O)(O)O
CCCCN(CCCOc1ccc(CC2SC(=O)NC2=O)cc1)c1nc2ccccc2o1
COc1ccc(Br)cc1CNC(=O)c1cc(S(=O)(=O)N2CCc3ccccc32)cn1C
O=C(OC1CC2CC1C1CCCN1C2=O)N1CCCc2ccccc21
NC(Cc1ccc(O)cc1)C(=O)Nc1ccccc1
COc1cccc(N(C)c2ncnc3ccc(-c4ccccc4F)cc23)c1
CCCCCCN1C(=O)N(CC2CCC(N(C)CCCN3CCCC3=O)CC2)C(c2ccccc2)C1C
COc1cc2ncnc(N3CCCC(N(C)Cc4ccc(F)cc4)C3)c2cc1OC
Cn1c(-c2ccccc2C(F)(F)CNC(=O)c2cc(F)cc(F)c2)cnc1N1CCC(O)CC1
CC1(c2cccs2)CC(=O)C2(C)CCC3(C)C(=CC(=O)C4C5(C)CCC(OC(=O)c6ccco6)C(C)(C)C5CCC43C)C2C1
CCC1CCc2cc(OC)ccc2C1Nc1nc(C)cc(Nc2ccc(C#N)cc2)n1
NS(=O)(=O)c1ccc(C(=O)N2CCCC2C(=O)N2CCCC2)cc1
O=C(C=Cc1ccc(-c2cn(-c3cccc([N+](=O)[O-])c3)nn2)cc1)NO
CC12CC(=O)C3C(CCC4CC(O)CCC43C)C1CC(O)C2=O
O=C(NC1CC1c1ccccc1)N1CC(c2nc(Cc3ccc4c(c3)OCO4)no2)C1
O=C(Cn1c2ccccc2c2nc(=O)cc(C(F)(F)F)n21)N1CCN(S(=O)(=O)c2ccccc2)CC1
Cc1cccc(C#CCON=C2CN3CCC2C3)c1
CCOC(=O)c1c(N2CCN(c3ccccc3)CC2)sc(C#N)c1C
COc1cnc2ccc(=O)n(CCN3CCC(NCc4ccc5c(n4)NC(=O)CO5)C(OC)C3)c2c1
O=C(C1CC1c1ccccc1)N1CCCC1c1nc2ccccc2[nH]1
CCOc1ccc(-c2csc(NC(=O)c3ccccc3)n2)cc1
C#Cc1cc(C#C)cc(C2CCC3C(C2)OC(=O)N3C)c1
CCN=C(c1ccc(Cl)cc1Cl)n1nc(C)nc1C
CC(C)C(O)N1CCN(C(=O)CCc2nc3ccccc3[nH]2)CC1
Cn1c(=O)c2c(nc3n(Cc4ccccc4)c(=O)c4cccnc4n23)n(C)c1=O
COC(=O)c1c(Nc2ccccc2Cl)[n+]([O-])c2ccc(Cl)cc2[n+]1[O-]
N=C(NO)NNCc1ccc(Cl)cc1
CCCCCCCCCCCCCCCCCCCCCC(=O)NC(COC1OC(CO)C(O)C(O)C1O)C(O)CCCCCCCCCCC
COc1cc(C(=O)NN=Cc2ccc(C)o2)cc(OC)c1OC
O=C1C=CC(=O)c2c1c(O)n(O)c2C(c1ccccc1)c1cc2ccccc2cc1O
Cc1ccc(Cl)cc1NC(=O)CN1CCN(Cc2ccccc2)CC1
CCCNC1=NC2CCN(C(C(=O)NC(C)c3ccccc3)c3ccccc3)C2C1
CCc1nn(Cc2ccc(NC(=O)c3ccc(C(F)(F)F)cc3)cc2)c(CC)c1CC(=O)O
CC(Nc1nccc(N2C(=O)OCC2C(C)C)n1)c1nnc(C(F)(F)F)o1
CNC(=O)C(C)NCc1cc(Br)cc2[nH]c(=O)c(O)nc12
COC(=O)c1ccc(-n2c(CCC(=O)O)ccc2-c2cccc(Cl)c2)c(N)c1
N#Cc1ccc(C(=O)C2=C(O)C(=O)N(c3cccc(C(F)(F)F)c3)C2c2cccc(O)c2)cc1
COc1cccc(N2CCN(CCCNC(=S)N3CCOCC3)CC2)c1
Cc1cc(C)n2ncc(S(=O)(=O)c3cccc(Cl)c3)c2n1
CC(=O)OC1C(OC2CCC3(C)C(CCC4(C)C3CC=C3C5CC(C)(C)CCC5(C(=O)NCCn5ccnc5)CCC34C)C2(C)C)OCC(O)C1O
CN(C)CCCOc1ccc(-n2c(=O)c(-c3ccncc3F)c(O)c3cnc(C(F)(F)F)nc32)cc1
Cc1ccc(-c2cc(C(F)(F)F)n[nH]2)cc1S(=O)(=O)N(C)Cc1ccccc1
Cc1ccc(Nc2nc(NC(CO)c3ccccc3)nc3[nH]cnc23)cc1C
O=C(NC12CC3CC(CC(C3)C1)C2)NC1(c2ccccc2)CCCC1
CC(C)(C)Cn1cc(-c2cncc(NS(=O)(=O)c3ccccc3)c2)cn1
CC(C(=O)O)c1ccc(-n2cnnc2)cc1
COCCOc1cccc(-c2ccc3c(c2)CCN3C(=O)C2CCCN2C(=O)CC(NS(=O)(=O)c2cccc(C(=O)OC)c2)c2ccccc2)c1
O=C1c2ccccc2C(=O)c2c1c(O)cc1cc(CN3CCOCC3)[nH]c21
CC(C)(O)CCCC(C)(O)C1CCC2C3CCC4CC(=O)CCC4(C)C3CCC21C
Cc1cccc(C(=O)N2CCC3(CC2)CC(=O)c2ncccc2O3)n1
CN1CCN(C(=S)Nc2ccc(F)cc2)CC1
CCCCCCCCCSc1nnc(CN(C)Cc2cc(C(F)(F)F)cc(C(F)(F)F)c2)o1
O=C(c1ccc(F)cc1)c1ccc(Cn2cnc3c2c(=O)[nH]c(=O)n3Cc2ccc(F)cc2)cc1
Nc1nc(COc2cc(Nc3ccc(O)c(F)c3)cc(C(=O)NCC3CCC(C(=O)O)CC3)c2)cs1
COCCOCCNC(=O)c1oc2cc(OCC(=O)N3CCC(OC)CC3)ccc2c1C
C=CCn1c(CNC(=O)c2cc([N+](=O)[O-])cc([N+](=O)[O-])c2)n[nH]c1=O
CC(C)(O)CCCC(C)(O)C1CCC2(O)C3=CC(=O)C4CC(O)CCC4(C)C3CCC12C
COc1ccc(-c2nccc(NCc3cc(=O)c(OC)c[nH]3)n2)cn1
O=C1C2C(C(=O)N1Cc1ccc(Cl)cc1)C1C=CC2C12CC2
O=S1(=O)C=CC(=NO)C(=CC2=CNc3cc2ncc3C2CC2)N1
CCCC(=O)Nc1ccc2ccn(Cc3ccc(Cl)cc3)c2c1
Cc1ccccc1-n1c(SCc2nc(=O)c3c4c(sc3[nH]2)CCCC4)nnc1-c1ccncc1
CC(C)c1c(C(=O)NN=Cc2cccc(C(=N)N)c2)nnn1-c1nonc1N
COc1cccc2c1[nH]c1nc(NCN3CCOCC3)cnc12
O=c1nc(NN=Cc2cc([N+](=O)[O-])ccc2Sc2ccccc2)cc(O)[nH]1
O=C(Oc1cccc(CN2CCCCC2)c1)c1ccccc1NCc1ccccc1
COc1ccc2cc(C(C)C)cc(NC(C)=O)c2c1
CCN(CC)CCOc1ccccc1C=C1SC(=O)NC1=O
COC(=O)C1=CC(=Cc2ccc(C(=O)NC3(C(=O)NCCSc4ncccn4)CCCCC3)o2)C(C)(C)N(O)C1
O=c1[nH]oc2cccc(-c3ccc(-c4ncc[nH]4)cc3)c12
COc1cccc(NC(=O)N2CCCC3(CCN(C(=O)c4cccnc4O)CC3)C2)c1
O=C(NC(Cc1ccccc1)C(=O)O)c1ccc(OCCN2CCOCC2)cc1
CCOC(=O)C1CCCN(Cc2cc(-c3ccc(Cl)cc3Cl)ccc2O)C1
C=c1ccn2nc3sc(=Cc4ccc(OCc5ccccc5)cc4)c(=O)n3c2n1
CN(Cc1ccccc1)C(=O)CSc1nnc2ccccn12
COC(Cc1ccc(OCCCN2CCC(F)(C(O)(c3ccccc3)c3ccccc3)CC2)cc1)C(=O)O
COc1ccc(OC)c2c1CCc1ccccc1C2=O
CNC(=O)c1ccc(F)c(CNC(=O)N(C)C)c1
O=C(CC1N=C(c2ccccc2F)c2cc([N+](=O)[O-])ccc2NC1=O)NCCCc1ccccc1
CSc1cc(Cl)cc(Cl)c1Oc1cc(NN=Cc2ccccn2)ncc1[N+](=O)[O-]
Nc1nc2ccc(C#Cc3ccc(OC(F)(F)F)cc3)cc2s1
Cn1cc(NC(=O)c2cc(NC(=O)c3cc(NCc4cnc(Cl)s4)cn3C)cn2C)cc1C(=O)NCCN1CCCCC1
COc1ccc2nc(N)cc(C)c2c1
Cc1ccccc1N1CCN(C(=O)CN2CCOCC2)CC1
Oc1ccc2c(c1)Cc1c-2nc2ccc(Cl)cc2c1-c1ccccc1
COc1cccc(C(C)NC(=O)c2cnn(-c3ccc(F)cc3)c2-n2cccc2)c1
CSc1ccc(-c2cc3c(C)nc(SC)nc3n(Cc3ccccc3F)c2=O)cc1
CCC1CN(C(=O)C(CCCNC(=N)N)NS(=O)(=O)c2cccc3c(N(C)C)cccc23)CCN1
Clc1cc(Nc2ccc3[nH]cnc3c2)ccc1Oc1ccc(CNC2CC2)cc1
CC1(C)CCC2(CO)C(O)CC3(C)C(=CCC4C5(C)CCC(O)C(C)(C)C5CCC43C)C2C1
COC(OC)c1cccc(C(=O)O)c1
CCN(CC(=O)NCc1ccccc1)S(=O)(=O)c1ccc(N2CCCCC2)c([N+](=O)[O-])c1
Cn1c2c(c3ccccc3c1=O)C(=O)c1ccccc1-2
Cc1c(O)cccc1C(=O)Nc1ccc(-c2nc3ccccc3[nH]2)cc1
CC(C)NC(=O)c1ccc(NC(=O)CN2CCCCC2c2nc(C(C)C)no2)cc1
CCCN1CCN(C(=O)c2cc(N(C)C)cnc2NCc2ccc(OC)cc2)CC1
Nc1ncnc2c1ncn2C1OC(COP(=O)(O)OP(=O)(O)OP(=O)(O)O)C(O)C1O
CNC(=O)c1ccc(CCN(CCO)C(=O)C2CCN(C(C)C)CC2)cc1
CCSc1cc(C2=NN(CC)C(=O)C3CC=CCC23)ccc1OC
CCCC(O)c1cc(=O)c2c(COC)cn(C3CCCCC3)c(=O)c2[nH]1
CC(C)CC(NC(=O)c1cc(NC(=O)C=Cc2cnc(N(C)C)nc2N)cc(C(=O)N2CCCC2)c1)C(=O)N1CCCC1C(=O)O
O=c1c(C=NNC2=NCCN2)c(O)[nH]c(-c2ccc([N+](=O)[O-])cc2)c1-c1cc(F)cc(F)c1
COc1ccc(NC(=O)NC2N=C(c3ccccc3)c3ccccc3N(CCO)C2=O)cn1
Cc1ccc(NC(=O)c2cc(-c3cccs3)on2)cc1Nc1nccc(-c2cccnc2)n1
COc1cc2c(cc1OC)-c1nc(=S)n(CCCCCCC(=O)N3CCN(c4ccccc4OC)CC3)c(O)c1CC2
Cc1cc(OC(F)(F)F)cc(-n2ncc(=O)[nH]c2=O)c1
Cc1nc(C2CCCN(C(=O)c3ccc(N4CCOCC4)nn3)C2)no1
COc1c(-c2ccc(O)c(O)c2)oc2c(CC=C(C)C)c(O)c(O)c(C)c12
Cc1cc(=O)n(-c2nc(-c3cccc(O)c3)nc3ccccc23)[nH]1
Nc1cccc(S(=O)(=O)N2CCC3C(CO)Nc4ccc(-c5ccccc5F)cc4C32)c1
CNc1ncc(S(=O)(=O)N(C)C2CCN(C)C2)cn1
O=C1CC(CC(=O)N2CCCc3ccccc32)c2ccccc2N1
CCn1nc2c(cc1=O)CN(CCOc1ccc(C)cc1)CC2
CC(=NNC(=S)Nc1cccc(F)c1C)c1ccccn1
O=C(NCc1cn(-c2ccccc2)c2cc(Cl)ccc2c1=O)c1ccc(Cl)cn1
Fc1ccc(NC(=S)c2ccccc2Cl)cc1
COc1ccc(NC(=O)C(C#N)c2nc3ccccc3nc2N2CCOCC2)cc1Cl
CCOC(=O)c1c(NC(=O)CNCc2cccc(OCC)c2)sc(C(=O)N(C)C)c1C
COc1ccc(OCc2ccccc2[N+](=O)[O-])c([N+](=O)[O-])c1
Cc1cccc(NC(=O)CCn2ccnc2)n1
CCCCOP(=O)(OCCCC)C(N=Nc1ccccc1C(=O)OC)=NNc1cccc(Cn2nc([N+](=O)[O-])cc2C)c1
C=C(C)C1CCC(C)(O)C2CCC(C)C2C1
COc1cc2nc(Cl)nc(NCC(C)(C)CO)c2cc1OC
CC1=CC(=O)CC2(C)CC3OC(=O)C(C)=C3CC12
CCOc1c(Br)cc(Br)cc1S(=O)(=O)N1Cc2ccccc2CC1C(=O)NO
N=C(N)NCCCC(C=O)NC(=O)C(CCCNC(=N)N)NC(=O)C1CCc2ccccc2C1
c1ccc(C2(c3ccccc3)OCCC(CNc3ccncc3)O2)cc1
COc1cc(CNC(=O)c2coc(=O)c(Br)c2)ccc1O
CC(=O)Nc1ccc2c(c1)NC(=O)C=CCC(N1CCC(O)(c3ccc(Cl)cc3)C(C)C1)c1nc-2c[nH]1
CC(C)(C)c1cc(I)c(O)c(CN)c1
COc1cccc(C(=O)NC(=O)OCc2ccc([N+](=O)[O-])o2)c1
Cc1nnc2n1-c1nc(-c3ccc(Cl)cc3)n(N)c(=O)c1CC2
CC(=O)n1cc(C2C=C(C(=O)O)OC(OCCCCO)C2)c2ccccc21
Fc1ccc(N2CCN(CCc3cn(-c4ccccc4)nn3)CC2)cc1
NC(=O)N(O)CC1COc2c(ccc(F)c2F)O1
CCCC(=O)N1CCOCCOCCOCCOCCN(CC)CCOCC1
CC1CCCN(CCCSc2nc(-c3ccccc3)c(-c3ccccc3)[nH]2)C1
CON=C(c1ccc(F)cc1)c1ccccc1COc1ccccc1
COc1cc(-c2c(C(C)C)c3cc(OC)c(O)cc3oc2=O)ccc1O
CCC(C)C(C(=O)NC(Cc1c[nH]c2ccccc12)C(=O)NC(CC1CCCCC1)C(=O)N1C(C(=O)NC(CC(C)C)C(=O)OC)C(C)(C)CSC1(C)C)N1CCCC1=O
CC12CCC3C(CN=C4CC(=O)CCC43C)C1CCC2=O
CNC(=O)C(=NOC)c1ccccc1COc1c(C)c(-c2ccc(F)cc2)nn1C
CON=C1CCN(C(=O)Cc2ccc(Cl)c(Cl)c2F)CC1CN1CCC2(CC1)SCCc1cc(Cl)sc12
Cn1cc(OC(=O)NCc2ccc(OCc3ccccc3)cc2)cc1NC(=O)Nc1cc(C(=O)NCCC(=N)N)n(C)c1
CN1CC2C(c3ccccc31)C(CO)N2C(=O)c1cc2ccccc2[nH]1
C=CCN(CC=C)c1nc(C)nc2c1nnn2C
NCc1cc(Cl)c2c(c1)OCCN2
CCOC(=O)C(C#N)=CCc1cc(C(=O)O)co1
Cc1ccc(-n2c3c(cc(C(=O)NC4CCCC4)c2=O)C(=O)CC(C)(C)C3)cc1
OC1CC(O)C(NC2CNCC2Oc2cc(F)cc(F)c2)C(O)C1O
O=C(CC1CCCC1)Nc1cc(-c2ccc3ncc(-c4cccnc4)n3n2)ccc1F
COc1cccc(C2COc3cc(O)ccc3C2)c1
NC(=O)CCC(N)C(=O)N1CCCC1C(=O)O
CC1COc2c(N3CCN(C)CC3)c(F)cc3c(=O)c(C(=O)O)cn1c23
CS(=O)(=O)c1ccc(CC2CCC(OCc3ccc4ccccc4c3)O2)cc1
COc1ccc(CNc2nc(-c3ccccc3O)cs2)cc1C
COC(=O)C1CC2c3cc(N)ccc3CC(Cc3ccccc3)N2C1=O
O=C(CC(CCc1ccccc1)c1ccccc1)c1nc(-c2ccncc2)no1
CCCCN(C(=O)C1CCCCN1C(=O)OC(C)(C)C)C1CC1c1c(-c2ccccc2)[nH]c2ccccc12
CCCCCCCc1c(C(=O)O)c(=O)oc2ccc3c4c(c(Cl)nc3c12)CCCC4
Cn1cnc(S(=O)(=O)NCC2COc3ccccc3O2)c1
CCCCCCCCCCCCC1(C(=O)Nc2ccccc2)CCOCC1
CCCCCCCCCCCCCCCN1CCC(CCC2CCNCC2)CC1
O=C(NCc1csc(-c2cccnc2)n1)c1ccc(S(=O)(=O)Nc2ccccc2F)cc1
CSc1nc2sc3c(c2c(=O)n1-c1ccc(OC(F)(F)F)cc1)CCCC3
CCCCCCCCCCCCCCCC(=O)N(CC)CC
O=C(C[n+]1cc(-c2ccc(Cl)cc2)n2c1CCC2)c1cccc([N+](=O)[O-])c1
COc1cc(F)c(S(=O)(=O)N2CCN(S(=O)(=O)c3ccc(C(=O)O)cc3)CC2)c(F)c1
COc1ccc(NS(=O)(=O)c2c(C)nc(=O)[nH]c2O)cc1OC
COc1cc(CCCCOCC2OC(OC)C(O)C(O)C2O)cc(OC)c1O
CCOc1ccc2nc(Sc3ccc(C(N)=O)cc3)c(C#N)cc2c1
Cc1cc(C)n(-c2nc(-c3cccs3)cc(C(F)(F)F)n2)n1
O=C(Cn1c(-c2cccc(F)c2)nc2ccccc21)NCC1CCCO1
COc1ccc(N2C(=N)C(C#N)C(c3ccccc3[N+](=O)[O-])C3=C2CC(C)(C)CC3=O)cc1
CC1(c2cccc(NC(=O)c3cnc(Cl)cn3)c2)COCC(N)=N1
O=C1c2ccccc2C(O)(c2ccccc2)N1Cc1ccccc1
CC(=O)OC1CCC2(C)C(CCC3(C)C2CC=C2C4C(C)C(C)CCC4(C(=O)OC4OC(CO)C(O)C(O)C4O)CCC23C)C1(C)C
CN1CCC(n2cc([N+](=O)[O-])c(S(C)(=O)=O)n2)CC1
O=C1NN(c2ccc(Cl)cc2)C(=O)C1=Cc1ccc(O)c(OCc2cn(-c3ccc(Cl)cc3)nn2)c1
COc1cc2ccc3c(c2cc1OC)COc1c(OC)c(OC(C)C)cc(-c2cc4ccccc4s2)c1-3
COc1cc(OC)c2c(-c3ccccc3)c(OC)c(=O)oc2c1OC
CCc1cc(-c2n[nH]c3cc(NC(=O)NC(C)C(C)c4cccnc4)ncc23)ccn1
COc1cc(NC(=O)CSc2nnc(-c3cc(OC)c(OC)c(OC)c3)o2)cc(OC)c1
O=C(Nc1ccc(S(=O)(=O)N2CCCCCC2)cc1)C1COc2ccccc2O1
O=c1oc2c(Cl)c(Cl)c(Cl)cc2cc1-c1csc2ccccc12
CN(Cc1ccco1)c1ncc(C(=O)NC2CC2)cn1
CCCCCCC(S)C(=O)NC(CCC(=O)O)Cc1ccccc1
CC1Cc2ccccc2N1c1ncnc2cc3c(cc12)OCO3
C#CC(C)(C)C(CC)N1CCC(O)(c2ccccc2)CC1
CC(=O)N1N=C(c2ccc(Cl)cc2)SC12c1ccccc1Nc1cc(Cl)ccc12
O=C(C=Cc1ccccc1O)c1ccncc1
COCCN1CCN(c2ncc3ncnc(Nc4cc(C(=O)Nc5cc(C)on5)ccc4C)c3n2)CC1
Fc1ccc(Cn2c(N3CCCC3)nc3ccccc32)cc1
Cc1c(-c2ccccc2)nc2ccccc2c1C(=O)N1CCN(C2CCCCC2)CC1
CC(=O)Nc1cccc(-c2cc(-c3nc4c(C)cccc4[nH]3)c3cc(Br)ccc3n2)c1
Nc1ccc2cnn(CCC(F)(F)F)c2c1
CC(C)(C)c1nc2cc(S(=O)(=O)CC#N)ccc2n1CC1CCOCC1
Cc1ccc(C(=O)NCCCCCCN2CCC3(CC2)NC(=O)NC3=O)cc1
Cc1ccccc1C1OC(=O)NC1=O
Nc1nc(Sc2ccc(F)cc2)c2ncn(C3OC(CO)C(O)C3O)c2n1
Cc1ccc(C)c(CN2CCC(N3CCN(Cc4ccccc4Cl)CC3)CC2)c1
CCOC(=O)CC12CC1(C)C1(O)C(C)CC3C(C)CC4CC(OC5OC(CO)C(OP(=O)(O)O)C(O)C5O)CCC4(C)C3CC1O2
COc1ccc(-c2nn(C)c3cc(OCc4ccc(CC(=O)O)cc4F)ccc23)c(C)c1
O=C1C=C(c2ccccc2)S(=O)(=O)c2ccccc21
CC(CO)n1cc(C(=O)c2cncc(NC(=O)Cc3cccc(C(F)(F)F)c3)c2)c2cncnc21
Nc1ncnc2onc(N)c12
CC(=O)OC1C2C(C)(C)C(=O)C=CC2(C)C2C3OC3(C)C(C=C(C)C)C12C
COc1ncc(NCC2CCCN2C)cc1C(F)(F)F
CCCCCCCCCNC(=O)C1N(Cc2ccccc2)C(=O)C2CCCCC2N1C(=O)c1ccccc1
CCN(CC)CCNC(=O)Cc1cc2nccc(C)n2n1
NC(C(=O)O)C1CCC(C(=O)O)C1
CCc1ccc(C(=O)Nc2ccc(-c3cc4ccccc4[nH]3)c(C(F)(F)F)c2)cc1
Cc1c(C(=O)OCC(=O)NC2CCCCC2)oc2ccccc12
COc1ccc(Cn2c3ccccc3c3c(NC(C)=O)nccc32)cc1
COC(=O)c1cccc(-c2nc(=O)c3c4c(sc3[nH]2)CCC4)c1
COc1ccc2c(c1)NCC(C(=O)NC(CC(N)=O)c1ncc(-c3ccccc3)nc1C)O2
O=C1NC(=O)c2ccc(Nc3ccc(Cl)cc3)nc2C1=Cc1ccc(-c2ccc(Cl)c(Cl)c2)o1
CCOC(=O)C1=C(C)N(CC)C(C)=C(C(=O)OCC)C1c1ccccc1
CC(C)(C)Cn1c(=O)c(C2=NS(=O)(=O)c3ccccc3N2)c(O)c2ccccc21
COc1ccc(C(=O)C(O)c2cccc(OC)c2OC)cc1
CCCOC(=O)C(CC(C)C)NC(=O)CN1c2ccccc2NC(=O)C1CC(C)C
CC(C)C(N)C(=O)N1CCSC1c1nc(C(=O)NCCCCC(=O)NC(CCCCN)C(=O)O)cs1
O=C(NN=Cc1c[nH]c2ccc(F)cc2c1=O)C(O)c1ccccc1
CC1C2Cc3ccc(O)cc3C1(C)CCN2CCc1ccccc1
CNc1nc(N)nc2sc3c(c2c1=O)CCCC3
COc1ccc(C=CC(=O)CC(O)CCc2ccc(O)cc2)cc1
COC(=O)c1cc2cc(C3CCN(S(N)(=O)=O)C3)c(=O)n(Cc3cccc(Cl)c3)c2cn1
c1ccc(-c2cc(-c3ccc(CN4CCNCC4)cc3)cc(-c3n[nH]c(-c4ccncc4)n3)c2)cc1
NC(=O)CCCCCCC(=O)Nc1ncnc2c1ncn2C1OC(CO)C(O)C1O
Nc1nc2c(s1)CSc1ccccc1-2
COc1ccc(N2CCN(c3ccccc3NC(=O)C=Cc3cccnc3)CC2)cc1
CC(Cc1ccc(CO)nc1)NC(=O)Cc1c(-c2ccc(C(F)(F)F)cc2)nc2ccccn12
O=C1NCCn2cccc21
CC(C)c1ccc(Cc2nc(-c3ccc(F)cc3)c[nH]c2=O)cc1
COc1ccc(NC(=O)c2ccc(C(=O)O)cn2)c(OC)c1
CC(C)NCc1nnc2n1-c1ccc(Cl)cc1C(c1ccccc1Cl)=NC2
COc1ccc(S(=O)(=O)NCCOc2cccc3cnccc23)cc1Br
COC(=O)C(C=C(C)C1=C(C)C(=O)C2(O1)C(=O)NC(O)C2O)=C(C)C=CC(C)(C)C=C1C(C)=CCCC1(C)C
CCCc1cc(C(=O)N2CC3CC2CN3CCOC)n(C)n1
CC1=CCC2(CO)COC(c3ccc(O)cc3)C1C2CO
CCCCCCCCCCCC1Cc2c(CC(=O)O)cccc2C1=O
CS(=O)(=O)c1ccccc1NCc1nnc2n1CCCCC2
CCCCN(Cc1ccccc1)C(=O)Oc1ccc2c(c1)C1(C)CC[N+](C)(C)C1N2C
CCn1c2ccccc2c2cc(C(=O)NCCCN3CCOCC3)ccc21
CSc1nc2ccccn2c(=N)c1S(=O)(=O)c1ccccc1
CN(Cc1ccc(-n2cnnn2)cc1)C(=O)CCCN1CCNC1=O
Cn1c(C(C)(C)O)nc2cc(NC(=O)c3ccccc3F)ccc21
Cc1cccc(N2CC(C(=O)NCc3cn(Cc4ccccc4)nn3)CC2=O)c1
OC1CC(CC2CC2)(C(F)(F)F)Oc2ncc(Cl)cc21
COC1C(O)C(COS(=O)(=O)c2ccc(C)cc2)OC(OCc2ccccc2)C1NC(=O)c1ccccc1
CC1=C(C=CC(=O)C=Cc2ccc(Br)s2)C(C)(C)CC=C1
OC(COc1ccccc1)CN1CCN(Cc2ccccc2)CC1
O=C(Nc1ccc(C(F)(F)F)cc1)c1ccc2c(c1)C1(O)CCN(CC3CC3)C1C2
O=C(c1cnccn1)N1CCC2C1c1cc(-c3[nH]c(-c4ccncc4)nc3C3CCCC3)c(F)cc1N2CC1CC1
Nc1ccccc1C(=O)NCC1OC(n2cnc3c(N)ncnc32)C(O)C1O
CCc1cc(CCNCC2CCN(C(=O)c3ccc(OC)c(-c4cccc(F)c4)c3)CC2)ccc1O
CCN1C(=O)NC2(CCOCc3sccc32)C1=O
CN(CC#CCCOS(C)(=O)=O)CCCOc1cccc(OCCCCCNc2cccnc2)c1
NS(=O)(=O)c1ccc(C(=O)NC(Cc2ccccc2)C(=O)C(F)(F)C(=O)NCc2n[nH]c3c2CCC3)cc1
COc1ccc(NCc2cc(C(=O)N3CCC4(CC3)Cc3cn(C(C)(C)C)nc3C(=O)N4)no2)cn1
CC1CCC2C(C)C(CC(CC3OC4OC5(C)CCC6C(C)CCC(C3C)C46OO5)C(=O)NCC3CCCCC3)OC3OC4(C)CCC1C32OO4
O=C(CCC1CCCCC1)N1CCCCC1c1nc(-c2cccs2)no1
O=C(Nc1ccc(F)cc1)c1cc(-c2cccs2)nc2ccccc12
CCCCn1c(N)c(N(CCOC)C(=O)CCOc2ccc(S(=O)(=O)N3CCCCC3)cc2)c(=O)[nH]c1=O
Cc1cc(C)c(Nc2ccc([N+](=O)[O-])c3[nH]cnc(=O)c23)c(C)c1
CC(=O)NC(C)c1ccc(OC2CCN(c3cc(N(C)C)ncn3)C2)cc1
Cc1cccc(C)c1-c1ccc(-c2ncc(C(=O)N3CC(C(=O)O)C3)n2C)cc1
COc1ccc(-c2ccc(-c3noc(C4CCCCC4)n3)c(F)c2)cc1
Cc1cc(-c2n[nH]c3cc(NC(=O)NC4CN5CCC4CC5)ncc23)ccn1
O=[N+]([O-])c1ccc(COc2cccc(C=NNc3cc(N4CCOCC4)ccn3)c2)cc1
CNc1nc(NCCO)nc2c(NC)ncnc12
CC(c1ccc2oc3ccccc3c2c1)n1cc(-c2ccc(F)cc2)nn1
CCCCCN(CC(O)CN1CC2CCCC2CC1C(=O)NC(C)(C)C)S(=O)(=O)c1ccccc1
CN(C)C(=O)C1C=C2c3cccc4[nH]cc(c34)CC2N(C(=O)Nc2ccc(C(F)(F)F)c(F)c2)C1
CCc1cccc(CC)c1N
CC(C)n1cnc2[nH]c(N)nc(=O)c21
CC(C)c1ccc(CNC(=O)c2ccccc2N(Cc2ccccc2)S(C)(=O)=O)cc1
N=C(N)c1c(N)n(-c2ccc(O)cc2)c2nc3ccccc3nc12
CC1CN(C(=O)OCc2ccccc2)CCN1c1ncc(C(O)(c2ccccc2)c2ccccc2)s1
CCCOc1ccc(Oc2cc(C(=NC3CC(C)CC(C)(C)C3)NO)ccn2)cc1
Cc1ccccc1C(=O)Nc1ccc(C(=O)C=Cc2cc([N+](=O)[O-])ccc2O)cc1
O=C(CSc1nnnn1-c1cccc(C(F)(F)F)c1)NC1CCCc2ccccc21
CCC(=O)Nc1ncc(Cl)c(-c2ccc(S(=O)(=O)N3CCOCC3)s2)n1
CCOC(=O)C(C)n1ccnc1
Cc1nc2c(c3ncnn13)C1(CCC3(CC3)C1)Cc1ccccc1-2
O=CNN(C(=O)c1ccc(Cl)c(Cl)c1)c1c(Cl)cccc1Cl
COc1cccc(CN(C)S(=O)(=O)c2cccc(OC)c2)c1
Cc1ccc(C)c(-c2ccc(OCC3CC3)c3c(=O)cc(N4CCOCC4)oc23)c1
COc1ccc(Nc2cncc(Oc3cccc(C(=N)N)c3)n2)cc1
CC(=O)c1ccc(NC(=O)C(C)=Cc2ccc(Oc3ccccc3)cc2)cc1
CCC(=O)OC1CC2(C)CC3OC(=O)C(O)C3(O)CC2C2C1=C(C=C(C)C)C(OC(C)=O)C2OC(=O)C(C)C
Cc1cn(CCCCCCOC(=O)C(C)(C)C)c(=O)nc1N
O=C(Cn1ccc2ccccc21)Nc1ccc2c(c1)NC(=O)CO2
O=C1CCCc2cc(S(=O)(=O)N3CCCCC3)ccc2N1
CC(C=Cc1ccccc1)=NNC(=O)c1cc(C(C)(C)C)nn1C
Fc1ccc2ncnc(N3CCC(c4nc5ccccc5s4)CC3)c2c1
COc1ccc(C2CC(c3ccc(OS(C)(=O)=O)cc3)=NN2C(C)=O)cc1OC
CCOC(=O)C1=CN(Cc2ccco2)C=CC1c1cccc2ccccc12
CCC(CO)Oc1cc(Nc2ccc(F)cc2F)c2c(c1)OCCN2C1CCOCC1
CCC(C)C1(NC(C)=O)CCN(C(CCc2ccccc2)C(N)=O)CC1
CCCn1c(NCc2ccco2)nc2ccsc2c1=O
Nc1ccnc2cc(-c3ccccc3O)oc(=O)c12
Cc1ccc(-c2cnc(C3CCCN3C(=O)COc3ccccc3)o2)o1
O=C(CCCn1c(SCc2cccc(Cl)c2)nc2cccnc21)Nc1ccc(F)cc1Cl
Cc1cc2c(s1)-c1nc(N)nc(N)c1C2c1c(C)[nH]c2c(C)cccc12
COc1cc(NC(=O)Nc2ccc(C=CC(=O)c3ccccc3Cl)cc2)cc(OC)c1
Cc1cc(-c2cnc3[nH]ccc3n2)ccc1-n1cc(-c2cnc(N)nc2)cn1
COc1cccc(C(N)c2nc(-c3ccc(C)cc3)cs2)c1
Cc1cncn1-c1cc(CNC(=O)c2cccc(C#N)c2)cc(-c2ncccn2)c1
Cc1ccc(OCCc2cc(=O)n3ccsc3n2)cc1
COc1cccc(C(=O)Nc2nnc(-c3ccncc3)s2)c1
CCOc1ccc(CCNC(=O)c2c(C)nn(-c3ccccc3)c2-n2cccc2)cc1OCC
Cc1[nH]c2ccccc2c1C=NCCCN1CCCC1=O
O=C1NC(=S)NC(=O)C1=NNc1ccc(F)c([N+](=O)[O-])c1
Cc1cc(C)cc(NC(=O)C2CCCN2S(=O)(=O)c2ccc(C(F)(F)F)cc2)c1
O=C1NC(=S)SC1=Cc1cc(Br)c(O)c(Br)c1
CCOC(=O)N(CC)c1cc(Cl)c(OC)cc1C(=O)O
CC=C(C)C(=O)OC1c2c(ccc3ccc(=O)oc23)OC(C)(C)C1OC(C)=O
COc1cc(OC)c2c(c1O)OCC13Cc4cc(OC)c(O)c(c41)OC2C(OC)C3OC(=O)c1ccccc1
O=C(NC(CSCc1ccccc1)C(=O)O)c1cc(=O)c2ccccc2o1
Cc1ccc(F)cc1NC(=O)CCNC(=O)c1ccc(Cl)cc1
Cc1ccc(Nc2nnc(C)cc2-c2ccc(C(C)(C)C)cc2)cc1
O=C(O)c1ccc2c(c1)C(=O)c1sccc1CO2
O=C1C2C3C=CC(CCC3)C2C(=O)N1CCCCN1CCN(c2ccnc3cc(Cl)ccc23)CC1
O=S1(=O)C=CN(C2CCCCC2)C1c1ccccc1
O=C1NC(=O)C(c2cccc(Oc3ccccc3)c2)(N2CCCN(C(=O)COCc3ccccc3)CC2)C(=O)N1
CCN(CC)C(=O)c1c(NC(=O)Cc2cccc(OC)c2)sc2c1CCCC2
CCCCn1c(=O)[nH]c(=O)c2c1nc(-c1ccc(OC=C3CCCCC3)cc1OC)n2CC
NC(=O)c1ccc2c(c1)sc1c3ccccc3[nH]c21
CN1CCC23CC(=O)CCC2C1Cc1c(O)cc(O)cc13
CSCCC(NC(=O)COc1ccccc1)C(=O)N(C)CC(=O)NC(CC(C)C)C(=O)Nc1cccc(F)c1
Cc1cc(C(=O)NCC(O)C2CCCCC2)c(C)o1
CC(=O)Nc1ccc(-c2noc(C(F)(F)F)n2)cc1
Cc1cc(C)cc(Nc2nc(NCCCN3CCOCC3)nc(NCc3ccc(C(C)(C)C)cc3)n2)c1
O=C(Nc1cccc(-c2cnc3ccc(NCC4CCNCC4)nn23)c1)c1ccc(Cl)cc1Cl
O=[N+]([O-])c1cc(CN2CCOCC2)ccc1Sc1nc2ccccc2s1
Cc1ccc(C(C(=O)NC2CCCC(C)C2)N(C(=O)c2csnn2)C2CC2)o1
COc1cc(OC)n2nc(-c3cccc(Cl)c3)cc2n1
CC(C)CC(NC(=O)C(Cc1ccccc1)N(C)C(=O)CCCN=C(N)N)C(=O)NCCCCN
CC(COC(=O)C(C)(C)Oc1ccc(C(F)(F)F)cc1)N(C)C
Cc1ccc(S(=O)(=O)N2CCN(C(=O)CC(C)C)CC2)cc1
CCCCCCCCCCCCOCC1OC(OC)C(O)C(O)C1O
CC(C)(C)OC(=O)N1CCC2(CC1)c1nc[nH]c1CCN2c1ncccn1
CCCCCCNC(=O)C1CNC(C(=O)N2CCCC2)C1
Cc1ccc(OCC(O)CN2CCN(CC(O)c3ccc4c(c3C)COC4=O)CC2)cc1
COc1cc2c(cc1OC)CN(C(=O)NC1CCCN(c3ccccn3)C1)CC2
O=[N+]([O-])c1cn2c(n1)OCC(OCc1ccc(-c3ccc(C(F)(F)F)nn3)cc1)C2
CCOc1ccccc1C=C1CN(C(=O)C=Cc2cc(Cl)ccc2-n2cnnn2)CC(=Cc2ccc(N(C)C)cc2)C1=O
CN(C)CCc1c2n(c(=O)c3ccccc13)-c1ccccc1C2
O=C(NC(Cc1ccc2ccccc2c1)C(=O)O)c1ccc2c(c1)C(=O)N(Cc1ccccc1)C2=O
CC(=O)Nc1ccc(C=Cc2ccnc3ccccc23)cc1
O=C(NC(Cc1c[nH]cn1)C(=O)O)C(=Cc1ccc2c(c1)nc(C1CCCCC1)n2C1CCCCC1)NC1CCCCC1
CCCCCn1ccc(NC(=O)c2ccc(-n3ccc4ccccc43)s2)n1
CC1CCN(S(=O)(=O)c2ccc(Br)cc2)CC1
Cc1cccc2c1nc(C)n2C1CC2CCC(C1)N2CCC1(c2ccccc2)CCN(C(=O)c2cc(S(=O)(=O)O)ccc2Cl)CC1
CCCC=C1CCC2C3CCC4=CC(=O)CCC4(C)C3CCC12C
CNC(=S)NCC(c1ccc(OC)cc1)N1Cc2ccccc2C1=O
CCC=CCCCCCCCCCCCC(C(=O)Nc1c(CC)cccc1CC)C(O)CC=CCCCCCCCCC
COCCN(C)C(=O)c1[nH]c2ccccc2c1CCC1CCN(Cc2cccc3ccccc23)CC1
Cc1cc(SCC(=O)NNC(=O)CSc2ncnc3sc(C#N)c(-c4ccccc4)c23)[nH]c(=O)n1
COc1ccc(-c2nc3cc(N4CCOCC4)ccc3[nH]2)cc1
Cc1ccc(Nc2c3ccccc3nc3cccc(Oc4ccc(-c5ccccc5)cc4)c23)cc1
Fc1ccc(-c2ccc3c(c2)nc(-c2ccnc(N4CCOCC4)c2)n3C2CCCCC2)cc1F
CN(C(=O)CCc1ccccc1)C1C(=O)N2C(C(=O)O)=C(SC(=O)NCCO)CSC12
COc1cc2nc(N3CCC(CNC(=O)c4ccc(-c5ccccc5-c5ccccc5)cc4)CC3)nc(N)c2cc1OC
O=C(COC(=O)C1=COCCO1)Nc1cc(Cl)ccc1Cl
CC12CCC(=O)C=C1CCC1C2CCC2(C)C(c3ccc(=O)oc3)CCC12O
CN(C)c1cccc2c(S(=O)(=O)NCCCCCCCC(=O)NNS(=O)(=O)c3cccc4c(N(C)C)cccc34)cccc12
CCCCCCOc1c2ccnc-2[nH]cc2[nH]nc1-2
O=C(CC(CC(=O)c1ccccc1OCc1ccccc1)c1ccccc1)c1ccccc1
Cc1cc2nc(N)n(CC(=O)OCc3ccccc3)c2cc1C
CCCn1c(SC2CCCC2)nnc1-c1cccc(OC)c1
Clc1ccccc1CNCC1(c2ccccc2)CCOCC1
O=C(O)C(Oc1ccc(Cl)cc1)c1csnn1
COc1ccc(-n2cccc2-c2cc(-c3ccc(O)c(Cl)c3)nc(C#N)n2)c(F)c1
O=C(C1CCC1)N(C1CCCc2cc(Cl)ccc21)C1CCCc2cccnc21
CNC(=O)c1ccc(C=Cc2nc(SC)nc(-n3ccc(OCC(=O)O)c(OC)c3=O)c2C)cc1
CCCCCC=CCC=CCC=CCC=CCCCC(=O)NC(C(=O)c1ccccc1)C(C)C
N=C(N)NN=Cc1ccc(O)cc1
CCCCCCCCC=CCCCCCCCCNc1c(F)c(F)cc(F)c1F
C=CC(=O)Nc1cccc(-n2c(=O)c3cccn3c3cccnc32)c1
CC(C)CC(NC(=O)C(C)NC(=O)C(Cc1cnc[nH]1)NC(=O)OCc1ccccc1)C(=O)NC(Cc1ccccc1)C(=O)c1n[nH]c(=O)o1
COc1cc2c(cc1OC)C(c1ccc(F)cc1)N(C)CC2
CCCCCCCCCCCCCCC12CCC(=O)C=C1C1C=CC2C1(C)C
CC1(C)C(C)(C)C1(Br)Br
COc1ccc(CCNC(=O)c2cn(C)c(=O)c3cc(OC)c(OC)cc23)cc1OC
Cc1nccc(C2CCCN2CC(N)=O)n1
CCC(=O)N1N=C(c2ccc(NS(C)(=O)=O)cc2)CC1c1cc2ccccc2nc1Cl
FC(F)(F)Oc1cccc(-c2cc(-c3ccccc3)c3c(n2)-c2ccccc2C3)c1
CCC(=O)OC(C)OC(=O)c1cccnc1S
O=C(NCC1CCCCN1)N1CC(c2cccc(-n3cccn3)n2)C(c2ccc(F)cc2F)C1
COc1cc2c(cc1OC(C)C)Cc1c(-c3ccc(-c4ccc(OC(C)C)cc4)cc3)ncn1-2
O=C(Cc1cccc(Cl)c1)n1ccc(=NCC=C[N+](=O)[O-])cc1
COC1CC2C(O)(C(=O)CC3C4(C)CCCC(C)(C)C4CCC23C)c2c(O)ccc3c2C1(C)C(=O)C=C3
CC(=O)NC1C(NC(=N)N)C=C(C(=O)O)OC1C(O)C(O)CO
CCCCCCn1c(CCCN2C(=O)c3ccccc3C2=O)nc2ccccc21
CC(=O)Nc1nonc1-c1nnc(SCc2cc(=O)c3cc(C)ccc3[nH]2)n1-c1ccccc1
CCCCC1=NC(c2ccccc2)C(c2ccccc2)N1CCC
CC(=O)C1=C(c2cccc(Oc3ccccc3)c2)CC2CCC1N2C
CCCCCCC(O)C1C=CC(=O)O1
N#Cc1cn(-c2ccc(C(=O)O)cn2)cc1-c1ccccc1OCc1ccccc1
N=C(N)NCCCC(NC(=O)CCCc1ccccc1)C(=O)NCC1CC(OCc2ccccc2)CN1C(=O)C(CCc1ccccc1)NC(=O)OCc1ccccc1
CC(=O)c1cccc(NC(=O)c2nnc(CC(C)C)o2)c1
CN(CCC(Oc1ccc(C(F)(F)F)cc1)c1ccccc1)CC(O)COc1cccc2c1CC(O)C(O)C2
COC(=O)c1cc2c(=O)cc(C(N)=O)oc2s1
O=C(Nc1ccc(-c2nc3ccccc3o2)cc1)c1c(F)cccc1Cl
CC(C)(C)c1ccc(OC(=O)N2CCCN(Cc3cc4cc(-c5cc[nH]n5)ccc4o3)CC2)cc1
O=C(Nc1cccc(O)c1)c1cc2cc(O)ccc2[nH]1
O=c1cc(-c2cc(O)c(O)c([N+](=O)[O-])c2)oc2cc(O)cc(O)c12
COc1ccc(N2CCN(CCCC(=O)Nc3cc(Nc4cc(C(F)(F)F)ccc4C#N)ccn3)CC2)cc1
O=C(NC1CCN(Cc2ccc(F)cc2)CC1)c1ccc(-c2cc(Cl)cc(Cl)c2)o1
CN(C)c1ccc(C=NNC(=S)Nc2ccc(Br)cc2)cc1
COC(=O)c1cc(=O)c2cc(-c3ccccc3Cl)ccc2o1
CNC(=S)Nc1cc(C(F)(F)F)cc(C(F)(F)F)c1
CCc1ccc(-c2onc(C)c2-c2ccnc(N)n2)cc1
CN(C)c1ccc(Nc2nccc(-c3cccc(Nc4ccccc4C(N)=O)c3)n2)cc1
CCCC(C)c1nc(-c2ccc(S(C)(=O)=O)nc2)no1
COc1ccc(CC2CN=C(N)N=C2N)cc1
COc1ccc(NS(=O)(=O)c2c(C)noc2C)c(OC)c1
Cc1[nH]c2ccccc2c1Sc1nc(=O)c(C)c(C(C)(C)C)[nH]1
Cc1ccc(C)c(OCCCN2CCN(c3ccccc3O)CC2)c1
COc1cccc2ccc(-c3[nH]cnc3-c3cc4[nH]cnc(=O)c4s3)nc12
CC(C)(C)c1cc(=O)n2c(n1)CN(Cc1nccs1)CC2
CN(CCNc1ccnc2cc(Cl)ccc12)CCNS(=O)(=O)c1ccc(O)c2ccccc12
CCc1ccc(NC(=O)C2CCN(S(=O)(=O)c3ccc(N4CCCCC4)c([N+](=O)[O-])c3)CC2)cc1
CCc1nnc2c(N)nc(-c3c(Cl)cccc3Cl)nn12
COc1cc(OC)cc(C2=NC(Cc3ccccc3)C(C(=O)OCCCCCCCCCOc3ccc(OC4OC(C)C(OC)C(OC)C4O)cc3)=C(C)O2)c1
Cc1cccc(-n2cc(-c3ccc(OC(=O)Nc4ccccc4)cc3)nn2)c1
CC(C)N=C(NC(C)(C)C)NS(=O)(=O)c1ccc(Cl)c(Cl)c1
CCCCCCCCCCO
CCOc1ccc2c(c1)CN1CN2Cc2cc3c(cc21)OCO3
Cc1ccc(-n2c(SCC(N)=O)nc3sc4c(c3c2=O)CCCC4)cc1
CCCCCCCCCCCCCCC(O)C(O)C(COC1OC(CNC(C)=O)C(O)C(O)C1OC1OC(CO)C(O)C(O)C1O)NC(=O)CCCCCCC
O=C(Nc1cc(C(F)(F)F)ccc1-n1cncn1)c1ccccc1F
Cc1ccn(-c2ccc(C(=O)N3CCc4onc(C)c4C3)c(Cl)c2)n1
COc1ccc(C2SSc3ccc(C)cc3N2C(=O)OC(C)C)cc1
COc1ccc(-c2cc(-c3cc4ccccc4o3)[nH]c(=O)c2C#N)cc1OC
N#CC(C(=O)N1CCOCC1)c1nc2ccccc2[nH]1
CC1=C(C#N)C(=O)NC(C)(C)N1
Cc1noc(C)c1CSCC(=O)NCc1nc2ccccc2[nH]1
O=C(CNS(=O)(=O)c1cccs1)NCc1ccccc1
CNc1ccnc2[nH]c3c(c12)CCCC3
CCOC(=O)c1ccc(NC(=O)C2CCCN(S(=O)(=O)c3ccc(C(=O)N4CCC4)cc3)C2)cc1
O=C(OCCCSCCOCCOC(=O)C(c1ccc(O)c(O)c1)c1ccc(O)c(O)c1)C(O)C=Cc1ccc(O)c(O)c1
Cc1ccc(S(=O)(=O)N2CCCOC2CNC(=O)C(=O)NCc2ccco2)cc1
CC1(Cc2ncco2)CC(C(=O)NCc2ccc(C(F)(F)F)cc2C(F)(F)F)N(C(=O)C2=COCCO2)C1
CC1CN(C(C)CO)C(=O)c2cc(NC(=O)CCCCCC(=O)Nc3ccccc3N)ccc2OC1CN(C)S(=O)(=O)c1ccc(Cl)cc1
Cc1ccc(C(=O)Nc2cnc(Oc3ccc4c(c3)CCC(c3ccccc3)O4)s2)cc1
CNCCC(c1ccccc1)c1ccccc1
COc1ccc2cc(C3(CCCCCCC(=O)NO)CC3)ccc2c1
C=Cc1ccc(-c2cc(C)c(-c3cccs3)s2)s1
COc1cc(C(=O)c2ccc(F)c3ccccc23)cc2c1OC1(C)CCC(O)C(C)(C)C1C2
C=CCC1(COC(=O)NC(CCCC)C(=O)C(=O)NC2CC2)CCC1
COc1cc(C(=O)c2ccccc2)ccc1OCCCCN1CCN(c2ccc(F)cc2)CC1
CCC(=O)N1CCC(O)(c2cccc(O)c2)CC1
CCCC(=O)Nc1ccc(C=C2N=C(c3ccccc3)N(CC(O)COc3ccc(C(F)(F)F)cc3)C2=O)cc1
Cc1cc(C)n(-c2ccc(N3CCCCC3)nn2)n1
c1ccc(-n2nnc3ccccc32)cc1
COc1ccc(SC2(C(=O)O)CCN(c3ccnc(CCc4ccc5c(n4)NCCC5)n3)CC2)cc1
Cc1ccccc1C1CCN(C2CCC(NC(=O)C=Cc3cc(Br)ccc3F)CC2)CC1
O=C(OCC(=O)N1CCN(C(=O)c2ccco2)CC1)c1ccco1
COc1ccc(OC)c2c1sc(=Nc1ccccc1Cl)n2C
O=C(Nc1ccncc1)C(c1ccccc1)N1CCN(S(=O)(=O)c2cccc(Cl)c2)CC1
O=C1C(c2ccc(Cl)cc2)=Cc2cc(C(=O)N3CCCCC3)ccc21
Cc1cc(OCC2CCN(C)CC2)nc(C2CCCCC2)n1
Cc1cccc(CNC(=O)C2CC(c3ccc(C(F)(F)F)cc3)CCN2C(=O)C2CCC2)n1
Nc1nc(N)c2nc(C[n+]3cccc(C=Cc4ccccc4)c3)cnc2n1
Cc1ccc(OCC(=O)N2c3ccccc3Sc3ccccc32)cc1
Cc1nc2cc(-n3ncc(C(=O)c4cc5ccccc5[nH]4)c3N)ccc2[nH]1
COc1ccc(C(CNC(=O)C(=O)NCc2cccnc2)N2CCCCC2)cc1
COc1cc2c(cc1OC)CN(CCCN1C(=O)c3cccc4cc(S(=O)(=O)Nc5cccc(C)c5)cc(c34)C1=O)CC2
COc1cc2c(cc1NS(=O)(=O)c1cccc(C(F)(F)F)c1)NC(=O)C2
COc1ccc(CSc2nnc(Cc3ccccc3)n2-c2cccc(C)c2)cc1Cl
N#CCCN1CCC(c2cccc(Oc3ccccc3)c2)C1
N#Cc1ccc(-n2cc(C(F)(F)F)cn2)cc1
CC(C)(C)c1ccc(Cn2c3ccccc3c3cnn(CC(=O)NCc4ccco4)c(=O)c32)cc1
CC(CSC(=O)OCc1ccc(-n2cccc2C(N)=O)cc1)c1ccccc1
CCN(CC)C(=O)C1CCN(c2nc(OC)c3cc(OC)c(OC)cc3n2)C1
CCOC1CN(C2CCN(C(=O)C34CCCC3CCC4)CC2)CC1CC
Cc1cccc(OC(=O)C2=CCCCC2)c1
COc1ccc(OC)c(CCNCC(=O)Nc2ccc(F)cc2F)c1
Cc1ccc(CN(C(=O)c2ccco2)C2CCS(=O)(=O)C2)o1
COc1cccc(C(=O)OCC(=O)Nc2cnn(-c3ccccc3)c2C)c1
CC1(C)CCc2cc(OC(=O)C(C)(C)C(=O)O)ccc2O1
CC(O)C(Nc1ncnc2c(C(N)=O)cccc12)c1cccc(NC(=O)c2ccc(C3CC3)cn2)c1
NS(=O)(=O)c1ccc(CCCCCCCCCCCNc2ncnc3c2ncn3C2OC(COP(=O)(O)O)C(O)C2O)cc1
Cc1cc(=O)[nH]c2c(Br)cc(Cl)cc12
CC(=CCOP(=O)(O)O)Cc1ccccc1
Cc1nn(-c2ccccc2)c(C)c1CNC(=O)c1ccc(C[S+]([O-])Cc2ccccc2)o1
N=C(N)NCCCC(NC(=O)C(Cc1c[nH]c2ccccc12)NC(=O)C1CCCN1)C(=O)N1C2CCC(C2)C1C(=O)NC(Cc1ccccc1)C(=O)NCCCNCCCCN
O=C(CCCCC(=O)NC1CCC(CCN2CCC(c3c[nH]c4ccccc34)CC2)CC1)Nc1ccc2c(c1)CCC2
CCCCc1c(-c2ccccc2)[nH]c(SCc2ccc3ccccc3c2)nc1=O
COc1cnc2ccc(=O)n(CCNC(=O)C3CCC3)c2c1
N#Cc1ncc2nc1OCC=CCOc1ccc(C(N)=O)c(c1)Nc1ccc(F)c-2c1
COc1ccc(C2=NOC(C(=O)NN=Cc3ccco3)C2)cc1
CSc1cc(Oc2cccnc2-c2ccncc2)ccn1
COC12C=CC3(CC1C(C)(O)C(C)C)C1Cc4ccc(O)c5c4C3(CCN1CC1CC1)C2O5
O=NC(=Cc1ccc(O)cc1)C(=O)NCCCNc1c2ccccc2nc2ccccc12
COc1ccc(C)cc1-n1ncc(-c2nnc(NC(=O)c3cccs3)s2)c1C
CC(C)c1cc(C(C)C)c(S(=O)(=O)N2CCC(NC(=O)c3ccc4c5c(cccc35)C(=O)N(CCCC(=N)N)C4=O)CC2)c(C(C)C)c1
O=C(Oc1ccccc1Cl)N1C(=O)c2cc(I)ccc2NC1c1ccccc1Cl
CC1(C)Cc2ccccc2-n2c1noc2=O
S=C(NCCc1ccccc1)NN=Cc1c(Cl)cccc1Cl
COc1c(CNC2CCS(=O)(=O)NC2)cc(C)c2cccnc12
NS(=O)(=O)c1ccc(NC(=O)C2CCC(F)(F)CC2)cc1
CCCCCc1nc(-c2cccs2)c(-c2ccnc3[nH]ccc23)[nH]1
Cc1ccc(C(C)NC(=O)c2cc(F)cc(Cl)c2)cc1
COc1cc(-c2nc(N(C)Cc3ccco3)cs2)ccc1-n1cnc(C)c1
CC1CN(C(C)CO)C(=O)CCCn2nncc2COC1CN(C)C(=O)Oc1ccccc1
Cc1cccc(C)c1NC(=O)C1CCN(Cc2csc(C(C)C)n2)CC1
Cc1cc(C)c2oc(C(=O)N3CCN(S(=O)(=O)c4ccccc4)CC3)c(C)c2c1
Cc1[nH]c2c(C)cccc2c1OCCCCOc1ccccc1CC(=O)O
Cc1cc(C)c(S(=O)(=O)N2CCC(C(=O)NCCCN3CCCCC3C)CC2)c(C)c1
Cc1cnnc(C[SH]=O)c1C
COc1cc2c(CC(=O)OC(C)CC3CCC(C)CO3)c(O)c3oc(=O)cc(-c4cc(OC)c(O)c(OC)c4)c3c2cc1OC
CCOc1ccc(C2=Nn3c(nnc3-c3ccc(OC(F)F)cc3)SC2)cc1
O=C(O)c1cn(Cc2cccc(C(F)(F)F)c2)c2ccc(F)cc2c1=O
CC1CN(CC(=O)N2CC(C)C3OCC(=O)C32)CC(C)O1
NC(=O)Cn1c(=O)c(-c2ccc(Cl)cc2)nc2cnc(Oc3ccccc3)nc21
Cc1ccc(-n2nccn2)c(C(=O)N2C3CCC2C(COc2ccccn2)C3)n1
COc1cccc(CNc2cnc3c(C)cc(C)cc3n2)c1
COc1ccc2ccccc2c1C=NNC(=O)c1cccc(N)c1
C=CCNc1c2c(nc3c1c(C)nn3-c1ccccc1)CCCC2
Cc1c(COc2cc(F)c(C(=O)NS(C)(=O)=O)cc2Cl)[n+]([O-])c2cc(Cl)ccc2[n+]1[O-]
CCC(CC)C(=O)N1CCC(C(=O)N2CCC(C(=O)NCCC3OCCCO3)CC2)CC1
O=C1CCNCC1=Cc1ccccc1
O=C(OCc1ccccc1)c1c(Cl)cccc1-c1nc(Nc2ccc(-c3nnn[nH]3)cc2)c2ccc([N+](=O)[O-])cc2n1
CC(C)COc1ccc(C(=O)Nc2cccc(C(F)(F)F)c2)cc1Nc1ncnc2c(N)nc(N3CCN(C)CC3)nc12
OC(CC1CCCCN1)c1cc2cc(Cl)c(Cl)cc2c2cc(Cl)ccc12
CCc1cc(C=NNC(=O)C(Cl)Cl)cc(C)c1O
CCOc1c(OC)c(OC)cc2c1C(=O)CC(c1ccc(O)cc1)O2
CC(C)(C)c1cc(NC(=O)c2cccs2)cc(C(C)(C)C#N)c1O
COc1ncnc2c1oc1ccc(Br)cc12
CCOS(=O)(=O)C=Cc1ccccc1OC
CCCc1nc(CC)c(C(=O)CCCN=C2NCCN2)o1
CCC(=O)N1CCc2cc(S(=O)(=O)N3CCN(c4cc(C)ccc4C)CC3)ccc21
COc1ccc(CCN(C)C(=O)C2CN(C3CCCCC3)CC2c2ccc([N+](=O)[O-])cc2)cc1OC
BrC1=CC=C2NCCCCCCN=C3C=CC(Br)=CC=C3NCCCCCCN=C2C=C1
CCCCCCCCCCCCCCCC(=O)Oc1ccc2ccsc2c1
Nc1nccn2c(C3CCC3)nc(-c3ccc(Oc4ccccc4)c(F)c3)c12
CC(NC(=O)CNC(=O)C(N)Cc1ccc(O)cc1)C(=O)Nc1ccc(NC(=O)C(N)CS)cc1
COc1ccc(CN(CC(Cc2c[nH]c3ccccc23)NC(=O)c2cc3ccc(OC)cc3s2)C(C)=O)cc1
Cc1ccc(NC(=O)Nc2ccccc2C2=NC(C)CO2)c(C)c1
COc1ccc(-c2cnn(Cc3cn(CC(=O)N(c4ccccc4)c4ccccc4)nn3)c(=O)c2)cc1
CC(C)CCNC(=O)C(Cc1c[nH]c2ccc(O)cc12)NC(=O)C(CC(C)C)NC(=O)N(Cc1ccccc1)C(C)(C)C
COc1cc(C#Cc2ccc(C3C(CO)N4CCCCN(C(=O)Nc5ccc(F)cc5)CC34)cc2)cc(OC)c1
O=C(NCC(OC(=O)c1ccccc1)c1ccc(-n2ccnc2)cc1)c1ccccc1
O=C(Nc1cn(C2CC(CO)C(O)C2O)c(=O)[nH]c1=O)c1ccccc1
CCCc1nc2cc(C(=O)N3CCCC(c4ccc(F)cc4)C3)ccc2s1
COc1ccc(N(CC(=O)N2CCCCC2)S(=O)(=O)c2ccccc2)cc1
COc1ccc(Cl)cc1N1CCN(CCCCNC(=O)COc2ccc(C)cc2)CC1
CC(C)c1nnc(-c2ccc(N3CCCC3C(=O)NCc3ccccc3)nc2)o1
O=c1cc(-c2ccc(F)cc2F)[nH]c(Sc2ccc(Cl)cc2)n1
O=C(Cc1ccccc1)NC(CS)C(=O)O
CNS(=O)(=O)c1ccc2c(c1)C(=NNc1ccc(Cl)c(Cl)c1)C(=O)N2
C=C(C)C1Cc2c(ccc3c2OC2COc4cc(C(=O)c5ccc(Cl)cc5)ccc4C2C3=O)O1
CCCCC(OC(=O)CCC(=O)Nc1nnc(-c2ccccc2)o1)c1ccccc1C
CC(C)CC1OC2(C=O)CCC13C(C)C2C(O)C12COC4=CC(=O)CCC4C1(C)C3CC2O
COc1c(Sc2ccccc2C)cc(C2CCCCC2)cc1C(=O)O
Cc1ccc(S(=O)(=O)N2C(=O)CCC2C(=O)OCCCC2CCCc3ccc(O)cc32)cc1
Cc1cc2c(cc1-c1ccc(CC(C)NCC(O)c3cccc(NS(C)(=O)=O)c3)cc1)C(=O)NC2
CN(CCOc1ccc(CC(Nc2ccc(-c3cccc(OC(F)(F)F)c3)nc2)C(=O)O)cc1)C(=O)c1ccccc1
CCc1nc(-c2cnn(C)c2-c2ccc(F)cc2)no1
Cc1cc(C)c(NC(=O)CCc2cccc(C)c2O)c(C)c1
CCSC(=S)SCC(=O)Nc1ccc(Oc2ccccc2)cc1
Cc1ccccc1OCCC(=O)N1CCC(C(=O)NCC2CCCO2)CC1
COc1ccc(N(C(=O)c2ccccc2F)C2C=CS(=O)(=O)C2)cc1
O=[N+]([O-])c1ccc(-c2ccnc(N3CCN(c4ccccn4)CC3)n2)o1
COc1cc(OC)cc(Oc2ccc(C(=NO)N3CCCCC3)cn2)c1
Cc1cccc2cc(C=C3SC(=S)NC3=O)c(Cl)nc12
Clc1ccc(C2CC(c3ccc(Cl)cc3Cl)n3nnnc3N2)c(Cl)c1
CCN1C(=O)C(=NNC(=O)c2cc(C)n(Cc3ccccc3)c2C)c2ccccc21
CN1CCC(C(=O)Nc2ccc(Cl)cc2-c2ccccn2)CC1
CCOc1ccccc1C=C(C#N)C(=O)Nc1cccc2ncc(C)nc12
CCC(CC)NC(=O)C1C=C2c3cccc4[nH]cc(c34)CC2N(C(=O)Nc2ccccc2)C1
COc1ccc(S(=O)(=O)NCC2CCCN(CCCCCN=C(N)NCc3ccc([N+](=O)[O-])cc3)C2)cc1
CCC(C)C1OC2(CCC1C)CC1CC(CC=C(C)C(OC3CC(OC)C(OCCO)C(C)O3)C(C)C=CC=C3COC4C(O)C(C)=CC(C(=O)O1)C34O)O2
COc1ccc2c(c1)CN(C(=O)CN)C(CC(=O)NC(C(=O)NC1=NC(=O)C(C)(C(C)C)N1)c1ccccc1)C2=O
CCN(C)C(=O)CCC(C)C1CCC2C3C#CCC4CC(O)CCC4(C)C3CCC12C
O=C(CNC(c1ccccc1)C(O)C(=O)OC1CC2c3cc4c(cc3N(Cc3ccc(I)cc3)C2C1)OCO4)OCc1ccccc1
NCCc1cccc(N=c2c3ccccc3nc3n2CCCCC3)c1
CC(=O)C1CCCN1C(=O)C(=O)C1CCCCC1
COc1ccc(NC(=O)N(CCC(c2ccccc2)c2ccccc2)C(C)(C)c2cc3ccccc3n2C)c(C)c1
COc1cc2c(Nc3ccc(O)c(Cl)c3)ncnc2cc1OCCNC1CCCCC1
C=C(CC=CC(C)C(O)CC=CC(C)C(O)C(C)(C)C)C1COC2(OO1)C1CC3CC(C1)CC2C3
CC1=C(C(=O)O)C(c2ccc(F)c(O)c2)N(C)C(=O)N1CC(C)C
CCOc1ccc(NC(=O)c2ccc(C)cc2O)cc1S(=O)(=O)N1CCCC1
Cn1cc(C(=O)C(=O)Nc2ccccc2)c2ccccc21
C=CCCC(C(=O)OC1CN2CCC1CC2)N1C(=O)C2CC=C(Cl)CC2C1=O
CC(C)(C)c1cc(CN2CCN(Cc3ccc4c(c3)COC4=O)CC2)cc(C(C)(C)C)c1
CON=C(COCc1cc(C(F)(F)F)cc(C(F)(F)F)c1)C(CCN1CCC(CN2CCCCC2C)CC1)c1ccc(Cl)c(Cl)c1
O=C(O)C1C2CCC(C2)C1NC(=O)C1CCCN1S(=O)(=O)c1ccc(F)cc1
Cc1ccc(CCC(=O)Nc2ccc3nc(C)sc3c2)cc1
COc1ccc(-c2cn(CCO)nc2-c2ccccc2OC)cc1OC
CC(=O)NCC1OC(=O)N2c3ccc(-c4ccc(C(F)(F)F)nc4)cc3OCC12
CC(=O)OCC(O)C(OC(C)=O)C(OC(C)=O)C(OC(C)=O)C(Cn1cncn1)c1ccc(Cl)cc1
Cc1c(NC(=O)NC(=O)c2cc([N+](=O)[O-])ccc2Cl)c(=O)n(-c2ccccc2)n1C
CCOC(=O)c1c(-c2ccccc2)nc(-c2cccs2)nc1N1CCCCC1
CN(C)CCCN(C1CCCCC1)C(C(=O)O)C1CCCCC1
COC(=O)C(Cc1cncn1Cc1ccc(C(F)(F)F)cc1)NC(C)=O
NS(=O)(=O)c1nc2ccc(NC(=O)Cc3ccc([N+](=O)[O-])cc3)cc2s1
O=C(Nc1ccncc1)c1ccc(-c2cccc(-c3nc4cc(C(F)(F)F)ccc4[nH]3)c2)cc1
CC1CN(C(C)CO)C(=O)c2cc(NC(=O)CCCCC(=O)Nc3ccccc3N)ccc2OC1CN(C)Cc1c(F)cccc1F
COc1cccc(-c2nc(C(=O)N3CCN(c4ccccc4Cl)CC3)cc3c2C(CCO)N(C(C)=O)C3)c1
N=C(NO)c1ccc(-c2ccccc2)s1
CCCC(O)C#Cc1cccc(OC)c1
COc1cc(C=COCCCOC(=O)C(C)NC(=O)C(C)NC(=O)OCc2ccccc2)cc(OC)c1OC
Cc1ccc2[nH]c3c(c2c1)C(NCl)=NCC3C
COC(c1ccccc1)(c1ccccc1)c1ccccc1C(=O)NC1CCCCC1C(=O)O
Cc1ccc(OCC(=O)O)c(Cc2ccccc2)c1
CN(CC(=O)NCCCN1CCCCC1CCO)S(=O)(=O)c1ccc(F)cc1
Cc1cc(-c2ccccc2)ccc1Cn1cc(-c2cccc(O)c2)nn1
CCCC(=O)Nc1ccc(S(N)(=O)=O)cc1
COc1ccc(OC)c(Nc2ncnc3c(CN(Cc4ccccc4)c4nccc(N(C)C)n4)c(OC)ccc23)c1
CCCCCCc1ccc(Nc2ccc(Cl)cc2C(=O)O)cc1
CSCCC(NC(=O)C(NC(=O)OCc1ccccc1)C(C)C)C(=O)NC(CC1CCNC1=O)C(=O)c1nccs1
COc1ccc(NC(=O)CC2C(=O)N(c3ccc(Cl)c(Cl)c3)C(=O)N2Cc2ccco2)cc1
O=C(Nc1ccccc1)NN1CCc2ccccc2C1
CCCc1cc(C2CN3CCC2CC3CNC(=O)c2c(C)n[nH]c2C)cc(Cl)c1O
N=C(N)c1ccc(NCCc2c[nH]cn2)cc1
COC1=CC(=O)c2ccc(N3CCN(C(=O)Nc4ccccc4Cl)CC3)cc2C1=O
CC(=O)Nc1ccc(NC(=O)C(C)Sc2nc3ccccc3o2)cc1
OC(Cc1ccc(Cl)cc1Cl)(c1ccccc1)c1ccccc1Cl
Cc1noc(C)c1CNC1CCN(C)C1c1ccc(-c2ccc(F)cc2)cc1
CC(=O)OC1CC2C(C)(C)C=CC3OC3(C)C2(OC(=O)c2ccccc2)C2(C)C(=O)C(C)=CC3OC(=O)OC312
CC1=C(C#N)C(c2ccc(OCCCN3CCCCC3)cc2)C(C(=O)OCCCN2CCC(c3ccccc3)(c3ccccc3)CC2)=C(C)N1
CCCN1CCc2sc(O)c(C(=O)c3ccccc3Cl)c2CC1
Cc1c(Cc2c(Cl)cccc2Cl)c(=O)ccn1CCCn1ccnc1
O=C(Nc1cccc(NC(=O)c2ccc(Br)o2)c1)c1cccc(Br)c1
COc1ccc(C(N)=O)cc1C=CC(=O)N1CCOCC1
CC1(C(=O)NS(=O)(=O)c2cccc(Cl)c2Cl)CCN1C(=O)c1ccccc1
NS(=O)(=O)c1cc(C(=O)NC(=O)Nc2ccc(Cl)cc2)c(Cl)cc1Cl
CCc1cc2cc(=O)cc(C)c-2c(O)[nH]1
CCCCCn1cnc2c(C(=O)c3ccccc3)c3ccccn3c2c1=O
CCOC(=O)C1=C(C)Nc2nc(SCc3ccccc3)nn2C1c1ccc(OC)cc1
COc1ccccc1CN(C1CCCCC1)C1CCOCC1
CC(=O)c1ccc(NC(=O)c2cc(C(F)(F)F)nn2-c2ccc3cc(F)ccc3c2)cc1
Nc1ccccc1SCc1nc(-c2ccc(Cl)c(Cl)c2)no1
CS(=O)(=O)N1CCCC(C(=O)NCc2ccccn2)C1
CCCn1cc(-c2cc(-c3ccc([S+](C)[O-])cc3)c3ncnc-3[nH]2)cn1
CC(C)(C)c1cc(NC(=O)Nc2ccc(OCc3ccccc3)cc2)n(-c2cc(NC=O)cc(C(F)(F)F)c2)n1
CCOC(=O)C(=CNc1ccc(OC)cc1)C(=O)OCC
CCN(CC)C(=O)COc1ccc(-c2ccc(C3NC(Cc4ccccc4)(C(=O)OC)C4C(=O)N(CC)C(=O)C34)cc2)cc1
CC(=O)NC(CCC(=O)O)C(=O)NC(Cc1ccccc1)C(=O)C(=O)O
CN(C)CC1CCCCN1Cc1ccc2c(c1)nc(Cc1cccc3[nH]ccc13)n2C
O=C1CCCC2=C1C(c1ccccc1Cl)CC(=O)N2C1CCCC1
CN1Cc2cc(-c3cc(F)ccc3F)ccc2N=C1c1cccnc1
COc1cccc(NS(=O)(=O)c2ccc(S(=O)(=O)N(C)Cc3ccccc3)cc2)c1
COC(C)(C)C=CC(=O)C(C)(O)C1C(O)CC2(C)C3CC=C4C(CC(O)C(O)C4(C)C)C3(C)CCC12C
C1=CC=C2NCCCCCCCN=C3C=CC=CC=C3NCCCCCCCN=C2C=C1
O=C1c2ccccc2C(C(=O)NCC2CCCO2)C1c1cccs1
Cc1cccnc1NC(=O)C[S+]([O-])CC(=O)NCCN(C)C
CCc1cccc2c1NC(=O)C2=Cc1ccc(-c2ccncc2)cc1
Cc1cccc(-c2ccc(CNc3ccnc(N4CCC(C(C)(C)O)CC4)n3)cc2)c1
CCOC(=O)C1=C(C)NC(C)=C(C(=O)OCC)C1c1ccc(Cl)cc1
Cc1nn(C)cc1CN1CCCN(Cc2nc3c(s2)CCOC3)CC1
CC(C)N1CCC(NC(=O)C2CCOCC2)C1
COc1cc(C=C2C=C(c3ccc(F)cc3)NC2=O)ccc1OC(C)=O
CCOc1cccc(F)c1CNc1ccc([N+](=O)[O-])cn1
CCCCCCCCCC(=O)NC(CCCNC(=N)N)C(=O)NC(C(=O)NC(CCCCN)C(=O)NC(CCCNC(=N)N)C(=O)NC(=O)CCl)C(C)C
COc1cc(C=C2CCCC3C2=NN(CC2CCCO2)C3c2ccc(OC)c(OC)c2)ccc1O
CN(CC(=O)Nc1ccc([N+](=O)[O-])cc1Cl)S(=O)(=O)c1ccc(Br)cc1
COCc1cc(C(=O)CN2CCOCC2)cc(Br)c1O
CCCCCCCCCCC(O)CC(O)C[n+]1c(C)cccc1C
O=C(O)C1CCN(CCCOC(c2ccc(Cl)cc2)c2ccc(Cl)cc2)CC1
c1ccc(C2CCCN2CC2CCN(c3cccc4ncnn34)CC2)cc1
O=C(COC(=O)C1CCN(S(=O)(=O)c2cccs2)CC1)Nc1ccc2c(c1)OCCO2
COc1ccc2ncc(F)c(CCN3CCC(NC(=O)C(Cc4ccc(C#N)cc4)NC(=O)c4ccc5ccccc5n4)CC3)c2n1
COc1ccc2oc(=O)c3c(c2c1)CC(C)(C)CC3NC(=N)N
Cc1ccc(C#CC(C)(O)c2cccc3ccccc23)cc1
O=C(NN=Cc1ccc2ccccc2n1)c1ccc(Cl)cc1
CCCCCCCCCCCCN1CC(CO)OC(OC)C1
CN(CCC(=O)N1CCCC1)S(=O)(=O)c1cccc2cccnc12
O=C(NC1CN(Cc2[nH]nc3ccccc23)CC1c1ccccc1)c1c(F)cccc1F
CCC(=O)Oc1ccc(C(=S)NCC2CCCO2)cc1OC(=O)CC
COc1ccc(C=C(NC(=O)c2ccc(Cl)cc2)C(=O)NNC(=O)c2cccnc2)cc1OC
FC(F)(F)C1=NN2C(=NNC2c2ccc(C(F)(F)F)cc2)SC1
CC(C)(C)c1cc(C(=O)Nc2ccc(Oc3ccccc3)nc2)c2ccccc2n1
COc1cc2c(Oc3ccc(NC(=O)c4nn(-c5ccccc5)c(=O)c5ccccc45)cc3F)ccnc2cc1OCCCN1CCCC1
CC(C)=CCCC(C)C1(C)CCC2C(=CCC3C(C)(CCC(O)C(C)(C)OC(=O)C(N)CO)C(O)CCC23C)O1
CN(C)C=Nc1c(C#N)sc(-c2ccccc2OCc2ccccc2)c1C#N
COc1c(CC=C(C)C)c(O)c(OC)c2occc12
O=C(CC1CCCC1)Nc1n[nH]c2ncc(Br)cc12
COc1ccc(Nc2nc(=O)c3ccccc3[nH]2)cc1
CCC(C=Cc1ccc(Cl)cc1)N1CCC(CC(C)C(=O)NCCCCC(=O)NCc2ccc([N+](=O)[O-])cc2)CC1
COc1cc(Cl)cc2[nH]cc(CCN)c12
COc1ccc(NC(=O)c2cc(Cl)ccc2Cl)cc1S(=O)(=O)N1CCCCC1
CCC(C)C(NC(=O)C(Cc1ccc(O)cc1)NC(=O)C1CCCN1C(=O)C(C)NC(=O)C(CCCNC(=N)N)NC(=O)C(N)CCCNC(=N)N)C(=O)NC(CC(C)C)C(=O)O
Cc1ccc(-n2ncc3c2CCCC3NC(=O)CCN2CCCCCC2CN2CCCC2)cc1C
COc1cc2c(c(OC)c1OC)-c1ccc(OC)c(=O)cc1C(N(C)C)CC2
O=C(Cn1nnc(-c2ccccc2)n1)Nc1cc(S(=O)(=O)N2CCCCC2)ccc1N1CCOCC1
Nc1nccc(-c2ccnc(N3CCN(c4ccc(F)cc4)CC3)n2)n1
CC(Oc1cccnc1)c1cn(CC(=O)NC(C)(C)C)nn1
CCNS(=O)(=O)c1cc(S(N)(=O)=O)ccc1-c1ccc(CN2CCC(Cc3ccc(Cl)c(Cl)c3)CC2)cc1
COc1cc(-c2c[nH]nn2)ccc1NCc1ccccc1-c1ccccc1
Cc1c(Cl)cccc1N1CCCn2c1nc1c3c(nc(-c4cccnc4)c12)CCC3
CCOc1ccc(OCCOc2ccc(CC3SC(=O)NC3=O)cc2)cc1
C=C1OC(=O)C2CSCC(NC(=O)Oc3ccccc3)C(=O)NC(Cc3ccccc3)C(=O)N12
CC(=O)NC(CCC(N)=O)C(=O)NC(C(=O)NC(CC(C)C)C(=O)NC(CC(C)C)C(=O)NC(CC(=O)O)C(=O)NC(C)C(=O)NC(CC(=O)O)C(=O)O)C1CCCCC1
CCc1cccc2c(C(=O)C(=O)N3CCN(C(=O)c4ccccc4)CC3)cn(CC(=O)NC(C)(C)C)c12
COC(=O)C(Cc1c[nH]c2ccccc12)NC(=O)NCCNc1c2ccccc2nc2ccccc12
Cc1cc(Cl)c2ccc(C(O)Cn3ccnc3)cc2n1
Nc1ccc2ccccc2c1C(=O)NCCc1ccccc1Cl
COc1ccc(C(C)=O)cc1CSc1nnc(CNc2ccc(Cl)cc2)o1
O=C(CCNS(=O)(=O)c1cccc2nsnc12)NCc1ccccc1
CCNC(=O)C(C(=O)OCC)n1ccc(N=NC(=O)c2c(O)cccc2O)c(N)c1=O
Cc1cc(OCc2nc3cc(Cl)ccc3nc2-c2ccccc2)ccc1Cl
CC(C)CC(NC(=O)N(C)Cc1ccc(Cl)nc1)C(=O)NC(Cc1ccccc1)C(=O)C1(C)CO1
COc1ccc(C(=O)NC(CC(=O)O)c2ccccc2C)nc1-c1cccc(F)c1C
CCOC(=O)C1=CN(Cc2cccc([N+](=O)[O-])c2)S(=O)(=O)N(C)C1CC
O=CN1Cc2ccccc2Oc2ccccc21
CC#CCn1c(N2CCCC(N)C2)cc(=O)n(Cc2ccc3ccccc3c2)c1=O
O=C(NCCNc1ccnc2cc(Cl)ccc12)c1ccc(Nc2ccncc2)cc1O
CC(=O)NC(C)c1ccc(OC2CCN(c3ccnn(C4CCCC4)c3=O)C2)cc1
CN1CCC(NC(=O)Cc2ccc(-c3ccc(S(=O)(=O)NCCO)cc3)cc2)CC1
O=C1c2ccccc2-c2c3ccccc3nc3ccnc1c23
CCCc1cc(=O)nc(C2CCCN2C(=O)CCCc2ccccc2)[nH]1
CC1(C)OC2=C(C(=O)C(=O)c3ccccc32)C1Nc1ccc2c(c1)c(=O)c(C(=O)OCc1ccccc1)c(O)c1cc3cc(O)cc(O)c3cc12
COc1nc(Nc2ccccc2)nc(C)c1[N+](=O)[O-]
CNC(=O)c1cnc2c(=O)c3ccccc3ccn12
Nc1nc(=O)n(C2OC(CO)C=C2F)cc1C(F)F
CCC(C)C(NC(=O)C(C(C)C)C(O)C(O)C(CC(C)C)NC(=O)C(Cc1c[nH]cn1)NC(=O)C(Cc1ccccc1)NC(=O)OC(C)(C)C)C(=O)NCc1ccccn1
CC(C)CC(=O)NC(C(=O)N1CC(Oc2ccc(OCc3ccccc3)cc2)CC1C(=O)NC(C(=O)C(F)(F)F)C(C)C)C1CC(=O)CN1
O=C(Nc1ccc(F)cc1)OCCN1CCCCC1
N=C(NCCCOc1ccc2ccccc2c1)NCCn1c(=O)n(Cc2ccc3ccccc3c2)c(=O)n1Cc1ccc2c(c1)OCO2
Cc1cccc(C2CCCN2CC(=O)N2CCc3[nH]nc(C(=O)O)c3C2)n1
COc1ccc(C2C=C(C(=O)N3CCOCC3)OC(OCc3ccc(CO)cc3)C2)cc1
COC(=O)C1=CC(C(=O)OC)C2C3=C(C(=O)C2(C)NC(=O)c2ccccc2)C(C)C(C(=O)OC)=C(C(=O)OC)C3C1
C=CCN1CCN(C(c2ccc(Cl)cc2)c2ccc(Cl)c(Cl)c2)CC1
CN1CCN(C(=S)SC(CC(=O)c2ccc(Cl)cc2Cl)c2ccccc2)CC1
CC(Cn1ncnn1)n1cnc2c(N)nc(C(F)(F)F)nc21
O=C(NCc1ccncc1)c1ccc(-c2ccc(O)c(C(=O)O)c2)c(Cl)c1
Nc1cnc(-c2ccc(C3CC3COCc3ccc4cccnc4c3)cc2F)cn1
N=C(NO)NN=Cc1cc([N+](=O)[O-])cc2c(Br)cccc12
Cc1cc(-c2csc(NC(=O)CCC(=O)N3CCOCC3)n2)no1
O=C(O)C(=O)Nc1sc2c(c1C(=O)O)CCCCC2
Nc1nc(N)c2c(CCc3ccc(Nc4ccccc4)cc3)c[nH]c2n1
O=C(c1ccc(CNS(=O)(=O)c2ccc3ccccc3c2)cc1)N1CCCC1
CC1(C)C2c3c[nH]nc3C(c3ccc([N+](=O)[O-])cc3)(C2O)N1C(=O)c1ccccc1
COc1cccc(C(=O)N2c3ccccc3CC2C)c1
O=C(O)CC1C(C(=O)c2ccc(Cl)cc2)C12CCCC2
Nc1cccc(Nc2ncnc3c2[nH]c2ccccc23)c1
Cc1ccc(C(=O)NCN2CCCC2)cc1
CS(=O)(=O)Oc1ccc(N(CCCl)CCCl)cc1
COc1ccc(-c2ccc3c(N4CCOCC4C)nc(N4CCOCC4C)nc3n2)cc1CO
O=c1[nH]c2c(-c3ccc(Cl)cc3)cnn2c2ccccc12
NC(=O)c1cccc2c1-c1ccccc1C2=O
CNS(=O)(=O)Nc1c(C(=O)NC2CCCCCC2)cnn1CC(C)C
COc1ccc(-c2cc3ccccc3c(=O)n2NC(=O)c2c(-c3c(Cl)cccc3Cl)noc2C)cc1OC
CC(C)CC(NC(=O)C(NC(=O)C(Cc1c2ccccc2cc2ccccc12)C(C)(C)C)C(C)O)C(=O)NC(C)c1ccccc1
CN(C)C1CCC(c2c[nH]c3ccc(F)cc23)C1
COc1cc(C=CC(=O)N2CCCCCC2)ccc1OCC(=O)Nc1ccc(C(N)=O)cc1
CC(C(=O)NCc1ccc(C(F)(F)F)nc1N1CCCC1)c1ccc(NS(C)(=O)=O)c(F)c1
Cc1ncc(CNC(=O)c2cc(Br)cc(Br)c2O)c(N)n1
CC(=O)c1ccc(NC(=O)CN(C)CC(=O)Nc2ccc(Cl)cc2)cc1
CSCCC(N)C(=O)O
COc1ccccc1N1CCN(CCCNC(=O)C(c2ccccc2C)N2CCCCC2)CC1
CC(=O)OC1CC(O)C=C2C(=O)C3(C)OCC4(CCC4C4(C)C=CCC(=O)O4)C3C(OC(C)=O)C21C
CC(=O)Oc1c(C#N)c(Cl)c(C#N)c(O)c1C(C)=O
Oc1ccc2c(c1)COC(c1ccc(OCCN3CCCCC3)cc1)C2
c1ccc(NCC2CCc3ccccc32)cc1
O=C(NCc1cccs1)C1CNCCO1
Nc1c(C(=O)NCCCCCn2ccnc2[N+](=O)[O-])nnn1-c1ccc([N+](=O)[O-])cc1Cl
COc1ccc2c(c1)[nH]c1c3ccccc3c(NCCCCCN3CCN(C(=O)CCSc4nc5ccccc5n4-c4ccccc4)CC3)cc21
Cc1coc2c1C(=NNC(=N)N)CC(c1ccccc1)C2
COc1cccc(C(=O)N2CCC3(CC2)OCCO3)c1
CCOC(=O)NNC(=O)c1cc2c(ccc3cc[nH]c32)oc1=O
Cc1ccc(OCC(=O)Nc2sc(C(=O)N3CCCCC3)c(C)c2C#N)cc1
CCOC(=O)CN1C(C)=CC(C)=[NH+]P12=Nc1ccccc1N2C
CC(C)OC(=O)C(C)Oc1ccc(Oc2nc3ccc(Cl)cc3s2)cc1
CCc1nc2c(OCC(=O)c3cc(C(F)(F)F)cc(C(F)(F)F)c3)cccn2c1N(C)C(=O)C(C)C
c1cncc(-c2nc3ccccc3o2)c1
Cc1ccc(C(=O)CC2CCCN2S(=O)(=O)c2ccc(C)cc2)cc1
Cc1ccc(-n2ncc(Cl)c(Oc3ccc(O)c(C)c3)c2=O)cc1
COc1ccc(CNCc2coc3cc(Cl)ccc3c2=O)cc1
COc1ccc(-c2nc3ccc(NS(=O)(=O)c4cccs4)cc3o2)cc1
Cc1cccc(C(=O)N2CCC(c3ncc(F)cc3C)CC2)c1
NC(=O)NCc1c(C(=O)O)oc2cccc(OCc3cccc(Cl)c3)c12
CC1(C)OC2C(Cn3cc(CCc4ccccc4)nn3)OC3CC(CCC4CCCCC4)C(C)(C)C(O3)C2O1
CCOC(=O)C1(Sc2ccc(C(F)(F)F)cc2)CCC2=C(C1)SC1=NCCN12
CNc1nc(N)nc(OC)c1N=O
CCCCC(C)C(=O)NC(CC(=O)O)C(=O)O
C[N+]12CCc3cc4c(cc3C1Cc1cc3c(cc12)OCO3)OCO4
Cc1ccc(-c2cn(-c3ccc(C(F)(F)F)cc3[N+](=O)[O-])nn2)cc1
O=C(CN1C(=O)COc2ccc(Cl)cc21)NCc1ccccc1Cl
NC(=O)CN1CCN(Cc2cn(-c3ccc(F)cc3)c3ccc(Cl)cc23)CC1
CC1CCCN(c2nnc(-c3ccccc3CNCc3ccccc3)o2)C1
CC1=CC(C)C(C(=O)OCC(=O)Nc2c(C)cc(C)cc2C)C(C)C1
CCCCC(CC)C(=O)Nc1ccc2c(c1)C(=O)C(C(C)O)C1CCCCC1C2
CCCCC(CC(=O)OC(CC=C(C)C)C1=CC(=O)c2c(O)ccc(O)c2C1=O)OC(C)=O
Cc1sc(CC(=O)Nc2ccc(OCc3ccccc3)cc2)cc1C(=O)NN
O=C1CCCN1Cc1cnc(Oc2ccc3c(c2)CCC(c2ccccn2)O3)s1
CC(C)N1CCC(N2CC(C)C(O)(C3CCOCC3)C2)CC1
Cc1cc(C2=NNC(=O)CC2)c2cc(C(F)(F)F)ccc2n1
COc1cc(-c2nccnc2Oc2cc(Nc3ccccn3)ccn2)ccc1O
Cc1ccc(S(=O)(=O)CCCCCCCCOC(=O)Cc2ccccc2Cl)cc1
COCCNC(=S)NNC(=O)c1ccc(F)cc1
NC(=S)CS
CCCc1c(OCc2ccc(C=C3SC(=S)NC3=O)cc2)ccc(C(C)=O)c1O
C=CCN(OCc1ccc(Cl)nc1)C(C)=O
O=C(O)c1ccc(OCCc2c(CCNS(=O)(=O)Cc3ccccc3)n(C(c3ccccc3)c3ccccc3)c3ccc(Cl)cc23)cc1
O=C(O)c1ccc(NC(=O)c2cn(-c3ccccc3)nc2-c2ccc([N+](=O)[O-])cc2)cc1
COC(=O)c1nc(-c2ccccc2Cl)n(-c2ccccc2)n1
NC(=O)C1(c2scc(Br)c2Br)CCOCC1
CC12Cc3c([nH]c4ccccc34)C=C1CCC1C2COC1(C)C(O)c1ccccn1
CC(C)c1nnc2ccc(-c3ocnc3-c3ccc(F)cc3)cn12
COc1cccc(F)c1N1CCN(C(=O)C2CC(=O)N(C(C)c3ccc(-n4ccnc4)cc3)C2)CC1
COCCNCc1ccc(-c2cccnc2Sc2ccc(Nc3nc4ccccc4s3)cc2)cc1
Cc1ccc(N=Nc2ccc(S(N)(=O)=O)cc2)c(C)c1
CC(C)c1nc(NC2C3CC4CC2CC(O)(C4)C3)no1
CC(C)=CCN1CC2C(CC3(Cc4ccccc4)C2CCC3C(C)(C)C)C1=O
CCCn1cc(C(=O)O)c(=O)c2cc([N+](=O)[O-])c(-c3ccccc3)cc21
CCc1cccc(CC)c1N(C)C(=O)COc1ccc2c(c1)CCC(=O)N2
CC(=O)N(O)CCC(c1cccc(F)c1)P(=O)(O)O
O=C1NC(=O)C2(CCc3ccccc32)N1
CCCC=CC(C)=O
CCCCCCCCCc1ccc(-c2c[nH]c(C(O)c3ccc(CC)cc3)n2)cc1
NC(=O)c1ccc2c(c1)CN(C(=O)Cc1nc(=O)cc(N3CCOCC3)[nH]1)CC2C(F)(F)F
COc1ccc(C=Cc2ccc3nccc(Nc4ccc(Oc5ccc(F)cc5)cc4)c3c2)cc1
COc1cccc(CCNC(=O)c2cc3n(n2)CCCN(CC2CCCCC2)C3=O)c1
O=C(Nc1cccc(-c2nc3ccccc3[nH]2)c1)NC12CC3CC(CC(C3)C1)C2
CC(C)CC(NC(=O)C(C)NC(=O)C(C)NC(=O)C(N)CC(=O)O)C(=O)NC(CCC(=O)O)C(=O)NCC(=O)NC(Cc1ccccc1)C(=O)O
Cc1cc(C(=O)N(C)Cc2nccn2C)on1
CC1CN2c3c(cc4c(N5C(=O)OC(C)(C)C5c5ccc(N(C)C)nc5)noc4c3F)CC3(C(=O)NC(=O)NC3=O)C2C(C)O1
CC(=O)Nc1c(-c2ccc(F)cc2)c2cc(Cl)ccc2n1C
CCc1cc(N=c2ccn(CCCC(F)(F)F)cc2Cl)cc(CC)c1O
CC(C)c1cc(-c2csc(N)n2)cs1
CC(C)CC(NC(=O)c1ccccc1)C(=O)NC1CCC=C2CCC(C)C(=O)C21
COc1ccccc1C(O)COCCCCN1CCCCC1
CCCCOc1ccc2[nH]c3c(C)c4ccnc(N)c4c(C)c3c2c1
CCCCC(=O)Nc1sc2c(c1C(=O)OCC)CSC2
O=C1C(Cl)=C(Nc2ccc(I)cc2)C(=O)c2[nH]cnc21
Cc1nc(N2CCC(O)CC2)c(N)c2ncn(CCc3ccccc3)c12
O=CN1CCN(CC(=O)Nc2cccc(S(=O)(=O)N3CCOCC3)c2)CC1
Cc1ncc([N+](=O)[O-])n1CCOC(=O)c1ccc(Br)o1
CC(=O)OC1CC2(C)C3CCC4(C)C(CC(O)C4c4ccoc4)C3=CCC2C2CCc3cccc1c32
CC1CCC2(OC1)OC1CC3C4CCC5CC(OC6OC(CO)C(O)C(O)C6O)CCC5(C)C4CC(=O)C3(C)C1C2C
COC(=O)c1nn(C)cc1NC(=O)COc1ccc(Cl)cc1[N+](=O)[O-]
Cc1[nH]c(=O)c(C#N)c(C)c1CN1CCCCCC1
COc1ccccc1N1CCN(Cc2cccn2-c2cccnc2)CC1
CCN1CC2(COC)CCC(OC)C34C5CC6C(=O)C5C(O)(CC6OC)C(O)(C(OC)C23)C14
CC(=O)c1cc2c(cc1NC(=O)Cc1cc[n+]([O-])cc1)OCO2
CC(=O)c1ccc(NC(=O)c2ccc(Cl)cc2[N+](=O)[O-])cc1
CC1CN(C(=O)c2ccccc2O)CCN1S(=O)(=O)c1c[nH]c2ncc(N)nc12
O=C1C(=Cc2ccc([N+](=O)[O-])o2)CN(CC2C=CCCC2=O)CC1=Cc1ccc([N+](=O)[O-])o1
CCCN(CCC)C(=O)C=CC(=O)N1Cc2ccccc2CC1C(=O)NC(C)(C)C
O=c1[nH]c2ccccc2cc1C1CC(c2c(F)cccc2Cl)=NN1c1nc(-c2ccc(Cl)cc2)cs1
Cc1cc(OCc2nnc(SCc3ccccc3)o2)ccc1Cl
COC1OC(COC(=O)CO)C(O)C(O)C1Oc1cc2c(c(O)c1I)C(=O)CC(C)(C)C2OC
COC(=O)c1ccc(NS(=O)(=O)c2cccc3c(N(C)C)cccc23)cc1
N#CC=Cc1cn(C(Cc2ccccc2)C(=O)NS(=O)(=O)c2ccccc2)nn1
O=C(CN1CCCCC1C1CCS(=O)(=O)C1)N(c1ccccc1)C1CC1
O=C(c1ccccc1)C1C(c2ccccc2)=Nc2nccn2C1c1ccc(Br)s1
CCC(C)C(C(=O)OC(C)OC(=O)OCc1ccccc1)N1C(=O)C2CCC(C1O)N2C(=O)C(C)NC(=O)OCc1ccccc1
Cc1ccc(-c2ccc(NC(=O)C3(C)C(O)CC(=O)N3c3ccccn3)cc2)cn1
COc1ccc(-c2c(C)sc(=O)n2-c2cc(OC)c(OC)c(OC)c2)c(O)c1
COC(=O)c1sc(NC(=O)C(F)(F)F)c(C(=O)OC)c1-c1ccccc1
CCc1nc(NCc2ccccc2OC)c2oc3ccccc3c2n1
CC(=O)C1=C(O)C(=O)N(c2ccon2)C1c1ccc([N+](=O)[O-])cc1
O=C(NCCc1ccccc1)c1cccc2nc3ccccc3nc12
CN(C)C(=O)CN1CCC2(CC1)CN(C(=O)c1ccc(N)cc1)c1ccccc12
N=C(N)NCCCC(NC(=O)C(CCCCN)NC(=O)Cc1cccc(I)c1)C(=O)O
COC(=O)c1c(C)cccc1NC(=O)C1CCCNC1=O
CSCCC(NC(=O)C1CC(N)CN1C(=O)C(CCCCN)NC(=O)C(N)CS)C(=O)O
Nc1nnc(C2=C3C(C=CC(=O)N3CC3CCCNC3)CC2)o1
COC(=O)CCCCCCCC(=O)OC1CCC2(C)C(CCC3(C)C2CC=C2C4CC(C)(C)CCC4(C(=O)O)CCC23C)C1(C)C
CC(C)(C)C(NP(=O)(CCc1ccccc1)CCc1ccccc1)C(=O)NCC1OC(O)C(O)C1O
CC12CCC(OC(=O)CCC(=O)O)CC1CCC1C2=CCC2(C)C(O)CCC12
NS(=O)(=O)c1ccc2[nH]c(-c3cccc(F)c3)nc2c1
COc1cccc(Cn2nc(-c3ccccc3F)ccc2=O)c1
CCOc1ccc(OCC(=O)Nc2cccc(C(=O)NC3CC3)c2)cc1
NC(CC(=O)N1CCCC(F)(F)C1)Cc1cc(F)c(F)cc1F
O=c1c(CCO)coc2cc(OCC3CCCCC3)ccc12
Cc1ccc2ccc(C(=O)NCCN(C)C)c(O)c2n1
COc1ccc(C(=O)N2CC3CC(C(=O)NC4CC4)C2CN3S(=O)(=O)c2ccc(C(F)(F)F)cc2)c(F)c1
CN(CCCn1ccc2cc(Cl)ccc21)CCN1CCCCC1
CN(CCC#N)C(=O)C1CC(c2ccccc2)CN1Cc1cccnc1
Fc1cnc(Nc2ccc(C(F)(F)F)nc2)nc1-c1cccc(C(F)(F)F)c1Cl
O=C(NCCCN1CCCC1)c1ccc2c(=O)n(-c3ccc(C(F)(F)F)cc3)c(O)nc2c1
COC(=O)c1c(O)c2ncc(Cc3ccc(F)cc3)cc2[nH]c1=O
C#CCSc1n[nH]c2nc3cc4c(cc3cc12)OCO4
CC(C)(C)c1nnc2n1C(C(=O)NC1CCCc3ccccc31)CC2
CCCCOC(=O)Nc1ccc(-c2nc3c([nH]2)CCN(C(=O)CC(N)C(=O)O)C3)cc1
O=C(Nc1ccccc1)c1cccc(S(=O)(=O)Nc2cccc(C(F)(F)F)c2)c1
COc1ccc(C=NNS(=O)(=O)c2ccc(C)cc2)cc1O
O=c1cc(Cn2ccnc2)c2cc3c(cc2o1)OCCO3
CNC(=O)C12CC3CC(C1)C(NC(=O)N(C)C)C(C3)C2
CCN(CC)CC(C)Nc1nc2c(-c3ccccc3)cnn2c2ccccc12
O=C(O)c1ccc(C=Cc2ccc(C=Cc3cccc(C(=O)O)c3)cc2C(=O)O)cc1
COc1ccc2[nH]c(=O)c(-c3ccccc3OC)c(OC(C)=O)c2c1
CC(C)C(=O)CCC(C)C1CCC2(C)C3C(O)CC4(C)C(C(C)N(C)C)C(O)CC45CC35CCC12C
Cc1cc(OCC(=O)Nc2ccc(S(C)(=O)=O)cc2)cc(C)c1Cl
NC(=O)c1ccc(O)c2c1CC(N)C(=O)C2
C=C1CCC2C(C)(C)CCCC2(C)C1CCC(C)=CC(=O)O
O=C(c1ccc(O)c(F)c1)N1CCCN(c2nccc(Nc3ccccc3)n2)CC1
Cc1ncc(C2=C(OCCC3CCCN3)c3cc(Cl)c(Cl)cc3C2)cc1NS(=O)(=O)C(C)C
CCC(NC(=O)C(NC(=O)C1CCCCC1C(=O)NC(CC(=O)Nc1ccc(F)cc1)C1CCCCC1)C(C)C)C(=O)C(=O)Nc1ccccc1
CCN(CC)c1cccc(NC(=O)CC2C(=O)N(c3ccccc3)C(=O)N2CN(C)C2CCCCC2)c1
Cc1cc(=O)oc2cc3c(cc12)COC(c1ccccc1)O3
CCN1c2ncc(CCO)cc2C(=O)Nc2c(C)cc(CN3CCCCC3)nc21
COc1ccc(OC)c(N2C(=O)c3c(c4c5ccccc5n(OC)c4c4[nH]c5ccc(OC)cc5c34)C2=O)c1
CC(C)S(=O)(=O)c1ccccc1Nc1nc(Nc2cccc(CNC(=O)OCC(Cl)(Cl)Cl)c2)ncc1Cl
CN1C(=O)CN=C(c2ccc(F)cc2)c2cc(F)ccc21
CC(=O)c1sccc1NNC(=O)CC#N
CCCNc1nc(NCc2ccccc2)nc2c1ncn2C1OC(COP(=O)(O)O)C(O)C1O
CCOC(=O)c1c(C)nc2sn(-c3ccc(C)cc3)c(=O)c2c1C
CC(C)(C)CNC(=O)c1ccc(CC2CCN(S(=O)(=O)c3ccc(Cl)cc3)CC2)nc1
C=CCNc1ncc(CN2CCCC2Cn2cccn2)cn1
Cc1ccc(C(=O)N2CCC3(CC(n4nc(C)c5ccncc54)C3)C2)c(=O)[nH]1
Clc1ccc(-c2cc(-c3cccnc3)nc(-c3cnccn3)c2)o1
CCOc1cccc2c1C(=O)N(C(C)CC)C2=O
Cc1cc(-c2nn(C)c(=O)c3ccccc23)cc(C)c1OC1OC(CO)C(O)C(O)C1O
CCOC(=O)C1CC2(CCCCC2)CC(=O)N1
CC#CCn1c(N2CCCC(N)C2)nc2c1c(=O)n(Cc1cn(CCCN3OC(C)C4(CC3O)C(=O)NCc3ccccc34)nn1)c(=O)n2C
CCOC(=O)c1cc2c(cn1)[nH]c1ccccc12
O=C(O)CCCCCNS(=O)(=O)c1cccc([N+](=O)[O-])c1
CC(=Cc1csc(C)n1)CC1OCC(CC2OC2C(C)C(C)O)C(O)C1O
COc1cccc(Cc2nc(CN3CCCC(C)C3)no2)c1
O=c1oc2ncccc2c(=O)n1Cc1ccccc1
O=S1(=O)CCC(Nc2ncnc3[nH]cnc23)C1
Cc1ccc(CNC(=O)c2ccc(NC3=NC4CS(=O)(=O)CC4S3)cc2)cc1
O=C(OC1=C(c2ccccc2)Oc2ccccc2-n2cccc21)c1ccco1
CCCCOC(=O)N1CC(C(=O)N2CCOCC2)CC1=O
C=C1C(=O)OC2CC3(C)CCCC(C)(O)C3CC12
O=C(c1ccc(Cl)cc1)N1Cc2ccccc2C1
CCN1C(=O)NC(=O)C(=Cc2ccc(OCCOc3ccc(C(=O)O)cc3)c(OC)c2)C1=O
CCCCCCCCC=CCCCCCCCC(=O)NCCCC
Cn1cc[n+](CCCN2C(=O)c3ccccc3C2=O)c1C=NO
CC(C)Cc1c(-c2ccc(F)cc2)nc2ccc(Cl)cc2c1C(=O)O
CCCCCNC(=O)CCCCCCCCCCCNC(=O)CCCCCCCCCCN1C=CC(=CC=C2C=CC(=O)C=C2)C=C1
NCCCCC(NC(=O)CN1CCCN(C(=O)Cn2cccc(N)c2=O)CC1=O)C(=O)c1noc(CCc2ccc(O)cc2)n1
CSc1cccc(NC(=S)N2CCCC2C(=O)OC(C)C(C)C)c1
CCOP(=O)(Cc1ccc(-c2[nH]c3ccccc3c(=O)c2O)cc1)OCC
O=C(Nc1cccc(NC(=O)c2ccccc2F)c1)c1ccccc1
O=C1CC(=Nc2ccsn2)c2c(O)cccc2C1
COc1cc(Nc2nccc(Oc3ccnc4ccccc34)n2)cc(OC)c1OC
CCNS(=O)(=O)c1ccc(Nc2ncc3cc(-c4[nH]cnc4C)ccc3n2)cc1
CN(C)CCOc1ccc(COC2=CC(=O)c3ccccc3C23Cc2c(ccc4ccccc24)O3)cc1
CN1CCN(Cc2ccc(CCC(=O)N3CCCC(C(=O)c4nccs4)C3)cc2)CC1
CN1CCSC2(CCCN(C(=O)Cc3ccccc3)C2)C1
Cc1cccc(C)c1NC(=O)C1CCN(Cc2cnn(C)c2)CC1
COc1ccc(CCNC(=O)C(C#N)=Cc2ccccn2)cc1OC
CN(C)c1nc(Nc2cccc3ccccc23)nc(NC(C)(C)C)n1
COc1cc(C2c3cc4c(cc3C(OC)C3COC(=O)C23)OCO4)cc(OC)c1OC
O=C1Nc2ccccc2C12CC2CN1CCC(c2c[nH]c3ccc(Br)cc23)CC1
CCCCCCCCOC(=O)c1cc(O)c(O)c(O)c1
CC(=O)Oc1cc(CN2CCCC2)cc(Br)c1OC(C)=O
O=C1C(I)=C(Nc2ccc(I)cc2)C(=O)c2ccccc21
CCOc1ccc(C(=O)NCc2cccnc2)cc1OCC
O=C(NC1CCCCN(Cc2ccc(Cl)c(Cl)c2)C1=O)N(CC1CCCCC1)CC1CCOCC1
Cc1nc(-c2ccc(NC(=O)c3cc(-c4ccccc4)cc(N4CCCNCC4)c3)cc2)sc1C
COc1cc2c(N3CCCCC3)nc(-c3ccc(C(C)(C)O)cc3)nc2cc1OCCN1CCOCC1
CCOC(=O)c1c[nH]c2cc(OCCNCC3(C#N)CCCC3)ccc2c1=O
CCCc1cc(=O)nc(N)[nH]1
CCOC(=O)c1oc2ccccc2c1CNC(=O)c1ccc(OC)cc1
CN(C(=O)Cn1c(SCC(=O)NCc2ccccc2)nc2ccccc21)C1CCS(=O)(=O)C1
Cc1nn(-c2c(Cl)cc(C(F)(F)F)cc2Cl)c2[nH]c(C(F)F)nc(=O)c12
CN(C)CCNC(=O)c1cc2c3cc(O)ccc3[nH]c2c2c1[nH]c1ccccc12
NS(=O)(=O)c1ccc(C(=O)NCC(=O)NC(CC(=O)O)C(=O)O)cc1
CCS(=O)(=O)n1cc(Cl)c(S(=O)(=O)C2CCCCC2)c1
CN(C(=O)OCc1ccccc1)C1CCC(Oc2cc(-c3ccc4ccccc4c3)ccn2)C1
FC(F)(F)c1cccc(N2CCN(Cc3cc(Br)c(Cl)cc3Cl)CC2)n1
Cc1[nH]c(-c2cccs2)cc1C(N)C(=O)O
O=C(NC1CCCCC1)c1ccc(CS(=O)(=O)c2ccc(Br)cc2)o1
CCOc1ccc(CN2CCC(NC(=O)c3ccc(C)o3)CC2)cc1
O=C(NCc1ccco1)Nc1ccccc1-c1ccccc1
Cc1ccc(C)c(SC2C(=O)CC(c3c(Cl)cccc3Cl)CC2=O)c1
CCOC(=O)c1cccc(NCCCCCCCCCCCCN2CCCCC2)c1
OCC1OC(n2cnc3c(NC4CCOC4)nc(NCc4ccc5ccccc5c4)nc32)C(O)C1O
Cc1ccc(-c2nnc(SCC(=O)N3CCOCC3)n2Cc2ccco2)cc1
CCCCNc1nc2ccccn2c(=O)c1Cl
COc1ccc(-c2nc(C(C)(C)C)c(O)c(C(C)(C)C)c2C(=O)OC(C)C)c(OC)c1
OCC1OC(OC(CCCCc2ccccc2)C2OC(CO)C(O)C(O)C2O)C(O)C(O)C1O
Cc1ccc(Cn2cc(S(=O)(=O)c3ccc(C)cc3)c(=O)c3cc4c(cc32)OCCO4)cc1
C#CCOc1cc(C=CC(=O)OC2OC3OC4(C)CCC5C(C)CCC(C2C)C35OO4)ccc1O
CCOc1ccccc1-c1c2[nH]c(SCC(=O)NCc3ccccc3)ncc-2c(C#N)c1-c1ccccc1
Cc1ccc(C(=O)N2c3ccccc3CCC3CCCC32)cc1
COC(=O)C12OCC34C(CC5C(C)=C(O)C(=O)CC5(C)C3C(O)C1O)OC(=O)C(OC(=O)C=C(C)C(C)C)C24
CC1(C)CCC2(C(=O)O)CCC3(C)C(=C2C1)CCC1C(C)(C)C(O)CCC13C
COc1ccc2cc3[n+](cc2c1OCCCN(CCc1ccccc1)CCc1ccccc1)CCc1cc2c(cc1-3)OCO2
CCCCCCCCCCCCCCCCCCCCCC(=O)NC(CO)C(O)C(O)CCCCCCCCCCCCCC
CC(=O)OCC1=C(C(=O)O)N2C(=O)C(=Cc3ccc(F)cc3)C2SC1
CC(=CCCC(C)CCCCC(C)CCCc1cc(C)n(C)c(=O)c1)CO
CCOC(=O)c1cnc2c(cnn2C(=O)c2ccccc2)c1NC1CCCC1
CC(CCc1ccccc1)NC(=O)COC(=O)CCNS(=O)(=O)c1ccc(F)cc1
CCN(C)C(=O)c1ccnc(C)c1NC(=O)c1nc(C2CC2)cnc1Nc1cncnc1
CCC(=O)C(c1ccc(OC)cc1)n1ccnc1
CCCCCCCCCCCCCCC1CCCN1
CC12CCCN1C(=O)C(CC(=O)NCc1ccc(F)cc1Cl)C2
COc1ccc(OC)c(NC(=O)c2sc3nc4n(c(=O)c3c2C)CCCC4)c1
CCc1noc(-c2ccc(NC(=O)N3CC(O)C4OC4C3)cc2)n1
O=C(O)c1cccc(C=Cc2ccc3ccccc3n2)c1
CC(C)c1cccc(C2C(C)C2C)c1O
CCS(=O)(=O)c1cc2nc(C(C)(C)C)[nH]c2cc1NC(=O)c1ccccc1Cl
Nc1nc(COc2ccccc2)c2ncn(C3CC(O)C(CO)O3)c2n1
N=c1c2cc(-c3ccccc3)n(-c3ccccc3)c2nc(N)n1N
CNc1nc(NCCCN2CCCC2=O)c2sccc2n1
C=CCN1C(=O)SC(=Cc2ccc(C)o2)C1=S
CN(C)CC(=O)Nc1sc2c(c1C#N)CCN(C(=O)c1ccc(OC(F)(F)F)cc1)C2
COc1ccc(C(=O)NC2CCC3(O)C4Cc5ccc(O)c6c5C3(CCN4CC3CC3)C2O6)cc1
NC(=S)NN=C1CCc2ccccc21
O=S(=O)(c1ccc(C(F)(F)F)cc1)N1N=C(c2cc3ccccc3o2)CC1c1ccccc1O
c1ccc(Oc2cccc(CN3CCN(c4cccc5ccccc45)CC3)c2)cc1
O=C(NC1CCCCC1)N1CCSC12CCOc1ccc(Cl)cc12
Cc1ccc(C)c(N2CCN(C(=O)c3cc(-c4ccc5c(c4)OCO5)oc3C)CC2)c1
CCCCc1ncc(C=C(Cc2ccccc2)C(=O)O)n1Cc1ccc(C(=O)O)cc1O
CN(C)C(=O)NS(=O)(=O)c1ccccc1-c1ccc(-c2cnc(N)c(C(F)(F)F)c2)c(F)c1
Clc1cccc(NN=C2C=C(Br)C(=NOCc3ccccc3)C(Br)=C2)c1
O=C(NCCc1ccc2c(c1)OCCO2)C1CCC(=O)N(CCCN2CCOCC2)C1
CC(C)CC(NC(=O)C(CC(=O)O)NC(=O)C(N)CO)C(=O)NC(CC(C)C)C(=O)NC(CCCN=C(N)N)C(=O)NC(CC(N)=O)C(=O)N1CCCC1C(=O)O
CC(=O)OC1CCC2(C)C(=CCC3C2CCC2(C)C(c4nnn(Cc5ccccc5F)n4)CCC32)C1
CN(C(=O)OCc1ccccc1)C1CC(=O)N(c2cc(Cl)cc(Cl)c2)C1
Cc1cc(S(=O)(=O)NN=Cc2c[nH]c3ccccc23)ccc1Cl
CCOC(=O)C=CCC1C(=O)N2C(C(=O)OCC)C(C)(C)S(=O)(=O)C12
Cc1nc(Nc2ccc(F)cc2)nc2cc(NC(=O)NC(C)C)ccc12
CC1Oc2cccnc2N(C2CC2)C1=O
CC1=C(C(=O)O)C(c2ccc(F)cc2F)C(C(=O)OC(C)C)=C(C)N1
c1cncc(CN2CCc3nnc(COCC4CC4)n3CC2)c1
CN(C)CCCNS(=O)(=O)c1ccc2ccc(=O)oc2c1
CC(C)NC(=O)Cn1c2ccccc2c2nc(=O)cc(-c3ccccc3)n21
O=C(CN1C=[N+](c2ccccc2Cl)CCC1)N1CCCC1
CCCC(NC(=O)C1CC2CN1C(=O)C(C1CCCCC1)NC(=O)Cc1cccc(c1)OCCC(C)(C)O2)C(=O)C(=O)NCC(=O)NC(C(=O)OC(C)(C)C)c1ccccc1
CC(C#N)Oc1cc(C(=O)c2ccccc2)c2c(c1)C1(C)CCC3c4ccc(O)cc4CCC3C1C2
CC(C)c1ccc(-n2cc(C=C3NC(=S)NC3=O)c(-c3ccccc3O)n2)cc1
Fc1cc(Nc2ccccc2)c(N2CCOCC2)cc1CCNCC1CCCO1
CC(C)N1C(=O)CN(C(=O)c2cncc(C(=O)c3cn(C(C)(C)C)c4ccccc34)c2)CC1(C)C
Cc1ccc(C(Cc2ccccc2)n2cncn2)cc1
CC(=O)CC1C(O)(C=O)C(OC(C)=O)CC2C3(C)CCCC(C)(C)C3CCC12C
CCc1nc2ccc3cc(Cl)ccc3c2n1C
COc1cc(OC)c(C=CC(=O)NCCc2c[nH]cn2)c(OC)c1
CCC1(C)Cc2c(sc3c2c(N)nc(=O)n3Cc2ccccc2)CO1
O=C(c1ccc(F)cc1F)C1CCN(C(=O)c2cc3ncc(Br)cn3n2)CC1
COC(=O)c1cccc(NC(=O)Nc2ccc(-c3ccccc3)cc2)c1
O=C(O)CCC(NC(=O)c1ccccc1O)C(=O)c1ncco1
COc1cc(C#Cc2cn(C3CC(O)C(CO)O3)c(=O)[nH]c2=O)cc(OC)c1
COC(=O)c1c(NC(=O)C2CCCO2)sc(-c2ccccc2)c1C
COc1ccc(NS(=O)(=O)c2cccc(-c3[nH]c(=O)[nH]c3O)c2)cc1
CCc1ccc(NC(=O)Cn2nc(-n3ccnc3)ccc2=O)cc1
CCOP(=O)(OCC)C1CC(CC(=O)N(C)c2ccccc2)C(=O)N(c2ccccc2)C1=O
Cc1c(NS(=O)(=O)c2ccccc2)cc(-c2nc(C(N)=O)cs2)cc1C(N)=O
CCOC(=O)C(C)(C)c1ccc2c(c1)C1C(C(=O)O)CC(COC)(c3cc(Cl)ccc3O2)N1C
CC(=O)Nc1ccc(CN2CCC3(CCC(=O)N(CCC4CCCCC4)C3)C2)cc1
CN(C(=O)Cc1ccccc1F)C1c2cc(C#N)ccc2OC(C)(C)C1O
Cc1cc(NCc2ccc(-n3cncn3)nc2)nc2sc(C(N)=O)cc12
CC1=CC(C)(C)NC(=S)N1C1=[PH](Oc2ccc(Cl)cc2)ON=C1c1ccc(Cl)cc1
CN(C)CCn1c(-c2ccc(Oc3ccccc3)cc2)nc2cccnc21
COc1cccc(C(=O)NC(=S)Nc2ccc(-n3nc(C)c(CCC(=O)O)c3C)cc2)c1
COc1ccc(CCNC(=O)c2nc(N3CCN(C)CC3)c3cc(OC)c(OC)cc3n2)cc1
c1coc(CN2CC3CN(Cc4ccncc4)CC3C2)c1
CC12CC3OC(=O)C=C3C(=O)C1=CC=C1OC3(C)CCC4C(CC=C5C=C(O)CCC54C(=O)O)C3(O)CC12
N=C(N)c1ccc(C(=O)NCCC(=O)N2CCN(C(=O)CCCCCCCCCCCC(=O)NO)CC2)cc1
CC1NC(=O)CNC(=O)C(CCl)NC(=O)C2CCCN2C(=O)C(Cc2ccccc2)NC1=O
CC1CCN(CCCCCNc2ccnc3cc(Cl)ccc23)CC1
CN1CCNC(=O)C1CC(=O)NC(Cc1ccccc1)C(=O)N1CCCC1
CCC1OC(=O)C(C)C(OC2CC(C)(OC)C(O)C(C)O2)C(C)C(OC2OC(C)CC(N(C)C)C2O)C(C)(O)CC(C)CN(CCCNCc2ccncc2)C(C)C(O)C1(C)O
O=C(NCc1cccc(Cl)c1)c1csc2ncccc12
CCc1nc2c(OCc3ccc(F)cc3)cccn2c1N(C)C(=O)COc1cccc(OC)c1
CC(C)c1nc(=O)c2cc(C#N)ccc2[nH]1
O=C1C=CC2(CC(OC(=O)CCC(=O)OCc3cc(O)ccc3OC3OCC(OC(=O)CC(O)C(O)CO)C(O)C3O)C=CC2O)C(CF)O1
O=C(CCl)NC1C(O)CC(OCc2ccccc2)(C(=O)O)OC1C(O)C(O)CNC(=O)c1ccccc1
C=C1C(=O)OC2C1CCC(C)=C1C(=O)OC(c3ccco3)C12
Cc1ccccc1NS(=O)(=O)c1cc(C(=O)OCC(=O)N2CCOCC2)ccc1Cl
Cc1cc(Cl)ccc1OCC(=O)N(C)CC(=O)Nc1c(C)cccc1C
CCC(C)C(NC(=O)C(CSC)NC(=O)C(N)CO)C(=O)NCC(=O)NC(Cc1c[nH]c2ccccc12)C(=O)NC(Cc1c[nH]c2ccccc12)C(=O)NC(CC(C)C)C(N)=O
C=CCNC(=O)c1cccnc1Nc1cc(Nc2cccc(C)n2)ncc1C
COC1C(OC2C(CO)OC(O)C(NC(C)=O)C2O)OC(CO)C(O)C1O
CC(C)c1nccc2c1[nH]c1cc(O)ccc12
CCCCNC(=O)COC(=O)CC1Cn2c(nc3ccccc32)N1CC
CCCCc1cc(=O)oc2cc(C)cc(OCC(=O)NCCC(=O)O)c12
CCCCn1nc(C(=O)Nc2ccccc2)c2ccccc2c1=O
O=C(c1cccc2ccoc12)N(Cc1ccsc1)C1CCCCC1
Cc1nn(CC(=O)NC2CCN(C3CCOCC3)CC2)c(=O)c2c1sc1ccccc12
O=[N+]([O-])c1ccc2[nH]c(-c3cn(CCCn4ccnc4)c4ccccc34)nc2c1
CC(=O)N1CCN(c2ccccc2CNc2nc(-c3ccccn3)nc3ccccc23)CC1
CSc1[nH]c(-c2cccnc2)nc(=O)c1Br
COc1cccc(Cl)c1CN1CCC(Nc2cc(N)n3nc(-c4ccco4)nc3n2)CC1
Nc1nc2c(s1)CCc1cc(F)c(C(=O)N3CCCCC3)cc1-2
O=C(CC=NO)Nc1ccc(Cn2cn[nH]c2=O)cc1
CCc1ccc(C2(Oc3ccc(C(C)CC(=O)O)cc3)Cc3cccn3C2=O)cc1
CCCc1cc(=O)n2nc(NCc3ccc(N)cc3)sc2n1
O=C(O)C1CC2CC(CN3CCCCC3)CCC2CN1
Nc1ccc(C2=CCCCC2)cc1S(N)(=O)=O
CCc1cc(-c2cc(C)cc(C)c2CC(C)(C)OC(=O)C(N)CC(=O)O)cc(CC)c1OCC(=O)OC1CCC2(C)C(C1)C(O)C(C(C)(C)O)CC2(C)O
CCCCCCCCCCCCCCCC(=O)OC[n+]1cccc2ccccc21
COc1ccc(F)cc1C(C)(C)CC(O)(Cn1cccn1)c1ccc(F)cc1F
CCC(=O)Nc1ccc(C(O)(CO)c2ccccc2OC)c(OC)c1
COc1ccccc1Cc1c(-c2ccc(OCCN3CCCCC3)cc2)sc2ccccc12
CC12CCC3C(CCC4CC(N)CCC43C)C1CCC2=O
CN(C)CCN(C)c1ccc(C(=O)O)c2ccccc12
CC(C)(C)C(=O)C(C(=O)c1ccc([N+](=O)[O-])cc1)=C1SC(c2ccccc2)=NN1c1ccccc1
O=C(Cc1ccsc1)N1CCCCC(N2CCN(c3cc(Cl)ccc3Cl)CC2)C1
CCOC(=O)C1(c2cccc(C)c2)CCNCC1
CN(C)CCNC(=O)c1ccc2c3c(nn2CCN(C)C)-c2cc(O)ccc2Nc13
O=S(=O)(c1ccc(F)cc1)N1CCC(CC(O)(c2ccc(Cl)cc2)c2cccnc2)C1
CN1CCN(S(=O)(=O)c2ccc(-c3n[nH]c(=S)o3)cc2)CC1
Cc1cc(C(F)(Cl)Cl)cc(C)c1NC(=O)c1cc(Cl)ccn1
CSc1nc(Nc2ccccc2C)c2c3c(sc2n1)CCCC3
CC(C)OC(=O)CSc1nnc(-c2ccc3c(c2)OCO3)o1
C=C1C(C2(C)C=CC=C(C)C2)COC2(O)C(N)CC(=O)OC12
Cc1ccc(N(C)C(=O)c2ccccc2-c2ccccc2)cc1
Cc1ccc2c(c1)sc1nc(C)c(CCC(=O)Nc3cc(F)c(F)cc3Cl)n12
O=C(O)c1ccccc1S(=O)(=O)c1ccc(Cl)cc1
COc1ccc(C=C(SC)C(=O)c2ccc(Cl)cc2)cc1
Cc1c(CN2CCSc3ccccc32)cccc1OCc1ccccc1
CC(C)(C)OC(=O)NCC(O)C(=O)N1C(C(=O)O)CC2CCCCC21
Fc1ccc(C2CNCc3cc(OCc4ccccc4)ccc32)cc1
Cc1ccccc1NC(=O)CN1CCCN(Cc2ccccc2F)S1(=O)=O
c1csc(CC2=NOC(Cc3c[nH]c4ccccc34)C2)c1
O=C(COc1coc(CN2CC3CC(C2)c2cc(OCOc4ccccc4)ccc23)cc1=O)NCCCN1CCCCC1
CCCN(CCC)C1CCN2C(CCCC2C(c2ccccc2)c2ccccc2)C1
CS(=O)(=O)c1cc(NC(=O)C23CC4CC(CC(C4)C2)C3)c(=O)n2c1CCCC2
Cc1cccc(NC(=O)c2ccc(S(=O)(=O)N3CCOCC3)cc2)n1
CC(=O)N1Cc2ccc(S(=O)(=O)c3ccc(C)cc3)cc2N1
Cc1ccc(Sc2ccc(N3CC(CNC(=O)c4ccc(-c5ccccc5)cc4)OC3=O)cc2)cc1
CCCCC=CC(CCCCC=C(C)C(=O)NCc1ccccc1)c1ccccc1
CCN(c1cccc(C)c1)S(=O)(=O)c1ccc(OC)c(NC(=O)CSc2nc3c(OC)nc(SC)nc3[nH]2)c1
COc1ccc(C(=O)NC(C)c2ccc(NC(=O)c3ccccc3)cc2)cc1[N+](=O)[O-]
O=C(CCc1ccc(F)cc1)CC(O)C=Cc1cccc(OCCN2CCOCC2)c1
Cc1cc(Nc2cc(C)c(Nc3nc(Nc4ccccc4)nc(Oc4ccccc4)n3)cc2C)n[nH]1
O=C1NC(=O)C(=Cc2ccc(-c3ccncc3)o2)C(=O)N1
C=C(C)C1C(=O)c2c3c(cc4c5c(n1c24)C1(C)C(CCC2C(C)(C=CC=C(C)C(=O)NC(CC)C(=O)OC)C(O)CCC21C)C5)C1=CC(C)(C)OC(C)(C)C1C3O
O=C(C(=O)N1CCN(C(=O)c2ccccc2)CC1)c1c[nH]c2ccsc2c1=O
CCCCCCNC(=O)C(Cc1ccc(N(CCCl)CCCl)cc1)NCCCNCC
CCCCSc1nc2ccccc2n1CC(O)Cn1nc(C)c2c1CCC2
COc1ccc(-c2cc(C(=O)NN=Cc3ccc(C(F)(F)F)cc3)c3ccccc3n2)cc1
Cc1ccc(S(=O)(=O)Nc2ccc(C(=O)N3CCOCC3)cn2)c(C)c1
CN(C(=O)Nc1ccc(CCCc2nn(C)c(=NC3CCCCC3)s2)cc1)C1CCCCC1
CCOP(=O)(OCC)C(O)c1cccs1
N#Cc1ccc2[nH]cc(CCCN3CCC(C4CCN(CCN5CCOCC5)CC4)CC3)c2c1
CCCCCC(=O)Nc1ccc(NC(=O)CCCCC)nc1
CCOc1cc(C=NNC(=O)Cn2nnc3c(OCC)cccc32)ccc1OCC(=O)O
CCOC(=O)C1CCCCCN1C(=S)NCCNC(=S)Nc1ccc(Cl)cc1Cl
CC(NC(=O)CS(=O)(=O)C1CCCCC1)c1ccc(S(=O)(=O)c2ccccc2)cc1
CSc1cccc(N(CC(=O)NCc2cccs2)S(=O)(=O)c2c(C)noc2C)c1
c1ccc(CCNCc2csc(-c3c[nH]c4ccccc34)n2)cc1
CC(=O)c1cc2c(cc1-n1cncn1)OCO2
Cc1ccc2c(c1)CCCC2NC(=O)CN1CCN(S(=O)(=O)c2ccc3c(c2)OCCO3)CC1
COCC(=O)N1CCC(c2ncnc(-c3cccc(S(C)(=O)=O)c3)n2)CC1
CCOC(=O)N1CCN(S(=O)(=O)c2c(C)[nH]c(C)c2C(=O)N2CCCCC2)CC1
Cc1nc(-c2nn3snc3nc2NC2CC2)c(-c2ccccc2)o1
Nc1nc(Nc2ccc(I)cc2F)c2ncn(CCCCCC(=O)O)c2n1
Cc1ccc2c(C(=O)Nc3ccc(-c4cnc(-c5ccc(C(=O)NC6CC6)cc5)o4)c(C)c3)cccc2n1
CN(C)CCNC(=O)c1cccc2cc(-c3n[nH]c4cc(-c5cnccn5)ccc34)[nH]c12
CCCCCCCc1c(F)c(O)cc2c1N1C(=O)C(C)C(CC)N=C1N2CCc1ccccc1
COc1ccc(C=Cc2ccc(NC(=O)CCCCCC(=O)NO)cc2)cc1
Cc1ccc(NC(=O)CSc2nnc(Cn3c(=O)sc4ccccc43)n2C)cc1
C1=C(N2CCCC2)c2ccccc2C1
Cc1c(S(=O)(=O)NCC2CCCO2)oc2ccc(Br)cc12
CC(O)C1C(=O)N2C(C(=O)O)=C(SC3CNC(Cn4cnc5c(N)ncnc54)C3)C(C)C12
COc1ccc(C(C)(NCCCNc2ccnc3cc(F)ccc23)C(=O)c2ccc(Cl)cc2)cc1OC
COc1ccc(CO[N+](=O)[O-])cc1C1OCC2(CO2)C2C(=O)N(C)c3ccc(-c4cccnc4F)cc3C12
CC(=O)N1CCCCN2C(CO)C(c3ccc(C4=CCCCC4)cc3)C2C1
Cc1cc2c(C#N)cn(C3CC(O)C(CO)O3)c2cc1C
CC1(C)CCC2(C(=O)O)CCC3(C)C(=CCC4C5(C)CCC(OC(=O)CCCC(=O)O)C(C)(C)C5CCC43C)C2C1
CCNC(=O)C1CC(NC(=O)Cc2ccc3c(c2)C=CC(C)(C)O3)CN1Cc1c[nH]cn1
CCCOc1cc2c(c(O)c1OCCC)C(=O)C(C)C(C)O2
O=S(=O)(Nc1cc(Sc2nc3ccccc3s2)c(O)c2ccccc12)c1ccc(Cl)cc1
COc1ccc(C(=O)c2ccc3n2CCC3C(=O)O)cc1[N+](=O)[O-]
CCOC(=O)N(C)CCOc1ccc(Oc2ccc(S(=O)(=O)CC3CS3)cc2)cc1
Cn1c2ccccc2c(=O)n2cccc12
O=C(CSC1=Nc2ccccc2Oc2nc(C3CC3)cc(C(F)(F)F)c21)NCCc1ccccc1
O=C(O)CC1CC(c2ccc(Cl)c(Cl)c2)c2ccc(Cl)cc21
CC12CC(Nc3nc(Nc4cccc(Cl)[n+]4[O-])ncc31)c1ccccc1O2
O=c1[nH]c(=O)n(C2OC(CO)C(O)C2O)cc1C=CBr
CNCC1=C2CN=C(c3ccccc3)C=C2C=CN1
COc1ccc(C2C3=C(CCCC3=O)OC(=N)C2C#N)cc1COc1cccc(C(F)(F)F)c1
Cc1cccc(C2CCN(C(=S)NCCc3ccc(Cl)cc3)CC2)n1
CC1=C(CCCc2ccccc2)OC2CC(=O)C3=CCCCC32C1
Cc1cc(C)c2c(c1)CN1CCCC1=N2
COc1ncccc1NC(=O)CCCOc1ccccc1
CCOCC12CCC(=O)C(=C3C1CCC1(C)C3CCC1(O)C(=O)COC(=O)CCC(=O)O)C=C2C=Cc1ccccc1F
CC(C)(C)n1ccnc1COc1ccc2nnc(-c3ccccc3Cl)n2n1
CN(C)C(c1ccccc1)c1ccc(-c2cnc(N)c(C(=O)NCC3CCOC3)c2)cc1
COc1cc(-n2cnc3ccc(-c4ccc(OC(F)(F)F)cc4)cc3c2=O)ccc1-n1cnc(C)c1
O=C(c1cccc2nccnc12)N1CCN(Cc2ccc([N+](=O)[O-])cc2)CC1
CC(C)(C)c1ccc(-c2c3nc4ccccc4c-3n[nH]c2N)cc1
Cc1ccc(NC(=O)CN(C)S(=O)(=O)c2cccc3nsnc23)cc1
CC1CN(C(C)CO)C(=O)c2c(c3ccccc3n2C)-c2ccccc2COC1CN(C)S(=O)(=O)c1cccc(F)c1
COc1cc(C(=O)NC(=N)NCCCc2cccc(Cl)c2)cc(OC)c1OC
COc1ccc(CC2COCC2Cc2ccc(OC)c(OC)c2)cc1OC
CCOC(=O)N1CCN(C(=O)c2ccc(CS(=O)(=O)c3ccc(Cl)cc3)o2)CC1
O=C1Nc2ccc(F)cc2C1=C1Nc2ccccc2C1=O
CCN1CCC(N(Cc2ccc(-c3ccc(C(F)(F)F)nc3)cc2)C(=O)Cn2c(CCc3ccc(F)cc3F)cc(=O)c3c2CCCC3)CC1
CC(C)CCC(CC(C)C)(NC(=O)OCC1(Cc2ccccc2)CCC1)C(=O)NC(CCCCNS(C)(=O)=O)C(=O)C(F)(F)F
COC(=O)C1=C(C)NC2=C(C(=O)CC(c3cc(OC)c(OC)c(OC)c3)C2)C1c1cccs1
Cc1cc(-c2noc(CN(C)CCO)n2)c2ccccc2n1
Cc1ccoc1C(=O)Nc1c2c(nn1C(C)(C)C)CS(=O)(=O)C2
C#CCOc1ccc2cc1NC(=O)c1ccccc1OCC(C)OCC=Cc1cccc(c1)O2
CCc1cccc(N(C)C(=N)Nc2cc(C(F)(F)F)ccc2Cl)c1
CN(C)CCOCC=Cc1ccc2c(c1)OCO2
CCN(CC)C(=O)CCCN1C(=O)CCc2c(n(CC3CC3)c3ccccc23)C1=O
Nc1nc(C(=NOC2CCCC2)C(=O)NC2C(=O)N3C(C(=O)O)=C(Sc4ncccn4)CCC23)cs1
CCOC(=O)c1cc(=O)c2ccc(C(C)=O)cc2[nH]1
CCc1cc2c(cc1NC(=O)Cc1ccccc1[N+](=O)[O-])OCCO2
CCN(CC)CCCNCc1ccc2nonc2c1
CCN(CC)c1ccc2c(c1)c(OC(=O)c1cccs1)c(-c1cc(Cl)c(OC(F)(F)F)cc1Cl)n2C
CCCCNC(=O)C(C)CC(O)C(CC1CCCCC1)NC(=O)C(C)CC1CCCCC1
N=C(N)NCCCC(NC(=O)C(Cc1c[nH]c2ccccc12)NC(=O)C(N)Cc1c[nH]c2ccccc12)C(=O)Nc1ccc(NC(=O)C(N)CCC(N)=O)cc1
Cc1cnc(Cl)c(C=Cc2cccc(Cl)c2)c1
Cc1nc2c(n1C)C(=O)c1ccccc1C2=O
CC1=CC(C)C(c2ccoc2)CC1(C)C
CC1(C)N=C(N)N=C(N)N1c1ccc(CCCCCCCCCCC(=O)Nc2cccc(CCCCC(=O)O)c2)cc1
Cc1sc2ncn(CC(=O)NCC(=O)N3CCC(C(N)=O)CC3)c(=O)c2c1C
CNC(=O)c1ccc(OCCCN2CCN(CC(=O)N3c4ccccc4CC3C)CC2)cc1
CCN(CC)CCCNc1ccc(NCCCN(CC)CC)c2c1C(=O)c1ccccc1C2=O
Cc1ccc(Cl)cc1NC(=O)CN1C(=O)COc2ccc(S(=O)(=O)N3CCCCC3)cc21
CC(C)OC(=O)Nc1cc2ccccc2cc1NC(=O)OC1CCOCC1
CCN(CC)S(=O)(=O)c1ccc(NC(=O)c2ccc3nc(Cc4ccccc4)oc3c2)cc1
CCCCCSc1nc2c(=O)nc(N)[nH]c2[nH]1
CC(=O)Nc1cccc(C2CCN(CCCCN(c3ccc(Cl)cc3)c3ccc(Cl)cc3)CC2)c1
C=CCn1c(-c2ccc(C)cc2)csc1=NN=Cc1cccs1
CCOC(=O)c1nc2ccc(-c3ccc(OC)cc3)cc2nc1C(=O)Nc1cccc(Cl)c1
NCCCCCC(=O)N1CCN(c2cccc(Cl)c2)CC1
O=c1cc(-c2ccccc2)oc2cc(OCCCOP(=O)(O)O)cc(O)c12
NC(C(=O)N1CCCC1C(=O)NCC1CCc2nccnc21)C1CCCCC1
COCC(=O)N1CCC(NC(c2ccc(C(F)(F)F)cc2)c2cccnc2)CC1
CCCCCCCOC(=O)C=Cc1ccc(OC)cc1
COc1ccc(CCNC(=O)c2ccc(NS(=O)(=O)c3ccc(OC)cc3)cc2)cc1
CCCCCCCCCCCCNS(=O)(=O)NC1CCCCO1
CCOC1=C(N)C(=O)SC1=Cc1ccc(OC)cc1
O=C1OC(CNS(=O)(=O)c2cc(Cl)cc(Cl)c2)CN1c1ccc2c(c1)C(O)(C(F)(F)F)c1ccccc1-2
CCCCOc1ccc(Br)c(C)c1
O=c1c2[nH]c3c4ccccc4ncc3c2[nH]n1-c1ccccc1
CCCNc1ccc(OC(F)F)c2c1CC(N(C)C)CC2
CC1NC(=O)C(NC(=O)C(N)Cc2c[nH]cn2)CCCNC(=O)CC(C=Cc2ccccc2)OC1=O
NS(=O)(=O)c1nnc(NS(=O)(=O)c2ccc(NC(Cc3ccc(F)cc3)C(=O)O)cc2)s1
C=CCN(c1ccccc1)S(=O)(=O)c1ccc2oc3c(c2c1)CNCC3
O=C(O)c1ccccc1NCc1cccc(O)c1
CC12CCC(CC1=NO)C2(C)C
Cc1cc(-c2cnn(CC(=O)NCc3ccccc3)c2)ccn1
CC(C)(C)c1ccc2c(c1)C(=O)CC1(CCC(c3ccc4c(c3)OCO4)CC1)O2
COP(=O)(OC(C)C)C(N=[N+]1CCCC1)c1ccccc1
CN1CCC(O)(C#Cc2ccc3c(c2)-c2nc(C(N)=O)c(C(=O)NCC4CCOCC4)n2CCO3)C1=O
CC(C)n1cc(C(=O)c2cncc(NC(=O)Cc3cccc(OCC4NCCO4)c3)c2)c2cncnc21
CSc1nnc(NC(=O)C2CCN(c3cc(C(F)(F)F)nc(C(C)(C)C)n3)CC2)s1
CCc1ccc2nc(N(Cc3cccnc3)C(=O)CSc3n[nH]c(N)n3)sc2c1
CCN1c2cc(C(=O)N3CCCCC3)ccc2C(=O)N(c2ccc(OC)cc2)c2cnccc21
COc1ccc(C(Nc2c(Nc3ccccc3)c(=O)c2=O)C(=O)O)cc1
CC(C)=CCCC(C)=CCCC(C)=CCSc1ccccc1C(=O)NCCCCCCCCCN=C(N)N
COC(=O)c1cccc(C=CC(=O)Nc2c(Cl)cccc2C(=O)Nc2cccc(C(=O)O)c2)c1
CCCC(C(=O)OCC)N1C(=O)c2ccc(C(=O)O)cc2C1=O
O=[N+]([O-])c1ccc(-c2nc3ccccc3o2)cc1
O=C(Cc1ccc(Cl)c(Cl)c1)c1c[nH]c(C(=O)NCCc2ccccc2)c1
CCn1c(CNC(=O)c2ccccc2)nnc1SCC(=O)Nc1nc2ccccc2s1
COc1ccc(CCCc2ccccc2C(O)CCCC(C)[S+]([O-])Cc2ccc(OC)c(OC)c2)cc1OC
Cc1ccc(-c2nc(SC(C)C)sc2-c2cc(Cl)c(O)cc2O)cc1
COc1cc(OC)c(CC(C)NCC(O)c2ccc(O)c(CO)c2)cc1Br
O=C(Nc1cc(S(=O)(=O)NC2=NCCCCC2)ccc1Cl)c1ccc2c(c1)OCCO2
NC(=O)n1c2ccccc2c2ccc(-c3cccc4cc[nH]c34)nc21
CCOC(=O)C1C2COc3ccccc3C2N2C(=O)N(c3ccc(Cl)cc3)C(=O)C12C
Cc1ccn2c(nc3ccccc32)c1C#N
O=C(Nc1ccc(Oc2ccccc2)cc1)c1c[nH]c2ncc(-c3cnn(C4CCNCC4)c3)cc12
C1=C(c2c[nH]nn2)C2(CCCCC2)OC1
CCC(CO)Nc1ncnc2c1ncn2C1OC(CO)C(O)C1O
CCc1ccc(CN(C)Cc2ccc(C(=O)Nc3ccccc3N)cc2)cc1
ON=Cc1cccc(OCc2cccc(Cl)c2)c1
N#CC(=Cc1ccc(OCCCC(=O)O)cc1)C(=O)NCCCc1c[nH]cn1
O=C(CNC(=O)c1ccccc1OCCn1cccn1)NN=CC=Cc1ccccc1
Cc1ccccc1-c1nc(=S)c(CCO)c(C)o1
Cc1cccc(NC(=O)c2ccc([N+](=O)[O-])o2)c1
Fc1ccc(C2(c3cc4c(cc3Cl)OCC4OCCCN3CCOCC3)CNCCO2)cc1
COc1cc(C(=O)N2CCN(C3CCCCC3)CC2)ccc1Nc1ncc2c(n1)-c1c(nn(C)c1-c1ccccc1Cl)CC2
COc1cc(C2OCC3C(c4ccc[n+](Cc5ccccc5)c4)OCC23)cc(OC)c1OC
Cc1ccc(-c2cc(NCC(O)c3ccccc3)ncn2)cc1
Cc1ccccc1CN=C(NS(=O)(=O)c1ccc(Cl)cc1)c1cccnc1
C=CC1(C)CC(OC(=O)CN2CCN(C(c3ccccc3)c3ccc(Cl)cc3)CC2)C2(C)C(C)CCC3(CCC(=O)C32)C(C)C1O
CCCCCCc1cc(O)c2c(c1)OC(C)(C)C1CC=C(C)CC21
Cc1ccccc1NC(=O)CN(C)S(=O)(=O)c1ccc(NC(=O)CN2CCCC2=O)cc1
NCCC(O)c1ccccc1
COC(=O)c1cc(NC(=O)c2ccc(N3CCOCC3)c([N+](=O)[O-])c2)cc(C(=O)OC)c1
O=[N+]([O-])C(OCc1ccccc1)c1ccc(Br)cc1
COc1ccc(-c2[nH]c3ccccc3c2-c2ccnc(NCCCN3CCOCC3)n2)cc1
O=c1ncccn1C1CCC(O)CC1
C#CCCOc1ccc(S(=O)(=O)CCCN2CCN(C(=O)C(Cc3ccc(Cl)cc3)NCC)CC2)cc1
CC1CN(C(C)CO)C(=O)c2c(c3ccccc3n2C)-c2ccccc2COC1CN(C)C(=O)c1cccc(C(F)(F)F)c1
Fc1ccc(-c2cn(-c3ccccc3)nn2)cc1
CN(CCOc1ccccc1)S(=O)(=O)c1ccc(NC(=O)c2ccccc2C(=O)O)cc1
Cn1c(=O)c2c(nc(N3CCOCC3)n2Cc2cccc(F)c2)n(C)c1=O
Nc1ncnc2c1ncn2C1OC(CO)C(O)C1O
C=CCN=C(N)N
CCOC(=O)CSC1=C(C)C(=O)c2cccc(OC)c2C1=O
CCC(=O)CCCCCCCC1CC(OC(=O)CC)C(C)C(CC=CCCC(=O)O)O1
CCCC(C)C(=O)OC1C(C)C2(O)C(C=C(CO)CC3(O)C(=O)C(C)=CC32)C2C(C)(C)C12OC(C)=O
C=CC1CC1(NC(=O)C1CC(Oc2nccc3cc(OC)ccc23)CN1C(=O)C(NC(=O)OC1CCCC1)C(C)(C)C)C(=O)NS(=O)(=O)C1CC1
COc1ccccc1C1CC(c2ccc(Cl)cc2)=Nc2cc(Br)ccc2N1
Clc1ccc2c(c1)CN(CCCCCNc1c3c(nc4ccccc14)CCCC3)CO2
CCC(CNC(=O)c1ccco1)(Oc1ccccc1)C(=O)OC
Nc1ccc(Br)cc1C(=O)c1cc(F)cc(F)c1
CNc1ccc(C=Cc2ccc(F)nc2)cc1[N+](=O)[O-]
CCC1(O)CC23CCC1CC2C(C)(C=O)CCC3=O
CC(C)CC(NC(=O)C(Cc1ccccc1)NC(=O)OCc1ccccc1)C(=O)NC(CCCCN)C(=O)C(=O)O
Cc1onc(-c2c(F)cccc2Cl)c1C(=O)Nc1nc(-c2ccccc2)c(C)s1
Nc1ccn(C2OC(COP(=O)(O)OCC(O)CO)C(O)C2O)c(=O)n1
CC(=O)OC1CC(Oc2ccc3c(C)cc(=O)oc3c2)OC(C)C1OC(C)=O
O=C(C1CC(N2CCN(c3ccccc3)CC2)CN1)N1CC(F)(F)C1
COc1c2ccoc2nc2c1ccc1ccc(=O)oc12
O=C(O)COc1cccc(CCC2CCN(C(=O)C3CC3)CC2)c1
Cc1cccc(NC(=O)c2ccnn2CCCN2CCN(c3ccccc3C)CC2)c1
COc1cc(Nc2nccc(-c3ccc(C(=O)O)cc3)n2)cc(OC)c1OC
Cc1ccc(-n2c(C)csc2=NC(=O)c2cn(C)c3ccccc23)c(C)c1
CC(=O)OC1CC2CC(OC(=O)C=Cc3ccccc3)CC1N2C
CN(C)CC1C(=O)OCc2ccccc21
Cc1nc(N2CCOCC2)c2oc3ccccc3c2n1
Cc1ncc(CN(C)C2CCN(S(C)(=O)=O)C2)c(-c2ccc(F)cc2)n1
N#Cc1cc(-c2ccccc2)n(-c2ccccc2)c1NC(=O)CN1CCCCC1
N#Cc1ccc(OC(c2ccc(Cl)cc2)C2CCNCC2)cc1
CN(C)CCC(c1ccccc1)c1ccccc1
C=CCNC(=O)c1ccc(OCC)c(OC)c1
CCCP(=O)(OCC)OCc1cc(OC)ccc1OC
Cc1c(C(=O)N(C#N)CC(=O)O)cccc1[N+](=O)[O-]
NCCCCC(N)C(=O)NC(CCCN=C(N)N)C(=O)NC(CCCCN)C(=O)N1CCCC1C(=O)NC(CC(=O)O)C(=O)c1nc2ccccc2s1
CC(=O)ON=C(NC(=O)c1ccc(C)nc1)c1ccccc1
Cc1ccc(NC(=O)CN(C)C(=O)C2COc3ccccc3C2)cc1
N=C(N)c1ccc(CNC(=O)Cn2c(-c3cccc(C(=O)O)c3)c(Cl)nc(NCCc3ccccc3)c2=O)cc1
CNC(=S)N(C)Cc1ccc2c(c1)C(C)=CC(C)(C)O2
Cc1sc2ncnc(SCC(=O)NCCCn3ccnc3)c2c1C
COc1cccc(-c2c(C#N)c(C)nc(SCC(=O)Nc3ccc(F)cc3)c2C(=O)NC2CCCC2)c1
CN1CCN(c2nc(C(=O)c3ccccc3)c3c(N)nccn23)CC1
CCCCCCC1CN(C2CCCCC2)C(=O)C1CC(=O)c1ccccc1
CC(C)(C)OC(=O)NC(Cc1c[nH]c2ccccc12)C(=O)NCCCCCCCCCCCOP(=O)(O)Oc1ccccc1Cl
CC#CC1(O)CCC2C3CCc4cc(O)ccc4C3CCC21C
COC1(C#CC(C)(C)C)COc2nccn2C1
O=C(NCc1cccnc1)c1cc(-c2ccc3c(c2)OCO3)on1
CCOc1cc(C(C)=O)ccc1COc1cc2c(=O)c(CC(=O)O)c[nH]c2cc1OCC
O=c1[nH]c2ccc(-c3ccccc3)cc2n2ccnc12
CCCNC1Cc2c(C)cc(O)c(O)c2C1
COc1ccc(NC(=O)Nc2ccc(-c3coc4ncnc(N)c34)cc2)c(OC)c1
COC(=O)C1=C(C)NC2=C(C(=O)CC(C)(C)C2)C1c1ccc(N(C)C)cc1
CCCCN(CCCC)C(=O)c1c(C)nc2n(-c3ccccc3)c(=O)ccn12
CC(C)(C)C(NC(=O)c1ncc(-c2ccccc2)o1)C(=O)O
COc1ccc(C)cc1NC(=O)COC(=O)Cc1ccc(F)cc1
CCCN1Cc2cc(OC)cc3c2C(CC1=O)N(Cc1cccnc1)C3
COc1ccc2c(O)c3c(nc2c1)CC(C)(C)OC3=O
Cc1cn(C2CC([N-][N+]#N)C(CNC(=O)COc3ccccc3)O2)c(=O)[nH]c1=O
CNC(=O)C(NC(=O)C(CSCc1ccc(C(C)C)cc1)CC(O)C(Cc1ccccc1)NC(=O)OCc1cncs1)C(C)C
COc1ccc(C(=O)Cn2cc(C#N)c3ccccc32)cc1
Cc1c(C(=O)c2ccc(-c3ccccc3)cc2)c(=O)n(O)c(=O)n1CCN(C)C
C=CCn1c(SCc2ccc(F)cc2)nnc1-c1cccc(C(F)(F)F)c1
CCOC(=O)Nc1ccc2c(nc(CCc3ccccc3)n2CC)c1C
COc1ccc2c(c1)C(c1ccc(OCCN3CCCC3)cc1)C1=C(COC1=O)O2
CCCCOC(=O)c1cc(-c2ccc(C)cc2)nn1C
O=C(O)c1ccc2c(ccc3c(=O)n(-c4ccccc4)c(SCc4ccc(F)cc4)nc32)c1
Nc1ccc(-c2ccc(-c3nc4c(ccc5c(F)cccc54)[nH]3)cc2)cn1
CNC(=O)c1cc2ccccc2c(-c2ccc(F)cc2F)n1
CC(C)N(C)CC1CCC(=NOCC2CCCCC2)CC1
CCOc1cc(N2CCOCC2)ccc1Nc1ncc(Cl)c(-c2cnc3ccccn23)n1
O=C(Nc1nc2ccccc2n1Cc1ccccc1F)C(Cc1ccccc1)NS(=O)(=O)c1ccccc1
COC1=CN=C2C=CC(=O)N3CCc4c([nH]c5c4C(=N1)OCC1COC(CC5)O1)C3=C2
CC1(C)C=Cc2c(OC3OC(CO)C(O)C(O)C3O)cccc2O1
CC(C)C(CC=CC(O)=CC(=O)O)C(C)N(CC=Cc1ccc2c(c1)OCCCO2)C(=O)Nc1ccc(Br)cc1
CSc1cccc(NC(=S)NNC(=O)C2=CCCC2)c1
COc1ccc(Cc2n[nH]c(=NN)s2)cc1
CC(=O)NCC(C)C(=O)NCCCCCNC(=O)OC(C)(C)C
CCOc1c2c(c3cc4c(cc3c1OCC)OCO4)CCC2(C)C
Cc1n[nH]c(N2CCOCC2)c1Cc1ccc(F)cc1Cl
O=S(=O)(N=C(Nc1ccccc1)Nc1ccccc1)c1cc(Cl)cc(Cl)c1O
Fc1c(Cl)c(Cl)c2[nH]c(C(F)(F)F)nc2c1N1CCCCC1
Cc1cc(NC(=O)CCC(=O)N(CCC(C)C)c2c(N)n(CC(C)C)c(=O)[nH]c2=O)no1
Cc1ccc(CC(=O)N2CCCC2)cc1
Cc1nc(N)c2[nH]c(-c3ccccc3)c(C#N)c2n1
CCc1ccc(CNC(=O)c2ccccc2NC(=O)c2ccc(-c3ccc(C)cc3)o2)c(=O)n1C
Fc1ccc2c(c1)C=C(c1cccc(Cl)c1)c1nc-2c[nH]1
CCCCCCC1=C(O)C(=O)C=C(Cl)C1=O
COCCOCc1cn(C(c2ccccc2)c2ccccc2)nn1
CC1C(=O)NC2=NCCN2C1=O
CC#CCOc1ccc(S(=O)(=O)NC(Cc2c(C)c[n+]([O-])cc2C)C(=O)N(CCN2CCCC2)c2ccc(Cl)c(Cl)c2)cc1
CC(c1ccc(S(=O)(=O)c2ccc(N)cc2)cc1)N1CCC2(CCCC2)OC1=O
COC12CCC3(CC1CNC(=O)c1ccccc1)C1Cc4ccc(O)c5c4C3(CCN1CC1CC1)C2O5
COc1cc(C(=O)OC(C)(C)C(=CC#N)c2cc(OC)c(OC)c(OC)c2)cc(OC)c1OC
CC1(C)C2CCC1(CC(=O)OCCCNCCCCCN)C(=O)C2
CC1CCC2C(C)CC(CCc3ccccc3)(Nc3ccccc3)OC3OC4(C)CCC1C32OO4
CC(C)CC(NC(=O)c1ccccc1Nc1ccccc1)C(=O)CCl
Cc1ccc(Cl)c(C(=O)Nc2cc(C(=O)NC(C)c3cnn(C)c3)nc3ccccc23)c1
Cn1cnc2c(Sc3nc(N)cc(N4CCOCC4)n3)ncnc21
COc1cc(Cl)cc(C(=O)Nc2cnn(CC(=O)N3CCc4ccccc4C3)c2)c1
O=C1CCCN1CCc1cccc(F)c1
CNc1ccc(-c2c(C(=O)NC3CCC(C)(C)CC3)noc2-c2cc(Cl)c3c(c2)OCCO3)cn1
FC(F)(F)Oc1ccc(Nc2cc(-c3ccco3)nc(SCCN3CCOCC3)n2)cc1
O=C(CN1CCCN(S(=O)(=O)c2ccc3cc(Cl)ccc3c2)CC1=O)NCCN1CCOCC1
COc1ccc(C=C2OC(=O)c3c2ccc(OC)c3OC)c(OC)c1
O=C1Cc2ccccc2N1CCCCN1CCc2[nH]c3ccc(F)cc3c2C1
OCC1OC(ON=C2CC(O)C(O)C3C2CCC2C(O)C(O)C(C=NOC4OC(O)C(O)C(O)C4O)N23)C(O)C(O)C1O
CCn1cnc2cc(NS(=O)(=O)c3ccc(F)cc3F)ccc21
CCCCn1c(=O)c2c(nc3[nH]c(C(C)(C)C)cn32)n(CCCO)c1=O
CC(=O)NN1C(=O)NC2(CCCc3cc(N4CCC(N(C)C)CC4)ccc32)C1=O
CCCCNc1nc2ccccc2n1CCCC
CC(C)C1(C)NC(C)(C(=O)NC(Cc2cc(I)c(O)c(I)c2)C(=O)O)C(c2ccccc2)C1P(=O)(O)O
O=C1c2ccccc2OC(Cl)(c2ccccc2)C1O
CSc1nc(-c2ccc(F)cc2)nc2c1CCC2=O
O=C(Oc1cccc(NCc2ccc(OC(F)F)cc2)c1)C1CCCCC1
O=C(CSc1nc(-c2ccccc2)cs1)Nc1ccc2c(c1)OCCO2
Cc1cc(C(=O)c2ccccc2)cc2c1OCCN(CCN1CCCCC1)C2
COc1ccc(S(=O)(=O)N2CCC(C(=O)OCC(=O)N3CCCc4ccccc43)CC2)cc1OC
Nc1nc(C(=O)NCc2ccccc2)cc(-c2ccc(C(F)(F)F)cc2)n1
CC(C)C(=O)NCCc1ccc(-c2ccccc2)cc1
C=C1C(=O)C23CCC4C(C)(C)CCCC4(C)C2=CCC1C3
N#Cc1ccc(NC(=O)C(=O)c2c[nH]c3ccccc23)cc1
O=C(O)CC1CCC2(CC1)OOC1(O2)C2CC3CC(C2)CC1C3
O=C(COC(=O)c1cccs1)NCCCc1ccccc1
CC(C)N=C(NO)c1ccc(Oc2ccc(C(C)C)cc2)nc1
O=Cc1c[nH]cn1
CCN(Cc1ccncc1)C(=O)c1ccc(=O)n(C)c1
Cc1nc(CSc2nc3ccccc3s2)oc1C
CCCCC(N)C(=O)N(C)C(C(=O)N(C)C(C(=O)N(C)C(C=C(C)C(=O)O)C(C)CC)C(C)C)C(C)CC
CCOC(=O)c1nc2c(=O)[nH]c3ccc(F)cc3n2n1
COc1cc(C=CC(=O)OCc2c(OC)cccc2OC)cc(OC)c1O
CCc1cc(O)c(OC)c2c1c(=O)c1ccccc1n2C
CCN(C)CCC(c1cc(OC)c(OC)c(OC)c1)N1C(=O)c2ccc(Br)cc2C1=O
O=C(NN=Cc1cc([N+](=O)[O-])ccc1O)C(c1ccccc1)c1ccccc1
CN(C)c1nc(SCC(=O)NC2CCCCCC2)nc(N2CCCCC2)n1
O=[N+]([O-])c1cccc(N=Nc2cccc([N+](=O)[O-])c2)c1
Nc1nc2c(cnn2CCN2CCc3ccccc3C2)c2nc(-c3ccco3)nn12
N#Cc1c(N)[nH]c(-c2ccccc2)c1-c1ccccc1
CCCCCCC(C)(O)C1CC2CC(CC)C(C)C(C2)C1
Cc1cc(C)c(S(=O)(=O)Nc2ccc3ccccc3c2)c(C)c1
O=C(c1ccc(Br)cc1)N1Cc2cc(O)ccc2C(c2ccccc2)C1
CNC1CCN(c2cc(NC(=O)c3ccccc3Cl)nc(Nc3ccc(C#N)cc3)n2)C1
N#Cc1c(-c2ccccc2)cc(NCCCN)[nH]c1=O
Cc1cc(-c2[nH]c(C(=O)CC(Nc3c(O)c4c(c5ccncc35)C(=O)c3c(O)cccc3C4=O)c3ccc(C#N)cc3)cc2C)ccc1N(C)C
N=C(Nc1ccc(C(N)=O)cc1)c1ccc(Oc2cccc(C(=N)NC3CCCCC3)c2)cc1
COc1ccc(-c2nnc(SCC(=O)Nc3ccccc3C(=O)N3CCCC3)o2)cc1OC
COc1cccc(CNCC2(N3CCN(C(=O)C(Cc4ccc(Cl)cc4)NC(=O)CCN)CC3)CCCCC2)c1
NS(=O)(=O)c1ccc(CCNC(=O)Nc2nccs2)cc1
O=C(O)c1cccc(-n2[nH]c(C(=O)O)cc2=O)c1
O=C(O)c1nc2c(=O)[nH]c3cc(Cl)c(-n4cccc4)cc3n2n1
CC#CCn1c(-n2nc(CCO)c3c2C(=O)N(c2ccc(C(C)(C)C(=O)N4CCCC4)cc2)CC3)nc2ccccc21
CN1CCN(c2ccc3c(=O)c(C(=O)O)cn(-c4nccs4)c3n2)CC1
Cc1cc(C)c(N(C(=O)c2ccco2)C2C=CS(=O)(=O)C2)c(C)c1
NCc1cc(C(=O)C2CC2)c(O)c(O)c1O
COc1cc2nc(NC(=O)c3ccccn3)sc2cc1OC
COc1ccccc1C=CCN1CCN(CC(O)COc2ccc(Br)cc2)CC1
COc1ccc(C(=O)N2CCOCC2c2nc(C3(Cc4ccc(-c5cnc(N)nc5)cc4)CC3)no2)cn1
Cc1c(-c2cn(Cc3cccc([N+](=O)[O-])c3)cn2)c2ccccc2n1CCN1CCOCC1
N#CC(=Cc1ccc(-c2nnc(C3CCCCC3)o2)cc1)c1nc2ccccc2s1
COc1nccnc1-c1cccnc1Oc1ccc(Nc2ccccn2)cc1
Cc1ccc(S(=O)(=O)N2CCc3c(-c4ccccc4)cc(=O)oc3C2c2ccccc2)c(C)c1
O=C(Nc1cccc(Cl)c1)C1C2C=CC3(CN(Cc4ccco4)C(=O)C13)O2
CC(=O)NCCOc1ccc2c(=O)c(-c3cc(Br)c(O)c(Br)c3)coc2c1
CC(C)CC1C(C(=O)NCCC(=O)O)C1(C)C
CCCCCCCCOCC(=O)CC(O)CC(O)CCCc1ccc(O)c(OC)c1
Cc1nc(N)sc1C1=NNC(=O)C1=Cc1ccc(-c2ccc(OC(C)(C)C(=O)O)cc2)cc1
CCCCCC=CCC=CCC=CCC=CCCCC(=O)NCc1ccc(F)cc1
CC(C)n1cc2c3c(cccc31)C1CC(C(=O)OC3CCCO3)CN(C)C1C2
CCc1cc(-c2nnc3n2CCS3)c(O)cc1OC
CCCN1CCC(=O)N(C(CSc2ccccc2)Cc2ccccc2)CC1
Brc1ccc(-c2cc(-c3ccc(Br)o3)nc(-c3cccs3)c2)cc1
O=C(O)c1ccc(C2=C(C(=O)c3ccccc3)c3ccc(OCc4ccccc4)cc3OCC2)cc1
Cc1cc(C)c2nc(Cl)c3c(C)nc(C)n3c2n1
Cc1cc(=O)n2nc(C)c(-c3ccc(F)cc3)c2[nH]1
CCOc1ccc(NC(=O)C2CCN(c3ncccn3)CC2)cc1
Cc1ccc(C(=O)Nc2ccc(-c3nc4ccccc4[nH]3)cc2)cc1
CN1CCc2nc(C(=O)Nc3cc(NC(=O)c4cccc(-c5ccccc5)c4)ccc3CNC(=O)c3ccc(Cl)s3)sc2C1
CCN(CC)CCOC(=O)C1(c2ccccc2)CC1
CCCn1c(C)cc(C(=O)Cn2nnc(-c3ccc4c(c3)OCO4)n2)c1C
CCCN(CCC1CO1)S(=O)(=O)NC(=O)OCCF
CCOc1ccc(-n2nc3c(c2NC(=O)C2CCC2)CS(=O)(=O)C3)cc1
Cc1cc2c(c(-c3c(O)cc(O)c4c3CC(C)O4)c1)OC(C)(C)C=C2
CCCN(CCC)C1CCN2CCc3ccccc3C2C1
NC(=O)COc1ccccc1Cl
CC(C)CC1OOC(C)(C)C(OCCN2CCNCC2)C1OCCN1CCNCC1
CS(=O)(=O)Nc1ccc(N=Cc2ccccc2O)cc1
Cc1ccc(S(=O)(=O)Oc2ccc(C)cc2N)cc1
O=c1cc(COc2ccc(F)cc2F)oc2cccc(O)c12
C=C1CCC(C(C)C)C1C1CC(=O)C2(C)OOC13COC(C)(C3)C(OC(=O)c1ccccc1)(C1=CCC(C(C)(C)C)CC1)C2OC(C)=O
Cc1nn(Cc2ccccc2)c(C)c1NN=c1c(=O)n(CC(=O)NN=Cc2ccccc2O)nc(C)n1-c1ncc(C(F)(F)F)nc1Cl
CCSc1nc2sc(C)c(C)c2c(=O)n1-c1ccccc1
COc1cc[nH]c1C=C1C(=O)Nc2ccc(NC(N)=O)c(C(F)(F)F)c21
Cc1cc(=O)n2nc(NCc3ccco3)sc2n1
CCN1C(=O)c2nc(C)n(C)c2N2CC(OC)C(OCc3ccccc3)C12
COc1cccc2c1oc1nc(CCC(=O)N3CCN(c4cc(C)ccc4C)CC3)nn12
CCCCCCC(=O)c1ccc2[nH]c3c4c(c5c(=O)nc[nH]c5c3c2c1)CCC4
CCOc1ncccc1C(=O)Nc1ccc2ccccc2c1
c1ccc2c(c1)ccc1ccccc12
O=C1C=CCC2C(CCCCCCCc3ccccc3)CCC12
COc1ccc(-c2[nH]c(SCc3cccc([N+](=O)[O-])c3)nc(=O)c2C#N)cc1
CC1(C(=O)NC(=CCCCC[N+](C)(C)C)C(=O)O)CC(c2cccc(Cl)c2)N(C(=O)c2ccccc2)C1
CCCCCCCCCC(=O)O
O=C(Nc1ccccc1)c1cccc(Nc2ncnc3c2ncn3CCc2ccccc2)c1
Fc1ccc(-c2ccc3ncnc(NCC4CCCC(N5CCOCC5)C4)c3c2)cc1F
CC1CCCC(=NNc2ccccc2)C1
CC(C)Oc1cc(C2CCCN2C2CCC2)ccc1N
COc1ccc(-c2nc(C(=O)N3CCN(S(=O)(=O)c4ccc(Br)cc4)CC3)cs2)cc1OC
COc1ccc(C(=O)Nc2ccc(CN3CCN(C)CC3)c(C(F)(F)F)c2)cc1-c1ccc2c(c1)C1CCC2C1
C=CC(C)C(O)C(O)C(C)(C)O
CCCCCc1cc(O)c(C(=O)CCCCC(=O)NCCc2ccc(O)cc2)c(=O)o1
COc1ccc(-c2oc3ncnc(NCCO)c3c2-c2ccc(F)cc2)c(F)c1OC
O=C(CN1C(=O)CCSc2ccccc21)N1CCCCC1
CC(C)(C)OC(=O)N(CCNC(Cc1ccccc1)C(=O)N1CC(OCc2cccnc2)CC1C(=O)NCCCCc1ccccc1)CCC1CCCCC1
Cc1c(C(=O)NN=Cc2ccc([N+](=O)[O-])cc2)nnn1Nc1ccccc1
CCC(C)(CC)NCc1coc(-c2cccs2)n1
CCCC(C(=O)NC(C)(C)C)N(CC1CCCO1)C(=O)CNS(=O)(=O)c1oc(C)c(C#N)c1-c1ccc(C)cc1
CC(O)CN(C)C1CCC(=O)N1Cc1ccccc1
CN(C)C=Nc1onc(-c2ccccc2)c1C=Nc1ccccc1
CC(=O)Nc1ccc(S(=O)(=O)N2CCC(C(=O)NCc3cccc([N+](=O)[O-])c3)CC2)cc1
COC(=O)c1cn(CC=Cc2ccccc2)c2ccccc12
CCCCNc1nc(Nc2ccc(F)cc2F)c2cnn(C)c2n1
O=C(NC1c2ccccc2CC1O)C(O)C(O)Cc1cc(-c2ccccc2)no1
Cc1cc(-c2n[nH]c3cc(NC(=O)NCc4cccnc4)ncc23)ccn1
COc1ccc(C2CC(c3cc4ccccc4n3C)=NN2c2ccccc2)cc1OC
Cc1ccc(NC(=O)c2ccc([N+](=O)[O-])o2)c([N+](=O)[O-])c1
O=C(O)C1c2cc(OCc3ccc4ccccc4c3)ccc2CCC1c1ccccc1
Cc1cccc(C)c1OCC(=O)NCC(=O)NN=Cc1cc(Cl)ccc1O
Cc1ccc(C)c(CC(=O)N2CCC3(CCC(=O)N(C(C)CC(F)(F)F)C3)CC2)c1
Cc1ccc(C(O)c2nc(-c3ccccc3Cl)c[nH]2)cc1
O=C1COC2(CCN(CC3CC3)CC2)CN1c1cccnc1
CCCCCCCCC=CCCCCCCCC(=O)OC(COC(=O)CCCCCCC)COC1OC(CO)C(O)C(O)C1O
Cc1ccc(NC(=O)CN(C)C(=O)COC(=O)C(NC(=O)c2sc3ccccc3c2Cl)C(C)C)cc1
CC12CCC3(CCC4C(CC=C5CC(O)CCC54C)C3C1)OCC1(CO)OC21
CCc1csc(CC)[n+]1-c1ccc(S(=O)(=O)N=c2[nH]c(=O)n(CC(=O)OC)c3c2CCCC3)cc1
CCOC(=O)N1CCC(c2cc(-c3nnc(C(C)(C)C)o3)c(O)cc2O)CC1
O=C(CN1CCN(c2ccccc2CN2CCOCC2)CC1)NCCc1ccccc1
O=C(Nc1ccnc(Nc2ccccc2)c1)c1c(Cl)cccc1Cl
Fc1ccc(-c2cc(-c3ccncc3)c3cc(Br)ccc3n2)cc1
C=CCC(NC(=O)C(Cc1ccccc1)NC(=O)C(CC(C)C)NC(=O)C(CCCNC(=N)N)NC(=O)CNCCCC)C(=O)O
CSC(C)(C)CCCC(C)C1CCC2C3CC=C4CC(O)CCC4(C)C3CCC12C
CC(=O)Nc1ccnn1C1CCN(Cc2ccc(Oc3ncccn3)cc2)CC1
Cc1ncc([N+](=O)[O-])n1CCSC(=S)N(C)C
COc1cccc(CNC(=O)CN2C(=O)CC(c3ccccc3)Sc3ccccc32)c1C
Cc1nc(NC(=O)c2ccc(C(F)(F)F)cc2)c2[nH]nc(C(C)N3CCCCC3)c2n1
COc1ccc2ccccc2c1C=NNC(=O)C(C)NC(=O)c1ccc([N+](=O)[O-])cc1
Cc1cc(Nc2nc(Nc3cccc([N+](=O)[O-])c3)ncc2Cl)n[nH]1
CN1CC(=O)N(c2ccccc2)C1=Nc1ccccc1C(N)=O
CCc1ccc(-c2nc(=O)c3ccccc3[nH]2)cc1
Cc1ccc2c(c1)sc(=NNC(=O)c1cccnc1C(F)(F)F)n2-c1ccccc1
O=C1CCc2sccc2N1
CCCOCCn1c(=O)c(N2CCN(C)CC2)nc2cnc(-c3ccc(OC)nc3)cc21
CCN1CCN(C(=O)C(CC2=CCN(C(=O)OC)CC2)NS(=O)(=O)c2ccccc2)CC1
CCOC(=O)c1c(CN(CC)CC)n(C)c2cc(N3CCNCC3)c(F)cc12
c1ccc2c(c1)OC(c1ccc(CN3CCOCC3)cc1)c1c-2sc2ccccc12
CNC(C(=O)O)C1C(N)Cc2ccc(O)cc2S1(=O)=O
CCc1onc(-c2ccccc2)c1C(=O)Nc1ccccc1Cl
CCN1C(NC(=O)c2ccc(Cl)cc2)=NC(c2ccccc2)C(C(=O)OC)=C1C
COc1cccc(OC)c1C(=O)NC1(C(=O)NC(Cc2ccccc2)C(=O)NCCCN2CCOCC2)CCCCC1
CCCCc1ccc(NC(=O)c2ccnc3c(N)cccc23)cc1
CC1CCC(C(=O)O)CC1
CNC(=O)C(Cc1c[nH]c2ccccc12)NC(=O)C(CCCCC(=O)O)CC(=O)O
CC(Oc1ccc(CC2SC(=O)NC2=O)cc1)c1cc(C(F)(F)F)cc(C(F)(F)F)c1
COc1ccc(-n2cc(C(=O)c3cc(OC)c(OC)c(OC)c3)nn2)cc1
O=C(C=Cc1cn(Cc2ccc(Cl)cc2)nn1)NO
COc1ccc(OC)c(-n2c(SCC(=O)Nc3nccs3)nc3c([nH]c4ccccc43)c2=O)c1
CCOc1ccccc1NC(=O)c1cc2cc(Br)ccc2oc1=O
O=C(CCn1c(=O)oc2ccccc21)NCc1ccccn1
CC(C)(C)c1nnc2c(n1)C(=O)CCC2
O=C(c1ccn(Cc2ncc(-c3ccccc3)o2)c1)c1ccccc1F
COc1ccc(C=C2CCCCCC2=O)cc1
Cc1cccc(C(C)Nc2ncnc3ccc(N4CCN(S(C)(=O)=O)CC4)cc23)c1
CN1CC(c2ccc(OC(F)(F)F)cc2)C2(CCCCC2=O)C12C(=O)c1cccc3cccc2c13
CSc1[nH]nc(C)c1C(=O)c1cc(F)ccc1O
CC(C)CN(Cc1cc(Cl)c2c(c1)OCCCO2)C(=O)C(C)CNCc1cccc(OC(F)(F)F)c1
CC1C(CCO)C(CC(O)(CCCCCCCCc2ccccc2)c2ccccc2)C1(C)C
COC(=O)c1ccc(F)c(NC(=O)C2CCN(c3ncccc3C(=O)OC)CC2)c1
O=c1cc(C(F)(F)F)c2cc3c(=O)n4ccccc4nc3cc2[nH]1
CC1(C)OC(=O)C2(C(=O)O1)C(c1cc(=O)c(O)c(CC=C(C#Cc3ccc([N+](=O)[O-])cc3)C3=NCCO3)c(=O)o1)CC1C(C)(C)CCCC12C
Nc1c2c(c(C=O)c3[nH]c4c(c13)CCC4)CCCCC2
COc1ccc2c(c1)CC(=O)C2=Cc1cc(OC)c(OC)c(OC)c1
CCSCCNC(=O)CN1CCCN(C(=O)c2ccc(COC)cc2)CC1
COC1C(C)OC(CC=CC(C)C(C)C(O)C(C)C=CCC(C)C(O)C(C)C=CCC(C)=CC2CC(C)CC=CC2C)CC(C)C(=O)C=CC=CCC(C)OC(=O)CC1OC(C)=O
CN(C)c1ccc([N+](=O)[O-])cc1C=NNC(=O)c1ccccc1
CC(CC(=O)Nc1c(-c2ccc(-c3ccccc3)cc2)cnn1C)c1ccccc1
CCCCCCCCc1ccc(NC(=O)OC)cc1
Cc1ccc(C)c(COc2cnn(-c3ccc(S(N)(=O)=O)cc3)c(=O)c2Br)c1
Cc1cccc(CN2CC3CN(Cc4ccccc4)C(=O)C3C2=O)c1
COc1ccc2c(c1OCc1ccccc1F)CCNC2
COc1ccc(C(C)=NNC(=O)Cn2nc(C)cc2C)cc1OC
Cc1ccc(C(=O)Nc2cnc3ccccc3c2)cc1C
Oc1ccc2c(c1)CCC13CC(CC21)c1ccccc13
Cc1ccccc1Br
CCN(CC)C(=O)c1c(-c2cccc(OC)c2)[nH]c(C(=O)c2ccc(OC)cc2)c1N
COc1ccc(S(=O)(=O)Nc2ccc3c(c2)C2CC(CC(=O)NCc4ccccn4)OC(CO)C2O3)cc1
CN(C)C(=O)CCN1CCC(c2cn(-c3ccccc3)c3ccc(-c4cccc(O)c4)cc23)CC1
COc1cc(C2NC(=O)c3c(sc(C)c3C(C)=O)N2)ccc1OCc1ccc(F)cc1
Cc1ccc2c(c1)N(CC(=O)N(C)C)C(=O)C(NC(=O)Nc1ccc(Cl)c(C(F)(F)F)c1)CC2c1ccccc1
CCOc1ccc(C=C2SC(=S)N(CCCCC(=O)Nc3ccccn3)C2=O)cc1OCC
CCCCC(=CCN1CCOCC1)c1ccc(Cl)cc1
Cc1ccccc1NC(=O)NC1CCC(=O)NCCCCC(C(N)=O)NC(=O)C2CCCN2C(=O)C(Cc2c[nH]cn2)NC(=O)C2CCCN2C(=O)C(Cc2c[nH]cn2)NC(=O)C2CCCN2C1=O
O=C(O)c1cc(-c2cccc(F)c2)ncn1
C=CC12CCC3c4ccc(C#N)cc4CCC3C1CC(CCCCCC(=O)N(Cc1ccc(OC)cc1)C(C)=O)C2=O
Cc1ccc(C(C)N(C)C(=O)c2cnc(N)c(Cl)c2)s1
C=CCN1C(=O)c2[nH]nc(-c3ccccc3O)c2C1c1ccsc1
NN=C1C(=Cc2c[nH]c3ccccc23)C(=O)N=C1N
N=C(N)NCCCCCNC(=O)C(CCCNC(=N)N)NC(=O)C(CCCCN)NC(=O)CCCCC1CCCCC1
CCOc1cc(C(=O)N2CCCC(CCC(=O)NCc3ccc(F)cc3)C2)ccc1OC
Cc1ccc(-c2nc3c(=O)[nH]c4ccccc4n3n2)cc1
COc1ccc(Nc2cccc(C(=O)O)c2)cc1O
O=C1c2ccccc2-c2nc(-c3ccccc3)c3c(c21)OC(c1ccccc1)(c1ccncc1)CC3
CCCN1CC2(CCCCC2)CC2C(=O)C1CCC2(C)O
N#Cc1c(N)cc(-c2ccccc2)c2c1CCCC2
COc1cc(N2CCc3c(cccc3C(=O)O)C2)nc(N)n1
Cn1cc(CC2(O)CCCCC2)c(-c2ccnc3c(-c4cccc(O)c4)cnn23)n1
CCCCCC=CCC=CCC=CCC=CCCCC(=O)CC(=O)O
O=C1C(N(Cc2cnc3ccccn23)C(=O)CC2CCOCC2)CCN1C1CCCCC1
CCCCCOc1ccc(C(=O)CC2(O)C(=O)NC(=O)NC2=O)cc1
CC1CN(C(=O)C2(C#N)CC2)CCN1c1ncc(C#N)c(NC2CCC2)n1
Cc1ccnc(NC(=O)CSc2nncn2-c2ccccc2)c1
COc1cc2ccccc2cc1-c1csc(N)n1
CC(C)=CCc1cc2c(cc1O)OC(C)(C)C=C2
O=C(CCCCc1cccnc1)c1ncc(C2CC2)o1
COc1ccc2[nH]c(C(=O)Nc3nnc(C(F)(F)F)s3)cc2c1
NCCCC1c2c[nH]c3cccc(c23)S1(=O)=O
COc1ccc(-c2cn(C3CC(CO)N(C)O3)c(SCCc3ccccc3)n2)cc1
COc1cc(OC)cc(C(=O)N2CCCC(n3ccnc3C)C2)c1
COc1nc2cccc(N3CCCC(C(=O)NCCc4ccccc4)C3)n2n1
CCC1=C(C(=O)NC2CCCC2)C(c2ccc(O)cc2)NC(=O)N1
COc1ccc2[nH]c(C)c(CCNC(C)=O)c2c1
O=C(O)c1ccc(OCC=CCn2c(=O)n(C(c3ccccc3)c3ccccc3)c(=O)c3cc(I)cc(I)c32)cc1
CC(C)C(CO)NCc1nc(Cc2ccc(F)cc2)ccc1F
CNc1cc2[nH]c(-c3c[nH]c4ccccc34)nc2cc1F
O=C(NC(C(=O)Nc1ccccc1N1CCCC1)c1ccccc1)OCc1ccccc1
CC1(C)CC(NC(=O)c2ccc(-c3csnn3)cc2)c2cc(NS(C)(=O)=O)ccc2O1
C=CCOc1cc(C(=O)c2nc3ccccc3[nH]2)cc(OCc2ccc(C(F)(F)F)cc2)c1OCC
O=C(Nc1ccc(F)cc1)c1ccc(Cl)c([N+](=O)[O-])c1
COC(=O)C(C)CC(=O)CC(C)CCc1ccccc1
O=C(c1ccccc1)N1CCC(c2nc3ccccc3o2)CC1
Cc1ccnc(-c2ccc(C(=O)N=c3[nH]c4ccc(CN(C)C)cc4s3)o2)c1
C#CCOCCOCCOCCNc1nc(N2CCOCC2)nc(N2CCN(C(=O)C(C)n3cc(CCc4ccccc4)nn3)CC2)n1
O=C(c1cccs1)N1CCC2(CCC(CN3CCOCC3)O2)C1
COc1cc(CNc2ccccc2N2CCCC2)ccc1OCC(=O)Nc1cncc(Br)c1
COc1cc(N2CCN(CC(=O)N3CCCCC3)CC2)ccc1Nc1nc(NC2CCCCC2)c2nc[nH]c2n1
O=C(Nc1ccc(F)cc1)Oc1cccc(-n2cnc3ccccc32)c1
Cc1cc(C=C2SC(=S)N(NC(=O)c3ccccc3C(=O)NN)C2=O)c(C)n1C
CCCCCCCOC(=O)C(F)(F)C(=O)OCCCCCC
COc1cc2cc(Cl)c(=O)oc2cc1OC
COc1ccc(C2=C(c3ccc(OC)cc3)C(=O)OC2)cc1
O=P1(O)C[PH](O)(O)(Sc2ccc(Cl)cc2)=N1
CCCCN1CCCC1c1nc(-c2ccc(N3CCCC3)c([N+](=O)[O-])c2)no1
CC(C)(C)n1nnnc1C(c1ccc2c(c1)OCO2)N1CCC(n2c(=O)[nH]c3ccccc32)CC1
O=C(CCCCCc1ccccc1)CCC(=O)CCCc1ccccc1
CS(=O)(=O)c1cnc(C(=O)CCCCCCCc2ccccc2)o1
Cc1cc2cc(CN3CCN(S(=O)(=O)c4ccc(Cl)cc4)CC3)ccc2o1
Cc1nc(=O)c2c(CCc3ccc(O)cc3)cccc2[nH]1
N=C(NO)c1ccc(-c2c(-c3ccc4[nH]ccc4c3)nn3ccc(Cl)cc23)cc1
Cc1ccc(-c2nn(-c3ccccc3)cc2CNc2ccc(S(=O)(=O)Nc3nc(C)cc(C)n3)cc2)cc1
COc1ccccc1C(=O)C1CCCN(C(=O)c2cccnc2)C1
COc1ccc(-c2cnnn2C)cc1OC
COc1cc(C(O)C2OCC(Cc3ccc4c(c3)OCO4)C2c2ccc3c(c2)OCO3)cc(OC)c1OC
CN1CCN(c2ccccc2NC(=O)c2csc(Nc3ccccc3)n2)CC1
N=C(Nc1ccccc1CN)c1cccc(CCc2ccc(Oc3cccc(C(=N)NC4CC4)c3)cc2)c1
CNc1nc2cc(-c3csc(Cc4ccccc4)n3)sc2c(=O)n1C
NCC1OC(OC2C(N)CC(N)C(OC3OC(CSCCCCCCCC(=O)O)C(O)C(N)C3N)C2O)C(N)C(O)C1O
CCN(CC)C(=O)C1(c2cnc3ccccc3c2)CCC(OC)CN1C(=O)c1cccnc1
NC1=NC(c2ccccc2)C(C(F)(F)F)=Nc2ccccc2N1
Cc1ccc(S(=O)(=O)N(CCOc2ccc(Cl)cc2C2CC(=O)c3cc(-c4ccc(F)cc4)[nH]c3C2)c2ccc(F)cc2)cc1
CCc1ccc(NC(=O)C(NC(=O)Cc2ccc(Cl)cc2)c2ccccc2)cc1
Cc1nc(N2C(=O)C(O)=C(C(=O)c3cccs3)C2c2cccs2)cc(O)c1Cl
Cc1nc2ccccn2c1CN1CCN(C(=O)CCc2ccccc2)CC1
c1ncc(N2CCC(CNc3nccc(-c4ccc(CN5CCSCC5)cc4)n3)CC2)cn1
CN(C)CCCn1cc(-c2c3c(c4c5ccccc5ccn24)C(=O)NC3=O)c2ccccc21
COc1cc2nc(C3CC3)c3cn[nH]c3c2cc1C(=O)N1CCC(O)(CN2CCC(n3c(=O)[nH]c4ccccc43)CC2)CC1
COc1cccc(S(=O)(=O)N(C)CC2OCCCCC(C)Oc3ccc(NS(=O)(=O)c4ccc(F)cc4)cc3C(=O)N(C(C)CO)CC2C)c1
CC(C)C(Nc1nccc(-c2c(-c3ccc(F)cc3)c(=O)n3n2CCC3)n1)c1ccccc1
O=C1OCc2c1cc1ccc3cc4c(cc3c1[n+]2CCCN1OCc2ccccc21)OCO4
CCCC(O)c1nc2c(nc(C)n2C)c2nc(-c3ccco3)nn12
O=C(COc1cccc2ccccc12)c1cccnc1
Nc1nc(Nc2cccc(NC(=O)c3ccccc3)c2)nc(-c2cccc(F)c2)n1
Fc1ccc2[nH]c(-c3cccc(-c4cc(-c5ccc(Cl)c(Cl)c5)n[nH]4)c3)nc2c1
O=C(NCCOc1ccc(Cl)cc1)N1CCCN(S(=O)(=O)c2ccc(F)cc2)CC1
Clc1ccc(C[n+]2ccc3ccccc3c2C=Cc2ccc(-c3ccsc3)cc2)c(Cl)c1
Cc1ccc(C)c(S(=O)(=O)N(C)C(C)C(=O)N2CCN(S(C)(=O)=O)CC2)c1
N#Cc1ccc2[nH]cc(C3CCC(N4CCC5(CC4)OCCO5)CC3)c2c1
Cc1ccccc1N1CCN(CC(O)COC(=O)CCC(=O)c2ccc(F)cc2)CC1
c1ccc(CCN2CCC(NCCOc3cccc4ccccc34)CC2)cc1
Cc1cccc2c(C(=O)c3ccc(Cl)cc3)c(N3CCCC3)[nH]c12
Cc1cc2oc(=O)c3cc(Oc4cc(OC(F)(F)F)cc(C(F)(F)F)c4)ccc3c2cc1C(=O)O
CCn1nnc(C2CCN(CC(=O)NCC(F)(F)F)C2)n1
N#Cc1ccc(Cl)cc1S(=O)(=O)N(Cc1cccc2ccccc12)c1ncc(C(F)(F)F)cc1Cl
CCCCCCCCCCC(=O)NC1C(C)OC(OC2C(C)OC(OC3C(CC=O)CC(C)C(O)C=CC=CCC(C)OC(=O)CC(O)C3OC)C(O)C2N(C)C)CC1(C)O
CC(C)Nc1nc(N2CCOCC2)nc2c1CCNC2c1ccccc1
Fc1cccc(COc2nn3c(-c4ccc(Br)cc4)nnc3c3c2C2CCC3CC2)c1
COc1ccc(C(=O)OC2C(=O)c3c(OC)cc(OC)cc3OC2c2ccc(OC)c(OC)c2)cc1
CCCCN(C(=O)c1ccccc1[N+](=O)[O-])c1nnc(CCSCCc2nnc(NC(=O)C(CC(C)C)NC(C)=O)s2)s1
Cc1ccc(-c2cc3c([n+](CCCCCCCCCCCCOc4ccc5c(-c6ccc(O)cc6)cc(=O)oc5c4)c2)CCCC3)cc1
COc1cccc(Cc2cn(Cc3c(F)cccc3F)c(=O)[nH]c2=O)c1
COc1cccc(NC2=NC(=O)C3(CC(C)(C)Oc4c(Cl)ccc(Cl)c43)N2)c1
CCOC(=O)C1=C(C)Nc2nnnn2C1c1cc(OC)c(OC)c(OC)c1
CCOC(=O)C(C)(O)C1c2ccccc2OC(C)(C)S1(=O)=O
CC1OC(=O)C2CC3CCCCC3C(C=Cc3ccc(-c4cccc(C(F)(F)F)c4)cn3)C12
COC(=O)c1cc(NC(=O)Cn2nc(C3CC3)c3c(C)n(C)nc3c2=O)cc(C(=O)OC)c1
CCN(CC)CCCNC(=O)CCCCN1C(=O)c2cccc3cccc(c23)C1=O
Cc1ccc(C(=O)Nc2nc3c(s2)CC(N2CC2)CC3)o1
O=C(c1ccc(Oc2cccc(Cl)c2)c(I)c1)n1ccnc1
CCC1OC(=O)C(C)C(OC2CC(C)(OC)C(O)C(C)O2)C(C)C(OC2OC(C)CC(N(C)C)C2O)C(C)(OC)CC(C)C(=O)C(C)C(O)C1(C)O
COc1ccc(S(=O)(=O)N(C)CC2OCc3cn(nn3)CCCC(=O)N(C(C)CO)CC2C)cc1
COc1cc(N2CCC(O)(C#Cc3ccc4c(c3)N(C)CCO4)CC2)ncn1
O=C(OCc1cc([N+](=O)[O-])cc2cccnc12)c1cc(O)c(O)c(O)c1
CCN(CC)S(=O)(=O)c1cc(C(=O)NCCN2CCOCC2)ccc1Br
CCCCCCC(C)(C)c1cc(OC)c2c(c1)OC(C)(C)C1CCC(=O)CC21
CN1CCN(S(=O)(=O)c2ccc3c(c2)CCC(=O)N3CC(=O)Nc2ccc(Cl)cc2)CC1
CC(C)CCNC(=O)C(C)NC(=O)C=Cc1cn(O)c2ccccc12
COc1cccc(C2CN3CCCC3c3ccccc32)c1
CNC(=O)C1=CN(C(C)c2ccccc2)C=C(C(=O)NCCc2ccc(F)cc2)C1c1ccc(OC)cc1
COc1cc(OC)c2ccccc2c1C=CC(=O)c1ccc2c(ccn2C)c1
CCCCCCCCCCCCCCCN(CC(O)CCl)CC(O)C(Br)(Br)C(Br)Br
O=c1[nH]c2ccccc2n1C1CCCCC1
CCOc1ccc(NC2OC(=O)CC2C)cc1
CC(C(=O)O)c1ccc(NC(=O)c2cccc(Br)c2)cc1
CC(C)(C)c1ccc(CC(=O)c2ncc(C(O)CC(O)CC(=O)O)s2)cc1
COc1ccccc1NC(=O)c1cc(C(C)C)nn1-c1ccc(C)cc1
CN(C)c1ccc(C=NNc2nncc3ccccc23)cc1
COc1cc(OC)c(C=CC(=O)c2ccc3c(c2O)C=CC(C)(C)O3)cc1C=CC(=O)C(C(=O)c1ccc(C)cc1)=C(C=CC(=O)O)c1ccc(O)cc1
CCCCC(=O)Nc1cc(C)nc2nc(-c3ccc(Cl)cc3)nn12
Cc1ccc(Cl)c(OCCCN2CCCC(C(N)=O)C2)c1
CC1OC2CC3C4CCC5=CC(=O)C=CC5(C)C4(F)C(O)CC3(C)C2(C(=O)CO)O1
CC1CNC(=Nc2ccc3c(c2)C(C)(C)CCN3C(=O)c2cc(C(=O)O)ccc2Cl)N1
O=C(CN1CCC(Cc2ccccc2)CC1)Nc1ccccc1
Cn1nc2c(=O)n(C)c3ccccc3n2c1=O
CC(O)CNc1nc2c(c(=O)n(C)c(=O)n2C)n1CC(O)CN1CCN(c2ccccc2)CC1
COC(=O)c1cccc(OC(C)=O)c1
COc1ccc(CC2(C3CCCCC3)SC(=O)N(CC(=O)O)C2=O)cc1Cl
CNC(=O)Nc1nc2ccc(S(C)(=O)=O)cc2s1
CCOc1ccc(Nc2c(-c3ccc(OC)cc3)nc3ccccc3c2C(=O)O)cc1
CCc1ccccc1NC(=S)Nc1nc2ccc(I)cc2s1
Cc1ccc2cc(-c3n[nH]c4ccc(NC(=O)NC5(C)CNC5)cc34)[nH]c2c1
NC1=NC(=O)C(C2C=C(CO)CC(c3ccc(C(F)(F)F)cc3)O2)S1
O=C(CSc1ccc2nncn2n1)Nc1cccc(S(=O)(=O)N2CCCCC2)c1
Cc1ccc(C)c(S(=O)(=O)c2nnn3c2nc(NCCS(C)(=O)=O)c2ccccc23)c1
COC(=O)C1CCN(c2ncnn3cc(-c4ccc(C#N)cc4OC)cc23)CC1
COc1ccc2nc(-c3ccc(SC4CCCCC4)nc3)oc2n1
COc1ccc(F)cc1C(C)(C)CC(O)(Cc1cc2ccncc2[nH]1)C(F)(F)F
COc1ccc2c(c1CC=C(C)C)C(=O)OC2
CCCC(C)NC(=O)C(CC(C)C)NC(=O)C1CCC(=O)N1
CC(=O)OCC1OC(OC2CCC(C)(C=CC(C)(C)O)C=C3CC(O)C4(C)C(C5=CC(=O)OC5)CCC4C32)C(OC(C)=O)C(OC(C)=O)C1OC(C)=O
CS(=O)(=O)c1ccc(-n2cnc(Cl)c2-c2ccc3nccnc3c2)cc1
CCOc1cc(CN2CCc3c(n(C(=O)N(CC)CC)c4ccccc34)C2)ccc1OC
COc1cc(-c2nnc(SCC(=O)N3CCOCC3)o2)cc(OC)c1OC
Cc1ccc(SCC(=O)NC(=S)NNC(=O)CNC(=O)c2cccnc2)cc1
Cc1cnc2c(c1)C(=O)c1ccccc1C2=O
CCn1c(SCC(=O)NCc2ccc3c(c2)OCO3)nnc1-c1ccc(C)cc1
CC12CCC3c4ccc(O)cc4CCC3C1CC(CCCCCCCCCC(F)(F)C(F)(F)C(F)(F)F)C2=O
CC(=O)c1n[nH]c2c1C(c1ccccc1)C([N+](=O)[O-])C(=N)O2
CCCCCC(C)NCc1coc(-c2ccc(OC)cc2)n1
NCC1OC(OC2C(N)CC(N)C(O)C2OCC(O)CNCc2ccccc2)C(N)C(OCc2ccccc2)C1O
CCNC(C)C(=O)C1OC(C(=O)O)=CC(N)C1NC(C)=O
COc1ccccc1NC(=O)CSC1=Nc2ccccc2C2=NC(CC(=O)NCc3ccccc3)C(=O)N12
C=CCNC(=O)C1CC(=O)N(Cc2ccc(C)cc2)C1
CC(=O)NC(CNC(=O)CNC(=O)c1ccco1)C(=O)NC(CO)C(=O)NC(CO)C(=O)NC(CC(C)C)C(N)=O
O=C1NC(=O)c2c1c(-c1ccccc1[N+](=O)[O-])cc1c2c2cc(O)ccc2n1CCCCO
O=c1[nH]c2ccccc2c2c1c(NCCO)nc1ccccc12
COc1cc2c(cc1OCCCCN1CCN(c3ccccn3)CC1)Cc1c(cc(OC)c(OC)c1OC)C2
CNc1nc2ccc(Br)cc2cc1-c1cc2cc(C)cc(C)c2o1
CCCCCCCCCCCCCC(=O)OCC1OC(n2ccc(N)nc2=O)C(O)C1O
c1ccc(-c2cc(-c3ccccc3)c3ccccc3n2)cc1
CC(C)CCNC1=NC(=Cc2ccccc2)C(=O)N1
Cc1c(-c2ccccc2)c(=O)n(CCCCn2ccnc2)c(=O)n1CCCN1CCC(c2ccccc2)(c2ccccc2)CC1
CCCNc1c(-c2ccsc2)c(-c2ccc(OC)cc2OCCOC)nc2ccccc12
COCCOc1ccc(-c2c[nH]nc2-c2ccc(O)cc2O)cc1
Nc1nc(NC2OC(CO)C(O)C(O)C2O)cc(C(=O)OCC2CCCCC2)n1
CC(=O)NC(COCc1cc(C)cc(C)c1)C(=O)N1CCCC1C(=O)c1nc2cc(C)ccc2[nH]1
Cc1ccccc1NC(=O)CN1CCCN(CC(=O)Nc2cc(C)n(C)n2)CC1
CCCCCCCCCCCCCCCCC(CC)Oc1ccccc1C1(O)CCCCC1
CC(=S)NCCN1CCN(c2ccccn2)CC1
Cc1ccc(C)c(-c2nc(NC(=O)C3CCC3)sc2-c2ccc3ncnn3c2)c1
c1ccc(Cn2cc(-c3cc(-c4ccc(-n5cncn5)cc4)nc(N4CCOCC4)n3)nn2)cc1
CC(C#Cc1cnc2ncc(-c3ccnc(S(C)(=O)=O)c3)cc2c1)CN1CCNC(C)C1
O=C1c2c(cccc2C(=O)n2nnc3ccccc32)CN1c1ccc(Br)cc1
COc1ccc(Nc2nc(C3CCC(C(=O)NC(C)C)CC3)nc3c2ncn3C(C)C)cc1OC
COc1cccc(-c2cc(C(=O)Nc3cc4ccc(OC5OC(C)(C)C(O)C(O)C5O)c(C)c4oc3=O)ccc2OC)c1
COC(=O)c1sc2cc(-c3ccc(OC)cc3)ccc2c1Cl
CC(=O)OCOC(=O)NC(c1ccccc1)C(C)(C)C(=O)NCCCCCCO
CC1(C)CCC2(C(=O)OC=CCO)CCC3(C)C(=CCC4C5(C)CCC(O)C(C)(C=O)C5CCC43C)C2C1
CC#CCn1c(N2CCCC(N)C2)c(C#N)c2cnn(Cc3nc4cc(F)ccc4s3)c(=O)c21
CCOc1cc2c(cc1OCC)C(C)=NC(C=Cc1ccc(S(=O)(=O)Nc3ccc(Cl)cc3)cc1)O2
O=C(CCc1ccc(-n2ccnc2)cc1)NCc1ccc(F)cc1C(F)(F)F
Cn1c(=O)c2c(nc3n(CCc4ccccc4)c(C(F)(F)F)cn23)n(C)c1=O
O=C(NC1CCCCCC1)C1Cc2ccccc2N1C(=O)CN1CCN(CC(=O)N2CCN(c3ccccn3)CC2)CC1
COC(=O)C1=COC(OC2OC(CO)C(O)C(O)C2O)C2C1CCC2(O)CO
Cc1cccc(C)c1-c1cc(C)c2nc(Nc3ccncc3)nnc2c1
CC(=NNC(=O)c1ccncc1)c1cc([N+](=O)[O-])ccc1O
CC(c1ccccc1)C(N)C(=O)NC(C(=O)O)C1OC(n2ccc(=O)[nH]c2=O)C(O)C1O
CC(=O)N1CCN(N=O)CC1
COCCN(C1CCN(c2ccc(Nc3nc4c(-c5cccc(Br)c5OC)cccn4n3)cc2)CC1)S(C)(=O)=O
CCC1OC(=O)C(C)C(=O)C(C)C(OC2OC(C)CC(N(C)C)C2O)C(C)(OCCCSCCCc2ncccn2)CC(C)C(=O)C(C)C2NC(=O)OC12C
O=C1CCCC=C1c1ccc(O)c(O)c1
CCOC(=O)c1c(-c2ccc(Cl)cc2)ccn1C(=O)N1CCOCC1
Clc1ccc(Br)cc1N=Nc1ccc(-c2nnc3ncccn23)cc1
Cc1ccc(N2CCN(CC(=O)C3(O)CCC4C5CCC6=CC(=O)CCC6(C)C5C(O)CC43C)CC2)cc1CCC(=O)O
CC1=CCN(C(=O)C2CCCN2S(=O)(=O)c2ccc3ccccc3c2)CC1
Cc1ccc2c(c1)CCc1c(C)nc(C)n1-2
COC1=C2OCOC2=C2Oc3c(OC)ccc4c3C(=O)C([N+](=O)[O-])=CC(=C3SC(=S)NC4=C23)C1=O
CC(CC(O)C(C)(C)O)=NNS(=O)(=O)c1ccccc1
CCOC(=O)C=CC(CCC(N)=O)NC(=O)C(CC(C)C)NC(=O)C(CC(C)C)NC(C)=O
O=C(O)c1cc(-c2cccc(OC(=O)c3cccc(-n4cccc4)c3C(=O)O)c2)on1
CCC(=O)n1nc(-c2ccc(Cl)cc2)nc1NCc1ccc(F)cc1
CC1CN(C(C)CO)C(=O)c2cccc(NC(=O)C3CC3)c2OC1CN(C)Cc1ccccc1
Cc1cc(C)cc(NC(=O)c2ccccc2OCc2ccccc2)c1
CC(C)OC(=O)N1CCCCC1Cn1nc(-c2ccc(S(=O)(=O)C3CC3)cc2)oc1=O
COc1cc2c(cc1C1=Nc3ncnn3C(c3cccc(OC)c3O)C1)OCO2
CSc1nc(Nc2ccccc2F)c2cnn(CC(Cl)c3cccc(Cl)c3)c2n1
C=CCNc1ccnc2cc(Cl)ccc12
Cc1c(C(Nc2ccccc2)c2ccc(-n3cnc(C(F)F)c3)o2)c(=O)n(-c2ccccc2)n1C
COC(=O)c1ccc(C(OC)C(=C2C=CCCCNC(=O)c3c(C)cc(C)cc3O2)[N+](=O)[O-])cc1
CC(C)Oc1cc(Cl)cc(-c2cnc(NC(=O)C3CNC(=O)C3)s2)c1
COc1ccc(C(=O)COc2ccc(CNCc3cccnc3)cc2)cc1
Cn1cc(NC(=O)c2cc(NC(=O)c3ccc(C=Cc4c[n+]5ccccc5n4C)cc3)cn2C)cc1C(=O)NCCN1CCOCC1
CC(C)c1nnc(SCC(=O)Nc2ccccc2C(=O)N2CCCC2)n1C
O=C(O)CCN1CCc2ccc(NC(=O)c3cccc(-c4ccccc4)c3)cc2C1
Cc1ccc(C(=O)N2CCCC2c2cc(C(=O)NCc3cccs3)no2)o1
CC[N+]([O-])(CC)C1CCN(c2ccnc3cc(Cl)ccc23)C1
CCCCCCCCCOP(=O)(OCCCCCCCC)C(O)c1ccc([N+](=O)[O-])cc1
CC(C)C(NC(=O)C(CC(=O)O)NC(=O)CCCc1ccccc1)C(=O)NCC(=O)NC(CC(N)=O)C(=O)NC(Cc1ccc(O)cc1)C(=O)O
CC(C)N(CCC(=O)c1ccc(F)cc1)Cc1ccccc1
Cc1cc(C(=O)N2CCCC2c2cscn2)n(C)n1
Cc1ccc(SC2=C(O)OC(CCc3ccccc3)(c3ccccc3)CC2=O)cc1
COc1cccc(-c2nc(CN3CCc4ccccc4C3)co2)c1
COCCNC(=O)c1sc(-c2ccccc2)nc1C
Cn1cccc1C(=O)N1CC2CCC(C1)N(Cc1cnc(C(C)(C)C)s1)C2
COc1cc2cc(-c3ccc(C#CCO)cc3)c(=O)oc2cc1O
C=CC1CC1(NC(=O)C1CC(Oc2nccnc2C2=CCCCC2)CN1C(=O)C(NC(=O)C(C)(C)N)C1CCCCC1)C(=O)O
CC(CO)(CO)NCC(=O)Nc1cccc2[nH]ncc12
COc1cc2c(N3CCN(C(=NCc4ccccc4)c4cccnc4)CC3)ncnc2cc1OCCN1CCCCC1
CN1CCN(C(=O)c2ccc(SCc3ccc([N+](=O)[O-])cc3)nc2)CC1
CCOC1(OCC)N=C(N)C2(C#N)C(C#N)=C3CCCN3C(C)C12C#N
Nn1c(SCC(=O)c2ccccc2)nnc1-c1cccs1
CC(C)=CCCC(C)=CCCC(C)=CCSCC(NS(=O)(=O)c1ccccc1)C(=O)O
Cc1ccccc1Nc1nc(N(C)C)c2nccnc2n1
CC(C)(C)C(=O)OCC(CO)CCCCCCCCCCCCc1ccc2ccccc2c1
COCCOCC(O)Cn1nc(C)c2c1no[n+]2[O-]
CC1CN(C(C)CO)C(=O)CCCn2nncc2COC1CN(C)S(=O)(=O)c1ccc(CNC(=O)CCn2nccn2)cc1
Cc1cccc(C(N)=O)c1C
CCOC(=O)C1=C(C)N(c2ccc(C)cc2)C(=O)C1
N#Cc1cccc(-c2nccnc2C2CN(c3ccc4ccccc4n3)C2)c1
NC(=O)C(=O)N(O)c1ccc(Cl)cc1C(=O)c1ccc(F)cc1F
c1c[nH]c(CN2CCNCC2)c1
CCN(CC)CCNc1c2ccncc2nc2c1[nH]c1ccc([N+](=O)[O-])cc12
Cc1cn(C2CC(O)C(CNC(=O)Nc3ccc(Cl)c(Cl)c3)O2)c(=O)[nH]c1=O
C=C1CC(c2ccc(-n3cc(C(=O)OC)cn3)cc2)=CCO1
CCCCc1nc(Cl)c(CC(=O)O)n1Cc1ccc(-n2cccc2C2=NNC(=O)C2(C)C)cc1
COc1ccccc1CNC(=O)Cn1c(=O)n(Cc2ccccc2)c(=O)c2c3c(sc21)CN(CC1CC1)CC3
COc1cccc(C=NNC(=O)c2ccccc2C)c1
CCCN1CCCC(c2ccc(O)cc2)C1
COc1cc(C(=O)Nc2c(C)cc(C)cc2C)ccc1OC1CCC1
O=C(CCN1CCN(C(c2ccccc2)c2ccc(Br)cc2)CC1)Nc1ccc(F)c(F)c1
c1ccc(-c2noc(CCCCCOc3cc(-c4nc5ccccc5[nH]4)ccc3C3=NCCCN3)n2)cc1
Cc1ccc(NC(=O)CSc2nc3ccccc3o2)c(C)c1
O=C(O)Cc1nn(Cc2nc3c(F)cccc3s2)c(=O)c2ccccc12
CC(C)n1nnnc1SCC(=O)NCc1cccnc1
COc1ccccc1OC
N=C(N)NCCCC1NC(=O)CCNC(=O)C(c2ccccc2)NC(=O)c2cccc(c2)C2=NC(C=CC=CC(=O)NCCO2)C1=O
Nc1nccn2c(C3CCC3)nc(-c3ccc(Oc4ccccc4)cc3)c12
COc1ccc(CNC(=O)C2CCCN2C(=O)NC2CCCCC2)cc1
CN1CC(C)(c2ccccc2)C2(CCc3cc(OCc4ccccc4)ccc3C2=O)C12OC(=O)c1ccccc12
O=C(Nc1ncc([N+](=O)[O-])s1)C(Cc1ccccc1)N1C(=O)CCC1=O
COc1ccccc1C1CN(C(=O)NC(C)C)CC1C(=O)O
O=c1cc(CN2CCCC2)c2c(O)cc(O)c(-c3cc4ccc(O)cc4o3)c2o1
COc1ccc2c(C(=O)O)cc(=O)oc2c1OC
O=C1Nc2ccc(Cl)cc2C12CC2
CC(C)(C)OC(=O)NCc1cccc(NC(=O)c2cc(C(=O)OC(C)(C)C)cc([N+](=O)[O-])c2)c1
CCN(CC)C(=O)CC(C)c1csc(Cc2ccc(Cl)cc2)n1
CC(=O)c1ccc(Oc2cc(=O)n(-c3ccc(C)cc3)nc2C(C)=O)c(Cl)c1
COc1cnc2ccc(=O)n(CCN3CCC(CNC(=O)c4onc(-c5noc(C)n5)c4-c4ccccc4)CC3)c2c1
Cn1cc(C2(O)C(=O)Nc3cc(Cl)ccc32)c2ccccc21
Cc1ccc(CC(Nc2ccc(C(F)(F)F)cc2[N+](=O)[O-])c2nccn2Cc2ccccc2)cc1
COC(=O)C1=C(C)N(Cc2ccccc2)C(=S)NC1c1ccc(Cl)cc1
CCN1C(NC2CCCC2)=NC(c2ccccc2)C(C(=O)OCc2ccccc2)=C1C
CC(=O)C1(N=Nc2ccc(C)cc2C)N=C1C
CC1(C(=O)NCCc2c[nH]c3ccccc23)CCN1CCc1c[nH]c2ccccc12
COc1cc(C(=N)NOC(=O)c2cccc(S(=O)(=O)N3CCOCC3)c2)cc(OC)c1OC
C[N+]12C=CN=C1CCc1ccccc12
CCc1cc2c(=O)c(-c3nc(C)cs3)coc2cc1OCC(O)CO
CCOc1ccc(OCCNC(=O)Cn2cnc3ccccc3c2=O)cc1
CCCCC(=O)c1c(O)c(C#N)c(=O)n(-c2ccccc2)c1O
Cc1cc(NC2CCC(NC(=O)c3cc(C(F)(F)F)cc(C(F)(F)F)c3)CC2)nc(NCCC#N)n1
COc1cc2c(c(OC)c1OC)-c1c(cc(OC)c(OC)c1OC)OC(=O)C(Cn1cncn1)C2
CC(=O)NCC1CN(c2ccc3c(c2)C(c2ccc(Cl)cc2)CNCC3)C(=O)O1
COc1ccc(C(=O)Nc2nc(C(C)(C)C)cs2)cc1
NC(CSCc1ccc(-c2ccccc2S(N)(=O)=O)cc1)C(=O)O
CC(C)C(NC(C)(C)C)C(C)(C)C
Cc1ccc(C(=O)N(C)N=C2C(=O)Nc3ccc(Cl)cc32)cc1
Fc1ccc(Nc2ccc3ncc(-c4ncccn4)n3n2)cc1C(F)(F)F
CC(C)=CCCC1=CC=C(C=O)C(C)C1
Cc1cc2[nH]nc(N)c2c(N2CCOCC2)n1
COc1ccc(S(=O)(=O)N(C)CC2OCCCCCC(C)Oc3ccc(NS(=O)(=O)c4ccccc4)cc3C(=O)N(C(C)CO)CC2C)cc1
CC1CN(c2c3c(nc4c(-c5ccc(Nc6ccccc6)cc5)cnn24)CC(C)(C)CC3=O)CC(C)O1
CCOC(=O)C(C)(C)CCCOc1ccc2c(c1)CCC1C2CCC2(C)C(OC)CCC12
O=C1OC2(CCCCC2)CC1=CC(O)CC(O)CCCc1ccccc1
C#Cc1cccc(Nc2ncnc3cc(OC)c(OC)cc23)c1
Cn1ccc2c(Nc3ccccc3)ncnc21
O=C(c1cccc(Oc2ccccc2)c1)N1CCN(CC(O)Cn2ccc3cc(Cl)ccc32)CC1
CC1CCCCOC(CN(C)Cc2ccc(C(=O)O)cc2)C(C)CN(C(C)CO)C(=O)c2cc(NS(=O)(=O)c3ccc(Cl)cc3)ccc2O1
COC(=O)Nc1nc2cc(C(=O)N3CCNC(=O)C3)ccc2[nH]1
Cc1cc(Cl)nc(C)c1C(=O)NC1CCC(C)(N2CCC(c3ccccc3C#N)CC2)CC1
Cn1c(-c2ccc3c(c2)CCO3)n[nH]c1=S
COc1ccc(-c2cc3nc(NCC(F)(F)F)c4ncc(C)n4c3s2)c(C)c1
CCOC(=O)CCNS(=O)(=O)c1ccc(NNc2ccc(=O)[nH]n2)cc1
CC(C)OC(=O)CC1c2cccc(O)c2C(=O)C2=C(O)C3(O)CC(O)C(O)C(C)(C)C3CC21
Cc1ccc(-n2nc3c(N4CCSCC4)nnc(C)c3c2C)cc1
CCOC(=O)C(CC1(O)C(=O)N(C)c2ccccc21)[n+]1ccccc1
CC1(C)CCC(Br)C(C)(C(Br)Br)C1c1cc(O)c2c(c1)oc1c(Br)c(O)c(Br)cc12
N#Cc1ccc(N2CCC(O)(c3ccc(C#N)cc3)CC2)cc1
CCOC(C)C1CC1C(NC(=O)C1CC1C)c1ccccc1
Cc1[nH]c(C)c(-c2ccc3ccccc3c2)c2cccc1-2
O=c1c2ccccc2sn1-c1n[nH]c(=S)n1-c1ccccc1
COc1ccc2c(c1)CCn1c-2cc2cc(C(=O)OCCCCN3CCN(c4nc5ccccc5o4)CC3)ccc21
CC(=O)Nc1ccc2ccccc2c1
COc1cc(S(=O)(=O)NCc2ccc3c(c2)OCO3)cc(C(=O)Nc2ccccc2C)c1OC
CCC(CC)C(=O)NCC(=O)Oc1cc(C=CC(=O)c2cc(OC)cc(OC)c2OC)ccc1OC
CCc1cc(CC2COCC2Cc2ccc(OC)c(OCCc3ccccn3)c2)ccc1OC
O=C(O)CCCSCC(=O)Nc1cc(F)cc(F)c1
CCC(F)(F)c1nc2ccc(OCc3cccc(-c4ccc(COC)c(OC)c4)c3)cc2n1Cc1ccc(-c2ccccc2-c2nn[nH]n2)cc1
COc1ccc(C=CC(=O)CCC(=O)Nc2ccc(C)cc2C)cc1OC
C=CCc1c(C)[nH]c2c1c(N)nc1sc(SC)nc12
O=C(NCc1ccccc1)C1CCS(=O)(=O)C1
O=C(NO)C1CN(c2ccc(-n3nncc3C(F)(F)F)cc2)CCN1
CCNc1nc2cc(N)ccc2n2cncc12
c1ccc(Cn2cncc2C2CC3CN(C4c5ccccc5Cc5ccccc54)C2CN3)cc1
COC(=O)NNC(=O)c1ccccc1OC
CCCCC(NC(=O)OC1C(=O)c2cc(OC)ccc2OC1c1ccc2c(c1)OCO2)C(=O)C(=O)Nc1ccccc1
CC1CCSC(c2ccc(CSC3CCCCC3)cc2)c2ccccc21
CCCCCCCCCCCCCCCC=CCCCCOC(=O)CF
C=C(C)C1CCC2(C(=O)NCc3ccc(C(C)(C)C)cc3)CCC3(C)C(CCC4C5(C)CCC(OC(=O)Nc6ccc(C(=O)OC)cc6)C(C)(C)C5CCC43C)C12
O=C(Cc1ccc(F)cc1)N1CCC(C(O)(c2cccnc2)c2ccc(F)cc2F)CC1
N#CC1CCCCC1n1cc(C(N)=O)c(Nc2ccc(F)nc2)n1
COc1ccc(C(=O)C=Cc2ccc(SC)cc2)c(OC)c1OC
Cc1cc(-c2n[nH]c3cc(NC(=O)NCc4cnn(C)c4)ncc23)ccn1
O=C1CC(c2ccccc2)CC(=O)C1Sc1ccccc1Cl
NC(c1ccc(O)cc1)C(C(=O)O)c1ccc(F)cc1
COc1ccc(C(=O)Nc2ccc(C)c([N+](=O)[O-])c2)c(Cl)c1
COc1ccc2nc(N3C(=O)C4CC(O)C4C3=O)sc2c1
COc1cc(C)nc(N2CCN(C(=O)c3ccccc3Nc3ccncc3)CC2)n1
O=c1nc2sc(=Cc3ccc([N+](=O)[O-])cc3)c(=O)n2c(O)c1C(SCc1ccc([N+](=O)[O-])cc1)c1ccccc1
FC(F)(F)c1ccc2c(=NNC3=NCCC3)c(-c3ccccc3)nn(-c3ccc(Cl)cc3)c2c1
CCOC(=O)c1ccc(-n2cnc3cc(NCCCN4CCCC4)ccc32)cc1
Cc1ccc(NC(=O)CN2C(=O)NC3(CCCc4ccccc43)C2=O)cc1S(=O)(=O)N1CCOCC1
CC1CN(C(C)CO)C(=O)c2c(c3ccccc3n2C)-c2ccccc2COC1CN(C)Cc1ccc(C(=O)Oc2ccccc2)cc1
CC(=O)OC1C(=O)C2(C)C(O)CC3OCC3(OC(C)=O)C2C(OC(=O)c2ccccc2)C2(O)CC(O)C(C)=C1C2(C)C
O=C1C=CC(=O)C(CC(=O)O)=C1
CC1OC(OC2CCCC2O)CC(N)C1OC1OC(CO)C(O)C(O)C1O
Cc1cccc(C)c1NC(=O)c1cc2c3ccccc3oc2c2ccccc12
C=CCN1CC(=O)N2C(Cc3ccc(O)cc3)C(=O)N(Cc3cccc4c(-c5ccc(C(=O)Nc6c(C)nn(C)c6C)cc5)cn(C)c34)CC2N1C(=O)NCc1ccccc1
O=C(NC1=C(N2CCCCC2)C(=O)c2ccccc2C1=O)c1ccccc1
O=[N+]([O-])c1ccc(N2CCNCC2)c([N+](=O)[O-])c1
COc1ccccc1NC(=O)CN(C)C(=O)c1ccc2c(=O)n3c(nc2c1)CCCCC3
Cc1c(Cl)cccc1NC(=O)CCn1cnc2nc3c(cc2c1=O)CCCC3
CC1(C)CCCC2(C)OC(=O)CC12
CC(C)Cn1cc(C(=O)c2ccc(OCCCN3CCCC3)c3ccccc23)c2ccccc21
COc1ccc(C(=C2CC3CCC(C2)N3Cc2ccoc2)c2ccc(OC)c(OC)c2)cc1
O=C(COC(=O)C=Cc1ccccc1)Nc1ccccc1OC(F)F
OCC1CC(Cn2cncn2)(c2ccc(F)c(F)c2)C(O)CO1
COc1ccc(C(O)c2c(C)n(Cc3ccccc3)c3ccc(C(=O)NCc4ccc5c(c4)OCO5)cc23)cc1
CN1CCN(C(CN2CCN(CCCc3cccc4[nH]c(C#N)cc34)CC2)c2ccc(F)cc2)CC1
COc1ccc(CN=C(NO)c2cccnc2Oc2ccc(C)c(C)c2)cc1OC
Nc1nccc2cc(OC3CCOCC3)ccc12
CN(C)C(=O)C1=CC2Cc3[nH]ncc3C(C1)N2S(=O)(=O)c1ccc(Cl)cc1
Cc1ccc2c(c1)SCN(C(C)CO)CC(C)C(C)N2Cc1ccc([N+](=O)[O-])cc1
CC(=O)OCCc1cnc(O)[nH]c1=O
CC(C)C1=CC2=CCCC(C)(C)C2(C)C2CC12
CCn1c(=O)c2[nH]c(-c3ccc(S(=O)(=O)Nc4ccccn4)cc3)cc2n(CC)c1=O
CN(C(=O)c1ccccc1C(=O)O)c1cccc2ccccc12
CN(C)c1ccc2c(O)c(O)c(-c3ccc(Cl)cc3)nc2c1
c1ccc(-c2ccc(-c3cc4ccccc4cn3)cc2)cc1
Cc1ccc(C(C)(O)Cn2cncn2)cc1C
O=C(c1ccc(-c2nc(CN3CCN(c4ccccn4)CC3)cs2)cc1)N1CCCCC1
CC(=O)N1CCCn2c(nc(CNC(=O)NCc3cccc(C)c3)cc2=O)C1
Nc1cccc(-c2ccc(NC(=O)C3CC3)cc2)c1
Cc1cccc(N)c1C
COc1ccc(Cc2n[nH]c(=S)o2)cc1
COc1cc(C=C(C#N)C(=O)N2CCCCCC2)cc(S(=O)(=O)N2CCOCC2)c1OC
CCc1ccc(C)cc1NC(=O)Cn1ncc2c(C)n(-c3ccccc3)nc2c1=O
Clc1ccc(-c2cnc(NCCN3CCCC3)c3ccccc23)cc1
O=c1cc(-c2ccccc2)oc2cc(OCCCCCCCN3CCCCC3)cc(O)c12
NCCc1c[nH]c2cccc(CNc3nc(Nc4cccc(Cl)c4)ncc3[N+](=O)[O-])c12
NCCCCC(N)COC(=O)CN
COc1ccccc1CCNC(=O)CNC(=O)c1cccs1
CC1=CCCC2(C)OC2C2OC(=O)C(CNCCCCNCCOc3ccc4ccccc4c3)C2CC1
COc1ccccc1C1=NN(CC=CCn2ccnc2)C(c2ccc([N+](=O)[O-])cc2)C1
CC(C)COc1ccc(C(=O)NCCCN2CCN(c3cccc(Cl)c3)CC2)cc1
O=S(=O)(c1cccc2nonc12)N1CCN(CCOc2noc3ccccc23)CC1
Cc1nc(C)c(-c2nnc(SCC(=O)NCc3ccco3)o2)s1
O=C(NCC(=O)N1CCOCC1)c1cccc(COc2ccc3ccccc3c2)c1
C=C(C)C(=O)c1ccc(OCc2nc(-c3cccc(OC)c3)no2)cc1Cl
C=C(C)C1CC(O)C(C)(O)C1C=CC(C)=C1C(=O)CC2C1(C)CCC1C(C)(C)C(OC(C)=O)CCC21C
O=C(Nc1ccnn1C1CCN(C(=O)c2cccc(Cl)c2)CC1)C1CC1
O=C(c1cc(F)cc(F)c1)C1CCN(C(=O)CCc2cccnc2)CC1
Cc1cccc(CCNC(=O)c2nc3nccc(C)n3n2)c1
C=CCn1c(-c2ccccc2)n[nH]c1=S
COc1ccc(C2=NN(c3ccc4ccccc4c3)C(=O)C3CC=CCC23)cc1OC1CCCC1
CSc1nc(-c2cc(Cl)sc2Cl)n[nH]1
Cc1cccc(C)c1NC(=O)Cc1cccc2ccccc12
O=[N+]([O-])C=C1COc2ccccc2N1
CCCSc1ncc(Cl)c(C(=O)N2CCN(S(C)(=O)=O)C(C)C2)n1
CC(NC(=O)CN)C(=O)O
CN1CC(CCn2cc(Cl)cn2)OC2SC(Br)=CC21
COc1ccc(Nc2nccc(Nc3ccc(N4CCOCC4)nn3)n2)c(OC)c1
Nc1cc2[nH]cc(Cc3ccccc3)nc-2c(=O)n1
Cc1nc2cc(C(O)CN3CCCN(C)CC3)ccc2s1
CCOc1nn(Cc2ccccc2OC(F)(F)F)cc1C(=O)O
C=CC(C)(CC=C(C)C)C1Cc2cn(CC=O)nc2C=C1C
COc1cc(OC)c(C=CS(=O)(=O)Cc2cc(OC)c(OC)c(OC)c2)c(OC)c1
CSc1sc(C(=O)c2ccccc2)c(N)c1C#N
C=CC1(C)CC(OC(=O)CSC2CCN(C(=O)CCn3cnc4c(N5CCNCC5)ncnc43)CC2)C2(C)C(C)CCC3(CCC(=O)C32)C(C)C1O
CC(=O)C1(Cc2ccccc2)CCC2(O)C3CCC4CCCCC4(C)C3CCC12C
CC(c1cccc(C(F)(F)F)c1)N(C)c1ncc(-c2ncnc3[nH]ncc23)c(C2CCCCC2)n1
CSc1ccc(C2CC2C(=O)N2CCN(C)C3(CCNCC3)C2)cc1
O=C(Cn1c(=O)oc2cc(Br)ccc21)NCC1CCCO1
CNC(=O)c1ccc2nc(-c3nsc4ccccc34)ccc2c1
CC(CC(=O)N1CCN(C(=O)c2c(F)cccc2F)CC1)NCC(=O)N1CC(F)CC1C#N
COc1cc2nc(C)n(CCCn3cc(-c4cc5ccccc5n4C)nn3)c(=O)c2cc1OC
CC1C2c3[nH]c4ccccc4c3CCN1CCC2(C)C(=O)O
CNc1cncc(C2=NOC(C(=O)NCCc3ccccc3)C2)c1
CCCC1CN(C(Cc2ccccc2)C(=O)NC(C(C)Cl)C2OC2C)S(=O)(=O)C1
Cc1cc(C(=O)Nc2ccccc2Cl)c(C)o1
CON=C(SCCCc1ccccc1)c1cc(Cl)cc(Cl)c1
Cc1cc(C)c(Nc2nc(N)n(-c3c(Cl)cc(C(F)(F)F)cc3Cl)n2)c(-c2ccccc2)c1
COc1cc(C=NNC(=O)c2ccncc2)ccc1OC(=O)c1ccccn1
Cc1ccc(O)c(S(=O)(=O)Nc2ccc(-c3nnc(Cl)c4ccccc34)cc2)c1
CC(NC(=O)C(Cc1ccc(O)cc1)NC(=O)C1CCCN1C(=O)C(N)Cc1ccc(O)cc1)C(=O)NC1CCC(=O)O1
CC(C)C(NC(=O)C1CC(F)(F)CN1C(=O)CNC(=O)CN1CCCNC1=O)c1ccccc1
COc1cc(C(=O)NC2CCCN(C)C2)c(C)cc1[N+](=O)[O-]
COc1ccc(S(=O)(=O)N2CCCC(C(=O)NCc3cccnc3)C2)cc1
CCCSc1ncc(Cl)c(C(=O)Nc2ccc(-c3ccccc3S(N)(=O)=O)cc2)n1
Cc1cc(OCc2noc(-c3cccnc3)n2)cc(C)c1Cl
N#Cc1cnn(-c2nc(-c3ccc(N4CCOCC4)cc3)cc(C(F)(F)F)n2)c1
Brc1ccc2[nH]c3c(c2c1)C1CN(CC2CCCCC2)CC1CC3
CSc1nc2ccccc2c(=O)n1CC1(CO)CC1
CCn1cc(C(=O)O)c(=O)c2cc(F)c(N3CC4CCC(C3)N4C(=O)COc3ccccc3)nc21
CCOC(=O)c1nc(-c2ccc(Nc3nc4ccccc4[nH]3)cc2)n2c1CCC2
NC(=O)CSc1nc2ccccc2n1CC(O)COc1ccc(-c2ccccc2)cc1
COc1cc(C(=O)Oc2c(OC)ccc3c2nc(N)c2nc(Cc4ccccc4)nn23)cc(OC)c1OC
COc1cccc(C2c3c(ccc4ccccc34)OC(=N)C2C#N)c1
CC(C)CC1NC(=O)C2CCCN2C(=O)C(C(C)C)OC(=O)C(Cc2c[nH]c3ccccc23)NC1=O
COc1ccc(C2C(C#N)C(=N)SC(=C3C(=O)Nc4ccccc43)N2c2ccc(OC)cc2)cc1
CCCCNC(=O)n1c2ccccc2n2cnc(C3=CC4(O)CC=CC=CCCCN5CCC3C3(CC6C=CCCCN6C43)C5)c12
CC(Nc1nccc(N2C(=O)OCC2c2ccccc2)n1)C(N)=O
COc1ccc(S(=O)(=O)N2CCN(C(=O)c3ccncc3)CC2)cc1OC
COc1cccc(C2C(C(=O)OCc3ccccc3)=C(C)NC3=C2C(=O)CC(c2ccco2)C3)c1OC
N#CC1CCCCC1n1cc(C(N)=O)c(Nc2ccc(S(=O)(=O)C(F)(F)F)cc2)n1
Nc1nccnc1-c1cc(Cl)ccn1
CCCCCCCCc1ccc(O)c(O)c1
CCc1ccc(NC(=O)c2ccc(CS(=O)(=O)Cc3ccc(C)cc3)o2)cc1
CC1(C)C=CCC2(C)C1CC(=O)C1(CSC(=O)C1)C2CC(=O)O
Cc1nn(C)c2c1C(c1ccccc1)=NCC(=O)N2C
CC(=O)N1CCN(c2nnnn2-c2ccccc2)CC1
CC1CN(C(=O)c2ccc3nc4n(c(=O)c3c2)CCCN(c2cccc(F)c2F)C4=O)CC(C)N1
O=C(CCCc1ccccn1)Nc1ccc(Cl)c(-c2cccc3c(NNc4ccc(-n5cnc(C(F)(F)F)c5)cc4)ccnc23)c1
CCOC(=O)C(O)(CCCCCCCOc1ccc(C(=O)c2ccccc2)cc1)C(=O)OCC
COC(=O)C(Cc1ccc(OC(C)=O)cc1)NC(=O)c1ccc(NC(=O)C=Cc2ccc(Cl)cc2)cc1
COc1ccc(-c2ccc(S(=O)(=O)NC(C(=O)O)C3CCCN(C(=O)OC(C)(C)C)C3)cc2)cc1
Cc1nnc2n1CCN(CCCc1ccccc1)C2
CC1(C)CC(NC(=O)COc2ncnc3ccc(C(F)(F)F)cc23)CC(C)(C)N1
CCCCCCCCCCCC(=O)OC(CO)COP(=O)(O)OCC(NC(=O)Oc1ccccc1)C(=O)NC(CO)C(=O)OC
COc1cc2c(Oc3ccc(NC(=O)c4nn(-c5ccccc5Cl)c(=O)cc4C)cc3F)ccnc2cc1OCCCN1CCN(C)CC1
CCOc1ccccc1N1C(=O)CC(Sc2nc(N)cc(N)n2)C1=O
CCCc1c(OCCCCCOc2ccc(C=C3SC(=S)NC3=O)cc2)ccc2c1OC(C(F)(F)F)CC2=O
CC(=O)c1ccc(NC(=O)COC(=O)c2cn(C)c(=O)c3ccccc23)cc1
CCOc1ccc(C(C)NC(=O)c2cccc(S(=O)(=O)NC3=NCCCCC3)c2)cc1
O=c1cc[nH]c2c1cnn2CCCNS(=O)(=O)c1ccccc1
CCNc1ncnc2sc(-n3ncc(C(=O)N4CCOCC4)c3-c3ccc(Cl)cc3)nc12
CCCCCCCCCCC(=O)NC(C(=O)NC(C(=O)NC(C(=O)NC(CC1OCC(C)(C)CC1N)C(=O)C(=O)NCC(=O)NC(Cc1ccccc1)C(N)=O)C(C)C)C(C)C)C1CCCCC1
Cc1ccc(NC(=O)C2C(=O)N(CC(C)C)C(=S)NC2c2ccccc2[N+](=O)[O-])cc1
O=C(NC12CC3CC(CC(C3)C1)C2)c1cccnc1Nc1ccc(CN2CCCC2)cc1
CC(=O)N1CCC(C(=O)N(CCCN2CCN(C(CN)Cc3ccccc3)CC2)c2cc(Cl)cc(Cl)c2)CC1
COCCCN(Cc1ccccc1-c1ncc[nH]1)C(=O)c1cc(=O)cc(C)o1
CC(=O)Nc1cccc(Oc2nc(Nc3ccc(C#N)cc3)nc(N(Cc3ccccc3)c3ccc(Cl)cc3)n2)c1
Cc1occc1C(=O)N1CCN(Cc2ccc(F)cc2)CC1
CCn1c(SCC(=O)Nc2cccc(OC(F)F)c2)nnc1-c1cccs1
COc1ccc(NC(=O)CN(C)C(=O)CC2CC(C(=O)N3CCOCC3)C3(C)c4ccc(Cl)cc4CCN23)cc1
CCCOc1cccc(C(=O)N2CCOCC2)c1OCCN(C)C
CCOc1ccc(CNC(=O)c2cc(S(=O)(=O)N3CCCCC3)ccc2OCC)cc1
COc1ccc(-c2cc(C(F)(F)F)nc(SCC(=O)NC(=O)NC3CCCCC3C)n2)cc1OC
CC1(C)C(=O)OC(=Cc2ccc3ccccc3c2)C1n1ccnc1
N#CC(=NNc1ccccc1C(F)(F)F)C(=O)NC1c2ccccc2CC1O
Cn1c(=O)nc2n(-c3cccc(C(F)(F)F)c3)c3ccccc3nc-2c1=O
COc1ccc(-c2ccc(C3C4C=CCC(C)C4C(=O)N3Cc3ccccc3)cc2)cc1
CCOc1ccc2cc(CC(C)N)ccc2c1
CN(C)C=Nc1nc(C(C)(C)C)cs1
CCN1c2nc(NC(C)C)ccc2C(=O)N(C)c2ccc(Cl)nc21
CC(C)CCN1C(=O)C(CC(=O)N2CCN(C3c4ccccc4CSc4ccccc43)CC2)CC(C(=O)N(Cc2ccccc2)Cc2ccccc2)C1C
COc1ccc(C2=Nc3ccccc3NC(CCCNC(C)=O)C2)cc1
COCCCNc1c2c(nc3c1Cc1cc(Cl)ccc1-3)CCCC2
C=C1C(NC(=O)C(Cc2ccccc2)NC(=O)OCc2ccccc2)C(=O)N2C(C(=O)OC(c3ccccc3)c3ccccc3)OCC2N1S(=O)(=O)c1ccccc1
O=c1c2ccccc2cc2n1CCc1c-2[nH]c2ccc(Cl)cc12
COc1cc(O)c(C(=O)C=Cc2ccc(F)cc2F)c(OC)c1
Cc1ccc(Cl)cc1N1C(=O)CC(Cc2ccccc2)C1=O
CCC(C)C(NC(=O)C(CC(=O)O)NC(=O)C(C)N)C(=O)NCc1cccc2ccccc12
CC(C)(Nc1nccc(-c2sc3nccn3c2-c2ccc(F)cc2)n1)c1cn(CC(O)C(F)F)nn1
CN1C2CCC1C(=Cc1ccc(Cl)c(Cl)c1)C(=O)C2=Cc1ccncc1
CCCc1cccc(C=CCN(O)CCC(=O)O)c1
CC(C)(C)C(=O)C1CCCN1C(=O)c1cccc(Sc2nn3cc(-c4ccc(OC(F)(F)F)cc4)nc3s2)c1
CC(C)(C)OC(=O)Cn1c([N+](=O)[O-])c(NC(=O)c2ccco2)c(=O)n(CC(=O)[N-][N+]#N)c1=O
CCCN(Cc1ccc(C(F)(F)F)cc1)Cc1cc(N(CCC)CCC)n2nccc2n1
C[S+]([O-])c1c(C#N)c(-c2cccs2)cc2c1c(=O)[nH]c1ccccc12
CS(=O)(=O)c1ccc(C2=C(c3ccc(F)cc3)C3(CC3)N(Cc3ccc(F)c(C(=O)O)c3)C2=O)cc1
CN1CCN(NC(=O)c2ccc(-c3ccc(Cl)cc3Cl)o2)CC1
N#Cc1cn(C2CC([N-][N+]#N)C(COP(N)(=O)CCCCOC(N)=O)O2)c(=O)[nH]c1=O
COc1cc2c3c(n(CC(C)OCCS(=O)(=O)O)c(=O)c2cc1OC)-c1cc2c(cc1C3=O)OCO2
CC12CCC(=O)N1C(C(=O)Nc1cccc(N)c1)CS2
c1ccc(CCNCCn2cnc3c(-c4c[nH]cn4)ncnc32)cc1
COc1cc(Nc2c(C(N)=O)cnc3cc(-c4cn[nH]c4)ccc23)ccc1Cl
CC(C)=CCCC(C)=CCNC(=O)CC1CC(C(=O)N2CCOCC2)C2(CCC3CCCC3)c3[nH]c4cc(-c5ccco5)ccc4c3CCN2C1=O
CCCCNC(=O)Nc1cc2c(cc1OC)CC1c3ccccc3CN1C2
Cc1nc(C(C)C)ccc1C1=Cc2cnc(NC(=O)c3ccc(N4CCN(C)CC4)nc3)cc2C1=O
CNC(=O)CNC1CC2(CCCOC2)Oc2ncc(CC(C)(C)C)cc21
CCOc1ccc(-n2cnc3c(sc4nc(N5CCN(C(=O)CC)CC5)c5c(c43)CC5)c2=O)cc1
O=c1oc2ccccc2c(O)c1C=Nc1ccc(F)cc1F
CC(=NNC=CC(=O)c1ccc([N+](=O)[O-])cc1)c1cccs1
COc1ccccc1NC(=O)CSc1nc2ccc(NC(=O)c3cc(Br)ccc3OC)cc2s1
O=C1CC(=O)c2c(ccc(O)c2C(F)(F)F)O1
CC(=O)N1C(C)CC(c2cccnc2)=CCC1c1ccc(Cl)cc1
Cc1nc2c(OCc3c(Cl)ccc(N(C)C(=O)CNC(=O)C=Cc4ccc(N5CCC5=O)nc4)c3Cl)cccn2c1Br
CC(=O)Nc1ccc(NC(=O)c2cc3ccccc3oc2=O)cc1
Cc1ccc(NS(=O)(=O)c2ccc3[nH]c(=O)ccc3c2)cc1S(=O)(=O)N1CCCCC1
Cc1cn(C(=O)c2ccccc2F)cn1
CCN1CCN(c2nccnc2C2CN(c3ccc4ccccc4n3)C2)CC1
Nc1nonc1C(=O)N1CCN(C(c2ccccc2)c2c(Cl)cccc2Cl)CC1
Cc1ccc(N2CCN(S(=O)(=O)CCNC(=O)c3ccccc3C(F)(F)F)CC2)cc1
CC(=O)n1cc(C2C=C(C(=O)Nc3ccccc3)n3nc(-c4ccco4)nc3S2)c2ccccc21
CC(=O)NC(C)Cc1ccc(C#Cc2cnc(OC3CCCC3)nc2)cc1
COC(=O)C1=C(C)N(Cc2ccc(C(C)(C)C)cc2)C(NCC2CC2)=NC1c1ccc(F)cc1
CCCS(=O)(=O)n1ccc2ccc(-c3ccc4oc(-c5ccccc5F)nc4c3)cc21
COc1cc(-c2nc3cc(S(=O)(=O)N4CCOCC4)ccc3[nH]2)cc(OC)c1OC
CCC#CC(CC(=O)O)c1ccccc1
N#CC(C(=O)Nc1ccc2c(c1)OCCO2)c1nc2ccccc2s1
COc1ccc(CC(=O)Nc2cc(-c3ccc(C)cc3)nn2-c2ccccc2)cc1
O=C1C(=Cc2ccc(-c3ccccc3Cl)o2)SC(=S)N1C1CCCCC1
CC(=O)Nc1ccc(C2CCN(C)CC2)cc1
O=C(O)CCCOc1ccc(Oc2ccc(Cl)cc2Cl)c(Cl)c1
CC(=O)NC(Cc1c[nH]cn1)C(=O)NC(Cc1c[nH]c2ccccc12)C(=O)NC(C)CCCCN
CCOC(=O)c1c(C)[nH]c(C(=O)COC(=O)Cc2c(F)cccc2Cl)c1C
Cc1cc(C(=O)NC(C)C(=O)N2CCC(n3c(=O)[nH]c4cnccc43)CC2)nn1C
C=CCCCC(=O)C1(CCCC)CCCN(C(=O)OC(C)(C)C)C1
O=C(OCC1CCN(c2ccncc2)CC1)c1ccc(-c2cc3ccccc3n2S(=O)(=O)c2ccccc2)cc1
CCCCCCNc1c2ccccc2nc2cc(Cl)ccc12
O=C(Cc1cc[n+]([O-])cc1)N1CCC(=C2c3ccc(Cl)cc3CCc3cccnc32)CC1
CC(OC(=O)CCCC1C(=O)NCCN1C(=S)NC1CC1)c1ccccc1
CSc1ccc(-c2cc3c(c(=O)o2)C(=O)N2CCCCC2C=CCC3)cc1
COc1cc(C(=O)NN=Cc2cccc(OC(=O)C(C)(C)C)c2)ccc1O
O=C(c1nnn2c1nc(-c1cccnc1)c1sccc12)N1CCN(C2CCC(F)CC2)CC1
CCCN(CCOC)CC(O)c1c(Cl)c(Cl)c(I)c(Cl)c1OC
CCCCc1nc(Cl)c(C=CC(=O)c2ccccc2)n1Cc1ccccc1Cl
Cc1cnc(CCC(=O)N2CCCN(c3nccc(N(C)C)n3)CC2)s1
COc1cccc(-n2c(C)cc(C(=O)CSc3ncnc4sc(C)c(C)c34)c2C)c1
N=C(N)c1ccc(OCCCCCCCc2ccc3cc(C(=N)N)ccc3c2)cc1
Cc1nc(-c2ccc(C3(c4noc(-c5cc(C6CC6)c(-c6cccc(C7(O)CCC(=O)CC7)n6)cc5F)n4)CCC3)cn2)sc1CO
N=C(N)NCCCC(NC(=O)C(N)Cc1ccc(O)cc1)C(=O)NC(Cc1ccccc1)C(=O)NCCCc1ccccc1
COc1cc2c(C(=O)C3CCC[N+]3(C)[O-])cc3ccc(O)cc3c2cc1OC
CNC(C)C(=O)NC(C(=O)N1CC2CC(C1)c1cccc(=O)n1C2)C1CCCCC1
CNC(=O)C1OC(n2cnc3c(NCc4cc(Cl)ccc4OCc4cccc(Cl)c4)ncnc32)C(O)C1O
Fc1ccc(CNc2cc(-c3c[nH]c4ncccc34)nc(OC(F)F)n2)cc1
COc1cc(CN2CCC(n3nccc3NC(=O)CCc3ccccc3)CC2)cc(OC)c1
O=C(Cc1nnc(-c2ccc3c(c2)OCO3)o1)NCc1ccc(C(=O)O)cc1
O=c1sc2ccccc2n1CCCBr
O=C(O)Cc1sc(Nc2ccc(Cl)cc2)nc1-c1ccc(F)cc1F
CCN1C(=O)N2C(c3ccc(-c4ccc(C(F)(F)F)cc4)cc3)CC(C(=O)O)(C1=O)C2CC(C)(C)C
COC(=O)C(CSSCCNC(=O)C(Cc1ccccc1)C(C)C)NC(=O)CCCN
Oc1ccc(-c2nn3ccc(-c4ccc(OC(F)F)cc4)nc3c2-c2ccc(OC(F)(F)F)cc2)cc1
C#Cc1cccc2c1nc(SC)n2-c1nc(N2CCOCC2)nc(N2CCOCC2)n1
O=C(c1cc(C2CCNCC2)c2ccccn12)N1CCCC1
CC(=O)N1Cc2cccc(-n3ncc(C(=O)c4ccc(F)cc4F)c3N)c2C1
O=C(OC1Cc2c(O)cc(O)cc2OC1c1cc(O)c(O)c(-c2cccc(O)c2)c1)C1CCCCC1
CN1CCn2nc(-c3ccc(Cl)cc3)cc2C1=O
COC(=O)c1oc2nc(Sc3cnccn3)nc(Nc3ccccc3OC)c2c1C
CC1CCC(O)(c2ncc(-c3ccc(CC(C#N)NC(=O)C4NC5CCC4CC5)c(F)c3)s2)CC1
Cc1ccc2c(ccn2CCCO)c1
OCC1OC(c2ccc(Cl)c(Cc3ccc4ccccc4c3)c2)C(O)C(O)C1O
CC(Cc1ccccc1)NC(=O)c1cccc2c1C(=O)c1ccccc1-2
Cc1cccc2c1nc(-c1ccccc1)n1cc(-n3cnc4cccc(C(F)(F)F)c43)cc21
O=C(C=CC=Cc1ccc2c(c1)OCO2)C1=NOC2C=CCC12
CCCCCCC(=O)c1ccc(O)c(OC)c1
CCNCC(O)COc1ccc(Nc2ncnc3ccsc23)cc1C(F)(F)F
Cc1oc(-c2ccccc2)nc1COc1ccc(C2CCCC2c2ncc(-c3ccccc3)c(=O)o2)cc1
COc1cccc(OC)c1-c1ccc(CC(NC(=O)C2(C)CCCN2S(=O)(=O)c2cc(Cl)cc(Cl)c2)C(=O)O)cc1
CCCCCCCCCCCCCCCC(=O)NCCCC(=O)NC(CCc1ccccc1)C(=O)NC(CCCCN)C(=O)NC(CCCCN)C(=O)NC(CCC(N)=O)C(=O)O
CC(=O)c1ccc(-c2cn(CC(=O)N(C)C)c3ncccc23)cc1
C=C1CC(SC(C)=O)C(O)CC1=CC=C1CCCC2(C)C1CCC2C(C)CCCC(C)(C)O
COc1cccc(OC)c1C=CC(=O)c1ccc(O)cc1
Nc1nnc2n1-c1ccc(F)cc1C(c1cccc([N+](=O)[O-])c1)=NC2
CCn1nc(-c2ccncc2)sc1=Nc1ccc(C(C)(C)C)cc1
CC=CCOc1ccc(C2CC(c3ccccc3)Oc3cc4oc(=O)ccc4cc32)cc1
Cc1c2c(n(-c3ccc(Cl)c(Cl)c3)c1-c1cccnc1)CCN(C1CC1)C2=O
CN(C)S(=O)(=O)c1ccc(Cl)c(NC(=O)CNCc2ccccc2)c1
O=C(O)c1cc(N(Cc2ccccc2)c2ccccc2)ccc1O
Cc1cc(S(C)(=O)=O)ccc1Nc1nc2ccc(N3CCNCC3)cc2n2cncc12
O=C(C(=COCc1ccccc1)n1cncn1)c1ccc(Cl)cc1Cl
CCC(=O)N1CCCC1c1ccc2cc(-c3cc(C(=O)Nc4cccc(C(F)(F)F)c4)no3)[nH]c2c1
COc1cccc(N(C)Cc2cccc(C3CCNCC3)c2)n1
Cc1ccc(C)c(C(O)CC(O)C(CN2CCC(O)(Cc3ccccc3)CC2)C(C)C)c1
CC(=O)c1c(O)c(C=O)c(O)c2c(-c3ccc(O)c(O)c3)coc12
O=C(O)c1cn(C2CC2)c2cc(N3CCC(O)CC3)c(F)cc2c1=O
CCc1nc(=O)nc2[nH]c(-c3ccc(OC)cc3)c(CNC)n12
CC(C)C(=O)NC(=Cc1ccccc1)C(=O)OC(C(C)C)C(C)C
Cc1ccc2c(C(=O)N3CCN(c4cnccn4)CC3)cccc2n1
Oc1ccc2c(c1)CC1CCCNC21
O=C1Nc2ccc(C(=O)NCc3ccco3)cc2C1=Cc1ccc[nH]1
CCCCCCCCCCCCCCCCCCCCCCCCCC(O)CCCCCCCC
COc1cc(C(=O)NCC(C)NCC(O)c2ccc(O)c(O)c2)ccc1OC1CCCC1
COc1cc2nccc(Oc3ccc(NC(=O)c4cc(F)cc(F)c4)cc3)c2cc1OC
CC(NC(=O)C1(N)CCN(Cc2ccccc2)C1=O)c1ccc(OC2CCN(c3ccc(Cl)cn3)C2)cc1
Cc1ncc(-c2ccccc2)c(C2CCN(C(=O)NC(CNC(=O)C(F)(F)F)C(C)C)CC2)n1
CCOC(=O)C1CCN(C(=O)CSc2nc3cccnc3n2CC2CCCO2)CC1
COc1cc2occ(-c3cccc(OCCCCCCNc4c5c(nc6cc(Cl)ccc46)CCCC5)c3)c(=O)c2cc1OC
Nc1nccc2cc(OC3CC4CCC3C4)ccc12
CN(CC(=O)Nc1ccccc1C(F)(F)F)C(=O)COc1ccc(S(=O)(=O)NC(=O)c2ccccc2)cc1
COC1Cc2sccc2C2(CCN(CCCc3ccccc3)CC2)O1
Cc1cc(NC(=O)CC(C)C)n(-c2nc3ccccc3[nH]2)n1
COCCN(C)S(=O)(=O)c1cc(F)ccc1S(=O)(=O)c1ccc(C(=O)OCC(=O)NCc2ccccc2)cc1
Cc1ccc(C(=O)Nc2ccc3c(c2)N(C(=O)Cc2cccc(C(F)(F)F)c2)CC(C(=O)O)O3)cc1
CCCCCCSSc1nc2c(c(=O)n(C)c(=O)n2C)n1CCCC
O=C1C(Cl)=C(Nc2ccc(Cl)cc2)C(=O)c2ccccc21
Brc1ccc2cc[nH]c2c1
NCCCCC(Cc1ccccc1)NCCc1ccc(O)c2ccccc12
C=CC(=O)Nc1ccc(S(=O)(=O)N2CCN(CC(O)COCCOC3CC4C5CCc6cc(O)ccc6C5CCC4(C)C3(C)C)CC2)cc1
O=C(c1cc(O)c(O)c([N+](=O)[O-])c1)c1ccc2ccccc2c1
CCCCCCCCCCSc1ncnc2c1ncn2C1OC(COP(=O)(O)OP(=O)(O)OP(=O)(O)OP(=O)(O)O)C(O)C1O
CC(=O)Nc1ccc(S(=O)(=O)NC2=CC(=O)CCC2)cc1
CCC(=O)Nc1ccc(-c2ccc(S(=O)(=O)Nc3nc4c(s3)CCCC4)cc2)cc1O
CC(=O)OC1C(COC(=O)c2ccccc2)OC(n2cnc3c(N)ncnc32)C1OC(C)=O
COC(=O)C1CCN(C(=O)c2ccc(OCc3cccc(F)c3)cc2)C1
c1ccc2c(-n3c(CCC4=NCCN4)nc4ccccc43)cccc2c1
COc1ccc(S(=O)(=O)c2cnc3ccccc3c2S(=O)(=O)c2ccc(Cl)cc2)cc1
CC(C)(C)C(COc1ccc(C(C)(C)C)cc1)=Nc1cccc([N+](=O)[O-])c1
CCOc1cc(CN2CCN(Cc3ccccc3)C(CCO)C2)ccc1OC
CN(C(=O)Cc1cccc(F)c1F)C(CN1CCCC1)c1ccccc1
CCN(CC(O)(CNC(=O)c1cnn(-c2ccc(F)cc2F)c1N)C(F)(F)F)C(=O)c1ccc(C(F)(F)F)cc1
OCc1ccc(OCc2ccccc2)cc1
COC(=O)C1CCC2C3CCC4CC(O)CCC4(C)C3CCC12C
Cc1c(C(=O)N2CCN(C)CC2)sc2nc(-c3ccc(Cl)cc3)cn12
CC(Oc1ccc(N2CCN(C(=O)C3C(c4ccc(Cl)cc4)CCN3S(=O)(=O)c3ccc(Cl)c(Cl)c3)CC2)cc1)C(=O)O
O=C(c1cccc(CN2C(=O)N(Cc3ccc(F)cc3)C(Cc3ccccc3)C(O)C(O)C2Cc2ccccc2)c1)N1CCCC1
C=C1C=C(C)C(CC)OC(=O)C(C)C(=O)C(O)(CO)CC(OCC(F)(F)F)=CC(C)C1
CCCCCCCCC(O)P(=O)(O)O
Clc1ccc(-c2cc(C3CC4CCC3N4)ccn2)cc1
c1ccc(Oc2ccccc2OCc2ccccn2)cc1
CC(C)=Cc1cc(C(=O)Nc2cc(Cl)coc2=O)ccc1OCC(=O)N(C)C
CCC(Oc1ccc(C(F)(F)F)cc1)C(=O)Nc1ccccc1N1CCCC1
O=C1CC(c2ccc(F)cc2)Cc2nc(Nc3cccnc3)ncc21
CSc1ncc2c(n1)-c1c(n(C)c(=O)n1CC1CC1)CC2
C#CC1(O)CCC2C3CCc4cc(O)c(CC)cc4C3CCC21C
Cc1cc(N2CCN(C(=O)COc3ccc(Cl)cc3)CC2)c2ccccc2n1
N=C(c1ccc(CCC(O)c2ccccc2)nc1)N1CCOCC1
CCOC(=O)CCN1CCN(C(=O)CC2C(=O)NCCN2Cc2ccccc2OC)CC1
COCCN(C(=O)CCC(=O)Nc1nccs1)C(C(=O)NC1CCCC1)c1cccs1
O=c1cc(O)n(C2CCC(O)C2)c(=O)n1CCc1cccc(Cl)c1
C1CCC(NCCC(C2CCCCC2)C2CCCCC2)CC1
CC(C)CN(CC(C)C)C(=O)c1ccc2[nH]c(-c3ccco3)nc2c1
CN(C)C(=O)Cc1ccccc1Oc1ccccc1Cl
CCOc1cc(CN2CCC3(CC2)CN(c2ccc4c(c2)OCCO4)C(=O)O3)cc(OCC)c1-c1ccc(F)cc1
Cc1cc2cc(CCN3CCN(c4ccccn4)CC3)c(=O)[nH]c2cc1C
O=C1c2ccccc2S(=O)(=O)N1CCC(O)(c1ccccc1)C1CCCC1
O=P(O)(O)Oc1ccccc1
CC(=O)C(=CNc1cccc(Cl)c1)C(=O)Nc1ccccc1
CCC1(c2ccccc2)OCC(CCO)(c2ccccc2)O1
CC1(C)C(=O)Nc2cc3[nH]c(-c4cnn(Cc5ccco5)c4)nc3cc21
CSc1ccccc1NC(=O)c1cc(S(=O)(=O)Nc2onc(C)c2C)ccc1N1CCOCC1
COc1cccc(S(=O)(=O)N2CCN(c3ncccc3Cl)CC2)c1
COc1ccc(C(NC(=O)OCc2ccccc2)C(CCCCNC(=O)OCc2ccccc2)NC(=O)OCC2c3ccccc3-c3ccccc32)cc1
CNCCCCN(C)CCCCCN(C)CCC=C(C)CNC
Cc1cc2c(C(=O)NCC(C)(C)C)c(N)sc2cc1Cl
COc1ccc2c(c1)C(=O)C1=C2C(=Nc2ccccc2)CCC1
CN(C(=O)CC(=O)Oc1ccc(F)cc1)C1CCCCC1
COc1ncccc1-c1nc(C)n2c1[nH]c(=O)c1ccccc12
O=C(Oc1ccc(-c2ccccc2)cc1)N1CCN(c2ccc3cc(F)ccc3n2)CC1
C=C(C)COc1cccc2c1CCC(C)(C)O2
CC1CN1CCc1cc2nc(-c3ccc(F)cc3)nc(N)c2s1
C=Cc1cc(C(=O)Nc2cc(C(F)(F)F)ccc2N2CCCCC2)ccc1Br
CCOC(=O)C1Cc2ccccc2CN1C(=O)c1cccc(OC)c1OC
COc1ccccc1C(=O)N(Cc1ccccc1F)C1CCS(=O)(=O)C1
CN1CC2(NC(=O)NC2=O)c2cc(C#N)ccc21
COc1ccc(-c2cc3n(c(=O)c2-c2ccc(S(C)(=O)=O)cc2)CCc2cc(OC)c(OC)cc2-3)cc1OC
CCN(CC)c1ccc(NC(=O)C2C3C=CC4(O3)C2C(=O)N(Cc2ccccc2)C4C(=O)NC2CCCCC2)cc1
CC12CCN(C(=O)C3CCC(NC(=O)Nc4ccccc4)C3)C(Cc3c(O)cccc31)C2(C)C
COC(=O)c1c(NC(=O)COC(=O)C(C)CSc2ccccc2)sc2c1CCCC2
Cc1ccc(S(=O)(=O)NCc2ccc3c(c2)CC(=O)N(C(C)CO)CC(C)C(CN(C)Cc2ccc(Oc4ccccc4)nc2)O3)cc1
CCOC(=O)CCn1c(SCc2ccc(C(F)(F)F)cc2)nc2sc3c(c2c1=O)CCCC3
CCOc1ccc(NC(=O)Cn2c[n+](Cc3nc(C)sc3-c3c(F)cccc3F)c3cc(Cl)ccc32)cc1
O=C1NC(=O)C(=Cc2ccc(-c3ccc(N4CCOCC4)cc3[N+](=O)[O-])o2)S1
Cc1ccccc1C1c2cnn(C(C)C)c2C(C)(CO)N1C(=O)c1cc(F)ccc1F
O=C(CC1NCCNC1=O)NCCCn1nccc1-c1c[nH]c2c(Cl)cc(Cl)cc12
CC(=O)c1cn(CC(=O)N2C(C(=O)NC(C)c3cccc(Cl)c3F)CC3CC32)c2cc(C(=O)O)ccc12
CN1C(=O)c2c(-c3ccccn3)nc3ccc(Cl)cc3c2C12CCCNC2
CC12CCC(=O)CC1=NCC1C2CCC2(C)C1CCC2(O)C(=O)CN1CCCC1CO
CC(C)C(=O)NCC(=O)Nc1ccccc1C(=O)N1CCOCC1
N#Cc1c(-c2ccc3ccccc3c2)cc(-c2ccccc2)nc1N
O=c1[nH]c2nc(-c3ccccc3Cl)nn2c2c(F)cccc12
O=c1cc(-c2ccccc2)[nH]c2ccccc12
CC(=O)NCC1CN(c2ccc3c(c2)OC(=Cc2ccc(C(C)(C)C)cc2)C3=O)C(=O)O1
CCN(Cc1cc(=O)[nH]c2c(F)cccc12)C(=O)c1cc(-c2ccccc2)on1
CC(C)n1cc(C(=O)c2cncc(NC(=O)Cc3ccc(C#N)nc3)c2)c2cncnc21
Cc1cn(-c2cc3c(C4(C)CC4)c(N)c(=O)[nH]c3cc2F)cn1
CCc1ccc(C=C2CCCC3(C2=O)C(c2ccc(OC)c(OC)c2)CN(C)C32C(=O)c3cccc4cccc2c34)cc1
COc1cc(C(=O)NC(C)CCc2ccccc2)ccc1Nc1nc2c(s1)C(C)CC(C)(C)C2
N=C(Cc1ccc(NC(=O)Cc2ccc(Nc3ncc(C4CC4)o3)cc2)cc1)NC(=O)CCc1c[nH]cn1
OCC1OC(Oc2ccccc2)C(O)C(O)C1O
Cc1nc(N2CCOCC2)c2[nH]c(-c3ccc(C(F)(F)F)cc3)cc2n1
CC(=O)c1ccc(-c2ccc(NS(=O)(=O)C(F)(F)F)cc2)cc1
C=CCN1C(=O)NC(=O)C(=C(C)NCCC2=CCCCC2)C1=O
COC(=O)C(CCc1ccccc1)CC(C)C1=C(C)C(=O)C(C)=C(N2CC2)C1=O
O=C(Nc1cccc(F)c1)c1cccc(N2CCN(C(=O)CCl)CC2)c1
COC(=O)C(C(=O)Nc1cnc(-c2ccc(F)cc2)cn1)C1CCCC1
CCOC(=O)C1C(=O)C=C(c2ccc(C)c(C)c2)CC1c1cc(OC)c(OC)c(OC)c1
COC(=O)c1cc(O)c2c(=O)cc(-c3ccccc3)oc2c1
CC(=O)c1ccc(-c2ccc(C(F)(F)F)cn2)s1
N=C(N)NCCCN=C(N)NCCCCCC[N+](=O)[O-]
C=CC1CC1(NC(=O)C1CCCN1C(C)C)C(=O)NS(=O)(=O)c1cnccn1
N#Cc1ccc(OCCN2CCc3c([nH]c4ccccc34)C2)cc1
O=C(NCCc1nc2ccccc2[nH]1)C1CCC(CNS(=O)(=O)c2cccc(F)c2)CC1
N#Cc1c(N)nc(SCc2cccnc2)c(C#N)c1-c1ccco1
COc1ccc(-c2c(Br)c(Nc3ccc(Cl)cc3)nc(OCc3ccc(C(=O)Nc4ccccc4C(=O)O)cc3)c2Br)cc1
Cc1cc2nc(CCN(C)C)[nH]c2cc1C
CC(NC(=O)CC12CC3CC(CC(C3)C1)C2)C(=O)O
CCc1ccc2c(c1)C(N=c1[nH]c3ccccc3s1)C(O)C(C)(C)O2
CC1CN(C(=O)OC(C)(C)C)CCN1c1ncc(OCc2ccncc2C#N)cn1
CC(=O)Nc1cccc(OC(=O)CCNC(=O)c2cccnc2)c1
COc1ccc2c(c1)C(=NNc1nc(-c3ccccc3)cs1)C(=O)N2
COc1ccc(-c2ccc3c(c2)nc(-c2ccc(OC)cc2)n3Cc2ccc(C(=O)NCCc3ccncc3)cc2)cc1
O=S(=O)(Nc1ccc(Cl)cc1)c1ccc(C=NO)cc1
COc1cc(S(=O)(=O)n2cc(-c3cc4cc(C5CCNCC5)ccc4[nH]3)c3ccc(C(=O)O)cc32)ccc1Cl
Cc1cc(-c2ccc(C(=O)c3ccccc3C(=O)O)cc2)cc(=O)[nH]1
CC(C)(C)NC(=O)NC(NC(=O)Cc1ccccc1)C(O)CC(Cc1ccc(F)cc1)C(=O)NC1c2ccccc2CC1O
CN1C(=O)c2ccc(Nc3cccc([N+](=O)[O-])c3)cc2C1=O
C[N+]1(CCO)CCC(n2cc(-c3ccccc3)oc2=O)C1
Cc1ccc(C(=O)C=CC(=O)O)cc1
Cc1ccc(Oc2ccc(N)cc2)cc1CC(N)C(=O)N1CCC2(CC1)SCCS2
NC1=CC(=O)C=C(CN2CC3CN(CC4CC4)C(=O)C3C2)C1=O
CC(CCO)C1CCC2C3=C(C(=O)CC21C)C1(C)CCC(OC2OC(CO)C(O)C(O)C2O)CC1C3(C)C
Cc1ccc(C)c(CN2C(=O)CC(C)(C)C2=O)c1
COc1cc2c(cc1OC)C(c1cccs1)C1c3ccccc3CCN1C2
Cc1cc(-c2cn(Cc3cn(Cc4ccccc4)nn3)nn2)ccc1O
CNc1nc(Nc2cc(Cl)c(C(=O)NC3CC3)cc2OCC(C)C)ncc1C(F)(F)F
CCS(=O)(=O)n1nc(-c2ccc(F)cc2)cc1N
CN(C)c1ccc(-c2nc3ccccc3c(N)c2C#N)cc1
COC(=O)c1cc2cc(N3CCN(C(=O)C4COc5ccccc5O4)CC3)ccc2o1
COc1cc2c(c3c1c(=O)c1cc4ccccc4nc1n3C)C(OC(=O)c1ccccc1)C(OC(=O)c1ccccc1)C(C)(C)O2
Cc1nn(C)c2c(Oc3ccc(C(=O)NC(C)c4ccccc4)cc3)cc(F)cc12
COc1ccc(-c2nccn2C2CN(c3ccc4ccccc4n3)C2)cn1
CCCCCCCN(CCCCCSc1nc2ccccc2o1)C(=O)Nc1ccc(F)cc1F
CC(=O)NCC(=O)OC12CCC3(C)C(CCC4C5(C)CC(OC(=O)CNCCC[N+](C)(C)C)C(OC(=O)CN)C(C)(C)C5CCC43C)C1C2(C)C
CC(Cn1c(O)nc(N)c(Cc2ccccc2)c1=O)c1ccc(C(=O)NC(CCCNC(=N)N)C(=O)O)cc1
CC1CCOC2(COC(=O)Cc3ccccc3)CCC1(C)O2
CC(=O)Nc1ccc(NC(=O)CSc2nnc(-c3ccccn3)s2)cc1
COC(=O)C1(c2ccccc2)CC1CN1CCC2(C=Cc3ccccc32)CC1
CCC(C(=O)OC)n1c(C)cc2c1C(=O)C(OC)=C(N1CC1C)C2=O
CC(=O)CC(O)CCC1OC(=O)c2ccccc21
O=C(Nc1ccc(F)cc1)NC1CCC(CCN2CCC(c3ccccc3)(C3CCCCC3)OC2=O)CC1
CCCOc1ccc(-c2nc(=O)n3ccccc3n2)cc1
O=C(Nc1ccc(NCCn2ccnc2)nc1)c1ccc2nc(Nc3ccc(F)cc3)c3nncn3c2c1
CC(C)(C)NC(=O)C1CN(Cc2ccccc2)CCN1CC(O)C(Cc1ccccc1)NC(=O)OCc1cncs1
Cc1cc(-n2ccnc2)nc(C(C)O)n1
Cc1c(C)c2c(c(C)c1O)CCC(C)(C(=O)NN=Cc1ccc([N+](=O)[O-])s1)O2
CCCn1nc(-c2ccc(C(F)(F)F)cc2)cc1-c1ccc2cc(NC(=O)C3CC3)ncc2c1
Cc1nc(C=Cc2ccco2)cc(Cl)c1Cl
Cc1cccc(S(=O)(=O)Nc2cccc(-c3nc4ccccn4c3NCC(O)CN3CCCC3)c2)c1
O=C(O)c1nc2ccc3ccc(Cl)cc3n2n1
CC(C)Sc1nnc(-c2ccc(NC(=O)COc3ccc(Cl)cc3)cc2)o1
Clc1ccc(CN2CCN(Cc3ccccc3)CC2)cc1Cl
CCOC(=O)C1CCCN(C(=O)Cn2cc(C)c3cc(S(=O)(=O)N4CCCCC4)ccc32)C1
CC(CNS(=O)(=O)C(C)(C)C)NC(=O)c1ccccc1
CCC(=O)N(CC(C)C)C1CC(C(=O)OC)C=CC1O
N#Cc1ccccc1NC(=O)CCN1CCN(CCO)CC1
O=C(Nc1ccc(F)cc1)c1c[nH]c2cccc(O)c2c1=O
CC1(F)COCC(NCc2ccncc2)C1O
CCOC(=O)C12CCC=C1N(Cc1ccco1)C(=O)C(CC(=O)N1CCOCC1)C2
N#Cc1ccc(-c2[nH]nc3c2C(=O)c2c(NC(=O)NN4CCCC4=O)cccc2-3)cc1
COc1ccccc1NC(=O)Nc1ccc(-c2nc(N3CCOCC3)nc(N3CCOCC3)n2)cc1
CC(=O)c1ccc(NC(=O)CSc2cn(CC(=O)N3CCOCC3)c3ccccc23)cc1
COc1ccc2c(c1OC)CNCC2c1c[nH]c2ccccc12
CC(C(=O)NCC(=O)O)c1ccc2cc(OCCc3ccccc3)ccc2c1
c1ccc2c(Cc3cnco3)c[nH]c2c1
C=CNC(=O)C1N(C(=O)C(O)C(Cc2ccccc2)NC(=O)C(NC(=O)C(NC(=O)C(C)(C)C)C(C)(C)C)C(C)(C)C)CSC1(C)C
NCCCC(=O)NCCCCCCCNC(=O)C(Cc1ccccc1)NC(=O)CCc1ccc(-c2ccccc2)cc1
CCOC(=O)C(Cc1ccccc1)NC(=O)C(C#N)c1ccc(OC)c2ccccc12
CCC(C(=O)Nc1ccc(NC(=O)c2cccs2)c(Cl)c1)c1ccccc1
CC(C)C1C(OCc2ccccc2)C(C)C(OCc2ccccc2)C2(O)OC(O)CC12
CCCS(=O)(=O)N1CC2CCC(C1)N(Cc1ccccc1F)C2
C=C(C)C(=O)OCCOC(=O)C=CC(O)C=CC(C)(C)O
CC(C)c1ccc(-c2ccc(=O)n(CCNC(=O)Nc3c(C4CC4)cccc3C(F)(F)F)n2)cc1
COC(=O)c1c(C(=O)C=CN(C)C)c2cc(OC)ccn2c1C(=O)OC
COC(=O)c1c(C)nn(C(=O)C=Cc2ccccc2)c1CSc1ccccc1
Cc1cc(Cl)ccc1Nc1nc2c(c(N(C)C(C)C)n1)C=C=C2
CCOC(=O)C[n+]1cccc(-c2ccc(C=CC(=NO)c3ccc(C)cc3)s2)c1
Cc1c(C2(C)CC(c3ccccc3)=NO2)c(=O)n(-c2ccccc2)n1C
CCCn1c(=O)c2nc(C3CCC(O)CC3)[nH]c2n(CCC)c1=O
COc1ccc(S(=O)(=O)N2CCCCC2)cc1NC(=O)c1ccnn1C
COc1cc(C(=O)N(Cc2ccccc2)c2ccccn2)cc(OC)c1OC
CC(CN1c2ccccc2Sc2ccccc21)NC(=O)C(N)CC(=O)O
CCCCCCCCSC(=O)c1cc2cc(C)ccc2[nH]1
COC(=O)c1cc(I)c2c(c1)C(=O)c1cc(OC)ccc1C2=O
CC(C)=CCCC(C)=CCCC(C)=CCCC(C)(C)C(=O)C=CC1=CC2OC2C(C)(C)C1
C=CCCC(C)(O)CCC=C(C)C
Cc1cc2c(cc1-n1c(C)ccc1C)C(C)(C)CCC2(C)C
O=c1[nH]c2[nH]c(-c3ccncc3)cc2c(N2CCCC(N3CCCC3)C2)c1-c1nc2ccccc2[nH]1
COc1ccc(NCC(=O)NC2=C(C(=O)O)CCCC2)cc1S(=O)(=O)Nc1ccccc1
OC1(C(F)(F)F)CC2CC21
Nc1ccc(N)cc1
CC(C)CCNC(=O)c1cc2cc(S(=O)(=O)N3CCOCC3)ccc2o1
CCNC(=O)Nc1nc(NC(c2ccccc2)C(F)(F)F)nc2c1ncn2C1OC(C(=O)NCC)C(O)C1O
CNC(=S)N1CCC2(CC1)Oc1ccccc1C(=O)C2(C)C
CCC(C)C(NC(=O)C(CC(C)C)NC(=O)CNC(=O)C(N)CCC(N)=O)C(=O)NC(CCC(=O)O)C(=O)NC(CC(C)C)C(N)=O
COc1cccc2cc(C(=O)NC3CCCCC3)c(=N)oc12
COc1ccc(-c2ccc3ncnc(Nc4ccc(O)cc4)c3c2)cc1
CC(C)=CCOc1cc(Nc2cc(C)ncn2)ccc1NC(=O)c1ccc(Nc2cc[n+](C)c3ccc(N)cc23)cc1O
CSc1ccc(S(=O)(=O)N2CCC3OCCC3(C(=O)N3CCCN(C(C)C)CC3)C2)cc1
Cc1ccc(C(=O)CN2C(=O)NC(=Cc3cn(C)c4ccccc34)C2=O)cc1
CC1COCCN1c1cc(C2(S(=O)(=O)c3ccc(Cl)cc3)CCC2)nc(C2(C#N)CC2)n1
COc1cc(C2c3cc4c(cc3C(Nc3ccc(C(=O)Nc5ccc(O)c(C)c5)cc3)C3COC(=O)C23)OCO4)cc(OC)c1O
COc1ccc(C(=O)Nc2nc3nc(C)c(C)nc(=S)n3n2)cc1
CCCCC1=NC(C)(c2ccccc2)C(=O)N1Cc1ccc(-c2ccccc2-c2nn[nH]n2)cc1
CCOCC(=O)N(Cc1cc2c(=O)n(C)cc(C)c2s1)C1CCS(=O)(=O)C1
CCCCCCCCCCCc1ccc(-c2noc(-c3c(C)n(CC(=O)O)c4c(C)cccc34)n2)cc1
COc1ccccc1C(=O)C=CC=Cc1cccnc1Cl
O=C(O)Cn1nc(-c2ccccc2)c2c1CCN(c1ncccc1Cl)C2
O=C(CN1CCN(S(=O)(=O)c2ccccc2F)CC1)Nc1ccccc1
CCNC(=S)NNC(=O)c1cccc(Cl)c1
Cc1ccsc1C1SCC(=O)N1N=Cc1cn(C)nc1-c1ccc2c(c1)OCO2
Oc1ccc(C=NNC2=NCCCCC2)c(O)c1
Cc1ccccc1NC(=O)C1CCCN1C(=O)c1ccc2cc(Br)ccc2c1
N#Cc1c(N)ncn(C2OC(COP(=O)(O)OP(=O)(O)OP(=O)(O)OP(=O)(O)O)C(O)C2O)c1=O
CCCCNC(=O)c1cc(-c2ccc(F)cc2)on1
CCC(CO)NC(=O)c1ccc(C)c(NC(=O)Cc2cccc(Oc3ccccc3)c2)c1
O=C1NCCN1CCN1CCCC(c2cn(-c3ccc(F)cc3)c3ccc(Cl)cc23)C1
CS(=O)(=O)n1cnc2c(N3CCN(C(=S)Nc4ccc(F)cc4)CC3)cccc21
CC1CN(C(=O)CSCc2ccccc2Cl)CC(C)O1
COC(=O)CCCC(=O)OC1CCC2(C)C(CCC3(C)C2CC=C2C4C(C)C(C)CCC4(C(=O)n4ccnc4)CCC23C)C1(C)C
COCCNC(=O)C1CCN(S(=O)(=O)c2cc(C(C)C)ccc2C(C)C)CC1
CN(C)c1ccc(N2CC(CNCC3COc4ccccc4C3)OC2=O)cc1
CC(C)N(Cc1nccn1C)C(=S)Nc1ccc2c(c1)OCCO2
CC1=C2C3OC(=O)C(C)C3CCC2(C)C=CC1=O
Cc1cc(C)nc([N-][N+]#N)n1
COc1cc2c(cc1OC)CN(CCc1ccc(NC(=O)c3ccc(C(=O)Nc4ccccc4N)s3)cc1)C(c1ccccc1)C2
CC(C)Cc1ccc(C(C)c2nn(CN)c(=S)o2)cc1
CC=CC1CC(O)C(O)C1
C=CCn1nc(C(=O)N2CC(C)OC(C)C2)cc1C
COc1cc(NN=Nc2ccccn2)cc(OC)c1
COC(=O)c1ccc(S(=O)(=O)N2CCC(OCc3ccccc3)CC2)cc1-c1cccs1
COc1ccc(S(=O)(=O)N(CC2CCCO2)C(CCSCc2ccccc2)C(=O)NO)cc1
CN1CCN(Cc2cc(-c3cccc(CNC(=O)c4ccnc(NC5CC5)c4)c3)ccc2F)CC1
CCC(Oc1ccccc1)c1nc2ccccc2o1
NC(=O)C(CCCCNC(=O)CCCC1SCC2NC(=O)NC21)NC(=O)c1ccc(NC(=O)C(CCc2ccc(Cl)cc2)NC(=O)C(N)Cc2ccccc2)cc1
NC(=S)NN=C(CC(C(F)(F)F)C(F)(F)F)CC(O)(C(F)(F)F)C(F)(F)F
COc1ccccc1C=CC(=O)N1CCCC(c2cc(C)[nH]n2)C1
Cc1cc(C)nc(NS(=O)(=O)c2ccc(NC3=NCCCCC3)cc2)n1
COc1cc(NS(=O)(=O)c2ccc(C(C)=O)cc2)ccc1N1CCOCC1
Cc1cc(Br)ccc1OCC(=O)Nc1cc(C2CC2)[nH]n1
Cc1ccc(-n2c(C=Cc3cccc(F)c3)nc3ccc(F)cc3c2=O)cc1
CC(C)CN(CC(=O)Nc1cccc(C#N)c1)S(=O)(=O)c1ccc(C(C)(C)C)cc1
COc1ccc(C(C)=NNC(=O)c2cc(-c3ccco3)nc3ccccc23)cc1
CC1CC(C)CN(S(=O)(=O)c2c[nH]cn2)C1
COc1cc(OC)c2c(c1)c(CCN1C(=O)c3cccc4cccc(c34)C1=O)cn2CCCCCOC(=O)c1cc(OC)c(OC)c(OC)c1
COc1cccc(-c2nc3cc(C=CC(=O)c4ccc(Cl)cc4)ccc3o2)c1
CCOC1OC(C(=O)NCC2CC2)=CC(C2CC2)C1CCCO
CCCCc1c(OC(C)=O)c(CCC)c2c(c1OC(C)=O)OC(C)(C)c1c3c(cc(OC(C)=O)c1-2)OCO3
C=C1CCC2C(C)(CO)C(O)CCC2(C)C1CC=C1C(=O)OCC1OC(=O)C=CC1CCCCC1
Cc1ccccc1CS(=O)(=O)CCN(C(=O)c1csnn1)C(C(=O)NC(C)(C)C)c1ccc(F)cc1
Clc1c(Cl)c(Cl)c(Cl)c(Cl)c1Cl
CC(C)(C)OC(=O)NCC1CN(c2ccc(OCC3COC(C)(C)O3)c(F)c2)C(=O)O1
CCOC(=O)c1nc2c3ccc(Cl)cc3ncn2c1N
O=C(NC1CCCN(c2cccc(C(F)(F)F)c2)C1)c1cccc(-n2cncn2)c1
CCNc1nc2sc(-c3ccc(Cl)cc3)nc2c(=O)n1Cc1ccccc1
Cn1cc(-c2cn3c4c(sc3n2)CCCC4)ccc1=O
O=NC(=O)NCC(=O)NCCOc1ccc(F)cc1
CNC(=O)c1ccc(Nc2nc3c(C)cccc3n3cnnc23)cc1
O=C(O)CCC=CCC=CCC(O)C=CC=CC=CC(O)CC=CCCO
NC(=O)CCC1CCN(C(=O)c2cccc(NC(=O)c3ccc(Cl)cc3Cl)c2)CC1
Brc1nc2ccccc2nc1N1CCC1
Cn1nccc1-c1cc(NC(=O)c2nc(-c3cc(F)ccc3F)sc2N)ccc1F
FC(F)(F)c1ccc(C(OCCN2CCN(C(=S)NC3CCCC3)CC2)c2cccnc2)cc1
CCC(=O)NC1C(=O)N2C1SC(C)(C)C2C(=O)O
O=C(NC1=NCCS1)C(CCc1ccccc1)NS(=O)(=O)c1cccs1
CN(C)CC(c1csc(F)c1)c1cnc2ccc(C#CCNC(=O)c3cccn(Cc4ccc(F)c(F)c4)c3=O)cc2c1
CC(Oc1cccc(Cl)c1Cl)C(=O)N1CCN(Cc2ccccc2)CC1
COCC1CCCN1c1cc2c(c(NC(C)=O)n1)c(=O)c(C(=O)O)cn2C(C)(C)C
O=C1C2C3=C(c4ccccc4)C4(Cc5ccccc5C4=O)c4ccccc4C3C(c3ccccc3)(c3ccccc3)C2C(=O)N1c1ccccc1
CC(=O)OC1CCC(C)(O)C23OC(C)(C)C(CC(OC(=O)c4ccccc4)C12C)C3OC(C)=O
CCCn1nnnc1C(c1ccc(OC)cc1)N1CCN(Cc2ccccc2)CC1
C=CCN1CCC2(C)c3cc(C(=O)OC)ccc3CC1C2(C)C
CCN1c2ccccc2N(C(=O)Nc2ccccc2)C(C)C1(C)C
CCCCC1CC(=O)OC1CCCCCCC=Cc1occ(C)c(=O)c1C
O=CN(O)CC(CC1CCCC1)C(=O)N1CCCCN1C(=O)N(CCCn1ccnc1)C1(C(=O)Nc2ccccc2)CC1Cc1ccccc1
CC(C)c1ccc(-c2csc(NN=Cc3ccc(-c4ccc(OC(=O)N(C)C)cc4)o3)n2)cc1
CC(C)(CO)C(=O)C(C)(C)Cc1ccc(OCCc2ccc3c(c2)CCNCC3)cc1
CCOC(=O)C12CCC=C1N(CCC1=CCCCC1)C(=O)C(CC(=O)NCCc1ccc(C)cc1)C2
Cc1cccc(C)c1NC(=O)C1(NC(=S)Nc2ccccc2)CCCCC1
Cc1ccc(S(=O)(=O)NN=C(c2ccc([N+](=O)[O-])cc2)n2ccnc2)cc1
COc1ccc(C2=NN(C(=O)c3cccc(S(=O)(=O)N4CCN(C)CC4)c3)C(c3c(C)n(C)n(-c4ccccc4)c3=O)C2)cc1
Cc1cc(C)c(CN2C(=O)NC3(CCCc4ccccc43)C2=O)c(=O)[nH]1
O=C(c1ccc(Oc2ccc(O)cc2)cc1)c1cc(C(=O)c2ccccc2)c2[nH]c(=O)sc2c1
COc1ccc(C2Sc3cc(Cl)ccc3N(CCN(C)C)C(=O)C2O)cc1
C=CCc1cc(C=CC(=O)C=Cc2cc(OC)c(OC)cc2OC)c(OC)cc1O
Cc1cnc(NC(=O)CSc2nnc(C)s2)s1
Cn1cccc1C(=O)Nc1cc(Cl)ccc1-n1cncn1
O=C1OC(CO)CN1c1nc2cc(Cl)c(Cl)cc2s1
CCNC(=O)C1C=C2c3cccc4c3c(cn4C(C)C)CC2N(C)C1
N=C(NO)c1nc(C2OC(CO)C(O)C2O)n2ccc(N)nc12
CC12CCC(NCCCN)C=C1C(O)CC1C2CCC2(C)C1CCC1(C)c3ccc(CNCCCNCCCCCN)cc3CC12
COc1cccc(CC(Cc2ccccc2)CN2CCC(n3c(=O)n(CCN4CCCCC4)c4ccccc43)CC2)c1
Cn1cc(C#N)c2ccc(F)cc21
CC(c1ccc(C(C)(C)C)cc1)S(=O)(=O)c1cccc(NC(=O)Nc2ccc(F)cc2)c1
O=C(CCCCCCc1ccccc1)c1ncc(-c2ccccn2)o1
CCC1Cc2ccc(N3CC(C)C(Cl)C3)cc2N(CC(=O)N(C)C)C1=O
CC1=CCCC2(C)OC2C2OC(=O)C(Cn3cnnn3)C2CC1
CC(C)(C)c1cc(C(=O)N2CCN(c3ccc(F)cc3)CC2)cc(C(C)(C)C)c1
O=C(Nc1ccc(Cl)cc1)C1CC1
Fc1cccc(-c2c[nH]c(-c3cn(Cc4ccc(Cl)cc4)c4ccccc34)n2)c1
CCCCCCCCCCCCCC(=O)NCCCNCCCCCCNCCCNC(C)CCCNCCCNCCCCNCCCN
Nc1nc2c(cnn2Cc2ccc3c(c2)OCO3)c2nc(-c3ccco3)nn12
Cc1ncccc1C1CCCN1C(=O)c1cc(Br)cc(Br)c1O
COC(=O)c1cc2c(cc1NC(=O)c1ccccc1)Nc1ccc(C(C)(C)C)cc1NC2=O
CC(C)CC12OC(=O)N3C=CC(C=Cc4ccccc4)C31C(c1ccccc1)CC2c1cccc(C(C)C)c(=O)c1
CCOc1ncccc1C(=O)OCC(=O)NC1CCCC1
CCOC(=O)N1CCN(c2c(NCCCCCN3CCN(C(=O)CCC(=O)O)CC3)c(=O)c2=O)CC1
Cn1c(N)nc2c(Nc3ccccc3)nc(Cl)nc21
COc1ccc(C2c3c([nH]c(N)nc3=O)N=C3COC(=O)C32)cc1OC
NC(=S)c1ccc2nsnc2c1
Cc1ccc2nc(N3CCN(C)CC3)c3c(C)nc(C)n3c2c1
CCCCCCCCCCCCCCCCCC(=O)c1nc2ccccc2o1
Cn1c2c(c3cc(S(=O)(=O)c4ccccc4)ccc31)C(CCC(=O)O)c1ccccc1-2
O=C(C1CCC(Cn2c(O)c3ccc(Cl)cc3nc2=S)CC1)N1CCc2ccccc2C1
CN(C)Cc1ccccc1-c1cc(Nc2ccc(OCCCC(=O)O)cc2)ncn1
CCC(=O)Nc1cc(C)c(-c2nc3ccccc3o2)s1
Oc1ccc2c(c1)C1CC(c3ccccc3)C2N1
CC(=O)N1CCCC1C(NS(=O)(=O)c1ccc(-c2ccc(Br)cc2)cc1)C(=O)O
CC(=O)OC1CC(C)(O)C23OC(C)(C)C(CC(OC(=O)c4ccccc4)C2(C)C1OC(C)=O)C3OC(C)=O
CCOC(=O)c1c(SCC(=O)NCc2ccco2)nn(Cc2ccccc2)c1C
Cc1cc(Cl)ccc1NC(=O)C1Cc2ccccc2O1
COc1ccc(-c2cc(C)no2)cc1S(=O)(=O)N1CCCCC1
COc1cc(N2CCC(CN)CC2)ccc1-c1cncc2nc(-c3ccc(F)cc3F)ccc12
Cc1cc2c(c3c1C(=O)C(C)(C)O3)C(=CNC(C)C)C(=O)O2
Cc1c(CCC(=O)OCC2CCCO2)c(=O)oc2c(C)c3occ(C(C)(C)C)c3cc12
CCN1C(=O)C(=Cc2ccc(N(C)C)cc2)N=C1NCCc1ccccc1
COc1cc(C(=O)c2oc3ccccc3c2NS(=O)(=O)c2ccc3ccccc3c2)cc(OC)c1OC
C=C(C)C1CCC2(O)C3CCC4CC(O)CCC4(C)C3CCC12C
COc1cccc(C2CCCCN2Cc2coc(-c3cc(Cl)ccc3O)n2)c1
Cc1c(Cl)cccc1NC(=O)CN1C(=O)NC(C)(C2CC2)C1=O
O=C(CCCN1C(=O)c2ccccc2C1=O)NNC(=O)c1ccc(N2CCCC2=O)cc1
CNC(=O)c1cc2nc(C#CC3CCCN3S(=O)(=O)c3ccccc3C(F)(F)F)[nH]c2cc1Cl
COc1ccccc1CNC(=O)Cn1c(=O)on(Cc2ccc(F)cc2)c1=O
CN1C(=O)C=CC2(C)C3CCC4(C)C(C(N)=O)CCC4C3CCC12
Cc1c(-c2nnc(CC(C)C)o2)cn2ncc(C#N)c(Nc3ccc(Oc4ccccc4)cc3)c12
O=c1[nH]c2cc(CCN3CCN(c4cccc5c4OCCO5)CC3)ccc2s1
NC(=O)N1CCC(CC(=O)N2CCCC(N3CCN(c4ccc(F)cc4)CC3)C2)CC1
c1ccc2c(c1)oc1nccn12
Nc1ccc(NC(=O)c2ccccc2)c(Cl)c1
CCCCCCCCOCc1ccc(CCC(OC)C(C)(C)C)cc1
COCCCNc1ncc(-c2cccc3c(C)cccc23)c(NC2CCC(O)CC2)n1
CC(=O)C(F)(F)C(F)(F)C(F)(F)C(F)(F)C(F)(F)F
Cn1nnc2c(Sc3ccc(OCC(C)(C)CC(=O)O)cc3)ncnc21
CN1CCN(c2cccc(-c3c(Cl)cnc4[nH]cc(C(=O)c5ccccc5)c34)n2)CC1
CC(C)CC(NC(=O)C(N)Cc1ccccc1)C(=O)NCC(=O)NC(Cc1ccccc1)C(=O)O
O=C(C1CCCN(S(=O)(=O)c2cccnc2)C1)N1CCN(c2cccc(Cl)c2)CC1
CCc1ccc(S(=O)(=O)NC2C3CCN(CC3)C2Cc2cccnc2)cc1
COc1ccc(CN2CCC3(CC(N(C)C)CCO3)C2)cc1
COC(=O)c1ccc(N2C(=O)CSC2c2c(Cl)cccc2Cl)cc1
CN(CCc1ccccn1)C(=O)C1CC(S(=O)(=O)c2ccccc2Cl)CN1CCc1cccnc1
CN1CCCC(OC(=O)c2cccc3ccccc23)C1
CCN1C(=O)c2ccccc2S(=O)(=O)c2ccc(C(=O)NCc3ccccn3)cc21
CCCCc1c(O)ccc2c1CCC1C2(C)CCC2(C)C3CC(C)(C)CCC3(C(=O)OC)CCC12C
Cc1nc(-c2ccc(CCNC(=O)c3cccc(Cl)c3F)cc2)cs1
CCCN(CCC)Cc1c(C)c(C)c(C(C)=O)c(O)c1O
CCCNc1ncc(C=Cc2ccc3ccccc3n2)cn1
CCCCC(=O)Nc1ccc(C(=O)Nc2nnc(C)s2)cc1
N#CC(Cc1cccc(-c2cn(Cc3ccc(F)cc3)nn2)c1)NC(=O)C1NC2CCC1C2
CC1(c2ccccc2O)CSC2=NCCN21
O=C(c1cc2ccccc2[nH]1)c1cn(Cc2c(F)cccc2-c2ccc(F)cc2)c2ccccc2c1=O
COc1cccc2c(CCC(=O)Nc3cccnc3)c[nH]c12
C(#Cc1cccn2cccc12)c1ccccc1
CCCCCCNCCCc1c[nH]c2ccc(F)cc12
COc1cccc(NC(=O)c2ccc(C(=N)NO)cc2)c1
COC(=O)C1C(C(=O)c2ccc([N+](=O)[O-])cc2)C12C(=O)Nc1ccc(Br)cc12
CCCOc1ccc(-c2cc(C(F)(F)F)c(C#N)c(SCC(=O)Nc3ccc(NC(C)=O)cc3)n2)cc1
CCC(C(C)C)C1CCC(O)C(C)C=CC=CC(O)CC(O)CCC(O)C1
c1ccc(OCCCCOc2ccc(-c3cc4ccccc4o3)cc2)cc1
Nc1nc(CCNC(=O)c2cccc(Cl)c2NC(=O)OCc2ccccc2)c[nH]1
CCC(C)C1NCC(P(=O)(O)O)C2CCCC21
O=C(CNCCO)Nc1ccccc1Sc1ccccc1
Oc1c(F)c(F)c(Cn2ccnc2)c(F)c1F
CC(C)NC(=O)C1CCCCN1C(=O)c1ccccc1
Fc1ccc(N2CCN(CCCCN3CCc4c(c5cc(F)ccc5n4-c4ccc(F)cc4)C3)CC2)cc1
CC(C)(C)n1ncc2c(=O)n(NC(=O)c3nnc(-c4ccccc4)o3)cnc21
COc1ccc2c(c1)-c1ccc3ccc(CN(CCO)CCO)cc3c1CC2
NS(=O)(=O)c1ccc(CNC(=O)COC(=O)c2ccc3ccccc3c2)cc1
O=C(C(O)C(O)COCc1ccccc1)C1OC1c1ccccc1
Cc1ccc(-c2cn(-c3ccc(CC(C#N)NC(=O)C4NC5CCC4C5)c(F)c3)cn2)cc1
O=[N+]([O-])c1cccc2c(N=Nc3ccccc3O)ccnc12
CCCCN(CCCC)CCNC(=O)c1cc2cc3cc4ccc(OC)c(OC)c4nc3cc2s1
c1ccc(CCNc2nc3c(-c4nc5ccccc5s4)cccc3n2C2CCCC2)cc1
CNc1ncc(-c2cccc3c2C(CNC(C)c2ccc(F)c(F)c2)C(C)(C)O3)cn1
N=C(N)c1ccc(O)c(N)c1
Cc1ccc(NC(=O)N2CCCC2C(=O)NNc2ccccc2)cc1C
COc1cc2oc(=O)c(CC(=O)NCCCNC(=O)CCCCC3SCC4NC(=O)NC43)c(C)c2c(O)c1OC
CON=CCCc1ccc(OC)c(Oc2ccccc2)c1
CC(=O)NC(C(=O)NC(C(=O)NC(CC(C)C)C(O)Cc1ccccc1)C(C)C)C(C)(C)C
CCOC(Cn1c(=O)c2ccccc2c2ccccc21)OCC
C=CCn1c(SCc2csc(-c3ccc(Cl)cc3)n2)nnc1-c1cnccn1
O=C(c1ccns1)N1CCC(Oc2ncccc2C2CCOC2)C1
NC(=O)c1cn(C2OC(COP(=O)(O)OP(=O)(O)O)C(O)C2O)c2[nH]cnc(=O)c12
CCCOc1ccc(NC(=O)OCc2cc(=O)c(O)co2)cc1
CC(C)(C(=O)O)c1ccc2c(c1)C(=O)c1cc(-c3ccc(F)cc3)ccc1CO2
COCCOc1ccc(N2CCC(Oc3ccc(C(C)NC(=O)Nc4cccc(F)c4)cc3)C2)c(C)n1
CNC(=S)NCCCCn1nc(C)ccc1=O
CCCCCCC=C1CC(CO)(COC(=O)CCCCC)OC1=O
CCOc1cccc2cc(C(=O)OCC3=CCC4C(C)(CCC5C(C)(C)CCCC54C)C3)c(=O)oc12
CC1CCN(S(=O)(=O)c2c(F)cccc2F)CC1
O=C(CCSCCc1ccc(Cl)cc1)NCc1ccco1
O=C(NCC1CCN(C(=O)C2CC2)CC1)c1cccc(-c2ccccc2)c1
CC(=O)NC1CCC(CCN2CCN(c3cccc4c3CCO4)CC2)CC1
O=C(NC(Nc1cccc(C(F)(F)F)c1)(C(F)(F)F)C(F)(F)F)C1CCN(c2ccccn2)CC1
CC(C)N(CCNS(=O)(=O)c1cccc(C(F)(F)F)c1)C(=O)c1ccccc1
O=C(COc1cccc2[nH]cc(S(=O)(=O)c3ccccc3)c12)NS(=O)(=O)c1cc(Cl)c(Cl)s1
O=C(c1ccc(F)cc1)c1oc2ccccc2c1-c1ccco1
CCc1cc(=O)oc2cc(C)cc(OCC(=O)N3CCN(C(=O)c4ccc(F)cc4)CC3)c12
COc1cc(Nc2nc(Nc3ccccc3)n3nc(C)nc3c2C(N)=O)cc(OC)c1OC
CC1(C)Cc2c(CBr)cc(O)c([N+](=O)[O-])c2O1
CC1(c2ccccc2)CC(O)c2c(O)cc(OCC(O)CNC(Cc3ccccc3)C(=O)O)cc2O1
O=C1OC2(C(c3ccccc3)=C1c1ccccc1)c1ccccc1NC(c1ccccc1)C21CC1
Cc1ccc(C(=O)Nc2cc3ccc4c(c3cn2)OCO4)cc1
CC(=O)C1CC2C(C)(C)C(=O)C=CC2(C)C2(C)C(=O)CC3(C)CCCC3C12C
O=c1cc(O)n(O)c(=O)n1CCc1ccccc1
C=C1CC2C(C)(C(=O)O)CCCC2(C)C2(C)CCC3C(OC(=O)C3(C)C)C12
Cc1ccccc1NC(=O)Cn1ccc(=O)cc1
COC(=O)c1c(-c2cc(OC)c(OC)c(OC)c2)c2cc(Cl)c(OC)cc2c(=O)n1CCC#N
CCCCOc1ccc(CNc2nc(NCCOC)ncc2Br)cn1
O=C(NC(Cc1c[nH]c2ccccc12)C(=O)OCc1ccccc1)c1ccccc1
CCCCCCCCCCCCCCCCC(COP(=O)([O-])OCC[N+](C)(C)C)OC(C)=O
CC1SC(=O)NN=C1c1c[nH]c2ccccc12
COc1ccc(-c2c(NC(N)=O)sc3nc(SC)n(-c4ccc(Cl)cc4)c(=O)c23)cc1
CS(=O)(=O)c1ccc(CN2C(=O)C(=Cc3ccc(O)c(Br)c3)N=C2c2ccc(Cl)cc2)cc1
Cn1cnc2cc(NN=CC=Cc3ccccc3)ccc21
CC(C)(C)c1ccccc1NC(=O)c1ccc(-c2ccc(F)cc2F)o1
CC1(C)OCC2(C(=O)Nc3ccc(Cl)cc32)c2ccc(OC(=O)c3ccc(Cl)cc3)cc2O1
CCN(Cc1cnc[nH]1)c1ccc(-c2ccc(Oc3ccccc3)cc2)cc1
Cc1ccccc1S(=O)(=O)N1CC2C3C=CC(C2C1)C1C(=O)N(c2ccc4c(c2)OCCO4)C(=O)C31
N=c1c(C(=O)NCc2ccccc2)cc2c(=O)n3ccccc3nc2n1CC1CCCO1
COc1ccc(C2(C)OC(c3ccc(C(=O)NCc4ccncc4)cc3)=NN2C(C)=O)cc1
CON=Cc1ccc(O)c(OC)c1
NCCOc1cc(O)c2c(=O)c(-c3ccc(O)cc3)coc2c1
CCN(CC)c1ccc2c(-c3c(F)cn4ncnc(N5CC(F)C(F)(F)C5)c34)noc2c1Cl
CCOP(=O)(Cc1ccc(-c2ncco2)cc1)Nc1ccc(CCc2ccc(Nc3ccccn3)nn2)cc1
C1=C2c3[nH]c4c(c3CCN2C=c2c(oc3ccccc23)=C1)CC4
CCc1ccc(-c2nccc3c2[nH]c2ccccc23)o1
COC(=O)C(NC(=O)c1[nH]cnc1C(=O)NCCNc1ncccn1)C1CCCCC1
CC1CC2CN(C)C(=Nc3ncc(Cl)cc3Cl)C2O1
O=C(c1ccco1)N1CCN(c2ccccc2Cl)CC1
NNC(=O)Nc1ccc(-c2c[nH]c3ccc(NC(=O)Nc4ccc(N5CCOCC5)cc4)cc23)cc1
CC(=O)NCC(=O)Oc1cc(C)cc(OC(=O)CCCCCCC(=O)O)c1
CCC12CCN(C(=O)CC(N)Cc3c(F)c(F)c(F)c(F)c3F)C(C(=O)OC)(Cc3ccccc31)C2
COc1ccc(C)cc1S(=O)(=O)N1CC(C(=O)N2CCCCC2)C2(CCC(=O)N(CC3CCCCC3)C2)C1
CCCC1Cc2cc(CC=C(C)C)cc(C)c2O1
CCC1(O)CC2CCC3(CN=CC3=O)CC2C1
N=C(N)NCCCCCCCCCCCCCCCC(N)C(=O)NCC(=O)NCC(=O)N1CCN(C(=O)C(Cc2ccc(O)cc2)NC(=O)C(N)Cc2ccc(O)cc2)CC1
CCc1cccc(N2CC(C(=O)Nc3ccccc3C(=O)OCc3cc(=O)n4nc(C)sc4n3)CC2=O)c1
CCCc1cc(Cc2cnc(N)c(CC)c2Cl)cc(CCC)n1
CC(NC(=O)c1[nH]cnc1C(=O)Nc1ccccc1)c1ccccc1
COc1cc(C(=O)NCCCN2CCN(Cc3ccccc3)CC2)cc(OC)c1OC
COCc1cc(-c2ccc(C(=O)O)cc2)on1
CCCCN(CCCC)C(=O)NC1Cc2ccccc2C1
CC(O)(c1ccc(C(=O)N(C2CC2)C2CC2)cc1)C(F)(F)F
Cn1ccc2cc(-c3nc4c(C(N)=O)cc(-c5ccc(C(F)(F)F)cc5)cc4[nH]3)ccc21
N#Cc1ccc(C(=O)Nc2cc(NC(=O)c3ccccc3Cl)ccc2OCC(=O)O)cc1
O=C(CCC(=O)NC1CCCCC1)Nc1cccc(F)c1
Cc1n[nH]c(-c2cn(C)c(C)n2)c1-c1ccc(F)cc1
Cc1cn(C2CC(O)C(CNC(=O)COCC(F)(F)F)O2)c(=O)[nH]c1=O
COC(=O)C1=C(c2ccc(Cl)cc2)CC2CCC1N2C(=O)NC(C)C
C(=CC1CC(N2CCCCC2)CO1)c1ccccc1
CCOC(=O)C(=Cc1ccc(OC(=O)C=Cc2ccccc2)cc1)CSc1nc(C)c(CC)s1
CC(=O)Nc1cccc(-c2cccc(C3(N)CCN(C)CC3)c2)c1
CC(C)c1cc(C(N)=O)c2ncnc(NC3CCNC3)c2c1
CC(=O)Nc1ccc(NC(=O)CC2CCCCC2)c(Cl)c1
COc1cccc(OC)c1C(=O)N(Cc1cc2cccc(C)c2n2nnnc12)CC1CCCO1
Cc1ccccc1CNC(=O)C1NS(=O)(=O)c2ccccc2S1
O=C1CCC(=C(Cl)Cl)C2=Nc3nc(O)[nH]c(=O)c3C(c3ccccc3)C12
CC(C)OC1CCCC1N(c1cc(Cl)ccc1CO)S(=O)(=O)c1ccc(Cl)cc1
CN1C(=O)C(=Cc2cccc([N+](=O)[O-])c2)SC1=S
O=C(NN1CCc2ccccc2C1)C1CC2CCC1C2
NC(=O)c1ccc2c(c1)CCc1cc(Br)cc(C(N)=O)c1N2
CN(CCc1nc(COCc2ccccc2)no1)C1CCCCC1
CC12CCC(O)CC1CCC1C2C(O)(CO)CCC1(O)CO
CC1(c2ccc(O)cc2)OC2CC3C(C)(CCC4C3(C)CCC3C(C)(C)C(O)CCC34C)OC2O1
CCCc1cc(=O)nc(SCc2ccc(C(=O)OC)cc2)[nH]1
Cc1ccc(-c2cc(C(=O)OCC(=O)Nc3ccc(S(=O)(=O)N4CCCCC4)cc3)c3ccccc3n2)cc1
CSc1ccc(CN2CCCC(CNC(=O)c3cccnc3C)C2)cc1
COc1cc2cc(-c3ccc4[nH]c(-c5nc6ccccc6[nH]5)nc4c3)ccc2cc1-n1cnc(C)c1
O=C(COc1ccccc1Cl)NC(=O)NC1CCCCCC1
CC(C)(CO)CCC(O)C(C)(C)O
O=C(c1cc(C(F)(F)F)cc(C(F)(F)F)c1)N(Cc1ccncc1)c1ccc(C(O)(C(F)(F)F)C(F)(F)F)cc1
CC(C)c1ccc(NC(=O)c2ccc(CNC3Cc4cccc(c4)CC=CCCC3CC(=O)O)cc2)cc1
Cc1ccsc1C(=O)OCC(=O)NC(C)CCc1ccccc1
CN(C)c1cc(CNC(=O)c2ccc(=O)[nH]c2)ccn1
CC1(C)C=Cc2c(ccc3c2OCCC(C)(C=CC=CC(O)CC(O)CC(O)CC(=O)O)C3O)O1
Cc1c(C(=O)Nc2ccccc2)nn(-c2ccccc2)c1-c1ccccc1
CC(=O)Nc1nc2ccc(-c3cnc(Cl)s3)cc2s1
COc1cccc2sc(N3C(=O)C(=Cc4ccccc4)N=C3N3CCN(c4ccccc4)CC3)nc12
O=c1oc2ccccc2cc1-c1nnc(SCc2nnc(-c3ccc(Br)cc3)o2)o1
CCn1cnc2c(N3CCCC3)ncnc21
Cc1cccc(C2c3ccc4ccccc4c3Oc3ncn(CC(N)=O)c(=N)c32)c1
CN1CCC(N(C)C(=O)CCCc2ccccc2)CC1
COc1ccc(C=Cc2cc(OC)c(OC)c(OC)c2)cc1N
O=C(NC(CS)C(=O)NC(Cc1ccccc1)C(=O)O)C(CS)Cc1ccccc1
COc1cc(OC)c(OC)cc1C=C(C#N)c1nc2ccccc2o1
CC(=O)OCC(=O)C1CCC2C3CCC4CC(NCCCNCCCNS(=O)(=O)c5cccc6ccccc56)CCC4(C)C3C(=O)CC12C
O=Cc1ccc(OCc2ccc(OCC(O)CN3CCOCC3)cc2)cc1
N#Cc1cccc(-c2ccc3c(c2)CCC(=O)N3)c1
CCCCc1cccc2c(OC(=O)Cc3ccc(OC)cc3)c(Br)ccc12
CC(C)n1nc(OCc2ccccc2)c2c(N)ncnc21
NCCCCC(NC(=O)C1CCC(CN)C1)C(=O)O
CCCN(C)C(=O)C1CNCC(C(=O)OC)C1
CC1=NN(c2ccccc2)C(c2ccc(OCCCF)cc2)C1
CC(NCC(O)c1ccc(C(F)(F)F)cc1)C(c1ccccc1)c1ccccc1
CN(C)C(=O)C(Cc1ccccc1)NC1CCC(c2c[nH]c3ccccc23)CC1
CC(=O)NC(C)c1ccc(OC2CCN(c3nc(N4CCC(O)C4)ncc3F)C2)cc1
CCN(CC(=O)Nc1c(F)cccc1F)C(=O)c1ccc(S(=O)(=O)NC(C)=O)cc1
O=C(Nc1cccc(Oc2ccc(Cl)cc2O)c1)Nc1ccc(Cl)c(C(F)(F)F)c1
CCc1ccc(CCN2C(=O)C(C)(Cc3ccc(OC)cc3)NC2=S)cc1
CCCc1nc(SCc2ccc(C(=O)NCc3ccc(C(=O)NC(CCC(=O)O)C(=O)O)cc3)cc2)n[nH]1
Oc1ccccc1C=Nc1ccc2c(c1)OCCO2
COC(=O)c1ccc(NC(=O)COc2ccc(F)cc2Cl)cc1
COc1cc(CN2CCN(C3CCSCC3)C(CCO)C2)c([N+](=O)[O-])cc1OC
C=CCN1C(c2ccccc2)C(=C)C(=O)C(c2ccccc2)C1c1ccccc1
COc1ccc(NC(=NC2CCCCC2)Nc2ccc(Cl)cc2)cc1
COc1cc(O)c2c(c1)OC(c1ccc(OC)c(OC)c1)CC2=O
Cc1nc2c(c(C)c1Cl)C1c3cc(C(=O)NCCN(C)C)ccc3N3C(CCCC13)C2
Cc1ccc(-c2nnc(SCc3nc(=O)c4ccccc4[nH]3)o2)cc1
Cc1ccc(C)n1NC(=O)C1CCCCC1C(=O)O
CCSc1nc(=O)c2cnn(-c3ccc(F)c(Cl)c3)c2[nH]1
CCn1c(SCC(=O)Nc2ccc(OC)cc2)nnc1C(C)C
Cn1c2ccccc2c2nnc(SCCN3CCCCC3)nc21
Cc1ccc(C)n1CC(=O)Nc1cc(C(=O)O)ccc1SC(F)(F)F
COc1ccc2cc(C(=O)NCc3cccs3)c(=O)oc2c1
Cc1nc(C2CCOC2)c2c(N3CCc4ncc(C(F)(F)F)nc4CC3)ncnn12
COc1ccc(N2Cc3c([nH]c4ccccc34)C(c3cccc4c3sc3ccccc34)n3nc(CO)cc3C2)cc1
CCCCCCCNC(=O)NC1CCCCNC1=O
O=C(Cc1ccccc1)NC(=S)Nc1cccc(NC(=O)c2ccco2)c1
Cc1cc(=O)oc2c3c(ccc12)OC(C1CCC(O)CC1)C3=O
COc1ccccc1C(=O)C=Cc1cc2ccccc2[nH]c1=O
N=C(N)NCCCNC(=O)C1CCCN1C(=O)C(Cc1c[nH]c2ccccc12)NC(=O)C(Cc1ccc(O)cc1)NC(=O)C(Cc1c[nH]cn1)NC(=O)C(N)Cc1c[nH]cn1
COc1cccc(Cl)c1CNC1CCCNC1c1cccc(OC(F)(F)F)c1
O=C(CCC(NS(=O)(=O)c1ccc2cc(Cl)nc(NCCc3ccccc3)c2c1)C(=O)O)c1ccc2ccccc2c1
O=c1[nH]nc2c(c1-c1ccc(C(F)(F)F)cc1)OCc1ccc(NCc3ccccc3)cc1-2
CC(=O)OC1CC2CC1C1(C)CCC3C(C)(C)C(O)CCC3(C)C1CC2O
Cc1cc(-c2ccc3c(c2)CCO3)n2cc(C(=O)N3CCCC3)nc2n1
Cc1cccc(C)c1OCC(c1ccccc1)N1CCN(Cc2ccccc2)CC1
Cc1cc(C)n2nc(SCCN3CCCC3)nc2n1
Cc1cn(-c2ccc(NC(=O)c3cccc(S(=O)(=O)Nc4ccc(Cl)cc4)c3)cc2)c(=O)[nH]c1=O
CC(=O)C1=C(c2ccc(Cl)cc2)c2cc(Cl)ccc2S(=O)(=O)N1C
CCOc1ccccc1CNC(=O)CCC(=O)c1cccs1
CN1CCN(C(=O)Cc2ccc(NCC(=O)N3CCCCC3)cc2)CC1
CCN1CCN(C(=O)CCc2ccsc2)CC1
COC(=O)c1sccc1S(=O)(=O)N1CCC(C(=O)Nc2ccccc2)CC1
c1ccc(Cn2nnc3cccnc32)cc1
O=C(Nc1ccc(Cl)c(Cl)c1)N(CCc1ccncn1)CCn1cccn1
Cc1c(C(=O)N2CCCCC2)nn(-c2ccc(F)cc2)c1CCCc1ccc(CC(O)CC(O)CC(=O)O)cc1
CCC(C)OC(=O)c1ccc(NC(=O)CN2CCN(CC)CC2)cc1
Cc1ccc(C=Cc2nc3ccccc3c(=O)n2N=c2[nH]c(-c3ccc(Cl)cc3)cs2)cc1
CCOC(=O)N1CCN(C(=O)CN(c2ccc(C)cc2)S(C)(=O)=O)CC1
O=c1[nH]c2cc(Cl)c(Br)cc2n1Cc1ccc(Cl)cc1
CCC=CCC=CCCCCCCCCCCC(=O)O
COc1ccc(OC)c(OC(=O)C(C)(O)C(O)C(O)C=Cc2cc(F)cc(F)c2)c1
O=C1C(c2ccccc2)C2(CN3CCC2CC3)C(=O)N1CCCCN1CCc2ccc(F)cc2C1
CNC(=O)c1cc(OCC(F)(F)C(F)(F)F)ccc1NC(=O)NC(=O)c1c(F)cccc1F
COc1cc2c(NC3CCN(Cc4ccc5c(c4)OCO5)CC3)ncnc2cc1OCCCN1CCCCC1
COc1ccc2sc(-c3cccc([N+](=O)[O-])c3)cc2c1
CCCCCCn1c(=O)c(C(=O)NC2CCCCC2)c(N)n(CCCC)c1=O
O=S(=O)(c1ccccc1F)c1c(-c2ccc(Cl)cc2)c2ccccc2n1CC1CCCO1
CC(=O)C1(NC(=O)C(CC(C)C)NC(=O)C(CC(C)C)NC(=O)C(Cc2c[nH]c3ccccc23)NC(=O)CN)CCc2c(Cl)ccc(Cl)c2N(C2CC2)C1=O
O=C(CCNC(=S)Nc1ccccc1)c1ccccc1
N#CC(=Cc1ccc(O)c(O)c1)C(=O)NC1CC1
COc1cccc(-c2cnc3snc(NC(=O)C4CCCO4)c3c2)c1
O=C(O)CN(Cc1ccccc1)S(=O)(=O)c1ccc(NN=Cc2ccc(Cl)cc2Cl)cc1
Cc1cc(C)n2nnc(SCc3ccccc3F)c2n1
Cc1ccc2c(Nc3ccccn3)c3ccccc3nc2c1
CCCCCCCCN1CCN(c2nc(C)c3cc(C)ccc3n2)CC1
CCCCNC(=O)C(C)CC(O)CS
CCN(CC(=O)Nc1c(F)cccc1F)C(=O)c1csc(C)c1
Cc1cc(C)cc(N(CC(=O)Nc2ccc3c(c2)OCO3)S(=O)(=O)c2c(C)noc2C)c1
Cc1cc(N2CCCC2)nc(OCCCNc2ncc(C)c(N(C)C)n2)n1
O=C(CCCn1ccc2ccccc21)OCC(=O)c1ccc(Cl)cc1
CCCC(=O)NO
COC(=O)C1(C)CCCC2(C)C3=CC(=O)OC(c4ccoc4)C3(C)CCC12
O=C(NCCCN1CCOCC1)c1ccc2c(c1)nc(Cc1c[nH]c3ccccc13)n2C1CCCCC1
FC(F)(F)c1ccc2c(c1)Nc1c(Cl)cccc1O2
CSc1cnc(Oc2ccc(Cl)cc2)nc1
CSc1nc(NCCc2ccc(F)cc2)c2cnn(C=Cc3ccccc3)c2n1
O=C(NCc1cccs1)C1CCCN(S(=O)(=O)c2ccc(-n3cnnn3)cc2)C1
Cc1cccc(C)c1NC(=O)CN1C(=O)C(CC(=O)NC2CCCC2)Sc2ccccc21
CC(=O)OC1OC(NSC2CCCCC2)=CC2OC3(CCC2C1OC(C)=O)CO3
CC12CCC(=O)C=C1CCC1C2C(O)C(O)C2(C)C1CCC2(O)C(=O)COC(=O)c1ccc(C#N)cc1
COc1cc(C(=O)NC2CCN(C)CC2)ccc1Nc1ncc(C(F)(F)F)c(Oc2cccc3c2C(=O)N(C)C3C)n1
CCOC(=O)C1=C(CN2CCOCC2)Nc2ccc(OC(=O)c3ccccc3)cc2C1c1ccc(Cl)cc1
COC1=CC(C2c3cc4c(cc3C(=O)C3COC(=O)C32)OCO4)=CC(=O)C1=O
O=C(Nc1cccc(O)c1)C1=CC=C(O)CC1
CCN(CC)C(=O)C(N)CC(=O)O
COc1ccc(Cl)cc1NC(=O)Cn1nc(C(F)(F)F)c2c1CCCC2
Cn1cccc1C(=O)OCC(=O)NCc1ccc2c(c1)OCO2
CCOc1ccc(C(c2sc(N)c(C(=O)OC)c2N)c2c(O)nc(=O)n(CCC(C)C)c2O)cc1
N#Cc1ccc2c(c1)nc(CCCc1ccc(O)cc1)n2Cc1ccccc1
Cc1ccc(-c2ccc3c(c2)C(CC(N)=O)CN3C(=O)C(C)C)cc1
C=CCC(c1ccc(Cl)cc1)N1CCN(Cc2ccco2)C1=S
O=C1OC(C23CC4CC(CC(C4)C2)C3)=NC1=Cc1cccc([N+](=O)[O-])c1
COc1cc2nc(C)nc(Nc3cc(Cl)c(OCc4ccccn4)c(Cl)c3)c2cc1OC
CN(C)c1nc(-c2ccc(Cl)cc2)cc(-c2ccccc2O)n1
CCCCC1NC(=O)C(CCCCN)NC(=O)COCCCCNC(=O)C(C)N(C)C(=O)CC(Cc2ccc(O)cc2)NC(=O)C(CCCCN)N(C)C(=O)C(CCc2ccc(O)cc2)NC1=O
CCOC1(O)C=CC(=O)C2(C1)ON=C(c1ccccc1)C2c1ccccc1
Cn1c(SCc2cccc(F)c2)nnc1-c1ccc2ccccc2c1
Cc1ccc(NC(=O)CN(C)CC(=O)NC(=O)NC2CCCCC2)cc1
CCCCN1C(=O)c2cccc(C(=O)Nc3ccc(C(=O)O)cc3OC)c2C1=O
CCC(=O)NC(=S)Nc1c(C)cccc1C
CCCCC(c1ccccc1)n1nc(C)cc1C(=O)NN=CC(C)(C)c1cccs1
CC(C=CC1=C(C)CCCC1(C)C)=CC=CC1=CC=C(C=O)C(C)(C=CC=C(C)C=CC2=C(C)CCCC2(C)C)C1
Cc1nc(-c2ccc(C(F)(F)F)cc2)sc1C(=O)NC1=NCCS1
CCOc1cc(C(CC=C(C)C)OC(C)=O)c(OCC)c2c1C(=O)C=CC2=O
CCN(CC)c1ccc(C(=O)c2cccnc2)cc1
O=C(C=Cc1ccc(Cl)c(Cl)c1)NCCCCCN1CCC(c2c[nH]c3ccccc23)CC1
CCCCCC(O)c1cn(C(C)c2ccc3ccccc3c2)nn1
O=C(Nc1ccc(N2CCOCC2)cc1)c1ccc(-c2ccccc2)cc1
CCOC(=O)C1CC2=c3c(cc(C(=O)C(C)(C)C)c(O)c3=N1)C(=O)c1cc3c(cc1N2O)OCO3
COc1ccc(NC(=O)CSc2nc3[nH]ncc3c(=O)n2-c2ccc(Br)cc2)cc1
CN(C)CCNc1ccc2ncnc(Nc3cccc(Br)c3)c2c1
CC12CN(CCc3ccccc3)CC(C)(CN(S(=O)(=O)c3ccccc3)C1)C2(Cl)Cl
COc1ccc(-c2cn3c(=O)c4nc(N(C)C(=O)Nc5ccccc5)n(COCCO)c4[nH]c3n2)cc1
CCCC(=O)Nc1n[nH]c2c(C(C)C)c(C)[nH]c(=O)c12
CC=C1CN2CCC3(C(=O)N(N(C)C)c4ccc(Cl)cc43)C2CC1C(=COC)C(=O)O
O=C(NC1C(C(=O)N2CCN(c3ccccc3Cl)CC2)C1c1ccc(I)cc1)C1CC1Cl
Cc1cc(C)cc(Sc2c(CN3CCCCC3)c(C)[nH]c(=O)c2I)c1
COc1ccc(S(=O)(=O)n2cc(C=CC(=O)NO)c3cnc(C(F)(F)F)cc32)cc1
CC(NC(=O)C1CCCCC1)C(=O)N1CCC(C(F)(F)F)CC1
COc1cc2[nH]c(=O)c3nc(NCCN4CCCCC4)ccc3c2cc1OC
COc1ccc(-c2nc(COc3ccc(Oc4ccccc4)cc3)sc2-c2ccc(S(C)(=O)=O)cc2)cc1
CNC(=O)c1cc2c(s1)c1ccccc1n2C
Cc1cc(Br)ccc1NC(=O)C(C)C
Cc1nn(C)c2ncc(NCc3nnc4n3CCCCC4)cc12
COc1nc2ccc(Cl)cc2nc1-c1ccccc1
Cc1cc(C)c(NC(=O)C2C3CCC(O3)C2C(=O)O)c(C)c1
O=C(O)CCSC(=S)S
O=C(Cc1cccc(F)c1)N1CCN(c2ccccc2)CC1
CC(=O)Nc1ccc(Oc2c(Cl)cnn(CC(=O)Nc3ccc(C(C)C)cc3)c2=O)cc1
Cc1csc2c1n1c(-c3cccn(Cc4cccc(Cl)c4)c3=O)nnc1c(=O)n2CC#N
COC(=O)NC(C(=O)N1CCCC1c1nnc(-c2ccc(-c3ccc(-c4ccc5cc(-c6ccc7[nH]ccc7c6)ccc5n4)cc3)cc2)o1)c1ccccc1
O=C(Nc1nc(=O)c2c([nH]1)NCCO2)c1cccc(C(F)(F)F)c1
CC(=Cc1ccccc1)C(=O)Nc1nc2ccccc2[nH]1
CC(=O)Nc1c(NC(=S)NC(=O)c2cccs2)cc2c(c1C)C(C)(C)CCC2(C)C
Cc1ccn2c(=O)n(C)c(=O)c3c2nc(SCC(=O)c2ccc(F)cc2)n3n1
CCC(CCCc1ccccc1)OC1OC(CO)C(OCc2ccccc2)C(OCc2ccccc2)C1O
CCOC(=O)c1ccc2nc(C)n(-c3nccs3)c(=O)c2c1
Cc1ccc(S(=O)(=O)c2nc(S(N)(=O)=O)sc2N2CCN(S(=O)(=O)c3cccs3)CC2)cc1
CC1(C)C=Cc2c(ccc(C3CC=C(C=CC=O)CC3)c2O)O1
COc1cccc(N2CCN(C(=O)COC(=O)c3ccc(N)c([N+](=O)[O-])c3)CC2)c1
Cc1ccc(-n2c(C)c(C)c(C=NNC(=O)c3ccc(N)cc3)c2N=CN(C)C)cc1
FC(F)(F)c1cnc(COC2CCN(Cc3ccco3)CC2)nc1
Cc1ccc(-n2ncc(C(=O)N3CCCc4ccccc43)c2C2CCN(C(=O)OC(C)(C)C)CC2)c(C)c1
COc1ccc(N2CCN(c3ccc(OCC4COC(Cn5cncn5)(c5ccc(Cl)cc5Cl)O4)cc3)CC2)cc1
CN1CCCN(C)C1
CC1OC(=O)C2CC3CCCCC3C(C=CC3CCCCN3)C12
CC(C)C1C2=C(CCC3C(=O)N(CCC(=O)O)CCC23)CCN1C
CC(=O)N1C(C(=O)NNC(=O)c2ccncc2)CSC1c1ccccc1
Clc1ccc2[nH]c3c(c2c1)CCCCC3N1CCNCC1
COc1ccc(OC)c(NC(=O)c2cc(C)on2)c1
c1csc(-c2ccc3c(c2)nc2n3CCNC2)c1
O=C(NC1CCC(CCN2CCN(C3CCOCC3)CC2)CC1)c1ccc(-c2ccccc2)cc1
CN1CCN(c2cccc3nc(N4CCCC4)nc(N4CCCC4)c23)CC1
CCCC=CC(CCC)OC(=O)C=CC=Cc1ccccc1
Cc1ccc(Cn2cc(SCc3cccc(C(=O)O)c3)c3ccccc32)cc1
Cc1ccc(C(=O)C=Cc2cccc(C)c2)cc1
COc1cc(NC(=O)C(=O)Nc2cc(Cl)ccc2C(=O)O)cc(OC)c1OC
CC(=O)c1ccc(Nc2cc([N+](=O)[O-])ccc2N2CCN(C)CC2)cc1
CCCCC(=O)Nc1cc(C(=O)OC)ccc1Nc1c2ccccc2nc2ccccc12
N#[N+][N-]C1CC(n2cc(I)c(=O)[nH]c2=O)OC1CO
O=C(O)CCCC(=O)OCc1ccccc1Cl
COc1ccc(OC(=O)c2c(N)sc3c2CCN(C(=O)OCCC(C)C)C3)cc1
CCOCCCNC(=O)CN1CC2CCCC2C1=O
O=C(NCCN1CCN(c2cccc3ccccc23)CC1)C(=O)NCC1CCCO1
CC1(C)N([O-])C2(CCCCC2)OP1(=S)Nc1cccc(Br)c1
O=C(CCn1nnc(-c2ccc(F)cc2)n1)NC1CCCC1
CC(C)(C)c1csc(-c2ccc(-c3cn(Cc4ccccc4)nn3)cc2)n1
CC(C)(C)C(=O)Nc1cccc2nnsc12
Cc1ccc(-c2nnc(CSc3nc(N)cc(N)n3)o2)cc1
CC(C)(C)C(=O)N1CCC(c2nc(=O)c3nnn(Cc4ccccn4)c3[nH]2)CC1
Cc1cc2nc(C)c(CCNC(=O)c3ccccc3F)c(N)n2n1
CC1CC(CS(=O)(=O)c2cc(F)c(F)c(F)c2)N(C(=O)NC(C)c2ccccc2)C1
N#Cc1c(Cl)c(Cl)c(C#Cc2ccccc2)c(C#N)c1Cl
CCCN(CCC)C1CC1c1cccc(O)c1
C[N+]1=Cc2ccccc2-n2cccc2C1
C=CCN1CC(=O)N2C(Cc3ccc(O)cc3)C(=O)N(Cc3cccc4c(-c5ccc(C(=O)Nc6ccc(F)cc6)cc5)cn(C)c34)CC2N1C(=O)NCc1ccccc1
CCCN1C(=O)c2c(nc(C(C)(C)C)n2Cc2ccc(F)cc2)N2C1=NC1CCCC12
O=C(NC(Cc1ccccc1)c1cc(Cl)c2cccnc2c1O)c1ccccc1
CCOC(=O)N1CCC(NC(=O)CS(=O)(=O)Cc2nc(-c3ccc(F)cc3)oc2C)CC1
CCOc1ccccc1Nc1nc2nonc2nc1N1CCOCC1
CCn1c2ccccc2c2c3c(c4c5ccccc5n(C)c4c21)C(=O)N(C)C3=O
O=C(CN1CCSCCNCC(=O)NC(Cc2ccc3ccccc3c2)C1=O)NC(CO)Cc1c[nH]c2ccccc12
CC(O)CNS(=O)(=O)c1cccc(-c2c(C#N)c3ccc(OC4CCCC4)cc3n2C2CCC2)n1
CCOC(=O)CN1N=C(c2ccccc2)CN=C1Nc1cccc(Cl)c1
CN(C(=O)c1cccc(C(F)(F)F)c1)C1CCCCC1n1cc(-c2ccccc2)nn1
CCOC(=O)N1CCN(S(=O)(=O)c2ccc(Cl)c(C(=O)Nc3ncc(C)s3)c2)CC1
CCSC(=S)SCC(=O)c1nc2ccccc2s1
COc1cccc(C=Cc2nc3ccccc3[nH]2)c1Br
Cc1ccc2c(c1)CC(CNC1CCC(Oc3cccc(O)c3)CC1)CC2
Cn1cc(N2CCc3c(-n4ccc(-c5ncccn5)n4)ccnc32)ccc1=O
COc1ccc(C=NNC(=O)COc2ccc(C)cc2)cc1
Cc1[nH]n(-c2ccccc2)c(=O)c1N=Nc1ccccc1Cl
Cc1cnc(Cl)c(-c2ccc(Cl)c(C)c2)c1
CCCn1c(-c2ccccc2)csc1=Nc1ccc(Cl)c(Cl)c1
O=[N+]([O-])c1ccc(-c2nc(CN3CCN(c4ccccn4)CC3)co2)cc1
CC(C)CC(NC(=O)C(CCCNC(=N)N)NC(=O)C1CCCCN1C(=O)C(C)N)C(=O)NC(Cc1c[nH]cn1)C(=O)NC(Cc1ccccc1)C(=O)N1CCCC1C(=O)N1CCCC1C=O
Cc1ccc(-c2cnc(Nc3cc(C4CC4)[nH]n3)o2)cc1
NC(=O)NC1C(OCc2ccccc2C(F)(F)F)OC(CO)C(O)C1O
c1ccc(COCC(=NC2CCCC2)Nc2ccccc2)cc1
CCOC(=O)c1cn(Cc2ccccc2)cn1
COc1cccc(NC(=O)c2ccc([N+](=O)[O-])o2)c1
O=C(C[n+]1cccc(C(=O)Nc2ccccc2)c1)Nc1ccccc1
CCN(CC)C(=O)CN1CC(C)OC(Nc2ccc(Cl)nn2)C1
COc1ccc(C(=O)C=CC(=O)N(C)Cc2ccccc2)cc1
CC(C)CCNC(=O)c1ccc(N)cc1
COc1ccc(S(=O)(=O)N2CCCC2C(=O)Nc2nccs2)cc1
N=C(N)c1cccc(COc2cc(C(=N)N)ccc2O)c1
Cc1ccc2c(c1)c(=O)nc(C(C)(C)O)n2C
Cc1ccc(N=Nc2nc(N)c(C#N)c(CC(C)C)c2C#N)cc1
COc1cccc(S(=O)(=O)NCc2cccnc2N(C)C)c1
Cc1ccc(S(=O)(=O)N(Cc2cc3ccc(C)cc3[nH]c2=O)C(C)C)cc1
CN(C)S(=O)(=O)Nc1cccc2[nH]ncc12
COc1ccc(Cn2ncnc2SCC(=O)Nc2cccc(S(=O)(=O)N3CCCC3)c2)cc1
COC(=O)C1=C(c2ccc(Cl)cc2)CC2CCC1N2C(=O)NCc1ccc(F)cc1
[O-][n+]1cn2c(c(-c3ccccc3)nn2-c2ccc(Br)cc2)c1-c1ccc(Cl)cc1
CCCN1CCc2c([n+]([O-])c3cc(OCC)c(OCC)cc3[n+]2[O-])C1
CSc1ccc2[nH]c(C(=O)N3CC(COS(=O)(=O)Cc4ccccc4)c4c3cc([N+](=O)[O-])c(F)c4[N+](=O)[O-])c(C(=O)O)c2c1
COc1ccc(-c2nn3c(SCC(=O)NCc4ccc5c(c4)OCO5)nc4ccccc4c3nc2=O)cc1
C=Cc1cncc(Oc2ccc3c(c2)n(CC)c(=O)n3Cc2ccccn2)c1
COc1cccc(NC=C2C(=O)Nc3ccc(C(=O)N(C)CCN4CCOCC4)cc32)c1
CCN(CC)C(=O)C=C(C)C=CCC(C)CCC=C(C)C
CC(CS)C(=O)N1CC(OS(=O)(=O)c2ccc(C(F)(F)F)cc2)CC1C(=O)O
Cc1cccc(N2CCN(CC(=O)c3ccccc3)CC2)n1
CCOc1ccc2[nH]cc(C(=O)C(=O)N3CC(CCl)c4c3cc([N+](=O)[O-])c3cc(S(N)(=O)=O)ccc43)c2c1
Cc1ccc(OC(=O)C(c2ccccc2)N2CCOCC2)cc1
CCC1OC(=O)C(C)C(OC2CC(C)(OC)C(O)C(C)O2)C(C)C(OC2OC(C)CC(N(C)CCCNC)C2O)C(C)(OC)CC(C)C(=O)C(C)C(O)C1(C)O
Clc1ccc(OCC2CCCN2Cc2ccccc2)cc1
CCCCCCCCCCCCC(=O)OCC(O)CO
Cn1ccnc1N1CCc2cc(-c3ccncc3)ccc21
COc1ccc(N2CCN(C(=O)Cn3nnc(-c4ccccc4N)n3)CC2)cc1
Cc1ccc(C(=O)c2n[nH]c3ccc(C4CCCCN4C(=O)COc4cccc(Cl)c4)cc23)nc1
Cc1cc(-c2ccc(S(N)(=O)=O)cc2)c2c(n1)c(C)nn2C
Cc1cc(C(=O)O)c2nc(-c3cccc(C(F)(F)F)c3)[nH]c2c1
CN(Cc1nc2ccccc2c(=O)n1-c1cccc2ccccc12)S(C)(=O)=O
COC(=O)c1cc(OC)c(OC)cc1NC(=O)c1cccnc1
Cc1cccc2c1C1CC(O)(c3ccccc3)C2c2ccccc21
O=C1CC(CN2CCN(Cc3ccccc3)CC2)(c2ccccc2)Oc2ccccc21
COc1cc2nc(C(=O)C(O)c3ccccc3)sc2cc1OC
CC(=O)OCC12CCC3(C)C(CCC4C5(C)CCC(OC(C)=O)C(C)(C)C5CCC43C)C1=C(CCC(C)(C)OC(C)=O)C(=O)O2
CCC(=O)N1CCN(Cc2nc3ccccc3n2CC(=O)c2cc(Br)c(Br)s2)CC1
CCCOc1cccc(C(=O)C[n+]2cc(-c3ccccc3)n3c2CCC3)c1
CC(C)(C)c1cc(NC(=O)Nc2ccc(F)c(-c3ncccn3)c2)no1
COCC(=O)N(C)C1CCN2CC(c3ccccc3)C(CO)C2C1
CC(C)(CC(=O)NCc1ccc(Cl)cc1Cl)n1ccnc1
COc1ccc(-c2ccc3c(c2)NC(=O)C3=Cc2[nH]c(OC)c(I)c2C)cc1
COc1ccc(C(C)=O)cc1CSc1nc2ccccc2c(=O)n1Cc1ccccc1
CN=C(N)Nc1ccc2ccc(-c3cc(N4CCC(O)C4)nc(C)n3)n2n1
CCCCCCCC(=O)Nc1ccc(-c2csc(-c3cccs3)n2)cc1
Cn1c2ccccc2c2cnn(CC(=O)N3CCN(c4ccc(F)cc4)CC3)c(=O)c21
Cc1ccc(C(=O)c2nc3cc4ccccc4cc3c(C(=O)Nc3ccccc3)c2N)cc1
COc1ccc(CC2NC(=O)C(C)NC(=O)C3CCCN3C(=O)C(Cc3ccccc3)NC(=O)N2C(C)C)cc1
COc1ccc(CN(CC2CCCO2)C(=O)COc2ccc(Cl)cc2)cc1O
COc1ccc2c(c1)CC(OCCC1CCN(C3CCC3)CC1)C2
CC(C)N1CCCC1=O
COCC1OC(OC2C(COC(=O)c3ccc(O)cc3)OC(OC3CCC4(C)C(CCC5(C)C4CC=C4C6CC(C)(C)CCC6(C(=O)O)CCC45C)C3(C)C)C(O)C2O)C(O)C(O)C1O
CC(CN(C)C)Sc1ccnc2c1c(=O)n(C)c(=O)n2C
O=C(Nc1ccccc1C(=O)NCCCN1CCCC1=O)c1ccc(S(=O)(=O)N2CCCC2)cc1
COc1c(O)c(O)c(C(=O)CCNc2ccccc2)c(OC)c1OC
Cc1ccc(NC(=S)NN2CCOCC2)c(C)c1
CCC1=Nc2cc(C(=O)N3CCCC(c4ccccc4)C3)ccc2Sc2ccc(C)cc21
COCCC(=O)Nc1c(CC(C)C)cccc1CC(C)C
COc1cc(-c2ccc3ncc(C(=O)C4CC4)c(NC4CCCNC4)c3c2)cc(Cl)c1O
CC(=O)c1ccc(-n2nc3c4cccc(F)c4[nH]cc-3c2=O)cc1
CC(C=NNc1nc(Nc2ccc(Cl)cc2)nc(N2CCOCC2)n1)=Cc1ccco1
CC(C)(CCCCCc1ccccc1)CCNC(=S)Nc1ccccc1
CCC1CN(S(C)(=O)=O)CCc2ccncc21
Cc1cncn1CCC(=O)N1CCC(n2nccc2NC(=O)C2CC2)CC1
O=c1[nH]onc1SCc1ccccc1
COc1ccc(Nc2nc(-c3ccccc3)cs2)cc1
Cc1ccc(C(=O)N=C(N)NC23CC4CC(CC(C4)C2)C3)cc1
COc1cc(SC)ccc1C(=O)Nc1ccccc1Cl
CCOC1CC2CC(=O)C3(C)OC(OC)C(C)(C1)C23
CN=c1scc(-c2ccc(Cl)cc2)n1N=Cc1ccc(Cl)cc1
COc1cccc(-c2cc3[nH]c(N)nc(=O)c3s2)c1
O=C(CN1c2ccccc2-c2nc3cccc4[nH]cc(c2=[N+]1[O-])c34)NCc1ccc(Cl)cc1
Fc1ccc(C(OCCC2CCN(Cc3ccncc3)CC2)c2ccc(F)cc2)cc1
CCC1CCCCN1C(=O)Nc1cc(Cl)ccc1OC
CC(C)(C)C(=O)Cn1c(C(=O)C(O)C(Cc2ccccc2)NC(=O)C2CC=C(Sc3ccccn3)C(=O)C2)cc2ccccc21
COc1cnc(-c2ccccc2)nc1NCCNC(=O)c1ccc2c(Cl)c3c(nc2c1)CCCC3
CC(C)NS(=O)(=O)c1ccc(-c2c(C#N)c3cc(Cl)ccc3n2COc2ccc(Cl)cc2)cc1
NCCc1ccc2oc(-c3cccc(O)c3)cc(=O)c2c1
CC12CCC3C4CCC(O)C=C4C(CCCCC(F)(F)F)CC3C1CCC2O
OCC1OC(OC2C(CO)OC(O)C(O)C2O)C(O)C(O)C1O
CCN1CCC(O)(c2ccc(-c3cc4cccc(OC)c4o3)cc2)CC1
CC(=O)Nc1cc(C)c(C(=O)OCC(=O)Nc2ccc3c(c2)OCCO3)cc1Cl
CC(NC(=O)CSC#N)c1ccc(Br)cc1
CCCCN1c2nc(C)ncc2C=C(NC(=O)Nc2ccco2)N1C(C)C
CCN(Cc1ccccc1)C(=O)C(Cc1ccccc1)NCC(O)C1NC(C(=O)NCCC(C)C)C(C)(C)S1
CCCCCCCCCCCCCCCCCC(=O)NCCOC
Cc1cc2c(C#N)c(N)n(NC(=O)c3cccs3)c2cc1C
CC(C)C(NC(=O)OCc1ccccc1)C(=O)N1CCC(OCC=Cc2cccc(Oc3ccccc3)c2)CC1
CCCCC1=C(C=CC(C)=CC=CC(C)=CC(=O)O)C(C)(C)CCC1
COc1cccc(-c2cn(C3CC(O)C(COP(=O)(O)O)O3)c(=O)[nH]c2=O)c1
NS(=O)(=O)c1nc2ccc(NC(=O)NS(=O)(=O)c3ccc(Cl)cc3)cc2s1
COc1ccc(-c2cc(-c3c[nH]c4ccccc34)cc(-c3c[nH]c4ccccc34)n2)cc1
Cn1cc(-c2ccnc3[nH]ccc23)c(-c2ccc(NC(=O)NCc3cccc(Cl)c3)cc2)n1
CCOC(=O)C=CC(CCC(N)=O)NC(=O)C(CCC(N)=O)NC(=O)C(CCc1ccccc1)NC(=O)SC(C)(C)C
COc1ccc(OC)c(C=Cc2ccoc2)c1
COCCNC(=O)c1ccccc1OCC(=O)N1CCN(c2ccc(N3CC(CNC(C)=O)OC3=O)cc2F)CC1
CCCCOC(=O)c1oc2ccc(Cl)cc2c1SC
O=C(Nc1ccccn1)c1ccc(Cl)cc1NS(=O)(=O)c1ccc(F)c(F)c1
NC(CC(=O)N1CCn2c(nnc2C(F)(F)F)C1Cc1ccc(F)cc1)Cc1cc(F)c(F)cc1F
O=C(c1ccco1)N1CCN(c2nc(-c3ccccc3)cs2)CC1
CCOC(=O)C1C(=COCCNc2ncccn2)NC(C)=C(C(=O)OC)C1c1ccccc1C(F)(F)F
COC(=O)C1C2CCC(O2)C1C(=O)OC
O=C(CC(CC(=O)C1c2ccccc2Oc2ccc(F)cc21)C(=O)O)c1ccco1
CC1CCCC1=NNC(=O)c1ccc(Cl)cc1
COc1cc(C=C2SC(=S)N(CCNC(=O)Nc3ccccc3)C2=O)cc(OC)c1OC
CCC=CCC=CCCCCCCCCCC(=O)O
O=C(c1ccc(Br)cc1)c1ccc(OCCN2CCCCC2)cc1
CC(C)c1cccc(C(C)C)c1NC(=O)NC(=O)OC1C(CCl)OC(n2cnc3cnn(-c4ccccc4)c3c2=O)C1OC(=O)Nc1ccccc1
O=C(CN1c2ccccc2CCc2ccccc21)Nc1ccc2c(c1)OCCO2
CC1(C)CC(n2ccc(=[N+]([O-])c3ccccc3C(F)(F)F)cc2)CC(C)(C)N1
COc1ccccc1-c1ccccc1CN(C)C(=O)C1C=C(c2ccc3c(c2)OCO3)CCN1C
Cc1oncc1C(=O)Nc1ccccc1C(=O)OCC1CC1
N#CCC(O)c1ccc(C#N)cc1
Clc1ccc2c(c1)CCC2=Cc1ccncc1
CN(CC(NC(=O)Nc1ccc(C(F)(F)F)cc1)c1ccccc1)c1ccccn1
CCCCCCN(CC(=O)Nc1ccc(S(N)(=O)=O)cc1Cl)C(=O)c1ccccc1
Cc1cc(NC(=O)CS(=O)(=O)c2cn(Cc3cccc(Cl)c3)c3ccccc23)no1
CCC(Cc1ccc2c(c1)OCO2)NCC(O)c1cc(O)cc(O)c1
COc1ccccc1CCNC(=O)COC(=O)c1ccc(N2CCCCC2)c([N+](=O)[O-])c1
CCc1ccc(OCc2ccc(CCC(=O)O)cc2)cc1
C[N+]1(C)CCC(O)(c2ccccc2)C(C(=O)c2ccccc2)C1
CN(C)CCN(C)C(=O)c1ccc2c(=O)n(Cc3ccccc3)c(SCC(=O)NC3CCCC3)nc2c1
COc1c(C(=O)N2CCC(c3ccc(C#N)cn3)CC2)ccc2[nH]ccc12
CSc1nc2c(cnn2-c2ccccc2)c2nc(-c3ccccc3)nn12
CC(C)CCC(=O)N1CCN(C(C)c2cn(-c3ccc(NC(=O)c4ccccc4-c4ccccc4)cc3F)c3ncccc23)CC1
Nc1nc(COC(=O)Nc2ccccc2)c[nH]1
O=C(CCc1ccc(Cl)cc1)c1ccc(F)nc1
CCCCCNc1ncnc2c1ncn2Cc1cc(OC)c(OC)c(OC)c1
C[n+]1ccc(C(=O)OCC2=C(C(=O)O)N3C(=O)C(NC(=O)Cc4ccccc4)C3SC2)cc1
COc1cc(CCC(=O)N2CC(F)CC2COc2cc(C#N)ccn2)cc(OC)c1OC
COc1ccc(-c2c[nH]c(N)n2)cc1
N=C(N)NN=Cc1ccc2c(c1)no[n+]2[O-]
CC1(C)CC(=O)c2sc(C(C)(C)c3ccc(N)nc3)nc2C1
Cc1ncc(-c2ccc(O)cc2O)c(-c2ccc(O)cc2)n1
CNC(=O)CC1C(=O)NCCN1C(=O)Nc1ccccc1C
CC(C)C(NC(=O)NC1CCCCCCCCC(=O)OC(c2ccccc2Cl)CNC1=O)C(=O)c1nccs1
COc1ccc2c(c1)c(Cn1cnc3c(N)ncnc31)cn2Cc1ccc(Cl)cc1
CCCCCn1c(N)c(C#N)c2ccccc21
O=[N+]([O-])c1ccc2[nH]nc(N3CCN(Cc4ccccc4)CC3)c2c1
CCc1nc2n(n1)CC(Nc1nc3ccccc3n1CCCn1cccn1)CC2
O=C1CC2(CCCC2)CC(=O)N1CCC(O)CN1CCC(c2c[nH]c3ccccc23)CC1
CSc1nc2ccc(F)cc2n1C1CCc2ccc(C(=O)NC3(C(N)=O)CCCC3)cc2C1
CCc1nc(N)nc(N)c1-c1ccc2c(c1)N(Cc1ccccc1)C(=O)C(C)(c1ccc(F)c(F)c1)O2
CC(C)c1nc(CN(C)C(=O)N2C(C(=O)OCc3ccccc3)CSC2c2cccc(C(=O)O)c2)cs1
CCn1nc(-c2ccc(Nc3nnc(-c4cccc(F)c4)c4c(=O)n(C)ccc34)cc2)c2c(N)ncnc21
OC(CN1c2cccc(-c3cccc(OC(F)(F)F)c3)c2OCC1c1cccc(OC(F)(F)C(F)F)c1)C(F)(F)F
CC(C)Cc1ccc(C(C)C(=O)OCC(=O)NCc2ccccc2Cl)cc1
Cc1cccc(NC(=S)OC2CCN(Cc3ccccc3)CC2)c1
CCC=CCC1C(=O)C=CC1CC(=O)O
COC(=O)c1ccc(-c2cc(=O)c3cccnc3[nH]2)cc1
O=C(O)CCC(NC(=O)C1(c2ccc(Oc3ccc(F)cc3)cc2)CC1)C(=O)O
CC1(O)CCC2C(C1)NC(=N)C1C2CCC2=CC(=O)CCC21C
CC(C)N1CCC(Oc2ccc3[nH]c(-c4ccc(F)c5c(=O)c6ccccc6oc45)nc3c2)CC1
COCCN1CCC(N2CCCC(CC(C)(C)C)(C(=O)NCCc3ccc(OC)c(Cl)c3)C2)C1
NC(=S)Nc1ccc(Cl)c(F)c1F
CN(C)C1CCc2cccc(O)c2C1c1ccc(O)c(O)c1
COc1cc2c(cc1OC)CN(C1CCCCC1)CC2
CC(=O)N1CCC2(CC1)N=C(c1ccc(Cl)cc1)c1ccccc12
N=c1[nH]c(=N)c2c(-c3ccc(Cl)c(Cl)c3)c(-c3ccc(Cl)cc3)oc2[nH]1
CCC(C)CNc1nc(C#N)ncc1C
O=C(O)c1ccc(O)c(-c2ccc(C=C3SC(=S)N(c4ccc(O)cc4)C3=O)[nH]2)c1
N#Cc1cnc2c(ncn2C2OC(COP(=O)(O)CP(=O)(O)O)C(OP(=O)(O)O)C2O)c1N
CCC=CCC=CCC=CCC=CCC=CCC=CCCC(=O)NCC(O)CNC(=O)CCC=CCC=CCC=CCC=CCC=CCC=CCC
COC(=O)C1CC(OC(=O)Cc2ccc(F)cc2)C(=O)C2C1(C)CCC1C(=O)OC(c3ccoc3)CC12C
Nc1ccc(S(=O)(=O)Nc2ccc(Cl)cc2)cc1
COc1ccc(S(=O)(=O)C2(C(=O)NO)CCN(CC(=O)c3ccccc3F)CC2)cc1
CN1C2CCC1CC(NC(=O)c1cc(Cl)c[nH]1)C2
CCC(C)C(N)C(=O)N1CCCC1C#N
COc1cc(C=C2CCC(C)C(=Cc3ccc([N+](=O)[O-])cc3)C2=O)ccc1O
Cc1cccc(C(=O)O)c1-c1cccc(CN(Cc2ccc(-c3ccsc3)cc2)S(=O)(=O)c2ccc(C(=O)O)cc2)c1
COC1CC(C)CN(C(=O)CCc2nnc(CCC(C)C)o2)C1
CC(SC1COC(=O)C12CCN(Cc1ccc(F)cc1F)CC2)C(=O)Nc1ccc(Cl)cn1
COC(=O)C(NC(=O)C1C(C)CCC2CCCCC21)c1ccccc1
O=S(=O)(c1ccc(Cl)cc1)N1CCCn2cccc2C1c1ccc(Cl)cc1
CC12CCC(OC(=O)c3ccccc3O)CC1=CCC1C2CCC2(C)C(=NO)CCC12
O=C(O)CCCCCCCCCCCCCSC1=Nc2cccc3cccc(c23)N1
O=C(Cc1ncc(C(F)(F)F)cc1Cl)NCc1ccccn1
CC(NC(=O)C(Cc1ccc(O)cc1)NC(=O)c1cc(C=C2SC(=O)NC2=O)ccc1O)C(=O)O
CC(=O)NC1C(N)C=NNC1OC(CN(C)C)c1ccccc1
O=C(NC1CCCC1)C1CC(=O)N(Cc2ccc(F)cc2)C1
CCCc1cc(=O)n2nc(NCc3ccc(S(N)(=O)=O)cc3)c(C#N)c2[nH]1
COc1ccc2c(c1)N(Cc1cccc(C(F)(F)F)c1)C=C(C(=O)O)C2C1CCN(C(=O)NC2CCCCC2)CC1
O=C(C=Cc1ccc(N2CCN(Cc3ccccc3)CC2)cc1)NCc1nc(N2CCOCC2)sc1-c1ccccc1
CC(C)C(Cl)=NO
CN(C)c1ccc(-c2cncc(N3CCc4cc(O)ccc4C3CC(=O)O)c2)cc1
CC1CCc2c(sc(NC(=O)CSc3ccc(C(=O)c4ccc(Cl)cc4)cn3)c2C#N)C1
CN(C(=O)N1CCc2ccccc2C1)C1CCN(c2ccc(C(F)(F)F)cc2[N+](=O)[O-])C1
Cc1cccc(-c2nn(CN3CCSCC3)c(=S)n2N=Cc2ccccc2O)c1
c1ccc2c(-c3ccc(N4CCNCC4)cc3)c[nH]c2c1
CC(=O)Nc1cccc(Cc2nnc(SCc3cc(=O)n4cccc(C)c4n3)n2C)c1
Cc1ccccc1CNc1ccc2c(c1)CCc1cc(NCCC(C)C)ccc1C2=O
COC(=O)CC1C(=O)N(CCNC(=O)CN(c2ccccc2)S(C)(=O)=O)CCN1C(=O)c1ccc(-c2ccccc2)cc1
COc1cc2nc(=O)n(C)c(O)c2cc1C(=O)NCc1ccccc1
Fc1ccc(C(Sc2nccn2-c2ccccn2)c2ccccc2)cc1
Cc1cc(C)c(NC(=O)Cn2cc(S(=O)(=O)c3ccccc3)c(S(=O)(=O)C(C)C)n2)c(C)c1
Oc1c2c(-c3ccccc3)nc(-c3c[nH]c4ccccc34)cc2nc(=S)n1CCc1ccccc1
O=C(Oc1c(O)cc(O)cc1-c1oc2ccccc2c(=O)c1O)c1ccccc1
COc1cc(C2CC2C(N)=O)cc(Br)c1O
Cc1nc(Nc2nc(Sc3cccc(NC(=O)CN(C)C)c3)nn2C)cc(N(C)C)n1
CC(C)CC(N)C(=O)NC(CO)C(=O)NC(CCCNC(=N)N)C(=O)NC(CC(C)C)C(O)CC(=O)NC(C(=O)NCc1ccccc1)C(C)O
COc1ccccc1NC(=O)CN1C(=O)c2ccccc2Sc2ccccc21
Cc1ccccc1NC(=O)Nc1ccc2c(c1)OCCO2
O=C(c1ccccc1)c1ccc(Nc2cc(=O)oc3ccc(OC(F)F)cc23)cc1
Cc1nc(-c2ccc3ccccc3c2)c(C=C2C(=O)NC(=S)NC2=O)s1
FC(F)(F)c1cccc(-c2nnc3ncccc3c2-c2cccc(C(F)(F)F)c2)c1
CC(NP(=O)(OCC1OC(n2cc(F)c(=O)[nH]c2=O)CC1O)Oc1ccccc1)C(=O)OC1CCOC1
Cc1nc(N)c(C)c(-c2c(Nc3ccc(N(C)C)cc3)nc3ccccn3c2=O)n1
CCOc1ccc(-c2cc(-c3cc(C(=O)NC)cc(C(=O)OC)c3)c3oc(=O)c(CC)c(C)c3c2)cc1
CC(C)CCNC(=O)c1ccccc1NCC(O)CN1CCN(c2ccccc2)CC1
COc1ccc(S(=O)(=O)NCC(c2ccccc2)S(=O)(=O)c2ccccc2)cc1
C=C1Cc2cc(O)c(O)cc2C2CCC3(C)C(O)c4cc(O)ccc4CC3C12
CC(=O)NC(Cc1cccc(Cl)c1)C(=O)NC1CCN(Cc2ccccc2)C1
CC1CCN(c2nnc(N3CC(C)(C)c4ccc(N)cc43)nn2)CC1
Cc1nc(-c2ccc(C)o2)cc(N2C(=O)C3C4C=CC(C4)C3C2=O)n1
COc1cc(CNC(=O)C(NC(=O)CCCN)C(C)c2ccccc2)cc(OC)c1OC
CCCCCN1CCc2oc3cccc(O)c3c2C1
CCCC(=O)Nc1nc(C(=O)Nc2cccc(-c3ccc(N4CC(Cn5ccnc5)OC4=O)cc3F)c2C)cs1
O=C(NCc1ccc(-n2cncn2)cc1)c1cc(-c2nc3ccccc3o2)ccc1O
CCn1c(SCC(=O)O)nnc1-c1ccccc1
CN(C)Cc1ccc(NC(=O)c2ccc3c(c2)sc2c(N)ncnc23)cc1
COC(=O)c1sc(NC(=O)CNCCC(C)C)nc1C
CC(=O)N(O)CCCC(NC(N)=O)C(=O)NC(CC1CCCCC1)C(=O)O
Cc1cccc(C2(c3ccncc3)N=C(N)N(C)C2=O)c1
CN=C1SC(=Cc2ccc(OCc3ccccc3)cc2)C(=O)N1C
COc1ccc(C(C(=O)NC2CC2)N(C(=O)c2csnn2)C2CC2)cc1
CC(=CCS(C)(=O)=O)c1ccc(Oc2cc(C)cc(C)c2)cc1
O=C(Nc1cc(C(F)(F)F)ccc1-n1cncn1)c1ccc(NC2CC2)nc1
O=c1nc(CCCCCc2ccc(F)cc2)[nH]c2nc[nH]c12
C=CC1CC1(NC(=O)C1CN(c2cc(N3CCCCC3)nc(OC)n2)CN1C(=O)C(NC(=O)OC1CCCC1)C(C)(C)C)C(=O)NS(=O)(=O)C1CC1
C=CCn1c(C(C)NS(=O)(=O)c2cccs2)nc2c1c(=O)n(C)c(=O)n2C
Cc1ccccc1C[N+]1(C)CCCC1
CC(C)(C)C(=O)OCOP(=O)(O)COCCn1cnc2c(N)ncnc21
ON=Cc1ccccc1-c1c(-c2ccc(Br)cc2)nn2ccccc12
Cc1cc(NC(=O)c2cccs2)no1
CC1CCC2(C(=O)O)CCC3(C)C(=CCC4C5(C)CCC(OC(=O)CC(C)(C)C(=O)O)C(C)(C)C5CCC43C)C2C1C
CCC(=O)NCCCCc1ccccc1
O=C(NN=Cc1ccc(-c2ccc(Cl)c([N+](=O)[O-])c2)o1)c1ccc([N+](=O)[O-])cc1Cl
CCCCCOc1nc(N)nc2c1ncn2C1OC(COP(=O)(NC(C)C(=O)OCCCC)NC(C)C(=O)OCc2ccccc2)C(O)C1(C)O
CCCc1ccc(COc2ccc3c(C)cc(=O)oc3c2)cc1
CSc1nccc(N2CCCC(C(=O)NCc3ccc(F)cc3C(F)(F)F)C2)n1
CCCCCCCN(C(=O)c1ccc(-c2ccc(C)s2)cc1)C1CCc2ccc(S(=O)(=O)Nc3cccnc3)cc2C1
O=C1Nc2ccccc2C(=O)N2C3CCC(OC12)C1(CCC1)COC3
CC1=C(CCC(=O)c2ccc(C(=O)O)cc2)C(=O)c2ccccc2C1=O
CCCCCCCCCCCCCCCCCCOC12C(c3cc(O)c(O)c(O)c3)Oc3cc(O)ccc3C1Oc1cc(OC3OC(COC)C(O)C(O)C3O)cc(O)c1C2OC
c1ccc(CNC2CCC(OCCNC3CCCCC3)CC2)cc1
O=C(C=Cc1cccc(C(F)(F)F)c1)N1CCC(CN2CCC(c3c(-c4ccc(F)cc4)[nH]c4ccccc34)CC2)CC1
CC(=O)c1cc2c(o1)C(=O)c1ccccc1C2
Brc1ccc2[nH]c(-c3cccnc3NCCn3ccnc3)nc2c1
CCOC(=O)c1oc2cc(C)cc(OCCOC)c2c1C
COc1ccc(-c2cc(-c3c(O)c4ccccc4n(C)c3=O)sc2C)cc1
COc1ccc(C2(C(F)(F)F)SC(=O)NC2=O)cc1
CN(C)C1=CC(=O)c2ccccc2C1=O
COc1cc2nccc(Oc3ccc(NC(=O)Nc4ccc(Cl)c(Cl)c4C)cc3)c2cc1OC
FC(F)(F)CCN1c2nccc[n+]2CC1(COCc1ccccc1)c1ccccc1
CC(C)(C)c1ccc(COc2nc3ccccc3cc2C(=O)Nc2ccc(F)cc2)cc1
CC(O)C1C(=O)N2C(C(=O)O)=C(C3CCCCC3)CC12
CC(=O)NCC1CN(c2ccc(N3CCN(CC=Cc4ccccc4)CC3)c(F)c2)C(=O)O1
CCOC(=O)c1nnn(-c2cccc(OC)c2)c1C(=O)OCC
Cc1ccc(Nc2nc(Cl)c(CN3CCC(O)C3)n(CC(O)CO)c2=O)cc1
CCCc1ccc(NC(=O)c2ccc3nc(CCc4ccccc4)oc3c2)cc1
CCOc1ccc(C(=O)CN2C(=O)NC3(CCC(C)CC3)C2=O)c(OCC)c1
CCN(CC)CCOC(=O)c1ccc(NCc2cncn2Cc2ccccc2)cc1-c1ccccc1
CCCC(Sc1nc2ccccc2c(=O)n1Cc1ccccc1)C(=O)N1CCOCC1
CC(=O)NCC1OC(=O)N2c3ccc(N4CCN(c5ccc(F)cc5)CC4=O)cc3OCC12
COc1cc(C=Cc2cc(OC)c3ccn(C)c3n2)cc(OC)c1OC
COc1cc(OC)c(-c2[nH]c3cc(C4CC4)nn3c(=O)c2C#N)cc1OC
Cc1ccc2c(c1)-c1nc3ccccc3n1CCO2
CC(C)=CCCC(C)=CCCC(C)=CCOc1ccc2ccc(=O)oc2c1Br
CCn1nc(C)c2c(=O)n(N=Cc3ccc(OC)c(OC)c3OC)c(=O)n(C3CCOCC3)c21
Cc1cc(OCCN2CCN(C)CC2)nc(-c2ccccc2)n1
O=C(Nc1ccc2oc(=O)n(Cc3cc4ccccc4cc3F)c2c1)c1ccc2ccccc2c1
COc1ccc(C)cc1NC(=O)c1cc2cc(Cl)ccc2o1
Nc1nc(=O)cc(SCc2cc(F)ccc2F)[nH]1
NC1=NC(c2cccc(NC(=O)C3CC3)c2)(C(F)(F)F)C2CC2O1
COc1cccc(C(=O)C(C#N)c2nc3ccccc3[nH]2)c1OC
NS(=O)(=O)c1ccc(Nn2cc(COc3ccc4c(=O)cc(N5CCOCC5)oc4c3)nn2)cc1
COc1ccc(C#Cc2ccc(CCC(=O)O)c(C)c2)cc1
COC(=O)c1cn2ncnc(Nc3ccc(Br)cc3F)c2c1Cc1ccccc1
CC(C)=CCCC1(C)C=Cc2oc(=O)c(C)cc2O1
COCc1cc(C#N)cc(C)c1Oc1nc(C)cc(Oc2ccc(C(=O)C(C)C)cc2C(=O)NC2CCCCC2)n1
Cc1cccc(NC(=O)c2c(Cl)sc(Cl)c2C)n1
Cc1ccc(NC(=O)C2CCCN(S(=O)(=O)c3c[nH]c4ccc(F)cc34)C2)cc1C
COCCCn1c(C(=O)c2cccc([N+](=O)[O-])c2)c(C)c2c(=O)nc(N)[nH]c21
CS(=O)(=O)c1ccccc1C(=O)N1CCC(C(=O)N2CCN(c3ccc([N+](=O)[O-])cc3)CC2)CC1
COc1ccccc1OS(=O)(=O)c1cccc(C(C)NCC(O)COc2ccc(O)cc2)c1
O=C(NCc1nc2ccccc2[nH]1)c1ccc(S(=O)(=O)N2CCCCC2)cc1
Fc1ccc(Nc2c(Cl)c(Cl)cc(Cl)c2Cl)cc1CN1CCCNCCNCCCNCC1
COc1cccc(-c2ccc(S(=O)(=O)N3CC(O)CC3C(=O)O)s2)c1
N#CC1CC(F)CN1C(=O)CNC(=O)c1nc(Oc2cccc(C(F)(F)F)c2)ccc1F
C=CC(C)(C)C(CNC(=O)NCC)C(=O)NC(Cc1ccccc1)C(=O)NC(CCCCN)C(=O)NC(c1ccccc1)c1ccccc1
COc1ccc(NC(=O)c2ccccc2NC(=O)c2cccc(SC)c2)cc1
CC1=C(CCCNc2nc3ccccc3n2CCCN2CCCCC2)C(=O)c2ccccc2C1=O
COc1ccc(CN2CCCN(C(=O)COc3ccc(OCCCCCC(=O)N4CCCNCC4)cc3)CC2)cc1
O=C(COC(=O)c1ccc(-c2cccs2)s1)NC1CCCCC1
CCCCCCCCCCCCn1nnc(C(C(=O)Nc2c(OC)cc(OC)cc2OC)c2ccccc2)n1
COc1ccc(C2CN(c3ccc(OC)cc3)C(=O)C2CC(=O)NCc2nc3ccccc3s2)cc1
COc1ccc(C=NNC(=O)c2cc(-c3ccc(C)o3)n[nH]2)cc1OCc1ccccc1
COc1ccc(N2CCN(C(=O)c3cn(-c4ccccc4)nc3-c3ccccc3)CC2)cc1OC
CC(C)CC(NC(=O)C(CO)NC(=O)c1cc2c(cn1)[nH]c1ccccc12)C(=O)NC=Cc1ccccc1
CC(=O)N(CC(O)COc1ccccc1)NC(=O)c1ccc(C)cc1
CCS(=O)(=O)N1Cc2ccccc2CC1C(=O)NCCCn1ccnc1
NCCCCn1cc(C2=C(c3c[nH]c4ccccc34)C(=O)NC2=O)c2ccccc21
CCCCCCCCC=CCCCCCCCC(=O)OCC(COP(=O)([O-])OCC[N+](C)(C)C)OC(C)=O
CC1CN(Cc2ccccc2)C(C)CN1CCS(=O)(=O)c1ccccc1
O=C(Nc1ccc(Oc2ccccc2)cc1)c1cc(Br)ccc1O
O=[N+]([O-])c1ccc2c(c1)C=CC1(CN3CCC1CC3)O2
CCN(C(=O)c1cc(COc2cc(C(F)(F)F)nc3c(C(F)(F)F)cccc23)on1)c1ccc(Cl)cc1
O=C1Cc2cccc3c2N2CCC(C(=O)N4CCCCC4)C1C32
Cc1cccc(SCCS)c1
O=C(O)CC(S)C(=O)O
O=C(c1cc[nH]n1)N1N=C(c2ccc([N+](=O)[O-])cc2)CC1c1ccncc1
CCCC(C(=O)NN=Cc1ccc([N+](=O)[O-])o1)N1C(=O)CCC1=O
O=C(Nc1ccc(Br)cc1)c1ccc2sccc2c1
COc1ccc2c(OC3CC4C(=O)NC5(C(=O)NS(=O)(=O)C6CC6)CC5C=CCCCCCC(NC(=O)OC(C)(C)C)C(=O)N4C3)cc(OC(C)C)nc2c1C
CC(C)N(CCOc1ccccc1)CCc1cccc(F)c1
Nc1ncnc2c1c(-c1ccc(F)cc1)cn2C1OC(CO)C(O)C1O
CC(=O)NCC1OC(=O)N2c3cc(C(C)=O)ccc3CC12
O=C(CN1C(=O)C(O)(CC(=O)c2ccc(F)cc2)c2ccccc21)Nc1ccccc1C(F)(F)F
CCOC(=O)Cc1nc(C)c2nc(-c3ccc(Cl)cc3)[nH]c2n1
NC(=O)C1(Cc2cccs2)CCOc2ccccc21
CC1NC(=O)C2Cc3c([nH]c4ccccc34)C(C)N2C1=O
COCCOC(=O)c1c(C)nc2ccccc2c1N
Cc1cc(=N)n(-c2ccccc2)[nH]1
COc1cc(NC(C)CCCNC(=O)C(N)Cc2ccc(O)cc2)c2ncccc2c1
O=C(CN(Cc1ccc(F)c(F)c1)S(=O)(=O)c1ccc2c(c1)OCCCO2)NCc1cccnc1
CN(C)CCSc1ccc(Cl)cc1
Cc1cnc(N2CCN(c3cc(C)c4cc(C)ccc4n3)CC2)c([N+](=O)[O-])c1
O=C(C=Cc1ccc(O)c(O)c1)Nc1nc2ccc([N+](=O)[O-])cc2s1
CC(CCC(=O)O)C1CCC2C3CCC4CC(O)CCC4(C)C3CCC12C
Cn1ncc(C(=O)Nc2ccc(-c3cncs3)cc2)c1C1CCN(C(=O)OCc2ccccc2)CC1
CC(C)CC(CN1CCCC1)NS(=O)(=O)c1ccccc1-c1ccc(-c2cnc(N)c(F)c2)c(F)c1
O=C(Nc1ccccc1)Nn1c2c(c3ccccc31)CCCC2
O=c1[nH]c(=O)n(C2CC(O)C(CO)O2)cc1-c1ccc2ccccc2c1
O=C1Cc2ccccc2CCC12Cc1ccccc1C2
CCc1ccc(NC(=S)Nc2cccc3ncccc23)cc1
CCOc1ccc(OCC(=O)Nc2cccn(Cc3ccc(Cl)cc3)c2=O)cc1
CCCCCCN(CCCCCC)CC(O)COc1ccc(C2Oc3ccc(OC)cc3SC2c2cc(OC)cc(OC)c2)cc1
CCN(CC)CCOc1ccc(Nc2nc(C)cc(C)n2)cc1
O=c1[nH]c(=O)n(C2CC(O)C(CO)O2)cc1CCc1cccc2ccccc12
O=S(=O)(c1cccc(N2CCNCC2)c1)c1ccc(-c2cc3ccccc3[nH]2)c(S(=O)(=O)c2cccc(F)c2)c1
COC(=O)c1ccc(-c2cnc3c(NC=O)cc(-c4ccc(C(=O)Nc5ccccn5)cc4)cn23)cc1
CCOC(=O)C1(Cc2ccccc2C)CCN(Cc2cnc(C)s2)CC1
CC(C)CCn1c(=O)c(C2=NS(=O)(=O)c3cc(NS(=O)(=O)NCCO)ccc3N2)c(O)c2cc(F)cnc21
CCN(CC)C(CSSN(C(C)C)C(C)C(=O)N(C)C)=NCCO
CCN(CC1CCCN(CCc2ccccc2)C1)S(=O)(=O)Cc1ccccc1
CCNC(=S)N(Cc1cccnc1)Cc1cc2cc3c(cc2[nH]c1=O)OCCO3
CCOC(=O)C1(C)CCC2(C)CCC3(C)C(=CC(=O)C4C5(C)CCC(OC(=O)CCC(=O)O)C(C)(C)C5CCC43C)C2C1
ClCCN(CCCl)c1ccc(OC2CCCCC2)cc1
Cc1ccnc(Nc2cccc3ncccc23)c1
CCC(C)C(NC(=O)C(Cc1ccc(O)cc1)NC(=O)C1CCCN1C(=O)C(CCCCN)NC(=O)C(N)CCCCN)C(=O)NC(C(=O)NC(Cc1c[nH]c2ccccc12)C(=O)O)C(C)C
CCOCC(=O)Nc1cc(C(=O)Nc2nc(C)cs2)ccc1OC
O=C1CCNC2(CCc3ccccc3C2)CCN1Cc1ccsc1
CC(Oc1cccc(C2=CC(=O)CC(C)(C)C2)c1)C(=O)O
COCc1nc(-c2ccc([N+](=O)[O-])o2)no1
CC(C)CC(=O)NC(C(C)C)C(C(=O)OC(C)(C)C)c1ccc(Cl)c(Cl)c1
CC1=CC(C)(C)Nc2ccc3c(c21)COc1c(F)cccc1-3
Nn1c(SCC(=O)N2CCOCC2)nc2ccccc2c1=O
Cc1ccccc1OCC(=O)N1CCCN(c2ncccn2)CC1
O=C(C[n+]1ccccc1)Nc1ccc(Cl)cc1Cl
CN(C)S(=O)(=O)c1nc[nH]c1C(=O)NC1CCCCC1
CC(C)(C)C(=O)NCC1CCCC(C(=O)NCC2CCCCC2)C1
OC1(c2ccccc2)CCNCC1c1ccc(F)cc1
O=C1CC(=CCCN2CCCC2)Sc2ccc(OCCCc3ccccc3)cc2C1
Cc1nc(NC(=O)CSCc2cccc(Cl)c2)nn1C
CCC(CNC(=O)c1cc(C(=O)c2ccc(C(F)(F)F)cc2)cc(N(C)S(C)(=O)=O)c1)c1ccccc1
CC(C)(C)N1C(=O)N2CCc3c([nH]c4ccccc34)C2(C)C1=O
Cc1ccc(C(=O)N2CCCC2c2cnc(NCCc3ccccc3)nc2)cn1
CCNc1c(-c2n[nH]c(=S)n2CCCOC)c(C)nn1-c1ccccc1
CCCCCCCCCCC(=O)NC(Cc1ccc(OCc2ccccc2)cc1)C(=O)CP(=O)(O)O
CCCCS(=O)(=O)OC[O+]=NN([O-])N1CCCCC1
CSc1nc(-c2ccco2)nc(NCc2ccco2)c1C#N
CCOC(=O)C1=C(COC(=O)CCNS(=O)(=O)c2ccc(C)cc2)NC(=O)NC1C
CNC(=O)c1ccc(-c2nc(C(F)(F)F)cn2-c2ccc3c(c2)CCC3NC(=O)c2cc(Br)c(OS(C)(=O)=O)cc2Cl)cn1
O=C(c1cc2c(ccn2C(=O)c2ccccc2)s1)N1CCOCC1
NC(=O)Nc1ccc(-c2ccc3ncc4c(c3n2)n(C2CCNCC2)c(=O)n4Cc2ccc(F)c(F)c2)cc1
CCOC(=O)CSc1nnc(CN(C)c2cccc(C)c2)n1Cc1ccccc1
CCCNS(=O)(=O)c1ccc(-c2ccccn2)s1
COCCn1cc(C=C2C(=O)NN=C2c2nccs2)c2ccn(C(C)C)c2c1=O
CC(C)CC(NC(=O)C1Cc2ccccc2CN1C(=O)C1CCCN1C(=O)C(N)Cc1ccc(O)cc1)C(=O)NC(CCCN=C(N)N)C(=O)NC(Cc1ccccc1)C(N)=O
Cc1ccccc1N1CCN(Cc2coc(-c3cccc(F)c3)n2)CC1
Cc1ccc(C=NNC(=O)N=c2[nH]c3ccccc3s2)s1
Cc1nc(NC(=O)OCc2ccccc2)sc1C(=O)N(C1=NN(C(=O)OC(C)(C)C)C(c2ccccc2Br)C1)c1ccc(O)cc1
CC1CCC2(C(=O)O)CCC3(C)C(=CCC4C5(C)CC(O)C(Cl)C(C)(CO)C5CCC43C)C2C1C
CC(=O)c1ccc2c(c1)C(C)(C)CCC2(C)C
N#CC(C=Nc1ccccc1)=C(O)c1ccc(O)cc1
COc1ccc(C=Nn2c(C=Cc3ccc(F)cc3)n[nH]c2=S)c(OC)c1
COc1ccccc1NC(=O)C1CCN(c2cccc(NC(C)=O)c2)CC1
N=C(NO)c1ccc(CN2CCN(c3ccccc3)CC2)cc1
COC(=O)c1cc2c(cn1)Cc1ccccc1-2
C#CCOc1ccc2[nH]c(C(=O)Nc3cccc(-c4cccc(-c5ccccn5)c4)c3)cc2c1
COc1ccc(-c2cn(CC(=O)c3ccc(F)cc3)nn2)cc1
CCc1ncnc(-c2ccc(C(=O)N3CCN(C)CC3)c(F)c2)c1C#Cc1ccc(N)nc1
O=C(CSc1nc2ccccc2c(=O)n1Cc1cccs1)Nc1ccc2c(c1)OCCO2
Cc1ccsc1-c1ncc[nH]1
CCCCC(O)C(C)(O)C1CC23CCC4C(C)(C)C(O)CCC4(C)C2CCC1C3
COc1cccc(OC)c1C(NC(=O)c1cccs1)c1cc([N+](=O)[O-])ccc1N1CCOCC1
C=CCCCCCCCCCCCCC(=O)NCC#CCOC(=O)NC=CC(=O)OC
CN(C)C(=O)c1ccc2c(c1)CNC(c1ncc[nH]1)C2
CC(C)OC(=O)C1C(=N)Oc2ccc(-c3cccc(N)c3)cc2C1C(C(=O)OC(C)C)C(=O)OC(C)C
Cc1cc(N2CCN(C)CC2)cc2[nH]c(-c3c(NCC(O)c4cccc(Cl)c4)cc[nH]c3=O)nc12
COc1cc(OC)c(C(=O)C=Cc2ccc(Oc3ncnc4ccc(Br)cc34)cc2)c(OC)c1
N#Cc1ccc(C(=O)NCC2CC(c3cccc([N+](=O)[O-])c3)=NO2)cc1
CCN(CC#CCC(C)(C)C)c1ccc([N+](=O)[O-])c2nonc12
CC12CCC3C(CCC4CC(O)CCC43C#Cc3ccc(O)cc3)C1CCC2=O
CCC1(OC(=O)OC(C)(C)C)C(=O)OCc2c1cc1n(c2=O)Cc2cc3ccccc3nc2-1
CCCCC(C)(C)c1ccc(CC(=O)Nc2cc(OC)c(CC3SC(=O)NC3=O)cc2OC)cc1
O=C(c1cnn2c(C(F)F)cc(-c3ccccc3)nc12)N1CCCCC1
CCOC(=O)c1nnc2c(-c3ccc4cc(OC)ccc4c3)c(C)nn2c1C
CNC(=O)c1cn(-c2ccccc2)c(=O)c2ccccc12
COc1cc(C(F)(F)F)c(C(=O)OCCN2CCOCC2)cc1NC(=O)c1cccc2ccccc12
COc1cc2c(cc1OC)C1CCC3CN(CCc4ccccc4)CCC3CN1CC2
Cc1ccc(C(COc2ccc(C3=NCCN3)cc2)=C2CC3CCC(C2)N3C)cc1
Cn1c(NC(=O)c2ccc3c(c2)OCCO3)cc(=O)n(C)c1=O
O=C(Nc1cc(-c2ccccc2)nn1-c1ccccc1)c1ccccc1
COC1COCCC1NC1CC2CN(C(=O)c3ccc(F)c(F)c3)C(c3cccc(F)c3)CC2(C(=O)N2CCc3ccc(F)cc32)C1
COc1cccc(C2CCNCC2C(=O)N2CCN(c3ncccc3C#N)CC2)c1
CNCc1c(O)ccc2c1C(C)C(=O)N2c1ccccc1
CC(=O)N1CCC(=C2c3ccc(Cl)cc3CCc3cc(Br)cnc32)CC1
COc1ccc(S(=O)(=O)Nc2ccc3c(c2)CC(=O)N(C(C)CO)CC(C)C(CN(C)C(=O)Nc2c(C)cccc2C(C)C)OCCCCC(C)O3)cc1
COC1=CC(=O)C2=C(C1=O)C(C(C)(C)O)C1OC1C1C2C(C=C(C)C)OC1(C)C
Cc1cc(Nc2nc(Sc3ccc(NC(=O)CN(C)C)cc3)nn3cccc23)n[nH]1
COc1ccc(-c2[nH]c3nc4c(n3c(=O)c2C)CCCC4)cc1
COc1cc(-c2cc(=O)c3cc(C)ccc3[nH]2)cc(I)c1O
COc1cc2c(c(OC)c1OC)-c1ccc(SC)c(=O)cc1C(NC(C)=O)CC2
CC(=O)N(CC(=O)O)C1=C(SCc2ccc(C)cc2)S(=O)(=O)c2ccccc21
COc1ccc(C2Oc3c(OC)cc(CCCO)cc3C2C)cc1
Nc1ccc(S(=O)(=O)NC(CCC(=O)O)C(=O)NO)cc1
COc1ccc(C(=O)Nc2ccc3sc4ncn(C)c4c3c2)cc1
COc1cc2cn(COCc3ccccc3)[n+](Cc3ccccc3)c2cc1OC
COc1ccc(OCCCN(C)CCCOc2ccc3c(=O)cc(-c4ccccc4)oc3c2)cc1OC
CN(CCc1ccccc1)C1Cc2ccc(O)c3[nH]cc(c23)C1
N#Cc1ccc(N=Cc2cc(Cl)ccc2O)cc1
COc1cc(CSc2nnc(NC(=O)Nc3ccccc3F)s2)cc(OC)c1
CCC1CCCc2cc(-c3cccc(C)c3)nn21
Cc1nnc2n1-c1sc(C=Cc3ccccc3)cc1C(c1ccccc1Cl)=NC2
CCNC(=Nc1ccc(F)cc1)SCc1cccnc1
O=C(CN1CCCCC1)Nc1nc2cc3nc(NC(=O)Cn4nc(C(F)(F)F)c5ccccc5c4=O)sc3cc2s1
CCCCCCC(C)CCCCCCCCCC(=O)O
O=C(Nc1cn[nH]c1)Nc1ccc(Cl)c(Cl)c1Cl
O=C(O)c1cc(-c2csc(NCc3c(Cl)cccc3Cl)n2)ccn1
C#CCOc1ccc2c(c1)c(-c1cccs1)nc(=O)n2Cc1cccc(NS(C)(=O)=O)c1
O=C1CN(C(=O)Nc2ccc(F)cc2)CC=CCn2c(nc3ccccc32)SC(=O)C2CNC3CCCCN3CC2N1
COC(=O)C1(O)CC(O)C(O)C(O)C1
Cn1c(-c2ccc(N3CCOCC3)c([N+](=O)[O-])c2)nc2ccccc21
CS(=O)(=O)Oc1ccc(-c2cc(CCCC(N)(CO)COP(=O)(O)O)ccc2O)cc1
COc1ccc(C2SCCN2C(=O)c2ccc(N(C)C)cc2Cl)cc1OC
Cc1ccc(S(=O)(=O)NCCC2=C(CCCc3ccccc3F)C(=O)c3ccccc3C2=O)cc1
O=Cc1ccc(-c2ccc3ncnc(Nc4ccc(F)c(C5CCNCC5)c4)c3c2)o1
O=C1CC2CC(n3cnc4c(Cl)ncnc43)CCC2CN1c1ccc(F)cc1
N#CC1C(=S)C(=C2NC(=O)C(=Cc3ccco3)C(=O)C2=Cc2ccco2)C(=O)c2ccccc21
CC(O)CNc1nc2cc(F)c(F)cc2n1C1CC1
Cc1oc(-c2ccc(F)cc2)nc1-c1noc(C(C)(C)C)c1Cc1ccc2c(c1C)CCCC2(C)C
CCCCCCCCCCCCOC1OC(C)C(OC(=O)c2ccc(C)[nH]2)C(OC(=O)c2ccc(Cl)nc2)C1OC(=O)c1ccc(Cl)cc1
CN(C(=O)Cc1ccc(Br)cc1)C1c2cc(C#N)ccc2OC(C)(C)C1O
CCOC(=O)C1(Cc2cccc(F)c2)CCN(Cc2ccc(N(C)C)nc2)CC1
C#CCCCCCCCCCCCCC1CC(O)C(=O)O1
C=CCNc1cc2c(=O)n3cc(SCc4ccc(Br)cc4)ccc3nc2c(CC)n1
O=C(NC1CCCCC1)c1nn2c(C(F)(F)F)cc(-c3ccco3)nc2c1Br
CCCC=C(O)CCC1C(=O)CC(C)(C)CC1=O
Nc1ccc(Cn2c(C=Cc3ccc(F)cc3)nc3ccccc32)cc1
CCN(CC)CCCOC(=O)c1sc(C(=O)OCCN(CC)CC)c(-c2ccccc2)c1-c1ccccc1
CC(=O)N1CCN(c2nc3c(C)cc(F)cn3c(=O)c2C=C(C#N)CN2CCC(C(N)=O)CC2)CC1
Cc1cc(OCc2cccc(-c3ccc(OCCN4CCCC4)cc3)c2)ccc1OC(C)C(=O)O
CCCCOP(=O)(Cc1ccc(NC(=O)OC)cc1)OCCCC
CCC(C)C(NC(=O)C(CC1CCCCC1)NC(=O)c1ccn(-c2ccc(OO)cn2)n1)C(=O)N1CCC(C(=O)N2CCCN(C)CC2)CC1
CN(C)CCCNC(=O)c1cc(-c2ccc(N)cc2)c2ccccc2n1
Cc1cccc(NC=C2Cc3ccccc3C2=O)c1
N#Cc1sc2cn(Cc3ccc([N+](=O)[O-])cc3)c(=O)c3c2c1-c1ccccc1S3
O=C(NCCCn1ccnc1)c1ccccc1
CCNC(=O)C1CCN(S(=O)(=O)N(C)C)CC1
C(=Cc1cc(-c2ccccc2)c(-c2ccccc2)s1)c1ccccn1
Cc1nc(-c2ccccc2)c(-c2ccccc2)n1CCOc1ccc(C2CCC(CC(=O)O)CC2)cc1
CCCc1nc(C)c2ccc(OC)nc2c1Cc1ccc(-c2ccccc2-c2nn[nH]n2)cc1
COc1cccc(NC(=O)c2ccc(-c3cccc(Br)c3)o2)c1
O=c1cc(COP(=O)(O)OP(=O)(O)OP(=O)(O)OP(=O)(O)O)[nH]c2ccccc12
CCN(CC)C(=O)C1(C#N)CC1(C)C
O=C(O)c1cccc(Cc2cccc3cnccc23)c1
Cc1cc(F)ccc1S(=O)(=O)NC(=O)Nn1c(S)c(-c2ccccc2)c(C#N)c1C(F)(F)F
COc1ccc(C=CC(=O)c2ccc(OC(C)=O)cc2)cc1OC
O=C(C(=Cc1ccc(Br)c([N+](=O)[O-])c1)S(=O)(=O)c1ccccc1)c1ccccc1
NC(=O)NN=C1c2ccccc2-c2c1c(N1CCN(c3cccc(Cl)c3)CC1)nc1ccc(Cl)cc21
COc1ccc(Nc2cc(C)c3c(=O)n(CC(F)(F)F)ncc3n2)cc1
COc1ccccc1C=C(C#N)c1nc2ccccc2o1
C=CCn1c(C(O)c2ccc(C)cc2)nc2ccccc21
Cc1cccc(C)c1NC(=O)NC1N=C(c2ccccc2)c2ccccc2N(C)C1=O
O=c1cc(Br)c2ccc(OCc3ccccc3)cc2o1
O=C1CC(c2ccccc2)CC2=Nc3ccccc3NC(c3ccccc3Cl)C12
O=C(O)COc1nc(-c2cc3c(F)cccc3[nH]2)cc(N2CCNCC2)c1C(=O)c1ccccc1
O=C(NCCCCCCc1ccccc1)Nc1nnc(CCSCCc2nnc3n2NC(=O)C(c2ccccc2)C(=O)N3)s1
CN(C)CCN(C(=O)c1cc(Cl)c(N)cc1O)c1ccsc1C(=O)O
CC(=O)OCC1OC(OC(=O)C23CCC(C)C(C)C2C2=CCC4C5(C)CC(O)C(O)C(C)(C)C5CCC4(C)C2(C)CC3)C(OC(C)=O)C(OC(C)=O)C1OC(C)=O
COC(=O)c1ccc(C(O)(c2cccnc2)c2ccc(N(C)C)cc2OC)cc1
O=C(O)CCc1cc(O)ccc1Oc1ccc(F)cc1
CC1CC2C3CCC4=CC(=O)C=CC4(C)C3(F)C(O)CC2(C)C1(O)C(=O)CO
CC(C)=CCc1c2c(cc3c1oc1ccccc1[n+]3=O)C=CC(C)(C)O2
CC1CCCCC1NC(=O)c1cc(S(=O)(=O)N2CCCC2)ccc1N1CCOCC1
O=C(CN1C(=O)c2ccccc2S1(=O)=O)Nc1cccc(Cl)c1Cl
CCC(C=CC(C)C1C(O)CC2C3C=CC4(O)CC(O)CCC4(C)C3CCC21C)C(C)C
O=C(c1ccco1)N1CCN(C2CC(=O)N(c3ccc4c(c3)OCO4)C2=O)CC1
NC(=O)C1CCCN1C(=O)CNC(=O)C(N)CC1CCCCC1
C=CCOC(=O)c1sc(NC(=O)Nc2ccc(Cl)cc2)nc1C
O=C(NCCCN1CCN(c2ccccc2F)CC1)c1coc(-c2ccoc2)n1
COc1ccc(C(=O)CCC2CCN(CC3CC3)CC2)cc1OC1CCCC1
COC(=O)c1ccc(-c2ccc(C=C3NC(=S)NC3=O)o2)cc1
CC(Cn1ccnc1)NC(=O)c1ccncc1-n1nccn1
Cc1oc2nc3[nH]c(=O)[nH]c(=O)c3cc2c1C
COc1cc(C=CC(=O)c2cc(Br)ccc2O)cc(OC)c1
COC(=O)CCC(NC(=O)C(C)c1ccc(OCc2ccc3ccccc3n2)cc1)C(=O)NC1CCCCNC1=O
Cc1cc(SC2=C(O)OC(CCc3ccc(O)cc3)(C(C)C)CC2=O)c(C(C)(C)C)cc1O
CCCCCCCCCCCCCCCCCCNC(=O)C(COP(=O)(O)O)NC(=O)CCC
O=C(NCc1cccnc1)C1CCN(N=Cc2ccc(Cl)cc2)CC1
N#Cc1cccc(I)c1Oc1ccc(F)cc1C(=O)NCC(F)(F)F
CC(=O)NCC1CC(c2c[nH]c3ccc(F)cc23)C(=O)O1
Cc1[nH]c(=O)[nH]c2c(Cc3ccc(C(C)(C)C)cc3)n(CCC#N)c1-2
O=C(Nc1cccc(S(=O)(=O)NC2=NCCC2)c1)c1ccccc1
CN(CCCN1c2ccccc2Sc2ccccc21)CC(=O)O
Nc1cnc(-c2ccc(F)cc2)nc1Nc1ccc(-c2nccs2)cc1
O=C(COc1ccccc1C(=O)NCCc1ccccc1)NCCc1ccccn1
NC(=O)Cc1c[nH]c2ccc(C#Cc3ccccc3)cc12
CCCC(=O)NC(CO)COC(=O)CCC
CN1CCN(C2=CC(C=Cc3ccccc3)=NC2=O)CC1
COc1coc(C=C2CCC(c3cc(C(C)(C)C)c(O)cc3O)CC2O)cc1=O
CC1Cc2c(c3c(O)cccc3c3nc4n(c(=O)c23)CC(=O)N4)S1
CCOCCCNc1nc(-c2ccc(S(=O)(=O)N3CCCC3)cc2)cc2ncn(C)c(=O)c12
NCCNCc1c2ccccc2cc2ccccc12
Cc1ccc2c(c1)c(=O)c(C(=O)NCCCn1ccnc1)cn2Cc1ccccc1
CC(=O)Nc1cccc(C2CC(c3cc4ccccc4o3)=NN2C(=S)Nc2cccc([N+](=O)[O-])c2)c1
O=S(=O)(O)c1ccccc1-c1ccc(C=NO)o1
CN(C(=O)c1cnsn1)c1ccc(C(O)(C(F)(F)F)C(F)(F)F)cc1
C=CCNC(=O)C1(C)CCCN(Cc2c(OC)ccc3c2OCO3)C1
COc1cccc(NC(=O)C2CCCN2C(=O)NC23CC4CC(CC2C4)C3)c1
Cc1ccc(C(=O)NC2CCN(CC(=O)n3c(=O)n(Cc4ccccc4)c4ccccc43)CC2)cc1
CCOC(=O)c1c(S(=O)(=O)N(CC)CC)c2ccccc2n1C
CCC1CN(C)C2Cc3c(O)cc(O)cc3C1C2
CC(N)C1CCN(c2nc3c(cc2F)c(=O)c(C(=O)O)cn3-c2nccs2)C1
CCS(=O)(=O)N1CC2(CCN(CCCCOc3ccc(-c4ccccc4)c(F)c3)CC2)C1
CCOC(=O)c1cnc(-n2nc(C)cc2C)nc1Nc1ccccc1
CS(=O)(=O)OCC1OC(n2ccc(N)nc2=O)C(O)C1O
CC(C)Cn1c(=O)n(C)c(=O)c2c(Sc3ccccc3)c(CCNC(=O)c3cc(Cl)ccc3O)sc21
COc1ccc(NC(=O)C(=Cc2c(C(=O)O)c(-c3ccccc3)n(-c3ccc(C(=O)O)cc3)c2Cl)c2ccc([N+](=O)[O-])cc2)cc1
CC(C)n1nc(C(=O)NC2CC(=O)NC2(C)C)c2ccccc21
CCOC(=O)C=Cc1ccc(-c2ccccc2CC(=O)OCC)cc1
CCn1cnc2c(sc3nccc(NCCc4ccccn4)c32)c1=O
CCCNC(=O)c1cccc2[nH]c(-c3ccccc3)nc12
O=C1OCc2ccccc21
Cc1noc(C)c1-c1ccc2c(N3CCOCC3)nc(N3CCOCC3)nc2c1
Cc1ccc(N2C(=O)NC3(CCCCCCC3)C2=O)c(C)c1C
Cc1cc(O)c(=O)c(O)c2c1CC(O)CC2
O=C(Nc1cccc(-c2cn3c(-c4ccncc4)cnc3c(NCc3ccccc3)n2)c1)c1cc(C(F)(F)F)ccc1F
CC(Cc1ccc(OCc2ccccc2)cc1)C(=O)NC(C)C(=O)NC(CCCCN)C(=O)N(C)CCc1ccccc1
CC(=O)N1CCC2CN(C(=O)c3ccoc3C)CC2C1
COc1c(C)c(C)c2c(c1C)CCC(C)(COc1ccc3c(C)cc(=O)oc3c1)O2
CC(=O)N1N=C(c2ccc(NCc3ccccc3Cl)cc2)CC1c1cn(Cc2ccccc2)cn1
O=C(Nc1ccc(F)cc1F)N1CCCC2(CCN(S(=O)(=O)c3ccc(F)cc3)CC2)C1
O=C1CCCCN1c1cc(Cl)ccc1Cl
O=C(O)C=Cc1ccc(CO)[nH]c1=O
NC(=O)N(O)C1CC(C(=O)O)C1
O=CN(O)CC(CC1CCCC1)C(=O)N1CCCCN1C(=O)C(=O)c1cccs1
CC(C)c1onc(-c2c(Cl)cccc2Cl)c1COc1ccc(N2CCc3cc(C(C)(N)C(=O)O)ccc32)cn1
Cc1cc(Cl)cc(Cl)c1NC(=O)Nc1ccc(-c2nc(N3CCOCC3)nc(N3C4CCC3COC4)n2)cc1
Cc1ccc2[nH]cc(CCCCNNc3ncnc4cc(C)sc34)c2c1
O=C1c2ccccc2C(=O)N1CCCCCCCOc1ccc([N+](=O)[O-])cn1
CC(CS)C(=O)N1Cc2ccccc2CC1C(=O)O
Cc1cnc(Nc2ccccn2)nc1-c1ccc(C(=O)NC(CO)CCC(C)C(F)(F)F)c(N2CCC2)c1
N=C(N)NC(=O)C(Cc1ccccc1)NC(=O)c1csc(C(O)C(F)(F)F)c1
COc1ccc(CNc2nc(C(=O)NCCN)nc3c2ncn3C(C)C)cc1
CCc1cccc(CC)c1C1CC(=O)c2ccc(OC)cc2O1
COC(=O)c1cccc(C(=O)N2CCCC(C(=O)c3ccc(Cl)cc3)(c3ccccc3)C2)c1
COc1ccc(C2(C#N)CCN3CCc4ccc5c(c4C3C2)OCO5)cc1OC(C)C
COC(=O)CC=C(C)CCC=C(C)CCC=C(C)C
CCC(COC(=O)c1c(-c2ccccc2Cl)noc1C)n1cccc(NC(=O)OC)c1=O
C#CCN(C)C(=O)Cc1ccccc1
COc1cc(C2c3cc4c(cc3C(Nc3cccc5c3CN(C)CC5)C3COC(=O)C23)OCO4)cc(OC)c1O
CC(C)NCC(O)CN1C(=O)c2ccccc2C1=O
[truncated: 573,927 more chars]
