# Supplementary material for: t-SMILES: a fragment-based molecular representation framework for de novo ligand design
Source: Nat Commun. 2024 Jun 11;15:4993. doi: 10.1038/s41467-024-49388-6 (PMC11167009; doi:10.1038/s41467-024-49388-6)
Supplement: Supplementary file 4 — Source Data [file 41467_2024_49388_MOESM4_ESM.zip › Soure data/Source data and code for all other graphs/Metrics/Models/Chembl/ChEMBL_Vanilla[MPL][rnd15][bs128]/gen.smi.re_smils[1].smi.rnd10000.csv]

Cc1c2ccnc(C=NO)c2cc2c1[nH]c1ccccc12
Cc1cc2c(cc1Br)NC(=O)C2=NNc1ccc(Cl)cc1
Cc1cc(C(=O)CCC2=C(O)C(=O)c3ccccc3C2=O)c(C)n1C
N#CC(=Cc1ccc(OCCCC(=O)O)cc1)C(=O)NCCCc1c[nH]cn1
c1ccc(-c2cc(-c3ccccc3)c3ccccc3n2)cc1
Nc1c(-c2ccc(Cl)cc2)[nH]c2cnccc12
Cn1nnnc1SCC(=O)Nc1cccc(S(=O)(=O)N2CCCCC2)c1
COc1ccc(-c2nc3cc(C(C)(C)C)ccc3o2)cc1
C=C1C2CC3(C1O)C1CC4C5(C)CCC(O)C4(C1N(CC)C5)C3CC2OC(=O)c1ccc(OC)cc1
Cc1ccc(Nc2nc3ccccc3n2C)cc1
CCCn1cnc2c(Nc3cccc(Br)c3)nc(NCCO)nc21
OCC1OC(n2cnc3c(NC4CCCC4)nc(Cl)nc32)C(O)C1O
COc1ccc(C(=O)C=Cc2ccc3c(c2)OC(c2ccc(O)c(OC)c2)C(COC(C)=O)O3)cc1O
O=C1CC(c2ccccc2)c2cc3c(cc2N1)OCO3
C=CCNC(=S)N1CCN(C(=O)CNC(=O)c2ccco2)CC1
COC(=O)C(C)NC(=O)C(CO)NC(=O)OCc1ccccc1
CC(=O)NC(Cc1ccccc1)C(=O)NCc1ccc(C(=O)NC(C(=O)NC(Cc2c[nH]c3ccccc23)C(=O)OC2CCCCC2)C(C)C)cc1
N#Cc1ccc2[nH]cc(C3CCC(N4CCC5(CC4)OCCO5)CC3)c2c1
CCOC(=O)c1cc(-c2ccccc2Cl)nc2c1c(=O)oc1ccccc12
C=CC1CN2CCC1CC2C(O)c1cc(CCC(C)C2CCC3C4C(OC(C)=O)CC5CC(OC(C)=O)CCC5(C)C4CC(OC(C)=O)C23C)nc2ccccc12
CCCCc1nn(-c2c(C)cccc2C)c2c1CCN(c1ccc(C(=O)C3CC3c3cccnc3)cc1)C2=O
O=C(Nc1ccc(N2CCN(Cc3ccc(Cl)cc3)CC2)nc1)c1cccs1
Cc1ccc(C)c(S(=O)(=O)NNC(=O)c2cc3ccc(Cl)cc3[n+]([O-])c2)c1
CC1(c2cccc(O)c2)CCCCC1=O
CN(C)c1ccc(C=Cc2ccc(C=Cc3ccc(N(C)C)cc3)nc2)cc1
Cc1ccsc1C=Nn1c(=S)[nH]c2ccccc21
N#CC=Cc1cn(C(Cc2ccccc2)C(=O)NS(=O)(=O)c2ccccc2)nn1
COc1ccc(S(=O)(=O)NCc2ccc(C(=O)N3CC4CC4(CO)C3)cc2)cc1
CCOC(=O)C1CCN(C(=O)c2ccccc2Sc2cccnc2)CC1
COc1cc(C2c3cc4c(cc3C(O)C3COC(=O)C23)OCO4)cc(OC)c1OC
CC1(Cc2ccccc2)C(NC(=O)Cc2ccccc2)C(=O)N(Cc2ccccc2)C1C(=O)NCc1ccccc1
CCCCCCC(Sc1nc(Cl)cc(NCCC(=O)O)n1)c1cccc(OCc2ccc3ccccc3c2)c1
CC(=O)OC1C(C)Cc2ccccc2C1C
CC1CCN(S(=O)(=O)c2ccc(-c3nnc(COc4ccc(C#N)cc4)o3)cc2)CC1
Nc1nccc(Oc2cc(-c3cc(F)c(C4(C(=O)N5CCC(F)(F)C5)CC4)cc3Cl)cnc2N)n1
O=C(CCCc1ccccc1)NO
N=C(Nc1ccc(F)cc1)Nc1nc(-c2cccs2)cs1
COc1cc2c(cc1OC)-c1nn(CC(=O)N3CC(C)(C)c4ccccc43)c(=O)c(Cc3ccccc3)c1C2
CCCC(CCC(=O)OC1CCCCN(C)Cc2cccc(c2)OCCCCC(CC(C)C)Cc2cccnc21)(C(=O)OC)C(=O)OCC
Cc1cc(C(F)F)n2nc(C(=O)NN=CN=C3C(=O)N(C)c4ccccc43)nc2n1
COCCOCc1cn(C(c2ccccc2)c2ccccc2)nn1
COc1ccc(C)cc1N(CC(=O)Nc1ccc(Cl)cc1Cl)S(=O)(=O)c1ccccc1
CN1C(=O)c2ccc(Nc3cccc([N+](=O)[O-])c3)cc2C1=O
O=C(O)C(Cc1ccccc1)Nc1nc2ccccc2s1
O=Cc1c(O)ccc2cc3ccoc3cc12
COc1ccc(-c2ccc(-c3noc(C4CCCCC4)n3)c(F)c2)cc1
c1ccc(CCCCOc2ccc(NC3=NCCN3)cc2)cc1
CC(=O)N1CCc2cc(Br)cc(S(=O)(=O)NCCC(C)C)c21
CCCCc1ccc(C2=NC(C)(C)C(C)(C)N2O)cc1
Cc1cc(C(=O)N2CCC(c3ccc(S(N)(=O)=O)cc3)CC2)c(C)o1
Cc1nc(-c2ccc3[nH]ncc3c2)sc1C(=O)NCC(F)(F)c1cccc(F)c1
CN(C(=O)COc1cccc2[nH]cc(Sc3c(O)ccc4ccc(=O)oc34)c12)C1CCCCC1
CN1CCN(C(=O)c2c(C3CCN(C(=O)c4ccccc4)CC3)n(C)c3ccccc23)CC1
CCNC(=O)NC(C)c1ccc(OC2CCN(c3ncnc(N4CCCC4C)c3F)C2)cc1
Cc1ccc(C2=NOC(c3ccccc3)(c3ccccc3)C2)cc1
Cc1oc(-c2ccc(F)cc2)nc1-c1noc(C(C)(C)C)c1Cc1ccc2c(c1C)CCCC2(C)C
COC(=O)c1ccc(NCCCC2CCCCC2)cc1
Cc1cc(C)cc(C2CC(c3ccccc3)=NN2C(=S)Nc2ccccc2Br)c1
Cc1cc(C)cc(N2CCN(C(=O)c3ccc4c(c3)N(C)S(=O)(=O)c3ccccc3C4=O)CC2)c1
NC(=O)c1ccc2c(c1)CCc1cc(Br)cc(C(N)=O)c1N2
Cc1nc(N2CCN(C)CC2)c2c(CC(C)(C)C)cn(C3CCCCCC3)c2n1
Cc1cc(C)c(S(=O)(=O)Nc2ccc(F)cc2F)c(C)c1
O=C(CCNS(=O)(=O)c1cnn(-c2ccc(F)cc2)c1)NCCc1ccc(Cl)cc1Cl
CC(C)(C)NC(=O)COC(=O)c1cccc(S(=O)(=O)NS(=O)(=O)c2ccc(F)cc2)c1
CN1CCN(Cc2ccc3c(c2)N(C)C(=O)C2CCCCN32)CC1
CC(=O)c1ccc(NC(=O)C2CCC2)cc1
CCC1Oc2cc(O)cc3c2C31CCN(C)Cc1ccccc1
Cc1csc(NC(=O)CSc2nccc(-c3ccc(Cl)cc3)n2)n1
CCc1ccccc1NC(=O)c1cc2c([nH]c1=O)CC(C)(C)CC2=O
COc1ccc(-c2cc(-c3ccc(C(C)=O)s3)nc(N3CCCC3)n2)cc1
c1ccc(Oc2ccccc2OCc2ccccn2)cc1
N=C(N)NCCCC(NC(=O)c1ccccc1)C(=O)NCC1NC(=O)N(C(CCc2ccccc2)C(=O)NC(CCCNC(=N)N)C(=O)Nc2ccccc2)C1=O
CC(C)c1ccc(OC(C)(Cc2ccc(Cl)cc2)C(=O)O)cc1
NC(=S)NCc1cccc2ccccc12
CC1CC2(CC(C)C3CCC(=O)C=C32)OC1=O
CN1C(=O)CCC2(C)C3CCC4(C)C(CCC4N(C)C(=O)CCc4ccccc4)C3CCC12
CC(C)(C)C(=O)NC1CCCN(c2ncccc2CNC(=O)Cc2ccccc2)C1
CCOc1ccc2nc(Oc3ccc(C)cc3)c(C3C4=C(CC(C)(C)CC4=O)N(C(=O)c4ccc(C)c(N)c4)C4=C3C(=O)CC(C)(C)C4)cc2c1
CC(C)(C)NC(=O)C1CN(Cc2ccccc2)CCN1CC(O)C(Cc1ccccc1)NC(=O)OCc1cncs1
O=C(CNC(=O)c1ccccc1F)NC1CC(=O)N(c2ccc3c(c2)OCO3)C1
COC(=O)c1ccc(CSc2nc(-c3ccc4c(c3)OCO4)cc(C(F)(F)F)c2C#N)o1
Nc1nc(=O)c2ncn(CC(CO)OCP(=O)(O)O)c2[nH]1
CN(Cc1cccc(Cl)c1)C1CN(C2CCOCC2)C2CN(C(=O)c3ccccn3)CC12
C=CCc1cn(-c2ccccc2F)c(=O)[nH]1
O=S1(=O)OC(OC2OC(CSC3CCCCC3)C(OCc3ccccc3)C(OCc3ccccc3)C2OCc2ccccc2)C2Oc3ccccc3OC2C1Sc1ccccc1
CC(CC(=O)Nc1cccc(Cl)c1Cl)=NNC(=O)c1ccncc1
CCCP(=O)(OCC)OCc1cc(OC)ccc1OC
Cc1cc(C#N)cc2nc(-c3ccc(OCc4cccc(CN5CC(O)C(O)C(O)C5CO)n4)cc3)oc12
COc1ccc(CCCc2ccccc2C(O)CCCC(C)[S+]([O-])Cc2ccc(OC)c(OC)c2)cc1OC
N#CC1=C(SCC(=O)NC23CC4CC(CC(C4)C2)C3)SCC(=O)N1c1ccccc1
CC(C)(C)C(=O)N1CC(F)CC1C(=O)C(=O)Nc1nccs1
CC(C)OC(=O)C(C)NP(=O)(OCC1OC(n2cc(F)c3c(CN)ncnc32)C(C)(O)C1O)Oc1ccccc1
Cc1ccc(C(=S)NC23CC4CC(CC(C4)C2)C3)cc1Cl
CSc1ccc(C=c2sc3nc4c(c(=O)n(C)c(=O)n4C)n3c2=O)cc1
C=C1CCC2C(C)(C(=O)O)CCCC2(C)C1CC=C1C(=O)OCC1O
Cc1ccc(S(=O)(=O)Nc2ccc3c(c2)C(=O)N(C(C)CO)CC(C)C(CN(C)S(=O)(=O)c2ccc(C)cc2)OCCCCCC(C)O3)cc1
CCC1(O)C(=O)OCc2c1cc1n(c2=O)Cc2c-1nc1cc3c(cc1c2CCN)OCCO3
COc1ccc(CNC(C(=O)NC(C(=O)NCCN2CCOCC2)c2ccccc2)C(O)C(Cc2ccccc2)NC(=O)C(NC(=O)Cc2ccccc2)C(C)(C)C)cc1
CC(C)(C(=O)Nc1cccc2c1C(=O)c1ccc(N)cc1C2=O)c1cc(Cl)ccc1O
CC(=O)NC1CSSCC(C(=O)NC(Cc2ccccc2)C(N)=O)NC(=O)C(CCCNC(N)=N[N+](=O)[O-])NC(=O)C(Cc2c[nH]c3ccccc23)NC(=O)CNC1=O
Oc1ccc2ccccc2c1C(Nc1nc2ccccc2o1)c1cccs1
CCCNC(=O)c1nnn2c1NC(c1ccccc1)CC2c1ccccc1
Cc1ccc(-c2cc(Cl)ccc2OCc2ccccc2F)n1-c1cc(C(=O)O)cc(C(=O)O)c1
Cc1ccccc1C=NNC(=O)c1ccc2c(c1)SC(C)O2
c1ccc(OCCCCCCCCCCCCCCCCn2ncnc2-c2ccccc2)cc1
C=CCCCCOc1ccc2c(c1)OC(c1ccc(F)cc1)CC2=O
O=C(O)COc1ccc(Br)cc1C(C1=C(O)C(=O)C=CC1=O)c1c(O)c(Cl)c(Cl)c(Cl)c1O
C=CC(=O)Nc1ccc2[nH]c(-c3ccc(N)cc3)nc2c1
O=c1[nH]c2[nH]c(-c3ccncc3)cc2c(N2CCCC(N3CCCC3)C2)c1-c1nc2ccccc2[nH]1
N#Cc1ccc2[nH]cc(CCCCN3CCN(c4ccc5c(c4)CN(C(=O)c4ccccc4)CCO5)CC3)c2c1
CCS(=O)(=O)NCCc1csc(-c2cccc(F)c2)n1
COc1ccc(NC(=O)N(CCC(c2ccccc2)c2ccccc2)C(C)(C)c2cc3ccccc3n2C)c(C)c1
CCC(=O)N1CCC(NC(=O)N(CC)CC)CC1
CCOC(=O)Cn1cc(CC(Cc2ccccc2)C(=O)O)c2cc(F)ccc21
NC(=O)C(=O)N(O)c1ccc(Cl)cc1C(=O)c1ccc(F)cc1F
N#CC1CCCCC1n1cc(C(N)=O)c(Nc2ccc(F)nc2)n1
N#Cc1ccccc1-n1cccc1
CC(C)CC(O)C(O)C(CC(C)C)NC(=O)c1cc(COc2ccc(C=C3SC(=O)NC3=O)cc2)cc(NC(=O)c2ccc(F)cc2)c1
COc1nc2c(sc3ccccc32)c(=O)o1
COc1cccc2c1C(=O)c1c(O)c3c(c(O)c1C2=O)CC(O)(C(C)=O)CC3OC1CC(NCCCCCCCNc2c3ccc(Cl)cc3nc3cc(Cl)ccc23)C(O)C(C)O1
CSc1nc2c(cnn2-c2ccccc2)c2nc(-c3ccccc3)nn12
CNC(=O)CC1C(=O)NCCN1C(=O)Nc1ccccc1C
CC1OC2(CCN(c3ncnc4c3c(-c3ccccc3)cn4-c3ccc(F)cc3)CC2)c2ccc(F)cc21
CC(C)(C)C(=O)Nc1cccc2nnsc12
CCC(=O)N1CCCC1(C)C(=O)NCc1cccs1
O=C(C=Cc1ccccc1C(c1ccccc1C(F)(F)F)P(=O)(O)O)Nc1ccc(F)cc1
Cc1ncc2n1CCC(c1c(Cl)cccc1Cl)=C2
CCCOC(=O)c1ccc(NC(=O)c2c(C)cc(=O)oc2C)cc1
O=S(=O)(Nc1ccc(Cl)c(-c2nc3ncccc3o2)c1)c1ccc(Cl)s1
CN(C)Cc1nc(N)c(C(=O)NCCCCc2ccccc2)nc1Cl
O=C(CCc1ccncc1)NC(c1ccccc1)c1ccccc1
Cc1ccc(Cn2cc(COc3cccc(C(F)(F)F)c3)nn2)cc1
NS(=O)(=O)c1cccc(CCNC(=O)CN2C(=O)NC(Cc3ccccc3)C2=O)c1
COC(=O)C(Cc1c[nH]c2ccccc12)NC(=O)c1ccc(C)cc1
C1=CCn2c(COc3ccccc3OCc3ccccc3)nnc2C(c2c[nH]c3ccccc23)=C1
O=C(O)CCc1c2c(cc3c(=O)c4ccccc4oc13)CCCCO2
CCCCOc1cccc2c1ccn2-c1ccnc2cc(-c3ccc(NS(C)(=O)=O)cc3)ccc12
Cc1cc(SC2=C(O)OC(CCc3ccc(O)cc3)(C(C)C)CC2=O)c(C(C)(C)C)cc1N
O=C(c1ccccc1)c1ccc2n1CCC2C(=O)O
O=C1CCNCCN1c1ccc(CN2CCC(COc3cccc4ccccc34)CC2)cc1
CC(Oc1cccc(C2=CC(=O)CC(C)(C)C2)c1)C(=O)O
Nc1ccccc1NC(=O)C=Cc1ccc(CNc2ncc(-c3ccc(OC(F)(F)F)cc3)s2)cc1
CC(C)(C)C(=O)N1CCC(c2nc(=O)c3nnn(Cc4ccccn4)c3[nH]2)CC1
O=C(c1ccc(Oc2cccc(Cl)c2)c(I)c1)n1ccnc1
CCCN(CCC)Cc1coc(-c2ccccc2OC)n1
Nc1cc(Cl)nc2ccc3c(c12)COCC3
NC(=O)c1cc2c(cc1Br)OCO2
COc1cc2c(C)c(Cn3cc(-c4ccc(F)cc4)nn3)c(=O)oc2c(OC)c1OC
CC(=O)Nc1nc(C)c(-c2cnc(NC(=O)c3ccc(OCCCCF)nc3)s2)s1
COc1ccc(NC(=O)C(CCSC)NC(=O)Cn2c(=O)cc(C)c3c(C)nn(-c4ccccc4)c32)cc1
CCc1ccc(NC(=O)COC(=O)CNC(=O)CN2C(=O)CSc3ccccc32)cc1
O=C(COc1ccncc1)N1CCN(Cc2cc(C(F)(F)F)cc(C(F)(F)F)c2)CC1
Cc1ccc(NC(C)C(=O)NN=Cc2cccc([N+](=O)[O-])c2)cc1Cl
CCCCCCCCCC(=O)NC(CCC(=O)NC(=O)c1nc(C(=O)NC(Cc2ccccc2)C(=O)O)c(C)o1)C(=O)OCc1ccccc1
Cc1nn(CC(=O)NCC2CCCO2)c(=O)c2cc3occc3n12
O=C(NO)C1COC(c2cccs2)=N1
Cc1cccc2c1nc(C)n2C1CC2CCC(C1)N2CCC1(c2ccccc2)CCN(C(=O)c2cc(S(=O)(=O)O)ccc2Cl)CC1
S=C(NC1CCNCC1)N1CCCC1
CCS(=O)(=O)N(CC1=C(c2ccccc2)CCC1)C1CCC1
CCOC(=O)c1c(C(F)(F)F)[n+]([O-])c2cc(Cl)c(Cl)cc2[n+]1[O-]
COC1C=C2OC(=O)c3cn(CCc4ccccc4)c(c32)C1
CC1(C)N=C(N)N=C(N)N1c1ccccc1-c1ccc(NC(=O)C(Cc2c[nH]cn2)NC(=O)c2ccc(Cl)cc2Cl)c(F)c1
COC(=O)Cc1cc(=O)n2nc(-c3cccs3)cc2[nH]1
NC(CS)C(=O)Nc1ccc([N+](=O)[O-])cc1
CCN(CC)C1CN(C(=O)CCOC)C2CCCOC12
Cc1ccc2c(C)c(O)ccc2c1-c1csc(-c2cc(F)ccc2C(F)(F)F)n1
CCOCC(=O)N1Cc2cncnc2N(Cc2ccccn2)CC1Cc1ccc(OC)cc1
Cc1cccc(C)c1-c1cc(=O)c2ccc(O)cc2o1
Cc1ccc(S(=O)(=O)NNC(=O)Nc2ccccc2)cc1
Cc1nccc2c1[nH]c1ccc(Br)cc12
COc1ccc(S(=O)(=O)N(C)CC2Oc3c(NC(=O)Nc4ccc(F)cc4)cccc3C(=O)N(C(C)CO)CC2C)cc1
CC(=O)NC(Cc1ccc(OP(=O)(O)O)cc1)C(=O)NC(C)c1nc(Cc2ccc(O)cc2)no1
O=C(NCCCN1CCC(O)(c2ccc(Cl)c(Cl)c2)CC1)c1c(Cl)cccc1Cl
COc1cc(C=CC(=O)OCCOC(=O)c2ccc(C)cc2)cc(OC)c1OC
Cc1ccc(Cc2cc(C3OC(CO)C(O)C(O)C3O)ccc2Cl)cn1
Cc1ccc2c(c1)C1(CC(=O)NC1=O)CC2=O
COc1cccc(N2CCN(CCC(=O)Nc3ccc(C)cc3C)CC2)c1
CC1(C)SC2C(NC(=O)COc3ccc(Cl)cc3)C(=O)N2C1C(=O)OCc1ccccc1
Clc1cc(Cl)nc(-c2ccccc2)n1
Cc1ccc(CN2CCOC(CC(=O)NCCc3ccccc3F)C2)o1
O=C(Cn1ccc2ccccc21)Nc1ccc2c(c1)NC(=O)CO2
CCOc1ccc2c(c1)C1CCc3cc(OC)ccc3C1NS2(=O)=O
CN(C)C=Nc1nc(N)c2cc3c(cc2n1)C(=O)c1ccc(N=Cc2c[n+](C)cn2C)cc1C3=O
COc1cccc(-c2cn(C3CC(O)C(COP(=O)(O)O)O3)c(=O)[nH]c2=O)c1
Clc1ccc2nc(-c3ccccc3)c(-c3ccccc3)nc2c1
O=C(Nc1ccccc1)c1cccc(Nc2ncnc3c2ncn3CCc2ccccc2)c1
COc1ccc(S(=O)(=O)NCCOc2cccc3cnccc23)cc1Br
Cc1n[nH]c2ncc(-c3cncc(NS(=O)(=O)c4ccc(Cl)c(F)c4)c3)cc12
C#CCSc1nc2cc(NC(=O)c3ccc(C(C)C)cc3)ccc2n1CC=C
CC(C)(CO)CCC(O)C(C)(C)O
CCCCCC(O)C=CC1C(O)CC(=O)C1CC=CCCCC(=O)O
COc1c(C)c(O)c(C(C)=O)c(O)c1CC=C(C)C(=O)O
CCN(CC)CCOC(=O)c1ccc(NCc2cncn2Cc2ccccc2)cc1-c1ccccc1
Cc1cn(C2CC(O)C(COP(=O)(O)OP(=O)([O-])OP(=O)(O)O)O2)c(=O)[nH]c1=O
N#Cc1cc(C(=O)c2ccc(N)cc2)n2ccccc12
CNC(=O)Nc1ccc(C2=NN(C(=O)NCCCCCCCCC(=O)NCCc3ccccc3)CCC2C)cc1
O=C(C=Cc1ccc(C(F)(F)F)nc1)N1CCN(c2cnccn2)CC1
N#CC1CC(N2CC3(CCCC3)C2)CCC1n1cc(C(N)=O)c(Nc2ccc(S(=O)(=O)C(F)(F)F)cc2)n1
COC(=O)CC(=O)c1ccc(C)cc1
CC(C)N=C1Nc2cc(Cl)c(F)cc2S(=O)(=O)N1
Cc1nn(-c2ccccc2)c(C)c1CNC(=O)c1ccc(C[S+]([O-])Cc2ccccc2)o1
CC(C)CC1CNC2(CCCC2)N1CC1CC2(CC(C)c3ccccc3O2)O1
CCOCCCn1ccnc1C=CC(=O)C=Cc1ccc(C(C)(C)C)cc1
Cc1c(N2CCOCC2)c(N(C)C)cc2c(=O)c(C(=O)O)cn(C3CC3)c12
CN(C)C(C(=O)N1CCCN1C(=O)OCc1ccccc1)c1cccc(F)c1
Cc1cc2cc(CN3CCN(S(=O)(=O)c4ccc(Cl)cc4)CC3)ccc2o1
CC(C)(C)c1ccccc1N1CCN(C(=O)c2ccccc2Nc2cncc(C(=O)NCC3CCS(=O)(=O)CC3)c2)CC1
COC(=O)c1cc(I)c2c(c1)C(=O)c1cc(OC)ccc1C2=O
N=C(N)c1ccc([N+](=O)[O-])cc1
Cc1c(C(C)n2nnc3ccccc32)c2ccccc2n1C
CCC1OC(=O)C(C)C(OC2CC(C)(OC)C(O)C(C)O2)C(C)C(OC2OC(C)CC(N(C)CCCNC)C2O)C(C)(OC)CC(C)C(=O)C(C)C(O)C1(C)O
CCc1cccc(NC(=O)C[S+]([O-])CC(=O)Nc2c(C)cccc2C)c1
CS(=O)(=O)c1ccc(C(=O)N2CCC(F)(c3ncc(F)cc3C#N)CC2)cc1F
COc1cc(N2CCN(CC(=O)N3CCCCC3)CC2)ccc1Nc1nc(NC2CCCCC2)c2nc[nH]c2n1
CCCN=C(NO)c1ccc(C)nc1Oc1ccc(SC)cc1
CC(CO)(CO)NCc1c2ccccc2c(C=C2c3ccccc3C=Cc3ccccc32)c2ccccc12
NC(C(=O)NC1C(=O)N2C(C(=O)O)=C(Sc3ccncc3)CSC12)c1ccccc1
C=CCNC(=O)C(C)(C)Oc1ccc(Br)cc1
COc1cc(OC)cc(-c2c(C#N)c(N)nc3c2CC(C)O3)c1
c1csc(CCCNC2CCc3ccccc32)c1
CC(=O)Nc1ccc(C=Cc2ccnc3ccccc23)cc1
CC(=O)C1CCCN1C(=O)C(=O)C1CCCCC1
CC12CCC(O)CC1=CC(=O)C1C2CCC2(C)C(O)CCC12
CC1(C(=O)O)CCC2C3CCC4(O)CC(O)CCC4(C)C3CCC21C
CC12CCC3c4ccc(O)cc4CCC3C1CC(CCCCc1ccccc1)C2O
CN(CC(=O)Nc1ccc(F)c(F)c1F)C(c1ccccc1)c1ccccc1
COc1ccc(Nc2cc(C)c3c(=O)n(CC(F)(F)F)ncc3n2)cc1
O=C(O)c1cccc([N+](=O)[O-])c1
O=C(NCCc1cnc[nH]1)NC1CCCCCCC1
CC(NC(=O)C1(N)CCN(Cc2ccccc2)C1=O)c1ccc(OC2CCN(c3ccc(Cl)cn3)C2)cc1
CC(C)Cn1ccnc1P(=O)(O)O
CCOc1ccc(CNC(=O)Cn2c(=O)c3cccn3c3ccc(F)cc32)cc1
CC(C)(C)c1nnc2n1C(C(=O)NC1CCCc3ccccc31)CC2
COc1cccc(CSc2nnc(-c3ccncc3)n2Cc2ccco2)c1
N#Cc1sc2nc(-c3ccccc3O)cc(C(F)(F)F)c2c1N
COc1ccc(-c2nc(C)cc(C)c2C=CC(=O)Nc2ccccc2Br)cc1
CC(O)(CCl)NC=O
Nc1cc(-c2ccccc2)nn1S(=O)(=O)c1c(Cl)cc(Cl)cc1Cl
COc1ccc(OC)c(N(C(=O)c2ccc(=O)n(C)c2)C(C(=O)NC2CCCC2)c2cccnc2)c1
Cc1c(Cl)cccc1CCCCOc1ccc(N2CCCC(C(C(=O)NCC(C)(C)C)C(=O)C(=O)NCC(F)(F)C(F)(F)F)C2=O)cc1
CN1CCN(S(=O)(=O)c2ccc3c(c2)CCC(=O)N3CC(=O)Nc2ccc(Cl)cc2)CC1
COc1cc(F)ccc1-c1cc2c(NC(=O)C(C)(C)C)ncnc2s1
N=C(N)NCCCC(NC(=O)C(Cc1ccccc1)NC(=O)Cc1ccccc1)C(=O)c1nc2ccccc2s1
CC(C)(C)c1nnc2c(n1)C(=O)CCC2
CC12CCC(=O)C=C1CCC1C2CCC2(C)C(c3ccc(=O)oc3)CCC12O
CC1(C)COC(=O)C1C1(Sc2ccccc2[N+](=O)[O-])C=CC(=O)O1
COC(C)(C)C=CC(=O)C(C)(O)C1C(O)CC2(C)C3CC=C4C(CC(O)C(O)C4(C)C)C3(C)CCC12C
CCCCNC(=O)c1cc(-c2ccc(F)cc2)on1
Nc1ncnc2c1c(-c1ccc3ccccc3c1)cn2C1OC(COP(=O)(O)O)C(O)C1O
O=c1[nH]c2ccccc2n1C1CCCCC1
O=C(CSc1nnc(CCc2ccccc2)o1)Nc1c(F)c(F)c(F)c(F)c1F
Cc1nc(-c2cc3ccccc3o2)c(-c2ccc(F)cc2)[nH]1
CN(c1ccc(CC(NC(=O)C(C)(C)N)C(=O)O)cc1[N+](=O)[O-])C1CCC2(CC1)OCCO2
N#CC12CCN(CCc3ccc(-c4ccncc4)cc3)C(C1)c1ccccc12
CC(=O)NCC1OC(=O)N2c3ccc(-c4ccc(F)c(Cl)c4Cl)cc3OCC12
CC(=O)OC(=C1CCN(Cc2ccccc2)CC1)c1ccccc1
CCCCCc1nc2cc(OC)cc(OC)c2c(C#CC2(O)CCCCC2)c1C
Cc1cccc2cc(-c3ccncc3)[nH]c12
Cn1c(COc2ccc(C3CC3)nc2)nc2ccc(-c3ccc(OC(F)(F)F)cc3)cc21
COc1cccc(C=NNC(=S)Nc2ccccc2)c1
Cc1cnc2cc(C(=O)N3CCCC(n4ccnc4)C3)cn2c1C
COC(=O)CCC=C(C)C(O)CC=CC=CC=CC=CC=CC(C)=CC(O)C(C)C1CC(O)CCCC(OC)CC=CC=CCC(C)C(O)C(C)C(O)C(C)C(O)CC(=O)O1
COc1cc2ccccc2cc1C=O
CC(=O)Nc1cc(-c2ccccc2)cc2ccccc12
COc1ccc2cccc(CCNC(=O)C=C(O)C(=O)N3CC(OC)C3)c2c1
Nc1ccc2[nH]cc(CCNC(=O)C3CCCCC3)c2c1
CC1CCC2C(CCCCCCCC3CCCCC3=O)C(=O)OC3OC4(C)CCC1C32OO4
Cc1cccc(-c2nc3ccccn3c2CCOc2cccc3ccccc23)c1
COc1ccc(S(=O)(=O)Nc2ccc3c(c2)C2CC(CC(=O)NCc4ccccn4)OC(CO)C2O3)cc1
CC(C)C(C(=O)NCCc1ccccn1)c1ccc(Cl)cc1
CN(C)CCNc1nsc2cc(Cl)ccc12
COC(=O)C=CC1C2CCC(=O)C1C2
CC1CN(C(C)CO)C(=O)c2c(c3ccccc3n2C)-c2ccccc2COC1CN(C)C(=O)c1cccc(C(F)(F)F)c1
CC(C)C(C)Oc1ccc(F)cc1C1CCC(=O)N1Cc1nc2ccccc2[nH]1
CC1=NNC(=O)C1(C)c1ccccc1
CCC(C)C(NC(=O)C1CCC(=O)N(CCc2ccc(OC)c(OC)c2)C1)C(=O)NCCc1ccccc1
CCCCCC(=O)Nc1ccc(-c2nc(=O)n(CC3CCN(C)C3)c3ccccc23)cc1
Cc1ccc2cccc(OCc3oc4ccc(C(=N)N(C)CC(=O)NCCCCCNC(=N)N)cc4c3Cl)c2n1
CCC(C)OC(=O)c1ccc(NC(=O)CN2CCN(CC)CC2)cc1
Cc1ncnc(N2CCN(S(=O)(=O)c3ccccc3)CC2)c1C#Cc1ccc(N2CCOCC2)nc1
CCCc1ccc(S2=Nc3ccccc3OC2)cc1
CCC1CN(C)CCC1OC(=O)c1cc(Cl)c(O)c(Cl)c1
CN1CCN(C(=O)c2ccc(-c3cnn4cc5cc(Cl)ccc5nc34)cc2)CC1
CCOCc1nnc2n1CCCC2NC(=O)N1CCN(c2ccccc2OC)CC1
NS(=O)(=O)c1cc(S(N)(=O)=O)c(NC(=O)CNc2nc(=O)[nH]c(O)c2F)cc1Cl
CCOP(=O)(CCc1ccc(Nc2nc3ncccc3o2)cc1)OCC
CCOC(=O)C1C(=N)OC2=C(C(=O)CCC2)C1c1c(C)[nH]c2ccccc12
CC1CCC2C(C)C(OCC3OC(Oc4ccc(C=O)cc4)C(O)C(O)C3OC3OCC(O)C(O)C3O)OC3OC4(C)CCC1C32OO4
CC(C)(C)OC(=O)NC(Cc1c[nH]c2ccccc12)C(=O)NCCCCCCCCCCCOP(=O)(O)Oc1ccccc1Cl
CN(CC=CC1=CCCCC1)C(=O)c1ccccc1
N#CCNC(=O)C(Cc1c(F)cccc1F)NC(=O)c1ccc2c(cnn2CCCN2CCCC2=O)c1
CCOC(=O)C(CCc1ccc(OC)cc1)NCCc1cc(OC)c(OC)c(OC)c1
COc1ccc(N2CCN(C(=O)C=Cc3ccc(F)cc3)CC2)cc1
Cc1ccc(C[N+]23CCC(CC2)C(O)(c2ccc(C)cc2)CC3)cc1
Cc1ncc(CNc2nccc(Nc3ccccc3C(=O)Nc3ccccc3)n2)n1C
CCCc1cc(=O)oc2c3c(c4c(c12)OC(C)(C)C=C4)OC(C)(C)C=C3
COC(=O)c1ccc(NC(=O)Cn2cnc3c2c(=O)n(C)c(=O)n3C)cc1
CCCOC(=O)c1cc(-c2ccc(Cl)cc2)nc2c1c(=O)[nH]c(=O)n2C
CCC12CCN(C(=O)CC(N)Cc3c(F)c(F)c(F)c(F)c3F)C(C(=O)OC)(Cc3ccccc31)C2
COc1cc(C(=O)Nc2ccc(S(=O)(=O)NC3=NCCCCC3)cc2)cc(OC)c1OC
COc1cc(C=C2CCC(C)C(=Cc3ccc([N+](=O)[O-])cc3)C2=O)ccc1O
O=C1CC(=O)N(CCc2ccccc2)C1Cc1ccc(O)cc1
Nc1ncnc2c1ncn2C1OC(COP(=O)(O)OP(=O)(O)O)C(O)C1O
CC(=O)NC(C(=O)NC(C(=O)NC(CC(C)C)C(O)Cc1ccccc1)C(C)C)C(C)(C)C
CNC(=S)n1nc(-c2ccccc2)nc1N
CCN(c1nc(C)cc(-c2ccccc2Cl)n1)c1ccc(OCCCN2CCCC2)cc1Br
CC(=O)c1cc(C)c(=O)n(O)c1C
CCN(CC)CCOc1ccc(Nc2nc(C)cc(C)n2)cc1
O=C(O)CN(Cc1ccccc1)S(=O)(=O)c1ccccc1
CC(C)CCN(CC(=O)NO)C(=O)C(CC(C)C)NCCc1c[nH]cn1
CC(=O)n1cc(C2C=C(C(=O)O)OC(OCCCCO)C2)c2ccccc21
Cc1ccc(NC(=O)CN2C(=O)CCC2=O)cc1-n1cnnn1
FC(F)(F)c1cccc(NCc2ccc(CNCCCN3CCCCC3)cc2)c1
Cc1ccc(NC(=O)CSc2nnc(Cn3c(=O)sc4ccccc43)n2C)cc1
Cc1cccc(C(=O)N2CCC3(CC2)CC(=O)c2ncccc2O3)n1
CCOc1ccc2c(-n3ccccc3=O)c(-c3ccc(Cl)cc3)n(CC(=O)NC3CCCCC3)c2c1
O=C(O)c1ccccc1-c1ccc(CSc2nnc(C(Cc3ccccc3)NC(=O)C3CCNCC3)o2)cc1
CC(CC(=O)c1ccccc1)C(C)(C(=O)OC(C)(C)C)c1ccccc1
CCCCNC(=O)CSc1nnc(COc2ccc3ccccc3c2)n1Cc1ccccc1
N#CCn1c(-c2ccncc2)c(C2CCC2)c2ccc(C(=O)NC3(C(=O)Nc4ccc(C=CC(=O)O)cc4)CCC3)cc21
CC(=O)C(=NNc1ccc([N+](=O)[O-])cn1)C(=O)NCc1ccco1
O=c1c(Cl)cc(Cl)nn1Cc1ccccc1
CCCCCCCCCCCOc1cc(-c2ccccc2)c(-c2ccccc2)nn1
Cc1ccc2c(N)cccc2c1CCN
CCOc1cc(CCNC)c(OCC)cc1Br
COc1ccc(C=C2SC(=S)N(CCC(=O)NC3CCCC3)C2=O)cc1OC
O=C(O)CC(CCC1CCNCC1)C(=O)O
CC(C)(C)Sc1c(CC(C)(C)C(=O)O)n(Cc2ccc(Cl)cc2)c2ccc(OCc3ccc4ccccc4n3)cc12
COc1cc(OC)c(-c2csc(Nc3ccc(C)cc3)n2)cc1OC
N#Cc1nnc2c3c(N)c(-c4ccccc4)nnc3nn2c1N
CCCCc1nc2cc(NC(=O)CC3CCCCC3)ccc2n1Cc1ccc(-c2ccccc2-c2nn[nH]n2)cc1
O=C(O)c1sc(CO)c2cc(-c3ccsc3)n(-c3ccccn3)c(=O)c12
O=C(CN1CCC(C(=O)N(Cc2ccncc2)Cc2cccnc2)CC1)N1CCOCC1
CN1CCc2nc(CCNC(=S)NCc3ccc(C(C)(C)C)cc3)sc2C1
CC(C)NS(=O)(=O)c1cccc(-c2nnc(SCC(=O)N3CCCC3)n2N)c1
O=C1N(CCc2cccc3ccccc23)CCN1c1cncc(C2CC2)c1
O=c1cc(NC2CCN(c3ccc([N+](=O)[O-])cn3)CC2)[nH]c2c(Br)cccc12
CCSc1nc2sc(C)c(C)c2c(=O)n1-c1ccccc1
Cc1c(C(=O)Nc2ccccc2)nn(-c2ccccc2)c1-c1ccccc1
CCCCN(CCCC)c1ccc(C=C2N=C(c3ccccc3)N(c3ccc4c(c3)OCCO4)C2=O)cc1
Cc1c(C(=O)N2CCN(Cc3ccccc3O)CC2)oc2ccccc12
Cc1onc(-c2c(F)cccc2Cl)c1C(=O)Nc1nc(-c2ccccc2)c(C)s1
CCCC1(CC(=O)O)OCCc2c1[nH]c1c(Cl)ccc(Cl)c21
CCN(C)C=C1CCCCC1=O
O=S(=O)(Nc1cccc2cccnc12)c1ccc(Br)cc1
CCc1c(C)[nH]c(=O)c(N(C)C)c1Cc1cccc(C)c1
COC(=O)NC1CCN(c2ncnc(N(C#N)c3ccc(C)cc3Br)n2)CC1
COc1cccc(C(=O)NC(=S)N2CCN(c3ccc(C(O)(C(F)(F)F)C(F)(F)F)cc3)CC2)c1OC
CSc1ccc(-c2cc(C(F)F)c(C#N)c(NCc3ccccc3)n2)cc1
CC1CCCC(NC(=O)c2nn(C)cc2Cl)C1C
CCCC(=O)Nc1nnc(CC)s1
O=C(NCCNCC(O)COC(=O)c1cccc(NCC(O)COc2cccc3[nH]c4ccccc4c23)c1)Nc1ccccc1
Cc1c(-c2ccccc2)c(-c2ccccc2)nn1CCCN1CCN(c2ccc(F)cc2)CC1
CCOC(=O)C=Cc1cc(OC)c(OC)c(OC)c1
CC1CCC(C)N1C(=O)c1cccnc1
COc1ccc(S(=O)(=O)C2(C(=O)NO)CCN(CC(=O)c3ccccc3F)CC2)cc1
O=C(CSC1=Nc2ccccc2Oc2nc(C3CC3)cc(C(F)(F)F)c21)NCCc1ccccc1
Nc1ccccc1C(=O)Nc1nnc(-c2ccco2)s1
Cc1ccccc1C(=O)c1c(C(F)(F)F)[n+]([O-])c2cc(Cl)c(Cl)cc2[n+]1[O-]
O=c1[nH]c(=O)n(C2OC(CO)C(O)C2O)cc1-c1ccc(Cl)s1
CC1(C)CCCC2(C)C3CCC4(C)C(CCC4(O)C(=O)CO)C3CC(O)C12
CCNC1=Nc2ccccc2C2C=CCC12
COc1ccc2c(c1)cc(C)n2Cc1ccccc1-c1ccccc1
FC(F)(F)Oc1ccc(Nc2cc(-c3ccco3)nc(SCCN3CCOCC3)n2)cc1
CCc1nc2c(C)cc(C)nc2n1Cc1ccc(-c2ccsc2S(=O)(=O)NC(=O)c2ccccc2)cc1
COc1ccc(C(C)=O)cc1CSc1nc2ccccc2n1CC(=O)O
O=C(O)c1ccc(NC(=O)C2C3CN(Cc4ccc(-c5ccccc5)cc4)CC32)cc1
CC(C)(C)CC(=O)N1CCCN(C2c3ccccc3-c3ccccc32)CC1
O=C(NCCN1CCC(n2c(=O)[nH]c3ccccc32)CC1)C12CC3CC(CC(C3)C1)C2
CCCCCCCCOCc1ccc(CCC(OC)C(C)(C)C)cc1
CC(=O)N1Cc2nc(-c3cc(S(=O)(=O)c4ccccc4)ccc3OC(F)(F)F)[nH]c2C1
CN(C)C(c1ccccc1)c1ccc(-c2cnc(N)c(C(=O)NCC3CCOC3)c2)cc1
CN1CCN(c2ccccc2C(=O)c2ccc(Cl)cc2)CC1
COc1ccc(CC#Cc2cc(-c3ccc(Cl)cc3)c3ccccc3n2)cc1
CCn1cnc2c(N3CCCC3)ncnc21
Clc1ccc(-c2cc3ccc(N4CCOCC4)nc3nc2-c2ccncc2)cc1
CCOC(=O)OCCN(C)C
CN1CCN(c2cc(N(C)NCCN3CCCCC3)c3[nH]c(C(=O)N4CCOCC4)cc3n2)CC1
COc1ccccc1NC(=O)C1=C(C)N(C)C(=O)NC1c1ccc(Cl)cc1Cl
CC(C)c1ccc(CNC(=O)c2ccccc2N(Cc2ccccc2)S(C)(=O)=O)cc1
O=C1OC2(CCC(CNCc3ccc(Cl)c(Cl)c3)CC2)CN1c1ccccc1
CC1=CC(C)(C)N(Cc2ccccc2)c2cc(OCCCC(=O)O)ccc21
COc1ccc(N2CCN(C(=O)C(Cc3ccc(F)cc3)NS(=O)(=O)c3cccc4nsnc34)CC2)c(OC)c1
CCCC(NC(=O)C(CC(N)=O)NC(=O)C(C)NC(=O)C(N)C(C)C)C(=O)CC(C)C(=O)NC(CCC(=O)O)C(=O)NC(CCCNC(=N)N)C(=O)NC(CCC(N)=O)C(N)=O
Cc1ccccc1-n1c(SCc2nc(=O)c3c4c(sc3[nH]2)CCCC4)nnc1-c1ccncc1
O=C(O)C1CCN(CCCOC(c2ccc(Cl)cc2)c2ccc(Cl)cc2)CC1
CCCC(NC(=O)C1CC2CCCCC2N1C(=O)C(NC(=O)OC(C)(C)C)C(C)(C)C)C(=O)C(=O)NC1CC1
CCC1(C)Cc2c(sc3c2c(N)nc(=O)n3Cc2ccccc2)CO1
CN(C)c1ccc(C=C2Sc3ccc(NS(=O)(=O)C(F)(F)F)cc3N(c3ccc(Cl)nc3)C2=O)cc1
COc1cc2c(cc1OC)C(C)N(S(=O)(=O)c1ccccc1[N+](=O)[O-])CC2
CCCCCc1ncc(Cc2ccc(-c3csc(C)n3)cc2)cc1C(=O)O
CCN(CC)C1Cc2c(C=Cc3ccccc3)cc(OC)c(=O)c(O)c2C(Oc2ccccc2)C1
O=C1C=C(c2ccccc2)S(=O)(=O)c2ccccc21
CCOc1ccc(CCNC(=O)c2c(-c3ccccc3)noc2C)cc1OCC
CC(=O)N1CCCC1C(=O)NC(Cc1c[nH]c2ccccc12)C(=O)NC(CC(C)C)C(=O)NC(CCCC[N+](C)(C)Cc1ccc(OC(C)C)cc1)C(N)=O
N#[N+][N-]C1C(O)C(CO)OC1n1cc(C=CBr)c(=O)[nH]c1=O
CC1(C)C=C(C(=O)NCCCNCc2cccc(Oc3ccc(F)cc3)c2)C(C)(C)N1
CC1CCCCOC(CN(C)Cc2ccc(C(=O)O)cc2)C(C)CN(C(C)CO)C(=O)c2cc(NS(=O)(=O)c3ccc(Cl)cc3)ccc2O1
COCc1c(C(=O)N2CCNCC2)cnn1-c1ncc2c(n1)-c1ccccc1CC2
O=C(CNCCO)Nc1ccccc1Sc1ccccc1
O=S(=O)(NCCCN1CCN(c2nsc3ccccc23)CC1)c1cccc2ccccc12
CC(=O)Oc1cc(C2=CC(=O)c3c(OC(C)=O)cccc3C2=O)cc(OC(C)=O)c1OC(C)=O
O=C(O)CCC(NC(=O)C(CCC(=O)c1ccc2c(n1)NCCC2)Cc1c[nH]c2ccccc12)C(=O)O
COc1ccc(C2(O)c3ccccc3C3=NCCN32)cc1OC
CC1CC(CS(=O)(=O)c2cc(F)c(F)c(F)c2)N(C(=O)NC(C)c2ccccc2)C1
Cc1cc(=O)nc(SCC(=O)Nc2ccc(F)cc2Cl)[nH]1
Cc1cc2cc(C)c(C(=O)Nc3sc(C)nc3-c3ccccc3)nn2n1
O=c1nc(COc2ccccc2)[nH]c2c1CCCC2
CC(Oc1ccc(S(=O)(=O)N2CCN(c3ccccc3)CC2)cn1)C(=O)NC1CCCC1
COc1cc(Cc2nnc(Nc3ccccc3Cl)s2)c(S(=O)(=O)N2CCCC2)cc1OC
CN(C)CCCOC1(c2cccs2)c2ccccc2COc2ccc(Cl)cc21
COc1ccc(-n2cc(C(=O)c3cc(OC)c(OC)c(OC)c3)nn2)cc1
N#Cc1ccc(OCCN2CCc3c([nH]c4ccccc34)C2)cc1
Cc1ccc(NC(=O)C2=COCCO2)cc1
c1ccc(-c2nc3ccccn3c2Nc2ccc3c(c2)OCCO3)cc1
CCCN1CC2CC(OC)CC1CN2Cc1ccc(Cl)c(Cl)c1
O=C(NCCN1CCC(n2c(=O)[nH]c3cc(Cl)ccc32)CC1)C1CC1
COc1ccc2c(NCCCN3CCN(C)CC3)c3ccccc3nc2c1
Cc1cc([N+](=O)[O-])ccc1O
CCc1nc2ccc3cc(Cl)ccc3c2n1C
CNC(=S)Nc1cc(C(F)(F)F)cc(C(F)(F)F)c1
Cc1noc(C)c1CSCC(=O)N1CCCC1c1cnn(C)c1
COc1cccc2c1CCC1CN(CCn3c(O)c4sc5nnc(CN6CCCCC6)nc5c4nc3=O)CC21
Fc1ccc2[nH]c(Nc3ncccc3-c3ccccc3)cc2c1
CC(NC(=O)c1ccc(-n2cccn2)nc1)C(c1ccccc1)c1ccccc1
CC#CCCn1c(N2CCN(C)CC2)nc2cc(-c3ccc(OC)cc3)sc2c1=O
Cc1cccc(C)c1OCC(=O)NC(Cc1ccccc1)C(OC(=O)CNC(=O)OCc1ccccc1)C(=O)N1CSC(C)(C)C1C(=O)NCC(C)C
CCCCCCS(=O)(=O)Nc1ccc(-c2csc(N=C(N)N)n2)cc1
CS(=O)(=O)c1cc(NC(=O)C23CC4CC(CC(C4)C2)C3)c(=O)n2c1CCCC2
COc1ccc(S(=O)(=O)N(CC2CCCO2)C(CCSCc2ccccc2)C(=O)NO)cc1
O=C(Nc1ccc(F)cc1)c1ccc(COc2ccccc2)o1
COc1ccc2c(c1)CCn1c-2cc2cc(C(=O)OCCCCN3CCN(c4nc5ccccc5o4)CC3)ccc21
Cc1cccc(C)c1OCCCCNC(=O)Cc1ccc(O)c(-c2nccs2)c1
CN1CCN(S(=O)(=O)c2ccc(-c3n[nH]c(=S)o3)cc2)CC1
O=c1[nH]c(=O)n(C2CC(O)C(COP3(=O)OCc4ccccc4O3)O2)cc1Cc1ccc(F)cc1
CCCC(=O)NC(Cc1ccc(O)cc1)C(=O)NCCNCCCCCCNCCCc1ccco1
CCOP(=O)(OCC)C(O)c1cccs1
CCCCOc1ccc(C=C(C)C(=O)NC2C(O)C(O)C3OCOC3C2OC)cc1
O=c1c(=Cc2cccc(OCc3cccc(F)c3)c2)sc2nc(-c3ccccc3)cn12
CN1CCC(c2c[nH]c3ccc(Nc4nncc5cccnc45)cc23)CC1
Cc1ccc(Oc2ccc([N+](=O)[O-])cc2C(=O)Nc2ccc(-c3ccccc3)cc2)cc1
O=C(NCCc1ccccc1)c1cccc2nc3ccccc3nc12
Cc1ccc(NC(=O)C2CCCN(S(=O)(=O)c3c[nH]c4ccc(F)cc34)C2)cc1C
Cc1cccc(NC(=S)OC2CCN(Cc3ccccc3)CC2)c1
O=C(CN1C(=O)NC2(CCN(Cc3ccccc3)CC2)C1=O)Nc1cccc([N+](=O)[O-])c1
O=C(Nc1ccc2oc(-c3ccncc3)nc2c1)c1ccc2c(c1)OCO2
Cc1ccc(Nc2nc(N3CCCC3)c3ccc([N+](=O)[O-])cc3n2)cc1
N#CCC(=O)NC(CNC(=O)c1ccccc1)C(=O)O
CC(CNC(=O)c1cc(C(F)(F)F)cc(C(F)(F)F)c1)Nc1cccc2c(S(=O)(=O)Nc3ncns3)cccc12
CCCNCC(O)COc1cccc2[nH]c3c(c12)CCC3
CCCCCCF
Cn1c(=O)c2c(nc(F)n2Cc2cccc3ccccc23)n(C)c1=O
CNC1CCC(c2ccc(F)cc2)c2ccccc21
Cc1cccc(NS(=O)(=O)Nc2c(C)cccc2C)c1
COc1ccc(O)c(Sc2cc(C(=O)O)cc(C(=O)O)c2)c1
COc1ccc2[nH]c(C#Cc3cc(Cl)ccc3OC)c(CC(=O)O)c2c1
O=C(Nc1ccccc1)Nc1cccc(C(=O)OCC(=O)N2CCCC2)c1
Cc1cc(=O)[nH]c(=NNC(=O)c2ccc([N+](=O)[O-])cc2)[nH]1
Cc1c(C)c2c(c(C)c1O)CCC(C)(CN(C)CCNC1CC(C)(C)NC(C)(C)C1)O2
O=C(COC(=O)CCNC1=NS(=O)(=O)c2ccccc21)NCCNC(=O)COC(=O)COc1ccccc1
CC(C)CC1NC(=O)C(CCCCN)NC(=O)C(Cc2c[nH]c3ccccc23)NC(=O)CNC(=O)C(C(C)C)NC(=O)C(Cc2ccccc2)NC1=O
CN(C)C(=O)Cc1ccccc1Oc1ccccc1Cl
COC(=O)NC=Cc1ccc2c(c1)OCO2
CCN1C(=O)C(CCC(O)CC(O)CC(=O)O)Oc2c(N(CCCl)CCCl)cccc21
CN(C)CCC(c1ccccc1)C1CCN(c2ccc(NC(=O)c3c(Cl)cncc3Cl)cc2)CC1
O=C(NNC(=O)c1cc(F)c(F)cc1F)c1ccncc1
CCc1cc(S(=O)(=O)N2CCN(c3cccc(C)c3C)CC2)cc2c(=O)cc(N3CCOCC3)oc12
CSC1CN(c2nccnc2OC2CN(c3ccc4ccccc4n3)C2)c2ncccc21
CCOc1ncccc1C(=O)OCC(=O)c1cc(C)n(Cc2ccc(F)cc2)c1C
O=S(=O)(Nc1ccc(CCNCC(O)c2cccnc2)cc1)c1ccc(-c2ccc(Cl)s2)s1
O=C(C=Cc1ccccc1S(=O)(=O)N1CCCCCC1)NCCN1CC(=Cc2ccc(F)cc2)C(=O)C(=Cc2ccc(F)cc2F)C1
Cc1ccc(C(=O)OCc2nnc(NC(=O)c3cccs3)s2)cc1
CN1C2CCC1C(COC(c1ccc(F)cc1)c1ccc(F)cc1)C(c1ccc(F)cc1)C2
NC(=S)NN=Cc1ccnc2ccc(Cl)cc12
Cc1c(C(=O)N2CCCC(C)(O)C2)nnn1-c1ccccc1
COc1cc(O)c2c(=O)c(N3CC3)c(-c3ccc4c(c3)OCO4)oc2c1
NCC(=O)NCC(=O)Nc1ccc(C(=O)NC(CCC(=O)O)C(=O)O)c(N)c1
CCOc1ccc(Nc2n[n+]([O-])c3cc(Cl)ccc3[n+]2[O-])cc1
Cc1ccc(C)c2c(=O)c3c(ncn3C)sc12
CNC(C)c1cc(O)c(O)cc1I
COc1ccccc1C(=O)Nc1ccc(N2CCN(C(=O)c3ccco3)CC2)cc1
C#CCCCCCCCCCC#CC=CCCCCCCCCCC(=O)O
COc1ccc2[nH]c(C)c(CCNC(C)=O)c2c1
CC(=O)c1cccc(OCC(=O)OCC(=O)NCC2CCCO2)c1
CCCNC(=O)C1(N(C)C)CCN(CCc2c(C(=O)c3cccs3)n[nH]c2N)CC1
N#Cc1ccc(C(=O)Nc2cc(NC(=O)c3ccccc3Cl)ccc2OCC(=O)O)cc1
COC(=O)C12Cc3c([nH]c4ccccc34)C3Nc4c(Br)ccc5c4C31CCN(CC1CC1)C2C5
Cc1cccc(NC(=O)COC(=O)C=Cc2ccc(Cl)c(Cl)c2)c1
Cc1ccc(NC(=O)c2cc(-c3cccs3)on2)cc1Nc1nccc(-c2cccnc2)n1
CN(Cc1ccco1)Cc1cnc(N2CCCC2)s1
CSc1nc2cc(Cl)ccc2s1
Fc1ccc(CNc2cc(-c3c[nH]c4ncccc34)nc(OC(F)F)n2)cc1
CCc1sc(NC(=O)C2c3ccccc3Oc3ccccc32)nc1-c1ccccc1
CCCCN(C)C(=O)COc1ccc2c(-c3ccc(F)cc3)noc2c1
Cc1cc(C)c([N+](=O)[O-])c(OCc2ccccc2)n1
CCC(C)C1NC(=O)C(Cc2ccc(O)cc2)N(NC(=O)c2ccc(-c3cc(-c4ccccc4)n[nH]3)cc2)C=CCC(C(C)C)OC(=O)C(CC(C)C)NC1=O
Cc1ccc(S(=O)(=O)N2CCCC2)cc1NC(=O)C=Cc1c(C)[nH]c2ncnn12
CC(C)C(C)N1CCC(O)(C#Cc2cc3cc(F)ccc3o2)CC1
CCCc1nc(N2CC(OC)C2)c(C(=O)O)nc1Cc1ccc(NC(=O)c2ccccc2NC(=O)c2ccccc2)cc1
Cc1ccccc1OCC(=O)N(C(C)C)C1CCS(=O)(=O)C1
COc1ccc2c(c1)cc1n2CC(=O)N(CCN2CCCC2)C1=O
CCN(C(=S)Nc1ccc(C(F)(F)F)cc1)C1CCCCC1
CC(=N)N(c1ccc(NC(C)=O)cc1)C(C)C(=O)NCCc1ccccc1
CSc1ccc(C(O)C2CSC(N)=N2)cc1
CC(C)(C)c1noc(N2CCCC(c3ncnc(C4CC4)c3-c3ccc(F)cc3)C2)n1
CCCCCCCCCCCCCCCCCC(=O)NCC(=O)NC(CO)Cc1ccc(O)cc1
O=C(Cc1c[nH]c2ccccc12)NCCc1ccc(F)cc1
CCOc1cccc(Cc2cn(COCc3ccccc3)c(=O)[nH]c2=O)c1
Nc1c2c(c(C=O)c3[nH]c4c(c13)CCC4)CCCCC2
COCCn1c(=O)n(C2CCN(CCC3(c4ccc(F)cc4)CCN(C(=O)c4cc(OC)c(OC)c(OC)c4)CC3)CC2)c2ccccc21
CCCCOP(=O)(Cc1ccc(NC(=O)OC)cc1)OCCCC
CCOC(=O)C1CCN(C(=O)CCn2c(=O)c3cccn3c3ccccc32)CC1
COc1cc(CCNCc2ccc(C(C)(C)C)cc2)ccc1[N+](=O)[O-]
COc1ccc2c(c1)C(O)C1(C)CCCC(C)C1N2
CCCNCN1C(=O)C(=Nc2ccc3ccccc3c2)c2ccccc21
CC(=O)c1ccc(-c2ccc(NS(=O)(=O)C(F)(F)F)cc2)cc1
O=c1c2ccccc2cc2n1CCc1c-2[nH]c2ccc(Cl)cc12
O=C(NCCCc1ccccc1)Nc1ccc(CCNCC(O)COc2ccc(O)cc2)cc1
COc1ccc(-c2cc(C(=O)Nc3cccc(OC)c3O)no2)cc1
O=C(O)C=CNC(=O)C1CCCC1
C1=CCC(CN2CCN(C3CCCCCC3)CC2)CC1
O=c1c(-n2ncnc2-c2ccc(S(=O)(=O)O)cc2)coc2ccccc12
Cc1ccc(Nc2nc(C)nc3c2cnn3Cc2ccc(Cl)cc2)cc1
Cc1cc(CN2C(=O)N(CC3CCC(C(=O)NCc4ccccc4)CC3)C(Cc3ccccc3)C(O)C(O)C2Cc2c[nH]c3ccccc23)cc(C)c1O
O=C(NCc1ccncc1)c1ccc(-c2ccc(O)c(C(=O)O)c2)c(Cl)c1
CC12CCC3C(C(=O)O)CCSCCC3C1CCC2O
CCCC(C)Nc1nc2n(CCC)c3ccc([N+](=O)[O-])cc3nc-2c(=O)n1
CC(C)(C)OC(=O)N1CCC(Oc2ccc(-c3nn(C4CCNCC4)c4ncnc(N)c34)cc2)CC1
CC(C)(C)c1nc2cc(S(=O)(=O)CC#N)ccc2n1CC1CCOCC1
COc1ccc(N2C(=O)C3C(C2=O)C2C=CC3C23CC3)c([N+](=O)[O-])c1
CCOC(=O)c1cccc(C=Cc2ccc(C(=O)Nc3ccccc3C(=O)O)cc2)c1
COc1cccc(NC(=O)c2ccc(C(=N)NO)cc2)c1
C=CC12NC(=O)N(CC(=O)O)C1N(CC)C2(C)O
Cc1ccc(-c2ccc(Nc3ccc(O)c(CO)c3)cc2)cc1C
Cc1cc(-c2ccc(C(=O)c3ccccc3C(=O)O)cc2)cc(=O)[nH]1
NS(=O)(=O)c1ccc2[nH]c(-c3cccc(F)c3)nc2c1
O=C(c1cccc(C(F)(F)F)c1)N1CCC(n2cc(-c3cccc(C(O)(C(F)(F)F)C(F)(F)F)c3)nn2)CC1
CN1CCC(C(=O)Nc2cccc(-c3ccc4nccn4n3)c2)CC1
CCn1[nH]c2cc(NC(=O)NCc3ccc(Cl)cc3)ccc2c1=O
COc1cc(OC)c2c(C(=O)c3cc(OC)c(OC)c(OC)c3)c(-c3cc(OC)c(OC)c(OC)c3)sc2c1
CCCCCCCCC1=C(O)C(=O)C=C(O)C1=O
Cc1c(-c2ccccn2)c(=O)n(CCCN2CCN(CCF)CC2)c(=O)n1Cc1c(F)cccc1Cl
CCC(=O)Nc1c(-c2c3ccccc3cc3ccccc23)nc2ccccn12
COc1cc(C2=NNC(=O)CC2)cc(OC)c1OC
COc1ccc(-n2nnc(-c3ccc(N(C)C)cc3)n2)cc1
COc1ccc(NS(=O)(=O)c2c(C)nc(=O)[nH]c2O)cc1OC
CC(C)c1c(C(=O)Nc2cncc(N3CCNCC3)c2)c2ccc(F)cc2n1Cc1ccccc1
CNC(=O)c1cc2nc(C#CC3CCCN3S(=O)(=O)c3ccccc3C(F)(F)F)[nH]c2cc1Cl
CCCCCc1cc(O)c(C(=O)CCCCC(=O)NCCc2ccc(O)cc2)c(=O)o1
Cc1cnc2c(c1)c1ccc(Cl)cc1n2Cc1cn(CCCC(=O)NC(CCCNC(=N)N)C(=O)NC(CCCNC(=N)N)C(=O)NC(CC(N)=O)C(=O)NC(CCCCN)C(N)=O)nn1
Cc1cccc(C=C2SC(=O)NC2=O)c1
C=CC(C)(C)Oc1ncccc1C(=NC1CCCCC1)NO
CCCCCc1ccc(-c2ccc3c(c2)c(N)c(C(=O)NC)c2cc(O)ccc23)cc1
O=C(O)c1csc(Oc2ccc(-c3sc4ccccc4c3CCNCc3cnc4ccccc4c3)cc2)n1
COc1cc(=O)oc(-c2ccccc2Cl)c1-c1ccc2c(c1)OCC(F)(F)C2O
c1ccc(-c2cc(CN3CCOCC3)no2)cc1
CC12CC34CCC5C(C)(CO)C(O)CCC5(C)C3CC1C2C4
COc1ccc(OCc2cn(CC(=O)N3CCCCC3)nn2)cc1
Cc1noc(C)c1COCc1nnc(C(C)(C)C)o1
O=C1c2cc(Br)ccc2C(=O)c2c1ccc1nc(-c3ncc(O)cn3)[nH]c21
CC(=O)n1c2ccc([N+](=O)[O-])cc2c2nnc(SCC(=O)NC(=O)Nc3cccc(Br)c3)nc21
C#CCN(C)CCCc1c[nH]c2ccc(C#N)cc12
NC(=O)N1c2ccccc2CC1C(=O)NCc1ccc2c(c1)OCO2
Cc1cc(OCC#CCNC(=O)c2ccccc2)cc(C)c1Cl
CC(=O)C1=C(O)C(=O)N(c2ccon2)C1c1ccc([N+](=O)[O-])cc1
Cc1nc(C(=O)N2CCCCC2CCN(C)C)c(-c2cccc(F)c2)o1
Cc1ccc(S(=O)(=O)n2ccnc2)cc1
Cc1cc(OC(=O)c2ccc(S(=O)(=O)N3CCc4ccccc43)s2)cc(C)c1O
COc1cc(-c2cc(=O)c3cc(C)ccc3[nH]2)cc(I)c1O
CCN(C(=O)C(C)C)c1ccc2ncc(Oc3ccc(NC(=O)CC(C)(C)C)cc3)nc2c1
CCCN1COc2cc3c(cc2C1=O)OC1CCCN1C3=O
COc1ccc(C(=O)Nc2cc3c(cc2OC)C2(CCN3)CCOCC2)cc1
CCOC1CC(CN(C2CC(c3ccc(Cl)c(Cl)c3)c3cc(Cl)ccc32)S(C)(=O)=O)CC1O
CN(C)C1=NC2CC=C(c3cccc(O)c3)CC2CS1
COc1ccc(S(=O)(=O)C(C)(Cc2ccc(NS(N)(=O)=O)cc2)C(=O)NO)cc1
CCCCCCC(=O)c1ccc2[nH]c3c4c(c5c(=O)nc[nH]c5c3c2c1)CCC4
Cc1ccc(OCCC2CCCCN2Cc2ccccc2)cn1
CCOc1cc(C=C(C#N)C(=O)Nc2cccc3ccccc23)ccc1OCC(=O)Nc1cc(F)cc(C(F)(F)F)c1
CC1=C(C(=O)NC2=NCCS2)C(c2cccc(Cl)c2)C2=C(CC(C)(C)CC2=O)N1
COc1cc(OC)c2c(c1O)OCC13Cc4cc(OC)c(O)c(c41)OC2C(OC)C3OC(=O)c1ccccc1
O=C(C=Cc1ccc(F)cc1)NCCSCc1ccc(F)cc1
CCNC(=O)N1CCC(NC(=O)c2nc(-c3c(F)cccc3F)sc2N)CC1
CCOC(=O)c1c(NC(=S)NC)sc2c1CCC2
CN(C)c1ccc(O)c2c1C(=O)c1c(O)cccc1C2=O
Cc1ccc(Cn2ccc3nc(N)n(CC(=O)O)c3c2=O)cc1
CCCN(CC(=O)c1ccc(OC)c(OC)c1)C(=O)c1ccccc1CCc1ccccc1
CCCN1CCC(C(=O)C(=O)O)CC1
N=C(NO)NN=Cc1[nH]c2ccccc2c1-c1cc2ccccc2s1
Cc1nn(C2CCCCC2)c2sc(C(=O)NCCN(C)C)cc12
Nc1nc(N)c2ncn(COCCO)c2n1
O=C(O)c1cc(C(=O)c2ccccc2)ncn1
CC1(C)CC1C(=O)OCCCCCCC=CCCCCCC=C(Cl)C(=O)O
CCC1(c2ccc(SC)cc2)c2ccccc2C(=O)N1c1ccccc1C
CC(=O)C1(O)C(C)C=C2C3CCC4CC3(CCC21C)CC4C(C)N(C)C
N#CC1CC(c2ccc(Cl)cc2)C(c2ccccc2Cl)N1
CCOC1C(NC(C)=O)c2[nH]nc(-c3cccs3)c2C1c1cccs1
CC(C)C(Oc1cccc2c(-c3cccc(Oc4ccccc4)c3)cc(F)nc12)C(=O)O
Cc1cc(C(=O)CN2CCN(c3ccc(F)cc3F)CC2)c(C)n1Cc1cccs1
COc1ccc(C(C)(C)C2Cc3c(OC)cc(OC)cc3C2=O)cc1
O=C(O)CCCNC(=O)C(CCCCNS(=O)(=O)c1ccc([N+](=O)[O-])c2nonc12)N(CCC(=O)O)CCC(=O)O
Cc1cccc(-c2ncc3cc(O)ccc3c2C)c1
COCCN(C(=O)CCC(=O)Nc1nccs1)C(C(=O)NC1CCCC1)c1cccs1
CCSc1nc2nc3ccccc3n2c(=O)n1CC(C)C
CN(C(=O)c1ccc(N2CCC(O)CC2)nc1)C1CCCCC1
CCc1cc(CN)ccc1-c1ccc(OCCc2ccc3ccccc3n2)cc1
N#Cc1cccc(-c2cnn3cc(-c4ccc(NC(=O)Nc5ccc(F)cc5)cc4)cnc23)c1
COc1ccc(C2(O)C(=O)c3ccccc3C2=O)cc1
CC(=O)Nc1cccc(CC2CCN(C3CCN(c4cccc5[nH]ccc45)CC3)CC2)c1
c1ccc(CCCN2CCC3(CCCc4ccccc43)CC2)cc1
Cn1cc(C(O)C(C)(O)c2ccc(Cl)cc2)cn1
O=C(NCc1cccc(Cl)c1)c1csc2ncccc12
CCc1cnc(Nc2ccc(C#N)c(OCC=C(C)C)c2)c(-c2nc(C3CC3)n[nH]2)c1
CCC(=O)N(Cc1cc2ccc(F)cc2[nH]c1=O)C(C)(C)C
COC(=O)c1nc(-c2ccccc2Cl)n(-c2ccccc2)n1
COc1cc2c(C(=O)C3CCC[N+]3(C)[O-])cc3ccc(O)cc3c2cc1OC
CC(=O)Cc1nsc(NC(=O)c2ccc(Oc3ccccc3)cc2)n1
COc1cccc(C=C2NCN=C2N)c1
CC(C)CC(=O)N1CCCCC1c1nc(-c2ccco2)n(C)n1
CCOc1cc(CN2CCN(Cc3ccccc3)C(CCO)C2)ccc1OC
CCOC(=O)C1=C(C)NC(=CSC)C(C(=O)OCC)C1c1cccc([N+](=O)[O-])c1
Cc1[nH]n(-c2ccccc2)c(=O)c1N=Nc1ccccc1Cl
O=C(NCCCCOc1ccc(O)c(-c2cc(F)cc(F)c2)c1)Nc1cc(Cl)ccc1O
COc1ccc2cc(-c3c[nH]c4cc(Cl)ccc34)[nH]c2c1
CCOc1ccc(NC(=O)c2c(NC(=O)c3ccco3)sc3c2CCC(C)C3)cc1
CCn1cc(Br)c(C(=O)N2N=C(c3cc(OC)cc(OC)c3)CC2c2ccc(Cl)cc2)n1
CCC(C)OC(=O)C(C)SP(=O)(COCCO)OCC1OC(n2cnc3c(N)ncnc32)C(C)(O)C1O
CCCCC1(C(=O)NCC(O)c2ccccc2)CCCCC1
Cc1ccc(C=CC(=O)NC(=S)Nc2ccccc2Cl)cc1
CCC(=O)c1cc(C(C)(C)C)c(O)c(C(C)(C)C)c1
Cn1c(C2(C)CC2)nc(C(=O)NCc2ccc(F)cc2)c(O)c1=O
N#Cc1nc[nH]c1C(=O)NCc1ccccc1
O=C(C=Cc1ccc(Cl)c(Cl)c1)NCCCCCN1CCC(c2c[nH]c3ccccc23)CC1
C=CC12CCC3c4ccc(C#N)cc4CCC3C1CC(CCCCCC(=O)N(Cc1ccc(OC)cc1)C(C)=O)C2=O
CCCS(=O)(=O)n1c(N)c2[nH]c3cc(Cl)ccc3c2c1-c1ccccc1
O=C(NC1CCCCC1)c1ccc2[nH]c(=O)c3sccc3c2c1
CC(C)n1cnc2c(NC3CCNCC3)ccc(Cc3cccc(NC(=O)Nc4ccc(F)cc4F)c3)c21
NC(=O)NN=C1c2ccccc2-c2c1c(N1CCN(c3cccc(Cl)c3)CC1)nc1ccc(Cl)cc21
Cn1c2ccccc2c2nnc(SCCN3CCCCC3)nc21
CN(C)C(=O)Cc1c2n(c(=O)c3cc(Cl)ccc13)Cc1ccccc1-2
N=C(N)c1ccc(-c2ccc(-c3nc4cc(C(=N)N)ccc4[nH]3)o2)cc1
NC(=O)C(=O)C(Cc1ccc(OC(F)(F)F)cc1)NC(=O)C1C2C=CC(C2)C1C(=O)NC1CCCCC1
O=C(NN=Cc1ccccn1)C1=NN(c2ccc(Br)cc2)C(c2ccccc2)C1
CN1CCC(c2c(O)cc(O)c3c(=O)cc(-c4ccc(O)c(O)c4)oc23)C(C)(c2ccc(O)c(O)c2)C1
Cc1cn2nc(-c3ccccc3)c(-c3ccccc3)c2nc1N1CC2CC(c3ccccc3C(F)(F)F)CC2C1
O=c1c2ccccc2nc(C(Cl)(Cl)Cl)n1Cc1ccc(Cl)cc1
CSc1cccc(NS(=O)(=O)C=Cc2ccccc2O)c1
O=C(CN1CCN(c2cccc(C(F)(F)F)n2)CC1)NN=Cc1ccco1
CCCCc1nc(N2CCCC2)c(C(=O)OCC)n1Cc1ccc(NC(=O)c2ccccc2NS(=O)(=O)C(=C(O)C(F)=Cc2ccccc2)[N+](=O)[O-])cc1
CN(CC(=O)Nc1ccc2c(c1)OCCO2)C(=S)Nc1ccc2c(c1)OCCO2
COc1ccc(-c2cn3c(n2)sc2cc(C(=O)NCCc4ccccn4)ccc23)c(OC)c1
Cc1nn(CC2CN(CCC(=O)O)CCO2)c(=O)[nH]c1=O
COC(=O)c1ccccc1-c1cccc(COC2COc3nc([N+](=O)[O-])cn3C2)c1
COC(=O)C1=C(C=O)N2C(=C(C(=O)OC)C1c1cccs1)Sc1c(C)cccc12
Nc1nc(Nc2ccccc2)c2ncn(C3OC(CO)C(O)C3O)c2n1
COc1ccc(C(=O)N2CCN(Cc3ccc(C#N)cc3)CC2)cc1
CC(C)C1C(=O)Nc2ccccc2N=C(O)C1c1ccc(Cl)cc1
CCC(C)N(C)C(=O)C=Cc1c[nH]nc1-c1cc(C)cc(C)c1
CCCCCCCC(=O)C1=CN(C(CC)CC)C(=O)NC1c1ccc(Cl)cc1
C=C(C)c1ccc(-c2cc3c(C)c(OCC(=O)O)c(C)c(C)c3o2)cc1
CCOCCCN1CCN(C(=O)c2ccc(NC3=NC4CS(=O)(=O)CC4S3)cc2)CC1
Cn1cc(C#N)c2ccc(F)cc21
CCOC(=O)C1=C(COC(=O)CCNS(=O)(=O)c2ccc(C)cc2)NC(=O)NC1C
C=CCN1c2ccccc2N(CC(=O)C(C)C)S1(=O)=O
NC(=O)c1c(N)ccc2c([N+](=O)[O-])cc(C(=O)Nc3ccc(F)cc3)[n+]([O-])c12
O=C(O)c1ccc(N2C(=O)C3C4CCC(C4)C3C2=O)cc1
NCC1(O)CCC(O)CC1
COc1ccc(C2COC(=O)C2C(O)c2ccccc2OC)cc1
C[n+]1ccc(C=NO)c(N)c1
CCCCCC1CCC(O)C1=NOCCCCCCCCOc1no[n+]([O-])c1S(=O)(=O)c1ccccc1
CC[N+](C)(CC)CCCCCC1CCN(C(=O)CCCCC[N+]2(C)c3ccccc3Sc3ccccc32)CC1
CCCCCCCCCCCCCCCCCC(=O)NC(CC(C)C)C(=O)NC(Cc1c[nH]cn1)C(=O)NC(Cc1c[nH]c2ccccc12)C(=O)NC(Cc1ccccc1)C(=O)NC
CC(C)(C)OC(=O)N1CCN(C(=Cc2ccc(Cl)cc2)C(=O)O)CC1
CCN(CC)S(=O)(=O)c1ccc(N2CCOCC2)nc1
O=C(Nc1ccc2oc(=O)n(Cc3cc4ccccc4cc3F)c2c1)c1ccc2ccccc2c1
Cc1nc(NC(=O)CSCc2cccc(Cl)c2)nn1C
CCCc1nc(N)c2[nH]c(=O)n(Cc3ccccc3)c2n1
CCC(C)N(c1cc(-c2ccc(-c3cccc(CO)c3)cn2)n(C)n1)C(C1CC1)C1CC1
Cc1ccc(-c2[nH]nc(C)c2-c2ccnc(NC(C)c3ccccc3)n2)cn1
COc1c(C)cnc(CN(C)C(=O)N(C)C2CCCC2)c1C
CC(C)(C)NCC(O)CON=C1C=Cc2ccccc2C1=O
CCCN1CCN(C(=O)c2cc3c(=O)oc4ccc(C)cc4c3s2)CC1
CCCc1cnc(N)s1
Cc1cc(Nc2ncnc3ccccc23)nn1CCN(C)C
Nc1ncnc2c1c(-c1ccc(NCc3ccccc3)cc1)nn2Cc1ccccc1
O=C1c2ccccc2CC2CC(CO)CN12
Cc1[nH]c2ccc(CCC(=O)NCc3ccccc3)cc2c1C
O=C(CCCn1c(SCc2cccc(Cl)c2)nc2cccnc21)Nc1ccc(F)cc1Cl
CCCCCCCCC=CCCCCCCCC(=O)NCCCC
Cc1cc(N2C(=O)CSC2c2c(F)cccc2F)no1
CC(=O)N1CCC2(CC1)N=C(c1ccc(Cl)cc1)c1ccccc12
O=C(NCCN1CCOCC1)c1ccsn1
O=C(O)CCC(NC(=O)c1ccc2ccccc2c1)C(=O)Nc1ccccc1
Cc1ccccc1C(c1nnnn1Cc1ccco1)N1CCCCC1
Cc1cc(N2CCCC2)nc(OCCCNc2ncc(C)c(N(C)C)n2)n1
CC1(C)CCC2(C(=O)NCC(=O)O)CCC3(C)C(=CCC4C5(C)CC(O)C(O)C(C)(C)C5CCC43C)C2C1
CN1C(=O)c2ccc(NC(=O)CC(C)(O)CC(F)(F)F)cc2C1=O
COC1CN(c2nc3ccccc3cc2[N+](=O)[O-])CCO1
CCOC(=O)C1CC2(CCCCC2)CC(=O)N1
COc1ccc(N2CCN(c3nc(C)nc4c3nnn4-c3ccccc3)CC2)cc1
Cc1ccccc1NC(=O)c1cn(CCN2CCOCC2)c2ccc(=O)[nH]c2c1=O
Cc1c(C(=O)O)ccc(Cl)c1Cl
CC(NC(=O)C(Cc1ccccc1)NC(=O)C(CC(=O)O)NC(=O)C(Cc1ccc(-c2ccccc2-c2nn[nH]n2)cc1)NC(=O)OCc1ccccc1)C(N)=O
CC1OC2CC3C4CCC5=CC(=O)C=CC5(C)C4(F)C(O)CC3(C)C2(C(=O)CO)O1
CCc1cn(C2CC([N-][N+]#N)C(CO)O2)c(=O)[nH]c1=O
CCn1nc(C2CCN(C(=O)CCn3ccccc3=O)CC2)ccc1=O
CC1=CC2=C(CCC3C2(C)CCC2C(C)(CO)CCCC23C)CC1O
CC(C)=CCCC1(C)C=Cc2oc(=O)c(C)cc2O1
NC(=O)CSc1nc2ccccc2n1CC(O)COc1ccc(-c2ccccc2)cc1
CCCc1cc(C(O)CCC)ccc1C(C)(C)C(=O)O
Cc1cc(C)c(CN2C(=O)NC3(CCCc4ccccc43)C2=O)c(=O)[nH]1
CC1CCCC(C)N1CCCNCc1coc(-c2cccc(Br)c2)n1
COc1cccc(C=NNC(=O)c2ccccc2C)c1
CCCCC(C#Cc1ccccc1)Oc1cc(-c2ccc(NC(C)=O)cc2)ccc1C(=O)O
CC1(C)c2[nH]nc(NC(=O)c3ccc(-c4ccccc4)cc3)c2CN1C(=O)N1CCCC(CO)C1
CCN(CC)CCOc1ccc(Cc2ccccc2)cc1
CCOc1ccc(C(=N)NOC(=O)c2ccsc2)cc1
Cc1c(C=CC(=O)NCCCN2CCN(C(c3ccccc3)c3ccccc3)CC2)c2cccc3c2n1CCNC3
CSCc1cc(O)c(O)c(O)c1
Cc1ccc(S(=O)(=O)N2CCCC2C(=O)OCC(=O)Nc2ccc(OC(C)C)cc2)cc1
CCN(CC)C(=O)C1CNCC1CC(=O)Nc1cc(C(C)(C)C)ccc1C
CN(C)c1cc2c(c3[nH]c4ccccc4c(=O)c13)C(O)C(O)C(C)(C)O2
CC12CC(c3ccoc3)OC(=O)C1CCC13OC(=O)C(CCC(=O)O)C1CCC2C3(O)O
CON=Cc1cc(Cl)ccc1N1CCN(C(=O)C(Cc2ccc(Cl)cc2)NC(=O)CC2NCCc3ccccc32)CC1
O=C(C=Cc1cn(Cc2ccc(Cl)cc2)nn1)NO
NC(CCC(=O)NC(CSCc1ccccc1)C(=O)N1CCCC1C(=O)O)C(=O)O
O=C(C(=Cc1ccc([N+](=O)[O-])cc1)[S+]([O-])Cc1ccccc1)c1ccc(Br)cc1
COc1ccc(C(=O)Nc2ccc(NC(=O)c3cccnc3)cc2)c(OC)c1
Cc1c(Cl)cccc1SCC(=O)Nc1ccccc1C(=O)O
CC(C)(O)c1ccccc1CC(SCC1(CC(=O)O)CC1)c1cccc(C=Cc2ccc3ccc(Cl)cc3n2)c1
CCOC(=O)N1CCN(C(=O)c2ccc(CS(=O)(=O)c3ccc(Cl)cc3)o2)CC1
O=C(CC(c1ccc2c(c1)OCCO2)C1CN2CCC1CC2)NCc1ccccc1
CCOc1ccc(S(=O)(=O)N2CCOc3ccccc32)cc1
O=c1[nH]c2c(-c3ccc(Cl)cc3)cnn2c2ccccc12
COC1NC(=O)C2=C(C(=O)OC2)C(c2ccc(F)cc2F)S1
CCOc1cccc2cc(C(=O)OCC3=CCC4C(C)(CCC5C(C)(C)CCCC54C)C3)c(=O)oc12
CN1CCN(Cc2cc(C=C3SC(=O)NC3=O)ccc2Oc2cccc(Cl)c2)CC1
CC1=CC(=O)c2c(C)oc(CNCCCN(C)C)c2C1=O
CCN(CC)CCNC(=O)C1CCN(c2nc3cc(OC)ccc3nc2C(C)(C)C)CC1
CCNc1nc(NCC)nc(Oc2ccc(OC)cc2OC)n1
CNc1ncc(S(=O)(=O)N(C)C2CCN(C)C2)cn1
Cc1c(C2(C)CC(c3ccccc3)=NO2)c(=O)n(-c2ccccc2)n1C
CN1CCN(c2cccc(-c3c(Cl)cnc4[nH]cc(C(=O)c5ccccc5)c34)n2)CC1
CCC(C)C(NC(=O)C(CS)NC(=O)C(Cc1ccc(O)cc1)NC(=O)C(Cc1ccccc1)NC(=O)C=Cc1ccc(O)cc1)C(=O)NC(CC(C)C)C(=O)O
FC(F)(F)C1(c2nnc(C3CCCCC3)o2)CCN(Cc2c[nH]cn2)CC1
CCCSc1nc(-c2cccs2)c2c(=O)n(C)c(=O)n(C)c2n1
CCN1C(=O)NC(=O)C(=CNC)C1=O
CN(c1ccc(Br)cc1)S(=O)(=O)c1cc(Cl)cc(Cl)c1O
COc1ccc(CCN2CCCC(CCC(=O)c3csc4ccccc34)C2)cc1
CCOC(=O)NN=C1C2=C(CN(C)CC2)C(=O)c2ccccc21
CC=CC(=O)Nc1cccc(C2=NOC3(C2)CC(C(N)=O)N(C(=O)CC)C3)c1
O=C1OC(=O)c2cc3c(cc21)OCO3
NC(=O)c1cc(-c2ccnc(N)n2)[nH]c1C1(c2ccccc2)CC1
CC(Oc1cc(-n2cnc3cc(-c4cncnc4)ccc32)sc1C(N)=O)c1cccc(Cl)c1
CC(C)Oc1cnc(N2CCN(c3ncc(F)cn3)CC2C)nc1
CC=C(C=CC(C)CC=CCCC=CC=CCC(OC)C(C)=CC=C(C)C)CC(=O)O
COc1ccc(-c2nn3c(SCC(=O)NCc4ccc5c(c4)OCO5)nc4ccccc4c3nc2=O)cc1
CCOC(=O)C1C(C)OC(OC2C(C)OC(OC3C(CC=O)CC(C)C(O)CN(C)CCCC(CC=Cc4ccc5ccccc5c4)OC(=O)CC(OC(=O)CC)C3OC)C(O)C2N(C)C)CC1(C)O
Cc1cc(C[S+]([O-])c2ccccc2)nc(N)n1
O=[N+]([O-])c1ccc(NC(=S)NCc2ccccc2)cc1
CCCN1Cc2cc(OC(C)C)cc3c2N(CCC3)c2ccccc2S1(=O)=O
CC(=O)NCC1CN(c2ccc3c(c2)C(c2ccc(Cl)cc2)CNCC3)C(=O)O1
Cn1c(=O)c2c(nc(CN3CCCCC3)n2Cc2ccccc2F)n(C)c1=O
COC(=O)C1CCN(Cc2cn(C3CC(Oc4ccc(F)cc4)C4OC(C)(C)OC4C3OC)nn2)CC1
CC(=O)OC1C2CC(=O)C(C)=C(C(OC(C)=O)C3(C)C(=O)CCC(C)(C)C13)C2(C)O
COc1cc(C=CC(=O)NCCCCNc2c3c(nc4ccccc24)CCCC3)cc(OC)c1O
CCCCCCC(=O)N1CC(c2nccnc2-c2cccc(F)c2)C1
CC(=NOCC(O)CN1CCCCC1)c1ccc(-c2ccccc2)cc1
COc1ccc(-c2onc(C)c2C)cc1S(=O)(=O)NC1CCCCC1
Cc1cc(-c2noc(CN(C)CCO)n2)c2ccccc2n1
COC(=O)C1CCC2C3CCC4CC(O)CCC4(C)C3CCC12C
Cc1noc(C)c1C(=O)N(Cc1ccc(F)c(C(F)(F)F)c1Cl)C1CC1
N=C(CC(O)(c1ccc(F)cc1)c1ccc(F)cc1)NO
CCCC(=O)Nc1nc(-c2ccccc2Cl)c(-c2cncc(NC(C)=O)c2)s1
CC(=O)c1sccc1NC(=O)C(C)Sc1nnc(C)s1
CN(CC(=O)NC1c2ccccc2CCC1OCc1ccccc1)CC(=O)N1CCOCC1
CC(=O)OC1C(COC(=O)c2ccccc2)OC(n2cnc3c(N)ncnc32)C1OC(C)=O
COc1ccc(-c2nc(CN3CCC(n4c(=O)n(Cc5ccccc5)c5ccccc54)CC3)co2)cc1
CON=Cc1c(-c2cc(NS(C)(=O)=O)cc(C(C)(C)C)c2)n[nH]c1N
CN(C(=NC#N)Nc1ccccc1Cl)n1c(O)c2ccc(Cl)cc2nc1=O
CCCC(=O)c1c(C)[nH]c(C(=O)NNC(=O)c2ccncc2)c1C
CC1CC(=O)N(CC(=O)O)c2cc(C(F)(F)F)ccc2S1
COc1ccccc1N=Nc1c(C)n[nH]c1C
CCCCCCCc1cnc(C(C)(C)C)c(C(=O)Nc2ccccc2)n1
N#Cc1ccc(N2CCCCC2)c(NC(=O)Nc2cccc(Br)c2)c1
CCC(NC(C)=O)c1ccc(Cl)c(C2(c3nnc4c5cccc(Cl)c5c(-c5ccc(-c6cnc(C)o6)cc5)nn34)CC2)c1
COc1ccc(CC2c3ccccc3CCN2C(=O)C(NC(C)=O)C(C)C)cc1OC
CS(=O)(=O)Nc1ccc2[nH]c(Cc3ccc(N)cc3)nc2c1
Cc1ccccc1C(CSc1ccccc1)c1c(O)c2ccccc2oc1=O
COc1ccc(F)cc1C(C)(C)CC(O)(Cc1cc2ccncc2[nH]1)C(F)(F)F
Nc1ccc2nc(Cn3nccn3)n(Cc3ccc(NC(=O)Nc4ccc(F)cc4F)cc3Cl)c2c1
CCCC(=O)NC(=S)NCCCc1c[nH]c2ccccc12
Cc1noc(C)c1CN1CCCC2(CSCCO2)C1
CC1CN(c2ccc(NC(=O)c3nc(-c4ccccc4)oc3C(F)(F)F)cc2)CCN1
COc1cccc(N2C(=O)C3C(C2=O)C(C)(C)N3C(=O)Cc2ccccc2)c1
O=C(c1cccc(C(F)(F)F)c1)N1CCC(Cc2ccccc2)CC1
CCCCNc1cc(-n2cc(-c3cncc(C(=O)NCCC(C)C)c3)nn2)cc(C(F)(F)F)c1
Cc1ccc2cccc(OCc3c(Cl)ccc(S(=O)(=O)NC(C)(C)C(=O)NCCCc4cccnc4)c3Cl)c2n1
C=CCNC(=O)CSc1nc(Nc2cccc(F)c2)ns1
O=[N+]([O-])c1ccc2[nH]cc(C3=CCN(CC(c4ccc(F)cc4)c4ccc(F)cc4)CC3)c2c1
COC1OC2(C)CCC3CCCC(CCO)CC31OO2
COc1ccc2c(c1)NCCN(c1ccccc1)S2(=O)=O
O=C(Nc1cc(Cl)ccc1Cl)C1CCN(C(=O)NC2CCCCC2)CC1
CCCCCCCCCCCCCC(=O)N1CC(=Cc2cccs2)C(=O)C(=Cc2cccs2)C1
Nc1nnc(C2CCCN(c3nccc(NC(=O)Cc4ccc(Cl)cc4Cl)n3)C2)s1
NCC(NC(=O)C(Cc1ccccc1)NS(=O)(=O)c1ccc2ccccc2c1)c1ccccc1
CC(=O)NC(C)Cc1ccc(C#Cc2cnc(OC3CCCC3)nc2)cc1
CC(=CCCC1=CC(=O)OC1O)CCC=C(C)CC(=O)CC(C)C1CC(=O)C(C)(C)O1
CC(=O)OCOC(=O)NC(c1ccccc1)C(C)(C)C(=O)NCCCCCCO
COc1ccc(C2C(CCCc3ccccc3)C(=O)N2c2ccc(OC)cc2)cc1
CCn1c(SCC(=O)Nc2nnc(C(C)C)s2)nnc1C1CC1
O=C(O)c1ccc2c(C3CCCCC3)c3n(c2c1)CCSc1ccccc1-3
CC1C(=O)N(CC2CCCCC2)c2sc3ccccc3[n+]2C1=O
Cc1ccc(CNC(=O)Cn2ccc3cc(S(=O)(=O)N4CCCC4)ccc32)cc1
C[n+]1ccc(-c2cccc(-c3ccccc3)c2)cc1
NC(CSCc1ccc(-c2ccccc2S(N)(=O)=O)cc1)C(=O)O
CCC(C)C1OC2(CCC1C)CC1CC(CC=C(C)C(OC(=O)C(F)(F)F)C(C)C=CC=C3COC4C(O)C(C)=CC(C(=O)O1)C34O)O2
C#CC(C)(C)O
Cc1ccc(Cc2[nH]c3c(c2C)CN(C)CC3)cc1
CC1CCc2c(sc(NC(=O)CSc3ccc(C(=O)c4ccc(Cl)cc4)cn3)c2C#N)C1
Cc1ccc(C2C3c4cc5ccccc5nc4C3C3CCCCN32)cc1
COc1cc2c(cc1OCc1ccccc1N)Cc1c-2n[nH]c1-c1ccc(OC(F)(F)F)cc1
O=C(c1c2c(nn1Cc1ccccc1)CN(Cc1ccccc1)C2)N1CCCCC1
O=C(NCCSCc1ccccc1)c1ccccc1
Cc1cc2cc(NC(=NC#N)NC3CCC(C)CC3)ccc2o1
COCCNC(C(=O)Nc1ccccc1C(F)(F)F)c1ccco1
Cc1ccc(N2C(=O)c3ccccc3C2S(=O)(=O)CC(=O)N=C(N)N)cc1
O=[N+]([O-])c1ccc(C=NNC(=S)NCc2ccccc2)o1
CCn1c(=O)c2c3c(c4[nH]c5ccc(-c6cc(CNC)ccn6)cc5cc-4n-2c1=O)CCCC3
Cc1nn(S(=O)(=O)c2ccc(Cl)cc2)c(C)c1SCC(=O)NN=CC=Cc1ccco1
CSc1ccc(-c2ccc3c(c2)C2CC3CCN2C(=O)NC2CCCCC2)cc1
O=c1c2nc(-c3ccc(Cl)cc3)[nH]c2n(Cc2ccc(Cl)cc2)c(=O)n1Cc1ccc(F)cc1
Cc1c(CN2CCCC(C(=O)c3ccccc3)C2)[nH]c(SCC(=O)c2ccc(Cl)cc2)nc1=O
O=C1CC(CC(=O)N2CCCc3ccccc32)c2ccccc2N1
C=C1CC23CC1CCC2C1(C)CCC(OC(C)=O)C(C)(CO)C1CC3OC(C)=O
CC(C)Oc1ccc(-c2cc(Nc3ccc(N4CCN(C)CC4)cc3)c3ncc(-c4ccc(C(=O)O)cc4)n3n2)cn1
Cc1ccc(C)c(S(=O)(=O)N2CCN(CC(=O)NC(c3nc4ccccc4o3)c3cccs3)CC2)c1
CCC(COc1cccc2ncccc12)NS(=O)(=O)c1ccc(F)cc1
Cc1c[nH]c(SC2C(=O)CC(c3ccccc3)CC2=O)nc1=O
COc1cc2c(cc1OC)C1CCC3CN(CCc4ccccc4)CCC3CN1CC2
COC(=O)Cn1cc(C)c2c(C)c(C)ccc21
CCOc1cc(C=NOCC(=O)Nc2nonc2-c2ccccc2)ccc1OCc1ccccc1
CC(=O)OCCCOC[n+]1c2ccccc2cc2ccccc21
Nc1ncnc2c1c(C(=O)NC1CCN(c3ccccc3)CC1)c1n2CCCCC1
O=C(CC1N=C2c3ccccc3N=C(SCC(=O)N3CCCc4ccccc43)N2C1=O)N1CCCCC1
CCCNC1Cc2c(C)cc(O)c(O)c2C1
CCC(C)N1C(=O)N2C3CC4CCC(C(C)C)C4C2(Cc2ccccc2)C1=C3C(=O)OC
CCOC(=O)N1CCN(c2c(NCCCCCN3CCN(C(=O)CCC(=O)O)CC3)c(=O)c2=O)CC1
Cc1ccc(C(=O)N2CCCC2c2cc(C(=O)NCc3cccs3)no2)o1
CC1CN(C)CCC1(C(=O)N1CCCC1)c1ccccc1
CC1(C)Cc2oncc2C(NC(=O)CCCn2cncn2)C1
O=C(O)CSCc1cccc(Br)c1
O=C(OCc1noc(CCCc2ccccc2)n1)c1cccs1
Cc1ccccc1C(=O)Nc1cccc(-c2nc3cccnc3o2)c1
CCCCCCCCCCCCCCCCCOc1cccc(CN(C)CCCCO)c1
CN(C)CCNC(=O)c1ccc(NCC(=O)Nc2cccc(C(=O)O)c2)c(Cl)c1
CCN(C(=O)C1CCC(=O)N(C2CC2)C1)C1CC1
Cc1cccc(C#CCON=C2CN3CCC2C3)c1
Cc1nc2c(O)cccc2c2ccc3c(c4ccccc4n3C)c12
O=c1[nH]c(=O)n(C2CC(O)C(CO)O2)cc1-c1ccc2ccccc2c1
Cn1c(=O)nc2n(-c3ccccc3F)c3ccccc3nc-2c1=O
O=C(COc1cccc[n+]1[O-])c1nc2ccccc2[nH]1
COc1ncnc2c1oc1ccc(Br)cc12
COc1ccc2c(c1OCCN1CCC(C)CC1)OCC(c1ccc(O)cc1)=C2
Cc1c(C(=O)Nc2ccccc2N2CCNCC2)cccc1-n1cnc2ccccc21
Cc1ccc2cccc(OCc3ncc4ccc(N5CC(CN(C)C)OC5=O)nc4n3)c2n1
C=CC(C)(C)c1cc(O)c2c(c1)OC(C)C1CC=C(CO)CC21
COc1ccc2c(c1)C=C1C(=O)NCC(C)=C1N2C
COc1ccc(C2C3C(=O)CCCC3=Nc3nc4ccccc4n32)cc1
CC(=O)Nc1ccc(-c2nnc(N3CCSCC3)o2)c(C)c1
CCn1c(SCC(=O)O)nnc1-c1ccccc1
CCN(CC)C(=O)COc1ccc(-c2ccc(C3NC(Cc4ccccc4)(C(=O)OC)C4C(=O)N(CC)C(=O)C34)cc2)cc1
CCOC(=O)C1C2COc3cc(OC)c(OC)cc3C2N2C(=O)N(c3ccc(C(F)(F)F)cc3)C(=O)C12C
COC(=O)c1cccc(Cc2ccc(Cc3nc(-c4cccc(Cl)c4)c[nH]3)cc2)c1
CC(Cn1c(O)nc(N)c(Cc2ccccc2)c1=O)c1ccc(C(=O)NC(CCCNC(=N)N)C(=O)O)cc1
O=C1C2Cc3c([nH]c4ccccc34)C(c3ccc4c(c3)OCO4)N2C(=O)CN1C1CCN(CCc2ccccc2)CC1
COc1ccc(-c2oc3c(OC)c(OC)ccc3c(=O)c2OC)cc1OC
COc1ncnc2c1ccn2C1CC2CC(OCc3ccc(C(F)(F)F)cc3)CC1C2
C=C(C)C1C(=O)c2c3c(cc4c5c(n1c24)C1(C)C(CCC2C(C)(C=CC=C(C)C(=O)NC)C(O)CCC21C)C5)C1=CC(C)(C)OC(C)(C)C1C3O
Cc1ccc(-c2nc3cc(N)ccc3o2)cn1
CCC(CO)Oc1cc(Nc2ccc(F)cc2F)c2c(c1)OCCN2C1CCOCC1
CCCn1c2ccc(-c3cc4ccccc4nc3N3CCN(C)CC3)cc2c2c3c(c4c5ccccc5n(C)c4c21)C(=O)NC3
COc1ccc(C)cc1NC(=S)Nc1ccc(S(=O)(=O)Nc2ncccn2)cc1
Nc1ccccc1NC(=O)c1ccc(-c2ccccc2)cc1
CCCCCCCCCCCCCCCC(CCCCCCCCCCCCCCC)NCCCNCCCNCCCCNCCCNCCCNC(CCCCCCCCCCCCCCC)CCCCCCCCCCCCCCC
Cc1cc(NC(=O)c2cncc(Br)c2)no1
COc1ccccc1N1CCN(c2c(C=O)c(C)nc3ccccc23)CC1
Cc1csc(-c2ccc(F)cc2)n1
COc1cc(C(=O)NC2CC2)ccc1Oc1ccc(C)cc1[N+](=O)[O-]
CC1CN(C(=O)CN2CCC(O)(c3ccccc3)C2)CCN1
O=C(NCc1ccccc1)c1cc(=O)c2ccc(Br)cc2o1
CC(C)c1cccc(C(C)C)c1C=NCC1CCN(Cc2ccccc2)CC1
CC(c1nc(C2CC2)no1)N1CCN(c2nccnc2C2CN(c3ccc4ccccc4n3)C2)CC1
CC(C)(C)NCC(O)COc1ccc2c(c1)C(=O)OCC2c1ccc(Br)cc1
Cc1cccc(NC(=O)CNC(=O)C(C)NC(=O)C2CCCCC2)c1C
N#Cc1cc(S(=O)(=O)Nc2ncccn2)ccc1Oc1ccc(Cl)cc1-c1ccnn1CC(=O)O
CCOc1ccc(S(=O)(=O)NC2CCN(Cc3ccccc3)CC2)cc1Cl
CCCCCCCCCCCCCCCCCC(=O)NC(CO)C(O)c1coc(-c2ccsc2)n1
CSc1nc(-c2ccc(F)cc2)nc2c1CCC2=O
CCN(CC)CCCCCOc1ccc(Br)cc1Cl
CC(C)CN(CC(O)C(Cc1ccccc1)NC(=O)OC1COC2OCCC12)C(=O)C(CC(=O)O)Cc1ccccc1
O=C(CN=c1cc(O)[nH]c(=O)[nH]1)Nc1ccc(Cl)cc1Cl
CN(C)C(=O)Cn1cnc2nc(-c3ccccc3)cc(-c3ccccc3)c2c1=O
CN(C)C1CCN(c2ccc(CN(C3CCC3)S(=O)(=O)c3cccc(C(F)(F)F)c3)c(F)c2)C1
CCC(C)C(=O)C1CC2C3CCC4CC(OC(C)=O)CCC4(C)C3CCC23CC13CCC(=O)O
COc1ccc(C(=O)NC2CCC3(O)C4Cc5ccc(O)c6c5C3(CCN4CC3CC3)C2O6)cc1
Cc1cnn(CCC(=O)Nc2ccc(F)cc2)c1
COc1ccc(CCC(=O)N2CCN(S(=O)(=O)c3ccc4c(c3)CN(C(=O)c3ccc(Cl)c(Cl)c3)C4)CC2)cc1
O=C(Nc1ccc(O)c(-c2ccccc2)c1)c1ccnc(-c2ccc(F)c(F)c2)c1
O=C(NC1CN(c2cncc(OCC3CC3)n2)C1)C1CC1
N#Cc1ccc(COc2cc(C=Cc3ccsc3)ccc2-n2cnc3ccsc3c2=O)cc1
NNC(=O)CN(c1ccccc1)S(=O)(=O)c1ccc(Cl)cc1
CCCC(=O)c1ccc(OCCCN2CCN(C(=O)C(Cc3ccc(O)cc3)NC(=O)CN(Cc3ccc(Cl)cc3)C(=O)CCC)CC2)cc1
Cc1nc(N2CCCC2c2ncc(C)o2)c2cc[nH]c2n1
CC1CCC2(OC1)OC1CC3C4CCC5CC(OC6OC(CO)C(O)C(O)C6O)CCC5(C)C4CC(=O)C3(C)C1C2C
Cn1cnc2cc(-c3ccc(N4CCOCC4)cc3)nc(N3CCCN(c4ccccn4)CC3)c2c1=O
CN(CC(=O)Nc1ccc2c(c1)OCO2)C1(C#N)CCCCC1
O=C(NC(=O)c1c(F)cccc1Cl)Nc1ccc(-c2nocc2C2CN(CC3CC3)C2)cc1
C=CCNc1sc(C(=O)OC)c(C)c1C(=O)OCC
CC(C)CC(=O)Nc1nnc(SCC(=O)NC2CC2)s1
Cc1ccc(CC2Sc3ccccc3-n3c2cc2ccccc23)cc1
N=C(N)C1(O)c2ccccc2CCc2ccccc21
CCCS(=O)(=O)c1cccc(O)c1[N+](=O)[O-]
CC(C)(Cc1nc2cc(OCc3ccc4ccccc4n3)ccc2n1Cc1ccc(F)c(F)c1)C(=O)O
O=C1CCCCN1c1cc(Cl)ccc1Cl
CCOCCCNC(=O)c1sc2ncn(CC(=O)N3CCCC3)c(=O)c2c1C
Cc1nc(S(=O)(=O)Nc2ccc3c(c2)oc2cc(S(=O)(=O)NC(C(=O)O)C(C)C)ccc23)cn1C
CNCCCNc1n[n+]([O-])c2ccc(C(F)(F)F)cc2[n+]1[O-]
C[S+]([O-])c1cc(F)cc2c(NS(C)(=O)=O)cc(-c3ccccc3)nc12
O=C1CCC2C3CCC(O3)C2C(=O)C=C1O
CCCCCC(=O)Oc1ccccc1C(=O)c1c[nH]cn1
COc1ccc(-c2nn(Cc3ccccc3)cc2C=C2SC(=S)N(NC(C)=O)C2=O)cc1
CCCCn1c(C)cc(C(=O)COC(=O)CN(C)S(=O)(=O)c2ccc3ccccc3c2)c1C
COc1cc2ncnc(Nc3cccc(Cl)c3F)c2cc1OCCCCN1CCOCC1
CC1CN(C(C)CO)C(=O)c2cccc(NC(=O)c3ccncc3)c2OC1CN(C)S(=O)(=O)c1ccc(Cl)cc1
CCOC(=O)C(C)(C)NCc1cccc(C(F)(F)F)c1Cl
CCc1nc2ccc(C(=O)NCc3ccc4c(c3)OCO4)cn2c1Cc1cc(C)ccc1C
CC(C)(C)C1CCC23CCC4(CC2C1)OOC1(CCC2C5CCC4CC=CCC4OC6(CCC6(C)C(O)CCC45C)CCC21C)OO3
Cc1ccc2c(c1)c(=O)c1c(NCCN(C)C)ccc3nnn2c31
Cc1ccc(-c2csc3ccccc23)cc1
Cn1c(SCC(=O)Nc2cccc(S(=O)(=O)N3CCCCC3)c2)nnc1-c1ccc(C#N)cc1
Oc1cc(-c2c[nH]c3ccccc23)cc(Cl)c1O
CCN1c2ccccc2S(=O)(=O)c2ccccc21
CCCCCCCCCCCCC(C(=O)NC(CCCCN)C(=O)NCCCCCCCN)C(C)N
COc1cc2c(c(OC)c1OC)c1cnc(Nc3ccc(C(=O)Nc4ccccc4)cc3)nc1n2CC(=O)NC(C)C
CC12CCC(=O)C=C1CCC1C2CCC2(C)C(O)CCC12
CCN(CC(=O)NCc1cccs1)C(=O)c1ccc2c(c1)C(=O)N(CCc1ccccc1)C2=O
Cc1ccccc1NC(=O)Nc1ccc2c(c1)OCCO2
Cc1ccc(C)c(N(CC(=O)NN=Cc2ccc([N+](=O)[O-])s2)S(=O)(=O)c2cccs2)c1
CC1=NNC(=O)C1=Cc1cccs1
CCN(CC)c1ccc2c(c1)c(OC(=O)c1cccs1)c(-c1cc(Cl)c(OC(F)(F)F)cc1Cl)n2C
COCCNC(=O)c1ccc2c(c1)nc1n2CCC(C)C1
CCC(C)C1NC(=O)C(C(C)C)NC(=O)C(Cc2ccc(O)cc2)NC(=O)C(C(C)C)NC(=O)C(CC(C)C)NC(=O)C2CCCN2C1=O
CCOC(=O)c1ccccc1Nc1ccnc2c(C)c(C)sc12
CC(=O)C12OC1CC1(C)C3CCC4=CC(=O)C=CC4(C)C3C(=O)CC12C
CC1CN(C2CCN(C(=O)c3ccc(N(C)C)cc3)CC2)CCC1c1ccc(Cl)c(Cl)c1
N#Cc1cccc(C2CCN(CCn3ncc4c3nc(N)n3nc(-c5ccco5)nc43)CC2)c1
Cc1ccc(C)c(Nn2c(SCC(=O)Nc3cccc(S(=O)(=O)N4CCCC4)c3)nc(C)c2C)c1
CCOC(=O)c1cc(NC(=O)C2CSC3(C)CCC(=O)N23)cc(C(=O)Oc2ccc([N+](=O)[O-])cc2)c1
Cc1cc(Cn2cc(C(=O)C(=O)NCc3ccccc3)c3cc(O)ccc32)ccc1O
CCCN1CCN(CCCn2cc(Nc3ncc4cc(C(=O)N(CCC)CCC)n(C5CCOCC5)c4n3)cn2)CC1
CC(C(=O)Nc1ccc(C(F)(F)F)cc1Cl)n1c(=O)n(C2CCCCC2)c2ncccc21
CC(O)C1C(=O)N2C(C(=O)O)=C(C3CCCCC3)CC12
CC1NC(=O)C(C(C)C)NC(=O)C(C(C)C)NC(=O)C(C(C)C)NC(=O)C(Cc2ccccc2)NC(=O)C2CCCN2C1=O
O=C(O)CN1C(=O)C(=Cc2ccc(OCCCN3CCCC3)cc2)SC1=S
COc1cccc2c1CCC1CN(CCn3c(O)c4sc5ccc(Cl)cc5c4nc3=O)CC21
Cc1cccc(C(c2ccc(N)c(C)c2)c2c(O)[nH]c(=O)[nH]c2=O)c1
Cc1oc(-c2ccccc2)nc1Cc1ccccc1C=Cc1ccccc1
CS(=O)(=O)c1ccccc1NCc1nnc2n1CCCCC2
COc1ccccc1-n1c(SCC(=O)Nc2nc3c(s2)CCCCC3)nnc1-c1cccnc1
CN(C=O)C1CSC(=O)c2csc(n2)C(C)(C)SCC(C(=O)NCC(C)(C)C)NC(=O)CC1O
COC(=O)C(N)Cc1ccccc1
O=S(=O)(c1ccccc1)n1cccn1
CCNC(=O)N(C)C(=O)CC1CCC2C(COc3ccc(-n4cnnn4)cc3C(=O)N2C)O1
Cc1c(N2CCOCC2)c(=O)oc2cc(OCCNc3ccc(C(=O)O)cc3)ccc12
COc1cc(O)c(C(=O)C=Cc2ccccc2C)c(OC)c1
CC1CCN(S(=O)(=O)c2ccc(Oc3ccc(C(C)C)cc3)cc2)CC1
Cc1cc(C)n2nc(SCC(=O)NCC3CCC(C)CC3)nc2n1
N#Cc1ccc(Nc2nc3ccc(F)cc3nc2-n2nc(C(=O)O)cc2C2CC2)cc1
Cc1ccc(-n2ncc3c(NC4CCCC4)ncnc32)cc1
COc1cc(C=C(NC(=O)c2ccccc2F)C(=O)NC(C)(C)C)cc(OC)c1
NC(=O)C1CCN(C(=O)c2ccccc2O)CC1
CCc1nc(C)c(C(=O)N2CCCCC2Cn2ccnc2)o1
N#CC1C(c2cccnc2)C(CO)N1C(=O)Nc1ccc(Cl)cc1
O=C(O)C1COCCC(NC(=O)C2CCCN2C(=O)Nc2cc(Cl)cc(Cl)c2)C(=O)N1
CCN1C(=S)N(c2ccc(S(=O)(=O)NC(=S)NCCCN3CCCCC3)cc2)C(=O)C1(C)C
CN(C(=O)C1CCCO1)C1C(=O)N2C(C(=O)OCOc3ccccc3)=C(CSc3nnnn3C)CSC12
O=C1C(=Cc2ccc(-c3ccccc3Cl)o2)SC(=S)N1C1CCCCC1
CC12CC(O)CC1(c1ccncc1)c1cc(Br)ccc1N2
CCOC(=O)NC1CCc2cc(OC)c(OC)cc2C1Cc1ccccc1
COCCn1cc(C(=O)O)c(=O)c2cc(C(F)(F)F)c(N3CCC(Cc4ccc(F)cc4)CC3)nc21
CC(=O)OC(c1ccc(Cl)cc1)c1cn(-c2ccc(O)cc2)c(=O)n(CC(=O)c2ccccc2)c1=O
COc1ccc2c(c1)C=C(c1nc3ccccc3[nH]1)N=C(C)N2
COc1cccc(OC)c1C(=O)NCc1cc2cc(Cl)ccc2[nH]1
Cn1nc(-c2ccc(Cl)cc2)c2c(N)ncnc21
Cc1ncc[n+](C)c1CC=CC[n+]1ccc(C=NO)cc1
COC(=O)C1=C(c2ccccc2OC)CC2CCC1N2C(=O)NCCNC(C)=O
CC(C)CC(NC(=O)c1ccc(C(C)(C)C)cc1)C(=O)NC1CCCCCCC(=O)OCCC1
COc1cccc(C=CC(=O)c2ccccc2-n2cccc2)c1
CCC(C)=Cc1c2n(c3cc4c(cc13)-c1cscc1C(C)C4)CCc1cc(Cl)c(O)cc1-2
BrC1=CC=C2NCCCCCCN=C3C=CC(Br)=CC=C3NCCCCCCN=C2C=C1
C#CCN(C)Cc1c(O)ccc2c(=O)c(C(=O)O)coc12
COCCCNC(=O)C(c1ccco1)N(C(=O)CN(C)N)c1ccc2c(c1)OCO2
COc1ccccc1C(=O)Nc1nnc(CCSCCc2nnc(NC(=O)C3CCCCC3)s2)s1
O=C(Nc1nnc(-c2ccccc2)s1)c1cc(Cl)ccc1Cl
O=C1NC(=O)c2c1c(-c1ccccc1[N+](=O)[O-])cc1c2c2cc(O)ccc2n1CCCCO
NCCCCC(N)C(=O)Nc1ccc(N(CCCl)CCCl)cc1
N#Cc1ccc(C2CCCCC2)c([N+](=O)[O-])c1
Cc1ccc(-n2ncc(Cl)c(Oc3ccc(O)c(C)c3)c2=O)cc1
CCC(=O)Nc1cc(-c2csc(Nc3ccccc3)n2)ccn1
COc1cccc(C2CN3CCCC3c3ccccc32)c1
CC(CCc1ccccc1)NC(=O)COC(=O)CCNS(=O)(=O)c1ccc(F)cc1
CS(=O)(=O)OCC1OC(n2ccc(N)nc2=O)C(O)C1O
O=C(O)CCC(NC(=O)c1ccc(CF)cc1)C(=O)O
CCCc1c(Cc2ccc(-c3ccccc3-c3nn[nH]n3)cc2)c(=O)n(C2CCC(OCC(C)(C)C)CC2)c2ncnn12
CCN1CCN(c2nnc(Cc3cccc4ccccc34)c3ccccc23)CC1
CC(C)Oc1ccccc1N1CCN(CCCCNC(=O)c2ccc3c(c2)C(=O)N(O)C3=O)CC1
COc1cccc(Oc2ccc(-c3ccc(N4CC(Cn5ccnn5)OC4=O)cc3F)cn2)c1
c1ccc(C2=NOC(CNCCc3c[nH]c4ccccc34)C2)cc1
O=C(c1ccc(-c2cccs2)nc1)N1CCCC2(CCN(c3nccs3)C2)C1
Cc1ccc(C(=O)NC2CC2)cc1-c1nc2c(n1C(C)C)C(c1ccc(Cl)cc1)N(c1cccc(Cl)c1F)C2=O
CCOC(=O)c1ccc(-n2c(-c3ccc(C)cc3)cc3c2CCCCC3=O)cc1
NC(=O)c1cccc(OCc2nc(-c3ccccc3)oc2C(F)(F)F)c1
COc1cc(-c2n[nH]c(=S)n2O)ccc1C#N
C1=C(c2c[nH]nn2)C2(CCCCC2)OC1
COc1ncc(NC(=O)c2cc(Nc3nccc(-c4c(C)cccc4C)n3)ccc2C)cc1C(F)(F)F
NC(=O)CCC1CCN(C(=O)c2cccc(NC(=O)c3ccc(Cl)cc3Cl)c2)CC1
CCN(Cc1cc(=O)[nH]c2c(F)cccc12)C(=O)c1cc(-c2ccccc2)on1
Oc1cccc(-c2ccccc2)c1
CCOC(=O)C(C)Nc1ccccc1
O=NN(CSc1ncccc1[N+](=O)[O-])C1CCC(CSc2nc[nH]n2)CC1
CC(C)CC1CC(=O)N(O)c2cccc(Cl)c2S1
CC(C=CC1=C(C)C(NC(=O)c2ccc(I)cc2)CCC1(C)C)=CC=CC(C)=CC(=O)O
CN1C(=O)C2(C3=C(CCCC3=O)OC(=N)C2C#N)c2ccccc21
c1cnn(Cc2nnnn2C2CCCC2)c1
CC(C)=CC1CC(O)(C2CCC3C2CCC2C3(C)CCC3C(C)(C)C(O)CCC32C)C(=O)O1
COc1c(Cl)c2c(c(OC)c1OC)-c1ccc(OC)c(=O)cc1C(NC(=O)CF)CC2
CC(C)NCC(O)COc1cccc(OCCCCCCCOC(=O)C(C)C)c1
CCOC(=O)C1CCCN(C(=O)C2CCCCC2)C1
Fc1ccc(C(CCN2CCN(c3ccccc3)CC2)Oc2ccc(C(F)(F)F)cc2)cc1
CCN1CCN(CCCNC(=O)c2ccc3c(c2)sc2nc(-c4ccc(OC)cc4)cn23)CC1
N#CC(C(=O)N1CCOCC1)c1nc2ccccc2[nH]1
c1ccc(C2CCC2)cc1
C#CCN(C)C1c2ccccc2CCC1N(C)C(=O)Oc1ccccc1
CC(NC(=O)C(Cc1ccc(O)cc1)NC(=O)C=CC(=O)NCC(=O)NC(C(=O)NC(Cc1ccccc1)C(=O)O)C(C)C)C(=O)O
Cc1ccc2c3c(c(S(=O)(=O)NCCCCCCCNC(=O)c4cnccn4)ccc13)C=C2
CC(C)N(Cc1ccccc1)C(=O)CN1C(=O)NC2(CCCc3ccccc32)C1=O
CNc1nc2c(C)cc(Cl)cc2n1-c1cc(Cl)ccc1C
COc1ccc2c(c1)C(=O)C(CCNC(=O)CC1CCCCC1)CC2
CCc1nc(-c2cnn(C)c2-c2ccc(F)cc2)no1
O=c1[nH]c2ccc(S(=O)(=O)O)c(C(O)CNC3CCN(Cc4ccc5c(c4)OCO5)CC3)c2o1
O=C(NN=Cc1cccnc1)c1ccc(C(F)(F)F)cc1
CC1CCCCC1NC(=O)c1cn(CCO)c2c(cc(O)c3ncccc32)c1=O
CC(C)N(C)CC1CCC(=NOCC2CCCCC2)CC1
O=C(O)c1ccccc1-c1ccc(Cl)cc1
CN1C(=O)Cc2cnc(Nc3cccc(Cl)c3)nc2N1C1CC1
C=CC(CCC(C)(C)O)C1CCC2=C3CC(O)C4(O)CC(O)CCC4(C)C3CCC21C
Brc1ccc2[nH]c(-c3cccnc3NCCn3ccnc3)nc2c1
C=CCNC(=O)C1CC(=O)N(Cc2ccc(C)cc2)C1
CCOc1ccc(N(CC)c2cnc3nc(N)nc(N)c3n2)cc1
CC(=O)c1cccc(NC(=O)c2nnc(CC(C)C)o2)c1
CC(C)(C)OC(=O)N1CCC(C(O)(c2ccc(F)cc2)c2ccc(F)cc2)CC1
CC(C)CC1(C)C(=O)N=C(N)N1Cc1ccc(Br)cc1
Cc1ccc(C(C)(O)c2n[nH]c(=S)n2C)c(C)c1
COc1cc(OC)c2ccccc2c1C=CC(=O)c1ccc2c(ccn2C)c1
O=C(C1CCc2ncnn2C1)N1CCc2cc(-c3ccc(F)cc3)ccc21
N#Cc1nccnc1C(=O)Nc1ccc(F)c(C2(C(F)F)COCC(N)=N2)c1
NCCCCC(C(=O)O)C1C(C(=O)O)C1C(N)(c1ccccc1)c1ccccc1
O=C1NC2CCN3C(=O)N1CCC23
COCCN1CN(C(=O)c2ccc(C)o2)CNC1=S
CCCCN(C)C1CCN(CCc2c(C)n[nH]c2C)CC1
CC(=O)OCc1c(OC(C)=S)cc(-c2ccc(Cl)cc2)oc1=S
Cc1ccc(N(C)C(=O)c2ccccc2-c2ccccc2)cc1
CN1CCCc2ccc(NC(=O)c3ccco3)cc21
O=C(c1ccccc1)c1ccc(NC(=O)C2Cc3ccccc3CN2C(=O)c2ccccn2)cc1
C=CCc1cc(C2=C(c3ccc(F)cc3)CCO2)ccc1OC
COC(=O)N=C(Nc1ccc(F)cc1)Nc1nncs1
Nc1sccc1-c1nc2ccccc2s1
C1=CCC2=NCCCN=C3C=CC=CCC3=NCCCN=C2C=C1
NC(CSC1(c2ccccc2)CCCC1)=C(C(=O)O)c1ccc(F)cc1
CC(C)(C)c1ccc(NC(=O)c2ccc(-c3cccc([N+](=O)[O-])c3)o2)cc1
O=C(NC1CCN(Cc2ccc3c(c2)OCO3)CC1)c1ccc(-c2ccc(Cl)c(Cl)c2)o1
N#Cc1cc(Cl)cc(Oc2c(Cl)ccc(Cc3n[nH]c4cccc(NCCN5CCOCC5)c34)c2F)c1
CNc1ncnc2c1ncn2C1CC(OP(=O)(O)O)c2ccccc21
NC(=O)C1CC2(CN1C(=O)c1ccccc1)SCCS2
Nc1ccc(-c2cc3c(cc2F)SCCS3)cc1
CCCCCn1c(N)c(N(CCOC)C(=O)c2cccc(C)c2)c(=O)[nH]c1=O
CCOC(=O)C=CC(CCC(N)=O)NC(=O)C(CCC(N)=O)NC(=O)C(CCc1ccccc1)NC(=O)SC(C)(C)C
Cc1ccc(NC(=O)c2cnc3scc(C)n3c2=O)cc1F
COc1ccc(C2(C)NC(=S)N(C(C)C)C2=O)cc1OC1CCCC1
Cc1cc(C#N)c(N2CCC(N)C2)nc1C
C=CCC1(COC(=O)NC(CCCC)C(=O)C(=O)NC2CC2)CCC1
C=c1ccn2nc3sc(=Cc4ccc(OCc5ccccc5)cc4)c(=O)n3c2n1
CCCc1nnc(NC(=O)CSc2nc(-c3ccc(OC)cc3)ns2)s1
Cc1cccc(CCCc2cc(N)cc(=O)o2)c1
NC(=O)c1c(NC(=O)c2ccccc2[N+](=O)[O-])sc2c1CCC2
CC=Cc1ccc(C(=O)NC2CCC(CCN3CCC(c4coc5ccccc45)CC3)CC2)cc1
Nc1cc(N)c2ccccc2n1
CN(Cc1ccc(Cl)cc1)C(=O)C1(c2ccccc2)CC1CN1CCC2(C)c3cc(O)ccc3NC12
COCCCNC(=O)CCc1c(C)c2cc3c(C)c(Cc4ccccc4)c(=O)oc3c(C)c2oc1=O
COC(=O)c1sccc1-n1cccc1C(=O)C(=O)N1CCOCC1
CCC(=O)NC1CCN(S(=O)(=O)N2CCOC2CNC(=O)C(=O)NCc2ccccc2)CC1
CS(=O)(=O)NCCCOc1ccc2c(c1)C(Cc1cccc(Cl)c1)C(N)CC2
COc1ccc(OC)c(CNC(=O)c2cc(C(C)C)[nH]n2)c1
Clc1ccc(Nc2cc(-c3cccnc3)ncn2)cc1Cl
CC(C)C1CC(=O)N(c2cccc(OCc3ccccc3)c2)C(=O)C1
FC(F)(F)C1=NN=C(c2ccc(Cl)cc2)C1=Cc1ccco1
COc1ccc2c(c1COc1cc(C(=O)O)cc(-c3ccccc3F)c1)OC(c1ccccc1)CC2=O
CCOc1cc(NC(=O)CC)cc2c(NCCCCCCCCCCCNS(=O)(=O)c3ccc(CC)cc3)ncnc12
CCc1ccnc2nc(SCC(=O)Nc3cccc(C)c3)nn12
CCN(CC)CCCNC(=O)CN1C(=O)CC(c2ccccc2)(c2ccccc2)C1=O
Cc1ccccc1CC(C)(C)NCC(O)c1cc(C(F)(F)F)cc(C(F)(F)F)c1
CC(NC(=O)COc1ccc2c3c(c(=O)oc2c1)CCC3)c1ccccc1
Cn1cc(NC(=O)c2cc(NC(=O)c3cc(NC(=O)c4cc5ccc(Cl)cc5s4)cn3C)cn2C)cc1C(=O)NCCN1CCOCC1
Cc1cc(C(=O)NCCCN2CCN(C)CC2)cc(-c2ccc(S(=O)(=O)NCCCN3CCCCC3)cc2)n1
COCCNC(=O)C1CN(C)CC1c1cc(F)c(Cl)cc1F
COc1ccc(C=C2SC(=O)N(CCNC(=O)C3OC(C)(C)OC3c3ccc([N+](=O)[O-])cc3)C2=O)cc1OC
CCOC(=O)c1c(Sc2ccc(Cl)cc2)c(C)n(C)c1C
CCCCc1cnc(N2CCC3(CCC(Oc4ccccc4)CC3)CC2)nc1
COC(=O)c1oc2nc(Sc3cnccn3)nc(Nc3ccccc3OC)c2c1C
CC(C)N(CCC1CCN(CCN(c2ccccc2)C(c2ccccc2)c2ccccc2)CC1)C(C)C
Cc1cc(C(=O)NCC(O)C2CCCCC2)c(C)o1
CC(=O)OCC1OC(C#Cc2ccccc2)C=CC1OC(C)=O
O=C(CCC1CCN(Cc2ccccc2)CC1)c1cc2c3c(ccn3C(=O)CC2)c1
CCN1c2ccccc2-n2cccc2C1C
CCc1c(C)[nH]c(=O)c(N(C)C)c1Cc1cccc2c1OCC2
O=C(Cc1ccccc1F)NCc1ccc(CCN2CCCC2)cc1
Oc1ccc(C(O)CC2C=CCCN2CC=Cc2cc(Br)ccc2O)cc1
CN1CCC(CNC(=O)c2nn(-c3ccccc3Cl)c(-c3ccc(Cl)cc3)c2Cn2cncn2)CC1
CCN(Cc1cccnc1)C(=O)N1CCN(S(=O)(=O)N2CCCCC2)CC1
Cc1cccc(N2CCN(CC(=O)c3ccccc3)CC2)n1
CCc1cc(CC(N)CNS(=O)(=O)c2ccc(OC)c(C)c2)cc2c1CNC2=O
COCc1cc(=O)n2nc(NCc3ccc(Cl)cc3Cl)nc2[nH]1
C#CC(=O)N1CCCCC12C(=O)N(C)c1ccc(Cl)cc12
COc1cccc(-n2c(=O)c3c4c(sc3n(Cc3ccc(OC)cc3OC)c2=O)CC(C)CC4)c1
CCn1ccc(C(C)(O)C#Cc2ccc3c(c2)C(C)c2cc(NC4CCC(O)CC4)c(C(N)=O)cc2C(C)(C)CO3)n1
O=[N+]([O-])c1ccccc1OS(=O)(=O)c1ccc2ccccc2c1
CC(=O)OCCOCNC(=S)N(Cc1ccccc1)C(C)c1ccccc1
COC(=O)c1ccc(COC(=O)c2ccc(O)cc2)cc1
Cc1cccc(C)c1-c1ccc(-c2ncc(C(=O)N3CC(C(=O)O)C3)n2C)cc1
Cc1cc2c(NC(=O)NC3CCC(c4cccc(F)c4F)C3)c(F)ccc2cn1
COc1cc(C2c3cc4c(cc3C(Nc3ccc(C(=O)Nc5ccc(O)c(C)c5)cc3)C3COC(=O)C23)OCO4)cc(OC)c1O
COc1ccc(C(=O)c2ccc(O)c(CNOCCF)c2)cc1
COc1ccc(C(=O)NCC(=O)OCC(=O)c2ccc3c(c2)NC(=O)CO3)cc1
CC(C)(C)Sc1nc2sc3c(c2c(=O)n1-c1ccc(F)cc1)CCN(C(C)(C)C)C3
CCCNc1nc(Nc2ccc(O)cc2)nc(NC(C)(C)C)n1
O=S1(=O)C=CC(N2CCOCC2)C1
C[S+](Cc1ccc(-c2cccc(CN3CCCCC3)c2)cc1)C1CCCCC1
O=NC(NO)c1cnc(Oc2ccccc2)s1
Cc1cc(C2CCCN(CCCn3nc(C)n(C)c3=O)C2)no1
Nc1nc2[nH]ncc2c2nc(-c3ccc(F)cc3)nn12
CC(=O)Nc1ccc(Cc2c(C)cc(O)cc2CCc2ccc(O)cc2)cc1
Cc1ccc(-n2nc(C(C)(C)C)cc2NC(=O)Nc2ccc(OCCN3CCN(Cc4ccccc4)CC3)c3ccccc23)cc1
CN(C(=O)CSc1nc2ccccc2n1C)C1CCS(=O)(=O)C1
COc1ccc(CCN2CC2C(=O)N2CCN(C3c4ccc(Cl)cc4CCc4cccnc43)CC2)cc1
CN(Cc1cc2ccccc2o1)c1ccc(C(=O)NC(CCC(=O)O)C(=O)O)c(NC2CCC2)c1
COc1ccc(CNC(=O)C(=O)C(CC2CCCCC2)NC(=O)c2cccnc2Oc2ccc(F)cc2F)cc1
CCN=C(c1ccc(Cl)cc1Cl)n1nc(C)nc1C
CCOC(=O)c1nnn(-c2ccc(OC)cc2[N+](=O)[O-])c1-c1ccccc1
CC(C)(C)NC(=O)C12C3C4C1C1C2C3C41C(=O)NC(C)(C)C
CCc1ccc(-c2nc(=O)c3ccccc3[nH]2)cc1
CC1CC1Nc1nc(-c2ccccc2)c(NS(=O)(=O)c2ccccc2-c2ccc(CN(C)S(=O)(=O)c3ccc(F)cc3)cc2)c(C2CC2)n1
Cc1cc(O)c(C(=O)OCC2COC3(C)OOC23)cc1O
CCOC(=O)C(C)(C)CCCOc1ccc2c(c1)CCC1C2CCC2(C)C(OC)CCC12
COC(=O)C1(C)CCCC2(C)C3CCC4(C)CC3(CCC12)OCC4O
COc1cc(C=NNC(=O)c2ccc(C(C)=NNC(=O)c3ccccc3Cl)cc2)ccc1O
O=C(NCCc1ccc2c(c1)OCCO2)C1CCC(=O)N(CCCN2CCOCC2)C1
COc1c(O)ccc2c3c(oc(=O)c12)C(=O)C(C)=C(OC(=O)C=C(C)C)C3=O
Nc1ncc(-c2cnn(C3CCNCC3)c2)cc1-c1nc2ccc(Oc3ccc(F)cc3)cc2o1
CCOC(=O)N1CCC(N2CCC(c3cc(C)c(C)cc3C)C2)CC1
N=C(N)c1ccc(S(=O)(=O)c2cnc3ccccc3c2S(=O)(=O)c2ccccc2)cc1
Cc1n[nH]cc1C(C)NC(=O)c1cnn(C2CC2)c1C
Cc1ccc2nc(-c3ccc(NS(=O)(=O)c4ccc(-c5ccccc5)cc4)cc3)[nH]c2c1
CN(C)CCOCC=Cc1ccc2c(c1)OCO2
O=[N+]([O-])c1ccc(NC2CCCCC2c2ccccc2)nc1
Cc1cc(N(O)C(=O)C(F)(F)F)ccc1-c1ccc2c(-c3ccc(Cl)cc3)nn(C)c2c1
Cc1ccc(C(=O)C=CC(=O)O)cc1
CCC(C)(C)C1CC1(NC(=O)C1CC2CCCCC2N1C(=O)C(NC(=O)C(NC(=O)C(CC(=O)O)NC(C)=O)C(C)C)C(C)C)C(=O)O
CN1CCN(Cc2nc3ccc(C(F)(F)F)cc3c(=O)n2-c2ccc(F)cc2)CC1
O=C(CCC#Cc1ccccc1)c1ccc2c(c1)CCC2
CCN(CC)CCOc1ccc(-c2cc3ccccc3s2)cc1C(C)(C)C
CCC(=O)ON=C(Cn1cncn1)c1ccc(Cl)cc1Cl
NNC(=O)c1[nH]nc2c1CCC2
COc1cc(O)c2c(c1)C=C(C=CC(C)=O)CC2
COc1ccc(-c2c3c(=O)n(C)c(=O)n(CC(C)C)c3cn2CC2CCCO2)cc1
C=C(CCC(O)C1(C)CC=C2C=C(C)C(C)CC21)C1CCC2OC(c3c(O)c(C)c(O)cc(=O)c3O)CCC2(C)O1
CC(=O)NC(C)Cc1ccc(C#Cc2ccc(OC3CCC3)nc2)cc1
CC1(C)CC(=O)c2c(ncn2Cc2ccco2)C1
NC(CC(=O)O)C(=O)NCc1ccccc1
CC(C)OC(=O)C(C)NP(=O)(COC1OC(n2cnc3c(NC4CCCC4)nc(N)nc32)C(C)(O)C1O)Oc1ccccc1
COc1cccc(C(CNc2ncnc3c2nc2n3CCCCC2)N(C)C)c1
Cc1ccc(S(=O)(=O)NC(=O)COc2ccc(-c3nc4cccc(Cl)c4s3)cc2)cc1
COc1cc2nc(C3CC3)c3cn[nH]c3c2cc1C(=O)N1CCC(O)(CN2CCC(n3c(=O)[nH]c4ccccc43)CC2)CC1
CN(CCOc1ccccc1)CC(=O)Nc1ccc(C(=O)O)cc1
C=CCn1c(=O)c2[nH]c(-c3ccc(OCC(=O)Nc4ccccc4Cl)cc3)nc2n(CCC2=CCCCC2)c1=O
CCc1c(-c2ccc(OC)cc2)c(NCCN(C)C)n2c(nc3ccccc32)c1C#N
CC1OC(=O)C1NC(=O)OCc1ccccc1
COc1ccc(Cl)cc1N1Cc2ccccc2C1=O
Cc1cccc(C#CC=CC2(Sc3ccc(C(=O)O)c(C(=O)O)c3-c3ccccc3F)CC2)c1
COc1ccc(N2COc3cc(OCc4ccc(-c5ccc(C(C)C)cc5)cc4)ccc3C2=O)cc1
Cc1cc(-c2ccc(Cl)cc2)n(-c2ccc(Cl)c(C=C3SC(=O)NC3=O)c2)n1
S=C(NCCc1ccccc1)N1CCC(c2nc(-c3cccs3)no2)CC1
Cc1cc2c(n1CCCCn1c(N)nc3ccccc31)CCC2=O
COc1cc(-c2nc3cnc(N4CCC(O)(CO)CC4)nc3n(Cc3ccc(F)cc3)c2=O)ccc1OC(C)C
Cc1cc(C)c(S(=O)(=O)Nc2ccc3ccccc3c2)c(C)c1
O=C(c1c[nH]c(C(=O)N2CCCCC2)c1)N1CCC(NCCCCCNc2ccccn2)CC1
CCC(CO)c1c2c(n3c(Cl)cc4ccccc4c13)C(=O)c1ccccc1C2=O
COc1ccc(C(=O)C=Cc2ccc(-c3cccs3)o2)cc1
CC(C)CC(NC(=O)C(NC(=O)C(Cc1c2ccccc2cc2ccccc12)C(C)(C)C)C(C)O)C(=O)NC(C)c1ccccc1
Fc1cccc(-c2cccnc2C(F)(F)F)c1
CCOC(=O)c1cc2ccccn2c1C(=O)c1ccccc1
Cc1ncc2c(n1)CN(Cc1ccsc1)CC2
NC1CCN(Cc2ccc(CC(C(=O)O)c3cccnc3)cc2)CC1
CCCCCCCN1CC(O)C(n2cc(CCF)nn2)CC1c1ccc(Cl)cc1
Cc1ccc(F)cc1-c1cc2cnc(NC(=O)C3CC3)cc2c(-c2ccccc2Cl)n1
CC(C)CCNC(=O)C(Cc1c[nH]c2ccc(O)cc12)NC(=O)C(CC(C)C)NC(=O)N(Cc1ccccc1)C(C)(C)C
CC(C)(C)OC(=O)N1CCCCC1COc1ccc(N2C(=O)c3ccccc3C2=O)cc1
CCCNc1ncccc1CN(C)C(=O)CN1CCN(c2cc(C)ccn2)CC1
Cc1cc(OCCCN2CCN(c3ccccc3)CC2)ccc1Cl
Brc1nc2ccccc2nc1N1CCC1
CCCOc1nc(N)nc2c1ncn2C1OC(COP(=O)(NC(C)C(=O)OC)OCP(=O)(OCC(C)(C)C)Oc2ccccc2)C(O)C1(C)F
NS(=O)(=O)c1cc2nc(-c3cccc(OC4CCOCC4)c3)cc(COCC(O)CC(O)CC(=O)O)n2n1
O=C1OC(CNS(=O)(=O)C(F)(F)F)CN1c1cc2c(cc1F)CNCC2
COc1cccc(C2SCC(=O)Nc3c2c(C)nn3-c2ccccc2)c1OC
Cc1c(CC(=O)O)c(-c2ccccc2C(F)(F)F)nn1Cc1ccc(Cl)cc1
CCOc1c(C(C#N)c2csc(-c3ccc(C)cc3)c2)cc(C#N)c2ccccc12
Cc1nc2c(OCc3c(Cl)ccc(N(C)C(=O)CNC(=O)C=CBr)c3Cl)cccn2c1Br
Cc1ccc(COc2ccc(-c3nn(CCO)c(C)c3Cc3cccc(C(=O)O)c3)cc2)cc1
O=C(Nc1ccccc1)Nn1c2c(c3ccccc31)CCCC2
COc1ccccc1NC(=O)Nc1cc2c(cc1OC)C1Cc3ccccc3CN1CC2
C[n+]1ccc(NC2c3ccccc3Oc3ccccc32)cc1
CC(=NN=C(c1ccccc1)c1ccccc1)c1ccncc1
O=C(NC1CCN(Cc2nc3cc(F)ccc3s2)C1)c1cnn2cccnc12
CC(C)CCn1c(=O)c(C2=NS(=O)(=O)c3cc(NS(=O)(=O)NCc4ccccc4)ccc3N2)c(O)c2cccnc21
CCc1nc2c(=O)[nH]c3ccccc3c2nc1C
NC(CC(=O)N1CCc2ncc(C(=O)O)cc2C1)Cc1cc(F)c(F)cc1F
CC(=O)Nc1nc2ccc(-c3cncc([N+](=O)[O-])c3)cn2n1
Cc1nc(N2CCCC2)sc1C(=O)Nc1cnc2[nH]ccc2c1
Cn1cnc(-c2ccccn2)c1CNC(=O)Nc1ccc(C(F)(F)F)cc1
O=C(C=Cc1cc2c([nH]c3ccccc32)c(Cc2cc(C(F)(F)F)cc(C(F)(F)F)c2)n1)Nc1nccs1
CNC(=O)C1Cc2ccc(cc2)OCCCCC(C(=O)NO)C(CC(C)C)C(=O)N1
Cc1onc(-c2ccccc2Cl)c1C(=O)N1CCC2(CCc3cncnc32)CC1
COc1cc2c(cc1OC)C(C)N(C(=O)C(C)Oc1ccc(Cl)cc1Cl)CC2
CC12CC=CCC1(O)C2C=Cc1ccccc1
COc1cc2ncc(C(N)=O)c(Nc3ccc(Cl)cc3)c2cc1OC
CCCSc1ncc(Cl)c(C(=O)N2CCN(S(C)(=O)=O)C(C)C2)n1
CCc1ccc(N(CCCN2CCN(c3ccccc3)CC2)C(=O)Nc2cc(C)cc(C)c2)cc1
COc1ccc(-c2nc(NCCc3ccc(F)cc3)sc2C(=O)O)cc1
O=c1cc(O)sc(=O)n1-c1ccc(Cl)cc1
NC(=S)NN=C(CC(C(F)(F)F)C(F)(F)F)CC(O)(C(F)(F)F)C(F)(F)F
O=C(NCc1cccs1)c1cnn2c(C(F)F)cc(C3CC3)nc12
COc1ccc(C2C3=C(CCCC3=O)OC(=N)C2C#N)cc1COc1cccc(C(F)(F)F)c1
COC1OC(C)(C2CC3C=C(F)C2C3)C(CO)C(O)C(O)C1O
CC1=C(C=CC(=O)C=C2NCCN2)C(C)(C)CCC1
CCC(=O)OCC(=O)C1(OC(=O)CC)CCC2C3CCC4=CC(=O)CCC4(C)C3C(OC(=O)CC)CC21C
CC(C)CC(C(=O)N(C)C(Cc1ccccc1)C(=N)N)N(Cc1ccccc1)Cc1cccc(Oc2ccccc2)c1
COc1ccc(N2CCN(c3ccc(Nc4nc(N)n(-c5ccccc5C(F)(F)F)n4)cc3[N+](=O)[O-])CC2)cc1
CC(C)CCNC(=O)CNCC(O)C(Cc1ccccc1)NC(=O)C(NC(=O)CCC(C)C)C(C)C
Nc1nnc2n1-c1ccc(F)cc1C(c1cccc([N+](=O)[O-])c1)=NC2
CCOC(=O)C(C)(C)c1ccc(CC)cc1
CCN(CC)S(=O)(=O)c1cccc(C(=O)Nc2cnc3ccccc3c2)c1
N=Nc1cccc2cc3c(cc12)C1OC(Oc2c(O)ccc4c2C1CC=C4)c1c([nH]c2c(O)cccc12)SCC3
COc1cccc(CNC(=O)c2cc3c(=O)n4cccc(C)c4nc3n(CC3CCCO3)c2=N)c1
O=c1ncccn1C1CCC(O)CC1
CC(O)CSCc1cccc(-c2ccc3[nH]cnc3c2)c1
COc1cccc(C23OCCCC2C(c2cccnc2)CN3c2ccc(N)cc2)c1
O=C(c1ccccc1)c1ccc2c(c1)C1(c3ccccc3)CC3COc4ccccc4C3N1C2=O
Cc1ccc(Cl)cc1N1CCN(C(=O)c2ccc(C)c(S(=O)(=O)N3CCCC3)c2)CC1
Cc1cc(-c2ccc(S(N)(=O)=O)cc2)c2c(n1)c(C)nn2C
CC(C)(C)COc1ccc(C(CC(=O)O)NC(=O)Cc2ccco2)cc1
Cc1cc(Cl)ccc1NC(=O)Cn1c(C)c2c(c1N1CCN(C)CC1)CCCC2
COc1ccccc1C(=O)C=Cc1cc2ccccc2[nH]c1=O
CC(C=Cc1ccccc1)=NNC(=O)c1nn(C)cc1Cl
CC1CCCCOC(CN(C)C(=O)Nc2ccc3c(c2)OCCO3)C(C)CN(C(C)CO)C(=O)c2cc(N(C)C)ccc2O1
COc1ccc(-c2nc(C3CC(c4ccc(F)cc4)=NN3C(=O)C(C)(C)C)co2)cc1
COc1ccc(Nc2ncnc3cc(OC)c(OC)cc23)c(OC)c1
CN1C(=O)C(O)=C(C(=O)c2ccc([N+](=O)[O-])cc2)C1c1ccccc1F
Cc1ccc(NC(=O)NC(C)c2cccc3ccccc23)cc1
O=C(CN1C(=O)NC2(CCCCC2)C1=O)N1CCN(Cc2ccc3c(c2)OCO3)CC1
C=C1C(=O)OC2CC(CO)=CCC=C(COC(=O)CC)CCC=C(CO)C(=O)CC12
COc1ccc(-c2cc3ccc(OC(C)C)cc3oc2=O)cc1
COc1cccc2ccc(C(c3nnnn3C3CCCC3)N3CCOCC3)cc12
CC(=O)c1sc2ncc(-c3cc(F)ccc3Cl)n2c1C
CN=C1SC(=Cc2ccc(OCc3ccccc3)cc2)C(=O)N1C
Cc1ccc(C)c(-n2c(=O)c3[nH]c4ccc(F)cc4c3n(CC(=O)NCc3ccccc3)c2=O)c1
CNC1CCN(c2nc3c(cc2F)c(=O)c(C(=O)O)cn3-c2ncns2)C1
CN1C(N(Cc2ccccc2)C(=O)CCNC(=O)c2cccc(Cl)c2)=NC(c2ccccc2)C(C(=O)OCc2ccccc2)=C1c1ccccc1
c1cc(Nc2ncnc3c2cnc2[nH]cnc23)cc(N2CCOCC2)c1
Cc1c(-c2ccccc2)c(Cl)c2c(c1C(C)C)OC(C)(C)c1ccccc1-2
CCOc1ccc2c(ccc3nc4ccccc4c(NCCCCOc4ccc(S(=O)(=O)Nc5ccc6c(C)cccc6c5)cc4)c32)c1
CCCCNC(=O)c1cnc(Cl)cn1
Cn1cc(N2CCc3c(-n4ccc(-c5ncccn5)n4)ccnc32)ccc1=O
CCCCCCCCCCCCCCCCC(CCCCCCCCCCCCC)C(=O)NC(C=NNc1nc(-c2ccc(OC)cc2)cs1)C(C)CCCNc1nc(N)c2ncn(C3OC(CO)C(O)C3O)c2n1
N=C(N)c1ccc(COCc2ccn(CC(=O)N3CCN(C(=O)c4cc5cc(C(=N)N)ccc5o4)CC3)c(=O)c2)cc1
CSc1c(C(=O)NN2CCCCC2)nn(-c2ccc(Cl)cc2Cl)c1-c1ccc(Cl)cc1
C#Cc1cccc(Nc2ncnc3cc4c(cc23)OCO4)c1
CNS(=O)(=O)c1ccc(Cl)cc1C
CC1OC(n2cc(I)c3c(NC4CCC4)ncnc32)C(O)C1O
CCN(CC)C(=O)CSc1nnc(-c2ccncc2)n1Cc1ccco1
Cc1nn(C)c(C)c1NC(=O)CN(C)C(=O)COC1CCC2CCC1N2S(C)(=O)=O
Cc1ccc(NC(=O)c2cc(-c3ccc(NC(=N)N)cc3)on2)cc1C
Cc1c(C(=O)Nc2ccc(Cl)cc2)sc2nc(-c3ccc(Br)cc3)cn12
Fc1cc(-c2cnc(Nc3ccc4c(c3)CCNCC4)c3cc(OC(F)(F)F)ccc23)ccn1
CSc1cccc(Nc2nc(-c3cccc(C(F)(F)F)c3)cs2)c1
CC(NC(=O)C(NC(=O)C1CCCN1C(=O)C(CCCCN)NC(=O)c1cc(O)ccc1O)C(C)C)C(=O)O
CN(C)CCOc1ccc(COC2=CC(=O)c3ccccc3C23Cc2c(ccc4ccccc24)O3)cc1
CC1(C)COC(C2NC(=O)N(C3CCCCC3)C2=O)OC1
COc1cc(NC(=O)Nc2ccc(C=CC(=O)c3ccccc3Cl)cc2)cc(OC)c1
CCC(C1=NCCN1)C(CC)c1ccccc1
CCCCNC(=NS(=O)(=O)c1ccccc1)N1CC(=Cc2ccc(S(=O)(=O)N3CCC(C)CC3)cc2)C(=O)C(=Cc2cccs2)C1
Cn1c(N)nc(-c2ccccc2)cc1=O
CCCc1cc(=O)nc(C2CCCN2C(=O)CCCc2ccccc2)[nH]1
CCOC1(O)C=CC(=O)C2(C1)ON=C(c1ccccc1)C2c1ccccc1
O=[N+]([O-])c1cccc(-c2csc(NN=Cc3ccc(F)cc3)n2)c1
Cc1cc(C)c(CN2C3CCC2N(C)N=c2ccccc2=C2CC(C3)NC2=O)c(N2CCN(CC=C(c3ccc(F)cc3)c3ccc(F)cc3)CC2)c1
COc1ccc(CNCC(O)CS(=O)(=O)c2ccc(S(C)(=O)=O)cc2)cc1F
CCCCC(O)C=CC1C(O)CC(O)C1CCCC(O)CCCCC(=O)O
CCCNC(=O)Nc1cnc(=O)[nH]c1O
Cc1cc(CCn2cnc3ncnc(N)c32)sc1-c1ccc(Oc2ccccc2)cc1
CN1CCN(C2=Cc3ccccc3S(=O)(=O)N2Cc2cccnc2)CC1
COC12CCCCC1C(CC(=O)Nc1cc[nH]c(=O)c1)CCC2
CC(=O)Nc1ccc2ccccc2c1
Nc1nc(Oc2cccc(NC(=O)Cc3ccccc3)c2)c2c(n1)Oc1ccccc1C2
Nc1nc(N)c(-c2ccc(Cl)cc2)c(N)n1
CN(C)C(CNC(=O)c1ccoc1)c1ccco1
CC(C=NNc1nc(Nc2ccc(Cl)cc2)nc(N2CCOCC2)n1)=Cc1ccco1
CN(C1CCC(N)C(Cc2cn(C)cn2)CC1)S(=O)(=O)c1ccccc1
O=C1OCC2=C1C(c1ccccc1[N+](=O)[O-])c1ccc3ccccc3c1N2c1ccc([N+](=O)[O-])cc1
O=C(CCc1ccc(F)cc1)c1cc(F)ccc1OCC(O)CN1CCC(c2ccccc2)CC1
Cc1ccc(CC(=O)N2CC3C(C2)C3NCC(=O)N2CC(F)CC2C#N)cc1N(C)C
Cn1c(=O)[nH]c2c(C(=O)N3CCCN(Cc4ccccc4F)CC3)cccc21
Cc1ccccc1C(=O)N1CCN(c2ccccc2F)CC1
O=C(Nc1ccccc1)OCCCCCCCCCCCn1cc(CC(O)(Cn2cncn2)c2ccc(F)cc2F)nn1
COc1ccc(Cn2c(S)nc3c([nH]c4ccccc43)c2=O)cc1
CC(=O)OC(C)(N)C(=O)C1CCC2C3CCC4CC(NC=O)CCC4(C)C3=CCC12C
CC1=C(c2cccc3c2C(=O)c2ccccc2-3)C2(N3CCCCC3)CCCCC2C1
CCCCC(=O)N1CCCN(CCCOc2cccc(NC(=O)C(CC)CCCC)c2)CC1
O=C(CCc1ccccc1)NC(CCCCCc1ccccc1)C(=O)NCc1ccccc1F
O=C1C2C3C=CC(C2C(=O)N1c1ccccc1)N1C(=O)C(C2CCCCC2)N(C(=O)C2c4ccccc4Oc4ccccc42)C(=O)N(c2ccccc2)C3C1=O
Cc1cnn(C(=O)c2cn(C3CCNCC3)nn2)c1
O=C1OC2(CCCN(Cc3ccccc3)C2)CN1Cc1ccccc1
O=C1c2ccc([N+](=O)[O-])cc2-c2ncc(CO)c3cccc1c23
CCCCc1cc(NCc2ccccc2)c(=O)[nH]c1C
CC(=O)NCC1OC(=O)N2c3ccc(-c4ccc(C(C)=NO)cc4)cc3OCC12
[O-][s+]1ccc(-n2ccnc2)n1
COC(=O)c1ccc(Cc2ccccc2)[nH]c1=O
O=C(c1cnn(-c2ccc(O)cc2)c1)N1N=C(c2ccc(Cl)cc2Cl)CC1c1ccc(Br)cc1
Cc1ccc(CNC(=O)c2cc(-c3ccccc3)nc3ccccc23)cc1
N#CC(=Cc1ccccc1)c1nnc2n1CCCCC2
COc1cc(N2C(=O)c3ccccc3C2=O)cc(OCc2ccccc2)c1OC
CC(C)C(=O)NC(=Cc1ccccc1)C(=O)OC(C(C)C)C(C)C
CCc1nc2[nH]c(Sc3cnc4ccccc4c3)nc(N3CC4C(N)C4C3)c-2c1Cl
CC(=O)NC1C(OP(=O)(O)O)OC(CO)C(O)C1OC(C)C(=O)NC(C)C(=O)NC(CCC(=O)NC(CCCCN)C(=O)NC(C)C(=O)NC(C)C(=O)O)C(=O)O
CC(O)C1C(CSCP(=O)(O)O)=C(N2CCOCC2)Oc2cc3c(cc21)OCO3
COc1cccc2sc(N3C(=O)C(=Cc4ccccc4)N=C3N3CCN(c4ccccc4)CC3)nc12
CCc1cn2cc(S(=O)(=O)c3ccc(OC)cc3)nc2s1
CCOC(=O)c1c(C)c(-c2ccccc2)n(-c2ccc(C(N)=O)cc2)c1C
CC(=NNC(N)=S)C1=CCC2C3CCC4CC(O)CCC4(C)C3CCC12C
COc1ccccc1CNCc1cnccn1
O=C(NN=C1C2CC3CC(C2)CC1C3)c1cc(=O)c2c(O)ccc(O)c2o1
COCc1ccc(C(=O)C2CCCN(c3nccc(C)n3)C2)o1
COc1ccc(C23CCc4ccc(OC)cc4C2(CCN2CCCCC2)CC3)cc1
C=CCOC(=O)c1ccc(NC(=O)C2CC2(c2ccccc2)c2ccccc2)cc1
C=CC(=O)N1CCCC2(CCCN(C(=O)c3ccc(OC)cc3)C2)C1
CC1(C)C2CCC1(C)C(O)C2
CC1(N)CC(C)(C)c2ccccc2O1
N=C(N)NCCCNC(=O)C(CCCCNC(=O)C(N)CCCNC(=N)N)NC(=O)C(N)CCCNC(=N)N
O=C(C1CCN(S(=O)(=O)c2cccc(C(F)(F)F)c2)CC1)N1CCCCC1
COc1c(NS(C)(=O)=O)cc(-c2ccccc2)c2c1C(=O)C(C)(C)C(=O)C2(C)C
COC(=O)c1c(C)cc(OC)c(C(=O)OC)c1C
CCOC(=O)CSc1nnc(-c2cc(OC)ccc2OC)n1N
O=c1[nH]c2ccccc2c(=O)c2c([N+](=O)[O-])cccc12
Cc1cc(Br)cc([N+](=O)[O-])c1O
CCN1C(=O)N(CCCCCCc2ccccc2)C(Cc2ccccc2)C(O)C(O)C1Cc1ccccc1
COc1ccc(N(c2ccccc2)c2ccnc(Nc3cccc(OCCN(C)C)c3)n2)cc1
CC1=CC(C)(C)Nc2ccc3c(c21)COc1c(F)cccc1-3
CC(C)CN(Cc1cc(Cl)c2c(c1)OCCCO2)C(=O)C1CN(Cc2ccccc2)CCO1
CNC(=O)CNC1CC2(CCCOC2)Oc2ncc(CC(C)(C)C)cc21
COc1ccc(S(=O)(=O)N2CCC3C(CO)Nc4ccc(-c5ccc(C#N)o5)cc4C32)cc1
COc1ccccc1NC(=O)Nc1ccc(-c2nc(N3CCOCC3)nc(N3CCOCC3)n2)cc1
COc1cccc(-c2cc3[nH]c(N)nc(=O)c3s2)c1
Cc1c(-c2cnn(C)c2)ccc2c(=O)cc(N3CCOCC3)oc12
C=CCCCCCCCCCCCCc1cc(OC)c2c(c1)C(=O)CC(c1ccc(OC)cc1)O2
Oc1ccc(-c2nc3c(O)cc(C4OCCCO4)cc3[nH]2)cc1
CC1=CC(=C2C(=O)Nc3ccc(C(F)(F)F)cc32)N(c2ccc(C)cc2)C1=O
O=C(CN1CCSCCNCC(=O)NC(Cc2ccc3ccccc3c2)C1=O)NC(CO)Cc1c[nH]c2ccccc12
COC(=O)C1(C)CCCC2(C)C3CCC4CC3(CCC12)CC4c1ccccc1
COC(=O)c1cc2cc(N3CCN(CCc4ccccc4)CC3)ccc2s1
NC(=O)c1ccc(-c2ccc3c(c2)CCN3C(=O)Cc2cccc(OC(C(=O)O)c3ccccc3)c2)cc1
CN(Cc1ccccc1)C(=O)C(Cc1ccc2ccccc2c1)NCP(=O)(O)O
CC(C)(C)OC(=O)NCC1CCCN(C(=O)c2cc(Cl)nc3ccccc23)CCCNC(=O)CCCNC(=O)CCCN1
CC(C)CCN1C(=O)C(CC(=O)N2CCN(C3c4ccccc4CSc4ccccc43)CC2)CC(C(=O)N(Cc2ccccc2)Cc2ccccc2)C1C
CC(C)(c1ccc(OCCCCN2CCCCC2)cc1)c1ccc(Cl)cc1Cl
Cc1nn(C)c2ncc(NCc3nnc4n3CCCCC4)cc12
COC(=O)c1cc(NC(=O)c2ccc(N3CCOCC3)c([N+](=O)[O-])c2)cc(C(=O)OC)c1
CSc1nc(NCc2ccccc2)c2ccccc2n1
Cn1c(=O)c2cc(-c3ccccc3)oc2c2ccccc21
CCc1ccc(NC(=O)c2cc(CN3CCCNCC3)cc(C(F)(F)F)c2)cc1Nc1ncnc2cnc(N3CCC(OC)CC3)nc12
CCOc1cc(C(=O)N2CCCCC2)ccc1-c1ncc(C(F)(F)F)cc1Cl
CCCOC(=O)NS(=O)(=O)c1ccccc1-c1ccc(Cn2ccnc2)cc1
Cc1cccc(CN(Cc2cccn2-c2ccc(C#N)cc2)S(C)(=O)=O)c1OCc1ccc(Cl)cc1
Cn1cccc1C(=O)OCC(=O)NCc1ccc2c(c1)OCO2
O=C(O)c1cn(-c2nccs2)c2nc(N3CCNC(CCO)C3)c(F)cc2c1=O
O=C(Nc1cccnc1)c1cccc(S(=O)(=O)N2CCCC2)c1
CCN1C(=O)N(c2ccc(C#N)c(I)c2)C(=O)C12CCN(Cc1ncccc1C)CC2
Cn1nc(S(C)(=O)=O)cc1NC(=O)Nc1cccc2c1C(=O)C(N1CC1)=C(NC1CC1)C2=O
COc1cc2c(cc1[N+](=O)[O-])CC1CCC2N1
COc1cc2c(N3CCN(C(=NCc4ccccc4)c4cccnc4)CC3)ncnc2cc1OCCN1CCCCC1
NS(=O)(=O)c1ccc(-n2nc(-c3ccc(F)cc3)c3ccccc3c2=O)cc1
Cc1cc(C)cc(-c2[nH]c3ccc(C(C)(C)C(=O)N4CC5CCC4CC5)cc3c2C(C)CNCCCc2ccc3[nH]ncc3c2)c1
Cc1cccc(C(=O)N2CCC(C(=O)NC(C)c3ccccc3)CC2)c1
COc1ccc(N(Cc2cccs2)C2CC3CCC(C2)N3Cc2ccccc2)cc1
CCN(CC(=O)Nc1c(F)cccc1F)C(=O)c1csc(C)c1
CC1(C)C2CCC1(CS(=O)(=O)N1CCC3(CCc4ccccc43)CC1)C(NC(=O)Cc1ccccc1)C2
CCCCCNC(=O)c1ccc2c(c1)NC(=O)C(=Cc1cccc(OCc3ccc(C(=O)O)cc3)c1)S2
CC(C)C(NC(=O)OCc1ccccc1)C(=O)NC(Cc1ccccc1)C(O)C(Cc1ccccc1)NC(=O)C(NC(=O)OCc1ccccc1)C(C)C
Cc1cn(-c2nc(=O)cc(C)[nH]2)cn1
OC1C(COP(O)(O)=S)OC(n2cnc3c(NC4CC4c4ccccc4)ncnc32)C1O
COC(=O)C1(c2ccccc2)CC1c1ccc(N2CCN(c3ncc(C(F)(F)F)cc3Cl)CC2)cc1
CCOC(=O)Nc1nc2c(N)ncnc2n1C1OC(CO)C(O)C1O
CCc1nnc2nc(-c3ccc(F)cc3)c(C(=O)OCC(=O)NCc3ccc(OC)cc3)c(C)n12
COc1ccc(S(=O)(=O)N2CCOCC2)cc1NC(=O)c1ccc(Cl)cc1
N#Cc1c2c(c(N3CCN(CCO)CC3)n3c1nc1ccccc13)CCCC2
O=C(Nc1ccccn1)c1ccc(F)c(F)c1F
Cc1cc2ccccc2n1CC(=O)NNC(=O)c1ccccc1
COc1cccc(C2=CCC(NC(=O)Nc3ccccn3)C(O)C2)c1
Cc1ccc(-c2oc3ccc(N)cc3c(=O)c2-c2ccccc2)cc1
CC(C)(C)NC(=O)NC(NC(=O)Cc1ccccc1)C(O)CC(Cc1ccc(F)cc1)C(=O)NC1c2ccccc2CC1O
COc1cc2cn(COCc3ccccc3)[n+](Cc3ccccc3)c2cc1OC
Clc1ccc(SCc2ccccc2)cc1
Nc1ncnc2c1ncn2C1C=CC(CC(=O)NCC2OC(OC3C(N)CC(N)C(O)C3O)C(O)C2O)O1
CCCCCCCCCCCCCCCCN1CCCC1
CCOc1ccccc1-n1ccnc1SCC(=O)Nc1ccc(OC)c(S(=O)(=O)N2CCCCC2)c1
N#CC(c1ccc(Oc2cc(F)cc(Cl)c2)cc1)c1cccnc1
COc1ccccc1CNC(=O)c1cc(C(=O)N(C)C)c[nH]1
N#Cc1cccc(NC(=O)COC(=O)c2ccccc2O)c1
COc1cc(OC)c2c(c1)c(CCN1C(=O)c3cccc4cccc(c34)C1=O)cn2CCCCCOC(=O)c1cc(OC)c(OC)c(OC)c1
O=C(C=Cc1ccc(OCCN2CCCCC2)cc1)c1ccc(Cl)cc1
CC(NC(=O)CNC(=O)C(N)Cc1ccc(O)cc1)C(=O)Nc1ccc(NC(=O)C(N)CS)cc1
CN(C)CCNC(=O)c1cccc2[nH]c(-c3ccccn3)nc12
O=C(Nc1ccc(C(=O)OCc2ccccc2)cc1)NC12CC3CC(CC(C3)C1)C2
COC(=O)c1ccccc1NC=C1SC(=S)N(CC(=O)NCc2ccccc2)C1=O
CC(NC(=O)C(CO)NS(=O)(=O)c1ccc2ccccc2c1)C(=O)NC(CO)C(=O)Nc1cccc2ccccc12
O=C1NCCn2cccc21
NC1CCC(CNC(=O)C2CCCN2C(=O)C23CC4CC(CC(C4)C2)C3)CC1
C[N+]1(CCO)CCC(n2cc(-c3ccccc3)oc2=O)C1
Cn1c(-c2ccc(NC(=S)NNC(=O)Cc3cccs3)cc2)n[nH]c1=S
N#CC=Cc1ccc(Sc2ccc(Cl)cc2)s1
Cc1cc(SC2=C(O)OC(CCc3ccc(O)cc3)(C(C)C)CC2=O)c(C(C)(C)C)cc1O
Clc1ccc2[nH]c(C3=CCCC3n3ccnc3)nc2c1
N#CC1C(=N)n2nc(-c3ccc(N)cc3)nc2-c2cc3ccccc3n2C1=O
CC(C)NCC(O)COc1ccc(CCOCCCCCCn2ccc3cc(O)ccc32)cc1
COC(=O)C=CC(CCC(N)=O)NC(=O)Cc1ccc(C(F)(F)F)cc1
Cc1noc(C)c1COc1c2ccoc2nc2oc(=O)c3c(c12)CCC3
c1ccc2c(c1)ccc1c(NCCc3c[nH]c4ccccc34)ncnc12
c1cc2cc(OCc3noc(C4CCCCC4)n3)ccc2o1
CCCCOc1cc(CCN)cc(OCCCC)c1
CC(=O)NC(Cc1c[nH]cn1)C(=O)NC(Cc1c[nH]c2ccccc12)C(=O)NC(C)CCCCN
COc1ccc(C#Cc2ccc(CCC(=O)O)c(C)c2)cc1
CCC(C)C1(N)C(=O)NC(Cc2c[nH]c3ccccc23)C1=O
CC(=O)Nc1c(-c2ccc(F)cc2)c2cc(Cl)ccc2n1C
CC(=Nn1cnnc1)c1ccc(N2CCOCC2)c([N+](=O)[O-])c1
CC(C(=O)NC1CC1)c1cc(Cl)ccc1N1CCCC1
C=CC1(C)CC(OC(=O)CSC2CCN(C(=O)CCn3cnc4c(N5CCNCC5)ncnc43)CC2)C2(C)C(C)CCC3(CCC(=O)C32)C(C)C1O
O=c1c(-c2ccc(O)cc2)coc2cc(OCC3CCCCC3)cc(O)c12
CCN(CC)CCN(C)c1ccc2c(ccn2C)n1
O=C(NCc1cnc(Oc2ccc3c(c2)CCC(c2ccccc2)O3)s1)c1cccc(Br)c1
Cc1ccc(-c2nnc(Nc3nc(-c4ccccc4)cs3)s2)cc1
Cc1cc(=O)oc2cc(NC(=O)CSCC(=O)N(C)CC(=O)N(C)c3ccc(Cl)c(Cl)c3)ccc12
C=C1C(=O)OC2CC(C)C3C=CC(=O)C3(C)C(CCC(C)C(C=CC(C)(C)O)OC(=O)CCC)C12
Cc1cc(NC(=O)CSc2nnc(NC(=O)c3ccc(OCc4c(C)noc4C)cc3)s2)no1
CC(C)c1cccc(CCC(C)(C(=O)NO)S(C)(=O)=O)c1
C#CCN(C)C1CCC2=C(CCCC2=O)C1
NS(=O)(=O)c1ccc(CNC(=O)COC(=O)c2ccc3ccccc3c2)cc1
COc1ccc(C(=O)Nc2ccc(-c3cn[nH]c3)cc2OCC2CC2)cc1
COc1ccc([N+](=O)[O-])cc1NC(=O)c1cc(Cl)cc(Cl)c1O
COCOc1cc(-c2nccc3c(-n4cnc(CSc5ccccc5)c4)cccc23)ccc1F
CC(C)C(NC(=O)COc1cccc2ccccc12)C(=O)NC(CC(=O)O)C(=O)COc1cc(C(F)(F)F)nn1-c1ccccc1
CCOC(=O)c1c(-c2ccc(Cl)cc2)ccn1C(=O)N1CCOCC1
C=C1CC2C(C)(C(=O)O)CCCC2(C)C2(C)CCC3C(OC(=O)C3(C)C)C12
CCCCN(c1ccc2c(c1)Sc1ccccc1O2)S(=O)(=O)c1ccc(OC)cc1
O=C(O)Cc1c2c(c3ccccn13)C(=O)OC2
CCC(=O)Nc1ccccc1OC(F)F
COCCCNc1ncnc2c1cnn2-c1ccc(Cl)cc1
CN1C(=O)c2ccccc2[S+]([O-])c2ccc(Cl)cc21
NC(CNC(=O)c1ccc(N2CCCC2)cc1)Cc1cccc(F)c1
CCCCC(=O)Oc1ccc2cc(-c3ccc(OC)cc3)c(=O)oc2c1
O=c1c2ccccc2nc(-c2ccc(Cl)cc2)n1N=Cc1cccs1
Cn1cc(-c2ccc3c(c2)CCN3C2CCC2)c(-c2ccncc2)nc1=O
Cc1ccnc(Nc2cccc3ncccc23)c1
Cc1c(C=NNc2ccc(=O)[nH]n2)[nH]c2ccccc12
COc1ccc(NC(C)c2ncccc2C(=O)O)cc1
C=C1C=CC(C(C)C)C12CC=C(C(=O)O)CC2
CC(=O)Nc1ccc2c(Nc3ccc(Oc4ccccc4)cc3)c3ccccc3nc2c1
CCc1ccc(CSc2nc(=O)c(C)c(Cc3c(Cl)cccc3Cl)[nH]2)cc1
CCC(C)C(N)C(=O)N1CCC(Cc2ccccc2)CC1
CC(=O)OC1CCC2(C)C(CCC3(C)C2CC=C2C4CC(C)(C)CCC4(C(=O)O)CCC23C)C1(C)C
Cc1nc2c(o1)CN(C(=O)c1nc(C)oc1-c1ccccc1)CC2
O=C(Cc1nnc(Cc2ccc(NC(=O)Nc3ccccc3)cc2)o1)NCCc1ccc(Cl)cc1
COc1ccc(C(=C2CC3CCC(C2)N3Cc2ccoc2)c2ccc(OC)c(OC)c2)cc1
CN(C)CCCN(C1CCCCC1)C(C(=O)O)C1CCCCC1
O=C1CC(c2ccccc2)CC(=O)C1Sc1ccc(Cl)cc1
CCn1ccc2c(C=CC(=O)NS(=O)(=O)c3cc(Cl)c(Cl)s3)cccc21
CC1CCN(P(=O)(Oc2ccccc2)Oc2ccccc2)CC1
CC(c1ccc2ccccc2c1)n1c(CCC(=O)O)nc2cc(N(CCO)CCO)ccc21
c1cc2c(cnc3c2ncn3CC2CC2)cc1OCC1CCNCC1
N=C(N)NCCCC(NC(=O)C(Cc1c[nH]c2ccccc12)NC(=O)C(N)Cc1c[nH]c2ccccc12)C(=O)Nc1ccc(NC(=O)C(N)CCC(N)=O)cc1
CCOC(=O)NN=c1nc(C)c(I)c(C)[nH]1
CCC(=O)Nc1ccc2ncnc(NC(=O)Nc3cc(C(C)(C)C)nn3CC)c2c1
CC(=O)c1ccc(NC2=NCC(=O)N2c2ccc3c(c2)OCO3)cc1
CCCCC(NC(=O)OC(C)(C)C)C(=O)C(=O)NC(C)c1ccccc1
CC1(C)CN(C(=O)c2ccc(Oc3ccc(Cl)cc3)cc2)CCN1
COc1ccc(CN2C3CCC2CC(OC(=O)CCNS(=O)(=O)Cc2ccccc2)C3)cc1
CCC(COC)N1CCN(Cc2ccc(-c3ccc(OC)cc3)s2)CCC1=O
CCCCC(NC(=O)OC(C)(C)C)C(=O)C(=O)NC(C)c1ccccc1
CC(C)COc1ccccc1C(C)NCCc1ccccc1
CCCc1ccc(NC(=O)c2ccc3nc(CCc4ccccc4)oc3c2)cc1
COc1cc(N2CCOCC2)ccc1Nc1ncc(Cl)c(Oc2cccnc2S(=O)(=O)C(C)C)n1
CCCCCn1ccc(NC(=O)c2ccc(-n3ccc4ccccc43)s2)n1
Cc1noc(C)c1CNC1CCN(C)C1c1ccc(-c2ccc(F)cc2)cc1
O=C(CN(c1ccccc1)S(=O)(=O)c1ccc(Cl)c(C(=O)NCc2ccccc2)c1)NC1CCCC1
CC1=CCC(C(=O)N2CCC3(CC2)C(=O)N(CCN2CCOCC2)C(=O)Nc2ccccc23)CC1
CCc1nc2c(OCc3ccc(F)cc3)cccn2c1N(C)C(=O)COc1cccc(OC)c1
O=[N+]([O-])c1cn2c(n1)OCC(OC(c1ccc(-c3ccc(C(O)(c4ccccc4)C(F)(F)F)cc3)cc1)c1ccc(C(F)(F)F)cc1)C2
CC=CC=CC(=O)N(CCO)CCO
CC12COC3(C(=O)Nc4ccccc4)CC1CCC32C
Nc1ncnc2c1ncn2C1CC(OP(=O)(O)O)C2(COP(=O)(O)O)CC12
Cc1cc(=O)n2nc3[nH]c4ccccc4c3c2[nH]1
CC(=O)Nc1nc(-n2nc(C)cc2C)n(-c2ccc(C)cc2)n1
CC(C)COC(=O)C1CC2c3cccc4c3c(cn4C)CC2N(S(=O)(=O)c2ccc(F)cc2)C1
CCCNC1=NC2CCN(C(C(=O)NC(C)c3ccccc3)c3ccccc3)C2C1
CCOCCn1c(=O)c(Cc2ccc(C)cc2)nc2cnc(OC)nc21
COCC(COc1ccc(C#N)cc1C(F)(F)F)Cn1cncn1
Cc1cccc(NC(=O)NCCc2sc(-c3ccccc3F)nc2C)c1
CCNC(=O)C1CC(NC(=O)Cc2ccc3c(c2)C=CC(C)(C)O3)CN1Cc1c[nH]cn1
C=Cc1cncc(Oc2ccc3c(c2)n(CC)c(=O)n3Cc2ccccn2)c1
C=CCNC(=O)c1onc(-c2c(Cl)cccc2Cl)c1CN1CCOCC1
O=C(NC1CCC(N2CCC(C3CCN(C(=O)c4ccco4)CC3)CC2)CC1)c1ccccc1C1CC1
COc1ccc(-n2nnc(C3CCN(C4=CC(CC(=O)NC5CC5)C4)CC3)n2)cc1
CC(=O)NCCn1ccc(-c2nc3ccccc3n2CCOc2ccc(CC(C)C)cc2)n1
COc1cc(Nc2ccc(C(=O)NC3CC3)c(OC(C)C)c2)c2ncccc2c1
CCON(Cc1cc(-c2ccc(Cl)cc2)n(-c2ccccc2)n1)C(=O)CC(C)C
CCN(CC)Cc1cc(OC)cc2oc(=O)c3c(c12)CCCC3
CCn1cc(C(=O)NCc2ccc(F)cc2)c(=O)c2cc(S(=O)(=O)N3CCCC(C)C3)ccc21
Cc1coc2c(C)c(-c3ccc(-c4cccc(C(=O)O)c4)[nH]3)ccc12
CCOP(=O)(OCC)OCCn1cnc2c(N)ncnc21
Cc1occc1C(=O)N1CCN(Cc2ccc(F)cc2)CC1
N#Cc1cccc(I)c1Oc1ccc(F)cc1C(=O)NCC(F)(F)F
Cc1c(Cl)ccc(NC(=O)C[S+]([O-])CC(=O)N(C)CC(=O)Nc2ccc(F)cc2F)c1Cl
Cn1ccc2c3cc(CNCCO)[nH]c3nc-2c1
O=C(NCCc1ccccc1)NCCc1ccc(F)cc1
Cn1cc(-c2cn[nH]n2)cc2nc(-c3ccc(Oc4ccccc4)cc3)nc1-2
COc1cc(C(=NN)c2ccc3ccccc3c2)cc(OC)c1OC
O=[N+]([O-])c1cn2c(n1)OCC(OCc1ccc(-c3ccc(C(F)(F)F)nc3)cc1)C2
O=C(O)C(F)(F)C(F)(F)C(F)(F)C(F)(F)C(F)(F)C(F)(F)C(F)(F)C(F)(F)C(F)(F)C(F)(F)C(F)(F)C(F)(F)F
CN(C)Cc1cncc(C2=CCCNC2)c1
CC1CCCC1NC(=O)c1ccc2sc(C3CC(O)C(CO)O3)nc2c1
Cc1cc(-n2ccnc2)nc(C(C)O)n1
CCN(CC)C(=O)C1CC(CC(=O)NCCC2=CCCCC2)C(=O)N2CCc3c([nH]c4cc(-c5ccco5)ccc34)C12C
Fc1ccc(C(Sc2nccn2-c2ccccn2)c2ccccc2)cc1
CCc1cc(=O)oc2cc(C)cc(OCC(=O)N3CCN(C(=O)c4ccc(F)cc4)CC3)c12
Cc1nc2ccc(S(=O)(=O)NCC(=O)Nc3ccc(-c4ccc(C(=O)O)cc4)cc3)cc2s1
COc1cccc(CN2CCCC3(CCN(c4cnc5ccccc5c4)CC3)C2=O)c1
NC(=O)CN1CN(c2ccccc2)C2(CCN(CCCc3ccccc3)CC2)C1=O
COc1ccc2cc(CC(=O)NC(CCCCNC(=O)c3ccccc3)C(=O)OCc3ccccc3)ccc2c1
C=CC1CC1(NC(=O)C1CN(c2cc(N3CCCCC3)nc(OC)n2)CN1C(=O)C(NC(=O)OC1CCCC1)C(C)(C)C)C(=O)NS(=O)(=O)C1CC1
O=C1NCCN1CCN1CCCC(c2cn(-c3ccc(F)cc3)c3ccc(Cl)cc23)C1
C[N+]1=Cc2ccccc2-n2cccc2C1
Cc1[nH]c2c(N3CCNCC3)ncnc2c1C
CCCCCCCCCc1noc(=O)n1CC(O)c1ccc([N+](=O)[O-])cc1
O=c1c2c(nc3ccc(NCc4ccc5c(c4)OCO5)cn13)CCCCC2
CCCCc1ncc(C=C(Cc2cccs2)C(=O)O)n1Cc1ccccc1Cl
CC1=NN(c2ccccc2)C(c2ccc(OCCCF)cc2)C1
CC(=O)Nc1ccc(Nc2nc(Cl)cn(C(C)C3CC3)c2=O)cc1
C#CCOc1cc(C=CC(=O)OC2OC3OC4(C)CCC5C(C)CCC(C2C)C35OO4)ccc1O
CCN(CC)Cc1cc(N)c2c3c(n(Cc4ccccc4)c2n1)CCC(N(CC)CC)C3
CCN1c2ccccc2N(C(=O)Nc2ccccc2)C(C)C1(C)C
O=C(CCc1nc(-c2ccc(Cl)cc2)no1)NN=CC1CCCCC1
NC(=O)NC1C(OCc2ccccc2C(F)(F)F)OC(CO)C(O)C1O
Cc1cccc(C)c1NC(=O)Nc1ccc2c(ccn2S(=O)(=O)c2ccccc2)c1
Cc1c(C(=O)N(CCc2c[nH]c3ccccc23)C2CCCCC2)cc(-c2cccc([N+](=O)[O-])c2)n1C
CC(C)Oc1cc(Oc2ccccc2)cc(C(=O)Nc2ccc(C(C)C)cc2N)c1
Cc1cc(C)cc(Nc2cc(NC(=O)c3ccccc3)cc(C(C)O)c2)c1
CC(=O)OCC(O)C(OC(C)=O)C(OC(C)=O)C(OC(C)=O)C(Cn1cncn1)c1ccc(Cl)cc1
Cc1ccccc1C(CCC(=O)O)NC(=O)c1cc(C#N)c2ccccc2n1
N=C(N)NCCCC(N)C(=O)NCC(=O)O
CCCCC(=O)Nc1nc(C)c(-c2csc(Nc3cccc(C#N)c3)n2)s1
COC1=CC2=CC(=NP(=O)(OC)OC(C)C)N(C)C(c3ccc(Br)cc3)C2=CC1=O
CC(C)CNc1ccc(-c2cc3ncn(C)c(=O)c3c(NC3CC3)n2)cc1S(=O)(=O)NCc1ccccn1
CC(C)=C1CCn2c1nc1c2C(=O)C(C)=C(NN)C1=O
Cc1ccc(C(=O)Cc2c(Cl)cncc2Cl)cc1
Cc1cccc(CN2C(=O)C3CCCN3c3ccccc32)n1
CCOC(=O)c1oc2ccc(Cl)cc2c1COc1ccccc1
CCOC(=O)C1(c2ccccc2)N=C(c2ccc(Cl)cc2)N(Cc2ccc(F)cc2)C1c1ccc(F)cc1
O=C1c2ccccc2C(=O)N1CCOC(=S)N(C(=O)c1ccco1)c1ccc([N+](=O)[O-])cc1
O=C(O)CCCCCCCCCn1ncc2c(Cl)cccc21
Cc1ccc(C)c(S(=O)(=O)Nc2ccc(C)c(C)c2)c1
CC(C)(C)OC(=O)N1CCN(c2cc(-c3cccc(-c4nc5ccccn5n4)c3)ccn2)CC1
Cc1ccc(NC(=O)NN=Cc2cc3c(cc2C)OCO3)cc1
CNC(=O)c1cc2ccccc2c(-c2ccc(F)cc2F)n1
CC(=O)N1c2ccc(-c3cc(C(F)(F)F)nc(-n4nc(C)cc4C)n3)cc2CCC1C
Cc1ccc(-n2c3c(cc(C(=O)NC4CCCC4)c2=O)C(=O)CC(C)(C)C3)cc1
CC1(C)CC=C(c2cc(C(C)(C)N)ccc2NC(=O)c2nc(C#N)c[nH]2)CC1
O=C(OCc1cccc(Cl)c1)C1COC(c2ccccc2)=N1
CN(C)c1ccccc1CNC(=O)NCc1ccco1
CCCCNC(=O)c1ccc2c(c1)N(CC(=O)NCC1CCCCC1)C(=O)C(C)(C)O2
Oc1cc2c(cc1O)CNCCC2
CCCCCCCCCCCC(=O)OC1C(CN2CCCCC2)OC(=O)C(CN2CCCCCC2)=C(C)C1OC(=O)CCCCCCCCC
CC(C)c1onc(-c2c(Cl)cccc2Cl)c1COc1ccc(N2CCc3cc(C(C)(N)C(=O)O)ccc32)cn1
O=C(CN1CCOCC1)Nc1ccc2c(c1)CC1CCC(C2)C1NS(=O)(=O)c1ccc(Cl)s1
COc1ccccc1N1CCN(CCN2C(=O)c3c([nH]c4ccc(Cl)cc34)S2(=O)=O)CC1
CCOC(=O)C1CCCN(Cc2cc(-c3ccc(Cl)cc3Cl)ccc2O)C1
CCCCCCN1C(=O)c2ccc(C(=O)NC3CC3)cc2C1=O
Clc1cc(NC2c3ccccc3C3=NCCCN32)cc(Cl)c1Cl
COc1ccc(-c2nn(-c3ccc(Cl)cc3)c3c2C(=O)c2ccccc2-3)cc1
CS(=O)(=O)Nc1c(-c2ccc3c(c2)CCC(=O)N3)n(CC2CCCCCC2)c2ncccc12
O=C(NCC(OC(=O)c1ccccc1)c1ccc(-n2ccnc2)cc1)c1ccccc1
Cc1cccc(NC(=O)c2c(Cl)sc(Cl)c2C)n1
CC1(C)CCC2=C(O1)c1cccc(O)c1C(=O)C2(C)C
Oc1ccc(-c2cc(-c3ccccc3)c(-c3ccccc3)[nH]2)cc1
CCCCOC(=O)Nc1ccc(-c2nc3c([nH]2)CCN(C(=O)CC(N)C(=O)O)C3)cc1
NC(=O)c1cc(-c2cc(F)ccc2Oc2cc(F)c(S(=O)(=O)Nc3ncns3)cc2F)ccn1
CCn1cc(C(=O)O)c(=O)c2cc(F)c(N3CCSCC3)cc21
COc1cc(F)ccc1Oc1cccc(F)c1C(=O)Nc1ccc(C(=O)O)nc1
O=C(Nc1ccc(F)cc1)C(O)=Cc1nc2ccccc2o1
COc1c(C(=O)NC2CN3CCC2CC3)cc(Br)c2ccccc12
CCC(=O)CCCCCCCC1CC(OC(=O)CC)C(C)C(CC=CCCC(=O)O)O1
CCCN(CCC)c1nc2nn(C)cc2c2nc(-c3ccc(OC)cc3)nn12
CC(C)=CCCC(C)=CCCC(C)=CCCC(C)(C)C(=O)C=CC1=CC2OC2C(C)(C)C1
CC1(C)OC(=NC2CCCCC2)NS(=O)(=O)C12CCCCC2
CCCn1c(CSc2nc3ccccc3s2)nc2ccccc21
O=c1[nH]oc2cccc(-c3ccc(-c4ncc[nH]4)cc3)c12
CCCn1c(-c2ccccc2)csc1=Nc1ccc(Cl)c(Cl)c1
Cc1ccccc1-c1nc(Cn2nc(CC3CC3)c3cc(F)cc(F)c32)co1
CCNc1nc(-c2ccccc2)nc2c1cnn2C
COc1cc(OC)c(S(=O)(=O)N2c3ccccc3CCC2C)cc1NC(C)=O
CCc1nn(Cc2ccc(NC(=O)c3ccc(C(F)(F)F)cc3)cc2)c(CC)c1CC(=O)O
Nc1n[nH]c2cc(-c3ccc(NS(=O)(=O)c4ccccc4F)cc3)cnc12
CC(=O)N(C1=C(N2CCCCC2)C(=O)c2ccccc2C1=O)C1CCCCC1
CCCCN1C(=O)C23CCC(C)(C)CC2CC12CCC1(C)C(C(=O)OC)CCC(C)(CCO)C1C2CCC3=O
CCc1ccc(NC(=O)Cn2nc(-n3ccnc3)ccc2=O)cc1
CC(C)(C)NCc1ccc2oc(-c3ccccc3)c(O)c(=O)c2c1
CC(C)C(NC(=O)OCc1ccccc1)C(=O)N1CCC(OCC=Cc2cccc(Oc3ccccc3)c2)CC1
Cc1cc(OCc2nc(-c3ccc4ccccc4c3)c(-c3ccc(NS(C)(=O)=O)cc3)s2)ccc1OCCN1CCOCC1
Cc1nc(N)sc1C(=O)c1ccc(Cl)cc1
CCCN(CCC(C)C)C(=O)Cc1c(C)nn(-c2ccccc2)c1C
CCCCCC(O)(P(=O)(O)O)P(=O)(O)O
CC(C)CN(CC(C)C)C(=O)c1ccc2[nH]c(-c3ccco3)nc2c1
CCOC(=O)c1cnn(S(=O)(=O)c2ccc(F)cc2)c1Cc1ccccc1
C=CCCCCCCCCC(=O)OC1CC2(C)C(CCC3(C)C(C(C=O)CCC=C(C)C)C(CO)C(=O)CC32)C(C)(C)C1O
O=[N+]([O-])c1ccc(Oc2ccc(N3CCCC3)cn2)c(Cl)c1
Cc1ccc(S(=O)(=O)N2CCCC2)c(C)c1NS(=O)(=O)c1c(C)[nH]c(C)c1C(=O)N1CCCCCC1
COc1ccc(F)cc1-c1nc(=O)c(C)c(C(C)c2c[nH]c3ccccc23)[nH]1
CCOc1c(OC)nc2ncnn2c1C
CCCCCCCc1c(F)c(O)cc2c1N1C(=O)C(C)C(CC)N=C1N2CCc1ccccc1
CSCCC1NC(=O)C(NC(C)=O)CC=CCC(C(N)=O)NC(=O)CNC(=O)C(CCCNC(=N)N)NC(=O)C(CC(C)C)NC(=O)C(CCCNC(=N)N)NC(=O)C2CCCN2C1=O
Oc1ccc(-c2nn3ccc(-c4ccc(OC(F)F)cc4)nc3c2-c2ccc(OC(F)(F)F)cc2)cc1
O=C(Nc1nc(=O)c2c([nH]1)NCCO2)c1cccc(C(F)(F)F)c1
COc1ccccc1N(CCC#N)C(=O)COC(=O)Cc1c[nH]c2ccccc12
C=C1c2cccc3c2C(CCO3)CN1C1CN(Cc2ccccc2OC(F)(F)F)C1
NCCCCC(NC(=O)CNC(=O)CN)C(=O)NC(CCc1c[nH]c2ccccc12)C(=O)NC=Cc1ccc2c(c1)OCO2
S=C(NN=C(c1ncccc1Cl)C12CC3CC(CC(C3)C1)C2)Nc1cc(Cl)ccc1Cl
COc1cc2nc(N3CCC(CNC(=O)c4ccc(-c5ccccc5-c5ccccc5)cc4)CC3)nc(N)c2cc1OC
CC(C)(C)OC(=O)C(Cc1ccccc1)NCCNc1ccnc2cc(Cl)ccc12
CC1(C)C2=C(C(=O)c3c1cc1c(Cl)c(O)ccc1c3Cl)C1OC1(C)CC2O
COc1ccc(S(=O)(=O)Nc2cccc(-c3cc(C(F)(F)F)nn3-c3ccccc3)c2)cc1
O=C(O)CCNC(=O)c1ncc2c(cc(-c3cccc[n+]3[O-])c(=O)n2Cc2ccccc2)c1O
CC(NP(=O)(OCC1OC(n2cc(F)c(=O)[nH]c2=O)CC1O)Oc1ccccc1)C(=O)OC1CCOC1
CC(=O)C(C)=CC=CC=CC=CC=CC=CC=CC=CC=CCC(=O)O
O=C(O)C1=CC(N(CCCl)CCCl)CCC1
CCOCC(=O)N(Cc1cc2c(=O)n(C)cc(C)c2s1)C1CCS(=O)(=O)C1
CCC[N+]1(Cc2ccc(-c3ccccc3OC)cc2)CC1
N#Cc1sc2nc3c(c(-c4ccccc4)c2c1N)CN(C(=O)Cc1ccccc1)CC3
COC(=O)c1sc2c(c1N)Sc1ccccc1N2c1ccccc1
Nc1nc(=O)c2c(CNc3ccc(C(=O)NC(CCC(=O)O)C(=O)O)cc3Cl)c[nH]c2[nH]1
Cc1ccc(S(=O)(=O)N2CCc3c(-c4ccccc4)cc(=O)oc3C2c2ccccc2)c(C)c1
Cc1cccc(C(C)(O)c2nc(-c3ccccc3C)cs2)c1
Cc1cccc(S(=O)(=O)Nc2cccc(-c3nc4ccccn4c3NCC(O)CN3CCCC3)c2)c1
O=C(Nc1cn(C2CC(CO)C(O)C2O)c(=O)[nH]c1=O)c1ccccc1
O=C(c1cc2c(ccn2C(=O)c2ccccc2)s1)N1CCOCC1
COC12CCC3=C(C1)C1(CCC4C5CC(=O)OC5(C)CCC41C)CC3(C)C2
CCN(CC)c1ccc(CN(Cc2cccnc2)S(=O)(=O)c2ccc(C)cc2)cc1
NC1(c2cccc(-c3cncc(OCC4(C5CC5)CCOCC4)c3)c2)CCOCC1
Cc1cc2cc(C(c3nnnn3C3CCCC3)N3CCCCCC3)c(=O)[nH]c2cc1C
CNC(=O)C(c1ccccc1)N1CCN(CCOc2ccc(-c3ccc(F)cc3)cc2)CC1
Cc1cc(O)cc(C)c1CC(N)C(=O)N1Cc2ccccc2CC1C(=O)NCCNC(=N)N
CC(C)C(NC(C)(C)C)C(C)(C)C
CC1=CC2=CC(C)CC23OC(=C(C)C3(C)O)CC(C)(C)C=CC1=O
O=C(O)c1ccc(-c2cnc(C(=O)CC3OC(CO)C(O)C(O)C3O)s2)s1
Cc1cc(-c2n[nH]c3cc(NC(=O)NCC4(N(C)C)CCOCC4)ncc23)ccn1
Cc1ccc(S(=O)(=O)N2CCCOC2CNC(=O)C(=O)NCc2ccco2)cc1
CNc1nn2c(C)c(CCc3ccc(NC(=O)C4(C)CC4)cc3)c(C)nc2c1S(=O)(=O)c1ccccc1
Cc1c(C)n(Cc2ccc(-c3ccccc3C(=O)O)cc2)c2ccc(C(=O)NC(C)c3c(F)cccc3Cl)cc12
CC1CCN(c2nc(=O)c(-c3ccccc3)n[nH]2)CC1
CS(=O)(=O)Nc1ccc2nc(NC(=O)Nc3ccncc3)nc(-c3ccccc3)c2c1
CC(=O)Nc1ccc(Cn2nnc(-c3ccccc3)n2)cc1
Cc1nc(CSc2nc3ccccc3s2)oc1C
COc1cc(O)c2c(c1)OC(c1ccc(OC)c(OC)c1)CC2=O
CCCCCCC1C(=O)c2cc(O)ccc2OC1c1ccc(O)cc1
CC(C)CCn1c(=O)c(C2=NS(=O)(=O)c3cc(NS(C)(=O)=O)ccc3N2)c(O)c2cc3c(cc21)OCO3
O=C(Nc1ccc(S(=O)(=O)N2CCCCCC2)cc1)C1COc2ccccc2O1
O=C(C1CCN(S(=O)(=O)c2cccs2)CC1)N1CCCCC1
O=[N+]([O-])c1ccc(-c2nc3ccccc3s2)nc1
COc1ccccc1CC(=O)NC1CCCC(CCN2CCc3ccc(Cl)cc3C2)C1
CC(C)(C)c1ccc(Nc2nc(NCCCO)nc3ccccc23)cc1
O=C(O)C1=CC(O)C2CC3C(CCCc4ccccc4)C4C=CC1C2C43
COc1ccc(C(=O)Nc2cc(F)cc(F)c2O)cc1S(=O)(=O)N1CCCC1
COc1ccc(C=Cc2cc(OC)c(OC)c(OC)c2)cc1N
N#CC(CCCN1CCC(O)(c2ccc(Cl)cc2)CC1)c1ccccc1
NC(=O)COc1ccccc1Cl
CCCCCCCCCCCCCCCCCCCCCC(=O)NC(CO)C(O)C(O)CCCCCCCCCCCCCC
CC(NC(=O)CN)C(=O)O
CN=C1SC(=Cc2ccc(O)cc2)C(=O)N1C
OC1(C(CN2CCN(c3ccccn3)CC2)c2cccs2)c2ccccc2-c2ccccc21
COC(=O)c1cccc(NC(=O)c2cccc(OC)c2OC)c1
COC(=CC(=O)Oc1c(OC)c(C)c(OC(C)=O)c2cc(C)c(C)cc12)c1ccccc1
NC(=O)Nc1ccc(-c2ccc3ncc4c(c3n2)n(C2CCNCC2)c(=O)n4Cc2ccc(F)c(F)c2)cc1
Cc1cc2ccccn2c1C(=O)c1cccc(F)c1
O=[N+]([O-])c1cn2c(n1)OCC(OCc1ccc(-c3ccc(C(F)(F)F)nn3)cc1)C2
CC(C)(C)c1cc(NC(=O)NC(=O)CCl)cc(C(C)(C)C)c1
Cc1ccc(C(=O)CC2CCCN2S(=O)(=O)c2ccc(C)cc2)cc1
CC1CCc2sc(C(=O)N3CCN(C)CC3)cc2C1
Cc1ncc(CN(C)C2CCN(S(C)(=O)=O)C2)c(-c2ccc(F)cc2)n1
COc1ccccc1-n1cc(Cn2ccnc2)c(-c2cccc(C(=O)NS(=O)(=O)c3ccc(F)cc3)c2)n1
Cc1ccc(C(=O)Nc2ccccc2C2=NCCS2)c(N)n1
O=[N+]([O-])c1cc(C2=NN(c3ccccc3)C(c3ccccc3)C2)cc([N+](=O)[O-])c1O
CC(C(=O)N1CCC(c2nc3ccc(Cl)cc3o2)CC1)N1C(=O)c2ccccc2C1=O
COc1ccc(N2CN=C(c3cc(OC)ccc3OC)C(C#N)=C2O)cc1
Cc1ccc(C2=CCN(CCCOc3ccc(C#N)cc3)CC2)cc1
N#CCCN(C(=O)COc1ccccc1F)c1ccc(C(F)(F)F)cc1
Cc1ccc(C)c(S(=O)(=O)c2cn(CC(=O)NCc3cccnc3)c3ccccc23)c1
O=C(OCCOc1c(O)cc(C=Cc2ccc(O)cc2)cc1O)c1ccccc1
COc1cccc(C2c3ccc(N(CC4CCOCC4)C(C)=O)cc3C(=O)N2C)c1
O=C1CCC=CCC2C(C(=O)O)C3C4=C(CNCC4)CC2N3C(=O)C(c2ccccc2)N1
CC1C(O)C(COP(=O)(O)OP(=O)(O)OP(=O)(O)O)OC1n1ccc(=O)[nH]c1=O
CC1=C(C(N)=O)C(c2ccccc2Cl)n2nc(NC(=O)c3ccc(Cl)cc3)nc2N1
CC1(C)CC(=O)C=C(c2ccccc2)C1
O=C(NCCOc1ccccc1Cl)Nc1ccc2nc(-c3ccco3)c(-c3ccco3)nc2c1
CC(=O)OC1CCC2(C)C(CCC3(C)C2C(=O)C=C2C4CC(C)(C(=O)O)CCC4(C)CCC23C)C1(C)C
O=C(NC1CC2CCCC(C1)N2S(=O)(=O)c1ccc(Cl)cc1)c1c[nH]c2ccccc12
N#Cc1ccc(-c2ccc(Cn3ccc4c(Oc5ccccc5)ncnc43)cc2)cc1
CCS(=O)(=O)NC(Nc1ncccn1)C(Cl)(Cl)Cl
NS(=O)(=O)c1ccc(CCNC(=O)Nc2nccs2)cc1
O=C(COC(=O)C1CCN(S(=O)(=O)c2cccs2)CC1)Nc1ccc2c(c1)OCCO2
CCCCCCCCCCCCCC(=O)NC(CCCN)C(=O)NC(CCC(=O)NC(CCCCN)C(=O)O)C(=O)O
Cc1cccc(C)c1-n1c(SCC(=O)Nc2ccc(S(=O)(=O)Nc3onc(C)c3C)cc2)n[nH]c1=O
O=C(Nc1ccc(Oc2cccc(O)c2)cc1)c1cc(-c2ccc(O)cc2O)ccc1O
C=Cc1ccc(C2C=C(C(=O)O)OC(OCCCCO)C2)cc1
N#CC1CCCN1C(=O)C1CC(N)CN1
CS(=O)(=O)c1ccc(C2=C(c3ccc(F)cc3)C3(CC3)N(Cc3ccc(F)c(C(=O)O)c3)C2=O)cc1
CCCc1cn(C2CCC(CO)O2)c(=O)[nH]c1=O
Cn1cnc(S(=O)(=O)N(Cc2cccs2)C2Cc3cc(C#N)ccc3N(Cc3cncn3C)C2)c1
CCCc1c(OCCCCCOc2ccc(C=C3SC(=S)NC3=O)cc2)ccc2c1OC(C(F)(F)F)CC2=O
Cc1cc(-c2ccccc2)cc(-c2ccccc2)[n+]1CC(=O)NCCCNC(=N)N
COc1cc(C(=O)Nc2ccccc2O)ccc1OCc1cc(=O)n2cc(Cl)ccc2n1
CNC(=O)c1ccc(Cn2cc(C(=O)C(=O)NCc3ccccc3F)c3ccccc32)cc1
COc1ccc(-c2ccccc2OCCNCC2CC2)cc1
COc1ccccc1N1CCN(CCCNC(=O)c2ccc(NC(=O)c3ccco3)cc2)CC1
O=C(CN1CCN(C(=S)SCc2ccc([N+](=O)[O-])cc2)CC1)Nc1ccc(F)cc1F
Cc1cc(C(=O)N2CCc3ccccc32)ccc1-c1nc2ncccc2o1
Cc1cc(C)n2c(Nc3ccc(S(N)(=O)=O)cc3)c(-c3ccoc3)nc2n1
Cc1nc(N)c2[nH]c(-c3ccccc3)c(C#N)c2n1
O=c1ccc(-c2c[nH]c3ccc(Br)cc23)n[nH]1
C=CCC1CN(C2CCCC2)CCC1NC(=O)c1c(OC)c(C)cc(C)c1OC
COc1ccc(C2=NN(C(C)=O)C3(c4cc(OC)c(OC)cc4C)C2C(c2ccc(OC)c(OC)c2)NC32C(=O)Nc3ccccc32)cc1
Cc1ccc(C(=O)N2CC(=O)N(Cc3ccccn3)CC(O)C2)c(C)c1
O=C(CNC(=O)c1ccc([N+](=O)[O-])cc1)NCC[n+]1cccc(C(=O)NCc2c(F)cccc2Cl)c1
O=C(O)CCC(NC(=O)c1ccccc1O)C(=O)c1ncco1
COc1ccc(-n2cnc3cc(C(=O)NC(CNC(=O)Cc4ccccc4)C(=O)N4CCCC4)ccc32)cc1
CC(C)CC(NCC(O)C(Cc1ccccc1)NC(=O)C1CN(C)CC1c1ccccc1)C(=O)NC(CC(N)=O)C(=O)N(C)C(Cc1ccccc1)C(N)=O
c1ccc(N(CCc2nnn[nH]2)Cc2ccccn2)cc1
Cc1ccc(-n2nc3c(N4CCSCC4)nnc(C)c3c2C)cc1
COc1cc(CNC(=O)c2ocnc2C)cc(Cl)c1OCc1ccc(Cl)cc1
N#Cc1cnc2ccc(C#CCNC(=O)c3cncn(Cc4ccc(F)c(F)c4)c3=O)cc2c1O
Cc1cc2c(c(C(F)(F)F)c1)OCC(c1nc3ccccc3n1C(C)C)O2
Cc1cccc(Nc2nc(-c3ccco3)nc3ccccc23)c1
O=C1C2CC3OC3C2C(=O)N1Cc1ccccc1
Cc1nc2c(c(C)c1Cl)C1c3cc(C(=O)NCCN(C)C)ccc3N3C(CCCC13)C2
CC1=CC(C)(C)Nc2ccc(-c3cc4[nH]c(Cl)c(NC(=O)C(C)(C)CO)c4cc3C)cc21
COc1ccc(Cl)cc1C(=O)NCCn1c(O)c2c3c(sc2nc1=O)CCCC3
CCOCCCNC(=O)CN1CC2CCCC2C1=O
CCOC(=O)CCCCCCCCCCCCCCCCOC(COP(=O)([O-])OCC[N+](C)(C)C)CSC
CC1CCc2c(sc(NC(=O)CSCc3ccc([N+](=O)[O-])cc3)c2C(=O)OCc2ccccc2)C1
COc1ccc(COc2ccc(S(=O)(=O)Nc3ccc(F)cn3)cc2Cl)c(C2(C)CCS(=O)(=O)C2)c1
Oc1cc2c(cc1O)CN(CCCCSc1nc(C(F)(F)F)c(-c3ccc(OC(F)(F)F)cc3)[nH]1)CC2
Cc1nnc2n1-c1sc(C=Cc3ccc(C#N)c4ccccc34)cc1C(c1ccccc1Cl)=NC2
CCCCCCOc1ccccc1C(=O)CCS
CCOc1c(Br)cc(Br)cc1S(=O)(=O)N1Cc2ccccc2CC1C(=O)NO
CC(=O)NS(=O)(=O)c1ccccc1NC1CC2CCC1C2
O=C(Cn1nnc2ccccc2c1=O)N1CCN(S(=O)(=O)c2ccc(Cl)cc2)CC1
CSCCC(Nc1nc(SC)nc2c1sc1nc(-c3ccco3)c3c(c12)CCCC3)C(=O)O
C=Cc1cccc(-c2cc(NC(=O)C(CC)c3cccc(CC)c3)ccc2C(=O)NC(C)(C)C(=O)NCCN=C(N)N)c1
COc1ccc(-c2ccc3c(c2)C2(CCO3)CC3C(C)=CC(C)N3C(N)=N2)cc1
Cc1nc(=O)c2ncn(C3OC(CO)C(O)C3O)c2[nH]1
O=C1C=CC(Nc2ccccc2)=CC1=O
Cc1ccc2c(c1)-c1c(ssc1=S)C(C)(C)N2C
Cc1ccncc1-c1ccc2cc(N)ncc2c1
COc1cc(C#Cc2cn(C3CC(O)C(CO)O3)c(=O)[nH]c2=O)cc(OC)c1
O=c1cc(-c2ccccn2)occ1-c1ccc(OCC2CO2)cc1
Cc1cc(O)cc(C)c1CC(N)C(=O)NC1CCNc2ccccc21
Cc1cc(-c2nnc(SCC(=O)NC3CCCCC3C)n2C2CC2)no1
Cc1ccc(NC(=O)CCN2CCN(C(=O)c3ccc([N+](=O)[O-])cc3)CC2)nn1
CC1=CC(C)(C)Nc2ccc3c(c21)C(=Cc1c(C)nn(C)c1Cl)Oc1ccccc1-3
COC1CC(C(=O)O)N(C(=O)C(C)N)C1
COC(=O)c1ccc(-c2cnc3c(NC=O)cc(-c4ccc(C(=O)Nc5ccccn5)cc4)cn23)cc1
O=C(Nc1sc2c(c1C(=O)NC1CC1)CCC2)c1cccnc1
C=CCNc1nc2ccccc2n1CC(N)=O
COc1ccc(C(C)=NNC(=O)Cn2nc(C)cc2C)cc1OC
CCC1(c2ccccc2)NC(=O)N(CC(=O)N2CCc3ccccc32)C1=O
CCCc1cc(=O)oc2c3c(c4c(c12)OC(C)(C)C=C4)OC(CC)C(C)C3O
O=C(OCc1ccc(COC(=O)c2ccccc2)cc1)c1ccccc1
O=C(O)C12CCCN(CC1)C2
CNC(=O)C1CC(NC(C)=O)CN1CC1SC(n2ccc(=O)[nH]c2=O)C(C)(F)C1O
CN1CCOC(CNC(=O)c2nccc3ccc(-c4cccc5c4OC4CCCC4O5)cc23)C1
CN(C)C(=S)Nc1ccc(-c2ccnc3[nH]c(C4NC=C(C(=O)O)C=C4Cl)cc23)cc1
CN1CCCC1COc1ccccc1Cl
COc1cc(C(=O)Nc2ccccc2)ccc1Br
Cc1ccc(Cl)cc1N1CCN(C(=O)Cn2c(=O)n(Cc3ccccc3)c(=O)c3cccnc32)CC1
Cc1nn(C)c2c(=O)nc(-c3cccc(Cc4ccccc4)n3)[nH]c12
CCCCC=CC(CCCCC=C(C)C(=O)NCc1ccccc1)c1ccccc1
CCCCCCNC(=O)C(C)NC(=O)CC(N)CC(O)C(Cc1ccccc1)NC(=O)C(CC(C)C)NC(=O)OC(C)(C)C
N#Cc1c(-c2ccc(C(=O)NCC(F)(F)F)cc2)cc(-c2ccccc2O)nc1N
Cc1cccc(S(=O)(=O)N(Cc2cccnc2)c2cnn(C)c(=O)c2Br)c1
CC1OC(=O)C1NC(=O)OCCCc1ccccc1
CCOC(=O)C1C(=O)C=C(c2ccccc2)CC1c1ccc([N+](=O)[O-])cc1
CC1=C(c2ccncc2)CCc2cccc(O)c21
Nc1nc(Nc2ccc(F)cc2)sc1C(=O)c1cccc(O)c1
CC(=O)n1c(-c2ccc(F)cc2)nc2ccccc21
Cc1ccc(C(=O)CN(C(=O)CNC(=O)C2CCCCC2)c2cccc(F)c2)cc1
COC(=O)c1cc2c(c3ccccc13)C1C=C(C)CC(C)N1CC2
COc1ccc(C=NNc2cc(C)nc3cc(Cl)ccc23)cc1OC
CCC12C(=O)OCC=C1C1CC3C(CC(C)C4CC5CCOC5C43)C3CCCC1C32
CC(C)=CCCC1(C)CCc2c(c(O)cc3c2oc2cc(O)ccc23)O1
COc1cc(C=CC(=O)c2ccccc2)cc(OC)c1OC
COc1ccc(-c2cc(C(F)(F)F)n3ncc(C(=O)NCc4ccc(C(F)(F)F)cc4)c3n2)cc1
Cc1cc(F)c(F)cc1NC(=O)COC(=O)c1cnc(=O)n(C)c1O
COC(CN(C)Cc1ccon1)c1ccccc1
Cc1ccc(Cl)c(C(=O)Nc2cc(C(=O)NC(C)c3cnn(C)c3)nc3ccccc23)c1
COCC1CN(Cc2nc(-c3cnn4ncccc34)cs2)CCO1
COc1ccc(C(=O)NC(CC(=O)O)c2cccnc2)nc1-c1ccc(-c2ccccc2)cc1
CN(C)CCOc1ccc(-c2cncc(-c3ccccc3)c2)cc1
CCN(CC(O)(CNC(=O)c1cnn(-c2ccc(F)cc2F)c1N)C(F)(F)F)C(=O)c1ccc(C(F)(F)F)cc1
CCN(CC)CCCNC(=O)c1ccc2c(c1)CCN2S(=O)(=O)CC
CC(C)(C)n1ncc2c(=O)n(NC(=O)c3nnc(-c4ccccc4)o3)cnc21
c1ccc(C(c2ccccc2)N2C3CCC2CC(Oc2nccc(-c4c[nH]nn4)n2)C3)cc1
CC(C)(CN)C(C)(C)CNC(=O)c1ccc(C(F)(F)F)cc1
NCCCC1c2c[nH]c3cccc(c23)S1(=O)=O
[O-][n+]1onc2cc(C=Cc3ccccc3)ccc21
COC(=O)c1nnn(-c2cccc(F)c2)c1C(=O)OC
CCOCCOC(=O)C(C#N)C(=NCc1cc([N+](=O)[O-])cc([N+](=O)[O-])c1)SC
CCc1onc(-c2ccc(Cl)cc2)c1-c1cccc(Cl)c1
NN=c1nc[nH]c2c1ccn2CC=C1CC1CO
Cc1cc(C)c(Nc2ccccc2C(=O)O)cc1Cn1cc(Br)cn1
CC(C)CC(N)C(=O)NC(Cc1cc(I)c([N+](=O)[O-])c(I)c1)C(=O)O
COc1ccc(C[n+]2ccc3c(c2)[nH]c2ccccc23)cc1
CC(Nc1c(F)ccc(F)c1F)c1cc(C(=O)N(C)C)cc2ccc(OC(F)(F)F)cc12
CCC1CCC2Oc3ccccc3C=C2CN1
CCC(=O)N(CC(C)C)C1CC(C(=O)OC)C=CC1O
COc1ccc(C(O)C(C#N)C(=O)c2c[nH]c3ccccc23)c(OC)c1OC
CCC1OC(=O)CC(O)C(C)C(OC2OC(C)C(OC3CC(C)(O)C(O)C(C)O3)C(N(C)C)C2O)C(CCO)CC(C)C(=O)C=CC(C)=CC1CO
CCOC(=O)c1ccc(NC(=O)Cn2cnc3ccccc32)cc1
COc1ccc(NC=c2[nH]c(=Cc3cc4c(OCc5cc(OC)c(OC)c(OC)c5)cc(OC)cc4o3)[nH]c2=O)cc1
CC1CC2C3CCC4=CC(=O)C=CC4(C)C3(F)C(O)CC2(C)C1(O)C(=O)CO
CC1(C)Oc2cc(O)c(C(=O)C=Cc3ccc(O)cc3)c(O)c2C2(CO2)C1O
CC1CN(C(=O)C2CCCCC2)CCN1c1nc(Nc2cnc3ccccc3n2)c2nccn2n1
O=C(Nc1cccc(-c2nc3ccccc3[nH]2)c1)NC12CC3CC(CC(C3)C1)C2
Cc1ccc(N=Nc2nc(-c3sccc3C)cs2)c(C)c1
CCc1nnc(NC(=O)Cn2cc(SCc3ccccc3F)cn2)s1
CCCCCCCCOC(=O)c1cc(-c2ccccc2)nc2c1c(=O)[nH]n2C
CCCCCCCCCC(=O)Nc1ccc(-c2nc(-c3ccncc3)no2)cc1C
CNc1nc2cc(-c3csc(Cc4ccccc4)n3)sc2c(=O)n1C
CCCCCCCCCCCC(CC1OC(=O)C1CCCc1ccccc1)OC(=O)c1ccccc1
CCN(Cc1ccccc1)Cc1ccc(CC(NC(=O)CCC(C)C)C(=O)NCc2cc(CC(=O)O)ccc2-c2ccccc2)cc1
CC1(C)Oc2ccc(-c3cc(Cl)ccc3Cl)cc2C2C1=CCn1c(=O)n(C3CC3)c(=O)n12
CCOC1C(C)C(=O)OC(CC)C2(C)OC(=O)N(CNC(=O)NC3CCCCC3)C2C(C)C(=O)C(C)CC(C)(OC)C(OC2OC(C)CC(N(C)C)C2O)C1C
CC(C)CCOc1ccc(CC2C(=O)NC(=O)NC2=O)cc1OCc1ccccc1
Nc1cccc(NC(=O)Nc2cccc(-c3c(N4CCC(F)C4)nn4nc(N5CCNCC5)ccc34)c2)c1
CC1CN(C(C)CO)C(=O)c2c(c3ccccc3n2C)-c2ccccc2COC1CN(C)S(=O)(=O)c1cccc(F)c1
CCCn1c(=O)c2nc(-c3cnn(Cc4cc(-c5ccc(C(F)(F)F)cc5)on4)c3)[nH]c2n(CCC)c1=O
CC1(c2nnc3ccc(-c4c(Cl)cccc4Cl)cn23)CCCN1
O=C1C2CCN(C(=O)Cc3ccccc3)C2OCCN1Cc1ccco1
CN1C(=O)OC2C(O)C3CCC(C)(N4CCOCC4)CC3C21
OCC1C(O)C(O)C(O)CN1CCCCCCOc1ccc(N2CCCCC2)cc1
Cc1cc[n+](CC2=C(C(=O)[O-])N3C(=O)C(NC(=O)Cc4ccc(Cl)cc4)C3SC2)cc1
CC(C)N=C(NC(C)(C)C)NS(=O)(=O)c1ccc(Cl)c(Cl)c1
COc1cc(C(=O)Nc2ccccc2NC(=O)c2ccc(-c3ccccc3)cc2)cc(OC)c1OC
CNC(=O)c1ccc(NC(=O)c2ccc(Br)o2)cc1
C=CCSc1nnc(-c2ccc3ccccc3c2O)o1
O=C(O)C(O)=CC(=O)c1cccn1Cc1ccc(F)cc1
CC(C)CNC1=CC(=O)C(NCC(C)C)=CC1=O
O=C(NC1c2ccccc2CC1O)C(OCC1=CC2CC1CN(Cc1ccccc1)C2)c1ccccc1
CCOc1ccc(-c2cc(-c3cc(C(=O)NC)cc(C(=O)OC)c3)c3oc(=O)c(CC)c(C)c3c2)cc1
COCC(C)n1ccc2cc(Oc3ccc(C(=N)N)cc3)ccc21
Cc1occc1-c1nnc(SCC(=O)NC2CCCC2)n1-c1ccc(Cl)cc1
COc1ccc2c(oc3c(OC)c(C)c(CN4CCN(S(=O)(=O)N(C)C)CC4)c(C)c32)c1C
c1ccc(CCn2cc(CNc3nc(N4CCCCC4)nc4ccccc34)cn2)cc1
CCc1cccc(CC)c1C1CC(=O)c2ccc(OC)cc2O1
NC(=O)C1CSC2CCC(NC(=O)C(N)Cc3ccc(O)cc3)C(=O)N21
COC1(c2ccccc2)C=Cc2cc(C(N)=O)ccc2O1
Cc1c(Cl)cccc1N1CCCn2c1nc1c3c(nc(-c4cccnc4)c12)CCC3
CCN(CC(=O)Nc1c(F)cccc1F)C(=O)c1ccc(S(=O)(=O)NC(C)=O)cc1
CC1(C)C2CCC1(CS(=O)(=O)N1CCC3(CC1)CC(c1cccc([N+](=O)[O-])c1)=NO3)C(=O)C2
CCC(C)C1OC(=O)C(C)(O)C(C)C(=O)C(C)(O)C(CC)OC(=O)C(C)(O)C(OC2CC(C)(O)C(O)C(C)O2)C(C)CC1OC
Cc1ccc(-n2nc(CN(C)C)c3c2C(=O)N(c2ccc(-c4ccccc4CN(C)C)cc2)CC3)cc1
Cc1ccc(N2CCN(C(=O)C3CCC(CNS(=O)(=O)c4cccc5nsnc45)CC3)CC2)cc1
CCN(CC)C(=O)CC(C)c1csc(Cc2ccc(Cl)cc2)n1
COc1cc(C2Nc3ccc4cc(O)ccc4c3C3C=CCC32)cc(OC)c1O
CCn1nc(Cc2cccc3ccccc23)cc1C(=O)N1CCOCC1
Cn1c(SCc2nc(=O)c3ccccc3[nH]2)nc2ccccc2c1=O
COc1ccc(CCNC(=O)c2cccc(NC(=O)C3CCCCC3)c2)cc1
Cc1ccc(C(NCC(N)CS)C(=O)O)cc1
CCn1oc(=O)c2c(C)n(-c3ccc(S(=O)(=O)NCc4ccccn4)cc3)nc21
CCn1nc(C)c2c1C(=O)c1ccccc1C2=O
Cc1c(Br)c(C(=O)NC2C3CC4CC2CC(O)(C4)C3)nn1C
CCN(CC)c1ccc(Nc2ncnc3c2ncn3C2OC(CO)C(O)C2O)cc1
CC1CCCCOC(CN(C)S(=O)(=O)c2ccc(Cl)cc2)C(C)CN(C(C)CO)C(=O)c2cc(N(C)C)ccc2O1
CS(=O)(=O)c1ccccc1-c1ccc(Oc2cccc(-c3c(CC4CC4)cnc4c(C(F)(F)F)cccc34)c2)cc1
Cc1cc(Nc2nc(NCc3ccccc3)c3nccnc3n2)ccc1N1CCN(C)CC1
CCCC(=O)c1cc(CC)n(-c2ccc3c(c2)OCO3)c1C
COC(=O)c1ccc(CNc2ccc(Cl)cc2)cc1
CN1c2cccc(F)c2N=CN1CCN1CCN(CN2C(=O)c3ccc([N+](=O)[O-])cc3C2=O)CC1
CC1CN(C(C)CO)S(=O)(=O)c2ccc(C#Cc3ccccc3)cc2OC1CN(C)C(=O)C1CCCCC1
COc1ccc(OC)c(C=Cc2ccccc2C=CC(=O)O)c1
COc1ccccc1COCCCOc1ccc(-n2c(C3CCC(CC(O)CNC(=O)CBr)CC3)nc3ccccc3c2=O)cc1
O=C(O)CCCC(=O)NC(Cc1ccc(C(=O)O)cc1)C(=O)N1CCC2(CCCO2)CC1
CC(C)Sc1nnc(-c2ccc(NC(=O)COc3ccc(Cl)cc3)cc2)o1
O=C1NC(=S)SC1=Cc1cc(Br)c(O)c(Br)c1
CC(=O)NC1CSSCC(C(=O)O)NC(=O)C(CC(=O)O)NC(=O)CNC(=O)C(Cc2ccc(CN)cc2)NC(=O)C2N(CSC2(C)C)C(=O)C(CC(N)=O)NC1=O
O=C(CCCc1ccc2ccccc2n1)NCCCN1CCC2(CCc3ccccc32)CC1
O=C(NCc1cccs1)C1CCCN(S(=O)(=O)c2ccc(-n3cnnn3)cc2)C1
CN(C)CCCNc1c2ccccc2nc2cccc([N+](=O)[O-])c12
O=C(Nc1ccc(N2CCN(C(=O)c3ccc(F)cc3)CC2)cc1)c1ccc(F)cc1
O=c1c2ccccc2nc(O)n1CCCCN1CCN(c2ccccc2Cl)CC1
Cc1ccc(C)c(NCC2CCCN(Cc3ccc(OC(C)C)cc3)C2)c1
COc1cccc(-c2nnc(COCc3ccc(Cl)cc3Cl)o2)c1
N#Cc1cnc(SCc2ccc(F)cc2)nc1
CCCC=CC1(C(=O)NS(=O)(=O)c2ccc(Cl)cc2)CCCC1
CC(C)C(=CC(=O)C12CC3C(C)CCC3C3(C=O)CC1C=C(C(C)C)C32C(=O)O)C(C)C
COc1cc(OC)cc(N2C(=O)c3ccccc3NC2c2ccc(OC)c(OC)c2)c1
CCCc1cc(=O)nc(SCc2nc(-c3ccc(C(F)(F)F)cc3)no2)[nH]1
CC(C)c1ccc(C(O)C2CCCN(Cc3ccc4c(c3)CCO4)C2)cc1
Cc1ccc(Oc2cc(N)c(Cl)cc2C(=O)OCc2cn(Cc3cnc(-c4ccc(F)cc4)nn3)nn2)cc1
N#Cc1cccc(-c2ccc(OC(=O)N3CCN(C4CCOCC4)CC3)cc2)c1
COC(=O)CCC1c2ccccc2C(=O)N1Cc1ccccc1
C#CCN(C)C(C)c1nc(-c2ccccc2Cl)no1
CCc1ccc(S(=O)(=O)N2CCC(N(C)CCc3ccccc3)CC2)cc1
Cc1cc(OCc2ccccc2COc2ccc(C=NCCc3c[nH]c4ccccc34)cc2)ccc1Cl
COc1ccc(NC(=O)C(CCSC)NC(=O)CCCN2CCCN(CCOC(=O)c3ccccc3)CC2)cc1
CC(C)(C)c1cc(-c2cc(C(F)F)nn2-c2ccc(S(C)(=O)=O)cn2)cc(C(C)(C)C)c1
CCc1cc(-c2nnc3n2CCS3)c(O)cc1OC
Cc1ccc(N2CC(C(=O)O)CC2=O)cc1
COc1ccc(OC)c(S(=O)(=O)N2CCC3(CC2)OCCN3S(=O)(=O)c2ccc(Cl)cc2)c1
Cc1ccc(S(=O)(=O)Cc2nnc(CN3CCN(C)CC3C)o2)cc1
C[n+]1ccc(C(=O)OCC2=C(C(=O)O)N3C(=O)C(NC(=O)Cc4ccccc4)C3SC2)cc1
CC1CCN(c2ccc(S(=O)(=O)N3CCOCC3)cn2)CC1
CCCNC(=O)C1Cc2c([nH]c3ccccc23)C(c2cccc(OC)c2)N1
O=C(O)c1ccc(Nc2cc(Cl)ccc2[N+](=O)[O-])cc1
CCN(CC)CCCn1c(=C2C(=O)Nc3ccc(F)cc32)sc(=Cc2cc(OC)cc(OC)c2)c1=O
COc1cc2c(cc1OC)C1Cc3c(ccc(OC)c3OC)CN1CC2
O=C(NCc1ccnc(-n2cc(CCN3CCOCC3)nn2)c1)Nc1ccccc1
COc1cc(C=C2SC(=O)N(CC(=O)Nc3ccc(S(N)(=O)=O)cc3)C2=O)cc(OC)c1OC
Cc1ccc(-c2nnc(SCC(=O)NC3CC3)n2N)cc1
CC1CCCC(C)N1CCCOc1ccc(C2=NNC(=Nc3ccccc3)CC2)cc1
OCC(O)COc1cccc2c1ccc1nc3ccccc3nc12
COC(=O)c1cccc(-c2nnc3n2N=C(c2ccccc2C)CS3)c1
CC(=O)NC(Cc1c[nH]c2ccccc12)NC(=O)OCc1ccccc1
CON=C(SCCCc1ccccc1)c1cc(Cl)cc(Cl)c1
CC(CC(=O)N1CCN(C(=O)c2c(F)cccc2F)CC1)NCC(=O)N1CC(F)CC1C#N
CCN1Cc2nccc(Nc3nc(C)c4nnc(C)n4n3)c2C1
CN(C)C1C(O)=C(C(N)=O)C(=O)C2(O)C(O)=C3C(=O)c4c(cc5ccc6c(O)cccc6c5c4O)CC3CC12
Cc1c(C)c2c(c(C)c1OC(=O)c1ccccc1)CCC(C)(CCCCC(C)CC(=O)O)O2
Cc1cc(C)cc(-c2[nH]c3c(c2C(C)CNCCc2ccc4[nH]c(=O)[nH]c4c2)CCC(C(C)(C)C(=O)N2CCCC2)C3)c1
O=C(CCCc1ccc(-c2ccccc2)cc1)Oc1cccc(-c2oncc2-c2ccc3c(c2)OCO3)c1
O=C(SCC(Cc1ccccc1)C(=O)O)c1ccccc1
CC(C)c1cccc(C(C)C)c1NC(=O)Nc1cc(Cl)cc(Cl)c1
O=CN1CCN(CC(=O)Nc2cccc(S(=O)(=O)N3CCOCC3)c2)CC1
COC1CCC(N(C)c2nc3cc(Cl)c(Cl)cc3[nH]2)CC1
COc1ccc(-c2cc(-c3ccco3)cs2)cc1
COc1ccc2cc3cc(C(=O)N4CCCCC4)oc3nc2c1C
COc1cccc(NS(=O)(=O)c2ccc3c(c2)n(C)c(=O)c(=O)n3C)c1
CCCCCCCCCCCCC1(C(=O)Nc2ccccc2)CCOCC1
CC(=O)C1(N=Nc2ccc(C)cc2C)N=C1C
CC(COC(=O)C(C)(C)Oc1ccc(C(F)(F)F)cc1)N(C)C
NC(=S)NN=C1CCc2ccccc21
CC1CN(C(C)CO)C(=O)CCCn2nncc2COC1CN(C)S(=O)(=O)c1cccc(C#N)c1
CCCCc1cc(-c2noc(-c3cnc4c(c3)CCCCC4)n2)c2ccccc2n1
CCC(COC)Oc1nc(Oc2cccc(-c3ccccc3)c2)c(C(=O)Nc2nccs2)s1
CC(=O)c1ccc(S(=O)(=O)N(C)CC(=O)Nc2cccc(Cl)c2C)cc1
Nc1nc2ccc(C(=O)c3ccc(Cl)cc3)cc2s1
O=C(Cc1ccccc1C(F)(F)F)N1CCCCC1Cn1cccn1
CCCCCN(C(=O)C1CCN(C(=O)c2cc3ccc(OC)cc3[nH]2)CC1)c1ccccc1
COc1ccc(C=C2CCCCCC2=O)cc1
CN(C)c1cc(C(F)(F)F)cc2c1C(=O)c1ccccc1C2=O
O=C(Nc1nnc(-c2cc(O)c(O)c(O)c2)s1)N1CCc2ccccc2C1
CC(C)(C)CCC(c1ccc(C(O)(C(F)(F)F)C(F)(F)F)cc1)N1CCC(CC(C)(C)C)(c2ccccc2)C1
N#Cc1cc2nc(CCC3CCN(S(=O)(=O)N(CC(F)F)c4ccccc4)CC3)oc2cc1C#N
CCOc1ccc(-c2c(Cl)nc(Cl)n2-c2ccc(C(=O)O)cc2)cc1
CCc1ccc(NC(=O)Cn2c(=O)n(CCC(=O)NCc3ccccc3)c(=O)c3ccccc32)cc1
CC(C)c1nc2ccc(S(=O)(=O)N3CCCCC3C(=O)NCc3cccs3)cc2n1Cc1ccccc1
COc1cc(F)c(Cn2cc(C3=NN(CC(=O)NN=Cc4cc(Br)ccc4O)C(=O)CC3)c3ccccc32)c(F)c1
CC(O)(c1ccc(C(=O)N(C2CC2)C2CC2)cc1)C(F)(F)F
[truncated: 8,000 more rows]
