# Supplementary material for: t-SMILES: a fragment-based molecular representation framework for de novo ligand design
Source: Nat Commun. 2024 Jun 11;15:4993. doi: 10.1038/s41467-024-49388-6 (PMC11167009; doi:10.1038/s41467-024-49388-6)
Supplement: Supplementary file 4 — Source Data [file 41467_2024_49388_MOESM4_ESM.zip › Soure data/Source data and code for all other graphs/Metrics/Models/Chembl/hG2G/gen_smiles.smi]

C=Cc1cccc(C(=O)N2CC(c3ccc(F)cc3)C(C)(C)C2)c1
Cc1ccn(S(=O)(=O)N2CCN(C(=O)Nc3ccc(OC(F)(F)F)cc3)CC2)n1
COC(=O)c1c(C)cc(O)c(NC(=O)C(C)C)c1O
O=C(NCc1ccc(F)cc1)c1csnn1
NC(CCCCCC(=O)Nc1ccc(-c2ccccc2)cc1)C(=O)O
COc1cc(OC)c2ccccc2c1C(=O)C=Cc1ccccc1C(F)(F)F
O=C(COc1ccc(F)cc1)Nc1cccnc1
Cc1cccc(NC(=O)c2ccc(S(=O)(=O)N3CCCCC3)cc2)c1
COC(=O)c1cc(C)sc1C(=O)OC
Cc1oc2ncnc(N)c2c1C(=O)OCCC(C)C
CC(C)CCn1c(C(F)(F)F)cc2c(c1=O)CCC1C(C)(C(=O)O)CCCC21C
COc1ccccc1-n1nc(-c2ccco2)c2c(N)ncnc21
C=CCCSc1nnc(C(c2ccccc2)c2ccccc2)o1
COC(=O)NC(c1ccccc1)c1ccccc1
COc1ccc(C(=O)NCCCN(C)CCCNC(=O)c2c(OC)cc(OC)c3ccccc23)cc1OC
CCN(CC(=O)C1CCC(C(C)(C)C)CC1)C(=O)Cn1cc(C(F)(F)F)ccc1=O
O=C(c1ccc(C(F)(F)F)cc1)C1C(=O)N(c2ccc(Cl)cc2)NC1c1ccc(Cl)cc1
CC(=O)OCC(=O)OCC(O)CO
O=C1c2cc(Br)ccc2OCc2cc(-c3ccccc3)nn21
NS(=O)(=O)c1ccc(C(=O)NC(c2ccccc2)c2ccco2)cc1
COC(=O)CN1CC(OC)N(C)C(=O)Cc2ccccc2C1(C)C
Cc1ncn2c1CN(C(=O)c1cnc3ccccc3n1)CCC2
COc1cc2c(cc1OC)N=C1N(C2)c2cc(Cl)cc(N3CCN(C)CC3)c2CC1(C)OC
Cc1cc(NC(=O)N2CC3CN(Cc4cc5c(cc4Br)OCO5)CC3C2)nn1C
NS(=O)(=O)CCC(=O)C=CC1CC1
CC(CCCC(C)(C)NCc1ccccc1)CC(=O)O
CC(C(=O)Nc1ccccc1F)N1CCC(=O)C1
COc1ccc(S(=O)(=O)NC(C)C(=O)O)cc1Br
CC(C=CC(=O)O)=CC=C1C(=O)Nc2ccccc21
FC(F)(F)c1ccc(CCNCCSCc2cccs2)cc1
CCCc1ccccc1
COc1ccc2c(c1OC)CNC(=O)N2CCc1ccccc1
O=C(O)CNC(=O)NCc1cccs1
O=C(Nc1ccccn1)c1ccccc1
CC1=C(C(=O)O)N2C(=O)C(NC(=O)c3ccccc3)C2SC1
CCOC(=O)c1cc2sc(N3CCOCC3)cc2n1Cc1ccc(Cl)cc1
NC(=O)c1ccccc1CCc1ccccc1
CCOC(=O)C1(C(=O)Nc2ccc(NC(=O)C(F)(F)F)cc2)c2ccccc2-c2ccccc21
CC(CNC(=O)CN(C)S(=O)(=O)c1ccccc1)c1ccccc1
CS(=O)(=O)c1ccc(C(=O)NN=Cc2cccnc2)cc1[N+](=O)[O-]
NC(CCCCCc1ccc2c(c1)OCO2)C(=O)O
CC(C)(C)NC(=O)C(c1ccccc1)(c1ccccc1)c1ccccc1
Cc1cc(C)c(C(=O)NC(C(=O)N2CCCC2C(=O)N(C)C)C(C)C)c(C)c1
CN1CCN(C(=O)Oc2ccccc2)C2(CC3CCC2C3)C1=O
CC(C)=CC(=O)O
CN(CC(=O)O)NC(=O)c1ccc(Cl)c(NC(=O)c2ccncc2)c1
O=C(C=Cc1ccc(Cl)cc1)C=Cc1ccco1
CCCCCNC(CC(C)=O)C(=O)O
CN(C)CC1OC(CNC(=O)c2ccccn2)C(O)C1O
CC(C)=NOCC(O)O
Cc1c(Nc2ccnc(N3CC4CC3CN4)n2)sc2ccc(F)cc12
CCOC(=O)C(=NCCc1ccccc1)SCc1ccccc1
CC(=O)OCCCCCC(C)(C)CO
O=C(CC(O)c1ccccc1F)NC1CCCC1
O=C(CNC(=O)C(Cc1ccc(O)cc1)NCP(=O)(O)O)NO
CC(=O)N(C(=O)Nc1cc(-c2ccccc2)on1)C1CCCCC1
O=C(NCCCl)c1ccccc1
O=[N+]([O-])c1ccc(N=Nc2cccc(Cl)c2)cc1
CCN(CC)C(=O)CCNC(=O)c1ccco1
NC(CC(=O)O)C(=O)O
NC(=O)C(Cc1ccccc1)CC(NC(=O)Cn1c(-c2ccccc2)nc2ccccc21)C(=O)NCc1ccccc1
O=C(Cc1cccs1)OC1CCCC(F)(F)C1
CCOC(=O)CSc1cc(Cl)c(Cl)cc1Cl
COc1ccc(C#Cc2ccccc2F)cc1
S=C(NCc1ccco1)n1ccnc1
CN(C)CN1CCN=C1S
CCOc1ccc(NC(=O)CCn2nnnc2C)cc1
C=CC[n+]1c(C)cccc1C
CSc1ccc(NC(=S)N2CCc3ccccc3C2)cc1
CCC(CC)N(C(=O)COc1ccc(Cl)cc1)C1CCN(C(=O)c2ccccc2Cl)CC1
O=C(Cc1ccccc1Cl)N1CC(Cc2ccccc2)CC1=O
Cc1c(CCCSc2ccccc2)cccc1-c1nc2ccccc2o1
Cc1cnc(-c2cnc(N3CCOCC3)c(C#N)c2)n1-c1ccc(F)cc1
O=C(CCC(F)(F)F)c1ccccc1
CCOC(=O)c1ccc2oc(-c3ccccc3)cc(=O)c2c1OCCc1cccc(OCC(=O)O)c1
Cc1nn(C)c(C)c1Cn1ncc(N2CCC(Oc3ccccc3)CC2)c(Cl)c1=O
CC(C)(C)NC(=O)NCCO
COc1ccccc1S(=O)(=O)N1CCN(C(=O)CC(F)(F)F)CC1CN1CCOCC1
CC(C)NC(=O)c1ccc2ccccc2c1[N+](=O)[O-]
COc1cc(NC(=O)Cc2ccc(F)cc2)cc([N+](=O)[O-])c1
NCCCc1ccccn1
Cc1ccccc1C(NC1CCCC1)c1nccn1C
COc1ccc(CCn2nc(-c3cccc(NS(C)(=O)=O)c3)c3c(N)nc(C)nc32)cc1
O=C(O)CCSC(=O)COc1ccccc1
CCOc1ccccc1N1C(=O)c2ccccc2C1C(=O)O
O=C(NN=Cc1ccccc1)c1cccc(Cl)c1
CN(C)c1cccc(NC(=S)Nc2ccccc2)c1
CCCCNC(=O)CCc1ccccn1
CC(C)C1CC(NC(=O)N2CCCC2c2nc3ccccc3[nH]2)C2OCCCC2O1
CCOC(=O)CN1C(=O)CCN(C(=O)CC2CCCC2)CC(OC)c2ccccc21
COc1cc(C=C(C#N)C(=O)NCCCn2ccnc2)ccc1O
O=C(Nc1cccc(NS(=O)(=O)c2c(F)cc(F)c(F)c2F)c1)c1ccccc1
CNC(=O)CCC(=O)NCCC(c1ccccc1)c1ccc(F)cc1
CNC(=S)Nc1cccc(Oc2ccccc2Cl)c1
C=CC(C)=CCc1ccccc1OCc1cn(-c2ccc(F)cc2)nn1
CCOc1ccccc1NC(=O)c1ccccc1NC(C)=O
CCCc1ccc(-c2ccc(OC)nc2C#Cc2c(C)nc(N)nc2C)cc1
CCCCCCCCCCCC(=O)NC(C)c1ccccc1
O=C(O)c1ccccc1N1CCc2ccccc2C1
CCN(CC)C(=O)Nc1ccccc1[N+](=O)[O-]
CN(C)CCNc1ccc(OC(C)(C)C(=O)O)cc1
CCN(CC1=Cc2cc(OC)ccc2OC1)Cc1ccc(C)o1
CC(=O)NCn1cnc2ccccc21
Nc1nc(N)c2c(n1)CC1CCCC2N1
CC(C)CCC(O)C(C)C
CCOC(=O)Cn1c(=O)sc2ccccc21
O=C(O)c1ccc(C(=O)c2cccc(N3C(=O)CCC3=O)c2)cc1
O=C(O)C1=C(NC(=O)c2ccc(Cl)c(Cl)c2)CCC2C(NC(=O)C(O)c3ccccc3)C(=O)N12
O=C(O)CCc1ccc(S(=O)(=O)NCc2ccco2)cc1
COc1cccc(Oc2ccc(Cl)cc2Cl)c1
O=C(Nc1ccc(C(=O)NC2CC2)cc1)c1ccccc1
COc1ccccc1OCC(=O)NCc1ccc(Cl)cc1
O=C(O)c1ccccc1C1CC(=O)N1c1ccccc1
COc1nc2c(cc1NC(=O)c1ccc[nH]1)CCC(=O)N2
[O-][S+](Cc1c(Cl)cccc1Cl)c1nc2ncccn2n1
COc1cccc(C(O)=CC(=O)Oc2ccccc2OC)c1
Cc1cccnc1NC(=O)C1CC1c1ccco1
COc1ccc(NC(=O)n2cnc(-c3ccccc3)c2)cc1
O=C1c2ccc(=O)[nH]c2CC(c2cccc(Br)c2)C1CC1CO1
O=C(O)C(CC(c1ccccc1)c1ccccc1)(c1ccccc1)c1ccccc1
O=C(NCc1ccc(-c2nn[nH]n2)cc1)C1CCCN(Cc2ccnc(C(F)(F)F)c2)C1
CCc1cc(CCCCCCCN2CCC(c3ccccc3OC)CC2)on1
Cc1ccc2c(c1)S(=O)(=O)N=C1CC(NC(=O)c3ccc(Cl)cc3)CN12
CCC(O)(COC(=O)c1ccc(O)cc1)C(=O)OC(C)C
O=C(O)CCc1ccc(OC(=O)c2ccccc2C(=O)O)cc1
CCOC(=O)CCCC(=O)Nc1cccnc1
CN(Cc1nc2c(cnn2C)c(=O)[nH]1)c1ccc(F)cc1
CC(C)CC(NC(=O)c1ccc([N+](=O)[O-])cc1)C(=O)NC1=NCCS1
FC(F)(C1CCCC2(CCCCC2)C1)C(F)(F)C(F)(F)C1CCCC2(CCCCC2)C1
Cn1ccnc1CSCC(=O)NC1CCS(=O)(=O)C1
CCN(CC)S(=O)(=O)c1cc(Br)cc2c1N(C(=O)C1CC1)CC2
CCOC(=O)C(NC(=O)C(Cc1ccccc1)NC(=O)c1ccccc1F)C(C)C
CCCC(I)CCNC(=O)C(N)CC(=O)O
COc1ccc(CN2CC(=O)N3C(CO)C(c4ccc(-c5ccccc5)cc4)C3C2)cc1
CN(C)CC(N)CCCCNC(=S)Nc1ccc(-c2nc3c(F)cccc3[nH]2)cc1
CCN1C(=CC(C)=CC(=O)O)Sc2ccccc21
CN(CCOC(c1ccccc1)c1ccccc1)c1ccccn1
COC(CNC(=O)c1ccc(Cl)cc1)OC
CCOC(=O)Nc1nc2sc3ccccc3n2c(=O)c1Cl
CC(=O)NC(CC(C)C)C(=O)NC(C(=O)O)C1CCCCC1
O=C(O)c1ccccc1OCc1ccc(F)cc1
CC(C)CNC(=O)Nc1ccc(-c2nnc3n2CCCCC3)cc1
COc1ccc(CNC(=O)CCNC(=O)COc2ccc(F)c(F)c2)cc1
O=C1CC(=O)C2=C(C1)CC(c1cc(O)c(O)c(CN3C4CCC3CC4)c1)C(c1cccc3ccccc13)C2=O
O=C(CCc1ccccc1)NC(=O)OCc1ccco1
CC(=O)NC(CC(=O)Nc1ccccc1Cl)c1ccccc1
COc1ccccc1S(=O)(=O)NCCC(C)C
C=C(C)CN(CC)C(=O)c1ccccc1Cl
N#CNC1CCCN(Cc2ccccc2)CC1N(Cc1ccccc1)Cc1ccccc1
Cc1ccc(S(=O)(=O)NC(c2ccccc2)c2ccccc2)cc1
O=C(CN1CCOCC1)Nc1cccc(-c2cc(=O)c3ccccc3o2)c1
CCc1ccc(C)cc1SC
O=C(O)CCNC(=O)CCCCCn1ccc(-c2ccccc2)cc1=O
N=C(N)NCCCC(NC(=O)OCc1ccccc1)C(=O)O
CN(C)c1nnc(S)[nH]1
O=Cc1c(O)c(O)c(O)c(Cl)c1O
CCN(CC)C(=O)C1CCN(C(=O)c2ccc(C)s2)CC1
CCOC(=O)C(CCCc1ccccc1)OCC
CN(Cc1ccccc1F)C(=O)C(CC#Cc1ccccc1OC(F)(F)F)NC(=O)OC(C)(C)C
COCCCOc1ccccc1
O=C(O)CCCCCN(C1CCCCC1)S(=O)(=O)c1ccccc1Cl
CC(C)=CCCC(C)=CCOc1ccccc1C=CC=O
O=C(NCc1ccccc1[N+](=O)[O-])C(=O)c1c[nH]c2ccc(Br)cc12
CCN(CC(=O)NCC(c1ccccc1)c1ccccc1)C(=O)c1ccc(C)cc1
CCCCCCNC(=S)NCc1ccccc1
CC(C)CCN(C(=O)CN1CCN(S(=O)(=O)c2ccccc2F)CC1)c1c(N)n(Cc2ccccc2)c(=O)[nH]c1=O
CC(C)C(N)P(=O)(O)O
N#Cc1ccccc1Cc1cccnc1
Cc1cccc(S(=O)(=O)NC(=O)NC2(C)CCCC3(CCCCC3)C2)c1NC(=O)C(F)(F)F
CN1CCC(C(=O)Nc2nccc3c(Cl)cccc23)CC1
O=C1CSc2cc(NC(=O)Nc3ccccc3)ccc2C1
Cn1cc(C(=O)Nc2ccccc2)c(=O)c2cc(Cl)ccc21
CC(=O)Nc1c(C(=O)CCCCl)oc2ccccc12
O=C1N=C(Nc2ccccc2)SC1=Cc1cccs1
Nc1ccccc1-c1ccc(S(=O)(=O)c2cccc(CN3CCCCC(O)C3)c2)c(F)c1
COCCOc1ccc(C(=O)Nc2ccc3c(c2)CN(CC(O)(Cn2cncn2)c2ccc(F)cc2F)C3)cc1Cl
CC(C)c1ccc(Nc2nc(-c3c(Cl)cccc3Cl)nc3ccccc23)cc1
CC(CCCN(C)C)Nc1cncc(-c2ccccc2)n1
COc1cc(O)c(C(=O)c2ccccc2)c(O)c1
N#Cc1ccc(OCC(O)CO)cc1
O=C(NCCCCNCc1ccc(F)cc1)C1CC1
C=C(C)C1CCC2(O)C1CC(O)C1C(C)(C(=O)O)C(O)CCC12C
C=CCN1C(=O)C(c2cccc(Cl)c2)CC1C
COc1cc(CN)c(OC)c(Cl)c1O
COc1ccccc1C=CC(=O)O
O=C(NCC(O)c1ccccc1)Nc1nc2ccc(F)cc2s1
CCCCCC(=O)NC1=NCCN1
FC(F)(F)c1ccc(-c2nnc(-c3ccccc3)o2)cc1
COCCNC(=S)NCC(=O)N1CCN(c2ccccc2F)CC1
Cc1cc2c(cc1OCCNCc1ccncc1)C(C)(C)CCC2(C)C
O=C(c1ccccc1)c1cc2ccccc2o1
CCCS(=O)(=O)N1CCN(C(c2ccccc2)c2ccc(F)cc2)CC1
CC(C)CC(N)c1cccnc1
C#CC(CSCCN=Cc1ccc(Cl)cc1)NC(=O)C(C)NC(C)=O
COC(=O)C1=C(C(=O)OC)N2CCN(c3ccccc3)CC2C1
COc1cc(CNC(=O)COC(=O)c2ccc(OC)c(OC)c2)cc(OC)c1
CCCCCC(=O)Nc1ccc(C(=O)OCC(C)(C)C(=O)O)cc1
Cc1cc(C)cc(-n2c(Cc3ccncc3)nnc2SCC(=O)O)c1
COc1ccccc1S(=O)(=O)Nc1cccc(Br)c1
CC(=O)C[N+](C)(CCCC(=O)O)Cc1ccc(Cl)c(Cl)c1
CCOC(=O)COC(=O)c1cc(NC(=O)c2cccs2)ccc1O
Oc1cc2c(cc1O)CC(NCCNc1ccccc1)CC2
CC(C)(N)C(=O)Nc1ccc(N2CCc3ccccc3C2)c(Cl)c1
COc1ccc(Cl)cc1-c1cc(-c2n[nH]c(=O)[nH]2)n[nH]1
O=C(NCCOCc1ccccc1)NCC1CCOC1=O
Cc1ccc(-c2nnc(N3N=C(c4ccc(Br)cc4)CC3c3ccccc3)o2)cc1
CCc1ccccc1CNC(=O)COC(=O)Cc1cc(OC)c(OC)c(OC)c1
CC(C)CC(NC(=O)C1CCN(S(=O)(=O)c2ccccc2)CC1)C(=O)NCc1ccccc1
CCCN(C(=O)c1ccc(NC(=O)c2ccco2)cc1)C1CCS(=O)(=O)C1
COC(=O)CC(NC(=O)N1CCc2ccccc2C1)c1c[nH]cn1
C[N+]1(COP(N)(=O)N(CCCl)CCCl)CCCCC1
CC1(C(=O)Nc2cccc(C(F)(F)F)c2)Cc2cc(Br)ccc2O1
O=C(NC1CC1)c1ccco1
O=C(O)c1cn(CCO)c2ccccc2c1=O
C=CC(=O)NCC(=O)Nc1ccccc1
CCOC(=O)c1c(O)cc(O)c(C(=O)c2ccccc2)c1O
CN(CC(=O)Nc1ccc(C(F)(F)F)cc1)C(=O)c1ccc(OC2CCN(C(=O)c3cccnc3Cl)CC2)cc1
O=C(NCC(O)CN1CCN(c2ccccc2Cl)CC1)c1ccc(Br)o1
Cc1ccc(-c2ccc(S(=O)(=O)NC(Cc3ccccc3)C(=O)O)cc2)cc1
COc1ccc(CNC(=O)CSc2nnc(NC(=O)c3ccc(OC)cc3)s2)cc1
O=C(Nc1cccc(S(=O)(=O)N2CCOCC2)c1)c1ccccc1
COc1cc(CC(=O)NCC2(O)CCOC2)c(OC)cc1Cl
COc1ccc(-c2nn3c(-c4ccc(NC(=O)Nc5cccc(F)c5)cc4)c(-c4ccccc4)nc3s2)cc1
Clc1cccc(-c2nn3c(-c4ccccn4)nnc3s2)c1
CCOC(=O)C(CCCCNC(C)=O)C(=O)C(=O)Nc1ccccc1
CC(=O)NC1CCCCn2c(-c3ccc(C(=O)N(C)C)cc3F)cnc21
O=C(O)CC1CCCO1
CC(C)(C)NC(=O)NC1(c2ccccc2)CCCC2(CCCCC2)C1
N#CCCNC(=O)CCn1c(-c2ccccc2)c(-c2ccccc2)sc1=S
NC(=O)C(Cc1ccccc1)NC(=O)C1CCCCC1
COc1ccccc1CNc1cc(C)nc(-c2cccc(Cl)c2)n1
CC(=O)OCC=CCOC(C)=O
N#Cc1ccc(CC(=O)NCCCNC(=O)c2ccccc2Cl)cc1
CC(C)CCC(O)C(CCC(C)C)NC(=O)C(CC(C)C)NC(=O)OCc1ccccc1
Cc1nc(CC(=O)N2CCCC(C(C)C)C2)cs1
CCC(C(=O)Nc1ccccc1)N1CC(=O)C(=O)C1=N
COC(=O)C(C)(C)O
CC(=O)C(CCO)Nc1nc(=O)cn[nH]1
C#CCNC(=O)c1cccc(N2CCN(c3ccccc3)CC2)c1
CC(NC(=O)c1cc2c(=O)n(Cc3cccc(F)c3)c3cnccc3c2[nH]1)c1ccc(C(=O)O)c(F)c1
CCCCCC(=O)OCCCc1ccc(C)cc1
COc1cccc(CNc2nc3ccc(C(N)=O)cc3s2)c1
O=Cc1ccc(-n2cc(COC(=O)c3c(Cl)cccc3Cl)nn2)cc1
CCC(C)(C)OC(=O)c1ccc([N+](=O)[O-])cc1
COc1c(O)c(CC=C(C)C)c(O)c(OC(C)=O)c1CC=C(C)C
Cc1ccc(NC(=O)Cc2ccncc2)cc1N1CCNCC1
Cc1cc(C)cc(NC(=O)C(CC(C)C)NC(=O)OCc2ccccc2)c1
Cc1cc(OCC(=O)NCCO)cc(C)c1C(=O)NCCCN(C)C1CCCCC1
COCC(=O)NC1Cc2cc(OC)ccc2OC1(C)C
CCCCN(CCCC)c1ccc2c(N(C)C)c3ccccc3nc2c1
CCCCCCCCCCCCCCCCCCCCCCCCCOc1ccc2c(c1)c(C(=O)C(CC(=O)O)c1ccc(C(C)(C)C)cc1)cn2CCCCc1ccc(OC)cc1
CCCC(O)c1cccc(Cl)c1-c1nc2ccccc2s1
CC(C)C(=O)Oc1ccccc1
CCCN1CCN(Cc2ccccc2)C2CS(=O)(=O)CC21
O=C(O)c1cc(Cl)nc2ccccc12
CC1(C)CCCCC1=O
CCN(CC)CCC(=O)Oc1c(Br)cc(Br)cc1Br
COc1cc2oc(=O)ccc2c(OC)c1OC
COCCCNC(=Nc1nc(C)cs1)Nc1cc(C)nc2ccccc12
O=C(COc1ccccc1)c1cccnc1
CCc1nc(C(=O)NC(CC(C)C)c2cccnc2)c(C)n1C1CC1
CC(C=CC(C)(C(F)(F)F)C(F)(F)F)=Cc1ccco1
CCC(c1ccccc1)(c1ccccc1)c1ccccc1Cl
CC(C)=CC(=O)C(C)(C)C(=O)O
CNCCCC(=O)O
CN(C)CCN(Cc1ccncc1)S(C)(=O)=O
COc1ccc(-c2n[nH]c(NCCN3CCOCC3)nc2=O)cc1
O=C(O)C(=O)CCCCN1C(=O)c2ccccc2C1=O
CC(C)=CCC(O)C1CC(=O)CN1
CC(=O)NC(CCCNc1nnc(C)s1)C(=O)Nc1ccccc1Cl
CN(CC(=O)O)C(=O)CCCCCCC(=O)NC(CC(N)=O)C(=O)O
Cn1cc(S(=O)(=O)Nc2cccc(-c3nc(NC4CCCC4)c4sccc4n3)c2)cn1
CC(C)c1ccc(S(=O)(=O)N2CCCC2C(=O)NC(CN(C)C)c2ccccc2)cc1
CCN(CC)CC(CO)N(Cc1ccccc1)Cc1ccccc1
CNC(=O)CN1C(=O)c2ccccc2C1=O
O=C(NC1CCS(=O)(=O)C1)c1ccc2nc3n(c2c1)CCC3
Nc1ccc(S(=O)(=O)N2CCC(C(=O)NCCCOc3ccc(F)cc3)CC2)cc1
CC1OC(=O)C2CC3CCCCC3C(C=NNC3=NCCN3)C12
COC(=O)NCC(=O)NC(COc1ccc(OC)cc1)C(=O)O
O=C(O)CCCOc1ccccc1
CCOC(=O)C1(Cc2cccnc2)CCN(C(=O)c2csnn2)CC1
CCN(CC)C(=O)Cc1ccc(N)c(F)c1S(C)(=O)=O
CCN(CC)C(=O)c1ccc(OC2OC(CO)C(O)C2O)cc1O
COc1ccc(-c2cnc(NC(=O)c3cccs3)o2)cc1
CC(C)c1ccc(OCc2ccccc2)cc1
Cc1ccnc2c(Nc3[nH]c4c(c3CCCN3CCN(C)CC3)CCCC4)cccc12
CC(C)CN1CCC(Cn2nnc(-c3ccccn3)n2)CC1
CN(C)c1ccccc1CNC(=O)c1ccco1
CCCCCCNC(=O)NC(C)C
COC(=O)c1ccc2cc(OC)c(OC)cc2c1NC(=O)CN1C(=O)NC2(CCCCc3ccccc32)C1=O
CC(C)(C)NCC(O)c1ccc(-c2cccc(Cl)c2)c(O)c1
CC1CN(C(C)CO)C(=O)c2cc(NC(=O)CCN3CCOCC3)ccc2OC1CN(C)S(=O)(=O)c1ccc(Cl)cc1
CCOP(=O)(OCC)C(Cl)(Cl)c1ccccc1Cl
O=C(CNC(=O)c1ccccc1)Oc1ccccc1
CCCCCCSc1nc2cc(C(=O)c3ccc(F)c(F)c3)ccc2n1CCCC
COc1ccc(-c2nn(CCO)cc2C=CC(=O)c2cccn2C)cc1
COc1ccc(CN2CC3C=C(c4ccccc4OC)CC3C2)cc1OC
CC(C)COc1ccc(NC(=O)c2cc(=O)c3c(Cl)cccc3o2)cc1
COc1ccc(Cn2c(C3CC(O)C(CO)O3)nc3cc(F)ccc32)cc1
O=C(CCCCC(=O)Nc1ccc2c(c1)OCCO2)NO
O=C(Cc1cccc(Cl)c1)Nc1cn(Cc2ccccc2)nc1C(=O)O
O=C(CCN1CCCC1)NO
OCN(Cc1ccccc1)C(=S)c1ccccc1
S=C(NCc1ccco1)N1CCCC1
COc1cccc2c1NCCC2CCl
CCOc1c(C(=O)NCCc2ccccc2)c(C)n(Cc2ccc(-c3ccccc3)cc2)c1C
COc1ccc(C=C(C#N)C(=O)Nc2ccc3c(c2)OCO3)cc1OC
O=C(NCCC1CCN(C(=O)c2ccco2)CC1)C(c1ccccc1)c1ccccc1
Cc1cc2cc(N3C(=O)c4oc5ccccc5c(=O)c4C3c3c[nH]c4ccccc34)ccc2[nH]1
COc1ccc(CN2CCN(CC(=O)NCc3ccccc3F)CC2)c2c1C(C)=CC(C)(C)O2
CN(C(=N)Nc1cccc(F)c1)c1ccccc1
CC(C)NCC(O)C(N)c1ccccc1
CCCCCCCC(=O)NCc1ccc(OCC(=O)CN2CCN(c3ccc(F)cc3)CC2)cc1
O=C(NNC(=S)NCc1ccco1)c1cccnc1O
O=C(Nc1cccc(F)c1)N1CCN(C2CCCC2)CC1
COc1ccc(N(C(=O)c2ccccn2)C(C(=O)NCC(C)C)c2cc(-c3ccccn3)ns2)cc1Cl
O=C(CCc1ccccc1)NCc1ccccc1
O=C(CN1CCC(c2ccccc2)CC1)N1CCN(c2ccccc2)CC1
COc1cc2c(c(OC)c1-c1ccc(F)cc1)C=CC(C)(C)O2
O=C1CC(c2ccccc2)(c2ccccc2)OC(C(=O)NCc2ccccc2Cl)CN1
O=C(Cc1ccccc1F)NC1CCc2ccccc21
O=C(CN1CCSCC1)NC(c1ccccc1)c1ccccc1
Cc1ccc(CCC(=O)NCCCCCCCCCCCCNCCCNC(=O)CCCCC2SCC3NC(=O)NC32)cc1
CCCCCC(=O)NC(CC(=O)NCC(=O)OCC)C(=O)NO
COc1cc(NC(=O)S(=O)(=O)c2csc([N+](=O)[O-])c2)c(C(=O)O)cc1OC
COC(=O)C(NC(=O)CCC(=O)NC1CC1)C(C)C
O=C(c1ccsc1)N1CCC(n2c(=O)n(Cc3ccccc3)c3cccnc32)CC1
Oc1ccccc1CC(c1ccccc1)n1ccnc1
COc1ccccc1NC(=S)NC1CCS(=O)(=O)C1
CCCCC(N)C(=O)O
CN(C)CCc1ccccc1
CC(NC(=O)C(C)(C)C)C(=O)Nc1ccccc1
C=CCCCCCC=CC(O)CCC(=O)O
CCOCC(=O)Nc1cc(C(=O)N2CCN(C)CC2)ccc1Cl
CN(c1ccc(C(=O)Nc2ccccc2Oc2ccccc2C(=O)O)cc1)S(C)(=O)=O
COc1ncccc1CN(C)Cc1ccoc1
CNC(=O)c1ccccc1OC
CC(C)=CCC(CO)C(C)C(O)c1ccc(O)cc1
CC(C)C(CO)NC(=O)c1ccc(Cl)cc1
Cc1ccc2c(c1)N(C(C)C(O)COc1ccc(F)cc1)C(=O)CO2
S=C(NCc1ccccc1)N1CCCC2(CCNC2)C1
CCCC(c1ccccc1)N1CCOCC1
CC(C)(C)C(=O)C(O)(c1ccccc1)C(F)(F)F
Cc1ccccc1OCCN1CCNCC1
Cc1csc(-c2cc(C(=O)N3CC(O)C(O)C3)oc2C)n1
CCOC(=O)C12CCC3C(CCC4(C)CC(O)CCC34C)C1CC(c1ccccc1)C2CC
CCCCCCCCCCc1ccccc1O
CS(=O)(=O)c1ccc(C(=O)OCCC(=O)O)cc1
O=C(COc1ccccc1)NCCN1CCN(C2CCS(=O)(=O)C2)CC1
NC(CCC(=O)Nc1c(F)c(F)c(F)c(F)c1F)C(=O)O
Cc1cc(OCc2cc(O)c(O)c(O)c2)c2ccccc2n1
O=C(NC(Cc1c[nH]cn1)C(=O)NC(Cc1ccccc1)C(=O)N1CCCC1)c1cccc2ccccc12
CCOc1ccc(Oc2ccccc2)c(C(=O)O)c1
COc1ccc(S(=O)(=O)Nc2ccccc2-c2nc(-c3ccccc3)no2)cc1
CCCCC(CO)N(O)C(C)=O
CC(C)c1ccccc1OS(N)(=O)=O
CCSC(C)Cc1ccccc1
CC(CN=C(S)NCc1ccccc1)Oc1ccccc1
COc1ccccc1Sc1ccc(C)cc1[N+](=O)[O-]
NC(=O)CNC(=O)c1ccc(-c2noc(C(F)(F)F)n2)cc1
Cc1cc(C)c(S(=O)(=O)N2CC(c3ccccc3C(F)(F)F)=NC(C(C)C)C2)c(C)c1
CCCCCCCC(O)CO
CN(C)C(=O)Nc1ccc([N+](=O)[O-])cc1
O=C(COC(=O)c1ccccc1)Nc1ccccc1Cl
CCCC(=O)Nc1ccccc1
Cc1ccccc1NC(=O)C(CC(=O)NC1CC1)NS(=O)(=O)c1cccc(F)c1
CS(=O)(=O)NCCNC(=S)Nc1ccccc1
O=C(Cn1cnc2ccccc21)C(F)(F)F
O=C(COC(=O)CCNC(=O)c1ccc(Cl)cc1)Nc1ccc(Cl)cc1
N#Cc1cc(S(=O)(=O)NCc2ccc(F)cc2)ccc1F
COCCN1CC(N2CCc3ncccc3C2)CC1=O
Cc1ccc(CC(=O)Nc2sc3c(c2C#N)CCC(C)C3)cc1
COc1cc(NC(C)=O)c(C(=O)OCc2ccccc2[N+](=O)[O-])cc1OC
O=C(CBr)NC1CCCCCCC1
O=C(NCC(F)(F)F)c1cnc(OC2CCN(Cc3ccc(C(F)(F)F)cc3)CC2)c(Cl)c1
N#CC(=CNN=Cc1ccc(F)cc1)Sc1nnc[nH]1
COC(=O)NN=Cc1c(O)cccc1OC
Cc1c(C(=O)NC2CCCN(S(=O)(=O)c3ccccc3F)CC2)cnn1-c1cccnc1
CC(C)(C)c1ccc(C(CNC(=O)c2cccc(C(F)(F)F)c2)N2CCOCC2)cc1
O=C(O)C(Cc1cccc(O)c1)NS(=O)(=O)c1ccc(F)cc1
CN(CC(=O)c1cccs1)c1nc2ccccc2o1
CC(=O)N(Cc1ccc(Cl)cc1)Cc1cccc(C(=O)Nc2ccc(NC(=O)CC#N)c(C(F)(F)F)c2)c1
O=C(O)CC(Nc1ccccc1)C(Cl)Cl
CNC(=O)c1csc(NC(=O)CCCCCNC(=O)C(Cc2ccc(OCc3ccccc3)cc2)NC(C)=O)n1
COc1ccccc1CCCC(=O)Nc1cccc2cccnc12
CCCSC(Sc1c(Cl)c(Cl)c(Cl)c(Cl)c1Cl)C(Cl)(Cl)Cl
O=C(NCCCN1CCCCC1=O)c1cccc(Cn2cnc3ccccc3c2=O)c1
N=C(N)Nc1ccc(OCc2ccc3c(c2)OCO3)cc1
O=C(O)C(Cc1c[nH]c2ccccc12)=NNc1ccc(Br)cc1
Cc1nnc(NC(=O)c2ccc(F)cc2NS(=O)(=O)c2ccc(F)cc2)s1
CCOC(=O)C(C#N)=Cc1ccc(S(=O)(=O)Nc2ccc(OC)cc2)s1
COc1ccc(Nc2cc[n+](Cc3ccccc3)c3ccc(Br)cc23)cc1C
COc1cc(N2CCN(CCN(C)Cc3cn(-c4ccc(C)cc4)nc3-c3ccc(F)cc3)CC2)c2ncccc2c1
COc1ccc(NC(=O)CNC(=O)c2ccccc2O)cc1
COCc1ccccc1N1CCN(c2cc(N3CC(O)CC3CO)ncn2)CC1
COc1ccccc1C(CCO)N1CCCC1
CN1CCN(c2ccc(-c3nc4ccn(-c5ccc(F)cc5)cc-4n3)cc2)CC1
COC(=O)C(O)(Cc1ccc(OC)c(OC)c1)C(=O)OC
CC1=CC(C)(C)Nc2ccc(C(=O)N3CC(OCC4CC4)C3)cc21
NC(=O)Nc1nc(C(=O)N2CC(F)CC2CNC(=O)C=Cc2ccc(F)c(F)c2)cs1
CC1CC(C)(C)NC(=NS(=O)(=O)c2ccccc2Cl)N1
COc1ccccc1C1OCCN(c2ccc(C)cc2)C1=O
CN(Cc1c(F)cccc1F)C(=O)c1cc2c(s1)CCCCC2
O=C(NCCCN1CCN(c2ccccc2)CC1)c1ccc2nccnc2c1
CNC(=O)C(=O)N1CCN(C(=O)c2ccc(F)cc2)CC1
Cc1c(NC(=O)C(C)NC(=O)C2CC2)cccc1-c1nc2ccccc2o1
NC(CCNCCNC(=O)Nc1ccccc1)C(=O)O
O=C(c1ccccc1F)N1CCOCC1
Cc1c(C(=O)NC(C)CO)cnn1-c1ccccc1
COC(=O)C(=Cc1ccccc1)c1cc(O)cc(O)c1
CCCC(CCC)Nc1c(N2CCN(c3ccccc3OC)CC2)c(=O)c1=O
CC1=C(C#N)C(=CC(C)(C)C)C(=O)C1(CC(C)C)C(=O)O
O=C(CN1CCOCC1)NCc1cccc(OCCN2C(=O)c3ccccc3C2=O)c1
CN(C)CCOc1c(O)cccc1CNC(=O)c1ccccc1Cl
Cn1c(NC(=O)c2cccc(C(F)(F)F)c2)nc2cc(Br)ccc21
O=P(O)(O)C(O)(Cc1ccc(Cl)cc1)P(=O)(O)O
CC(C(=O)Nc1ccccc1F)N1CCN(S(C)(=O)=O)CC1
Cc1oc(-c2cccc(C(F)(F)F)c2)nc1CN1C(=O)N=C(N2CCOCC2)C12CCCCC2
O=C(Oc1ccccc1Cl)c1ccc(Cc2ccccc2)o1
Nc1ncnc2c1ncn2C1OC(COS(=O)(=O)N[N+](=O)[O-])C(O)C1O
N#CCc1c(-c2ccc(F)cc2)nc(CC2(CO)CCCC2)n1C1CCCCC1
CC(C)c1ccc(NC(=O)Cn2c(=O)ccc3c(S(N)(=O)=O)cccc32)cc1
COc1ccc(NC(=O)C(Cc2ccccc2Cl)NC(=O)C2CCC(=O)N2)cc1
COC(=O)C(NC(=O)CSc1ccccc1)c1ccccc1
N=C(Nc1ccc(-c2ccccc2)cc1)N1CCOCC1
O=C(O)C(O)(c1ccccc1)c1cccnc1
Cc1cccc(C(=N)N)n1
Cn1cc(NC(=O)c2ccc(F)cc2)ccc1=O
Cc1cc(CC(C)C(=O)Nc2cccc3c2OCCO3)nc(N)n1
CCC(C)C(N)C(=O)N1CCc2ccccc21
O=C(NCc1ccc(Cl)cc1)c1nc2ccccc2s1
Cn1cnc(S(=O)(=O)Nc2cc(-c3ccc(F)cc3F)cnc2N)c1
CC(=O)N(CC(CC(N)=O)NC(=O)C1CC1)c1ccccc1
OCCn1c(Br)nc2ccccc21
O=C(NC(C(=O)O)c1ccc2ccccc2c1)C(Cc1c[nH]c2ccccc12)NC(=O)C12CCC(=O)N1C(=O)CS2
O=C(NCCc1ccccc1)c1cccc(C(F)(F)F)c1F
O=S(=O)(Cc1ccc(Cl)cc1)c1snnc1-c1ccccc1
CCOC(=O)CCCOC(=O)CCCc1ccccc1I
CCCCN(CC)c1ccc(Cl)cn1
Cc1ccc(Nc2nc3ccccn3c(=O)c2C=C2C(=O)NC(=O)NC2=O)cc1
CC(C)CN1CCN(Cc2ccccc2OC2CCCC2)C(CCO)C1
CC1(C(=O)NCc2ccco2)CCN1C(=O)Cc1ccccc1
O=[N+]([O-])c1ccccc1C(F)(F)c1ccc(F)cc1
O=C1NCC(c2ccccc2)(c2ccccc2)C=C1C(c1ccccc1)c1ccccn1
CC(C)C(CC(=O)O)C1CCCC1
CN(C)CCOc1ccccc1
CCOC(=O)CC(c1ccccc1)N1CCN(Cc2ccccc2F)CC1
COc1cccc(-c2nc(C(=O)O)cn2C)c1
Cc1nc(CC(=O)NCc2cn3c(n2)CN(C(=O)c2ccco2)CC3)cs1
C#Cc1ccc(NC(=O)Cn2ncccc2=O)cc1
CN(C)c1cccc(C(=O)N2CCN(c3ccc(O)cc3)CC2)c1
N#Cc1ccc(-c2nc3ccccc3s2)c(NCCCl)c1
Cc1nc(N)nc(N)c1CCC(=O)NC1CCNC1
COCC(=O)NC(=S)NNC(=O)c1cccs1
CCn1ccc(C(=O)NCC2CCCC3CN(C(=O)c4cc5cc(F)ccc5[nH]4)CC23)n1
CCOCCCNC(=O)CN(CCc1ccccc1)S(C)(=O)=O
CCn1cc(C(=O)N2CCCC(c3ccccc3)C2)c(C)n1
Cc1ccccc1Sc1nc2ccccc2c(=O)n1Cc1ccc(Cl)cc1
CC(CO)OCCOC(=O)c1ccc(F)cc1
Cc1nc(C2CC2)nc2ccc(Nc3ncnn4ccc(-c5nncn5CCO)c34)cc12
C=CC(=O)N1Cc2ccccc2CC1C(=O)O
CC(C)(C)c1cc(NC(=O)NCc2cccnc2)no1
CC(C)c1ccc(S(=O)(=O)N2CCN(c3ncccn3)CC2)cc1
O=C(NCc1cccnc1)c1ccc(Cl)cc1
CC(C)(C)NC(=O)C(CC(N)=O)NC(=O)C1(c2ccccc2)CC1
O=C(CCCCC(=O)NC(CO)C(F)(F)F)NO
O=C(CCc1ccccc1)OCc1ccccc1
COc1ccccc1CNC(=O)Cn1ncc2c3ccccc3n(Cc3ccccc3)c2c1=O
CC1CCC(C(=O)c2cc3cc(O)ccc3[nH]2)C(C)(C)C1
CC(=O)Nc1ccc(OC(=O)c2ccco2)cc1
C#CCNc1ccc(C(=O)O)c2ccccc12
Cc1ccc(CN2CCN(Cc3ccc4cc(-c5ccccc5[N+](=O)[O-])oc4c3)CC2)cc1
O=C(CSc1nc(=O)c2ccccc2[nH]1)N1CCCCC1
COc1cc(CCCN2CCOCC2)cc(OC)c1OCC(=O)N1CCCC1
CC(Oc1ccc(S(=O)(=O)c2ccc(C#N)cc2)cc1)C(=O)N1CCCC1
C=C1CC(O)(c2ccc(Cl)c(C(=O)c3ccc(Cl)c(Cl)c3)c2)c2ccccc21
O=C(NCc1nnc(-c2ccccc2)[nH]1)C(c1ccccc1)c1ccccc1
CCCC(NC(=O)NC(Cc1ccc2cnccc2c1)C(=O)O)C(=O)NC(CCC(=O)O)C(=O)Nc1nccc2ccccc12
C=CCNc1cc(CCC(=O)O)nc2ccc(C(F)(F)F)cc12
CC12CCC3C4CC(=NNC(N)=O)CCC4CCC3C1CCC2O
CCc1c(O)cc2c(c1O)C(=O)C1=C(C2=O)C2(OC1)OCc1c(O)ccc(O)c1CO2
Cc1ccc(S(=O)(=O)Nc2cc(Br)ccc2O)cc1
Cn1cc(C2C3CC(N4CCN(Cc5ccccc5)CC4)CC32)cn1
O=C(CCSCCc1ccccc1)Nc1ccccc1C(=O)O
CNC(=O)CCC(=O)N1CCC2(CCC(=O)N(CC3CC3)C2)CC1
CC(=NNC(=O)c1cc(Oc2ccc([N+](=O)[O-])cc2)n[nH]1)c1ccccn1
CCOc1cc(-c2ccc(-c3ccccc3)cc2)c2c(c1)N(C(C)=O)C(c1ccc(-c3ccccc3)cc1)S2
O=C(COC(=O)CCC1N=C(c2ccccc2)NC1=O)Nc1cccc(C(F)(F)F)c1-c1nc2cc(C(F)(F)F)ccc2[nH]1
CC1CCCC(NC(N)=NC(=N)Nc2ccc(Cl)cc2)C1
Cc1ccc(NC(=O)Cn2c(=O)oc3c(S(=O)(=O)N4CCCCCC4)cccc32)cc1
CN1CC2(CCN(Cc3ccc(F)cc3)CC2)CC1CN1CCN(Cc2ccccc2F)CC1
O=C(C1CCOCC1)N1CCCN(C(C(F)(F)F)C(F)(F)F)C(=O)C1
COC(=O)CCCCCN
CC(C(=O)Nc1ccc(Oc2ccccc2)cc1)c1ccccc1
Cc1ccc(C(=O)O)cc1
CCCCCCCCCCCCCC(=O)O
COc1ccc(-n2c(-c3cccc(OCC(=O)N4CCN(c5ccc(F)c(F)c5)CC4)c3)nc3c(Cl)ccc(C)c3c2=O)cc1
CC(C(=O)NC(C)(C)C)N(c1ccccc1)c1ccccc1
O=C(NC(Cc1ccc(F)cc1)C(=O)Nc1ccc(C(F)(F)F)cc1)C1CCC1
CSCCCCCCC(NC(=O)c1ccccc1)C(=O)NCc1ccccc1O
CC=C(C)C(=O)CCC(C)(CC(=O)O)C(C)=O
O=C(O)C1(O)CCCCCC1
CC(C(=O)NCc1ccccc1)c1ccccc1
CC(=O)c1cc(CC(CCCCCC(=O)O)C(=O)O)ccc1O
COCCCCCNC(=O)c1ccccc1OCC(F)(F)F
CNC(=O)CSc1nc2ccccc2[nH]1
CC(C)n1c(Br)nc2ccccc21
COC(=O)c1c(O)cc(OC)cc1OC(=O)c1ccc(NC(=O)c2cc(OC)c(OC)c(OC)c2)cc1
Cc1ccc(NC(=O)c2ccccc2Cl)cc1N1CCCC1=O
COc1ccccc1-c1ccccc1O
Cc1ccccc1C(=O)OCC(=O)NC(Cc1ccccc1)C(O)CNC(C)(C)C
CN(C(=S)NC(=O)c1ccco1)c1ccccc1
Cc1ccc(-n2cccn2)cc1[N+](=O)[O-]
O=C(Cc1cccs1)NCCN1CCOCC1
O=C1NC(=NN=Cc2ccco2)SC1COCc1ccccc1
CC1(C)CC(O)=CC(=O)C1c1cccs1
O=C(CC(=O)c1ccccc1)Nc1cccnc1
NCCN(Cc1ccccc1)C(=O)C(Cl)Cl
CC(O)C(=O)Nc1ccccc1C(=O)N1CCN(CCc2ccncc2)CC1
CC(C)SCC(=O)Nc1cccnc1
C=C1CC2(C)CCC(C(C)CO)C2C2CCC3C(=O)C(C)CC3C12
CC(NC(=O)c1ccco1)C(=O)NCc1ccc(C(=O)Nc2ccc(Cl)cn2)cc1
O=C1NC(=S)NC(c2ccccc2)C1c1ccccc1
Cc1ccc2c(c1)C(=O)N(CC1(C#Cc3ccc(-c4nnn(C)n4)cc3)NC(=O)NC1=O)C2
CCOP(=O)(Cc1ccccc1C=NO)OCC
O=S1(=O)N=C(Nc2ccccc2)OC23CCCCC21CCCC3
CC=CCC(C)CCO
Cc1ccccc1N1CCN(C(S)=NCc2ccc(F)cc2)CC1
CCOc1ccc(C=CC(=O)C=Cc2ccccc2)cc1
CC(Nc1ccccc1CN)c1ccccc1
COc1ccc(NC(=O)COC(=O)c2cc(Cl)nc3ccccc23)cc1
S=C(NCc1ccccc1)NCc1ccco1
Cc1cccc(NC(=S)NCCCOc2ccc(CN3CCC(C(C)(C)C)CC3)cc2)c1
CCc1ncc(CN2CCc3c([nH]c4ccccc34)C2c2ccc(Cl)cc2)cn1
CC(C)CC(=O)Nc1ccc(Cl)cc1
N#CCCCC(C(=O)NCc1ccccc1)N1CCC(N2C(=O)N(Cc3ccc(Cl)cc3)CC2c2ccccc2)CC1
CS(=O)(=O)CC(NCC(F)(F)F)C(F)(F)F
COCCN1C(=O)C(C)=C(Nc2cccc(Cl)c2)C1=O
Cc1ccc(CC(=O)NCCc2nnc(SCc3ccc(Cl)cc3)n2C)cc1
CC1CN(C(=O)CNC(=O)OC(C)(C)C)CCC1(O)C1CCOCC1
Oc1nncc(-c2ccccc2)n1
O=C(COc1ccccc1)Nc1nncs1
CCN(CC)CC(=O)NC(C)C
Cc1ccccc1-c1nc(-c2cccc(-c3ccccc3)c2)no1
CCS(=O)(=O)N1CCC(O)(c2ccccc2)CC1
COC1CCN(C(=O)NCc2ccccc2Cl)CC1
O=C(Cc1coc2cc(O)c(-c3ccccc3)cc12)NCC1CCCO1
CCOC(=O)C1(O)CC(O)C(O)C(O)=C1C(C)=O
CC(=O)NC(C(=O)NCc1ccccc1C#N)c1ccc(-c2cc3ccccc3o2)cc1
CC1CN(C(C)CO)C(=O)c2cc(NC(=O)Nc3ccc(C(F)(F)F)cc3)ccc2OC1CN(C)Cc1ccc(Oc2ccccc2)cc1
O=C(O)CSC(=S)N1CCCCCC1
CC(NC(=O)Oc1ccccc1)c1cccnc1
CCCCCC(=O)NC(=S)Nc1ccccc1
CC(COc1cccc2cccnc12)NC(=O)COc1ccccc1Cl
CCCCNCC(O)c1ccccc1O
O=C1C(N2C(=O)C3C4C=CC(C4)C3C2=O)CCN1Cc1ccccc1
COc1ccc(C(=O)OC2CCC3C4CCc5cc(O)ccc5C4CCC23C)cn1
C[N+](=[N-])CCCNc1nc(NCC2CCCCC2)ncc1C(=O)NCCN1CCOCC1
O=C(COC(=O)c1cnccn1)NC(=O)c1cccc(OC(F)F)c1
COc1ccc(Cn2c(NCc3ccccc3)nc3ccccc32)cc1
O=C(NCc1ccccc1)c1ccco1
CCCC(C)N=C(S)N(Cc1ccco1)C(C)C(=O)Nc1ccccc1OC
CCCCNC(=O)C1CCCN(C2CCN(C(=O)c3ccc(C(C)(C)C)cc3)CC2)C1
CC(C)c1ccc(C(=O)Nc2ccc(C(=O)O)c(C(=O)O)c2)cc1
CC1(C)CC(NS(C)(=O)=O)=Nc2ccc(Cl)cc21
COc1cccc(CNC(=O)CSCC(=O)Nc2cccc(C(C)=O)c2)c1
Nc1cc(=O)nc(-c2ccc(CN3C(=O)C(=O)c4ccccc43)cc2)[nH]1
CCCCCCC(=O)OCc1ccc(Br)cc1
CC(C)CNCC(O)CN(C)c1ccccc1
NC(CNC(=O)c1cncc(OCc2ccccc2)c1)C(=O)O
CC(C)Nc1nc(C(=O)NCc2ccccc2)cc(-c2ccccc2)n1
CCCCC(=O)Nc1ccccc1C(=O)c1ccccc1Cl
Cn1c(SCc2ccccc2)nc2sccc2c1=O
CC(C)c1[nH]nc2c1CN(c1ncnc3c1cnn3-c1ccccc1)CC2
O=C(O)C=Cc1ccccc1
CS(=O)(=O)Nc1cc(-c2nc3ccc(OCc4cccc(Cl)c4)cc3o2)ccc1O
CC(=O)Nc1ccc(NC(=O)c2cccc(C(=O)NCc3cccs3)c2)cc1
CC(N)C(=O)NC(C(=O)NC(Cc1ccccc1)C(=O)NCCC(=O)O)C(C)C
COC(=O)C12CC(CC(=O)NCc3cccc(C(F)(F)F)c3)C(=O)N(Cc3ccc(OC)c(OC)c3)C1=CC(COCc1ccccc1)OC2C
Cc1cc(C(O)Cc2ccccc2)nc(N2CCCC2)n1
COP(=O)(OC)C(Cc1ccccc1[N+](=O)[O-])P(=O)(OC)OC
CCC(C)(CC)C(CC(=O)Nc1ccc(OC)cc1)c1ccc(OCc2ccccc2)cc1
O=S(=O)(NCCO)c1ccccc1F
Cc1cccc2c(Cc3cc(=O)[nH]c4ccc(C(=O)O)cc34)cn(Cc3ccccc3)c12
CC(C)C(CN(C)Cc1ccccc1)c1ccccc1
CN(C)C(=O)c1cc2ccccc2[nH]1
COc1ccc(-c2csc(NC(=O)CSc3nc4nc(C)cc(C)n4n3)n2)cc1OC
Cc1cc(COc2ccc(CC(=O)N3CCCCC3c3nc4ccccc4[nH]3)cc2)c2ccccc2n1
CN1CCC(CO)(c2ccccc2)CC1
O=C(CNC(=O)c1ccccc1NC(=O)Oc1ccccc1)OC1CCCCC1
C=CCC(C)NC(=O)OC(C)(C)C
CC(OC(=O)C(C)(C)Oc1c(F)cccc1F)C(=O)NC1CCCc2ccccc21
COc1cccc(CC(=O)NCCc2c[nH]c3ccc(OC)cc23)c1
CC(c1ccc(C(C)(C)C)cc1)C(c1ccccc1)N(C)CC(=O)N(C)C
O=[N+]([O-])c1ccc(O)o1
COc1ccc(CN2CCC(OCc3ccco3)CC2)cc1OC
CCOC(=O)CNC(=O)Nc1ccc(F)cc1
CC(C)CCC(C)(NC(=O)c1ccccc1)C(C)(C)O
CCCCC1(CC(CCc2ccccc2)C(=O)O)CCCC(O)CC(=O)C1
O=C(NCc1ccco1)C(=Cc1ccco1)NC(=O)c1ccccc1
CCCCNC(=O)CSc1nnc(-c2cccs2)[nH]1
CCCCNC(=O)CCc1ccccc1F
O=C(Cc1ccccc1)Nc1cc(=O)c2ccccc2[nH]1
CC1CN(C(=O)c2ccc(S(N)(=O)=O)cc2)CCC1(O)C1CC1
COc1ccccc1C(=O)NC(c1ccccc1)c1c[nH]c2ccc(Br)cc12
CC(=O)CCCCC(=O)O
CC1(C)NC(=O)N(Cc2cccc(S(=O)(=O)Nc3cccc(-c4nc5cc(F)ccc5[nH]4)c3)c2)C1=O
COc1ccc(C(=O)NCC(=O)Nc2ccccc2C(=O)O)cc1
CN1CCC(C(=O)Nc2cncc(-c3ccc4scnc4c3)c2)CC1
COC(=O)Cc1ccccc1F
Fc1ccc(Oc2cccn3c(-c4ccc(F)cc4F)cnc23)c(F)c1
COc1ccc(-n2cc(C(=O)Nc3cccc(OC)c3)c3ccc(F)cc3c2=O)cc1
CC(=O)OC(=O)N(C)C
CCCCC(=O)NC(C)c1ccccc1
Cc1c(-c2ccc(Cl)cc2)cc(-c2ccccc2)n1C
O=C(O)c1ccccc1C(=O)N1CCC(C(=O)NC2CCCCCC2)CC1
CC(=O)n1cc(CC(=O)c2cccc(F)c2)c2ccccc21
CC(=O)OC1CCC2CC=C(C3C=Cc4ccccc4O3)C3C(=O)CC(C)(O)C3CC21C
O=C(NC1CCN(c2c(Cl)cccc2Cc2ccccc2C(=O)O)CC1)c1ccc(Cl)cc1
O=C(CCS(=O)(=O)c1ccc(F)c(F)c1)NCc1ccncc1
O=C(CCC(=O)N1CCCCC1)Nc1c(F)cccc1F
Cc1nc(N2CCN(C)CC2)c2cnn(-c3ccccc3)c2n1
COC(=O)C(C)SC#N
CCCCN(CCO)Cc1cccnc1
CCOC(=O)N1C(=O)Nc2occc2C1O
CSc1nc2c(N)ncnc2n1C1CC(O)C(COP(=O)(O)O)O1
O=C(O)Cc1c(O)c(O)cc(C(F)(F)F)c1Cl
Cc1nc2c(c(NCc3ccccc3)n1)CNCC2
CCCCCCCN1CCN(CCCCc2ccccc2)CC1
CCOc1ccc(NC(=O)N(C)CC(=O)OC)cc1
CC(O)(COC(=O)c1c(F)cccc1F)COc1ccccc1Oc1ccccc1
O=C(COCc1ccccc1)N1CCC(c2ccccc2)C1
COc1cc(CCC(=O)N2CCCCC2)ccc1C(F)(F)F
COc1ccc(C(=O)NC(C)C)cc1
O=C(NCc1ccccc1)c1cc(C2CC2)n[nH]1
O=C(Cn1ccc(=O)[nH]c1=O)N1CCN(CC(F)(F)F)CC1
NCCNC(=O)C(N)=O
N#CCNC(=O)C1CC(O)CN1S(=O)(=O)c1ccccc1
O=C(Cn1cc(-c2ccccc2Cl)cn1)Nc1ccccc1N1CCCCC1
CCCNCC(=O)NN=Cc1ccc([N+](=O)[O-])cc1OC
O=C(CC1CCCCC1)NC1CCCCC1
Cc1cccc(NC(=O)C(=O)Nc2ncccc2Cl)c1
CCOC(=O)C(C)NC(=O)Nc1ccc(F)cc1
Cc1c(Cl)cc(N)cc1C(=O)O
CC(C)N1CC(C(=O)Nc2nnc(-c3ccncc3)[nH]2)CC1=O
Cc1cc(C(=O)C(Cc2ccccc2)NC(=O)c2cccnc2)cc(C)c1OCC(F)(F)F
O=C(Nc1ccc(N2CCOCC2)cc1)c1cc(=O)[nH]c2ccccc12
CC(C)Cn1c(=O)cc(N)n(-c2ccccc2)c1=O
COc1ccc(CN(CCO)C2CCCC3(CCCCC3)C2)c(NC(COCCN)C(C)C)c1CN(CCO)C1CCCC(C)(C)C12CCCCC2
O=C(c1ccccc1)N(Cc1ccccc1)Cc1ccco1
CC(C)NC1(c2ccccc2)CCCCC1
CN(Cc1ccccc1Cl)C1CCCc2cc(CN3CCC(C(=O)Nc4ccc(F)cc4)CC3)ccc21
NCc1cc(N2CCOCC2)ncn1
CC(C)(C)NC(=O)Cn1c(SCC(=O)Nc2ccccc2F)nc2ccccc2c1=O
CC(C)(C)C(=O)NCC(N)c1ccccc1
CCCCCCCCNCC(C)(C)N
CCOC(=O)COc1c(Cl)cccc1Cl
NC1CCN(O)CC1Cl
O=C1CN(c2cc(CO)ccc2CO)C(=O)N1CP(=O)(O)O
CC(=O)NCC1CCC(NC(=O)c2cccc(OC(F)F)c2)CC1
COC1=NN(Cc2ccc(OC)cc2)C(c2ccccc2)S1
O=C(OC(Cc1ccccc1)c1ccccc1)c1cc(-c2ccc(F)cc2)no1
O=C(Nc1ccc(S(=O)(=O)N2CCN(c3ccccc3)CC2)cc1)c1cccc(Cl)c1
CC(C)NC(=O)C=CN(C)C
CCSc1c(C)nc(CC)nc1N1CCOCC1
CC(C)CN1CCN(CC(F)(F)F)CC1
Cc1cccc(OCC(=O)NNC(=O)c2cccs2)c1C
CCCCCCCCc1ccc(C#CCCCCCCCCC(=O)O)cc1
O=c1sc(O)nn1-c1cccc(Br)c1
NC(CC(=O)O)C(=O)O
OCC1OC(n2cnc3c(NC(c4ccc(O)c(Cl)c4)c4nnn[nH]4)ncnc32)C(O)C1O
COC(=O)C(C)(C(C)C)[N+](=O)[O-]
CN(Cc1ccc(Cl)c(Cl)c1)C(=O)NCC1OC(n2cnc3c(N)ncnc32)C(O)C1O
O=C(Cc1ccccc1)N1CCCC1(c1ccccc1)c1ccccc1
CN(C)Cc1cccc(NC(=O)c2ccc(F)c(Cl)c2)c1
COc1ccc(OC)c(C(=O)Cc2ccc(F)cc2F)c1
CCC(C)C(NC(=O)C(S)C(N)Cc1ccccc1)C(=O)NC(C(=O)NC(CC(C)C)C(=O)NC(CC(=O)O)C(=O)O)C(C)C
CCOc1ccc(S(=O)(=O)N2CCC(C(=O)O)(c3cccnc3)CC2)cc1
CCOC(=O)N1CCN(CCNc2ncc3ncnc(Nc4ccc(OCc5ccc(C(F)(F)F)cc5)cc4)c3n2)CC1
COc1ccc(N2CCC(Nc3cccnc3)CC2)cc1
O=C(O)CNc1ccc(-c2nnc(-c3ccc(F)cc3)o2)cn1
Cc1ccccc1CN(CCCNC(=O)c1cc(-c2ccccc2)nc2ccccc12)CCC(C)C
CN(Cc1nc(-c2cccnc2)c2ccccn12)C(=O)C1CCN(C(=O)c2cccnc2)CC1
Cc1cnc(-c2ccc(C(=O)NC(c3ccccn3)C3CC(O)C3)cc2)cn1
CC(CNC(=O)c1nc(-c2ccccc2)c2ccccc2n1)N1CCOCC1
N#Cc1ccccc1C(=O)N1CCC(n2cnnc2)CC1
CCCCCCCCOC(=O)c1cn(CCCCCCCC)c2cc(OC)c(OC)cc2c1=O
Cc1nc(-c2nn(C)c3ncc(-c4ccc(F)cc4)cc23)c(C)n1C1CC1
CN(Cc1ccoc1)C(=O)CSc1nnc2ccccn12
O=P(O)(O)C(NCc1ccccc1)P(=O)(O)O
COc1cc(OC)c(Cl)c(N2CCN(c3ccc(Cl)cc3Cl)CC2)c1
NC(=S)N=C(Cl)c1ccc(Cl)cc1
CCCCCOC(=O)C(Cc1ccccc1)NC(C)=O
O=C1C2Cc3c(n(CCCn4ccnc4)c4ccccc34)CN2C(=O)c2ccccc2N1Cc1ccc(F)cc1
COc1cc2c(cc1OC)CN(C(=O)Oc1cccc(OCCN3C(=O)c4ccccc4C3=O)c1)CC2
CC12CCCCC1CCC2C(=O)Nc1cc([N+](=O)[O-])ccc1Cl
CN1C(=O)c2c(nc(-c3ccccc3)n2Cc2ccccc2F)N2CC(C3CC3)N=C12
CN(C)Cc1ccccc1-c1ccncc1
NC(=S)NN=C(Cn1cncn1)c1ccccc1Cl
CCOCCC(=O)N(CC(C)C)C1CCS(=O)(=O)C1
COc1cccc(NC(=S)NCc2cccnc2)c1
O=c1[nH]c(=O)n(C2CC2)c2nc(SCc3ccccn3)n(CCO)c12
CCCCc1nn2cnnc2s1
COc1cc(C)c(OC)c(CCO)c1C
CC(NC(=O)C(N)Cc1ccc(O)cc1)C(=O)NC(Cc1ccccc1)C(=O)N1CCCC1(C)C(=O)NC(Cc1ccc(O)cc1)C(=O)O
CC(=O)NCCC#N
CCC(=O)NC1CCCC2(CCCCC2)C1
CC(C=CC1(O)C(C)CC(C)(CCc2ccccc2)CC1C)=CCO
CN(C)CCC1(CNCc2cccc(OCc3ccc4ccccc4n3)c2)CCOCC1
COc1ccc2c(oc3ccccc32)c1OC
CN(C)c1ccc(NC(=O)NC(C(=O)NC2CCCCC2)C(C)(C)C)cc1
O=C(CCN1CCCCC1)c1ccc(Br)cc1
COC(=O)CC1CC(Cc2ccc(OC)cc2)CN(CCc2c[nH]c3ccc(OC)cc23)C1=O
COC(=O)C(Cc1c[nH]c2ccccc12)NC(=O)C1CCC2(C)CC(C)(C)C(=O)CC2C1C
CC(C)CCNC(=O)CCCCCCC(=O)NCc1ccccc1C(=O)O
O=C(CCCc1ccccc1)NN=c1sc(-c2ccccc2)cn1-c1ccccc1
CC(C)(C)OC(=O)NC(C(=O)O)c1ccccc1
COC(=O)c1ccccc1NC(=O)C(c1ccc2c(c1)OCO2)N(C)C
OCCNc1ncccn1
CCN(CC)C(=O)CSc1nnc(C2CC(=O)N(Cc3ccccc3)C2)o1
CC(OCCCN1CCCC1=O)c1ccccc1OCC1CC1
NC(=O)c1ccc(N2CCN(C(=O)C(Cc3ccccc3)NCP(=O)(O)O)CC2)cc1
CCCCCCCNC1=NCCN1
COc1ccc2oc(C(=O)NCc3ccc(OC)c(OC)c3)nc2c1
CC(C)(C)CC(NC(c1ccc(Cl)cc1)C(F)(F)F)C(F)(F)F
CCCn1c(CSc2ccc(Cl)cc2)n[nH]c1=S
Cc1cc(O)nc(C)n1
CC(C)(CC(N)Cc1ccccc1F)c1c(Cl)cc(Cl)c(C(F)(F)F)c1C(F)(F)F
CCCCCc1c(CCCc2c(C)[nH]c3ccc(OC)cc23)cc2ncnn2c1-c1cc(OC)c(OC)c(OC)c1
COc1ccccc1C=NNc1nc2ccccc2o1
CC(C)NC(=S)Nc1ccncc1
NC(CC(=O)NC(C[N+](=O)[O-])c1ccccc1)c1ccccc1
O=c1sc(Cc2ccc([N+](=O)[O-])cc2)c(-c2ccc(O)cc2)n1-c1ccc(Cl)cc1
O=C(CCOc1ccccc1)Nc1nn[nH]n1
CC1=NN(Cc2ccccc2)C(=O)C1=CC=C(c1ccccc1)c1ccc(O)c(C(=O)O)c1
O=C(NCc1ccc(F)cc1)c1ccccn1
COC(=O)c1cc(S(=O)(=O)N(C)C2CCCCC2)ccc1OC
Cc1ccc(C(NCc2ccc(-c3ccccc3S(N)(=O)=O)cc2)C(C)CC(C)C(=O)O)cc1
N#CCCNCCOc1ccc(Cl)cc1
CCc1cccc2c(-c3ccc(N(C)C)cc3)c(-c3ccc(OC)cc3)c(N)nc12
FC(F)(F)c1ccc(NC(=S)N2CCN(c3ccccc3)CC2)cc1
CC(C)CNC(=O)CC(C)(C)C
NC(=O)NNC(=O)CCc1cccnc1
CN(C)CCCCCC(=O)NCCC1CCCCN1C(=O)c1ccccc1Cl
O=C1c2c(c3c4ccc(O)cc4n(C4OC(CO)C(O)C(O)C4O)c3c3[nH]c4cc(O)ccc4c23)C(=O)N1Nc1cnc2ccccc2c1
NC(Cc1cc(F)cc(F)c1)c1nc(-c2ccc3oc(-c4ccccc4)cc3c2)c[nH]1
CC(C)N1CCOC2CN(Cc3cnccn3)CC21
O=C1CN(c2ccnc3[nH]ccc23)CCN1c1ccc(-c2ccc(F)cc2)cc1
CCN(CCCCOC(C)=O)Cc1cnc(C)nc1O
O=C(CN1CCN(Cc2ccccc2)CC1)C(F)(F)F
CCN(Cc1cccc(NC(=O)c2cccc(Cl)c2Cl)c1)C1CCC(C(=O)O)CC1
CCN(CC)CCCC(C)Oc1ccc(OCc2ccc(Cl)cc2)cc1
CN(c1cccc(Cl)c1)c1ccc2oc(=O)c(-c3ccc(Oc4ccc(Cl)cc4)cc3)cc2c1
NCCCCCCNC(=O)CS(=O)(=O)c1ccccc1Cl
NC(=O)C(O)(C(F)(F)F)C(F)(F)F
COc1ccccc1C(=O)N1CCN(C(=O)c2ccco2)CC1
CC(CNC(=O)Cc1cccs1)c1ccccc1
O=S(=O)(NCCOCCO)c1cccs1
O=C(CC1NC(C(=O)NC(C(=O)O)c2ccccc2)C2(C(=O)Nc3ccccc32)C1c1ccccc1)c1ccc(Cl)cc1
CC(C)(C)NC(=NO)c1cccnc1
NC(=O)c1cncc(Oc2ccccc2Cl)c1
Cc1ccccc1NC(=O)Cn1c(-c2ccco2)cc2cc(Cl)ccc21
N#CC(=Cc1ccccc1)C(=O)Nc1cccs1
CC(C)(c1ccccc1)S(=O)(=O)c1ccccc1
CCCCCCOc1ccccc1C(=O)C(C)C
CC(C)C(c1cc(O)cc(Cl)c1)N1CC2CCCOC2(C)C1
CC(C)(C)[N+]([O-])=Cc1ccccc1
CC(C)c1nnc2c(O)nc3ncccc3n12
O=C(CC(Nc1ccccc1O)c1ccccc1)NO
Cc1cc(Nc2cccc(C(F)(F)F)n2)n2nc(C)nc2n1
[O-][S+](c1cccnc1)c1ccccn1
CCOC(=O)C1(Cc2cccc(OC)c2)CCCN(c2nn3cc(Cc4ccc(C(C)(C)C)cc4)nc3s2)C1
Cc1ccc(C(=O)NCCCC(=O)O)o1
COc1ccc(C(=O)NN=Cc2ccc3c(c2)OCO3)cc1
C=C(c1ccccc1)C(O)c1ccccc1
CN(C)CCN1CCN(Cc2cccnc2)C2CS(=O)(=O)CC21
CN(Cc1ccccc1)C1(c2ccccc2)CCCCC1
CC(CSc1cc(C(F)(F)F)nc(O)n1)=NO
CN(Cc1cnc2nc(N)nc(N)c2n1)c1ccccc1C(=O)NCCCO
CC(=O)N1CC2(CCN(C(=O)NCc3ccco3)CC2)CC1C(=O)Nc1ccccc1
O=C(c1sccc1-n1ccc2ccccc2c1=O)N1CCCCC1
COCCN(C(=O)c1cc2c(s1)CCCCC2)C(C)c1ccco1
Cc1cn(CC(=O)N2CCN(c3ncccc3[N+](=O)[O-])CC2)c(=O)nc1O
S=C(SCC1CCCO1)N1CCOCC1
CNC(=O)N1C(=O)c2ccccc2Nc2ccccc21
COCCCCC(=O)OCC(C)OC(=O)COc1ccc(OC)cc1
COc1ccccc1CN1CCN(CC(c2ccccc2)c2ccccc2)CC1
CCC(OC(C)=O)C(OC(C)=O)[N+](=O)[O-]
CC(C)NC(=O)OCC#Cc1ccc(-c2ccccc2)cc1
Cc1ccc([N+](=O)[O-])cc1
CC(C)(Oc1cc(CCc2ccccc2)ccc1C(=O)O)C(=O)O
COc1cc(C=CC2OC(=O)c3ccccc32)ccc1O
Cc1ccc(N2CCN(CCCCOC(=O)CCCCCNC(=O)c3cccc(Oc4ccccc4)c3)CC2)c(C)c1
Cc1ccc(NC(=S)NC(=O)c2ccccc2)cc1
CCC(=O)N1CCN(c2c(F)cccc2F)CC1
CC1CCCC2(C1)CC(C)C(OCC(O)CNC(=O)C(CO)NC(=O)C(N)Cc1ccc(O)cc1)OC21OC(C)(O)OOC1(C)O
O=C(O)c1ccc2nc(-c3ccc(Nc4cc(Cl)ccc4Cl)cc3)oc2c1
CS(=O)(=O)CC(=O)N1CCc2ccccc2C1
CN1CCN(Cc2cccc(OC(c3ccccc3)c3ccccc3)c2)CC1
Cc1ccc(-c2csc(NCCN3CCCC3)n2)cc1
N#CCNC(=S)NC1CCCC1
COc1ccccc1C(=O)NC(=N)Nc1ccccc1
O=C(OCC(=O)N1CCc2ccccc2C1)c1ccc(Cl)cc1
NC(=O)c1cc(O)c(Nc2ccccc2)c2c(=O)c3cc(Cl)ccc3[nH]c12
CC(=O)CCCCC(=O)O
CC(C)C(NC(=O)NC1CC1)c1ccccc1
COc1ccc(S(=O)(=O)Nc2ccc(Cl)c(C3c4sc(=O)n(CCc5ccc(Cl)cc5)c4OC(=N)C3C#N)c2)cc1
N#Cc1ccccc1-n1ccnc1
CC(=O)Nc1ccc(Oc2ncnc(NCCCNC(=O)c3cccc(OC(F)F)c3)n2)cc1
CCC(=O)C1=C(C)OC(N)=C(C#N)C1c1ccccc1
CC(C)S(=O)(=O)NCc1ccc(Sc2ccccc2)o1
CNC(=O)CN1C(=O)NC(c2cc(OC)c(OC)c(OC)c2)C1=O
CCC(C)CC(NC(=O)c1ccccc1)C(=O)O
CCCCN(CCCC)CC(O)C=Cc1c(O)cc(OC)cc1OC
COc1ccccc1NC(=O)C1CC2C(=O)N(c3ccccc3F)C(=O)C2N1Cc1nc(-c2cnccn2)no1
O=C(c1ccc(S(=O)(=O)N2CCCCC2)cc1)N1CCCCC1
COc1ccc(NC(=O)c2cc(Br)cnc2Oc2ccccc2)cc1
CC(=O)NCCC1=CC(O)C2C(C)(C)CCCC2(C)C1(C)C
c1ccc(-c2nnc3c4ccccc4cnn23)cc1
OC(C(F)(F)F)(C(F)(F)F)C(F)(F)F
COC(=O)CCSC(=N)N
O=C(NCCCc1ccccc1)OCC(c1ccccc1)c1ccccc1
CSc1nnc(-c2ccccc2N2CCCCC2)o1
Nc1ccc(C(=O)CSc2nnnn2-c2c(Cl)cc(Cl)c(Cl)c2Cl)cc1
CCOC(=O)NC1=NN(c2ccccc2)C(c2ccccc2)S1
NCc1c(N)cccc1Cl
CS(=O)(=O)CCC(=O)N1CC2(CCCCO2)C1
COc1ccc(-c2cc(C(=O)NCCc3ccc(F)cc3)n(Cc3ccc(F)c(Cl)c3)n2)cc1
CCc1nccn1CC(O)CN1CCCCC1c1nc(-c2cccc(C)c2)c(-c2ccc(F)cc2)o1
COCCNC(=O)C(O)(c1ccccc1)c1ccccc1
CCNC(=O)c1c(-c2ccc[nH]c2=O)c2cc(-c3cccc(Cl)c3F)ccc2n1C
CC(N)(Cc1ccc(O)c([N+](=O)[O-])c1)C(=O)O
O=C(NCc1ccccc1)Nc1ccc(OC(F)(F)F)cc1
O=C(COc1ccccc1)N1CCN(c2ncnc3ccsc23)CC1
CC(O)C1OC(=O)C2C(c3ccc(O)cc3)CC(OCCOC(=O)CC(C)(C)C)OC12
CCOc1c(O)cc(C#N)c(C)c1C
COC(=O)c1cccc(OCC(=O)Nc2cc(S(=O)(=O)N(C)C)ccc2C)c1
CCOC(=O)CC(CC(=O)OC)SC
CC(C)N1C(=O)CCC1(C)C(=O)NCc1ccccc1
COc1ccc(-n2c(-c3ccncc3)cn3c(nc4ccccc43)c2=O)cc1
COc1cc(CNCc2ccccc2)ccc1O
Cc1cc(Cn2ccnc2-c2cc(CC(C)C)nn2Cc2cccnc2)ccn1
O=C(O)CCC(=O)NC1CCc2ccccc2C1
Cc1nnc2n1CC(NC(C)(C)C)CC2
Cc1ccc(-c2nnc(N)nc2CCC(C)C)c(C)c1
COc1cc(C=Nc2ccccc2Cl)ccc1O
CC(C)(C)NC(=O)CSc1nnc(-c2ccccc2)[nH]1
CCOC(=O)C(=O)NCCc1ccccc1
CC(CO)N(Cc1cccc(C(F)(F)F)c1)C(=O)COc1ccccc1Cl
O=C(Cc1ccccc1)C1CC1
O=C(CCC(=O)NC1CCCCC1)Nc1ccccc1
Nc1ncnc2ncn(C3OC(CO)CC3O)c12
NC(=O)CC(CC(=O)Nc1ccc(F)cc1)C(=O)NC1CCCCC1
O=C(O)CCCC=C(c1ccc2c(c1)OCCO2)c1ccccn1
O=C(Nc1ccc(S(=O)(=O)N2CCCCC2)cc1)NC1CCCCC1
NC(CO)COc1c(Cl)ccc2oc(=O)ccc12
CSc1ncnc2c1cnn2CC(=O)c1ccccc1
CC(C)CC(N)C(=O)NO
CCOC(=O)c1cccnc1Cc1cccs1
C#CCNC(Cc1ccccc1)C(=O)NCc1cccnc1
N#Cc1c(O)nc2cccc(F)c2c1C(F)(F)F
COc1ccc([N+](=O)[O-])cc1OC
O=S(=O)(CC#Cc1ccccc1)N1CCOCC1
CC(C(=O)NCc1ccccc1)N1CCN(Cc2ccccc2)CCC1=O
Brc1[nH]cnc1CNCc1ccccc1
N#Cc1cn(C2CCOCC2NC(=O)c2ccccc2C(F)(F)F)c(=O)cc1C(F)(F)F
CC(N)C(=O)Nc1ccc(C(=O)O)cn1
N#Cc1nnnn1-c1ccc(C(=O)N2CCOCC2)cc1[N+](=O)[O-]
COCCNC(=O)C(=O)N1CCCN(C(=O)OCc2ccccc2)CC1
COc1ccc(NC(=O)c2ccc(O)nn2)c(F)c1
CC(CCC(=O)Nc1ccccc1O)C1CCC2C3C(O)CC4CC(OC(=O)CCC(=O)O)CCC4(C)C3CC(O)C12C
Fc1ccc(-c2nc(-c3nc(C4CC4)no3)cnc2F)c(F)c1
O=C(NCCN1CCN(c2ccccc2Cl)CC1)c1c(F)cccc1Cl
CN=C(S)C1(c2ccc(F)cc2)CCC1C(=O)O
Cc1cc(C(=O)CN2CCN(CC(=O)NC3CCCC3)CC2)c(C)n1Cc1ccccc1
COC(=O)c1ccc(S(=O)(=O)NC(=O)c2ccc(-c3ccccc3)cc2)cc1
CC(C)n1cc(C(=O)O)c(=O)c2cc(Cc3ccc(Cl)cc3)ccc21
O=P(NCCCCN1CCOCC1)(Oc1ccccc1)Oc1ccccc1
O=C(O)c1cccc2c1NCCC2
COc1ccccc1C=NNC(=O)c1ccccc1
C=CCN(C(=O)c1ccc(-c2ccccc2)s1)C1CCC(C(C)(C)C)CC1
Cc1cc(O)c2ccnc(O)c2c1
Cc1ccc(C(=O)N2CCOC(c3ccc(C(=O)O)o3)C2)o1
CC(N=C1NC(=O)C(=Cc2ccc(Cl)cc2)S1)c1ccccc1
CCOC(=O)C(CCCC1CCCCC1)NC(=O)Cc1ccccc1
CCSCCNc1ccccc1F
CCc1noc(C(NC(=O)NCc2cnn(C)c2)c2ccccc2)n1
NC(=NCCc1ccccc1)C(F)F
O=C(CSc1nnc(CN2CCc3ccccc32)n1-c1ccccc1)N1CCCC1
CC1=C(C(=O)N2CCN(c3cccc(Cl)c3)CC2)C(c2cccc(Cl)c2)CC(=O)N1
O=C(CSc1ccccc1)NN=Cc1ccco1
CN(C(=O)c1cc(-c2ccc3c(c2)CN(C(=O)c2ccccc2)CC3)on1)c1ccccc1
COc1ccc2c(c1)C1=NOC(C(=O)N3CCN(c4ccc(Cl)cc4)CC3)C1N2
CCC1(CC)NC(=S)N(CC(=O)c2ccccc2C(F)(F)F)C1=O
COC(=O)CNC(=O)OCc1ccccc1
COc1cc(OCCCOc2ccc(CC(NC(=O)C(C)C)C(=O)O)cc2)ccc1Cl
COc1ccc(CCCCNCCCCCCCCNCCCNCCCCCCNCc2ccc(OC)cc2)cc1
Clc1ccc(N2CCN(C3CCCc4ccccc43)CC2)cc1
N#Cc1c(CC(CO)CO)nn(-c2ccccc2)c1-c1ccccc1
CCCN1CCn2nc(SCc3ccc(Cl)cc3Cl)c(C(=O)NCc3ccc(OC)c(OC)c3)c21
C#CCC(=O)Nc1ccc(C(O)c2ccccc2C)cc1
COCCN1CCN(C(=O)C2CCC(NC(=O)c3ccc4[nH]cnc4c3)CC2)CC1
COc1ccc(C(=O)N2CCC(Nc3cccc(CN4CCN(c5ccccc5)CC4)c3)CC2)cc1OC
O=C(CN1CCN(c2ccccc2[N+](=O)[O-])CC1)c1cccc(Br)c1
O=C(COC(=O)c1cccnc1)Nc1ccc(F)c(F)c1
NCCCCCCCCN
CCCCCCC=CC(C)C(C(=O)O)C(C)C(=O)O
O=C(Nc1ccc(C(F)(F)F)cc1)c1ccc(S(=O)(=O)N(Cc2ccccc2)Cc2ccco2)cc1
O=C(CCCc1ccccc1)c1ccc(O)cc1
CC(=O)NCc1cccs1
CCCC(=O)OC1C(=O)N(Cc2ccccc2)C(=O)C12C=CCO2
COCCn1c2c(Cl)cc(Cl)cc2c(=O)n1CCCC(=O)O
C#CC(C)(C)C
CC(CN1CCCC1=O)NC(=O)c1ccc(F)c(F)c1
CN(C)CCSCc1cccc(Cl)c1
CC(C)CN(CCCCN(Cc1ccccc1)Cc1ccccc1)C1CCc2cc3c(cc2C1C)OCO3
NCCCCNc1nccc(Nc2ccc(F)c(Cl)c2)n1
COc1ccc(CC(=O)N2CCN(c3cccc(COc4ccc(F)c(F)c4)c3)CC2)cc1
CCCCCNC(=O)C(NC(=O)C(CCCCNC(=O)OCc1ccccc1)NC(=O)C(CC(=O)O)NC(=O)C(N)CCC(N)=O)C(C)C
CCC(NC(=O)CNC(=O)C(N)Cc1ccc(O)cc1)C(=O)O
O=C1C(=CN2CCc3ccccc32)SC(=S)N1c1ccc([N+](=O)[O-])cc1
CS(=O)(=O)c1ccccc1NC(=O)CSc1nccnc1-c1ccc(F)cc1
CN(Cc1ccccc1)C(=O)CC(C)(C)C(=O)C(Cl)(Cl)Cl
CCC(C(=O)N1CCCC1)(c1ccccc1)c1ccccc1
COC(=O)C=C(NC(C)=O)Nc1cccnc1
O=C(NCC(F)(F)F)c1ccccc1
CC1(O)CCN(C2CCN(c3ccc(C#N)cc3)C2=O)CC1
CC(C)NC(=S)Nc1cccc2ccccc12
COc1cc2ncnc(NCc3ccc(OCC(=O)Nc4cccc(OC(F)(F)F)c4)c(OC)c3)c2cc1OC
CN1C(=O)CCC1(C)C
NS(=O)(=O)c1ccc(NC(=O)c2ccc(Br)cc2)cc1
O=S(=O)(Nc1ccc(-c2ccccc2)cn1)C1CC1
N=C(Cc1ccccc1)NN
COc1ccc(C(=O)NC(=S)NCC2CCCO2)c(OC)c1
C=CC(CC(=O)O)NC
CCCCCC(=O)NNc1ccccc1
COC(=O)C(C)(C)NC(=O)c1ccc(OC)c(OC)c1
C#CC(C)(O)C(=O)NC(Cc1c[nH]cn1)C(=O)NC(C)C
NC(=S)NNC(=S)NCc1ccco1
CCC(CNC(=O)c1ccc(F)cc1)NC(=O)c1ccc(F)cc1
CCCn1cc(C(C)N(CCC(C)C)C(=O)c2snc(C(N)=O)c2N)cn1
CCOc1ccccc1CCNC(=O)CCCn1c(=O)c2sccc2n(CC(=O)NC2CCCCC2)c1=O
COc1cc(CCS(=O)(=O)c2nnc(C)o2)cc(OC)c1OC
CC(C)CC(=O)OCC(=O)c1ccc(Cl)cc1
CCC(c1ccc(NCC2CCC(=O)N2)cc1)N1CCOCC1
O=C(NC(=O)c1ccccc1)c1ccccc1
O=C(Nc1ccccc1)c1ccc(Cl)cc1
COC(=O)C(CCC(=O)OCc1ccc(Br)cc1)NC(=O)CC1CCCC1
CCS(=O)(=O)Nc1ccccc1C(=O)NC1CCC(N2CCN(c3ccccc3OC)CC2)CC1
Cc1ccccc1S(=O)(=O)N1CCCC1C(=O)Nc1ccc(OC(F)(F)F)cc1
C#CC(C)(C)C(O)CN1CCN(C(C)=O)CC1
O=C(COC(=O)c1ccccc1)Nc1ccc([N+](=O)[O-])cc1
COc1cccc(Nc2cc3ncnc(Nc4ccc(Cl)cc4)c3cn2)c1
CC(=O)NC(=O)N1c2ccccc2Sc2ccccc21
CN(Cc1ccccc1)n1cnnc1
COC(=O)C=Cc1ccc(C(O)(c2ccccc2)C(F)(F)F)cc1
CN1CCN(c2ccc(C(=O)Nc3ccc4ncccc4c3)cc2)CC1
O=C(Nc1nncs1)C1(c2ccccc2)CCCC2(CCCCC2)C1
NC(CCCCCC(=O)Nc1ccccc1O)C(=O)O
Cc1ccccc1OC(C)C(=O)Nc1cccnc1
COc1ccc(CC(=O)CC(O)Cc2ccccc2)cc1
CCCC(=O)NC(C)c1ccccc1
CC(C)CCC(C)(C)[S+]([O-])C(C)C
CC(C)CCCN1CCCC(O)CC1
COc1cc(CCNCC(O)c2cccc(O)c2)ccc1OCc1ccccc1
CC(=O)c1cc(O)c([N+](=O)[O-])c(C)c1C
CC(C)(C)CC(=O)NCCOc1c(F)c(F)c(F)c(F)c1F
O=C(c1ccccc1)c1cc2ccc(=O)oc2cc1O
Nc1nc(C(F)(F)F)c2cc([N+](=O)[O-])ccc2n1
O=C(CNC(=O)c1ccccc1)NCCOc1ccc(Br)cc1
CCC(NS(=O)(=O)NCC1OC(n2ccc(=O)[nH]c2=O)C(O)C(O)C1O)c1ccc(F)cc1
O=C(NCc1ccccc1)C1c2ccccc2Oc2ccccc21
Cc1nn(CCNC(=O)C2CC(=O)N(C3CCN(C4CCN(C(=O)c5ccc(C(F)(F)F)cc5)CC4)CC3)C2)c(C)c1C
COc1ccc(Cn2nnc(C(=O)NCc3cccc(OC(F)(F)F)c3)n2)cc1
CC(C)CCNC(=O)c1ccc(Cn2ccnc2)cc1
CCOP(=O)(Cc1ccc(OC)nc1)N1CCCC(C)C1
O=C(Nc1ccc(F)cc1)Nc1ccc(-c2nc3ccccc3o2)cc1
CC(Cn1ccc(=O)n(C)c1=O)Nc1ccc(F)cc1Br
O=C(Nc1ccccc1)Nc1ccc(C(=O)C(F)(F)F)cc1
O=C(O)CCC(=NNc1ccccc1)C(=NNc1ccccc1)C(=O)c1ccccc1
CS(=O)(=O)CCCNCCCCNC(=O)COc1ccccc1Cl
CC(C)C(C)c1ccc(C(=O)N2CCc3cc(O)ccc3C2c2ccc(O)cc2)cc1
Cc1c(NC(=O)c2cccs2)cccc1C(=O)c1ccccc1Cl
CNCCNC(=O)c1ccccc1
O=C(Nc1ccc(Cl)cc1)Nc1ccc(C(=O)Nc2cccnc2)cc1
CCN1CCC(CNC(=O)Nc2ccc3nccnc3c2)CC1
CC(NC(=O)NC(c1ccccc1)c1ccccc1)c1ccco1
O=C(NC(Cc1ccccc1)C(=O)N1CCOCC1)c1ccccc1
N=C(NCCC1=CCCCC1)SC1CCCC1
COCCN1C(=O)C2(CCN(C(=O)CCCCCc3ccc(Cl)cc3)C2)COc2ccccc21
CCOC(=O)N1CCN(CCNC(=O)c2ccccc2)CC1
CCCCCCCCCCCCCCCC(=O)OCC(COP(=O)(O)OCC(N)C(=O)O)OC
CC(C)c1ccc(OCC(=O)Nc2ccncc2)cc1
CCOC(=O)CCCOc1ccc(-n2ccnc2C(F)(F)F)c(F)c1
Cc1ccccc1S(=O)(=O)N1CCCC1C(=O)NCc1ccc(F)cc1
CC(C)(C)Nc1ccc(F)cc1C(=O)N1CCN(c2ccc(Cl)cc2)CC1
O=C(N1CCCC(F)(F)C1)N1CC(O)C(O)C(O)C1(O)O
Cn1ncc(N2CCC(C(=O)NCc3ccc(Cl)cc3Cl)CC2)cc1=O
O=C(c1cccnc1)N(c1ccccc1)C1CCCCC1
Cc1ccc(C(=O)NCCN2CCC(NC(=O)c3ccccc3)CC2)cc1C
CC(C)(C(=O)NCc1ccccn1)c1cc(C(F)(F)F)cc(C(F)(F)F)c1
CC(C)c1cccc(C(F)(F)F)c1-c1nc(NC(C)(C)C)c2ncn(C3OCC(O)C3O)c2n1
CC(C)(C)CNC(=O)NCc1ccccn1
COc1ccc(Oc2cc(N3CCCC3C(=O)NCc3ccc(C(=N)N)cc3)ncn2)cc1
CC(O)CCC(C)(C)C(O)c1ccccc1
O=C(O)c1ccc(-c2ccccc2)cc1
O=C(O)CCC(=O)Nc1ccc([N+](=O)[O-])cc1
CC(NC(=O)c1ccccc1F)C(=O)N1CCCCCCC1
O=c1[nH]c(-c2ccco2)nc2cccc(Cl)c12
O=C(CC(F)(F)F)c1cc(Cl)c(C(F)(F)F)c(Cl)c1
CSC(C)C(=O)NC=O
CCOC(=O)CC(c1ccccc1)(c1ccc(O)cc1)c1ccc(O)cc1
CC(C(=O)Nc1cccc(Cl)c1)c1ccc(O)cc1
COc1ccc(CNC(=O)CCc2ccc(S(C)(=O)=O)cc2)cc1
Nc1nccc(OC(=O)NC2=NN(c3ccccc3)C(=O)C2)n1
Cc1c(C(=O)N(C)C)sc(NC(=O)c2ccc(F)c(F)c2)c1C(=O)OC(C)C
CCCOC(=O)C(C)C(=O)OC
COc1ccc(CC(=O)C(O)c2ccc(Cl)cc2)cc1
O=C(Cc1ccccc1)N1CCS(=O)(=O)C(Cc2ccc(Cl)cc2)C1
CCN(CC)Cc1nc2ccccc2[nH]1
COCCCNC(=O)C=Cc1ccccc1OC
CC1(C)OC(=Nc2ccc(C(=O)O)c(Cl)c2)C(C#N)=C1c1ccccc1
CN1CCCC(C(N)=O)(c2ccccc2)C1
CCOc1ccc(-c2cccc(N3CCN(C(=O)c4cnccc4Cl)CC3)c2)cc1
N#Cc1cc(Cc2cnc(N)nc2N)ccc1NC1CCCC1(C(=O)O)c1ccccc1
O=C(CCc1ccccc1)N1CCN(c2ccccc2)CC1
FC(F)CN1CCC(Oc2ncccc2C(F)(F)F)CC1
CN(C)CC(=O)c1ccccc1Cl
Cc1nc(N2C(=O)C(=NNc3nc4ccccc4s3)c3ccccc32)c2ccccc2n1
CC(=O)Nc1ccc(Cl)c(C(=O)O)c1
CCCCn1c(=O)c2[nH]c(-c3ccccc3OC)nc2n(Cc2ccco2)c1=O
COc1ccc(-c2c(C(=O)c3cc(OC)c(OC)c(OC)c3)c3ccc(OC)cc3n2Cc2ccccc2)cc1
CCCCCCCCCCCCCCNC(=O)C1CSC(c2ccc(F)cc2)N1
NCCCCCCC(=O)c1ccccc1
COc1cccc(CC(=O)NC2CCC(NCc3noc(-c4ccc(F)cc4)n3)CC2)c1
CCCCNC(=S)Nc1ccccc1
Clc1ccc(C2=NN(c3cccc(-c4cnc5ccccc5n4)c3)C(c3ccccc3Cl)C2)cc1
NC(=O)CSCc1ccccc1
CCCCCC(C)C
Cn1ccc2c(O)c3c(nc21)-c1c2c(cc(=O)n1C3)CCC2
CC(C)CC(NC(=O)Nc1ccccc1[N+](=O)[O-])C(=O)O
O=C(O)c1ccc(CN2CCC(CCc3ccc(F)cc3)CC2)cc1
CCOC(=O)NC1C=CC(OC(=O)COc2ccc(F)cc2)C1
CC1=C(C(O)CCl)C(=O)C2(C)C(CCC3(C)C(O)(C(C)C)CCC23C)C1=O
Cc1cccc(C)c1N(C(=O)COc1ccc(Cl)cc1)C(C)C
O=C(CSc1ccccc1[N+](=O)[O-])NN=Cc1ccccc1Br
COC(=O)C(NC(=O)COc1ccccc1)C(C)C
COc1cc(-c2ccc(NC(C)C(=O)O)nc2)cc2[nH]cnc12
CCOC(=O)NC1CCN(Cc2cn3ccccc3n2)CC1
Oc1ccc(Br)c(Br)c1
O=C(C1CCCC1Cn1cncn1)N1CCN(Cc2ccc3ccccc3c2)CC1
NC(CC(O)C(Cc1ccccc1)NC(=O)c1ccccn1)C(=O)O
CC(NC(N)=O)C(=O)Nc1ccccc1
COc1cccc(N2CCN(CC(O)COc3ccc(NC(=O)c4ccc(Cl)cc4)cc3)CC2)c1
CC(=NNc1nccn1C)c1ccc(C(C)(C)C)cc1
COc1ccc(CNc2ccc(S(N)(=O)=O)cc2)cc1
Cc1ccc(C=C(Br)c2ccccc2)cc1O
CC(C)NCC(O)COc1ccc(SC(N)=Nc2ccccc2)cc1
CNC(=O)C1c2cc(OC)c(N3CCN(C)CC3)cc2C=CN1C(=O)NC
CC(=O)CCO
CCN(CC)CCNc1ccccc1F
CCN(CC)CCc1ccccc1OC(C)=O
CC(C)(C)c1cccc(Cc2nnc3n2-c2ccc(CCC(=O)NC4CC4)cc2C(c2ccccc2)=NC3)c1
C=C1CC2(C)C(OC(C)=O)C3=CC(C)C(=O)C3(O)C(OC(C)=O)C(CC(=O)OC)C2(O)CC1C
COCCn1c(=O)c2[nH]c(Cc3ccc(Oc4ccccc4)cc3)nc2n(Cc2ccccc2)c1=O
NC1=NC(O)=C(Cc2ccccc2)C(c2ccc(N(Cc3ccccc3)Cc3ccccc3)cc2)N1
CC(C)N(C(=O)c1cc2cccnc2n(C)c1=O)C(C)C
CCCCn1nc(-c2cc(OC)c(OC)c(OC)c2)c2cnc(Nc3ccc(N4CCOCC4)cc3)nc21
CC(=O)c1cc(N)cs1
COC(=O)C(C)(C)C
CC(C)CC(NC(=O)Nc1ccc(C(C)C)cc1)C(=O)NCc1c(F)cccc1F
N#Cc1c(C(=O)NCCCOc2ccc(Cl)cc2)n(-c2ccc(Cl)cc2)c(=O)c2cc([N+](=O)[O-])ccc12
COc1ccccc1N=C(S)N1CCN(C(=O)c2ccc(F)cc2)CC1
CC(C)C(NCC#Cc1ccccc1)C(=O)O
CC1C2C(O)CC3C(CCC4CC(O)CCC43C)C2C(C(=O)N2CCN(Cc3ccc(Cl)cc3)CC2)C1(C)C
CC(CC(=O)NC1CCCCCC1)=NNC(N)=O
Cc1ccc(-c2ccc3c(c2)c(=O)n(CC(=O)Nc2cccc(C(=O)N4CCCCC4)c2)c(=O)n3Cc2ccccc2)o1
O=C(CCn1cnc2ccccc2c1=O)NCCSCc1ccc(Cl)cc1
C=CCOc1c(C)cc2c(c1OC)C=CC(C)(C)O2
Cc1ccc2c(c1)C(=O)CC(CO)(C(O)C(O)C(O)C(C(C)C)n1nnc3c(C(F)(F)F)cccc31)O2
CC(C)C(=O)N1CCC(N(C)C)CC1
CSC(NC(=O)C1CCCN1C)C(C)(C)C
Nc1ncnc2c1ncn2C1CC(OP(=O)(O)O)C(COP(=O)(O)O)O1
Cc1ccc(N2CCN(CC(O)c3cccc(C(F)(F)F)c3)CC2)c(C)c1
CN(Cc1nccn1C)C(=O)C1NCCc2nc[nH]c21
CC(=O)c1cccc(NC(=S)Nc2ccccc2)c1
CN(CCCC(=O)O)C(=O)c1cc2ccccc2cc1O
NC(=O)Nc1cccc(-c2cncc(C(=O)N3CCCCC3)n2)c1
O=C(NCCc1ccccc1)C(F)(F)F
O=C(CCc1ccccc1)NC1(c2ccccc2)CC1
CN(C(=O)Nc1ccccc1Cl)C1CCCCC1
Cc1cccc(CC(=O)NCCNC(=O)Cn2nnc(-c3ccco3)n2)c1
O=C(O)C(=Cc1ccc([N+](=O)[O-])cc1)Nc1ccccc1
CC(C)(N=C(S)NC1CCCC1)C(=O)O
Nc1cc(NCC2CCCCC2)ccn1
CN1C(=O)C(Nc2cccc(OCc3cccc(F)c3)c2)N=C(c2ccccc2)c2ccccc21
CN(C)CC(=O)Nc1ccc(Nc2ccccc2)cc1
COC(Cc1ccccc1)C(O)CO
CCNC(=O)NC(Cc1ccc(OCc2csc(-c3cccc(C(F)(F)F)c3)n2)cc1)C(=O)O
Cn1cc(CN2CC(CO)C(c3ccncc3)C2)cn1
COCC(=O)Nc1cc(=O)[nH]c2ccccc12
C#CCOc1ccc([N+](=O)[O-])cc1
CN(CC(=O)O)C(=O)C1=CCCC1
OC(Cc1ccccc1)CN1CCCC1
CCN(Cc1cc(=O)n2nc(C)sc2n1)c1cccc(C)c1
N#CCC1COCC1NC(=O)NCC1CCCN1c1ccccc1
Cc1nc(=O)n(-c2ccc(S(=O)(=O)NC3CC3)cc2)c(-c2ccccc2OCCO)c1C
Fc1cccc(CNc2ccncc2)c1
CCOC(=O)C1(Cc2ccccc2)CCC(c2cc(=O)nc(-c3ccccn3)[nH]2)N1
CC(C)CC(N)c1nnc(-c2ccncc2)[nH]1
NC(=O)c1oc2c(Cl)cc(N)cc2c(=O)c1O
O=C(CNc1cccc(C(F)(F)F)c1)Nc1ccccc1Br
COC(=O)NCCNC(=O)c1ccc2c(c1)NC(=O)c1ccc(Cl)cc1N2
CN(CC(=O)Nc1cc2ncn(-c3ccncc3)c2cc1Cl)S(C)(=O)=O
C=C(C)CN1CCC(Cc2ccc3c(c2)OCCO3)CC1
O=C(NCC1(N2CCCCC2)CCCCC1)c1cccnc1Oc1c(Cl)cc(N2CCOCC2)cc1Cl
O=C(O)C(O)C(CNc1ccccc1)P(=O)(O)O
O=C1CC(c2cccnc2)C2(c3ccccc3CC2NCCN2CCOCC2)C(c2cc(F)cc(F)c2)C1
CCCCCCCCCCCCCCCC(=O)NCCCCCC(=O)O
CCCCCCCCCCCCCC(=O)Nc1ccc(OC)c(OC)c1
CC(C)(C)C(=O)NCC(=O)Nc1ccc([N+](=O)[O-])cc1
O=C(Nc1ccc[nH]1)N1CCN(c2ccc(F)cc2F)CC1
COc1cc(NC(=O)Cn2c(-c3ccccc3)cc3ccccc32)cc(OC)c1
O=C(CSC1c2ccccc2-c2ccccc21)NC1CCCCC12CCCC1(CCCCC1)C2
CCOC(=O)C(CC(=O)Nc1ccccc1OC)NC(=O)C(C)C
CC(C)(C(=O)C=C(N)c1ccccn1)S(C)(=O)=O
COc1cc(-c2cc3c(N)ncnc3s2)ccc1OCC(N)=O
CN(C)C(CC(=O)c1ccccc1F)C(=O)O
N#CC(C#N)c1ccccn1
CCOC(=O)C1(Oc2cc(OC)c(OC)c(OC)c2)CCN(C(c2cccc(OC)c2)c2nnnn2Cc2ccc(OC)c(OC)c2)CC1
COc1ccc(C(=O)CSc2c(-c3ccccc3C)[nH]c3ccc(Br)cc23)cc1
CCS(=O)(=O)Nc1ccc(C(=O)NC2CCc3ccccc32)cc1
O=C(CCN1CCN(c2ccccc2)CC1)c1ccco1
CCCCNC(=S)NC(=O)c1ccccc1
CCCC(=O)Nc1nnc(SCC(=O)C(C)C)s1
O=S(=O)(C1CC1)N1C(O)CC12CCC2
O=C(NC1CCCC1)C1CCN(Cc2ccccn2)CC1
COc1ccc(C2CC(=O)N(CC(=O)O)c3ccccc3S2)cc1OC
Cc1nn(-c2ccccc2)c(N2CCCCC2)c1C=NNC(=O)c1ccc(-c2cccc3ccccc23)cc1
CCCC1(O)C(=O)N(C)C(=O)C=C1O
Cc1cnc(C(F)(F)F)cc1Sc1ccc2nc(C3CCN(C(=O)C(C)(C)C)CC3)[nH]c2c1
CC(C)c1ccc(Nc2ccnc(NCc3ccncc3)n2)cc1
CCOC(=O)c1sc2nc(CCc3ccc(C(F)(F)F)cc3)n(C)c(=O)c2c1C
O=C(O)CC1(c2ccccc2)CCCCC1
Fc1cccc(C(CCN2CCN(c3ncc(C(F)(F)F)cc3Cl)CC2)c2ccc(OC(F)F)cc2)c1
CC(C)=CC(=O)NC1CCCC1C(=O)Nc1cccc(C)c1
O=P(O)(O)C(O)(c1ccccc1)c1ccccn1
CCCCCCNC(=O)OCC
COC(=O)NC1(C(F)(F)F)CCN(C(=O)Nc2cccc(F)c2)CC1
Cc1nnsc1C(=O)Nc1ccc(Cl)cc1
O=C(O)COCC(=O)Oc1ccc(OCc2ccc(O)cc2)cc1
C=CCN1CCC(C(=O)N2CC(CO)C(CN(C)C)C2)CC1
O=C(CCc1ccc2c(c1)OCO2)N1CCC(O)CC1
Nc1ccc(C(O)Cn2ccnc2)cc1
CNc1ncc(-c2nc(-c3ccccc3)no2)cn1
CC(C)CCCC(C)CC(O)c1ccccc1O
O=C(C=Cc1cccc(O)c1)Nc1ccc(N2CCN(c3ccccc3)CC2)cc1
CCC(C)C(N)C(=O)NS(=O)(=O)c1cccc(F)c1
CCOc1cc(C(=O)Nc2cc(C3CCCCC3)no2)cc(OCC)c1OCC
COc1ccc(C2=NC(=O)N(C3CN(CCNc4nc(N5CCOCC5)[nH]c(=O)n4)C3)C2=O)cc1
CCCN(CC(CC)N1CCCCC1)N=O
CC(C)(C)C(=O)Nc1ccc2nonc2c1
CC(C(=O)NCc1cccnc1)n1cc(-c2ccccc2)cn1
CCC(C)NC(=O)CSc1ccc(Cl)cc1
CC(=O)NCC1CCN(CC2(c3ccc(Cl)cc3)CCC2)CC1
CS(=O)(=O)C(C(=O)NCc1ccccc1)c1ccccc1
CCCCn1cnn(-c2ccccc2F)c1=S
O=C(OCc1cc(=O)n2c(-c3cccc([N+](=O)[O-])c3)csc2n1)c1ccccc1F
O=C(c1ccccc1-c1c(F)cccc1F)N1CCN(Cc2ccccc2)CC1
COc1cccc(CC(=O)NC(C)(C)CO)c1
Cc1ccc(C)c(Nc2c(C#N)c3ccc(-c4ccccc4)cc3c(=O)n2CCCN2CCOCC2)c1
O=C(O)C(Cc1ccc(Cl)cc1)Oc1ccc(Oc2cccc3ccc(C(F)(F)F)nc23)cc1
OC1CCN(CCN2CC3CSc4c([nH]c5ccccc45)C3C2)C1
OC(S)=Nc1ccc2c(c1)OCCO2
CC(NC(=O)c1cc2c(n(CC(C)(C)C)c1=O)CCCC2)c1ccc(F)cc1
Cc1nc(C)n(C2CCCN(C(=O)c3ccc(-c4ccc(F)cc4)o3)C2)n1
Cc1ccccc1S(=O)(=O)NCC(c1ccco1)N1CCOCC1
O=C(O)CC(O)(c1ccccc1)c1ccccc1
c1cc(CN2CCOCC2)cs1
COCCCn1ccc2c(OCC(=O)NC3CC3)cccc2c1=O
CC(CC(=O)Nc1ccccc1)=NNC(=O)c1ccncc1
CCOc1ccccc1CNc1ccc(C)cn1
O=C(Nc1ccc(C2=NN(c3ccccc3)C(c3cccs3)C2)cc1)c1ccco1
COCCCNC(=O)C1(C)CCN1S(=O)(=O)c1cccc2nsnc12
O=C(CSc1ccc(=O)n(C2CC2)n1)Nc1cccc(C(=O)OC2c3ccccc3-c3ccccc32)c1
O=c1c2c3n(c(=O)cc2[nH]n1-c1ccc(F)cc1)CCCC3Cc1ccccc1
N=C(N)NCC1(N=O)CCCCC1
CC(=NNC(=O)CCc1nc(=O)c2cc(-c3ccccc3)ccc2[nH]1)c1ccc(O)cc1
S=C(c1cccc2ccccc12)N1CCOCC1
CCCCCCC(=O)NC
O=C(Cc1ccccc1)Oc1ccccc1Br
O=C(CCNC(=O)N1CCC(c2ccccc2)CC1)NC1CCC1
COc1cccc(CN(C)CC(=O)Nc2ccc(-c3nnc(OCCN4CCOCC4)c4ccccc34)cc2)c1
Clc1ccc(Cl)c(C2(n3ccnc3)CCCCC2)c1
O=C(c1nnc2ccnn2c1-c1ccccc1)N1CCCCCC1
O=C(NCCCCCCSc1ccccc1O)C1CCCCC1
CC(C)(C)OC(=O)N1CCN(CCOc2ccccc2)CC1
CC(C)(C(=O)O)c1ccc(F)cc1
Cn1cc2c(C3CCCCC3)c(-c3cccc(F)c3)[nH]c2nc1=O
COc1ccc(CNC(=O)C2(c3ccc(O)cc3)CC2)cc1
CCCC(=O)N1CC2CCCC2(C(=O)O)C1
CS(=O)(=O)N1CC2c3ccccc3C(c3ccccc3)C2C1
COc1ccccc1S(=O)(=O)Cc1ccccc1
FC(CCc1ccccn1)c1ccccc1
CCCCCCCCCCCCCCNc1ccc(C(=O)OCC)cc1
O=C(CNCc1ccccc1)NN=Cc1ccc(Cl)cc1
O=C(CSc1ccccc1Cl)NCc1ccccc1
COc1ccc(CC2c3cccc(Cl)c3C(=O)c3cccc(Cl)c32)c(F)c1
CS(=O)(=O)Cc1nnc(NC(=O)C(O)C(O)C(=O)NCc2ccccc2C(F)(F)F)s1
O=c1[nH]c(=S)n(Cc2ccco2)cc1-c1cccnc1
OCC1CCCN1c1nc(NCCOc2ccccc2Cl)nc(Nc2ccc(F)cc2)n1
CC(C)CCNc1nccc(-c2c(Cl)cccc2Cl)n1
COC(=O)c1cc(OC)c(OC)cc1NC(=O)c1ccc(Oc2ccccc2)cc1
CC(=O)NC(C(=O)NCc1ccccc1)c1ccccc1
CCCCN(CCCC)C(=O)Nc1cccc(NC(=O)c2ccc(NC(C)=O)cc2)c1
O=C(O)CCC(=O)C(F)(F)C(F)(F)F
CCCCNC(=O)Nc1ccccc1[N+](=O)[O-]
CCCCCCCCCCCC(=O)NC(C)C
O=C1CC2(C(=O)N1)C(=O)N(CCc1ccncc1)c1ccccc12
O=C(Cc1cccc(C(F)(F)F)c1)Nc1ccc2c(c1)C(=O)OC2
O=C(COc1ccc([N+](=O)[O-])cc1)NCc1ccco1
CC(C)NC(=O)CC(N)C(=O)NC(CO)Cc1ccc(O)cc1
O=C(O)CCC(=O)NCc1ccco1
CCOc1ccccc1NC(=O)CN(C)C(=O)CSc1nnc(-c2ccccc2)n1C1CCCCC1
Cc1noc(-c2ccc(N(C)CC(C)C)cc2)n1
O=C(c1ccccc1)c1ccc(C(=O)N2CCN(CCCOc3ccccc3Cl)CC2)cc1
Cc1ccc(CCSC(=S)N2CCC(C)CC2)cc1
O=C(CCc1ccccc1)NCCS(=O)(=O)c1ccccc1
CC(C)CCNc1cc(-c2ccccc2)nc2cc(-c3ccccc3)nn12
Cc1c(C(=O)Nc2ccc(S(=O)(=O)Nc3ncccn3)cc2)cccc1C(=O)c1cccs1
OCC(O)c1ccc(O)c(O)c1O
COCC(CO)NC(=O)c1cc2c(s1)-c1ccccc1OC2
O=C(c1nn(-c2ccccc2)c(=O)c(Cl)c1Cl)N(Cc1ccco1)CC1CCCO1
COc1cccc(NC(=O)C2CCCN(C(=O)c3ccncc3)C2)c1
O=c1[nH]c2ccc(CO)cc2c2ccc(N3CCN(c4ccccn4)CC3)cc12
O=C(CCCCCn1cncn1)Nc1ccccc1
CC1=C(C#Cc2ccc3c(c2)OC(CN(C)Cc2ccncc2)C(C)CN(C(C)CO)S3(=O)=O)CNC(=O)N1
CNC(=S)NN=Cc1cccc(F)c1
CCCCN(CCO)c1nc(Nc2c(OC)cc(OC)c(OC)c2OC)nc(N(C)C)n1
CCCCNc1nc(N)c([N+](=O)[O-])c(Nc2ccc(C(=O)OC)cc2)n1
Nc1cccc(Nc2ccccc2)c1
O=C(COC(=O)c1c(Cl)cccc1Cl)NCC(F)(F)F
CCCS(=O)(=O)NC(=O)C(C)c1ccncc1
CCCCCC(=O)Nc1ccccc1NCCCOC
CC(CCCBr)(C(=O)O)[N+](=O)[O-]
COC(=O)C(C)NC(=O)N1CCN(c2ccc(C(F)(F)F)cn2)CC1
Cc1cc(-c2ccccc2)no1
CS(=O)(=O)c1ccc(NC(=O)Cc2ccc(Cl)cc2)cc1
CC(C)OC(=O)N1CCC(c2cccc(OC3CN(Cc4cccc(C(F)(F)F)c4)C3)c2)CC1
CCOC(=O)CSc1nc2nncc-2c(O)[nH]1
O=C(CCNC(=O)c1ccc(Cl)cc1)Nc1ccc(S(=O)(=O)N2CCOCC2)cc1
CCC(NC(=O)c1cccs1)C(=O)Nc1ccnn1-c1ccccc1
O=C(c1ccccc1)c1cn(C2CC(O)(C(=O)N3CCOCC3)CO2)c(=O)[nH]c1=O
O=C(CCO)Nc1ccc(F)cc1
O=c1c(-c2ccccc2)cc2ccccc2n1CCCCNc1c2c(nc3ccccc13)CCCC2
COc1ccc(C(=O)OCCN(C)C)cc1OC1c2ccccc2-c2ccccc21
CC(C)C(=O)N1CCC(O)(c2ccccc2)C2(CCCCN(C)C2)C12CCCCC21CCCC(C)(C)C12CCCCC2
CNC1(CNC(=O)c2cccc(OCc3ccc(F)cc3)c2)CCCCC1
CS(=O)(=O)CCNC(=O)COc1ccccc1
Cc1ccc(C(=O)Nn2cnnc2)c(C)c1
CC(C)OC(=O)CCN1C(=O)CSC1=O
O=C(NC1CCC(Cc2ccccc2)CC1)C1(c2ccccc2)CC1
Cc1cccnc1N1CCN(C(=O)c2ccccc2C(F)(F)F)CC1
O=C(NCCc1ccccc1)c1ccccc1OCc1ccccc1
CC(C)=CCCC(C)=CCCC(C)=CCCC1(C)CCc2c(C)c(OC(=O)C=CC(=O)O)c(C)c(C)c2O1
CC(C)C(=O)C(c1ccccc1)c1ccccc1
OC1CN(Cc2ccccc2)CC(Cn2nnc3ccncc32)OC1OCc1ccccc1
CC(OC(=O)NC1CC(=O)N(Cc2ccccc2)C1=O)C(=O)NC1C2(CCCCC2)CCCC12CCCCC2
CCOP(=O)(Cc1ccc(OC(C)(C)C(=O)O)c(CC=C(C)C)c1)OCC
CCCCN1CC(=O)NCC1C(C)C
CCC(=O)N1CCC(CCCCNc2ccnc3cc(Cl)ccc23)CC1
O=C(C=Cc1c(Cl)cccc1Cl)c1ccccc1
O=C(O)CSc1nncn1-c1ccc(Oc2ccccc2)cc1
Cn1cc(-c2noc(CCC(=O)N3CCC(c4nc5cc(F)ccc5o4)CC3)n2)c2ccccc21
COc1ccc(NC(=O)c2ccc3nc(NCc4cccc(Cl)c4)cc(C(F)(F)F)c3c2)c(OC)c1
CCCCCCNC(=O)c1cccnc1
CN(C)C=C1c2cc(O)ccc2CSc2c(C#N)cccc21
Cc1ccccc1C(OC(=O)NCCN1CCC(Cc2ccccc2)CC1)c1ccc(Br)cc1
COC(=O)Cc1cc(=O)c2ccc(OC)cc2o1
CC=C(CN)C1OC2(OC(C)(O)OOC2(C)C)C2(OC(C)(C)OOC2(C)O)C2(CCCCC2)C1C
O=C(c1ccc2c(c1)C(O)CCN2)N1CCCc2ccccc21
CC(C)CNC(=O)CC1N=C2c3ccccc3N=C(SCc3ccccc3)N2C1=O
NNC(=O)c1c[nH]cn1
CCOC(=O)c1sc(=Nc2ccc(OC)cc2)n(CCOC(C)=O)c1C
N#Cc1ccccc1OCCn1ccc2ccc(-c3cncc(N4CCCCC4)n3)cc21
CCOC(=O)c1c(NC(=O)Cn2ccn3nc(-c4ccccc4F)cc3c2=O)sc(C)c1C
CC(C)(C)C(=O)NC(c1ccccc1)C(c1ccccc1)c1ccccc1
CC(C)C(C)(CC(=O)c1ccccc1Cl)C(=O)O
COc1ccc(CC(NCc2ccccc2)C(=O)NCc2ccc(F)cc2)cc1OC
C=CC12CCC(O)CC1CCC1C2CCC2(C)C(C(C)C(C)(C)O)CCC12O
COC(=O)CN(CCCc1ccccc1)CCc1ccc(Cl)cc1
NCc1cc(Cl)cc(-c2cc3c(c(Cl)c2Cl)C(=O)N(c2ccc(O)cc2)C3)c1O
O=C(CNC(=S)N1CCOCC1)N1CCN(c2ccccc2)CC1
O=C(O)C(O)=CC(=O)c1cc2c(n1Cc1ccccc1)CCC2
O=C(O)CCCC(=O)NN=Cc1ccccc1
CCC(CC)=NNC(=O)c1ccc(-c2ccc3c(c2)OCO3)s1
O=S(=O)(Nc1cccc2ccccc12)c1ccccc1Cl
O=c1cc(-c2ccccc2)cnn1Cc1cc(F)c(O)cc1O
ON=Cc1cccc(CNc2ccccc2F)n1
CSc1nc(O)nc(O)c1Cc1ccccc1F
CC(C)N1CCC(c2nc(-c3ccco3)c[nH]2)CC1
O=C(NCCCc1ccccc1)C1(c2ccc(Cl)cc2)CCC1
CC1CCC(O)C(N(C)C)C1(C)C
NC(=O)CNC(Cc1ccccc1)C1CC1
CC(=O)Nc1ccccc1C(=O)O
CC(=O)NCc1cc(S(=O)(=O)N(C)C)co1
CC=CC(=O)Nc1cc(C(CC2CCCC2)C(=O)NC(Cc2ccc(OC(=O)c3c(Cl)cccc3Cl)cc2)C(=O)O)ccn1
N=C(N)NCCCC(N)C(=O)O
CN1CCN(C(=O)Cc2c[nH]c3ccc(F)cc23)CC1=O
CSc1ccccc1C(=O)Oc1cc(CC(C)C)nn1-c1ccc(Cl)cc1Cl
COC(=O)C(O)c1ccco1
CCc1ccc(C2(O)N=C(c3ccc(OC)cc3)c3ccccc32)cc1
CCC1NCCN(C)C1Cc1ccccc1
N#Cc1ccccc1N1C(=O)N(C2CCCC2)C2CS(=O)(=O)CC21
CC(C)Cc1nnc(C(C)C)n1CC(N)c1cccc(C(F)(F)F)c1
C=C(C)C(CO)C(=O)O
CCc1ccc(NC(=O)CNC(=O)C(Cc2ccccc2Cl)NC(C)=O)cc1
Cc1ccccc1C(=N)NP(=O)(OCC(F)(F)F)OCC(F)(F)F
Cc1ccc(NC(=O)Nc2cccc(CCNCC(O)c3cncc(C(=O)NCCCCCCCCCCCCN)c3)c2)cc1
O=C(COC(=O)CCC(=O)Nc1c(Cl)cccc1Cl)NC(=O)c1ccccc1
CC(C)n1c(=O)c2cc(C(=O)Nc3cccc(Cl)c3F)sc2c2cc(OC(F)(F)F)ccc21
CC(C)CC(NC(=O)CCc1ccccc1)C(=O)O
Cc1ccc2sc3c(=O)nc(Nc4ccc(Cl)cc4)[nH]c3c2c1
COc1ccc(-c2ccccc2CCCOC2CCCCO2)cn1
CCCCOc1c(F)c(N2CCOCC2)c(F)c2c1c(=O)c(C(=O)O)cn2Cc1ccccc1
CC(NC(C)(C)Cc1ccc(O)cc1)C(=O)Nc1nnc(Cc2cccc(F)c2)s1
NS(=O)(=O)c1ccc(S(=O)(=O)NC(Cc2ccccc2)C(=O)NC(Cc2ccccc2)C(=O)O)cc1
Cc1cccc(C(=O)NNC(=O)C(=O)c2ccccc2)c1
O=C(C=Cc1ccc(F)cc1)Nc1cccc(-c2nc(-c3ccc(C(F)(F)F)c(F)c3)no2)c1
S=C(NC(=S)NC1CCCCC1)Nc1ccccc1
COC(=O)CC(NC(=O)C(CC1CCCC1)c1cccc(F)c1)c1ccccn1
O=C(CCN1C(=O)CCc2c(F)cccc21)Nc1ccccc1F
CC(C(=O)N1CCCC1C(=O)O)N1C(=O)C=CC(C)(C)C1=O
CCOC(=O)c1ccccc1NC(=O)c1cc(-c2ccco2)nc2ccc(C)cc12
COC(=O)C(=O)c1ccc(Cl)c(Cl)c1
OCC1C(c2ccc(-c3cccc(Cl)c3)cc2)C2CN(C(c3ccccc3)c3ccccc3)CCCCN12
CCCCCN1CC(=O)N=C1N
O=C(COC(=O)c1ccccn1)Nc1ccccc1
COc1cc(NC(=S)Nc2ccccc2C)cc(OC)c1OC
O=C(c1cccnc1)N1CCCCC1
CC(C)C(=O)OCc1ccccc1
CC(=O)NC(C(=O)Nc1ccc(Cl)c(S(=O)(=O)N2CCCCC2)c1)c1ccccc1
O=S(=O)(O)CCCNCc1ccccc1
O=C(O)C1CN(C(=O)c2ccco2)CC1c1ccccc1
CCCCN=C(N)Nc1nc(C=Cc2cccc(OC)c2)cc(N2CCC(NCC(C)C)CC2)n1
CC1Cc2ccccc2N1C(=O)CN1CCN(C(=O)c2ccc(-n3c(CC4CC4)nc4ccccc4c3=O)cc2)CC1
CCCCCCOC(=O)N(C)C
Cc1cnc(C(=O)OCC(=O)C(C)(C)C)cn1
Cc1ccsc1C(=O)NCc1ccc2c(c1)C1c3ccccc3OCC1O2
Cc1cc(C)on1
CC(NCCOS(C)(=O)=O)c1ccccc1
CCC(C)NC(=O)c1ccnc(-n2ccnc2)c1
CC(C)(C)OC(=O)CCc1ccc(O)cc1
CCCCCCCCCCCCCCCC(=O)OCC(O)C1OC2OC(C)(C)OC2C1O
CC(C)c1csc(C(=O)NCc2ccco2)n1
O=S(=O)(c1ccccc1)N1CCNCC1
Cc1ccccc1-c1nc(Nc2nn[nH]n2)c2ccccc2n1
Cc1cccc(C)c1N(CC(=O)O)S(=O)(=O)c1cccc2nsnc12
COC(=O)C(Cc1ccccc1)N(C)C(=O)c1ccc2ccccc2c1
CN(CCCN)C(=O)CN(C)C(=O)C(Cc1cccc(I)c1)NC(=O)C1CCCN1C(=O)C(N)Cc1ccc(O)cc1
CC(C)C(=O)NCCN1CCCCC1
CCOCCNC(=O)N(Cc1ccccc1)c1ccccc1
N=C(N)N=C(O)O
CC(C)NC(=O)C(C)Cc1c(Cl)cc(C(=O)N2CCOCC2)cc1Cl
CN(C)CCNCc1ccccc1
O=C(NC(=S)Nc1ccccc1Cl)c1ccccc1[N+](=O)[O-]
CCOC(=O)C1=C(N)C=NC(C)(C)C1c1ccccc1
Cc1sc(C(=O)NN=Cc2ccc([N+](=O)[O-])o2)c2c1C(=O)CCC2
CC(C)(C)CNC(=S)Nc1ccccc1[N+](=O)[O-]
Cc1ccc(N=C(S)NCCc2csc(-c3ccccc3)n2)cc1C
Cn1c2c([n+](C)c1-c1ccc(Oc3ccccc3)cc1)CC(C)(C)CC2=O
CC(C)(C)C(=O)C(C#N)c1ccccc1OCc1ccc(F)cc1
CCOC(=O)Cn1c(C)cc(SCC(=O)Nc2cccc(Cl)c2C)nc1=O
CCOc1ccc(S(=O)(=O)N2CCC(c3nn(C)c(=O)n3CCc3ccccc3F)CC2)cc1
CCCCC(O)CO
COc1cccc(-c2ccc(=O)[nH]n2)c1
CN(CCc1nc2ccccc2[nH]1)Cc1nc2ccccc2[nH]1
CCCCSC1=C(C#N)C(c2cc(F)cc(F)c2)CC(=O)N1
CC(C)CCC(CC(=O)O)(C(=O)O)C(C)C
COC(=O)C=CC(=O)OC
CN(C)CCNc1cccc(F)c1
Cc1ccc2c(O)cc(-c3ccco3)nc2n1
CCc1ccc(CN2CCC(CNS(=O)(=O)c3ccc(C(C)(C)C)cc3)CC2)cc1
Fc1ccc(Cc2cc(C(F)(F)F)n3ncnc3n2)cc1
CC(C)(C)OC(=O)NC(CC1CCNC1=O)C(=O)C(F)(F)F
CS(=O)(=O)N(CC(N)=O)c1ccccc1
COCCOC(=O)C(C)NC(=O)c1cc(-c2cccnc2)c[nH]1
Cc1nnc(NC(=O)OC(C)(C)C)s1
CC1CN(C)CC2(CC=CCC2)C1C
NC(CSC(c1ccccc1[N+](=O)[O-])c1c(F)cccc1F)C(=O)O
CNC(=O)C1CCCC(NS(=O)(=O)c2ccc(F)cc2)C1
CS(=O)(=O)NCC(=O)Nc1ccncc1Cl
Cn1cc(-c2ccc(C(=O)Nc3ccccc3)cc2)cn1
C=C(C)CC(NC(=O)C(CC(C)C)NC(=O)OCc1ccccc1)C(=O)NC(C(=O)O)C(C)C
Cc1cccc(C)c1CC(O)CSc1ccccn1
CCNC(=O)NC(Cc1ccccc1)C(C)(C)C
O=C(c1cccnc1)N1CCCC(CO)CC1
N#Cc1ccc(C(=O)NC2CCCCCC2)cc1
COc1ccccc1-c1cn(C2CCCCC2)nc1C
CCC(CNC(C)=O)NC1CCCC1
CCCCCCCCCCCCCOc1ccc2c(c1)CN(C(=O)Cc1cccc(C#Cc3ccc(OCC)cc3)c1)C(C(=O)O)C2
COc1c(OCC#CC(O)CO)cc2c(c1OC)C(O)C(Cl)(Cl)CCC2
CC(C)(C)OC(=O)NCCOCCOCCOc1ccccc1N1CCN(CCCCNC(=O)C=CC#N)CC1
NCCc1ccc(C(F)(F)F)cc1Cl
CC1=CC(c2ccccc2)C=C(c2ccc(C)cc2)O1
Cc1ccc(-c2cnn3c(C)c(CNCc4ccccc4)cnc23)cc1
COC(=O)c1ccccc1NCC(O)CNC(=S)Nc1ccccc1C
O=c1nc(-c2ccccc2)n(CCO)c2c1ncn2-c1ccccc1
CCOC(=O)CCC(=O)N1CCC(c2ccccc2C)C(O)(C(=O)OCC)C1
Cc1cc(C)c(NC(=O)COC(=O)c2cc3ccccc3o2)c(C)c1
CC(C)Sc1ccc(SC(C(=O)O)c2ccc(Cl)cc2)nn1
CCOc1ccc(CSC2=C(C#N)C(c3ccc(OC)cc3)CC(=O)N2)cc1
CCOC(=O)CC1CCN(C(=O)c2cc3sccc3n2Cc2cccc(Cl)c2)CC1
COc1ccc(C=Cc2ccccc2O)cc1
COCC1CCC2(C)C3=C(C(=O)CC12C)C1C(C)C(C)C(=O)C(C)C1CC3O
CCOC(=O)CCCNC(=O)c1c(C)nc2sc(C)cn12
CC(C)C(NC(=O)c1cccc(NC(=N)N)c1)C(=O)NC(CC(=O)O)C(=O)NC(Cc1cccc(F)c1)C(=O)O
CSc1nc(N2CCCC(CO)C2)ncc1C(=O)O
Cn1c(CN2CCCC2)nnc1C1CCCCC1
COc1cccc(C2CC(C)(O)Oc3cc4c(cc32)OCO4)c1
O=C(CN1C(=O)CC(Cc2ccncc2)C1=O)Nc1ccc(F)cc1
CC(C)N(c1ccccc1)c1ccccc1
COC(=O)C=Cc1c(Cl)c(Cl)c(Cl)c(Cl)c1Cl
COCCN(CC(=O)N1CCCCC1)S(=O)(=O)c1ccccc1
CCOC(=O)c1cccc(N(C(=O)c2ccccc2)S(=O)(=O)c2c(C)ccc(C)c2C)c1
COc1cccc(-c2nc3n(n2)C(c2cccc(N4CCOCC4)c2)C(C(N)=O)=C(C)N3)c1
COc1cc2c(=O)oc3cc(OCC(C)CC(C)(C)C)ccc3c2cc1OC
CCOc1ccccc1C=NNC1=NC(c2ccccc2Cl)Nc2ccc(Br)cc21
CC(N)CNCCc1c(N)cccc1Cl
CC(C)CCNc1cccc2c1CC(NC(=O)c1cc(Cl)c(N)cc1OCCO)CC2
CC(Cc1cccnc1)n1ncnc1C1CC1
CCOCCCn1c(-c2cccc(Br)c2)n[nH]c1=S
O=C(O)c1cn(-c2ccccc2)c2cccnc12
CCc1nnc(N2CCN(S(=O)(=O)c3c(C)cc(C)c(C)c3C)CC2)s1
CC(NCc1ccncc1)C(=O)N1Cc2ccccc2C1
COc1ccccc1Nc1nc(-c2ccc(O)c(CN3CCOCC3)c2)nc2ccccc12
O=C(c1ccccn1)C(O)(c1ccccc1)c1ccccc1
COc1ccc2c(c1CNC(C)C(=O)O)OCO2
CN(C)C(=O)Cn1c(N)c([N+](=O)[O-])sc1=S
COc1ccc(NC(=O)c2cccnc2)cc1Cl
Cc1ccc(NC(=O)c2cccc([N+](=O)[O-])c2)cc1S(=O)(=O)N1CCC(N2CCCC2)CC1
O=C(CCCCCCC(=O)Nc1ccc(OCCCCCCCCCCCCCCCCCCCCCCCCCCCCCCCCCCCCO)cc1)NO
Cc1ccc2nc(-n3c(=O)n(C)c4cc(Cl)c(Cl)cc43)n3nc(C(F)(F)F)nc3c2c1
O=C(CC(=O)C(Cc1ccccc1)NC(=O)C1Cc2ccccc2CN1)NCc1cccs1
COCCNC(=O)CSc1nc2ccc(Cl)cc2nc1N1CCCC1
COc1ccc(CC(=O)Nc2ccccc2OC(C)C)cc1
Cc1cccc(-c2nc3cc(O)ccc3n2Cc2ccc(Br)cc2)c1
O=C(O)CCC(=O)C=Cc1ccccc1
O=C(O)CN(Cc1ccccc1)S(=O)(=O)c1ccccc1
CNC(=O)CC(N)C(C)C
CN(C)CCNC1=NCC(=O)N1c1ccc(O)cc1
O=C(Cn1c(=O)[nH]c2ccccc21)NCc1ccccc1
CCC(=O)NC(=Cc1ccc(OC)cc1)C(=O)NC1CCCC1
CCCCCCCCCCc1cnc(C(F)(F)F)c(C)c1
O=C(Cn1cc(CN2CCOCC2)nn1)Nc1ccc(Cl)cc1
C=C(C)CC(=O)Nc1ccc(Oc2ccccc2)cc1
COc1cc(C(=O)NCCc2c[nH]c3ccccc23)cc(NC(=O)COc2ccccc2)c1OC
CCn1ncc(C(=O)N2CCCC(CO)(c3ccccn3)C2)c1C
O=C(NCc1cccnc1)c1ccccc1
CC1=CCC2C(C)(CC(=O)OC3OC(CO)C(O)C(O)C3O)C(=O)CCC12C
O=C(NCCNC(=O)c1ccccc1[N+](=O)[O-])c1ccccc1F
O=C(CC(O)c1ccccc1)c1ccccc1
O=C(CN1C(=O)c2cccc(Cl)c2C1=O)NC(c1ccccc1)c1ccccc1
CCOC(=O)N1CCC(NC(=O)N(CC(C)C)C2CCN(C(=O)c3ccc(Cl)cc3)CC2)CC1
O=C(O)c1ccccc1C(=O)NCCCN1CCN(c2nsc3ccccc23)CC1
O=C(NO)c1csc(C(NC(=O)c2cc3ccccc3o2)C(c2ccccc2)c2ccccc2)n1
Cc1cn(C2OC(COP(=O)(O)OP(=O)(O)OP(=O)(O)O)C(O)C2O)c(=O)[nH]c1=O
C=C(C)CNCCCCCCOC(c1ccc(Cl)cc1)c1cccnc1
[N-]=[N+]=NCC1(c2ccccc2)CCC1
Cc1ccccc1NC(S)=NCCc1ccccc1Cl
CCCCCCC1(C(=O)O)c2ccccc2-c2ccccc21
CCOC(=O)C(C(N)=O)(C(C)C)C(O)C(=O)OC(C)(C)C
NC(=S)NN=C(Cc1csc(-c2ccccc2)n1)c1ccccn1
CC1(C)CC(CC(=O)NCc2ccc(Cl)cc2Cl)C1(C)C
O=C(CCNC(=O)C1CCC1)Nc1ccc(Cl)cc1
O=C(CCS(=O)(=O)c1ccccc1)Nc1ccccc1
CCCCNC(=O)c1ccc(C(=O)NCC2CCN(c3cnccn3)CC2)cc1
CS(=O)(=O)CC1CCN(c2c(F)cccc2Cl)C1=O
Cc1nnc(SC2CC(=O)N(C3CCCCC3)C2=O)s1
CCc1cc(NC(=O)COc2ccc(C(=O)c3cc(N4CCOCC4)nc4ccccc34)cc2)cc(C(C)=O)c1O
CCCCCCCCCCCCC(=O)OCCOC(=O)CCC(=O)NCCCCC
NS(=O)(=O)Oc1ccc(C=NO)cc1
Fc1cccc(NC(=Nc2ncnc3[nH]cnc23)NCc2cccnc2)c1
O=C(c1cccnc1Cl)n1ncc2ccccc21
CC(C)CC(C)Cn1cccc2c(N)nnc1-2
Cc1ccc(-c2nccc(Nc3ccccc3)n2)cc1
CCCCCCCCC(=O)NC(O)c1ccccc1
O=C(c1ccc(F)cc1)n1cc(-c2ccnc(Nc3ccccn3)n2)c2ccccc21
COC(=O)c1ccc(Cn2c(C(=O)O)c(CCC(=O)NCc3cccc(Cl)c3)c3ccc(OCc4ccncc4)cc32)cc1
O=S(=O)(NCc1ccccc1)c1ccccc1
CC(C)CNC(=O)c1cccc(-c2cn(Cc3cccc(C(=O)NC(C)C)c3)nn2)c1
COc1cccc(C(=O)Nc2ccc(N3CCN(c4nc5ccccc5o4)CC3)c(F)c2)c1
O=C(NCCSC1c2ccccc2-c2ccccc21)c1ccc(Cl)s1
CC(=O)OCC(C)OC(=O)C=CC=CC(O)C(C)C(C)O
Cc1cc(C)c(Nc2c(Cl)cncc2S(=O)(=O)c2ccccc2Cl)c(C)c1
C[N+](C)(CCCOC(=O)C1CCCCC1)Cc1ccccc1
CCCCCCCCCC(C(=O)O)C(N)C(=O)O
N=C1OC(c2ccccc2OCc2ccccc2)C(O)C=Cc2ccccc21
O=C(NCCNCc1ccccc1)c1ccccn1
O=S(=O)(Cc1ccccc1F)c1c(F)cccc1F
O=C(O)CCC(CCc1ccccc1)C(=O)OCC(O)CN1CCOCC1
CCNC(=O)c1ccccc1CC(O)c1nn[nH]n1
CC(=O)NCC(C)(C)NC(=N)N
CC1(C(=O)Nc2cccc(S(=O)(=O)Nc3ncccn3)c2)CC1
CNC(=O)c1ccc(OC)c2c(=O)c3ccc(OC)cc3oc12
CCCN(C)C1=NC(c2nc(C(F)(F)F)cs2)c2cc(C(=O)O)ccc2C1
CCN(CC)C(=O)Cn1cnc2c(Cl)ncnc21
COc1ccc(C(=O)Cn2c(-c3cccc(Cl)c3)nc3ccccc32)cc1OC
Nc1nc(Nc2cccc(S(=O)(=O)Oc3ccccc3Cl)c2)n2nc(-c3ccco3)nc2n1
CCOc1ccc(Oc2ncnc(N3CCN(C)CC3)n2)cc1S(=O)(=O)Nc1ccc(OC)cc1
c1cnc(N2CCOCC3(CCNC3)C2)nc1
CC(C)(CC(=O)NCCOc1ccccc1)S(=O)(=O)c1ccccc1
COC(=O)C=CC(Cc1ccccc1OC)C(=O)OC
O=C(C=Cc1ccccc1)Nc1ccccc1
COCCCNCCCNC(=O)c1cccc(-n2cncn2)c1
O=C1N(c2ccccc2)SC(=S)C1(c1ccccc1)c1ccccc1
Clc1cccc(-c2ccccc2)c1
Cc1ccc(OCC(=O)NCC(c2ccco2)N2CCCCC2)c(C)c1
O=c1c2ccccc2[nH]c(=S)n1CCO
CCCC(=O)Nc1ccc(-c2nnc(Nc3ccc(C)cc3Br)n2Cc2ccco2)cc1
CC(C)(C)c1cn(CC2(c3ccccc3)CCCC2)nn1
O=S(=O)(NCCC1COC(n2cnc3cnc(Nc4ccccc4)nc32)C1O)c1ccccc1
CC(NC(=O)Cc1ccc(F)cc1)C1CC2CCC1C2
NC(=O)NCCCNC(=S)Nc1ccccc1F
COc1ccc(N2CC3(CCN(C(=O)c4ccco4)CC3)CC2=O)c(OC)c1
Nc1ncc(C(=O)N2CCOC3(CCCC3)C2)cn1
Cc1ccc(COC(=O)CCc2ncc(-c3ccc(Cl)cc3Cl)n2Cc2ccc(C(=O)O)cc2)cc1
COc1ccc(C(=O)N2CCC3(CCCN(Cc4cnn(C)c4)C3)CC2)cc1OC
Cc1ccc(CC(=O)NN=Cc2ccccc2)cc1
CC(C)(C)C(=O)NC(=N)Nc1ccccc1
O=C(CCN1CCCCO1)NCCc1cccs1
CCCN(CCCCN1C(=O)CC(C)(C)CC1=O)C1CCc2nc(-n3ccnc3C)nc(O)c2C1
COc1cccc(C(=O)N2CCC(C(=O)NCc3cccc(CN(C)C)c3)CC2)c1OC
Cn1cccc(C2=NS(=O)(=O)c3cc(NS(=O)(=O)c4cccc([N+](=O)[O-])c4)ccc3N2)c1=NS(=O)(=O)c1cccc(C(F)(F)F)c1
C=CCN(Cc1cc2ccccc2nc1C)C(=O)CCCc1ccccc1
Cc1ccc([N+](=O)[O-])cc1NC(=O)CSc1nnc(-c2ccc(Cl)cc2)o1
COC(=O)NCC(=NO)c1ccccc1
CCSc1nc(O)c2c(n1)-c1cc(-c3cccc(F)c3)c(C(=O)OC)nc1SC2
CC(C)NC(=O)CSc1nc(=O)cc[nH]1
CN(C)C(=O)CC1C=Cc2ccccc21
O=CN1c2ccccc2CC2NCCCCCC21
CCCC(CCC)C(=O)Nc1ccccc1C(F)(F)F
CCCN(CC1CCCN1C(C)=O)C(=O)c1ccc2[nH]ccc2c1
CCCCOc1ccccc1CNC(CSCc1ccc(Cl)cc1)C(=O)O
CC(=O)N(Cc1cccc(C)c1)C1=NCCO1
CC(C)(C)OC(=O)CCCNC(=O)COC(=O)COc1ccc(C2CCC(O)CC2)cc1C(=O)c1ccccc1
O=C(Cn1ncc2c(N3CCOCC3)ncnc21)NC1CC1
O=S(=O)(NCCCN1CCOCC1)c1ccc(-c2noc(-c3ccccc3)n2)cn1
O=C(Cc1cc(-c2cnccn2)[nH]n1)N1CCOCC1
COC=CCSc1c(O)cc2oc(-c3ccccc3)cc(=O)c2c1O
CC(C)(CC(=O)NCc1ccccc1)Sc1ccccc1
C=CCC(OC(C)=O)C(CO)C(C)C
O=C(CCC(=O)Nc1ccc(Br)cc1)NN=Cc1ccc([N+](=O)[O-])o1
Cc1c(C(=O)NC2CCC(CN3CCN(c4ccccc4)CC3)CC2)oc2ccccc12
NC(=S)NCCc1ccccc1
COC1CC(OC)C2(Cc3ccc(C(C)(C)CNC4C5CCOC5C4(C)C)cc3C2)CC1C
O=C(NCCCNc1c2ccccc2nc2ccccc12)c1ccccc1
CC1CCC2=C(C1)C(c1ccc(Cl)cc1)C(C#N)C(=N)O2
CCN(CC)C(=O)c1cccc(-n2ncc3ccnn3c2=O)c1
CC(C)NC(=O)C1(NC(=O)c2cccs2)CCCC1
CC1CN(CCNc2nc(-c3ccccc3)nc3ccccc23)CCC1(C)c1ccc(O)cc1
O=C(Cc1ccccc1F)N1CCC2(CC1)CC(c1ccncn1)CO2
Nc1nc(SCc2ccccc2)cc(-c2ccc(F)cc2)n1
CC(C)CCCC(C)(CO)OO
O=C(CCCCCC(=O)Nc1ccccc1)Nc1ccccc1
Cc1ccc(C)c(NC(=S)N2CCN(c3cccc(C)c3C)CC2)c1
FC(F)(F)c1ccccc1Cl
Oc1ccc2c(c1)CCC(C(Cc1ccc(OCCN3CCOCC3)cc1)c1sc(-c3ccc(OC(F)(F)F)cc3)nc1Cc1ccccc1)=C2
CNC(=O)Cc1cccc2c1C(=O)C(=O)C([N+](=O)[O-])=C2O
CCCCCC(CN1CCN(CCC(=O)c2ccccc2F)CC1)NC(=O)c1cccnc1Cl
O=[N+]([O-])c1cccnc1Nc1cc(Br)c(O)c2ncccc12
COc1cc(N=Nc2cccc(C(=O)Nc3nc4c(s3)CC(C)CC4)c2)cc(OC)c1OC
CC1(C)CCC(C(=O)C(c2ccccc2)c2cccc(Cl)c2)C1(C)C
NC(=O)C(COCc1ccccc1)NC(=O)OCc1ccccc1
O=C(CC[N+](=O)[O-])Nc1ccc(NC(=O)NC2(c3ccccc3)CCCC3(CCCCC3)C2)cc1
COc1cc2c(cc1Cl)C(c1ccc(C=Cc3ccc(O)cc3)cc1)CC(=O)N2C(C)(C)C
CC1CN(C(=O)c2ccc(C(N)=O)cc2)CC(C)N1
S=C(NCc1cccnc1)N1CCN(c2ccccc2)CC1
OC1(c2ccc(Cl)cc2)CCN(Cc2cccnc2)CC1
Cc1c(C(=O)Nc2ccc3c(c2)OCCO3)cnn1-c1ccccc1
CC1CN(C(=O)CN2C(=O)NC(C)(c3ccccc3)C2=O)CC(C)O1
COc1ccccc1C(=O)Nc1ccc(-c2c[nH]cn2)cc1
C#CCCCC(=O)NC(=S)NNC(=O)c1ccccc1
O=C(Nc1ccc(Cl)cc1Cl)C(=O)c1cccnc1
NNC(=O)c1ccc2nc(-c3ccc4nsnc4c3)cn2c1
Cc1ccc2c(c1)CC(C=Cc1ccncc1)O2
O=C(CCn1cccn1)N1CCC(c2ccn3ccnc3n2)CC1
OCc1cccc(C2=NC(CCc3ccc(Cl)cc3)CO2)c1
CCNCc1cc(OC)c(OC)c(OC)c1
N#CC(C(=O)NCc1ccccc1)=C(S)Nc1ccccc1
O=C(C=Cc1ccccc1C(F)(F)F)NCC1COc2ccccc2O1
N#Cc1cccc(Oc2ccccc2[N+](=O)[O-])c1
CCc1ccc(NC(=O)N2CCN(C(=O)c3cccc(C(C)=O)c3)CC2)c(OC)c1
CCOCC(=O)Nc1nc2ccc(Cl)cc2c2c1C(=O)c1ccccc1-2
O=C(NCc1ccco1)c1c(Cl)nc2sccn12
Cc1sc2ncnc(Nc3cccc(CN4CCOCC4)c3)c2c1C
CCn1cc(C=NNc2ccccc2)c(=O)c2cc(Br)ccc21
CSc1ccc(C(=O)c2ccc(C)o2)cc1
NC(=Nc1ccccc1)NC(c1ccccc1)c1ccccc1
CC(=O)NC(CO)C(=O)Nc1c(F)cccc1F
O=C(O)CC(Nc1nc2ccccc2c(=O)s1)c1ccc(Cl)cc1
CCOC(=O)C(C(=O)OC(C)(C)C)C(C)=NO
COc1ccccc1NC(=S)NCCCNC(=O)CSCC(=O)c1ccc(F)cc1
NC(=O)CC(c1ccccc1)N(Cc1ccccn1)C(=O)c1cccc(C(F)(F)F)c1
O=C(NC1CCCc2ccccc21)C1CC12CCOc1ccccc12
CC(=O)c1cc2oc(=O)cc(C)c2cc1CCC(=O)O
CCN(c1ccccc1C)S(=O)(=O)c1ccc(C(=O)Nc2ccccc2)cc1
O=c1[nH]c2ccc(OCCn3ccnc3)cc2o1
N=C(N)c1ccc(NC(=O)c2cccc(OC(=O)c3ccccc3)c2)cc1
N=C(N)NCC(c1ccccc1)c1ccccc1
Cc1cc(S(=O)(=O)n2ccc3ccccc32)ccc1N=Nc1ccc(Cl)cc1
C=CCNC(=O)c1ccccc1
COc1ccc(CC(C)=NNC(N)=S)cc1
CCN(CC)C(=O)c1[nH]cnc1C(=O)Nc1ccccc1F
CCN(CC)C(=O)Oc1cccc2ccc(C)nc12
CC(C)OC(=O)NCC(=O)Nc1ccccc1F
CCCCn1c(=O)c2[nH]c(-c3ccc(-c4nn[nH]n4)cc3)nc2n(CCc2ccc(F)cc2)c1=O
CCCCP(=O)(c1ccccc1)c1ccccc1
CCOC(=O)c1cc(=O)cc(OC(C)=O)o1
COC(=O)CC(C)N(C)C(C)=O
CC(C)(C)NC(=O)Cn1c(=O)cc(C(=O)N2CCC(CCF)CC2)c2ccccc21
CCCCCn1c(C(O)(C(F)(F)F)C(F)(F)F)cnc1-c1ccncc1
CCn1c(Cc2ccc(OC)cc2)n[nH]c1=S
O=C1c2ccccc2C(=O)N1CCc1ccc(F)cc1
O=[N+]([O-])c1ccc(NCCN(c2ccccc2)c2ccccc2F)cc1
COc1ccc2c(c1)NC1(CCN(C(=O)c3ccc(F)cc3)CC1)c1cccn1-2
CC1CN(CC(=O)NN=Cc2ccccc2I)CCN1
CS(=O)(=O)NCC1CCCO1
CC(C)(Oc1ccc(F)cc1)C(=O)NC1CC2OCCC12
CN(C)C(c1ccccc1)C(F)(F)F
CC1(C)OCC(NS(=O)(=O)c2ccccc2Cl)C(c2ccccc2)O1
FC(F)CCN1CCCCC1
Nc1ccc(O)cc1-c1ccc(-c2ccccc2)c(O)n1
CC(=O)c1ccccc1CC1CCN(CC(C)C)CC1
O=C(CSCc1ccccc1F)NCCc1nc(C2CC2)no1
O=C1C2CCc3c(oc4ccc(-c5cccc(Cl)c5)cc34)C2C(=O)N1Cc1ccc(F)c(F)c1
O=C(Cc1ccccc1F)N1CCCCCC1
O=C(O)COCCOc1ccccc1
O=C(NCCc1ccc(Cl)cc1)c1ccc(I)cc1
O=C(CCCCc1ccccc1)c1ccccc1
COc1nc(N)nc2c1ncn2C1OC(COP(=O)(O)O)C(O)C1O
O=C(O)COC(=O)CCc1ccccc1F
C=COC(=O)C=Cc1ccc(F)cc1
COCCNS(=O)(=O)c1ccc(C#CC2(O)CCCCC2)cc1
CC12CCC(O)C1C1CCC3C(C)(CO)C(O)C(O)CC34CC14CC2
COC(=O)CSc1nnc(Cc2ccc3c(c2)OCO3)o1
O=C(C=Cc1ccco1)NC1CCS(=O)(=O)C1
CN(CCCOc1ccc(OCc2cccnc2)cc1)CCn1ccnc1[N+](=O)[O-]
Cc1cc(Cl)ccc1NC(=O)Cn1cnc2c(cnn2-c2ccccc2F)c1=O
NC(CC(=O)C=Cc1ccccc1)C(=O)O
CC(C)n1cc(C(=O)N2CCC(O)(CN(Cc3ccccc3)C(=O)c3cccc(C(F)(F)F)c3)CC3(CC(O)CN(C(=O)C=Cc4ccccc4)C3)C2)cn1
CCCc1ccccc1C(=S)N1CCN(c2c(Cl)cc(Cl)cc2Cl)CC1
O=C(CSc1ccccn1)Oc1ccc(F)cc1
COc1ccc(S(=O)(=O)N2CCc3ccccc3C2)cc1
CC(O)C1CC2(C(=O)Nc3ccccc32)N(C)C(c2ccc(O)cc2)C1C(=O)Nc1ccc(F)cc1
CCc1c(N)ccc2c1COC2=O
C=CCNC(=O)c1nc[nH]c1C(=O)N(C)Cc1ccccc1
COC(=O)CNC(=O)C(F)(F)F
CCCCCOC(=O)C(C)O
CCCC1(CCC)CCc2c(O)cccc2C1
CC(C)CC(NC(=O)C1CCCN1S(=O)(=O)c1cc(Cl)cc(Cl)c1)C(=O)O
COC(=O)C=COc1ccccc1
CC(=NNC(=O)c1ccccc1)c1ccco1
COc1ccc(NS(=O)(=O)c2ccc(C(=O)O)cc2)cc1
CC(C)(C)NCC(=O)NCCc1ccccc1
Cc1ccc(-c2noc(CSc3nnc(-c4ccc5c(c4)OCO5)n3C)n2)cc1
NNC(=O)CNC(=O)c1cccc([N+](=O)[O-])c1
CC(CNCc1ccccc1)C(N)C(=O)O
N#CC(=CC=Cc1ccco1)C(=O)NCCO
CC(C)(C)c1nnn(-c2cccc(C(=O)N3CCOCC3)c2)n1
CCCCCCCNC(=O)CSC(=N)N
CCN(CC)C(=O)c1c(O)n(-c2ccccc2)c(=O)n(C2CCCCC2)c1=O
CN(C)C(=O)C#Cc1cccc(-c2cccc(Cl)c2)n1
COC(=O)c1nc[nH]n1
Cn1cc(-c2ccc(CN3CCN(C4CCOCC4)CC3)c(OC3CCC3)c2)cn1
Cc1nc(NC(=O)c2ccco2)c(-c2ccc(Br)cc2)c(-c2ccccc2)c1C(=O)O
CC(=O)N1CCCc2cc(-c3nc(CN(C)c4cc(F)cc(F)c4)c(C)o3)ccc21
COc1ccc2c3c([nH]c2c1)C(CO)N(C(=O)C1CCC1)CC31CN(C(=O)CC2CC2)C1
N#Cc1ccccc1NC(=O)COc1ccccc1
CN(CC(=O)NCC(=O)Nc1ccccc1F)S(=O)(=O)c1ccccc1
Cc1cc(C(=O)N2CCOCC2)c(C)n1-c1ccc(OC2CCCC2F)c(Cl)c1
COc1ccc2sc3c(nc(Nc4ccccc4)n4ncnc34)c2c1
NNC(=O)C(c1ccccc1)C(O)(C(F)(F)F)C(F)(F)F
O=C(CCCN1C(=O)C(=Cc2cccs2)SC1=S)Nc1ccccc1
Cc1nccn1CCCNC(=S)NCCCN1CCCC1
O=C(CN1CCCCC1)Nc1ccccc1Cl
OCCCC=Cc1ccc(OCc2ccccc2)cc1
C=CC(O)C(Cc1ccccc1)NCc1ccccc1
CC(NC(=O)C(Cc1ccccc1)NC(=O)OCc1ccccc1)C(=O)OCc1ccccc1
CC(CC(=O)O)C1CCC2(C)C1C(O)CC1C3C(C)C(C)C(C)C(C)C3CCC12C
CCOC(=O)Cc1cn(CC(=O)Nc2cc(C)on2)nn1
O=C(CCCCc1ccccc1)NCc1ccccc1O
Cc1csc(SCC(=O)NC(C)(C)C)n1
CN(C(=S)Nc1ccccc1)C1CCS(=O)(=O)C1
O=C(Nc1nnc(S(=O)(=O)N2CCCC2)s1)C(F)(F)F
O=C1N=C(N2CCN(CC3CC3)CC2)CN1c1ccc(-c2ccc(F)c(F)c2)cc1F
CC1CCN(CCC(=O)NCc2ccccc2)CC1
NC(=O)c1cccc(NC(=O)CC2(CC(=O)O)CCCCC2)c1
CCS(=O)(=O)N(CC(=O)NCc1ccccc1)c1ccc(OC)cc1
CC(C)n1cnc2c(NC3CC3)nc(-c3ccccc3F)nc21
O=C(Nc1cccnc1C(F)(F)F)C1CC(c2ccccc2)=NO1
COc1cc(CCN(C)C)ccc1C(=O)O
CNC(=S)CC1C(=O)NCCN1Cc1ccccc1
CC(C)c1nc(NC(=O)Nc2ccccc2)no1
COC(=O)C(C(N)=O)c1ccccc1
COCCN(C(=O)CCc1nncn1C)C1CCCCC1
Cc1ccc(C=CC=O)cc1
CNC(=O)OCCCCC(=O)OC(C)C
Cn1c(=O)n(C)c2cc(C(=O)NCc3ccccc3F)ccc21
Cn1cc(-c2nc3ccccc3o2)c2ccccc21
N#CC1(NC(=O)OC2(c3ccccc3)CCCC3(CCCCC3)C2)CCCCC1
CC(NC(=O)C=C(c1ccccc1)c1ccccc1)C(=O)O
CCCCCCCCN1CCC(NC(=O)C(O)C(O)C(O)CO)C(O)C1
N#CCCc1nc2ccccc2c(=O)n1CC(=O)N1CCN(c2ccccn2)CC1
S=C(NC1CCCCC1)NC1CCOC(c2ccccc2)C1
Cc1ccc(F)cc1C1(O)CCN(C(=O)c2cccc(-n3ccc4cc(C(F)(F)F)ccc4c3=O)c2)CC1
C=CCOC(=O)C(c1ccccc1)C(c1ccccc1)c1ccc2oc3ccccc3c(=O)c2c1O
Oc1ccc(-c2cc3c([nH]2)CCCC3)c(O)c1
CCOC(=O)CCNC(=O)OC(C)(C)C
NS(=O)(=O)c1nnc(NC(=O)c2ccccc2)s1
COc1cccc(C2(c3ccc(F)cc3)CCCNC2)c1
COCCc1noc(-c2ccc(OCc3ccc(C)cc3)nc2)n1
O=C(COC(=O)Cc1ccccc1[N+](=O)[O-])NCc1ccc2c(c1)OCO2
CC(NCCN1CCN(c2ccc(F)cc2)CC1)c1ccc(Nc2c3ccccc3nc3ccccc23)cc1
Cc1ccc(CSc2nc3sc4c(c3c(=O)n2Cc2cccnc2)CCCC4)cc1
CN=C(N)NCc1ccccc1
Cn1cc(C(=O)N2CCC(c3ccn4c(-c5cccnc5)cnc4n3)CC2)cn1
CC(C)(C)c1ccc(C(=O)NNC(=O)c2ccncc2)cc1
CCC1(NCc2ccccc2)N=C1c1ccccc1
O=C(CCN1CCN(Cc2ccccc2)CC1)N1CCC(CCn2c(=O)[nH]c3ccccc32)CC1
O=C1NC(=O)C(c2cn(Cc3ccc(F)cc3F)c3ccc(C(F)(F)F)cc23)=C1c1c[nH]c2ccccc12
CN(C)CCOc1ccc(COc2ccc(F)cc2)cc1Cl
COc1ccc2nc3c(NC(=O)c4ccc(S(=O)(=O)N5C(C)CCC5C)cc4)nn(C)c3nc2c1
O=C(C=Cc1ccc2c(c1)OCCO2)Nc1ccncc1
O=C(Nc1cccs1)c1cccc2[nH]cnc12
O=C(O)C(=O)Nc1ccc(C(=O)Nc2ncc(C(F)(F)F)cc2OC2CCN(Cc3ccc(O)c(F)c3)CC2)cc1
CC(C)CN1CCc2cc(S(=O)(=O)NCc3ccccc3Cl)ccc2C1
CCCC(=O)NC1CCC(C(=O)NCc2cc(OC)ccn2)CC1
O=CN1CCN(c2cccc(-c3ccccc3)c2O)CC1
COC(=O)NCC(NCc1ccc([N+](=O)[O-])cc1)C(=O)O
COc1ccc(Cn2c(Nc3cccc(C(F)(F)F)c3)nc3cc4[nH]c(=O)ccc4cc32)cc1
COc1ccc(CCNC(=O)C2C3C=CC4(C(=O)CCCC34)C2C(=O)NCc2ccc(C)o2)cc1
CC(=O)c1ccc(OCCCOc2ccc(C(N)=O)cn2)cc1
CCOC(=O)Cc1c(-c2ccc([N+](=O)[O-])s2)nn2c(C)cc(C)nc12
CC(C)NC(=O)NCCCSc1nncs1
CN1N=C(CNc2ccc(Cl)cc2)CC1c1ccc(Cl)cc1
N=C(N)NCC(=O)NNC(=O)c1ccccn1
CNS(=O)(=O)Nc1nc(N2CCCCC2)nc2c1CCCC2
O=C(NC1CC2CCC1O2)C(c1ccccc1)n1c(=O)c(-c2ccco2)nc2ccccc21
COC1CCC(CNc2nc(C#N)nc3c2ncn3CC#CCN2C(=O)C(=O)c3ccccc32)CC1
CNC(=O)c1ccccc1Oc1cc(F)ccc1-c1nn[nH]n1
CC(=O)NC(CNc1ncncc1Cl)C(C)C
CC(C)N(CC(=O)NC(C)(C)C)C(=O)c1cc(Cl)ccc1Cl
CN(C)CC(O)COC(=O)c1ccc(O)cc1
CC(C)C=CS(=O)(=O)c1ccccc1
CC(=O)NCCn1c(C=Cc2ccc(-c3ccc([N+](=O)[O-])cc3)o2)cc2ccccc21
O=C(CCc1cccc(O)c1)N1CCCCC1
COCc1cnc(C(C)C)n1Cc1ccccc1
Cc1ccc(CN2CCN(C(=O)c3ccncc3)CC2)cc1
CCCCCCCCCCCCCCCC(=O)NCCCNCCCNCCCCNCCCN
COC(=O)CC(NS(=O)(=O)c1ccccc1C(F)(F)F)c1ccc(OCC(F)(F)F)cc1
O=C(NC(CO)C(O)CNCc1ccc(OCCCc2ccccc2)cc1)C1=C2C=CC=CN2c2ncncc2S1
CC(C)c1nnc2n1CCN(C(=O)C(Cc1ccc(OC(C)(C)C(=O)O)cc1)NC(=O)C1CCCN1C(=O)OC(C)(C)C)C2
COC(=O)C=CC(=O)NCC(C1=CC(=O)C(=O)c2ccccc21)c1ccccc1
CC(CCl)NS(=O)(=O)c1ccccc1Cl
CC(C)SSc1cccnc1
N=C(N)c1ccc(CC(c2ccccc2)C(F)(F)F)cc1
O=C(O)CN(CCc1ccccc1)C(S)=Nc1cccnc1
COc1ccc(-n2c(=O)[nH]c3sc(C(=O)O)c(C)c3c2=O)c(OC)c1
CC(=NNC(=O)c1cccc(C(F)(F)F)c1)C1C(=O)CC(C)(C)C1=O
CN1CCN(Cc2cc(C(=O)N3CCN(c4ccncc4)CC3)c(CNC(=O)c3cccc(F)c3F)cc2F)CC1
C=CCN=C(S)NCCCN1CCOCC1
C=C(C(=O)O)C1CC(C)=NO1
CCC(=O)N(C(C)C)N(C)C(=O)c1ccco1
Nc1ccccc1C1Nc2ccccc2C(=O)N1c1ccccc1
O=C(CN1CCC(Oc2ccc(Br)cc2)CC1)Nc1nc(-c2ccc(F)cc2)cs1
NC(=O)C(CO)NC(=O)Nc1ccccc1
CN(C)CCNC(=O)c1cc2ccc(O)cc2cc1O
CC(NS(=O)(=O)c1ccccc1)C(=O)c1c[nH]c2cc3c(cc12)C(=O)CC3
O=C(CCc1ccc(F)cc1)Nc1ccc(F)cc1
O=C1Nc2ccccc2C(c2ccccc2)C1=NNc1ccccc1
CC(C)(C)CNC(=O)Nc1ccccn1
COc1ccc(C(O)C(O)Cc2ccc(OC)c(OC)c2)cc1
CCOc1ccccc1CNC(=O)c1c[nH]c(CSc2ncccn2)nc1=O
CC(C)(C)OC(=O)N1CCN(Cc2cnc3c(C#N)c(O)ccn23)CC1
O=C(NC1CCC1)N1CCN(c2cc(NCc3ccco3)ncn2)CC1
COC(C(=O)c1ccccc1)c1ccccc1
Cc1cc(O)c2oc(=O)c(C(=O)Nc3cccc([N+](=O)[O-])c3)cc2c1
Cc1ccc(OCCN2CCOCC2)cc1NS(=O)(=O)c1ccc(OC(F)(F)F)cc1
NS(=O)(=O)c1ccc(NC(=O)C2(CCCc3ccc4ccccc4c3)CCC2C(=O)O)cc1
CC(=NNc1ccc(Br)cc1C(=O)Nc1ccc(Cl)cn1)c1cc(F)cc(F)c1
COc1cc(CN(C)C)cc(OC)c1
Cc1nnc(NC(=O)c2ccccc2)s1
CCC(=O)NCCC(c1ccccc1)c1ccco1
O=S1(=O)CC2CCCN2C2=Nc3ccccc3NC21
O=C(O)C1CC(O)CN1Cc1cccc(Cl)c1
Cc1c(C=CC(=O)O)cccc1NC(=O)C=Cc1ccc2c(c1)OCO2
CN(CCCc1ccc([N+](=O)[O-])cc1)CC(=O)Nc1ccc([N+](=O)[O-])cc1
CNC(=O)c1ccccc1COc1ccccc1
CC(=O)Nc1ccc(C(=O)NCCCNC(=O)CC(C)C)cc1
COC(=O)CC1NCC(c2ccccc2)(c2ccccc2)C(=O)NC1=O
CN(CC(=O)N1CCOCC1)S(=O)(=O)c1c(Cl)cccc1Cl
CN=C(N)c1ccccc1
CCn1cnnc1CNC(=O)c1cc2c(s1)CCCCC2
CC(=O)OCC1(CCCCCCC(C)C)c2ccccc2CN1C(C)=O
O=C(NCc1ccccc1)C1(O)CCCCC1
CC(C)C(=O)NC(CO)C(O)c1ccccc1
COC(=O)COc1cc(OC)cc(OC(=O)c2ccccc2)c1
COc1cc(OC)c(NC(=NC#N)SCc2ccccc2Cl)cc1Cl
COc1cc(OC)cc(C(=O)NCc2ccccc2C)c1
COc1ccc(C=C2NC(=S)NC2=O)cc1
CS(=O)(=O)N=c1n(Cc2ccccc2[N+](=O)[O-])c(=O)c2ccccc2n1Cc1ccccc1
CCCN(C(=O)Cc1cccc(OC)c1)C(CC)c1ccc(-n2ccnc2)cc1
O=P(O)(O)Cc1ccc(O)cc1
N#CCCCc1nc2ccccc2s1
CCCCCCCCCCN(C)CCOCCCCCNCCCC
COc1ccccc1C(F)(F)F
Cc1ccc2oc(C(=O)NCCCC(=O)NCc3cccnc3)c(C)c2c1
O=C(Nc1nc2ccc(F)cc2s1)c1ccc2c(c1)N(C(=O)C1CC1)CC2(c1ccccc1)c1ccccc1
COc1ccc(S(=O)(=O)N(C)Cc2nc3ccccc3n2C)c(OC)c1
CC(=O)Nc1c(Cl)cccc1C(C)C
Cc1ccc(CNC(c2cccnc2)c2cccnc2)nc1
CCSc1cc([N+](=O)[O-])ccc1N
O=C(CCc1ccccc1)NNC(=O)c1ccccc1
COc1ccc(C(C#Cc2cccc(F)c2F)c2cn(C(C)C3CCCCC3)nn2)cc1
O=C(CI)NCCc1ccc(-c2ccccc2)cc1
COC(=O)C(=C(Nc1ccccc1)c1ccccc1)[N+](=O)[O-]
O=C(C1CC1)N1CCCC2(CCN(c3ccccc3)C2)C1
CCCN1CCN(Cc2csc(-c3ccccc3)n2)C2CS(=O)(=O)CC21
NCCCCC(NC(=O)Cc1cccc2ccccc12)C(=O)c1nc2ccccc2s1
O=C(O)C(CCNC(P(=O)(O)O)P(=O)(O)O)NS(=O)(=O)c1ccccc1
CCCC(=O)NCCN(C)C
CCC12c3[nH]c4ccc(Cl)cc4c3CCN1C(=O)C(CC(=O)NCCCOC)CC2C(=O)N1CCN(C(=O)c2ccco2)CC1
COc1ccccc1C(=O)CCc1ccccc1
OCC1(O)CCN(c2cccnn2)CC1
CCCOc1ccc(N(C)C)cc1
CC(C)C(NC(=O)OCc1ccc(Cl)cc1)C(=O)Nc1nc(-c2ccc(F)cc2)cs1
O=C(CNC(=O)c1ccncc1)Nc1ccccc1Cl
O=C(Cc1cccnc1)N1CCN(Cc2ccccc2)CC1
O=C(NC(C(=O)N1CC2CCC1C2)c1ccccc1)C1CCCC1
COc1ccc(Cl)cc1NC(=O)COc1ccc2sc(C(=O)O)nc2c1
Cc1cc(NC(=O)CN2CCOCC2)nn1-c1ccccc1
Cc1c(S(=O)(=O)C(C)C)ccc2nc[nH]c12
Cc1ccccc1CC(=O)N(CCCO)c1nc2ccccc2o1
CC1CC(C)(C)CCC1=O
COC(=O)Nc1ccc2c(c1)Nc1ccccc1S2
CC1C(=O)CCC2C(C)(C)CCCC12C
O=C(Nc1n[nH]c2ncccc12)c1ccc(Br)o1
CC(C)CCC(O)CCC(=O)Nc1ccc(OCc2ccccc2)cc1
c1ccc(CCc2ccc3c(c2)CN(Cc2ccoc2)CCO3)cc1
CC(C)N(CC(=O)N(C(C)C)C1CCCCC1)C(=S)Nc1ccccc1
CCC(=O)Nc1ccc(C)c(N2C(=O)c3ccccc3C2=O)c1
OCCCCc1nnc(CC2CCCCC2)o1
O=C(CCl)Nc1cc(Cl)c(O)c(Cl)c1
CCCCN(CCCC)CC(O)c1ccccc1
Cn1cnc(CN2CCN(Cc3cccc(Cl)c3)C(CCO)C2)c1
COc1cc(C2CCN(Cc3ccc(Cl)cc3)C2)cc(OC)c1OC
COC(=O)C(C)NC(=O)COC(=O)Cc1cccc(Br)c1
NC(=O)COCC(c1ccccc1)c1ccccc1
O=C(NCCC1=CCCCC1)OC1CC2CCC1C2
CC(=O)C(C)(CCc1ccccc1)C(=O)O
CC(C)NC(=O)CSc1nc(=O)c2ccccc2[nH]1
COc1ccccc1-c1nnc(C(=O)c2c[nH]c3ccccc23)o1
CC(=O)Nc1nc(Cl)cc(CCC(N)=O)c1Cl
O=C(NCC(F)(F)F)Nc1cc(Cl)cc(C(F)(F)F)c1
O=C(COc1ccccc1)Nc1nc2c(s1)CCCC2
O=C(NO)C(Cc1ccc(Cl)cc1)C(=O)NCC(O)CO
O=C(NC1CCCCC1)C(c1ccncc1)N(C(=O)c1ccc(=O)[nH]c1)c1ccc(Cl)cc1
CCOC(=O)c1sc(NC(=O)c2ccccc2OC)c(C(=O)OCC)c1C
C[n+]1cc(Nc2cccc(C(=O)NCCCNCCCN)c2)c(N)c2cc(OCCN3CCOCC3)ccc21
CN1CCCN(Cc2ccc(NC(=O)Nc3cccc(F)c3)cc2)CC1
CC(C)SC(=S)Nc1cccnc1
CC(C)C(=O)NCC(=O)Nc1ccc(C(F)(F)F)cc1
CNc1nc(C)cc(N2CC(C)OC(C)C2)n1
CCOC(=O)C(C(C)=O)=C1C(=O)N(Cc2ccccc2)c2ccc([N+](=O)[O-])cc21
C=CCOc1ccc(CCN(CCOc2ccc(Cl)cc2)Cc2cccc(Cl)c2)cc1OC
Nc1nn(Cc2ccc3ccccc3c2)c2nc3ccccc3cc12
COC(=O)c1ccc(NC(=O)CCNC(=O)c2ccc([N+](=O)[O-])cc2)cc1
CC(=O)C(C(=O)NCc1ccccc1)C(N)c1ccccc1
COC(=O)Nc1cccnc1
COc1ccc(C(=O)N2CCN(Cc3cccnc3)CC2)cc1F
CC1=NC(C)=C(S(=O)(=O)c2ccccc2F)C(c2ccc(-c3ccccc3)cc2)C1C#N
Cc1cc(C)cc(Oc2nc(Nc3ccccn3)nc3c2CCCC3)c1
O=C(c1ccccc1OCc1ccccc1)N1CCN(c2ncccc2[N+](=O)[O-])CC1
CC(C)=C1C(=O)Nc2ccc([N+](=O)[O-])cc21
O=C(O)CCC(=O)C(Cl)Cl
Cc1ccc(S(=O)(=O)N2CCC3CN(c4ccccc4)S(=O)(=O)C3CC2)cc1
O=C(NCc1ccc(F)cc1Cl)N1CCN(C(=O)C2CCCN2C(=O)CCCCCCCCCCCCCCCCCCCCCCCCCCCCCCCCCCCCCCCCCCCCCC(F)=NO)CC1
COc1cccc(CCN2CC(C(=O)NC3CCCC3)C2)c1
Cc1ccccc1Nc1nc(NC2CCCC2)nc(SC2CCCC2)n1
CCOc1ccc(OC(=O)c2ccc(S(=O)(=O)c3ccccc3)cc2)cc1
CCCCCCCC(=O)N1CCNCC1
O=C(Nc1cc(Cl)cc(Cl)c1)N1CCc2c([nH]c3ccccc23)C1
O=c1ccc2ccccc2o1
O=C(O)CC(Cc1ccc(O)cc1)C(=O)O
COC(=O)CCCn1ccnc1-c1ccncc1
CCOCCCNC(=O)CN1CCCC1=O
CC(C)N1CCN(N(C(=O)c2cccnc2)C(=NC#N)Nc2ccc(Cl)cc2)CC1
S=C(NCc1ccccc1)NC1(c2ccccc2)CCCC2(CCCCC2)C1
CN1CCN(c2ccc(C(=O)NC(C(=O)Nc3cccc(C(F)(F)F)c3)=C(O)c3ccc(F)cc3)cc2)CC1
O=C(NCCN1CCOCC1)Nc1nnc(-c2ccccc2)s1
OC1(CSc2ccccn2)CCCC1
CCCCCCCCCCCCCC(=O)OCC(O)COP(=O)(O)OCC(N)C(=O)O
O=C(O)C1CSC2(C(CSCc3ccccc3)C(=O)O)c3ccccc3C(=O)N12
O=C(CCc1ccccc1)Oc1ccc([N+](=O)[O-])cc1
CCOC(=O)CSCC(=O)C(C#N)=Cc1ccc(C)c(C)c1
CC(C)c1c([N+](=O)[O-])cc(-c2ccccc2)c(-c2ccccc2)c1N
CN(C)CCNC(=O)c1ccncc1
CC(C)CCC(N)CO
O=S1(=O)CCN(c2ccccc2)CC1
CC(CCCN(C)C)Nc1ccc(Oc2ccc(Cl)cc2)c(Cl)c1
O=C1OC(=O)C(Cc2cccc(NS(=O)(=O)c3ccccc3)c2)=C1O
CC(C)(Oc1ccc(OCC(=NO)c2ccccc2)cc1)C(=O)O
Cc1[nH]c2ccccc2c1C=NNC(=O)c1ccc(C(=O)O)cc1
CC(=O)NC(C(=O)N1CCCC1C(=O)Nc1ccccc1)c1ccccc1
NC(=O)CCOc1ccc2c(c1)CCC(COCc1ccccc1)O2
NS(=O)(=O)c1ccc(NC(=S)C(F)(F)F)cc1
O=C(Cc1ccccc1C(F)(F)F)Nc1ccccc1
O=c1c(-c2nc3ccc(Cl)cc3s2)coc2c(O)c(O)ccc12
Cc1ccc2nc(C(=O)NCc3ccc(CO)cc3)cn2c1
O=C(Nc1nnc(CCc2ccc3c(c2)OCO3)o1)c1ccccc1
O=C(O)CCC(=O)O
O=[N+]([O-])C1CN(S(=O)(=O)c2ccccc2)CC1c1cccnc1
O=C(N=C1NC2(CCCCC2)CCS1)c1cnccn1
CC(=O)N1C(CO)C(n2cc(C(=O)O)nn2)C1CO
CCCC(=O)NC(Cc1ccc(OC(C)(C)C)cc1)C(=O)NC(CC(C)C)C(=O)OC
CC=C(C)C(=O)OCCN1C(N)=NC(N)=NC1(C)C
NC(=O)COc1ccc(Cl)c(-c2ccc(Oc3ccc(O)c(C(N)=O)c3)cc2)c1
O=C(Nc1nc2n(n1)CCCC2)c1ccc(F)c(Cl)c1
CCN(CC(=O)N1CCCc2ccccc21)C(=O)CSc1nccn1C
O=C(c1ccccc1)c1ccccn1
Oc1c(-c2ccccn2)ccc2occc12
N=C(N)NN
O=S(=O)(Cc1nnc(NCc2ccccc2F)s1)c1ccccc1
CC(C)(CC(N)C(=O)O)C(N)=O
O=C(c1cccc(CN2CCN(Cc3ccccc3)CC2)c1)N1CCC(c2ncon2)CC1
O=C(NCC1CCN1C(=O)c1cc(F)c(F)cc1Cl)c1cccc(Cl)c1
NC(=NC(=O)c1ccc(F)cc1)NO
Cc1cn2c(-c3ccccc3)cnc2c(CNc2ccccn2)n1
CC(=O)OC1CCC2(C)C3=CCC4C(=CC(N(C)c5ccccc5)C4c4ccccc4)C3C(OC(C)=O)CC2C1
CCOC(=O)C1(c2cccc(OC)c2)CC(c2ccc(OC)c(OC)c2)=NO1
O=C(CP(=O)(O)O)NCC1CCCO1
COCCC(=O)NCCCN(C)c1ccccc1
COc1ccc(Cn2c(C(C)NC(=O)c3cncc(Br)c3)nc3cccnc32)cc1F
CN(C)CCNCc1cccc(C(C)(C)C)c1
CCN1C(=O)C(=NNC(=S)Nc2ccc(Cl)cc2)c2ccccc2C1=O
COc1ccc(C(=O)Nc2ccc3nc(-c4ccccc4Cl)oc3c2)c(OC)c1
CN(C)CCn1c(C2CCN(CC3CCCCC3)CC2)cc2cc(F)ccc21
CCOC(=O)c1cc(-c2cccc(S(=O)(=O)c3ccccc3)c2)[nH]n1
O=C(C1=C(O)C(=O)N(CCCn2ccnc2)C1c1ccccc1)C(c1ccccc1)c1ccccc1
COC(=O)C1CCN(Cc2cc(C(=O)N3CCC(Cc4ccc(F)cc4)CC3)n3ncnc(N)c23)CC1
CC(=O)NC(COC(C)=O)(C(=O)OCc1ccccc1)C(=O)OCc1ccccc1
Cc1ccccc1N1C(=O)N(C)OC(C)(C)C1=O
CS(=O)(=O)NCCOCCNc1ccnc2[nH]c3ccccc3c12
CCOC(=O)c1cnc2nc(-c3ccc(Cl)cc3)c3c(c2c1O)NC(c1ccccc1)=NC3c1cccnc1
CC(C)NCC(O)CNC(=O)Nc1ccc(C(C)C)cc1
O=C(NCCO)C1(c2ccccc2)CCCC2(CCCCC2)C1
O=C(CCc1cccnc1)Nc1c(S(=O)(=O)N2CCOCC2)cc(OCc2ccccc2)c(F)c1F
O=C(Nc1ccccc1F)C(c1ccccc1)N1CCC(C(=O)N2CCOCC2)CC1
CCOC(=O)NNC(=O)CCOc1ccccc1OC
OCCCCCCc1ccccc1
CCOc1ccccc1N(C)S(=O)(=O)c1cccc(Cl)c1OC(=O)NC(C)c1ccc(F)cc1
O=C(C=Cc1ccc([N+](=O)[O-])cc1)Nc1ccccc1
CCOc1cc(C=C2CCc3ccccc3C2=O)ccc1O
CCOC(=O)c1c(O)c2cc[n+](C)cc2n(-c2ccccc2)c1=O
COc1ccccc1NC(=O)C1CCC(NC(C)=O)CC1
CCOc1ccc(CC2C(=O)N(CCC(C)C)CCC2N)cc1
COc1cc(CN(C)Cc2csc(Nc3ccccc3)n2)cc2c1OCO2
O=C(CCNCCc1ccccc1)Nc1ccccc1F
O=C(Nc1ccccc1)Nc1ccc([N+](=O)[O-])cn1
CCCCc1ccc(C2CCC3C(O)(CC)CCCC3(C)C2CC(N)C(=O)O)cc1
CC(N)CC(=O)NCCCNC(=O)C=Cc1ccc(O)c(O)c1
O=C(CCCNC(=O)c1ccccc1OCc1ccccc1)NO
CCCCCCC(OP(=O)(O)Oc1ccc2oc(-c3ccc(O)cc3)cc(=O)c2c1)C(=O)O
CC(COC(=O)c1ccccc1O)OC(=O)c1ccc2c(c1)OCO2
Cc1ccccc1NC(=O)COc1ccc(CC(C#N)C(N)=O)cc1
CC(C)CNC(=S)Nc1ccccc1O
CN1CCN(C(=O)c2ccc(NC(=O)c3nc4c(s3)CN(C)CC4)cc2)CC1
CC(c1cccc(-c2ccccc2)c1)N(CCN1CCOCC1)Cc1ccc(F)cc1
CC(C)C(NC(=O)C(CCCc1ccccc1)CC(=O)O)C(=O)NC(CC(=O)O)C(=O)CF
O=C(Cc1ccc(-c2ccccc2)cc1)N1CCC2(CC1)Nc1ccccc1NC2=O
Cc1ccccc1C(=O)Nc1nnc(COc2ccc3oc(=O)ccc3c2)s1
CC(C)NC(NCc1ccccc1)c1cnccn1
CN(CCC(=O)Nc1ccc(C(=O)Nc2ccc(Cl)c(Cl)c2)cc1)Cc1ccccc1
CSC1=CC(N)(c2c(Cl)cccc2Cl)NC2(CCC=CN2)C1=O
Cc1ccccc1C1=NS(=O)(=O)NC(c2ccccc2)=C1
OCC(Cc1ccccc1O)c1ccccc1
COc1cc(C(=O)NCCCCC(=O)O)ccc1C
O=C(Nc1cccc(S(=O)(=O)c2ccc(Cl)cc2)c1)c1ccccc1
NC(=O)CCNC(=O)c1ccco1
CN(C(=O)COC(=O)Cc1cccc(Oc2ccccc2)c1)C1CCS(=O)(=O)C1
COc1ccc2c(c1)OCC2C(=O)Nc1ccccc1OC
CSc1ccc(C(C)NC(=O)c2ccn(C)n2)cc1
CNC(=NCC(C)C)Nc1ccccc1
COc1cc(NC(=O)Cc2cccc(S(=O)(=O)Nc3cccc(C(=O)O)c3O)c2)ccc1OCCN1CCOCC1
O=C(Nc1ccc(Nc2c(F)c(F)nc(N3CCNCC3)c2F)cc1)c1ccccc1F
CNC(=O)Nc1ccnc2cc(F)ccc12
CN(C)CCN1CCC2(CC1)Nc1cccnc1N=C2N
O=C(O)COC(=O)COc1ccccc1
CSc1sc(C(=O)O)c(-c2ccco2)c1C#N
COc1ccc(-c2n[nH]cc2-c2cc(C)c3cc(CCCN4CCOCC4)ccc3n2)c(F)c1
CCC(=O)Nc1c(C)cccc1C(=O)NCc1cccnc1
CC(C)(C)NCC(C)(C)Oc1ccc(Cl)cc1
CN(C)CCC(=O)N(Cc1ccc(Cl)cc1)CC1CCCO1
Clc1ccc(COCCCN2CCOCC2)cc1
Cn1c(=O)c2c(nc(CCCN3CCN(c4ccccc4)CC3)n2Cc2ccccc2)n(C)c1=O
OC(COc1ccccc1)CN1CCOCC1
COc1cccc2c(=O)c3c(C)c4c(c(Cl)c3[nH]c12)OCCN4Cc1ccccc1
CC(Nc1ccc(N)cc1)C(=O)NCc1ccccc1Br
CC(C)C(=O)C[N+]1(C)CCCCC1C
COc1ccc(C(=O)c2ccn3ncnc(NCc4cc(C)on4)c23)cc1OC
CCc1ccc(N)c(O)c1
CC(=O)Nc1cc(-n2nc(C(F)(F)F)c3c2C(=O)N(c2ccc(Cl)cc2C(F)(F)F)CC3)ccc1C
COC(=O)C1CC(OC(C)C)CN(C2OC(COC(C)=O)C(OC(C)=O)C2OC(C)=O)C1
N=C(N)NN=C(c1ccc(Br)cc1)C1CCN(CCCSc2ccc(Br)cc2)CC1
CC1(c2ccccc2)CCN(C(=O)Nc2ccccc2)C1
O=C(CSc1ccccn1)Oc1ccccc1
CC(C)N(Cc1cc2c(Nc3ccc(CC(N)C(F)(F)F)c(Cl)c3)ncnc2cc1C(F)(F)F)C(C)C
O=C(O)c1cc(S(=O)(=O)Nc2cccc(Br)c2)c2ccccc2c1O
CC(C)(C)c1ccccc1NC(=O)COC(=O)C1CCCCC1
CN(CCO)CC(=O)c1ccccc1
CONC=CC(=O)C=Cc1ccc(OC)c(OCc2cc(OC)c(OC)c(OC)c2)c1
C[N+](C)(C)CC(=O)NO
CC(C)(C)OC(=S)N(C#N)c1ccccc1
CC(C)CC(O)C(O)C(C)C(=O)O
O=C(NCCOc1ccccc1)NCC1CCN(c2ccncc2)CC1
CC(C)C(NC(=O)CNC(=O)CCCNC(=O)CCCCC12NC(=O)NC1CCS2)C(=O)O
O=c1c2sc(Cl)cc2ncn1-c1ccccc1Cl
COc1cccc(CN2CCC3(C=Cc4cc(O)ccc4O3)CC2)c1
Cc1cc(C)n2nc(Nc3ccccc3)nc2n1
COCC(=O)NCCC(C)C
OCC1c2ccccc2CCN1c1ccc(Cl)cc1
CC(C)C(NS(=O)(=O)c1ccc(C(=O)NCC(O)c2ccccc2)cc1)C(=O)OCc1ccccc1
O=S(=O)(Nc1ccc(Cl)cc1)c1cccnc1
CC(C)(C)c1ccc(CNC(c2ccccn2)c2c(F)cccc2F)cc1
CC(Cc1ccc(NC(=O)Nc2ccc(Cl)cc2)cc1)NCC(O)COc1cccc2c1CCO2
CCOC(=O)C1C(=O)NC2(CCCCN2)CC1c1ccc2c(Cl)cccc2c1OC
CC(C)=NOc1ccccc1
COc1ccc(N2Cc3ccccc3-n3cc(CCCN4CCN(c5ccccc5)CC4)c(C(=O)Nc4ccccc4)c3C2=O)cc1
CC(C)NC(=O)c1cccc(-c2c(O)ccc3cc(C(F)(F)F)ccc23)c1
CCN(CC)CC(O)COc1ccccc1C(=O)c1ccccc1
O=C(CNC(=O)Cc1csc(-c2ccccc2)n1)NCc1sccc1-c1ccccc1
N=C(N)Nc1ccccc1C(=O)Nc1ccccc1C(=O)O
COC(=O)Nc1ccccc1[N+](=O)[O-]
COC(=O)c1ccccc1Cl
Cn1cc(C(=O)N2CCC(Oc3cccc(C(F)(F)F)c3F)CC2)cn1
CC(C)CN(C1CCC(C(=O)O)CC1)S(=O)(=O)c1cccc(C(=O)NC(CO)C(=O)O)c1
CC(=O)Nc1ccc(NC(=O)c2ccc(F)cc2)cc1
Cc1onc(C(=O)O)c1-c1cccs1
Cc1c(C(=O)N(C)C)cc(-c2cccs2)n1CC1CCCN2CCCCC12
CC(Cc1ccccc1)=NNC(=O)CC(C)(C)CC(=O)O
CCOC(=O)CNC(=O)C(=O)OCC
CC1CC(Cc2ccsc2)(c2cccnc2)OC1=O
O=C(CCc1ccccc1)NC1CCCCCC1
O=C(CCCC(=O)OCc1ccccc1)NC(=O)NC1CCCC1
O=C(CN1C(=O)C=CC1=O)Nc1cncc(Br)c1
CC(Cn1nc(NC(=O)C2CCC2)c2c(C#N)cccc21)OCc1ccccc1
O=C(CCC(=O)Nc1ccc(Br)cc1)NCCN1CCOCC1
CCOC(=O)c1c(-c2ccccc2)[n+]([O-])c2ccc(Br)cc2[n+]1[O-]
CC(C)OCc1nncn1Cc1cccs1
Cc1ccccc1NC=S
COC(=O)CNc1cc(OC)c(OC)c(OC)c1
COc1ccc2c(=O)c(-c3ccc4c(c3)OCO4)coc2c1
Cc1ccc(Cl)cc1NC(=O)C(NS(=O)(=O)c1ccccc1Cl)c1ccccc1
Cc1ccc2[nH]c3c(c2c1)CCN(C(=O)c1cccc(C(F)(F)F)c1)C3
COCCN(C(=O)CCc1nc(-c2ccccn2)no1)C(C(=O)NCc1ccco1)c1ccccc1
O=C(CCC(=O)Nc1ccccc1Cl)Nc1cccc(C(F)(F)F)c1
CN(C)CC(O)CCl
Oc1cccc2ccc(N=Nc3ccccn3)nc12
O=C(CCl)N1CCN(c2cc(F)cc(F)c2)CC1
O=C(COC(=O)C1CCCC1)Nc1ccccc1
O=C(COc1ccccc1Cl)NN=Cc1ccccc1F
COc1ccc(CN(C)c2ccccc2)cc1
CC(C)=CCc1cc(O)cc(O)c1
NCCNc1ccccc1[N+](=O)[O-]
O=C(c1ccco1)n1nc(-c2ccco2)nc1Br
Cc1cc(C)nc(OC2CC3CN(Cc4cccc(C)n4)CC3C2)c1
CN(CC(O)c1ccc(O)cc1)c1ccc(SC(F)F)cc1
COC(=O)CNC(=O)O
CCCCC(O)c1ccccc1C
CS(=O)(=O)N(CC(=O)O)CC1C2CCC(C2)C1c1ccccc1
CCc1ccccc1C1C(C(=O)c2ccco2)=C(O)C(=O)N1Cc1ccccc1
Cc1ccccc1CN(C(=O)Nc1cccnc1)C1CC1
CC(C)N1CCNC(=O)C1CC(=O)NCCO[N+](=O)[O-]
O=C(CC1CCCC1)NCc1cccnc1
CC(O)(CNC(=O)c1ccccc1)c1ccccc1
CCOP(=O)(OCC)c1cn(-c2ccccc2)c2ccccc12
Cc1ccc(S(=O)(=O)N(C)CC2Oc3ncc(C#CCN(C)C)cc3C(=O)N(C(C)CO)CC2C)cc1
CC1(C(=O)Nc2nc(-c3ccccc3)cs2)CC(=O)Nc2cccnc2O1
CN(C)CCNC(=O)c1cccc2c(Cl)cccc12
O=C(CCCc1ccccc1)c1cccnc1
O=C(c1nnc[nH]1)N1CCN(c2c(Cl)cc(Cl)c([N+](=O)[O-])c2Cl)CC1
Cc1ccccc1C(CC(=O)O)c1ccccc1
CC(C)c1ccc(NC(=O)Nc2nc(-c3ccccc3F)c(Cc3ccccc3)s2)cc1
O=C(O)CC(Sc1ccccc1)c1ccccc1
C#CCNC(=O)c1cc(C)n(-c2ccccc2SC)n1
CC1=C(C(=O)Nc2ccc(F)cc2)C(c2cccc(Cl)c2)NC(=O)N1
CC(C(=O)NC1=NCCN1)n1ccnc1
COc1cc(C#Cc2ccc(OC)c3ccc(=O)oc23)cc(OC)c1
CN(CCCO)CCc1cn2c(CC(C)(C)C)csc2n1
CC1=NC2(CCOC(C)(CN3CCCCc4nc(C)ccc43)OO2)C(=O)N1c1cc(C(F)(F)F)cc(C(F)(F)F)c1
Cc1c(C(=O)NC(C)c2cccc(C(F)(F)F)c2)cn2nc(-c3ccc(Cl)cc3)nc2c1O
COc1cc(OC)c(OC)c(C(=S)N2CCCC2)c1OC
O=C(CCCCc1ccccc1)c1c[nH]cn1
COC(=O)c1c(NC(=O)c2cccc([N+](=O)[O-])c2O)sc2c1C(C)CCC2
O=S(=O)(C1CCCCC1)N1CCC2C(CO)Nc3ccc(OC(F)F)cc3C21
O=C(O)CCC(=O)NC1CCCC2(CCCCC2)C1
CCC(=O)NC1=NN(C(=O)c2ccc(F)cc2)C(c2ccc(F)cc2)S1
CC(C)N1C(=O)c2ccc(C(F)(F)F)nc2C1=O
CCCCCCCCCC=CC(=O)NC(C)(C)C(=O)O
CN(C)C(=O)CSC(C)(C)C
CC(=O)Nc1ccccc1OP(=O)(Oc1ccccc1)Oc1ccccc1
O=C(NCCCCc1ccccc1)OCC(c1ccccc1)P(=O)(O)O
FC(F)(F)c1ccc(-n2ccc(Nc3nc4ccccc4n4cnnc34)n2)cc1
O=C(Nc1ccccc1)c1ccccc1Br
N#CC(c1ccc(F)cc1)c1c(O)cc(O)c2[nH]c(=O)ccc12
O=C(CCC1(Cc2ccccc2)NC(=S)NC1=O)Nc1ccccc1
O=C(NN=Cc1cn(-c2ccc(Cl)cc2)nc1-c1ccccc1)c1ccncc1
O=C(NCc1ccco1)C(F)(F)F
CCCCOC1CC(NC(=O)c2ccc(C)cc2)C12CCCCC2
CCOC(=O)C(NC(=O)c1ccc([N+](=O)[O-])cc1)c1ccccc1
COc1ccc(OC)c(N(O)c2ccccc2)c1
O=C(CSc1ncccn1)Nc1nnc(-c2ccccc2Cl)s1
CC(=O)Oc1ccc(C=CC(=O)c2cccc(NC(=O)c3cccc(C(F)(F)F)c3)c2)cc1OC(C)=O
CCN(CC)CCCC(=O)OCC(=O)c1cccc(Br)c1
Cc1ccc(CNc2nc(=O)c3c(C)cc(C)nc3[nH]2)cc1
CN(C)CCOCCOc1ccccc1
CCN(CC)CNC(=S)N1CCN(C)CC1
c1nc2cc(-c3ccsc3)ccc2[nH]1
O=C(CCC(=O)OCC(=O)Nc1ccc(S(=O)(=O)N2CCCCC2)cc1)NO
CCCCCN1C(=O)SC(C(=O)NCCc2c[nH]c3ccccc23)C1=O
CC(=O)CCCNC1=NS(=O)(=O)c2ccccc21
O=C(Cc1ccccc1)NC(=O)c1ccccc1
CNc1nnc(SC(C(=O)Nc2ccc(F)cc2)c2ccccc2)s1
Oc1c(F)c(F)c(C(O)COc2ccc3c(Nc4ccc(F)cc4)nccc3c2)c(F)c1F
O=C(O)CC1CN(C(=O)c2cc(-c3ccccc3)oc2-c2cccnc2)CCN1
Cc1nc(=O)cc(CSc2nc(C)c(C)c(C)n2)[nH]1
O=C(Cc1ccc(Cl)cc1)NCc1ccco1
Cc1c(-c2ccc(Cl)cc2)c(=O)[nH]c(=O)n1-c1ccc2nc(N)[nH]c2c1
ON=Cc1ccccc1
CCCc1cc(NC(=O)NC(CSc2ccccc2)C(=O)O)c2ccccc2n1
CC(C)(C)C(=O)CC(=O)Nc1ccccc1Cl
CS(=O)(=O)CC(O)c1ccccc1
NCCCCCCCCC(=O)Nc1ccc(O)cc1
N#CC(c1ccc(F)cc1)(c1ccco1)N1CCNCC1
COc1cc2c(cc1OC)C(C(=O)N1CCCC1)C(c1ccccc1OC)N(Cc1ccc(Cl)cc1)C2=O
COCc1cc(=O)nc(N2CCC(c3ccc(OC)cn3)C2)[nH]1
CC1(C)OCCCC1N1CCOCC1
CC(C)C(C)(O)C1(O)C(=O)CNC1=O
COc1cc2nc(N)nc(N)c2cc1OC
Cn1c(NC(=O)CI)cc(=O)n(C)c1=O
NC(=O)CN1CCC(C(=O)NC2CC2)CC1
O=C(CCCCC(=O)Nc1cccc(Cl)c1)NN=Cc1ccc(N2CCOCC2)cc1
CCOC(=O)CSc1cc(O)ccc1O
COC(=O)c1coc(C(=O)N2CCC(n3cc(C(C)C)nn3)C2)c1
CC(=NNC(=O)CN1CCCC1C(=O)O)c1cccc(N)n1
CCn1cc(NC(=O)c2cc(-c3ccc(Cl)cc3)nc3ccccc23)c(C(=O)O)n1
c1ccc(-c2ccccc2C2CCCCN2)cc1
CCN1CCN(Cc2ccccc2N(C)C(=O)c2ccc(Nc3nccc(-c4cccnc4)n3)c(F)c2)CC1
O=C(CC1Nc2ccccc2NC1=O)NC1CC2CCC1C2
C=C(C)C1CC(=O)C2c3ncc(N(C)C)cc3CCC12
Cc1cccc(C)c1NC(=O)CNC(=O)Cn1ccnc1[N+](=O)[O-]
Cc1ccc(C)n1Cc1cc(=O)nc(-c2ccc(S(=O)(=O)NCC3CCCO3)cc2)[nH]1
COC(=O)CCCCC(=NNC(N)=S)c1cccc2ccccc12
OC(=Cc1ccc(Cl)cc1)c1cccc(Cl)c1
CC(=O)Nc1ccc(C#Cc2ccccc2)cc1
O=C1CCCN1Cc1nc(C2CN(C(=O)c3cccc(Cl)c3)C2)no1
N=C(NCCC(=O)c1ccccc1)Nc1ccccc1
CCN(CC)c1ccc(C(O)c2nc(-c3ccc(F)cc3)[nH]c2-c2ccncc2)cc1
O=C(Nc1ccc(Nc2ccncc2)cc1)c1ccccn1
O=C(CCNc1ccccc1)Nc1ccccc1
CN1CCN(c2nc(N)[nH]c(=O)n2)CC1
CSc1ccc(C(=O)Nc2ccc(OCC(=O)Nc3ccc(C(=O)O)cc3)c(C)c2)cc1
Nc1ccccc1C(=O)Nc1ccc(Cl)cc1
Cc1cc(CNC(=O)CCCNC(=O)COCC(C)(C)C)ccc1O
COc1ccc(CNC(=O)c2ccccc2C)cc1
NC(=O)CC(O)c1ccccc1
Cc1c(-c2ccc(Cl)cc2Cl)nc2c(NC(=O)Nc3cccc(S(=O)(=O)C(F)(F)F)c3)c(C(=O)O)ccn12
O=C1CSC(c2ccc(F)cc2)N1n1cnnc1
CNC(=O)c1ccc(N2CCC(C3CCN(C(C)C)CC3)CC2)c(Cl)c1
CC(=O)NCCc1ccc(-c2nc3ccccc3o2)cc1
O=C(CCN(c1ccccc1)S(=O)(=O)c1ccccc1)N1CCN(c2ccc(Cl)cc2)CC1
NCC(=O)O
Cc1cc(NC(=O)CC(C)(C)N2CCN(C)CC2)ccc1Oc1ccc(Cl)cc1Cl
COC(=O)C(CCCCNC(=O)C(C)c1ccccc1)(Cc1ccc(OC)cc1)C(=O)OC
Cc1ccc(C(CC(=O)O)c2ccc3c(c2)OCO3)cc1
CC=CC1C(=O)NCN(C)C1C(F)(F)F
CCN1CC2(CCN(Cc3nc(Cc4ccccc4)no3)CC2)OC1=O
COc1ccc(C(=O)n2cc(C)c3ccccc32)c(OC)c1
O=C(Cc1ccccc1)Nc1ccc(Br)cc1
O=C(NC1CCC(CN2CCOCC2)CC1)c1ccc(S(=O)(=O)N2CCOCC2)cc1
CCOc1ccc(C(=O)CCC(=O)NNC(=O)c2ccccc2Cl)cc1C(=O)O
COc1ccc(OC)c(-c2noc(CS(=O)(=O)CC(=O)NCc3ccc4c(c3)OCO4)n2)c1
NCCC(CC(N)=O)c1ccccc1
NCCCC(=O)NCCN1CCN(c2ccccc2)CC1
O=C(O)c1ccccc1OCCOc1ccc(OCc2ccc(Cl)cc2)cc1
COC(=O)C(NC(=O)c1cccs1)c1ccccc1
CNC(=O)CC1(c2ccccc2Cl)CCC1
CNC(=O)c1cccnc1NCC(C)C
COCCCCCCN
N#Cc1cccc(CN2CCOCC(c3ccccc3)C2)c1
Cc1cccc(NC(=O)c2ccc(NS(=O)(=O)c3ccccc3)cc2)c1
O=C(CCCC(F)(F)F)NC(CO)c1ccccc1
CC(CC(=O)Nc1ccccn1)(c1ccccc1)c1ccccc1
Oc1ccccc1-c1cc(C(F)(F)F)n2nc(C(F)(F)F)cc2n1
C=C(OCC(=O)O)C1CCCCC1
COC(=O)N1CCC(n2c(=O)n(C)c3cc(C(=O)Nc4cccc(F)c4)ccc32)CC1
O=C(c1ccsc1)N1CCc2ccccc21
O=C(Nc1ccccc1Cl)c1cc(-c2ccccc2)nc2ccccc12
CN(C)Cc1nc2ccccc2s1
CCCN1CC(=O)Nc2cc(C(=O)OCc3ccccc3)ccc21
COc1ccc(CCn2cnc3cc(C(=O)NCCCN4CCN(c5ccccc5OC)CC4)ccc3c2=O)cc1OC
CCOC(=O)C(C)NC(=O)c1cccc(NC(=O)c2ccc(OC)cc2)c1
CC(C)NC(=O)C(CC(=O)O)NC(=O)Cc1ccccc1
COc1cc(OC)c2c(c1)C(C)(C)C(C)N2Cc1ccccc1
CCc1ccc(OCc2ccc(CN3CCOCC3)cc2)cc1
COc1ccc(C(CCCCN2CCCCC2)C(=O)NC(CC(C)C)C(=O)O)cc1
O=C(NCc1ccccc1Cl)NCC(Cc1ccccc1)NC(=O)C1CCCC1
CC1(C)C(C(=O)Nc2ccccc2)C2CCC1(CC(N)=O)C2
CCCC(=O)N(C)C(=O)c1ccc(F)cc1
CN(CC(=O)NCc1ccccc1)C(=O)CNC(=O)c1ccccc1
CC(C)(C)NC(NC(=O)O)P(=O)(O)O
CC(C)CC(Cc1ccccc1)N1CCN(C)CC1
CC(CCc1ccccc1)NC(=O)Cc1ccccc1
CN1CCCC1CNC(=O)c1cn(Cc2ccccc2)nn1
CC(C)Nc1cccc(Cl)c1
Cc1ccc(S(=O)(=O)NCC(O)c2ccc3c(c2)OCO3)cc1
Clc1ccccc1-c1nc2ccccn2c1N1CCCC1
CCCCC(=O)Nc1ccccc1C=CC(=O)OC
Cc1ccc(NCc2ccc(Oc3cc(Cl)cc(-c4nc5ccccc5[nH]4)c3)cc2)c(Cl)c1
CC(C)Oc1ccc(C(CC(=O)O)NC(=O)Cn2cc(-c3ccc(F)cc3)c(N)nc2=O)cc1
CC1(C)CN(Cc2cccnc2)CC1=O
O=C(C=C1CCCC2(C1)CC(c1cccc(Br)c1)=NO2)NCc1cccc(Cl)c1
CNC(=S)c1ccccc1
Fc1ccc(CNC(=S)NC2CCCCC2)cc1
Cc1cc(N2CCN(C(=O)CCn3cccc3)CC2)n2nc(C)c(C)c2n1
O=C(O)CC(C(=O)O)c1ccccc1
Cc1cc(O)nc(SCC(=O)Nc2ccc3c(c2)Cc2ccccc2-3)n1
C=CCC(CO)NC(=NCC(F)(F)F)c1ccccc1
Cc1ccc(Cn2ccc3c(Br)c(OC(F)(F)F)ccc32)cc1
O=C(Nc1ccc(F)cc1)Nc1ccc(NC(=O)c2cc3cc(O)ccc3[nH]2)cc1
CC1(C2CCN(Cc3ccccc3)C2=O)CC(c2ccccn2)=NO1
CC(=O)NC(Cc1ccc(NC(=O)CCNC(=O)c2ccc(Cl)cc2)cc1)C(=O)O
CCS(=O)(=O)Nc1ccc(-c2ccc(N3CCCCC3)cc2)cc1
Cc1cc(-n2ccc(N)n2)n(-c2ccccc2)n1
CSc1ncc(C(=O)N2CCC(c3nc(C(C)C)no3)CC2)cn1
COc1cccc(-c2cc(C(=O)Nc3ccccc3F)[nH]n2)c1OC
Cc1ccc(-c2nc3c(s2)CN(S(=O)(=O)c2c(C)nn(C)c2C)CC3)cc1
CC1=C(C(=O)Nc2ccc(C(F)(F)F)cc2)C(c2ccc(O)cc2)NC(=O)N1
NC(=O)C(F)(F)C(F)(F)C(F)(F)C(F)(F)F
O=C(c1cc(-c2ccccc2)on1)N1CCCC1
COc1ccc(C(=N)NCC2OC(n3cnc4c(N)ncnc43)C(O)C2O)cc1
CC(C)CCCC(C)CCCC(C)CCc1ccc(O)cc1
Clc1ccc(CNc2ccc(Cl)cc2)cc1
N#Cc1cc(N2C(=O)c3cc(Cl)c(Cl)cc3C2=O)ccc1F
O=C(NCC(=O)C(F)(F)F)c1ccc([N+](=O)[O-])cc1
COc1cccc(CNC(=O)c2ccnc(-n3ccnc3)c2)c1OC
Cc1ccc(CC2(O)CCCNC2=O)cc1
O=C(O)CCCNc1ccccc1
CCOC(=O)c1ccc(S(=O)(=O)N(C)C)cc1
O=C(C=Cc1ccco1)c1ccccc1
COCCCNC(=S)NNC(=O)c1ccco1
COc1ccc(C(CC(=O)N2CCN(c3ccccc3F)CC2)c2ccc(F)cc2)cc1
COc1ccccc1C=CC(=O)CCCCC(=O)O
CCOC(=O)c1cccc(N)c1Cl
CC(C)(CO)COCCC(=O)O
CC(=O)Nc1ccc(S(=O)(=O)NCC(C)OC(=O)C(C)(C)C)cc1
CC(=NOC(=O)C(C)(c1ccccc1)c1ccccc1)c1ccccc1
CC(C)(C)NC(=N)NCc1ccccc1
COc1ccc(S(=O)(=O)n2cc(C(F)(F)F)c(C#N)c2NC2CCCC2)cc1
COc1ccc(C(CC(=O)O)NC(=O)C2CCCCC2C(=O)O)cc1OC
CCCN1CCc2c(sc(NC(=O)c3ccc(OC)c(OC)c3)c2C(N)=O)C1
O=C(C=Cc1ccccc1[N+](=O)[O-])Cn1cnc2ccccc21
CCc1ccc(Cn2nnc3c(c(C)nn3C)c2=O)cc1
Cc1ccc(C(=O)N2CCC3(CC2)CC(Oc2ccc(Cl)cc2)CCO3)cc1
O=C(CC1CCCC1)N1CCN(Cc2ccccc2)CC1
COc1ccc(C)cc1NC(=O)N1CCN(c2ccnc3cc(Cl)ccc23)CC1
Cc1nnc(N)s1
COc1cccc(-c2ccc3nc(NC(=O)NCCCCN4CCN(c5cccc(Cl)c5)CC4)sc3c2)c1
CCOC(=O)Nc1ccc(Br)cc1C(=O)O
Cc1oc(S(=O)(=O)c2c[nH]c3ncc(Br)cc23)c2c1OC(C)CC2
CCCCCC=CC(O)c1cccs1
COc1ccc(C(CC(=O)O)c2ccc(-n3ccnc3)cc2)cc1OC
COc1ccc(C(=O)Oc2ccc(N3C(=O)c4ccccc4C3=O)cc2)cc1
COC(=O)c1cccc(NC(=O)c2ccccc2)c1
CNC(=O)Cc1ccsc1
CN(CCC(=O)NCc1ccccc1)C(S)=NC1CCCCC1
O=C(O)C(CCl)(c1ccccc1)c1ccccc1
COC(=O)NCCNC(=O)CN1C(=O)CCc2cc([N+](=O)[O-])ccc21
C=C1CC(CO)OC1C(C)(C)C
C#CCCNC(=O)C1CCN(S(=O)(=O)c2ccccc2C)CC1
CC1CC1C(=O)c1ccsc1
O=C(C=Cc1ccc(Cl)cc1)NCCCCN1CCCCC1
ClCC(Cl)(c1ccccc1)C1CCNC1
CCC(CC)C(=O)Oc1ccc(C(N)=O)cc1
CCCCc1cc(-c2cccc(C3=NNC(=O)CC3C)c2)cc(-c2ccc(CNC(=O)OCC)cc2)n1
O=C(O)c1cccc(Cl)c1Cl
O=C(CSc1nnc(-c2cccs2)[nH]1)NC1CCCCC1
COc1ccc(OC)c(CN2CCC3(CC2)C(=O)NCN3C)c1
Cc1cccc(C=Nn2cnnc2)c1
O=C(CP(=O)(O)O)NC(Cc1ccccc1)C(=O)O
CC(C)CC(C=O)NC(=O)C(CCC(=O)O)NC(=O)C(Cc1ccccc1)NC(=O)OC(C)(C)C
CC(Cc1cccnc1)NCc1cccs1
O=C(CCCCCCCCCc1ccccc1)C(O)CO
O=C(CCCOc1ccccc1)Nc1ccc(Cl)cc1
CC(=NNS(=O)(=O)c1cccc(OC(=O)Oc2ccccc2Cl)c1)c1ccncc1
CSCCC(C(=O)NCc1ccc(C(F)(F)F)cc1)n1c(C(C)C)nc2ccccc21
O=C(C1CCCCC1)N1CCCc2ccccc21
CC(CO)C(O)C(F)(F)F
COc1ccc(C(=O)NCCc2ccc(OC)c(OC)c2)cc1
CC(=O)Nc1ccc(Nc2nc3nonc3nc2Nc2ccccc2)cc1
CC(c1ccc(Cl)cc1)N(C(=O)c1ccccn1)c1ccccc1Cl
COCCCNCC(C)(C)O
N=C(N)NCCNC(=O)Oc1c(Cl)c(Cl)cc(Cl)c1Sc1ccccc1
CC(NC(=O)c1ccc(Cl)cc1Cl)c1nnc(-c2ccncc2)o1
CC(C)CC(N)C(=O)N1CCCC1
O=C(NCCCc1ccccc1)C1CC1
CC(C)NC(=O)c1ccccc1I
NC(=O)C1C(NC(=O)c2ccccc2)Cc2c(N)n[nH]c2C1c1ccc(O)cc1
CC(=NNC(=O)c1cccnc1)c1cccc(Cl)c1
O=C(NC1CC1)C1CCC(c2ccc(Cl)c(Cl)c2)CC1
COc1ccc(CNC(=O)Nn2cnnc2)cc1
O=C(NCc1cccnc1)C1CCCN1Cc1ccccc1
CCn1nc(C)c(CNC(=O)COc2ccccc2)c1C
O=C(OCc1ccccc1[N+](=O)[O-])c1cccnc1
COc1ccc(C2SC(=Cc3ccc(F)cc3)C(=O)N2c2ccc(SC)cc2)cc1
COc1ccc(CNC(=S)Nc2ccc(C)c(F)c2)cc1OC
COc1ccc(NC(=S)NC23CCC4C(O)C(C)C5C(=O)CCC5C4C2(C)C(C)(C)C(C)(C)C3(C)C)cc1
Cc1ccc(-c2nc(N3CCCCC3)no2)cc1
COc1ccc(OCc2ccccc2)cc1
Cc1nc(C)n(-c2ccc(C(=O)O)cc2)c1C(=O)O
CCN(CC)Cc1sc(CCO)c(-c2ccc(Cl)cc2)c1-c1ccccc1
CN(CCCOC(c1ccccc1)c1ccccc1)C(=O)Oc1ccccc1
CCOC(=O)C(CCOC)NC(=O)c1ccc(OC)cc1
O=S(=O)(Cc1ccccc1)Nc1ccccc1Br
Cc1oc(CO)c(-c2c(Cl)cccc2Cl)c1C
Cn1ccc(C(=O)N2CC(O)C3CC2CCC3OCc2ccc(Cl)cc2Cl)n1
CC(C)C(=O)Nc1nc2ncn(Cc3ccccc3)c(=O)c2s1
CCOc1ccccc1N(C)Cc1cn(-c2ccccc2)nc1-c1cccs1
O=C(NCC1CC1)c1cncc(Br)c1
CC(C)C(=O)C=Cc1ccc(C(=O)O)cc1
CC(C)C(=O)NCCSc1ccccc1
CCOc1ccc(C(=O)NCCC(=O)NCc2ccco2)cc1
CC(C)(CN)NCc1ccccc1
CC(=O)OCC1(C(C)=O)Cc2ccccc2C1
O=C(Nc1ccccc1-c1ccccc1)c1ccccc1Cl
CCCCCCCCOC(=O)CO
CC(C)CCN(C)CC(=O)O
CN(C)CCC(O)c1ccccc1
COc1cc(C=NNC(=O)c2nnn(-c3ccccc3)c2C)c([N+](=O)[O-])cc1OC
CCN(CC)C(=O)c1ccc2c(=O)n(CCCN3CCN(c4ccccc4OC)CC3)cnc2c1
CCCCCCCCOCC1Cc2c([nH]c3ccccc23)C(C(c2ccccc2)c2ccccc2)N1
CCc1c2c(nc3oc4c(-c5ccc(C(=O)OCC(F)(F)F)c(C)c5)c(C)cc(C)c4c13)CC(C)(C)CC2=O
Cc1ccc2c(C(=O)O)c(-c3cccc(C(F)(F)F)c3)nn2n1
CC(C)c1cc(C(C)(C)C)c(O)c(C(C)(C)C)c1
O=C(Cc1ccccc1)Nc1cccnc1
CC1CN(C(C)CO)C(=O)Cc2cc(N(C)C)ccc2OC1CN(C)Cc1ccc2c(c1)OCO2
O=C(NC(=S)Nc1cccc2ncccc12)c1ccco1
CCCCCCCCCCN=C(N)N
Cc1sc(N)nc1-c1cccc(C(=O)NC2CCS(=O)(=O)CC2)c1
NCCCCNc1cc(-c2ccccc2)ccn1
CN(C)C1CCC(CNC(=O)C2CC(=O)N(Cc3ccccc3)C2)CC1
CC(=O)Nc1ccc(C(Cc2ccc(O)cc2)C(=O)O)c(OCc2ccc(Cl)cc2)c1
O=C1NCCc2cc([N+](=O)[O-])ccc21
O=C(NCCN1CCCC1)c1ccc(C2CCCCC23CCCCC3)c(C2(C(F)(F)F)CCCC3(CCCCC3)C2)c1
CC(CS(=O)(=O)c1ccccc1Cl)N1CCCCC1
O=C(Oc1nsnc1N1CCCCC1)C1CC2(CCCCC2)CC2(CCCCC2)C1
COc1ccc(NC(C)=O)cc1
COc1c(CSCCO)c(OC)c2occc2c1OC
COc1cc2ccccc2cc1CO
O=C(O)c1ccc(C(=O)ON2C(=O)C(=O)c3ccccc32)cc1
CNC(=O)CC1CCC(c2ccccc2)(c2ccccc2)O1
COc1ccccc1CN(C)Cc1nc(-c2ccc(F)cc2)no1
NC(=O)CC(c1ccc(Cl)cc1)c1ccc(Cl)cc1
O=C(NCC(Nc1ccccc1)c1ccccc1)c1ccccc1
O=C(Oc1cccc2nonc12)c1ccco1
Cc1ccc(-c2ccc(C3C(C#N)N(S(=O)(=O)c4ccccc4)C3CO)cc2)cn1
Cc1ccc(C(=O)Nc2ccc(C=C3SC(=O)NC3=O)cc2)o1
NC(C(=O)N1CCCN(c2ncccn2)CC1)c1ccccc1
N#Cc1ccccc1NC(=O)CN1C(=O)CCSc2ccccc21
CCCCC(CO)NC(=O)C(C)C
O=C1C=C(c2ccccc2)c2ccccc2C1=O
O=C(C=Cc1ccc(Cl)cc1Cl)c1cc2c(N3CCN(CCN4C(=O)c5ccccc5C4=O)CC3)cccc2[nH]1
CCN1CCC(CNC(=O)CNC(=O)c2ccccc2)CC1
CN(C)c1c(C=NNC(=O)C=Cc2ccco2)cccc1[N+](=O)[O-]
CC(=NNC(N)=O)C(C)c1ccccc1
CNC(=O)c1ccc(CN2C(=O)c3ccccc3C2=O)cc1
CCN(Cc1ccccc1)C(=O)C(N)Cc1ccc(F)cc1
NC(=O)C(N)COc1ccc(C#Cc2ccc3ccn(CCCOCCNC(=O)c4ccc(Cl)cc4)c3c2)cc1
Cc1ccc(S(=O)(=O)NC(CC(=O)O)c2cc(F)cc(F)c2)cc1
CCCCN1CC(Oc2cc(C(=O)Nc3nncs3)ccc2OC)C1
CN(C)CCCCSc1nc(O)cc(Nc2ccccc2)n1
CCCCCC=CC(=O)Oc1c(OC)cccc1OC
CC(C)c1nnc(SCC(=O)Nc2ccc(Br)cc2)n1C
NCCCCN(Cc1ccccc1Cl)C(=S)NCc1ccco1
O=S(=O)(Cc1ccccc1)SC(=S)N1CCOCC1
O=C(NC1CCCCCC1)c1ccco1
CC(NC(=O)c1ccco1)C(Cc1ccc(F)cc1)NC(=O)CSc1nc2ccccc2s1
CCCCCCN(CCCc1ccc(O)cc1)C(=O)NC1CCCCC1
CCc1ccc(CN2C(=O)CC(c3ccccc3)(c3ccccc3)C2C(=O)OCc2ccccc2)cc1
COc1cc(C2c3cc4c(cc3C(Nc3cccc(F)c3F)C3C(=O)OCC23)OCO4)cc(OC)c1OC
C#CC(C)(C)N(O)C(=O)c1cc2c(cc1Cl)CCC2
CCOC(=O)C(C)(C)NCc1ccc(C)o1
CC(C1CCN(S(=O)(=O)c2ccc(Cl)cc2)CC1)N1CCOCC1
O=C(NCCC(O)(C(F)(F)F)C(F)(F)F)C1CCC1
CCn1nnnc1SCC(=O)NCc1ccc(Cl)cc1
CCCC(=O)Nc1ccccn1
COc1ccc(C(=O)C=Cc2ccc(C)cc2)c2[nH]c(C)nc12
CCOC(=O)C(=CNc1ccc([N+](=O)[O-])cc1)c1ccccc1
OC(CC(c1ccccc1)c1ccccc1)C(F)(F)F
CC(C)(c1ccccc1)C(C)(O)C(O)c1ccccc1
Cc1cc(C(=O)Nc2ccc(C(=O)Nc3ccccn3)cc2)ccc1-c1ccccc1
COCCN(CCC1OC(c2cc(Cl)cc(OC(C)=O)c2)Cc2ccccc21)CCN(C)C
O=C(c1cccc(F)c1)N1CCC2(CC1)CC(c1ccc3c(c1)OCO3)CCO2
O=C(O)CSCC(=O)Nc1cccnc1
CCC(=O)NC(Cc1ccccc1)C(=O)NC(C(=O)NC)C(C)C
O=C1C(=CBr)C(=O)c2ccccc21
COc1ccc(NC(=O)c2cnccn2)c(OC)c1
NC(=O)C1CCN(c2ncccc2-c2cc(-c3ccccc3F)nc(N)n2)CC1
CCCC(=O)NC(CC(C)C)(C(=O)OCC)C(=O)OCC
C=C1C(=C2OC(C3CCOc4ccccc4C3=O)C3OC(=O)OC23)C2(CCOC2=O)CC1NC(=O)c1ccc(OCc2ccccc2)cc1
CC(C)CNC(=O)C(C)OC(=O)c1c(C(C)C)cccc1C(C)C
O=C(NCCO)c1ccc(S(=O)(=O)NCc2ccc(Cl)cc2)cc1
CC(CN(C)S(=O)(=O)c1ccccc1)N1CCOCC1
CCN(CC)Cc1ccc(-c2ccc(Oc3ccc(Cl)c(Cl)c3)nn2)cc1
CCCc1ccc(CN(C)Cc2nc(-c3ccc(OC)cc3)no2)o1
CNC(=O)CC1NCCC1Cl
CCCCC(Cc1ccc(O)cc1)C(=O)OCC(=O)N1CCN(c2ccccc2)CC1
COc1cccc(NC(=O)C(Cl)Cl)n1
CC(Cc1c[nH]c2ccccc12)NC(=O)CCc1cccs1
COC(=O)C1=C(NCc2ccc(Cl)cc2)Oc2cc(O)ccc2C1c1ccc(OC)cc1
O=S(=O)(Nc1ccc(-c2nc3ccccc3o2)cc1)c1ccc(Cl)cc1
COc1cccc2c1nnc1c(C)nc(C(C)S(=O)(=O)c3ccccc3Cl)n12
C=C=CCSCCCCC1C(=O)NCC(=O)N1C
COc1cccc(CN2CC(=O)N3C(CO)C(c4ccc(NC(=O)c5ccccc5)cc4)C3C2)c1
Cc1ccc(O)c(CN2CCC(Cc3ccccc3)CC2)c1
CNc1nc(NCCCNc2cc[n+](C)cc2)nc(NCc2cccc(Cl)c2)n1
CN(C)CCNCC(=O)Nc1ccc(N)cc1
CC(=O)N1CCCC1C(=O)NCc1cc(O)nc(N(C)C)n1
C#CCNc1ccccc1
COc1ccc(CC2CCN(C(=S)Nc3ccc(F)cc3)CC2)cc1C
C=CCOC(=O)CC1C(=O)N(Cc2ccc(OC)c(OC)c2)CC1Cc1cccc(F)c1
CCn1c(=O)c2c(nc(C(CC(=O)O)C(=O)O)n2Cc2ccccc2OC)n(CCc2ccccc2)c1=O
O=C(O)CCCc1c[nH]c2ccccc12
CC1CCC2(CC1)NC(=O)N(C1c3cc(Cl)c(Cl)cc3CCc3ccc(Cl)nc31)C2=O
COP(=O)(O)C(O)CCCc1ccccc1
O=C(NCc1cccnc1)c1ccccc1F
Cc1nc(-c2ccc(OCC3CCN(C)CC3)nc2)ncc1C#N
CCCN(Cc1ccccc1)S(=O)(=O)c1ccccc1OC
O=C(Nc1ccc2c(c1)C(=O)Nc1ncccc1O2)c1ccccn1
CC(C)CC(NC(=O)C1CCCN1C(=O)CCC1CCCC1)C(=O)NC1(C#N)CC1
CC(C)N(CCO)C(=S)NCc1ccccn1
CCOC(=O)Cc1c(Cl)cccc1Cl
COc1cc(CC(=O)Nc2ccc(Cl)cc2)cc(OC)c1
Cc1ccc(-c2nc(CN(C)C(=O)CN3CCC(C(N)=O)CC3)c(C)o2)cc1
COc1cccc(C=C2Sc3ccccc3S2)c1
CCc1cc(NC(=O)CSc2nnc(-c3ccncc3)n2C2CC2)ccc1Cl
COC(=O)c1c(O)c(SC)c(C)c2[nH]ccc12
CC(C)(C)C(=O)Oc1ccc(C(=O)O)cc1
COc1ccc(OCCN(C)C)c(C(=O)NC2N=C(c3ccccc3)c3ccccc3N(C)C2=O)c1
O=C(O)c1ccc(CNC(=O)c2cc3cc(O)ccc3o2)cc1
Cc1[nH]c2ccc(F)cc2c1-c1ccc(F)cc1
CC(=O)C1(O)CCC2(C)C34CCCC=C3CCCC4CCC12C
COc1c(O)c(O)c2c(=O)c(-c3ccccc3)coc2c1C(C)=O
COc1cc(C(=O)C=Cc2sccc2Cl)c(OC)cc1OCC(=O)O
O=C(O)CC(=O)c1cccnc1
O=C(O)CC(=O)O
CS(=O)(=O)CCNC(=O)c1ccc(OC(F)(F)F)cc1
CNC(=O)CC(O)c1ccccc1
CCc1ccccc1C(=O)N1CCN(Cc2ccc(C(=O)O)s2)CC1
CC(C)(C)C(=O)NNC(=O)c1ccccc1
CSc1ccc(-c2cnc3c(NC4CCCC4)nc(-c4cccc(C(F)(F)F)c4)cn23)cc1
COC(=O)c1ccc(-c2csc(NC(=O)Cc3cccs3)n2)cc1
CC(C)CNc1nc(NCCc2ccccn2)nc(N2CCN(Cc3ccccc3Cl)CC2)n1
CC(C)C(C(=O)O)C(=O)NCCc1ccco1
Nc1nc(N)c2c(-c3ccc(Cl)cc3)c(Oc3ccccc3)ccc2n1
COc1ccccc1C(c1nnnn1-c1ccccc1)n1ccnc1
CCCc1cc(-n2c(C)cn(-c3ccc(C)cc3)c2=O)ccc1OC
CC(Cn1cccn1)OC(=O)c1cc(C(F)(F)F)cc(C(F)(F)F)c1
CC(N)C(=O)OCCCCCC(=O)O
O=C(NC1CCCCC1)C(=O)N1CCN(c2ccccn2)CC1
CC(C)CCCC(C)OC(=O)COc1ccccc1
Nc1ccc(-c2csc(N3CCN(Cc4ccc(S(=O)(=O)N5CCCCC5)cc4)C3=O)n2)cc1
OCCCCCC(O)c1ccc(Cl)cc1
CCN(C(=O)C1CCCN1C(=O)c1cscn1)C1CCC(c2ccccc2)CC1
CC(C)OC(=O)CCOc1ccccc1
Cc1ccc(-c2ccccc2)n1-c1ccc([N+](=O)[O-])cc1
COc1ccccc1CCNC(=O)CCN(C)Cc1ccco1
COC(=O)CCNC(=O)Nc1ccccn1
Cc1cccc(C(C)NC(=O)Nc2ccccc2)c1
COc1ccc(-c2cnc3c(NC(=O)Nc4ccc(F)c(F)c4)nncc3n2)cc1
CC(C)CNC(=O)CC1C(=O)OCCN1Cc1ccc(F)cc1
O=C(NCCCn1cnc2c(Cl)ncnc21)c1cccc(Br)c1
NS(=O)(=O)OCCCC(=O)O
CC(C)Nc1nc2ccccc2nc1N1CCCCCC1
COCCCCCCC(=O)O
Cc1ccc(NC(=S)NC(=O)COc2cccc([N+](=O)[O-])c2)cc1
CC(C)OC(=O)NCC(c1cccnc1)N1CC2CCC(C1)O2
CC(C)CNC(=O)C(CCc1ccccc1)CC(O)c1ccccc1
CCOC(=O)N1CCC(NCc2cc3cccc(C)c3nc2O)CC1
COC(=O)C(Cc1ccc(C(=N)N)cc1)C(=O)C=Cc1ccc(-c2ccccc2)cc1
COc1ccc(-c2noc(C=Cc3cccc(OC)c3)n2)cc1
CC(CS)C(=O)Nc1c(Cl)ccc(Cl)c1Cl
CCCCNC(=O)CCC(O)CO
CC(=O)N1CCCN(C(S)=NCc2ccccc2)CC1
Cn1nc2c(c1CCC(=O)O)CCc1ccccc1-2
O=C(NCc1cc(=O)n2ccccc2n1)c1ccncc1
CC1(C)OC(=O)C(c2ccccc2)=C1c1ccccc1
O=C(Nc1sc2c(c1C(=O)O)CCCC2)c1ccc([N+](=O)[O-])o1
O=C(NCC(CO)Cc1ccccc1)NC1CCCC1
O=C(CCNC(c1ccccc1)c1ccccc1)N1CCCC1
Cn1c(=O)c2c(nc(SCC(=O)Nc3ccc4c(c3)OCO4)n2C)n(C)c1=O
O=C(Nc1ccccc1)Nc1cccc(OC(F)(F)F)c1
Fc1ccccc1-c1ccccc1Oc1cccc(-c2nnn[nH]2)c1
O=C(NCC(F)(F)F)c1ccc(Cl)c(Cl)c1
CC(CC(=O)NC1CCCCC1)=NNC(=O)c1cc(C)oc1C
O=C(COc1ccc(Cl)cc1Cl)NCCc1ccc(Cl)cc1
CN1CCCN(S(=O)(=O)c2cn(CC(=O)N3CCCC3)c3ccccc23)CC1
CC(C)(C)c1ccc(C(=O)NC(CCC(=O)O)C(=O)O)cc1
O=C(CCNC(=O)NCCN1CCOCC1)Nc1ccc(C(F)(F)F)cc1
CC1CCCCN1C(=O)COc1ccccc1
O=C(CCc1ccccc1)SCCc1ccccc1Cl
CNCCC(=O)OC(C)C
CCCCC(Cc1ccccc1OC)C(=O)Nc1cccc(S(=O)(=O)N2CCOCC2)c1
CCCCN(CCC(=O)NC1CCCCC1)C(=O)c1ccccc1
CCNC(=O)Cc1c(C)c(C)cc(C)c1C
O=C(O)COc1ccccc1C(=O)Nc1cccc(SC(F)(F)F)c1
CCN(CC)c1ccc(NC(=O)C(CC(C)C)NC(=O)CSc2nc3ccccc3s2)cc1
COCC12C(=O)OC(C)(C3(C1=O)C(C)CC(=O)CC3O)C2(C)C
O=C(Nc1nnc(CC(F)(F)F)s1)c1cccnc1Oc1ccc(Cl)cc1
O=S(=O)(c1ccccc1F)N1CC(c2nc(-c3ccc(F)cc3)no2)C1
O=C(NO)C(c1ccccc1)c1nc(O)[nH]c1C#Cc1ccc(Cl)cc1
O=C1C2C3C=CC(C3)C2C(=O)N1CCN1CCN(c2ccc(F)c(F)c2)CC1
CC(C)n1nc(-c2ccc(Nc3nc4ccccc4c(=O)n3Cc3ccc(Cl)cc3)cc2)c2c(N)ncnc21
O=C(O)c1ccccc1Oc1ccccc1
O=C(C1CC1)N1CCC(Cc2ccc(Cl)cc2)(C(=O)NCC2C3(CCCCC3F)Cc3cn(CC4CC4)nc3C23CCCCC3F)CC1
COc1cccc(C(=O)N2CCC(Oc3ccccc3C)(C(=O)O)CC2)c1
Cc1cc(OCCNCc2cccnc2)c([N+](=O)[O-])c([N+](=O)[O-])c1
O=C(CCc1ccccc1)Oc1ccccc1
COCOc1ccccc1C=CC(=O)c1ccc(O)cc1O
O=C(Nc1ccc(C(=O)O)c(SCc2ccccc2)c1)c1ccc(Cl)cc1
NC(=O)CCCC(=O)Nc1ccccc1Cl
C=CCN(Cc1ccc(F)cc1)Cc1ccc(-c2ccc(Cl)c(Cl)c2)o1
CC(=O)NCC(N)=O
O=[N+]([O-])c1cc2[nH]c(-c3ccc(O)cc3)nc2cc1O
CC(C)C(NC(=O)c1ccccn1)C(=O)NC1(C#N)CCCCC1
N#CC(=Cc1ccccc1)c1ccccc1
CN(C(=O)CCc1ccc2ccccc2n1)c1cccc(F)c1
O=C(O)C=Cc1ccc(O)c(NC(=O)c2ccncc2)c1
O=C(CNC(=O)c1ccc(O)cc1)OCC(=O)c1ccc(Cl)cc1
CCOc1cccc(CNC(=S)NC(=O)c2ccco2)c1
Cc1ccc(-n2nnc(C(=O)NCc3ccc(Cl)cc3)c2C)cc1
O=S(=O)(O)CCN1CCOCC1
O=C(NC(=Cc1ccccc1)C(=O)O)Oc1ccccc1
O=C(CCCC(=O)c1ccc2c(c1)OCO2)NCc1ccc2c(c1)OCO2
O=C(NCC1CCCO1)c1ccccc1COc1ccccc1
CCOC(=O)CC(N)C(=O)O
COc1cc(CNC(=O)CCN(Cc2ccccc2)S(C)(=O)=O)ccc1O
O=C(C1COCO1)N1CCC2(COCc3cnc(Nc4ccccn4)nc32)C1
CCCCCCCCCCCCCCCC(=O)OC
CCOP(=O)(C=CC(C)=O)OCC
ClCC=CCc1ccccc1
COc1cc(CC(=O)NNC(=O)c2ccc(C)s2)cc(OC)c1OC
COc1cccc(-c2cccc(S(=O)(=O)Nc3nn[nH]n3)c2)c1
COCCCNC(=O)CSc1c[nH]c2ccccc12
C=CCn1ccnc1
CC(C)Cn1cnnc1CNC(=O)c1cc(-c2ccccc2)c(-c2ccccc2Cl)[nH]1
CCCCOC(=O)c1ccc(C)cc1
COc1ccc(-c2cccc(C3CC(CNS(=O)(=O)c4ccccc4)CCC3=O)c2)cc1OC
CN(C)c1ccc(-c2nn3c(NC(=O)c4ccccc4F)cnc3s2)cc1
CS(=O)(=O)Oc1ccccn1
CNc1nc(-c2ccc(C)o2)cc(N2C(=O)OCC2C(C)C)n1
COCCN1CCCC12CCCN(C(=O)c1cccnc1)C2
COc1cc(C(=O)O)ccc1NC(=O)c1cc(OC)c(OC)c(OC)c1
O=C(CCCc1ccccc1)c1cc(O)c(O)c(O)c1
Cn1cncc1C#Cc1cccc(C(=O)O)c1
Cn1c(=O)c2nc(-c3ccccc3)[nH]c2n(C)c1=O
Cc1cc(OCC(=O)OCC(=O)NCc2cccs2)cc(C)c1Cl
O=C(COC(=O)C1CCCCC1)NC1CCCC1
O=C(CCNC(=O)Nc1ccccc1)NC1CCCC2(CCCCC2)C1
CC(C)c1cc(C2=NC(NC(=O)C(Cc3ccccc3)NC(=O)OC(C)(C)C)C(=O)Nc3c2cccc3-c2ccc3cnc(N)cc3c2)cc(C(C)C)c1O
COc1ccc(-c2nnc(NC(=O)c3cnc(-c4ccc(F)cc4)cn3)s2)cn1
CCC(C)N(Cc1ccccc1[N+](=O)[O-])C(=S)NC1=NN2CCS(=O)(=O)N=C2S1
OCC(O)CCc1ccc(O)c(Cc2ccccc2)c1
CS(=O)(=O)c1ccccc1-c1nnc(SCC(=O)O)n1-c1ccccc1
N=C(NCc1ccccc1)C(F)(F)F
CC(=O)C(CC(=O)NCC(N)=O)P(=O)(OCc1ccccc1)OCC(C)C
CC(C)(C)OC(=O)C(C#N)=C(NCc1ccc(F)cc1)[N+](=O)[O-]
NCCCNC(CO)(C(F)(F)F)C(F)(F)F
O=C(CCCC(=O)NN=Cc1ccc(O)c(O)c1)NN=Cc1ccc(OCCN2C(=O)c3ccccc3C2=O)cc1
O=C(CC1CCCCC1)NCC(c1ccco1)N1CCOCC1
Cc1cc2nc(O)c(=O)n(CCc3ccccc3)c2cc1S(=O)(=O)NCc1cccs1
CCC(CC)c1c(-c2ccccc2)oc2ccccc2c1=O
C=CCn1nnnc1SCC(=O)Nc1ccccc1
CCN(CC)C(=O)C(c1ccccc1)c1ccccc1
Cc1cccc(C)c1C(=O)OCC(=O)NC(=O)Nc1ccc(C(=N)N)cc1
O=C(O)Cn1cc(NC(=O)COc2ccc(OC(F)(F)F)cc2)cn1
COC(=O)C(CO)NCc1ccc(C#Cc2ccc(C)cc2)cc1
CC(C)Cn1nnnc1N1CCCC1
Cc1nnc(Sc2nc(N)c3nnn(Cc4ccc(S(C)(=O)=O)cc4)c3n2)o1
Cn1cc([N+](=O)[O-])c(-c2ccccc2)n1
O=CN(O)Cc1ccccc1
CC(C)CNC(=O)CN1C(=O)c2ccccc2S1(=O)=O
O=C(CCNC(=O)c1ccccc1)NC1CCCCCC1
CN1C=[N+](Cc2ccccc2)C(OCc2ccccc2)C1COc1ccccc1
O=C(COc1ccccc1Cl)Nc1cccc(C(=O)Nc2cccc3ccccc23)c1
COc1cccc2[nH]c(-c3nn[nH]n3)cc12
O=C(CCc1ccccc1)NCC1(c2ccccc2)CCOCC1
COc1ccc(C(C(=O)N2CCN(c3ncccn3)CC2)N2Cc3ccccc3C2=O)cc1
COC(CNCc1ccc(-n2cccn2)cc1)c1cccc(Cl)c1
CN(C)CCN=Cc1ccc(Cl)cc1
O=C(NCCc1ccccc1)c1ccc([N+](=O)[O-])cc1
O=C(COC(=O)C=Cc1ccccc1)Nc1ccccc1
CC(C)c1ccc(C=NNC(=O)c2ccccc2Cl)cc1
CC(C)CC12CC3(C)C4CCC5C(C)(C)C(O)CCC56CC46CCC3(C)C1CC(C(C)C)OO2
CC(C)CCCC(C)C
O=S(=O)(NCC1COc2ccccc2O1)c1ccc(Cl)cc1
NC(CNC(=O)Nc1ccncc1)c1ccccc1
Cc1cccc(N2CCN(CCc3ccc(Cl)cc3)CC2)c1
COc1ccc(-c2csc(NC(=O)CN3CCC(C)CC3)n2)cc1
CC(C)Nc1cccc(NC(=O)Cn2cnc3c2CNC(=O)N3C)c1
CCN1C(=O)N(CC(=O)O)C(=O)C1(CCC(C)C)Cc1ccccc1
COc1cc(C=CC(=O)c2ccc(F)c(F)c2)ccc1OCC(N)=O
CCCCC(C(=O)c1ccc(OCc2ccccc2)cc1OC)c1cc(C(C)C)ccc(=O)c1O
CC(C)CC(N)C(=O)O
CN(C)C(=O)C#Cc1ccc(C(C)(C)C)cc1
COCCN(Cc1ccc(OC(F)(F)F)cc1)CC1CC1c1ccccc1
CNC(=O)c1cc(Cl)cc(C)c1-c1ccc(Cn2ncc(N(C)Cc3ccccn3)cc2=O)cc1
COCCNC(=O)CC(NS(=O)(=O)c1ccccc1)C(=O)O
CCOP(=O)(Cc1ccccc1C)N(Cc1ccccc1)Cc1ccccc1
COc1ccc(NC(=S)NC(=O)CCc2cccs2)cc1
CC12CC(O)C3C(CCC4CC(=O)CCC43C)C1CCC2O
S=C(NCc1cccs1)NC1CCCC1
COC(=O)CCC(C=CC(O)C(C=Cc1ccc(OC)cc1)CC=C(C)C)NC(=O)OCc1ccccc1
CC(=O)Oc1ccc(Oc2ccc(C(=O)NCc3ccc(C)cc3)cn2)cc1
CCS(=O)(=O)NCc1cc(C)nn1-c1ccccc1
COCCC1=NCC(C(C)C)N1
CCCC(c1ccc(-c2ccccc2)cc1)n1ccnc1
CCOC(=O)CSc1nnc(CC2CCCC2)n1Cc1cccc(F)c1
Cc1ccc(C(C)NC(=O)NC2CCCCC2)c(C)c1
CC1CCCC(C)(CO)C1
COC(=O)C1(O)CCC(C)(C)C(CCN2CCN(c3ccc(F)cc3)CC2)C1
CCOc1ccc2c(c1C(=O)O)CCC2
CC(C)(C)c1cc(NC(=O)Cn2c(=O)cc(-c3ccccc3)c3ccccc32)no1
CC(=O)NC(C)C(=O)OC1C2(CCC(O)(c3cccc(Cl)c3)CC2)C(C)(C)C2(CN(C)c3ccc(OC(C)=O)cc32)C(C)(C)C12CCCCC2(O)c1cc(Cl)cc(Cl)c1
CC(C1=CC(=O)N(Nc2c(Cl)cccc2Cl)C1=O)N1CCN(C(=O)c2ccc3c(c2)OCO3)CC1
COC(=O)CCn1cccn1
COc1cc(C(C)(C)C)cc(NC(=O)c2ccc(-c3ccc(C(F)(F)F)cc3)cc2)c1OC
COc1ccc(C(=O)Nc2cccc([N+](=O)[O-])c2)cc1COc1ccccc1
CC(=O)OC1CCC2(C)C3C(C)CC4(O)CC(C)(C)C(=O)CC4(C)C3C(O)CC12C
Cc1n[nH]c(C)c1C(C)c1cccc(S(N)(=O)=O)c1
COc1ccccc1NC(=O)CC(C)O
O=C(O)C1CCCN(CCc2c[nH]c3ccc(Br)cc23)C1
CC(C)N(CCS(C)(=O)=O)c1ccccc1Cl
CCC(C=Cc1ccccc1)N(Cc1ccccc1)C(C)=O
CC(C)(C)OC(=O)NS(=O)(=O)c1ccccc1
CC(C)CCC(C(=O)O)N1CCCCC1
CN(C)CCCOc1ccccc1
O=S(=O)(CC1(C(F)(F)F)CC1)Nc1ccccc1
NC(=O)C(O)(c1ccccc1)c1ccccc1
O=C(NCc1ccc(C(F)(F)F)cc1Cl)c1ccncc1F
CC(C)CSC(=N)N
CC(C)NC(=O)CNC(=O)CC(O)c1ccccc1
Cc1c(OCCCc2ccccc2)ccc2c(-c3ccccc3)cc(=O)oc12
Oc1cc(CCCN2CCOCC2)ccc1F
Cc1ccc(CC(=O)N2CC3C(O)CCCC3(C)C2)cc1
CCCCCCCCCCO
CN(C)CCCCNC(=O)NCCc1ccccc1
NC(=S)NC(Cc1ccccc1)C(=O)c1cccnc1
O=C(Cn1c(-c2ccccc2)cnc1[N+](=O)[O-])c1ccccc1
CC(=NO)C(=O)Nc1ccccc1
COc1ccccc1NC(=O)CSCC(=O)O
COc1cc(OCc2ccc(-c3ccc(OCc4cccc(F)c4)nc3)cc2)c2cc(-c3cn4nc(OC)sc4n3)oc2c1
COC(=O)C(CCCl)NS(=O)(=O)c1ccccc1
CC[N+](C)(C)C
O=C(NCc1ccco1)Nc1ccc(F)cc1
COCC(=O)C=C(O)c1ccccc1
CC(C)NC(=O)c1sc2ncnc(N3CCN(C4CC4)CC3)c2c1-c1ccccc1
CCCCn1c(CC(=O)NC2CCN(S(C)(=O)=O)CC2)nc2cc(Cl)ccc21
COc1ccccc1NC(=O)OC1C(=O)N(C(=O)OCc2ccccc2)C(C)C12CCOC2
CN(C)CCCNCC(F)(F)F
CC(C)CNC(=O)C(O)(c1cccs1)C1CCC1
C#CCc1sc2ccccc2c1-c1ccccc1
Cc1c(Cl)c(C)c(C(=O)NC(C)C)c(OCC(C)C)c1Cl
CC(C)c1ccc2c(c1O)C(=O)c1ccccc1C2=O
CN(C)c1nc(C(=O)Nc2ccc(O)cn2)cs1
O=C(O)CN(CCn1nnc2ccccc21)C1CCCC1
CCCCN(C)Cc1ccsc1S(=O)(=O)Nc1ccc(Cl)cc1C(=O)c1ccccc1F
O=C(NCCCNC(=O)c1cccc(S(=O)(=O)Nc2ccccc2)c1)c1ccc(F)cc1
CCOC(=O)c1ccc(OCc2ccc(C(=O)Nc3nnc(-c4ccccc4Cl)o3)cc2)cc1
CNC(=O)CCNC(=S)NCc1ccco1
CC(=O)C(Cc1ccccc1)(c1cc(C)c(O)c(C)c1)C(C)C
CCN(CC)CNC(=O)C(O)c1ccccc1
CC(NC(=O)C(N)Cc1ccc(O)cc1)C(=O)N(CC(=O)NC(C(=O)O)C(C)C)C1CC1
O=C(O)c1ccccc1Nc1cc(-c2ccccc2)ncn1
CCNCCc1ccccc1
Cc1nn(CC(=O)Nc2ccc3c(c2)OCO3)cc1[N+](=O)[O-]
COc1cc(OC)c(C(=O)NCc2ccc(Cl)cc2)cc1OC
Clc1ccc(CNCCN2CCN(C3CCCCC3)CC2)cc1
CC(C)(C)C1CC(=O)c2c(n(Cc3ccccc3C(=O)O)c3cc(C#CC4(O)CCCCC4)ccc23)C1C(=O)O
Cc1ccc(CNC(=O)CCCc2cccs2)cc1
O=C(Cn1c(=O)oc2ccccc21)Nc1cccc(C(=O)O)c1
CCC(C)C(NC(=O)C(C)c1ccccc1)C(=O)NN
O=C(NCc1ccncc1)c1ccncc1
COc1cccc(CS(=O)(=O)Nc2cccc(C)n2)c1
C=CC(=O)N1CC(COC)C2(CCCCC2)C1
O=C(CCO)c1ccc(Br)cc1
COCC(=O)NC(CNC(=O)c1cc2sccc2n1C)C(=O)OCC=C(C)C
CC(C)CC(C(=O)O)C(=O)Nc1ccc(NC(=O)C(F)(F)F)cc1
CC1CC(=O)C(N(C)C)=C2C(C)(C)CCCC21C
CC1(CO)OC2OC3(CN(C(=O)Nc4ccccc4)CO3)C(Oc3cccc(F)c3)C2O1
COc1cc(OC)c(C=NNC(=O)c2ccncc2)c(OCC(O)CO)c1
CCC1CCCCC1(C)C(c1cccc(C(=O)OC)c1)n1c(C)cnc(NCC(O)c2cc(O)c(O)c(C(=O)O)c2)c1=O
O=[N+]([O-])c1cccc(CN2CCN(S(=O)(=O)c3cccc4c(F)c(F)ccc34)CC2)c1
N#Cc1ccc(C(C#N)OC2CCCC2)cc1
CC(C)(C)c1ccc(NC(=O)N2CCc3ccccc32)cc1O
COC(=O)CNC(=S)Nc1ccc2c(c1)C(=C(O)C(=O)OC)C(=O)N2
Nc1ccc(-c2ccc(F)cc2)cc1C(=O)O
CC(CCn1nc2c(c1O)C[S+]([O-])C2)c1ccccc1
CCNS(=O)(=O)Oc1cc(NN=Cc2cc(O)c(O)c(O)c2)ccc1Cl
CCOC(=O)CN(Cc1ccco1)C(=O)c1ccco1
CCCNC(=O)Cc1ccc(OCc2c(-c3ccccc3C)noc2C)cc1
Fc1cnc(N2CCOCC2)c(-c2ccnc(N3CCOCC3)n2)c1
Oc1ccc(-c2ccc3c(c2)OCCO3)cc1NC(=S)Nc1ccccc1
COc1cc2c(cc1OC)C(c1cccc(COc3ccc(C(F)(F)F)cc3)c1)CN(C(=O)Nc1nnc(C)[nH]1)C2
NS(=O)(=O)c1ccc(CC(O)(c2ccccc2)c2ccccc2)cc1
C=C(C)C1CCC2C3CC(NS(C)(=O)=O)C(=O)CC3CCC12
COc1ccc(NC(=O)Cc2ccccc2O)cc1
Cc1c(Cl)cccc1-c1c[nH]cn1
O=C(NCC1CCCO1)C(c1ccccc1)c1ccccc1
CC(C)C(=O)NCc1ccc(Cl)cc1
O=C(NCc1cccc(Nc2nc3ccccc3s2)c1)N1CCOCC1
NC(=O)CN(c1ccccc1)c1ccccc1
COc1ccc(-c2nc3ccc(-c4cnn(C)c4)cc3[nH]2)c(OC)c1
C=CC1(c2ccccc2)NC(=O)N(CC(=O)Nc2ccccc2)C1=O
Cc1cc(NC(COCc2ccc(C(=O)N3CCCCC3)cc2)Cc2ccccc2)n2nc(C)c(C)c2n1
CC(C)OCC(=O)NC(=O)NC(C)(C)C
O=C(NC1CCN(C(=O)C2CCCCC2)CC1)C1Cc2ccccc2O1
O=C(Cc1ccc(F)cc1)NNC(=O)c1cccc(F)c1
CC(C)n1cnnc1Cc1csc(NC(=O)c2c(F)cccc2F)n1
C=CCC(NC(=O)OCc1ccc(Cl)cc1)C(=O)O
COc1cc2ncnc(Nc3ccc([N+](=O)[O-])cc3Cl)c2cc1OCCCn1ccnc1
CCC(CC)C(=O)OCCc1ccccc1
O=C(NN=Cc1cccc(Br)c1Br)c1cncc(Br)c1
Cc1nc2c(c(CO)c1OC(=O)Cc1ccccc1)c(=O)n(Cc1ccccc1)c(=O)n2C
CCOC(=O)CCCc1ccccc1
C=C(C)C(=O)c1cc([N+](=O)[O-])ccc1O
COc1cccc2c1OC(=N)C(C(=O)Nc1ccc(C)cc1)C2(C)C
O=C(O)CCc1ccccc1Cl
CC(=O)CC(O)(c1ccccc1)c1ccccc1
O=C(c1cscn1)N1CCN(C(=O)c2ccc(Cl)cc2Cl)CC1
O=C(Nc1ccccc1)Nc1cccc(-c2cnc(-c3nnco3)nc2)c1
CCCCCC1(CCOc2ccccc2)COC(c2ccccc2)=N1
CC(C)C(Br)CCc1ccccc1
CSCC(NC(=O)c1ccccc1)c1ccccc1
N#CCCOc1cccc(CCCCCC(F)(F)F)c1
CC(C)N1CCc2nc(NC(=O)NCc3ccccn3)nc(N(C)C)c2CC1
CCOc1cc(C(C)=C(c2ccccc2)c2ccccc2)cc(OCC)c1OCC
O=C(c1ccccc1)N1CCN(c2ccc(-c3nn(-c4ccccc4Cl)c(=O)c4ccccc34)cc2)CC1
FC(F)(F)c1cccc(-c2nc(CCCc3nc(-c4cccnc4)no3)no2)c1
COc1c(O)c(OC)c2oc(-c3cc(O)c(O)c(O)c3)cc(=O)c2c1O
O=C(COC(=O)Cc1ccc(Br)cc1)Nc1ccc2[nH]c(=O)[nH]c2c1
O=C(NC1CCCN(c2ccn3ncc(-c4ccc(Cl)cc4)c3n2)C1)c1ccnnc1
CCN(CC)C(=O)C(N)c1ccccc1
CC(C)C(=NO)c1cccc2ccccc12
CC(=O)OC1(C(=O)CCl)CC1(Cl)Cl
CN(C)CCCNCc1ccccc1
CCCC(=O)NCCc1csc(-c2ccc(OC)cc2)n1
COC1CCc2c(C(=O)C=Cc3ccc(Cl)cc3Cl)c(C(=O)OCc3ccccc3)c(C)n2C1
CC(Oc1cccc2ncccc12)C(=O)Nc1ccc(NC(=O)c2cccnc2)cc1
Cc1ccc(Nc2nn3cc(-c4ccc(Cl)cc4)nc3s2)cc1
CCOc1ccccc1CNC(=O)C1CCN(C(=O)NCc2ccccc2)CC1
O=C(NCCOc1ccc(C2(C(O)CO)CCC3(CCCCC3)CC2CCO)cc1)c1cccnc1
S=C(NCCc1ccccc1)Nc1nonc1-c1ccccc1
O=C(c1ccccc1)c1ccc(Cl)cc1
COc1cccc2cc(C(=O)NCCc3nnc(COc4ccc(Cl)cc4)n3C)oc12
CN(C)C(=O)C(NC(=O)CC(C)(C)C)c1ccccc1
CN(C)CCCC=Cc1ccccc1
CC(CCCCc1ccccc1)=NO
CN1CCC(Nc2ncc3nc(Nc4cccc(C(=O)NCCC(=O)O)c4)n(C4CCCCC4)c3n2)CC1
CC(C)(C(=O)O)C(O)c1ccccc1
CC(C)(C)OC(=O)NC(Cc1c[nH]c2ncccc12)C(=O)O
COC(=O)C(c1ccccc1)(c1ccccc1)c1ccccc1
CC(=O)Nc1ccc(SCCc2ccc(O)cc2)cc1
O=S(=O)(C=CN1CCOCC1)c1ccc(Cl)c(Cl)c1
CC1=CC(=O)c2c(C(=O)NCc3ccco3)coc2C1=O
O=C(CCC(NC(=O)c1ccccc1)C(=O)NCc1ccccc1Cl)NCc1ccccc1Cl
O=C(NCc1cn2ccccc2n1)Nc1ccc(F)c(Cl)c1
O=C(Nc1ccc(Cl)cc1C(=O)O)c1ccccc1
CC(=O)CCC(=O)OCc1ccccc1
CC(C)N(CC1CCCN1S(=O)(=O)c1ccccc1F)C(C)C
Cc1cc(=O)oc2cc(O)c(CN3CCCC3)c(O)c12
O=[N+]([O-])c1ncc(F)cc1C(F)(F)F
CC(=O)C(C)NC(=O)NCc1cccnc1
CC(C)n1c(C(F)(F)F)nc2ccccc21
CC(=O)CCCCCCCCCCCCCCCCCCCCCCCCCCCCCCCCC(O)CNC(=O)CCCCCOC(C)=O
COc1ccc(CNC(=O)c2ccc(Br)c(S(=O)(=O)N3CCc4ccccc43)c2)cc1
CCCCS(=O)(=O)c1cccc(C(=O)NCCc2ccccc2)c1
O=C1C=CCc2nc(C(F)(F)F)cc(N3CCSCC3)c21
CC(C)CCC(=O)OCC(=O)C(CC(=O)O)NC(=O)C(CC(C)C)NC(=O)C(C)(C)N
O=C(Oc1ccccc1)C(O)(C(F)(F)F)C(F)(F)F
CN(C(=O)c1ccc(S(N)(=O)=O)cc1)C1CCCCC1
COc1cc(-c2nc3ccc(OC(F)(F)F)cc3o2)cc(OC)c1OC
O=C(O)Cn1cc(C(=O)c2cccc(I)c2)c(=O)c2cc(-c3ccccc3)ccc21
O=C(CC(F)(F)F)N1CCCC1
CC(C)=CCCC(C)=CCOC(=O)C(C)CCCCC(=O)O
CCC(C(=O)O)N(CCCn1c(C)nc2ccccc21)C(=O)c1ccccc1OC
S=C(SCc1ccccc1)N1CCOCC1
CCCCN1CCC2(CN(C(=O)C(C)(C)C)CC2c2ccccc2)C1=O
CC(C)N1CCN(C(CCc2cccc(O)c2)c2cccc(F)c2)CC1
COc1c(C(=O)NCc2ccc(Cl)cc2)c(C(C)(C)C)cc2occc12
O=C1C(=C(Nc2ccc(Cl)cc2)c2ccc(Cl)cc2)c2cc(Cl)ccc2N1CCCn1ccnc1
COc1cc2cnn(CCc3ccccc3)c2cc1OC
CC1(N2CCSCC2)CC(NC(=O)c2ccc(F)cc2)CCC1=O
CC(c1c(F)cccc1F)N(O)c1ccccc1
CC(C1CCC2(C)C3CCC4C(C(O)CCC4(C)O)C3CCC12)N(C)C
CCCN(C)c1ccc(CNC(=O)c2ccc(NC(=O)c3ccco3)cc2)cc1
NC(=O)C1CCN(Cc2ccco2)CC1
CN(C)c1cccc2nc(N3CCC(CO)C3)ncc12
Cc1ccc(N(CCC#N)C(=O)c2ccccc2)c(O)c1
Cc1cc(C)n(CCCCCNC(=O)c2csc(-c3ccccc3F)n2)n1
NC(=O)c1c(OCC2CCN(c3ncccn3)CC2)nc2ccccc2c1C(F)(F)F
Cc1cccc(C=NNc2cc(O)n3ncc(C#N)c3n2)c1
O=C(CCCCCCC(=O)OCc1ccccc1)Nc1cccs1
O=C(CC1CC1)N1Cc2ccccc2C1
CC1CCC(c2ccc(C(C)N(Cc3ccc(Cl)cc3)C(=O)CN3C(=O)CCC3=O)cc2)CC1
CCC(C)(C(=N)N)C(=O)OC
NC(=O)N1CCc2cccc(Cl)c2C1
O=C(NCCCOc1ccccc1)N1CCNCC1
O=C(O)CCCCCCCCCCCCCCCCCCCCCCCCCCCCCCCC(O)C#CC#CC#CC(O)CO
CC=C1C(O)C2(CCCCC2C)C(C)(C)C1(C)C
CC(=O)OCC(C)=CCc1cc(C=C(C)C(=O)O)c2c(c1)OCO2
CNC(=O)OCC1Cn2cccc2C(=O)N1C
C=C(C=NNC(=O)c1ccc(F)cc1)Cc1cc(OC)cc2ccccc12
CC(=O)NCCOc1cccc2nc(C(F)(F)F)ccc12
O=P(O)(O)CNc1ccccc1
CC(=O)OC1CCCC(C)(C)C1C
COC(=O)CCCN1c2ccccc2Sc2ccc([N+](=O)[O-])cc21
O=C(Cc1c[nH]c2ncc(-c3ccoc3)cc12)N1CCOCC1
CC(=O)NC(Cc1ccc(O)cc1)C(=O)NCc1ccccc1
COc1c(O)cc2oc(-c3ccc(Cl)cc3)c(CC=CC=CC(=O)O)c(=O)c2c1O
CCOc1ccc(-n2c(C)c3c(C)nnc(-c4ccncc4)c3c2C)cc1
Cc1ccc(S(=O)(=O)N2CCCC2c2cccc(Br)c2)cc1
CCCc1nc(Cc2c(Cl)cccc2Cl)no1
COc1cc(C=CC(=O)c2c(O)cc(OC)c(C(C)=O)c2O)ccc1O
O=C(c1ccccc1F)N1CCN(c2ccccc2Cl)CC1
O=C(CCc1nnc2cc(-c3ccccc3)ccn12)c1ccccc1
CC(C)N(CCCCNC(=O)c1ccccc1C(F)(F)F)Cc1ccccc1
N#CC1=C(CCl)C(O)CCC1c1ccccc1
Cc1ccccc1C1(O)CCN(C2CCN(Cc3cccnc3)CC2)CC1
COc1ccc(C(=O)NN=Cc2c(OC)cc(OC)cc2OC)cc1
C=CC(C)=C(C)N(C)C
CC(N1CCCCC1)C1(c2ccccc2)CCNCC1
CC(NC(=O)c1cc2n(n1)CC(C)N(Cc1ccc(F)cc1)C2)c1ccco1
C=CCn1c(SCCC)nnc1-c1ccccn1
CCCCCCCCN1CCC(CC(O)(c2ccccc2)c2ccccc2)CC1
CCCC(N)Cc1nc(NCC)c2ccccc2n1
N#CCCN1CCC(CC(=O)OCc2ccccc2)CC1
CC(C)CC=Cc1ccco1
COc1ccc(C(=O)OC(C)c2cc3c(cc2Cl)OCO3)cc1
CC(C)c1ncc2cc(O)c(=O)n(C(C)C)c2n1
Cc1cc(C)c(NC(=O)C2CCS(=O)(=O)C2)c(C)c1
CCCCCCCCC(c1ccccc1)C(C)C
Oc1ccccc1CNCC(O)c1ccc(F)cc1
O=C(NCCCP(=O)(O)O)c1ccccc1
COCCNc1nc2ccc(C(=O)NCc3ccco3)cc2nc1NCC(C)C
COC(=O)c1cc(C(=Cc2ccc(O)cc2)c2ccc(O)cc2)ccc1O
COC(=O)c1sc(N)c(C#N)c1-c1cccc(OC)c1
CC(C)(C)C(=O)NCc1ccccc1
COc1ccc(NC(=O)N2N=C(Sc3ccc(Cl)cc3)CSC2c2ccc(F)cc2)cc1
O=C(NS(=O)(=O)c1cc(Cl)cc(Cl)c1)c1ccc2c3c(oc2c1)CNCC3
CCCC1CN(C(=O)Cc2ccc(Cl)cc2)CC1N(C)C
Cc1ccc2c(C)c(C(=O)N(Cc3ccccc3)CC(C)C)oc2c1
O=C(CN(Cc1ccccc1)C(=O)c1cccc([N+](=O)[O-])c1)Nc1nnc[nH]1
CCCCCN=Cc1cccc(F)c1O
C=C(C)CCC(C)O
CCC(CCCN1CCN(c2nsc3ccccc23)CC1)c1ccccc1
NCC(c1ccccc1)c1ccccc1F
CC(C)CC(NC(=O)c1ccccc1)C(=O)O
Cc1nc2cc3c(cc2c(-c2ccc(C(=O)NCC(C)(C)C)cc2)c1C(=O)O)OCO3
CNC(=O)CN(C)C(=O)c1cc(Br)c(OC)cc1OC
CC(C)C(NC(=O)c1ccco1)c1ccccc1
CC(C)(C)C(=O)CC(O)(c1ccccc1)c1ccccc1
CCCc1nn(Cc2ccc(-c3ccccc3-c3nn[nH]n3)cc2)c2nc(C)cc(C(=O)OCC)c12
FC(F)(F)c1ccc(-c2nnc(SCc3ccccc3)n2-c2ccccc2)cc1
CCOC(=O)N1CCN(C(=O)C2CCC(=O)N(Cc3ccccc3Cl)C2)CC1
CNCCCNC(=O)c1ccc(Cl)cc1
Cc1cc(NC(=O)CSc2nc(Cl)ccc2Cl)ccc1Br
FC(F)(F)c1cccc(Nc2ccc(C(F)(F)F)nc2)c1
CCOC(=O)c1ccc(C)o1
NC(=O)CCC(=O)O
COc1ccc(NC(=O)N2Cc3ccccc3OC3(CCCCC3)C2)cc1
CCC(C)OC(=S)Nc1ccccc1
CC(C)=NNC(=O)c1ccccc1
NS(=O)(=O)c1ccc(NCC(c2ccco2)S(=O)(=O)c2ccccc2)nc1
N#Cc1c(CNC(=O)c2ccccc2F)cccc1C(F)(F)F
O=C(CN1CCN(C(=O)C2CCCC2)CC1)c1ccccc1Cl
CS(=O)(=O)c1ccc(Nc2nc(N3CCN(Cc4ccc(F)cc4)CC3)nc(N3CCN(c4ccc(F)cc4)CC3)n2)cc1
CC(C)CCCNC(=O)C1(c2ccccc2)CCCCC1
O=[N+]([O-])c1ccc(C(F)(F)F)cc1
COC(=O)c1cccc(NC(=O)CNCCCn2cccn2)c1
COC(=O)NC1=NCCS1
CC(C)C1CSC(C#N)(CCNC(=O)Nc2ccc(Cl)c(C(F)(F)F)c2)SC1
COc1ccccc1CC(=O)Nc1ccc(N(C)C)cc1
CCc1ccccc1OCc1cccc(C=C(C#N)c2nnc(N3CCOCC3)n2-c2ccccc2)c1
COc1cccc(Cc2c(OC)c3c(O)cccc3oc2=O)c1
O=C(CSc1ccc(Cl)cc1Cl)N1CCC2(CCNCC2)C1
CC1Cc2cc(CN(C)C)ccc2N1C(=O)c1cc2c(s1)-c1ccccc1OCC2
Cc1ccc(C(NC(=O)c2ccccn2)c2ccccc2)cc1
CC(C)(NCC(O)c1ccncc1)C(=O)Nc1ccccc1Cl
O=[SH]c1nc2cc(Cl)c(Cl)cc2nc1-c1ccco1
CC(C)NC(=O)NCC(=O)NCC1(N(C)C)CCCCC1
CCS(=O)(=O)N(CC(=O)O)c1ccccc1Cl
CCNCc1ccc(-c2nc3ccc(OC)c(C(F)(F)F)c3o2)o1
COC(=O)CC(NC(=O)c1ccccc1)c1ccccc1Cn1ncnn1
[C-]#[N+]c1cc(CNC(Cc2cccc(Br)c2)C(=O)O)ccc1-c1csc(N)n1
Cc1ccc(CNC(=O)c2ccc3c(c2)C(=O)c2cc(OCc4ccccc4)ccc2-3)cc1
CCc1c(C(=O)N(CCc2ccccc2)Cc2ccccc2)nn(C)c1O
N#CC(Cc1cc2ccccc2s1)NC(=O)C(N)Cc1ccccc1
CCC(C)CC(C)C
Clc1ccccc1Sc1ccc2nnnn2n1
CC=C(C)C(=O)c1ccc(O)c(C=Cc2coc3ccccc3c2=O)c1
CNC(c1ccccc1)C(C)(C)CO
OCCCCCCCCSCCCCCCOc1cccc(C(F)(F)F)c1
O=C(NCc1nc2ccccc2[nH]1)c1ccccc1O
CCC(=Cc1ccccc1)c1nnc2cc(OC)ccc2n1
COc1ccc2c(c1OC)OCCO2
Cc1cc(C)c(NC(=O)c2ccccc2SCc2ccccc2)c(C)c1
COc1ccccc1C=NO
COC(=O)c1ccc(CN2C(=O)SC(=Cc3cccs3)C2=O)cc1
CN(CC(=O)NCc1cccs1)Cc1ccco1
Clc1ccnc(-c2cnc3ccc(NCc4cccnc4)nn23)c1
CC1(C(=O)Nc2cc(Cl)ccn2)CN(c2cc(Cl)cc(Cl)c2)N=N1
CN(O)CCCCc1ccccc1F
C=CCC(CC)OC(=O)c1ccc(C)cc1
O=C(Cc1ccccc1C(F)(F)F)NC1CCCCNC1=O
O=C(Cc1ccccc1)Nc1ccc(Cl)cc1
O=C(C=Cc1ccccc1)NCc1ccccc1
COc1ccc(NC(=O)c2cc(O)c(O)c(O)c2)cc1O
C#CC(C)(C)NC(=O)c1ccc(S(=O)(=O)N(C)CC(C)C)cc1
COc1cc(C)ccc1S(=O)(=O)N1CCC(CN2CC(n3cccn3)C2)CC1
COC(OC)C(=O)NC1CCC(NC(=O)Cc2c[nH]c3ncc(Br)cc23)CC1
O=C(Nc1ccccc1)N1CCCN(Cc2ccccc2)CC1
COCC(=O)N1Cc2cccc(C(=O)c3ccccc3)c2CC1C(=O)O
CC(C)C(=O)Nc1ccc(F)c(F)c1
O=C(O)CCCCCCC(=O)O
Cn1c(=O)n(Cc2ccc(Br)cc2F)c(=O)c2c1nc(Nc1ccc(Cl)cc1)n2CCN1CCNCC1
CC(C)C1(CO)CCCN(C(=O)c2ccc(O)cc2)C1
COC(=O)Cc1ccccc1
Cc1ccc(NC(=O)CCc2c[nH]c3ccccc23)cc1
CCc1cc2c(cc1F)C(=O)N(CCCCF)C2=O
CC(Nc1nc(C(C)(C)C)c[nH]1)c1nccn1C
O=C(CCC(=O)OCc1ccc(Cl)cc1)NC1CCS(=O)(=O)C1
O=C(NCCc1ccccc1)c1ccccc1
CCNC(=O)Nc1ccccc1C(=O)O
Cc1sccc1C(=O)O
CC(C)C(=O)OC(C)C(N)=O
CCC(=O)OC(CO)COC(C)=O
N#CC(c1ccc(Cl)cc1)N1CCNCC1
OCCCOCCOc1ccccc1
Nc1nnc(-c2cccc(F)c2)s1
Cc1ccc(-c2cnc3ccc(-c4cc(CN5CCCN(C)CC5)c5ccccn45)cn23)cc1
CC(C)CCNC(=O)CCS(=O)(=O)c1ccccc1
Cc1cc(NC(=S)C(C#N)C#N)ccc1Br
O=C(Cc1ccc(Cl)cc1)Nc1cccnc1
O=C(NCCn1ncc2c(N3CCCCC3)ncnc21)c1cc(OCCCC(F)(F)F)c(OCC(F)(F)F)cc1Cl
CN(C)C(=O)CSc1nsnc1NCc1ccc(F)cc1
CC(C(=O)NCc1ccc(Br)cc1)n1c(=O)sc2ccccc21
Cc1ccc(C(=O)CSc2nnc(NCCc3ccc(O)c(O)c3)s2)cc1C
CC(C)(C)C(=O)Nc1ccccc1F
CC(=O)Nc1ccc(OC(C)C(=O)O)c(Cl)c1
CC(O)C(NC(=O)Cc1ccccc1)C(=O)O
Cc1ccc(C(=O)NN=Cc2c(CCCC(=O)O)n(C)c3ccccc23)cc1
N#CC=C(c1ccccc1)c1cc(F)ccc1F
COC(CNC(=O)Nc1cccc(C(F)(F)F)c1)OC
CC(C)C(NC(=O)Nc1ccc(NC(=O)C(C)(C)C)cn1)C(=O)NC(CC(=O)O)C(=O)COc1ccc(F)c(F)c1F
CCCCCC(C)(C)C
COc1c(NC(=O)CC(C)(C)C)cc(C(C)(C)C)cc1NC(=O)NC(C)c1ccc(Br)cc1
COc1ccccc1C(C)Nc1cnccn1
CC(C)C(NCCNCCNCc1cccnc1)c1cccs1
O=C(NC(Cc1ccc(Cl)cc1)C(=O)O)OCc1ccccc1
CCCCCCC[N+](C)(C)C
O=S(=O)(OCc1ccc(F)cc1)c1ccccc1
CN(C)c1ccc(Nc2nccc(-c3cnn(C)c3)n2)cc1
N#CCN(Cc1ccc(Cl)cc1)c1cccc(C(O)(c2ccccc2)c2cccc(Cl)c2)c1
Cc1ccc(C(=O)NCC(O)c2ccccc2)cc1
O=C(CCCOc1ccc(Cl)cc1)Oc1ccccc1
Cc1ccc(CNC(=O)CSc2nc(-c3cccc(C(F)(F)F)c3)ccc2C#N)cc1
CC(=CCCC(C)CCCC(C)C)CO
C=CCNC(=O)C(Cc1ccc(OC)cc1)NC(=O)c1ccc(Br)cc1
CNC(=O)NCCc1ccccc1Cl
COc1ccc(CC(=O)Nc2ccccc2OCc2ccccc2)cc1OCC1CO1
COc1cccc(Cn2c(CC(C)(C)C(=O)NCc3cccc4ncccc34)nc3ccccc32)c1
O=C(C=Cc1ccccc1)NC(=O)Oc1ccccc1
CCCCC(CCCC)SC(=S)Nc1ccc(C(=O)NC2CC2c2ccccc2)cc1
CNC(=O)c1[nH]c(C)c(-c2nc(C3CC3)no2)c1C
OCCCC(O)c1ccccc1
O=S(=O)(NCCNc1ccccc1)c1ccccc1
Cc1c(C(=O)NCCOc2ccccc2)cc(-c2ccccc2Cl)n1CC1(O)CCCCC1
OC1CCN(Cc2coc(-c3ccccc3F)n2)CC1
c1ccc(-c2ccc(-c3nnc(-c4cccc(-c5nnc6n5CCCCCC6)c4)o3)cc2)cc1
Cc1cccc(C(=N)NC(C)Cc2ccccc2)c1
Cc1nn(C)c(C)c1NC(=O)CSc1nnc(-c2ccc(Br)o2)n1-c1ccc(F)cc1
N#Cc1c(Cl)cc(Cl)c(OCCOc2ccccc2)c1Cl
Cc1cccc(CC(=O)OCC(=O)NCCc2ccc(OC(C)C)cc2)c1
O=C(NN=Cc1ccc([N+](=O)[O-])cc1)c1ccco1
O=C(NCC1(c2ccccc2)CC1)c1ccncc1
CCC(C)C(NC(=O)C(CCOc1ccccc1)NC(=O)C(CC(C)C)NC(=O)OCc1ccccc1)C(=O)OC
N#Cc1ccccc1OCC#CCOc1cccc(-c2nn[nH]n2)c1
FC(F)(F)Oc1ccc(OCCN2CCN(CCOc3ccc(Cl)cc3Cl)CC2)cc1
O=C(Nc1ccccc1F)C(=O)N1CCCC1
Cc1cc(C)c([N+](=O)[O-])c(C)c1N1CC1
CC(O)c1cncc(OC2(C(=O)O)CCN(c3ncc(Cl)cn3)CC2)c1
COC(=O)NC1CCNCC1
COc1ccc(CC2Sc3ccccc3N=C(c3ccccc3)C2CC=Cc2ccccc2)cc1OC
COc1c(OC)c([N+](=O)[O-])c([N+](=O)[O-])c(F)c1N1CC(C)NC(C)C1
Cc1ccccc1NC(=O)N1CCC(C(=O)N2CCOCC2)CC1
C=CCC(=O)NN=Cc1ccccc1
O=C(Cc1cccs1)Nc1nc2c(s1)-c1cccc(F)c1CC2
Cc1cccc(C)c1C(=O)N1CCCC(c2nc(=O)c(-c3ccc(F)cc3)c(C)[nH]2)C1
CCCc1cc(Cl)cc2c(=O)cc(-c3ccccc3C)oc12
O=C(NC(Cc1ccccc1)C(=O)O)c1ccccc1
Cc1cccc(CC2=C(c3ccccc3)C2c2ccccc2)c1
CCNC(=O)CNC(=O)Cn1ncc(N2CCCC2)cc1=O
O=C(c1ccccc1)N1CCc2ccccc2C1
CC(C)CCN(C(=O)c1ccncc1)c1ccc(Cl)cc1
O=S(=O)(NCCO)c1cccc2ncccc12
COCCOCP(=O)(O)OCC1CCCO1
COC(=O)c1ccccc1NC(=O)COc1ccccc1C(C)C
O=C(COc1ccccc1Cl)OCC(=O)c1ccco1
CC(C)C(=O)NCCNC(=O)c1ccccc1Cl
O=C1C=C(N2CCN(c3ccc(Br)cn3)CC2)C(=O)c2ccccc21
CC(NC(=O)C1CC1)c1c(Cl)cccc1Cl
CCCNC(=O)Nc1ccc(Cl)cc1CNC(=O)CN(C)C
CCc1cc(CCC(N)=O)ccc1OCC(O)CN1CCOCC1
CC(C)N1CC(C(=O)N(CCc2ccccc2)Cc2ccccc2)CC1=O
O=C(COc1ccc(Cl)cc1)Nc1ccc(-c2nnc(-c3ccco3)o2)cc1
O=P(O)(O)C1CNC(CCOc2ccccc2)C(O)C1O
O=S(=O)(c1cccc2c1NCCC2)N1CCNCC1
Brc1ccccc1-c1ccccc1
CC(C)CC(C)(O)C(F)(F)F
O=C(CN1C(=O)c2ccc(-c3ccc(Cl)cc3)cc2C1=O)Nc1ccc(C(F)(F)F)cc1
O=C(NCCCl)NCCc1ccccc1S(=O)(=O)N1CCc2ccccc2C1
CCOC(=O)CC(C)O
O=C(O)C1=C(O)c2ccccc2S(=O)(=O)N1Cc1ccccc1
Cc1nnc2c(NC(=O)NCc3cccc(CN4CCN(C)CC4)c3)nccn12
CCCCCCCCCCC(=O)C(Cl)(Cl)Cl
Cc1cc(C)cc(NC(=O)C(C)O)c1
CNC(=O)C(Cc1ccccc1)N1CCCCC1
C#CCNCCc1ccccc1OC
CCc1ccc(NC(=O)C(C)OC(=O)c2sccc2C)cc1
CNC(=O)CSc1nnc(C2CCCCC2)o1
O=c1cccc2n1NC(c1ccc([N+](=O)[O-])cc1)=CS2
CCCc1cc(=O)oc2cc(C)c(CC)c(O)c12
O=C(NCc1ccc(C(F)(F)F)cc1)c1cccc(O)c1O
C=CCc1c(OC)cccc1OCC(O)COC(=O)C(C)(C)C
CN(C)N=Nc1ccccn1
CC(C)Cc1nc(CN2CCCc3ccccc32)cs1
CC(CC(=O)Nc1cccc(C(N)=O)c1)=NNC(=O)c1ccccc1Cl
CC(=O)NCC(NC(=O)c1ccco1)c1ccccc1
CC(C)(C)NC(=O)C[S+]([O-])c1ccc(NC(=O)c2ccccc2)cc1
CC(C)CC(N)[N+](=O)[O-]
O=C(NCCN1CCC(O)(c2ccc(F)cc2)CC1)c1ccc(F)c(F)c1
Cc1nc2sc3c(c2c(C)c1C(=O)NCCOc1ccccc1)CCCCC3
CCCS(=O)(=O)NC(=O)Cc1ccc(F)c(C(F)(F)F)c1
CS(=O)(=O)c1ccc(C(=O)Nc2ccc(C(F)(F)F)nc2)cc1
CCCNC(=O)CCC(=O)NNC(=O)c1c(OC)cccc1OC
Cc1cccc(C(=O)N2CCN(C(=O)c3ccco3)CC2)c1[N+](=O)[O-]
COCCOc1cccc(CNC(=O)c2ccc3nc(C)c(C)nc3c2)c1
C=CC(C)OC(=O)c1ccccc1
O=C(O)CCc1ccc2c(c1)CC(CP(=O)(O)O)C2
CCCn1nccc1NC(=O)C=Cc1ccc(-c2nnn(C)n2)cc1
CC(=O)C=CC(=O)Nc1ccccc1
O=C(Cc1ccc(Cl)c(Cl)c1)N1CCCCC1c1nc(CCOCCCc2ccccc2)no1
O=C(CC(CCc1ccccc1)C(=O)O)c1cncs1
CCn1c(C(=O)NCc2ccccc2)cnc1SC
O=S(=O)(c1ccc(CN2CCCC2)cc1)N1CCCC1CO
CCOc1c(OC)c(OC)c(C(C)=O)c(OC)c1OC
CC(=O)Nc1ccc(NC(=O)CCCCN(C)C)cc1
CNC(=O)CN1CCCCC2(CCCC(C)(C)C2(C)C)C12CCCCC2
c1cncc(-c2nc3c[nH]cnc-3n2)c1
O=C(Nc1nc2ccccc2[nH]1)C1CCCC1
N#CCCCCC(=O)NCc1ccco1
COc1ccc(CC(=O)N=C(N)N)cc1
CNC(=O)CC(CC(=O)O)c1ccccc1Cl
CC(C)N1CCN(S(=O)(=O)C(F)(F)F)CC1
Cc1cc(C)c(C(=O)N2CCCCC(COc3cccnc3)C2)cc1C
C=CC(=O)C=CC(=O)O
COc1ccc(C(c2cc(OC)c(OC)c(OC)c2)C2C(=O)NC(=O)NC2=O)cc1OC
CCN1CCN(C(=O)c2cnc(N(C)C)nc2Oc2ccccc2)CC1
Cc1ccc(CNc2nc(-c3ccc(OCC(=O)O)c(C)c3C)nc3ccccc23)cc1
Cc1ccc(NC(=O)c2ccc(-c3nc4ccccc4o3)cc2)cc1F
O=S(=O)(Cc1ccccc1)N1CCN(CCO)CC1
O=C(NCCCNC(=O)c1cc(O)c(O)c(O)c1)Oc1ccc(S(=O)(=O)Nc2ccc(Br)cc2Cl)cc1
CCOC(=O)C(Cc1cn(C)cn1)NC(=O)Cc1c[nH]c2ccccc12
CN(CC(CCN1CCC2(CC1)COC2)c1ccc(Cl)c(Cl)c1)C(=O)c1cccc2ccccc12
CC(C)C(C#N)CC=Cc1ccc([N+](=O)[O-])cc1
NS(=O)(=O)CCCC(=O)NCc1ccc(F)cc1
CC(C)(C)C(CN)OC(F)F
CC(CCc1ccccc1)NC(=O)C(C)(C)S(C)(=O)=O
O=C(O)CCNc1ccccc1
COc1ccc(S(=O)(=O)Oc2cc(OC(C)=O)ccc2C(=O)OCc2ccc(F)cc2)cc1F
Cc1sc(NC(=O)C2=COCCO2)c(C(=O)NCC(C)C)c1C
CS(=O)(=O)C(CO)c1ccccc1
CC(=O)N1CCCC1C(=O)NC(CCCCNC(=O)CCCCC1CCSS1)C(=O)NCCc1ccc(C)cc1
NC(=O)N(N=Nc1ccccn1)C(=O)c1ccccn1
CC(C)=NOCCNc1ccc(F)cc1
CCN(CC)c1cc(=O)[nH]c2c(C(=O)N3CCCCC3)cccc12
CC1CCCCC1NC(=O)C(c1ccc(O)cc1)N1CCCCC1=O
Cc1ccc(S(=O)(=O)NC(C)C(F)(F)F)cc1
CC(C)C(NCc1ccccc1)C(=O)Nc1cccc2ccccc12
O=C(COCC(F)(F)F)c1ccccc1
O=S(=O)(Nc1ccc(Cl)c(NCc2c[nH]cn2)c1)c1ccc(Br)cc1
O=c1[nH]c(-c2ccccc2)nc2ccccc12
O=C(COc1ccc([N+](=O)[O-])cc1)NC1CCCCC1
CC(C)C(NC(=O)CCC(=O)NCc1cccc2ccccc12)C(=O)O
Oc1ccc(-c2nc3ccc(C(O)c4ccc5cc[nH]c5c4)cc3[nH]2)cc1O
COc1ccc(C(=O)COc2c(-c3ccccc3)oc3ccccc3c2=O)cc1
CN1CCC(n2ncc3c(NCC(c4ccccc4)c4ccccc4)ncnc32)CC1
COc1cccc2c1C(=O)c1c(OCCOC(=O)c3cccs3)ccc(OC)c1C2=O
Cc1nc2ccccc2c(-c2ccccc2)c1OC(=O)C(C)(C)NC(=O)c1ccc(F)cc1
O=C(Cc1ccccc1)C(F)(F)C(F)(F)F
COC(=O)CC(=O)OCc1ccc2c(c1)OCO2
CC(C)NP(=O)(Oc1ccc(Oc2ccc(F)cc2)cc1)N(CCCl)CCCl
O=S(=O)(C=Cc1ccccc1)N1CCN(c2nc3ccccc3o2)CC1
Cc1ncsc1CCOC(Cc1ccccc1)C(=O)NC(CCC(=O)O)C(=O)O
CCOC(=O)C(C)(C(=O)OC)c1ccccc1
COC(OC)(c1ccccc1C#Cc1c(F)cccc1F)C(F)(F)F
CS(=O)(=O)N1CCCC1c1nc(-c2ccc(C(F)(F)F)cn2)no1
O=C(NCCCCc1ccccc1)C(NO)c1ccccc1
O=C(CNC(=O)c1ccccc1)OCc1ccccc1
CC(N)C(=O)NC(CSCC(N)C(=O)O)(CSCC1CCCCC12CCCCC2)C(=O)O
CC(CCN1CCCC1)N(C)C(=O)c1ccoc1
O=C(c1ccc[nH]1)N1CCC(Cc2ccccc2)(C(=O)NCCc2cccc(Cl)c2)C1
N#CC(c1ccncc1)N1CCOCC1
CC1(NC(=O)c2ccccc2F)CCS(=O)(=O)C1
OC(CCCCCCc1ccccc1)COCc1ccccn1
O=C(Nc1ccccc1Oc1ccccc1)Oc1ccc([N+](=O)[O-])cc1
NC(CC1=NCCN1)P(=O)(O)O
COc1cccc(NC(=O)C2CC(NC(=O)c3ccc(Cl)s3)CN2Cc2ccccc2)c1
O=C(NCC(O)c1ccccc1)c1ccccc1
O=C(NC(Cc1ccccc1)C(O)CNCc1ccccc1O)C1OC(n2ccc(=O)[nH]c2=O)C(O)C1O
Cc1nnc(C)c2c(C)n(-c3ccc4c(c3)OCCO4)nc12
CN(O)C(C)(C)C(=O)O
CC(C)CC(=O)NCCc1ccc(O)cc1
c1ccc(Nc2c3ccccc3nc3occc23)cc1
CCOCCC(=O)N1CCCC1c1nc(-c2cc(OC)c(OC)c(OC)c2)no1
O=C(O)c1ccccc1C(=O)O
CCOC(=O)CCNC(=O)Nc1cc(C)c(C)c(C)c1C
CCS(=O)(=O)c1ccc(Oc2cccc(C(C)C(=O)O)c2C(F)(F)F)cc1
CC(C)(C)c1ccccc1NC(=S)NNC(=O)c1ccc(-c2ccccc2)s1
O=S(=O)(CCC(F)(F)F)c1cc(Cl)c(Cl)c(Cl)c1
O=C(CCNC(=O)c1ccccc1)NCc1ccccc1
CCCCCCCCC(C)P(=O)(O)O
O=C(C1CC=CCC1)N1CCC(c2ccccc2)CC1
CC(C)=CCc1sccc1C(=O)O
Cc1cccc(NN)c1
CC(C)(CO)CCCO
COc1ccc(C(=O)Cc2c[nH]c3ccccc23)cc1
Cc1noc(CC2OCC3CN(C(=O)c4cccnc4)CCC32)n1
COc1ccc(CN2CCc3c(OC)cccc3C(c3ccccc3)C2)cc1
CC(C)c1cc(CC(O)c2ccccc2)cc(C2CCCC2)n1
CC1(C)CCC(=O)C(C)(C)C1C(N)=O
O=Cc1cccc(NC(=O)C(Cc2ccc(Cl)cc2)NC(=O)c2cccs2)c1
CC(NCc1nc(-c2ccccc2)no1)(C(N)=O)C1CCCCC12CCCCC2
COc1cccc2sc(CC(=O)N3CCN(C(=O)c4ccccc4)CC3)nc12
COCCNC(=O)CSc1nc(=O)cc(C)[nH]1
O=C(c1cccc(CCN2CCN(c3ccccc3)CC2)c1)c1ccno1
CC(C)C(Cc1ccccc1)C(=O)O
O=C(COC(=O)c1ccncc1Cl)Nc1ccc2c(c1)OCCO2
O=C(NCCC(F)(F)F)N1Cc2ccccc2C1
COCCCNC(=O)C1CC(CC(=O)O)CN1C(=O)C1CCCC1
O=C(NCC1CCN(c2ncnc3sccc23)CC1)c1ccco1
COCCn1c(=O)c(C(=O)N2CCN(C(=O)OC(C)(C)C)CC2)c(O)c2cc(F)c(F)cc21
CC(NC(=O)Cc1ccc2c(c1)OCO2)c1ccc(F)cc1
N=C(Nc1ccccc1)NC1CCCCC12CCCCC2
CC(C)=CCCC(C)=CCCC(C)=CCN1C(=O)C=CC1=O
O=C(NC1CCC(N2CCNCC2)CC1)C1CC1c1cccnc1
CCCC(=O)OCC(=O)OC(C)C
COc1cc(OC)cc(C(=O)NC2CCCCC2)c1
S=C=NCc1c[nH]cn1
N#CC(I)C(=O)c1ccccc1
Cc1ccc(NC(=O)N2CCC(c3ccccc3)CC2)cc1
Cc1c(CN2CCC(Cn3c(C)cnc3C)C2)[nH]c2ccc(Cl)cc12
O=S(=O)(c1nc2ccccc2s1)C1CC1
COc1ccc(NC(=O)C=Cc2cccc(OC)c2)cc1
CC(C)(CNCc1ccccc1)C1(O)CCCC1
O=c1[nH]c(-c2ccc(-c3ccc(F)cc3CO)cc2)nc2nn(-c3ccccc3)cc12
CC(C)c1nn(CC(=O)N(C(C)C)C2CCCCC2)c(=N)s1
COc1cccc(Cn2cnc3c(cnn3-c3cccc(C)c3)c2=O)c1
CN(c1cccc2c(S(N)(=O)=O)cccc12)S(C)(=O)=O
CCOc1cc(CC(C)(CC(=O)O)NC(=O)c2cccnc2)ccc1OCC(F)(F)F
CC(C)CNCCC(C)(C)C
CC(C)(C)NC(=O)CCC(=O)NNC(=O)c1ccc([N+](=O)[O-])o1
Cc1ccc(C(C)N2CCc3ccccc32)cc1
FC(F)(F)c1cccc(C2Cc3ccccc3CN2Cc2ccccc2)c1
CCN(CC)C(=O)Nc1ccccc1
O=C(CCNS(=O)(=O)c1ccccc1)Nc1ccc(F)cc1
Cc1ccccc1CN
CCc1nc(SCC(=O)N2CCN(c3ccccc3F)CC2)c2c(=O)n(C)c(=O)n(C)c2n1
CCOc1ccccc1C(=S)N1CCN(c2ccc(F)cc2)CC1
CC(CO)=NOC(=O)Nc1ccccc1
CNC(=S)NNC(=O)c1ccccc1Cl
CC(=O)C=Cc1cccc(Cl)c1
N=C(N)NCCNC(=O)c1cc(F)c(F)c(Cl)c1
CC(C)c1csc(C(=O)N2CC(C(=O)NCc3ccc(F)cc3)C2)n1
Cc1nc(O)c(O)c(-c2ccccc2)n1
CC(C)C(=O)NCc1c(O)cc(O)c(O)c1-n1ccnc1
Cc1cc(C)cc(CN2CC3CN(Cc4ccccn4)CC3C2=O)c1
CC(C=CC(C)C(=O)O)=NOCc1ccc(Cl)cc1
NCC(=O)C(Cc1ccc(O)cc1)NC(=O)C(CC(=O)NCC(=O)O)Cc1ccccc1
COc1cc(CCC(=O)CC(=O)C(=O)O)ccc1O
CN1CCNCC1=O
Oc1c(Cl)c2ncccc2n1Cc1ccccc1
COC1C(O)C(COC(=O)c2ccccc2O)OC1n1cnc2c(NCc3ccccc3)ncnc21
CCCCCCN(C(=O)c1ccc(F)cc1)C1=CNC(N)NC1=O
O=C(CSc1nnc2c(Cl)c(C(F)(F)F)ccn12)Nc1ccccc1OC(F)F
O=C(CSCc1ccccc1)Cc1ccccc1
COc1cccc(-c2nccc(N3CC4(CCOCC4)c4ccccc43)n2)c1
COc1ccccc1CNc1nc(-c2ccccc2)nc2ccccc12
Cc1c(CCNCc2cccc(Cl)c2)cccc1[N+](=O)[O-]
O=C(O)c1cc(C(=O)O)c(C2CCCC3(CCCCC3)C2)c(C2CCCC3(CCCCC3)C2)c1
CCCCCC(=O)Nc1ccc2c(c1)OCCO2
CCOCCN1CCN(C(=O)c2ccccc2)CC1
COc1ccc(C=Cc2cccc(Sc3ccc(C(=O)O)cc3C(=O)O)c2)cc1
CCCCCCCCCCCCCCCCOc1cccc(C(=O)OCC(O)COC(=O)CCCCCCCCCCC)c1
O=C(c1ccccc1)n1ccc2cc(Oc3ccccc3)ccc21
COc1ccc(OC)c(S(=O)(=O)N2CCC(C(=O)OCC3CCCC3)CC2)c1
O=C(NCc1cnn(-c2ccccc2)c1)Nc1cc(=O)[nH]c(=O)[nH]1
Cn1nccc1C(=O)NCc1ccccc1
CN(C)Cc1ccc(Cl)cc1Cl
O=C(C1CC1c1ccc(Cl)cc1)N1CCC(F)(F)CC1
O=C(O)CCC(=O)Nc1ccc(-c2nc(Cc3ccccc3)no2)cc1
CC(C)(C)CC(O)P(=O)(O)O
CC1(C(=O)O)CC(c2ccc(CN=[N+]=[N-])cc2)=CCS1
Cc1cc(C)cc(OCC(=O)NCC(C)C)c1
CC(C)NC(NCc1ccccc1)C(Cl)(Cl)Cl
Cc1cc(C(=O)Nc2cccc(C(F)(F)F)c2)n(Cc2cccs2)n1
CC(C)C(=O)NC1CCCCN(C(c2ccccc2)c2ccccc2)C1
N=C(N)NN=C(N)N
CCN(CC(=O)Nc1ccc(Cl)c(C(F)(F)F)c1)Cc1cc(=O)n2nc(C3CC3)sc2n1
O=C(O)CCC(=O)NC1CCC(CCOc2ccc(C(F)(F)F)cc2)CC1
Cc1ccc(CNC(=O)C2CC3OCCC3N(Cc3ccco3)C2)cc1
O=C(CCc1ccccc1)Nc1ccccn1
O=C(c1cc2cc(F)ccc2o1)N(Cc1ccco1)CC1CC1
CCSC(=NC(=O)c1cccnc1)NC(=O)c1ccco1
O=c1oc(C=Cc2ccc(F)cc2)nn1-c1ccc2c(c1)OCO2
O=C(OCCCc1cccnc1)C(c1ccccc1)c1ccccc1
CCC(C)C(NC(=O)C(C)NC(=O)C(C)NC(=O)C(C)NC(=O)C(C)NC(=O)C(C)NC(C)=O)C(N)=O
O=C(COCCN(CCN1CCCC1)Cc1ccc([N+](=O)[O-])cc1)Nc1ccc(N2CCN(c3ncccn3)CC2)cc1
O=c1ccc2ccc(OP(=S)(Oc3ccccc3)OC3CC4CCC3C4)cc2o1
CCOC(=O)C1CC2OCCC2N(Cc2cccnc2)C1
COCCCN1CCC(C(=O)O)(c2ccccc2)CC1
CC(C)(CNC(=O)c1cnccn1)c1ccc(F)cc1F
COc1cc2c(C)cc(=O)oc2c(CCC(=O)C=Cc2cccs2)c1O
CC(C)c1ccc(NC(=O)C2CCCN(CCCCCCN3CCC(Cc4ccccc4)CC3)C2)cc1
CCCCN(CC)C(=O)OCC
CCCCC(CNCC)Sc1ccc(OCc2cccc(F)c2)cc1
COC(=O)CCn1ccc(O)c(-c2cc(Cl)cc(Cl)c2)c1=O
COC(=O)CC(C(=O)OC)c1ccccc1Cl
O=C(O)c1cccc2c(=O)cc(-c3cc(O)c(O)c(O)c3)oc12
COc1cccc(-c2ccc(C3C45CN(S(=O)(=O)c6cc(F)ccc6OC)CC3(C4)N5)cc2)c1
CC(=O)c1ccc(OCC(C)(C)CN(C)C)cc1
CC1C2CN(S(=O)(=O)c3ccccc3)CC2ON1C
Cc1ccc(C(=O)N2CCC(c3nccs3)C(c3ccccc3)C2)cc1
COc1ccc(C(=O)NC(=S)NCCOC(=O)c2ccc([N+](=O)[O-])o2)cc1
COc1ccc2c(c1)CCN(C(=O)Nc1c(C)noc1C)C2
Cc1cc(C)c(CNc2nc(OCC(F)(F)F)nc(F)c2F)c(C)c1
CCOc1ccc(N(CC)C(=S)NC(=O)c2cccs2)cc1
CN(C)C(=O)N1CCn2cc(Cc3ccccc3F)nc2C1
CC(=O)CCNCc1ccccc1
CCCCn1cc(C(=O)Nc2nccs2)c(=O)c2c(-c3ccc(Cl)cc3)nn(-c3ccccc3)c21
COc1ccccc1CN=C(S)NCCCCC(CO)NCc1ccccc1
O=C(NCC(c1ccco1)S(=O)(=O)c1ccc(F)cc1)C1CC1
O=C(CC1C2CCC(O2)C1Cc1ccoc1)N1CCN(CCCCO)CC1
COc1ccccc1C(=O)CSc1ncc([N+](=O)[O-])n1C
O=C(Nc1ccc(-c2nnc3n2CCCCC3)cc1)c1cccc(Cl)c1
CC(=O)C(O)(c1cccnc1)C(C)(C)C
O=C(O)C=CC(=O)CCl
Cc1ccccc1C1CCN(C(=O)c2cn(CCCOc3ccccc3)nn2)C1
O=C(C[n+]1ccccc1)Nc1ccccc1
CCOC(=O)CNS(=O)(=O)c1ccccc1
CCCc1cccc2c(C=C3SC(=O)N(CC(=O)NC(C)c4ccccc4)C3=O)c[nH]c12
CCCCC(O)CC(O)C(CCC)NC(=O)C(NC(=O)C(NC(=O)OC(C)(C)C)C(C)C)C(C)C
Cc1ccccc1C(=O)NC(Cc1ccccc1)C(=O)O
COc1cc(N2CCNCC2)ccc1-c1nc2sc3c(c2c(=O)[nH]1)CCNC3
O=C(O)CNC(=O)COc1ccc(F)cc1
O=C(CC1Cc2cc(Br)ccc2O1)NCc1ccc2c(c1)OCO2
O=C(C=Cc1ccccc1)Nc1ccccc1
O=C(NCC1(O)CCC(F)(F)CC1)c1cc(-c2nn[nH]n2)ccn1
CC(C)(C)C(=O)Nc1nnc(SCc2ccc(F)cc2)s1
CCN(c1ccc(C(C)C)cc1)S(=O)(=O)c1sc(C(=O)NCc2ccc(F)c(F)c2)nc1C
CCCc1nc(CO)c(C(=O)O)n1Cc1ccc(-c2ccccc2C(=O)O)cc1
CCOC(=O)CNC(=O)Oc1ccc2c(c1)[n+]([O-])c(C)c(C)[n+]2[O-]
O=C(NCCc1ccccc1)Nc1ccccc1
O=C(OCC(=O)N1CCCCC1)C1CCCN1
O=C(NCCCCO)c1ccc(Cl)cc1
C=C(C)COc1c(OC)ccc(OC)c1O
C=CCC1C(O)c2[nH]c3ccccc3c2C2c3ccc(OCCCOC)cc3CCN21
COc1ccc(Nc2c(C#N)cnc3c(C)cc(C)cc23)cc1
CC(C)C(CC1OC1(C)C)C(=O)O
Nc1ncnc2c1ncn2C1C=CC(CO)O1
NC1=C(C=O)C(c2ccco2)c2ccc3ccccc3c2O1
OC(COc1ccccc1)CSc1ccccc1
CN(C)C(=O)CN1C(=O)N(c2ccc(Cl)cc2)CC1c1cccnc1
CCCC(=O)Nc1cc(C)cc(C)c1C
O=C(c1cc(Cl)ccc1OCCOc1cccc(C(c2nnn[nH]2)N2CCN(S(=O)(=O)c3cccc(C(F)(F)F)c3)CC2)c1)c1c(F)cccc1Cl
CC(NC(=O)c1ccc(F)cc1)C(=O)O
COc1ccc(OC(C)Cn2cc(-c3ccncc3)nn2)cc1
Cc1cc(C)n(-c2ccc(NC(=O)COc3ccc(Cl)cc3)cc2)n1
CCCC(=O)N1CC(Oc2cc(F)cc(F)c2)(C(=O)Nc2cccc(Cl)c2)C1
COc1cc(C(=O)N2CCCOc3c(ccc(OC(C)C)c3OC(C)C)C2)cc(OC)c1OC
COCCC(C(N)=O)c1ccccc1
Fc1ccc(Nc2nc(NCCN3CCOCC3)nc(Nc3ccc(Cl)c(C(F)(F)F)c3)n2)cc1
CC(C)(C)OC(=O)NC(Cc1ccccc1)C(O)C(=O)N1CSC(C)(C)C1C(=O)NCc1ccccc1Cl
CC(C)CC(C=NN(C)C)C(C)C(=O)O
COC(=O)C(Cc1ccccc1OCc1ccccc1)NC(=O)C1CCC(=O)N1
Cc1nnc(NC(=S)NC(=O)c2ccco2)s1
COc1ccc(-n2c(-c3cccc(Cl)c3)nc(C)c2C(=O)O)cc1
Cn1cccc1C(=O)N1CC2ON=C(c3ccc(F)c(C(F)(F)F)c3)C2C1
Nc1ncnc2c1ncn2C1OC(CNC(=O)CCC(=O)NCc2ccccc2)C(O)C1O
O=C(CC(O)(c1ccccc1)c1ccccc1)OCc1ccccc1
Cc1ccc(-c2cc(N3C(=O)c4ccc(C(=O)O)cc4C3=O)sc2C)cc1
CCNCc1ccc(-c2ccccc2C2=NN=C(N3CCC(C)CC3)SC2)cc1
O=C(CCc1nc(-c2ccccc2)no1)NOCc1ccc(F)cc1
CC(C)(C)NC(=O)N1Cc2nccn2CC(Cn2cccn2)C1
CCS(=O)(=O)c1cccc(NC(=O)c2ccccc2)c1
COc1cc(OCc2nc(-c3ccc(F)cc3)sc2C)c2cc(-c3cn4nc(C)ccc4n3)oc2c1
COc1ccc(-c2ccc3c(=O)oc(N4CCCCC4)nc3c2)c(OC)c1OC
CC1CCCN(C(=O)c2ccc(NC(=O)Cc3ccc(Cl)cc3)cc2)C1
CC(C)CNC(=O)C(Cc1ccccc1)NC(=O)C(N)Cc1ccccc1
CCc1ccc2c(c1)CNCC(CCNC(=O)c1ccc3ccccc3n1)O2
COC(=O)CCC(=O)OC
Cc1cc2c(c(O)c1O)C(O)CCCC2O
Cc1ccc(C=NNC(=S)Nc2ccccc2)o1
CCc1c(C)sc(C(=O)N2CCc3cc(Cl)ccc32)c1C
O=C(COc1ccccc1)Nc1ccc(N2CCOCC2)cc1
COc1cc(C(=O)N2CCN(C(=O)Cn3ccccc3=O)CC2)cc(OC)c1OC
CCCCCCCNC(C)CC(=O)O
CC(=O)Nc1ccccc1-c1nnc(NC(=O)CCc2csc(C)n2)s1
NC(=O)C=CC(N)CC(F)(F)F
NC(=S)Nc1ccccc1
Cc1ccc(N(CC(=O)NCc2ccc(F)cc2)S(=O)(=O)c2cn(C)cn2)cc1
CCOC(=O)Cn1c(NC(=O)CCCOC)nc2ccccc21
C=C1C=C(C)C(C(=O)c2cc(Br)sc2Br)=CC1
CN(Cc1ccccc1)C1(c2ccccc2)CCCCC1
CCOC(=O)CNC(=O)c1ccc(S(N)(=O)=O)cc1
CC(=O)Nc1ccc(C(=O)Nc2ccc(Cc3ccccc3)cc2)cc1
O=C(O)c1ccc([N+](=O)[O-])o1
O=C(NC(=S)N1CCCCC1)c1cccs1
CCOC(=O)c1c(C)[nH]c(C(=O)COc2c(F)c(F)c(F)c(F)c2F)c1C
O=C(OCc1ccc(Br)cc1)c1ccco1
C[N+](C)(C)CC(=O)NCc1cn(-c2ccccc2)nn1
CCN1c2ncc(CSc3cc(OC)c(OC)c(OC)c3)cc2C(=O)N(C)c2ccc(Cl)nc21
O=C1C=CCC(COC(=O)c2ccco2)O1
NC=C(CN)CCCl
CN(CCc1ccccc1C(F)(F)F)Cc1cn(C(CO)c2ccccc2)nn1
O=C(CCCO)NC(c1cccs1)(C(F)(F)F)C(F)(F)F
O=C(C(=O)N1CCN(c2ccccc2)CC1)c1ccc(Cl)cc1
CCOC(=O)c1cc(O)c(O)c(O)c1O
COc1cc2c(cc1OC)C(C(=O)NC(C)c1ccccc1)C1(CCCCCN1)N(C)C2=O
NC(=O)CCNC(=O)CCc1cn2ccsc2n1
CCN(CC)CC(N)c1ccc(Cl)cc1
O=C(O)CC(=O)Nc1ccccc1
O=C(CSc1ncnc2ccccc12)NCc1ccccc1
COc1ccc(-c2cc3cc(O)ccc3[nH]2)cc1
CCCCOCC(O)CNC1COc2ccccc2SC1
NC(=O)NC(CCC(=O)NC(CCCCNC(=O)c1ccccc1-c1ccccc1)C(=O)O)C(=O)O
O=C(CCNC(=O)c1ccccc1)Oc1ccccc1
O=S(=O)(CSc1ccccc1)c1ccccc1
COC(CC(=O)N(C)C)OC
CNC(=O)c1cnccn1
COc1cccc(CNc2ncnc3c2cnn3Cc2ccccc2)c1
CC(=O)Oc1ccc(CC(NC(=O)C=Cc2ccc(OC(C)=O)c(OC(C)=O)c2)C(=O)NCc2ccccc2F)cc1
CCN1C(=O)N(Cc2cccc(C(F)(F)F)c2)C(=O)C1Cc1ccc(F)cc1Cl
O=C(NCCNC(=O)c1ccccn1)C1=COCCO1
CCOC(=O)c1c(NC(=S)NNC(=O)c2ccc([N+](=O)[O-])cc2)sc2c1CCCC2
COc1ccc(C(=O)NCCCCCC(=O)NC2(c3nc4c(-c5ccc(OC)cc5)cccc4o3)CCCC2)cc1
CC(=O)Nc1ccc(S(=O)(=O)NC(C(=O)O)C(C)C)cc1
CC(C)CC(NC(=O)c1ccc(C(=O)NC(C)c2ccc(F)cc2)cn1)C(=O)O
O=C(c1ccncc1)C(O)COC1c2cc3c(cc2C(c2ccc(Cl)c(Cl)c2)C2C(=O)OCC12)OCO3
CCOC(=O)Nc1ccc(NC(=O)C(CC(C)C)NC(=O)C2CCCCC2)cc1
O=C(O)CC(NC(=O)CCC(NC(=O)c1ccc(Cl)cc1)C(=O)O)C(=O)O
O=C1CC(C(=O)N2CCC3CN(Cc4ccccc4)CC32)CN1c1ccc(F)cc1
CNC(=O)C1CCCN(c2cccc(-c3cnc(C(C)(C)C)o3)c2)C1
CCN(CC)c1cccc(-c2c[nH]c(N)n2)c1
CCCCOC(=S)NC(c1ccccc1)c1ccccc1
CC(C)(C)OC(=O)CCNC(=O)c1ccc(-c2ccccc2)s1
CC(C)N1C=NC(c2ccccc2)C1
O=C(COc1cccc([N+](=O)[O-])c1)Nc1ccccc1
O=C1c2nonc2CCC1NCc1ccccc1
COc1ccc(CSCC(=O)N2CCN(c3ccccc3)CC2)cc1
CC(C)CS(=O)(=O)N1CCCCC1
Nc1nc(Nc2nccs2)c2nc(-c3ccc(Cl)cc3)nc-2[nH]1
N#CSCc1ccccc1
Cc1nc(NCCS(N)(=O)=O)c2ccccc2n1
CC(=O)OCC(COC(C)=O)Nc1cccc[n+]1C
Cc1c(C(=O)O)c(OCC(O)CN2CCC(O)(c3ccccc3Cl)CC2)nc2ccccc12
CCCC(=O)C1=C(O)C(=O)N(CCc2ccccc2)C1c1ccc(OC)cc1
O=C(C1CCC1)N(O)C(c1ccccc1F)c1ccccc1F
Cc1cc(C2CCCN2Cc2nnc(C3CC3)o2)ccn1
O=C(c1cnc(Nc2ccccc2)nc1)N1CCOCC1
CC(=O)N(CC(=O)O)c1ccc(N(C)C)cc1
CC(OC(=O)C(Cc1cccc([N+](=O)[O-])c1)NC(=O)C1CCN(C(=O)c2cccs2)CC1)C(=O)O
CC(C)CN(Cc1cccc2cccnc12)S(=O)(=O)c1ccccc1
COCCCCC(=O)NCCc1ccccc1
O=C(NCCCN1CCN(CCCNS(=O)(=O)c2ccccc2)CC1)NCCOc1cccc(F)c1
CCC(CSc1nc2ccccc2[nH]1)C(=O)NCCc1ccccc1
COc1ccccc1C(NC1CCCCC1)c1ccccn1
N=C(N)c1ccc(C(F)(F)F)c(CCC(O)CCCCCCCCCCCCC(=O)O)c1
COc1ccc(NC(=O)N(C)CCC(=O)NCc2ccccc2)cc1OC
CCC(C)NC(=O)CN1CCCC1
COC(=O)c1cnc2c(F)cccc2c1OC(C)C
O=C(Nc1ccccc1C(F)(F)F)c1ccc(C#Cc2ccccn2)cn1
O=COC(Cc1ccccc1)C(=O)O
Cc1ccc(OCC(=O)N(C)C2CCCCC2)c(C)c1
CC(C)(C)CC(C)(C)C(P(=O)(O)O)P(=O)(O)O
CN1CCC2(COCC23CCN(C)C(O)(c2ccsc2)C32COCC23C=CC(=O)C=C3)C1
O=C(NCCc1ccccc1F)c1ccncc1
CC(C)(O)C(CSc1ccccc1)c1ccccc1
CCSc1c(Cc2cccc(-c3ccc(CO)cc3)n2)nc(SCc2cccc(F)c2)[nH]c1=O
CN1CCN(C(=O)C2CCC(CNc3c(N(C)CCc4ccccc4)c(=O)c3=O)CC2)CC1
CCCCCCCCCC(=O)NC(N)=O
O=C1c2cnn(-c3cccc(Cl)c3)c2CC2C(=O)N(c3ccccc3)C(=O)C12
O=C(COC(=O)c1cnccn1)NC1CCCCC1
CC(C)(C)C(=O)NC(NCCN(c1ccccc1)c1ccccc1)C(Cl)(Cl)Cl
NC(Cc1ccc(Cl)cc1)C(=O)O
CC1(Cl)CC1(C(=O)O)c1cscc1C#N
COc1ccc(C=CC(=O)Nc2ccc(I)cc2F)cc1OC
Fc1ccc(CNC(c2c[nH]cn2)c2ccccc2OCc2ccccc2)cc1
N#CC(c1ccccc1)c1ccccc1
COc1ccc(OC)c(CCNC(=O)CN2CCCc3ccccc3C2=O)c1
COc1ccccc1-n1ncc(C(=O)Nc2cc3c(cc2F)c(=O)c(C(=O)O)cn3C2CC2)n1
CC(C)NC(=O)N1C(CO)C(c2ccccc2)C12CN(C(=O)c1ccccc1Cl)C2
O=P(O)(O)C(O)(c1ccccc1)c1ccccc1
C=CCOC(=O)C1CCC(CCC(=O)O)C2(CCCCC2CCCC(C)C)C1(C)CCCCCCCCC
CCCOC1CCc2cc(S(C)(=O)=O)ccc21
COc1ccc(C(C)NC(=S)Nc2ccc(OC)c(OC)c2)c(OC)c1
CC(C(=O)O)c1ccc(C2(CO)SCCCS2)s1
CCCc1ccc(O)c(C(=O)CCC(=O)O)c1
O=C(O)CN(C(=O)c1ccncc1)c1ccccc1
CC(C)NC(=O)C(O)c1ccccc1Oc1ccccc1
C=C1CC(C(C)C(O)CCCCc2cc(CO)oc2C)OC1c1ccc(OC(F)(F)F)cc1
O=C(OC1CN(Cc2ccc(-c3ccccc3)cc2)Cc2cccn2C1)N(CCCl)CCCl
NC1=C(C(=O)O)CCC(c2ccco2)O1
Clc1nccc(C2CCN(CC3CCOC3)CC2)n1
COc1ccc2[nH]c(C(=O)Nc3ccc4c(=O)n5cc(Br)ccc5nc4c3)nc2c1
O=C1CC(=O)N(c2ccccc2)C1
O=C(CCNc1ccccc1)CN(c1ccccc1)c1ccccc1
CCCCCCC(N)=O
CS(=O)(=O)Nc1ccc(C(=O)N2CCOC3CN(Cc4ccncc4)CC3C2)cc1
C=C(CO)C1CCC2(C)C1CCC1C3C(=O)CC(C)C(C)(C)C3CCC12C
O=C(CSc1nnc(-c2ccccc2)s1)Nc1c(Cl)cccc1Cl
CCc1cc(C(=O)NCCN(C)C)n(C)n1
Clc1ccccc1CN1CCN(c2ncccn2)CC1
Cc1ccc(C(=O)N2CCC(C)(N3CCc4ccccc4C3)CC2)cc1
CCC(C)NC(C)c1ccccc1
N#Cc1ccccc1S(=O)(=O)C=Cc1ccco1
CC(C)(CO)CC(C)(C)c1ccccc1
CCN(CC)C(=O)c1cc2cc([N+](=O)[O-])ccc2n1Cc1ccccc1
c1ccc(-n2nnnc2N2CCOCC2)cc1
CN(C)CC[N+](C)(C)c1ccc([N+](=O)[O-])cc1
CC(C)CC(=O)OC(C)(C)C(=O)O
O=C(CSc1ccccc1C(=O)O)c1ccc2c(c1)OCCO2
N#CCC1CCCCC1N1CCC1
C=CCC(=O)NC(=Cc1ccco1)C(=O)OC
NC(=O)c1ccc(-c2ccc(C(=O)O)c3sc4ccccc4c(=O)c23)cc1
CCCCN(C(=O)c1ccco1)C1CCS(=O)(=O)C1
CC(C(=O)NCc1ccc(Cl)cc1)c1cc2ccccc2o1
CC(C)(C)OC(=O)NCC(CO)C(=O)O
CC(C)=CCCC(C)=CCSc1nnc(Nc2ccccc2)s1
N#Cc1cc(F)cc2c(N)c(-c3ccccc3[N+](=O)[O-])c(=O)oc12
CC(C)CCNc1cnc2n1CCCC2
COCCC(NC(=O)c1ccccc1NCc1ccccc1)C(=O)O
CCCCC(=O)CC(NC(=O)c1ccccn1)c1ccccc1
CCOC(=O)c1ccccc1-n1cnnn1
O=C(CC(=O)NCC(F)(F)F)NCc1ccccc1
NC(CS)C(=O)O
CC(C)(C)NC(=O)C(Cc1ccccc1)NC(=O)c1ccccc1
Cc1ccc(C(=O)OCC(=O)CC(=O)c2ccccc2)cc1
O=[N+]([O-])c1ccc(-c2ccccc2)o1
CC(C(=O)Nc1cccnc1)[N+](=O)[O-]
CCOC(=O)CCNc1ccccc1Cl
CCN(Cc1ccc(Cl)c(Cl)c1)C(=O)c1ccccc1
CN(O)C(=O)CC(C)(C)C
CCOc1ccc(OCC(=O)C(C)C)cc1
O=c1cc(-c2cc(F)cc(F)c2)oc2cc(OCCCN3CCN(CC(F)(F)F)CC3)ccc12
Cc1nc(-c2ccccc2)c(-c2ccc(NC(=O)c3cccc(F)c3)cc2)[nH]1
S=C(Nc1ccccn1)c1ccccc1
CN(C)C(Cc1nc2ccccc2[nH]1)c1ccc2cccnc2c1O
COc1cccc(C(=O)N2CCN3C(=O)N(CCc4ccccc4)C(=O)C3C2)c1F
CCCCOC(=O)NC(c1ccc(OC)cc1)c1cc(OC)c(OCc2no[n+]([O-])c2C(=O)OCC)c(OC)c1
O=C(c1ccccc1)c1ccc[n+]([O-])c1
CCN(CC)S(=O)(=O)N(CC(=O)Nc1ccccc1)S(=O)(=O)c1ccccc1
CC(=O)Nc1nc(C)c(-c2nc(NCCN3CCN(c4ccccc4)CC3)ncc2C)s1
CN(C)CCCO
Cc1ccc(C=NNC(=O)Cc2c[nH]c3ccccc23)cc1
CCCNC(=O)N1CCOC(CNC(=O)C2CCCCC2)C1
NCSC(=O)c1ccccc1[N+](=O)[O-]
O=S(=O)(N1CCN(c2ccc(F)cc2)CC1)N1CCC2(CC1)OCCO2
N#CC(C#N)c1ccccc1Cl
Cc1ccc(NC(=O)C(=O)NCC2OCCN2C(=O)c2ccccc2)cn1
OCC(CC(O)c1ccccc1)c1ccccc1
CSc1cccc(N2CCN(Cc3ccccc3)CC2)c1
Cc1ccc(C(=O)NCC2Sc3cc(F)c(C(F)(F)F)cc3-c3c2cnn3-c2ccccc2F)o1
CCN(C(=O)c1ccc(F)cc1)c1ccc(S(C)(=O)=O)cc1
Cc1cccnc1C(C)n1ccnc1
COc1cc(C=NNC(=O)CCCCCC(=O)NO)cc(OC)c1OC
Cc1ccc([N+](=O)[O-])cc1NN=C(C#N)C#N
O=C(NCC1(c2cccnc2)CCOCC1)N1CCCCCC1
CS(=O)(=O)c1ccc(-n2nc(C(=O)N3CCCC3C(=O)Nc3cccc(F)c3)c(-c3ccccc3)c2-c2ccc(F)cc2)cc1
CC(C)CNC(=O)CCCCCNC(=O)C(N)Cc1ccc(F)cc1
O=C(O)CCc1ccccc1[N+](=O)[O-]
CC(C)C(NC(=O)C(=O)Nc1cccc(F)c1)C(=O)NC(CC(=O)O)C(=O)COc1c(F)c(F)cc(F)c1F
CC(C)CNC(=O)Oc1ccccc1
NCC(O)c1ccc(O)cc1
CC1CCN(C2C(=O)N3CC(c4ccccc4)(c4ccccc4)OC23)CC1
CC(=O)Cc1c(O)cc([N+](=O)[O-])cc1C(C)C
CCOC(=O)CC1CCC(N=Cc2ccccc2F)C(CO)O1
CNc1nnc(-c2ccccc2S(=O)(=O)C(F)(F)F)s1
CC1(c2nccc(Nc3ccc(S(=O)(=O)Nc4cnccn4)cc3)n2)CCSC(N)=N1
COc1cccc(CNc2ccc(-n3ccc(C(F)(F)F)n3)cc2)c1
CCOC(=O)c1ccccc1NC(=O)C(CC)c1ccccc1
O=C(NCCCCO)c1ccc(O)nc1
COc1ccc(C(=O)NC(C(=O)N2CCCC2C(=O)O)C(C)(C)C)cc1F
NCC(=O)NCC(c1ccccc1)c1ccccc1
N#CCOc1cccc(Cc2ccc(C(=O)NC(CC(=O)O)C(=O)O)cc2)c1
NC(=O)CN1C(=O)Cn2cc(-c3ccccc3)c(-c3ccccc3)c2C1C(=O)O
NC(CC(=O)N1CCCC1)C(=O)O
CCOc1ccc(C(CNCc2cc3n(n2)CCNC3)N(C)C)cc1
S=P(OCc1ccccc1)(OCc1ccccc1)SCc1cccc(Cl)c1
CSc1nc(-c2ccccn2)cs1
FC(F)(F)c1cccnc1N1CCCC1
Cc1ccc(CC(NC(=O)CNC(=O)Cc2ccccc2)C(=O)NC(Cc2ccccc2)C(=O)NCCC(=O)O)cc1
O=C(O)c1ccc(CN2CCC(c3ccc(F)cc3)CC2)cc1
CSc1nc(C(=O)N2CCN(c3ccc(C#N)nn3)CC2)cs1
Cc1ccccc1CC(=O)N=Cc1cccs1
Cc1cc(C(=O)NCc2ccc(-c3ccccc3-c3nn[nH]n3)cc2)no1
COC(=Cc1ccccc1)c1ncnc2c(F)cc(F)cc12
COCCC(C(=O)O)N1CCC(Cn2cc(CC(C)C3CCC4C3(C)CCC3C5(C)C=CC(=O)C=C5CC5(O)C(C)(O)C(O)CCC345)nn2)C1=O
O=S(=O)(c1ccc(Cl)cc1)N1CC2CNC2C1
O=C1CCC(CNc2nc(-c3ccccc3)cs2)N1
CC(C)(C)OC(=O)C1=C(O)N2CCc3cc(O)c(O)cc3C2c2c(O)cc(O)cc21
O=C(Cc1ccccc1)Nc1cc(Cl)ccc1C(=O)N1CCCCC1
CC(C)CC(NCCP(=O)(O)O)C(=O)O
CC(=O)NCc1cscn1
CC(C)CCCCCCCCCCCCC(=O)NCCCN
O=C(O)c1ccc(C(=O)OCCCCOc2ccc(C(=O)c3ccccc3)cc2)cc1
O=C(O)CC(Cc1ccccc1)C(=O)NC(Cc1ccccc1)C(=O)O
NCCc1cccnc1
COc1ccc(C(=O)C(F)(F)F)cc1
O=C(C=Cc1ccccc1)OCC(=O)c1ccccc1
Cc1ccccc1CN(C(=O)CS(=O)(=O)c1ccccc1)C1CC1
COCCC1CC1
CC(=O)CC(C)(O)CC(=O)O
COc1cccc(NC(=O)N(C)C2CCN(C(=O)c3ccc(OC)cc3OC)CC2)c1
COc1cc(OC)cc(-c2ccc(C(=O)N3CCN(c4ccc(F)cc4)CC3)s2)c1
NCc1noc(-c2ccc3c(c2)OCCO3)n1
Cc1nn(C)cc1C(=O)Nc1cc(Oc2cccc(C(F)(F)F)c2)ccc1Cl
COc1cc(CC(C2=CCCC2C)c2ccccc2)cc(OC)c1
CCN(CC)c1cccc(NC(=S)Nc2ccccc2)c1
O=C(COc1ccc(Cl)cc1)NCc1nc2ccccc2c(=O)[nH]1
NC(CCS)C(=O)NC(C(=O)O)c1ccccc1
COC(=O)C=CC(=O)CCc1ccccc1
Cc1ccc(S(=O)(=O)NC(=O)c2cnc3c(C)cccc3c2O)cc1
COC(=O)CCCN=Cc1c(O)ccc2ccccc12
CCN1CCN(C(Nc2ccccc2)c2ccc(Cl)cc2)CC1
COCCn1c(Cn2c(=O)n(C(C)C)c3ccc(C(C)C)nc32)nc2cc(Cl)c(Cl)cc21
CC(=O)c1cccc(NC(=O)CCS(=O)(=O)CC(O)COc2ccc(F)cc2)c1
CN(CCn1ccnc1)Cc1ccc(F)nc1
CN(C)C(=O)C1(N)C2(CNCC(O)(c3ccccc3)C2)CC2(COC3(CCCC3)C2)C(N(C)C)C1(C)C
O=C(CC1CC1)Nc1nc(-c2cccc(C(F)(F)F)c2)c(Cc2ccccc2)s1
CC(C)CN(CC(C)C)C(=O)CN1CCC(NC(=O)c2ccc(F)cc2)CC1
CC(C)CC(NC(=O)C(C#N)=Cc1ccc(-n2nnc3ccccc3c2=O)o1)C(=O)O
CSCC(C(=O)Nc1nnc(CSc2ccc(C)cc2)s1)n1c(=O)c(-c2ccco2)nc2ccccc21
CC(C)(CC(=O)O)CC(CC(N)=O)C(=O)O
CCN(CC)CCC(=O)Nc1ccccc1Cl
O=C(c1ccc(F)c(F)c1)c1cc2c(cc1OCc1nc3c(s1)CCCC3)OCO2
COc1ccc(C(C)NC(=O)COc2ccc3c(c2)C(=O)CCO3)cc1OC
COC(c1ccc(C(=O)N2CCN(C)CC2)o1)c1ccccc1F
COC(=O)NC(C(=O)c1ccccc1)C(C)C
CCCN(C)C(=O)c1cncc(C(=O)OC)c1
CC(C)CC(NC(=O)C(Cc1ccccc1)NC(=O)c1cnccn1)C(=O)NC(CO)C(=O)O
COc1ccc(Nc2ncc3c(n2)-c2cc(NCc4ccccc4)c(C(F)(F)F)cc2NC(=O)C3)cc1
CC(=NNc1ccccc1)c1ccc(-n2cccc2)cc1
COc1ccccc1CCNCC(c1ccccc1)c1c[nH]c2ccccc12
CC1(C)CCC(C2C(O)CC3C4CCC5CC(NC(=O)c6cccnc6)CCC5(C)C4CCC32C)C1
CC(C)c1cc(N)c(Cl)cc1C(C)(C)C
CCC(C)NC(=O)NC1CCCCN(CC(=O)N2CCc3ccccc32)C1=O
NCCc1ccc(OC(=O)C(Cc2ccccc2)NC(=O)c2ccc(F)cc2)cc1
Cn1c(Cl)cc([N+](=O)[O-])c1C#N
CNC(=O)C(C#N)=Cc1cccs1
OC(CNc1ccccc1F)c1cc2ccccc2s1
CC(=O)NCC(=O)NN=Cc1ccccc1
CCOC(=O)C=C(CCl)Nc1ccccc1
CC(=O)NC1C=CC(CC(=O)NCc2ccccc2)OC1CO
COc1cccc(Cc2nnc(-c3ccco3)o2)c1OC
NC(CP(=O)(O)COc1ccccc1)C(=O)O
CC(C)(C)CSC(=N)N
O=C(c1ccc2c(c1)OCO2)N1CC(CO)C(c2ccc(F)cc2)C1
CC(NC(=O)Nc1ccc(S(=O)(=O)NC2CCCCC2)cc1)c1ccccc1
O=C(NCc1ccccc1)Nc1cccc2ncccc12
O=C(c1cccnc1Sc1ccccc1)N1CCOCC1
O=C(O)CCC(=O)NC(=O)OCc1ccccc1
NC(=NC(=O)CN1CCOCC1)Nc1ccccc1
OC(CNCc1cccnc1)(c1ccccc1)c1ccccc1
NC(=O)Cc1ccccc1
CS(=O)(=O)c1cccc(C2CC2c2cccnc2)c1
CCCCCOC(=O)C1(CCc2ccccc2)CO1
COc1ccc(C(C)N2CCOCC2)cc1
Cc1ccc(C)c(C(=O)N2CCC(C(=O)NCCN3CCOCC3)CC2)c1
CC(Nc1ccc(Cl)c(C(F)(F)F)c1)C(O)(Cn1cncn1)c1ccc(F)cc1F
CCOP(=O)(OCC)SCCNC(=O)c1cc2ccccc2oc1=O
Cc1ccc(C(C)(C)C)c(NC=O)c1
N#Cc1cccc(NC(=O)COc2ccc(F)cc2Cl)c1
NS(=O)(=O)c1cc(C(F)(F)F)ccc1-c1ccc(C(O)(C(F)(F)F)C(F)(F)F)cc1
NC(=S)NCCN1CCCC1
O=C(c1ccc2c(c1)OCCO2)N1CCn2cnnc2C1
NC(=O)c1cn(C2OC(COP(=O)(O)OP(=O)(O)OCC3OC(n4cnc5c(N)ncnc54)C(O)C3O)C(O)C2O)cn1
CCOC(=O)C1(C)CCN1C(=O)c1ccc2nccnc2c1
CCC(C)NC(=O)c1ccc(S(=O)(=O)N2CCOCC2)cc1OC
CCN(CC)CCOc1cccc2c1C(c1ccc(Oc3ccc(OC(F)(F)F)cc3)cc1)=C(C(C)(C)C)C(=O)C2C(C)C
CC(C)(C)NC(=O)CCc1nnc(COc2ccc(Cl)cc2)n1CCc1ccccc1
CC1=CCCC2C1(C)CCC(C)C2(C)CO
CN(C)CCC(=O)Nc1ccc(F)cc1F
CSc1ccc(N2CCC(c3ccccc3)CC2)cc1
O=C(NCCc1ccccn1)C1CN(c2ccccn2)CC12CCOCC2
O=C(c1ccccc1Cl)n1ncnc1NC1=NCCS1
N#CNC(=O)CN1C(=O)NC(=O)C(=O)C1=O
O=C(CCCCC(=O)Nc1ccc(O)cc1)NO
CNc1ccc(C(=O)NC2CCC3(C(=O)O)CCC4C(CCC5C(=O)C(C)C(C(C)O)C54)C3C2O)cc1
Cc1ccc2c(c1NCCCc1ccccc1)OCCO2
O=C(CC(NC1CCCCC1)C(=O)O)Nc1cccs1
Clc1cccc(C2(CCCCCCCCCc3nn[nH]n3)CCCCC2)c1
O=CC=Cc1ccco1
Cc1nnc(Nc2ccccc2)c2ccccc12
CCC(CC(O)CC(O)c1ccccc1F)c1ccccc1OC
CCN(CC)S(=O)(=O)c1ccc(NC(=O)CN2CCCC2C(=O)NCc2ccco2)cc1
CC(C)Oc1cc(C(=O)NCc2ccc3c(c2)OCO3)ccc1[N+](=O)[O-]
CN(C)CCC(CNC(=O)c1ccccc1Cl)c1ccccc1
CC(C)CSP(=O)(O)O
COc1cccc(C(=O)Nc2ccc(-c3nc4ccc(Oc5ccccc5)cc4[nH]3)cc2)c1
CSCC(=O)NC(C(=O)O)C1CCN(Cc2ccc(F)cc2)CC1
O=C(O)CCC(=O)Nc1ccccc1Cl
Cc1ccc(C2(C(=O)Nc3nccs3)CC2)cc1
CC(C)C(NCCc1ccc(OCc2ccccc2)cc1)C(=O)NC1(C#N)CC1
CNC(=O)c1ccccc1Nc1cc(C)ccn1
CC(CC1(C(=O)Nc2ccc(-c3ccc(OC(F)(F)F)cc3)cc2)CCCC1)C(=O)O
COc1ccc(CC(C)=NNC(N)=S)cc1
CN(C)CCNC12CC1(C)C(C)(C)C(C)(C)C2(C)C
Cc1cnc(C(=O)OCC(=O)Nc2cccc(C)c2C)cn1
CC1C(O)(c2ccccc2)C=CC(O)C12CCOC2=O
CCCN(CCC)C(=S)NCc1ccccc1
CCOC(=O)CC(CCSC)NC(=O)C1CCCCC1
CCOC(=O)CC1=NC(N)=C(C(=O)Nc2ccc(C)cc2)C(c2ccc(F)cc2)N1
CC(CCc1ccc(OCC(=O)O)cc1)NC(=O)C(C)C
S=C(NCc1cccs1)NC1CCCC2(CCCCC2)C1
Cc1cc(C(=O)Nc2nc3ccccc3n2CC(C)C)n(C)n1
CCS(=O)(=O)Nc1ccc(CC(C#N)NC(=O)C2NC3CCC2C3)cc1
O=C1Nc2ccc(F)cc2C1=C1Cc2cc(-c3ccccc3)ccc2N1
Cc1ccccc1C(=S)N1CCN(C(=O)C2CCCC2)CC1
O=C(CCCCCNC(=O)CCC(NC(=O)c1ccccc1C(=O)N1CCCC1)C(=O)O)NO
CC#CC(C)C1NCCc2c1[nH]c1ccccc21
NC(=O)Cc1ccc(C(F)(F)F)cc1COc1ccc(F)cc1
NC(=O)c1cccc(-c2nc(-c3ccc(O)cc3O)ccc2O)c1
CCCn1c(=O)c2nc(-c3ccc(CO)cc3)[nH]c2n(CCC)c1=O
CCC(C)NC(=O)C(C)Oc1c(OC)cc(OC)c(OC)c1-c1c[nH]cn1
COc1ccc(S(=O)(=O)N(CC(=O)NO)Cc2cccc(OCc3ccccc3)c2)cc1
COC(=O)CC(CC(=O)c1ccccc1)C1CCCCC1
COc1cccc(C(NCCc2ccncc2)P(=O)(OCC(C)C)OCC(C)C)c1OC
O=C(COc1ccccc1Cl)c1ccc[nH]1
CC(=O)N1CCc2ccc(NC(=O)c3ccc4c(c3)OCO4)cc2C1
Cc1ccc(S(=O)(=O)c2ccc(C(F)(F)F)cc2)cc1
COc1cccc(CC(=O)NCCc2sc(-c3cccc(OC)c3)nc2C)c1
CC(NC(=O)c1cc2c(s1)CCCCC2)c1cccnc1
CCCCC(C(=O)Nc1ccccc1)N(C)C
O=C(CN1N=C(c2ccccc2)C(=O)C(=O)C1=O)Oc1ccccc1
Cc1ccc(C)c(Oc2nc(Nc3ccc(C(=O)N(C)C)cc3)ccc2-c2ncnc3[nH]cnc23)c1
CN(C)S(=O)(=O)c1ccc(-c2cccc(Br)c2)nc1
COc1cc(CNC(C)C)c(OC)c(OC)c1
CC(C)CNC(=O)C(C)NCc1ccccc1
COC(=O)CC(NC(=O)Nc1ccc(C)c(Cl)c1)c1cccnc1
O=C(Nc1ccc(F)cc1)Nc1ccc(Cl)cc1
CCOC(=O)CCCc1c(CO)[nH]c2ccccc12
CCCCCCCCN1CC(F)(F)CC1c1nc(C(C)(C)C)no1
O=P(O)(O)C(O)(Cc1ccccc1)C(F)(F)F
CC(C)CCCc1ccc[n+](C)c1C=O
N=C(Nc1ccc(-c2ccc(Br)s2)cc1)Nc1cccc(Cl)c1
Nc1cccc(NC(=O)Nc2ccc(F)cc2)c1
CC(=O)Nc1cc(OC2OC(CO)C(O)C(O)C2O)c2c(c1OCc1ccccc1)OCO2
CC(=O)Nc1cccc(C=NNC(=O)Cn2cccc2)c1
CCCCCC(=O)NC(c1ccccc1)P(=O)(OCC)OCC
CC(NC(=O)COC(=O)c1ccccc1)c1ccccc1
COc1cc2c(cc1CN1CC(O)C(O)C1)OCCCO2
NC(=O)CCCCC(N)P(=O)(O)O
O=C(COc1ccccc1NC(=O)c1cnccn1)Nc1ccccc1
CC1Cc2cc(Cl)ccc2C(C)N1[N+](=O)[O-]
C=CCN1C(=O)CCC12CCCN(CCCOC)CC2
COc1ccc([N+](=O)[O-])cc1N1CCNCC1
COc1cc(OC)cc(C(=O)C2CN(Cc3cccc(F)c3)CCN2CC(=O)N2CCCC2C(=O)O)c1
Clc1ccccc1Cc1nnc[nH]1
CCC(CC)C(=O)Nc1ccc(CC(NC(=O)CCC(N)C(=O)O)C(=O)O)cc1OC
Cc1cccc(C(=O)N2c3ccccc3Sc3cnc(N4CCN(C)CC4)nc32)c1
OCC(O)c1ccccc1
O=C(CCC(F)(F)F)NCc1ccccc1
CC(=O)c1cccc(-n2c(C)nc3ccc(Br)cc3c2=O)c1
NC(C(=O)O)C(c1ccccc1)c1ccccc1
CCCNc1ccc(-c2nc(-c3ccco3)nc3sc4c(c23)CCC(C)C4)cc1
O=C(CC1SCCN1C(=O)c1cc2ccccc2o1)NCc1cccc(Cl)c1
COc1ccc(CC2CN(CC(=O)NC3CCCCC3)C(=O)c3cc(OC)c(F)cc32)cc1
CC(C)(CO)C(O)C(=O)NCc1ccccc1
CC(C)C(NC(=O)c1ccc(Cl)cc1)C(=O)N1CCC(O)(Cc2ccccc2)CC1
S=C(N=Nc1ccccc1)N1CCCC1
O=C(C1CC1)N1CCOCC1c1ccco1
COc1ccc(CN2CCOCC3(CCN(Cc4ccco4)C3)C2)c(OC)c1
O=C(CC(F)(F)F)NN=Cc1ccccc1
CC(=O)c1ccc(N2C(=O)c3cnc(N)nc3NC2c2ccc(C)cc2)cc1
CC(N)CCNC(=O)CCN1CCCC1=O
CCN(CC)CCCNc1ncnc2onc(-c3ccc(Cl)cc3)c12
COc1cccc(CNC(C)C)c1OC
COC(=O)CNC(=O)C1=CSCCO1
CC(=O)CC1NC(C(=O)O)C(O)C(O)C1O
CCC(=O)N1CCN(C(=O)c2ccc(-c3ccc(Cl)cc3Cl)o2)CC1
COC1CC2CN(C(=O)N3N=C(c4cccc(Cl)c4)CC3c3ccccc3)CCN2C1
CC(C)(C)NC(=O)CN(C(=O)c1ccccn1)c1ccccc1Oc1ccccc1
CCOC(=O)C(NC(=O)OC)c1ccccc1
COc1ccc(NC(=O)CC(NC(=O)c2cc(OC)c(OC)c(OC)c2)C(=O)NC(CCC(=O)O)C(=O)NC(Cc2ccccc2)C(=O)O)cc1
CC1CCCC2(C1)CC(NC(=O)CSc1nc3ccc(Cl)cc3[nH]1)C1(OC(C)(O)OOC1(C)O)OC2(C)C
O=C(COc1ccccc1)C1CCCC2(CCCCC2)C1
Cc1ccc(NC(=O)COc2ccc(S(=O)(=O)N(C)C)cc2)cc1
CCCCCCC(O)CCc1ccccc1
CCOC(=O)Cn1c(C)csc1=NC(=O)c1ccccc1
CN(C)C(=O)CNC(=O)CN(Cc1ccccc1)S(=O)(=O)c1ccc(Cl)cc1
O=c1c2ccc(F)cc2ncn1Cc1ccccc1
O=c1nc(CN2CCN(Cc3ccccc3)CC2)[nH]c2c1nnn2Cc1ccccc1Cl
N#Cc1cccc(CNC(=O)C(F)(F)F)c1
CCOC(=O)c1cnc(Nc2ccc(NS(=O)(=O)c3ccc(Cl)cc3)cc2)nc1
CNc1ccc(C(=O)Oc2ccnc(Cl)c2)cc1
CC1CC2C3CC=C4C5CC(C)(C)CCC5(C(=O)O)CCC4(C)C3(C)CCC2C2(C)CCCC12C
CC(CC(=O)NCc1cccnc1)c1cccs1
S=C(NN=Cc1cccnc1)Nc1nccs1
O=S(=O)(NC1CCCN(Cc2ccc3c(c2)OCCO3)C1)c1c(F)cccc1F
COCCOC(=O)c1ccc(C(C)(C)C)c2ccccc12
Nc1nc(N)c2ncn(C=CC(=O)O)c2n1
CC(=O)OCCOC1=C(Nc2cc(F)ccc2F)Cc2ccccc2CC1
Cc1cc(N)n(-c2cccc(C)c2O)n1
Cc1ccc(NC(=O)CN2CCOCC2)cc1
COCCc1nnc2n1CCN(C(=O)CCc1nnc(-c3ccccc3)o1)C2
CC(=O)c1ccc(N2CCOC3(CCCN(Cc4ccccc4)C3)C2)cc1
CC(CCc1nc2ccccc2s1)C(=O)CCC(C)(C)CC(=O)N1CCCC1
N#Cc1c(NC(=O)C=Cc2cccc(F)c2)sc2c1CCC2
COC(=O)C(O)(CC(C)C)C(C)C
CCN(CCN(C(=O)c1ccccc1OC)c1ccc(-c2ccc(OC)cc2)cn1)Cc1ccccc1OC
CCCCC(Cc1ccccc1O)C(=O)OCC1OC(CO)C(O)C(O)C1O
COC(=O)NC(CC(C)C)C(=O)Nc1c(F)cccc1F
COc1cccc(C2CN(CC3CCCN(CCCCOc4cccc(Cl)c4)C3)C(=O)N2C)c1
COC(=O)C(=O)CC(=O)C(F)(F)F
C[N+](C)(C)CC(=O)O
CCCN1CCN(C(=O)Cc2ccccc2Cl)C2CS(=O)(=O)CC21
CSc1ccccc1OCCCN1CCN(Cc2ccccc2)CC1
CN(C)Cc1noc(CNC(=O)c2ccco2)n1
FC(F)(F)c1ccc(-c2nnc(CCN3CCC(c4cnco4)CC3)o2)cc1
C=CCN1CC(C(=O)OC(C)(C)C)C(c2ccccc2Cl)C1
COC(=O)c1cc(Br)ccc1O
CNC(=NCc1ccccn1)c1ccccc1
CN(CCC(=O)O)Cc1cccc(C(F)(F)F)c1
CCOCCCNc1nc(NCc2ccc(C(=O)NCc3ccccc3Cl)cc2)c2nc[nH]c2n1
O=C(CCCCCCC(=O)Nc1ccccc1Cl)NCc1ccccc1
CC(C)CC(=O)Nc1cccc(C(=O)O)c1
O=C(CSc1nc2ccccc2[nH]1)NC1CC1
CCCCn1nnnc1SCC(=O)Nc1ccc2c(c1)OCO2
CCn1ncc2c(Nc3ccc(C(=O)O)cc3)ncnc21
O=S1(=O)N=C(c2ccccc2)Sc2ccc(C(F)(F)F)cc21
O=C(CCN(c1ccccc1)S(=O)(=O)c1ccccc1)OCc1ccccc1
COc1ccc(-c2cccc(C(=O)Nc3cn(-c4ccccc4)nc3C)c2)cc1
OCc1c(O)ccc(CC(c2ccccc2)(c2ccccc2)c2ccc3c(c2)OCCO3)c1O
CN(C)C(=O)CCNC1=NS(=O)(=O)c2ccccc21
Cc1cc(=O)c(-c2ccc(NS(=O)(=O)c3ccccc3)cc2)c(C)[nH]1
CC(=O)N1CCN(C(=O)c2ccc(-c3csc(C4CC4)n3)cc2)C(Cc2ccccc2)C1
COC(=O)Cc1c(NC(=O)c2ccccc2F)sc2c1CCCCCC2
COc1ccccc1NC(=O)CC(C)(C)C
CCOC(=O)C=Cc1cc(OC)c(OC)c(OC)c1
CC(C)C(NS(=O)(=O)c1cccc(C(=O)N(C)Cc2ccccc2)c1)C(=O)O
Cc1ccccc1CNC(=O)NC(CC(C)C)C(=O)NC(Cc1c[nH]cn1)C(=O)NC(Cc1ccccc1)C(N)=O
O=C(c1ccc2nccnc2c1)c1cn(Cc2c(F)cccc2F)nn1
O=C1CC(=O)N(CCC(=O)NCc2ccccc2)C1
O=C(NCCc1ccccc1)C1CCCN(S(=O)(=O)c2ccccc2Cl)C1
COc1c(F)cc(C(N)=O)c(N=Nc2ccc(S(N)(=O)=O)cc2)c1I
CC1(C)CCNC1
c1cncc(-c2ccc(C3=NCCN3)cc2)c1
O=C(CNC(=O)c1ccc(Oc2ccccc2)cc1)NCc1ccccc1
CCN1Cc2cc3c(cc2N(c2ccc4c(c2)OCO4)C1=N)OCO3
Cn1cc(NC(=S)NC2CCCCC2)cn1
N=C(N)NCCCCCCCCCCCC(=O)O
O=C(CNC(=O)c1ccccc1)NC1CCCCC1
CCC(NC(=O)C(NC(=O)c1ccc(-c2ccccc2)cc1)C(C)C)C(=O)C(=O)NCc1ccccc1
CC(=O)N1CCc2ccc(NC(=O)c3cc(C)on3)cc2C1
COCCN1C(C)=NC(=O)C1N
O=C(NCCCc1ccccc1)C(Cl)(Cl)Cl
O=C(Cn1nc2ccccn2c1=O)Nc1cccnc1
COCCCNCCCC(CO)(CO)OO
O=C(CSc1ccccn1)N1CCSCC1
COCCNc1oc2cc(C=CC(=O)O)ccc2c1C(=O)OC
CN(C)C(=O)Cc1cccc(Oc2cc(Cl)ccc2-c2ccc(NC(=O)c3ccc(Cl)cc3)cn2)c1
O=C(O)CN1CCN(c2ccc(Cl)cc2)CC1
Cc1cccc(C(=O)N2CCN(C(=O)c3ccc(S(=O)(=O)N4CCCC4)cc3)CC2)c1C
O=C(CCCOc1ccc(OCc2ccccc2)cc1)NC1CCCCC1
COC(NC(=NO)c1cccnc1)C(=O)O
CN(C(S)=NCc1ccco1)c1ccccc1
CCn1c(=O)n(C)c2cc(S(=O)(=O)N(C)c3ccc(Cl)cc3)ccc21
COC(=O)CCOc1ccccc1
COc1ccc(NC(=O)c2cn(C)c3cc(C)ccc3c2=O)cc1
CCOC(=O)c1ccc(-n2ccnc2Sc2cccc(C(=O)Nc3ccc(OCC)cc3)c2)cc1
CCC(C)c1nn[nH]n1
O=C(O)CCCCCOCc1ccccc1
COC(=O)c1ccc(NS(=O)(=O)c2ccccc2C(=O)O)cc1
COC(=O)c1ccc(CCC(=O)NC(C)c2ccccc2Cl)cc1
[C-]#[N+]c1c(Sc2nc(-c3ccc(N(C)C)cc3)cs2)n[nH]c1C
CN(C)CCC(=O)C1C(=O)N(C)C2(CCCN2)CC12CCOC2=O
CC1C(=O)CC2CC3OC(=O)C(C)C3(C)C(OC(=O)c3ccc(O)cc3O)CC21
O=C1Cc2cc(S(=O)(=O)N3CCN(c4ccccc4)CC3)ccc2O1
COc1ccc(CC(=O)NNC(=O)c2ccc(Cl)cc2)cc1
O=C1N(c2cccc(F)c2)CCCC12CCNCC2
O=C(CNCc1ccccc1)NC1CC1
O=C(c1ccc([N+](=O)[O-])cc1)n1cccc1
CCCCCCCS(=O)(=O)F
Cc1ccc(NC(=O)Nc2nc(C(F)(F)F)c(Cl)s2)cc1Cl
CN(Cc1ccccc1C(F)(F)F)C(=O)c1ccc(OC(F)(F)F)cc1
CC(C)(NCC(N)CS)c1ccc(Cl)cc1
CCCC(=O)Nc1ccc(Oc2ncc(C(F)(F)F)cc2Cl)cc1
COc1ccccc1C(=O)NCC1CN(Cc2ccccc2)CCO1
N=C(N)NN=Cc1ccc(C(N)=NO)cc1
Cc1nc2ccc(NCC(C)N)c(Cl)c2[nH]1
Cc1cccc(-c2ccc(NS(=O)(=O)c3ccc([N+](=O)[O-])cc3NC(=O)c3ccc(Cl)cc3Cl)cc2)n1
CC(N)COCCOc1c(Cl)cc(Cl)cc1[N+](=O)[O-]
CCCNc1nc(NCC(C)C)c2ccc(Cl)cc2n1
CCCCCCn1c(=O)c2ccccc2n(CCCCCC)c1=S
NCC(=O)Nc1ccc(OC(F)(F)F)cc1C(=O)O
O=C(NCCCCCCNC(=O)c1cc(-c2ccncc2)c(-c2ccc(F)cc2)[nH]1)c1cc(Cl)c[nH]1
O=C(O)CCC(NCc1ccccc1[N+](=O)[O-])C(=O)NCc1ccccn1
COc1cc(C=C2C(=O)NN=C2c2cccc(S(C)(=O)=O)c2)ccc1OCc1ccccc1
c1ccc(CN2CCC3(CCOCC3)CC2)cc1
CCC(c1nnnn1-c1ccccc1)N1CC2CNCC2C1
CC(C)(C)OC(=O)Nc1cnccn1
CC(=O)NCCc1cn(CCCC(C)(C)C)nn1
Cc1ccc(NC(=O)CN(Cc2ccc(C(=O)NCCC(=O)O)cc2)c2cccc(C(F)(F)F)c2)cc1S(=O)(=O)N1CCOCC1
O=C(CCn1nc(-c2ccccc2)ccc1=O)NCc1ccc(Cl)cc1
COc1ccc2[nH]c3c(c2c1)C1(CN(C(=O)c2cccnc2)C1)CN(C(=O)c1ccncc1)C3CO
C#CCCC(C)O
CN(c1ccccc1F)S(=O)(=O)c1ccc(N2CCCC2=O)cc1
COc1ccc(NS(=O)(=O)c2ccc(C(=O)NCC(c3ccc(F)cc3)N3CCOCC3)cc2)cc1
O=S(=O)(c1ccc(Cl)cc1)N1CCC(Oc2ncc(C3CCNCC3)cc2F)C1
O=C(CCc1ccccc1)NCC(c1ccccc1F)N1CCCC1
CCOP(=O)(OCC)SCC(=O)NCC1CCCO1
N#Cc1ccc(-n2nc(C(CCN)c3ccccc3)c3c(N)ncnc32)cc1Cl
O=C(CN1CCC(c2ccccc2)CC1)NC1CC1
CN(Cc1nnc(-c2ccccc2)o1)CC1OCC(C(=O)O)C1c1ccccc1
COC(=O)c1ccc(C#Cc2ccc(F)c(F)c2)cc1
C=CNC(=S)NCCCCCC
CCC(NC(C)=O)c1cc(Cl)ccc1-n1cnnc1
CCOC(=O)Cc1ncsc1NCc1ccccc1OC
COc1cccc(N2CCN(C(c3ccccc3)c3cccnc3)CC2)c1
CCNCc1nc(=O)c2ccccc2[nH]1
CCOC(=O)CNC(=O)c1ccc(C)c([N+](=O)[O-])c1
CCC(CC)CNC(=O)c1ccccc1Sc1ccc2c(C)cc(=O)oc2c1C
CN(CC=CC(=O)O)S(=O)(=O)c1ccc(Br)cc1
O=C(COCC(F)(F)F)NCc1cccs1
N#CCCC(O)c1cccnc1
CCOC(=O)CCC(C)(C)c1nnc(C)o1
CCC(C)C(NC(=O)OCc1ccccc1)C(=O)NC(C(=O)NC(C)C(=O)NC(CC(C)C)C(N)=O)C(C)C
CC(C)Oc1nc(C(=O)Nc2cc(Oc3ccc(F)cc3)ncc2Cl)cc2ncccc12
CC(C)CCc1ccc(C(=O)NCc2nc(=O)c3c4c(sc3[nH]2)CC(C(C)(C)C)CC4)cc1
COc1ccc(-n2c(=O)c3c(C)c(C)sc3n(CC(=O)NC3CCC(CN(C)C)CC3)c2=O)cc1
CCCN(Cc1ccccc1)Cc1cc(Cl)ccc1O
O=CC(c1ccc(O)cc1)C(Br)c1cc(O)c(O)c(Br)c1
O=C(Nc1ccc(C=NO)cc1)Nc1ccc(C(=O)Nc2ccccc2)cc1
CSCC(C)OCCN(C)C
O=C(O)CCCCCCCCCCCCCCCCCCCCCCCCCCCCCCC1(O)C2=CC(=O)C(=O)C=C2OC12CC(=O)N(CCCCCOS(=O)(=O)Cc1ccccc1)Cc1c2[nH]c2cc(Cl)ccc12
NCC(c1ccccc1)c1ccccc1
C=C(C)C(C)C=Cc1cc(Cl)c(Cl)cc1Cl
N#CCCC#Cc1ccccc1I
CN1CCN(Cc2ccc(N(C)C)cn2)CC1
NC(CC(=O)NCCCNc1nc(C2CCCCC2)nc2sc3c(c12)CCCC3)C(=O)O
CC(=O)C(C)N1C(=O)C(=C2Sc3ccc(Cl)cc3N2CC(=O)NCc2ccccn2)SC1=S
O=C(Cn1cc(-c2cccnc2)cn1)N1CCOCC1
CN(CCO)CC(c1ccccc1)N(C)Cc1c(F)cccc1F
Cc1nnc(SCC(=O)Nc2ccccc2C(=O)O)[nH]1
N=C(NCCC(=O)O)c1ccccc1
CCOC(=O)c1ccc2c(C(=O)OC3CCCC3)c(C)n(C3CCNCC3)c2c1
COc1ccc(C2CCCN(C(=O)C3CN(c4ncccn4)CC3CO)C2)cc1
O=C(CCCc1cccnc1)CSc1ccccc1
COc1ccccc1C=CC(=O)c1ccc(-c2cccc(Cl)c2)cc1O
N#Cc1ccc(CN2CCOC(CO)C2)cc1
CN(C)C=Nc1ccc2c(=O)n(C)c(=O)n(C)c2c1
CC(Sc1cc(CCc2ccccc2)cnc1N1CCN(C(=O)c2ccco2)CC1)c1ccccc1
COc1ccccc1C(=O)NCc1ccccc1
O=C(COC1=NS(=O)(=O)c2ccccc21)Nc1ccccn1
Nc1nc(O)cc(-c2ccccc2N2CCCC2)n1
Cc1cc(Cn2c(-c3ccccc3)nc3ncccc32)ccn1
O=C(Nc1ccc(F)cc1)c1cnn(CCCN2CCC(c3noc4cc(F)ccc34)CC2)c1
Cc1cncc(C(=O)N2CC3CC(Oc4cc(F)cc(F)c4)CC3C2)c1
CN(C)C(=N)c1ccc(C2=C(O)C(C)(c3ccc(Cl)cc3)OC2=O)cc1
N#Cc1ccc(CN2CCCCCCC2)cc1
CC(=O)NCC(=O)NC(=O)c1cccs1
Cc1ccc(CN2CCCCCCCC2=O)cc1
COCCCNC(=O)CC(C)NS(=O)(=O)c1ccccc1F
CC(C)(ONC(=O)c1ccccc1)C(=O)O
CN(C(=O)Cc1ccccc1)C1CCCCC1
COc1ccccc1NS(=O)(=O)c1cccc(C(=O)N2CCOCC2)c1
COc1ccc(C(=O)N2CCc3[nH]nc(-c4ccccc4Cl)c3C2)cc1OC
CCC(C)C(N)=O
CCCN1CCCC1COC1CN(C(c2cccc(C(F)(F)F)c2)c2nnnn2CC2CCCO2)C1
O=C(Cc1ccc(Cl)cc1)C(Cl)(Cl)Cl
COC(=O)C=Cc1ccccc1
C#Cc1cccc(N(Cc2cccc(C(F)(F)F)c2)C(=O)Nc2ccccc2OC)c1
COc1ccc2nc(C(C#N)=Cc3cccc(-n4ccnc4C)c3)[nH]c2c1
CC(C)NS(=O)(=O)c1cc(F)cc(C(=O)NC(C(=O)O)C(C)C)c1F
CC(C)(C)NC(=O)C(O)(c1ccccc1)c1ccccc1
COCCNC(=O)C1CCN(C(=O)c2cc3cc(OC)ccc3o2)CC1
Cc1cccc(C)c1NC(=O)C1CCS(=O)(=O)CC1
CC1C(C(=O)O)C1(C)CCC(=O)NCC(O)c1ccccc1OCC(=O)O
CC(=O)Nc1c(-c2ccccc2)c(=O)oc2cc(O)ccc12
Cc1[nH]c(C)c(NC(=O)c2ccc(F)cc2)c(=O)c1Br
O=C(O)C(O)(c1ccccc1)c1cccnc1
O=C(NCCCO)C(=CC=CCn1nnn(Cc2ccccc2)c1=O)c1ccc(O)cc1
O=S(=O)(Cc1noc2ccccc12)NCc1ccccc1Cl
Nc1nc(C(=O)N2CC3C(CNC(=O)C(F)(F)F)C3C2)cs1
CNC(=O)c1cnc(Nc2cccc(C)c2)nc1NC(C)C
O=C(NC1CC1)c1ccc(COc2cccc(O)c2CN2CCCC2)cc1
O=C(CSc1nc2ccccc2o1)N1CCOCC1
CC(C)CCCn1c(CC(=O)c2ccco2)nc2c(O)cccc21
Cc1cc(OCC(=O)N2CCCCC2Cc2ccc(C(F)(F)F)cc2)ccc1Br
Cc1ccc(N(C)C(=O)c2c(O)c3cccnc3n(Cc3ccccc3Cl)c2=O)c(C)c1
COC(=O)CCNC(=O)CSc1nnc(-c2ccco2)[nH]1
CCCCNC(=O)c1cccs1
Cc1cc(C)c(C=NNC(=S)Nc2ccccc2Cl)c(C)c1C
O=C(COCc1ccccc1)Nc1c(Cl)cccc1NC(=S)Nc1ccccc1
CCC(Cc1ccccc1)=NNc1nc2cccc(-c3ccccc3)c2[nH]1
COc1ccc(CCNc2ncc(C(=O)Nc3cccc(Cl)c3)c(NC3CCC(O)CC3)n2)cc1
CCC(NC1=NCCS1)c1ccccc1
COCC(=O)NCCCNC(C)=O
O=C(Nc1ccc(C(=O)N2CCOCC2)cc1)N1CCOCC1
CCn1c(N)nc2ccccc21
CC1CCN(C2CC3CCCC3(C(=O)NC3CCCCC3C)C2)CC1
O=S(=O)(c1ccccc1C(F)(F)F)N1CCN(Cc2cccnc2)CC1
Cn1c(=O)[nH]c2ccc(NNc3ccc(C=O)cc3[N+](=O)[O-])cc21
OC(CN1CCCCC1)c1c(-c2ccccc2)ccc(F)c1Cl
CC(C)C1CN(C(=O)c2cc(-c3cccs3)on2)CC1N
CC(C)OC(=O)OCC(Cl)(Cl)Cl
CCOC(=O)c1sc(N(C)C)c(C#N)c1C
Nc1cc(C(=O)Nc2ccccc2)nn1-c1ccccc1
C=C(C)C(=O)CCCCCOc1ccccc1F
CCCCNC(=O)OCC1OC(=O)c2c1ccc1ccccc21
COc1ccccc1-c1nc2ccccn2c1N
O=C(O)CC(NC(=O)c1ccccc1Cl)c1ccccc1
COc1ccccc1CNC(=O)N(C)Cc1cccc(OC)c1OC
N=C(N)NCc1c(F)cc(NC(=O)NCCBr)cc1F
CC(C)S(=O)(=O)Cc1cc(O)c(O)c(Cl)c1O
CN(C)CCCNC(=O)c1ccc(-c2nc3ccccc3o2)cc1
CCCCN(CC#CC(O)c1ccccc1F)CC(O)(Cn1cncn1)c1ccc(F)cc1F
COc1ccccc1C=CC(=O)c1ccc(N)cc1
NS(=O)(=O)c1ccc(C(=O)Nc2ccccc2)cc1
COc1cc(NCC2COc3ccccc3O2)ccc1C(=O)O
O=C(O)C(CC(O)CCl)CS(=O)(=O)O
CNCCCOCCCl
Clc1ccc2c(c1Cl)OC(c1cccnc1)C=C2
CN(Cc1ccc(CCNCc2ccccn2)cc1)Cc1cccc2ccccc12
Cc1ccc(Cn2c(-c3ccccc3C(=O)O)nc3ccccc32)cc1
CCOC(=O)C(C)Sc1nc(O)c2cnn(-c3ccccc3)c2n1
NC(Cc1ccccc1)P(=O)(O)O
Cc1ccsc1C(=N)NC1CCCCC1
Cn1c(COc2cc(F)ccc2Cl)nnc1SC1CCCC1=O
C=CCN1C2Cn3c(ccc(-c4ccccc4)c3=O)C1C(CO)C2C(=O)NCc1cccc2ccncc12
CCSc1ccccc1-c1ccccc1
Cc1ccc2c(c1)[n+]([O-])c(C(=O)O)c(N)[n+]2[O-]
CC1(C)CC2CC(C1)N(Cc1cccc(C(=O)Nc3nccs3)c1)C2
C=C(c1ccccc1)c1ccccc1O
Clc1occc1CNCc1ccccc1
CC(C)C1=CC(O)(C2=C3C(CCC4C(=O)OC(CO)CC=CCC34)C(C)C(=O)C2=O)C(CO)C1C
CS(=O)(=O)Nc1ccc(N2CCC(c3cccnc3)=CC2c2ccc(Cl)cc2Cl)cc1
O=C(OCC(O)CSc1ccccc1)c1ccccc1
Cc1nc2c(c(=O)[nH]n2-c2ccccc2)c2c1c1ccccc1n2Cc1ccc(Cl)cc1
COc1ccc(C=CC(=O)N2CCCC2)cc1
NC(=O)C(=Cc1ccccc1)S(=O)(=O)c1ccccc1
S=C(NCc1ccco1)Nc1ccccc1
COc1ccc(NC(=O)Cc2ccccc2C(F)(F)F)c(Cl)c1
Cc1ccccc1NC1=NN=C(C(=O)NC2CCCCC2)CS1
Cc1ccc(-c2onc3ccc(-c4ccccc4Cl)cc23)cc1
O=C(C=Cc1ccc(O)c(O)c1)NC(Cc1ccccc1)C(=O)N1CCCC1C(=O)NC1CCCCC1
Cc1ccccc1CN1C(=O)C2(CCCCN(C(=O)CC(C)(C)C)C2)CCC1(C)C(=O)NCc1ccc(Cl)c(Cl)c1
C=C(C)COC(C)(C)C(=O)O
O=S(=O)(Cc1ccccc1)NCc1cccnc1
O=C(O)CCC(=O)NCCOc1ccccc1
CCCCCCCCCCCC(=O)CCl
COCC=C(C)C
CCC(O)(CC)CCC(C)N(C)C
COc1ccccc1N1CCN(CCC(=O)Nc2cc3c(cc2[N+](=O)[O-])CCCCC3)CC1
CCCCC(=O)Nc1sc2c(c1C(=O)NC(C)c1ccccc1)CCCCC2
NC(C(=O)O)C1CC1NC(=O)c1cccc2ccccc12
O=C(NCc1ccccc1)c1cccnc1
OCCCCc1ccccc1
O=C(Cc1ccccc1)NC1CCSC1
COc1ccccc1CN1CCC2(O)CCN(Cc3cccnc3)CC2C1
COC(=O)C(=O)Nc1ccccc1C
CCCCCCCCCCCCC(N)C(=O)O
COC(=O)CCC(C(C)C)N(Cc1ccco1)C(C)=O
CCC(C)CN1CCC(Oc2ccc(C(F)(F)F)cc2Cl)CC1
Cc1cc(C)c(S(=O)(=O)NC2(C(F)(F)F)CCCC2)cc1C
CCC(C)N(C(=O)c1ccccc1Cl)C(C)C(=O)Nc1ccc(Br)cc1
CC(C)OC(=O)COc1ccc(C=CC(=O)O)cc1
COCCn1c(SCC(=O)O)nnc1-c1ccncc1
Cc1ccc([N+](=O)[O-])cc1NCCOc1ccccc1
O=C1CCC(O)(C#Cc2ccc(C(F)(F)F)cc2)CN1CCCCc1ccccc1
CCCC(=O)N1CCC2(CC1)C(=O)N(Cc1ccccc1)c1ccccc12
Cc1nnc(CNC(=O)c2ccc(Cl)cc2)[nH]1
O=C(C=CC=Cc1cccc2c1OCO2)NCCN1CCN(c2ccccc2O)CC1
COc1ccc(CCC(=O)NC(c2ccccc2)c2ccco2)cc1
S=C(NCCC1CCNCC1)NC1CCN(Cc2ccccc2)CC1
C=C(C)CNc1ccccc1Cl
CC(C)(C)OC(=O)CCNC(=O)c1cccnc1
CC(C)CC(=O)NCc1ncn2c1COCC2
CC(C)(C)NCC(O)COc1ccccc1
CCOc1cccc(C(=O)NC2CCC(CN3CCC(C)CC3)CC2)c1
CC1(C)Cc2ccccc2N(C(=O)CSc2nnnn2-c2ccc(F)cc2)C1
CN1CCC(CNc2nn(-c3ccccc3)c(=O)c3ccccc23)CC1
C[N+]1(CN2CCCCC2)CCCCC1
Cc1ccccc1OC(C)C(=O)N1CCCCC1
NC(=O)CCNC(=O)c1ccc(Cl)s1
NC(=S)NN=Cc1ccncc1
CCCCCCOC(=O)OC
O=C(CSc1nnc[nH]1)NCc1ccccc1Cl
CS(=O)(=O)N1CCC(Oc2ccc(F)c(F)c2)CC1
O=S1(=O)CC2C(C1)N(Cc1ccsc1)CCN2CCC1=CCCCC1
CCCc1c(C(=O)Nc2ccc(OC)c(OC)c2)cnn1-c1ccc(F)cc1
Cc1ccc(OCC(=O)Nc2nnc(C(C)(CO)CO)s2)cc1
CNC(=O)CN1C(=O)C(CC(=O)NC2CCCCC2)C(=O)N(C)C1=O
CC(C)=NOCCCc1c(N)nc(N)nc1O
O=S(=O)(c1cccc(NCc2ccccc2F)c1)N1CCCC1
CCCCCCC(O)CO
O=C(CCc1ccccc1F)c1ccccc1F
COc1ccccc1CCNC(=O)c1ccccc1
COc1ccc(C(=O)OCC(=O)Nc2ccc(F)cc2)cc1
Cc1cccc(CON=CC(C)(C)c2c[nH]c3ncccc23)c1
CCCCCCCCCCCCCCOc1ccc(C(=O)O)cc1
CC(C)CNC(=N)N
CC(=O)NCCC(=O)N1CCN(c2ccccn2)CC1
O=C(COC(=O)C=Cc1ccccc1)Nc1ccc([N+](=O)[O-])cc1
CCc1nc2cc(CNc3cc(C)nc(N)n3)ccc2o1
COc1ccc(-c2nnc(NCCO)c3ccccc23)c(OC)c1OC
C#CCCC(=O)OC(C)(C)C
NC(=O)C(=Cc1ccc(=O)[nH]c1)c1ccccc1
Cc1cc(C)cc(N2C(=S)N(Cc3cccc(Cl)c3)C(=O)C2C(C)C)c1
CC1=C(NCc2ccccc2)C(=O)C(=O)C(C=O)=C1O
Clc1ccc2oc(-c3ccccc3)nc2c1
O=C(CCN1CCCC1)Nc1ccc2cc3ccc(NC(=O)c4ccc5nc(O)c(O)nc5c4)cc3nc2c1
COc1ccc(Cl)c(CNC(=O)c2ccc(Cn3cccn3)s2)c1
COc1ccc(-c2cc(C(=O)N3CCSC4CCCCC43)n[nH]2)cc1
CNc1nc(OC)nc(N2CCCc3ccccc32)n1
COC(=O)NC(CSc1ccc(-c2ccccc2)cc1)(C(=O)OC)C(=O)OC
CN1CCC2C1CC(=O)N2c1ccc(Cl)cc1
CC(C)(C)c1ccc(Br)c(CCN2CCC(C(=O)O)CC2)c1
CC(=O)Nc1ccc(C(=O)N2CCC(C)(n3c(=O)oc4cc(C)ccc43)CC2)cc1
COCCCN(C)Cc1ccccc1
CC(C)(Oc1ccc(Cl)cc1)C(=O)NC(CO)C(=O)NC(Cc1c[nH]c2ccccc12)C(=O)NCCc1ccccc1
CS(=O)(=O)CCCn1ccnc1
CCOC(=O)CCC(=O)C(Cc1cc(O)c(C(C)=O)c(O)c1)(CC(C)C)C(=O)OCC
Cc1cccc(NCc2cccc(-c3cccs3)n2)c1
O=C(COc1c(Cl)cccc1Cl)Nc1cccs1
CN1CCN(C(=O)COC(=O)c2ccc(F)c([N+](=O)[O-])c2)CC1
O=C(NCCCCNc1c2c(nc3ccccc13)CCCC2)c1ccccc1
Oc1ccc(C(O)(c2ccc(F)cc2)c2ccco2)cc1
NC(=O)NCCOc1c(Cl)cc(Cl)c(Cl)c1Cl
N=C(N)c1ccccc1C(=O)Nc1nncs1
CC1=C(C(=O)N(C)C)SC(c2ccccc2F)N1c1ccccc1F
CC(NC(=O)CN1CCN(Cc2ccc3c(c2)OCO3)CC1)c1ccc(Cl)cc1
CC(Sc1nnc(-c2ccc(F)cc2)n1C)C(=O)C1(c2ccccc2)CCCC2(CCCCC2)C1
O=C(CCNC(=O)c1ccc(Nc2ccccc2)cc1)NCc1ccco1
Cn1nc(C(=O)NCc2cccs2)c2c1-c1ccccc1SC2
Cc1cc(CNCc2cccnc2)ccc1Br
CCCc1nc2ccccc2c(-c2ccccc2OCC)c1C(=O)OCC
CNC(N)Cc1ccccc1O
O=[N+]([O-])c1ccccc1C(=NO)Nc1cccnc1Cl
CN1CCN(c2cccc(Cl)c2NC(=O)NC2(C(=O)Nc3ccc(Cl)c(Cl)c3)CCCc3ccccc32)CC1
COc1cc(OC)c(C=NNC(=O)c2cccc([N+](=O)[O-])c2)c(OC)c1
Cc1ccc(S(=O)(=O)N2CCN(S(=O)(=O)c3ccc(C)s3)C3CS(=O)(=O)CC32)cc1
Cn1c(=O)[nH]cc(C(c2ccccc2)N2CCN(c3ccccc3)CC2)c1=O
CCOC(=O)c1cncc(C(=O)NC2CCN(C)C2c2ccc(F)cc2)c1
CCCC(NC(=O)CN1CCN(C(=O)c2ccco2)CC1)c1ccc(Cc2ccccc2)cc1
Cc1ccc(-c2nnn(C(C)(C)C)n2)cc1
O=P(O)(O)C(NCCc1c[nH]cn1)P(=O)(O)O
O=C(Nc1nncs1)c1ccc(CSc2nnnn2-c2ccccc2)o1
O=C(Nc1c(Br)c(C(F)(F)F)nn1Cc1cc(Cl)sc1Cl)c1ccc(Cl)cc1Cl
O=C(O)CCCC(=O)O
CC(C)NC(=O)C(N)c1cccs1
CC(C)CN1CC(C(=O)N2CCOc3ncccc32)CC1=O
O=C(NO)N1CCN(c2ccc(F)cc2)CC1
C=C(c1ccccc1C(F)(F)F)C12CCC3(C)C(C(C)CCCC(C)C)CCC3(C)C1CC1C2CCC2C(C)(CC(=O)O)C(O)CCC12C
COC(=O)C(Cc1ccccc1)Oc1ccc(C(F)(F)F)cc1
CC(C)C(C=NNC(N)=S)c1ccccc1Cl
CC(C)(CNC(=O)C(c1ccccc1)[N+](=O)[O-])Oc1ccccc1Br
O=[N+]([O-])c1cccc(C2CCN(c3ncnc4ncn(C5OC(CO)C(O)C5O)c34)CC2)c1
CCOC(=O)CCC(=O)NCCCOC(=O)c1ccccc1
COc1ccccc1OC(C)C(=O)O
CNC(=O)c1ccc(S(=O)(=O)NCc2ccccn2)cc1
COC(=O)c1ccccc1C(=O)NC(C)C
Cc1ccccc1NC(=O)C1C2CCC(O2)C1C(=O)O
N=C(N)NCC(=O)Nc1ccc([N+](=O)[O-])cc1
CC(C)(N1N=CCC1(NC(=O)Cc1ccncc1)c1ccc2c(c1)OCO2)N1N=C(C(=O)NC2CC2c2ccccc2)C2(CC=CC(NC(=O)Cc3c(F)cccc3F)C2)C12CCC(CNS(=O)(=O)c1c(Cl)cccc1Cl)CC2
CC(C)CN1CCN(C(=O)C2CCCCC2)CC1
O=C(Cc1ccccc1)NC1=NCCS1
CC(=O)CSc1nnc(NC(=O)Cc2ccc(Cl)cc2)s1
CC(C)(C)C(=O)NCC(=O)Nc1sccc1C#N
CCC(C)Cn1cc(C(=O)c2cc(OCc3ccccc3)ccc2OCc2ccccc2)cn1
CC(C)CCNc1ccccc1NC(=O)C(C)C
CCC(=O)C(CCCCCCC(O)C(C)=CCCCC(C)C(=O)O)C(C)=O
COC(=O)NC(CSC(=O)c1ccccc1)C(=O)NC(Cc1ccccc1)C(=O)OC
CC(C)CN1CCN(CCN2C(=O)SC(=Cc3ccccc3F)C2=O)CC1
CC(C)C(c1ccccc1)c1ccccc1
COc1ccc2cccnc2c1Nc1cc(Cl)ccc1-c1ccc(S(C)(=O)=O)cc1
O=C(O)CCC(=O)OCc1ccccc1
O=C(O)C1Cc2ccccc2CN1C(=O)c1ccc(OCc2ccc(CO[N+](=O)[O-])cc2)cc1
CCN(CC)C(=O)N1CCN(Cc2ccc(F)cc2)CC1
CC(C)CC(C(=O)O)C(C)C1CCOC1=O
COC(CC(C)C)c1ccccc1[N+](=O)[O-]
O=C1CC(=NNc2ccc(F)cc2)c2ccccc2C1=O
N#Cc1cnc2ccccc2c1N1CCC(NC(c2ccc(Cl)cc2)c2ccc(Cl)cc2)CC1
COCC(=O)Cc1ccccc1
CC(CCCC1CCNCC1)Cc1ccccc1
Cc1nc(C(=O)N2CCCC(Cc3nncn3C3CCCC3)C2)cs1
CC(C)C(NC(=O)C(c1ccccc1)c1ccccc1)C(=O)O
COc1ccccc1-c1c(-c2ccccc2)ncn1C
CN1C2CCC1CC(OC(=O)N1CCCCC1)C2
CCCS(=O)(=O)CCn1cc(C(=O)Nc2cc(C)ccn2)c(=O)c2ccc(Cl)cc21
COc1ccccc1Oc1ccc(C(=O)NC2CC2)cn1
CCCCC(=O)Nc1cc(C(F)(F)F)ccc1[N+](=O)[O-]
CCNC(=O)CS(=O)(=O)c1ccc2ccccc2c1F
O=C(O)CCCC(O)c1ccc(Cl)cc1Cl
Cc1c(F)cccc1-c1ccc(C(=O)N2CCCc3nc[nH]c3C2)cc1
CCC(CO)NC(=O)CCNS(=O)(=O)c1cccc2nsnc12
OCCC1CN(Cc2ccccc2)CCN1CCCOc1ccccc1
CC(Cc1ccccc1)NC(=O)c1cccnc1
O=C(NCCc1cnc[nH]1)N(CCCc1ccccc1)CCc1c[nH]c2ccccc12
O=C(O)CCCn1nnc(-c2ccco2)n1
CC1CCC(C)(C)CC1=NNc1nc2ccccc2[nH]c1=O
COc1ccc(CN2CC(=O)N3C(CO)C(c4ccc(-c5ccc(C#N)cc5)cc4)C3C2)cc1
CC(C)NC(=O)Cc1ccccc1
Nc1nc(O)cc(-c2ccccc2)n1
CCOc1ccc(NC(=O)Nc2ccccc2[N+](=O)[O-])cc1
C=CCOc1cccc(C=CC(=O)c2ccc(OC)cc2)c1OC
Cc1cnc2c(C#N)cn(Cc3ccc(C#N)cc3)c2c1
O=C(NC(=O)C(c1ccccc1)S(=O)(=O)c1ccccc1)c1ccccc1
C=C1C(=O)OC2(c3cccc(C)c3)CCC3CCC(O)(C3)C12
COc1ccccc1C(C)(C)Cn1cc(SCC(=O)O)c2ccccc21
CC(NC(=O)Cn1ncc2ccccc21)C(O)COc1cccc2ccccc12
COC(=O)C1CCC(O)CC1
CCC(C)Nc1nc(O)cc(-c2ccco2)n1
O=C(CN1CCN(CCO)CC1)Nc1sccc1-c1ccccn1
O=C(CSC(=S)SCc1ccccc1)c1ccc(Cl)cc1
O=S1(=O)CCN(c2ccc(Sc3ccccc3)cc2)CC1
CC(C)(C)NC(=O)CCc1cc2cc(-c3cccc(OC(F)(F)F)c3)ccc2o1
NCc1ccccc1
CN(C)CCc1nc2ccccc2s1
CNC(=S)NC(=O)C(C)C
COC(=O)C(CCSC)NC(=O)Cc1ccccc1
COc1cccc(-c2nc(CN3CCN(C(=O)c4ccco4)CC3)c(C)o2)c1
CC(=O)NCc1ccc([N+](=O)[O-])cc1
CC(C(=O)Nc1ccc(C(F)(F)F)cc1)c1ccc(OCC(=O)NC2CCCCC2)cc1F
COc1ccc(-n2c(C(C)NS(=O)(=O)c3ccccc3)nc3ccccc3c2=O)cc1
CCCCCCCCCCNC(=O)NC(C)C
O=C(Nc1ccccc1C(=O)Nc1ccccc1F)c1ccccc1
CC(C)CCN=C(S)NC1CCCCCC1
COC(=O)c1ncc2cc(C)ccc2c1-c1ccc(Cl)cc1
CCCCC(Oc1ccc(Cl)cc1)C(O)CC(=O)OCC
CC(C)Cc1nncn1C(C)c1ccccc1
CCOc1c(F)c(O)c(F)c(F)c1OC
Cc1ccccc1CNC(=O)N1CCOCC1
COCCN1C=NS(=O)(=O)c2c(OC)cccc21
Cc1ncc(CC(=O)NCc2ccco2)n1Cc1cccc(F)c1
O=C(CSc1nc(=O)c2ccccc2[nH]1)Nc1ccccc1F
O=C(NC1CCCCC1)c1cccc(NS(=O)(=O)c2ccc(Cl)cc2)c1
CC=CCSC#N
CCOC(=O)c1c(Sc2ccccc2C(=O)OC)c2ccc(Cl)cc2n1C(C)=O
CC(=O)Oc1ccc(-c2csc3ccccc23)cc1
CSCC(Nc1ccccc1)c1ccccc1
CC(NCCC#N)=C(C#N)C#N
CC=Cc1ccc(C(=O)c2c(-c3ccccc3)sc3ccccc23)cc1
O=C(c1nc2cc(F)ccc2s1)N1CCSC(Cc2ccccc2)C1
Cc1cnc2c(C)cccc2c1C(=O)N1CC(C)(C)c2ccc(O)cc21
CCOC(=O)COc1cc(CC(=O)NCc2nc3ccccc3[nH]2)ccc1Oc1ccccc1Cl
O=C(O)CCC1CCCC1
O=C(NCCCc1ccccc1)OC(c1ccccc1)c1ccccc1
O=C(CCl)Nc1ccccc1
CC(C)(O)CNC(=O)C1(Cc2cccnc2)CCN(C(=O)c2ccco2)CC1
CNC(=O)c1ccccc1-c1c[nH]cn1
CC(C)C=C(C(C)C)C1(O)CCCCCC1
O=C(c1ccc(F)cc1)N1CCC2(CCCN(C(=O)c3cnccn3)C2)CC1
O=C(NCCC1CC1)NC(c1ccccn1)C1CC1
CC(C)(C)c1ccc(CCl)cc1
COCCN(CCOC)c1ccc(F)c(NC(=O)c2cc(-c3ccc(Cl)cc3)on2)c1
CCCCCCCCCC(=O)OCC1=C(C)C(=O)OC1(C)C
CCCCC(=O)NCC1NC(CO)C1c1ccccc1
C=C1CC(NC(=O)Nc2ccccc2F)(C(=O)c2ccccc2)OC1=O
C(=Cc1cccs1)c1ccccc1
Cc1cccc(NC(=O)C(C)OC(=O)CCC(=O)c2ccc(Cl)cc2)c1C
CCc1ccccc1NC(=O)N1CCC(c2nnc(Cn3nc(C)cc3C)n2C)CC1
O=C(NCc1ccc2c(c1)OCO2)c1ccccc1Br
COc1ccccc1COc1c(OC)ccc2c1OCCO2
O=C(OCC(=O)c1ccccc1O)c1ccccc1
Cc1cc(N2CCN(c3ccc4ncc(-c5cccc(Cl)c5)n4n3)CC2)n(-c2ccc(F)cc2)n1
CCCS(=O)(=O)N1CCC(=O)N(Cc2csc(CCN3CCCCC3)n2)CC1
Cc1ccc(CNC(=O)c2ccc(S(=O)(=O)NCc3ccc(Cl)cc3)cc2)cc1
O=C(CCC(=O)N1CCc2ccccc2C1)NO
Cc1ccccc1C(=O)Nc1ccc(C=CC(=O)C=Cc2cccc(Br)c2)cc1
CC(C)CN(Cc1ccc(F)cc1)C(=S)NCc1ccco1
O=C(O)CCCC(=O)Nc1ccccc1[N+](=O)[O-]
CC(=O)NCC(=O)N1CCCC1
CCc1ccc(-c2[nH]nc3c2Cc2c-3nn(Cc3nc(C4CC4)no3)c2C)cc1
NC(=O)CC1(Cc2cccc(F)c2)CCN(C(=O)c2ccccn2)CC1
O=C(CSc1ncccn1)c1ccccc1
O=C(O)CCCCc1ccccc1
CCc1c(-c2nc3ccccc3[nH]2)[nH]c2cc(OC)ccc12
C=CC(CC(C)(C)C)N=C(N)N
O=C(O)CCCCNc1nccc(-c2cccnc2)n1
CC(C)(C)c1nc2ccccc2n1Cc1ccccc1
OCN1CCN=C1c1ccccc1
COc1ccc(OCC(=O)NC2CCCCC2)cc1
Cc1cc(C)n(Cc2n[nH]c(=S)o2)n1
CCN(CC)CCCP(=O)(O)O
COc1ccc(N(Cc2ccccc2OC)c2nnc(-c3ccccc3)s2)cc1
COc1cc(NC(C)=O)ccc1-c1nnc(-c2cccnc2)o1
CC(C)CNC(=S)NC(=O)C1CC1c1ccccc1
O=C(C[n+]1ccccc1)c1ccco1
CC(C)c1cc2oc(=O)cc(-c3ccc(F)cc3)c2cc1C(C)C
COC(=O)C1C2CCN(C(=O)NCCN3C(=O)c4ccccc4C3=O)C2C(=O)N1C1CCCCCC1
CC(C)(C)C(=O)Nc1c(-c2ccccc2)c2ccc(OCc3cccc(Cl)c3)cc2oc1=O
CNC(=O)c1cnc2cc(F)ccc2c1NC(C(=O)NCc1ccccn1)C(C)C
CCOc1ccc(NC(=O)C2CC2c2ccccc2)cc1
COc1ccc(C(=O)CC(=O)C(=O)Nc2nccs2)cc1
NC(=O)Cn1c(=O)c(-c2nc(-c3ccccc3)no2)c(O)c2ccccc21
Cc1cc(C)c(NC(=O)CNC(=O)C(Cc2cc(F)cc(F)c2)NC(=O)C2CCC(=O)N2)c(C)c1
Fc1ccc(-c2nnc(-c3ccccc3OCc3ccccc3)o2)cc1
CC(NC(=O)c1ccc(C(F)(F)F)c(F)c1)c1ccc2c(c1)OCCO2
O=C(COc1c(Cl)ccc(Cl)c1Cl)Nc1ccccc1
Cn1c(=O)c2c(nc(-c3ccccc3)n2Cc2ccc(F)cc2)n(C)c1=O
O=C(CCCCCOC(=O)C1CCCCC1)NC1(O)CCC(CO)C2(CCCCC2)C1
CCCCCCC(C)(C)N(Cl)Cl
CCC(=O)Nc1ccc(OC(=O)NC(C)C)cc1
Cc1cccc(CNC(=O)C2CCN(S(=O)(=O)c3c[nH]cn3)CC2)c1
Cc1ccc(CNC(=O)Nc2ccccc2-c2nnc(C(C)(C)C)o2)cc1
CC(C)(C)NC(=O)NCc1ccco1
Cn1c2cc(S(=O)(=O)NC(C)(C)C)ccc2c2n[nH]nc21
CC(C)(C)C(=O)CN(c1ccccc1)S(C)(=O)=O
O=C(Cc1ccc(Cl)cc1)OCC(=O)c1ccc(F)c(F)c1
CCc1nc(NCCCc2ccccc2)ncc1C(=O)NCc1ccc(C)o1
COc1cc(CCC(=O)O)ccc1OCc1ccccc1
Nc1ncnc2c1ncn2C1CCC(CO)O1
NCCSC(F)(F)F
C=CCCCC1OCCCCO1
Cc1ccc(-c2cc(C(=O)c3ccc(CCC(=O)O)cc3)c(O)c(=O)o2)c(C)c1
CC(C)CC(=O)N=c1sc2c3ccccc3ccc2n1C
COC(=O)C=CCC(C)OC(=O)C=Cc1ccccc1
Cc1nnc(NC(C)c2ccccc2)o1
O=C(O)CCNCCO
CN1C(=O)C(C)(C)c2cc(C=CC(O)=C3C(=O)CC(C)(O)C(Cc4ccc(Cl)c(Cl)c4)C3=O)cnc21
Cc1cccc(N(C)C(=O)c2ccc(F)cc2Cl)c1
COc1cc(C(C)=O)cc(OC)c1OC
N=C(N)c1ccc2[nH]cc(CCN(N)C(=O)CNCCc3c[nH]c4ccccc34)c2c1
CC(C)c1ccc(Oc2ccc(NC(=O)c3cccc(CNC(=O)c4ccc(-c5ccc(C(F)(F)F)cc5)cc4)c3)cc2)cc1
CCC(C)NC(=O)C(=Cc1cccs1)NC(=O)c1ccco1
CC(C)(c1ccccc1)[N+](=O)[O-]
COc1ccc(OC)c2c1C(=O)N(Cc1ccccc1)C2=O
O=C1Nc2ccccc2C1=CNC1CC2C=CC1C2
O=C(NCc1ccccc1C(F)(F)F)C1CCNCC1
Nc1cc(=O)nc(SCC(=O)c2ccc(F)cc2)[nH]1
COC(=O)CNC(=O)c1cccs1
O=CC1=CC(=O)c2ccccc2C1=O
CCCCCC(=O)OCc1cc(C=Cc2ccc(OC)c(OC)c2)cc(C(=O)OC)c1
CN(Cc1cc2c(o1)C(=O)c1c(O)cccc1C2=O)c1c(F)cc2c(=O)c(C(=O)O)cn(C3CC3)c2c1F
CN1CCN(C(=O)c2cccc(C(=O)c3ccccc3)c2)CC1
O=C(O)CN1CC[N+]2(CCCC2)CC1
O=C(O)C(Cc1ccccc1)NC(=O)C1CCCO1
CC1OC(n2cc(CSCc3csc(C4CC4)n3)nn2)C(O)C(O)C1O
O=S(=O)(Nc1ccccc1OC(F)(F)F)c1ccccc1
CC(C)CN(Cc1ccccc1)C(=O)c1c(Cl)c(Cl)c(Cl)c(Cl)c1Cl
O=C(NCc1ccco1)C1CCN(S(=O)(=O)c2ccc(F)cc2F)CC1
CCCNC(=S)Nc1ccccc1
O=C(C1CCCO1)N1CCN(Cc2ccc(F)cc2)CC1
O=C(NCC1CCCN1c1nccc(N2CCCC2)n1)C1CCN(Cc2c(F)cccc2F)CC1
O=C(O)CCC(=O)C(=C(O)c1ccc(Cl)cc1)c1ccccc1
CC=C(C)C(=O)OCC(COC(=O)C(C)(C)C)OC(=O)C=Cc1ncn(Cc2cccc(OC)c2)c1COC
OC1CN(Cc2cccc(C(F)(F)F)c2)C(CCc2ccc(OCc3nc(-c4ccccc4)[nH]c3-c3ccccc3)cc2)C(O)C1O
N=C(NCc1cccc(Cl)c1)c1ccc(N2CCC(c3ccccc3)CC2)nc1
CN(CC(C)(C)N)[NH2+][O-]
Cn1c(-c2ccsc2)c(C(=O)NC(Cc2nc[nH]c2Br)C(=O)O)c2ccc(Cl)cc21
O=C(NC1CCCCC12CCCC1(CCCCC1)C2)NC1CCCCC12CCCC1(CCCCC1)C2
COc1cc2nc(N3CCC(NC(=O)OCc4ccc(Cl)c(Cl)c4)CC3)nc(NC3CCC(N(C)C)CC3)c2cc1OC
COc1ccccc1[N+](=O)[O-]
CC1CN(C(C)CO)C(=O)c2cc(C#CCc3ccccc3)cnc2OC1CN(C)Cc1cccnc1
COc1ccc(NC(=O)N(CCO)Cc2ccc(C)cc2)cc1
CC(N)C(Cc1ccccc1)C(=O)O
CC1(C)Cc2c(cc3oc4cc(O)c(-c5cn6ccccc6n5)c(O)c4c(=O)c3c2O)C(O)C1
c1ccc(CSc2nnc(-c3cccnc3)n2-c2ccccc2)cc1
CN(C)c1ccc(C(=O)NCCc2ccc3ccccc3c2)cc1
C=CCCOC(CO)CO
CN(CCN1C(=O)CCc2cc(F)ccc21)C1CCCN(S(C)(=O)=O)CC1
CCc1nn(Cc2ccccc2)c(-c2ccccc2)c1S(=O)(=O)c1ccccc1
O=C(C=Cc1cn(Cc2cccc(-c3ccccc3)c2)c2ccccc12)NO
O=C(NN=C(S)Nc1ccccc1)c1cccs1
COc1ccc2nc(NCCc3ccccc3)nc(Cc3ccccc3)c2c1
CN(C)CCCC(NC(=O)CCl)c1ccccc1
O=C(NCCCN1CCOCC1)c1ccc(S(=O)(=O)NCC2CCCO2)cc1
CCNc1cc(Cl)nc(F)n1
CCCCCCCCCCNC(=O)OCC1(COC(C)=O)CC(=Cc2ccccc2)C(=O)O1
O=C(c1ccc[nH]1)N1CCC2(CCCOc3ccccc32)CC1
CC(C(=O)NCC(=O)Nc1ccc2c(c1)OCO2)c1ccccc1
COC(=O)C1C2CCC(O2)C1C(=O)Nc1ccccc1C
CCCc1ccc(C=O)cc1
CC(C)(O[N+](=O)[O-])C(=O)OCCOc1ccc(C(=O)c2ccccc2)cc1
FC(F)(F)c1ccc(NC(=S)NC2CCCCC2)cc1
O=C(O)CCNC(=O)c1ccncc1
CCc1ccc(-c2cc(-c3cccc(F)c3)nn2C(C)C)cc1
O=C(NC1CCN(Cc2nn[nH]n2)CC1)C(O)(c1ccccc1)c1ccccc1
O=C(CSc1nc(=O)n(Cc2ccccn2)c2c1CCC2)Nc1ccc(Cl)cc1
CCOC(=O)C1=C(c2ccc[nH]2)N=C2Sc3ccccc3N2C1c1ccc(F)cc1
O=C(NCc1ccccc1Br)c1ccco1
CN(C)S(=O)(=O)c1cccc(NS(=O)(=O)c2ccccc2)c1
CC1CCC(NC(=O)N2CCC(C(N)=O)(N3CCCCC3)CC2)CC1
CS(=O)(=O)c1cccc(C(=O)Nc2ccncc2)c1
COc1cccc(NC(=O)Nc2ccc(Nc3ccc(C(C)(C)C)cc3)cc2C)c1
NC1CCCN(c2ccc(C(=O)N3CC4CC3CN4c3cccc(OCC(F)(F)F)c3)c(F)c2)C1
COc1cc(NC(=O)N2CCN(C)CC2)ccc1Nc1ncc(Cl)c(-c2cccnc2)n1
O=C(Cc1nccs1)NCCC(=O)N1CCC(c2ccccc2)CC1
COc1ccc(OC)c(NC(=O)CNC(=O)c2ccc(S(C)(=O)=O)cc2)c1
CC(C)C(=O)NCc1ccccc1
O=C(CNC(=O)c1ccco1)NC1CCCCCC1
Cc1cn2c(C)c(S(=O)(=O)Nc3cccc(F)c3)sc2n1
O=C(CSc1ccc([N+](=O)[O-])cc1[N+](=O)[O-])NCCc1ccccc1
N#Cc1cccc(CN2CCC(NC(=O)C(N)Cc3ccccc3)CC2)c1
OCCOCc1nnc(C2CCNCC2)n1-c1ccccc1
CC(O)CN1CCN(CC2CC2)C(c2ccc(CN3CCC4(CCCC4)CC3)cc2)C1
CC(C)(C)CN1CCN(c2ccnc3ccccc23)CC1
COC(=O)c1ccc(CCC(CO)NCC(=O)OCc2ccccc2)cc1
COc1ncc(Oc2cc(C(C)C)ccc2C(=O)N2CCC(O)(c3ccccc3)CC2)c2c(C(=O)C(=O)O)c[nH]c12
CC(=O)NCC(c1ccccc1)N1CC(NC(=O)C2(c3ccccc3)CCC(F)(F)CC2)C1
CCCCCCCCCCCc1ccc(OCC(=O)CO)c(Cl)c1
Oc1cccc(NC(=S)c2ccccc2)c1
Cc1cccc(-c2nc3ccccc3n2CCC#N)c1O
CC(C)CC(O)C(C)C
C=CCN(CC(=O)c1ccccc1)c1ccccc1
Cc1ccc(CNC(=O)CCP(=O)(O)O)cc1
CCC1(C)CCc2cc(F)ccc2S1
CCCn1c(=O)c2[nH]c(-c3ccc(OC4CCN(C(C)=O)CC4)cc3)nc2n(CCC)c1=O
O=S(=O)(CC1=CC(O)CC1)c1cccc(OCCCOc2ccccc2)c1
COCC(O)CNCc1ccccc1Cl
O=C(COc1cccc2ccccc12)NC1CCOC1
CNC(=O)N(Cc1ccc(OC)cc1)Cc1noc(-c2ccccc2CC(C)C)n1
CC(C)(C)C(=O)NCCCc1ccccc1
CCCCN(CC)Cc1c(-c2cccc(N)c2)nc2ccccn12
Oc1cccc(CSc2ccc3ccccc3n2)c1
CCCCCCCCNC(=O)c1ccccc1
CC(CCCCC(=O)OC(C)(C)C)C1CCC2(C)C3(C)CC(O)C4C(C)C(C)C(C)C5(C)OC(=O)CCC45C3CC(O)C12C
NC(=O)C=Cc1c(C#Cc2cccnc2)ccc(Cl)c1Cl
C#CCOc1ccccc1C(C)CO
CC(C)CCNC(=O)c1ccc(NC(=O)c2cccnc2)cc1
Cc1cc(C)c2ccc(C)c(NC(=S)NC(Cc3c[nH]c4ccccc34)C(=O)O)c2n1
CCCNc1noc2c(C(C)C)c(C(C)C)ccc12
O=C(CSc1nc2ccccc2s1)NN=Cc1c(O)ccc2ccccc12
O=C(c1cccc(-c2ccccc2)c1)N1CCN(c2cnccn2)CC1
CC(=O)NCC(O)c1ccccc1
O=C(CC(=O)c1cccs1)NC1CCCC1
COc1ccc(S(=O)(=O)N2CCOc3c(cccc3OCCOCCOCCF)C2)cc1
O=C(NCC(F)(F)F)c1cnc2c(Cl)cccc2c1O
CC(C)(C)N(c1ccccc1)c1ccc2c(c1)n1ncc(C#N)c1n[n+]2[O-]
CCOc1cc(Cl)ccc1CNC(=O)C1CCN(C(=O)c2cc(C(F)(F)F)cc(C(F)(F)F)c2)CC1
COc1cccc(CNC(C)c2ccccc2)c1
CS(=O)(=O)c1ccc(C(F)(F)F)cc1
NC(CSCC=C(Cl)Cl)C(=O)O
COc1ccc(S(=O)(=O)N2CCOCC2)cc1-c1nc2ccccc2c(=O)[nH]1
CNC(=O)CSCC(=O)c1ccc(Cl)cc1
Cc1nc(C)c2nc3sc(C(N)=O)c(N(C)C)c3c(=O)n2c1Cl
CC(C)CCc1ccccc1
CNCC(NC(C)=O)c1ccccc1
CC(C)CC(NC(=O)c1ccc(C=C2C(=O)Nc3ccccc32)cc1)C(=O)O
O=C(CN1C(=O)CCc2cc(Br)ccc21)NC1CCCCC1
Cc1ncccc1S(=O)(=O)NC(=O)Cc1csc(-c2ccc(F)cc2)n1
COc1ccc(CC(=O)Nc2ccc(S(N)(=O)=O)cc2)cc1
COCCCNC(=S)NC1CCCCC1
OC1C(c2ccccc2)Nc2ccc(I)cc2C12CCC1(C2)SCCS1
COc1cccc(C(=O)N2CCc3[nH]nc(-c4cccc(F)c4)c3C2)c1
NC(=O)CCN1CCN(Cc2ccc([N+](=O)[O-])cc2)CC1
O=C1Nc2cc(Cl)ccc2C1=Cc1ccc(Br)cc1
CNC(=O)CCN1Cc2cccc(OCc3ccccc3)c2C1=O
C=C1CCC2CCC(=O)C2(C)C1CC(O)C(C)C1CCC2(O)CC(O)c3c(C)c(O)c4c(c3C12C)O4
COCCCNC(=O)CCC(=O)Nc1cccc(C(=O)Nc2cccc(C(F)(F)F)c2)c1
N#Cc1ccc(CN2CCNC(=O)C2CC(=O)NCc2ccc(Cl)cc2Cl)cc1
CCCCCCCCC(=O)NO
O=C1C(=O)N(CCC(=O)N2CCCC2)C2(CCCC2)C1=O
COc1ccc(C=CC(=O)OCC(=O)N2CCC(C(=O)O)CC2)c(OC)c1
CNC(=O)CC(c1ccsc1)C1CCCCC1
COc1ccc(OC(=O)CN(C)Cc2ccccc2OC)cc1
CN(C)C(Cc1ccccc1)C(O)c1ccccc1
CC(=O)Oc1c(C(=O)NC2CCCCC2)cccc1-c1ccccc1
CCOc1ccc(NC(=O)C2CCC(=O)N(Cc3cccc(C(F)(F)F)c3)C2)cc1OCC
C=CCN(C1CCCCC1)C1(c2ccc(OC)cc2)CCC(O)(CO)CC1
C#CCC(CO)NC(=O)C(F)(F)F
CS(=O)(=O)c1ccc(CNC(=O)C2CCN(S(=O)(=O)c3cnoc3C(F)(F)F)CC2)cc1
COc1cccc(CNC(=O)CN2C(=O)NC3(CCc4ccccc43)C2=O)c1OC
N#Cc1ccc2c(c1)C(O)CCC2O
Nc1ncc(Cl)nc1CNN=O
CC(Cn1ccnc1)NC(=O)c1cc(-c2cccc(C(F)(F)F)c2)on1
O=C(OCc1ccccc1)c1c(O)nc(-c2ccccc2)c2c1CCCC2
N#Cc1ccc(OCC(=O)NC(NC(=O)OCc2ccccc2)C(Cl)(Cl)Cl)cc1
COCCCNC(=O)C1C(CO)C2Cn3c(ccc(-c4ccccc4-c4ccccc4OC)c3=O)C2N1C(=O)C1CC1
CC1CCCCC12COC(=O)C=C2N
CCCCc1ccc(S(=O)(=O)NCCc2ccc(OC)c(OC)c2)cc1
Cn1cc(CN2CCN(CCCC(c3ccccc3)c3ccccc3)CC2)cn1
O=C(O)CCCC(=O)Nc1ccc(-c2ccc(O)cc2)cc1O
CC(C)CNC(=S)NCc1ccccn1
CCOCC(=O)NC1CCN(c2ccc(OCC(=O)Nc3ccc(C(C)=O)cc3)cc2)C1
c1ccc(-n2cnnc2)cc1
NC(CO)C(=O)O
CC(=O)NC(c1ccccc1)C(O)C(=O)NC1CCCCC1
CN(C)C(=O)c1cc2c(cc1NCc1cccc(Cl)c1)OC(C(=O)O)CC2
COc1ccc(NC(=O)C(CC(=O)NCc2ccccc2)N(C)C)cc1
COc1cccc(CC(=O)NC(CC(C)C)C(=O)C(F)(F)F)c1
COc1ccccc1NC(=S)N1CCCCC1
CCN1CCN(CC(=O)Nc2ccccc2-c2ccccc2)CC1
COc1ccc2nc(N3CC=C(c4ccc(Cl)c(Cl)c4)CC3)c3cccn3c2c1
O=C(c1ccc(S(=O)(=O)NCc2cccs2)cc1)N1CCCCC1
O=C(C(S)c1ccccc1)N1CCCCC1
CCS(=O)(=O)c1ccc(-c2nc3cc(C)c(C(=O)NCc4ccccn4)cc3c3sccc23)cc1
CNC(=O)c1ccc(N2CCN(CCCn3c(=O)[nH]c4cc(-c5ccco5)sc4c3=O)CC2)cc1
O=C(NC1=C(C(=O)O)C(=O)c2ccccc2C1=O)Oc1ccccc1[N+](=O)[O-]
Cc1ccccc1NC(=S)N1CCCC(C(=O)O)C1
COc1ccc(C(CCNC(C)=O)c2ccccc2)c(OC)c1
O=C(CN1CCN(Cc2ccccc2)CC1)Nc1c(Cl)cccc1Cl
Cc1cccn2cc(C(=O)N3CCCC(C)(c4ccc(C(N)=O)cc4)C3)nc12
CC(C)C(CCCN)COS(=O)(=O)O
CCC(CC)n1c(C)c(C(=O)COC(=O)COc2c(F)c(F)cc(F)c2F)c2c1CCCC2
Cc1ccc(S(=O)(=O)NC(=O)Nc2ccc3c(c2)CC(=O)N(C(C)CO)CC(C)C(CN(C)Cc2ccccc2)O3)cc1
CCOc1ccccc1OCC(=O)OCC(=O)c1ccc(OC)cc1
O=C(NN=Cc1ccccc1)c1ccccc1[N+](=O)[O-]
COc1ccccc1Nc1nc(NCc2ccncc2)nc(N2CCOCC2)n1
CCOC(=O)CCNC(=O)NC1(c2ccccc2)CCCC2(CCCCC2)C1
CCCNC(=O)Cc1cc(OC)c(OC)cc1N1CCCC1
CNC(=O)C(Cc1ccccc1)NC(=O)c1ccccc1OC
CC(Cc1ccccc1)=NNC(=O)c1cccnc1
COc1cc(Cl)c(CS(=O)(=O)c2ccccc2)cc1Cl
O=C(c1cccc(F)c1)n1c2c(c3cc(O)ccc31)CCCC2
CCOC(=O)CCCN1CCC2(CC1)C(=O)N(c1cccc(Cl)c1)CCN2Cc1ccccc1
CCOc1ccc(C(c2cc(OC)c(OC)c(OC)c2)C(C#N)C#N)cc1OC
Cc1cccc(-n2c(=O)c3c(ncn3CCO)n(-c3ccccc3)c2=O)c1
O=Cn1nc2ccc(-c3ccccc3)c(O)c2n1
COc1ccccc1CC(=O)N1CCn2nc(C(F)(F)F)cc2C1C
O=[N+]([O-])c1ccc(-c2nn(-c3ccc(F)cc3)cc2C(F)(F)F)cc1
O=S(=O)(CCc1ccccc1Cl)c1cc(Cl)ccc1Cl
CSc1nc(C(=O)Nc2ccc3c(cnn3Cc3ccncc3)c2)cs1
CC(CN1CCN(c2ccccc2)CC1)N(C)C(=O)c1cccc(OCCN2CCN(C)CC2)c1
CN(CC(=O)CC(c1ccccc1)c1ccccc1)Cc1ccco1
CC(=O)OCCCCCC(=O)Nc1ccccc1C(=O)O
CCOc1ccc(CC2CC(=O)N(Cc3cccc(Cl)c3)C2=O)cc1
Nc1nc(-c2cccs2)c2oc3ccccc3c2n1
CN(C)CCCNc1nc(-c2ccccc2)c2ccccc2n1
COCCCNC(=O)c1cc(O)c(O)c(O)c1O
Cc1ccc(-c2cc(NC(=O)c3ccco3)c(=O)n(CC(=O)Nc3ccc(F)cc3)n2)cc1
CC(Sc1nncn1-c1cccnc1)C(=O)NC1CCCCC1
Cc1ccc(O)c(Nc2ccnc(NCCO)n2)c1
CC(C)c1ccccc1N(C(=O)c1csnn1)C(C(=O)NC(C)(C)C)c1ccccc1
Nc1nc(C(=O)NCCNC(=O)c2ccc(Cl)cc2Cl)cs1
CCCCCCCCn1c(C(F)(F)F)nc2ccccc21
CC(=O)Nc1ccc(S(=O)(=O)NC(=O)NCc2ccc(C(F)(F)F)cc2)cc1
CC(CN1CCCCC1)C(=O)N1CC(Cc2ccccc2)CC1c1ccccc1
O=C(NCc1ccco1)C(=O)Nc1ccccc1Br
CCCCCCCCCCCCNC(=O)C(C#N)=Cc1cc(OC)c(O)c(OC)c1
C[N+](C)(C)CCC(=O)O
Cc1cnn(CC2CCCN2c2nc(C)cs2)c1
Clc1ccccc1OCCN1CCN(Cc2ccccc2)CC1
Cc1ccccc1C=C1CCC(=Cc2ccc(Cl)cc2Cl)C1=O
CCN(CC)CC(=O)OCc1ccc(Cl)cc1
Cc1ccccc1NC(=O)c1ccc(OC(F)(F)F)cc1
Cc1ccc(-c2cc(NC(=O)c3ccco3)[nH]n2)cc1
CC(C)C(=O)NCCC(=O)c1ccccc1[N+](=O)[O-]
CCCC(=O)NC(C)c1ccccc1
CCC(CNC(=O)Nc1ccccc1)Oc1ccccc1
OC(=Cc1ccccc1)c1cccc(O)c1
CC(C)(CCC(=O)NCC(O)c1ccccc1)[N+](=O)[O-]
O=C(CCCOc1ccccc1)NC1CC1
O=C(CCC(=O)Nc1nnc(S(=O)(=O)N2CCCCC2)s1)Nc1ccccn1
CC(C)C(CO)NCc1ccccc1S(C)(=O)=O
CC(=O)NCC(=O)Nc1ccc(S(=O)(=O)c2cccc(O)c2)s1
C=C(C)C1CCC(Oc2cc(C)c3cc(OC)ccc3n2)CC1(C)C=CC(=O)O
Cc1ccccc1C(=O)N(c1ccccc1)C1CCCCC1
CC(C)C(=O)CCC(C)C1CCC2C(=CC=C3CCc4ccccc4C3=O)CCCC21C
CCCCC(CC)C(=O)NCc1ccc(F)cc1
COc1cccc(CNC(=O)Cc2csc(C(C)C)n2)c1
NCCCC(=O)NC(=S)Nc1ccccc1
Cc1cccc(CNC(=O)CCc2csc(NC(=O)Cc3ccc(Cl)cc3)n2)n1
O=C(CSc1nnc(-c2ccccc2Cl)[nH]1)Nc1ccc(Br)cc1
NC(=NO)c1ccc(CC(=NO)C(=O)O)cc1
Cc1ccccc1NC(=O)Nc1c(C(=O)Nc2ccc(Oc3ccccc3)cc2)sc2ccccc12
CN(CC(=O)NNC(=S)Nc1ccccc1)S(=O)(=O)c1ccccc1
NS(=O)(=O)c1ccc(CNC(=O)CNc2cccc(Cl)n2)cc1
COc1ccccc1N1CCN(C(=O)CC2Nc3nc(C)nc(N)c3NC2=O)CC1
O=C(CC1CCCCC1)NC1CCCCC1
C=CCN(C)P(=O)(OCC)Oc1ccccc1
CC(C)CC(NC(=O)NCc1ccccc1)(C(F)(F)F)C(F)(F)F
CC(=NOCC(O)C(F)(F)F)c1ccco1
NC(=O)CC(NC(=O)C(N)Cc1ccccc1)C(=O)O
COCC(C)Nc1nccc(N2C(=O)OCC2C(C)C)n1
Cc1c(-c2csc(NC(=O)c3cccc(Cl)c3)n2)c2cc(Br)ccc2n1-c1ccccc1
CN(C)Cc1cc(Cn2nc3ccccc3n2)no1
CCN(Cc1cccs1)C(=O)C1Cc2ccccc2O1
C#CCN(Cc1ccco1)S(=O)(=O)c1cc(S(=O)(=O)N2CCOCC2)ccc1C
Cc1ccc(C(=O)NCC(=O)NC2CCC2)o1
O=S(=O)(NCCc1ccccc1)c1ccc(-n2cncn2)cc1
O=C(c1ccc(F)cc1F)N1CCN(CCOc2ccc(C(O)(C(F)(F)F)C(F)(F)F)cc2)CC1
O=C(O)CCC(=O)N1CCCCC1
O=C(COc1ccccc1Cl)COc1ccccc1C=Cc1ccc(OCc2c(Cl)cccc2Cl)cc1
CCN(CCCCCCCCOc1ccc(C(=O)Nc2ccc(C(=O)NCC3CCCN3CC)cc2)cc1)Cc1ccc(C(=O)OC)cc1
CCOCC(CC(C)C)NC(=O)N1CCN(Cc2ccc(Cl)cc2)CC1
COC(=O)C(C)O
CC(C)CCNC(=O)CSc1nnc(-c2cnccn2)n1C
O=C(COCc1ccc(F)cc1)NCc1ccc(-c2ccccc2)o1
CC(C)(CCCNC1CSCCSC1)CCc1ccccc1
CCOC(=O)C1=CN(C(=O)c2ccc(S(=O)(=O)N(C)Cc3ccccc3)cc2)CC(C)(C)c2c1[nH]c1ccccc21
COc1cccc(NC(=O)C2C3C=CC(C3)C2C#N)c1
CC(C)C(NC(=O)OCC(=O)c1ccccc1)C(=O)O
C=CCc1ccc(C(C)=NNC(=S)Nc2ccc(CC(=O)O)cc2)cc1
CC(C)CC(CC(=O)NO)C(=O)NC(Cc1c[nH]c2ccccc12)C(=O)NCCN1CCCCC1
Fc1ccc(Sc2cc(C(F)(F)F)sn2)cc1
CCN(CCCn1ccnc1)Cc1ccccc1
CC(=O)OC(C(=O)NCc1cccc(C(C)(C)C)n1)c1cc2cccc(OC(C)(C)C)c2o1
O=C(OCc1ccccc1)N1CCN(Cc2ccc(-c3nnc(-c4ccccc4)o3)o2)CC1CO
CNC(=O)CC(O)c1ccc(-c2ccc(-c3cnc(N)nc3)cc2F)cc1
OC(CC(O)(C(F)(F)F)C(F)(F)F)C(F)(F)F
O=P(O)(O)C(O)c1ccccc1
COC(=O)C(Cc1ccccc1)NC(=O)C(NC(=O)c1cc(C)nc2ccc(OC)cc12)C(C)C
COc1ccc(CC(NC(=O)C2N3C(=O)C(NC(=O)Cc4ccccc4)C3SC2(C)C)C(=O)NC(C(=O)O)C(C)C)cc1
Clc1ccc(CN2CCCCC2)cc1Cl
O=C(CC(F)(F)F)Nc1cccnc1
CCCCCCCCNC(=O)OCC(C)C
COc1cc(CCNC(=O)c2ccc(C)cc2)c(SC(C)C)cc1OC
CCC(N)CCC(CCCNC(=N)N)NC(=O)C(Cc1ccccc1)NC(=O)C(Cc1ccccc1)NC(=O)OC(C)(C)C
CN(C)C(=O)CS(=O)(=O)c1ccc(-c2ccc(F)cc2)cc1
O=C(Cc1ccccc1C(=O)O)NCc1ccncc1
CC(C)c1ccc(CN2CCN(C(=O)Nc3ccc(N4CCNCC4)cc3)CC2)cc1
O=C(CCN=C=S)Nc1ccc(O)c(F)c1
Cc1ccc(C(=O)NCCCN2CCCN(c3ccc(F)cc3)CC2)cc1C
CCOC(=O)c1c(CC)cc(C(=O)O)nc1C
CCCCCC(=O)Nc1ccc(NC(=O)C(CC(C)C)NC(=O)c2cccc(C(F)(F)F)c2)cc1
COc1cccc(NN=C2CCCCc3ccccc32)c1
O=C(c1cccc(-c2nnc[nH]2)c1)N1CCCCC1
OC(CN1CCN(Cc2ccccc2)CC1)Cn1cccn1
CN(Cc1ccccc1)C(=O)c1cn(Cc2c(F)cccc2F)c(=O)c2c1C(=O)CCC2
Cn1cc2ccccc2c1N1C(=O)c2ccccc2C1=O
CCN(CC)CCNC(=O)CNC(=O)c1ccccc1
COc1cccc(C(=O)N2CCCC2c2nc3ccccc3n2Cc2cccnc2)c1
Cc1cccc(CC(N)C(=O)N(c2ccccc2)c2ccccc2)c1
Cn1nccc1C(=O)N1CCN(C(=O)N(c2ccccc2)c2ccccc2)CC1
CNC(=O)c1cccc(-c2coc3cc(OC)ccc3c2=O)c1
COc1ccc(CCC(=O)OCC(=O)N2CCN(c3ccccc3)CC2)c(OC)c1OC
COCCCNC(=S)NC1CCCCC1
CC(NC(=O)COc1ccccc1)C(=O)O
CNc1nc2cc(C(=O)c3ccccc3OCC(C)(C)C(=O)O)ccc2s1
CC(C)(C)CC(C)(C)CC(C)(CC(C)(C)O)C(N)=O
O=C(CCNS(=O)(=O)c1ccccc1)NO
CCCN(CCC)CCSc1ccccc1
OCC1CCC2(CCN(Cc3c[nH]c4ccccc34)CC2)O1
COc1cc2c(c(Br)c1O)OCO2
S=C(NCCSc1ccccc1)Nc1ccc(Cl)cc1
Cn1nc(C(C)(C)C)c2c1CCSC2
CCOc1ccccc1-c1nnn(CC(=O)Nc2ccc(OC)c(OC)c2)n1
CC(NCC(O)COc1ccccc1Cl)c1ccccc1
Cc1cccc(C(=O)Nc2cccc(OC(F)(F)F)c2)c1
Cc1[nH]c(N(C(=O)NCc2ccc(Cl)cc2)C2Cc3ccccc3C2)nc(=O)c1C
COCCCN(Cc1nc(-c2ccc(F)cc2)no1)CC1CCCO1
CNC(=O)C(c1ccc(S(C)(=O)=O)cc1)N1CCN(C(C)=O)CC1
O=C(NCc1cccnc1)C(c1ccccc1)c1ccccc1
CCCCCCCCCCCCCCn1ccc(=O)[nH]c1=O
CS(=O)(=O)CCC(Nc1cc(F)cc(F)c1)C1CC1
O=S(=O)(Cc1ccc(F)cc1)NCCc1nc2cc(F)ccc2n2cccc12
CC(C)(C)c1ccc(NC(=O)c2ccnc(-n3cccn3)c2)cc1
CC(C)N(CCC(=O)Nc1ccccc1F)c1ccccc1
COC(=O)C=Cc1ccc(C2C3CCCCCC3C(=O)N2c2ccc(C(=O)OC)cc2)cc1
Oc1cc(CN2CCCCC2)cc(OCc2ccccc2)c1
CCOCCN1CCN([N+](C)(C)C)C1=S
CCC(C)C(O)C(C)(CO)CO
Cc1cc(C)c(CCN(C)CC(Oc2nc(C)cc(C)n2)c2ccc(F)cc2)c(C)c1
O=C(CCCOc1ccccc1)NCCCN1CCCCCC1
O=C(CO)c1ccccc1
CC(C)(C)OC(=O)OC(=O)c1c(O)cc(O)cc1O
COc1cccc(CNC(=O)CCc2nnc(O)c3ccccc23)c1
CC(C)N(CC1COc2ccccc2O1)C(=O)c1ccc(C2CS2)cc1
OC(CSc1nnc(-c2cccc(F)c2)o1)Cn1cccn1
CC(C)N1CCCCC1CC(=O)NCc1ccc(F)cc1
O=C(CN1CCN(c2ccccc2)CC1)N1CCN(c2ccccn2)CC1
O=C(NCCOc1ccc(Cl)cc1)NCC1CCCO1
O=C(CCNCc1ccccc1)NC(c1ccccc1)c1ccccc1
CCOC(=O)C1C2=CCC3CC(C)CCC3C2(C(=O)OCC)C(C(=O)OCC)C1c1ccccc1
O=C(NCCN1CCN(c2ccccc2-n2cccn2)CC1)c1cscn1
CCN=C(S)NCc1csc(-c2ccc(C)o2)n1
CCCCn1nnc(CCC(=O)O)n1
CC(C)N1CCN(C(c2ccc(Cl)cc2)c2cccnc2)CC1
CC(C)C(NC(=O)CNC(=O)c1ccc(O)c(O)c1)C(=O)O
O=C(O)CC(NC(=O)c1ccccc1F)c1ccc(Br)cc1
CN(C)CC1=CC(O)CC(Cl)=C1
CN(C)C=C(C(N)=O)c1ccccc1
CN(C)CCn1ccnc1
O=C(CSc1nnc(Cc2ccccc2)n1Cc1ccco1)N1CCN(C(=O)c2ccccc2)CC1
CCCCCCCCCCCCCCCCCC(=O)C(C)(C)CC(=O)O
O=C(O)c1ccccc1OCC(=O)N1CCCC1
O=C(NC(c1ccccc1)c1ccccc1F)C1CCOc2ccccc2C1
CC1(C)C=C(C(=O)NCCc2ccc(Cl)c(Cl)c2)C(C)(C)N1
COC(=O)C1=C(C)N(Cc2ccc(Br)cc2)C(=S)NC1c1ccco1
CCN(CC(=O)NC1C2(CCCCC2O)CC2(CCCC(O)(C(F)(F)F)C2)C(C(=O)OC)C12CCCCC2)C(=O)c1ccc(Br)o1
CC(C)c1ccc(OCC(=O)Nc2cccs2)cc1
CCCNC(=O)CN(c1ccccc1)S(C)(=O)=O
CC[N+]1(CC)CCN(C(=O)c2ccc(Cl)cc2Cl)CC1
COc1cc(CNC(=N)NC(=N)N)cc(OC)c1
CCCc1ccc(OCc2ccc(C(=O)N3CCN(c4ccnc5ccccc45)CC3)o2)cc1
CC(C)CC(C(=O)O)C(=O)O
O=C(COc1ccc([N+](=O)[O-])cc1)Nc1nc2ccccc2s1
O=C(NCCC(c1ccccc1)c1ccccc1)C(O)(C(F)(F)F)C(F)(F)F
CCCCCC=CC(=O)Nc1ccc(C(=O)O)cc1
CC(C)C(NC(=O)CC(=O)O)C(=O)O
COc1nn2cc(C3=Nc4cc(OC)c(OC)cc4CN(C)C3C)nc2s1
O=C(NCCCC(=O)N1CCOCC1)c1ccc(F)cc1
NC(=O)Cn1cc(CC(NC(=O)OCc2ccccc2)C(=O)O)c2ccccc21
C=CCN1CCc2c(n(C)c3ccccc23)C1COCC1CC1
CN(C)c1ccc(NC(=O)CCCCNCC(C)(C)NCC(=O)O)cc1
Cc1cc(C(=O)O)nc(SCc2ccc([N+](=O)[O-])cc2)n1
COCCn1nnc(-c2ccccc2F)n1
CC1(C)CC(OC(=O)c2ccc(OCc3cccc([N+](=O)[O-])c3)cc2)C(O)C2(O)C1CC(O)CC2(C)C
CC(C)CC(NC(=O)C(C(C)C)C(C)C)C(=O)O
CN(C)CCCN=C1CCCCC1
CCCCNC(=O)c1ccc2c(c1)CCC(=O)N2
O=C(Nc1ccc(C(F)(F)F)cc1)c1ccccc1
O=C1c2cc(OCCCN3CCCC3)ccc2-c2nc(-c3ccccn3)ccc21
CC(C)(CCCN)[S+]([O-])c1ccccc1
O=C(O)CCC(NC(=O)C(Cc1ccc(F)cc1)NC(=O)c1ccc(Cl)cc1)C(=O)O
CC(C)N1CCC(OC(=O)c2ccco2)CC1
CN(CCn1cccn1)Cc1ccc(Oc2ccc(F)cc2Cl)cc1
CC(=O)Nc1ccc(-c2ccc(-c3ccccc3)n2C)cc1
Nc1ccc(F)c(NC(=S)NCCOc2ccc(F)cc2)c1
CC(C)n1ccnc1-c1cn(Cc2ccc(C(F)(F)F)cc2)nn1
NNC(=O)CC(c1ccccc1)c1ccc(F)cc1
C=NCCNC(=S)Nc1cccnc1
CC(C)C(=O)OCC(O)Cn1ccnc1
CN(CC(=O)NCc1ccc(F)cc1)S(=O)(=O)c1ccc([N+](=O)[O-])cc1
CCCCC(=O)N1CCOC(c2ccccc2)C1
Cn1c(-n2ccnc2)cc2cc(Br)ccc21
COc1cc(C)c(OC)c(C=CC(=O)O)c1
NC(=O)c1c([N+](=O)[O-])n(C(C(F)(F)F)C(F)(F)F)c(=O)[nH]c1=O
O=C(O)C(=O)C=C(C=Cc1c(F)cccc1Cl)c1ccc2c(c1)OCO2
CCOc1cccc(CN2CCN(Cc3nc(-c4ccc(OC)cc4)no3)CC2)c1
CS(=O)(=O)N1CCOCC1c1nnco1
O=C(Cn1ncc2ccccc2c1=O)Nc1ccc(N2CCN(CCc3ccccc3)CC2)cc1
O=C(O)CCC(=O)c1ccccc1
CC(=O)OCN(C1CCCCC1)S(=O)(=O)c1ccccc1Cl
CC(C)CCNC(=O)N1CCN(C)CC1
CN(C)CC(=O)c1ccccc1F
CN(C)C1CCCC1NC(=O)C(=O)c1cccs1
Cn1c(=O)c2c(nc(Nc3ccc(F)cc3)n2CCC[S+](C)c2ccc(C(F)(F)F)cc2)n(C)c1=O
O=C(CNS(=O)(=O)c1ccccc1F)N1CCCC1
O=C1CC2(CN1)Oc1ccc(O)cc1C(N1CCCCC1)=C2N1CCCCC1
CCC(C)OC(=O)c1ccccc1[N+](=O)[O-]
CC(C)(C(=O)NCCC(=O)O)c1ccc(Oc2ccccc2)cc1
CCS(=O)(=O)c1cc(C(=O)OC(C)C(O)COC)ccc1NC1C2CCOC2C1(C)C
Cc1cc(N2CCc3nc(C4CC4)nc(-c4cccc(C(N)=O)c4)c3C2)cnc1C(=O)NS(=O)(=O)c1c(F)cccc1F
CC(C)=CN1Cc2ccccc2N(c2ccc([N+](=O)[O-])cc2)S1(=O)=O
O=C(NCCC1(c2ccccc2)CC1)C1CC1
COc1ccc(C(=O)NC2CCC(CCC(=O)NO)CC2)cc1F
O=C1c2ccccc2C(=O)N1CCc1ccccc1
O=c1[nH]c2ccccc2[nH]1
CCn1cc(-c2cnc3c(cnn3CCCNC(=O)Nc3ccccc3)c2)c2ccccc21
CC(C)CNC(=O)C(C(C)C)C1CC1
CC1(C)CCC2(O)C(=C3CCc4cc(O)c(O)cc4C3CC2(C)C)C1
NC(=O)c1cccc(NC(=O)c2ccc(F)cc2)c1
CC(C)(C)CC(=O)NN
OC(Cc1ccccc1)(C(F)(F)F)C(F)(F)F
NC(=Nc1ccccc1)c1cccc(F)c1
CCOC(=O)c1cccc(NC(=O)Cn2nnc(C(=O)Nc3ccccc3)c2N)c1
CCCNC(=S)NC(C)C
CCn1nc(-c2ccc(Br)cc2)n(Cc2ccco2)c1=O
CC(=O)C1C(CCC(=O)O)C(C)(O)C2(CCC(O)C2CCCCCCCCCCC(=O)O)C(C(C)C(C)C)(C2(CCCCCCC(=O)O)CCC2)C12CCC(O)C2C
CC(C)CCNC1=NS(=O)(=O)c2cc(F)ccc2N1
CC(C)Cn1cc(-c2ccc(Cl)c(Cl)c2)c(=O)c2ccc(N3Cc4ccc(CCC(=O)N5CCC(F)C5)cc4C3)cc21
O=C(Cc1cccc(OC(=O)c2ccccc2F)c1)Nc1cccc(Cl)c1
Cn1c(=O)c(Cl)c(Oc2ccc(Cl)c3ccccc23)c2cc(F)ccc21
CC(C)CC(O)CP(=O)(O)O
O=C(Cc1ccc(Cl)cc1)Nc1cccc2ccccc12
CC(C)C(=O)NN=Cc1ccc(O)c(O)c1
Cc1ccc(C(=O)NCc2cn3c(C)cccc3n2)nc1
COC(=O)CCNC(=O)N1CCC(Oc2ccccc2)CC1
C=CC(=O)N1CCC(CNC(=O)C2CCCC2C(=O)O)CC1
O=C(Cc1ccccc1S(=O)(=O)NCc1ccccc1)NCc1ccccn1
COC(=O)CCC(O)(c1ccccc1OC)C(C)C
CCOC(=O)CNC(=O)C(Cc1cccc(I)c1)NC(=O)CNC(=O)CNC(=O)C(N)Cc1ccc(O)cc1
CCSc1ncc(C(=O)N2CC(COC)C2)c(NC2CCCCC2)n1
COc1ccc(COc2ccc(C(=O)Nc3cccc(C(=O)Nc4cccc(S(N)(=O)=O)c4)c3)cc2)cc1
c1ccc2c(N3CCC(c4ccc(CN5CCOCC5)cc4)C3)ncnc2c1
O=C(NNC(=O)C1CCCC1)c1ccco1
CCOc1ccc(Nc2ncc3c(=O)n(-c4ccc(OC)cc4)c(N)nc3n2)cc1
CC(=O)NCCN(CC(=O)O)Cc1c(Cl)cccc1Cl
O=C(NCCOc1ccc(Br)cc1)c1ccccc1O
COc1ccccc1C=CC(=O)OC1CCCCCC1
CCOC(=O)c1cc2ccccc2cc1C
O=C(c1ccc(Cl)cc1)c1cn(Cc2nc(-c3ccccc3)cs2)c2ncccc2c1=O
CC=C(C)C(CCl)N1CCCCC1
CC(C)C(=O)N1CC2COCOC(c3ccccc3)C2C(OC(=O)c2ccco2)C1
O=C(NC1C2(CCCCC2)CCC1(c1ccccc1)c1ccccc1)C(c1ccccc1)c1ccccc1
COc1ccc(CC(N)c2ccccc2F)cc1
CCOc1ccc(NC(=O)C(=O)NCC(c2ccc3c(c2)OCO3)N2CCN(c3ccccc3)CC2)cc1
CNC(=NC(=O)CC(C)(O)C(C)C)SCc1ccccc1
CC(C)N1Cc2c(Cl)cccc2C1=O
O=C(NCCc1cnn(-c2ccccc2)c1)c1ccco1
O=C(NCC1(c2ccccc2)CCN(c2ncccn2)CC1)C1CCCCC1
CCCCCC(=O)NC(c1ccccc1)C1CCCCC1
CCCC(NC(=O)OCc1ccccc1)C(Cl)(Cl)Cl
NCc1ccc(CN)cc1
NC(=O)C1(O)CCCc2ccccc21
CC(=O)Nc1sc2c(c1C(=O)c1nc(C)cn1C)CCCC2
COc1ccc(C=NNC(=O)N2CSCC2=O)cc1
O=C(Cc1ccccc1[N+](=O)[O-])OCc1ccccc1
CCC(O)CN1C(=O)CCc2cc(NC(=O)C3CCOCC3)ccc21
O=C(NC1CCN(c2ccccn2)CC1)c1ccc(Cl)s1
O=C(O)C1CCC=CC1N1C(=O)OC(c2ccccc2)(c2ccccc2)C1=O
NC(CCCCN1C(=O)c2ccccc2C1=O)C(=O)N1Cc2ccccc2C1
CN(C)CCCOc1ccccc1Cl
Cc1ccc(NS(=O)(=O)c2ccc(-c3cc(C(=O)NC4CCCCC4)no3)cc2)cc1
CC(C)(O)COC(=O)CNS(=O)(=O)c1ccc2c(c1)OCCO2
CC(C)C(c1ccccc1)N(CCN1CCOCC1)C(=O)Cc1ccc(Oc2ccccc2)cc1
Cc1cccc(CNC(=O)CCN2CCN(c3ncccn3)CC2)c1
O=S(=O)(ON1CCOCC1)c1c(CC2CCCCC2)[nH]c2ccccc12
CC(CN1CCN(c2ccccc2)CC1)NC(=O)c1ccccc1Br
CN(CC(=O)NCc1ccccc1)S(C)(=O)=O
O=C(CCCOc1ccccc1)NC1CC1
Cc1cccc(N(CCN2CCN(Cc3ccccc3)CC2)C2=NCC(C)S2)c1
CC(C)(C)c1ccc(C(=O)Nc2ccccc2C#N)cc1
O=C(NCc1cccc([N+](=O)[O-])c1)c1cccc(Cl)c1
O=C1NC2(CCCCC2)C(=O)N1CCN1CCC(CCOc2c(F)c(F)c(C(F)(F)F)c(F)c2F)CC1
C#CCN(CCC)C(=O)NCC(O)c1ccccc1
COc1cccc(-n2cnc3c(-c4nnc(NC(C)c5ccccc5)s4)csc3c2=O)c1
COc1ccc(-c2noc(-c3ccccc3C(=O)O)n2)cc1
CCOc1ccc(NC(=O)CNc2cc(OC)ccc2OC)cc1
CC(C)C(CO)Nc1ccncc1
CCC(CC)C(N)=O
O=C(C=Cc1ccco1)N1CCCC1
CC(C)(C)OC(=O)NC(=S)N1CCN(C(=O)c2ccccc2O)CC1
Cc1ccc(NC(=O)c2ccc(O)c(O)c2)cc1Cl
COc1cc(Nc2c(-c3ccc(Cl)cc3Cl)cnn2C)cc(OC)c1OC
CC(=O)NC(Cc1cccc(O)c1)C(=O)N1CC2(C)CC1CC(C)(C)C2
O=C(c1cccc(Cl)c1)c1cc(-c2ccccc2)[nH]c(=S)n1
NS(=O)(=O)c1ccc(C(=S)Nc2ccccc2)cc1
CC(=O)CN(Cc1ccccc1)C(C)C
CC(=Nn1cnc2c(Br)cc(Br)cc2c1=O)c1ccccc1O
CCOCC1C=CCC(Oc2c(Cl)cccc2Cl)O1
CN(CCNC(=O)C(C)(C)C)Cc1cccs1
COC(=O)CCCC(=O)Nc1cccc([N+](=O)[O-])c1
CCOc1ccc2c(c1)CC1CSNC(=O)N21
CC(=O)Nc1ccc(S(=O)(=O)N2CCN(c3ccc(F)cc3)CC2)cc1
CCC(C)c1ccc(OCCCC(=O)NO)cc1
O=C(CCCCCCNC(=O)Cn1cnc2ccccc2c1=O)NO
O=C(CN(C(=O)c1ccccc1Cl)c1ccccc1Cl)Nc1cccc(Cl)c1
Nc1cccc(NCc2ccccn2)c1
O=C1COc2cc(C=NNC3=NCCN3)ccc2N1
CCNC(=S)NCCc1ccccc1
O=S(=O)(c1cccc(Cl)c1)N1CCCc2ccccc21
CC1(C)NC(=O)N(CC2Cc3cccc(F)c3O2)C1=O
O=S(=O)(NC(c1ccccc1)c1ccccc1)c1cccnc1
COC(=O)c1cccc(NC(=S)N2CCN(c3ccccc3)CC2)c1
COC(=O)CCSCc1ccccc1C
CC(C)NC(=S)N1CCCC(C)(c2ccccc2)C1
CC(Cc1ccc(Cl)cc1)NC(=O)C(C#N)=Cc1ccc(F)cc1
COc1ccc(F)cc1-c1cc(C)nc2nc(C)nn12
O=C1c2ccccc2C(=O)N1Cc1cccc(COc2ccc3c(c2)CCC(=O)N3Cc2ccc(F)cc2)c1
CCCCNC(C)c1ccccc1
CC(O)CNC(=O)N1CCCC2(CC1)CNC(=O)O2
COC(=O)C1CC2(C(=O)OC)CC(C)(C)CC=C2N(C2CCCC2)C1=O
COc1cccc(F)c1-c1nc(N2CCOCC2)c2ccccc2n1
CCC(=O)Nc1ccc(Nc2nc(-c3ccccc3N(C)C)c3ncn(-c4ccc(F)cc4)c3n2)cc1
CC(=O)NC(C)c1ccc(S(=O)(=O)c2ccc(Br)cc2)cc1
O=C(CNC(=O)Cn1c(=S)[nH]c2ccccc2c1=O)NCc1ccccc1
CN(C)CC(=O)Nc1ccc2c(-c3nn(CCCN4CCC(C(=O)c5ccccc5)CC4)c4ccccc34)ccnc2c1
CC(C)CN(Cc1ccccc1)C1CCC1
NCCCCC(NC(=O)c1ccncc1)C(=O)c1nccs1
CCOc1cc(C(=O)Nc2cc(OC)c(OC)c(OC)c2)ccc1OC(C)C(=O)O
COCC(=O)Nc1ccc(OC)c(I)c1
O=C(c1ccccc1O)N1CCCCC1
O=C(COC(=O)c1ccncc1)Nc1ccc(F)cc1
O=C(NC1CCCC1)C1CCN(S(=O)(=O)N2CCOCC2)CC1
O=S(=O)(c1ccc(Br)c2ccccc12)N1CCCN(Cc2ccccc2)CC1
COc1cc2c(cc1OC)CN(C(=O)c1ccc(C)cc1)CC2
CC(C(=O)NCc1ccncc1)N1CCc2ccccc2C1
CC(C)c1ccccc1C(=O)N1CCN(c2cnccn2)CC1
NS(=O)(=O)c1cccc(C(=O)NCc2ccc(Cl)cc2)c1
Cc1ccc(NC(=O)CSc2nnc3[nH]c(=O)cc(C)n23)cc1
CCC(C)CC(C(=O)NN)C(=O)NC(Cc1ccccc1)C(=O)OC
CN(Cc1ccco1)S(=O)(=O)c1ccc(C(=O)N2CCCCCC2)cc1
CNC(=O)C(c1ccccc1)C(NC(=O)c1ccccc1F)C(=O)O
CC(=O)c1nc(-c2ccc(Cl)cc2)[nH]c1C(=O)Nc1cccc(C(F)(F)F)c1
COc1ccc(C=CC(=O)Nc2cc(OC)c(OC)c(OC)c2)cc1
CN(C)c1ccc(CNC(=O)CNC(=O)c2cccc(O)c2)cc1
COc1cc(C(=O)NCc2csc(-c3cccc(Cl)c3)n2)c(C(C)C)cc1OC
CC(=O)Nc1nc2scc(CC(=O)NCCN3CCOCC3)c2c(=O)o1
CCC(Nc1ccccc1)c1nc(-c2ccccc2)cs1
COc1ccc(CCNC(=O)CN2CCc3ccccc3C2)cc1OC
N#CC(=CN1CCN(c2ccccc2)CC1)C(=O)c1ccco1
O=P(O)(O)C(O)(C[S+]([O-])c1ccccc1)P(=O)(O)O
COC(=O)C(C=NNC(=O)c1ccccc1O)C(C)C
COc1cc(C(=O)C=Cc2ccc(-c3ccc(F)cc3)cc2)cc2cc(C(=O)O)c(=O)oc12
Cc1cccc(NC(=O)c2cccc(Oc3ccc(Cl)cc3)c2)n1
NC(=O)C1CCN(S(=O)(=O)c2nc(C(=O)C3CC3)n3ccccc23)CC1
CNC(=O)CN(C(=O)C1CCC1)C1CC1
CC(C)C(C(=O)O)c1nc2ccc(C(F)(F)F)cc2n1Cc1cccs1
O=C(O)CCC(=O)Nc1cc(O)c(-c2ccccc2)c(-c2ccccc2)c1-c1ccccc1
O=c1c2ccccc2c(-c2cc(Cl)cc(Cl)c2)nn1CCn1ccnc1
O=C(c1ccc(-n2cncn2)nc1)N1CCC(c2nc(-c3ccccc3Cl)no2)CC1
COc1ccc(Nc2nnc(N3CCc4cc(OC)c(OC)cc4C3)c3ccccc23)cc1
O=C(CC(=O)N1CCOCC1)Nc1ccc(Cl)cc1
COCCC(=O)N1C(C(=O)O)CSC1c1cccs1
COc1c(C)c(Br)c(OC(C)=O)c2c1OCO2
CCN(CC)CCCNC(=S)NC(=O)c1ccccc1[N+](=O)[O-]
CCOC(=O)C1=C(OCc2cccc(F)c2)Cc2nccn2C1
O=P(O)(O)C(F)(F)C(F)(F)C(F)(F)C(F)(F)F
C#CCNCC(c1ccc(OC)cc1)c1cnccn1
NC(CC(=O)O)C(=O)O
COCCN1C(=O)C2(CCN(C(=O)c3onc4ccccc34)CC2)c2ccccc21
O=C(Cn1cnc2c1NC=NCC2O)NCC(O)(C(=O)O)c1ccc(Cl)cc1
CS(=O)(=O)Nc1ccc(N2C(=O)N(Cc3ccccc3F)C(=O)C2c2ccccc2)cc1
O=C1Cc2ccccc2N1CC1CCN(Cc2ccc3c(c2)CCC3)CC1
COc1ccc(Cl)cc1S(=O)(=O)N1CCC(C(=O)Nc2cccc3ccccc23)CC1
COCCNC(=O)CC(=O)Nc1cc(C)ccc1C
O=C(Cc1ccccc1)NC(CO)c1ccccc1
CCCCCC(C)(O)C(=O)CC(O)C(C)CC(C)CC(C)C(=O)CC(O)CC(O)CC(O)CC(=O)O
CC(C)(C(=O)N1CCOCC1)c1ccccc1
S=C(Nc1cccnc1)c1ccccc1
CCC(N)c1cccc(F)c1
CCCC(=O)Nc1coc2cc(OC)ccc12
CC(=O)Nc1nc(O)ccc1C
COc1ccc2c3c([nH]c2c1)C(CO)N(C(=O)c1ccc(F)cc1)CC31CN(C(=O)CN2CCOCC2)C1
NC(=S)Nc1nc([N+](=O)[O-])cs1
CCCCCCCCCCCCCCCC(=O)OCC1OC(n2ccc(N)nc2=O)CS1
NS(=O)(=O)c1ccc2ncsc2c1
O=C(Cc1ccccc1)OC1(c2ccccc2)CCCCC1
CC(CC1(C(=O)O)CC1)NC(=O)c1ccsc1
O=C(NCC(c1ccccc1)n1ccnc1)c1cccnc1
Cc1ccc(S(=O)(=O)Oc2ccccc2C(=O)O)cc1
O=C(CCSc1nnc(NC2CCCC2)s1)Nc1ccccc1
O=C(NN=Cc1ccccc1O)c1ccc(F)cc1F
Cc1ccc(C=NNc2nc3ccccc3n3cncc23)cc1
COc1cncc(C2NC(=O)NC(C)=C2C(=O)OCc2ccccc2)c1
O=C(Cc1ccccc1Cl)Nc1ccccc1
O=C(Nc1nnnn1-c1cccnc1)C1CCCCC1
CC(C)(C)C(=O)C[n+]1ccsc1
O=C(CCC(NC(=O)c1ccccc1)C(=O)O)NCCN1CCS(=O)(=O)CC1
O=S(=O)(CCNc1ccccc1)NCc1ccccc1
CC(C)n1c(=O)n(Cc2ccccc2)c2ccccc21
COC(=O)C=Cc1cc(=O)c(C(=O)OC)co1
Cc1ccccc1Cc1nc(N)nc(-c2ccccc2)n1
COc1ccc(OC)c(-c2nccn2-c2ccccc2)c1
CC(C)CN1CC2(CCN(c3cccnc3)CC2)OC1=O
O=C(Cn1cc2ccsc2n1)N1CCCCC1
CC(C)CS(=O)(=O)NC1=NCCN1
CNC(=O)c1ccc(Nc2nc(N3CCN(S(=O)(=O)c4ccccc4)CC3)ncc2Cl)cc1Cl
CNC(=O)CN(c1ncnc2ccccc12)C1CCN(Cc2ccccc2)CC1
Cc1ccc(-c2ccc(Cl)cc2)cc1CN1CCCC1
N#CCSc1ccc(C(=O)OC2CCCC2)cc1[N+](=O)[O-]
CCN1CCN(C(=O)c2cc3sc(Cl)cc3n2Cc2ccc(C(F)(F)F)cc2)CC1
O=C(CCc1ccccc1)NO
Cc1ccc(OCC(=O)OCC(=O)NCCc2ccc(S(N)(=O)=O)cc2)c(C)c1
CCCCCCCCNC(=O)C(N)Cc1ccc(O)cc1
OC1(c2ccc(Cl)cc2)CCC1
O=S(=O)(NN=C1C(c2c[nH]c3ccccc23)=Nc2ccccc21)c1cc(Cl)cc(Cl)c1
Cc1ncccc1C(=O)N1CC2CN(CCN(C)C3C4CCOC4C34CCCC4)CC2C1
Cc1cc(C(=O)c2ccccc2)c2c(=O)oc3ccc4c(C)cc(=O)oc4c3c2c1C(=O)OC1CC(C)CC(C)C1
O=C(Nc1ccccc1)Nc1ccccc1OC1CCC(CO)C(O)O1
O=C(NCc1ccccc1)C(=O)Nc1nc2c(s1)CCCCC2
CC(O)C(C[N+](=O)[O-])C(=O)O
O=C(NN1CCCCCC1)c1cc2c(Cl)cccc2s1
Nc1nc(CC(c2ccccc2)c2ccccc2)cs1
COc1cc(OCCCN2CC(O)C(O)C2)c2c(=O)n(C(=O)c3ccc(Cl)cc3)ccc2c1
C=CCNc1cc(S(=O)(=O)O)c(N)c2c1C(=O)c1ccccc1C2=O
CCn1ccc2c(O)cc(C(=O)Nc3ccccc3OC)cc21
CC(=O)Nc1cc(Cl)ccc1C(=O)NC1CCN(Cc2cccc(C(F)(F)F)c2)C1
N#CC1=C(OC(=O)NCP(=O)(O)O)NC(=O)SC1c1ccccc1
CCOc1ccccc1-c1nnn[nH]1
CC(C)(C)c1ccc(NC(=O)c2[nH]c3ccc(Cl)cc3c2-c2cccs2)cc1
CCN(CC(=O)NCc1ccc(F)cc1)C(=O)CSCc1ccc(Cl)cc1
Cc1c(C)c(C)c2c(c1C)SC(C)(C)CC2=Nc1cccc(C(F)(F)F)c1
CCC[N+](C)(C)CCNC(=O)c1ccccc1Cl
CC1CNCCN1C
CC(C)=CCCC(C)=CCCC(C)=CCCC1(C)CCc2ccc(C(C)C)c(C)c2O1
Cn1nc(Cc2ccccn2)cc1-c1ccc(Cl)cc1Cl
CCCCC1CCN(Cc2ccc[nH]2)C1=O
C=CCCCCCN1CCCCC1
CCc1cc(O)c(O)c(C(C)C)c1
O=C(OCc1ccccc1)C(Cl)C(Cl)(Cl)Cl
COc1cccc(CCN2C(=O)C(C)(C)CC(C(=O)O)C2c2ccccc2)c1
CC(=O)Nc1ccc(NC(=O)c2ccncc2)cc1
COc1cc(NC(=O)c2cc(C(C)(C)C)on2)nc(OC)n1
CCCN1CCN(C(=O)COc2cccc3ccccc23)CC1C
O=C(NCCc1cccs1)C1CN(Cc2ccc(F)cc2F)C1
COc1cc(N2CCN(CCCOc3cc(C4SC(=O)NC4=O)ccc3Br)CC2)ccc1-c1cnco1
CCCCS(=O)(=O)N(Cc1cccnc1)c1cc(OC)cc2c(C)ccnc12
O=C1C2=C(C(=O)N1c1cccc(C(F)(F)F)c1)c1c(O)cccc1CC2
CC(CNCCc1ccccn1)NC(=O)c1ccccc1
O=C(CNc1ccc(Br)cc1)N1CCCCCC1
CCNC(=O)CNCc1cccnc1
CCN(CC)CCN1C(=O)C=C(C)C(Cc2ccc(C)cc2)(c2ccc(OC)cc2)C1=O
COc1ccccc1C(c1ccc(O)cc1)c1ccc(NC(=O)c2ccc([N+](=O)[O-])cc2)cc1
CC(C)CC(=O)NCCCNC(=O)c1nnsc1C(=O)O
Cc1ccc(OCc2cccc(C(=O)NCCc3ccc(Cl)cc3Cl)n2)cc1
OC1C(c2ccccc2)(c2ccccc2)C2C#CC=CC#CC(c3ccccc3)C(=C2)C1(O)C(F)(F)F
Cc1cccc(COCC2OC3(CCN(Cc4cccnc4)CC3)c3ccccc32)c1
Cc1c(NC(=O)c2cccc(F)c2)c(=O)n(-c2ccccc2)n1CC(=O)NC1CCc2ccccc21
O=C(COC(=O)Cc1ccccc1)Nc1ccccc1Cl
O=C(Nc1ccc(C(=O)O)c(N2CCCCC2)c1)c1ccco1
O=C(NCc1ccccc1)c1sc2cc(S(=O)(=O)N3CCCCC3)ccc2c1Cl
O=C1c2ccccc2CC(O)(C(F)(F)F)c2c1c(-c1ccccc1)nn2-c1ccccc1
O=C(C(c1ccccc1)c1ccccc1)N1CCOCC1
CC(NC(=O)C(CO)CCO)c1ccccc1
O=c1cc(SCC(O)Cn2ccnc2)c2cccc(Br)c2[nH]1
O=C(NCc1ccncc1)C1CC1
CCCCCC(C)CNC(=O)C=C(C)C=CCC(C)CC(CCCC)C(=O)O
CC1(C)CC1(C)C
CCOC(=O)C=CC(=O)O
CC(C)CS(=O)(=O)NN(C(=O)c1ccccc1[N+](=O)[O-])c1cccc2ccccc12
CCC(=Cc1ccc(OCc2cc(Br)c(OC)c(Br)c2)cc1)C(=O)OCC1OC(n2cc(C)c(=O)[nH]c2=O)CC1O
COP(=O)(CCCC(=O)Nc1cccc(C)c1)OC
O=C(NCc1ccccc1)c1ccccc1
COc1cc(C=CC(=O)CCC(C)(C)O)c(OC)c(OC)c1
CC(OCCNc1ccccc1OCC(O)CN(C)C)c1cccc(Cl)c1
CC(=O)N1CCCC1c1nc(-c2cccc(F)c2)no1
O=C(Nc1cccc(C(F)(F)F)c1)c1ccc(Cl)cc1
CCC(NC(=O)Cn1nc(C)c2sc(-c3ccccc3)nc2c1=O)c1cccc(Cl)c1
CC(C)(C)NC(=O)C(O)C(c1ccccc1)n1ccnc1
COC(=O)CCOC(=O)c1ccco1
COc1cc2oc3ccccc3c2cc1OC
C=CC(C=CC1CCCC1)=Nc1cccnc1
Cc1ccc(NC(=O)c2oc3ccc(NS(C)(=O)=O)cc3c2C)cc1
COc1ccc(NC(=O)c2ccccc2SC)cc1
O=C(O)CNC(=O)CCC(=O)N1CCN(Cc2ccccc2)CC1
Cc1cc(N=C=S)nc(C)c1-c1cccc2ccccc12
CCOC(=O)C=Cc1ccccc1OCCN(C)c1ccc(OCC)cc1
CC(=O)NCC(O)COc1ccc([N+](=O)[O-])cc1
CN(C)C(Cc1ccccc1)c1ccccc1
COc1cc(N2CCN(C(=O)C3(c4ccccc4Cl)CCCC3)CC2)nc(-c2ccccc2)n1
CCCCCCCCN1CC(C)OC(C)C1
COC(=O)CC(O)(CCO)C(C)C
CCN(C(=O)Oc1ccccc1)C(C)C1CCCO1
COc1ccc(C(=O)COC(=O)c2c(O)c3cccnc3n(Cc3ccc(F)cc3)c2=O)cc1
O=C(NCC(O)CSc1ccccc1Br)c1ccccc1
O=C(C1CCN(Cc2ccco2)CC1)N1CCOCC1
Cc1ccc(S(=O)(=O)n2c3c([nH]c2=S)CCCC3)cc1Cl
O=C(O)C=C=C(CC(=O)O)c1ccc([N+](=O)[O-])cc1
COc1cc(C2c3cc4c(cc3C=C(c3cccc(C)c3)C2c2cccc(Cl)c2)OCO4)ccc1O
CC(=O)Nc1nn2c(-c3cccc(C(C)(C)C)c3)c(-c3ccncc3)nc2s1
COc1cc2nc[nH]c2cc1[N+](=O)[O-]
O=C(O)CNC(=O)c1ccc(-c2ncc[nH]2)cc1
O=C(NC(Cc1ccccc1)C(=O)O)c1ccccc1
Cc1ccccc1C(=O)NC1C(NC(=O)C(Cc2ccc(O)cc2)NC(=O)OC(C)(C)C)C=C(C(=O)O)OC1C(O)C(O)CO
COCCN(Cc1ccc(F)cc1)C(=O)c1ccc(S(=O)(=O)N2CCOCC2)cc1
CCCCCCCCCCCCCCCC(=O)OCC(O)COP(=O)(O)OCC(N)C(=O)O
c1ccc(CCCCCCCn2nnc(-c3cc4ccccc4o3)n2)cc1
CCOC(=O)CCn1nc(C)nc1C
CCOc1ccc(NC(=S)OCCOC(C)C)cc1
COc1cc(-c2cc(Nc3ccccc3)n[nH]2)cc(OC)c1OC
CCCOC(=S)c1c[nH]c2ccccc12
CC(C)OC(=O)CN(CCC1=CCCCC1)C(=O)c1ccccc1
C=C(C(=O)c1ccc(OC)cc1)c1c(C)[nH]c2ccccc12
COC(=O)c1ccc(NCc2ccc(F)cc2)cc1
COc1ccccc1S(=O)(=O)n1cc(COc2ccc(Cl)cc2)c2ccccc21
CCS(=O)(=O)c1sc2ccccc2c1C(=O)Nc1nc(-c2ccccc2F)cs1
N#CCNC(=O)c1ccccc1Br
CC(C)C(=O)Nc1nnc(CCCCc2nnc(NC(=O)Cc3ccc(F)cc3)s2)s1
CC(O)c1nnc(C2CCNCC2)[nH]1
O=C(CCCc1ccccc1)N1CCC(c2ccccc2)C1
CN1CCC(NC(=O)c2ccc(-c3ccsc3)cc2)CC1C(F)(F)F
COc1c(O)c(NC(=O)C(=O)NCC(C)O)c(OC)c(Cl)c1Cl
COc1ccc(C2CCN(C(=O)C3CCOCC3)CC2)cc1OC
Oc1c(F)cc(-c2nc3cc(OCCCOc4ccc(C5=NCCN5)cc4)ccc3[nH]2)cc1F
CCS(=O)(=O)c1nc2c(-c3cc(OC)c(OC)c(OC)c3)cnc(-c3ccccc3)c2[nH]1
CC(C)(C)CNC(=O)C1CCCN(S(C)(=O)=O)C1
Cc1ccc(-c2[nH]c(-c3ccc(NC(=O)Nc4ccc(C(F)(F)F)cc4)cc3)nc2-c2ccncn2)cc1
COc1ccc(NC(=O)C(C)n2cccn2)cc1S(=O)(=O)N1CCOCC1
O=C(Cc1ccccc1)Nc1ccccc1
O=C(NCc1ccco1)c1ccc(OC(F)F)cc1
O=C(O)COC(=O)C=Cc1ccc(CN(C2CC2)C2CC2)o1
CC(C)(CC(=O)O)CN(CC(=O)NC1CCCCCC1)CC(=O)c1cccc(C(C)(C)C)c1
COc1ccccc1S(=O)(=O)NC(=O)c1ccco1
NS(=O)(=O)c1ccc(NS(=O)(=O)c2ccc(F)c(F)c2F)cc1
O=C(CCn1cnnn1)NN=Cc1ccccc1Cl
O=C(c1ccc(-c2cccc(O)c2)s1)N1CCCCC1
C=CC(CC)CO
CC(C)CCCC(C)C(=O)O
CC(C)C(Oc1ccccc1)c1cc2c(ccc3oc(-c4ccccc4)nc32)oc1=O
CC(C)Nc1cc(=O)c(=O)c(=O)c1=O
O=C(Cn1cccc2nc(-c3cccs3)nc1-2)N1CCN(c2ccccn2)CC1
CCC(CC)C(=O)NCCc1ccccc1F
CCC(C(=O)O)C1Cc2cc(OC)cc(OC)c2C1
CN(C)CCC(=O)NC(c1ccccc1)c1ccccc1
O=C(O)Cc1cn(Cc2ccccc2-c2ccccc2)c2ccccc12
CN(CP(=O)(O)O)S(=O)(=O)c1cccc2ccccc12
O=Cc1ccc(OCC(=O)N2CCCCC2)cc1
CS(=O)(=O)N1CCCC2(CN(Cc3ccc(Cl)c(Cl)c3)CC2Cc2ccccn2)C1
Cc1cccc(COc2ccc(Cl)cc2C(=O)c2ccc(F)cc2)c1
COCC(=O)NC(CC(=O)O)C(=O)NC(CO)C(=O)NC(CC(C)C)C(=O)c1nccs1
FC(F)(F)c1ccc(-c2ccccc2)cc1
COc1ccccc1S(=O)(=O)Nc1ccc(CC(N)C(=O)O)cc1
COC(=O)NC1=C(C)C=NC(C)C1O
NC(=O)CCN(Cc1ccccc1)S(=O)(=O)c1ccccc1
COc1ccccc1-c1n[nH]c(=S)o1
N#CCC(=O)NCc1ccccc1
CC(C)(C)OC(=O)CCC(O)C[N+](C)(C)C
CCOC(=O)CC(NC(=O)c1ccc(C)cc1)c1ccc([N+](=O)[O-])cc1
O=C1C(=Cc2ccccc2)COc2c(Br)cc(Br)cc21
C=CCN1CC2CC(OCc3ccccc3)C(OCC)C2C1
CCCCNC(=O)c1nnc(-c2cccnc2)o1
COc1cc(CC(=O)NCc2ccccc2O)ccc1OCc1ccccc1
C=C(OC(=O)C=Cc1cccc(O)c1)C(O)CO
CC(C)CCCC1OC(CCCCCCCCC(=O)O)CC(c2ccc(Cl)cc2)O1
NC(=O)C(Cc1ccc(-n2cnnc2)cc1)c1ccccc1
CC(C(=O)Nc1nc2c(C(F)(F)F)cccc2[nH]1)N1CCCCC1
O=C(NCC1CC1)C1CCCN1C(CCc1ccccc1)C(=O)Nc1ccc2c(c1)OCO2
COc1ccccc1OCc1nc2cccc(OCc3ccccc3)c2o1
c1ccc(-n2c(SCc3nc4ccccc4s3)nnc2-c2ccc3ccccc3c2)cc1
CC(CC(=O)O)N1CC(=O)NC(=O)C1CCl
CCC(C)NC(=O)c1c(C)[nH]c(C=C2C(=O)Nc3ccc(Cl)cc32)c1C
COC(=O)Cc1ccccc1O
CC(C)(C)OC(=O)NCCC(c1ccccc1)(c1ccccc1)c1ccccc1
CCC1C(=O)N(C)CCN1C(=O)c1ccc(C)cc1C
O=C(Cc1ccc(C(F)(F)F)cc1)Nc1ccc(Br)cc1F
COC(=O)c1cc(O)ccc1C=Cc1ccco1
COC(=O)Cc1ccc2c(c1)C(O)C(O)C1(O2)Oc2cc(O)cc(O)c2C1C
CCN(CCCCCCCCCc1cn(Cc2ccc(C(=O)NC(CCC(=O)NC)C(=O)OC)c(F)c2)nn1)Cc1ccc(OC)cc1
O=C(Nc1ccccc1)c1ccccc1
CCOc1ccc(N(Cc2cccc(F)c2)Cc2ccc(F)cc2Cl)cc1
CCC(C)CC(=O)NCc1c(F)cccc1Cl
N=C(Nc1ccccc1)Nc1nnnn1CC(F)(F)F
O=C(c1ccoc1)N1CCN(c2ccccn2)CC1
O=C(Nc1ccc(Cl)cc1)NC1CCN(C2CCCC2)CC1
O=C(O)Cc1c(O)c(O)cc(O)c1O
CC(N)CN(C)S(=O)(=O)c1cccc2cc(F)cnc12
CCn1cc(C(=O)NCc2ccc(F)cc2)c(=O)c2cc(F)c(F)cc21
COc1ccc(OC)c2c1CCN(C(=O)c1ccc(CN3CCCC3=O)cc1F)C2C(=O)O
CCCCNc1cc(-c2ccccc2)nc2cc(C)nn12
COc1cc(CNC(=NC2CCCCC2)Nc2cccc3ccccc23)cc(OC)c1OC
O=C(NC(=S)NCC1CCCO1)c1ccc(F)c(F)c1
NS(=O)(=O)c1ccc(-c2sc3nc4ccccc4c(=O)n3c2C(=O)N2CCCC2CO)cc1
CC(C)OCC(=O)N1CCN(C)CC1
CCCCCn1c(C)c(C)c(C(=O)c2ccccc2)c1C
CC(C)CS(=O)(=O)c1ccccc1[N+](=O)[O-]
C=CC(CO)NC(=O)OCCCc1ccccc1
COc1ccccc1C(=O)CN1C(=O)N(CC(=O)Nc2ccc(C)c(C)c2)N=C(C2CCCCC2)c2ccccc21
COc1ccc(C2CC(=O)Nc3c2ccc(C(=O)O)c3CN2CCN(Cc3ccc(O)cc3)CC2)c2ccccc12
COc1cc(C2Oc3cc(O)ccc3OC2c2ccc(Cl)cc2)cc(OC)c1OC
Cc1cc(C(=O)N(Cc2ccccc2F)C(C)C)cc2c1OC(C)C2(C)C
CCOC(=O)c1sc(NC(=O)c2ccccc2C(=O)O)c(C#N)c1C
O=C(CCl)Nc1ccccc1
CC(=O)NC(CC(=O)O)C(=O)NC(CO)C(=O)O
Cc1ccc(NC(=S)NC(=O)c2ccco2)cc1
CCCc1ccc(-c2nnc(-c3ccccc3C(=O)O)o2)c(CN2CCN(C)CC2)c1
CCOc1ccc(-c2ccc(SCC(=O)O)nn2)cc1OCC
COc1ccc(CC2NC(=O)N(CN(Cc3ccccc3)Cc3ccc(OC)c(OC)c3)C2=O)cc1
Cc1ccc(S(=O)(=O)NC(=O)NCCc2c(-c3ccc(Cl)cc3)[nH]c3ccc(Br)cc23)cc1C
O=C(NC(=S)N1CCN(c2ccccc2)CC1)c1ccc(Cl)cc1
NC(O)COc1ccccc1
COC(=O)CCn1c(=O)n(C)c(=O)n(CCc2ccc(Cl)cc2)c1=O
CC12CCC3Cc4ccc(O)c(O)c4C(O)C3C1CCC2O
COC(=O)CCC(=O)NC(CC(=O)OCc1ccccc1)C(=O)OCc1ccccc1
CN(c1ccccc1)c1ccc(-c2ccccc2)cc1
CCCCCCCCCC(=O)OC(C)(C)C
CC1(C)CCC(C)(C)C1
COc1c(N(C)C(=O)c2ccc(CC(C)C)s2)cc(OC)c2c1cc(C(=O)N(C)CC(O)c1cccs1)c(=O)n2C
CN(C)C(=O)c1ccc(I)cc1O
C[N+]1(Cc2ccccc2)CCCC(OC(=O)C(O)(c2ccccc2)c2ccccc2)C1
COc1cccc(-c2cc(C(O)CNC3C4CCC(C4)C3CO)cc(NCC3CC3)n2)c1
CN(C)C(=O)COC(=O)c1ccc(NC(=O)c2cccnc2O)cc1
COc1ccc(C2CC(c3cccc(OC)c3)n3nc(NCCc4ccccc4)c(C(N)=O)c3N2)cc1
c1csc(C2Nc3ccccc3N3OCCC23)c1
CN(C(=O)c1ccccc1)C1CCN(Cc2ccccc2)CC1
COc1ccc(CC(CN)C(=O)Nn2c(-c3ccccc3)nc3ccccc3c2=O)cc1
COc1ccc(CCc2ccc(O)c(C=O)c2)cc1
CC(c1ccc(-c2cncc(CN3CCCCC3)c2)cc1)N1CCOCC1
Cc1cc(Br)cc(C(=O)Nc2nc3ccccc3s2)c1
CC(C)(CC(C)(C)C(=O)O)Sc1ccccc1
O=C(O)COc1ccccc1
CC(C)N(C)C(=O)c1cc(S(=O)(=O)N2CCOCC2)ccc1N1CCOCC1
Cc1ccc(C(=O)NC(=S)Nc2cccc(S(=O)(=O)N3CCN(c4ccc(C(F)(F)F)cn4)CC3)c2)cc1
O=S(=O)(NCCCNCc1ccccc1)C(F)(F)F
N#CC(N)CO
Cc1ccc(NC(=O)COc2ccccc2)cc1
CCOC(=O)C(N)CC(=O)NC(CC(C)C)C(=O)OCC
CC(=O)N(CC=Cc1c(O)cc(O)cc1O)CC(N)=O
CC(=O)OCC1OC(n2ccc3c(Nc4cccc(C#N)c4)ncnc32)C(OC(C)=O)C1OC(C)=O
O=C(Nc1ccc(Cl)cc1)c1nncn1CCOc1ccccc1
CN(C)C(N)CC1CCCCC1
O=Cc1cc2nnc(-c3ccc(F)cc3)n2nc1N1CCc2ccccc2C1
COC(=O)c1cnc(N2CCOC(CNC(=O)c3ccc(C)cc3)C2)c(Cl)c1
CC=NCC1CC1
COc1cccc(NS(C)(=O)=O)c1
N#Cc1cccc(NC(=O)CNC(=O)C(c2ccccc2)c2ccccc2)c1
N#CCCC(Cc1ccccc1)NC(=O)N1CCOCC1
CN(CC(=O)NCc1ccccc1)S(=O)(=O)c1ccccc1
COC(=O)C1(O)CCCCC1C(=O)OCC1OC(n2ccc(=O)[nH]c2=O)C(O)C1O
O=P(O)(O)C(Cc1cccnc1)P(=O)(O)O
O=C(NCCc1c[nH]c2ccccc12)C1CCC1
CC(C)=CC(=O)OCC(=O)Nc1ccccc1Cl
C#CCOc1cccc(CCn2ccnc2)c1
CC(C=CC(=O)O)=CCCC(C)=CCCC(C)=CCCC(C)=CCc1ccccc1
COC1=CC(c2ccc(OCc3ccccc3)cc2)=NC1=C(O)c1ccco1
Cc1cc(C=CC(=O)O)cc(C)c1OCCCCCCCC(=O)O
CC(C)(CNC(=O)c1ccccc1F)C(=O)O
CN(Cc1nc(C2CCOC2)no1)C1CCOCC1
Cc1cnc2ccc(=O)n(CC(=O)N3CCN(c4ccccc4)CC3)c2c1
O=C(NC1CCCCC1)OCc1c(F)cccc1F
Cc1ccc(NC(=S)N2N=C(c3ccccc3)CC2c2ccccc2)cc1
COc1ccccc1-n1c(N)nc2cc[nH]c(=O)c21
O=C(Nc1ccc([N+](=O)[O-])cc1Cl)NC1CCCC1
O=C(NNC(=O)c1ccc(F)cc1)c1ccccc1
O=C(NCC(O)CO)Nc1cccnc1
CN(C)C(=O)CCCc1cn(Cc2ccc(OCc3ccccc3)cc2)c2ccc(Br)cc12
O=C(O)c1ccc(NC(=O)c2ccco2)cc1
CCCCCC=CCCCCCCCC(=O)c1nn[nH]n1
COc1ccc(CC(=O)O)cc1S(=O)(=O)N1CCCCCC1
CN=C(N)N(C)Cc1ccc(Br)cc1
CCC(=O)Nc1c(C)cnc2c(OC)cccc12
COC(=O)c1cccc2ccccc12
COc1ccc(NC(=O)C(=NO)N2CCOCC2)c(OC)c1
NC(CCS(=O)(=O)O)C(=O)OCC1CC1c1c(Cl)cccc1Cl
COc1ccc(NC(=O)Nc2cccs2)cc1Cl
COc1ccc(C(=O)Nc2sc3c(c2C(N)=O)CCCC3)cc1OCCN1CCCCC1
O=C(CN1CCN(Cc2ccccc2)CC1)Nc1ccc([N+](=O)[O-])cc1
S=C(NCc1ccc(Cl)cc1)NC1CCCCC1
Cc1ccc(CCc2nnnn2Cc2ccc([N+](=O)[O-])cc2)cc1C
CN(C)CCCNC(=O)c1cccc(NC(=O)c2ccccc2)c1
O=C(NCc1ccc(Cl)cc1)c1cccs1
CCCc1cccc(OC(C)C(=O)NC(Cc2c[nH]c3ccccc23)C(=O)NC(CC(C)C)C(=O)NC(CCC(=O)O)C(=O)O)c1
CN1C(=O)c2c(nc(CC3CCCCC3)n2Cc2cccc(O)c2)N2C1=NC1CCCC12
CC(O)(c1ccc(S(=O)(=O)Cc2ccc(Cl)cc2)cc1)C(F)(F)F
COc1ccc(CN2CCC(NC(=O)N(Cc3ccc([N+](=O)[O-])cc3)Cc3ccccc3OC)C2)cc1
O=C(Cc1ccc(Cl)cc1)NS(=O)(=O)c1ccccc1
COc1ccc(NC(=O)CN2CC(c3nc(C4CC4)no3)CC2=O)cc1Cl
O=C(NN=CC=Cc1cc2ccccc2o1)c1ccccc1
c1ccc(-c2cnc3nc(-c4ccccc4)oc3c2)cc1
CCCCc1ccc(CC2N=C(N)NNC2=O)cc1
O=C(CC(CO)c1ccccc1)N1CCCCC1
NC(=O)CCNC(=O)c1ccccc1
CC1CN(CCC(=O)Nc2cccc(Br)c2)CCC1c1ccc(Br)cc1
S=C(NCCc1ccccc1)N1CCCN(c2ccccn2)CC1
CCCS(=O)(=O)NC1c2cccc(Cl)c2CC1O
O=C(O)CN(c1ccccc1)S(=O)(=O)c1ccccc1
CC(N)CCCNc1nc2ccccc2nc1-c1ccccc1
CC(C)NC(=O)c1ccc2c(c1)CCCN2C(=O)c1cccc(F)c1
O=c1c2c(nc(-c3ccccc3)n2Cc2ccccc2)c(S)nn1Cc1ccc(Br)cc1
O=C(Nc1ccccc1Cl)c1ccccc1O
N#CC(NC(=O)CCc1ccccc1)c1ccccc1
O=C(O)c1ccc(C(=Cc2ccc(O)cc2)Cc2ccccc2)cc1
Cc1onc(-c2ccccc2)c1C(=O)N1CCN(c2ccncc2)CC1
CC(O)C1CN(Cc2ccc(C(F)(F)F)cc2)C1
C=C(CC)C1CCOCC1
CN(C)C(=O)CNC(=O)NCc1cccs1
CCN1CCN(CC(c2ccccc2)c2nnnn2-c2ccccc2)CC1
O=C(Nc1cccc(CN2CCC3(CC2)OCCO3)c1)c1cc2c(F)cccc2[nH]1
N#CCC(=O)N1CC(O)CC1c1cccc(Cl)c1
O=C(O)CC1CCC(N(Cc2ccncc2)S(=O)(=O)c2ccc(Cl)cc2)CC1
COc1ccc(-c2nccc(N3CCN(C(=O)c4ccc(C(F)(F)F)cc4)CC3)n2)cc1
CCC(CC)N(c1ccc(O)cc1)S(=O)(=O)c1ccc(C(=O)O)cc1
O=C(CSc1nnc(-c2cccs2)o1)NCc1ccco1
CC(Oc1ccccc1Oc1ccccc1)C(=O)NCc1ccc2c(c1)OCO2
O=S(=O)(NCC(F)(F)F)c1cccc(Cl)c1
CC(=O)NCCCCCCC(C)C
CCOC(=O)N1CCOc2ccc(OC)cc21
Cc1ccc(-c2ccc(CC(NC(=O)C3CCCN3C(=O)CC(N)Cc3cc(F)c(F)cc3F)C(=O)O)cc2)cc1
CC(=O)CCC(O)CC1(C)CCC2(C)C(C)=CC(=O)CC2C1
CC(C)NCC(O)C(Cc1ccccc1)NC(=O)OC(C)(C)C
O=C(Cc1cccc(Cl)c1)Nc1cccc(CN2CCN(CC3CCCCC3)CCC2=O)c1
CCOC(=O)C1CCCN(Cc2cccc(C(C)=O)c2)C1
CC(=O)NC1CN(Cc2ccccn2)C2COCC12
COC(=O)CC(NC(=O)OCC1(CSc2scnc2NC(C)=O)CCCC1)C(=O)O
O=C(CNC(=O)Nc1ccccc1)NN=Cc1cccs1
CCOC(=O)CN=C(S)Nc1ccc(OC)cc1
CCOC(=O)CCCCNC(=O)c1cc(-c2ccccc2OC)on1
Oc1ccccc1NCCc1ccccc1
Cc1cccc(Cc2ccc(C(=O)Nc3ccc(C)cc3C)o2)c1
COCCC(=O)NC(c1ccccc1Cl)C1C(C)C2(CCCC3(C2)C(=O)CC(C)(C)C3O)CC2(CC(C)(C)CCC2O)C1(C)C
CC(C)Oc1ccc(CN2C(=O)Cc3cnn(C)c3-c3ccccc32)cc1
O=C(O)CCCc1ccccc1
CC(CNS(=O)(=O)c1ccccc1)c1cccc2cccnc12
CN(C)S(=O)(=O)N1CCC(C(=O)NC2CCN(Cc3ccc(Cl)cc3)CC2)CC1
O=C(Nc1cccc(C(F)(F)F)c1)C1CCCN(Cc2cc(=O)c3ccccc3[nH]2)C1
O=c1c2ccccc2c(Cc2ccc(C(F)(F)F)cc2)nn1CCN1CCCC1
COC(=O)CC(N)C(=O)OC
O=C1COc2cc(O)c(C(=O)O)c(O)c2N1
CC(=O)Nc1ccc(S(=O)(=O)NCc2cc3c(cc2Cl)OCO3)cc1
Cc1ccc2c(c1)[n+]([O-])nc(N)[n+]2[O-]
COc1ccc(F)c(C(=O)NCc2nc3ccccc3n2C)c1F
Cc1cc(C)cc(S(=O)(=O)O)c1
CC(=NNC(=O)c1ccccc1Br)c1ccc([N+](=O)[O-])o1
CN1CCCC(C(=O)Oc2ccc3ccccc3c2)C1
O=C(O)c1ccccc1
O=C(NC(CO)C(=O)NCc1ccc(Cl)c(Cl)c1)c1ccc(-c2nnc(CCc3ccc(Cl)cc3)[nH]2)cc1
[N-]=[N+]=NCc1ccccc1
N=c1c2sc(-c3ccccc3)nc2ncn1C1CC(O)C(CO)O1
COc1ccc(CNC(=O)CCNC(=O)C=Cc2ccc(OC)c(OC)c2)cc1
O=C(CN1c2ccccc2Sc2ccccc21)c1ccc(F)cc1
CC(=O)CN1CCN(Nc2cccc(C#N)c2)C1=O
O=C(C1=NN(c2ccccc2)CC1CO)N1Cc2cccnc2C1
CN(C)C1CCC(Nc2nc(O)cc(-c3ccccc3)n2)CC1
O=C(NCc1nnc2n1CCCC2)Nc1ccc(C(=O)Nc2cccc(Cl)c2Cl)cc1
CS(=O)(=O)N1CCC(C(=O)NCc2cscn2)CC1
COCCNC(=O)NC1CCCCC1
CS(=O)(=O)N(CCC#N)CC(O)c1ccccc1
COc1cc(S(=O)(=O)N2CCC(CO)C2)ccc1F
CNC(=O)C(Cc1ccccc1)OC(C)=O
CCNC(=S)N1CCCC1c1ccc(C)cc1
COC(=O)c1ccccc1S(=O)(=O)NCCc1ccccn1
O=C(O)c1ccccc1
CC(=NNC(=O)CSc1ccccc1)c1ccco1
O=C(CCC(=O)OCc1ccccc1)NO
COC(c1ccc(Cl)cc1)C1(O)CCCCC1
NCCc1ccc(Oc2cccnc2)cc1
O=C(Nc1ccc(Cl)c(Cl)c1)N1CCN(c2ccc(Br)cc2F)CC1
CC(=O)Nc1cc(=O)c2c(N)ccc(Oc3ccccc3)c2o1
CC(C)CNC(=O)C(C)NC(=O)COc1cccc(OCc2ccccc2)c1
CC(C)(CNC(=S)NC1CCCCCC1)c1ccccc1
CCc1nnc(C2CCCN2C(=O)CCC(=O)NCc2cccs2)s1
O=C(NCc1cnn(-c2ccccc2)c1)c1cc2c(n(Cc3ccco3)c1=O)CCCCCC2
COc1cccc(C(=O)NCC2CCc3ccc4ccccc4c3O2)c1
CCOC(=O)C1CCCN1c1ccc(Br)cc1
COc1c(F)ccc(C(=O)NC(C)c2ccccc2)c1F
CC(C)CS(=O)(=O)N1CC2CC2C1C(=O)NCc1cccc(F)c1F
CS(=O)(=O)CC(=O)c1ccccc1Br
NCCCNc1c(Cl)cccc1S(N)(=O)=O
COC(=O)c1ccc(NC(=O)CCn2c(=O)c3ccccc3n3nncc23)cc1
O=C(CSc1nnc2ccccn12)N1CCOCC1
O=C(CCc1ccccc1)NN=C1CCCCCC1
CCCN1CCN(Cc2ccccc2)CC1
CC(C=CC(=O)O)=CC(=O)O
CCOC(=O)C(=C(Oc1ccccc1)C(F)(F)F)c1ccccc1OC
COC(=O)C1CCN(CCCOc2ccccc2C(=O)NCc2ccccc2)CC1
Cc1cc(C(=O)N(C)C)n[nH]1
O=C1CN(C(=O)COC(=O)Cc2c(F)cccc2Cl)c2ccccc2N1
CC(C)C(N)C(=O)Nc1ccc(C(=O)NC(CC(=O)O)c2ccccc2Cl)cc1OCc1ccc(Cl)cc1
O=C(NCC(O)C(F)(F)F)c1ccon1
CC(C)CNC(=O)c1cccc(NC(=O)c2cccc(-c3cccc(NCc4ccccc4)n3)n2)c1
C=CCOCCCNc1ccc(N)nc1
O=C(NCc1cccnc1)C(=O)Nc1ccccc1
O=C1NC2(CCCCCC2)C(=O)N1c1ccc(F)cc1
O=C(COc1cccc(CN2CCCC2)c1)NCc1ccco1
Cc1cnccc1NCc1ccc(-c2ccc(Oc3ccccc3)cc2)cc1
CC(=O)Nc1cc(S(=O)(=O)N2CCOCC2)ccc1NC(C)c1ccccc1
CC12CCC(=O)C=C1CCC1C2CCC2(C)C3CC4(CC(CC(=O)O)C3(C)CCC12C)C(C)(O)CCC(CCc1ccccc1)C4(C1=C(CCCC(=O)O)C(=O)NC1=O)c1ccccc1
N#Cc1c(-c2ccccc2)[n+]([O-])c2ccc(C(F)(F)F)cc2[n+]1[O-]
O=C(NC1CCCCC1)c1cc2c([nH]c1=O)CCC2
CNCc1ccc(CNCCCNc2ccnc3cc(Cl)ccc23)cc1
Cc1cc(N(Cc2noc(C)n2)C2CC2)n2nc(C)c(-c3ccccc3)c2n1
O=C(CSc1nc2ccc(F)cc2s1)NCC1CCCO1
CCOC(=O)N1CCN(C(Cn2nnc3ccccc32)C(N)=O)CC1
CN1CCN(c2ccc(F)cc2)C(=O)C1
O=C(Cc1ccccc1)NCc1ccccc1
COc1ccc2c(CC(=O)NCc3ccc(C)o3)coc2c1
C=CCN1CCN(C(C)=O)CC1
O=[N+]([O-])c1csc2c(NCCO)n3c(nc4ccccc43)nc12
NC(Cc1ccc(OP(=O)(O)O)cc1)C(=O)NC(CS)C(=O)NCc1ccccc1
CCOC(=O)NC(C(F)(F)F)(C(F)(F)F)C(F)(F)F
O=C(Cc1ccccc1)Nn1cnnc1
CCN(CC)S(=O)(=O)c1ccccc1[N+](=O)[O-]
COC(=O)Cn1cnc2ccccc2c1=O
CC(C)=NNc1cc(=O)c2cccc(C)c2o1
C=CC(=O)NCc1ccc(Cl)cc1
COc1ccc(S(=O)(=O)N(C)CC(=O)Nc2nc(-c3ccccc3)cs2)cc1
COc1ccccc1-c1cnc(C)nc1NCc1ccccn1
COc1cccc(-n2cc(S(=O)(=O)C(C)C)c(=O)c3ccccc32)c1
COc1ccccc1N1CCN(CCCC(=O)Nc2cccc([N+](=O)[O-])c2)CC1
Nc1nnc(SCc2ccccc2)s1
CC(C)CC(=O)OCC1(CO)Cc2ccccc2C(=O)O1
O=C(Cc1ccccc1)OCC(=O)c1cccc2c1OCO2
COc1ccc(C(=O)CCC(=O)Nc2ccc(S(=O)(=O)N3CCCCC3)cc2)cc1
CSc1nc(NC(C)c2ccc(S(=O)(=O)NCc3ccco3)cc2)c2c3c(sc2n1)COC(C)(C)C3
CNc1ncc(C(=O)NCc2cn3ccsc3n2)cn1
NC(Cc1ccccc1)C(=O)OCC(=O)c1ccccc1
O=C(NCc1ccco1)Nc1cccc2ncccc12
CCc1c(C(=O)NCCN(CC)CC)c2ccc(OC)cc2n1Cc1ccc(OC)cc1
C=CCC(c1ccccc1)N1CCCC1
CC(=O)c1ccc(C(=O)O)c(Cl)c1
Cc1ccccc1-n1nnnc1-c1ccccc1
O=C(CCS(=O)(=O)c1ccccc1)Oc1cc([N+](=O)[O-])ccc1[N+](=O)[O-]
Cc1ccccc1NC(=O)CC(c1ccccc1)c1ccccc1
CCc1ccc(CC(=O)NCCc2csc(-c3cccc(C)c3)n2)cc1
COc1ccc(NC(=O)Cc2cccs2)cc1
CC(C)(C)C1(OS(N)(=O)=O)SCCCS1
CCCC(=O)NC(C(=O)N1Cc2ccccc2CC1C(=O)Nc1ccc(Cl)cn1)C1CCC(C)CC1
COc1ccc(N2CCC(Nc3ncccc3C)C2=O)cc1
S=C(Nc1ccccc1)N(c1ccccc1)c1ccccn1
COC1=C(c2ccc3c(c2)OCO3)C(=NO)CC1
CN(C(=NS(=O)(=O)c1ccc(Cl)cc1)N1CCCCC1)c1ccccc1
COC(=O)Nc1ccccc1S(N)(=O)=O
Cc1ccccc1-c1ccc(C=C2SC(=O)N(Cc3ccc(Cl)cc3)C2=O)cc1
O=C(Cc1ccccc1NC(=O)c1cccc([N+](=O)[O-])c1)NCc1cccnc1
CC(=O)CSc1nnc(-c2ccco2)o1
CC1CCCN(c2ccc(OCC(=O)NCc3ccc(Cl)nc3)nc2)C1
CC(C)Cc1ccccc1OCC(=O)NC(=S)Nc1ccccc1
CC(=O)NCCC(C)(C)N
COC(=O)C(C)NCC=C(C)C
CC1(CC(O)CNC2CCc3ccccc32)CCCc2cc(Cl)ccc21
CCC(C)c1nccc(NC(=O)c2cccnc2)n1
N#Cc1cccc(-c2csc(Nc3ccc(N4CCOCC4)c(F)c3)n2)c1
COc1cccc(C2CC(c3ccco3)=NN2c2ccccc2)c1
FC(F)(F)CN1CCN(C(=S)Nc2cccnc2)CC1
CC(Sc1ncccn1)C(=O)O
O=C(Cc1ccccc1)N1CCn2ccnc2C1
COCCc1nn[nH]n1
Cc1cccc(C(=O)NCC2CCCO2)c1O
CCC(=O)N(C1CCCCC1)C1CC(C(=O)NCc2ccccc2)N(C)C1
CCC(C)(C)O
CC(C)CCn1c(Cc2cc(-c3ccccc3Cl)[nH]n2)n[nH]c1=O
SCCc1nc(N2CCCCC2)nc(N2CCOCC2)n1
O=c1[nH]c2ccc(-c3ccc(-n4ccnc4)cc3)cc2[nH]1
Clc1cccc(-c2cn3nc(-n4cccc4)sc3n2)c1
CC(C)(C)OC(=O)NC(CC(N)=O)C(=O)O
CCCC(=O)NCCOc1c(Cl)ccc(Cl)c1Cl
COC(=O)CC(c1ccccc1)C(O)CCc1ccccc1
O=C(O)CCNc1ccccc1
Cc1cc(O)cc(C)c1CC(CC(C)(C)CC(=O)NCCCN1CCOCC1)C(=O)NC1CCCc2ccccc21
NC(N)=NC(=O)C1(c2ccc(F)cc2)CC1
Cn1c(CN2C(=O)CSc3ccccc32)nc2cc(Oc3ccc(F)cc3)ccc21
O=C(COC(=O)Cc1ccccc1)NC1CCS(=O)(=O)C1
NC(=O)CC1CC1C(N)Cc1ccc(-c2ccccc2OC(F)(F)F)cc1
CC(=O)NC(CC(=O)NC(C(=O)NC(Cc1ccccc1)C(=O)OC(C)(C)C)C(C)C)c1ccccc1
O=C(Nc1ccccc1)C(=O)NC1CCCCC1
CC1(C)CC(=O)N(CCN2CCN(C3CCCc4ccccc43)CC2)C1=O
O=C(C1CC1)N1CCCC1
CC(Sc1ccccc1)c1ccc(F)cc1F
O=C(NCC(O)CO)c1ccc(C(=O)NCC2(N3CCOCC3)CCCCC2)cc1
O=C(NC(=O)C(=O)NCc1cccnc1)NC1CCN(C(=O)C2CCC2)CC1
COc1c(Cl)cc(Cl)c(C)c1C
CN(C)C(=O)N1CCC2(CC1)CCN(c1cc(C(F)(F)F)ccn1)CC2
COC(=O)c1ccccc1C(CC(=O)O)NC(=O)CCC(=O)Nc1cccc(OC)c1
CCCC(C(=O)OCC(=O)c1ccc(O)c(O)c1)c1ccccc1
CCC(CC)N1CC(C(=O)NC2CCN(C)CC2)CC1=O
O=C(COC(=O)c1cccnc1)Nc1nc2ccccc2o1
CC(C)C1CN(Cc2ccccc2)CC1NS(=O)(=O)CC1CC1
CCOC(=O)C(NC(=O)COc1ccccc1)C(C)C
CN(C)C(C)(C)C=NOCc1ccccc1
COC(=O)c1ccc(C(=O)NN=C(C)c2ccccc2)cc1
CCCn1c(Sc2ccc(C(F)(F)F)cc2NC(=O)c2ccccc2)nnc1-c1cccnc1
Cc1nnc(Sc2cc(NC(=O)c3cccc(S(=O)(=O)NC4=NCCC4)c3)ccc2F)c2nn(-c3ccccc3)c(C)c12
CN(C)C(=O)Oc1ccccc1
CCCCOC(=O)CCC(=O)NN=Cc1ccc(C)cc1
Cc1cc2nc(SCC(=O)Nc3cccs3)n(Cc3ccccc3)c2cc1C
CS(=O)(=O)N(CC(=O)NCc1ccco1)c1ccccc1Cl
Cc1ccccc1NC(=O)c1ccc(COc2c(Cl)cccc2Cl)o1
OC(=S)Nc1ccc(Cl)cc1
Cc1cccc(S(=O)(=O)N2CCCC(CCc3cccnc3)C2)c1
CCOc1ccc(NC(=O)c2ccc(Cl)cc2)cc1
CC(C)NC(=S)NCC1CCCO1
OC(CCCN(Cc1ccccc1)C(=S)Nc1ccccc1)c1ccccc1
N#Cc1ccccc1Nc1ccnc2cc(Cl)ccc12
CCCCCCNC(=S)Nc1cccc(C(F)(F)F)c1
CC(C)C#Cc1ccc(NC(=O)NC(C)(C)CO)c(F)c1
O=Cc1c(Cl)c(Cl)cc(C(F)(F)F)c1Cl
CC(C)c1nc(-c2ccc(N3CCc4ncccc4C3)cc2)c[nH]1
CC(Cc1ccccc1)NC=C[N+](=O)[O-]
NC(CC(=O)N1CCCCC1)C(=O)c1cccc(Cl)c1
Cc1ccc(NC(=O)CSCC(=O)NCC2CCCO2)cc1
COc1ccccc1CCNC(=O)CC(c1ccc([N+](=O)[O-])cc1)S(=O)(=O)c1ccccc1
COC(=O)CN1C(=O)NC(Cc2cccc(C(F)(F)F)c2)C1=O
CN(C)C1CCS(=O)(=O)C1
CC(=O)Nc1cc(N2CCN(C(=O)Nc3ccccc3)CC2)ncn1
N#Cc1cc(Cl)cc(C(=O)N2CCN(CCC(=O)N3CCN(c4cccc(Cl)c4)CC3)CC2)c1
O=P(O)(O)CCCc1ccccc1O
COc1ccccc1CNC(=O)C(C)Sc1nc2ccccc2o1
CCCC(CCC)NCc1ccc(CSCC(F)(F)F)o1
CCCN(CCC)CCC(=O)Nc1cc(S(=O)(=O)N2CCC(C)CC2)ccc1N1CCCCC1
CCCCn1cnc2cc(S(=O)(=O)N3CCCC3C(=O)Nc3cc(OC)c(OC)c(OC)c3)ccc21
O=C(Nc1cccc(-c2cnc3ccc(NCc4ccc(F)cc4)nn23)c1)C1CCC1
CN1c2ccccc2CC1Cn1ccnc1
O=C(Nn1c(C(F)(F)F)nc2cc(Cl)ccc2c1=O)c1cccc(Cl)c1Cl
CC(C)NC(=O)N1CCC(O)(c2ccc(F)cc2)CC1
CCOC(=O)C(C)(C)O
CC(C)CCNC(=O)C(C)C
C=CCn1c(O)cc(=O)[nH]c1=O
CC(C)CC(NC(=O)CNC(=O)c1ccccc1)C(=O)O
CC(C)Oc1ccc(-n2c(COC(=O)c3ccc(N4CCCCC4)cc3)nc3ccccc3c2=O)cc1
COC(=O)CN1CC2(C1)CN(C)C(CO)c1[nH]c3cc(OC)ccc3c12
C=CCCCC(=O)NCC1(N2CCOCC2)CCCC1
Cc1ccc(COC(=O)c2cc3c(s2)CCC3)cc1
O=c1c(OCc2ccccc2C(F)(F)F)c(Cl)cnn1C1CCCCC1
Clc1ccc2nc(CN3CCCC(Nc4cnccn4)C3)cn2c1
O=c1c2ccccc2nc(Cc2ccccn2)n1-c1ccccc1
C=C1CCC2C(C)(C(=O)OC)CCCC2(C)C1CCC(C)=CCc1c(O)cccc1O
COc1cc(CNCC(C)(C)CN(Cc2ccccc2Cl)C(=O)C2CCCCC2)ccc1OCC(=O)O
O=C(c1cccs1)N1CCn2nc(C(O)c3ccccc3F)cc2C1
O=C(C(=O)N1CCCC1)c1ccccc1
O=C(NCCc1noc(-c2c(Cl)c(Cl)c(Cl)c(Cl)c2Cl)n1)c1ccccc1
CCCCCCCC(=O)NCC(=O)O
Oc1ccc(-c2csc(=S)[nH]2)cc1F
O=S1(=O)NCCN1Cc1ccccc1F
CCCCNC(=O)Cc1ccccc1Br
NC(=O)C(Cc1ccc(Cl)cc1)NC(=O)c1cnccn1
O=C(NNC(=S)Nc1cccc(F)c1)c1cccc(S(=O)(=O)N2CCOCC2)c1
COc1c(OC(=O)C(N)Cc2ccc(O)c([N+](=O)[O-])c2)cc2c(c1O)C(O)Cc1ccc(OC)c(=O)cc1C2
N=C(N)Nc1ccc(C(=O)NC(C(=O)NC(CC(=O)O)C(=O)NC(CCCCN)C(=O)NCCc2ccccc2)C(c2ccccc2)c2ccccc2)cc1
O=C(Cn1cc(Cc2ccccc2)c(=O)[nH]c1=O)c1cccc(Cl)c1
CCCN(CCC)C(=O)CNC(=O)CNC(=O)COc1ccc(C(C)(C)C)cc1
S=C(CSc1nncn1-c1ccccc1)N1CCCC1
CC(C(=O)NC(=S)NNC(=O)c1ccccc1Cl)c1ccccc1
O=C(O)C1=C(Cl)C=NCC1N1CCCCC1
O=C(O)CCCN1CCN(CCCNCCCNC(=O)c2ccccc2OCc2ccccc2)CC1
CC(=O)c1ccc(NC(=O)C(=O)O)cc1
CCCc1ccc(C(=O)O)s1
Fc1ccc(Cn2c(-c3ccccc3)c(C=NNc3ccccc3)c3ccccc32)cc1
CC(C)NC(=O)Nc1ccc(-n2cncn2)cc1
CN(C)C(CSc1ccccc1F)Cc1ccccc1
CC(C)(C)NC(=O)CC(c1ccc(F)cc1)c1ccc(Cl)cc1
O=C(O)CCn1cnc2ccccc2c1=O
Cc1ccc(C)c(Nc2nc3c(s2)C(=O)c2ccccc2C3=O)c1
COc1ccc(C(C#N)=C(N)CCl)cc1
O=C(CCCc1ccccc1)NCc1ccccn1
Cc1ccccc1OC(=O)P(=O)(O)O
O=C(O)CCC(NC(=O)CCCCCNC(=O)Nc1ccc(-c2nc3ccccc3[nH]2)cc1)C(=O)O
C#CC(C)(C)NC(=O)Nc1cc(OC)c(OC)c(OC)c1
CCOC(=O)C1CSC(=S)N1c1ccccc1
O=C(O)CSc1ccccc1[N+](=O)[O-]
O=C(CCc1ccccc1)NCc1ccc(O)cc1
CC(=O)C=Cc1ccc(C2CCCCC2)cc1
CNc1nc2cc(C(=O)NC(C)c3cccc(F)c3)sc2c2c1cnn2C
O=C(O)CCCCCCCNC(=O)c1ccc(F)cc1F
O=C(O)COc1cc2c(cc1S(=O)(=O)NCC(F)(F)F)CCC2
CN(C)CCC(=O)Oc1ccccc1Cl
O=C(CC(NCc1ccco1)C(=O)O)NC1CCCCC1
NCCCNC(=O)C(O)c1ccccc1
N=C(NCc1ccccc1)Nc1nnc(-c2ccco2)s1
OCCn1cc(-c2ccc(=S)[nH]n2)c2ccccc21
CCN(CC)CNc1ccc(Cl)cc1
C=CCSc1ccc(N2C(=O)c3ccccc3C2=O)cc1
O=C(NCc1ccccc1)c1cccc(NC(=O)N2CCOCC2)c1
Cc1ccc(-c2nc(C)c(C(=O)Nc3ccc(Cn4nc(C)c(CC(=O)O)c4C)cc3)s2)cc1
O=C(Nc1ccc(Cl)c(Cl)c1)N1C2CCC1CC(Oc1ccccc1)C2
O=C(NCC1CCCN(CCc2cccc(Cl)c2Cl)C1)c1cccc(OCC2CC2)c1
O=C(COc1ccccc1)c1ccccc1
Cn1cc(-c2ccc(CN3CC4(CNCCC5(C4)Nc4ccccc4-c4ncccc45)CC4(CCCCC(=O)N4)C3(c3ccc(F)cc3)c3cccnc3)cc2)cn1
Sc1nnc(-c2ccc(Cl)nc2)n1-c1ccc(Cl)cc1Cl
CC(NC(=S)Nc1ccccc1)c1ccccc1
CCC(C)CP(=O)(O)O
C=CCN1CCN(Cc2ccccc2C(F)(F)F)CC1=O
Cc1cccc(C)c1C(=O)N(C)CC(=O)N1CCN(c2ncccc2Cl)CC1
N#CC(=Cc1ccc(OCCCN2CCOCC2)cc1)C(=O)NCc1ccccc1
CCCOC(=O)C(C)C(c1ccc(O)cc1)c1ccc(O)c(OC)c1
COc1ccc(Nc2nc(-c3ccncc3)cn3ccnc23)cc1
CCc1nccc(C(F)(F)F)c1C#Cc1cnc(-c2ccccc2Cl)c(C(F)(F)F)c1
CN(C)c1ccc(Cl)cc1
O=C(NCc1cc(=O)oc2cc(O)ccc12)N1c2ccccc2Sc2ccccc21
CN(CCC1=CCCCC1)Cc1cc(-c2ccccc2)c[nH]1
CS(=O)(=O)NCc1ccccc1OCc1cccnc1
COc1cc(C)cc2c(=O)c3ccc(OCCN4CCCC4)cc3oc12
NNC(=O)CCN1CCCCC1
COc1cc(C(=O)NN=C(S)Nc2ccccc2C(=O)O)cc(OC)c1OC
NC(Cc1ccccc1)C(=O)O
O=C(NN=Cc1ccccc1)c1nc2ccccc2n1-c1ccccc1
O=C(NO)c1cccc2[nH]cc3nc4cc(OCc5ccc(Br)cc5)ccc4c-3c12
Cc1cc(C)nc(SCCC2Cc3ccccc3O2)n1
O=C(NNC(=O)c1ccccc1Br)c1ccccc1
O=C(OCc1ccccc1[N+](=O)[O-])c1occ2c1ccc1ccccc12
Cc1ccccc1CNCCC(=O)O
Cc1ccc2oc(=O)c3cnn(CC(=O)Nc4ccccc4-c4ccccc4)c3c2c1
CN(C(=O)N1CCN(C2=NS(=O)(=O)c3ccccc32)CC1)c1ccccc1
Cc1[nH]nc2nc(N(C)C(=O)C3CC3)c(Nc3ccc(Cl)cn3)cc12
CN(C)CCC(O)c1cc(Cl)cc(Cl)c1
CC(C)(C)C(=O)C[n+]1ccccc1
CCC(=O)N1Cc2ccccc2CC1C(=O)N1CCN(c2ccccc2OC)CC1
O=C(c1csc(COc2ccc(Cl)cc2Cl)n1)N1CCC(OCCOCC(F)(F)F)CC1
O=C1CC(=O)N(Cc2ccccc2)C(=O)N1
COC(=O)CCCN(C)C(=O)c1cc(I)c(O)c(I)c1
CC1CN(C(C)CO)C(=O)c2cccc(NC(=O)c3cnccn3)c2OC1CN(C)Cc1ccncc1
CCCC(=O)NC(Cc1ccccc1)C(=O)NO
N#Cc1ccccc1C(=O)NC(=S)Nc1ccc2c(c1)OCO2
CCC(=O)OCC1OC(n2cnc3c(Cl)ncnc32)C(OC(C)=O)C1OC(C)=O
O=C(O)CNCCn1cccc1
Cc1nn(C)c(Cl)c1C(=O)NCCn1cccn1
CC(C)(C)c1cccc(Cl)c1C(=O)NCCCN1CCN(c2cccc(C(F)(F)F)c2)CC1
Cc1c(OCC(C)C)ccc(C(=O)c2ccco2)c1OCCCC1CCCC1
CCN(CC)CCCc1ccc(C)cc1
CCCCCCCCN(c1cccc(OCC(O)CNC(C)C)c1)S(=O)(=O)CCCCCCCC
CCCCCC(C)C
O=C(O)C#CCc1cccnc1
O=c1c2ccccc2nc(SCc2ccc(-c3ccccc3)cc2)n1Nc1nc2ccccc2o1
COc1ccccc1CNC(=O)CCCOc1ccc(Br)cc1
CCN(CC)CCNC(=O)COC(=O)c1cc(Cl)ccc1O
COc1cc(O)c(O)c(OC)c1
CC(=O)N1c2ccccc2CCC1C(=O)c1cccc(C(=O)c2ccccc2)c1
O=C(NCCc1ccccc1)C1CCCCCC1
CCCCCCCCCCC(O)CO
NC(=S)N1CCCCCC1
CC(C)CC(C(=O)N1CCOCC1)N1CC(C(=O)O)CC1=O
COc1ccc(-c2csc(Nc3ccccc3)n2)cc1[N+](=O)[O-]
CC(C)(C)C(=O)c1cn(CC(=O)NCCc2cccc(Cl)c2)c2ccc(OCCCOC(=O)Nc3ccccc3)cc12
COc1ccccc1CNCc1ccccc1
Cc1ccccc1CNC(=O)C(=O)NCCc1ccccc1OC(C)C
C=CC(C)(C)OC(=O)c1cc2c(s1)CCCC2
Cc1nn(C)c(NCc2cccnc2)c1Cl
COc1ccc(F)cc1CN1CC2(CCN(C(=O)c3ccccc3Cl)CC2)CC1=O
Cn1cnnc1SCC(=O)Nc1nc2ccccc2s1
CC(CCCl)CCC(=O)O
COC(N)=NC(=S)N1CCN(C(C)C)CC1
Cc1nn(-c2ccc(F)cc2)cc1C(=O)Nc1ccccc1
O=C(CCCc1ccccc1)Nc1cccnc1
CC(=O)NC(CC(=O)O)C(=O)NC(C)C(=O)NC(CC(C)C)C(=O)NC(CO)C(=O)O
Cn1c(C(C#N)=Cc2ccc(O)cc2)nc2c(-c3cccc(C(N)=NO)c3)cccc21
O=C(COc1ccccc1C=Cc1ccccc1)N1CCOCC1
CC(C)CC(CC(=O)NO)C(=O)O
CC(CCCCCCn1cc(-c2ccccc2)nn1)(CCC(=O)O)c1ccccc1
CC(=O)OCC(C)C(C)C
CCOC(=O)N(CC)CC1CCN(c2ccccc2)CC1
O=C(NCCN1CCCCC1)c1cccc(-c2ccc(C(F)(F)F)cc2)c1
CCCCCCCCCCNCC(O)COc1ccccc1
CC(C)CN(CC(O)C(Cc1ccccc1)NC(=O)Cc1ccccc1)S(=O)(=O)c1c(F)cccc1F
CCN(CC)c1ccc2cc(C(=O)NCc3cccnc3N(C)C)oc2c1
CCOCCCNC(=O)c1oc2c(Oc3c(Br)cc(Br)cc3Br)cccc2c1C
CN(C)C(=O)NNC(=O)c1ccccc1[N+](=O)[O-]
Cc1cc(C)c(C(C)NCCC(C)C)cc1C
Cc1ccc(C(=O)NCCCCS(=O)(=O)Cc2ccccc2)c(-n2ccnn2)c1
N=C(Nc1ccc(C(=O)N2CCNCC2)cc1)N1CCCCC1
CC(=O)Oc1ccc(SC(=N)Nc2ccccc2)cc1
CCCCOCCN1CCC(CN(C)c2ncnc3[nH]cnc23)CC1
NS(=O)(=O)c1ccc(C(=O)N2CCc3ccccc3C2)cc1
CCC(OC(C)=O)C(=O)N(CC)CC
COc1cccc(Nc2cc(-c3n[nH]c(NCc4ccccc4)n3)ccn2)c1
CCN(c1ccccc1)c1ccccc1O
CNC(=S)NNC(=O)CSc1nnc(NC(=O)c2ccco2)s1
O=C(O)CCNc1ccccc1N1CCN(c2c(Cl)cccc2Cl)CC1
CCC(=NNC(=O)c1cccc(OCc2ccccc2)c1)c1cccs1
CCCC(=O)NCc1ccco1
O=C(NN1CCOCC1)c1ccccc1
Cc1ccc(C(O)C(=O)N2CCOCC2)cc1
CCOC(=O)CNC(=O)Cn1ccc(=O)[nH]c1=O
CN1CCCC1C(=O)NCc1ccco1
CCOc1ccccc1C(=O)Nc1ccccc1C
CN(C)CCC=C(c1ccccc1)c1ccc2c(c1)OCO2
CN(C(=O)Nc1cnc2c(cnn2CC2CC2)c1)C1CCN(S(C)(=O)=O)CC1
CC(C)Nc1nc(N)c2ccccc2n1
Cc1ccc(NS(=O)(=O)c2cccc(C(=O)Nc3ccc(C(=O)Nc4c(C)cccc4C)cc3)c2)cc1C
CC1=CCCC2C1(C)CCC(C)C2(C)CC1=C(O)C(=O)C=C(OCCc2ccccc2)C1=O
COC(=O)C(Cc1ccc(OC(C)=O)cc1)Cc1cccc(OC)c1OC
CC(=O)NC(=S)Nc1ccc(C)cc1
O=C(O)CNS(=O)(=O)c1cc(Br)ccc1Br
Cc1ccc(CN2CC(C(=O)O)CC2=O)cc1C
CN(C(=O)Cc1c[nH]c(=O)[nH]c1=O)C(c1ccccc1)c1ccccc1
CNNC(C)C
COc1ccccc1OCCn1ccnc1
COCCN1C(=O)CCC1C(=O)NC(CC(C)C)C(=O)OC
CCOC(=O)n1nc(NC(=O)c2ccccc2)c2ccccc21
CC(NC(=O)C1CCCN1S(=O)(=O)c1cccs1)C(=O)O
CC(C)CN1C(=O)N(CC(C)C)C2(CCN(Cc3ccccc3)CC2)C1=O
CCCOC(=O)c1cccc(-c2cccc(O)c2)c1
O=C(O)Cc1ccccc1OCc1ccccc1O
Cc1nnc(SCC(=O)NCCc2ccccc2)n1C1CC1
CC(C)CC(N)C(=O)NC(Cc1cccs1)C(=O)NCCc1ccccc1
COc1ccc2[nH]cc(-c3ncnc4sc(-c5ccccc5)cc34)c(=O)c2c1
Cc1cc(OCC(=O)N2CCCC2c2nnc(-c3ccncc3)[nH]2)ccc1C(C)(C)C
Cc1ccc(N2CCN(C(=O)N3CCC4(CC(=O)N(c5ccccc5)C4=O)C3)CC2=O)cc1C
CC(C)(C)NC(=NS(=O)(=O)c1ccccc1)C(Cl)(Cl)Cl
S=C(NCCc1ccccc1)Nc1cccc(-c2n[nH]c(-c3ccncc3)n2)c1
CNC(=O)c1c(Cl)nc2sccn12
C=CCNCCc1c(O)c(O)cc2c1CC(C)O2
CSC(NC(=S)NCc1ccccc1)c1ccccc1
O=C(COc1ccc(Cl)cc1)c1ccco1
COc1cccc(C(=O)Nc2nnc[nH]2)c1OC
CCOC(=O)c1c(Cn2cc(-c3ccccc3)nn2)nc2ccccc2c1-c1ccccc1
O=C(NCc1csnn1)c1ccc(OC(F)(F)F)cc1
CCC(C)C(=O)CCC[N+](=O)[O-]
CCOc1ccc(C(=O)CSc2nnc(CCCCC3CCSS3)o2)cc1
O=C(CCNC(=O)C1CCCCC1)NN=Cc1ccccc1Br
COc1cc(C=NNC(=O)c2ccncc2)cc(OC)c1OC
CSCCC(=O)OC(C)C
O=C1Cc2cc(Nc3ncncc3-c3cccnc3)ccc2N1
CC1(C)C(C(=O)NC(CN2CCCC2=O)c2ccccc2)CC1c1ccccc1
CN1C2Cn3c(cccc3=O)C1C(C(=O)Nc1ccccc1)C2CO
Cn1cnc2c(NCc3cccc(F)c3F)ncnc21
COc1cccc(C(=O)NC(C#N)c2ccccc2)c1OC
NC(=O)c1ccc(C(=O)O)cc1
CSSc1[nH]c2ccccc2c1-c1ccccc1
O=C(CCNC(=O)c1ccco1)NCc1ccccc1
O=C(CC(O)(C#Cc1cccc(-c2ccccc2)c1)C(F)(F)F)c1ccccc1
CN(C)CCCNC(=O)c1ccccc1
COC(=O)c1sc(-c2ccc(OC)c(OC)c2)cc1NC(=O)CCC(=O)OCc1ccccc1
NS(=O)(=O)c1ccc(CCC(=O)NCCc2c[nH]cn2)cc1
O=c1cnn(-c2ccc(Oc3ccc(F)cc3)nc2)c(=O)[nH]1
COC(=O)c1ccccc1NC(=O)CCc1ccccc1OC
O=C(O)c1cccnc1
COCCc1cc(C(=O)Nc2ccc(-c3cccn4cc(C(N)=O)nc34)cc2)[nH]n1
CCOc1ccc(C(=O)Nc2nn[nH]n2)cc1OCC
CS(=O)(=O)c1ccccc1CCC(=O)NCCCCCc1ccccc1
O=C(CC(F)(F)F)Nc1ccc(C(F)(F)F)cn1
CC(c1cccc[n+]1[O-])C1(C)COCCO1
COC(=O)C(Cc1ccccc1)Cc1ccc(O)c(O)c1
O=C(c1ccc(F)cc1)N1CCC(Nc2cccnn2)CC1
COc1ccc(Br)cc1NC(=O)c1ccncc1
Cc1cccc(C(=O)CN(C)C(=O)c2cccc(Cn3c(=O)c(C)nc4ccccc43)c2)c1
CC(C)CON=C(CCC(C)C1CCC2C3CC=C4CC(OC5OC(CO)C(O)C(O)C5O)CCC4(C)C3CCC12C)C(C)C
Cn1cc(C(=O)O)c(=O)c2cc(I)ccc21
COc1cccc(C(=O)Nc2ccc(C(CC(N)=O)NC(=O)c3cccs3)cc2)c1
O=C(O)C(Cc1ccccc1)C(=O)OCc1ccccc1
CNC1(c2ccccc2)CCNCC1
COc1ccc2c(c1)SC(C(C)C)C(CC(=O)NN=Cc1ccccc1OC)S2
CNc1ncnc2c1cnn2-c1ccccc1
CC(CCc1ccccc1)=NO
CC(=O)Nc1ccc(CNC(=O)c2ccco2)cc1
NC(=O)C1CCC(C(=O)OCCC2CCCCC2)CC1
Cc1cc(-c2cccc(Cl)c2)ccc1-c1nc(-c2cccc(Cl)c2)cc2c1C(c1ccccc1)N(c1ccccc1)C2=O
CC(=O)NC(CSC(N)=O)C(=O)O
O=S(=O)(Cc1ccc(Cl)cc1)c1ccccc1
CCC(C(=O)CC(Cn1c(=O)oc2ccccc21)c1ccc(C)cc1)c1cccc(NC(=O)CI)c1
CC(c1ccc2cnn(-c3cccc(C#N)c3)c2c1)N1CCC(CCC(=O)O)(C2CCCCC2)OC1=O
Cc1ccc(CNC(=O)C(N)Cc2ccccc2)cc1
CCCCn1cc(C(=O)O)c(=O)c2cc(OC)ccc21
CCCCCNC(=O)NC1CCN(c2nccs2)C1
N=C(Nc1ccccc1)c1cnccn1
Cc1nc(O)cc2c3nc4ccccc4nc3c3ccccc3c12
Cc1cc(C)c(C(O)CN)c(C)c1
c1ccc(-c2cccc(-c3ccsc3)c2)cc1
CS(=O)(=O)OCCC1(c2ccccc2)CO1
c1ccc(COCc2nc(-c3cccnn3)no2)cc1
N#Cc1cc(C(F)(F)F)cc2c1NC(=O)c1c(c(N3CCN(C(=O)c4ccco4)CC3)c(Cl)c(C#N)c1C(F)(F)F)N2
COC(=O)C(=Cc1ccccc1)C(=O)OC1Sc2ccccc2S1
OC(c1ccc(Cl)cc1)(c1ccc(OCc2cccc(Cl)c2)cc1)c1cccc(Cl)c1
Fc1ccc(N(CC2CCOC2)C(c2ccccc2)c2ccccc2)cc1
N#Cc1ccc(NC(=S)NCCCC(=O)Nc2ccc(F)cc2)cc1
N=C(N)NCc1ccccc1
CC1CN(C(C)CO)S(=O)(=O)c2ccc(-c3cccnc3)cc2OC1CN(C)Cc1cncnc1
CC1CCCC(C)N1C(=O)CNC(=O)c1ccc(F)cc1
CS(=O)(=O)c1cccc(-c2ccc(C(=O)Nc3ccc(C(=O)O)cc3)cc2)c1
CCC1C(OC(=O)CNC(=O)c2cc(Cl)ccc2NC(=O)c2ccco2)CCCC12CCCCC2O
CC(C)CC(=O)CC(C)(O)C(=O)NCc1ccccc1
CC(C)CNC(=O)c1ccc(S(N)(=O)=O)cc1
CC(C)N1CC(C(=O)NCCS(=O)(=O)c2cccc(F)c2)CCC1=O
O=S(=O)(CC(c1ccc(F)cc1)N1CCOCC1)c1ccccc1
CCCCCCCCCCCCCCCCCCCCCC1C(c2ccc(OC)c(OC)c2)C2=CC(=O)C(C(O)CC)=CC2(C)C(O)C1O
O=C(O)CNC(=O)C1CC1N1CCOCC1
Cc1cccc(Cc2ccc(-c3ccccc3)cc2)c1
N=C(N)c1ccc(-c2n[nH]c(=S)n2CCc2ccc(Cl)cc2)cc1
CCC(CO)NC(=O)c1ccc[n+](CC(=O)NCc2ccccc2OC)c1
COC(=O)c1cc(C)c(I)c([N+](=O)[O-])c1O
CSCCC(NC(=O)C(CSC(C)=O)NC(=O)c1ccc(C(F)(F)F)nc1)C(=O)NCC(=O)O
O=C(NCCCCc1ccccc1)Nc1c(Cl)cccc1Cl
CC(C(=O)O)c1ccc(C(C)(C)C)cc1
O=C(NO)N1CCCCC1
COc1cccc(NC(=O)c2ccc3c(c2)nc(Br)n3Cc2ccc(OC)c(F)c2)c1
CC(C)CC(=O)Nc1ccc(C(=O)O)cc1
O=C(O)P(=O)(O)OCc1ccccc1
CCCCC=CC=CC(O)CC1OC(=O)C(O)C1O
O=C(O)CCCCCO
CCCCC(CC)C(=O)Oc1ccc(C(=O)OCC)cc1C(=O)OCC
COc1cc2c(c(OC)c1OC)CCN(CCN(C)c1ccc(Cl)c(Cl)c1)C2
C(=Cc1ccccn1)c1ccc(OCc2ccccc2)cc1
COc1c(O)ccc(CO)c1O
Cc1cc(C(=S)NCc2cccs2)c(C)n1C1CC1c1ccccc1
Cc1ccc(Cl)cc1NC(=O)C(C)n1nnc2ccc(N3CCN(Cc4ccc(Cl)cc4)CC3)cc2c1=O
O=[N+]([O-])C(Cl)=Cc1ccccn1
O=S(=O)(CC1CCNCC1)NCC(c1cccnc1)N1CCCC1
O=C(Nc1ncc(Cc2cccc(-c3cccc(Cl)c3)c2)s1)C1CCc2ccccc21
CC1(C(=O)NCc2cc(C(C)(C)C)on2)Cc2cccnc2O1
CCOC(=O)C(=CNc1cc(Cl)cc(Cl)c1)c1nc2ccccc2o1
COc1ccc(CNC(=O)COC(=O)c2ccc3c(c2)OCO3)cc1
Cc1ccccc1C(=O)Nc1c(C#N)c(C(F)(F)F)nn1C
COc1cccc(C(=O)O)c1Cl
COc1cc(F)c(F)c(NC(=NC(C)C)Nc2cccnc2)c1
CC(=O)NCc1nc2ccccc2[nH]1
CCC(c1nnc(OC)c2ccccc12)n1nc(C)cc(NCc2ccccc2)c1=O
Cc1nc2ccc(C(N)=O)cn2c1CSc1ccc(F)cc1
COC1CC(C)(C)C2(C)C(=O)C3=C(C=C2C1=O)C(=O)c1cc2ccccc2c(OC(=O)C(C)N(CCO)CCO)c1C3=O
CSC(C)(C)CNC(=O)c1ccc(Cl)cc1
CS(=O)(=O)NCC1(O)CCN(C(=O)c2cccc(Br)c2)C1
CCC(CCN(C)CC(C)C)=NO
CN(CC(=O)O)CC(c1cc2ccccc2o1)N(C)C(=O)C(N)CC(=O)O
O=C(NN=Cc1ccccc1Cl)c1cc2sccc2[nH]1
Cc1ccccc1OCC(=O)Nc1ccc(C(=O)N2CCOCC2)cc1
O=C(Nc1ccc(Cc2ccccc2)cc1)C1CCCN1C(=O)Cc1ccc(O)cc1
CN1CCN(c2ccc(CNC3CCN(Cc4ccc(C(=O)O)cc4)CC3)cc2)CC1
Cc1ccc(S(=O)(=O)Nc2cc(O)c(O)cc2Cl)cc1
CCOc1ccccc1CC(=O)Nc1ccc(O)cc1
O=C(CCc1cccs1)Nc1cccnc1
Cc1ccc(N(C(=O)c2ccncc2)S(=O)(=O)c2ccccc2)cc1
CCN(CC)C(=O)n1ccnc1
CC(O)(CNCCO)c1cc(O)c(O)c(O)c1
CCCCC(=O)NC(CCC(C)C)C(=O)Nc1nc(-c2ccccc2)c(C(C)=O)s1
Oc1ccccc1OCCN1CCCCC1
CC(C)C(NC(=O)C1CCCO1)C(=O)NC(Cc1ccccc1)C(O)C(=O)N1CCCC1C(=O)NC(C)(C)C
N#Cc1ccc(OCC(=O)NCC2CCCN2C2CCC2)cc1
COc1cc(NC(C)Cc2c[nH]c3ccc(Br)cc23)cc(OC)c1OC
O=C(O)Cc1ccc(C2CCCCC2)[nH]c1=O
O=C(COC(=O)c1cccc([N+](=O)[O-])c1)c1ccccc1
CCC1CCN(c2cc(F)c(F)cc2C(=N)Nc2ccc(C#N)cc2)CC1
O=C(c1ccc(F)cc1F)N1CCOCC1
CN(CC(=O)NC1CCCC1)C(=O)c1ccc(-c2ccccc2)cc1
O=[N+]([O-])c1ccc(CSc2nc3ccccc3nc2Nc2ccc(Cl)cc2)cc1
COCC(=O)NCc1nnc(SCC(=O)Nc2ccc(OC)cc2)n1C
COc1ccccc1CNC(=O)CCl
O=C(C=Cc1cccc(Cl)c1)NN=Cc1ccccn1
COCCC1C2(CCC(OC)CC2)C(Cl)(CCc2cncc3c2CCN(C)C3)C(C(=O)n2nc(OC3CCC3)cc2C2CC2)C2(CCC(C#N)(C#N)CC2)C12CCC(COC(=O)c1cccnc1)(OC)CC2
COc1ccc(NC(=O)c2c[nH]c(=O)[nH]c2=O)cc1
CN(C)c1ccc(NC(=S)Nc2ccc(C(=O)c3ccccc3)cc2)cc1
CCCn1nccc1CN(C)Cc1ccccc1OC
COc1ccccc1OC(=O)Nc1ccc(S(N)(=O)=O)cc1
CC(=NCc1cccs1)c1ccc(O)cc1
COc1cc(C(=O)OCC(=O)NCC(C)C)cc(OC)c1OC
CC(C)(C(=O)O)C(O)C(=O)O
O=S(=O)(O)c1ccc(CNc2ncnc3c2ncn3C2OC(CO)C(O)C2O)cc1
COc1ccc2c(nnn2CCc2ccc(F)cc2)c1OC
O=C(N1CCN(c2ccccc2)CC1)C1(c2ccccc2)CC1
COc1ccccc1C(=O)NCc1n[nH]c(=S)n1-c1ccccc1
N#Cc1ccc(Nc2c3ccccc3nc3ccccc23)cc1
CN(Cc1ccon1)C(=O)c1ccc2c(c1)OCO2
COc1cc(C(=O)c2cccc(Cl)c2)ccc1-n1cnc(C)c1
CCSc1ccccc1OC(=O)C(C)I
O=C(NCCC(O)c1ccccc1)c1ccccc1
O=C(CN1C(c2ccc(Cl)cc2)C=C(c2ccccc2)C1c1ccc(Cl)cc1)c1ccccc1
O=C(CCNC(=S)NC1CCCC1)c1ccccc1
COC(=O)C(O)(C(=O)O)c1ccccc1
N#Cc1cc(Nc2ncccn2)ccc1O
CCNC(=O)c1cc(C(=O)O)c(N)cc1-c1ccccc1
O=C(Nc1ccccc1)c1ccccc1
O=C1c2ccccc2C(=O)N1c1cccc(-c2ccccc2)c1
CC1CN(Cc2cnn3cc(C(F)(F)F)cnc23)CCC1(C)O
O=C(NCCN1CCCCC1)Nc1ccc(-c2csc(NC(=O)c3cccc(Cl)c3)n2)cc1
Cc1ccc(NC(=O)CSc2cn(Cc3ccccc3)c3ccccc23)c(Br)c1
OC(COc1ccccc1)c1ccccc1
COc1ccc2nc(SCC(=O)Nc3cccc(C)c3)[nH]c2c1
C(=NCCCN1CCNCC1)c1ccccc1
CCSC(=O)Cc1cc(OC)c(OC)c(OC)c1
Oc1ccc(Cl)cc1C(Nc1cccc(F)c1)c1ccccc1Cl
Cc1ccc(S(=O)(=O)N2CCN(C(=O)c3ccc(NC(=O)Cc4ccccc4)cc3)CC2)c(C)c1
CNC(c1ccccc1)c1nnc(Cc2ccccc2)o1
Cc1c(Cl)cc(C(=O)NC(C)c2ccncc2)cc1Cl
CN(CC(=O)CC(C)(C)C)c1ccccc1
COc1cccc(CCNC(=O)CCC(=O)NC(C)c2cccc(C(F)(F)F)c2)c1
CCOC(=O)CCC(NC(=O)C(Cc1ccccc1)NC(=O)C(CC(C)C)NC(=O)CCCCCNC(=O)CCCCC1SCC2NC(=O)NC21)C(N)=O
CCOC(=O)C(NC(=O)C(F)(F)F)c1ccccc1
CC(=O)Nc1c(Cl)cccc1Cl
CC1(C(=O)NCc2ccccc2)CCNCC1
COc1ccc(CON=Cc2ccccc2O)cc1
O=C(NCCCc1ccccc1)NC1(F)CCCC2(CCCCC2)C1
CCCC(CO)NC1CCN(C)CC1
COC(=O)c1[nH]c2ccccc2c1C(=O)c1cccn1Cc1ccc(F)cc1
CCOC(=O)CC1(CC(=O)OCC)CCCC1
CCCCCN=C(S)NCc1ccccc1
C=CC1(O)C=CC(=O)C(N)C1O
COC(=O)Nc1nc2cc(F)ccc2[nH]1
Cc1csc(N(Cc2ccccc2)Cc2nnnn2C2CCCCC2)n1
O=C(Nc1ccccc1Br)N1CCc2ccccc21
CCOc1ccccc1CCN1C(=O)c2ccccc2C1=O
COc1cc2c(c(OC)c1C=CC(=O)O)C=CC(C)(C)O2
CCCc1nc(C(=O)c2ccccn2)c2n1CCCCC2
Cc1ccc(C)c(NC(=O)Cn2c(C)cnc(NCCN(C)C)c2=O)c1
CCC1(c2ccccc2)NC(=O)N(c2cccc(O)c2)C1=O
CC(CO)=C(c1ccccc1)c1ccccc1
CCC(NC(=O)c1ccc(NC(=O)c2ccccc2)s1)C(=O)O
Cc1ccc(C(=O)Nc2cccc(C3=NN=C(NCc4ccc(F)cc4)SC3)c2)cc1
COc1cccc(C2ONC3=C2C(=NO)C2COc4cc5c(cc4C2C3)OCO5)c1
CC(=O)Nc1cccc(S(=O)(=O)N2CCOC(c3nc(C(F)(F)F)c4cc(C)ccc4n3)C2)c1
CCn1c(=O)c2cc(CCC(=O)NCc3ccccc3)sc2n(Cc2ccccc2)c1=O
O=C(Cc1ccccc1)NC1CCC(c2ccccc2)C2(CCCCC2)C1
O=C(O)CN1CCC(=O)N(CC(F)(F)F)Cc2ccccc21
CC(C)NC(=O)OCOC(=O)c1ccc(O)c(O)c1
CSc1nc(C2CCCCC2)cc(N2CCOCC(CO)C2)n1
CCCCCCCCC(C)C
COc1ccc(CNC(=O)c2ccccc2F)c(OC)c1
COc1cc(NC(=O)COc2cc3c(cc2Cl)OCCO3)cc(OC)c1OC
Cn1ncc(C(C#N)N2CCN(c3ccccn3)CC2)c(Cl)c1=O
O=C(Cn1c(=O)oc2ccccc21)NC1CCCCCC1
Cc1cc(C)cc(N2CCC(CCCCN3CCN(c4cccc(F)c4F)CC3)CC2)c1
O=C(COc1ccccc1)NCC1CCCO1
O=C(O)CNc1ccc(Cl)cc1
CCOC(=O)CNS(=O)(=O)c1cccnc1
O=C(NCC(O)c1ccccc1[N+](=O)[O-])C1CN(c2nc3ccccc3o2)C1
COc1cc(CCC(N)C(=O)O)ccc1O
CC(C)CNC(=O)CSC(=S)N(C)C
CCCCCCc1ccc(C(N)=O)cc1
CCCn1c(N2CCN(c3ncccc3Cl)CC2)nc2ccccc21
C=C(C[N+](C)(C)CCC(C)=O)c1ccccc1
CC1(C)SC2C(NC(=O)CC(F)(F)F)C(=O)N2C1C(=O)O
NC(=S)NCc1ccncc1
CC(CNc1cnc2ccccc2c1)NCC(O)c1cccc(Cl)c1Cl
Nc1ccc(-c2nc(=NCc3c(Cl)cccc3Cl)sn2-c2ccccc2)cc1
Cc1ccc(CN2Cc3nccn3CC(C(=O)NO)C2)nc1
O=C(CCCc1ccccc1)c1ccc2c(c1)OCCO2
CC(CN)c1cccc(O)c1
O=C1CNCC(CCO)N1
Cc1cc(C)n(CC(=O)NC(C)c2ccccc2)n1
COc1cc(NC(=O)CNC(=O)Nc2ccccc2F)cc(OC)c1OC
O=C(NCc1ccccc1)c1ccccc1
COc1ccccc1CNC(=O)c1cccs1
CC(C)(N(CCO)C(=O)C1CCCC2(CCCCC2)C1)C1(C#N)CCCCCC1
O=S(=O)(c1ccccc1Cl)C(F)(F)F
COc1ccccc1N1CCN(C(=O)CCN2C(=O)NC3(CCCCC3)C2=O)CC1
O=C(CCCNC(=O)c1ccccc1S(=O)(=O)N1CCCCC1)Nc1ccncc1
CC(C)(C(=O)Nc1c(F)cccc1F)C1(O)CCS(=O)(=O)C1
Cc1nc(NCc2cccc(C(=O)NC3CCCC3)c2)ncc1-c1cncnc1
COc1cccc(CNC(=O)CNC(=O)C2CCN(S(=O)(=O)c3ccc(Cl)cc3)CC2)c1
CC(CN1CCC(c2cccnc2)C1)c1ccccc1
O=C(NC1CC1)c1ccc2c(c1F)OCCCO2
Cc1ccc(NC(=S)N2CCCCC2)cc1
O=C(Cc1ccccc1)OC(=O)c1ccncc1
O=C(NCCc1c[nH]cn1)c1ccco1
O=C(CCCc1ccccc1)NCc1cccc2c1OCO2
COc1c(Br)cccc1C(=O)Nc1ccccc1
CN(C)CCNC(=O)c1sccc1-c1ccccc1
O=C(O)COCC(Cl)Cl
COc1ccc(C=CC(=O)c2sc(N3CCCC3)nc2NCCc2ccccc2)cc1
Cc1cc2nc(CCNC(=O)C(=O)NC3CC3)[nH]c2cc1C
CC(C)NC(=S)NC1CCCCC1
CC(=O)OCCCCOc1ccccc1
CCN(CC)CCOc1ccc2c(c1)CCC1C2CCC2(C)C(OC(C)=O)CCC12
COC(=O)CCn1c(C(=O)OCCCOc2ccc(C(C)(C)C)cc2)cc2ccccc21
COC(=O)c1cc(Nc2c(Cl)cccc2Cl)ccc1-c1ccccc1
CCOC(=O)c1cc(C2CC2c2cc(F)cc(F)c2)ccc1-c1nnc2c3nc(C4CC4)n(-c4ccc(OC)cc4)c3c(C(F)(F)F)nn12
N#CC(=S)n1cncn1
CCOC(=O)CC1=C(C)OC(=O)C(=O)C1
O=C(CCc1ccc(C(F)(F)F)cc1)NCc1cccs1
CS(=O)(=O)N(CC(=O)NCc1ccccc1Cl)C1CCCc2ccccc21
CCCC(=O)NCc1cccs1
COC1(CCCOc2ccc3c(c2)OCO3)CCOC1=O
O=C(CCCNC(=O)c1ccccc1OCc1ccccc1)NO
CCN(CC)CCC(=O)Nc1ccc(Cl)cc1
CC1CCCC2(COC3(OC(C)(O)OOC3(C)O)C(Nc3ccc(Oc4ccccc4)cc3)C2)C1
O=C1NC(=O)C(CN2CCCC(OCc3cccnc3)C2)S1
CCCCSc1nccc(NCc2cccc(Cl)c2C(=O)O)n1
C=CCc1c(OC)ccc(CCc2ccncc2)c1O
Cc1ccc(C(=O)NC2CCCCC2NCc2ccc(N3CCN(C)CC3)cc2)cc1
CC(C)(C)C(=O)OCc1ccccc1
O=S(=O)(c1ccccc1Cl)N1CCCCCC1c1cccnc1
Cc1c(CC(=O)NC2CCN(C)CC2)c2c(OCC(N)=O)cccc2n1C(=O)c1ccccc1Cl
C=C(C(=O)O)C(O)c1ccccc1
N#Cc1ccc(CC(=O)N2CCCC(C(=O)Nc3ccccc3)C2)cc1
COc1c(Cl)c(OC)c(OC)c(CCN)c1Nc1ccccc1
CC(C)S(=O)(=O)N(CC(=O)O)Cc1ccccc1
Cc1ccccc1S(=O)(=O)Oc1ccc(-n2nnc3c(-c4ccc(F)cc4)nn(Cc4ccccc4)c3c2=O)cc1
CCC(CC=NNc1ccccc1)C(=O)O
COc1ccc(CCC(=O)CCCCC(=O)O)cc1OCc1cccc(OC(F)(F)F)c1
COc1ccc(NC(=O)CN(C)Cc2ccc(Cl)c(Cl)c2)cc1
CCCC(=O)Nc1ccccc1
CCC(CC(=O)Nc1c(O)c([N+](=O)[O-])c([N+](=O)[O-])c(O)c1F)c1ccccc1
NCc1nnc(CCC(=O)Nc2ccccc2Cl)o1
CCOC(=O)C(=CNc1ccc(OC)cc1)c1cc(OC)cc(OC)c1
CCOC(=O)CC(NC(=O)OCc1ccccc1)C(=O)COC(C)=O
COc1ccc(-c2cn(C(=O)c3ccc[nH]3)cc2C(=O)c2ccncc2)cc1
CN(Cc1ccccc1)C1(c2ccccc2)CCCCC1
CC(=O)OCCc1ccccc1
O=C(NC1CC1)C1CC2(CCCCNC2=O)N(C(=O)c2ccc(Br)cc2)C1c1cccc(F)c1
COc1cc(Cc2cccc(C3=NOC(CNC4CCC(C)(C)CC45CCCCC54CCCCC4(C)C)C3)c2)cc(OC)c1OC
O=C(CCc1ccccc1)NC(=O)Nc1ccccc1
CCCCCCCC(N)=O
CCCCCCn1cc(CNC(=O)C2CCCCC2)nn1
O=C(Nc1cccc(C(F)(F)F)c1)c1nn(-c2ccc(=O)[nH]n2)c2ccc(F)cc12
N=C(N)SCCC(N)C(=O)O
CCCCn1c(=O)[nH]c2ccccc21
Cc1[nH]c2ccc(Cl)cc2c1CC(=O)Nc1nnc(C2CC2)s1
Cc1ccc(OCC(=O)Nc2cccc(N3CCOCC3)c2)cc1
CCn1nnnc1S
CCCCCCNC(=S)Nc1cccnc1
O=C(CCNC(=O)c1ccccc1Cl)Nc1cccnc1
C#CCCCCC[N+](C)(C)C
CC(C)=CC(=O)OCc1cccnc1
O=C(c1csc(S(=O)(=O)N2CCN(c3ccc(F)cc3)CC2)c1)N1CCCC1
O=C(C=Cc1ccco1)Nc1ccc(F)cc1
COc1cccc(CNC2=NCCS2)c1O
COc1ccc(NC(=O)C(C)Sc2nnc(SCc3ccc([N+](=O)[O-])cc3)s2)cc1
CC(C)CC(=O)N1CCCC1
CN(C)CC(=O)NCc1ccccc1
O=C(O)CCCCc1ccc(O)cc1
O=C(NCc1ccncc1)C1CCCN1C(=O)c1ccccc1
CC(C)(C)CCN1CCN(C(=O)c2ccccc2C(F)(F)F)CC1
CSC(=O)CCC(=O)Nc1cccnc1
CC(O)(CCCOC(=O)Cc1ccc(Cl)cc1)C(=O)O
O=C(CCc1ccc(F)cc1)Nc1nccs1
CCc1ccc2[nH]c(C)c(CCN3CCC(C)CC3)c2c1
COc1ccccc1CNC(=O)c1ccccc1
CC(=O)NC(CO)C(=O)NC(C)C(=O)O
COc1cccc(CNc2ccccn2)c1
CC(C)n1nc(C(=O)N2CCCC2c2nnc3ccccn23)c2ccccc21
Cc1cccc(NC(=O)CCc2nc3ccccc3nc2C)c1C
O=C(NN1CCOCC1)c1nc(-c2ccco2)no1
CCN1CCC2(CC1)C(=O)Nc1c(F)cccc12
CCOC(=O)COC(=O)C(C)Oc1ccccc1
CCC(C(=O)N1CCN(C(=O)c2ccc3c(c2)CCO3)CC1)n1cccn1
CC(C)(C)c1nnc(CSc2nnc(-c3ccco3)o2)o1
COc1ccc(C(=O)NCCC(=O)NN=Cc2c[nH]c3ccccc23)cc1
Cc1ncnc(NC(=O)c2ccco2)c1C
COC(=O)CCCCCC(=O)NCc1ccccc1
Cc1c(C(=O)Nc2cccnc2)sc2ncn(C(C)C)c(=O)c12
COc1ccccc1CC(=O)NCC(=O)OC(C)C
CC(C)(C)c1ccccc1C(=O)NC(Cc1c[nH]c2ccccc12)C(=O)NCc1ccccc1
O=C(CCOC(=O)c1ccc(F)cc1)NCc1ccc2c(c1)OCO2
COc1cccc(C(=O)C=Cc2ccccc2Cl)c1
CN(Cc1cccnc1)c1nc2ccc(O)cc2[nH]1
COC(=O)CSCCC(=O)O
CN(C(=O)Cc1csc(-c2ccc(F)cc2)n1)C(CN1CCC(O)C1)c1ccccc1
O=C(OC1CCCCC1)c1ccc(I)s1
CC(C)CCCCC(=O)NCc1ccccc1
C=CC(=O)n1ncnn1
CC(CNC(=O)C(F)(F)F)c1ccccc1
COc1ccc(C(c2nc(-c3ccccc3)no2)N(C)C)cc1OC
CCOC(=O)CSCC(=O)NCc1ccccc1OC
COCCC(c1ccc(OCc2ccccc2)cc1)n1cc(C(=O)NO)nn1
CC(C)(C)CN1CCCCC1
CCN(CC)CC(=O)N(C)N(C)c1ccccc1
CCc1ncnc(-c2ccc(C(=O)N3CCN(C(=O)C(c4ccccc4)c4ccccc4)CC3)cc2)c1C#Cc1ccc(N)nc1
CCOC(=O)C(NC(=O)OC(C)(C)C)C(=O)Nc1ccc(Cl)c2ccccc12
CC[N+](C)(CC)CC
C#CCn1nc(NS(=O)(=O)c2cc(OC)c(OC)c(OC)c2)c2c(OC)cccc21
NCC(O)Cc1cc2ccccc2cn1
[N-]=[N+]=Cc1ccccc1C1CCc2cc(O)ccc21
CCc1cccc(OC2CCNC2)c1
O=C(CSc1nnc(Cc2ccc([N+](=O)[O-])cc2)n1-c1ccc(C(F)(F)F)cc1)Nc1nc2ccccc2[nH]1
NC(C(=O)O)C(Cc1ccc(O)cc1)c1ccccc1
Cc1ccc(C(=O)OCC(=O)NCc2ccc(F)cc2)cc1S(=O)(=O)N1CCOCC1
O=C(NCCN1C(=O)c2ccccc2C1=O)c1cccc(S(=O)(=O)N2CCCCC2)c1
COc1ccc(CC(Cc2ccc(OC)c(OC)c2)C(=O)NCc2c[nH]c(-c3ccccc3)n2)cc1
COC(=O)C=CCN1CCOCC1
O=C(O)C(=CC=CC(=O)c1ccc(O)cc1)c1ccccc1
CCCCNC(=O)c1cccnc1F
COCC(=O)Nc1ccc(Cl)cc1C(=O)N1CCN(C)CC1
COC(=O)NCCC(C(=O)C(C)NC(=O)C(Cc1ccccc1)NC(=O)OC(C)(C)C)C(C)C
Cc1cc([N+](=O)[O-])ccc1NC(=O)C(C)c1ccc(F)cc1
NCC(=O)NC(C(S)=Nc1ccccc1)c1c(Cl)c(Cl)cc(Cl)c1Cl
CC(C)c1ccc(S(=O)(=O)Nc2nc(N3CCOCC3)c3ccccc3n2)cc1
COc1cc(NC2CCC(C(=O)NCc3ccc(F)c(F)c3)CC2)ncn1
S=C(NCCCc1ccccc1)NCc1cccnc1
CCCC(NC(=O)Nc1ccccc1)C(=O)O
COC(=O)C=CC(=O)NCc1ccccc1F
CCOC(=O)CCc1nc(NC(C)CC(C)C)c2ccccc2n1
O=C(CN1CCCC1)Nc1nncs1
O=C1Nc2cc(CN3CCN(c4cccc(Cl)c4)CC3)ccc2Sc2ccccc21
COc1ccccc1OCC(=O)Nc1nc2cc(Cl)c(Cl)cc2s1
CC(C)(CCNC(=O)C1C2CCC(C2)C1C(=O)NC1CCC2(CCC(C)(C)CC2)C(C)(C)C12CCCCC21CCCCC1(C)C)CCNC(=O)C1C2CCC(C2)C1C(=O)NC1CCC2(CCC(O)(F)CC2)C(C)(C)C12CCCCC21CCCCC1(C)C
O=C(Nc1ccc(Cl)cc1)C1CCN(Cc2ccc(O)cc2)CC1
CNC(=O)C(Cc1ccccc1)OC(=O)c1ccccc1
O=C(CNC(=O)N1CCn2c1nc1ccccc12)NC1CCCCC1
CSCC(=O)c1ccc(Br)cc1
N=C(N)NCCCCNC(=O)C(N)CC(=O)NC(CC(=O)O)C(=O)NC(Cc1ccccc1)C(N)=O
CC(=O)Nc1cccc(C(CC(=O)N2CCCC2C(=O)O)c2ccc(C(F)(F)F)cc2)c1
NC(=O)C1CCC(NC(=O)C(N)CCCCNC(=O)CC(N)Cc2cc(F)c(F)cc2F)CC1
CC(=O)Nc1cccc(CSc2ccc(C(N)=O)cc2[N+](=O)[O-])c1
COc1cccc(C=O)c1O
O=c1cc(N=Nc2ccccc2)c2cc(Cl)ccc2o1
CC(C)C(NC(=O)CN1C(=O)NC2(CCc3ccccc32)C1=O)C(=O)NCCc1ccccc1
CC(C)Oc1ccc(C(=O)NCC2CCOC2)cc1
CC(C)(C)OC(=O)C(O)CC(O)c1ccccc1
O=S(=O)(NCCNC(=S)Nc1ccccc1)c1ccc(Cl)cc1
O=C(Cc1ccccc1)Nc1ccccc1
CC(C)CN(CC(N)=O)S(=O)(=O)c1ccc(Cl)cc1
Fc1ccc(CNCc2nnc(-c3ccccc3Cl)o2)cc1
CCCCCCC(O)COc1c(OC)cccc1OC
O=C(NCc1ccccc1F)c1csnn1
CCOC(=O)C1CCN(C(=O)c2cc3sccc3n2Cc2cccc(Cl)c2Cl)CC1
COC(=O)c1ccc(-c2ccccc2C(=O)Nc2nn[nH]n2)cc1
O=S(=O)(c1ccccc1F)C1COC2CN(Cc3cccnc3)CC21
CC(C)NC(=O)C1(C)CCN1C(=O)c1ccco1
O=C(CNC1CCCCC1)Nc1ccc(-c2ccco2)cn1
CC(C)(C)CNCC(O)C(F)(F)F
CN(C)CC(=O)Oc1ccc(Cl)cc1
CCCC(=O)OC1CCC(C)CC1
CC1(C)CC(N=C(S)Nc2cccnc2)CCO1
NC(CC(=O)O)C(=O)NC(Cc1ccccc1Cl)C(=O)O
O=C(NC1CC1)C1OCC(N2CCOCC2)C1O
CNc1ccc2c(c1)OCCC2NC(=O)Cc1ccncc1
O=C(Nc1nnc(-c2ccccc2)s1)c1cccnc1
COc1ccc(C(=O)NCc2cccc(C(F)(F)F)c2CN2C(=O)c3ccccc3C2=O)cc1OC
OCCCn1c(SCc2ccc(Cl)cc2)nnc1-c1ccco1
Oc1ccccc1NC(=S)Nc1ccccc1
CSc1cccc(NCNC(=O)C2CCN(S(=O)(=O)c3c[nH]cn3)CC2)c1
O=C(O)c1ccc2nc(NC(=O)c3cccc(C(F)(F)F)c3)cc(C(=O)NCc3ccco3)c2c1
OC(CNc1ccccc1C(F)(F)F)c1ccccc1
COc1ccccc1CC(CO)Nc1nccc(Oc2ccccc2)n1
O=C(CSc1ncc(O)cn1)NCc1ccccc1
CCOc1ccccc1N1CCN(C(=O)c2cc3c(cc2C)OCC(=O)N3CC(C)C)CC1
NCCNC(=O)c1ccc(NC(=O)c2ccccc2)cc1
O=C(OCCNCC(O)c1ccccc1)c1ccccc1
O=C(CC(O)CCc1ccccc1)NCCc1ccc(O)cc1
O=c1oc2ccccc2cc1CSc1ccccc1Cl
O=C(NCc1ccccc1)NC(=O)c1ccccc1O
CS(=O)(=O)Nc1cccc(C2CN(CC3CCCC3)CC23CCNC3)c1
CN(C)CCCNCc1ccc2c(c1)S(=O)(=O)C1CN(Cc3ccccc3C(F)(F)F)CC1C2
CC(C)NCC(=O)N1CCN(C)CC1
CC(C(=O)NC1CCCCCC1)N1C(=O)CCc2c(O)cccc21
Nc1ccc(-c2ccc(CCO)cc2)cc1
Oc1ccc(O)c(C(O)C(F)(F)F)c1
C=CCCC(O)CCOC(C)=O
CCn1ccc2cc(Oc3ccc(OCCN(C)C)cc3)ccc2c1=O
CN(C)CCCCCC(O)C(O)C(O)C(O)CO
O=C(Cc1ccccc1)c1cc2c(oc1=O)CCC2
CC(=CCC(=O)c1ccc(Cl)cc1)c1c(O)cc(O)c(O)c1C=O
O=C(N=Nc1ccc(O)cc1)Nc1ccc(F)cc1
O=P(O)(O)OCCNC1CCCCCCC1
COc1ccc(CNCCc2ccccc2)cc1
COc1ccc(C(=O)NCC2CC3CN(Cc4c(C)noc4C)CC3O2)cc1
Cc1ncc2c(c1CNC(=O)c1cn3ccccc3n1)CCNC2
CNC(=O)CN(C)C(=O)c1cc(OC)c(OC)c(OC)c1
COc1cccc(N2CCN(c3c4ccccc4nc4ccccc34)CC2)c1
CCN(CC)c1ccc(NC(=N)N)c(O)c1
O=C(NCCO)c1ccccc1Cl
CCOc1ccc2c(c1)C(=O)N(c1ccc(C(=O)Nc3ccc(C4=NCCN4)cc3)cc1)S2(=O)=O
O=S(=O)(NCc1ccc(Cl)cc1)c1ccc(O)cc1
CC(C)N(CCCl)Cc1ccccc1
CC(=O)N(C)CC(=O)Nc1ccc(C)cc1
N=C(N)NCc1ccccc1O
CC(C)CCNCC(O)CNC(C)(C)c1ccccc1
CCN(CC)C1=C(O)C(=O)c2ccccc2CC1=O
Cc1cc(C)c(C(=O)NCCc2cccnc2)c(C)c1
O=C1C(NP(=O)(OCC2OC(n3cnc4c(ncn4C4CC4)c3=O)CC2O)N(CCCl)CCCl)CCN1C1CC1
Cc1cccc(C(=S)Nc2ccccc2)c1
COC(=O)C(=O)Nc1cccc(NC(=O)c2cc3ccccc3o2)c1
C=C(C(=O)OCCC(C)C)C(O)c1ccc(C)cc1
CC(Cc1ccccc1Cl)NC(=O)c1ccccc1
CCCCCCCC[N+](C)(C)C
COC(=O)c1nc(C)c(C)nc1NS(=O)(=O)c1ccccc1Cl
CCC(Sc1ncc(Cl)c(C(=O)Nc2ccc(F)c(C(=O)OC)c2)n1)C(=O)OC
Cc1occc1C(=O)NCc1ccc(Cl)cc1
COCCN(c1ccccc1Br)S(C)(=O)=O
NS(=O)(=O)c1ccccc1NCc1ccncc1
COc1cc2oc(=O)ccc2cc1CC(=O)C1CCCCC1
CC(NC1CCCC1N)c1cc2[nH]c(-c3ccncc3)nc2cc1Cl
O=C(c1ccc2c(c1)OCO2)N1CCN(S(=O)(=O)c2ccccc2F)CC1
Cc1ccc(C)c(C2=C(OC(=O)N3CCN(Cc4ccccc4)CC3)CN(Cc3cccc(Cl)c3)C2=O)c1
CCOC(=O)c1nnc(NC(=O)CSc2nnc(NC(=O)CC(C)(C)C)s2)s1
O=S(=O)(Nc1cccc(Nc2ccccc2F)c1)c1ccc(Cl)cc1
NC(=NOCC(F)(F)F)c1ccccc1F
O=C(CSCC(=O)N1CCCCC1)NC1CCCC1
CC(CCCCCC(N)=O)C(=O)O
CC(C)N1CCC1CO
COC(=O)CCNC(=O)COc1ccc(Cl)cc1
COc1ccc(CN2CCN(C(=O)c3cccc(Cc4ccc(F)cc4)c3)CC2)cc1OC
O=C(CCNC(=O)c1ccc(F)cc1)NO
CSc1cccc(-c2ccnn2C(=O)CN(C)C2CCCCC2)c1
CCCC(CN)c1ccccc1Cl
O=C(CN(Cc1ccccc1)S(=O)(=O)c1ccccc1F)NC1CCCC1
COc1ccc(-c2nc3ccccc3n2CCCOc2ccc(NC(=O)c3cccc([N+](=O)[O-])c3)cc2)cc1
CC(C)(C)NC(=O)c1cc2c(N)ncnc2s1
N=C(NCC(CCl)c1ccccc1)NC(c1ccccc1)c1ccccc1
CC(=O)CC(O)C(C)(C)O
CC(=O)OC1CC(OC(C)=O)C(OC(C)=O)C(C)(C)C1C
Cc1ccccc1CS(=O)(=O)NC(=O)NC(Cc1cc(Cl)cc(Cl)c1)C(=O)NC(C=CCCNC(=O)C(N)CCCNC(=N)N)C(C)C
Cc1ccc(S(=O)(=O)N2CCC(C(=O)Nc3ccccc3C)CC2)cc1C
NCCC(Cc1ccccc1)C(=O)O
COC1(c2c(Cl)ccc(Cl)c2Cl)SCCS1
CCCCCCCCCCCCCC(N)C(=O)O
COC(=O)C(=O)NCc1ccccc1
Cc1cc(-c2ccc(N3C(=O)CCC3c3ccc(OC(F)(F)F)cc3)cc2)n(-c2ccccc2)n1
CC(C)c1nn(-c2cccc(F)c2)cc1C(=O)NCc1ccc(OC(F)(F)F)cc1
O=C(NCc1c(F)cccc1Cl)Nc1cccnc1
CC(CN1CCCC1)N1CCC(c2nnc3ccc(C(F)(F)F)cn23)CC1
O=C(NCCCCO)Nc1cccnc1Cl
Cc1csc(-c2ccc(C(=O)N3CCN(CCOc4ccc(F)cc4)CC3)cc2)n1
CCN(CC)c1ccccc1C(=O)Nc1cccc(C(F)(F)F)c1
Cn1c2ccc(Cl)cc2c2ccc3cnc(NC(=O)C4CC4F)cc3c21
N#Cc1ccc(N(CCCc2ccncc2)C(=O)c2ccccc2)cc1
O=C(NCc1ccccc1Cl)Nc1nccs1
O=S(=O)(c1ccc(F)cc1)N1CCN(Cc2ccc(F)c(F)c2)C12CCN(Cc1ccccc1)C2
Cc1ccc(S(=O)(=O)NC(=O)CCC(=O)Nc2nc3ccccc3s2)cc1
CC(C)(C)C(=O)NCCC(=O)NCC(c1ccccc1)c1ccccc1
CCOC(=O)NC(=S)NC(=O)c1ccccc1F
CCCCCCCC(=O)NCC(O)c1ccccc1O
CNC(=O)Nc1nc(-c2ccc(C)s2)cs1
CCOC(=O)CNC(=O)N1CCc2ccccc21
CC=NCC(=N)NO
CN1CC(C)(C)c2cc(NC(=N)c3cccc(C(F)(F)F)c3)ccc21
O=C(COC(=O)CCSc1ccccc1)NCC1CCCO1
COc1ccc(CCC(CO)NCc2cccc(CNC(=O)Cc3ccccc3)c2)cc1OC
CCC(C)(CC)C(=O)NCC(=O)Nc1ccccc1
C=CCNC(=S)Nc1ccc(OC)c(OC)c1
COC(=O)CNC(=O)C1CN(C)CCC1c1ccccc1OC
CCC(C)N(CC(=O)Nc1ccc(F)cc1)C(=O)c1cccs1
O=C(COc1ccc(-c2nnco2)cc1)Nc1ccc(Cl)cc1
O=S(=O)(c1ccccc1)N1CCOCC1
O=C(CCCCCNC(=O)Nc1ccc(-c2ccccc2)cc1)NO
CCCCOc1ccc2c(c1)c(C1C(=O)CC(C)(C)CC1=O)c(C(=O)O)n2Cc1cc(OC)c(OC)c(OC)c1
N#CC(CO)c1ccccc1
O=C(c1ccco1)N1CCNCC1CCO
Cc1nc(-c2ccc(Cl)cc2)sc1C(=O)NCC(NC(=O)c1ccc(O)cc1)C(=O)O
COc1ccc(CCNC(=O)CC(C)(C)CC(=O)O)cc1
NC(=O)c1ccccc1NC(=O)C(F)(F)F
CN(C(=O)CN(C)C1CCCCC1)c1ccccc1
NCCCC(N)C(=O)O
O=C(Nc1ccc(N2CCNCC2)cc1)C(O)CCc1ccc(F)cc1
O=C(c1cccc(F)c1)N1CC2CNCC(C2)C1
O=C(CCN(c1ccccc1)S(=O)(=O)c1ccccc1)Nc1ccccc1
NC(COCc1ccncc1)C1CCCCC1CCc1ccncc1
CCC(CC)NC(=O)C(C)C
CC(=O)Nc1ccc(C=NNC(N)=S)cc1
O=C(O)c1ccc(C=CC(=O)C(F)(F)C(F)(F)C(F)(F)F)cc1
CNC(=O)CCC(N)C(=O)NCc1ccc(Cl)cc1
CC(C(=O)O)N(Cc1ccccc1F)S(=O)(=O)c1ccccc1
O=C(c1ccccc1C(F)(F)F)N1CCNCC1
CC(=O)NC(CC(=O)c1ccccc1)C(=O)O
Cc1cc(C)c(CNC(=O)C(F)(F)F)c(O)c1
CCC(=O)c1cc(C)c(C)cc1[N+](=O)[O-]
Cc1ccc(-c2nc(C(=O)NCc3csc(C4CC4)n3)c3n2CCCc2ccccc2-3)cc1
COc1ccccc1N1CCN(c2ccc(Cl)cc2)CC1
CNC(=S)NC1CCC(C(NC(=O)C23CCC(CC2)C3)C(=O)O)CC1
Cc1ccc2c(c1)N(C(=O)C1CCCCC1)C(c1ccccc1)S2
CCCCC(C)CC(O)CCO
CCC(N)CNc1ccccn1
O=C(NCc1ccc2ccccc2c1)C(F)(F)F
O=C(NCc1ccccc1Cl)c1ccc(CS(=O)(=O)c2c(F)cccc2F)o1
O=C(CCCCOc1ccccc1)c1ccco1
COC(=O)C[S+]([O-])c1ccc(OC(C)=O)cc1
COc1ccc(CCNc2ccc3ncc(N)nc3c2)cc1OC
CC(=O)Nc1ccc(C(=O)C=Cc2ccccc2)cc1
O=S(=O)(CCOc1ccccc1)N1CCN(C2CCCC2)CC1
CN1CC2(C(=O)N3CCCC3)Oc3ccccc3CC12
O=P(O)(O)C(O)(Cc1ccccc1)P(=O)(O)O
O=C(CCCN1CCCC1)Nc1ccccc1Br
O=C(COCC(Cl)(Cl)Cl)NCCc1ccccc1
O=C(NO)c1ccccc1F
Cc1cc(C)n(-c2ccc(C(O)CNC(C)C(O)c3ccc(Cl)c(Cl)c3)cc2-c2cccc(Cl)c2)n1
COc1nc(C(C)Nc2nccc(-c3c(C)nn(C)c3C)n2)cnc1Nc1ccccc1F
CN(C)c1ccc(-c2csc(N3CCCCC3)n2)cc1
CCOP(=O)(OCC)C(Cc1ccccc1)N1CCCCC1
Cc1ccc(C(=O)NCc2nc(-c3ccco3)no2)o1
Cc1ccc(S(=O)(=O)Nc2cccc3ccc(C)nc23)cc1
CCCCCCOc1c(OC)cc(C(=O)OCCc2ccc(OC)c(OC)c2)cc1OC
Cn1c(=O)cnn(COCn2ncnn2)c1=O
COc1cc(Br)c(C(=O)NCc2ccccc2)cc1OC
O=C(O)CCCCCCC(=O)Nc1ccccc1
O=C(NCC1(c2ccccc2)CCC1)c1cc(OCc2ccccc2)ncn1
Cc1cccc(C(=O)NCCN2CCN(c3ccccc3[N+](=O)[O-])CC2)c1
CCN(CC)Cc1ccccc1C(=O)OCc1ccccc1
CCCCNC(=O)c1cc(S(=O)(=O)N2CCOCC2)c(Cl)c(Cl)c1Cl
O=C(c1ccccc1)C(Cl)Cl
CN(C(=O)c1ccc(N2CCN(CC(C)(C)C)CC2)nc1)C1CCc2ccccc2C1
S=C1Nc2ccc(Cl)cc2C12NCCS2
O=C(CNS(=O)(=O)c1ccc(Cl)cc1)NO
COC(=O)NCC1(c2ccc(I)cc2)CCc2ccccc2OC1
O=C(CCCCCNC(=O)c1ccncc1)NO
COC1CCOCC1NC(=O)C(Cc1ccc(F)cc1)NC(=O)c1ccc(NC(=O)CCCCCCC(=O)NO)c(C(=O)c2ccccc2O)c1
CCOc1ccc2[nH]cc(CN3CCN(C4CCCC4)CC3)c2c1
COc1cccc(CC(C)P(=O)(O)O)c1OC
COc1ccc(CC(=O)Nc2ccccc2NC(=O)C2CCN(C(C)=O)CC2)cc1OC
O=C(NCCc1ccccc1)c1ccccc1[N+](=O)[O-]
COc1cccc(CNCCC(C)C)c1O
NCC(Cc1ccccn1)Oc1cccnc1
COc1cccc(N2CCN(CCCNC=O)CC2)c1
NS(=O)(=O)c1cc2c(c(CSc3ccccn3)c1O)OCO2
O=C(O)c1ccc(CCC(=O)N2CCN(Cc3ccccc3)CC2)s1
CCCC(=O)N1CCC2(CC1)CC(NC(=O)Cc1nn(C)c3ccc(C(F)(F)F)cc13)c1ccccc1O2
O=C(CCc1ccccc1)c1cccnc1
COC(=O)c1ccc(-c2cncn2C)cc1
COc1c(C)c2c(c(O)c1OC)CCC2C
CSc1cc([N+](=O)[O-])ccc1OC(C)C
O=C(c1ccco1)N1CCc2c(c3cc4c(-c5ccccc5)cc(=O)oc4cc3oc2=O)CC1
Cc1ccc(C(NC(=O)COc2ccccc2)C(=O)O)cc1
O=C(CNc1nnn[nH]1)NCc1ccc(Cl)cc1
CCCCN(CC)CC(O)Cn1cnc2c(N3CCCCC3)ncnc21
CC1CN(S(=O)(=O)c2ccc(C(=O)NCc3ccco3)cc2)CC(C)O1
C[N+]1(CCOCC(=O)N2CCC(C(N)=O)C2)CCCCC1
COc1cccc(-c2cc(=O)n3ncnc3[nH]2)c1
CCC(CC)NC(=O)C(C)C
COc1ccccc1NC(=S)NC(=O)c1ccccc1
CC(=O)C1CCCC1NC(=O)C1CC(Sc2ccc3ccccc3c2)CN1CCc1ccccc1
CC(C)(C)CNC(=S)NCc1cccnc1
CC(=O)Nc1cccc(-c2nc(-c3ccc(N(C)C)nc3)no2)c1
O=C(O)C(Cc1ccc(-c2ccccc2)cc1)c1ccccc1
CC(CNCCC(=O)O)NC(=O)C(Cc1ccccc1)NC(=O)c1cccnc1
CC(=O)N1CCCC(C(=O)OC2CCCCC2)C1
Cc1cnc(C(=O)N2CCC(c3nccn3C)CC2)cn1
O=C(NC1CCCCCC1)c1ccncc1
Cc1nc2cc(Cl)cc(Cl)c2c(O)c1C(=O)O
CCOc1ccc(OCC)c(S(=O)(=O)N2CCCCC2Cc2ccccc2)c1
CCCCNC(=O)c1ccc(NC(=O)c2cc(-c3ccc(Cl)cc3)n(-c3ccccc3)n2)cc1
CCCCCCCCCCCCCCCC(=O)OCC(O)COP(=O)(O)OCC(N)C(=O)O
CC(C)C(NC(=O)C=Cc1ccc(Cl)cc1)c1ccccc1
FC(F)(F)c1ccnc(N2CCN(c3ncccn3)CC2)n1
O=[N+]([O-])c1ccccc1COCP(=O)(O)O
CC[N+]1(CCC#N)CCCCC1
O=C(O)c1ccccc1OCc1[nH]c2ccc(Br)cc2c1C=Cc1ccccc1
Nc1nc(O)nc2c1nnn2-c1cccc(O)c1
CC(C)CC[N+](C)(C)Cc1ccccc1OCc1ccccc1
O=S(=O)(NC(Cc1ccccc1)C(O)CCCCO)c1ccccc1OCc1ccccc1
CN(C)CN1C(=O)CC(C(=O)O)(c2ccccc2)Sc2ccccc21
N=C(CC(O)(c1ccccc1)c1ccccc1)NCl
Cn1c(N)c(C(=O)CSc2nnc(-c3ccc(Cl)cc3)o2)c(=O)n(C)c1=O
CC(=O)Nc1c(C(=O)O)ccc2ccccc12
CC(=O)NNC(=O)c1ccc(Cl)cc1
O=C(Nc1ccccc1F)c1ccccc1
O=c1oc2c(O)c(-c3ccccc3)ccc2cc1C1=NCCN1
CC(NC(=O)C(O)c1ccccc1)C(=O)O
OCC1Oc2ccccc2C2CC(F)CN12
CN(C)C(=O)c1ccc(NC(=O)c2ccccc2)cc1
CC1CCN(S(=O)(=O)c2ccc(S(=O)(=O)N3CCCc4cc(-c5ccccc5)ccc43)cc2)CC1
N#CCNCC1(c2ccccc2)CC1(Cl)Cl
NC(CNC(=O)C(c1ccccc1)c1ccccc1)C(=O)O
COc1ccccc1-c1ccc(C=NN2CCN(C3CCCCC3)CC2)cc1
NC(=S)Nc1ccc(NC(=O)Nc2ccccc2)cc1
O=C(Cn1cc2c(n1)NC(O)=NCC2)NCc1ccccc1
NCC(=O)N1CCOCC1
Cc1cc2cc(S(=O)(=O)N3CCC4(Cc5ccccc5O4)C(CO)C3)c(C)cc2o1
CC(=O)CC(=O)Nc1ccccc1
CNC1=NC(C(F)(F)F)NC(N(Cc2cccc(F)c2)Cc2cccc(Cl)c2)=N1
Cc1cccc(-c2nc(CN3CCC(NC(=O)c4ccc(C)o4)C3)c(C)o2)c1
CN(OC(=O)c1ccccc1)c1ccccc1
O=c1ccc2cc(S(=O)(=O)Nc3ccc(F)cc3)ccc2[nH]1
O=C(c1ccco1)N1CCN(C2CCCCC2)CC1
CNC(=O)c1ccccc1OCC(O)CNC(C)C
C=C(C)C1C2CC(C(C)(O)CCc3ccccc3OC)CC1C(=O)O2
N=C(N)NN=C1CCCCC1
O=C(CN1C(=O)c2ccccc2C1=O)OCC(=O)c1ccccc1Cl
N#Cc1ccc(CCCCCNCc2ccco2)cc1
COc1ccc(CCNC(=O)OC2C3CCOC3C2(C)C)cc1
CCC(C)NC(=O)NCCOC(=O)c1ccccc1
CC(C)CNC(=O)C(CC1CCCCC1)NC(=O)C(N)CC(=O)O
CC(C)CC(NC(=O)C(C)(C)C)C(=O)NC(Cc1ccccc1)C(=O)NC(Cc1ccccc1)C(=O)O
COC(=O)CC(O)C(C)(C)O
Cc1ccc(C(=O)Nc2ccc(C(=O)O)cc2)c(C(=O)O)c1
O=C(Nc1ccccc1F)c1nc(N2CCOCC2)nc(N2CCOCC2)n1
NC(=O)CSCC#CCc1ccccc1
CCN(CC)C(=O)C(C#N)=Cc1ccc(OC)cc1
CSc1sc(C(=O)N2CCCCCC2)c(C)c1C#N
CC(C)C1CCC2(CN)OC2O1
Cn1cccc1C(=O)CCN1CCN(c2nccs2)CC1
Cc1ccc(C(CC(=O)O)CC(=O)NCCCC(=O)O)cc1
COCCC(=O)c1ccc(OC)c(NC(=O)c2ccncc2)c1
Cc1ccccc1C(=O)N1CCC(c2nnc(COc3ccccc3)n2C)C1
COC(=O)C1(C)C(=O)CCC2(C)C(=O)C3OC3(C)CC21
CCc1cc(CN2CCC(n3c(=O)[nH]c4ncccc43)CC2)[nH]n1
CC1(C)C2CCOC2C1C(O)c1ccc(COc2ccccc2)cc1
Cc1ccccc1C(O)CCC=CCN(C)C
CCN(CC)c1ccccc1CN1CCC2(O)CCNCC2C1
O=C1N=C(Nc2cccc(COc3ccccc3)c2)SC1=Cc1ccco1
COc1ccc(-c2noc(C(C)N3CCN(C)CC3)n2)cc1
CCC(=O)CCC(=O)c1cccc(F)c1
CC(C)CC(NC(=O)C1CCC1)c1ccccc1Cl
CC(NC(=O)COC(=O)c1ccco1)c1ccccc1
CCOC(=O)c1cccn1C1C(=O)N(Cc2cccc(Br)c2)c2ccc(Br)cc21
CN(CC(=O)NCC(C)(C)c1ccccc1)Cc1ccccc1
COC(=O)c1ccc(C(=O)NC(Cc2ccccc2F)C(O)CNC(C)(C)C)cc1[N+](=O)[O-]
O=C(CCCCCNCC=Cc1cc2ccccc2cn1)NO
N=C(N)c1ccc(CSc2ncc(C(F)(F)F)cc2Cl)cc1
COc1ccccc1OCC(=O)NNC(=O)c1ccco1
CCOC(=O)C(CC(=O)O)NC(=O)N(C)c1ccccc1
CN(CCCn1ccc2ccc(NC(=O)Cc3ccc(F)cc3)cc2c1=O)CC(O)COc1ccc(F)cc1
CC(OC(=O)CNC(=O)c1ccco1)C(=O)Nc1ccc2c(c1)OCCO2
CS(=O)(=O)N1CCN(c2cccc(-c3nc4cc(Cl)ccc4o3)c2)CC1
CCCCCCC(=O)OC(C)C
CC#CC12C=C(OC(C)=O)C=C(OC)C1C=C(c1ccc(OC)cc1)C1CCC3(C=O)C(=O)CC(C)C(C)C3C12
CC(C)(O)CCCC(C)(C)OC(=O)c1ccccc1
CN(C)CCOCCOc1ccccc1
CNC(=O)NCc1ccc(-c2ccc(OCCN(C)c3nc4ccccc4o3)cc2)cc1
O=C(CN(CCc1ccccc1)C(=O)CNS(=O)(=O)c1cccc2ccccc12)NCc1ccccc1
CC(C)NCC(O)COC(=O)Nc1ccccc1
CN(C)CCCc1cc2c(=O)[nH]cnc2s1
CC(C)CC(NC(=O)Nc1ccccc1)C(=O)O
O=C(NCCc1ccccc1)OC1CCOCC1
O=C(CCSc1ncccn1)NCc1ccccc1
COc1c(-n2nc(CC(C)C)c(C(=O)O)n2)cc2ccc(C(=O)O)nc2c1OC
CCC(C)C(=O)OCC1(COC(C)=O)Oc2ccccc2C1=Cc1ccccc1
CCCS(=O)(=O)Cc1cc(OCC=C(C)C)cc(OCCc2ccccc2)c1
CN1CCN(c2cc3nnc(SCC(=O)NC4CCCC4)n3c(-c3ccccc3)n2)CC1
CC(=O)N1CCCC1C(=O)NCC(c1ccco1)N1CCCC1
COc1ccccc1CN1C(=O)c2ccccc2C1=O
CC(C)C(NC(=O)CNC(=O)C(C)(C)C)C(=O)O
CCN(CC)C(=O)C1CCN(c2nn3c(-c4ccccc4)c(-c4ccccc4)nc3s2)CC1
O=C1CSC(c2ccccc2)N1CCCCCc1ccc(F)cc1
OC1CN(Cc2ccc3c(c2)nnn3-c2ccccc2)CCC1(F)F
CCOC(=O)C1C(=O)C=C(c2ccccc2Cl)CC1N
CCOc1ccc(NC(=O)c2cccc(C(=O)OCCN(C)C)c2)cc1
O=C(O)c1cc(-c2ccccc2)cc2c3ccccc3c(=O)n(-c3ccc(F)c(Cl)c3)c12
O=C(CN1CCc2cc(S(=O)(=O)N3CCCC3)ccc2C1)Nc1ccc(F)cc1
Cc1ccccc1C(=O)C(=Cc1cccc(OCc2ccccc2)c1)C(=O)O
O=C1N(Cc2ccccc2)C(Cc2ccccc2)C(O)C(O)C(Cc2ccccc2)N1CC(CO)CO
O=C(Nc1ccc(S(=O)(=O)Nc2ccccc2)cc1)c1ccc(F)cc1
Clc1cc(-c2nnc(-c3ccccc3)o2)co1
Fc1ccc(C2CNCCO2)cc1Cl
O=C(Nc1ccc(Cl)cc1)Nc1ccc(C(=O)N2CCCCC2)cc1
CCC(C)(C(=O)O)N1CCC(CCC(=O)O)CC1
CC(C(N)=O)C(O)c1ccc([N+](=O)[O-])cc1
CC(=O)N1CCC2CC(Oc3ccc(Cl)cc3)CCC2C1
COCCCN(Cc1ccccc1)C(=O)c1ccccc1F
S=C(S)NCc1ccccc1
N#Cc1cccc(S(=O)(=O)N2CCC(NC(=O)c3cccc(C(F)(F)F)c3)CC2)c1
CCOc1cc(Cc2nc3ccccc3n2C)cc(OCC)c1
COc1ccc(C(=O)NCCNc2cccc(C(F)(F)F)c2)cc1S(=O)(=O)N1CCOCC1
COc1ccc(CN2c3ccc(C(=O)O)cc3NC(=O)C2c2c(-c3ccccc3)[nH]c3ccccc23)cc1
Cc1cc(O)c(C(=O)Nc2ccc([N+](=O)[O-])cc2)c(O)c1
CCOP(=O)(C(C)C)C(C)c1ccccc1
CC(C)(C)OC(=O)NC(NCc1ccccc1)(C(F)(F)F)C(F)(F)F
CCCCCC(=O)NC(c1ccc(OC)cc1)c1cc(OC)ccc1OC
Cc1ccc(N2CC(C(=O)N3CCCCCC3)CC2=O)cc1
CC(Cc1ccc(OCc2cccc(F)c2)cc1)NC(=O)C1CCC(=O)N1
O=C(Nc1cccc(-c2nccc(Nc3cccnn3)n2)c1)c1ccc[nH]1
CC(C)CSC(=N)NC(=O)c1ccccc1
CCCC(CCC)Oc1ccccc1C(=O)OC
COCC(=O)c1ccccc1Cl
Cc1ccc(S(=O)(=O)NNC(=O)c2ccccc2Cl)cc1
CC1(C)C2CCC1(c1ccc(O)nc1)CCN2C(=O)C1CC1
NC(=NCc1ccccc1)NC(F)(F)F
CCOC(=O)Nc1ccccc1CC
Cc1cc(C)nc(N2C(=O)CCC2c2ccccc2F)c1
OC1(c2ccc(-c3ccccc3)cc2)CCN(C2CCCC2)CC1
Cc1cc(NC(=O)c2cc(Cl)ccc2NC(=O)c2cccnc2)no1
NC(CO)C(O)c1ccccc1
Cc1c(C(F)(F)F)cc(Cl)c(C(=O)N2CCN(c3ccc(Cl)cc3)CC2)c1Cl
Cc1ccc(C(=O)Nc2nnc(SCC(=O)NCc3ccco3)s2)cc1
O=C(CCOc1ccccc1)Nc1ccc(Cl)cc1
CCc1ccc(Oc2nc(C)ccc2C(=NO)N2N=C(c3ccccc3)CC2c2ccc(OC)cc2)cc1
Oc1cccc(C=c2c3ccccc3c3n2CCN=3)c1
COc1ccccc1C1=NOC(CNC(=O)C(C)N2CCN(c3cccc(F)c3)CC2)C1
O=C(O)CNC(=O)CC(Nc1ccccc1)c1ccccc1
CC(C)(C)C(=O)NCC(=O)OCC(=O)O
CC(C)n1c(Cc2cn(C)c3ccccc23)nnc1C(Cc1ccccc1)NC(=O)c1ccc(Cl)c(Cl)c1
COc1cc(OC)c(C(=O)NCC(c2ccc(Cl)cc2)N2CCOCC2)cc1OC
Cc1cccc(CC(=O)NC(c2ccccc2)c2ccco2)c1
CCC(C(=O)Nc1ccccn1)N(c1ccccc1)S(C)(=O)=O
CCn1cc(C=NNC(=O)c2nn(-c3ccc(C)c(C)c3)c(-c3ccccc3)c2C)c2ccccc21
CCC(C)C(NC(=O)CN1CCN(Cc2ccc(C)cc2)CC1)C(=O)NCCc1ccc(S(N)(=O)=O)cc1
CCN(CCO)c1nc(NC(C)c2ccccc2)c(C(N)=O)nc1N=NC1CCCC1
O=C(NNC(=S)Nc1ccccc1C(F)(F)F)c1ccco1
CS(=O)(=O)CCNC(CCc1ccc(OCC(F)(F)F)cc1)c1ccc(C(F)(F)F)nc1
O=C(Nc1ccccc1Cl)C(F)(F)F
Cc1ccc(C(=NO)C(F)(F)F)cc1
Cc1nc(CC(=O)NC2CN(C(C)C)CC2C(C)C)ccc1C(=O)Nc1cccc(S(=O)(=O)N(C)C)c1
Cc1csc2ncc(C(=O)Nc3ccc(Cl)cn3)c(=O)n12
Fc1ccc(NC2(c3nnnn3C3CCCCC3)CCCC2)cc1
S=C(NCc1c(Cl)c(Cl)c(Cl)c(Cl)c1Cl)N1CCCC1
C=CCN1C(=O)CN(C(C)=O)CCC(OC(C)=O)c2cc(OCCCN(C)C)ccc21
NC(CC(=O)[O-])C1N=NN=N1
O=c1oc2ccccc2cc1C(c1ccncc1)N1CCCCC1
CCC(CC(O)c1ccccc1)c1ccccc1
CCCCOC(=O)c1ccc(C(=C2CCN(Cc3ccc(C)cc3)CC2)c2ccc(O)cc2)cc1
O=C(Oc1ccccc1[N+](=O)[O-])c1ccncc1
O=C(Nc1ccccc1F)Oc1ccc(-c2ccc(C(F)(F)F)cc2)c(C(F)(F)F)c1
CN(C)CCSc1ccc(Cl)cc1
NC(Cc1ccc(O)cc1)C(=O)Nc1ccc(O)cc1
CCOc1c(Oc2c(F)c(F)c(F)c(F)c2F)ccc[n+]1[O-]
OCCCC(F)(F)F
O=C(O)c1nn(-c2ccccc2Cl)nc1CO
COCCN1CCc2c(c(C(=O)NCC3CCCO3)nn2Cc2ccc(F)cc2F)C1
CSc1ccccc1OCC(=O)NCc1ccc2c(c1)OCCO2
S=C(Nc1ccccc1)SCCN1CCOCC1
CC(C)(C)NCC(O)c1cccnc1
CN(CCCNC1=NS(=O)(=O)c2ccccc21)Cc1ccccc1
O=C(O)CCC(=O)NCC(O)COc1ccccc1
O=[N+]([O-])c1cccc(C2N(Cc3ccc(OC(F)(F)F)cc3)CCCN2Cc2ccc(F)c(F)c2)c1
NS(=O)(=O)Nc1cccc(F)c1-c1cccnc1
O=C(CN1CCCC1C(=O)O)Nc1cccc(F)c1
CCCCCCCCc1ccc(C)c(Cl)c1
N=C(NOC(=O)c1ccc([N+](=O)[O-])cc1)c1ccc(O)cc1O
CC(=O)OC(C)CCC(N)=O
COCCNC(c1ccccc1)P(=O)(OC)OC
CC(C)C(c1ccccc1)C(F)(F)F
CC(=O)OC1C(OC2CC=C3CC(OC(=O)CNC(=O)c4ccc(N(C)Cc5cnc6nc(N)nc(N)c6n5)cc4)CC(C)(C)C3(C)C2=O)OC(C)C(O)C1OC(C)=O
C=C1C(=O)OC(COS(C)(=O)=O)C1OC(C)=O
O=c1[nH]cc(-c2ccccc2)[nH]c1=O
O=C(NC(Cc1cccs1)C(=O)O)C1CCCC1
CCn1c(-c2ccc(F)cc2)nc2c(C(=O)N(C)C)cccc21
O=C(O)CC1CC(NC(=O)CC2c3ccccc3-c3ccccc32)=NO1
NC(CC1CCCCC1)=C(C=CC(=O)NCCC(=O)O)C(=O)O
Cc1cc(C(C)C)cc(-c2ccccc2)n1
O=S(=O)(c1cncnc1)N1CCN(c2ccccn2)CC1
COCC#CC(=O)NC(c1ccc(F)cc1)C1CC1
S=C(Sc1ccccc1)c1ccccc1
CC(C)CC(=O)OCC(C)(C)C(=O)O
CC(C)NC(=S)NC1CCCCCC1
O=S(=O)(c1ccccc1F)c1ccccc1C(F)(F)F
CC(C)NCCOc1ccccc1F
COC(=O)c1ccc(NC(=O)Cc2ccccc2)cc1
CC(=O)NCC12COCC1CN(Cc1nccs1)C2
O=C(Cn1nnc2ccccc21)NC(c1ccccn1)C1CC1
CC(O)C1C(=O)N2C(c3ccccc3)=C(c3ccccc3)CC12
CC1CN(C(=O)c2cnc3c(cnn3Cc3ccc(Cl)cc3)c2)c2ccccc2S1
O=C(Nc1cccc(-c2ccccc2)c1)Oc1cccc(C=CC(=O)N2CCc3ccccc3C2)c1
CCC1Oc2ccccc2-c2ccncc21
CCN(CC)CC(COC(C)(C)C)NC(=O)CCCNC(=O)C(N)Cc1ccccc1
CCCCNC(=O)C(NC(=O)c1ccc(NCc2ccc3nc(N)nc(N)c3c2)cc1)C(C)C
CNC(=O)CCCCCCC(=O)Nc1ccc(O)cc1
COc1ccccc1C(=O)Nc1nc(C=Cc2ccccc2)cs1
C=CCN1C(=O)C(C)(C)N=CC2=Cc3ccccc3OC21
CCCCCC(=O)OCC(C)C
CC(C)NC=Nn1cnnc1
Cc1ccccc1Nc1nc2ccc(N(C)C)cc2n2nnnc12
CCCCC1Nc2ccccc2NC(=O)C1C
OCC(c1ccccc1)N(Cc1ccccc1)C1CCCCC1
ONC(=S)Nc1c(Cl)cc(Cl)c(Cl)c1Cl
COc1nc(C(=O)NCc2ccc(COc3ccc(F)cc3)cc2)cc(N)c1F
CC(CCC(=O)NCc1ccccc1)C1CCC2C3C(O)CC4CC(OC(=O)Cc5ccccc5)CCC4(C)C3CC(=O)C12C
COc1ccc(CC(=O)Nc2ccc(-c3nc4ccccc4[nH]3)cc2)cc1
COc1c(C)c(O)c(CN)c(C)c1Br
CN(C(=O)c1cccc([N+](=O)[O-])c1)c1ccccc1O
CCc1c(C(=O)NCc2ccc(-c3oc(C)nc3C)cc2)cnn1-c1ccc(Cl)nn1
O=C1NC(=Cc2cc(O)c(O)c(I)c2)C(=O)N1CCBr
Cc1ccc(NC(=O)CSc2nc3ccccc3n2Cc2ccccc2)cc1
CC(C)(O)CC(C)(CC(C)(C)c1ccccc1)C(=O)O
CC(C)c1ccc(C(Cc2ccc(Cl)cc2)C(C)NC(=O)Cc2ccc(O)cc2)cc1
CCCCCC(O)C=Cc1ccc(CC=CCCCCCCC(=O)O)cc1
CCCCN(CC(=O)NCc1ccc(F)cc1)C(=O)CN1CCCCCC1=O
CC(C)c1cccc(Cl)c1-n1c(-c2ccc(Cl)cc2)nc2ccc(Cl)cc2c1=O
CC(CC(NC(=O)Cc1ccccc1)C(=O)NO)[N+](=O)[O-]
CC(NC(=O)CC1C(=O)NCCN1CCc1ccccc1)c1ccccc1
CCN1C(=O)CCC1C(=O)NCc1ccccc1Cl
CC(Cn1nnnc1C(c1ccccc1)c1ccccc1)C(=O)NO
COc1ccc(CC(=O)NCc2ccccc2F)cc1
O=C1c2ccccc2OCC1CO
CCNC(=O)c1ccc(Cl)cc1
COc1cc(C(=O)N2CCN(C(=O)c3cccs3)CC2)cc(OC)c1OC
O=C(O)CCNC(=O)c1ccccc1C(F)(F)F
NC(=O)Cc1ccccc1SCC(=O)Nc1c(Cl)cccc1Cl
CCC(CC)OCCCC(C)C
COC(=O)c1ccccc1C(=O)NC(C)(C)CC(=O)Nc1ccc(Cl)cc1
COC(=O)CCC(Cc1ccc(-c2ccccc2)cc1)CC(O)c1ccccc1
CC(O)CN(Cc1ccccc1)C1CCN(Cc2ccc(F)cc2)C1
O=C(Cc1ccccc1)NC(=S)NCc1ccccc1
COc1ccccc1NC(=O)C(C)Nc1nc2ccccc2c2ccccc12
Cc1cn(C2CC(O)C(CO)O2)c(=O)[nH]c1=O
CN(CCCCc1ccccc1)C(c1ccccc1)c1nnn[nH]1
CC(C)c1cc2c(c(C(C)C)n1)CC(C)(C)O2
CN(C)C(=O)CCN1c2ccccc2NC2(C=CCO2)C2(CCN(CCc3ccccc3)C2)S1(=O)=O
O=C(CNC(=S)Nc1ccccc1OC(F)F)NC1CCCCC1
COC(=O)c1ccc(NC(=O)N2CCN(C(=S)NCc3cccc(OC)c3)CC2)cc1
Cc1cccc(NC(=O)CCNS(=O)(=O)c2ccc(F)cc2)c1C
Cc1nc(N)nc2c1cc(-c1ccc(OCc3ccc(C(=O)NCc4ccccc4)cc3)cc1)c(=O)n2-c1ccccc1
COC1COC2(CCN(c3ccnc(-c4cc(NC(C)=O)ccc4Cl)n3)CC2)C1
CCOC(=O)C(=O)C(C#N)C#N
CCN(CC)CCCNC(=O)C1CCC(O)CC1
NCCCN(CCCN(CC1CCCCC1)C(=O)C(N)Cc1c[nH]c2ccccc12)C(=O)c1c2ccccc2cc2ccccc12
O=C(CN1CCN(c2ccccn2)CC1)c1ccccc1C(F)(F)F
Cn1cnnc1Sc1ccnc(N2CCc3nc(-c4cnccn4)[nH]c3C2)n1
COc1ccc(Cl)cc1NC(=O)c1ccco1
N=C(NC(=O)CN1CCN(C(=O)C2CCCC2)CC1)Nc1ccccc1
CN(C)CC(=O)NCc1ccccc1
CCOc1ccc(-c2cc(C(=O)NC(Cc3ccc(O)cc3)C(=O)O)[nH]n2)cc1OCC
CCOC(=O)N1CC2(CN(C(=O)NC3CCCC3)C2)c2c([nH]c3cc(OC)ccc23)C1CO
C=CC1(Cc2[nH]c(-c3ccccc3)nc2C(=O)OCC)CCCC1
Cc1ccc(-c2c(CN3CCCC(C(=O)O)C3)c(C)nn2C)cc1
Cc1cccc(C)c1NC(=O)c1ccccc1
CCn1c(CNc2ccccc2)c(C#N)c2ccc3cnccc3c21
Cc1ccccc1OCC(=O)Nc1ccc(C(=O)N2CCN(C)CC2)cc1
O=C(O)CNC(=O)c1ccccc1
Cc1cccc(-c2nnc(SCCC(=O)N3CCC4(CC3)OCCO4)o2)c1
O=C(NC1CCCCC1)C(c1ccccc1)c1ccccc1
Cc1cc(O)nc(SCc2ccc(F)cc2)n1
Cc1ncc(C(=O)c2cc(C)c(C)cc2C)c(C)n1
CCN(CC)CCNc1cccc2cc(Cl)ccc12
N#Cc1ccc(Cn2c(-c3cccc([N+](=O)[O-])c3)nc3cc(OC(F)(F)F)ccc32)cc1
CC(NC(=O)c1ccccc1-n1cccc1)c1c(Cl)cccc1Cl
Cc1cccc(N(C)C)c1
CC(C)C(=O)c1cnc2c(O)cccc2c1Nc1cccc(C(F)(F)F)c1
Cc1ccc(S(=O)(=O)Nc2ccc3cc(Br)sc3c2)cc1
CCOC(=S)NC(=S)NC(C)C
Cc1cnc2c(c1)C=CC1C(OC3CCN(C(=O)c4nn(-c5ccccc5)nc4C)C3)=CC=CC21
COc1ccc2c(c1)CN(C(=O)c1cc3ccccc3n1Cc1cc(C(N)=O)oc1Cl)CC2
NS(=O)(=O)Oc1ccccc1C=CC(=O)O
COC(=O)C(=Cc1ccccc1)[N+](=O)[O-]
O=C(CCl)NC(=O)Oc1ccccc1
Cc1ccc(NC(=O)C=Cc2cc(Br)c(O)c(Br)c2)cc1C
CC(C)c1cc(NC(=O)C(Cc2ccccc2)NC(=O)C2CC(c3ccc(F)cc3)=NO2)n(-c2ccccc2)n1
CSc1ccc(Nc2cc(C(=O)NCCCN3CCCC3)c3ccccc3n2)cc1
Cn1nccc1-c1ccccc1O
O=C(CCS(=O)(=O)c1ccc([N+](=O)[O-])cc1)NCc1cccs1
CN1CCCC1C(=O)NCCc1cccc(C(=O)c2ccccc2)c1
CCN(CC)CCNC(=O)N1CCC2(CCNCC2)C1
Cc1ccc(NC(=O)C23CCOC2CCN(Cc2cccnc2)C3)cc1
CN(Cc1ccc2nsnc2c1)C(=O)c1ccccc1OC1CN(c2cnccn2)C1
NC(CO)Cc1ccccc1
C=CC(C)=CCC(C)C(C)C=CC(C)=CC(=O)O
O=C(Cc1ccccc1)SC(Cl)Cl
NC(CO)C(O)c1ccccc1
COc1ccc(OC)c(S(=O)(=O)NC(CO)C(=O)O)c1
COc1ccccc1N1CCN(Cc2sc(-c3ccc(C(=O)O)cc3)nc2CCC(C)(C)C)CC1
O=C(O)CCCCN1C(=O)NC(=O)C(=O)C1=O
CCCCC1(CC)OC(Nc2ccc(Oc3ccc(C(=O)O)cc3)cc2)=NC1=O
COC(=O)C(=NNC(=O)C(F)(F)F)C(C#N)C(=O)C(=O)Nc1ccccc1C
CCC(C)c1nnc(Nc2cccnc2)o1
Cn1c(-c2ccccc2)csc1=NNc1ncccc1C(F)(F)F
O=C(O)CNC(=O)c1cccs1
Cc1ccccc1NC(=O)c1cccnc1
O=C(NCC1COc2ccccc2O1)C1CCCN1C(=O)C(F)(F)F
Cc1cc(O)cc(C)c1C(=O)NC(CCCNC(=N)N)C(=O)NC(CCCCN)C(=O)NC(CC(C)(C)C)C(=O)NC(CO)C(=O)O
NC(=O)CC(C(=O)O)c1ccccc1
CCCCCNC(=O)C(S)c1ccccc1
CN(C)C(=O)c1ccc2[nH]ccc2c1
O=C(COc1c(Cl)cccc1Cl)c1ccccc1
COc1ccc(Cl)cc1-c1cc2c(=O)n(C)c3ccccc3c2n1C
NCC(O)Cc1ccccc1
N=C(N)c1cccc(NCP(=O)(O)O)c1
O=c1[nH]nc(Cc2ccc(-c3ccncc3)cc2)c2ccccc12
CC(C)COc1ccc(CNC(=O)c2ccc(F)cc2)cc1
CS(=O)(=O)CCC(=O)N1CCCC1C(=O)CCc1ccc(Cl)cc1
O=C(Cc1ccc(C(F)(F)F)cc1)NC1CN(c2cccc(C(=O)NCC3CC3)c2)C1
Oc1ccc(C2=NCCS2)cc1
Cc1cc(C)c(N=Cc2cccnc2)c(O)c1
O=C(O)c1ccc(NC(=O)c2ccccc2)cc1
O=C(O)c1ccc(OCC2OC(n3cncn3)C(O)C2O)cc1
Cc1cc2cc(O)c(=O)oc2c2oc(=O)cc(OC(=O)N(C)C)c12
CCCNC(=O)Cn1ccc2ccccc2c1=O
COc1cc(NC(=O)CCCSc2ccccc2)c(OC)c(OC)c1C(C)C
COc1ccc(C(=O)Nc2cccc(O)n2)cc1
CCNC(=O)c1ccc(N2C(=O)CSC2c2ccccc2)cc1
Cc1sc2ccc(Cl)cc2c1-c1cccc(Nc2cncc(C#N)n2)c1
N#Cc1c(-c2ccc(F)cc2)cc(C2CC2)nc1SCC(=O)N1CCC(Cc2ccccc2)CC1
COC(=O)CC(C)N1C(=O)c2ccccc2S1(=O)=O
N#CCC(=O)Nc1cc(C#N)c(O)c(S(=O)(=O)N2CCOCC2)c1O
CC(=O)c1c(C)[nH]c(C(=O)COC(=O)c2cccc(NC(=O)c3cc(C)on3)c2)c1C
O=C1NC(=O)C(Cc2ccc(OCc3ccccc3)cc2)S1
COc1ccccc1C=NNC(=S)Nc1ccccc1
CC1=NN(c2ccccc2)C(=O)C1CCNC(=O)c1cn(Cc2ccc(F)cc2)c2ccccc2c1=O
COc1ccc(Sc2cc3c(cc2C(C)C)OC(C)(C)OC3)cc1
Cc1noc(-c2cccc(NC(=O)Cc3ccccc3)c2)n1
CCC(C)N1C(=O)N(CC(C)C)C(=O)C1c1ccc(OC)cc1
COc1ccc(Cl)cc1N(Cc1cccc(Cl)c1)C(=O)c1cc(Cl)cc(Cl)c1
CCNC(=O)COc1ccc2c(c1)C(O)(C(F)(F)F)c1cc(Cl)ccc1-2
CN(CCO)CC(=O)NCc1ccc(Cl)cc1
CN(C)CCCC(NCc1ccccc1)c1ccc(Cl)cc1
CC(c1ccccc1Cl)P(=O)(O)O
COC(=O)C(C)(C)OC(=O)CCc1nc2ccccc2s1
CC1(C)CC(=O)c2cc(C(=O)c3ccc(C(F)(F)F)cc3)c(=N)n(-c3ccc(C(C)(C)C)cc3)c2C1
O=[N+]([O-])c1ccc(Sc2ccccc2)c(CN2CCCCC2)c1
COc1cccc(CNCC(N)c2ccccc2)c1
CCCC(NS(=O)(=O)c1ccccc1F)C(=O)O
CC(C)C(COc1ccccc1)N(O)c1ccccc1
CCCCCCCCCCCCCCCCCCCCCCCOc1cccc(CNCCCCCCNCc2cccc(C(=O)OCC)c2)c1
COc1ccc2cc3[n+](cc2c1OCCCC(C)(C)CO)CCc1cc2c(cc1-3)OCO2
COc1ccccc1CC(=O)Nc1ccc(CN2CCOCC2)cc1
COc1ccc(C(NC(=O)c2ccc(CN3CCC4(CC3)Nc3ccc(C)cc3-n3cccc34)cc2)C(F)(F)F)cc1
O=C(CCCNC1=NS(=O)(=O)c2ccccc21)NCCC[P+](c1ccccc1)(c1ccccc1)c1ccccc1
Cc1cc(C2CCNCC2)ccc1CCC(=O)N1CCOCC1
CN(C)c1ccc(NC(=O)NS(=O)(=O)C(Cl)Cl)cc1
COC(=O)C(NC(=O)COC(=O)c1cccnc1)C(C)C
Cc1ccccc1CNC(=O)CN(C)C
O=C(Nc1ccccc1)c1ccccc1
CC(NCC(O)c1cccs1)C(=O)NCCC1CCCC2(CCCCC2)C1
CCC(C)S(=O)(=O)c1ccc(OC)c(NC(=O)COc2ccc(Cl)cc2)c1
Fc1ccccc1Nc1ccccn1
COC(=O)C(C)(OC)C(=O)Nc1ccc(F)c2c(Cl)c[nH]c12
COc1ccccc1N1C(=O)NC(=O)C(=Cc2ccccc2O)C1=O
CC(C)OC(=O)N1CC2C(C1)C2(C)C
COc1ccccc1C=C(C#N)C(=O)NCc1ccc(C)o1
COC(=O)C(C)n1c(=O)cc(C(C)C)c2c3ccccc3[nH]c21
Cc1ccc2cc(-c3ccc(OCCCCOc4ccccc4)cc3)oc2c1C(=O)Nc1ccc(-c2cccc(C(=O)O)c2)cc1
CN(C)C(=O)c1cccc(CC2CN(C(=O)CCc3cccnc3)CCO2)c1
O=C(O)CCCCCCCNCc1ccc(F)cc1
CCOC(=O)C(N)Cc1ccccc1OC
Cc1nc2ccccc2c2nc(-c3ccccc3F)nn12
O=C(COC(=O)Cc1cccnc1)NC1CCc2ccccc2C1
NC(CSCc1cc(O)ccc1O)C(=O)O
Cn1cc2sccc2c1C(=O)O
C[N+]1(C)CCCCC1CC(=O)OCC(=O)c1c[nH]c2ccccc12
CC(C)(C)NC(=S)NC(Cc1ccccc1)C(=O)O
N#CC(=Cc1ccccc1)c1ccc(Cl)nc1
CCCCCCCC[N+](C)(C)C
CC(NC(=O)CN1C(=O)NC2(CCc3ccccc32)C1=O)c1ccccc1
CCOCCCS(=O)(=O)c1ccccc1
COC(=O)C1=CC(C)(OC)CC2(C1)OCCO2
O=C(CCCCCNC(=S)Nc1ccccc1Cl)NO
N#Cc1ccc(N(Cc2ccccn2)Cc2ccccc2Cl)cc1F
Cc1cn(-c2ccc(S(=O)(=O)N3CCC(C(=O)NCCc4ccc(C(C)(C)C)cc4)CC3)cc2)cn1
NC(=O)c1ccc(-c2csc3nc(-c4ccccc4)c(-c4ccc(C(F)(F)F)cc4)n23)cc1
Cc1cc(C)c(NC(=O)CSc2nc(N)cc(NCCc3ccco3)n2)c(C)c1
O=C(NCC(F)(F)F)c1ccccc1[N+](=O)[O-]
O=C(NCC(=O)N1CCOCC1)c1ccccn1
COc1ccc(N2C(=O)N(CCc3ccccc3)C(=O)C2c2ccccc2)cc1
CCOC(=O)C(NC1CCCCC1)(NS(=O)(=O)c1cccs1)C(F)(F)F
OCCNC1CCCC2(CCCCC2)C1
COc1cc2c(=O)[nH][nH]c(=O)c2cc1OC
CNC(=O)C1CCCCC1NC(=O)C1CCN(C(=O)c2ccco2)CC1
CCCCCCCC(=O)NC(C)CO
COCc1nnc(-c2ccc(N3C(=O)C4CCCCC4C3=O)cc2OCCN2CCOCC2)[nH]1
CC(=O)NCC(c1ccccc1Cl)N1CCNCC1
Cc1cnc(C2CCCN(C(=O)CCc3c(C)cc(F)c4c3CCC4=O)C2)cn1
CCCCN(CCC#N)C(=O)Nc1ccccc1Cl
COc1ccc(C(=O)NC(CCCNC(=N)N)C(=O)NCCc2ccc(Cl)cc2)cc1
O=C(NCCCNC(=O)c1cc(Cl)cc(Cl)c1)Nc1cccc(F)c1
CCOC(=O)C(C(=N)N)[n+]1ccccc1
CCC(CC)OCCCOc1cc(C)c(C(N)=O)cn1
O=C(c1ccon1)N1CCCC(c2ccc(F)cc2)C1
CC1CCCC2(C1)C(OCc1ccccn1)OC(NC(=O)NCc1ccccc1)C(C)C21OC(C)(C)OOC1(C)O
Clc1cccc(-c2nnc(Nc3ccc4[nH]nnc4c3)nc2CCN2CCOCC2)c1
c1cncc(-c2nnn(CC3COc4cc5ncccc5cc4O3)n2)c1
N#Cc1cc(S(=O)(=O)N2CCc3cc(F)c(-c4ccc(Cl)cc4Cl)cc32)ccc1F
COc1cc(C=C(NC(=O)c2cccs2)C(=O)NC2CCC(C)CC2)cc(OC)c1
CN(C)Cc1cccc(-c2nnc[nH]2)c1
CCCCCc1ccc(-c2noc(CCC(=O)O)n2)cc1
CN(c1ccc(Cl)cc1)S(=O)(=O)c1ccc(C(=O)Nc2ccc(Cl)cc2)cc1
CC(C)CC(NC(=O)c1ccccc1)C(N)=O
CC(CC(=O)CC1CCCCC1)=NNC(=O)CCC(=O)NO
CCCN(CCc1ccc(-c2ccccc2)cc1)CC(O)Cc1ccccc1
Cc1cc(C)cc(NC(=O)Cn2nc(-c3ccc(Cl)cc3)ccc2=O)c1
O=C(O)C1=CCCC2CN(C(=O)c3ccc(CCc4cn5cccc(OCc6ccccc6C(F)(F)F)c5n4)cc3)CCC12
Cc1cc(-c2ccc(S(=O)(=O)NC(=N)N)cc2)ccn1
O=C(CN1CCOCC1)Nc1ccc2cccnc2c1O
S=C(NCc1ccco1)Nc1ccc(Oc2ccccc2)cc1
CC(C)(C)CC(=O)NC(C(=O)NC(Cc1ccccc1)C(CC(O)CC(C)(C)C)C(=O)O)C(C)(C)C
COc1ccc(CCNC(=O)c2cc3ccccc3[nH]2)cc1OC
CC(C)c1ccc(-c2nnc(N)s2)cc1
COc1ccc(-c2oc3cc(OC)cc(OC)c3c(=O)c2Cc2ccc3cc(N)ncc3c2)cc1
CC(C)=CCOc1cc(OCC2CCCCN2)cc2c(C(=O)c3ccccc3)ccnc12
COc1ccc(OC)c(Sc2sc(NC(=O)c3ccccc3Cl)c(C#N)c2-c2ccccc2)c1
O=C(Nc1ccc(-c2nnc(-c3cccnc3)o2)cc1)c1ccc(Cl)cc1Cl
O=C1OCCC1c1nc2cc(Cl)ccc2[nH]1
CCn1cnc(-c2ccc(CNC(=O)C3COc4cc5c(cc43)CCO5)cc2)c1
COc1ccc(C(Cl)(Cl)Cl)cc1OCCCl
CC(C)n1c(CNC(=O)c2ccc(Sc3cncn3C)c(Cl)c2)nc2cc(C(=O)NCCO)ccc21
O=C(CN(c1ccccc1)S(=O)(=O)c1ccccc1)NC(c1ccccc1)c1ccccc1
Cc1ccccc1N1CCC2(CCN(Cc3cnc4ccccc4c3)CC2)C1=O
NS(=O)(=O)c1nnc(NC(=O)Cc2ccccc2)s1
COc1cccc(C=NNc2nc(C)nnc2C)c1O
CCCCCCCCCCCCCCN1CCC(CNC(=O)c2ccccc2O)CC1
O=C(C1CSC(=O)N1c1ccc(Cl)cn1)N1CCOC(c2ccc(Cl)cc2)C1
Cc1ccc(-n2ncc3c(=O)n(Cc4ccccn4)cnc32)cc1
COc1ccc(-c2cc(=O)c3cc(C)cc(C)c3o2)c(OC)c1
O=C(NCc1cccnc1)Oc1ccccc1F
COc1cc2ncc3c(c(-c4cccc(C(C)(C)CO)c4)nn3C)c2cc1OCCc1cccnc1
NS(=O)(=O)c1ccccc1CNC(=O)CSc1nccn1CC1CC1
CCOC(=O)Cc1cc(N(C)C)ccc1C(=O)OC
COC(=O)C(C(=O)OC)N1CC(c2ccccc2)NC(=O)C1=O
O=C(Nc1ccccc1CCCOc1ccccc1)c1ccc(=O)[nH]c1
CCN(C(=O)CN1CCN(c2ccccc2Cl)CC1)C1CCS(=O)(=O)C1
COc1cccc(CN(C)Cc2cnn(C)c2)c1OC
CC(C)CC(CC(=O)NO)C(=O)NC(Cc1c[nH]cn1)C(=O)NC(C)C
COc1ccc(N2CCN(CC(=O)Nc3cccc(C(=O)Nc4ccccc4F)n3)CC2)cc1
O=C(O)CCN1C(=O)C(=Cc2ccccc2)SC1=S
CC(NC(=O)COc1cccnc1)c1ccccc1
Cc1ccc(NC(=O)C2CC3(S(=O)(=O)C4=CC=CCC4(C)C)CCC2C3)cc1
CC(=O)Nc1nc(COc2ccc(C)cc2Cl)cs1
CC(C)CC(NC(=O)Cc1ccccc1)C(=O)O
COc1cc(C)nc(N2CCN(C(c3ccc(Cl)cc3)c3cccnc3)CC2)n1
Cc1ccc(-c2ccccc2C(F)(F)F)cc1
Cn1nccc1C(=O)Nc1ccccc1NC(=O)c1ccc(OC(F)(F)F)cc1
CCCC(=O)OCCOC(C)=O
N=C(N)NCCc1cccnc1
O=c1c(-c2ccccc2)cc(-c2nc3ccc(OC(F)(F)F)cc3[nH]2)cn1O
CC(C)C(NC(=O)CN(C)C1CCCCC1)C(=O)O
O=C(CNC(=O)c1cc(Cl)c(Cl)cc1Cl)NC1CCCCC1
CC(C)(CN)CNC(=O)c1ccccc1
C=S(N)(=O)Cc1c(F)cccc1F
CN(C)CC(C)(C)C(=O)NC1CC(c2ccccc2)C1
CCC(=O)NS(=O)(=O)c1c(Br)ccc(I)c1O
O=C(CCl)Nc1ccc(S(=O)(=O)N2CCCCC2)cc1
CC(CCN)N(C)C
OCCOc1ccc(Cc2ccccn2)cc1
COC(=O)CNC(=O)OCc1ccccc1
CC(C)(C)C(=O)O
CC(C)C(O)C(C)(C)O
Cc1c(CCCC(=O)O)c2ccccc2n1Cc1ccc(-c2ccccc2C(=O)O)cc1
Cc1ccc(OCC(=O)Nc2ccc(NC(=O)N3CCSCC3)cc2)cc1
COc1c(O)c(O)c2c(c1O)C(=O)OC2
CN(CCCc1ccccc1)C(=O)C=Cc1ccccc1OCc1ccccc1
NN=C(S)C(N)=NCCc1ccccc1
CCCCCC(CC(=O)CCc1ccccc1)C(=O)O
CCNC(=O)C=Cc1ccc(-c2c(Cl)cccc2Cl)o1
Cc1cc(C(=O)N2CCC(Oc3ccc(C(=O)N4CCOCC4)cc3)CC2)no1
O=C(NCc1ccccc1)C1C2CCCC21
CCC(=O)N(Cc1nc(-c2ccccc2)no1)C(C)C
C=CCC(C(=O)O)N1CCC(=O)C1
O=C(Nc1ccc(Cl)cc1)Nc1ccc(Cl)cc1
CCN(CC)c1ccc(-c2nc3cc(OC)ccc3[nH]2)cc1
CCCCC(CCCC)NCC(=O)NC(Cc1ccc(-c2ccccc2C(F)(F)F)cc1)C(=O)NC(CCCNC(=N)N)C(=O)NC(CCCCN)C(N)=O
Cc1cc2sc3ccccc3c(=O)c2cc1NC(=O)Nc1cccc(C(O)CNC(C)(C)C)c1
O=S(=O)(Nc1cc(-c2ccccn2)ncn1)c1nnc(-c2ccccc2)o1
COc1cccc(CCN2CCC(C(=O)c3cccc(F)c3)CC2)c1
COc1ccc(Cl)cc1S(=O)(=O)N1CCCCC1
O=C(CCc1ccccc1)C1CO1
Cc1ccncc1S(=O)(=O)N1CCCC1C(=O)Nc1cccc(C(F)(F)F)c1
Cc1nc(=O)n(C(C)C(=O)N(C)C)cc1COC(=O)COc1ccc2c(C)coc2c1
Cc1ccc(NC(=O)Nc2cccc(S(=O)(=O)Nc3ccccc3)c2)cc1C
Cc1cc(=O)n(C)nc1-c1ccccc1C(F)(F)F
CCN(CC)CC(=O)N=C(N)NCc1ccc(Cl)cc1
CCOC(=O)CC1c2cc(C)ccc2NC(=O)C1C(=O)OC
Cc1ccccc1CNc1cccc(NC(=O)C(C)(C)C)n1
Nc1[nH]c(-c2ccccc2)c(-c2ccc(Cl)cc2)c1C(=O)c1ccc(Cl)cc1
CC(=O)Nc1ccc(-c2nc3c(NCc4ccc(C(C)(C)C)cc4)ncnc3n2CCCN(C)C)cc1
Cc1ncsc1CN1C(=O)C2(SCC(=O)N2CCc2ccccc2)c2ccccc21
C=Cc1ccc(C(=O)Nc2ccc(S(=O)(=O)N3CCOCC3)cc2)cc1
CC(C)NC(=O)N1CCCC1
N#CC(=CNc1ccccn1)S(=O)(=O)c1ccccc1
O=C(COC(=O)Cc1ccccc1)Nc1ccc([N+](=O)[O-])cc1
CCCS(=O)(=O)c1c2c(nn1-c1cccc3ccccc13)-c1cnccc1SC2
COC(=O)C(CC(=CCO)CO)(c1ccccc1)c1ccccc1
CC(C)CCCC(C)C1CCC2(C)C3CCC4(C)C(CC=C5C6CC(C)(C)CCC6(C(=O)OCc6cncn6C)CCC54C)C3CC(C)C12C
CC(C)N(CCCNc1ccccc1)C1CCCCC1
COCC(=O)NC(c1cc(F)cc(F)c1)C(C)C1CCC2C3CCC4CC(O)CCC4(C)C3CCC12C
O=C(COC(CN1CCN(c2ccccc2)CC1)c1ccccc1)c1ccccc1
COC(=O)c1ccccc1NC(=O)CCS(=O)(=O)c1cccc(C)c1
CN(c1ccc2nnc(-c3ccccc3)n2n1)C(CO)c1ccc(Cl)cc1
O=C(NCc1ccc(F)cc1)c1nc2nc(N3CCCCC3)nc(-c3ccccc3)n2n1
CC(C)(O)CCC(NC(=O)c1cccnc1Cl)C(C)(C)O
Cc1cccc(CNC(=O)c2cccc(S(=O)(=O)Nc3ccc(Cl)cc3)c2)n1
COC(=O)COC(=O)c1ccccc1
Cc1cc(C)c(NC(=O)Nc2cccc(CN3CCN(C4CCCCC4)C3=O)c2)c(C(=O)N2CCC(c3ccc(C(=O)O)cc3)CC2)c1
O=C(CC(=O)c1cccs1)NCc1ccco1
COC(=O)c1cc(-c2ccccc2)ccc1O
O=S(=O)(c1ccc(OC(F)(F)F)cc1)C1(c2ccccc2)CCCC1
CC(=O)c1ccccc1OCCCCCCOc1ccc([N+](=O)[O-])c2nonc12
O=c1nc(SCCCCO)nc2sc3ccccc3n12
Cc1c(C)c(CC(C)C)c(C)c(O)c1O
CC(NC(=O)n1ccnc1)c1c(O)cccc1-c1ccncc1
COC1CCN(C(=O)COC(=O)CCn2nc(C)cc2C)CC1
O=C(NCCCN1CCSCC1)c1ccccc1
O=c1cc(NCc2cccnc2)nc2sccn12
O=C(O)CCCCC(=O)NC(Cc1ccccc1)C(=O)O
O=C(c1ccc(Cl)cc1)N1CCCC2(C1)Oc1ccccc1C(=O)N2C(=O)C1CCNCC1
CCOc1ccc(C(=O)NC(=O)c2ccco2)cc1OCC
COc1cccc(-c2nc(SC)n(C)c(=O)c2C#N)c1
Cc1cccc(S(=O)(=O)CCC(=O)O)c1C
CN(C)CCc1ccccc1OCC(=O)Nc1cccc([N+](=O)[O-])c1
CCOC(=O)CN(Cc1ccccc1)CC(O)(Cn1cncn1)c1cc(F)c(F)cc1F
CC(C)Nc1nc(-c2ccccc2)nc2c1CN(C)CC2
NC(Cc1cccc(OS(N)(=O)=O)c1)C(=O)O
COc1c(C(C)=O)c(O)c(OC)c2oc(C(=O)O)cc12
CN(C)C(=O)c1ccc(NC(=O)CN2CCC(c3ccccc3F)CC2)cc1
CC(C)CN(C(=O)C1c2cccc(Br)c2C2CN1C(=O)N2OS(=O)(=O)O)C1CCS(=O)(=O)C1
Cc1n[nH]c2ncnc(Nc3cccc4c3OC(CN(C)C)C(C)CN(C)C4=O)c12
CN(C)CC1OC(n2cc(-c3cccc(F)c3)c(=O)[nH]c2=O)CC1O
Cc1ccc(NC(=O)c2ccc3nc(-c4ccccc4)c(-c4ccc(C(C)(C)C)cc4)nc3c2)cc1
CCOc1ccc(C(=O)Nc2ccc3c(c2)CC(=O)N(C(C)CO)CC(C)C(CN(C)Cc2ccccc2)O3)cc1
CCCc1ccc(Cn2c(NCCN(C)C)nc3ccccc32)o1
Cc1cc2ccccc2cc1NC(=O)c1ccccc1
S=C(SCc1ccccc1)N1CC1
CC(C)C(N=C=O)c1ccccc1
O=C1CC2(CCN(C(=O)c3ccc(OC4CCNC4)cc3)C2)CN1CCC1=CCCCC1
O=C1C=C(C(c2cccnc2)N2CCN(c3ncccn3)CC2)C(=O)C2CCCN2C1=O
NC(=O)Cc1ccccc1Oc1ccc(Cl)cc1
O=C(c1ccccc1)N1CCN(c2ccccc2)CC1
COc1ccc2c(c1)NC(=CC1CC(=O)N(c3ccc(Cl)cc3)C1=O)C2=O
O=C(O)c1cccc(NC(=O)c2ccc(-c3ccccc3)cc2)c1
CCC(C)C(NCc1ccccc1Cl)C(=O)NCC(N)=O
CC(CCC(N)=O)NCc1nc2c(F)c(F)cc(F)c2[nH]1
COC(C(=O)NCCC(C)C)C(O)c1ccccc1F
COC1CN(c2ccc(-c3cc(Cl)cc(Cl)c3)cc2C(=O)O)CCC1Cc1ccc(CCC(=O)O)cc1
O=C(O)c1c(O)nnc2c(C(F)(F)F)cccc12
CCOCc1c[nH]c2c(C(=O)O)cc3ccccc3c12
Cc1cc(C)n(Cc2ccc3occ(O)c(=O)c3c2)n1
Cc1ccc(-c2nc(-c3sc4nc5cc(Cl)ccc5n4c3C)sc2-c2ccc(Cl)cc2)cc1
COc1cccc(Nc2cc(Nc3ccc(OC)c(OC)c3)ncn2)c1
CCCCCC=CCC=CCCCCCCCC(=O)NCCc1ccccc1O
COc1cccc2[nH]cc(C=CC(=O)O)c12
CCOc1ccc(CCNc2nc(-c3ccc(OC)c(OC)c3)cs2)cc1OCC
CCC(C)C(=O)NC(C)C
COc1ccc(NC(=O)CN(C)CC(=O)Nc2ccc(F)cc2)c(OC)c1
CCC(CC)C(=O)NC(=S)Nc1c(C)cccc1C
Cc1nc(C(C)C)sc1C(=O)N1CC2CCC2C1COCCN1CCCC1
CN(CC(CCN1CCOCC1)c1ccc(F)cc1)S(=O)(=O)c1cccc2cccnc12
COc1cccc2c(=NO)c3c(Cl)ccc(NC(C)=O)c3oc12
CC(CC(=O)N1CCN(C)CC1)NC(=O)c1cccs1
COc1cccc(NC(=O)CNc2ccc(C)cc2)c1
Cc1ccccc1NC(=O)CNC(=O)C1CCCCC1
COCCCCNC(=O)CCCOc1ccc2c(c1)c(=O)n(CCc1ccccc1)c(=O)n2C
O=c1nc[nH]c2c1nnn2Cc1ccc(F)nc1
CCOc1ccc(NC(=O)NC(C)C)cc1
O=C(CCCC(=O)N1CCc2ccccc2C1)Nc1ccccn1
O=C(CCCN1CCN(c2ccccc2)CC1)c1ccccc1
COc1ccc2oc(C(=O)Nc3ccc(Br)cn3)c(C)c2c1
OCc1ccc(O)c(O)c1
O=C(O)COc1ccc(Cl)cc1Cl
CC(Cc1ccccc1)NC(=O)c1ccccc1
Cc1ccc2c(c1)c(NCCNC(=O)c1cccc(F)c1)nn2CC1CCCC1
Cc1cc(CNC(=O)CCCc2ccccc2)ccn1
CC(C)(C)Nc1ccc(Nc2c3ccccc3nc3c(NCCN4CCCC4)cccc23)cc1
CCCC(C)(C)C
O=C(NCc1ccccc1)C1CCN(c2ncnc3c2cnn3-c2ccccc2)CC1
CCCn1nc(-c2ccc(F)c(C(F)(F)F)c2)cc1C(=O)N1CCCC1CN1CCOCC1
Cc1nc(S(=O)(=O)c2ccc(OC3CCOCC3)cc2)cn1Cc1cccc(F)c1
COc1ccccc1CSc1nc2cc3c(cc2c(=O)n1Cc1ccc2c(c1)OCO2)OCO3
CC(=O)OCCCC(C)C
Cc1nc2ccc(C(=O)NCc3ccc(C(F)(F)F)cc3)cn2n1
C[N+](C)(C)CCC#N
CC(=S)NCCCC(NC(=O)c1ccc(Cl)cc1)C(=O)O
Cc1cn(C2OC(COCCCCP(=O)(O)O)C(O)C2O)c(=O)[nH]c1=O
CC(=O)Nc1ccc(Oc2cccnc2)cc1
O=C(O)c1ccc(CCCN2C(=O)C(=Cc3ccco3)SC2=S)cc1
CC(C)C(=O)c1ccc(NC(=O)c2ccc(F)cc2)cc1
O=P(O)(O)c1ccc2c(c1-c1cccc(O)c1)C=CC(c1ccccc1)(c1ccccc1)O2
CNc1cc(N)n2ncc(-c3ccc(OC)c(N4CCNCC4)c3)c2n1
O=S(=O)(NCCc1ccc(O)cc1)c1cccs1
CSCCCC(C)O
Cc1cc(N2CCC(NC(=O)Nc3ccc(Cl)c(C(F)(F)F)c3)CC2)ccn1
CCCCC(CCCC)NCC(O)C(Cc1ccccc1)NC(=O)C(CC(N)=O)NC(=O)c1ccc2ccccc2n1
CC(=O)NC(CCC(=O)[O-])C1CCC2C3CCC4=CC(=O)CCC4(C)C3CCC12C
Cc1cc(C)n(CCNC(=O)Nc2ccc(F)cc2)n1
CC(NC(=O)NCc1ccccc1)c1ccccc1
CCCNC1CCN(C(=O)NC(Cc2ccccc2)C(=O)OC)CC1
CC(C)C[S+]([O-])c1nc2c(n1C(C)C)CCCC2
CCC(C)c1ccc(S(=O)(=O)NC2(C(F)(F)F)NC(=O)N(C)C2=O)cc1
CN(C)c1ccc(NC(S)=NCCOc2ccc3ccccc3c2)cc1
CCCCCCCCN1C(=O)C(c2ccccc2)Oc2cc(OC)ccc21
CCN(CC)C(=O)c1csc(Cl)c1
CN(C)CCCNC(=O)c1ccc(F)cc1
Cn1cnc(C(=O)N2CCC(C(=O)NCc3cccc(Cl)c3)CC2)c1
CC1Nc2c(F)cccc2S(=O)(=O)N1CC(O)CN(C)C
CC(=O)Oc1ccc(OC(=O)Cc2cn(C)c(=O)n(C)c2=O)c(C)c1
COc1ccccc1NCc1nnc(SCC(=O)Nc2ccccc2C)o1
COCCNC(=O)c1cnc2cc(NC(C)(C)C(=O)O)c(F)cc2c1O
COc1cccc(NC(=O)N2CC=C(c3ccccc3)CC2)c1
COC(=O)c1c(-c2ccc(C)cc2)cn2ncnc(Nc3ccc(C(F)(F)F)cc3)c12
COC(=O)CN1CCOCC1
Cc1cccc(Nc2nc3ccccc3o2)n1
CN(C)CN(CC1CCC(=O)N1)C(=O)c1ccccc1
Cc1ccc(C(=O)O)c[n+]1C
O=C(NCCCN1CCOCC1)c1ccc(CNC(=O)c2cc(-c3c(Cl)cccc3Cl)nc3ccccc23)o1
O=C(O)CN1C(=O)C=C(F)CC1=O
CCOC(=O)CC1(c2ccccc2)CC1
CC(C)(NC(=O)c1ccc([N+](=O)[O-])cc1)c1ccc(O)cc1
CC(=CCCC(C)=CCCC(C)=CCCC(C)=CCCC(C)=CCCC(C)C)CCC=C(C)CCC=C(C)CCC=C(C)CCC=C(C)CCC=C(C)CCCC(C)CCCC(C)C
Cc1cccc(Cl)c1C(=O)NC(C)C
O=S(=O)(c1ccccc1)N1CCC(Cc2ccccc2)CC1
COc1nc2c(C)cc(O)cc2c2cc(=O)[nH]n12
CC(C)c1ccc(NC(=O)Cn2cnc3sc4c(c3c2=O)CCC4)cc1
COc1cc2oc(-c3cccc(C(F)(F)F)c3)cc(=O)c2cc1OC(=O)c1cccnc1
CCC(=O)Nc1ccc(C(=O)C=Cc2cc(Cl)cc(Cl)c2)cc1
O=C(O)CCNC(=O)COc1ccccc1
CC1(C)CC(=NO)C(c2ccccc2)C(CCl)C1
COn1c(Sc2cccc(Cl)c2)nc2c(NCc3cccnc3)nc(C)nc21
O=C1c2cc(O)ccc2C2(CCCCC2)c2cc(OCc3ccc(Br)cc3)ccc21
O=S(=O)(CC(Br)c1ccccc1)c1ccccc1
Cc1nc(-c2ccc(C(=O)N3CCN(C)CC3)cc2)sc1C(=O)Nc1ccc(-c2ccccc2-c2nn[nH]n2)cc1
O=C(O)c1ccc(SSc2ccc(F)cc2)cc1
CCCCCOc1ccccc1C(C)CC(=O)O
CC(C)C(NC(=O)Nc1cccc(I)c1)C(=O)O
COc1ccc(C=Cc2cc[n+](CCc3ccc4ncccc4c3)c3ccccc23)cc1
O=C(NCc1ccccc1)C1(c2cccc(C(F)(F)F)c2)CCCO1
CN(C)CCCC1(c2ccccc2)CCN(CC(N)=O)CC1
CCCN(CCC)C(=O)CN(CCc1ccccc1)C(=O)c1cc(C)ccc1C
CC(C)C(Br)C(=O)Oc1c(Br)cc(Br)c(Br)c1Br
CN(C)CCCC1(CNC(=O)c2ccc(Cl)cc2)CCOCC1
CC(C)C(=O)O
Cc1ccc(S(=O)(=O)N2CCCC2)cc1
O=C(Cn1ccnc1)Nc1ccc(C(=O)c2cccnc2)cc1
CCOC(=O)C(Cc1ccccc1)NC(=O)C(CC(=O)O)NC(=O)C(CC(C)C)NC(=O)OCc1ccccc1
Cc1cccc(Oc2ccc(C=C3SC(=O)N(Cc4ccccc4)C3=O)cc2)c1
CCCCCCCC(=O)NCC(=O)Nc1ccccc1
NCCC(Cn1cncn1)Oc1ccccc1
O=S1(=O)Cc2ccccc2N1C1CCCC1
Cc1ccc(C(=NO)N2CCN(c3nc4ccccc4[nH]3)CC2)c(OCc2ccc(Cl)cc2)n1
CCC(C)(NC(=O)c1ccccc1)C(=O)O
CC(=O)CC(O)Cc1ccccc1
CC(C)CN1CCC(NS(=O)(=O)c2cccc(F)c2Cl)C(O)C1
CCC(=O)c1ccc2occc2c1OCC=C(C)CCC=C(C)C
O=C1NC(=S)NC1=Cc1ccccc1N(c1ccccc1)c1ccccc1
NC(=O)CC(O)(C(=O)O)C(CC(=O)O)C(=O)O
CSc1ccc(C=NNC(=O)c2cc3ccccc3[nH]2)cc1
CC(C)Oc1cccc(CCNC(=O)c2ccc(N(C)C)cc2)c1
CC(O)C(N)CNCc1cc(C(F)(F)F)cc(C(F)(F)F)c1
CN(C)CCNC(=O)c1ccc(NC(=O)c2cccc(Cl)c2)cc1
Cc1ncc2c(c1CNC(=O)CCCn1c(=S)[nH]c3ccccc3c1=O)CCNC2
O=C(c1ccc2cccnc2c1)n1cncn1
Cc1nnc(-c2ccc(NC(=O)c3ccco3)cc2)o1
O=C(Nc1ccccc1F)c1ccccn1
CCCCCCCCCCCCCCCCCCCCCCCCCCCCCCCCCCCCCCCCCCCCNCCCCCCNCCCCCCCCNCCCCCCNCCCCCCCCCCCCCCCCNC(=O)c1cccc(NC(=O)CCCCCCC(=O)NCc2cccc(-c3ccc(OC)nc3)c2)c1
COc1cc(C2C(C(=O)NCc3ccccc3F)=C(C)NC(C)=C2C(=O)c2ccc(C)cc2)ccc1O
CNC(=O)c1cccc(CC(=O)NC2CCC(C)CC2)c1
O=C(COc1ccccc1)c1nc2ccccc2o1
CCC(c1ccc2c(c1)c1cc(OCc3ccccc3)ccc1n2C)N1CCN(Cc2ccccc2)C1=S
CNc1cc(Nc2ccc(F)cc2)nc2ccccc12
CCOC(=O)C(CC(C)C)NC(=O)C(CC(C)C)NC(=O)C(F)(F)F
Cc1ccc(CSCC(=O)C(O)C(C)C)cc1
Cc1cnc(CCCC(=O)NCC2(c3cc(F)cc(F)c3)CCCC2)[nH]1
C=C(Cc1c(O)ccc2ccccc12)C(=O)O
CCOC(=O)CC(NC(=O)C(N)CC(=O)O)c1nccs1
COC(=O)CC1CC=CC2(CC(=O)N(CCc3ccccc3)C2)C1CC(=O)c1cccs1
O=C(Cc1nc(-c2ccc(F)cc2)no1)NCc1ccco1
CC(C)(C)c1csc(CN2Cc3cc(Cl)cc(Cl)c3C2)n1
COC(=O)CNC(=O)C(CC(C)C)c1ccncc1
NCCCN=C(S)NCc1c(F)cccc1F
COc1ccccc1OCCN1CCOCC1
O=S(=O)(Nc1ccc(Cl)cc1)c1ccc(N2CCOCC2)cc1
COCCNC(=O)CN(CC(=O)Nc1ccc(OC)cc1)c1ccc(C)cc1
CCN(CC)c1cc(C(=O)NC(Cc2ccccc2)C(O)CNC(C)(C)c2ccccc2)cc(N2CCCCS2(=O)=O)c1
CCCCC(c1ccc(Cl)cc1Cl)N(O)C=O
COc1ccc(Nc2ncnc(Oc3ccc(Oc4ccc(O)c(C(=O)Nc5ccc(OC)c(OC)c5)c4)cc3)n2)cc1
CN1CCc2ccccc2C1CO
O=C(NCC1(N2CCCCC2)CC1)Nc1ccc(S(=O)(=O)N2CCOCC2)cc1
Cc1nn(C)c(C)c1CNC(=O)c1ccc(S(=O)(=O)N2CCOCC2)cc1
CC(C)c1ccc(OCC(O)CNC(C)(C)C)cc1
CCC(=O)Nc1ccc2oc(-c3ccccc3Cl)nc2c1
CN1CCN(CCNc2ccc([N+](=O)[O-])cc2)CC1
C=CCNc1nncs1
O=C(Nc1ccncc1)c1cccnc1
CCC(=O)NC1CC(C(=O)NC(Cc2ccccc2)C(=O)O)N(C(=O)C(Cc2ccccc2)NC(=O)C(C)N)C1
CCCCCn1nc(C)c2c1OCCC2c1ccccc1
CCC(C)(C)[n+]1ccccc1Cl
Cn1c2ccccc2c2cc(C3=NCCN3)ccc21
COC(=O)C(Cc1ccccc1C)n1ccnc1
CC(C)CC(=O)NCC(c1cccnc1)N1CCCC1
CC(NCC(=O)N1CCc2ccccc2C1)c1ccc(Cl)cc1
CCc1nc(C(=O)NCC(NC(C)=O)c2ccccc2)cs1
COc1cc2c(cc1OC)C(=O)OC2
CC(C)(C)C(CC(=O)O)NC(=O)c1ccccc1CO
O=C(CCCN1CCc2ccccc2C1)NO
Cc1ccc(S(=O)(=O)N2CCC(c3ccc(Cl)cc3)(N3CCOCC3)CC2)cc1C
COc1ccc(CNC2CCc3ccc(Cl)cc3C2)cc1OC
CC(=O)CSc1ccccc1
CCOC(=O)CNC(=O)C(=O)NN
CC(C)c1cc2c(Nc3ccccc3F)ncnc2s1
CC(C)C(NS(=O)(=O)c1ccc(Cl)cc1)c1nc(C(=O)N(C)C)cs1
COc1cccc(C(=O)Nc2ccccc2SC)c1
CCN(CC)c1c(O)ccc2c1CCO2
O=C(Nc1cc(Cc2ccccc2)ccn1)c1cccc(-c2ccc(C(F)(F)F)cc2)c1
CN(Cc1ccccc1)c1ccc(Br)cc1S(=O)(=O)c1ccc(Cl)cc1
N=C(N)NN=Cc1ccc(O)cc1
CC(C)(C)CNC(=O)C1(NC(=O)c2ccccc2-c2ccccc2)CCCC1
COCCNc1ncccc1COCCN(C)C
Cc1cc(NC(=O)Cc2ccsc2)cnc1OCC1CC1
CC(C)C(Br)C(O)(c1ccc(Cl)cc1)c1ccc2c(c1)OCO2
FC(F)(F)c1cccc(N=Cc2ccccc2)c1
COc1cc(OC)c([N+](=O)[O-])cc1C(=O)O
O=C(CCSc1nnc(-c2ccccc2)s1)N1CCOCC1
NC(=O)CNC(=O)CC(NC(=O)c1ccccc1)C(=O)O
O=C(CCNC(=O)c1ccc(F)cc1)NC1CCCCC1
O=S(=O)(c1ccc(C(c2ccc(Cl)cc2)c2ccc(Cl)cc2)cc1)c1cccs1
C#CCOC(=O)c1ccoc1
COc1ccc(OC)c(S(=O)(=O)N2CCOC2CNC(=O)c2cccc(C(F)(F)F)c2)c1
O=C(NCCN1CCOCC1)C1CC1
O=C(Cc1ccccc1)NCCCNCCCCCC1CCN(CCCNC(=O)c2cccc3[nH]c(=O)[nH]c23)CC1
CC(C)(O)CCC(=O)Nc1ccccc1
O=C(CN1CCOC1=O)NC1CCCCC1
CN(CCc1ccncc1)CC1CCCCC1
CC(=O)c1cc([N+](=O)[O-])cc(C(F)(F)F)c1
COc1cc(C=CC(=O)O)ccc1OCCNc1ccc(C)cn1
C=CC(C)(CCC(=O)O)C(O)c1ccco1
c1ccc2c(c1)ncn2-c1scc2c1OCCO2
O=C(Cn1c(-c2cccs2)nc2ccccc21)NCc1ccco1
CC(=O)Nc1cccc(Oc2nc(=O)cc(-c3ccc(Cl)cc3)[nH]2)c1
O=C(c1ccc(Cl)cc1)C1CCN(S(=O)(=O)c2ccccc2)CC1
CC(C)=CCC(C)(C)C
COC(=O)CCOC(C)=O
COc1ccc(CN2CCCCCCC2)cc1CN(C)c1ccccn1
O=NN(CCC1=CCCCC1)CCc1cccnc1
CC(=O)CCCCCCCCCCCOC(=O)CCCCC[N+](C)(C)C
CC(=O)Oc1c(C)c(C)c(C)c(C)c1C
Nn1c(-c2nnc(-c3c(F)cccc3F)o2)cnc1Nc1ccc(Cl)cc1
COc1ccc2ccccc2c1Cc1ccccc1O
NC(=S)NCCCC(NC(=O)c1ccccc1)C(=O)O
Cc1nnc(Cn2ncc3c2CCCC3NC(=O)c2cccc(-c3ccco3)n2)o1
NC(=O)NNC(=O)COc1ccccc1
CC(C)c1noc2c(Cl)cccc12
O=C(c1ccc([N+](=O)[O-])cc1)C(Br)Br
CC1(C)CC(=O)C(=CNc2ccc(C(F)(F)F)cc2)C(=O)C1
CCN(CCNC(=O)c1ccc(Cl)cc1)Cc1ccccc1
CCCCCC(O)CC(O)CC(=O)O
OC1CNC(=S)C2CCCCN12
CCOC(=O)C(CC(C)C)NC(C)=O
OCC(O)CNCCOCc1ccc(F)cc1
O=C(CN1C(=O)c2ccccc2C1=O)c1ccc(Cl)cc1Cl
COP(=O)(OC)C(CC1CCN(C(=O)Cc2ccccc2)CC1)P(=O)(OC)OC
C=C(C)N1C(=O)SC(=Cc2ccco2)C1=O
CCCCCCCCc1cc(O)c2ccoc2c1C(C)(C)C(=O)O
CCCCN(CC)Cc1ccccc1
O=S(=O)(c1ccc(N=CN2CCCCC2)cc1)C1CCCCC1
COc1ccccc1SCC(C)O
[O-][S+](Cc1ccccc1)N1CCN(c2ccccc2Cl)CC1
Cc1nc2ccncc2n1CCCc1cccc(C(O)c2ccccc2)c1
O=C(Nc1ccc(Br)cn1)c1ccccc1F
CSc1nc(N(C)C)nc(N(C)c2ccccc2)n1
O=C(CSc1nnc(Cc2ccccc2)o1)NCc1ccco1
O=C(Nc1ccc(C(F)(F)F)cc1)c1ccc(Cn2cc(F)cn2)cc1
C=CCc1nc(-c2cc(C)c(O)c(C)c2)no1
CS(=O)(=O)N(N=O)c1ccc(F)cc1
CN(Cc1ccccc1)C(=O)Cn1nc(OCc2ccc(Cl)cc2)c2ccccc2c1=O
CC(C=O)NC(=O)c1ccccc1
CC(=Cc1ccc(OCC(C)C)cc1)C(=O)NCc1cccs1
O=C1CCC2(CCN1Cc1cccnc1)CCN(C(=O)c1cccc(-n3cncn3)c1)CC2
CCc1ccc(S(=O)(=O)NCCc2ccc(OCC(=O)O)c(Cl)c2)cc1C
CN1CC2(COCC23OC2(COCC2(O)CO)C2(CCCc4cc(O)ccc4O2)C3(C(=O)c2ccccc2)c2ccccc2)c2ccc(OC(O)C(O)C(O)C(O)CO)cc21
C=CC[N+](C)(C)CCC
O=C(CCNCCN1CCCC1=O)Nc1ccccc1Cl
CCC(C)NC(C)C(=O)O
O=S(=O)(CCNCc1cccnc1)c1ccccc1
COc1ccc(CCc2cc(C(F)(F)F)cc(C(F)(F)F)c2)cc1OP(=O)(O)O
O=C(CCn1c(=O)[nH]c2ccccc2c1=O)NCCN1CCNC1=O
CCOC(=O)CCSc1ccc(Cl)cc1Cl
O=C(NC1CC1(F)F)C(O)c1cccc([N+](=O)[O-])c1
CCOC(=O)C(O)C(O)C(O)C(O)COCc1ccccc1OC
CC(=O)c1ccccc1Sc1cccs1
NC(=O)COc1ccc(-c2ccccc2)cc1NS(=O)(=O)c1ccc2c(c1)OCCO2
CC(C)=CCOC(C)C
O=C(NNc1ccccc1)C1CC1
COCCC(=O)CC(O)(c1ccccc1)C(F)(F)F
O=C(NCC(c1ccc(O)cc1)N1CCOCC1)c1ccccc1O
Cn1cc(CN2CC3(CCCCN(Cc4ccco4)C3)CCC2(CO)CO)cn1
COC(=O)CC(C)C(c1ccccc1)C(O)c1ccccc1
COc1cc(C(=O)NC(C)CN2CC(C)=C(C)S2(=O)=O)cc(OC)c1OC
COc1ccc(NC(=O)c2cccc(F)c2)cc1
CC(C)CCCC(C)C1CCC2C3C(I)C=C4C=CC(=O)C=C4C3CCC12C
CC(=O)SCC(C)(C)C(=O)c1ccc2c(c1O)OCO2
CC(C)OC1CN(Cc2ccc(F)c(F)c2)C1
NC(=O)c1ccccc1OC(=O)C1(c2ccccc2Cl)CCCCC1
O=C(Nc1ccc(S(=O)(=O)Nc2ccccc2)cc1)c1cccs1
CC(C)CCCC(C)CC(=O)O
O=C(NCCOc1ccccc1)c1ccc(Cl)cc1
Cn1c(=O)c2nonc2n(C)c1=Nc1cccc(Cl)c1
O=C(CCCOc1ccccc1)N1CCN(c2ccc(Cl)cc2)CC1
CC(C)CCC(C(=O)N(C)C)N(C)C
CC(=O)NCC1OC(=O)N2CCN(C(=O)c3ccco3)CC12
C[N+](C)(C)CC#CCOc1ccc(C(=O)C(F)(F)F)cc1
CCOC(=O)C=CCCc1ccc(C(F)(F)F)n1CC(=O)C(C)(C)C
CCOC(=O)C(=O)Nc1c(C#N)[n+]([O-])c2ccccc2[n+]1[O-]
OC(CSCCc1ccccn1)c1ccccc1
CCC(NC(=O)c1c(Cl)c(Cl)c(Cl)c(Cl)c1Cl)c1ccccc1
O=C(Cn1cnc2ccsc2c1=O)Nc1ccccc1
Cc1ccc(-c2nc(CNc3ccccc3)co2)cc1
CS(=O)(=O)c1ccccc1C1=NCCN1C1(c2ccccc2)CCCC1
CC(C)Cn1c(=O)c2c(nc(Br)n2C)n(CCc2ccccc2)c1=O
CCn1c(=N)n(C)c2cc(NC(C)=O)ccc21
CC(CNC(=O)c1ccccc1)N(C)C
Cc1[nH][nH]c(=O)c1-n1c(SCC(=O)c2cccc(Br)c2)nnc1-c1cccc(OC(F)F)c1
CC(C)(C)CC(=O)Nc1cccc2ccccc12
O=C1NC(=O)C(=Cc2ccc(OCCCOc3ccc(-c4ccccc4C(F)(F)F)cc3)c(Cl)c2)S1
Cc1cccc(CNC(=O)CCN2C(=O)CSC2=O)c1
CC(C)CC(O)C(=O)c1ccc(Sc2ccccc2)cc1
CCCCNC(=O)C(Cc1ccc(OCc2cccc([N+](=O)[O-])c2)cc1)SC
O=C(CCNC(=O)c1ccccc1)Nc1ccccc1Cl
CC1(C)C(C2(C)CCC(O)CC2(O)CO)C(O)C2(O)C(=O)c3c(ccc(O)c3O)CC12C
CCC(C)C(NC(=O)C(N)CC(=O)O)C(=O)NCc1ccc(F)cc1
O=C(CNC(=O)C(O)C(O)C(=O)O)NCC(O)CO
Cc1ccc(NC(=S)NN)cc1
Cc1cc(C)c2nc(C(=O)NC(Cc3ccc(OCC(=O)NO)cc3)C(=O)N3CCN(CCO)CC3)cc(-c3ccc(C(F)(F)F)cc3)c2c1
C[N+](C)(C)c1cccc(C(=O)C=CC(CC(N)=O)c2ccccc2)c1
O=C(CC(NC(=O)C1CCCCC1)C(=O)O)NCCCN1CCCCC1
Cc1cc2cc(C(=O)NC(C)c3ccccc3)ccc2n1CCCC(=O)NCCCN1CCCC1=O
COc1ccccc1NC(=S)NC(=O)C(c1ccccc1)c1ccccc1
COc1ccc(-c2nnc(COc3ccc(C#N)cc3)o2)cc1OC
CCCCCCCCOC(=O)CCC(=O)OCC
O=S(=O)(Nc1ccc(F)cc1)c1ccc(F)cc1
CCC(NC(=S)NC(=O)C1CC1)c1ccccc1
CC(C)(C)c1cccc(C2=C(CCCNCc3cccnc3)C(=O)NC2=O)c1
N#CCC(=O)Nc1ccncc1
CCC(C)CCC(O)C(N)C(=O)O
CC(C)NC(=O)N1CC(c2nc(-c3ccc(C#N)cc3)no2)C1
Cc1c(Cc2ccc(OCCN3CCN(C)CC3)cc2)c(-c2ccc3ccccc3c2)c2c(N)ncnn12
COc1cc(C=NNC(=O)CCCc2cccnc2)ccc1OCCOc1ccccc1Cl
O=C(C(O)c1ccccc1)N1CCSCC1
O=C(Nc1ccc(NC(=O)c2ccccc2Br)cc1)c1ccccc1
Cn1cc(CN2CCCC2C(=O)Nc2ccc(N)nc2)cn1
CCN1C2(CCc3cc(OCCCc4ccccc4F)ccc32)CCC2(CCCCN(Cc3cccc(C#CCO)c3)C2)C1(c1cccc(I)c1)c1cc(NCCO)ncn1
CCCCN1C(=O)C(C)SC1=NN
CC(=O)N1C(C)CNC(=O)C1CC(=O)N1CCCCC1
O=C(CSc1nnc(-c2ccc(Cl)cc2)[nH]1)Nc1ccc(Cl)cc1
CC(C)CC(=O)NCC(=O)Nc1ccccc1O
CCOC(=O)CC1CCCN1C(=O)C(CCC(=O)O)NC(=O)C(CCCCNC(=O)OCc1ccccc1)NC(=O)C(CCCCNC(=O)OC(C)(C)C)NC(C)=O
CC(NC(=O)c1ccccc1F)C(=O)O
CC1CNC(CC(C)(C)CC(C)(C)C)C(=O)N1
CC1CN(CCC(=O)NC(C(N)=O)c2ccccc2)CCC1(C)c1ccc(O)c(I)c1
O=C(CCCn1c2ccccc2c(=O)c2ccccc21)NC(CO)Cc1ccccc1
CC(C)CNC(=O)Nc1ccccc1Cl
Cc1cc2c(Cl)c3c(nc2c(C)c1OCC(=O)O)CCCC3
CCCC(NC(=O)C(N)CC(=O)O)C(=O)NC(C(=O)O)C(C)C
O=C(O)C(Cc1ccc(O)cc1)n1ccnc1
CCCCC(NC(=O)OCc1ccccc1)C(=O)C(=O)NC(C(=O)OC)c1ccccc1
O=C(CSc1ccccn1)N1CCOCC1
CCc1cccc(NC(=O)C(c2cccc(F)c2)N(C)C)c1
O=C1NC(=S)NC(=O)C1[n+]1ccccc1
CC(C)(C)CC(=O)NC(=S)Nc1ccccc1Cl
Cc1cc(Cl)nc(NC(=O)CSc2nnc(-c3ccncc3)o2)n1
O=C(Nn1c(SCc2ccccc2)nc2sc3c(c2c1=O)CCCC3)c1ccc(Cl)cc1
O=C(NCCCN1CCOCC1)c1cc2c(s1)CN(C(=O)C1CCC1)CC2
COc1ccc(OCC(=O)N2CCc3c(Cl)cccc3C(C(C)(C)C)C2)cc1OC
O=[N+]([O-])c1ccccc1C=NNC(=S)NC1CCCCC1
CCC(N)P(=O)(O)O
CCN(Cc1cc(=O)n(C)c2ccccc12)c1ccnc(Nc2cccc(OCCN(C)C)c2)n1
COc1cccc(C(=O)Nc2cc(Cl)ccc2C(=O)O)c1
Cc1ccc(-c2cc(C(=O)N3CCOCC3)[nH]n2)cc1
COc1ccc(N(C(=O)c2ccccc2)S(=O)(=O)c2ccccc2)c([N+](=O)[O-])c1
COC(=O)CCCNc1ccc(N(C)C)cc1
CC=CC(=O)NC1CCSC1
CN(CCn1cncn1)c1ccccc1
CCOC(=O)NCn1c(=O)n(-c2cc(C)ccc2C)c2ccccc21
CC(C)N(Cc1ccccc1)C(S)=Nc1ccccc1Cl
Cc1ccc(N(Cc2cc(=O)[nH][nH]2)C(=S)Nc2ccc(F)cc2)c(C)c1
O=C(CCl)NC(=S)Nc1ccccc1
COc1cccc(CC(=O)Nc2cccc(C(=O)Nc3cccc(C(=O)O)c3O)c2)c1OC
Cn1cc(S(=O)(=O)NC2c3ccccc3-c3ccccc32)c(=O)n(C)c1=O
CS(=O)(=O)NCCC(=O)N1CCC(CN2CCN(c3ccc(C(F)(F)F)cc3)CC2)C1
COCC[N+](=O)[O-]
N=C(N)Nc1cccc(C(=O)Nc2ccc(O)c(C(F)(F)F)c2)c1
CC(C)(C)C(=O)Nc1nnc(S(=O)(=O)N2CCCCC2)s1
CCCCCCc1nc(CC(C)C)cs1
O=C(Nc1nccs1)C1CCc2occc2C1=O
O=C(NCc1ccco1)Nc1ccncc1
CCOC(=O)CNC(=O)NC(C)c1ccccc1
Cc1cccc(C(C#N)(c2ccccc2)C(C)C)c1
O=S(=O)(CCC(O)O)Nc1cccnc1
Cc1ccc2cc(-c3nc(-c4ccc(Cl)cc4Cl)cs3)c(=O)[nH]c2c1
O=C(NCCc1ccccc1)Nc1cccnc1
N#CCNC(=O)Nc1ccc(C(=O)Nc2cccc(C(=O)O)c2)cc1
C=C(C)C(=O)NCC1CC2CCN(Cc3ccco3)CC2O1
CC(Nc1nc2c(F)c(F)c(F)c(F)c2s1)c1cccc(F)c1
COc1cc(OC)c(NC(=O)C(Nc2ccccc2Cl)C(C)C)cc1Cl
O=C(Nc1ccc(Cl)c(Cl)c1)c1ccc(Cl)s1
Cc1cc(C)c(NC(=O)CCCN2C(=O)SC(=Cc3ccccc3)C2=O)c(C)c1
CCc1nc(C(=O)NN=Cc2ccc(OC(C)(C)C(=O)O)cc2)cs1
CC(c1ccccc1)N1CCN(C(=O)c2ccc(Cl)cc2)CC1
CS(=O)(=O)c1ccc(S(=O)(=O)CC(c2ccccc2)c2ccccn2)cc1
O=C(COC(=O)c1ccccc1F)Nc1c(F)c(F)c(F)c(F)c1F
COCC1(c2ccccc2Cl)SCCCS1
CC(O)C(N)C(=O)N1CCN(c2ccccc2)CC1
CCOC(=O)C(C)(Oc1ccccc1)C1(C)C=CC(=O)O1
O=C(NCCCNCc1ccccc1)c1ccc2[nH]nc(-c3ccncc3)c2c1
C=C(C(=O)O)C(C)NC(=O)c1ccc(Cl)cc1
CN(C)C(=O)CCCC(=O)NCCCN1C(=O)c2ccccc2C1=O
COc1ccccc1C#Cc1cccc(-c2cscn2)c1
Nc1ncc(-c2ccc(C(=O)N3CCN(c4ccc([N+](=O)[O-])cc4F)CC3)cc2)cc1OCC1CC1
NNC(=O)Nc1ccccc1
NS(=O)(=O)c1ccccc1C(=O)C=Cc1cccc(Cl)c1
CCOC(=O)c1ccc(N2CCN(S(=O)(=O)c3ccccc3)CC2)nc1
O=C(NN=Cc1cccc([N+](=O)[O-])c1)c1ccc(C(=O)N2CCN(c3ccccc3)CC2)cc1
CC(C)(C)CC(O)(CCCc1ccc(Cl)cc1)C(=O)NCCO
COC(=O)c1ccc(-c2cc(-c3ccccc3)on2)cc1
COCC(=O)NCC(=O)OCC(=O)c1ccc(F)c(F)c1
NC(=O)Cn1c(=O)[nH]c2ccccc2c1=O
CCOC(=O)C(Cc1ccccc1OC(=O)N(C)C)NC(C)=O
S=C(Nc1ccccc1)Sc1ccc(Cl)cc1
CC(c1ccccc1Br)N1CCNC1=O
CCC(C)NC(=N)N
CCCOc1ccc2c(c1)C(Cc1ccccc1)CCC2=O
Cc1nn(Cc2ccc3[nH]c(-c4ccc(-c5ccccc5S(N)(=O)=O)o4)nc3c2)c(C)c1Cl
O=C(COc1ccccc1)c1ccccc1
Cc1ccc(-c2nnc(NC(=O)CCC(=O)NC3CCCCC3)s2)cc1
CCCCCCC(NC(=O)CCCCC)C(=O)NC(CC(C)C)C(=O)NC(Cc1ccccc1)C(=O)O
Nc1ccc(C2c3ccccc3N3c4ccccc4NC23)cc1
O=C(Nc1ccc(C2=NCCc3ccccc32)cc1)c1ccco1
CC(C)NCC(O)c1ccccc1O
CCCCCCCCCCCCCC(=O)NCCc1ccccc1
CCCCCCCCCCCCCCNC(=O)OCC1(COC(=O)N(CC[N+](C)(C)C)C(=O)CCCCCCCCCCC)CC1
COc1ccc(CC(=O)N(C)C(C)c2ccc(F)cc2)cc1
CS(=O)(=O)c1ccccc1
O=C(CCCCCCCCCc1cccc(O)c1)c1nc2ccccc2o1
O=C(C=Cc1ccccc1)Nc1ccc2c(c1)OCO2
CCC(NC(=O)c1cccc2ncccc12)c1ccccc1
CC(C)(C)C(=O)N1CCCC(C)(c2cc(C(F)(F)F)ccc2C(F)(F)F)C1
O=C(O)CCCN(Cc1ccccc1)Cc1ccccc1
OCCOc1ccc(Cl)cc1
CCn1c(NCCSCCN(C)C)nc2ccccc21
O=C(CCCNC(=O)C1CCN(S(=O)(=O)c2ccccc2)CC1)NO
COc1ccc(CN2C(=O)CSc3c2cccc3[N+](=O)[O-])cc1
CC(C1CCc2ccccc21)N(C)O
Cc1c(NC(=O)Cc2ccncc2)cccc1OCc1ccccc1
N=C(N)NCCCC1(c2ccccc2)C(=O)c2ccc(-c3nc4ccccc4[nH]3)cc2C1=O
CCC(CC)OCc1c(C#N)c(C)nc(C)c1C(=O)O
CC(=O)c1sc(=S)n(C(C)C)c1N=C(N)Nc1ccccc1
CC(C)CCNC(=O)c1ccc(C#N)cc1
CC(Cl)CNCC(O)CNC(C)(C)C
CCc1ccc2ccccc2c1CN(Cc1ccccc1)Cc1cc(C(=O)O)ccc1O
COc1ccccc1CCNC(=O)COC(=O)c1ccccc1
O=C1Cc2ccccc2N1CCCN1CCN(C2CCCCC2)CC1
CN1CCN(c2ccc(-c3ccc4nnc(-c5ccc(C(C)(C)C)cc5)n4n3)cc2)CC1
CCN1C(=O)CN(C2CCN(C(=O)c3ccc(Oc4ccc(Br)cn4)cc3)C2)C1=O
O=C(CCCSc1nnc(Nc2ccccc2)s1)Nc1ccccc1F
O=C(COC(=O)C(NC(=O)c1ccccc1)C(c1ccccc1)c1ccccc1)Nc1ccc(Cl)cc1
CC(C)OC(=O)c1cccc(Cl)c1
O=C(CNCc1ccccc1Br)NN=Cc1cccs1
COCCN1CCC(O)(CNC(=O)c2cccc(OCCNC(=O)c3ccc4ccccc4c3)c2)CC1
CC(Oc1ccc(-c2nnc(-c3ccccc3F)o2)cc1Cl)C(F)(F)F
CC(CNC(=O)N1CCc2ccccc21)Oc1cccnc1
Cc1cc(C)c(CCC(=O)N2CCCC2c2nnc(-c3ccccc3)o2)c(C)c1
CC(C)N(CCCl)CC(O)C(Cl)(Cl)Cl
CCCCCCCCCCNC(C)C(O)C(=O)O
Cc1ccc(S(=O)(=O)N2c3ccc(O)cc3CCC2c2ccc(-c3ccccc3CN3CCN(C)CC3)cc2)cc1
Cc1c(CNC(=O)c2ccco2)c2c(c3[nH]cnc13)OCO2
O=C(NCCN1CCOCC1)Nc1ccc(C(F)(F)F)cc1
CC(C)CC(NC(=O)N(C)CCN1CCN(C(=O)OC(C)(C)C)C(C)C1)C(=O)NCc1ccnc(Cl)c1
Cc1cccc(N2CCN(C(=O)C(Cc3ccc(N4C(=O)C5CC=CCC5C4=O)cc3)NC(=O)c3ccc(C)c(C)c3)CC2)n1
NCC(O)C1(O)CCNCC1
O=C(CCNC(=O)c1ccccc1Br)NO
O=C(NCCCc1ccccc1)c1ccc2nc(-c3cccc(Cl)c3)cn2c1
COc1cc(CNC(=O)c2ccccc2OC)cc(OC)c1
CC(=O)NCCCc1ccccc1
CC(=O)SCC(O)C(CS)C(=O)Nc1ccc([N+](=O)[O-])cc1
CC(=O)c1ncc(Cn2c(=O)n(Cc3ccc4c(c3)OCO4)c3c(C(=O)O)cc(C)nc32)n1C
O=C(C=Cc1ccc(F)cc1)NCCn1c(=O)cc(O)c2ccccc21
COc1cccc(-c2cc(C(=O)NCCn3nc(C)cc3C)[nH]n2)c1
O=C(O)C[N+]1(CCC2CCSS2)CCCCC1
COC(=O)c1cccc(NC(=O)c2ccc([N+](=O)[O-])cc2)c1
COc1ccc(-c2ccc(S(=O)(=O)N3CCc4ccccc43)cc2)cc1
NCCCC(=O)N1CCC(c2ccccc2)C1
O=C(O)Cc1cn(Cc2cccnc2)nn1
Cc1cc(NC(C)c2ccccc2)nc(SCC(=O)O)n1
O=C(CCC(F)(F)F)Nc1ccc(S(=O)(=O)N2CCCCC2)cc1
CCOC(=O)C(=Cc1ccccc1OC)C(C)=O
Cc1nc2c(-c3ccc(F)cc3)cccn2c1C(=O)NCc1ccc(Cl)cc1
O=[N+]([O-])c1cc(C(O)Cc2ccc(F)cc2)cc(O)c1O
CC(NC(=O)NC1CCN(c2ncc(Cl)cn2)CC1)c1cccc(Cl)c1
CCCCCC(=O)NC(CCC(=O)O)C(=O)NC(CC(C)C)C(=O)NC(Cc1ccccc1)C(=O)O
CN(C)c1ccc(C=C2SC(=S)NC2=O)cc1
COCC(=O)NCCC(O)COCCO
C=CCC1(C(=O)OC)NC(=O)C(CNC(=O)c2ccccc2OC)NC1=O
CC(C(=O)Nc1cccc2ccccc12)S(=O)(=O)c1c(Cl)cccc1Cl
CC(=O)N1CCC(C(=O)Nc2ccc(C(=O)Nc3ccc(C)cc3)cc2)CC1
COc1c(CC(N)=O)cc(C(CP(=O)(O)O)NC(C)=O)c(CCN(C)C)c1OC
CC(C)=CC(=O)NC(C)(C)C
COc1cc(S(=O)(=O)n2ccc(-c3cnn(C)c3)n2)cc2c3c(n(C(=O)c4ccc(Cl)cc4)c12)CCN(CC1CC1)C3
O=C(CCc1ccccc1)NCCc1cn(CC(O)COc2ccc(F)cc2)nn1
CCN(CCC#N)C(=O)c1ccccc1
O=C(Cc1ccccc1)N1CC(OCc2ccon2)C1
CC(C)C(=O)OCc1ccc(Cl)c(Cl)c1
O=C(CCN1C(=O)C(=Cc2ccccc2)SC1=S)NCc1ccccc1
COC1=c2c3c(sc2=CC2(C=CC=CC2)C12CCc1ccccc1C2)CNCC3
O=C(O)C(Cc1ccccc1)Oc1ccccc1
O=C(COc1ccccc1)N1CCN(c2ccccc2)CC1
O=C(NC1CCCCC1)c1[nH]c2ccccc2c1SCCCc1ccccc1
CCOC(=O)C(Cc1ccccc1)=NNC(=O)c1ccccc1
COc1cc(CNCCc2ccccc2Cl)cc(OC)c1OCCN1CCCCC1
N=C(N)NC(=O)COc1ccccc1
COC(=O)c1ccc(N2CCN(C(C)c3cccc(Cl)c3F)CC2)c(OC)c1
CN(CCCN=C(S)N1CCN(S(=O)(=O)c2ccc(F)cc2)CC1)C1CCS(=O)(=O)C1
COc1cc(OC)cc(-c2cc(-c3cccc(C)c3)nc3ccnn23)c1
CCCN=C(C)c1c(O)ccc(O)c1O
CC(C)NC(=O)C1CCN(c2ncnc3c2cnn3-c2ccc(Cl)cc2)CC1
O=C(NN=Cc1ccccc1)C1CCN(Cc2ccccc2)CC1
Cc1ccc(SCC(=O)NC2CC2)cc1
Cc1cc(C)n(-c2ccc(C(=O)C=Cc3ccc(Cl)cc3Cl)cc2)n1
O=S(=O)(Nc1ccc(Nc2ccccc2)cc1)c1ccc(Oc2ccccc2)cc1
O=C(Oc1ccccc1)c1ccccc1[N+](=O)[O-]
CCOC(=O)C(CC1CCCCC1)NC(=O)C1CCCN1C(=O)C(CC(C)C)NC(=O)C(CC(C)C)NC(=O)OCc1ccccc1
Cc1nc2cc[nH]c(=O)c2cc1NCc1cccc(Cl)c1
CCC(NC1(c2ccccc2)CCCC1)c1ccccn1
Fc1cccc(F)c1C1C2CCNC1N2Cc1ccncc1
Cc1ccnn1CCNC(=O)c1c(Cl)c(C(F)(F)F)nn1C
O=C(NCCCO)c1cccc[n+]1[O-]
COc1ccccc1N1CCc2nc(N(C)C)ncc2C1
O=c1cc(-c2ccccc2)c2cc(Cl)c(O)c(Cl)c2o1
O=C(COC(=O)C1CCC1)Nc1c(Cl)cccc1Cl
COC(=O)c1ccc(NC(=O)CSc2ncc(C(F)(F)F)n2C)cc1
CCC(C)CC(C)Cc1cc(O)c2c(c1)OC(C)(C)C1CC=C(C)CC21
O=C(CCl)N1CCN(C(c2ccc(Cl)cc2)c2ccc(Cl)cc2)CC1
CCCCCCCCn1c(-c2ccc(-c3ccccc3)cc2)nc2c(cnn2Cc2ccccc2)c1=O
COC(=O)c1ccccc1C1=C(c2ccccc2OC(C)=O)OC(Cc2ccccc2)(C(=O)OC)C1=O
CC(=O)NC(C(=O)NCC(=O)O)c1ccccc1
CN(Cc1ccccc1)Cc1c2ccccc2cc2ccccc12
COc1cccc(COc2ccc(CNC(=O)c3ccc(C(=N)N)cc3)cc2OC)c1
C=Cc1cccc(CN2C(=O)C(O)=C(C(=O)c3ccc(OC)cc3)C2CC2CCCC2)c1
CCCCCCSc1nccc(Nc2ccc3c(cnn3CC)c2)n1
O=C(CNC(=O)c1cccs1)c1ccccc1
CC(OC1=C(F)CCCC1)c1ccccc1
CC(C)C(O)C(=O)O
CCCCCCCCCCCC(=O)Nc1ccccc1O
CC(C)(C)c1ccc(OC(=O)Nc2cc([N+](=O)[O-])ccc2O)cc1
CCC(=O)c1cnc2ccc(-c3cc(F)c(O)c(Cl)c3)cc2c1NCC1CCCO1
O=C(Cc1ccco1)Nc1cccnc1
O=C(O)C=CC(=O)NO
COc1ccc(S(=O)(=O)Nc2ccc(N3CCN(C(=O)c4ccco4)CC3)nc2)cc1
O=C(O)CCNC(=O)c1cccs1
N#CC1(c2ccccc2)CCN(C(=O)CCc2cc3n(n2)CCNC3)CC1
NC(CCCCCCCCCOP(=O)(O)OCCNC(=O)C(F)(F)F)C(=O)O
CCCNC(C)(CO)CO
C=CCNc1ccc2c(c1)C(=O)c1c(OCCCC)cccc1-2
CC(C)(C)CC(=O)NC1CCc2ccccc2C1
CC(NC(=O)c1ccc(S(C)(=O)=O)nc1)c1c(F)c(F)cc(F)c1F
CC(C)c1cc(C(=O)N2CCN(C(=O)OC(C)(C)C)C3CS(=O)(=O)CC32)on1
COC(=O)c1[nH]c(C)c(C(=O)C2=C(O)C(=O)N(CCCN(C)C)C2c2ccc(OCC(=O)Nc3ccccn3)cc2)c1C
CCOCCCNC(=O)NCc1ccccc1
CC(=O)NCC(N)C(=O)N1CC2(CC(c3ccc(F)cc3)=NO2)CC1C(=O)O
CC(=O)NC(=S)NC(=O)c1ccco1
O=C(OCc1cccc2ncccc12)c1cccs1
CC(C)(CNC(=O)C1SCCc2sccc21)c1ccccn1
COc1ccc(-c2cn(S(=O)(=O)c3ccc(OC)cc3)cc2C=CC(=O)NO)cc1
CCOc1ccccc1CNC(=O)Cc1ccccc1
Cc1nc2c(Cl)ncnc2n1C1OC(COP(=O)(O)OP(=O)(O)O)C(O)C1O
Cc1ccc2[nH]c3c(c2c1)CC(c1ccccc1)(c1ccccc1)CC3
Cc1csc(CNC(=O)CN(CC(F)(F)F)S(C)(=O)=O)n1
O=C(c1ccccc1)c1ncc[nH]1
O=C(c1noc2c1CCCC2)N1CCc2cc(Oc3ccccc3Cl)ccc2C1
O=C(O)CN(C1CCCCC1)S(=O)(=O)c1ccccc1Cl
CCCCCC(NC(=O)OCc1ccccc1)C(=O)C(=O)NCC(C)(C)C
C=CCn1c(N2CCC(OCc3ccccc3)CC2)c2ccccc2nc1=O
CC(=O)c1cccc(N(C(=O)Nc2ccccc2F)C(C)c2cccnc2)c1
CCCCN(CCCC)CCCOc1cc(Cl)ccc1Cl
Cn1c(C(=O)O)cc2cc(OCc3ccc(Cl)c(Cl)c3)c(-c3nnc4n3CCN(C(C)(C)C)CC4)cc21
Cn1c(=O)ccc2ccc(OC(=O)c3ccc4[nH]nnc4c3)cc21
O=C(CN1C(=O)CSc2c(Cl)cccc21)NCC1CCCO1
Cc1cccc(OCC(=O)N2CCC3(CC2)OCCO3)c1
CCOc1ccccc1CS(=O)(=O)c1nc2cc(C(=O)OC)ccc2[nH]1
O=C(CCNC1CCCC2(CCCCC2)C1)CCNC1(c2ccccc2)CCCC2(CCCCC2)C1
O=C(OC(c1ccccc1)c1ccccc1)c1ccncc1
COc1ccc(CN(C)CC(=O)NCc2ccc(OCC(F)(F)F)nc2)cc1
CC(C)NCC(N)c1cccnc1
CCCCn1nc(C(=O)Nc2cccc(NC(C)=O)c2)sc1=Nc1ccccc1
OC1(CN2CCn3c(nnc3-c3cccnc3)C2)CCC1
COCCNC(=S)NC(=O)c1cnccn1
Cc1ccc(C(=O)Nc2cc(O)c(O)c([N+](=O)[O-])c2)cc1Cl
CN(C)Cc1cn(-c2ccc(S(=O)(=O)Nc3nccs3)cc2)nn1
COc1ccccc1NC(=O)C=Cc1ccc(OC)c(OCc2ccccc2)c1
C=C(C)C1CC=C(C)C(O)(C(C)C(=O)NC(CC(C)C)C(=O)NCC(=O)O)C1
CC(C)N(C(=O)CN1CCN(C(=O)c2ccco2)CC1)C(C)C
COc1cc(C(C)(C)C)cc(NC(=O)C2(C)CCN2C(=O)Cc2cccs2)c1OC
COc1cc(C2CC(N3CCN(c4cccc(C#N)n4)CC3)C2)cc(OC)c1OC
Cc1ccc(C)c(N(C(=O)C(=O)NC2CCCC2)C(C(=O)NC2CCCC2)c2ccccn2)c1
CCOC(=O)CN(Cc1ccc(-c2c(C)cc(C)cc2C)o1)C(C)C(=O)O
CC(C)NCC(=O)O
CCN(CC)C(=O)CN(CCC(C)C)C(=O)c1csnn1
CS(=O)(=O)c1ccc(NC(=O)C2CC(O)CN2C2CCC2)nc1
CCCCN(CCCC)CCC(=O)NN=Cc1ccc(O)cc1
CCOC(=O)CC1CC(C(=O)c2cc(C)c(O)c(C)c2)CCn2c1nn(C)c2=O
O=P(O)(O)C(NCc1ccccc1)P(=O)(O)O
CC1=C(C(=O)N(C)C2CCCCC2)CC(CC(N)=O)C(=O)N1Cc1ccccc1
c1ccc2sc(CN3CCCC3Cn3cncn3)nc2c1
CSC(=S)NC(c1ccccc1)c1ccccc1
CNC(=O)OC1(CCC(=O)O)CCNCC1
O=S(=O)(C(F)(F)F)C1(Cn2cccc2)CC1
COc1ccc(Oc2nc(N3CCN(c4ccc(F)cc4)CC3)nc3ncn(CCNC(C)=O)c23)cc1
O=S(=O)(c1ccc(F)cc1)N1CCN(S(=O)(=O)c2cnccc2Sc2ccc(Br)cc2)CC1
COc1ccccc1C1N(C(=O)NCCNC(C)=O)N=NN1c1ccccc1
COc1cc(C)c(OC)c(O)c1C(C)=O
NCC(Cc1ccccc1)Nc1nc(C(F)(F)F)ccc1-c1nc2ccccc2o1
C=C(Cc1nc2ccccc2[nH]1)S(=O)(=O)c1ccc(F)cc1
Cc1cccc(CC(CSCc2ccc(Cl)cc2)NC(=O)CNC(=O)c2ccc3ccccc3c2)c1
COc1cc(C=CC(=O)c2cc3ccoc3cc2O)cc(OC)c1OC
O=C(C1CCCCC1)N1CC(CO)CC(c2ccccc2)C1
CN(CCC(C)(C)C)Cc1ccccc1
CC(C(=O)C[n+]1ccccc1-c1ccccc1)N1CCN(c2ccccc2)CC1
CCC(O)C(C)NN(C(=O)c1ccc(Br)cc1)c1nc2ccccc2n1C(C)=O
CC(C)C1OC1Cc1ccccc1
Cc1cccc(NC(=O)COc2ccccc2)c1
NC(=O)CCNc1cnc2ccccc2n1
S=C(NCc1ccccc1)Nc1cccc2cccnc12
COC(=O)c1cnn(-c2nc(NCc3cccc(OC)c3OC)c3cc4c(cc3n2)OCO4)c1
O=C(CCO)NCC(=O)OCC(=O)Nc1ccc(F)c(Cl)c1
CSc1ncc(NC(=O)C2Cc3cccnc3O2)cn1
CCCCCSCCCCc1c[nH]cn1
CN(C)CCCCC(=O)Nc1ccc([N+](=O)[O-])cc1
O=C(CNC(=O)c1ccco1)NCCN1CCOCC1
NC(=O)CNC(=O)CSc1nc2ccccc2o1
OC1(c2ccccc2)c2ccccc2CCC1NCc1ccccc1Br
Nc1nc(-c2cccs2)cs1
CN(Cc1ncccn1)C1CCNC1
O=C1C(=Cc2ccc(Cl)cc2)COc2ccc(-c3nccs3)cc21
CCC(O)CCNC(=O)OCc1ccccc1
CSCC(=O)c1ccccc1O
O=C(CCC(=O)NC1CC1)NCc1ccccc1
COCCn1c(CCCOc2ccccc2)nnc1SCC(=O)NC1CCCCC1
O=C(O)CCCNC(=O)C1CCC1
COCCC(=O)O
CCCC(=O)NCc1coc(-c2ccccc2F)n1
O=C(O)CCc1ccc(OCC(=O)NCc2cccnc2)c(Cl)c1
CCCC(CCC)NC(=O)c1c(O)ccc(O)c1O
CC(C)n1nnc2cc(NC(=O)C(C)(C)C)ccc21
CCCCC(=O)N(CCCSC)c1nc2ccccc2s1
COc1cccc(CN2CC(=O)Nc3c(-c4ccc(Cl)cc4Cl)cc(-c4ccc(C(F)(F)F)cc4)nc32)c1
CCOC(=O)c1cnn(Cc2ccccc2[N+](=O)[O-])c1
S=c1n(-c2ccc(Cl)cc2)cc(-c2ccc(Cl)cc2)n1Cc1ccc2c(c1)OCO2
CC(C)(C)c1ccc(C(O)c2ncc[nH]2)cc1
COCC(=O)N(Cc1ccco1)c1ccc(F)c(Cl)c1
O=C(S)Nc1ccccc1
COC(=O)CCCCN(Cc1ccccc1)C(=O)Cc1ccc(OC)cc1
CCOC(=O)CC(NC(=O)CN)C(=O)Cn1c(=O)oc2ccccc21
O=C(O)CCC(=O)OCC(=O)c1cccc([N+](=O)[O-])c1
O=C(O)c1ccc(Nc2ccccc2)cc1
O=C(CSc1nnc(-c2ccncc2)n1CC1CCCO1)N1CCOCC1
CS(=O)(=O)N(c1ccccc1)c1ccc(NC(=O)COc2ccccc2)cc1
CCC(=O)Nc1c(C)cc(C(=O)OC)nc1C
O=C(Nc1ccccn1)c1cc(Cl)ccc1O
COC(=O)C(C)(c1ccccc1OC)[n+]1ccccc1
Cc1ccc(C(=O)N2CCC(C(=O)NCC(O)COc3cccc4[nH]ccc34)CC2)cc1C
O=C(O)CC(O)(C(=O)O)C(F)(F)F
CNC(=O)CC(=NO)c1ccccc1
CCCCNC(=O)CC(C)=NNC(N)=S
CC(C)C(NC1CCCC1)C(=O)O
C=CC(C)(CC)OC(=O)c1ccccc1
c1ccc(N2CCN(c3ncnc4[nH]cnc34)CC2)cc1
CCC(C)NC(=S)Nc1ccc(F)cc1
Cc1ccc(C)c(C=NNC(=O)c2ccc(Oc3ccc([N+](=O)[O-])cc3)cc2)c1
Cc1nc2ccc(CNC(=O)CNC(=O)C3CCC3)cc2[nH]1
NCCCCC(O)c1ccc(O)cc1
O=C(COC(=O)c1ccccc1)c1ccccc1
Cc1cccc(-n2ccnc2C(O)c2ccccn2)n1
CCCCCCCCCC(=O)OCC(C)C
COC(=O)CNC1C(OC)C2CCCC2OC12CCCC2
CNC(=O)CCNC(=O)c1c(O)c2ccccc2n(C)c1=O
CCCc1sc(NC(=O)c2ccccc2)nc1-c1ccccc1
CN(C)c1c(C(=O)O)ccc2c1CCC2
CCN1CCN(CCN(c2ccccc2)C2CCN(C(C)C)CC2)CC1
CC(=O)Nc1nc2ccc(C(F)(F)F)cc2s1
CCOC(=O)Nc1nc2ccc(C(=O)Nc3cc(OC)ccc3NC(=O)c3ccccc3)cc2s1
O=C(NCC(c1ccccc1)N1CCCC1)c1ccccc1Br
O=C(Nc1ccncc1)C1CCN(Cc2ccc(F)c(F)c2)CC1
CCCCCCCCCCCCCCCCCC(=O)OCC(COP(=O)(O)O)OC
O=C(NC(=S)NC1CCCCC1)c1cc2ccccc2o1
O=C(CCc1ccccc1)C(F)(F)C(F)(F)F
CC(C)(C)C(O)C(=O)O
O=C(CNCc1ccccc1)NC1CCCCC1
CC1(C)Cc2cc(O)ccc2C(Oc2ccc(S(=O)(=O)Nc3ccc(Cl)cn3)cc2)C1
S=C(Nc1ccccc1)Nc1ccccn1
CCOC(=O)C1(Cc2cccc(Br)c2)CCCN1C(=O)c1ccccc1Cl
COc1ccc(NC(=O)C=Cc2ccc3c(c2)OCO3)cc1OC
COCCCNC(=O)CCC(=O)Nc1ccc(OC)cc1OC
CC(C)CCNC(=O)Oc1ccccc1
NCC(Cn1ccnc1)OP(=O)(O)O
CC(C)CCNc1ccccc1O
CCCCCSCCCCCCCCCCCC(=O)NCCc1ccccc1O
COc1cccc(CCC(=O)NCCc2ccc(F)cc2)c1
CCCC(=O)Nc1c(Cl)cccc1Cl
O=C(Nc1ccc(Cl)cc1)Nc1ccc(NCc2ccco2)nc1
CCCCCOc1cc2c(cc1C(C)(O)C(=O)OCC)C(C)(C)CCC2(C)C
CC(C)(C)c1ccc(-n2c(Cc3ccccc3)nnc2SCC(=O)Nc2cccc(S(N)(=O)=O)c2)cc1
O=S(=O)(NCC1CCCO1)c1cccnc1
CN(CCCNc1cc(=O)c2ccccc2[nH]1)CCCN1CCN(c2ccccc2[N+](=O)[O-])CC1
NS(=O)(=O)c1ccc(CNC(=O)c2cccnc2)cc1
O=C(CSc1ccc(Cl)cc1)Nc1ccsc1
CCCc1cccc(OC2Cc3cc(OC)ccc3OC2CC(=O)N2CCCO2)c1
CCCCCCC(Nc1ccccc1)c1ccccc1
O=C(Nc1ccccc1)c1c(F)cccc1-n1cnnn1
CC(C)c1cc(C(=O)NC(C)c2ccc(Cl)cc2)nc(NC2CC2)n1
C=C(C(=O)OC)C(=CCOC(C)=O)C(C)=O
Cn1cc(CN2CCC(NC(=O)c3ccsc3)C2)cn1
Cn1nccc1CNN=Cc1ccccc1O
N=C(N)NCCCCCc1ccccc1
CC(C)CCCN(Cc1cccnc1)C(=O)c1cc(-c2ccc(CNCCCNCCCN)cc2)n(-c2ccc(OC(F)(F)F)cc2)n1
O=C(Oc1ccccc1)N1CCN(C(=O)c2ccccc2F)CC1
CCCN1C(=O)CSC1c1ccccc1
Cc1ccc(NC(=O)Cn2c(SCC(=O)Nc3ccc(Cl)cc3)nc3ccccc3c2=O)c(Cl)c1
O=C(c1cccc2ccccc12)N1CC(c2ccccc2)C1
COCCSCC(C#N)C(=O)O
CN(C)CCNc1ccc2c(c1)OCCCO2
COc1cc(C(=Cc2ccccc2Cl)c2ccccn2)cc(OC)c1OC
Oc1cccc(CC(O)c2cccc(O)c2)c1
CC(C)n1cc(C(=O)c2cnc3c(c2)c2ccccc2n3C)c2ccccc21
NC(N)=NCc1cccc(C(F)(F)F)c1
CC(C)CC1(C(=O)NCCCN2CCCC2=O)CO1
COC(=O)NC1CCC(CCCc2ccccc2)CC1
COC(=O)C1C(c2ccccc2Br)CC2CCC1N2C1CCCCC1O
COC(=O)CNC(=O)c1cccc(Br)c1
COc1ccc(S(=O)(=O)N(Cc2cc3ccc(C)cc3nc2O)c2cccc(Cl)c2)cc1
CCC(=NNc1ncc(Cl)cn1)c1ccccc1
CCCCCCCCCCCCCCCC(=O)NCCCNCCCNCCCN
COC(=O)C(CNCCN(C)C)Cc1ccc(Cl)cc1Cl
[N-]=[N+]=Nc1ccc(-c2ccccc2)cc1Cl
O=C(NCC(c1cccnc1)N1CCOCC1)c1ccc(NC(=O)c2ccc(-c3ccccc3)cc2)cc1
CCOC(=O)C(NC(=O)c1cc(NC(=O)c2cc(NC(=O)c3cc(NC(=O)c4cc5ccccc5cn4)cn3C)cn2C)cn1C)C(C)(C)C
COC(=O)CC(N)c1ccc(O)cc1
CCN1CCN(S(=O)(=O)c2ccc3c(c2)oc(=O)n3CCOC)CC1
CCn1nc(C(=O)N(C)Cc2ccc(Cl)c(Cl)c2)cc1C(=O)O
Cc1cc(O)c(C(C)(C)C)cc1C=O
O=P(O)(O)OCCOc1ccccc1
Cc1ccc(C(CNC(=O)Nc2onc(C)c2Cl)N(C)C)o1
CCC(C)N(C(=O)CNC(=O)c1cccs1)c1ccccc1
O=C1CC(c2ccc(CN3CCc4ccccc43)cc2)Sc2ccccc2N1CC(O)c1cccc(Cl)c1
CC(C)(C)OC(=O)NC(Cc1cccc(Cl)c1)C(O)CC(Cc1ccccc1)C(=O)NC(Cc1ccccc1)C(N)=O
CCC(NC1CC(C)C(O)(CO)CC1O)C(=O)O
NC(=O)Nc1ccc(C(N)=O)cc1
c1ccc(CNc2ccn3ccnc3n2)cc1
COc1ccccc1-c1nc(Nc2ccc(F)c(Cl)c2)nc(N(C)C)n1
CNC(=O)c1ccc2c(c1)N(Cc1ccc(Cl)c(Cl)c1)C(=O)c1ccccc1[S+]2[O-]
CC(C)CC(NC(=O)OC(C)(C)C)C(=O)O
O=[N+]([O-])c1cccc(C(Nc2nc(-c3ccccc3)cs2)c2csc3ccccc23)c1
O=C(COC(=O)c1ccco1)Nc1ccc(F)cc1
CC(=O)OCC1=C(COC(C)=O)C(C)(C)C2=C(O1)C(O)C(C)(C)C(O)CCC2(C)O
CCN(CCc1ccccc1)C(=O)c1ccccc1N(C)S(C)(=O)=O
Cc1cc(NC(=O)N(C)Cc2ccc3c(c2)OCO3)no1
Cc1ccc(-c2nc(COc3cccc(CC(CN)C(=O)O)c3)cs2)cc1
CC(C(=O)NC1CCCC1)c1ccc2cc(Nc3nccc(C4CC4)n3)ncc2c1
COC(=O)C(CNC(C)=O)(NCc1ccc(Cl)cc1)C(F)(F)F
COc1ccc(Nc2nc3cn[nH]c3c(=O)[nH]2)cc1OC
CCCCCC(SCc1cccc(Cl)c1)C(=O)NC(Cc1ccccc1)C(=O)NCC(=O)O
N=C(N)NCCCCCCCCCNC(=O)CNC(=O)C(CCCN=C(N)N)NC(=O)Cc1ccccc1
CCCCNC(=S)N1CCN(c2c(C)cccc2C)CC1
O=C(C=Cc1ccc(-c2ccccc2)cc1)NCCn1ccnc1
O=C(NCCS(=O)(=O)N1CCOCC1)c1ccccc1F
O=S(=O)(Cc1ccncc1)N1CCOCC2(CCNCC2)C1
OCc1ccc(F)c(F)c1
CN(Cc1c(Cl)c(Cl)cc(Cl)c1Cl)CC(O)CO
COc1ccccc1C(=O)NCCOc1ccccc1
Cc1cccc(C(=O)Nc2ccc(S(=O)(=O)N3CCCC3)cc2)c1C
CCNC(=O)C(=O)c1sc(NC(=O)c2cccs2)nc1C
CC(=NNC(=O)CNC(=O)Cc1ccccc1)c1ccc2c(c1)OCO2
CC(C)(C)NC(=O)NC(=O)c1ccccc1
CSc1ccc(C2C(C#N)=C(C)NC(C)=C2C(=O)NN=Cc2ccc(Br)cc2)cc1
COc1cc(Br)cc(C2=NOC3C2C=CC3(C)C)c1O
CN1CC(C(=O)O)Oc2ccccc21
O=C(CCC(=O)N1CCCCC1)Nc1c(Cl)cccc1Cl
CS(=O)(=O)c1ccc(C(=O)O)cc1
COc1cccc(C(=O)NCC(P(=O)(O)O)P(=O)(O)O)c1
COc1ccc(NC(=O)N2CCC3(O)CCNCC3C2)cc1OC
O=C(COc1ccc(C(F)(F)F)c2ccccc12)NCC1CCCO1
CC(=O)OCC1(O)C(C)C(O)C2(C)C3CCC4CCC(=O)C=C4C3CCC12
N#CC(Cc1ccccc1)c1ccccc1
COc1ccc2oc(=O)cc(Cc3nnc(Nc4ccc(Cl)cc4)s3)c2c1
O=S(=O)(O)CCCCOc1ccccc1
O=C(c1ccccc1)C(Cc1ccccc1)OCc1ccccc1
NC(=O)NCCCNC(=O)NC1CCCC2(CCCCC2)C1
N=C(N)NNC(=O)CNS(=O)(=O)c1ccccc1
C=C1CC(CCC(C)C)(C(=O)OCCOC(C)C)OC1=O
CCN(CC(=O)Nc1c(C)ccc(C)c1C)C1CCCCC1
CC(C)(C)C(=O)CNC(=O)NC(=S)Nc1ccccc1F
O=C(C=Cc1ccccc1)Nc1ccccc1O
O=C(CCNCc1ccccc1)Nc1ccccc1
CN(C)c1ccc(CNC(=O)c2ccccn2)cc1
CC1CN2CCCC2CN1Cc1cccnc1
FC(F)(F)c1cccc(C2(c3cn(Cc4cccnc4)nn3)CCOCC2)c1
O=C(C=Cc1ccc([N+](=O)[O-])cc1)Nc1cccc(O)c1
CCc1c(NCCN2CCOCC2)c2ccc(C)c(C)c2[nH]c1=O
Cc1ccc2c(c1)C1(CCN(C(=O)CN3CCCCC3)CC1)c1c-2n[nH]c1C(C)C
CCCCOC(=O)CNC(=O)CCc1ccc(OC)cc1
Cn1ccnc1SCC1(COC(=O)c2cccn2-c2ccc(F)cc2)CCC2(C=CC(=O)C(C)(C)C2(C(=O)N2CCN(c3nnc(Oc4ccc(F)cc4)c4ccccc34)CC2)c2c[nH]c3ccccc23)CC1
O=C(O)CN1C(=O)C(=Cc2ccccc2)SC1=S
CC(C)N1CCCN(Cc2cc3cc4c(cc3[nH]c2=O)OCO4)CC1
O=C(C=Cc1ccc(Cl)cc1)c1ccc(O)c(O)c1
COc1ccc(-c2cnc(N)c(-c3ccc(F)cc3)c2)c(OC)c1
CC(=O)CCC(=O)OC(C(=O)O)C(C)C
CC(C)(CNCc1ccccc1)NCC(=O)O
Cc1cc(CNC(=O)c2csc(-c3c(F)cccc3F)n2)nn1C
CC1C2Cc3ccc(OCCN4CCCCC4)cc3C1(C)CCN2CC1CC1
CCCCCCCCCCCC(=O)NCCC(=O)O
N#Cc1ccccc1CC(=O)NCc1ccc2c(c1)OCO2
CCC(=O)NC(=O)CNS(=O)(=O)c1ccc2c(c1)OCCO2
CC(NC(=O)COC(=O)Cc1c(I)ccc(I)c1O)c1ccccc1
O=C(CC1(O)C(=O)N(Cc2ccc(Cl)cc2)c2ccc(Br)cc21)c1ccc(O)cc1
O=C(O)C(CCCP(=O)(O)O)Nc1ccc(Cl)c(Cl)c1
NC(=O)C(=O)OCCCCNC(=O)OCc1ccccc1
O=C(Nc1ccc2c(c1)OCO2)N1CCC(N2c3ccccc3Sc3ccccc32)CC1
O=C(Nc1ccc(-c2cn[nH]c2)cc1F)c1cncc(C(=O)N2CCC(CN3CCCC3=O)CC2)c1
O=C(Nc1ccc2c(c1)OCO2)N1C2CCC1CC(Oc1ccccc1)C2
CC(=Cc1ccccc1)CC(O)(c1cccc(Cl)c1)c1cccc(Cl)c1
COc1cc2ncnc(NC3CC3)c2cc1OC
Cc1cccc(NC(=O)Cc2cccs2)c1C
CC(OCN1CCCC1)C(O)c1ccccc1
CNC(C)C(C)C
O=C(COc1ccc2c(c1)OCCO2)OCc1ccccc1
COc1ccc(S(=O)(=O)N2CCC3(CCCN(CC(F)(F)F)C3=O)C2)cc1F
Cc1nc2c(c(NCC(=O)N3CCCC3)n1)CCN(C(=O)c1ccco1)CC2
CCC[N+]1(CCCOc2ccc(I)cc2)CCCCC1
O=C1C=CCC(c2ccccc2)O1
O=CC1CC(CC(=O)N2CCN(Cc3ccccc3)CC2)C(=O)N(c2ccc(F)cc2)C1c1ccc(F)cc1
CNC(=O)CCCOC
CC(C)CNC(=O)COC(=O)c1ccco1
CCCCCCCCCCCC(=O)O
CCOC(=O)CSC(=S)N(C)C
CCCCOc1ccc2c(c1)C1(CCCCC1)C(C)(C)CC2(C)C
COc1ccc(S(=O)(=O)N2CCOCC23CCN(C(=O)c2cscn2)C3)cc1
OC1(C#Cc2ccc(F)cc2F)CCCCC1
CCCOC(=O)C=Cc1ccc(OCC(O)CN2CCN(c3ccc(Cl)cc3)CC2)cc1
CCOc1cccc2c1c(C(=O)C=Cc1cc(OC)c(OC)c(OC)c1)cn2CCCN1CCOCC1
O=Cc1ccccc1C=Nn1cnnc1
N#CCc1ccco1
CCc1ccc(-c2ccc3nc(-c4ccc(C(C)(C)C)cc4)sc3c2)cc1
CC(C)(O)CCC(O)CC(C)(O)CCCC(O)CCO
O=C(C=Cc1cccc(C(F)(F)F)c1)NCCCc1ccccc1
Cc1nn(CC(=O)NC(=O)c2ccccc2Cl)c(=O)c2ccccc12
O=C(CN1CCCCC1)NCCc1ccccc1Cl
COC(=O)c1cc(OC)c(OC)cc1N1C(=O)c2ccccc2C1=O
Cc1ccc(C=Cc2cn(C)c3ccccc23)cc1
CC(C)CC(NC(=O)C(N)Cc1ccccc1)C(=O)O
CC(C)CC(CC(=O)O)C(=O)NC(CC(=O)O)C(=O)O
CC(C)CC(N)Cc1ccccc1Br
O=C(CCC(NCCc1ccccc1)C(=O)O)NC1CCCC1
Cn1ncc2c1-c1ccccc1C(=Nc1cccc(C(=O)O)c1)C2=O
O=C(Cn1c2ccccc2c2ccccc21)NS(=O)(=O)c1ccccc1
CC(=O)NCCC(=O)N1CCn2cc(C(=O)C3CC3)cc2C1
CCCCN(CC)C(=O)COC(=O)c1ccco1
CC(C)(CO)NC(=O)NC(=N)NCc1ccccc1
CCOC(=O)C=C(C)c1cccs1
NS(=O)(=O)c1cccc(C(=O)O)c1
CCOc1ccccc1C(CSCc1ccccc1)n1ccnc1
CNC(=O)c1cncc(O)n1
O=C(O)C1(c2ccc(F)cc2)ON=C(c2ccc(Cl)cc2)O1
CC(C)CC(NC(=O)NS(=O)(=O)c1ccccc1)C(=O)O
CC(C)CC1COCCO1
CN1CCc2ccccc2C1Cc1ccc(O)cc1
CN(C)CC(C)(C)CCCNc1ncnc2[nH]cnc12
O=P(O)(O)C(Nc1ccccc1)P(=O)(O)O
CC=C(C)C(O)C(O)COC(=O)c1cc(OC)c(OC)c(OC)c1
N#Cc1ccc(C(=O)Nc2c(C(=O)c3ccco3)c(C(F)(F)F)nn2-c2ccc(Cl)cc2)cc1
CCCCC(=O)N1c2ccccc2CC1C(=O)N1CCN(CCCc2ccccc2)CC1
COc1cccc(C(=O)Nc2c(C)nn(Cc3ccc(OCc4ccccc4)cc3)c2C)c1
Cc1ccccc1CC(=O)OCC(=O)c1cccs1
CCOc1ccc(CNC(=O)c2ccc(F)cc2)cc1
COc1cc(N=Cc2ccc(F)cc2)cc(OC)c1OC
COc1ccc2nc(CCC(=O)Nc3ccc(N4CCN(C(C)=O)CC4)cc3)cc(C)c2c1
CN(CCOc1ccccc1)CC(O)COc1ccccc1
CCC(=O)n1nc(-c2ccccc2F)nc1NCc1cccnc1
COC(=O)CCCCCCCCCOc1ccccc1
CCOc1ccc(C(=O)NCC(=O)Nc2nc3ccc(Cl)cc3s2)c(OCC)c1
CCCCNC(=O)C(O)(c1ccccc1OC)C1CCCC1
OCCC1CN(c2ccc(Cl)cc2)C(=S)S1
CNC(=O)NC(C(=O)OC)(c1ccccc1)C1C2(CCCCC2)CCC2(CCCCN2)C1(C)C
COc1cccc(NC(=O)c2cc(Cl)ccc2C)c1
COC(=O)c1cc(C2CCCN2Cc2c(C)noc2C)[nH]n1
CC(C)N1CCC(=O)N(Cc2ccc(-c3c(-c4ccccc4)nc4nc(C(F)(F)F)ccn34)o2)CC1
COC(=O)c1ccccc1C(=O)OC
[N-]=[N+]=NCC1(c2ccccc2)CCSCC1
CCn1ncc2c1C(=O)NC1(CCN(C(=O)C3(c4ccc5c(c4)OCO5)CCCC3)CC1)C2
CCC(C)NC(=O)C(C#N)=Cc1ccc([N+](=O)[O-])s1
CSc1ccccc1C(=O)OC(=O)N1CCOCC1
O=C(COC(=O)Cc1ccccc1)NC1CCCC1
COc1ccc(C=NNC(=O)C(O)c2ccccc2)cc1OC
O=C(CCl)Nc1ccccc1Cl
CCCc1cc(O)nc2nc(SC(C)C(=O)NC3CCS(=O)(=O)C3)nn12
CCc1nn(Cc2cccc(Br)c2)c2cccc(N3CCOCC3)c12
CCC(Cc1ccccc1)NC(=O)c1ccccc1
CC(C)CC(CC(=O)NCCCOC(C)C)C(=O)NC1CCCC1
CC(C)C(C#N)NC(=O)c1ccc(Cl)s1
COC(OC)C1OCCC1O
O=C(Cn1c(=O)oc2ccccc21)N1CCN(C(=O)c2csnn2)CC1
CN(Cc1ccc(F)cc1)C(=O)c1ccc(NC(=O)Cc2ccccn2)cc1
O=S(=O)(NC1COC(n2cc(-c3ccccc3)nn2)C(O)C1O)c1ccc(Cl)cc1
CCCCCn1cc(C(=O)OCC)c(=O)[nH]c1=O
O=C(C=Cc1ccc(Cl)cc1Cl)Nc1ccc(-c2nnc(-c3ccco3)o2)cc1
Cc1ccc2nc(Cl)c(C3CC(c4ccc(S(N)(=O)=O)cc4)=NN3C(=O)NC3C4(CCCCC4)CCCC34CCCCC4)cc2c1
CN(C)CCc1ccccc1O
CC(=O)Nc1cccc(NC(=O)c2cccc(N(CC(=O)O)S(C)(=O)=O)c2)c1
CC(=O)Oc1cccc(C)c1OC(C)=O
Cc1ccc(Nc2nc(-c3ccccc3)nc3[nH]cnc23)cc1
COc1cccc(Nc2nccc(Nc3ccncc3)n2)c1
CN(C)CCCNC(=O)c1ccccc1Cl
Cc1cc(C=CNc2cccc([N+](=O)[O-])c2)cc(C)c1O
COc1ccccc1N=S(N)(=O)c1ccc(OC(F)(F)F)cc1
O=S(=O)(Cc1ccccc1)Nc1cccc2ccccc12
CC(C)C(=O)NCCCc1ccccc1
CS(=O)(=O)NCc1c(Cl)cccc1Sc1ccccc1
COCC(=O)NCC1(c2ccccc2)CCC1
COc1ccc2c(c1OC)C(=O)OC2CCNc1ccnc2cc(Cl)ccc12
Cc1cc(O)c(C(=O)C=Cc2cccs2)c(O)c1
O=C(c1ccccc1)c1cn(-c2ccccc2)cn1
COC(=O)c1cccc(-c2cc(NC(=O)C3CCN(S(C)(=O)=O)CC3)c3ncc(-c4ccc(F)cc4)n3c2)c1
CN(C)C(=O)COC1=C(Cl)C=CC2C=CC=CC12Cl
Cc1cnc2nc(N)nc(N)c2c1
COc1cc(C)nc(SCC(=O)Nc2ccc(OC(F)(F)F)cc2)c1C#N
O=C(OCC(O)CO)C1C=NCC1
CCOc1ccc(NC=Nc2cccnc2)cc1
COC(=O)c1cc(OCC=C(C)C)ccc1C(=O)O
O=[N+]([O-])c1ccc(C=Cc2ccc(F)cc2)o1
Cc1cccc(NC(=S)NCc2ccccc2)c1C
O=C(O)CNCCO
O=C(NCC1OCc2ccccc21)c1ncn2ccccc12
O=C(O)CCN1CC2(CCN(C(=O)c3ccc(OC(F)(F)F)cc3)CC2)CC1=O
CCC(C)C(N)C(=O)NCCO
COc1cc(CNCc2ccc(C)cn2)ccc1F
O=C(NCCS(=O)(=O)c1ccccc1)C1CCCO1
O=C(C=Cc1ccccc1F)c1ccccc1Cl
CC(C)NC(=O)C(NCC(F)(F)F)C(C)C
Cc1c(C(=O)O)cccc1C(=O)O
CCCCCc1ccccc1N
Clc1ccc(CNCCCn2ccnc2)cc1
CCOc1ccc2oc(CC(=O)O)cc2c1
O=C(CCc1ccc(O)c(O)c1)NO
CC1CC(=O)C2=C1C(=O)c1cc(Cc3ccc(Cl)cc3)ccc1C2=O
COc1ccccc1C(C)O
N#CC1CC(c2ccccc2)C(c2ccccc2)C12CCCCC2
Cn1cc(C(=O)NC2CCCCC2)cn1
COC(=O)Nc1ccccc1-n1ccnc1
CC1CCN(c2nc(O)nc3c2sc2cc(Cl)ccc23)CC1
O=S(=O)(c1ccccc1)c1ccccc1
CCOC1(c2ccc(-c3cccc4c3cc(C(=O)O)n4CCCN3CCCCC3)cc2)CCC1
COC(CCC(C)C)NCc1nnn[nH]1
Cc1cc(Cc2nnnn2Cc2ccco2)c(C)n1CC1CCCO1
CC(C)(C)OC(=O)N1CC(CN2CCCC2)C(C(=O)O)C1
COC(C)(C)NC(=O)N1CCN(c2ccccc2)CC1
COc1cccc(C2=NC(CN(C)C)CO2)c1OC
CCCCOc1ccc(C=NNC(N)=S)cc1OC
C=CCC(O)C(=O)Nc1ccccc1Cl
CC(C)(C)OC(=O)NCC(F)(F)F
COC(=O)C(C)(C)C(C)C
COCCN(Cc1ccccc1)Cc1cc(=O)oc2cc(OC)ccc12
O=C(CCNS(=O)(=O)c1ccc(Cl)cc1)N1CCCCC1
CC(C)CC(CO)NC(=O)C1(c2ccccc2O)CCCC1
O=C(CSc1nc(=O)c2ccccc2[nH]1)CC(=O)NCCc1ccc(Cl)cc1
CC(C)Nc1nc(C(NC(=O)c2ccccc2)C(C)(C)C)nc2ccccc12
COc1cc(N(C)C(=O)c2ccccc2OCc2ccc3ccccc3n2)ccc1OCCN(C(C)C)C(C)C
Cc1ccc(-c2nc(CCNCc3ccncc3)no2)cc1C
Cc1cccc(CNC(=S)Nc2cccc(OCC(F)(F)F)c2)c1
NCCCNCP(=O)(O)O
COC(=O)CCCCCC(=O)C=C(O)c1cc(O)c(O)c(O)c1
O=C(NCc1ccc(F)cc1)C1=CN2CCN(Cc3ccc(Br)cc3)C(=O)N=C2O1
CN1CCN(c2ccccc2C(=O)N2CCCCC2)CC1
CC(C)=CC(=NOCc1cccc2ccccc12)C(C)C(CC(C)=CC(=O)O)C1CCOCC1
CC#Cc1cccc(C2C(c3ccc(OC)cc3)C(=O)N2NC(=O)c2cccs2)c1
O=C(c1ccccc1)c1nn(Cc2ccccc2)c(=Nc2ccc(Cl)cc2)s1
CSc1ccccc1-c1nccn1Cc1ccc(Cl)cc1
COc1ccccc1C(Cc1cccc(F)c1)NCc1ccccc1
O=[N+]([O-])c1cccc(CCP(=O)([O-])O)c1
CCOC(=O)C(NCCO)N1CCCC1
CC(C)(C)OC(=O)CC(O)C(O)(CCl)C(F)(F)F
Cc1ccc(C(NC(=O)c2cc(-c3ccc(N4CCN(C)CC4)cc3)n[nH]2)c2c(C)nn(C)c(=O)c2Cl)cc1
CN(CCBr)CN1CCCC1
COC(=O)c1ccc2c(ccn2-c2nnc(C)c3c(C)n(-c4ccccc4)nc23)c1
CC(C)C(=O)ON(C)C
NCCNC(=O)CCSCc1ccccc1
O=C(CCc1ccccc1)c1ccccc1
CCOC(=O)CC1CCCN(C(=O)c2cc(OC)c(OC)c(OC)c2)CC1
CC(C)(C)CCCC(C)(C)O
O=C(CCn1nnc2ccccc21)c1cccs1
COc1ccc(Cl)c(NCCCOC(C)=O)c1
CC(C)CC(C(=O)NCC#N)N1C(=O)c2ccccc2C1=O
CCCCCCCCCCCC(O)CC(=O)NCC(=O)OCC
CC(CC=CC(=O)O)N1c2ccccc2Sc2ccccc21
O=C(O)COc1ccc(S(=O)(=O)c2ccc(-c3cnc4ccnn4c3)cc2)cc1
COc1cccc(-c2ccccc2Oc2ncccn2)c1OC
O=C(COc1ccccc1)Nc1cccnc1Oc1ccccc1
Cc1cc(Cl)cc(C(=O)NCCC(O)CO)c1O
COc1ccc2ccccc2c1C1CC(c2ccccc2)=NN1C1=NC(=O)CS1
N=C(N)c1ccccc1OCC(=O)N1CCCCC1
CN(O)C(Cc1ccccc1)C(=O)O
CC(C)COC(=O)C(O)C1CCCCC1
CCNC(=O)CNC(=O)CCc1ccccc1Br
CC(C)(O)C(F)(F)F
CN(C)c1cccc(NC(=O)C2CCN(Cc3ccccc3)CC2)c1
CCCCCCCCCCCCCCCCCCCCCCCCCCCCCCCCCCCCCCCCCCCCCCCCCCCCCCCCCCCCCCCCCCCCCCCCCCCCCCCCCCCCCCCCCCCCCCCCCCCCCCCCCCCCCCCCCCCCCCCCCCCCCCCCCCCCCCCCCCCCCCCOc1cccc(OCCCCC)c1
NC(=O)NC1(Nc2ccccn2)CCCCCC1
COC(=O)c1cccc(-c2cccc(S(=O)(=O)N3CCN(C)CC3)c2)c1
CN1CC2(CCN(Cc3ccccn3)C2)OC1=O
O=C1NC(=S)CS1
O=C(Cc1ccc(Cl)cc1)N1CCc2ccc(Cl)cc2C1c1ccco1
O=C(COc1ccccc1F)Oc1ccccc1
O=C(O)CCC(=O)C(Cc1nc2ccccc2s1)N1C(=O)c2ccccc2C1=O
COc1c(Cc2ccc(Cl)c(Cl)c2)c2c(c(OC(C)=O)c1OC)CC(C(C)C)C2c1cccnc1
CC(CCNCC1(N2CCOCC2)CCCCCC1)N1CCOCC1
Cc1ncc(C(=O)N2CCCn3cncc3C2)s1
CCOC(=O)c1nc(=S)n(-c2ccccc2)c(O)c1C#N
Fc1cccc(C(NC2CCN(C(c3ccccc3)c3ccccc3Cl)CC2)c2csc3c(Cl)cccc23)c1
O=C(Nc1ccc([N+](=O)[O-])cc1Cl)c1ccc(OCc2ccccc2)cn1
Cn1ncc2c(N3CCOC(c4ccccc4)C3)nc(-c3ccncc3)nc21
Cc1ccc(NC(=O)c2ccco2)c([N+](=O)[O-])c1
COc1ccc(Nc2nc(COc3ccc(CCn4c(=S)[nH]c5ccccc54)cc3)nc(OC)n2)cc1
O=C(c1ccc(Cl)cc1)N1CCN(Cc2ccc(N3CCOCC3)cc2)CC1
CNC(=O)c1cc2c(s1)CCN(C(=O)NC1CCN(Cc3ccc(F)c(F)c3)C1)C2
O=C(O)CCN=C=S
CCc1noc(-c2cnc(N3CCOCC3)nc2N)n1
COCCC(OC(=O)C=Cc1ccc(OC)c(OC)c1)c1ccc(OC(C)=O)c(OC)c1
CCOC(=O)C(Cc1ccc(F)cc1)NC(=O)Cn1ccnc1
CCOC(=O)c1ccccc1-n1c(=O)[nH]c2cc(C(=O)NCCc3ccccc3)ccc2c1=O
O=[N+]([O-])C(O)P(=O)(O)O
CC(=O)NC(CC(=O)O)c1ccccc1
CCC(=O)NCC(=O)NCc1cc(C)oc1C
CC(=O)NCCC1Oc2ccccc2C12CCN(Cc1cnc(C)n1C)CC2
CCOc1ccc(NC(=O)c2cccc(NC(=O)C(C)n3nc(C)cc3C)c2)cc1
N#Cc1ccc(CC(NCC(=O)O)C(=O)O)cc1
CSCC(C)(C)CC(N)C(=O)O
CC(C)(C)C1CC1O
CC(=O)NCCCNC(=O)C(CC1CCCC1)NC(=O)C(CCCCNC(=O)C(N)Cc1ccc(OP(=O)(O)O)cc1)NC(=O)c1nonc1C
CC(C)CCC(=O)NC(CC(C)C)C(=O)O
CC(=O)NC(C)c1ccc(S(=O)(=O)N2CCC(C(=O)N3CCOCC3)CC2)cc1
CCCCC[S+]([O-])CC(=O)Nc1cccs1
CC(C)NC(=N)Nc1ccc(Cl)c(Cl)c1
CN1CCC(CNC(=O)c2ccccc2Cl)CC1
CN1CCN(Cc2ccc(-c3cc4ccc(F)cc4s3)cc2O)CC1
Cc1ccccc1NC(=O)C(C)Sc1nnc(C2CC2)o1
CCNC(=O)C(C)NC(=O)C(c1ccccc1)c1ccccc1
CCS(=O)(=O)N1CCc2c(C)cc(-c3ccc(OCC(O)CNC(C)C)cc3)cc21
CC(=O)Nc1sc2c(c1C(=O)c1ccc(C#N)cc1)CCC(C(C)(C)C)C2
O=C(CCC(=O)N1CCc2ncccc2C1)NCc1cccnc1
O=C(NCCN1C(=O)c2ccccc2C1=O)c1cccc([N+](=O)[O-])c1
CCN(C(=O)C(C)C)c1ccc(C(=O)N2CCCCC2CC(=O)O)cc1
CC(C)CC(N)C(=O)O
CN1CCN(C(=O)c2cc3cc(F)cc(F)c3[nH]2)CC1
CN(C(=O)C(c1ccccc1)c1cccnc1)C1CCCCC1
NC(=S)NN=C(Cc1ccccc1)c1ccccc1[N+](=O)[O-]
COc1ccccc1-c1cc(-c2cncc(C3(CN)COC3)c2)nc(N)n1
O=C(NCCCn1ccnc1)c1ccc(Cl)cn1
CCCC(NCCC(C)C)C(=O)O
O=C(CNC(=O)c1ccccc1)OCc1ccccc1
O=C(NC(Cc1ccc(F)cc1)C(=O)Nc1ccncc1)c1cccc(C(F)(F)F)c1
Cn1c2c(c3c(F)c(F)c(F)c(F)c31)C(=O)c1c(O)ccc(O)c1C2=NOCc1ccccn1
O=C(c1ccccc1)c1ccc(OCCN2CCOC2=O)cc1
CCc1cc(O)c2c(=O)c(O)c(-c3ccccc3)oc2c1
O=C(Cc1nccc2ccccc12)NCCc1ccc(S(=O)(=O)c2ccccc2)cc1
Cc1ccc(Cc2nc3ccccc3[nH]2)cc1
O=C(O)CCC(=O)Nc1c(Cl)cccc1Cl
CN(CCCC1CCN(Cc2ccccc2)CC1)Cc1ccccn1
CCCCCC(=O)C(O)C(C)C
CCN(CC(=O)Nc1cccc(NC(=O)C(N)CCCCN)c1)C(=O)C(Cc1ccccc1)NC(=O)OCc1ccccc1
O=C(CCCNCCc1ccccc1)Nc1cccc2ccccc12
CCC(C)CC(C)CO
Cn1nc(C(=O)N2CCN(C(=S)NCCc3ccccc3)CC2)c2ccccc2c1=O
CN1CCN(c2ccc(F)cc2Cn2ccc3ccc(F)cc32)CC1
CCOc1ccc(C(NC(=O)C2CCN(Cc3ccc(Cl)cc3)CC2)c2nc(C)c[nH]2)cc1
O=C(c1ccc(CN2C(=O)c3ccccc3C2=O)cc1)c1ccc([N+](=O)[O-])s1
N#CCCN(CCCNC(=O)c1cc(O)c(O)c(O)c1)c1ccc(C(=O)NC(CCC(=O)O)C(=O)O)cc1
CC(C)(C)c1ccc(CC(NC(=O)c2ccoc2)C(=O)N2CCN(CCO)CC2)cc1
Cc1ccc(C(=O)Nc2nnc(C(F)(F)F)s2)cc1S(=O)(=O)N1CCC(C(=O)Nc2ccccc2)CC1
NC(=O)Cn1cnc2c(NCCc3ccccc3)ncnc21
O=C(O)C(CS(=O)(=O)Cc1ccccc1)Nc1c(Br)cc(Br)cc1Br
COc1ccc(C=Cc2cccc([N+](=O)[O-])c2)cc1OC
CSc1ccc(NC(=O)CCl)cc1
COc1ccc(C(=O)NCCc2c(-c3ccc(Br)cc3)[nH]c3ccc(OC)cc23)cc1
O=C(CSc1nnnn1-c1ccc(Cl)c(Cl)c1)NC1CC2CCC1C2
CCCCNS(=O)(=O)c1cc(-c2csc(N3C(=O)c4ccccc4C3=O)n2)ccc1Cl
COC(=O)CCC(=O)Oc1ccc(Oc2ccc(C(C)(C)C)cc2)cc1
CC(C)(C)C(NC(=O)c1ccco1)c1ccccc1
C=CCC(CC(=O)O)NC(=O)CCC(=O)N1CCc2ccccc2C1
COc1ccc2nc(SCC(=O)O)n3nc(-c4ccccc4)nc3c2c1
CC(C)NC1=NC(=O)C(=Cc2cccc(-n3cncn3)c2)S1
CCN(CC)CC(O)COc1ccc2c(c1C(=O)OCc1ccccc1)OC(C)(C)C=C2
CC1(O)OC(=O)C(c2ccccc2)=C1c1ccc(O)cc1
Cc1ccc(C)c(COc2cccc(C(=O)Nc3cccc(Cl)c3C)c2)c1
NC(=C(C(=O)O)c1ccccc1)c1ccccc1
Fc1cc(Nc2cc(Cl)cc(Cl)c2)ccn1
CN(C)CCC(NCC[S+](C)[O-])c1ccc(F)cc1
Fc1ccc(Cl)cc1CN1CCC(NCc2c[nH]c(-c3ccccc3)c2-c2ccncc2)CC1
O=C(CN1C(=O)COc2ccc(S(=O)(=O)N3CCOCC3)cc21)NCc1ccccc1
O=C(c1ccccc1)c1ccc(-n2cnnc2)cc1
CCCCOC(=O)CC(Br)Br
COc1ccc(CN(C(=O)C(=O)O)c2cccc3ccccc23)cc1
Cc1c2ccccc2cc[n+]1[O-]
O=C(CNS(=O)(=O)c1ccc(Cl)cc1)NO
Cc1cccc(Nc2cc(-c3ccnc(CO)c3)ncn2)c1
O=C(CCc1ccco1)N1CCC(Cc2ccccc2Cl)C1
O=C(NN=C(S)Nc1ccccc1Cl)c1ccccc1
N=C(N)c1c(Cl)c(Cl)c(Cl)c(Cl)c1Cl
O=C(O)CC(C(=O)OCc1ccccc1)N1C(=O)NC(Cc2ccccc2)C1=O
NCCCC(=O)O
CC(C)NC(=S)NCCc1c[nH]cn1
O=C(Cc1ccc(O)cc1)c1ccc(O)c(O)c1
CC(CN1CCCCC1)Nc1cc(-c2ccccc2)nc2cc(C(F)(F)F)ccc12
COc1nc(Nc2ccccc2)nc(Nc2ccccc2)n1
Cc1cc(I)cc(C(=O)NC(CO)Cc2ccccc2)c1
CC1=C(C(=O)N2CCCCCC2)CC(CC(=O)NCc2ccc(Cl)cc2)C(=O)N1Cc1ccc(F)cc1
N#CC1(NC(=O)C(Cc2c[nH]cn2)NC(=O)C2CCCN2C(=O)C(N)Cc2ccccc2)CC1
CSC1(C(C)=O)CCC(c2ccc(S(C)(=O)=O)cc2)CC1
O=C(C=Cc1ccccc1)CCO
CC1CCN(C(=O)CNC(=O)Cn2nnc3ccccc32)CC1
COc1ccccc1C(=O)Nc1ccccc1
O=C1CN(CCc2ccccc2)CC(=O)N1c1ccccc1
O=C(Cc1ccccc1)NCCCOc1ccccc1
CC(C)c1ccc(NC(=O)C(CC(=O)O)NC(=O)OCc2ccccc2)cc1
CC(C)(Sc1ccncc1)S(=O)(=O)c1ccccc1F
CCCCC(NC(=O)OC(C)(C)C)C(=O)O
CC(C)=CCNc1ccccc1C(=O)O
CCCC(CCC)NC(=O)c1ccccc1
CC1CCCC2(C1)C(O)OC1(OC(C)(C)OOC1(C)O)C1(OC(C)(C)OOC1(C)O)C2C
CC(=O)NCC(=O)NCCCOc1ccccc1
CC(=O)NC1C(=O)N(Cc2ccccc2OC(F)(F)F)c2ccccc21
CS(=O)(=O)Nc1ccc(C(=O)NCc2ccccn2)cc1
Cc1ccccc1CC(=O)NCCCN1CCCCC1
CC(C)CCNCCC(=O)OC(C)(C)C
COC(=O)CNC(=O)NC(=O)c1ccccc1
CN(C)CCCSc1ccccc1
Cc1cc(C)cc(Cc2nnc(CCC(=O)NC3CCCC3)n2Cc2ccco2)c1
COCCCNC(=O)N1CCNCC1
CCC(NC(=O)CCc1ccccc1)C(=O)OCc1ccccc1
CC(C)(C)C(=O)C1CC2=CCCCC2(c2ccc(Cl)cc2)C2c3ccccc3C(C#N)(C(=O)O)N12
O=C(CN(Cc1ccccc1)C(=S)NCC(F)(F)F)Nc1ccc(Cl)cc1
CC(C)(C)C(NC(=O)c1ccccc1)C(=O)c1ccccc1
O=C(NNC(=O)C(O)C(O)C(=O)N1CCCC1c1ccccc1)c1ccc2ccccc2c1Cl
COc1ccc(N2CCN(C(C)=O)CC2)cc1
COCCCN1C(=O)C2CN(C(=O)c3cccnc3)CC2C1=O
O=C(OCC(=O)N1CCN(c2ccccc2)CC1)C1CC1
CC(=O)NC1CCC(CCN(C)Cc2ccc(F)c(F)c2)CC1
CC(C)OC(=O)CN1C(=O)SC(=C2SCC(=O)N2Cc2ccc(OC(F)(F)F)cc2)C1=O
O=C(CC[N+](=O)[O-])c1ccc(Cl)cc1
NS(=O)(=O)c1ccc(OCCCCC(=O)O)nc1C(F)(F)F
N=C(N)NCc1ccccc1
CN(C1CCCN(C(=O)c2ccccc2Cl)C1CO)S(=O)(=O)c1ccc(F)cc1
O=C(Cc1ccccc1F)N1CCC(COc2cccnc2)CC1
COP(=O)(OC)OCC=Cc1ccc(Cl)cc1
CC(O)C(NC(=O)CC(NC(=O)c1ccc2nccnc2c1)C(=O)O)C(=O)O
CC(C)(C)CC(=O)N1CCN(CCCOc2cccc(C#N)c2)CC1
COc1ccc(C=C(C#N)C(=O)Nc2ccc(C(C)(C)C)cc2)cc1OC
O=C(CP(=O)(O)O)c1ccccc1
O=C(c1cncc(F)c1)N1CC(O)C(O)C1
O=C(Nc1ccc(N2CCCCC2)cc1)c1ccc(Cl)cc1
Cc1cc(N2CCN(C)CC2)nc(Nc2ccccc2)n1
CC1=CC(=O)C2(C(=O)OCC(=O)NCCC3=CCCCC3)OC2C1=O
CC(C)CN(Cc1ccccc1)CC(O)c1ccc(Cl)c(Cl)c1
O=C(c1ccc(O)cc1)c1ccc([N+](=O)[O-])o1
CC(C)CC(=O)NC(Cc1ccccc1O)P(=O)(O)O
Cc1cccc(NC(=S)Cc2ccccc2)c1C
CS(=O)(=O)NC(Nc1cccnc1)C(F)(F)F
Cc1ccc2oc(=O)c([N+](=O)[O-])c(-c3ccc(O)cc3)c2c1
CC(CNC(=O)c1ccccn1)c1ccc(F)cc1
O=C1C2CC(O)CN2CCN1CCCNC1CC1
CCc1cc(C(=O)N2CCN(C(=O)COc3ccc(C(C)(C)C)cc3)CC2)no1
CC(C)(OCCC(=O)OCC(=O)c1ccccc1)C(=O)O
O=S(=O)(NCCOc1ccc(F)cc1)c1ccc2c(c1)OCCO2
N#CCOC1C(COC(=O)c2ccccc2)OC(n2cnc3c(N)ncnc32)C1O
Cc1ccccc1NC(=O)C(C)N1CCN(C(=O)c2ccco2)CC1
O=C1CC(c2ccc(O)cc2)Cc2oc(O)c(-c3cccc(O)c3)c(=O)c21
CCOC(=O)C(Cc1ccccc1)C(=O)N1CCCC1C(=O)O
CN1C=C(C(=O)O)CCC1
COCCN(Cc1cccnc1)Cc1c(C)cc2ccc(=O)oc2c1OC
COc1ccc(S(=O)(=O)NCC(c2ccccc2OC)N2CCN(c3ccccc3)CC2)cc1
CN(C)CCCNC(=S)NCc1ccccc1
O=C(NCc1ccc(Cl)s1)C(=Cc1ccc(F)cc1)NC(=O)c1ccco1
O=C(O)CNC(=O)C=Cc1ccco1
CC(C)(C)c1cccc(C(C)(C)C)c1NC(=O)C(C#N)C(=O)OCc1ccccc1
CCCn1c(=O)c2c(ncn2C)n(CC(=O)N2CCCC2)c1=O
O=C(CC(=O)c1ccc(Cl)cc1)Oc1ccc(Cl)cc1
CN(C)CCCNC(=O)c1ccc(NC(=O)c2ccccc2)cc1
O=C(CCNC(=O)c1ccccc1F)NO
CC1CCN(CC(=O)Nc2ccc(F)c(F)c2F)CC(NC2CCC(NC(=O)Cc3nn[nH]n3)C2)C1
CC(C)(C)NCCCCCC(=O)C(O)C(C)(C)C
CN(C)CCN1Cc2cnnn2Cc2ccccc21
OCCC(Cc1ccccc1)Nc1ccccc1C(F)(F)F
CCc1cn(CC(=O)NC(CC(=O)O)c2ccccc2C)c(CC)n1
N=C(NCCSc1ccccn1)Nc1ccccc1
Fc1ccc(C(CCc2ccc(Cl)cc2)=NNc2ccc(Cl)cc2)cc1
CCOC(=O)CSCc1ccccc1C
COc1ccc(-c2csc(C3CCN(S(=O)(=O)c4ccc(C(=O)O)cc4)CC3)n2)cc1
O=C(Nc1cncc(Nc2ccccc2)n1)c1ccccc1F
COc1ccc(C(=O)Nc2cccc(C(=O)NCc3cccs3)c2)cc1
COc1cccc(NS(=O)(=O)c2cc([N+](=O)[O-])ccc2[N+](=O)[O-])c1
CCn1c(CN(C)C(=O)c2ccc(I)cc2)nnc1SCc1ccc(Cl)cc1
COc1ccc(-c2cc(-c3nc4ccc(C(C)(C)C)cc4o3)n(-c3cccc4ccccc34)n2)cc1
CCCCNC(=O)OCC
CNC(=O)CC(O)c1ccccc1
CCC[n+]1ccc(C=NO)cc1
CS(=O)(=O)c1ccccc1C(=O)N1CCCC1
O=C(C1c2ccccc2Oc2ccccc21)N1CCC(O)CC1
COc1ccc(NC(=O)CCc2nnc(-c3ccccc3F)o2)cc1
O=C(O)CCc1ccccc1
O=C1CCCN1CCOC1CCCN(c2ncnc3sc(-c4nc5ccccc5[nH]4)cc23)C1
CCCC1C(C(=O)OCCCN2CCOCC2)=C(C)N=C(C)C1=C(O)OCCc1ccc(OC)c(OC)c1
COc1cc(NC(=O)c2ccccc2Cl)cc(OC)c1
CCOc1ccccc1CNS(=O)(=O)c1ccccc1Cl
O=C(NCCC(=O)C(F)(F)F)c1ccccc1
COc1cccc(CN=C(C)c2cccs2)c1
N#CCNc1ccccc1Cl
O=C(CCCOC(=O)c1ccccc1O)Oc1ccccc1Br
COc1ccccc1-c1cc2c(-n3ccccc3=O)nc3c(n2n1)C(c1ccc(F)cc1)CC(=O)O3
CN1CCN(CC2CCCC3C2CCC2C3CCC3C(CO)CCC32C)CC1
CC1(C(=O)Nc2ccccc2C(F)(F)F)CSCC(=O)N1
CN(Cc1nc(-c2ccc(F)cc2)no1)C(=O)c1ccc(F)cc1
O=C(OC1CCOC1=O)c1ccc(Cl)cc1[N+](=O)[O-]
COc1ccc2cc(CN(C)C)c(=O)[nH]c2c1
CC1CCC2(CC1)NC(=O)N(c1ccc(Oc3ccnc4cc(Cl)ccc34)cc1)C2=O
C=C(COP(=O)(O)O)CSSCC(=O)NC(=O)NCc1ccccc1
O=C(CCCO)Nc1ccccc1
CC(=O)n1cc(C2=NCCN2)c2ccccc21
CCC(=O)SC(Cc1ccccc1)c1ccccc1C
Cc1cc(C)c(NC(=O)CN(C)C(=O)CN2C(=O)C3CCCCC3C2=O)c(C)c1
NS(=O)(=O)c1ccccc1-c1ccccc1
O=C(C=Cc1ccc([N+](=O)[O-])cc1)c1ccc2c(c1)OCO2
COc1ccc(NC(=O)C2CCN(C(=O)c3cccc(F)c3)CC2)c(OC)c1
O=C1CC(c2cccs2)Cc2c1oc(N1CCOCC1)c(-c1nccs1)c2=O
CC(C)=CC(=O)OCC(=O)Nc1ccc(Oc2ccccc2)cc1
CCOc1ccccc1NC(=O)CSc1nnc(S)s1
N#CCN1CCc2cc(OC(F)(F)F)ccc21
COC(=O)C1C(c2ccc(C)cc2)CC2CCC1N2C
CCOC(=O)CN(C(=O)c1ccc(-c2ccc(OC)cc2)o1)C1CC(c2ccccc2)C(N(CC)CC)C1
NC(=O)c1cnc(N(Cc2ccccc2)Cc2c(Br)cccc2Br)nc1N
COc1ccc(-c2c(C(C)C)nn(C(C)(C)C)c2NC(=O)c2ccco2)c(OC)c1
Cc1ccc(C)c(O)c1
COc1ccc(CNc2nc(-c3ccc(N4CCCC4)cc3)nc3c2CN(Cc2cccc(C(F)(F)F)c2)CC3)cc1
COC(=O)C(CCSC)(NC(=O)OC(C)(C)C)C(=O)OC
O=S(=O)(NCCO)c1ccccc1
Cc1cc(C)cc(NC(=O)C(=O)N2CCOCC2)c1
CCNC(CCCc1ccccc1)C(=O)O
NC(=O)n1cc2c(n1)-c1nc3ccc(Cl)cc3n1C2
COc1ccc(Cn2cc(C(=O)OCC(=O)NCc3ccccc3F)nn2)cc1
CCCCCCCC(=O)NC(C)c1ccccc1
CC(C)n1cnc2c(NCc3ccc(Cl)cc3)nc(O)nc21
FC(F)(F)c1ccccc1Cc1ccccc1
O=C(CCc1ccccc1)c1ccccc1
O=C(c1ccc(F)cc1)N1CCCC2c3ccc(O)cc3CCC21
CCCCn1cnc(C)c1C
COCCCNC1CCC(O)CC12CCCCC2
CCOC(=O)C1=C(C)NC(=Cc2cn(C3CC3)cc2-c2cc(OC)c(OC)c(OC)c2)C1=O
O=C(CCCc1ccccc1)NC1CCCCC1
NC(=O)NNC(=O)c1ccccc1
Cc1ccc2c(c1)N(Cc1cn(Cc3ccccc3C)nn1)c1ccccc1S2
O=S(=O)(NCC1(c2ccccc2)CCCCC1)c1ccccc1
CC(=O)Nc1ccc(CNc2ccccc2)cc1
COc1cccc(COC(CCc2ccccc2)C(O)CO)c1
COC(=O)c1ccc(NC(=O)NC(C(=O)NC(Cc2ccccc2)C(O)CC(Cc2ccccc2)NC(=O)OCc2cncs2)C(C)(C)C)cc1
COc1ccc(NC(=O)C2C3CCC(O3)C2C(=O)O)cc1CNc1cccc(C#N)c1
O=C(c1ccccc1)C1CCCN(C(=O)Cn2cccn2)C1
NC(=O)CC(Cc1ccccc1)C(=O)O
NC(=O)CN1CCc2nc(-c3ccc(Cl)cc3)c(-c3ccccc3)cc2C1
CC(C)(NC(=O)Cn1nnc2ccccc2c1=O)C(O)c1ccccc1
COC(=O)c1ccccc1NC(=O)c1ccc(OC)c(OCc2ccc(F)cc2)c1
NC(=Nc1c(Cl)cccc1C(F)(F)F)NCCc1ccccc1
Cc1cccc(CS(=O)(=O)CC(=O)NCc2ccccc2Cl)c1
CC(=NNC(=O)Cc1ccccc1)c1cccc(C(=O)NCCCN2CCOCC2)c1
COC(=O)NC(=O)c1ccccc1CO
Oc1cc(Nc2c3ccccc3nc3ccccc23)ccc1-c1nc2ccc(Br)cc2[nH]1
CCCC(c1ccccc1)n1nnc(-c2ccc(OCC(=O)O)cc2)n1
CCOC(=O)CCCCc1cccc(OCc2ccccc2)c1
O=C(O)CCC(NC(=O)CCNC(=O)c1ccccc1)C(=O)O
CCN(C(=S)Nc1ccccc1Cl)c1ccccc1
CC(=O)Nc1ccc(CC(C)(C)CC(=O)O)c(-c2ccccc2)c1
CC1OC(=O)C2CC3CCC4(O)CCC(O)C(O)C4(C)C3C(C(=O)NCc3ccc(F)cc3)C12
CCNc1nc(Nc2cc(OC)c(OC)c(OC)c2)nc(OCCCN2CCCCCC2)n1
CN(Cc1ccc(Cl)c(Cl)c1)C(=O)c1ccc2oc(NCCc3ccccn3)nc2c1
CNc1cc(-c2ccc(OC)cc2)nc(NC(=O)CCl)n1
CC(=O)OC1C2C(CC3(C)OC34C(OC(C)=O)CC3(CO3)C14C)OC(=O)C2C
CN(CCCCCC(=O)NC1CCOC1=O)Cc1ccco1
COc1ccccc1C=CC=CC(=O)c1ccccc1
CC(N=Cc1ccc(O)cc1O)c1ccccc1
Cc1cccc(N2CCN(CCCCCCN3C(=O)c4ccccc4C3=O)CC2)c1
O=C(O)CCSCC(=O)Nc1ccccc1
COC(=O)CN1C(=O)CCOc2c(CC(N)C(=O)O)cccc21
CCN(Cc1ccccc1)C1CCN(C(=O)C=Cc2ccccn2)CC1
O=S(=O)(Cc1ccc(Cl)cc1)c1cccnc1
N#Cc1cccc(C(F)(F)F)c1
Cc1cccc(-c2cc(C(=O)Nc3cccc(C(=O)Nc4cccc(C(F)(F)F)c4)c3)nn2-c2ccc3onc(N)c3c2)c1
O=C(O)c1ccc(NC(=O)C2CCN(c3nc(-c4ccccc4Cl)cs3)CC2)c(-c2ccccc2)c1
O=c1ccc2cc(S(=O)(=O)N3CCC(c4nc5ccccc5s4)CC3)ccc2[nH]1
C=CCn1c(=O)c(-c2ccccc2OCC)c(O)c2cc(OCC)ccc21
O=C(NCc1cccnc1)c1cccc2ccccc12
CC(C)NCCCNc1ccc([N+](=O)[O-])cc1
CC1CCC(c2[nH]c3ccc(-c4nnn[nH]4)cc3c2C2=C(CC(=O)NCc3cccc(Cl)c3F)C(=O)NC2=O)CC1
O=C(CCC(O)C(O)Cc1ccc2c(c1)OCO2)OCc1ccccc1
S=c1[nH]cc(-c2ccc(Br)cc2)n1-c1ccccc1
CCC1(c2ccc(O)cc2)Cc2c(OC)ccc(CNCCOc3ccc(C(=O)O)cc3)c2O1
COCCNC(=S)NCc1ccc(OC)cc1
N#CCSCCc1ccc(S(=O)(=O)N2CCCC2)s1
CNC(=O)c1ccc(-c2ccc3nc(C(C(=O)NCCS(N)(=O)=O)S(=O)(=O)CCC(F)(F)F)sc3c2)o1
CCCC(=O)NC(Cc1ccccc1)C(=O)OC
CCOc1ccc(CN2CCN(CC(=O)O)CC2CC)cc1
COc1ccc(Cn2nc(C(=O)NC(C)C)nc2NC(=O)c2ccc(C)cc2)cc1
S=C(NCCc1ccccc1)N1N=C(c2cccc(Cl)c2)CC1c1cccs1
CC(=O)N1CCCC2=CC(=O)C(O)=CC21C
COc1ccc(S(=O)(=O)N2CCN(C(c3ccccc3)c3ccccc3)CC2)cc1OC
CN(C)CCn1nc(CCc2cccc(C(F)(F)F)c2)c2c(N)nc(N)nc21
O=C(Nc1ccc(C(F)(F)F)cc1O)c1cccc(F)c1
Cc1cccc(NC(=S)NC(=O)OC(C)(C)C)c1Cl
Clc1ccccc1-c1nnn(Cc2ccccc2)n1
CN1CCN(C(=O)COc2cccnc2)CC1
O=C(NCc1ccccc1)C1CCCN(c2ncccn2)C1
Cc1nn(C)c(C)c1C(=O)Nc1ccc(Cl)nc1
O=C(O)CCCNC(=O)C1CCCC1
O=C(O)C(Cc1ccccc1)NC(Cc1ccccc1)C(=O)O
Cc1ccc(N2C(=O)SC(=Cc3ccccc3Cl)C2=O)cc1
NC(CCCCNC(=S)Nc1c(Cl)c(Cl)c(Cl)c(Cl)c1Cl)C(=O)O
CCCC(=O)NC(C)C(=O)O
Cc1nn(C)c(C(=O)NCc2cc[nH]n2)c1Cl
O=c1cc(N2CCC(Oc3ccc4ccccc4c3)C2)c2ccccc2[nH]1
COC(=O)c1cc(N)c(-c2c[nH]cn2)c([N+](=O)[O-])c1
O=C(Nc1ccccc1)OCCNC(=O)c1ccc(F)cc1
CCOC(=O)CCC(C)(C)C
Cc1ccccc1-n1c(SCC(=O)c2ccccc2)nnc1-c1ccccc1
C=CC(=O)NCc1c(C)c(C)c(O)c(C)c1OC
N=C(N)NCCCC(NC(=O)c1ccccc1)C(=O)NCc1ccccc1
CCN(CC(=O)Nc1cccc(F)c1)Cc1ccccc1
Cc1cc(Br)cc(C)c1OCc1cccnc1
Cc1nnc2c(N3CCN(c4ccc(F)cc4)CC3)nc3ccccc3n12
NC(=O)C(N)C(=O)O
Cc1ccsc1C=NNC(N)=O
CCCCn1nc(C(C)C)nc1C(C)n1c2ccccc2c2nc3n(c(=O)c21)CCCCC3
COc1ccccc1CC(=O)OCn1cncn1
CC(C)Oc1ccc(C(=O)NCCC2CC(OC(=O)c3ccc(C(F)(F)F)cc3)C3(CO2)CC(NC(=O)CCC(F)(F)F)CO3)nc1-c1ccc(C(C)C)cc1
C#CCNC(=O)C(Cc1ccccc1)C(C)CC
COc1ccccc1C(c1nnnn1Cc1ccccc1)N1CCC(N2CCC(C)CC2)CC1
O=C(Cc1ccccc1)NC1CC1
O=C(CCc1ccccc1)NC(c1ccccc1)c1ccccc1
O=C1c2ccccc2C(=O)N1c1ccc([N+](=O)[O-])cc1
COc1ccc2c(=O)n(-c3nc4ccc(Cl)cc4s3)c(C)nc2c1
Cc1cc(Cl)c(C(=O)NCCc2ccccc2)c(Cl)c1
Cc1cc(Nc2nnc(CN3C(=O)c4ccccc4C3=O)s2)ccc1Br
NC(=S)NNC(=O)c1ccccc1
CCCCCCCCCCCC(=O)NC(CO)C(O)c1ccc([N+](=O)[O-])cc1
CC(=O)C=Cc1c(Cl)cnc2ccccc12
NC(=O)C1C(c2cccc3cccnc23)CC2CCC1N2C1CCCCC1
CC(CC(=O)O)NC(=O)c1cccc(OCc2ccc(Cl)cc2)c1
CC(C)=CCCC(C)C1CCCC(=O)C1
COC(=O)CC1C(C)(C)C2(CCCC3(CCC4C(C)CC4C3(O)C(=O)CN3CCN(C(=O)c4ccccc4)CC3)C2)C(=O)C2(CC(OC(=O)Cn3ccnc3[N+](=O)[O-])CC3(CN(CC4CC4)CC(C(C)=O)C3=O)C2)C12CCN(C(=O)NC(COC(=O)Cc1ccc(OC)cc1)c1ccccc1)CC2
O=C(COC(=O)C=Cc1ccccc1)Nc1ccccc1
CC(C)(CCSCC(O)COc1ccc(-c2ccccc2)cc1)c1ccccc1
Fc1cccc(-c2csc(Nc3ccc(-c4nc[nH]n4)cc3)n2)c1
CCOC(=O)C(CCOC)NC(=O)CCCl
Cc1ccc(CCN2CCC(c3cc4ncccn4n3)CC2)cc1
CN(C)CCC(=O)NC1CCOC1=O
CC(=O)C(=O)C(O)C(CO)NC(=O)CCC(=O)O
Cc1ccc(C=C2Sc3ccc(F)cc3N(Cc3cccnc3)C2=O)cc1
Cc1ccc(S(=O)(=O)N2Cc3ccccc3CC2C(=O)Nc2cccc(C(F)(F)F)c2)cc1
CN=Cc1ccc(OCc2ccccc2)cc1
COc1ccc(C(=O)NCCN(C)c2ccccc2)c(OC)c1
C#CCn1c(=O)c2n[nH]cc2c2ccccc21
CN(CC(=O)c1ccccc1Br)C1CCCC1
CS(=O)(=O)c1cccc(CC#N)c1
COc1cccc(C(=O)N2CCC(O)(CN3CCN(C)CC3)C2)c1OC
CC(C)C(=O)CC(C)(C)O
CC(C)(C)C(=O)COC(=O)C=Cc1cccc(OCc2cccc(C(F)(F)F)c2)c1
O=C(NCC1CCCO1)c1ccc(OC(F)F)cc1
Cc1nnc(Nc2cccc(F)c2C#N)c2ccccc12
COc1ccccc1C(NC(=O)C1CC(O)CN1C(=O)c1ccccc1)c1ccc(C)cc1
Cn1cc(CC(=O)N2CCC(C(=O)NCc3cccc(C(F)(F)F)c3)CC2)cn1
NS(=O)(=O)c1ccc(C=Cc2ccccc2)cc1
COc1ccc(C(=O)NC2CC(=O)N(c3ccccc3)C2)cc1Cl
COC(=O)c1c(Cl)c(Cl)c(Cl)c(Cl)c1CN1CCN(c2ccc(C)cc2)CC1
Cc1ccccc1OC(Cn1ccnc1)c1ccccc1F
COC(=O)C=CC1(C)CC(=O)C2=C(C1)C(C)(C)C=C(F)C2=O
CC(C)COC(=O)C(C)NC(=O)Cn1nnc2ccccc21
CCCNC(=O)Nc1cc2ccoc2c(OC)c1OC
O=c1[nH]c(=O)n(C2OC(CO)C(O)C2O)cc1C(F)(F)F
COc1ccc2c(c1)c1nc3ccccc3nc1n2Cc1ccc(C(=O)O)c(F)c1
CCCC(=O)OC1=C(C(C)(C)C)C(C)(C)Oc2cc(OC)c(OC)cc21
COc1cc(C=CC(=O)c2cccs2)c(OC)c([N+](=O)[O-])c1
CC(C)CC(CC(=O)NC(C(=O)O)C(C)C)C(=O)O
O=C(CSc1ccncc1)Nc1ccccc1
CCOc1cc(C2=NN=C(NCCc3ccc(OC)c(OC)c3)SC2)ccc1OS(=O)(=O)c1ccccc1
CCOC(=O)NCCS(=O)(=O)N1CCN(c2ccc(Cl)cc2)CC1
O=C(O)C=CCCc1ccccc1
COc1ccc2oc(=O)c(C(=O)Oc3ccc(Cl)cc3Cl)cc2c1
COc1cccc(-c2ccc3c(c2)COCC(=O)N3CC(C)C)c1
CC(=O)OCC1(Cc2ccccc2)Oc2ccccc2N=C1c1ccccc1
CC1=C(C(=O)OC(C)C)C(c2ccc(Cl)c(Cl)c2)N(C(C)C(C)(C)C)C(=O)N1
c1ccc(NCc2ccccn2)cc1
O=C(OCCN(C(=O)Nc1cccc([N+](=O)[O-])c1)C1CCN(CCc2ccccc2)CC1)c1cccc([N+](=O)[O-])c1
CC(C)(C)CC(=O)NNC(=S)Nc1ccc(Cl)c(Cl)c1
CC(=O)OCc1cc(Cc2nc3ccccc3o2)ccc1C
CCCCC(=O)NC(Cc1ccc(Cl)cc1)C(=O)NC(CC(C)C)C(=O)NC(CC(C)C)C(=O)C1(C)CO1
O=C(NCC(=O)N(c1ccccc1)c1ccccc1)c1ccccc1
COC(=O)CCC(=O)N1CCOc2nc(-c3ccc(OC)cc3)n(-c3ccc(C)cc3)c(=O)c2C1
Nc1ccccc1C#CCSCC1COc2ccccc2O1
CC(C)(Cc1ccccc1)CC(CC(=O)O)C(=O)O
O=S(=O)(Cc1ccc(Cl)cc1)N1CCN(Cc2ccc(OCc3ccc4ccccc4n3)cc2)CC1
CCN(CC)CC(O)(C1CCC1)C(F)(F)F
CC(C)c1[nH]c(=S)[nH]c1-c1ccccc1
OC(CN(O)C1CCCCC1)c1ccccc1
CCCCCCNC(C)C(=O)O
O=C(OC1CCCC2(CCCCC2)C1)OC1(O)CCCC2(CCCCC2)C1
NC(=O)c1nn(-c2ccccc2)c(=Nc2c(Cl)cccc2Cl)s1
Cc1cnn(CCNC(=O)C2CCN(C(=O)c3ccc(Cl)c(Cl)c3)CC2)c1
CCOC(=O)c1cccc(S(=O)(=O)NCc2ccc(OC)c(OC)c2)c1
Cc1nc(N)c(-c2ccc(N)cc2)c(=O)s1
COC(=O)CCC(=O)Nc1ccc(-c2ccccc2)cc1
N#CC(C#N)=C1CCCCCCC1
OCC(O)C(F)(F)F
CNCCCCP(=O)(O)O
Cc1ccc(S(=O)(=O)CCC(=O)N2CCC(Cc3ccccc3)CC2)cc1
COc1ccc(C(O)(C(=O)O)C2CCCC3(CCCCC3)C2)cc1
O=C(O)CNC(=O)c1ccccc1
CCC(=O)NCCCCC(N)C(=O)O
Cc1ccc(CCNC(=O)c2oc3ccc(S(=O)(=O)N4CCOCC4)cc3c2C)cc1
C#CCN(Cc1ccc(C(C)(C)C)cc1)C1CCc2ccccc21
COc1ccc(C(=O)CNC(=O)Nc2ccccc2)c(OC)c1
N#Cc1ccc(N(Cc2ccccc2)C(=O)C2CCCC2)cc1
CCCCNC(=O)OC(C)(C)C
Cc1ccc(NC(=O)CN(C)C(=O)CN2C(=O)C3CCC(C)CC3C2=O)cc1C
Cc1csc(=O)n1CC(=O)Nc1cccnc1
O=C1NC(=O)C(=Cc2ccc(OCc3ccccc3)cc2)N1
CC(C)CC(=O)Nc1ccc(C(=O)NC2CCCCCCC2)cc1
CC(C)(O)c1cc(-n2c(=O)[nH]c3cnn(-c4ccccc4)c(=O)c32)ccc1Cl
CCN(CC)CC(c1ccccc1)(C1(C)CCCC2(CCCCC2)C1)C1(C)CCCC2(CCCCC2)C1
Nc1cc(C(=O)O)c(-c2ccccc2)n1-c1ccccc1
CC(=O)N1CCC(NC(=O)N(C)CCOc2ccc(F)cc2)C1
CCCc1nnn(CC(=O)N2CCN(C(=O)c3ccco3)CC2)n1
Brc1ccc(C=NCCCN2CCCCCC2)cc1
c1nnc(C2CCN(Cc3cncs3)C2)[nH]1
Cc1cccc(N2CCN(C(=O)c3cccc(NC(=O)Nc4ccccc4)c3)CC2)c1
O=C(COc1ccc(O)cc1)c1ccco1
CCC(C)C(=O)OCC(=O)C(OC(=O)c1ccc([N+](=O)[O-])cc1)c1ccccc1
COC(=O)c1cccc(CC(NC(=O)CCCCC2CCSS2)C(=O)N2CCN(c3ccccc3)CC2)c1
O=C(NCc1ccccc1)c1cccnc1
CCCC(C)CN
O=C(Cn1nc(C(=O)O)c2ccccc2c1=O)Nc1ccccc1C(F)(F)F
CC(C)(C)CC(=O)N(C1Cc2ccccc2C1)C(C)(C)CO
O=C(NCCCc1ccccn1)c1ccccc1
Cc1ccc(CSC(=S)Nc2c(C)cccc2C)cc1
CCCCCCCCCCCCCCC(O)C(N)=O
Cc1cc2ccc(=O)oc2cc1C(=O)NCCCCN1CCN(Cc2ccccc2)CC1
COc1ccc(N(C(C)=O)c2ccccc2)cc1
CCC(C)Sc1cc(Cl)c([N+](=O)[O-])cc1Cl
CCOc1ccc(C(=O)NC(C(=O)NC(CC(C)C)C(=O)OC)C(C)C)c(C(=O)O)c1
CN1C(=O)C(Sc2cccs2)c2ccccc21
C[N+](C)(CCC=O)c1ccc(Cl)cc1
c1csc(N2CCCNCCC2)n1
CC(C)CN(CC(O)c1ccc(F)cc1)S(=O)(=O)c1ccc(F)cc1
CC1(C(CCc2ccccc2)C(=O)O)SCCCS1
CN(C)C(=O)CC(NC(=O)CN1C(=O)NC2(CCCC2)C1=O)c1ccccc1
CC(C)(C)NC(=O)c1ccc(O)cc1O
Clc1cccc(Cn2cnc3c(Cl)cncc32)c1
CCN(CCCNCc1ccccc1)C1CCc2ccccc21
CC(C)CCCC(C)C1CCC2C3CCC4CC(OC(=O)c5ccccc5O)CCC4(C)C3CCC12C
CCOC(=O)N1CCN(c2c(Cl)cccc2Cl)CC1
O=C1N=CCC(=S)N1N=C1CCCCCC1
CCN(CC)Cc1cc(-c2cccnc2)c[nH]1
Cc1cccc(-c2nc(CSc3nnc(Cc4ccccc4)n3C)c(C)o2)c1
COc1ccc(C2C=CCN(Cc3nn[nH]n3)CC(=O)N2Cc2ccccc2F)cc1
CC(C)N(CCO)S(=O)(=O)c1ccc(-c2cccs2)cc1
O=C1CC(c2ccc(F)cc2F)C(O)N(O)C1=O
NC(=O)CCC(N)C(=O)O
O=C(Nc1ccc(Oc2cccnc2)cc1)c1nnn[nH]1
CC(=O)Oc1ccc2c(c1C(=O)C=C(O)C(=O)O)OC1(C)CCC3C(C(C)CC4(C)C(=O)CCC34C)C1C2
COc1ccc(CCNC(=O)CCn2cc(C)cn2)cc1OC
Cc1cc(C)n(CC(Cn2cnc3ccccc32)c2ccccc2)n1
CCOc1ccc(CCn2cc(C3=C(c4ccc(O)c(OC)c4)C(=O)NC3=O)c3ccccc32)cc1
CC(C)Cc1ccccc1SCc1ccccc1F
CC(C)CCNC(=O)CSCCOc1ccccc1
FC(F)(F)c1ccc(-c2nc(Cn3ccnc3)co2)cc1
O=C(O)c1ccccc1C(=O)C1CCCN1C(=O)c1ccccc1
Cn1c(NCc2ccc(S(N)(=O)=O)cc2)nc2cc(Cl)c(Cl)cc21
CCCNC(=O)c1ncn2ccc(NCC(O)COc3ccc(C(C)(C)C)cc3)nc12
O=C(CN1C(=O)CCc2cc(C(F)(F)F)ccc21)N1CCN(c2ccncc2)CC1
N=C(N)c1ccc2oc(-c3ccc(OCCCC(=O)NCCc4cccc(C(N)=O)c4)cc3)cc2c1
CC(C)P(=O)(Oc1ccccc1)Oc1ccccc1
O=C(CCc1ccccc1)Nc1cccc(NC(=O)C2CC2)c1
O=C(NCc1ccco1)c1cc2ccccc2cn1
COc1ccc(OCCNCc2cc3cc4c(cc3nc2Cl)OCO4)cc1
CC(=O)OCC1(C)CCCC2(C)C1CCC1(C)C(c3ccc(C(O)C(O)CCCCCCCC(=O)O)o3)CCC12
CC(C)C(NC(=O)C(CC(O)C(N)COCc1ccccc1)C(O)CCc1ccccc1OCc1ccccc1)C(=O)NCC(=O)O
Cn1ccc(-c2cccc(C(=O)O)c2)n1
S=c1[nH]nc(COc2ccc(Br)cc2)n1-c1ccc(Cl)cc1
Cc1cc(CC(=O)NC(C(=O)NCc2ccccc2Cl)c2ccc(Cl)cc2)on1
COc1ccc(CC(=NO)C(=O)O)cc1
C=C(C)C1(CCc2ccccc2)CO1
O=C(NCCC(c1ccccc1)c1ccccc1)c1cccnc1
O=C(NCc1ccccc1)c1ccc(Br)cc1
NC(=O)CC(c1ccc(OC(F)(F)F)cc1)c1cccs1
CCCCCCCN(C)C
O=C(c1cccc(S(=O)(=O)N2CCN(c3ccccc3)CC2)c1)N1CCOCC1
O=C(NCc1ccc(Cl)s1)c1ccc(Cl)s1
O=C(Nc1ccc(Cl)cc1)c1cccc2c1[nH]c(=O)n2-c1ccccc1
Cc1ccc(Cn2ccnc2)cc1Br
CC(C(=O)Nc1ccc(C(F)(F)F)cc1)N1C(=O)c2ccccc2C1=O
CCOCCN1CC(C(=O)O)CC1=O
CS(=O)(=O)c1ccc(NC(=O)c2cccs2)nc1
O=C(CSc1ccc(F)cc1)NCC(=O)N1CCc2c(ccc(O)c2O)C1
CC=CC(=O)SCCCCc1ccccc1
O=C(c1cccc(Cl)c1)N1CCOCC1
Cc1cc(C)c(NC(=O)C(C)NC(=O)COc2ccc(-n3cnc4c(N)ncnc43)cc2)c(C)c1
COc1ccccc1NC(=O)P(=O)(O)O
CC(NC(=O)C(C)Sc1ccc2ccccc2n1)C(=O)NC(Cc1c[nH]c2ccccc12)C(=O)O
CC(C)CCNC(=O)Nc1ccc([N+](=O)[O-])cc1
Cc1ccc2[nH]c(CNC(=O)c3ccc(N4CCOCC4)cc3)nc2c1
Cc1ccc(C(=O)OCC(=O)Nc2nc(-c3ccccc3)ns2)cc1
CC(C)(C)NC(=O)C12CCOC1CCN(C(=O)c1ccccc1)C2
Cc1ccc(S(=O)(=O)NNC(=O)CC(C#N)n2cnc3c(N)ncnc32)cc1
CC(=O)Nc1c(C(C)C)c(SC(C)=O)c2ccccc2c1C(C)C
Cc1cccc(C(=O)Nc2ccc3nc(C(C)C)sc3c2)c1
CC(C)n1nc(-c2cc(C(F)(F)F)ccc2O)c2cnc(O)nc21
COc1cccc(C=CC(=O)C=Cc2cc3cc(Cl)ccc3[nH]c2=O)c1OC
CNC(=O)C1CCCC2(CCCCC2)C1
O=C(C=Cc1cccc([N+](=O)[O-])c1)NCC(c1cccnc1)N1CCCC1
Nc1ccc(-n2cnc3ccccc32)cc1I
O=[N+]([O-])c1ccccc1N(CCO)Cc1ccccc1
COc1ccc2oc(=O)c(C(=O)OCc3ccccc3)cc2c1
N=C(N)NC(=O)C=CC(O)P(=O)(O)O
Cc1[nH]cnc1CN(C)Cc1ccc(OC(F)(F)F)cc1
O=C(O)CC1c2cc(-c3ccccc3)ccc2CC12CCCCCC2
CN(CC(=O)Nc1ccc(Cl)cc1)S(=O)(=O)c1cccs1
CC(C)N1CCC(CCCC(C)(C)C)C(C)(C)C12CC1(C=CC(C)(C)OCC1)CCN2
CC(O)COC(=O)c1c(CS(=O)(=O)c2ccccc2)ncc(NC(=O)c2cccs2)c1C(F)(F)F
Cc1ccc2[nH]c(CCN3CCc4cc(F)ccc43)nc2c1
COc1ccc(NC(=O)N2CC(Oc3ccccc3F)C3OCCCC32)cc1
CCN(CC)Cc1ccc(OCc2ccccc2)cc1
CCC(CC)(c1cccc(OCCCCO)c1)c1ccc2c(c1O)C(=O)CCO2
CCCCCCCC(=O)Nc1ccc2c(c1)nc(CCC(=O)NCCc1c(C(=O)O)[nH]c3ccc(OCc4ccccc4)cc13)n2CCC
CCCCCCCCCCCCCCCCCCCCCCCCCCCCCCCCCCCCCCCCCCCCCCCCCCCCCCCCCCCCCCCCCCCCCCCCCCCCCCCCCCCCCCCCCCCCCCCCCCCCCCCCCCCCCCCCCCCCCCCCCCCCCCCCCCCCCCCCCCCCCCCCCCCCCCCC
CC(=O)Nc1cc(N2CCCC2)nc(Nc2c(F)cc(OC(F)F)cc2OCc2ccccc2)n1
C=CCC(CCCC)Oc1ccccc1
CCC(C)NC(=O)c1ccccc1
NC(=S)CC(Nc1ccccc1)c1ccccn1
[O-][S+](Cc1ccccc1)C1=NCCN1
O=C(COc1ccc2cc(-c3ccccc3Cl)c(=O)oc2c1)NCc1ccccc1
O=C(NC1CCCCC1O)c1ccc2nc(Cc3ccc(F)cc3)c(NCC3CCCCC3)n2c1
O=C(Nc1cc(-c2cc(O)ccc2O)ccn1)c1cccc(F)c1
CCCCCCC(=O)Nc1cc(C(=O)OC)ccc1OC
Nc1nc(Cl)c2nnn(CC3COCCC3OCc3ccccc3F)c2n1
CN=C(S)C(C(=O)OCC(=O)c1ccccc1)c1ccccc1
CCN1CCN(C(=O)Nc2nnc(C3CCCCC3)s2)CC1C
CCCCN(CC(F)(F)F)[S+](=O)([O-])C(F)(F)F
CC1(Cc2ccccc2)OCC(C=O)O1
O=C(Nc1ccccc1)N1CCC2(CC1)OC(c1ccncc1)C(c1ccco1)N2Cc1cccnc1
OC(CNCCOc1ccccc1)COc1ccc(Cl)cc1
O=C(C=Cc1ccccc1Cl)c1ccccc1
Brc1ccc(-c2cc(COc3ccccc3)no2)cc1
CC1=C(C(=O)Nc2cccc(C(=O)N(C)CC(=O)Nc3cc(C)cc(C)c3)c2)SCCO1
COc1cc2ncnc(Nc3cccc(I)c3)c2cc1OC
CC(C)N1CCCC(CNCc2cccn2C)C1
CC(=O)Cc1cc(Cl)c(O)c(Cl)c1
O=C1C(O)=CC2CC1C1C(=O)c3ccccc3C21
CC(C)=CCCC(C)=CCNCCCN1CCC2(CCc3ccccc32)CC1
O=C(CN1CCOCC1)Nc1ccc(Cl)cc1[N+](=O)[O-]
CCCOC(=O)Nc1cccnc1
S=C(NCCCCOc1ccccc1)NC1CC1
O=C(Oc1ccccc1)N1CCCCC1c1nc(-c2cccc(F)c2)no1
CC(C)NCP(=O)(O)O
CC1CN(C(=O)NCCn2nc3n(c2=O)CCS3)CC(C)O1
CCCc1nnc(CCNC(=O)c2cccc(-n3cccn3)c2)s1
O=C(NCC(=O)N1CCOCC1)c1ccccc1F
O=C(NCc1cccnc1)c1ccco1
Nc1ccc(C(=O)Nc2ccc(NC(=S)c3ccco3)cn2)cc1
CC(C)C(N)C(=O)NC(C(=O)O)C(C)C
O=C(O)CC1(O)CNC(=O)C1=O
NCCCNC(=O)C1CCN(Cc2ccccc2C(F)(F)F)CC1
CCN(CCC(=O)N(C)Cc1ccccc1)C(=O)C1CCC1
O=C(CN1CCNC1=O)Nc1ccccc1
CCOc1ccccc1CN1CCC2(CC1)CN(C(C)=O)CCO2
O=C(Nc1cccc(C(F)(F)F)c1)N1CCCC1c1cccc(C(F)(F)F)c1
CCC(C)CN(C(=O)Cc1ccccc1)C1CCS(=O)(=O)C1
O=C(NC1CCCCN(Cc2ccccc2)C1=O)C1CC1
COC(=O)CN(C)Cc1ccccc1
CC(C)(C)c1ccccc1C(=O)NC(=N)NO
Cc1cccc(C(=O)N2CCC(C(C)N3CCN(Cc4ccc(F)cc4)CC3)CC2)c1
Cc1ccccc1CN(C)Cc1coc(-c2ccc(Cl)cc2Cl)n1
CC(=O)N1CCC(CC(=O)NC2C3CCOC3C2(C)C)CC1
COc1ccc(CN(C)C)cc1S(=O)(=O)N1CCCCCC1
Cc1cc(O)cc(C(=O)Cc2ccccc2)c1O
Cn1cc(C(=O)Nc2ccc(C(=O)Nc3cccc(Cl)c3Cl)cc2)cn1
O=S(=O)(NCC1CNCc2nnc(-c3ccccc3Cl)n21)c1ccccc1
CC(CCC(=O)O)=NOC(=O)c1ccccc1
N=C(N)NCCCC(NC(=O)c1cnccn1)C(=O)O
C=CCN1CC2CN(Cc3ccc(C(F)(F)F)cc3)CCCC2(C(=O)O)C1
Cc1c(C(=O)O)sc(S(=O)(=O)c2cccc(Cl)c2)c1C#N
O=C(NCC(c1ccccc1)N1CCCC1)c1cc2ccccc2s1
COc1ccc2nc(Cl)cc(NC(=O)CN3CCN(C(=O)c4cccc(F)c4)CC3)c2c1
CN(Cc1ccccc1)C(=S)Nc1ccccc1C(F)(F)F
Cn1ccnc1CC1CCCO1
Cc1ccc(C(=O)OCC(=O)NCc2ccco2)cc1
O=C(c1ccc2c3c([nH]c2c1)C(CN1CCCC1)(c1ccccc1)C(=O)NC1(CCCN(Cc2ccc4[nH]ncc4c2)C1)C3)N1CCN(c2ccc3ccccc3n2)CC1
COC(=O)C(Cc1c[nH]c(C(C)(C)C)n1)NC(=O)C(Cc1ccccc1)NC(=O)OC(C)(C)C
COc1ccc(NC(C)Cc2cccnc2)cc1
CCCCCC(=O)Nc1cccc(O)c1C(=O)OCC
COC(=O)CC(=O)CSc1nc(C)c(C)c(C)c1C(=O)OC
Cc1ccc(N2C(=O)CC(SC3CCNC3)C2=O)cc1
N=C(NNC(=O)c1ccco1)Nc1ccccc1
O=C(CCNC(=O)c1ccccc1)Nc1ccccc1
CN(C)C(=O)N1CCCc2ccccc21
NC(=O)c1ccc(SCc2ccc(Cl)c(Cl)c2)c(C(=O)O)c1
CN1CCCC(Cn2cncn2)(c2ccccc2)C1
O=C(c1cn2ccncc2n1)N1CCOCC1
O=[N+]([O-])c1cccc(S)c1S(=O)(=O)O
CN(Cc1ccccc1)C(=O)C(Cc1c[nH]cn1)NC(=O)c1ccccc1
O=C(COc1ccc(Br)cc1F)NCC1CCCO1
O=C(CCl)NN=Cc1ccc(F)cc1
NC(=O)CCn1cc(C2=NCCN2)nn1
COc1ccc(OC)c(C2=C(C#N)c3ccc(OC)cc3C(CC(=O)c3cc(OC)c(OC)c(OC)c3)N2)c1
O=C(Nc1ccccc1Cl)C1CCN(S(=O)(=O)c2ccc(Br)s2)CC1
O=C(c1cccc(S(=O)(=O)N2CCOCC2)c1)N1CCN(c2ccccc2)CC1
OCc1ccc(N=C2NCCN2)cc1
Cc1cccc(COC(=O)c2ccccc2-n2cnnn2)c1
O=C(CCNc1ccccc1)C(O)c1ccccc1
CCCCNC1c2cc(O)ccc2C(=O)c2ccc(O)cc21
CC(C)CN1CCN(Cc2ccccc2)CC1
O=C(Nc1ccc2c(c1)ncn2-c1ccccc1)N1CCCCC1
COC(=O)CNc1nc(NCc2ccccc2)nc(N2CCN(c3ccccn3)CC2)n1
S=C(Cc1nc2ccccc2[nH]1)NCCc1c[nH]c2ccccc12
NC(=O)Cn1c(Cc2ccccc2)cc(O)nc1=O
CCOC(=O)NN=C1CC(=O)CC(=O)C1
CN(CC(=O)Nc1cccnc1)S(=O)(=O)c1ccc(F)cc1
O=C(COc1ccccc1)NCCCNCc1ccc(N2CCc3ccccc3C2)c([N+](=O)[O-])c1
CN(C)CCNC(=O)COc1cc(-c2cnn3cc4c(nc23)CCC(C)(C)C4)ccc1F
CCCCCNC(=S)Nc1ccccc1
CC(=O)Nc1ccc(S(=O)(=O)Oc2c(Cl)c(Cl)c(Cl)c(Cl)c2Cl)cc1
CCCOc1cc(OC)cc2oc(-c3cc(OC)c(OC)c(OC)c3)cc(=O)c12
FC(F)CNc1ccnc(Nc2ccccc2)n1
Cc1ccc(N2CCN(C(=O)Cc3cccn3C)CC2=O)cc1
CN(CC(=O)O)CC1C2C=CC(C2)C1C(=O)O
N#CC(=Cc1cccs1)C(=O)NCCC(N)=O
Cc1ccc(NC(=O)CNc2ccccn2)c2ccc(OCc3ccccc3)cc12
COC(=O)CCC(=O)NC(Cc1ccccc1)C(=O)OC
N=C(N)Nc1cccc(OCc2ccc(C=NNC(=O)c3ccc(O)cc3)o2)c1
CC(=O)NC(C(=O)Nc1cc(Cl)ccc1Cl)c1cc2c(cc1F)OC(=O)C2(C)C
CCC(O)c1cccc(Cl)c1Cl
COc1ccc(C(C)Nc2nccc(C(C)Oc3ccc(C(C)(C)C)cc3)n2)cc1
CCOC(=O)CCn1c(=O)c2ccccc2n(CCc2ccccc2)c1=O
COC(=O)c1c(O)cc(O)c2c(=O)cc(-c3cccc(O)c3)oc12
COC(=O)C1C2CCC(C2)N1C(=O)C(C)C
C=C(C)CSC(C)C(C)c1ccc(O)cc1
CCC1CN(S(=O)(=O)c2ccccc2F)CC1CN1CCN(c2cc3ccc(=O)oc3cc2OC)CC1
OCCN(CCc1cccc2ccccc12)CC1COc2ccccc2O1
O=C(NCC=CCNC(=O)C(=Cc1ccccc1)NC(=O)c1ccccc1)OCc1ccccc1
O=C(Cn1cc(C2=CCCCC2)c2cc(F)ccc21)NC1CC2CCC1C2
COC(=O)COc1cc([N+](=O)[O-])c(C)c(C)c1C
COc1cccc(NS(=O)(=O)c2ccc(OC)c(-n3ccnc3)c2)c1
CCC(C)(C)C(=O)Nc1ccc(C(=O)Nc2ccc(OC)cc2OC)cc1
Cc1cc(NC(=O)COC(=O)Cc2ccccc2)no1
O=C(c1cccnc1)N1CC(=O)N2C(CO)C(c3ccc(-c4cccnc4)cc3)C2C1
CCC(=O)c1n[nH]c(-c2ccccc2)n1
COCCC(CNS(C)(=O)=O)Oc1c(Cl)cc(Cl)cc1Cl
CC(=O)c1cc(CCCCCCc2cn(-c3ccc([N+](=O)[O-])cc3)nn2)c(C)n1-c1cccc(F)c1
O=C(NC(Cc1ccsc1)C(=O)O)c1ccc2c(c1)CC(CCO)(c1cccnc1)CC2
Cc1cc(C)cc(CNCc2ccc3c(c2)OCO3)c1
CN(C)c1cc(C(=O)Oc2ccc(O)cc2)ccc1C(=O)O
COc1cccc(OC2CCCN(S(=O)(=O)N3CCN(C)CC3)C2)c1
O=C(Cc1ccccc1Cl)Oc1ccccc1
COc1ccccc1CSCC(CS)C(=O)O
CCN1C(=O)C2(CN(C(=O)OCc3ccccc3)c3ccccc32)C2(CN(C(=O)OCc3ccccc3)CC2(C)O)C1=O
CC(=O)c1nc(-c2cccc(NC(=O)C(C)(C)C)c2)c(-c2ccncc2)n1C
COCCN=C(S)NCc1ccccn1
O=C(Nc1cccc(NC(=O)c2cccs2)c1)c1cn2ccsc2n1
O=C(NCc1ccccc1)Nc1ccccc1
CC(C)n1ncc(NC(=O)c2cccc(C(F)(F)F)c2)c1N1CCC(N)C1
CC(=O)Nc1nc(CNC(=O)c2ccc(Oc3ccc(F)cc3F)cc2)c(C)s1
O=C(O)Cn1ccc2cc(F)c(C(=O)c3cccnc3)cc21
CCCCCCCCCCCCCC(=O)N1CCC2(C1)C(=O)N(CCCCC)c1ccccc12
COc1ccc(-c2nc3ccccc3c(=O)n2-c2ccccc2)cc1Cl
O=C(O)C(O)CC(CCCCCCc1c[nH]cn1)C(=O)O
CC(=O)OC(CSc1nncs1)c1ccccc1
CC(C)N(CCC(=O)O)CP(=O)(O)O
O=C(CCCCc1ccccc1)NCCCc1cnc[nH]1
CN(C)C(=O)CN(C(=O)Cc1ccc(C#N)s1)C1CCCC1
O=C(Cn1nc(O)c(=O)c(C(=O)c2ccc(F)cc2)c1O)Nc1ccc(F)cc1
CCC(CC)c1cc(O)c2c(c1)C1(C)CCC3C(C)(CO)CCCC3(C)C1CC2=O
COc1ccc(CC(C(=O)O)N2CCC(N(C)Cc3ccccc3Cl)C2=O)cc1
COC(=O)NC(C(=O)NO)C(C(=O)C(C)Oc1ccc(C(=N)N)cc1)C(C)C
C[N+](C)(C)Cc1ccccc1
CSc1nc(Nc2ccc(Cl)cc2)c2ncn(Cc3ccccc3)c2n1
O=C(CN1CCN(c2ccccc2)CC1)Nc1ccc(NC(=O)C2CCCCC2)cc1
C=NC(C)(C)c1ccccc1
O=C(Nc1nnn[nH]1)N(Cc1ccc(-c2ccccc2)cc1)C1CCCC1
COc1ccc(NC(=O)C2CC(c3ccccc3)=NO2)cc1
O=C(NC(Cc1ccccc1)C(=O)O)c1ccccc1F
N#Cc1ccccc1Nc1nccs1
Cc1oc(-c2ccc(Cl)cc2Cl)nc1CC(F)(F)F
O=C(COC(=O)C1CC1)Nc1ccccc1
CCC(C)C=CC=CC=Cc1ccc(F)c(F)c1
CC(NC(N)=S)c1ccc(I)o1
N#CC(=Cc1ccccc1[N+](=O)[O-])C(=O)O
CC(C)C(=O)NCCC(=O)N1CCN(c2ccccc2)CC1
O=C(NCCCn1ccnc1)OCc1ccccc1
c1cncc(Oc2ccc(-c3nc4c[nH]n(Cc5cccs5)c-4n3)cc2)c1
CC(C)(C)N=C(S)NCCCC(=O)O
O=C(Nc1ccccc1Cl)C(=O)NC1CCS(=O)(=O)C1
Cc1nccc(C(=O)N2CCC3(CCCN(Cc4ccc(F)c(F)c4)C3)C2)n1
Cc1ccc(-c2nc(C(=O)Nc3cccc(-c4cncc(N)n4)c3)cs2)cc1
O=C(NNC1CCCCC1)c1ccc2ccccc2c1
CCOC(=O)C(NC(=O)c1ccc(Cl)cc1)(Sc1ccccc1)C(F)(F)F
Cc1ccccc1C(=O)NCCc1cn2ccsc2n1
COc1cc2c(cc1OC)C(=O)C(=Cc1cccc(OC)c1OC)C2
Oc1ccc2c(c1)NCC(c1ccccc1)O2
OC1=NN2CCN(C(c3ccc(F)cc3)c3ccc(Cl)cc3)CC2C1
C=C(CN(Cc1cccnc1)S(=O)(=O)c1ccc(Cl)cc1)C(F)(F)F
CS(=O)(=O)Oc1ccc(C=Cc2ccc(C#N)cc2)cc1O
O=C(O)CCNC(=O)c1ccccc1
COC(=O)c1ccc(CNC(=O)c2ccc(-c3ccc([N+](=O)[O-])cc3)o2)cc1
O=C(O)CNC(=O)c1ccccc1Cl
C=CCNC(=O)C(C#N)=Cc1c(C)cc(O)c(O)c1O
Cc1cn(C2CC(O)C(N(C)C)O2)nn1
CC1C2(CCCC2(CO)CO)C2(O)CCC3C(CC4OC45OC35C=O)C2(OC2OC(CN)C(O)C(O)C2N)C2(CCC(c3ccc(F)cc3)C2)C12CCCC2(CN)C(=O)O
O=C(Nc1ccc(NS(=O)(=O)c2ccccc2)cc1)C(F)(F)F
CCCCCCc1c(C)sc2ncn3nc(CC(=O)O)nc3c12
CC(NCC(c1ccccc1)c1ccccc1)C(N)=O
[O-][S+](Cc1cccc(Oc2ccccc2)c1)c1ccccc1
Oc1ccc(CSc2nnc(O)[nH]2)c(O)c1
O=S(=O)(Cc1cccc(Cl)c1)N1CCC(c2nnc(CNc3nccc(C(F)(F)F)n3)n2C2CC2)CC1
COc1ccc(-c2cc(C(F)(F)F)nc3c(NC(=O)N4CCN(c5ccccc5C)CC4)cnn23)cc1
CN(Cc1ccc(-c2ccccc2)cc1)C1CCSc2ccccc21
CCOC(=O)C(CCc1ccccc1)NCc1ccncc1
COC(=O)C[N+](C)(C)C
CCCn1cnc(C(C)O)n1
CC(CC(=O)N(Cc1ccccc1)C(C(=O)NO)C(C)C)=NNC(N)=O
O=C(Cc1ccccc1)NS(=O)(=O)c1ccc(Cl)cc1
Cc1ccc(-c2cc(CN3CCCCC3)no2)cc1Cl
NCc1cc2c(cc1OCCCCF)CCC2
CC(=O)N(CCc1ccccc1)C1CCCCC1
Cn1cccc1C(=O)Nc1cc(C(=O)N2CC3CCC(Cc4cc(F)ccc4F)C3C2)nn1C
CS(=O)(=O)CC(=O)Nc1ccccc1C(=O)NC1CC2OCCC12
O=S(=O)(NCCN(Cc1ccccc1)Cc1ccccc1)c1ccccc1F
Nc1nccn2c(SCC(=O)N3CCN(c4ccccc4)CC3)nnc12
O=C(CCCOc1ccc(F)cc1)N1CCC(F)(F)CC1
CCC(C)c1c(F)ccc(S(C)(=O)=O)c1NC(=O)OC(C)(C)C
Oc1ccc(C(O)(CSc2ccncc2)c2ccccc2)cc1
O=C1CC(=O)CC(c2ccc(-c3ccc4c(c3)OCO4)o2)C1
CCCCCCC1CC23CC2CCC(C=CC(=O)OCC)C3CC1(CC)C(=O)O
COc1ccc(CNC(=O)Cn2c(=O)oc3ccccc32)cc1
CN1CCN(CC(O)COc2ccc(C3=NOC(c4ccccc4Cl)C3)cc2)CC1
Cn1nnnc1SCCCNC(=O)c1ccc(F)c(F)c1
CCOC(=O)Cc1ccc(NC(=O)COc2ccc(C(C)C)cc2)cc1
Oc1ccc2ccccc2c1CNCc1ccccc1
O=C(CSc1ccccc1Cl)SCc1ccccc1
CNC(=O)C(NC(=O)c1cccc2c1-c1cccc(OC)c1C2=O)C(C)C
NS(=O)(=O)c1ccccc1NC(=S)NCCSc1ncc[nH]1
CCOC(=O)CCNC(=O)C=Cc1ccc(F)cc1
OCC1NC(c2ccc(C(F)(F)F)cc2)C(O)C1O
CCCCOC(=O)CN(Cc1ccccc1O)C(=O)Cc1ccc(OC)c(OC)c1
N=C(CC(N)C(=O)O)NC(=O)c1ccccc1
COc1ccc(Nc2ncc(C(F)(F)F)c(NC3CN(C(=O)OC(C)(C)C)CC3OC)n2)c(OC)c1
O=C(CSc1ccccc1F)Nc1cccc2c1OCO2
Cc1ccc(C(=O)N(Cc2ccco2)C2CCC(N(CCN(C)C)C(=O)CCC(=O)O)CC2)cc1
CC(Oc1ccccc1Cl)C(=O)N(c1ccccc1)C1CCN(C)C1
CC(C)=CCC=C(C)CCC=C(C)C
COc1cc(-c2cc(C3CCCC3)[nH]c(=O)c2C#N)cc(OC)c1OCCCN1CCCCCC1
O=C(Cc1ccccc1Cl)C(O)c1ccc2ccccc2n1
O=S(=O)(NCCN1CCOCC1)c1ccccc1
COC(=O)NC(=S)NCC(=O)OCc1ccccc1
COc1cc(CNC(=O)Nc2ccc(Cl)c(Cl)c2)ccc1F
CN(C)CCC(=O)O
Cc1ccc(C(C(=O)NCC(=O)NC(C)C)N(C)C)cc1
CC(C)NCC(=O)Nc1nc(Nc2ccccc2)c2ccccc2n1
CC(C)(C)NC(=O)CSc1nc(=O)n(Cc2ccco2)c2c1CCC2
Cc1cnc(C)c(NCC(O)c2ccc(Cl)cc2Cl)n1
CCCCCC(NC(C)=O)C(=O)NC(C(=O)O)C(C)C
COC(=O)c1ccc(CN(CCC(C)C)C(=O)c2snc(C(N)=O)c2N)cc1
CC(C)c1ccccc1NC(=S)NC(=N)c1ccccn1
Oc1cccc(Cl)c1O
CCCC(C)(CSC(=N)N)C(=O)O
COC(=O)CCCc1cc(OC(=O)c2ccccc2)cc(OC(=O)c2cccs2)c1
CCOC(=O)C(NC(=O)C(C)C)C(=O)OCC
CCNC(=O)C(Cc1c[nH]cn1)NC(=O)C(CC(=O)OCc1ccccc1)NC(=O)OC(C)(C)C
COc1cc2c(cc1OC)CN(Cc1cccc(F)c1)CC2
COc1cc(Cl)c(C(=O)Nc2nnc[nH]2)c(Cl)c1
CS(=O)(=O)c1ccccc1I
COc1ccc(Nc2ncnc3ccc(-c4cccnc4)cc23)c(OC)c1
O=S(=O)(CCC(Nc1ccccc1)C(F)(F)F)c1ccccc1
O=C1NC(=S)SC1=Cc1cccc(OCCCN2CCN(c3ccccc3)CC2)c1
COC(=O)C1CCC(NC(=O)NCc2ccc3c(c2)OCO3)C1
CC(C)CCCCCCNCC(O)C(Cc1ccccc1)NC(=O)OC(C)(C)C
CCCCCCCCCC(=O)c1ccccc1
Cc1nc(C)n(C2CCN(Cc3cccc(C#N)c3)C2)n1
O=C(CNC(=O)c1ccccc1O)Nc1cccc(C(F)(F)F)c1
Cc1ccc(NC(=O)C(C)N(Cc2ccco2)C(=O)Cc2ccccc2F)cc1
Cc1cc(N)c(O)c(Cl)c1O
CN(C)CCCCSc1cnc2cc(Cl)cc(Cl)c2n1
N#Cc1ccccc1OCc1ccccc1
CON=C(N)NC(=O)OC
O=C(c1ccc(N2CCOCC2)cc1)N1CCc2ccsc2C1
COCCn1cncc1CN(C)CCc1cccnc1
CC(O)c1ccc(-c2cccc(C(=O)O)c2)n1-c1cccc([N+](=O)[O-])c1
NN(Cc1ccccc1)c1ccc(C(=O)O)cc1
CC(=O)Nc1c([N+](=O)[O-])nn(-c2ccccc2)[n+]1[O-]
CN1C(=O)C2(CCN(C(=O)Nc3cccc(F)c3F)CC2)c2ccccc21
NS(=O)(=O)c1nnc(Nc2ccccc2)s1
CC(=O)NC(CC(C)C)C(=O)O
CN(C)CCC(=NO)c1ccccc1
CCCCCNC(=O)CSCc1ccc(Cl)cc1
CC(C)(C)NC(=O)Nc1cccc(Cl)c1
COc1ccc(S(=O)(=O)N2CC3ON=C(c4cc(OC)c(OC)c(OC)c4)C3C2)cc1
CC(C)NC(=O)CN1CCN(Cc2ccccc2)CC1
CC(=O)Nc1ccccc1C(=O)NC(C)c1ccccc1
CC(NC1CC(=O)N(c2ccc(F)cc2)C1=O)c1ccccc1
O=C(CC1(C(=O)NCc2ccccc2)CCCC2(CCCCC2)C1)NCc1ccccc1Cl
CCOCC(O)CC(C)(C)CN1CCN(c2ccccn2)CC1
CCCCCCCCCCCCCCNc1ccc(O)cc1
C=CCNC(=O)Cc1c(Cc2ccccc2)[nH]c2cccc(OCCCC)c12
CCOc1ccc(C=Cc2ccc(-c3ccc(N)cc3)cc2)cc1OC
COC(=O)CCC(=O)Nc1cc(C(F)(F)F)ccc1OC
COC(=O)c1ccc(NS(=O)(=O)c2cccc(C(=O)O)c2)cc1
COc1ccc(C(=O)Nc2cc3c(ccc4c(C)c(OC)cc(C)c43)oc2=O)cc1OC
COc1ccc2[nH]cc(C(=O)CN(CCN3C(=O)C4Cc5[nH]c6ccccc6c5CC4C3=O)C3CCCCC3)c2c1
C=C(Cl)C1CCC2(C(=O)O)CCC3(C)C(CCC4C5C=C(C)C(C)C(C)C5CCC43C)C12
O=C(O)c1sccc1N1C(=O)c2ccc(-c3ccccc3F)cc2C1=O
CC(C)CCN1C(=O)C(Cc2ccccc2)c2ccccc21
CCCC(c1nnnn1-c1ccccc1)N1CCOCC1
O=C(O)CCC(=O)c1cc2c(cc1O)OC(c1ccccc1)(c1ccccc1)CC21CCCC1
O=C(CCC(C(=O)O)(c1ccccc1)c1ccccc1)N(O)c1ccccc1
O=C(O)CCCC(O)(c1ccccc1)c1ccccc1
O=c1nc(CSc2nnnn2C2CCCC2)[nH]c2sc3c(c12)CCCCC3
CCCCOc1ccc(C(=O)NC(Cc2ccccc2)C(O)CNC(C)(C)C)cc1
CN1C(=O)C(O)N=C(c2ccccc2)c2cc(Cl)ccc21
CN(C)CCCNc1ncnc2c1ncn2Cc1ccccc1
CCCCCCC(=O)Nc1ccccc1C1=NOC(C(=O)O)C1
CC(C)CCNC(=S)Nc1cccc(C(F)(F)F)c1
Cc1nc2cc3c(=O)c4c(n(CC(=O)Nc5ccc(Cl)cc5)c3cc2nc1C)COC4(C)C
C=CCC(CCCC(=O)OCC)C(=O)OCC
C=CCN(CC1NC(CO)C1c1ccc(C2=CCCCC2)cc1)C(C)=O
Cc1nc(NC(C)c2ccc(-c3cccnc3)cc2)cc(-c2ccc3occ(C)c3c2)n1
CC(=O)c1ccc(NC(=O)NC(COC(=O)C(C)(C)C)C(=O)NC(CC(C)C)C(=O)C2(C)CO2)cc1
C=C(CCCCCCCCCCCCCCCCCCCCCCCCCCCCCCCCCCCCCCCCCCCCCCCCCCCCCCCCCCCCCCCCCCC)c1ccccc1
O=C(CCCCCNC(=O)c1cccnc1)Nc1ccccc1
CC(C)(CC(C)(C)C(N)=O)NC(=O)c1ccncc1
CC1(C)CC(OC(=O)CC2(C#N)CCCCC2)c2cc3c(-c4ccccc4)cc(=O)oc3cc2O1
COC(=O)C=Cc1ccccc1[N+](=O)[O-]
CC(C)CCNC(=O)c1ccc(CS(=O)(=O)c2ccccc2)cc1
COc1ccccc1NC(=S)NC(=O)Oc1ccccc1
Cc1ccc(S(=O)(=O)C2(Cc3ccccc3)N=C(c3cc(C(=O)NCCC(=N)N)n(C)c3)N(Cc3cccc(C(F)(F)F)c3)N2)cc1
CCN1C(=O)C(=NNc2ncc([N+](=O)[O-])c(C)c2C#N)c2ccccc21
CC(C)CN1CCC(O)(CO)C(=O)C1
O=C(O)CCNC(=O)CC1C(=O)NCCN1Cc1ccc(Cl)cc1
CC(C)C(N)C(=O)NCc1ccc2c(c1)OCO2
CCC(C)C(NC(=O)Nc1ccccc1Cl)C(=O)O
Cc1ccccc1-c1ccc2ncnc(NCCCCCN3CCN(c4ccc(F)cc4)CC3)c2c1
CCCCCCCCCCCCCC(N)=O
COCCOc1cccc2c1C(O)c1c(cc(OC)c(OC)c1OC)C=C2
COC(=O)COC(=O)C(Cl)=C(Cl)Cl
N#Cc1ccc(O)c(OCCC(F)(F)F)c1O
Cc1ccccc1CNC(=O)COc1ccccc1
COC(=O)CN(C)C1CCN(Cc2ccccc2)C1=O
CC(C)(C)C(=O)Nc1ccc[n+](CC(O)CNCCS(=O)(=O)F)c1
COC(=O)C1CC(OC(C)=O)CN1C(=O)OCc1ccccc1
N#Cc1ccc(Cn2cnc3c([N+](=O)[O-])cccc3c2=O)cc1F
O=C(C=Cc1ccc(N2CCN(C(=O)C=Cc3ccccc3C(F)(F)F)CC2)cc1)NCCCN1CCOCC1
CC(CCNC(=O)c1ccccc1)NCc1ccccc1
O=C(c1ccco1)N1CCN(S(=O)(=O)c2ccccc2)CC1
O=P(NCc1cccnc1)(Oc1ccccc1)Oc1ccccc1
CC(=O)N1CCC(N2CCC(CNC(=O)c3cc4sc(C)cc4n3C)CC2)CC1
Nc1nc(N2CCOCC2)c2sc(C(=O)NCCC(=O)Nc3cccc(F)c3)cc2n1
COC(=O)c1ccc2nc(CCc3ccccc3)c(C)n2c1
COC(=O)CC1CC(O)CN1Cc1cccc(OC)c1
COc1ccc(CNC(=O)c2cccc(-c3ccncc3)c2)cc1
O=C(COc1ccccc1)N1CCCC1c1nn[nH]n1
NC(CNc1ccccc1)=NO
CCOC(=O)C(=O)C(C)O
O=C(C=Cc1ccccc1)NCCC(O)c1ccccc1
CC(C)CC(CNCc1cccc(C(=O)OCCCCCN(C)C)c1)NC(=O)OCc1ccccc1
COCCNC(=O)c1ccc(F)cc1Cl
CC(C)N(CC1OCC(O)C1CO)C(=O)C1CCCCC1
CC(C)CC(N)C(=O)O
[O-][S+](Cc1ccc(F)c(O)c1)CC(F)(F)F
N=C(N)c1ccc(CCNC2CCCCC2)cc1
CC(C)Oc1ccc2cc(-c3n[nH]c(=O)c4ccccc34)c(=O)oc2c1
CCCCN(C(=O)c1ccc(C(F)(F)F)cc1)c1ncc(C(=O)NCc2cccc(C(F)(F)F)c2)s1
O=C(O)c1ccc2c(c1)Cc1ccc(Cl)cc1C2c1ccc(F)cc1
COC(=O)C(Cc1ccccc1)NC(=O)C(N)Cc1ccccc1O
CN(CC(=O)N1CCCCC1)C1CCN(c2ccc(Cl)cc2)C1
CS(=O)(=O)Nc1ccc(O)nc1
Clc1ccc(Cl)c(CCN2CCCCC2)c1
CC1CCC(=NNC(=O)c2cc[n+]([O-])cc2)CC1
CC(=O)N=Nc1ccc([N+](=O)[O-])c(Cl)c1
CC1CC(C)CN(C(=O)COC(=O)CN2C(=O)NC3(CCCC3)C2=O)C1
Cn1c(-c2ccc(NC(=O)c3cccc(C(=O)O)c3)cc2OCCCO)nc2ccccc21
CSC(NCCCc1ccccc1)=C(C#N)C(N)=O
CCn1c(=O)[nH]c(=O)c2c(OC)cccc21
Cc1cccc(NC(=O)C2CCCC(C)C2)c1
CSC(=O)CC1CCCN(C(=O)c2cccs2)C1
O=C(CSc1ccccc1)N1CCC(c2nnc(-c3ccccc3)[nH]2)CC1
CCCn1c(=O)n(C2CCN(Cc3cccnc3)C2=O)c2ccccc21
O=C(O)CCCCSc1ccccc1
COc1cc(CCn2ccnc2)cc(OC)c1OC
Cc1cnccc1CN(C)C(=O)Nc1ccccc1OC(F)(F)F
Cn1ccnc1CN1CCc2ccccc2C1
CC(Cc1ccccc1)C(=O)O
O=C(CSc1c(Cl)cccc1Cl)NC(=S)Nc1ccccc1
COc1cc(OCCc2nc(C(C)(C)C)no2)cc(OC)c1OC
O=C(COC(=O)c1ccc(O)cc1)c1ccc2c(c1)OCO2
O=C(NCCC1=CCCCC1)c1ccc2nc(N3CCOCC3)oc2c1
COc1cc2nc(Nc3ccc(NC(=O)c4ccco4)cc3Cl)nc(N)c2cc1OC
COc1c(NC(=O)CCCCC(=O)NO)cc([N+](=O)[O-])cc1[N+](=O)[O-]
COc1cccc(C(C#N)c2c[nH]c3ccccc23)c1
COc1cc2c(=O)c(-c3cccnc3)coc2cc1C#N
CCc1cccc2c(C(=O)C(c3nnnn3CCCCCC(=O)O)N3CCN(C(=O)c4ccco4)CC3)c[nH]c12
CC(C)OC(=O)Cc1ccccc1
O=C(c1ccc([N+](=O)[O-])cc1)N1CCN(c2ccccc2)CC1
CC1(C(=O)Nc2c(F)cccc2F)CCN1C(=O)Cc1ccccc1
O=C(CCCc1ccccc1)COc1ccccc1
O=C(NCc1ccco1)c1ccccn1
FC(F)C1CCN(Cc2nc(-c3ccccn3)no2)CC1
O=C1CCCC(NC(=O)CCc2ccccc2)CN1
CCOCc1nc(N)nc(N)c1-c1ccc(C2CC=C(C(=O)OCC)CN2S(=O)(=O)c2ccc(Cl)cc2)cc1
FC(F)(F)c1ccc(CN2CCn3cnnc3C2)cc1
Cc1cc(NCC(F)(F)F)n2c(C(F)(F)F)nnc2n1
COc1ccccc1C=NO
COc1ccc(-c2cc(C(=O)O)c3cc(C(=O)NCCN4CCC(O)(c5ccccc5)CC4)ccc3n2)cc1
CC(C)C1Oc2ccccc2C1(O)c1ccccc1
COC(=O)c1c(C)n(Cc2ccc(OC)cc2)c2ccc(OCc3ccccc3)cc12
C#CCOCC#Cc1cccc(-c2ccc(C(C)C(C)C(=O)NCCCCCCCCC)cc2O)c1
CC(C)CNCCCNC(=O)c1ccc(O)c(O)c1
Cc1cccc2nc(COC(=O)c3ccc(Cl)cc3)c3cncn3c12
O=C(O)c1cccc(Oc2cccc(C(F)(F)F)c2)n1
COc1ccccc1C(=O)NCCOc1ccccc1
Cc1ccc(SCCn2c(C)cn(-c3cccc(F)c3)c2=O)cc1
COc1ccc(C2NC(c3cccc(Cl)c3)C3C(=NO)C2C(c2ccccc2OC)NC3c2cccc(Cl)c2)cc1
O=C(O)c1cc(OCCCn2nnc(-c3ccco3)n2)ccc1Cl
O=C(O)c1ccc(CNC2c3ccccc3Oc3ccccc32)cc1
O=C(CCCc1ccccc1)NCc1ccc(Cl)cc1
COc1ccc(CCC(=O)C(=O)O)cc1
C=C(CO)CCCC(C)CCOC(C)=O
COc1ccc(NC(=O)N2CCC3(CC2)CNC(=O)c2cc(C)ccc2O3)c(OC)c1
C=CCC=NNC(=N)c1ccncc1
CC(Cc1ccccc1)NC(=O)c1cccnc1Oc1ccc(F)cc1C(N)=O
O=C(CC1(O)C(=O)CNC1=O)c1cccnc1
CCCCCCCCNC(=O)C(CCC(=O)O)NC(=O)C(Cc1ccccc1)NC(=O)OC(C)(C)C
NCCOCCNC(=O)C1c2ccccc2C(=O)N(C2CCCCC2)C1c1ccc(CO)s1
Cn1cc(OC(=O)c2cccnc2Cl)c(=O)cc1C(C)(C)C
CCCCCCCOC(=O)CSc1ccc(Cl)cc1
CC(C)CC(CO)NC(=O)C(NC(=O)C(CC(C)C)NC(=O)C(CC(C)C)NC(=O)C(CC(C)C)C(=O)CC(=O)O)C(C)C
CCOC(=O)Cn1cnc2scc(C)c2c1=O
Nc1cccc(-c2nc3scc(-c4cccc(F)c4)n3n2)c1
CC(C)CCCC(C)C(NC(=O)C(N)CC(=O)O)C(=O)O
CC(C)NCCn1c(-c2cccc(C(F)(F)F)c2)cc2c(N)ncnc21
O=C(Cc1ccc(F)cc1)N1CCN(C(=O)C(Cc2ccc(O)c(F)c2)NS(=O)(=O)c2cccc3nsnc23)CC1
Cc1cc(C)n2nc(C(=O)NCc3ccc(F)cc3)nc2n1
CCN(CC)CCCNCC(CCCNC(=N)N)NC(=O)C(Cc1cccc(OC)c1)NC(=O)C(Cc1ccccc1)NC(=O)OCc1ccccc1
N#Cc1c(C(=O)NCc2ccccn2)[nH]c2ccc(OC(F)(F)F)cc12
CC(C)Cc1ccccc1
COc1ccc(CN(CC(=O)NC2CCCCCCC2)Cc2cccs2)cc1
N#CC(=CCCC(c1ccccc1)c1ccccc1)C(=O)O
O=C(Nc1ccccc1N1CCNCC1)C(=O)NC1CCCC1
COc1cccc(C#CC(O)(C2CCCC3(CCCCC3)C2)C2(C)CCC(=O)CC2)c1
CCCCSCC(CC(=O)O)C(=O)O
CCCCCC(O)CCC(C)(C)C
COC(=O)C1CCN(CCc2noc(-c3ccncc3)n2)CC1
Cc1ccc(-c2cc(C(F)(F)F)n3nc(-c4nc5ccccc5[nH]4)cc3n2)cc1
O=C(Nc1cccnc1)C(Cl)(Cl)Cl
CC(=O)OC(C)[N+](C)(C)C
COC(=O)COC(=O)COc1cccc([N+](=O)[O-])c1
O=C(NO)C1OC(n2ccc(=O)[nH]c2=O)CC1O
O=C(C=Cc1ccc(Cl)cc1)NC(=O)NC1CCN(Cc2ccccc2)CC1
O=C1c2cc(OCc3cccc(C(F)(F)F)c3)ccc2CCN1Cc1ccc(F)cc1
CC(CCC(=O)O)C1CCC2C(=CC=C3CC(O)C(O)C(O)C3)CCCC21C
C=CCN(CC(Cc1ccccc1)NC(=O)CCc1c[nH]cn1)S(=O)(=O)c1ccccc1F
CCC(=O)NCCSCc1ccccc1
O=C(C=Cc1c(O)cc(O)cc1O)Nc1cccc(Cl)c1
Cc1cc(C)cc(OC(C)C)c1
CC(C)CCC(CC1c2ccccc2C(=O)c2ccccc21)=NO
O=[N+]([O-])C(c1ccccc1)(c1ccccc1F)C1CCCC1
O=C(NCCNC(=O)C1CC(=O)N(CCc2ccccc2)C1)c1ccco1
O=C(c1cn(CC(=O)N2CCc3c([nH]c4ccccc34)C2)nn1)c1ccccc1F
CCn1c(SCC(=O)Nc2c(F)cccc2F)nnc1-c1cccs1
O=C(O)CBr
O=C(c1ccco1)C1CCN(CCC(=O)N2CCOCC2)CC1
COc1ccc(S(=O)(=O)N2CCN(Cc3ccc(-c4ccc(C(F)(F)F)cc4F)c(F)c3)CC2)cc1OC(F)(F)F
O=C(NN=C(Cc1ccccc1)c1ccccc1)c1ccccn1
COc1ccc2c(=O)c3c(OC)cccc3n(C(=O)Nc3ccccc3-c3ccccc3)c2c1
N=C(N)N(c1ccccc1)c1ccccc1
CC(C)CC(O)C(=O)O
COc1ccc(NCN2CCC3(CCCN(C)c4ccccc43)C2=O)cc1
COc1ccccc1-c1cc2c(s1)CS(=O)(=O)C2
Cn1cc(S(=O)(=O)N2CCCc3cc(C(=O)N4CCOCC4)ccc32)cn1
COc1cc(F)c(F)cc1-c1ccc2nc(N3CCOCC3)oc2c1
CC(C)(C)c1cccc(OCCN)c1
COCCN(C)C(C)=O
COc1cc(CN2CCC(N(C)C)CC2C(=O)O)cc(OC)c1OC
O=C(NN=C(S)Nc1cccnc1)c1c(Cl)ccc(Cl)c1O
O=C(CC(c1ccccc1)c1ccccc1)N1CCC(c2nc(-c3ccncc3)no2)CC1
Oc1ccc2c(c1)OC1N2NC(=S)N1c1ccccc1
S=C(Sc1c(Cl)c(Cl)c(Cl)c(Cl)c1Cl)N1CCOCC1
O=C(CCC1CCOC1)N1CCN(c2ncccc2C(F)(F)F)CC1
COCC(=O)NC(Cc1ccccc1)C(O)C(O)C(CO)CC=CC(C)C(C)=O
NC(CC(c1ccccc1)c1ccccc1)C(=O)O
Cc1ccccc1CSC(=N)NC(=O)c1ccccc1
COc1ccc(C(=O)Nc2ccc(C(=O)N3CCC(F)(F)CC3)cn2)cc1C
NC(=O)NS(=O)(=O)c1cccnc1
O=C(c1cnc2ccccc2c1)N1CCOc2ccccc21
O=S(=O)(CC(F)(F)F)N1CC(CO)C(CN2CCC(c3ccc(F)cc3F)CC2)C1
CCC(C)CC(NC(=O)C(C)(C)C)C(=O)O
CN(CCC(=O)O)c1ccc([N+](=O)[O-])cc1
CC(C)N=C(S)NNC(=O)CC(C)(C)C
Cc1cc(C)cc(OCC(=O)Nc2ccccn2)c1
Cc1cccc(Nc2cc(NC(=O)Nc3cccc(C(F)(F)F)c3)ccc2NS(C)(=O)=O)c1
S=C(Nc1cccnc1)NC1CCCCC1
O=C(O)c1ccc2[nH]c3ncccc3c2c1
CC(C)C(C)(C)O
CC(C)C(=O)OCC(c1ccccc1)c1ccccc1
CCN(CC)CC(=O)O
NS(=O)(=O)c1ccc(CC(=O)N2c3ccccc3CN(c3ccccc3)c3ccccc32)cc1
CNc1nn(-c2ccccc2OC)c(=Nc2ccccc2)s1
CCC(C(=O)NC1CC2CCC1C2)c1ccccc1
COc1cc(C)c(NC(=O)NC(C)c2ccc(F)cc2)c(C)c1
O=C(CCC(=O)NC1CCN(S(=O)(=O)c2ccccc2)C1)Nc1cccc(F)c1
Cc1ccccc1S(=O)(=O)N1CCN(C(=O)c2ccccc2OCc2ccccc2)CC1
COCCn1c(=O)[nH]c2nc(CN3CCCCCC3)ccc2c1=O
O=Cc1c(O)ccc2ccc(Cl)cc12
COc1ccccc1CCNC(=O)c1ccc2c(c1)CCN2
CC(C)CC(NC(=O)NC(C(=O)O)C(C)C)C(=O)O
O=C(NCCc1ccccc1)NCC(NC(=O)c1cccs1)C(=O)O
Cc1cc(C)c(NC(=S)NCCCOc2ccc(-c3nc4cc(C)ccc4o3)cc2)c(C)c1
CCCCC(CCc1cc(O)cc(O)c1)C(=O)C1=NCCc2ccccc21
O=C(NCCCN1CCOCC1)C1CCS(=O)(=O)CC1
CCOC(=O)C(NC(=O)Nc1c(Cl)cccc1Cl)c1ccccc1
CN(C)C(=O)C1CCN(S(=O)(=O)c2ccc(C3CC3)s2)CC1
NC(Cc1ccccc1)C(=O)O
CC(C)(C)c1ccc(S(=O)(=O)NCC2OC(=O)N3c4ccc(C#CC5CC5)cc4OCC23)cc1
NC(=Nc1ccccc1)c1ccc(-c2ccccc2)cc1
O=C(O)CCCn1cccc1C=C1NC(=O)NC1=O
Cn1c(C(F)(F)F)nc(-c2ccc(F)cc2)c1-c1ccc(F)cc1
N=C(CSCc1ccccn1)Nc1nccs1
CC1(C)CC(C)(O)c2ccccc2O1
O=C(Nc1ccccc1Cl)C1CCCN1C(=O)C1CCCN1C(=O)C=Cc1ccccc1
CCCCCC(O)c1ccccc1
Cc1cc([N+](=O)[O-])c(OCCC(C)C)c([N+](=O)[O-])c1
CC(C)(C)CC(=O)OCC=C(c1ccccc1)c1ccccc1
CC1CCC2(c3ccc(F)cc3)c3ccc(C(=O)N4CCN(c5cnccn5)CC4)cc3CCC2C1
CC(=O)OC1CC2(CC3(CC(O)C(C)C3C)C(C)CC2OC(C)=O)C(C(C)C(O)CO)C1C(C)=O
COCC(=O)OCC(CO)CSc1cc(Cl)ccc1Cl
NC(=S)NN=Cc1ccccc1Cl
CCCCCCCCCCCCCCCC(=O)OCC(O)COP(=O)(O)O
O=C(CCC(F)(F)F)N1CCN(Cc2ccc(F)cc2)C(=O)C1
CS(=O)(=O)CCC(=O)Nc1ccccc1COc1ccc(F)cc1
COc1ccc2cc(C(=O)N3CCC(c4ccncc4)CC3)n(Cc3cccc(Cl)c3)c2c1
O=C1NC2(CCCCCC2CN2CCN(c3ccccc3)CC2)C(=O)N1c1cccc([N+](=O)[O-])c1
CCOc1ccc(C(=O)NCC(c2cccs2)N2CCOCC2)cc1OCC
O=C(NCc1ccccc1)C(=O)N1CCOCC1
CC(C)(O)CNCC1(c2ccccc2)CCCCC1
COCc1nnc(NC(=O)c2ccccc2O)s1
CCCCNC(=O)c1ccc(Oc2ccc3c(ccn3CC(=O)O)c2)c(C(F)(F)F)c1
CC(C)C(O)(CC(N)=O)Cc1ccc2c(c1)OCO2
CCCCCCNCc1c(F)cccc1S(C)(=O)=O
Cc1c(C)c2c(c(C)c1O)C=CC(C)(CCCC(C)C)O2
O=C(NCC(c1ccccc1)c1ccccc1)c1cccnc1
O=C(NCCSCc1ccc(Cl)cc1)C(c1ccccc1)c1ccccc1
COC(CC(=O)N1CCN(c2ccc(F)cc2)CC1)c1ccccc1
O=C(Cc1ccccc1)c1ccccc1
Cc1cc(C=CC(=O)c2cccs2)ccc1-c1ccccc1
CC(C)(C)c1nc(-c2cccs2)no1
O=C(O)CN1CCCN(C(=O)C2CCOc3ccccc3C2)CC1
COC(=O)C(CO)Nc1nc2n[nH]c(C)c2c2ccc(NC(=O)OCc3cccnc3)cc12
NC(=O)c1ccccc1C(=O)NC1CCCC1
N#CC(C(=O)NCc1ccco1)=C(O)c1ccccc1
c1ccc(CNCc2c[nH]c3ccc(-c4nc5ccccc5nc4N4CCCC4)cc23)cc1
COc1cccn(CC(=O)N2CCC(C(=O)NCc3cccc(C(F)(F)F)c3F)CC2)c1=O
Cc1c(C)c2cc(C(=O)NCc3ccc(F)cc3)ccc2oc1=O
Cn1c(S)nnc1-c1cccnc1
O=C1CCC2(CCN(C(c3ccccc3)c3ccccc3)CC2)CN1CCCN1CCN(c2ccccc2)CC1
COCC(N)C(O)c1ccccc1F
COc1ccc(CCC(=O)NCCS(=O)(=O)O)cc1
CC(C)(C(N)=O)c1ccccc1
O=C(CC(O)C(c1ccccc1)c1ccccc1)c1ccccc1O
O=C(Nc1ncc(-c2ccc(O)cc2)s1)c1cccc(C(F)(F)F)c1
CC(=O)c1ccccc1NC(=O)C(C)Cc1n[nH]c(=O)c2ccccc12
O=C(CSc1ccccc1Br)N1CCN(c2ccccc2)CC1
O=C(Nc1ccccc1)n1c2ccccc2sc2ccccc2n1C(=O)C(F)(F)F
COc1ccc(NC(=O)Cc2ccc(O)cc2)cc1
CSc1ccc(-n2nnc3sc(-c4ccccc4)cc3c2=O)cc1
CC1Cc2cc(C(=O)n3ccnc3)ccc2CN1
COc1ccc2c(c1)c1c(n2C)C(CO)N(C(=O)c2cccc(Cl)c2)CC1
CCCC(=O)O
O=C(O)C=Cc1ccc(OCc2ccc(C(=O)O)c(O)c2)cc1
CN(C)Cc1ccc(CNC(=O)c2ccccc2NC(=O)c2cc(NC(=O)CCCCCCCCCCCN)cn2C)cc1
CC(C)(O)COc1cccc(C=NNP(=O)(OCC2OC(Oc3cccc(C(F)(F)F)c3)C(O)C(O)C2O)Oc2ccccc2)c1
CC(C)(C)c1ccc(C(=O)N2CCN(c3nc(-c4ccccc4)nc4ccccc34)CC2)cc1
O=C(Cc1cc(O)c2oc(=O)ccc2c1)Nc1nnc(-c2ccccc2)s1
CCOC(=O)C(Oc1cc(OC)ccc1OC)c1c(-c2ccccc2)oc(=O)c2ccc3ccccc3c12
Cc1cccc(NC(=O)c2nc(Nc3cccc(C(F)(F)F)c3)c3ccccc3n2)c1
O=C(c1cnc2ccccc2c1Nc1ccc(OCCCN2CCCCC2)cc1)N1CCOCC1
CC(CO)NC(=O)C1(c2ccccc2)CCC1
CCC(CC(C)(C)C(=O)OC)C(=O)N1CC(O)C(O)C1
CNc1nc(C2CC2)nc2c1nnn2Cc1ccc(F)cc1
CC(=O)C=CC(=O)Nc1ccccc1
Cc1ccc(C=NNC(=O)c2cccs2)cc1
COC(=O)c1ccc(CCC(=O)NCCNC(=N)N)cc1
CC(C)n1c(NCCn2cccn2)nc2ccsc2c1=O
CCC(NC(=O)c1ccc(N(C(C)=O)S(C)(=O)=O)cc1)C(=O)O
CC(C)CC(NC(=O)CCS)C(=O)O
CN1CCN(CCCNC(=O)Nc2cc(N)c(C#N)cn2)CC1
CC(C(=O)Nc1ccc2c(c1)ncn2C1CCCCC1)c1ccccc1
O=C(c1cc2c(cn1)sc1ccccc12)N1CCOCC1
CC(C)NCc1nnc(SCC(=O)N2CCc3ccccc32)n1C
CC(C)(C)C[N+](C)(C)C
C=C(C)CNC(c1ccccc1)c1ccccc1
COc1cc2ncnc(NC3CCN(C(=O)Nc4cccc(F)c4)C3)c2cc1OC
CN(C(=O)CCN1CCN(Cc2ccccc2)CC1)C1CCCCC1
CC(CC(=O)Nc1ccccc1[N+](=O)[O-])=Nc1ccccc1
CNC(=O)C(C)(SCc1ccccc1C)c1ccccc1
CCc1cccc(C2=NN(C(=O)c3ccc(-n4nc(C)cc4C)cc3)C(c3ccccc3)C2)c1
CC(C)CC(NC(=O)C(C)(Cc1ccccc1)NC(=O)OC(C)(C)C)C(=O)O
COC(=O)C(CO)NC(=O)CC(C)C
Cc1ccc(S(=O)(=O)NC(C)(C)Cc2ccccc2)cc1[N+](=O)[O-]
OC(c1cc(Cc2ccccc2)nc2ccccc12)(C(F)(F)F)C(F)(F)F
O=C(COc1ccc(F)cc1)NC1CCN(c2ncccn2)CC1
COc1ccc(C2C=CCN(Cc3nccn3C)CC(=O)N2Cc2ccc(Cl)cc2)cc1
COC(=O)c1cncc(C=C2SC(=S)N(c3ccc(OC)cc3)C2=O)c1
CCOc1ccc(-c2nn[nH]n2)cc1-c1ccccc1O
CS(=O)(=O)OC(c1ccccc1)c1ccccc1
C=CCNC(=O)c1cc(O)c(O)c(O)c1O
CCOC(=O)N=C(NCCOc1ccccc1)Nc1ccccc1
CC(C)(C)OC(=O)CCN=C(S)Nc1ccccc1
O=C(NO)c1ccc(N2CCC(Nc3ccc(-c4ccc(OC(F)(F)F)cc4)cc3)CC2)nn1
Oc1c(Nc2cccc3ccccc23)ccc2nccnc12
Cc1ccccc1C(CNC(=O)CNC(=O)c1ccco1)N1CCCC1
CCCCC(CC)C(=O)O
COc1ccc(OC)c(C=CC(=O)c2cc(OC)c(OC)c(OC)c2CC=C(C)C)c1
O=C(c1ccc2nccnc2c1)N1CCCC2(CCCCCC2)C1
COC(=O)Nc1ccc(OC)cc1OC
Cc1cc(O)n(CCOc2ccc(Cl)cc2)c(=O)n1
CCCCCCCCCCC
Cc1ccc(CC(=O)OCC(O)CP(=O)(O)O)cc1
CCS(=O)(=O)NCCCNC(=O)CSc1nc2ccccc2o1
O=C(C1OC(CO)C(O)C1O)N1CCCC1
FC(F)(F)C(NC(=S)NCCCc1ccccc1)c1cccnc1
CCN(CC(=O)Nc1cc(Cl)ccc1Cl)C(=O)c1cc(C)nc2ccccc12
CCCCOCCNC(=O)c1c(O)c2c([nH]c1=O)CCCC2
S=C(c1ccccc1)c1ccccc1
Cc1cccc(NC2=C(Cl)C(=O)N(c3ccc(C(=O)O)c(NS(C)(=O)=O)c3)C2=O)c1
CC1CN(c2ccccc2)CCN1C(=O)NCCN1CCCC1
CC(c1ccc(F)cc1)n1c(C2CCOCC2)nc2cc(F)c(F)cc21
CC(c1ccc(-c2ccccc2)cc1)C1CC2C3CCC4=CC(=O)C=CC4(C)C3CCC2(C)C1=O
O=C1CCC2C=CC2CCN1
Cc1cccnc1CN1CC(C(=O)NCc2ccc(F)cc2)CCC1=O
O=C1C=CC(N2CCCC2)C=C1n1cccc1
Cc1cc(F)ccc1-c1nnc(Nc2ccccc2)c2ccccc12
CCCCCCCCCCC(O)C(O)CCCCC
O=C(CCC1CCCCC1)SCc1ccccc1
O=C(NCc1ccccc1Cl)C1CCc2ccccc2N1
O=C(Cc1ccncc1)N1CCN(c2ccccc2)CC1
CC(O)(C(=O)C=Cc1cccc(O)c1)c1cccc(F)c1
Cc1ccc(S(=O)(=O)NNC(=O)c2ccccc2)cc1F
CC1(C)CCC(NC(=O)c2cccnc2)c2cccc(C(F)(F)F)c21
CCCn1ncn2c(CNCCNC(=O)C=Cc3ccccc3)ccc2c1=O
O=C(NO)C(Cc1ccccc1)C(=O)NCc1cccc(OC(F)(F)F)c1
N#Cc1c(Nc2ccccc2)ccc(NC(=O)c2ccccc2)c1O
CC(C)CC(CO)NC(=O)CCc1ccccc1
CCC(C)NCC(O)c1cc(O)c(O)cc1[N+](=O)[O-]
CC(=O)N1CCN(CC(O)CN2C(=O)NC(C(C)C)C2=O)CC1
Cc1cccc(C(=O)Nc2ccc(Cl)c(S(=O)(=O)N3CCCC3)c2)c1
Cc1cccc(C)c1S(=O)(=O)O
Cc1ccc(Cn2c(-c3ccc(-c4ccccc4)cc3)nc3c(C(=O)O)cccc32)cc1
CCCCC(=O)NC(CC(=O)O)C(=O)O
COC(=O)CCC(Cc1cccc(Cl)c1)c1ccccc1
Cc1ccc(C(O)CNC(=O)COc2ccc(-n3cnnc3)cc2)cc1
NC(=O)c1cnc(OCc2ccc(Br)cc2Cl)c(C(=O)Nc2ccc(-c3ccccc3Cl)cc2)c1
CC(C)CCCC(C)C1CCC2C3CC=C4CC(N5CCCCC5)CCC4(C)C3CCC12C
O=C1Cc2ccccc2N1Cc1ccccc1
Nc1nc2cc3nc(NC(=O)c4cccc(Br)c4)sc3cc2s1
COc1ccc(CCNC2=NCCN2C)cc1
Cc1ccc(-n2nnnc2-c2cccnc2C)c(C)c1
CCOC(=O)CCn1ncn2c(C(=O)N3CCN(C(=O)c4ccc(Cl)o4)CC3)c3cc(C)oc3c2c1=O
CCOC(=O)C=C(C)N
O=P(O)(O)C(c1cccc2ccccc12)P(=O)(O)O
CNC(=O)C(Cc1ccccc1)N1CCN(Cc2ccccc2)CC1
N#CC(c1c(Cl)cccc1Cl)N1CCN(CC(O)(Cn2cncn2)c2ccc(F)cc2F)CC1
O=C(O)C(=O)c1ccccc1
O=C(NCCc1cc(F)cc(F)c1)C1CC(=O)N(c2ccc3c(c2)OCCO3)C1
CC(NC(=O)CSc1ccc2c(c1)OCCO2)c1ccccc1
OC(CSc1nnc(-c2c[nH]c3ccccc23)n1-c1ccc(F)cc1)CN1CCN(c2ccc(F)cc2)CC1
COc1ccc2c(O)c(C(=O)c3sccc3SC)sc2c1
CC(NCCc1ccccc1)C(=O)N1CCN(c2ccc(Cl)cc2)CC1
COc1ccc(C(=O)Nc2cc(Cl)ccc2C(=O)N2CCN(c3ccc(F)cc3)CC2)cc1OC
COc1ccc(CNC(=O)c2csc(C)n2)cc1
CSC(=NCc1ccccc1O)Nc1ccccc1
CC(=O)c1c(C)nc(C)c(-c2nnn[nH]2)c1C
CN(C)CCC(=O)N1CCNCC1=O
NC(CNC(=O)C1CCCN1C(=O)c1ccccc1)C(=O)O
COc1cccc(Nc2ccc3c(Nc4ccc(NC(=O)CN5CCC(C)CC5)cc4)ncnn23)c1
CCCC(=O)N1c2ccccc2SCC1C
O=C(COc1ccc(S(=O)(=O)NCC2CCCN2C2CCC2)cc1)N1CCOCC1
CCOC(=O)COC(C)O
CC(NC(=O)CS(=O)(=O)c1ccccc1)C1CC1
Cc1c(C(=O)NC2CCCCC2O)cc(-c2ccc(C#N)cc2)n1-c1ccc(Cl)cc1
NCCN1C(=O)c2c(c3c4ccccc4[nH]c3c3[nH]c4ccccc4c23)C1=O
COC(=O)C1CC(OC(=O)c2cccs2)CN1C(C)=O
O=C(CCS(=O)(=O)c1cccs1)NC1CC1
S=C(Nc1ccccc1Cl)Nc1cccc2cccnc12
COc1ccccc1Nc1cncnc1
O=C(Cc1cccs1)NCC1CCCN(c2ccccc2)C1
CCOC(=O)C(NC(=O)c1ccccc1)C(=O)OCC
N=C(N)NCCc1cccc(S(N)(=O)=O)c1
CCCCCCCCCCCCCCCCCCCCCCCCCCCCCCCCCCCCCCCCCCCCCCCCCCCCCCCCCCCCCCCCCCCCCCCCCCCCCCCCCCCCCCCCCCCCCCCCCCCCCCCCCCCCCCCCCCCCCCCCCCCCCCCCCCCCCCCCCCCCC(C)(C)C(=O)OC
COc1ccc(N2CCN(C(=O)c3ccc(-c4nc(C(F)(F)F)[nH]c4-c4ccncc4)cc3)CC2)cc1
CCC(C)C(NC(=O)OCc1ccccc1)C(=O)NC(CC(C)C)C(=O)OC
CC(C)CC(NC(=O)c1ccc(F)cc1)C(=O)NC(C#N)Cc1c[nH]c2ccccc12
O=C(CSc1ccc2ccccc2c1)c1ccccc1O
CS(=O)(=O)c1ccc(NC2CCOc3c(F)cccc32)nc1
CN(C)CC1(c2ccccc2Cl)CCC1
CC(C)(C)NCC(N)c1ccccc1
Cc1ccc(Cn2c(=O)c3ccc(C(=O)N4CCOCC4)cc3n(-c3ccccc3)c2=O)cc1
CC(C)CCCCCCNCC(O)CCCCCCC(F)(F)C(F)(F)F
COc1ccc(CN(Cc2ccccc2C)C(=O)N2CCN(c3ccccc3)CC2)cc1
COCC(C)NCC(NC(=O)CNC(=O)c1cccc(C(F)(F)F)c1)C(=O)NC(CCCCN)C(N)=O
O=C(O)c1cccc(Cl)c1-n1cnnn1
CC(C)c1ccc(C(=O)NCc2ccccn2)cc1
O=c1snc(-c2ccco2)n1Cc1ccccc1
COc1ccccc1C=NNC(=O)c1ccccn1
COc1ccc(Cc2nc(=O)c3sccc3n2CC(=O)Nc2ccc(OC)cc2)cc1
CC(O)c1ccc(C(=O)O)c([N+](=O)[O-])c1
COC(=O)C(C)NCc1cc(OC)c(OC)c(OC)c1
COc1ccc(Cc2c(-c3ccccc3)[nH]c3cc(OC)ccc3c2=O)cc1
CCOc1ccccc1Nc1ncnc2nc[nH]c12
CCCCCN(CCCCC)c1ccc(C(=O)NC(Cc2ccc(OCc3ccccc3)cc2)C(=O)O)cc1Br
Cc1cnc(C2CC2C(NC(=O)c2ccccc2)c2ccc(Cl)cc2)[nH]1
COc1c(C)c(C)c(C(=O)CC(C)C)c(C)c1C
N#Cc1ccccc1NC1(c2ccccc2)CCC1
CCOC(=O)CN1C(=O)NC(CCC(C)C)C(C(=O)OC)=C1C
Cc1ccsc1C(C)(C)C
CC(CC(F)(F)F)N1CCC2(CC1)OC(=O)N1CCCC12
CC(C)CC(NC(=O)OCc1ccccc1)C(=O)NC(CO)C(=O)O
CN(C)C(CC=Cc1ccccc1)C(=O)O
S=C1NC(c2ccccc2)CN1Cc1ccccc1
Nc1nc(-c2cccnc2)nc(N2CCCCC2)n1
CC(C)C(=O)NC(CO)C(O)C(O)C(O)COC(=O)c1ccccc1O
O=C(O)CCCCC(O)c1ccc(O)cc1
O=C(O)CNc1ccccn1
CN1CCCCC1OC(=O)c1c(Cl)ccc2ccccc12
N=C1NC2=C(C(=O)C3CN(C(c4ccccc4)c4ccc(F)cc4)CC3CC2)C(c2ccccc2)N1
COc1ccc(OC)c(NCCNCC(O)c2cccs2)c1
S=c1[nH]nc(CN2CCCC2)n1Cc1ccc(Cl)cc1
CCOC(=O)CC(CC(=O)OC)NC(=O)C(C)C
CC(C(O)c1c(Cl)cccc1Cl)N(C)CCO
COc1ccc(CCC(=O)N2CCOC3CCC2C3Cc2ccc(O)cc2)cc1
COc1ccc2c3c([nH]c2c1)C(CO)N(Cc1ccc2c(c1)OCO2)CC31CCN(C(C)=O)CC1
C=C(C)C(CC=C(C)C)Cc1c(O)ccc2c(=O)c3c(O)cc(O)cc3oc12
CC(=S)CCCl
CC(C)=CCc1ccc(C(=O)NCC(c2ccc(F)cc2)N(C)C)cc1
S=C(Nc1ccccc1)N1Cc2ccccc2C1
CCCc1nn2c(=O)cc(COc3ccccc3C)nc2s1
CN(C)C(Cc1ccccc1)C(O)c1ccccc1
COc1cccc2nc(O)nc(O)c12
O=S1(=O)NCC2(CCCNC2)CN1Cc1nc(-c2ccc(C(F)(F)F)cc2)no1
CCOC(=O)C(NC(=O)CN1C(=O)CCCc2ccccc21)C(C)C
COC(=O)CCCCCC(=NNc1c(C(C)C)[n+]([O-])c(C)c(C(=O)OC)[n+]1[O-])C(=O)OC
COc1ccc(CN2CCN(C(=O)CN3CCCC3)CC2)cc1
COC(=O)C(Cc1ccccc1)NC(=O)C(CC(=O)O)NC(=O)C(CC(C)C)NC(=O)OCc1ccccc1
CCc1[nH]c2ccccc2c1C=O
CN(C)CCC(C)(O)c1ccccc1
Sc1nnc(-c2ccccc2)n1C1CCCCC1
CN(C)C(=O)CNC(=O)Cc1cccs1
COc1ccccc1CC(CNC(=O)c1cccc(O)c1)c1ccccc1
O=C1C=CC(O)O1
O=C(NCCN1CCOCC1)c1ccccc1I
COc1ccc(Cl)cc1S(=O)(=O)NCCC(C)C
CC(C)(C)NS(=O)(=O)c1ccccc1F
Cc1ccc(C(=O)NCCCNC(=O)c2ccccc2Cl)cc1
O=C(NCC1C(c2ccccc2)CCCC12CCCC1(CCCCC1)C2)NCC1C(C(O)C(F)(F)F)CCCC12CCCCC2
CN1CCN(c2ccc3c4c(sc3c2)C(=O)c2ccccc2C4=NO)CC1
O=C(CNC(=O)Nc1cc(Cl)cc(Cl)c1)NN=C(S)Nc1cccc(Cl)c1
NC(=O)COC(=O)N(c1ccccc1)C(F)F
CN(C)CCCn1c(-c2ccccc2)cc2cc(S(N)(=O)=O)ccc21
COCCN(C(=O)c1ccc(C(O)(CCC(=O)OC)c2ccc(C)cc2)cc1)C1CCNC1
CCCCCC=CC(=O)c1cc(O)ccc1C(=O)C=Cc1ccc(O)cc1
O=C1C=COCC1O
O=C(CSC(=S)NN=Cc1ccc([N+](=O)[O-])o1)Nc1ccc(Br)cc1F
CN(C)C(=O)COC1=CC(=O)c2c(O)ccc(O)c2C1=O
CCOc1ccccc1-c1ccc(C2=NC(C)CO2)c(O)c1
NCC(Cc1ccccc1)=NO
COc1c(CO)c(OC(C)=O)c(OC(C)=O)c(OC(C)=O)c1OC(C)=O
O=C(CCc1ccccc1)OCC(=O)c1ccc(Br)cc1
CNCC(C)C(=O)O
Cc1cc(C)cc(NC(=S)NCC2CCCO2)c1
CC(C)(C)NCC(O)COc1ccccc1[N+](=O)[O-]
CCC(CC)NC(=O)Cn1nc2cc(C=CC(=O)NCCO)ccc2c1OCC(C)C
O=C(O)C(C1CCC2(CC1)OOC1(CCCCC13CCCCC3O)O2)n1nc(CCc2cccc3ccccc23)ccc1=O
COCC1CN(C(=O)c2ccc3nc(C)cn3c2)CC1c1ccc(Cl)cc1
CC(=O)NCC(=O)O
CCOC(=O)COc1ccc(OC)cc1
CCC(CNC(=O)Cc1cccs1)N(C)C
CCCOc1ccc(-c2cc(Nc3ccccc3C(=O)NCc3cccnc3)nc3[nH]ccc23)cc1
O=C(CCNC1c2ccccc2C2(CCN(C(=O)C3CC3)CC2)C1O)NCc1cccc(Cl)c1F
Cc1ccc(-c2c(-c3ccc(O)cc3)c(=O)oc3cc(O)ccc23)c(C)c1
CC(CO)NC(=S)Nc1cc(F)c(F)cc1F
COc1ccc(CCN2CCC(c3cccnc3)CC2)cc1
CN=C(NC1CCCCC1)N1CCCC1
NC(=O)Cc1ccccc1NC(=O)c1cccc(S(=O)(=O)N2CCOCC2)c1
CC(CCc1ccc(NC(=O)c2ccccc2)cc1)C(=O)Nc1nnc(Cc2ccccc2)s1
O=C(NO)c1cccc(-c2cccc(-c3nnc(-c4ccoc4)[nH]3)c2)c1
COC(=O)c1cnc(CCNC(=O)C(C)NC(=O)c2ccc(F)cc2)c(C#N)c1
CC(=O)OCCN(C(=O)CSCC(=O)Nc1cccc(C(F)(F)F)c1)c1[nH]cnc(=O)c1CCS(C)(=O)=O
CC1(C)Cc2ccccc2C(Nc2ccc(-c3cccnc3)cc2)=N1
CCOc1cc2c(cc1C=NNC(=O)Cc1ccc(F)cc1)OCO2
CCCN(CCC)C(=O)NC(C)C
CC(C)C1C=CC2(C)CCCC(C)(O)C2C1
N#Cc1ccccc1NC(=O)Nc1cccc([N+](=O)[O-])c1
N=C(Nc1ccccc1C(=O)O)c1ccccc1
CCCC(=O)CCNC(=O)c1cncc(N2CCOCC2)n1
Cc1nc(SCC(=O)c2ccc(CC#N)cc2)c(C#N)c(C)c1C
COC(=O)CCCCCCc1ccc2[nH]c(C3CCN(Cc4ccc(F)c(F)c4)CC3)cc2c1
CN=C(NC(=O)c1ccccc1)SC(C)C
COc1ccc(C(NC(=O)c2ccccc2)c2ccccc2)cc1
CCCCNC(=O)CN1C=NCC1c1ccccc1
COc1cccc(C=Cc2cccnc2)c1
CCCCC(=Cc1cc(OC)c(OC)c(OC)c1)CCC
NCCSc1nc(Nc2ccccc2)nc(OCC(=O)c2ccccc2)n1
COc1ccc(Cc2nnnn2CC(=O)NC(C)C)cc1
COc1ccc(-c2ccc3ncc(NC(=O)C(=O)NCC4OC(OC5CCC(C(=O)O)C(C(=O)O)C5)C(O)C4O)cc3c2)cc1
COc1ccc(C(N)=O)cc1N
Oc1ccc2cccc(N3CCNCC3)c2c1
CC(Oc1ccc(N2CCc3c(ncnc3N(C)C)C2)cc1)C(=O)O
CCOC(=O)CNC(=O)CN1C(=O)CSc2ccccc21
CC(CC=NO)=NNC(=N)N
O=C(NCC(=O)N1CCCC1)c1ccccc1[N+](=O)[O-]
Cc1cccc(CN(C(=O)c2cc(-c3cccs3)nc3ccc([N+](=O)[O-])cc23)C2CC2)c1
Nc1ccccc1Cl
OC(CCOc1ccc(Cl)cc1)c1ccccc1
O=C(Cc1ccc([N+](=O)[O-])cc1)Nc1ncccn1
COCC1CC(C(=O)N2CCN(C(c3ccccc3)c3ccccc3)CC2)CC1n1cnc2c(NC3CCOC3)ncnc21
COc1cccc(C(=O)N2CCN(c3ncccn3)CC2)c1
CCCCCCCCCCCC(=O)NC(CCC(=O)O)(CCC(=O)O)CCC(=O)O
O=P(O)(O)C(O)(c1ccccc1)c1ccccc1
CCOC(=O)NC(C)C
Cc1cccc(C)c1NCCc1nnn[nH]1
CNc1ccc(NC(=O)c2ccc(OC)cc2)cc1
CN1CCN(c2ccc(Cl)cc2C(=O)N2CCCC2)CC1
CN(C)CCCN1CCC(c2nc(N)c3ccccc3n2)CC1
NC(=O)c1ccc2c(ccn2Cc2cccc(Cn3cccn3)c2)c1
OC(O)C(O)COc1ccccc1
Cc1ccc(Oc2cc(F)cc(F)c2-c2nc3cc(OCc4ccccc4)ccc3[nH]2)c(C)c1
CC(C)c1ccccc1OCC(=O)Nc1cccc(NC(=O)CC(C)(C)C)c1
CCCNc1sc(SCc2c(C)noc2C)nc1CC
CN1C(=O)C(C(=O)O)CCC12SCCS2
CN1CCCC(C(=O)O)C1
O=C(CCCCCN1CCN(c2ccccc2F)CC1)c1ccc(F)cc1
COc1ccccc1C(=O)Nc1ccccn1
S=c1[nH]nc2n1CN=C(NCc1ccccc1)N2
COc1ccccc1CCSc1cc(Cl)cc(C(F)(F)F)c1
CCOc1ccc(C=NNC(=O)c2cccc(NC(C)=O)c2)cc1
O=C(CCCc1ccccc1)Nc1c(Br)c(Br)c(Br)c(Br)c1Br
Nc1nc(Oc2ccccc2)nc(-c2ccccc2)n1
O=C(c1ccccc1)c1nc2c(s1)CCCC2
Cc1nc2ccccc2c(=O)n1CCCCOc1ccc(C(C)(C)C)cc1
N#Cc1cccc(S(=O)(=O)Nc2ccc3[nH]c(Cl)nc3c2)c1
O=C(O)C(=O)CCCn1cncn1
O=C(NCc1ccccc1)C(F)(F)F
CC(C)S(=O)(=O)N1CCC(NC(=O)C(c2ccccc2)c2ccccc2)CC1
CC1OCCN(Cc2ncc[nH]2)C1c1ccccc1
CCC(=O)Nc1ccc(C(=O)NN=Cc2ccc([N+](=O)[O-])c(OCc3ccccc3)c2)cc1
CN(C(=O)Cc1ccccc1)C1CCC2(C(c3ccccc3)c3ccccc3)CCC1N2
O=C(c1cccc(Cl)c1)N1CCc2ccccc2C1
COC(=O)c1ccccc1NC(=O)CSCc1ccccc1
CS(=O)(=O)CCC(=O)NCc1ccc2c(c1)CCCO2
OC(C#Cc1cccc(-c2nc3sccn3c2-c2ccncc2)c1)(Cn1cncn1)c1ccc(F)cc1
CC(COC(=O)c1ccco1)Nc1ccccc1
CCSc1ccc2c(c1)C1C(CCN1Cc1cccc(C(F)(F)F)c1)C(c1cc(OC)c(OC)c(OC)c1)N2
C=C(C)C(O)C(=O)OC(C)C
O=C(NCCCCNC(=O)c1ccco1)Nc1ccncc1
O=C(Cn1nnc(-c2ccco2)n1)N1CCCC1
CNc1ccc(OCC(=O)c2ccc(Cl)cc2)cc1
COc1cccc(C(CCN2CCC(C(N)=O)CC2)c2ccccn2)c1
CS(=O)(=O)NCC(O)COc1cnc(N2CCC(c3ccccc3)(c3ccccc3)C2)c(Cl)c1
Fc1ccccc1-c1csc(N2CCCC2)n1
Cc1cc(O)cc(C)c1-c1ccc(C=C2SC(=Nc3ccccc3)N(CCC(C)C)C2=O)o1
NC(CS(=O)(=O)Nc1ccc(F)cc1)C(=O)O
CN(C)C(=O)C(Nc1ccccc1)N1CCOCC1
O=C(CCNS(=O)(=O)c1ccc(I)cc1)c1ccccc1
COc1c(NC(=O)C(C)C)cccc1[N+](=O)[O-]
CCCCCC12CCC3(C)C(C(=O)NCc4ccc(F)cc4)CCC3C1CCC1CC(O)CCC12C
COc1ncccc1CN1CC2(CCCCC2)CC1CO
Nc1nc(NC(CC(=O)Nc2ccccc2)C(=O)O)c2ncn(Cc3ccccc3)c2n1
O=C1C(=Cc2cc(O)c(O)c(O)c2)C(=O)c2c1cc(O)c(O)c2O
CCN(CCO)Cc1ccc(-c2csc(C(=O)Nc3ccc(Cl)cc3)n2)cc1
CC(C)C(NC(=O)CCC(=O)O)C(F)(F)F
C=CC1(C)CCC(=O)c2c(OC(C)=O)ccc(OC(C)=O)c21
O=C(CC1Nc2ccccc2NC1=O)NC1CCCCC1
CN(c1ccccc1)S(=O)(=O)c1ccc2c(c1)OCCO2
FC(F)(F)c1snc2ccc(-c3ccccc3)cc12
CCc1ccc(Nc2nc(CC(=O)N(C)CCc3ccccn3)cs2)cc1
CC(C)Cc1ccc2oc(=O)ccc2c1C(C)C
NCC(=O)NNC(=O)c1oc2ccccc2c1-c1ccccc1
O=S(=O)(CCNc1nc2ccccc2o1)c1ccncc1
CC(C)CCNC(C(=O)O)c1ccccc1
CCOc1c(OCC(=O)NCc2cccnc2)c(Cl)c(Cl)c2c1OCO2
COCCCN(C)Cc1cc(=O)[nH]c2cc(C(=O)NCc3ccc(OC)cc3)ccc12
CNC(=O)CSCc1cccnc1
O=C(NCc1ccccc1)Nc1ccccc1
Cc1ccccc1OCC(=O)OCC(=O)c1c(C)n(Cc2cccc(F)c2)c2ccccc12
C=CC(C)(N)c1ccc(Cl)cc1
COC(=O)CN(Cc1ccccc1)S(=O)(=O)c1ccccc1
Cc1ccccc1OCC(=O)Nc1ccc(S(N)(=O)=O)cc1
COc1ccc(-c2ccc(C3=Nc4c(N)ncnc4NC(c4ccccc4)C3)cc2)cc1C(=O)O
COc1cc(OC)c(C=NN2CCNCC2)c(OC)c1
CC(NC(=O)c1ccccc1C(=O)O)C(=O)NC1CCCCNC1=O
Cn1nc(-c2cccc(C(F)(F)F)c2)cc1NC(=O)CSc1nnc(-c2ccco2)n1CC1CCCO1
Cc1cccc(Nc2nc3ccccc3nc2N2CCC(O)(c3cc(C)ccc3C)C2)c1
Cc1ccc2cc(C(=O)NC(C)c3ccccc3)c(=O)[nH]c2c1
N=C(N)NCc1cc(Cc2ccc(C(=N)N)cc2)no1
CCCCCC(CN(O)C=O)C(=O)N1CCCC1
Cc1ccc2c3ccccc3nc(N3CCN(c4c(F)cccc4F)CC3)n12
NC(=S)Nc1nncs1
CC(=O)C(CCCCN1CCCCC1)C(C)C
Cc1cc(CN2CCN(C(C(=O)NCc3ccco3)c3ccc(F)cc3)CC2)no1
COc1cccc(C=Cc2cc([N+](=O)[O-])ccc2O)c1
O=c1cc(Cl)nc2sccn12
COc1ccc(CN2CCN(c3cc(C#N)ccn3)CC2)c(OC)c1OC
Cc1ccc(-n2nccc2NC(=O)c2cccc(-c3noc(C)n3)c2)cc1
NS(=O)(=O)c1cccc(CCCNC(=O)C2CCCC(c3ccc(Cl)cc3)CC2)c1
CC(C)(O)CC[N+](C)(C)C
Clc1cccc(C(Cn2ccnc2)c2ccccc2Cl)c1
O=C1NC(=O)C(C(F)(F)F)=C1C(c1ccccc1)c1ccccc1
CC(C)=CCCc1cccc(C#Cc2ccccc2F)c1
CS(=O)(=O)c1ccc(-c2nc3ccccc3s2)cc1
CCCCCCCCOc1cc(NC(=O)c2cc3c(cc2[N+](=O)[O-])OCO3)c(CCC)cc1OC
CCCC(NCCc1ccccc1)C(=O)OCC(=O)c1ccccc1
O=C(Nc1ccc(S(=O)(=O)N2CCCCC2)cc1)NC1CCN(c2ccncc2)CC1
COc1ccccc1C=CC(=O)CC(=O)NCc1cccnc1
COc1ccc(-n2c(SCc3ccccc3)nc3ccccc3c2=O)cc1
O=C(c1ccccc1O)N1CCOCC1
CCCCCc1cccc(-c2cc(O)c(C(=O)CCCCCC(=O)OCC)c(=O)o2)c1
COc1cc2c(cc1OC)C(CC(=O)Nc1cccc(C(F)(F)F)c1)OC(c1cccc(Cl)c1)C2
CC(C)NC(=O)C1(C)CCN1C(=O)C1CCCCC1
CC(=O)c1ccccc1N1CCN(C)CC1
CC(C)C(=O)OC1C(=O)c2cc(Br)ccc2-c2c(O)cccc21
O=c1c2cc([N+](=O)[O-])ccc2ncn1-c1ccccc1
O=C(CCCNC(=O)C(F)(F)F)Nc1ccccc1
OCC1CN1C(=S)NC1CCCCC1
Cc1ccccc1OCCN1CCCC1
O=C(CC1CC1)NC1CCCC1
Cc1nc2ccc(F)cc2c(C)c1Oc1ccc(CC(NC(=O)C(CC(C)C)NC(=O)C(Cc2ccccc2)NC(=O)OC(C)(C)C)C(=O)O)cc1
CCN(CC)C(=O)C(c1ccccn1)N1CCCC1=O
CCCc1nc(C(=O)N(C)c2cccc(F)c2)c(C(=O)OCC2CCN(Cc3ccc4[nH]nc(N)c4c3)CC2)[nH]1
CC(C)c1cc(Nc2cc(C(=O)O)nc3ccccc23)cc(C(C)C)c1O
O=c1[nH]ccc2c(Cl)cc3[nH]c4ncnc(N5CCN(c6ccc(F)cc6)CC5)c4c3c12
CC(NCC(C)(C)Cc1ccccc1)C(O)c1ccc(O)c(O)c1
NC(=O)C1CCCN1C(=O)CCCn1ccnc1[N+](=O)[O-]
N#CC(=Cc1cc(F)c(F)c(F)c1)C1=NN(c2ccc3c(c2)OCO3)C(c2ccc(O)cc2)C1
O=C(NCC1(c2cccnc2)CCCC1)c1ccccc1F
O=C(CC[N+](=O)[O-])Nc1ccccc1
NC(=O)CCNC(=O)C1CC1
CC(O)c1sc(C(=O)NCc2cccc(F)c2)c2c1C(=O)CCC2
COc1ccccc1N1CCN(C(=O)c2nc(C)c(C)nc2C)CC1
CCCCCCCCCC(=O)c1c(O)n(C)c2ncc(C)n2c1=O
Cc1ncc(C(=O)NCc2ccccn2)n1CCN(C)C
COCCC(=O)OCC(=O)O
O=C(O)c1c(Cl)c(Cl)c(O)c(Cl)c1[N+](=O)[O-]
COc1ccc(C=NNC(=O)CC(c2ccccc2)c2ccc(C)cc2)cc1OC
O=C(Nc1cccc(Cl)c1Cl)NC1CC(=O)N(c2ccccc2)C1
Cc1nc2ccccc2n1C(=O)NCc1ccccc1
Cc1ccc(CO)cc1
C=Nc1nc(-c2ccccc2)n(-c2ccccc2)n1
COc1nn(-c2nc3ccc(C(N)=O)cc3s2)c2nc3ccccc3cc12
O=C(NCCCCCCc1ccccc1)OC1CCCCC1
N=C(N)NC(=O)Cc1ccccc1
COc1cc(Cn2c(C)c(C(=O)Nc3ccccc3)sc2=O)cc(OC)c1
CSc1ccc(C(N)=NO)cc1
CCC(C=CC=O)Oc1ccccc1
CN(CC(C)(C)C)C(=O)NCCn1cncn1
NC(=NO)NN=CCCC(C(F)(F)F)(C(F)(F)F)C(F)(F)F
Cc1ccc(C(=O)NN(C)C)cc1[N+](=O)[O-]
CN1CCN(CCC2CCOC3(C2)CN(Cc2ccc(Cl)cc2)C3)CC1
CN1CCN(C(=O)CCn2c(-c3ccccn3)nc3ccccc32)CC1
CCOC(=O)C1=C(C)NC(=O)CC1c1ccc(OC)c(OC)c1
CCC(=O)Nc1ccc(CC(O)C2CCCCC2)cc1
NC(=O)CCn1c(-c2ccc(Cl)cc2)cnc1C(CO)CO
CCOC(=O)N(CC(=O)N1C(=O)OC(C)(C)C1(C)O)c1ccc(Cl)cc1
CC(=O)Nc1nnc(-c2ccc(C)cc2)s1
O=C1CN(C(=O)Cc2cccc(F)c2F)c2ccccc2N1
CN(C(=O)C1Cc2ccccc2CN1)c1ccc(Br)cc1
CCOC(=O)COC(=O)C(Cc1ccccc1)NC(=O)OC(C)(C)C
COc1ccc2oc(C(C)=O)cc2c1[N+](=O)[O-]
COc1ccc(CN2CCN(C(=O)c3ccco3)C3CS(=O)(=O)CC32)c(OC)c1OC
COc1ccc(S(=O)(=O)NC(=O)CCC(=O)NCc2ccc3c(c2)OCO3)cc1OC
Cc1cc(C)cc(OCCC2=NCCN2)c1
O=C(O)CCNC(=S)NCCCl
COc1cc(OC)cc(-c2ccc(-c3c(O)c(-c4ccccc4)nc4c3C(=O)NC4=O)cc2)c1
Cc1cccc(NC(=O)CN2C(=O)NC3(CCc4ccccc43)C2=O)c1C
O=c1cc(-c2ccc(O)c(O)c2)oc(-c2ccc(O)c(F)c2)c1Nc1ccnc2cc(Cl)ccc12
COCC(C)NC(=O)C(CC(C)C)NC(=O)OCc1ccccc1
COc1ccc(Cl)cc1C(=O)NCCc1ccc(OC(F)(F)F)cc1
COc1ccc(OC)c(C(=O)CSc2nnc(-c3ccc(O)cc3)n2-c2ccccc2)c1
O=C(Nc1cccc(C(=O)O)c1)Nc1cccc2[nH]nc(Cl)c12
CC(C)(C)C(=O)NCc1ccccc1
Cc1ccc(CC(=O)N2CCN(c3nc4ccccc4nc3-c3ccc(OC(F)(F)F)cc3)CC2)cc1
COc1ccccc1N(C(C)=O)c1nccs1
CON=C(C(=O)NC1CC2CCC1C2)c1csc(N)n1
CC(C)n1cc(C(=O)C=Cc2ccc(C(=O)NCCN3CCOCC3)cc2)c2cncnc21
C=C(C)c1cccc(C2CN(C(=O)c3ccc(OC)cc3)C2)c1
O=C(CCc1ccccc1)NCCCC(=O)NCc1cccs1
Cc1cccc(C(C)C)c1NC(=O)CCc1nc2ccccc2[nH]1
Nc1cc2nc(C=Cc3cn(CC(=O)O)c4ccccc34)[nH]c2cc1N
CC(C)CC(C(=O)O)N(C)C(c1ccc(F)cc1)c1nnn(Cc2ccccc2)n1
CC(C)C(=O)OC1(C(=O)c2ccc(Br)cc2)CC[NH+]([O-])CC1
CC1CCC(C)(C)C1
CCC(O)Cn1ccnc1C1CC1c1ccc(C(=O)N(CC)CC)cc1
CC(CCC(=O)NCC(O)CO)C(=O)O
O=S(=O)(CC=Cc1ccccc1)Cc1nc2ccc(Cl)cc2s1
Cc1csc(Nc2ccn3c(-c4cccc(OC5CCN(C6CCC6)CC5)c4)cnc3c2)n1
CCOC(=O)c1sc2cccnc2c1N
CC(C)(C)n1nnnc1Cc1cc2sccc2s1
Cc1ccc(C2CCCCN2C(=O)CNC(=O)c2ccccc2)cc1
COc1ccc(NC(=O)CCNC(=O)c2nsc3ccccc23)c(OC)c1
Cc1cc(C(=O)N2CCc3c([nH]c4ccccc34)C2c2ccccc2)ccc1NC(=O)C(C)C
COc1nc2ccc(-c3cccc(Cl)c3)cc2c2c1CCC2
Cc1c(C(=O)OCc2ccccc2C(F)(F)F)no[n+]1[O-]
CC(=O)Nc1ccc(C2CCc3c(ccc(O)c3O)C2)cc1
CN1CCCC1c1ccc(-c2cn3c(-c4ccc(F)c(F)c4)cnc3cn2)cc1
COCCCN(CC(=O)O)C(=O)c1cc(C)no1
CC(NC(=O)c1ccc(Cl)cc1)c1ccccc1
COC(=O)CNC(=O)c1ccccc1
COCCC(=O)NCCc1ccccc1
COc1cc2c(cc1Br)COC(CNCc1cccs1)C2
COC(=O)Cc1ccccc1OCC(O)CN1CCC(C)CC1
O=C(CN1CCN(c2ccccc2Cl)CC1)N1CCCC1
Clc1ccc(COC2CC3CCCC2N3)cc1
Cc1ccc(Cn2c(C)c(CCC(=O)NCCc3ccccc3)c(C(=O)O)c2C)cc1
CCCOC(=O)CNC(=O)c1c(C)c2cccc(C)c2n1C
CN(C)CCCN=C(CP(=O)(O)O)N=O
CC(CNCCCCN)CS(=O)(=O)CC1OC(n2cnc3c(N)ncnc32)C(O)C1O
O=C1NCc2cc(-c3ccc(N4CCN(C5CCCC5)CC4)nc3)ncc21
c1ccc(C[N+]2(C3CCCC3)CCCC(Oc3ccccc3)C2)cc1
O=C(C=Cc1ccccc1)c1ccc(O)cc1
Cc1csc(C=CC(=O)N2CCN(CCO)CC2)c1
CC(C)(C)C(=O)CC(Cn1ccnc1)C(=O)O
CCCCCCCNC(=O)C(S)C(N)Cc1ccccc1
CNC(=O)C(C)OC(=O)Cc1ccccc1
COc1ccc(Cc2nc3c(s2)C(=NN=Cc2ccc(F)cc2)CC3)cc1
CCCCC(=O)N(Cc1cccc(C)c1)c1cccc2c1S(=O)(=O)c1cccc(CCC)c1O2
Cc1ccc(Oc2c(Cl)cnn(Cc3ccc(F)cc3)c2=O)cc1
Cc1[nH]nc2c1C(=O)N(c1cccc(N(C)C)c1)C2=O
CN(C)C(=O)CCCNC(=O)COc1ccccc1F
CCN(CC)C(=O)CN1CCN(S(=O)(=O)c2ccccc2)CC1
CC(CCC1=NCCN1)NC(=O)c1ccc(F)cc1
CC(=O)Nc1ncccc1-c1nc2ccccc2n1Cc1ccco1
Cc1nccc(CN2CCCC(CO)(Cc3ccccc3)C2)n1
CS(=O)(=O)N1CCC(c2ccccc2)C12CCCN2
O=C(CNC(=S)NCc1ccccc1)NCc1ccccc1
Cc1ccc(NC(=O)Nc2ccc(S(=O)(=O)N3CCOCC3)cc2)cc1Cl
CCCC(C(=O)NCc1ccco1)N1CCOCC1
O=C(Nc1ccccc1OC(F)F)C1CCCN1S(=O)(=O)c1ccccc1
CCCCCCCCNC(=O)NC(CC(=O)O)C(=O)O
O=C(Nc1c(F)c(F)c(F)c(F)c1F)c1ccccn1
CN(C)c1nc2sc3c(c2c(=O)n1-c1cccc(Cl)c1)CCCC3
Cc1ccc(C(=O)NCC(NC(=O)c2ccc(NC(=O)c3ccccc3-c3ccc(Cl)c(Cl)c3)cc2)C(=O)O)cc1
CC(C)(C)NC1CCc2cc(O)c(Br)cc21
O=C(Nc1ccccc1)N(c1ccccc1)c1ccccn1
O=c1ccc(-c2ccc(Cl)cc2)nn1Cc1ccc(Cl)cc1
O=C(Nc1ccccc1)Nc1ccccc1
CCN(CC)c1c(F)cc(F)c([N+](=O)[O-])c1NC(=O)c1ccncc1
NC(=S)NC(CO)CCc1ccccc1
COC(=O)C(CC(C)C)NC(=O)c1ccc([N+](=O)[O-])cc1
Cc1ccccc1Nc1ncccn1
NC(=O)c1nc(Cn2ccnc2)c2ccccc2n1
CC(C)(O)C(N[N+](=O)c1ccccc1)C(=O)O
Cc1csc(CN2CC(NC(=O)Cc3cc4c(cc3Cl)OCO4)C2)n1
Cc1nn(C)c(C)c1NC(=O)C(CCCc1ccccc1)NCc1ccccc1OC(F)(F)F
CN1CCN(c2ccc(NC(=O)c3ccc(-c4ccccc4C(F)(F)F)o3)cc2)CC1
O=C(NC(c1ccccc1)c1ccccc1)c1ccccc1
CCCN1CC(NC(=S)Nc2ccc(OC)c(OC)c2)CC1=O
CCCCCNC(=O)N1CCN(CCCC(C#N)(c2ccccc2OC)C(C)C)CC1
CCc1cn(C2OC(COP(=O)(O)OP(=O)(O)OP(=O)(O)O)C(O)C2F)c(=O)[nH]c1=O
CCCCCCCCCC(=O)O
Cc1c(NC(=S)Nc2ccc(Oc3ccccc3)cc2)c(=O)n(-c2ccccc2)n1C
CC(NS(=O)(=O)c1ccccc1)(NS(=O)(=O)c1ccccc1)C(F)(F)F
S=C(Nc1cccnc1)c1cccnc1
CCN(CC)S(=O)(=O)c1cccc(C(=O)N2CC(CO)C(CN(C)C)C2)c1
O=C(Oc1ccccc1[N+](=O)[O-])C(=O)c1ccc2c(c1)OCO2
CC1(CCC(=O)O)COC1
CCC(Cn1ccnc1)OC(=O)C1CC1
O=S(=O)(c1ccc(Cl)cc1)N1CCN(c2ccccc2N2CCOCC2)CC1
CC(C)NCC(O)C(Cc1ccccc1)NC(=O)C(C)NC(=O)C(CC(F)(F)F)NC(=O)OC(C)(C)C
CC(=O)Nc1sc2c(c1S(=O)(=O)N1CCN(C)CC1)CCCC2
C=CCN1CC(C)N(CC(O)COc2ccc(C(=O)CCCCC(=O)O)cc2)C(C)C1
COc1cc2c(cc1OC)CN(C(=O)c1cc3c(cc1O)NC(=O)CC3)CC2
Cc1ccc(S(=O)(=O)NCC(=O)N2CCN(c3cccc(C(F)(F)F)c3)CC2)cc1
N#Cc1cccc(C#N)c1
COc1cccc(CC(=O)Nc2nnc(S(N)(=O)=O)s2)c1
COc1ccc(C=Nc2nc(-c3ccc(NC(C)=O)cc3)cs2)cc1OC
O=C(CCl)Nc1ccccc1
Cn1cc(-c2ccc(CNC(=O)c3ccc(-n4cnnc4)cc3)cc2)cn1
COC(=O)CCC(C)C(N)=O
CC1C(=O)OC2C1CC1C(C)C(=O)OC1(C)C(O)(C(=O)C=Cc1ccc(O)cc1)C2(C)O
CCCCCCCCc1cc(O)ccc1C(=O)O
CCOC(=O)CCn1c(OC)cnc1OC
O=C(Nc1nn[nH]n1)c1cccs1
CCCC(=O)Nc1cccc(N(C)c2ncnc3c2cnn3-c2cccc(F)c2)c1
CCC(OC(=O)c1ccco1)c1ccccc1
O=C(CSc1nnc(-c2ccccc2)o1)NCc1ccc(F)cc1
COCC12CCCC1CN(CC1CC1)C2
O=C(Nc1ccc(S(=O)(=O)N2CCOCC2)cc1)c1cc2ccccc2oc1=O
CCOC(=O)C(C)(NC(=O)C1CCC(C)CC1)C(=O)OC1C2(CCCCC23CCC(C)(O)CC3)CC2(CN(C)c3ccccc32)C2(C=CC(=O)CC2)C12CCCCC21CCC2(CCOC2)C(O)(CO)C1=O
CN(CCc1cccnc1)Cc1ccccc1
Cc1cc(C)n(-c2nc3ccccc3nc2C(=O)O)n1
O=C(O)C1CCCN(C(=O)c2ccc3cc4[n+](cc3c2O)CCc2cc3c(cc2-4)OCO3)C1
CC(C)C(=O)NCC1(C(F)(F)F)CCNC1=O
COC(=O)CNC(=O)Cc1ccc(OCC(F)(F)F)c(OC)c1
CCC1(O)C(=O)OCc2c1cc1n(c2=O)C2(CC(=O)NCc3cccc(F)c3)CC2C1
O=S(=O)(NCCn1cccn1)c1cccc(Cl)c1
CCC(CC)c1cc(C(=O)NC2CCN(S(C)(=O)=O)CC2)no1
CCC(C)NC(=O)COc1ccc(F)cc1
COC(=O)C(C)C
CCCC(=O)Nc1cccc(C(=O)N2CCN(CCc3ccc(OC)c(OC)c3)CC2)c1
COc1ccc2c(c1)c(C(=O)OC(C)C)c(SCC(=O)Nc1ccc(Cl)c(Cl)c1)n2C
CSCC(=O)NCCC(c1ccccc1)C1CCC2(C)C3CCC4C(C)C(O)CCC45CC35CCC12C
CC(C=CCC(C)CCCC(C)(C)O)=CC=CC(C)=CC(=O)O
O=C(O)CCNc1cccc2cccnc12
C=CC[N+]1(C)CCN(C(=O)c2ccccc2)CC1
COc1ccc(-c2cn(CC(=O)Nc3ccccc3N3CCC(C)CC3)nn2)cc1OC
O=C(COC(=O)c1ccncc1)Nc1ccccc1
O=C(Cc1ccccc1Cl)N1CCN(c2ccccc2[N+](=O)[O-])CC1
Cc1cccc(C(=O)CC(N)=O)c1
O=C(CNc1nc2ccc(F)cc2s1)N1CCN(c2ccccc2)CC1
O=C(COc1coc2ccccc2c1=O)NC1CCCC1
OC(CCc1ccccc1)(C(F)(F)F)C(F)(F)F
O=C(Nc1ccc(Cl)cc1)C1CCCO1
CN(C(=O)CCC(N)C(=O)O)c1ccc(Cl)cc1
CCCCC(=O)OCC1C2CCC(O2)C1C(=O)N(C)C
C#CCN(CCCCNC(=O)c1cccc(OC)c1OC)c1cccc(F)c1
COC(=O)CCCc1ccc(OC(C)=O)c(OC(C)=O)c1
CC(C)C1CN(CCC(=O)N(C)C)CC1NC(=O)c1coc(C2CC2)c1
O=C(C=Cc1ccccn1)c1ccccc1
COCCC(=O)N1CCNC(c2ccc(Cl)cc2)C1
O=C(C=Cc1ccc(O)cc1)N1CCN(C2CCCCC2)CC1
COC(=O)c1ccccc1NC(=O)CSc1nc(C)cc(C)c1C#N
CC(C)(CNC(=O)CCc1ccc(C#N)cc1)c1cccc(Cl)c1
COc1cccc(Oc2nc(Nc3ccccc3)nc(N3CC3)n2)c1
CC(C)(C)NC(=O)NCc1ccccc1
CC(C)CCC(C)OC(C)C(=O)O
O=C(CCC(O)c1ccccc1)Oc1ccccc1
CS(=O)(=O)c1ccc(-c2ccc(C(=O)C3CC(O)CC3c3ccccc3)[nH]2)cc1
CC(C)CC(NC(=O)C(NC(=O)c1cccc(C(=O)O)c1)C(C)C)C(=O)NC(Cc1ccccc1)C(=O)C(=O)O
O=C(NCc1ccccc1F)C1CCC(=O)N(Cc2ccc(C(F)(F)F)cc2)C1
O=Cc1cn(-c2ccccc2)c2ccc([N+](=O)[O-])cc12
NC(=O)C(=Cc1ccc(Cl)c2cccnc12)NS(=O)(=O)c1ccccc1
Cc1ccc(C(=O)NC2CC(C)(C)Oc3ccc(Cl)cc32)cn1
CC(=O)OCN1CC(N2CCN(C(=O)c3ccco3)CC2)CS1(=O)=O
COc1ccc(C=CC(=O)c2ccc(Nc3c4ccccc4nc4ccccc34)cc2)cc1
O=C(NCc1ccccc1Cl)C1CCCN1C(=O)c1ccccc1
O=C(O)C(=O)Nc1ccccc1
COc1ccccc1NC(=O)C(Cc1ccccc1)NC(=O)CCc1cc(O)c(O)c(O)c1
O=C(NN=Cc1ccccc1)c1ccncc1
O=C(NCc1ccc(Cl)cc1Cl)Nc1ccccc1CN1CCOCC1
O=C(NNC(=O)NC1CCCC2(CCCCC2)C1)NC(=O)N1CCN(C(=O)c2ccco2)CC1
CC(C)CNC(=O)C1CCCN(C(=O)c2ccc(Cn3cccn3)o2)C1
CC(C)(C)C(=O)NCc1cccs1
O=[N+]([O-])c1cccc(-c2cccc(CNCc3ccccc3)c2)c1
CC(C)(C)NC(=O)C(Cc1ccccc1Br)NC(=O)c1ccccn1
CC(C)CC(=O)C=CC(C)(C)C
CN1C(=O)C(=CC(O)CN2CCC(Oc3ccc(Cl)c(Cl)c3)CC2)SC1N1C(=O)c2ccccc2C1=O
O=C(NC(COc1ccccc1)CS(=O)(=O)Cl)C(c1ccccc1)c1ccccc1
C=CCOCCCNC(=O)c1cccc(S(=O)(=O)N2CCN(Cc3ccccc3C(=O)OCC)CC2)c1
CCCCCCCCCC(=O)NC(C)C
CN(C)CC1OC(c2ccccc2)C(O)C(O)C1O
COC(=O)CN(Cc1ccccc1)Cc1c(-c2ccccc2)nn2cccnc12
COC(=O)c1ccccc1NCCSc1nc2ccccc2s1
CC(=O)Nc1ccc(NC(=O)c2cccc(Oc3ccc(C#N)cc3)c2)cc1
O=C(O)CCCCC(=O)OCC(O)CO
CC(C)(C)C(=O)C(Br)c1ccc(Cl)cc1Cl
Cc1nnc(N2CC3CN(CC4CC4)CCOC3C2)o1
O=C(c1ccc(Br)o1)N1CCc2ccccc21
COc1ccc(NC(=O)CC2C(=O)NCCN2Cc2ccccc2)cc1
O=C(Cn1c(-c2ccccc2)nc2ccccc21)NC1CCCCCCC1
O=C(NCc1cccs1)c1ccc(Cl)cc1
Cc1cc(=O)c(OC(C)C(=O)N2CC(C)CC(C)C2)c(-c2cccc(Cl)c2)o1
CN(CC(=O)O)CC(=O)c1ccccc1[N+](=O)[O-]
CN1C(=O)C(CC#N)C2CNCCCC21
CC(C)(O)C(O)c1ccccc1
O=C(NCC(O)c1cccc(O)c1)Nc1cccc(Nc2nccc(-c3ccc(OC(F)(F)F)cc3)n2)c1
CCC(C)NC(=O)c1ccccc1
NC(=O)C(Cc1ccccc1)N1CCCC1
CC(NC(=O)Cc1cccc(Cl)c1)C(=O)NCCNc1ccccc1[N+](=O)[O-]
Nc1nnc(-c2cnc(C3CCCN3Cc3ccc(Cl)cc3)cn2)o1
C=C1C(=CC=C2CCCC3(C)C2CCC3C(C)CC(=O)C=C2NC(C)(C)C3C2CCN3C)CC(O)CC1O
COc1ccc(NC(=O)CN2CCN(c3ccc(F)cc3)CC2)cc1
CC(C)(CNC(=O)c1ccc(Cl)cc1Cl)N1CCCCC1
CN(C)C(=O)Cc1ccccc1
O=C(CN1CCN(Cc2ccccc2)CC1)Nc1nonc1-n1cccn1
CN(C)C(=S)Nc1ccccc1-c1ccccc1Cl
CC(=O)C=CC(=O)Nc1nnc(CCCC(=O)O)s1
C=CC(O)C(O)CNC(=O)C(C)(C)C
COc1cc(C)c(Cl)cc1NC(=O)CCNC(=O)c1ccccc1
COc1ccc(-n2ncc3c(N4CCC(O)CC4)ncnc32)cc1
CCOc1ccc(C(=O)N2CCCC2c2nc3cc(-c4ccc(OC)c(OC)c4)ccc3[nH]2)cc1
COc1ccc(CCNc2nc(-c3ccco3)nc3c2oc2c(Cl)cccc23)cc1
CNC(=O)C1CCCN(Cc2ccc(F)cc2C(F)(F)F)C1
CCOC(=O)c1c(C)[nH]c2ccc(O)c(C)c12
Cn1nc(-c2ccccc2F)c2c1C(=O)N(C1CCCCC1)C2(C)c1cc(C(F)(F)F)cc(C(F)(F)F)c1
Cc1c(C(=O)O)oc2ccc(OCc3cccc([N+](=O)[O-])c3)cc12
NC(=S)NN=CC(F)(F)F
O=C(O)CCCCC[n+]1ccc(-c2ccccc2)cc1
Cc1cccc(CN2CC(C(=O)NCCc3ccccc3S(=O)(=O)c3ccccc3)C2)c1
C#CC(=O)Nc1cccc(-n2nc(C(C)(C)C)cc2-c2ccc(-c3ccc(OC)cc3)cc2)n1
CCCOCC(O)(Cc1ccc(O)c(OC)c1)C[S+](C)[O-]
CN1CCC(NCCNCc2ccccc2OCc2ccccc2)CC1
COc1ccccc1-c1nnc(S)n1-c1ccccc1
CN(C)CCNC(=O)c1ccccc1-c1nc2ccc(C(F)(F)F)cc2nc1O
OC1c2ccccc2CN(Cc2ccc(Cl)cc2)c2ccccc21
CC(C)N(CC1CC(O)(C(F)(F)F)CCC1=O)C(=O)c1cccc(F)c1
CC(C)(C)OCCCNC(=O)CCN1C(=O)CSC1=S
O=C(CNC(=O)c1ccccc1)c1ccccc1
Cc1cc2c(cc1C)C(=Cc1ccccc1O)C(=O)N2
CCC(CN(Cc1nnnn1C1CCCC1)CC1CC1)c1ccccc1
O=C(CCn1ccc2ccccc21)Nc1nc(-c2ccc3c(c2)OCCO3)cs1
O=C(NCCCOc1ccccc1)C(O)c1ccccc1
CCc1cccc(NC(=O)Nc2cnc3ccccc3n2)c1
COc1cc2nccc(-c3cccnc3)c2cc1C(C)NC(C)CO
CC(C)(CNCCc1ccccc1)c1ccccc1
O=C(NCC(c1ccccc1)c1ccccc1)C(F)(F)F
C=CCCCCCCCCCCCCC(=O)OCC(O)COP(=O)(O)OCC(N)C(=O)O
COC(=O)c1ccc(CN2CCC(n3ccnc3)C2)cc1
CC(C)(C)CC(=O)NCC(=O)Nc1cccc(C(=O)NCCc2ccc(Cl)cc2Cl)c1
CC(C)(CC(=O)O)Cc1ccccc1
CC(=O)c1ccc(N2CCN(C(=O)c3ccccc3C)CC2)cc1
Cc1nc2ncnn2c(Nc2ccc(Cl)cc2)c1C
COc1ccc(NC(=O)N(Cc2cccnc2)Cc2cc3cccc(C)c3nc2O)cc1
COc1ccc(CN(C)CC(=O)Nc2ccc(OC)cc2)cc1
COc1cc(CNC(=O)c2ccncc2)cc(OC)c1
CC(C)N1CCCC1C(=O)NCc1ccco1
O=C(C1COC2CN(c3cccnc3)CC21)N1CCSC1
C=CCNC(C)=O
COc1ccc(C(Nc2nc(NC3CN(C)CC3O)nc3c(N)ncnc23)c2ccccc2)cc1
CN(C)C(=O)CN1CC(=O)C(c2ccc(F)cc2)C(O)C1
O=C(O)CCCCCCCN1CSC(=O)C1=O
CCN(CC)CCCC(C)C
CN(C)CCC(c1cc(Cl)c(Cl)cc1Cl)n1ccnc1
COc1ccccc1CC(N)C(=O)NC(Cc1ccccc1)C(=O)NC(C)C(=O)NC(Cc1ccccc1)C(N)=O
COC(=O)CC1CCN(C(=O)c2ccc(Cn3cc(C(=O)C4CC4)c4cccc(C(=O)OC)c43)cc2)CC1
COC(=O)CCC(=O)Nc1c(OC)c(OC)c(OC)c(OC)c1OC
CC(=O)c1ccccc1NC(=O)Oc1ccccc1
CCCCCCCCCCCCCCCC(=O)NCc1ccccc1O
O=C(CCCOc1ccccc1)Nc1ccccc1O
Cn1cc(-c2cccc(C3CCN(C(=O)CN4CCN(c5cnccn5)CC4)CC3)c2)cn1
COc1ccc(CN2CC(CO)C(c3nc(C4CCCC4)no3)C2)cc1
O=C(CCl)NCCc1ccccc1F
CC1=CC(O)C(OC(=O)C=Cc2ccccc2)C1C1Cc2ccc(O)c(O)c2C(=O)O1
CC(C)(C)CCNC(=O)CCC(=O)NN=Cc1ccccc1Br
CC(C)NC(=O)N1CCCCC2(C(=O)NCC3CC3)CN(C(=O)c3cccs3)CC12
Cc1cc(-c2ccc3c(c2)CCO3)n(C(=O)c2ccccc2)n1
O=C1C=CC(c2ccccc2)(c2ccccc2)N1CCn1cnc2ccsc2c1=O
COc1cc(C(=O)NC(CC(=O)O)C(=O)CN2C(C)CCCC2C)ccc1CCC(C)C
CS(=O)(=O)N(Cc1ccccc1)c1ccccc1
CC(=O)NC1=NCCS1
COC(=O)C(C)(C)NC(=O)c1ccccc1Cl
CC(C)(C)n1nnnc1C(c1cccs1)N1CCCC1
C=CCc1cc(O)ccc1C(C)=O
COc1ccc(N2CCN(c3nc(=O)c4cc(C)ccc4s3)CC2)cc1
CC(O)C(c1ccccc1-c1ccccc1)n1ccnc1
COC(=O)CCC(=O)Oc1ccc(C)cc1
CCOc1cccc(CN(C(=O)c2cccs2)c2ccccc2)c1
Cc1cc(C)c(C(=O)NC(C)Cc2ccncc2)c(C)c1
CCN(CC(=O)Nc1ccc(I)cc1F)CC(O)COc1ccc(Cl)cc1
Clc1ccc(Cl)c(CN2CCC3(CCOC3)C2)c1
COc1ccc(OC)c(C=CC(=O)N2CCN(c3ccc(Cl)cc3)CC2)c1
CC(=Cc1ccccc1-c1ccc(C(C)=NOC(C)C)cc1)C=C1N=C(N)C(=O)OC1Cc1ccc(O)cc1
O=C(NCc1ccccc1O)c1ccccc1
CC(=O)c1ccc(Cc2coc3cc(O)cc(O)c3c2=O)cc1
Nc1nc(=O)c(C(c2ccccc2C(F)(F)F)C(O)C=Cc2ccccc2)c(O)[nH]1
CC(C)(O)C(O)C(C)(C)O
CCCc1c(Oc2ccc(-c3csnn3)cc2)ccc2c(=O)cc(C(=O)O)oc12
Nc1nc(-c2ccccc2)c2c(CCNC(=O)c3ccc(O)cc3)csc2n1
O=C1NC2(CCOCC2)C(=O)N(CCc2ccc(Cl)cc2)C1c1ccc(F)cc1
CC(C)CC(N)C(=O)N1CCN(CCP(=O)(O)O)CC1
CCC(C)c1ccc(F)cc1
O=C(Nc1ccc(OC2CCN(Cc3nnn[nH]3)CC2)cc1)Nc1cccc(Cl)c1
O=C(CCNC(=O)c1ccc(F)cc1)Nc1ccc([N+](=O)[O-])cc1
CCOC(=O)C(Cc1ccccc1)NCc1ncccc1O
O=P(O)(O)C(c1ccccc1)c1ccc(Cl)cc1
COc1ccc(-c2nc3ccccc3c(Cc3ccncc3)c2C)cc1
Cc1cc(Cl)ccc1NC(=S)NCc1ccccc1Cl
Nn1c(=O)c2sccc2n(Cc2cccnc2)c1=O
COCC(=O)NC(=S)Nc1cccnc1
O=C1c2ccc(-c3ccc(Br)cc3)cc2C(=O)N1OCc1ccccn1
CN(C)C(CSc1ccc(Cl)cc1)Cn1cncn1
Cc1ccc(N=Cc2cccc3ccccc23)cc1
O=c1[nH]c2cc(NCc3ccc(F)cc3)ccc2c2c1CCCN2
Cc1ccc(OCCCC(=O)Nc2cccc(NC(=O)c3ccc(-c4ccccc4)cc3)c2)c(C)c1
COc1ccc(Br)c(OC)c1C(=O)Nc1nc(-c2ccc3c(c2)OCO3)cs1
O=C(O)C1(CC(F)(F)F)CCN(C(c2ccccc2)c2ccc(C(F)(F)F)cc2)CC1
CN(C)CCCN(Cc1ccccc1)C(=O)C1CCN(Cc2ccsc2)CC1
N=C(NCCC(=O)O)Nc1cccnc1
O=c1nc2nc3sc(Oc4cccc(OC(F)(F)F)c4)nn3c(=O)c2c[nH]1
N=C(N)NCCCC(=NO)c1ccc(S(N)(=O)=O)cc1
CC(C)C(=O)N1CCN(C(=O)OC(C)(C)C)CC1
CC(=O)N1CCN(CCOc2ccc(OC(F)F)cc2)CC1
O=C(COC(=O)C1CCCCC1)OCc1ccccc1
CN(C)CCS(=O)(=O)c1cccc(NC(=O)c2ccc(O)cc2)c1
O=C(O)c1c(-c2ccccc2)[nH]c(=O)[nH]c1=O
COc1cc(C(C)=O)c(OC)c(OC)c1OC
COc1cc(Cl)cc(CNC(C)C)c1OC
CN(C)S(=O)(=O)Oc1ccccc1
O=C(O)Cc1cc(O)cc(O)c1
N#CC(CC=Cc1ccccc1)OC(=O)c1ccccc1
O=C(C=CC=Cc1ccccc1)NCc1cccnc1
COC(=O)C(Cc1ccccc1)NC(=O)C1(NC(=O)Cc2ccc(OC)cc2)CCCC1
C=CCCC(=O)Nc1nnc(C(F)(F)F)s1
CCc1nccn1Cc1nnc2ccc(-c3cccnc3)nn12
CCCN(CC(=O)Nc1ccccc1Cl)C(=O)c1cccnc1
COC(=O)N(Cc1cn(Cc2ccc(F)cc2)nn1)C1CCC(C(C)(C)C)CC1
Cc1cc(NCc2ccc(O)cc2)nc(NCc2cccnc2)n1
COc1ccccc1CN(C(=O)CC(C)c1ccccc1)c1ccccc1
CC(C)CC(CC(=O)O)c1ccccc1
CC(C)Cc1cc(Cc2ccccc2)cc(C(C)C)c1O
O=C(O)c1ccnc(C(=O)N2CC(=O)N(Cc3ccccc3F)C(C3CCCCC3)C2)c1
CC(C)(C)C(=O)NCC(c1ccc(F)cc1)N1CCN(C(=O)c2ccco2)CC1
COc1ccc(S(=O)(=O)Nc2ccc(Oc3ccc(-c4nc(C)no4)cn3)cc2)cc1
OC(COCCc1ccccc1)C(F)(F)F
O=C1c2ccccc2CN1C1CCCN(C2CC2)C1
Cc1cc(OCCCNC(=O)C(C)(C)C)ccc1OCC(C)C
CC(=O)N1CCC(Oc2ccccc2NC(=O)C(C)C)CC1
CCOC(=O)CC(N)CO
O=C(NCc1ccc(F)cc1)Nc1ccc(F)cc1
CN(CC(=O)O)Cc1cccc(C(=O)NC2CCCCCC2)c1
CC(C)(C)c1ccccc1OCC(=O)OCc1ccccc1
O=C(Nc1ccccc1)C1CCCN1S(=O)(=O)c1cccs1
CC(C)(C)c1ccccc1O
CC(C)c1n[nH]c(=S)n1Cc1ccccc1
CN(C)C(=O)C1(Cc2cccc([N+](=O)[O-])c2)CCCCC1
COc1cc(OC)cc(-n2nnc(C(CCCCN)CC(=O)C=Cc3ccc(O)c(OC)c3)n2)c1
O=C(CNC(=O)c1ccc(Oc2ccccc2)cc1)NC1CCCC1
CS(=O)(=O)c1ccccc1NC1COCC1N1CCOCC1
Cc1cnc(-c2cnn(CC(F)(F)F)c2)c(C)c1C
COCCNC(=O)C1CCN(C2c3cc(C#N)ccc3Sc3cn(C4CCN(C)CC4)nc32)CC1
CC(=O)NC(=S)Nc1c(C)c(C)c(C)c(C)c1C
CC1(C)OC(=O)C(C(=O)c2ccccc2)=C(c2ccccc2)C1O
CC(C)CCC(=O)Nc1nc2sc3c(c2c(=O)n1-c1cccc(OC(F)(F)F)c1)CCCC3
CN(C)CCNc1cccc(OCc2ccc(F)cc2)c1
CCOC(=O)CSc1ncnc2c1nnn2Cc1cccc(OC)c1
N=C(N)NCCCC(=O)Nc1cccc(S(=O)(=O)N2CCCCC2)c1
O=C(NCCCO)c1cc(S(=O)(=O)N2CCN(c3ccccc3)CC2)ccc1Cl
O=C(OCC=Cc1ccc(Cl)cc1)c1ccccc1OCc1ccc(F)cc1
COc1cccc(C(=O)OCC(=O)NCc2ccccc2)c1
COC(=O)C(=O)NNC(=O)c1ccccc1
Cc1noc(C)c1C(=O)Nc1cncc(-c2cncc(C(=O)O)c2)c1
COCCCNC(=O)c1ccccc1Cl
O=C(Cc1ccccc1)NC(=S)Nc1ccncc1
O=Cc1c(-c2ccccc2)nc2ccc(Br)cn12
COc1cccc(C=NNC(=O)CCN2CCc3ccccc32)c1O
Nc1ccc(CC=Cc2cccc(-c3cccs3)c2)cc1
O=C(CC(F)(F)F)NCC(c1ccccc1)c1ccc(F)cc1
NC(=O)c1ccc(COC(=O)c2ccccc2NCC2CCCCC2)cc1
COCCN1CCN(CC2(O)CCNC2)CC1
O=C(CNC(=O)C1CCCC1)Nc1ccc(S(=O)(=O)N2CCCC2)cc1
COc1ccc(C[n+]2ccc3c(c2)[nH]c2cccc(Cl)c23)cc1
CC(C)Cn1c(=O)c(C(=O)NCCCCCCCNc2c3c(nc4ccccc24)CCCC3)cc2ccccc21
CN(C(=O)NCC(=O)Nc1cccc(C(F)(F)F)c1)c1cccc(Cl)c1
O=C(CCc1nnc(C2CC=CCC2)[nH]1)NCc1cccs1
NC(N)=NC(=O)c1ccccc1Cl
O=C(NCc1ccccc1F)c1ccccc1F
CC1(CP(=O)(O)O)CCCC1
CCN(CC)c1cccc(OCC(O)CNC(C)C)c1
N=C(N)NCCCC(NC(=O)c1ccc(C(=O)CCCCCCCCCCCN)cc1)C(=O)NCc1ccccc1
CNCCCN1CCOCC1
CC1CN(C(C)CO)C(=O)c2cc(NC(=O)CCCN(C)C)ccc2OC1CN(C)C(=O)Nc1ccc(C(F)(F)F)cc1
CCCC(=O)NC(NC(=O)OCc1ccccc1)(C(F)(F)F)C(F)(F)F
COc1ccccc1C1CC(=O)C(C#N)=C2NC(N3CCOCC3)=NC(=O)C21
O=C(CCSc1ccc(F)cc1)NCCSCc1ccco1
O=C(CN1CCCCC1)CN1CCOCC1
COC(=O)c1[nH]c2c(c1Oc1cc(OC)ccc1OC)C(=O)CCC2
CCCCCCCCC(O)CO
CC(C)(NC(=O)Cc1cccs1)C(=O)NCc1ccccc1
CCc1nnc(C2(C)CCCN2C(=O)c2cc(F)cc(Cl)c2)o1
O=C(COC(=O)Cc1ccc(F)cc1)NCC1CCCO1
CCCN=C(S)N(C)Cc1ccccc1
CC(C)NC(=O)NCC(C)(C)Sc1ccccc1
COc1ccccc1-c1cc(NC(=O)c2sc(-c3ccccc3Cl)c(C#N)c2N)cc(C(=O)O)c1
O=C(c1ccc(O)cc1)C1CCOC1
Cc1ccc(C(=O)C(c2nnnn2C2CC2)N2CCOCC2)cc1
CCNCC1CCN(C(=O)c2ccc3cc(C)n(C)c3c2)C1
COC(=O)C(Cc1ccc(OC(C)=O)c(OC(C)=O)c1)NC(=O)C1CCC1
COC(=O)c1ccc(N)cc1N
CN1C(=O)SC(=Cc2ccc(-c3ccc(C(F)(F)F)cc3)n2C)C1=O
CCCC=Cc1c(O)ccc(O)c1O
O=C(O)C(O)Cc1ccc(OCc2ccccc2)cc1
O=C(Nc1nccs1)c1cccc(C(=O)c2ccc(Cl)cc2)c1
CC(=O)NCCO
O=C(COc1cccc(Cl)c1)NNC(=O)c1cccc(Cl)c1
COC(=O)C1CCC(CCNC(=O)C2CCC2)CC1
S=C(Nc1ccc(Cl)cc1)N1CCCC1
O=C(NCCO)C1C(c2ccccc2)C(O)C2(O)CC12
C=CCCCCCCCCCCCc1ccc(OCC(=O)COc2ccc3c(C)cc(=O)oc3c2)cc1
COc1ccccc1COC(=O)Cc1ccccc1
CCCCCCCCCCCCCCCCOCC(COP(=O)([O-])OCC[N+](C)(C)C)OC
CCCC(CC(C)C)NC(=O)c1ccccc1
Cc1cc(CC2=Nc3cc(N4CC(C)C(C)Oc5ccccc54)ccc3NC(=O)C2)ccc1F
CC(CCC(=O)NCCN(C)C)C1CCC2C3CCC4CC(N5CCN(C(=O)c6ccco6)CC5)CCC4(C)C3CCC12C
O=C(Nc1ccc(Cl)cc1)C(O)(c1ccccc1)c1ccccc1
O=C(CC1CN(Cc2ccc(Cl)cc2)Cc2ccnn21)NCc1cccnc1
CNc1nc(C(=O)Nc2ccccc2F)cc(N2CCCC2)n1
Cc1cccc(-n2c(C)nnc2SCC(=O)NCCc2cc(F)cc(F)c2)c1
CC(C)CC(=O)NCC(=O)NN
Cc1ccc(-n2c(C)nc3sc4c(c3c2=O)CCCC4)cc1C
CCN(CC)CCCCCOc1ccccc1
CN(C)CCNC(=O)N(C)C
CC(C)NC(c1ccccc1)(c1cccnc1)c1c(Cl)cccc1Cl
Cc1ccc(C2(c3ccc(O)c(O)c3)SCCCS2)cc1
CN(C(=O)C(N)Cc1ccccc1)C1CCCCC1
COC(=O)CN(Cc1cccnc1)C(=O)c1ccco1
CC(=O)N1CCCC(C(=O)O)C1
Cc1nonc1OCC(C)NC(=O)c1ccccc1
CC(=NNC(=O)c1cccnc1)c1ccc(C=C(C#N)C#N)cc1
COc1cc(CN(CC(C)C)CC(O)COc2ccc(O)cc2)ccc1O
CC(=O)NC(NC(=O)c1cccnc1)(C(F)(F)F)C(F)(F)F
CNC(=O)c1cccc(NC(=O)c2cccc(Cl)c2Cl)c1
CC(C)CCn1nc(C(=O)NCCCN2CCOCC2)c2ccccc2c1=O
CCOC(=O)C1=CC(=O)C(c2ccccc2)C(C)O1
CCOC(=O)C1C(c2cc(OC)c(OC)c(OC)c2)N(C)C2(CCCCNC2=O)C12CCC(=O)c1ccccc12
Cc1ccccc1S(=O)(=O)N(CCC(=O)O)Cc1cccc(-c2ccc3nn[nH]c3c2)c1
O=C(O)CNC(=O)NC1CCCCCC1
O=C(O)CC(COC(=O)c1ccccc1)Oc1ccccc1
O=[N+]([O-])c1ccc2c(ccn2Cc2ccccc2)c1-c1nn[nH]n1
O=C(CSc1nc(C2CC2)cc(C(F)(F)F)n1)NCCCN1CCCC1=O
CC(C)COCC(O)c1cc2nc(-c3ccncc3)ccn2n1
COC(=O)c1cccc(NC(=O)C(C(=O)c2ccccc2)N(C)C)c1
CCN(CC)c1ccccc1NC(=O)Cn1cnnc1
Cc1c(CC(N)=O)c2cc(F)ccc2n1Cc1ccc(F)cc1
CN1C(=O)CCC1(NC(=O)Cc1ccccc1Cl)C(Cl)(Cl)Cl
Cc1nc(Nc2snc(Cl)c2CN2CC(O)C(O)C2CO)c(=O)n(-c2ccccc2)c1N
CC(C)N(C(=O)O)N(C)C
CC(C)NC(=O)NC(C)c1ccccc1
O=C(CN1CCN(Cc2ccccc2)CC1)c1ccccc1
O=C(NCc1ccc(Cl)cc1)Nc1ccc(OCc2ccc(F)cc2)nc1
CCC(=O)N1CCCN(CCCNC(=O)c2ccc(F)cc2)CC1
CC(N)C(=O)Nc1ccc(C(C)(C)C)cc1
O=C1COc2ccc(CN3CCN(C(=O)c4ccccc4)CC3)cc2N1
CCS(=O)(=O)NCCNC(=O)c1ccccc1OCc1ccccc1
COc1ccccc1-c1cccc(N2CC(C)(C)COC2=O)c1
O=C(Nc1ccc2ccccc2n1)c1ccccc1Cl
CCCC(=O)Nc1nnc(SCC2CCCO2)s1
Nc1nc2c(C(=O)NCCCO)cccc2c2ccoc12
CC(=O)NC1(Cc2ccccc2)CCN(C(c2noc3ccccc23)c2nnnn2Cc2ccccc2)CC1
CN(C)c1ccc(-c2cc(=O)n(CCCN3CCC4(CC3)COC4)c3ccc(Cl)cc23)cc1
CCCCNc1nc(C(F)(F)F)c2c(C)n(-c3ccc(C)cc3)nc2n1
COC(=O)c1cc(C(=O)NC(Cc2cccc(OC)c2)C(=O)O)cc2ncn(C)c12
CC(C)CCN1CCC(CC(=O)Nc2cc(Cl)ccc2Oc2ccccc2Cl)CC1
O=C(Cc1ccc(Cl)cc1)N1CCC(n2c(=O)[nH]c3ncccc32)CC1
O=C(O)CCC(=O)Nc1ccc(OCc2ccc([N+](=O)[O-])cc2)c(Br)c1
Cc1nccc(NC2CC(=O)N(C)C2)n1
O=C(Cc1ccccc1)NC1CC1
O=P(O)(O)CCCCN=C(S)Nc1ccccc1
CCOC(=O)C=CC(=O)C=Cc1ccccc1Cl
CC(C)(C)c1nnc(-c2ccccc2)[nH]1
CN(CC1CCC1)C1CN(C(=O)c2ccc(F)c(F)c2)CC(C)(C)C1
Cc1ccc(Sc2cccc3nc(C(C)(C)C)nc(O)c23)cc1
O=C(CSCc1ccccc1)Nc1ccccc1
CN1CSC(=O)C1
OC(CCc1cccs1)c1ccccc1F
CC(CN(C)C(=S)NC(=O)c1ccc(Cl)cc1Cl)CP(=O)(O)O
N=C(N)NC(=O)CC(F)(F)F
CC(C)CC(CCN(C)C)c1nc2ccccc2[nH]1
O=C(O)CCC(NC(=O)c1ccc(N2CCOCC2)cc1)C(=O)O
CC(C)CC(=O)N1CCC2(CC1)NCCc1nc[nH]c12
N=C1NC(=O)C2(CCCCC2)N1C(c1ccccc1)c1ccccc1
O=C(CCc1cccnc1)N1CCOCC1
CC(C)(C)C(=O)NCC(=O)OC(c1ccccc1)c1ccccc1
CC(C)CCCNC(=O)CC1C(=O)n2cnnc2N1C
CNC(=O)C=Cc1ccccc1[N+](=O)[O-]
CCS(=O)(=O)c1cccc(C(=O)N2CC(C)C(C)(O)C2)c1
O=C(NCC(F)(F)F)Nc1ccc(Cl)cc1
COc1ccc2sc(-c3ccncc3)c(NS(=O)(=O)c3ccc4c(c3)OCCO4)c2c1
O=C(c1cc(CSCc2cccc(F)c2)n[nH]1)N1CCOCC1
O=C(CCNS(=O)(=O)c1ccccc1N1CCCC1)NO
COc1ccccc1OCC(=O)NN=Cc1cccnc1
COC(=O)c1cc2c(cc1OC)C(=O)c1c(OC)cc(OC)c(OCc3ccccc3)c1C2=O
O=C(Cc1cccc(Nc2ccccc2)c1)N1CCOCC1
COCCCNC(=O)c1ccc(OCC(O)CNC(C)C)c(OC)c1
O=C(O)C=Cc1cc(O)c(O)c([N+](=O)[O-])c1O
Cc1cc(NC2CCCCC2N2CCN(c3cccc(Cl)c3)CC2)n2ncnc2n1
CC(C)(C)OC1OC(OCc2c(O)cc3cccccc2-3)C(O)C(O)C1O
C=CCNC(=O)C1=C(C)C(C)C(C)(C)O1
O=C(COCCn1ccnc1)Nc1cnccn1
O=C(O)COC(=O)CCc1ccccc1Cl
CN(C)C=NC(=O)c1ccc(C2CCNC2)cc1
CN(C)S(=O)(=O)N1CCC(CNC(=O)c2ccco2)CC1
CCN(CC)C(=S)Nc1cccc2cccnc12
O=C(COc1ccccc1)N1CCC2(CC1)CN(Cc1cccnc1)C(=O)O2
CCN(CC)CCCNc1nc(-c2ccc3ccccc3c2)cs1
CCCCNC(=O)CN1CCN(c2ccccc2)CC1
NC(Cc1ccc(O)cc1)c1nn[nH]n1
CC(C)N1CCCC1CNS(=O)(=O)c1ccc(Br)s1
CC(=O)CCNC(=O)NC(C)c1ccccc1
COc1cccc(CNC(=O)Nc2ccccn2)c1
COc1ccc(NC(=O)C2CCCN2S(=O)(=O)c2ccc(C)c(Cl)c2)cc1
Oc1ccc(NCc2ccccc2OCCN2CCCCC2)cc1Cc1ccccc1
CCCC(=NNC(=O)C(F)(F)F)c1c(C)[nH]n(C(C)=O)c1=O
CC(C)=CCc1c(O)ccc(C(=O)C=Cc2ccc(O)cc2)c1O
CC(=O)Nc1ccc(S(N)(=O)=O)cc1
Cc1c(C(C)(C)C)cc(CCc2cccc(-c3ccc(C(=O)O)c(O)c3)c2)cc1C(C)(C)C
O=C1CC(=O)c2ncccc21
CN(C)c1ccc(C(=O)O)cc1
COCCNC(=O)Oc1cc(S(=O)(=O)N2CCCC2)cc(OC)c1OC
COC(=O)CCC(C)CC(O)C=Cc1cc(C)c(C)c(C)c1C
COC(=O)C(NC(=O)C(CC(=O)O)NC(=O)C(NC(=O)C(N)CC(=O)O)C(C)C)C(C)C
CCN(CC)CCCC(C)NCc1cccc2c1OCO2
CCN(CC1CC(F)CN1)C(=O)c1ccccc1OCc1ccccc1
CCOC(=O)C(=CNC1CC(C)(C)CC2(CCCCC2)C1)NC(C)C(=O)O
COc1cccc(OCC(=O)N2CCC(n3ccnn3)CC2)c1
NC(=S)Nc1ncc(C(F)(F)F)s1
O=[N+]([O-])CC(=S)c1ccccc1
CC(=O)Oc1ccccc1C=C1C(=O)c2ccccc2C1=O
CCOC(=O)C1=C(C)NC(C)=C(C(=O)OC)C1c1ccccc1F
O=C(c1ccccc1)c1oc2ccc(OCc3ccccc3)cc2c1C(=O)O
CCn1nnnc1N
COc1ccc(C(=O)NNc2nc3ccccc3[nH]2)c(OC)c1
COC(=O)CC1(C)CCC(C)CC1
CC(O)C(=O)NCc1ccc(-c2cccs2)cc1
COC(=O)CN(C)C
O=C1NC(=O)C(Cn2c(-c3ccccc3CN3Cc4ccccc4C3=O)cc3cccnc32)(c2ccc(F)cc2)N1
Cc1ccc(-c2nnc(S)n2-c2ccc(C)c(C)c2)cc1
Cc1ccccc1C=NC(N)=S
CS(=O)(=O)NC(=O)CCCOc1ccc(Br)cc1
O=C(Nc1cccc(Br)c1F)c1cccs1
COc1ccc(OC(=O)C=Cc2ccccc2)cc1
Cn1c(=O)c2c(c(C(=O)C(=O)NC3CCN(CCO)C3)cn2C)n(C)c1=O
COc1ccc(CCNC(=O)Cc2nnc3ccccn23)cc1OC
O=C(Nc1cccnc1)c1ccccc1
Cc1nnc(SCc2ccc(F)cc2)o1
COc1cc(-n2c(Sc3ccccc3)nc3c(N)ncnc32)ccc1Cl
CC(=O)Oc1ccc(-c2n[nH]c(=Nc3ccccc3)nc2C)cc1
CC1(C)CC(=O)c2cc(OC(=O)N3CCOCC3)ccc2O1
CCOc1cc(C(=O)OC2CCCC2)ccc1OCc1cccc(F)c1
CN(C)c1ccc(NC(=O)c2ccncc2)cc1
O=C(NCc1ccc(F)cc1)c1ccc(N2C(=O)CSC23c2ccccc2Cc2ccccc23)cc1
CNCC1Oc2c(NC(=O)CCCCCC(=O)Nc3ccc(O)cc3)cccc2C(=O)N(C(C)CO)CC1C
CC(C)CC(NC(=O)CCc1ccccc1)C(=O)NC(CO)C(=O)O
CC(=O)N1CCC(C(=O)N2CCN(c3ccccc3C)CC2)C(C(=O)O)C1
CCOC(=O)c1c(-c2ccccc2)oc2ccccc2c1=O
COC(=O)C=CC1(c2ccccc2)CCC(=O)O1
CSCC(=O)Nc1ccn(C(F)F)n1
CC(=O)Nc1nn[nH]n1
COc1ccc2c(c1OC)CN(CCC(CO)NC(=O)C=Cc1ccc(-c3ccccc3)o1)CC2
COCCc1nc2ccccc2c(-c2ccc(Cl)c(Cl)c2)c1CCC(=O)NCCc1ccccc1
CC1CCC2C(=Nc3ccc(Cl)cc3NC2c2ccccc2)C1
CC(C)(C)OC(=O)NCC(O)c1ccccc1F
COC(=O)NC(C)c1ccccc1
Cc1nc(N2CCN(S(=O)(=O)c3ccc(N)cc3)CC2)nc2c1CNCC2
NC(=S)NNCc1ccc(F)cc1
Cc1cccc(N(CC(=O)N2CCCCC2)S(=O)(=O)c2ccccc2)c1
CCC1(O)CN(c2ccc(-c3ccc(C(=O)NC(CCC(=O)O)C(=O)O)s3)cc2)C12COC2
COc1cccc(CSc2ccc(C(=O)c3ccccc3)cc2)c1OC
CN(C)C(=O)NC(=S)Nc1ccccc1
CC(=O)Nc1c(Cl)c[n+](C)c2ccccc12
COc1cccc(CNCC(O)C(Cc2ccc(F)cc2)NC(=O)c2c(C)[nH]c(C(=O)C=Cc3cc(OC)c(OC)c(OC)c3)c2C)c1
COC(=O)NCCOc1c(C)cc(C)cc1C
CN1OCC2C3=[N+](C)C(C)(C)CN3c3ccccc3C21
CN(C)CCCc1cc(=O)c(O)co1
O=C(Nc1ccccc1-n1nccc1OC(F)(F)F)c1ccc(OC(F)(F)F)c(OCCN2CCCC2)c1
CCCCNC(=O)C(NS(C)(=O)=O)C(C)C
CC(C)CC(=O)N1CCCCC1c1cc(Cl)ccc1O
O=C(CN1CCCCC1)NCc1ccccc1
Cc1nc(Nc2nn[nH]n2)nc(N(C)CCc2c[nH]c3ccccc23)n1
CCN1CCN(CC(=O)NCc2ccnc3ccc(OC)cc23)CC1
CC(Cl)C(=O)N1CCCCC1
S=C(NCCC1=CCCCC1)Nc1ccc(Cl)cc1
COc1ccc(NC(=O)CSc2ccc(C)cc2)c(OC)c1
Fc1cccc2c1CCCC2N1CCC(Nc2ncnc3sc(-c4ccccc4)cc23)CC1
O=C(O)C1Cc2c([nH]c3ccccc23)C2(CO)C(O)C(O)CN12
O=C(NCc1ccc(-n2ccc3ccccc3c2=O)cc1)Nc1cccc(Cl)c1-c1nc2cc(C(F)(F)F)ccc2[nH]1
CCNC(=O)CCNC(=O)c1cccc(-c2nn[nH]n2)c1
COC(=CC(=Cc1c(O)c(O)c(O)c(O)c1OC)c1ccccc1)c1ccccc1
Cc1cc(C(C)(O)CCOc2ccc(Cl)c(Cl)c2)no1
COC(=O)CCC(=O)NCc1ccccc1OC
COc1ccccc1C(=O)NCC(=O)Nc1ccccc1C
CC(NCCNC(=O)C1CCCN1)c1csc(-c2ccccc2C(F)(F)F)n1
CCOC(=O)CCNS(=O)(=O)c1ccc(OC)cc1
CN(C)CC(=O)O
Cc1nnc(SCC(=O)NC(C)C)s1
COc1cccc(C(CC(=O)O)NC(=O)c2cccc3c2C(=O)c2ccc(-c4cccnc4)cc2S3(=O)=O)c1
O=C(Cc1ccccc1F)OCC(=O)C(F)(F)F
Cc1cc(C)c(-c2nnc(S)o2)c(C)c1
CC(C)CNC(=O)NCc1ccco1
COCCS(=O)(=O)c1ccccc1C(F)(F)F
COc1cc(C(=O)NN)ccc1OCc1ccccc1Cl
COc1cc(C=O)ccc1Oc1cc(O)ccn1
COC(=O)c1[nH]c2ccc(F)cc2c1SC1CCN(Cc2ccccc2)C1
CC(C)(C)OC(=Nc1cccnc1)Nc1ccccc1
O=c1[nH]c(=O)n(C2CC(O)C(CO)O2)cc1-c1ccccc1
CCCCCCOc1c(OC)cc(CC(CC)=NO)cc1OC
CN(C)CN(C(=O)Cc1ccccc1C(F)(F)F)C1CCS(=O)(=O)C1
COc1cccc(C(=O)Nc2ccc3[nH]c(-c4ccccc4)cc3c2)c1OC
CCN(Cc1cnn(C)c1)C(=O)C1COc2ccccc2C1
CN(C)CC(Cc1ccccc1)N=C=S
CN(C)CCN1CCCC(=O)C1
COCCNC(=O)Nc1ccc(-c2nnc3n2N=C(c2ccc(C)cc2C)CS3)cc1
CC(C)Cn1c(SCC(=O)Nc2ccccc2F)nc2ccccc21
CCCCCCC(=O)NCC(O)c1ccc(O)c(O)c1
OCCc1nc(-c2ccco2)[nH]c1-c1ccccc1
Cn1cc(-c2cc(Cl)c3nc(-c4ccc(Oc5ccccc5)cc4)cn3c2)cn1
CCOC(=O)c1ccc(NC(=O)c2ccc3[nH]cnc3c2)cc1
COC=C(C(=O)OC)c1ccccc1COc1c2c(c(OC)c3oc(=O)sc13)OC(C)(C)C=C2
N#Cc1cccc(OCCN2CCN(c3ccccn3)CC2)c1
CN(Cc1cccc(Cl)c1)c1nc2cc(OC3CCNCC3)ccc2n2cncc12
O=C(CCCC(=O)Nc1cc(Cl)ccc1O)Nc1ccc2c(c1)OCCCO2
C#CCN(CC=C)C(=O)c1cc(CN2CCOCC2)c(O)c(CN2CCOCC2)c1
O=C(NCCC(=O)N(c1ccccc1)c1ccccc1)c1cccs1
CCCCn1c(C#Cc2ccc(C(=O)c3ccc(C(=O)O)cc3)cc2)cnc1I
COc1ncccc1-c1cc2c(-c3ccc(SC)cc3)cc(C3=NCCCN3)nc2[nH]1
CC(=O)CCN1CCC(O)(c2ccc3c(c2)OCO3)CC1
O=C(NCCCCN1CCN(c2ccccc2)CC1)c1ccccc1
O=C(NC(CO)C(=O)O)c1ccccc1
Cc1ccc(C(=O)Nc2cccc(C(F)(F)F)c2)cc1S(=O)(=O)Nc1ccccc1
CC(=O)NCc1c(F)cccc1Sc1ccccn1
CCOc1ccc(OCc2cc3ccccc3s2)cc1OCC
O=S(=O)(Cc1ccccc1F)NCCc1nc2cc(-c3ccccc3)ccc2[nH]1
COC(=O)CNC(=O)c1ccccc1
Cc1ccccc1NC(=O)Nc1ccccc1
CC(C)CC(NC(=O)C(CC1CCCCC1)NC(=O)C(NC(=O)C(N)Cc1ccccc1)C(C)C)C(=O)O
O=C(c1c(F)cccc1F)N1CCCC(n2ccnc2)C1
O=C(O)C(=Cc1cccc(Cl)c1)c1ccccc1
CCCCC(NC(=O)C(CO)NC(=O)OCc1ccccc1)C(=O)O
O=C(CCNC(=O)CSc1nnc(Nc2ccccc2)s1)NO
Cc1cc(CN2CCCCO2)cc(C)c1OCCN1CCCCC1
O=C(C=Cc1ccc(O)cc1)C(O)(C(F)(F)F)C(F)(F)F
CSC(=S)Nc1cccnc1
COc1ccc(-c2nn(-c3ccccc3)cc2C(=O)OCC(C)C)cc1OC
CN=C(S)NCc1ccc(-c2ccccc2)nc1
CC(Cc1cc(F)cc(F)c1)NC(=O)NCc1nc2ccccc2[nH]1
O=C(NCC(F)(F)F)c1cc2c(s1)CCCCC2
O=C(Cc1ccccc1Cl)NC(=O)c1ccncc1
CCC(c1ccccc1)N(C)c1nc(-c2ccccc2)nc2ccccc12
O=C(NC(C(=O)NC1CN(C(c2ccccc2)c2ccccc2)C1)c1ccccc1)c1c(F)cccc1F
COc1ccc2c(c1)CCCCN2C(=O)NCc1ccc(Cl)cc1
CN(C)C(=O)CCSc1c(F)cncc1F
CC(C)C(=NO)c1cccnc1
NC(=O)CCC(N)C(=O)NCc1ccccc1
O=C(CSc1nnnn1-c1ccccc1)NC1CC1
NC(Cc1ccc(Cl)cc1)CN1CCOCC1
CCCCCOc1ccc(OCCCCCCOc2ccc(C(=O)OCC)cc2)cc1
O=C1CNCCN1C(=O)CN1CCCC1
Cn1c(CN2CCCC(C)(C)C2)ccc1C(=O)N(CC(O)c1cc(F)ccc1F)C1CC1
O=C(CN1CCC(c2ccccc2)CC1)N1CCOc2ccccc2C1
CC(C)(C(=O)O)C(c1ccccc1)c1ccccc1
O=C1CCCCN1Cc1ccccc1
Cc1c(C(=O)Nc2ccc(-n3cccn3)cc2)nnn1C1CCS(=O)(=O)C1
CC(C)N(C)CCN(c1ccc(Oc2ccccc2)cc1)S(=O)(=O)c1cccc([N+](=O)[O-])c1
CC(=O)C(=Cc1c(O)c(CC=C(C)C)c(O)c(C(C)=O)c1O)C(=O)OCc1ccccc1
COC(N)=CC=C(C)c1c(C)c(C)c2c(c1C)OCO2
c1ccc(CN2CCN(c3ccc4ncccc4n3)CC2)cc1
O=S(=O)(c1ccc(Cl)cc1)N1CCC(Cc2ccc(Cl)cc2)CC1
CNC(=S)Cc1ccccc1
Nc1cccc(Cn2nc3ccccc3n2)c1
CNc1nc2ccccc2n1CC(=O)c1cc2c(cc1OC)OCO2
N=C(N)NO
Cc1cn(C2OC(CO)C(O)C2O)c2nc(N)nc(O)c12
CCOc1ccc(C(=O)C(=O)O)cc1
CC(C)CCC(O)C(CO)NC(=O)CS
COCCNC(=S)Nc1ccccc1
O=C(NCC(F)(F)F)c1ccc(Cl)cc1
CC(Cc1ccccc1)c1ccccc1C(=O)O
COc1ccc(CNc2ccc([N+](=O)[O-])cc2)cc1OC
CCCC(=O)OCC(O)C(O)C(O)C(O)CO
CC(C)CNC(=S)N(C)C
CC(C)C(NC(=O)c1ccc(C2=NOC3(C2)CC(c2ccccc2)NC3=O)cc1)C(N)=O
ON=C(CSc1ccc(Cl)cc1)c1cccs1
COCCNc1cc2c(ncn2Cc2ccc([N+](=O)[O-])cc2Cl)c(C)n1
NC(CC(F)(F)F)P(=O)(O)O
CN(CC(=O)Nc1cccc(Cl)c1)C(=O)C1CCCN1C
COC(=O)c1ccccc1OC(C)C(N)=O
O=C(CSCC(F)(F)F)Nc1ccc(Cl)cc1
CCC(C)CN1C(=O)NC2CS(=O)(=O)CC21
COCCN1CC(=O)C(O)(c2ccccc2)N(C)C1=O
CCOc1cccc2[nH]c(C(=O)O)c(C(C)(C)C)c12
COc1ccc(C(C(=O)NC(C)C)n2cccc2)cc1
CC1CN(c2cccc(Oc3cccc(Cn4ccc(=O)c(O)c4Cl)c3)c2)CCN1
O=C(NCCCCCCCn1c2ccccc2c2ccccc21)c1ccc(F)cc1
O=C(Cn1ccc2ccccc2c1=O)NCCc1ccc(O)cc1
CC(C)Oc1ccc(C(=O)Nc2ccc(S(=O)(=O)N3CCOCC3)cc2)cc1
CC(C)(C)CC(C)(C)N1CCC(COC(=O)Nc2ccc(OCC(=O)NCCN3CCOCC3)cc2)C1
COC(=O)C=C(c1ccccc1)c1cc(OC)c(OC)c(OC)c1
O=C(CCCCCC(=O)c1ccc(Cl)cc1)c1ccc(F)cc1
Nc1ncnc2c1ncn2C1OC(COP(=O)(O)O)C(O)C1O
CC(C)(C)c1ccccc1C(=O)Oc1ccc(Cl)cc1C(=O)NCc1cccc(Cl)c1
O=C(CC(F)(F)F)NC1CCC1
O=C(Cc1cccc(Cl)c1)c1ccc(-n2cnc3ccccc3c2=O)cc1
COc1ccccc1C(=O)N1CCOCC(CO)C1
COc1cccc(OC)c1C(=O)Nc1cccc(C(F)(F)F)c1
CN(C)c1ccccc1C(N)=O
O=C(Cc1ccccc1)NC1CCCc2c(OCc3ccccc3)cccc21
NC1=CC(=O)C(c2ccc(Cl)cc2)=C(C(F)(F)F)C1=O
CCOC(=O)C(C(=O)OCC)N1c2ccccc2COP1(=O)NCc1ccccc1
Cc1cc(C)cc(-n2c(=O)c3c4c(sc3n(CC(=O)N3CCC(C)CC3)c2=O)CCCC4)c1
C=C(C)C1CCC2(C(=O)O)CCC3(C)C(CCC4C3(C)CCC35CC43C(C)C(C)C(C)C5C)C12
O=C(C(O)c1ccccc1Cl)C(F)(F)F
CC(C)CC(NC(=O)C(Cc1ccccc1)NC(=O)CCC(=O)O)C(=O)NC(Cc1ccccc1)C(=O)O
Cn1c(N2CCC(c3ccc(C4=NCCN4)cc3)CC2)nc2cc(F)ccc21
CCOC(=O)CNC(=O)C(C)Oc1ccc(OCC(=O)c2ccc(-c3ccc(C(C)(C)C)cc3)cc2)c([N+](=O)[O-])c1
CC(Nc1ccnc2cc(Cl)ccc12)C(=O)Nc1ccc(S(=O)(=O)N2CCOCC2)cc1
NC(CC(=O)c1ccccc1Br)C(=O)O
CC1(C)C2CCCN2CCC(=O)N1C(=O)C1CC1
Cc1nc(-c2ccc(C(=O)Nc3cccc4ccccc34)cc2)cs1
CC(C)(CO)C(O)c1cc(C=CC(=O)O)cc(-c2cn(Cc3ccc(C(F)(F)F)cc3)nn2)c1
O=C(NCCC(=O)N1CCC(Cc2ccccc2)CC1)c1cnccn1
COCC(C)OCCCON=Cc1c(C(F)(F)F)[nH]c2ccccc12
CN(C)CC=CC(=O)O
CCCCC(c1ccc([N+](=O)[O-])s1)c1ccccc1O
NC(Cc1cccnc1)C(=O)N1CCCC1
CCc1ccc2c(c1)Oc1nc(C)[nH]c(=O)c1C2c1ccccc1
C=CCNC1C(CO)OC(CO)C1O
Cc1cc(N=Cc2cccs2)c(C(C)C)cc1NC(=O)c1cccnc1
Cc1ccc(S(=O)(=O)N2C=CCCC2C(=O)NC(CO)C(=O)NC(Cc2c[nH]c3ccccc23)C(=O)O)cc1
O=S(=O)(Cc1ccccc1)NCc1ccccc1
CC(=O)Nc1ccc(CSC(=S)NCc2ccc(C)cc2)cc1
O=C(O)C(=O)C=Cc1ccccc1-c1ccccc1OCc1ccccc1
O=C(CC1CCCC1)Nc1ccc(F)c(C(=O)Nc2nc3cc4c(cc3s2)OCCO4)c1
COc1c(C)[nH]cc(C(C)=O)c1=O
CC(C)CC(CP(=O)(O)Cc1ccccc1)C(=O)O
C=C(C=CC=CC(=O)O)CCC=C(C)C
COc1cc(OC)cc(-c2c(C)sc3nc(-c4c(Cl)cccc4Cl)[nH]c23)c1
COc1cc(C(=O)NC(C)CS)cc(OC)c1OC
CCOC(=O)N1CCC(C(=O)OCCCc2ccc(F)cc2)CC1
CCCCN(C)C(=O)c1ccc(C(=O)NC(Cc2ccccc2)C(O)C(O)C(O)c2nc3cc(OCC)ccc3[nH]2)cc1
O=C(NCCC(=O)N1CCCCC1)c1ccccc1
Cc1ccc(Nc2ncncc2C#CCO)cc1
CN(CCS(=O)(=O)O)C1CCCCC1
O=C(O)CC(O)C(O)C(O)C(O)COCc1ccccc1
CC(c1ccc(-c2ccccn2)cc1)N1C(=O)C(NCc2ccc3cc(O)ccc3c2)c2ccccc21
O=C(NCCC(O)c1ccccc1)c1ccccc1F
CCc1ccc(S(=O)(=O)N2CCN(C(=O)C3CC(=O)N(CCc4ccccc4)C3)CC2)cc1
N=C(N)c1ccc(C2OC(C(=O)NCc3ccccc3F)C(O)C2O)cc1
CCc1ccc(NC(=O)C(F)(F)F)cc1
O=C(Cc1ccc(Cl)cc1)NC(c1cccnc1)C(F)(F)F
CCC(C)n1nnc2ccccc21
Cc1nn2c(CNC(=O)c3ccc(Sc4ccc(F)cc4)c(Cl)c3)cnc2s1
O=C(CNC(=O)C(F)(F)F)NC1CCCCCCC1
C[N+](C)(C)CCO
CCCCCC(C)c1ccc(O)c(C=Cc2ccc(O)cc2)c1
O=C(NC1CCCC1)c1cc2ccccc2s1
O=C(CNc1ccc(Cl)c(C(F)(F)F)c1)Nc1cccc2ccccc12
CCOP(=O)(OCC)C(O)=CC(=O)OC
COc1cc(SCCC(=O)O)c(-c2ccc(Cl)cc2)cc1Cl
CC(CCCN(C)C)NC1=CC(=O)c2[nH]cnc2C1=O
COC(=O)Cn1c(C(F)(F)F)nc2ccccc21
Cn1nnc2cc(N3C(=O)C=C(Nc4ccccc4)C3=O)ccc21
COc1ccccc1C(=O)Nc1cn(C2OC(COC(=O)c3ccccc3)C(O)C2O)c(=O)[nH]c1=O
O=C(O)Cc1ccc(NC(=O)c2cc(OCc3cc(=O)oc4cc(O)ccc34)ccc2Cl)cc1
N#Cc1ccc(NC(=O)c2cc3ccccc3o2)cc1
CCOC(=O)C(C#N)=Cc1cccn1C
CC(C)COc1ccccc1
CC(C)(C)Oc1ccc(NC(=O)NCc2cccs2)cc1
COc1cc(C=CC(=O)O)ccc1Oc1ccc(O)c(C(C)C)c1
CC(C(=O)NCCc1ccccc1)n1ccnc1
CCC(C)C(=O)Nc1c(OC)c(OC)c(OC)c(OC)c1S(=O)(=O)Nc1ccccc1
Cc1ccc(NC(=O)c2cccnc2Sc2ccc(Cl)cc2)c(C)c1
CCc1ccc(OC(=O)c2ccccc2NC(=O)c2cccs2)cc1
O=C(NCc1ccco1)Nc1ccc(Cl)cc1
OC(C#CCn1cnc2ccccc21)(c1ccccc1)c1ccccc1
N#CC(=Cc1ccccc1)S(=O)(=O)c1ccc(Br)cc1
NC(CCC(=O)O)c1ccccn1
O=C(CN1CCC=C(CO)C1)Nc1cccnc1
O=C(NC(Cc1ccccc1)C(=O)NCc1cccnc1)c1ccccn1
CN(CCC(=O)Nc1nn[nH]n1)C1CCCC1
Cc1cccc(C)c1Oc1ccc(NC(=O)NCc2ccccc2Cl)cn1
Cc1nc2ccccc2nc1N1CCC(c2ccccc2O)C1
Cc1ccc(CN2C(=O)c3ccc(C#N)c(-c4ccc(Br)cc4)c3C2=O)cc1
Cc1c(-n2c(=O)c(C#N)cc3c(-c4ccccc4)n[nH]c32)c(=O)n(-c2ccccc2)n1C
CCOC(=O)C(CC(=O)N1CCN(c2cccnc2)CC1)NC(=O)OC(C)(C)C
O=C(Cn1ccc(C(=O)O)c1)Nc1ccc(Cl)cc1
COCCN(CCCNC(=O)c1ccccc1O)CCOC
CC1(CNC(=O)CC(c2ccc(F)cc2)c2ccc(F)cc2)CC1
CCCCS(=O)(=O)c1cccnc1
CS(=O)(=O)N(CCc1cccnc1)c1ccccc1
CN1C(=O)C(=CNc2ccccc2)C(=O)N(C)C1=O
CCCCCC(=O)OCCSCc1ccccc1OC
Cc1cc(S(=O)(=O)N2CCOCC2)cc2c1OC(c1cccc(Cl)c1)CC2=O
COc1ccc(CCCCCCC(O)c2ccccc2O)cc1
CN(C)CCc1c(C(=O)O)[nH]c2ccc(NC(=O)c3c(F)cccc3Cl)cc12
CC(CC(=O)O)CC(=O)NC1CCCCC1
COC(=O)CNC(=O)C(Cc1c[nH]cn1)NC(=O)C(CC(=O)N(C)Cc1ccccc1)Cc1ccccc1
CCN(CC)CCCNc1ccc[n+](Cc2ccccc2)c1
CCC(C)NCCOc1no[n+]([O-])c1C
CC(OCc1ccccc1)c1nc(-c2ccc(Cl)cc2)c[nH]1
CC(=O)SCc1cc(-c2ccccc2)no1
O=C(CCl)N1CCN(c2ccccc2)CC1
O=S(=O)(Cc1ccccc1OCC1CCCCC1)N1CCN(c2nc3ccccc3s2)CC1
S=C(SCc1ccccc1)N1CCN(c2ccccc2)CC1
NC(=S)NN=Cc1c(-c2ccccc2)nc2sc(Cc3ccc([N+](=O)[O-])cc3)nn12
Cc1c(S(=O)(=O)c2ccc(Cl)cc2)c(N)n2ccsc12
CC(Oc1ccc(C(C)O)cc1-c1cccnc1)C(=O)O
CC(O)C(NC(=O)c1cccnc1)C(=O)O
O=C(C=Cc1ccccc1)N1CCN(C(=O)C=Cc2ccco2)CC1
COC(=O)CC1(n2ccnc2)CCCCC1
C=C(O)C(O)CC(=O)O
CC(=O)OCC(O)CCF
CCOc1ccc(C(=O)Nc2ccc(-n3nc(C)n(Cc4ccc(Cl)cc4)c3=O)cc2)cc1
CCCCOC(=O)C(CC)n1c(C)nc2cnccc21
Nc1cccc(C2CC=C(c3ccc(C=O)cc3)CC2)c1
CCOc1ccc(CCNC(=O)Oc2ccccc2)cc1
COCCN(Cc1ccco1)c1nc2ccccc2c2ccccc12
CC1CCC(Oc2ccc(C#N)c(C(=O)Nc3ccc(Cl)c(C(F)(F)F)c3)c2)CC1
CN(C)CCP(=O)(O)O
CN(C)C(=O)Cc1nc(CN2CCOCC2)cs1
CCCCCC(C)C
N=C(NCCCCl)Nc1ccccc1
O=C(COc1ccc(F)cc1F)NC1CCc2ccccc21
CC(C=Cc1ccc2c(c1)OCO2)=CC(=O)Nc1ccccc1Cl
Cc1ccccc1NC(=S)NCCc1ccc(Cl)cc1
Cc1ccc(CN2CCc3c(c(=O)n(CCCCCC(=O)Nc4cccnc4)c(=O)n3CC3CC3)C2)cc1
