# Supplementary material for: t-SMILES: a fragment-based molecular representation framework for de novo ligand design
Source: Nat Commun. 2024 Jun 11;15:4993. doi: 10.1038/s41467-024-49388-6 (PMC11167009; doi:10.1038/s41467-024-49388-6)
Supplement: Supplementary file 4 — Source Data [file 41467_2024_49388_MOESM4_ESM.zip › Soure data/Source data and code for all other graphs/Metrics/Models/Chembl/hG2G/gen_smiles.smi.rnd10000.csv]

O=C(c1ccc([N+](=O)[O-])cc1)C(Br)Br
CC(=O)Nc1ccc(CSC(=S)NCc2ccc(C)cc2)cc1
CC(C)=CCOc1cc(OCC2CCCCN2)cc2c(C(=O)c3ccccc3)ccnc12
CCN(CC)CCNc1cccc2cc(Cl)ccc12
O=C1c2ccc(=O)[nH]c2CC(c2cccc(Br)c2)C1CC1CO1
CC(C)(C)c1cn(CC2(c3ccccc3)CCCC2)nn1
CC(=O)NCCC(=O)N1CCN(c2ccccn2)CC1
CCOC(=O)N1CCN(CCNc2ncc3ncnc(Nc4ccc(OCc5ccc(C(F)(F)F)cc5)cc4)c3n2)CC1
OCCCC=Cc1ccc(OCc2ccccc2)cc1
COc1cc2c(cc1OC)N=C1N(C2)c2cc(Cl)cc(N3CCN(C)CC3)c2CC1(C)OC
CC(=O)c1ncc(Cn2c(=O)n(Cc3ccc4c(c3)OCO4)c3c(C(=O)O)cc(C)nc32)n1C
COc1cccc(C(CC(=O)O)NC(=O)c2cccc3c2C(=O)c2ccc(-c4cccnc4)cc2S3(=O)=O)c1
N#CCCc1nc2ccccc2c(=O)n1CC(=O)N1CCN(c2ccccn2)CC1
CN(C)CCN(Cc1ccncc1)S(C)(=O)=O
COc1ccc(C(=O)NC(C(=O)N2CCCC2C(=O)O)C(C)(C)C)cc1F
NC(=O)NCCOc1c(Cl)cc(Cl)c(Cl)c1Cl
COc1ccc(CCNC(=O)c2cc3ccccc3[nH]2)cc1OC
O=C(CCNS(=O)(=O)c1ccccc1)Nc1ccc(F)cc1
CCN(CC)CCNC(=O)CNC(=O)c1ccccc1
COc1ccccc1C=CC(=O)CC(=O)NCc1cccnc1
CC(C)(CO)C(O)C(=O)NCc1ccccc1
CN1CCc2ccccc2C1CO
CC(C)n1c(C(F)(F)F)nc2ccccc21
COc1ccc(CNc2ccc(S(N)(=O)=O)cc2)cc1
N#Cc1ccc(CN2CCNC(=O)C2CC(=O)NCc2ccc(Cl)cc2Cl)cc1
OC(Cc1ccccc1)(C(F)(F)F)C(F)(F)F
OC(c1cc(Cc2ccccc2)nc2ccccc12)(C(F)(F)F)C(F)(F)F
CCOC(=O)CNC(=O)N1CCc2ccccc21
CC(=O)OC(CSc1nncs1)c1ccccc1
Clc1ccccc1CN1CCN(c2ncccn2)CC1
COc1cccc(C(C#N)c2c[nH]c3ccccc23)c1
CCOC(=O)CCCOC(=O)CCCc1ccccc1I
Cc1ccc(C(C)NC(=O)NC2CCCCC2)c(C)c1
Cc1cc(NC(=O)N(C)Cc2ccc3c(c2)OCO3)no1
Cc1ccc(S(=O)(=O)N2CCN(C(=O)c3ccc(NC(=O)Cc4ccccc4)cc3)CC2)c(C)c1
CNC(=O)Cc1cccc2c1C(=O)C(=O)C([N+](=O)[O-])=C2O
O=C(c1ccc(-n2cncn2)nc1)N1CCC(c2nc(-c3ccccc3Cl)no2)CC1
CCOC(=O)C(CCc1ccccc1)NCc1ccncc1
COc1ccc(C=NNC(=O)N2CSCC2=O)cc1
O=C(CCl)N1CCN(C(c2ccc(Cl)cc2)c2ccc(Cl)cc2)CC1
CC(C)n1ccnc1-c1cn(Cc2ccc(C(F)(F)F)cc2)nn1
CCCCC(CO)N(O)C(C)=O
CCN(CC)C(=O)CN(CCC(C)C)C(=O)c1csnn1
Cc1cnccc1NCc1ccc(-c2ccc(Oc3ccccc3)cc2)cc1
O=C(O)CC(NC(=O)c1ccccc1F)c1ccc(Br)cc1
COc1ccccc1OCc1nc2cccc(OCc3ccccc3)c2o1
O=C(COC(=O)C1CCCC1)Nc1ccccc1
CCNCc1ccc(-c2ccccc2C2=NN=C(N3CCC(C)CC3)SC2)cc1
CN(Cc1ccccc1F)C(=O)C(CC#Cc1ccccc1OC(F)(F)F)NC(=O)OC(C)(C)C
O=C(CSc1nnc(Cc2ccc([N+](=O)[O-])cc2)n1-c1ccc(C(F)(F)F)cc1)Nc1nc2ccccc2[nH]1
O=C(NCc1ccco1)Nc1ccc(F)cc1
OCCNC1CCCC2(CCCCC2)C1
CC(NCc1ccncc1)C(=O)N1Cc2ccccc2C1
O=C(CCc1ccccc1)NC1CCCCCC1
O=C(C1CSC(=O)N1c1ccc(Cl)cn1)N1CCOC(c2ccc(Cl)cc2)C1
COc1ccc(CC2NC(=O)N(CN(Cc3ccccc3)Cc3ccc(OC)c(OC)c3)C2=O)cc1
N#Cc1c(C(=O)NCCCOc2ccc(Cl)cc2)n(-c2ccc(Cl)cc2)c(=O)c2cc([N+](=O)[O-])ccc12
CN(C)C(=O)COC(=O)c1ccc(NC(=O)c2cccnc2O)cc1
CN(C(=O)CN(C)C1CCCCC1)c1ccccc1
COc1ccc(-c2ccc(S(=O)(=O)N3CCc4ccccc43)cc2)cc1
O=C(NN1CCOCC1)c1ccccc1
CCCc1nc(Cc2c(Cl)cccc2Cl)no1
O=C(C=Cc1ccc(Cl)cc1Cl)Nc1ccc(-c2nnc(-c3ccco3)o2)cc1
O=S(=O)(C=CN1CCOCC1)c1ccc(Cl)c(Cl)c1
COc1ccccc1NCc1nnc(SCC(=O)Nc2ccccc2C)o1
Clc1ccccc1CN1CCN(c2ncccn2)CC1
Cc1cccc(Cl)c1C(=O)NC(C)C
CC1=NC(C)=C(S(=O)(=O)c2ccccc2F)C(c2ccc(-c3ccccc3)cc2)C1C#N
CC(C)(CNCc1ccccc1)NCC(=O)O
Cc1ccc(C(=O)Nc2cccc(C(F)(F)F)c2)cc1S(=O)(=O)Nc1ccccc1
CC(NC(N)=O)C(=O)Nc1ccccc1
CC=C(C)C(CCl)N1CCCCC1
COC(=O)NC(=S)NCC(=O)OCc1ccccc1
O=C(NCC1CCN1C(=O)c1cc(F)c(F)cc1Cl)c1cccc(Cl)c1
CNC(=NCc1ccccn1)c1ccccc1
COc1ccccc1CNC(=O)c1cccs1
OCCC1CN(c2ccc(Cl)cc2)C(=S)S1
CC(C)(C)CC(O)P(=O)(O)O
CC12CCC3Cc4ccc(O)c(O)c4C(O)C3C1CCC2O
CCOCC(CC(C)C)NC(=O)N1CCN(Cc2ccc(Cl)cc2)CC1
O=S(=O)(O)c1ccc(CNc2ncnc3c2ncn3C2OC(CO)C(O)C2O)cc1
CCC(O)(COC(=O)c1ccc(O)cc1)C(=O)OC(C)C
O=C(C=Cc1ccc(O)cc1)C(O)(C(F)(F)F)C(F)(F)F
COC1CC(OC)C2(Cc3ccc(C(C)(C)CNC4C5CCOC5C4(C)C)cc3C2)CC1C
CCOC(=O)C(N)CC(=O)NC(CC(C)C)C(=O)OCC
CCC(C)CC(C)Cc1cc(O)c2c(c1)OC(C)(C)C1CC=C(C)CC21
CC(C)CC(N)C(=O)O
CS(=O)(=O)CCC(=O)N1CCCC1C(=O)CCc1ccc(Cl)cc1
CC(C)CS(=O)(=O)N1CC2CC2C1C(=O)NCc1cccc(F)c1F
CCOC(=O)C1CCCN(Cc2cccc(C(C)=O)c2)C1
CC(=O)NCCC(=O)N1CCn2cc(C(=O)C3CC3)cc2C1
C[N+](C)(C)Cc1ccccc1
Cc1cccc(N(CC(=O)N2CCCCC2)S(=O)(=O)c2ccccc2)c1
CCOC(=O)CNC(=O)Cn1ccc(=O)[nH]c1=O
COc1cccc(C(CCN2CCC(C(N)=O)CC2)c2ccccn2)c1
O=C(CCCn1c2ccccc2c(=O)c2ccccc21)NC(CO)Cc1ccccc1
CCCCOc1ccccc1CNC(CSCc1ccc(Cl)cc1)C(=O)O
Cc1cc(C)c(C(C)NCCC(C)C)cc1C
CC(C)CC(NC(=O)c1ccccc1)C(=O)O
CN(C)C(=O)CNC(=O)CN(Cc1ccccc1)S(=O)(=O)c1ccc(Cl)cc1
O=C1c2ccccc2C(=O)N1CCc1ccccc1
CC(=NNC(=O)c1cccnc1)c1cccc(Cl)c1
COCCN(CCC1OC(c2cc(Cl)cc(OC(C)=O)c2)Cc2ccccc21)CCN(C)C
CC(NC(=O)CC1C(=O)NCCN1CCc1ccccc1)c1ccccc1
O=c1c2cc([N+](=O)[O-])ccc2ncn1-c1ccccc1
CCN(Cc1ccc(Cl)c(Cl)c1)C(=O)c1ccccc1
c1ccc(Nc2c3ccccc3nc3occc23)cc1
CNC(=O)Cc1ccsc1
NC(=O)C1C(NC(=O)c2ccccc2)Cc2c(N)n[nH]c2C1c1ccc(O)cc1
COC(=O)c1nc[nH]n1
Cc1ccc(NC(=O)Nc2ccc(S(=O)(=O)N3CCOCC3)cc2)cc1Cl
S=C(NCc1cccs1)NC1CCCC2(CCCCC2)C1
O=C(CCC(NC(=O)c1ccccc1)C(=O)NCc1ccccc1Cl)NCc1ccccc1Cl
CC(C)(CNC(=O)c1ccc(Cl)cc1Cl)N1CCCCC1
Cc1cc(CC2=Nc3cc(N4CC(C)C(C)Oc5ccccc54)ccc3NC(=O)C2)ccc1F
Nc1nc(C(F)(F)F)c2cc([N+](=O)[O-])ccc2n1
CCN(C(=O)C(C)C)c1ccc(C(=O)N2CCCCC2CC(=O)O)cc1
CSC(NC(=O)C1CCCN1C)C(C)(C)C
CC1Cc2ccccc2N1C(=O)CN1CCN(C(=O)c2ccc(-n3c(CC4CC4)nc4ccccc4c3=O)cc2)CC1
O=C(NCc1ccccc1)C1C2CCCC21
CC(C)N(C)CCN(c1ccc(Oc2ccccc2)cc1)S(=O)(=O)c1cccc([N+](=O)[O-])c1
CC1C2C(O)CC3C(CCC4CC(O)CCC43C)C2C(C(=O)N2CCN(Cc3ccc(Cl)cc3)CC2)C1(C)C
O=C(CCc1ccccc1)C(F)(F)C(F)(F)F
CC1OC(n2cc(CSCc3csc(C4CC4)n3)nn2)C(O)C(O)C1O
O=C(O)CC1CCC(N(Cc2ccncc2)S(=O)(=O)c2ccc(Cl)cc2)CC1
NC(=S)CC(Nc1ccccc1)c1ccccn1
CN(C)CCn1nc(CCc2cccc(C(F)(F)F)c2)c2c(N)nc(N)nc21
O=C(Nc1ccccc1F)C(c1ccccc1)N1CCC(C(=O)N2CCOCC2)CC1
CC(C)NCC(O)c1ccccc1O
COc1ccccc1COC(=O)Cc1ccccc1
CCc1cc(CCC(N)=O)ccc1OCC(O)CN1CCOCC1
O=C1CN(c2cc(CO)ccc2CO)C(=O)N1CP(=O)(O)O
CC(C)c1ccccc1N(C(=O)c1csnn1)C(C(=O)NC(C)(C)C)c1ccccc1
Nc1nc(SCc2ccccc2)cc(-c2ccc(F)cc2)n1
CC(CCCN(C)C)Nc1cncc(-c2ccccc2)n1
Cc1ccc(CCNC(=O)c2oc3ccc(S(=O)(=O)N4CCOCC4)cc3c2C)cc1
O=C(CCNC(=O)c1ccccc1)Nc1ccccc1
CN(C(=O)CN(C)C1CCCCC1)c1ccccc1
C=CCC(OC(C)=O)C(CO)C(C)C
O=C1C=CC(N2CCCC2)C=C1n1cccc1
CC(C)CC(NC(=O)N(C)CCN1CCN(C(=O)OC(C)(C)C)C(C)C1)C(=O)NCc1ccnc(Cl)c1
CCn1ccc2cc(Oc3ccc(OCCN(C)C)cc3)ccc2c1=O
O=C(CCNC(=O)c1ccccc1)NCc1ccccc1
COc1cccc(C(CCN2CCC(C(N)=O)CC2)c2ccccn2)c1
CCc1noc(-c2cnc(N3CCOCC3)nc2N)n1
N=C(N)NNC(=O)CNS(=O)(=O)c1ccccc1
CNC(=O)c1cccnc1NCC(C)C
O=C(O)C(Cc1c[nH]c2ccccc12)=NNc1ccc(Br)cc1
COc1ccc(OCCNCc2cc3cc4c(cc3nc2Cl)OCO4)cc1
CCCCOC(=O)CCC(=O)NN=Cc1ccc(C)cc1
COc1ccc(CN2CCN(c3cc(C#N)ccn3)CC2)c(OC)c1OC
CC(=O)NC(C)c1ccc(S(=O)(=O)c2ccc(Br)cc2)cc1
CCN(CC)c1cc(=O)[nH]c2c(C(=O)N3CCCCC3)cccc12
Cc1ccc(C(=O)Nn2cnnc2)c(C)c1
CC(C)(C)C(=O)Nc1ccccc1F
COC(=O)c1ccccc1C1=C(c2ccccc2OC(C)=O)OC(Cc2ccccc2)(C(=O)OC)C1=O
CC(C)(C)OC(=O)CCN=C(S)Nc1ccccc1
COC(=O)C(C)O
Cc1cccc(CS(=O)(=O)CC(=O)NCc2ccccc2Cl)c1
COc1ccc(N(C(=O)c2ccccn2)C(C(=O)NCC(C)C)c2cc(-c3ccccn3)ns2)cc1Cl
CC(C)CC(NC(=O)CCc1ccccc1)C(=O)O
O=C(NN=Cc1cn(-c2ccc(Cl)cc2)nc1-c1ccccc1)c1ccncc1
O=C(NCc1ccc2ccccc2c1)C(F)(F)F
COc1cc(NC2CCC(C(=O)NCc3ccc(F)c(F)c3)CC2)ncn1
CCNC(=O)CCNC(=O)c1cccc(-c2nn[nH]n2)c1
CCc1cc(C(=O)NCCN(C)C)n(C)n1
c1ccc(CN2CCN(c3ccc4ncccc4n3)CC2)cc1
CCOc1ccc2c(c1C(=O)O)CCC2
CS(=O)(=O)c1ccc(CNC(=O)C2CCN(S(=O)(=O)c3cnoc3C(F)(F)F)CC2)cc1
Nc1nc(N)c2ncn(C=CC(=O)O)c2n1
O=C(O)c1ccc2c(c1)Cc1ccc(Cl)cc1C2c1ccc(F)cc1
O=C(Nc1ccccc1Cl)c1ccccc1O
Cc1cc(C(=O)N(C)C)n[nH]1
C=CCCC(=O)Nc1nnc(C(F)(F)F)s1
CCCc1cc(-n2c(C)cn(-c3ccc(C)cc3)c2=O)ccc1OC
CCCCC(CC)C(=O)O
CC1(C(CCc2ccccc2)C(=O)O)SCCCS1
O=c1c2ccccc2c(Cc2ccc(C(F)(F)F)cc2)nn1CCN1CCCC1
O=C(COc1ccccc1NC(=O)c1cnccn1)Nc1ccccc1
COc1ccc(CNC(=O)c2ccccc2F)c(OC)c1
NCCCNCP(=O)(O)O
OC1(c2ccccc2)c2ccccc2CCC1NCc1ccccc1Br
O=C(CI)NCCc1ccc(-c2ccccc2)cc1
COC(=O)c1c(NC(=O)c2cccc([N+](=O)[O-])c2O)sc2c1C(C)CCC2
O=C(O)CNC(=O)CC(Nc1ccccc1)c1ccccc1
COc1ccc([N+](=O)[O-])cc1OC
COCCC(=O)CC(O)(c1ccccc1)C(F)(F)F
COc1ccc(CN(C)CC(=O)NCc2ccc(OCC(F)(F)F)nc2)cc1
C=S(N)(=O)Cc1c(F)cccc1F
CC(C)(CC(=O)NCCOc1ccccc1)S(=O)(=O)c1ccccc1
Cc1ccccc1OCCN1CCCC1
CCCCCCCCNCC(C)(C)N
COc1cc(Br)cc(C2=NOC3C2C=CC3(C)C)c1O
CC(C)Cc1nnc(C(C)C)n1CC(N)c1cccc(C(F)(F)F)c1
CC(C)CNC(=O)CC1C(=O)OCCN1Cc1ccc(F)cc1
COc1ccc(CCn2cnc3cc(C(=O)NCCCN4CCN(c5ccccc5OC)CC4)ccc3c2=O)cc1OC
CCOC(=O)C1CSC(=S)N1c1ccccc1
CC(C)(C)CC(C)(C)N1CCC(COC(=O)Nc2ccc(OCC(=O)NCCN3CCOCC3)cc2)C1
O=S(=O)(CC(c1ccc(F)cc1)N1CCOCC1)c1ccccc1
CC(C)CCNC(=O)CSCCOc1ccccc1
CCOC(=O)CNS(=O)(=O)c1cccnc1
CC1OC(=O)C2CC3CCC4(O)CCC(O)C(O)C4(C)C3C(C(=O)NCc3ccc(F)cc3)C12
CC(=O)NCC(=O)NN=Cc1ccccc1
CCCCN(CCCC)CCCOc1cc(Cl)ccc1Cl
O=C(O)COCC(=O)Oc1ccc(OCc2ccc(O)cc2)cc1
CC(C)(O)CNCC1(c2ccccc2)CCCCC1
CC(C)(C)OC(=O)CC(O)C(O)(CCl)C(F)(F)F
C=C1CC2(C)CCC(C(C)CO)C2C2CCC3C(=O)C(C)CC3C12
O=C(O)c1ccc([N+](=O)[O-])o1
O=C(COCC(F)(F)F)c1ccccc1
N=C(N)NCCCC(NC(=O)OCc1ccccc1)C(=O)O
CC(NC(=O)C1CC1)c1c(Cl)cccc1Cl
CCn1c(-c2ccc(F)cc2)nc2c(C(=O)N(C)C)cccc21
CCOC(=O)N1CCC(NC(=O)N(CC(C)C)C2CCN(C(=O)c3ccc(Cl)cc3)CC2)CC1
CC(C)(C)OC(=O)NCCC(c1ccccc1)(c1ccccc1)c1ccccc1
COc1ccc(CN(C(=O)C(=O)O)c2cccc3ccccc23)cc1
O=C(NC1CCCC1)C1CCN(Cc2ccccn2)CC1
CSc1nc(C(=O)Nc2ccc3c(cnn3Cc3ccncc3)c2)cs1
CCOc1ccc2oc(CC(=O)O)cc2c1
O=C(CCn1cnc2ccccc2c1=O)NCCSCc1ccc(Cl)cc1
CC(C)n1c(NCCn2cccn2)nc2ccsc2c1=O
O=C(COc1ccccc1)NCCCNCc1ccc(N2CCc3ccccc3C2)c([N+](=O)[O-])c1
CCOC(=O)N1CCN(CCNC(=O)c2ccccc2)CC1
O=C(O)CNC(=O)c1ccccc1
CN(CCCO)CCc1cn2c(CC(C)(C)C)csc2n1
N#Cc1ccccc1N1C(=O)N(C2CCCC2)C2CS(=O)(=O)CC21
C#CCOc1cccc(CCn2ccnc2)c1
CC(CS)C(=O)Nc1c(Cl)ccc(Cl)c1Cl
CC(C)(C)NC(=O)C(O)(c1ccccc1)c1ccccc1
CN1CCCCC1OC(=O)c1c(Cl)ccc2ccccc12
N=C(N)c1ccc(CC(c2ccccc2)C(F)(F)F)cc1
CCN1CCN(S(=O)(=O)c2ccc3c(c2)oc(=O)n3CCOC)CC1
O=C(CCC(F)(F)F)N1CCN(Cc2ccc(F)cc2)C(=O)C1
O=C(NCCCCN1CCN(c2ccccc2)CC1)c1ccccc1
CC(C)CC(NC(=O)C(N)Cc1ccccc1)C(=O)O
CC(C)C(NCC#Cc1ccccc1)C(=O)O
CCOC(=O)CNC(=O)Nc1ccc(F)cc1
O=C(NCc1ccccc1)c1cccnc1
CC(C(=O)NCCc1ccccc1)n1ccnc1
CCC(=O)N1Cc2ccccc2CC1C(=O)N1CCN(c2ccccc2OC)CC1
O=C(Cn1c(=O)oc2ccccc21)NC1CCCCCC1
CCC(=O)N(C1CCCCC1)C1CC(C(=O)NCc2ccccc2)N(C)C1
CCOc1c(F)c(O)c(F)c(F)c1OC
CNC(=S)c1ccccc1
C=CCN1CC2CC(OCc3ccccc3)C(OCC)C2C1
COc1ccc(NC(=O)CN2CCN(c3ccc(F)cc3)CC2)cc1
COc1cc(CCC(=O)CC(=O)C(=O)O)ccc1O
O=C(CCCCC(=O)Nc1ccc2c(c1)OCCO2)NO
CC(C)C=CS(=O)(=O)c1ccccc1
O=C1C=C(c2ccccc2)c2ccccc2C1=O
FC(F)(F)c1ccc(-c2nc(Cn3ccnc3)co2)cc1
CC(C)C(NC(=O)NC1CC1)c1ccccc1
CC(C)(C)CC(=O)NN
CC(CC(=O)Nc1ccccn1)(c1ccccc1)c1ccccc1
O=C(NC1CCS(=O)(=O)C1)c1ccc2nc3n(c2c1)CCC3
CCCCCCCCCCCCCCCCCCCCCCCCCCCCCCCCCCCCCCCCCCCCNCCCCCCNCCCCCCCCNCCCCCCNCCCCCCCCCCCCCCCCNC(=O)c1cccc(NC(=O)CCCCCCC(=O)NCc2cccc(-c3ccc(OC)nc3)c2)c1
CCSc1ccccc1-c1ccccc1
CC1(C2CCN(Cc3ccccc3)C2=O)CC(c2ccccn2)=NO1
COC(=O)C=Cc1cc(=O)c(C(=O)OC)co1
CN(CC(=O)O)Cc1cccc(C(=O)NC2CCCCCC2)c1
CCc1ccc(NC(=O)C(F)(F)F)cc1
CCCCOCCNC(=O)c1c(O)c2c([nH]c1=O)CCCC2
CC(=O)NC(=S)NC(=O)c1ccco1
Oc1cccc(CC(O)c2cccc(O)c2)c1
CSc1nc(C(=O)N2CCN(c3ccc(C#N)nn3)CC2)cs1
CC(C)NC(=O)OCOC(=O)c1ccc(O)c(O)c1
COc1ccc(-c2oc3cc(OC)cc(OC)c3c(=O)c2Cc2ccc3cc(N)ncc3c2)cc1
CC(=O)NCCCNC(=O)C(CC1CCCC1)NC(=O)C(CCCCNC(=O)C(N)Cc1ccc(OP(=O)(O)O)cc1)NC(=O)c1nonc1C
COc1cc(-c2cc3c(N)ncnc3s2)ccc1OCC(N)=O
COc1ccc2c3c([nH]c2c1)C(CO)N(C(=O)C1CCC1)CC31CN(C(=O)CC2CC2)C1
C=CCC=NNC(=N)c1ccncc1
OCc1ccc(N=C2NCCN2)cc1
CCc1ccc2c(c1)Oc1nc(C)[nH]c(=O)c1C2c1ccccc1
CC(C)(C)NC(=O)C(Cc1ccccc1Br)NC(=O)c1ccccn1
CC(C)CNC(=O)Oc1ccccc1
O=C(NCC1CCCO1)c1ccc(OC(F)F)cc1
CN(C)C(N)CC1CCCCC1
COc1cc2c(cc1OC)C(C(=O)NC(C)c1ccccc1)C1(CCCCCN1)N(C)C2=O
COc1cccc(C(=O)N2CCC(C(=O)NCc3cccc(CN(C)C)c3)CC2)c1OC
CCC(C)c1ccc(S(=O)(=O)NC2(C(F)(F)F)NC(=O)N(C)C2=O)cc1
CN(C)CCCn1c(-c2ccccc2)cc2cc(S(N)(=O)=O)ccc21
O=C(NCc1ccccc1)C1CCCN(c2ncccn2)C1
COCCN1CCc2c(c(C(=O)NCC3CCCO3)nn2Cc2ccc(F)cc2F)C1
Cc1ccc(N(C(=O)c2ccncc2)S(=O)(=O)c2ccccc2)cc1
Cc1ccccc1S(=O)(=O)N(CCC(=O)O)Cc1cccc(-c2ccc3nn[nH]c3c2)c1
COc1ccc(C(=N)NCC2OC(n3cnc4c(N)ncnc43)C(O)C2O)cc1
NC1=C(C=O)C(c2ccco2)c2ccc3ccccc3c2O1
N#Cc1c(Cl)cc(Cl)c(OCCOc2ccccc2)c1Cl
CNC(=O)c1ccccc1OC
COc1ccc(C(=O)CSc2c(-c3ccccc3C)[nH]c3ccc(Br)cc23)cc1
CC(CCC(=O)Nc1ccccc1O)C1CCC2C3C(O)CC4CC(OC(=O)CCC(=O)O)CCC4(C)C3CC(O)C12C
CC(=O)NCCOc1cccc2nc(C(F)(F)F)ccc12
ONC(=S)Nc1c(Cl)cc(Cl)c(Cl)c1Cl
COCCOCP(=O)(O)OCC1CCCO1
CCOC(=O)Nc1nc2sc3ccccc3n2c(=O)c1Cl
S=C(SCc1ccccc1)N1CCN(c2ccccc2)CC1
CN(C)c1ccc(-c2cc(=O)n(CCCN3CCC4(CC3)COC4)c3ccc(Cl)cc23)cc1
O=C(COc1ccc([N+](=O)[O-])cc1)Nc1nc2ccccc2s1
CN(C)CC(Cc1ccccc1)N=C=S
O=C(C=Cc1ccc(O)cc1)C(O)(C(F)(F)F)C(F)(F)F
CCOP(=O)(OCC)c1cn(-c2ccccc2)c2ccccc12
Cc1ccccc1NC(=O)Nc1c(C(=O)Nc2ccc(Oc3ccccc3)cc2)sc2ccccc12
CC(C)C(=NO)c1cccc2ccccc12
OC(CN1CCN(Cc2ccccc2)CC1)Cn1cccn1
N#Cc1cccc(Oc2ccccc2[N+](=O)[O-])c1
C=C(CCCCCCCCCCCCCCCCCCCCCCCCCCCCCCCCCCCCCCCCCCCCCCCCCCCCCCCCCCCCCCCCCCC)c1ccccc1
C#CC(=O)Nc1cccc(-n2nc(C(C)(C)C)cc2-c2ccc(-c3ccc(OC)cc3)cc2)n1
CCCc1ccccc1
O=C(Cn1nc(C(=O)O)c2ccccc2c1=O)Nc1ccccc1C(F)(F)F
COc1cc(CNC(=O)COC(=O)c2ccc(OC)c(OC)c2)cc(OC)c1
CSc1ccc(-c2cnc3c(NC4CCCC4)nc(-c4cccc(C(F)(F)F)c4)cn23)cc1
Cc1ccccc1CNC(=O)CN(C)C
CSc1nc(C2CCCCC2)cc(N2CCOCC(CO)C2)n1
Fc1ccc(Sc2cc(C(F)(F)F)sn2)cc1
CCOC(=O)Cn1c(=O)sc2ccccc21
Clc1ccccc1CN1CCN(c2ncccn2)CC1
COC(=O)Cc1cc(=O)c2ccc(OC)cc2o1
CC(C)Oc1ccc(C(CC(=O)O)NC(=O)Cn2cc(-c3ccc(F)cc3)c(N)nc2=O)cc1
Cc1cc(CNC(=O)CCCNC(=O)COCC(C)(C)C)ccc1O
O=C(CCl)Nc1ccc(S(=O)(=O)N2CCCCC2)cc1
CN(C)c1ccc(NC(=O)CCCCNCC(C)(C)NCC(=O)O)cc1
CCOc1ccccc1OCC(=O)OCC(=O)c1ccc(OC)cc1
O=S(=O)(Nc1ccc(Cl)cc1)c1ccc(N2CCOCC2)cc1
O=C(CNC(=S)Nc1ccccc1OC(F)F)NC1CCCCC1
O=C(Nc1c(Br)c(C(F)(F)F)nn1Cc1cc(Cl)sc1Cl)c1ccc(Cl)cc1Cl
CCC(Cc1ccccc1)NC(=O)c1ccccc1
NC(COCc1ccncc1)C1CCCCC1CCc1ccncc1
Cc1nonc1OCC(C)NC(=O)c1ccccc1
O=C(NCCc1ccccc1)c1cccc(C(F)(F)F)c1F
COCCC(C(N)=O)c1ccccc1
COc1ccccc1NC(=O)C1CC2C(=O)N(c3ccccc3F)C(=O)C2N1Cc1nc(-c2cnccn2)no1
O=C(Cc1c[nH]c2ncc(-c3ccoc3)cc12)N1CCOCC1
CC1OCCN(Cc2ncc[nH]2)C1c1ccccc1
CCCC(CO)NC1CCN(C)CC1
C=C1C(=C2OC(C3CCOc4ccccc4C3=O)C3OC(=O)OC23)C2(CCOC2=O)CC1NC(=O)c1ccc(OCc2ccccc2)cc1
Cc1cccc(C)c1C(=O)N1CCCC(c2nc(=O)c(-c3ccc(F)cc3)c(C)[nH]2)C1
CC(C)c1ccc(NC(=O)C2CCCN(CCCCCCN3CCC(Cc4ccccc4)CC3)C2)cc1
CCOc1ccccc1N(C)S(=O)(=O)c1cccc(Cl)c1OC(=O)NC(C)c1ccc(F)cc1
COc1cc2c(c(Br)c1O)OCO2
NC(=O)CC(c1ccccc1)N(Cc1ccccn1)C(=O)c1cccc(C(F)(F)F)c1
CCOC(=O)CNC(=O)c1ccc(S(N)(=O)=O)cc1
CS(=O)(=O)Nc1ccc(O)nc1
CC(=O)Oc1ccc(SC(=N)Nc2ccccc2)cc1
C=S(N)(=O)Cc1c(F)cccc1F
COc1ccccc1C=CC=CC(=O)c1ccccc1
Cc1ccc(C(=O)NC2CCCCC2NCc2ccc(N3CCN(C)CC3)cc2)cc1
O=C(CCc1ccccc1)c1ccccc1
CC(C)CC(C)(O)C(F)(F)F
O=C1CN(C(=O)COC(=O)Cc2c(F)cccc2Cl)c2ccccc2N1
NN=C(S)C(N)=NCCc1ccccc1
CC(C)CC(NC(=O)C1CCC1)c1ccccc1Cl
CC(C)CCN(C)CC(=O)O
CC(C)c1ccccc1OS(N)(=O)=O
COc1ccc2nc(N3CC=C(c4ccc(Cl)c(Cl)c4)CC3)c3cccn3c2c1
CCc1c(C(=O)NCCN(CC)CC)c2ccc(OC)cc2n1Cc1ccc(OC)cc1
COCCn1c(=O)[nH]c2nc(CN3CCCCCC3)ccc2c1=O
COc1ccccc1C=CC(=O)CCCCC(=O)O
O=C(C=Cc1ccc(N2CCN(C(=O)C=Cc3ccccc3C(F)(F)F)CC2)cc1)NCCCN1CCOCC1
CN(C)C(=O)CNC(=O)Cc1cccs1
COc1cccc(C(=O)NCC2CCc3ccc4ccccc4c3O2)c1
CNC(=O)CC(=NO)c1ccccc1
S=C(NCc1ccccc1)NC1(c2ccccc2)CCCC2(CCCCC2)C1
O=C(c1cccc(S(=O)(=O)N2CCOCC2)c1)N1CCN(c2ccccc2)CC1
CCOc1ccc(-c2cc(C(=O)NC(Cc3ccc(O)cc3)C(=O)O)[nH]n2)cc1OCC
CCc1c(N)ccc2c1COC2=O
CC1=CCCC2C1(C)CCC(C)C2(C)CO
COc1ccc(CNc2ccc(S(N)(=O)=O)cc2)cc1
CCOP(=O)(OCC)SCCNC(=O)c1cc2ccccc2oc1=O
C=CC(=O)NCC(=O)Nc1ccccc1
CN(C)CCNC12CC1(C)C(C)(C)C(C)(C)C2(C)C
CC1=CC(=O)C2(C(=O)OCC(=O)NCCC3=CCCCC3)OC2C1=O
CNC(=O)C1CCCC2(CCCCC2)C1
NC(=O)COc1ccc(-c2ccccc2)cc1NS(=O)(=O)c1ccc2c(c1)OCCO2
Cc1cc(C)n(-c2nc3ccccc3nc2C(=O)O)n1
CCOC(=O)c1ccc(S(=O)(=O)N(C)C)cc1
CCCN(C)C(=O)c1cncc(C(=O)OC)c1
CN(C)C(=O)CCCNC(=O)COc1ccccc1F
Cc1nc2c(c(NCC(=O)N3CCCC3)n1)CCN(C(=O)c1ccco1)CC2
O=C(C1=NN(c2ccccc2)CC1CO)N1Cc2cccnc2C1
CC(CC(=O)NC1CCCCCC1)=NNC(N)=O
COC(=O)CCn1ccc(O)c(-c2cc(Cl)cc(Cl)c2)c1=O
CC(C)C(C#N)CC=Cc1ccc([N+](=O)[O-])cc1
CCCCCC(=O)Nc1ccc(NC(=O)C(CC(C)C)NC(=O)c2cccc(C(F)(F)F)c2)cc1
CC(C)(C)NC(=O)NCc1ccco1
CC(C)(CC(C)(C)C(=O)O)Sc1ccccc1
CCCCCCCCOC(=O)c1cn(CCCCCCCC)c2cc(OC)c(OC)cc2c1=O
CC1(C)CCC2(O)C(=C3CCc4cc(O)c(O)cc4C3CC2(C)C)C1
O=C(CCNCc1ccccc1)Nc1ccccc1
Cc1ccc(CC2(O)CCCNC2=O)cc1
CCCCCCCCCCCCCCCC(=O)OCC(O)COP(=O)(O)OCC(N)C(=O)O
CCNC(=O)CCNC(=O)c1cccc(-c2nn[nH]n2)c1
COc1ccccc1OCC(=O)NN=Cc1cccnc1
COc1ccccc1S(=O)(=O)Cc1ccccc1
CC(C)c1noc2c(Cl)cccc12
O=C(CSc1ccccn1)Oc1ccc(F)cc1
O=C(NCC(O)C(F)(F)F)c1ccon1
Oc1c(Nc2cccc3ccccc23)ccc2nccnc12
Cc1c(C(=O)O)oc2ccc(OCc3cccc([N+](=O)[O-])c3)cc12
CC(C)CC(CC(=O)NCCCOC(C)C)C(=O)NC1CCCC1
CC(C)(c1ccccc1)S(=O)(=O)c1ccccc1
NC(=Nc1ccccc1)NC(c1ccccc1)c1ccccc1
COc1ccc(S(=O)(=O)Oc2cc(OC(C)=O)ccc2C(=O)OCc2ccc(F)cc2)cc1F
CC1(C(=O)Nc2nc(-c3ccccc3)cs2)CC(=O)Nc2cccnc2O1
CCNC(CCCc1ccccc1)C(=O)O
O=C(CNC(=S)Nc1ccccc1OC(F)F)NC1CCCCC1
C#CCN(Cc1ccco1)S(=O)(=O)c1cc(S(=O)(=O)N2CCOCC2)ccc1C
CCN(Cc1ccccc1)C1CCN(C(=O)C=Cc2ccccn2)CC1
CCOC(=O)CNC(=O)N1CCc2ccccc21
Cc1nc(-c2ccc(OCC3CCN(C)CC3)nc2)ncc1C#N
COC(=O)CCCCCCCCCOc1ccccc1
O=C(CN1CCCCC1)Nc1ccccc1Cl
COc1cc(NC(=O)S(=O)(=O)c2csc([N+](=O)[O-])c2)c(C(=O)O)cc1OC
COCCCNC1CCC(O)CC12CCCCC2
O=C(CNC(=O)c1ccccc1NC(=O)Oc1ccccc1)OC1CCCCC1
CC(C)C(NC(=O)c1ccccn1)C(=O)NC1(C#N)CCCCC1
O=C(CCCc1ccccc1)NC1CCCCC1
CC(C)N(CC(=O)N(C(C)C)C1CCCCC1)C(=S)Nc1ccccc1
Cn1c(=O)c2c(c(C(=O)C(=O)NC3CCN(CCO)C3)cn2C)n(C)c1=O
O=S(=O)(NCCOCCO)c1cccs1
S=C(NCc1ccccc1)NCc1ccco1
COc1cc(CNCc2ccccc2)ccc1O
Cc1[nH]c2ccccc2c1C=NNC(=O)c1ccc(C(=O)O)cc1
CC(NCC(c1ccccc1)c1ccccc1)C(N)=O
NC(CCC(=O)Nc1c(F)c(F)c(F)c(F)c1F)C(=O)O
CC(NC(=O)COc1cccnc1)c1ccccc1
CC(C)c1ccc(C(=O)NCc2ccccn2)cc1
Nc1[nH]c(-c2ccccc2)c(-c2ccc(Cl)cc2)c1C(=O)c1ccc(Cl)cc1
Cc1ccc2c(c1)CC(C=Cc1ccncc1)O2
NC(=O)Cn1cc(CC(NC(=O)OCc2ccccc2)C(=O)O)c2ccccc21
CCN(CC)C(=O)C(N)c1ccccc1
CC1(Cc2ccccc2)OCC(C=O)O1
CC(O)(c1ccc(S(=O)(=O)Cc2ccc(Cl)cc2)cc1)C(F)(F)F
CNC(=O)c1ccccc1Oc1cc(F)ccc1-c1nn[nH]n1
CS(=O)(=O)CCNC(CCc1ccc(OCC(F)(F)F)cc1)c1ccc(C(F)(F)F)nc1
COc1ncc(Oc2cc(C(C)C)ccc2C(=O)N2CCC(O)(c3ccccc3)CC2)c2c(C(=O)C(=O)O)c[nH]c12
CC(C)(C)c1ccc(C(=O)Nc2ccccc2C#N)cc1
Cn1nc(Cc2ccccn2)cc1-c1ccc(Cl)cc1Cl
COc1ccc(CNc2ccc(S(N)(=O)=O)cc2)cc1
CCCCCCCCCC(=O)c1c(O)n(C)c2ncc(C)n2c1=O
COc1ccc(C(CCNC(C)=O)c2ccccc2)c(OC)c1
CC(=O)Nc1ccc(Oc2cccnc2)cc1
O=C(CCN1CCCC1)Nc1ccc2cc3ccc(NC(=O)c4ccc5nc(O)c(O)nc5c4)cc3nc2c1
CC(C)CC(O)C(=O)O
COC(=O)C(=C(Nc1ccccc1)c1ccccc1)[N+](=O)[O-]
CC1CN(C(=O)c2ccc(C(N)=O)cc2)CC(C)N1
O=C(NCCCCCCNC(=O)c1cc(-c2ccncc2)c(-c2ccc(F)cc2)[nH]1)c1cc(Cl)c[nH]1
O=C(CCSc1ncccn1)NCc1ccccc1
CC(C)(C)NCC(O)c1cccnc1
COc1ccc(Nc2ncc(C(F)(F)F)c(NC3CN(C(=O)OC(C)(C)C)CC3OC)n2)c(OC)c1
COc1ccc(C(C(=O)NC(C)C)n2cccc2)cc1
O=C(c1ccc2c(c1)OCO2)N1CC(CO)C(c2ccc(F)cc2)C1
NC(CCCCCc1ccc2c(c1)OCO2)C(=O)O
CCCc1c(Oc2ccc(-c3csnn3)cc2)ccc2c(=O)cc(C(=O)O)oc12
O=C(Nc1n[nH]c2ncccc12)c1ccc(Br)o1
COc1ccc2c(c1OC)C(=O)OC2CCNc1ccnc2cc(Cl)ccc12
Cc1ccc(CO)cc1
Cc1c(CNC(=O)c2ccco2)c2c(c3[nH]cnc13)OCO2
CCCCCSCCCCc1c[nH]cn1
COC(CNC(=O)c1ccc(Cl)cc1)OC
CCCCCC=CC(=O)Oc1c(OC)cccc1OC
CCN(CC)CC(=O)OCc1ccc(Cl)cc1
C#CCNc1ccccc1
CCOC(=O)C(N)Cc1ccccc1OC
CC(=O)c1ccccc1NC(=O)C(C)Cc1n[nH]c(=O)c2ccccc12
CC(=O)OCC(C)=CCc1cc(C=C(C)C(=O)O)c2c(c1)OCO2
O=C(Cn1cc(CN2CCOCC2)nn1)Nc1ccc(Cl)cc1
Cc1ccc(S(=O)(=O)N2CCN(S(=O)(=O)c3ccc(C)s3)C3CS(=O)(=O)CC32)cc1
COc1ccc(NC(=O)c2ccccc2SC)cc1
CC(C)c1cc(C(=O)N2CCN(C(=O)OC(C)(C)C)C3CS(=O)(=O)CC32)on1
CC(C)CCCC(C)C1CCC2C3C(I)C=C4C=CC(=O)C=C4C3CCC12C
CC(C)(C)NC(=O)NCc1ccco1
COc1cccc2c1nnc1c(C)nc(C(C)S(=O)(=O)c3ccccc3Cl)n12
CC(C)CC(N)C(=O)O
COC(=O)C(CO)Nc1nc2n[nH]c(C)c2c2ccc(NC(=O)OCc3cccnc3)cc12
CNC(=O)c1ccccc1-c1c[nH]cn1
NC(=S)NN=C(Cc1csc(-c2ccccc2)n1)c1ccccn1
CCC(=NNc1ncc(Cl)cn1)c1ccccc1
CC(C)C(NC1CCCC1)C(=O)O
CC(C)CCNC(=O)c1ccc(C#N)cc1
N#Cc1cnc2ccccc2c1N1CCC(NC(c2ccc(Cl)cc2)c2ccc(Cl)cc2)CC1
CCNC(=O)CNC(=O)CCc1ccccc1Br
COc1ccc2nc(CCC(=O)Nc3ccc(N4CCN(C(C)=O)CC4)cc3)cc(C)c2c1
Cc1cn(C2OC(CO)C(O)C2O)c2nc(N)nc(O)c12
COc1ccc(NC(=O)C(C)n2cccn2)cc1S(=O)(=O)N1CCOCC1
COC(=O)C(C)NC(=O)N1CCN(c2ccc(C(F)(F)F)cn2)CC1
CC(C)=CC(=O)O
O=C(C1OC(CO)C(O)C1O)N1CCCC1
CNC(=O)CCC(=O)N1CCC2(CCC(=O)N(CC3CC3)C2)CC1
O=c1ccc2ccccc2o1
COc1cc(C)c(NC(=O)NC(C)c2ccc(F)cc2)c(C)c1
Cc1nc2ccccc2n1C(=O)NCc1ccccc1
C=CCC(NC(=O)OCc1ccc(Cl)cc1)C(=O)O
COC(=O)CCC(=O)N1CCOc2nc(-c3ccc(OC)cc3)n(-c3ccc(C)cc3)c(=O)c2C1
OC(Cc1ccccc1)CN1CCCC1
CSCC(C)OCCN(C)C
COc1ccccc1C(Cc1cccc(F)c1)NCc1ccccc1
O=S(=O)(Cc1ccccc1)Nc1cccc2ccccc12
CCN(CC(=O)Nc1cccc(F)c1)Cc1ccccc1
O=C(O)CC(=O)O
CC(OCCCN1CCCC1=O)c1ccccc1OCC1CC1
COc1cccc2c1nnc1c(C)nc(C(C)S(=O)(=O)c3ccccc3Cl)n12
CC(C)c1ccccc1OS(N)(=O)=O
Cc1noc(CC2OCC3CN(C(=O)c4cccnc4)CCC32)n1
O=C(CCl)N1CCN(c2cc(F)cc(F)c2)CC1
CC(=O)Nc1c(C(C)C)c(SC(C)=O)c2ccccc2c1C(C)C
CN(C)C(=O)Cn1c(N)c([N+](=O)[O-])sc1=S
Cc1ccccc1C(=O)N(c1ccccc1)C1CCCCC1
CN(C)CCCNc1nc(-c2ccccc2)c2ccccc2n1
O=C(CCCO)Nc1ccccc1
COC(=O)C1CCN(CCc2noc(-c3ccncc3)n2)CC1
CC1CN(C(=O)c2ccc(S(N)(=O)=O)cc2)CCC1(O)C1CC1
O=C1CC(=NNc2ccc(F)cc2)c2ccccc2C1=O
O=C(Nc1ncc(Cc2cccc(-c3cccc(Cl)c3)c2)s1)C1CCc2ccccc21
O=C(CCOc1ccccc1)Nc1ccc(Cl)cc1
O=C(O)CCCNC(=O)C1CCCC1
NNC(=O)C(c1ccccc1)C(O)(C(F)(F)F)C(F)(F)F
CNS(=O)(=O)Nc1nc(N2CCCCC2)nc2c1CCCC2
O=C(O)C1=C(O)c2ccccc2S(=O)(=O)N1Cc1ccccc1
CCOc1ccc(CCn2cc(C3=C(c4ccc(O)c(OC)c4)C(=O)NC3=O)c3ccccc32)cc1
CCSc1ncc(C(=O)N2CC(COC)C2)c(NC2CCCCC2)n1
O=C(CCn1nc(-c2ccccc2)ccc1=O)NCc1ccc(Cl)cc1
Cc1sc(C(=O)NN=Cc2ccc([N+](=O)[O-])o2)c2c1C(=O)CCC2
O=S(=O)(CCNCc1cccnc1)c1ccccc1
CCCCCNC(=O)C(S)c1ccccc1
O=C(c1ccccc1)N1CCc2ccccc2C1
COc1ccc(NC(=O)Cc2ccc(O)cc2)cc1
Cc1cc(C)n(-c2ccc(C(O)CNC(C)C(O)c3ccc(Cl)c(Cl)c3)cc2-c2cccc(Cl)c2)n1
C=CC12CCC(O)CC1CCC1C2CCC2(C)C(C(C)C(C)(C)O)CCC12O
COc1cccc(C(O)=CC(=O)Oc2ccccc2OC)c1
CCCCNC(=O)OC(C)(C)C
O=C(CCCCCCCCCc1ccccc1)C(O)CO
Cc1cccnc1C(C)n1ccnc1
NC(=O)CNC(=O)CSc1nc2ccccc2o1
CCCCCC(=O)OCCCc1ccc(C)cc1
CC(C)c1ccc(Nc2ccnc(NCc3ccncc3)n2)cc1
CC1(c2nccc(Nc3ccc(S(=O)(=O)Nc4cnccn4)cc3)n2)CCSC(N)=N1
Cc1ccc2[nH]c(CCN3CCc4cc(F)ccc43)nc2c1
O=C(OCc1ccccc1[N+](=O)[O-])c1cccnc1
CN(C)CCn1ccnc1
O=C(O)c1ccc(CNC(=O)c2cc3cc(O)ccc3o2)cc1
CCC(Cc1ccccc1)NC(=O)c1ccccc1
O=c1[nH]c2cc(NCc3ccc(F)cc3)ccc2c2c1CCCN2
Cc1ccc(C(O)CNC(=O)COc2ccc(-n3cnnc3)cc2)cc1
O=C(CCl)NC(=O)Oc1ccccc1
Cc1ccc(C(=NO)C(F)(F)F)cc1
CC1(C)CC(CC(=O)NCc2ccc(Cl)cc2Cl)C1(C)C
COC(=O)CCn1c(=O)n(C)c(=O)n(CCc2ccc(Cl)cc2)c1=O
CCCN(CC(CC)N1CCCCC1)N=O
COC(=O)CC(NC(=O)N1CCc2ccccc2C1)c1c[nH]cn1
COc1ccc(C(=O)Oc2ccc(N3C(=O)c4ccccc4C3=O)cc2)cc1
COc1cc(OCCCN2CC(O)C(O)C2)c2c(=O)n(C(=O)c3ccc(Cl)cc3)ccc2c1
COC(=O)c1ccccc1Cl
COC(=O)CCCCN(Cc1ccccc1)C(=O)Cc1ccc(OC)cc1
COc1ccccc1C1N(C(=O)NCCNC(C)=O)N=NN1c1ccccc1
CC(=O)NNC(=O)c1ccc(Cl)cc1
O=C(NC(=S)N1CCN(c2ccccc2)CC1)c1ccc(Cl)cc1
Cc1nn(Cc2ccc3[nH]c(-c4ccc(-c5ccccc5S(N)(=O)=O)o4)nc3c2)c(C)c1Cl
O=C(COC(=O)Cc1ccc(F)cc1)NCC1CCCO1
O=C(CNCc1ccccc1)NN=Cc1ccc(Cl)cc1
CCC(N)P(=O)(O)O
Cn1cc(-c2ccc(CNC(=O)c3ccc(-n4cnnc4)cc3)cc2)cn1
CN1CCc2ccccc2C1Cc1ccc(O)cc1
CC(=O)N1CCC(C(=O)Nc2ccc(C(=O)Nc3ccc(C)cc3)cc2)CC1
Cc1ccc(-c2onc3ccc(-c4ccccc4Cl)cc23)cc1
O=c1nc(SCCCCO)nc2sc3ccccc3n12
O=C(CSCc1ccccc1)Nc1ccccc1
NC1=CC(=O)C(c2ccc(Cl)cc2)=C(C(F)(F)F)C1=O
CC(C)(C)NC(=O)CCC(=O)NNC(=O)c1ccc([N+](=O)[O-])o1
CC(=O)OC1CCCC(C)(C)C1C
O=C(NCc1ccccc1Cl)C1CCc2ccccc2N1
CCOC(=O)c1ccccc1NC(=O)c1cc(-c2ccco2)nc2ccc(C)cc12
COc1cccc(C(=O)Nc2ccc(C(CC(N)=O)NC(=O)c3cccs3)cc2)c1
FC(CCc1ccccn1)c1ccccc1
CCCCCCN(CCCc1ccc(O)cc1)C(=O)NC1CCCCC1
CCOC(=O)C(C)(C)O
O=C1CC(c2ccccc2)(c2ccccc2)OC(C(=O)NCc2ccccc2Cl)CN1
O=S(=O)(Cc1ccccc1)N1CCN(CCO)CC1
CN(Cc1ccccc1)C(=O)CC(C)(C)C(=O)C(Cl)(Cl)Cl
O=C(NC1CCC(CN2CCOCC2)CC1)c1ccc(S(=O)(=O)N2CCOCC2)cc1
O=C(NCc1ccco1)C(F)(F)F
NC(CC(=O)O)C(=O)O
CN(CCCc1ccc([N+](=O)[O-])cc1)CC(=O)Nc1ccc([N+](=O)[O-])cc1
CS(=O)(=O)N(CCC#N)CC(O)c1ccccc1
O=C(NCCCn1ccnc1)OCc1ccccc1
N=C(NNC(=O)c1ccco1)Nc1ccccc1
Cc1cc(NC2CCCCC2N2CCN(c3cccc(Cl)c3)CC2)n2ncnc2n1
O=C(C=Cc1ccccc1)CCO
CNC(=O)C1CCCCC1NC(=O)C1CCN(C(=O)c2ccco2)CC1
CC(=O)NC(CC(C)C)C(=O)NC(C(=O)O)C1CCCCC1
COCCN(CCC1OC(c2cc(Cl)cc(OC(C)=O)c2)Cc2ccccc21)CCN(C)C
Cc1nc(N2CCN(S(=O)(=O)c3ccc(N)cc3)CC2)nc2c1CNCC2
Cc1nn(CC(=O)Nc2ccc3c(c2)OCO3)cc1[N+](=O)[O-]
O=C(c1ccccc1O)N1CCCCC1
C#CCC(CO)NC(=O)C(F)(F)F
CNC(=O)C1CCCC2(CCCCC2)C1
N#CC(c1ccc(F)cc1)(c1ccco1)N1CCNCC1
CC(C)(C)NC(=O)N1Cc2nccn2CC(Cn2cccn2)C1
Cn1nnnc1SCCCNC(=O)c1ccc(F)c(F)c1
COCCn1c2c(Cl)cc(Cl)cc2c(=O)n1CCCC(=O)O
Cc1ccc(-c2cc(N3C(=O)c4ccc(C(=O)O)cc4C3=O)sc2C)cc1
COCCN1CC(=O)C(O)(c2ccccc2)N(C)C1=O
CC(C)CC(NC(=O)c1ccc(C(=O)NC(C)c2ccc(F)cc2)cn1)C(=O)O
CC(C)CC(NCCP(=O)(O)O)C(=O)O
CCCC(CCC)Nc1c(N2CCN(c3ccccc3OC)CC2)c(=O)c1=O
O=C(Cn1cc(CN2CCOCC2)nn1)Nc1ccc(Cl)cc1
O=C(O)c1cc(OCCCn2nnc(-c3ccco3)n2)ccc1Cl
CC(CCC(=O)Nc1ccccc1O)C1CCC2C3C(O)CC4CC(OC(=O)CCC(=O)O)CCC4(C)C3CC(O)C12C
CN(C)CCNC(=O)c1ccncc1
COc1ccccc1-c1cc(NC(=O)c2sc(-c3ccccc3Cl)c(C#N)c2N)cc(C(=O)O)c1
COc1ccccc1S(=O)(=O)n1cc(COc2ccc(Cl)cc2)c2ccccc21
CCCCCCCCCCCCCCCCOCC(COP(=O)([O-])OCC[N+](C)(C)C)OC
C=C(C)C1CC=C(C)C(O)(C(C)C(=O)NC(CC(C)C)C(=O)NCC(=O)O)C1
O=C(Nc1ccccc1)N(c1ccccc1)c1ccccn1
CC(C)CC(CC(=O)NCCCOC(C)C)C(=O)NC1CCCC1
O=C1C=CC(O)O1
CCOc1ccc(OCC(=O)C(C)C)cc1
CC(C)CC(=O)NCC(=O)NN
O=C(CSc1nnc[nH]1)NCc1ccccc1Cl
COc1ccccc1OCCN1CCOCC1
CN(CCCc1ccc([N+](=O)[O-])cc1)CC(=O)Nc1ccc([N+](=O)[O-])cc1
CCOC(=O)CNC(=O)Oc1ccc2c(c1)[n+]([O-])c(C)c(C)[n+]2[O-]
CC(C)(C)OC(=O)C1=C(O)N2CCc3cc(O)c(O)cc3C2c2c(O)cc(O)cc21
O=C(O)CCC1CCCC1
CCOc1ccc(C(=O)NCC(c2cccs2)N2CCOCC2)cc1OCC
COc1ccc(C(C(=O)NC(C)C)n2cccc2)cc1
CC(CC1(C(=O)Nc2ccc(-c3ccc(OC(F)(F)F)cc3)cc2)CCCC1)C(=O)O
CNC(=O)c1cnc(Nc2cccc(C)c2)nc1NC(C)C
CC(Cc1ccccc1)C(=O)O
COC(=O)C(Cc1ccccc1OCc1ccccc1)NC(=O)C1CCC(=O)N1
O=C(O)CNC(=O)c1ccccc1
O=C1c2cc(OCCCN3CCCC3)ccc2-c2nc(-c3ccccn3)ccc21
Cc1ccc2c(c1)C1(CCN(C(=O)CN3CCCCC3)CC1)c1c-2n[nH]c1C(C)C
CC(C)CCCC(C)C
CC(C)CCNC(=S)Nc1cccc(C(F)(F)F)c1
CS(=O)(=O)Nc1cc(-c2nc3ccc(OCc4cccc(Cl)c4)cc3o2)ccc1O
COc1c(Cl)cc(Cl)c(C)c1C
Cn1c(N2CCC(c3ccc(C4=NCCN4)cc3)CC2)nc2cc(F)ccc21
CC(C)(C(=O)N1CCOCC1)c1ccccc1
COCC(=O)NCCC(O)COCCO
COc1cccc(CNC(C)c2ccccc2)c1
NC(CO)C(O)c1ccccc1
O=C(O)CCc1ccc2c(c1)CC(CP(=O)(O)O)C2
O=C(CCc1ccccc1)NCCS(=O)(=O)c1ccccc1
COc1ccc(CN(CC(=O)NC2CCCCCCC2)Cc2cccs2)cc1
CCS(=O)(=O)N(CC(=O)O)c1ccccc1Cl
CCCC(=O)NC1CCC(C(=O)NCc2cc(OC)ccn2)CC1
O=C(CNS(=O)(=O)c1ccccc1F)N1CCCC1
CC(=O)NC(c1ccccc1)C(O)C(=O)NC1CCCCC1
COc1cccc(N2CCN(c3c4ccccc4nc4ccccc34)CC2)c1
O=C(OCc1ccc(Br)cc1)c1ccco1
O=S(=O)(C1CC1)N1C(O)CC12CCC2
CCCCCCCNC1=NCCN1
CCOC(=O)C1=CN(C(=O)c2ccc(S(=O)(=O)N(C)Cc3ccccc3)cc2)CC(C)(C)c2c1[nH]c1ccccc21
CCC(CC)N1CC(C(=O)NC2CCN(C)CC2)CC1=O
Cc1cn(CC(=O)N2CCN(c3ncccc3[N+](=O)[O-])CC2)c(=O)nc1O
CC(C)C(NC(=O)c1ccc(C2=NOC3(C2)CC(c2ccccc2)NC3=O)cc1)C(N)=O
CC(C(=O)NC1CCCCCC1)N1C(=O)CCc2c(O)cccc21
O=S(=O)(Cc1ccccc1)Nc1cccc2ccccc12
O=C(O)CCCC(O)c1ccc(Cl)cc1Cl
CC(C)(Sc1ccncc1)S(=O)(=O)c1ccccc1F
CC(NC(=O)c1cc2c(=O)n(Cc3cccc(F)c3)c3cnccc3c2[nH]1)c1ccc(C(=O)O)c(F)c1
CCOC(=O)c1cccnc1Cc1cccs1
CNC1(c2ccccc2)CCNCC1
N#CC1(NC(=O)OC2(c3ccccc3)CCCC3(CCCCC3)C2)CCCCC1
CC(C)C(NC(=O)CCC(=O)NCc1cccc2ccccc12)C(=O)O
COc1cc(CCC(N)C(=O)O)ccc1O
CCOC(=O)CCC(=O)C(Cc1cc(O)c(C(C)=O)c(O)c1)(CC(C)C)C(=O)OCC
COCCc1nc2ccccc2c(-c2ccc(Cl)c(Cl)c2)c1CCC(=O)NCCc1ccccc1
C=CCC(O)C(=O)Nc1ccccc1Cl
CC(NC(=O)COc1ccccc1)C(=O)O
CCN(CC)S(=O)(=O)c1cccc(C(=O)N2CC(CO)C(CN(C)C)C2)c1
CC(C)CC(NC(=O)C1CCCN1S(=O)(=O)c1cc(Cl)cc(Cl)c1)C(=O)O
O=C(O)c1ccc(OCC2OC(n3cncn3)C(O)C2O)cc1
CNC(=O)CCNC(=O)c1c(O)c2ccccc2n(C)c1=O
COc1ccccc1S(=O)(=O)Cc1ccccc1
N=C(N)NCCCCCCCCCCCC(=O)O
CCOc1ccc(NC(=S)OCCOC(C)C)cc1
CC(C)CCCN1CCCC(O)CC1
COc1ccc(CCCCNCCCCCCCCNCCCNCCCCCCNCc2ccc(OC)cc2)cc1
CSCCC(C(=O)NCc1ccc(C(F)(F)F)cc1)n1c(C(C)C)nc2ccccc21
CCCCN(CCCC)CC(O)C=Cc1c(O)cc(OC)cc1OC
CN(C)CCCNCc1ccc2c(c1)S(=O)(=O)C1CN(Cc3ccccc3C(F)(F)F)CC1C2
O=C(O)C1CN(C(=O)c2ccco2)CC1c1ccccc1
O=C(NNC(=S)Nc1ccccc1C(F)(F)F)c1ccco1
Nn1c(=O)c2sccc2n(Cc2cccnc2)c1=O
NC(=S)NN=CC(F)(F)F
COC(=O)c1cc(S(=O)(=O)N(C)C2CCCCC2)ccc1OC
O=C(Cn1cc(Cc2ccccc2)c(=O)[nH]c1=O)c1cccc(Cl)c1
CCC(C)N1C(=O)N(CC(C)C)C(=O)C1c1ccc(OC)cc1
c1ccc(-n2cnnc2)cc1
CN(C(=O)Cc1csc(-c2ccc(F)cc2)n1)C(CN1CCC(O)C1)c1ccccc1
COc1cccc(Nc2cc(-c3n[nH]c(NCc4ccccc4)n3)ccn2)c1
CCCc1ccccc1C(=S)N1CCN(c2c(Cl)cc(Cl)cc2Cl)CC1
CN1CCN(c2ccc(-c3nc4ccn(-c5ccc(F)cc5)cc-4n3)cc2)CC1
O=C(CCCOc1ccccc1)Nc1ccccc1O
O=C(CC1Nc2ccccc2NC1=O)NC1CCCCC1
O=S(=O)(NCC(F)(F)F)c1cccc(Cl)c1
CCCc1ccc(C(=O)O)s1
CN(C)C(=S)Nc1ccccc1-c1ccccc1Cl
CN(C)CCn1ccnc1
COC(=O)C1C(c2ccc(C)cc2)CC2CCC1N2C
COC(=O)Nc1ccc2c(c1)Nc1ccccc1S2
O=C(CCSc1ccc(F)cc1)NCCSCc1ccco1
O=C(C=Cc1ccc(Cl)cc1Cl)c1cc2c(N3CCN(CCN4C(=O)c5ccccc5C4=O)CC3)cccc2[nH]1
Cc1nc2ccccc2nc1N1CCC(c2ccccc2O)C1
COC(=O)C(=O)Nc1cccc(NC(=O)c2cc3ccccc3o2)c1
O=C(O)CCC(=O)C=Cc1ccccc1
CCCCN(CC(F)(F)F)[S+](=O)([O-])C(F)(F)F
S=C(Sc1ccccc1)c1ccccc1
CC(C)C(=O)N1CCN(C(=O)OC(C)(C)C)CC1
COc1cccc(CNC(=O)CN2C(=O)NC3(CCc4ccccc43)C2=O)c1OC
COc1ccc(C=CC(=O)OCC(=O)N2CCC(C(=O)O)CC2)c(OC)c1
S=C(NCc1ccco1)n1ccnc1
Cc1ccc(NC(=O)CCc2c[nH]c3ccccc23)cc1
C=C(C=CC=CC(=O)O)CCC=C(C)C
Cc1ccc2[nH]c(CNC(=O)c3ccc(N4CCOCC4)cc3)nc2c1
CC(C)(C)OC(=O)CCC(O)C[N+](C)(C)C
CNC(=NC(=O)CC(C)(O)C(C)C)SCc1ccccc1
Cc1ccc(S(=O)(=O)NC(=O)CCC(=O)Nc2nc3ccccc3s2)cc1
NC(=O)Nc1ccc(C(N)=O)cc1
COC(=O)CNC(=S)Nc1ccc2c(c1)C(=C(O)C(=O)OC)C(=O)N2
CCOc1ccc(NC(=O)CNc2cc(OC)ccc2OC)cc1
CCNC(=O)c1cc(C(=O)O)c(N)cc1-c1ccccc1
CN=C(S)C(C(=O)OCC(=O)c1ccccc1)c1ccccc1
O=C(Nc1ccc([N+](=O)[O-])cc1Cl)c1ccc(OCc2ccccc2)cn1
COc1ccc(F)c(C(=O)NCc2nc3ccccc3n2C)c1F
CNC(=O)CCNC(=O)c1c(O)c2ccccc2n(C)c1=O
Cc1ccc(C)c(NC(=O)Cn2c(C)cnc(NCCN(C)C)c2=O)c1
Cc1cc(C)cc(NC(=O)C(CC(C)C)NC(=O)OCc2ccccc2)c1
CC(C)(C)c1cccc(OCCN)c1
O=C(COc1c(Cl)cccc1Cl)Nc1cccs1
CCOc1cc(C(=O)Nc2cc(OC)c(OC)c(OC)c2)ccc1OC(C)C(=O)O
Nc1ccccc1C1Nc2ccccc2C(=O)N1c1ccccc1
O=C(O)CCC(=O)NCc1ccco1
CCCCCCCCNCC(C)(C)N
CC1(C(=O)Nc2ccccc2C(F)(F)F)CSCC(=O)N1
CN1CCN(C(=O)CCn2c(-c3ccccn3)nc3ccccc32)CC1
CC(=O)N1CCC(C(=O)N2CCN(c3ccccc3C)CC2)C(C(=O)O)C1
Cc1ccccc1CC(=O)N=Cc1cccs1
c1ccc(CNc2ccn3ccnc3n2)cc1
O=C(C1CCC1)N(O)C(c1ccccc1F)c1ccccc1F
CC(C)(C)CNC(=O)C1CCCN(S(C)(=O)=O)C1
Cc1ccc(Cn2c(=O)c3ccc(C(=O)N4CCOCC4)cc3n(-c3ccccc3)c2=O)cc1
O=C(NCCNC(=O)c1ccccn1)C1=COCCO1
CCCn1nccc1NC(=O)C=Cc1ccc(-c2nnn(C)n2)cc1
N#Cc1cccc(OCCN2CCN(c3ccccn3)CC2)c1
CC1=C(C(=O)O)N2C(=O)C(NC(=O)c3ccccc3)C2SC1
CCOc1ccc(-n2c(C)c3c(C)nnc(-c4ccncc4)c3c2C)cc1
CC(C)CCn1nc(C(=O)NCCCN2CCOCC2)c2ccccc2c1=O
CCOc1cc(C(C)=C(c2ccccc2)c2ccccc2)cc(OCC)c1OCC
COc1ccc(Cc2nc(=O)c3sccc3n2CC(=O)Nc2ccc(OC)cc2)cc1
COCCCNC(=O)c1ccccc1Cl
CN(C)C(=O)C1(Cc2cccc([N+](=O)[O-])c2)CCCCC1
O=C(NCCN1CCOCC1)c1ccccc1I
O=C(NCCCc1ccccc1)OCC(c1ccccc1)c1ccccc1
OCCCC=Cc1ccc(OCc2ccccc2)cc1
Cc1ccc2oc(C(=O)NCCCC(=O)NCc3cccnc3)c(C)c2c1
CCOC(=O)c1ccc2c(C(=O)OC3CCCC3)c(C)n(C3CCNCC3)c2c1
CCCNC(=O)Cc1ccc(OCc2c(-c3ccccc3C)noc2C)cc1
C=C(C(=O)c1ccc(OC)cc1)c1c(C)[nH]c2ccccc12
Oc1ccc2c(c1)NCC(c1ccccc1)O2
COC(=O)c1c(O)c(SC)c(C)c2[nH]ccc12
CC(C)(C)NC(=O)C(Cc1ccccc1)NC(=O)c1ccccc1
O=C(C=Cc1ccc(Cl)cc1)NCCCCN1CCCCC1
C=C(C)C1CCC2(C(=O)O)CCC3(C)C(CCC4C3(C)CCC35CC43C(C)C(C)C(C)C5C)C12
CCn1cc(-c2cnc3c(cnn3CCCNC(=O)Nc3ccccc3)c2)c2ccccc21
Cc1ccc(Nc2nc(-c3ccccc3)nc3[nH]cnc23)cc1
CC(=O)NCCc1cn(CCCC(C)(C)C)nn1
COc1cc2c(cc1Cl)C(c1ccc(C=Cc3ccc(O)cc3)cc1)CC(=O)N2C(C)(C)C
Clc1ccnc(-c2cnc3ccc(NCc4cccnc4)nn23)c1
CC1CN(Cc2cnn3cc(C(F)(F)F)cnc23)CCC1(C)O
CC(=O)NC(CC(=O)c1ccccc1)C(=O)O
Cn1nnnc1SCCCNC(=O)c1ccc(F)c(F)c1
Cc1cc(C)c(NC(=S)NCCCOc2ccc(-c3nc4cc(C)ccc4o3)cc2)c(C)c1
S=C(NC1CCCCC1)NC1CCOC(c2ccccc2)C1
CCN(CCCCOC(C)=O)Cc1cnc(C)nc1O
Cc1ccc(C(=O)NCCN2CCC(NC(=O)c3ccccc3)CC2)cc1C
CC(C)c1noc2c(Cl)cccc12
O=C(CCc1cccnc1)Nc1c(S(=O)(=O)N2CCOCC2)cc(OCc2ccccc2)c(F)c1F
COC(=O)CCC(C)CC(O)C=Cc1cc(C)c(C)c(C)c1C
CS(=O)(=O)N(CCc1cccnc1)c1ccccc1
CN(C)C(=O)COC1=CC(=O)c2c(O)ccc(O)c2C1=O
CC(=O)Nc1ccc(NC(=O)c2cccc(C(=O)NCc3cccs3)c2)cc1
CS(=O)(=O)OC(c1ccccc1)c1ccccc1
COCCCCCCN
CCCc1cccc(OC2Cc3cc(OC)ccc3OC2CC(=O)N2CCCO2)c1
O=C(Nc1ccccc1)Nc1ccccc1OC1CCC(CO)C(O)O1
Cc1c(C(=O)O)cccc1C(=O)O
CC(C)CCCC1OC(CCCCCCCCC(=O)O)CC(c2ccc(Cl)cc2)O1
O=C(NCCc1ccccc1)Nc1cccnc1
Cn1c(N)c(C(=O)CSc2nnc(-c3ccc(Cl)cc3)o2)c(=O)n(C)c1=O
CC(C)CCn1c(Cc2cc(-c3ccccc3Cl)[nH]n2)n[nH]c1=O
CS(=O)(=O)c1ccc(CNC(=O)C2CCN(S(=O)(=O)c3cnoc3C(F)(F)F)CC2)cc1
O=C1C=COCC1O
O=C(NCC(F)(F)F)Nc1cc(Cl)cc(C(F)(F)F)c1
CCOC(=O)C(C(=O)OC(C)(C)C)C(C)=NO
CC(C)C1CN(C(=O)c2cc(-c3cccs3)on2)CC1N
CC(=NNS(=O)(=O)c1cccc(OC(=O)Oc2ccccc2Cl)c1)c1ccncc1
O=C(CNC(=O)C1CCCC1)Nc1ccc(S(=O)(=O)N2CCCC2)cc1
N=C(NCCSc1ccccn1)Nc1ccccc1
CC(=O)OC1CCC2(C)C3=CCC4C(=CC(N(C)c5ccccc5)C4c4ccccc4)C3C(OC(C)=O)CC2C1
CCCCCN1C(=O)SC(C(=O)NCCc2c[nH]c3ccccc23)C1=O
Cc1cc2nc(O)c(=O)n(CCc3ccccc3)c2cc1S(=O)(=O)NCc1cccs1
CC(C)(C)Oc1ccc(NC(=O)NCc2cccs2)cc1
Cc1cccc(N2CCN(CCc3ccc(Cl)cc3)CC2)c1
O=C(CSc1ccncc1)Nc1ccccc1
COCC=C(C)C
COC(=O)c1ccccc1C(=O)NC(C)C
O=C(CN1C(=O)c2ccccc2C1=O)OCC(=O)c1ccccc1Cl
COc1cc(OC)cc(-n2nnc(C(CCCCN)CC(=O)C=Cc3ccc(O)c(OC)c3)n2)c1
CCC(CNC(=O)Nc1ccccc1)Oc1ccccc1
O=C(O)C1=CCCC2CN(C(=O)c3ccc(CCc4cn5cccc(OCc6ccccc6C(F)(F)F)c5n4)cc3)CCC12
O=C(C=Cc1ccccc1)Nc1ccc2c(c1)OCO2
CC(=O)OCC1(O)C(C)C(O)C2(C)C3CCC4CCC(=O)C=C4C3CCC12
CC(NC(=O)c1ccc(Cl)cc1)c1ccccc1
Cn1nccc1C(=O)NCc1ccccc1
O=C1CN(c2ccnc3[nH]ccc23)CCN1c1ccc(-c2ccc(F)cc2)cc1
CCCCCCCNC(=O)CSC(=N)N
O=C(COc1c(Cl)cccc1Cl)Nc1cccs1
CS(=O)(=O)N(CCC#N)CC(O)c1ccccc1
CN(c1ccccc1)S(=O)(=O)c1ccc2c(c1)OCCO2
Cn1c(CN2CCCC(C)(C)C2)ccc1C(=O)N(CC(O)c1cc(F)ccc1F)C1CC1
NC(=O)C(Cc1ccccc1)N1CCCC1
NC(=O)CC(c1ccc(Cl)cc1)c1ccc(Cl)cc1
CCOC(=O)c1c(Cn2cc(-c3ccccc3)nn2)nc2ccccc2c1-c1ccccc1
CN1CCc2ccccc2C1Cc1ccc(O)cc1
Cc1cc(NC(=O)COC(=O)Cc2ccccc2)no1
CCN(CC)C(=O)c1cccc(-n2ncc3ccnn3c2=O)c1
O=C(Cc1ccccc1)NC1CCCc2c(OCc3ccccc3)cccc21
CCOC(=O)Cn1c(C)csc1=NC(=O)c1ccccc1
COC(=O)C(CCSC)NC(=O)Cc1ccccc1
O=C(CNC(=S)NCc1ccccc1)NCc1ccccc1
CCC(O)CCNC(=O)OCc1ccccc1
O=[N+]([O-])c1cccc(C2CCN(c3ncnc4ncn(C5OC(CO)C(O)C5O)c34)CC2)c1
COc1cc(SCCC(=O)O)c(-c2ccc(Cl)cc2)cc1Cl
COc1cccc(CC(=O)NC(CC(C)C)C(=O)C(F)(F)F)c1
CC(C)(C)OCCCNC(=O)CCN1C(=O)CSC1=S
O=C(C=Cc1ccccc1)NCCC(O)c1ccccc1
COc1ccc(C(=O)CCC(=O)Nc2ccc(S(=O)(=O)N3CCCCC3)cc2)cc1
CCC(C)(CC)C(=O)NCC(=O)Nc1ccccc1
CC(C)c1[nH]nc2c1CN(c1ncnc3c1cnn3-c1ccccc1)CC2
COc1ccccc1C1=NOC(CNC(=O)C(C)N2CCN(c3cccc(F)c3)CC2)C1
CN(CCCc1ccc([N+](=O)[O-])cc1)CC(=O)Nc1ccc([N+](=O)[O-])cc1
Cc1cc(NCC(F)(F)F)n2c(C(F)(F)F)nnc2n1
COC(=O)CNC(=O)C1CN(C)CCC1c1ccccc1OC
COc1ccc(NC(=O)C2CCN(C(=O)c3cccc(F)c3)CC2)c(OC)c1
CC(C)CCCC(C)CC(O)c1ccccc1O
CCc1nn(Cc2cccc(Br)c2)c2cccc(N3CCOCC3)c12
COc1ccc(CCCCNCCCCCCCCNCCCNCCCCCCNCc2ccc(OC)cc2)cc1
O=C(COc1cccc(Cl)c1)NNC(=O)c1cccc(Cl)c1
COC(Cc1ccccc1)C(O)CO
CC(C)(C)C(NC(=O)c1ccccc1)C(=O)c1ccccc1
CNC(=O)C1CCCN(Cc2ccc(F)cc2C(F)(F)F)C1
CC1CCN(CCC(=O)NCc2ccccc2)CC1
CC(C)C(=O)Nc1nc2ncn(Cc3ccccc3)c(=O)c2s1
O=C(CSc1nc(=O)c2ccccc2[nH]1)Nc1ccccc1F
CCc1ccc2ccccc2c1CN(Cc1ccccc1)Cc1cc(C(=O)O)ccc1O
O=C(CCNS(=O)(=O)c1ccccc1N1CCCC1)NO
CCCN(C)C1=NC(c2nc(C(F)(F)F)cs2)c2cc(C(=O)O)ccc2C1
O=C(CCN(c1ccccc1)S(=O)(=O)c1ccccc1)Nc1ccccc1
O=C(CNC(=S)N1CCOCC1)N1CCN(c2ccccc2)CC1
Cc1ccc2c(c1)C(=O)CC(CO)(C(O)C(O)C(O)C(C(C)C)n1nnc3c(C(F)(F)F)cccc31)O2
CC(C)CC(CP(=O)(O)Cc1ccccc1)C(=O)O
Cc1ccc(N2CCN(CCCCOC(=O)CCCCCNC(=O)c3cccc(Oc4ccccc4)c3)CC2)c(C)c1
CC(C)c1nnc2c(O)nc3ncccc3n12
CCS(=O)(=O)c1ccc(-c2nc3cc(C)c(C(=O)NCc4ccccn4)cc3c3sccc23)cc1
N#Cc1ccc(CN2CCOC(CO)C2)cc1
O=C(CCCOc1ccccc1)NCCCN1CCCCCC1
O=C(N1CCN(c2ccccc2)CC1)C1(c2ccccc2)CC1
COC(=O)c1ccc(NS(=O)(=O)c2ccccc2C(=O)O)cc1
COc1ccc2c(c1)c1nc3ccccc3nc1n2Cc1ccc(C(=O)O)c(F)c1
O=C(NCc1ccccc1Cl)Nc1nccs1
CC(=O)NC(C)c1ccc(S(=O)(=O)c2ccc(Br)cc2)cc1
COC(=O)c1nc(C)c(C)nc1NS(=O)(=O)c1ccccc1Cl
Cc1cccc(S(=O)(=O)N2CCCC(CCc3cccnc3)C2)c1
NS(=O)(=O)c1ccc(CC(=O)N2c3ccccc3CN(c3ccccc3)c3ccccc32)cc1
CC(C)CC(NC(=O)c1ccccc1)C(N)=O
Nc1cc(C(=O)Nc2ccccc2)nn1-c1ccccc1
O=C(CCNC(=O)c1ccc(F)cc1)NO
COc1ccc(Cl)c(CNC(=O)c2ccc(Cn3cccn3)s2)c1
COc1ccc(CNC2CCc3ccc(Cl)cc3C2)cc1OC
CC(C)n1cc(C(=O)O)c(=O)c2cc(Cc3ccc(Cl)cc3)ccc21
Cc1cccc(C(=O)Nc2cccc(OC(F)(F)F)c2)c1
CCSc1c(C)nc(CC)nc1N1CCOCC1
N=C(N)c1ccc(C(F)(F)F)c(CCC(O)CCCCCCCCCCCCC(=O)O)c1
CCc1cc2c(cc1F)C(=O)N(CCCCF)C2=O
O=C(CCN(c1ccccc1)S(=O)(=O)c1ccccc1)OCc1ccccc1
COC(=O)C(C)(C)C
O=C(CCl)N1CCN(C(c2ccc(Cl)cc2)c2ccc(Cl)cc2)CC1
C=C(C)C1CCC2(C(=O)O)CCC3(C)C(CCC4C3(C)CCC35CC43C(C)C(C)C(C)C5C)C12
CCCC(=O)OC1CCC(C)CC1
Cc1cccc(CNC(=O)CCN2CCN(c3ncccn3)CC2)c1
CC(C)(C)c1nc(-c2cccs2)no1
Fc1ccccc1Nc1ccccn1
CCc1cccc(C2=NN(C(=O)c3ccc(-n4nc(C)cc4C)cc3)C(c3ccccc3)C2)c1
CC(C)n1nnc2cc(NC(=O)C(C)(C)C)ccc21
CCN(CC)CCNC(=O)COC(=O)c1cc(Cl)ccc1O
COc1cccc(-c2nc3n(n2)C(c2cccc(N4CCOCC4)c2)C(C(N)=O)=C(C)N3)c1
O=c1cc(N2CCC(Oc3ccc4ccccc4c3)C2)c2ccccc2[nH]1
COc1cc(C(C)=O)cc(OC)c1OC
CC1(C)CC(=O)C(=CNc2ccc(C(F)(F)F)cc2)C(=O)C1
O=C(O)CCC(NC(=O)c1ccc(N2CCOCC2)cc1)C(=O)O
CC=CC(=O)SCCCCc1ccccc1
O=C(NCc1ccccc1)Nc1ccccc1
C=C1CC(O)(c2ccc(Cl)c(C(=O)c3ccc(Cl)c(Cl)c3)c2)c2ccccc21
COc1cccc(C(=O)Nc2cc(Cl)ccc2C(=O)O)c1
CCOC(=O)C(NC(=O)CN1C(=O)CCCc2ccccc21)C(C)C
O=C(C=Cc1ccccn1)c1ccccc1
O=C(NN=CC=Cc1cc2ccccc2o1)c1ccccc1
CC(Sc1ncccn1)C(=O)O
COC(=O)C1CC(OC(=O)c2cccs2)CN1C(C)=O
O=C(NCc1cccnc1)C1CCCN1Cc1ccccc1
C=CC(C)(CC)OC(=O)c1ccccc1
CN(CCCNC1=NS(=O)(=O)c2ccccc21)Cc1ccccc1
Cc1cnc(-c2cnc(N3CCOCC3)c(C#N)c2)n1-c1ccc(F)cc1
O=C(O)CNCCO
Cn1cnc(CN2CCN(Cc3cccc(Cl)c3)C(CCO)C2)c1
O=S(=O)(CCNc1nc2ccccc2o1)c1ccncc1
CCN(CC)CCNC(=O)N1CCC2(CCNCC2)C1
COc1ccccc1OC(=O)Nc1ccc(S(N)(=O)=O)cc1
CN(C)CC(=O)NCc1ccccc1
CC(CNC(=O)c1ccccn1)c1ccc(F)cc1
CC1(C)CC(N=C(S)Nc2cccnc2)CCO1
C=CC(C)(CCC(=O)O)C(O)c1ccco1
COc1cc(CN2CCC(N(C)C)CC2C(=O)O)cc(OC)c1OC
OC(CCc1ccccc1)(C(F)(F)F)C(F)(F)F
COC(=O)CNC(=O)OCc1ccccc1
CCN(CC)c1cccc(NC(=S)Nc2ccccc2)c1
CNC(=O)c1cccc(NC(=O)c2cccc(Cl)c2Cl)c1
O=C(O)c1cccc(NC(=O)c2ccc(-c3ccccc3)cc2)c1
C=CCN(C(=O)c1ccc(-c2ccccc2)s1)C1CCC(C(C)(C)C)CC1
O=C(NCc1ccco1)C1CCN(S(=O)(=O)c2ccc(F)cc2F)CC1
O=C(O)COC(=O)CCc1ccccc1Cl
O=C(COc1ccc(Cl)cc1)NCc1nc2ccccc2c(=O)[nH]1
CC(=O)NCc1cccs1
CC(C)C(NC(=O)CNC(=O)CCCNC(=O)CCCCC12NC(=O)NC1CCS2)C(=O)O
O=C(Nc1ccc(-c2nnc3n2CCCCC3)cc1)c1cccc(Cl)c1
CN(CCc1cccnc1)Cc1ccccc1
O=C1CC(c2ccc(F)cc2F)C(O)N(O)C1=O
O=C(CCCOc1ccc(OCc2ccccc2)cc1)NC1CCCCC1
CCN(Cc1ccc(Cl)c(Cl)c1)C(=O)c1ccccc1
CCCC(=O)NC(C(=O)N1Cc2ccccc2CC1C(=O)Nc1ccc(Cl)cn1)C1CCC(C)CC1
CCOC(=O)C1=CC(=O)C(c2ccccc2)C(C)O1
CCOC(=O)C(NC(=O)CN1C(=O)CCCc2ccccc21)C(C)C
CCOC(=O)C(Cc1ccccc1)=NNC(=O)c1ccccc1
CC(Oc1ccc(S(=O)(=O)c2ccc(C#N)cc2)cc1)C(=O)N1CCCC1
Cc1[nH]c(N(C(=O)NCc2ccc(Cl)cc2)C2Cc3ccccc3C2)nc(=O)c1C
Cc1ccc(CNC(=O)CCCc2cccs2)cc1
NCCCNC(=O)C(O)c1ccccc1
CC(C)CCC(O)C(CCC(C)C)NC(=O)C(CC(C)C)NC(=O)OCc1ccccc1
Cc1cccc(C(=O)N2CCC(C(C)N3CCN(Cc4ccc(F)cc4)CC3)CC2)c1
CC(C)=CCc1c(O)ccc(C(=O)C=Cc2ccc(O)cc2)c1O
CC(C)(C)C(=O)NCC(N)c1ccccc1
NCC(c1ccccc1)c1ccccc1
O=C(Cc1ccccc1)c1ccccc1
CCC(CC)CNC(=O)c1ccccc1Sc1ccc2c(C)cc(=O)oc2c1C
CCOP(=O)(OCC)SCC(=O)NCC1CCCO1
Cc1ccccc1C(=O)Nc1c(C#N)c(C(F)(F)F)nn1C
CN(C)c1ccc(C(=O)O)cc1
COc1ccc([N+](=O)[O-])cc1OC
CC(C)CC(CC(=O)NO)C(=O)NC(Cc1c[nH]c2ccccc12)C(=O)NCCN1CCCCC1
O=C(Oc1ccccc1)C(O)(C(F)(F)F)C(F)(F)F
O=[N+]([O-])c1ccccc1N(CCO)Cc1ccccc1
CC(C)(C)NC(=O)CSc1nnc(-c2ccccc2)[nH]1
CCN(CC(=O)Nc1cccc(F)c1)Cc1ccccc1
NC(=S)NN=Cc1ccncc1
N#Cc1ccc(C(C#N)OC2CCCC2)cc1
CC1(C)Cc2c(cc3oc4cc(O)c(-c5cn6ccccc6n5)c(O)c4c(=O)c3c2O)C(O)C1
CC(C)c1csc(C(=O)N2CC(C(=O)NCc3ccc(F)cc3)C2)n1
CCN(C(=O)c1ccc(F)cc1)c1ccc(S(C)(=O)=O)cc1
O=C(O)C1CCCN(CCc2c[nH]c3ccc(Br)cc23)C1
COCCNC(=O)C1CCN(C(=O)c2cc3cc(OC)ccc3o2)CC1
O=C(c1ccc(F)cc1)N1CCC(Nc2cccnn2)CC1
COC(=O)c1ccc2c(ccn2-c2nnc(C)c3c(C)n(-c4ccccc4)nc23)c1
O=S1(=O)NCCN1Cc1ccccc1F
O=C(O)C(=O)Nc1ccccc1
COC(=O)C(=O)c1ccc(Cl)c(Cl)c1
C#CCN(CCC)C(=O)NCC(O)c1ccccc1
COc1ccccc1C(CCO)N1CCCC1
CNC(=S)NC(=O)C(C)C
O=S(=O)(c1ccccc1)N1CCNCC1
NS(=O)(=O)c1ccccc1-c1ccccc1
CCC(C)NC(=O)c1ccccc1
Cc1ccc(-c2nnc(N)nc2CCC(C)C)c(C)c1
O=C(Cn1cc(Cc2ccccc2)c(=O)[nH]c1=O)c1cccc(Cl)c1
CCCNC(=O)Cc1ccc(OCc2c(-c3ccccc3C)noc2C)cc1
C=Cc1ccc(C(=O)Nc2ccc(S(=O)(=O)N3CCOCC3)cc2)cc1
O=c1[nH]c(-c2ccc(-c3ccc(F)cc3CO)cc2)nc2nn(-c3ccccc3)cc12
O=P(O)(O)C(O)(c1ccccc1)c1ccccn1
C=CC(=O)C=CC(=O)O
CC(=NNC(=O)c1ccccc1)c1ccco1
COc1cc(C=CC(=O)O)ccc1Oc1ccc(O)c(C(C)C)c1
O=C(c1ccc2c3c([nH]c2c1)C(CN1CCCC1)(c1ccccc1)C(=O)NC1(CCCN(Cc2ccc4[nH]ncc4c2)C1)C3)N1CCN(c2ccc3ccccc3n2)CC1
CCCCCCCCCCCCCCCCCCCCCCCOc1cccc(CNCCCCCCNCc2cccc(C(=O)OCC)c2)c1
COc1ccc2sc(-c3ccncc3)c(NS(=O)(=O)c3ccc4c(c3)OCCO4)c2c1
Cc1ccc(S(=O)(=O)N2CCC(c3ccc(Cl)cc3)(N3CCOCC3)CC2)cc1C
O=C(CCc1cccnc1)Nc1c(S(=O)(=O)N2CCOCC2)cc(OCc2ccccc2)c(F)c1F
CC(C)Cn1cc(-c2ccc(Cl)c(Cl)c2)c(=O)c2ccc(N3Cc4ccc(CCC(=O)N5CCC(F)C5)cc4C3)cc21
COCCN(CC(=O)N1CCCCC1)S(=O)(=O)c1ccccc1
CC(=O)N(CC(CC(N)=O)NC(=O)C1CC1)c1ccccc1
CCC(C)NC(=S)Nc1ccc(F)cc1
NC(=O)NNC(=O)CCc1cccnc1
Cc1cccc(Oc2ccc(C=C3SC(=O)N(Cc4ccccc4)C3=O)cc2)c1
COc1ccccc1CCNC(=O)c1ccc2c(c1)CCN2
CN(C)CC(C)(C)CCCNc1ncnc2[nH]cnc12
Cn1c(=O)c2nonc2n(C)c1=Nc1cccc(Cl)c1
CC(C)CC(=O)OC(C)(C)C(=O)O
CCCCNC(=O)OCC
COc1cccc(CNC(=O)CSCC(=O)Nc2cccc(C(C)=O)c2)c1
Cc1ccccc1C(NC1CCCC1)c1nccn1C
CCSCCNc1ccccc1F
CC(=O)NCCC(C)(C)N
NC(=O)CCNc1cnc2ccccc2n1
O=C(O)c1ccc(C(=O)ON2C(=O)C(=O)c3ccccc32)cc1
CC(O)C(NC(=O)c1cccnc1)C(=O)O
CCCCOC(=O)CCC(=O)NN=Cc1ccc(C)cc1
Cc1ccc(O)c(Nc2ccnc(NCCO)n2)c1
Cc1nc(NCc2cccc(C(=O)NC3CCCC3)c2)ncc1-c1cncnc1
CCCCC(Cc1ccccc1OC)C(=O)Nc1cccc(S(=O)(=O)N2CCOCC2)c1
CN(C)CCC(CNC(=O)c1ccccc1Cl)c1ccccc1
COCC(=O)OCC(CO)CSc1cc(Cl)ccc1Cl
C=C1CC(NC(=O)Nc2ccccc2F)(C(=O)c2ccccc2)OC1=O
CCOC(=O)c1sc(=Nc2ccc(OC)cc2)n(CCOC(C)=O)c1C
CCn1cc(C(=O)NCc2ccc(F)cc2)c(=O)c2cc(F)c(F)cc21
CCCCCCCCCC=CC(=O)NC(C)(C)C(=O)O
COc1ccc(Oc2nc(N3CCN(c4ccc(F)cc4)CC3)nc3ncn(CCNC(C)=O)c23)cc1
CC(C)CNC(=O)C(Cc1ccccc1)NC(=O)C(N)Cc1ccccc1
CC(C)OC(=O)Cc1ccccc1
COc1cc(Br)cc(C2=NOC3C2C=CC3(C)C)c1O
CC(C)CNC(=O)C(C(C)C)C1CC1
CCc1ccc(-c2[nH]nc3c2Cc2c-3nn(Cc3nc(C4CC4)no3)c2C)cc1
NC(N)=NC(=O)C1(c2ccc(F)cc2)CC1
COc1cccc2c(=NO)c3c(Cl)ccc(NC(C)=O)c3oc12
COc1ccc(C(=O)OC2CCC3C4CCc5cc(O)ccc5C4CCC23C)cn1
Fc1ccc(Cc2cc(C(F)(F)F)n3ncnc3n2)cc1
CCN(CC)c1ccccc1NC(=O)Cn1cnnc1
O=C(NN1CCOCC1)c1ccccc1
CC(C=CC(C)(C(F)(F)F)C(F)(F)F)=Cc1ccco1
CC(=O)CN1CCN(Nc2cccc(C#N)c2)C1=O
CC(Oc1ccc(-c2nnc(-c3ccccc3F)o2)cc1Cl)C(F)(F)F
O=C(NCc1ccccc1)c1ccc(Br)cc1
O=C(O)CNC(=O)CCC(=O)N1CCN(Cc2ccccc2)CC1
CC(=S)CCCl
COc1ccccc1-c1cc(NC(=O)c2sc(-c3ccccc3Cl)c(C#N)c2N)cc(C(=O)O)c1
CC(=O)c1cccc(N(C(=O)Nc2ccccc2F)C(C)c2cccnc2)c1
CC1CN(C(C)CO)C(=O)c2cc(NC(=O)CCN3CCOCC3)ccc2OC1CN(C)S(=O)(=O)c1ccc(Cl)cc1
CC(C)CCC(CC(=O)O)(C(=O)O)C(C)C
O=C(C1COCO1)N1CCC2(COCc3cnc(Nc4ccccn4)nc32)C1
CCOC(=O)C(=O)C(C)O
CC1(C)CCC(C2C(O)CC3C4CCC5CC(NC(=O)c6cccnc6)CCC5(C)C4CCC32C)C1
CC1CCC(C)(C)CC1=NNc1nc2ccccc2[nH]c1=O
O=C(NCC1(c2cccnc2)CCOCC1)N1CCCCCC1
O=C(CCC(F)(F)F)c1ccccc1
Cc1ncn2c1CN(C(=O)c1cnc3ccccc3n1)CCC2
COC(=O)c1ccc(S(=O)(=O)NC(=O)c2ccc(-c3ccccc3)cc2)cc1
O=C(NCCCCCCc1ccccc1)OC1CCCCC1
Cc1ccn(S(=O)(=O)N2CCN(C(=O)Nc3ccc(OC(F)(F)F)cc3)CC2)n1
Cc1ccccc1OC(C)C(=O)Nc1cccnc1
CCC(=Cc1ccccc1)c1nnc2cc(OC)ccc2n1
CC(C)=CCCC(C)=CCOc1ccccc1C=CC=O
CCCCNC1c2cc(O)ccc2C(=O)c2ccc(O)cc21
CC(C)(C)c1ccccc1O
Cn1c(C(F)(F)F)nc(-c2ccc(F)cc2)c1-c1ccc(F)cc1
O=C(NCc1ccccc1Cl)NCC(Cc1ccccc1)NC(=O)C1CCCC1
NC(Cc1cccc(OS(N)(=O)=O)c1)C(=O)O
NS(=O)(=O)c1ccc(C(=O)Nc2ccccc2)cc1
CC(=O)Nc1ccc(SCCc2ccc(O)cc2)cc1
FC(F)(F)c1ccc(-c2nnc(CCN3CCC(c4cnco4)CC3)o2)cc1
NS(=O)(=O)Oc1ccccc1C=CC(=O)O
O=C(O)CCNC(=O)CC1C(=O)NCCN1Cc1ccc(Cl)cc1
CCC12c3[nH]c4ccc(Cl)cc4c3CCN1C(=O)C(CC(=O)NCCCOC)CC2C(=O)N1CCN(C(=O)c2ccco2)CC1
COC(=O)CC1(n2ccnc2)CCCCC1
CN(CC(=O)Nc1cccc(Cl)c1)C(=O)C1CCCN1C
O=c1[nH]c(=O)n(C2CC2)c2nc(SCc3ccccn3)n(CCO)c12
Cc1cccc(CC2=C(c3ccccc3)C2c2ccccc2)c1
CC(=O)OCCOC1=C(Nc2cc(F)ccc2F)Cc2ccccc2CC1
CCN1CCN(CCN(c2ccccc2)C2CCN(C(C)C)CC2)CC1
CCCCCC(O)CC(O)CC(=O)O
CCc1ccccc1NC(=O)N1CCC(c2nnc(Cn3nc(C)cc3C)n2C)CC1
O=c1[nH]c(=O)n(C2CC(O)C(CO)O2)cc1-c1ccccc1
S=C(NCc1cccs1)NC1CCCC2(CCCCC2)C1
O=C(CCc1ccccc1)NCCc1cn(CC(O)COc2ccc(F)cc2)nn1
CCOC(=O)c1cccc(N)c1Cl
CC(=O)NC(COC(C)=O)(C(=O)OCc1ccccc1)C(=O)OCc1ccccc1
CN(C)CCCN(Cc1ccccc1)C(=O)C1CCN(Cc2ccsc2)CC1
Cc1ccccc1NC(S)=NCCc1ccccc1Cl
[C-]#[N+]c1c(Sc2nc(-c3ccc(N(C)C)cc3)cs2)n[nH]c1C
CC(C)CC(=O)N1CCCC1
CCOc1ccc(NC(=S)OCCOC(C)C)cc1
Oc1cccc(CC(O)c2cccc(O)c2)c1
CCn1nnnc1SCC(=O)NCc1ccc(Cl)cc1
Cc1ccccc1NC(=O)N1CCC(C(=O)N2CCOCC2)CC1
O=C(CCCNC(=O)C(F)(F)F)Nc1ccccc1
COCCN(C(=O)c1ccc(C(O)(CCC(=O)OC)c2ccc(C)cc2)cc1)C1CCNC1
COc1ccc2nc(CCC(=O)Nc3ccc(N4CCN(C(C)=O)CC4)cc3)cc(C)c2c1
CC(C)C(=O)OCc1ccccc1
C=C(c1ccccc1)C(O)c1ccccc1
Cc1ccccc1C(=O)N(c1ccccc1)C1CCCCC1
CN(C)CCOc1ccccc1
S=C(Nc1ccccc1)N(c1ccccc1)c1ccccn1
CC(C)=CCC=C(C)CCC=C(C)C
CC(C)N1CCC(=O)N(Cc2ccc(-c3c(-c4ccccc4)nc4nc(C(F)(F)F)ccn34)o2)CC1
O=C(NCCC1=CCCCC1)c1ccc2nc(N3CCOCC3)oc2c1
Cn1cc2ccccc2c1N1C(=O)c2ccccc2C1=O
CCCCNC(=O)CCC(O)CO
CCC(C)(CC)C(CC(=O)Nc1ccc(OC)cc1)c1ccc(OCc2ccccc2)cc1
CC(C)(C)NC(=O)CSc1nc(=O)n(Cc2ccco2)c2c1CCC2
COc1ccccc1NC(=O)OC1C(=O)N(C(=O)OCc2ccccc2)C(C)C12CCOC2
COCCNC(=O)Nc1ccc(-c2nnc3n2N=C(c2ccc(C)cc2C)CS3)cc1
O=C(O)COC(=O)CCc1ccccc1F
COc1cc(CNC(=O)CCN(Cc2ccccc2)S(C)(=O)=O)ccc1O
CC(=O)c1cc(N)cs1
O=C(O)c1cccc(NC(=O)c2ccc(-c3ccccc3)cc2)c1
Cc1ccccc1S(=O)(=O)Oc1ccc(-n2nnc3c(-c4ccc(F)cc4)nn(Cc4ccccc4)c3c2=O)cc1
CN1C2CCC1CC(OC(=O)N1CCCCC1)C2
Cc1ccc2c(c1)N(C(=O)C1CCCCC1)C(c1ccccc1)S2
CC(C(=O)NCc1ccccc1)c1ccccc1
COc1cccc2c(=O)c3c(C)c4c(c(Cl)c3[nH]c12)OCCN4Cc1ccccc1
COC(=O)CNc1nc(NCc2ccccc2)nc(N2CCN(c3ccccn3)CC2)n1
COC(=O)CC(O)C(C)(C)O
Cc1ccc(NC(=O)CSc2nnc3[nH]c(=O)cc(C)n23)cc1
CC[N+]1(CC)CCN(C(=O)c2ccc(Cl)cc2Cl)CC1
COC(=O)C=Cc1ccccc1
COC(=O)NCC1(c2ccc(I)cc2)CCc2ccccc2OC1
COCCN1CC(=O)C(O)(c2ccccc2)N(C)C1=O
COc1ccc(Cl)cc1S(=O)(=O)N1CCCCC1
O=C(O)Cc1ccc(NC(=O)c2cc(OCc3cc(=O)oc4cc(O)ccc34)ccc2Cl)cc1
COC(=O)C=Cc1ccccc1[N+](=O)[O-]
CCCCn1nc(C(=O)Nc2cccc(NC(C)=O)c2)sc1=Nc1ccccc1
Fc1ccc(-c2nnc(-c3ccccc3OCc3ccccc3)o2)cc1
CCOc1cccc(CNC(=S)NC(=O)c2ccco2)c1
O=C(O)C(C1CCC2(CC1)OOC1(CCCCC13CCCCC3O)O2)n1nc(CCc2cccc3ccccc23)ccc1=O
CCCCN(CCCC)c1ccc2c(N(C)C)c3ccccc3nc2c1
O=C(c1ccccc1)c1ccc(Cl)cc1
CC(C)CC(C)Cn1cccc2c(N)nnc1-2
CC(CC(=O)N1CCN(C)CC1)NC(=O)c1cccs1
O=C(NCCCn1cnc2c(Cl)ncnc21)c1cccc(Br)c1
OCCCCc1ccccc1
CN(C)C(=S)Nc1ccccc1-c1ccccc1Cl
O=S1(=O)Cc2ccccc2N1C1CCCC1
O=C(NCCN1C(=O)c2ccccc2C1=O)c1cccc(S(=O)(=O)N2CCCCC2)c1
N=C(NCCC(=O)O)c1ccccc1
CC(C)CC(=O)OCC(=O)c1ccc(Cl)cc1
CC(C)=CCNc1ccccc1C(=O)O
CC(=O)OC1C2C(CC3(C)OC34C(OC(C)=O)CC3(CO3)C14C)OC(=O)C2C
CC=C(C)C(CCl)N1CCCCC1
CCC(CC)OCCCC(C)C
O=C(NC(CO)C(O)CNCc1ccc(OCCCc2ccccc2)cc1)C1=C2C=CC=CN2c2ncncc2S1
Cn1cc(CN2CCN(CCCC(c3ccccc3)c3ccccc3)CC2)cn1
CC(=O)Nc1ccc(S(=O)(=O)N2CCN(c3ccc(F)cc3)CC2)cc1
N#Cc1ccccc1S(=O)(=O)C=Cc1ccco1
CCC(=O)NC1=NN(C(=O)c2ccc(F)cc2)C(c2ccc(F)cc2)S1
O=c1nc2nc3sc(Oc4cccc(OC(F)(F)F)c4)nn3c(=O)c2c[nH]1
CC(=O)Nc1ccc(OC(=O)c2ccco2)cc1
COc1cccc(-c2nc(C(=O)O)cn2C)c1
Cc1ccc(S(=O)(=O)NCC(=O)N2CCN(c3cccc(C(F)(F)F)c3)CC2)cc1
N#CC(=CNc1ccccn1)S(=O)(=O)c1ccccc1
COc1cccc(C(CCN2CCC(C(N)=O)CC2)c2ccccn2)c1
Nc1ccc(-c2nc(=NCc3c(Cl)cccc3Cl)sn2-c2ccccc2)cc1
COC(=O)c1ccccc1NCCSc1nc2ccccc2s1
CC(C)Oc1ccc(C(=O)NCCC2CC(OC(=O)c3ccc(C(F)(F)F)cc3)C3(CO2)CC(NC(=O)CCC(F)(F)F)CO3)nc1-c1ccc(C(C)C)cc1
CC(C)CNC(=O)Oc1ccccc1
Cc1cc(C)c([N+](=O)[O-])c(C)c1N1CC1
CC(=O)N(C(=O)Nc1cc(-c2ccccc2)on1)C1CCCCC1
CC(C)(C)OC(=O)N1CC(CN2CCCC2)C(C(=O)O)C1
Cc1nc2cc[nH]c(=O)c2cc1NCc1cccc(Cl)c1
N#CC(c1ccc(F)cc1)c1c(O)cc(O)c2[nH]c(=O)ccc12
CN1CCN(C(=O)COc2cccnc2)CC1
O=C(NCc1cccnc1)c1ccccc1
C=CCNC(=S)Nc1ccc(OC)c(OC)c1
CC(C)C(NC(=O)CN(C)C1CCCCC1)C(=O)O
NC(=O)CC1(Cc2cccc(F)c2)CCN(C(=O)c2ccccn2)CC1
CCCOCC(O)(Cc1ccc(O)c(OC)c1)C[S+](C)[O-]
O=C(O)CC(O)C(O)C(O)C(O)COCc1ccccc1
CCOC(=O)c1cc(=O)cc(OC(C)=O)o1
O=C(O)CCC(=O)NCCOc1ccccc1
CCOC(=O)C(C#N)=Cc1cccn1C
COCCN(c1ccccc1Br)S(C)(=O)=O
O=C(O)CC1(O)CNC(=O)C1=O
O=C(NC1CCCCCC1)c1ccncc1
CC(C)c1ccc(OCC(=O)Nc2cccs2)cc1
CN(CCOC(c1ccccc1)c1ccccc1)c1ccccn1
CCNC(=O)c1ccc(Cl)cc1
CC(C(=O)Nc1nc2c(C(F)(F)F)cccc2[nH]1)N1CCCCC1
O=C(Nc1ccc(-c2nnc(-c3cccnc3)o2)cc1)c1ccc(Cl)cc1Cl
CC(=O)OCC(O)CCF
CC(CNCCc1ccccn1)NC(=O)c1ccccc1
COc1ccc(OC)c2c1C(=O)N(Cc1ccccc1)C2=O
CC(=O)N(C(=O)Nc1cc(-c2ccccc2)on1)C1CCCCC1
O=C(NCCN1CCCCC1)Nc1ccc(-c2csc(NC(=O)c3cccc(Cl)c3)n2)cc1
CCOC(=O)CCn1ncn2c(C(=O)N3CCN(C(=O)c4ccc(Cl)o4)CC3)c3cc(C)oc3c2c1=O
CC1Nc2c(F)cccc2S(=O)(=O)N1CC(O)CN(C)C
CC(CCC(=O)NCc1ccccc1)C1CCC2C3C(O)CC4CC(OC(=O)Cc5ccccc5)CCC4(C)C3CC(=O)C12C
O=C(NCc1ccccc1)c1cccc(NC(=O)N2CCOCC2)c1
O=C(CSc1ccc(Cl)cc1)Nc1ccsc1
O=C(CSc1nc2ccccc2o1)N1CCOCC1
N=C(N)NCCCC(NC(=O)c1ccc(C(=O)CCCCCCCCCCCN)cc1)C(=O)NCc1ccccc1
CC1CCCC2(COC3(OC(C)(O)OOC3(C)O)C(Nc3ccc(Oc4ccccc4)cc3)C2)C1
COc1cccc(N2CCN(C(c3ccccc3)c3cccnc3)CC2)c1
COc1nn(-c2nc3ccc(C(N)=O)cc3s2)c2nc3ccccc3cc12
O=C(O)CCCCCCCCCCCCCCCCCCCCCCCCCCCCCCCC(O)C#CC#CC#CC(O)CO
NC(=Nc1ccccc1)NC(c1ccccc1)c1ccccc1
CC1(C)C2CCC1(c1ccc(O)nc1)CCN2C(=O)C1CC1
CCCCCCCCCCCC(=O)O
COc1cc(C(=O)O)ccc1NC(=O)c1cc(OC)c(OC)c(OC)c1
CCOc1cccc(C(=O)NC2CCC(CN3CCC(C)CC3)CC2)c1
CC=C(C)C(=O)OCCN1C(N)=NC(N)=NC1(C)C
CN(C)CCCN=C(CP(=O)(O)O)N=O
CCCC(=O)NC(C(=O)N1Cc2ccccc2CC1C(=O)Nc1ccc(Cl)cn1)C1CCC(C)CC1
CC(C)CCC(C)OC(C)C(=O)O
OC1C(c2ccccc2)Nc2ccc(I)cc2C12CCC1(C2)SCCS1
O=C(NCc1ccco1)Nc1ccncc1
COCCC(C(N)=O)c1ccccc1
O=C(CCc1cccs1)Nc1cccnc1
CN1CC2(CCN(Cc3ccc(F)cc3)CC2)CC1CN1CCN(Cc2ccccc2F)CC1
CC(C)CCCC(C)C(NC(=O)C(N)CC(=O)O)C(=O)O
O=C(O)C(CS(=O)(=O)Cc1ccccc1)Nc1c(Br)cc(Br)cc1Br
CCCC1CN(C(=O)Cc2ccc(Cl)cc2)CC1N(C)C
COc1ccccc1CCNC(=O)c1ccccc1
NCC(=O)NCC(c1ccccc1)c1ccccc1
N#CC(=Cc1cccs1)C(=O)NCCC(N)=O
CC(=NNC(=O)c1ccccc1Br)c1ccc([N+](=O)[O-])o1
CCOC(=O)C1C(=O)NC2(CCCCN2)CC1c1ccc2c(Cl)cccc2c1OC
COc1ccc(N(C(=O)c2ccccc2)S(=O)(=O)c2ccccc2)c([N+](=O)[O-])c1
COc1cccc(-c2cc(=O)n3ncnc3[nH]2)c1
CN(Cc1ccccc1)C(=S)Nc1ccccc1C(F)(F)F
CC(C)CC(NC(=O)C(N)Cc1ccccc1)C(=O)O
N=C1NC(=O)C2(CCCCC2)N1C(c1ccccc1)c1ccccc1
CC(C)(CN)NCc1ccccc1
CCC(C)Nc1nc(O)cc(-c2ccco2)n1
CC(=O)NC(CC(=O)O)C(=O)NC(C)C(=O)NC(CC(C)C)C(=O)NC(CO)C(=O)O
Cc1nc(CC(=O)NCc2cn3c(n2)CN(C(=O)c2ccco2)CC3)cs1
CN(Cc1c(Cl)c(Cl)cc(Cl)c1Cl)CC(O)CO
Cc1ccc(C=CC=O)cc1
CC(C)CN(CC(C)C)C(=O)CN1CCC(NC(=O)c2ccc(F)cc2)CC1
Cc1cc2c(Cl)c3c(nc2c(C)c1OCC(=O)O)CCCC3
CCCNC(=S)Nc1ccccc1
CCC1C(OC(=O)CNC(=O)c2cc(Cl)ccc2NC(=O)c2ccco2)CCCC12CCCCC2O
COCC12C(=O)OC(C)(C3(C1=O)C(C)CC(=O)CC3O)C2(C)C
CC(C)C(CCCN)COS(=O)(=O)O
O=C(NN=Cc1ccccc1O)c1ccc(F)cc1F
Oc1ccc(CSc2nnc(O)[nH]2)c(O)c1
O=C(CN1CCOC1=O)NC1CCCCC1
CCCCCOc1ccc(OCCCCCCOc2ccc(C(=O)OCC)cc2)cc1
Cc1ccc2cc(-c3ccc(OCCCCOc4ccccc4)cc3)oc2c1C(=O)Nc1ccc(-c2cccc(C(=O)O)c2)cc1
O=C(CNC(=O)Cn1c(=S)[nH]c2ccccc2c1=O)NCc1ccccc1
O=C(NCCc1ccccc1)OC1CCOCC1
O=C(CCCO)Nc1ccccc1
CN1CCN(c2ccc(C(=O)NC(C(=O)Nc3cccc(C(F)(F)F)c3)=C(O)c3ccc(F)cc3)cc2)CC1
Cc1cc(COc2ccc(CC(=O)N3CCCCC3c3nc4ccccc4[nH]3)cc2)c2ccccc2n1
O=C(Cc1ccccc1)c1cc2c(oc1=O)CCC2
O=C(O)CCCOc1ccccc1
O=C(CN1CCCCC1)Nc1ccccc1Cl
CC1(Cl)CC1(C(=O)O)c1cscc1C#N
COc1ccc2sc3c(nc(Nc4ccccc4)n4ncnc34)c2c1
COc1cccc(NC(=O)Nc2ccc(Nc3ccc(C(C)(C)C)cc3)cc2C)c1
O=C(NCCN1CCOCC1)c1ccccc1I
NC(=O)C(=Cc1ccccc1)S(=O)(=O)c1ccccc1
C=C1CC2(C)C(OC(C)=O)C3=CC(C)C(=O)C3(O)C(OC(C)=O)C(CC(=O)OC)C2(O)CC1C
COc1cc2c(c(OC)c1-c1ccc(F)cc1)C=CC(C)(C)O2
COc1ccccc1CN=C(S)NCCCCC(CO)NCc1ccccc1
CCCN(CC1CCCN1C(C)=O)C(=O)c1ccc2[nH]ccc2c1
CCCNC(=O)Cc1cc(OC)c(OC)cc1N1CCCC1
CC(=O)NC(=S)Nc1c(C)c(C)c(C)c(C)c1C
N#CC(C#N)c1ccccn1
COc1cccc(CN=C(C)c2cccs2)c1
CC(C)CC(CC(=O)NO)C(=O)O
CCN1CCC(CNC(=O)Nc2ccc3nccnc3c2)CC1
COc1ccccc1CCNC(=O)c1ccccc1
CCCCc1ccc(CC2N=C(N)NNC2=O)cc1
O=S(=O)(O)c1ccc(CNc2ncnc3c2ncn3C2OC(CO)C(O)C2O)cc1
O=C(Oc1ccccc1[N+](=O)[O-])c1ccncc1
CC1(C)OC(=Nc2ccc(C(=O)O)c(Cl)c2)C(C#N)=C1c1ccccc1
CC(Sc1ccccc1)c1ccc(F)cc1F
COc1ccc2oc(=O)c(C(=O)OCc3ccccc3)cc2c1
CC(C)N(CC1CCCN1S(=O)(=O)c1ccccc1F)C(C)C
OCC(CC(O)c1ccccc1)c1ccccc1
O=C(COC(=O)C1CCCC1)Nc1ccccc1
CNC(=O)c1[nH]c(C)c(-c2nc(C3CC3)no2)c1C
CCOc1ccc(N(Cc2cccc(F)c2)Cc2ccc(F)cc2Cl)cc1
Cc1ccc2nc(C(=O)NCc3ccc(CO)cc3)cn2c1
CC(=O)OCN1CC(N2CCN(C(=O)c3ccco3)CC2)CS1(=O)=O
CCC(CC)OCCCC(C)C
Cc1ccc(-c2ccc(Cl)cc2)cc1CN1CCCC1
O=C(CCNCc1ccccc1)Nc1ccccc1
O=C(c1nnc[nH]1)N1CCN(c2c(Cl)cc(Cl)c([N+](=O)[O-])c2Cl)CC1
CCCCCC(=O)NC(=S)Nc1ccccc1
COc1cccc2c1NCCC2CCl
Cc1nc(Nc2snc(Cl)c2CN2CC(O)C(O)C2CO)c(=O)n(-c2ccccc2)c1N
CCCCS(=O)(=O)N(Cc1cccnc1)c1cc(OC)cc2c(C)ccnc12
COC(=O)c1[nH]c2c(c1Oc1cc(OC)ccc1OC)C(=O)CCC2
COc1ccccc1C(NC1CCCCC1)c1ccccn1
Cc1ccc(NC(=S)N2N=C(c3ccccc3)CC2c2ccccc2)cc1
COc1cc(NC(=O)c2ccccc2Cl)cc(OC)c1
O=C(NC1CCCCC1)c1[nH]c2ccccc2c1SCCCc1ccccc1
O=C(Cc1ccccc1)N1CC(OCc2ccon2)C1
c1ccc(C[N+]2(C3CCCC3)CCCC(Oc3ccccc3)C2)cc1
Fc1ccccc1-c1csc(N2CCCC2)n1
CCCCCCCCCCc1ccccc1O
CC(=O)N1CCCC(C(=O)OC2CCCCC2)C1
O=C(O)Cc1c(O)c(O)cc(C(F)(F)F)c1Cl
O=S(=O)(NCCCN1CCOCC1)c1ccc(-c2noc(-c3ccccc3)n2)cn1
CNC(=O)CC1NCCC1Cl
CC(C)CNC(=O)c1ccc(S(N)(=O)=O)cc1
OCc1ccc(N=C2NCCN2)cc1
COCCn1c(SCC(=O)O)nnc1-c1ccncc1
CC(=O)OC1(C(=O)CCl)CC1(Cl)Cl
C=CCNC(=O)c1nc[nH]c1C(=O)N(C)Cc1ccccc1
CCOC(=O)c1ccc(OCc2ccc(C(=O)Nc3nnc(-c4ccccc4Cl)o3)cc2)cc1
CCc1ccc(C)cc1SC
O=C(Nc1ccc(S(=O)(=O)N2CCCCC2)cc1)NC1CCCCC1
O=S(=O)(CC=Cc1ccccc1)Cc1nc2ccc(Cl)cc2s1
CCOc1cccc(CN(C(=O)c2cccs2)c2ccccc2)c1
NC(=S)CC(Nc1ccccc1)c1ccccn1
CCC(CC)c1cc(C(=O)NC2CCN(S(C)(=O)=O)CC2)no1
CNc1nc(C(=O)Nc2ccccc2F)cc(N2CCCC2)n1
CCN(CC)C(=O)c1ccc(OC2OC(CO)C(O)C2O)cc1O
CN(C)CC(Cc1ccccc1)N=C=S
COc1cc(C(=O)OCC(=O)NCC(C)C)cc(OC)c1OC
NCCc1ccc(Oc2cccnc2)cc1
O=C(Nc1ccc2c(c1)OCO2)N1CCC(N2c3ccccc3Sc3ccccc32)CC1
O=C(CSCc1ccccc1)Nc1ccccc1
CCC(C)CCC(O)C(N)C(=O)O
COc1cc(OC)cc(-c2ccc(-c3c(O)c(-c4ccccc4)nc4c3C(=O)NC4=O)cc2)c1
O=C(NCCC(c1ccccc1)c1ccccc1)C(O)(C(F)(F)F)C(F)(F)F
CC(=O)Nc1nc(C)c(-c2nc(NCCN3CCN(c4ccccc4)CC3)ncc2C)s1
CC(C)CCCC(C)OC(=O)COc1ccccc1
CC(C)c1ccccc1OS(N)(=O)=O
CC(C)CCC(C)(C)[S+]([O-])C(C)C
CC(C)=CC(=O)NC1CCCC1C(=O)Nc1cccc(C)c1
CCC(OC(C)=O)C(=O)N(CC)CC
O=C(O)c1ccccc1C(=O)NCCCN1CCN(c2nsc3ccccc23)CC1
COc1ccc2oc(C(=O)NCc3ccc(OC)c(OC)c3)nc2c1
CNC(=O)c1ccc(S(=O)(=O)NCc2ccccn2)cc1
O=C(N=C1NC2(CCCCC2)CCS1)c1cnccn1
CSc1ncc(NC(=O)C2Cc3cccnc3O2)cn1
O=C(Nc1ccccc1OC(F)F)C1CCCN1S(=O)(=O)c1ccccc1
OCCc1nc(-c2ccco2)[nH]c1-c1ccccc1
COc1ccc2nc(Cl)cc(NC(=O)CN3CCN(C(=O)c4cccc(F)c4)CC3)c2c1
CC(C)(C)C(=O)Nc1nnc(S(=O)(=O)N2CCCCC2)s1
COc1ccccc1S(=O)(=O)NC(=O)c1ccco1
CCOc1cc(CC(C)(CC(=O)O)NC(=O)c2cccnc2)ccc1OCC(F)(F)F
CCn1c(CNc2ccccc2)c(C#N)c2ccc3cnccc3c21
Cc1nc2c(c(NCc3ccccc3)n1)CNCC2
CCN(CC)CCN1C(=O)C=C(C)C(Cc2ccc(C)cc2)(c2ccc(OC)cc2)C1=O
COCCCNC(=O)CCC(=O)Nc1cccc(C(=O)Nc2cccc(C(F)(F)F)c2)c1
COc1ccc(CCC(=O)N2CCOC3CCC2C3Cc2ccc(O)cc2)cc1
CC(C)(C)OC(=O)NCC(O)c1ccccc1F
CCOc1ccccc1CNC(=O)C1CCN(C(=O)NCc2ccccc2)CC1
CS(=O)(=O)N(CC(=O)O)CC1C2CCC(C2)C1c1ccccc1
NC(=S)NNC(=O)c1ccccc1
CC(=O)Nc1cccc(-c2nc(-c3ccc(N(C)C)nc3)no2)c1
c1cc(CN2CCOCC2)cs1
CC1CC(C)(C)NC(=NS(=O)(=O)c2ccccc2Cl)N1
COCCNC(=O)NC1CCCCC1
COC(=O)Nc1nc2cc(F)ccc2[nH]1
C[N+](C)(C)CC(=O)NO
COc1cccc(NC(=O)N2CC=C(c3ccccc3)CC2)c1
CCN(C(=O)Oc1ccccc1)C(C)C1CCCO1
CCCc1nnn(CC(=O)N2CCN(C(=O)c3ccco3)CC2)n1
CCCCCCCCCCCC(=O)NCCC(=O)O
CC(C)c1cc(C2=NC(NC(=O)C(Cc3ccccc3)NC(=O)OC(C)(C)C)C(=O)Nc3c2cccc3-c2ccc3cnc(N)cc3c2)cc(C(C)C)c1O
COc1ccccc1-c1nnc(C(=O)c2c[nH]c3ccccc23)o1
CN(C)C(=O)C#Cc1cccc(-c2cccc(Cl)c2)n1
O=C(NCCCN1CCOCC1)c1ccc(CNC(=O)c2cc(-c3c(Cl)cccc3Cl)nc3ccccc23)o1
Cc1ccc(-c2nc(COc3cccc(CC(CN)C(=O)O)c3)cs2)cc1
Cc1ccc(CCNC(=O)c2oc3ccc(S(=O)(=O)N4CCOCC4)cc3c2C)cc1
NCSC(=O)c1ccccc1[N+](=O)[O-]
CCCCCCCN1CCN(CCCCc2ccccc2)CC1
CCCCCCC(=O)OC(C)C
CS(=O)(=O)c1ccccc1C(=O)N1CCCC1
O=C(Nc1cccc(S(=O)(=O)c2ccc(Cl)cc2)c1)c1ccccc1
O=C(CSc1c(Cl)cccc1Cl)NC(=S)Nc1ccccc1
CC(=O)OC1CC2(CC3(CC(O)C(C)C3C)C(C)CC2OC(C)=O)C(C(C)C(O)CO)C1C(C)=O
CCOC(=O)C1=C(OCc2cccc(F)c2)Cc2nccn2C1
Cc1ccc2c(c1)[n+]([O-])nc(N)[n+]2[O-]
CC(=O)NC(CC(C)C)C(=O)NC(C(=O)O)C1CCCCC1
O=C(COC(=O)c1cnccn1)NC(=O)c1cccc(OC(F)F)c1
CS(=O)(=O)CCNC(=O)COc1ccccc1
O=C(Nc1n[nH]c2ncccc12)c1ccc(Br)o1
CNC(=O)CSCC(=O)c1ccc(Cl)cc1
Cc1ccc2c(c1)N(Cc1cn(Cc3ccccc3C)nn1)c1ccccc1S2
CC(=O)N(CC(=O)O)c1ccc(N(C)C)cc1
CCN(CC)C(=O)c1c(O)n(-c2ccccc2)c(=O)n(C2CCCCC2)c1=O
CC(NC(=S)Nc1ccccc1)c1ccccc1
Cc1ccccc1Nc1nc2ccc(N(C)C)cc2n2nnnc12
O=C(NN=C(Cc1ccccc1)c1ccccc1)c1ccccn1
CC(=O)Nc1cc(N2CCN(C(=O)Nc3ccccc3)CC2)ncn1
Cc1ccc(S(=O)(=O)NNC(=O)CC(C#N)n2cnc3c(N)ncnc32)cc1
N#Cc1ccccc1OCC#CCOc1cccc(-c2nn[nH]n2)c1
O=C(Nc1cccc(-c2ccccc2)c1)Oc1cccc(C=CC(=O)N2CCc3ccccc3C2)c1
CC1(Cl)CC1(C(=O)O)c1cscc1C#N
COc1ccc(-c2cn(C(=O)c3ccc[nH]3)cc2C(=O)c2ccncc2)cc1
N=C(N)NCCCC(NC(=O)c1cnccn1)C(=O)O
CC(C)(C)CC(=O)NC(C(=O)NC(Cc1ccccc1)C(CC(O)CC(C)(C)C)C(=O)O)C(C)(C)C
O=C(O)CCC(=O)OCC(=O)c1cccc([N+](=O)[O-])c1
Cc1cc(C=CC(=O)c2cccs2)ccc1-c1ccccc1
CCc1ccc(NC(=O)C(C)OC(=O)c2sccc2C)cc1
O=c1[nH]c(=S)n(Cc2ccco2)cc1-c1cccnc1
CCOc1ccc2c(c1)C(=O)N(c1ccc(C(=O)Nc3ccc(C4=NCCN4)cc3)cc1)S2(=O)=O
O=C(O)CNc1ccccn1
COc1ccc(CSCC(=O)N2CCN(c3ccccc3)CC2)cc1
O=C(CNC(=O)c1ccccc1)OCc1ccccc1
Cc1c(NC(=O)C(C)NC(=O)C2CC2)cccc1-c1nc2ccccc2o1
CCCNC(=O)Cc1cc(OC)c(OC)cc1N1CCCC1
CN1C2CCC1CC(OC(=O)N1CCCCC1)C2
NC(CS(=O)(=O)Nc1ccc(F)cc1)C(=O)O
O=C(NC(=O)c1ccccc1)c1ccccc1
O=C1CC(C(=O)N2CCC3CN(Cc4ccccc4)CC32)CN1c1ccc(F)cc1
O=C(CSc1ccccn1)Oc1ccccc1
O=C(CO)c1ccccc1
CC(C)(C)OC(=O)NS(=O)(=O)c1ccccc1
O=C(Nc1ccccc1Oc1ccccc1)Oc1ccc([N+](=O)[O-])cc1
CCCC=Cc1c(O)ccc(O)c1O
CC1=NC(C)=C(S(=O)(=O)c2ccccc2F)C(c2ccc(-c3ccccc3)cc2)C1C#N
O=C1C=C(N2CCN(c3ccc(Br)cn3)CC2)C(=O)c2ccccc21
O=[N+]([O-])c1ccc(Sc2ccccc2)c(CN2CCCCC2)c1
CC(=O)CCO
COc1ccc(OC)c(N(O)c2ccccc2)c1
CN1CCC2C1CC(=O)N2c1ccc(Cl)cc1
COC(=O)C(O)(CC(C)C)C(C)C
CC(C)(C)NC(=NO)c1cccnc1
NC1CCN(O)CC1Cl
O=C(CCl)N1CCN(c2cc(F)cc(F)c2)CC1
CC(C)c1ccc(S(=O)(=O)Nc2nc(N3CCOCC3)c3ccccc3n2)cc1
CC(=O)c1ccc(N2C(=O)c3cnc(N)nc3NC2c2ccc(C)cc2)cc1
OC(CNCc1cccnc1)(c1ccccc1)c1ccccc1
CN(Cc1ccccc1)Cc1c2ccccc2cc2ccccc12
O=C(Nc1ccccc1)Nc1ccccc1OC1CCC(CO)C(O)O1
O=C(NCC(c1ccccc1)n1ccnc1)c1cccnc1
O=S(=O)(c1ccccc1C(F)(F)F)N1CCN(Cc2cccnc2)CC1
O=C(NC1CCCC1)C1CCN(S(=O)(=O)N2CCOCC2)CC1
Cc1cc(NC(=S)C(C#N)C#N)ccc1Br
CC(=O)c1ccccc1NC(=O)Oc1ccccc1
CCCCCCCCCCCCCCCC(=O)OCC1OC(n2ccc(N)nc2=O)CS1
O=C(NCCc1cccs1)C1CN(Cc2ccc(F)cc2F)C1
O=C(c1cccnc1)N1CC(=O)N2C(CO)C(c3ccc(-c4cccnc4)cc3)C2C1
Cc1ccc(NC(=O)COc2ccc(S(=O)(=O)N(C)C)cc2)cc1
CCOc1cc(C(=O)OC2CCCC2)ccc1OCc1cccc(F)c1
Cn1c2c([n+](C)c1-c1ccc(Oc3ccccc3)cc1)CC(C)(C)CC2=O
CS(=O)(=O)Oc1ccc(C=Cc2ccc(C#N)cc2)cc1O
O=C(CCNC(=O)c1ccccc1)Nc1ccccc1Cl
CCCC(=O)NCc1ccco1
O=C(O)CCCCCCCCCCCCCCCCCCCCCCCCCCCCCCC1(O)C2=CC(=O)C(=O)C=C2OC12CC(=O)N(CCCCCOS(=O)(=O)Cc1ccccc1)Cc1c2[nH]c2cc(Cl)ccc12
COc1cc2c(cc1OC)C(=O)C(=Cc1cccc(OC)c1OC)C2
O=C(NN=Cc1ccccc1Cl)c1cc2sccc2[nH]1
CCCCOC(=O)CN(Cc1ccccc1O)C(=O)Cc1ccc(OC)c(OC)c1
Cc1cc2cc(C(=O)NC(C)c3ccccc3)ccc2n1CCCC(=O)NCCCN1CCCC1=O
CC(C)(C)OC(=O)N1CC(CN2CCCC2)C(C(=O)O)C1
CN(C)CC=CC(=O)O
Cc1ccccc1Nc1nc2ccc(N(C)C)cc2n2nnnc12
C=CCCC(O)CCOC(C)=O
CC(=O)Nc1cc(OC2OC(CO)C(O)C(O)C2O)c2c(c1OCc1ccccc1)OCO2
C=CCC(C)NC(=O)OC(C)(C)C
O=C(c1csc(S(=O)(=O)N2CCN(c3ccc(F)cc3)CC2)c1)N1CCCC1
O=C(NCc1ccccc1)C(=O)Nc1nc2c(s1)CCCCC2
CCC(=O)Nc1ccc(CC(O)C2CCCCC2)cc1
N#Cc1ccc(CN2CCNC(=O)C2CC(=O)NCc2ccc(Cl)cc2Cl)cc1
Cn1cc(CN2CCC(NC(=O)c3ccsc3)C2)cn1
COC(=O)C=Cc1ccccc1
CC1CC(C)CN(C(=O)COC(=O)CN2C(=O)NC3(CCCC3)C2=O)C1
N#CCCNC(=O)CCn1c(-c2ccccc2)c(-c2ccccc2)sc1=S
CC(C)NCC(=O)Nc1nc(Nc2ccccc2)c2ccccc2n1
O=C(CN1CCCCC1)Nc1ccccc1Cl
O=C(NCCCc1ccccn1)c1ccccc1
CN(c1cccc2c(S(N)(=O)=O)cccc12)S(C)(=O)=O
CC(C)(C)C(=O)Nc1ccc[n+](CC(O)CNCCS(=O)(=O)F)c1
O=C(O)c1ccc(C(=O)c2cccc(N3C(=O)CCC3=O)c2)cc1
O=C(Cn1c(=O)oc2ccccc21)N1CCN(C(=O)c2csnn2)CC1
O=C(C(c1ccccc1)c1ccccc1)N1CCOCC1
CCc1cn(CC(=O)NC(CC(=O)O)c2ccccc2C)c(CC)n1
CC(C)(C)c1cn(CC2(c3ccccc3)CCCC2)nn1
CCC(Sc1ncc(Cl)c(C(=O)Nc2ccc(F)c(C(=O)OC)c2)n1)C(=O)OC
CC1(C)CCC(C)(C)C1
COC(=O)C(CO)NC(=O)CC(C)C
O=C(Nc1ccccc1)Nc1cccc(OC(F)(F)F)c1
NS(=O)(=O)c1ccc(CC(=O)N2c3ccccc3CN(c3ccccc3)c3ccccc32)cc1
O=C(CCCCC(=O)NC(CO)C(F)(F)F)NO
CC(C)(CCCNC1CSCCSC1)CCc1ccccc1
COC(=O)C1CCN(Cc2cc(C(=O)N3CCC(Cc4ccc(F)cc4)CC3)n3ncnc(N)c23)CC1
COc1cc(C(=O)NC(C)CN2CC(C)=C(C)S2(=O)=O)cc(OC)c1OC
COc1ccc(Cl)cc1S(=O)(=O)NCCC(C)C
NC(=O)CC(c1ccc(OC(F)(F)F)cc1)c1cccs1
Cc1ccc(-c2c(CN3CCCC(C(=O)O)C3)c(C)nn2C)cc1
NC(=O)CCn1cc(C2=NCCN2)nn1
O=C(Nc1ccccc1)c1ccc(Cl)cc1
O=C(Cn1cc(-c2ccccc2Cl)cn1)Nc1ccccc1N1CCCCC1
COc1c(OC(=O)C(N)Cc2ccc(O)c([N+](=O)[O-])c2)cc2c(c1O)C(O)Cc1ccc(OC)c(=O)cc1C2
CN(C)CCCNc1ncnc2c1ncn2Cc1ccccc1
CNc1cc(-c2ccc(OC)cc2)nc(NC(=O)CCl)n1
O=C(O)CN1C(=O)C(=Cc2ccccc2)SC1=S
CCc1nccc(C(F)(F)F)c1C#Cc1cnc(-c2ccccc2Cl)c(C(F)(F)F)c1
CC(=O)C1C(CCC(=O)O)C(C)(O)C2(CCC(O)C2CCCCCCCCCCC(=O)O)C(C(C)C(C)C)(C2(CCCCCCC(=O)O)CCC2)C12CCC(O)C2C
COc1ccc(CN(C(=O)C(=O)O)c2cccc3ccccc23)cc1
CC(C)CC(=O)N1CCCCC1c1cc(Cl)ccc1O
COC(=O)CN1CCOCC1
CS(=O)(=O)NCc1ccccc1OCc1cccnc1
Cc1nnc(NC(=O)c2ccc(F)cc2NS(=O)(=O)c2ccc(F)cc2)s1
Cc1cccc(NC(=S)NCc2ccccc2)c1C
O=C(CCc1nc(-c2ccccc2)no1)NOCc1ccc(F)cc1
O=C(Nc1nncs1)c1ccc(CSc2nnnn2-c2ccccc2)o1
OC1CN(Cc2ccc3c(c2)nnn3-c2ccccc2)CCC1(F)F
CC(=O)CC(=O)Nc1ccccc1
COc1cc2nc(N3CCC(NC(=O)OCc4ccc(Cl)c(Cl)c4)CC3)nc(NC3CCC(N(C)C)CC3)c2cc1OC
Cn1nc(C(C)(C)C)c2c1CCSC2
COCCNC(=O)NC1CCCCC1
CC(CN1CCCCC1)Nc1cc(-c2ccccc2)nc2cc(C(F)(F)F)ccc12
Cc1cc(C)c(CCN(C)CC(Oc2nc(C)cc(C)n2)c2ccc(F)cc2)c(C)c1
O=C1c2ccccc2C(=O)N1CCc1ccccc1
N#CC1(NC(=O)C(Cc2c[nH]cn2)NC(=O)C2CCCN2C(=O)C(N)Cc2ccccc2)CC1
Cc1cccc(OCC(=O)N2CCC3(CC2)OCCO3)c1
COc1c(CSCCO)c(OC)c2occc2c1OC
Cc1ccccc1CC(=O)N=Cc1cccs1
O=C(NC(=O)C(=O)NCc1cccnc1)NC1CCN(C(=O)C2CCC2)CC1
O=C(NC1CCCCC12CCCC1(CCCCC1)C2)NC1CCCCC12CCCC1(CCCCC1)C2
Cc1nc2c(c(CO)c1OC(=O)Cc1ccccc1)c(=O)n(Cc1ccccc1)c(=O)n2C
CCOC(=O)C(C(N)=O)(C(C)C)C(O)C(=O)OC(C)(C)C
O=S(=O)(C1CC1)N1C(O)CC12CCC2
COc1ccc(S(=O)(=O)Nc2ccc(N3CCN(C(=O)c4ccco4)CC3)nc2)cc1
COc1ccc(Cc2c(-c3ccccc3)[nH]c3cc(OC)ccc3c2=O)cc1
Cc1ccc(N(C(=O)c2ccncc2)S(=O)(=O)c2ccccc2)cc1
CN(CC(O)c1ccc(O)cc1)c1ccc(SC(F)F)cc1
Cn1cc(-c2ccc(CNC(=O)c3ccc(-n4cnnc4)cc3)cc2)cn1
CCCCCCCOC(=O)CSc1ccc(Cl)cc1
NS(=O)(=O)c1nnc(NC(=O)Cc2ccccc2)s1
Cc1cc(OCC(=O)N2CCCCC2Cc2ccc(C(F)(F)F)cc2)ccc1Br
Cc1ccc(C2(c3ccc(O)c(O)c3)SCCCS2)cc1
COc1ccccc1-c1ccc(C=NN2CCN(C3CCCCC3)CC2)cc1
COc1ccc(C(=O)COc2c(-c3ccccc3)oc3ccccc3c2=O)cc1
CC(C)(C)C(NC(=O)c1ccccc1)C(=O)c1ccccc1
O=C(NC1CCN(c2ccccn2)CC1)c1ccc(Cl)s1
Nc1ccccc1C1Nc2ccccc2C(=O)N1c1ccccc1
COc1ccc(Cl)c(NCCCOC(C)=O)c1
O=C(O)Cn1cc(C(=O)c2cccc(I)c2)c(=O)c2cc(-c3ccccc3)ccc21
C=CCC(c1ccccc1)N1CCCC1
COc1ccc2cc3[n+](cc2c1OCCCC(C)(C)CO)CCc1cc2c(cc1-3)OCO2
CS(=O)(=O)c1cccc(-c2ccc(C(=O)Nc3ccc(C(=O)O)cc3)cc2)c1
C=C(CO)C1CCC2(C)C1CCC1C3C(=O)CC(C)C(C)(C)C3CCC12C
CCOC(=O)NCn1c(=O)n(-c2cc(C)ccc2C)c2ccccc21
COC(=O)C1CCC(CCNC(=O)C2CCC2)CC1
O=C(O)C(Cc1ccc(Cl)cc1)Oc1ccc(Oc2cccc3ccc(C(F)(F)F)nc23)cc1
CC(=O)Nc1ccccc1-c1nnc(NC(=O)CCc2csc(C)n2)s1
CCOc1ccc(-c2nn[nH]n2)cc1-c1ccccc1O
CCCn1c(N2CCN(c3ncccc3Cl)CC2)nc2ccccc21
CC(C)(C)NC(=O)C(O)(c1ccccc1)c1ccccc1
C=CCN(C1CCCCC1)C1(c2ccc(OC)cc2)CCC(O)(CO)CC1
CC(C)(N1N=CCC1(NC(=O)Cc1ccncc1)c1ccc2c(c1)OCO2)N1N=C(C(=O)NC2CC2c2ccccc2)C2(CC=CC(NC(=O)Cc3c(F)cccc3F)C2)C12CCC(CNS(=O)(=O)c1c(Cl)cccc1Cl)CC2
O=C(CNC(=O)c1ccco1)NC1CCCCCC1
CCCCCC=CC(=O)Oc1c(OC)cccc1OC
CN(C)C(=O)CS(=O)(=O)c1ccc(-c2ccc(F)cc2)cc1
Cc1ccc2[nH]c(CNC(=O)c3ccc(N4CCOCC4)cc3)nc2c1
COCCC(=O)c1ccc(OC)c(NC(=O)c2ccncc2)c1
O=c1c2cc([N+](=O)[O-])ccc2ncn1-c1ccccc1
CCCCn1nc(C(=O)Nc2cccc(NC(C)=O)c2)sc1=Nc1ccccc1
O=C(O)C(CCNC(P(=O)(O)O)P(=O)(O)O)NS(=O)(=O)c1ccccc1
CC(c1ccc(F)cc1)n1c(C2CCOCC2)nc2cc(F)c(F)cc21
COc1cccc(C(=O)NCC(P(=O)(O)O)P(=O)(O)O)c1
CCN(CC(=O)C1CCC(C(C)(C)C)CC1)C(=O)Cn1cc(C(F)(F)F)ccc1=O
CN(CCn1cccn1)Cc1ccc(Oc2ccc(F)cc2Cl)cc1
COC(=O)NC(C(=O)NO)C(C(=O)C(C)Oc1ccc(C(=N)N)cc1)C(C)C
COc1ccc(C2=NC(=O)N(C3CN(CCNc4nc(N5CCOCC5)[nH]c(=O)n4)C3)C2=O)cc1
O=C(Nc1ccc(Cc2ccccc2)cc1)C1CCCN1C(=O)Cc1ccc(O)cc1
CC(=O)CC(O)C(C)(C)O
CCOC(=O)CSc1cc(Cl)c(Cl)cc1Cl
O=C(O)CCC(=O)c1ccccc1
Cc1c(NC(=O)C(C)NC(=O)C2CC2)cccc1-c1nc2ccccc2o1
COc1ccccc1N1CCN(CCCC(=O)Nc2cccc([N+](=O)[O-])c2)CC1
CC(C)(C)CC(=O)NC(=S)Nc1ccccc1Cl
COc1cccc(CNC(=O)Nc2ccccn2)c1
CCCCNC(=O)CN1CCN(c2ccccc2)CC1
CC(C)(C)CNC(=S)NCc1cccnc1
C#CCc1sc2ccccc2c1-c1ccccc1
N#Cc1cccc(C#N)c1
O=S(=O)(O)CCCCOc1ccccc1
CCCCCOc1ccc(OCCCCCCOc2ccc(C(=O)OCC)cc2)cc1
O=C(CNC(=O)c1ccc(O)cc1)OCC(=O)c1ccc(Cl)cc1
COc1ccc(NC(=O)C2CCN(C(=O)c3cccc(F)c3)CC2)c(OC)c1
Cc1ccc(C(NC(=O)COc2ccccc2)C(=O)O)cc1
CCOC(=O)CNC(=O)Cn1ccc(=O)[nH]c1=O
Cn1ccc2c(O)c3c(nc21)-c1c2c(cc(=O)n1C3)CCC2
Nc1nc(O)nc2c1nnn2-c1cccc(O)c1
CCN(CC)c1cc(C(=O)NC(Cc2ccccc2)C(O)CNC(C)(C)c2ccccc2)cc(N2CCCCS2(=O)=O)c1
O=c1oc2ccccc2cc1CSc1ccccc1Cl
CS(=O)(=O)N1CCC(C(=O)NCc2cscn2)CC1
N#Cc1ccccc1C(=O)N1CCC(n2cnnc2)CC1
CC(C)c1cc(NC(=O)C(Cc2ccccc2)NC(=O)C2CC(c3ccc(F)cc3)=NO2)n(-c2ccccc2)n1
CC(C(=O)Nc1cccc(Cl)c1)c1ccc(O)cc1
COc1ccc(Cl)cc1S(=O)(=O)N1CCC(C(=O)Nc2cccc3ccccc23)CC1
CC(=O)OCC1OC(n2ccc3c(Nc4cccc(C#N)c4)ncnc32)C(OC(C)=O)C1OC(C)=O
COC(=O)C1CC(OC(=O)c2cccs2)CN1C(C)=O
COc1ccc(CNC2CCc3ccc(Cl)cc3C2)cc1OC
O=C(CSc1ccccc1Cl)NCc1ccccc1
COc1ccc(Cl)cc1N(Cc1cccc(Cl)c1)C(=O)c1cc(Cl)cc(Cl)c1
O=C(c1ccsc1)N1CCc2ccccc21
COCC(=O)NC(=S)NNC(=O)c1cccs1
O=S(=O)(CCOc1ccccc1)N1CCN(C2CCCC2)CC1
OC(CC(c1ccccc1)c1ccccc1)C(F)(F)F
CN(C)CCC(O)c1cc(Cl)cc(Cl)c1
CCOC(=O)C(C)(NC(=O)C1CCC(C)CC1)C(=O)OC1C2(CCCCC23CCC(C)(O)CC3)CC2(CN(C)c3ccccc32)C2(C=CC(=O)CC2)C12CCCCC21CCC2(CCOC2)C(O)(CO)C1=O
Cn1c(S)nnc1-c1cccnc1
O=C(Nc1ccccc1)OCCNC(=O)c1ccc(F)cc1
O=C(O)c1cccc2c1NCCC2
COC(=O)CNC(=O)c1ccccc1
O=C(NCCCl)c1ccccc1
COc1ccc(Cc2nnnn2CC(=O)NC(C)C)cc1
O=C(O)CCCc1c[nH]c2ccccc12
Cc1cccc(N2CCN(C(=O)c3cccc(NC(=O)Nc4ccccc4)c3)CC2)c1
N#CCC(=O)Nc1cc(C#N)c(O)c(S(=O)(=O)N2CCOCC2)c1O
NCCCN(CCCN(CC1CCCCC1)C(=O)C(N)Cc1c[nH]c2ccccc12)C(=O)c1c2ccccc2cc2ccccc12
CCOC(=O)CC(NC(=O)CN)C(=O)Cn1c(=O)oc2ccccc21
O=C1c2cc(Br)ccc2OCc2cc(-c3ccccc3)nn21
COc1ccc(C(=O)Cn2c(-c3cccc(Cl)c3)nc3ccccc32)cc1OC
COC(=O)CCC(=O)Oc1ccc(C)cc1
COc1cc2nc[nH]c2cc1[N+](=O)[O-]
COc1cc(NCC2COc3ccccc3O2)ccc1C(=O)O
COC(=O)c1ccccc1S(=O)(=O)NCCc1ccccn1
CCN(Cc1cc(=O)n2nc(C)sc2n1)c1cccc(C)c1
CCOc1ccccc1NC(=O)CN(C)C(=O)CSc1nnc(-c2ccccc2)n1C1CCCCC1
c1ccc(CNc2ccn3ccnc3n2)cc1
COc1ccc(CNc2ccc([N+](=O)[O-])cc2)cc1OC
NC(=O)c1cccc(NC(=O)c2ccc(F)cc2)c1
COc1cc(CCC(=O)O)ccc1OCc1ccccc1
O=C(NCC1(c2ccccc2)CCC1)c1cc(OCc2ccccc2)ncn1
COc1ccc(CN(C)CC(=O)NCc2ccc(OCC(F)(F)F)nc2)cc1
COc1ccc2c(=O)c(-c3ccc4c(c3)OCO4)coc2c1
O=c1[nH]c2ccc(-c3ccc(-n4ccnc4)cc3)cc2[nH]1
CC(OCc1ccccc1)c1nc(-c2ccc(Cl)cc2)c[nH]1
N=C(N)NC(=O)COc1ccccc1
CCOCc1nc(N)nc(N)c1-c1ccc(C2CC=C(C(=O)OCC)CN2S(=O)(=O)c2ccc(Cl)cc2)cc1
CC(=O)N1CCCC(C(=O)O)C1
CCc1ccc(-c2cc(-c3cccc(F)c3)nn2C(C)C)cc1
Cc1cccc(NC2=C(Cl)C(=O)N(c3ccc(C(=O)O)c(NS(C)(=O)=O)c3)C2=O)c1
O=C(O)C(=O)CCCn1cncn1
O=C(CCNC(=O)c1ccccc1)Oc1ccccc1
O=C(CN1C(=O)c2ccccc2C1=O)c1ccc(Cl)cc1Cl
O=C(COCC(F)(F)F)c1ccccc1
CCOc1ccc(C(CNCc2cc3n(n2)CCNC3)N(C)C)cc1
O=C(c1sccc1-n1ccc2ccccc2c1=O)N1CCCCC1
O=C(COc1ccccc1Cl)Nc1cccc(C(=O)Nc2cccc3ccccc23)c1
COC(=O)C=CC(=O)NCc1ccccc1F
COCCCNC(=O)c1cc(O)c(O)c(O)c1O
COc1cccc(NC(=O)CNc2ccc(C)cc2)c1
CCOc1ccccc1CNC(=O)Cc1ccccc1
C=CCc1c(OC)cccc1OCC(O)COC(=O)C(C)(C)C
CC1CN(C(C)CO)C(=O)Cc2cc(N(C)C)ccc2OC1CN(C)Cc1ccc2c(c1)OCO2
FC(F)(C1CCCC2(CCCCC2)C1)C(F)(F)C(F)(F)C1CCCC2(CCCCC2)C1
O=C(NCCCP(=O)(O)O)c1ccccc1
CCCCCCCCCCc1ccccc1O
CC1CN(C(C)CO)C(=O)Cc2cc(N(C)C)ccc2OC1CN(C)Cc1ccc2c(c1)OCO2
O=C(Nc1ccc(S(=O)(=O)N2CCCCC2)cc1)NC1CCCCC1
O=C(CCc1ccccc1)C1CO1
CNC(=O)C(NC(=O)c1cccc2c1-c1cccc(OC)c1C2=O)C(C)C
COc1cccc(C=C2Sc3ccccc3S2)c1
C=C(C)C(=O)NCC1CC2CCN(Cc3ccco3)CC2O1
Cc1cc2cc(C(=O)NC(C)c3ccccc3)ccc2n1CCCC(=O)NCCCN1CCCC1=O
COC(Cc1ccccc1)C(O)CO
CCCCC(N)C(=O)O
Nc1nc(-c2cccs2)cs1
CC(C)C(=O)NC(CO)C(O)c1ccccc1
O=C(COc1ccccc1)c1ccccc1
O=C(OCc1ccccc1[N+](=O)[O-])c1cccnc1
CC(C)(O)C(O)C(C)(C)O
CS(=O)(=O)NCCOCCNc1ccnc2[nH]c3ccccc3c12
O=C(NCc1csnn1)c1ccc(OC(F)(F)F)cc1
CCC(C)NC(=O)c1ccccc1
CCOC(=O)c1cc2ccccc2cc1C
O=C(NCCCCO)c1ccc(Cl)cc1
O=C(C=Cc1ccccn1)c1ccccc1
COc1ccccc1C(CCO)N1CCCC1
COCCC(NC(=O)c1ccccc1NCc1ccccc1)C(=O)O
O=C(O)c1cn(CCO)c2ccccc2c1=O
CC(C)C1Oc2ccccc2C1(O)c1ccccc1
COc1cc(Cc2cccc(C3=NOC(CNC4CCC(C)(C)CC45CCCCC54CCCCC4(C)C)C3)c2)cc(OC)c1OC
CC(=O)Nc1ccc(NC(=O)c2ccc(F)cc2)cc1
CC(N)C(=O)NC(CSCC(N)C(=O)O)(CSCC1CCCCC12CCCCC2)C(=O)O
CC(=O)Nc1nc(Cl)cc(CCC(N)=O)c1Cl
CC(C)OC(=O)NCC(c1cccnc1)N1CC2CCC(C1)O2
Cc1ccc(-c2nnc(NC(=O)CCC(=O)NC3CCCCC3)s2)cc1
N#CC(N)CO
O=C(CC(F)(F)F)Nc1cccnc1
COC(=O)C(C)(C)C(C)C
CC(C)(C)C(=O)NCc1ccccc1
COc1cccc(Oc2nc(Nc3ccccc3)nc(N3CC3)n2)c1
NC(CNC(=O)Nc1ccncc1)c1ccccc1
COc1cccc(-c2ccc(=O)[nH]n2)c1
O=S(=O)(c1nc2ccccc2s1)C1CC1
CCCCOCCNC(=O)c1c(O)c2c([nH]c1=O)CCCC2
O=C(CCNC(=O)c1ccc(F)cc1)NC1CCCCC1
O=C(C1CC1)N1CCCC1
CCC(NC1=NCCS1)c1ccccc1
O=C(Cn1ccc(C(=O)O)c1)Nc1ccc(Cl)cc1
Cn1nc(C(=O)NCc2cccs2)c2c1-c1ccccc1SC2
C=CCN1CC2CC(OCc3ccccc3)C(OCC)C2C1
Nc1[nH]c(-c2ccccc2)c(-c2ccc(Cl)cc2)c1C(=O)c1ccc(Cl)cc1
CCC(C)S(=O)(=O)c1ccc(OC)c(NC(=O)COc2ccc(Cl)cc2)c1
COC(=O)C(C)(C)NC(=O)c1ccccc1Cl
CCCC(=O)NC(C)c1ccccc1
COc1ccccc1CN1C(=O)c2ccccc2C1=O
CC(CC(=O)O)C1CCC2(C)C1C(O)CC1C3C(C)C(C)C(C)C(C)C3CCC12C
FC(F)(F)c1ccc(-n2ccc(Nc3nc4ccccc4n4cnnc34)n2)cc1
Cc1cc(C)n(-c2nc3ccccc3nc2C(=O)O)n1
CN(CC(=O)O)C(=O)CCCCCCC(=O)NC(CC(N)=O)C(=O)O
CNC(=O)c1ccccc1COc1ccccc1
COc1cc(CCS(=O)(=O)c2nnc(C)o2)cc(OC)c1OC
O=C1CCCCN1Cc1ccccc1
CC(=O)NCc1cscn1
O=C(CSc1nnc(Cc2ccccc2)o1)NCc1ccco1
CC1(C)CCCCC1=O
NC(=NCc1ccccc1)NC(F)(F)F
CCOC(=O)n1nc(NC(=O)c2ccccc2)c2ccccc21
CC(C)(C)CC(C)(C)C(P(=O)(O)O)P(=O)(O)O
COc1ccccc1CC(=O)Nc1ccc(N(C)C)cc1
COc1cccc(C(=O)C=Cc2ccccc2Cl)c1
C#CCCC(C)O
CC(C)(C)NC(=O)C(O)(c1ccccc1)c1ccccc1
CN(C)C(=O)CCCNC(=O)COc1ccccc1F
Cc1cccc(-c2ccc(NS(=O)(=O)c3ccc([N+](=O)[O-])cc3NC(=O)c3ccc(Cl)cc3Cl)cc2)n1
O=C(c1ccc2c(c1)OCO2)N1CCN(S(=O)(=O)c2ccccc2F)CC1
OC(CSc1nnc(-c2cccc(F)c2)o1)Cn1cccn1
Clc1ccc2nc(CN3CCCC(Nc4cnccn4)C3)cn2c1
CC(C)CNC(=O)c1ccc(S(N)(=O)=O)cc1
CN(C)Cc1ccc(CNC(=O)c2ccccc2NC(=O)c2cc(NC(=O)CCCCCCCCCCCN)cn2C)cc1
O=C(O)CC1CCC(N(Cc2ccncc2)S(=O)(=O)c2ccc(Cl)cc2)CC1
CN(C)C(=O)Oc1ccccc1
COc1cccc2c1NCCC2CCl
CC(=O)NC(C)c1ccc(S(=O)(=O)N2CCC(C(=O)N3CCOCC3)CC2)cc1
Fc1cccc2c1CCCC2N1CCC(Nc2ncnc3sc(-c4ccccc4)cc23)CC1
O=S(=O)(CCNc1nc2ccccc2o1)c1ccncc1
COc1ccccc1CCNC(=O)c1ccc2c(c1)CCN2
CCS(=O)(=O)N1CCc2c(C)cc(-c3ccc(OCC(O)CNC(C)C)cc3)cc21
CC(C)(C(=O)O)c1ccc(F)cc1
COc1ccccc1COc1c(OC)ccc2c1OCCO2
O=C(O)C(Cc1cccc(O)c1)NS(=O)(=O)c1ccc(F)cc1
CC(C)C(=O)C[N+]1(C)CCCCC1C
Cc1nc(N2CCN(S(=O)(=O)c3ccc(N)cc3)CC2)nc2c1CNCC2
CCCCS(=O)(=O)c1cccc(C(=O)NCCc2ccccc2)c1
O=C(Nc1ccc2c(c1)OCO2)N1CCC(N2c3ccccc3Sc3ccccc32)CC1
O=C(O)c1ccc2nc(-c3ccc(Nc4cc(Cl)ccc4Cl)cc3)oc2c1
O=C(NCc1cnn(-c2ccccc2)c1)Nc1cc(=O)[nH]c(=O)[nH]1
NCCNC(=O)C(N)=O
CCC(NS(=O)(=O)NCC1OC(n2ccc(=O)[nH]c2=O)C(O)C(O)C1O)c1ccc(F)cc1
CC(=O)OC1CC(OC(C)=O)C(OC(C)=O)C(C)(C)C1C
O=C(CCNC(=O)Nc1ccccc1)NC1CCCC2(CCCCC2)C1
CCOC(=O)N1CCC(C(=O)OCCCc2ccc(F)cc2)CC1
O=C(CSc1ccccc1[N+](=O)[O-])NN=Cc1ccccc1Br
CC(COc1cccc2cccnc12)NC(=O)COc1ccccc1Cl
CCC(C)C(N)=O
COc1cc(Cl)cc(CNC(C)C)c1OC
Cc1cnc2c(C#N)cn(Cc3ccc(C#N)cc3)c2c1
O=[N+]([O-])c1ccccc1C(F)(F)c1ccc(F)cc1
COc1ccc(NC(=O)c2cccnc2)cc1Cl
NC(=O)c1ccc(C(=O)O)cc1
CC(C)NC(=S)NC1CCCCC1
COc1ccc2c(c1)C1=NOC(C(=O)N3CCN(c4ccc(Cl)cc4)CC3)C1N2
CC(C)(C)CNCC(O)C(F)(F)F
Cc1cc(Cl)c(C(=O)NCCc2ccccc2)c(Cl)c1
O=S1(=O)NCCN1Cc1ccccc1F
O=C(O)C(Cc1ccccc1)NC(=O)C1CCCO1
CC(CCC(=O)O)C1CCC2C(=CC=C3CC(O)C(O)C(O)C3)CCCC21C
CC(C)(C)C(=O)NCCC(=O)NCC(c1ccccc1)c1ccccc1
C#CC(C)(C)C
CC(C)CC(NCCP(=O)(O)O)C(=O)O
O=C(OCC(=O)N1CCc2ccccc2C1)c1ccc(Cl)cc1
Cc1cnc2ccc(=O)n(CC(=O)N3CCN(c4ccccc4)CC3)c2c1
C=C1C(=O)OC2(c3cccc(C)c3)CCC3CCC(O)(C3)C12
CCC(c1nnnn1-c1ccccc1)N1CC2CNCC2C1
Cc1ccc(-c2noc(CSc3nnc(-c4ccc5c(c4)OCO5)n3C)n2)cc1
O=C(Nc1ccccc1)Nc1ccc(C(=O)C(F)(F)F)cc1
CCOP(=O)(OCC)c1cn(-c2ccccc2)c2ccccc12
CN1CCC(CNC(=O)c2ccccc2Cl)CC1
O=C(Cc1ccccc1)Nc1cc(=O)c2ccccc2[nH]1
CC(=O)OCc1cc(Cc2nc3ccccc3o2)ccc1C
COC(=O)CCC(C)C(N)=O
CNC(=O)C(Cc1ccccc1)OC(C)=O
COc1ccccc1C(=O)Nc1ccc(-c2c[nH]cn2)cc1
O=C1c2ccccc2C(=O)N1c1cccc(-c2ccccc2)c1
COc1cccc(-c2nc(CN3CCN(C(=O)c4ccco4)CC3)c(C)o2)c1
C=CC(CC(C)(C)C)N=C(N)N
C=S(N)(=O)Cc1c(F)cccc1F
O=S(=O)(CC1(C(F)(F)F)CC1)Nc1ccccc1
CCCN(Cc1ccccc1)Cc1cc(Cl)ccc1O
Cc1ccc(C)c(O)c1
O=C(CC(CO)c1ccccc1)N1CCCCC1
O=C(Cc1ccccc1F)N1CCCCCC1
CC1(C)CC2CC(C1)N(Cc1cccc(C(=O)Nc3nccs3)c1)C2
NC(N)=NCc1cccc(C(F)(F)F)c1
CCCCCCCCCCCCC(=O)OCCOC(=O)CCC(=O)NCCCCC
Cc1ccc(CNC(=O)CSc2nc(-c3cccc(C(F)(F)F)c3)ccc2C#N)cc1
CC(NC(=O)n1ccnc1)c1c(O)cccc1-c1ccncc1
CC(=O)OCC1OC(n2ccc3c(Nc4cccc(C#N)c4)ncnc32)C(OC(C)=O)C1OC(C)=O
COC(=O)CNC(=O)c1ccccc1
O=C(Nc1ccccc1)Nc1cccc(-c2cnc(-c3nnco3)nc2)c1
COc1ccccc1C(=O)NCC1CN(Cc2ccccc2)CCO1
CCC(=O)N1Cc2ccccc2CC1C(=O)N1CCN(c2ccccc2OC)CC1
COc1ccc(C(C#Cc2cccc(F)c2F)c2cn(C(C)C3CCCCC3)nn2)cc1
CCCCCC(=O)NC(CCC(=O)O)C(=O)NC(CC(C)C)C(=O)NC(Cc1ccccc1)C(=O)O
Oc1cc2c(cc1O)CC(NCCNc1ccccc1)CC2
CNC(=O)CCC(=O)N1CCC2(CCC(=O)N(CC3CC3)C2)CC1
CCC(CC)C(=O)Nc1ccc(CC(NC(=O)CCC(N)C(=O)O)C(=O)O)cc1OC
CC(=O)NCCc1ccc(-c2nc3ccccc3o2)cc1
O=C(COC(=O)Cc1ccccc1)NC1CCCC1
Brc1ccccc1-c1ccccc1
O=C(NO)C1OC(n2ccc(=O)[nH]c2=O)CC1O
O=C(NCCOc1ccc(C2(C(O)CO)CCC3(CCCCC3)CC2CCO)cc1)c1cccnc1
CC(C)COc1ccc(NC(=O)c2cc(=O)c3c(Cl)cccc3o2)cc1
CCn1nnnc1S
Cc1cccc(C)c1NC(=O)CNC(=O)Cn1ccnc1[N+](=O)[O-]
Cc1ccc(C(=O)NCCCNC(=O)c2ccccc2Cl)cc1
CN(C(=O)C(c1ccccc1)c1cccnc1)C1CCCCC1
Cc1cc(C)n(-c2ccc(NC(=O)COc3ccc(Cl)cc3)cc2)n1
CCCCC(O)c1ccccc1C
Cc1cc(NC(=O)CC(C)(C)N2CCN(C)CC2)ccc1Oc1ccc(Cl)cc1Cl
CCN(CC)C(=O)c1cccc(-n2ncc3ccnn3c2=O)c1
CC(C)=CC(=O)NC1CCCC1C(=O)Nc1cccc(C)c1
O=C(NO)c1ccccc1F
O=C(NCC(F)(F)F)c1ccccc1[N+](=O)[O-]
O=C(COc1ccc(Cl)cc1)Nc1ccc(-c2nnc(-c3ccco3)o2)cc1
CCN(CC)S(=O)(=O)N(CC(=O)Nc1ccccc1)S(=O)(=O)c1ccccc1
O=C(NCC(F)(F)F)Nc1cc(Cl)cc(C(F)(F)F)c1
Cc1ccc(S(=O)(=O)N2CCC(c3ccc(Cl)cc3)(N3CCOCC3)CC2)cc1C
Cc1ccccc1NC(=O)CC(c1ccccc1)c1ccccc1
COC(=O)Cn1c(C(F)(F)F)nc2ccccc21
CC(C)=CCC(C)(C)C
Cc1nc(-c2ccc(C(=O)N3CCN(C)CC3)cc2)sc1C(=O)Nc1ccc(-c2ccccc2-c2nn[nH]n2)cc1
O=C(CCc1ccccc1)C1CO1
NS(=O)(=O)c1ccc(C(=O)Nc2ccccc2)cc1
CC(C(=O)NCc1ccc(Br)cc1)n1c(=O)sc2ccccc21
O=C(O)CNC(=O)c1ccc(-c2ncc[nH]2)cc1
NC(=O)Cc1ccccc1SCC(=O)Nc1c(Cl)cccc1Cl
COc1ccc2oc(=O)c(C(=O)Oc3ccc(Cl)cc3Cl)cc2c1
O=S(=O)(C=CN1CCOCC1)c1ccc(Cl)c(Cl)c1
O=C(O)CCNc1cccc2cccnc12
CN(C)Cc1ccccc1-c1ccncc1
COc1ccc(CNC(=O)c2csc(C)n2)cc1
CCOc1ccc(CCn2cc(C3=C(c4ccc(O)c(OC)c4)C(=O)NC3=O)c3ccccc32)cc1
O=C(COc1ccccc1)N1CCC2(CC1)CN(Cc1cccnc1)C(=O)O2
O=C(O)CC(O)(c1ccccc1)c1ccccc1
CCN(CC)CCNC(=O)COC(=O)c1cc(Cl)ccc1O
CCOC(=O)CSc1nnc(CC2CCCC2)n1Cc1cccc(F)c1
CC(C)Cc1nnc(C(C)C)n1CC(N)c1cccc(C(F)(F)F)c1
CNC1(CNC(=O)c2cccc(OCc3ccc(F)cc3)c2)CCCCC1
CCOC(=O)c1sc(=Nc2ccc(OC)cc2)n(CCOC(C)=O)c1C
CC1CC(C)(C)CCC1=O
CCCCNC(=S)Nc1ccccc1
COCCCOc1ccccc1
CCS(=O)(=O)NCCCNC(=O)CSc1nc2ccccc2o1
Nc1nc(-c2cccnc2)nc(N2CCCCC2)n1
CSc1nnc(-c2ccccc2N2CCCCC2)o1
CC1(Cl)CC1(C(=O)O)c1cscc1C#N
COc1cc2c(cc1OC)CN(C(=O)c1ccc(C)cc1)CC2
CCCCN(CCCC)CC(O)C=Cc1c(O)cc(OC)cc1OC
Cc1ccc(C(=O)OCC(=O)NCc2ccc(F)cc2)cc1S(=O)(=O)N1CCOCC1
CC(C)SSc1cccnc1
Cn1c(=O)c2c(nc(CCCN3CCN(c4ccccc4)CC3)n2Cc2ccccc2)n(C)c1=O
O=C(NCc1cccc(Nc2nc3ccccc3s2)c1)N1CCOCC1
CCCCNC(=S)N1CCN(c2c(C)cccc2C)CC1
Cc1ccc(NC(=O)C2CC3(S(=O)(=O)C4=CC=CCC4(C)C)CCC2C3)cc1
CCC(CN(Cc1nnnn1C1CCCC1)CC1CC1)c1ccccc1
COc1cc(N2CCN(CCN(C)Cc3cn(-c4ccc(C)cc4)nc3-c3ccc(F)cc3)CC2)c2ncccc2c1
Cc1ccc(-c2nnc(N)nc2CCC(C)C)c(C)c1
CCOC(=O)C=Cc1cc(OC)c(OC)c(OC)c1
CC(C(=O)NCc1cccnc1)n1cc(-c2ccccc2)cn1
N#Cc1cc(F)cc2c(N)c(-c3ccccc3[N+](=O)[O-])c(=O)oc12
CCCCCCC(=O)OC(C)C
N#CC(=CC=Cc1ccco1)C(=O)NCCO
CC(C)=CCCC(C)=CCCC(C)=CCN1C(=O)C=CC1=O
c1ccc(CNCc2c[nH]c3ccc(-c4nc5ccccc5nc4N4CCCC4)cc23)cc1
COCCCCCCN
CCN(CC)CC(COC(C)(C)C)NC(=O)CCCNC(=O)C(N)Cc1ccccc1
Nc1ccc(-c2ccc(F)cc2)cc1C(=O)O
CN1CCCC(C(=O)O)C1
O=C(CCc1ccccc1)NCc1ccccc1
O=C(CC(F)(F)F)Nc1ccc(C(F)(F)F)cn1
CCC(C)C(NC(=O)C(C)NC(=O)C(C)NC(=O)C(C)NC(=O)C(C)NC(=O)C(C)NC(C)=O)C(N)=O
CCN(CC(=O)NCC(c1ccccc1)c1ccccc1)C(=O)c1ccc(C)cc1
COc1cc(O)c(C(=O)c2ccccc2)c(O)c1
Cc1cc(N2CCN(C(=O)CCn3cccc3)CC2)n2nc(C)c(C)c2n1
O=P(O)(O)OCCNC1CCCCCCC1
O=C1CC(=O)N(CCC(=O)NCc2ccccc2)C1
CCOc1ccccc1N(C)S(=O)(=O)c1cccc(Cl)c1OC(=O)NC(C)c1ccc(F)cc1
CCOCC(=O)NC1CCN(c2ccc(OCC(=O)Nc3ccc(C(C)=O)cc3)cc2)C1
COCC1CN(C(=O)c2ccc3nc(C)cn3c2)CC1c1ccc(Cl)cc1
CC(C)CN1CCc2cc(S(=O)(=O)NCc3ccccc3Cl)ccc2C1
CC(C)c1cc(Nc2cc(C(=O)O)nc3ccccc23)cc(C(C)C)c1O
COc1ccc(NC(=O)CN(C)Cc2ccc(Cl)c(Cl)c2)cc1
O=C(CCNC(=O)CSc1nnc(Nc2ccccc2)s1)NO
CCOC(=O)Nc1ccc(Br)cc1C(=O)O
N#CSCc1ccccc1
Cc1ccc(NC(=O)C(C)N(Cc2ccco2)C(=O)Cc2ccccc2F)cc1
O=C(CCN1CCCC1)NO
O=C(OCC(=O)N1CCc2ccccc2C1)c1ccc(Cl)cc1
CC(=O)NC(=S)NC(=O)c1ccco1
O=P(O)(O)C(NCCc1c[nH]cn1)P(=O)(O)O
COc1cc(F)c(F)cc1-c1ccc2nc(N3CCOCC3)oc2c1
CC(C)(C)c1nnn(-c2cccc(C(=O)N3CCOCC3)c2)n1
CCC(NC1(c2ccccc2)CCCC1)c1ccccn1
CCOC(=O)CCNC(=O)Nc1cc(C)c(C)c(C)c1C
CN1CCC(CO)(c2ccccc2)CC1
O=C(O)C(Cc1ccc(-c2ccccc2)cc1)c1ccccc1
O=C(CCNC(=O)c1ccccc1)Nc1ccccc1Cl
CN(C)c1nc(C(=O)Nc2ccc(O)cn2)cs1
CCCCCCCCCCC(O)CO
COC(=O)C(C(=O)OC)N1CC(c2ccccc2)NC(=O)C1=O
CCOCC(=O)Nc1nc2ccc(Cl)cc2c2c1C(=O)c1ccccc1-2
COC1CC2CN(C(=O)N3N=C(c4cccc(Cl)c4)CC3c3ccccc3)CCN2C1
CCCCCCCC(N)=O
COc1cccc(CNC(=O)CN2C(=O)NC3(CCc4ccccc43)C2=O)c1OC
O=C(Nc1cccc(C(=O)O)c1)Nc1cccc2[nH]nc(Cl)c12
CC(C)(C)OC(=O)C1=C(O)N2CCc3cc(O)c(O)cc3C2c2c(O)cc(O)cc21
COc1cc(C(=O)NCCCCC(=O)O)ccc1C
CC(C)(C)C(=O)CNC(=O)NC(=S)Nc1ccccc1F
CC(C)CSC(=N)NC(=O)c1ccccc1
CC1(C(=O)Nc2cccc(C(F)(F)F)c2)Cc2cc(Br)ccc2O1
CS(=O)(=O)Nc1ccc(N2C(=O)N(Cc3ccccc3F)C(=O)C2c2ccccc2)cc1
O=C(CSc1c(Cl)cccc1Cl)NC(=S)Nc1ccccc1
CC(C)CNC(=O)C(C)NCc1ccccc1
O=S(=O)(NC(Cc1ccccc1)C(O)CCCCO)c1ccccc1OCc1ccccc1
O=C(c1cccc2ccccc12)N1CC(c2ccccc2)C1
COc1cccc(CCNC(=O)CCC(=O)NC(C)c2cccc(C(F)(F)F)c2)c1
CC1(C)CCC(=O)C(C)(C)C1C(N)=O
CCCCCCCCCCCCCCCC(=O)OC
CC(=O)Nc1ccc(CSC(=S)NCc2ccc(C)cc2)cc1
COC(=O)CN1CC(OC)N(C)C(=O)Cc2ccccc2C1(C)C
O=C(NCCC1(c2ccccc2)CC1)C1CC1
CC(=O)Nc1nc2ccc(C(F)(F)F)cc2s1
O=C(NCCc1ccccc1)c1ccc([N+](=O)[O-])cc1
O=C(NCC(F)(F)F)c1ccccc1[N+](=O)[O-]
O=C(O)CCNc1ccccc1
CCCCCNC(=O)CSCc1ccc(Cl)cc1
CCCC(=O)O
COCCNC(=O)C1CCN(C(=O)c2cc3cc(OC)ccc3o2)CC1
COC(=O)CNC(=O)O
COc1ccc(C(O)(C(=O)O)C2CCCC3(CCCCC3)C2)cc1
O=C(O)C(=O)C=Cc1ccccc1-c1ccccc1OCc1ccccc1
ClCC=CCc1ccccc1
CC(C(=O)N1CCCC1C(=O)O)N1C(=O)C=CC(C)(C)C1=O
Cc1[nH]nc2c1C(=O)N(c1cccc(N(C)C)c1)C2=O
Cc1n[nH]c2ncnc(Nc3cccc4c3OC(CN(C)C)C(C)CN(C)C4=O)c12
COC(CC(=O)N1CCN(c2ccc(F)cc2)CC1)c1ccccc1
CCNCC1CCN(C(=O)c2ccc3cc(C)n(C)c3c2)C1
O=C(NCCc1ccccc1)C(F)(F)F
COC(=O)NC(CSC(=O)c1ccccc1)C(=O)NC(Cc1ccccc1)C(=O)OC
Cc1ccccc1C(=N)NP(=O)(OCC(F)(F)F)OCC(F)(F)F
CCN(CC)c1ccc(-c2nc3cc(OC)ccc3[nH]2)cc1
Cn1cc(C(=O)N2CCC(c3ccn4c(-c5cccnc5)cnc4n3)CC2)cn1
C=CCC(CCCC(=O)OCC)C(=O)OCC
O=C(O)c1ccc(Nc2ccccc2)cc1
CC(C=Cc1ccc2c(c1)OCO2)=CC(=O)Nc1ccccc1Cl
CCOC(=O)C(NC(=O)OC)c1ccccc1
CCC1C(OC(=O)CNC(=O)c2cc(Cl)ccc2NC(=O)c2ccco2)CCCC12CCCCC2O
CCOC(=O)c1sc(NC(=O)c2ccccc2OC)c(C(=O)OCC)c1C
O=C(CC1NC(C(=O)NC(C(=O)O)c2ccccc2)C2(C(=O)Nc3ccccc32)C1c1ccccc1)c1ccc(Cl)cc1
S=C(NCCCc1ccccc1)NCc1cccnc1
Cc1sc2ccc(Cl)cc2c1-c1cccc(Nc2cncc(C#N)n2)c1
NC(COCc1ccncc1)C1CCCCC1CCc1ccncc1
CC=C(C)C(=O)OCC(COC(=O)C(C)(C)C)OC(=O)C=Cc1ncn(Cc2cccc(OC)c2)c1COC
CC(C)CC(CC(=O)NC(C(=O)O)C(C)C)C(=O)O
Oc1ccccc1CNCC(O)c1ccc(F)cc1
CCOc1cc(C(=O)OC2CCCC2)ccc1OCc1cccc(F)c1
COc1ccc(OC)c2c1C(=O)N(Cc1ccccc1)C2=O
Cc1ccc(OCC(=O)NCC(c2ccco2)N2CCCCC2)c(C)c1
Fc1cccc(F)c1C1C2CCNC1N2Cc1ccncc1
CCC(CC)C(=O)Nc1ccc(CC(NC(=O)CCC(N)C(=O)O)C(=O)O)cc1OC
O=C(c1ccccc1F)N1CCOCC1
COc1cc(CCNC(=O)c2ccc(C)cc2)c(SC(C)C)cc1OC
O=C(NCc1ccccc1F)C1CCC(=O)N(Cc2ccc(C(F)(F)F)cc2)C1
Cc1ccc(OCc2cccc(C(=O)NCCc3ccc(Cl)cc3Cl)n2)cc1
O=C(c1cccc(Cl)c1)N1CCOCC1
CC1CCN(c2nc(O)nc3c2sc2cc(Cl)ccc23)CC1
O=C(CCSc1ccc(F)cc1)NCCSCc1ccco1
COc1cccc(C(=O)N2CCc3[nH]nc(-c4cccc(F)c4)c3C2)c1
CN(c1ccccc1)c1ccc(-c2ccccc2)cc1
O=C(CCCNC(=O)C1CCN(S(=O)(=O)c2ccccc2)CC1)NO
O=C(O)c1ccc(Nc2ccccc2)cc1
CCN(CC)CC(=O)N=C(N)NCc1ccc(Cl)cc1
NC(CSCC=C(Cl)Cl)C(=O)O
CCC(C(=O)O)C1Cc2cc(OC)cc(OC)c2C1
OC1(C#Cc2ccc(F)cc2F)CCCCC1
O=c1[nH]cc(-c2ccccc2)[nH]c1=O
CCCCOCCNC(=O)c1c(O)c2c([nH]c1=O)CCCC2
O=C(O)CCC(CCc1ccccc1)C(=O)OCC(O)CN1CCOCC1
O=C(O)C1=C(Cl)C=NCC1N1CCCCC1
CCN(CC)C(=O)CN1CCN(S(=O)(=O)c2ccccc2)CC1
O=[N+]([O-])c1csc2c(NCCO)n3c(nc4ccccc43)nc12
COc1ccccc1C=NNC(=S)Nc1ccccc1
CCOc1ccc2c(c1C(=O)O)CCC2
CC1CCC2=C(C1)C(c1ccc(Cl)cc1)C(C#N)C(=N)O2
O=P(NCCCCN1CCOCC1)(Oc1ccccc1)Oc1ccccc1
CC(=O)NCCc1ccc(-c2nc3ccccc3o2)cc1
COc1cccc(C(=O)Nc2ccc(C(CC(N)=O)NC(=O)c3cccs3)cc2)c1
CC(C)(CC(=O)O)Cc1ccccc1
C=CC[N+]1(C)CCN(C(=O)c2ccccc2)CC1
CC(C)(C)OC(=O)NCCC(c1ccccc1)(c1ccccc1)c1ccccc1
COc1cc(C=Nc2ccccc2Cl)ccc1O
O=C(c1cccc(S(=O)(=O)N2CCN(c3ccccc3)CC2)c1)N1CCOCC1
O=S(=O)(c1ccc(Cl)cc1)N1CC2CNC2C1
CNC(=O)c1cccnc1NCC(C)C
CC(C)CN1C(=O)N(CC(C)C)C2(CCN(Cc3ccccc3)CC2)C1=O
CC(N1CCCCC1)C1(c2ccccc2)CCNCC1
O=C(NC1CCCCCC1)c1ccco1
[truncated: 8,000 more rows]
