# Supplementary material for: t-SMILES: a fragment-based molecular representation framework for de novo ligand design
Source: Nat Commun. 2024 Jun 11;15:4993. doi: 10.1038/s41467-024-49388-6 (PMC11167009; doi:10.1038/s41467-024-49388-6)
Supplement: Supplementary file 4 — Source Data [file 41467_2024_49388_MOESM4_ESM.zip › Soure data/Source data and code for all other graphs/Metrics/Models/Chembl_LSTM/Chembl_LSTM[mpl]_Selfies_[rnd10][bs128][CY]/gen.smi.decode.smi]

NC1CCC2=CC(N)=C(O)C=C21
COC1=CC=C(NS(=O)(=O)C2=CC=C(CC3=CSC(C)=N3)O2)C=C1OC
CC(C)(CC(O)(CC1=CC=C(CN2C=CN=C2)C=C1)C(=O)OC)C=O
C=C1C(=O)OCC1C2(O)CC(C)C(O)C(O)C(OC(=O)CCC3=CC=CC=C3)CC2(C)CC
CC(=O)OCC(=O)C(O)C1OC(=O)C2=C1C=NO2
CCC1=NC(CNC(=O)C(C)(CC(=O)O)C2=CC=C(CN(C)C)C=N2)=NO1
COC1=CC(NC2=CC(C3=CC=C(N4CCCC4)C=C3)=NC=N2)=CC=N1
CCCCCCC(OC1)C=CC(CC(C)(C)O)=C(C2=CC=CC=C2)N1C(OC)C3=CC=C(Cl)C(Cl)=C3
CC1=CC=C(CNC2=COC(C(=O)O)=C2C#N)C=C1
O=C1C(=O)N(CC=CC2=CC=CC=C2)C3=CC=C(F)C=C31
COC1C(N2C=CC(=O)[NH1]C2=O)C(OC(=O)CCO3)C4OC4C1(OC)C35CO5
CCOC(=O)NC(C=CN(C)C1=CC=CC=C1)C
CC1=CC=C(NC(=O)C2=CC=C(S(=O)(=O)N3CCOCC3)C=C2)C=C1S(=O)(=O)N(C)C
CC=NC1=CC=CC=C1C=2C=NN(CC(=O)NCC3=CC=C(F)C(F)=C3)C(=O)C=2
COCCOC(=O)NC(CCSC)C(=O)N1CCOCC1
CC(C)NC(=O)C(C1=C(Cl)C=CC=C1Cl)CCN(S(=O)(=O)C2=CC=CC=C2F)CC
COC1=CC=C2C(=C1)C(=O)C=C2C=C([NH1]C3=CC4=C(C=C3)OCO4)C(=O)N(C5=CC=C(OC)C=C5)C=O
O=C(O)CCCN1N=C(C2=CC=CC=C2)C=CC1=O
CCC1(C)C=C(C(=O)NC(=S)N(CCN(C)C)CC=2CCC3=CC=NN3C=2)N4C=CN=C4O1
OC1=CC=CC(C2CN(CC3=NN=C(C4CC4)O3)CC2O)=C1
CC1=CC(=O)N(N=NC(=S)NCC2=CC=CC=C2)C(CCCCC)=N1
CCCCCCCCCCCCOCC(COC(=O)C1=CCCCCC1)OCCCCCCCC
CC(C)C(C(=O)NO)N(CC1=CC=C(F)C=C1)C(=O)C2=CC=CC=C2F
N#CC=CC=C(SC1=CC=C([N+1](=O)[O-1])C=C1[N+1](=O)[O-1])C
COC1=CC=C(NC(=O)CN2CCOCC2)C([N+1](=O)[O-1])=C1
O=C(CSC=1[NH1]N=C(C2=NC=CS2)C=1)N3CCCCC3
CC1(C)CC1NC=C(C(=O)O)C(=O)C2=CN(C3=CC=C(Cl)C(Cl)=C3)C4=NC=CC=C4C=C2
OC1=CC=CC=C1CCN(C2CCCCC2)CCC(C3=CC=CC=C3)C
C1C=CC=C(OC2=NC=C(CNC3=C(C(N)=O)C=CC=C3C)O2)C1
CC(=O)C1=CN=C2C(C)=CC=CC2=C1NC3=CC=C(Cl)C=C3
CNC1=CC2=CC(OCC3N(CC4=CC=NC=C4)CCC3)=CC=C21
CC1=CC=C(CCN(CCC2=C[NH1]C3=CC=C(O)C=C23)S)C=C1
CCCCCCCCCCCC(=O)C(=O)NN=CC1=CC=C(O)C=C1O
O=C(N1CC2CN(C(=O)NC3=CC=C4C(=C3)OCCO4)CC2CC1)C5=CC=C(F)C=C5
FC1=CC=CC(F)=C1NC2=NC3=CC(NN=CC4=CC=C(N5CCCCC5)C=C43)=N2
CC1=NON=C1CNC(=O)CCC(O)(C2=CC=CC=C2)C3CC3
CN1CCCC1CN2N=C(C3=CC=NC=C3)C4=CC=CC=C42
O=C1CC(N2CCN(S(=O)(=O)C3=CC=C(F)C=C3)CC2)C(=O)N1C4=NC=CS4
COC1=CC=C(C)C=C1NC(=O)C(NC(=O)COC2=CC=C(S(=O)(=O)N3CCCC3)C=C2)C4=CC=CC=C4
N1C=C(C2=CC=CC=N2)SC3=NC=NC(NC4=CC=C(F)C(CN5CCOCC5)=C4F)=C13
COC(=O)N(C)CC1CN(C)C2CN(C(=O)C=3C=CON=3)CCC21
C1CC=NN(C=CC=C(N2CC(C3=CC=C(C#N)C=C3)ON2)CF)CC1=O
CN1CN(C2=NC=C(C(=O)NO)C=C2)C=C(OCCN)N3C1=NC4=CC=CC=C43
CCSC1=NC(NC=2[NH1]C(N)=NC(=O)C=2CSCC)=C3[NH1]C=CC=C31
CN(C(=O)CSC1=NC(=O)N(CCCC(=O)O)C=C1)C2=CC=CC=C2
OCCN1CCN(S(=O)(=O)C=NN=C(C2=CC=C(OCC3=CC=CC=C3)C=C2)O)CC1
CN1CCN(C2=CC=C3C(=O)C(C(=O)O)=CN(C4CC4)C3=C2OCC)CN1
COC1=CC(C=NC(C2)C=CC(=O)C3=C(O)C=CC=C3O2)=CC(OC)=C1O
CC1=CC=C(OC=CC(C=2[NH1]N=C3C=2CCCCC3)=CCl)C=C1NS(=O)(=O)C4=CC=CC=C4
CCCNN=C(C(=O)NOC)C1=CC=CC=C1CC2=CN=C3C=CC=CC3=C2
C1C=CC=C(CNC(=O)C(=O)NCC(C2=CC=CO2)S(=O)(=O)C3=CC=CC=C3C)C1C
O=C(NCCF)C1=CC=C(S(=O)(=O)N2CCSCC2)C=C1
COC1=CC(C(=O)NN=CC2=CC=CS2)=C(OC)C(O)=C1OC
COC1=CC=C(C=C1OC)CN(C(=O)C2=CC3=CC=CC=C3N4C=CC=C24)C
C=CCC1CC(OC(=O)C(C)N(C)CC(O)C2=CC=C(OC)C([N+1](=O)[O-1])=C2)C(C3=CC=CC=C3)CCCC1
O=C(NC1=CC=C([N+1](=O)[O-1])C=C1)C2=CC=C(S(=O)(=O)NC3=CC=CC=C3Cl)C=C2
O=C1C=C2C=C3C=C(C=CN3CCN4CCC(C5=C[NH1]C6=CC=CC=C56)CC4)C=C2N1CC(F)(F)F
CN(C)C1=CC=C(C=NCCCCNCC2=CC=CO2)C=C1
CCOC1=C(Br)C=C(CN2CCOCC2)C=C1OC
O=CC=CC=CN=COCCCCNC1=C2C(=CC3=CC(Cl)=CC=C13)CCCC2O
CC1=NOC(C)=C1S(=O)(=O)N(CC(=O)NCCCO)C2=CC=CC3=CN=CC=C23
COC1=CC=C(C(=O)C(C)SC2=NN=C(COC3=CC=CC=C3)O2)C=C1
O=CNC1=CC=CC2=CC=CC(=C12)CC3=CC=CC=C3
CC(C)C1=CC2=COC(=O)C3N=CN(COC(CO)CO)C3=CCC=C2[NH1]1
CC1=CC=C2N=C(N)N=C(N3CC(N)(O)C=CC3=O)C2=C1
COC=C1C=C(C=2C(C(=O)NC3CCCC3)=NN(C4=CC=C(Cl)C=C4Cl)C=2C5=CC=C(F)N=C5)C=C1
COC1=CC=C([N+1](=O)[O-1])C=C1N2CCN(CCNC(=O)C3=CC=CN=C3)CC2
OCC1N2C=CC=NC3=C(C4=CC=C(Cl)C=C4)C(C=CC=C5N=CC(OCCCN6CCCCCC6)=NC5=C3)=C21
OC1=C(C=NOCCN2CCOCC2)C=C(F)C=C1Cl
CCN1N=NN=C1SC2=NC(C(=O)O)=CN2C3OC(=O)C4=CC=CC=C43
COC1=NC=CC=C1C(=NNC(=O)C2=CC=C(OCC)C=C2)NC3=CC=C(C)C=C3
CSC1=NC(=O)CC(C2=CC=C(C#N)C=C2)=CN(C3OC(CO)C(O)C3O)C[NH1]1
NS(=O)(=O)C1=CC=C(C(=O)NC2=NC3=CC=CC=C3S2)C=C1
CNC1=NN2C(CN3CCC(C(=O)NC4=CC=CC=C4)CC3)=C(C(N)=O)SC2=N1
COC1=CC=CC(CCNC(=O)C(CC2=CC=C3C(=C2)CCO3)NC(=O)C(CC(=O)NO)CC)C=C1
CC(C)=CCCC(C)C1CCC(C)C12CCC(C3)C(C2)C(CO)CC3(C)CC=C(C)C
O=C(CCCCC(=O)NC(C1=CC=CC(OC2=CC=CC=C2)=C1)CC3=CC=CC=C3N)OCC4=CC=CC=C4
COC1=CC=C(CNC(=O)CNC(=O)C=C(C)C=2C(C)=C(C)SC=2N(C)C)C(OC)=C1
C1OC=CC=C(S(=O)(=O)N(CC2=CC=C(CN3C=NC4=CC=CC=C43)C=C2)C(C)=O)C1
O=C(NCCSCC1=CC=CC=C1F)C=2C=C(C3=CC=CC=C3)ON=2
CSC1=NC(N2N=C(C)C=C2C)=NC(N3CCOCC3)=C1C#N
O=C(CNC(=O)SC(=CC1=CC=C(O)C=C1)C(=O)NCC(=O)O)NCCC2=CN=CC=N2
CN1N=C(C2=CC=C(OC3CCOC3)C=C2)C4=C1CCNC4
COC(=O)C1=CC(C(=O)NCCN2C=CN=C2)=C(F)C=C1Cl
O=C1N=C(C2=CC=NC=C2)[NH1]C3=CC=CC=C13
ON=CCC1N(C2=NC3=CC=CC=C3N2N4C=CC=C5OC(C6=CC=CC7=CC=CC=C67)=CC5=C4C)C1
COC(=O)C1=CC(OC)=C(OC)C=C1NC(=S)N2CCN(C3=CC=CC=C3)CC2
COC1=CC=CC=C1N2CCN(C3CCCN(C(=O)C4=CC(Br)=CC=C4C)CC3)CC2
CC=1C=C2NC(CNC3CC3(F)F)=CN=C2C=1
O=C1C=C(N2CCOCC2)N(CC3=CC=C(Cl)S3)C4=CC=C(OCC5=CC=CC=C5)C=C14
CC1=CC(C2=CC=C(C#N)C=C2)N(O)C(=N)N1CC(C)(C)SC3C=CCC3
COC1=CC(C(=O)C=CC=2C=COC=2)=CC(OC)=C1OC
CC1=NC2=CC(Cl)=CC=C2N1CC(=O)N3CCCC3O
COC1=CC=C(S(=O)(=O)NCC2(C(=O)O)CC2)C=C1
CC1=CC=C(C23CNCC2C3)C=C1
CNC(=O)CCC(N1C(SCC2=CC=CC=C2)=NC3=CC(Cl)=C(Cl)C=C31)C=O
CC1=CC=C(NC(=O)C2=CC(C3=CC=CS3)=NN2CC)C=C1
C1=CC=CC(=C1)CCN(CC2CC3CCC2C3)CC
COC(=O)C1CC2=CC(Br)=CC=C2OC1(OC)C(O)C(O)C3=CC=C(OC)C(OC)=C3
O=CC=C(O)N(CC1=C(F)C=CC=C1F)C(=O)[NH1]
CCCC1CC(OC(=O)N2CCNCC2)(C(=O)O)C(NC(=O)C3=CC=CC=C3[N+1](=O)[O-1])C(O)C1N
CC1=CC=C2C(=C1)C(OC3=CC=C(C)C=C3CN(C)C)C(=O)N2
CNC1=C2C=CC=C1C3=CC(CN4C=NC5=C(Cl)N=C(N)N=C54)=CC=C32
O=C1NC(=O)C(=CC2=CC=C(NC(=O)C3=CC=C(Cl)C=C3)C=C2OC)S1
O=C(NC1=CC=NC=C1)C2=CC(C3=CC=CN=C3)=NC4=CC=CC=C24
CSC=NC(C)=NC1=CC=C(C2=CC=CS2)C=C1
O=C(O)C=C1C(O)=CC=2C=C(C3=CC=C(C=CC(=O)O)C=C3)C(=O)OC1=2
CC(C)C1[NH1]C(=S)C=2[NH1]C(=O)C(C3CCCC3)=NC=21
CC1=CC=CC(N2C(COC(N)=O)=NC3=CC=CC=C32)=C1
C1C=CC=C(CSC2=NC(=O)C(NN=C3C(Cl)=CC=CS3)=N[NH1]2)C1
COC1=CC=C(N2C(N)=C(C#N)C(C3=NC4=CC=CC=C4S3)=N2)C=C1
CC1(C(=O)NNC(=O)C2=CC=CC=C2)CCN1C(=O)C3=CC=CC=C3N4N=CC=N4
CCOC(=O)C=CC(=O)NC1=CC=C2N=C(C(=O)NCCN(C)C)SC2=C1
COC=C1C=CC=NC(NCCOC2=CC=CC=C2)=CN=C1
O=C(NCC1=CC=CN=C1)C2=CC=C(CS(=O)(=O)C3=C(Cl)C=CC=C3Cl)O2
COCCN(C(=O)COC(=O)C1=CC=C([N+1](=O)[O-1])O1)C2=C(N)N(CC3=CC=CC=C3)C(=O)[NH1]C2=O
CC=1N=C2C(C(C)N3CCCC3)=CC=CN2C=1C
O=C(NCCN(C1=CC=CC=C1)C2=CC=C(F)C=C2)C3=CC=C(F)C=C3
CC1=CC=C(SC2=CC=CC=C2N3N=NN=C3N)C(C)=C1
CC(N)CCCNC(C)(C1=CC=C(C(C)(C)C)C=C1)CCC(C)C
CC(C)C1=CN(CC2=CC(Cl)=CC=C2OCC(=O)NC3=CC(Cl)=CC(Cl)=C3)N=N1
CC(C)(C)C(=O)NC1=CC=C2SN=C(CS(=O)(=O)C3=CC=C(Cl)C=C3)C2=C1
O=C(O1)CCCN(C2=CC=C(NCC3=CC=CC(NC(=O)NC4COC5=CC=CC=C5C4=O)=C3)C=C2)NCC1
O=CNCCCN(C(=O)NC1=CC(Cl)=CC=C1Cl)CC
CC(=O)NCC1CC=C2C=C3N=C(NC=4C=C(C(N)=O)[NH1]N=4)C=CN3C2=C1CCCC(=O)O
CC(C)(C)OCCCCC1OC2=CC=C(C(=O)CC(=O)O)C=C2CC1C3=C(Cl)C(Cl)=C(Cl)C(Cl)=C3F
O=C[NH1]N(COCC1=CC=CC=C1)C2=C(F)C=CC=C2
O=C1OC2C=C1C3=C(C=C(C4=CC=C(F)C=C4)N3C5CNC(C6=CC=CC=C6)C5C)C(=O)N2CC7=CC=CC=C7
O=C1N=C(C2=CC=C(Cl)C=C2)[NH1]C3=C1N=CN3CC4=CC=C(F)C=C4
CN1C(SCC(=O)NCC2OC3=CC=CC=C3CC2C)=NN=C1C4=CC=CC=C4
COC1=CC=C(CN(C)C=CC(N2CCOCC2)=NC(=O)C(CC3=CC=C(OC)C(OC4CCCC4)=C3)=N)C=C1
COC1OC(C(=O)O)C(O)C1O
CC1=CC(Cl)=CC=C1NC(=O)C2=CC=C3[NH1]N=C(C4=CC=CC=C4)N3C2=O
O=C1NC(CC2=CC=CC=C2)CN1CCNC3CN(CC(C4=CC=CC=C4)C5=CC=C(N6CCCC6)C=C5)CC3
C1OC=CC1(NC=C(C#N)C=NC=CC=C(C=C(C)C=C(NOC)C=CF)C=CCl)F
ClC1=CC=CC2=C(NCC3CCCO3)N=CN=C12
O=C(CSC=1N=NC(=O)[NH1]C=1O)NN=CC2=CC=C(O)C=C2O
O=C(O)C1=CC=C(NC(=O)C2C3CCC(C3)C2C(=O)O)C=C1
CN1N=C(C2=CC=CC=C2F)N=C1C(=O)NC3=CC=C(Cl)C=C3
O=C1NC(N2CCNCC2)=NC1=CC3=CC=CC(Cl)=C3
CCOC1=CC=C(NC(=O)CN2C(=O)N(CCC(C)C)C(=O)C=CC=CN=C2)C=C1
CC1=CC(C)=NC(N=C(NC2=CC=C(Cl)C(Cl)=C2)C3CCCCC3)=N1
CC(C)N(C(=O)C1CCCN1S(=O)(=O)C2=CC=CN=C2)C(C)(C)C
COC1=CC=C(NN=CC(=O)N(CC(=O)N(CC(F)(F)F)C2=CC=C(C)C(F)=C2)N=CC)C=C1
CCCCN(CC1=CC=CN=C1)C(=O)C=2N=C(S)[NH1]C(=O)C=2CC
COC1=CC=C(Br)C=C1NC(=O)CSC2=CC=C(Cl)C=C2
N#CC1CCCN(C=NC=NC(C2=CC=C(NC(=O)C3=CC=CC=C3OC(F)(F)F)C=C2)=C1)N
CC(C)(C)CNS(=O)(=O)C1=CC=C(C(=O)N2CCN(CC3=CC=CC=C3)CC2)C=N1
CC=C1C=C2C=C(C=C(C#N)C#N)C(C3=CC=CC(NS(=O)(=O)C4=CC=C(Cl)C=C4Cl)=C3)=NC2=C1
COC1=CC(OC)=CC(C(=O)NC2=CC(Cl)=CN=C2NCC3=CC=CC=C3OC)=C1
COCC1(NS(C)(=O)=O)C2=CC(OCCCF)=CC=C2N3N=C(SCC(N)=O)N=C31
CC(C)N(CCC(CCNC1=CC=C(F)C=C1)C2=CC=C(Cl)C=C2)C(C)C
CN(C)C=CC(=O)C(=CC1=CC=C(Cl)C=C1Cl)C(=O)C2=CC=C(Cl)C=C2
CC(NC1=NC(CO)=NC=C1Br)C(N)=O
CC(=O)C1=CC2=C(NCC3=CC=C(F)C=C3F)N=CN=C2C=C1OCCNC(=O)CN4CCN(C)CC4
O=C(CSC1=NC=2[NH1]C([O-1])=CC=2C(=O)N1CCO)NC3=CC=CC=C3C(=O)O
COC1=CC=C(CNC2=NC(NCC3=CC=C(NS(=O)(=O)C4CC4)S3)=CC=5C=CSC2=5)C=C1OC
O=C1C=C(COC2=CC(O)=CC(O)=C2)OC3=C(O)C(O)=CC=CC3=C1NC4=NC(C5=CC=CC=C5)=C6N=CN=C46
O=C(NC1=CC=NC=C1)C2=CC=CN=C2Cl
O=C(NC1=CN=CC=N1)C2CC(=O)N(C3=CC=C(F)C=C3)C2
COC1=CC=CC(C2=NN(C3=CC=C(C(=O)O)C=C3)C(N)=N2)=C1OC
COC1=CC=C(C=NCC(=O)N(CC2=CC=CC=C2C)C=NCC3=CN(C)C3)C=C1
CCN(CC)S(=O)(=O)C=C1N(C)C2=NC3=CC=CC=C3C(=O)N12
O=C(O)C(CC1=CC=C(F)C=C1Cl)N2C3=CC=C(Br)C=C3C4=CC(Cl)=CC=C42
C1C=C2C=C(NC3=NC(C(=O)N(C)C4CCCCC4)=CC=C3N(CC5=CC=C(O)C=C5)C2)C=N1
CC1=CC=CC=C1S(=O)(=O)NC2=CC(F)=CC=C2NC(=O)CC3=CC=CN=C3
CCNC(OCC1=CC=CC=C1)=NC2=CN=C(C3=CC=CC=N3)N=C2
CC(NC1=NC(NC2CCCCCC2)=C3C=CC=C(Br)C3=N1)C(C)(C)NS(=O)(=O)C(F)(F)F
CC(OC(=O)CNC(=O)CCSC1=CC=CC=C1Cl)C(=O)NC2CCCCC2
CC(C1)N2CCCCC2(C(=O)NCC3=CC=CS3)C1
CC1=NC=C(C(=O)N2CCCC2C3=CN=CC(F)=C3)S1
O=C(CSCC=NC=NC(C1=CC=CO1)=NNN)NC2=CC=CC=C2
CC(SC1=NC(N)=CC(Cl)=N1)C2=CC=CC=C2
CC(C)N1N=CN=C1C2=CC=C3C(=C2)C(C4=CC=C(Cl)C=C4)=NC(N)C(=O)N3C
CCOC=NC1=C(C#N)C(C2=CC=CC=C2)=NN1C3=CC=CC=C3
CCCCCCCCCCCCCCCCOC=1C=C(O)N(C2OC(CO)C(O)C2O)C(=O)N=1
COC1=CC=C(CC2=NOC(CNC3C(C)NC(=S)NC3=O)=N2)C=C1
CC(CC(NC(=O)C1CCC(=O)N(CC(=O)O)C1)C(=O)NO)C2=CC=CC=C2F
C1=CN=C(C2=CC=C(Br)[NH1]2)S1
CC1=CC(S(=O)(=O)NC=NC(CC(=O)NC2CC2)=C(N)N)=CC(C)=C1Cl
N#CC=C1S2CC(P(=O)(O)O)SSC2=C(Cl)[NH1]1
COC=C(Br)N=CC(OC)=CC(=O)N(C1CC1)C=COC
CN1C2CCCC1C(NC(=O)C(C3=CC=CC=C3)C4=CC=CC=C4)C2
COC1=CC(C=C(C#N)C(=O)NC2CC2)=CC=C1OCC(=O)NC3=CC=C(Cl)C=C3
CC1=CC(Cl)=CC=C1NC(=O)CNC(=O)NCC(=O)N(C)CCCC2=CC=CC=C2
CCCCCC=CCCCCCCC=C1C=CN(C2OC(CO)C(O)C2F)N=N1
O=C(O1)C=C(O)C(C2=CC=C(Cl)C=C2)=NC3=C(CNC(CO)C(O)CO)C=CC=C13
COC1=CC=CC=C1NC=NC=C(SC)C(=O)[NH1]C=O
COC1=CC=C(C2=NN(C3=CC=C(C)C=C3)C=C2C4=NN=C(C5=CC=CO5)O4)C(OC)=C1
NC1=NCC2C=C1[NH1]CSC3=C(C2)CCC3
CC=1C=C(C)N(CC(=O)NN=C2C=C(C(N)=O)N=C2N)N=1
CCN(C=1C=NC2=C(C(=O)O)C=NN2C=1C)C3=CC=C(OC4=CC=C(CC)C=C4)C=C3
CC1=CC=CC(NC(=N)NC2=NC(=O)C(C)(OC3=CC=CC=C3)S2)=C1
CC1=CC=CC=C1NC(=O)C2=CN3C=C(S(=O)(=O)N(C)CC4=CC=CC=C4)C=CC3=N2
C[N+1]1=CC=CC2=C1C=CC3=CC=CC=C32
O=C(NC1=CC=C(F)C=C1)C2=N[NH1]C=C2C3=CC=CC=C3
COC1=CC=C(C(=O)N(CCCN2CCC(C3=NC4=CC=CC=C4[NH1]3)CC2C)C5CCCC5)C=C1
CCC1=CC=C(S(=O)(=O)C=C(C(=O)O)C2=CC(OC)=CC=C2[NH1]C=O)C=C1
COC1=CC=CC(C2=CC3CC(C2=O)C(C)(C)N3C(C)=O)=C1
CCN(CCCOC)S(=O)(=O)C1=C2C=C(C=C1Cl)NC3=CC=[N+1]([O-1])C=C32
CCC1CCCCN1CCCNC2=NC(NC3=CC(Cl)=CC=C3Cl)=NC4=CC=CC=C24
COC1=CC=C(N2C(C3=CC=C(Cl)C=C3)=NC4=CC=CC=C4C2=O)C=C1OC
O=C(COC1=CC=CC=C1)NC2=NC(C3=CC=CC=C3)=CS2
COC1C=C(C2=NC(C3CCCN(C(=O)C4=CN=CC=N4)C3)=NO2)C(=O)N1
CN(C1=CC=CC=C1)S(=O)(=O)C2=CC=C(NC(=O)C3CCCN(S(=O)(=O)CC4=CC=CC=C4)CC3=O)C=C2
CC(C)CC1OC(=O)C(=O)C1C(=O)CC=C(Cl)C(O)P(=O)(O)O
CC(=O)NC1=CC=CC=C1C2=CC(N3CCN(C)CC3)=NC=N2
CC1=N[NH1]C(NS(=O)(=O)C2=CC=C(Cl)C3=CC=CC=C23)=C1S(=O)(=O)C4=CC=CC=C4
CC1=CC=C(C(=O)COC(=O)C=CC2=CC=CO2)C(Cl)=C1
CN1C2=C(C3=CC=CC=C31)CCN(C(=O)C4=CC=CC=N4)CC2
CCC1=CC=C(OCC(=O)OCC(=O)NC2=NN=C(C)S2)C=C1
CC=1SC(NC(=O)C2=CC=CO2)=C(CC3=CC=NC=C3)C=1C
O=C(NCCOC(=S)NC1=CC=C(Cl)C(C2=NC=C(C(F)(F)F)[NH1]2)=C1)N3CCC(NS(=O)(=O)C4=CC=CS4)CC3
COC1=CC=C(C2=NN=C(SCC(=O)C3=CC=C(C)C=C3)N2C)C=C1OC
CC1=CC=C(OCC(O)CN(C)CCC(OC2=CC=C(OCCCN(C)C)C=C2)C3=CC=CC=C3)C=C1
CCCCC1=CC=C(C(=O)N2CCCC(N3CCN(C4=CC=C(F)C=C4)CC3)C2)C=C1
CCC(CCC1=CC=CC(NC(=O)CN)=C1)N2CC(CC3=CC=CC=C3)CC2C(=O)NO
CCC1=NN=C(NS(=O)(=O)C2=CC=C(NC(=O)NC(=O)C3=C(F)C=CC=C3F)N=N2)S1
CC(=O)OC1=CC=C2OC(C3=CC=C(F)C=C3)=CC(=O)C2=C1
NC(=O)C1=C(Br)C=CC=C1C2=CC=C([N+1](=O)[O-1])N2CC(O)CN3CCN(C4=CC=CC(Cl)=C4)CC3
COC1=CC=C(NC(=S)N2CCN(C)CC2)C=C1OC
NC1=NC(=O)C=C([NH1]1)NCC(CCC2=CC=C(C3=CC=CC=C3)C=C2)O
CCC1=CC=C(N2CCNCC2)C(N3CCOCC3)=N1
O=C(CCSC1=CC=CC=C1)N2CCN(C3=CC=CC=C3)CC2
CN1CCCC1CCOC2=CC(F)=CC[NH1]C(=O)C(=O)N(C2)CCC
CC(C=CC=C1OC2=C(C(N)=O)C=CC=C2O1)=CC3=CC=CC(O)=C3
CNC1=CC(C2=CC=C(CN3CCN(CC4=CC=C([N+1](=O)[O-1])O4)CC3)C=C2)=NC=N1
O=C1C2=CC(Cl)=CC=C2NC1CC3=CC=CC=C3
CC1=CC=C(N2C=C(C3=CC=C4[NH1]C=CC4=C3)N=N2)C(F)=C1
CC(C(=O)N1CCOCC1)N2CCC(NC(=O)C(CCCNC(=N)N)NS(=O)(=O)C3=CC=CC4=NON=C34)CC2
O=C(CSC1=NC2=CC=CC=C2O1)NCC3=CC=C4C(=C3)OCO4
CN1CCN(C(=O)CN2N=C(C(F)(F)F)C=C2C3=CC=C(Cl)S3)CC1
CC1=NC(C(=O)NC2=CC=CC=C2)=C(O)C(C#N)=C1C
CN1CCC(CNC(=O)CNCC(=O)C2=CC=C(F)C=C2)CC1
O=CC1=C(O)C=CC=CC=CC=C2C=CC(=O)C(O)=C21
C#CC1=CC=C2[NH1]C=C(C3CNC(C4=CC=C(NC(C)=O)C=C4)=N3)C2=C1
CC1=CC=C(OCCNC(=O)C2=CC=CC3=NSN=C23)C([N+1](=O)[O-1])=N1
COC1=CC=C(C(C)=O)C=C1CS
CC=1CSC(N)=NC=1C2=CC=CC=C2
CC1=CC=C(C(=O)NCCOC2=CC=C(C(F)(F)F)C=C2)C=C1
CON(C)C(=O)C1=NC(NC2=CC=C(O)C(Cl)=C2)=C3C=CC=CC3=N1
CC1=CC=CC(OC(=O)C2=CC=C(F)C=C2C(=O)O)=C1
NC1=NC=C(C2=CC=C(NC(=O)NC3=CC=C(Cl)C=C3)C=C2)N=C1N(O)C4=CC=CC=C4
C1OC=CC=C(C2=CC(=O)C3=C(OC)C(OC)=C(OC)C(OC)=C3OC2=O)C1
CC(C)(C)N1CC2C(CC1)CN(C3=CC=NC=C3)C=4C=N[NH1]C=42
O=CC1=C(O)C=C2C(OC3OC(CO)C(O)C32)=C1O
CC=1N=CSC=1C(=O)N(C)C2CC3N(CCN(CCNC(=O)C4=CC=NN=C4)C3)CC2
CCCOC1=CC(C)=C(C(=O)C=CC2=CC(OC)=CC=C2OC)C(O)=C1
CCC1=NN=C(NC(=O)CSC2=NN=C(C(C)C)N2C)S1
NS(=O)(=O)C=CC=C(NC(=O)CN1C(=O)NC(C2=CC=CC=C2)(C3=CC=CC=C3)C1=O)C
C1C=CN(C2C3C([N-1][N+1]#N)C(N(CC(C)C)C3)N=N2)C=C1C#N
BrC1=CN=C(N2CCCCC2)C(NC3=NC(C4=CC=C(CO)C=C4)=NS3)=N1
CCCOC1=CC=C(CC(C(N)=O)=C(C)NN=CC(=O)C2=CC=C(N3CCOCC3)C=C2)C=C1
CC1=CC(C)=C(N=CC2=CN(C3C=CC4=NC=CC=C43)C5=CC=C(Cl)C=C25)C=C1C
O=C1C(NCCCC=2SC=CC=2Cl)CC=3N=CSC=31
C=C1C(=O)OCC2C(OC)CC(C)(OC(=O)CC)C(O)CC(C(C)C)C(OC(C)=O)C12
O=CCC(C1=CC=CC=C1)C2=C(SC(C3=CC=C(OC(F)(F)F)C=C3)=C2Br)N
CCC1=NC=NC(C2=CC=C(NC(=O)C3=CC=C(C(C)=O)C=C3)C(OC)=C2)=C1C#CC4=CC=C(N)N=C4
NC1=NC(N)=C2N=CN(C3CC(O)C(CO)O3)C2=N1
CNC=C(CN(CCC(NC(=O)C1=CC=C(Cl)S1)C2=NN=NN2C3CCCC3)CCC=N)C=NC(N4CCC5=CN=CN=C54)=N
C1C=C(NC=C(F)C(F)=NC(C#N)=CF)C(F)=C2CC(=O)C(C(=O)O)=CN12
CC1=CC=C(O2)C(C3=NN(C(C)C)C4=NC(NCCCO)=NN=C3C=C24)=C1
CCOC1=CC=C(S(=O)(=O)NCCN(CC2=CC=C(OCCCF)C=C2)CC)C=C1
COC(=O)N(CC(O)CN1C=CC=N1)CC2=CC=NC=C2
CC1=CC=C(CNC(=O)C2=NC(SCC3=CC=C(Cl)C=C3)=NO2)C=C1
CC1C=NN(CC(=O)N2CCC3=CC=CC=C3C2)C(=O)C4=CC=5OC=CC=5N14
COC1=C(OC)C(O)=C2C(=O)C=C(CNCCCOC(C)C)OC2=C1OC
CCC(C)C(N)C(=O)NS(=O)(=O)NCC#N
CN(C)C1=CC=C(C2=CC=CC(=C2)NC3=CC=CC=C3C(=O)NCC4=CC=CC=C4)C=C1
COC1=CC=C(C2=CN=CN=C2)C=C1N3C(=O)C(=O)C4=CC=CC=C43
CSC1=CC=C(C(=O)N(CC(=O)O)C2=CC=CC=C2)C=C1
C1C=CC(C)=C2C(NC3=NC=C(S(=O)C=4N=C(C5=CC=CS5)ON=4)NN3C2)=C1
C1=CN=CC(CN2CCC(C3C2)CN(C4CCCC4)CCC3=O)=C1
O=C(C=CC1=CC=C(SC2=CC=C([N+1](=O)[O-1])C=C2)C(Cl)=C1N)O
ClC1=CC2=CC(N3CCN(C=NC=4SC=CC=4N5C=CC=C5)CC3)=CC=C2C=N1
CC(C)(C)C1=CC=C(CN2C=C[NH1]C2=S)C=C1
CC1=CC=C(CN2CCC(NC3=CC4=C(C=C3F)OC(C5=NC=CS5)C4=O)CC2)N=C1
O=C(NC(CC1=CC=CC=C1)C(=O)NNS(=O)(=O)C2=C(F)C=CC=C2F)C3=CC=CN=C3
COC1=CC=C(CN(C)C(=O)C=CC(S(=O)(=O)N2CCOCC2)=C)C=C1
CNCCN(C=CC=C1CCN(C=C2C(C(F)(F)F)=NC(N(C)C)=N2)S1C)N
O=C(C1=CC=CO1)N2CCC3(C(=O)NC4=CC=CC=C43)CC2
O=C(NCCC1=CC=CC=C1)C2CCN(S(=O)(=O)C3=CC4=CC(=C3)CCSC(=O)N4)CC2
O=[N+1]([O-1])C1=CC(CN2CCCCC2)=CC=C1OCC3=CC=C(Cl)C(Cl)=C3
CC(C)CC(NC(=O)NC1CCCCC1)P(=O)(O)OC2=CC=CC=C2
CS(=O)(=O)C1=CC=C(C2SCC(=O)N2CSC3=CC=CC=C3)C=C1
O=C(NN1CCCCC1)C(C2=CC=CS2)N(C(=O)CN3N=NC4=CC=CC=C43)C5=CC=CC=C5Cl
CC(C)(C)C=NN(CC1=CC=CC=C1)C2=NC(NC=3C=C(C4CC4)[NH1]N=3)=NC=C2
CC(=O)OCC(C(C)C)C1CCC2C3CC(O)C4CC(O)CCC4(C)C3CCC12C
COC1=CC(OC)=C(C(=O)NS(=O)(=O)C2=CC=CC(OC)=C2)C(OC)=C1
CC=C1COC(=O)C(CSC2=CC=C(F)C=C2)=C1CCC3(C)OC34CCC4(C)C
CCCOC1=CC=CC(O)=C1C2=CC=CC(C=CC(=O)C3=CC([N+1](=O)[O-1])=CC=C3N)=C2
CCN(C(=O)NC1=CC=C(F)C=C1)C2=CC=CC(C(=O)NC3=CC=C(Cl)C=C3)=C2
OC(C1=CC=CC(OC(F)F)=C1)(N2CCC(C3=CC=CC=C3)CC2)C4=CC(F)=CC(F)=C4F
COC(=O)N1N=C(CO)SC1C=CC2=CC=C([N+1](=O)[O-1])C=C2
CC(C)(C)OC(=O)N1CCCCC1CC2=NN=C(NC(=O)CCCCCSC3=CN=CC(Br)=C3)S2
FC1=CC=C(C2=NC(C3(C4=CC=CN=C4)CC3)N=C2)C(Cl)=C1
C1C=CC=C(COCC=2C(C3=CC=CC=C3)=N[NH1]C=2C(=O)NCCSC(C4=CC=CC=C4)C5=CC=CO5)C1
CCCC[NH1]C(=O)[NH1]C1=CC(C(=O)NC(C)C)=CC=C1
CC(C)N1CCC(OC(=O)C(C2=CC(F)=CC(F)=C2F)N(C)C)CC1
COC1=CC=C(NN=CC2=CC=C(C)O2)C=C1
O=C(NN=CC1=CC=CC=C1OCC2=CC=CC=C2Cl)C3=CC(Cl)=CC(Br)=C3O
CCCC=C(N(C(=O)OC)C=CC=CC)C=O
O=C(NCCNC1=NC=CS1)C2=CC=C(Br)O2
O=C(O)CCCNC(=O)C(C1=CC=C(Cl)C=C1)N2C(=O)C3=CC=CC=C3C2=O
O=C(O)C1=CC=C2C(C=3C=N[NH1]C=3)=C[NH1]C2=C1
O=CC1=C([N+1](=O)[O-1])C=CC([N+1](=O)[O-1])=C1N2CCCC2N
CNC(=O)C=1[NH1]C(C2=CC=C(OCC3=CC=CC(F)=C3)C=C2)=CC=1NC(=O)CCl
O=C1NC(CC2=CC=C3C(=C2)OCO3)C(=O)NC4=CC=CC=C41
FC1=CC=C2C(=C1)C(C3=CC=CC=C3Cl)=NC=[N+1]2[O-1]
COC1=CC(NC(=O)C(N)CC2=CC=C(O)C=C2)=C(Cl)C=C1O
CCC(NC1=CC(C2=CC=CC=C2)=NC3=CC=CC=C13)OC(=O)C(C)(C)C
COC1=CC=C(CC=NC2=C(NC3CCC(O)CC3)N=NN2C)C=C1N
O=C1CC2=CC(Cl)=C(OC=C3C=C(OC4=CC=C([N+1](=O)[O-1])C=C4)C=NC=C3)C=C2S1
CN(C)C1CCN(C2=CC(O)=CC=C2NS(=O)(=O)C=CC=C)CC1
C=CCOC1=CC=C(CN2C=NC3=CC=CC=C3C2=O)C=C1
CCC1=C(C(=O)OCC(=O)NC2CCCC2)N(C3=CC=CC=C3)N1
CCNC(=O)C1=CC=C(C(C)(C)NC(=O)C2=CC=C(CN3C(CC)=NC(=O)[NH1]C3)C=C2)C=C1
O=C(C1=CC(F)=CC=C1Cl)NCC2CNC=C(C3CC3)N=CN=C2
CC1=CC=C(S(=O)(=O)N2CCC(N3CCCCC3)CC2)C=C1
CC1NC(=O)C2=C(N=C3N2CCCN3C(C4=CC=C(OC)C(OC)=C4)C)N(CCC#N)C1=O
CCS=1C(=NC)N(C#N)C=1C2=CC=C(NC(C)=O)C=C2
O=C(C(C1=CC=CS1)N2CCN(O)CC2)N3CCN(C4=CC=CC=C4F)CC3
O=C(NN1C(=O)C(=CC2=CC=C([N+1](=O)[O-1])C=C2)SC1)C3=CC=NC=C3
O=C(CC(=O)NCCC1=CC=CC=C1)OCC2=CC(Cl)=CC(Cl)=C2O
CC(=O)OCC(C1)C(O2)CCC(C)C(CCCC(O)C3(C)C(O)CCC3CC=CC(=O)OC)OC12
CCCCCCCC[N+1](C)(C)CC1=C(C)[NH1]C2=CC=CC=C12
C=CCOC1=NC(C=CCCN2CCCCC2)=C3N=C[NH1]C3=N1
CC(=O)NC1=CC=CC=C1NC2=NC3=CC=CC=C3C(N)=C2C#N
CC1=CC=C(NC(=O)CN2C(=O)SC3=CC=CC=C32)C=C1
CCOC(=O)C1=C(C=2SC(C)=NC=2C)OC(C)C1C3=CC=C([N+1](=O)[O-1])C=C3
CC1=CC=C(CSC2=NC(=O)C(C3=CC(Br)=C(F)C=C3Cl)=NO2)C=C1
O=C(NC1C2=CC=CC=C2OCOCCNCC1)C=3[NH1]C4=CC=C(Cl)C=C4C=3S
CC1=CC=CC(C)=C1N2C=NC(N)=NC(CN3N=C(C)C(Cl)=C3C)=N2
CC(C)CCN1C(=CC(=O)NC(C2=CC=CC=C2)=NC=O)C3=CC(F)=CC=C31
O=C(CN1CCOCC1)NCC2=CC=C3C(=C2)OCO3
CCCCN1C(N)=C(C(=O)NC2=CC=CC=C2C)C(O)=NC1=O
CC(CC1=CC=CC=C1)NC(=O)C2CC3=CC=CC=C3CN2S(=O)(=O)C4=CC=CC5=NSN=C45
N#CC1=C(N)N(C2=CC=C3C(=C2)COC3)C4=NC5=CC=CC=C5N=C14
CN(C)CCNC(=S)NCC1=CC=C(C2=NC(C3=CC=CC(O)=C3)=CS2)C=C1
CC1=C(CCCOC(C)C)C(C2=CC=C(C=CC(=O)O)C=C2)NC(=O)N1
COC1=CC=CC(CNCCC=2ON=C(C(N)=O)C=2C3CC3C)=C1
NCCCNCCCCNC(=O)CCS(=O)(=O)C1=CC=CC=C1
CCN(CC)CCCC1=CC=CC(NNC(=S)NC2=CC=CC=C2F)=C1
N#CC(=C1CC2CCC(C1)N2CCCN)CCC(=O)C3=CC=CC=C3
CC1NC(=O)C(=O)N1CC(=O)NC2=CC=CC(S(=O)(=O)NC(CC)C(=O)O)=C2
NC1(CSC(C2=CC=C(OC3=CC=CC=C3)C=C2)C1OC4=CC5=CC=CC=C5[NH1]4)C(=O)O
N#CC1COC(N2C=C(CCO)C(NC3=CC=CC=C3)=C2Br)=N1
COC1=CC=CC=C1N2CCN(S(=O)(=O)C3=CC=C4[NH1]C(=O)C(O)=NC4=C3)CC2
CC(=O)OC=CC=C(NC=C(C(C)=O)C=NC1=CC(N2CCN(CCO)CC2)=CC=C1)CF
COC1=CC=CC=C1N2CCN(CC(O)(CN3C=NC=N3)C4=CC=C(F)C(F)=C4)CC2
COC=CC=CC(COC1C(COC2=CC=C(OC)C=C2SC3=CC=CC=C3NO)=COC(=N)C1C(N)=O)=C
CC1=CC=C2[NH1]C(C3=CC=C(C(=O)NCC4=CC(C(C)C)=N[NH1]4)C=C3)=NC2=C1
O=C1CC(C2=CC=CC=C23)CC(Br)=NN(CC4=CC=CC=C4[N+1](=O)[O-1])C(=O)C3C=C1C5=CC=CC=C5
O=C(NCC1CCCO1)C2=CC=CC=C2OCC(=O)N3N=C(C4=CC=CS4)CC3C5=CC=CO5
CC1=CC=C(S(=O)(=O)N2C(=O)SC3=C2C(F)=CC(F)=C3)C=C1
CNC1CN(CCCN(CC2=CC=CN=C2)C3=CN=C(CNCCC4=C(Cl)C=CC=C4Cl)C=C3Cl)CC1
CC1=CC(OCC(=O)NCC2=CC=CC=C2C(C)C)=CC(C)=C1Cl
CCCN(CCCC1=CC=C(C2CCCC2)C=C1)C(=O)C(CCS)NC(=O)CC3=CC=C(F)C=C3
COC1=CC=C2C(=C1)CCCC2NC(=O)NC3=CC=C(F)C(Cl)=C3
CC1=CC=C(CCOC2=NC(C(C)C)=NC(NC(=O)NC3=CC=CC=C3)=N2)C=C1
CN1CCC(N(CCC2=CC=CC=C2)C=3C=CSC=3)CC1
O=C(NC1=CC=C(N2CCN(CC3=CC=C(CO)C=N3)CC2)C=C1)C4CCC4
O=C(COC(=O)C1=CC=C(Br)O1)NC2=CC=C(NC(=O)C3=CC=NC=C3)C=C2
BrC=C1C(Cl)=CC2N=C(CC3CCN(CC4=CSC=N4)C3)[NH1]C2=C1
COC1=CC=C(C(NC2=CC=CC(CO)=C2)C3=C[NH1]C=C3C#N)N=C1
COC(=O)N1CCN(C2=CC=C(NC(=O)C3=CC=C(N4C(C)=CC=C4C)C=C3)C=C2)CC1
CN(C)C(=O)C=CC1=CC=C(N2C=NC3=C(C4=CC=CS4)N=C(N5CCOCC5)N=C32)C=C1
COC1=CC=C(CCCN2CCC3(NN=CC4=C(NC5=CC=CC(F)=C5)N=CN=C43)CC2)C=C1OC
CC=NN(CC1=CC=CC=C1F)C2=CC(NC(=O)C3=CC=CC(C(F)(F)F)=C3)=CC=C2
CC(C)CC(NC(=O)C(C#N)=CC1=CC=C(Cl)C=C1Cl)C(N)=O
COC1=CC=C(S(=O)(=O)C2=CC=C(N3N=CN=C3NC(C)(C)C)C=C2CNC(=O)C4=CC=CS4)C=C1
CCN(CC1=CC=2OC=NC=2C1)C(C)CO
COC=CC1=CC=C(CNCCNCCC2=CC=CC=C2)C3=CC=CC=C13
CC=1OC(C2=CC=CS2)=NC=1C(=O)N(CCC#N)C3CCCC(C)(C)CN3
O=C(O)CN1C(=O)C(=CC2=CC=C(C3=CC=CC([N+1](=O)[O-1])=C3)O2)SC1=S
O=C1C=CN(C2=CC(F)=CC=C2F)C=C1C(C3CC3)N4CCN(C5=NC=CC=N5)CC4
C=C(C1=CC=C(Cl)C=C12)C=C(OC)C=CC3=CC(OC)=C(OC)C(OC)=C3C=C2C4=CC=CC(OC)=C4
CC(=O)OC1=CC=CC=C1C=NN(CCN2CCOCC2)CC3=CC=CC=C3OC
N1C=C(F)C(OC2=CC=C(F)C=C2)=C(Br)C3=C1C(=O)C(C(=O)O)=CN3C4CC4
FC(F)(F)C1=CN=C(NC2=CC(C(F)(F)F)=C(Cl)C=N2)N=C1
CCC=1N=C(N)SC=1C(=O)N2CCCC2C3=CC=CN=C3
CC1=CC=C(S(=O)(=O)N2CCN(C3CCCCCCC3)CC2)C=C1
CN1N=CC(N2CCC3(CC2)C(=O)NCC3CC4CC4)=NC1=O
COC=C1C=CC(=O)OC(O)(C2=CC=C(Cl)C=C2)C=CC=C1
CC1=CC=NC2=C1CCN(C(=O)COCCC3=CC=CC=C3)C2
C1=CN=CC(N2CCNCC2)=C1CC3=CC=C4C=CC=CC4=C3N5CCOCC5
NC1=NC=NC2=NC(N3CCC(C4=CC=NC=C4)CC3)=CN=C12
CC=C1C(NC(=O)CSC2=NC=CC=N2)=C([N+1](=O)[O-1])C3=NON=C13
CC(=O)NC1=CC=CC(NC2=NC(NCC3=CC=CC=C3)=C(C(=O)O)C4=C2CCC(N)C4)=N1
FC1=CC=C(N(CC2NCCN2)CC3=CC=C(C4=CC=CC=C4C=5N=N[NH1]N=5)C=C3)C=C1
O=C(C1=CC=NC=C1)N2CCC(C(F)F)C2
CN(NS(=O)(=O)C1=CC=CC=C1)C2=NCCN2S(=O)(=O)C3=CC=CC=C3
C1C=CC(=O)N(NC(=O)C2=CC=CC=C2)C1=O
OC1=CC=C(N2C=NC(C3C4CCC(CC4)C3)C=N2)C=C1
N#[N+1][N-1]CC(=O)NCC(=O)NCCCNC1=CC=NC2=CC(Cl)=CC=C12
CC1=CC=C(C(=O)NC2=CC=C(OC(F)(F)F)C=C2)N=C1NC3CCC(C(=O)NC4CC4)CC3
O=C(NCCN1CCOCC1)C2=C(F)C=CC=C2N3C=CN=C3
COC=C1C=CC=C(Cl)C(NC=NC(C)=NC[NH1]N=C(NC2=CN=CC3=CC=CC=C23)C)=N1
CN1C2CCC1CC(OC(=O)C3=CC(Cl)=C(Cl)[NH1]3)C2
CC1=CC=C(S(=O)(=O)C2=CN(C)C3=CC=C(S(=O)(=O)NC4=NC=CS4)C=C23)C=C1
FC(F)(F)C1=CC=CC(SC2=CC=C(N3CCCC3CN4CCC4)C=C2)=C1
CCOC(=O)C1=C(N2CCCC2)SC3=C1CCN(C(C)=O)C3
O=C1C2=CC=CC=C2N=CN1CCCCN3CCN(C4=NC=CC=N4)CC3
COC1=CC=CC=C1CN2C(C3=CC=C(C)C=C3)=CC=C2C4=NC(=O)C=5C(C6=CC=CC=C6)=CSC=5[NH1]4
COC1=CC=CC(N2CCN(C(=O)OC3=CC=C(C)C=C3C)CC2)=C1
O=CC1C2(CCN(CC3=CC=C(Cl)C=C3)CC2)OC4=CC=C(Br)C=C41
COC1=CC=C(NC(=O)COC(=O)C23CCC(C)(C(=O)O2)C3(C)C)C(OC)=C1
CCCS(=O)(=O)NC1=CC=CC(=C12)OCC(C)CN(C(=O)C(C3CC34)NC(=O)CN(C)C4=O)C2C
COC=CC=C(CCNC(=O)C1CCN(S(=O)(=O)C2=CC=CC3=NON=C23)CC1C)C=C
COC1=CC=C(S(=O)(=O)N2CCCC(C(=O)NCC3=CC=C(F)C=C3)C2=O)C=C1C4=CC5=CN=CC=C5S4
CC1=NC([N+1](=O)[O-1])=C(N2C=CC=C2)N1CC(O)C3=CC=CO3
COC1=CC=C2[NH1]C(CN3CCCCC3)=NC2=C1
COC=CC1=CC(NN=C2C=C(N3CCN(C(=O)C4=CC=CO4)CC3)C([N+1](=O)[O-1])=C2C=N1)=CC
O=C(NC1=CC=C([N+1](=O)[O-1])C=C1)NC2=CC=C(C(F)(F)F)C=C2
CC(OC(=O)CCN1C=C(C2=CC=CC=C21)CCC)C(=O)NC3=N[NH1]C=C4C=CSC34
CC(=O)C1=C(CC2=CC(C)(C)OC2=O)N=C(C=3C=N[NH1]C=3)N=C1C4=CC=CC(F)=C4
O=C(C=CNC1=CC=CC=C1Cl)C2=CC=C(C3=CC=C(Cl)C=C3)O2
O=C(O)C(O)=CC1=CC=C(N2C=C(CN(Br)CCCO)C=N2)C=C1
O=C(NC1=CC=C(Cl)C=C1)NNC2=CC=CC=C2Cl
CCCCN1C(SCC(=O)N(C)C)=NC2=C1C(=O)[NH1]C(=O)N2CC3=CC=CC=C3
CC=1OC(C2=CC=CC=C2F)=NC=1CS(=O)CC(=O)NCCC(=O)NC3=CC=CC(S(=O)(=O)N4CCCCCC4)=C3
COC=C1C=CC=[N+1](CC(=O)NC2(CO)C=CCC2)C=C1
COC1=CC(C2=CN(C3=CC(Cl)=CC=C3OCC4CCCO4)N=N2)=CC=C1OC(C)C(=O)C=O
CCCCCCCCCCCCCCCCNCC(=O)C1=CC=C(O)C=C1O
O=C1OC2=CC=CC=C2C=C1C3=NC4=CC=CC=C4N=C3C5=CC(O)=CC=C5C(=O)NC6=CC=CC=C6
O=[N+1]([O-1])C1=CC=C2C=CC=NC2=C1O
S=C1[NH1]C2=CC=C(C3=CC=CC=C3)C=C2S1
O=C(CN(C1=CC=C(Cl)C=C1)S(=O)(=O)C2=CC(Cl)=CC=C2Cl)NCC3=CC=C(Cl)C=C3
CC1=CC=C2C(=C1)NCCN(CC3=CC=CC=C3)CC2C(=O)SCC(=O)NC4=CC=C(F)C=C4
FC1=CC=C(C2=CC=C(NCC3=CC=C(F)C(F)=C3)C=C2)C=C1
CCC=1OC2=CC=CC=C2C=1NC(=O)CSC3=CN=C(CC4=CC=NC=C4)N3CC5=CC=C(OC)C=C5
O=C(C#CC1=CC=CC=N1)NC2CCS(=O)(=O)C2
O=C(NCCN1C=NC([N+1](=O)[O-1])=N1)NC2=CC=CC=C2C(F)(F)F
COC1=CC=C(OC(=O)NC(C(=O)NC(C(=O)OCC2=CC=CC=C2)C(C)C(=O)OCC)C(C)C)C=C1
O=NN(CCCl)C(=O)N=C1S2C=C(N1CC3=CC=C(C4=CC=C5C(=C4)OCO5)S3)C(=O)N2
COC=CN=CC(N1CCC(NS(=O)(=O)C2=CC(C(C)C)=C(O)C(Cl)=C2)C1)=N
CN(C)CCCOC1=CC(CC2CN3CCC2C3)=C4C=CC=NC4=C1NCC(O)C5=CC=C(O)C(O)=C5
CC1=CC=C(S(=O)(=O)NC2=CC=CC=C2C(=O)NC3=CC=C(S(=O)(=O)NC4=NC=CS4)C=C3)C=C1
O=C(CC1=CC=C(Cl)C=C1)NC(NC2=CC=CC=C2)CSC3=C(Cl)C=CC=C3Cl
CC1=CC=C(S(=O)(=O)CS2C3=NC=CC=C3C(=O)N(C)C(=O)N2)C=C1
COC1=CC(CNCCNC2=CC=CC=C2)=CC=C1O
CC1=CC=C(OC2=NC(C)=C3C=CC=C(Cl)C3=N2)C=C1
COC1=C2C3=CC=C1OCC4(OC)CC5C(CC4C2C6=CC=CC=C65)C(C7=CC=C(O)C=C7)O3
COC1=CC=C(CC2COC(=O)C2CCCCCCNC=C3C=C4CC(=NN4CCN(C)C)C3=O)C=C1
NC(=O)C1=CN=C(NCCO)C2=CC=CC=C12
CCCCCC1CC=C(C(=O)C2=CC=C(Cl)C=C2)[NH1]C=CC=3C=CC(=O)OC1=3
CC(C)(C)OC(=O)NC(C(=O)N1CCN2C(N)=NC3=CC(C(=O)O)=CC=C3C21)C(C)O
NC(=O)N1N=C(C=C2CCC(C3CCCC3)C2)CC1C4=CC=CC=C4
NC1=NC=NC2=C1N=CN2CC3=CC=CC(OCCN4CCCC4)=C3
COC(=O)C1=CC=C2C(=C1)N=C(NC3=CC=C(C#N)C=C3)CN4N=C(C5=CC=CS5)N=C4C2
COC1=CC=C(Cl)C=C1N2CCN(C3(C(=O)NCC4=CC=CO4)CCCC3)CC2
O=C(NCC1=CC=CN=C1)C2=CC(Cl)=C(Cl)C=C2O
CC(C)C1=CC=CC2=C1N=C(N)N(CC3=CC=CO3)C2=O
NC(=NOC(=O)C1=CC=C2C=CC=CC2=C1)C3=CC=CC([N+1](=O)[O-1])=C3
C=CC(CO)NC(=S)NC1CCCC1
COC(=O)CC1C2C3=CC=CC=C3C(C4=CC=CC=C42)C1C=O
COC(=O)C(C1=CC=C(F)C(OC)=C1)NS(=O)(=O)C2=CC=C(C)C=C2
COC1=CC=C(CC2=NOC(CCN3CCN(C)CC3)=N2)C=C1
COC1=CC=CC=C1N2CCN(CC3CCC4=C3C=CN4C5=CC=CC=C5)CC2
O=C1C2=CC=CC=C2C(=O)N1CCNC3C4COCC4C(OCC5=CC=NC=C5)C3
CSC1=NC=C(C2=CC=C(N3CCN(C4=CC=CC(Cl)=C4)CC3)C=N2)S1
COCCN1C2CCC(C3=CC=C(F)C=C3)C2C1
C1=CC=C(OCC2=NN=C(SCC3=CC=C(F)C=C3)N2C)C=C1
C=CC(N)CCCC=CCCCCCCCC1=CC=CC=C1
COC1=CC=C(CNCC2=NN=C3N2CCC(C4=CC=CC=C4)C3)C=C1
CC1=CC=C(OCC2CN(CCCOC3=CC=C(Cl)C=C3C)CC2)C=C1
NCCCN(N=NC1=CC=C(Br)C=C1)CC2=CC=CC=C2
C1NC=NC1S(=O)(=O)N(CC2=CC=C(CN3CCC(OC4=CC=CN=C4)CC3)C=C2)C(F)(F)F
O=[N+1]([O-1])N=CN(CC1=CC=CC=C1)C2CCCC2C(NCC3=CC=NC=C3)(C4=CC=C(F)C=C4)O
COC1=CC=C(NC=C2C(C3=C(CC(=O)NC(C)(C)C)SC=CC(F)=C(OC)C=C3)NN2)CCC=C1
OCCNCC1=CC=CC=2[NH1]C(C3=CC=CC(OC4=CC=CC=C4)=C3)=NC1=2
CN(C)C(=O)NCC1CCN(CC2=CC(C3CC3)=NO2)CC1
CC1C(=O)C(C)CN1C(=O)C2=CC=C(C=3[NH1]N=CC=3C(=O)N4CCN(C5=CC=CC=C5F)CC4)C=C2Cl
COC1=CC=C(C(=O)NNC(=O)NS(=O)(=O)C2=CC=CC=C2F)C=C1
CC1=CC=C2C(=C1)C(=C3C=4[NH1]C(C5=CC=CC=C5)=CC=4S3)C(=O)N2
CS(=O)(=O)C1=CC=C(C2=C(C(F)(F)F)C3=CC(N4C=NN=N4)=NC=C32)C=N1
CCN1C(SC2=CC=C(O)C=C2)=NC(C)=C1C(=O)OCC3=NN=C(C=4C=COC=4)O3
CCN1C(=O)C2C=C(C(F)(F)F)N(CCCCOCN)N=C2N1
CC=C(N1CC1)C=NC=C(C(F)(F)F)N=C(N2CCOCC2)N=C
CC1=NN(CC(=O)N2CCCCC2)C3=CC=CC=C13
O=C(CSC1=CC=C2C=CC=CC2=N1)NN=CC3=CC=CS3
COC1=CC=C(S(=O)(=O)N(CC(=O)NC(C)CCC)C2=NSC(C)=N2)C=C1
O=C(OCC=NC(C1=CC=C(C(F)(F)F)C=C1)N2C=CN=C2)C3=CC=C([N+1](=O)[O-1])C=C3
CCOC(=O)C(NS(=O)(=O)C1=CC=C(OC)C(OCCCCCC)=C1)C2=CC=CC=C2
CC1=C(C(=O)NCCC2=CC=CC=C2)OC3=C1C(=O)N(C)C(=O)N3CC4=CC=CC=C4
O=C(O)C1=CN=C(NC2=NC3=C(S2)CCCCOC4=CC=CC=C4O3)S1
CC(C)=CCC(N)C1=C2C(C)=CC(=C13)C(C)CCC(C)(C)C3C(O)(O)C(=O)OC(C)(C)OC2=O
CCCN(CCC)C(=O)C(=O)C=1[NH1]C(C2=C(F)C=CC=C2F)=NC=1C
COC1=CC(C)=CC=C1OCC2OCC(O)C(CS(=O)(=O)O)N(C(=O)CCCN)C2=O
CC1=CC(C)=C(N2C(N)=NC(NC3=CC=CC=C3Cl)=NC2C#N)CC=C1
O=C(N1CCN(C2CCCCC2)CC1)C3=C(F)C(F)=C(F)C(F)=C3F
CON1C(C(=O)NCC(=O)C2=CC=C(Cl)C=C2)=CC=C1C#N
NC1=NC(NCC2=CC=C(S(=O)(=O)C3=CC=CC=C3)C=C2)=CC=C1N=NNCC4=CC=C(C(F)(F)F)C=C4
CC(C)=CC(=O)NC1=CC=CC(C(=O)OC=2C=CN(C(CO)CN3C=CN=C3)N=2)=C1
CCOC1=CC=C(NC2=C(Cl)C([N+1](=O)[O-1])=CN2C3=CC=C(NC(C)=O)C=C3)C=N1
CCCCCCN1C=C(C=CC(=O)C2CCOC2)N=N1
CC1=CC=C2C(=C1)OC(=S)N2CC(O)CNC(C)C
CN1CC(OC2=CC=C(F)C=C2[N+1](=O)[O-1])CSC1=NC3=CC=C(C=C3OC)SCCC
COC1=CC=C(N(O)C2=CC=CN2C3=NC(C4=CC=CC=C4)=CS3)C=C1
CCCCOC(=O)C1=CC=C(NC(=O)N2CCCC2C(=O)O)C=C1
O=C(O)C1C2C=CC(CC2)C1
CC1=CN=C(CNC(=O)C2CCN(S(=O)(=O)C3=CC=C(C(F)(F)F)C=C3)CC2)N=C1
CC1=NC(N2CCCCC2)=C3N=C(C4=CC=CC(C)=C4C)C=C3[NH1]1
O=C(N1N=CC(=O)[NH1]C1O)C2=CC=CC=C2
CN1C(CN2CCCC2)=CC3=CC=CN=C31
NC(=O)CS(=O)C(CC1CCN(S(=O)(=O)C2=CC=CC=C2F)CC1)COCC3=CC=CC(F)=C3
COCCCNC(=O)C1=CC=C(C(=O)NC2CCCCC2(O)C3=CC=CO3)C=C1
CCCNC(=O)CC=C(NC(C)=CC(C)=N)N1N=CC=C1
NS(=O)(=O)C=CC=C(N(CC1=CC(Cl)=C(O)C(Cl)=C1)C2=CC=NC=C2C)C
COC1=CC=C(C2=NC(CS(=O)CC(=O)NCC3=CC=CC=C3)=CO2)C=C1OC
NC1=CC(=O)[NH1]C(SCCN(C)C)=N1
COC1=C(C(=O)O)C=CC2=C1C(=NC3=C(C)[NH1]C4=C(C)C=CC=C34)SCS2
COC1=CC=CC=C1CNC=NN2C(=O)C=3C(=O)N(CC(C)C)C(=O)N(C)C=3[NH1]2
CCCN1C(C2=CC=CC=C2F)=NC3=CC(S(=O)(=O)N4CCCCCC4)=CC=C31
CC1=CC=C(NC(=O)CNC(=O)N(C(=O)C2=CC=C(F)C=C2)C3=CC=C(F)C=C3)C=C1Cl
CC(=O)C1=CN(C)C=C2C=C(S(=O)(=O)N(C)C3=CC=C(C)C=C3)C=C12
O=C(O)CCC=C1CC2CCCCN2C1=O
COC1=C2C=C(C=C1OC)C3(CCN(CC=4C=NN(C)C=4)CC3)O2
O=C(CSC1=NN=NN1C2=CC=CC=C2)C3=C[NH1]C4=C(C(F)(F)F)C=CC=C4C3=O
CC=1C=C(C)N(C(=O)NC2CCN(CC=3C=NN(C)N=3)CC2)N=1
COC1=CC=C(C(=O)NCC(=O)NCC(=O)NC2=CC=C(C)C=C2)C(OC)=C1OC
CC(C1CCN(CC2=CC=CC=C2)CC1)(C(=O)NO)S(C)(=O)=O
O=C(NC1=CC([N+1](=O)[O-1])=CC=C1Cl)C2=CN=NN2CCS
COC(=O)C1=CC=C(OC)C(NC(=O)COC(=O)C=2[NH1]N=CC=2CN)=C1
CC=CC=COC1=CC=C2C(=C1)C(C3=C(Cl)C=CC=C3Cl)=NC2=O
CC1=CC(C(=O)COC2=CC=CN=C2[N+1](=O)[O-1])=NO1
CCCC1=CC2=NN(C3=CC=C(Cl)C=C3Cl)C=C2C1Cl
CC(=O)C1=C(O)C(C)=C(O)C=C1OCC2=C(O)C=CC3=CC=CC=C23
CC(C)CN(C(=O)COC(=O)CNC(=O)C1=CC=CC=C1Cl)C2=C(N)N(CC3=CC=CC=C3)C(=O)[NH1]C2=O
COC1=CC=C2C(=C1)C(CC(=O)NCC3=CC=CO3)=C(C)N2C(=O)C4=CC=C(C)C=C4
CC=C1N(CC(O)C(O)C(OCC2=CC3=C(O2)C(=O)N(C(C)C)C3C=CC4=CC=CC=C4)C(=O)[NH1]1)C=O
CC1=CN=C(NC(=O)CC=CC2=CC=C(F)C=C2)S1
CC(=O)NC1=CC=C(C(=O)N2CCC(C3=C[NH1]C4=CC=CC=C34)CC2)C=C1
COCCOC1=CC=C(C(=O)NC2CCCC(C)C2)C=C1C3=NC(C)=CC(C)=N3
O=C(CCSCC1=CC=C(F)C=C1)NC2CCCCCC2
CCCCN(CCC(=O)NCC1=CC=CC=C1C(N)=O)CC2=CC(C)=NO2
CC(=O)C1=CC(Cl)=CC=C1CN2C3CCN(CC2C(=O)NC(C(=O)O)C(C)C)CC3
CCCCN(C(=O)C1=CC=CC=C1C)C(=O)C2=CN(C)C3=CC=CC=C23
CC(=O)SC(C1=CC2=CC=CC(C)=C2O1)C3=CC=CC=C3
C1OC=CC=C(COOC(C(O)CNC2=CC=CC=N2)C(C)O)C1
O=C(O)C1=CC(C(=O)O)=CC(Cl)=C1I
N#CC(=CC1=CC=C(OC2=CC=CC=C2Br)C=C1)C(=O)NC3=CC=C(Cl)C=C3
CC1=CC(NN=C2C=CC=C(Cl)[NH1]2)=CC=C1C(=O)NC3=NC=CS3
O=[N+1]([O-1])C1=CC(C2=NSC(C3=CC=C(Cl)C=C3)=N2)=CC([N+1](=O)[O-1])=C1
CCCCCCCCCCCCC1=CC=CC(NC(=O)C2=CC=C(F)C=C2)=C1
COC1=CC=C2[NH1]C3=C(C2=C1)CCCC4N(C)CCC4CC3
CCCN(CCC)C=NC(C)=NC1=C(C2=CC=C(OC)C=C2)C(C)=NN1
O=C(NCC1=CC=C(F)C=C1)C2=CN=CC(C3=CC=C(C4=NN=N[NH1]4)C=C3)=C2
CC(C)(O)C1CCC(NCC2=CN=NN2CC3=CN(CC4=CC=CC=C4)N=N3)CC1
CC(NC1=CC=C(OC2=CC(C(=O)NC3CCCCC3O)=CC=C2)C(Cl)=C1)C4=NC=CN=C4O
CN(C)CC1C=C(N2N=CC3=C2N=C(N4CCOCC4)N=C3C5=CC=C(Cl)C=C5)N=CN1C6=CC=CC=C6Cl
C12CC=NC=NC1(C3=CC=C(C(=O)NC4CN(C(C)C(=O)N(C)C)CCO4)C=C3F)N2C
CC1=CC(N2CCNCC2)=C3C[NH1]C(C4=CC=CC(S(N)(=O)=O)=C4)=CC13
C1OCCOC=CC=NC=CC1(OC2=CC=C(NC(=O)NC(=O)C3=C(F)C=CC=C3F)C(OC)=C2F)C=CF
COC1=CC=C(NC(=O)CCCC(CNS(=O)(=O)C2=CC=C3C(=C2)OC(=O)N3C)C)C=C1
CC1=CC=NC=C1C(O)C(C)C
COC1=CC=C(C2=CC(C3=CC=CS3)=NC(C4=NN=N[NH1]4)=C2Cl)C=C1OC
C=C(C)C1CCC2C1(C)C3CCC4C(C)(C)C(=O)CCC4(C)CC3C2
O=C1C(Cl)=C(NC2=NC=C(CN3CCN(C4=CC=C(Cl)C=C4)CC3)C=C2CCCC)C5=CC=CC=C51
CC(C)(C)CC(O)(CN1C=NC=N1)CCCC2=CC=CC=C2
CC(CC(C)C)OC(=O)CN1C(=O)NC(C2=CC=CC=C2)(C3=CC=CC=C3)C1=O
CC(C)C1=CC=C(CSC2=NC3=CC=CC=C3N2CC(=O)NC4=CC=CC(C)=C4)C=C1
NC1=NN=NN1N=CC2=CC=C(Cl)C=C2
COC=C1C=C(CCOC(C)(C)O)C2=CC(N3CCNCC3)=CC=C12
CC(C)(C1)C=CC=C(NNC2=NC(NC3=CC=C4C(=C3)CCC(=O)N4C)=NC=C2C(N)=O)C=C1
CC1=CC=CC(N=CC2=C[NH1]C3=CC=CC=C23)=C1
O=P(O)(F)OCCOP(=O)(O)OP(=O)(O)O
O=C(C1=CC=C(F)C=C1F)N2CCC(N3CCC4(NC(=O)[NH1]C4(C)C)C3C5=CC=CN=C5)CC2
O=C(OC=CC1=CC=CC=C(CN2CCCC3=CC=CC=C32)C1=O)C4=CC=CC=C4
N#CC1=CN=C(NC2CCNCC2)C=C1OC3=CC=C(S(=O)(=O)N4CCCC4)C=C3
COC=NC=CN=C(C1=CC=CN=C1)C(=O)N(C2=CC=C(Cl)C=C2)C=N
O=CC1=CC=CC=2C=COC=2C(C3=NCCN3)=NN1
COC1=CC=C(CNC(=O)C2CC(=O)N(C3=NN=C4N3CCCC4)C2=O)C=C1OC
O=C1NC(=O)C(=CC2=CC3=C(C=CN3CC4=CC=C(Cl)S4)C=C2)S1
CC1=CC=C2N=C(N3CCC(C(=O)N(C)CC(=O)N4CCCCCC4)CC3)SC2=C1
N#CCCN1C(=O)OCC1C2C3=CC=CC=C3OC4=CC=CC=C42
CC1=NC=CN1C2=CC3=CC=NC(=N[NH1]C=C3C=C2)OCC(C(N)=O)N
CC1=CC=CC=C1CNCCC2=CC=C3C(=C2)C(=O)N(CCCCN4CCN(C5=CC=CC6=C5OCC6)CC4)CC3
C1=CN(C=C2C=C(CCN3C=C[NH1]C3)C4=CC=C5C=C24)NC(C=6C=CSC=6)=C15
CCCN(CC1=NC(C2CC2)=NO1)C(=O)C=3N=C(C4=C(F)C=CC=C4Cl)[NH1]C=3C
CC(C1)CC(=O)C=2SC(NC(=O)C3=CC(Cl)=CC(Cl)=C3)=NC=2C1
CCOC=CC=C(NC(SCC(=O)NC1=CC=C(C(N)=O)C=C1)=NN=CCCC)C
CCN1C=C(C(=O)O)C(=O)C2=CC(F)=C(N3CCC(N)C3)N=C21
CC1=CC(C)=CC(NC(=O)CSC2=NN=C(C3=CC=CS3)N2CC(C)C)=C1
CC1=CC=C(OCCCN)C([N+1](=O)[O-1])=C1
N#CC(=CC1=CC=CC(N=C=S)=C1)C2=CC=C(Cl)C=C2
CC1NC=C(C2CC(=O)N(C3OC(CO)C(O)C3O)C2CC4=CC=C(C=5C=CSC=5)C=C4)C6=CC=CC=C61
COC1=CC=CC=C1N2CCN(C3CC=CC(N4CCCC4)=C3)CC2
COC1=CC=CC=C1OC2CCN(C(=O)C=3C=COC=3)CC2
CC1CCCN(C(=O)C=2C=CC(=O)[NH1]C=2)C1
FC(F)(F)C1=CC(COC2=CC=C(C(F)(F)F)C=C2)=CC(C3=NN=C(SCCN4CCOCC4)O3)=C1
CC1=NN(C2=CC=CC=N2)C(C)=C1C(=O)OCC(=O)NC3=CC=CC(S(=O)(=O)N4CCCC4)=C3
CC(=O)C1=C(CC)[NH1]C2=CC=CC=C2C1C=CC=C[N+1](=O)[O-1]
COC1=CC=C(CC2NN=NN=C(N3CCCC3)N=CC=C2OC)C=C1
C1OC=CC=NC(N2CCN(C(=O)C3=CC=C(C45CC6CC(CC(C6)C4)C5)C=C3F)CC2=C)C=C1O
COCC=1OC2=CC=C3C=C(C(=O)NC4=CC=CC=C4Cl)C(=O)OC3=C2C=1C
COC1=CC=C(C(=O)C=CC(N2C=NN=C2)=CC=COC)C=C1
COC=CC=C(C1=NOC(C(=O)NN=CCC2=CC(S(C)(=O)=O)=CC(N3CCCCC3)=C2C)=N1)COC
CON=C(C(=O)OC)CC1CC(=O)N(C2=CC=C(F)C=C2)C1=O
C=CCCC1=NC2=CC=C(Cl)C=C2C(=O)N1CC3=CC=C(C4=CC=CC=C4S(N)(=O)=O)C=C3
CSC1=N[N+1]([O-1])=CC=CC(CS(=O)(=O)C2=CC=CC=C2)=C(NC(C)=O)C=C1C(OC)CC
O=C(NC1=CC=CC(OC(F)(F)F)=C1)N2CCOC3=CC=CC=C32
COCC1=CC=CC(C2=NN=C(NC(=O)C3=CC=C([N+1](=O)[O-1])C=C3)[NH1]2)=C1
COC1=CC=CC(CCC(=O)NNS(=O)(=O)C2=CC=C(Br)C=C2Br)=C1
CCN(CC)CCC(=O)NC1=CC=CC(C=NC(NCC2=CC=CN=C2)=NO)=C1
O=C(NC1=CC=C(S(=O)(=O)N2CCCC2)C=C1)C3=CC=CS3
COC1=CC=C2[NH1]C3=C(C2=C1)CCCN3C(=O)C4=CC=C(OC)C(S(=O)(=O)NCC5=CC=CO5)=C4
O=S(=O)(NCC1=CC=CC=C1)C2=CC=CC(=C2)N(CC3=CC=CC([N+1](=O)[O-1])=C3)C(C(F)(F)F)C
NCC1=CC=C(OCC2=CC=C(Cl)C(Cl)=C2)C=C1F
O=C(C1CC1)N2CCCC3(CCN(C4=CN=C5C=CC=CC5=N4)CC3)C2
O=C1NCC(N2CCOCC2)C13CCN(CC4COC5=CC=CC=C5O4)CC3
CCCC1=CC=C(S(=O)(=O)C2=CC=C(C(N)=O)C=C2)C=C1
CCN(CC)C(=O)C=1SC(NC2=C(I)C=C(Br)C=C2I)=NC=1C
COC1=CC(OC)=C2C(=C1Cl)OC(C)(CCCN3CCCCCC3)CC2=O
CC(C)C1=CC=C(OC2=CC=C(S(=O)(=O)NC3=NC=CS3)C=C2)C(Br)=C1
NC1=NC=C(C2=CC=C(C3=CC=C(C(=O)N4CCCCC4)C=C3)C=C2F)C=N1
CCCC(CCC)(NC(=O)C=CC1=C[N+1](C)=CC=C1)C(=O)O
COC1=CC=C(C=CC(=O)C2=CC(OC)=C(OC)C(OC)=C2OC)C=C1
CC1=NC=CN1CCCCCN2N=C(C3=CN=C(NC4=NC=CS4)S3)C5=CC=CN5C2=O
C1OC=CC=C1CC2=NN=C(SCC(=O)N3CCN(C4=CC=CC=C4OC)CC3)N2C=CC=C(F)C=C
CC(C1)C(O)C(=O)N(C2=CC=C(C3=CC=CC=C3S(C)(=O)=O)C=C2)C1=O
CC1=N[NH1]C2=C1N=C(C3=CC=C(N4CCCC4)C=C3)N2C5CCN(C(=O)CCC6CCCC6)CC5
CC(=O)N1N=C(OCCNC(=O)NC(N)=O)C2=C1C3=CC=CC=C3[NH1]C2=O
CC1=CC(S(=O)(=O)N(C)C(=O)C2=CC3=CC=CC=C3O2)=CC=C1Cl
CCCN1N=C(C2=CC=C(C)O2)CC=C(C=3C=CSC=3)SC1
CC1=NOC(C)=C1NC(=O)NC(C)(C)C2=NN=C(SC3=CC=NC4=CC=CC=C34)N2C
O=CC1N=C(NC=2C=C(C3CC3)[NH1]N=2)C4=CC=CC=C4N1
COC=CC=C(CNC(=O)C1=CC(Br)=C2C=C1N=C(N)NCCOCC3=CC=CC=C32)C=C
CC1=NC(N2CCC3(CC2)OCCCO3)=CC=C1C4CCN(S(N)(=O)=O)CC4
CC(S1C=NC(N)=CC=C(C(=O)NCCC2=CCCCC2)C=CC=N1)C(=O)NCC3CCCO3
COC=CC1=C(C=CC2=NC=CC=C2C(S(=O)(=O)C3=CC=CC=C3)S1)C=C
COC1=CC=C(SC2=C(O)C=CC3=C2CCN3CCNC4=CC=C5C(C)=NC(N)=NC5=C4)C=C1OC
O=C(CC1=CC=CC=C1)NCCC2=NN=CN2C=3SC=CC=3C
ClC1=CC=C(SNC2=CC=CC=C2)C=C1
C1=NC(NCC2=CC=CN=N2)=C3N=C[NH1]C3=N1
CC(C)(C)C1=CC=C(CN2CCC(C3C2)CN(CC4=CC=CO4)C(=O)CN3N)C=C1
CC1=C(N2CCN(CCO)CC2)N=CN=C1OC3=CC=CC=C3C#N
O=C(COC=CC=C1C(=O)C2=C(O)C=CC=C2[NH1]C1)NC3=CC=C([N+1](=O)[O-1])C=C3
O=CN(CC1=CC=CC=C1)C=2[NH1]N=C(C3=CC=CC(N4CCC(O)CC4)=C3)C=2C5=CC=CC=C5
O=C(CCC1=CC=C2C(=C1)N(CC3=CC=C(Cl)C(Cl)=C3)C(=O)N2N)O
CC1=NC=C2C(=N1)CN(C(=O)NC3CCC(C)CC3)CC2
COC(=O)C(CCSC)NC(=O)C(N)CC(=O)OC
O=C(O)CN1CCN(C(=O)CN2N=C(C3=CC=C(Cl)C=C3)C=N2)C4=CC=CC=C41
CC1=CC=CC(CSCC(=O)NC2=CC(C(F)(F)F)=CC=C2Cl)=C1
CN(C)C(=O)C1=CC=C2C(=C1)C(N3CCCCCO3)C(NC(=O)CN)CO2
O=C(C=CC([N+1](=O)[O-1])=C(OC1C2CNCC21)C=CCl)N3CCN(S(=O)(=O)CC4=CCCCC4)CC3
CC(N=CCC1=NN=N[NH1]1)C2=CC=CC=C2
CC(C1)C2CN(CC3CCC3)C(=O)C24CC(=O)N(CC5=CC=CO5)C14
CC(=NNC(=S)NC1=CC=C(Cl)C=C1Cl)C2=CC=C([N+1](=O)[O-1])C=C2
CCN(CC)CCNC(=O)C1=CC=CC=C1NS(=O)(=O)C2=CC=C3N=C(CC)SC3=C2
O=C(O)C1=CC(C2=CC=CC(Cl)=C2)=CC(C(F)(F)F)=N1
COC1=CC=C(C2CC(C3=CC=CS3)=NN2C4=CC=CC=C4)C=C1OC
O=C1C=C(C2=CC=C(O)C=C2Cl)OC3=CC(O)=CC=C13
CCOC(=O)C=1SC(NC(=O)C2=CC=CC=C2)=NC=1C
CC(C)C(COC1=CC(Br)=CC=C1Cl)N2C(C3=CC=CC=C3)=NOC2C(O)CO
C1N2CCN(CC=C(C#N)CF)C2=C1C3=CC=C(O)C(Cl)=C3
O=C(NCCO)C(=CC1=CC=C(O)C(O)=C1)NC(=O)C2=CC=C(O)C=C2
CN1CCN(C2=NC(C3=CC=CC=C3)=NC4=C2CCN(C)C4)CC1
CC1=CC=C(S(=O)(=O)NC(=O)NNC2=CC=C(Br)C=C2)C=C1
CCCCCCCOC1=NC=C(C(N)=O)C(N2CCNCC2)=N1
NCC1=C[NH1]C2=CC=CC=C12
COC1=CC=C(C2=NC(CN3C(=O)SC(=CC4=CC=CC(OC)=C4)C3CC)N2)C=C1
CS(=O)(=O)N1C=CC2=CC=C(Cl)C=C(NCC3(COP(=O)(O)O)CC4=CC=CC=C4C3)C2=N1
C1OC=CC=CC1C=2C3=C(N=C(N)N=C3C4=CN=C[NH1]C=CC=C4)N(CCN(C)C)N=2
O=C(NC1=NC=CS1)C2=NOC(C=3C=C(C4=CC=C(F)C=C4)N(C(F)F)C=3)=N2
CCC1NC(=NC2=C(F)C=CC(F)=C2F)SC3=CC=C(OC4=CC=C(Cl)C=C4)C=C31
C=C(C(=O)OC)C(C)NC(=O)OC(C)(C)C
CC(C)NC1COC(C2=CC=CC=C2)C1CN(C)C
C1C=CC=C1CNC(=O)C(C#N)=CC=C(O)N(C(=O)OCC2CCCCC2)C3=CC=CC=C3S
O=C(OC1CCCCC1=O)C2=CC=CC=C2NC(=O)C3=CN(CC(C)(C)C)C4=CC=CC=C34
COC1=CC=C(C2=NC(C3=CC=CC=C3)=C(C4CC4)O2)C=C1
CN1N=CC=C1C2=CN=CC=C2NC3=CC=C(F)C(OC4=CC=CC(C(=O)O)=C4)=C3
CC1=CC=C(NC(=O)C2CCN(S(=O)(=O)C3=CC=CC4=CC=CN=C34)C2=O)C=C1C
CCCCCCOP(=O)(OCCC)C1CCCCC1
CCCCC1=NC=C(C2=CC(=O)N(CC)C(C3=CC(OC(C)=O)=CC=C3OC(F)(F)F)N2)CN1CCN
CN(CC(C(=O)NCCCN1C=CN=C1)NC(=O)C2CCN(S(=O)(=O)NC3CC3)CC2N)CC4=CC=CO4
CCCCNC(=O)C1=CC=C(Cl)C(C#CC2=CC=CN=C2)=C1
COC1=CC=C(CCNCC=2OC(C3=CC=CS3)=NC=2C(C)(C)CO)C=C1
CC(=O)CCNC(=O)NC1=CC=2SC=CC=2C=[N+1]1[O-1]
COC1=CC=C(NC(=O)CCNC(=O)CC(C2=CC=CC=C2)=NC)C(OC)=C1
O=C1C=C(C2=CC=C([N+1](=O)[O-1])C=C2)C(C3=CC=CC=C3Cl)=NN1CC4=CC=CC=N4
CC(C(=O)N(C)C1)CCCC2=C(C(N)=O)C=NN2C1
COC1=CC=CC=C1NC(=O)N2CCC(OC3=CC=C(C(=O)NC4CC4)C=C3F)CC2
C1=CC=NC=C1CN2CCN(C3C4=CC=C(Cl)C=C4CCC5=CC=CN=C53)CC2
COC1=CC=C(COC2=CC=C3C(=C2)CCCC3=NO)C=C1OC
CS(=O)(=O)C1=CC=C(C=2N=NN(CC(=O)NC3=CC=C(C4CCN(C)CC4)C=C3)N=2)C=C1
COC(=O)C(C)NC(C)=O
CCCCCCCCN1C=C(CCCC)C2=C(Cl)C=CN=C2N1C3=C(C)C=C(C)C=C3C
CC1=CC=C(CN2CCC(OC3=CC=C(C(C)(C)C)C=C3)C2=O)C=C1C
CCCCN(CC1)C2=NC3=C(C(=O)N(C)C(=O)N3C)N2CC(C4=CC5=CC=CC=C5O4)CCN(C)C1
COC1=CC=CC=C1N2CCN(C(=O)CSC3C=C4C=NN(C)C(=O)C4N3CC)CC2
N=C(N)NCCCCCCNC1=NC2=CC(NC(=O)C3=CC=CC=N3)=CC=C2[NH1]1
CCC(=O)N(C1=CC=CC=C1)CC2=CC(OC)=C(NC3=NC=C(C(C)(C)C)O3)N=C2OC
CC=C1N2C(C3=CC=CN=C3)=NN=C2C(C4=CC=C(N5CCOCC5)C=C4)=N1
COC1=CC=CC(NC(=O)CSC2=NC(C3=CC=CO3)=NC=C2C(F)(F)F)=C1
C1CCCCCCCCCCCCCC(O)CCCC1C(C)C(O)CCCC(O)CCCCC2(O)CCC3CCCN32
O=C(CN1CCN(CCCC2=CC=CC=C2)CC1)NC3=CC=CC=C3
O=C(O1)C=CC=CC(NN=CC(=O)N(CC2=C(Cl)C=CC=C2Cl)C3=CC=CC=C3NO)=C1
CN(C(=O)C1=CC=C(OC2CCN(S(=O)(=O)C3=CC=CC=C3)C2)C=C1)C4=CC(Cl)=CC(Cl)=C4
CN(N=O)C(=O)CNC1=CC=CC=C1N
C1C=NP=NC=C(C2=CC=C(OCCN3CCCC3)C=C2)C=C1C=C[NH1]C4=CC=C(CN5CCCC5)C=C4
CCC(NC1=CC=C(C=2C=NN(CC)C=2)C=C1F)C(N)C(=O)N(C)C
CC1=CC=C(NC2CCN(CC3=CC=NC=C3)CC2)N=N1
CN(C)CCNC1=CC(C2=CC=CC=C2)=NC3=NC=CC=C13
O=C(NC1CCN(CC2=CC=CC=C2)CC1)C3(C4=CC=CC=C4C5=CC=CC=C53)N6CCOCC6
O=C(NC1=CC=C(Cl)C=C1)N2CCCC(NC(=O)C3=CC=C(Br)C=C3Cl)(C(=O)O)CC2
CCCCC=1SC(C(=O)C2=CC=CC=C2)=NC=1C
O=[N+1]([O-1])C1=CC=C(SC2=NC=NC3=CC=CC=C23)C=C1
COCC1NC(CN2N=C(NC3=CC(C(C)(C)C)=NO3)C=C2Br)CC=C1
CC(=O)OCC=CC(CC)CCC(O)(COC(=O)CCCC)CO
C#CC1[N+1]([O-1])CCC2=C([NH1]C3=C4C=CC=C23)C1CN(CCC56CCCCC5C(=O)N6)C4
CC1CCC(NC(=O)C=2[NH1]C=NC=2C(=O)NC3=CC(Cl)=CC(Cl)=C3)CC1
COC1=CC=C2OC(=O)C(C3=C(F)C=C(F)C=C3F)=C(CCC4=CC=CC=C4)C2=C1
OCCC=C(Cl)C(F)(F)OC1=C(Br)C=C(Br)C=C1
CCC(OC(=O)C1=C(C)C=CC=C1Br)C2=CC(C#N)=CC=C2OCC
CCCCCCCC(C(=O)NC1=C(C)C=C(C)C=C1C2)C=CC(C(=O)O)=C(C(=O)OC)C(OC(C)=O)=C2
CN1C(=O)C2(C3=CC=C(F)C=C3)NC4(CCCN(C(=O)C5=CC=C(Br)C=C5)C4=O)C2C1=O
O=C1CCC2=CC(C3=CC=C(CN4CCOCC4)C=C3)=CC=C2N1
CC1=CC(C)=C(S(=O)(=O)OC2=C(I)C=C(N3C=CN=C3C)C=C2Cl)C(C)=C1
O=C(CCC1=NN=C2C3=CC=CC=C3N(C)C2=N1)NC4CCCCC4
CC(O1)CC(C)(C)NC2=C(Cl)C=CC(C3=CN=C(N)N=C3)=C21
O=C(C=NN(CCCCNC(=O)C1=CC=CO1)C=C)N2CCN(C3CCC3)CC2
CC1CCC(S(=O)(=O)NCC2=CC=C(C(=O)N3CCN(C(C)=O)CC3)C=C2F)CC1
COC1=CC=2[NH1]C(C(=O)N3CCC(C4=NC5=CC=CC=C5O4)CC3Br)=CC=2C=C1F
O=C(C1=CC=CC=C1)C2=CC(Cl)=CC=C2NCCO
O=COC1(C2=CC=CC=C2)C(C3=C[NH1]C4=CC=C(F)C=C34)N5CCN(C6=CC=C(F)C=C6)CC5C(O)C1O
CCC(=O)NC1=CC=C(C2=NN=C(SC(C)C)O2)C=C1
CCN(CC)CCOC1=CC=C2C(=C1OCOCC)C(C3=CC=C(OC)C4=CC=CC=C34)N(C)CC2
CNC(=O)C1=CC=C(Cl)C=C1NC(=O)C2=NC([N+1](=O)[O-1])=CN2C
NCCCOC(=N)N1CC2C(OCC=3NC(C=4SC=CC=4CN5CCOCC5)=NC=32)C1
CCCC=1[NH1]N=CC=1C(=O)N2CCC3(CC2)OC4=CC=C(C5=CC=CC=C5)C=C4C6=CC=CC=C63
CC1=CC=C(CSCC(=O)N2N=C(C(C)(C)C)CC2=O)C=C1
COC1=CCC(=O)N(CC2=CC=CO2)C(SCC(=O)NCC3=CC=CO3)=NC(=O)CC=C1OC
CC1=CC(N2CCOCC2)=NC(S(=O)(=O)C(F)(F)CC(F)(F)C)=N1
CC1=CC(OC=C(OC)C=C2C=C(C)C(C)C(O)C2C)=NC(C)=N1
C1=CN=CC(C2CCCN(C3CCCC3)C2)=C1
O=C(C=CC1=CC=C(Cl)C(Cl)=C1)N2CCN(C3=CC=CC=C3)CC2
C1OC=CC=C1N(C(=O)C2=CC=CC=C2)C(C(=O)NC3CCCC3)C4CCCCC4C
COC1=CC=CC(CCCN)=C1OCCC2=CC=CC(F)=C2
COC(=O)C1=C(C)N(CC2=CC=CC=C2)C(=O)NC1C3=CC(OC)=C(OC)C(OC)=C3
COC(=O)CCOC1=C(C)C(S(=O)(=O)CC)=CC=C1
CC(=O)OC1=CC(C)=CC=C1C2=CC=C(C3=CC(C4=CC(O)=CC=C4O)=N[NH1]C3)C(F)=C2
CC(O1)CC(=O)NC(C(=O)O)=C(SC2CNC(C(=O)NC3=CC=C(Cl)C=C3)CC2)C(C)C1
NC1=CN=C(C2=CC=C(C3CCC3)C(C4=CN=C(N5CCOCC5)N=C4)=C2)C=N1
CC1=NN(C)C(C)=C1NC(=O)CN2CCN(C3=CC=NC=C3)CC2
C1=CC=C(NCCCN2C=CN=C2)C=C1
N=C(NOC(=O)C=CC1=CC=CC=C1[N+1](=O)[O-1])C2=CC=CC=C2
CC(NC(=O)C1=CC=CC=C1F)C2CC2
CN1C(=O)C2=C(N=C(NC3=CC=CC=C3)N2CC4=CC=C(Cl)C=C4)N(C)C1=O
COC(=O)C1=C(C)NC(=O)NC1C2=CC=CC(NC(=O)COC3=CC=CC=C3C)=C2
COC=CC1=C(C=CC(C(=O)NC2=NC(C3=CC=CC=N3)=C4S2)=CC=CCN(C)CC5=CC=CC(Cl)=C5)S4C=C1
CNCC(OC1=CC=C2[NH1]C3=C(C2=C1)CCC3CC(=O)OC)C4=CC=C(C(=O)N5CC6CCC5CC6C)C=C4Cl
CC(C)C1CN(C)C2=CC=C(NC(=O)CC3=CC=CC=C3)C=C21
C=S(C)(=O)C1=CC=CN=C1NC(=O)C2=CC=CS2
CN1C=NC2=CC=C(C3=NOCC3C(N)=O)C=C21
COC1=CC(C2NC=NC=CC=C(N3CCN(CC4=CC=C(O)C(CN(C)C)=C4)CC3)C=C2)=CC=C1O
CC1=CC=C(C2=C(C(=O)C(C)(C)C)SC3=C(C)C=C(C)C=C23)C=C1S(=O)(=O)N4CCOCC4
NC(CCSC(CC(=O)O)C1=CC=CC=C1C(F)(F)F)C(=O)O
CC(C1=CC=CC=C1)NC(=O)N(CC(=O)N(C#N)C2=CC=CC(O)=C2)C=O
O=CN1C2CCCCC1N(CCCNC3=CC=CC=C3)C(=O)C4=CC(C=5C=CSC=5)=CC=C42
COC1=CC(CN2CCN(CC3=CC=CC=C3)CC2)=CC=C1OCC4=CC=C(C(N)=O)C=C4OC
C=CCOC1=CC=C(C=CC(=O)C2=CC=C(Cl)O2)C=C1
CC=NC(C1=CCN(C)CC1)=CC(C2=CC=CS2)=NNC(C)=CO
CC1=CC=C(CN2CCCC2C=3N=C[NH1]C=3Cl)C=C1
CNS(=O)(=O)C1OC(CO)C(O)C(OC2OC(CN)C(O)C(O)C2O)C1O
CCOC(=O)N1CCN(C(=O)CSC2=NC3=CC=CC=C3S2)CC1
N#CC1=C(N2)N=C3C(N=NN3C4CC4)=C(O)C2=C5N1CCC5
COC1=CC2=C(C3=NC(C(=O)NC(C)CCC4=CC=CN=C4)=C(C)OC3=C2O)CC=C1
CCSC1=NN=C(NC(=O)CCC(=O)N2CCN(C3=CC=CC([N+1](=O)[O-1])=C3)CC2C)S1
COC1=CC=CC(OC(=O)C2=CC=C(O)C(O)=C2)=C1
CCCN(CCC)CCCC=C(C(=O)OCC)N=C1C=CC=CN1
O=C(N1CCS(=O)CC1)OC2CCCN(C3=CC=CC(Cl)=C3)C2
CCNC(=O)C1=CC=CC2=C(S(C)(=O)=O)C=CC=C12
CNC1=C(C(=O)CC2SCCCC3=C2C=CC=C3)C(Cl)=NC4=C1[NH1]C5=CC=CC=C54
CCCCCOC(=O)C=1C=C(COC2=C(C)C=C(Cl)C=C2Cl)OC=1Br
COC1=CC=CC=C1C(=O)NC2=NC(C3=CC(C)=CC(C)=C3)=NS2
COC1=CC(NC2=NC=3C=C(C4=CC=C(F)C=C4)SC=3C(=O)N2C=C)C(OC)=C1OC
CCOC1=CC=C2N=NC(SCC3=CC(=O)N4C(=N3)C5=CC=CC=C5O4)=C(C)C2=C1
COC1=CC=C(CC2=C3C=C(C=C2CN(C)CCC)CC3)C=C1NC(=O)CN4C=C(C(N)=O)C=N4
COC1=CC=C(OC)C(NC(=O)C2=CC=3C(=O)N4C=CC=C(C)C4=NC=3N2CCO)=C1
CCCCNC(=O)C(CC1=CC=CC=C1F)NC(=O)C(CC(C)C)NC(=O)OCC2=CC=CC=C2
CC1=CC=CC(NC(=O)NC(=C2C=CN(CCN(C(=O)C3=CC=CO3)CC)N=N2)N[NH1]C=O)=C1
C1CCCN(CC(O)CNC(=O)CI)C(=O)CN1C
CC=1[NH1]C(C2=CC=C(S(C)(=O)=O)C=C2)=CC=1C3=N[NH1]C(=O)[NH1]3
COC1=CC(C=CS(=O)(=O)CCC(=O)NC2=CC=C(F)C=C2)=CC(OC)=C1
OC1=C(Cl)C=C(Cl)C=C1CCC2=N[NH1]C(CC(N3CCCC3)CC4=CC(N5C=CN=C5)=CC=C4)=N2
CCCCCNC1=NC=2C=C(C3=CC=C(Br)C=C3)SC=2C(=O)N1C
C12CCCC34C5=C6C=C(O)C(OC)=C5C(OC)CC3C=CC41CCN2C(C7=CC=C(F)C(F)=C7)C6
CN1CCN(CC#CC=C(C#N)C(N2CCCC2)=NC=3SC4=C(C=3)CCCC4)CC1
OC(CN1N=CC2=C(NC3COCC3)N=CN=C21)C4=CC=CC=C4
CC(C)(N)C(O)C1=CC2=CC(OC(F)(F)F)=CC=C2N1C
CC1(C)C2CCC1(CS(=O)(=O)CCCCCCC3=CC=CC=C3F)C(=O)O2
COC=C(C(C)=O)C1=CC(=COC)C=C(C)OC2=CC=CC(CNCCCN(C)C)=C2C=CC1=O
CCOC(=O)C=C(NC)SC(C(=O)NNC(=O)NC)=CC
CC(NC1=CC=C(S(=O)(=O)N2CCCC2)C=N1)C3=CC=CC(F)=C3
CC(N)(COC(=O)C1=CC=CC=C1)C(=O)O
CCCCCN(C)C1=CC(C2=CC=CN=C2)=NC3=CC=CC=C13
CCCCCCCCCCCCOC(=O)CN1CCOCC1
COC1=CC(C)=C(C=2C=CC3=NC=NN3C=2)C=C1OC
CNC(=O)C1=NOC(C2=CC=C(NC3=CC=NC4=CC(Cl)=CC=C34)C=C2)=C1N
COC1=CC=C(OC)C(N2C(C)=NC3=C(C=C(OCC)C(O)=C3O)C2=O)=C1
COCCN1C=C(C(=O)NC2=CC=C(Cl)C=C2)C(=O)C3=CC(F)=C(N4CCN(C)CC4)N=C31
C=CC(C)=C(C#N)C(SC)=[N+1]([O-1])C(C)C
C#CCNC(=O)C(C1=CC=CC=C1OC(F)(F)F)NC(=O)C(C2=CN=CN=C2)CC
CC(C1)(C)SC(C(=O)NCC2=CC=CO2)C(=O)C1C(=O)N(CC3=CC=CN=C3)CC4=CC=CS4
COC=CC=CC=1C=NN(CC(C)C)C=1
CN(N=C1[NH1]C(C=2C=COC=2)=NS1)S(C)(=O)=O
CC(C)C1CCC2(C3)CCC4CC(OC(N)=O)CCC4(C)C3CCC12C
COCCNC1=NC(C2=CC(C(F)(F)F)=CC=C2C3=CC=C(C(F)(F)F)C=C3F)=N[NH1]1
O=C(C[N+1]1=CC=C(Br)O1)C2=CC=CO2
COC1=CC(CCC(=O)NC2=CC=C3N=CN(C(=O)C4=CC=C(F)C=C4)C3=C2)=CC(OC)=C1OC
NC1=NN=C(SC2=NC3=CC(Cl)=CC=C3S2)S1
O=C(NCC1=CC=CC=C1)C2=CC=C(CS(=O)(=O)C3=C(Cl)C=CC=C3Cl)O2
CS(=O)(=O)C1=CC=C(CC2=CC=C(CCC(F)(CC)NC)C=C2)C=C1
C=CC[N+1](CC)(COCCCN1C=C2C(=CC3=CC=CC=C3O2)N1)C4=CC=C(O)C(Cl)=C4
CCOC(=O)C(CSCCCC1=CC=CC=C1)NC(=O)CCl
COC=CC(C(C)C)=C(OC1=C(Cl)C=CC=C1CCl)C(C2CCCCC2)=C
CCC(NC(=O)OCC1=CC=CC=C1)C(=O)N(C)CC(O)CN2CCC3=CC=CC=C3C2
NCN(C1=CC=CC=C1)S(=O)(=O)C=CC=C(C(C2=CC=CC=C2)C3=CC=CC=C3)C=C
NC1=CC2=C(N=C1SCC(=O)N3CCCCCC3)CCCC2
COC(=O)C1=C[NH1]C(=O)N1CC(=O)C2=C(N)N(C)C(=O)N(C)C2=O
COCCN(C(=O)COC(=O)C1=CC=CO1)C(C(=O)NC2CCCC2)C3=CC=CC(O)=C3
O=C1NC(=S)SC1=C2C=CN(C3=CC=CC=C3)N2CC4=CC=CC=C4
CC1CC(C)(C)NC(=S)N1C2=CC=C(CC(NC(=O)COC3=CC=CC(C(=O)O)=C3C)C(C)CC)C2
CCOC(=O)C1=CC=C(NC2=NC3=C(S2)CCC(C)(C)O3)C=C1
O=S(=O)(C1=C[NH1]C=C1N=CC2=CC=C(O)C=C2)C3CCCCC3
CNC=C1C(=CC2=CC=COC2=NO)C=CC3=NC4=CC=CC=C4N(C5=CC=C(F)C=C5)C13
CC(C)(C)N(CC1=CC=NC=C1)C(=O)C2=CC=CC=C2O
CCOC(=O)C=C(C(=O)OCC)N(CCC1=CC=CC=C1)C2=CC(N3CCCC3)=C(F)C=C2C=O
O=C(O)C=C(O)C(C1=CC=C(Cl)C=C1)=NC2=CC=CC=C2
CC1=C(C(=O)NCC2=CC(Cl)=CC=C2O)N=NN1C3=C(Cl)C=C(Cl)C=C3Cl
O=C(NC1=CC=C(CN=CC2=CC(C=CC3=CC=C(N(C)O)C=C3)=CC=C2OC)C=C1)C4=CC=CC=C4Cl
O=C(CN1CCN(CC2=CC=CC=C2)CC1O)NCC3=CC=C(Cl)C=C3
COC1=CC=CC=C1N2CCN(S(=O)(=O)C=3C(OC)=NN(CC(C)C)C=3C=O)CC2
O=C(O)C1=CC=C(N2C=C(C3=CC=CC=C3)C(C4=CC=NC=C4)=NN2C5=CC=C(OC(F)(F)F)C=C5)C=C1
COC1=CC=CC=C1N2CCN(CCCNC(=O)C3=CC=C(Cl)N=C3)CC2
NCCCCNC1=NC(NCCC2=C[NH1]C=N2)=NC(NC3=CC=C([N+1](=O)[O-1])C=C3)=N1
COC1=CC=C(NC(=O)CSC2=NN=C(C(C)C)N2C)C=C1
O=C1OC(O2)C(C3C(O)C(C4=CC=CC=C4)CC3C2)C=C1CSC5=CC=CN=C5N
CC1=CC(C)=CC(NCCON=CC2=CC=CC=C2)=C1
O=S(=O)(CCCCN1C2=C(C3=CC=CC=C31)CN(CC4=CC=CC=C4)CC2)NO
O=C(O)C=CC1=CC(F)=C(OC2=CC=C(O)C3=C(Cl)C=CC=C23)C(Cl)=C1
CC=C1N=C(CN(C)C2CCN(CC(F)(F)F)C2)S1
COC1=CC=C(NN=C(O)C2=CC=3N=C(C)C(O)=NC=3C=N2)C=C1
O=C(CC1=CC=CC=C1)NC2=CC=CC=C2S(=O)(=O)NC3=CC=CC(Cl)=C3
COC(=O)NC1=CC=C(S(=O)(=O)C2=CC=CC=C2)C=C1
CC1=CC(Cl)=CC2=C1C3NC2=NC4=NC(C)=CC=C43
O=C(NC1CN(C2CC2)CC1)N(CC3=CC=C(F)C(F)=C3)C4CCCC4
C[N+1]1(CCCCCCOC2=CC=C(C(=N)N)C=C2C3OC(C(=O)O)C(O)C3)OC(NC4=CC=C(O)C=C4)CCC1O
CC(C)N1CCC(S(N)(=O)=O)C2=CC=CC=C21
CN(CCC1=C(C(C)C)OC2=C(Cl)C=CC=C12)C(=O)CC3(C4=CC=C5C(=C4)OCO5)CCOCC3
COC1=CC=C2N=C3C(=CC2=C1)C(=O)N(CC4=CC=CC=C4)C3=O
CC12CCCC(CCCCC(=O)CCC(O)C(C)C(=O)C)C1CCC2O
CC1=C2C(=NS1)C3=CC=CC=C3N(C4CC4)CC2
CC(C)(C)C1=NN(C2=CC=CC=C2)C(Cl)=C1C=NC3C(=O)NC4=CC(Cl)=CC=C43
C1OC=CC=C(C(C)=NNC2=NC(N3CCOCC3)=NC(N4CCOCC4)=N2)C1
O=C(NNC(=S)NC1=CC=C(Cl)C(Cl)=C1)NCC2=CC=C(Cl)C=C2
COC1=CC=CC(C(=O)CSC2=NN=C(C3=CC=CS3)O2)=C1
CCCCCCCCCCCOC=C(OC)C1=CCC(=O)C=C(CCCCCCCC2CC(=NO)CCC2(C)CC)C=CC1=C
CN(C)CCOC1=CC=CC(C2CCC3=CC(OC4CCCCC4)=CC=C3N2COCC5=CC=CC=C5)=C1
CN(C)C(=O)C1=CCCCC2=C1[NH1]C3=CC=CC=C23
CNC(=O)C=CC1=CC(=O)[NH1]C2=CC(C3CCCCC3)=CC=C12
CCCCCCOC1=CC=CC(C=CC=C2CC(C)=N[NH1]2)=C1
CN(C)C(=O)N1CCC(CNC(=O)N(CCF)C2=CC=CC=N2)CC1
CC1CC2=CC=CC=C2N1C(=O)CSC3=NN=C(CC4=CC=CC5=CC=CC=C45)O3
COC1=CC=CC=C1NC(=O)NC2=CC(Cl)=C([N+1](=O)[O-1])C=C2Br
O=C1C=CN(S(=O)(=O)C2=CC=C(Cl)C=C2)C(=O)[NH1]1
CCCCC1=CC2=C(N)N=CN=C2N1C3OC(CO)C(O)C3O
CN(CC1=NC(NC2CCCCC2C)=N[NH1]1)CC3=CC=CC=C3
COC1=CC=CC(OC)=C1C(=O)O[N+1](=O)[O-1]
CC=1OC=NC=1C(=O)NC=C2C=CC(C(C)C(=O)NCCO)=C2
CCN1C=C(C2=CC=CC=C21)CCN(C=NC=C(C(=O)NCCC3=C[NH1]C=N3)N=CC4=CC=C(C)O4)C
COC(=O)C1=CC=C(NC(=O)CSC=NN=C(CNC(=O)C2=CC=C(O)C([N+1](=O)[O-1])=C2)N)CC=C1
CC=1C=C(N2CCOCC2)NN=C(SCC(=O)NC3CCCCC3)N=CN=1
CC=1[NH1]C(C2=CC=NC(NCCC3=CN=CS3)=N2)=NC=1C4=CC=C(C5=CC=CC=C5)C=C4
CC1=CC=CC=C1N(CC(=O)NC2CCCC2)C(=O)COC(=O)C3=CC=CC(C#N)=C3
COCCN(CCOC)CC1=CC(F)=CC=C1N2CCN(CC3=CC=C(Cl)C(Cl)=C3)CC2
O=C1C=C(N2CCOCC2)OC3=C(C4=CC=C(F)C=C4)C=CC=C13
CC1C=CC(=O)OC2=C(CC=C(C)C)C(O)=CC(O)=C12
NCC[N+1]1=CC=C2[NH1]C3=NC=CC=C3C2=C1
C1CSCCN(S(=O)(=O)C2=CC=C(NC(=O)C=3C(C4=CC=CS4)=NOC=3C)C=C2)C1=O
CCC1=CC=CC=C1NC(=O)CC2C(=O)NCCN2CC3=CC=CC(OC)=C3
CC1CCCCC1NC(=O)CN2CCC(=C3C(C(F)(F)F)=NC4=CC=CC=C4S3)CC2
O=C(NS(=O)(=O)C1=CC=CC=C1)C2=CC=CC=C2S(=O)(=O)C=3C(C4CCCCC4)=N[NH1]C=3NC5=CC=C(Cl)C=C5
C1NC(=N)NC(CC2=C[NH1]C3=CC=CC=C23)C1=O
C1C(=O)OCCCC2(C)C1(CCC3C2CCC(C4)C5(COC(=O)C5O)C(C)=CC(O)CC43CC)CCC
CC(=O)NC1=CC=C(NC2=NC(C3=C[NH1]C4=NC=C(Br)N=C34)=NC5=CC=CC=C25)C=C1
CC1=CC(C(F)(F)F)=CNC2=C(C(=O)NC(C3=CC(CNCC4=CC=CN=C4)=CS3)C2)N1
CNCC1=CC(C(=O)N2CCCC2)=CC=C1Br
CCC(CN1CCSCCC1=O)OCC
CCC1CN(C(=O)CCCCCCC(=O)NO)C2=CC(F)=CC=C2O1
CN1C=NC=C1C(O)(C2=CC=C(Cl)C=C2)C=C3C=C(C(O)(C(F)(F)F)C(F)(F)F)C=C3
CC1=CC=CC(NC(=O)NC(C(=O)NC2CCCCC2)CCCC3=CC=CN3C)=C1C
O=C(NO)C1=CN=C(N2CCN(C3=CC(Cl)=CC=C3Cl)CC2)N=C1
C1C=2SC=NC=NC1(N3CC(NC(=O)CNC4=NC=NC5=CC=C(C(F)(F)F)C=C45)C3=C)C=2C
CCOC1=CC=C(C=C2OC(=O)C(NC(=O)C3=CC=C(F)C=C3)=N2)C=C1
CC1=CC=C(C2=CC=CN=C2)C=C1C(C3=CC=CC=C3)C4=CC=CC=C4
O=C(NOC(=O)CC1C=NC(=O)C2=CC=CC=C21)C3=CC=CC([N+1](=O)[O-1])=C3
COC1=CC(C=CC=NC=CC=C(C2=CN=CC(C(N)=O)=C2)C=CCl)=CC=C1N3C=NC(C)=C3
CCCCCCCCCCCCC(=O)NCCN
O=C1CC(C(F)(F)F)N(S(=O)(=O)C2=CC(F)=CC=C2Cl)C3=CC=C4C(=C3)CCN4C(=O)N1CC5=CC=CS5
COC1=CC=C(C=2C=N[NH1]C=2C3=CC(N4CCCCC4)=CS3)C(C)=C1
NCCCN(CCCC1=CC=CC=C1)C(=O)C=2C=NN(C3=NN=C(C4=CC=CS4)C=C3)C=2N
COC1=CC=CC=C1N=CC(=O)N(CC2=CC=CC=C2Cl)N=C(C3=CC=CC=C3)C=CNC
COC=CC=1OC(=O)C=C(C=1C)C(=O)C=CC2=CC(Cl)=CC=C2O
CCCC(NC(=O)C=CC=C(OCC1CN(CCCC2=CC=C(F)C=C2F)C(=O)C1=O)C=C)C(=O)O
OCC1OC(NC2=C(Cl)C=C(I)C3=CC=CC=C23)C(O)C1O
FC(F)(F)C1=CC=C(C2=CC=CC(NC3(C4=CC=C(Cl)C=C4)CC3)=C2N)C1
COC1=CC=C(N2C(C)=C(C(=O)NC3=CC=NC=C3)CNC2=O)C=C1
COC1=CC=C(C)C=C1NC(=O)C2CCCN(S(=O)(=O)N(C)C)C2
CCC(=O)NC(C)CC
CC1=CC=C[N+1](CN2CCC(C(=O)N3CCOCC3)(C4=CC=CC=C4)C2)=C1C
CC1=CC=C(C2OOC(CC(=O)N3CCOCC3)OO2)C=C1C
O=P(O)(O)OCCCCCOC1=CC=C2C=CC=CC2=C1
NC(=O)C1=CN(N)N=C1S(=O)(=O)C2=CC=CC=C2
C=CCOC=1C2=CN(C=1C(=O)C=CC3=CC=C(Cl)C=C3)C(=O)C4=C(F)C=CC=C4C2=O
CC1=CC=CC(OCC(=O)C2=CC=CC=C2)=C1
CC1=CC=CC=C1CSC2=NC=CC=C2C3=NC(C4=CC=C(Cl)C=C4)=NO3
NC1=CC(=O)N=C(SCC(=O)C2=CC=CC(F)=C2)[NH1]1
CCCCN(CCCC)CC(O)C=C1C2=CC=C(Cl)C=C2C3=CC(Cl)=CC=C13
O=C(NC1=NN=C(NC(=O)C2=C(F)C=CC=C2Cl)S1)C3=CC=C(Cl)C=C3
COC1=CC=CC(NC(=O)CN2CCN(CCN3C(C)=NC4=CN=CC=C43)CC2)=C1
C=C1CCC(C2=CC=C(CCN(C)CCCC)C=C2)=CC(=O)C1(O)CCC=C(C#N)C=O
COC1=CC2=CC=CC=C2N=C1S(=O)(=O)N3CCN(C4=CC=CC=N4)CC3
O=C(OC1=CC=CC=C1OCCN2CCC(C(C3=CC=CC=C3)C4=CC=CC=C4)CC2)NC5=CC([N+1](=O)[O-1])=CC=C5Cl
CCC=C1C(N2CCN(C(=O)NC(C)C)CC2)=NC3[NH1]C(C4=CC=CO4)=NC13
O=C(O)CCCNC(=O)C1=NC(=O)C=2OC=CC=2[NH1]1
COCCN1N=CC(CC2=CN=C(NC3=CC=C(CN4CCC(O)CC4)C=N3)N=C2)=N1
CC1=CC=C(C)C(C=2OC3=CC=CN=C3C=2CN(C)C)=C1
CC1=CC(C)=C(S(=O)(=O)N(CC2=CC=CN=C2)CCCCC(=O)O)C(C)=C1
CCOC(=O)C=1[NH1]C(C)=C(NC(=O)C2=CC=CC(S(=O)(=O)NC3=NCCCCC3)=C2)C=1C
CC(O)C1C(=O)N2C(C(=O)O)=C(CC3=CC=[N+1](CC4=CC=CC=C4)O3)CC12
N#CNC(=NC(=O)C1CC1)N2CCOCC2
CCCCOC1=CC(C2=CC=C(F)C=C2F)=C3C(=C1)C(C34)=NNC(=O)N4
CCNC(=O)NC(=O)C=CC1=CC(C)=CC=C1OC
CC(=O)C1=CC=CC(NC(=O)NC(=S)N2CCCC2)=C1
CCCCC1=NC(SC2=CC=CC=C2)=C(C(=O)O)S1
C=CC(=O)NC1=CC(N2CCN(CCO)CC2)=C3N=CN(C(C)C)C3=C1
COC1=CC=C(C2=CC3=CC(C)=CC=C3N(OC(=O)C=CC4=CC=C[NH1]4)C2)C=C1
O=S(=O)(C1=CC=NC2=CC=CC=C12)C3=CN(CC4=CC=CC=C4)N=C3C5=CC=CC=C5
CC=1N=C(C2=CC=NC=C2)[NH1]C=1C=C(N)ONC=C(C3=CC=C(Br)C=C3F)C4=CC=CN=C4
OC1=CC=C(C=C(C2=CC=NC=C2)SC3=NCCN3)C=C1O
CCCN(CCC)CCNC(=O)C1=CN(C2=CC=CC=C2)N=C1C3=CC=CO3
CC1=CC(C)=C(NC(=O)C2CCN(S(=O)(=O)CC3=CC=CC=C3)CC2)C(C)=C1
O=C(NCC=1C=CN(C2=CC=CC=C2)C=1C3=CC=C(OC4=CC=CC=C4)C=C3)C(F)(F)F
O=C(O)CC1=CC(=O)NC2=CC=CC=C2C=NN1CC3=CC=CC=C3
CC1=C(CC(=O)O)C(CCCCCCC(=O)O)=NN1C2=CC=C(C(=O)O)C=C2
COC1=CC=C(NC2=CC(=O)[NH1]C(O)=N2)C(Br)=C1
CC1=NC(N)=NC2=C1N=CN2C3CN(CC4=CC=CO4)CC(NC)C3
COC(=O)C(NC(=O)NN=C(C)C=CN=C1C2=C(OC1(C)C)C=CN=C2NC)C(C)C
CC1CC(C)CN(C(=O)CSC2=NC(C3=CC=CC=C3Cl)=N[NH1]2)C1
COCCN1CC2(CCN(C(=O)C=CC=CC3=CC=C(N(CCCl)CCCl)C=C3)CC2)C4=CC=CC=C41
COC1=CC(C2=CN=C(SCC(=O)NCC3CCCO3)O2)=CC(OC)=C1OC
O=C(O)CCS(=O)(=O)C1=CC=C(C2=CC=CC(F)=C2)C3C=N[NH1]C13
CC(=O)C1CNC(S)=NC2=CC(C(=O)O)=CC=C21
COC1=CC=C2C(CCNC(N)=N[N+1](=O)[O-1])=C(C(F)(F)F)OC2=C1
COCCN1C(=O)C(O)=C(C(=O)C2=CC=C(C)C3=CC=CC=C23)C1C
COC1=CC(C(C)(C)OC2=CC=C(C(=O)C2)C=C)C=C1COC(C)(C)CO
CC1CCN(C(=O)C2=CC3=CC=C(Br)C=C3O2)CC1
OC1=CC=C(C(=NNC(=S)N2CCCC2)N3N=C(C4=CC=CC=C4)C5CC53)C=C1
O=C1C=CN(C2CN3CCC2CC3)C(=O)[NH1]1
CCC(C)CN(NC(=O)C(CC1=CC=CC=C1)N(C)CC2=CC=CC=C2)C3CCCCCC3
CC(C)(C)C1=C[NH1]N=C1C2CCN(C(=O)C3=CC=C(Cl)N=C3)CC2
CC(C)OCCN1CCC(CN2CCCCCC2)CC1
CCCCCCCCC#CC1=NC(CCCCCCCCCCN)C(=O)N=C(N)N1C
CC1=NC2=CC(C(F)(F)F)=NN2C(C3=CCCCC3)C1
CC1=CC=CC=C1C2=NC(CN3CCN(C(=O)C4CCCOC4)CC3)=CO2
CSCCC(NC(=O)CNC1CCN(C(=O)C2=CC=CO2)CC1)C(=O)O
CC1=CC=CC=C1NC(=O)NC2=CC=C(C3=CC=C(C(=O)NCCN(CCO)C)C=C3F)C=N2
CC1=CC=CC(=C12)C(CP(=O)O)OC=C(CCN(C)C)C3=CC=C(C(=O)O)C=C32
CC1=NOC(C)=C1C2=CC=CN2C(C(=O)O)C3=CC=C(F)C=C3
C1S(=O)(=O)C=CC=CC1C=2[NH1]N=C(CCCCC3=NN=C(NC(=O)CNC4=CC=CC=C4)S3)C=2C=C
O=C1CCCN1C2=CC=C(S(=O)(=O)N3CCN(S(=O)(=O)C4=CC=CC=C4[N+1](=O)[O-1])CC3)C=C2
OCCNC1=NC(NC2=CC=C(N3CCCC3)N=N2)=NC=C1Br
C=C1C(=O)OC(C)C2C1C3=CC(C(F)(F)F)=CC(C(C)=O)=C3OC2(C)C
CCOC(=O)NC1C(=O)C2=C(C3=CC=CC=C3)N=CN2C4=CC=C(O)C=C41
N#CN=C(NCC1=CC=CO1)N2CCCCC2
CCCCCCCCCCCCCC(=O)OC1=CC(=C(O)C(CCC(C)C)=CC(=O)O)C2=CC=CC=C2S1
CN1CCCC1C(=O)NC=CC=C(C=NN(CC2=CC=CC=C2C(F)(F)F)C3=NC4=CC=CC=C4O3)CCl
NS(=O)(=O)C1=CC=C(C2=CC(=O)C=C(N3CCOCC3)S2)C=C1
CC1=CC=C(C=N1)C2=CC(=CC=C2CCCN(C(=O)CC(=O)O)C=O)C=O
C1OC=CC(OC)=NC1C2=CC(OC(=O)C(C)CC(C)C)=C(F)C=C2
CC1=CC=C(NC(=O)CCCNNC(=O)C2=CC=CC=C2F)C=C1
C#CCOC1=CC=C(CC=NC=C(C2=CC=C(O)C(O)=C2)SC=CC=C(Br)C=C)C=C1
CC1=NC=C([N+1](=O)[O-1])N1CCS(=O)(=O)C2=CC=C(Cl)C=C2
O=C(O)C=C1C=COC2=C3C(=C4C(=C21)CCC4C5CCCCC5)CCCCC3
CC(=O)NC1=CC=C(S(=O)(=O)NC2=NN=C(C(C)C)S2)C=C1C(C)C
CC1=CC=C(N2N=C(C(N)=O)C3=C2N=CNC3=C[NH1]C=C(C4=CC=CC=C4)NC)S1
CCOC1=CC=C(C=C2OC3=C(C)C=CC=C3C2=O)C=C1
CCOC(=O)CC1(C2=CC=C3N=CC=NC3=C2)CCN(CC4=C[NH1]C5=CC=CC=C45)CC1
CC1=CC(OCCCN2CCN(C3=CC(Cl)=CC=C3O)CC2)=CC(C)=C1Cl
C1OC=CC=C1C=NOC(C2=CC=C(CN3CCC(C4=CC=CC=C4)CC3)C=C2)=N
CC1=CC=C(S(=O)(=O)N2CCOCC2)C=C1NC(=O)CN3C(=O)NC4(CCC5=CC=CC=C54)C3=O
COC(OC)C(=O)CCC(C1)C(C2(C)C)CCC1(C)CCC(O)C(O)C2C
CC(=O)N1CCCN(S(=O)(=O)C2=CC=C(N3N=CC(Cl)=C(Cl)C3=O)C=C2)CC1
FC1=CC=CC(F)=C1C2=NC(N3CCOCC3)=NC4=CC=CC=C24
COCC1CCCN(C2=C(F)C=C3C(=O)C(C(=O)O)=CN4C3=C2OC(C)C4F)C1
O=C(O)CP(=O)(O)O
CCC1=C(SCC(F)(F)F)N2N=C(C3=CC=CC=C3Cl)N=C2N1
CC(=O)OC1=CC=C(C=CC(=O)O)C=C1S(=O)(=O)NC2=CC=CC=C2C
COC1=CC=CC=C1N2C(CNS(=O)(=O)C3=CC=CC=C3)=NN=C2SCC(=O)NC4=NC5=CC=C(F)C=C5S4
C=CC(=O)N1C=NN=C(SCC(=O)NC2=CC=CC=C2C(=O)C3=CC=C(OC)C(O)=C3)S1
COC=CC=C(CC1=C(C(C)C)C=NN1CC2=CN(C3=CC=C(C#N)C=C3)N=N2)C=C
CCNC1=CC=CC(NC(=O)CSC2=N[NH1]C(=O)N2CC3=CC=CC=C3)=C1
CS(=O)(=O)C1=CC=C(C(C(=O)NN=CC=2C=COC=2)CC)C=C1
COC(=O)C1CC2=CC=CC(C)=C2N1S(=O)(=O)C3=CC=C(C)C=C3C
CNC(=O)OCC1=CC=C(C2=CC=C(CSC3=NN=C(N4CCCCC4)O3)C=C2)C=C1
COC(=O)C=1SC2=NC(N)=CC(N3CCOCC3)=C2C=1C
CN(C)C(=O)C1=CC=CN1S(=O)(=O)C2=CC=CC=C2OC3=CC=C(Cl)C=C3
O=C(NC=C1C=C(F)C(C(=O)NC2CCCCCCC2)=C1)NC3=CC=C(OC(F)F)C=C3
CC(C)CC(CC(=O)NO)C(=O)NC(C(=O)OCC)C(=O)NC(CC(N)=O)C(N)=O
CCC1=NC2=C(C)C=C(C)N=C2N1CC
CC(C)N(CC1=CC=NC=C1)C(=O)CN(CCN2N=NC3=CC=CC=C3C2=O)C4=CC=CC=C4
CCN(CC(N)=O)CCC=1C2=C([NH1]C=1C)CCN(C3=NC4=CC(C)=CC=C4[NH1]3)C2
CC(C)(O)C1=CC=C(C2=CC=CC(C3=NC(NC4=CC=C(F)C(Cl)=C4)=NO3)=C2)C=C1
CC(C)(C)C(NC(=O)C1CCCN(S(=O)(=O)C2=CC=CC=C2[N+1](=O)[O-1])C1)C(=O)OC3CCC3
CCNC(=O)C=1C=NN(C2=NC=C(C3CC3)C=N2)C=1
OCC1=CC=CC(=C1)C(CC2=CC=CC=C2)=C(C3=CC=CC=C3)OC=O
CC(C(=O)O)C1=CC(CC2CCCCCC2)=NO1
COC1=CC(C2NC3=CC=CC=C3C(=O)N2C4=CC=CS4)=CC=C1ONC5=CC=C(Cl)C=C5
CCCCNC(=O)ON=CCC(=O)C(C)CO
COCC(=O)N1CCN(C(=O)C2=CC=C3C(=C2)OCCO3)CC1
C1C(C2=CC=C(C3=CC=CC=C3)C=C2)CC1
CC1=CC=NN1CC(O)C2=NC(NC(C)C)=NC3=C2C=NN3C4=CC=CC=C4
COC1=CC=C(S(=O)(=O)N(C)C)C=C1NC(=O)N(CC2=CC=CN=C2)CC3=CC=C(F)C=C3
O=C1N=C[NH1]C2=C1N=CN2CC(O)CN3CCN(C4=NSC5=CC=CC=C45)CC3
CCOC(=O)C=C1[NH1]C(NS(=O)(=O)C2=CC=CC=C2)=C(Cl)C1=O
O=C1NC2=CC=CC(CC3N=C(NO)N=N3)=C2C14CCOCC4
CC1=NC(N(C)C)=NC=C(CC2=CC=NC(Cl)=C2Cl)C(C)=CC=C1
CCC1=CC=C(CNC=CN=NC2=CC(C3C=CN(CC#N)C3)=CC2=O)C=C1
COC1=CC=C(C2=NC(SCC(=O)NC=3SC(C)=C(C)C=3C(=O)OO)=C(C)O2)C=C1
CCN1N=C(C(=O)NCC2=CC=CC=C2F)C3=CC=CC=C3N1C
OCC1CCN(CC2NCCN(C3=CC=C(C=C3F)OCCNCC4=CC=C(Cl)C=C4F)CC2)CC1
CCCC(OC(=O)N=C[NH1]C(C=CC1=CC=CC=C1)=N)C2=CC=CC=C2
CC(NC(=O)C(N1)CCN(S(=O)(=O)C2=CC=CS2)CC1)C3=CC=CC=C3
OC1CCCC1N2C=NC(N3N=C(C(F)(F)F)CC3C4=CC=CC=C4OC5=CC=CC=C5)=NC=C2Cl
CC(=O)N(C(C)=O)C1=CC=C2N=C3C=CC=CC3=C(CC4=CC=C(C(F)(F)F)C=CC=CC=C4Cl)C2=N1
O=[N+1]([O-1])C1=CC=C(NN=CC2=C[NH1]C3=CC=CC=C23)C=C1
N1C=NC(N2CCN(C3=CC=C(C(F)(F)F)C=C3)CC2)=NC4=NC(C5=CC=CO5)=NN14
O=C(O)CC(C(=O)O)N1C(=O)C(=CC(=O)C(F)=CN(C)C=O)SC1=S
NC(=O)C1=CC=CC=C1NC(=O)CC2=CC=CC=C2
O=C(O)COC1=CC2=CC(=C1CNC3CCCN(CC4CCCCC4)CC3)CCC5=CC=C(Cl)C=C52
O=C(O)CCN1C(=NC2=CC=C(C(F)(F)F)C=C2)C=3SC=CC=31
O=C(NCCCl)NC1=CC=C(C2CCCNC2)C=C1
O=C(CC1=CC=C2[NH1]C=CC2=C1)NCCOC(=O)C(F)(F)F
CCOC(=O)C1CCCN(C2=NC=NC3SC(C)=CC23)C1
COC1=CC(OC)=CC(C(=O)N2CCCC(NN=NC3=CC=CC=C3O)C2)=C1
CN(CCOC=CC=C1C(=O)C=C(C2=CC=CC=C2)OC1=CC)C3CCOCC3
CC(C)CC(NC(=O)C(CC1=CC=CC=C1)NC(=O)C(CO)NC(=O)C(N)CCCNC(=N)NC)(N)O
O=C(O)CCCN1N=CC2=C(N3CCC(O)CC3)N=CN=C21
CC(C)CC=CC(C)=CC1NCCC2=CC=CC=C21
COC1=CC=C(CCC2=CC=CC=C2)C(NC(=O)C=3N=C4N=CC=C(C)N4N=3)=C1
CNC=NC=CC(C1=COC=CC(NS(C)(=O)=O)=CC=C1)=N
CS(=O)(=O)N1CCN(CC2=CC=C3C(=C2)OCO3)CC1
CC1=CC=C(F)C=C1NC(=N)N
COC1=CC=CC(N2C(=O)CNC(=O)SC(=CC=CC=CC(NC(=O)NC3=CC=CC=C3OC)=C)N2)=C1
CCCNC(=S)NN=CC(=O)N(CC(=O)N1CCOCC1)C2=CC3=C(C=C2)OCO3
CC(C)(C)OC(=O)N1CCC(NC2=NC(N3CCOCC3)=NC4=C2CCNC4)C5=C(Cl)C=CC=C51
CCOC(=O)C=C[NH1]C=N[NH1]C=CS(=O)(=O)C1=CC=C(OCCN2CCOCC2)C=C1
NC(=O)N1C=C(NC(=O)NCCN2CCN(C(=O)O)CC2C(=O)O)C3=CC=CC=C31
CC(C)C1=CC=C(NC(=O)N2CC(=O)NC(CF)C3SC(C4=CC=CC=C4)C23)C=C1
COCC1=NN2C(=O)C=C(COC(=O)C3=CC=C([N+1](=O)[O-1])O3)[NH1]C2C=C1C
COC(=O)CSC1=N[NH1]C2=CC(NC(=O)C3=CC=C(Cl)C=C3)=CC=C12
CCOC(=O)CNC(N1CCCCC1)=NC=2SC=C(C=2C=O)CCC(O)C(=O)NC
CC1=CC=C(OCCO)C(C(=O)O)=N1
COC1=CC=C(C=CC(=O)C2=CC=C(NC3=CC=C(C(N)=O)C=C3)C(OC)=C2)C=C1OC
COC1=CC=C(C)C=C1NC(=O)NC2=NN=C(SCC(=O)NC3CCCCC3)S2
CC=1ON=C(C2=CC=CC=C2)C=1C(=O)NNC(=O)C=C3C=CN4C=NSC4=C3
CC1=CC=CC=C1OCC2=CC3=CC(=C2)C4CC(C(=O)N5CCN(C6=CN=CC=N6)CC5)CN(C)C4N3CC7=NOC(C)C7
CC(C)C1=CC=CC=C1SC2=C(NC(C)C3=CC=CC=C3)C=CC4=CC=CN=C24
NC1CN(C2=CC=C(CO)C=N2)CC3=NC=CN3C1
CCC(SC1=CC=C(CCCCN)C(Cl)=C1N)C(=O)N2CCCC2C(=O)C3=CC=C(Cl)C=C3
O=C(C1=CSN=N1)N2CCC(C(=O)NC3CCCCCC3)CC2
O=C(O)C1CCCN1C(=O)N2CCN(C3=CC=NC=C3)CC2
CN(C(=O)CC1=CC=CC=C1)C2=CC=CC(NC(=O)NC3=CC=C(C(C)C)C=C3)=C2
COC=CC(NCC1=C2C=CO1)=NC3=CC(OCC(F)(F)F)=CC=C23
CC(C)CNC(=O)NC1=CC=CC=C1
CC1=C(C2=CC=CC([N+1](=O)[O-1])=C2)N=C(N)C(C(=O)NC3=CC=C(Cl)C=C3)=C1O
COC1=CC=C(NC2=NC(=O)C(Cl)=C2N)C=C1
COC1=CC=C(CC2=NN=C(NC(=O)C3CCCC3)S2)C=C1
CC(C)(C)OC(=O)N1C(C(=O)C2=CN=CC(Cl)=C2)=C(O)C(=O)N(C3=CC=CC=C3)C1C4=CC=CC=C4OC(F)(F)F
O=CC1CC(NC(=O)C2=CC=C(C3=CC=CC=C3)S2)=NO1
CC1=CC=CC=C1OCC(=O)NNC(=S)NC(=O)C2=CC=CC=C2Cl
C(=CN1CCCCC1)C2=CC(F)=C(CCl)C=C2O
CC(C1)C=CC=C(C(=O)CN2N=C(C(C)(C)O)SC2=N)C=C1
CN(CC1=CC=CC=C1F)C(=O)C(N2C(=O)C3=CC=CC=C3C2=O)N4CCC(F)(F)CC4
CC1=NC=C([N+1](=O)[O-1])N1CCOC(=O)COC2=CC=CC=3C=C(C4=CC=CC=C4)C(=O)OC2=3
CN(CC(C)(O)C1(O)CCN(CC2CCCCCCC2)CC1)C3=CC=C(C(=O)NC(CCC(=O)O)C=O)C=N3
CC1=CC(C)=C(CCC(=O)COC2=CC=C(C(=O)C=CC3=CC=CN=C3)C=C2OC)C(C)=C1
CC=1N(CC#CCCN2CCCC2)C=C[N+1]=1C(C(=O)N3CCOCC3)C4=CC=CC=C4
NC1=CC=CC=C1NS(=O)(=O)C2=CC=C3C(=C2)N(S(=O)(=O)C=CC4=CC=CC=C4)C(=O)CO3
COC1=CC=C2N=C3C=C(Cl)C=CC3=C(NC4CCN(CC5=CC=C(Cl)N=C5)CC4)C2=C1
NC(CC(=O)N1CCN(CC2=CC=CC=C2Cl)CC3=C1C=CC=C3O)C(=O)O
O=C(C1CCCC1)NC(C2=CC=CC3=C2)C(O)CCCC3
O=C(CN1CCC2(CCC3=CC=CC=C32)CC1)NCC4CCCO4
CCN=CC(N1CCN(C(=O)C2=CC=CC=C2)CC1O)=CS
C=C1C=C(C=C2C=C[NH1]N=C(N3CCN(C4CCN(CC5=CC=CC=C5)CC4)CC3)C2)N1
COC1=CC(C=CC(=O)C2=C3C=C(C=C2OC(C)(C)C)OC3)=CC=C1O
O=C(NC1=CC=CC=C12)NCCC3C4=CC=CC=C4CCC32
CCCCOC1=NC(N(C)C)=NC2=C1N=NN2C3=CC=CC=C3
N#CC=CC=CC1=CC=CC(C(=O)NC2=CC=C(C3=CSC(C4CCC4)=N3)C=C2)=N1
C1C=CC(=O)OCCC(C)C2CC=C(C)C=CC21
O=C(NC1=CC=C(F)C=C1)NCCN2CCN(C3=NC=CC=N3)CC2
O=C(CCCC1=NN=C(NC(=O)COC2=CC=CN=C2[N+1](=O)[O-1])O1)NCC3=CC=C(F)C=C3
O=C(NC1=CC=C(CC2=CC=NN2C)C=C1)NC3=CC=CC=C3C4=CC=CC=C4
O=C(NCC1=CC=NC2=C(Cl)C=CC=C12)NC3=CC(Cl)=CC(Cl)=C3
N1CCC(SC2=CC=CC=C2)(C3=CC=CC=C3Br)CC1NC(=O)C=CC(=O)N4CCCC4
COC1=CC2=CC(C3=CC=C(Cl)C=N3)=C(C(=O)C(C)(C)C)N=C2C=C1OC
COC1CCC(C2C1)CC3=CC=C(C#CC(O)CN4CCCCC4)C=C3C2=O
CC(OC1=CC=C2C=CC=CC2=C1)C(=O)NC=3C(C(F)(F)F)=NOC=3N
CSCCC(N)C(=O)NCC1=CC=C(C(=O)NC(CCC(=O)O)C=O)OC=C1
CCCP(=O)(CC(C(=O)OC)C1=CC=NC=C1)OC(C)=O
CC1=CC([N+1](=O)[O-1])=CN=C1S(=O)(=O)NC2=CC=CC=C2Br
CNC(=O)NN1C(COC2=CC(Cl)=CC=C2Cl)=NC3=CC=CC=C31
COC1=CC(O)=C(C(=O)C=CC2=CC=C(O)C(O)=C2)C(O)=C1CCC(O)=CC(=O)C3=C(O)C=C(C)C=C3
O=C(CCN1CCCCCC1)C2CCN(S(=O)(=O)C3=CC=CC(C(F)(F)F)=C3)CC2
CCN1C(C2=CC=C(C3=CC=C(C=C4NC(C5=CC=C(F)C=C5)=NN4CC)S3)C=N2)=NN(C)C1=O
O=P(NC1=CC=C(OC(F)(F)F)C=C1)NC2=CN(CC3=CC=CC=C3)N=C2C4=CC=CC(Cl)=C4
CC1CCCN(C(=O)NC2=CC=C(Cl)C(CNC3=C(C(F)(F)F)C=CC3)=N2)C1
CC1=CN=C(C)C=CC(C2=NN=C(NC(=O)C3=CC=CO3)S2)=CC1=CS
CC1=CC=C(C(C)(C)C)C=C1CC2=CC=C3N=C(N)N=CC3=C2
COC1=CC(NC(=O)COC2=CC=CC=C2[N+1](=O)[O-1])=CC=C1NC(=O)C(C)(C)CF
CNC(=O)C=C(C)CC(CC)=CC(C)=CC(C(=O)NC1=CN=C2C=CC=CC2=C1)=CN
COC1=CC=C(CC(=O)NCCCOC)C=C1
COC1=CC=C(C=NNC(=O)C=C(SC2=CC=C([N+1](=O)[O-1])C=C2[N+1](=O)[O-1])N(C)CO)C=C1OC
CC1=CC=CC(C2CC(=O)OC3=CC=C(Br)C=C32)=C1O
CCCC(CC(C1)NCCC(CCN)C1)C(=O)N2CCCC2C(=O)O
CC1=C(F)C=C(C2=NC=C(C(=O)NCCN3CCOCC3)N2C4=NC=C(Cl)C(Cl)=C4)C(C)=C1
CCNC(=S1)NN=C(C2=CC=CC(OC)=C2)N=C1N
CC1=NC=CN1C2=CC=C(CN3SC(=S)NC3=O)C=C2
CCCCN1C(CNC(=O)C2CCC2)=NC3=CC=CC=C31
CC(=NNC(=O)CN1CCCC2=CC=CC=C21)C3=CC=C(N(C)C)C=C3
COC1=CC=C(S(=O)(=O)N2CCN(CC3=CC=CC=C3)CC2)C(OC)=C1
C=CCC1=CC=CC(OCCCCCC)=C1
CC(O)C(CC1=CC=C(O)C=C1)NC(=O)C2=CC=C(N3CCCCC3)C(C(=O)C4=CC=C(Cl)C=C4)=C2
O=C1C=CC=CN1C2=CC=C(CNCC3=CN=C(N4CCCCC4)C=C3)C=C2
CC(C)(C)OC(=O)NC(CC1COCCC1)C(=O)NC2(C#N)CC2
COC1=CC=C(NC=2N=C(C)N(CC3CCCC3)N=2)C=C1
C=1CSC=2N=C(NC(=O)NC3=CC=C(Cl)C=C3Cl)N(C)C(=O)C=2C=1C
O=CC1=CC2=CC(N(CC3=CC=C([N+1](=O)[O-1])C=C3)OCC4=CC=C(OC(F)F)C=C4)=CC=NC2=C1
CC1=CC(OCCC2=CC=CC=N2)=CC(C(=O)COC(=O)C=CC3=CC=CC=C3)=C1O
CC(=O)OCC1OC(OC2=C(OC)C=CC=C2OC)C(OC(C)=O)CC1OC(C)=O
CS(=O)(=O)NC1=CC2=CC(=C13)C=CC4=NC(C(=O)O)=CC=C4N3C2=O
CCN(CC)C(=O)C1=C(C2=C[NH1]C3=CC=CC=C23)[NH1]C4=NC=NC(N5CCN(C6=CC=CC=C6)CC5)=C14
C=C1C(=O)OC2C1CCC3(C4)CCC(O)C(C)(C)C4C(OC(=O)CC5=CC=C(OC)C=C5OC)CC23
CCCCCCCNCCCCCCCCCCCCC1=CC=CC=C1
COC=CC=C(CCN(CC1NC(=O)C2=CC=C(N3C=NN=N3)C=C21)CCC)C
C[N+1](C)([O-1])C(CC1=CC=C(C#CC2=CC=C(CP(=O)(O)O)C=C2)C=C1)C(=O)O
C1CC2CCC(C(=O)NN3CCCC3)C(C1)O2
NCC1=CC(CC=2C=C(C(=O)NC3CCNC3)[NH1]C=2C)=CC=C1C4=CC=CC=C4
CCCN1CCN(C(=O)C2=CC=CC(NC3=NC=CC(C4=CC=CN=C4)=N3)=C2)CC1
CC1=C(Cl)C=CC=C1NC(=O)CCNS(=O)(=O)C2=CC=C3C(=C2)OCCO3
CC1CCCC(C)N1CC2=CC=C(O)C=C2
COC1=CC=C2C=C(CN3C4=CC=CC=C4C=C(OC)C=C(C#N)C=C3)C(=O)OC2=C1
CC1=CC(Cl)=CC(C)=C1OC=C(C(=O)N2CCCCC2)[NH1]C3=CC=C(Cl)C=C3
COC1=CC=CC(C(=O)COC(=O)C2=CC=[N+1]([O-1])C=C2)=C1
O=C(NCCCN1CCCCC1)C2=CC=CC(=C2)N=C(NC3=CC=CC=C3Cl)C=NNCCOCC
CCOC(=O)CC(=COC1CN2CCC1CC2)NC(C)=C(C#N)C
CC=1N=CSC=1C(=O)NC2=NN=C(C3=CC=CO3)S2
COC1=CC=C(S(=O)(=O)N2N=C(C(F)(F)F)C=C2NC3CC3)C=C1Cl
CCC1N(CC=2SC=CC=2C)CC(=O)N1CC3=CC(C(F)(F)F)=CC(C(F)(F)F)=C3
CC(C)(C)CCCC=C(C1=CC=CO1)C2COCC2=NO
C1=CN=CC(CS=2C(C3=CC=CN=C3)=NNC=2CC)=C1
CC1=CCN=C(NCC2=CC(COC)=N[NH1]2)CCN=CC=C1[N+1](=O)[O-1]
CC1=CC(C)=C(CC(=O)NC2CC2)C([N+1](=O)[O-1])=N1
O=CC1C(C2=CC=CC=C2)CC=NC3=CC=C(Cl)C=C31
COC1=CC(C(=O)O)=C(O)C(CN(CC2=CC(=O)[NH1]C3=CC(Cl)=CC=C23)C4=CC=CC=C4OC)=C1Cl
O=C(O)C=1C=NN(C2=CC=C(F)C=C2)C=1
C1C=CC=C(N2C(C)=CC=C2C(=O)N3CC4C(CC3)CN(S(C)(=O)=O)CC(N)C4)C=C1F
CC(C)C1=NC(N)=NC(C2CCCN2CC3=CC=CC=C3)=N1
O=C(O)C1=CC=C(CS2C=NC(C3=CC=CS3)=NC=4SC=CC2=4)C=C1
CC(CC1=CC=CC=C1)NC2=NC3=CC=CC=C3C(=O)N2CC4=CC=CC5=CC=CC=C45
CCOC(=O)C1=CC(=O)N(CC2=CC=CC=N2)[N+1]([O-1])=C3C=CC=CC3=[N+1]1[O-1]
CC(C)CC(C=O)NC(=O)C(NC(=O)C(N)CC1=CC=C(O)C=C1)C(C)C
CC(C)CC(NC(=S)C1=CC=CC=C1)C2=CN(C)N=C2C3=CC4=CC=CC=C4N3C5OC(C)C(O)C(O)C5O
C=CCN1C(=S)CSC1C2=CC=CS2
N#CC1=CC(Cl)=CC(N2C=C(COC3=CC=C4N=CC=CC4=C3)N=N2)=C1
CN(CC=COC(CN(CCCl)Cl)=C)C(=O)C1=CC(C=2C=CSC=2)=CC3=CC=CC=C13
CSC1=NC(N)=C(C(=O)NCC2=CC=C(F)C=C2)S1
CNC(C)C(=O)NC(C(=O)NCC1=CC=CC=C1C(F)(F)F)C(C)C
CN(C)C1=CC=C2C(=C1)OCC(F)(F)C(CC3=CC=NC4=CC=CC=C34)O2
CC(C)(C)OC(=O)NC1=NN=C(C2=CC=C(F)C(Cl)=C2)S1
COC1=CC=C(OC)C(CNC2=C(Br)C(=O)C3=CC(Br)=CC=C3O2)=C1
CC1=NN=C(SC2CNC(C3=CC=C(Cl)C=C3)=N2)O1
CC(C)C1=CC=C2C(=C1)C3=NC=NC(NCCCBr)=C3C(NCC4=CC=CC=C4)=N2
CCOC(=O)C1=C(C)[NH1]C(C)=C1C(=O)COC(=O)CNC(=O)C=2SC=CC=2C3CC3
CCCCCCCCN1N=N[NH1]C1=S
CC=C1C=C(NC(=S)NN=CC2=CN(C3=CC=CC=C3)N=C2C4=CC=NS4)C=C1
CCOC(=O)C1=CC=CC=C1N2C(=O)CC(C)=C(C#N)C(Cl)=NC(C)C2=O
CC1=CC=C(C2=NS(=O)(=O)N(C)C(C(=O)NN=C(C)C3=CC=CO3)=C2)S1
CC1=CC=C(S(=O)(=O)NC2=CC=C(C(=O)NN3CCN(C)CC3)C=C2)C=C1
O=C(NC1=CC=CC=C1)C2=CC=CN(CCCN3CCC(O)CC3)C2=O
CCCCCC(N)C1=CC(=O)C=CC1=O
CN1C=NC(C)=C1C(=O)N2CCNC(=O)C2CC(=O)N3CC4=CC=CC=C4CC35CCOCC5
CC(C)=CCCC(C)C1CCC2OC3=C(Cl)C=C(Cl)C=C3C12C
COC1=CC=C(NS(=O)(=O)C=CC2=C(N=C3C=CC=CN32)C=CCl)C(Cl)=C1
O=C(CN1C=C(C(=O)C2=CC=CS2)C3=CC(F)=CC=C31)NC4=CC=CC(NC(=O)C5=CC=CO5)=C4
CC=NOCC(C1=CC=CS1)=NN(CC(=O)NC2=CC=CC(C3=CN=C4C=CC=CN34)=C2)C(=O)C
O=C(NCC1=CC=CC=C1F)N2CCC3=NC=C(C=4C=CSC=4)N3CCC25CNCC6C(C7NCCC(C7)C6)C5
N=C(N)C1=CC=C(OC2=CC=CC=C2)C=C1
CC1=CC=C(C=CC(=O)NC2NC(=O)NC2)C=C1
COCCN(CC1=CC=C2N=CC=NC2=C1)CC(O)(CN3C=NC=N3)C4=CC=C(Cl)C=C4Cl
CNCN(CC(=O)C1=CC=CC=C1)C=CC(=O)C2=CC=CC(Cl)=C2
CC1=CC=C(C(=O)OCC(=O)N2CCN(C3=CC=CC=C3F)CC2)C(C)=C1
CC1=CC=C(OCCCCN2CCN(CCCCC(=O)C3=CC=C(Cl)C=C3)CC2)C=C1
COC(=O)C(NC(=O)N(C)C1=CC=C(F)C=C1)C(C)C
O=C(NC1=CC=C(S(=O)(=O)N2CCCC2)C=C1)C3=CC=CN=C3Cl
COC=CC=C(CCNC(=O)CCC1C(C)=NC2=NC(C3=NOC(C(F)(F)F)=N3)=CC=C21)COC
C#CCN(CC1=CC=C2[NH1]C(C)=NC(=O)C2=C1)C3=CC=C(S(=O)(=O)N4CCOCC4)C=N3
CC1=CC=C(C(=O)NC2=CC=C(N3C=NC4=CN=CN=C43)C=C2)C=C1F
CCCC1CN(C)C(CCC2=CC=CC(OC)=C2O)C1
COC1=CC=C(C)C=C1NC(=O)C2=CC=CC(NC(=O)C3=CC=NN3C)=C2C
NCCCCNCCCCNC(=N)N
CN1C(=O)C2=C(N=C(SCC=CC3=CC=CC=C3)N2CC4=CC=CO4)N(C)C1=O
COC(=O)C1=CC=CC=C1NC=CC(=O)N(C)C
COC1=CC(C2=CN(CC3=C(C4=CC=CC=C4)SC5=CC=C(OO)C=C35)N=N2)=C(OC)C=C1OCCN6CCCCC6
O=C(O)C12C(C3=CC=CC=C3Cl)C(C4=CC=CC(F)=C4)C1C(=O)N2CC5=CC=CN=C5
O=C(C1=CC=CC(=C12)C(CC3=CC=CC=C3)C(O)N(CC=CC4=CC=CC=C4)C2N)O
COC1=CC=CC=2[NH1]C=C(C(=O)C3=CC=C(OCCN(C)C)C=C3)C1=2
COC=C(C(=O)OC)C1=CC=CC=C1COC2=NC(C)=CC=C2C(=N)NC
CCOC[N+1]1=CN=CC=N1
CCN(CC)C1=C2C=C(C(=O)N(C(C)C)C2=O)C(NC3=CC=C(C#N)C=C3)=N1
CN(NC(=O)COC1=CC=CC=C1)C2=CC=CC=C2
O=C(NCC1=CC=CO1)CCC2=C(C3=CC(F)=CC(F)=C3)N=C4C=C(Cl)C=CN24
CC=1C=COC=1CN2CCC(C)(O)N(CC3=CC=CC=C3)CC2
NN1C(SCC2=CC=CC=C2F)=NC(C3=CC=CS3)=NC1=S
CC1=CC=CC(C(=O)NC(CC(=O)O)C2=CC=CS2)=C1
COC1=CC(C=NN=C2C=C[NH1]C=NN=C(C3=CC=C([N+1](=O)[O-1])C=C3C)C=C2)=CC(OC)=C1OC
CCS(=O)(=O)C1=CC=CC=C1C2=CN=C3C(Cl)=CC=CC3=C2N4CCCCC4
CN(CCCCN=C1C=C2N(N1)CCCCCC2)C3CCN(C4=CC=NC=C4)CC3
O=S(=O)(C1=CC=CC2=NON=C12)C=3N=C(C4=CC=CS4)OC=3C5=CC=CC=C5
CN1C=NC(S(=O)(=O)N2CCN(C3=CC=CC=C3F)CC2)=C1
CC=1N=CSC=1C(=O)NC2=CC=C(N3CCOCC3)C=C2
C1=CC=C(COCCCCCN2CCCCC2)C=C1
CC1=CC=2OC(=NC=2CO)C3=CN=C(N4CCN(C(=O)NC5=CC=CC(Cl)=C5)CC4)N=C31
CC1=CC(N(C)CC2=CC=CN=C2)=NC(N)=N1
O=C(NC1=CC=C(C(=O)NC2=CC=CC(Cl)=C2)C=C1)C3CC3C4=CC=C(O)C=C4
C1OCC2CCC(CC2C3=CC=C(Cl)C=C3)S1(=O)=O
COC1=CC(C=NNC(P(C)(=O)O)C2=CC=CC=C2)=CC(OC)=C1OC
CC(O)C1(F)CCCN1C(=O)C2=CC=C(C#CC3=CC=C(F)C=C3)C=C2
C1OC=CC=C(C(=O)OC=CC(=O)C2=CC=C(F)C=C2C=O)C1
CCN(CC)C(=O)CN1C(=O)N(C2=CC(C)=CC(Cl)=C2)C3=NC=CC=C31
COC(=O)C1=CC=CC=C1C(=O)C=C(NC2=CC=CC=C2)C=O
CC1=CC=C(CS(=O)(=O)C=C(CCC2C3(CCC(C)=N3)CC2)N(C)C)C=C1
CC1=CC(Br)=CC(C)=C1OC2=NC(Cl)=NC3=C2N=NN3CC4=CC=CC=C4
CC=C(C(=O)NCCCNCC1=CC=CN=C1)C(Cl)=CNC2CCCC2
CCC1CSC(C(=O)N(CC2=CC(Cl)=CC(C(=O)O)=C2OC)C3=CC=C(OC)N=C3C)(O)C1O
O=C(CN=C(C1=CC=CC=C1)[NH1]C2=CC=CC=C2)N3CCCC3
CCOC(=O)CC1C=CC(CCC2CCN3CCCCC3C2)=CC(C(=O)NCCN(CC)CCC)=C1
CCOC1=CC=CC=C1NC(=O)C=2C=C(CC(=O)NC3=CC=CC4=CC=CN=C34)[NH1]N=2
O=C1CCC(CN2CCOCC2)CN1C3=CC=CC(C4=CN=C(N5CCOCC5)N=C4)=N3
CN(C1)CCC(CC2NCCC(C(N)(C3=CC=CC=C3)C4=CC=C(C5=CN=CO5)C=C4)C2C)C1
FC(F)OC1=CC=CC(CN(CCC2=C[NH1]C3=C(F)C=CC=C23)CC4CCN(C5CCCC5)CC4)=C1
CC1=N[NH1]C2=C1C(C3=CC=CC=C3)N(S(=O)(=O)C4=CC=CS4)C2
O=C(CC1CCN(S(=O)(=O)C2=CC=CC3=CC=CN=C23)CC1)NC4CCS(=O)(=O)C4
CC(OC(=O)CCCC(C)N1CCOC1)C(=O)NC2CCC(C)CC2
COC1=CC=C2C(=C1OC3CCCCC3)CCC(C=CC4=NN=CN4C(C)C)C2
CN(C)S(=O)(=O)NC(=O)COC1=CC=C(Cl)C=C1[N+1](=O)[O-1]
CCCCCCCCCS(=O)CC(=O)CCN(C1=CC=CC=C1)C(=O)NC
CCOC(=O)CN1C=C(C2=CC=CC=C2O)C3=C(Cl)C=CC=C31
O=S(=O)(CC1=NCCS1)NC2=CC=C(Cl)C(Cl)=C2
C1C=C(C2C=CC(=O)C(Br)C2=O)C(=O)[NH1]C=CC=C(S(=O)(=O)N3CCC(C4=CC=CC=C4)C3)C=C1
O=P(O)(O)C(O)(CC1CCNCC1)P(=O)(O)O
O=C1[NH1]C(O)=NC(N2CCN(CC3=CC=C(Cl)S3)CC2)=N1
COC1=CC=C(N2C(C)=NN=C2SCC(=O)NC3CC3)C=C1
S=C1NC2=C(C=C(C3=CC=CS3)S2)CC(C4=CC=C(Cl)C=C4)N1
C1C=NOC1C2CCCN(C3=NC(C4=CC=CC=C4)=NS3)C2=O
CC1=CC=C(NC(=O)CCN2N=C(Cl)N(C)C2=O)C=C1NC3=NC4=CC=CC=C4C=C3C
N#CC1=C(NCCO)N=C(SCC(=O)NC2CCCCC2)N=C1OCC3=CC=CC=C3F
O=C(NC1=CC=CC(OCC2=NC3=CC=CC=C3S2)=C1)C4=CC=CC=C4SSC5=CC=CC=C5O
CC=C1SC2=NC(N3CCCCC3)=NC(=O)ON12
C1CC2=C(C3)NC(SC4=CC(CN5CCOCC5)=CC=C43)=NC2N(CC)C1=O
CC=1[NH1]C2=CC=CC=C2C=1C(=O)COC3=CC=C(CN(C)C)C=C3
CC1=CC=CC(NN=CC=2OC(CN3C=NC(NCCN)=N3)=NC=2)=C1
CC(=O)NCC(CC1=CC=C(S(=O)(=O)C2=CC=CC=C2)C=C1)C
CC(=NO)NC(C=1C=CC(=O)[NH1]N=1)C(=O)O
C=CC1CC2C(C)(C3CC(C)(C2C)C(O)CC3O)CC1O
CNC1=NC(=O)C=2N=CN(CC(C)(C)C3=CC=CC=C3)C=2[NH1]1
CCCNC(=O)CCC1CCC(S(=O)(=O)C2=CC=C(Cl)C=C2)CN1C(=O)C3=CC=CC=C3
OC1=C(I)C=CC(OCCCSCCC2=CC=CC=C2)=C1Cl
COCC1=NC2=CC(NC(=O)NCCCl)=CC(Cl)=C2[NH1]1
CC1=CC=C(C)C(S(=O)(=O)N2CCC(NC(=O)OCC3=NC=CN3C=NC)CC2)=C1
O=C(O)C(=CC=CC1=CC=CC=C1)C(=O)C2=CC=CC=C2
CCCCCC(=O)NCCCCC1=CC=C(CN2C=CC=N2)C=C1
CCNC(C)CC1=CC=C(N2N=C(C(=O)N3CCOCC3)C=C2C4=CC5=CC(OC)=CC=C5O4)C=C1
CC1=CC=C(C2=CC(NCCN3CCCC3)=NC=C2F)C=C1
COC1=CC=C(C(=O)NC2=CC=CC=C2C(=O)C3=CC=CC=C3)C=C1S(=O)(=O)N4CCCCC4
COC(=O)C1=C(C)[NH1]C(C)=C1C(=O)CSCC2=CC=CC=C2F
CC(CCCC(C)(C1)O)CC2CC3CCC=C4CC(O)C=CC4(O)CCCC(C)C3CCC21C
CC1(C)CC(=O)C2=C(C1)NC=C(C(=O)C3=C(O)C=CC=C3Cl)C2C4=CC=C(Br)C=C4
CC1=CC=CN=C1C2=CC(NCCN(CCCN(CC(C)(C)O)CC)CC)=CC=N2
CCOCCCCCCCC1CCC(O)C(C)(C)N1C(=O)COC2=CC=CC(F)=C2
CC1=CC(C2=CC=C(C(=O)N3CCN(C(=O)NC4CCCCC4)CC3)C=N2)=CC=C1N5CCN(C)CC5
O=C(O)CCNC1=NC(C2=CC=CC=C2)=NC3=C1N=NN3CC4=CC=CC=C4
CC(C)CCN(C(CNC1CCCCC1)C2=CC=CC=C2)C(=O)C(CC3=CC=CC=C3)CC(N)=O
CC1=NN=C(SCC(=O)C2=CC=C(F)C=C2)C(C3=CC=CC=C3)=N1
CC1=CC(NS(=O)(=O)C2=CC=C(OCC(=O)N3CCCCC3C4=CC=CN=C4)C=C2)=NC=N1
CSC1=CC=CC=C1NC(=O)N2CCN(CC3=CC=CO3)CC2
CC(C)CC1NC(CN2C(=O)C3=CC=C(Cl)C=C3C2(C)C)=NC4=CC(C(=O)C(F)(F)F)=CC=C41
O=C(CC1C(=O)N(CCCSC2=CC=CC=C2)CC1)NC3=CC=C4[NH1]N=NC4=C3
CCOC(=O)C1=C(NC(=O)CSCC(=O)NC2=CC=C(S(=O)(=O)N(C)C)C=C2)SC(C)=C1C
CN(C)C(=O)N1CCN(CC2=CC(Cl)=CC(Cl)=C2)C(O)C1
O=C(C1=CC=CC(F)=C1)N2CCN(CC3=CC=CC=C3)CC2
CCC1=NC=CN1C2=CC=C(S(=O)(=O)N3CCN(C4=CC=CC(Cl)=C4)CC3)C=N2
COCCNC1=NC(C(F)(F)F)=NN1C2=CC=C(S(=O)(=O)N3CCCCC3)C=C2
COC=C(N1CCC(N2CCN(C)CC2)CC1)C(OC(C)C)=C3C=CN=C(OCCN(C)C)C3=CC#N
COC1=CC=CC(OCC2=CC(C(=O)NCCCC3=CC=CC=C3)=NO2)=C1
CC(C)C1=C(CN2CCOCC2)C(C(C)C)=CC3=C(S(=O)(=O)C4=CC=CC=C4)C=CC=C13
CC1=CC=CC=C1C2=NC(CNC(=O)C3=CC=C(Br)C=C3)=CO2
COC1=CC=CC=C1N2CCN(C3CCN4N=CC(C5=CC=C(Cl)C=C5)=C4C3)CC2
CC1=CC=C2OC(NS(=O)(=O)C3=C(Cl)C=C(Cl)C(Cl)=C3)=NC2=C1
CCOP(=O)(OCC)C(CC1=CC=C([N+1](=O)[O-1])C=C1)P(=O)(OCC)OCC
CC1=CC=CC(NN=CC(=S)N(C2=CC=CC=C2)C=O)=C1
O=C1C=C(N2CCOCC2)[NH1]C(CC3=NC4=C(C5=CC=CC=C5)C(Cl)=CC=C4[NH1]3)=N1
COC(=O)C1=C(F)C=CC=C1NC(=O)CN(C)CCNC(=O)C2=CC(C)=CC(C)=C2
COC1=CC=C(NC(=S)NCC2=CC=C(S(=O)(=O)N3CCCC3)C=C2)C=C1
CC1CC1C2=NN=C(NC(=O)CSC3=NN=C(Cl)C(=C3)CN(C4CCCCC4)CC=O)S2
C1=CC=C(COOC(C2=CC=CC=C2)(C3=CC=CC=C3)NC4CC4)N=C1
CCC(OC(N)=O)C1=CC=C(C2CCCC2)C=C1
CN(C)CCCC=1N=COC=1C2=CC(=O)C3=C(N=CN3C)C2
COC1=CC=CC(NC2=NC=CC(C3=CC=CN=C3)=N2)=C1
OCCOCN1C=NC2=C1NC=NCC2CO
CC1=CC=C(C=2[NH1]C(=O)[NH1]C=2C3=CC=C4C(=C3)OCO4)C=C1
NC(CCCC1=CC=C(O)C=C1)C(=O)NC(CC2CC(=O)C3=CC=CC=C3O2)C(=O)NCCOC4=CC=C(Cl)C=C4Cl
COC1=CC(CN2C(=S)NC(C)(C)C2=O)=CC=C1OCC(O)CN3CCN(CC4=CC=CC=C4)CC3
CCN(CC)C(=O)CN1C(=O)OC2=CC(S(=O)(=O)N(CC(C)C)CCC(C)C)=CC=C21
O1C=CC=C(N2N=NC(C=CSCC3=CC=CN=C3)=N2)C1
C1C=CC(C)=NC(OCC(=O)C2=C(O)C(=O)N(CCN3CCCCC3)C2C4=CC=C(C)C=5C=COC4=5)=N1
CCC1NC(C2=CC=C(CCCC)C=C2O)=N1
O=C(CCl)NN=CC1=C(O)C=CC=C1O
CCCC1=NC=NC2=C1N=CN2C3OC(COP(=O)(O)OP(=O)(O)O)C(O)C3O
CCN1C=C(C(=O)C=CC2=CC=C(OC)C(OC)=C2)C=N1
N1C=C(CO)C=C(C=NOCC2=CC=CC=C2Cl)C1=O
OCCOC(NN=CC1=CC=C(Cl)C2=CC=CC=C12)=NN3C=CC=CC3
CC1=CC=C(C)C(N2CCN(CC3=COC(C4=CC=CC=C4Cl)=N3)CC2)=C1
CC(=O)NC1CC2N(CC=CC3=CC=C(C=4C=CSC=4)C=C32)C1
O=C(C1=CC=CC=C1C(F)F)NCC(O)CN2CCC3=CC=CC=C3C2
CC(NC(=O)C1NC(=O)N(CC2=CC=C(OC3=CC=CC=C3)C=C2)C1=NC4=CC=CC=C4C=O)C(=O)O
CS(=O)(=O)N1CCCC2=CC(CNS(=O)(=O)C3=CC=CC=C3)=CC=C21
CCC=C1C(=O)OC=C(CNCCCN(C)C)C(O)=C(C(C)C)C(O)=C1
CCOC=CC=C(NC(=O)COC(=O)CC=1SC(C)=NC=1C2=CC=CC([N+1](=O)[O-1])=C2)C=C
CC(C)C1=CC=C(CN2CCN(C3=NN=CC=N3)CC2)C=C1
CCCC=C1[NH1]C2=CC=NC(N3CCNCC3)=C2C4=CC=C(Cl)OC4=N1
CNCCC(O)(C1=CC2=NC=CC=C2S1)C3=CN=C(Br)S3
O=C(NO)C1=C(CSC2=CC=C(F)C=C2)N=C3C(F)=CC=C([N+1](=O)[O-1])C3=N1
COC1=CC=CC(NC(=O)C(C2CCNCC2)OC3=CC=C(C(=O)NC4CCCC4)C=C3)=C1
O=C1CCCN1C2=CC=C(S(=O)(=O)OC3=CC=C([N+1](=O)[O-1])C=C3CO)C=C2
CCC(CC1=CC=CC=C1)NS(=O)(=O)C2=CC=C3C(C)=C(OC)C=CC3=C2
CC1=CC=C(OC(C)C)C(NC2=NC(=O)C(C)=C(C(=O)NC3=CC=CC=C3)N2C4=CC=C(C#N)C=C4)=C1
CC1=CC=C(CO)C=C1
O=C(NCC1=CC=NC=C1)C2=NC(SCC(=O)C3=CC=CC=C3)=NC4=CC=CC=C24
CCOC(=O)C1=CN=C2C(C3=CC=C(Cl)C=C3Cl)=CC=CC2=C1N(C)C
COC1=CC=C(C2=NN3C=C(C#CC4=CC=CC=C4)N=C3C=C2Cl)C=C1
CC1=CC(OCC(O)CN2CCN(CC=CC3=CC=CC=C3)CC2)=C4C=C(C(F)(F)F)C=CC4=N1
CC1=NC2=CC=CC=C2N1CC=C3C=C(C=NN(C(=O)C4CCCC4)C(C5=CC=CC=C5)C)S3
CC(C)S(=O)(=O)N1CCCC(C(=O)NN=CC2=CC=CN2C)C1
CCOC(=O)CSC(NC(=O)CSC1=NC2=CC(Cl)=CC=C2C(=O)N1CCC(C)C)=NCC
COC=CC(F)=C(NC(=S)NC(=O)C=C1C(CN2CCCC2)=C(O)C(CN3CCCC3)=C1)C(OC)=C
NC1=NC=C(C2=CC=C(C3=CN=CC4=CC(NCC5CC5)=NN3C4)C=C2)O1
S=C(NNC1=CC(Cl)=CC(Cl)=C1)NCCC2=CC=CC=C2OCC(F)(F)F
COC1=CC=C(O)C=C1C2=CN(CC3=CC=CC=C3)C4=CC=CC=C24
O=C(NC(CO)C(O)C1=CC=C(Cl)C(Cl)=C1)C(F)(F)F
CCCCCCCCOCC#CCOP(=O)(O)O
N#CC1=CC=C(NC(=O)C2=CC=C3C(=C2)OCO3)C(C(=O)O)=C1
O=C1N=C(C2=CC=CC=C2)N(OCC3=CC=CC=C3)C(=S)[NH1]1
COC1=CC=C(CCN2C(SCC(=O)N3CCOCC3)=NN=C2C4=CN=C5[NH1]N=CC5=N4)C=C1OC
CC1=C(NCCO)N=C2N=CC=CC2=C1C(=O)N(CC3=CC=C(Cl)C=C3Cl)C4=CC=CC=N4
N=C(NCC1=CN=C(Cl)N=C1Cl)C2=CC=C(S(=O)(=O)N3CCOCC3)C=C2
COCCCN(C)CC1=CC=C(CN2CCN(C3CCN(CC4=CC5=CC=CC=C5S4)CC3)CC2)C=C1
C1C=CC=C(NC=C(OC2CCN(C3=CC=NC=C3)CC2)N=C4C=CC=CN4C=O)NC=C1
CC1NN=CC2=C(N3CCN(C4=CC=C(Cl)C=N4)CC3)N=C(C5=CC=C(Cl)C=C5)N=C21
NC1=NC(N)=C2C=C(S(=O)(=O)C3=CC=CC=C3)C=CC2=N1
CCOC1=CC=CC2N=CC=C(C3=CN(CC(=O)NCC4CCCOC4)C(N)=N3)C2=C1
C#CC=1C=C(NC(=O)C2=CC=C3N=C(CC4=CC=CC(F)=C4)[NH1]C3=C2)OC=1C
O=CC1=C(C(F)(F)F)C=C(CN(CC2=CC=CC=C2)C3=CC(C(F)(F)F)=CC=N3)[NH1]1
COC(=O)C(C#N)=CNC1=CC=C(S(=O)(=O)NCC2=CC=CS2)C=C1
COC1=CC=CC=C1C(=O)C[N+1](C)(C)C
C1C=CC=C1C2=CC(C(=O)N3CCN(S(=O)(=O)C4=CC=CS4)CC3)=CC5=CC=CC=C25
CN(C(=O)C=1C=NN(C2=NC=CC(C3=CC=C(Cl)S3)=N2)C=1C4CC4)C5=CC=C(Br)C=C5
CCCC(=O)N1CCC2=CC(S(=O)(=O)N3CC4(CCNCC4)C3)=CC=C21
COC1=CC=CC(CN(C)C(=O)C2=CC=CC(S(=O)(=O)N(C)C)=C2)=C1
CCCCOC=CC=C(NC(=O)C=1C=NN2C=CC=CC=12)C
NC1=NC=C(C2=CC=C(Cl)C=C2Cl)C(C3=CC=CC(F)=C3)=N1
COC1=CC=C(NC(=O)NC2=CC=C(C(F)(F)F)C(Cl)=C2)C=C1N3CCN(C(C)=O)CC3
CC1=C(OCC(O)CNC(C)C)C=CC=2C(=O)C=C(C3=CC=CC=C3)OC1=2
CCCCCCCCC=CCCCCCCCC(=O)N1CCC=2[NH1]C3=CC=CC=C3C=2C1
C1NC2CC3C=4[NH1]N=CC=4C(C1)N(CC5CC5)CC3C2
COC=C1C=C(NC=C(C2=CC=CC=C2)C(=O)C3=CC=CC=C3)C4=CC=CC=C14
CC=C(C(=O)N1CCOCC1)C(C(=O)NC2=C(C)C=CC=C2C)=C(C)NC
CCCCNC1=NC=NC2=C1N=CN2CCN(S(=O)(=O)C3=CC=CC=C3)CC(OCCOC)C
CC1=CC=C(CNC(=O)CN2N=C(CC3=CC=CC=C3)C4=CC=CC=C42)C=C1
O=C(NC1CCCCC1)C(C2=CC=CC=C2F)N(C(=O)C3=CSN=N3)C4CC4
COC1=CC=C(NC(=O)CN2N=NC3=CC=CC=C3C2=O)C(OC)=C1
O=CC(=CC1=CC=C(O)C(O)=C1)OC2=CC(O)=CC(O)=C2
CC(C)C1=NC=CN1C2=CN=CC(CCC3=NC4=CC=CC=C4[NH1]3)=N2
O=C1C2=C(O)C(O)=C(O)C(O)=C2C3=CC=C(O)C=C31
CC1=NOC(C2=CC(CCCOCC3OCCO3)=NC4=CC=CC=C24)=N1
N#CC1=CC=C(OC2=CC=C(Cl)C=C2)C(F)=C1
C1=CC=C(COC2=CC=CC(CN3C4=C(C5=CC(Cl)=CC=C53)CNCC4)=C2)C=C1
CCN=C(N)NC1=CC(N)=CC=C1C(=O)NC2=CC=C(Cl)C(Cl)=C2
O=C(CC1=CC=C2C(=C1)OCO2)NCCOC3=NN=C(C4=CC=C5[NH1]C=CC5=C4)N3C6CCCCC6
CCC(=O)N(C(=O)C1=CC=CC=C1)C2=CC=CC=C2
CS(=O)(=O)NCC1CN(C2=CC=C(N3CCCN(C(C)C)C3)C=C2F)C(=O)O1
N#CC1CCCN1C(=O)C2NCCC(CC3=C[NH1]C=N3)C2
CC1(O)C(NC(=O)C2=CC=C(Cl)C=C2)C(=O)NCC3=CC=CC=C3OCC4=CC=CC=C41
CC1=CC=C2N=C(NCCCN3CCN(C4=CC=CC(C)=C4C)CC3)OC(=O)C2=C1
O=C(O)C=C1C=NC=CCC#CC#C1
O=C(CCNC(=O)C=1C=COC=1)NC2=CC=CC=C2C(=O)C3=CC=C(Cl)C=C3
CNC1C2=CC(Cl)=CC=C2NC(=S)N1CC3=CC=C(Cl)C=C3
CN(CCC(NC1=NC2=CC=CC=C2S1)CCC3=CC=CC=C3)C(=O)CC4=CC=C(Cl)C(Cl)=C4
COC1=CC=CC=C1N2CCN(S(=O)(=O)C3=CC=C(N(CCCl)CCCl)C=C3)CC2
N=C(NC(=O)CSC=1N=C[NH1]N=1)NCCC2=CC=CC3=CC=C(O)C=C23
COC1=CC=C(NC(=O)CN2C(=O)N(CC3=CC=CC=C3OC)C4=C2CCC4)C=C1Cl
O=C(CNC1=NC=CC(C(=O)C2=CC=CC=C2)=C1O)NCCN3CCOCC3
CC1=CC=CN=C1NC(=S)NCC2=CC=CO2
CCC1=CC=C(C2=NN(C3=CC=CN=C3)C=C2C(=O)C(C)C)O1
O=C(NC1CCC1)N2CCC(C3=NC(C4=CC=CS4)=NO3)CC2
N1C=CC=CC1(NC2=NC(NC3C(CF)CCC3=O)=NC(NC4=CC=C(C5=CC=C(F)C=C5)C=C4)=N2)Cl
CN1CCC(C2=CC=C(Cl)C=C2)C(CC3=CC=CC4=CC=CC=C34)C1
CCCCN(CC)CCCOC1=CC2=C(CCCC2=NC3=CC=C(Cl)C=C3)C=C1
CCN(CC)S(=O)(=O)C1=CC=C(C(=O)N(C)CC2=CC=CO2)C=C1
CNC1=CC(C)=NC2=C(CN3CCC(C(N)=O)CC3)C(C)=NN12
CC1=CC=C(NC2=CC=C(S(=O)(=O)N3CCN(C)CC3)C=C2I)C=C1C
COC1=CC(OC)=C(C=CC(=O)C2=CC=C(F)C=C2)C(OC)=C1
NC=C(NC1CC1)C(=O)C2=CC(Cl)=CC=C2F
CCOC1=CC=C(F)C=C1CNC=2C=C[NH1]C(=O)C=2Cl
CC1C=C=CC=2C(C(F)(F)F)=CC(=O)[NH1]C=2C=CN1C(CN3CCOCC3)C(=O)O
O=[N+1]([O-1])C1=CC=C(CS2C=NC=C(C3=CC=CO3)N=CN2)C=C1O
CC1=CC(N)=CC=C1CN2N=C(OCCOC3=CC=CC=C3)C4=C(N)N=CN=C42
CC1=CC=CC=C1N2CCC3(CCNCC3)C2=O
COC1CN(C2=CC=C(C(=O)NC3=CC=C(Cl)C=N3)C=C2C4=CC=CC=C4C(F)(F)F)N(C)C1
COC1=CC=C(NC(=O)C(NCCO)C(O)C(F)(F)F)C=C1
CNC(=O)N1C2CCC(CNC(=O)C3=CC=C(C4=CC=CC(Cl)=C4)C=C3)(CC2)CC1
COC1=CC(C(=O)NC2=CC=CC(C=NN3C(=O)C=CN(CCOCCCCCO)C3=O)=C2)=CC(OC)=C1OC
S=C(NN=CC1=CC=C2C(=C1)OCCO2)NC3=CC=CC=C3
COC1=CC=C(C(=O)NC2=CC(S(=O)(=O)N3CCCC3)=CC=C2C(C)C)C=C1OC
O=C(CC1=CC=CC=C1)N2N=C(C3=CC=C(Cl)S3)C4=CC=CC=C4C2=O
CC1=CC=C(Cl)C=C1NC(=O)C2=CC3=C([NH1]2)CCN(S(=O)(=O)C4=CC=CC=C4O)C3
CNC1CC2=CC=CC=C2NC1=NC3=C(C(=O)O)C=C(C)C=C3
NS(=O)(=O)C=NC=C(Cl)C(NC(=O)CN1CCCC1CC2=CC=C(C3=CC=CS3)C=C2)=N
C1NC(=O)C(=CC2=CC=CO2)NC(=O)C(CS)NC1=O
COCC1=CC=CC(C=NC2=CC(C=NCCCC(=O)O)=CC=N2)=C1
CCN1C(CN2CCOCC2)=NN=C1SCC(=O)C3=CC=CC=N3
CC=1C=C(C)N2N=C(CN3CCN(C(=O)C4=CC=CO4)CC3)N=C2N=1
COC=C(C=CC=C(Br)Br)OC(C=NC(CC(=O)O)=CC=N)=C(OC)C=CC(C)=O
C1=CC=C(NC=NCF)CC=C1
COC1=CC(OC)=CC(C(=O)N2CCC(C(N)=O)CC2)=C1
CN(C)CCCN=CC=1C=CC=CC=1N(C)C=C2C=C(Cl)C=CN2
COC1=C(C)C=NC(SCC(=O)NC=2C=C(C(C)(C)C)OC=2C)=N1
CN1C2=C(C3=CC=CN=C31)CC(O)(C4=CC=CC=C4)CC2(O)C5=CC=CO5
COC=CC=C(C=1N=CS2C=C(CCN(C)C3=CC=CC=C3)N2C=1C4=CC=NC=C4C)C
BrC=CC=CCC=C[NH1]C=NC=C(C=C1N=CC2=C(N3CCNCC3)C=CC=C21)C=C
NCC1=CC=C(SCCC2=CC=NC=C2)C=C1
CCCCN(CC(=O)NO)S(=O)(=O)C1=CC=C(Cl)C=C1
CC(S)C(NC(=O)C1=CN=C2C=CC(Cl)=CC2=N1)C(=O)N3CCCC3C(=O)O
CS(=O)(=O)NN=CC1C=NN(C2=CC=CC=C2)C1=O
O=C1OC2=CC=CC=C2C(NC3=CC=C(OC4=CC=CC=C4)C=C3)=C1CC5=CC=CO5
COC(=O)CN(C)C(=O)CC1C(=O)NCCN1S(=O)(=O)C=2C=CSC=2
CC(NC(=O)C1N=C(NC(=O)C2CC2)SC1)C3=CN=CC(F)=C3
COCCCN1CCCC1CC(OC(=O)C2=CC=C(OC)C=C2OC)C
CCCC(=O)C(C(CC(=O)O)NC(C)=O)C(=O)O
CC1CCN(CCCCCCNC2=CC=NC3=CC(Cl)=CC=C23)CC1
O=S(=O)(NC1=CC=CC=C1F)C2=CC=CC(S(=O)(=O)N3CCCCC3)=C2
CN(CC1=CC=C(Br)C=C1)C(=O)C2=CC=C3C(=O)N(CC4=CC=C(Cl)C=C4)C(N)=NC3=C2
O=C(O)C(NC1CC1)C2=C[NH1]C3=CC=C([N+1](=O)[O-1])C=C23
CC(OC1=CC=C(S(=O)(=O)N2CCCC2)S1)C3=CC=NC(NC(=O)C4=CC=CN=C4)=N3
CC=1SC(NC(=O)COC2=CC=CC=C2O)=NC=1C3=CC=C(Cl)C=C3
COC1=CC(Cl)=CC=C(C=CC=[N+1]1CCC)NC(C)CC
COC1=CC(OC)=C([N+1](=O)[O-1])C(OC)=C1OC
CC1=C(C=O)C(C)=[N+1]([O-1])C2=CC(Cl)=C(Cl)C=C12
CCC1=CC=C(OC2=CC(OC)=CC=C2C(N)=O)C=C1
CC(NC(=O)COC(=O)C1=CC(=O)[NH1]C2=CC=CC=C12)C3=CC=CC=C3
O=C1[NH1]C2=C(N3C=CC=C13)CN(C4CC4)CCCC2
CC1=CC=CC(CC2=CC3=NC(N(C)C)=CC=C3C2)=N1
COC1=CC(CC2=CN=C(N)N=C2N)=CC(OCC3=CC(OC)=C(OC)C(OC)=C3)=C1
CSC1=NN(C2=CC=C(C(=O)O)C=C23)C=C1C(C4=CC=C(Cl)C=C4)CC3(C)C
COC(=O)C1=CC=CCN2C(=O)N(CCOC(COC(=O)N(C3=CC=CC=C3)C4=CC=CC=C4)C=O)C2C=C1
O=C1NC(=O)C(C2=CC=C3C=CC=CC3=C2)(CCOC4=CC=CC=C4)C(=O)N1
O=C1NCC(CC2CCN(CC3=CC=C4C(=C3)OCO4)CC2)O1
O=C(COC(=O)C1=CC=C(Br)O1)NCC2CC=CCC2C
CCOC(=O)C(=NO)C1=CC=CC=C1
O=C(NCCCCN1CCN(C(=O)C2=CC3=CC=CC=C3OC2=O)CC1)C4=CC5=CC=CC=C5O4
CC1=CC=C2N=C(SCC3=CC=CS3)C(CC4=CC=CN=C4)=NC2=C1
O=C(O)C1=CN(C2=CC(C3=CC=NC=C3)=NC4=C(Cl)C=CC=C24)C=C1C(=O)CC(O)C
N#CC=CC=C(C1=CC=C(CN2CCN(C(=O)C=3C=COC=3)CC2)C=C1)C=C
CCC1=CC2=C(S1)NC(=O)NC23C(OC)=CC(=O)C3=O
CCCC1=CC=C2C(=C13)C=C(N2S(=O)(=O)C4=CC=CC=C4)C(=O)NCCC3
CC1=NC2=C(S1)C(=O)C(C(C3=CC=CC=C3)C4=CC=CC=C4O)C2O
CN(C1)C=C(N)[NH1]C(Cl)=C1C(=O)NC2=CC=CC=C2
NC(CO)C(O)C1=CC=C(F)C(C2CCCCC2)=C1
CC1=CC=CC(NC(=O)C2=CC=C(NC=3N=C(C4=CC=CC=C4)[NH1]C=3C5=CC=CC=C5)C=C2)=C1
CC1=CC=C(S(=O)(=O)CC(=O)OC(C)C(=O)NC2=CC=C3C(=C2)OCO3)C=C1
CCC(CC1)C(NC2=CC=CC=C2)CCN(CC3=CC=C(F)C=C3)CC1
CNC(=O)C(C#CC1=CC=C(C=CC(=O)NC2=CC=C(F)C(F)=C2)C=C1)=CC3=CC=CC=C3
O=C1C=C[NH1]C2=C(C3(C4=CC=CC=C4)CCNCC3)C=CC=C12
CC(C)(C)C1=CC=C(C2CC(C3=NC(CN4CCCC4)=NO3)C2N)C1
COC1=CC(C(=O)NC=2C=C(C(C)(C)C)ON=2)=CC(OC)=C1O
O=[N+1]([O-1])C1=CNC(=N1)OCCOCC2=CC(C(F)(F)F)=CC(C(F)(F)F)=C2C
COC1=CC=CC=C1N2CCN(C3=NC(N)=NC4=C3N=CN4C5CCCO5)CC2
CC1=CC=C(NC(=O)C2=CC=CC=N2)C(OC3=CC=CN=C3)=C1
CCCNC(=O)COC(ON=C(N)NC1=CC=C(C2=CC=C(C(=N)NO)C=C2)C(N)=C1Cl)=NCC
CC1=CC=C(CNC2=NC(C=3C(C)=N[NH1]C=3C)=NC4=CC=CC=C24)C=C1C
CCC(=O)C(CC1CCCC1)(C(F)(F)F)C(C2=CC=NC(NC(=O)C=CC3=CC=CN=C3)=C2F)=N
N=C(N)NN=CC1=C(O)C=C(O)C=C1O
COC1=CC=CC(CN2CCN(CC3=CC=CS3)C(CCO)C2)=C1
COC1=CC=C(OC)C(NC(=S)NN=CC2=CC=NC=C2)=C1
C1SC2=N[NH1]C=CC(N3CCN(CC(=O)NC4=CC=C(F)C=C4)CC3)=NC2=C1C5CCCCN5
CC1=CC=CC=C1CN(C)CC(O)CN2CCN(C3=CC=CC=C3)CC2
COC1=CC(OCCCSC2=CC=CC=C2)=CC(OC)=C1
C1CNC=NC(C(=O)NC2=CC(NC(=N)NC3=CC=CC(C(=O)NC4CC4)=C3)=CC=C2CCC=C)C1
O=CN(C1C2=CC=CC=C2)C[NH1]CN=C3[NH1]C=NC31
CS(=O)(=O)N1CCN(C(=O)C2=CC=CN=C2)CC1
COC1=CC=C(C2OC3=CC(OC)=C(OC)C=C3C2CO)C=C1
CC1=CC=CC(NC2=C(NCC3CCCCN3)C=C(C#N)N=C2C)=N1
CN1CCN(NC(=S)[NH1]C=CC(S(=O)(=O)N2CCOCC2)=CC=CCl)CC1
COC=CC=CC(CC=C(C1=CC=C(NC(=O)C2NC(C(=O)O)C=3SC=CC=3C2)C=C1)N(C)C)=C
COC1=CC(CNC2=CC(OC)=CC(OC)=C2)=CC=C1CC=C(C)CCN3C=C(C4=CC=CC=C4)N=N3
C1C=CC(=O)N=C1SCCC2=CC3=CC=C2N(CC4=CC=C(Cl)C=C4)S(=O)(=O)CC3(C)C[NH1]
CC1NCCN(C=CC=C(C=CC2=CN=CC(NC3=CC(C(=O)NC(C)C(C)C)=CS3)=N2)C)CC1
CCOP(=O)(OCC)C(NC1=CC(N2C=CC=C(OCC3=CC=CC=C3)C=C2)=NC=C1)Cl
OC1(C2=CC=CC=C2)CCC3(OCCCCC4N3CCO4)CC1
CN1C=C(C(=O)O)C(=O)C2=CC(F)=C(NC3=CC=CC(CO)=C3)C=C21
CC(=O)N1CCC=C(C2=CC(C)=CC(NC3CCOCC3)=C2C)C1
COC1=CC=CC(C=C2OC3=CC=C(C(=O)NC4CCCC4)C=C23)=C1
CCN(CC)CCN1C=NC(C2=CC=C(OCC3=CC(Cl)=CC4=NC=CC=C34)C=C2)=NC1=O
CON=C1CNC(=O)C2=C(C3=C([NH1]2)CCCC3O)C1C4=CC=CC=C4
CC1=CC=C(SCCNC(=O)C(C)S=2C=C(F)C(F)=CC=2)CC(C)=C1
CC(C)C1CN(C(=O)CC2=CC=CC=C2)C(CC3=CC=CC=C3)CN1C(=O)C(C)(C)O
CC1=CC=CC(CN2CCOC(N3C=NC(C4=CC=CC=C4)=N3)C2)=N1
CCOC(=O)C1=CC(C(=O)NC2=CC=CC=C2F)=C3N1CCC3C(=O)NCC4=CC=C(C(=O)OC)C=C4
CC(=O)NCCOC1=C(C2=CC=CC=C2)SC3=CC=C(Cl)C=C13
NCC1(NC2=CC=C(OC3=CC=C(N4C=CN=C4)C=C3)N=C2)CC1
O=C(C1=CC2=CS1)CNC3=C2C(=O)C4=CC=CC=C4C3=O
CCC(CC)(OC(C)=O)C(O)C1=CC2=CC(Br)=CC=C2[NH1]1
COC1=CC(C(=O)C=C2C3=CC=CC=C3OC4=CC=CC=C42)=CC=C1OC5C=CC(C(=O)N6CCOCC6)=CC(C7CCCNC7)=C5
COC1=CC=C(C)C=C1N2C(=O)C(O)=C(C(=O)C3=CC=C(Br)O3)C2C4=CC=C5C(=C4)OCO5
COC1=CC=C(N2CCC(C)CC2)C=C1C3CCN(CC4=CC=CN=C4)CC3
CCC1=CN=C(N2CCC(NC(=O)NC3=CC=NS3)CC2)C(C#N)=CN=CC=C1OCCC4=CC=CC(F)=C4
CC1(C)CC(=O)C2=C(C1)OC(=N)C(C#N)C2C3=CC=C(F)C=C3
CC1=CC=CC(NC(=O)C2CC(CN3CCCC3=O)CC2)=C1C
CN(C)C(=O)CNCCN(CC1=NC2=CC(C=3C=C(C(=O)O)[NH1]N=3)=CC=C2N1CC4=CC=C(Cl)C=C4)Cl
COC1=CC(OC)=NC(NC2=CC=C(CNCCC(=O)O)C=C2)=N1
CCCN1C(NC(=O)C2=CC=CC(NC(=O)C3=CC=CC=N3)=C2F)=NC4=CC=CC=C41
CCN(C1=C2C=C(C=C1Cl)OCC3OCCN3C(=O)C2)C(=O)OCC4=CC=CC=C4
O=C(O)CC1CC2=CC=C([N+1](=O)[O-1])C=C2C3=CC=C4C=CC=CC4=C31
O=C(NC1=N[NH1]C(=S)[NH1]1)N(CCCCC2=CC=CC=C2)CC3=CC=CO3
O=CC1=C2C=COC=C2C=CC=3ON=CC=31
N#CC=CC=C(NC1CN(CCCNC(=O)C2=CC(Br)=C(Br)[NH1]2)CC)N=C(NCCCCN3CCOCC3)N=CN(CCO)C1=O
O=C(NC1=CC=CC=C1N2CCCCC2)N3CCN(C4=CC=CC(Cl)=C4)CC3
C1C=NN(C2=CC=CC=C2)C3=NC(C4=CC=C(F)C=C4)=NN13
C=C=NC1=NN=C(NC2=CC=C(N3CCOCC3)C=C2)C=CC=CC=C1
CC(C)C1=CC=C(C2=CC=NC=C2)C(COC=C3C=C(F)C=CC=C(F)N=C3)=C1
COC=CC=C1C=C(C(=O)O)C=CC1=CN=NC2=CC=C(F)C=C2
O=C(NCN=C(C1=CC=CC=N1)C2=CC=CC=C2N(CC3CC3)C=O)N4CCN(C5=CC=CC=C5)CC4
C=C1C(C(=O)OC)C(=O)NC2=C1CCN(C(C)=O)C2
CC=1C=C(CN(CC2=CC=CS2)C(C)C(=O)N3CCN(CC4=CC=C(C)O4)CC3C[NH1])N=1
CC(C)S(=O)(=O)NC1=CC=C(C(=O)N2CCC(NC(=O)NC3=CC=C(C(C)C)C=C3)CC2)C=C1
CNC1=NC(Cl)=CC2=C1N=C(N)NC2=O
COC1=CC=CC=C1NNC(=O)N2CCC(C3=CC=CC=C3NCC4=CC=CC=C4)CC2
CSC1=NC(NCCOC2=CC=CC=C2)=NC(N3CCCC3)=N1
COC1=CC=C(C(=O)NC2=CC=C(C)C(OCC3=CC=CC=C3)=C2Br)C=C1
OC1=CC=C(CC2=NN=C(C3=CC=C(Cl)C=C3)O2)C=C1O
CC1=CC=C(N2C(=O)C=3[NH1]N=C(CN4CCN(C5=NC=CC=C5C#N)CC4)C=3C2)C=C1
CC=CC=CC(=O)OC1COC(N2C=C(C)C(=O)[NH1]C2=O)CC1[N-1][N+1]#N
CN1C(=O)C2=C(N=C(NCC3=CC=CC=C3)N2CC4=CC=C(C(N)=O)C=C4)N(C)C1=O
CC=1N=C2C=CC=CN2C(=O)C=1S(=O)(=O)N(C)N=C(N)N(S(=O)(=O)O)C3=CC=CC4=CC=CC=C34
CCCCOC(=O)C(C(=O)NCCN(CC)CC)=C(CC)[NH1]C1=CC=C(Cl)C=C1
CC(=O)OC1=CC=C2C(=C1)C(C)(C)CC2=NO
CC1=C(Cl)C=CC=C1S(=O)(=O)N2CCN(C3=NN=CS3)CC2
COCCOCOC(=O)C(C(O)C(=O)NC1=CC=CC=C1)C(CC2=CC=C3C=CC=CC3=C2)CC(=O)O
O=S(=O)(NCCC1=NN=C2C=CC(NC3=CC=CC=C3)=NN12)C4=CC=C(F)C=C4
CC(C)(C)C1=CC=C(CCN2CCCCC2)C=C1
CCCNC(=O)C=CC=C(CC=C1C(C(=O)N(CC2=CC=C(C)C(C)=C2)C3=CC=CC=C3OC)=NN1C)C=N
COC1=CC(CNC2CCC(CN3)(CSC(Cl)=C3C4=CC=C(C(C)C)C=C4)C2=O)=CC(OC)=C1OC
CC=C1C=CC(C=C1C2)C=CC(C(=O)N(C)C)=C(C)N2CCC3=CC=C(Cl)C=C3
COC1=CC=CC(NC(=O)N2CCC(COCC3=CC=CC4=CC=CC=C34)C2)=C1
FC1=CC=C(N2N=C(CN3C=CC4=CC=CC5=C43)C6=C2CCCC6C5C7=CC=C(Cl)C=C7)C=C1
CN1CCCC2(NC=C(C(=O)C=C(F)C=C(C=NO)C=C)C=N2)C1
CC(=O)NC1=CC(C(=O)NN=CC2=CC=C(Cl)C([N+1](=O)[O-1])=C2O)=C(O)C=C1O
COC1=CC=C(NC(=O)C=C2C(CNC3=CC=CN=C3)=CC4C=C(C(=O)NCC(C)C)[NH1]C24)C=C1
COC1=CC=CC(NC(=O)CCN2CCSC3=CC=CC=C32)=C1
CC1C(C(=O)O)CC(C)(COC(=O)C2CCN(C(=O)CC3=CC=CC=C3)C2)O1
O=C1C(Cl)C(C2=CC=C([N+1](=O)[O-1])C=C2)N1C3=CC=C(Cl)C=C3
COC1=CC=CC=C1C2=CN=C3C(=C2)C(N4CCN(C)CC4)CCC3=NO
CCCCOC1=C(CNCC2=C(Cl)C=CC=C2Cl)C=CC=C1N(CCO)C(=O)OC
[O-1][N+1]1=NC(Cl)=C(N=NC2=CC=CC(Br)=C2)C(Cl)=C1Br
C1=CC2=C(CC3=CN=C4C=C(Cl)C=C(C)N4C32)C=C1
CN1CCC(C=C2C=C(N3CCCCC3)C4=CC=CC=C24)CC1
CCC1=CC(C(=O)N(CC2=CC=CC=C2)CC3(O)CNC(=O)NC(C)(CC)CS3)=CC(C)=C1Cl
CCCCCC1OC1CC2CCC3=CC=CC(=O)C3(C)C2=CC#CC4=CSC=N4
O=C(C1CCCCC1)N2CCC(OC3=NC=C([N+1](=O)[O-1])C=C3)CC2
CCN(CC)CCNC(=O)CN(C(=O)C1=CC=CC=N1)C2=CC(C3=CC=CC=C3)=CC=C2
CC(=O)C=CC=C(NC=NC=C(SCC1=CC=C(C(=O)O)C=C1)N=C(N2CCOCC2)[NH1])C
CC(=O)C=C(O)C1C(C2=NC=CS2)NC3=CC(C#N)=CC=C31
CC=CC1=CCS=2C(C(=O)NC3=CC=CC(N)=C3)=NC1=2
CC=1N=NSC=1NC(=O)NC2=NC=C(Cl)C=C2Cl
CCOC(=O)C1=C(C2=CC=CC=C2)N=C(CC)C(C3=CC=C(Cl)C=C3)=C1C#N
CC1=CC(C)=C(C(=O)CSC2=NC(C(F)(F)F)=NO2)C(=O)[NH1]1
CCCCCC1=CC(N)=C2C=C([NH1]C2=N1)C(C)CCC3C4=CC(O)=CC=C4CCC3
N#CCC(Cl)=C(NC1=NC=CC2=CC=CC=C12)CC#N
CC1=CC(Cl)=C(O)C(C2CCN(C3=CC=C(F)C=C3)CC2)=C1
CCOC1=CC=CC2=C1NCCN(CC=3C=C(C4=CC=C(N)C=C4)[NH1]N=3)CC2
C1C=CC=C(O)C(C=CC=C(N2CCC(N(C)CC3=CC(C(C)C)=NO3)C2)C=C)=N1
CC=CC=C1C(=O)C=C(OC1Cl)N2C=NN(CC3CC3)C2=O
CC1=C(O)C(=O)C=C(C=CC2=CC=CC=C2)C1=O
CC(C)C1CC=C(SC2=CC(F)=CC=C2S)C=C(NC(=O)CCCC(=O)O)C1=O
O=C(C1=CC=[N+1]([O-1])C=C1)C2CCN(C(=O)C3CCCN(CC4=CC=C(O)C(Cl)=C4)C3)CC2
CC(NC1=CC=CC=C1[N+1](=O)[O-1])C(=O)NC2=CC=CC([N+1](=O)[O-1])=C2
COC(=O)C1(C)CCN1
COC1=CC(C=NNC(=S)N(C)C(N)=S)=CC(OC)=C1OC
CC(C)(CNCC1=NC(C2=CC=C(Cl)C(Cl)=C2)=NO1)C(N)=O
CC1C=CC=CC(NC(=O)C2NN=C(C3=CC=CC=C3F)C4=CC(Cl)=CC=C42)=C1
COC1=CC=C(OC)C(NC(=O)C2=CC(=O)[NH1]C3=CC=CC=C23)=C1
COC1=CC=CC=C1C(=O)C(NC(=O)C2=CC=C(C3=CC=CS3)C=C2)C(C)(C)C
CC1=CC=C(NC(=O)CSC2=N[NH1]C(=O)N2C3CC3)C=C1C
CC(C(=O)O)(CCCN1)CCC2C3CCC4C(C=O)=NC(=O)CC4(C)C3CCC12C
O=CC1=CC=C(OCCN2CCOCC2)C=C1
CC(C)(C)C1=CC=CC(OC2=CC=C(NC(=O)C3=CC=C(Cl)C=C3Cl)C=C2N)=C1
C1CC(CCO1)N(C)CC=C(C)C(CN2CCN(C3=CC=CC=C3OC)CC2)=C4C=CC=CN4
CCN1C=C(C(=O)NCCN2CCN(C3=CC=CC=C3OC)CC2)C=N1
C=CCN(CCCCCCCCCCC1=CC=C(OC)C=C1)CC2=C(OC)C=CC(O)=C2O
C1C=CC=CC21C(C(=O)NC3=CC=C(NC(C)C)C=C3)CC2=CO
CC(C)C(=O)NC1=CC=CC(C(=O)N2CCCCC2)=C1
CC(C(=O)NC1=CC=C(C2=CC=CC=C2S(C)(=O)=O)C=N1)N3C=CN=C3
CON=C1CN(C(=O)C2=CC=C(C(F)(F)F)C=C2)CCC1N(C)CC3=CC=CC=C3O
CC(NC(=O)C(=O)NC1=CC=C(Cl)C=C1)C2=CC=CC=C2
O=C(C1=CC=NO1)N2CCN(C3=NC(C4=CC=CC=C4)=CC=C3Br)CC2
COC1=CC=C2C(=C1)CCC3=C2C=NN3C4=CC=CC=C4[N+1](=O)[O-1]
CC(=O)N1CCN(C2=NC(C3=CC=CS3)=NS2)CC1
CC1=NOC(C)=C1C(=O)NNC(=O)C2=CC=C(C(C)(C)C)C=C2
CC1=CC(=O)C(=CC=2C=COC=2)CC1(C)C
CCOC1=C(OC)C=C(C(=O)C=CC2=CC(I)=CC(Cl)=C2O)C=C1OC
O=C(NCC(=O)OCC1=CC=CC(C#CC2=CC=CC=C2)=C1)C3=CC=CC4=CC=CC=C34
COCCNCC1=C(OC)C=C(Cl)C=C1C(C2=CC=CC=C2)=NN(C3=CC=C(Cl)C=C3)C=O
CN(C)C(=O)C=C1C=CC(NC(=O)C2=C(O)C=C3C=CC(C4=CC5=CC=CC=C5OC4=O)=CC3=C2)=C1
CNC(=O)C(NC(=O)NC1=CC=CC=C1Cl)C=2SC=CC=2
COC1=CC=C(N(CC(=O)NCC2=CC=C(OC)C=C2)S(=O)(=O)C3=CC=CC=C3)C=C1
CCCCNC1=NC(C(=O)N2CCCNCC2)=CS1
NC1=CC(C(=O)O)=CN=C1N
CC1=CC(=O)N(C2=C(F)C=CC=C2CSC(C)=N)[NH1]1
O=C(NCC1CCCO1)OC2C=C3C=C(CO)[NH1]C(=O)C3=CN2C4=CC=C(Cl)C=C4
CS(=O)(=O)NC1=CC=CC(C(=O)N(CCOC(=O)C(C2=CC=C(Cl)C=C2)C)C(C)C)=C1
CN1CCCN(C2=NC(C(F)(F)F)=NC=C2N=C(C)C3=CC=C(Cl)N=C3)C1
N#CC1=CN=C(NC(=O)CCC(=O)NC2CC2)S1
O=C(NC=C1[NH1]C(=O)COC(CC2=CC=C(Cl)C=C2)=NC1=O)OCC3=CC=CC([N+1](=O)[O-1])=C3
CCOC(=O)C1=C(NC2=CC=C(OC)C=C2OC)SC(C(=O)NC3=CC=CC=N3)=C1OCC
CCC1=NC(NC(C(C)C)C(C)C)=C2N=NNC2=N1
CC(C)CCC(O)C(Cl)C1COC(C(C)(C)O)C(OC(C)=O)C1OC(=O)C(C)C
O=C1C(N=NC2=CC(S)=CC(O)=C2)=NNC(C3=CC=CC=C3)=C1C=NNC(O)=S
O=C(CCC=C1CC(=O)N(C2CCCCCC2)C1C)NC34CC5CC(CC(C5)C3)C4
O=C(O)C1=CN(CC2=CC=C(OCC3=CC=CC=C3)C=C2)C4=CC5=CC=CC=C5C=C4C1=O
COC1=CC(Br)=C(C=CC(=O)NC2=CC=C(C(F)(F)F)C=C2)C=C1I
CC(CCC1=CC=C(Cl)C=C1)OC(=O)C2=CC=CC([N+1](=O)[O-1])=C2
COC1=CC=CC=C1CNC(=O)C2=CC=CC(NS(=O)(=O)N3CCOCC3)=C2
CCC1=CC=C(NC(=O)N(CC2=CN=C(F)S2)CC3CCCO3)C=C1
O=C(C(=O)N1CCN(C2=CC=CC=N2)CC1)C3=CN(CC4=CC=C(Cl)C=C4)C5=CC(C(F)(F)F)=CC=C35
O=C(CCNC(O1)=CSC2=CC=CC=C2C1=O)N=CC3=CC=C(Br)C=C3
C=CC1=CC=CC=C1N(CCCCCCN2CCCCC2)CC3=CC=CC=C3
CC1=CC=C(CNC(=O)N(C2=CC=C(Cl)C=C2)C(=O)C=3SC4=CC=CC=C4C=3C)C(OC)=C1
COC(=O)C(=CN1CCC(C2=CC=CC=C2)CC1)C(=O)NC3=CC(Cl)=CC=C3C
COC1=CC2=C(OC3=CC=C(S(=O)(=O)NC4CCSCC4)C=C3Cl)N=CN=C2C=C1OCCCN5CCCCC5
NC1=NC(NCCC2=CC=CC=C2)=NC3=C1N=CN3C4OC(COP(=O)(O)O)C(O)C4O
CCOC(=O)C1=C(C)[NH1]C2=CC=C(S(=O)(=O)NC(=O)NCC3=CC=CS3)C=C12
COC1=CC=CC=C1N2C=CN=C2C3(NC(=O)C4=CC=CC(F)=C4)CCCC3
COC(=O)C=C(N1N=C(CC)C(N)=N1)SC(C(=O)OC)=CC
CC1NCCC(NC(=O)C2=CC(COC3=C(C)C=C(Br)[NH1]3)=NN2CC(C)C)CC1
CS(=O)(=O)NCCC(C(=O)NC(CC1=CC=CC=C1Cl)C(Cl)(Cl)Cl)CC
O=C1NC(=NC2=NC(CC3=C(Cl)C=C(Br)C=C3Cl)=N[NH1]2)C=4SC=CC=41
COC1=CC=C(CCNC(=O)C2=CC=C3C(=C2)N(C4CCN(CC5=CC=CC=C5)CC4)C(=O)O3)C=C1OC
NNC(=O)CN1CCC(O)(C2=CC(C(F)(F)F)=CC=C2NC3=CC=C(C(=O)O)C=N3)C4=CC=CC=C41
CCC1C=CC2=CC(C3=CC(OC)=C(OC)C(OC)=C3OC)=C(O)C=C2O1
CCCN1C(=O)C=2[NH1]C(CNCC3COCCO3)=C(Cl)C=2N(CCC)C1=O
O=C(CNC(=O)N1C2CC3CC(C2)CC1C3)CN4CCCC4
O=CC=CCC=CC=CC=C1C=C2C(C=NN2CC3NCC4C(C3)C4)=N1
CCOC1=CC2=NN=C(NC(=O)CC3=CC=CS3)C(C)=C2C=C1OC
CCN1CCN(CC2=CC=C3OC(=O)C4=C(C3=C2)CCC4)CC1
CCOC1=CC2=C[NH1]C(C=CC=C(C3=CC=CC4=CC(S(=O)(=O)NC5=CC=NC=C5)=CC=C34)C=C)=NC2=C1
CC(C)OC1=NC=CC=C1C(=NNC2=CC=CC=C2O)C3=CC4=CC=CC=C4[NH1]3
O=C1[NH1]OC(CC2=NN=CS2)=C1CN(CC3=CC=CC=C3)C4=NC=CC=N4
CC(C)CC(=O)N1C=CC=C(C=NN2N=CC(=NC3=CC=CC=C3)S2C)C1
CC(C)CON=CC=C1C(=O)C=C(CBr)C1=O
C=1NC=CC=NC=NC=1OC=C2C=C(OC3=NC(CC(=O)O)=CC=C3OC)C=CN=C2
CCOC1=CC=C2N=C(NC(=O)CSC3=NN=C(C=4C=COC=4C)N3CC(=O)OC)SC2=C1
CC1CCCC(C)N1C(=O)N2CC(N)C(C(=O)O)C2
O=C(CC1=CC=CC=C1)NCC2N=C(C3=CC=CS3)OC2=O
CCSC=1N=C[NH1]C2=NN=CC=12
CC(NC(=O)CNC(=O)OCC1=CC=CC=C1)C(=O)N(C)C2=CC=CC=C2
COC1=CC=CC(OS(N)(=O)=O)=C1
CN(C)CC=1N=C(C=C2C=CN=CNC3CCCC3C=C2)[NH1]C=1C(N)=O
CNCCN1C=C(C2=CC3=CC=CC=C3O2)N=N1
CN(C)CCNC1(C2=CC=C(Cl)C=C2)C3=CC=CC=C3C4=NC5=CC=CC=C5N=C41
CC1=CC(C)=CC(S(=O)(=O)N2CC(O)CN(C)S(=O)(=O)CC2)=C1
CC=1N=C2C=CC=CN2C(=O)C=1CN3CCN(C4=CC=CC(C(F)(F)F)=C4)CC3
COC1=CC=C(Cl)C=C1NC(=O)CSC2=NN=C(C3NC(=O)SC(=CC4=NCCN4)C3)N2C
COC1=CC=C(C=C1OC)C(C2=CC=C(OCCCCN3CCCCC3)C=C24)C=NN(C5CCNCC5)C4
COC1=CC=CC=C1NC(=O)C=C2C=COC=CN=CC2=C
C1NCCC2=CC=C(S(=O)(=O)CCC(=O)N3CCN(C4=CC=C(F)C=C4)CC3)C=C21
FC(F)(F)OC1=CC=C2C=C(CN(CC3CC3)CC4CC4)C=NC2=C1
CC1=CC=C(S(=O)(=O)NC2=CC3=CC(O)=CC=C3C=C2)C=C1
CC(C(CC(C)CN)NC(=O)C1=C(Br)C=C(CBr)C=C1OCC)N(C)C
CC1=CC=C(C2=NOC(C3CCCN3)=N2)C=C1
N#CC=1C=N[NH1]C=1NCC2=CC=C(C3=C(Cl)N=CN3CC4=CC=CC(F)=C4)O2
CC1=CC=C2C=CC=C(NC3=CC=C(C)C=C3F)C2=N1
O=C(NC=1N=C[NH1]N=1)C2=NN(C3=CC=CC=C3)N=C2C4=CC=CC=C4
CCC(CC)CNC(=O)C1=CC=2SC=CC=2N1CC3=CC=C(C(C)(C)C)C=C3
CC1C=CC=C(NC(=O)NCCN2CCOCC2)C3=CC=CN13
O=C1CCCCC1S(=O)(=O)N2CCN(C3=CC=CC=C3F)CC2
CC1=CC=CC(OC(=O)N2CCC3=C(C4=CC(F)=CC=C4OC3=O)O2)=C1
CC=1[NH1]C(C)=C(S(=O)(=O)N2CCCC(N3C=CN=C3)C2)C=1C4=CC=CC=C4
CNCC1C=C(CC(=O)O)C2=CC=CC=C21
O=CC1=C2C=CC=C1C=NN=C(C3CCN(C(=O)C4CCCC4)CC3)NN2
CN1CCN(C(=O)C2=CC=CC(NC3=NC4=C(S3)CCCC5=CC=CC=C54)=C2C)C1
O=C(NCCN1CCN(CC2=CC=C3C(=C2)OCO3)CC1)C4=CC=CS4
CC1=CC=C(NC(=O)C2=CC(=O)C3=C(F)C=C(C)C=C3[NH1]2)C(C)=C1
CC=C(C(=O)N1CCCCC1)C(C2=CC=CC([N+1](=O)[O-1])=C2)C(C(=O)NCCC3CCCC3)=CNC
COC1=CC(F)=CC=C1CCC(N)CCO
O=C1N=CC(Cl)=C[NH1]C(NC2=CC=C(C(=O)N3CCOCC3)C=C2)=NC=C1Br
CN(C)CC#CC1=CC=C(C2=NCCN2)C=C1
CN1N=NN=C1SCC(=O)N(CC2=CC=CO2)CC3=CC=CC=C3
COC1=CC=C(CC=2[NH1]C3=CC=C(Cl)C=C3C=2CC(=O)NCCCCCC(=O)NO)C=C1
CCC(SC1=NN=C(C(N)=O)N1C2CC2)C(=O)NC3CCCC3
FC(F)(F)C1=CC=C2[NH1]C(SCC3=CC=CC(O)=C3O)=NC2=C1
OCC1OC(ON2C=NC3=CC=CC=C32)C(O)C(O)C1O
COC1=CC=C(NCC(=O)NN=CC2=CSC(NC(=O)C3=CC=C(F)C=C3)=N2)C=C1
O=C(CC1=CC=CC=N1)NN2C=C(C3=CN=CC=N3)N=N2
COC=CC=CC(CN1C=C(C(=O)O)C(=O)C2=CC=C(N3CCCC3)C=C2C1=O)=C
CCP(=O)(CC1=CC=C(C2=CN=CC(OC)=C2)C(OCCOC3=NC=C(C)O3)=C1)N(C)C
COC1=CC=C(N(C(=O)NCC2=CC=CS2)C(=O)C3=CC=C(NC(=O)C4=CC=CO4)C=C3)C=C1
CC1=CC=C2C(C(=O)N3CCN(C#N)C3=S)=C(C)N(C4=CC=CC=C4)C2=C1
O=C(C1=CC=CN=C1N2CCC3C2)NCC(OCCN4CCN(C5=CC=CC=C5[N+1](=O)[O-1])CC4O)C3
COC(=O)CCN(C)C
CC1=CC=C(C)C(S(=O)(=O)NCCN(C(=O)COC(=O)C=2C[NH1]C(=O)C=2Cl)CC)=C1
CCSC1=NC(=O)C=2C(C3=CC=CC=C3)=CSC=2[NH1]1
O=C1C=C(C2=CC=C3C=CC=CC3=C2)OC1(CO)N4CCSSC4
O=C(CN1CCN(C2=CC=CC=C2F)CC1)NC3=NC=CS3
N#CC=CC=C(C1=NN(CCC2CCN(C(=S)Cl)CC2)C=C1C3=NC=NN3C4=CC=CC=C4Cl)C
CC(=O)CC=NN(CC1=C(F)C(NC)=NC(C=2C=COC=2)=C1)CN
CC1=CC=C(C2=NC(NC3=CC=CC=C3Cl)=NC=4[NH1]N=CC2=4)O1
C1NC=C1C=2C=CC3=NN=C(CC4=CC=C(C(F)(F)F)C=C4)N3N=2
COC(=O)C=C(C)N(C(C)C)CCC1=CC=CC=C1
CC(C)CCCC1=NC(C2CCOC2)=CC(C3=C(F)C=C(F)C=C3)=N1
COC1=CC=C(C(=O)C=C(O)C(C2=CC=C(F)C=C2OC)N(C)C=O)C=C1
COC(=O)C1=CC(S(=O)(=O)NCC2=CC=CN=C2)=CC(OC(C)C)=C1
CC(C)SC=1SC(NC(=O)C=CC=C(S(=O)=O)C=C)=NC=1C2=CC=C(Cl)C=C2
CCOC=CC1=CN=C([N+1](=O)[O-1])N1CC2=CC=CC(NC(=O)C3=CC=C(O)C(Br)=C3)=C2
CN(C)C=NC=CC(NC1CC(OC2=NC=NC3=C2N=CN3CCN(C(=O)NC4=CC=NC=C4)CC)CC1)=C
C1C=NC(C(N)=O)=C(C2=CC=C(NC(=O)C3=C(F)C=C(C(C4)CNC4)C=C3F)C=C2F)[NH1]1
O=C(CNC(=O)C1=CC=C([N+1](=O)[O-1])C=C1)NC2=CC=C(I)C=C2
CC(C1)C2=CC=C([N+1](=O)[O-1])C=C2S(=O)(=O)N1
CN(C)C1=CC=C(CN2CC3NN=C(C4=CC=N[NH1]4)C=C3C2C5=CC=C(Cl)C=C5)C=C1
C=CCOC=NC(N1CCN(C)CC1)=NC(NC2=CC=C(NC(=O)C3=CC=CC=N3)C=C2)=N
NC1=CC=CC=C1OCC(=O)C2=CC=C(Cl)C=C2
CN1C(=O)[NH1]C2=NC=CN=C21
CC(C)CNC(=O)NC1CNC(C2=CC=C(OC3=CC=C(C(=N)NO)C=C3)C=C2)=N1
ClC1=CC=C(CN2CCCCC2)N=C1C3=CSC=N3
O=C(CCN1CCCCC1)NC2=CC=C(C=NNC(=O)C3=CC=NC=C3)C=C2
COC1=CC=CC(C2=CC(C(=O)NCC3CCCCC3O)=C(C)O2)=C1
COC1=CC=C(C2=CC(=O)ON(CC(=O)NCC3=CC=CO3)CCOCC2)C=C1OC
CC1=C(Cl)C=CC=C1NC(=O)C=C2N(CCO)C3=CC=C(S(C)(=O)=O)C=C23
O=C(O)C=CC=CC(NC=NC=CC(NC1=CC=C(C2CCCC2)C=C1)=NC=O)=C
O=C1C=C([NH1]N1CC=C(C2=CC=CC3=C2)C=CC(C(F)(F)F)=C3[N+1](=O)[O-1])C4=CC=CC=C4S(=O)(=O)C
CCOC1=CC=CC=C1NC(=O)CN2C(=O)C3C4CCC(C4)C3C2=O
COC=CC1=CN=C2C=CC=C(NCC3=C(Cl)N=C(N)N=C3C4=CC=C(O)C=C4)C2=C1
O=C1CC(N2C=NC3=CC=CC=C32)C4=C1C=CN4CC5=CC=CC=C5
CCNC=C1C2=NC(C3=CC=CC=C3)=NC(N4C=CN=C4)=C12
O=S(=O)(NC1=NC=CS1)C2=CC=C(OC3=CC=C(C(F)(F)F)C=C3)C(F)=C2
CN(C)C(CC(=O)C=CC1=CC=CC=C1)C2=NC3=CC(Cl)=CC=C3[NH1]2
CC=CC(C)=CC(N1C(=O)C2=CC(S(=O)(=O)N3CCCC3C4=CC=CC=C4)=C(C)S2C1)=O
C1SC=NC(C2=CC=C(F)C=C2)=C1C3=CC=NC(NC(=O)C4=CC=C(Cl)C(Cl)=C4)=C3Cl
CCC1=NC(C(F)(F)F)=CN1C2=CC=C(C3=CC=C(S(C)=O)C=C3)C=C2
COC1=CC=CC(C(=O)C(CC(C)C)NC(=O)C(CC(C)C)NC(=O)OCC2=CC=CC=C2C)=C1
C1COC=CC=C(O)C1CNC(N)=NC2=CC(C(F)(F)F)=CC=C2
O=C1CCCCC1C(=O)N2CCOCC2
CC1=CC=C(C2=CC=C(C=C3CC(C(=O)NN)=NO3)C=C2)C=C1
CCOC(=O)C1=CC=C(N2CCOCC2)C(NC(=O)C3=CC(Br)=C(OC)C=C3OC)=C1C
CCC1=CC=C(C=2N=NN(CC3CC3)C=2C4=CC=NC=C4)C=C1
O=[N+1]([O-1])C1=CC=C(C2=NSC(C3=CC=CN=C3)=N2)C=C1
COC1=CC2=C(C(OC)=C1OC)C3=CC=C(OC)C(=O)C=C3C(NC(=O)N4CCOCC4)CC2
COC=NNC(C1C=C(F)C=C[NH1]1)=NC(C2=CC=C(C3=CC=CN=C3)C(F)=C2)=NC=CC[N+1](=O)[O-1]
CC(=O)CCCCCC1=CC=CC(N=NC2=CC=CC=C2)=C1
COC1=CC=CC(CN2CCC(N3N=CC=C3NC(=O)C4CC4)CC2)=C1OC
CC1=CC=C(OCCNC2=CC=C([N+1](=O)[O-1])C=C2C(N)=O)C=C1
NC1=NC(=O)N(COC(CO)CO)C=C1I
COC1=CC(C(=O)O)=CC=C1COC2=C(C)C=C(C3=C(OC)C=C(OC)C=C3OC(F)(F)F)N2C
NC(=O)CN1C(=O)C(CC2=CC=CC=C2OC3=CC=CC=C3Cl)=[N+1]([O-1])C1
CCOC(=O)C=C(CN1CCN(C)CC1)SCC
CC1=CC=C(S(=O)(=O)C=CC(C2=CC=C(OC(=O)C3=CC=CO3)C=C2)OC(=S)N)C=C1C
COC1=CC=CC=C1CNS(=O)(=O)C2=CC=C3C=C(N(C)C)C=CC3=N2
C1OC=C(C)C=C(C(=O)N2CCC3(CC2)CC(=O)C4=CC=C(N5CCCCC5)C=C43)C1C
CC1=CC(NC2=NC=NC3=C2CCC3)=NO1
C1=CC=CC(=C1)CC2=CC3=CC=CC=C3N2
COC1=C2C=C(C=C1OC)C(O)(CC(=O)NC3=CC=CC=C3)CC2
O=[N+1]([O-1])C1=CC=C(CSC2=NN=C(C3=CC=NC=C3)N2C4CCCCO4)C=C1
O=C(OC1=CC=CC=C1)N2CCN(S(=O)(=O)C3=CC=CC=C3)CC2
COCCOC1=CC2=NC=NC(NC3=CC=C(NC(=O)CC4CCCC4)C=C3Cl)=C2C=C1OC
CSCCC(NC(=O)C1=CC=C(N)C=C1NC(=O)CCOC2=CC=CC=C2)C3=CC=CC=C3
C=C(C)CO
O=SC1=CC(C2=CC=CC3=CC=CC=C23)=NN1C4=CN=CN=N4
O=C(CN1N=C([N+1](=O)[O-1])SC1=N)N2CCC3=CC(CO)=CC=C32
C=1CN=C2[NH1]C=NN2C=1CCC(=O)NC3=CC=C(Cl)C(Cl)=C3
NC1CCCCC1N2CCCN(C3=CC=C(NC(=O)NC4=CC=C(OC(F)(F)F)C=C4)C=C3)C2
CC(C=NNC(=O)C(CC1=CC=CC=C1)NC(=O)CCC(=O)NC2=CC=C(O)C=C2)C(=O)O
O=[N+1]([O-1])C1=CC=C(NN=NC=2C(=O)N=C(N)[NH1]C=2N(CC3=CC=CC=C3)C=C)C=C1
COCCN(CCOC)S(=O)(=O)C1=CC(C(=O)O)=CC=C1C
O=C(CN1CCN(C2=CC=CC=N2)CC1)N3CCC4=CC=CC=C43
C1=CC=C(N2CCN(C=CC=3C=C[NH1]C=3C4=CC=CC=C4)CC2)C=C1
CCCCCCCCC1=C(C)C(=O)C(O)=C(OC(=O)NC2CCCCC2)C1=O
CS(=O)(=O)NC1=CC=C(CC=C(F)C2=CC(F)=CC3=C2NCC(=O)N3CCN4CCOCC4)C=C1
CCCCCOC(=O)CC1CC2C3CC4C=CC=C(C(=O)O)C4(C)C3CCC12C
CC(=NNC(N)=S1)CCC(C)C(=CC2=C(C)C=C(O)C=C2OC=NC(C)(C)C)N1
COC1=CC=C(NC(=O)C[N+1]2=CN(C)C(NC3=CC=CC=C3Cl)=N2)C(OC)=C1
O=C(CC(F)(F)F)NCC1=CC=CN=C1N2CCNC2=O
CC1=CC=CC(NC(=S)NC2=CC=C(C3=CSC4=NC(C5=CC=C(Cl)C=C5)=NN34)C=C2)=C1
C1NC(=O)CC(C)(C)S1C2=CC=CC(F)=C2
CCOC1OC(C(=O)NO)C(NC(C)=O)C(OC(C)=O)C1OCCC2COC(C3=CC=CO3)O2
O=C(CI)C1=CC=CC=C1C#CC2=CC=C(F)C=C2
COC1=CC=CC=C1C2=NC=CC(C(C)=NC3=CC4=CC=C3O4)=N2
N#CCCNC(=O)C(C=C(Cl)N=C1SC=CN1C)CC2=CC=CC=C2Cl
O=C1C2=CC=CC=C2S(=O)(=O)C3=CC=C(Cl)C=C31
O=C(CN1CCN(C)CC1)NCC2=CC=CO2
O=C(C1CN2CCC1CC2)N3CCC(NC4=CC=CC=N4)CC3
CC1=CC(OCC(=O)NCC2=CC=C(S(=O)(=O)N3CCCC3)C=C2C#N)=C(C4=CC=CC=C4)C=C1C
C#CCOC(=O)C(CC1=CC=CC=C1)N(CCCC)C(=O)C(C)NC(C)=O
CCN(CC)CCCOC(=O)COC(=O)CCCCCNC(=O)C(N)CC1=C[NH1]C2=CC=CC=C12
COC1=CC=2[NH1]C(C3=CC=C(NC(=O)N4CCCCC5=CC=CC=C54)C=C3)=NC(=O)C=2C=C1OC
COC1=CC=C(Cl)C=C1S(=O)(=O)N2CCC(C3=CC=C(F)C=C3)CC2
COC1=CC=C(C(=O)C=C(O)C(=O)N(CCCN2C=CN=C2)CC3=CC=CC=C3O)C=C1OC
COC=CC=CC(N1C=C2C(C=N1)=NC3=CC=CC=C32)=C
CC(C)(O)C1=CC=C(NS(=O)(=O)C=CC2=CC=CC=C2)C=C1NCCCN=C=S
CCOC1=CC=C(C(=O)NC2=CC3SC(C)=CN3C2C(C)C)C(OC)=C1
O=S(=O)(O)CN1CCOCC1
COCCNC(=O)C1=CC=C(C(C)NC(=O)NC2=CC=CC(C#N)=C2)C=C1OC
OC1=CC=C2C(=C1)CN(CC3=CC=CC=C3)CCC2(O)C4=CC=CC=C4
COC1=CC=2N=C(S(N)(=O)=O)SC=2C=C1OC3=NC(N)=CC(C(F)(F)F)=C3C#N
COC1=CC=C(NC(=O)C=C2C3=CC(OC)=CC=C3[NH1]C2=O)C=C1OC
O=C(COC(=O)C1=CN=C(CS(=O)(=O)C2=CC=CC(Cl)=C2Cl)N1N)NC3=CC=CC=C3
COC(=O)C=1[NH1]N=C(C2=CC=CC=C2)C=1C(=O)NC(=S)NC3=CC(C(F)(F)F)=CC=C3Cl
CNC1=CC=C2C=C1C=CC(C3=CC=C(C=C[NH1]C=C4C=C(NC(=O)C5CC5)C=[N+1]4C)C=C3F)=N[NH1]2
CCNC(=O)NC=NC1=C(N2CCN(C(=O)C3=C(F)C=CC=C3CC(F)(F)F)CC2)C=CC=C1
CCCC1CC(CN2CCCCC2)(OC(=O)C3=C(C)C=C(Cl)C(Cl)=C3C)C1
ON=CC1=CC=[N+1](COCC2=CC=C(Cl)C=C2)C=C1
NC(=O)N(C(=O)C1=CC(N)=CC=C1NC(=O)OCCC(C2=CC=CC=C2)C3=CC=CC=C3)C4=CC=CC=C4
C=CC=C1C(CSC2=NC=C3C=CC=CC3=C2)=C4C=CC=CC4=C1
COCC1=NC2=CC(CN(C(C)=O)C3CC4=CC=CC=C4CO3)=CC=C2[NH1]1
O=C1N=CN(C(C2=CC=CC=C2)CC3=CC=CS3)C4=CC(Cl)=CC=C14
O=C(O)C1=CC=CC(NCC2=CC=C(Cl)S2)=C1
CC1=CC=CC=C1NC(=O)C=C(N2CCOCC2)C3=NC=CN=C3C4=CC=CC=C4
COCC(F)(F)C1=CC=CC(C2=NN=C(SCC(=O)NC3=NC=CS3)N2C)=C1
CC1=CC=C(CNC(=O)CN(C2=CC=C(F)C=C2F)S(=O)(=O)C=3C(C)=NOC=3C)C=C1
O=C1OC2=CC=CC=C2C(=O)N1CCOC3=CC=CC=C3F
O=C(NC1=CC=C(C2CCCCC2)C=C1)C3(C4=CC=C(Cl)C=C4)CCNCC3
O=C(CN1CCCC1)NC2=NC(C3=CC=C(Cl)C=C3)=CS2
CCN(C)C1=NSC(CN2CCN(C3=CC=CC(OC)=C3)CC2)=N1
O=C(NC1CCN(C2=CC=CC=C2F)CC1)NC3=CC=CC=C3F
COC=CC=C(NCCN(C(C1=CC=NC=C1)C=C2C=CN(CC(C)C)C(=O)C2=C)CCC)C
CCCN(CC1CC1)C(=O)C=C(O)N(C2=CC=CC=C2)C(=O)[NH1]C=O
CN1C=C(C2CCCCN(CC3C=C4[NH1]C=CC=C4O3)C2)C=N1
OCC#CCN1CCN(CC2=CC=CC=C2)CC1
O=C1[NH1]C2=CC=CC=C2N1CCN3CCN(C4=CC=CC=C4)CC3
CCOC(=O)CN1C(C2=CC=C([N+1](=O)[O-1])C=C2)=CC3=C1C4=CC=CC=C4C3=O
CC1=CC=CC(C2CCN(CCC3(C)CCC4CC34)C(C)C2C(=O)NO)=C1
O=[N+1]([O-1])C1=CC=CC(N2CCCCN(C3=NC=CC=C3C(F)(F)F)C2)=C1
O=C(CC1=CC=C(F)C=C1)NC(CC(=O)O)C2=CC=C(Br)C=C2
COC1=CC=C(C=NNC(N)=O)C=C1
CCC1=CC=CC(C)=C1N(CC)C(=O)C2=CC=C(NC3=CC=CC=C3)C=C2
COC1=CC=CC(C=2C=CN(C3=CC=C(OC)C=C3)N=2)=C1
COC1=CC=C(C2=CC(C(=O)N3CCN(C)CC3)=CC=C2O)C=C1
COC1=CC=CC=C1NCCN(CC(O)CNC(=O)C2CC3=CC=CC=C3CN2S(=O)(=O)C)CC
O=P(O)(O)OC(NC1=CC=C(OCC2=CC=CC=C2)C=C1NC3=CC=CC=C3)C(F)(F)F
CCOC1=CC=C2C3=C1OCC(NC4CC(C(=O)NCCCN5CCCCC5)CC4)C(C3)C2
O=C1C2=CC(Cl)=CC=C2C(C3=CC=C(O)C=C3)N1CC4=CC(O)=CC=C4C
CNC=C(C1=CC=C(NC(=O)NCCCN2CCCC2=O)C=C1)Cl
NC(CO)C(=O)NC(C(=O)NCC1=CC=C(Cl)C=C1)C(O)(CN2C=NC=N2)C3=CC=C(F)C=C3F
COC1=CC=C2C(=C1)C(SC3=CC=CC=C3)=NN(C4=CC=CC=C4)C2CC5=CC=C(O)C(O)=C5
COC1=CC=C(OC)C(C(=O)NCC(C2=CC=CS2)N3CCC4=CC=CC=C4C3=O)=C1
O=C(NC1=CC=C(F)C=C1)C2=C(O)C3=NC=C(CC4=CC(F)=CC=C4C#N)C=C3OC2=O
O=C(C1NCCN(C(=O)C2=CC=C(O)C=C2)CC1)NC3=NC=C(S3)CN(O)C(=O)CC
C1=CC(C=NOC(C=2CCC3=NN=CN3N=2)=N)=C[NH1]1
CN1CCC(N(C)CC#CCN2C(=O)C3=CC(Cl)=C(N)C=C3[NH1]2)CC1
COC(=O)CC1C2(NC(=O)OCC3=CC=CC=C3)C(=O)OC1C4C=CCC42
CC(C)CN(CC(=O)NO)S(=O)(=O)C1=CC=C(Br)S1
CCC=NC(SC1CCOCC1)=C2N=NN(CC3=CC=C(F)C(Cl)=C3)C2=N
C1C=C(C)N(CC2=CC=CO2)C=NC=NC(NC3=CC=C(C(=O)NCCSC4CCOCC4)C=C3)=N1
S=C1N=CN(CC2=CC=CC=C23)C=NC(N4CCCCC4)=NN13
CCCCN(CC1=CC=CC=C1)C(=O)C(CCN(CC2=CC=C(OC)C=C2)CC3=C[NH1]C=N3)OCC(C)(C)C
COC1=CC=C(C2=NN(C3=CC=CC=C3)C=NC4=CC=CC=C24)C=C1
CC(NC(=O)C=1SC(NC(=O)C(=O)O)=C(C)C=1C(=O)OCC2=CC=CC=C2C3=CC=CC=C34)=CC=CC=C4
CC1=CC(NC(=O)CSC2=NN=C(SCC(=O)NCCO)N2C)=C(C)N1C3CC3
COC1=CC=CC(NC(=S)NC2=CC=C(Cl)C=C2)=C1
CC1CCCCN1CCCNC(=O)C2=CN(CC)C3=CC=C(S(=O)(=O)NC4=NC=NS4)C=C3C2=O
CC1=CC=C(N2C(=O)C(O)=C(C3=CC=CC=C3)C2C4=CN=CN4C5=CC=C(Cl)C(Cl)=C5)C=C1
C1=CC=C2C(=C1)CC(CNCCCN3CCNC(=O)C3)C2
CCCCC(=NNC1=CC=C([N+1](=O)[O-1])C=C1[N+1](=O)[O-1])C(=O)OCC
COC1=CC=C(CC(=O)NC2=NC(C)=CC(C)=N2)C=C1OC
COC1=CC=CC(=C1)C(=CC(=O)NCCN2CCOCC2)N=O
NC1=CC(N)=NC(C2=NC3=CC(N)=NC=C3[NH1]2)=N1
O=C(C1=CC=CC=C1)C2=C(NC3=CC(Cl)=C(F)C=C3Cl)C4=CC=CC=C4C(C(=O)O)=C2Cl
CC(C)CC(NC(=O)CN1CCCC1)C(=O)NC(C=O)CCCN=C(N)N
N=C(N)NN=CC1CCCN1CC2=CC=CN=C2
CC(SC1=CC=CC=C1Cl)C(=O)NC2=CC=C(C3=NC(C4=NC=CS4)=NO3)C=C2
COC1=CC=C(C(=O)NCC2CCCO2)C=C1OC3CCCC3
O=C(NCCN1CCN(C2=CC=C(Cl)C=C2)CC1)C3=CC=C(Cl)C=C3
CCN1N=C(C(=O)NC2=CC(F)=CC(F)=C2)C3=CC=CC=C31
CC(C)CN1C=CN=C1C(C2=N[NH1]C3=NC=CC=C23)(CC4=CC=C(C(N)=O)C=C4)C5=CC=C(F)C=C5
COC1=CC=C(CSC2=NC=NC3=C2C=NN3CC(Cl)C4=CC=C(Cl)C=C4)C=C1
CCCC(C)NC1=NC(C2=CC=CC=C2)=NC3=C(N4CCOCC4)N=C(N5CCOCC5)N=C13
CC=1N=CN(C=1C(=O)N2CCN(C3=NC=CC=N3)CC2)C(=O)NCC4=CC=C(C(F)(F)F)C=C4
CN1CCN(C(=O)NC2=CC=CC(OC(F)(F)F)=C2)CC1
O=C(O)C=CC(CCC1CCCN(CC=CC2=CC=CC=C2)C1)=O
CC1CN(C=C(C#N)C(F)=C2NN=C(NC3CN(S(C)(=O)=O)CC3)N=C2C)C(C)(C)CC1O
O=S(=O)(C1=CC=C(NS(=O)(=O)C2=CC=C(N3SC4=CC=CC=C4C3=O)C=C2)N=C1)N5CCN(CCO)CC5
O=C(C1CCCCC1)N2CCC=C(C3=CC=CC=N3)C2
O=C(O)C1=CC=C(C2=CC=CC(COC3=C(Cl)C=CC=C3[N+1](=O)[O-1])=C2)C=C1
O=C(CC1=CC=C(Cl)S1)NC2=CC=C(C(=O)CCN3CCN(C)CC3)C=C2
CCC1=CC=CC(NC(=O)C=2N=C(C3=CC=CS3)SC=2NC4=CC=CC=C4)=C1
CC1=CSC2=NC=NC(SC3=NC4=CC=CC=C4[NH1]3)=C12
O=CC1=CC=CC=C1CC2=CC(O)=C(NCCCO)C=C2
O=C(NC1=NON=C1C2=CC=C3[NH1]C=CC3=C2)NC4=CC=CC=C4C(F)(F)F
S=C(NC1CN2CCC1CC2)N3C(C(=O)C=CC4=CC=CC=C4)CCCC3
CC=1[NH1]C2=CC=CC=C2C=1C(O)C(C)(C)C(Br)Br
CC(C)NCC1=CC=C(C2=CC(Cl)=C(F)C=C2C=3CN=NC=CNC=3C)C(C)=C1
C=CC=CCCCCNCCOC1=CC=C(C2CN3CCC2CC3)C=C1F
C[N+1](C)(C)CCOC(=O)C1=CC=C(Br)C=C1
O=C(NCC1=CC(F)=CC(F)=C1)C(C2=CC=NC=C2)N3CCOCC3
COC1=CC=CC=C1N2CCN(CC3=CC=C(N(CCCl)CCCl)C=C3)CC2
CCCCN1C(N)=C(N(CC(C)C)C(=O)C2=CC=C(C)C=C2NC(=O)C3=CC=CC=C3)SC1=O
CCOC(=O)C1=CN(O)C(=N)C(C#N)C1C2=CC=CC(OC)=C2
COCCNC1CCCC(CN(C(=O)C2=CC=NO2)C(=O)NC3=CC=CN=C3)C1
CC(=O)NC(CC1=CC=C(O)C=C1)C(=O)N2CCN(C(C3=CC=C(F)C=C3)C4=CC=C(F)C=C4)CC2
CC(=O)C1=CC=C(NC(=O)C(NS(=O)(=O)C2=CC=CS2)C3=CC=CC=C3CO)C=C1
CCCCCCCCNN=NCC(NC(=O)C(CCC(=O)O)NC(C)=O)C(C)(C)NS
COC1=CC2=C(C(OC)=C1)C(C3=CC=C(OC)C(OC)=C3)NCC2
O=C1CN(C(=O)COC(=O)C2=CC(=O)[NH1]C3=CC=CC=C23)C4=CC=CC=C4N1
O=C1CCN(CC2=CN(CC3=CC=CC(F)=C3)N=N2)C(=O)N1
CSC1=NC=CC=C1C(=O)NC2=CC=CC([N+1](=O)[O-1])=C2
COC1=CC(C=CC2=NC3=CC=CC=C3N2C4=NC([N+1](=O)[O-1])=CN4)=CC(OC)=C1OC
CCOC1=CC=C2OC(C(=O)NC(CC3=CC=CC=C3)C(=O)OC=C(C4=CC=CO4)C=N)=C(C)C2=C1
O=C(CCN1CCN(C2=CC=CC=C2)CC1)NC3=CC=C(C4=NC=C(C(=O)N5CCOCC5)S4)C=C3
CCOC(=O)CC1=C(N2C=CC=CC2C)C(C3=CC=CC=C3)=NC(C(C#N)C#N)=C1C#N
COC(=O)C=C(C1=CC=C([N+1](=O)[O-1])C=C1)OC2=CC=C(CC(C)C)C=C2
COC1=CC=C(C=CC(=O)N2C=C(C(=O)C3=CC=C(Cl)C=C3)N=C4C=CC=CN24)C=C1
C1OC=CC=CC1(NC(=O)CSC=NC2=CC=C3C=C2C=NC(C4CCN(C5=CC=CC=C5)CC4)=CN3)OC
COC1=CC=CC=C1C(C=C(N=CN)CC=CC2=CC(C)=C3N=CSC3=C2)OO
CC1=CC=C(C2(O)CCN(C(=O)CCC3=NC(C4=CC=CS4)=NO3)C2C)C1
O=C(C1=CC=CC=C1)C2[NH1]C3=NC(=O)C=C(C=4SC=CC=4Br)C3C5=CC=CC=C25
COC1=CC=C2C(=C1)C(C(=O)NC(C3=CC=CC=C3)C4=CC=CC=C4)=C(C)N2CC(=O)O
OCCSC1=NC(C2=CC=C(Cl)C=C2)=C(N3CCCCC3)[NH1]1
CC1=CC(NC(=O)C2=CC=CC(Br)=C2)=NC3=C(Cl)C=C(Cl)C=C13
C=CC1=CC=CC=C1C=C2SC3=CC=CC=C3N2
NC1=NC(=O)N(CCC(=O)NC(CCC(=O)O)C(=O)O)C=C1C(F)(F)F
N#CC(=CN1CCCCC1)C(=O)NCC2=CC=CO2
COCCN(C)C=1C=C(C(=O)C2=CC=C(Br)C=C2)[NH1]N=1
COC1=CC=C2[NH1]C=C(C(=O)C3=CC=CC(F)=C3)C2=C1
C=CC(Br)=CC(=O)NCC1=CC=C(C(=O)OCCCCCCCCCC)C=C1
O=CN=C(CNC1=CC=C(F)C=C1)[NH1]C=2[NH1]C3=CC=CC=C3C=2
NS(=O)(=O)NC1=CC=C(NC(=O)CCl)C=C1
O=C(NC(CC1=CC(OC2=CC=C(Cl)C=C2)=CC3=C1NCCC3)C=O)OC4=C(Cl)C=CC=C4Cl
CC(C)CC(NC(=O)C1=CC=CN=C1)C(=O)NC(C(=O)NC2CCCCC2)C(C)C
CCON=C(CCO)CC(=O)NCN=C(C1=CC=CC=C1)C2=CSC=C2
CC(C)COCC(C(=O)NO)N(CC1=CC=CC=C1Cl)C(=O)C(=O)C2=CC=CC(C3=CC=C(O)C=C3)=C2
COC1=CC=C(C2=NN(CCC(=O)NCC3=CC=CN=C3)C(=O)C2)C=C1
O=C(NCC1=CN=C[NH1]1)NC2=CC=CC=C2C(=O)O
C=CCNC=1OC(C2=CC=CS2)=NC=1S(=O)(=O)C3=CC=C(Cl)C=C3
CCC1=NN(CC2=CC=C(C3=CC(OC)=CC(OC)=C3)C=C2)C(CC)=C1CCC
O=C(NC1=CC=CC(Cl)=C1)C2=CC=CC([N+1](=O)[O-1])=C2
CNC(=O)C(C)(C)CCCCCCC1=C2CNC(=O)C(=CC3=CC=CC=N3)C(=O)N2C1=O
COC1=CC=CC(N2C=NN=C2SCC(=O)N3C4=CC=CC=C4CC3C)=C1
COC(NC=C(C1=NC=CS1)C2=C(N)N=C(N3CCSC3)N=C2)C(F)(F)F
C1OC=CC=C1C2=CC=C(CNS(=O)(=O)C3=CC=C(N=CC4=C(C)C=CN=C4N)C=C3)C=C2C=C
NS(=O)(=O)C1=CC=C2[NH1]C=C(C(=O)N3CCCN(C(=O)C=CC4=CC=CC=C4)C3)C2=C1
COC1=CC=CC(OC)=C1C2=NN(C(=O)CN3CCC(C)CC3)C(C4=CC=C5C(=C4)OCO5)C2
C[N+1](C)(C)CC(=O)C(CO)CCC1CCC2=CC(=O)C=NC12
OC1=CC=CC(C2=NC3=CC=CC=C3N2CCCO)=C1O
CC1=CC=CC=2C(C#N)=C(N3CCCCC3)N=NC1=2
C1COC=CC2=C1CCC34CC(N(CC5=CC=CN=C5OC6=C(F)C=CC=C6F)CC3COCC4)O2
CC1=C2C(=C3C=C(C)C=CC3=C1C)C(C4=CC=CC=C4)=NN2C=O
CNC=C(N(C)C=NC=N)CCCC1=C(C2=CC=CC=C2Cl)C=CN=C1
CCCCCCCCCNC1=NC(=O)C=2N=CN(CCOCCO)C=2[NH1]1
CC1=C(Cl)C=NC2=CC=CC=C12
O=C(NN=CC1=CC=CN=C1)C2=CC=CC=C2Br
COC1=CC=2C(C3=CC=CC=C3)=CN(CC4=CC=CC=C4)C(=O)C=2C=C1OC
CCCCCCCCC1CNC(=O)C2CSC(C3=CC=CC=C3C4=CC=CC=C4)N2C1=O
O=C(NC1=CC=C(Cl)C=C1)NC2=CC3=C(C=C2C(=O)N=CSC)CCC3
COC1=CC=C2C3=C1OCC(CCN4CCN(C5=CC=CC=C5OC)CC4)CC32
O=C1C2=CC=C(F)C=C2SN1C3=CC=C(Cl)C=C3O
CC(C(C=C1C=C(OCC2=CC=C3C=CC=CC3=C2)C=C1)C(F)(F)F)CCN(C)CC
O=C(NN=C1CCS(=O)(=O)C2=CC=CC=C21)C3=CC=C([N+1](=O)[O-1])C=C3
COC1=CC(C)=C2[NH1]C(=O)C(C3=NOC(CNCCC4=C[NH1]C=N4)=N3)=CC2=C1
O=C(O)CC(NC(=O)C(=NOC)F)C1=C[NH1]C2=CC=CC=C12
CC1=CC(C(=O)OCC(=O)N2CCN(CCCN3CCCCC3)CC2)=C(C)O1
O=C1OC(CN2CCCC2C(=O)O)C3=CC=CC=C31
CC=C1C(C)=C2N=C(NCC(=O)N(C3=CC=C(C)C(C)=C3)C(C)C)C[NH1]C2=C1
COC=CC1=CN=CC=C(C(O)CN2CCC(NC(=O)OC3=CC(F)=CC(F)=C3F)CC2)C1=C
CC1=CC=C(S(=O)(=O)NC2=CC(=CC3=CC=C(F)C=C3)SC2=O)C=C1
COC1=CC=CC=C1CNC(=O)CCC2=N[NH1]C(=O)C3=CC=CC=C23
CSC1=CC=CC(NS(=O)(=O)C2=CN(CCC#N)C(=O)CC2=O)=C1
O=CC1CCCC2=C1C(OCCN3CCCCCC3)=NC(NCC4=CC=CC=C4)=C2Cl
CC(C)CCOC1=CC=C(OCC(=O)NC2=CC=CC(C(=O)N3CCCC3)=C2)C=C1
COC1=CC=CC=C1NC(=O)C(C2=CC=CC=C2)N3CCN(C(=O)C4=CC=CO4)CC3
O=CC(=CC1C=C(Cl)C=C(O)[NH1]1)C=O
O=[N+1]([O-1])C1=CC=C(O)C(NC=NC(=O)C2=NOC3=C2CCCC3)=C1
CCCCCCCCC1CCCC2=CC(O)=CC(O)=C2C1=O
CCN1CCN(CC(O)CNC(=O)C2=CC(Cl)=C(OC3=C(Cl)C=CC=C3Cl)C=C2Cl)CC1C
COC(=O)CC1=CC=CC=C1OC(=O)C2CCCN2C(=O)OCC3=CC=CC=C3
O=C(O)C1CCCCC1C(=O)NC2=CC=C(C3=NC4=CC(OC(F)F)=CC=C4[NH1]3)C=C2
O=CC1=CC=CC(C(=O)NCCN2CCCC2)=N1
CSC1=NC(C)=CC(C)=C1C(=O)NCC2=CC(F)=CC(F)=C2
CC(C)CC(=O)NC1=CC=NC(CN2CCCC3(CCCN3)C2)=N1
OC1=CC=C(Cl)C=C1CCCN(CC2=CC=CC=C2F)C
C1=CC=C(C2=NC=CN2C3CCNCC3)C=C1
NS(=O)(=O)C1=CC=C(S(=O)(=O)C=CCO)C=C1
COC1=CC=C(N2C=C(Cl)C(N)=C2Br)C=C1
O=C(C1=CC=CC(S(=O)(=O)NC(CC2CCNCC2)CC3CN(CCO)C3)=C1)NCCN4CCNCC4
O=C(O)C1=CSC(C2=CC3=C(C=CC4=CC=CC=C43)C=C2)=N1
CCN1CCNCC1
O=C(NC1=CC=C2C=CC=CC2=C1)NC3CCN(CC4=CC=C(Cl)C=C4)C3
CN1CCC2=CC(Cl)=C(O)C=C2C(C3=CC=CC=C3)C1
CC=C(OCC1=NCCN1)C=C(C2=CC=C(S(=O)(=O)NC(C(N)=O)CCC)C=C2)C(O)=CC
O=C(CCCNC1=C(S(=O)(=O)C2=CC(Cl)=CC=C2Cl)N=CN1N)OC3CCNCC3
O=[N+1]([O-1])C1=CC=C(N2N=NC=C(SC3=NCCCCC3)N=CN=C2)C=C1
O=C(NN=CC1=CC=CN=C1)C=2C=C(C3CC3)[NH1]N=2
CCCC1COC(C2=CC=CC(C3=CC=CC=C3Cl)=N2)=N[NH1]CC1
CCCC1=CC=C(N2CCN(C(=O)CC(C)C)CC2)C=C1
O=CC=C(C1=CC=C([N+1](=O)[O-1])C=C1)N=C2SC=C(N2)N
CC=1[NH1]C2=CC(Cl)=CC=C2C=1S(=O)(=O)N3CCN(C)N(CC(=O)O)C3=O
O=C(NCCCCCC1CCNCC1)C=2C=C3C=C[NH1]C=C3C=2C4=CC=CC=C4C5=CC=CC=C5
CCOC1=CC=CC=C1C(=NOC(=O)C2=CC=CC=C2F)NC3CCCCC3
NC=NNC1=C(C2C=C(Cl)SC2=C1C(=O)O)CCO
CC=CC1=CC=C(C=O)C2=C3C(=CC=C21)OC(C)(C)CO3
O=CC1=CC2=NC(C#CC3=CC=CC=C3)=CC=C2N1CCCN4CCCC4
COC=CC=CC(NC(=O)C1=CC=C(CS(=O)CC(=O)NC2CCCCCC2)O1)=C
O=CC1=CC=CC=C1N=C(NC2CN(CCN3C=CC=CC3=O)CC2)NCCC4=CC=CC=C4
COC1=CC=C(C=CC2=CN=C3C=CC=CC3=C2)C=C1COC4=CC=C(Cl)C=C4
CC(C)(C1)C=CC(NC(=O)NC2CCN(CC3=NC(NC4CCOC4)=CN3C5=CC=C(C#N)C=C5)CC2)=N1
COC1=CC(CN2CN(C)CC2)=CC=C1C=NN(C)C=NC=3[NH1]C(C4=CC=C(C)C=C4)=NC=3
CC(=O)OC1=CC=C(N=NC2=CC=CN2C)C=C1
COC1=CC=C(C2=CC=C(OC)C=C2)C=C1
CNC1C=CC2=NC(NC3=CC=C(C(=O)NC4CCCCC4)C(C(F)(F)F)=C3)=CN=C21
C1C=CC(C)=C2C=C(NC(=O)C3=CC=C(C(=O)NC4=CC=CC=C4N)C=C3)C=CC2=N1
O=C(O)C1=CC=C(C(=O)CSC2=NN=NN2CC3=CC=CC=C3)C=C1
CC(C)OCC1OC(CNC2=NC3=CN=CC=C3[NH1]2)OC1CO
CCN(CC)S(=O)(=O)C1=CC=C(C)C(C(=O)NN(C(=O)CCl)C2=CC3=C(OC)C=CC=C3S2)=C1
CC(C)CC(=O)N1CCN(C=2N=C3[NH1]C(C4=CC=NC=C4Cl)=NN3C=2C5=CC=C(Cl)C=C5Cl)CC1
CCOC(=O)C1(C)CC2CC(C)C1C3(CCC4C(C)(C)C(O)CC5C34C5)C2=O
O=C(CN1CCCCC1)C2=CC3=CC(CCC4=CC=CC=C4)=CC=C3S2
C1C=C(C(=O)NC2=CC=C(Br)C=C2)C(C3=CC=CN=C3)C=C(SCC(N)=O)C1=O
COC1=CC=C(COC2=CC=C(C(=O)O)C=C2S(=O)(=O)NC3=CC=CC=C3)C=C1
C1C=C(C2=CC=C3C(=C2)C(O)(C(F)(F)F)C=C3[N+1](=O)[O-1])C(=O)N1CC(=O)OCC4=C(F)C=CC=C4F
CC1=NC2=CC(S(=O)(=O)NC3CC3)=CC=C2N1CC4=CC=C(C5CCC(=O)NC5=O)C=C4
COC=C1C2=C(N3CCN(C(=O)C4=CC=C5N=CSC5=C4)CC3)N=CN=C2C=C1OCCCN6CCCC6
NCC(O)C1=CC=C(OC2=CC=CC=C2)C=C1
CC1=NOC=C1N2CC3=NO[N+1]([O-1])=C3C2
COC(=O)CC(C1CCCC2C1)NC(C3=CC=CC=C3Cl)=NC4=CC=C(Cl)C=C4C2=O
COCCNC(=O)NC(=O)COC(=O)C1=CC=CC=C1Cl
O=C(NC1=CC=C(Cl)C=C1)NNCC(=NO)C2=CC=CN=C2
CC(=O)NC1=CC=C(NN2C(C3=CC=CN=C3)=NC4=CC(N5CCN(C)CC5)=C(Cl)C=C42)C=C1
CC1N=C[NH1]C(CN(C(=O)CCl)C=C(C)N(CCC#N)C2=C(F)C(F)=CC=C2)=C1S(=O)(=O)N3CCOCC3
CCN(CC)CC#CC1=CC=C(C(=O)N(C)CCCCC2=CC=CC=C2F)C=C1
N#CC1=C(N)C(C(F)(F)F)=C2N=C(C3=CC(Br)=CC=C3F)[NH1]C2=C1
COC1=CC=C(N2C(C)=CC(CN3C=CN=C3C)=N2)C=C1
CC1=NC2=CC(C3=CC=C(C4OCCO4)C=C3OC(C)C)=CC=C2O1
COC1=CC(NCC2=CC=C(C(C)N(C)C)C=C2)=C3N=CC(C)=CC3=C1
CCOC(=O)C=1[NH1]C2=CC=CC=C2C=1NC(=O)C(C)OC(=O)C3COC4=CC=CC=C4O3
O=C(NC1=CC=CC=C1N2CCCC2)C3=CC=CS3
NC1=NC=CC=C1C(=O)OC2=CC=CC(Br)=C2
O=C(NCC1=CC=C(Cl)C=C1)C(=O)N2CCN(C3=CC=CC=C3)CC2
CC(=O)OC1=CC=C(NC2CCC(C2)=C)C=C1S(=O)(=O)C3=CC=C(OCC4=CC=C(F)C=C4)C=C3
COC1=CC=C2C(=C1)OCC3(C2)OC4=CC(OC)=CC=C4C3C5=C[NH1]N=C5C6=CC=C(C7=CC=CC=C7)C=C6
CC1=CC=C(S(=O)(=O)N2C=C(C(=O)NN=CC3=CC=CN=C3)N=C2NN)C=C1
C1C=C2CC3=C([NH1]C=NC(NC4=CC=C(C#N)C=C4)=NC=CN3)C2C=C1C
CC1=CC=CC(=C1)C2CN(C)CCC2C3(C(=O)C4=CC=CC=C4C3=O)C(C)C
O=C1NC2=CC=C(S(=O)(=O)NC3=CC=C(Cl)C=C3Cl)C=C2O1
CC(=O)NC1=CC=C(NC(=O)C2(C3=CC=CC=C3)CCS(=O)(=O)C2)C=C1
CC1=CC=C(NN=C2C=C(N3CCOCC3)N=C(N4CCCC4)N=C2C)N=C1
O=C(CCC1=CC=CC=C1)C2=CC=CO2
C=CCN1C(C2=CC=CC=C2)=N[NH1]C1=S
O=[N+1]([O-1])C1=CC=C(C=C2C=CC=C3N=CN(C4=CC=C(Br)C=C4)C23)C=C1CO
COC1=NC2=C(C=CC=3SC(NC(=O)CC4=CC=CC=C4)=NC=32)C=N1
COC1=CC(C=CC(C2=CC=C(OC)C(OC)=C2C)=CC=O)=CC(OC)=C1OC
O=C(NN=CC1=CC2=C(C=C1[N+1](=O)[O-1])OC2)C3=CC=CC=C3Cl
COC(=O)C1=CC=C(N)C(Cl)=C1
C1C=CC=C(C)C(CSC2=CC=C(C(=NC3CCCCC3)N)N2)=C1
O=[N+1]([O-1])C1=CC=C(NC2=CC=C3C=CC=CC3=C2)N=C1O
CCC(C(=O)N(C)N)S(=O)(=O)C1=CC=C(Cl)C=C1
O=C(NC(CC1=CC=CC=C1)C(=O)CNCCC2=CC=CC=N2)C3=CC=CC=C3
CCOC(=O)C1=C(NCC=2C=CSC=2)SC(C(=O)C3=CC=CC=C3)=C1C
CC1=CC=C(CNC(=O)OC2=CC=C(C(=O)NC3=NC=CS3)C=C2)C=C1
CCOC(=O)C1=CC=C(NC2=NCCO2)C=C1
CC1=CC=NC(N2CCN(CCOC3=CC=CC=4OC=CC3=4)CC2)=C1
CC(C)OCCCNC(=O)C1=CC2=CC=C(S(=O)(=O)N3CCCCC3)C=C2N(C)C1=O
CC1=CC2=C(C=C1C)N=NN2CC=CC(=O)C3=CC=NC=C3
CNC(O)=C(NC1=NC=C(C2=NC=C(I)C=N2)C=CSC=N1)C=O
CC=1N=C(C2=CC=CC(OC(F)(F)F)=C2)SC=1C(=O)O
C1=CC=C(C2=CN=C(SCCCCCN3CCCCC3)N=N2)C=C1
CCCCOC1=CC=C(C2=C(C#N)N(CC(C)C)C(=O)C3=CC=CC=C23)C=C1
CCCOC1=CC=C(N(C(=N)NCC(C)C)C(C)NS(=O)(=O)C2=CC=CC=C2Cl)C=C1
CC(=O)NC1=CC=CC(NC(=O)C2CCN(S(=O)(=O)C=3C(C)=NOC=3C4=CC=CC=C4)CC2)=C1
CC=C1C=CNC(=O)CC=C(S(=O)(=O)NCCCN(C2=CC=CC=N2)CC3=NC=CS3)N(C)C1
COC1=CC=CC=C1CN2CC3CNCC(C3)C2
COC1=CC=C(C(OC)=C12)CCCC(C)(C2C3=CC=CS3)O
CC1=CC=C2C(=O)N(CC(=O)N3CCOCC3)C=CC2=C1
CNCC(C1=CC2=CC=C1)CCC3C[NH1]COC=CC=CC34CCN(C(=O)CC5CC5)CCC42
CCOC1=CC=C(CCN2N=NN=C2C(C3=CC=CC=C3)NC)C=C1
O=CN=C1[NH1]C[NH1]C=C(CC2=CC=CC(C(=O)O)=C2)C1
ClC1=CC=CC=C1CNC=CC(C(F)(F)F)=NC2N3CCCN(CC4=CC=C(C5=CC=NC=C5)O4)CC3C2=N
C#CCC1CC(C(=O)N(CC)C2=CC=C(Cl)N=C2)N(C(=O)C=O)CC1C3=CC=CC=C3
CN(C)N=NC1=CC=C(C#N)C=C1
CC1=C2C(=O)N(CCC(=O)O)[NH1]C2=CC3=C1[NH1]C4=CC(C#N)=CC=C43
CCCCCCCCNC1=CC2=CCC(C=CC=NC(NC3C(C[N+1](C)(C)C)OC3=O)=C)=NC12
C1C=CC=C(C2=CC=NC(NCC3=CC=CC=C3)=N2)C1
O=C(CSC1=CC=C(C2=CC=NC=C2)N=N1)NN=CC3=CC=C(F)C=C3
O=C(C=CC1=CC=CC(O)=C1)C2=CC=C(F)C(F)=C2
COC=CC1=CC(CSC2=CC=C([N+1](=O)[O-1])C=C2)=NS1
C1C=CC=C(CSC2=NN=C(C3CCCN(C)C3)N2C4CCN(C(=O)NCC5=CC=CC=C5)C4)C=C1
C[N+1](C)(C1CCCCC1)CC2=CC=CC=C2
C1C=CC=C(C)C1NC(=O)C(SC(C)C)C(F)(F)F
CCC(CO)NC(C)=O
COC1=CC=C(C(C)NC2=NC(NC=C3C=C(F)C(C(C(F)F)N=C(N)NC4=NN=CN4C)=N3)=CC=N2)C1
CCCCCCC(=O)N(C1)C(=NOCCN2C(N(C)C)=NC(CC)=N2)OCC3CC=CCC(CC(=O)C4=CC=CC=C4)C31
N#CC(CC1=CC2=CC=C1)NC(=O)C(CC3=CC=CC=C3)NC(=O)C(N)CC(O)C4=CC=CC=C4CCCC5=CC=CC=C5C2
NC(=O)C1=CC=CC=C1OCC2=NON=C2C3CCNC3
C1=CC=C(CNC2CCCN(CC3=CC=C(Cl)C=C3Cl)C2)C=C1
O=C(NCCCN1C=NC=N1)C2=CC=C(Cl)C(C(F)(F)F)=C2
CCCOC(=O)C(C(C1=CC=C(O)C=C1)C(=O)O)C(NC(=O)NC2=CC=CC=C2)C(C)C(=O)OC
CC1=CC=C(CN2N=NN=C2C=CC(C(=O)N3CCCCC3)=CC=CC#N)C=C1
COC1=CC=C(C2=CN=C(NC(CCCO)CCCO)N=C2)C=C1OC
CN1C=CC=C1C(=O)N2CCC3(CCCO3)CC2
CC1=CC=2N=C(C(=O)NCCO)[NH1]C=2C=C1NCCC3=CC=CC=C3
NC(=O)C1=CC(C(=O)NC2=CC=C(F)C=C2)=C[NH1]1
FC=CC=CCC(OCC1CCN(C2=CC=CN=C2)CC1)C3=CC=CC=C3F
CC=CC1=NC(SCC(=O)NC2=CC=CC=C2[N+1](=O)[O-1])=NC=NN1
CCC(CO)NC1=NC(N2CCC(C(N)=O)CC2)=NC3=C1N=CN3C4OC(CO)C(O)C4O
O=C1NC(CC2=CC=CC=C2)C(O)CC(CC3=CC=CC=C3)N1
CCCN(CCC)C(=O)C(=C(C#N)C)NC(=O)NCC1=CC=C([N+1](=O)[O-1])C=C1
CC1=CC(CCC(=O)O)=CC(C(C)(C)C)=N1
O=C(C1CCN(CCC(O)(C2=CC=CC=C2)C3=CC=CC=C3)CC1)N4CCN(C5=CC=CC=C5)CC4
COC1=C2C=C(C(OC)=C1)C=C(C3=C(Br)C=CC=C32)C(=O)N
O=C1NCN(C2=CC=C(F)C=C2)C13CCN(C(C4=CC=CC5=C4)C6=CC=CC=C6C7=CC=CC=C75)CC3
COC(=O)CCC1=C(N=C(C2CCCC2)N1C)NC(=CC3=C[NH1]C4=CC=CC=C34)C=O
O=C(O)CCN1N=C(C2=CC=CC(S(=O)(=O)N3CCOCC3)=C2)C4=CC=CC=C41
CC1=CC=C(C2=CC3=CN=C(NC4=CC=C(C#N)C=C4)N=C3O2)C=C1
COC1=CC=C(C2=NN(C3=CC=CC=C3)C=C2CN4C=C(C5=CC=C(F)C=C5)N=C4)C=C1
O=C(CN1C(=O)NC2(CCCCC2)C1=O)NC3=CC=C4C(=C3)OCCCO4
C1C=CC=C(C=NOC(NN=CC(Cl)=CC2=CC=CC=C2)=NC=O)C1
COC1=CC(C2=CC=C3N=C(N)C=C(N)C32)=CC=C1O
CCOC(=O)C=1C=C(C2=CC=C(OC)C=C2C)N(C3=CC=C(Cl)C=C3)N=1
C1C=CC=C(S(=O)(=O)NCC(=O)NC2=CC=CC(C(=O)NN3C(C)CCCC3C)=C2C)C1
N#CC1=CC2=C(NC=C(F)C=C(C(F)(F)F)C=CC2C3=CC=C(Br)S3)N=C1
COC1=CC=C(C=CC(=O)O)C=C1OC(C)C
CC(C)(C1)C=NC(C(F)(F)F)=CC(=O)[NH1]N(CC2CC2)C1=N
CC=C1C=C(S(=O)(=O)N2C=CC3=CC=C4C=CC(S(=O)(=O)N5CCCCCC5)=CC4=NC3=C2)C=C1
COC1=CC=CC=C1N2N=CC(=C2NC(=O)COC3=CC=CC=C3)CSC
CCOC(=O)C=C(C)[NH1]C(=O)C=C1C=C(SCC(=O)NCCOC)C2=CC=C(OC)C=C12
CCC(NC(=O)NC1=CC=C(C2=CC=NC(Cl)=C2)C=C1)C3=CN=C(N)C(Cl)=C3
CCNC(C1=C(C)C=C(C)C=C1C)=C(CC)N=C2C=CC(C)=CC2=[N+1][O-1]
COC1=CC=CC(CNC2=NC=NC=C3C(OCCCO)=C(N4CCN(C)CC4)N=C23)=C1
C1C(C)COC21CCN(CC(=O)NC3=CC=C(NC(=O)CCC4=CC=CS4)N=N3)CC2C
CCCCC1=NC(NCCO)=C2CC(C#N)=C(C3CCC3)NC(=O)C12
CN(C(=O)N1CCCC1C(=O)NCCC2=CC=C(F)C=C2)C3=CC=C(F)C=C3
CC1=CC(C)=C(C(=CCC2=NC=CS2)C(=O)NO)C(C)=C1C
CCCCCCCCN1C(CC2=CC=CC=C2)=NN=C1SCC(=O)NC3=C(F)C=C(F)C=C3F
CC(OC(=O)CC1C2C3CC(CC(C3)C1)CC2)C(=O)NC4=CC=C(S(=O)(=O)N5CCOCC5)C=C4
O=C(NC(S1)C=NC2=CC(Cl)=CC=C2C1=O)C3=CC=CC=C3
COC1=CC=C(C(=O)C=C(O)C=CC2=CC=CC=C2O)C=C1OC
OC1=CC=CC=C1C=NN2CCC3CCCCC3C2
O=C(O)C=CC1=CC=C(C(=O)NC(CC(=O)O)C2=CC(C3=CC=CC=C3Cl)=NC4=CC=CC=C24)O1
CON=CCCNC1=CC=CC=C1S2SC3=CC=CC=C3C=C2C
CSC1=CC=C(C=C2C(C3=CC4=CC=CC=C4O3)=CC(C5=CC=C(Cl)C=C5)=N2)C=C1
O=C(OCC(=O)N1CCN(S(=O)(=O)C2=CC=CS2)CC1)C3=CC=CN=C3Cl
CCOP(=O)(Cl)C1=CC=C(N(CC2=CC=CC=C2)CC1)C=C
O=C1NCC(=O)C1=CC2=CC=C(C3=CC=C(SCC4=CC=CC=C4)C=C3)O2
CCCC1OC2=CC=C(C(=O)O)C=C2C1C3=CC=CC=C3
O=C(NCC1=CC=CC=C1Br)N[NH1]C2=CC=C([N+1](=O)[O-1])C=C2C=O
COC1=CC=C(CNS(=O)(=O)C=CC(C(=O)NC2CCCCCC2)=CC=N)C=C1OC
N#CNC(=NC1=CC=CC(C(F)(F)F)=C1)C2=CC=CC(C(F)(F)F)=C2
CCC(CC)(C(=O)NCCO)C1=CC=C(OCC2=CC=CC=C2Cl)C=C1
CC(CC=C1N(C2COC(CO)C(O)C2)OC=CC=C(F)C=C1)NC(=O)O
CC1=CC=C(S(=O)(=O)C(C#N)C2=NC3=CC=CC=C3N2C4=CC=CC(F)=C4)C=C1
N#CC1=CN=C2C=CC([N+1](=O)[O-1])=CC2=C1NCC3=CC=C(Cl)C=C3
COC1=CC=CC=C1OCCNC(=O)C(C)CC2=CC=CC=C2
C1C2(CF)C3CCC(CC(C=NN(C4)C=NC(NCC5=CN=CC(O)=C5)=NC=N4)C3)OC12
CC1CN(C(C)CO)C(=O)C=CC=CC(NC(=O)C2=CC=C(N3CCCC(N)C3)C=C2)=CO1
CN(C(=O)C(N)CC1=CC=CC=C1)C2CCCCC2N3CCCC3
CS(=O)(=O)CCCNC=1[NH1]C2=CC=CC=C2C(=O)C=1C(=O)NC3=CC=CC=C3
CCSC=1[NH1]C(CN(C2=CC=C(S(=O)(=O)N3CCOCC3)C=C2Cl)S(C(F)(F)F)C)=NC(=O)C=1C
CCC1=CC(C)=CC(=C1)C(O)CC(N2CCC3(CCN(CCF)C3)CC2)=NO
CC1=CC=CC=C1NC(=O)CN2C=C(C3=CC([N+1](=O)[O-1])=CC=C3C)N=N2
ONC(=NCC1CCCO1)C2=CC=C(OC3=CC=CC4=CC=CN=C34)N=C2
CC=C1SCC=2N=CNC=2C3NN=C(C(=O)N(CCCC4=CC(F)=CC(F)=C4)C5CC5C)C3N(C)C=C1
CCC1=C(C)[NH1]C2=C1C(=NNC(=O)C3=CC=C(OCC)C=C3)CCO2
C=CC1(OCCOC2=CC=C(Br)C=C2)C(O)CCN(C)C1
C1C=CC=C(N2C(=O)CSC2(NC(=O)COC3=CC=CC=C3)C4=CC=CC=C4F)C1C
CCC1(O)C(=O)OCC2=C1C=C3N(C2=O)CC4=CC5=C(OC)C(OC)=CC=C5N=C43
O=C(CSC1=NC2=CC=CN=C2[NH1]1)NCC3CCCO3
O=C(O)C1=CC=C2C=C(C3=CC=C(C=NNC4=NC5=CC=C(S(=O)(=O)O)C=C5S4)C=C3)SC2=C1
CS(=O)(=O)CCN(S(C)=O)C1SC(=S)N(C2OC(CO)C(O)C2OC)C1=O
CN1OC(N)=NC2=CC(C3=CC=CC=C3)=CC=C21
CCCCCCCCNC(=O)C(CC(=O)OC(C)(C)C)(C1=CC=CC=C1)CC(=O)N
CCOC(=O)C=1[NH1]C2=CC=C(OC)C=C2C=1NC(=O)C3=C[NH1]N=C3C
COC1=CC=C(CNC(=O)CN(C)S(=O)(=O)C2=CC=CC=C2F)C=C1
O=CC1COC2=CC=CC=C2C1CCCN(CCCC(O)(C3=CC=C4C(=C3)OCO4)C5CC5)C
CCOC1=CC=C(CNC(=O)CON=CC2=CC=C(C)S2)C=C1OCC
C#CCNC(C)C1=CC=C(F)C(C=O)=C1
CC1=NC=CC=C1C2CCN(CC3=CC=NC=C3)CC2
CC(=O)NC(C)CN1C=C(C2=CC=C(N3C=C(C(=O)NC4=CC=NC=C4)C(C)=C3F)C(F)=C2)N=N1
CCCCC(=O)OC1=CC=CC=C1C(=O)NC2=CC=C(C)C([N+1](=O)[O-1])=C2
O=C(CSC1=NC=C2C(=N1)NC(=O)CS2)NC3=CC=CC=C3
CCOC1=CC(C=C2SC(=O)NC2=O)=CC=C1OC(=O)C3=CC=C(OC)C=C3
N1C=CC=C2OC(C3=CC=C4[NH1]C=CC4=C3O)=CC2=C1
C1C=CC=C(C2=NC=CO2)C(C(=O)N3C4CCC3C(COC5=CC=C(Cl)C=N5)C4)=N1
COC=C1C(OC)=NC(C2=CC=C(NC(=O)NC(=O)C3=CC=CC=C3F)C=C2)=N1
COC1=CC=C(C2[NH1]C(C3=CC=C(Cl)C=C3)=C(C4=CC=NC(N)=N4)O2)C=C1
C1NC(=O)C2(CCCC2)C3=CC4=C(C=C31)NC5=CC=CC=C5O4
CN1C(=O)[NH1]C2=C(N3C=NN=N3)N=CN=C21
COC1=CC2=NC=C(C#N)C(NC3=CC=C(F)C(F)=C3)=C2C=C1OC
O=C(COC1=CC=CC=C1Cl)CN2C(=O)C3=CC=CC=C3C2=O
C1OC=CC=CC1NC2=C(CN3CCN(CC4=CC=C(F)C=C4)CC3)C5=NC(SC)=CC=C25
NCCCNCC1=CC=CC=C1S(=O)(=O)C2=CC=CC=C2
O=C(NC1=CC=CC(F)=C1)NC2=NC3=CC=C(OCCCN4CCCC4)C=C3S2
COC1CCOC(N2C=NC3=C(NCC4=CC=CC(I)=C4)N=CN=C32)(C)C1COCC
CC(C)(C)NC(=O)C1=CC=NC(NC2CCN(C)CC2)=N1
O=C(C1CCCN(C(=O)CCC2=CC=CN=C2)C1)N3CCCCC3
COC1=CC(NS(=O)(=O)C2=CC=C(NC(=O)CSC3=NN=C(N)S3)C=C2)=CC(OC)=C1OC
CON=C(COC1=CC=CC=C1C2=CCCN(C(=O)CC)CC2C)CC=C(C)C
CC1=CC=CC=C1NC2=NC(NC3=CC=CC=C3)=NC(N4CCCC(N)C4)=N2
COC1=CC=C(CSC(=NC2=CC=CC=C2)N(C(C)=O)C)C=C1
CCN(CC)C(=O)C(CC1CCCC1)NS(=O)(=O)C2=CC=CC=C2
ClC1=CC=C(CN2CCCCC2)C=C1Cl
CC1=CN(C2CC([N-1][N+1]#N)C(CO)O2)C(=O)N(C3=C(N)C=C(C#N)C=C3Cl)C1=O
CC=1C=C(C)N(CC2CCCN2C(=O)C=3C=NN4C=3NCCC4)N=1
COC=CC=C(CC(=O)NC(C1=NCCN1)C(Cl)(Cl)Cl)C=C
O=C(O)CCN(CC1=CC=C(OCC=2C=CC3=NON=C3C=2)C=C1)CC4=CC=CC=C4
CC1(O)C(O)C(CO)OC1N2C(=O)OCC2C3CCCCC3
CC(=O)NCCOC1=C([N+1](=O)[O-1])C=NC2=C1C=NN2C3=CC=CC=C3
CC1=CC(N2C=NN=C2)=CC(C)=C1NC3=NC=C(C4=CC=CN=C4)C=C3NC(=O)C5=CC=C(C)O5
COC=CC=C(OC)C(NC=C(C(=O)C1=CC=CC(F)=C1F)C2=CC=CC=C2)=C
OC(CN1CCN(CCC2C=C[NH1]C3=CC=C(OC4=CC=CC=C4)C=C23)CC1)C5=CC=CC=C5
COC1=NC(OC)=C(C(C)=O)C(OC)=C1C(=O)NC=2C=CSC=2
CCCCCNC1=CC=C(C2=CC=CS2)C=C1
COC1=CC=CC(CN2CCN(P(=O)(N3CCOCC3)N4CCOCC4)CC2)=C1
[O-1][N+1]=C1C=C2C=CN(C3=CC=CC=C3Br)C2=NC1=S
O=C(NNC(=O)C1=CC=CC=C1C(F)(F)F)C2=CC=C([N+1](=O)[O-1])C=C2
CC=C(CC(=O)O)C=C(COC(=O)NO)[NH1]
CN(C)C(=O)N1N=NC(C2=CC=C(NC(=O)C3=CC=CS3)C=C2)=N1
O=C(NO)C1CCCN1S(=O)(=O)C2=CC=CC3=C(C=CC=C23)CN(C4=CC=CC=C4)C=O
CNC=NC(=O)C1N=CN(C2OC(CO)C(O3)C2OCOP(=O)(O)OCC3)OC1=N
CC(C)N(CNC(=O)CC1NC(O)=C2C=CC(Cl)=CC2=NC1)C(F)F
COC1=C2C=C3N=CCC4C=CC(O4)C(O)C(C)C3CC2=CC1
COC1=CC=C(N2N=C(C(=O)NCCCN3CCN(C4=CC=CC(Cl)=C4)CC3)C5=CC=CC=C52)C=C1
CCCSC1=C(C#N)C(C=CC2=CC=C(F)C=C2)N(CC3=CC=C4C(=C3)OCO4)C1=O
CCCC(=O)NS(=O)(=O)C1=CC=C(NC(=O)C2=CC=C3C(=C2)OCCO3)C=C1
CC(C1)CC(C(=O)NCC2=CN(CC3=CC=CC=C3)N=N2)ON1C(=O)C4=CC=C(Cl)C=C4
CC1=NC(C2=CN=CC=N2)=NC(N3CCN(C(=O)CN(C)C)CC3)=C1C(N)=O
CC(C)NC(=O)N1CCN(C2=CC=C(C3=CC=C(C(N)=O)C=C3)N=C2F)CC1
CCC1=NC(N)=NC(N)=C1C=CC=CNC2=NC(C3=CC=C(C(F)(F)F)C=C3)=C(C#N)C2=O
CNCCC1(C(=O)NO)N(C(=O)C2CCC2)C3=CC=CC(OS(=O)(=O)C4=CC=CC=C4)=C31
CCC(C)(CO)NC(=O)NC1=CC=C(NC2CCN(C)CC2)C=C1
CCC=C(NC1=CC=C(N2CCN(C)C2)C=C1)NN=C(C3)CN=C(N4CCCC(CN)C4)N=C3
CCCCCCCC=1[NH1]N=C(C(=O)NC2CCCCC2)C=1CC3=CC=CC=C3
O=C(C=CC1=CC=C(NC(=O)C2=CC=CC(OC3=CC=CC=C3)=C2)C=C1)NO
O=C(NCCCC1=CC=C(F)C=C1)C2=CC=CS2
CCN1C(=O)C2=C(N=C(COC3=NC=NC=C3C(N)=O)N2C)N(CCC)C1=O
O=C(C1=CC=CO1)N2CCC(COC3=CN=C4C=CC=CC4=C3)CC2
C=C(CCOC1=CC=CC=C1)COC2=CC=C3[NH1]C(C=CN(C)C(=O)CO)=NC3=C2
CC1=CC2=C(C3COC4=CC=CC=C4N3C(=O)N2C)C=C1
CC(CC)(C(=O)NN=CCCCCCC1=CC=C2C(=C1)CCC2)C3=CC=CC=C3
O=C1[NH1]C2=C(N=CN2C3=CC=CC=C3)N=C(NCCSC4=CC=C(Cl)C=C4)[NH1]1
O=C1C=C(C2=CC=CC=C2)[NH1]C3=C([N+1](=O)[O-1])C=C(C4=CC=CC=C4)C=C13
CN1C=C(S(=O)(=O)CC(O)C2=CC=CC=C2F)C3=CC=CC=C31
FC1=CC=C(CSC2=NN=C(CN3N=NC4=CC=CC=C43)O2)C(Cl)=C1
O=C(NC1=CC(Cl)=CC=C1N2C=NC=N2)C3CCCN3C(=O)CCC4=CC=C(C5=CC=CC=C5)C=C4
COC1=CC=CC=C1OCCNC(=O)C2=CC(C3=CC=CN=C3)=N[NH1]2
CNC(=O)C(C1=CC=C(Cl)C=C1)N(CC2=CC=CC=C2)C(=O)C3=CC=CN3
CCC1=NNC(SCC(=O)O)=NN=C(C2CCCO2)C=C1C
NC(=O)C1=CC=C(NC(=O)CSC2=NN=C(CNC3=CC(F)=CC=C3F)O2)C=C1
CC(C)N(C)S(=O)(=O)C1=CC(OC(F)(F)F)=CC=C1SCC(=O)NCC2=CC=CC(Cl)=C2
CC1=CC(C)=C(NC2=CC(C3=CC=CN=C3)=CC=C2F)C(C(N)=O)=N1
O=C(NNC1=NOC2=CC=CC=C12)C3=CC=CC=C3NCC=NC(C(=O)O4)=CC=CN(NC(=O)C5=CC6=CC=CC=C6S5)C4=O
NN=C1N=C(N2CCCC2)[NH1]C3=CC=CC=C13
COC1=CC=CC=C1C(C)NC(=O)C2=CC([N+1](=O)[O-1])=CC=C2Cl
CC1=CC(C)=CC(C(=O)NC2=CC(F)=CC=C2F)=C1
COC1=CC=CC=C1N2CCN(CCCCNC(=O)C3=CC=CC=C3[N+1](=O)[O-1])CC2
CC(O)(C(=O)NN(C)C1=CC=C2C(=C1)OCO2)C(F)(F)F
O=C(CC(S)C(=O)N1CCC(C2=CC=CC=C2)CC1)NC3=CC=CN=C3
C=CCNC1=C(C)C(NC(=O)OC)=CC1=O
CC1=CC=C(N2CCN(CC3OC(C4=CC=CC=C4)=NO3)CC2)C(N)=N1
O=C[NH1]C(S)=NC=C(C1=CC=CC2=C1)[NH1]C3=CC=CC=C3N2
O=C(NN=CC1=CC=CN=C1)NC2=CC=CC=C2
C=C(C(=O)C1=C(Cl)C=CC=C1Cl)N(C2OC(CO)C(O)C(O)C2O)C(=O)C3=CC=NC=C3
O=S(=O)(C1CC1)N(C2CCCC2)C3=CC=C4C(=C3)OCCO4
CCNC(=O)C=1OC2=CC=C(NC(=O)C3COC4=CC=CC=C4O3)C=C2C=1C
COC1=CC2=C(C=C1C#N)ON(CCCN3CCN(C4=CC=CC(Cl)=C4)CC3)CC2
O=C1C2=CC=CC=C2N=C(CN3C=CC=CC3=O)N1CCCC4=CC=CC=C4
O=C(NCC1=CC=CC=C1)C(O)(C2=CC=NC=C2)C3=CC=C(Cl)C=C3
CN(C)C1C=CC=C(C(=O)N(CCN2CCC(CC3=CC=C(Cl)C=C3)CC2)C4=CC=CC(F)=C4F)C=C1
COC1=CC=CC=C1CNC(=O)CSC2=NN=C(C3=CC=CO3)O2
CC1=CC2=NN=NN2C1N=NC3=CC(Cl)=C(Cl)C=C3O
O=C1NC(=O)C(=C2SC=C(N2C3CC3)NC4=NOCCO4)S1
O=C(NC1=CC=CC(Cl)=C1)C=2N=N[NH1]C=2N(CCC3=CC=CC=C3)CC4=CC=C(Cl)C=C4Cl
CCCCCCN(CCOC1=CC=CC=C1)CCN(C)C
C#CCN(CC(O)CN1C=NC2=CC=CC=C2C1=O)C3=CC(Cl)=CC=C3Cl
CCC1(C2=CC=C(Br)C=C2)NC(=O)N(CC(=O)NCC3=CC=CO3)C1=O
CON=CCC1N(C=NC=NN2C(C3SC(C(N)=O)=C(C)C3C(C)C)=CC=C12)CF
CC=NN(C)C1=NC=CC(=C1C(C2(C)C)=COC(=O)CN3C=CN=C3)CCCC2
CC(=O)N(C)C1=CC=C(S(=O)(=O)N2CCCCCC2)C=C1
CC(C)NCC(O)COC1=CC=C2C(=C1)C(O)(C(F)(F)F)C3=CC=CC=C32
CCCC(=NNC(=O)CSC1=CC=C(C2=CC=CN=C2)C=C1C)C3=CC=C(C)C=C3
CC(O)(C#CC1=CC=C(C=C1F)OCCNC2=NC=NC(N)=C2[NH1]C=O)C(F)(F)F
C1C=CC=CC21C(C(=O)N3CCCC3)=C(N)N(CCCN4CCCC4)C2=O
CC=C1C(C)=CC2(NC=C(NS(=O)(=O)C3=CC=C([N+1](=O)[O-1])C(C(=O)O)=C3)C=C2)S1
CC(C)C1=C(C=NC2=C(Cl)C=C(C)C=C2)N(O)C3=CC(F)=CC=C13
CC1=CC(OC(C)C(=O)NN=CC2=CC=C([N+1](=O)[O-1])S2)=CC=C1Cl
C1OC=CC=CC1(CN(C(=O)CCNC(=O)C2=CC=CS2)CC(=O)NCC3CC3C)COC
CC(=O)N1N=C(C2=CC=C(NC(=O)C3=NN(C(C)C)C4=NC=NC=C34)C=C2)CC15CCCCC5
CC(C1)CCCN(C(=O)C(CCC2=CC=CC=C2)N(CC3=CC=CS3)C(=O)CC)CC1
COCCNC(=O)NN=CC1=CC(Cl)=CC=C1NC2=CC=CN=C2
COC1=CC(OCCF)=CC(Br)=C1OC2=CC(Br)=CC(Br)=C2O
CC1CN(C2=NC(C3=CC=CN=C3)=NC=4[NH1]C=NC2=4)CCO1
CN1C=NC=C1CNC(=O)C2=CC(N=NN=C3NCCN3)=NC(N(C)C)=C2CC(=O)NC4=CC(C(F)(F)F)=CC=C4F
CC1=CC(NCC2=CC=C(C(C)NC(C)C)C=C2)=NC(C3=CC=CC=N3)=N1
CCC1=NN=C2N1CCN(C3CC3)CC2
O=C(O)C1=C[NH1]C2=CC=C(C=3[NH1]C4=CC=CC=C4C=3C5=CC=C(Cl)C=C5Cl)C=C12
CC1=CC(C)=CC(NC(=O)C2CC2C3=CC=C(NC(=O)CN4N=NC(C5=CC=CC=C5)=N4)C=C3)=C1
O=C(CC1=CC=CC=C1)NC2=NN=C(S(=O)(=O)NC3CCCCC3)S2
COC(C1=CC(C)=NO1)C2=CC=CC3=CC=C(C)N=C23
NCCC1=C[NH1]C(=O)N1
COC(=O)C1=C(O)C=C(O)C(Cl)=C1CC
O=C1C=C(C(=O)NC2=CC=CC=C2)ON1C3=CC=C(F)C=C3
CCOC(=O)C1=CC=CC=C1NS(=O)(=O)C2=CC=C(OC)C(NC(=O)C3=CC=CC=C3[N+1](=O)[O-1])=C2
CCCC1=C(C(=O)N(C(CC)C2=CC=C(Br)C=C2)C)C=NN1C3=CC=CC=4[NH1]C=CC3=4
CCOC(=O)C1=CCN(C2=NC(C)=C(C)C=C2C)C1C3=CC=C(OC)C=C3
CCCOCC(=O)NC1=CC=CC(C(=O)OC)=C1
CN(CC(=O)NC1CCN(CC2=CC=CC=C2)CC1)C(=O)C=CC3=CC=CS3
CC1=NC2=C([NH1]1)C(=CC3=CSC(N)=NC3)NO2
CCCCCCC[NH1]C(=O)C(CO)=CN(C=O)CCC1=CC=C(O)C(CN(C(C)=O)CCOCC)=C1
CC(C)=CC1NCC2=C(C#N)C(N)=NC(NC3CCCC3)=C21
CC1=CC=C(C2=NC(C(F)(F)F)=CN2C3=CC=C(S(N)(=O)=O)C=N3)C=C1
CCC=1N=C(NS(=O)(=O)C2=CC=C(C)C=C2C)N(C3=CC=CC=N3)C=1COC(=O)NC4=CC=C(F)C=C4
CC(C)CS(=O)(=O)ONC(=O)C1=CC=C(N(C)S(=O)(=O)C2=CC=CC=C2)C=C1[N+1](=O)[O-1]
O=[N+1]([O-1])C1=CC=C(NC2=CC=CC=C2N3C=CC=N3)C=C1
C1C2C3CC(CC2=NNC4=NC(C5=CC=C(Cl)C(Cl)=C5)=CS4)C1CC3
O=CN(O)CCCCCCN1[NH1]C2=CC=CC=C2C1=O
O=C(OCC1=CC=C(O)C=C1)C2=CC=CC(S(=O)(=O)N(CCCO)CC3=CC=CC(F)=C3)=C2
CC1CCC(=NC2=NC=NC(C3=CC=C(F)C=C3)=C2CC4CC4)C1
CCCC(=O)NCCC1=CN(CC(=O)C2=CC(F)=CC=C2C)N=N1
COC1=CC=C(NC(=O)CSC=C2C=C(C3=CC=C(O)C(O)=C3)C4=NC=CN24)C(OC)=C1
CCC1=NN=C2N1CCN(C(=O)C3=CC=CC4=C3OCCO4)C2
CN1CCCC1C2=CC=C[NH1]2
N#CC1=CC=CC(N2C=C(C(F)(F)F)C=C2C3=CC=C(Cl)C=C3Cl)=C1
CCOC(=O)NC=CC=C1C=CC=C(OCC2N(C)C)C=3C(=O)C4=CC1=CC(O)C=C4OC2=3
CCN(C(=O)CCCC1=CC=CC=[N+1]1[O-1])CC2=CC(OC)=C(OC)C=C2OC
COC1=CC=CC=C1C2=CN=C(N)N2C3=CC=C(C)C(C)=C3
CN(C(=O)C1CNCC1C(=O)NC2CC2)C3=CC=CC=C3
CC(=O)NC(=CC1=CC=CC=C1)C2=NC3=C4C=CC=CC4=NC3=C[NH1]2
CN(C)C(=NC(=O)N=C1SC(C)=C(C)N1C)N2CCOCC2
ClC1=CC=CC(N2CCN(CC3=CN(CCNS(=O)(=O)CC4=CC=CC=C4)C5=CC=CC=C35)C2)=C1
CS(=O)(=O)CCN1CCN(CC2=NC3=CC=CC=C3S2)CC1
OCCN1CCN(CCCN2C(C3=CC=CC=C3)=N[NH1]C2=SO)CC1
COC(CCNC1=CC=C(OC)C=C1CC2=CC=CC=C2)OC
CC(C)C1=CC=C2OC(NC3=CC=C(O)C=C3)=NC2=C1
CC1=CSC(NC(=O)C2=CC=C(N3CCCCC3)C=C2)=N1
NC(=O)C1=NN(C2=CC(F)=C(F)C3=C2F)C=C1C4CC(N5CCOCC5)COC34
C=CCN1C=CC2=C(OCC3=NN=C(C4=CC=CC=C4)O3)C=CC=C2C1=O
CC(CCCCNC(N)=N[N+1](=O)[O-1])C(N)=O
CC(C)(C)C1=CC(NC(=S)NC2=CC=C(F)C=C2)=CC=C1O
NC=NC=NNC(CN1CCNCC1)=CC(C2=CC=C(OC(F)(F)F)C=C2)=C
CCN=C(NC#N)N1C=C(C(=O)NN=C2CCCCCC2)N=NC3=CC=C(Cl)C=C13
COC1=CC=C(N2N=NN=C2C3=CC=CC=C3)C=C1
CCN(CC)C(=O)N1CCN(CCNC(=O)C2=CC=C(N3C=NN=N3)C=C2)CC1
O=C[NH1]C(=O)N(C1CCOCC1O)C(C2=CC=CC=N2)=C
COC1=CC=C(NC(=O)CN(C)S(=O)(=O)C=2C(C)=NC(=O)[NH1]C=2O)C=C1
CCC1=CC2=CC=CC=C2N1C(C3=CC=CC=C3F)C4C(=O)N(CC(=O)O)C5=NC=CC=C54
O=C(O)C=C1N(CC2=CC=C(C3=CC=CC=C3)C=C2)C4=C(Br)C=CC=C4C1=O
CCC(S(=O)(=O)C1=CC=CC(C(=O)NN=CC2=CC([N+1](=O)[O-1])=CN2C)=C13)C=C(O)C=C(O)O3
CC(=CC1=CC=CO1)C2=CSC(NC(=O)C3CCC(NN(C)C(N)=O)C3)=N2
O=C(CN1CCN(C2=CC=CC=N2)CC1)NC3=CC=CC(C(F)(F)F)=C3
O=C(COC1=CC=C(Cl)C=C1)NC2=NN=C(C3=CC=CC=C3)S2
N#CC1CC(C(=O)NO)OC(NC=NC=C(SC2=CC=C(OC3=CC=CC=C3OC)C4=CC=CC=C24)N=N)C1
O=C(NN=CC1=CC=C(Cl)C=C1)C2=CC=CC=C2Cl
COC1=CC=C([N+1](=O)[O-1])C=C1NC(=O)CSC2=NN=C(C3=CC=CS3)O2
CC(C)C1=CC=C(Cl)C=C1C2=NN=C(COC3=CC=CC(C(N)=O)=C3)[NH1]2
O=C1NCCN1CCCl
CCOCCCNC(=O)CC(=O)NN=CC1=CC=CO1
COC=CC(OC)=C(NC(=O)C1CSC(NC(=O)C2=CC=C(Br)C=C2)=NC1=S)C(OC)=C
CN1N=C(C2=CC=C(Br)S2)C3=C1CN(C(=O)C4=CC=CS4)CC3
O=C(O)COC1=CC=CC(CP(=O)(O)O)=C1
CCCCCCCCCCCC(=O)NCC1=CC=CC(CN2CCCCC2)=C1
CC#CCOC=C1C=C(S(=O)(=O)NCC(C2=CC=CO2)S(=O)(=O)C3=CC=C(Cl)C=C3)C(OC(F)F)=C1
COC1=CC=CC(C(=O)NCC(C2=CC=CO2)NCC3=CC=CC=C3)=C1
COC1=CC=CC=C1NC=2SC=NC=2C(=O)N3CCNC3=O
COC=CC=C(NN=C(NS(=O)(=O)C1=CC=CC=C1)C(=O)C2=CSC(C3=CC=CC=N3)=N2)C(OC)=C
O=C(O)C(S)C1=CC=C(C2=CC=C(F)C=C2)S1
C1NC2=C1C=C(C3=CN(CC4=CC=CC=C4F)C5=CC=CC6=C35)C=CC=C6C2=N[NH1]CCO
CC(C1=NC(C2=CC=CC=C2)=CN1C3=CC=C(CCO)C=C3)NCC(O)C4=CC=CC=C4
O=S(=O)(NC1=CC=C(OCC2=CC=CC=C2)O1)C3=CC=C4C(=C3)OCO4
COC1=CC=CC=C1NC=NN(CCC2CCNCC2)C(=O)C3=CC4=CC=CC=C4N3C
CCCN(CCC)C1=CC=C(CN=C(C23CCC2)N4C=CN=C(C5=CC=C(Cl)C=C5)N34)C=C1
CCOC(=O)N1CCN(C(=O)CC2=C(C)[NH1]C(C(=O)C=CC3=CC=CC=C3)=C2)CC1
CN(N)C1=NC(Cl)=NC(NC2=CC=C(F)C(Cl)=C2)=C1Br
COC1=CC2=C(C=C1OC)C3=NNC(C4CCN(C(=O)NC5=CC=C(C)C=C5)C4)C3CO2
CCOC(=O)C1C(N2CCN(C)CC2)=NC3=CC=CC=C31
O=[N+1]([O-1])C1=CC=CC(S(=O)(=O)NC2=CC=CN=C2)=C1
COC1=CC=C(OC)C=C1C=C2C=NC(Cl)=C(C(F)(F)F)C(N3CCC(CC4=CC=CC(Cl)=C4)CC3)=N2
CC1=CC=C(CN2CCN(C(=O)C3=CC=CC=C3C(=O)O)CC2)C=C1
C1CCN(C2=C(F)C=C3C(=O)C(C(=O)O)=CN(C4CC4)C3=C2F)CN1
C1C=CC(C(=O)NC(C)(C)COC)=NC=CC=C(NC(=O)CC(O)CC(O)C(O)CC)C=C1
C1OC=CC=CC1(NC(C2=CC=CN=C2C)=NC3=CC=C(NC(=O)C4=CC=C(OCC)C=C4)C=C3O)C
C=CCNC(=O)C1=CC=CC=C1SC2=CC=C(C3=NC4=CC(NC(C)(C)C)=CC=C4N3CC)C=C2O
OC1=CC=C(CC(=C(C2=CC=CC=C2)[NH1][NH1])CCC3=CC=CC=C3OC(F)F)C=C1
COC1=CC=CC(CNC(=O)C(=O)C(C(=O)C2=CC=C(Br)C=C2)CC3=CC=CC=C3OC)=C1
CCCCN1C(=O)C2=CC=CC(C(F)(F)F)=C2N(C)C1=O
O=CC1=CC=C(Cl)C([N+1](=O)[O-1])=C1C(=O)C2=C[NH1]C3=CC=CC=C23
C#CCC1CCN(C)C(CC2=CC=C3C=CC=CC3=C2)C1O
CCC1=C2CC(=O)C(C3=CC=C(O)C=C3)=C(O)C(SC4=CC=C(OC)C=C4)=COCC=C2C1
O=C1NC(N2CCNCC2)=NC3=CC=CC=C31
COC1=CC=C(C2=CC3=NC=CC=C3O2)C=C1N
COC1=CC=CC=C1C=C2C=CC=3C=C(C4=CC(OC)=C(OC)C(OC)=C4)OC(=O)C2=3
O=C1C2=CC3=C(C=C2C4C1C(=O)C5=CC=CC=C5O4)CCCC3
CC1=C(C(=O)N(C)C)C(C2=CC=CC([N+1](=O)[O-1])=C2)NC(=O)N1
CC1=CC=CC=C1CNC2=NC3=C(C(=O)N(C)C(=O)N3C)N2CCSC4=NC5=CC=CC=C5S4
C1NCC=2CN=C(C(=O)NCCC3CCCCN3C(=O)NC4=CC=CC=C4F)C=2C1
COC1=CC=CC(C2=CC=C(NC(=O)C3=CC=C4[NH1]C=CC4=C3)S2)=C1
NS(=O)(=O)C1=CC=CC(NC(=O)CSC2=CC=CC=C2)=C1
C#CC(C)(O)C#CC1=CC=CC=C1CCN(C2CCCCC2)C
COC1=C(O)C(F)=CC=C1OC(C2=CC=CC=C2)C3CCN(C)CC3
CC1=CC=C(C=NN(CCCNC(=O)NC2=CC=C(Cl)C=C2)C3=CC=C(Cl)C=C3SC)C1
CC=C(CC1=CC=C(C(=O)NC#N)O1)C2=CC(Cl)=CC=C2C(=O)NCC=CC3=CC=CC=C3F
N#CC=C(N1CCCC1)[NH1]C2=NC=C(N)C=C2
COC1=CC=CC=C1OC2C(=O)CCC[N+1]2=CC3CCC4C5CCC6=CC(=O)C=CC6(C)C5CCC34C
[O-1][N+1]1=CC=C2C=C(C3=N[NH1]C(=S)O3)C=CC2=C1
CC1=CC(C#N)=CC(C)=C1OC2=CC(NN=CC3=CC=CC=C3Cl)=NC(C=4N=N[NH1]N=4)=N2
CC1=NOC(C)=C1COC2=CC=C(C(=O)NC3CC(C)C3)C=C2C#N
C=CC1C23CCN(CC4CC4)C(CC1C5=C(CC)C=CC=C5C2)O3
COC1=CC(OC)=CC(C=C(CO)C(C(=O)NCC2=CC=CO2)OC(=O)OC)=C1
CCOC(=O)CCC1=CC(C2=CC=CC=C2OC)=NN1CC3=CC=CC=C3F
CC(C)[N+1]([O-1])=CC(C1=CC=C(Cl)C=C1)=[N+1]([O-1])C2=CC=CC=C2
C#CCN1C=NC(C=C(C2=CC=C(F)C=C2)[NH1]C3=CC=C([N+1](=O)[O-1])C=C3)=N1
O=C(NN=CC=1SC=CC=1C)C2=CC=C(S(=O)(=O)N3CCCC3)C=C2
CC1=CC=C2N=C(C3=CC=CC=N3)C=C(C4=CC=C(Cl)C=C4)C2=C1
C=C(C)COCC1COCC(NC(C)=O)C2(C)CC(O1)C(O)C3(C)OC3CC(=O)N2
OCCOC1(OCC2=CC(F)=C(N3CC(CN4C=CN=N4)OC3=O)C=C21)C(F)(F)F
CCCCCC(C)N1CCC1(C)C(=O)NC=2C=COC=2C
COC1=CC=C2C(CC(N)=O)=CC(N3CCOCC3)=NC2=C1
CC=C1C=CC2=CC(=NC(=O)NC3=CC=CC=C3)[NH1]C2=C1
CN(C)C1=CC=C2C=C3C(=NC2=C1S(=O)(=O)C(F)(F)F)CCCC3
CC(C)C(N)C(=O)NC(CC(=O)NCC1=CC=CO1)C(=O)NCC
C1C=CC=C(NC2=NC(=NC3=CC=CC=C3F)SC(N4C(C)=NC=C4C)=N2)CC=C1
C1NN=NC1NC2CCN(C(=O)C3=CC=NC(NC4=NC=CC=N4)=C3)CC2=N
O=C(OC1=CC=C(OCC2=CC=CC=C2)C=C1)C=C3C=CC4=CC(S(=O)(=O)NC5CCCCC5)=CC=C34
CSCCC(NC(=O)C1=CC=C(N2C(C3=CC=CC=C3)=CSC2=NC(C)=O)C=C1)C(=O)O
N=C(N)SCC1=NC(C2=CC3=CC=CC=C3OC2=O)=CS1
O=C(NC1=CC=C(CCN2CCN(C3=NC=CC4=C3CCO4)C2)C(OC)=C1)C5=CC=C(F)C=C5
COCC1(C2=CC=C3C(=C2)OCO3)OC(C4=CC=C(N5CCCCC5)C=C4)=CC1=O
NC1=C(Cl)C2=C(C(N)=C1CCCl)C(=O)C3=C(O)C=CC=C3C2=O
N#CC1=C(NC2=NC3=C(Cl)C=CC=C3S2)N=C(C4=CC=CC=C4)C5=C1CCCCC5
CCCC1(NC(=O)C2=CC(C(C)C)=NN2C)CCC3C(OCC4=CC=CC=C4)CCCC13C
N1C=NC=2C(=O)N=C(NC3=CC=C(Br)C=C3F)[NH1]C=2[NH1]1
CN1CCC(N2C=C(CC#N)N=N2)CC1
OC1=CC(CC2(O)CCCC2)=C(Cl)C=C1Cl
CC(=O)C=CC=C(NCCN(C=1C=CC(=O)N(C2=NC3=CC=CC=C3[NH1]2)C=1C)CC)C=C
COC1=CC=C(CNC2COC(NC=NC3=C(N)N=CN=C3Cl)C2)C=C1
COC1=CC=C(NC(=O)CC2CC(=O)N(CC3=CC=C4C(=C3)OCO4)C2=O)C=C1
CCCC1=CC2=C(NC3CC(=O)N(C)C(=S)N32)C=C1
COC=CC=C(C1=NN(CN2CCOCC2)C(=CC3=CC=CN=C3)C1=O)C
C1C2OC=C(CNCCN(C(=O)CNC3=NC=NC4=CC=C(C(F)(F)F)C=C34)C)C=CC=C2C1=O
O=C(NC1=CC=CC=C1)N2C3CCC2C(C4=CC=CC=C4OCC5=CC=C(F)C=C5)C3
COC1=CC=C(OC)C(C=NNCCC2=NC(N(C)C)=NC3=NC=CC=C23)=C1
CN(C)C=NC1=NC=2C(=O)[NH1]C=CC=2S1
CC1=CC(C(=O)CS2C=NC3=CC=CC=C32)=C(C)N1C4=CC=C(C(N)=O)C=C4
COC1=CC=C(C2(O)CCN(CC3=CC=C(O)C=C3)CC2)C=C1
COC1=CC(C#CC1C(NC(=O)CN2CCCC2CNCC3=CC=C4C(=C3)OCO4)C(C)C=CC)(O)OC=C
COCCN(CC(O)COC1=CC=C(C2=CC=C(C[N-1][N+1]#N)C=C2)C=C1)CCC(=O)O
CC1=CC=C(CS(=O)(=O)CCC(=O)N(CCC2=CC=CC=C2)C3CCCC(O)C3)C=C1
CCC1=NC2=CC(C(=O)N3CCCCC3)=CC=C2N1CC4CN(CCC5=CC=C(C=6N=N[NH1]N=6)S5)CC4
CN1C=C(C2=CC3=CN=CC=C3[NH1]2)C=N1
CCOP(=O)(OCC)C=1N=C(C(F)(F)F)[NH1]C=1C2=CC=CC=C2
CCOC(=O)CC1CCCN(C2=NC3=CC=CC=C3N=C2NS(=O)(=O)C=CC=C)C1
C1C=C2C(=C(C=CC(=O)C3=CC=CC=C3)C(OC(=O)C4=CC=C(Cl)C=C4)=C2C)C5C=NC(CO)=C15
NS(=O)(=O)C1=CC=C(C=CC2=NC(C(F)(F)F)=CC3=CC(N4CCCCC4)=CC=C23)C=N1
COC1=CC(C=2C=CN(CC(=O)O)C=2C)=CC=C1OC(=O)C3=CC=CO3
COC=C(N1CCN(C)CC1)C([N+1](=O)[O-1])=CC=2C=C(C(=O)NCCN3CCOCC3)C=NC=2C=O
CC1=CC=C(C=2N=C3C=CC(F)=CN3C=2C4=CC=C(S(C)(=O)=O)C=C4)C=C1N(C)C
COC1=CC=CC=C1N=C(N2CCNCC23)C=CSC(NC4CCCC4)=N3
CC(N)C(=O)NC(CC1=C[NH1]C2=CC=CC=C12)C3=NN=N[NH1]3
COC(=O)C1=CC(NC(=O)C2=CC=C(Cl)C=C2)=NN1C3=CC=C(N)C=C3
CC1CCCCN1CCN2C(=O)C=3[NH1]N=C(C4CCCC4)C=3C2C5=CC=CC(Cl)=C5
CSCCC(NC(=O)C1=CC(S(N)(=O)=O)=CC=C1SC(C)C(=O)NC(C)C)C(=O)O
N#CC1C(=N)OC2=C(C(=O)C3=CC=CC=C3C2=O)C1C4=CC=C(OC5=CC=C(Br)C=C5)C=C4C
CCC=1[NH1]C(=O)[NH1]C=1C(=O)C=CC2=CC=CC=C2C3=NC=CC=C3
C1OC=CC=C(NC(=O)CN2C(=O)SC(=CC3=CC=C4C(=C3)OCO4)C2=O)C1
O=C(NC1CCC(O)CC1)C2CCN(S(=O)(=O)C=CC(Cl)=C(Cl)S)CC2
CNC(CN(C(=O)C1=CC=C2C(=C1)OCCO2)C3=CC=C4C(=C3)OCCCO4)=NC5=CC=CC=C5
CC(=O)CC1C2=C(N(CC3=CC=C(F)C=C3)C4=CC=NC=C14)CCN(CC(=O)NC5=CC=CN=C5)C2
COC1=CC=C(NC(=O)C2=CC=C(S(=O)(=O)N3CCOCC3)C=C2)C=C1N4C=NC(C)=C4
BrC1=CC=C(C=NNC(=CN=C(C2=CC=CC=C2)NC)SC=SC)C1
O=CC1=C(NCC2=CC=CC=C2)[NH1]C3=CC(OCCCOC4CCCC4CO)=CC=C13
CCCCC(NC(=O)OC(C(C)C)CC)C1=CC=CN=C1
CCOCC1(COC(N)=O)C=C(C(=O)C(C)=C(N)C(OC2CCCC2)=C)C1C3=CC=CC=C3
NC(=S)NN=CC1=CC=C(OCCC2=C(CO)C=CC=C2)C=N1
O=C(CCCNC1C2=C(C=CC3=CC=CC=C23)C(C4=CC=CC=C4)=NN1)C5=CC=C(F)C=C5
O=C1C(C2=CC=CC=C2N)=COC3=C(Cl)C=CC=C13
N#CC1CCCN1C(=O)C2CCN(C3CCN(C4=CC=C5C=CC=CC5=N4)C3)C2=O
CC(C1)CCC2=CC(C(=O)N3CCN(S(=O)(=O)C4=CC=C([N+1](=O)[O-1])C=C4)CC3)=CC=C2N1
O=C(N1O)C=CN=C1NC(C2=CC(F)=CC=C2F)C3=C(CCC)[NH1]C=CC=CC=C3
O=C(CCN1CCCCC1)NC2=CC=C(C3=NC4=CC([N+1](=O)[O-1])=CC=C4[NH1]3)C=C2
C1C=C(C2=NN=C(C3=CC=CC(OC4=CC=C(Cl)C=C4)=C3)N2C)N(C)S(=O)(=O)N1
CCN1CCN(CC(C(=O)N2CCN(C3=CC=CC=N3)CC2)C4=CC=CC=C4)CC1
COC1=CC=C(NC(=O)CC2CCN(S(=O)(=O)C3=CC=C4C(=C3)CCC(=O)N4)C2)C=C1
CC(=CC(=O)N1CCCCCC1)N2CCC(NCCC3=CC=C(Cl)C=C3)CC2
O=C(CCCN1CCN(C2=NOC3=CC=CC=C23)CC1)NC4=CC=C(CC5=CC=NN5C)C=C4
CC1=CC=C(S(=O)(=O)N2C(=O)C3=CC=CC=C3C2=O)C=C1
CC1=C(NC(=O)C=CC(C)(C)NC(C)(C)C)C=CC=2C=C(C3=CC=CC=C3)SC1=2
COC1=CC(CC2NCCC3=CC(OC)=C(OC)C=C32)=CC=C1O
CC1=CC=C2[NH1]C(=O)C(CCOC3=CC=CC=C3C)=CC2=C1
COC(=O)C1=CC=C(C=2N=C(N)SC=2CC3CC3)C=C1
CC1=NC(NCC2CCCO2)=NC(N3CCC(C4=C[NH1]C5=CC=CC=C45)CC3)=N1
CC(N)C(=O)N1CCC1C(=O)NN(CCCN)CC2=CC=C([N+1](=O)[O-1])C=C2
NCCCN(CCCN)NC(=O)C=CC1=CC=C(Cl)C(NCCCCCN)=C1
OC1=CC=CC(CCC2(O)CCON2)=C1
CCN(CC)CCC(=O)C=1[NH1]C2=CC=C(Cl)C=C2C=1CCC3=CC=C(O)C(O)=C3
COC(=O)C1=C(O)C=C(OC)C=C1OCCCO
N=C(N)OCCC1=C[NH1]C2=C(C3=CC(N(N)O)=N[NH1]3)N=CC=C12
CCOC(=O)NC1=NC(=O)C(C2=CC=CC=C2)=CC1(OC)C3=CC=CC=C3
C#CCCCCNC(=O)N(CCC)CC1=C(C(N)=O)[NH1]C=NC(NC(=O)C2=CC=NC=C2)=NC1
CCC(NC(=O)C(CC1=CC=CC=C1)NC(=O)C(C)NS)C2=CC=C(OC)C=C2
CCC=1[NH1]C2=CC=C(C)C=C2C=1CN3C(=O)CSC3CC=CCCCC(=O)O
CCOC(=O)CCNC(=O)C1=CC(CCN2CCC(C(C3=CC=CC(OCCO)=C3)C4=CC=CC=C4)CC2)=C(C)O1
COC1=CC(CCC2=CC=CC=C2COC3=CC=CC(O)=C3C)=CC=C1O
O=C(OCC(=O)NCC(C1=CC=CS1)N2CCCCC2)C3=CC=CC=C3
O=C(CN1C(=O)CSC1Cl)C2=CC=C(Br)C=C2
CC(=O)NCCSC1=NN=C(C2=CC=CN=C2)O1
CCOC(=O)C=1SC(NC(=O)C2=CC=C3N=C(N)SC3=C2)=CC=1N4CCCCC4
FC(F)(F)C1=CC=C(N=CC2=CC=CC=C2N3CCCCC3)C=C1
NCCC1NC(S(=O)(=O)C2=CC=C([N+1](=O)[O-1])C=C2Cl)=NCC1C3=CC=C(O)C=C3
COC1CCN(C)CC1C2(C(=O)NC3CC3)CC(C4=CC=C(F)C=C4)CCCC2
CNC(=O)C=C(C1=CC=C(Br)O1)N=CNC(C=O)C(C)(C)O
O=C(CC1=N[NH1]C(=O)C2=CC=CC=C12)NC3=NN=C(C4=CC=C(Cl)C=C4)O3
COC=CC=C(CNC1=NC=C(C(=O)N2CC3CCC(C2)N3CCCC)N=C1C4=CC=C(F)C=C4)C=C
CCCOC=C(OC)C(OC=1)=CCC(=O)C=C(N(CCCN2C=CN=C2)C=1Cl)[NH1]C
COC1=CC=C(CC(=O)NC2=NC=C([N+1](=O)[O-1])S2)C=C1
CC1=CC(Cl)=C2C(=C1)C=C(C3=CC=CC=C3C=O)N2
CC1=NN(C2=CC=CC=C2)C3=C1C(C4=CC=C(Cl)C=C4)=[N+1]([O-1])C3
COC1=CC=C(C=NN(C(=O)C2=CC=CO2)C(C3=CC=C4C(=C3)OCO4)C)C=C1
CN(C)C1=CC=C(CN2CCCCC2)C=C1
COC1=CC=C(C2NC(C3=CC=CS3)=NC2=O)C=C1
ClC=CC=C(Cl)C(C1NC=C2C=CN(C3=CN=CC=N3)C2=C1C4=CC=NC(N5CCC5)=N4)=C
CCOC(=O)C1C(=O)OC2(CCN(C(=O)CCC3=CSC=N3)CC2)C1CC
CC(C)(C)OC(=O)NC(CCCN=C(N)N)C(=O)NC(CCC(=O)O)C(=O)NC(CCCCN)C(=O)O
CNC(=O)C=1SC(NC2=CC=C(Cl)C=C2Cl)=NC=1N
O=C(O1)C=CC(Cl)=CC(OCC(=O)NCCC2=C([NH1]C=C2C(=O)CSC=O)CC3=CC=C(CO)C=C3)=C1
CCOCCNC(SC(C)C(=O)NC1CCC1)=NN=CC2=CC=CS2
COC(=O)C=1[NH1]C2=CC=C(Cl)C=C2C=1NC(=O)CC=3C(C)=NN(C4=CC=CC([N+1](=O)[O-1])=C4)C=3C
CC1=CC(C)=C(S(=O)(=O)N2CCCCC2)C=C1
COC1=CC2=NC=C(C#N)C(NC3=CC=C([N+1](=O)[O-1])C=C3[N+1](=O)[O-1])=C2C4=C1C=CN4C
CC1=CC=C(N2C=NC(C(=O)N3CCCCC3C)=C2)C=C1C
CCOC(=O)C1=C(NC(=O)NC2=CC=C(F)C=C2)SC(C(C)=O)=C1C
CCC(CCCCC(=O)NO)N=C(C)CC=1N=C(C(F)(F)F)OC=1C
COC1=CC=C(C2=NN=C(NC3=CC=C(F)C(Cl)=C3)C(C4=NON=C4C)=N2)C=C1
CC(C)CC(NC(=O)C1CCCN1)C2=NC3=CC(Cl)=C(Cl)C=C3[NH1]2
NN1C(NC2=CC=C(NC(=O)C3=CC=CO3)C=C2)=NC=4SC5=C(C=4C1=O)CCC5
CCOC(=O)C1CCN(C(=O)C2=CC=C3C=C4N(C3=C2)CCCNC4=O)CC1
CC1=CC=CC=C1NC(=O)CCS(=O)(=O)C=2C(C)=NN(C3CCCCC3)C=2C
CSC=1OC(C(=O)NCCC2=C[NH1]C=N2)=CC=1C
O=C1C=CC(=O)C2=C1C=CC3=C2C(=NC4=CC=C(F)C=C4)CO3
CC=1C=C(C2NC(=O)C(=O)C3=CC(OCC(C)C)=CC=C32)[NH1]N=1
CCCC1=C(N2CCN(C(=O)C3=CC=C(C)C=C3)CC2)C=CC(C)=C1OC
COC1=CC=C(OC)C(NC(=O)CSC2=NC(C)=CC(C)=C2C)=C1
COC(=O)C1=C2CCC3=CC=C(OC)C=C3C2(C)C4CNC(=N)N41
O=C(CC(O)C(=O)NN=CC1=CC(Br)=C(O)C(Br)=C1)C2=CC=C(Br)C=C2
O=S(=O)(C1=CC=C(C2=CC=CC=N2)N=C1)C3=CC=CC=C3
COCCOCCOCCOCCOC
CC(C)CC1=CC(SCC(O)C(=O)N2CCOCC2)=NC(C)=C1C
CC1=CC=C(CNC(=O)C(CC2=CC=CC=C2)N3N=C(C)C=C3C#N)O1
CCCCN(C)CCC(C=C(C#N)C#N)=CC1=C(OC)C=CC=C1C=O
CN1C(SCC(=O)NC2=CC=C(Cl)C(Cl)=C2)=NN=C1C3=CC=C([N+1](=O)[O-1])C=C3
COC1=CC=C(OC)C(N2CCN(CC(=O)NC=3SC=CC=3C#N)CC2)=C1
CCCN1CC2=CC(OC)=C(OC)C=C2N(S(=O)(=O)O)C1=O
COCCN1C2=CC=C(OCCCC3=C[NH1]C=N3)C=C2CC1=O
O=C1OCCN1C(=S)NC2=C(C3CC3)N=C4C(=C2Cl)CCCC4
COC1=CC=C(S(=O)(=O)NC2=CC=C3C(=C2)C(C)(C)CO3)C=C1
CN(C(=O)COC(=O)C1=CC=C(S(=O)(=O)N2CCC(C)CC2)C=C1)C3CCS(=O)(=O)C3
CC(C1)CC=C(CN(C)CCO)N(CC=2C=CN3C=CSC3C=2)C4=CC=CC=C14
C=C1C=[N+1]([O-1])C2[NH1]C(Cl)=CC2=C1CCCC
CCOC(=O)C=1[NH1]C2=CC=CC=C2C=1C=NC3=CC=CC(Br)=C3
COC1=CC=CC=C1NC2=NC(NC(C)=O)=NC3=C2CCN4C3=NC5=CC=CC=C54
COC1=CC=CC=C1N(CC(=O)N2CCCCC2)C(=O)C3=CN(CC4=CC=CC=C4)C(=O)C5=CC=CC=C35
C1CCC=CC=CC1C2=CC=C(S(=O)(=O)C(OC(C)=O)C(=O)O)C=C2OC
CCN(CC)CCCN1CCC2=CC(C)=CC=C2C1
FC(F)(F)C1=CC=CC=C1CN2C(C3COC4=CC=CC=C4O3)=NC5=CC=CC=C52
C1C=NC(CS(=O)(=O)C2=NN=C(NC(=O)CNC(=O)C3=CC=CC=C3O)N2C)=CS1
O=S(=O)(C1=CC=C(NC2=CC=C([N+1](=O)[O-1])C=C2Cl)C=C1)N3CCOCC3
N#CC1=CC=CC(NC(=O)NCC2=CC=C(CNC(=O)OCC3=CC=CC=C3)O2)=C1
FC=C1C=C[NH1]C(C2=CC(CSC3=NC4=CC=CC=C4S3)=NC=C2Cl)C1=C
O=C(NC1=CC=C(F)C=C1)OCCNC2=CC=C(CC3CCCCC3)C=C2
CC1=CN=C2C=CC=CC2=C1C(=O)NC(N)=O
CCOC(=O)C1=CN(CC2=CC=CC(C3CCNCC3)=C2)C4=C(F)C=C(F)C=C4C1=O
CC1=NC2=CC=CC=C2C(=O)N1C3=CC=C(OCC4=CC=C(Cl)C(Cl)=C4)C=C3
CC(C)N1N=C(C2=CC=C(F)C=C2)C=C1CCCN(CC3=NC=CS3)C
O=C1N=C(N2CCCCC2)SC1=CC3=CC=CC=C3
COC1=CC=CC=C1NC(=O)NC2=CC=CC=C2C(=O)NCCN3C=NC=N3
CCC=1OC=C(C=1C)C(=O)C(NCCNC2=CC=CC=C2C(N)C(N)=O)C
CCCN1C2=CC=C([N+1](=O)[O-1])C=C2C(=O)N1C3CCN(CCC4=CC=CC=C4)CC3
CC1=CC=C(S(=O)(=O)NC(=O)C2(C)CCN2C(=O)CC(C3=CC=CC=C3)C4=CC=CC=C4)C=C1
O=C1C2=CC=CC=C2N=CN1CCC(CN3C=CN=C3)CC4CC4
COC=C1C=CC(C=NN(C(=O)C2=CC=C(Cl)C=C2)C(C3=CC=CC=N3)CC4=CC=CC=C4O)=C1
CC1=CC=C(C(=O)CCCN2CCCC(C2)C=CC=CC(=O)C(F)(F)F)C=C1C
COC1=CC2=C(C=C1OC)CN(C(=O)C3=CC=C4C(=C3)OCO4)CC2
COC1=CC=C(N2CCN(C(=O)CC3C=CC(OCCF)=N3)CC2)C=C1
COC1=CC=CC(C=CC(=O)C=CC2=CC=C(C)S2)=C1OC
CC1=CC=C(C(=O)N2CCCC2)C=C1C3=NN=C(C4=CC5=CC=CC=C5C=C4F)N3C
O=C(O)C1=CC(S(=O)(=O)NCC2N(CCO)C3CC23)=CC=C1F
CCC(C)C(N)C(=O)NS(=O)(=O)OCCOP(=O)(OCC1=CC=C(Cl)C(Cl)=C1)OCC2=CC=CC=C2
N#CSC1CSC(=CC(C=O)OC(=O)C2CC2)C1=O
O=C(NC1C(=O)N(C2CCCC2)C3=CC=CC=C31)OCC4=CC=CC=C4
CCC(C)NC(=O)CCNC1CCC2=CC=CC=C2C1
O=C(NCCC1=COC2=NC=CC=C12)C3CC4=C([NH1]C5=CC=CC=C45)CN3
O=C(C1=N[NH1]C(C2=NC3=C(F)C(F)=CC(F)=C3S2)=C1N)C4CCCCC4
CC1=CC=C(S(=O)(=O)C2=CC=CC=C2NC(=O)CCl)C=C1
CS(=O)(=O)C1=CC=C(C=CC(CSC2N=CN3N=C(Cl)C=CN23)=CS)C=C1
CC=1CN=CC(OCC2=CC=C(C=3C=C[NH1]N=3)C=C2C)=CNC=1CNC(C)(C)C
CCOC(=O)COC1=C(NC2=CC=CC([N+1](=O)[O-1])=C2)C(OC)=NC(OC)=C1OC
CCC1=CC=CC(CC(=O)NC2=CC=CC(NC(=O)C(C)C)=C2)=C1
O=C1C2=C([NH1]N1C3CCCC3)C(=O)C4=CC=CC=C42
C1C=C(C(C)C(=O)NC2CCCC2)N=NN1NC3=CC=C(F)C=C3
COC1=CC=C2C3=C([NH1]C2=C1)CCN(CCN4CCOCC4)C3
CNC(=O)C1=CC=CC=C1C2=CC(OCCCC(=O)N3CCN(C4=NC=CC=N4)CC3)=CC=C2
COC1=CC=C(CC2=NN=N[NH1]2)C(OS(=O)(=O)CC3=CC=CC=C3)=C1
CC1=CC=C(NC2=NN=C(C3=CC=CC([N+1](=O)[O-1])=C3)S2)C=C1
O=C1[NH1]C(O)=NC2=C(C3=CC=CC=C3)C(O)=CC=C12
O=C(O)C1=CC=CC(OC2=CN=CC=C2C3C(C=CCO)CCC3)=C1
OC(CNCCN1C=CC=N1)C2=CC=C(C=3C=NN(C)C=3)C=C2
CCCN(C1CC)C=NC(=O)CC(=CC2=CC=C(C3=CC=CC=C3C)C=C2)[NH1]C1
CC1=CN=C(Cl)C(NC(=O)NC(=O)C2=CC=C(Cl)C=C2)=C1
CC=1C=C(CNC=2C=NN(CCO)C=2N)ON=1
CC(OC1=CC=CC=C1)C2=CC(C(F)(F)F)=CC=C2OC=NC=C(C(=O)NCC(O)CO)C=N
CC1=CC=CC(C(O2)CCCN(CC3=CC=C(F)C=C3)CC2)=C1
CCCCCN(CCC)CCCOC1=CC=C(C=CC(=O)NC2=CC=C(C)C(Cl)=C2)C=C1
NC(C(=O)O)CON=CC=CC1=CC=C([N+1](=O)[O-1])C=C1
COCCN1N=NN=C1C(C2=CC=C(N(C)C)C=C2)N3CCN(C4=CC=C(Cl)C=C4Cl)CC3
CCCCC(OC)CCC1=CN=C[S+1]1CC=CC=C2C=C(OC)C=NC3=CC=CC=C3N=C2
CC1=CC=CC(C)=C1NC(=O)N(CC2=CC=CO2)C(=O)CN3C(=O)C=CC3=O
C1OC=CC=C(C2=CC(OC)=C(OC)C=C2C(N)=O)C=C1
N#CCC(C1=CC=CC(N2CCOCC2)=C1)C3(CCOCC3)NN=C(Cl)N=C(N)N
CCCC1=CC(C(=O)OCC(=O)C2=CC=C(F)C=C2)=C(C)O1
N#CSC(CCl)COC(C1=C[NH1]C2=CC=CC=C12)=N
S=C(NCCN1CCCN=C1SC2C3=CC=CC=C3NC2C4=CC=C(Cl)C=C4)NC5=CC=CC=C5
CCN(CC1)C=CC=C(C=2[NH1]N=CC=2[N+1](=O)[O-1])C=C1
C1C=CC(C)=C(NN=C(C#N)C=NC2=CC(N3CCN(C)CC3)=C(Cl)C=C2)C(C)=C1
CNS(=O)(=O)C1=CC2=C(C=C1CC3CCN(C)CC3)OC(=O)C(C(=O)O)=C2
N#CC(C(=O)C1CC1)C2=CC([N+1](=O)[O-1])=CC=C2N3CCCC3
COC1=CC=C(OC)C(NC(=O)C2CCC(=O)N(CCC3=CC=C(Br)C=C3)C2)=C1
C1=CC=C2C(=C1)OC3=CC=CC=C3C2COC4(C5=CC=CC=C5)C6C=CCC6C(C7=CC=CC=C7)C4
CC(C)OCCCNCC1=C[NH1]C(N)=NC1=O
CC=CC=C[NH1]C=C(C1=C(Cl)C(C(=O)NC2=CC=C(O)C=C2)=CN=C1)CCC(C)(C)N
O=C(O)CCN1C=C(C2=CC=CC=C21)CN(CC3=CN=C4[NH1]C=CC4=C3)CC
COC1=CC=C2C(=C1)OCC(CCN3CCN(C4=CC=C(F)C=C4)CC3)C2=O
O=C(CC=CC=CC=NCF)NC1=CC=CC(C2=CNC(C3=CC=CS3)=NN(C)C=C2C)=C1
CC=NN(C1CCCCC1)C=2SC(C(=O)NC3=CC=C(C(F)(F)F)C=C3)=C(N)C=2
C1C=CC=C(C(=O)NC=2C=C(C(=O)NN=CC3=CC=CN=C3)ON=2)C1
O=C(CCN1CCOCC1)NC2COC(OCC3=CC=CC=C3Cl)CC2
CC1=CC=C(C(=O)NCCNC(=O)C2CCCC2)C=C1Cl
COC1=CC=C(CCNC(=S)N(CCN(C)C)CC2=CC=C(C3=CC=CC=C3)C=C2)C=C1
CN(C)C1=CC=CC=C1C(=O)OC2=CC=C(O)C=C2
FC=CC=C(NC=C(C=C(F)C(N)=CC(Cl)=CN=CCl)C=O)N
CC1=NN=C(SCC2=CC=C(F)C=C2)N1C(F)(F)F
CC(C)C(NC(=O)OCC1=CC=CC=C1)C(=O)NC(CC2=CC=CC=C2)C(=O)C3=CC=CC(F)=C3
CC(NC1=CC=C(CCC(=O)O)C=C1)C2=NN=CN2C3=CC=C(F)C=C3Cl
COC1=CC=CC(NC=C2C(=O)C3=CC=CC=C3C(=O)C2=O)=C1
N#CC1=CC=C(C=2N=C(NC3=CC=CC=N3)[NH1]C(=O)C=2C4=CC=C(Cl)C=C4)C=C1
O=C(NCC1=CC=CN=C1)NCC2=CC=C(CN3CCCCC3)C=C2
O=C(O)C1=CC=CC(S(=O)(=O)NC2=CC=C(C(=O)NCC3=CC=CC=C3)C=C2)=C1
O=[N+1]([O-1])C1=C(C(=O)NC2=CC=CC(O)=C2)[NH1]C3=CC=CC=C13
O=P(O)(O)C(PCN1CCCC1)P(=O)(O)O
CC(C)CC1C(C)C2C(=O)N(NC(=O)C3(C#N)CCCCC3)C(S)C12
CC1=CC=C(C(=O)NCC2=CC(NC3=NC=C(OC)C(CN4CCOCC4)=C3)=NO2)C=C1
CC1CC(=O)N(NC(=O)C2=CC=CC=C2NC(=O)C=CC3=CC=CC=C3)C1=O
CNC(=O)N1C=C(N2CCC(NC(=O)C3=CC=CC=C3Cl)CC2)C(=O)C1=O
CSCC(CN)CC(O)C1=CC=CC2=NC=C3C(=C12)NC(=O)C3(C#N)C4=CC=C(F)C=C4
CCC1C=CC(=O)N2N=C(NCC3=CC=C[N+1]([O-1])=C3)SC2=N1
CC1=CC(S(=O)(=O)N2CCN(C3=CC(F)=CC(F)=C3)CC2)=C(C)S1
O=C(CN1CCCC1)NC2=CC=C(CC(=O)NC3CCCC4=CC=CC=C43)C=C2F
COC1=CC=C(NC(=O)CN2N=NC(C3=CC=C(Cl)C=C3)=N2)C=C1
CC(C)N1N=CC2=C1N=C(NCCCF)C3=NC=CN=C32
C#CCC(C1)(C#N)CC2NC(C)=C(C)C(=O)N21
O=C1NC2=C(I)C=CC=C2C1=NNC3=CC=C(C(=O)O)C=C3
CC1=CC=C(NC(=O)CSC2=N[NH1]C(C3=CC=CN=C3)=N2)C=C1
COC1=CC=C(C)C=C1S(=O)(=O)NC2=CC=CC=C2C(=O)N(C)C=3C=C(C)ON=3
CC[N+1](CC)(CCCCCCCCCCCC[N+1](C)CC)CC1=CC=CC=C1
C1C=CC(=O)N1CCN2CCN(C(C3=CC=C(F)C=C3)C4=CC=CC=C4F)CC2[NH1]
COC1=CC=CC=C1C2=CC(C3CCN(CC4=CC=C(F)C(F)=C4)C3)=NC(NC5=CC=CC=N5)=N2
CCCCC(=O)NC1=CC=C(S(=O)(=O)N2CC3=CC2CN3)C=C1
CCOC(=O)C1CCN(CC2=C(O)C=C(C3=CC(C)=NN3C)C(C)=C2OC(F)F)CC1
CC1=CC=CC(N2CCN(CCC3=NN=CN3C)CC2)=C1C
COC1=CC(N(C)CC(O)CCl)=CC(C2=CC(C(F)(F)F)=CC=N2)=C1
CC#CCCC(NC(=O)C1=CC=CC(=C1)N(C(N)=O)C[NH1]N=C2C=CC=CC2[N+1](=O)[O-1])C
CN(C)CCCOC1=CC=C(C2CC3=CC=CC=C3C2=O)C=C1
CCC(CC)(NC(=O)C(CC1=C[NH1]C2=CC=CC=C12)CC)CC(=O)NC(C3CC(N)=O)CCCCC3
CCC1N(CC#CC#CC2=CC=CC=C2)CCC1O
CCN(C(=O)C=1SC2=NC(C)=CC(C)=C2C=1NC(=O)COC3=CC=CC4=CC=CC=C34)C5=NC=CC=C5F
C1OC(=O)CC2=CC=CC=C2COC=CC=C1N3C(=O)C(=O)C(C(=O)C4=CC=C(C)C=C4)C(=O)N3C5=CC=C(OC)C=C5C=C
CCCCCCC(O1)CC=2N=CC3=NN=C(C4=CC=CC=C4)N3C=2C1=O
C=CC[N+1]=CC=CCOC1=CC=CC=C1Br
CSC=NC(SCC(N)=O)=C(C)C(Cl)=CO
CNC=C(SC(C)C)N=C[N+1](CC1=CC=C(Cl)C=C1Cl)=C
C1=CC=C2C(=C1)C3=NC(C4=CC=CC=C4O)=NN3C2
CCN1C(C)=CC(C2=NOC(C)=N2)=C1C
O=C(O)C(=O)NC=1SC2=C(C=1C#N)CCCC2
O=C(NC1=CC=C(C2=CC=CC=C2)N=C1C=3C=CSC=3)C4CCC4
CC(C)(C)OC(=O)N1CCN(C2=CC=C([N+1](=O)[O-1])C(NC3=CN=CN=C3)=N2)CC1
CC1=N[NH1]C(C)=C1C=CC(=O)OC2=CC=CC3=CC=CC=C23
CCOC1=NSN=C1C(=O)NC2=CC(OC)=C(OC3=CC=CC=C3)C=C2
NCC(=O)NC(N)=O
N#CC=CC=CCNC(=O)C(NS(=O)(=O)C1=CC=C2C(=C1)OCCO2)C3CC3=C
O=C(O)C(CCN1C(=O)OC2=CC=CC=C21)N3CC4=CC=CC=C4C3=O
C1=CCN2CCN(C(=O)NCCC1(N(C3=CC=C(C4=CC=CC(F)=C4)N=C3)C5CC5C)C)C2
CC1=NN2C(C(F)(F)F)=NN=C2C3=C1CN(CCCOC=CC=C4SC(Br)=CC4)CC3
CCCC=1[NH1]N=CN=1
CC(C)(C)OC(=O)N1CCN(C=C2C(=O)N(C(=O)C3=CC=CC=C3)C(=O)N2N=C(N)C4=CC=CC=N4)CC1
CCC(=O)C(=O)OCCC(C)CCCCCOC(=O)CC(O)C
COC1=CC(C2=NN=C(SCC(=O)N3CC(C)OC(C)C3)N2C)=CC(OC)=C1OC
CC(CC1=CN=C(C2CC2)N=C1)N(C)C(=O)C=C3C=CC=C(C4=CC=CC=C4N(C(=O)NC5CCC5)C6CC6)C=C3
CNC(=O)NC1=CC=C2N=CN=C(NC3=CC=CC=C3F)C2=C1
CCC1=NC(SCC(=O)NCC2CCCCC2)=C(C#N)C3=C1CC(C)(C)CC3
ClC1=CC=C(C2=CSC(NN=CN=C3[NH1]C=NN3C)=N2)C(Cl)=C1
O=C(O)C1=NOC(C2=CC(OCC3CCOCC3)=CC=C2OC4CC(F)C4)C1=O
NC(C(=O)O1)CC=C(OCC(=O)NC2=CC(Br)=CC=C2F)C(O)C(O)C1O
CC1=CC=C(SCC(=O)N2CCCC2)C=C1
O=S(=O)(N1C=CC=C2C(C3=NC(N4CCCC4)=N[NH1]3)=CC=CC2=C1OCOC)C5=CC=CC=C5
O=C(O)C1=CC=C(C2CCCN2S(=O)(=O)C3=CC=C(Cl)C=C3)C=C1
CC1=CC=CC=C1N=C(NCC2=CC=CC3=CC=CC=C23)N4C(=NC5=CC=C(F)C6=C54)CS(=O)(=O)N6
CC1=C(CNCCNC(C)C)N=NN1C2=CC=C(C=3C=COC=3)C=C2Cl
CN1C=NN=C1C2=CC(C3=CC=NC=C3)=CC=C2NC4CN(S(=O)(=O)C5=CC=CS5)CC4
CC1=CC=C(C)C=C1NC(=S)NNCC2=CC=C(C#N)C=C2
CCOC1=CC2=C(C=C1OCC)C(C3=CC=CC=C3)N(CCOC)CC2
CCOC(=O)NC1=CC(OC=C2C(C)=C(C)C(NC(=O)NC3=CC=C(Cl)C=C3)=C2)=CC=N1
NCCOCOC(C)(C(=O)O)CC(N1C=NC2=C(NC3CC3)N=CN=C21)CO
COC1=CC=C(F)C=C1CSC2=CC=C(S(=O)(=O)NC3=NC=CS3)C=N2
CCCCNC(=O)C#CN=C(NC1=CC=CC(N2CCOCC2)=C1)NCN
C=C(C1=CC=C(OCCN2CCCC2)C=C1)C3CCC(C3)C(O)C(O)C(O)C(C)(O)N
CC(C)C1=CSC(C(=O)OCC(=O)NC2=CC=C3C(=C2)OCCO3)=N1
COC=CCNC(=S)NC1=CC=C2C(=C1)OCO2
CC1=CC=C(C)C2=C1C=C(N(C)CCCC3=NN=C(N)S3)C2=O
CCC(C)C(N)C(=O)N1CCCN(C(=O)C=C2C(Cl)=CS2)C1
C1=CC=CC(=C1)SC2=NCCN2N
COC1=CC(Br)=CC(C(=O)NCC2=CC=CS2)=C1OCC(=O)NC3CCCCC3
O=CN=C(C1=CC=CC=C1F)[NH1]C=CC=C(NC(=O)N=C2SC(C3=CC=CC(Cl)=C3)=NN2C)C
CCC(C)C1=CC=CC=C1NC(=O)CSC2=NN=C(CN3C(=O)C4C5C=CC(O5)C4C3)C=N2
CCC=1C=C(CN2CCOC3=NC=NC(NC4CCC4)=C3C2)ON=1
COC(=O)C1=C(C)NC(C)=C(C(=O)OC)C1C2=CSC(C)=N2
CCN(CC)COC1=CC(OC)=C(OC(C)=O)C=C1I
O=C(CC1=C(Cl)C=NN(CC(=O)NCC2=CC=CO2)C1SC)C(F)(F)F
O=S(=O)(C1=CC=CC=C1)C(CN2C=CN=C2)C3=CC=CC(C(F)(F)F)=N3
O=C(CC1ON2C(=O)C3=CC=CC=C3S(=O)(=O)N21)N(CC4CCCO4)C(=O)C5=CC=NO5
COC=CC=CC(C=CC(=O)OCC(=O)NC1=CC(C(F)(F)F)=CC=C1N2C=NC=N2)=C
CC(C)C1=CC(Br)=C(O)C(Br)=C1OCCNCCI
CCOC(=O)C1=C2C=C(N=C1NC(=S)N(C3=CC=CC=C3)CC(C)C)C4=CC=CC=C42
CC1=CC=C(CC=2C=NN(C)C=2)C=C1NC3=NC(CC4=CC(Cl)=CC(Cl)=C4)=CS3
CC(=O)NC(CC(=O)O)C(=O)NC(CC1=C[NH1]C2=CC=CC=C12)C(=O)OCC3=CC=CC=C3
CN1CCCN(C(=S)N(C)C2CCCC2)C3CS(=O)(=O)CC31
CN1CCCC1C(=CC(=O)NC2=CC=C(OC(F)(F)F)C=C2C=O)C
COC1=CC(C=C(NC(=O)C2=CC=CO2)C(=O)NC3=NC=CC=N3)=CC=C1OCC4=CC=C(Cl)C=C4
C1C=CN(C2OC(CO)C(O)C2O)C(=O)C=C1Cl
O=C(NCC1=CC=NC=C1)C2=CC=CC(N3CCCC3)=C2
CC(C)(C)C(=O)NCC1(C2=NC(C3=CC=CC=N3)=NO2)CCN(CC4=CC=CC=C4C(F)(F)F)CC1
O=C(O)C(CC1=CC=CC=C1)N2C(=O)C(=NOCC(=O)NC3=CC(C(F)(F)F)=CC=C3C=O)C(C(F)(F)F)C2C(=O)NC4=CC=CC=C4
O=C1CCC(OC(=O)CC2CCCCC2)CC1=CN(CC3=CC=C(CO)C=C3)C4CCCCC4
CN1CCN(S(=O)(=O)C2=CC=C(C(=O)OC(C)C3=CC(Cl)=C(O)C(Cl)=C3N)C=C2)CC1
CC1=CC=C2C(C)=C(C(C)CC(=O)NCC3=CC=CO3)OC2=N1
CCCNC1CCCN(S(=O)(=O)C2=CC=C(NC(=S)NC3=CC=C(N4C=NN=N4)C=C3)C=C2)C1
CC=C1C=CC(C=CC2=CC=C(OCC3=CC=CS3)C=C2O)=N1
CCCN(CCC)C(=O)C=1SC2=NC(N)=CC(Cl)=C2C=1N
O=CNC1=C2C=CN=C1N=C3SC4C(N5CCCCC5)CCCCC4N23
COC=CC=C(C(=O)NN=CC1=CC=C(OC2CCN(C(=S)N3CCCC3)CC2)C=C1)C=COC
CC=C1C=C(OC2=CC=C(N=NC3=CC=CC=N3)C=C2)C(C(=O)NC4=CC=CC([N+1](=O)[O-1])=C4)=C1
C[N+1]1=CN=C(C2=CC=CC=C2)C3=CC=CC=C31
C1=CC=C(C2=NC3=CN=CC=C3[NH1]2)C=C1
CNC1=NC(SCC2=CC=CC=C2)=NC(N3CCC(N4CCCC4)CC3)=N1
COC=CC=C(NC(=O)C1=CC=CC=C1N(C(=O)C2=CC=CC=N2)S(C)(=O)=O)C=C
O=C(NN=CC1=C(Cl)C=CC=C1Cl)C2=CC=CO2
C1OC=CC=C(C=NN(C2=CC=CC=C2)C(=O)C3=CC=CC=C3)C1[N+1](=O)[O-1]
CSC=NSC(CNC1=NC2=NC=CC=C(N3CCN(C)CC3)C=C1C=N2)=N
COC1=CC=CC(NC(=O)CC(C2=CC=CC=C2)=NO)=C1
COC1=CC2=C(C=C1O)CCC3C2CCC4(C)C(O)CCC34
CCCCC1=CC=C(NC(=O)C2CCCC2)C=C1
O=[N+1]([O-1])C1=CC=CC=C1C2=NC=CC3=C2[NH1]C4=CC=CC=C43
COC1=CC=C(C=2OC3=CC(OC)=NC(O)=C3C=2C4=CC=C(OC)C(OC)=C4)C=C1
C=CCNC1=CC=CC(C2=NN=C3N2C4=CC=CN=C4NC5=CC=CC=C53)=C1
COC(=O)C(C(=O)NCC1=CC=NC=C1)CC=CN(C2CCC(C=3N=C[NH1]N=3)O2)C(N)=N
CC=C1C=CC(CC2C(O)CC3OCC2C4CC5CCC6=CC(=O)C=CC6(C)C5CCC43)C=C1
C=CCNC(S)=NC1=CC(C(=O)NCC2=CC=C(C)C=C2)=CC=C1C=O
COC1=CC=C(N2CCN(C(=O)C3CCCN(S(=O)(=O)C4=CC=C5C(=C4)CCO5)C3)CC2)C=C1
C=CCN1N=NN=C1CN2CCN(C=CC(=O)C3=CC=CC=C3[N+1](=O)[O-1])CC2
COC1=CC(C=NNC(=O)CNS(=O)(=O)C2=CC=C(OC)C=C2)=CC(Br)=C1OC
CC1=CC=C(C2=NC=CN=C2N3N=NC=C3N)C=C1
CCOC(=O)C1=C(C=2OC=CC=2Br)N(CC(=O)O)C3=CC=CC=C13
O=[N+1]([O-1])C1=CN=C(NC2=CC=C3C(=C2)OCO3)N=C1NCC4=CC=C5C(=C4)OCO5
CCCCCC(=O)NCC1=CC=C(C2=CC=CN=C2OCCN(C3=CC=C(C(C)=O)C=C3)CC)C=C1
COC1=CC=C(NC2=NC3=C(OC)C=CC(OC)=C3[NH1]2)C=C1
CN1CC(=CC2=CC=C(C[NH1])C=C2)C(=S)C(=CC3=CC=NC=C3)C1
COC1=CC=C(N2CCCNCC2)C(OC)=C1
CCC(NC(=O)NC1=CC=2[NH1]N=C(C=3C=NN(CC(=O)O)C=3)C=2C=N1)=CC=C(F)C=C
CC1=CC=CC(O)=C1NC2=CC(N3CCOCC3)=NC(C4=CC=CN=C4)=N2
CC1(C)CC(=O)C(=CNC2=CC=C(I)C=C2F)C(=O)C1
CC1=CC=C2[NH1]C(C(=O)NCC3=CC=CS3)=C(C)C2=C1
CCCCC(CCC1C)C2=C(O)C=C(O)CC(=O)C3=C(C2)N(C4=CC=C(Cl)C=C4)C(=O)C13
CC(=O)C1=CC=C(OC(=O)CSC(NC(=O)C2=CC=CC=C2F)=C(C)SC)C1
NC1=CC=CC=C1NC(=O)C=C2C=C3C4=C(C([N+1](=O)[O-1])=CC=C4O2)CC(C(=C)C)C3
CCCC(O)C=CC#CCOC1=CC2=CC(=C1C(=O)C3=CC=C(C)C=C3)OC(C)(C)C=C2
CCC1=CC=2C(=O)C(C(=O)NCCC3=CC=CC=C3)=CN(CC(=O)N4CCOCC4)C=2C=C1C
CNN=C1C=C(C(F)(F)F)C2=CC=CC=C21
O=C1NC2=CC=C([N+1](=O)[O-1])C=C2C1=NNC(=S)N3CCN(C4=CC=CC=C4)CC3
CCCCCCCCCCCCCC(=O)NC(C)=O
COC1=CC=C(Cl)C=C1NC(=O)C=CC2=CC=C3C=CC=CC3=C2
COC1=CC=C(C=2OC=C3C(C4CCN(C)CC4)=C(C5=CC=NC(NC6CCNCC6)=C5)N3C=2Cl)C=C1
CN(CC#CCOC1=CC=C(C(F)(F)F)C=C1)C2CCNCC2
C1C=NNC=2SC3=C(C1=2)C(C4=CC=C(Cl)C=C4)CC5=C3C(=O)[NH1]C6=CC=CC=C56
CCOC(=O)C1=C(C)[NH1]C(C(=O)OC(C)(C)C)=C1C
CCN1CCC2=CC=CC=C2C1
CC1=CC=C(C(=O)N2CCN(C3=CC(C)=NC(Cl)=C3)CC2)C(NC(=O)C4=CC=C5C(=C4)OCO5)=C1
COC1=CC=C(S(=O)(=O)NC2=CC=CC=C2Cl)C=C1C(=O)NC3=CC=C(F)C=C3
COC(=O)C1=C(NC(=O)C2=C(OC)C=C(OC)C=C2OC)SC3=C1CCC3
COC1=CC=CC(N2CC(S(=O)(=O)C3=CC=CC=C3Cl)CC2C(=O)NO)=C1
COC1=CC(NC2C(CN3C=CC=N3)CC2)=CC(OC)=C1OC
CC1=CC=C(S(=O)(=O)N2[NH1]C(=O)C3=CC([N+1](=O)[O-1])=CC=C3S2)C=C1
COC1=CC=C(C(OC(=O)NC2CCCC2)C(=O)O)C(OC)=C1
O=C(C1=CSC=N1)NCC2CN(CC3=CC=C4C(=C3)OCO4)C2
O=C(O)C(CC1=CC=CC=C1)SCCC(=O)O
O=C(CN1N=NC(C2=CC=CC=C2)=N1)NC3=CC=CC=C3
O=CC1=C(NC2=CC=C(F)C=C2)C3=CC=C(N4CCOCC4)C=C3N1CC5=CC=CC=C5
NC1=NC(=O)C=2N=CN(CC(O)C(O)C)C=2[NH1]1
CC=C1C=C(S(=O)(=O)N2C=CN=C2C)C(S(=O)(=O)C3=CC=CC=C3)=C1
CCN(CCC1CCN(CCNC2=CC=NC3=CC(Cl)=CC=C23)CC1)C4CCCCC4
CCCCCNC(=O)OC1=CC=C2C(=C1)CCCC2
O=CC=CC=CNC1=CC([N+1](=O)[O-1])=NC2=CC=CC=C12
O=C(NCC(C1=CC=C2C=CC=CC2=C1)OC(C3=CC=CC=C3)CN4CCC(O)CC4)NC5=CC=C(OC6=CC=C(Cl)C(Cl)=C6)C=C5
COCC1CCC2(CCN(CC3=NC=CS3)C2)C1
O=[N+1]([O-1])C1=CNC(=N1)OCC(OCC2=CC=C(C3=CC=CC=C3C=4C=NSC=4)C=N2)C
CC(C1=CC=C(O)C([N+1](=O)[O-1])=C1)NC(=O)N(C(CNCC2=CC=CC=C2)CC(C)C)C=O
O=C(NC1=CC=C2C=N[NH1]C2=C1)NC3=CC(C(F)(F)F)=CC=C3N4N=CC=N4
CC1=C(C(=O)NC2=CC=CC(Cl)=C2)OC3=CC=CC=C13
COC=C(O)C=C1C2=C(C(=O)OC1=CC)C3OC3C2O
CCCCCCCCN(CCCCCCN1C2=CC(NC(C)=O)=CC=C2CN3C=CN=C31)C(=O)C4CC4
C#CCNC(=O)C1=C(N=C(N2CCC3=CC=CC=C3C2)N1CC)N(C)C=O
COC1=CC=C(CC=C(C(=O)NN=CC2=CC=C(F)C=C2)N=N)C=C1
COC1=CC=C(C=O)C=C1CC(=O)NC(C2=CC=CC=C2)C3=CC=CC=N3
CSC1=CC=C(CCN2CCC3=CC=CC=C32)C=C1
NCCCCN1C2=CC=CC=C2C3=CC=CC=C31
CC1=CC(C2=N[NH1]C(SCC3=CC(=O)N(C4=CC=CC=C4)[NH1]3)=N2)=CC=C1[N+1](=O)[O-1]
CN(C(=O)NC1=CC=C(F)C(CC2=CC=C(Cl)C(Cl)=C2)=C1)C3CCN(C(C4CCCC4)C(=O)NCC)CC3
CCOC1=CC=C(NC(=O)C2=CC(OC)=C(OC)C(OC)=C2)C=C1
CC(C)(C)N(CC(=O)NCC1=CC=CO1)C2=CC=C3C(=C2)NCCO3
NCC=C1C=CN(CC2=CC=C(F)C(Cl)=C2)N=C1C(=O)NCC=C(CCC3CCCCC3)C=NN=CCN
CCN(CCNCC1=C(C2=CC=CC=C2)SC3=C1CCCC3C)C(=O)CC(C)(C)C
CN1C(=O)C2=CC=CN=C2N1CC3=CC(F)=CC=C3F
C1=CC=C(OCCOC2=CC=C(C3=CSN=N3)C=C2)C=C1
C1=CC(CN2CCC(CC2)OCC3=CC=CC=N3)=CC=C1OCC4=NOC5=CC=CC=C45
CCOC(=O)C=1C(C2=CC=CC=C2)=NNC=1NCC3=CC(Cl)=CC=C3
CCON=C(C(=O)O)SC1=C(C)C=C(C2=CC=CC=C2)C=C1N
O=C1C2=CC=CC=C2C(=O)N1CC(O)C3=CC=C(Cl)C(C(F)(F)F)=C3
COCCN1C(C)(C(C)=O)C(C(=O)OC)C2=NC3=CC=CC=C3N=C21
CCCCCCCCCCCCCCCC[N+1](C)(C)CCNP(=O)(COCC=C1C(C(=N)N)=CC=CC1N)CCOC2=CC=CC=C2
CCN1C(CC2CCN(C)C(=O)C2)=NC3=C4C(C=NN4C5=CC=C(F)C=C5)=CC=C31
CC1=NN(C(C)C)C2=C1C(C3=CC=C(F)C=C3)=NC4=CN=CN=C4NC2=O
O=CCC1=C(C2=CC=CC=C2)C=NN1CCC3=CC=CC=C3
CCOC1=CC=CC=C1NC2=C(CNCC3CCN(C4=NC=CC=N4)CC3)C(=O)C5=CC=CC=C52
COC1=CC=CC=C1OCC(=O)NCC(C2=CC=CS2)S(=O)(=O)C3=CC=CC=C3
OC1=CC(C2=CC=CC=C2)=NC(C3=CC=CC(O)=C3)=N1
O=C1[NH1]C2=CC(Cl)=CC=C2N1CCCCCN3CCN(CC=4C=CSC=4)CC3
O=C(NCC=C(C1=CC=CC=C1)C2=CC=CC=C2)C3=CC=C4C(=C3)CCN4C(=O)C5CC5
COC1=NC=C2C=C1C(C3=CN(C4=CC=CN=C4C)C5=CC(Cl)=CC=C35)=NN2C
O=C(CN1CCN(CC2=CC=C(Cl)C=C2)CC13)NCC4=CC([N+1](=O)[O-1])=CC=C4C3
O=C(NC1CC1)C=2C=NC(=S)[NH1]C=2O
N#CC=CC=CC(C(=O)NC(C(=O)NC(CC1=CC=C(OCCN2CCCCCC2)C=C1)CC3CCOC3)CCC)C
CC1CN=C2N(C1)C(=O)C3=C(O)C=CC=C3C2(C)C
CC1=CC=C(NC(=S)NC2=CC=C(F)C=C2)C=N1
CC1=CC=CN=C1C=C2C(NC(=O)CCCC3=CC=CN=C3)=NC(N)=N2
COC1=CC=C(C(=O)N(C#N)CC2=CC=C(Cl)C=C2)C=C1
C12=CC=C2C=CC=C1N3CC=CC=4N=C(NC(=O)OC(C)(C)C)[NH1]C=43
ClC1=CC=C(CN2C=CN=C2Cl)C=C1
CCCCCSC1=NN=C2C3=CC=CC=C3N(CC4=CC=CC=C4)C2=N1
COC=C(NCC1=CC=CC(C)=C1)C(F)=C(N)C=2C(=O)C(C(=O)O)=CN(C3CC3)C=2
O=C1N(CC2CC2)C3=CC(N4N=NC5=C(C(F)(F)F)C=CC=C54)=CC=C3N1C(F)(F)F
CC1=CC(Cl)=CC=C1OCCCC(=O)NC2=CC=C(F)C=C2
COC1=CC=C(NCCN2CCCC2)C=C1
CC=1C=C(C)N(CC(=O)NCC2=CC=C(F)C=C2)N=1
CC(C1=NC(C2=CC=C(OCC3=CC=CC(F)=C3)C=C2)=CS1)N4CC(N(C)C)CC4
COC1=CC(OC2=CC=C(C(=O)NCC3=CC=CC=N3)C(Cl)=C2)=CC(OC)=C1OC
CNC1=NC(N)=NC2=C1N=CN2C3OC(CO)C(O)C3O
CN1CCCC2(O1)C(=O)NC3=CC=CN=C32
O=C(NCCN1CCC(CC2=CC=CC=C2)C1)C3=CC=CC=C3
COC1=CC=C2N=CC(F)=C(CCN3CCC(NC(=O)C4=CC5=CC(C(=N)N)=CC=C5[NH1]4)CC3)C2=C1
COC1=CC2=C(C=CC(Cl)=C2Cl)N=C1SCC3NCC(COO)CC3
CC1=CC(S(=O)(=O)NC(C2=CC3=CC=C2)CCCN(C(=O)C4=CC=CC5=NSN=C45)CC3)=CC=C1Cl
COC=CC(OC)=CC(C1=CC=CC(C(=O)NC2CCC(CON)CC2O)=N1)=C
CC(C)C(C(=O)NO)N(CC1=CC=CC=C1)C(=O)C2=CSC(C(C)C)=N2
CC(C(=O)O)C=C1C=C(C2=NC=CC=N2)C(C3=CC=C(C(C)(OC4CN5CCC4CC5)C6=CC=CC=C6F)C=C3)=C1
COC=CC(C1CC(C2=CC=CC=C2)=NN1C(=O)C(N)=O)=CC(OC)=COC
CC=1SC=2[NH1]C(C=3C=NN(C4=CC=CC=C4)C=3C)=NC(=O)C=2C=1C
CN(C)CCCOCCN(C(=O)C1=CC=C(F)C=C1)C
COC1=CC2=NC(NC3=CC=C(NC4=CC5=CC=CC([N+1](=O)[O-1])=C5S4)C=C3)=NC(N)=C2C=C1OC
CC=C1C(C)=C(NC(N)=S)C2=CC=CC=C12
CC1=NOC(C)=C1C(=O)N2CCN(C(C3=CC=CC=C3)C4=CC=C(Br)S4)CC2
O=C(NC1=NC2=CC(Cl)=C[NH1]C2=N1)C3CCCN3S(=O)(=O)C4=CC=CC=C4
CC(C)(C)OC(=O)NC1C2=CC=CC=C2C(CCC3CCCCC3)O1
CC=CC=NC1=C(OCCCCCCl)C=NC(NCC(C)C)=N1
OC1=CC=C(Cl)C2=C1CNC3=NC4=C(C(N5CCOCC5)=NN4)CC=C32
CCCN(CC1=CC=C(NC2=CC(C(F)(F)F)=CC(C(C)(N)CO)=C2O)C=C1C)C=O
CCOC1=CC=C(C(=O)NC2=CC=C(Cl)C=C2)C=C1Cl
O=C(O)CNC=NC1=NCC2=CC=CC=C2N(CC3=CC=CC(CNC(N)=O)=C3F)C1
O=C(NCC1=CC=CC=C1F)C=2C=CN=C(C3=CC=CO3)C=C(Cl)NN=2
CN(CCNCC1OCC(OCC2=CC=CC=C2)CC1O)CCC3=CC=C(F)C=C3Cl
O=C(C[N+1](=O)[O-1])C1=CC=CC=C1O
COC1=CC=CC(CCCCNC(=O)NC2=CC=NC=C2)=C1O
O=[N+1]([O-1])C1=CC=CC=C1S(=O)(=O)C2=CC=C(Br)C(OCC(O)CN3CCCCCC3)=C2
COC(=O)C1=COC(OC2C(O)CN3C([N+1](=O)[O-1])=CN=C32)C1
CC(=O)C1=CC=C(C=C1O)C(C)CCC(C)C
CCC(NC1=CC=CC2=CC=C(C#N)C=C12)C3=CC(Cl)=CC(Cl)=C3
CCS(=O)(=O)C1=CC=CC(NC(=O)C2=CC=C(OC)C(OC)=C2)=C1
COC1=CC=C2C(=C1)C(C3=C(F)C=CC=C3OC)N(C(=O)CCl)C(CC(=O)O)CC2C4=CC=CC([N+1](=O)[O-1])=C4
CC1=CC=C(C)C(N2CCN(CCCCCNC(=O)C3=CC=C4N=CSC4=C3)CC2)=C1
CC(=NNC(=O)CCOC1=CC=CC=C1)C2=CC=C(C)C=C2
O=[N+1]([O-1])C1=CC=C(NC(=O)C2=CC3=C(S2)CCCCCC3)C=C1
CCCC1=NC(C)=CC(=N1)CN(S(=O)(=O)C2=CC(C)=CC=C2C)CC
CN(CC1=CC=C(Cl)C=C1)CC(O)C(CC(C)C)NC(=O)C(C2=CC=CC=C2)C3=CC=CC=C3
COC=C1C=C(CCNC(=O)CC2=CN(CC3=CN=C(OCC4=CC=CC=C4)C=C3)N=N2)C=C1OC
O=C(NC1=NC(=O)C=C(O)[NH1]1)C2=C[NH1]C3=C(Br)C=CC=C23
CC(C)(OP(=O)(O)OP(=O)(O)NCC(N)CC(N)CO)C(=O)O
COC(=O)C=1C(C(=O)OC)=C(C=C2C(OC)=C(C3=CC(C)=CS3)C(SC)=C2)[NH1]C=1C
O=C(C=CC1=CC=C(C2=CC=CC=C2)C=C1)C3CCN(S(=O)(=O)C4=CC=C(F)C=C4)C3
COC(=O)CN1C(=O)C=C(C(=O)OC)SC1=NC2=CC=C([N+1](=O)[O-1])C=C2
O=S(=O)(NS(=O)(=O)N(CC1CC1)C2CCC2)C3=CC(Cl)=CC(Cl)=C3O
CCCC=NC(=O)CC(SC)=NN(C1=C(F)C=CC(OC)=C1Br)CNCC2C(N)CC(N)CC2O
CNCC=C(C)[NH1]C1=C(F)C(F)=C(NC(=O)NC2=CC(C(C)(C)C)=NN2C3=CC=CC=C3)C=C1
COC1=CC=C(NS(=O)(=O)C2=CC=C(NC(=O)C3=CC=CO3)C=C2)C(OC)=C1
CCC1=C(CC=C(C#N)C#N)OC(=O)N1CC2=CC=CC=C2
CCOC(=O)C(O)=CC(=O)C1=C(O)C2=CC=C(OC)C=C2OC1=O
O=C(O)CC1CC=CCC1C(=O)NC2=CC(C(F)(F)F)=CC(C(F)(F)F)=C2
C1NC=NC(N2C=NC(C3=CC=NC=C3)=NC=4C=CSC2=4)=N1
CNC1C2=CC(OCC3=CC=C(F)C=C3)=CC=C2C(C(C4=CC=CC=C4)C5=CC=CC=C5)C1CCC6=CC=CC=C6
O=C(NC=1C=C[NH1]C(=O)C=1)C2=CC(C(F)F)=CC=C2NC3=CN=CN=C3
CC1=C(NS(=O)(=O)C2=CC=CC3=NSN=C23)C(=O)N(C4=CC=CC=C4)N1C
COCCNC(=O)C1=C2C=C(C3=C(S2)C4CCC3C4)C=C1OC5CCN(CC(F)(F)F)CC5
CCN(CC)CC1OC=CC=C(NC2=C3C=CC=CC3=NC4=CC(OC)=CC=C24)C1
CC1=CN=C(NC(=O)C(N2C=CN=C2)C3=CC=CC=C3Cl)C=N1
CCOC(=O)C=1C=C(CCC2=CC=C(Cl)C(Cl)=C2)ON=1
CCOC1=CC=C(C(=O)SCC(=O)C=2C(C3=CC=CC=C3)=NN(C)C=2C)C=C1OCC
CC(CNC(=O)C1=CC=C2C(=C1)CCC2)N(C)C
CC1=CC=C(N(CC(=O)NCC2=CC=C(Cl)C=C2)S(=O)(=O)C3=CC=CC=C3)C=C1
COC1=CC=CC(CN2CCN(CC3=CN=C(Cl)S3)CC2)=C1
CC=CC(=O)OC=C(C)COC=CC(C1=CC=C(F)C=C1)=C(OC2=CC=C(F)C=C2F)C(=O)C
NC=NC(C=CC=CNC1=NC(NCC2=CC=C(C3(O)CC(F)(F)C3)C=C2)=C4C=C[NH1]C4=N1)=N
FC1=CC=CC(Cl)=C1NC2=NC(NCC3=CC=C(Cl)C=C3)=NC=4[NH1]C=NC2=4
CC(=O)OC(C(F)CNC(C)(C)CC1=CC=C(C=N1)OC(CC2=CC(O)=CC(O)=C2)C(C)C)OOCCO
CN(C)CC1COCCN1C2=NC(NC3CCCCC3)=NC4=C2N=CN4C5OC(CO)C(O)C5O
CC=1ON=C(CC2=CC=NC=C2)C=1C(=O)NN=CC3=CC=CC([N+1](=O)[O-1])=C3
C1OC=CC=C1C2=NC(CN3CCN(C4=CC=CC=N4)CC3)=C(C)OC2CC=C
CN(C)C1=CC=C(NC(=O)C(CC2CCCCC23)NC=NC(C4=CC=C5C=CC=CC5=N4)=C3)C(F)=C1
C=CCNN=C1C=C(C(=O)O)C2=CC=CC=C21
CC1=CC=C(C)C(NC(=O)C2=CC=CN=C2NC3=CC=CC(Cl)=C3C)=C1
CC1=CC=CC=C1OP(=O)(O)C2(F)CCN(C=NC(C3=CC=C(F)C=C3)=NC=CC=CC(Cl)=C)CO2
O=C1C=C(COC2=CC=C(Cl)C3=CC=CN=C23)[NH1][NH1]1
CNCCN(C1=CC=C(C2=CC3=CC(=C2)S(=O)(=O)C4=CC=C(O)C(O)=C43)C=C1)CC(=O)NO
CN1CC=C(C2=CC=C(Cl)C=C2)CNC=CC(=CC3=CC=CC=C3O)C1=O
CC=C1[NH1]C(CCC#N)=NC1=CC2C(=O)N(C3=CC=CC=C3)N=C2
CS(=O)(=O)C1=CC=C2C(C3=C(C4=CC=C(F)C=C4)N(C)C5=CC=CC=C35)=C[NH1]C2=C1
CCOC(=O)CCC(C1=CC=CC=C1F)=NN(C)CN2CCOCC2
O=CN1C(=NC2=CC=CC=N2)SC1=CC3=CC=C(F)C=C3
O=C1C2=CC=CN=C2C(=O)N1CCCCN3CC=C(C4=CC=CC5=CC=CC=C45)CC3
COC1=CC=C(CNC2C3C(CC=4ON=C(C)C=4C3C)CC2)C=C1
O=C(N1CCCC1)C2=CC=C(SCC3=CC=CC=C3)S2
CC1=CC2=NC=CC=C2N=C1SCC(=O)NN=CC3=CC=CC(Cl)=C3
CCC1=NC(C2=CC=C(OC)C=C2)=C(C3=CC=C(OC)C(OC(C)=O)=C3C)N1
OCC1=C(Cl)C(Cl)=C(Cl)C(Cl)=C1Cl
CCCCCCCCCCCCOCC(COP(=O)(O)O)OC(=O)CCCCCCCCCCC
CC=C1C=C[N+1](CC(=O)NCC2=CC=C3C(=C2)OCO3)=C1
CC(C)(C)C1=CC=C(NC(=O)C(CC2=CC=CC=C2)NC(=O)OCC3=CC=CC=C3)C=C1
CCOC(=O)C(C)N1C(=O)C=2OC3=CC=CC=C3C(=O)C=2C1C4=CC=C(Cl)C=C4Cl
CC1(NCCN2N=C(C=3C=COC=3)N=C21)C4=CC(CC5=CC=CC=C5)OC(C)(C)C4
COC1=CC=CC(NC(=O)CCNC(=O)C(O)(C)OC2=CC=CC=C2)=C1
COC=CC1=C(CC2=NOCN3CCN(CC4=CSC=N4)C3=O)N2C=C1
O=[N+1]([O-1])C1=CC=CC(OCC=C2C(=O)C3OC(C4CC4)=N[NH1]C32)=C1
O=C(CN1C=CN=C1)C2=CC=CC=C2
CCN(CC)CC1=CC(N2C=CC(=O)NC(=NC3=CC=CC4=CC=CC=C34)C2(C)C)=CC([N+1](=O)[O-1])=C1
O=C(NCC1=CC=CC=N1)C2=CC=C3OC(C4=CC=CO4)=NC3=C2
CCN(CC)CCNC(N)=NC#N
CCC1=CC(O)=CC=C1OCC=2C=COC=2
COC1=CC(NC(=O)C=C2C(=NN3C=NN=C3)C=CN2C)=CC(OC)=C1OC
S=CN1CC2=CC=NC=C2CN1
O=S(=O)(C1=CC=CC=C1)C=2N=C(COC3=CC=CC=C3)OC=2NC4CCC(F)(F)C4
COC1=CC=C(C23C=C(OC(=O)C2(C)C)C(=O)C4=CC=CC(O)=C43)C=C1OC
O=C1C(OCC2=CC=CC=C2)=C(N3CCCCC3)SC4=CC=C(Br)C=C14
CC=C1C=C(N(C(=O)C2=CC=C(Cl)C=C2)C3=C(N)N(CC4=CC=CC=C4)N=C3C5=CC(F)=CC(C)=C5)C=C1
CC1=CC=CC(C(=NC2=CC=C(C(C)C)C=C2)NS(=O)(=O)C3=CC=CS3)=C1
CCCCOP(=O)(OCCCC)CCC1=C(C)N=C2C=CC=CN12
CCCC1=NC(C)=C(C(=O)NCC(C2=CC=CS2)S(=O)(=O)C3=CC=CC4=NSN=C34)N1C
CC1=CC(C)=C(O)C(C(=O)NCCOC2=CC=CC=C2C)=C1
CC1=CC(NS(=O)(=O)C2=CC=C(NC(=O)C3=CC=CC(Br)=C3)C(Cl)=C2)=NO1
CC1=CSC(C(=O)N2CCCC2CN3CCCC3)=N1
CCOC(=O)C(C#N)=NOCC1=CN=C(C2=CC=C(C(F)(F)F)C=C2)O1
CC1=CC=CC(NC(=O)CSC2=NC3=C(C(=O)N2C4=CC=C(C)S4)CCCC3)=C1
O=CC1=C(C(=O)NC2=CC=CC=C2Br)[NH1]C3=CC([N+1](=O)[O-1])=C([N+1](=O)[O-1])C=C13
O=C(NS(=O)(=O)CCS)C1=CC(C2CC2)=C(OC3=CN=CC(Cl)=C3)C(Cl)=C1F
COC1=CC2=C(C=C1OC)CN(CC3=CC(OC)=C(OC)C(OC)=C3)CC2
CC1CN(C(=O)CC2=CC=CC=C2)CCN1C3=NC=C(C(F)(F)F)C=C3Cl
CN(C)C(=O)C1=CC=C(F)C=C1CSCC(=O)NC2=NC=CS2
N#CC1=CC([N+1](=O)[O-1])=CC=C1N2CCC(O)C2
O=C(CNC1CCCCCCC1)NN=CC(=O)NC2=CC(S(=O)(=O)C3CC3)=CC=C2
C1NC(=O)CN(S(=O)(=O)C2=CC=C(Cl)C=C2Cl)C1=O
CCC1=NN(CC2=CC=C(Cl)C3=C2)C=C1C(C4=CC=C(Cl)C=C4)N(C5CCN(CC6=CC=NC=C6)CC5)C3=O
CCOC1=C(SSC2CCCC2)C(N)=NC(=O)C1C3=CC=CC=C3
COC(=O)CC1=CC=CC(N2N=C(C(F)(F)F)C=C2C(=O)NC3=CC=CC(C(=O)NCCCN(C)C)=C3)=C1
CC1=CC=CC=C1C#CC2=CC=C(C3=NCCN3)S2
CCOC1=CC=C(C2CCCCN2C(=O)C=3C=NN(C)C=3C)C=C1OCC
O=C(NC1=CC=C(OC2=CC=CC=C2)C=C1)C3=NC(Cl)=CC=C3NCC4=CC=NC=N4
CCCNC(C(=O)NN=C1[NH1]C=C(C)C=C1C)=C(CC)C=2[NH1]C(N)=NC(=O)C=2
O=C(NC1=NCCS1)C2CC(=O)N(C3=CC=CC=C3)C2
CNC1=NOC2=CC(COC(C3=CC=CS3)C4=CC=CN=C4)=CC=C12
CCOC(=O)C1=CN(C2=CC(Cl)=CC(Cl)=C2)C(=O)C3=CC=CC=C13
CC1=CC=C(S(=O)(=O)NCC(=O)NCC2CCCO2)C=C1
C1OC=CC=C(C=NC(CNC2=CC=CC=3[NH1]N=CC2=3)=N[NH1])C1OC
CCOC(=O)C1(C(=O)OCC)C(OC(=O)CC)C(C2CCCCC2)NC3=CC(=O)NC31
CCC1=CC=C(C(=O)NC2=CC=CC=N2)S1
CC1=NC(N)=NC(C2=CC=CC(NC(=O)NCCNC(=O)C3=CC=C(Cl)S3)=N2)=C1
O=C1N(CN2CCCCCC2)C=CN1C3OCCCC3CN(CC4=NC=CS4)C
COC1=CN=C(OC)N=C1CCC2=NC3=C(C(N)=O)C=CC=C3[NH1]2
COCC1=CC=CC=C1CC=C(N2CCCC2)N3N=CN=C3CN
CN1C(C#N)=CN=C1C2=C[NH1]C3=CC=CC=C23
O=[N+1]([O-1])C(=CC1=CC=CS1)C2=NN=C3N2CCC3
C1C=CC=C(N2C=C(C(=O)C3=CC=CO3)C(C(C)(C)C)=N2)C1C
CC(C=CC1=CC=C(F)C=C1)=NNC(=O)CC2=CC=C3C(=C2)OCO3
COC1=CC=C(C=C1CC(=O)NC(CC2=CC=CC=C2)C(=O)N3CCOCC3C(=O)NN4)CCNCC4
COC1=CC(O)=C(C=CC=C2C(=O)CC(C)(C)CC2=O)C(O)=C1
O=C(N1CCN(C(=O)O)CC1)C2=CC=C(NCC3=CC=CC=N3)C=C2
COC1=CC=CC=C1NC(=O)N2CCC(C3=CC=C(Cl)C=C3)=N2
COC1=CC=CC(CNC(=O)OC2=CC=C(CCC(=O)NC(C)C)C=C2)=C1
NCC(=O)N1C2=CC=CC=C2CC1C(=O)NC3=CC=C(S(=O)(=O)N4CCCC4)C=C3
COC1=CC=C(C=CC(=O)C=C(O)C2=CC=CC(Cl)=C2)C=C1
COC1=CC=CC=C1N2C(C3=CC=CC=C3O)=NN=C2C4=C[NH1]C=N4
O=[N+1]([O-1])C=CC=C(C1CN2C3CCC2C4=C([NH1]C5=CC6=CC=C45)C3C1NCC7=CC=CC=C76)C
CN1C=NC2=C(S(=O)(=O)NC3=CC=C(S(N)(=O)=O)C=C3)N=CC=C21
COC1=CC=C(SC(C)C)C=C1S(=O)(=O)N(C)CC(=O)NC2=CC=C(C)C(Cl)=C2
CC(=O)C1(C(=O)NC(C)(C)C)CCOCC1
OC1(C(F)(F)F)C2=CC3=CC=CC=C3C=C2C14CCCC4
CC(C)C=1ON=C(C2=C(Cl)C=CC=C2Cl)C=1COC3=CC=C(C4=COC(=O)C(C=5N=COC=5)=C4)C=C3
CN(C)C1CCN(CC=C(O)C=CC2[NH1]C(=O)C=3SC4=C(C=3C2=O)CCCCC4)C1=O
O=C(CC1=CC=C(OC2=CC=CC=C2)C=C1)N3CCN(S(=O)(=O)C4=C(F)C=CC=C4F)CC3
CN(C)S(=O)(=O)C1=CC=CC(C(=O)NC=C2C(Cl)=C(N3CCN(CC4CC4)CC3)C(N5CCCC5=O)=C2Cl)=C1
COC1=CC(O)=CC=C1NC=2[NH1]C3=CC=CC=C3C=2CC4=CC=CC=C4C(C)(C)O
CN(C(C)(C)C)CCN(O)C(C1=CC=CC=C1F)C2=CC=C(F)N=C2
ON=C(CC1=CC=CC=C1CCCC2=CC=CC=C2)OCC3=CC=CC=C3
CSCC(=O)C(CC1=CC=NC(C#N)=C1)C2=CC=CC=C2C3=CC=CC=C3
C=CC=CC(NC1=CC=CC(C2=NCCN2)=N1)C3=C[NH1]C4=NC=CC(Cl)=C34
COC1=CC=C(C=NN(C(N)=S)C(SCC(=O)NC2=CC=CC=C2C)=N)C=C1
CCSC1=NC(=O)C(C)=C(C2=CC=CC=C2)[NH1]1
CCCN(CC1=CC=C[NH1]1)S(=O)(=O)C2=CC=C(C=CC(=O)C=COC)C=C2
COC1=CC=C(C2=C3C(=N)C(OC)=CC=C3OC=C2C#N)C=N1
C1C=CC=CC(C=2[NH1]C3=CC=C(Br)C=C3C=2SCC(=O)NCCN4CCOCC4)=C1O
COC1=CC=C(NS(=O)(=O)C2=CC=C(NS(=O)(=O)C3=CC=C(N)C=C3Cl)C=C2)C=C1
COC1=CC=C(C=C2C(C3=CC=CO3)=NC(SCC(=O)NCC4=CC=CO4)=NC2=NO)C=C1
CC1=CC=CC=C1NC2=NC(Cl)=CC(N(C)C)=N2
COP(=O)(O)OP(=O)(O)OCC1OC(N2C=CC(N)=NC2=O)C(O)C1O
O=C(NN1C=NN=C1)C2=CC(C(F)(F)F)=CC=C2N3CCCCC3
C1C(=O)C=C(C)N=C1SC2C(OC)=NN(C3=NC(C)=C(C)C=C3OC)C2=O
CCCCCN(CCCCC)S(=O)(=O)C1=CC=C(C)C=C1
CC1=CC(NC(=N)C2=CC=C(Br)C=C2)=CC=C1C#N
CC1=CC=C(S(=O)(=O)N2CC(C)N(C(=O)C3COCCO3)CC2C(=O)O)C=C1O
CCOP(=O)(C1=CC=CC(C2=NC3=CC=CC=C3S2)=C1)N4C=CN=C4
COC(=O)CC1N(S)N(C2=CC=CC=C2)C(=S)N1C
CN(C)CCCNC1CCCC2=CC=CC=C21
NC1=CN=C(C2=CC=C(C3=CC=CC=C3S(=O)(=O)N4CCC5=CC=CC=C5C4)C=C2F)C=N1
COC1=CC=2C(C(=O)NCCC3=CC=C(Cl)C=C3)=CN(CCCl)C=2C=N1
CC(SC1=NC=CN1C)C(=O)C2=CC=C(C3=CC=C(Cl)C=C3)O2
O=C1CCC2=CC(S(=O)(=O)NCCCN3CCOCC3)=CC=C2N1CC4=CC=CC=C4
C1C=CC(C)=CC1N2CCN(C(=O)COC(=O)C3=CC([N-1][N+1]#N)=CC=C3N(C)C=O)CC2=C
OCCC1=CC=C(C2=CC=C(OCC3=CC(=O)N4C=C(Cl)C=CC43)C=C2)C(F)=C1
C1C=C2N=C(NC=NC=3C(=O)N=C(N)[NH1]C=3C4=C(Cl)C=CC=C4NC)N(C)N=C2C5=C1CCCC5
COC1=CC=C(CC2=NN=C(NC(=O)C(F)Cl)S2)C=C1COC3=CC(F)=CC(F)=C3
CC(C)NC=NC=C(N(CCOC)CCOC1=CC=CC=C1)N=C(C2=CC=C(F)C=C2)N=C
CCOC1=CC(N)=C(C(=O)NCCC2=CC=C(Cl)C=C2)C(O)=C1
CCC1=NC(CN(CCO)C(=O)CN=NC(=O)[NH1]CC2=CC=CC=C2)=C[NH1]1
C1=CC=C2C=NC(NC3=CC=C(NCC4CCCCC4)N=C3)=CC2=N1
CC=1N=C(NC(=O)C2CC2)SC=1CCC3=CC=C(C(=O)NCC4=CC=CO4)C=C3
CCOC(=O)N1CCC(NS(=O)(=O)C2=CC=C(NC(=O)NC3=CC=C(OC)C=C3OC)C=C2)CC1
COC1=CC=C(C(=O)NC2=CC=C(C=NN3C(=O)C(=O)O3)C=C2)C=C1
O=C(C1=CC=CC=C1Br)N2CCN(S(=O)(=O)C3=CC=C4C(=C3)CCC(=O)N4)CC2
O=C(CCl)N(CCCN1C=CN=C1)C(=O)NCC2=CC(Cl)=CC=C2OCC3=CC=C(Cl)C=C3
COC1=CC=C(Cl)C=C1NC2=NN=C(SCC(=O)C3=CC=C(CN(C)C)C=C3)O2
CC(=NOCCN(C)CCCCCCCC1=CC=CC=C1)CCO
O=C(NC=CC=C(Cl)CC(=O)C=C(C1=CC=CC=C1Cl)[NH1]C)C2=CC=C(N3C=CN=C3)C=C2
CC(OC(=O)NC1CCCCCC1)(N2CCNC2=O)C3=CC=CC=C3
CSC1=CC2=C(C=C1C=C(C)C)C3CCC2(CCN(C)CC)C3
NCC(=O)NCCCC1=CC=CC(O)=C1
CN(C)CCNC1=CC(N(CC2=CC=CC(C(=O)N(C)C)=C2)CCCC3=CC=CC=C3N)C4=CC=CC=C14
C[N+1]1=CC=C(NC(=O)C2=CC3=CC=C(C4=CC=CC(O)=C4)N=C3N(C)C2)OC=C1
CNC(=O)C(O1)C=CC(O)CC1
CCNC(=O)C1=NOC2=C1CCC3=CC=C(O)C(O)=C32
CC1=CC2=CC=CC=C2N=C1SC=C(C(=O)NCC3=CC=CN=C3)S
CCNC1C=CC2=CC(OCC3=CC=CC=C3)=CC=C2N4C(C5=CC=CC=C5)=CN=C14
CCOC(=O)C1=C(C)[NH1]C(C)=C1S(=O)(=O)N2CCC(C(=O)N3CCN(C4=CC=CC=C4)CC3)CC2
CCCCNC(=O)C1CCCN(S(=O)(=O)C2=CC=C(C)C(NC(=O)COC3=CC=CC=C3)=C2)C1
O=C(C1SCCC2CCN=C21)N3CCN(C4=CC=CC=C4)CC3
O=C1[NH1]C(O)=C(C2=CC=C([N+1](=O)[O-1])O2)[NH1]1
COC1=CC=C(C2=C1OCO2)C(=O)C=CC3=CC=C(CCC(C)C)C(C(=O)N(C)C)C3C
O=C(CN1C=C2C(=N1)CCCC2)NC3=CC=C4N=CC=C(Cl)N4C3=O
O=C(C=CC1=CC=CO1)NC(C2CCCCC2)C(=O)O
CN1CCC2=C(C=C3C(NC(=O)COC4=CC=CC=C4F)=C(C#N)C=C3CC25CCCC5)C1
O=C[NH1][NH1]C(=O)C1=C(OC2=CC=CC=C2)C=CC=C1
COC1=CC=C2OC=C(CCN(C)C)C2=C1
CC(NC(=O)C1C2COC1CCN(C(=O)C3=CC=C(F)C=C3)CC2)C4=CC(C(F)(F)F)=CC=C4Cl
CCC1=NC(CS(=O)CC(=O)NCCC2=CC=C(F)C=C2)=NO1
COC=CC(C1CCN(C(C)C2=NC(C3CC3)=NN2C4=CC=C(Cl)C=C4F)CC1=C)C(OC)=COC
COCC(C)NC(=O)C=1N=C(CC2=CN=CN2C)[NH1]C=1C
CN(C)CC1CC(O)(C2=CC=C(O)C(O)=C2)C(CC3CC4=CC=CC=C4C3)C1
CCN(CC)CCN(C(=O)NC1=CC=C(C(C)C)C=C1)C2=NC3=CC4=C(C=C3S2)OCCO4
CC(S)C(=O)NC1=CC=C(C(=O)OCC(=O)C2=CC=C(Cl)S2)C=C1
CC(C)N1CCC(S(=O)(=O)N2CCCC2)CC1
CCCCCCOC(=O)C1=CC=CC(Cl)=N1
COC(=O)NCC1=CC=C(CC(=O)NC2=CC=C(C(=O)OCC)C=C2)C=C1
CN(C)C1=CC=C(NC(=O)CC2=COC3=CC(Cl)=CC=C3C2=O)C=C1
CC1=CC=C(CN2C(NC3=NC=CC(CCN4CCCCC4)=N3)=NC=C2C#N)C=C1
COC(=O)C1=CC=C(OCCNS(=O)(=O)C2=CC=CS2)C=C1
O=C(CNS(=O)(=O)CC1=CC=CC=C1)NC2CCCCC2
CC=CC=CC(=O)NC(C(=O)NC1CC1)=C(C)C2=CC=CC=C2
CC1=NCC(=O)N(CC2=CC=CC=N2)C(=O)N(C3CCCCC3)C[NH1]1
COC1=CC=C(C=C1OC)C(CN2CCC(N3C(=O)[NH1]C4=CC=CC=C43)CC2C)CCCC
CCCCCCCCCCCCCCCCCC(O)C(CC1CCCCC1)NC(=O)CCC(=O)O
N#CC1=CC(C2=CC=NC(C3=CC=CC(NC(=N)N)=C3)=C2)=CC(C(F)(F)F)=C1
CC(=O)OCC(C=O)OC(=O)C1=CC=CC=C1F
COC1=CC=C(COC2=C(NCCO)C=C(S(C)(=O)=O)C=C2CCC(=O)O)C=C1OC
N=C(NC(N)=NC(=O)C1=CC=C(F)C=C1Br)C2=CC=C(C3=CC=CC=C3)C=C2
O=C1C(C2=CC=C(O)C=C2)=COC3=CC(OC4CCNCC4)=CC=C13
FC(F)(F)C1=CSC(N2CCCN(CCCCN3CC4=CC=CC=C4C3)C2)=N1
FC(F)(F)C1=CC=CC(OCCCN2CCN(CCCNC=C3C=NC4=CC=CC=C4N3C)CC2)=C1
O1CCC(NC(=S)NC2=CC=C(OC3=CC=CC=C3)C=C2Cl)CC1CC4=CC=C(Cl)C(Cl)=C4
CSC1=CC=C(N2C(=O)OCC23CCN(C(=O)C4=CC=CO4)C3)C=C1
CC1=CC=C(N2N=CC=N2)C(C(=O)N3CCN(CC=4C=CSC=4)CC3)=C1
CC(C)(C)CN(CC1=CC=C(Cl)N=C1)C2=CC=C(CN3CCOCC3)C=C2
CCCCNC=C1C=C(NC(=O)C2=CC=C(Cl)C=C2Cl)C(NS(=O)(=O)C3=CC=C(N(C)C)C=C3)=C1
CCC=CC1CC(C)(C)C2=CC(C=CCCN(C)C)=CC(F)=C2O1
COC1=CC=CC(CC2=CC(SCC(=O)O)=NN2CC3=CC=CS3)=C1
C=CCCCCNC(=O)CCC1C2CCC3=CC(=O)CCC3(C)C2CCC1C
C=C(CN(C)C)CC1CC(=C)C=2[NH1]C3=CC=C(OC)C=C3C=2C1
COC1=CC(C(=O)C=CC2=C(C)N=C3C=CC=CC3=C2)=CC(OC)=C1OC
CC(=O)OCC1=C2C(=O)CC2CCCC1C=C(C)C(=NC(=O)OCCCCNCCCCCCOC3=CC=CC=C3)C=CC4=CC=CC=C4
OC(C1=CC=C(Cl)C=C12)C=NC(C3=CC=C(Cl)C=C3Cl)N(C4=CC=C(Cl)C=C4Cl)S2
CN(C)C1=CC=C(C=C2SC(=O)NC2=O)C=C1
CC1N=C[NH1]C=CC(CN2N=C(C(=O)NC3CCCCC3)C=C2C=C(C#N)C(N)=O)=CC=N1
COC1=CC=C(Cl)C=C1NC(=O)CCN2CCC(C)(C)OC3=CC=C(Cl)C=C32
CC=CC1=CN=C(NC2=NC=C3SC(S(N)(=O)=O)=NN3C2)C=4SC=CC1=4
COC1=CC=C(NN2C(=O)C(O3)C4=C(C(C)C)C5=CC=CC=C5N3CCC42)C=C1OC
NC(C1CCCOC2=CC=C(Cl)C=C21)C(=O)O
O=S1(=O)CCC(NCC2=CC=CC=C2Cl)CN1CCOCCC3=CC=CC=C3
CCC1CCCCN1CCCN2C(=O)CC(=NNS(=O)(=O)C3=CC=C(C)C=C3)C2=O
C1=CN=CN=C1C2NCC3OCCN(CCN4C=CN=C4)C3C2
COC1=C2C=C(C=NN=CC=CC(C3=CCOCC3)=CNC4=CC=CC(OCC5=CC=C(C(C)(C)C)C=N5)=C24)C1
OCCOC1=CC=CC=C1CC2=C(C3=CC=C(F)C=C3)[NH1]C4=CC=CC=C24
CCCCNC1=NC(CC2=NN=N[NH1]2)=NC3=CC=NC=C13
COC(=O)C1CSC(CNCC2=CC=CC=C2OC)N1CC
C1C=NN2C(C)=C(C)SC2=C1C(=O)C3=CC=CC=C3
C1=CC=C(OC(C2=CC=CC=C2)CCCN(C3CCC3)C)C=C1
COC1=CC=C(NC(C)=O)C=C1C(=O)NC2=CC3=C(S2)CCCC3
O=C(NCCN1CCOCC1)C2=CC3=CC(=O)N(CC4=CC=CC=N4)C(SCC(=O)NC5=CC=C6C(=C5)OCO6)=NC3=C2
O=C(CC1=CC=NC=C1)NC2=CC=C(Cl)C(OCC3=CC=CC=C3)=C2
CC(C)C=C1C(C(C)(C)C)=CC(C(C)C)=C1O
C1C=NN=C(CN(C)C(=O)C2=CC=C(S(=O)(=O)N3CCCCCC3)C=C2)O1
COC1=CC=C(NC(=O)C2C3CCN2C(=O)COC3=O)C=C1
CCOC1=NC(NC2=CC=C(CC(N)C(=O)O)C(OC)=C2)=NC=N1
S=C1[NH1]C=C(C2=CC=C(Cl)C=C2)N1N=CC3=CC=[N+1](CC4=CC=CC=C4)C=C3
COCCNC1=NC(N2CCCC2)=NC3=C1N=NN3CC4=CC=CC=C4
CC(=O)N1C=CC=C(NC(=O)CSC2=NC(C)=C(C(=O)N3CCCCC3)N2C4=CC=C(Cl)C=C4)C(OC)=C1
N#CC(=CNC1=CC=C([N+1](=O)[O-1])C=C1)C(=O)NC2CCCCC2
O=C(C=1C=NN(CC(=O)C2=CC=C(F)C=C2)C=1N)C3CCCC3
CCOC1=CC(OCC)=CC=C1C(=O)CN2CCN(C(=O)NC=CC3=CC=CC=C3)CC2
COC(=O)C=CC1=C(OCC(OCOC(C(=O)NN)C(O)C(OCCC2=CC=CC=C2)C)OCCC)OC=C1
COC(=O)NC1=CC(NC(C)=O)=CS1
COC1=CC=CC=C1C=2C=C(C(=O)N3CCN(C4=CC=CC(F)=C4)CC3)N(C)N=2
COC1=CC=C(NC(=O)CSC2=NC(C)=C(C(=O)NC3=CC=C(F)C=C3)C(=O)N2C(C)C)C=C1
CC(O)(CS(=O)(=O)CC1=CC=C(Cl)C=C1)C(=O)NC2=CN=CC=N2
O=C(NC1=CC=CC2=CC=CN=C12)C=3SC=NC=3[N+1](=O)[O-1]
CN(C)C=CC=C(CNCCNC(=O)C=1C=C(C(C)C)OC=1C2=CC=C(Br)C=C2)F
CCOCCC1N(C(=O)N2CCCN3CCOCC3)CCC(NS(=O)(=O)CC(F)(F)F)C12
CC=1C=CC2=NC(SCCC3CCCCC3)=C(C4=CC=C(Cl)C=C4)N2C=1
O=P(OCC1OC(C2=CC=CC=C2)POCNCCCN)OCC(O)C(CN3C=NC=N3)OCCC1CO
CC(C)CC(=O)OC=1C=CC(=O)OC=1CC2C3C=C(C(=O)O2)OCO3
CC1=CC=C(NC(=O)CSC2=NN=C(NC3=CC=CC=C3C)N2N)C=C1S(=O)(=O)N4CCOCC4
COC1=CC=C(C(=O)N2CCOCC2)C=C1C(=O)NCCC3=CC=C(Cl)C=C3
O=C(O)C1=CC(C2=NN(CC3CC3)C4=C2C(O)CCC4)=CC([N+1](=O)[O-1])=C1
CC(C1=CC=C2C(=C1)OC(C(N)=O)=C2)N3CCC(N)C(F)(F)C3
O=C(CCC1=C[NH1]C2=CC=C(F)C=C12)NC3=C(F)C=CC=C3Cl
COC=C1C=C(C(=O)C2=CC(NC(=O)C3=CC=C(F)C(C(=O)NC4=CC=CC=C4C)=C3)=CC(OC)=C2)OCC=C1
CC=CCN1CCCC1
COC(=O)C1=CC(NC(=O)C2=CC=CS2)=C(F)C(N(C)C)=C1
CC(=O)CC1(C2=CC=C(Cl)C(Cl)=C2)NC(=O)N(C(O)COP(=O)(O)OC3=CC=C(C)C=C3)O1
COC=CC1=CN(CC2=CC=CC=C2Cl)C(SCC3=CC=CC=C3)=NC1=CC
N#CC12CCC(O)(CO)CC1=NC3=CC=C(Cl)C=C3O2
CC(=O)C1=CC=CC(C2=CC=C(C(C)NC(=O)NC3=CC=C4C(=C3)OCCO4)C=C2)=C1
O=C(CCNS(=O)(=O)C1=CC=C(Cl)S1)C2=CC=CN=C2
COC1=CC=C(CCC(=O)NC=2N=N[NH1]N=2)C=C1
CCC1=CC=CC(NC(=O)NC(C(=O)C(C)(C)C)C(C)C)=C1
COC1=CC=C2C=C([NH1]C2=C1)CC(=O)NC3=CC(Br)=CC=N3
O=C(O)CC=C(C1=CC=C(F)C=C1)N2C(=O)N(C3=CC=CC=C3)C4=CC(Cl)=CC=C4N2
CC1=CC=C(OS(=O)(=O)C2=C[NH1]C(C(N)=O)=C2)C=C1Cl
COC1=CC=C(N2C=CN=C2SCC(=O)C3=CC=C(Cl)C(C4=CC=CC=C4)=C3)C=C1
COC1=CC=C(C=C1OC)CN(CCN(CC)CC)C2=CC=C(C(C)C)C=C2
CCOC1=CC=C(C(=O)NC(C)=O)C=C1N(CC2=CC=CC=C2)C(=O)C3=CC(OC)=CC(OC)=C3
COC1=CC(C(=O)O)=CC=C1C2NC(=O)C3CCC=CC32
CC(C)=CCNC=1C=CC2=NC=C(C3=CC=C(F)C(Cl)=C3)N2N=1
CCOC(=O)NCCN(C1=NC=C(C(=O)O)C=C1C2=CC=CC=C2[N+1]=O)[O-1]
CC1=CC=C(C=2SC(NCCC3=CC=C(O)C=C3O)=NC=2C(N)=S)C=C1
CC1=CC=CC=C1N2C(=O)NCCCO2
COC1=CC=CC(CNC2=CC(N3CCCC3)=NC(OC)=N2)=C1
COC1=CC=NC=CC(NC2=CC(OC)=C(OCCNC(=O)CCl)N=C2)=NC=C1
O=C(O)C(=CC1=CC=CC(O)=C1Cl)C2=CC=CC3=CC=CC=C23
COCC(=O)NC1=CC=C(F)C(C(C(F)F)N=C(N)N=CN=N)=C1
CCC=1C=CC2=NN=C(SCC(=O)NC3=CC=CC=C3C(=O)N4CCOCC4)N2C=1
CC1=CC=C(CNC=2SC(=S)SC=2C3=CC=C(F)C=C3)C=C1
O=C(O)C(C(=O)O)CC1=CN=CN1CC2=CC=C(Cl)C=C2
CC1C2C3OC3C=CC(C4)C(C)CC(OC(C)=O)C4(C)C2(C)CCC1O
CNCCC(C1C2=C(F)C=CC=C2N(CC3=CC4=CC=CC=C4[NH1]3)C1)=O
O=C(NC1=CC=C2N=CSC2=C1)C3CC=CCC3C(=O)NC4=CC=CC=N4
O=C(CCN1C(=O)SC2=CC=CC=C21)N3CCOCC3
CCNC1=C2C=C(C(=O)[NH1]1)N(CC(N)=O)C=3SC4=CC=CN=C4C=32
COC1=CC=CC=C1NC(=O)C(SC2=NN=C(CN3CCC4=CC=CC=C43)O2)C(Cl)(Cl)Cl
O=S(=O)(NC(CC1=CC=CC=C1)C(O)CNC2CC(C3=CC=CC=C3)=NO2)C4=CC=CC=C4
CCCCC#CC1=NC=NC2=C1N=CN2C3OC(CO)C(O)C3O
COCCNC(=O)C1=CC=C(NCC2=CC=NC=C2)C([N+1](=O)[O-1])=C1
CN1CCCC1COC2=CN=CC(C3=CC(Cl)=C(OC4=CC(Cl)=CC(Cl)=C4)[NH1]3)=C2
COC1=CC=C(C)C=C1NC(=O)C2=C(C)N(CCC=3C=CSC=3)C4=CC=C(OC)C=C24
COC1=CC=C(C=CC(=O)C2=CC=C(NC(=O)C=C3C=C4C(Cl)=CC3=NO4)C=C2)C=C1
COC1=CC=C(NC(=O)C2(C)CCN2C(=O)C3=CC=C(COC=C(C)C=N)S3)C=C1
NC1=NC(=O)C=2N=CN(CC3=CC=C(Cl)N=C3)C=2[NH1]1
CC1=CCCC=C1C2OC(C=3C=COC=3)(OCCN(C)C)OC2=CC(=O)OC
N1C=NC(NC(=O)COC2=CC=CC=C2)=CC(C3C4CC5CC(C4)CC3C5)=N1
O=C(O)C=CNCCC1=CC=CC=C1
FC1=CN=C(N[NH1]C2CCN(C3=CC=CC=N3)C2CC4CN4)N=C1
CNC(=O)C12CC1C(NC=NC=C(N)N=C(NCCCCNC(=O)C3CCCCC3)C(N)=N)C(O)C2O
CCC(=O)NC1CCN(S(=O)(=O)C2=CC=C(C(=O)NC3=CC=C(Br)C=C3)C=C2F)CC1
COC1=CC=C(C=2OC3=CC=CC4=C3C=2NC(=O)C=5C(C6=CC=CC=C6)=NOC=54)C=C1
CCNC(=O)C(OC)CC1=C(C2=CC=C3C(=C2)OCO3)C=CN=C1O
CC1=CC(C(=O)NC2=CC=C(CN3CCCCC3)C=C2)=NO1
COC1=CC(NCC2=CC([N+1](=O)[O-1])=CC=C2F)=CC=C1NC3=NC4=C(F)C=CC=C4C=N3
CCC1CCN(CCOC2=CC=C(C#N)C=C2)C1
CC1=CC=CC(CS(=O)CC(=O)NC2=NCCS2)=C1[N+1](=O)[O-1]
COC1=CC2=C(C=C1OC)C(=O)N(C3C=CN(C)C(=O)N3C)C2
CC1=C(CC(=O)NCCO)N=NN1C2=CC=C(C(F)(F)F)C=C2
CCOC(=O)NC=1SN=C(CC(=O)NC2=CC=CC=C2F)C=1CSC3=N[NH1]C(N)=N3
CC1=CC=CC(C)=C1NC(=O)C2=CC=CN2S(=O)(=O)C3=CC=C(C)C=C3
CCOC(=O)N1CCN(C(=O)C2=CC=C(NC(=O)CC3=CC=CC4=CC=CC=C34)C=C2)CC1
COC1=CC=C(CCNC(=O)C2=CC=C(CN3C4=CC=CC=C4C5=NC=CC=C53)C=C2)C=C1
O=C(COC(=O)C1=CC=CC=C1Cl)NC2=CC=C(N3CCOCC3)C=C2
COC1=CC(Cl)=C(C)C=C1NC(=O)CCCNC(=O)C2=CC=CO2
COC1=CC2=C(C=C1OC)C(C3=C(Cl)C=C(C)C=C3Cl)NCC2
CN1C=NC=C1CNCC23CC(C#N)CN2C3
O=C(O)CC1COC2=C(CN3CCCCC3)C=CC=C21
COC1=CC=CC=C1CNC(=O)CSC=NC(C2CC2)=CC(N3CCC(CN(C)C)CC3)=N
COC1=CC=C2C(=O)C=C(C=C(O)C(=O)C3=CC=C(F)C=C3)OC2=C1
CC(C1=CC(NCC2=CC=C(CN3CCCC3)C=C2)=CC=C1)OCOC(CO)C(O)CO
CC=C1CC(=O)N(CCC2=CC=CC=C2)C(S(=O)(=O)O)C1
CC1=CC=C(N(CC(=O)NC2=CC=CC=C2C(F)(F)F)S(=O)(=O)CC(C)CC)C1
COC=C1C=C(C=CS2CNN=CC3=CC=CC(C(C)N(C)CC4=CC(C(N)=O)=C(C)C=C4C(C)F)=C3)N2C=C1
CC1=CC=C(NC2=NC=C(C(=O)N(CC3=CC=CC(Cl)=C3)C=O)CCC2)C=N1
C1NCCNC2C=CC=C(NC3=NC=C(Cl)C(NC4=CC=C(N5CCOCC5)C=C4)=N3)C2CC1
O=CC=NC1=CC=C(O)C(OCC2CNCC2C)=C1
CC=CC(C)=C(NN=C(S(=O)(=O)N(C)C)C[NH1]N=C(C1=CC=CC=C1C(F)(F)F)CC=O)CCl
COC1=CC=CC=C1NC2=NC(C3=CC=C(Cl)C=C3)=C(CC4=CC=CC=C4)S2
CC(NC(=O)C=CC1=CC([N+1](=O)[O-1])=CC=C1)C(C)(C)C
CC(C)(Cl)C(O)C1=CC=C(CON=C2CCCN2)C=C1
CN1N=NN=C1SCC(=O)N2CCN(C3=CC=CC=C3)CC2
O=S(=O)(O)C1=CC=C(C=2C=COC=2)C=N1
O=C1C=NC2=CN=C(N3CCNCC3)C=C2C(Cl)=N1
COC1=CC=C(C=C1F)C2(CCN(CC=3C=NN(C)C=3)CC2)CO
CC1=C(C(=O)NC2=CC=CC=C2)C(C3=CC=C(N(C)C)C=C3)C(CO)N1
CC1=CC=C(NCC2=CN=C[NH1]2)C=C1C#N
CC1CCCC2=C1N=C3C=CC=CC3=C2C(=O)NC4COCCN4CC5=CC=CC=C5
CCC1=CC=CC=C1NC2CN(S(=O)(=O)CC(C(C)C)=NN(C)C)CC2
COC=CC=CC(NC(=O)C=1C(C)=NN(C2=CC=C(F)C=C2)C=1N3C=CC=C3)=C
O=C(NC(CC1=CC=CC=C1)C(=O)O)C(=CC2=CC=CC=C2O)NC=CC=CS(=O)(=O)[O-1]
COC1=CC=C(C2=CN3C(=NC4=CC=CC=C43)CS2)C=C1
C1OC=CC1C=CC=2N=CN(C)C(=O)C=2C(NC3CC3)=N
C#CCOC=CC=C(C(=O)N(CC1=C(F)C=CC=C1F)C2=CC=C(CCC(=O)O)C=C2Cl)C=C
COC1=CC=C(N2N=C(C(F)(F)F)C=C2C(=O)NC3=CC=C(C4=CC=C(Cl)C(Cl)=C4)C=C3N)C=C1
N#CC1=C(Cl)[N+1]([O-1])=C2C=CC=CC2=[N+1]1[O-1]
CSC1=NC=NC=C1C2=CC=CC(Cl)=C2Cl
CCSC1=NN=C(C2CCN(C(=O)CC(C)C)CC2)N1C
O=P(O)(O)C1(OC(C(F)(F)F)C=N1)P(=O)(O)O
COC1=CC=C(NC(=O)CNC2=CC=C(C)C(C)=C2)C([N+1](=O)[O-1])=C1
C1C=CC=C(CC(NS(=O)(=O)C2=CC=C(C)C=C2)(C(=O)O3)CCC4=CC=CC=C4CC3OC)C1
CN1C2CCC1CC(OC(=O)C(C#N)=CC3=CC=C(O)C=C3)C2
CCC=CC1=C(CNC(C2C)=NC3=C(C=NN3C4=CC=C(C)C=C4)C=NC5=CC=CC=C25)C=C1
OC1=CC=CC=C1C=CN2C(CCC(O)CC)=NC3=C(C4=CC=CC=N4)C=CC=C23
CCC1=NN=C(NC(=O)CNC(=O)C2=CC=CC=C2)S1
C1NCCC2=CC=C(C(=O)CNC3C(C)C4=CC=CC=C4CC3O)C=C2C1
O=CC(C1CCCN1C(=S)NC2=CC=CC=C2Br)=P([O-1])C
COC1=CC=C(C2=CC=C3C(C#N)=C(CN4CCN(C5CCNCC5)CC4)N=C3N2CC)C1
C1COC=CC=C1NC(=O)NC2=NC(C3=CC=C(C(C)(C)O)C=C3)=NC4=C2N=CN4CC=CC=C(F)C=C
CC=1C(C2=CC=C(CCCC(=O)O)C=C2)=NN(C3=CC=C(Cl)C=C3Cl)C=1C4=CC=C(Cl)C=C4
CC(=NNC(=O)CSC1=NC(=O)C(N(CCOC)CCOC)=C[NH1]C1=SNC)C2=CC=C(F)C=C2
COC1=CC=C(Cl)C=C1CNC(=O)C2=CC=3C(C4=C(F)C=CC=C4F)=NOC=3C(=O)N2C
CCOC1=CC=CC=C1CN2CCCC(NC3=CC=C([N+1](=O)[O-1])C=C3)C2
O=C(O)C1=CSC(C(O)(C2=CC=C(Cl)C=C2)C3=CC=CN=C3)=N1
OC1=CC(C=2[NH1]N=NC=2C3=CC=CC=C3N4CCC(O)C4)=CC=C1F
O=C(O)CC(NC(=O)C1=CC=C2C(=C1)CCN2C(=O)C=3C=COC=3)C4=CC=CC=C4
NC(CO)C(=O)NC1=CC=C2N=C3C=CC=CC3=CC2=C1
CCC1=CC(N2C(=NCN(C)C)SC=3N=CSC=32)=CC(F)=C1C4=CC=C([N+1](=O)[O-1])C=C4[N+1](=O)[O-1]
CN1C(C(=O)NCC2=CC=CO2)CCCC13CCC(=O)N3CC4=CC=CC=C4OC5=CC=CC=C5
O=C1CCC(C2NCCC2C3=CC=C(Cl)C=C3)(N4C=CC(C5=CC=NC=C5)=N4)N1
NC(=S)NC1=CC=CC(OCC(N)CC2=C(C3=CC(F)=CC(F)=C3)N=C4C(Cl)=CC=CN24)=C1
CC(=O)OCC=C(C)CCC=C(C)CCC=C(C)C
COC1=CC=C(N(CC(=O)N2CCC(NC3CCCCC3)CC2)S(C)(=O)=O)C=C1
COC1=CC(C)=C(C=C(C)C(=O)C2=CC=C(Cl)C=C2)C(O)=C1
CS(=O)(=O)N1CCN(C2=NC=CN=C2C3CN(C(=O)C4=NC5=CC=CC=C5[NH1]4)C3)CC1
O=C(NC1=CC=CC=C1)NC2=NC3=C(S2)CCC4SC5=CC=C(Cl)C=C5N=C34
O=C(NO)C1=CC=C(SC2=CC=CC=C2)S1
COCCN(CCOC1=CC=C(C(C)C)C=C1)C(=O)C2=CC=C(NCCC3=NC(C)=CS3)C(OC)=C2
COCCNC(=O)C=1[NH1]C=NC=1C(=O)NCC2CCCO2
CN1[NH1]C(=O)C=C1C2=CC=C(Br)C=C2
CC(=O)NCN=C1[NH1]C(C)=C(C2=CC=C(C3CCN(CC=4C=NN(C)C=4)CC3)N=N2)S1
CSC1=NC(NC2=CC=C(Cl)C=C2)=NC=3SC(C(N)=O)=C(N)C1=3
CC(=O)N1CCCC1C#CC2=CC=C(C(=O)NCC3CCCCC3)C=C2
O=C(COC1=CC=CC=C1[N+1](=O)[O-1])N2N=C(C3=CC4=CC=CC=C4OC3=O)CC2C5=CC=C(O)C(Cl)=C5
NC(=O)N1C=C(NC(=O)NC(C(=O)NC(CI)CC2=CC=CC=C2)C3CC3C4)CC=CC=C41
CC1=CC=C(C(=O)NC2=NN=C(S)C(=O)N2NC(C)C)C=C1
O=S(=O)([O-1])C1=CC=C(NC(=S)NCC2=CC=CO2)C=C1
C1C=CC(C)=C1C2=CC=C3C(=C2)C=C(CNC4CN(C(=O)C5=CC=CC=C5)CCO4)N3CCOC=C
O=C1[NH1]C2=CC(Cl)=C(Cl)C=C2N=C1OC3CSSCC3
COC1=CC=CC(C2=CC=C(NC(C(=O)NCC3=CC=CO3)C(=O)NOC)C=C2)=C1
COC1=CC=C(OC)C(C(O)C2CCCCC2)=C1
O=CC=CC=CC1=CC=CC=C1C(C(=O)N2CCCC2)O
CN(CCC=C1N2C=C(C(C)(C)C)C=C12)C3=CSC(C(=O)NC(C)(C)C)=N3
COC1=CC=C(OCC=CC=C2C=C(C3CNC(=O)C3)OC2=O)C=C1
CC1=CC2=CC=CC=C2C(=O)N1C(=O)N(C)C
CCOC(=O)N1CCN(C2=CC=C(C(=N)N3CCCCC3)C=N2)CC1
C#CCSC1=NC2=CC=CC=C2C(=O)N1C3=CC=CC=C3P(=O)OCC(C)CC
CC(C)C(=O)NC1=CC=C(Cl)C(C(=O)NCCN2CCOCC2)=C1
O=C(CCNC(=O)C1=CC=C(C2=CC=C(OC3=CC=C(Cl)C=C3)C=C2)C=C1)NO
C1OC=CC=C1CS=2C=NC3=CC=C(NC(=O)C4=CC=CC=C4[N+1](=O)[O-1])C=C3[N+1]=2F
NC1=NC=NC2=C1N=C3N2COC(CNCC4=CC=C(Cl)C(Cl)=C4Cl)C(O)COC3
COC1=CC=C2C=C1OCC(=O)C=CCCC(C(=O)N(C)C3CCCCC3)OC4OC5(C)CCC2C4OO5
O=C(O)CN1C(=O)N(C=NC=CS(=O)(=O)C2=CC=CC=C2Cl)C1=O
CN1C(=O)C(C(=O)NCC2=CC=CC([N+1](=O)[O-1])=C2)=C(O)C3=CC=CN=C31
CC1=CC=C2[NH1]C(SCC(=O)NC(=O)NCC3=CC=CO3)=NC2=C1
CN(C)CCON=C1CC2(CCN(CC3=CC=NC=C3)CC2)C1
COC1=CC=C(C)C=C1NC(=O)CC2CSC(C)(C)C2
COC1=C(CN2CC(O)C(C3=CC=CC=C3)C2)C=CC=C1C4=CN=CO4
CC(OC(=O)CCC1CCCCC1)C(=O)C2=C(O)C=C(C3=CC=C(Br)O3)OC2=O
COC1=CC=C(COC=CC=CC2SC(C(=O)NC3CCCC3)=NN2)C(OC)=C1
N#CC1=CC=C(NC2=NC=NC3=C2N=CN3C4=CC=CS4)C=C1
COC1=CC=C(C(=O)NC(SC)C2=CC=NC=C2)C(OC)=C1OC
COCCN1C(SCC(=O)NC2CC2)=NN=C1C3=CC=CS3
COCCNC=1C=CN(C2=CC=C(OC)C=C2)N=1
CS(=O)(=O)C1=CC=C(C2=CC=C3C(N)=N[NH1]C3=C2)C=C1
COC1=CC=C(C2=CC=C3C(N)=C(OC)C(OC)=CC3=N2)C=C1
COC1=CC=C(C=C1OC)C(C(=O)O)N(C(=O)NC2=CC=CC=C2OC3=CC=CC=C3)CC
CC1=CC=C(CS=2C(N3CCCC3)=NC=2C=O)C=C1
CC(=O)OC1COP(=O)(COCOC(CN)C(O)C(O)C(O)CN)OC1NC(C(N)=O)C(C)O
CC=1SC=2[NH1]C(CCN3CCN(C)CC3)=C(C4=CC=CC=C4)C=2C=1C
CCOC(=O)NC(C1=CC=CC=C1)C2=CC(C(C)(C)C)=C(C)C(OC)=C2
COC1=CC(NC2=NC=CC(NC=C3C=CN(CC4=CC=C(F)C(F)=C4)NC=C3[NH1])=N2)=CC(OC)=C1OC
CC(=O)C1=C(O)C(=O)C(C2=CC=C(CC3=CC=CC(F)=C3)C=C2[N+1](=O)[O-1])=C(O)C1=O
CC(=O)OC1C=C(C)CCC(C)(O)C2CCC3C(C)C(O)C(CC=C(C)C)C=C(OC)C3OC12
N#CC1=NC(N2CCOCC2)=CC(NCC3=CC=CC=C3)=N1
CC1=CC(CNCCC2NCCC3=C([NH1]C4=CC=CC=C34)C2=O)=CC=C1O
CCCCN1CCCN(C=CC=C(C2=CC(=O)C=C(C(F)(F)F)[NH1]2)C=C)C1
O=C(NC1=CC=CC=N1)NC2=CC=CC3=C2C4=CN3C5CCNCC5C4
CC=1OC(C2CCCCC2)=NC=1CCCCNC(=O)C3=C[NH1]C4=CC=C(C#N)C=C34
CCCNC(=O)NS(=O)(=O)C12CC3CC(CC(C3)C1)C2
O=C(O)C1=CC=C(Cl)C(NC(=O)C2=CC=C(OCC3=CC=C(Cl)C=C3Cl)C=C2)=C1
CC1=CC=C(C2=CC=C(S(=O)(=O)NC(CC3=CC=CC=C3)C(=O)O)S2)C=C1
O=C(C1C(C2=CC=C(F)C=C2)C(=O)N1C3=CC=C(F)C=C3)C4=CSC(C=CC=C5OC(C6=CC=C(O)C=C6)=NC5=O)=N4
OCC1=CC(C2=CC=C(OCCN3CCCCC3)C=C2)=NC(C4=CC=C5C=C[NH1]C5=C4)=C1Br
CCN1C(CCC2=CC=C(O)C=C2)=NC3=C(N)N=CN=C31
CCCC1=C(O)[NH1]C(SCC(=O)C2=CC=CC(SC)=C2O)=NC1=O
COC1=CC=CC=C1NCCN(CCCCNC(=O)C2=CC=C(CNC(=O)OC(C)(C)C)C=C2OC)CC
O=P(NCCNC1=CSC(C2=CC=CN=C2)=N1)OC3=CC=CC=C3Cl
FC1=CC(F)=C(CNC2COC(N3C=NC=4C(=O)N=C[NH1]C=43)C2OC)N1
CC1=CC=CC(CNC(=O)CCC(=O)NCCC2=CC=CC=N2)=C1
COC1=CC=C(CN2CCCCC2)C=C1C3=CC(C(=O)CC)=NC(N4CCCC4)=N3
O=C(NC(=S)NN=CC1=CC=C(Br)C=C1)C=2SC=CC=2Cl
COC=CC=C(C(=O)NC1=NC(C2=CC=C(Cl)C=C2)=CC(=O)[NH1]1)C
NC(=O)C1CCN(C2=NC=CC(=N2)C(=O)C=C(N3C=CC4[NH1]C=C(F)C43)C5C=CCC5)CC1
CCOC(=O)C=1[NH1]N=C(C2=CC=CC=C2Cl)C=1C3CC3C
CC(C)C(NC(=O)OCC1=CC=CC=C1)C(=O)OCOC(=O)CN(CC(=O)O)C(=O)CCCCCCNC(=O)OCCN2CCOCC2
C1=CC=C(CN2C=CC=N2)C=C1
CC1=CC(C)=C(NC(=O)CSC2=NN=C(CCOC(=O)C(C)(C)C)N2CC3=CC=C(F)C=C3)C(C)=C1
FC1=CC=CC=C1CNC2=CC=C3C(C=CC(C(F)(F)F)=CSC(NC4CC5CCC4C5)=NC=N3)=N2
CCC1=CC=C2N=C(C3=CC=CC=C3)OC2=C1
COC1=CC=C(S(=O)(=O)N2CCOCC2)C=C1NCC(=O)NCC(=O)N(C)OC
CCC=C(NC1=CC=C(S(N)(=O)=O)C=C12)NN=C(C)N2
COC1=CC=C(S(=O)(=O)N2CCCCC2)C=C1C(=O)NC3CCS(=O)(=O)C3
O=C(O)C1=CC=C(F)C=C1NC(=O)NC2=CC=C(C(=O)NC3=NN=C(C4=CC(NC5CCCC5)=N[NH1]4)O3)C=C2
CSC1=CC=C(C(=O)CN2CCN(C3=CC=CS3)CC2)C=C1
CN(C(=O)C=C1C=C(CC2(C(N)=O)CC2)OC1=O)C3=CC=C4C(=C3)OCO4
CC1=CC=2OC(C3=CC=CC(C4=NN=CO4)=C3)=C(C)C=2C=C1C(=O)N5CCCCC5
CCC(CCCC1=CC=CC=C1)N(C)C(=O)C2=CC(Cl)=C(OC)C=C2OC
CCNN=C(C=1C=CON=1)C(=O)N(CCNCC2=CC=CN=C2)C=O
CCC1(C2=NN=C(C3=CC=C(Cl)C=C3)O2)CCN(C4=CC=NC=C4)CC1
CCCOCCN1N=C(C2=CC=C(F)N=C2)C=C1CCCN3C(=O)OC(C)(C)C3
CC1=CC=C(F)C=C1OC2=CC(NC3=CC(F)=CC=C3C)=NC(NCC#N)=N2
C1C(C)C(=O)N(C2=CC=C(C3=CN=CO3)C=C2)C1OC4=CC=CC=C4F
O=C1C2=CC=CC=C2N=C(C3=CC=C(N4C5CCCC4CC5)S3)N1C6=CC=CC(F)=C6
ClC1=C(CCO)N(CC2=CC=CC=C2Cl)C3=CC=CC=C13
CCNC(=O)N(CCN(C)C)C=C1C=CC2=CC3=[N+1](C=C21)CCCC3
COC=CC=C(N=CC1=CN(CC(=O)NC2=CC(C)=CC=C2C)N=N1)CF
O=CN=C[NH1]C=1[NH1]C(C2=CC=CC(C(=O)NCC3=CC=CC=C3F)=C2)=NC=1
CC=C1C=C(S(=O)(=O)N2CCCC(N3C=C(C(N)=O)C=NN4C=C(C5=CC=CN=N5)N=C34)CC2)C=C1
CC(=NOCC1CCOCC1)C2=C(O)C3=C(C=C2C)CCCC3=O
C=CCCC1CCCCCC#C1
CN1CCN(C2=NC3=CC(Cl)=C(Cl)C=C3[NH1]2)CC1
O=C(COC(=O)C1=CC=C2C=C(S(=O)(=O)N3CCCCCC3)C=CC2=CC1=O)C4=CC=CC=C4
COC1=CC=CC=C1CNC(=O)C2CCN(S(=O)(=O)C=3C(C)=NOC=3C=CC4=CC=CN4C)CC2
CC=1SC(SC)=CC=1C(=O)N2CCC3=CC(Cl)=C(O)C=C32
CCCC1=CC=C2C(=C1)NC(=O)N2CC3=CC=C(N(C)C)C=C3
NCC1=CC=C(NC(=O)C(C=2C=CSC=2)N3CCCCCC3)C=C1
O=C(NCC1C=CC2=CC(OCC3CCN(CC4=CC=CC=C4)CC3)=CC5=C21)OCC6=CC=CN6C(=O)N(C)C5O
C=C1C(=O)OCC1C(OC(=O)NCC2=CC=CC=C2)(S(C)(=O)=O)C(C)CCCCC
N#CC1=NC(NCC2=CC=CN=C2)=NC3=C1OC4=CC=C(Cl)C=C4C3=O
CCCC1=CCC(=O)C(O)C(OC(C)=O)C2=CC=C(C#N)C(=C2)OC(C)(C)C=CCNC1=O
CC=1[NH1]C2=CC=C(Cl)C=C2C=1C3CCN(CCN4CCNC4=O)CC3
CC1=CC=C(C(=O)O)C(N2CCN(C(C)C)CC2)=C1
O=C1NC2(CCN(C(CO)C3=CC=CC=C3)CC2)CN1C4=CC=CS4
OC1=CC=C(OC2CSCCN2CC3=CC=C(F)C=C3)C=C1
COC1=CC(NC(=O)COC(=O)C2=CC=CC(S(=O)(=O)N3CCC(C4=CC=CC=C4)C3)=C2)=CC(OC)=C1OC
COC=CC=C(CC=1CCC2=NC(C3=CC=CC(F)=C3)=NN2C=1NC)C
CC=1C=C(NCCN2C=NC=N2)N3N=CC(C4=CC=C(F)C=C4F)=C3N=1
CC(C)N(CC1=CC(Cl)=C2C(=C1)OCCCO2)C(=O)C3=CC=C4[NH1]C(C5=CC=CN=C5)=NC4=C3
COC(=O)C(SC1=CC=CC=C1)C(=O)C2=CC=CC=C2
CN(C)CCC1=C[NH1]C2=CC=C(F)C=C12
O=C(CCCC1ON(CC2CCCCC2)C(=O)C1C(=O)O)NO
CC(C)(C)C=NN(CC1=CC=CC=C12)C=CC=C(S(=O)(=O)N3CCN(C)CC3)C=C2
NC1CCCC(C(=O)NC(CC2CCCCC2)CC3=CC=CC=C3F)C1
COC1=CC=C(C2NC(CCO)C2(O)CO)C=C1
CC1=CC(C2)=CC3=CC(C=C4C=CC=CN4C=N2)=NOC3=C1
CC1=CC=CC(CNC2=NN=CC(NC3CCC(N)CC3)=N2)=C1
CCCCOC1=CC=C(C2=CC3=CC=C(C4=NCCN4)C=C3[NH1]C2)OC=C1
COC=CC1=CN=CC=C(C(CNC(=O)NCCN2CCOCC2)(C3=CC=CC=C3)C4=CC=CC=C4)C1=N
O=C(NC1=CC=C(F)C=C1)NC2=CC=CN=C2
CC(C)CC(NC(=O)CNCC1=CC=CC2=CC=CC=C12)C(=O)O
CCN1C=C(CN2CCCC(C3=CC=C(OC)C=C3OC)C2)C=N1
CC(=O)NC1=CC=C(S(=O)(=O)N2CCCN(C3=C(C)C=C(C)C=C3C)CC2)C=C1
C=CC1C=C(C)[NH1]C(N=CC2=CC=C(C)O2)=N1
COC1=CC=C(CNC(=O)C2=NOC3=C2CCC4=CC=CC=C43)C=C1
COC1=CC(OC)=NC(CSC2=NC=NC3=C2C=NN3C4=NC(C)=CC=C4O)=N1
CCN(CC)CCCN1C(=O)C=CC(=O)C=C(O)[NH1]C2=CC=CC=C2N(C3=CC=CC=C3)C=C4C=CC=CC4=C1
OCCNCC1OC(N2C=C(F)C(=O)[NH1]C2=O)CC1CO
COC1=CC=C(OC)C(NC(=O)CN(C)C(=O)CN2CCCCC2CN3C=CC=N3)=C1
CC(=O)OCC=CCC1CC(C2O)C(O)C(O3)CC=C(C)CC3(C)CC12
NN=C1[NH1]C2=C(C(NCCCO)=NN2C=NO)C=C1C3=NC4=CC=CC=C4S3
CCCOC(=O)C(CCN(CC)CC)C(=O)OCC
CN1C=NC2=C(C3=CC=CC(Br)=C3)N=CN=C21
CC1=CC=C(Cl)C=C1NC(=O)C=C(Br)C(Br)O
CC(C)(C)CNSC(ON)=CC(=O)[NH1]C=O
CN1CCC2(CC1)OC(NC(=O)C3=CC=C(Cl)C=C3)CC2
CC1=NC(C2CCCN(CC3=NOC(C4CC4)=N3)C2)=NO1
O=C(NC=C1C2=CC=C(C(F)(F)F)C=C2N=C1C)C3=CC=CC(F)=C3
CCOC1=CC=C(CCNC(=O)C2=CC(=O)[NH1]C(N3CCOCC3)=N2)C=C1OCC
CCOC1=C(OCC)C=CC=C1C(=O)NC(CC(=O)O)C2=CC=CC=C2
CC(C)C1=CC=C(OCC(=O)NCCCCCC2CCC2)C=C1
CNC(=O)N(C)C(=O)N(CC1=CC=NC=C1)C=O
C1C=CN=C(CN2CCOC(CN(C)CC)C2)O1
O=C(O)C1=CC=C(OCCCNC=NCCCCCC2CCCCN2)C=C1
COC1=C2C=C(C(OC)=C1)C(C3=CC(OC)=CC=C3O)C(=O)C2
NN=C1[NH1]N=C(C=CC=C(OC2=CC=C(O)C=C2C)S)S1
O=C1C2=CC=CC=C2C3=CC(C4=CSC(N5CCCC(N)C5)=N4)=CC6=C3N1CC6
CCNC(=O)NC=1SC=CC=1C#N
O=C(OCCC1=CC=CC=C1)C2=CC=C(S(=O)(=O)NC(C)(C)C)C=C2
COC(=O)C1=C(NC(=O)COC2=CC=C(Br)S2)SC3=C1CCC(C)C3
NC(=O)C1=CC=CC(C=CC2=NC3=CC(Cl)=CC=C3O2)=C1
CC1=CC(N2CCN(C)CC2)=C3C(C=C4C(C5=NC=CS5)=CSC4=N3)=N1
CC1=CC=C2N=C(C)C(C3=CSC(CC4=CC=C5C=CC=CC5=C4)=N3)=CC2=C1
CC(C#N)C1=CC(C(=O)N2CCN(C(=O)C3=CC=CO3)CC2)=CC(Cl)=C1N4C=CC=N4
N=C1C=C(C2CCNCC2)[NH1]C(=O)N1C3=CC=CC=C3
ClC1=CC=C(OC2(C3=CC=C(Cl)C=C3Cl)CCCN2)C=N1
COC(=O)C1=CC=C(OCCN2C=CN=C2)C=C1
O=C1C(=NNC(=S)NC2=CC=C(O)C=C2)C3=CC=CC=C3N1CCC4=CC=C(Cl)C(Cl)=C4
CC(C)CC1=NC2=CC(NC(=O)C3=CC=CN3C)=CC=C2N1CC4=CC=C(OCC5=CC=CC=C5)C=C4
CC1=CC(C(=O)O)=NN1C2=CC=C(C3=CC=C(C4=NC5=CC=CC=C5[NH1]4)C=C3C#N)C(Cl)=C2
N=C(N)C1=CC=C(CNC(=O)C=CC=C2C(N3CCC=4[NH1]C(=O)C=CC=4C3=O)=CC=NC2=CC)C1
O=C1C2=CC=CC=C2C(=O)N1CCCCNCCCNC3=CC=NC4=CC(Cl)=CC=C34
CC(C1)C2=CC(=NN2C(=O)NCC3=CC=C(Cl)C=C3Cl)C1(C)C
CN1CCC(CN2C=C(C#CC3=CC=CN=C3OC4CCN(C(=O)C=CC5=CC=C(Cl)C=C5)CC4)C=C2)CC1
COC1=CC(OC)=C(C(=O)C2=C(O)C(=O)N(CCN(C)C)C2C3=CC=CS3)C(OC)=C1
CC(C1)CC(=O)N(C2=CC=CC=C2)C(C(=O)NC3CCCC3)C1C4=CC=CC=C4
O=C1C=C(N2CCCC2)CCSC3=CC=CC(=C3)CCCCCCCCC(=O)N1
C1=CC=C(CNC2=NC(N)=CC(NC3=CC=C(C=4C=CSC=4)C=C3)=N2)N=C1
O=C(NCCC1=CC=CC=C1)CC=2C=C(C3=CC=CC(F)=C3)[NH1]N=2
COC(=O)C1CCN(C(=O)CCC(=CC(=O)C=C(O)C(=O)O)C2=CC=CC=C2)CC1
COC1=CC=C(F)C=C1C2=NC3CCN2C(=O)C4=C(F)C=CC=C4O3
CC(NC1=NC=CC(N2C(=O)OCC2C(C)C)=N1)=NC=CC=N
CCCN1C=C(C(=O)NN=CC2=CC=CC=C2Br)C(=O)C3=CC=CN=C31
OC1CCCCC1NC2CC(NCC3=CN=C(C4=CC=C5[NH1]C=CC5=C4)S3)CC2
COC1=CC2=C(C=C1OC)C3=CC4=CC(NC(=O)C(N)CC(=O)O)=CC=C4N=C3[NH1]2
ClC=CC=CCN1N=C(C2=CC=C(Cl)C=C2)C(C3=CC=CC=N3)=N1
O=C(NN=C1CCCCCC1)C2=NC3=CC=CC=C3N2CC4=CC=CC=C4
CC1=CC=NN1CC2CN(C(C)C)CC2
COC1=CC=C(F)C=C1NC(=O)CC(C)(C)C=2C=C(Cl)SC=2Cl
C1OC=CC(C(=O)O)=NC2=C(C)C=CN=C12
CC(NC(=O)C(CCC(N)=O)NC(=O)CN)C(=O)NC1=CC=C(F)C=C1
COC(=O)C=C(C)NC(OC)(C(=O)OC)CCNCC1=CC=C(OC)C=C1
N#CC1C(=N)OC2=C(C(=O)CC(CC3=CC=C([N+1](=O)[O-1])C=C3)C2)C1C4=CC=CC=C4Cl
COC1=CC=CC=C1NC(=O)C2=CC=3C(C4=NSC5=CC=CC=C45)=NOC=3C=C2N
CC(OC1=CC=CC=C1)C(=O)C(OC(=O)C2=CC=CC=3C=CSC2=3)C4=CC=C(O)C=C4
CC=1[NH1]C2=CC=CC=C2C=1SC3=C(O)N(CC4=CC=C(F)C(F)=C4)C(=S)[NH1]C3=O
COC1=CC=CC=C1C(=O)OCCCOC2=CC=C(S(=O)(=O)C=3C(C4=CC=CC=C4)=NOC=3C)C=C2
CC(C)(CO)CNC(=O)C1=CC=2C3=CC=C(Cl)C=C3N(C4=CC=CC=C4)C=2[NH1]C1=O
O=C(CC1=CC=CC=C1)NCC2CCN(CCC3=CC=CC=C3)CC2
CC(CC1=CC=NC=C1)N2CC3=CC(C#N)=CC=C3OC(C(F)F)C2
O=C(C1SC12CCCC2)NC3CCN(CCC4=CC=NC=C4)CC3
CC=C1C(C)=CC(CC2=C([NH1]N(C)C2C(=O)O)C(C#N)=C(C)[NH1]C3=CC=CC=C3)=C1
COC1=CC=C(NC(=S)N(C)C2CCN(C)CC2)C=C1
CC(CNS(C)(=O)=O)C(=O)NCC(C1=CC=CC=C1)C(O)(C2=CC=CN=C2)C3=CC=CC(F)=C3
COC(=O)C(N)CCC1=CC=CC=C1
CC1=CC=CC(C2=NC(CC(O)C3=CC=CC=C3C#N)=CS2)=C1
CCCC(NC(=O)C1=CC(C2=CC=CC=C2)=N[NH1]1)(O)NC(C(C)C)C(C)C
CC1=NC(C)=C(C)N1C2=CC=C3C(=C2)OCCO3
CC1=CC(F)=CC=C1NC(=S)C2=CC=CN=C2
O=C(CC1=CC=CN=C1)N2CCC(NC3=CC=CN=N3)CC2
CCCN1C(=O)C=2N=C(C3=CC=CN=C3)[NH1]C=2N(CCC)C1=O
CC(C)(Cl)C(=O)C1=CN=C(C2=CC=CC=C2)S1
CC(C)N1C=C(C(=O)NCCCN2CCN(C3=CC=CC=N3)CC2)N=N1
C=CCOC1=C(OC)C=C2OC(C(C)(C)C)=CC(=O)C2=C1OC
N#CC1C(=N)OC=C(OCC2=CC(F)=CC=C2)C1C3=CC=C(C=O)C=C3
CC1=C(CN2CCC3=CC=CC=C3C2)[NH1]C(=O)[NH1]C1=O
NCC1(O)CC(O)C(OCP(=O)(O)O)O1
COC1=CC=C(CCN2CC(F)CC2CN3C(=O)C4CCCCC4C3=O)C=C1OC
O=C(O)CCC1=CC=CC=C1C(=O)NC2=NC=CS2
CCOC(=O)C1=CCC(=O)NC2=CC=C(C(=O)OC)C=C2N=CC1
CC(C)CC(NC(=O)C(N)CS)C(=O)NC(CC1=CC=C(N)C=C1)C(=O)NCCC2=CC=CC=C2
CCCCOC1=CC2=NC=NC(NC3=CC(NCCN4CCCC4)=CC(OC)=C3)=C2C=C1NC(=O)C=CCN(C)C5CC5
CCC1=NC(Cl)=C(C2=CN=C(C3=CC=CN=C3)N=C2)N1CC
CCCC(C)N(CC1=C(C(=O)NN2CCCCC2)C3=CC=CC=C3O1)CC4=CC=CC=C4
COC1=CC=C(CS2C=CC=3OC=CC=3C(OCC4=CC=CC=C4)=C2F)C=C1
CCCN1CN(C2=CC=C([N+1](=O)[O-1])C=C2)CCN1CC3=CC=CC(F)=C3
COC1=CC=C(NCCNC(=O)CSC2=CC=CC(C)=C2)OC=C1
O=S(=O)(CCOC1=CC=CC=C1)C(F)(F)C(F)(F)C(F)(F)C(F)(F)F
O=SN=C(C1C2=C(Cl)C(Cl)=C(Cl)C(Cl)=C2)N3N=CSC3=C1C4=C[NH1]C5=CC=CC=C45
C#CCN(CCCN(CC1=CC=C(Cl)C=C1)C(=O)N(C)C)CCNCC2=CC=C(F)C=C2Cl
CC(CCN1C=NC=N1)NC(=O)NC2=CC=CC=C2
COC1=CC=C(CC(O)CC(C)(C2)C=CC(C3=CC(C4=CC=CC=C4)=CC(F)=C3)=C[NH1]C2)OC=C1
C1C=CC2=C(C(OCC(=O)C3=CC=C4N=CC=CC4=C3)C5=CN=CN52)C1
O=C1NCCC2=C1C=CN3C=CN=C23
CCCN1CCN(CCNS(=O)(=O)C2=CC=CS2)CC1C
N1C=CC(C2=CC=CN(C(F)(F)C(F)(F)C(F)(F)F)N2C)C=C1O
COCCN1C=NC(C2)=NC=C(C3=CC=C(OC)C=C3)N(CCC4=CC=CC=C4)C(=O)C12
COC(=O)C1CCCCC1C(=O)NC2=CC=C(C)C=C2NC3CCCCC3
CCC(C)NCCOC1=CC=C(Cl)C=C1
CCCC1(CC(=O)O)OCCC2=C1[NH1]C3=C(Cl)C(Cl)=CC=C23
O=C(O)C1=CC(S(=O)(=O)O)=CC=C1N2CCCC2=O
COC=C1C(CN2CCOC3(CCN(CC4=CC=CC=C4)CC3)C2)=CC=C1C#N
OC1=CC=C(C(CC=2SC=CC=2[N+1](=O)[O-1])OC(=S)NC3=CC=C(OC(F)(F)F)C=C3)C=C1O
CC1=CC(NC2=N[NH1]C(NC3=CC=CC=C3C#N)=N2)=CC(C)=C1O
CCOC1=CC=C2C(C=CN2CCN3CCN(C4=CC=CC=C4F)CC3)=C1
CC1=CC=C(OC=NC(C)=NC=C(C2=CC=CC=C2)C=C[NH1])C=C1
O=C1C2=C(N=C(N)N1C3CCCC3)C(O)N2C4=CC=CC=C4
CNC(C(=O)NC1=CC=C(Cl)C(C2=CC3=CC=CC=C3O2)=C1)=NC=4SC=C(C5=CC=CO5)C=4
CC(=O)NC1C2=C(C3CCCC3)C=CC=C2OC4=CC=CC(Cl)=C41
CCCCC1CSC(=NNC(=O)C=2C=C(C)[NH1]N=2)N(CC3=CC=CO3)C1=O
CCCCN1C=NC2=C(N)N=CN=C21
O=C(CCCN=C(Br)C=NC1=CC=CC=C1)NC2=NC=C(CN3CCOCC3)S2
CCS(=O)(=O)C1=CC=C(C(C)N(C)C)C=C1
C=CCN1CCN(C2=NC(C3=CC=C(F)C=C3)=C(C4=CC(OC)=C(OC)C=C42)C)OC1
CCCC(=O)OC1=C(Cl)C(CN2C=CN=C2)=C(OC)C(NC(=O)C(C)C)=C1O
CC(C(=O)ONC(=O)C1CCC1)N(C(=O)CC2CCCC2)C3=CC=CC=C3
CC1=C(CCCO)C(C)=NN1CC2=CC=C(C3=CC=CC=C3)C=C2
CCCCCCC1OC=C(C)C=CC(C2=C(O)C=C(O)C3=CC[NH1]C(=O)N=CCCC3)CCCC2CC=C1
BrC1=CC=C(C2=NC(CN3CCC4=CC=NC=C4C3)=CN2C)C=C1
CCOC(=O)C1=C(F)C=CC=C1NS(=O)(=O)C2=CC=CC(NC(C)=O)=C2O
COC1=CC2=NC=CC(C=CC3=CN=C(NC(=O)C4CCCCC4)N=C3Cl)=C2C=C1OC
NCCCCC(=O)NC1=C2C=CC(Br)=CC2=NC3=CC=CC=C13
O=C1C=C(COC2=CC(O)=C([N+1](=O)[O-1])C=C2C3=CC(O)=CC=C3C4=CC=CC=C4)C5=CC=CC=C51
CC1=CC=CC(CSC2=NN=C(C3=CC=NN=C3)N2CCCCCCO)=C1
CC(=NNC(=O)C1=CC=C2C(=C1)OCO2)C3=CC=C(Br)C=C3
COC(=O)C=1[NH1]C2=CC=C(C(F)(F)F)C=C2C=1C3CC(=O)N(C)C(=O)N3C
CCOC(=O)N=C1SC2=CC=CC=C2N1C
CSC1=NC=C(C(N)=O)CS=2C(NC(=O)CCN(C)C3CCS(=O)(=O)C3)=NC1=2
C1C=CC(N2CCN(C)CC2)=NC=C3C=C(NC(=O)CN4C=CC(C(F)(F)F)C=C4)C=C13
CN1OC(CC2=CC=CC=C2)(C3=CC=CC=C3)CC1C(=O)NO
NC1=CC=C(S(=O)(=O)NC2=CC=CC=C2C(=O)C3=CC=CC=C3)C=C1
CC1=C(S(=O)C2=CC=CC=C2[N+1](=O)[O-1])C(=O)N(C3=CC(Cl)=CC(Cl)=C3)N1C
CCN(CC)C1CN(S(=O)=O)OCC1OCCCCC
O=C1N=C2[NH1]C(NC=O)=CN2C3=CC=C(Cl)C=C13
COC=CC=C(NCCN(C(=O)CNC(C1=CC=CO1)=NC2=CC=C(CCCN)C=C2)C)C=C
CC1=CC=C(CNC(=O)[NH1]C=C(N)N=C(N2C=CC=C2)C=CCl)C=N1
O=C(NN=CC1=CC=CO1)NC2=CC=C(F)C=C2
CCCC(=C(OC)C1=CC=CC=C1)CCCC(C)OC(=O)C=C(C)C
FC(F)(F)C1=CC(Cl)=CC=C1OCCN2CCCC2
NC(=O)C=C1C(NCC2=CC=CN=C2)=CN3C(C(F)(F)F)=CN=C13
C=CCN(CC=C)CCCOC1=CC=CC(OC)=C1
COC1=CC=CC=C1C2C3=C(C=CC(Cl)=C3Cl)OC(=N)C2C#N
CCS(=O)(=O)C1=CC=CC(=C1)N(CC(=O)NCCC2=CC=CC=C2)C(=O)C3=CC=CC=C3S(=O)=O
CC(C1=CC=C(NC(=O)C2=CC=NC=C2)C=N1)=NNC(=O)C3=CC=NC=C3
COC=CC(S(=O)(=O)N(CCC1=CC=CC=C1)C2C=CC3=CC=CC4=CC=CC(=C34)C2=O)C=CC(OC)=COC
CN(CCO)CCN(C(=O)N1CCC(CC1)C(=O)N(CC2CCCC2)C3=CC=CC=C3)Cl
CC(C)CN(NC(=O)C1=CC=C(S(=O)(=O)N2CCCCCC2)C=C1F)C3=CC(F)=CC=C3O
CCOC1=CC=CC=C1C(=O)NC2=CC=C(S(=O)(=O)NC3=NC=CS3)C=C2C
CC(OC1=CC(CNC(=O)C2(N)CC2)=CC=C1CCC(=O)O)C3=CC=CC=C3
CC1=CC(O)=C(C=2C=COC=2)C(C)=C1C
O=S(=O)(C1=CC=CC=C1)C=C2N(C3OC(CO)C(O)C3O)C4=NC(N5CCNCC5)=NC=C24
O=C1CCCCC1=CC2=CC=NC=C2
CC1=CC(N2CCN(C)CC2)=NC3=CC=C(NC(=O)N4CCCCCCCC4)C=C13
CC1=CC=CC(=C12)C=N[NH1]C(=O)C=CC(=C(O)C=CC=CN=C2)C(C)(C)CCC(C)C
COC1=CC=CC2=C1C3=CC=C(OCC4CCCNC4)C=C3C2(C)CCNC5=CC=C(C(F)(F)F)N=C5
O=C(O)C=C1N(CC2=CC=C(OC(F)(F)F)C=C2)N=C(C(N)=O)N=C1C3=CC=CC=C3
CC(COC1=CC=C(CN2CCC=3[NH1]C(Br)=CC=3C2)C=C1)NCC(O)COC4=CC=CC=5[NH1]C6=CC=CC=C6C4=5
CCC(C)(C)OC(=O)NCC=CC(C)CC1C2C=C(OC)C=C(OC)C=3C=COC=3C=CCC2CCCCCCC1
CCCCCCCCCCCCCCCC(O)CC(O)C(C)OP(=O)(O)O
CC1=CC=C(NS(=O)(=O)C2=CC(NC(=O)C3=CC=C(O)C=C3O)=CC=C2C)C(Cl)=C1
O=CC(N1CCCCC1)=C(C2=CC=CC=C2)C(=O)C=3[NH1]C(C4=CC=CO4)=NC=3
CC1=CC=CC=C1C=C2NC(=O)N(CCN3CCOCC3)C2=O
COC(=O)C=C(O)C1=C(C=COCCN2CCOCC2)OC3=CC=C(OC)C=C13
CC1=CC=CC(NC=CN2C=CC(C)=CC2=NO)=C1
COC1=CC=CC=C1N(CC(=O)NC2=CC=C(F)C(F)=C2F)C(=O)C3=CC=CC=N3
C1=CC=C(CC2=NN=C(CCN3CCCCC3)O2)N=C1
CC1=C(C(=O)OCC(C)C)C(C2=CC=C(OC(F)F)C=C2)NC(=O)N1
NC1=NC(N)=CC(OCC2=C(F)C=CC=C2F)=C(Cl)N=CS1
COC=C1C=C(N(C2=CC=CC=N2)CCC#N)C(OCC(C)(C)OC3=CC=CC(C#N)=C3C)=C1
CC(C)OC1=CC=C(C=NNC(CC2=CC=C(Cl)C=C2)=N[NH1])C=C1
COC1=CC=CC(OC)=C1C(=S)NC2=CC(C)=CC3=CC=CN=C23
CCN(C1=CC=CC=C1)S(=O)(=O)C=C2C=C(N3CCCCCC3)C([N+1](=O)[O-1])=C2
COC1=CC=C2C(=C1)CC(N(C)C3=CC(NC4=CC(C(F)(F)F)=CC=C4C)=NC=N3)CC2=O
COC1=CC=CC(C=2C=C(OC3=CC=CC=C3Cl)N(C4=CC=CC=C4)C(=O)N=2)=C1
C1C(C)CN1N=CC2=CC=CC(C3=NC4=CC(F)=CC=C4[NH1]3)=C2
COCOCCSOC1C2OC(N3C=NC4=C(N)N=CN=C43)COC21
CN1CCOC(C2=CC=C(F)C=C2)C1
CN(C)C(=O)NC1CCN(CC2=CC=C(C=3C=C[NH1]N=3)C=C2)CC1C
CC(=O)N1CCOC(NC2=NC3=C(N)N=CN=C3N2CC4CCCO4)C1
CSCCC(N)C(=O)NC(C(=O)NC(CCCCN)C(=O)NCC(C)(C)C(N)C(=O)O)C(C)C
O=C(C=CC1=CC=C(F)C(Cl)=C1)NCCCCNCC2CCOCC2
O=C(COC(=O)CC1CCCN1C=O)NCCCN2C=CN=C2
CC(=O)N(O)C1=CC=C(NC(=O)C=2C(C)=NOC=2C)C=C1
CCN(CC1=CC=CC=C1)C(=O)C2=CC=CN=C2SCC(=O)N3CC(C)(C)SC4=CC=CC=C43
COC1=CC=C(S(=O)(=O)N2CCN(CC3=CC=CC=C3)CC2)C=C1OC
CC1=C(C(=O)N(C)C2=CC=C(Cl)C=C2)C(C3=CC=C4C=CC=NC4=C3O)=NN1C
CSC1=CC=C(C2=NC(SCC(=O)NCC3=CC=CO3)=C(C)N=C2Cl)C=C1
O=C(O)C1CC2CCC1C(=O)N2S(=O)(=O)C3=CC=C(Cl)C=C3
O=C(C1=CC=C(C2=CC=CC=C2)C=C13)NCC4=C(N(CC5=CC=CC=C5)C6=NC=NC(Cl)=C46)C3
CN(C)CCSC1OC(CO)C(O)C(O)C1O
O=C(O)C1=CC=C2N=C(N3CCC(CC4=CC=CC=C4)CC3)C=CC2=C1
COC1=CC=C(Cl)C=C1NC(=O)CSC2=CC=C(C#N)C=N2
CCN(CCCl)C1=NC=C(Br)C(N2CCN(C(=O)C3=CC(N4C=CN=C4)=NC(N)=N3)CC2)=N1
CC1=NC(Cl)=CC(=N1)C(=O)C(=CN2CCN(C3=CC=C(F)C=C3)CC2)C(=O)C
CC(OC1=CC=CC=C1)C(=O)NN=CC2=CC=CS2
CCSC(=S)S
CCN(CC)CCN(C(=O)C1CCC1)C2=C(I)C=CC=C2CO
FC1=CC=C(C2=NN=C(CNC3CCC4(NC=C(C5=NN=N[NH1]5)C4=N)O3)O2)C=C1Cl
CCOC1=CC=C(CCNC2=NC=NC=3C=CSC2=3)C=C1
ClC=C1C=C2C3=C([NH1]C2=[N+1]1C)N(C4=NC=CC=C4C5CC5)CCN3
COC=C(C(=O)OC)C1=CC=CC=C1COC2=CC=CC(C(F)(F)F)=C2
NC(=O)C=C1C(F)=C(S(=O)(=O)NCC2=CC3=CC(=C2)C(CCC4=CC=NC=C4)=N[NH1]CC(=O)N3)C=C1Cl
O=C(COC(=O)C1=CC=C(Cl)C(Cl)=C1)NCCCN2CCCC2=O
O=C(NC1=CC=NC=C1)C2=CC=C(Cl)C(Cl)=C2
O=C(NO)C(CC1=CC=CC=C1)NC(=O)CCC2=CC=C(O)C(O)=C2
COC1=CC=C(C(CCCCCC(=O)NO)NS(=O)(=O)C2=CC=C(N3C=CN=C3)C=C2OC)C=C1
O=C(O)CNC(=O)CCCCCC1=C[NH1]C2=CC=CC=C12
CCC=CN1C(=O)N(C[N+1]2=CC=C(F)C=C2)C3=CC=CC=C3N=CC4=C1N=CN4C5CC5
CCC1=C(CCC2CCCCC2)N(C3=CC=C(O)C=C3)C(=O)[NH1]C1=O
COC1=CC=C(C=C1OC)C2=NCCN2C(C3=CC=C(O)C=C3)N
CCCCC1NC(O2)=C[NH1]C(NC3=CC=C(CC(=O)NC4=CC=C5C(=C4)OCCO5)C=C3)=CC(=O)C2=N1
COC1=CC=C2C(CN3CCCCNC3=O)=CC(Br)=CC2=C1
NC1=CC(CC2=CC=C(O)C(O)=C2)=CC=C1Br
COC1=CC=C(C(=O)NC2=NC=C(SCC(=O)NC3=CC=C(SC4=CC=CC=C4)C=C3)S2)C=C1
OCC=1C(C2=CC=C(F)C=C2)=NN(C3=CC=CC=C3)C=1C4=CC=CC=C4
CC(=O)OCC1CCC2CCC1=NC23C4(OC(=O)C45CNOCC53)CO
OCCC1=CC(F)=C(NSC2=C(I)C=C(I)C=C2F)C=C1F
O=C(O)C1=CC2=CC(N3CCOCC3)=CC=C2N1CCCCO
COC1=CC=C(C(=O)NC(=S)NC2=NC3=CC=CC=C3C(=O)N2C)C=C1
C1=CC=C(CNC2C3COC2CN(C4=NC=NC=5[NH1]C=NC4=5)CC3)C=C1
CSC1=CC=CC(NC2=CC(Cl)=CNC(C3=CN=C(NC(C)=O)S3=N)C=N2)=C1
CCCCNC1=CC=C(N2C=CC=N2)C=N1
COC(=O)C1=CC=C(COC(=O)C2=CC(COC3=CC(C)=CC(C)=C3)=CC=C2OCOC)C=C1
COC1=CC=CC=C1C2SC3C=4C(=COC=4C(C)(C)C)C(=O)CC3(C)C2=O
COC(=O)C1=CC=C(OCC2=CC(=O)[NH1]C=C(C3=CC=CO3)C=CN2)C([N+1](=O)[O-1])=C1
CC=1SC2=NC=NC(N(C)CC3=CC=C(SC)C=C3)=C2C=1N
O=C(NN=C1C2=CC=CC=C2C(F)(F)C1(F)C(F)F)C3=CC=C(C(F)(F)F)C=C3
O=C1C=2C(C3=CC=CC=C3)=NN(C4=CC=C5[NH1]C=CC5=C4)C=2N=CN1CCCO
COC=C1C=CC(NC23CC4CC(CC(C4)C2)C3=O)=C1C=CCC5=CN=CN5C
NCCCNC1CNC(C=CC=C2C[NH1]C3=CC=CC=C32)C1
COC1=CC(C=NNC(=O)C=2C=COC=2C)=CC=C1OC(F)F
O=CN=C(NC1=CC=CC=2[NH1]N=CC1=2)[NH1][N+1]=3SC=C(C4=CC=CO4)C=3
CC=C1C=C(C(=O)NC(C(C)C)C)C=C1NC2=NC=NC3=CN=C(N4CCC(N)CC4)N=C23
CCCCSC=NC=C(C)C1=C(C2=CN=CO2)C(OC)=C([N+1](=O)[O-1])C(=O)N1
N1C=NC(Cl)=CC=C(N2CCN(C3=CC=C(C(=O)O)C=CC=CC=C3F)CC2)C=NC=N1
NC1=NC(C2=NC=CS2)=C3N=C[NH1]C3=N1
CC1=CC=C(N(CCN(C)C)C(=O)COC2=CC=C(F)C=C2)C=C1
CCS(=O)(=O)NCC1=CC=CC(C2=CN=C(N)N=C2C3=CC=CC=C3)=C1
COC1=CC2=C(C=C1O)C(C)CC3C(=O)C(C(C)(C)C)CCC3(C)C2
COC1=CC=C(C=C(NC(=O)CN(C)C)C(=O)NC2=CC=CC=C2)C=C1
CC1=CSC2=NC(NC(=O)CN3CCCCC3)=NN2C1=O
CC1=CC(OC2=CC=CC=C2)=NC3=CC=C(CN4CCC(CO)CC4)C=C13
CCCOC1=CC=C(C=CC(=O)C=C(N2CCOCC2)C(=O)C=O)C=C1
COC1=CC2=NC(N3CCCC3)=NC(N4CCOCC4)=C2C=C1NS(=O)(=O)C5=CC=C(NC(C)C)C=C5
CC(N)=C(C#N)C(=O)CSC1=NN=C2SC3=CC=CC=C3N12
COC1=CC=C(C(=O)NCC(=O)NC2=CC=CC(C3=NC=CS3)=C2)C=C1OC
CC(C)OC1=CC=C(C=NCCCN2CCN(N=CC3=CC=CS3)CC2)C=C1
CC1=CC(C)=C(NC(=O)C(NC(=O)C2=CC=CS2)CC(C)C)C=C1C
CC(=O)NC1C2=CC=CC=C2CC1C(=O)NS(=O)(=O)C3=CC=C(Cl)C=C3
COC1=CC=C(F)C=C1C(=O)NC2=CC(C3=CC=CC=C3Cl)=N[NH1]2
CCN(CC)CCN1C=NC2(C=CC(C(C)(C)C)=C(C)[NH1]C=CC=N2)C(=O)N1C
CC1=CC=CC(N2CCN(CC3=CC=CO3)CC2)=C1
N#CCN(CC1=CC=CC=C1)C(=O)C2=CC=C(O)C(O)=C2
C1C=CC=C(N2N=CC=N2)C(C(=O)N3CCC4(CC3)C5=CC=CC=C5N(C6=CC=CC=C6Cl)C4)=C1
CC1=CC(C)=C(NC(=O)CS2CN=C3N=C(C)C=C(C)N32)C(Br)=C1
C1C=CC=C(NN=C(C(=O)N2CC(F)C2)C3=CC4=CC=CC=C4C(C(C)O)CNC3=O)C1
CCOC(=O)N1CCN(S(=O)(=O)C2=CC=C(C)C(C)=C2)CC1
CC1=CC=C(NC(=O)CSC2=NN=C(C3=CC=NC=C3)N2CC4=CC=CO4)C=C1
N1S(=O)(=O)C=CC=CC1NC=NC=NC=C2N=C(NC3CC(O)C(CO)O3)N=C2
CN(C1)C=CC=C(C=CC2=CC(C(=O)NC3=CC=NC=C3)=CC4=C2CCN4C)C(C(=O)O)=C1
COC1=CC=C(C=NNS(=O)(=O)CCC2=CC(Cl)=CC=C2OCC3=CC=CS3)C(OC)=C1
CN(C(=O)C1=CC=C2C(=C1)N=C(C3=CC=C(Cl)S3)C4=NC=CN42)C5CCC5
O=C(NC1=CC=CC=C1N2CCNCC2)C3=N[NH1]C4=C3CCCS4
CC=1N=COC=1C=NN=C(SCCCNCCCCCCCCCCNC2=CC(=NC3=CC(Cl)=CC=C23)CCCC)NC
CN(C)C1NC2=CC(N=C(NC(=O)C(F)(F)F)N3N=C(C4=CC=CO4)N=C23)=N1
O=C(C=CC1=CC=CO1)NC2CCS(=O)(=O)C2
CCC1=NC2=CC=CC=C2N1CC(O)CN3C(CSC4=CC=C(Cl)C=C4)=N[NH1]C3=O
C12OC=CC=CC=CC1(S(=O)(=O)CCC(=O)NC3C(C)(C)OC4=CC=CC=C43)[NH1]2
O=C(NCC1=CC=C(OC2=CC=C(Cl)C=C2)C=C1)C=3C=C(CCC)[NH1]N=3
C1[N+1]2CCC(CC2)C1CCCCC3CN(CC4=CC=CC=C4)CC3
C1OC=C2OC=C(O3)C(=O)C=C(C(O)CO)C=C3C2=C1CC=C(C)CCC=C(C)CCC=C(C)C
COC1=CC=C2C(C3=NC4=CC=CC=C4[NH1]3)=N[NH1]C2=N1
O=C(C1NC=CC(C2=CC=NC(N3CCOCC3)=C2)=N1)NC4CCN(C5CCC5)CC4
CN(C1)C(C2=CC=C(C=NOC(C3=NC4=CC=CC=C4S3)=CS)C=C2)CC1
O=[N+1]([O-1])C1=CC=C(C=CC2=CC3=NC=C(C(F)(F)F)C=C3[NH1]2)O1
COC(=O)C=CC([N+1](=O)[O-1])=C(C)N=CSC
COCCN1CCC(C(=O)N(C)CC2=CC=CC(OC)=C2OC)CC1
CN1C=C(C2=CC(OCCCCOC3=CC=CC(C(F)(F)F)=C3)=NC=N2)C4=CC=CC=C41
N1C=CC=C(C=CC=C(CC(C=N)N(C(=O)C2=CC=CN=C2)C=O)O)C1
O=C(NC1=CC=CC=N1)C2=NC=CC3C(=O)N(CC4=CC=CC=C4)C(=O)N=C23
COC=CC=C(C(O)=C(C(=O)C1=CC=C(C(CO)C2=CC=CC=C2)C=C1)C(=O)N3CCCCC3)C=C
COC1=CC=C(C(=O)NC(CCCCCC)C(=O)OC(C2=CC=CC=C2)C3=CC=CC=C3)C=C1
O=CCC1CCC2CCC3COCC3CC=C(C4CCCCC4)C2O1
O=C1C=CC(=O)C2=C1C(C3=CC=C4C=CC=CC4=C3)=CC5=CN=CC=C25
O=C(CCC1=CC=CC(OCC2=NC(C3=CC=C(OC(F)(F)F)C=C3)=CS2)=C1)NO
O=C(NC1=CC=CC=C1)N2CCC3(CC2)CN(CC4=CC=CS4)C3
O=C(NC1=NN=N[NH1]1)C=2SC3=CC=2CCC3
CC(C)C1=CC=CC=C1C(=O)NCC(OCC2=CC=[N+1]([O-1])C=C2)C(C)(C)O
CCCC1=C[NH1]C2=CC=CC=C12
CC1=C(C(=O)N2CCCCC2)CC3(CCCCC3)O1
CC(C)NC(=O)N1CCCC(C(=O)C2=CC=C(CC(N)=O)C=C2)C1
O=C(C=NO)NCCSC(CCC1=CC=CC=C1)C2=CC=CN=C2
CC1=CN=C(C)C(N2C3CC(C(N)CC3)CC2)=N1
N#CCC(=N1)OC=2N=CN(C(=O)C=2)C1CC3=CC=CC=C3Cl
COC1=CC=C(Cl)C=C1NC(=O)NC2=CC=C(S(=O)(=O)NC3=NC(C4=CC=CC=N4)=CC=N3)C=C2
COC1=CC=C(Cl)C=C1NC(=O)C=2SC3=NC(C)=C(C)N=C3C=2N=S
N#CC1=CC2=C(C=N1)[NH1]C=NC=C(N(S(N)(=O)=O)C3CCCC3)C=C2
CC1=CC=C2C(=C1)C3OCCCN3C2=S
COC(=O)NC1=CC=C(C(=O)NC=2ON=C(C)C=2C#N)C=C1
CC1=N[NH1]C(S(C)(=O)=O)=NC=CC=C1C2=CC=CC(F)=C2
O=CC(C1=CC=C(O)C=C1)=COC2=CC=C(OCCN3CCOCC3)C(O)=C2
CCCC1=CC=CC2=C1N(COC)CCCNCC3CC4=CC=CC=C4OC23
CC1=CC=C2N=C(C(=O)N(C)C)SC2=C1
CCCCCCCOC1=CC=C(C=CC(=O)OC(C)(C)C)C=C1OC
CCC(N)CC(=O)O
CN(C)CC1CN(C(=O)CC(C(=O)NC2=CC=C(F)C=C2)C3=CC=CC=C3)C4=CC=CC=C4O1
CC(=NOCC1=CC=C(Cl)N=C1)NS(=O)(=O)C2=CC=C(Cl)C=C2
O=CC(=CC1=CC=CO1)OCNC2=CC=C(Cl)C=C2
COC1=CC=C(C(=O)NN2C(C3=CC=C(Br)C=C3)=CC(C4=CC=C(OC)C=C4)=C2OC)OC=C1
COC=CC=C(OC)C(NC1=NC=NC2=C1C=NN2C)=C
O=C(C=CC1=CC=CC=C1)NC2=CC=CC=C2
CCS(=O)(=O)C1=CC=C(Br)C(C2=CC=NC(N3CCOCC3)=C2C(=O)OC)=C1
COC1=CC(NCC2=CC=C(N3N=C(C(C)C)C=C3C4=CC=CC=C4)C=C2)=C5C=CC=CC5=N1
COC1=CC=C(Br)C2=C1C=C(C3=C[N+1]([O-1])=C(C)C(C)=C3)N=N2
COC1=CC=C(N(CC(=O)NCC2=CC=CC=C2Cl)S(=O)(=O)C3=CC=CC=C3Cl)C=C1OC
O=C1C=C(C2=CC=CC([N+1](=O)[O-1])=C2)OC=CC=3OC=C(Cl)C=3C=N1
CN(C)CCCN1C=C(C2=CC=C(C3=CC=CC=C3)C=C2)N=C4C=CC(C(F)(F)F)=CN14
CCOC(=O)CSC1=NC=C(C(F)(F)F)C=C1Cl
OC(CN1C=CN=C1)(C2=CC=C(OO)C=C2)C3=CC=C(OCCCN4C=CN=C4)C=C3
CCCCN(C(=O)C1=CC=CC2=NON=C12)CC3(CC)OCCO3
O=P(O)(O)OP(=O)(O)OCC1OC(N2C=C(F)C(=O)[NH1]C2=O)CC1[N-1][N+1]#N
CCNC(=O)OCC1=C(COCC(=O)O)C=CC=C1OCC=2C=C(CC)[NH1]N=2
O=C(OC1=CC=CC=C1)NC2=CC=CN=C2C3=CC=CC(Cl)=C3
CC1=CC=C(S(=O)(=O)NC(=O)NC(C2=CC=C(C3=CC=CC=C3)C=C2)CSCC)OC=C1C
CCOC1=CC=CC=C1N2CCN(C3=CC=C(C(=O)N(CCN(C)C)C4CCN(C)C4)C=N3)CC2
O=C(O)C(O)(P(=O)(O)O)C1=CC=CC=C1
CS(=O)(=O)C1=CC=C(C2=CC=C(C3C=C(C4CCCCC4)N=C5C=CC(Cl)=CC5=C3)C=C2)C=C1
CS(=O)(=O)C1=CC=C(S(=O)(=O)NC2=CC=CC=C2C=NC=NC(N(C)C)=C)C=C1
COC1=CC=2C(N3CCCC3)=N[NH1]C=2C=C1NCC4=CC=C(Cl)C=C4Cl
O=C(NC1=CC=C(F)C=C1)N2C=NC=3C=CSC=3C2=O
COC1=CC(CCCNC(=S)NC2=CC=C(C)C=C2C)=CC(OC)=C1OC
O=C(COC(=O)C=CN=CC=CS)NC1=CC=C(F)C=C1
O=C1C2=CC(C=C1)OC3=CC=C4C(=C3C2=CN5CCCCC5S(=O)(=O)O)COC(CO)C4
CC(C(=O)O)C1=CC=C2C(=C1)C(O)C3(O)CC4=CC=CC(Cl)=C4C23
O=C1NC(=O)N(CC2=CC=CO2)C(=O)C1C(O)=CS(=O)(=O)NC3=CC=C(F)C=C3
O=C1CC(C2=CC=C(Cl)C=C2)C3(NS(=O)(=O)CC3)S1
O=C1[NH1]N=CN1C2=C(Cl)C(Cl)=C(Cl)C=C2Cl
CC1=CC=C(NC(=S)NCCC2=CC=CC=C2)C=C1
COC1=C2C=C(C=C1OC)CN(CCNC(N=CC3=CC=CC=C3O)=NC4=CC=CC=C4C=CC5=CC=CO5)CC2
CC(C)CN(CC1=CC(Cl)=C2C(=C1)OCCCO2)C(=O)C3CCN(C(C4=CC=CC=C4)C5CCCNC5)C3
COC1=C(NC(=O)N2CCOCC2)C=CC=C1NC(=O)C3=CC=C(Cl)C=C3
C[N+1](C)(C)CCCNC(=O)CC1=CC2=CC=C1C(=O)C=3OC4=C(C=3C2)CCSC4
CC(OC(=O)C1=CC=CC=C1C(=O)N(C)C)C(=O)NC(C)C2=CC=CS2
COC1=CC=CC(NC(=O)C2=CC3=CC(Cl)=CC=C3[NH1]2)=C1
C1NC=2CC=NN(CCC3=CC(C(C)C)=C(O)C=C3)C(C4=CC=C(C(C)(C)C)C=C4)=CC=21
CCS1C=C(NC2=CC=C(OC3=CC=CC=C3)C(OC)=C2OC)N4N=CN=C41
C1OC=CC(NC2=C(C3=CC(OC)=C(OC)C(OC)=C3)N=NC2=O)(OC)C1OC
CC1=CC=C(N2N=C(C)C(CN(CC3=CC=C(F)C=C3)CC(C)C)=N2)C=C1C
NC(=O)C=1C(SCC(=O)NC2=CC=CC(Cl)=C2Cl)=NO[N+1]=1[O-1]
CCN(CC)C1=N[NH1]C(NC=C2SC3=CC=CC=C3C2)=N1
C1OC=CC=C1CNC(=O)CCC(=O)N(C2=CC=C(C(F)(F)F)S2)C
CC(=O)OCCCC1CC2C3CC4CC(O)=CC(=O)C4(C)C2(CC5C(=O)CC6=CC=CC(Br)=C6)C13OCO5
CCC=CCCCCCCCC=NCCCCCO
COC1=CC=NC2=C1C3=CC=CC=C3C2(O)C(F)(F)F
OCC(CC1=CC=CC=C1)NC(=S)N(CCCl)CC=2C=CSC=2
C=C(O)C(=O)NC1C2=CC=CC=C2CC1C(=O)NCC3CC3C(NC4=CC=NC5=CC(Cl)=CC=C45)C
C1C=NN(C2CCCCC2=3)CSC(C(=O)NC4=CC=C(C5CCN(CCO)CC5)C=C4Cl)=CC1=3
CC1=CC=CC=C1CNC(=O)CSC2=NC3=C(OC4=NC=NC(OCC#N)=C34)C(=O)N(C)C2O
COC(=O)C=CC1=CC(S(=O)(=O)N2CCN(C(=O)C3=CC=CO3)CC2)=C[NH1]C1=C
[O-1][N+1]=1ON=C(SCC2CCCCC2)C=1C3=CC=NC=N3
O=CC1=CC2=CC=C1NN=C(C3=CC4=CN=C3)C5=CC=C(CN6CCN(O)CC6)C=C5N24
COC1=CC=C(C=CC2=CC(OC)=CC=C2OC)C=C1
CCCN(C(C)CO)C(=O)CCCNC1=C(C(=O)NCCS(C)C)N=C1C
COC=CC1(C=2CC(C3CCC=N3)=NN(C(=O)C=2N4CCOCC4)C1C5=CC=CN=C5C)C=CO
COC1=CC=CC=C1N=C(N)N(C)CC2=CC=CO2
O=C1C=C(C2=CC=C(F)C=C2)OC3=C(NCCNCCO)C=CC=C13
CON1C(SC2=CC=CC=C2)=NC(C#N)=C1C3=CC=C(Cl)C=C3
O=[N+1]([O-1])C1=N[NH1]C(CC2=CC=C(Cl)C=C2)=N1
CCCCCN(CC(C)(C)NC(=O)CCCNC(=O)C1=CC=C(Cl)S1)C(=O)C(=O)N(CCC2=CC=CC=C2)C3=CC=CC=C3
FC1=CC=C(CN2N=NN=C2C3=CC4=CC=C(CC(F)F)C=C4[NH1]3)C=C1
CC1(C(=O)NCCN2CCN(C3=CC=CC=C3Cl)CC2)CCN1C(=O)C4=CC=CC=C4F
CC1=CC([N+1](=O)[O-1])=CC=C1NC(=O)C2=CC=CC=N2
CC(C)(C)CCC1(O)C(O)C(O)C(C)(O)C1O
CC=1[NH1]C2=CC=CC=C2C=1C(=O)CSC3=NN=C(N)S3
CCOC(=O)CCSC1=NN=C(CSC2=NC(=O)C(CC3=CC=CC=C3)=CN2C)[NH1]1
NS(=O)(=O)NCCCN(CC1=C(F)C=CC=C1F)S(=O)(=O)C2=CC=C(C3=CC=C(F)C=C3)C=C2
COC1=CC(=O)C=C(O)O1
C#CC1=CN=C2C=CC(Cl)=CC2=C1C3=NC4=CC=CC=C4[NH1]3
COC1=CC=C(NS(=O)(=O)C2=CC=C(N(CC)C3CC3)C=C2)C=C1CNCC4=CC=CS4
CC1=CC=C(NC(=O)C=CC2=CC=C(CCC(C)(C(=O)NO)CC(=O)O)C=C2)C=C1Cl
N#CC1=CC=CC=C1NC(=O)C2=C(F)C(F)=C(F)C(F)=C2F
CN1CCN(C2=CC3=C(C=C2F)OCCNC4=NC(Cl)=CN4C3)CC1
O=C1COC=CC(C(F)(F)F)=C(CN2CCN(C=3C=CC4=NN=CN4N=3)C2)NN1
CC1CCCCN1CC#CCN2CCCCC2
O=C(CC1=CC=CC=C1)NC2C3CC=4[NH1]N=CC=4C2CO3
O=C(COC(=O)COC1=CC=C(Cl)C=C1Cl)NC(=O)C2=CC=CC=C2
CC=C1C=CC(OCCN2C(=O)C(SC3=CC=C(Br)C=C3)=NC4=CN=C(C5=CC=C(SC)C=C5)N=C42)=C1
O=CC1=CC2=CC=C1C=CC=3[NH1]C(SCCOC4=CC=CC=C4Br)=NC2=3
CC=C1C(C(=O)COC(=O)C2=CC=CC=C2)=C(C)N1NC(=O)OC(C)C
CC(C)N1CCCC(N2C=NC3=CC=C([NH1]C4=CC=C(F)C=C4)C(C)=C32)C1
CCC1=NC(=O)C(C2CCCO2)SC1=NC3=CC=C(C(=O)O)C=C3
COC=CC=C(C=CC=C1N=C2C=CC(C#CCNC(=O)C3=CC(C(C)C)=NN3CCN(C)C)=NC2=C1C=C)C=C
COC1=CC=C(N(CC(=O)NC2CCCC2)C(=O)O)C=C1
CC=C1C(Cl)=C2OC(N3CCN(CC(O)(CNCC4=NC=CN4C)C5=CC=C(F)C=C5)CC3)=NC2=C1
O=C(O)CCN1CCC2=C([NH1]C3=CC=CC=C23)C1C4=CC=C(Cl)C=C4
CCCCCC1=CC=2C=CC[N+1]=2C1CCCC(=O)O
CC=CC=CC1=CC(C(=O)NN=CC2=CC=C(F)C=C2)=C(C(N)=O)S1
CCC(=O)NC1=CC=C(S(=O)(=O)N2CCCC(O)C2)C=C1
COC1=CC=C(C=C(NC(=O)C2=CC=CC=C2)C(=O)NN=C(C)C3=CC=CC=C3)C=C1
COC1=CC2=C(C=C1OC)SC3=CC(Br)=CC=C32
CCN1C(S)=NN=C1SCC(=O)NC2CCCCC2
CC(C1)C(=O)NC(C(=O)N2CCC3(CC2)OCCO3)C4=CC=C5C=CC=NC5=C41
CCCCC(C(C1)C)C2=CC=CC(N(C)C)=C2CCN1C(=O)OCC
CC(C)CCCOC(C1=CC=CC=C1)OC(OCC#CC2=CC=C(F)C=C23)CN=NN3C4=CC=C5C=CC=CC5=C4
BrC(Br)C(Br)Br
O=C(OCCN1CCCC1)C2=NC3=CC=CC=C3N2CC4=CC=C(C(=O)O)C=C4
COC(=O)C1=C(F)C(F)=C(N2CCN(C)CC2)C(Cl)=C1Cl
C=CCNC1=NC(NC2=CC=CC=N2)=NC(N3CCN(CC4=CC=C([N+1](=O)[O-1])C=C4)CC3)=N1
COC=CC=C1SC=C(N=C1)CNC(=O)C2=CC(OC3=CC=CC=C3Cl)=CC=C2
CC1NCCN(CC(C)(O)C#CC2=CC=C(F)C=C2N3CCN(C4=CC(Cl)=CC5=CC=CN=C45)CC3C)C1
O=C(C1=NN2C(C3CCCO3)=NN=C(C=4C=CSC=4)C2=N1)C(F)(F)F
CS(=O)(=O)OCCN1CCC2=C(C(OCC=3C=CSC=3)=CSCC=C2Cl)C1
NC(=NC1=CC=CC(S(=O)(=O)NC2=NC=CS2)=C1N)C(=O)C3=CC=CO3
COC1=CC(C=O)=CC=C1OS(=O)(=O)NC(=O)OC(C)(C)C
CN1CCCC(C(=O)NC(CC2=CC=CC=C2)C(O)CNCC3=CC4=CC=CC=C4O3)C1
CCOC(=O)C=CC1=C([NH1]C2=C(Br)C=CC=C21)S
O=C(CNC(=O)C1=CC=CC=C1Cl)NC2=N[NH1]C(=S)S2
COC1=CC(O)=C(C(=O)OC2C3OCC(O3)C2(O)CO)C(OC)=C1
COC1=CC=C2OC(=O)C(CN3CCN(C4=CC=C(F)C=C4)CC3)=CC2=C1
CCCC1C=C(C2)[NH1]C(O)=C3C=CC=CC3=NC2=C1N
NNC1CC(C2=CC=C(F)C=C2)OC3=CC=C(Cl)C=C31
NCCOP(=O)(O)O
OC(COC1=CC=C(S(=O)(=O)N2CCOCC2)C=C1)CN3CCCC3
COC1=CC=C2C=C(C3=NC(S(=O)(=O)C4=CC=CC=C4)=CC=N3)[NH1]C2=C1
CCN(CC(=O)NC1=CC=C(C)C=C1)C(=O)CN2N=NC3=CC=CC=C3C2=O
CC(C)CCC(CCO)C1CC(C2)C=C(C(=O)C3=CC=CC=C3)C(=O)OC12O
CCN(C(=O)C(CC1CCCC1)NC(=O)C(F)(F)F)C2=CC=NC=C2
CC(C)CN1C(=O)N(C)C(=O)C2=NC(C(=O)NNC(=O)COC3=CC=C4C(=C3)CCC4)=CC=C21
CC(C)=CCCC(C)=CCCC(C)=CCOC(=O)CC=C(C)[NH1]C1=CC=CC(O)=C1
CCC1(C2=CC=CC=C2)SCC(C#N)(C3=CC=CC=C3)C1=O
C1C=CC(NCC=C2C(O)CCCC2)=NC(C)=N1
CCOC1=CC(CNCCOC2CN(CC=3C=CSC=3)CC2C(=O)NC)=CC(OC)=C1OCC
CC1=CC=C2N=C(NC(=O)C3=CC=CO3)SC2=C1
COC1=CC=C(N=C(NO)C2=CC=CC(S(=O)(=O)NCCC3=C[NH1]C=N3)=C2)C=C1F
CCC(=O)NC1CCC(O)(C2=CC=CC=C2)C1
CNC(=O)C1=CC=CC=C1NC(=O)CCCCCN2CCN(C3=CC=CC(Cl)=C3)CC2
CN(C)C1=CC=C(C=CC2=CC(F)=CC=C2C3=CC=C(CC(=O)O)C=C3F)C=C1
CC1=CC(S(C)(=O)=O)=CC=C1NC2=NC=C(C(=O)O)C(C3=CC=C(NC(=O)CC4=CC=CC=C4)C=C3)=N2
CN1C=CN=C1C2(O)CCCN(C(=O)C=3C=CSC=3)C2
CN1C(C#N)=CC=C1C2=CC=C(N)C(C3=CC=C4C(=C3)NC(=O)C4(C)CCC5=CC(F)=CC(F)=C5)=C2
CC1CC=C2C(C)C(=O)OC2C3CC3CC1(CCNCC4=CC=C(C=CC=O)C=C4)C(=O)OC
NC(CC1=CC=CC=C1)C(=O)N2CCC3(CCC(=O)N(CC(=O)O)C3)CC2
CC1=NC=2C3=CC(F)=CC=C3N(CCC(=O)NCC4=CC=CS4)C=2N(C)C1=O
CN(C)CC=CC(=O)NC1=C(C(N)=O)N=CN1C
O=C1C(C2=CC=C(O)C=C2)=C(C3=CC=C(C(F)(F)F)C=C3)N1C4=CC=C(Cl)C=C4
O=C1[NH1]C2=C(O)C=CC(CCCN3CCC(C4=COC5=CC=CC=C45)C3)=C2S1
C[N+1](C)(C)CCCCCOC1=CC(C(F)(F)F)=NC2=C(C(F)(F)F)C=CC=C12
O=C1C(Cl)C(C2=CC=CC=C2Cl)N1C(=O)OCC3=CC=CC=C3
O=CC1N=C(N2CCC3(CCCN(S(=O)(=O)C4=CC=CC=C4)C3)CC2)C(C5=CC=CC=C5)N1CC=C(F)C=CC(=O)[NH1]
O=P(O)(O)C(CC1CCCC1)C(F)(F)F
COC1=CC=CC=C1N2CCN(CCCNC(=O)CCCON=CC3=CC=CC=C3F)CC2
CCCCCCOC1=CC=C(N2C(=O)OC(C(C)=O)C2(C)C)C=C1
C1C=CC=C(OCC(=O)N(C)C=2C=C(C(=O)N(C)CCC3=CC=CC=N3)SC=2C)C=C1Cl
CC1=NC2=CC(Cl)=CC=C2N1CCCCCN3C=NC(C4=CC=C(F)C=C4)=C3C
C=C(C)CC1=CC(O)=C(OC)C=C1OCC
CC[NH1]C(=O)C(C#N)=C(C)CC1=CC(Cl)=CC=C1NC=2C=CN3N=CC(C#N)=C3N=2
O=C(NNC(=O)C1=CC=C(Br)O1)C2=CC=CC=C2CCC3=CC=CC=C3
CN1CCCC1CNC(=O)C=CC2=CC(Cl)=CC=C2O
CC1=CC=C(NC(=S)NNC(=O)C2CCC(C)N2C(=O)OC(C)(C)C)C=C1Cl
CC(C1=CC=NC=C1)C(CCCC2CCCC2)C(O)C(=O)NO
CC1=CC=C(NC(=O)NC2CCC3=CC=CC=C32)C=C1C
CC(NC(=O)NC1=CC=CC=C1Cl)C(=O)N2CCC(C(F)F)(N(C)CCC3=CC=C(C(F)(F)F)C(F)=C3)C2
CC1=CC=C(C=2C=C(NC(=O)C3=CC=C(Br)C=C3)C4=NC(C5=CC=C(F)C=C5)=CN4C=2CC)CC=C1
CC1=CC=C(NC(=O)NC2=CC=C(OC3=CC=CC=C3)C=C2)C=C1C
CCN(CC(=O)NC1=NN=C(C2=CC=C(C)O2)S1)C(=O)C3=CC=CC=C3OC
NC1=NC(N2CCOCC2)=CN=C3C=CC=CC3=NC=N1
COC1=CC=C(NC2=C(C3=CC=C(C#N)C=C3C)N=CN=C2)C=C1
CC(=O)NC1=CC=CC(NC(=O)CSC2=NN=C(C3=CC=CN=C3)N2CC4=CC=CN=C4)=C1
COC(=O)C1=CC=C(CS(=O)C2=NC=CN2C3CCCCCCC3)O1
CN1N=C(C(F)(F)F)C=C1C2=CC=C3[NH1]C(=O)C=C(C4=CC=CC=N4)C3=C2
COC(=O)CC(CC1=CC=CC=C1)NC(=O)C(N2C(=O)OC(C)(C)C)CCCN2C
CCOC1=CC=C(NC(=O)CN2C3=CC=CC=C3C4=NN=C(NC5=CC=CC=C5)N=C42)C=C1
OC(CN1N=C(C2=CC=CO2)C3=C1CNC3)CONOCC4=CC=CC=C4
CCOC(=O)C=1SC(N2C=NC(C(C)(O)C(C)(C)CO)=C2)=CC=1[N+1](=O)[O-1]
COC=CC(NC(=O)NC1=C(Cl)C2=CC(=C1O)N(CN(C)CC3=CC=CC=C3)CC2)=CC(OC)=COC
COC1=CC=C(NS(=O)(=O)C2=CC=CC(C(=O)NC3=NC=C(Cl)C=N3)=C2)C(OC)=C1
CNC=NC=CC=C(C1=CN=C(N)C=C1C2=CC(F)=C(F)C(F)=C2OCC)CF
O=[N+1]([O-1])C=C1C2=CC3=CC=C(S(=O)CC4=CC=C(Cl)C=C4)C(=O)C3=C(F)N=C12
COC=C1C=C(OC)C2=C(NC3=CC=C(F)C=C3)N=C(N4CCCCC4)N=C12
CC=C(C(=O)OC(C)(C)C)[NH1]C1=CC=C([N+1](=O)[O-1])C=C1
CC(N)C(=O)NC(CCC(=O)O)C(=O)NCC1=CC=C(OP(=O)(O)O)C=C1
CC=1[NH1]C=NC=1C2CCCN(C(=O)CCCC3=CC=CC=C3)C2
CC1=CC2=C(C=3)CSC(N(CC4=CC=CC=C4)C(=O)C2=O)=NC1=3
C1=CC=C1N2C3=C(CCCN4CCCC4C(COC5=CC=C(Cl)C=C5)C)N=CN=C3C=CC=CC=C2
O=C(NCC1=CC=C2C(=C1)OCO2)CCCC3N4C(=O)C5=CC=CC=C5C4(O)N3CC(F)(F)F
CCCS=1C=C(CN2CCC(C3=CC=NC=C3)CC2C)N(C4=CC=C(F)C=C4)N=1
O=C(OCCOC(OC1=CC=C(C2=CC=C(F)C=C2)C=C1Cl)P(=O)F)F
C1=CC=C2C(=C1)OC3=CC=CC=C3N2CCCCN4CCC(O)(C5=CC=C(Cl)C=C5)CC4
CC(C)CC(NC(=O)C(CC(=O)O)OC#N)C(=O)O
O=[N+1]([O-1])C1=CC=C2C(=C1)S3CCC2CC3
CCCCN(C(=O)CCC(=O)OCC(=O)C1=CC=C(Cl)C=C1)C2=CC=CC=N2
CCOC=C1C=C(C2=CC(=NN2C3=CC=C(C)C=C3O)CC4=NCCN4)C=C1
O=C1SC(=NNC(=O)C2=CC=CC(Cl)=C2)C(=O)N1CN3C4=CC=CC=C4C5=CC=CC=C53
CCC1CCCCN1CCCNC(=O)C2=CC3=CC(OC)=CC=C3[NH1]2
CC1=CC=C(C(=O)NC2CC2)C=C1NC3=NC=CC=C3C(=NOC)C(F)(F)F
CCOCOC1=CC(OC)=C2C(=C1O)N(CCN(C)C)C3=CC=CC=C3C2=O
CC(C)C1=CC=C(NC(=O)C2=CC(Cl)=C(N)C=C2NC3=CN=CC=N3)C=C1
C12=CCC3CCC4(C)C(OC(C)=O)CCC4(C)C3CC1C(C)=CCC(C(C)=O)C2O
O=C1C2=CC=CC=C2N=CN1CCCN3CCCCCC3
OCC1C(OC2=CC=C(NS(=O)(=O)C3=CC=C(Cl)C=C3)C=C2)C(O)CCN(CC4CC4)C1
CCN1C=CC(NC2=NC=C(C3=CC(N4CCC(N(C)C)CC4)=NC=C3Cl)N2)=N1
O=C(O)C=CC(=O)NC1=CC=CC=C1
C12=CC=C(OCCCN3C=C(CC=C3CC1)N(NCC)O)C=C2
CC1=C(N2CC2)C(=O)C(N3CC3)=C(N4CCN(C5=NC=CS5)CC4)N=C1
C1C=C(C2=CC=CC=C2)C(=O)N1CCN(CC3=CC=C4OC(N5CCOCC5)=NC4=C3CC)CC
CC(C)CC(Cl)C(Br)C(N)CN
CNC1=NC(Cl)=NC2=NC=C(C=CC3=CC=C(Cl)C=C3)C=C12
O=S(=O)(C=CC1=CC=NC=C1)N2CCN(CC3=NC=CN=C3Cl)CC2
CCCCOC(=O)C1=CC=C(NC(=S)NC2=CC=CC(OCC)=C2)C=C1
CNC1=C(C=NO)C=C([N+1](=O)[O-1])C=C(C#N)C=C1
CN1CCC(OC2=CC=C(CC(C#N)C3=CC=C(Cl)C=C3S(=O)(=O)C4=CC=CC=C4)C=C2)CC1
CC1=NC(NC2=C(Cl)C=CC=C2Cl)=C3N=CN(CC(C)C)C3=N1
COC1=CC=C(NC(=O)C(SCCC(=O)O)=N[NH1]CCSC#N)C=C1
CCC1C=CC(=O)N=C(N2N=C(C3=CC=CO3)C=C2CN4CCOCC4O)[NH1]1
NN=C1[NH1]C2=CC=CC=C2[NH1]1
CCCNC(=O)C1CCCN(C(=O)C2CCCO2)C1
COC1=CC=C(CSC2=NN=C(NC(=O)CS(C)(=O)=O)S2)C=C1
CCS(=O)(=O)C=CN(C1=C2C=C(C)C=C13)C=CC=CC(NC(=O)NC4=CN=C(C#N)C(OC)=C4)=C32
CC(C)(C)OC(=O)NC(CC1=CC=C2C(=C1)CCCC2)C(=O)NC3=CC=C(C(=O)NCC4=CC=NC=C4)C=C3
CCC(C1)=C(C#N)C2=NC=C3C(=O)[NH1]C=CC3=C2N(CCN(C)C)C1=O
OC1=CC=CC(C2CCC=C3CC4=C(F)C=CC=C4N3CC2=O)=C1
CCNC=C(C(=O)O1)C(=O)C=CN=C(OC2=CC=C(NC(=S)NC(=O)C3=CC=CC=C3OC)C=C2)C=C1
CC(CC1=CC=CC=C1)NC(=O)C(=O)C2=C[NH1]C3=C(F)C=CC=C23
CN(CC1=CN=C[NH1]1)C2=CC=C3C(=C2)CCN(CCCN(CC4=CC=C(F)C=C4)CC)C3
COC1=CC=C(C2CN(CC(=O)NC3=CC=CC(C)=C3C)C(=O)C2SC)C1NC(=O)CC4=CC=CC=C4
O=C1OC(C2CN(C=NC(C3=CC=NC=C3)C4=CSC(Cl)=N4)C2)=NC5=CC=CC=C15
COC=CC=CCNC(=O)C=CC[N+1](=O)[O-1]
COC(=O)C(CC1=C[NH1]C2=CC=CC=C12)NC(=O)C(NC(=O)C(N)CS)C(C)C
CC1CCN(C(=O)CS2C=N[NH1]C3=NC(=O)C=C(C(F)(F)F)N23)CC1
CC(C)(C)OC(=O)NCCC(=O)NC(C(=O)O)C(CC1=CC=CC=C1)NC(=O)CCC(=O)C2CC2
COC1=CC2=C(C=C1O)C(=NNC(=O)N(CC3=CC=CC=C3Cl)C=O)C(C)CN2
CCCC1=C[N+1](CCCC2=CC=C(NC(=N)N3CCCC(Cl)C3)C=C2F)=CC=C1S(=O)(=O)N4CCOCC4
COC1=CC=C(N2C(=O)N3CCOC(OC4=CC=C(C(F)(F)F)N=C4)C32C)C1
CCN1C2CCC1CC(O)(C#CC3=CC=C(OC4=CC=CC=C4)C=C3)C2
O=C(O)C1C2C=CC(C2)C1C(=O)O
C1=CC2(O)C3OC3C(C)CC4=CC(=O)C=C(F)C142
CC1=CC=C2C(=C1)N(CC3=CC=C(C(C)(C)C)C=C3)C(=O)CO2
COC1=CC(CCCCNC(C)=O)=CC(OC)=C1O
COCCNC1=C(C2=CC(=O)NC(=O)NC21)N(C3CCCCC3)C4=CC=CC=C4
CC1=CC=CC(NC(=O)CSC2=NC=C(C3=CC=C(C)C=C3)N2CCO)=C1
CC(C)S(=O)(=O)C1=CC=C(Cl)C(Cl)=C1
O=C(NS(=O)(=O)NC1CC1)C2=CC=CC=C2NC(=O)C3=C(F)C=CC=C3F
C[N+1]1=CC=CC(C=NN(C2=CC=CC=C2)C3=CC=CC=C3Cl)=C1
O=C(O)CCS
O=C(C=CC1=CC=CC=C1)NC2=CC=C(N3CCCS3(=O)=O)C=C2
CCC(=O)NC1=CC=C2C(=C1)CCC(N(C)S(=O)(=O)C3=CC=C(OC4=CC=CC=C4)C=C3)C2N5CCCC5
CCCN(CC1=CC=CC=C1C(F)(F)F)C(=O)C2=CC=C(C3CCN(C(=O)C4CC4)C3)C=C2
CC=1ON=C(C2=CC=CC=C2)C=1C(=O)NCCS(=O)(=O)N3CCCCC3
N#CC1=CC=C(NC(=O)C2=CC(SC3=CC=CC(F)=C3)=NC=N2)C=C1
CC1=CC=CC=C1N2CCN(C(=O)C3CCC(=O)N(CCC4=CC=NC=C4)C3)CC2
CCN1CCN(CC=CC(C)=NC(=O)[NH1]C(=O)NC)CC1
O=C(C1=CC=CC([N+1](=O)[O-1])=C1)N2CCC(NCC3=CC=C(Cl)C=C3Cl)CC2
COC1=CC=C(S(=O)(=O)N2CCN(C(=O)C3=CC=C(C)C=C3)CC2)C=C1
CC1=CC=C(NS(=O)(=O)C2=CC(S(=O)(=O)N3CCCCC3)=CC=C2C)C=C1C
CC(C)CNC(=O)N1CCN(C2=CC=C(C(=O)NC3=CC(C(F)(F)F)=CC=C3N4N=NC5=CC(F)=CC=C54)C=C2C)C1
CCCCC1=NC(Cl)=C(C=O)N1CC2=CC=C(C3=CC=CC=C3C=4N=N[NH1]N=4)C=C2
O=C(C=CC1=CC=C2C(=C1)SCC(C(=O)NC3CCOCC3)NCC(=O)N2N)O
COC(=O)C1=CC=C(CNCC(C2=CC(OC)=C(OC)C(OC)=C2F)C(C)C)C=C1
COC=CC=C(CCNC(=O)CC=CC(C12)=CC3CCC(=O)C3(C4)CCCC(C)C14O2)C=COC
N#CC=1C=CC2=NC(C3=CC=CC([N+1](=O)[O-1])=C3)=C(C4=CC=NC=C4)N2C=1
CCC(=O)N1CC2CCC1CN(S(=O)(=O)C3=CC=CC=C3F)C2
O=C(C1=CC=C(Cl)C=C1)N2CCC(C3=NC(C4=CC=CC=C4)=NO3)CC2
N#CC(C(=O)NC1CCCCC1)C2=NC3=CC(C(F)(F)F)=CC=C3[NH1]2
C#CCSC1=NC=2S3C=C(C=2C(=O)N1CCC4=CC=C(Cl)C=C4)C5CCN(CC(=O)N(C)C)CC5C3=O
C=CCOC(=O)C(CC1=CC=CC=C1)NC(CS2C(SC)=NN=C2C(=O)OC)=NC(C)(C)O
CCN1CCN(NC2=CC(=O)OC3=C2C(C)=NN3C4=CC=CC=C4F)CC1
O=C(NC1=CC=C(OC(F)(F)F)C=C1)N2CC=C(C3=CC=CC=C3)CC2
CC(C)(C)NS(=O)(=O)CC1=CC2=C(C=C1F)OCCO2
CC(C)(OC1=CC=C(C(C2=CC=CC=C2)CC3CCCN3C)C=C1)C(=O)O
O=C(CCNCC1=CC=CC(C2=CC=CC(S(=O)(=O)N3CCOCC3)=C2)=C1)NO
O=S(=O)(NC=CC1=C2N=C(N3CCC(O)CC3)C4=NC=CN4C21)C5=CC=C(Cl)C(Cl)=C5
COC1=CC=CC(CN2CCNC(=O)C2CC(=O)N3CCOCC3)=C1O
C1NC(=O)C2=C(N=CN2CC(=O)NNC(=O)C=NN(CC(C)C)C(=O)COS)C1=O
CCCN1C(SCCCOC2=CC=C([N+1](=O)[O-1])C=C2C)=N[NH1]C1=S
COC1=CC=CC(CS(=O)(=O)C2=CC=C(F)C=C2F)=N1
COC1=CC=CC(=C1OC)C(=O)N(CCN(C)C)C2=CC=C(N(C)C)C=C2C
CN1C=NC([N+1](=O)[O-1])=C1N(C(=O)N(C)C)N(S(N)(=O)=O)S(=O)(=O)C2=CC=C(C)C=C2
C=CCNC(=O)NCC1=CC(N2CCC3=CN=CC=C3O2)=CC=C1
CCCCCCOC(=O)C(C[N+1]1=CC=CC(C=CC2=CC=C(Cl)C=C2)=C1)CCCC
CCC1CC=C2C(O)=C(C3=CC(OC)=C(OC)C=C3C(C)(C)C)C(=O)C=C2OC1(C)C
CCOC1=CC=C(CSCC2=CC=C(C(=O)NC3=CC=C(C)C=C3)C(C)=C2)C=C1OCC
O=C(NCCCN1CCN(C2=CC=C(F)C=C2)CC13)NC=CN(C4CC4)C5=CC=C(OCC6=CC=C(F)C=C6)C=C35
CCC1CCC(C=CC(=O)NC2=CC=C(S(=O)(=O)NC3=NC4=CC(Br)=CC=C4[NH1]3)C=C2)=CC5=CC=CC=C51
O=C(O)C1=CC=C(N2C(=O)CSC2C3=C(Cl)C=CC=C3Cl)C=C1
CCOC1=CC=CC2=C1C(=O)N(CC3=CC=C(OC(F)(F)F)C=C3)C2=O
NNC(=O)C1CCCN1C(=O)C2CCCN2C(=O)C3=CC4=CC=CC=C4C=C3C#N
CCCNC(=O)C1=CC2=CC(Cl)=CC(Cl)=C2N1C(=O)C3=CC([N+1](=O)[O-1])=CC=C3
O=C1[NH1]C(=O)NN=C(NCCC2=CC=CC(Cl)=C2)N=C[NH1]1
CC1=CC(Cl)=CC=2[NH1]C(=O)C(CC3=CC=C(Cl)C=C3C)=CC1=2
CC(=O)N1CCC2=CC(CNS(=O)(=O)C3=CC=C(Br)C=C3)=CC=C21
NCCCN
COC1=CC=C(C(OC)=C1OC)C2(C)C=CC(O)C2(O)C=O
CC1=CC=CC=C1NC(C(=O)N(C)C)=CC=C(NC(=O)C2=CC=CC([N+1](=O)[O-1])=C2)C=CC=CC=O
CC(Cl)=CCNCCC1CC(C)(C2=CC(=O)N(C)N2)C1
CC1=CC=C(C)N1C2=CC=C(C(=O)NC3=NN=CS3)C=C2
COC1=CC=C(NC(=O)C2=NC(C(N)=O)=NN2CC)C=C1
O=C(O)CCCCOC1=CC=C(C2=CC=C(C3=NCCN3)C(O)=C2Cl)C=C1
CC(C)(N)C(=O)NC(C1OCC2=CC=CC=C2)CP(=O)(O)CN(CC3=CC=C4C(=C3)OCO4)C1=O
COC=CC=C(C=C(NC1=CN=CC(C(C)C)=C1)C(=O)NC)C(N2CCN(CC3=NN=N[NH1]3)CC2)=C
CCCNC1=NC(NCCC2=CC=NC=C2)=NC3=C1N=CN3C4OC(CO)C(O)C4O
CNS(=O)(=O)C1=CC=CC(C(O)C2=NC(C3=CC=CC(NC(C)=O)=C3)=C[NH1]2)=C1
O=S(=O)(NCCCCO)CC1CCCC2=CC=CC=C21
O=C(NCCO)C1=CC=C(C2=CC=CN=C2NC3=CC=C4[NH1]C=NC4=C3)C=C1
CCOC1=CC=C(NS(=O)(=O)C2=CC=CC3=CC=CN=C23)C(OC)=C1
CCC(=O)NC1=CC(Cl)=C(O)C=C1OC(=O)C2=CC(Cl)=C(O)C(Cl)=C2
CCC(=C(C1=CC=C(OCC(=O)NO)C=C1)C2=CC=C(Br)C=C2C3)CC=C(OCCN4CCCC4)C=C3
CC1=CC(C)=[N+1]([O-1])C(S(=O)(=O)C2=CC=CC=C2)=C1C
CN(CC1=CC=CC([N+1](=O)[O-1])=C1)C(=O)C=CC2=CC=CN2C3=CC=C(N4CCCCC4)C=C3
COC1=CC=CC=C1CCNC(=O)C2=CC=3C(=O)N(C)C4=CC=CC=C4C=3S2
C1=CC=CC(=C1)CN(CC23CCCCN2CC[N+1]4=CC=CC=C43)C5=CC=CC=C5
COC1=CC=CC=C1COCC(OC)C(O)C(O)CO
C1C=CC=CC1C2C=3[NH1]C=C(C=3C(=O)NCCC4=CC=C(F)C(Cl)=C4)C=C(C(C)C)C2=O
COC1=CC=C(C=CC(=O)OCC(=O)NC(C)(C)CC)C=C1
COC=C1C(F)=CN=CC=C(CCNCC2=CSC(C3=CC=CN=C3N)=N2)C=C1
COCCN(CCOC)C=NC(C)=NC=1C(C2=CC=C(O)C(F)=C2)=NOC=1
NS(=O)(=O)C1=CC=C(CCNC(=O)C(CC2=CC=CC=C2)NC3=CC=CC=C3Cl)C=C1
COC1=CC(OC)=CC(C(CC(=O)N2CCCC2C(N3C(C)=NC4=CN=CC=C43)C)C5=CC=CC=C5)=C1
O=C(NC(=S)NC1=CC=C(C2=NOC(CO)C2)C=C1)C3=CC=C(Cl)C=C3
O=CC1CC(C(=O)NCCO)CC1C=CC2=CC=CC=C2
CCC=CCSC1=NC(OC2=CC=C(F)C=C2F)=C(C)C(N(C)C)=C1OCC
CN(C(=O)C=CC1=CC=C2C(=C1)OCCO2)C3=CC=C([N+1](=O)[O-1])C=C3
C1C2=CC1(OC=CC=C(NC3=NC=CC(C4=CN=C(OCC(F)(F)CC)C=C4C#N)=N3)C=C)CC=N2
COC1=NC(NC2=CC=CC=C2)=NC(OC3=CC=C([N+1](=O)[O-1])C=C3)=C1F
C1=CC2CCC3CC(C=O)(C=O)CCC3(C)C2CC1O
CC1=NC(C)=C(C#N)C2=C1C(C(F)(F)F)=NN2C3=CC=C(F)C=C3
CC1=CC=C(CN2CCC(N3C(=O)[NH1]C4=NC=C(C)C=C43)CC2)C(C)=C1
CC1=C(C(=O)NN=CC=2C=CSC=2)SC3=NC=NC(NC4=CC=C(C(=O)O)C=C4)=C13
CC1=CC=C2N=CC(N3CCN(CC4=CC=NC=C4)CC3)=CC2=C1
CN(C)CCNCCN1N=CC(C=CC2=CC=CC=C2)=C(Cl)C1=O
O=C(C1=CC=C(C=C2C=CC3=C(NC4CCCCC4N)N=CN=C23)O1)CCOCC
O=C(NC1=CC=CC([N+1](=O)[O-1])=C1)C2=CC=NC=C2
O=COC1C(O)C(OP(=O)(O)O)CCN1CC=CC=CC=C(C2=CC=CC=[N+1]2[O-1])C=CC(F)=C
CC1=C(C(=O)NCC2=C(Cl)C=CC=C2Cl)[NH1]C=C3C=C(OCC4CCCCC4)C=C13
COC1=CC(OC)=C(C2=CC(=O)N=C(N)[NH1]2)C=C1OC
O=C(NC1=CC=C(Cl)C=C1Cl)CN=CN(CCCCNC(=O)OC2=CC=CC=C2S)N
CN1CCN(C2=CC(F)=C(NC3=CC=C(N4CCN(C)CC4)C([N+1](=O)[O-1])=C3C#N)C=C2)CC1
CNC(=O)C1=C(C(N)=O)N=CN1C2OC(CO)C(O)C2O
CC1=CC(C)=CC(SCC2C3=C(CCCC3=O)N(C)C2=O)=C1
CC(C)CC(NC(=O)C1=CC=CC=N1)C(=O)NCC(N)=O
O=C(NCC1CC1)N2CCC(C3=NN=C(C4=CC=CS4)O3)CC2
CC1=CC=CC(C)=C1C2=CC=CC(NC(=O)C3=N[NH1]C4=C3CCCC4)=C2
COC(=O)C1=CC=C(CSC2=NN=NN2CCCC)C=C1
CN1CCC2(CCC(OC(=O)C(CCC(F)(F)Cl)C3=CC=C(OCC4=CC=CC=C4)C=C3)C2)C=N1
CC=1N=CSC=1C(=O)C=2C=NN3C=2N=[N+1]([O-1])C4=CC=C([N+1](=O)[O-1])C=C43
CC(C)(C)C1=CC=C(C(=O)NCC(=O)NC2=CC=C3C(=C2)OCCO3)C=C1
O=C(O)C1CCCCC1C(=O)NC2=CC=C(C(=O)NCC3=CC=C(C(F)(F)F)N=C3N4CCCC4)C=C2
O=C(O)C1=CC=C2C(=C1)S(=O)(=O)N=C(C3=CC=C(OCC4=CC=CC=N4)C=C3)N2
CC1=CN=C(NC(=O)C2=NC(C3=CC=C(Cl)C=C3)=NN2CC)S1
CN1CCCC1CN=C2C=C(C(C)(C)C)C=C(C3=CC=CC=C3)C4=CC=CC=C4N2
CC1=NN(C)C=C1CN(C)C(=O)N(C2)CC=NN(CC(N)=O)C3=C(Cl)C=CC=C23
COC1=CC=C(C=C2C(=O)N(C3=CC=CC=C3)N2)C=C1O
C1=C[NH1]C(CI)=C1C=CCCC2CCC3C4C5C(CCC24C)OC5O3
CCCC(=O)C=CNC1=CC=C(Cl)C=C1
N#CC1=CC=C(OC2=CC=CN=C2)C=C1C#N
CC1=CC(C)=C2C(=C1)C(=O)C3=CC=CC=C3CC2
O=C(C1C(C2=CC=CC=C2)C1N3CC4CCCN4CC3)C5=CC=CC=N5
CC1=CC=CC(N2CCN(C(=O)COC(C)C)C2=S)=C1
CCC1=NN=CN1CCN(C(=O)C2=CC3=C(S2)CCSC3)C
O=C(OCC1=CC=CC2=CC=CC=C12)C3CCCN(C(=O)C4=CC=CC=C4Cl)C3
O=C(C=CC1=CC=CC=N1)C2=CC=C(Br)C=C2
OC(C1Cl)CCN(C(CC2=CC=CC=C2)C3=NC4=CC=CC=C4O3)CC1
CC(C(=O)NC1=CC=C(S(=O)(=O)N2CCOCC2)C=C1)N3C=CN=C3
C=C(C)C[N+1]=C(C=CC1=CC(OC2)=C(O)C(I)=C1)C3=CN(C=O)C(C4=CC=CC=C4)CCC32
CC(C(=O)NCCCN1CCN(C2=CC=C(F)C=C2)CC1)NC(=O)C3=CC=C([N+1](=O)[O-1])C=C3
C1=CC(=CC=C2CCCC3(C)C2CCC3C(C)CCCC(C)(C)C(O)CCO)CC(O)CC1O
O=C(CC1CCC(CN2C(CN3CCCC3CN4CCCC4)=NC5=CC=CC=C52)OC1)C(F)(F)F
C1C=CC(C(=O)NC2=NC(C3=CC=CC=C3C(F)(F)F)=CO2)C=C1C(F)(F)F
COC1=CC=C(C2=CSC=C2N3N=NN=C3C4=CC=CC=C4)C=C1
O=COC(CCC(CNC(=O)C(C1=CC=CC=C1)C2=CC=CC=C2F)CCC)NCCC3=C(F)C=CC=C3Cl
O=C(C1=CC=C(C(F)(F)F)C=C1)C(C2=CC=CC=C23)CC4=CC=CC=C4C3
COC1=CC=CC(CC(=O)NN=CC2=CC=C(O)C=C2)=C1
COC1=CC=C(CNC(=O)CC(C)(C)N(O)C(C)C)C=C1OC
CCCN(C(=O)C1=CC=CN1C)C2=CC=C(S(=O)(=O)NCCN3CCCC3)C=C2
CCC1=CC=CC=C1NC(=O)CN(C)C(C)C(=O)NC2=CC=C(SC(F)F)C=C2
N#CC1=CC=C(OCC2=C(O)C=C(O)C=C2O)C=C1
COC(=O)NCC(C1=CC=C(Cl)C=C1)CCC(=O)NC(C)C2=CC=C(C3=CC=CC=C3)C=C2
O=C(CN1C(=O)N(C2=CC=C(Cl)C=C2)C(=O)C=3SC4=CC=CC=C4C=31)NN=CC5=CC=C6C(=C5)OCO6
COC(=O)C1=CC=2OC3=C(C#N)C=CC(F)=C3C=2C(=O)N1C4=CC=C(OCCN5CCCC5)C=C4
CCNC(=O)C1=CC2=CC=CC(F)=C2[NH1]C1=CS
CC1=CC=C(NC(=S)N(CC2CCCO2)C(C)C(=O)O)C=C1Cl
COC1=CC(C(=O)NCC2N(CCOC)CCC2=O)=CC=C1OS(=O)(=O)N(C)C3=CC=CC=C3
CC1=CC2=C(NC3=CC(F)=CC(F)=C3)N=CN=C2C=C1OCCNCC(F)(F)F
CC1COCCN1S(=O)(=O)C2=CC=C(NCCN3C=NC=C3)C=N2
CN(CCCN1CCOCC1)C(=O)C2=CC(S(C)(=O)=O)=CC=C2Cl
CC=1ON=C(NC2CCCC2)C=1C(=O)NCC3=CN=CC=C3NC
CN(CC1=CN=C2N=C(N)N=C(N)C2=C1Cl)C(=O)C3=CN(C4=CC=CC=C4)N=C3C5=CC=CC=C5
COC=CC=C(N=C1SC(=[N+1]2SC(=S)N3N=CC=CC23)[NH1]C1=CC4=CC([N+1](=O)[O-1])=CC=C4)C=COC
CC=CC1=C(C(C)C)C(=O)C(=O)N1O
O=COC(COC1=CC=CC=C1)=CC=CC=C2C=NC(N3C=CC=N3)=N2
COC=1C=C(CCC2=CC=C(C#CC3(O)CCCCC3)C=C2)OC(=O)C=1O
O=C(NC1=CC=CC=C1N2CCOCC2)C3=CC=C(C4=NOC(C(F)(F)F)=N4)C=C3
O=[N+1]([O-1])C=C1C2=CC=C(C3=CC=CO3)C=C2S(=O)(=O)N1C4=CC=CC5=CC=CC=C45
CC1=CC=CC(CN2CCCCC2)=C1NC(=O)C(N)CC3CN4CCCC4C(C5=CC=C(O)C=C5)C3
CNCC1=CN=C(C2=CC=C(C#CC3=CC=C(NS(C)(=O)=O)C=C3Cl)C=C2)N=C1C#CC4=CC=C(N)N=C4
CC1=CC=C2[NH1]C=C(C3=CC=CC(C(C)C)=C3)C2=C1
O=C1NC(=O)C(=O)N1CCCNS(=O)(=O)C2=CC=CC3=CC=CN=C23
NC1=CC=CC=C1NC(=O)C2=CC=C(C(=O)NCC3=CC=CC(F)=C3)C=C2
OC(CNCC1=CC=CC=C1)CN2CCC3(CC2)OCCO3
OC1=CC=C(F)C(F)=C1C=NC2=CC=CC(Cl)=C2
CCN(CC)C1=CC=C2C(=O)C(C3=C(O)C=C(O)C=C3[N+1](=O)[O-1])=COC2=C1
O=C(NCC1=CC=CC=C1)C2=C(Cl)C(Cl)=CC(Cl)=C2Cl
O=C(NN=CC1=CC=CC2=C1CCCC2)C3=CC=[N+1]([O-1])C=C3
O=[N+1]([O-1])C1=CC=C(F)C(C2=NN3C(CCC4=CC=CC=C4)=NN=C3S2)=C1
NC(=O)C1=C(NC(=O)C=2C=C(O)[NH1]C(=O)N=2)SC3=C1CCCCC3
CC=1[NH1]C2=CC=C(F)C=C2C=1C3=CC4=C(NCC5=CC=CN=C5)N=CN=C4C=C3OCC(N)=O
COC1=CC=C(S(=O)(=O)NC2=CC=C(CCNC(=O)CN)C=C2)C=C1C
C1P(=O)(O)C=CC=C1C=NC2=CC=CC=C2C=NC(C3=CC4=CC=CC=C4OC3=O)[NH1]N
C1NCCN(NC2=C(C3=NN=C(C4=CC=C(F)C=C4)O3)N=CN=C2C=N)C1
CC(C)(O1)CCC2=CC(Cl)=CC(CCN3C=C(CCCO)N=N3)=C2O1
CSC1=NN(C2=CC=C(C(=O)O)C=N2)C(C)=C1NC(=O)C3=NC=C(C(F)(F)F)C=N3
O=S(CC1=CC=C(OCC2CC2)C(Cl)=C1F)(C3=CC=NC=C3)C4=CC=CC=C4
CCN1C=C(CNCC2=CN=C3C=CC=CC3=N2)C4=CC=CC(C(=O)NCC5=CC=CC=N5)=C41
C1C=CC=C(CN(C)C(=O)C2=CC=C(CS(=O)(=O)C3=CC=C(Br)C=C3)O2)C1
C1OC=C2C=CC(N)=C3C=NC(C4=CC=CO4)=NC3=C2[NH1]1
NC1=CC=CC=C1C(=O)N2CCCC(CCN3CCN(C4=CC=CC(Cl)=C4)CC3)C2
O=C(COC1=CC=C(CNCC2=CC=C(F)C=C2)C=C1)C3=CC=C(F)C=C3
CC1=CC=C(NC(=O)CN2C(=O)NC3(CCCC3)C2)C=C1Cl
O=C(O)C=1[NH1]N=CC=1CC2=C[NH1]C3=CC=C(Br)C=C23
COC1=CC=C(C2=NN(C(=O)CN3CCOCC3)C4=C2CC5=C(C)C=C6C=CC=CC6=C5O4)C=C1
O=C(NC1=CC=C(F)C(F)=C1F)NC2=CC=C(S(=O)(=O)N3CCOCC3)C=C2
CCCN(CC1=CC=C(C=C(O2)C=CC[NH1]C=C(C(=O)NC(C)CN(C)C)C2=O)C=C1)F
COC1=CC=C(CN2CCC(C)CC2)C=C1OS(=O)(=O)C3=CC=CC=C3
COC1=CC=C(C(=O)NC(=CC2=CC=C(O)C(Br)=C2)C(=O)NCC3CCCO3)C=C1
C1=CC=C(NCCC2=C[NH1]C=N2)C=C1
O=C1C(=CN2CC(C3=CC=CC=C3)NC2=S)C4=CC=CC=C4CN1CC5=CC=C(Cl)C(Cl)=C5
O=C(C1CCCC(NC(=O)CC2=CC=C(Cl)C=C2)O1)N3CCCC3
CC(=O)OC=C(Cl)C(=O)C(O)C(C)(O)C(C(N)=O)C(Cl)Cl
CC(C)CC(NC(=O)C(C)NC(=O)C(N)CC1=CC=CC=C1)C(=O)NC2=CC=C(Cl)C(Cl)=C2
COC=CC=C(CNC(=O)NC=1N=C(C2=CC=CC=C2F)[NH1]C=1C3=CC4=CC(Cl)=CC=C4N=C3)C=C
O=C1C=C(N2CCOCC2)OC=C(OCCCCN3CCOCC3)C(O)=NC=C1
CCC=C(C)N=C1C=CC(N=O)=CO1
CC1=NC=C(C=O)C(OC2=CC=C(Cl)C=C2)=N1
COC1=CC=CC=C1N2CCN(C3=NC4=CC=CC=C4N=C3OCC5=CC=CC=C5Cl)CC2
CC(C)OC1=CC=C2N=C(C(=O)C3=CC=CC=C3)N(CC4=CC=C(C#N)C=C4)C2=C1
O=C(C[N+1]=1C=C(C=CC2=CC=CC=C2)SC=1C3=CC=NC=C3F)C4=CC=CC=C4
O=C1OC(C(=O)C2=CC=CC=C2)CN1C3=CC=C(Cl)C=C3
COC1=CC=C(CC2=CC=C(NCC3=CC=CC=C3)C(OC)=C2)C=C1
O=C(O)CCCC=CCC1C2CCC(C2)C1NS(=O)(=O)C3=CC=C(Cl)C=C3
COC1=CC=C(NCC(C)NC(C)=O)C=C1N2C=NC=C2C3=CC=C(C(F)(F)F)C=C3OC(C)C
NC1=C(F)C(NCC2=CC=CC=C2)=C(F)C3=C1C(=O)C(C(=O)O)=CN3CC4CC4
O=C(CCC1CCCCC1)N2CCN(S(=O)(=O)C3=CC=C(NC(=O)CC(F)(F)F)C=C3)CC2
CC1=CC(C(F)(F)F)=CC=C1C(=O)NC2=CC=C(F)C(C(C(F)F)N=C(N3CCOCC3)OC)=C2C
O=C(NO1)C=CC=C(C2C3(O)C(C4=CC=CC=C4)OC2C(=O)NC5=CC=CC=C53)C1
CCC1=CC=C(OC)C(CNC2CCSC3=CC=CC=C32)=C1
COC1=CC=C(C=2[NH1]N=C(C)C=2CC3=CC=CC=C3)C=C1
N1C=NC(=O)C=2N=CN(COCCO)C=2[NH1]1
CC=1C=C(N2CCN(C(=O)C3=CC=CN3C)CC2)N4N=CN=C4N=1
CC(=O)OC1=CC=C[N+1](CC(=O)C=CC2=CC=CC=C2)=C1
CCCN1CCC(C(=O)NC2=CC=C(C3=CC=CC=C3C=4N=N[NH1]N=4)C=C2)CC1
O=C1CCC2(CC1)OCCN2C(=O)C3=CC=C4C(=C3)OCO4
C=C(C(=O)C1=CC=C(C)C=C1)C2=CC=CC=[N+1]2[O-1]
OCC1NC(CO)C(C2=CC=C(OCC3=CC=C(Cl)C=C3)C=C2)C1C4=CC=C(Br)C=C4
COCCOC(=O)C(C)C
COC1=CC=C(S(=O)(=O)NCCC2=CC=C(O)C(Br)=C2)C=C1
CCOC(=O)NC1CC(NC(=O)CCS(=O)(=O)C2=CC=C3C(=C2)C(C4=CC=C(C)C=C4OC)CC3C)CC1
COCC1NC(C(=O)NC2=CC=C(F)C=C2F)=C3CS(=O)(=O)CC31
COC1=CC2=C(C=C1C)C3=N[NH1]C(NC4=CC=C([N+1](=O)[O-1])C=C4)=C3C2
COC=CC1=C(OC)C(NC2=C(C(=O)CCCCC)C=NC3=C2C(C4=CC=CC=C4F)=NN3CCN5C=CN=C5)=C1
COC1=CC=C(C=CC=2C=N[NH1]C=2)C=C1
O=S(=O)(NC1CCC(C2=CC=C(C3=NN=C(NCCCN4CCOCC4)N=C3)C=C2F)CC1N5CC)NCC5
CC1=CC=C(NC(=O)C2=NN(CC(=O)NC3CCCCC3)C4=CC=CC=C24)C=C1C#CC5=CC=C(N)N=C5
CC=1[NH1]C2=CC(N)=CC=C2C=1C(=O)CCNC(=O)C3=C[NH1]C4=CC=CC=C34
CN1C([N+1](=O)[O-1])=CN=C1C=CC2=CC=CO2
CC(C)CCC1=NC(CNCCCN2C=NC(C(F)(F)F)=C2C#N)=CO1
NC1=NON=C1N2N=NC(C(=O)NN=CC3=CC=C(O)C4=CC=CC=C34)=C2C5=CC=CC(Cl)=C5
CC(=O)NC1=CC=C(Cl)C(S(=O)(=O)N2CCOCC2)=C1
O=C(C1=CC=C(OCC)C=C1)N2CC(NCCC3=C[NH1]C=N3)C2
CC1=CC=C(C)C(NC(=O)CCOC2=C3C=C4C(=C2)C(C)CCC4C3)=C1
CCN(CC)CCCNC(=O)CN(C)C(=O)C1=CC(=O)[NH1]C2=CC=C(Br)C=C12
CN1C(=O)C2=C(N=C(CC3=CC=CO3)N2CC4=CC=CC=C4)N(C)C1=O
CCCCCCCS(=O)(=O)OC1=C(C)C=C(C)C=C1C=2C(C(C)(C)C)=NO[N+1]=2[O-1]
O=[N+1]([O-1])C1=CC=C(CNC(=S)NC(O)(CC#CC(O)CN2CCCC2)C3=CC=C(O)C=C3)C=C1
O=C1[NH1]C2=C(F)C(F)=CC=C2C(NCCN3CCCCC3)=N1
O=C(O)CCOC1=CC=CC(C(=O)COC(=O)C2=CC(S(=O)(=O)N3CCCCC3)=CC=C2)=C1
C1C=CC=C(S(=O)(=O)N(CC(=O)N2CCN(C3=CC=CC=C3F)CC2)C(=O)CNS(=O)(=O)C4=CC=C)C=C4C=C1
COC1=CC=C(C(=O)NN=NN(C2=CC=CC=C2)C(=O)C(C)C)C=C1Cl
O=C(NN=CC1=CC=C(C2=CC(Cl)=CC=C2[N+1](=O)[O-1])C=C1)C3=CC=C([N+1](=O)[O-1])C=C3
COC1=CC(C=C2SC(NC3=C(C)C=CC=C3C)=NC2)=CC(OC)=C1OC
CC1=NN(C(=O)C2COC(CO)C2)C(C)=C1S(=O)(=O)N3CCN(C(C)C)C(C)C3
CC1=CC=C(C=C(C)C(=O)[NH1]CN)C=C1
CC1=CC=C(C=NN(CNC2CCCC2)C(=O)CN)N=C1
CCOC(=O)NCCC1(CC(=O)N(C2=CC=CC(NC(=S)NC3=CC=C(C)C(C)=C3)=C2)CC1)C
CC1=CC=C(NC(=O)C2=CC=NC=C2)C(Cl)=C1
ClC1=CC=C(Cl)C(OC(C2=CC=CC=C2)CCN3CCCC3)=C1
COCCN(C1CCN(C(=O)C2=CC(CC3=CC=NC4=CC=CC=C34)=NN2CC)CC1)C(C)C
O=C(O)C=1C=C(CCCOC2=CC=C(C=NOCC3CCCN3O)C=C2)[NH1]N=1
COC1=CC=CC(CNC(=O)CN2C(=O)NC(=CC3=CC=C(C4=CC=C(OC)C=C4)O3)C2=O)=C1OC
CC1CCCN1CCC2=C[NH1]C3=CC=C(C4=CC=C(O)C=C4N)C=C23
COC1=CN=C2C(O)=CC(=O)N(CC3=CC=C(F)C=C3)C2=C1
O=C1CCC(C2=CC=CC=C2Cl)N1C(=O)NC3=CC=CC=C3
CCOC1=CC=CC=C1NC2N=C3C=C(C4=CC=CC=N4)OC(=O)C3C(C)=C2N
CCCCCC=CCCCCCCCCOC1C2OC(COCCCCC3=CC=CO3)(CC1)CC2O
CC=1ON=C(C2=CC=CC=C2)C=1C(=O)NC3=CC=C4C(=C3)OCO4
CN1C=C(C(=O)C(=O)NCCC2=C[NH1]C=N2)C3=CC=CC=C31
COC1=CC=C2C(C(=O)NCC3=CC=CO3)=C(C(N)=O)N(CCN4CCCC4)C2=C1
CC(C)NC=NC=CC1=CC(C2=CC=C(N3CCN(C(=O)C4CCOC4)CC3)C=C2)=NC1=C
CC(C)NC=NC1=C(C(CC(N2)C=NC(C)=N2)C=C)CCC1
CCSCC(=O)NC1=CC=2N=C(C3CCNCC3)SC=2C=C1OCC4=CC=CC(F)=C4
COC1=CC=C(C2COC(NC(=S)NC(C)C)C(O)C2O)C=C1
O=C(CNC1CCCC1)NCC2=CC=C3C=N[NH1]C3=C2
CC(C)(C)N=C(NO)C1=CC=C(C2=CC=C(OCC#N)C=C2)O1
C=CC[N+1](C)(C)CC1=C(C)[NH1]C2=CC=C(CO)C=C12
ClC1=CC=C(NC2=NC=CC(NN=CC3=CC=CC(Cl)=C3)=N2)C=C1Cl
CC1=C(OCCC2=CC=CC=C2)N=C(O)N(CC3=CC=C(F)C=C3)C1=O
COC1=CC(NS(=O)(=O)C2=CC=C(NC=CC(=O)C3=CC=C(Cl)C=C3)C=C2)=NC=N1
CCC1=CC=CC=C1N(CCCl)CC2=CC=C3C=NC=CC3=C2
CC(C)C(N)C1=CC(F)=CC=C1CC2=CC=CC(C(=O)NC3=CN=C4[NH1]C=CC4=C3C#N)=C2
COC1=CC2=CC=C(C3=CC=C(OC(=O)N4CCOCC4)C=C3)N=C2C=C1OC
CC1=CC=C2C(NC3=CC4=CC(Cl)=CC=C4C=N3)=CC(=O)OC2=C1
CN(CC(=O)O)C(=O)C(C)(C)C1C=CC=CC(C=2C=CSC=2C(=O)O)=C1
O=C1NC(=O)C(NC2=CC=C(S(=O)(=O)CC3=CC=NC=C3)C(Cl)=C2)C1=CC=CC4=CC=CC=C4
C1C2=NC1(CNC(=O)N(COC(C(=O)N(C)C)C(N(C)C)C(O)CO)C)NC(C)C2O
CC1=CC=C(C(CC(=O)O)NC(=O)C(CC(C)C)NC(=O)C=CCC2(C)C(C)=N[NH1]C2C)C=C1C
CNC1=CS2C=C1C(=O)C3=C(O)C=CC(O)=C3C2=O
COC1=CC=C(S(=O)(=O)N(C(C)C)C(C)C)C=C1C(=O)NC2CCCC2
C1CC[NH1]C(=O)C(C=2N=C(C3=CC=CS3)[NH1]C=2C4=CC=C(Cl)C=C4Cl)(C)N1C
CC(C)(C)C1=NN=C2SC(SCC(=O)NC3=NN=C(C)S3)=NN2C1=O
COC1=CC=CC=C1C2=CC=NC=C2C3=NC=C(C4=CC=C(C#N)C=C4)N3CC(=O)O
O=C(N1CCN(C(=O)C2=CC=C3C(=C2)OCCO3)CC1)C4=CC=CC=C4Cl
C=CCOC(=O)C1=C(C)OC(=N)C(C#N)C1C2=CC3=CC(Cl)=C(Cl)C=C3[NH1]C2=O
FC1=CC=C(C=C(C2=CC=NC=C2)N=C3C(Cl)=CC=CN3)C=N1
CCOC=CC=C(NCC(CN1CCC(NS(=O)(=O)C2=CN=CS2)C1)CCC)C
CCN(CC)CC1=C(N)N(C2=CC=CC=C2)C3=CC=C(O)C=C13
O=C1C=CC(S(=O)(=O)C2=CC=C(OCC3=CC=CC=C3)C=C2)=N[NH1]1
COC1=CC=C(C=NOC(CC2=CC=CC=C2)=NNC(=O)CCSC(=N)N)C=C1
FC(F)(F)C1=CC=CC(NC2=NSC(NC3=CC=C(Br)C=C3)=N2)=C1
CC(=O)OCCC1=C(CN(CC(=O)O)CC2CC2)N=NN1C3=CC=CC=C3
COC(=O)C(F)C(N)CC(NC(=O)C1=CC=CN=C1)C(F)(F)F
CC(C)(C)OC(=O)N1CCN(S(=O)(=O)C2=CC=C([N+1](=O)[O-1])C=C2)CC1
COC1=CC=C(C=CCCC2=CC(OC)=C3C(=C2)CCC3)C=C1OC
O=C1CSC(=O)N1N=CC2=CC=C(C3=CC=CC=C3)C=C2
CC1=CC(C)=C(NC(=O)CN(C2=CC=CC=C2Cl)S(C)(=O)=O)C(C)=C1
CC(C1)OC2=CC=C(C#N)C=C2C(N3C=NC4=C(NCC5=CC=CC(Cl)=C5)N=CN=C43)C1(C)F
C12CCN3CCN(C)CC3C(C(=O)OCCCl)(C1)C2
CCN1C=C(C(=O)NN=CC2=CC=C([N+1](=O)[O-1])S2)C(=O)C3=CC=C(C)N=C31
CCCCCCCC1C=CC=C(OP(=O)([O-1])OCCCCOC=C2C=CC3OC(=O)C(O)=NC3=C2CC)C1
COC1=CC=C(OCC(=O)C=2SC(N(C)C)=NC=2)C=C1
CCN1C(SCC(=O)NCCS(=O)(=O)N2CCCCC2)=NN=C1C3=CC=CC(C(F)(F)F)=C3
CCN(CC(=O)NC1=CC=C(NC(C)=O)C=C1)C(=O)C2CCCCC2
O=C(O)CCC(NC(=O)C1CC(=O)N(CCCCN2C=CC3=CC=CC=C32)C1)C(=O)O
COC1=CC=C(C(=O)NC2=CC=CC(S(=O)(=O)N(C)C3=CC=CC=C3OC)=C2)C=C1
C=C1C(=O)OCC1CCCCC2CC=C3CCC(O)C(CCCC)=C3O2
CC(C(=O)OCCN1CCCCC1)(C2=CC=CN=C2)C3=CC=CC=C3
COC(=O)CCC(C1=CC=C(OC)C(NC(=O)C2=CC=C(Cl)C=C2)=C1F)N3CCN(C)CC3
COC1=CC=2C=C(NS(=O)(=O)C3=CC=C(C4CCOCC4)C=C3)C(=O)N(C)C=2C=C1OC
CCOC1=NN(C2=CC=CC=C2)C(C)=C1C(=O)OCCN3CCCCC3
COCCN1CCCC(NC(=O)C2=CC(Cl)=CC(Cl)=C2)C1=O
COC(=O)NC=CC1=CC=C(C)C=C1
COC1=CC2=C(C=C1Br)CCCCN3C=C(C4=CC=C(C)C=C4)N=C32
CC(=O)NC(CC(C)C)C(=O)NC(C(=O)NCC1C(=O)NC2=CC=CC=C21)C(C)C
CCCOC1=CC=C(C(=O)NC=NC2=CC(OC)=CC=C2SC)C=C1
COC1=CC2=NC=C(C=C2C(=C1OC)N(C)CCNC(=O)C3=CC=CC=C3C)CCC4=CC=CC=C4
CCNC(=O)C1(C)CCCN(CC2=CC=C(C(F)(F)F)C=C2)C1
CC=1N=CSC=1C(=O)NC2=CC=C(C3=NC4=CC5=C(C=C4[NH1]3)OCCCO5)C=C2
COC1=CC=C(C(C)C)C=C1CS(=O)(=O)CC(=O)NC(C)C
O=C(COC1=CC=C(F)C=C1)NNC(=S)NCC2=CC=C3[NH1]C=CC3=C2
O=C(O)CNC1=CC2=C3C(=CC=CC31)CC=CC2=O
CSCCCNC(=O)CCN1C(=O)OC2=CC=CC=C21
COC1=CC=C(C=C2N=CC3=CC(NCC4=CC=C(OC)C=C4OC)=NN23)C=C1
O=C1OC2=CC=CC=C2C(O)=C1C3=NN=C(C4=CC=C5C(=C4)OCCO5)O3
COCCNC(C1)=C(C(N)=O)N=C2N1CCCC2
CN1C2CCC13CC(CC(C4=CC=C(F)C=C4)C3)C2
CN(C)CCCN(CC1=CC(C(N)=O)=CS1)C2=CC(Cl)=C(Cl)C([N+1](=O)[O-1])=C2
CC=1C=C(C2)NN=CC(C(=O)N(CC3=CC=C4C(=C3)OCO4)CC5=CC=CC=C5)=C2N=1
C1=CN=C1NCCCCOC(CN2C=CC=N2)CCCCC
CCCCNC(=O)C(CC1=CC=CC=C1)NC(=O)C(=O)NN(CCC2=CC=CC=C2)C(=O)C(C)C
COC1=CC(C(=O)N2CCC(N3CCN(C4=CC=CC=C4F)CC3)C2)=CC(OC)=C1OC
CNC(=O)NC1=CC2=C(NC3=CC=C(Br)C=C3F)N=CN=C2C=C1OC
C12C(C)(C)NN=NC2C=CC=C1C3=N[NH1]C(=O)N3C=CC=CC(NC(=O)C4=C(F)C=CC=C4F)=C
CC1=CC=C(C=C1NC(=O)[CH1-1][N+1]#N)C(C(F)(F)F)CC(C(=O)OCCOCC2=CC=CC=C2)NCC
CC(C)(C)OC(=O)NC(CC=CC1=CC(Cl)=CC=C1Cl)C(=O)O
COC(=O)C=1SC(NC(=O)OC)=NC=1C2=CC=CC=C2
CC1=C(Cl)C=CC2=C1NCCN(CCCCCOC3=CC=C([N+1](=O)[O-1])C4=NON=C34)C2
CC1=CC(F)=CC=C1NC(=O)C2=CC=C(C)C(S(=O)(=O)NCC3=CC=CO3)=C2
CC1=CC=NN1CC2=C(Cl)C=CC=C2C(=O)NC3=CC(Cl)=CC(Cl)=C3
COC=C1C2=C(N3C=CC(C)(C4=CC=CN=C4)C3)C=C(C5CC5)N=C2N(C6CC6)C1=O
COC(=O)C1=CC=C(OC(=O)NC(C)C2=CC=C(OC3=CC=CC=C3)C=C2Cl)C=C1
NC(=O)C1=CCSC2C=CC3=CC4=NC=C(C(=O)O)C=C4C(=O)C3=C2O1
CN1CCC(=CC2=CC=C(C3=CC=C(Cl)C=C3)C=C2)CC1
O=C(NCC1=NC2=CC=CC=C2[NH1]1)C3=CC=CC(C4=NC5=NC=CC=C5O4)=C3
O=CC=C(C(F)(F)F)C=C(SC(F)F)C1=CC=CC(=C1)C=O
NC1=CC(C2=CC(O)=CC(O)=C2O)=CC=C1NC(=O)C3=CC=CC=C3
COC1=CC=C(C=CC2=N[NH1]C(C3=CC=C(F)C=C3)=N2)C=C1
NN1C(CC2=CC=CC=C2)=NN=C1SCC(=O)NC3=CC=CC(CO)=C3
CCOC(=O)CSC(NC(=O)C=CC=CCS(=O)(=O)N1CCN(C(=O)C2=CC=CC=C2C)CC1C=C)=NCC
C1=CC=C(CC=NC=C(C2=CC=C3C(=C2)OCO3)C=CNC4=CC=C(Cl)C=C4)C=C1
CC1=CC=C(CN2CCC(NC(=O)C=3N=C(C4=CC=C(F)C=C4)OC=3C)CC2)C(C)=C1
C1C=CC=C2C(C[NH1]C3=C4C=CC=CC4=NC=C3C(=O)N(CC5=CC=NC=C5)CC2)=C1
CCN1C=C(CN2CCCCC2)C3=CC(Cl)=CC=C31
COC(=O)C=C(C1=CC=CC=C1Cl)CCC2C(C)N(C(=O)N3CCCC3)CC2NC4=CC=CC=C4
CC(O)CNC(=O)CN1C(=O)N(CC2=CC=CC=C2)C3=CC([N+1](=O)[O-1])=C(Cl)C=C31
CCC(=O)N(CCCN(CC)CC)C1=CC(C)=C(C(=O)N=C(N)N)C=C1Cl
COC1=CC=C2N=CC=C(N3C=CC(=N3)CCC(CNC(=O)C=4C=C(C)ON=4)CC5=CC=CC=C5)C2=C1F
COC1=CC=C(C2=CC(C3=C[NH1]C(CN4CCCCC4C)=N3)=CN=C2)C=C1
COC1=CC(OC2=CC(NC3CC3)=N[NH1]2)=CC=C1NC4=NC=C(Cl)C(C5=C[NH1]C6=CC=CC=C56)=N4
CC1OC=CC=C(NC(=O)CC(SC2=NN=C3C=CN(C4=CC=CC=C4)C3=C2Cl)=N)C1
COC=CC1=CN=CC=C(CCNC2=NC=CC(C3CCC3)=N2)C1=C
CCOC(=O)N1CCCC1C2=CC=CC(OC)=C2
CCN(CC)CCCNC1=CC(NCC2=CC=CO2)=C(N3C=CN=C3)C=N1
COC1=CC=CC(C=C2CCC(O)=C(Cl)C2)=N1
C=CC(C)(C)C1=C(O)C=C(OCC2=CC=CO2)C(O)=C1C
CC(C)=CCN1CCN(C2=CC=C(C#CC3=CC=C(NC(=O)NC4=CC=CC(C#N)=C4)C=C3)C=N2)CC1
CC1=CC=C(CCN2CCN(C(C3=NC=CN3C)C4=CC=C(F)C=C4)CC2)C=C1
O=C(NC1=CC=CC2=C(S(=O)(=O)O)C=CC=C12)C3=CC=CC=C3Cl
CS(=O)(=O)N1CC2(CCN(CC3=CC(Br)=CC(F)=C(Br)C=CC[NH1]3)CC2)C1
CC(=O)NC(CC(=O)O)C(=O)CF
CN1CCN(C2=CC=C(C(F)(F)P(=O)(O)OC)C(N3CCC(N)CC3)=C2)CC1
COC1=CC=CC=C1CCC2=CC(C(=O)N3CCN(C(C)=O)CC3)=C4C=C(OC)C=CC4=N2
CC(C)C(=O)C1=CC=C(OCC(O)CNC(=O)C2=CC=C(C(F)(F)F)C=C2)C=C1
C1=C(C2=CN3C=CC(Cl)=CC3=N2)CCCC1=NO
COC1=CC=C(N2CC(C(=O)NC3=CC=C(OC)C=C3)CC2=O)C=C1
CN(C)C1=CC=C(N2C(C3=CC=CC=N3)=NOC2C4=CC=C([N+1](=O)[O-1])C=C4)C=C1
CCOC(=O)C1=C[N+1]([O-1])=C(N)C(C#N)=C1N2CCN(C3=CC=CC(Cl)=C3)CC2
O=CC1(CC2=CC=CC=C2)C(=O)N(CC3=CC=C(Cl)C=C3)C4=CC=CC(Cl)=C41
COC1=CC=CC=C1N(C)C(=O)CNC2=NC(C)=CC(C(C)(C)C)=N2
C1=CC=C(CCNC2=NC3=CC=CC=C3[NH1]2)C=C1F
CC1CCC2=NN(C3=CC(C(=O)OC)=CS3)C2CS1(=O)=O
O=C1C=CC=NC2=CC=CC(=C21)C(=O)NCNN=CC(Cl)=C3C=C(O)[NH1]C4=CC=CC=C34
CC1C=C(C)SC2=NN=C(C3=CC=CC=C3C)N21
O=C(NN=CN1C(=O)C(=CC2=CC=C(Cl)C=C2)SC1=S)C3=CC=NS3
CCN(CC1=CC=NC=C1)C(=O)C2=CC=3C(CS(=O)(=O)C4=CC=CC=C4)=NOC=3C=C2C
CC1=CC=C(Cl)C=C1S(=O)(=O)NC2=CC=CC(Cl)=CC=CC=C2
CN1C(Br)=CN=C1CC2=C(C3=CC=C(Cl)C=C3)[NH1]N2
O=C(NC1=CC=C(S(=O)(=O)NCC2=CC=CC=C2Cl)C=C1)C3=CC=CC(F)=C3
C1NCCN1C=NC2=CC=C(C3=CC=C(S(N)(=O)=O)C=C3)C=N2
CCCCCC1=CC=C(S(=O)(=O)NC2=CN(C3=CC=CC([N+1](=O)[O-1])=C3)N=C2C(N)=O)C=C1
O=C(CC1=CC=C2C(=C1)OCCO2)NN=CC3=CC=C([N+1](=O)[O-1])C=C3
CC1=CC(S(=O)(=O)N2CCCCC2)=C3C=CC=CC3=N1
CC(=O)N1CC(OCC2=C(F)C=CC=C2F)C(OCC)OC1
CC(C)CN1CCCC1(CC2=CC=CN=C2)C3=CC=CC=N3
CC=1[NH1]N=NC=1C=NNC(=O)C2=C(C)[NH1]N(C3=CC=CC=N3)C2=O
CCCC1=CC(=O)N2N=C(NCC3=CC=C(Cl)C(Cl)=C3)OC2=N1
O=C1[NH1][NH1]C2=CC(C3=CC=C(F)C=C3F)=CC=C12
CC1=NN(C)C=C1CC=2C(C(=O)NC3=CC=C(S(N)(=O)=O)C=C3F)=NN(CCC#N)C=2C
CSC(=NC(=S)NC1=CC=CC(C)=C1)N2CCC(C)CC2
O=C1C2=NC=CC=C2C(=O)N1CCCCN3CCN(C4=CC=CC(Cl)=C4)CC3
COC1=CC(CN2CCC(N3CCC(C(=O)NC4=CC(OCC)=C(OCC)C(F)=C4)CC3)CC2)=CC(OC)=C1OC
OC=C(CNCCC1CNCCO1)C=C2N=C(N3C=CN=C3)C=CN2
C1=CC(=O)OCCC2(C)C(OC(=O)CCCBr)C=CC2(C)CC1
COC1=CC=NC(N2CCN(C(=O)C3=CC(C4=CC=C(Cl)C=C4)=NN3C)CC2)=N1
CCC=C1NC(C)=C(C(=O)OCC(=O)NC2=CC=C(Cl)C(C(N)=O)=C2)N1
O=CN1C2=CC=CC(Cl)=C2S(=O)(=O)N1C3=CC=CC=C3
CC1=CC2=CC=C(CN3N=C(C=4C=NN(C)C=4)C=C3C=5OC6=CC=CC(C)=C6C=5C)C(=O)[NH1]C2=C1
CN(C)C=CC(=S)NN=C1C=COC2=CC=C3C=CC=CC3=C21
C1=CC=C2C(=C1)CCN2CCNCC3=CC=CC=N3
CCN(CC)C1=CC(N2C3=C(C4=CN=C(C)C=C42)NC5=CC=CC=C5S3)=CC=C1N6CCN(C)CC6
CC1=CC=C(S(=O)(=O)N(CC(=O)NC2=CC(F)=CC=C2F)C=N)C=C1
CC1=CC=CC=C1S(=O)(=O)N2CCCC(CNC(=O)C(C)(C)CO)C2
O=C(CCC1=CC=CC=C12)NCCN(C(=O)C3=CC(C4=CC=CN=C4)=NC5=CC(I)=CC=C35)C2
COC1=CC(C2=CC=CO2)=CC=C1C3=NC4=CN=CC=C4C(=O)N3CC5=CC=C(Cl)C=C5
CC1=CC=C(OCC2OC(N3C=NC4=C(N)N=CN=C43)C(OC(C)=O)C2OC)CC=C1
CCN(CC1)C=NC([N+1](=O)[O-1])=CN1CCOC2=CC=C3C=CC=CC3=C2
OC=C1C=CC2=CC=CN=C2C1=CC=C3C=CC(O)=CC3=N
CCCNC(=O)OC1=CC=CC=C1CCCN2C(=O)OC3=CC=CC=C32
NC1=NC(N)=CC(=N1)C2SC(CC3=CC=C(OCCC4=CC=CC(Br)=C4F)C=N3)CC2C
CCCCC(=O)S1C2CCCCC2C1(C)C
O=CNC1=CC=CC2=CC=CC=C12
CC1=CC(OC2=CC(N)=C(C(=O)N3CCCC3)C=C2C(F)(F)F)=C(Cl)[NH1]C1=O
CC1=NC=C(N1C(C)C)C(C2=CC=C(OC(C)C)C=C2)NC3CCS(=O)(=O)C3
COC1=CC=CC(CC(=O)NCC2COC3=CC=CC=C3O2)=C1
COC1CCC(C2C1)COC(NC3=CC=CC4=CC=CC=C34)C2OC5=CC=CC(F)=C5
COCCN1C=NC2=C1C(=O)N(C3C=CC(C#N)=C3)C2=O
CCC1=C(C)SC(NC(=O)C2=CC=CS2)=C1C(=O)OC
CC1=NN(C2OC(CO)C(O)C2O)C=C1C(N)=O
CC1=CC=CC=C1C#CC2=C(O)[NH1]C3=CC=CC=C3C2=O
CCOC(=O)C1C(C2=CC=C(Cl)C(Cl)=C2)CC3CCC1N3C(=O)NC4CCOC4
CC(=O)C1=CC=C(OCC(=O)NC=2SC3=C(C=2C(N)=O)CCCCC3)C=C1
COC1=CC(N(C)C2=C(C)C=C(C#N)C=C2O)=C(Cl)C=C1OCC(=O)O
OC1=CC=CC=C1C(O)COCC2=CC=CC3=CC=CC=C23
COC1=CC=C(CCNC(=O)C2CCN(S(=O)(=O)C3=CC=CC4=NSN=C34)CC2)C=C1
O=COCC=NC1=CC=CC(=C1)C(=O)C2=CC=CC=C2
O=C(CSC1=NN=C(N)S1)C2=NC3=CC=C(Cl)C=C3S2
CC(C)C1=CC(O2)=CC(O)=C1C(=O)CC(C)(O)C(O)C=C(C3=C(C)C=C(O)C=C3)OC=CC(O)=CC=C2
COC1=CC(F)=CC=C1CS(=O)(=O)CC2=CC3=CC=C(OC)C=C3N4C(C5=CC=CN=C5Cl)=NN=C24
CC1=CC=C(N2CCN(C3=NC=CC=N3)CC2)C=C1NC4=NC=CC=C4C5=NN=C(N6CCCCC6)N5C
CC=1N=COC=1C(N)=NNCN=C(NC2=CC(Cl)=CC(Cl)=C2)CS
O=C(O)C1=CC(NC(=O)N2CCC3=CC=CC=C32)=CC(Cl)=C1O
CCOC(=O)C12CCC=C1N(CC3=CC=CC=C3)C(=O)C(CC(=O)NCC4=CC=CC=C4Cl)C2
CC(C)CC(NC(=O)C(CC(C)C)NC(=O)OCC1=CC=CC=C1)C(=O)NC(CC2=CC=CS2)C(=O)NO
O=C(O)CCC1=CCC2C(=O)CC(O)C2C1C=CC3=CC=C(O)C(CO)=C3
CC=C1C2=CCC([N+1](=O)[O-1])=CC(=CC1=NCOCP(=O)O)OC(=O)OC2
N#CC=1N=C(C2=CC=C(C=3C=CSC=3)C=C2)OC=1N4CCOCC4
CC1=CC=C(N2CCN(C(=O)CCC3=CC=C(Br)C=C3)CC2)N=C1
C=CCOC(=O)C1=C(C)[NH1]C2=C1C(=O)C(NC(=O)C3=CC=NC=C3)=C(Cl)C2=O
CCC(C(=O)OC)NC(C1=CC=C(OCC2=CC=CC(OC(F)(F)F)=C2)C=C1)=C3C=CC=CC3=NC=O
CC1=CC(NC2=CC=NC=C2)=NC=C1S(=O)(=O)CC(=O)NC3CCS(=O)(=O)C3
CC1=CN(C2CC(O)C(CO)O2)C(=O)[NH1]C1=O
CCSCNC(=O)C(C#N)=CC1=CC=C(OC)C(OC)=C1
CCSC1=NC(C)=NC(N(CCOC)C2=C(F)C=CC=C2F)=N1
CC1=NN(C(C)C(=O)N2CC3=CC=CC=C3C2)C(C)=C1Br
COC1=CC=CC=C1N2CCN(CCNC(O)=NC3=C(C#N)C=NN3CC(C)CC)C2
CCOC1=CC2=C(C=C1OCCN3CCN(C(=O)C4=CC=CC=C4)CC3)CCCC2
O=C(NCC1=CC([N+1](=O)[O-1])=CS1)C2=CC(CN3CCCC3)=CC(Br)=C2O
COC1=CC=C(C2=NN=C(SCC3=CC=NC=C3)O2)C=C1
CC(C)C1=CC=CC=C1NC(=O)N(CC(=O)NC2=CC=CC=C2)C3CC3
O=C(CCN1C(=O)SC(=CC2=CC=CC=C2Cl)S1)NO
ClC1=CC=C(COC(C2=CC=C3C=CC=NC3=C2)N4C=CN=C4)C=C1Cl
COC1=CC=CC=C1N2CCN(C(=S)NC(=O)C3=CC=C(C4=CC=CC=C4)C=C3)CC2
O=S(=O)([O-1])C1=CC=C2C(=C1)N=C(NCC3=CC=CC=C3)C4=NC=CC=C42
N#CC1=CC=CC(C2=CN=C(N3CCCC(NC(=O)CC4=CC=CC=C4)CC3)N2)=N1
C1=CC=C(C2=COC(CSC3=CC=C(F)C=C3)=N2)C=C1
COC(=O)NC1=CC(=O)C=C(N2CCCCC2)C1=O
CC(C)C(N)C1=CC=C(NC2=CC=CC=C2)C([N+1](=O)[O-1])=C1
CN1C=C(CNCC2=CN(C3=CC=CC=C3)N=C2C4=CC=CS4)C=N1
COC1=CC=C(C2=NOC(CSCC(=O)NC3=CC=C(O)C=C3)=N2)C=C1
CC1=CC=C(C2=CC(C(C)(C)C)=NC=C2C(N)=O)C=C1
O=C(O)CC1=CC=C(C2(C3=CC=C(Cl)C(Cl)=C3)CCCCOC2CN(C4=NC=CC=N4)C)C=C1F
CC(C)CCNC(=O)N1CCN(C(C2=CC=C(Cl)C=C2)C3=CC=CN=C3Cl)CC1
O=C(CCN1CCN(C2=CC=CC=C2)CC1)NC3=CC=CC=C3
CCOC1=CC=C(C2=NC(SC)=C(CC3=N[NH1]C(=O)O3)N2C)C=C1OC
CCCCNC(=O)C(C#N)=CC1=CN(CC2=CC=CC=C2OC)N=N1
COC1=CC=C(S(=O)(=O)C=2N=NN3C=2N=C(NC4=CC=C(C)C=C4)C5=CC=CC=C53)C=C1
CN(CC1=CC=CN=C1)CC2=C[NH1]C=N2
NC(=O)N1CCC(C2C1)NC3=CC(F)=CC=C3C2NC4=CC=NC(C5=CC=CC=N5)=N4
CC(C)(C)C1=CC(Cl)=C2C(=O)N(C3=CC=C(C(=O)N4CCC(N)CC4)C=C3)SC2=N1
CC1=CC=C(CCNC(=O)C2=CC=CS2)C=C1S(=O)(=O)N3CCCCC3
CC1=CC=C(NC(=O)C=2N=N[NH1]C=2N(CC3=CC=CC=C3)CC#N)C(C)=C1
CN1N=NN=C1SCC(=O)NC2=CC=CC=C2C3CCC4=CC(Cl)=CC=C43
O=SC=1N=C(O)[NH1]C=NC=CC=1
O=C(NS(=O)(=O)C1=CC=CC=C1)C2=CC=C3N=C[NH1]C3=C2
C1OC=CC=CC1C2=NC(C(C)(C)C)=C(NCC3CCCO3)O2
CC=1[NH1]N(C(=O)C2=CC=CC=C2)C(=O)N=1
COC1=CC=CC=C1NC(=O)CN(C)CCOC2=CC=C3C(C)=C(C)C(=O)OC3=C2
CNC1=NNC(C)=C(C)N=CC=C1OC2=CC=C(Cl)C=C2
COC1=CC2=C(C=C1Br)CCNCC2CC
CC(=O)OC(C1=CC=CC=C1)C(C2=CC3=CC=C2)CC3(C)C
CC1=CC(C(=O)NC2COC(CCN(C)C)C2)=NO1
COC(=O)C(CC1=CC=CC=C1)N2C(=O)CN(C(=O)C=CC(C)(C)N3CCOCC3)C4=CC=C(C)C=C42
CCCN(CCC)C(=O)C=C(C(F)(F)F)C(F)(F)F
C1OC=CC=CC21NCCN(C(=O)C=3COC(CCN(S(C)(=O)=O)CC)=NC=3C(F)(F)F)C2=C
O=C(CC1=C[NH1]C2=CC=C(Br)C=C12)N3CCN(C4CCC4)CC3
CCCCC(C1)CC2(C3)CC4C(C5)C(CCCC6(C)C(=O)CCC67CC57CCC24C)C13
CC1=CC=C(COC(=O)N(C2=CC=C([N+1](=O)[O-1])C=C2)C3C(C4=CC(C)=CC=C4O3)C)C=C1
CCOC1=CC=C(OC(=O)N(C)C)C=C1NC(=O)C(N)CC2=CC(F)=C(O)C(F)=C2F
O=S(=O)(CC(C1=CC=C(Cl)C=C1)C2=CC=CC=C2SC3=CC=C(Cl)C=C3)C4=CC=C(NC(=O)C5=CC=C(F)C=C5)C=C4
CC(C)(O)COC1=CC=C(C(F)CCC)C=C1
O=C(NN1CCCCC1)C=2C=C(COC3=C(Cl)C=CC=C3Cl)ON=2
N#[N+1][N-1]C1CC(NC(=O)C(CC2=CC=CC=C2)NC(=O)OCC3=CC=CC=C3)N(CC4=CC=CC=C4)C(=O)C1O
COCOC1=CC(OC)=C(OC)C=C1C(=O)C2=CC3=C(C=C2OC)OCO3
COC1=C(C)C=C(S(=O)(=O)CC2=CC=C(C(=O)NO)C=C2)C=C1C
COC=CC=C1NC(=O)C=2C3=C(C4=NC(C5=CC=CC=C5)=CC=C4[NH1]3)C(=O)N(C)C=21
COC1=CC=CC=C1C2(C(NC(C)=O)CC(C)CN)NCC2
CC1=CC(C)=C(S(=O)(=O)NCC(=O)N2CCCC2C(N)=O)C=C1OCCN3CCCC3
COC1=CC(CCCC2=NC=C(C)C=C2C)=CC=C1OCC(N)=O
O=C(NCC1=CC=CC=C1)C2=CC=C(S(=O)(=O)N(CCC(=O)O)C=O)C=C2
COC1=CC=C(C2=C(CC(=O)O)SC3=CC=CC=C3N2C)C=C1
COCCOC1=CC=CC(=C1)C(NC(=O)CN2)CCCN2C
COC1=NC=C(COC(=O)NC(C)C)C(Cl)=C1Cl
CC1=NN=C(C2=CC=C(C(F)(F)F)C=C2)N1C3=C[NH1]C=N3
N#CC1=CC=C(CSC2=NC3=CC=C([N+1](=O)[O-1])C=C3N2CC(=O)C(=O)N4CCCC4)C=C1
CC(C1)NCC=2CN=C(C(=O)C3=CC=C(CNC(=O)N(CCC#N)C4=CC(F)=CC(F)=C4F)S3S)C=2C1
CN(C(=O)COC(=O)C(CC(C)C)NC(=O)CCC(=O)NC1CCCC1)C2=CC=CC=C2Cl
C#CCNC=NC(N)=NC(OC1=CC=C2[NH1]C(N)=NC(=O)C2=C1C)=N
C1C=CSC2=C(NC3=CC=C(NC(=N)N)C=C3)N=CN=C12
CC1=CC(O)=CC(C)(C2=CC=C(OCCCN3CCOCC3)C=C2)[N+1]1[O-1]
O=CCC(O)CC1=CC(O)=C(O)C=C1CCC2=CC=C3C(=C2)OCO3
CC(CO)NC(=O)CSC1=NN=C(C2=CSC=C2C3=CC=CC=C3)O1
COC1=CC(C=CC(=O)N2CCN(C(=O)C3=CC=CC=C3)CC2)=CC(OC)=C1OC
COC(=O)C=CN=C(SCC1=CC=CC=C1C)NC2=CC=CC=C2
CCOC(=O)C=C(CN1CCCCC1)NC(=O)NCC2=CC=C(O)C=C2O
COCNN=C(SC1C2=NOC(C3=CC=C(Cl)C=C3)=N2)C(C4=CC=C(C5=CC=CC(Cl)=C5)C=C4)=CN=C1N
CN(CC1=CC=CC=C1OC(C)C(=O)NO)C(=O)C2=CC=CO2
CS(=O)(=O)NC1=CC=C(C2=CC=C(CN3CCCC(C(=O)N4CCOCC4)C3)C=C2)C=C1F
COC1=CC=CC(N2N=NC3=CC=CC=C32)=C1
O=C(CC(=O)NC1=CC=C([N+1](=O)[O-1])C=C1[N+1](=O)[O-1])NO
O=C1C(Cl)=C(NCC(=O)C2=CC=C(F)C=C2)C(=O)C=C1C3=CC=CC=C3
C1CC=N[NH1]C1C(=O)N(CC2=CC(=O)[NH1]C3=C(F)C=CC=C23)C(C)C4CC4=N
CN(C)CCN(C)CC(O)COC1=CC=C(F)C=C1F
O=CC=CC(O)CC=1C=C[NH1]C=1
CCOC(=O)C1=CC=CC(NC2=NC3=CC=CC=C3N=C2S(=O)(=O)CCN(C)C)=C1
COC1=CC=C(CCNC(=O)C=C2C=C3C(=O)N(CC4=CC=CO4)C=NC3=C2C=O)OC=C1OC
N#CCCC1NCC(O)C1O
CNCC1CC=C2C=C(C=C(C3=CC=C(O)C=C3)[NH1][NH1])CC=C21
O=C(NCCC1=CC=C(Cl)C=C1)C2=CC=C3C(Cl)=C4C(=NC3=C2)CCCCC4
CC=C1N=C(C2=CC=C(NCC(N)CS)C=C2CCF)C(C3=CC=CC(OCC4=C(C)C=CC=C4Cl)=C3)=N1
CC1CC(O)CC(C)(CNC(=O)C2=C(C(N)=O)N=NN2CC3=CC=C(C(F)(F)F)C=C3)C1
COC1=CC=C(OC2=NC=C(Cl)C(NC(C)=NC3=CN=CC=C3O)=N2)C=C1
CCN1C=C(C(=O)NCC(=O)NCC2=CC=CN=C2)C=N1
COC(=O)C(C(C)=O)NCCC1(CCN(S(=O)(=O)C2=CC=C(F)C=C2)CC1)CC
CCN(CC)CCNC(=O)C=CCC(=O)N(C)C1=NC2=CC=CC=C2N=C1C
CC1=CC=CC(C)=C1N2N=C(C(F)(F)F)C=C2C3=CC=C(C4CCCCC4)C=C3
COC1=CC=C(C(=O)N2CC3=CC=CC=C3CC2C4=NC=CS4)C(OC)=C1
O=C(NCC1=CC=C2C=CC=CC2=C1)P(=O)(O)O
C=CCC1=CC=C(C2=CSC(NC(=O)NC(C)C)=N2)C([N+1](=O)[O-1])=C1
NC1=NC=NC2=C1C(C3=CC=CC=C3C(F)(F)F)=CN2CC4=C(F)C=CC(F)=C4F
CC1CCCC(CC2=CC=C(CC)C(C)=C2O)CC1=NC3=CC=CC(C(F)(F)F)=C3
CC1=CC(NC(=O)C(=CC2=CC=CC=C2)SC(C)CN)=NO1
CSCCC(N)C(=O)NC(CC(C)C)C(=O)N1CCCC1C(=O)O
COC1=CC=C(S(=O)(=O)N2CCCCC2)C=C1C3=CC=C4C(=C3)N(CC5=CC=CC(C(N)=O)=C5)C(=O)C4
O=CCCC(C1=CC=C2C=CC=CC2=C1)OC(CCCCCCC3CNC(=O)C4=CC=CC=C4SSC3)N
CN1CCC(OC(=O)CC2=CC=CC([N+1](=O)[O-1])=C2)CC1
CCCCCCCCCCC(C(=O)O)NCCOCP(=O)(O)O
O=C1NC(=O)C(CC2=CC=C(OCC3=CC=CC=C3)S2)=C1NC4=CC=CC(Cl)=C4
CC1=CC=C(S(=O)(=O)NCC(C2=CC=NC=C2)N3CCN(CCO)C3)C=C1
O=C(O)CCC1=NC(CNS(=O)(=O)C=CC2=CC=CC=C2)=NO1
O=C(CCN1C(=O)NC2(CCCCCC2)C1=O)NC3=CC(C(F)(F)F)=CC=C3N4CCOCC4
CC(C)COC1=CC2=CC=CC=C2N=N1
CC1=CC(=O)N2N=C(CNC3CCC(N)CC3)SC2=N1
NC1=NC(C2=CC=CC=C2)=C3C=N[NH1]C3=N1
CCOC(=O)C1=CC=CC(NC(=O)C2CCCCC2)=C1
COC1=CC(CNCCOC2=CC=C(CSC3=C4C=C(C=C3O)OCC(=O)N4)C=C2)=CC=C1O
COC=C1C(NCCN(CC)CC)=C2N=CC=C(C3=CC=NC=C3)C2=N1
CC1=C(C(=O)C2=CC=CC=C2)C(C3=CC=C(C(C)C)C=C3)NC(=O)N1
O=C(CC1N=C(C2=CC=CC=C2)C3=CC=CC(Cl)=C3[NH1]1)NCC4=CC(Cl)=CC=N4
NC(=O)NC(=O)C1=CC=C(N2CCN(S(=O)(=O)C3=CC=CC=C3C(F)(F)F)CC2)N=C1
CC1=CC=C(OC(=O)C2CCC(=O)N2CC3=CC(Cl)=CC=C3)C=C1
O=C(O)C=CC=C(N1C=NC(C2=CC(OC3=CC=CC=C3)=C[NH1]2)C=C1)F
CC(=O)C=C1N=C2[NH1]C(N)=NC2=C1
COC1=CC=C(C=NN2C=NN=C2)C=C1OC
C1OC=CC=C(N2C(SCC(=O)C3=CC=C([N+1](=O)[O-1])O3)=NC4=CC=CC=C42)C1
C1NCC2=CC=CC=C2C(C3=CC=C(F)C=C3)N1C(=O)C=4C=NN(C)C=4
CCOC(NC1=C(C2=CC=CC=C2)C3=C(NCC4=CC=C(F)C(F)=C4)C=NN31)C(F)(F)F
CN(C)C1=CC=C(P(C2=CC=CC=C2)C3=CC=CC(OC(C)(C)C(=O)O)=C3)C=C1
CCOC(=O)CC1=C(F)C(F)=C(F)C(F)=C1F
CCN(CC)CC(C)N1C=CC(=N1)C(=O)NC2=C(C(=O)N(C)C)N=C(C3=CC=CC=C3)N=C2
CC1=CC(C(=O)N2CCCCC3=CC=CC=C32)=NN1C
CC(=O)NC1=CC=C(N2N=NCC2C3=CC=CS3)C=C1
CC=CC=CC(N1C(=O)CC(SCC(=O)NC(C)C2=CC3=CC(C)=CC=C3[NH1]2)C1)=O
O=C(CNC1=CC2=CC=CC=C2O1)NC3=CC=CC4=CC=CC=C34
COC1=CC=C(C(O)CNC(=O)COC(C2)CCCCC2C(=O)O)C=C1OC
O=C(NC1=CC=C(Br)C=C1C(=O)N(C)C)C2=CC=CC=C2Cl
C1CC2C3C4=CC=C(O)C(O)=C4CCC3C1(C)CCN2CC5=CC=CC=C5
OCC1CCCCN1CCC2=CC=CC=C2CCCCC
COC1=CC=C(OCC(CC2NCC2=3)C=C(C)[NH1]C=3C)C=C1
O=C(NC1=CC=NN1CC2=CC=CC=C2OC(F)(F)F)C3CC3
C1=CN=CC(C2=CC=C3N=CC=CC3=C2O)=C1
O=C(NC1=CC=CC(OCC2CCCC(C(=O)N3CCOCC3)C2)=C1)C4=COCCO4
CCCCCC(C(C)C1)CCC(N)C(=O)OC=C2C(O)=CC(C(=O)C=C3C=C(C4=C(O)C=CC=C4O)ON3)=C2O1
COC1=CC=C(NC(=O)CSC2=CC=C(F)C=C2)C(OC)=C1
CCCCSC=NC1=C(C(=O)NCC2=CC=C(C)C=C23)C=NN(C4=CC=C(OC)C=C4)C(=O)C13
CC=1S=2CN=C(SCC(=O)OC)N(CCC#N)C(=O)C=2C=1C
CC1=CC=C(C=C1NS(=O)(=O)C2=CC=C(NC3=CC=C([N+1](=O)[O-1])C=C3)C=C2)N(C)C
COC1=CC=C(C(OC)=C1)CCC(C(=O)NCC2=CC=CC(Cl)=C2Cl)NC=O
COC1=NC(C2=CC=C(NC3=CC=C(C#N)C=C3)C=C2)=C4C=C(Cl)C=CC4=N1
COC(=O)C1=C(C2=CC(OCCCC)=NC=N2)CC3CCC1N3C(=O)N4CCC(F)(F)C4
COC(=O)C=CC=C(CN1C=C(S(=O)(=O)C2=CC=C(Br)C=C2)C3=CC=CN31)C
COC1=CC(OC)=C(C2=CC(C(=O)NCC3=CC=CS3)=CC=C2C)C(O)=C1C#N
CC1=CC=C(COC2=CC=C(C3C(C(=O)NC(C)C)C(=O)NC4=CC=C(Cl)C=C43)C=C2)C=C1
O=C(O)CC1=NN(CC(=O)NC2=CC=C(N3C=NN=N3)C=C2)C(=O)C4=C1CCNC4
COC1=CC=C(N2CC(C(=O)C(C#N)C3=CC=CO3)C2)C=C1
O=C(O)C=C1C=C(C=CC2=CN(CC3=CC=CC=C3)C4=CC(NC5=CC=CC(S(=O)(=O)F)=C5)=CC=C24)C=C1
CCN(C1=CC(Cl)=CC=2C=C(C(N)=O)[NH1]C(=O)C1=2)C=O
O=C1C2=C(C=C(F)C=C2Cl)OC(CN3CCCCC3)C1O
C1=CN(N=CC2=CC=CC3=C2OCCO3)C(Cl)=N1
CCN(CC)CCNC(=O)C1=CC=C2C(=O)NC(=NC2=C1)CCCCC
CC(C)N1C=CN=C1CNC2=CC=C(C3CCCN3)N=C2
ClC1=CC=C(C2=NN=C(C3=CC=CS3)N2CC4CC4)C=C1
S=C1N=C(CSCC2=CC=CC=C2Br)[NH1]N1CC3=CC=CC=C3
O=C(O)CCC1N(C(=O)C=CC2=CC(C(F)(F)F)=CC(C(F)(F)F)=C2)C1
O=C(O)CN1CCN(C(=O)C(CCCN=C(N)N)NC(=O)C2=CC=CC3=CC=CC=C23)C1
COC1=CC(OC)=CC(C=NNC(=O)C2=C(C)[NH1]C(N)=NC2=O)=C1
NC1CCC=2N=C(NC(=O)CCN3CCOCC3)SC=2C1
CNC(=S)NC1CCCN2N=C(CC3=CC=C(Cl)C=C3)C=C21
CC1=CC=C2C(N3C4CN(CCC45OC6=CC=C7C(C)=CC(=O)OC7=C6C5)CC3)=CC=CC2=N1
CC(C)CN(C1C=NC(=O)C=C(C2=CC=C(C(F)(F)F)C=C2)[NH1]1)C(C)C
CCOC(=O)C=C(C1=CC=CC=C1)OC2=CC(C)=C(OCCCO)C=C2
COCC1=CN=CC=C1N2CCN(C3=CC=CC=C3)CC2
COC(=O)CC1=CC=CC=C1NC(=O)OCC2=CC=CC=C2
C1OC=CC=CN=CC=C1C(O)CN2CCC(CNC(=O)C3=CC=C(C(F)(F)F)C=C3)C2C
O=C(COC(=O)C1=CC=CC(S(=O)(=O)NC2=CC=C(Cl)C=C2Cl)=C1)N3CCC4=CC=CC=C4C3
CC(C1)C=C(C=2C=CSC=2)OC3=CC(OCC4=CN=C[NH1]4)=CC=C13
CC=1N=CSC=1C(C2=CC=CN=C2)N3CCN(C4=CC=NC5=CC(Cl)=CC=C45)CC3
CN1C=NC2=CC(C3=CC(NC(C)=O)=CC(NC4CC4)=N3)=NC(NC5CC5)=C2C1=O
CC(C)(C1)C=C[NH1]C=N1
CS(=O)(=O)NC1=CC=C(N2N=CC=C2NC(=O)C3[NH1]C4=CC=CC=C4[NH1]3)C=C1
CCSC(=O)CC1=C(C2=CC=C(F)C=C2)[NH1]C3=CC=CC=C13
C1C=CC=C1C=CC=C[N+1](CC2=CC=C(Cl)C=C2)=C
COC1=CC(O)=C(C=CC2=CC=C(O)C=C2O)C(O)=C1
O=C(C=NN(CC(=O)N1CC(=O)N(C)C1)C=O)N2CCC3=CC=CC=C3C2
CNCC(O)(C1=CC=CC(OC2=CC=C(Cl)C=C2)=C1)C3=CC=C(C(=O)N4CCOCC4)C=C3
C=C1C(=O)OC2C1C(O)C3=CC(=O)OC3CC(=C)C4CCC(OC(C)=O)C4(C)CCC2
CCC(C(=O)O)N1CC2C(C(C3=CC=CC=C3)C(C4=CC=CC=C4)C2C5=CC=C(OC)C=C5)CC1
CC12CC3CCC4(C)C=C5C(O)C(C)(O)C(O)CC5(C)C4CCC3(C)C1(O)C2
CC1=CC=NC(SCCC2=CC=CC=C2)=N1
CCOC(CC1=CC(C(F)(F)F)=CC(C(=O)O)=C1)N(C(=O)C2=CC=C(OCCCN)C=C2)Cl
O=C(NN=CC1=CC=CC=C1Br)C2CC(=O)N(C3=CC=C(Cl)C=C3)C2
COC1=CC=CC=C1CNC(CN2CCCC2)=NC3=CC(F)=CC=C3C=O
CC(C)C1=CC=C(N(CC(=O)O)CC(O)C(O)C(O)N)C=C1
CCN(CC)CCNC1=NC(C2=CC=C(OC)C(O)=C23)=CC(=N1)C4=CC=CC=C4NCC(C)C3
CC1=C(S(=O)(=O)C2=CC=CC(F)=C2)SC3=NC=C(C(=S)O)C=C13
CN(CCC(=O)C1=CC=CS1)C(=O)C2=CC=C(N3CCCC3=O)C=C2
COC1=CC(=O)C2=C(C(CCCCCCCC(C)(C)CC3=CC=CC=C3)=C(N)O2)C1=O
COC1=CC=C(CCN(C2=CC(C)=CC(C)=N2)C(=O)N3C=CC(C4=NC=CS4=N)N3C)C=C1
COC1=CC=C(CONC(=O)CN2C(=O)OC3=CC=C(C)C=C3C2)C=C1
CNC=CC1=CC=C(C=C1N(CC2=C(F)C=CC=C2C(F)(F)F)C3=CC(Cl)=CC=C3OCF)F
CC1=CC=C(C)C(SCCC(=O)NC2CCOC2=O)=C1
O=C(O)CC(N1C(=O)CN2C(=O)N(C3CCCCC3)S(=O)(=O)N21)C4=CC=C(F)C=C4
CC1=CC=C(NC(=O)C=C2C=C(C=3SC(C)=NC=32)O)C=C1N4CCNC4=O
CCN1C=C(C(=O)O)C(=O)C2=CC(C)=C(N3CCN(C4=CC=C(C(F)(F)F)C=N4)CC3)C=C21
NC1=CC=C(C2=NC(C3=C4C=CC=CC4=C5C=CC=CC5=C3O)=CS2)C=C1
CNCC(C1=CC=CC([N+1](=O)[O-1])=C1)N2C(=O)C3=CC=CC=C3C2=O
COC1=NC2=CC(C)=CC(C3)=C2C4=C1CCC(CC(=O)NCCC5=CC=NC=N5)(C4)O3
COC=C1C=C([N+1](=O)[O-1])C=C(N2CCCC2)C(N3C=NC(C4CCCC4)=N3)=C1C=COC
COC1=CC(OCC2=CC=CC(F)=C2)=CC=C1C(=O)N3CCN(C4=CC=CC=C4)CC3
CC=CC1=CC(C=O)=CC2=CC=C([N+1](=O)[O-1])C=C2[NH1]C=C1
COC1=CC=C(C2=CC=C(C(C)C(=O)O)C(O)=C2O)C(OC)=C1
CCCC(NC1=NC=CC(N2C(=O)OCC2CCN3CCCCC3)=N1)C(=O)NC4=CC=C(F)C=C4F
CC(C1)C(NC(=O)C2=CC=C(NC(=O)C3=CC=CC([N+1](=O)[O-1])=C3)C=C2)CCCCC1
CC1=C(O)C=CC=C1C=CC=C2C(C)=CC(=NC2=CCC(=O)O)CCC3=CC(OC)=C(OC)C=C3
C1C=CC=C(S(=O)(=O)CC(O2)C(C)=NOC2CCC3=CC=CN3C)C1
C1=CC=C2C(=C1)OC3=CC=C(NC4=CC=C(Br)C=C4O)C=C32
NC(=O)C1=CC(C2CCCN2C(=O)CC=3C=CSC=3)=N[NH1]1
OC1=C[NH1]C(=S)N1C2=CC(Cl)=CC(Cl)=C2
O=C(NCC1CCC=C(C2=COC3=CC=CC=C23)C1)C4=CN=CC=N4
CCC(C)C(NC(=O)NC(CC(C)C)C(=O)NO)C(=O)NC(CCSC)C(=O)OC(C)(C)C
OCCOC(C1=CC(COC2=C(Cl)C=C(Cl)C=C2Cl)=C(Br)C=C1Cl)=C(Cl)Cl
COC1=CC=CC=C1CNC(=O)C2=CC(C3=CC=CS3)=NC4=CC=C(I)C=C24
CCC(CC)C(=O)NC1=CC=C(S(=O)(=O)N2CCN(C3=CC=CC=C3)CC2)C=C1
C(#CC1=CC=C(C2CCCNC2)C=C1)N3CCCC3
COC1=C2C=C(C=C1OC)C(=O)C(NC(=O)C3=CC=CO3)C2
COC1=CC(C=NC(CNC2=CC(OC)=CC=N2)=COC)C=C1O
CN(C)CC1CCC2=C(N=C3C=CC=CC3=C2F)C1
CCCC(NC(=O)CC1=CC(C(C)(C)C)=C(O)C(C(C)(C)C)=C1OCC)(O)O
CCOC(=O)CC(CC1=CC=CC(OC)=C1)N(CC(=O)O)C(=O)CCNC(=O)C(C)NCC2=CC=CC=C2
CC(OC1=CC=C2N=C1)NC3=C(Cl)C=C(NC4=CC=C([N+1](=O)[O-1])C=N4)C=C32
COC=CC=C(C1=CC=C2C(=C1)CCN(C(=O)C3=CC=CC=C3C(=O)NO)CC2C)C
C=CCNC(=O)C(C#N)=CC1=C(C)N(CCCO)C=C1Br
CN(C)C1=CC=C2N=CC=C(C3=CN=CC=C3C(F)(F)F)C2=C1
COC1=CC=C2C=CC(C3=CC=C(N(C)C)C=C3)=NC2=C1
O=C(NC=NC1=CC=CC(C(F)(F)F)=C1O)C=2C=NN3C=2CCN(CC4=CC=CC=C4)C3
C1C=CC=CC1OC(C)C(=O)N(CC2=CC=CN=C2)CC3=CSC(N)=N3
COC1=CC=CC=C1C2=CC=C3[NH1]C(C4=NC(C5=CC=CO5)=NO4)=NC3=C2
O=C(CC1=CC=CC=N1)N2CCN(S(=O)(=O)C3=CC=CC=C3F)CC2
C1CCCC(=O)N(C(C)CO2)CC(=O)CCC(NC(=O)C3=CC(Cl)=CC(Cl)=C3)C(=O)N21
CN(C)CC1CCC2=CC(OCCC3=CC=CC=C3)=CC=C2C1C4=CC=CC(F)=C4
COC1=CC=C(CNC2CCN(C)CC2)C=C1C=C3CN(C)C(C4=CC=C(OC(F)(F)F)C=C4)=N3
CCCN(C(=O)C1=CC=CC(OC)=C1)C2CCN(C(=O)OC(C)(C)C)CC2
CCCCSCC1=C(C)C(=O)C=C(CN(C)C(=O)CNC(C)C)C1=O
COC1=CC2=NC=C(C#N)C(NC3=CC=C(F)C(Cl)=C3)=C2C=C1NC(=O)C4=CC=CC=C4
O=S(=O)(CS(=O)(=O)C1CCC1)NC2=CC=C(Cl)C(C(=O)C3=CC=C(Cl)C=C3)=C2
COC1=CC=CC=C1C2SC=C(C#N)C(N)=NC(C3=CC=CS3)=NN2
CCCC(C)NC1=NC=NC=C1SC2=NC=C(C(N)=O)C3=CC=CC2=C3
O=C1C2=CC=CC=C2N=C(CC3=CC=CC4=CC=CC=C34)N1C5=CC=C(Cl)C(Cl)=C5
CC1=CC=C(OC2=CC=CC=C2CNC(=O)C=C3CC(C(=O)N(C)C)=CN(C4CC4)C3)N=C1
O=C(OCC1=NN=CC=CC(N2CCC(CO)CC2)=NC1=O)C3=CC=C(F)C=C3
CCCC(NC(=O)COC1=CC=CC=C1)C(=O)C2=CC=C(Cl)C(Cl)=C2
CC(C)N1CCN(C(=O)CN2N=C(C3=CC=CC(C(F)(F)F)=C3)CCC2=O)CC1
CC=1N=C(C2=CC=CN=C2)SC=1C(NCC3=CC(C(F)(F)F)=CC=N3)C4=CC=CC=C4
CCCCC(CC)CNC1=NC(N(C2)C)=NC(N=C(NCCN(C)C)N=C(C)N=C2)=N1
COC1=CC=C2C(=C1)CN(C3=CC(C(=O)NC4=CC=C(F)C=N4)=NC=C3C(=O)NC5CCCC5)CC2C
C1CC=CC=C(CNC(=O)C2NC(=O)N(CC3CCC(C(=O)O)CC3)C2=O)C1
CC(C)N1C=NN=C1CN(C)CC(=O)NC2=CC=CC=C2C3=CC=CC=C3Cl
CN(CC1=CC=CS1)S(=O)(=O)C2=CC=C(NS(N)(=O)=O)C=C2
CCN(CC(=O)NC1=C(F)C=CC=C1F)C(=O)C2=CC=C(Cl)N=C2Cl
COC(=O)C=1SC(NC(=O)C=2OC(C(N)=O)=CC=2OCC)=NC=1C3=CC=CC=C3
O=C(O)CCC1CCN1C2=CC=C(C3=CSC(=O)C(Cl)=C3F)C=C2
C1=CN=C(N2CCN(CC3=CC=NC=C3)CC2)N=C1
CC(C)COC1CN(C(=O)NC2=CC=CC=C2C)C1
CC1=CC=C(C(C(=O)NC2CC3CN(CC(C)C)CCC3C2=O)C(C4=CC5=CC=C4)CC5)C=C1C
CC1=CC(NC=CC(=O)N(C)C(=O)NO)=C([N+1](=O)[O-1])C=C1O
CC(O)(C(=O)NC1=CC=C(C2=CC=CC=C2)C=C1)C=3C=NN(C4=CC=CC=C4Cl)C=3C
CC1=CC(C2=NN(C3CCCC3)C=C2C4=NN=C5N4CCCCC5)=CC=C1[N+1](=O)[O-1]
COC(=O)CC1(C2=CC=C(Cl)C(Cl)=C2)CC3CCC1N3C
COC1=CC=C(NC(=O)NCC(C2F)CCN(C3CC3C)C2)C=C1[N+1](=O)[O-1]
COC1=CC=CC=C1NCCN(CC2=CC(C(=O)N3CCC(N4CCCCC4)CC3)=CC=C2O)CC
N#CC1=CC=C(CSCCC(=O)NC2CC2)C=C1
O=CC1=C(N2CCOCC2)OC3=C(C4=CC=C5[NH1]C=CC5=C4)C=CC=C13
O=C(CCN1CCCC1)NC2=NC(OCC3CC(F)CN3)=CS2
CC(C)OC1=CC=C(C=C2SC(=S)N(NC(=O)C3=C(F)C=CC=C3F)C2)OC=C1
CN1C=NN=C1C2=CC(C(=O)NCC3=CC=C(F)C(Cl)=C3)=CC=C2N4CCN(C)CC4
CCCN(CC(=O)N1C=C(C)C=CC1)C(=O)C2=CSC(C)=C2Cl
CN1C=CN=C1C(=NNC(=O)C2=CC=CC=C2)C3=CC=C(N=NC4=C(O)C=CC5=CC=CC=C45)C=C3
O=C(C1=CC=C(C2=CC=NO2)C=C1)N3N=C(C4=CC=CS4)CC3C5=CN=CC=N5
NC1=CC=CC(CCC(=O)NC2C=C(C3=CC(Cl)=C(O)C(Cl)=C3)CC2)=C1
COC1=CC2=C(C=C1OC)C=3[NH1]C(NCCCC)=NC=32
C1OC=CC=C1C=NC(C2=CC=C(OCCCCCN3CCCCC3)C(C)=C2)=CS
OCC1OC(CN2CCN(CC3=CC=C4C(=C3)OCO4)C2)C(O)C(O)C1O
NC1=CC=CC=C1S(=O)(=O)NC2=CC=CN=C2
CC1=CC=C2C=C(CN(C)CCO)C=C(C3=CC=NC4=CC=CC=C34)C2=N1
CC1=CC(CC2=C(O)C=CC3=CC=CC=C23)=C(O)C=C1O
OC1=CC=CC=C1C=2C3=C(NC4=C(N5CCOCC5)N=CN=C43)[NH1]C=2C=C6CCNC6
CC(N1C(=O)C(=C(C)NS)N(CC(=O)NC(C)(C)CC)C2=CC=CC=C21)C(F)(F)F
CCCCCCCCCCCCOC1=CC=C(CCN(CCBr)CCC)C=C1
C1=CC=C(C2C=C3C=NN(C4=CC=CN=C4)C3C=[N+1]2[O-1])C=C1
O=C(NC1=CC=CC(NC(=N)C)=C1)NC2=CC=C(C3=NC4=C(F)C=C(F)C=C4[NH1]3)C=C2
CCCCCCCCC=CCCCCCCCC(=O)OCC(CO)C1C(O)C2=CC=CC=C2C(=O)C1C
CCC1(O)C(=O)OCC2=C1C=C3N(C2=O)CC4=C3N=C5C=CC(O)=C6C5=C4CCC6(C)C
CC1=CN=C(N)S1
CC1=CC=CC(Cl)=C1NC(=O)C2=CN=CC(C3=CC=CC=C3)=N2
COCCN(C(=O)COC(=O)C1=CC=C2C(=C1)OCCO2)C3=C(N)N(CC4=CC=CC=C4)C(=O)[NH1]C3=O
FC(F)(F)C=C1C=CCCCCNCC2=CC=CC=C2O1
COC1=CC=C(C=C1OC2)C=NN(C3=CC=C(C)C(C)=C3)C=C2C(CC(=O)O)CC
O=C(NCCN1CCN(C2=CC=NC3=CC(Cl)=CC=C23)CC1)N4CCC(NS(=O)(=O)C5=CC(Cl)=CC=C5Cl)CC4
O=C(SC=1N=NN2C=1CCC2)C3=CC=CO3
CN1C([N+1](=O)[O-1])=CN=C1S(=O)(=O)C2=CC=C([N+1](=O)[O-1])C=C2
N1C2=NC1(NC=CC=C(S(=O)(=O)NC3CN(C4=CC=NC(OC(F)F)=C4)CCCC3)C=N)C=N2
CC(CN1N=CN=N1)N2C=NC3=C(N)N=CN=C32
CC(C)NC1=CC=CC=C1C=C[NH1]C2=CC=C(OCC(C)N)C=C2
CN(CCN(C(=O)C1=CC=C2[NH1]C=CC2=C1)C(CC(C)C)C(=O)NCC3CC3C4)NC=C(F)C=C4F
CCNC(=O)C=NOC(C1=CC=C2C(=C1)C(=O)C(OC)(OC)C2)=N
C=CCC(OC(=O)C=1C=CC(=O)[NH1]C=1)C(=O)NCC2=CC=C(OC)C=C2
O=C(NC1CCCCC1)C(CC2=CC=CC=C2)NS(=O)(=O)C3=CC(Cl)=CC(Cl)=C3OCC4=CC=CC=C4
CC(C)CCN(CC1=CC=C([N+1](=O)[O-1])C=C1)C(=O)NC2=CC=C(Cl)C=C2
COC1=CC=C(C2=NOC(CS3CC4=C(O)C(=O)C5=CC=CC=C5OC43)=N2)C=C1
NS(=O)(=O)C1=CC=CC(N2N=NC(C3=CC=CC=N3)=N2)=C1
CC1(C)CN(CC2=CC=C(F)C=C2)C3=C1C=NN3CCOC4=CC=CC=C4
CC(NC1=NC=NC(N)=C1N=O)C2=CC=C(NCCNC3=NC=CS3)C=C2
COC1=CC=C(OCC2=CC=CC=C2C3=NN=C(C4=C(C)C=CC=C4Cl)O3)C=C1
NCCC(=O)CCC(C(=O)C1=CC=C(CBr)C=C1)NC(=O)C(CCCC2=CC=CC=C2)NC(=O)C=CC=CC
CC=C(C)C(=O)OCC(O)COP(=O)(O)OP(=O)(O)O
O=S(=O)(NCCCCCN1CCN(C2=CC=C3C=CC=CC3=N2)CC1C4)CC=CC=C4
NC1=CC=C(C2=CC=C(Br)C=C2)N=C1
CC(=O)N1CCSCC1CCNCCC(=O)O
CN(C1CCCCCCC1)C(=O)C2=CC(Cl)=C(C3=CC=C(OCCN4CCCC4)C=C3)[NH1]2
CC(C)(O)COC(=O)C1=CC=C(Br)C=C1
O=C(NC1=CC=C(N2CCOCC2)C=C1)C3=NN(C4=CC=CC=C4F)C5=CC=CC=C35
CC1=CC=C(C)C(CCN2C(SCC(=O)NC3=CC=C(C#N)C=C3)=NC4=CC=CN=C42)=C1
COC1=CC=C(C(=O)N2C=NN3C(=O)[NH1]C=CC3=N2)C(OC)=C1
COC1=CC2=NC=C(NC(C)=O)C(C(=O)NC3=CC=CC(F)=C3)=C2C=C1OC
NNC(=O)C1=CC=C(N2CCOCC2)C([N+1](=O)[O-1])=C1
NC1=NC=NC2=C1N=C(NCC3=CC=C(N)C=C3)N2
COC(=O)C(CCC(N)=O)NC(=O)C1=CC=CN=C1C(=O)O
CCC1=NC=CN1CC(O)C2=NC(C3=CC=CC=C3)=C(C4=CC=CC=C4)O2
CC1=CC=C(C(=O)O)C=C1NC(=O)CSC2=CC(=O)N(C)C3=CC=CC=C23
CCCCCOC1=C(Br)C=C(C(C(=O)O)=N1)OC(C(=O)O)CC
FC(F)(F)C1=CC(OCC2=CC=NC=C2)=CC=C(N3CCC(OCC4=CC=CN=C4)C3)C=CC=N1
COC1=CC=CC(NC2=NC(C)=CC3=NC=NN23)=C1
CC1=CC=C(OCCS2C=NN=C3C=CC(C4=CC=CC=C4)=NN23)C=C1
CCCCC(NC(N)=O)C(=O)N1CCCC1C(=O)NCC2=CC=CC=C2C
CN(CC(=O)O)NC(=O)CC(N)CC1=CC=CC2=CC=CC=C12
O=C(O)C=1[NH1]C2=CC=C(Cl)C=C2C=1C3=CC=C(C(F)(F)F)C=C3
COC1=CC=C(N2CCN(CC3=CC=C(N4CCCC4=O)C=C3)CC2)C=C1OC
O=C(CC1=CC=C2C(=C1)OCCO2)NC3=NN=C4N3CCNCC4
O=C(O)CC1=NN(CNC2=NC(NC3CCN(C4=NC=CC=N4)CC3)=NC5=C2CCCC5)C(=O)C6=CC=CC=C61
COCCNC1=C(S(=O)(=O)C2=CC=C(OC)C=C2)C3=C(OC4CCNCC4)C=CC=C31
O=C(CSCCCNC1=CC=NC2=CC(Cl)=CC=C12)N3CCN(C4=NC(C5=CC=CC=C5)=CS4)CC3
CCOC1=CC=C(C=C2CCC3CCCCC3=NC4=CC5=CC=CC=C5C=CC=CC2=C4)C=C1
CC(=O)OC1C(C(O)C(O)CCOC(O)(COC(=O)C(C)(C)C)C(C)=O)CCC2=CC=CC=C21
CC1=CC(C)=CC(C(=O)NCCNC2=NC(OC3=CC=C(C(C)C)C=C3)=CS2)=C1
CCC1=NC=NC(N2CCN(C(C)=O)CC2)=C1C#CC3=CC=C(N)N=C3
CC(C)C(=O)NN=NNC(=O)NCC1=CC=CC(F)=C1F
CCC(=O)CCC1C=CC=C(OCC=CCOCOCC(O)C(OP(=O)(O)O)O)C=C1
O=C(NCCCC1CCCCC1)C2CCCN(CCC3=CC=CC=C3)C2
COCC(=O)N(C(C)=O)CC1=CC=CC=C1F
O=C(C1=CC=C(F)C=C1)N2CC3(CCNC(=O)COC4=CC=C(F)C=C4)CC3C2
CN(C1)CCN(C2=C(F)C=C3C(=O)C(C(=O)O)=CN(C4CC4)C3=C2OCCO)NC1=N
CCN1N=C(C(F)(F)F)C=C1C2=CC=C3C(=C2)N=CN3CCN(C)C
CC1=CC(C)=C(C#N)C(OCC=C(C)CCC(=O)NO)=N1
CC(N)C(=O)NC(CCC(=O)O)C(=O)NC(CC1=C[NH1]C2=CC=CC=C12)C(=O)O
COC1=CC=CC=C1CNC(=O)NC2=CN=C(C#N)N=C2
NC(C(=O)O)CO
OC(CN1N=C(C(F)(F)F)C2=C1CCCC2)COC3=CC=CC=C3
COC1=CC=C(CNC(=O)C2=NN(C(C)C)C(=O)C3=CC=CC=C23)C(OC)=C1
CCN1C=C(C(=O)O)C(=O)C2=CC=C(C3=CC(C(F)(F)F)=CC=C3Cl)C=C21
O=CCCC(Cl)=CC1=CC(F)=CC=C1NC2=CC=C(Br)C=C2
CCC(=O)N(C1=CC=C(CCNC(C)=O)C=N1)CC2=CC=CC=C2
O=C(CN1C(=O)OC2=CC=CC=C21)NC3=CC=C(CNC(O)=CNS(=O)(=O)C4=CC=CC=C4F)C=C3
C1C=CC(C)=NC(NC(=S)NC(=O)C2=CC=C(Cl)S2)=C1
COC1=CC=C(C(=O)C=CC2=CC=C(CO)C(O)=C2)C=C1OC
CCOC(=O)CNC(=O)NC1=CC=C(C)C=C1C(=O)C=CC2=CC=C(C)C=C2
OCCN1CCC2(CC1)OC3=CC=CC=C3N=C2C4=CC=C(Cl)C=C4
COC1=CC=CC=C1NC(=N)NN=CCSCCC2=CC=C(F)C=C2
C1C=C(CCNC(=O)C2=CC=CN=C2)OC3=CC=C(OCCNCC4=CC=CC=C4)C=C13
O=C(NS(=O)(=O)N1CCC1)C2=CC=CN2CC(C3=CC=CC=C3)C4=CC(F)=CC=C4
CC=C1C=CC2=C(C3=C(C)C=CC=C3C)C=CN=C12
CCC=CCC=CCC=CCC=CCC(O)CCCC(O)C1CCC(O)C(OC2CCCC(C(=O)O)C2)O1
O=C(NC1=CC=NC(NC2=CC=C(C(F)(F)F)C=C2NC3CCC3)=C1)C4=CC=CC(OCCN5CCCC5)=C4
CCC1=CC=CC(CC)=C1NC(=O)C2=CC=C(N3CCCC3=O)C=C2
CCOC1=CC=C(NC(=O)C(=S)N(C)CC2CCCO2)C=C1
CC=C(C)N=C(C1=CC=C(N)C=C1)C(CC)=C(O)C=CC=CC(C)(C)C
O=C(NN=CC1=C2C=CC=CC2=CC3=CC=CC=C13)C4=CC=CC(Cl)=C4
O=C(NCC1=CC=C(C2=CC=CC=C2)C(C(F)(F)F)=C1)C3=CC=C(S(=O)(=O)C=CC#N)C=N3
C#CCNC(=O)C1CC2=CC(OC)=C(OC)C=C2C(C3=CC=CC=C3)C1C(=O)NC4=CC=CC=C4
N#CCC1=CC=CC=2[NH1]C=C(N)C(=O)C1=2
CCOC(=O)CNC1=NC=2SC3=C(C=2C(=O)S1)CCC3
O=C1N=C(C2=CC=C(S(N)(=O)=O)C=C2)[NH1]C3=CC=CC=C13
C1=CC=C(OC2=CC(C3=CC=CC=C3)=NC4=C2N=NN4C5CCCC5)C=C1
CCN1N=NC(C2=CC=C(NC(=O)NCCSC3=NC=CC=C3)C=C2)=N1
CC(C(=O)O)C1=CC=C2C(=C1)CCC3=C2C=NC(NC4=CC=C(N5CCCOCC5)C=C4F)=N3
CSC=1SC=NC=1C(=O)N2CCN(CC(C)=O)CC2
CC(O)(C(=O)NC1=CC=C(C(F)(F)F)C=C1)C2=CC=C(OC(F)(F)F)C=C2
CN(C=CC1=CC=CC=C1)CC2=CC=C(F)C=C2
CC(C)(C)OC(=O)NC(CC1=CC=CC=C1)C(=O)N2CCCSC2
COC1=CC=CC=C1N2CCN(CCCCCCNC(=O)C3=CC=C(C(F)(F)F)C=C3)CC2
CC(C)CNC(=O)CN1N=C(C2=CC=C(Cl)C=C2)CC1C3=CC=CS3
CC1=C(CC2=C(Cl)C=CC=C2Cl)[NH1]C(SC(C)C3=CC=C(C(=O)O)C=C3)=NC1=O
COC1=CC=C(N2CCN(CCCC3=C(C4=CC=CC=C4)OC5=CC(Cl)=CC=C5C3=O)CCN2C(C)C)C=C1
CCOC(=O)CN=C(C1=CC=C(Cl)C=C1)N(C2=CC=CC(CN3CCNCC3)=C2)N
CC(=O)NC(C)CC1=CC=C(C#CC2=CN=C(N3CCCC3)N=C2)C=C1
O=S(=O)(NCC=1OC2=CC=CC(OC3=CC=C(Cl)C=C3Cl)=C2C=1CN4CCC(F)CC4)N(CC5=CC=CC=C5)C6=CC=CC=C6
O=C(O)C(CC1=CC=C(C#CC2=CC=CC=C2)C=C1)NC(=O)C3=CC=NC=C3
CCCNC(=O)CC1=C(C2=CC=CC=C2)[NH1]C3=CC=C(Br)C=C13
COCCC(=O)N(C)CC1=CC=C(C2=N[NH1]C(=S)N2C3=CC=C(OCC)C=C3)S1
CC(C)(C1)C=CC(C(=O)OC2=C(Cl)C=C(Cl)C=C2C(=O)N3CCN(C=NC(N)=CF)CC3)=CC=N1
CCOC1=CC=C(F)C(CN2CCC(N3CCOCC3)CC2)=C1
COC1=CC=C(C2=CSC(NN=C(C)C3=CC=CO3)=N2)C(OC)=C1OC
CCCNC(=O)C1CCCN(C(=O)C2=COCC2C)C1
CCN(CCO)CC1NC(O)=NC(N2CCN(CC3=CC=C(Cl)C(Cl)=C3)CC2=O)=C1C
NC(=O)C1=CC=C(NC(=O)N2CCCC3(CCN(C(=O)C4CCOC4)CC3)C2)C=C1
COCC=CC1=NN=C(C2CCCC(N(C)C(=O)NC3=CC=C(Cl)C=C3)C2)O1
CC(C1)CC=C(NC(=O)CC(C)(C)C)C(=O)O1
COC1=CC=C2[NH1]C(C(=O)NCCCN3CCCC3=O)=CC2=C1
CC1=CC=C(N=NC=2[NH1]N=C(C)C=2CC=3OC=CC=3)C=C1
CS(=O)(=O)C1=CC=C2C(=C1)NC3(CCN(C(=O)C4=CC=CC(OCC(F)(F)F)=C4)CC3C)O2
O=C(NC1=NC(C(=O)NC2=CC=CC=C2)=CC(C3=CC=CC=C3)=N1)C4=CC=CC=C4
O=C(NCC1CCCCN1S(=O)(=O)C2=C(F)C=CC=C2F)C(C=3N=C[NH1]C=3Br)C4CCCC4
O=C(CSC1=NN=C(C2=CC=C(Br)C=C2)O1)NC3=CC=C4C(=C3)OCCO4
COC1=CC=C(N2N=NN=C2SC3=C(C)C=C(NC4CCC(O)CC4)C=C3)C=C1
C12C=CC(C)=CC1(CSC=NC(=O)C(C#N)=C(C3=CC=C(C(F)(F)F)C=C3)[NH1])C2
CN(C)CC#CC=NC1=CC=CC=C1C(OC(=O)C2=CC=CC=C2)=CO
CC1=CC(C(=O)CSC2=NC(=O)CC=N2)=C(C)O1
O=C(O1)C=COC=CC(OC2=NC=C(C(C3=CC=NC=C3)CCCC)C=C2)=NC=C1
C1CC=NC=NC1(C2=CC=C(C(=O)N3CCN(CC(F)F)CC3)C(OC)=C2C)N4CCN(C)CC4
CCCCC1CC(NCC2=CC=C(NC(=O)C3=CC=CN=C3)C=C2)=N[NH1]C1=O
CNC(=O)NC(CCCC)C=O
O=C(CCl)NC1=CC=CC=C1SC2=CC(F)=C3[NH1]C(=O)SC3=C2
CC1=CC=CC=C1N2CCCN(CCC(=O)N3CCCCC3)CC2
O=C(CC1CCCN(CC2=C(F)C=CC=C2F)C1=O)N3CCCCC3=O
CCC(=O)C=P1(O2)CCC3C4CCC5=CC(=O)C=CC5(C)C4C(O)CC3(C)C2(C)CCC1C
CC1=CC=C(C(C2=CC3=C(C(C#N)=CC3)C=C2)NCCN)C=C1
COC1=CC=CC(OC)=C1OCCNCC2=CC=C(F)C=C2
CC1=CC=CC=C1C2=CC=NC(NC3=CC=C(N4CCC(N)C4)N=C3)=N2
C1OC=CC(C=C2C(=N)N3N=C(C(F)(F)F)[NH1]C3=C2C(N)=O)C(OC)=C1OC
CCCN1C(N)=C(NC2=CC=CC=C2)C(=O)[NH1]C1=O
O=CC1=CC=CC=C1C(C2=CC=CC=C2)=NNC3=NC4=CC=CC=C4S3
COC1=CC=C(C(C(=O)NC(C)(C)C)N(C(=O)CN2N=NC(C3=CC=C(Cl)C=C3)=N2)C4CCCCC4)C=C1
ON=C1CCC2C=C(CCl)SC(I)=C21
O=CCS(=O)C1=CC=C(F)C=C1
C1N(C)CCNC=C1C=C2C=CN=CN=C(N3C=CC(C(=O)NCCCN4C=CN=C4)=CC3=O)C=N2
O=C(CC1=CC=CC=C1)NC2C(=O)NC(C(=O)O)=CCSC(O)C2C3=CC=CC=C3
COC1=CC(C=CC(=O)C2=CC=C(O)C=C2)=CC=C1OCC3=CC=C(F)C=C3
CNS(=O)(=O)C1=CC=C(C2=CC=C([N-1][N+1]#N)N=C2)C=C1
CCOC(=O)C1CCN(S(=O)(=O)C2=CC(C)=C(C)C=C2O)CC1
O=C1C(C2=CC=CC=C2)=NC=C3N=C(NC4=CC=CC=C4)N=CN31
COC1=CC=C(C2=N[NH1]C(=O)N2C)C=C1S(=O)(=O)N3CCCCC3
O=C1CC2=CC=CC=C2C(C3=CC=C(F)C=C3)=C1N4CCC5=CC=CC=C5C4
COC(=O)C1CCC=CC1CC2CCN(CC3CC3)C(CC)C2
O=C(CC1=CC=CC=C1)NC2CCN(CC3COC4=CC=CC=C4O3)CC2
COC1=CC(CN2CCN(CC3=CC=CC=C3)C(CCO)C2C4=CC=CN=C4)=CC(OC)=C1OC
CC(C)(C)C=C1C=C[NH1]C(=O)C=C(C=CCNCC2=CC(Cl)=CC(Cl)=C2)C=C1
O=C(C1NN=C(Cl)C(=O)[NH1]C=CC1)N2N=C(C3=CC=C(F)C=C3)CC2C4=CC=C([N+1](=O)[O-1])C=C4
CC=1[NH1][NH1]C(=O)C=1C(=S)NC2=CC=C(C3CNCCO3)C=C2
COC1=CC(CNC=2N=N[NH1]N=2)=CC(Cl)=C1OC
O=C(O)CCC(=O)N1CCN(CC(NC(=O)CNC2=NC(C3=CC=CC=C3)=NC4=CC(Cl)=CC=C24)C5CCCC5)CC1
CCN(CC)C(=O)C1CCN(C=CC(C(=O)N2CCCC2)=C3C=CC(Cl)=CC3=N)CC1
CC1=CC=C(S(=O)(=O)NC2=CC=C(NS(C)(=O)=O)C=C2)C=C1OC
O=C(COC1=CC=C(C=CN2C(=O)C3=C([NH1]C2=NC)CC3)C=C1)NCC4=CC=CS4
COC1=CC(NC(=O)COC2=CC=CC=C2)=CC=C1N3C=NN=N3
CC1=CC(C)=CC(OC2=NC(N)=NC(NC3=CC=CC(Cl)=C3F)=N2)=C1
COC1=CC=C(NC(=O)C2CCN(S(=O)(=O)C3=CC=CC=C3)CC2)C(OC)=C1
CC=1ON=C(C2=CC=C(F)C=C2)C=1COCC(F)(C3=CC=NC=C3)CCCC
COC1=CC=C(S(=O)(=O)NCC2CCC3=NC(C)=CN3C2)C=C1NS(C)(=O)=O
COC1=CC=CC=C1C2CCN(CC3=CC=C(C4=CC=CC=C4C=5N=N[NH1]N=5)C=C3F)CC2C
CC(C)COC(=O)N1C(C2=CC=CC=C2)C(C(=O)OC(C)(C)C)C1(C)C
CC=C1C=C(S(=O)(=O)CC=C2C(=O)OC=C3C(OCCC(C)C)=CC=C23)C=C1
CN(C(=O)CCC1=CC=CC=C1)C2=C(N)N=C(N3CC4CCC3CO4)N=C2C(F)(F)F
COC1=CC=CN=C(C)C=C(N2C=C(CN3CCC(CC4=CC=CC=C4)CC3)N=N2)C=C1
C1=CC=C(OC2=CC3=CC4=C(N=CC=C24)N=NN3C5=CC=CC=C5OC)C=C1
O=C1CCCCC1=NNC2=CC=CC=C2Cl
C=CC1=C(C)N=C(NO)C2=CC=CN=C12
O=C(O)C1=CC=C(Br)C=C1N2N=C(C(F)(F)F)C=C2C3=CC=C(OC(F)(F)F)C=C3
COC1=CC=C(CCN(C)C2CCCCC2)C=C1OC
CC1=CC(OCC(=O)N(C)C)=CC(Cl)=C1OCC2=N[NH1]N=C2CCCO
COC1=CC=C(C2N=CC3=NC(C4=CC=CC=C4Cl)=NN3CC=NO2)C=C1
COCC1=CC(OC)=C(C=CSC(NC(=O)C2=CC=CC=C2F)=C(C=C3C=C(OC)N(OC)C3)NC=O)C=C1
CCON1C(=O)C2=CC=C(OC)C3=CC=CC(=C23)C1=O
CCOC(=O)NCC1=NN(CCCN(C)C)C2=CC=CC=C12
O=C(C=1C=C[NH1]C(=O)C=1)NC2CC=C(CC3=CC=CC=C3)CC2
O=C(CS(=O)(=O)C1=CC=C(C=2C=CSC=2)C=C1)N3CCCC4=CC=CC=C43
CC1=CC(C)=C(CN(C)C(=O)CNS(=O)(=O)CC2=CC=CC=C2)C(=O)[NH1]1
CCOC1=CC(NC(=O)NC2CCCC3=CC=CN=C32)=CC(C#N)=C1N
CC1=CC=C(NC(=O)C2=CC=CC(C(F)(F)F)=C2)C=C1C(=O)NC3=CC=CN=C3
CCN1C(SCC(=O)C2=CC=C(OC)C(N)=C2)=NC3=CC=CC=C31
CCC(NC(=O)C=1[NH1]C(C)=C(C(=O)OC)C=1Cl)C2=CC=C(OCCN3CCOCC3)C=C2
COC=C1C=C(C2CS(=O)C3C2CCN3C(C4=CC5=CC=C(C6=NC=CS6)C=C5OC4)C(=O)NO)C=C1
O=C(NC1CCCCC1)CSC2=NN=C(C3=CC=CC=C3Cl)N2N=CC4=CC=C(Cl)C=C4Cl
COC1=CC=C2C(=O)C(C=O)=C(O)C=C2[NH1]1
COC1=CC=C(C(=O)N2CCN(CC3=CC=CO3)CC2)C=C1NC(=O)C4=CC=CO4
CC1=NC(N)=CC=C1CNC(=O)C(C)(C)CCC2CSC(N)=N2
O=C(CSC1=NC(C2=CC=C(O)C=C2)=N[NH1]1)N3CCN(C(=O)C4=CC=CO4)CC3
C1NCCN(C(C2=CC=C3C=C[NH1]C3=C24)C=CN(C5=CC=CS5)N=N4)C1
CC1=CC=C(SCC(=O)N2CCN(C3=NC=CC=N3)CC2)N=C1C
CC(C)OC1=CC=C(OC2=CC=C(S(=O)(=O)NC3=NC=CC=N3)C=C2)C=C1
CCCNC(=O)N1CCN(C2=NC(N3CCOCC3)=NC4=C2CCN(CC5=C(F)C=CC=C5F)C4)CC1
O=C(NC1=CC=CC=C1F)C2=CC=NC=C2
COC1=CC=C(C2=CC(=O)C3=CC=CC=C3C2=CC=O)C=C1
COC1=CC2=C(C=C1C(=O)C=CC3=CC=C(F)C=C3F)NC(C)(C(F)(F)F)CC2
COC1=CC=C2C(=C1)CCC3C2CCC4(C)C(O)CCC34
CC1=CC(C)=C(NC(=O)C2=CC=CC=C2)C(C)=C1
CC1=CC=C(S(=O)(=O)NC(C)C2=CC=C(C(C)(C)C)C=C2)N=C1
OCC1=CC(C=2C=CSC=2)=NC3=CC=CC=C13
N#CC1=C2N=CC=CC(C3=CC=C(NC4=CC=C(Cl)C=C4)C=C3)=C2N1CC5CC5
CC(C(=O)NCC1=CC=CC=N1)CC=NNC2=CC=C(C(F)(F)F)C=C2
CN1C([N+1](=O)[O-1])=CN=C1C=CC2=NC=C(C3=CC=C(C4=CC=C(Cl)S4)C=C3)[NH1]2
CCCCC1=CC=CC(C(=O)NC2=CC=CC=C2C(=O)NCC3=CC=C(F)C=C3)=C1
CC1C(C2=CC=C(Cl)C=C2)=NC(C3=CC=CN=C3)N1CCO
CC1=CC=C(NC(=O)C=CC2=CC(NC(=O)C3CC3)=C(OCCN4CCOCC4)N=C2C=O)C=C1
CNC1=NN=C(SCC(=O)NC2=CC(C(F)(F)F)=CC=C2SC3=CC=CC=C3)S1
O=C(C=CC(=O)N(CC1=CC=C(F)C(Cl)=C1)C2=CC=C(OCCCCCC(N)C(=O)O)C=C2)O[NH1]C(=O)NC3CCCCC3
COC1=CC=C(CN(CC2=CC=C(C)O2)CC3=CC=C(C(=O)C4=CC=CC=C4)S3)C=C1OC
CCC1=NC=CN1CCC2=NOC3(C=NC(OC)=N3)[NH1]C4=CC=C(N)C=C4C(=O)C2
C1NC=C(C2=CN=C(NC(=O)C(C3=CC=CN=C3)N4CCC5(CC4)OCC5)C=C2F)N1
CC(C)(C1)C=CC(C=C2NC(N)=NC(NCC3=CC=CC=C3)=N2)C(C(C)(C)C)=C1O
COC1OC(=O)C2=CC(OCC3=NN=N[NH1]3)=C(CC(=O)O)C=C2C1=O
O=C1NCCC1=CC=C(Cl)N=CNC2=CC=C(F)C=C2F
O=C(NCC1=CC=CC=C1)C=2C=NN(CC(=O)NC=3SC(C(F)(F)F)=NC=3C4=CC=C(Br)C=C4Cl)C=2C5=CC=CC=C5
O=C(CCC(F)(F)F)NC1=CC=CC=C1
CC1=NC(C(=O)N2CCN(C3=NC=C(C(=O)NCC4CCCO4)C=C3[N+1](=O)[O-1])CC2)=CS1
O=C(NCNS(=O)(=O)C1=CC=CC([N+1](=O)[O-1])=C1)C2CC2
CC(=O)NC1=CC(C(=O)C2=CC=CC3=CC=CC=C23)=CC=C1Cl
CCCCCCCCNC(=O)C(CC1=C[NH1]C2=CC=CC=C12)NC(=O)C3CCN(C4=CC=C(C)C=C4)CC3
CC1=NC=CN1C2CCN(C=NOC(C3=CC=CC=C3F)=NNC4=CC=CC=C4)CC2
CCSC1=CC(CNC2CCN(C(=O)CC(C)C)CC2)=NC(C)=C1Cl
COC=CC=C(CNC(=O)C1=C2C(=NC3=CC=CC=C13)C(=O)N(CC4CCCO4)C2)C=C
CCN(CC)C(=O)CON=CC=1SC=CC=1N(CC2=CC=C(F)C=C2)C=O
COC=CC=C(C1CC2C(COCC3=CC=C(C#N)C=C3)C(NC(=O)C4CCOCC4)C2CC1C)COC
CNC(=O)CC(C1=C[NH1]C2=CC=CC=C12)N3CCCC3=O
COC1=CC=C(C(=O)CC(C2=CC=C(C)C=C2)N3CCN(C4=CC=CC=C4Cl)CC3)C=C1
O=C(C=CC1=CC=CC=C1)NC2=CN=CC(Cl)=C2
COC1=CC(C(=O)N(C)C2=C(Cl)C=CC=C2C#N)=CC(OC)=C1OC
CC1=CC=CC=C1C2=NOC(CN3CC(C)CC(C)C3)=N2
CNC1=C2C=CC=CC2=C(Cl)C=C1NC(=O)C3=NC(C4=CC=CC=C4)=C[NH1]3
CC(=O)NC1=CC=C(C(=O)OCC(=O)NCC2=CC=C(F)C(F)=C2)C=C1
CC(C)(O)CNC(=O)C1=CC=C2C=C1OC(C)(C)C2
COC1=CC=C(S(=O)(=O)NC2=CC=CC=C2)C=C1C(C)(C)CO
CC1=CC=C(NC(=O)N2CCCC2C(=O)NCC3=CC=CC=C3)C=C1C
COC1=CC(NC(C)C2=CC=C(OC)C(OC)=C2)=C3C=CC=NC3=N1
ClCC(Br)C(=N)O
CS(=O)(=O)C1=NC(C2=CC=C(Br)C=C2)=C(CC(F)(F)F)S1
C1OC=CC=C1NC2=NC(NC(C(=O)O)C3=CC=CC=C3)=C(C4=CC=C(OC)C=C4)C=N2
CC=1[NH1]N(C2=NC3=CC=CC=C3S2)C(=O)C=1N=NC4=CC=C(Cl)C=C4
CC1=CC=C(CNN=NC=2C(=O)N(C)C(=O)N(C)C=2[NH1])C=C1
FC1=CC=C(F)C(F)=C1
N#CC=C(NCCN1CCOCC1)N=C(C=2SC(N3CCOCC3)=NC=2CN)OC=4OC=CC=4
CCOCN1C(C(=O)O)=C(C2=CC=CC=C2)C3=CC=CC=C31
O=C(CNC(=O)C1=CC=C2[NH1]C=NC2=C1)NC3=CC=C(Cl)C=C3
CCCN(CC1=CC=NC=C1)C(=O)CNC(=O)CCC2=CC(OC)=C(OC)C=C2C=O
O=C(NNC1OC(CO)C(O)C(O)C1OC)N2CCOCC2
O=C(O)CCNC(=O)C1=CC=CC=C1SC2=NC=CC=N2
CNC(=O)CC(CC1=NN(CCO)C=N1)NCC2=CC=C(Cl)C=C2
CC1=CC=C2C(=O)N=C(NCCN3C=CN=C3)[NH1]C2=C1
CC1=CC=CC(C)=C1OC2C=CC(C(=O)N3CCC(C(=O)NCCC4=CC=C(Cl)C=C4)CC3)=NO2
CC1=CC(Cl)=CC=C1NC(=O)C(=O)NNC(=O)CNC(=O)C2=CC=CC(Cl)=C2
COCC(O1)C(OC2=CN=CC(OC)=C2)C3=CC=CC=C3OC1C4=CC=CC=C4
N=C(N)NCCCC(CNC(=O)C(C1=CC=CN=C1)N(C)C)C(=O)NC(CC2=CC=CC=C2)C(N)=O
CS(=O)(=O)N(CC(=O)N(CC1=CC(Cl)=CC(Cl)=C1)C(C)(C)C)C2=CC=C(Cl)C=N2
ClC1=CC=CC(Cl)=C1CNCC2=CC=NC=C2
O=C(NN=C1CCCC1=O)C2=CC=CC(CCC(=O)C3=CC=C(Cl)C=C3)=C2
COC(=O)CCC1=CC=C(OC2CCCCC2)C=C1
CCC(C)C(C1=NN=C(CC(C)C)S1)N2CCOCC2
CCN(CC)C1=CC=CC2=C(S(=O)(=O)N3CCN(C4=CC=CC=C4F)CC3)C(=O)OC2=C1
C1C2CCC=N[NH1]C1(CCC3=NN(CC4=CC=CC=C4)C(=O)CC3(C)C=C)C2
C1C=CC=C2NN=C(N3CCN(C(=O)C4CCN(C(=O)C5CC5)CC4)CC3)N=C12
O=CC1=CC(C2CC3CCC2C3)=CC=C1O
O=C(NC1=CC=CN=C1)NC2=CC=C(OC(F)(F)F)C=C2
CCNC1=NC=C(C(=O)O)C(=N1)N(C)CC2=CC=C(Cl)C(=C2)OCC
CCCCCCCCCCCCCCCCCCC(C)(CCCC(=O)O)C(C)=O
CCOC(=O)C(C(C)C1)CCC2C3CC4=CC(=O)CCC4=C2C(C5=CC=C(C(C)=CC(=O)O)C=C5)CC13
O=CC=1C=N[NH1]C=1N(NC2CC2)C3=CC=CC=C3
CCCCN(C)C(=O)C(C1)NC=NC2=C(C=NN2C3=CC=CC(F)=C3)C1=O
O=C(NC1=CC=CN=C1)C2=CC(CCCCC3CCN(CC4=CC=CC=C4)CC3)=NO2
O=C(NCCN1CCOCC1)C2CCN(C(=O)C3CC3)CC2
CC[NH1]C1=CC=C(C(=O)NS(=O)(=O)N2CCC2)C=C1C3=CC=CC(C(F)(F)F)=C3CC4=CC=CC=C4
FC=CC=C(C(N1N=C(C(F)(F)F)C=C1Br)=NC2=CC=CO2)CCl
O=C(O)CCCCC(=O)NC1=CC=C(NC2=C3C=CC=CC3=NC4=CC([N+1](=O)[O-1])=CC=C24)C=C1
O=C(O)CNC(=O)C1CCN(S(=O)(=O)C2=CC=C3C=CC=CC3=C2)CC1
CN1CCCC(CC2=CC=C(F)C=C2)C1
O=[N+1]([O-1])C1=CN=C(C2=CC=CO2)N=C1NN=CC3=CC=CC=C3[N+1](=O)[O-1]
COC1=CC=CC2=C(O)C3=C(O)C=CC=C3C=C12
O=C(NC1=CC=CC(F)=C1)S(=O)(=O)C2=CC=C(F)C=C2
CCOC(=O)C=CC(=O)NCCO
COC(=O)C1=CC=C2C(=C1)CCNC2
CC(=O)C1=CC=C(S(=O)(=O)N2CCOCC2)C=N1
C1OC=CC=C1CC(C(C)=O)=C(C(=O)O)N(CC2=CC=C(NC(=O)C3=CC=C(Cl)C=C3)C=C2Br)O
O=P(O)(O)C(NC=NC1=NC=C(C(F)(F)F)C=N1)P(=O)(O)O
CC1=CC(C2)=C(OC3=C2C4=CC(Cl)=CC=C4N=C(N(C)C)N3)C(C)=C1
O=S(=O)(C1=CC=CC2=C1OCC2)NCC3CCN(CC=CC4=CN=CC=N4)CC3
NC1=NC(C2=CC=C(Cl)C(Cl)=C2)C=NC3=C[NH1]N=C3C1C4=CC=CC=N4
COC1=C2C=C(C(C#N)=C1)C(=O)C3=CC(N)=C(N)C=C3N2
C1C=CC(C)=C(NNC(=S)NC(CCOC2=CC=C(C#N)C=C2)CCC3=CC=CC=C3)C(Br)=C1
CC(C)C1=CC=CC=C1OCC(=O)NC2=CC=C(F)C(C(=O)NC3=CC=CC(S(N)(=O)=O)=C3)=C2F
COC(=O)C1=CC=C(C(=O)N(C2=CC=C(F)C=C2)CC3=CC=CC=C3)O1
OC1=CC=C(CCNC2CN(CC3=CC4=CC=CC=C4OC3=O)CC2)C=C1
O=C(CNC(=O)CN=C(C1=CC=CC=N1)C2=CC=CC=C2N(C3CC3)C)NN=CC4=CC=CC=C4
CC(C)OC(=O)NCCC1=CC=C2C(=C1)OCO2
CC(=O)OC(C)CCC1C2CCC3=CC(=O)CCC3(C)C2=CCC1C
CN(C)C(=O)C1=CC=CC=C1NC(=O)COC2=CC=C(Cl)C=C2C
CC(C)CC(NS(=O)(=O)C1=CC=C(N)C=C1)CC(O)(C(F)(F)F)C(F)(F)F
N#CC1=CC=C(C2=CC=NN2C)C=C1NC3CCCC4=CC=CC=C43
CC=CC(=O)C(=O)C=CC1=CC=CC=C1
CCOC1=CC2=CC(=C1)C3=NC4=CC(Br)=CC=C4N32
COC1=CC=CC(NC2C(=O)CC(C3=CC=CC=C3)(C4=CC=CC=C4)N2)=C1
CC1=CC=C(NC(=O)CSC2=NN=C(NC3=CC=CC=C3C)C=N2)C(C)=C1
C1CN(C(=O)NC=CC=C(C(N)=[N+1]1)CC)C2CC2
O=S(=O)(C=CC1=CC=CC=C1)C2=CC=C(C3=NN=C(CNCCN4C=CC=N4)N=C3)C=C2
CCCNC(=O)C1CCN(S(=O)(=O)C2=CC=C(N3C=NN=N3)C=C2)CC1
CC1=CC2=C(C=C1Cl)N(C(C(=O)O)NC(=O)C3=CC=C(Cl)C=N3)CC2
COC1=CC=C(C=CC(=O)C2=C(O)C=C(O)C=C2OC)C=C1
CC1=CC=C2C(=C1)C3=C(N2C)C4=CC=CC=C4C(=O)N3CC=5C(C6=CC=CC=C6)=NO[N+1]=5[O-1]
OC1=CC=C(C(Br)Br)C=C1[N+1](=O)[O-1]
O=C(NC1=CC=C(C(F)(F)F)C=C1)NC2=CC=C(C(=O)C3=CC=CC4=CC=CC=C34)C=C2F
N=C(N)NC(=O)NC1=CC=C(CCNC2=CC(Cl)=CC(CNC(=O)C(N)CCC)=C2F)C=C1
O=[N+1]([O-1])C1=CC=CC(=C1)C(N2CCN(CC3=CC=C4C(=C3)OCO4)CC2)CCC
COC(=O)C1=CC=CC=C1NC(=O)COC(=O)C2CCCN(S(=O)(=O)CC3=CC=CC=C3)C2
COC1=CC=CC=C1N2CCN(CCNC(=O)CC(=O)NN=CC3=CC=C([N+1](=O)[O-1])C=C3)CC2
CCC1C=C(OCC(=O)N2C(C)CC=C2C)N(C)C(C3=CC=CC=C3)=N1
CC1=CC=C(C2=CC(NS(=O)(=O)C3=CC=C(C)C=C3C)=CC=C2OCC)C=4C=COC=4N1
CC(C)OCC(=O)CC(C1C2=CC=C(F)C=C2)NC(C(=O)N(C)C)C(=O)NC3=CC=C(Br)C=C31
CCOC(=O)NC1=CC(N2N=C(C(C)=O)C=C(NC(=O)C(C)(C)C)C=C(Cl)N=C2)=CC=C1Cl
CNC(=O)C1=CN(CC(O)C2=CC=CC3=C2)C=CC(NC(=O)C4=CC=C(C(C)(C)C)C=C4)=CC=C13
C1OC=CC=C(CC2=C(CNC(=O)NC3=CC=C(OCC)C=C3)[NH1]C(N)=N2)C1
CCCNC(=O)COC1=CC=CC=C1N2CCN(C(=O)CC(N)CC3=C[NH1]C4=CC=CC=C34)CC2
CC1=CC=C(C2CC(C3=CC=C4C(=C3)OCO4)=NN2C(=O)CNC(=O)OC(C)(C)CC)C1
C=C(C(C)=O)CCC=C(C1)C2CCC(C)(O3)CCCC4COC5=CC(OC)=C6C=C5C4CC(CC1(C)C)C23CO6
CCOC(=O)C1CCN(C(=O)C=2C=C(C3CCCC3)OC=2C(N)CC)CC1
O=C(O)C1=CC=C(NCC2=CC=C(F)C=C2)C=C1
CN1C=NC2=C(C3CC3)C=C(C4CCNCC4)N=C21
N1C(=O)C=CC=CC1N(NC(=O)C2=C(F)C(F)=C(F)C=C2F)S(=O)(=O)CC3=CC=CC=C3Cl
CCC1=CC=CN=C1N2N=NC(C3=CC=C(N4CCOCC4)C=C3)=N2
CC=1S[NH1]C(=O)C=1CC2=CC=C(Cl)C=C2
CN(C)CC1=CC(NC2=NC=C(Cl)C=CC(C(=O)N(C)C)=CC2)=CC(C(F)(F)F)=C1
FC1=CC=CC=C1C=2N=C3C=CC(Br)=CN3C=2NCC4CNCC4
COC1=CC=C(C(C)=O)C=C1CN2C=CC=N2
CCC(=O)NCCN(C1=NC(C2=CC=NC=C2)=NN=C1C(F)F)F
COC=C1C2=CC=C(C(O)C)N=C(N)N=C1N(C3CCOCC3)C2=C
N=CC(=NO)C=1[NH1]C2=CC=CC=C2C=1OC=CC3=CC=CC=C3
O=C(NC1=NC=CS1)C2CCC(=O)N(CC3=CC=CC=C3F)C2
CC1=CC2=C(C=C1C(=O)C=C(C)N)C(=O)N(CC(=O)N3CCOCC3)C2
CCCC1CC(=O)C(O)C=CC(=O)OC(NCC2=CC(Br)=CC(Br)=C2)C1
NC(=O)C1=CC=CC=C1OCC(O)CN2CCC(O)(C3=CC=CC(Cl)=C3)C(C4=CC=CC=C4)C2
O=C1C(C2=CC=CC=C2F)=NC3=NON=C3N1C4=CC=CC(F)=C4
O=C(OCC(=O)NNC(=O)C=CC1=CC=CC2=CC=CC=C12)C3=CC=CC(Cl)=C3Cl
CCCCCCCCCCCCCCS(=O)(=O)N(C)CC(OC)C1=CC=C(C2COC3=CC(OC)=C(OC)C=C3C2=O)C=C1
O=C(NC=1C=CN(C2=CC=CC=C2)N=1)NC3=CC=C(F)C=C3F
CCCC=1C=NC2=C(C=C(C=3C=COC=3)C(=O)N(C)C)C=NN2C=1
COC=C1C2=NC=CC(C(CC3=CC=CC=C3)C4=CSC(C(=O)NC5CCCC(CN)C5)=C4)=C2C=C1OC
CC1=CC(C)=C(CN2CCN(C(=O)C3=CC=CC(OC(F)F)=C3)CC2C)C(C)=C1
CCOC(=O)NC1=CC=C(C(=O)NC2=CC=CC=C2C(=O)NCC3CCCO3)C=C1
C1C=CC=C1NC(=O)C(=NNC(=O)CN(C2=NC3=CC=CC=C3S2)CC4=CC=CC=C4)C5=CC=CC=C5
CC1=CC=C(CNC(=O)C2CSC(N3CCNC3=O)=N2)C=C1
NC(CO)C1C2C(F)C(=O)N(C(CCN(C)C)C(=O)C3CCCN3)C2C1=O
CN(C)C1=NC([N+1](=O)[O-1])=NN1CCN2N=CC(S2)C(O)COC3=NC(C4=CC=CC=C4Br)=NO3
O=C(O)C1=CN(CCCC2CCC(O)CC2)C3=NC(C4=CC=CO4)=CC=C3C1=O
CC(O)(C(=O)N(CC1=CC=CS1)CC2=CC=CC=C2F)C3=CC=CC=C3
CC(C)(C)CN(C(=O)CC1=CC=C(S(=O)(=O)NCC2=CC=CC=C2)C=C1)C3CCCCC3
CC1=CC=C(F)C=C1CNC(CO)C2=NC=CN2CC(=O)N3CCCC4=CC=CC=C43
CC=C1C2=CC3=NSN=C3C=CC2=C[NH1]1
O=C1NC2(CCCNC2)CN1
CC(C)CC(NC(=O)C(N)CC1=CC=CC=C1)C(=O)NC2=CC(S(N)(=O)=O)=CC=C2SCC3=CC=CC=C3
N#CC(=CC=CC1=CC=CC=C1)C2=NC3=CC=CC=C3S2
CC1=NON=C1C2=NC(NS(=O)(=O)C3=CC=CS3)=CS2
O=CC=CC1=C([N+1](=O)[O-1])C=C[NH1]C2=CC=CC=C2C=C1
COC(CC(N)CSC(C)C(=O)N1CCCC1)C(=O)NC(CC(C)C)C(=O)OCC2=CN=CS2
NC(=O)CC(NC(=O)CC1=CC=CC=C1Cl)C(=O)NCCCN2CCCC2=O
CC(C)(C)OC(=O)NC(CNC(=O)CCC1=CC=CC=C1C2=CC=CC=C2C)C(=O)NC3=CC=CC=C3F
CN(C1=CC=C2C(=C1)OCO2)S(=O)(=O)C3=CC=C(N4N=C(C(F)(F)F)C=C4C)C=C3
CCCCCCC1CCCC=CC=CC=2C=CC(=O)OC1=2
CCC1=NOC(C)=C1C(=O)N(CC)CC(=O)NC=2C=NN(C)C=2
CC=1SC2=C(C=1C)C(=O)CCC2
CN(C)CC1NCCN(C=C2C(NC3=CC=C4N=CC=CC4=C3)=NC5=CC=C(Cl)C=C25)C1
CC1(C)SC(N)=NC1C2=CC=CC=C2
CN(C)C(=O)C1=C(O)N(CC2=CC=CC=C2C#N)C3=NC=CC=C13
CCCC(OC(F)F)CCC=CC1CCC(=O)C1CCCC(=O)O
N1C=CC=CC(NC2=C(C3=CC4=CC=C3)C5=C(C6=CC=NC=C6)N=CN=C5C=CN4C2=O)=C1
CC(C)N1N=C(CC2=C(Cl)C=CC=C2Cl)C=C1C3=CC=CC(S(=O)(=O)NC4=NC=NS4)=C3
CN1C2CC34CNCC3(CC4C1=O)C2(C5=CC=C(OCC6=CC=C7C=CC=CC7=N6)C=C5)C(F)(F)F
CC(NC(=S)NC1=CC=C(S(N)(=O)=O)C=C1)=C(O)CC2=CC=CC=C2
CC1=CC=C(OC2=CC(NC(=O)C3=CC=CN=C3)=CC(C(=O)NC4=CC=C(CC(=O)O)C=C4)=C2)C=C1
O=C1OC(=CC2=CC=CC(F)=C2)C=C1OC3=CC=C(Cl)C=C3COS(=O)(=O)O
O=P(O)(O)[N+1]([O-1])=CC1=CC=CC(Cl)=C1
CCCCCCCCCCCCCCCCCC[N+1]1=CC=C(C(C)=O)C=C1
CCCN(CCC)C1CC2=CC=CC=3[NH1]C(=O)N(C2=3)CC1C
CC(C)CC(NC(=O)COC1=CC=CC=C1)C(=O)NC(CC2=CC=CC=C2)C(=O)C(=O)N3CCOCC3
COC1=CC=C(CNCC2NCCN(CCC3=CC=C(F)C(Cl)=C3)CC2)C=C1Cl
O=C(C1=CC=C(C(F)(F)F)N=C1)C(=CC2=CC=C([N+1](=O)[O-1])C=C2)NO
CC=NN=CC(C1=CC=CC=C1)=NC2=CN=CC=C2
CC=1N=C(NC(=O)NC(C)C2=CC=CC=C2)SC=1C3=CSC(C(C)(C)C#N)=N3
COC1=CC=CC2=C1C=CN2CCCNS(=O)(=O)C3=CC=C4C(=C3)OCCO4
O=C1[NH1]C=CC(CN=C[NH1]C2=NC(NC3=CC=CC4=CC=CC=C34)=CC=C2)C=C1[NH1]
CCN1CCN(C2=CC=C(NC(=O)C3=C(F)C=CC=C3Cl)C=C2Cl)CC1
CCN(CC)S(=O)(=O)C1=CC=C(NC(=O)CC2=CC=CC=C2)C=C1
O=C(CN(CC1=CC=C(Cl)C=C1)C=O)N2CCC3(CC2)OCCO3
COC1=CC=C(NC(=O)C(=CC2=CC=CS2)NC(=S)NC(=O)CN)C=3C=COC1=3
CC1=CC(C)=C(O)C(C(C)CCCC2=C(Cl)C=CC=C2Cl)=C1
CCN(CC1CCN(C=NC(C2=CC=CS2)=NC=3SC=CC=3)C1)C4=CSC(N)=N4
CN1CCN(C(=O)C2NC(=O)C3=CC=C(NC4=NC5CS(=O)(=O)CC5S4)C=C32)CC1
C1=CC=C1CCNSC=CC=C(C=2C=C(C3=CC=CN=C3)[NH1]N=2)[NH1]
COC1=CC(C=C(SCC2=CC=C(C)C=C2)C(=O)NC=O)=CC(Br)=C1O
CCOC1=CC(NC(=O)C2=NSC(Br)=C2Br)=CC(OCC)=C1OC(C)C
CN1N=CC=C1C(=O)N2CCC(N(C3=CC=C(C#N)C(C(F)(F)F)=C3)C4CCS(=O)C4)C2
C1CCC2=CC(F)=C(O)C(C3=CC(F)=NC4=CC=CC=C34)=C2O1
C1C=NCSC2=C(OC3=CC=CC=C32)CC=C1CN(S(=O)(=O)C4=CC=C(Cl)C=C4)C(C)C
COC1=CC=C(S(=O)(=O)N2CCN(C(=S)NC(=O)C3CCCCC3)CC2)C=C1
CC1=CC=NC(NC(=O)C2=CC=C(Cl)S2)=C1O
CC(C)(O)C(O1)CCN(C2=CC=C(CNC(=O)C3=CC=CC(N4C=CN=C4)=C3)C=C2)C(=O)O1
C1=CC=C(C2=NC=C3C=C(C4=NCCN4)C=CC3=C2F)N=C1
NC=NC(N)=CC1=C(N=NC2=C(Cl)C=CC=C2)C=C(C=NO)C1=N
CC1=CC=C(Cl)C=C1N2CCN(C(=O)C(CC3=C[NH1]C4=CC=CC=C34)NC(=O)NC(CC(=O)O)CC)CCC2
CC(C)(C)NC(=O)CSC1=NN=C(C2=CC=NC=C2)O1
COC1=CC=C(CN=C(NO)C2=CC=CN=C2OC=C3C=C(N4C=CC=N4)C=C3)C=N1
CC1=CC=C(F)C[NH1]C(=O)C(C(=O)NCC2=CC=C(F)C(F)=C2F)=CN1
C12C(C34)OCOC(C(=O)N5CCN(C6=CC=CC=C6)CC5)C(OS(=O)(=O)O)C3C1(C)C2OC4=O
O=C(NCCN1CCOCC1)C2=CC=C(CS(=O)(=O)C3=CC=C(Cl)C(Cl)=C3)O2
COC=CC=1[NH1]C(CN(CC2=CC=CC3=CC=CC=C23)P(=O)(O)CCCCCCCC(=O)NO)=CC=1C(F)=CF
COC1=CC=C(C2=NC(CNC(=O)C3=CC=CC=N3)=CO2)C=C1
COC1=CC=C2N=C(SCC3=CC=CC=C3)SC2=C1
COCCCNC(=O)C(C)N1N=C(C2=CC=C(C)C=C2)C=CC1=O
C=CC(C1=CC=CC=C1)SC2=NC(C)=CC(CN3CCCNC3C)=N2
CC(C)N(CC1=CC=CC=C1)C2=CC=CC=3OC(C(=O)N4CCN(C)CC4)=CC2=3
CCCCN(C(=O)CCl)C(C)C
COC1=NC2=CC=CC(F)=C2N=C1N3CCCN(S(C)(=O)=O)C3
CN(C)CCN1C(=O)C(NCCCO)=C(C)C2=CC([N+1](=O)[O-1])=CC=C21
CC1(C)N=C(N)N=C(N)N1OC2C(CO)C(O)C(O)C2O
O=C(O)C1CCCN(C2=NC(C3=CC=CC=C3)=NC4=C2CCNCC4)C1
C1CCCNCC2(C)N1C3=CC(C(=O)NCC4(C5=CC=CC=C5)CCOCC4)=CC=C32
O=C(O)CCNC(=O)C(CC1=CC=CC=C1)NC(=O)OCC2=CC=CC=C2
CC(C)(C)OC(=O)N1CCC2=C(SC(NS(=O)(=O)C3=CC=C(Br)C=C3)=C2C#N)O1
COC1=CC(C2=NCCO2)=CC=C1NC(=S)NC3CC(C)(C)OC4=C3C=NN4C5=CC=CC=C5
O=CC1=CC=CC=C1NC(C2=CC=CC=C2)N
CCC1=C(C)N=CC(OCC(=O)NC2=CC=C(N3CCCC3)C(F)=C2)=C1C#CC4=CC=C(N)N=C4
FC(F)(F)C1=CC=C(SCCCN2CCC(CC3=CC=CC=C3)CCC2)C=C1
CCN1C(SCC(=O)C(C)CC2=CC=CC=C2)=NN=C1C3=CC=NC=C3
O=C(O)CNC(=O)C1=CC=C(N2CCCNCC2)C=C1
CC=NC(C)=C(C(=O)NC1C(C2=CC=CC=C2)CCN(C=C3C=C(C4=CC=CS4)N=N3)C1)S
O=S(=O)(NCC1(C2=CC=CC=C2F)C3COCC3C1)C4=CC=C(Cl)C=C4Cl
COC1=CC=2C=C(S(=O)(=O)C3=CC([N+1](=O)[O-1])=CC([N+1](=O)[O-1])=C3)[NH1]C=2C=C1OC
CCN1CCN(C2=NC3=C(C=NN3C4=CC=C(C)C=C4)C(=O)N2)CC1
CNC1=NC(C2=CC=CC(OC)=C2OC)=NC(OCC3=CC=C(OC)C4=CC=CC=C34)=C1Cl
O=C(NCCN1CCOCC1)C2=C[NH1]C3=C(Cl)C=CC=C3C2=O
COC=CC=C1C=C2N=CN=NN(CC3=CC=C4N=CC=CC4=C3Br)C=NC=CN2C1C=CC=NC=C
O=C(CC1=CSC=NC(=O)C=C(S(=O)(=O)O)C1)N2CCN(C3=NC=CS3)CC2
C1=CC=C(OCC2CCCC3C(C4=CC=CC=C4)ON=C3C2)C=C1
CS(=O)(=O)C=CC=C(OC1=CC(NC2=CC=C(NC=O)C=C2)=NC3=CC=CC=C13)C
O=C(C1=CC=C(OC2CCN(CC3=CC=C(F)C=C3)CC2)C=C1)N4CCN(CC(F)(F)F)CC4
CCC1(CC=CO1)C=C(O)C(C2=C(OC)C=C(OC)C=C2C(=O)O)=C(OCCC3=CC=CC=C3)C(O)=CI
CC1=CSC(NC(=O)CCNC(=O)CC(C2=CC=CC=C2)C3=CC=CS3)=N1
CC1(C)CC1C(=O)NC2=CC=C(C(=O)NCC3=CC=C(N4CCOCC4)C=C3)C=C2
CCCNC1=CC=CC=C1C2=NN=C(SCCC3=CC=C(C(=O)O)C=C3)N=C2
OC1=NC=C(C=C1N2N=CC=C23)NCNCC3
COC1=CC=C(S(=O)(=O)N2N=C(C)C=C(OC3=C(C)C=CC=C3C)C2)C=C1N
COC1=CC=CC(CN2C=NC=3C=C(CCN4CCCC4=O)SC=3C=C2C#N)=C1
NC(=O)CC=1C=C(C2=CC=CC(Cl)=C2)[NH1]N=1
CC(=O)C1=CC=CC(NC(=O)N2CCC3=CC=CC=C32)=C1
CC1=CC=C(N2N=NN=C2C3CC3)C=C1C
COC1=CC=CC=C1N2CCN(CCNC(=O)C3=CC=C(S(=O)(=O)N(C)C)S3)CC2
C1C2=C(CC3=CC=CC=C32)C4=CC(F)=CC=C4N1CCCN(C)C
N#CC1=C(NC(=O)CN2CCOCC2)SC3=C1CCCCC3
CC(C)S(=O)(=O)C1=C(Cl)C=C(Cl)C(NC(=O)COC(=O)C2=CC=CC(N3C(=O)CCC3=O)=C2)=C1C
O=C(O)C1CC(OC(=O)C2=CC=CC=C2C(=O)OCC3=CC=C(Cl)C=C3)CN1
CN1CCN(CC2=CC=CN2CC3=NC(C4=CC=CN=C4)=NO3)CC1
CC1=C2C=C([N+1](=O)[O-1])C=C(N3CCN=C4C(NCC5=CC=CC=N5)=CC=CN43)C=C2OC1
COC1=CC=CC=C1N2C(SSC(=O)NC3C(C)CCCC3C)=NC4=C2C(=O)N(C)C(=O)N4CC
NC(=O)CC1=CC(C(F)(F)F)=CC=C1N(CC(F)F)C(=O)CS(=O)(=O)C2=CC=C(Cl)C=C2
COC1=CC=CC=C1C2=CC=C(C3CC4=NC(C5=CC=CC=C5)=C(O)C(C(C)(C)C)=C4O3)O2
O=C(CCNCC1=C(C2=CC=C(F)C=C2)N(C3=CC=CC=C3)C1)NC4=CC=C(S(=O)(=O)N5CCOCC5)C=C4
COCCN(CC1=CC2=CC=CC=C2[NH1]C1=O)C3CCN(CCC4=CC=CC=N4)CC3
O=C(NCC1CC1)C2=CC=C(CN3CC(=O)N4CCCCC4C3=O)C=C2
CC(NC(=O)C(=O)C=C[NH1]C=CC(C(F)(F)F)=CC=C)C1=CC=C(C(F)(F)F)C=C1
CCOC=C1C=C(OC2=CC(NS(=O)(=O)C3=CC=C(C)C=C3)=CC=C21)C=O
O=[N+1]([O-1])C1=CC=CC(CNC2=CC=CC3=NC=CC=C23)=C1
CCCCCCCCCCCCCCCNS(=O)(=O)OC1=CC=C(C)C=C1
CNC(C1=CC=C(O)C=C1)=C([N+1](=O)[O-1])C2=C(O)C3=CC=CC=C3C=C2
CC1=CC=CC=C1OCC(=O)OCC(=O)NC2=CC(Cl)=CC=C2N3CCCC3=O
C1OC=CC=C(NCC(C(=O)NCC2=CC=C(C(=O)NC(C3=NCCN3)C=O)C=C2)C=O)C1
C[N+1](CCC(C1=CC=CC=C1)N2CCC3=CC=CC=C3C2)CCN(C(=O)C4=CC=CC(CN5CCCCC5)=C4Cl)CC
CCCCC1=CC(F)=C(F)C=C1NC(=O)C2=CC=C(C=C3SC(=O)NC3=O)O2
O=C1C2=NC=C(C3=CC=CC=C3)C=C2NCCSS1
O=C1CC(N2C=CN=C2)C3=CC=CC=C3O1
COC1=CC=CC(OC)=C1C(=O)NC2=NN=C(C3=CC=NC=C3)S2
COC1=CC=C(OC)C(S(=O)(=O)NC2=NC(=O)C=C(N)[NH1]2)=C1
O=C(NC1CCCN(C2=CC=C3C(=C2)OCCO3)C1)NC4=NC(C5=CC=CS5)=NS4
CC(C)CC=1OC=NC=1C(=O)NC2=CC=C(C(C)(C)C)C=C2
COC=1C=CSC=1C2=CC=C(C)C=C2
COC1=CC2=C(C=C1OC)C(C3=CC=C(O)C=C3)N(C(=O)CCN4CCOCC4)CC2
N1C=CC=C(S(=O)(=O)NN=CC2=CC=C(OCC3=CC=CC=C3)C=C2OC)C=C1
CC1=CC=CC(N2C(C)=CC(C(C(=O)C3=CC=CC=C3)C4=CC=CC=C4Br)=C2C)=C1
CC(=O)C1=CC=C(OCC(=O)N2CCCC2)C=C1
CN(N=CC1=CC=C([N+1](=O)[O-1])O1)C2CCCCC2
O=C(NC1=NC(C2=C(F)C=CC=C2F)=NO1)C3=CC=CO3
CCCCCCCCCCCCCCCCOC1=CC=C(CP(=O)(O)O)C=C1
O=C(CNC(=O)C1=CC=CC=C1)OCCCC2=C[NH1]C3=CC=CC=C23
O=C(CCC1=CC=CC=C1)NNC(=O)C=CC2=CC=CS2
CCN(C(=O)CN1C(=O)NC(C)(CC)C1=O)S(C)(=O)=O
CC1=CC=C(CN(C)C(=O)C2CCC(=O)N(C3CC3)C2)O1
CC(=O)OC1(C)CC2CC(C)(O)C=C(Cl)C2(O)CC13OC(=O)C(=O)C=C(C)NC3(C)C
NC(=O)C1=CC=CC=C1CCC2=CN(C3=CC=CC=C3)N=C2C4=CC=C(F)C=C4
CC1=CC=CC(NCCC2=C[NH1]C3=CC=CC=C23)=C1[N+1](=O)[O-1]
NC(=O)C1NC=C(C2=CC=CN=C2OC3=CC=C(C4=CC=C(F)C=C4)C(OC5=CC=CC=C5)=C3)C=N1
N#CC1=CC=C2[NH1]C=C(CC3CCN(C(=O)CCC(F)(F)F)CC3)C2=C1
O=C(NO)C1CC(C2=CC=C(C(=O)N3CCOCC3)C=C2)C1(O)C4=CC=CC([N+1](=O)[O-1])=C4
O=C1C(CC=CC2=CC=CC=C2)NC3=CC=CC=C3C(=O)C(C4=CC=C(O)C=C4)=C1O
CC1=CC=C(NC(=O)NC2=CC=C(C=NC=NC(CCC)=N)C=C2N)C=C1
CN1C(=O)C(C2=CC=C(NC(=O)CN)C=C2)N=C(C3=CC=C4C(=C3)OCCO4)N=CN(C)C1=O
C=CCCC1=NC(N2C=CN=C2)=C3OC4=CC=CC=C4C3=N1
COC(=O)CNN=NN(C1CCC2=CC(OC)=C(OC)C=C2CC1=O)C3=CC=C([N+1](=O)[O-1])C=C3C=O
CC(=NC1=CC=CC=C1)C2=CC=C(C(=O)C3=CC=CO3)C=C2
CCOC1=CC=C(S(=O)(=O)N2CCC(C(=O)O)CC2)C=C1
COC1=CC=C(C2=CN=C(NC(=O)C3=CC([N+1](=O)[O-1])=CN3C)O2)C=C1
O=CC1=CC=CC=C1N=C(C=CC2=CC=C(F)C(Br)=C2)NC3=CC=C(F)C=C3
C1CCCC2=C(C3=CC(OC)=C(OC)C=C3[NH1]2)N1
CC1=CC=CN=C1NS(=O)(=O)C2=CC=C(Br)C=C2
NC1=NC(SCCO)=NC2=C1N=CN2C3OC(CSC4=NC=CC=N4)C(O)C3O
CCC1=NC2=C(OC)C=CC(C)=C2N1CC3=CC=C(C4=CC=CC=C4C5=NN=N[NH1]5)C=C3
C=C(C(=O)OC)CC1=CC(C(C)(C)C)=C(O)C(C(=O)C(C)=CC)=C1
CCC1=CC=C(CCNC(=O)CCCC2CCN(CC3COC4=CC=CC=C4O3)CC2)C=C1
COC(=O)C1(OC(C)=O)CCCCC2=CC=C(OC(=O)N(C)C)C=C21
CC1=NC=CC=C1NC2=CC(C)=NNC(N)=C(C3=CC=C(C#N)C=C3)N=C2
CC1=CC(F)=C2N=C(C3=CC(O)=CC(O)=C3)[NH1]C2=C1
COC1=CC=C2OC(=O)C(C3=CC=C(O)C(O)=C3)=CC2=C1
CCCSC1=NC(NC2=CC=C(C)C=C2)=C3C(=O)N(CC4CC4)C=CC3=N1
CC1=CC=C2C(=O)C(C(=O)C=3[NH1]C=NC=3[N+1](=O)[O-1])=CN(C)C2=N1
O=C(O)C1CCCCN1C(=O)C2=CC=C(C3=CN=C(N)C(CC4=CC=C(Cl)C=C4Cl)=C3F)C=C2
O=C(NC1=CC(Cl)=NN1C2=CC=CC=C2)C3=CC=CC(S(=O)(=O)C4CC4)=C3
CCN1CCN(C(=O)C=2SN=NC=2C)CC1
O=C(O)CC1=CC=CC(C(=O)NCCCN2CCOCC2)=C1
CC(C1)NC=NC2=C(N(C)C=C1C)N=C(N)C2OCC(C3=CC=CC=C3)C4=CC=CC=C4
CC(C)=CN1CCCC(N2C=NC3=CC=CC=C32)CC1
COC1=CC=C(C=2C=C(C=CN(C)C(=O)C)ON=2)C=C1
CCC1=CC=C(NC(=O)CSC=2SC=NC=2C(=O)NCC3=CC=CO3)C=C1
NC(=O)C1=CC(F)=C(NC(=O)C2=CN=C(OC3=CC=CC=C3C#N)N=C2OCCO)C=C1F
NC(CCN1CCS(=O)(=O)CC1)OC(=O)NC2=CC=CC=C2
NC(=O)CC(C1=CC=CC=C1)C2=CN(C(CO)CCN3CCCC3=O)N=N2
COCC1=CC=C(C(=O)NCC=2N=C(NC(C)=O)SC=2C=O)N1C
C1C=CC=C(CNCC2C3=NC(N4CCN(C(=O)C5=CN=CC=N5)CC4)=NC=C3C(=O)N2C)C=C1C
C1C=CC=C(N(CC(=O)NC2=CC=CC=C2N3CCOCC3)S(=O)(=O)C4=CC=CS4)C1
CN(CCOC1=CC(F)=C2C(=C1)C(=O)C3=CC=CC=C3C2=O)C(=O)CC4=CC=C(O)C=C4
ClC1=CSC2=C1C(C3=CC=CC=C3)C4(CCCCC4)O2
O=[N+1]([O-1])C1=CC=CC=C1S(=O)(=O)N2CCC(CNC3=NC4=CC=CC=C4N3C)CC2
NC(CC1=CC=CC=C1)C(=O)NCCN(S(=O)(=O)C2=CC=C(NC(=O)NC3=CC=CC=C3C)C=C2)CC
O=C(NCC1=CC=CN=C1)C(CC2=CC=CC=C2)NS(=O)(=O)C3=CC=C4C(=C3)OCCO4
C1=CC=C2SC(NC3=CC=C(CCNCC(O)C4=CC=CN=C4)C=C3)=NC2=C1
COC1=CC=CC(N2CCN(C(=O)C(Cl)C=NN(C3=CC=CC=C3C(F)(F)F)C)CC2)=C1
O=C(NC1CCCCC1NCC2=CC=C(N3C=NN=N3)C=C2)C4=CC=CS4
COC1=CC(C=C2SC(=NN=C(N)NC3=CC=CC=C3C(C)C)C2)=CC=C1OCC4=CC=C(Cl)C=C4
CC1=CC=CC=C1C2=CC=CC=C2NC(C3=CC=C(C(=O)NCC4=CC=CN=C4)C=C3)=N[NH1]
COC1=CC=2N=C(NC(C)=O)OC=2C=C1N3CCNCC3
CC(C(O)CCC1=CC=CC=C1)NCC(O)C2=CC=C(O)C(C(N)=O)=C2
COC1=CC=CC=C1CNC(=O)C2=CC=C(Cl)C=C2
COC1=CC(OC)=C(C(=O)C2=CC=CC=C2N)C=C1CC3=CC=C(F)C=C3
O=CCC(C1=CC2=CC=C1)OC3=CC=CC=C3NC(=S)N2
COC1=CC=C2[NH1]C3=C(C2=C1)CCN(C(=O)NC4=CC=CC=N4)C3C5=CC=C(Cl)C=C5
O=C(O)C1=CC2=C(NC3=CC=CC=C32)N=C1
CC1=CC(NC2(CCOCC2)CC3=CC=CC=C3O)=NS1
CN(C1CCCN(CC2=CC=CC=C2O)C1)S(=O)(=O)C3=CC=CS3
COC1=CC=CC(=C1OCC2(C)C)C(C)CC3(C)CC(OC(C)=O)CCC23
CC(=O)NC=CC(C(=O)NC1=NC(C2=CC=CC=C2NC(=O)CC3=CC=CC=C3)=CC=C1)F
OC(CN1CCCCC1)C23CC4CC(CC(C4)C2)C3
O=C(CC1=CC=C(Cl)C=C1Cl)NC2=CC=C(C3=CC=C(CCNCC(O)C4=CC=CN=C4)C=C3)C=C2
COC1=CC=C(NC(=O)C2=CC3=CC(=O)OC(C)=C3C=C2C)C(O)=C1
C1CCCN(C(=O)COC(=O)C2=CC=CC(NC(=O)C(=O)O)=C2)CC1
COC1=CC=C(NC2=NC=CC=C2C(=O)NC3=NC4=C(S3)COC(C)CC4)C=C1OC
CCCCNC(=O)C(CC(=O)C1=CC=CN(C)C1)NC(=O)C2=CC=C(Cl)C=C2
CC=CC1=C2[NH1]C(C)=NN2C(NC3=CC=C(Cl)C=C3)=C1C=O
C=CC1C(O2)C=CC(C)(C)OC2CO1
O=C(O)CC=1N=NNC=1C2=NC=C(Br)C(Br)=C2O
O=P(O)(OCC1=CC=CC=N1)C(C2=CC=CC=C2)CC
O=C(N1CCN(C2=CC=C(NCC3=CC=C(F)C=C3F)C(F)=C2)C=C1)C(C4=CC=CC=C4)C5=CC=CC=C5
CC(O)(C(=O)NN=CC1=CC=C2C(=C1)CCC2)C3=CC=C(Cl)C=C3
COC1=CC=C(CCCN2CCC(O)(C3=CC=C(Cl)C=C3)CC2O)C=C1OC
N=C(N)NC1CCCNC1=NC(C2=CC=CO2)=NC=O
O=C(C1=CC([N+1](=O)[O-1])=CO1)NCCC=2[NH1]C=NC=2
NC1CCCN(C2CCN(C3=CC=CC(N4CCC4)=N3)CC2)C1C(=O)O
CN(C)C(=O)COC(=O)C=C1C=C2C(CCl)=C(N(CC(C)C)C(=O)C2O)C=CC=N1
CCCCCCCC
CSCCC(NN=C(C)C1=CC=CS1)C2=NC(C)=C(C)N=C2NC3=CC=CC=C3
O=C(CSC1=CC=CC=C1)NNC(=O)C(C2=CC=CC=C2)=NC3=CC=CC=C3
CCCCS(=O)(=O)NC1CC(C)(CNS(=O)(=O)C2=CC=C(C3=CC=C(F)C=C3Cl)C=C2C(=O)OC)C1
COC1=CC=CC(C2=CC=C(C(=O)C3=CC=C(Cl)C=C3)S2)=C1
CCC(CNC1=CC=C(Cl)C=C1C2=CC(Cl)=CS2)=NC3=CC(CCN)=NN3C
CC(=CC(=O)C1=CC=CC(N)=C1)NC(=S)NC2=CC(C)=CC=C2C(C)C
CC(NC(=O)C(CC1=CC=CC=C1)NC(=O)C2=CC=C(C3=CC=CC=C3)C(OC)=C2)C(=O)NO
CC1=CC(Cl)=CC=C1N2C(=O)CCC2C(=O)O
CNC1CN(C2=NC(NCC3CCCCO3)=NC(NCCCO)=N2)CC1
CC(=O)C=CC=C(NC(=O)N1CCC2(NC(C)=C3C=C(C)C=C(C)C23)CC1C)C
COC=C(N1CC(C)OC2(C)C1)C(F)=CCC(=O)C=3C(=O)[NH1]SC=3N(CCN4CCN(C5=CC=CC(C)=C5C)CC4)C2
O=C(NC1=CC=C2OC(C3=CC=NC=C3)=NC2=C1F)C4=CC=CO4
O=CC1CC(C(=O)N2CCCC2)C(C3=CC=C(F)C=C3)N1
CCCCNC1NC=C(N(C)C2=CC=CC(C)=C2O)C1=O
CC(=O)N1CC(OC(C)=O)C(OC(=O)NCC#N)CSC1
CC(C)SC1SC(NC(=O)C2=CC(S(=O)(=O)N3CCC4=CC=CC=C43)=CC=C2)C(O)C1OCC5=CC=CC=C5
CCC1=NC(N)=NC(N)=C1NC2=CC=C(OC3=CC=C(C(C)NC(C)=O)C=C3)C([N+1](=O)[O-1])=C2
OC(CNC1CCOC1CO)C2=CC=C(F)C=C2
COC1=CC=C(C2=NOC(C(=O)CCC3CCN(C)CC3)=N2)C=C1
O=C[NH1]C1=CC=C(Cl)C=C1NCN
CC1=CC=C(O)C=C1CC(C)(C)C(CC(=O)O)N
O=C(C1=CN=C(NC2=CC=CC=C2Br)C(CO)=C1)N3CCCCC3
C1NC(=O)C=C(C2=CC=CC(F)=C2)N(C3CC3)C(N)=C1
CC1=CC=C(C=CC(=O)OCC(=O)N(C)CC(=O)NC2=C(C)C=CC=N2)C=C1
O=C1C=C(C2=CC=C(F)C=C2)[NH1]C(NN=CC3=CC=C([N+1](=O)[O-1])C=C3)=N1
C=CC1CC=C(C)CC(OC(=O)C2=CC=CC(C)=C2)C1(CC)C(=O)O
CCOCCN1C(CN2CCN(C)CC2)=NC3=C1C(=O)N(C)C(=O)N3C
COC1=CC=C(C2=NN=C(C3CCN(S(=O)(=O)N4CCOCC4)C3)O2)C=C1
CCCCCCCCCCCCCCCCN1C=C(C2=CC(O)=CC(Cl)=C2)N=N1
O=C(CC1=CC=C(Cl)C=C1Cl)OCC(=O)N2CCOCC2
O=C(CCCl)NC1CCN(C2=CC=C(F)C=C2)S(=O)(=O)C1
NC(=O)C1=CN=C(NC2=CN=CC(N3CCC(C(F)(F)F)CC3)=C2N)N=C1NC4=CC=C(Cl)C=C4
N#CC1=NC(C2=CC=C(Cl)C=C2)=C3C=CN(CC(F)(F)F)C3=N1
O=C(O)CC1CC2=CC=C(O)C=C2C1CCCN3CCN(CC(Cl)C4=CC=CC=C4[N+1](=O)[O-1])CC3
O=C(NCCC1=CCCCC1)C=2C=C(COC3=CC=C4C(=C3)OCO4)ON=2
N#CC1=C(Cl)C(Cl)=C(Cl)C(Cl)=C1C#N
CC1=CC=CC(NS(=O)(=O)C2=CC=C(Cl)C=C2NC(=O)C3=CC=CC(O)=C3O)=C1
O=S(=O)(N=C1NCCN1CC2=CC=C3C(=C2)OCO3)C4=CC=CC=C4
O=C(C=CC1=CC=CC(Cl)=C1)N2CCC(=CC3=CC=C(F)C=C3C(F)(F)F)CC2
CC1=CC=C(N(C(=O)OC(C)(C)C)C(C(=O)NC2CCCC2)C3=CC=C(Cl)C=C3)C=C1C
CSC1=CC=CC(NN=CC2=CC=C3C=CC=CC3=C2NC)=C1
CC12CCC(=O)CC1CCC3C2CCC4(C)C3CCC4(O)C(=O)COC(=O)CCCC(=O)O
CCOC(=O)CC(=O)NC1=CC=CC=C1
O=C(CCC1=NC2=CC=CC=C2[NH1]1)NC3=CC(Cl)=CC(Cl)=C3
CC1=C2C=C(C(N)=O)C=CC([N+1](=O)[O-1])=C2[NH1]1
O=S(=O)(NC1=C(F)C=C(Br)C=C1Cl)C2=CC=CS2
COC1=CC=CC=C1CNC(=O)COC(=O)C2=CC=CC(NS(C)(=O)=O)=C2
C1NCC=C(OCC2=C(C3=CC=CC=C3)C=C4C(C#N)=CC=C4[NH1]C2=O)C1
O=C(O)CC1=C(C2=CC=C(Cl)C=C2)N=CSCCC3CC4=CC=CC(=N4)C5=CC=C(F)C=C5C3(O)C1=O
C1C=CC(C)=NC(N2N=C(C(=O)NCC3=CC=CO3)C=C2C=C4CNC=C(C)C4)=N1
O=C1C(=CC2=CC=C(Cl)C=C2)ON=C1C3=C[NH1]C4=CC(Br)=CC=C34
CC1=CC=C(S(=O)(=O)N(CC2=CC=CC=C2)C3=NC(C(N)CC4=CC=C(O)C=C4)=CS3)C=C1
COC1=CC=C(NC(=O)C=CC=C2C(=O)NC(=O)C(C)C2=O)C=C1
CC(C)(O)C#CC1=CC=C(C2=NN(CC3=CC=CC=C3)C=C2C4=CC=C(CCN5CCN(C)CC5)C=C4)C=C1
CC1=CC=C([N+1](=O)[O-1])C=C1S(=O)(=O)N(C)N=CCC=NN2C=CC(C3=CC=CC=C3)=N2
CCCCCN1C=C(C(=O)C(=O)NC2=CC=C(Cl)C=C2Cl)C3=CC=CC=C31
CC1=CC=C(C(=NNC(=O)COC2=CC=CC=C2C#N)C3=CC=CN=C3CC)C1
CC1(CO2)CCCC(OCC=CC(C(F)(F)F)=C3C(=O)C(C4=CC=CC=C4Cl)=NNC(=O)C3)C2C1
CSCC(CC1=CC=CC=C1)NC(=O)NCC(N2C=NC3=C(NCC4=CC=C(F)C=C4)N=CN=C32)(C)CCC
COC1=CC=C(NC(=O)C2=CC=C([N+1](=O)[O-1])C=C2S(=O)(=O)NCC3CCCO3)C(OC)=C1
C1OC=CC=C(NC(=O)C(CN2CCCC2)N(CC3=CC=CC=C3F)C(=O)C=4SN=C(C(N5)=O)C=4N=C5)C=C1
CC1=CC=C(OCC(O)CCN(C(=O)C2=CC=CO2)C(C)C)C([N+1](=O)[O-1])=C1
C1NCCN(CC(=O)C=C(C2=CC=C3C=C2)N=CSC=C3C=C(Cl)SN)NC1
CCCCCC(=NNC(=O)C1=CC=CC=C1I)C2=CC=CC=C2
CN(C)CCC1=CC=C2C=CC=C(OCC3=CC=CC=C3)C2=N1
CCC1=C(C)SC(N2C(=O)C3CCCN3C2C4=CC=C(F)C=C4)=C1Cl
COC1=CC=C(S(=O)(=O)C(C(=O)NCCCN2CCOCC2)C(=O)NCCOCC3=CC=C(OC)C=C3)C=C1
CCC1=CC=CC=C1N(C(=O)C2CCCN2)S(=O)(=O)CC3=CC=CC=C3
COCCNC(=O)C1CCCN1C(=O)C(N)CC2=C[NH1]N=C2C
O=C(NCC1=COC2=CC=CC=C12)C3CC4=CC=CC=C4N3
C1=CC2(C=CN=C(NC=C(F)C(CO)=COC)N=C2OCC)C=CN(C)C1=O
CC1=NN(C2=CC=C(C(=O)NCC3CN=C4CC(=O)N(CC5=CC=CC=C5)C4C3=O)C=C2)S1
O=C(CCC1=CC=CC=C1)NC2CCN(C3=NN=NN3CC4=CC=CC=C4)CC2
C1C=NOC1C2=CC(NC(=O)NC3=CC=C(C#N)C=C3)=NC=C2F
COC1=C(C)C=NC(CN2CC(O)CN2C(=O)C3=CC=CC=C3COCC)C=C1C
CC1=CC=C(NC(=O)C2=CC=C3C(=C2)C(=O)N(CC4=CC=C([N+1](=O)[O-1])C=C4)C3)OC=C1
C1C(C=2C=CON=2)OC(=O)N1CC3=CN(C)N=C3C4=CC=C(Cl)C=C4
CCNCCC1=NC2=CC(C(F)(F)F)=CC=C2N1C3=C4C=C(C[N+1]=CC=CC5=CC=CC=C45)C=C3
COC1=CC=C(CN2CCN(C3=CC=NC(NC4=CC=C(C#N)C=C4)=N3)CC2)C(OC)=C1
COC1=C(F)C=C(Br)C=C1CNC(=O)C2CCC(NC(=O)C3=CC=NC(N4CCCCCC4)=C3)CC2
CC1=CC=C2[NH1]C(=O)C(CN(C(=O)N3CCN(C)CC3)C4=CC=C(F)C=C4)=CC2=C1
CNC(=O)C1CCCN1C(=O)CCC2=C[NH1]C3=CC=CC=C23
COC1=CC=C(C2=CC(=O)CCC2)C=C1OC
CCOC(=O)C=C(C)N=CC=C(C(F)(F)F)C1=CC2=CC=CC=C2C=C1N
COC=CC1=CC=C(C(C)C(=O)NCCNC(=O)NC(C)C2=CC=CC=C2)C3=CC=NC3=N1
C=CC1(O)C2(CC=C(C)C)OC1NC(=O)C(NS(=O)(=O)C3=CC=C(C)C=C3)C(=O)N2
CCOC(=O)CN1C(S)=NC2=CC(NCC3=CC=C4C=CC=CC4=C3)=NC=C2C1=O
O=C(C1CCC1)N2CCCC(N3CCN(C4=CC=CC=C4)CC3)C2
COCN1C(C2=CC=C(F)C=C2)=CC(OC(C)=O)=C1C3=CC=CC([N+1](=O)[O-1])=C3
O=C(COC1=CC=C(C2=CN3C=C(Cl)C=CC3=N2)C=C1ON)C4CCCC5=CC=CC=C54
COC1=CC=CC=C1N2C(SCC(=O)N3CCCC3)=NN=C2C4=CC=NC=C4
C1CCN(C2=C(C#N)C(F)=NC=C3C=C(S(=O)(=O)C4=CC=CC=C4)C=C23)N(C)C1
CCC(C#N)N(CC1=CC=CC=C1)S(=O)(=O)C2=CC=C(Br)C=C2
O=C(C=CC1=CC(Cl)=C2C(=C1)OCCCO2)N3CCN(CC4=CC=C5C(=C4)OCO5)CC3
CCOC(=O)C=C(C(F)(F)F)N1C=CN=C1C(=O)C=C2N=C(C)N(CC3=CC=C([N+1](=O)[O-1])C=C3)C2=N
CC(C)NN=C(C1=CC=C(N)C=C1)C2=C(NCC3=CC=CC=C3)N=CN=C2
COC1=CC=C(NCC2=NN=C(SCC(=O)NCC3=CC=CO3)O2)C(OC)=C1
COC1=CC=C(C2=CN=C(C(=O)NC=3C(C)=NN(CC4=CC=CC=C4F)C=3C)O2)O1
O=C1C=C(CN2C=CN=C2)OC3=CC(O)=CC=C13
NC1=CC=C(C([N+1](=O)[O-1])=CC=CC=C[NH1])C=C1
CC(=O)NC1=CC=C(NC(=O)CC(NC(=O)C2=CC=CC(C)=C2)C(C)C)C=C1
N#CC=1C=N[NH1]C=1N=CC2=CC=C(OC3=CC=C([N+1](=O)[O-1])C=C3)C=C2
O=C(NCC1=CC=NC=C1)NC2=NC(C3=CC=CC=C3F)=CC(N4CCC(C(N)=O)CC4)=N2
CC1=CC(O)=C(C(=O)OCCCCCC(=O)O)C(=O)O1
CC(C)(C)NC1=C(C(=O)O)C(=O)C2=CC(F)=C(N3CCN(C4=CC=CC=C4)CC3)C=C21
CC1=C(CN2C=C(C(F)(F)F)C=C2N)ON=CC(=O)N1C(C)(C)C
CC1=CC=C(OCC(=O)NC2=CC=C(S(=O)(=O)NC3=NC=CC=N3)C=C2C)C([N+1](=O)[O-1])=N1
CC1=NC=CN1C2=CC=C(CP(=O)(NC3=CN=C4[NH1]C=CC4=N3)C5=CC=C(Cl)C=C5)C=C2
O=C(CCCN1CCN(C2=CC=C(C(=O)O)C=C2)CC13)C=CC(=CC4=CC=NN4C5=CC=CC=C5)C3
O=C(O)C1=C(NCC2=CC=CN=C2)SC(C(=O)NCCN3CCOCC3)=C1C4=CC=CC=C4
N#CC(NC(=O)CCOCCCN1C(=O)C2=CC=CC=C2C(=O)N1O)C(=O)O
OCCOCC(NC1=NC2C(=N1)NCCCCC2)C(O)C(O)CO
CCNC(=O)C=CC1=CC(C=CC2=CC(N)=C(C(=O)C3=CC=C(O)C(O)=C3)SC2=O)=CC1=C
CCC1C=C2C=C1C3=CC=C(C4=CN=CC=N4)C=C3N(C)N2C(=O)C5=CC=C(F)C=C5
CCC1=CC=C(CNC2=CC(F)=CC=C2N3CCN(S(=O)(=O)C4=CC=CC=C4)CC3)S1
CCN=C(Br)C(Cl)=C(C#N)CCC(=O)NC1=CC(Cl)=CC=C1F
COC1=CC=C(Cl)C=C1N2CCN(CC3=CC(C)=CC=C3O)CC2
NC1=CC=C(C(=O)NC2=CC=C(N3CCOCC3)C(F)=C2F)C=C1C4=CC=C5N=C(NC(=O)C6CC6)C=NC5=C4
O=CC=C(C1=CC=C([N+1](=O)[O-1])C=C1)OC2=CC(O)=CC(O)=C2
COC1=CC=C(C=C2C=C(C(=O)O)[NH1]C3=CC(Cl)=C(Cl)C=C23)CC=C1
CN1N=CC(N2CCNCC2)=C(NCCN3C=CC=C3)C1=S
CCCCN(CCCC)CC(O)C1=CC(C2=CC=C3C(=C2)OCCO3)=NC4=CC=C(Cl)C=C14
COCCNC1=N[NH1]C(=O)[NH1]1
COC1=CC=C(C2C=C(C(=O)NCC3=CC=CC=C3)[NH1]C(N)=C2C#N)C(OC)=C1
CC(=NN1CC2CC(C1)N2C)C3=CC=C(N4C=CC=C4)C=C3
CCCS(=O)C1=CC(NS(C)(=O)=O)=CC=C1NC2=CC3=C(C(=O)OCC)C=CC(F)=C32
NCCCOC1=CC=CC=C1Cl
COCC1CN(C(=O)C2=CC=CS2)C3CC(=O)N(C4CCCCC4)C3C5=CC=C(OC)C=C51
COC1=CC=C(C=NC=CC=CN=C[NH1]C=O)C=C1
O=C(CN1CCCC1)NC2=CC(Cl)=CC(Cl)=C2
O=C(CC1=C[NH1]C2=CC=CC=C12)N3CCOCC3
NC1CC1CN
CC1CC(C)CN(C(=O)C2CCCC(CC(Cl)(O)C(N)=O)C2)C1
CC1=NOC(C)=C1C2=CC=C(NC(N)=O)C=C2F
COC=C(C(=O)OC)C1=CC=CC=C1COC=C2C(C=3C=NN(CCO)C=3)=CC=C2O
CC(=NNC(=O)CSC1=CC=C(Cl)C=C1)C2=CC=CS2
CC1=CC=C(NC(=O)CN(C)C(=O)C(C)CCS(=O)(=O)C2=CC=CC=C2)C=C1
CCC1=NC2=C(N1CC3=CC(F)=CC=C3F)C(=O)N(C)C(=O)N2C
CC(=O)C1=C(O)C(CCCC)=C(C2=CC=CC(N)=C2)C3=CC=CC=C13
O=CC(Cl)=NC(NC=1C=CN(CC(=O)C(F)(F)F)N=1)=NNC2=CC=C(Cl)C=C2
O=C(O)CC1=CC=C(S(=O)(=O)N(C2CCOCC2)C3CC3)C=C1
O=C(CN1N=C(C2=CC=CC=C2)C=CC1=O)NC3=CC=C(NC4CC4)N=C3
CC1=CC=C(NC(=O)CSC2=NC(C)=C(C(=O)C3=CC=C(Cl)C=C3)[NH1]2)C(C)=C1
COC1=CC(NC(C)CCCF)=C2N=C(OC)C(OC)=CC2=C1OC
OCC1OC(NC2=NC=C(NC3CCCC3)N=C(Cl)N=CC2C4=CC=C(Br)O4)C(O)C1O
COC1=CC=CC=C1C(O)C(O)C(O)CNC=2C=C(C3=CC=C(Cl)C=C3)ON=2
C#CC=1C=CSC=1C2=CC=CC3=C2N(C)C4=CC=CC=C43
COC=CC=C(OC)C(S(=O)(=O)N(C)C1=CC=C(C)C=C1)=C
CCC1=C(NC2=CC=CC=C2Cl)C(N3CCCC3)=NN1CC4CC4
NC(=CC(=O)C1=NC=C(Br)C=C1)NC2=CC=C(Br)C=C2
CCCOCC(O)COP(=O)(O)OCC#CCO
NC=NC1=CC=CC=C1NC(=S)N=C(C2=CC=CC=C2)O
N#CC1=CC=CC(C(=O)C2CCCN(C3=NC=CC=N3)C2)=C1
CCC1=NC2=CC(F)=C(C)C=C2N1C3C4CCCC3N(C)C4C5=CC(Cl)=CC=C5O
CC1=CC=C(NC(=O)C2CC(=O)N(CCC#N)S2)C(C)=C1
CC1=NC2=C(C(N3CCOCC3)=NN2C)C(=O)N1C
NC(CC1=CC=CC=C1)C(Cl)(Cl)Cl
CC=1ON=CC=1C=C(C2=CC=C(OCCCN3CCCC3)C=C2)C=C(C(N)=O)NC4=CC=CC=C4
O=C(NCCN1CCOCC1)C2=CC=CC(NC(=O)C3=CC=C(Cl)C=C3)=C2
CN(C)CCOC1=CC=C(C(O)(C2=CC=CC(Cl)=C2)C3=CC=CC=C3)C=C1
O=CCC1(CCCC1)CNC(=O)CN2CCCC2CC3=CC=CC=C3
COC(=O)NC1=CC=C(CNC2CCC(C=3[NH1]N=CC=3C4=CC(C(C)OCC)=CC=C4O)C2C)C1
CCCC1CCC(C)(C)N1C(=O)N2CCCC2C(=O)O
CS(=O)(=O)C1=CC=C(C2=C(C3=CC=C(Cl)C=C3)C(=O)C4=CC=CC=C4C2)SC=C1
CC1=CC=C(C2=CSC3N=C(N)N(C(=O)C(C)Cl)C3=C2C)O1
COC1=CC2=NC(C3=CC=NC=C3)=C(C)C(CCC(=O)NCC4CCCCC4)=C2C=C1OC
CC1N2C=CC(NC(=O)CNCCO)=CC=C2N(C)C1=O
CC(C)CCOC1=CC=CC(N2CCOCC2)=C1
CCCCCC(CCCCC=C1CC=CCC1C(=O)O)CCC2=C(O)C=CC=C2OCCCCCCCCCCCCC(C(C3)C)SC(=O)CCC3O
CC1=CC=C(S(=O)(=O)NC2=CC(C3=CC=CS3)=CC=C2C#N)C=C1C4=CCN(C)CC4
CC1(N)CCN(C(=O)C2=CC=C(F)C=C2)C3=CC=CC=C31
COC1=CC=C(C=C2SC(=O)N(CC(=O)N3CCCC3)C2=O)C=C1
CC(C)SC1=CC=C([N+1](=O)[O-1])C(N2CCN(C)CC2)=C1CC3NC(=O)CN(CCN4CCOCC4)C3=O
CS(=O)(=O)C1=CC=C2N=C(C3=CC=C(NC(=O)CC4=CC=C([N+1](=O)[O-1])C=C4)C=C3)SC2=C1
O=C1CCC(C(=O)N2CCCC2C3=CC=C(Cl)C=C3)=C(Cl)S1
C1C=CC=C(CN2C=C(CNC(=O)N(C)C3=CC=CC(Br)=C3)N=N2)C1C
NC(=S)NN=CC1=CC=CC=C1
CCCCN(CCCC)C1=C(C)C=CC=C1C2=NC=CN2CC
CC1=CC=C(C(=O)OCC(=O)NCCN2CCOCC2)C=C1
CC=1[NH1]C2=NC=NC(NC3=CC=C4C(=C3)OCO4)=C2C=1C
CC1=CC=C(NC(=O)CCC2COC3=CC=CC=C3O2)C=C1C
O=C(NN=CC1=C(Cl)C=CC=C1Cl)C2=CC=C(N3C(=O)C(Cl)C(F)(F)C3=O)C=C2
O=C(NCC1(N2CCOCC2)CCCCC1)NC3CC(N4CCCCCC4)C3
CC(C)(C)CC(=O)N(CC1=NC=CC=C1N2CC2)C3=CC=CC=C3F
COC=C1C=C(N2N=C(C(C)=O)C([N+1](=O)[O-1])=C2NC3=CC=CC=C3)N=C(N4CCOCC4)N=C1C=COC
CCCNC(=O)C(O)C(C)S
O=C(C1=CC=CC(F)=C1)OCCCCCN2CC3C(=C(C4=CC=CC=C4)C5=CC=CC=C53)CC2
COC1=CC(NC(=O)CSC2=NC3=CC=CC=C3[NH1]2)=CC(OC)=C1OC
O=C(C1=CC=C(S(=O)(=O)NC2CC2)N=C1)N3CCN(S(=O)(=O)C4=CC=C(F)C=C4F)CC3
CCCCCCCCCCCC(=O)NC1CC2=CC=CC=C2C1C3=CC=CC=C3
COC1=CC(C)=C(SC2=CC=CC=C2NC(=O)C3=CC4=CC=CC=C4O3)C(OC)=C1
CCCN(CCC)C1CC2=CC=CC=C2C1=NC(=O)C3=CC(Cl)=C(O)C(OC)=C3
C1OC(=O)C=CC=C(Cl)C1S(=O)(=O)NCC2=CN(CC(=O)NCC3=CC=CO3)N=C2C=C
O=C(O)C1=CN(CC2=CC=C(F)C=C2F)C3=CC=C(O)C=C13
COC1=CC(C=CC(=O)NC2=CC=CC=C2Cl)=CC=C1O
CC1=CC=C(S(=O)(=O)N2C=N[NH1]C3=NN=C(C4=CC=CC=C4)N23)C=C1
COC(=O)C(CCSC)NC(=O)C(CC(C)C)NC(=O)C1CC(C2=CC(F)=CC(F)=C2)=NO1
O=C(CCNC(=O)C=C1C=NC2=CC=CC=C2C1=O)NCC3=CC=CC=C3
CC1=NC(=O)C(C2C(=O)N(C(=O)N3CCNCC3)C2=O)=C(C)N1CCC4=CC=CC=C4
CC(=O)NC1=CC=C(S(=O)(=O)N2CCC3=CC(C=CC(=O)NO)=CC=C3N2)C=C1
COC1=CC=C(N(CC(=O)O)C(=O)NC(C)C)C=C1
OC1C=NC(C=CC=C(COCC2=CC(OCC(F)(F)F)=CC([N+1](=O)[O-1])=C2Br)S)=CS1
OCC1OC(O)C(O)C(O)C1NS(N)(=O)=O
COC1=CC(NC2=CC(C3=CC=CS3)=NN2C4=CC=CC=C4)=C(OC)C=C1C
O=C1[NH1]NC(=C1C(=O)C2=CC=CS2)CCC3=CC=CC=C3
CCCOCCC1=C(O)C=C(C=CSC=NC2C(C)=NOC2)C=C1OC
CCS(=O)(=O)N1CCCC(C(=O)N2CCN(C(=O)C3=CC=CO3)CC2)C1
C[N+1](C)(C)CCOC1=C(OC(C)C)C=CC=C1C(=O)C2=CC=CC=C2Cl
CC1=CC(C)=C(NC2=NC(N3CCOCC3)=NC(N(C)C)=N2)C(C)=C1
COCCNC1=NS(=O)(=O)NC1C2=C(F)C=CC(F)=C2F
CC1=CC=C(SC2=C([N+1](=O)[O-1])C=CC=C2C)C([N+1](=O)[O-1])=C1
NC1=NC(N2CCCCC2)=NC=3C=CSC1=3
CC1C=C(C)N(CC2CCC(N3C=NC(=O)N(CC4=CC=CC([N+1](=O)[O-1])=C4)N3)CC2)O1
CC1=C(C=2C=C[NH1]N=2)C=NN1C3=CC=CC(F)=C3
CCCOC=NC=1N=C2N(N=1)CCN(C(=O)C3=CC=CC(Cl)=C3)C2
O=S(=O)(O)NCCSCCS(=O)(=O)O
COC1=NC(C)=NC(OC2=CC=C([N+1](=O)[O-1])C=C2)=N1
CNCCN(C=NC(NC1CCC(C(=O)NO)C1)=NC2=CCC=C3C=CC[NH1]C(=O)C(=O)N(C3)CC2C)C
O=C1CCC2=CC([N+1](=O)[O-1])=CC=C2N1
CC1=C(C)C(C)=C(O)C(C(=O)C=CC2=CC=C(S(C)(=O)=O)C=C2)=C1C
CC(=O)NC1=CC=C(S(=O)(=O)N2CCCCC2C3=CN=C(NC4CCCC4)N=C3)C=C1
CCCCOC(=O)CSC=1[NH1]C2=CC=CC=C2C=1SC3=CC=CC=C3
CC1=CC=CC=C1N2C(=O)C(=CC3=CN(C)C4=CC(Cl)=CC=C34)SC2=NC5=CC=C(F)C=C5
CCCCN(CC)CCCNC(=O)C1=CC=CC2=C1C(=O)C3=CC=CC=C32
CC(=O)NC1=CC=CC(C=NC2=CC(NS(C)(=O)=O)=CC=C2NC#N)=C1
COC1=CC(N2C=C(C(N)=O)C=C2C)=C(F)C=C1OCC3=CC=CC4=CC=CC=C34
CCC(CC)C(=O)N1CCC2(CC1)CCN(C(=O)CCCF)C2
O=C(CCC1=CC=C(S(=O)(=O)N2CCC(NCC3=CC=CO3)CC2)C=C1)NO
CC(=O)N(CC1=CC=CC(Cl)=C1)C2=CC(Cl)=CC=C2O
CCOC(=O)C=1C(CSC(C)(C)C)=CSC=1NC(=O)C=2C=NN(C3=CC=CC=C3C)C=2
COC1=CC=C(OC)C(NC(=O)NNC(=O)C2=CC=NC=C2)=C1
ClC1=CC2=C[NH1]N=C(C3=CC=C(N4C=NC5=C(Cl)N=CN=C54)C=C3C6=CN=CC=C6F)C2=C1
C1C=CC=NC1OCC2=CC(Cl)=CC(NC3=CC=NC4=CC(Cl)=CC=C34)=C2C
OC1=CC=C2C(=C1)OC(CCC3=CC=C(F)C=C3)C4=C2C5=CC=CC=C5O4
O=C1CC2=C(Cl)C=CC=C2N1CCCCN3CCN(C4=CC=C([N+1](=O)[O-1])C=C4F)CC3
CC=1C=C(C(=O)N2CCCC(CCN3CCN(C4=CC=CC=C4OC(C)C)CC3)C2)[NH1]N=1
CSC1=CC=CC(NC(=O)C=2N=NN(C3=CC=C(Cl)C(Cl)=C3)C=2C)=C1
CN1C=C(C2=CC=C(NC3=CC=C(C4=NC=C(CC5=CN=C(N)N=C5N)C=N4)C=N3)C=C2)C=N1
COC1=C(CN2CCCC3=C(OC)C=C(Br)C=C32)C(O)=CC=C1OC(C)=O
CC=CC=C(O)CC=C1N=CC(C#N)=CN1C
CC=C1C(NC2=CC=CC([N+1](=O)[O-1])=C2)=NC(NCCCC3=CC4=CC(N5C=CC=C5)=CC=C4N3C)=N1
NCCNCCNCCNC1=C2C=CC=CC2=NC3=CC=CC=C13
CCCOC1=CC=C(CC23CCCC2C3)N=C1
C=CN=CC[N+1](C=1N2CCN(C3=CC=CC=C3F)CC2)=C[NH1]C=1
COC1=CC(C=C2C(C)=C(CC(O)C(F)(F)F)C3=CC=CN=C23)=CC=C1NC(N)=O
ClC1=NN=C(NC2=NC=CC=C2Cl)C3=CC=CC=C13
O=C(NCP(=O)(O)O)C1=CC=C(N2CCC(CO)C2)C(Cl)=C1
ONC(=NC1=NC=C(F)C=N1)C2=CC=C(OC3=CC=C(C(F)(F)F)C=C3)N=C2
OC1=CC=CC2=C1OCC3(OC4CCO4)CN5C=C(COC6=CC=C(O)C(F)=C6)N=C5CC32
O=C(O)CCN1CCN(C(=O)CCCC2=NN=C(CN3C=NC4=CN=CC=C43)O2)CC1
O=C(O)CC1=CC=C(OC(F)(F)F)C=C1CCCCC2=CC(C(F)(F)F)=CC(C(F)(F)F)=C2
CN(CCCN1CCN(C=2C=CC3=N[NH1]C=C3C=2)CC1)CC4=CC=C(Br)C=C4
O=C(C1=CC=CC(NS(=O)(=O)C2=CC=C(O)C=C2)=C1N3)CCCC3
O=C(NC1=CC=C(OC2=CC=CC=C2)C=C1)C3=CC(Cl)=C4C(=C3)OCCO4
O=C(O)CC(NC(=O)C(N)CC1=CC=C(OC2=CC=C(O)C=C2)C=C1)C3=CC=CC=C3
CC(C)OP(=O)(OC(N)=O)OCOP(=O)(COCC1OC(N2CCOCC2)C3CC31)OCO
CCCN(CC1C)C(CC)CC(C(=O)O)C1O
FC(F)SC1=CC=CC=C1C2=NC(CN3CCN(CC=CC4=CC=CC=C4)CC3)=CO2
O=C(NCC1=CC=CC=C1NC2=CC=C(Cl)C=C2)NC3=CC=C(F)C(C4=CC=CC=N4)=C3
NC(CC1=CC(I)=C(OC2=CC=C(O)C(C=NC3=CC=CC=N3)=C2)C=C1)C(O)C(O)C(=O)O
NC1=CC=CC=C1C2=CC=CC=C2C=O
COC1=CC=C(C(=O)NCC2=NC(=O)CC=C(C)N=C[NH1]N2)C=C1
CC1=CC=C(C=CC2C3CC(=C(C)C)CCC3(C)C4=C(CC)C=C(O)C=C4OC2=O)C=C1
O=[N+1]([O-1])C1=CC=C(O)C(Br)=C1
CNC(=O)C(CC1=CC=CC=C1)NS(=O)(=O)C2=CC=C3C(=C2)C(=O)C(=O)N3CCCN4CCOCC4
O=C(NN=CC1=CC=C(O)C=C1)C2=CC(F)=C(F)C=C2F
CNC1CN(CC2=C(C3=CC=CC=C3)N(C4=CC=C(OCC5=CC=CC=C5)C=C4)C6=NC=C(Cl)C=C62)CC1
CC(O)C(=O)N1NCC2=CC=CC=C2N3N=NC=C31
O=CN1C=CC=C(S(=O)(=O)NC2=CC=C(F)C=C2C)C3=CC=CN13
COC1=CC=C(OCCN2C(C)CCCC2C)C=C1OC
O=C(NC1=N[NH1]C=NC2=CC=CC=C2N=C1)C3=CC=C(Cl)C([N+1](=O)[O-1])=C3
COC1=CC=C(C=C(NC(=O)C2=CC=CC=C2)C(=O)NC(C)C)C=C1
N#CC1=CC=CC(NC(=O)C2=CC=C3C(=C2)OCO3)=C1
O=C(C1=CC=CC=C1)N(CC=NC(=O)CC(C2=CC=CC=C2)=N[NH1])C3=CC=C(Cl)C=C3
O=S(=O)(C1=CC=CC2=C1)NC3=CC=C4C=C3C=NC(C5=CC=C(Cl)C6=C54)NCCC=C26
CC1=NN=C(NC2=CC=C(S(=O)(=O)N3CCCC(O)C3)C=C2Cl)S1
O=C(O)CS1C=C(C(=O)O)[NH1]C2=CC=CC=C12
COC1=CC=C(C(=O)N2CCCCC2C)C=C1
CCOC(=O)C(NC(=O)C=C1C=CS2C=C(C3=CC(Cl)=CC=C3Cl)C(=O)N(C)C2=C1)=C4C=CC=CC4=C
CC=1C=COC=1C(=O)N2CCC3(C(=O)N(C4=CC=C5C(=C4)OCCO5)CC3)C2
COC1=CC(N2CCC(NC(=O)NC3=CC=C(C)C=C3)CC2)=NC=N1
COC=CC=C(C(=O)NCC1=NN=C(SCC(=O)NNC(=O)C2=CC=CC=C2C(=O)O)O1)CCl
CCN=CC1=C(OC2=CC3=C(C=C12)OCO3)C(NC(=O)C4OC4=O)=NNC
CSC1=NC=C(Cl)C(C(=O)N(C)CC(=O)N2CCN(C3=CC=CC=N3)CC2)=N1
CC1=CN(C2CC(O)C(COP(=O)(O)OCC(N)C(=O)O)O2)C(=O)[NH1]C1=O
CC=1OC(C2=CC=CC=C2)=NC=1OC(=O)COC(=O)C3=CC=CO3
COC1=CC=C(CCN2CCN(CC3=CC=CC=C3)CC2)C=C1
O=C(C1=CCCC(C2=NC=CS2)C1)N3CCN(CC4=CC=NN4C5=CC=CN=C5)CC3
CNCCN1C=C(C(=O)C2=CC=C(Cl)C=C2)C=C1C3(C4=CC=C(F)C=C4)CC3(C)C
FC1=CC=C(CN2C3CCC2CNC3)C=C1CC=4C=CSC=4
COC1=CC=C(C2CC2C(=O)OCC(=O)N3CCC4=CC=CC=C43)C=C1
COC1=C(CNCCCN2CCN(CCC#N)C2)C(C)=NN1C
O=C1C2=CC=CC=C2C(=O)C=C1C(C3=CC=C(F)C=C3)=NC4=CC=C5C=CC=CC5=C4
CNC1=NC2=CC=C(S(=O)(=O)NCCC3=CC=NC(Cl)=C3)C=C2S1
N#CC(C1=CC=C(OCCCN2CCOCC2)C=C1)C3=NC4=CC=CC=C4O3
CC(=O)C1=CC=CC=C1OCC2=NC(C3=CC=C(F)C=C3F)=N[NH1]2
O=C(CN1CCC(C2=CC=C(Cl)C=C2)CC1)NCC3C(C4=CC=CC=C4)=CC5=CC=CC=C53
CCCCCN1C=C(C(NC2=C(C)C=CC=C2C)=NC3=CN=CN=C31)C=O
C1C=N[NH1]C2=CC=C(C3=CN=CC(OCC4(N)CC5=CC(F)=C(F)C=C54)=C3)C=C12
C12C(C3=CC(OCC4=CC=CC=C4F)=CC=C31)N(C5CCC(C6=CC=CC=C6)O5)C2
CNC(=O)C(C)(C)N(C1=CC=C(C(=O)NCC2=CC=C(Cl)C=C2Cl)C=C1)S(=O)=O
CC(C)S(=O)(=O)C=1C=CSC=1C2=NC=C(Cl)C=C2Cl
O=C(NC(=S)NC1CCN(CC2=CC=CN=C2)CC13)C=CC=C(N4CCN(C5=CC=C(C(F)(F)F)C=N5)CC4=O)C=C3
O=C1C2=CC=CC=C2C(=O)N1C3CC4=CC=CC=C4C3CN5C(=O)OC6=CC=CC=C65
COC1=CC=C(C2=NC(N3CCN(C(=O)C4=CC=C5[NH1]C=NC5=C4)CC3)=NC=C2)NC=C1
NC1=NC=C(C2C3=C(CCCC3)N=N2)[NH1]1
CSC1=CC(C(N)=O)=NN1C2=CC=CC=C2
O=C(NCC=C1C=CC(NC(=O)NC2=CC=C(Cl)C=C2F)=C1)NC3=CC=CC=C3F
COC1=CC=C(OC)C(N=NC=CC(N)=C[N+1]2=CC=C(C)O2)=C1
COC1=CC=C(C2=COC3=CC(OCC(=O)OC)=CC=C3C2=O)C=C1
COC=C(Cl)C(=C1)N(CCOCCN2CCN(C3=CC=C(F)C=C3)CC2)C(=O)CCC4=CC=C(CCO)C=C41
NC=1N=C(C2=CC=CN=C2)[NH1]C=1C3CCCCO3
CCCC(Cl)=NC(C1=CC=CN=C1)=CC2=CCCC2
O=C(O)CC1=CC=C([N+1](=O)[O-1])C=C1
CC1=CC=C(CNC(=O)CN(C)S(=O)(=O)C2=CC=C(S(N)(=O)=O)S2)C=C1
CC(=CC=CC(C)(C)CCCC(=O)CC(O1)CCCCCC1C)CO
O=C1C(C2=NC3=CC=CC=C3[NH1]2)C=4N=C(C5=CC=NC=C5)[NH1]C=4N1CC6=CC=CC=C6
CC1CCCCC1NC(=O)C2=CC=C(OC3=CC=C(Cl)C(Cl)=C3)C=C2
CN(C)C1=NC(C(=O)N2N=C(C3=CC=CS3)CC2C4=CC=C(Cl)C=C4Cl)=NO1
CCC(NC(=O)CCC1=NN=C(C)C2=CC=C(N)C=C12)C3=CC=C(F)C=C3
COCCNCC1=CC(OCC2=CC=CC=C2)=NC(C)=N1
CN(C)CCN1C(=O)C(C(CC(=O)O)C2=CC=CC=C2F)S3CCCN13
CC(=O)C1=NN(C2=CC=CC=C2)C3=C1C(=O)N(CC4=CC=CC(F)=C4)C(=O)N3C
CCCC1=CC(=O)OC=C1C(=O)C(CN2CCOCC2)=CC=O
CC(=O)NC1=CC=C(S(=O)(=O)N2CCCCCC2)C=C1
CCOC(=O)C(=C1OC(CO)C(O)C(O)C1COC(=O)C=CC(OCC)=C)C(=O)OC
O=CC1=C(C(=O)CCC1)[NH1]S
CCOC(=O)C=1C2=C(NC=1C[N+1]3=CC=CC=C3)SCN2CCC#N
CC1=CC=C(S(=O)(=O)NC2=CC(N)=NC3=CC=CC=C23)C=C1
CC(NC=C(CCC1=CC=CC=C1)C=C(N2CCN(C=O)CC2CO)C=C)C3=CC=CC=C3
C1C=CC=C1S(=O)(=O)N(C)CC=CC(=O)OC=C(C)C(OCC2=CC=CC=C2)=C
COC1=CC=CC=C1CC(C(=O)C(C)C)C(=O)C(=O)NC2=CC=C(CCC3=CC=CC=C3)C=C2
O=C(NCC1=CC=CC=N1)C2=CC=C(C(F)(F)F)C=C2
CCOC1=CC=C(NC(=O)N2CCN(C3=NC=CC=C3F)CC2)C=C1
COC(=O)C(C)(C)NC(=O)C(=O)C1=CC(I)=C(OC2=CC=C(Br)C=C2CC(=O)O)C(I)=C1
CCOC(=O)C1=C(C)OCN=CN(COCC2=CC=CC=C2)C(=O)CC=C1C#N
CCC1=CC=C(C2=CC=C(NC(=O)CCCC(=O)N(C)C)C=N2)C=C1
COC(=O)C1=CC=CC([N+1](=O)[O-1])=C1C(=O)NC2=CC=CC=N2
OCCN=CC1=CN(C2=CC=CC=C2)N=C1C3=CC=C(Br)C=C3
COC1=NC=NC2=C1C(Cl)=C(C(F)(F)F)N2C(CO)CO
O=CCN=C(COC)NC1=CC=C(CCC2=NN=N[NH1]2)C=C1
N1C(=O)C=C2C=CC1C3=C4C=C(CNC(=O)C(CC5=CC=C6C=C5)C(=O)N(CC7CC7)C46)C=C32
COC1=CC=C(F)C=C1S(=O)(=O)NCCCC(C(=O)NC=CC2=CC=C(C)C=C2)C
CC(=O)NC1=CC=C(S(=O)(=O)N2CCN(C3=CC=CC(C(F)(F)F)=C3)CC2)C(C#N)=C1
CC1=NC(N2CCN(C)CC2)=NC=3[NH1]N=C(C1=3)CCC
CC1=CC2=CC(=C1C#CC3=CC=CC(NC(=O)NC(C)CC4=CC=CN=C4)=C3)C(C)(C)CCC2(C)C
O=C(NC1CCCCC12)C(C3=CC=C(OCCN4CCOCC4)C=C3)C5CCC2C5
O=C(NC1=CC=CC=C1F)NC2=CC=C3N=CN=C(NCC4=CC=CO4)C3=C2
CC1=CC=C(C(=O)N2CCC2)C=C1NC3=NC=CC(C4=CC=C(C(F)(F)F)C=C4)=N3
COC1=CC=C(NC(C)=O)C=C1
O=C1CCCCC1S(=O)(=O)N2CCN(C3=CC=CC=C3F)CC2
O=C(CCC1=CC=C(Cl)C=C1Cl)NCCCCCCNCC2=CC(Cl)=CC=C2OCC3=CC=C(Cl)C=C3
CC(=O)C=1SC(NC(=O)NCCCC(C(=O)NC2=CC=C(F)C(Cl)=C2)C)=CC=1C
CCOC1=C(C)C=C(C2=CSC(N)=N2)C=C1OCC
CCCSC1=NC=C(N1C2=CC=C(F)C=C2)NC(CCO)C(OC(C)=O)CC
CCC(C)C(NC(=S)NCC(F)(F)F)C(=O)NC(C)C
CC1=CC=C(CN2CCC(N3C(O)=NC4=CC=CC=C4C3=O)C2)S1
C1OC=CC=C1C=2N=C(NC(=O)NC3=CC=C4C(=C3)OCCO4)SC=2CO
CCOC(=O)C1=C(C2=CC=C(Br)C=C2)[NH1]C3=CC=C([N+1](=O)[O-1])C=C31
COC=CC=C(C(CCC#N)C1=C(C(=O)NN)[NH1]N=C1C(N)=O)C=CO
OC1=CC=C(N2CCSCC2)C=C1C3=CC(C4=CC=CC=C4)=NC5=CC=CC=C35
CN(CC=1C=CSC=1)C2=C(Br)C(=O)C(S(=O)(=O)C3=CC=CC=C3)=C(O)C2=O
ClC1=CC=C(SC2=CC=CC=3[NH1]N=CC2=3)C=C1
CP(C)(=O)C1=CC=C(NC(=O)NC2=CC=C(N(CC3CCCO3)C4=CC=CC=C4F)C=C2)C=C1
NC(C1OC2=CC=CC=C2)CCCN(C(=O)CCC(Cl)C(=O)NCC3OCCO3)CC1
NC1=CC=C2C=C(O)C=CC2=C1
C=CC1=C2C=CC=CC2=C(CN3CCCCC3)C=N1
O=C(CC1=CC=CC=C1)N2CCC(N3C=CC=N3)CC2
O=[N+1]([O-1])C1=CC=CC(SC2=CC=C(C(=O)N3CCN(C4CCC4)CC3)C=C2)=C1
CC1CCC(NC(=O)CC=C(COC2=CC=C(Br)C=C2)[NH1]N)CC1
CCOP(=O)(OCC)C(=NO1)CCC2(CCCC2)OC1=O
CC(O)(C1=CC=C(Br)C=C1)C(F)(F)C(F)(F)C2=CC=C(C(F)(F)F)C=C2Cl
O=C(O)CC=NN(C(C1=CC=C(C(F)(F)F)C=C1)CSS)C2=CC=C(F)C=C2
CCC(C)C(O)C1CCCN1C(=O)CCC2CCN(C(=O)OC(C)(C)C)CC2
CC1=CC=C(S(=O)(=O)N2CCOCC2)C=C1C(=O)O
C=CCN1C(C=2[NH1]N=C3C=2CCCCC3)=NN=C1SCC(=O)NC4=NN=C(C5=CC=C(Br)O5)S4
COC1=CC=C(C=C1OC)CCC2=CC(OC)=CC(O)=C2C(O)C(C)N(CC3CC34)CCCN4
CC1=NC(N)=NC(CCN2C(=O)C3=CC=CN=C3C2=O)=N1
CC1=CC=CC2=CC=C(OC(=O)C3=CC=C4C=CC=CC4=C3)C2=N1
O=C(O)C1C2CCC(C2)C1C(=O)NC=3SN=C(C4=CN=CC=N4)C=3Cl
COC1=CC=C(S(=O)(=O)NCCC2=CC=NC(NC(=O)C3=CC=CO3)=C2N)C=C1
CC1=CC=CC(NC(=O)C(C)(C)OC2=CC=CC([N+1](=O)[O-1])=C2)=C1NC(=O)C3=CC4=CC=CC=C4O3
CN(C)C(SC1=CC=C(C(=O)O)C=C1C(=O)OC)S(=O)(=O)C(F)(F)F
CN(C1=CC=C[N+1](C)=C1)S(=O)(=O)C2=CC=C([N+1](=O)[O-1])C=C2[N+1](=O)[O-1]
C1OC=CC=C1C(=O)NN(C(=O)C2=CC=CC=C2[N+1](=O)[O-1])C(C)(C)C=O
COC1=CC=C(Br)C=C1C2=CC(=O)C3=CC=CC=C3N(C)S2(=O)=O
CCOC(=O)C1=CC(C(=O)CN2CCCC2=N)=C(C)[NH1]1
OCCNC1=NC(C=CC2=CC=NC3=CC=CC=C23)=C(C(F)(F)F)S1
CCN(CC)CCNC(=O)C1=CSC2=C1CCCC2=O
O=C(NC1=CC=CC=C1)N2CC3CNCC3C2C4=CC=CC=N4
CCN(CC)CCN1N=C2CC(=O)N(CC(=O)NC3=CC=C([N+1](=O)[O-1])C=C3)C2C1=O
C1CC=NC=NC1(C2=CC=C(C(=O)N3CCC(CCO)CC3)C(OCC(F)(F)F)=C2C=C)OC4CCNCC4
CCOC=C1C=C(NC2=NC=C(C(=O)NC3=CC=C(CC)C=C3C)N=N2)C=C1
CCCCC1=NN=C(NC(=O)C(C#N)=CC2=CC=CC(OC)=C2O)S1
CC(C)N1C=C(C2=C3C=CC(=C2)C(O)(C(F)(F)F)C4=CC=CN43)C=N1
O=C(C[N+1](=O)[O-1])NC1=CC(O)=CC(C2=NC=CN2CC3=CC=CC=C3)=C1
CC=C1C(=O)CN=NN(CC(O)CNC(=O)C2=CC=C(F)C=C2)C[NH1]1
CN(C)CC1NC=C(C=C(NC(=O)C2=CC=CC=C2)C(=O)NCCC3=CC=CO3)C(=O)C1=O
CC(C)CC1=CC(CNN=C(N2CCCC2C=3N=NN(C4CCCC4)N=3)N=C[NH1]C=O)=NO1
COC1=CC=C(C2=NOC(CN3CCC(C(F)(F)F)CC3)=N2)C=C1
CC=C1C(CN(C)CCCO)=CC(Br)=C1C
O=C(O)C1=CC(C2CCOCC2)C3=CC(S(=O)(=O)C4=CC=C(F)C=C4)=CC=C3O1
COC1=CC=C(C(=O)NCC(=O)NN=C2SCCC2=O)C=C1
CS(=O)(=O)NC(CC1=CC=CC=C1)C(=O)N2CCN(COC3=CC=C(C#N)C=C3)CC2
CC(=CC1=CC=C[NH1]1)C2=CC=C3[NH1]C(N4CCN(C(=O)NCC)C4)=NC3=C2
CCN(CC)C1=CC=C(CC(=O)OC2=CC=C([N+1](=O)[O-1])C=C2)O1
COC1=CC=C(OCC(=O)N2CCCC2C(N)=O)C=C1C
CC1=N[NH1]C=C1C(C2=C(F)C=C(F)C=C2F)N(C3=CC=C(F)C=C3)C(C)C(C)=N
COC1=CC(S(=O)(=O)NCC2CCCO2)=CC=C1NC(=O)CCl
C1CCN(C(C)CO)S(=O)(=O)C2=CC=C(F)C=C2N1CC3=CC=C(Cl)C=C3
COCC1COC2=CC(NS(C)(=O)=O)=CC=C21
CN1C(OCC2=CC(C(F)(F)F)=CC=C2SC3=NC=CC=N3)=NC4=CC=CC=C41
CCOC(=O)C=C1C2=C(N=CN2C3(C)CC3)C(NC(=O)CNC(=O)C4=CC=C5SN=NC5=C4)C1
CNS(=O)(=O)C1=CC=CC(NC(=O)C2=CC(COC3=CC=CC=C3)=CC=N2)=C1
CC1=CC(C)=C(NC(=O)CCNC2=CC(=O)C(NC(=O)C3CC3)=N2)C(C)=C1
O=C(OCC1=CC=CN=C1)C2=CC(Cl)=C(Cl)C=C2O
O=C(O)CCCC1CCCCN(C2C(Cl)=CCC)CCC3C4C5=CCC=CC6OC6C5C1CC4CCC23CC
CCCCCC(C)NCC1(C(=O)C2=C(Cl)C=NC=C2Cl)CCC1C(=O)NCCC3=CC=C(C)C=C3
O=C(CSC1=NN=C(C2=CC=CO2)N1CC3=CC=CO3)NCC4=CC=CO4
CCCNC(=S)NCCOC=CC=C(C(=O)NCCC(NC(=O)C1CCC1)C2=NC3=CC=C(C)C=C3[NH1]2)C=C
COC1=CC=CC=C1CC=2C(=N[NH1]C=2C(C)(C)CC)NC(=O)C3=CC=C(Cl)C=C3
COC(=O)C1CCCCC=C1N(CC2=CC=CC=C2)C(=O)C(CC(=O)NCC3=CC=CO3)C
O=C(C=CC1=CC=CC=C1)NC2=NC(C3=CC=CC=N3)=CS2
CN(C)S(=O)(=O)N1C=CN=C1
NC1=CC(C2=CC=CC=C2)=NC3=CC=CC=C13
O=C(O)C1=CC=CC=C1C(=O)NC2=CC=CC=C2NC3=CC=CC=C3
CC1=CC(N(C)C)=NN1C2=CC=C(Cl)N=C2
CC=C1C=C(C(C)C)C2CC(C)=NC(C)=C2C1
CCOC(=O)CNC(=O)N(CC1=CC(C)=CC(C)=C1)C23C=C(O)C(=O)C=C2C=NC=C3
CCN(CC)CC1CC(C)CC2C3=CC(O)=CC=C3CCC21
CCOC=C1C=C(C2C(C3=CC=CC=C3)NC(=N)N=C(CC4CCCCC4)C2=C1)C(C)=C
C1C2CCC(=O)C(C)(CCN1CC3=CC=C(Br)C=C3)C2
O=C(NN=CC1=CC=C(Cl)C=C1)C2=CC=C([N+1](=O)[O-1])O2
COCC1NC(CN2N=C(C3=CC=C(Cl)C=C3)C=C2C(=O)NCC4=CC=NC=C4)C=C(C)C1=O
COC1=CC=C(C=O)C=C1SC2=CC=C(F)C(C(=O)N(C)CC3CC3)=C2
O=C(O)CNC(SCC1=CC=CC(O)=C1C(=O)C2=CC(Cl)=CC=C2OCC3=CC=C(F)C=C3)=NC(=O)C4=CC=CC=C4
O=C(O)CSC1=C(Cl)C(=O)C2=CC=CC=C2C1=O
O=C(NCC1=CC=CN=C1)C2CCN(S(=O)(=O)NC3=CC=CC=N3)CC2
O=C1C=C(NC2=CC=CC=C2[N+1](=O)[O-1])[NH1]N1C3=CC=CS3
CC1=C(F)C(C(=O)OCC2=CC(C)=NO2)=C(C)N=C1CC(N)=O
O=C(O)CCC1=NC(Cl)=CN1C2=CC=C([N+1](=O)[O-1])C=C2
NC1=NC(N2CCC(O)C2)=C3SC4=CC(Cl)=CC=C4C3=N1
CC(C)(C)C1=CC=C(C(=O)C=CC2=CC=CC=[N+1]2[O-1])C=C1
COC=C1C(OC)=CC(C(=O)NC2=CC=CC=CN(C3=CC=CC=C3)N=C2)=C1
CCC(CC)C(N)C(=O)N(C)CC(=O)NCC1=CC=CC(C(C)(C)C)=C1
COC1=CC=CC=C1C2C=3C(=N[NH1]C=3C(C)(C)C)C(=O)N2C4=C(N)N(CC5=CC=CC=C5)C(=O)[NH1]C4=O
N#CC1=CN(C2=CC=C(C(=O)O)C(O)=C2)C=C1C3=CC=C(O)C=C3O
CC(C)(C1)NC=C(CNCCC2=CN(S(=O)(=O)C3=CC=CN=C3)C=N2)N1
COC1=NC(NCCC2=CC=C(Cl)C=C2)=NC(N3CCCC(NCC4=CC=CC=C4)C3=O)=N1
CCC12CC(CCC1C=3)CC(=O)N=C(SCC(=O)NCC4CCCO4)[NH1]C=32
C[N+1]1=CC=CC(C(=O)O)=C1
COC=NC=C(C=1[NH1]C(C2=CC=NC=C2)=NC=1C)N=CC=CNC3=C(Cl)C=CC=C3Cl
CN(C)CCCN1C(C(C)C)=NC=C2N=C(OC3=CC=CC=C3C#N)C=C21
O=C(C(=C1C=CC2=CC=C(O)C(O)=C21)C3=CC(O)=C(O)C=C3OC)COC(O)C(O)C(O)CO
CNC12CN(C(=O)CCCC3=CC=CC=C3)CCC1C2C
COC1=C(CNS(=O)(=O)CC2=CC=CC=C2)C(C)=NN1C
COC1=CC=C2C(=C1)CCCN2C3=CC=C(Cl)C=C3N
CCCN=CC(OC=C(Cl)C(C(F)(F)F)=CNC)=C(C)C(CC)=CNC(=O)NC
O=C1CCC(C2=CC=C(OC3=NC=CC=C3Br)O2)=NN1
COCC(=O)N1CCC2C1CCN2CC3=CC=C(F)C(C(F)(F)F)=C3
CC=1N=NSC=1CC2=N[NH1]C(=O)N2CC3=CC=CC(Cl)=C3
CN(C)CCCC(C)N(CC(C)C)S(=O)(=O)C1=CC=CC=C1
N=C(N)C1=CC2=C(S1)CCN(C(=O)NC3=CC=C4C=CC=CC4=C3)C2
N=C(N)C1=CC=CC2=C(OCC(=O)O)C=CC=C12
CC(C)(CC1=C(Cl)N=CN=C1N)COP(=O)(O)O
CC=1C=C(C)N2N=C(S(=O)(=O)NCC3=CC(C)=CC=C3C)N=C2N=1
CCCCCCCC1(NS(C)(=O)=O)CCCCC1=O
CCCCCN(C(=O)C1=CC=CC2=C1OCCO2)C3=C(N)N(CC4=CC=CC=C4)C(=O)[NH1]C3=O
O=C(NCCC=1C=CSC=1)C(CC2=CC=CC=C2)NC(=O)C(CCCNC(=N)N)NS(=O)(=O)C3=CC=CC=C3
C1CCN(C(=O)C2=CC=CN=C2N3CCN(C4CCCCCC4)CC3C)CC1
O=CN1C(CC2=CC=CC=C2)C(=O)N(CC3=CC=CC=C3)C(=O)N1
N#CCCN(C(=O)CN1C(=O)OC2=CC(S(=O)(=O)N3CCC(C)CC3)=CC=C21)C4CCCCC4
O=C(NCC1=CC=CC=C1)C(=O)NCC(C2=CC=CO2)S(=O)(=O)C3=CC=CS3
CCOC(=O)CCS(=O)(=O)NC(C(=O)NC(C)C(O)C1=CC=C(NC(=O)OC)C=C1)C(C)C
O=S(=O)(NC1=CC=C(C(F)(F)F)C=C1)C2=CC=C3C=CC=CC3=C2
CC1=NN(C2=CC=CC=C2)C=C1C=CC(=O)NC(=NN=C(N)N)[NH1]C=O
O=C(O)CN(C(=O)CSC1=NC2=CC=CC=C2N1C)C3=CC=C([N+1](=O)[O-1])C=C3
CCN(CC1=CC=CC=C1)S(=O)(=O)C2=CC=C(NC(=O)CCS(=O)(=O)CCC)C=C2
O=C1C2=CC=CC=C2S(=O)(=O)C3=CC=CC=C31
O=C(OC1COC(OCCC2=CC3=C(C=C2Br)OCCO3)C1COO)C(=CO)C(O)C(O)CO
CC1=CC(C)=CC(NC(=O)COC(=O)CCCC2=NC(=O)C3=CC=CC=C3[NH1]2)=C1
CCN(CC1=CC=C([N+1](=O)[O-1])C=C1)CC(O)CN=C(C2=CC=CC=C2)C3=CC=CC=C3OC
CN(C)CCSCCNC(=O)C1=CC=C2C(=C1)CCC3=CC=CC=C3N2
CCOC1=CC=C(N(CC(=O)NCC2=CC=C(F)C=C2)S(C)(=O)=O)C(OC)=C1
CC1=CC(N)=C(C)C=C1NC(=O)C=2OC3=CC=CC=C3C=2C#CC4=CC=CC=C4
CC1=CC(N(CCC#N)CCC#N)=CC=C1NC2=NC=C3C(=N2)C=4C(=NN(C)C=4CC5=CC=C(C#N)C=C5)CC3
COC1=CC=C2[NH1]C(N3CCN(C)CC3)=NC2=C1
O=C(OCC1=NC(C2CC2)=NO1)C3=CC=CC=C3Cl
COC1=CC=CC=C1C2C=3C(=N[NH1]C=3C(C)(C)C)C(=O)N2C4=CC=C(C=5C=COC=5)CC4
CC(=O)C1C2=C(C=CC1N)OC3=CC=CC=C32
N#CCCN(C(=O)C1=CC=C(C=2S3C=CC=2C=4SC=CC=43)C=C1)C5=CC=CC=C5
CC(=O)COC(N1C(=O)NC(C)C1C2=CC=C(N(CCCl)CCCl)C=C2)C(OC(C)=O)COC
CN1C(=O)C2=C(N=CN2CC(=O)NC3CCCC(N)C3O)N(C)C1=O
N#CC1=CC=C(C2=CC=C(C3NCCCC4(NC=C(F)C(N)=N4)C3)N=C2)C=C1F
CC(C(=O)OCC(=O)C=C[NH1]C1=CC=CC=C12)CCN(S(=O)(=O)C3=CC(Br)=CC=C3Cl)CC2
CC1=CC(C(C)(O)C#CC2=CC=C(S(C)(=O)=O)C=C2)=NO1
COC=CC=C(S(=O)(=O)C=1N=C(C)SC=1N=CNCC(=O)NC2CCCCCC2)C=C
O=C(CC=1C=NN(C2=CC=C3C(=C2)OCCO3)C=1)N4CCCCC4
CCN(C)C(=O)C1=C(C)N=C(C2CC2)N1CCCC3=CC=C(Cl)C=C3Cl
CCCN(CCC)C=C(C)C=CC=1[NH1]N=C(C=1)CCN(C)C=O
C1=CC2=CC3=CC=C2N=C(NC4=CC=C(OCCC=C(C)CCC=C(C)C)C=C4)C=C13
C1C=CC=C(C)C1NC(=O)OCCC2C(N(C)C3=NC=NC=4[NH1]C=CC3=4)C(CCNC(C)(C)C)C2=C
CC=NN(CC(=O)NCC1=CC=CN1C2=CC=CC=N2)C(=O)C3=CC=CN3
OC1=CC2=CC=CC=C2C(NC=3C=C[NH1]N=3)=C1C4=CC=C5C(=C4Cl)CCCN5
S=C(NNC(=S)NC1=CC=C(Cl)C(Cl)=C1)N2CCN(C3=CC=C(Cl)C=C3)CC2
COC1=N[NH1]C2=NC(N3C=CC=C(NC(=O)N4CCC(N(C)CC5=CC=CC=C5)CC4)C(F)=C3)=NC12
CC(C)CCN1N=CC=C1C(=O)NC2=NC3=C(S2)COCC3
O=C(O)C1=CC=C(N2C=C(C(=O)O)N=C2C3=CC=CC=C3)C=C1
CSC1=NC(N)=NC2=C1N=CN2C3OC(COP(=O)(O)OP(=O)(O)O)C(O)C3O
CC(=O)C1=C(C=2C(C)=C(C)[NH1]C=2C)C=CC=C1OCC=C(C)C
CC1=CC=CC(N2CCN(CCN3C(O)=C4C=C(C)C=CC4=NC3=S)CC2)=C1C
O=CC1=CC(OCCNCCO)=CC=C1O
CCOC1=CC=C(NS(=O)(=O)C2=CC=C(N3C=NN=N3)C=C2)C=C1
COC1=CC=C(C2=CC(C3OC(CO)C(O)C(O)C3O)=CC=C2OC)C=C1
COC1=CC=C(CN(CCC(C)C)CC2CCCCC2)C=C1O
CCN(CC)CCNC(=O)C1=CC=C2C(=C1)C(=O)C3=CC([N+1](=O)[O-1])=CC=C32
C1C=CC(=O)C(O)C(C)CCC2OC2(C)CCC1
CCCCCCCCCNC(=O)OC1=CC=C(Cl)C=C1C(O)C(=O)NCC(=O)NCC2NCCCCC(C(N)=O)C2
COC1=CC=C(CCN(C)CCC(C)C(C)C2CC(=O)CCC2C(C)C)C=C1
COC1=CC=C2N=C(Cl)C(CN3CCC4=CC=CC=C4C3)=CC2=C1
COC(=O)C1=CC=CC(NC(=O)C(C#N)=NNC2=CC=C(C3=NN=CO3)C=C2)=C1
CCN1C(=O)N(CC(O)C2OC=C(C(C)C)C=C2)C3=CC=CC=C31
CCC1=CN=C(NC2CCN(CC3=CC=CC=C3)C2)SC4=NC(OC)=CC(OC)=C14
O=C1C2=CC=CC=C2SCC13CCN(CCCC4=CC=CC(Cl)=C4)CC3
O=C(O)CCC(O)C=C1C=C(C(=O)C2=CC=C(C3=CSC(C4=CC=CC=C4)=N3)C=C2)C=C1
CC1=CC=C(C)C(N2CCN(S(=O)(=O)C3C(C(=O)N4CCCCC4)=CC=CN3C5=CC=CC=C5)CC2)=C1C
CC(NC(=O)N=C(C1=CC=CC=C1)N2CCCC2)C3=CC=C(Cl)C(Cl)=C3
CC1=NC=C(COP(=O)(O)O)C(C)=C1OC2=CC=C(Cl)C=C2Cl
CC(C)CCCC(C)CCCC(C)(C(=O)O)C1=CCC(O2)C=C(C)CCC2(C)C1CCCC
CC1=CN=C(C(=O)NC2C3CC4CC(C3)CC2C4)C=N1
CC1=CC=C(C)C(NC2CCN(C(=O)C=3C=CSC=3)CC2)=N1
NS(=O)(=O)C1=CC=C(NS(=O)(=O)C2=CC=CC3=CN=CC=C23)C=C1
CC1=CC=C(S(=O)(=O)NC2CC(=O)N(C3=CC=CC=C3)C2)C=C1C
O=C(C1=CC=CC=C(OCCN2C=CN=C2S(=O)(=O)CC3=CC=CC=C3)C(C(F)(F)F)=C1)NO
CCN(CC)C(=O)NC=NC1=CC(S(=O)(=O)N2CCOCC2)=CC=C1N=CN3CCOCC3
O=C(NCC1=CC=CC(Cl)=C1)C2=CC=C3N=CN=C(NCC4=CC=CC=C4)C3=C2
CC1=C(OCC(=O)NC2=CC=NC([N+1](=O)[O-1])=C2)C=CC=3C4=C(C(=O)OC1=3)CCC4
COC1=CC=C(C(F)(F)F)C=C1S(=O)(=O)N2CCOCC(NS(=O)(=O)CCC=3ON=C(N)C=3C)C2
CC1=CN=C(NCCC2=CC=CC=C2)C3=CC(C(F)(F)F)=NN13
CCC1=CC=CC(O)=C1C(=O)C(O)C(C(F)(F)F)=NN
COC1=CC=C(NC(=O)CCN2C=NC3=C2NC=NCC3O)C=C1
C1C=CC=CN2C(=O)C=C(COC(=O)C3CC(=O)N(C4=CC=CC(C)=C4)C3)N=C12
O=C(C=1C=CC(=O)[NH1]C=1)N2CCC3(CC2)C(=O)NC=C3C4=CC=CC=C4
CCCCNC1=CC=C(OC)C=C1C2=C3C(=CC=C2)C(=O)N(CCC45CCCC4C5)C3=O
CC(O)C=1C(=O)NC(C(=O)O)=C(SCCN2CCCC2)C(O)C=1
CC1=NN(C2=CC=CC=N2)C(N)=C1CC3=CC=C(OC(C)(C)C(=O)O)C=C3
CNC(=O)NCCC(NC1=NC=NC2=C1C(C3=CC=C([N+1](=O)[O-1])C=C3)=NN2C4=NC=CC(N(C)C)=C4)Cl
O=S(=O)(C1=CC=CC=C1)NC2CCCC(N3CCNCC3)C2
CCOC1OC(=O)C2=C1C(COC(=O)C3=CC=C(Cl)C(Cl)=C3)=C(O)C4=C2C5=CC=C(O)C=C5C4=O
O=C(O)C1=C(F)C(F)=C(F)C(F)=C1C(=O)N(CC(=O)NC2CCCC2)C=O
CC1=C(CN2C=NN=N2)N(C3=CC=C(F)C=C3)C4=C(F)C=C(F)C=C14
C1OC=CC=C(NN=C(C)C2=C(N)N=CN=C2N(CC3=CC=NC(C)=C3)C=O)C1C(F)(F)F
O=C(O)C1CCCC(O)(CCC2=CC=C(Cl)C=C2Cl)CC1
COC1=CC=CC=C1NC(=O)N(CCCN2CCCC2=O)C(C)C3=CC(C(F)(F)F)=CC(C(F)(F)F)=C3
CCOCCCNC(=O)CCN1C(=O)C23CC=CC(CC2)C3C1=O
CC1=CC=CC=C1NC(=O)CSC2=NC3=CC=C(N4CCOCC4)C=C3S2
O=C(NN=CC1=CC=CC2=CC=CC=C12)C3=CC=C(OCC4=CC=CC5=CC=CC=C45)C=C3
CC1CN(C(C)CO)C(=O)CCCN2N=NC=C2COC1CN(C)C(=O)NC3=CC=C(Br)C=C3
CC1=CC(C)=CC(CSC2=N[NH1]C(C3=CC=C(Br)S3)=N2)=C1
O=C(COC1=CC=C(Cl)C=C1)NC2=CC=CC=C2F
O=C1C2=CC(Cl)=CC=C2N=C(C3=CC=C(Cl)C=C3Cl)N1CC4=CC=CN=C4
CCCC(=O)C1=CC=C(OCC(=O)C2=CC=C(C)O2)C=C1
CCN1C(CSC2=CC=CC=C2)=NN(C3=CC=C(OC)C=C3)C1=O
CNC1CCN(C2=CC=CC=C2CNC(=O)NC=C3C=C(OCC(F)(F)F)C=C3N4CCOCC4)CC1
CC1NCCN(CC(O)C2NC3=CC4=CC([N+1](=O)[O-1])=CC=C4N=C3C5=CC=CC=C52)CC1
O=C(CCl)NC1=CC(=O)N=C(SCC2=CC=CC=C2)[NH1]1
CC(C)CCC(C)NC(=O)C1=NN(C2=CC=C(Cl)C=C2Cl)C(C3=CC=C(F)C=C3)=C1CN4CCS(=O)(=O)C4
CC1=CC=C(S(=O)(=O)NC2=C(C3=CC=C(F)C=C3)C=NN2)C=C1
N#CC1=CC=C(C2=CC=CC=C2C(=O)NCC3=CC=CN=C3)C=C1
CC1=CC2=CC(C)=NC(C3=NC(C4=CC=C(N5CCOCC5)C=C4)=NO3)=C2C=C1C
CC(C)(C)OC(=O)NCCC(N1C=C(C#CCO)N=C1C2=CC=C(Br)C(N)=C2)C=O
COC(=O)C1=C(N)SC=C1C2=CC=CC=C2
C1OC=CC(CC2C(C3=CC(O)=C(O)C=C3)CC(C4=CC=CC=C4Br)O2)C(OC)=C1OC
O=[N+1]([O-1])OCC(NS(=O)(=O)C1=CC=C(OCCCCCN2CCCC2)C=C1)OC3=CC=C(Cl)C=C3
CC(C)C1CN(C=C2C=3N=CN(C=4)C(=O)C=3C=NC(C5=CC=C(CN6CCOCC6)C=C5)=NC2=4)CO1
COC(=O)C1=C(C)C=C(C)N=C1O
C1C(C)CCCNC(=S)N1
CCCCC1=CC=C(C=C(C)C=C(OC2CCCC2)C(NC(=O)C3=CC=CN=C3)=C)O1
C=C(I)C=1N=C(NC=C2C(O)=CO2)[NH1]C=1C3=CC=CC=C3
O=C(OCC1=CC=C(OC2=CC=CC=C2)C=C1)C3=CC=CS3
CCOC1=CC(C=CC(=O)OCC(=O)NCCC2=CC=C(OC)C(OC)=C2)=C(N)N=C1C
CCCC1=NC(CC)=C(C(=O)CNC2CCCCC2)N1CC3=CC=CC=C3
O=C(NCC1CCN(CC2=CC=CC=N2)CC1)C3=CC4=C(Cl)N=CC=C4[NH1]3
O=C(NS(=O)(=O)N1CCC1)C2=CC(Cl)=C(C#CC3=CC=CC=C3Br)OC2=O
CCCOC1=CC=C(NC(=O)C(CC2=CC=CC=C2)N3C(=O)C4CCCCC4C3=O)C=C1
NS(=O)(=O)C1=CC(S(=O)(=O)NCCC2=C[NH1]C3=CC=C(Cl)C=C23)=C(Cl)C=C1Cl
CC1(C)CC2=C(SC(NC(=O)C3=CC=C4[NH1]C(C)=C(C)C4=C3)=C2C(=O)O)C1
COCC(=O)NCC1=CC=C(C=2N=C(N3CCOCC3)[NH1]C=2C4=CC5=CC=CC=C5O4)C=C1
CC1NC=NC(NC2C=CC(OC)=C(OC3=C(C(C)C)C=CC=C3C(N)=O)C2Cl)OC1=O
CS(=O)(=O)N(CC(=O)NNC(=O)C1=CC=C(Br)O1)C2=CC=CC=C2
CC(=O)C=CC1=C2C(=C(O)C=C1OCC3=CC=C(O)C=C3C)OCO2
COC1=NOC2(C1)C3CCCCN(C(=O)C4=CC=CS4)C3C2
O=C1C2=CC=CC=C2S(=O)(=O)N1CCCN3CCN(C4=NSC5=CC=CC=C45)CC3
CC(=O)C=CC1=C(CN2N=CC=C2C(C(=O)NCCC3=CCCCC3)NC4=C(CN5CCOCC5)OC6=CC=CC=C46)C=C1
CCC(=O)NC(=S)NC1=CC=C(S(=O)(=O)N2CCOCC2)C=C1
COC1=CC(C(F)(F)F)=CC=C1C(=O)NCC(C(C)(F)F)N2C=CC=N2
FC1=CC=C(CCN2CCC3=CC=C(O)C=C32)C(F)=C1
CCOC(=O)C1=CC=C(NC(=O)C2CCN(S(=O)(=O)C3=CC=C([N+1](=O)[O-1])C=C3)CC2)C=C1
OCC1=CC=CC=C1N2CCN(C3=NC=CC=C3Br)CC2
CN1CCN(CCN(CC2=CC=CC=C2)S(=O)(=O)NC(C)CCN3CCOCC3)CC1
CCCN1N=NN=C1SCC(=O)NC2=CC=CC(S(=O)(=O)N3CCOCC3)=C2
CN(CC#CSCC(=O)NC1COCCC1C(=O)NO)C(=O)C2=CC=CC=C2OC(F)F
O=C(O)CC1=C[NH1]C=C2C=C(OC3=CC(Cl)=CC(Cl)=C3)C=C12
CC1=NC(NCC2=CC=CC3=C2)=CC(=N1)N(CCCC(=O)NCC4=CC=CC=C4C)CC(C)O3
COC1=CC=C(C=CC(=O)C2=CC=C(OCC3=CC=C(C(F)(F)F)C=C3)C=C2)C=C1
COC(C1)(CCCCOC2=CC=C(C(=N)NO)C=C2)C(=O)C3=C(O)C=C(O)C=C3O1
O=C(C=CC1=CC=CO1)NC2=NC(C(F)(F)F)=CS2
CCCN1C(=O)C(CC2=CC=CC(C(=N)N)=C2)=NC3=CC=C(NC(=O)C4=CC=C(F)C=C4F)C=C31
CNC(=O)CSC1=NN(C2=CC=CC=C2)C(=O)C1SCC(=C(C)NCC3=CC=C(CC)C=C3)C=O
OC1CSC2=CC3=CC=C(S(=O)(=O)C4=CC=C(F)C(F)=C4)C=CC3=C21
CC1=CC=C(NC(=O)COC2=CC=CC(N(C)C)=C2)C(C)=C1
CC1=CC=CC=C1NC(=O)CSC2=NN=C(CN3C=NC4=CC(C)=C(C)C=C43)N2C
COC1=CC=2C=CC(=O)OC=2C=C1OCCS(=O)(=O)O
CN(C)C1=NC2=NON=C2N=C1NC3=CC=C(F)C=C3
CNC(C1=CC=C(C(=O)NN)C=C1)=CC(C(=O)N(C)CC2=CC=CC=C2)=CC3=CC=CC=N3
O=C(C=CC1=CC=CS1)N2CCCC2
CN1C=C(C(=O)NC2=CC=C(C3=CC=C(CNC4CC4)C=C3)C=C2)N=N1
O=C(CS=1C=NC(=O)[NH1]C=1Cl)NCC2=CC=CC=C2Cl
ClC=CC=CCC=C1C=C(CC=C2C(N3CCCC3)=NOC2=CCl)[NH1]C1=S=C
S=C1[NH1]N=C(CC2=CC=CC=C2)N1C3=CC=C(OC(C4=CC=CC=C4)C5=CC=CO5)C=C3
CCNC(=O)NC1=NC=CN=C1NC2=CC=C(CN3CCOCC3)C=C2
CNC1=C(CC2CC(C3=CC=C(Cl)C=C3)=NO2)C(=O)C4=CC=CC=C41
CC(F)C1(NS(=O)(=O)C2=CC=C(C3=CC=CC=C3)C=C2)CNCCC1C(=O)NC4CCCC4
O=C1NC2=CC=C(Cl)C=C2C1=NNC(=S)NC3=CC=C(Cl)C(Cl)=C3
CCOC(=O)C(=CNC1=CC=C(CCN2CCN(C3=CC=CC=N3)CC2)C=C1)C(=O)O
NC(=O)C1=NN(C2=CC=C([N+1](=O)[O-1])C=C2)C=C1C3=CC=CC(NS(C)(=O)=O)=C3
O=CC1=C(C2=CC=CC=C2)N(CC3=NC4=CC=CC=C4[NH1]3)C5=CC6=C(C=C51)OCO6
CCN(CC)C(=O)C(C1=CC=CC=C1)C2=CC=CC=C2
COC1=CC=CC(C(=O)NC2=CC=C(N3CCN(C)CC3)C=C2Cl)=C1
C=CCOC1=CC=C(OC2=CC=C(OC)C=C2)C=C1
CC(=NNC(=N)N)C1=CC=CC(=C1)CC2=CN3C(N2O)CN(C)C3=O
OCCCSC1=CC=C(Cl)N=C1Cl
C=CCNCC1=CC(OC2=NC(I)=CC(N)=N2)=CC=C1Cl
CN1C=C(C(C)=O)C2=CC(Cl)=C(OC3CCCC3)C=C21
CNC1CC=C(OC=C(C(=O)N2CCNCC2)C(O)=CC(=O)NC3=CC=C(C)C=C3C)CC1
CC1(C)C2=CC(C(=O)NCC3=CC=CN=C3)=CC=C2N1C(=O)CC(F)(F)C(F)(F)F
O=C(OC1=CC=CC=C1)C2=C3C(=NC4=CC=CC=C24)CCCC3
CC(C)C1=CC=CC(NC(=O)CC2C(=O)NCCN2C(=O)C=3SC=CC=3COC)=C1
CCC(C(=O)O)C1=CC(C(C)(C)C)=CC=C1S(=O)(=O)O
O=C(NO)C1=NC=CN1S(=O)(=O)C2=CC=C(OCC3=CC=NC=C3)C=C2
O=P(N(CCCl)CCCl)NCC1=CC=CC=C1
CCOC(=S)SN(CC1=CC=CC=C1)C(=S)NN2C=NC(=O)C(C3=CC=CC=C3)=C2C
CC1=CC=CC=C1NC(=O)CN(C)C(=O)CN(C)C(=O)C2=CC(=O)[NH1]C3=CC=CC=C23
CCCCCCC(C)CC(O)C=CCNC=1[NH1]C=C(C(=O)O)C(=O)C=1C
C1=NC2=C(N1CC3CC3)CCN(CC4=CC=CC5=CC=CC=C45)C2
CC1=CC=CC=C1NCCN(CCC2C[NH1]C3=NC=NC(N)=C3C2=O)CC
O=C(NC1=CC=C2C(=C1)OCO2)NC3=CC=C(F)C(Cl)=C3
O=C1N=C(NC2=NC3=CC=CC=C3S2)[NH1]C(Cl)=C1C=NC4=CC=C(Cl)C(Cl)=C4
O=C1OC(CN2C=CC=N2)CN1C(=O)NCCC3=C([NH1]C4=CC=CC=C34)CC5CC5C6=CC=C(Cl)C(Cl)=C6
CCN(CC1=CC=CN=C1)C=C(C(=O)O)C=NN(CC2=CC=CC3=CC=CC=C23)C(N)=CCl
CCC(CC)C(N1CCCCC1)C=NC(C(=O)N(C)C2=CC=C(Cl)C(Cl)=C2)=C(C)O
COC1=CC=C2C=C3[N+1](=CC2=C1OCC4=C(C)C=C(Cl)C=C4)CCC5=CC(COC6CCCCC6)=CN=C53
CC1=CC=C2C(=C1)C(=O)C(CN(C)C)=N2
CC1=NC(CN(C2)C=NC3=CC=C(F)C=C3C2=O)=CS1
CC1=CC=C(C2=NC(CN(C)CC(C)(C)C)=NN2C)C=C1C(=O)N3CCCC3
CC1=CC=C(NC(=O)C2=CC=CC=C2C)C(N)=C1
COC1=CC=C(C2=NC(C(F)(F)F)=CC=C2CN3C(=O)CNCC3C(=O)NCCC4=CC=C(Cl)N=C4)C=C1
O=C(C1=CC=CC=C1F)N(CC2=NC3=CC=CC=C3[NH1]2)[N+1](=O)[O-1]
ON=C(C1=CC=C(OCCC2CCCNC2)C=C1)N3CCOCC3
CC1=CC=CC(NC2=NC(C)=CC(C3=CC=NC=C3)=N2)=C1S(=O)(=O)NC4CC4
CN(C)CCN1CCN(C(=O)CC=C(COC2=C(F)C=CC=C2F)O)CC1
CN(CC(=O)NC1=CC=C(F)C(F)=C1)C(=O)CC2=N[NH1]C(=O)C3=CC=CC=C23
CN1C=C([N+1](=O)[O-1])C=C1C(=O)N2C=CC=C(Cl)C(C(=O)C(CCCl)=CO)=C2
CCCCCCCCCCCCCCCC(=O)NC(C)C
COC1=CC=CC(=C1)CCCCCC(C2=CC=C3C(=C2)COC3=O)CO
O=C(CN1C(=O)N(CC2=CC=CC(F)=C2)C3=CC=C([N+1](=O)[O-1])C=C31)C4=CC=C([N+1](=O)[O-1])C=C4
FC1=CC=C(C=C2C(C3CCNCC3)=CC=C2OC4=CC=C(C#N)C(Br)=C4)C=C1
CS(=O)(=O)C1=CC=C(NC2=NC(NC3CC3)=NC4=C2N=NN4CCC(F)(F)F)C=C1
C=CCN1CCCC1CCNC2=CC(C3=CC=CC=C3)=NC4=NC=CC=C24
C=CCN(C(=O)N1CCC(C)(C)SC=C2C(C(N)=O)=C(N)N=C21)C(C)C
O=C(O)C1=CC(Cl)=CC=C1OCC(=O)N2CCCC2
CC=C(C(C)NS(=O)(=O)CC1CCCN1C)SC2=NC(C3=CC=C(Cl)C=C3C#N)=CN2
CSC1=CC=C(NC(=O)C=2[NH1]C=NC=2C#N)C=C1
CC1=CC=C(NC(=O)COC2=CC=C3C=C(Br)C=CC3=C2)C=C1
COC1=CC=CN=C1NC(=O)COC(=O)C2=CC=C3C(=C2)OCO3
COCCN(CCOC)C1=NC(C)=NC2=C1NC(=O)CN2C3=CC=C([N+1](=O)[O-1])C=C3Cl
COC(=O)C(I)C(C)(C=O)C(C)(C)C#N
CCC1=NN=C2N1CCCCN2C3CCCC3
CSC1=CC=C(C)C(S(=O)(=O)NCCC(C)(C)NC(C)(C)C)=C1
C1NC(CNC2=CC=CC=C2)=NN1C3=CC=C(CCNC4=NC=NC=5C=CSC4=5)C=C3
CN(C)CCNC1=C(C=C(C)COC2=CC=C(Cl)C=C2C(=O)CC)C3=CC=CC=C31
NC1=NC=C2C3[NH1]C=C(C(=O)N(C)C)C3=C(Cl)C=C12
N=C(N)NC(=O)C1CCCN1C(=O)NC2CCCC2
CC=C(CC1=CC=CC=C1)F
COC1=CC=CC=C1C2=C[NH1]C(N3CCC(N4CCCCC4)CC3)=N2
C1OC=CC=C1CNC(=O)CCCN(S(=O)(=O)C=2C(C)=NOC=2)C
O=C(O)CCCCC1CN=CNC1C2CCC3=CC=CC=C32
CCC(C(=O)NN=C1CCCCCC1)NC2=CC=C(Cl)C=C2
O=C(CCN1C2=CC=CC=C2COC3=CC=CC=C3C1)C(=O)C4=CC=C([N+1](=O)[O-1])C=C4O
CN1CCN(C(CNS(=O)(=O)C2=CC=C(Cl)C=C2)C3=NN=NN3C4CC4C)C1
CC(C)OC(=O)C1=CC=C(S(=O)(=O)N(C)C2=CC=C(Cl)C(Cl)=C2)C=C1
CNC(=O)C1=CC=C(CC)C(NC2=NC=CC(C=3C=CSC=3)=N2)=C1
O=C1C2C3C=CC(C4CC34)C2C(=O)N1CN5C=CN=C5
OC1=CC=C(C=C1F)C(CSC2=N[NH1]C(=S)O2)CCCCO
NC(=O)N1CSC(C(=O)NC2=CC=C(F)C=C2)=C(COC(=O)C)C1CC3=CC=CC=C3
COC1=CC=C(C2=CN=CN=C2NC3=CC=C(C(=O)NCCN4C=CC=C4)C=C3)C=C1
CCCCC(OC)(CCCCC(=O)NC1=CC=CC=C1C(=O)O)C(=O)NC(CC2=C[NH1]C=N2)C(=O)O
O=C(COC(=O)C1=CC=CC=C1NC(=O)C2=CC(Cl)=CC=C2O)NC(CO)CC3=CC=CC=C3
C1C=CC=C(N=NC2=C(C3=CC=C(CCNC(C)CN(CC)CC)O3)SC4=CC=CC=C24)C1
CCSC=1[NH1]C(C2=NC(C3=CC=CC=C3)=CS2)=NC=1C(F)(F)F
COC1=CC=C(F)C=C1CC=C2N=C(NC3=CC=C(N4CCN(C)CC4)S3)N=C2
CC1=CC=C(C(=O)C2=C(O)C(=O)N(CN3C=NC=N3)C2C)C=C1
COCCN(CCOC)C1=CC=C2N=NN(C(C)C)C2=C1
NC1=NC=NC2=C1N=CN2C3OC(CNC(=O)CC4=NOC(CCC5=CC=CC=C5)C4)C(O)C3O
CC(C)(O)C#CC1=CC=C2C(=C1)C(N3C=CC=CC3=O)C(O)C(O)C2
COC=C1C(CCC(=O)N(C)C#N)=CC(Cl)=C1O
CC1=CC=C(SCCN2C=NC3=C(Cl)N=C(Cl)N=C32)C=C1
CC=NC=C(CO1)C=NOC(C2=C(F)C(OC(C)CNCCN)=CC=C12)=CN=C
CC1=CC=C(C2CC2C(=O)NC3CC3)C=C1
CC1=CC=CC(NC(=O)C=NNC2=CC=C(C)C=C2C)=C1F
O=C1C=CC=NN1CCCN2C=NC3=C2C(=O)N(CC4=CC=CC=C4)C(=O)N3C
O=C(O)C1CNC2=CC(F)=CC=C21
O=C1OC2=CC(OC(=O)C3=CC=CS3)=CC=C2C4=NC(C5=CC=CO5)=NN14
NC1=NC=C(C(=O)C=2C=NN(C3CC3)C=2)C=C1C4=CC=CC(NC5CCCCC5)=N4
O=C(C=CC1=CC=C(C(F)(F)F)C=C1)N2CCC3C2CC4=C([NH1]C5=CC=CC=C5)[NH1]C43
COC(=O)C=C(C(=O)C(=O)NC1=CC=NC=C1)C2CCC(C)(C)CC2=O
O=CC(=CC1=CC=C(OC(F)F)C=C1)CC(C2=CC=C([N+1](=O)[O-1])C=C2)C
COC(=O)CSC1=NC(C)=C(C(C)=O)C=C1C#N
[O-1][N+1]=NN(C1=CC=C2C(=C1)OCCO2)[N+1](=O)[O-1]
CNC(=O)C1=N[NH1]C=C1CCC2=CC(Br)=CC=C2
CSC1=NN=C(C)C(N2CCCC2=O)=N1
CCOC(=O)C1CC2=C([NH1]C3=CC=CC=C23)C(C4=CC=C5C(=C4)OCO5)N1CCN6CCCC6
COC1=CC(C=C(C#N)C(N)=O)=CC(N(C)C)=CC=CC1=CC(=O)NC2=CC=C(F)C=C2
CC1=CC(C(=O)NC2CC(C)(C)NC(C3=CC=CC=C3)C2)=CC=C1F
CCOC1=CC=CC(=C1)CCN(CCOC2=CC=CC=C2NC(=O)CCC3CCCC3)C
O=C(OCC1CCCO1)C(F)(F)C(F)(F)C(F)(F)C(F)(F)C(F)F
CC1=CC=C(CN=NN(CC(=O)N(CC=CC2=CC=CC=C2)CC(O)C(O)CO)N)C=C1
O=[N+1]([O-1])C1=CC=C(SC2=NN=NC=CC=CC=C2Br)C=C1
CC1=CC=C(C)C(NC(=O)NC2=CC=C(CCN3CCN(C4=CC=CC(O)=C4F)CC3)C=C2)=C1
C=CCOC1=CC=C(Br)C=C1CN2C=C(CNCCN3CCN(C4=CC=CC(Cl)=C4)CC3)N=N2
CCN1CCCC1CN2C(NC(C#N)CC3CCCCC3)=NC4=CC=CC=C42
CN(C(=O)C1=C[NH1]C2=CC=C(Cl)C=C12)CC3=CC(C#N)=CC=C3F
CN(CCCN1C2=CC=CC=C2C3=NC=NC(N)=C13)C4=CC=C(C#N)C=C4
CN1CCN(C(CNC(=O)C(=O)NC2=CC=CC=C2)C3=CC=C(N(C)C)C=C3)CC1
O=C(C=CC1=CC=CC=C1)NC2=NC3=C(S2)CCSC4=C3C(=O)C5=CC=CC=C5C4=O
CSCCNC(=O)C1CCCN1S(=O)(=O)C2=CC=C(N(C)C)C=C2
COC1=CC=C(C2=CC=C3N=CN=C(NCCCN(C)C)C3=C2)C=C1
CCC1=CC=C(OC=NC(C2=CC=CC(F)=C2)=NC(S(C)=O)=N)C=C1
CC1=CC=C(OC(C(=O)NC2CC2)C3=NON=C3NC)C=C1
CCC(C1=CC2=CC=C1)NN=C(O)C=C([N+1](=O)[O-1])C=CC2=O
O=C1NC2=CC=CC=C2C1=C3C(=O)NC4=CC=CC=C43
CC1=CC=C2C(NCC3=CC=CS3)=NC(NCCC4=CC=C(F)C=C4)=NC2=N1
COC1=CC=C(S(=O)(=O)NC2CC=C(NS(=O)(=O)C3=CC=CC=N3)C4=CC=CC=C42)C=C1
CC=1C=C(C2)NN=C(C3=NOC(C(F)(F)F)=N3)N=C2C=1
O=C1NC2=CC=C(Cl)C=C2C13CCN(CC4=CC=C(C5CCCC5)C=C4)CC3
CC(=NNC(=O)C1=CC=C(COC2=CC=CC=C2)C=C1)C3=CC=CS3
CC=CC=1C(C(=O)O)=NN(CC=2C=C(C3=CC=C(Cl)C=C3)OC=2C)C=1C(C)C
CNC=C1C=C([N+1](=O)[O-1])C(C(=O)N2CCC(C3=NC4=CC=CC=C4[NH1]3)CC2)=C1
COC=CC=C(C(CC(=O)O)NC(=O)C(N)C(C1=CC=CC=C1)C2=CC=CO2)C=COC
CCCC1CC(O)(C2CCC2)C(C)CN1C(=O)C(C3=CC=CC=C3)C4CC4
CCCCN(CC)C(=O)C(C)ON=C(C(=O)NC1=CC=CC=C1)C(O)C(F)(F)F
O=C(NC1CCCCC1)C(C2=C3C=CS2)N4N=NC(C(=O)NCCC5=CC=CC=N5)=C4C3=O
O=C(O)CNS(=O)(=O)C1=CC=C(OC(=O)NC2=CC=C(Cl)C=C2)C([N+1](=O)[O-1])=C1
CC1=CC=C(NC(=S)NC2C(CC(=O)NC3=CC=CC=C3F)CCN2C4CCCCCC4)C=C1F
COC1=CC=C(NC(=O)CN(C)S(=O)(=O)C2=CC=CC=C2F)C(OC)=C1
CS(=O)(=O)C1=CC=C(N2N=C(C(=O)NO)S3C2=NC4=CC=CC=C43)C=C1
COC1=CC=CC=C1C(=O)NC2=NC(S(=O)(=O)N3CCOCC3)=CS2
CCNC1=CC=CC=C1C=CC(NC(=O)C=CC2=CC(OC)=CC=C2OC)=CC=C
CNC1CCC(C(=O)N(C)C)C1
CN(C)C=C1C=NCSC=2C(=O)N(C3=CC=C(C#N)C=C3)C=NC=2C1
CN1CCN(C=C2C3=C([N+1](=O)[O-1])C(NC4=NC5=CC=CC=C5N=C4NS(=O)(=O)C6=CC=CC=C6)=CC=C32)CC1
N1C(=O)C=CC=CC1OC2C=CC3=CC4=C(C=C3C(CC(=O)O)=C2OC5CCCCC5)OCO4
COC1=C(C)C(O)=CC2=C1CCC(=O)N2CC3=CC=CC(C(=O)C4=CC=CC=C4)=C3
CC(C)C=1C=C(CN2CCC(NC3=NC4=CC(=N3)C5=CC=CC=C5NCC4)CC2)ON=1
COC1=CC=C(OC2=CC(NC3=CC=C(NCCNCC(=O)O)C(C)=C3)=CC=N2)C=C1
COC1=CC=C(OC)C(C=2N=N[NH1]N=2)=C1C(=O)C3=CC=CC=C3
N#CC1=CC=CC(NC(=O)NC(=O)C2=CC=C(OCC3CCCCC3)C=C2)=C1NCCCCCC
CCC1=CC=C(C=NCC(=O)N(CC(=O)NC2CCCC2)CO)C=C1
CC(C)C(C(=O)NN)C(CC(=O)O)CC1=CC=CC(OCC(F)(F)F)=C1
CNC(=O)C(NC(=O)C1CCOCC1)=NN(C2=CC=C(O)C=C2O)C=S
C=C1C=C2COC3=CC(O)=CC=C3C(=O)C2(O)CC1CN4CCCCC4
CC(=O)NC1=CC=C([N+1](=O)[O-1])C=C1C(=O)N
COC1=CC=C(C2=NOC(C3=CC=CC=C3)=N2)C=C1
COC(=O)COC1=CC=C(NC(=O)C(C)C)C=C1
CCOC1=CC=CC=C1N(CCCN)C(=O)CN2C(=O)NN(CC(C)C)C2=O
CC(C)(C)NC(C(=O)NCC1=CC=CC=N1)C2=NC3=CC(Cl)=CC=C3S2
CCOC(=O)C1CCCN(C2=CC=C(C(=N)NC3CCCC3)C=C2)C1
C1CCC=CC(=O)OC=CC1=C(CC2=CC=CC3=CC=CC=C23)C=C
NC(=O)C=CN(CC1=CC=CC(C(F)(F)F)=C1)C=CC#N
CC(=O)N(CC1=CC=CC=C1)C(C)C(=O)N(C)CC2=CC=CC=C2
CC(C)CC=NC1(C2C(N)CC1)OC3=CC(NC4CC4)=CC=C3C(NC5CCCNC5)C2O
CC(C)CC1NN=C(SC2=CC3=C(C=C2F)OCC3C(=O)N4CCC(CN(C)C)CC4)C5=C(C(=O)NCCCF)C=CC=C51
CC1=CC=CC=C1CN2CCCC(N3N=NC(C(F)(F)F)=N3)C2
CC1=NC(N2CCN(C)CC2)=C3OC=C(C(N)=O)C3=N1
CN(C)S(=O)(=O)N(C)C1=CC=C(C(=O)N2CCC(N3CCC(C#N)CC3)CC2)C=C1
C=CCSC=CC(=O)C(=O)C1CCCC1
CCCCC=NN1C(=O)C=2C=C(C(=O)NCC3=CC=C(N(C)C)C=C3)[NH1]C=2[NH1]1
CCOC1=CC2=CCC(CC=NC(=O)C3=CC(CC(=O)O)=CC=C3[NH1])[NH1]C12
O=C(C(=CC1=C(F)C=CC=C1F)C)N2CCCC(C(=O)C3=CC=C(F)C=C3)C2
CCOP(=O)(OCC)OCC=C1C(=O)OC2=CC(Br)=C(Cl)C=C12
CN1C(=O)C(C2=CC=C(NC(C)=O)C=C2)N=C(C3=CC=C(Br)C=C3)CC1C4=CC=C(C#N)C=C4
COC1=CC2=NN(C3=CC=C(Cl)C(Cl)=C3)C=CC2=C1CN4CCCC4COC5=CC(C(F)(F)F)=CC(C(F)(F)F)=C5F
O=C(O)CCCCCCC1=NC2=CC(Cl)=CC=C2N1
COC1=C2C(C3C4=C5C=C(C=C4C(NC(CO)C(O)CO)C(CC5)C1O2)CCCC3)=CC=CO
COC1=CC=[N+1](C=O)C(C[N+1]2=CC=C(C3=NC4=CC=CC=C4N3C)C=C2)=C1
COC=CC=C(CC1C2CC3C(C1C3(C)C)C2(O)C4=CC=C(C5=CC=C([N+1](=O)[O-1])C=C5)C=C4C)C
O=C(O)C1C2C=CC(C2)C1C(=O)NCC3=CC=C(F)C=C3
NS(=O)(=O)C1=CNC2=C(S(N)(=O)=O)C=C(Cl)C2=N1
O=C(O)CCN1C(=O)C(=O)C2=CC(S(=O)(=O)N3CCC(C(=O)NC4=CC=C(Cl)C=C4)CC3)=CC=C21
NC1=NC=NC2=C1N=CN2CCOCP(=O)(O)OCC3OC(N4C=C(F)C(=O)[NH1]C4=O)CC3O
O=C(NC1=CC=C(Cl)C(Cl)=C1)C2=CC=CC=C2Cl
O=C(O)CSC1=NN=C(C(Cl)=NNC2=CC=CC=C2F)O1
CC(C)N1N=C(C2=CC=CC=3ON=C(N)C2=3)C4=CC=CN=C4C1=O
COCCN1C=CC(C)=NCC(=O)[NH1]C2=CC(C)=C(C)C=C2C1
CC1=CC=C(NC2=NC=NC=3[NH1]N=C(N)C2=3)C=C1
CC(=O)NC1=CC=CC2=C1OC=C(NCC3=CC=C(Cl)C(Cl)=C3)S2
O=C(CN1C(=O)C2=CC([N+1](=O)[O-1])=CC=C2N(C(=O)CN3CCCC3)C1)N4C=CC5=CC=CC=C54
CC1CCC(NC(=O)C2=CC=C3C(=C2)N=C(NC4=CC=CC=C4)N3CCO)CC1
CCOC(=O)C(C)(CCCCN1C=CC(=O)[NH1]C12)OC(CO)C(O)C(O)C2NC(=O)NC(C)(C)C
CC1=CC(C)=NC(NCC2=CC=CC([N+1](=O)[O-1])=C2)=N1
CCC1=CC=C(N(C)CC2=CN=C(N(C)C)S2)C=C1
CCCC=CC=CC(C(=O)N1C=CC=C(C)CC=C(N(CCOC)CCCC)C1)=O
COC1=CC=CC=C1CN2C(C3=CC=CC=N3)=NC4=C(C)C=C(C)N=C42
COCOC1=CC=CCC2=C(C(=O)NCCNCCO)C(=O)OC12
COC1=CC=CC=C1N2C(C)=[N+1]([O-1])C3=CC=CC=C32
O=C(C1=CC=CS1)C=2C=NC(=O)[NH1]C=2O
COCCN1N=NN=C1C(NS(=O)(=O)C2=CC=C(C)C=C2)C3=C[NH1]C4=CC=CC=C34
COC1=C2C=C(C(OC)=C1)CN(CC(=O)NC(=O)NC(C)(C)C)CC2
O=C(C1CC(O)CN1CCCC2=CC=C(C3=CC=CC=C3)C=C2)C4CC5=CC=CC=C5C4
CC(=O)CC1=C(SC2=CC=CC=C2)C(=O)C3=CC=CC=C3N1C
CCN(CC)CCNN=CC=1N=C(NC(=O)C2=CC(C(C)(C)C)=NN2C3=CC=CC(C)=C3C)SC=1C=O
CCC1=CC=C(C(=O)NC2=CC=C(N3CCCC3)C(OC)=C2O)C=C1
O=C(NCCCN1CCOCC1)C2=CN=C3C(Br)=CC=CC3=C2O
CC(C)(C)OC(=O)NC1=CC2=CC=CC=C(NC(=O)NC3=CC=CC=N3)C2=N1
C1C=CC=CC(NC(=S)NCCCO)=C1CO
CNC1C(NC(=O)C2=C(C(=O)O)[NH1]C3=C2C(=O)N(CC4=CC=CC=C4)C=C3CC)=CC5=CC=CC=C51
CC1=NOC(C)=C1C(=O)N2CCC(C(=O)NC(N=O)C3=CC=CC=C3[N+1](=O)[O-1])CC2
N#CC1=C(C2=CC=C(F)C=C2F)N=CN1CCC3=CC=C(F)C=C3
CC1=NC2=CC(C=C3C(C4(C(=O)NO)CCSC4)=CC(C)=NN3CCO)=CC=C2S1
C1C(C)NC=CC1C2=C(NC(=O)C3=CC4=CC=CC=C4OC3=O)C5=C2CC6=CC=CC=C65
C1OC=CC=C1C(C[N+1](=O)[O-1])C=C(C)[NH1]C(C2=NC3=CC(C)=CC=C3[NH1]2)=CC(F)(F)F
O=C(NC1CCCCCCC1)CC2=CN=C(CCC3=CC=CC=C3)N=C(NCC4=CC=CN=C4)NN2
COC=C1C=COC1=C(OCC2CCCO2)C#N
CCCCNC1=NC(N)=C([N+1](=O)[O-1])C(NCC2=CC=CC=C2)=N1
CC(=O)NCCC1=NC(N)=C(C#N)C(C2=CC=CO2)=N1
OC(CN1CCC(C2=CC=CC=C2)CC1)CN3C=CC4=CC=CC=C43
FC(F)(F)C(C1=NC2=CC(C3=CC=CC=N3)=CC=C2N=C1Cl)N4CCN(C5=CC=CC=C5Cl)CC4
N1C=NC=NC=2[NH1]N=C(C3=CC=C(C(=O)N4CCN(C5=CC=CC=N5)CC4)C=C3)C1=2
CCCCCCCOC(=O)CN1CCN(C=2C3=CC=CC=C3C=4SC=CC=4[N+1]=2C)CC1
COC1=CC=CC=C1CN=C(NC(C)=O)N(C2=CC=C([N-1][N+1]#N)C=C2)N
CC(C)(O)CN(CC1=CC=CC=C1)C=2C=C(CC3=CC=CC=C3)[NH1]N=2
CC1(C2=CC=C(F)C=C2)COC(=O)CO1
CN(C(=O)CN1N=NC(C(=O)NC2CCCCC2)=N1)C3=CC=CC=C3
O=C(CC=1C=CSC=12)NCCC=3[NH1]C4=C(C(=O)NCCN5CCOCC5)C=CC=C4C=32
COC(=O)CC(C1=CC=CC=C1)NC(C(=O)C2=CC=C(C)C=C2)=C(O)C=NCC
CN1CCC(C(=O)NC2=CC=C(NC3=CC=CC=CC3=NC4=CC=CC=C4)C=C2)CC1
CC1=CC=C(C)C(NC(=O)NC2=CC=C3C=C(Cl)C=CC3=C2)=C1O
O=C1C2C3C=CC(C3)C2C(=O)N1CN4CCN(C(C5=CC=CC=C5)C6CCCCC6=O)CC4
CNC1C(=O)N(CC(=O)O)C2=CC=C(C(F)C3=CC=C(F)C=C3)C=C21
CC1=CC=C(NC(=S)N2CCC3(CC2)CN(CC4=CC=CN=C4)C3)N=C1
O=C(NC1=CC=C([N+1](=O)[O-1])C=C1)C(C2=CC=CC(Br)=C2)N3CCCCC3
C1=CC=C(OCC2=NN=C(SCC3=CC=CC=C3Cl)N2C4CC4)N=C1
COC1=CC=C(C2=NC=CC=C2N)C=C1C3CCN(C(=O)C4=CC=C(C(F)(F)F)C=C4)CC3
N#CC=CC=CC(NC(=O)C1=CSC2=C1CCCC2)=C
C1C=C(CCCCCCCCC(F)C2=CCCCC2)C(C)(C)CO1
CCC1CC2C(CC1)CN(C)CC2
O=C(COCC1=CC=CO1)NN=CCC2=CC=CC3=CC=C(OC)C=C23
CC(C1=CC=CC=C1)N2N=C(O)C=C2C(=O)NCC3=CC=C(F)C=C3
NC(CC(=O)N1CCCC1C(=O)N2CCCC2C(=O)O)C(=O)O
COC1=CC=CC(CNC(=O)CSC2=NC(C3=CC=CS3)=CC4=CC=CC=C24)=C1
COC1=CC=C(S(=O)(=O)NC(C)C(=O)OCC(=O)N2CCCC2)C=C1
O=C1C=C(C2=CC=C(C3=CC=CC=C3)C=C2)[NH1][NH1]1
C1OC=CC=C1CC2=N[NH1]C(NCCC3=NC=CC=C3C(=O)O)=N2
CCC(CC)SC1=CC(OCCN(CC)CC)=CC(C(=O)C(N)C(C)C)=C1OC
CCCCCCCCOCCCC(OC(=O)NC(CCC1=CC=CC=C1)C(=O)NCN=N[NH1]NN)C(=O)NC
COC1=CC=CC(N2CCN(C(=O)C3=CC(C(C)=O)=N[NH1]3)CC2=O)=C1
CC1=CC=CC=C1NC(=NC#N)N2CCN(CC3=CC=CC=C3)CC2
COC1=CC=CC=C1C2NCCC=3ON=C(C4=CC=C(C)C=C4)C=3C2
CCOC(=O)C=1C=C(C2=CC=C(NC(=O)C(C)N(C)C(C)C3=CC=CO3)C=C2[NH1])C=1C
O=C(O)C1=CC=CC(=C1)C(C(F)(F)F)CC2=C([NH1]C=NC=CC=C2Br)N(C3=CC=CC=C3)C=N
CCCCCC(=O)NC(CC1=C[NH1]C=N1)C(=O)O
O=CC1=CC(CC2=CSC3=CC=CC=C23)=NN1N4CCCCCC4
OC(C1=CC=C(Cl)C=C1)(C2=CC=CN=C2)C3=CC=C(C4=CC=NC(F)=C4)C=C3
COC1=CC=C(S(=O)(=O)N2CCCCC2)C=C1NC(=O)CSC3=N[NH1]C(N)=C3C(=O)NCC4=CC=CC=C4
CCC(=O)SC(C)(CC1=CC=C(C#CC2=CC=CC=C2)C=C1)C(=O)O
COC1=CC=CC(C2=NOC(C3=CC=CN=C3)=N2)=C1
O=C1C=CN=C2C(Br)=C(O)C=CC2=C1C(O)=CO
CC1=CC=C(S=NS(=O)(=O)C=C(N)N)C=C1
CN1C=NC(C2=CC=CC(OCCCCP(=O)(O)O)=N2)=N1
COC1=CN=CC(CC=CC2=CC=CC=N2)=C1
O=C(O)C=CC(O)C1NC2=CC=C(O)C=C2C3=CC(O)=C(O)C=C31
CN(C)CCNC(=O)C1C=C(C2=CC=C(F)C=C2)N=C3C=NC=CC3=C1NC4=CC=CC=C4Cl
CCOC(=O)CCC1=CC(C2=CC(F)=CC(F)=C2F)C3=C(F)C=CC=C3OCCO1
CC(=O)NC1=CC=CC=C1N2CCN(C(=O)C3=CC=C(SC4=CC=CC(Cl)=C4)O3)CC2
O=C(CC1C=NC2=CC([N+1](=O)[O-1])=CC=C2[NH1]1)NC3=CC=NC=C3F
O=C(O)C1C=C(O)C=C(C(F)(F)F)C(O)=C1S(=O)(=O)C2=CC=CC=C2
CC(C1)OC2=CC=C(C#N)C=C2C(NC3=CC=C(F)C=C3C(=O)O)=C1C=4N=N[NH1]N=4
CC1=CC(C)=C(C=CC=C(C)N=C(CN)N(CC(C)O)C=O)C(C)=C1
NCCCCN(CCCN)CC1=CC=CC=C1
C1S(=O)C=CC=CC1(NC2=NC3=CC(NC(=O)OC4CCCC4)=CC=C3N2CC=CC=C(CN5CCC5)N=N)C
COC1C(=O)C(CC2=CC=C(C#CCN3CCCC3)C=C2)C(=O)N1CC4=CC=C(C(C)C)C=C4
CCOC=C(C1=CC=C(O)C=C1)OC(=O)C
O=CC(C1=CC=C(Cl)C=C1)=COC2=C(CN3CCOCC3)C(Cl)=CC(Cl)=C2
COC1=CC=C(S(=O)(=O)NC(CC2=C[NH1]C=C(C)C=CCC2)C)OC=C1
CC1=CC=C(CNC(=O)CS(=O)CC=2N=C(C3=CC=C(F)C=C3)OC=2C(F)(F)F)C=C1
O=C(CSC1=NN=C(C2=CC=NC=C2)O1)NCC3=CC=CC=C3
CC(C)N(C(=O)NC=1C=C(C2CCCN2)[NH1]N=1)C(C)C
CC1=CC(OCC(=O)NC2=CC=CC=C2Cl)=CC=C1N3C=NC(Cl)=N3
CCOC1=CC=C(S(=O)(=O)NC2=CC=C(S(=O)(=O)N3CCCC3OC)C=C2OC)C=C1Cl
C1OC=CC(C2C3=CC4=C(C=C3N=CN2CC5=CC=CC=C5)C(=O)NC4=O)C=C1CO
CC(C1)CCC=2SC(C3=CC=C(NC(=O)C4=CC=C(C#N)C=C4)C=C3)=CC=2C1
CC=1N=CSC=1C(=O)N2CCCC3(CCC(=O)N(CC4=CC=C(F)C=C4)C3)C2
CC(O)C(NC(=O)NC=C(N)[NH1]C(=O)C1=CC=CC(Cl)=C1)C(=O)O
COC1=CC=CC(=C1OC)C2=NC(C3=CC(Cl)=CC(Cl)=C3)=C(C(=O)OC)N2CC(=O)NCCN4CCOCC4
CCCS(=O)(=O)C=CC1=CC=NC2=C(OC)C(OC)=C(NC)N=C12
O=C(NCC1=CC=CC2=CC=CC=C12)C3=CC=CC=C3O
CCCCC1=C(OCC=CC)N=C(C2=CC=CC=C2)C=C1OC3=CC=CC(Br)=C3
CC(=O)OC1=CC(O)=C(C(=O)C2=CC=C(NC3=CC=C(F)C=C3)C=C2)C=C1C
CCNC(=O)C=1[NH1]C(=O)[NH1]C=1N=CN
CN(C)CCCN1C=C2C=C1C3=CC=NC(NC4=CC=CC=C4CN5CCCCC5)=C32
CNC(=O)CN1C=C(C(=O)N2CCCC2)N=N1
O=C(C1=CC2=CC=CC=C2OC1=O)NCC3CCC4=CC(NC(=O)C5=C[NH1]C(CNC6CCCC6)=C5)=CC=C43
CNC(=O)OCCC1(COC2=CC=CS2)ON=C1C3=CC=CC=C3
CCCCCCCC1C=CC=C(OCC(O)CNC(C)(C)COCC2=CC=CC=C2)C=C1
O=C(O)C=C1C2=CC=C(OCCNCCCOC3=CC=CC=C3)C=C2CCC1=O
COC=C1C=C(NS(=O)(=O)N(C)C)C=C1NC2=NC=C3C(=N2)C=4C(=NN(C)C=4C5=CC=C(OC)C=C5)CC3
CCNC(COC1=CC=CC=C1)=NC2=CC(C(=O)NC3CCCC3)=CN=C2
COC(=O)C(CC1=CC=CC=C1)NC2=NC(C(N)CO)=CC3=C2[NH1]C4=CC=CC=C43
COC1=CC=CC=C1C2CCCN2C(=O)C3=CC=CS3
NC(CNC(=O)CN1C=C(Cl)C2=NC3=C(C=C2N1)CCCCC3C)(O)O
COC1=CC=C(C(=O)N2CCC(C3=CC=C(C)C(Cl)=C3)C2)C=C1OC4CCCC4
CC(C(=O)NC1=CC=CC=C1)N2C=C(C#N)C=C2C(=O)NC3=CC=CC(Cl)=C3
CC1=CC=CC(COC2=NC=NC(NCC3=NC4=CN=CC=C4[NH1]3)=C2C)=C1
CONC1=CC(C)=CC(N2CCC3=C([NH1]C4=CC=C(Cl)C=C34)C2)=N1
CC1=C(C(N)=O)C(C2=NC3=CC=CC=C3O2)C(C4=CC=C(Cl)C=C4)=NN1
O=CC1=CC=C(Br)C=C1[N+1](=O)[O-1]
CC(=O)C=C(O)C(C(=O)NC1=CC=CC=C1C2=CC3=CC=CC=C3[NH1]2)=C(C)NC4=CC=CC=C4
COP1(=S)NCC(CO)(NC(C)=O)C(C(=O)OCC)C1O
COC1=CC(CC(=O)N(C2=CC=C([N+1](=O)[O-1])C=C2)C=O)=CC(OC)=C1OC
CC1=CC=C(NC(=O)C2CCN(C(=O)NC3=CC=CC=C3)C2)C=C1Cl
C1=CC=C(CN2CCCCC2)C=C1
CC(NC(=O)C(COCC1=CC=CC=C1)N=C(C2=NN=CS2)C3=CC=C(C4CCC4)C=C3)F
COC1=CC=NC(N2CCN(C(=O)NC=3C=NN(CC)C=3)CC2)=C1C
O=C(NC=1[NH1]N=CC=1C2CCCC2)C3=CC=C(NC4=CN=CN=C4)C([N+1](=O)[O-1])=C3
C1C=CC=C(NC(=O)C=2CC(=O)N(C3=CC=CC=C3)C=2CC4=CC=C(C)C=C4)C=C1Cl
COC1=CC=CC=C1CNCC2=CC(C(N)=O)=N[NH1]2
O=C(CC=1[NH1]N=C(C2=CC=CC=C2)C=1Cl)N3CCC4=CC(Cl)=C(Cl)C=C43
CCSCC(C(=O)NC1=NN=C(C)S1)C(C(F)(F)F)=NN(CC2=CC=CC=C2F)CC
COC1=CC=C(C2ON=CC3CC(C(C)(C)C)CCC32)C=C1OC
CC1=CN=C(NC(=O)N2CCN(C)CC2)S1
O=C(NCC1=CC=CC=C1)NC2=CC=CC3=C2C4CCCCN4C3=O
O=COC(C1=CC=CC=C1)C=C2C(=O)C=CC=C2C=O
O=C(O)CCNC1CCCCC2=CC(C3=CC=CO3)=CC=C21
COC1=CC[NH1]C=C(C(=O)CC1CC=CC)C2C3=C4C=C(C=C3C(=O)OC2CC(C)C)OCO4
CC1=CC(C(=O)NN=C(C)C(NC(N)=C(CN)C)NC(C)C2=CC=CC=C2)=NC(N)=N1
O=C(NCC1=CC=C(F)C=C1)C(C2=CC=CC=C2)N(C3CCCC3)C(=O)CCN4CCCC4
CC1=CC=CN=C1COC=2N=C[NH1]C3=NC=NC=23
CCC1(CC)NC(=O)N(CC(=O)NC2=CC(Cl)=CC=C2Cl)C1=O
O=C(NCCCO)CCSC1=NN=C(C2=CC=CS2)N1C3=CC=CC=C3
CC=C1CC(CC2(C)C3CCC(CC3)C2)OC1=O
CC1=CC=C(NC(SCC(=O)NCC2CCCC2)=NC3=CC=CS3)C=C1C
CN1C=C(CCOC2=CC=C(C(N)=O)C=C2C3=CC=C(C4=CC(F)=CC=C4F)C=C3)C=N1
O=S(=O)(C1=CC=CC=C1)C2=CC=CC(F)=C2
CN(C)CCOC1=NOC(C2=CC=C(N3CCC(CCO)CC3)C(F)=C2F)=N1
CCCCNC(=O)C1SC2=NC(=O)N(C)N(C3=CC=C(F)C=C3F)C2[NH1]1
CCCCC1=NC=C(N1C)C(C)(C2=CC=CC=C2C)N(C3=CC=C(C=4C=COC=4)C=C3)C=O
O=C(NC1=NC=CS1)C2=CC=C(Cl)C=C2Cl
NC1=CC=C(C2OC(N3C=NC4=C(N)N=CN=C43)C(O)C2O)C=C1
CC1=CC=CC=C1C(C(=O)NC2=CC=CC=C2)N(CCC#N)CC3=CC=CS3
CC1=C(Cl)C=CC=C1NS(=O)(=O)C2=CC([N+1](=O)[O-1])=CC=C2O
CCCCCCN=C(N)NC(=O)C=C(O)N=CC1=CC=C(N(C)C)N=C1
O=C(O)C1CCN(C2=CC=CC=C2NC=3C=CC4=NN=C(C5=CC=NC(F)=C5)N4N=3)C6=CC=CC=C61
COC1=CC=C(OC)C(NC(=O)CN2C(=O)NC3(CCC4=CC=CC=C43)C2=O)=C1
CC1=CC=C(C(C)(O)C(F)(F)F)C=C1C2=NN=C(C3CCN(C(C)C)CC3)O2
CCOC1=CC=C(NC(=O)CSC2=NN=C(C3=CC=NC=C3)N2N)C=C1
N1C=N[NH1]C2=NC=C(C3=NC=CO3)N=C12
O=C1C(=CC=C2[NH1]C=C(CN3CCOCC3)C=C2)CN(CC4=CC=C(F)C=C4)CC1
COC1=CC=C(C=CC(=O)C2=NC=CC=N2)C=C1
CCCCCCCCCCC(=O)C(C=O)=NC1=CC=C2[NH1]N=CC2=C1
FC1=CC=CC(C2=NC3=CC=CC=C3C([N+1](=O)[O-1])=N2)=C1
CCC1=CC=CC(OCCNC(C)=CC(=O)C2=CC=C(C)C=C2)=C1
CC1=CC=CC=C1CSC=NC(NC2=CC=NC=C2)=C(C#N)C(=NNC(N)=O)[NH1]
O=C(CCCC1=C[NH1]C2=CC=CC=C12)NCC(F)(F)F
CC(C)CCC1=CSC(NC(N)=S)=N1
CC1=CC=C(OC=NC2=C(C(=O)N(C)C(=O)N2C)N)C=C1
CCCCC(=O)N1N=C(C)C(CC2=CC=CC=C2)=C1C
O=C(NCC1=CC=CN=C1)N2C3=CC=CC=C3SC4=CC=C(N5C=CN=N5)C=C42
CC(C)CNC1=C(CN(C2=NC(NC3CCCC3)=NC(N4CCCC4)=N2)S(C)=O)OC5=CC=CC=C51
OC1(CN2C=CN=C2)CCCCC1
COC1=CC=CC=C1CNC(=O)CSC2=NN=C(C3=CC(C)=CC=C3NC=4C=C(C5=CC=CO5)ON=4)O2
COC1=CC=C(Cl)C=C1NC(=O)CN(C)CC(=O)NC2=CC=C(C(F)(F)F)C=C2
CC(C1)C=C(NS(=O)(=O)C2=CC=C(F)C=C2)C(=O)N(CC(N)C3=CC=CC=C3)N1CC4=CC=CC([N+1](=O)[O-1])=C4
O=C(NC1=CC=C(F)C(Cl)=C1)NC2=CC=C(C3=C4N=CC(CNCCON)C=CC34)C=C2
CN1CCN(S(=O)(=O)C2=CC=C3C(=C2)CCCN3C(=O)NC4=CC=CC=C4)CC1
O=C(C1=CC(S(=O)(=O)CC2=CC=C(F)C=C2)=CC=C1OC3)CC3N4CCCC4
COC1=CC=C(CN2C=C(C(F)(F)F)N=C2C3=CC=CN=C3Cl)C=C1
CC(C)C1=CC(NC(=O)C2CCC(=O)N(CC3CCCCC3)C2)=NO1
O=C(OCCC1=CC=NC=C1)C2=C(Cl)C=NN(CC3=CC=CC4=CC=CC=C34)C2=O
CCSC=NC=NC=1SC=C(C2=CC=CC=C2)C=1
CN(C(=O)C1=CC=CC(S(=O)(=O)NC2CCN(CCC3=CC=NC=C3)CC2)=C1)C4CCCC4
CN(C(=O)CSC1=NN=C(C2=CC=NC=C2)N1C3=CC=C(Cl)S34)C=C(N)N=C(N)S4
COC1=CC=C(C(=O)C=CC2=C(F)C(F)=C(F)C=C2CC3=CN(C)N=N3)C=C1
O=C1CCCC2=C1C(C3=C[NH1]C4=CC=CC=C34)C5=C(CC(O)C(CO)O5)N2
C#CCNC1=NC(N)=NC(C2=C(F)C(F)=C(N3C(CCOC)CCC3C)C=C2)=N1
O=C(C1=CC=C(Cl)C=C1)N2CCN3CCCCC3C2
COC1=CC=CC(NC(=O)C=CC2=CC3=CC=CC(Cl)=C3[NH1]C2=O)=C1
COC1=CC=C2C(=C1)N(CC(=O)NC3=NC=CS3)C(=O)C2(C)C
CC(C)CC(CCC1=CC=CC=C1)NCC(C)(C)C(C)C
O=S(=O)(N1CCOCC1)NC2C3CSCC3(COCCC4=CC=CC=C4)C2
COC1=CC=C2[NH1]C=C(CCNS(=O)(=O)C3=CC=C(F)C(Cl)=C3)C2=C1
CC1=CC2=C(C=NC3=CC=CC=C32)S1
O=C(O)CCC1=CC=CC(NC2=NC=CC(C3=NC=CS3)=N2)=C1
COC1=CC(CN2C(=O)CCC2(C)C(=O)N3CCCC3C(N)=O)=CC(OC)=C1OC
OC1=CN(Br)C(C2CCCC2)=NC1=C3C=CC4=CC=CC=C43
CN1N=C(CC2=CC=CC3=CC=CC=C23)C4=CC=CC=C4C1=O
CC(C1=CC=C(F)C(CC2=CC(F)=CC(F)=C2)=C1)N3CCC4(CCN(CC=5C=COC=5)CC4)CC3
ClC1=CC=C(C(CF)C2=NC(C3=CC(Cl)=CC(Cl)=C3)=C[NH1]2)C=C1
CC(C)C1(C2=CC=CC=C2)CCN(CC3=CC=C4C(=C3)OCO4)CC1
CC(C)CCC1C(C)C(C=O)=C(NCC2=CC=NC=C2)N(O)C1=O
CN(C)C=C1C(=O)[NH1]C2=CC=CC=C21
COCC=CC1=CC=C(C2=C(C)C(NC3=NC=C(Cl)C(CN)=C3Br)=C(Br)N2)C=C1
CS(=O)(=O)NCC1COCC(OC2=CC=CC=C2)=N1
C1SC=C2C(C=C3C=CC=NC(N4CCN(C)CC4)=NN32)N5C(C)=NN=C15
CC(C)OC(=O)COC1=CC=CC(C(=O)NC2C(=O)NC3=CC=CC=C32)=C1
CC1=CC(C(=O)O)=CC(C2=CC=CC=N2)=C1
CCCCNC(=O)C(CC)SC1=NC2=CC=C(NC(=O)C3=CC=CS3)C=C2S1
O=C(CNCC1CN2CCN(CCCN3CCN(C4=CC=CC=C4CF)CC3)CC21)NC5=CC=C(F)C=C5
CC1=CC=C(S(=O)(=O)NCCCOC2=CC=C(N(CCCl)CCCl)C=C2)C=C1
O=[N+1]([O-1])C1=C(C2=CC=C(Cl)C=C2Cl)N=C3C=CC=C(Cl)C3=C1[NH1]C=CC4=CC=CC=C4
CC1=CC=CC(C)=C1C=CCC2CC(C(C)(C)C3=CC=C(C(=O)O)C=C3)=NOC2=O
COC1=CC=C(C=2[NH1]C3=NC(C(F)(F)F)=CC=C3C=2C4=CSC(=NC5=CC=C(F)C=C5)N4C)C=C1
ClC=CC=CCC1=C(Cl)N=C(NC2CCN(S(=O)(=O)CCN3CCCC3)C2)C=N1
CC1=NN(C2=CC=CC=C23)C=CC(NC=4C=CN(C)N=4)=CC=C13
CCC(=O)N(C1=CC=C(Cl)C=C1)C(C(=O)N2CCOCC2)C3=CC=NC=C3
CS(=O)(=O)C1=CC=C(OCC(O)CN(CC2=CC=CC=C2)C(N)=O)C=C1
COC(=O)CC(CC1=C[NH1]C2=CC=CC=C12)NC(=O)CC(NC(=O)C3=CN=C(C(C)C)O3)C4=CC=CC=C4
CCCC=C1C(=O)C2=C(O)C=C(C(C)(C)C=C(C)CCO)C=C2OC1=O
CC=C1C2=CC(N=C1C3=CC=C(C#N)C=C3)=NN(C(N)C(C)C)C2=O
CCCCCCCCNC1=CC=C([N+1](=O)[O-1])C=C1
COC(=O)C1=CC=C(NC(=O)CCN2C(=O)C3=CC=CC=C3S2(=O)=O)C=C1
CN([N+1]([O-1])=CC(=O)C1=CC=C(Cl)C=C1Cl)C2=CC=C(OC3=CC=CC([N+1](=O)[O-1])=C3)C=C2
CNC(=O)C1=CC=C2C(Cl)=C3C(=NC2=C1)CCCC3
CCNC1=CC(NC(C2=NON=C2N)=NC3=C(F)C=CC=C3F)=NC=C1CCCN(CC(C)C)C
COC1=CC=C(OC)C(C=2OC3=CC(Cl)=CC=C3C(=O)C=2OO)=C1
CCS1C=NC=2C(=O)[NH1]C=C(F)C=2N1C3OC(COC(C)=S)C(OC(C)=O)C3O
CN(C)C1CC2(OC=CC=C(N3C=C(C(=O)NC4CCCCCCC4)C5=C3C6=CC=C(F)C=C6CC5)C=C2)CC1
O=C(O)C=C(CC1=CC=CC=C1)C=C(Cl)C(OCC2=CC=C3C=CC=CC3=C2)=CCl
CC1=CC(Cl)=C2C=C(NC3(C#N)CCCCC3)C=C(C)C2=N1
O=C(O)CC(C1=CC=C([N+1](=O)[O-1])C=C1)N(CC2=CC=C(C3=CC=CS3)C=C2)CC4=CC=C([N+1](=O)[O-1])C=C4
CCOC1=CC=C(NC(=O)CSCC2=CC=C(F)C=C2)C=C1
CSC1=CC=CC(N2CCN(CC3CCN(C4=CC=NC=C4)C3)CC2)=C1
CC=CC(C1=CC=CC=N1)(C2=CC=CC=C2)N3C(C)=C(C(C)C)C=N3
CC(=O)OCC1NCC2=CC3=C4C(=C2C=C(O5)C=C(C=C41)C(=O)CS5)CCCC3
O=S(=O)(NC1=CC=C(C2=CC=CC(Cl)=C2)C=C1)C3=CC=CC=N3
CCCCCCNC(=O)N1CCCCC1
C1OC2C3(COC(N)=O)C=C(C(=O)C(C)=C(N)C=C2)C(=O)C3CCO1
NC(=O)C1CCCN1C(=O)C=C2C(CCN3CCC4=CC=CC=C4C3)=C(O)C=C2OCC5=CC=CC=C5
CCOC1=CC=C(NC(=O)CCNC(=O)C2=CC=CN=C2)C=C1
CC1=CC=C2N=C3C(=CC2=C1)C(=O)N(CC(=O)O)C3=O
O=C(NC1=NCCS1)C2=CC=C(Cl)C=C2
CC(=O)NC1=CC=C(CSC2=NC(=O)C=3C=C(SC=3[NH1]2)CCCCC)C=C1
COC1=CC=C(C2=NC(CN3C4C5CCC(C3)N5CC4)=C[NH1]2)C=C1
NC(=O)COC1=CC(Br)=CC(=O)C(OC2=CC=C(Cl)C=C2)=CN1
CCC(C)N=C(NC#N)NC1=CC=CC(Cl)=C1
C1C=CC=C1S(=O)(=O)N(CN(C)C2=CC=C(SC#N)C=C2O)CC(=O)N3CCCC3C=C
CC1=CC=C(C=NC2=CC=C(CCNCC3=CC=C(F)C=C3)C=C2)C=C1
CCN(CCCN)CCCNC(=O)CC1=CC(I)=C2C(=C1)OCO2
COC1=CC=C(NC(=O)C2=CC=CN=C2)C(OC)=C1
CCOC(=O)C1=C(NC2=CC=CC=C2)SC(C(=O)OC)=C1C
CC(NC(=O)NC1=CC[NH1]C2=CC(C(F)(F)F)=CC=C12)C3=CC=CC=C3
CCOC(=O)CC1CC2CCCCC1C(NC3=CC=C(C)C=C3)C2
NC(CC(=O)N1CCN(CC2=CC=C3C=CC=CC3=C2)CC1)C(=O)O
CC1=CC=C(CN2CCC(C3C2)C(=O)N(C4=CC=CC=C4)N(C)C(=O)C3=O)S1
COC1=CC=C(C=NNC(=O)CN2CCCN(S(=O)(=O)N=CC=CS)CC2)C=C1OC
O=S(=O)(C1=CC=CC=C1)N2CCC(C(C3=CC=CS3)CN4C=CN=C4CCO)CC2
CC1=CC=NC(C2=CN(C)C(C3=CC=C(OC4=CC=C(F)C=C4)C=C3)=C2Cl)=C1
CN(C)C1=NC=CC=2[NH1]C=CC1=2
CC1=CC=C(C)N1C2=CC=C(C(N)=O)C=C2N
O=CC1=C(C2=CC=CC=C2)OC=CC3=C(NCCCCCN4CCCC4)C=C13
COC1=CC2=NC(N3CCN(C(=O)C4=CC=C(N5C=CN=C5)N=C4)CC3)=NC(N(C)C)=C2C=C1OC
CC1=CC=C(N2C(C)=NC=C2C(=O)C(C)CS)C=C1
COC1=CC2=C(C=C1Cl)CCCC2(C)CCC(O)C(C)(C)O
COC1=CC(Cl)=C(C)C=C1N2CCC(=NNC(=O)C3=CC=CC=N3)C2=O
CCOC(=O)C1=C(C(=O)N2CCCC2)CCCC(C)C1
OC(CN1C=CC(Cl)=N1)CNC2=NC(OC3=CC(Cl)=CC(Cl)=C3)=CS2
CON=CC1=CC=CC=C1C(NC=NC(NC2CC3=CC=CC=C3C2)=NC(N4CCCCC4)=N)C
CCSC=1[NH1]N=C(NC(=O)OC)C=1C(=O)NC2=CC=C3C(=C2)OCO3
CCOC(=O)C=C(C)C=CC1=CC=CC=C1
O=C(O)C1=CC=C(NC=C(C2=CC=CC=C2Cl)C(C3=CC=CN=C3)=N)C=C1
N#CCC=C1C(=O)NN=C(N)N=C(N)[NH1]C=N1
CC(=O)OC1C(=O)C(C2)OOC3(CO)CCC2C13
CCCCCCCCCCCCCCCCOC[N+1]=C1N(CCC[N-1][N+1]#N)SC1C(F)(F)F
CCC1=CC=C(O)C(C2=CC=CC(C3=CC=NC(NC4=CC=C(F)C(Cl)=C4)=N3)=C2)=C1
ON=C(C1=CC=C(OCC2=CC=CC=C2)C=C1)N3CCN(C4=CC=CC=N4)CC3
CN1C2=NC3=CC=CC=C3C2=CC=4[NH1]C5=CC=CC=C5C=41
COC1=CC=C2N=C(C3=CC=C(O)C(O)=C3)SC2=C1
COCC1=NC=C(CN2CCN(CC3=CC=CC=C3)CC2)C(OCCC4=CC=C(Cl)C=C4)=C1C#N
O=C(CCN1CCOCC1)NCC2=CC=C3C(=C2)OCO3
COCC1=NC(NC2=CC=C(C#N)C=C23)=CC=CC(C4=CC=C(S(N)(=O)=O)C=C4)=NC3=N1
COC1=CC=C2N=C(NCCCN(C)C)C=C(C)C2=C1
O=C(O)CN1CCC=2ON=C(C(=O)NC3=CC=CC=C3)C=2C1
C=CCN(S(=O)(=O)N(C)C)S(=O)(=O)C1=CC=C(OC)C(OC)=C1
CC12CCC(=C(Cl)C1)C(=O)N2C3=CC=CC=C3
C1=CC=C2N=CC(N3CCCC3CN=N)=CC2=C1
CC(C(=O)NO)N(CC1=CC=C([N+1](=O)[O-1])C=C1)S(=O)(=O)C2=CC=C(Cl)C=C2
NCCCCN1C=C(F)C(=O)N(C(=O)N(C)C)C1CCC2=CC=C(F)C=C2C
CC1=CC=CC=C1N(C)S(=O)(=O)C2=CC=C(Br)C=C2
COC(=O)C(CC1=CC=CC=C1)NC(CNCC(N2C=C(CN3C=CC(=O)[NH1]C3=O)SC2)=O)=O
CC1=CC=CC=C1CN2N=C(C3)C=C(C)N(CC4CCCN4C(=O)C5=C(F)C=NC=C5F)N=C32
CC=C1SC=2N=C(N(C)C)[NH1]C1=2
CC(N1CCCNCC1)C(=O)NC2=CC=C(C(=O)NO)C=C2
COC=CC=C(C(C(=O)NC1=CC(C(N)=O)=CC=C1Cl)N2CCN(C(C)=O)CC2C)N
CCC1=NC2=CC(S(=O)(=O)N2C)=CC=CN1CC3=CC=C(C4=CC=CC=C4C(=O)O)C=C3
CN1C=NC2=NN3C(C)=NN=C3C=C2[NH1]C1
O=S1(=O)CC2C(C1)C3=CC(CC4=CC=CC(Cl)=C4)=CC=C3C2
CCOC1=CC=C(OC=C2C=C(S(=O)(=O)N3CCOCC3)C=NN2C)C=C1
NN1CCN(C(=O)NC2=CC(C3=CC([N+1](=O)[O-1])=CO3)=C[NH1]C2)OCC1
CCNC(=O)C=CC=C1[NH1]C(CC)=C(C2=CC=C(NC(=O)NC3=CC=C4N=CSC4=C3)C=C2)C1=C
CCC(C(=O)OCC(=O)NC(C)C)C1=CC=CC=C1F
CC1=CC=CN=C1CC(=O)NCC2=CC=C(C(F)(F)F)C=C2
O=C(CN1C=C(CN2C3=CC=CC=C3SC4=CC=CC=C42)N=N1)NC5=CC=CC(CO)=C5
CC(=O)NCCSC=NC(C1=CC=C(N(C)C)C=C1)=C(C2=CC=C(OC)C=C2)[NH1]
O=C1CCCCC1S(=O)(=O)C2=C(F)C=CC(F)=C2F
O=S(=O)(C1=CC=CS1)N2CCC(N3N=NC4=CC=CN=C43)CC2
NC1=NC(OCC(N)C(NC2=NC3=CC=CC=C3S2)CO)=CS1
CC(=O)C1=C(O)C=C(O)C([N+1](=O)[O-1])=C1OC(=O)C2=CC(C#N)=CC([N+1](=O)[O-1])=C2
CN1CCN(C(=O)C2=C(O)C=NC3[NH1]C=C(C4=CC=CC(Cl)=C4)C3=C2)CC1
CC1=CC=C(C)N1N=CC2=CN(C3=CC=CC=C3)N=C2C4=CC=C(Cl)C=C4
CC(NC(=O)C(N)CC1=CC=C(O)C=C1)C(=O)N2CC(N)C(O)CC2C(=O)NC3=CC=C([N+1](=O)[O-1])C=C3
CNC(=O)C1=CC=CC(NC2=NC=C(C)N(CC3=C(F)C=CC=C3F)N2)=C1
CCN(CC)CCCCCCCCCCCCN1CCN(C2=CC=C(N3CCN(C)CC3)C=C2)CC1
COC1=CC=C2C(C=NNC(N)=O)=C(F)C=CC2=C1
CC1=NN(C2=CC=CC=C2)C(Cl)=C1N=NC3=C(C)C=CC=C3Cl
COC1=CC=C(NC(=O)C2(C)CCN2C(=O)C3CCC3)C=C1OC
COCC(O)C1=CC=CC(=C1)C2(COC(N)=N2)C3=CC(C4=CC(F)=CC(C#N)=C4)=CC=C3OC
COC1=CC=C(NC(=O)CC=C(C2=CC(OC)=CC(OC)=C2)NC=O)C=C1
COC1=CC=CC(CN2CCCC3(CCN(C4=CN=C5C=CC=CC5=N4)CC3)C2)=C1
CSC1=NC(NC2=CC=C(Cl)C=C2)=NC(N(C)C)=N1
COC1=CC=C(C=CC(=O)C2=CC=C(O)C(O)=C2)C(OC)=C1OC
COC1=CC=2[NH1]C(N3CCC(C(=O)NCC4=CC=CN=C4)CC3)=NC=2C=C1OC
COC1=CC=CC=C1C=NNC(=O)N=C2[NH1]C(C3=CC=C(N(C)C)C=C3)=NO2
CCOC(=O)C1=CC=C(NC(C)C)C(C(=O)NC2=CC=CC=C2Cl)=C1
COC1=CC=C(C2CCN(C(=O)C3=CC=CN=C3N4C=CN=C4)CC2)C=C1[N+1](=O)[O-1]
O=C(NC(CC1=CC=CC=C1)C(=O)COC(=O)C2=CC=CC=C2Cl)OCCOC3=CC=CC=C3C(=O)O
CC(CC(=O)NC1CCN(C2CC2)CC1)NCC(=O)NCC(CC3=CC=C(F)C=C3)C
CNC1=NC(C#N)=NC2=C1N=CN2C3OC(CO)C(O)C3O
CCN1N=C(C2=CC=C(O)C=C2)C3=C1CCN(C(=O)NC4=CC=CC=C4)C3
CC(C)(O)CCC(NC(=O)NC1=CC=C(C#N)C=C1)C2=NC(C3=CC=C4C(=C3)OCCO4)=NO2
CC1=CC(C2=CC=C(CNC(C)CC3CCCCC3)C=C2)=CC(C(C)(C)C)=C1
CC1=NN(C)C(C(=O)OCC(=O)NCCC2=CC=CC=C2)=C1C
CN(CCCCC1=CC=CC=C1F)C(=O)C2=CC(C3=CC=CC=C3Cl)=NO2
CCCN(CC1CC12)CCCC3CN(CCC(C)(C)CC)CCC32
CCN(CC)C(=O)COC1=CC=C(C2=CC(C)=NN2C)C=C1C(=O)C3=CC=CC=C3
COC1=CC=C(Br)C=C1C(=O)NC2=CN=C(C)C=N2
CC(C(=O)O)C1=CC=C(NC2=CC=CN=N2)C=C1Br
COC(=O)CSC1=NC2=C([NH1]C3=CC=CC=C32)C(=O)N1C4=CC=C(F)C=C4
CCC1=CC2=NN(C3=NC=C(Cl)S3)C(=O)C2C=C1C4=CC(C(F)(F)F)=NN4C
COC1=CC=C2C(=O)C(O)=C(C3=CC=CC(Br)=C3)OC2=C1
O=C(C1=CC=NC=C1)N2CCC(NC=NC3=CN=NN3C4=CC=CC=C4)CC2
CCC(C)OC(=O)C=1SC(=O)N(CSC2=CC(=O)C3=CC=CC=C3C2=O)N=1
CC1=CC=CC(C=CC(C(=O)O)=CC(N)=C(C=2C=NN(C)C=2)C(O)=CC=O)=N1
CN1C(SCC(=O)NC2=NC(C3=CC=CC=C3F)=CS2)=NN=C1C4=CC=CO4
CC(C)=CCN1C(N2CCNCC2)=NC3=C1C(=O)[NH1]C(=O)N3C4=CC=CC=C4
C1OC=NC=C1C#CC=CC=CC(C=C2C(NC3=CC=CC(N4CCOCC4)=C3)=C(F)C=C2O)=N
COC1=CC=CC(C2SC(C3=CC=C(C)C=C3)=CSCC2=O)=C1OC
CC1(C)OC(CCO)CCC(C2)C=C(COP=O)OCOC12
COC=C1C=CN=C(NC(=N)NC2=CC3=CC(=C2)N=C(CC4=CC=C(F)C=C4)N3CC5=CC=CO5)SC=C1
CC(C)OC=CC=C(CC=C1CN(CC(=O)C2=CC=CC=C2)CC(O)CC1(C3CCCC3)C=O)C
O=C(COC(=O)CC1=CC=C(Br)C=C1)NCC2=CC=CO2
CN1CCN(NC(=O)C2CC2C3=CN=C(C4=CC=C5C(=C4)COC5=O)C=C3)CC1
COC=CC=C(NCC(=O)NC1=CC=C2N=C(C3=CC=C(OC)C(OC)=C3)OC2=C1C)C
CCCOC1C=C(CNC(=O)C(C)(CCCNCC2=CC=CC=N2)OC(=O)C3=CC=CC=C3C)CCN1CCC
COCCN(C(C)=O)C1=CC(C(F)(F)F)=CC=C1S(=O)CCOC
O=C(O)CCCCCCCCCNC(=O)C1=CC=C(N2CCCC2=O)C=C1
OCCNC1=CC=C(C2=CC=C(N3CCCC3)S2)N=C1OC4=CC=C5C=CC=CC5=C4
COC1=CC(C(=O)NNC(=O)C2=CC=CO2)=CC=C1O
COC1=CC=C(C(CC(=O)C2=CC=C(OC)C=C2)C3=CC=C(OC)C=CC(OC)=CC=C3)C=C1
CC1=CC=C(C=CC2=NC(Cl)=CC(Cl)=C2)N=C1
CCOC(=O)C1=C(C)[NH1]C(C(=O)COC(=O)CC(C)C)=C1C
O=CN1C(C2=CC=CN=C2)C=3CN=C(C4=CC=C(NCC5=CC=C(Cl)C=C5)C=C4)OC=31
COC(NC(=O)C(CC(=O)O)NC(=O)C(CCCC1=CC=C(O)C=C1)NC(=O)C=CC(C)C)C2(C)CCCC2
COC(=O)C1=CC=C(C2=NC(C3=CN=CS3)=CO2)N=C1
CN(C(=O)COC(=O)CNC(=O)NC1(CCCCC1)CC=O)C2=CC(C(F)(F)F)=CC=C2Cl
COC1=CC=C(C=C2C3=CC(OC)=C(OC)C=C3C(NC(C)CN(CC)CC)C2=O)C=C1OC
COC=CC=C(CCNC(=O)CC1C(=O)N(C2=CC=CC=C2)C(=O)N1CCC(N)=O)C=COC
COC1=CC=C(C(C2=C(F)C=CC=C2Cl)N3CCCN(C(=O)C4=CC=CN4C)CC3)C=C1
C1OC2=CC(CC(=O)O)=C(O)C3=CC=CC(=C23)S1(=O)=O
CC(=CC1=CC(Br)=C[NH1]C1=O)C2=CC=C(OS(=O)(=O)C(F)(F)F)C(Cl)=C2
COC1=CC=CC=C1NC(=O)CN2C(C3=CC=CC=C3)=NC4=CC=CC=C42
C=CCOCC1CCC2=C(O)C=CC=C2C1
O=C(NC1=CC=C(C(=O)NC2=CC=CC([N+1](=O)[O-1])=C2)C=C1)C3=CC=C(CNC4=NC5=CC=CC=C5O4)C=C3
N#CC1=C(NC(=O)C2=CC=CC=C2)SC3=C1CCN(CC4=CC=CC=N4)C3
CC1=CC=CC=C1NC(=O)NC2=CC=C(C(=O)NC3=NC4=C(S3)CCCC4)C=C2
O=C(C1CCCO1)N2CCN(S(=O)(=O)C3=CC=C4C(=C3)CCCN4CC5=CC=CN=C5)CC2
CC=1OC(C2=CC=CC=C2)=NC=1CC(O)(CN3C=NC=N3)C4=CC=C(F)C=C4F
FC1=CC=C(C(F)(F)F)C=C1NC2=CC=C(C(=O)NCC3=CC=CN=C3)C=C2
O=CC1CCCOC2=CC=C(C=C2)CCNC(=S)NC(CC3=CC=CC=C3)C(=O)NC4=CC=CC=C41
CN(C)C=CC=C(C=NC(NC1=CC=NC=C1)=NC(SC)=N)C
O=C(NC1=CC=C2OC(=O)[NH1]C2=C1)C3CCN(C(=O)C4CC4)CC3
CC1=CC(OCCNC(=O)C2CC2)=CC=C1S(=O)C3=CC=CC=C3
CC(C)C(C#N)(CCCO)C(=O)NC(=S)NC1=CC=C(SCBr)C=C1
CCC1=CC=CC(NC(=O)N2C=NC(CCC3=CC=CC=C3)=NC(N4CCCCC4)=N2)=C1
O=C(NC1=CC=C(C(F)(F)F)C=C1)N2CCN(CC3=CC=CS3)CC2
O=C(O)CN1CCN(S(=O)(=O)C2=CC=C(Cl)S2)CC1
NS(=O)(=O)C1=CC=CC(C2CCN(C(=O)C3CC3)CC2)=C1
COC1=CC=C(CNC(=O)C2=CC=C(OCC3=CN=CS3)C=C2F)C=C1OC
CCNC(=O)C1=CC=C(C2SCCN2C(=O)CC3CCNCC3)O1
O=S(=O)(NC1=CC=CC(CP(=O)(O)O)=C1)C2=CC(Cl)=NC(Cl)=C2
CC1=CC=C(S(=O)(=O)C=2C(C3=CC=C(C)C=C3)=NN(C)C=2C(F)F)C=C1
NC1=CC=C(CNC(=O)C(=O)NCC2=CC=C3C(=C2)OCO3)C=C1
NC1=CC=CC=C1NC(=O)NC2=C3C(=NC4=CC=CC=C24)CCCC3
COC1=CC=C(C=2N=COC=2C3=CC=C([N+1](=O)[O-1])C=C3OC)C=C1
COC1=CC=C(C=C2SC(=O)N(CC(=O)NC3=CC=C(Cl)C=C3)C2=O)C=C1Br
CN(C)C(=O)CN=C1C=CC([N+1](=O)[O-1])=CC1=C(N)NCC2CCOCC2
CC1=C(C(=O)NCCC2=CC=CC=C2)C=NN1C3=CC=C(C(N)=O)C=C3
CN(C)CCOC1=CC=C2[NH1]C(C3=CC=CC(NC(=O)NCC4=CC=CC=C4)=C3)=NC2=C1
COC1=CC=C(NC2=NC(C)=CC(NCC(C)C)=N2)C=C1N3CCN(C)CC3
CC1=CC=C(C)C(N2CCN(C3=NC(Cl)=CC(OC)=C3C=O)CC2=O)=C1
CC(C)OC1=CC(C(F)(F)F)=CC=C1S(=O)(=O)C2=CC=CC(CNCC3=CC=CS3)=C2
NS(=O)(=O)C1=CC=C2C(=C1)SCC(=O)N2
CCCCN1C=C(C=NOC=2C=C(C(C)C)C(=O)[NH1]C=2C3=CC=CC=C3)C=N1
N#CC1=CC(C2NC(=S)NC3(CCCCNC3=O)C24CC5=CC=CC=C5C4=O)=CC=C1F
CNC(=O)C=C(C=C(Br)C1=C(O)C=CC=C1O)C(C(C)C)=CC
COCCS(=O)(=O)NC1=CC(F)=CN=C2C=CC(Cl)=CN2C(=O)C=C1C
O=CC1=C(C(F)(F)F)C=CC(N(CC2CCCCC2)C(C(=O)N3CCCCC3)C4=CC=C(Cl)S4)=CC=C[NH1]1
CC1=CC=C(C(=O)ON=C2CCCCC23CCNCC3)O1
CNS(=O)(=O)C1=CC=CC(C(=O)N(CC)CC)=C1
CCCCNC1=NC(NC(=N)N)=NC(N(C)CCC#N)=N1
O=C(NC1CCCOCC1)C2=CC=CC(NS(=O)(=O)C3=CC=C(OC(F)F)C=C3)=C2
CCC1C=NC2=CC=C(C3=NCCN3)C=C2C(C(=O)NC(C)C)=C1CN
CC1=CC(NC2CN(C(=O)CCCCC3=CC=CC=C3)CC2)=C4C=CC=CC4=N1
CC1=C(C(=O)N2CCC(N3CCCC3)C2O)C(C)(C)C1N4CC(N)C(O)C4O
CC1CC=CC(=O)C(C)CN(CC2=CC=CC=C2)C1
NN1C(CSC2=NN=C(CNC3=CC=C(Cl)C=C3Cl)[NH1]2)=NC4=CC=CC=C41
CN1C=NC(C)=CC2=CC=C(CN3N=C(C(=O)N4CCOCC4)C=C3C(C)(C)CC)S2S1
C=CCN1C=CC2=C(C=CC=C21)CC3C(N(C)C(=O)N4CCOCC4)CN(C)C3C
CCCCCC1CC=C2C=C(C(=O)O)C=CC(NCC3CCCO3)=C2C1=O
CC1=CC=C(C(C)C)C(S(=O)(=O)N2CCOCC2)=C1
O=C(NC1=CN=CC=N1)C2=CC=CC(C(=O)C3=CC=CC=C3Cl)=C2
CC=1N=C2OC(C)=CC(=O)N2N=1
CC=C1C(=O)C2=CC(OC3=CC=CC=C3)=C(C#N)C(I)=C2O1
CC1=CC(NS(C)(=O)=O)=CC=C1N2C(SCC(=O)C3=CC=C(N4C=CC=C4)C=C3)=NC5=CC=CC=C52
COC(=O)CSC(=S)N1CCCC1CC2=C[NH1]C=N2
N#CC=C(C1=CC=CC=C1)C=C(C2=CC=C(O)C=C2)C=NNC3=CC=CC=C3
O=CC1=CC=C(CBr)C(CC2=CC=CC=C2)=C1
COCCC=1N=NN(CC(=O)NC2=CC=C(C)C(F)=C2)C=1C
CS(=O)(=O)NCC1C=CN(C2=CC=C(CCN=C(N)N)C=C2)N=N1
CN(C(=O)CC1=CC=C2C=CC=CC2=C1)C3CCN(C4CC(CN5N=CC(=N5)OC(N)CC)CC4)CC3
CN(C1=NC=CC=N1)C2=NC(C3=CC=CC=N3)=CS2
CC=CC(C)=CC(CC(C#N)N(CC1=CC=CC=C1)S=O)=O
CC1=CC=C(S(=O)(=O)N(C)C2=CC=CC=C2S(=O)(=O)CCCO)C=C1
CSCCCNC(=O)C=C(C)C1=CC(C(=O)NCC2=CC=CN=C2)=CC=C1OC=O
CCOC(=O)C(C)(C)NC(=O)C1=CC=C(N2CCN(C(=O)CNS(=O)(=O)C3=CC=CC4=NSN=C34)CC2)C=C1
COC1=CC(NC(=O)CCOCC2=CC=C(NC(C)=O)N=C2)=CC=C1NC(=O)N3CCOCC3
CC1=CC=C(NC(=O)C=2C=C(C)[NH1]C=2C)C=C1S(=O)(=O)N3CCOCC3
COC(=O)NC(CC1=C[NH1]C2=CC=CC=C12)C(=O)NCC(C)(C)CC3=CC=C(C4=CC=CC=C4)C=C3
CC(=CCOC1=C(Cl)C=C(Cl)C=C1C(N)=O)CC(C)C
COC1CC2N(CC3CC3)C(=O)C2C4CN(C(=O)C5=CC(F)=CC=C5F)CC4O1
CC1=CC=C(CN(C(=O)C(=O)C2=C[NH1]C3=C(C)C=CC=C23)C(C)(C)C)C=N1
CC(CC1COC(N)=N1)OC2=CC=CC=C2
C1=CC=C(C=2C=C(CN3CCN(CCC4=CC=CC=C4)CC3)ON=2)C=C1
CC1=CC=C(N2N=C(CO)C(C3=CC=C(Cl)C=C3)=C2C)C=C1
COC1=CC=C(C2=NC(CS(=O)(=O)CC(=O)N3CCCCCC3)=C(C)O2)C=C1
O=C(O)C(=CC12CC3CC(CC(C3)C1)C2)N4CCC5=CC=CC=C5C4
CC1=CC=CC=C1NC(=S)N2CCCCC2CNC(=O)OC3=CC=CC=C3
CCCCCCCCCCCCC=CCCCCCCC(=O)NC(C)CCSC1=CC=CC=C1N
CNCC1=CC=CC(NC(=O)CN)=C1
COC1=CC=C(C2=CSC(N=C(N)NC=C3C=NC(N)=N[NH1]3)=N2)C=C1
COC=C1C=CC(NC(=S)NN=CC2=CC=C(OC3=CC=CC=C3Br)C([N+1](=O)[O-1])=C2)=C(OC)C=C1OC
O=[N+1]([O-1])C=CC=C(CON=C(C1=CC=CC=C1)C2=CC=CC=C2NC3=NC4=CC=CC=C4N3)C
CN1C2CCC1CC(NC(=O)C3=NSC4=CC=CC=C34)C2
CCC(=NNC(=O)C1=CCSC1=NN=C(N2CCOCC2)NC3=CC=CC=C3OC)C4=CC=CC=C4
O=P(OC1=CC=CC=C1)(N2CCCCCC2)C(O)C3=CC=C(Cl)C=C3
CCN1CCN(C(=O)COC2=C(C)C=C(C)C=C2C)CC1
C=C(C1=CC=CC=C1)CCN(C(CC(C)C)C(=O)NC2CCCCC2)C
CN(C)CCCOC=C1C=C(CN=NN(C(N)=O)NC)C=C1
COC1=CC=C(C)C=C1S(=O)(=O)N2CC3N(C=NC=CC=C(O)C=C3O)CC2
CCN(CC)C1=NC(C)=NC(N(C#N)C2=CC=C3C(=C2)OCO3)=N1
CC1=NN(C2=CC=C(CCN3CCCCO3)C=C2)C=C1C4=C(F)C=CC=C4Cl
C1OC=CC=C(N2CC(OC3=CC=C(C4=CC=CC(C)=C4)C=C3)CCO2)C1
CC(NC(=O)C=C1OC2=C(Cl)C=CC(NC(=O)CO)=C2S1)C3SC(=S)N(C4=CC=CC=C4)C3
C1C=NC(C2=CC=CC=C2)C(C(=O)NC#N)C13CCCCC3
CC=1C=C(C(=O)NN=CC2=CC=C(OC3=CC=C(COC)C=C3)C=C2)N(C4=CC=CC=C4)N=1
CN1C=NC=CN2C(CSC3=CC=C(Cl)C=C3)=NN=C12
CCOC(=O)C1CCN(S(=O)(=O)C=CC=C(N2CCOCC2)C(C=NNC(=N)N)=C)CC1
CC1=CC=C(N2CCN(CC3=CC(=O)N(C4=CC=CC=C4)[NH1]N3CC)CC2)C(Cl)=C1
O=C(NCCC1=CC=CC=C1F)C2CCCN2S(=O)(=O)C3=CC=CC4=CC=CN=C34
CN(C)C(=O)C=1N=CN2C=1CN(C)C(=O)C3=CC=CC=C32
C1=CC=C(C2=CC=C(NC=C(C=C3C(CCCC4=NN=N[NH1]4)=CC=NC=N3)C)C=C2)C=C1
COC1=CC=C(N2CCN(C(=O)C=3[NH1]C=NC=3C(=O)NCC4=CC=CC=C4)CC2)C=C1
CNC(=O)CC=1C(C2=CC=C(Br)C=C2)=N[NH1]C=1SCC
CC(C)C1=CC=CC(C(C)C)=C1NC(=O)NC(=O)C2=C(F)C=CC=C2F
CC(=CC(=O)NC1=CC(C(C)(C)C)=C(O)C(C(C)(C)C)=C1)NCCCC2=C[NH1]C=N2
CC=CC=C(CC(CC(O)CN1CCN(C(C2=CC=CC=C2)C3=CC=CC=C3Cl)CC1)C(F)F)F
CC(C1)C=CN=C(C(=O)N(C2)C=CC=C(C(=O)NCC3=NC=CC=N3)C=C2)S1
O=C(CC1=CC2=CC=CC=C2[NH1]1)C3=CC(O)=C(O)C(O)=C3
CC1=CC=CC(NC2=CC=CC=C2C=CC3=CC=CC=C3)=C1Cl
CC(=O)NC1COC(OC2=NC=NC3C=CN=C23)C(O)C1O
O=C(C1=CC=C(F)C2=CC=CC=C12)N3CCC(N4CCN(C(=O)OC5=CC=CC=C5)C4)C3
COC1=CC=C(C=CN=C(C(N)=O)C(OCC2=CC=CC=C2)=N)C=C1OC
CCN1N=C(CC2=CC=CC=C23)C(=NC4=CC=CC=C43)O1
O=C(CN1C=C(C(=O)C2=CC=CC=C2)N=N1)CC3=CC=CC=N3
O=P(O)(O)C(C[N+1]1=CC=C(Cl)C=C1)P(=O)(O)O
O=C(NC1CCCC1)C(=CC2=CC=C(N3CCCCC3)S2)N(C(=O)C(F)(F)F)C4=CC=C(F)C=C4
CC(C)C(NC=NCC(=O)N(CC(=O)N(CC(C)C)C1CCS(=O)(=O)C1)C)C2=NSC(O)=C2
COC1=CC(CCC(CC(=O)OC)C(=O)OCC2=CC=C(OC)C(OC)=C2)=CC(OC)=C1OC
CC(NC(=O)C1=CC=CC=C1C=CC2=CC=[N+1](C)C=C2)C3=CC=C(C(F)(F)F)C=C3
CC(C)CNC(=S)N1CCN(CC2=CC=CS2)CC1
NC1CC1C2=CC=CC=C2C=CC3=C[NH1]C(C4CCCN(C(=O)COC5=CC=CC=C5)C4)=N3
O=C(NCC1=CC=CS1)C2=CC=CC(Br)=C2
CC1=CC=CC=C1NC(=O)OC2=CC=C(N3CCN(C)CC3)C=C2
CC1=NC=CN1CCCC2CCN(CCC3=CC=CC=C3)CC2
COC1=CC=C(CCCF)C(OCC2=CC=CC=C2F)=C1C(C3=CC=C4C(=C3)OCO4)N(C)C
O=C(CCC1=CC=CC=N1)NC2=CC=CC(C3=CC=NC4=CC([N+1](=O)[O-1])=CC=C34)=N2
CC1=CC=CC=C1NC(=O)N2CCN(S(=O)(=O)C3=CC=CC(C(F)(F)F)=C3)CC2
CNC=CC1=C(C=C(C=NO)C(C#N)=C1O)C(=O)O
CCN1C(=NC2=CC=CC=C2)SC3=CN=CC(OC)=C31
O=C(O)CNC(=O)C1=CC2=CC(F)=CC=C2N1CC3=CC=C(C4=CC=CC=C4S(N)(=O)=O)C=C3
CCOC1=CC=C(NC=2N=C(N)N3N=C(C4=CC=CN=C4Cl)N=C3C=2C)C=C1
O=C1N(C2CCCCC2)CCN1C3=NC(C4=CC=CN=C4)=NC5=CC=CC=C35
COC=CC=C(CC1=C(C2=CC=C(Cl)C=C2I)N(CN=CC3=CC=C(F)C=C3Cl)C(=O)N1)C
CCC1=NOC(C)=C1C(=O)NC2=CN=CC(S(=O)(=O)N3CCOCC3)=C2
CC1=CC=C(NC2=CC=C([N+1](=O)[O-1])C=C2[N+1](=O)[O-1])C([N+1](=O)[O-1])=N1
COC1=CC=C2N=C3C=C(Cl)C=CC3=C(NCCCN4CCN(C=O)CC4)N2C1
COC1=CC=CC(NC(=O)CS=2C=CC=C(C(=O)NCCN3C=C(C)C=N3)C=2C)=C1
CN(C)CCCNC1=CC(S(N)(=O)=O)=CC=C1[N+1](=O)[O-1]
CN(CC1=CC=CN=C1)CC(O)CNC2=NC=NN2CC(F)(F)F
COC1=CC=C(OCC2=CC=C(C3NCC(C)O3)S2)C([N+1](=O)[O-1])=N1
CC(=O)N1CCN(C2=CC=C(N3CC(CNC(C)=O)OC3=O)C=C2F)CC1
O=C(C=CC1=CC=C2N=CC=NC2=C1)NC3=NC=CS3
CC(NC1=NC=NC2=C(C(N)=O)C=CC=C12)C3=CC=CC(NC(=O)C4=CN(C5=CC=CC=C5)N=N4)=C3
CC1CCC2=CN(CC3=C(NCCC4=CC=CN=C4)N=NN3CCCO)N=C2N(C)C1=O
NCCCCCCN1C(=O)C(O)=C(C(=O)C2=CSN=N2)C1=O
O=C(NCCSCC1=CC=C(I)O1)C=CC2=CC=CC([N+1](=O)[O-1])=C2
O=C(OC1=CC=CC(C2=CC=C3C(=C2)CC4CCN3CC4)=C1)NC5=CC=CC=C5C(=O)O
CCCCCCC(O)C(O)(C(=CC1=CC=CC=C1)CNC2CCCCCC2C)C3=CC=CC=C3
CC=C1C=C(C(=O)OCC23CC4CC(CC(C4)C2)C3)C=C1
CCC(C1=CC=CC=N1)NN=C(C(C)C2)C=C(NC3=CC=CC(C(=O)N(C)C)=C3)N=CN=C2
COC(=O)NC1=CC2=C(N=CN2CCNCCO)C=3C=N[NH1]C(=O)C=31
CC1CN(C(C)CO)C(=O)C2=CC(Br)=CN=C2OC1CN(C)C(=O)CCN3CCCC3
COC1=CC2=COC(=O)C=NC(SCC(=O)NCCO)=NC2=C1
CC1=CC=C(C=2C=C(F)SC=2Cl)C(NCC3=CN=C[NH1]3)=N1
CCCC1=N[NH1]C2=C1C(C3=CC=C(Cl)C=C3)C(C#N)C(=N)O2
O=C1C(=CC(=O)NC2=CC=C(Cl)C(Cl)=C2Cl)SC(=S)N1CN3C=C(C4=CC=CC=C4)C=N3
COC1=CC=CC=C1CNC=NC(NC2=CC=C(Br)C=C2)=CC=C3C=CC=N3
CC(=O)NCCNC(=O)C1=CC=C2C(=O)N3C(=NC2=C1)CCCCC3
COC1=CC=C2C(=C1)OC(N(CC3=CC=CC=C3)S(C)(=O)=O)CC2=O
COC1=CC=C(Br)C=C1NC(=O)CSC2=NN=C(C3=CC=CO3)N2C
COCCNC1=CC(=NC=C(C(=O)NC2=CC=C(C)C=C2)N=C(SC)N=C)OS1
CC(C1=C2C(Cl)=CC(OCCCCCCCN(C)C)=C1)CCCCCN3CC(C)CN(CC4=CC=CC=C4Br)CC32
O=C1C=C(N2CCOCC2)OC=C(C3=CC=C4C(C=CC5=CC=CC=C54)=C3)C=CC=C1
O=C(CC1CC1)NCCCN2CCC(N3C(=O)N(CC4=CC=CO4)C5=CC=CN=C53)CC2C
CCCCCCCCCOC1=CC=CC=C1C(=O)C2=CC=C(NC(=O)CCN3CCNCC3)C=C2C(=O)O
CCCCC(NC(=O)OC(C(C)C)C(C)C)C(N)=O
C1OC=CC(CP(=O)(OCC(OC)OC)C(CN2CCOCC2)NC(=O)C(N)=O)C=C1OC3=CC=CC=C3
CSC1=NC(NCCCCCN(CC)CC)=C2N=CN(C3OC(CO)C(O)C3O)C2=N1
C1C=CC=C(N2C=C(Cl)C(=O)N(C3=CC(C(F)(F)F)=CC=C3Cl)C2=O)C1
CCCCN(CCCC)CC(O)C=C1C(C2=CC=C(Cl)C=C2)=NC3=C(Cl)C=C(Cl)C=C13
O=[N+1]([O-1])C1=CC=C(CNC2=NC(NCCCN3CCCCC3)=NC4=C2C=NN4C5=CC=CC=C5)C=C1
CO[NH1]C1=CC=CC(N2N=CC=N2)=C1
CC1CCCCN1CCCNC(=O)C2=CC3=CC=C(C4=CC=C(F)C=C4)C=C3C(=O)N2C5=CC=CC=C5
O=C(NC1=CC=C(CN2CCCC(NC3=CC=C(C(F)(F)F)C=N3)C2)C=C1)C4=CC=CC=C4F
C1CCC(O)C(OC)C1OC(=O)C23CC4CC(CC(C4)C2)C3
CNC1=C(N(C)C)C(=O)CC(C2=CC=C(C(=O)NC3CC3)C=N2)=C(N)C1
CCC1CCC(C)C(OCC(=O)NC(CO)C(=O)C=CC2=CC=C(C)C=C2)OCCCC(C(C)C)C(=O)C(=O)S1
CC(C)CN(CC1=CC(Cl)=C2C(=C1)OCCCO2)C(=O)C3CCN(S(=O)(=O)C4=CC=C(Br)C=C4)CC3
CCCN1C=C(S(=O)(=O)CC(=O)NCCSC)C=N1
N#CC1=CC(NS(=O)(=O)C2=CC=CC=C2)=CC=C1OCC(F)(F)F
COC1=CC=C(OC)C(NC2=NC3=NC=CC(Cl)=CC=C2S3)=C1
COC1=CC=CC=C1CNCCCCCCCNCCSSCCNCCCCCCNCC2=CC=CC=C2
CC1=CC=CC(N=NC2=C(O)N(C)C(=S)NC2N)=C1C
CC1=CC=CC=C1OCC(=O)NC2=CC=C(C=3SC(NC(=O)C4CCCO4)=NC=3CCC)C=C2
COC1=CC=C(NC(=O)N(CC2=CC=CC3=C2)C(=O)CCC3=O)C=C1
CCCC=1N=CN(NC(=O)C=2N=C3N=C(C)C=C(C)N3N=2)C=1C
CN1CCN(C2=CC=C(C(F)(F)F)C=C2NC3=NC=C(I)C(O)=C3Br)CC1
C=C(C)COC1=CC=C(CCNC(=O)C=CC(=NN(C)C)NC)C=C1
CC1=NC=C(C=C1C2CCCC(NC(=O)C(N)CC(C)C)C2=O)N3C=CN=C3C=O
CC1=CC=CC(C2=CC=C(N3CCCC3)C=C2Cl)=N1
O=C(O)CNC(=O)C(=O)CCC(C1=CC=C(C2=CC=CC=C2)C=C1)NCP(=O)(O)O
CN1C(C=NC=C(C2=NC(C)=CC(C)=N2)C=CC=C)=CC=3SC=CC=3C1=O
COC1=CC=CC=C1N2CCN(C3CNC(C4=CC=C(N5C(=O)CNC5=O)C=C4)=N3)CC2
COC1=CC=C(NC(=O)CSCC2=CC=C(OC)C=C2C(=O)O)C=C1
CCCCNC(=O)C(C#N)C1=CC=CC(NC(=O)CN(C)C)=C1
CCOC1=CC(C2=CN=C3O2)=CC=C1CCCCC4=CC=C(OC)C=C43
CCC(C(=O)O)N(CC(C)C)C1=CC=C(C#N)C=C1C
COCC=NC1=CC(=NN1C2=CC=C(Cl)C=C2)N(C(=O)CC3CCNCC3)C
CC1=CC(S(=O)(=O)NC2=CC=C(S(=O)(=O)N3CC(C)CC(C)C3)C=C2Cl)=CC=C1Cl
O=C(NCC1=CC=CN=C1)C23CC2(C4CC4)C5CCCCC53
CC1=CC=CC(N2CCNC(=O)C2CC(=O)NC3=N[NH1]C4=CC5=C(C=C34)OCO5)=C1C
C[N+1](C)(C)CCCCCC1=CC=CC=C1
COC1=CC=C(NC(=O)C=CC2=CC=C(F)C=C2)C([N+1](=O)[O-1])=C1
CC1=CC=C(NC2=NC3=C(N(C)C4COCC4)N=CN=C3N2C5CC5)C=C1C
CC1=NN=C(SCCC(=O)NCC2=CC=CO2)N1C3=CC=C(Cl)C=C3
CCCCCS(=O)(=O)C1=CC=C(C(C)(C)C)C=C1C(=O)NS(=O)(=O)C2=CC=C(OC)C=C2OC
O=C(O1)C=N[NH1]C2=CC=C(C3=CN=CC(NC(=O)NC4=CC=CC([N+1](=O)[O-1])=C4)=C3)C=C12
C=C(C)CCN(C(=O)NNC(=O)C1=CC=C(OC)C=C1)C=C2C(C)=NC(OC)=N2
OC1=CC=C2C(=C1)OC3=C(NC4=CC=CC=C4)N=CN=C32
COC1=CC=C(C2=CC=C(SC)C=C2)C=C1
CC1CCCCN1C2=NN=C(N3)C=CC=C(C(=O)NC(=N)N)C=C23
CC1=CC=C(C2=NN=C(SCC3=CC=C(Cl)C=C3)N2C4=CC=CS4)C=C1[N+1](=O)[O-1]
CCC1CC2C3=CCCC(CCC(=O)N4CCOCC4)C3CCC2C1O
CC(C)OC1=CC=CC=C1C=C2SC(=NC3=CC=CC=C3)N(C4=CC=CC=C4)C2=O
NC1=CN=C(C2=CC=C(Cl)C(F)=C2)C=N1
CN1C=C([N+1](=O)[O-1])C=C1C(=O)NCC2=CC=CC=C2
O=C(CN1N=C(C(F)(F)F)N=C1C2CC2)NN=CC3=CC=C(F)C=C3F
CCOC(CC1=CC=CC=C1)C(=O)NCC2=CC=CS2
O=CC1C2C3=C4C=CC=C3C(CC(=O)N5CCNCC5)N1CC(C6=CC=CC=C6)C2CN4CC7=CC8=CC=CC=C8C=C7Cl
CN1CC(=CC2=CC=CC=C2)CC1CC(C3=N[NH1]C(C=4C=NN(C)C=4)=N3)C
CC1=CC=CC(NS(=O)(=O)C2=C(C)[NH1]C3=CC=CC=C23)=C1
COC(=O)C=1SC2=CC=CC=C2C=1NC3=NC=NC(N4CCC5=CC=CC=C5C4)=C3C#N
CC1=C(C2=CC=C(Cl)S2)C(=O)N(C(C)(C)C3=CC=C4N=CSC4=C3C5)C=C1SC6=CC(O)=CC=C56
C1CCCCC(=C1O)C2=NC=NC3=C2N=CN3CC4=CC=CC=C4
O=C(NN=CC1=CC=C(C2=CC(Cl)=CC=C2Cl)O1)C3=CC=C(Cl)C([N+1](=O)[O-1])=C3
O=C(C1=CC=CC(C2=NN=N[NH1]2)=C1)C(F)(F)C(F)(F)F
COC(=O)C1=CN(CC2=CC=C(Cl)C=C2)C(=O)C=C1OCC(=O)NC3=CC=C(Cl)C=C3
CC=1N=NSC=1S(=O)(=O)NC2=CC=C(C)C=C2C
CCOC(=O)CN(C1=CC=C([N+1](=O)[O-1])C=C1)S(=O)(=O)C2=CC=CC(F)=C2Cl
CCNC(=S)NC1=CC(NC(C)=O)=CC=C1Cl
CCCN1C=CN=C1CN2CCC(CO)(CC3=CC=C(C)C=C3)CC2
COC1=C2C=C(C=C1C(=O)C=C(O)C3=CC=C(O)C(O)=C3O)C4=CC=CC=C4CC2
CCCCNC(=O)N(O)C(=O)C=C(N1C(=O)C2=NC(C3=CC=CC=N3)=NN2CC)C(C)=C(OC)C(C#N)=C1
COC1=CC(CC2=C3C=C(C=C2C(NCCC4=CC=CC=C4)C5CC(C(C)O)CCC53C)OCO)C=C1O
COC1=NC(C2=CC=C(C(=O)C3=CC=C(C)C(C)=C3)C=C2)=CC=C1OCCOCCN(C)C
O=C(CN1C(C2=CC=CS2)=NC3=CC=CN=C31)NCC4=CC=CC=C4
O=CN=C[NH1]C1C(CN2CCC(F)(F)CC2)=CN1
OC1CNC(CC2=CC=CC=C2)O1
CC1=CC=C(S(=O)(=O)NC2CCS(=O)(=O)CC(C)N2C3CCCC3)C=C1
O=C(COC(=O)C1=CC=C(Cl)C=C1Cl)NC2=NC=C([N+1](=O)[O-1])S2
O=C(NC1=CC=C(I)C=C1F)C=C2C=3C(=O)N4C=CC=CC4=NC=3SC5=CC=C(F)C=C25
CC(C)(C)C(=O)C1C(=O)OC2(CCCC2)C1C3=CC=NC(N)=N3
CC(=O)NC1=CC(NC2=CC=C(N(C)C)C=C2[N+1](=O)[O-1])=CC=C1[N+1](=O)[O-1]
O=C(O)C=1[NH1]C=NC=1C2NC3=CC=CC=C3C4CCCC42
O=[N+1]([O-1])C1=CC=C(CSC2=NC=NC3=C2N=CN3C4OC(CO)C(O)C4)C=C1
CC1=CC=C(Cl)C(N2CCN(C)CC2)=N1
CN(C)CCNC(=O)C1=CC2=C(NC3=CC=C(Cl)C(Cl)=C3)N=CN=C2S1
O=C(O)C1=C(C(=O)NC2=CC=C(OC3=CC=C(Cl)C=C3)C=C2)CC4CCC1N4C(=O)NCC5=CC=CC=C5F
NC1=C2C(=NC3=CC(Cl)=CC=C13)C4=NC5=CC=CC=C5N=C4N2
COC1=CC=C(C=2OC3=CC=CC=C3C=2C(O)C4=CC=CO4)C(F)=C1
CCC1=CC=CC=C1NC(=O)COC(=O)C2CCN(C3=NC=NC[NH1]C4=CC=CC=C4C3=O)CC2
CNC1CN(CCC(=O)NC=CC2=CC=C(C(C)C3=CC=C(OCCC4=CC=CC=C4)C=C3)C5=CC=CC=C52)C1=O
CS(=O)(=O)OCCC1=CC=C(Cl)C(Cl)=C1
CCN1C(=O)C2=CN=C(N3CCN(C4=CC=CC=N4)CC3)C=C2C1=O
CCOC(=O)C1N=C(C2=CC=CC=C2)C3=CC(Br)=CC=C3NC1=O
COC=CC(=O)C1(C(C)(O)C2=CC=CC=C21)CC
S=C1NC(C2=CC=CC=C2)CN1C=3C=CN4N=CC(C5=CC=C(F)C=C5)=C4N=3
NCCC1C(OC(=O)N2CCN(C(=O)C3=CC=C(C#N)C=C3)CC2)C(NC1C4=CC=CC=C4)C(=O)O
CC=1OC=CC=1C2=NN=C(NC3=CC=C(N(CCCl)CCCl)C=C3)O2
COC(=O)C1=CC=C(C(=O)NCC(=O)NC2=NC=C(C(N)=O)S2)S1
C=1CC=NN(CC2=CC=C(C(=O)NCC3=CC=C(NS(=O)(=O)C4=CC=CC=C4)C=C3)C=C2)C=1
CS(=O)(=O)C1=CC=C(C2=CC3=C(C(=O)NCCCN4C=NN=N4)C=CC=C3[NH1]2)C=C1
C1C2NC(=O)C3=CC(S(=O)(=O)N(C)C4=CC=CC=C4)=CC=C3N2C1=O
CC(C)CN1N=C(C)C(NC(=O)NN=CC2=CC=CC=C2[N+1](=O)[O-1])=C1C
CSC=NC1=C(C(NCC2=CC=C(C)C(C)=C2)=NN1CC)OCO
CN(C)C1=CC=C(C(=O)NC2CCN(CC3=CC=CC=C3)C2)C([N+1](=O)[O-1])=N1
NC(=S)NC1=CC(S(=O)(=O)NC2=NC=CS2)=CC=C1F
COC1=CC=C(C=[N+1]([O-1])C2=CC=C(C=CN3C=C(Cl)C=N3)C=C2)C=C1OC
CC=1CC(NC(=O)C2=CC=CN2C)=NN3C(C)=CC(C)=NC=13
COC1=CC=C(C(=O)C2=C(O)C(=O)N(CCN(C)C)C2C3=CC=C(OC)C=C3OC)C=C1
O=[N+1]([O-1])C1=CC=C(C(CNC=NS(=O)(=O)C2=CC=C(C3=NN=N[NH1]3)C=C2Cl)=CC=CSN)C1
CNC1(C2=CC=CC=C2)COC3=CC=C(CC(C)NC(C)=O)C=C31
COCC1NCCC(CN(CC2=CC(F)=CC=C2F)C(=O)COC(C)=O)C1
CCC1=NC2=C(C(=O)NCCC3=CC=C(N4C=CN=C4)C=C3)C=NN2C1
CS(=O)(=O)C1=CC=C2OC3=CC=CC=C3C(=O)C2=C1
CC(NC(=O)C1=CC=C[NH1]1)C(=O)C(NC(=O)C2=CC=CC=C2)C3=CC=C(O)C=C3
CC(C)C(N)CC1=C[NH1]C(C(=O)OC2=CC=CC(F)=C2)=C1
CC1=CC=C(SSC2=NC(C3CC3)=NN2C)C=C1
CCC1=CC=CC(CN2CCC(NC(=O)C(=O)C3=CC=C(OCC)C=C3)CC2=O)=C1
CC(C)(NC(=O)NCC1=NC=C(CC2=N[NH1]C3=CC=CC=C23)C=N1)C4=CC=C(OC(F)(F)F)C=C4
CCCCNC(=O)C1(C)CCCN1CC2=CC=CC(OC)=C2
CC1=CC=C(CC2=C(C(=O)NO)N3N=C(C4=CC=CO4)N=C3N2CC5=CC=C(Cl)C=C5)C=C1
C1=CC=C(C=NC2CCCCC2)C=C1
CN1CCC(C2=CC(C(F)(F)F)=NN2C3=CC=CC(NC(N)=O)=C3)CC1
CC1=CC=CC=C1NC(=O)CCN2C(=O)OC3=CC=CC=C32
O=C1NC2=CC(C(=O)NCCCO)=CC=C21
CC(C)CCC1C(C23)CCCCC(O)C(NCC4=CC=C(COS(N)(=O)=O)C=C4)C2CCC13C
CC1=CC(OC(=O)CC2=CC=C(Cl)C=C2)=C(C)N1C3=CC(Br)=CC=C3C
CC1=CC(C2=N[NH1]C(=S)N2N=CCC=NN(C)C=O)=CC=C1F
CC(C)C(C)NC(=O)COC(=O)CCOC1=CC=CC2=C1C=NN2CC3=CC=CC=C3
CNC(C1C(=O)C2=CC=C3C=CC=CC3=C2)CC4=CC=C(NC5CCCCCC5)C=C41
COC(=O)CC(=N)OC=C1C(=C(C(=O)NCC(=O)O)C=O)CCC(C)OC1C
CCSC1=NC(N2CCOCC2)=C3C(=C1C#N)CCC4CCCCC4N3C
COC=CC=CC(CCN(CC(=O)NC1=CC=C(F)C=C1)CC)=C
O=C(COC(=O)CCC(=O)C1=CC=C2[NH1]C=CC2=C1)NC3=CC=C([N+1](=O)[O-1])C=C3Cl
COC1=CC=CC=C1C2=NN=C3N2N=C(C4=CC=C(C)C(C)=C4)CS3
CCCCCNCC(O)C=CC1=CC=CC=C1
CC(CC1=C[NH1]C=N1)C2=CC=CC(C(=O)NO)=C2
CC(C)CC(N1)C(=O)NC(C(F)(F)F)C(=O)NC(C(=O)O)=CCC1(C)C
CC1=CC=C(CNC(=O)CSC2=NC3=C(OC4=CC=CC=C43)C(=O)N2CCCO)C=C1
CC1=CC=C(C(=O)C2=CC=CC=C2C(=O)O)C=C1
CC(C)CCOC1=CC=C(CC(=O)NC2CCCCC2)C=C1
CCOC1=CC=C(CCC(=O)O)C(OCC)=C1
COC=CC=C(OC)C=1[NH1]C(=O)C(CCC2=NN=N[NH1]2)=CC=1
CCC=NNC(C1=CC=C(CCCO)[NH1]1)=CC(C2=CC=CC=C2)=NN
O=C(NCC1CCCC1)C2CCCCN2S(=O)(=O)C3=CC=CS3
CCCCCOC1=CC(Cl)=C(C2=NC(C(=O)N3CCCC(N)C3)=CC=C2C)C=C1Cl
O=S(=O)(C1=CC=CC([N+1](=O)[O-1])=C1)N2CCN(C(C3=CC=CC=C3)C4=CC=C5C=CC=NC5=C4O)CC2
COC1=CC=C(CCNC(=O)CCNC(=O)C2=CC=C(Cl)C=C2)C=C1
O=C1C=C(NN=C2CC34CCC(C2)C3C4C5=CC=CS5)OC6=CC=CC=C16
FC1=CC=CC(F)=C1N2CCN(CCCCC3CCOC4=CC=CC=C43)CC2
O=C(O)CC1CC=CCC2C(O)CC(O)C2C=C(CCCC3=CC=CC=C3)NC(=O)C4CCCN4C(=O)NS1
CCCCCCCCCCCCCCCC(=O)NC1=CC=C(S(=O)(=O)NC2=CC=C(C3=CC=C(C)C(C)=C3)C=C2)C=C1NC(=O)CCNCCCCC
CCOC(=O)C1=CC(C2=CC=CC(O)=C2)=NC3=CC=NN13
O=C(N1CC=NN(CC2=NC3=CC(Cl)=CC=C3N2CC4=CC=CC=C4F)N1)C5=CC=CN=C5
N#CC1=CC=C(C(CNC(=O)C(F)(F)C2=CC=CC=C2)N3CCCC3)C=C1
O=C(O)C1=C2C(C=CC3=CC=C(Cl)C=C32)=NC4=CC=CC=C14
CCOC(=O)C=C(C)NC(C)=C(C(=O)NCC1=CC=CO1)CC2=CC=CC(Cl)=C2
NCCCCC(NC(=O)C(N)CC1=CC=C(O)C=C1)C(=O)N2CCCCC2C(=O)O
CC(C)C1=CC=C(N)C=C1
CCC1=CN=C(N2CCC(C=3C=C(C(=O)NO)ON=3)CC2)N=C1
CC1=CC2=C(C=C1NC(=O)C(C)C3=CC4=CC(O)=CC=C4O3)OCC(=O)N2
O=C1CC(C(=O)N1C2=CC3=C(C4=CC=CC=C4C3CCN5CCCC5)C=C2)CNC6=CC=C(Cl)C=C6F
CCCCC1=CC=2C(=O)OC3=C(C)C(O)=C(O)C=C3C=2C4=C1C(=O)CCC4
COCC(=O)NCC1=CN2C(=N1)CN(CC3=CC=CC=C3)CC2
CN1N=C(C2=CC=NC=C2)N(C)C1(C3=CC=CC(Cl)=C3)C4=CC=CC=C4
CCCC1=NC(C)=C(C(=O)NCCN)[NH1]1
COC1=CC=C(NCCCCCCCC2=CC3=CC(NC(=O)N(CC)CC)=CC=C3N(C)C2=N)C=C1
CCNC(=O)C(=O)[NH1]C1=CC=C(NC(=O)C=CC2=CC=CC=C2)C=C1
C1OC=CC=C(COC=C(OC)C=C(C2=CCC(C3=CC=C4C(=C3)OCO4)OC2C)N=CC5=CC=CC=C5)OC=C1OC
CC1=CC=C(C)C(NC(=O)NC2=CC=C(C(=O)NC(C)C(=O)O)C=C2)=C1
NC1=N[NH1]C2=CC=C(S(=O)(=O)N3CCCCC3)C=C12
CCCCNC1=C2C=CC=C1C=3C=NN(C4=NC=C(C(=O)NC5=NC=C(C(N)=O)C=C5Cl)S4)C=3C2=O
NC1=CC=C(CNC2=NC=C(OCCC3=CC=CC=C3)N=N2)C=C1
CC(C(O)C1=CC=CC=C1)N(C)CC2=CC=CC3=C(O)C=CC=C23
OC(CN(CC1=CC(Br)=C(OC)C(OC2CC2)=C1)C3CC3C4)=CC=C([N+1](=O)[O-1])C=C4
O=C1C=CSC(OCCCN2CCCCC2)=N1
CC1=CC(F)=CC(C)=C1NC(=O)C2=CN(CC(=O)N3CCCC3)C4=CC=CC=C24
CC1=CC=C(C=NOC(N(CC2=CC=C(C3=CC=C(F)C=C3)C=C2)CC(O)C(F)(F)F)=N)C=C1
CC(C1)C=NC2=CC=C(Cl)C=C2C(C3CCCCC3)=C1C4=NCCN4
CC1=CC=C2C(=C1)C3=C(N2C)C4=CC(O)=CC=C4N3CC5C(O)CC(CO)C5
NC1=NC(NCCC2=CC=CC=N2)=NC3=C1N=CN3C4OC(CO)C(O)C4O
COC1=CC=C2N=C(C)C=C(NC(=S)NC(=O)CC3=CC(Cl)=CC(Cl)=C3Cl)C2=C1
CCC1=C(O)C=CC2=C1OC(C)(C)C(=O)C2C
CC(C)CNC(CF)(C)C(O)CCN=C(N)NC(=O)NC1=CC=CC=C1C(=NOCC(=O)O)CS2C=CN=C2
O=C(OCC#CCSC1=CC=C(C2=CC(CO)=CC=C2NC3=NC=CS3)C=C1)OCC4=CC=CC=C4
CCOC1=CC(C=NOCCC(=O)NCCCCCCNC(=O)C2CNC(Cl)=NCCNC2=O)=CC=C1Cl
O=C(NN1C(C2=CC=CC=C2)=C3C=CC=C(F)C3=C1O)C4=CC=CC(O)=C4
CCOC(=O)C1=CC=CC2=C1C(=O)N(C(C)C(=O)NC3=CC=C(SC)C=C3Br)C2=O
C=C(CCC1=C(OC(C)(C)C)C=C(C)C(C(=O)OCC)=C1)SCCC2SC=C(C(=O)O)C=NON=C2
CN1C(CCC2=CC=NC=C2)=NN=C1SCC(=O)NC3=CN=CC(C(=O)NC4CCCC4)=C3
CN1C=C(C2=CC=C(F)C=C2)C3=CC=CC=C31
COC1=NC=CN=C1C2CCN(C3=NN=CN3C)CC2
NC(CC1=C[NH1]C2=CC=CC=C12)C(=O)NCC(=O)NC(CC(=O)O)C(=O)CCS(=O)(=O)O
O=C(NCCN1CCOCC1)C2=CC(F)=CC=C2NC3=NC(OC4=CC=CC(C(=O)N(C)O)=C4)=CC=C3Cl
CCN(CC1=C(Cl)C=CC=C1Cl)S(=O)(=O)C2=CC3=CC=CC=C3C=N2
CCOC(=O)N1CCN(S(=O)(=O)C2=CSC(C(C)=O)=C2)CC1
CCOC(=O)NC=C1C=CC2=C(NCCN3CCOCC3)N=CN=C12
OC1=C2C=C(C=CC=C3C=C(CC4=C(Cl)C=NC=C4Cl)SC3=C2)C=C1
O=C1C(NS(=O)(=O)C2=CC=C([N+1](=O)[O-1])C=C2)CCN1CCN3CCOCC3
COC1=CC=C(S(=O)(=O)N2CCCCC2CNC(=O)C(=O)NC3CCCC(C)C3)C=C1
O=C(NO)CCC(NC(=O)SCC(F)(F)F)C(=O)N1CCCC1C(=O)O
CC1=NC(NC2=CC=C(C#N)C=C2)=C3C4=C(SC3=N1)C(C)CN(CC(N)=O)C4=O
O=C(NC1=CC=C(Cl)C(CNCCC2=CC=CC=C2)=C1)C3=CC=CC=C3
COC1=CC=C(C=C2C(=O)C=C(OC3=CC=C(C)C=C3)C2)C=C1
CC1=CC=C(S(=O)(=O)CCC(=O)OCC(=O)NC2=NN=C(C)O2)C=C1
COC(=O)C1=CC=C(CN(CC)C2=CC=C(SC3=CC=CC=C3)C=C2)C=C1
COC1=CC=CC2=C1NCCN(CC(O)CNC(=O)C=3OC4=CC(Cl)=CC=C4[N+1]=3[O-1])C2
COC=C1C=CC(C(=O)OCC(=O)NNC(=O)C(=CC2=C(N3CCCCC3)[NH1]C4=CC=CC=C4S2)C(=O)NC)=C1OC
O=C(NCCC1=CC=NC=C1)C=2C=NN3C=2NC(CN4C=CN=C4)C3C5=CC=CC=C5
CC(NC(=O)C1=CC=CC(N2C(=O)C3=CC=CC=C3C2=O)=C1F)C(=O)N4CCCC4
COC=C(OCCCN1CCCCC1)C(OC)=CC2=CC=CN2CCN3CCN(CC4=CC=CC=C4)CC3
CN1CCN(C2=CC(NCC3=CC=CS3)=N[NH1]2)CC1
ClC1=CC=CC(CSC2=NN=C(C3=CC=NC=C3)N2N=CC4=CC=C5N=CSC5=C4)=C1
N#CC=CC=CCC(NC1=CC(Cl)=C(S(=O)(=O)NC2=NC=NS2)C=C1)C3=CN=CC=N3
O=C(CNC1=NC2=CC=CC=C2[NH1]1)NN=CC3=C(Cl)C=CC=C3Cl
CC1=CC(NS(=O)(=O)C2=CC=CC=C2)=CC=C1Br
O=CNCC1C=CC=C(OCCN(NC(=O)C2CCCN(S(=O)(=O)C3=CC=CC=C3)CC2)CC)C=C1
COCC1=CN2N=C(S(=O)(=O)N3CCN(C4=CC(Cl)=CC=C4C)CC3F)N=C2C1
O=C(NC1=CC=C2N=C(Cl)SC2=C1C3CC3)C(C4=CC=CN=C4)N5CCCC5
C[S+1](CC1CCCCC1)CC(O)(CN2C=NC=N2)C3=CC=C(F)C=C3F
COC1=CC2=NC=NC(NC3=CC=C(F)C(Cl)=C3)=C2C=C1OC
O=C(NC1(C2=CC=C(Cl)C=C2)CCCC1)N3CCCC3
O=C(NN=CC=C1C2=CC=CC=C2[NH1]C=[N+1]1[O-1])C3=CC=C(Br)C=C3
COC1=CC=C(C2CC(C3=CC=CS3)=NN2C(=O)CSC4=NN=NN4C5=CC=CC(OC)=C5C)C1OC
COC1=CC=C(C2NC(C(C)C)=NC=3SC=C(C=3C2=O)CC(C)(C)OC)C=C1
CSC1=CC=C(C2=NN=C(NC3=CC=C(N4CCCC4)C=C3)O2)C=C1
CN(C1=CC=C(NC(C2CC2)=N[NH1]C1)CC)O
CC1=CC=C(S(=O)(=O)N2CCOCC2)C=C1NC(=O)COC(=O)C3=CC=CS3
COC1=CC=C(C2=NC=C(C(=O)NCCCC3=CC=CC=C3)C=NC(C(F)(F)F)=C2)C=C1
CCCNC(=O)C1=CC=C2C(=C1)N(CC3=CC=C([N+1](=O)[O-1])C=C3)C(=O)C2=O
CCCCCCC(N)C1=CC=CC(C2=CC=C(NC(=O)C3=CC=C(Cl)C=C3)O2)=C1
CN1N=NN=C1SCC2=NC3=CC=CC=C3O2
FC=C1C=CN=C(NCCN(C2=NC(C3=CC=CC(OCC4=CC=CC=C4)=C3)=C5C=CC=CN25)C)C=C1C=COC6CCCC6
COC1=CC=C(C2=NN(C)C=C2C(=O)N(CC3=CC=C(C)C=C3)CC4=CC=NS4)C=C1OC
CC1=CC2=C(C(=O)O1)C=C(CCNC(C)=O)C=C(Cl)C=CN2C(=O)C3=CC=C(F)C=C3
CCOC(=O)CN1N=NC(C2=CC=C([N+1](=O)[O-1])C=C2)=N1
CC(C)C1=CC=C(NC(=O)C=CC2=CC=CS2)C=NN1C3=CC=C(Cl)C=C3
CCCN(CCC)C(=O)C1=CC(S(=O)(=O)N2CCOCC2)=CN1C3=C(C)C=C(C)C=C3C
NS(=O)(=O)OC1=CC=C2C(=C1)C(CC(=O)N3CCCCC3)C(=O)N2
S=P(C1CCCC1)(C(Cl)Cl)C2=CC=CC=C2Cl
CC(=NNC(=O)C1=CC=C(Cl)C=C1)C2=CC=CO2
CN1CCC(CN2C=C(C3=CC=C([N+1](=O)[O-1])C=C3)N=N2)CC1
C1OC=CC=C(C=2N=C3C=CN=C(NC4=CC=C(C)C=C4)N3N=2)C1
CCNCSS(=O)(=O)O
O=S(=O)(NCCOC1=CC2=C3C=C(C=CC(=O)N(CCO)CC)C=NC(S3)=C12)C4=CC=C(F)C=C4F
O=C(C1=CC=CC=C1O)C2=CC=CC(=O)[NH1]2
O=C(ONC(=O)C1=CC=C(Cl)C=C1C(F)(F)F)C2=CC=C(C(F)(F)F)C=C2
CCCCCN(CCCCC)C(=O)C(CC1=CC=CC=C1)NC(=O)C(CC2=CC=CC=C2)NCCOC3=CC=CC=C3
CCC(CO)NC(CC1=CC=CC=C1)C(=O)NC2CCCC2
C#CC1=CC2=CC=NC(C(=O)C=CC3=CC=CC=C3OC)=C2C=C1OC
CCCCCCCCN1C(=O)C(SCC(NC(=O)C2=C3C(=NC4=CC=CC=C24)CCC3)C(C)C)C5CCCCC51
CC(C)C1=CC=C(CNC(=O)C2=CN(C3CCNCC3)C4=CC=CC=C24)C=C1
O=C1CCN2CC1CN(C(=O)C3=CC=C(F)C=C3)CC2CC4=CC=C(F)C=C4
O=C1C=CN(C2=CC(N=CC3=CC=CC=C3F)=CC2=O)C(=O)[NH1]1
COC=CC=C(CC1=C(NC2=CC(OC)=C(OC)C=C2CCNC)N=CN=C1O)C=C
O=C(CCCCCNC(=O)C1=CC=C(O2)C=C1OC3=CC=CC=C32)NC4=CC=C5C=CC=CC5=C4
CC(C)S(=O)(=O)C1=C(C(=O)O)N2C(=O)C(NC(=O)C(=NOC)C3=CSC(N)=N3)C2SC1
CCCC1=C(OCC#CC2=CC=C3C=CC=CC3=N2)C=CC([N+1](=O)[O-1])=C1O
COC=C1C=C(NC2=NC=NC3=CC(C4=CC=C(C(C)C)C=C4)=NN2C3=C)C=C1
CCOCCOCCOC(=O)C(=O)NC=C1C(C(F)(F)F)=C(NS(=O)(=O)CC2=CC=CN=C2)C=C1OC
O=C(NCC1=CC=CO1)C2CCCN(S(=O)(=O)C3=CC=C(N4C=CC=N4)C=C3)C2
CCOC1=CC=CC=2C=C(C(=O)NCCC3=CCCCC3)C(=N)OC1=2
CCCCC1NC(C2=CC=CC=C2O)=NC=3SC4=C(C=3C1=O)CCCC4
CC1=CC=C(S(=O)(=O)NC(C(=O)O)CC2CN(CC3CC3)CC2)C=C1
CC1=CC=C(C2=N[NH1]C(NCC=3C=COC=3)=N2)C=C1NC4=CC=C(Cl)C=C4
NS(=O)(=O)C1=CC=C(NC(=O)CNCC(=O)N2CCCC2)C([N+1](=O)[O-1])=C1
C1=CN=CC(C2=NC(CN3CCCCCC3)=CO2)=C1
CCOC(=O)N1CCN(S(=O)(=O)C2=CC=CC(C(=O)NC3COC4=CC=CC=C4O3)=C2)CC1
CCOC1=NC=CC=C1C(=O)N2CCN(C3=CC=CC(C(F)(F)F)=C3)CC2
CN1CCN(C2=NC=CC(N3CCC4=CC=C(F)C=C43)=N2)CC1
N#CC1=C(C2=CC=CO2)N=C(SCC3=N[NH1]C(=S)N3CCC4=CC=CC=C4)N=C1C5=CC=C(Cl)C=C5
O=C(CCC(N(CC1=CC=C(Cl)C(Cl)=C1)C(=O)OO)CN2)CCCCC2CN3CCCC3
CC1(C)CCC1CC2(C)OC2C3OC(=O)C(C)CC3O
C1C(C)CC(=O)C2=C(C3=C(C=CN3CC(N)=O)C=C2C4=CC=C(Cl)C=C4)C1
CCN(CC)CCNC(=O)CCC(=O)NC1=CC(C2=CC=C(Cl)S2)=N[NH1]1
COC1=CC=C(C2=NON=C2NC(=O)COC3=C(O)C=C(C=O)C=C3OC)C=C1
CC(=O)C1=CC=C(NC(=O)C2(C)CCN2C(=O)CCCC3=CC=CC=C3)C=C1
CCC1=CN(C2OC(CO)C(O)C2O)N=N1
CC1=C(SCC(=O)NC2CCCCC2)C(=O)N(C3=CC=CC=C3)N1C
CC1=NC=C(S1)CC2=C(C(C)OC)N=CC=C2
C1CC=CC(=O)OC=CC(OCC(=O)N2CCN(CC3=CC=CC=C3)CC2)=CC=C1
CN(CC1=CC=CC=C12)C=NC(C)=NCC=C(C3=CC=C4C(=C3)OCO4)OC=N2
C1NC(=O)C2=CC=C(N3N=C(C(F)(F)F)C=C3C(F)(F)F)N=C21
COC1=CC=C2C(C(OC(C)=O)C3=CC=C(C)C=C3)=C[NH1]C2=C1
COC1=CC=C(CCOC2=C(C3=CC(F)=CC=C3OC2=O)C4=CC(=CC=C4C)O)C=C1
CN(CC(=O)NC1=CC=C(Cl)C=C1C(=O)C2=CC=CC=C2)C(=O)C3=CC=CO3
CC(C)OC(=O)C1=NN(C2=CN=CC=N2)C(=O)C3=C1C=C(C=C4C=NC(NCCO)=NO4)C=CN3C
NC(CC1=CC(Cl)=CC(=C1)OCCCOC)CC2=C[NH1]C3=CC=CC=C23
NC(=O)C=CC1=CC=C(NC2=CC=C(NC(=O)NC(CO)CCC3=CC=CC=N3)C=N2)C=CC1=N
COC1=C(N2CC(C(N)=O)C(C3=CC=NC=C3)C2)N=C(C4=CC(F)=CC(C)=C4)N=C1N5CC(C(F)F)OC5
C1N(O)C(=O)C=CC=CC1C2=CC=C(CNC(=O)OC3=CC=CC=C3)O2
O=C(CN1C=C2C=CC=CC2=N1)NN=C3CC4CCC3C4(O)C5=CC=C(Cl)C=C5
OC1=CC=C(Br)C=C1CNCC2=CC=CC(Cl)=C2
O=C(O)C1=CC=C(C2C=CC=CC(C(=O)C=C(O)C(=O)O)=C2)C=C1
COC1=CC=C(C=C2C=C(CO)O2)C(NC(=O)CCNC3=CC=C([N+1](=O)[O-1])C=C3[N+1](=O)[O-1])=C1
CC1=NC2=CC=CC(C(=O)NC3=CC=CC=C3Cl)=C2C(=O)[NH1]1
O=C(O)C(CC1=CC=CS1)N2C=NC3=C(NCC4=CC=CC=C4)N=CN=C32
C1=CN=NN1CC2CCCN2C
CC1=CC=CC=C1C(=O)NC(CC2=CC=CC=C2)C(=O)NCC3=CC=CC=C3
CCOC(=O)C1=C(CNC(=O)C2=CC=C(OC)C=C2)SC3=C1CCCCC3
CC(=O)N1CCCC1C2=CC=C(C(=O)NC(CC(C)C)C(=O)O)S2
O=C(N1C=CC2=CC(COC3=CC=C([N+1](=O)[O-1])C=C3CCl)=CC=NC2=C1)NC4=CC=CS4
C1N2CC(OCC3=CC=CC=C3)C(CO)OC2C(O)C(O)C1O
CC=NC(C1=CC=C(F)C=N1)C(C(F)(F)F)NC(C2=CC=NC(C(=O)O)=C2)=N
CC1=NN(C)C(N2CCCCC2)=C1CC(=O)NN(CC(C)C)C(C)(C)C
CCOC(=O)C1=C(C)[NH1]C(C(=O)NNCC2=CC=CC=N2)=C1C
CN(C(=O)C1=CC=CC2=CC=CC=C12)C3=CC=C(CN4CCCC4)C=C3
CCC(OC=C1C(Cl)=CC=C(NC(=O)CC2=CC=CC(N)=C2)C=CC1=O)(O)O
CCOC(=O)CCNC(=O)NC1=CC(NC(C)=O)=CC=C1N2C=CN=C2
CC(C)NC1=NC=C(C#C[NH1]C(=O)CI)C(C2=CC=C(F)C=C2F)=N1
O=C(CON=CC1=CC=C(S(=O)(=O)N2CCC3=CC=CC=C32)C=C1)NC4=CC=C(C(=O)O)C=C4
CC=1C=C(C2=CC=NC(NC3=CC(C(N)=O)=CC(OCC)=C3)=N2)ON=1
CCCCCCCCCCCCCCCC[N+1](C)(C)CC[N+1](C)(C)CC
CCCCCCCCC=CC(=O)OC(C)O
CC(=O)NCCC(C(=O)NCC(=O)NC1=CN(C2=CC=CC=C2)C3=CC(F)=CC=C13)CC
O=CC=C1CC2CNC(C2)C1C=CC=C(OCC3=CC=CC(Br)=C3)C=C
O=C(C1=CC=C(Cl)C=C1)C2=CC=C3N=C(NC(=O)C4=CN=CC(F)=C4)SC3=C2
COC1=CC=C(OC)C(NC(=O)NCC2=CC=C3C(=C2)OCO3)=C1
CC(C1)C=CC=C(N2CC(CNC3=CC=C(Cl)C=C3C(N)=O)=N2)C1
O=C(C1=CSC=N1)N2CCC(O)(COC3=CC=C(F)C=C3CC4=CC=CC=C4)CC2
COC1=CC(N2CC3C(C2)C3NCC4=CN(C)N=C4C#N)=C5N=CC=CC5=C1
N#CC(C1=CC=CC(C2=CC=CN=C2)=C13)C=CN(C4OC(CO)C(O)C4O)C(=O)N3
COC(C)CCOC1=CC=C(C(=O)N(C)CCOC2=CC=CC3=C2OCO3)C=C1
N=C(N)NCCCC(C=O)NC(=O)C(N)CC1=CC=CC(OCC(F)(F)F)=C1
CCOP(=S)(CC(C)OC)OC(CC)CC
O=C(NC=1C=C[NH1]N=1)NC2=CC=CC=C2N3CCCCC3
C=C(CC)C(=O)C1=CC=C(OCCCCCCCCCCCCCC(=O)N2CCN(C3=CC=C([N+1](=O)[O-1])C=C3)CC2)C=C1Cl
CCCN(CCCl)C1=CC(COC(=O)OCC)=CC(C(C)(C)C)=C1O
C1CCN(C(C)CO)S(=O)(=O)C2=CC=C([N+1](=O)[O-1])C=C2C1
O=C(C1=CC=CC=C1F)N2CCN(S(=O)(=O)C3=CC=CC([N+1](=O)[O-1])=C3)CC2
O=C1C=C(C2=CC=CC([N+1](=O)[O-1])=C2)N=C3[NH1]C(C4=CC=CC=C4)=CC=C13
CN1C2CC=CC3(C1)CC(C4=CC=CC=C4)C2C(O)C3C5=CC=CC=C5Cl
O=C1C=CN(C(CO)C2OC(CO)C(O)C(O)C2OC)C1CC3=C(O)C=CC(O)=C3
CN1C=CN=C1CNC(=O)C2=CC=C(F)C(F)=C2NC3=CC=CC=C3S(C)(=O)=O
CCN(CC)C(=O)CS=1C=NC=2SC(C3=CC=CC=C3)=CC=2C=1Cl
C=CC1=CC2=C(C=C1NC(C3=CC=CC=C3Cl)N4N=C(C5=CC=CO5)C=C42)CCNCC6=CC=CC=C6
CC1=CC=C(N=CC2=NC(C3=CC=C(Cl)C=C3Cl)=C(C4=CC(Br)=CC=C4O)[NH1]2)C=C1
CC(C)N(C)C12C3C4C1CC2C3C4
CNC1=NC(C)=C(C2=NC(CSC3=CC=C(Cl)C(C)=C3)=NO2)O1
CC1=NN=CN1C=2SC(CN3CCN(C4=CC=C(F)C=C4Cl)CC3)=CC=2C(C5=CC=CC=C5Cl)=NC
COC=CC=CC(N1C(=O)CSC1=NN=C2SC(C3=CC=C(Cl)C=C3)=NN2C)=C
COC1=CC=C(CC=2C(C3=CC=CC=N3)=NNC=2CC)C=C1N4CCN(C(C)CCCS(C)(=O)=O)CC4
O=C(O)CC(=O)NC1COC2=CC=CC=C2C1
CC1CCC(NC(=O)NC(COC2=CC=C(OCC3=CC=CC=C3)C=C2C(=O)O)CC4CCCOC4)CC1
C1=CC=C2C(=C1)CCC=3[NH1]N=CC=32
CCCNC(=S)NN=C(C)CC1=CC=C(F)C(Cl)=C1
CC=C1C(OC2=CC=C(Cl)C=C2)=CC(C(=O)NN3C(C)CCCC3C)=C1
COC1=CC=C(N2N=NN=C2SCC(=O)N3CCN(S(=O)(=O)C4=CC=CC=C4)CC3)C=C1
CSC=NN(C1=CC(F)=CC(F)=C1)C=NC=NC(NC2=CC=C(NC(=O)NC3=CC=CC(C#N)=C3)C=C2)=C
C=CCC=CCC(O)C1(C)OC1CCC(C)(O)CCC=C(C)CC
C1CC=NN=C1NC(=O)CSC2=NN=C3C=CC(C4=CC=CS4)=NN23
CCOC(=O)C12C=C(NC3=CC=CC31)C4=CC(C)=C(O)C=C4C2=O
CC1=CC=C(OCCCN2CCN(CC3=CC=C4C(=C3)OCO4)CC2)C=C1
CNC1=C2C3=C(OC4=CC=CC=C4N)C(OCC5=CC=CC=C5)=C1C(C)(OC3=O)C2O
CN(C)CCOCCN(CC1C=C2NN=CN=C(N3C=CC=C(OCCC(F)C)C=C3C#N)C21)C
CCSC(=O)SC(C)(OC(=O)C(C)(C)C)C1=CC=CC=C1C2=CC=CC=C2
O=C(NC1CCCCC1)N2CCCC(NC3=CC=C(C(F)F)C=C3)C2
CCNC(=O)NC(=O)C1CCN(S(=O)(=O)C2=CC=CC=C2)CC1
[O-1][N+1]CNC1=C2C=CC=CC2=NC3=CC(Cl)=CC=C13
OC1=CC=C2C=CC=CC2=C1C=C3C=NC4=CC(Cl)=CC=C34
CC1=CC=C(C)C(OC2=CC(O)=C(Cl)C(C)=C2)=C1
CN1CCN(C(=O)C2=CC=C(C3=CC=CC=C3)C=C2)CC1CCO
CN(CCOC1=CC=C(NC2=CC=CC=C2)C=C1)C3=CC=C(C(=O)O)C=C3
O=S(=O)(NN=CC1=CC=CN=C1)C2=CC=C(Cl)C(Cl)=C2
CC1OC(OC2COC(C3=CC=C(F)C=C3)C(N)C2O)C(O)C(O)C1O
CS(=O)(=O)C1=CC=C(C2=CSC(NC(C3=NC=CS3)C4=CC=C(C#N)C=C4)=N2)C=C1
COC1=CC=C(Br)C(CN2C=NC3=C2C(=O)[NH1]C(=O)N3C)=C1
O=C(NCCN1CCCCCC1)NCCCC(=O)NC=2C=N[NH1]C=2
CC1=CC=CC=C1C=2C(Cl)=C(NC(C)C3=CC=C(F)C=C3)C(=O)[NH1]C=2COC(=O)C4=CC=C([N+1](=O)[O-1])C=C4
CCN(CC)CCC1=C[NH1]C2=CC=C(OCC(=O)NC3=CC=C(C(=O)N4CCCC4)C=C3)C=C12
O=C(O)C=C[NH1]C=NN=C1C=C(C2=CC=CC(F)=C2F)[NH1]C3=CC=CC=C13
CC1=CC(=O)N=C(NC2=CC=C(S(N)(=O)=O)C=C2)[NH1]1
COC1=CC=C2[NH1]C3=C(C2=C1)C(C=CC=CC(C)C)CC3
CCCC1NC(=O)CN=C(C2=CC=CC(S(=O)(=O)NCC3=CC=CC=C3)=C2)N(C)CN(CCC)C1=O
COC1=CC=C2[NH1]C3=C(C2=C1)CCN(C(=O)CC)CN3
COCCOP(=O)(OCC)OC1=CC(NCC2=CC=CN=C2)=NC=N1
N#CC(=CC1=CC=CC2=NON=C12)C3=N[NH1]N=C3N
O=C(O)C1=CC=CC(C2=CC=C(F)C(C3CC(=O)N(CC4=CC=C(F)C=C4)C3)=N2)=C1
CCC1CN(C(=O)C(CC2=CC=CC=C2F)C(C)C)CCC1CN3CCC(NC4=CC=CC=C4)CC3
CSC1=CC=CC(NC(=O)C2=CC3=C(S2)CCCCC3)=C1Cl
CC1=CC(S(=O)(=O)NC2ONC(=O)CC2)=C(F)C(Cl)=C1S(=O)(=O)NC(=O)NCCO
O=S(=O)(CC1=CC=C(Cl)C(Cl)=C1)N2CCN(CC=CC3=CC=CC=C3)CC2
COC(=O)C1=C(O)C2=CC=CN=C2N=C1C
CCOC1=CC=C(C(=O)NNCCNC(C)=O)C(OC)=C1
COC1=CC=C(CCC2=C(OC)C=CC=C2OC3OC(C)CCC3)C=C1O
COC1=CC=C(NC=NC(NN=CC2=CC=C(C#N)C=C2)=C(C(C)=O)C3=CC=CC=C3)C(OC)=C1
C1CNC2=CC=C(S(=O)(=O)C3=CC=C(N4C=CN=C4)C=C3)C=C2NC1=NC5CCCC5
O=C(CSC=1N=CN(CC(=O)NC2=CC=CC=C2F)C=1SC)N3CCCC3
CCC1=CC(OC)=C(CCC(C)C)C=C1CC2=CC=C(C(F)(F)F)C=C2
N#CC1=CN(C2OC(CO)C(CO)C2O)C(=O)[NH1]C1=O
ClC1=CC=C(C(CC2=NN=C(Cl)S2)C3=CC=C(Br)C=C3)C=C1
C1C=CC2=C[NH1]C(=O)C(C3=NC(=O)C(C)=N[NH1]3)=C(O)C2=C1
CC1=CC=C(S(=O)(=O)N2CCN(C(=O)COC3=CC=C(Cl)C=C3)CC2)C=C1Cl
COC1=C(Cl)C=C(Cl)C=C1C2C=C(CC3CCCC23)N4N=CN=C4N
NCCCC(=O)N1CC(F)CC1C(=O)O
CC1=NC(N2CCNCC2)=C(C#N)C3=C1C=C(C)N3C4=CC=C(C(=O)N5CCOCC5)C=C4
CN(C)CC#CCN(C1=CC=CC=C1)CCC2=CC=CC=C2
CC(C)CCNCC(O)COC1=CC=C2C(=C1)C(O)(C(F)(F)F)C3=CC=CC=C32
O=C(C(=O)N1CCCC1COC2=NC=NC=3[NH1]C=NC2=3)C4CC4
COC1=CC=C(C(NC(=O)C2=CC=CC=C2Cl)C3=CC=CC=C3OC)C=C1OC
O=C(NC1=CC=C(S(=O)(=O)N2CCCC2)C=C1)C3=CC=C(Cl)C=N3
C=CCNC1=NC(N2C=CC=C(N(CC)CC3=CC=CC=C3C)C=C2)=NC=C1C(F)(F)F
O=COC(SC1=CC=CC=C1)=NC2=CC(S(=O)(=O)N3CCOCC3)=CC=C2
CC1=CSC(NC(=O)COC2=CC(=O)N(C)C3=CC(Br)=CC=C23)=N1
CC1=CC=C(C)C(S(=O)(=O)N2CCC3(CC2)NC(=O)CC3C4=CC=CC(Cl)=C4)=C1
O=C(NCC1=CC=CN=C1)C2=C(F)C(F)=C3SC(NC4=CC=CC=C4Cl)=NC3=C2OC(CF)CF
CCCCCC1=NC2=C(N1C)CC(N(C3)CCC3)C(=O)N2CC4=CC=C(C5=CC=CC=C5C(=O)O)C=C4
CC(C)C1=CC=C(NC(=O)N2C3=CC=CC=C3S(=O)(=O)C4=CC=CC=C42)C=C1
O=[N+1]([O-1])C1=CC(O)=CC(N2CCNCC2)=C1
C1NC=CC2=CC=C(NCC3(CCOCC3)C4=CN=C(OC5=CC=CC(F)=C5)N=C4C)N2C=N1
CC1=CC=CN=C1NC(=O)C2=CCC(C)CC2
CC=CC=C1NC=NC(SCC=C2C(=O)N3C=C(C=4C=CSC=4)C=CC3=N2)C=CC=CC=C1
CC1=CC(C)=C(NS(=O)(=O)C2=NN=C(NC3=CC=C(C(C)C)C=C3)N2CC)CC=C1
CC(OC1=CC=C(Cl)C=C1)C(=O)N2CCN(S(=O)(=O)C3=CC=CC=C3)CC2
CC(=O)OC1=CC=C(N2N=C(C(F)(F)F)C3=C2CCN(CC4=CC=C(C5=CC=CN=C5)S4)C3)S1
CN1C(C(=O)NC2=CC(F)=CC=C2OCC3=CC=C(F)C=C3F)=CSC1C4CC5(CCNC5=O)CC4
CC(=O)OCCC1NCCN(C2=CC(C#N)=CC=C2NC3=NOC4=CC=C(OC(F)F)C=C34)CC1
CCCCOC1=CC=C(S(=O)(=O)NC2=CC=CC(C(C)=O)=C2)C=C1
CC=1[NH1]N=C2C=1C3(CCN(CCOCCC)CC3)NC2C4=CC=C(F)C=C4
CCN(CC)CCNC(=O)C[NH1]C(NC(=O)C1C23C=CC(C2)C1(O)C3)=NCC4=CC=CC=C4
N#CC1=C(C2=CC=C(F)C=C2)N=C(SCCN3CCOCC3)N=C1N4CCOCC4
O=C(COC1=CC=C(Cl)C=C1Cl)NNC(=O)C2=CC=NO2
COC1=CC=C(C=NC2=CC3=CC=CC=C3C=N2)C=C1[N+1](=O)[O-1]
CC1=CC=CC(C(=O)ON=C(C#N)CC2C3=CC=CC=C3CC24CC5=CC=CC=C5CC4)=C1
C1OC=CC=CC1(C(=O)NC2=CC=C3[NH1]C(C4=CC=C(Cl)C=C4)=CC3=C2C)OC
CCC(C)(C)NC(=O)CN1C(SCC(=O)NC2=NC=C(C)S2)=NC3=C(C1=O)SCC3
CCC1(C(=O)O)CC(C(=O)O)N(C(C)(C)C)C1
CC(=O)OC1=CC=CC(C=C2OC(=O)C(C3=CC=CN=C3)O2)=C1
O=C(NCC1=CC=C(Cl)C=C1)C(=O)N2CCCC2C3=CC=CS3
O=CC1=CC=CC(Cl)=C1N=C(SC2CCCCC2)NCCN3CCCCCC3
CCC(C)C(CO)NC1=NC(NC2=CC=C(F)C(Cl)=C2)=C3N=CN(CC(=O)O)C3=N1
CC=C(C(=O)NCC1CCCO1)SCN=C2N(C(=O)N(C)C2=C)CNC3CCOC3=N
O=C(NC1CCCC1)C2=CC=C(N3SC4=CC=CC=C4C3=O)O2
CC(=O)NC(C)(C1=CC=C(N(C)C)C=C1)CCN(CC=2C=CN(CC3=CC(C(F)(F)F)=N[NH1]3)C=2Cl)CC
O=C1OC(=CC2=CC=CC=C2)C(=O)N1CCC3=CC=CC(Cl)=C3
CCCC1=NC(C)=C2C(C)=NN=C(C3=CC=CN3C4CCCC4)N12
CC1=CC(C(=O)NCC(=O)O)=CC=C1S(=O)(=O)C=CC=C(CSC=2C=CSC=2C(N)=O)C=C
O=C(NN=CC1=CC=CC=C1N[N+1]([O-1])=NO)C2=CC=CC3=CC=CN=C23
COC1=CC=CC=C1NC(=O)N2CC3=CC=C(C4CCCN(C)C4)N3CC2
N#CC1=CC=C(C#N)C=C1C2=CC=CC(N3CCNCC3)=N2
N#CC=1C=NN(C2=NC(C3=CC=CC=N3)=NC4=C2CCNCC4)C=1S(=O)(=O)C5=CC=CS5
CC1=CC=C(C(=O)N2CC(O)CC2C(=O)NC(C)C3=CC=C(Br)C=C3)C=C1
CC1=CC(=O)OC2=CC(NS(=O)(=O)C3=CC=C(C)C=C3)=CC=C12
COC1=CC=C(C(=O)C=CC2=C(OC)C=C(OC)C=C2OC(=O)C3=CC=C[N+1](C)=C3)C=C1
CCOC(=O)C=1C=C(CCC(C)C)[NH1]C(=O)C=1NC(=O)N(CCCl)CCCl
CC(O)CC1CCC(NC2=C(C(=O)C3=CC(F)=CC=C3F)C4=NC(C5=C(F)C=CC=C5F)=NN42)CC1
CC(C)(C)C1=CC=C(C(=O)OCC(CO)CCC(O)C(CC(=O)O)OS(=O)(=O)N2C=NN=N2)C=C1
C1C=NN(N=CC(O)=CC(=O)N(CCCN2CCOCC2)C3=CC=CC=C3Cl)C=N1
CCCN(CC(O)CN1C(CCCC2=CC=CC=C2)=NC3=C(N)N=C(N)N=C31)C(C)C
CCOC(=O)C=1SC(NC(=O)C2=CC=C([N+1](=O)[O-1])O2)=NC=1C
O=C(CN(CCO)CC1=CC=CC=C1)NN=CC2=CC(Cl)=CC(Cl)=C2
CCN(C(=O)COC(=O)C1=CC=CC=C1)C(CC)CC
COC=CC=C(N1C(C)=CC(NC(=O)C2=CC3=CC=CC=C3C=C2O)=C1)C=C
CNC(=O)C1CCCN(C2=CC=CC=N2)C1
OC1=C(Cl)C=C(Cl)C=C1C2=C(F)C=CC=C2Cl
COC=C(O)C=C(C)COC=C(C1OC2=C(O)C(C=O)=CC(O)=C2C1)OC(C)(C)C=C
COC=CC=C(C(C(=O)NC(C)C1CC1)N(CC2=CC=CS23)C(=O)C4C5C=CC(C5)C4C3=O)C
C1C=NN(C2CCCCC2)C3SC(C(=O)N4CC=C(C5=CN=CC=N5)CC4)=CN13
COC1=CC=C(N(C)C2=NC(C)=CC(C)=N2)C=C1
COC1=CC=C(NC(=O)OCC2=CC=CC=C2)C=C1
CC=1OC(C2=CC(F)=C(F)C=C2F)=NC=1CN3CCC4(CC3)C(=O)N(C)CCN4C
CCCCCCCCCCCCCCCCCCOC1=CC=C(CCNC(=O)CCCCSC2=CC=CC(C(=O)NCC3=CC=CN=C3)=C2)C=C1
CC(C)OC1=CC=C(C#N)C2=C1CNC(=O)C3=CC=C(CN4C=CN=C4)C=C32
CC(C)OC(=O)CCCN1C(=O)C2=NC3=CC=CC=C3N21
O=C(COC(=O)C1CCN(S(=O)(=O)C2=CC=CC3=NON=C23)CC1)NC4CCCCC4
COC1=CC=C2N=C(Cl)C=C(C3=CC=C(CN4CC(C)OC(C)C4)C=C3)C2=C1
OC(CN1CCCN(CC2=CSC=N2)CC1)C3=CC=C(C=C3[N+1](=O)[O-1])OCO
O=C(C1=CC=C(Br)O1)N2CCCC3(CC(=O)C4=CC=CC=C43)C2
CC1=CC=C(NC(=O)C2=CC=C(N3CCC4(CC3)C(=O)NC5=CC=CC=C54)C=C2)C(C)=C1
CC1NN=C(S1)C(=O)C=C(C)C=O
CC1=CC=C(NC(=O)C2=CC=CN=C2)C([N+1](=O)[O-1])=C1
O=C1CCCC(=O)N1C2=C[NH1]N=C2C3=CC=C(Cl)C=C3
CC1=CC(C)=NC(NC(=O)CSCC2=CC3=NC(C4=CC=CN=C4)=NN3C2C)=C1
COC1=CC=C(CCCC(=CC=2C=NN3C=CC=NC=23)CBr)C=C1
O=C(CC1=CC=CN=C1)N2CCC(C3=CC=CC=C3)C2
CCCCOC(=O)N1CCC(CNC(=O)C2=CC=C3C(=C2)OCO3)O1
CCOCCC1C(OC(C2)=O)CC3=C(C4=CC(OC)=CC=C4N=C3C5=CC=CC=C5OC)C(=O)OC12
O=C1C([N+1](=O)[O-1])=CC=C(Cl)N1OCC2=CC=CC=C2
CN(CC(=O)NC1=CC=C2C(=C1)OCO2)C(=O)C3=CN(C4OC(CO)C(O)C4N)C=5[NH1]C(N)=NC(=O)C3=5
O=C(NC1=CCCCC1CN2CCOCC2)C3=CC=C([N+1](=O)[O-1])C=C3
CCC(=O)NC1=CC=C(S(=O)(=O)NC2=CN=C3C=CC=CC3=N2)C=C1
O=C(CSC1=NN=C(C2=CC=NC=C2)O1)NC3=CC=C4C(=C3)OCO4
CCOC1=CC=C(OCCNC(=O)C(C)(C)C)C=C1OC(C)=O
NC1=CC=CN=C1OC2=CC=CC=C2C(=O)NC3=CC=C(F)C(F)=C3F
CN1C=CN=C1CN2CCCN(C(=O)C=3C=C(Br)SC=3Br)CC2
CNC(=O)[NH1]C1=CC(Cl)=C(Cl)C=C1
CC1=CC=CC=C1N(C)S(=O)(=O)C2=CC=C(C(=O)NC3CCC(C)CC3)C=C2
NCCCNC(=O)C1=CC=CC(S(=O)(=O)C2=CC=CC=C2OC(F)(F)F)=C1
CC(=NNC(=O)C1=CC=C2C(=C1)OCO2)C3=CC=C(NC(=O)C4=CC=CO4)C=C3
C1=CC=C(C2=NC(C3=CC=C(CN4CCC5=CC=CC=C54)C=C3Cl)=NO2)C1
CN1C=NC2=CC(C3=CC=C(OCC(O)CO)C=C3)=NC(N4CC(O)C4)=C2C1=O
O=C(O)C1=CC=CN1CC2=CC=C(Cl)C=C2
CC1=CC=C2C=C(C(=O)OC2=C1)C(C3=CC=C4C=CC=CC4=C3)N(CC5=CC(Cl)=CC=C5OCCCCF)C=O
CN1ONC2=C1C(=O)N(C)C(=O)N2CCCC(=O)N(C)C
COC1=CC=C(NC(=O)C2=C3C=CC(=C2)N(CC4=CC=C(CC)C=C4)C(=O)CNCCN3)C=C1
CC(C)(C)N(CC1=CC2=CC=CC=C2S1)C(=O)NCC3=CC=CN=C3N
C1=CC=C(C2=CN=C(OCC3=CC=CC4=CC=CC=C34)O2)C=C1
CSC(C1=NC=CO1)C=NC(C2=CC=CC=C2)=C(C3=CC=C(N(CCCl)CCCl)C=C3)[NH1]
COC1=CC=C(C)C=2SC(NC(=O)C3CCCC3)=NC1=2
COC=CC=CC1(CC(CNC2=CC3=CC=CC=C3C=C2F)=C(C)N(C)N1)N
CCC(=O)OC1=CC(SCCOC2=CC=CC=C2OC)=CC=C1C=CC(=O)C3=CC=CC=C3
C1S(=O)(=O)C=CC=CC1(C=CN=CC=CC(F)=C(N2CCC(CN(CC3=CSC(C)=N3)C(C)O)C2=O)C=C)C
CCOC1=CC=CC(S(=O)(=O)N2CCN(C3=CC=CC=C3OC)CC2)=C1
N=C1S2C=C(N1CC3=NC=C[NH1]3)C4CSCN4C(=O)C2
CC(C)(C)OC(=O)NCCCN(C=NC=NC=1C(C2=CC=CC=C2Cl)=NN(C)C=1)[O-1]
CC1=CC(NS(C)(=O)=O)=CC=C1NC2=CC(C3)=CC(=N2)COCC3
NC(=O)C=1C(CO)=C(C2=CC=CC(F)=C2F)N(CS(=O)(=O)C3=CC=C(OC(F)F)C=C3)C=1CCC4=C[NH1]C5=CC=CC=C45
NC1=CC=2N=C(C3=CC=NC=C3S(N)(=O)=O)[NH1]C=2C=C1Cl
CCCC1N(C(=O)NC2=CC=C(C3CNCCO3)C=C2)C=C(N4)N(CC(C)C)C=NC5=CC=CC=C5N=C14
CCCC1=CN=C(F)C(NC(=O)NC2=CC=C(N=NNC3=CC=CC=C3N)C=C2)=N1
COC1=CC=C(S(=O)(=O)NC2=CC(C3=NC=CO3)=CC=C2OC)C=C1S(=O)(=O)N4CCOCC4
CC1=CC=CC=C1C(=NO)N2C(C)=NN=C2C
CC1COC2=CC=C(C)C=C2N1C(=S)NC3=CC=CC(C(C)=O)=C3
O=CC1C(OC2=CC=C(C3=NN=CO3)C=C2)SN1C4=C(F)C(F)=C(F)C(F)=C4F
COC1=CC=CC(C=CC(=O)N(CCO)C(OC)=C2C=CC=CC2=[N+1]C)=C1
CCNC1=NC(NC2CCCCCCC2)=NC(N3CC(O)C(F)(F)C3)=N1
CC(C)N1CC(C(=O)N2CCN(S(=O)(=O)C3=CC=C(Br)C=C3)CC2)CC1=O
O=C1CSC(C2=C(F)C=CC=C2F)N1CC(O)CN3CCN(C4=CC=C(Cl)C=C4)CC3
CCCN1CCCC1CNC(=O)C2C3C=CC(C3)C2C(=O)NCC4=CC=C(Cl)C=C4
CC1=CC=CC(C(=O)NC2CCCCCC2)=C1
O=C1[NH1]SN=C1C2=CCCN(S(=O)(=O)C3=CC=CC=C3)C2
CCOC[N+1]=1C=CN(C2=CC=C(OCC3=CC=CC=C3)C=C2)C=1C(=O)NCCC4=CC=C(OC)C=C4
O=C(O)C1=CC2=CC3=C(C=NC4=C(O)C=C(O)C=C43)C=C2O1
COCN1C=C(C(=O)NCC2CCCO2)C=CC1=O
O=C(N1C=CC(N2CCCC2)=CC(OCC(F)(F)F)=C1)C3=CC(C4=CC=NC(C5=CC=CN=C5Cl)=N4)=CC=C3F
CCC1=NN(C2CCN(C3CCC3)CC2)C(F)=C1CCF
ONC(=NC1=CC=C2[NH1]C=CC2=C1)C3=CC=C(N4CCOCC4)N=C3
CCOC(=O)C=1C(CC=C)=C(C)[NH1]N=1
CC1=NC=NC(NCC2=NN(CC3CC3)CC2)=C1F
CC1=NN=C2SC(N(C)C(C)C(=O)NCCSC3=CC=C(Cl)C=C3)=NN12
N=C(N)C1=CC2=CC(OC3=CC=CC=C3)=CC=C2[NH1]1
COC(=O)NCC(SCC(C)C)NC(=O)C(=O)NC1=CC=C([N+1](=O)[O-1])C=C1
O=S(=O)(C=CI)NCC1=C(O)C=CC=C1CCCNCC
O=S(=O)(NC1=CC=C(NC(=S)NCCC2=CC=C(F)C=C2)C=C1)C3=CC=C(C(F)(F)F)C=C3
COC1=CC(OC)=CC(C(=O)N2CCN(C3=CC(OC)=C(NC4=NC=CN4C)C=C3)CC2)=C1O
CC1=CC=C(C(=O)NC2=CC=C(S(=O)(=O)NC3=C(C)C(C)=CC=C3OC)C=C2)C=C1C
COC(=O)CC(C)C(O)(C1=CC=C(OC)C=C1)C(OC(=O)C2=CC=C(S(N)(=O)=O)C=C2)C(F)(F)F
CC(C)C1=N[NH1]C(C2CN(C(=O)C3CCC(N)C3)CCO2)=N1
O=C1C=2C=N[NH1]C=2N=CN1CCCCNC3=CC=C(C4=CC=C5C=CC=CC5=C4)C=N3
CCCC(NC1=NC=NCOC(C2=CC=CC=C2)=CC1=O)C3=CC=CC=C3
COC1=CC=C2C(=C1)C(=O)C(CCCN(CC3=CC=C4C=CC=CC4=C3)C=O)C2
O=CC1=CC=CC(F)=C1N=C(C2=CN(CCC3=CC=CC=C3)N=C2C4=CC=CC5=CC=CC=C45)NC6=CC=CC=C6
COC(CC1NCCC=C1N2CCCCC2)C3=CC=C(O)C(CO)=C3
COC1=CC=C(C2=CC=C(S(=O)(=O)NC3=CC=CC=C3C(=O)O)C=C2)C(OC)=C1
O=C(CNN=C1C=C(N(C2CCCC2)C1=N)OCC)N3CCN(C4CCC4)CC3
COC(=O)C1CC2=C([NH1]C3=CC=CC=C23)C(C4=CC(F)=CC=C4F)N1
C1C=CC=C(NC(=S)N2CCCC2C3=CC=CC(CN4C5CCC4CC5O)=C3)C=C1
CC1=NN=C2N1CCN(C(=O)C3=CC=CC(NC(=O)C#CC=C(F)F)=C3C)C2
CSCCCNC(=O)CN(C1=CC=C(Cl)C=C1)S(C)(=O)=O
CCC1=CC=CC=C1NC(=O)COC2=CC=C(C(=O)NC3=CC=CC=C3C(=O)O)C=C2
CN(C)CC1CC1(C=2C=CSC=2)C3=CC=CC=C3
OCCC1C2=C(CC1O)OCC2CN3C=CC=N3
COC1=CC(C=C(NC(=O)C2=CC=CS2)S(=O)(=O)NC(C)C)=CC=C1OC(=O)CC3=CC=CC=C3
N=C(N)NCCCCNCCCCN
CNC=NCC(C)C1C=C[NH1]C2=CC=C(OC)C=C12
CC1=CC=NC(NC(=O)C2CC(=O)N(CCC3=CC=C(Cl)C=C3)C2)=C1
CONC(=O)C(O)(C(=O)C=CC1=CC=C(N(C)C)C=C1)C2=CC=CC=C2
C1C=C2C=C1NC(=O)N2C=CC(Cl)=C(CC3=C(F)C=CC(S(=O)(=O)N4CCCC4)=C3)C=CC=CC=C
CC(=NNC(N)=S)C(C1=CC=C(Cl)C=C1Cl)[N+1](=O)[O-1]
CC1=CC=CC=C1C2=CC(C(C)CO)=CC(C(C)(C)C)=[N+1]2[O-1]
O=C(NCCOC1=CC=C(F)C=C1)OCC2=CN=C(C3=CC=CC=C3)N=C2
CC1=CC=C(F)C=C1NC(=O)CN2CCC(NC3=NC=CC=N3)CC2
C1NCCN1C=CC=C([N+1](=O)[O-1])C(NC2=CC=C(C#N)C=C2)=C
CC(=O)OCC(O)C(Br)C(C)CCCC(=O)NC(C)C
CC1=C(C(=O)N2CCOCC2)C(C3=CC=C([N+1](=O)[O-1])C=C3)NC(=O)N1
N#CC1=CC=CC=C1C=2C(C=CN(CCC3=CC=CN=C3)N)=N[NH1]C=2C(=O)C4=CC=CC=C4F
O=C1C(SC2=CC=CC=C2)=C(C(=O)O)C(=O)C3=CC=CC=C31
C1C=CC=CC1C2=NC(CS(=O)CC(=O)NCC3=CC=C(F)C=C3)=C(C)O2
COC1=CC=C2C(=C1)NC(=S)CC(=O)N2CCCN3C=CN=C3
O=C(C=C1C(C2=CC=CN=C2)=CC(C(F)(F)F)=CC1=O)N3CCN(C4=CC=CC=C4)CC3
O=C(CCCNC(=O)C=CC1=NC=C(F)C=C1O)NC(CC2=CC=CC=C2)C(=O)CCl
COC1=CC=CC(=C1)C=C(CN(CC2=CC=C(OC)C=C2)CC3=C(C4=CC=C(F)C=C4)N=CN3CCOC)O
CCCCCCCCCCCCCCCC(=O)NC(CC1=CC=CC=C1)C(=O)NCC(=O)O
COC=CC=C(OC)C(NC(=O)CCNS(=O)(=O)C1=CC=C2[NH1]C(C3=CC=CC=C3)=NC2=C1)=C
COC=CC=CC(CNC(=O)C1CCCN(CC(=O)NC2=CC=C(C)C(C(F)(F)F)=C2)C1)=C
COC1=CC(CNC(=O)COC(=O)C2CCN(S(=O)(=O)C=3C(C)=N[NH1]C=3C)CC2)=CC(OC)=C1OC
NC(=O)COC1=CC=C2C(=O)C=C(C3=CC=CN=C3)[NH1]C2=C1
CC(O)C(NCC1=CC=CN1C2=CC=C(C(=O)NC3CCCC3)C=C2CC)C(F)(F)F
COC1=CC=CC=C1NC(=O)NC2=CC(C(=O)OC)=C(C)C(C)=C2O
CS(=O)(=O)NCCCCNC1=CC(Cl)=NC2=CC=C(Br)C=C12
COC(=O)C1=NC(S(=O)(=O)C=2SC3=CC=CC=C3[N+1]=2[O-1])=CC=C1N4CCC5=CC=CC=C54
O=C(O)CN1C(=O)SC(=CC2=CC=C(SC3=CC=CC=C3[N+1](=O)[O-1])O2)C1=O
FC1=CC=C(C2NCCN(CCOC(C3=CC=C(C4=CC=CC=C4)C=C3)C)CC2)C=C1
CNC(=O)C1=CC=CC=C1SC2=CC=C(S(=O)(=O)N3CCNCC3)C=C2
CC1CN(C(=O)N2CCN(S(=O)(=O)C3=CC=C(NC(=O)C(C)C)C=C3)CC2)C(C)CN1
CCOC(=O)CC1SC=C(CC2=CC=C(F)C=C23)NC(=O)N(C)C13
O=C(O)C1=CC(=O)C2=C(C1)OC(C3=CC=C(F)C=C3)CC2
CCCCCCCOC1=CC=C(C(=O)NC2=CC=C(C3=C(F)C(F)=CC(F)=C3OO)C=C2C)C1NC(C)=O
COC1=CC2=C(C=C1OC)C(C3=CC=CC=C3)N(C4=CC=C(C(=O)N5CCOCC5)S4)CC2
O=CC1=C(F)C(N2CCNCC2)=CN1S(=O)(=O)C3=CC=C(F)C=C3
CC(C1)CC(O)C(CO)OC1N2C=NC=3C(=O)N=C(N)[NH1]C=32
C1OC=CC=C1CC2=CC(C)=NN2CCCCOC3=CC(COC4=CC=CC=C4)=C(O)C=C3OCC=C
FC1=CC=C(NC2=NC=NN3C=C(CN4CCC(OCCO)CC4)C(Cl)=C23)C=C1
CC1=CC=C(NC(=O)CC(O)(C2=CC=CC=C2)C3=CC=CC(Cl)=C3Cl)C(C)=C1
CC(=O)OCCC1=C(C2=CC=CC=C2)C(C3=CC=C(S(C)(=O)=O)C=C3)=C(C4=CC=CC(CO)=C4)O1
CC=C1C=C(C2=CC(C3=NN=C(SCC(=O)NC4=NN=CS4)S3)=C(C#N)N2CC5CCCO5)O1
CCCOC1=NC(CCCC)=C(CC)N=C1N(CCC)C2=CC=CC=C2Cl
O=C1C2=CC=CC=C2N=C3N1CCC3
O=C(O)C1CCN(CCOC(=O)C2=CC=C(Cl)C=C2)CC1
C1=CC=C(CN2CCCCC2)C=C1
C12C3=CC=C4C=C([NH1]C4=C3N=C1[NH1]2)CNC=O
O=S(=O)(C1=CC=C(C2=NN(C3=CC=CC=C3)C=C2C4=CC=NC(NCC5=CC=CC=N5)=N4)C=C1)NS(=O)(=O)C6=CC=CC=C6
COCCS(=O)(=O)CCC1OC(N2C=CC(N)=NC2=O)CC1O
COC1=CC=C(CN(CC2CN3CCOCC3)C(=O)C4=CC=CC=C4O2)C=C1
COC1(CC(C#N)=C(NCC2=CC=CC=C2F)SC3=CCCC(OC)C3)OC4=CC(F)=C(F)C=C41
CC1=CC(C)=NC(NS(=O)(=O)C2=CC=C(OCC(=O)NCC(C)(C)C)C=C2Cl)=N1
COC1=CC(C=NNC(=O)C2=CC=CC=C2OC)=CC(OC)=C1OC
CNCCC1=CC=C(O)C=C1
CC1=CC=C(C(=O)NC(=S)NN=CC2=CC(Cl)=CC=C2O)C=C1
CCNC(=O)C=C(C)C(=O)[NH1]C=O
COC(=O)C(CC1=C[NH1]C2=CC=CC=C12)NP(=O)(C3=CC=CC=C3)C(F)(F)C(F)(F)F
ClC1=CC=CC(N2CCN(CCCCCCCC3=N[NH1]C(=S)[NH1]3)CC2)=C1Cl
COC1=CC=C(NC(=O)N(CCN2CCOCC2)C(C(=O)NC(C)C)C3=CC=C([N+1](=O)[O-1])C=C3)C=C1
C1NC(=S)NC=CC=CC1CC=C(C)C2=CC([N+1](=O)[O-1])=CC=C2N=CN(C)C=C
O=C(NC=CC=CC(C1=CC(C2=CC=NC=C2)=NC(NCCNC3=CC=C(O)C=C3)=N1)C4=C)C=NC=C4
COC(=O)C=CCC1=CC(O)=CC=2OC(=O)C=CC1=2
CC1=CC=C(N2C=C(N3C=CC4=CC=C(C(C)=O)C=C4C3=O)N=N2)C=C1
O=C(CCNC(=O)C1=CC=CO1)NC2=CC(F)=CC3=CC=CC=C23
CCC(O)CC(N1)C=C(O)N(C2=C(Cl)C=CC=C2Cl)C3=NC4=CC=CC=C4N=C13
CC(C1)CC(N)C2=CC(Cl)=CC=C2NC1C3=CC=C4C(=C3)OCO4
CNC(=NN=CC1=CC=C(C2=CC=CC(C(F)(F)F)=C2)S1)SC3=CCCCCC3
CCOC(=O)CC1=CSC(NC(=O)CS(=O)(=O)CC2=CC=CC=C2)=N1
CC(=O)OC1=C(C(=O)C2=CC=CC=C2)SC3=C1CCC3
CC1=CC=CC(NC(=O)CS(=O)C(C2=CC=C(S(=O)(=O)N3CCOCC3)C=C2O)C)=C1
CC(C)C1CN(C)C2CC1CN2CC3=NC4=CC=CC=C4C(=O)N3C5=CC=C(Cl)C=C5
O=C(NCC1=CC=C(S(=O)(=O)N2CCCC3=CC=CC=C32)C=C1)C4=CC(Br)=CC=C4O
O=C1[NH1]C2=CC(Cl)=C(C3=CC=CC=C3)C=C2N=C1O
CC1=CC=C(NC(=S)NC2=CC=CN=C2)C=C1
CC(C)C1=CC=C(S(=O)(=O)NCCN(CC2=CC=C(C3=CC=CC=C3)C=C2)CC)C=C1
COC1=CC=C(C=2OC3=CC=CC=C3C(=O)C=2C(=O)C4=CC=CC=C4C(=O)O)C=C1OC
N=C(NOC(=O)C1=CC(C2=CC=CC=C2)=C(Cl)C(CN3CCCC3)=C1)C4=CC=C(Cl)C=C4
CCCCCCCCCCCCC1=NC2=CC(N)=C(Cl)C=C2[NH1]1
CC(C)OC1=CC=C(NC(=O)CCNC(=O)CN2N=C(C)C(Cl)=C2C)C=C1
CCN(C(=O)CNS(=O)(=O)C1=CC=CC=C1)C(C(=O)NC2CCCC2)C3=CC=CO3
CC(C1)NC2=CC=CC=C2C(=O)C3=CC(C=O)=CC=C31
O=C(O)C1=CC=CC(Br)=C1
C1C=C2C=C(CN=C3N(CCN4CCC(OC5=CC=C(C(C)NC(C)=O)C=C5)CC4)OC3C=C2C)N1
COC1=CC=CC(SCC(=O)OCC(=O)NCC2CCCO2)=C1
CCCC=N[NH1]C(=NO)C1=C(Cl)C=CC=C1NC2OC(CO)C(O)C2O
CC=1N=CSC=1C(=O)NC2=CC=C(C(=O)N3CCN(C(=O)CCN4CCCC(C)C4)CC3)C=C2
COC1=CC=C(S(N)(=O)=O)C=C1NC(=S)NC2=CC=CC(I)=C2
C1#CCNCCC1C2=CC=C(C3=CC=C(S(C)(=O)=O)C(CN)=C3Cl)C(OC)=C2C
O=S(=O)(NC1=CC=C2N=C(SCCC3=CC=C(Cl)C(O)=C3)C=4C=CSC=4C2=N1)CC=C(F)C=C
CC(C)=CCCC(C)=CCCC(C)C1=CC=C(O)C=C1O
COC1=CC=CC(C=CC(=O)NCC(=O)NCCCN2CCOCC2)=C1
O=C1C=C(Cl)CCN1CC2=CC=CC=C2F
OCCCCCNC1=NC=NC2=C1[NH1]C3=CC=CC=C32
CC1=CC(O)=CC(C)=C1CC(N)C(=O)NCCCCNC2=CC=NC3=CC(Cl)=CC=C23
CC1=CC(N2CCN(C(=O)C3=CC4=CC(F)=CC=C4[NH1]3)CC2)=N[NH1]1
C1C=CC=C(C=NC2C3CC4CC(C3)CC2C4)N1CCN5CCOCC5
CN1CCN(CC2=CC3=CC(=C2)CN(C(=O)C4=CC5=CC=CC=C5S4)CC3C)C1
O=C(NC1CC1)C2=CC(Cl)=C(O)C(OCC3CCCN(CC4=CC=CC=C4)C3)=C2
CC1=NN(C2=CC=CC=C2)C(Cl)=C1C(=NOCC(=O)O)C3=CC=CC=C3Br
CCOC1=CC=C2N=C(NC(=O)CSC3=CC=CC=C3)SC2=C1
COC1=CC=C(CN2C=NC(C)=C2)C=C1
COC1=CC(CN=C(N)N2N=C(C3=CC=C(Br)C=C3)N=C2C)=CC(OC)=C1OC
N#CC1=C(C)C=CC=C1O
COC1=CC(C=CC(=O)NCCOCC2OCCC(C(C)(C3)C)NC(=O)N3C2CCC)C=CC=C1O
CC1=CC2=CC(=N1)C(=O)C(OC3=C(C(C)C)C(=O)[NH1]C4=CC=CC=C34)C2=O
CC=1C=CSC=1C(=O)NC2C=CC(=O)[NH1]O2
CCN(CC)CCCCN1CCN(C(C2=CC=CC=C2)C3=CC=C(Cl)C=C3)CC1
CC(C)=CCOCCCN1C=CN=C1C=C(N2CCCCC2)CC(C3=CC=C(F)C=C3)C
CC(O)(CSC1=CC=CC=C1)C(=O)NC2=CC=C(Cl)C=C2F
CCC1N(CCOC2=CC=C(F)C=C2)CC(=O)N1CC=CC3=CN=CC=C3
CC(C)C1=CC=C(NC(=O)CC2=C3C=C(NC(=O)C=4N=CN(C)C=43)OC2)OC=C1
C=C(C)C1=CC=C(OC2=CC(C(=NO)N(C)C3CC3)=CC=C2C)C=C1
CCC1=C(C)[NH1]C(=O)C(NCC)=C1CNC(=O)C=2C=C(COC3=CC=C(C)C(C)=C3)ON=2
COC1=CC=2C=C(C(=O)NCC3=CC=C(OCC4=CC=CC=C4)C=C3)[NH1]C=2C(OC)=C1OC
CCCCNC(=O)C(C=1C=COC=1)NC(CC2=CC=CC=C2)C(=O)O
COC(=O)C(NS(=O)(=O)C1=CC([N+1](=O)[O-1])=CC(N(C)C(C)=O)=C1Br)C2=CC=CC=C2
CCN(CC(=O)NC1=CC=C(S(N)(=O)=O)C=C1C#N)C2CCCCC2
O=C1N2C=CSC2=C(Cl)C3=CC=C(Cl)C=C31
CC1=CC=CC(NC(=O)CN(CC(=O)NCC2CCCO2)C(=O)C=3SN=C(C(=O)NC4CCCC4)C=3)C=C1
CC1CCCN(C(=O)CCCN2C=NC3=CC=CC=C3C2=O)C1
CC1=N[NH1]C(C)=C1C(=O)CC2CC(=O)N(C3CCCCCC3)C2
CCN1C(N)=C(C(=O)CSC2=NN=C(C3=CC=CC(Cl)=C3)O2)C(=O)N(C)C1=O
CN(CC1=NC(C2CC2)=NO1)C3CCOCC3
CN(N=C1C=NC([N+1](=O)[O-1])=N1)C2=CC=C([N+1](=O)[O-1])C=C2
COC1=CC=C2C(NC3=CC=C(Cl)C=C3)=NN(CCN4C=CN=C4)C(=O)C2=C1
COC1=CC=C(CC2SC(=O)NC2=O)C=C1
CNC1=NC2=CC=C(Cl)C=C2C=3C=NN(CCCCC4CCCCC4)C=31
CC(OC(=O)CNC(=O)CC1CCCC1)C(=O)NC2=CC=CC=C2Cl
CC=NC(NC1=CC=C(CCC=2C=NN(C)C=2)C=C13)=CC4=C(NC)C(C)CCC4C3
CCN(C1=NC(NCC2=CC(OC)=CC=C2OC)=CN=C1CN)OC3CCOCC3
CC1=CC2=C(C(=O)[NH1]1)C(CNC3=NC=CC=N3)C(CN)N2
C1=CC=C(CN2CCOC(OC3=CC=CN=C3)C2)C=C1
CN(C)C1=CC=C(C=CC(=O)NC2=CC=CC=C2F)C=C1
CN(C)C1=CC=C(S(=O)(=O)NC2=NC=CS2)C=C1
COC1=CC=C(CNC2=NS[NH1]C2=SC)C1S(=O)(=O)N3CCCCC3
CC1=CC=C(NC(=O)CSC2=NN=C(C3=CC=NC=C3)N2C4=CC=CC=C4)C=C1C
CCN1N=NN=C1SCC(=O)C2=C(N)N(CC3=CC=CC=C3)C(=O)[NH1]C2=O
C1C=NC2=C(N=NN2CC3CCN(C4CC4)CC3)C5=CC=C(OCCNCCO)C=C5N(C6CC6)C=N1
CC=CC(=O)CC=C1CC2C(C)C=CC3C(C)(C)C(=O)CCC3(C)C2CC(O)C1
CC1=CC=C(F)C=C1C(=O)N(C)C2CCN(C(C)C)C2=O
CNC1=NC(C(C)(C)C)=NC=2C=C(C(=O)NCCC3=CC=CC=N3)SC1=2
CC(=O)C1=CC=C(NC(=O)CC2CC3C=CC(NC(=O)C4=CC=C([N+1](=O)[O-1])C=C4)=C(Cl)C=C32)C=C1
CCCC1=NC2=CC(OC)=CC=C2N1CC3=CC=C(C4=CC=CC=C4C=5N=N[NH1]N=5)C=C3
C1C(C)N=C(C2=CN3C(=N2)C(CC4CCCCC4)CC(NCC5=CC=C(F)C=C5F)C36)N1CC(OCC7=NC=C[NH1]7)C6
O=C1N(C2=CC=C(Cl)C(Cl)=C2)C(C3CCCCC3)CCN1CCN4CCOCC4
COC1=CC(NCC2=CC=NC3=CC=CC=C23)=CC=C1N4CCNCC4
FC(F)(F)C=C1C=CN=C(CCl)N=C(C2=CC=C3C(=C2)OCCO3)C=C1
CC(=NOCC(=O)O)C1=C(F)C=C(F)C=C1Cl
CC1=CC=CC=C1N2C(C)=NC(N3N=C(C)C4=C3CC(CC(=O)O)CC4)=N2
O=C(CCC1CCCCC1)NC2=C3C(=NN2CC4CC4)CCCC3
NC=1SC2=CC=C(Cl)C=C2C=1NC(=O)C3CCCN3C(=O)C4=COCCO4
CC1=CC=C(S(=O)(=O)CC2CCN(C(=O)NC3CC3)CC2)C=C1
CC(=O)N(C)C1=CC=C(NC2=NC=CC(OC3=CC=C(N4CCC(O)C4)N=C3)=N2)C=C1
O=CC1=C(OC(CN2CCOCC2)=C(O)[NH1]1)C3=CC(S(=O)(=O)C4=CC=C(Cl)C=C4)=CN=C3O
C1OC=C2C=C(C=C3SC(=NC4=CC(F)=C(S(=O)(=O)NC5=CC=C6C=CC=CC6=C5)C=C4S3)C2=O)C1OC
O=C(C1=CC=C(Cl)C=C1)C2=CC(Cl)=CC=C2NCCO
CCOC(=O)C1=CC=CC=C1NC2=NC(N)=C([N+1](=O)[O-1])C(NCC3=CC=CO3)=C2Cl
N#CC1=C([N+1](=O)[O-1])C(=CSC(N)=NO)SS1
O=C1[NH1]C2=CC=CC=C2N=C1C=C3NC=CC(C(F)(F)F)=C3
COC1=CC=CC=C1C2CCN(S(=O)(=O)N=C3C=CN=C3)CC2
COC1=CC=CC=C1N2CCN(CCCCNC(=O)C=CC=C(C3=CC=4OC=CC=4N3)S)CC2
O=C(NN=C1CC=C(Cl)C=NN(CC2CC2)C1)C3=CC=CO3
COC1=CC(C(C)N2CCCN(N=CC3=CC=CO3)CC2)=CC=C1OCC4=CC=CN=C4
OC1CCCC(C2CCCC2)N1
CCC1=NC(C2=CC=CO2)=C(CN3CCCC(C(=O)N4CCCC4)C3)N1CC5=CC=CO5
O=C(CSC=1N=C[NH1]N=1)NCCOC2=CC=C3C(=C2)CCC3
CC=NC(=O)N(C(=O)N(C)C)C1=CC=C([N+1](=O)[O-1])C=C1
O=S(=O)(C1=CC=CC=C1)N2CCN(CCCOC3=CC=C(C4=CC=CC=C4)C=C3)CC2
N=C(N)C1=CN=C(C(=O)C2=CC=C(CN3CCC(N)CC3)C=C2)[NH1]1
CC(=O)NC(CN1C=NC=N1)(CN2CCCC2)C3OC4CCC3C4
CC(C)(C)C1=CC=C(OCC(O)CN2CCN(C3=CC=CC(Cl)=C3Cl)CC2)C(F)=C1Cl
CCN(CC)C(=O)C1=CC=C(C(=C(C2=CC(C)=CC=C2C3)C(C4=CC=CC=C4)CCCC3)CN5CCCC5)C=C1
O=C1N(C2=CC=CC=C2)N=CC3=NC(NC4=CC=C(CN5CCCC5)C=C4)=NN13
CCN1C(CNC2=CC(C)=CS2)=NC3=C1C(=O)[NH1]C(=O)N3CC4=CC=C(Cl)C=C4
COC1=CC=C(C2=CSC(N3C(=O)C4C5CCC(O5)C4C3=O)=C2C)C=C1OC
CCCNC(=O)CSC1=NC2=CC(C(=O)N3CCC(N(C)C)CC3)=CC=C2N1C
NC1=NC=NC2=C1N=C(Cl)N2C3OC(CC4=CC=C([N+1](=O)[O-1])C=C4)C(O)C3O
N#CC=1N=CN(C2=CC=C([N+1](=O)[O-1])S2)C=1N
COC1=CC=CC(NC(=O)CNC(=O)CCC2C=NC(C3=CC(Cl)=CC(Cl)=C3)=NO2)=C1
O=C(NCC1=CC=C2C(=C1)C3=CC(C4CC4)=CN=C3N(C)C25CCC5)C6CC6
COC1=CC=C(C(CC2=CC=CC=C2)NC(=O)NC3=CC=C4C=CC=CC4=C3)C=C1
C1C=NC=CC1(C(=O)NC2=CN=C3[NH1]C=C(C(=O)NCCCN4CCCCC4)C3=C2C)C#CC5=CC=CC=C5F
COC1=CC=CC(CC(O)C2=CC=C(OC)C=C2)=C1
CCOC(=O)C1=C(C)NC2=C(C(=O)CC(C)(C)C2)C1C3=C(O)N(C4=CC=CC=C4)C5=CC=CC=C35
O=C(NC1CC1)C2=CC=C(CNC3=CC(O)=CC(=C3)NC4(CCC4)CC=O)C=C2
CN1C=C(C)C(=O)[NH1]C1=O
CCOC(=O)C[N+1]1=C(C2=CC=C(C3=CC=CC=C3)C=C24)CC5=CC=CC=C5CCN14
COC=C1C=C(CC(CO)N(C2=CC=C3C(=C2)OCO3)C(=S)NCCC4=CC=C(O)C=C4)C(OC)=C1
COC1=CC=CC=C1C(CNC(=O)OC(C)(C)C)N(C(=O)CNN=C(C(=O)O)C2=CC=CC=C2Cl)C3CCCCC3
COC1=CC(C2=CC=NC(OC3CCC3)=C2)=CC(O)=C1O
CC(C)(CC(=O)NC1=CC=C(F)C=C1)NCC(O)C2=CC=C(O)C(C=3C=CSC=3)=C2
CC1=N[NH1]C(C)=C1CN(C)C(=O)C2=CC=CN=C2
CC1=CC(C)=NC(NS(=O)(=O)C2=CC=C(NC(=O)COC3=CC(Cl)=CC=C3[N+1](=O)[O-1])C=C2)=N1
CC1=CC=CC=C1NCC=C2C3=CN=C(N)N=C3N(CCC4=CCCCC4)C2=O
CC1=CC=C(C=2N=C3SC=CN3C=2C4=CC=C(C)C=C4)N1C
CCOC(=O)C1=CC=C(NC(C2=C[NH1]C=N2)SC)C=C1
COCC1=CC(O)OC=CC=C(COP(=O)O)OCC2=CC(OC2=O)CCC(C)=CCCC1
NC1=CC=C(C=C2SC(=S)N(C(CC(=O)O)CCC#N)C2=O)C=C1
CCCCCCNC(=O)NC1=C(C)C=C(C)C=C1C
CC1=N[NH1]C(C)=C1S(=O)(=O)CC(CC(=O)O)C2=CC=CC=C2
CC1=CC(NC(CC2=CC=CC=C2)C(=O)NCCC#N)=NC3=CC=CC=C13
CC(=O)C1=CC=C(NC(=S)N2CCN(CC3CCCCC3)CC2)C=C1
CC1=C(CN(C)C(C)=O)OC2=CC=C(C3=CC=NC=C3)C=C12
O=C1C=C(NCC2=CC=CC=C2)[NH1]C(NC3CCCC3)=N1
C1OC=CC2=CCC=C1N(CCCNC(=O)CC3=CC=C(Cl)C=C3)C2C4=CC=CS4C
COC1(C2=CC=C(F)C=C2)CCN(CCN3C(C)=C4C=CC=C(C)C4=N3)C1
COC1=CC=CC(=C1O)CCCC(C(=O)NC=C(OC)C=C)O
CC(=O)C1=C(C)N(C2=CC=C(Cl)C=C2)C[NH1]C(=O)C=C(O)C=C1
CC1=CC=C(OCC2[N+1]3(CCCC3)N(C)C(=O)C2)C=C1
COC1=CC=CC2=C1CCCC2C3CCN(C(=O)CCl)CC3
O=S(=O)N(C1=CC=CC=N1)C2=CC=C(OCC3=CC=CC=C3)C=C2N
CC(C)(C)CCN1CCN(C2=CC(N3C=NC=N3)=NC(C4CC4)=N2)CC1
CCCNCC=NC1=CC=C(C(=O)NCCN(C)C)C=C1N=CC2=CC=CC=C2
COC1=CC(O)=C(C(O)C=NC(C=CC=CC2=CC=CC=C2)=NC(OC3=CC=CC=C3)=CC)C=C1Br
O=C(C1=CC=CC(C(F)(F)F)=C1)N2CCN(CC3=CC=C4C(=C3)OCO4)CC2
CC1=CC=C2OC(CS(=O)(=O)C3CCS(=O)(=O)C3)=C(C)C2=C1
CC1=CC=CC(=O)C(C(=O)NC(C)C)=C(NCCCCC2=CC=CC=C2)[NH1]C=C1
O=C(NC=C1C(C2=NC=CC=N2)=CC=NS1)C3CC(=O)N(CC4=CC=CO4)C3
C#CCNC(=O)C=CC1=CC=CC=C1
O=C(NCCCN1CCCCC1)CNC2=C3C=C(Cl)C=CC3=NC4=CC=CC=C24
CC=C(CC(=O)NCCO)C=C(C1=CC=C(N2C=CC=C2)C=C1)C(=O)NCC3=CC=CC=C3F
CC1=CC=CC(NC(=O)NC2=CC=C([NH1]C3=CC=CC=C3NC)C(N(C)C)=C2N)=C1
CC1=NC2=C(N)C=C(Cl)C=C2[NH1]1
COC1=CC=C(C(=O)NC2CCNC3=C(C)C=C(N)N=C3C2)C=C1OC
CS(=O)(=O)N1C=CC=C(C2=CC(C3=CC=C(C(F)(F)F)C=C3)=NN2CC=NO)C1O
CC1=CC=C2N=C(Cl)C(C=C(CN(C)C(C)(C)C)SC3=CCCC3)=CC2=C1
CC1=CC=CC=C1C(OCCCNC(=O)C2=CC=C(Br)C=C2)C3=CC=CS3
C1OC=CC=C(C(=O)CNN=NCC(=O)N(C2=CC=C(F)C=C2)CC3=CC(Cl)=CC=C3)C1
COC1=CC=C(CNC(CN(C)C)=NCSC=C(C(C)C)C)C=C1
O=C(O)CCSCCSC1=NC(=O)C=C(N2CCOCC2)[NH1]1
CC(C)N1N=CC=C1C(=O)NC2N=C(C3=CC=CC=C3)C4=CC(Cl)=CC=C4[NH1]C2=O
CC1=CC=C(S(=O)(=O)N2CCCCC2)C=C1NC(=O)C3=CC=CC=C3
COC=CC=CCN1C=NC2=C1CNC(CCO)CC3=CC4=C(C=C32)OCO4
CCC(CC)NC1=NC(Cl)=NC2=C1N=CN2C3CC(O)C(CO)O3
OC1=CC=C(CC2=NC=C(C3=CC=C4C=C(O)C=CC4=C3)[NH1]2)C=C1
CCCCCCCCCCCCCCCC1=CC(=O)C2=C(O)C=C(O)C=C2O1
CC1CCC2=CC=C(C(=O)NCC(=O)OC)C=C2C(O)CCC3=CC=CC=C31
CC1=NC=C(CC2=NN(CCCS(=O)(=O)N(C)C)C2)C(CC3=CC=CC=C3Cl)=N1
C1OC=CC=CC(CN2CCC=3[NH1]N=NC=3C(C(=O)NC4CC4)=N2)=C1
C=C(C)C1CCN(CCC2=CC=C(F)C=C2)CC1
COC1=CC=C(C(=O)CC2C=C(C(=O)OC)[NH1]C(C(F)(F)F)=N2)C=C1N3CCN(C)CC3
C1C(C)C2C(=O)C=C(SC(NC3=CC=CC=C3)=NC=C2)C1N
COC1=CC(SC2=CC=C(C(=O)C3=CC=C(O)C=C3)O2)=CC(OC)=C1OC
CC1=CC=C(C(=O)COC(=O)CC(=O)C(=O)NCC2=CC=CO2)C=C1
N#CC1=CC=C(N2C=CC(C(F)(F)F)=N2)C=C1C3CCC(N4CCCC4)C3=O
CC1CCCCN1CCNC(=O)CSC=NC2=C([NH1]C3=CC=CC=C32)C(=O)NC4=CC=CC=C4
CCCC1C=CC=C(NC(=O)C2=CC(NC3=CC=C(Cl)C=C3)=NC=C2C=CNCCC)C1
COC1=CC=C(CN(CCCC2=C(OC)C=CC=C2NS(C)=O)OCC3=CC=CC=C3)C=C1
CC=C1C=2N=C(CCCOC3=CC=C4OC(C)=NC4=C3C)[NH1]C=2C(C5=CC=C(F)C=C5)=NN1CC6=CC=CS6
CNN=CC(=C(C1=CC=C(Cl)C(Cl)=C1)NCC2=CC=C(C(=O)OC3CCCCC3)C=C2C)CCC
O=C(NCCN1CCOCC1)C=2C=CC(=O)[NH1]C=2
CCN1CCN(C(=O)CC2OC3=CC(Cl)=CC=C3S2)CC1
CCOC(=O)C(O)=CC(=O)C1=CN(CC2=C(F)C=CC=C2F)C3=CC=C(Cl)C=C13
CC(=NNC(N)=S)C1=CC=C(OCCOCCO)C=C1
O=S(=O)(C1=CC=CC=C1F)C2=NC=CC=C2[N+1](=O)[O-1]
COC1=CC=C(C(O)CN2C=C(C3=CC=C(F)C=C3)N=N2)C=C1
CNC=NC1=NC=C(OC2=NC=C(C(F)(F)F)S2)N=C(NCC3CCCO3)N=C1
COC=C1C(NCCC2=CC=C(F)C(Cl)=C2)=NC(C3=CC=NC=C3)=N1
O=C(NCCC1=CC=C(O)C(O)=C1)C=C2C=CC(NC3=NC=CC(C4=CC=C([N+1](=O)[O-1])C=C4)=N3)=C2
CCC(OC)=C(C=O)C=C(Br)C(=O)[NH1]C=O
CCC1(C(=O)O)CCCC2=C1[NH1]C3=C(Br)C=CC(Br)=C23
COC1=CC=C2C(CCC(C)=NC3=NC(SC)=NN3C)=C(C(C)C)C=CC2=C1
O1CC=NN(C2=CC=CC=C23)C=CC=CC(C#CCN4CCN(C5=NSC6=CC=CC=C56)CC4)=C13
COC(=O)C1=CC=C(NCC2=CC(C(N)=O)=NO2)C=C1
COC=CC(C1=CN=CC2=CC(N3CCC(C)CC3)=NN12)C(OC)=COC
C1NC(N2CCN(CCCN(CCC3CCCC3)S(=O)(=O)C4=CC=C(Br)S4)CC2)=NC5=NC=CC=C51
COC1=CC(CNC2=CC3=CC=CC=C3C4=CC=CC=C24)=CC=C1N5C=NC(C)=C5
COC1=CC=CC=C1C=C2C=CC3=CC(NC(=O)NC4=CN=CN=C4)=CC=C23
CCOC1=CC(S(=O)(=O)C2CCN(S(C)(=O)=O)CC2)=CN=C1C
CC1=C(C(=O)NC2=CC=CC3=CC=CC=C23)OC4=CC=C(Br)C=C14
CC(=O)NC(CC1=CC=CC=C1)C(=O)NC(C(=O)O)C(N)=O
C#CC1=CC=[N+1]([O-1])C=C1
FC(F)(F)C1=CC=C(NC2=CNC(C3=CC=C([N+1](=O)[O-1])C=C3)=NN=C2S)C=C1
CN(C)CC1=CC=CC=C1
CCCCCC1CC(C(=O)N(C)C2=CC=C(C#N)C=C2)C3CN(CC4=CC=CC=C4F)CC31
CCOC1=CC=C(C2=NC(CNCCCC(CC3=CC=CC=C3)COC)=NO2)C=C1OC
C1CCCCC(CCCCC2CC(OCOCC(O)C(O)C(O)CO)(C(=O)O)CC2)C1
CCCC1C2CCCC1(CCNCCCN)C3=C(O)C=CC=C3C2=O
CCCOC(=N)C(C)CC(=C1C=CC=C(OCC2=CC(OC)=CC=C2OC)C=N1)NO
CC1=CC=CC(N2CCN3C2=NC4=CC(C)=CC=C4C3)=C1
CC(C)(C)C1=CC=C(C2=C1OCCN3CCOCC3)OCCO2
O=C(NC1CCCCC1)C2=CC3=C(S2)C4=CC=CC=C4NC3C5=CC=C6C(=C5)OCO6
COC1=CC=C(C(C)=O)C=C1COC(=O)C2=CC=C(F)C=C2
N#CC1=CC(S(=O)(=O)N(C)C)=C(O)C([N+1](=O)[O-1])=C1
CCCCOC(=O)NC1=CC=C(S(=O)(=O)NC2=CC=C3C(=C2)OCO3)C=C1
NS(=O)(=O)OC1=CC=C(CC2=C(CC(=O)C3=CC=CC=C3)SC4=CC(F)=CC=C24)C=C1
COCCN1N=NN=C1C(C2=CC=NC3=CC=CC=C23)N4CCC5(CC4)OCCO5
O=[N+1]([O-1])C1=CN(C2=CC=C(S(C)(=O)=O)C=C2)SS1(=O)=O
CC1=CC=C(C(O)C2=NC(C3=CC=C(C=O)C=C3)=C[NH1]2)C=C1C
N#CC1=CC=CC(C2=NC(C3=CC=CC(N4CCC4)=N3)=CS2)=C1
CC1=CC=CC(N2CCN(C(=S)NCC3=CC=CO3)CC2)=C1C
COC(=O)CSC1=NC(C2=CC=C(C)C=C2)=NC3=C1CC(C)(C)CC3C4=CC=C(O)C=C4
CCOC(=O)C=CC=1SN=NC=1
COC1=CC=CC(OC(=O)CNC=2ON=C(N)C=2C#N)=C1S(=O)(=O)O
CC1=CC(C)=C2N=C(C3=CC=C(NC(=O)C=CC4=CC=C(N(C)C)C=C4)C=C3)SC2=C1
COC1=CC=CC=C1C=CC2CCOC(C=3N(C)CCN4CCOCC4)=NN(CC5=CC=C(C)C=C5)C=32
CC=C1C=C(C(=NNC2=CC=CN=C2)NO)C(OC3=CC(C)=CC(C)=C3)=N1
COC1=CC=CC=C1N2CCN(CCC(C(=O)NC3CCCC3)N(CC4=CC=CC=C4)C(=O)[O-1])CC2
OCC1OC(NC(COC2=CC=CC=C2)=NC=C(NCC=CC3=CC=CC=C3)N=CN)CC(CO)C1O
O=C(C1=CC=CC(S(=O)(=O)N2CCCC2)=C1)N3CCN(CC=CC4=CC=CC=C4)CC3
C1CNC1=CC2=CN(CC3=CC=CC=C3Cl)C=CC=C(OC)C=C2
CC1=CC(C)=NC(NCC2=CC=C(N)C(N)=C2)=C1
O=C1C=C(C2=CC=NC(C3=CC=CC=C3)=N2)[NH1]C4=CC=C(Cl)C=C14
NC(=O)C1=C(NCC2=CC=CC=C2)[N+1]([O-1])=C3SC=CC3=N1
CC(=O)OC1=CC=C(C=C(NS(=O)(=O)C2=CC=C(Cl)C=C2)C(=O)NC(C)CC)C1
COC(=O)C=CC=C(C(C1=CC=C(OC)C=C1)N2CCN(C3=CC=CC=C3OC)CC2C)C
COC(=O)NCCCC(=O)NC1=CC=C(Cl)C=C1CCC2=CC=C(OC)C=C2
C1C(C)C2CC=C(SC=3N=CN(C(=O)C4=CC(C)=CC=C4O)C(=O)C2=3)C1
O=C(NN=CC1=CC=CC=C1N2N=CC=N2)C3=CC=C(OCC4=CC=C5C=CC=CC5=N4)C=C3
CC(C)N(C)C(=O)C1C2COC1CCN(CC3=CC=CC=C3)C2
O=C(N1C(C(=O)N2CCC3(CCCCC3)CC2)CC1)C4=CC=CO4
COC1=CC=C(CNC(=O)N2CCCN(C)CC2)C=C1
CCCNC(=O)N1CCN(S(=O)(=O)C2=CC=C3C(=C2)OCO3)CC1
O=C(O)C1CC=CC1C(=O)NC2=CC=CC=C2C3=CC=CC=C3
CC1=CC(Cl)=CC=C1N2C(C(=O)NC=3N=N[NH1]N=3)=C(Br)C4=CC=CC=C42
CC=1C=CSC=1C=NNC(=O)CCS(=O)(=O)C2=CC=CC=C2
COP(=S1)NCC(NC(N)=N[N+1](=O)[O-1])C1O
CCC(CC1=CC2=C(O)C=C1)NC(=O)C(NC(=O)C(C)C)C(O)OC(C3CC3)C4CC(CC)CCC4(Br)C(=O)O2
CC1=CC=CC=C1CNC(=O)CC(C)=NNC(=O)C2=CC=CS2
CCCCCC1=CC=C2C(=C1)CC(C(=O)NC3=CC(C(F)(F)F)=CC=C3NC(=O)NC4=CC=CC=C4)CC2
CC(C)CC(=O)NC1=CC=C(N=NC2=CC=CC=C2)C([N+1](=O)[O-1])=C1
CCCN(CCC)C1=CC=C(CN2CCC(NC(=O)C3CCCCC3)C2)C=C1
COC=CC=C(C=1OC2=CC=C(OC)C=C2C(=O)C=1OC(N)=O)C=C
CC(=NNC(=S)N1CCCCC1)C2=NC3=CC=CC=C3[NH1]2
C1C=CC=C2N=C(NC(=O)C(CCC(=O)O)C3C=CN(CC(=O)NCC4=CC=CO4)C=C3C#N)SC2=N1
CC(C)CC(NC(=O)C1CCCN1)C(=O)NC(C(=O)O)C(C)C
OC1=CC=C(C=C1F)CCC(C2=CC=CC=C2)C
CC(=O)OC1C(=O)CC(C2)CC3CCC4CCC5OC5(C=6C=COC=6)CC3(C)C4CC(O)C12C
COC1=CC=CC(CNC(=O)C=2C=NN(C3=CC=C(Cl)C=C3)C=2CCNC4=CC=CC=C4F)=C1OC
O=C(NC1=CC=C(OC(F)(F)F)C=C1)C2=CC=CO2
COC1=CC=C(OC)C(C=C2C(=O)NC3=CC(Cl)=CC=C32)=C1
CC1(C)CC2=C([NH1]C(C(=O)N(CC3=CC=CO3)C4=CC=CC=C4)=C2OC)CC(CN)C1
C=CCCCCCCCCC#CC#CCO
COC(C1=CC=CC=C1)(C2=CC=CC=C2)C3(CCOCC3)N4C=CC=C4
C1OC=CC=C(C(=O)OCC2=CC(=O)C(OCC3=CC=CC=C3Cl)=CO2)C1
CNCC(NS(=O)(=O)CC1=CC=CC=C1)C2=CC=CC=C2
COC1=CC(C2=NC(C3=CC=C4C=CC=CC4=C3)=NO2)=CC(OC)=C1N
COC1=CC(CC2=CN=C(N)N=C2N)=CC(OC)=C1OCC3=CC=CC=C3
CC=C1C=C(C)N1CC=2N=C(C3=CC=CC=N3)OC=2C4CCN(C(=O)CC5=CC=CC=N5)CC4
CC1=CC(C)=C(OC2=CC=CC(CC(=O)O)=C2)C(Cl)=C1
FC(F)(F)C1=CC(Cl)=CN=C1SC2=CC=C(C3NCC(CO)O3)C=C2
CCCC1CCCCN1CCS(=O)(=O)C2=CC=CC(I)=C2
COC1=CC(OCCCCN2CCOCC2)=CC(N3CCCC3)=C1
COC(=O)C(C1C2=CC=C3C=CC=CC3=C2)N=C(NC4=CC=CC(C)=C4C)C=5SC6=CC=CC=C6C=51
O=C(C1=CC=NC(NC2=CC=NC=C2)=N1)N3CCN(S(=O)(=O)C4=CC=C(Cl)S4)CC3
CC=1OC=CC=1C(=O)NNC(=O)C2=CC=C([N+1](=O)[O-1])C=C2
CC1=CC=CC=C1C2=NC(SCC(=O)O)=NO2
C1C=CC=CNC=C(S(=O)(=O)C2=CC=CC=C2)C3=NC4=CC(C(F)(F)F)=CC=C4N3CC=C1
O=C(NCC1=CC=NC2=C1)NC3=CC=CC=C3C4CCCCC4N2
CCOC(=O)CCC(=O)NC1=CC(OCCOC(C)=O)=C(C)C=C1C(=O)O
COC1=CC=C2C=CC3=C(C2=N1)CN(C4=CC=C([N+1](=O)[O-1])C=C4)C(=O)N3
O=CN1C(=O)CC(=O)C1=CC2=CC=C(OCC3=CC=C4C=CC=CC4=N3)C=C2
COC1=CC=C(S(=O)(=O)NN(CC2=CC=CC=C2)C(=O)C=CC(=O)C3=CC=CC=C3)C=C1
O=CCN(C1=CC=CC=C1OCCCOC2=CC=C([N+1](=O)[O-1])C=C2C)CN
CC1=CC=C(SCCC(=O)NN2C(O)=C3C=CC=CC3=NC2=S)C=C1
CC(OC1=CC=C(COC2=CC=C(C3=NC=CC(C(=O)N4CCNC(=O)C4)=C3)C=C2)C=C1)C(=O)O
CC1=CC=CC(C)=C1NC(=O)C2=NOC(C3=CC=CC=C3)=N2
O=C(C1CCCO1)N2CCN(S(=O)(=O)C3=CC=CC=C3F)CC2
CC=C1C=C(C2=NC(C3=CC=C(OC(F)(F)F)C=C3)=CS2C)CC=C1
CCSC=1[NH1]N=C(N)C=1C(=O)NC(C)(C)C
COC1=CC=C(N2N=NN=C2SCC(=O)NC3=CC(C(F)(F)F)=CC(Cl)=C3)C=C1
C1OC=CC=C(C[NH1]C(C(=O)NC2=CC=C(Cl)C=C2)=C3C=CC=NC3)C1
CC(O)CNC(=O)C=CC1=CC=CC=C1
CCN1C2=CC=CN=C2N(C)C(=O)C3=CC=CN=C31
CC=CC=CCNC(=O)C1=CC=2C(=O)N(CC(=O)NC3CCCC3)C=NC=2[NH1]1
CCC1=NC=NC(SC2=CC=C(C(=O)OC)C=C2C)=C1C#CC3=CC=C(N)N=C3
N#CC1=CC=C(C2=CC=CC(C=CC3=CC=C4C(=C3)CCC4)=C2N)N1
CC1=CC=C(S(=O)(=O)NC2CN(C3=NC=NC=C3C=4SN=NC=4C)CC2)C=C1C
NC(=O)CCNC(N)=CC1=CC=C(Cl)C=C1[N+1](=O)[O-1]
CC1=CC(C)=CC(OC2=CC(NC(C)C=3N=C[NH1]C=3C)=CN=C2C#N)=C1
COC1=CC=C(CNC(=O)C=C2C=CC=CN2C3=CC=CC=C3)C=C1
CC(O)CN1CCN(C2=CC=C(C(=O)NC3=CC=C(Cl)C(C(F)(F)F)=C3)C=C2)CC1
CCCCC(C)C(O)CCCCCCOCC(C1=CC=C(O)C(CC=C)=C1)CC(=O)OC
CC(C)CN1C=C(C2=CC=C(C=C3N=C(N)C(C(=O)N(C)C)=C3)C(F)=C2C)N1
CC(C1)C2CC3OC3C4OC4(O)C(C5CC5(C6)C1C)C2(C)C67CO7
N=C(N)C1=CC=C(NC(=S)NC2=CC(C(F)(F)F)=CC=C2[N+1](=O)[O-1])C=C1
CC=NC1(OC=CC=C(OC2=CC(NC(=O)NC3=CC=CC(S(C)(=O)=O)=C3)=CC=N2)C=CN=4)C=NC(C)=CC1=4
CCOC1=CC=C2N=CC(=CC2=C1)C=NNC(C(=O)NNCC3CCCO3)C(=O)N
C1OC2=CC=CC1(CN(CCN3CCCC3)C(=O)NC=CC(C(=O)O)=CC([N+1](=O)[O-1])=C)C2
O=C(O)CCSC=NC1=C(SC2=NC=CC=C21)C(C(=O)C3=CC=C(I)C=C3)=C(O)[NH1]
CCN1C(CN(C)CCN2CCOCC2)=NN=C1SCC(=O)N=C(N)N
C=CC1=CN=C(Cl)C(C2=CC=NC=C2OC)=C1
CCC(CO)NC1=NC(NC2=CC=CC=C2)=NC3=C1N=CN3CC(O)C4=CC=CC=C4
CC1=CC=CC=C1CN=C(C2=CC=CC=C2)C(N3CC3)=NCC
CN(C)CCCC1=C(C2=CC=CC=C2)OC3=CC=C(O)C=C13
CC1=CC=CC=C1CC2CCCNC2(C)C
C=CCNC(S1C2)=NC3=C(C(S(C)=O)=CC=C31)C(C4=CC=CC=C4)C(C(C)=O)=C2
O=C(O)CCC(=O)NCC1CCCC(CC2=CN=C(N3CCOCC3)N=C2)C1
NC1=CC=C(S(=O)(=O)N2CCN(C(=O)C3=CC=NC=C3)CC2)C=C1
OC1=CC=C2[NH1]C(C3=CC=C(C4=CC=C(CN5CCN(CCO)CC5)C=C4)C=C3)=NC2=C1
CCCC=NN(C)C=1C(=O)N=C(C=CC(S(=O)(=O)N2CCN(C3=CC=CC=C3OC)CC2)=CC=CO)[NH1]C=1
C=CCCCC1=CC(=O)OC=C(CN2CCN(C)CC2)C(C)=C(OC)C=C1
CC(C)=CCCC(C)=CC=CCC1=CC=CC=C1
CCN(CC(=O)NCC1=CC=C(C)C=C1)S(=O)(=O)C2=CC=C3C(=C2)OCCO3
NC1=CC=C(N2C=C(NC3=CC=CC(Cl)=C3)N=N2)C=C1
CC1=C(SC(=N)N)CC(=O)C=C(Cl)C=CC=NC1C
CC1=CC(F)=CC=C1NC(=O)CSCC(=O)N(CC=CC2=CC=CC=C2)CC(C)C
CC(C)C1=CC(NC(=O)CC(CC(=O)O)C2=CC=CC=C2)=C(O)C=C1O
CCC1=NN(C2=CC=C(O)C=C2)C(=O)CN1CC3=CC=CC=C3
C1OC2=CC=C(C=C2OC)C=N[NH1]C1(C=CC=C(NC(=O)NC3=CC(F)=CC(C4=NN(C)C=N4)=C3)C=C)N
C1C=CC=C1NC(SCC(=O)NCC2=CC=CO2)=NC3=C(Cl)N=CN=C3
OCC1CCN(C2=NC=CC2)CC1N(CC3=CC=CO3)C4CCCCC4
CC(OC(=O)C1CCCCC1)C(=O)NC(C(=O)O)CCC
NC(=O)CCC1=CC=C(OCC2=CC=NC=C2)C=C1
CNC(=O)C1=NC2=C([NH1]1)C(N(CC3CCOCC3)CC(C)C)C4=CC=CC=C42
COC1=CC=C(N2C(C)=CC=C2C3=CC=CC(O)=C3)C=C1Br
CCCCNC1=CC=C(C2=CSC3=CN=CC=C23)C(C(=O)C4=CC=CC(C)=C4)=C1
CC(C)CCON=C(C(=O)NN)CC1=CN(C)C2=CC=CC=C12
C1OC=CC2(CC=C(C=C(C)C(C)=C(C3=CN=CC=C3OC)C(C)=C)NO2)[NH1]C1=O
CCC1=CC=C(NC2=NC(N)=NC3=C2N=CN3C4OC(CO)C(O)C4(O5)CO5)C=C1
O=C(NC1CC1)C2=CC=C3C(=O)[NH1]N(C4=CC=CC=C4)C3=C2
CC1=C(OC2=CC=C(C(C)C)C=C2)N=C3C=C[NH1]C3=C1C=4C=NOC=4C
CC(C)(C)C(=O)COC1=CC(=NS(=O)C2=CC=CC=C2F)C3=CC=CC=C31
C1=CC(C=2C=CSC=2)=CC(C3=CSC(NC4=CC=C(O)C=C4)=N3)=C1
O=C(NCC(C1=CC=CC=N1)N2CCN(CCO)C2)C3=CC=CC=C3
CN(C(=O)CCC(=O)N(CCN1CCOCC1)C2=C(N)N(CC3=CC=CC=C3)C(=O)[NH1]C2)OCC(O)C4=CC=CC=C4
COC1=CC=C2C(=C1C3=C[N+1]4=CC=CC=C4O3)CCN(C(=O)CC5=CC=C(F)C=C5)C2
COC1=CC=CC=C1N2CCN(CCCC(NC(=O)C3=CC=CS3)C(=O)NOC)CC2
NC(=S)NN=C(C1=C(F)C=CC=C1F)C2=CC=C(Br)C=C2
C1C=CC=CN(C(=O)CC2=C[NH1]C3=CC=CC=C23)C(C=4C=C(C)OC=4C)C5CC5[NH1]1
CCCC1OC=CC=C(CCNC(=O)C=2C=C(COC3=CC=CC(OC)=C3C)ON=2)C1
NNC(=O)C1=CC2CCCN=C2C3=CC=CC=C31
CN(C1=CC=C(Cl)C=C1)S(=O)(=O)C2=CC=CC(C(=O)NC3=NC=C(Cl)C=C3O)=C2
CN(C)C1=CC=C(CSC2=NC=NC=C2S(=O)(=O)C3=CC=CC=C3)C=C1
O=C(C1=CC=CC=C1)CC2=C(C3CC3)[NH1]C(C4=CC=C(Cl)C=C4)=C2C5=NC6=CC=CC=C6[NH1]5
O=C(NC1=CC=CC=C1C(=O)NC2CCCCC2)C3=CC=CC=C3[N+1](=O)[O-1]
O=C(NCC(C1=CC=CO1)N2C=NC3=C(N(CCOCCF)CC3)N=CN2)CC4=C[NH1]C5=CC=CC=C45
CCOC(=O)C=1C=C(C2=CC=CC=C2C)ON=1
CC(C)(C)C#CCN1CC2CCC1CN(C(=O)C3=CC=C([N+1](=O)[O-1])S3)C2
CCCN(CC1=CC=C(OC)C=C1)CC2=CC=CC=C2OCCN(C)C
CC(C)C1=CC(C(C)C)=C(S(=O)(=O)N2C=NC3=CC=CC(Cl)=C23)C=C1C(=O)O
COC(=O)N(CC1=CC=C(C(F)(F)F)C=C1)CC(=O)NC(=O)NCC2=CC=CN=C2
CN1C2C3C4C5=CC=CC(O)=C5OC4(C)CCC3C1C(OC(=O)C6(O)CCCC6)C2O
O=CC=C(N1CCOCC1)OC=C(CC2C3=CC=CC=C3OC(C4=CC=CC=C4)C2)C=CC=C
CC1=CC=NC(N2CCN(CCN3CCC(C(O)(C4=CC=CC=C4)C5=CC=CC=C5)CC3)CC2)=C1
CCC1=CC=C(N(C)C2=NC(N)=NC3=C2N=CN3C4OC(CO)C(O)C(O)C4O)C=C1
CC(C)(C)CC(C)(C)N1C=C(C(=O)NCC(C2=CC=CS2)N3CCN(C)CC3)N=C1N
COC1=CC=CC(=C1C)OCC2=CC=C(OC)C=C2N(CC)C
CC(CN)C(=O)NC(C=O)C(N)=O
NCCCNC1CCN(C(=O)N2CCN(CCCC(NC(=O)C3CCC3)C(=O)O)CC2)C(=O)C1
COC1=CC2=C(C(C)=C1O)CCC3C2CC4C(C)C(O)CCC34
CCCCC1(CC)CS(=O)(=O)NC2=C(C)N=C(N3CCOCC3)N=C21
CC1=CC=C(C)C(NC(=O)C2=C(C)C(C)=C(F)C([N+1](=O)[O-1])=C2)=C1
CC1SC(C)(C)C1(O)C(=O)NCC2=CC=CO2
O=C(NNS(=O)(=O)C1=CC=CC=C1)C2=CC=C(NC3=C4C=CC=CC4=NC5=C(Cl)C=CC=C35)C=C2
CC1=CC=CC(NC(=O)C2=CC=CC=C2)=C1NC(=O)C3CCN(C(=O)C4(C)NC(=O)C(C)C4C)CC3
CCCC1=NN(C)C(C(=O)N2CCCC2C3=CC=CC=N3)=C1Cl
NC(=O)C1=CN2N=CN=C(N3C=CC(NC(=O)C4=CC(C(F)(F)F)=CC=C4C#N)=CC=C3)C2=C1
O=C(NCC1=CN(CCC2=CC=CC=C2)C(=O)[NH1]C1=O)NCC3=CC=CC=C3Cl
N=C(N)NC1=CC=C(OCCCN2CCN(C(C3=CC=CC=C3)C4=CC=C(Br)C=C4)CC2)C=C1
CC1=CC=C2OC(C(=O)NC3=CC=C([N+1](=O)[O-1])C=C3)=C(C)C2=C1
COCOC(CC1=CC=C(O)C(OCC2=CC=C3C=CC=CC3=C2)=C1)C(O)C(O)CO
O=C(NC(C(=O)NCC1CCCN(CCC2=CC=CC=C2)C1)C(F)F)CC3=CC=CC=C3O
NC1=NN=C(CCOC2=CC=C(Cl)C=C2Cl)S1
COC=C1C=CC(NC(=O)CN2C(=O)N(CC3=C(F)C=CC=C3F)C4=CC=C(OC(F)(F)F)C=C42)=C1
COC1=CC=C(C(=O)NCCC2=CC=C(O)C=C2)C([N+1](=O)[O-1])=C1
CN(C)CCCN1C=NC(C2=CC=CC=C2C3=CC=CC=C3)=NC(NCC4=CC=CC=C4Cl)=N1
O=C(OC1=CC=CC=C1F)C=CC2=CC=CC=C2[N+1](=O)[O-1]
CCC1(COC(C)=N1)NC(=O)N(CC(=O)NCC2=CC=CC(OC)=C2)C=O
O=C1[NH1]N=C(C2=NN(C3=CC=C(C(F)(F)F)C=C3)C(C4=CC=C(Cl)C=C4Cl)N2)O1
CC1=NC=NC2=C1N=CN2C3CCC(CO)O3
COC(=O)CCC1CC1=NO
CN(C)C(CNC(=O)NCC1=CC=CS1)C2=CC=CC(Cl)=C2
O=C(O1)C=C2N(CC3=CC=CC=C3)C=C4C=CC=CC4=NC2=C1C5=CC=CC=C5
C1=CC=C(C=CN=C[NH1]C=C(C2=CC=NC=C2)N)C=C1
CC(=O)OC1C(OC(C=O)CO)CC2=CC=CC(O)=C2C(=O)C1(CC=C(C)C)O
CC1=CC=C(C2=C[NH1]N=C2C3=CC=C(S(=O)(=O)C4=NC5=CC=CC=C5S4)C=C3)C=C1F
O=C(NCCC1=C[NH1]C2=CC=CC=C12)CC=3C=C(C4=CC=C(Cl)C=C4)[NH1]N=3
CC1=CC=CC(NC(=O)CCN(C(C)C)C(C)C)=N1
CN(C1=CC=CC=C1)S(=O)(=O)C2=CC=C(N(CCCl)CCCl)C=C2
CC1=CC=C(C(=O)N2CCC(NC(=O)C3CCCCC3)CC2C)C=C1
CCOC(=O)C=C1C(=C(O)C(C2=CC=C(F)C=C2)=CCCC(=O)O)OC(C)C1
C1=CC=C(CN=C2SC(=CCN3CCCC3)C2[NH1]C4=CC(Cl)=CC(Cl)=C4)N=C1
O=C1C=C(O)N(CCCCCN)C(=O)N1CC2=CC=CC=C2F
COC1=CC=C(C=CS(=O)(=O)NCC(C)(C)CN2C=CC(=O)CS2)C(O)=C1O
O=CCCCS=1C(=S)N(C2=CC=CC(C3=CC=C(F)C=C3)=C2)C(=O)C4[NH1]C(=O)C=CC=14
N=C(C1=CC=C(C2=CC=C3N=CN(CC4=CC=C(F)C(F)=C4)C3=C2F)C=C1)N5CCCC5
O=C1OC(C(F)(F)F)C(=O)N1CC2=CC=C(C3=CC=C(OC(F)(F)F)C=C3)C=C2
CC(C)OC1=CC=CC2=C1CCN(CCCC3OCC(O)(CO)CC3)C2
CN=C1C(C#N)=C(C2=CC=C(N)C=C2)[NH1]C(=O)N1C
COC1=CC=C(NC(=O)C2=C(O)C=C([N+1](=O)[O-1])C=C2C(F)(F)F)C=C1OC
CC=1C=NN(C2=CC(C)=CC=N2)C=1N
CN1C(=O)C2=NC=C(C=C2C1C3=CC(OC)=CC4=C3OCOC4)OCO
C#CCCOP(=O)(CN1C=C([N+1](=O)[O-1])C=N1)OC(C)C2=CN=C3C=CC=CC3=C2
CCCNC(=O)C=1N=C(NCC2=CC=NC=C2)[NH1]C=1N(CCC)C=O
CCCN(CCC)C(C)=O
COC1=CC=C(NC(=O)C=CC(SCC(=O)O)=CN2C=CN=C2)C=C1
O=[N+1]([O-1])C1=CC=C(NC(=S)N2CCN(CC3=CC=CC=C3)CC2)C(C(F)(F)F)=C1
CCOC1=NSN=C1OCC2=CC=CC=C2C
CC(C)NCC(=O)NC1=CC=C(S(=O)(=O)NC2=NN=C(C=3C=COC=3)S2)C=C1
CCCCCC=C(C(=O)NC1=CC=C(Cl)C=C1)C(C2=CC=C(OC)C(F)=C2)N(NC(=O)C3=CC=C(C(F)(F)F)C=C3)C
CC1CCC2=C(SC(NC(=O)C(=O)OCC)=C2C(=O)C3=CC=CC=N3)C1
CCCCCCCCCC(=O)NC1=CC=C(Cl)C(C(F)(F)F)=C1
CN1N=C(C(=O)N2CCOCC2)C3=C1CCN(C(=O)NC4=CC=C(Cl)C=C4)C3
COC1=CC=CC=C1N2CCN(CCCC3NC(=O)C(=C(C)C)[NH1]C4=CC=CC=C43)CC2
CCCOC=C1C=C(NC(=S)N2CCC3=C[NH1]C4=CC=C(N5CCNCC5)N=C4C=C32)C=C1[N+1](=O)[O-1]
COC1=C2C=C(C=C1OC)C3(CCC(OC)CC3)N(C(=O)CN4C(C)=CC=C4C)CC2
CCOC(=O)C(CCCC1CCCCC1)NC(=O)C(N)CC2=C[NH1]C3=CC=CC=C23
C=CCNC(=O)C1NCCN(C2=C(Cl)C=NC[NH1]C(=O)N(C3=CC=CC=C3O)C2)C1
CCN(CC)C(=O)COC1=CC=CC=C1OC(C)C
CC1=CC=CN=C1NC2=CC=C(C(=O)N3CCC(N4CCCC4)CC3)N=C2
CCCC(NCC1=CC=C(C(F)(F)F)C=C1)C(=O)C2=CC(Cl)=CC(I)=C2
C1C(NC(=O)C2=CC=C(OC3=CC=NC=C3)C=C2)C(C)(C)N1
C[S+1](C)C=1C=C([N+1](=O)[O-1])SC=1P(=O)(O)O
O=C(COC1=CC=C(F)C=C1)NC(CC2=CC=CC(Cl)=C2F)C(=O)N3CCCC3C(=O)NCC4=CC=CO4
CC1=CC=C(C)C(C#N)=C1O
COC=NC(N)=NC=NC(C1=CN=C2[NH1]C=CN2N1)=CC=C
CC1NCCN(C(=O)CSC2=NN=C(CC3=C[NH1]C4=CC=CC=C34)N2CC5=CC=C(OC)C=C5)CC1
CCOC(=O)CN1C(=O)SC(=CC=CC2=CC=CC=C2)C1=O
O=C(NC1=CC=C(C2=CC3=CC(Cl)=CC=C3O2)C(O)=C1)NC4=NC=C(C(F)(F)F)C=C4Cl
CCN1C(=O)CCC12CCN(CC3=NC=C(C4=C3CCC4)CC)CC2
CCC(=O)NC=C1NC(=O)CN=CN(CC2=CC=C(OC)C(O)=C2)C[NH1]1
CC1=CC=C(CN=C2SC(C3=NC4=CC=CC=C4S3)=NN2CNCC5=CC=CC=C5)C=C1
COCC(=O)N1CCC2=C([NH1]C3=CC=CC=C23)C1C4=CC=CS4
CC1=CC=C(CN2C=NC3=C2C(=O)N(C)C(=O)N3)C=C1
COC1=CC=C(Cl)C=C1NC(=S)NCC2=CC=CC=C2
O=CC(Cl)=C(Cl)C=NC=O
COC=CC(NC(C)CCCNC(=O)C1=CC(S(=O)(=O)N2CCOCC2)=CC=C1OC)=CC(OC)=C
FC(F)(C=CC1=CC(C(F)(F)F)=CC(N2CCOCC2)=CC1=C)C3COCCC3
CCCC1=NN(C)C=2C(=O)N=C(C3=CC=CC(O)=C3)[NH1]C1=2
N#CC1=CC=CC=C1NCC2=NC(COC3=CC=CC(Cl)=C3)=NO2
C=CCOC1=CC=C(NN=N[NH1]C2=CC(=O)N(C)CCC2=O)C=C1
O=C(NSC(=S)NCCCN1CCOCC1)C2=CC=CC3=CC=CC=C23
COC(=O)C1=CC(NC(=O)C2=CC=CN=C2Cl)=CC([N+1](=O)[O-1])=C1
[truncated: 634,106 more chars]
