# Supplementary material for: t-SMILES: a fragment-based molecular representation framework for de novo ligand design
Source: Nat Commun. 2024 Jun 11;15:4993. doi: 10.1038/s41467-024-49388-6 (PMC11167009; doi:10.1038/s41467-024-49388-6)
Supplement: Supplementary file 4 — Source Data [file 41467_2024_49388_MOESM4_ESM.zip › Soure data/Source data and code for all other graphs/Metrics/Models/Chembl_LSTM/Chembl_LSTM[mpl]_Selfies_[rnd10][bs128][CY]/gen.smi.decode.smi.rnd10000.csv]

O=C(CCCNC(=O)C=CC1=NC=C(F)C=C1O)NC(CC2=CC=CC=C2)C(=O)CCl
CN1C=C(CC(=O)NC2=CC=C3C(=C2)OCCO3)C=N1
CN(C)CCN(C(=O)N(C)C1)CCCC2=CC=CC=C21
C1NC(=N)NC(CC2=C[NH1]C3=CC=CC=C23)C1=O
CC(=O)C1=CC=C(OCC2=CC=CC=C2)C=C1
N#CN1C(NC(N)=S)=NNC1=O
CC1=NC(NCC2=CC=CC3=C2)=CC(=N1)N(CCCC(=O)NCC4=CC=CC=C4C)CC(C)O3
O=C1CC(N2C=CN=C2)C3=CC=CC=C3O1
COC1=CC=C(NC(=O)CN(C)C(=O)CCC2=CC=CC=C2)C=C1OC
COC1=CC=CC=C1CC(=O)CN(C(C)=O)C=O
O=C(NCCN1C=NC([N+1](=O)[O-1])=N1)NC2=CC=CC=C2C(F)(F)F
COC=C(Br)N=CC(OC)=CC(=O)N(C1CC1)C=COC
COC1=CC(NC2=CC(C3=CC=CS3)=NN2C4=CC=CC=C4)=C(OC)C=C1C
CNCC(C1=CC2=CC=C1)CCC3C[NH1]COC=CC=CC34CCN(C(=O)CC5CC5)CCC42
NCC1CN(C2=NC=NC=3[NH1]C(C4=CC=CC(N5CCNC5)=C4)=NC2=3)CC1
FC1=CC=C(C=C2C(C3CCNCC3)=CC=C2OC4=CC=C(C#N)C(Br)=C4)C=C1
CCC1SC=2[NH1]C(C=C3C=CN=C(SCCCO)N3)=C(CCC)C=2C=C1C(=O)C4=CC=CC=C4F
OC1=CC=C(CCCCCC2=CC=C3C(=C2)OCO3)C=C1O
CCSCC(=O)NC1=CC=2N=C(C3CCNCC3)SC=2C=C1OCC4=CC=CC(F)=C4
COC1=CC(C=CC(=O)OCCCC(O)(CO)C=CC2OC(=O)C(CN3C=C(C(C)=O)S3=O)C2)OCC=C1O
COC1=CC=CC(NC(=O)CSC=NC2=CC=CC=C2C(NCCCCCC(=O)O)=C)=C1
CC(C)C(C(=O)NO)N(CC1=CC=CC=C1)C(=O)C2=CSC(C(C)C)=N2
CC1=CC=C(CNC(=O)NC(C)C2=CC=CC=C2)C=N1
CN(CC=1C=CSC=1)C(=O)C2=CC([N+1](=O)[O-1])=CC([N+1](=O)[O-1])=C2
COC1=CC=CC(SC)=C1C(=O)N2CC(CO)CC2
CCOC1=CC(C=CC(=O)OCC(=O)NCCC2=CC=C(OC)C(OC)=C2)=C(N)N=C1C
COCC1CC(NC(=O)OCC2=CC=CC=C2)CN1C(=O)CC3=CC=C(C4=CC=CC=C4C=5N=N[NH1]N=5)C=C3
CCCC(NC(=O)C=CC=C(OCC1CN(CCCC2=CC=C(F)C=C2F)C(=O)C1=O)C=C)C(=O)O
CC(C)C1=CC=CC=C1SC2=NC(C3=CC=CC=C3)=CC(=O)C2(C)SCC4CCCSS4
CCCOCC(O)COP(=O)(O)OCC#CCO
O=C(NC1=CC=C(CN2CCOCC2)C=C1)C3CCCN3S(=O)(=O)C4=CC=C(F)C(F)=C4
N#CC1=CC=CC(NC(=O)NCC2=CC=C(CNC(=O)OCC3=CC=CC=C3)O2)=C1
C1C(C)N(C(=O)CCCCCC=NN=C(NC(=O)CC2=C(Cl)C=C3C=CC=CC3=N2)S)C(C(C)C)N1
COC1=CC=CC(=C1C)OCC2=CC=C(OC)C=C2N(CC)C
CC(C)C1=CC(OC2=C(Br)C=C(Br)C=3[NH1]C(=S)[NH1]C2=3)=CC(C(=O)C#N)=C1
CC1=CC=CC=C1C(=O)OCCCC2=CC=C3C(=C2)C=C(C(=O)N(CCO)CCNC)N3
COC1=CC=C2C=CC3=C(C2=N1)CN(C4=CC=C([N+1](=O)[O-1])C=C4)C(=O)N3
FC(F)(F)OC1=CC=C2C=C(CN(CC3CC3)CC4CC4)C=NC2=C1
CNC1=NN=C(SCC(=O)NC2=CC(C(F)(F)F)=CC=C2SC3=CC=CC=C3)S1
NCCOCOC(C)(C(=O)O)CC(N1C=NC2=C(NC3CC3)N=CN=C21)CO
COC1=CC=C(CNC(=O)COC2=CC=C(C)C=C2)C(O)=C1
O=CN1C(CC2=CC=CC=C2)C(=O)N(CC3=CC=CC=C3)C(=O)N1
O=C(NC1CCCC1)C2CC(=O)N(C3=CC=C(F)C=C3)C2
CN(C)C1=CC=C(S(=O)(=O)NN=CC2=CC=C(C=C2C3C=CN=C3)O)C(C)=C1
CNC(=O)C1=CC=C(Cl)C=C1NC(=O)C2=NC([N+1](=O)[O-1])=CN2C
CC(C)C(=O)NC1=CC(Cl)=CC=C1N(CCN(C)C)C=O
COC1C(N2C=CC(=O)[NH1]C2=O)C(OC(=O)CCO3)C4OC4C1(OC)C35CO5
CCC(=O)NC1=CC=CC(S(=O)(=O)N(C)CC(=O)NC2=CC=C(Cl)C=C2)=C1
O=C1CC(C2=CC=C(Cl)C=C2)C3(NS(=O)(=O)CC3)S1
CC1=CC=C(NC(=O)C2=C(F)C=CC=C2C(=O)O)C=C1
CC1=CC=C(CN2CCC(N3C(=O)[NH1]C4=NC=C(C)C=C43)CC2)C(C)=C1
CC1=CC(C(=O)COC(=O)C2COC3=CC=CC=C3O2)=C4C=CC=CC4=N1
CC1=CC=C(NC(=O)C2=CC=C(N(C)C)C=C2)C=C1S(=O)(=O)N3CCOCC3
CCC1OCC(O)C1N2C=C(C(N)=O)C(NC3=CC=C(C#N)C=C3)=N2
CC1=CC=CC(C)=C1OCCN2C(=O)C3CCNCC3C2C4=CC=CO4
O=CN1N(C2=CC=CC=C2)C(=O)C1=CC3=CC=C(Cl)C(Cl)=C3
CCCOC1CCNC(=O)C2=CC=C(CCC(=O)O)C=C21
CC1=CC=C(C2=NN3C(COCC4=CC=C(C#N)C=C4)=NN=C3S2)C(C)=C1
CC(NC(=O)C1=CC(C(=O)C2=CC=CC=C2)=CO1)C3=CC=C(OCC4OCC4)C=C3
CC=1C=CC2=NC(C3=CC=CC=C3)=C(SCCN(C)C)N2C=1
COC(=O)CSC1=NC2=CC=CC=C2C(=O)N1CC3=CC=CC=C3
CCCOC1=CC=C(C=2N=C(S(C)(=O)=O)SC=2C3=CC(Cl)=CC(Cl)=C3)C=C1C(=O)NC(C)C(C)C
CC(=O)C1=CC=C(S(=O)(=O)CCC(=O)OC2C(=O)C3=C(C)N(C)C(=O)N=C3[NH1]2)C=C1
CC(C1)NC=NC2=C(N(C)C=C1C)N=C(N)C2OCC(C3=CC=CC=C3)C4=CC=CC=C4
COC1=CC(OC)=NC(CSC2=NC=NC3=C2C=NN3C4=NC(C)=CC=C4O)=N1
CCON1C(=O)C2=CC=C(OC)C3=CC=CC(=C23)C1=O
COC1=CC=C(OC2=NC=C(Cl)C(NC(C)=NC3=CN=CC=C3O)=N2)C=C1
CC1=CC=C(SSC2=NC(C3CC3)=NN2C)C=C1
CC1=C(C(=O)NN=CC=2C=CSC=2)SC3=NC=NC(NC4=CC=C(C(=O)O)C=C4)=C13
CC1CCCCC1NC(=NC#N)NCCCCNC(=O)C(O)C2=CC=CC(Cl)=C2
FC=C1C=C[NH1]C(C2=CC(CSC3=NC4=CC=CC=C4S3)=NC=C2Cl)C1=C
O=C(O)CC(NC(=O)C(=NOC)F)C1=C[NH1]C2=CC=CC=C12
CC(C)C1=CC(O2)=CC(O)=C1C(=O)CC(C)(O)C(O)C=C(C3=C(C)C=C(O)C=C3)OC=CC(O)=CC=C2
CC(C)CN1C(SCC(=O)NCC2C=NC3=CC=CC=C32)=NN=C1C4=CC=CS4
NCCC(=O)NC=NC(=O)C=1N=C(O)[NH1]C=1[NH1]
CC=1ON=C(C(=O)NCC2=CC=C(F)C(OC3CCC3)=C2)C=1C(=O)N4CCC(F)CC4
C=CC(=O)OCC=C(C)C(OC(=O)C1=CC=C(C(C)(C)C)C=C1)=C(O)C(C(C)CCCCCCCCC2=CC=CN=C2)=CC
COC1=CC=C(N(C(=O)NCC2=CC=CS2)C(=O)C3=CC=C(NC(=O)C4=CC=CO4)C=C3)C=C1
OC1(C2=CC=CC=C2)CCC3(OCCCCC4N3CCO4)CC1
CC=C1SC=2N=C(N(C)C)[NH1]C1=2
CC(C1)C(NC(=O)C2=CC=C(NC(=O)C3=CC=CC([N+1](=O)[O-1])=C3)C=C2)CCCCC1
C#CC1[N+1]([O-1])CCC2=C([NH1]C3=C4C=CC=C23)C1CN(CCC56CCCCC5C(=O)N6)C4
CC(C)CC1=CC(SCC(O)C(=O)N2CCOCC2)=NC(C)=C1C
N=C(N)NC1=NC2=C(S1)CCCCC2
CSC1=CC=CC=C1NC(=S)NN=CC2=CC=CS2
CC(C)NCC(O)COC1=CC=C2C(=C1)C(O)(C(F)(F)F)C3=CC=CC=C32
CC1=CN2C(=N1)C(OC3=CC=C(OC4=CC=CN=C4F)C=C3)=NC(C(N)=O)=C2O
COC1=CC=C(C2=NN(C3=CC=CC=C3)C=C2CN4C=C(C5=CC=C(F)C=C5)N=C4)C=C1
CCCCCOCC1CC2=CC(=O)OCC2=COC3(CF)C4CCC(CC5=CC=C(Cl)C=C5)CC34C(O)CC1C
O=[N+1]([O-1])C1=CC(O)=CC(N2CCNCC2)=C1
CC1=CC2=CC(=C1)C(C3=CC=NC=C3)=NNC(C4=CC=CC=C4)C2C(=O)NC5=CC=CC(O)=C5
COC1=CC=CC=C1CN2C=NC3=NN(C)C=C3C4=NN=C(CC5CC5)N24
C1C=C(C)N(C=CC=CC(COC(C2CCC(N)CC2)=CC(=O)NC3=CC=C(C(=N)NC)C=C3)=N)O1
COC1=CC=C(N=CC=2C(C)=NN(C)C(=O)C=2C#N)C(OC)=C1
CC=1[NH1]C(C)=C(S(=O)(=O)N2CCCC(N3C=CN=C3)C2)C=1C4=CC=CC=C4
COC1=CC=C(C2=N[NH1]C3=CC(NC(=O)NC(C)CC4=CC=CS4)=NC=C23)C=C1
COC=CC=C(C(=O)C1=C(O)C(=O)N(CCCNC(=S)NC2=CC=CC=C2F)C1=O)C
O=C1CCCCC1S(=O)(=O)N2CCN(C3=CC=CC=C3F)CC2
NCCCCC(NC(=O)C(CC1=CC=C2C=CC=CC2=C1)NC(=O)CN)C(=O)NC(CO)CC3=CC=CC=C3
CCOC(=O)C1=CC=C(NC(=S)N2CC3CCC2CC3)C=C1
CSC1=CC=CC=C1C(=O)NC2=CC=C(C(=NO)N3CCCCCC3)C([N+1](=O)[O-1])=C2
CCNCSS(=O)(=O)O
CC1=CC(OC2=CC=CC=C2)=NC3=CC=C(CN4CCC(CO)CC4)C=C13
O=C(O)C1=CC=C(S(=O)(=O)NNC(=S)NC(=O)NC2=CC=CC=C2Cl)C=C1
O=C(NC1=CC=CC(Cl)=C1Cl)C=CC(C2=C[NH1]C3=NC=CC=C23)CC(OCC4=CC=C(CO)C=C4)O
NC(=O)N1C2=CC=CC=C2CC1C(=O)NCC3=CC=CS3
CCCCCC1=CC=C(S(=O)(=O)NC2=CN(C3=CC=CC([N+1](=O)[O-1])=C3)N=C2C(N)=O)C=C1
CC(=O)NC1=CC=CC(C=NC2=CC(NS(C)(=O)=O)=CC=C2NC#N)=C1
C#CCCCCNC(=O)N(CCC)CC1=C(C(N)=O)[NH1]C=NC(NC(=O)C2=CC=NC=C2)=NC1
COC1=CC=C(C2=NC3=CC=CC=C3C(=O)N2C4=CC=C(OCCN5CCOCC5)C=C4)C=C1
COC1=CC=C2C(C(=O)NCC3=CC=CO3)=C(C(N)=O)N(CCN4CCCC4)C2=C1
CC(C)C1=CC=CC2=C1N=C(N)N(CC3=CC=CO3)C2=O
O=C(O)C1=CC=C(C2=NC=CC=C2OCC(N)=O)C=C1
O=C(O)C=C1C(=O)C=2C(C3=CC=CO3)=CSC=2[NH1]C1=O
CCCCC(OC)(CCCCC(=O)NC1=CC=CC=C1C(=O)O)C(=O)NC(CC2=C[NH1]C=N2)C(=O)O
CNCC1(O)C(OCCOC(NC=NC2=C(NCCC3=CC=CC=C3)N=CN=C2Cl)CCCOC1)=O
COC(=O)C(NS(=O)(=O)C1=CC([N+1](=O)[O-1])=CC(N(C)C(C)=O)=C1Br)C2=CC=CC=C2
CCOC1=CC=C(F)C(CN2CCC(N3CCOCC3)CC2)=C1
COC1=CC=C(CNS(=O)(=O)C2=CC=C3C(=C2)CCN3C(=O)CCC(=O)O)C=C1O
O=C(CN=C(C1=CC=CC=C1)[NH1]C2=CC=CC=C2)N3CCCC3
O=C1NC(CC2=CC=CC=C2)C(O)CC(CC3=CC=CC=C3)N1
C=CCNC(=O)CSC1=CC=C(C(=O)N(C)C2=CC=C3OC(C(F)(F)F)=CC3=C2C)C=C1
O=C(NCC1=CC=C(F)C=C1)C2CCN(C3=NC(C4=CC=CC=C4)=NO3)CC2
CN(C1)CCCC(C2=C(Cl)C=CC=C2OCC3=CC=CC(C4=CSC5=CC=CC=C45)=C3)C1
COC1=CC=C(C=CC=2C=N[NH1]C=2)C=C1
COC1=CC=C(N2C(SC3(C)CN4CCC3CC4)=NC5=CC=CC=C5C2)OC=C1
COC=CC=CC(CCC(=O)NC1=CC(C2=CC=C(F)C(F)=C2)=C(CC3=C(C)SC(CCO)=N3)[NH1]C1)=C
O=S(=O)(C1=CC=C(F)C=C12)NCCN(C(CNC(=S)NC3CCCC3)C4=CC=C5SC=CC5=C4)CC2
CC1=CC=C(C)C(OCC(=O)N(CC2=CC=C3C(=C2)OCO3)CC4=CC=CO4)=C1
CCS(=O)(=O)N1N=NN(C2=CC=C([N+1](=O)[O-1])C=C2)C1=O
CC1=CC=CC=C1S(=O)(=O)C2=C[NH1]C=NC(N3CCC(NCCO)C3)=CC=C2
O=C1OC2C=C1C3=C(C=C(C4=CC=C(F)C=C4)N3C5CNC(C6=CC=CC=C6)C5C)C(=O)N2CC7=CC=CC=C7
O=C(NC1=NC(C2=CC=CC=C2)=C(C3=CC=CC=N3)S1CCO)OCC4=CC=CC=C4
CC1=CC(O)=CC(C)=C1CC(N)=O
CC1=CC=CC(OCC(O)CNC2=NC3=NC=NC(N)=C3[NH1]2)=C1
O=C(NC1CCCCC1)C(C2=C3C=CS2)N4N=NC(C(=O)NCCC5=CC=CC=N5)=C4C3=O
CS(=O)(=O)C=CC1=CN=C(C2=CC=CC=C2)C=C(CC3=C(F)C=CC=C3)C1=C
NC1=CC=C(C(=O)NC2=NN=C(Cl)S2)C=C1
O=C(NCC1CCCO1)OC2C=C3C=C(CO)[NH1]C(=O)C3=CN2C4=CC=C(Cl)C=C4
COC1=CC=CC=C1NNC(=O)N2CCC(C3=CC=CC=C3NCC4=CC=CC=C4)CC2
CC=C1C(CN2CCCCC2)=CC(C)=C1OCC3=CC=C(C(=O)NC(C)CCC4=CC=CC=C4)S3
COC1=CC=C(Cl)C=C1C2=C(C(=O)N(CCN(C)C)CC3CN3)[NH1]N2
O=C1OC2(CCN(C(=O)C3=CC=C(F)C=C3)CC2)CN1C4=CC=CS4
COC(=O)C1=CC=CC=C1NC(=O)C2=CN=C(CC3=CC=C(F)C=C3)N2C
CNC1=NC(C(C)(C)C)=NC=2C=C(C(=O)NCCC3=CC=CC=N3)SC1=2
COC(=O)C1=CC=CC=C1NC=CC(=O)N(C)C
C1C=CC=C(C=C[N+1](=O)[O-1])C=C1
CCOC1=NC=CC=C1C(=O)N2CCN(C3=CC=CC(C(F)(F)F)=C3)CC2
O=C(O)CCNC(=O)C1=CC(F)=C(N2CCN(C(=O)C3=CC=CC=N3)CC2)C=C1F
CC1=CN=C(NC(=O)N2CCN(C)CC2)S1
CC(C)NCC(O)C1=CC(NC(=O)C2CC2F)=CC=C1O
COC1=CC=C2C(=O)C=C(C=C(O)C(=O)C3=CC=C(F)C=C3)OC2=C1
O=C1C2C3C=CC(C3)C2C(=O)N1CN4CCN(C(C5=CC=CC=C5)C6CCCCC6=O)CC4
COC1=CC=CC=C1N2CCN(CCCC(NC(=O)C3=CC=CS3)C(=O)NOC)CC2
CC=1N=CSC=1C(=O)NC2=CC=C(C(=O)N3CCN(C(=O)CCN4CCCC(C)C4)CC3)C=C2
C1C=NC(NC2=CC=CC=C2)=CC(C3=CC=CS3)=N1
CCN(CC1=CC=CC=C1)S(=O)(=O)C2=CC3=C(C=C2C)NC(=O)CN3C
CC=1OC(C2=CC=CC(Cl)=N2)=NC=1CS(=O)CC(=O)N(CC)CC(C)C
CC=1C=C(C(=O)N2CCCC(CCN3CCN(C4=CC=CC=C4OC(C)C)CC3)C2)[NH1]N=1
CC(C)NC(=O)N1CCCC(C(=O)C2=CC=C(CC(N)=O)C=C2)C1
CN(N=O)C(=O)CNC1=CC=CC=C1N
C#CC1=CC=CN=C1N2CCN(C(=O)OC(C)C)CC2
CCCC1C=C(C)[NH1]C(N)=C1C(=O)C2=CC=C3C(=C2)CCO3
COC1=CC=CC=C1C2=NC=CC(NS(=O)(=O)C=CC=C3[NH1]C=C(CCO)C3=O)=C2C#N
COC1=CC=C(Cl)C=C1CN(C)C=C2C(=O)CCC3=CC=CC=C32
O=C(C1=CC=CC(O)=C1)N2CC3CC(C2)C4=CC=CC(=O)N4C3
CCN(CC)CCOC1=CC=C2C(=C1OCOCC)C(C3=CC=C(OC)C4=CC=CC=C34)N(C)CC2
CC1=CC=C(C(O)P(=O)(N(CCCl)CCCl)N2CCCC2CO)C(C)=C1
CCCN1C2CCC1CC(=CCOCC(=O)NC3=CC=C4[NH1]C(Cl)=CC4=C3)C2
CCCC1C2CC3=CC(O)=CC=C3C1(C)CCN2CC4CCCC4
O=C1C=C(N2CCCC2)C(OCCCCO)ON1C3=NC=CS3
COC(=O)C1=CC=CC(NC(=O)CN(C)S(=O)(=O)C2=CC=C3C=CC=CC3=C2)=C1
CC1=CC=CC(CNC2=CC(Cl)=CC=C2C(O)C(C)C)=C1
COC(=O)C1=C(CNC(=O)C(S)=CC2=CC=CC=N2)NC(=O)NC1C
O=C1CCC(C2NCCC2C3=CC=C(Cl)C=C3)(N4C=CC(C5=CC=NC=C5)=N4)N1
CCCS1C=NC(SCC(=O)C2=C(N)N(CCC)C=NC=NC=C2)C=C1Cl
COCCOC1=CC2=NC=CC(OC3=CC=C(N(C)CC4C=C(OC5CCC(N)C5)C=C(C#N)C=C4)C=N3)=C2C=N1
CC(NC(=O)CN1CCC(C2=CC=C(Cl)C=C2)CC1)C3=CC=CS3
COC=CC=CC1(CC2=CC=C(C=C2C(NC3=CC=CC4=CN=CC=C34)CC)O1)N=O
COC1=CC=C(C=C2C3=CC(OC)=C(OC)C=C3C(NC(C)CN(CC)CC)C2=O)C=C1OC
O=C1C2=C([N-1]C(F)=C2CO)C=C(C3=CC=C(F)C=C3)O1
CC1=C(C(C)C)C(=O)ON1C(=O)N2CCOCC2
CC(SC(=O)NC1=CC(=N)SS1)=C2CCCCC2
C1=CN=CC(CS=2C(C3=CC=CN=C3)=NNC=2CC)=C1
CS(=O)C=C1C=C(CCC2=C3C(C(F)(F)F)=CC=C2OCCN(S)CC4CCC(O)CC4)C3C=C1
COC1=CC=C2C(=C1)OCC3(C2)OC4=CC(OC)=CC=C4C3C5=C[NH1]N=C5C6=CC=C(C7=CC=CC=C7)C=C6
CCCN1C(C)=NC2=CC(C(=O)NCCCN3CCCC3=O)=CC=C21
CN1N=C2C(=C1NC(=O)C3=CC(Br)=CC(Br)=C3OC)SCC24C(=O)NC5=CC=CC=C54
CCOC(=O)CC1SC=C(CC2=CC=C(F)C=C23)NC(=O)N(C)C13
CC1=CC=C2N=C(NC(=O)C3CC3)[NH1]C2=C1
COCCNC1CCCC(CN(C(=O)C2=CC=NO2)C(=O)NC3=CC=CN=C3)C1
CCC1=CC=C(C2=CC=C(NC(=O)CCCC(=O)N(C)C)C=N2)C=C1
COC(=O)C=C1C=C(N(CC2=CC=CC=C2)C3SCC(=O)N3CC=4C=C(C5=CC6=CC=CC=C6O5)[NH1]N=4)C=C1
CC1=N[NH1]C2=C1N=C(C3=CC=C(N4CCCC4)C=C3)N2C5CCN(C(=O)CCC6CCCC6)CC5
COC1=CC=C(Cl)C=C1N(C)S(=O)(=O)C2=CC=C(C(=NO)C3=CC=CS3)C([N+1](=O)[O-1])=C2
CNC(=O)C(OC)=C(C(=O)NCC1=CC=C2C(=C1)OCO2)C3=CC(C(F)(F)F)=CC=C3
CC1=CC=C(C(=O)NC2=NC=C(C=3C=N[NH1]C=3)N2C4=CC=CC=C4)O1
CCN(C(=O)CN1C=NC=2SC=C(C3=CC=C(F)C=C3)C=2C1)OC4CCCCC4
CCCN1CC(C)(CNC(=O)COC2=CC=C(NC(C)=O)C=C2C)[NH1]C1O
CC1=NOC2=C1C(=O)N(C)C3=CC(NC(=O)CCOC4=CC=CC=C4)=CC=C32
NS(=O)(=O)C1=CC=C(NC(=S)NCCCN2CCOCC2)C=C1
COC1=CC=C2OC(=O)C(CN3CCN(C4=CC=C(F)C=C4)CC3)=CC2=C1
C1C2CCCC(NC(=O)C3=CC=CN=C3)CC2=C4SC(C(=O)NC5=CC=C(C(=O)O)C=C5)=NC41
CSC1=NN(C2=CC=C(C(=O)O)C=N2)C(C)=C1NC(=O)C3=NC=C(C(F)(F)F)C=N3
COC1=CC(C#CC2=CC=C(C(N)=O)C=C2Cl)=CC=C1OCCN3CCC(O)C3
CCCCNC(=O)C1=CC=C(Cl)C(C#CC2=CC=CN=C2)=C1
O=C(CCN1CCOCC1)NC2COC(OCC3=CC=CC=C3Cl)CC2
CC(=O)C=CC=C(S(=O)(=O)C1=CC=C(NC(=O)COC2=CC=C(Cl)C=C2)C=C1)Cl
COC(C)(C)CC(=O)OC1OC(COCCC2(C)OC2=O)C(O)C3(OC(CO)C(O)C(O)C3O)C1NC(C)=O
CN(CCNC(=O)C1=CC=C(Cl)C=C1Cl)C(=O)C2=CC(C=NO)=CN=C2N3C=CN=C3
CCOCN1C(C(=O)O)=CC2=CC=CC=C21
CCCCNC(=O)C(C#N)C1=CC=CC(NC(=O)CN(C)C)=C1
O=C(NO)C1=CN=C(N2CCOCC2)N=C1
COC1=N[NH1]C2=NC(N3C=CC=C(NC(=O)N4CCC(N(C)CC5=CC=CC=C5)CC4)C(F)=C3)=NC12
C=CS(=O)(=O)C1=CN(CC#N)SC1CC2=CC=CC=C2
COC1=CC=CC=C1N2CCN(CCNC(O)=NC3=C(C#N)C=NN3CC(C)CC)C2
NC=NNC1=C(C2C=C(Cl)SC2=C1C(=O)O)CCO
CN1CCN(C=C2C=C(NC3=NC=CC(C4=CC=C(C(=O)N5CCC(N6CCCC6)CC5)S4)=N3)C=C2)C1
CC(C)C(NC(=O)C1=CC=CC=C1)(C(F)(F)F)C(F)(F)F
CCC1OC=CC=C(C2NC=CC=C(CSC3=CC=C(N4CCCC4)C=C3[N+1](=O)[O-1])C=C2)C=C1OCC
O=C(NCCNCC(O)COC1=CC=C(O)C(C(=O)O)=C1)OCC2=CC=C(Cl)C=C2
O=CN1C2=CC=CC(Cl)=C2S(=O)(=O)N1C3=CC=CC=C3
CNC1=NN=C(SCC(=O)NC2=CC(C(F)(F)F)=CC=C2SC3=CC=CC=C3)S1
NC1(C(=O)O)CC(O)C(N2N=C(C(F)(F)F)N=C2SC(F)F)C1
CSC1=NC(NCCCCCN(CC)CC)=C2N=CN(C3OC(CO)C(O)C3O)C2=N1
CC1=CC=C(C(=O)N2CCC2)C=C1NC3=NC=CC(C4=CC=C(C(F)(F)F)C=C4)=N3
O=C(NCCO)C1=CC=C(C2=CC=CC=N2)S1
O=C(NN=C1CC=C(Cl)C=NN(CC2CC2)C1)C3=CC=CO3
CC1=CC(C(=O)N2CCC2(C)C(=O)NC3=CC=C(S(=O)(=O)N(C)C)C=C3F)=NO1
CC1=NC(C(=O)N2CCN(C3=NC=C(C(=O)NCC4CCCO4)C=C3[N+1](=O)[O-1])CC2)=CS1
CCC1=CC2=NC=C(C3=CC=C(N)C(OC)=C3)C(=O)N2C1
CCOC(=O)C1CSCN1C(=O)C(CC2=CC=C(C(F)(F)F)C=C2)NC(=O)C3=CC=C([N+1](=O)[O-1])C=C3
COC1=CC2=C(C(C)=C1O)CCC3C2CC4C(C)C(O)CCC34
CSC1=N[N+1]([O-1])=CC=CC(CS(=O)(=O)C2=CC=CC=C2)=C(NC(C)=O)C=C1C(OC)CC
CC1=CC=CC=C1NC(=O)C(C2=CC(C)=NO2)N3CCC4(CCCCC4)C3
O=C1CCCC(CCOCC2=CC=CC=C2)C1CNCC(O)(CN3C=NC=N3)C4=CC=C(F)C=C4F
CC1=CC=C(S(=O)(=O)NC2=CC=C(NS(C)(=O)=O)C=C2)C=C1OC
CC(C1=CC=CC=C1)N2N=C(O)C=C2C(=O)NCC3=CC=C(F)C=C3
CCOC(=O)C1=CC=C(NC2=CC=C([N+1](=O)[O-1])C=C2)C=C1
CC(OC(=O)CCC1=NC(=O)C2=CC=CC=C2[NH1]1)C(=O)NC3=CC=C(N4CCOCC4)C=C3
O=C(NN1C(C2=CC=CC=N2)=NC3=CC=CC=C3C1=O)C4=CC=C(Br)O4
CC1(C)C2CCC1(CS(=O)(=O)CCCCCCC3=CC=CC=C3F)C(=O)O2
CCCCC(=O)OC1=CC=CC=C1C(=O)NC2=CC=C(C)C([N+1](=O)[O-1])=C2
CC1=CC=C(N2CC(C(=O)NC3=CC(C(F)(F)F)=CC=C3N4CCOCC4)CC2=O)C=C1
CCCCCNC1=NC=C(C2=C1N=CN2CSC3=CC=CC=C3O)S(=O)(=O)C
O=CC1=CC=CC=C1CC2=CC(O)=C(NCCCO)C=C2
C1C=CC=C(N2N=CC=N2)C(C(=O)N3CCC4(CC3)C5=CC=CC=C5N(C6=CC=CC=C6Cl)C4)=C1
CC1=CC=CC(C(O2)CCCN(CC3=CC=C(F)C=C3)CC2)=C1
CC(=O)N(CC1=CC=CC(Cl)=C1)C2=CC(Cl)=CC=C2O
CC(C)C(NC(=O)NCCNC(=O)C1=CC=CC=C1)C(=O)NC2=CC=CC(OCC3CCCC3)=C2
COC(=O)CC(C1CCCC2C1)NC(C3=CC=CC=C3Cl)=NC4=CC=C(Cl)C=C4C2=O
O=C1CC2=C([NH1]C3=CC=CC=C23)C(C4=CC=C([N+1](=O)[O-1])C=C4)N1C(=O)NSCC5=CC=CC=C5
COCCNC(=O)C1=C2C=C(C3=C(S2)C4CCC3C4)C=C1OC5CCN(CC(F)(F)F)CC5
CC=C1CC(=O)N(CCCOP(=O)(O)O)C(SC2=CC=C(Br)C(C)=C2)=NCC=C1N3CCN(C)CC3
COC1=CC=C(C(=O)N(C)CC2=NN=N[NH1]2)C(O)=C1
COC1=CC=CC(NC(=O)C(C2CCNCC2)OC3=CC=C(C(=O)NC4CCCC4)C=C3)=C1
COC1=CC=CC=C1CN2C=NC3=NN(C)C=C3C4=NN=C(CC5CC5)N24
COC1=CC=C(NC(=S)NNC(=S)N(C)C)C=C1
CSC1=CC=CC=C1OC(=O)C2=CC(CN3CCOCC3)=C4OC5=CC=CC=C5C4=N2
COC=CC1=C(C=CC(C(=O)NCCNC2=CC=CC=C2SC3=CC=C(C)C=C3)=C4C=CC=CC4=N)C(OC)=C1OC
COC(=O)C=C(N1N=C(CC)C(N)=N1)SC(C(=O)OC)=CC
COC(=O)NC=C1C(=NC(=O)[NH1]C1=O)OC(C)(C)C
COC1=NC=C(CNCCCC2=CC=CC3=NC=CC=C23)C=C1NS(=O)(=O)C4=CC=CC(Cl)=C4
COC1=CC(NC2=NC=3C=C(C4=CC=C(F)C=C4)SC=3C(=O)N2C=C)C(OC)=C1OC
O=C(O)C1=CC=C(N(CC2=CC=CC=C2)CC3=CC=C(Cl)S3)C=C1
COC1=CC(CN=C(N)N2N=C(C3=CC=C(Br)C=C3)N=C2C)=CC(OC)=C1OC
COC1=CC=2C=C(C(=O)NCC3=CC=C(OCC4=CC=CC=C4)C=C3)[NH1]C=2C(OC)=C1OC
COC1=CC=C(CCNCC(O)COC2=CC=C(C(F)(F)F)C=C2)C=C1OC
CCCCC1=NC(SCC(=O)NC=2SC=CC=2C(N)=S)=C[NH1]1
CCOC(=O)C(C)N1C(=O)C=2OC3=CC=CC=C3C(=O)C=2C1C4=CC=C(Cl)C=C4Cl
CSC1=NC=C(C(N)=O)CS=2C(NC(=O)CCN(C)C3CCS(=O)(=O)C3)=NC1=2
N#CC1C(=N)OC=C(OCC2=CC(F)=CC=C2)C1C3=CC=C(C=O)C=C3
COC1=CC2=NC(N3CCC(O)(C4=CC=CC=C4)CC3)=NC(N)=C2C=C1OC
COC(N1C(C(=O)O)C(O)C(O)C1)(NC(=O)C2=CC=C(C)C=C2)C(F)(F)F
O=C(O)C(CC#CC1=CC=C(F)C=C1)N2C=C(C3=CC=C(C4SC(F)(F)C(N)=N4)C=C3)N=N2
CC=C(C(C)NS(=O)(=O)CC1CCCN1C)SC2=NC(C3=CC=C(Cl)C=C3C#N)=CN2
CCC(=O)C(CC1CCCC1)(C(F)(F)F)C(C2=CC=NC(NC(=O)C=CC3=CC=CN=C3)=C2F)=N
CC1=CC=C2C(=C1)C(=O)C(CN(C)C)=N2
CC1CCC(=NNC(N)=S)C(C2=CC=C(Br)C=C2)C1
C1C=CC=C(NC2=NC(=NC3=CC=CC=C3F)SC(N4C(C)=NC=C4C)=N2)CC=C1
CC(=NNC1=NC2=CC=CC=C2[NH1]1)C3=CC=CC=N3
NC(=O)CC(NC1=NC=CC=C1C(=O)CCl)C2=CN(CCOC3=CC=C(C#N)C=C3)N=N2
CCOC(=O)C=1N=NN(CC2=CC=C(C)C=C2)C=1C3=CC=C(CNC(=O)C4=CC=C(OC)C=C4)C=C3
COC1=C2C3=CC=C1OCC4(OC)CC5C(CC4C2C6=CC=CC=C65)C(C7=CC=C(O)C=C7)O3
O=C1C2=CC=CC=C2C(=O)N1CCOC(=S)NC3=CC=C(F)C=C3
CC1=NC=C(C=O)C(OC2=CC=C(Cl)C=C2)=N1
CC(C)=CC1NCC2=C(C#N)C(N)=NC(NC3CCCC3)=C21
CC1=CC=C(S(=O)(=O)N2C=C(C(=O)NN=CC3=CC=CN=C3)N=C2NN)C=C1
CC1=NC(NC(=O)C2CCCN2)=CN3N=C(C(N)=O)C=C13
CCC1=C(C)SC(NC(=O)C2=CC=CS2)=C1C(=O)OC
OCC1CCCN1C=C([N+1](=O)[O-1])C=C(OCC2=CC=C(Cl)C=C2Cl)N=CC(F)(F)F
COC1=CC(C(F)(F)F)=CC=C1NC(=O)NN=CC2=CC=C(OCC(O)CNC(C)C)C=C2OC
COC1=CCCC2CN(C)C(CC3=C(Cl)C=C(Cl)C=C3N4CCN(C)CC4)C2=N1
CC1=CC=C(C2=NN(C3=CC=C(F)C=C3)C(C4=CC=CC=C4O)C2)C=C1
C1OC=CC=C(C=NN(C2=CC=CC=C2)C(=O)C3=CC=CC=C3)C1[N+1](=O)[O-1]
CCC1=CC=C(S(=O)(=O)N2N=C(NC(=O)C3=CC=CC=C3C)C4=CC=CC=C42)C=C1
COCCNC1=NC(C2=CC(C(F)(F)F)=CC=C2C3=CC=C(C(F)(F)F)C=C3F)=N[NH1]1
CCC1C=CC(OCC(N)C(=O)O)=CC(Cl)=C1OCCCO
CCC(SC1=NN=C(C(N)=O)N1C2CC2)C(=O)NC3CCCC3
CNC1=C(N(C)C)C(=O)CC(C2=CC=C(C(=O)NC3CC3)C=N2)=C(N)C1
CCCCN(CC)C(=O)C=CC1=CC2=C(C=C1CCCC3OC(C)(C=CCCOC)C3)OCO2
O=CNC=C(C=O)C(C1=C(F)C=C(Br)C=C1)SC2=C3C=C(O2)CCC4=NSN=C43
CC1NCC2N(CC3CN(C4=NC=C[NH1]4)C5CN(CCC6=CSC(C)=N6)CC53C2=O)C1=O
COCCCN1C(=O)C=2[NH1]N=C(C3=CC=CO3)C=2C1C4=CC=CO4
COC(=O)NCC1=CC(OC)=CC=C1CCC2=CC=C(Cl)C=C2
ClC=CC=CCC1=NC2=CC=C([N+1](=O)[O-1])C=C2N1OC
COC1=CC=C(C2=NON=C2NC(=O)COC3=C(O)C=C(C=O)C=C3OC)C=C1
C1N(O)C(=O)C=CC=CC1C2=CC=C(CNC(=O)OC3=CC=CC=C3)O2
O=C1CCCCCC1S(=O)(=O)CCC2=CC=CC=N2
O=CC1CC(NC(=O)C2=CC=C(C3=CC=CC=C3)S2)=NO1
O=C1C(C2=CC=CC=C2)=NC=C3N=C(NC4=CC=CC=C4)N=CN31
CC1=CC(C)=C(OCC(=O)NC2=CC(Cl)=C(Cl)C(Cl)=C2C)C(C)=C1
CC1=NC(N)=CC=C1CNC(=O)C(C)(C)CCC2CSC(N)=N2
C1N(O)C(=O)C=CC=CC1C2=CC=C(CNC(=O)OC3=CC=CC=C3)O2
COC(=O)C(C#N)=CNC1=CC=C(S(=O)(=O)NCC2=CC=CS2)C=C1
COCCN1C(CCN(CC2CC2)CC)=NC3=CC=CC=C31
CCOC(=O)C=1SC(NC(=O)C2=CC=C([N+1](=O)[O-1])C=C2)=NC=1C
O=C(O)C1=CC=CC=C1C(=O)NC2=NC(C3=CC=CN=C3)=CS2
CC1=CC(C)=C(S(=O)(=O)OC2=C(I)C=C(N3C=CN=C3C)C=C2Cl)C(C)=C1
O=C1C(Cl)=C(Cl)C=NN1CC2CCCO2
COC1=CC=CC=C1N2CCN(CC(=O)NC3=CC=CC=C3Cl)CC2
COC1=CC=CC=C1NC2CCC=3C2=N[NH1]C=3C
NC(=O)C(N1C2=CC=C(Cl)C=C2)CCN(CC=3N=C(C4=CC=C(Cl)C(Cl)=C4)[NH1]C=3C)CC1
NCCCCC(NC(=O)C(N)CC1=CC=C(O)C=C1)C(=O)N2CCCCC2C(=O)O
CC(C1)CC2CN(C3=NC=C4C(=N3)CCN(CC5=NOC(C6CC6)=N5)C4)C1CC2
O=C(NC1C2=CC=CC=C2OCOCCNCC1)C=3[NH1]C4=CC=C(Cl)C=C4C=3S
COC1=CC=C(CN2CCN(C(=O)C3=CC(OC)=C(OC)C(OC)=C3)CC2)C=C1
CC(=O)NC(C)CC1=CC=C(OCCCC2=CC=C(N(C)C)C=C2)C=C1
CC1=CC=C(Cl)C(C2=CC(=O)C=C(N3CCNCC3)O2)=C1
O=[N+1]([O-1])C=CC=C(C1CN2C3CCC2C4=C([NH1]C5=CC6=CC=C45)C3C1NCC7=CC=CC=C76)C
CCCCNC1=NC(CC2=NN=N[NH1]2)=NC3=CC=NC=C13
COC1=CC=C(S(=O)(=O)N2CCN(C(=O)C3=CC=C(C)C=C3)CC2)C=C1
CC1=CC(Cl)=C(S(=O)(=O)NCC2=CC=CC=C2F)C(Br)=C1
CC1=CC=C(SC2=C([N+1](=O)[O-1])C=CC=C2C)C([N+1](=O)[O-1])=C1
CC1=CC=C[N+1](CC=C(C)C)=C1CC2=CC=C(C(=O)N3CCCC3)O2
CC1CCC2=CC=CC=C2C1=NOC(=O)C(F)(F)F
CNCC(NS(=O)(=O)CC1=CC=CC=C1)C2=CC=CC=C2
CC1=CC=C(C)C(NC2=C3C(=NC4=CC=CC=C24)CCC3)=C1
CC1CN(C2=NC(NCC3=NC(C)=NO3)=CC4=C(N)C=CC=C24)CCC1(C)C
CNC(=O)OCC1=CC=C(C2=CC=C(CSC3=NN=C(N4CCCCC4)O3)C=C2)C=C1
NCCCCN(CCCN)CC1=CC=CC=C1
CCCC1COC=C2C(OC)=C(CC=CF)C=C2C(NC(C)=O)C1(C)OC(=O)CCCC3=C[NH1]C4=CC=CC=C34
O=[N+1]([O-1])C1=CC=CN(NC2=CC=CC=C2C(=O)C3=CC=CS3)C1=N
CS(=O)(=O)C1=NC(C2=CC=CC=C2)=C(C3=CC=CC=C3)O1
O=C(CC1=CC([N+1](=O)[O-1])=CC2=C1OCOC2)NC3=CC(F)=CC=C3Cl
CC1=CC(C)=NC(SCC2=CSC(CC2)=NNC3=CC=CC3)=N1
O=C(CC1=C[NH1]C2=CC=CC=C12)N3CCOCC3
O=C(O)CN1C(=O)C(=CC2=CC=C(C3=CC=CC([N+1](=O)[O-1])=C3)O2)SC1=S
COCC1=CC(C)=NC(N)=C1C(=O)NC2=CC=C3[NH1]C(=O)[NH1]C3=C2
CCOP(=O)(OC)C(F)(F)P(=O)(OC)OC
O=CC(C1=NS(=O)(=O)C2=CC=CC=C2N1)(N3CCCCC3)C(O)C(C4CC4)O
COCCNCC1=C(OC)C=C(Cl)C=C1C(C2=CC=CC=C2)=NN(C3=CC=C(Cl)C=C3)C=O
CC1=N[NH1]C(C)=C1C(=O)CC2CC(=O)N(C3CCCCCC3)C2
CN1CC2CCC1C(C(=O)O)C2(Br)Br
CC1=CC=CC(N2CCN(CCN3C(O)=C4C=C(C)C=CC4=NC3=S)CC2)=C1C
CCCC1=CC(C(=O)C2=CC=CC(F)=C2)=NC(N(C)C)=N1
CON=C1N=C[NH1]C2=C1N=CN2C3SC(CO)C(O)C3O
ClC=NC=C(CC=NN1CCCN1)C=N
CC=1C=C(C)N2N=C(CN3CCN(C(=O)C4=CC=CO4)CC3)N=C2N=1
CC(C)(C)C1=NN=C2SC(SCC(=O)NC3=NN=C(C)S3)=NN2C1=O
CCC(CC)(CC)N1C=CN=C1C(=O)C=2C(C(=O)N(C)C)=C(C)N(C)C=2N
O=C(CI)NC1=CC=CC=C1
CC(C)(C)N1N=NC=C1CC(=O)NC2CCOC3=CC=C(C(F)(F)F)N=C32
CCC1=NC(C2=CC=NC=C2)=C(C3=CC=CC=C3)N1CC4=CC=CS4
CC(=O)N1CCCC(CN(CC2=CN=C[NH1]2)C3=CC=C(Cl)C=C3F)C1
CC1=CC=C(S(=O)(=O)CS2C3=NC=CC=C3C(=O)N(C)C(=O)N2)C=C1
O=CC1C2(CCN(CC3=CC=C(Cl)C=C3)CC2)OC4=CC=C(Br)C=C41
O=S(=O)(NCC1=CC=CC=C1)C2=CC=CC(=C2)N(CC3=CC=CC([N+1](=O)[O-1])=C3)C(C(F)(F)F)C
CC(C)COS(=O)(=O)NC1=CC=C(O)C=C1
CCN1CCN(C2=NC(OC(C(C)C)C(C)C3)=NC=C(OC)C=C23)C1=O
CCC1CC2=CC=CC=C2N1C(=O)COC(=O)C=CC=3OC4=CC=CC=C4C=3
O=C(C1=CC=C(OCC)C=C1)N2CC(NCCC3=C[NH1]C=N3)C2
CC1=CC(=O)C(=CC=2C=COC=2)CC1(C)C
COC1=CC=C(NS(=O)(=O)C2=CC3=CC=C(N(CC)CC)C=C3[NH1]2)C=C1
COC1=CC=C(C=NC2=CC=CC=C2N(C(=O)CN3CCCCCC3)C4CCS(=O)(=O)C4C)C1
O=C(CC1=CC=CC=C1)N2CCN(C3=CC=CC=C3C(F)(F)F)CC2
CC(=O)OC1=CC=CC(C2=NC=CC=C2C=O)=C1
O=C(O)CNCC1=CC=CC=C1
O=C(NN=CC1=CC=CO1)NC2=CC=C(F)C=C2
NC(C(=O)O)C1=CC=C(SCC2=CC=CC(F)=C2)N=C1
CCCN(CCC)C1=CC=C(CN2CCC(NC(=O)C3CCCCC3)C2)C=C1
CN1CC2CCC1C(C(=O)O)C2(Br)Br
O=C(NCCN1CCOCC1)C2=CC=C(N3CCN(C(C4=CC=CC=C4)C5=NC6=CC=CC=C6[NH1]5)CC3)C(F)=C2
O=C(O1)C=COC=CC(OC2=NC=C(C(C3=CC=NC=C3)CCCC)C=C2)=NC=C1
CC1=CC=C(C(=NS(=O)(=O)C2=CC=C(Cl)C=C2)C3SCCS3)C=N1
NCC[N+1]1=CC=C2[NH1]C3=NC=CC=C3C2=C1
COC=CC1=CC=C(C(C)C2=NC=NC3=C2CCN(C4=NC=CN4C)C3C)CC1=C
C1C=NC=C(N(C)C(=O)C=COC(CC2=C[NH1]C3=CC=CC=C23)=N)CC=C1C
CNC=NC=C1C(OC2=CC=CC3=CC(C(=O)NCCCN4CCOCC4)=CC3=N2)=NC(NC5CC5)=N1
CN1CCN(C2=CC3=C(C=C2F)OCCNC4=NC(Cl)=CN4C3)CC1
C1=CC=C[N+1](C2=CC3=CC=CC=C3S2)=C1
CC(=NNC(=O)C1=CC=C(Cl)C=C1)C2=CC=CO2
O=C(CCC1CCCC1)N2CCC3=CC=CC=C3C2
CCN(CC1=CC=CN1CC2=CN(C)N=C2CC)CC3=NC(C)=CC(OC)=C3Cl
CCCS1C=NC(SCC(=O)C2=C(N)N(CCC)C=NC=NC=C2)C=C1Cl
CC1=CC=C(S(=O)(=O)N2CCOCC2)C=C1NC(=O)COC(=O)C3=CC=CS3
C1NC=C1C=CC=C(C2C(C(=O)C(=O)NC3=CC=C(OCCC4=CC=C(F)C=C4)C=N3)CC=CC=C2)C=C
CCOC1=CC=C(NC(=O)C(CC(=O)O)NC(=O)C2CCN(C3CCOCC3)CC2)C=C1
CCC(=O)NC1CCC2(CC1)OOC3(O2)C4CC5CC(C4)CC3C5
CC1=CC(C2=CC=CC=C2)=NN1C3=CC(N4CCC(F)C4)=CC=C3C#N
CCOP(=O)(Cl)C1=CC=C(N(CC2=CC=CC=C2)CC1)C=C
CCCCCCCCN1C(CC2=CC=CC=C2)=NN=C1SCC(=O)NC3=C(F)C=C(F)C=C3F
O=C(O)C1=CC=C(NS(=O)(=O)C2=CC(S(=O)(=O)N3CCOCC3)=CC=C2N4CCCC4)C=C1
COC1=CC=CC=C1C(=O)NC2=NC(C3=CC(C)=CC(C)=C3)=NS2
CC=1C=C(NCCN2C=NC=N2)N3N=CC(C4=CC=C(F)C=C4F)=C3N=1
COC=C1C(CCC(=O)N(C)C#N)=CC(Cl)=C1O
O=CC1NC(=O)C2=C(C=C(NC3CCC(O)C3)N2CCC4=CC=CC(Cl)=C4)N1
CC1=CC=C(C2=CC(C(N)=O)=CC=C2Cl)C=C1N3C(N)=NC(N)=NC3(C)C
O=C(C1=CC=C(Cl)C=C1)N2CCC(C3=NC(C4=CC=CC=C4)=NO3)CC2
O=C(O)CC(N1C(=O)CN2C(=O)N(C3CCCCC3)S(=O)(=O)N21)C4=CC=C(F)C=C4
CC(=O)NC1=CC(=NC2=CC=CC=C12)CCCC
CC=1C=CN(C2=CC=C(C(=O)N3CCCCC3)N=N2)N=1
CCOC1=CC=C(NC(=O)CN2C(=O)N(CCC(C)C)C(=O)C=CC=CN=C2)C=C1
NC1=NC=C(C2=CC=C(Cl)C=C2Cl)C(C3=CC=CC(F)=C3)=N1
CC1=CC(NC(=O)CCOCCN(C=NN=N)CC)=CC=N1
COC=C1C=C(NS(=O)(=O)N(C)C)C=C1NC2=NC=C3C(=N2)C=4C(=NN(C)C=4C5=CC=C(OC)C=C5)CC3
COC(=O)CC(CC1=C[NH1]C2=CC=CC=C12)NC(=O)CC(NC(=O)C3=CN=C(C(C)C)O3)C4=CC=CC=C4
CC1=CC=C(CN(C(=O)C(=O)C2=C[NH1]C3=C(C)C=CC=C23)C(C)(C)C)C=N1
COC1=CC(CN2CCN(C3=CN=CC(OC)=N3)CC2)=CC=C1N4C=NC(C)=C4
CC(C)CC(=O)CC(C(C)(C)O)C(=O)CC1=CC=CC=C(C2=CC=CC=C2)C=NC=C1
O=C1C(=CC2=CC=C(Cl)C=C2)CO1
CN1C([N+1](=O)[O-1])=CN=C1C=C2NC3=CC(Cl)=CC=C3OC4=CC=C(Cl)C=C42
CCN(CC)C1=CC=C(CC(=O)OC2=CC=C([N+1](=O)[O-1])C=C2)O1
O=CN(C1=C2C=CC=C1)C(CCC(F)(F)C(F)F)COC2CC3=CC=CC=C3
NCC=1SC=CC=1
COC(=O)C1=C(C)NC(C)=C(C(=O)OCCOC)C1C2=CC(OC)=C(OC)C(OC)=C2
O=NN(CCCl)C(=O)NCC1OC(OC2=CC=C(Cl)N=N2)C(O)C1O
N#CC=CC=CC1C=NC(C2=C(C3=CC=C(F)C=C3)[NH1]C4=CC=CC=C24)C=C1F
CN1CCN(C2=CC=C(NC3=NC(C4=CC=CC=N4)=N[NH1]3)C(Cl)=C2)CC1
CCNC(=O)NC1=CC=C(OC2=CC=CN=C2)C=C1C(=O)NC3=CC=CC(Cl)=C3
CC=1C=CN2C(C(=O)O)=C(C3=CC=C(OC)C=C3)N=C2C=1
CN1CCCC2(O1)C(=O)NC3=CC=CN=C32
COC1=CC=C(SCC(=O)C2CSC(NC(=O)C3=CC=CO3)C2)C=C1
COC1=CCC2(CCN(CC3=CC=C(N(C)CC4=CC=CN=C4)C=C3)C2=O)C(OC)=C1OC
COC1=CC=C(C(=O)N(CC2=CN=C(C(F)(F)F)S2)CC)CC=C1F
COC1=CC=C(CNS(=O)(=O)C=CC(C(=O)NC2CCCCCC2)=CC=N)C=C1OC
CC1=CC=C(C2=NN(C(N)=S)C=C2C3=NC(C4=CC=C(Cl)C=C4)=NC(N5C=CC=C5)=C3C)C=C1C
CC(C(=O)N1CCOCC1)N2CCN(CC3=CC=C4C(=C3)OCO4)CC2
CN(CCCN1CCN(C=2C=CC3=N[NH1]C=C3C=2)CC1)CC4=CC=C(Br)C=C4
C=CCCCCCCC1=NC2=C(C3=CC=C(Cl)C=C3)N=CN2C(=N)N1C
COCCN(C(C)=O)C1=CC(C(F)(F)F)=CC=C1S(=O)CCOC
CNC(=O)NC=1SC=C(C=1C(=O)NCCCN2CCCCC2)CC3CCC4=CC=CC=C43
CSC1=NN2C=C(C3=CC=CC(Cl)=C3)C=NC2=C1C4=CC=CC=C4
CCOP(=O)(OCC)C=1N=C(C(F)(F)F)[NH1]C=1C2=CC=CC=C2
COC1=CC=C(CNC(=O)COC2=CC=C(C)C=C2)C(O)=C1
CC=1C=C(CN(C)CC2=CN=NN2C3=CC=C(C)C(C)=C3)ON=1
O1C=CC=CC=C2C=C(C=NOCC=CC=O)N=C12
O=CC1=CC(OCCNCCO)=CC=C1O
CC1=NC([N+1](=O)[O-1])=CN1CC(=O)C2=CC=C(N(C)C)C=C2
OCCOC(NN=CC1=CC=C(Cl)C2=CC=CC=C12)=NN3C=CC=CC3
CC1=CC2=C(C=C1Cl)N(C(C(=O)O)NC(=O)C3=CC=C(Cl)C=N3)CC2
O=C(NNC1=CC(=O)[NH1]C(O)=N1)C2=CC(Br)=CC(OCC3=CC=CC=C3)=C2
CCCC(=O)NS(=O)(=O)C1=CC=C(NC(=O)C2=CC=C3C(=C2)OCCO3)C=C1
O=C(O)C=C1C=CC2=CC=CC(=O)N(CC3CCCCC3)C(=O)N(CC4=CC=C(F)C=C4)C=C2C=C1
COC1=CC=CC(C=2C=C(C3=CC=CC=N3)ON=2)=C1
CCC(C)C1=CC=2C(=O)C(C(=O)N3CCCC(C)C3)=CN(CC4=CC=C(F)C=C4)C=2[NH1]1
O=CC1=NC2=CC(COCCNCCC3NCC4=CC(Cl)=CC=C43)=CC=C2N1CCCO
CC1=CC(C(=O)CSC2=NC(=O)CC=N2)=C(C)O1
O=[N+1]([O-1])C1=CC=C(N2C=CN=C2)C=C1SCC3=CC=C([N+1](=O)[O-1])C=C3
CCCCCCC1OC=C(C)C=CC(C2=C(O)C=C(O)C3=CC[NH1]C(=O)N=CCCC3)CCCC2CC=C1
C=C(C(=O)OC)C(C)NC(=O)OC(C)(C)C
O=C(CC=1C=NN(C2=CC=C3C(=C2)OCCO3)C=1)N4CCCCC4
CC(C)(C)C1=CC=C(CN2CCC(C3C2)CN(CC4=CC=CO4)C(=O)CN3N)C=C1
CC=1ON=C(C2=CC=CC=C2Cl)C=1C(=O)NN3C(CCC(=O)O)=CN=C3C4=CC=C5C=CC=CC5=C4
CC=C1C=C(S(=O)(=O)N2CCC(C(=O)NC3=CC=C4N=C(N5CCOCC5)SC4=C3C)CC2)C=C1
C1NCCN1C=CC=C([N+1](=O)[O-1])C(NC2=CC=C(C#N)C=C2)=C
CC1=CC=CC=C1N2CCN(CCOC(C3=CC=CC=C3)=N[NH1]CC)CC2
CC(=O)N1N=C(OCCNC(=O)NC(N)=O)C2=C1C3=CC=CC=C3[NH1]C2=O
COC1=CC=C(NC(=O)CSC2=NC3=CC=CC=C3C(=O)N2NCCO)C=C1
CCN1C(C=CC2=CC=C(Cl)C=C2)=NC(NCCN(C)C)=C1C
O=C(CC1=CC=CC=C1)NCCN2CCN(C3=CC=C(F)C=C3)CC2
CCC1=CC=CC=C1OCC2(O)CCCN(C(=O)C3CC(=O)N(CCC4=CC=C(F)C=C4)C3)C2
CCC1(CC=CO1)C=C(O)C(C2=C(OC)C=C(OC)C=C2C(=O)O)=C(OCCC3=CC=CC=C3)C(O)=CI
O=C(CC1=C(F)C=CC=C1Cl)NC=2C=C3N(N=2)CCCCC3
O=C(NNC(=O)NC(CC(=O)O)C(=O)CCl)C1=CC=C(F)C(F)=C1
CCSC=1N=C[NH1]C2=NN=CC=12
CS(=O)(=O)OCCN(CC1=CC=C(Br)C=C1)S(C)(=O)=O
O=C(NC(N1C=CC(=O)[NH1]C1=O)C(O)C=CCCO)C2=CC=CC(F)=C2
CC(=O)C1=CC=C(OCCC2CCN(CCOC3=CC=CC(F)=C3)C2=O)C=C1
O=C(O)CCCC1CCCCN1CC=C(CO)C2=CC=CN=C2
N1C=CC=CC1(NC2=NC(NC3C(CF)CCC3=O)=NC(NC4=CC=C(C5=CC=C(F)C=C5)C=C4)=N2)Cl
COC1=CC=C(C=CC=2C=N[NH1]C=2)C=C1
CCC1=CC2=CC=CC=C2N=C1C(C3=CC=C(F)C=C3)N4CCCC4
CCCCCC1=CC=C(NC2=CC(=O)C3=CC=CC=C3C2=O)C=C1
CC(C)COC1=CC(N(C)C)=C(Cl)C(C2CCCC(=O)N2)=C1
NC1=NC(OCC(N)C(NC2=NC3=CC=CC=C3S2)CO)=CS1
O=C(O)C1=CC=C(C2=NC=CC=C2OCC(N)=O)C=C1
O=C(NC(=O)C1=C(F)C=CC=C1F)NC2=NC(C3=CC=CC=C3)=CS2
CN1C2CC=CC3(C1)CC(C4=CC=CC=C4)C2C(O)C3C5=CC=CC=C5Cl
CNC1CCN(C)C(=O)C2=CC(NC(=O)NC3=CC=C(Cl)C4=C3)=CC=C2OC5(CCCC5)C14
COC1=CC=C(N2C(CN3C=CN=C3)=NN=C2CC4=CC=CC=C4)C=C1
C=CC1CC2CN3CCCCC3C1CC(OC(=O)C(C)(C)C)C2C
COC(=O)CCNCC(O)C(O)C1=CC=C(OC)C=C1
CC1=CC(C)=C2C(=C1)C(=O)C3=CC=CC=C3CC2
CCOC[N+1]=1C=CN(C2=CC=C(OCC3=CC=CC=C3)C=C2)C=1C(=O)NCCC4=CC=C(OC)C=C4
O=CCN(C1=CC(NC2=CC=C(Cl)C(Cl)=C2)=NC3=CC=CC=C13)C=C(CC4=C(F)C=CC=C4)O
FC(F)(F)C1=CC=CC=C1C2=CC(N3C4CCNC3=C5C=CC=CN5C4=O)=CC=N2
O=C(O)COC1=CC2=CC(=C1CNC3CCCN(CC4CCCCC4)CC3)CCC5=CC=C(Cl)C=C52
CSCCC(NC(=O)C1CCCN1C(=O)CCN)C(=O)O
CCCCOCCCNC(=O)C1=CC=C(CSC2=NN=C(C3=CC=CC(Cl)=C3)O2)C=C1
CCC=C1C([N+1]([O-1])=C)C=2C=CSC1=2
CC(C)CN1C(SCC(=O)NCC2C=NC3=CC=CC=C32)=NN=C1C4=CC=CS4
CC1=C(CC2=C(Cl)C=CC=C2Cl)[NH1]C(SC(C)C3=CC=C(C(=O)O)C=C3)=NC1=O
CCC1=CC=C(C(C(=O)NC2=CC(F)=CC=C2OC)N3CCN(C4CC4)CC3C)C1
CC1=CC=C2N=C(SCC(=O)CC3=CC=CO3)N(CC4=CC=CC=C4)C(=O)C2=C1
CCCC=CC(=O)OC=C1COC(C2=CC(C)=C(C(=O)O)C=C2Cl)=C(O)C1
COC1=CC(CNCCC2=CC=CS2)=CC=C1OCC(=O)NN=CC3=C(C)[NH1][NH1]C3=O
COC1=CC=C(C=NN2C=NN=C2)C=C1OC
N#CC1=C(N)N=C(SC2=CC=C(Cl)C(Cl)=C2)C(C#N)=C1C3=CC=CC=C3
O=C1C2=CC=CC=C2N=CN1CCC(CN3C=CN=C3)CC4CC4
N1C=CC=C(C=CC=C(CC(C=N)N(C(=O)C2=CC=CN=C2)C=O)O)C1
O=C1C2=CC(Cl)=CC=C2CC13CCCN(CC4CC4)C3
CCC1=C(NC(=O)NCC2=CC=CS2)C=NN1C3=CC=C(C#N)C=C3
CC(C)(C)OC(=O)NCCOC1=CC=C(C2=CC=C3C(=C2)CN(C(=O)CN4CCCC4)C3)C=C1
CNCC1=CC(C(=O)N2CCCC2)=CC=C1Br
CNC1C2CCN(N=CC3=C(O)C=CC4=CC=CC=C34)CC2O1
CC1=CC=CC=C1C2=NC3=CC=C(NC(=O)C4=CC(F)=C(F)C(F)=C4)C=C3[NH1]2
CC1=C(CCCOC(C)C)C(C2=CC=C(C=CC(=O)O)C=C2)NC(=O)N1
CC1=NC(N(C)C)=NC2=C1C(F)(C3=CC=C(F)N=C3)C4CCNCC42
CC(C)(C)OC(=O)NC(CC1=CC=CC=C1)C(=O)N2CCCSC2
CCOC(=O)C1=C(C)OC(C)=C1Br
CN(C1CC2CN(C3=CC=CC=N3)CCN2CC1)C4CCCCC4
N=C(N)NC(=O)C1=C(O)C(F)=CC(C(=O)NC(C)(C)C)=C1O
CC(C)CN(CC1=CC(F)=CC=C1F)C2CCN(C(C3=CC=CC=C3)C4=CC=CC=C4Cl)CC2
O=C(O)CNC1=[N+1](C2=CC=CC3=CC=CN=C23)N=C4C=CC=CN14
COC1=CC=C(C(=O)NCC2=CC(OC)=CC(OC)=C2)C=C1N3C=NC4=CC=C(C(C5)=NCCS5)C=C43
C1=CC=C(CS2C3=NON=C3NC2=O)C=C1
O=C(NC1CCCCC1)C2CCN(C(=O)CN3C(=O)C4=CC=CC=C4S3(=O)=O)CC2
C1CCCCC=C(C(=O)C2=CC=CC=C2)N(CCCCCCCCCCCCCC(=O)NCCOC)[NH1]C(=O)C1
CC1=CC=CC=C1CC2CCCNC2(C)C
COCCN(CCC#N)C(=O)C1CC(=O)N(C2=CC=C3SN=NC3=C2)C1
COC(=O)CCC1C2CCC3CC2C(C=CC4=CC=C(OC)C(OC)=C4)(C3)C1
COC1=CC=C(CC=NC2=C(NC3CCC(O)CC3)N=NN2C)C=C1N
COC1=CC=CC=C1CN2CC3CNCC(C3)C2
O=P(O)(OCC1=CC=CC=N1)C(C2=CC=CC=C2)CC
CN1C=C(NC2CCCCC2N)N=N1
CCN1N=C(C)C2=C(NC3=CC=NC(NC4=CC=C(NS(C)(=O)=O)C=C4Cl)=C3C)N=CN=C21
O(C1=CC=CC=C1CN2CCC3=CC(S(=O)(=O)N4CCOCC4)=CC=C3C2C5=CC=CO5)OCC6=CC=CC=C6
CC=C1C=C(NC(=S)NNCCN2CC(NCC3=CC=C(F)C(F)=C3)=NS(=O)(=O)C4=CC=CC=C42)C=C1
CC=1N=C(NC(=O)C2CC2)SC=1CCC3=CC=C(C(=O)NCC4=CC=CO4)C=C3
CC(=O)NCN=C1[NH1]C(C)=C(C2=CC=C(C3CCN(CC=4C=NN(C)C=4)CC3)N=N2)S1
N#CCCCS(=O)(=O)N1CCN(C2=CC(Cl)=CC=C2F)CC1
O=C(C(O)CN1CCN(S(=O)(=O)C2=CC=C(Cl)C=C2)CC1)C3=CC=C(Cl)C=C3
O=C1[NH1]C2=C(C=CC3=CC=CC=C32)[NH1]1
COC1=CC=CC=C1N2CCN(C(=O)CN(C3=CC=C(C)C(F)=C3)S(=O)(=O)C4=CC=C5C=CC=CC5=C4)CC2
CC(NC(=O)NC1=CC=C(Cl)C(Cl)=C1)C(=O)OC(C)(C)C
COC1=CC(OC)=C(C(=O)CCC2=CC=NN=C2)C=C1OC
COC1=CC=C(Cl)C=C1NC(=O)CN2N=NC(C3=CC=C(C(F)(F)F)C=C3S(=O)(=O)NC)C=N2
COC1=NC=C(COC(=O)NC(C)C)C(Cl)=C1Cl
O=C(O)CCC(N1)C(=O)C(=CC2=CC=C(F)C([N+1](=O)[O-1])=C2)SC1=SC3=CC=CC=C3
OCCN(CCO)C=C1C(Br)=NC2=CC=C(NC3=CN=NC4=NC=CC(Cl)=C34)C=C12
CCC1=CC=CC=C1N(C)C(=O)C2=NC=CC=C2NC3=CC=C(C(=O)OC)C=C3
CC(C)S1C=CC=C(C(=O)OCC(=O)NC2=CC=C(S(=O)(=O)N3CCOCC3)C=C2)C=C1C4CCCCC4
CNS(=O)(=O)C1=CC=CC(NC(=O)C2=CC(COC3=CC=CC=C3)=CC=N2)=C1
CCNC(=NC(=O)C=CC=1C=CSC=1)SC2=C(Cl)C=NC=C2C
CC(C(=O)O)C1=CC=C(N2CCCCC2)C(OC3=C(F)C(F)=CC(F)=C3F)=C1
CC(O)C=1[NH1]C2=CC=CC=C2C=1C=CC(=O)O
COC1=CC=C([N+1]2=NC3=CC=NC(N)=C3N2C)C=C1
COC1=CC2=NC=NC(NC3=CC=C(Cl)C(Cl)=C3)=C2C=C1OC
FC1=CC=C(OCCN2CC3CCC2C3)C=C1
CC(=O)C1=CC2=C(NCC3=CC=C(F)C=C3F)N=CN=C2C=C1OCCNC(=O)CN4CCN(C)CC4
CC1CCCN(C(=O)C=2C=CC(=O)[NH1]C=2)C1
CC1=C(C2=CC3=C(N=C(NN)C3=O)N2CC4=CC=C(C(F)(F)F)C=C4C)CC=5[NH1]C=CC1=5
N1CCC(SC2=CC=CC=C2)(C3=CC=CC=C3Br)CC1NC(=O)C=CC(=O)N4CCCC4
C1CO1
CCOP(=O)(OCC)C(NC(=O)NC1=CC=CC(Cl)=C1Cl)C(C)(C)C
CC(C)(C)CC(=O)NC1C2CC(N)CC1C2
COC=CC=C(C(=CC=1OC2=CC=CC=C2C=1C3=CC4=CN=C3)CCC4C)C
CCCCOC1=CC=C(N)C=C1C=C2C(CC3=CC=CC=C3)=N[NH1]C2=O
CN1C=C(S(=O)(=O)NC2=CC=C(OCC3=CC=CC=C3)C=C2)C=CC1=O
OC1(C2=CC=CC(O)=C2)CCN(CC3=C[NH1]C4=CC=NC=C34)CC1
CC1=CC=C(C)C(NS(=O)(=O)C2=CC=CC(=C2)NC(=O)N(C)C=N)=C1
COC1=CC=C(C)C=2SC(NC(=O)C3CCCC3)=NC1=2
COC1=CC=C(Cl)C=C1NC(=S)NCC2=CC=CC=C2
CCCC1=CN(C(=O)NCC2CCCOC2)C(=O)N(C3=CC=CC=C3)C1=O
CC1=CC=C(C2=CC3=CN=C(NC4=CC=C(C#N)C=C4)N=C3O2)C=C1
OC1=CC=CC(C2=NC3=CC=CC=C3N2CCCO)=C1O
CC1=CC=C(NC(=O)CC=2SC(N)=NC=2C3=CC=CN=C3)C=C1[N+1](=O)[O-1]
CC1(C)CC(=O)C2=C(C1)NC=C(C(=O)C3=C(O)C=CC=C3Cl)C2C4=CC=C(Br)C=C4
CC1=CC=C(C(=O)NC2C(=O)NC3=CC=CC=C3CC4=CC=CC=C42)C=C1
CC(=O)C=CC1=C2C(=C(O)C=C1OCC3=CC=C(O)C=C3C)OCO2
CC1=CC=C2C(=C1)CCN(CC3=CC(Cl)=C4OC=C(C)C4=C3C)C2
O=C(NCCO)C1=CC=C(C2=CC=CN=C2NC3=CC=C4[NH1]C=NC4=C3)C=C1
COC1=CC(C=CC(=O)C2=C3C=C(C=C2OC(C)(C)C)OC3)=CC=C1O
O=C(NCC=C(C1=CC=CC=C1)C2=CC=CC=C2)C3=CC=C4C(=C3)CCN4C(=O)C5CC5
CC=CC=CC(N1N=C(C(=O)NCC(=O)N2CCN(C(C)C)CC2)C3=CC=CN=C31)=CC
OCCN1CCC2(CC1)OC3=CC=CC=C3N=C2C4=CC=C(Cl)C=C4
COC1=CC=C(C2CC(C3=CC=CC=C3OCN)=NN2C)C=C1[N+1](=O)[O-1]
NC1=C(C(=O)NCC2CCCO2)C3=NC4=CC=CC=C4N=C3N1C5=C(F)C=CC=C5F
CCCCCCCC1CCC(C)C(OC2OC(CO)C(O)C(O)C2O)C1(C)CCC3OC(CO)C(O)C(O)C3O
CC(NC1=CC=C(CCC(=O)O)C=C1)C2=NN=CN2C3=CC=C(F)C=C3Cl
CC1=CC=C(C2=N[NH1]C=C2C(=O)NC(C)C3=NC4=CC=CC=C4S3)C=C1
CC=CC1=CC(=O)C=C(C2=CC=C(C(F)(F)F)C=C2)O1
CC=C1N=C(Cl)C2=C(F)C(OCC(=O)N3CCCC3C#N)=NC2=N1
COC1=CC=C(C(=O)N2C=NN3C(=O)[NH1]C=CC3=N2)C(OC)=C1
O=C(OCCC1=CC=NC=C1)C2=C(Cl)C=NN(CC3=CC=CC4=CC=CC=C34)C2=O
COC(=O)C(C)NC(=O)C1=CC=C(CN(C)C(=O)NC2=CC=CC=C2)C=C1
CC1=CC=C2C(C)=C(C(C)CC(=O)NCC3=CC=CO3)OC2=N1
C1C=C2CC3=C([NH1]C=NC(NC4=CC=C(C#N)C=C4)=NC=CN3)C2C=C1C
NC(=O)N(O)C1CC(F)CC1OC=C2C(F)=C(C3=CC=C4C=C(O)C=CC4=N3)C(Cl)=C2F
CC1CCCCCCCCCCOCCCCCC1C(O2)C(CC(=O)O)OCCCS2O
CC1=CC=C2N=C(C3=CC=CC([N+1](=O)[O-1])=C3)OC2=C1
O=CC1COCN=C(C2=CC=CC=C2)C3=CC=CC=C3NC1
CC(C)C(=O)NC1CCC2=CC=CC=C2C1=O
COC=CC=C(C=CC=C1N=C2C=CC(C#CCNC(=O)C3=CC(C(C)C)=NN3CCN(C)C)=NC2=C1C=C)C=C
COC1=C(C(S(=O)C2=CC=CC=N2)N3CCOCC3)OC(C#N)=C1CN4CCCC4
ClC1=CC=C(Cl)C(NCCN(CCOC2=CC=C(Cl)C=C2Cl)C)=C1
O=C1C(=O)N(CC=CC2=CC=CC=C2)C3=CC=C(F)C=C31
CC1=CC=C2[NH1]C(CNCCN3C(C)=CC(C)=C3C)=C(C)C2=C1
O=C(NC1=CC=C(Cl)C(C(F)(F)F)=C1)C2=CC=C3[NH1]C=NC3=C2
COC1=CC=C(CN2C(=O)NC(C=3C=N[NH1]C=3)C4CCCCC24)C=C1OC
CCN(CC(N)CN)S(=O)(=O)C1=CC=C(CNC(=O)NC2=CC=CC=C2[N+1](=O)[O-1])C([N+1](=O)[O-1])=C1
CN(C)CCCOC1=CC=C(C2CC3=CC=CC=C3C2=O)C=C1
CCCN1C(=O)C(CC2=CC=CC(C(=N)N)=C2)=NC3=CC=C(NC(=O)C4=CC=C(F)C=C4F)C=C31
CCC(CCCC1=CC=CC=C1)N(C)C(=O)C2=CC(Cl)=C(OC)C=C2OC
O=C(CON1CCC(CC2=CC=CC=C2)CC1)NC3=CC=CC=C3F
CC(C(=O)O)C1=CC=C(NC2=CC=CN=N2)C=C1Br
FC(F)(F)C1=CC=C(SCCCN2CCC(CC3=CC=CC=C3)CCC2)C=C1
COC1=CC=C(OC)C(C=2N=N[NH1]N=2)=C1C(=O)C3=CC=CC=C3
COC1=CC=CC=C1NC(=O)NC2=CC=CC=C2C(=O)NCCN3C=NC=N3
COCCN1CC2(CCN(C(=O)C=CC=CC3=CC=C(N(CCCl)CCCl)C=C3)CC2)C4=CC=CC=C41
COC1=CC=C(NCCN2CCCC2)C=C1
CCOC1=CC=CC=C1NC(=O)CCCNC(=O)C2=CC=N[NH1]2
O=[N+1]([O-1])C1=CC=C(CSC2=NN=C(C3=CC=NC=N3)N2CC4CCCO4)C=C1OC(F)F
COC1=CC=C(C2=CC=C(SC)C=C2)C=C1
O=C(O)C1=CC(C2=CC=CC=N2)=NC3=CC=C(F)C=C13
COC1=CC(NC2=NC=CC(N3CCC(OC4=CC=C(C(C)NC(C)=O)C=C4)C3)=N2)=CC(OC)=C1OC
O=C(NC(CC1=CC=CC=C1)C(=O)NCCCCNCCN(C(N)=O)C2CCC2)NC(CC3=CC=CC=C3)C(O)C(=O)O
CC1=NC=CN1C2=CC=C(CP(=O)(NC3=CN=C4[NH1]C=CC4=N3)C5=CC=C(Cl)C=C5)C=C2
CCOC(=O)C1CCN(S(C)(=O)=O)C=C1NC(=O)C2=CC=CS2
CC(=NNC(=O)C1=CC=CC([N+1](=O)[O-1])=C1)C2=CC=C3C(=C2)OCO3
CCOC1=CN=CC=C1NS(=O)(=O)C=CC=C(OC)C(C)=C
O=C1C=C(COC2=CC(O)=C([N+1](=O)[O-1])C=C2C3=CC(O)=CC=C3C4=CC=CC=C4)C5=CC=CC=C51
CC1=CC=C(C)C(NC(=O)C2CCCN2S(=O)(=O)C3=CC=CC=C3F)=C1
C1=CC=C2C(=C1)CCN2CCNCC3=CC=CC=N3
C1C=CC(C)=CC1NC(=O)CS2C=NC3=CC=CC=C3C=NC(CC(=O)N(C)C)C2
O=C1C2=CC=CC=C2N=C(C3=C(O)C=C4C=NC=CN34)N1CCS(=O)=O
O=C(CN1C(=O)SC(=CC2=CC=C(F)C=C2)C1=O)C3=CC=C4C(=C3)OCO4
CCN(CC)CC#CC1=CC=C(C(=O)N(C)CCCCC2=CC=CC=C2F)C=C1
COC1=CC=C(S(=O)(=O)N(CC2=CC=C(C3=CN=CS3)C=C2F)CP(=O)(O)O)C=C1
CN(C)C1=CC=C(C(=S)NC2=CC=CC(Cl)=C2)C=C1
CC1CC(C)(C)NC(=CC(=O)C(NC(C2)=O)=CC=C(OC(C)C3=CC=CC=C3)C2)ON1C
FC1=CC=CC(C#CC2=CC=C(Cl)C(Cl)=C2)=C1
O=CCC1CCC2CCC3COCC3CC=C(C4CCCCC4)C2O1
CC=1ON=C(C=CC2=CC=CC=C2)C=1CNC3=CC=C4C5=C(C=CC=C35)CC4
CC(C)CS(=O)(=O)ONC(=O)C1=CC=C(N(C)S(=O)(=O)C2=CC=CC=C2)C=C1[N+1](=O)[O-1]
CNC1C2=CC(OC3=CC=CN=C3)=CC=C2S(=O)(=O)N(C4CCC4)C5CCCCC51
COCCN1CN(C2=CC=CC=C2)C3(CCN(CCC4=CC=CC=C4)CC3)C1=O
CCOC1=CC=CC=C1NC(=O)CSC2=CC=C3C(=C2)OC(C)(C4=CC=C(OC)C(OC)=C4)C3=O
CCCCCC=CCCCCCCCCOC1C2OC(COCCCCC3=CC=CO3)(CC1)CC2O
CC1=NN(C)C(OC2=CC=CC(C#N)=C2)=C1C(=O)NC3=CC=CC(F)=C3
CC1=CC=C(NC(=O)CC(O)(C2=CC=CC=C2)C3=CC=CC(Cl)=C3Cl)C(C)=C1
O=C(CCN1C(=O)SC(=CC2=CC=C(O)C(Br)=C2)C1=O)C3=CC=C(F)C=C3
COC1=CC=CC=C1CN=C(NC(C)=O)N(C2=CC=C([N-1][N+1]#N)C=C2)N
O=C(CCC1CCCCC1)NC2=C3C(=NN2CC4CC4)CCCC3
CCCCCC(=O)OC1=CC=C([N+1](=O)[O-1])C=C1N(C)C=O
CCOC(=O)C=C1C23CCCC(C2)C(C=CC4=C(N(CCO)CCO)C=C)(C5=CC=CC=C54)N13
CN1N=C(C2=CC=C(Br)S2)C3=C1CN(C(=O)C4=CC=CS4)CC3
CN(C(=O)C1CCN(C(=O)OC(C)(C)C)C1)C(C(=O)N2CCCCCC2)C3=CC=CC=C3Cl
CC1=CC=CC=C1S(=O)(=O)CC2=NC(C)=C(C)N=C2C(=O)NC3=CC(Cl)=CC(Cl)=C3
N#CC1=CC=C(NCCC(OC2=CC=C(C(F)(F)F)C=C2)CC)C=C1F
CC1=CC=C(NS(=O)(=O)C2=CC=C(CN(C)CC3=CC=CN=C3)S2)C=C1
CC1=CC=CC=C1N2CCN(C(=O)CNC(=O)CCOC3=CC=CC=C3)CC2
CC1=CC(C)=C(S(=O)(=O)N2C=CC(C(=O)NCC3=CC=CN=C3)=CS2)C(C)=C1
O=C(CN1N=NC(C2=CC=CC=C2)=N1)NC3=CC=C4C(=C3)CC(C(=O)O)N4
O=C(NCP(=O)(O)O)C1=CC=C(N2CCC(CO)C2)C(Cl)=C1
CC1=CC=C(C2[NH1]C=CC(=O)[NH1]CC=C2C3=CC=C(C#N)C=C3)C=C1
CC1=NN(C(N)=S)C(=O)C1=CC2=CC=C(C(C)C)C=C2
CC(C)C(NC(=O)CNC(=O)C1=CC=C(Cl)C=C1)C(=O)N2CCN(C3=CC(Cl)=C(Cl)C=C3Cl)CC2
O=C(CC(=O)NC(CO)C(=O)NC)OC1(C#N)CCCC1
COC1=CC=C(CCN2C(=O)C=3[NH1]N=C(C4=CC=C(O)C=C4)C=3C2C5=CC=C(C)C=C5)C=C1
O=C(NC1CCCCCC1)C2CCN(S(=O)(=O)C3=CC=C4[NH1]C(=O)OC4=C3)CC2
O=C1NCC(CCN(CCCCC2=CC=CC=C2)C(=O)CN3CCOCC3)O1
CC1=CC=CC=C1NC=CC(=NC2=CC=C(C)C=C2S)C=C(NCF)C=O
CC(C)=CCOC1=CC=C(C=CCCCC(=O)O)C(C)=C1
COC1=CC=C(C(=O)NC2=CC=C(C)C(OCC3=CC=CC=C3)=C2Br)C=C1
CCOC1=CC=C(N2C(PCC(=O)O)=NN=C2C3=CC=CC(OC(C)=O)=C3C)C1
CNC(=O)C(CCC(N)=O)NC(=O)C(CC1=CC=CC=C1)NC(=O)CNC2=C([N+1](=O)[O-1])C=CC=C2Br
COC1=CC=C(C2=CSC(NC(=O)C=3C(C)=NN(CC4=CC=CC=C4)C=3C)=N2)C=C1
CCCOC(=O)C(CCN(CC)CC)C(=O)OCC
CCN(CC)CCC1=C[NH1]C2=CC=C(OCC(=O)NC3=CC=C(C(=O)N4CCCC4)C=C3)C=C12
CC(=O)OC1=CC=C[N+1](CC(=O)C=CC2=CC=CC=C2)=C1
CN1C=CN=C1C2CCCN(C(=O)C=CC3=CC=CC=C3)C2
CC(CN1C=CN=C1)NC(=O)C(CC2=CC=C(O)C=C2)NC(=O)C3=CC=CN=C3
COP(=S1)NCC(NC(N)=N[N+1](=O)[O-1])C1O
CN(CC1=CN=CN=C1)C2=C(C(C)C)C=CC=C2C=CC=C(CC(C)(O)CC)C=CC#N
CNC1=C(C=CC=C1CCCO)C(=O)C2CCCCC2
COC(=O)C1=C(C)N(CC2=CC=CC=C2)C(=O)NC1C3=CC(OC)=C(OC)C(OC)=C3
N#CC=CC=C(N1N=C(C2=CC=C(Br)C=C2)CC1C3=CC=C(O)C(O)=C3)C
C1C=CC=C2CN=C(C=CC=C(C3=CCN(C(=O)C4=CC=C5[NH1]C=CC5=C4)CC3=O)C=C)[NH1]C12
COCOCC(C1=CC=CC=C1)OCC(NC(=O)OCC2CC2C3=CC=CC=C3)C(=O)N
C1=CC=C(COC2=CC3=C(C=C2Cl)NC(=O)CS3)C=C1
O=C1CCCCC1=NNC2=CC=CC=C2Cl
CC1=C(Cl)C(O)=C(N)C=C1N(CC2=CC=CC=C2OC(F)(F)F)C3=CC=C(C(=O)NCC4=COC=N4)C=C3
COC1=CC=C(CN2CCC(N3N=CC=C3NC(=O)C4=NC=C(C)C(C)=C4)CC2)C=C1
CCCCN(CCCN)C(=O)C1=CC(Cl)=CN=C1N2CCN(CC)CC2
CC1=CC=CC=C1NC(=O)C(C2=CC(C)=NO2)N3CCC4(CCCCC4)C3
CC1=CC=CC(CC2=C3N(C4=CC(OCCN5CCCC5)=CC=C43)CC2)=N1
O=C1C(Cl)=C(NC2=CC=C(N3CCCC3)C(Cl)=C2Cl)[NH1]C1=O
COC1=C2C=C(C=C1OC3CCCCC(C(C)C)OC(C4=CC=C(N(C)C)C=C4)O3)OC2
O=S(=O)(C1=CC=CS1)NC2CC(N3CCOCC3)CC2
COC1=CC=C(OC2=C(F)C=C3C(=O)C(C(=O)O)=CN(C4CC4)C3=C2OC(C)CN)C=C1
O=C(O)CN1C=C(C2=CC(=O)C3=C(O)C=CC=C3O2)C4=CC=CC=C41
CCC1=NC(CN(CC2CC2)CC(F)(F)F)=NO1
C1C=CC=C(NC(=O)N(C)C2=CC=C(N)C=C2)C=C1
CC(C)(C)C(=O)C1C(=O)OC2(CCCC2)C1C3=CC=NC(N)=N3
CC=1SC2=CC=C(CC3=C(C)[NH1]C4=CC=CC=C34)C=C2C=1C(=O)OC(C)C5=CC=CC=C5
CCN(CC)C1=CC=CC2=C(S(=O)(=O)N3CCN(C4=CC=CC=C4F)CC3)C(=O)OC2=C1
CCC1=NC=CC=C1C(=O)OCC(=O)N2CCN(C3=CC=C([N+1](=O)[O-1])C=C3F)CC2
CC1=CC=CC(C)=C1NC(=O)CCCNC(=O)C2=CC=C(Br)C=C2
CS(=O)(=O)C1=CC=CC=C1CC(=O)NC2CCC(OC3=CC=C(NC(=O)NC4=CC=NC=C4)C=C3)C2
OC1=CC=CC(N2C=NC(C=3C=COC=3)=N2)=C1
O=C(NCCCO)C(CC1=CC=C(Cl)C(Cl)=C1)NC(=O)C=2C=CSC=2
O=C(CCNC(=O)C=C1C=NC2=CC=CC=C2C1=O)NCC3=CC=CC=C3
CC1OC(OC2COC(C3=CC=C(F)C=C3)C(N)C2O)C(O)C(O)C1O
CCCCC1=CC=C(NC(=O)C=CC=2C(C)=NN(C3CCOCC3)C=2N)C=N1
CCCCOC(=O)N1CCN(C2=CC=C(NC(=O)NC3=CC=CC=4[NH1]N=CC3=4)C=C2)CC1
OCC=CC1=CC=C(COP(=O)([O-1])OCCOCCOC2=CC=C(O)C=C2)O1
O=CC1=CC=C(Cl)C([N+1](=O)[O-1])=C1C(=O)C2=C[NH1]C3=CC=CC=C23
CC1=NC2=CN=CC=C2N1CC(=O)NC3=CC=CC(Cl)=C3Cl
COC1=CC=CC=C1CNCCC(CC(=O)N(C2=CC=C3C(=C2)OCO3)C)(C)C=O
CCOC(=O)C=1N=NN(CC2=CC=C(C)C=C2)C=1C3=CC=C(CNC(=O)C4=CC=C(OC)C=C4)C=C3
OC1=CC=C2C(=C1)OC(CCC3=CC=C(F)C=C3)C4=C2C5=CC=CC=C5O4
COCC1=CC(OC)=C(C=CSC(NC(=O)C2=CC=CC=C2F)=C(C=C3C=C(OC)N(OC)C3)NC=O)C=C1
O=C(NC1CCCC1)C(C2=CC=NC=C2)N(S(=O)(=O)C3=CC=C(Br)S3)C4=CC=CC=C4OC(F)F
CC1=NC2=CC=C(NC(=O)NCCO)C=C2S1
O=S(=O)(CCCCN1C2=C(C3=CC=CC=C31)CN(CC4=CC=CC=C4)CC2)NO
COC(=O)C1C2CC3=CC=C(OC)C=C3C24NC(=O)N(CC5=CC=C(Cl)C=C5Cl)C(=O)C14Cl
COC1=CC=C(C2=N[NH1]C(SCC3=CC(C)=NO3)=N2)C(OC)=C1
O=C(O)C1=C(NCC2=CC=CN=C2)SC(C(=O)NCCN3CCOCC3)=C1C4=CC=CC=C4
CC(C)CCCOC(C1=CC=CC=C1)OC(OCC#CC2=CC=C(F)C=C23)CN=NN3C4=CC=C5C=CC=CC5=C4
CCCCN1C(N)=C(N(CCOC)C(=O)C2=CC=C(N3C=NC=N3)S2)C(=O)[NH1]C1=O
COC=C1C=C([N+1](=O)[O-1])C=C(N2CCCC2)C(N3C=NC(C4CCCC4)=N3)=C1C=COC
CCOC1=CC=CC=C1NC2N=C3C=C(C4=CC=CC=N4)OC(=O)C3C(C)=C2N
COC1=CC=C(S(=O)(=O)N2N=NCC(=O)N(C)N(C)C[NH1]2)C=C1
CCN(C(CC)C1=CC=CC=C1)S(=O)(=O)C2=CC=CC=C2C3=CC=C(C)C(Br)=C3
CCCC1=C(N2CCN(C(=O)C3=CC=C(C)C=C3)CC2)C=CC(C)=C1OC
CC1NCCN(CC(C)(O)C#CC2=CC=C(F)C=C2N3CCN(C4=CC(Cl)=CC5=CC=CN=C45)CC3C)C1
CC=NN(CCCN1CCNC1=O)C(=O)CC=CN(C2=CC=C(F)C=C2)N
NC(CC(=O)N1CCN(C(=O)OC(C)(C)C)CC1)CC2=CC=CC=C2Cl
NC=NNC1=C(C2C=C(Cl)SC2=C1C(=O)O)CCO
CCC(=O)N1C=C(C2=CC=C(Cl)C=C2)[N+1]([O-1])=C1N3CCCCC3
CCCCCNC(=O)N1CCC(CCCN2C(C(=O)NC3=CC(Cl)=CC=C3C)=CC4=CC=CC=C4C2=O)CC1
CC(=O)CC(=O)N=C(SCCN1CCOCC1)N2CCN(C(=O)C(CCC3CCCCC3)NCC4=CN=CO4)CC2
O=C(CNC(=O)C1=CC=CC2=CC=CC=C12)NCCC3=CC=CC=C3
O=C(O1)C=C2N(CC3=CC=CC=C3)C=C4C=CC=CC4=NC2=C1C5=CC=CC=C5
O=C(CCN1C(=O)C2=CC=CC(Cl)=C2C1=O)NCCCN3CCOCC3
CCN1N=NN=C1SC2=NC(C(=O)O)=CN2C3OC(=O)C4=CC=CC=C43
C1C=CC(C)=C(NC2=NC(C(N)C=3C=CSC=3)=NC=C2Cl)C1C
COC1=C(C)C=NC(CC2CNC3CC2CC(C4=CC=C(F)C=C4)CC3)=N1
CC(=NNC(=O)C(N)=O)C1=CC=C(OCC2=CC=C(Cl)C=C2Cl)C(O)=C1
COC1=NC(NC2=CC=CC=C2)=NC(OC3=CC=C([N+1](=O)[O-1])C=C3)=C1F
O=C(NCC1=CC=C(NC(=O)C=CC=CC2C(=O)C3=CC=C(O)C=C3OC2)C=C1)C4=CC=NC=C4
CCOC=CC1SC(N(CC2=CC=CC=C2)C(=O)N(C)CC)=NC1=C
COC1=CC=C(C2=NC(C3=CC=CC=C3)=C(C4CC4)O2)C=C1
CN1N=CC=C1C2=CN=CC=C2NC3=CC=C(F)C(OC4=CC=CC(C(=O)O)=C4)=C3
O=C(COC(=O)C1=CC=C2C=C(S(=O)(=O)N3CCCCCC3)C=CC2=CC1=O)C4=CC=CC=C4
CN(C1CCC(C(N=N)C2=CC=C(C(=N)N)C=C2)O1)S(C)(=O)=O
C=CCN1C(C2=CC=CC=C2)=N[NH1]C1=S
CCC=CC1=C(CNC(C2C)=NC3=C(C=NN3C4=CC=C(C)C=C4)C=NC5=CC=CC=C25)C=C1
CC1=CC=CC=C1NC(=O)C(C2=CC(C)=NO2)N3CCC4(CCCCC4)C3
C1ON=CCCN(C=C(F)C=C2C(=O)C(C(=O)O)=CN(C3=C(F)C=C(F)C=C3F)C2=C4F)COCC41
CCCCCCCCCCC(C(=O)O)NCCOCP(=O)(O)O
O=C(CCCNC(=O)C1=CC=CC=C1O)NO
CCOC(=O)C1(C)CC2CC(C)C1C3(CCC4C(C)(C)C(O)CC5C34C5)C2=O
C1C2=NC1(CNC(=O)N(COC(C(=O)N(C)C)C(N(C)C)C(O)CO)C)NC(C)C2O
C=CC1C(C#N)C(NC(C)=O)C(CC)N1CC2CC2
CCCCC(=NNC1=CC=C([N+1](=O)[O-1])C=C1[N+1](=O)[O-1])C(=O)OCC
COC1=CC=C(OC)C(NC(=S)NN=CC2=CC=NC=C2)=C1
COC1=CC=CC=C1NC(=O)C2=CC=C3C(=C2)C(COC(=O)N4CCC4)=CN3C
CC(C)N1N=NN=C1SCC(=O)NC2=CC=CC=C2C(=O)N3CCCCC3
O=C1C2=CC=CC=C2NC(CC3=CC=CS3)CN1C4=CC=CC=C4
CN1CCCC12CCN3C(O)=C4C(=NC3=C2C)N(CC5=CC=CC=C5)CC4
C1C=CC=C(C)C(S(=O)(=O)N2CCCC2CNC(=O)C3=CC=C4N=CC=NC4=C3)=C1
CC1=CC(=O)N=C(SCC(=O)NC2=CC=C3C=CC=CC3=C2)[NH1]1
O=C(CSC1=NC=2[NH1]C(O)=CC(=O)C=2[NH1]1)NCCC3=CC=C(F)C=C3
COC1=CC=C(C(O)C=2SC(N)=C(C(=O)OC)C=2CC(C)CC)C1
CC(=O)OC1=CC=C(C=C(NS(=O)(=O)C2=CC=C(Cl)C=C2)C(=O)NC(C)CC)C1
C1OC=CC=C(C2=C3C(=O)N(C(=O)N4CCOCC4)N=C(C5=C(C)C=C(C)C=C53)[NH1]2)C1
C1=CC2=CC3=CC=C2N=C(NC4=CC=C(OCCC=C(C)CCC=C(C)C)C=C4)C=C13
CCCCN(C(=O)C1=CC=CC2=NON=C12)CC3(CC)OCCO3
COC1=CC(CC2=C3C=C(C=C2C(NCCC4=CC=CC=C4)C5CC(C(C)O)CCC53C)OCO)C=C1O
CC=C1C(=O)C2=CC(OC3=CC=CC=C3)=C(C#N)C(I)=C2O1
COC1=CC=C(NC(=O)C=CC(SCC(=O)O)=CN2C=CN=C2)C=C1
NC(=O)CS(=O)C(CC1CCN(S(=O)(=O)C2=CC=CC=C2F)CC1)COCC3=CC=CC(F)=C3
COC1=CC=C(SC2=CC(NS(=O)(=O)C3=CC=C(C(F)(F)F)C=C3)=C(F)C=N2)C=C1
CCC1=CN=C(NC2CCN(CC3=CC=CC=C3)C2)SC4=NC(OC)=CC(OC)=C14
COC1=CC2=NC=C(C#N)C(OC3=CC=C(C(=O)NNC4=CC=CC=C4)C=C3)=C2C=C1OC
O=C(O)C=CC=CCN1C=NC2=CC(NC3=CC=NC4=CC(Cl)=CC=C34)=CC=C2[NH1]1
CC(C)C(N)C(=O)NC(C(=O)NCC(N1C(=O)CCC1=O)C(C)C)C(C)C
COC1=CC=CC=C1NC(=O)NC2=CC=CC=C2C(=O)NCCN3C=NC=N3
CC1=CC(C)=C(S(=O)(=O)N2CCCC(CN3CCCCC3)C2)C(C)=C1
CC(=O)NC1=NN(C(C)=O)C(C=O)=C1CC
O=C(COC(=O)C1=CC=CC(S(=O)(=O)NC2=CC=C(Cl)C=C2Cl)=C1)N3CCC4=CC=CC=C4C3
NCCCNCCCCNCC1CN(C2=CC=CC=C2)CC1OC(=O)CCCC(=O)NC3=CC=C(F)C=C3
CCC1=NC2=CC=CC=C2N1CC(O)CN3C(CSC4=CC=C(Cl)C=C4)=N[NH1]C3=O
C1=CC(CN2CCCCC2)=NC(OCC)=N1
CC(C)N1N=CN=C1C2=CC=C3C(=C2)C(C4=CC=C(Cl)C=C4)=NC(N)C(=O)N3C
O=C(O)C1=C2C=C(Cl)C(CC3CCCC3)=C(NCC4=CC=CC=C4)C2=CC=C1[N+1](=O)[O-1]
O=C(C=NSC1=CC=C(C(F)(F)F)C=C1N)N2CCCC2
CC1(NCCN2N=C(C=3C=COC=3)N=C21)C4=CC(CC5=CC=CC=C5)OC(C)(C)C4
COC=CC1=CN=CC=C(CCNC2=NC=CC(C3CCC3)=N2)C1=C
CCC1C(C(F)F)NC2=NC(S(=O)(=O)C3=CC=CC=C3)=CC=C21
CCOC(=O)C1=C(NC2=CC=C(OC)C=C2)NC(=O)NC1C
CCNC1=NC=NC2=C1N=CN2C3OC(CO)C(O)C3O
CC(C)N(CC1=CC=C(C#N)C=C1)C(=O)CN2C(=O)CSC2C3=CC=C(Cl)C=C3
CC1=CC(C(=O)N2CCC2(C)C(=O)NC3=CC=C(S(=O)(=O)N(C)C)C=C3F)=NO1
NC(=O)N1C=C(NC(=O)N2CC3C=C2[NH1]C(C(=O)NCCCO)=N3)C=C1N4C=CC=N4
CC(C)CN(CC1=CC(Cl)=C2C(=C1)OCCCO2)C(=O)C3CCN(S(=O)(=O)C4=CC=C(Br)C=C4)CC3
CC1OC(OCC(O)CCCCCCC=CC(C)OC(=O)C2=CC=CC=C2)C(O)C(O)C1O
CC(CO)C1=CN(CCCN(CC(=O)O)C)C2=C(F)C=CC=C12
COC=CC=CN(C(=O)NC1=CC=C(Cl)C(Cl)=C1)C2CCN(CC(=O)NC3CCCC3)CC2CCF
C1OC=CC=C1CC2=N[NH1]C(NCCC3=NC=CC=C3C(=O)O)=N2
CC1=CC=C(N=C2SC=C(C3NCCC(Cl)(C(=O)C4=CC=CC=C4)C3)N2CC)C1
COC=CC1=C(C=CC(C(=O)NC2=NC(C3=CC=CC=N3)=C4S2)=CC=CCN(C)CC5=CC=CC(Cl)=C5)S4C=C1
COCC1CCC(N(C)C)C1ON=C(N)N
CC1=NC=CN1C2=CC3=CC=NC(=N[NH1]C=C3C=C2)OCC(C(N)=O)N
COC(=O)CC1=C(NC2=CC=CC=C2)C3=CC(OC)=C(OC)C=C3C1C(=O)N4CCCCC4
NC1=CC=CC(=C1)CC2=CC(C=3C=NN(CC4CC4)C=3O)=CC=C2
CCCC1=NC=CC2=C1C(C3=CC=C(C(C)C)C=C3)=NN2C(=O)C4=CC=C([N+1](=O)[O-1])C=C4
COCC1CC(NC(=O)OCC2=CC=CC=C2)CN1C(=O)CC3=CC=C(C4=CC=CC=C4C=5N=N[NH1]N=5)C=C3
O=C1C2ON(C3=CC=CN=C3)CC2N(CC4=CC=C(Cl)C=C4)C1=O
CCOC(=O)C=C1N(C(=O)C2=CC=CC(N)=C2)C3=CC(OC)=C(OC)C=C13
NCCNCCNCCNC1=C2C=CC=CC2=NC3=CC=CC=C13
CC=1OC(C2=CC=CC=C2)=NC=1CC(O)(CN3C=NC=N3)C4=CC=C(F)C=C4F
CCCCNC(=O)NC1=CC=CC(C(=O)NC2CC2)=C1
COC1=CC=C(C=NNC(=O)CN2CCCN(S(=O)(=O)N=CC=CS)CC2)C=C1OC
COC1=CC=CC(C#CC2=C(C)C=C(C3=CC(=O)CC(C)(C)C3)[NH1]2)=C1
O=[N+1]([O-1])C1=CC=C(S(=O)(=O)N2CCCCC2)C=C1O
COC1=CC=CC=C1C2=NC=CC(NS(=O)(=O)C=CC=C3[NH1]C=C(CCO)C3=O)=C2C#N
COC1=CC=C(C(=O)N(CCCN2CCC(C3=NC4=CC=CC=C4[NH1]3)CC2C)C5CCCC5)C=C1
CC(C)COCCOC1OC(C(O)CO)C(O)C(NCC2=CC=CC=C2)C1OC(=O)CCCCC(C)(C)C
CCCN(CC1=CC=C(OC)C=C1)CC2=CC=CC=C2OCCN(C)C
CN1C2=CC(=C1C#N)C(=O)CC(C3=CC=C(Br)C=C3)O2
O=C(NC1=CC=CC=C1)N2C=CC=NC[NH1]N=C(N=CC3=CC=C(F)C=C3)C2
O=C(CN1CCCC1)NC2=CC=C(NC(=O)C3=CC=CC(NC(=O)N4CCCCC4)=C3)C=C2
CCC(=O)N1C=C(C2=CC=C(Cl)C=C2)[N+1]([O-1])=C1N3CCCCC3
O=C[NH1]N=C(CCNC(=S)NC1=CC=CC=C1)[NH1]
O=CNC1CCC(NC2=CC(NC3=CC=NC4=CC=C(NS(C)(=O)=O)C=C3O4)=NC=N2)CC1C
OCCN1CCC(NC2=NC(NCCC3=CC=C(F)C=C3)=NC4=C2N=CN4C5CC5)CC1
CC1=CC(NC(=O)N2CCCC2C(N)=O)=C(Br)S1
O=C1COC2=CC=C(C3=CC(C(F)(F)F)=NN3C4=CC=C(NC5=CC=CC=C5)C=C4)C=C2N1
OC1=CC=C(C=NN2C=NC(C3=CC=CC=C3)=CC4=CC=NN24)C=C1
O=C(CSC1=NC(=O)C2=C([NH1]1)CCCCC2)NC3=CC=CC(Br)=C3
CC(C)CC(NC(=O)CNC(N)=O)C(=O)SCCNC(=O)C1=CC=C(Cl)C=C1
O=C(NC1=CC=CC=C1Cl)CCN(C(=O)NC2=CC=CC=C2)CC3=CC=C(C(F)(F)F)C=C3
OC1=CC=C(OC2CSCCN2CC3=CC=C(F)C=C3)C=C1
COC1=CC=CC(N2CC(S(=O)(=O)C3=CC=CC=C3Cl)CC2C(=O)NO)=C1
CC(C)(C)C1=CC(NC(=S)NC2=CC=C(F)C=C2)=CC=C1O
CC(C)C1CC(C)(C2)C=CC(CCNC=3CC(C)(C)CCC=3)=NC=C21
CNC(=NN=CC1=CC=C(C2=CC=CC(C(F)(F)F)=C2)S1)SC3=CCCCCC3
CC1=CC(N2CCN(C(=O)C3=CC=C4N=C[NH1]C4=C3)CC2)=C5C(C)=C(C)C=CC5=N1
COC1=CC=CC=C1C(C=C(N=CN)CC=CC2=CC(C)=C3N=CSC3=C2)OO
CC(NC(=O)C1=CC(C2=CC=CC=C2)=NN1CC)C(O)(C3=CC=CC=C3)C4=CC=CC=C4
CN(C)S(=O)(=O)C1=CC=C2C(=C1)N(C(=O)C3CCC(=O)CC3)C(=O)N2
CC1=NN=C(SCCC(=O)OCC(=O)N2CCOCC2)O1
CCC(CC1)C(NC2=CC=CC=C2)CCN(CC3=CC=C(F)C=C3)CC1
COC1=CC(C2NC3=CC=CC=C3C(=O)N2C4=CC=CS4)=CC=C1ONC5=CC=C(Cl)C=C5
O=C(NC(C1=CC=CC=C1)C2=CC=CC=C2)CS3CC(=O)NC4=CC=CC=C43
CC1=CC(NC(=O)C2=CC=CC(Br)=C2)=NC3=C(Cl)C=C(Cl)C=C13
CCOC1=CC=C(C(=S)N2CCCC2)C=C1OCC
CC(N)C(=O)N1CCCC1CC(=O)NC2=CC=C(CCCNC3CN(C4=NC=C5C=CC=CC5=N4)C3)C=C2
COC1=CC=C2[NH1]C(C3=CC=C([N-1][N+1]#N)C=C3)=NC2=C1
CC1=C(Cl)C=CC=C1NC(=O)CCC(C2=CC=CC=C2S(N)(=O)=O)C
CC1=CC=C2C(=C1Cl)CCN(S(=O)(=O)C3=CC=C4C=CSC4=C3)C2
COC=C1C=C(CCNC(=O)CC2=CN(CC3=CN=C(OCC4=CC=CC=C4)C=C3)N=N2)C=C1OC
CC1=CC=C2OC(C)=C(CCN3CCC(C4C3)OCC=5C=CSC=54)C(=O)C2=C1
O=C1OCCC1=CC2=CC=C(O)C(O)=C2
N#CC(C1=CC=C(F)C=C1)CCN(C(=O)CN2C(=O)SC3=CC=C(F)C=C32)CC
O=C(CCN1N=C(C2=CC=C(F)C=C2)C=CC1=O)CCC3=CC=C(C(F)(F)F)N=C3
COC1=CC(CNC(=O)CC(=N)C2=CC=C(Br)S2)=CC=C1O
OC1=CC=C(Cl)C(C=NNC(=S)NC2=CC=CC=C2)=C1
CC1=CC=C(C(=O)OCC(=O)NCCN2CCOCC2)C=C1
NC(=O)N=C(C1=CC=CC=C1)C=CC2=CC=C(Cl)C=C2N
NC1CCN(CC2C(C=3N=C(NCC4=CC=CO4)SC=3C5CC5)CCCCC2)C1
CSC1=NC=NC=C1C2=CC=CC(Cl)=C2Cl
O=C(O)C=CC=CC(NC=NC=CC(NC1=CC=C(C2CCCC2)C=C1)=NC=O)=C
COC1=CC(CCCNC(=S)NC2=CC=C(C)C=C2C)=CC(OC)=C1OC
COC1=CC=C(OC)C(CC(C(=O)N2CCN(CC)CC2)=CO)=C1
CC1=CC=C(C=C(SCC(=O)NCCN(C)C)C(=O)NC=O)C=C1
C1=CC=C(C2=NC3=CN=CC=C3[NH1]2)C=C1
CNC(=O)C1=CC=C2C(Cl)=C3C(=NC2=C1)CCCC3
CC1=NN(C(C)C(=O)NCC2=CC=CN=C2)C(C)=C1[N+1](=O)[O-1]
CC1(C)CC(NC2OC3=CC=CC=C3C2=O)C1=O
CC(=O)N(CCN1C=CN=C1COC#N)C2=CC=C(Cl)C=C2Cl
O=C(CCC1=CC=N[NH1]1)NCCC(=O)N2CSCC2C(=O)NC(CC3=CC=CC=C3)C(=O)O
CCN1C=C(C(=O)NCCN2CCN(C3=CC=CC=C3OC)CC2)C=N1
CCS(=O)(=O)C=CC=C(C=CC(C=CC=CN=C(CN(C)CC1CC1)N=C(C)S)=N)C
COC=C1C(NC(=O)C2=CN=CC=C2N3CCNCC3)=CN=C(OCC4=CC=CC=C4)C=CN=CC=C1
CCOC(=O)C(=O)NC=CC1=NC(C2=CC=NC=C2)=C(C3=CC=CC=C3)O1
CCC=CCSC1=NC(OC2=CC=C(F)C=C2F)=C(C)C(N(C)C)=C1OCC
CCCN1C(CNC(=O)CNC(=O)C2=CC=C(Br)C=C2)=CS(C#N)C(=O)N1O
OC1(CCC2=CC=CC=C2)CCN(CC3=CC=C(N4C=CC=N4)C=C3)CC1
O=C1CC(O)CC(C=C2C=NC3=CC=CC=C32)C1
O=CNC=C(C=O)C(C1=C(F)C=C(Br)C=C1)SC2=C3C=C(O2)CCC4=NSN=C43
C1C(C)CNCCN1C=NC2=C(C(=O)N3CN=C(C4=CC=C(C#N)C=C4)C=C(N)C32)OCC(N)=O
O=C(O)C1=CC(OC2=CC=CC=C2NC(=O)C3=CC=CC=C3F)=CC=C1OCC4=CC=CC=C4
O=C(CN1N=C(OCC2=NN(CC3CC3)C=C2C)C(Cl)=C1)NS(=O)(=O)C4=CC=CC=C4
CC1=CC=C(F)C=C1NC(=N)N
O=C(NCCN1CCN(CC(=O)N2C3=CC=CC=C3C4=CC=CC=C42)CC1)C5=CC=CC=C5
O=C1CCC2(CC1)OCCN2C(=O)C3=CC=C4C(=C3)OCO4
CC1=CC=C(S(=O)(=O)N(CC(=O)NC2=CC(F)=CC=C2F)C=N)C=C1
CC=1[NH1]N=C([N+1](=O)[O-1])C=1C2=CC=CC=C2
O=C(O)CC1=CC=NC2=CC=CC=C2N(CCP(=O)(O)O)CC(=O)N1C3=CC=CC=C3F
CCC1=CC2=CC=CC=C2N=C1C(C3=CC=C(F)C=C3)N4CCCC4
N#CC1=CC=CC(C(=O)C2CCCN(C3=NC=CC=N3)C2)=C1
CC1=CC(OCCCN2CCN(C3=CC(Cl)=CC=C3O)CC2)=CC(C)=C1Cl
CC1=C(C2=CC=C(Cl)S2)C(=O)N(C(C)(C)C3=CC=C4N=CSC4=C3C5)C=C1SC6=CC(O)=CC=C56
COC1=CC=CC=C1C2C=3C(=N[NH1]C=3C(C)(C)C)C(=O)N2C4=C(N)N(CC5=CC=CC=C5)C(=O)[NH1]C4=O
CCCC1=C(OC(C=C2[NH1]C3=CC=CC=C3C2)=C1)C(=O)[NH1]C(C)=CCCC(=O)O
O=C1N=C2[NH1]C(NC=O)=CN2C3=CC=C(Cl)C=C13
CCC(=O)NC1=CC=C(C2=NN=CC(C(F)(F)F)=CC(N3CCC(COC)CC3)=NN2C=O)C=C1
CCC1=CC=CC=C1N(CCCl)CC2=CC=C3C=NC=CC3=C2
COC1=CC=CC=C1N2CCN(CCCCCCNC(=O)C3=CC=C(C(F)(F)F)C=C3)CC2
CC1=CC=C(C(=O)NCC(=O)OCC(=O)NC2=CC=C(N3CCOCC3)C=C2C)S1
COC1=CC=C(N2C(=O)C(=NNC3=CC=C(F)C=C3)C(=O)N2)C=C1
COC1=CC=CC(NC(=O)C=CC2=CC3=CC=CC(Cl)=C3[NH1]C2=O)=C1
CCC1=CN(C2OC(CO)C(O)C2O)N=N1
COC1=CC=C(S(=O)C2=NC(C3=CC=CC=N3)=N[NH1]2)C=C1OC
N=C(N)NCCCCNCCCCN
NN=CC1=C(Br)[NH1]C2=CC=C(OC3=CC=CC(Cl)=C3)C=C12
CCCCCCCC1NC2=C(COC2=O)C(C3=CC=CC=C3)C1C=4N=N[NH1]N=4
C=C(C)C[N+1]=C(C=CC1=CC(OC2)=C(O)C(I)=C1)C3=CN(C=O)C(C4=CC=CC=C4)CCC32
CCC(=O)SC(C)(CC1=CC=C(C#CC2=CC=CC=C2)C=C1)C(=O)O
CC1=CC=C(C)C(N2CCN(S(=O)(=O)C3C(C(=O)N4CCCCC4)=CC=CN3C5=CC=CC=C5)CC2)=C1C
C#CCNC(=O)C(=CC1=CC=CC([N+1](=O)[O-1])=C1)NC(=O)C2=CC=CC=C2
CC=1C=CC2=NC(C3=CC=CC=C3)=C(C(=O)NCC4=CC=CC=N4)N2C=1
CC1=NC(N)=CC(=N1)N(CC2=CC=CC=C2)CC3=CC=CC=C3
FC1=CC=C(CN2N=NN=C2C3=CC4=CC=C(CC(F)F)C=C4[NH1]3)C=C1
FC(F)(F)C1=CC=C2[NH1]C(SCC3=CC=CC(O)=C3O)=NC2=C1
CC1=C(C(=O)NCC2=CC(Cl)=CC=C2O)N=NN1C3=C(Cl)C=C(Cl)C=C3Cl
CC1=CC=C(CNN=NC=2C(=O)N(C)C(=O)N(C)C=2[NH1])C=C1
CN(N)S(=O)(=O)C1=CC=C(NC2C(COC3=CC=CS3)CC=N2)C=C1
CC=1OC=CC=1C(=O)N(NC(=O)NCC)C2CCCC(NC(=O)C(=O)O)C2O
COC1=CC=C(C(OC)=C1OC)C2(C)C=CC(O)C2(O)C=O
CN(C)S(=O)(=O)C1=CC=CC(C(=O)NC(=S)OCC#N)=C1
N#CC1=C(Cl)C=CC=C1OCC2=CC=CC=C2
NC(=O)CS(=O)C(CC1CCN(S(=O)(=O)C2=CC=CC=C2F)CC1)COCC3=CC=CC(F)=C3
CC(C)NC1=NC(NCC2=CC=CC=C2Cl)=C3C=C(C)OC3=N1
CC=1C=C2NC(CNC3CC3(F)F)=CN=C2C=1
CC1=CC=C(C(=O)CSC2=NC(C3CC3)=NN2C4CCCC4)C=C1
COC1=CC=C(C=NOCC(=O)N2CCCC(CO)C2)C=C1OC
CCC1=CC=C(NC2=NC(NC3=CC4=C(C=C3CC(=O)O)C(=O)CC4)=N[NH1]2)C=N1
CCC(CC)(CC)N1C=CN=C1C(=O)C=2C(C(=O)N(C)C)=C(C)N(C)C=2N
CCC(=O)SC(C)(CC1=CC=C(C#CC2=CC=CC=C2)C=C1)C(=O)O
NCC1C=CN(C2OC(CO)C(O)C2OC(=O)C(=O)O)C(=O)[NH1]C1=O
COC1=CC=CC(NC2C(=O)CC(C3=CC=CC=C3)(C4=CC=CC=C4)N2)=C1
COC1=CC=CC=C1CN2C(C3=CC=CC=N3)=NC4=C(C)C=C(C)N=C42
COC(=O)C1=CC=CC2=C1C(=O)N(CCC3=CC=CC=C3)C2
COC(=O)C1=C(C)[NH1]C(C(=O)COC(=O)C2=COC3=CC=CC=C32)=C1C
CN=C1C(NCC2=CC3=CC=CC=C3O2)CC=4N=C(N5C=CC6=CC=CC=C65)SC=41
CCC1=C(C)SC(NC(=O)C2=CC=CS2)=C1C(=O)OC
CCC(C)C(N)C(=O)N1CCCN(C(=O)C=C2C(Cl)=CS2)C1
CC1OC(OCC2CC=C3C(COC(=O)C4=CC=CN=C4Cl)=C(Cl)C=C3C2)C(O)C(O)C1O
C1CNC1=CC2=CN(CC3=CC=CC=C3Cl)C=CC=C(OC)C=C2
N#CC(CCC1=CC=C(NC2=NCCN2)C=C1)N3C=C(C4=CC=CC=C4)N=N3
O=C(CN1CCN(CC2=CC=C(Cl)C=C2)CC13)NCC4=CC([N+1](=O)[O-1])=CC=C4C3
COC1=CC=C(C=CC2=CC(OC)=C(OC)C(OC)=C2C(=O)NO)C=C1
COC=C(C(=O)OC)C1=CC=CC=C1COC2=C(Cl)C=C(C=3N=NN(CCC#N)N=3)C(OC)=C2
COC1=CC=C(CCCF)C(OCC2=CC=CC=C2F)=C1C(C3=CC=C4C(=C3)OCO4)N(C)C
O=C(CSC1=NN=NN1C2=CC=C(F)C=C2)N3CCN(C4=CC=CC=C4)CC3
C#CCCOC(=O)C=C(C)OC1=CC=C(OC(=O)CNC(=O)C2=CC=C(Cl)C=C2)C=C1
O=C(C1=CC=CC(=C1)N(CC2=CC=CC=C2)CCN(C3=NC=NC=4[NH1]C=C(Cl)C3=4)CC)N5CCOCC5
CC(C)CC(CC(=O)NO)C(=O)NC(C(=O)OCC)C(=O)NC(CC(N)=O)C(N)=O
CNCC1C2C(C)C(OC(=O)C3=CC=CC(Cl)=C3)C4CCC1C(CC5=CC=C(F)C=C5)C24
CC1=CC=C(C2=CC(C3CCOC3)=CC4=C2NCC4)C=C1
FC1=CC=C2[NH1]C(N3CCC(C4CCN(CC5=CC=C(F)C=C5)CC4)CC3)=NC2=C1
CCCCN(C(=O)C1=CC=CC2=NON=C12)CC3(CC)OCCO3
CC1=NC([N+1](=O)[O-1])=CN1CC(=O)NCCCCN2C(=O)SC(=CC3=CC=CN3C)C2=O
FC1=CC=C(N2N=C(CN3C=CC4=CC=CC5=C43)C6=C2CCCC6C5C7=CC=C(Cl)C=C7)C=C1
CC(C)(C)OC(=O)NC(C(=O)NC(CC(=O)O)C1=CC=CO1)CCN(C(F)F)CC
CC1=CC(C)=C(N2N=C(C(F)(F)F)C=C2C(=O)NC3CCC4CC3CC(C(N)=O)(O)C4)C=C1
CC(C)(C)C1=CC(Cl)=C2C(=O)N(C3=CC=C(C(=O)N4CCC(N)CC4)C=C3)SC2=N1
CN1CCN(C=CC=C(C2=CN=C(S(=O)(=O)C3=CC(Cl)=C(Cl)S3)C(NC4CCCC4)=N2)C=N)CC1
CC1=CSC(C2=CN=CC(C3CCN(C=4C=NN(C)C=4)C3=O)=C2)=N1
ClC1=CN=C2[NH1]N=C(NC3=CC=C([N+1](=O)[O-1])C=C3)C2=C1
CC(=O)OC=C(C(=O)C1=CC=CC=C1)C=C(CO2)C(OC)C3CCCCC3C2O
COC(=O)C1=CC=CC(NC(=O)CN2C=C(S(=O)(=O)C3=CC=CC=C3)C4=CC=CN=C42)=C1
N#CC(C1=CC2=CC=C1)CCN(C3=CC=C(C(=O)NCCCN4CCCCC4)C=C3)CC2
O=COCC(C1=CC=C(C(F)(F)F)C=C1)=NNCC2=NN=NN2CC3CC3
O=C1CN(S(=O)(=O)C2=CC=CC(Cl)=C2)C3=CC=CC=C3N1
CN1CCN(C2=CC(C3=CC=CC=C3)=NC4=C(Br)C=NN24)CC1
CON=C(C(N)=O)C1=CC=C(N2CCN(S(=O)(=O)C3=CC=C(Cl)S3)CC2)C=C1
O=[N+1]([O-1])C1=CC=CC(=C1)C(N2CCN(CC3=CC=C4C(=C3)OCO4)CC2)CCC
CCN(CC)CCNC(=O)CCC(=O)NC1=CC(C2=CC=C(Cl)S2)=N[NH1]1
CC1=CC(S(C)(=O)=O)=CC=C1NC2=NC=C(C(=O)O)C(C3=CC=C(NC(=O)CC4=CC=CC=C4)C=C3)=N2
C1C=CC=CC1CN2N=NC(C(=O)OCC(=O)C(F)(F)F)=C2C=C
O=C(O)CCN1CC2C(C1)C2C(=O)N(CC3=CC=CO3)C4=CC=C(C5=CC=CC(Cl)=C5)C=C4
O=C(NC1=CC=C(O)C(C(F)(F)F)=C1)NC2=CC(Cl)=CC(Cl)=C2
CC1=CN=C(N)S1
COC1=C(CNCCCN2CCN(CCC#N)C2)C(C)=NN1C
OCCC=C(Cl)C(F)(F)OC1=C(Br)C=C(Br)C=C1
COC1=CC=CC(C2=NN=C(NC(=O)C3=CC=C(C)C(C)=C3)S2)=C1O
CC(OC1=CC=CC=C1F)C(=O)NC2=CC=C(C=3C=N[NH1]C=3)C=C2
O=[N+1]([O-1])C1=CC=CC(S(=O)(=O)NC2=CC=CN=C2)=C1
CC(=O)OCCN1C=C(C2=C(C3=CC=C(OC4=CC=C(F)C=C4)C=C3)C(=O)C25CC5)C6=CC=CC=C61
CC(C)C1CN(C)C2CC1CN2CC3=NC4=CC=CC=C4C(=O)N3C5=CC=C(Cl)C=C5
CCOP(=O)(Cl)C1=CC=C(N(CC2=CC=CC=C2)CC1)C=C
COC1=CC=CC=C1N2CCN(CCCCCCNC(=O)C3=CC=C(C(F)(F)F)C=C3)CC2
CC(=O)NCCSC=NC(C1=CC=C(N(C)C)C=C1)=C(C2=CC=C(OC)C=C2)[NH1]
CCCCC(=O)NCCC1=CC=C(NC(=O)COC2=CC=CC=C2Cl)C=C1
CN1C=CN=C1C2=CC=C(C(N)COC3=CC=CC=C3)C=C2
CC1=CC=C(NCC2=CC=C(C(=O)N3CCN(CC4=CC=CC=C4F)CC3)N=C2C=O)C(C)=C1
C1=CC=C(CN2CCCCC2)C=C1
CC1=CC=CC=C1C2NC(=O)NC3(CC3C4=CC=CC=C4)C2=O
O=C(NS(=O)(=O)C1=CC=CC=C1)C2=CC=CC=C2S(=O)(=O)C=3C(C4CCCCC4)=N[NH1]C=3NC5=CC=C(Cl)C=C5
CCC(=O)N(CCCN(CC)CC)C1=CC(C)=C(C(=O)N=C(N)N)C=C1Cl
CC1=NC2=C(N)C=C(Cl)C=C2[NH1]1
O=C1C2=CC=CC=C2S(=O)(=O)C3=CC=CC=C31
C=CCN(C)CC1CCN(CC(=O)O)C(=O)CC2=CC(OC)=C(OC)C=C21
NC1=NC(C2=CC=NC=C2)=NC3SC4=C(C3=C1)CCCC4
CCC1N(CC#CC#CC2=CC=CC=C2)CCC1O
CC(NS(=O)(=O)C1=CC=C2C(=C1)CCS2(=O)=O)C(=O)NC3=CC=CC=C3Cl
CN(CC(=O)NC1=CC=CC=C1Cl)CC2=NN=NN2C3CCCCC3
CC(C)(C)OC(=O)NC(CC=CC1=CC(Cl)=CC=C1Cl)C(=O)O
COC1=CC=C(N2N=C(C(=O)N3CCN(C)CC3)C=C2C=CC4=CN(C)C5=CC=CC=C45)C=C1F
COC(=O)C1(C)OC2=C(OCC3=CC=C4C=CC=CC4=C3)C=CC=C2C(=O)CC1C5=CC=CC(Cl)=C5Cl
CC=C1C(C(=O)COC(=O)C2=CC=CC=C2)=C(C)N1NC(=O)OC(C)C
COC=CC=C(C1SCC(=O)N1NC(=O)C2=CC=C(C3=CC=CC=C3)C=C2)C=COC
CCN1CCCC1(C)C2=NC(C3=CC=CC=C3)=NO2
CC(C)COC(=O)CNS(=O)(=O)C1=CC=C(C(=O)O)C=C1
COC1=CC(NS(C)(=O)=O)=CC=C1NC2=C3C=CC=CC3=NC4=C(NCC5CC5)N=CN=C24
C[N+1](C)(C)CC#CCOC1=NC(N)=NC(C2=CC(F)=C(OC)C(Br)=C2)=C1
CCCOC1=CC=C(CC23CCCC2C3)N=C1
O=C(O)C1CCCCC1C(=O)NC2=NN(C3=CC=C(Br)C=C3)C(C4=CC=C(Cl)C=C4)=C2C5=CC=CC=C5
O=C1N(C2=CC=CC=C2)N=CC3=NC(NC4=CC=C(CN5CCCC5)C=C4)=NN13
CN1C(=O)OC(C)(C2=CC=C(F)C=C2)C1C3=CC=C(NC(=O)C4=CC=CS4)C=C3
CN1C(C2=CC=C(C#CC3=CC=CC=C3)C=C2Cl)=NC4=C1C(=O)[NH1]C(=O)N4CC5C6CCC(O6)C5
COC=CC=CC=1N=C(N(C)C)[NH1]C=1
O=C(NN=CC1=CC=CC=C1N[N+1]([O-1])=NO)C2=CC=CC3=CC=CN=C23
CCOC=CC1=CN=C([N+1](=O)[O-1])N1CC2=CC=CC(NC(=O)C3=CC=C(O)C(Br)=C3)=C2
CS(=O)(=O)N1N=C(COC2=CC=CC=C2)C=C1N
NC(=O)C=1C(CO)=C(C2=CC=CC(F)=C2F)N(CS(=O)(=O)C3=CC=C(OC(F)F)C=C3)C=1CCC4=C[NH1]C5=CC=CC=C45
CCOCC1CN(S(=O)(=O)C2CCCC2)CC3=CC(CC)=CN=C31
CCC12CCC(=O)CC1CCC(C3)C2CCC4(C)C(C(=O)NC5=CC=C(F)C=C5)CCC34
CC=CC1C(=O)NC(N)=NC1CC2C(C(N)=O)N(CCC3=CC=CS3)CC2
O=C(CSC1=NC(C2=CC=CC=C2)=NC3=C1CCN(CC4=C(F)C=CC=C4F)C3)NC5=CC=CC(F)=C5
O=C(CC(CNC=1C=C(Cl)SS=1)C(Cl)Cl)NC2CCCCC2
O=C1[NH1]C2=CC(Cl)=C(C3=CC=CC=C3)C=C2N=C1O
COC(=O)C1=CC=C(OCC2=CC(=O)[NH1]C=C(C3=CC=CO3)C=CN2)C([N+1](=O)[O-1])=C1
N#CC1=CC=C(C=C(C(=O)C2CC2)C3=CC(F)=CC=N3)C=C1
CN1C(=O)C(NC(=O)C2=CC=CC=C2F)N=C(C3=CC=CC(Cl)=C3Cl)C1=O
O=C(C=C1C=C(C2=CC=CC=C2F)OC1=O)N3CCN(S(=O)(=O)CC4=CC=CC=C4)CC3
COC1=CC=C(CC2OC3=CC(C4=CC=C(C(F)(F)F)C=C4)=CC(O)=C3C(=O)O2)C=C1
CON=CCCNC1=CC=CC=C1S2SC3=CC=CC=C3C=C2C
O=C(NCC1CCCCC1)C=2C=C(COC3=CC=C(CC4=C(F)C=CC=C4F)C=C3)ON=2
N#CC1=CN(C2=CC=C(C(=O)O)C(O)=C2)C=C1C3=CC=C(O)C=C3O
NC1=CC=CC=C1C2OC(=O)NC2SC=S
O=C(NCC1=CC=C(F)C=C1)C=2C=C(C3=CC=C(F)C=C3)ON=2
ClC1=CC=C(C2=CC=C3C=CC=C(Cl)C3=N2)C=C1
COCC(=O)NC1=CC=C2N=C(Cl)SC2=C1
C1OC=CC=C(COC=C(OC)C=C(C2=CCC(C3=CC=C4C(=C3)OCO4)OC2C)N=CC5=CC=CC=C5)OC=C1OC
O=C(O)C12C(C3=CC=CC=C3Cl)C(C4=CC=CC(F)=C4)C1C(=O)N2CC5=CC=CN=C5
O=C(NO)C1=CC=C(C=2C=C(C3=CC=C(Cl)C=C3)ON=2)C=C1
NC1=NC(N)=C2N=CN(C3CC(O)C(CO)O3)C2=N1
O=C(O1)C(CCCCNC2=CC=C([N+1](=O)[O-1])C=C2[N+1](=O)[O-1])=NC3=CC=CC=C31
CCN(CC)CCCC(C)N=C(NCC1=CC=NC=C1)NC2=CC=C(OCC3=CC=C4C=CC=CC4=N3)C=C2
CCOC(=O)C1C(=O)OC2(CCN(C(=O)CCC3=CSC=N3)CC2)C1CC
CC1=N[NH1]C(S(C)(=O)=O)=NC=CC=C1C2=CC=CC(F)=C2
CSCC(=O)N1CCCC(C2=NC(C3=CC=CC=C3F)=NO2)C1
COC1=CC=CC(NC(=O)CSC2=NC(C3=CC=CO3)=NC=C2C(F)(F)F)=C1
CNC(C1C(=O)C2=CC=C3C=CC=CC3=C2)CC4=CC=C(NC5CCCCCC5)C=C41
O=C(N1C=CC=C2OC(C3=NC=CO3)=NC12)C4=CC=CC(Cl)=C4
O=C(O)C1=CN(CC2=CC=C(C3=CC=CC=C3C4=NC=CO4)C=C2)C5=NC=NC(OCC6=CC=CC=C6)=C15
CCCC(C1=CC=C(Cl)C=C1)NC(=O)N(CC(=O)NCC=C(C)CCC=C(C)C)C=O
CC1=CC=C(C)C(CN(C(=O)CC2=CC=CC=C2)C3=CC=C(C)C=C3C)=C1
O=C(NC1CCCC1)C2=CC=C(N3SC4=CC=CC=C4C3=O)O2
O=C(CN1CCN(C2=CC=CC=C2F)CC1)NC3=NC=CS3
COC=C1C=C(NOC2=CC=C(C(=O)NC=3C(C(C)C)=NN(C4CCCCC4)C=3)C=C2)C=C1
COC1=CC=C(S(=O)(=O)N2CCOCC2)C=C1S(=O)(=O)N3CCCCC3
CN(C)CCOC1=CC=CC(C2CCC3=CC(OC4CCCCC4)=CC=C3N2COCC5=CC=CC=C5)=C1
CCC1CCCCN1CCCNC2=NC(NC3=CC(Cl)=CC=C3Cl)=NC4=CC=CC=C24
COC1=CC=C(NC(=O)CN(C)S(=O)(=O)C2=CC=CC=C2F)C(OC)=C1
COC1=CC=C2C(=O)C=C(C=C(O)C(=O)C3=CC=C(F)C=C3)OC2=C1
ClC1=CC=CC=C1C=CC(NC2=CC=CC=C2)=NC(N3CCOCC3)=N
O=C1CCCN1C2=CC=C(C=C(C3=CC([N+1](=O)[O-1])=CC=C3F)NC(=O)CO)C=C2
CC1=CC=C(S(=O)(=O)NC2=CC(S(=O)(=O)CCC(=O)O)=CC=C2C(=O)NO)C=C1
CCCC(=O)C1=CC=C(OCC(=O)C2=CC=C(C)O2)C=C1
CCC1CCC(CC(=O)OC)N1C(=O)NC(C)C2=CC=CC=C2
C1=CC=C2C=C(CNCC3=CC=C(C4=CC=CC([N+1](=O)[O-1])=C4)O3)C=CC2=C1
CCC1OC=CC=C(C2=CC(=O)N(CC(=O)N3CCN(CC4=CC=CC=C4)CC3)N=N2)C1
CC1=NN=C(SCCC(=O)NCC2=CC=CO2)N1C3=CC=C(Cl)C=C3
OC1=CC=C(Cl)C=C1CCCN(CC2=CC=CC=C2F)C
CN(C)C(=O)C1=CC=CC(C2=C[NH1]C(=O)C(C(F)(F)F)=C2C#N)=C1
CC1=CC(C(=O)NN2CCCCC2)=NN1C3=CC=CC=C3
COC1=CC=C(NN=CC(=O)NC2=CC3=C(C=C2)NCC3)C=C1NC4CCN(C)CC4
COC1=CC=CC=C1C2=CC=C(C3CC4=NC(C5=CC=CC=C5)=C(O)C(C(C)(C)C)=C4O3)O2
COC1=CC=C(S(=O)(=O)C=CC=CC(N2C=C(C3=CC=CC=C3)N=N2)=C)C=C1
CSC1=CC=CC=C1C(=O)NCC2=CC=CC=C2Cl
COC1=CC=C2C(=O)C=C(C=C(O)C(=O)C3=CC=C(F)C=C3)OC2=C1
CNC=C(CN(CCC(NC(=O)C1=CC=C(Cl)S1)C2=NN=NN2C3CCCC3)CCC=N)C=NC(N4CCC5=CN=CN=C54)=N
O=C1C=C(O)N(CCCCCN)C(=O)N1CC2=CC=CC=C2F
C1OC=CC=C1CC(NC(=O)C2=CC=C3C=C(N(CC(N)=O)CC(C)C)C=CC3=N2)C(=O)NOCCC
COC1=CC=NC=C1C2=CC=C(OC)C=C2
CCS(=O)(=O)N1N=NN(C2=CC=C([N+1](=O)[O-1])C=C2)C1=O
COC1=CC=C(S(=O)(=O)N(C)C)C=C1NC(=O)N(CC2=CC=CN=C2)CC3=CC=C(F)C=C3
N=C1SC=C(C2=CC=C(F)C=C2)N1CCC(=O)OC(O)CO
O=C(CC(O)C(=O)NN=CC1=CC(Br)=C(O)C(Br)=C1)C2=CC=C(Br)C=C2
CC(C)(C)C1=CC2=CC(=C1)C(=O)CN3N=C(NC(=O)NC4=CC=C(Br)C=C4)C=C32
O=C(CC1=CC=CC=C1)NC2=CC(Cl)=CC=C2[N+1](=O)[O-1]
CC(C)(N)C(O)C1=CC2=CC(OC(F)(F)F)=CC=C2N1C
CC(C)(Cl)C1CCC1NC(=O)CCCP(=O)(O)O
COC1=CC=C2C(=O)C=C(C3=CC=C(OC)C(OC)=C3)OC2=C1
CN(C)CCN(C)CC(O)COC1=CC=C(F)C=C1F
O=C(NC1=CC=C(C(=O)N2CCOCC2)C=C1)C3=CC=CC=C3F
CCN(CC)S(=O)(=O)C=C1N(C)C2=NC3=CC=CC=C3C(=O)N12
O=P(O)(O)C1=CC2=CC(Cl)=CC=C2O1
CC(C)OC(=O)NCCC1=CC=C2C(=C1)OCO2
O=C(NC1=CC(F)=CC(F)=C1)C2=NC(C3=CC=C4C(=C3)OCO4)=C(C5=CC=CC=C5)[NH1]2
NC=NNC1=C(C2C=C(Cl)SC2=C1C(=O)O)CCO
N=C(N)NC(=O)C1=NN(CC2=CC=C(F)C=C2)C=C1CC3=CN=CC=C3NCC(=O)O
CCCC(C)NC1=NC=NC=C1SC2=NC=C(C(N)=O)C3=CC=CC2=C3
CCOC(=O)CC1NCCN(C2=CC=CC=3[NH1]C=CC2=3)C1
O=C1NC(=NC(CO)C2=CC=CC=C2)CC3=CC=CC=C31
CN(C)C(=O)N1N=NC(C2=CC=C(NC(=O)C3=CC=CS3)C=C2)=N1
O=C1[NH1]C(C2=CC=C(Cl)C=C2)C(CO)C1
CC1=CC=C(OCC(=O)N2C=CC3=CN=C(C4=CC=C(Cl)C=C4)C=C(C(N)=O)C3=C2)C=C1
COC=C1C=CN=C(NC(=N)NC2=CC3=CC(=C2)N=C(CC4=CC=C(F)C=C4)N3CC5=CC=CO5)SC=C1
COC1=CC=C(O)C=C1CN2CCC(C(=O)C3=CC=C(C(C)(C)C)C=C3)CC2
CCC1=CC=CC=C1NC(=O)C2=CC=C(NC(=O)C=NC(C3CC3)=NC=N)C=C2C=O
CC(=O)C1=CC=C(S(=O)(=O)CCC(=O)OC2C(=O)C3=C(C)N(C)C(=O)N=C3[NH1]2)C=C1
CSC1=N[N+1]([O-1])=CC=CC(CS(=O)(=O)C2=CC=CC=C2)=C(NC(C)=O)C=C1C(OC)CC
O=CC1=CC=CC=C1C(CC2=C[NH1]C3=CC=CC=C23)C4=C(C=CC5=CC=CC=C54)O
COCCN1C=NC2=CC(OC3CCCCNC3=O)=CC=C21
O=C(NCCCNC(=O)C1=CC=C(Cl)S1)C2=CC=CC=N2
COC1=CC=C(N2C=NC=C(C=3C=CN(CCN4CCNC4=O)N=3)S2)C=C1
COC1=CC=C(S(=O)(=O)N2CCN(C(=O)C3=CC=C(C)C=C3)CC2)C=C1
O=C(NC1=CC=C(N2CCN(CC3=CC=C(CO)C=N3)CC2)C=C1)C4CCC4
CCCN1C=C(C(=O)NCC2CCCO2)C=CC1=O
CCOC(=O)COC1=CC=C(C=C1OCCCN2CCCCC2)CN(CCCC)C(=O)C
CN(CCOC1CCCCC1)C(=O)CCC2=CC=C3[NH1]C=C(CCO)C3=C2
O=C(CSC1=NN=CN1C2=CC=CN=C2)NC3=C(C(=O)O)C4=CC=CC=C4S3
O=C1NC(=NC(CO)C2=CC=CC=C2)CC3=CC=CC=C31
COC1=C(F)C=C(F)C=C1N2CCN(C(=O)C3=CC=CN=C3)CC2
COC1=CC=C(C(=O)NCC(=O)NC2=CC=CC(C3=NC=CS3)=C2)C=C1OC
CN(CC(C)(O)C1(O)CCN(CC2CCCCCCC2)CC1)C3=CC=C(C(=O)NC(CCC(=O)O)C=O)C=N3
O=C(O)C=CC=CCN1C=NC2=CC(NC3=CC=NC4=CC(Cl)=CC=C34)=CC=C2[NH1]1
O=C(NC1=CC=C([N+1](=O)[O-1])C=C1)C2=CC=C(S(=O)(=O)NC3=CC=CC=C3Cl)C=C2
COC(=O)C1=NC(S(=O)(=O)C=2SC3=CC=CC=C3[N+1]=2[O-1])=CC=C1N4CCC5=CC=CC=C54
O=[N+1]([O-1])C1=CC=CC(CN2C=C(NC3=NC=NC=4[NH1]C=NC3=4)C=NO2)=N1
CCS(=O)(=O)NCCCC1=CC=C2C(=C1)C(CC(O)(C=3C=CSC=3)CC)OCC2
CC(C1=CC=CO1)N2C(C=3C=N[NH1]C=3)=NC4=C2C(=O)N(CC5=CC=CC=C5)C(=O)N4C
COC1=CC=CC=C1C=C2C=NC=3C(=O)N(CC(=O)N4CCOCC4)C=NC=32
COC1=CC=CC(C=NC2C(=O)N(C)C(=O)N(C)O2)=C1
CN1CCN(CC2=CC=C(C(=O)N3CCCCC3)C=C2)CC1
CC1=CC=C(NC(=O)CSC2=NN=CN2C)C=C1
CCOC1=CC=CC=C1NC(=O)CSC2=CC=C3C(=C2)OC(C)(C4=CC=C(OC)C(OC)=C4)C3=O
N#CC=CC=C(N1N=C(C(F)(F)F)C=C1CC(F)(F)C(F)F)C
CCCCCCN=C(N)NC(=O)C=C(O)N=CC1=CC=C(N(C)C)N=C1
CS(=O)(=O)OCCC1=CC=C(Cl)C(Cl)=C1
O=C1C2=CC=CC3=CC=CC(=C23)N1CCCNS(=O)(=O)C4=CC=C(F)C=C4
O=CC1=C([NH1]C=C(C2=NN=N[NH1]2)N=CCl)CCSC1
CCCCCCCOC(=O)CP(=O)(O)O
CCC=C(CCC1CCCCC1)[NH1]C=NC(N)=NC(CCC)=C
C=CCN1C(=O)SC(=CC2=CC=CC(F)=C2)C1=O
CNC(=O)C=1[NH1]C(C2=CC=C(OCC3=CC=CC(F)=C3)C=C2)=CC=1NC(=O)CCl
COC1=CC2=C(C=C1OC)C(CC3=CC=CC=C3)N(C(=O)C4=CC([N+1](=O)[O-1])=CS4)CC2
CC(C)(C)OC(=O)NC(CC1COCCC1)C(=O)NC2(C#N)CC2
COC1=CC(CN=C(N)N2N=C(C3=CC=C(Br)C=C3)N=C2C)=CC(OC)=C1OC
CNC(=O)NCCNCN1N=C(N)SC1=S
CN1N=NN=C1SCC(=O)NN=CC2=CC=CO2
C1NCCN(C2=NC(C3=C(Cl)[NH1]C4=CC=CC=C34)=NC5=C2[NH1]C6=CC=CC=C6C5=O)CC1
COC1=CC2=C(C=C1OC)C(C3=CC=C(O)C=C3)N(C(=O)CCN4CCOCC4)CC2
CCN1CCNCC1
CN(CC1=CC=CN=C1)CC2=C[NH1]C=N2
COC1=CC=CC=C1N=CC(=O)N(CC2=CC=CC=C2Cl)N=C(C3=CC=CC=C3)C=CNC
O=P(O)(O)C(NC(=O)C1=CC=CC=C1Cl)CP(=O)(O)O
COCC1CN(S(C)(=O)=O)CC12CCN(S(=O)(=O)C3=CC=CN=C3)C2
NC(CCSC(CC(=O)O)C1=CC=CC=C1C(F)(F)F)C(=O)O
C1C=CC=C(C2=CC(C(C)=O)=CC=C2NC3=CC=CC(OCCN4CCN(C)CC4)=C3)C=C1
CN1CCN(C2=NC=CC(OC3=CC=C(NC(=O)NC4=CC=C(Cl)C(Cl)=C4)C=C3)=N2)CC1
O=C(NCCN1CCOCC1)C2=C(F)C=CC=C2N3C=CN=C3
O=C1CCN2CC1CN(C(=O)C3=CC=C(F)C=C3)CC2CC4=CC=C(F)C=C4
O=C(O)CC(CC(=O)N1CCC(C2=NC3=CC=CC=C3[NH1]2)CC1)C4=CC(F)=CC=C4O
CC=1SC=2[NH1]C(C=3C=NN(C4=CC=CC=C4)C=3C)=NC(=O)C=2C=1C
CC(C(C=C1C=C(OCC2=CC=C3C=CC=CC3=C2)C=C1)C(F)(F)F)CCN(C)CC
C#CCNC=NC(N)=NC(OC1=CC=C2[NH1]C(N)=NC(=O)C2=C1C)=N
CCOC1=CC=C(CNC(=O)C2CCCN2C)C=C1OCC
CN1C=C(OC2=CC=NC(NC3=CC=C(C#N)C(OC(F)F)=C3)=C2)C=N1
C1COC=CC2=C1CCC34CC(N(CC5=CC=CN=C5OC6=C(F)C=CC=C6F)CC3COCC4)O2
CCCNC(=O)C1=CC=C(S1)C(C2=C(Cl)C=CC=C2Cl)=NNC
O=CC1N=C(N2CCC3(CCCN(S(=O)(=O)C4=CC=CC=C4)C3)CC2)C(C5=CC=CC=C5)N1CC=C(F)C=CC(=O)[NH1]
CN1C(=O)[NH1]C2=CC(C(=O)OCC(=O)NC3=CC=CC(O)=C3)=CC=C21
CC(=O)C1=CC(Cl)=CC=C1OCC(O)CNC(C)C
CCCCOC1=CC(C2=CC=C(F)C=C2F)=C3C(=C1)C(C34)=NNC(=O)N4
COC=C1C=C(N(C2=CC=CC=N2)CCC#N)C(OCC(C)(C)OC3=CC=CC(C#N)=C3C)=C1
CC(C)NC(=O)N1CCN(C2=CC=C(C3=CC=C(C(N)=O)C=C3)N=C2F)CC1
CNC1=NC(C#N)=C(CN2CCCC(N)C2)S1
C=C(C)CN1C=C(C2CCCCC2)C3=CC=C(C(=O)NCC4=CC=CC=C4)C=C31
CC1=C[NH1]N=C1C2=CC=C(N3CCN(C(=O)C(C)(C4)C=CN=CC=C4Cl)CC3)C(F)=C2
CN(CC1=CC=C(Cl)C=C1)CC(O)C(CC(C)C)NC(=O)C(C2=CC=CC=C2)C3=CC=CC=C3
N#CC1=C(NC(=O)CN2CCOCC2)SC3=C1CCCCC3
O=C(NCCN1CCOCC1)C2(S(=O)(=O)N3CCCCC3)CCCCC2
COC1=CC(OC)=C(NC(=O)C2=CC(S(=O)(=O)N(C)C)=CC=C2C)C=C1C(=O)NC3=CC=C(I)C=C3
COC1=CC=C(C(=O)NNC(=O)C2CCN(C(=O)C3=CC=CO3)CC2)C=C1
O=P(O)(O)C(O)(CO)COP(=O)(O)O
CCCCCCCCCCCCCCCCN1C=C(C2=CC(O)=CC(Cl)=C2)N=N1
CC(=O)NC1=CC=C(N2N=C(C)C3=C(NCC(C)N(C(C)C)CCC)C=C(C(C)(C)C)N=C32)C=C1
COC1=CC=CC=C1N2CCN(S(=O)(=O)C3=CC=C4[NH1]C(=O)C(O)=NC4=C3)CC2
CCOC1=CC=C(C(=O)NCC(C)O)C=C1S(=O)(=O)NC2=CC=C(C#N)C=C2
FC1=CC2=C(C=C1C(=S)N(C3=CC=CC=C3)C=O)OCO2
COC(=O)C=CC1=NC=CN1CC2=CC=CC=C2
CCCCCCNC(N)=NC1=C(C2=CC=CC=C2)C=NC3=CC=CC=C13
COC=CC=CC(N1C=C2C(C=N1)=NC3=CC=CC=C32)=C
O=C(O)CN1C(=O)C(=CC2=CC=C(O)C(Cl)=C2)SC1=S
CCCC1=CC=NC2=C(NCC3=CC=NC=C3)N=CN=C12
COC=CC1=CC2=C(NC(=O)C3=CSC=C3NC(=O)CC(C)NCC)C=CC=C12
CC1=CC(NC(=O)C2=CC=CC=C2F)=NC3=CC=CC=C13
COC1=CC=C(Cl)C=C1N2CCN(C3(C(=O)NCC4=CC=CO4)CCCC3)CC2
CC(C)CC1OC(=O)C(=O)C1C(=O)CC=C(Cl)C(O)P(=O)(O)O
O=S(=O)(C1=CC=CN=C1)NC23CC4CC(CC(C4)C2)C3
O=C1NC(CC2=CC=CC=C2)CN1CCNC3CN(CC(C4=CC=CC=C4)C5=CC=C(N6CCCC6)C=C5)CC3
C1C(C)CCCNC(=S)N1
COC1=CC=C(Br)C=C1S(=O)(=O)N(C2)NC(=O)C3=CC=CC=C32
CCCCOC=C(N1CCN(C)CC1)C=CC2C(=O)C=C(C(=O)O)N(CC3=CC=C(F)C=C3)C2
NC1=NC=NC2=C1N=C(NCC3=CC=C(N)C=C3)N2
CCCOC1CNCCN(CC2=NC(C(=O)NC3=CC=C(OC)C(OC)=C3)=CC(NCCN4CCOCC4)=N2)CC1
CC1=CC=C(NC(=O)CC(O)(C2=CC=CC=C2)C3=CC=CC(Cl)=C3Cl)C(C)=C1
CC(C)C1=CC(C)C(C(=O)OCC2=CC=C3C=CC=CC3=C2)OC(C)C1O
CCN1CCN(C2=CC=3N=C(C4=CC=CC=C4)[NH1]C=3C5=C2CCCCC5)CC1
COC(=O)C1=CC=C(NC(=O)C=CC2=CC=C(C)C=C2)C(NC(=O)C3=NN(C)C=C3CC)=C1
CC1=CC=C2C(=C1)N=C(N3CC(C)OC(C)C3)CC(=O)N2
CCCC=NC(=O)CC(SC)=NN(C1=C(F)C=CC(OC)=C1Br)CNCC2C(N)CC(N)CC2O
COC=CC=C(C(=O)C1=C(O)C(=O)N(CCCNC(=S)NC2=CC=CC=C2F)C1=O)C
O=C(CC(CNC=1C=C(Cl)SS=1)C(Cl)Cl)NC2CCCCC2
C1NN=C(C2=N[NH1]C=CC(NC(=O)C=CN=CC=C(NC(=O)C3=CC=CC=C3)C=CC)=N2)C1
COC1=CC=CC=C1CNC(=O)CCC2=N[NH1]C(=O)C3=CC=CC=C23
COC1=CC(N2CC3C(C2)C3NCC4=CN(C)N=C4C#N)=C5N=CC=CC5=C1
O=CN1CCC2=C(Br)C=CC=C21
NS(=O)(=O)C1=CC=C(S(=O)(=O)C=CCO)C=C1
O=C(NC1=NC2=CC=C([N+1](=O)[O-1])C=C2[NH1]1)NC3=CC=C(S(=O)(=O)OC4=CC=CC=C4)C=C3
CCN=C(Br)C(Cl)=C(C#N)CCC(=O)NC1=CC(Cl)=CC=C1F
COCC1CCC(N(C)C)C1ON=C(N)N
CC(C)CC(NC(=O)COC1=CC=CC=C1)C(=O)NC(CC2=CC=CC=C2)C(=O)C(=O)N3CCOCC3
CC1=CC=CC=2C(=O)C=C(OC3=C(C)C=CC=C3I)[NH1]C1=2
COC1=CC=C(NC(=O)CSC=C2C=C(C3=CC=C(O)C(O)=C3)C4=NC=CN24)C(OC)=C1
COC=CC1=CC(C2=CC=C(C(=O)NO)C=C2OCC3=CC=CC(F)=C3)=CN(C(C)C)C1=C
O=S(=O)(C1=CC=CC2=NON=C12)N3CCOCC3
O=P(O)(O)C(CCNCC1SCC(N)C(O)C1O)P(=O)(O)O
C=CC(=O)N1C=NN=C(SCC(=O)NC2=CC=CC=C2C(=O)C3=CC=C(OC)C(O)=C3)S1
ClCC=1N=C(NCCC2=CC=CC=N2)SC=1CNC3CCC3
CC(=O)NCC1(N)C=C(NC(=O)N(C2CCCCC2)CC(O)C3=CC=C(CNC(N)=O)C=C3)C(O)C1O
CCC12CCC(=O)CC1CCC(C3)C2CCC4(C)C(C(=O)NC5=CC=C(F)C=C5)CCC34
CCSC=1[NH1]C(C2=NC(C3=CC=CC=C3)=CS2)=NC=1C(F)(F)F
CN1N=NN=C1SCC(=O)NN=CC2=CC=CO2
CC=C(C(=O)NCCC1=CC=C(Cl)C=C1F)N(C2=CC=C(S(N)(=O)=O)C=C2)C3=CC=CC=C3
CC(=O)C=C(O)C(C(=O)NC1=CC=CC=C1C2=CC3=CC=CC=C3[NH1]2)=C(C)NC4=CC=CC=C4
O=C(NO)C(CC1=CC=CC=C1)NC(=O)CCC2=CC=C(O)C(O)=C2
O=S(=O)(N1C=CC=C(OC2=C(F)C(F)=CC(F)=C2F)C=C1)C3=CC=CO3
CCOC1=CC=C(NC=2N=C(N)N3N=C(C4=CC=CN=C4Cl)N=C3C=2C)C=C1
CC1=CC=C2N=C(C(=O)N(C)C)SC2=C1
CC1=CC=C(C(=O)CCCNC(=O)CSC2CCCCC2)C=C1
COCCOCC1C(=O)C2=CC=CC=C2NC1C3=CC=CC=C3F
CC(C)C1=CC=C(N2N=CC=C2C(C)(C)C)C(C#N)=C1
O=C(O)C1=CN(C2C3CC3)C=CC(N4CCN(C(=O)C5=CC=C[NH1]5)CC4)=C([N+1](=O)[O-1])C=C2C1=O
CC1=C(C23CCN(CC2)C3)C(C4=CC=C(N(C)C)N=C4)C5=C(CCCC5=O)O1
CC(=O)C1=C(C=2C(C)=C(C)[NH1]C=2C)C=CC=C1OCC=C(C)C
CC(C)CN1CCCC1(CC2=CC=CN=C2)C3=CC=CC=N3
CC1=CC(N2CCNCC2)=C3C[NH1]C(C4=CC=CC(S(N)(=O)=O)=C4)=CC13
CCN(CC)CCCNC(=O)CN(C)C(=O)C1=CC(=O)[NH1]C2=CC=C(Br)C=C12
CCCCNC(=O)C(CC)SC1=NC2=CC=C(NC(=O)C3=CC=CS3)C=C2S1
O=C1[NH1]C2=C(N=CN2C3=CC=CC=C3)N=C(NCCSC4=CC=C(Cl)C=C4)[NH1]1
NS(=O)(=O)C1=CC=CC(NC(=O)CSC2=CC=CC=C2)=C1
COC1=CC=CC=C1CNCCCOC2=C(Cl)C=C(C3=NC=C([NH1]3)CONC)C=C2OC
C1C=CC2=C[NH1]C(=O)C(C3=NC(=O)C(C)=N[NH1]3)=C(O)C2=C1
COC1=CC=C(NC(=O)CSC2=NN=C(C(C)C)S2)C=C1OC
CC1CCCN(C(=O)CSC2=NCCN2C(=O)N3CCNCC3)C1
CN1CCCC1CN2N=C(C3=CC=NC=C3)C4=CC=CC=C42
CCOC(=O)C12CCC=C1N(CC3=CC=CC=C3)C(=O)C(CC(=O)NCC4=CC=CC=C4Cl)C2
C=CC=C1C(CSC2=NC=C3C=CC=CC3=C2)=C4C=CC=CC4=C1
CC(C1=NC(C2=CC=CC=C2)=CN1C3=CC=C(CCO)C=C3)NCC(O)C4=CC=CC=C4
COC1=CC=2C=C(C(=O)N3CCN(C4=NC(C5=CC=C(Br)C=C5)CC4)CC3)[NH1]C=2C(OC)=C1OC
CCOC(=O)C=1C(CC(=O)NC)=NO[N+1]=1[O-1]
CC1=CC=C(NCC2=CN=C[NH1]2)C=C1C#N
COC1=CC(OC2=CC(NC3CC3)=N[NH1]2)=CC=C1NC4=NC=C(Cl)C(C5=C[NH1]C6=CC=CC=C56)=N4
CC1(C)N=C(N)N=C(N)N1C2=CC=CC(OCCCOC3=CC=C(NC(=O)CNCC(=O)O)C(Cl)=C3)=C2
CCN1C2=CC=C(O)C(Cl)=C2C3=CC(Cl)=CC(Cl)=C3S1(=O)=O
CC1=CC=C(C(=O)NC23CC4CC(CC(C4)C2)C3)C=C1
CC1=CC=C(OCC(=O)N2C=CC3=CN=C(C4=CC=C(Cl)C=C4)C=C(C(N)=O)C3=C2)C=C1
CC1NCCN(CC(O)C2NC3=CC4=CC([N+1](=O)[O-1])=CC=C4N=C3C5=CC=CC=C52)CC1
C1C=CC(=O)NN=C1NC(CSCC(C(C)C)C(O)C(O)CS)C(=O)CNC(=O)CSC=C
COC(=O)NCCC1=C(CC2=CC=CC=C2)SC=C1C(=O)OC
COC1COCCC1N2CCC3C4CCN3CC4C(C(=O)NC5CCCCC5)C2
CC(C1)C=C(C(=O)NC2=CC=C(F)C(F)=C2F)C=NN1C3=CC=C(OC(F)(F)F)C=C3
CC1=NC2=CC=CC(C(=O)NC3=CC=CC=C3Cl)=C2C(=O)[NH1]1
CC(C)SCC1=NC2=CC=CC=C2N1C
O=C(NC=CC=CC(C1=CC(C2=CC=NC=C2)=NC(NCCNC3=CC=C(O)C=C3)=N1)C4=C)C=NC=C4
CCC1CC2C3=CCCC(CCC(=O)N4CCOCC4)C3CCC2C1O
CCCNC(=O)C1=CC=C2C(=O)N(CC(=O)NC3=NC(C=C4C=C(C(=O)OCC)C=C4C)=CS3)SC2=C1
CC=C1C(C)=C(OC2CCNCC2)C([N+1](=O)[O-1])=C1
C1C=CC=C(C2=CC(C(C)=O)=CC=C2NC3=CC=CC(OCCN4CCN(C)CC4)=C3)C=C1
COC1=CC=C2[NH1]C=C(CCNS(=O)(=O)C3=CC=C(F)C(Cl)=C3)C2=C1
O=C(NC1=CC=C(CCN2CCN(C3=NC=CC4=C3CCO4)C2)C(OC)=C1)C5=CC=C(F)C=C5
CC1=CC2=C(C(=O)[NH1]1)C(CNC3=NC=CC=N3)C(CN)N2
COC1=CC=CC(CNC(=O)C(C#N)=CC2=CC=NC=N2)=C1OC
NCCC1NC(S(=O)(=O)C2=CC=C([N+1](=O)[O-1])C=C2Cl)=NCC1C3=CC=C(O)C=C3
CNC(=O)CC(C)(C)CO
COC=CC=C(N1C(=O)CC(N2CCN(CCC3=CC=CC=C3)CC2)C1OCC)C
ON=CC1=CC(C2=CC=C(Cl)C=C2)=NN1CC3=CC=C(Cl)C=C3
CC(C)(CC(=O)NC1=CC=C([N+1](=O)[O-1])C=C1)C(=O)NC2=CC=C(C3=CC=CC=C3)C=C2
OC(CNCC1=CC=CC=C1)CN2CCC3(CC2)OCCO3
CCC1=NC=NC(N=CC=CC2(C(=O)OC)CCCCC2)=C1OC
CNC(C1=CC=C(O)C=C1)=C([N+1](=O)[O-1])C2=C(O)C3=CC=CC=C3C=C2
COC1=CC=C(C=C(NC(=O)C2=CC=CN=C23)C=NC4=C([NH1]C5=CC=CC=C54)[NH1]3)C=C1
C1OC=CC=C1C2=CC=C(CNS(=O)(=O)C3=CC=C(N=CC4=C(C)C=CN=C4N)C=C3)C=C2C=C
N#CC1=C[NH1]C2=NC=C(C(=O)NC3=CC=CC=C3)C=C12
COC1=CC(C(=O)NC2=CC=CC(C=NN3C(=O)C=CN(CCOCCCCCO)C3=O)=C2)=CC(OC)=C1OC
COC1=CC=CC=C1N2CCN(CCNC(=O)C3=CC=C(S(=O)(=O)N(C)C)S3)CC2
CCN1C(=O)N(C2=CC=CN=C2)C(=O)C3C1C4=C(C)C=CC=C4C3=O
CC1=CC=C(C(=O)OCC(=O)N2CCN(C3=CC=CC=C3F)CC2)C(C)=C1
O=[N+1]([O-1])C1=CC=CC=C1COC2=CC=C([N+1](=O)[O-1])C=C2[N+1](=O)[O-1]
ClC(=NNC1=CC=C([N+1](=O)[O-1])C=C1[N+1](=O)[O-1])C2=CC=CC=C2
CCS(=O)(=O)N1CCN(C2C(OC)CCC2)CC1CCOC3=CC=C4C=CC=CC4=C3
C1C=C(NC(=O)CSC2=NC=C(C(F)(F)F)C=C2Cl)C(=O)[NH1]C1=O
CCCCN1C(=O)C2=CC=CC(C(F)(F)F)=C2N(C)C1=O
CN(CC1CCCCO1)C(=O)C=2C=C(NC3=CC=C(C(C)(C)C)C=C3)[NH1]N=2
CNC(=O)C1CCCN(CC2=CC(F)=CC=C2Cl)C1
N#CC1=CC=C(N2C=CC=N2)C(N=C(NC3CC4=CC=CC=C4C3)NCCN(CCCl)C#N)=C1
C1=CC=C(COC2=CC=CC(CN3C4=C(C5=CC(Cl)=CC=C53)CNCC4)=C2)C=C1
CSC=1C=N[NH1]N=1
C1NC=C(C2=CN=CC=C2C(=O)O)C=C1CC3=C(O)C=CC=C3O
COC1=CC2=NC=C(C#N)C(OC3=CC=C(C(=O)NNC4=CC=CC=C4)C=C3)=C2C=C1OC
CCCCCCCN(CC1=CC=C2C(=C1)OCCO2)C(=O)NC3=CC=CC=C3
C1C=CC(C)=NC(NC(=S)NC(=O)C2=CC=C(Cl)S2)=C1
CC1=CC(=O)OC=CC(NS(=O)(=O)C2=CC=C3C=CC=CC3=C2)=CC=C1
CN1C(SCC(=O)NCC2OC3=CC=CC=C3CC2C)=NN=C1C4=CC=CC=C4
CC1NCC2N(CC3CN(C4=NC=C[NH1]4)C5CN(CCC6=CSC(C)=N6)CC53C2=O)C1=O
CS(=O)(=O)N1CCCC(C(=O)N2CCN(C(C3=CC=CC=C3)C4=CC=CC=C4)CC2)C1
O=C(O)CC(C1=CC=C([N+1](=O)[O-1])C=C1)N(CC2=CC=C(C3=CC=CS3)C=C2)CC4=CC=C([N+1](=O)[O-1])C=C4
CNC=NC(NC)=NC(N1CCC(CNC(=O)C2=CC=C(F)C=C2)CC1)=N
O=C(CC1=C[NH1]C2=CC=CC=C12)N3CCOCC3
CCC(O)(C=NNC1=CC=CC(C(=O)O)=C1)C2=CC=C(S(=O)(=O)F)C=C2
O=C(NC=CC=CC(C1=CC(C2=CC=NC=C2)=NC(NCCNC3=CC=C(O)C=C3)=N1)C4=C)C=NC=C4
CCOC1=CC=C(NS(=O)(=O)C2=CC=C(N3C=NN=N3)C=C2)C=C1
CC(N1C=NC2=CC([N+1](=O)[O-1])=CC=C21)C3=CC=CC=C3
O=C1OC2C=C1C3=C(C=C(C4=CC=C(F)C=C4)N3C5CNC(C6=CC=CC=C6)C5C)C(=O)N2CC7=CC=CC=C7
CCOC1=CC=CC=C1C(=O)NCC(C2=CC=CO2)N3CCC(N4CCCC4C#N)CC3
O=C(C=CC1=CC=CC=C1)NC2=CC=C(N3CCCS3(=O)=O)C=C2
CS(=O)(=O)N1CC2=CC=CC=C2CS(=O)(=O)C3=CC=C(Cl)C(Cl)=C31
CCOC(=O)C1CCCN(CC2CC(=O)N(C3=CC=CC=C3)C2=O)C1
CC(O)(C(=O)N(CC1=CC=CS1)CC2=CC=CC=C2F)C3=CC=CC=C3
CC1=CC=C(NC2=NC(Cl)=NC(NC3=C(C)C=C(C)C=C3C)=NC2=O)C=C1
FC1=CN=C(N[NH1]C2CCN(C3=CC=CC=N3)C2CC4CN4)N=C1
COC1=CC=C(C2=CC=C3C(C#N)=C(CN4CCN(C5CCNCC5)CC4)N=C3N2CC)C1
COC1=CC=C(OC)C(NC(=O)CSC2=NC(C)=CC(C)=C2C)=C1
O=C(O)CN1CCN(C(=O)C(CCCN=C(N)N)NC(=O)C2=CC=CC3=CC=CC=C23)C1
CC(C)=CCN1C2=CC=CC=C2C3=CC(C(=O)NC4CCN(CCO)CC4)=CC=C31
CCCNC(=O)C=1N=C(NCC2=CC=NC=C2)[NH1]C=1N(CCC)C=O
C1=CC(=O)OCC=C(C)CCC=C(C)CC2=CC=CC3=CC1=CC=C32
N#CC1=C(NC(=O)C2=CC=CC=C2)SC3=C1CCN(CC4=CC=CC=N4)C3
CS(=O)(=O)C1=CC=C2C(C3=C(C4=CC=C(F)C=C4)N(C)C5=CC=CC=C35)=C[NH1]C2=C1
O=CC1N=C(NC2CN(C3=NC=NC(N4CCOCC4)=N3)CC2)C(=O)N1CCC5=CC=CC=C5
CN1CCN(C2=NC(N3CCC(N)C3)=NC4=C2CCN(C5=NC(C6CC6)=NC5=O)CC4)CC1
C1C=CC=CN(C(=O)CC2=C[NH1]C3=CC=CC=C23)C(C=4C=C(C)OC=4C)C5CC5[NH1]1
COC1=CC=CC(CNC(=O)C=2C=NN(C3=CC=C(Cl)C=C3)C=2CCNC4=CC=CC=C4F)=C1OC
CC1=CC=C(N2C(C3=CC=CO3)=N[NH1]C2=S)C(C)=C1
CCCCCN(CCCCC)S(=O)(=O)C1=CC=C(C)C=C1
N#CC(C1=CC=CC(C2=CC=CN=C2)=C13)C=CN(C4OC(CO)C(O)C4O)C(=O)N3
CCC1=CC=CC=C1NC(=O)C2=CC=C(NC(=O)C=NC(C3CC3)=NC=N)C=C2C=O
O=C(NN=CC1=CC=CN=C1)C2=CC=CC=C2Br
CCN(C(=O)CNS(=O)(=O)C1=CC=CC=C1)C(C(=O)NC2CCCC2)C3=CC=CO3
COC1=CC2=C(C=C1OC)C(C3=CC=C(OC)C=C3O)N(C(C)=O)CC2
CN(C)CCNN=CC1=CC(Cl)=CC=C1C=CC2=CC=CC(C3=CC=CC=C3N)=C2
O=C(NC1CCCCC1)C2=CC3=C(S2)C4=CC=CC=C4NC3C5=CC=C6C(=C5)OCO6
CC1C=CC=C(NC(=O)C=2C(C3=CC=CC=C3)=NOC=2C=COCC)C1
O=C(O)C(F)(CCN1CCN(C2=CC=CC=C2)CC1)C3=CC=CC=C3
CCOC(=O)N(C)CC1=CC(C2=CC=C3C(=C2)OCO3)=C(O)C=C1O
O=C(CC(NC(=O)C(=O)C1=C[NH1]C2=CC=CC=C12)CCCCCN)C3=CC=C(Cl)C(Cl)=C3
CC(C)C(=O)N1C=CC=C2N=CN(C(=O)C2=C1O)CCCCC
CCNC(=O)C1CCCCN1C(=O)OCC2=CC=CC=C2
O=C1NC2=CC=CC=C2C1=NNC(C3=CC=CC=C3)=CC4=CC=CC=C4
COC1=CC=C(NC2=CC=[N+1]([O-1])C(Cl)=C2[N+1](=O)[O-1])C=C1
NC=1SC2=CC=C(Cl)C=C2C=1NC(=O)C3CCCN3C(=O)C4=COCCO4
O=[N+1]([O-1])C=C1C2=CC3=CC=C(S(=O)CC4=CC=C(Cl)C=C4)C(=O)C3=C(F)N=C12
CC1=CC=C(OCCNC2=CC=C([N+1](=O)[O-1])C=C2C(N)=O)C=C1
CCN(CC)CCNC(=O)CCC(=O)NC1=CC(C2=CC=C(Cl)S2)=N[NH1]1
CC1=CC(C)=C(OCCC(=O)NNC(=O)C2=CC3=CC=CC=C3O2)C=C1OC4=C(C)C=CC(C)=C4Cl
CCCCCOC1=CC(Cl)=C(C2=NC(C(=O)N3CCCC(N)C3)=CC=C2C)C=C1Cl
CCCCN1C(C)=C(C(=O)COC(=O)CNC(=O)C2=CC=CC(Cl)=C2)C3=CC=CC=C31
CN(C)C(COC1=CC=CC2=CC=CC=C12)C(=O)NC3=CC(C(F)(F)F)=CC(C(F)(F)F)=C3
OCC1NC(CO)C(C2=CC=C(OCC3=CC=C(Cl)C=C3)C=C2)C1C4=CC=C(Br)C=C4
COC1=CC=C(C2=CC(C=CC)=CC(C3CC=CC(=O)N3C)=N2)C(OC)=C1
COC1=CC(C=NC(C2)C=CC(=O)C3=C(O)C=CC=C3O2)=CC(OC)=C1O
CNS(=O)(=O)C1=CC=C(N2N=C(C(=O)CN)C=3SC=C(C4=CC=CC=C4)C=3C2C(=O)O)C=C1
COC1=CC=C(C(OC)=C12)CCCC(C)(C2C3=CC=CS3)O
C1OC=CC1(NC=C(C#N)C=NC=CC=C(C=C(C)C=C(NOC)C=CF)C=CCl)F
COC=CC=C(C=1[NH1]C2=CC=CC=C2C=1C=3C=C(C(F)(F)F)OC=3CC)C
CCOC1=CC=CC=C1NC(=O)CC2=CC3=C(C=C2O)CCNC3=O
O=CC1=C(C2=CC=CC=C2)OC=C3C=C(OCCC=CCNC4CCNCC4)C=C13
CN(C)C(=O)C=C1N(C)C2=NC(N3CCN(C4=CC=CC=N4)CC3)=NC=C12
CCC(C)(C)OC(=O)NCC=CC(C)CC1C2C=C(OC)C=C(OC)C=3C=COC=3C=CCC2CCCCCCC1
O=C(NC1=CC=C2OC(C3=CC=NC=C3)=NC2=C1F)C4=CC=CO4
COC1=CC=C(N2C(=O)CC(N3CCN(C=NC(=O)C=C(C)N=CC)CC3)C2=O)C(OC)=C1OC
CC1=C2C(C=C3N=CC(NC4=CC=NC=C4)=C(OC5CCC(N)CC5)C3=N2)=CC=C1F
CCSC=1[NH1]N=C(NC(=O)OC)C=1C(=O)NC2=CC=C3C(=C2)OCO3
COC=CC=C(C=CC(=O)[NH1]C1=CC=C([N+1](=O)[O-1])C=C1[N+1]=O)[O-1]
CC(C)CC(NP(=O)(O)OP(=O)(O)OC1CCN(C(=O)OC2=CC=CC=C2)CC1)C(=O)NCCC3=CC=C(F)C=C3
O=[N+1]([O-1])C1=NC=CN1CCC2=CC(Cl)=C(Cl)C=C2Cl
CC1=CC=CC=C1CN(C)CC(O)CN2CCN(C3=CC=CC=C3)CC2
COC1=CC=C(CN(C(=O)C2CCCO2)C(=O)CN(CC3=CC=CO3)CC4=CC=CC=C4)C=C1
O=C(O)C=CC(CCC1CCCN(CC=CC2=CC=CC=C2)C1)=O
CCCC=1[NH1]N=CC=1C(=O)N2CCC3(CC2)OC4=CC=C(C5=CC=CC=C5)C=C4C6=CC=CC=C63
CC(=O)NC1=CC=C(CSC2=NC(=O)C=3C=C(SC=3[NH1]2)CCCCC)C=C1
O=C(CC1=CC=CC=C1)N2CCN(C3=CC=C(Cl)C(Cl)=C3)CC2
COC1=CC(C=NNC(=S)NCCCN2CCCCC2)=CC(OC)=C1OC
CC1=CC(C(=O)C2=CC=CC=C2)=C(O)C=C1OC3CCN(C(C)C)CC3
CCC1=CC(C)=CC(=C1)C(O)CC(N2CCC3(CCN(CCF)C3)CC2)=NO
CCCCCCCCCCCCCCCCCCC(C)(CCCC(=O)O)C(C)=O
COC1=CC=C(CCNC(=O)C2CCN(S(=O)(=O)C3=CC=CC4=NSN=C34)CC2)C=C1
O=C(OC1=CC=C([N+1](=O)[O-1])C=C1[N+1](=O)[O-1])C2=CC=C(O)C=C2
O=CC1=CC=CC=C1N=C2COC=C2C(C3=CC=CC=C3)C([N+1](=O)[O-1])CCOC4=NC=CC=N4
CC1=CC=C(S(=O)(=O)N(CC2=CC=CC(O)=C2)C3=CC=C(N4CCOCC4)C=C3)C=C1
COC(=O)CCCC=CCC(CC)C(=O)NC(C)C(=O)OC
C[S+1](C)CCCCCCN
COCCC(CC(C1=CC(OC)=C(OC)C(OC)=C1)NCC)=O
C=CC(=O)NC1=CC=C(C=CC=2N=C(N)N(C(=O)C3=CC=C4[NH1]N=CC4=C3)C=2C)C=C1
COC1=CC=CC=C1N2CCN(S(=O)(=O)C=3C(C)=NC(=O)[NH1]C=3O)CC2
CC(C)COC(=O)N1CCC2(CCCN(S(=O)(=O)C3=CC=C4C(=C3OC)CCO4)CC2)CC1
C1=CC=C2OC(C3=CC=CC=C3C(F)(F)F)=NC2=C1
C1OC=CC=C(C(C)=NNC2=NC(N3CCOCC3)=NC(N4CCOCC4)=N2)C1
O=C(CCN1CCCCC1)NC2=CC=C(C3=NC4=CC([N+1](=O)[O-1])=CC=C4[NH1]3)C=C2
COC1=CC2=NC(N3CCN(C(=O)C4=CC=C(N5C=CN=C5)N=C4)CC3)=NC(N(C)C)=C2C=C1OC
CN1CC(=CC2=CC=CC=C2O)C(=O)C(=CC3=CC=CC=C3[N+1](=O)[O-1])C(=O)N1
CCCCN(CCCC)CC(O)C=C1C(=O)C2=C(O)C=C(O)C=C2OC1
CC=C1C=C(C(=O)NC(=S)N(CC2=CC=C(C(=O)O)C=C2)C3CCC(C4=CC(Cl)=CC(Cl)=C4)CC3)C=C1
COC(=O)C1=C(F)C=CC=C1NC(=O)CN(C)CCNC(=O)C2=CC(C)=CC(C)=C2
COC1=CC=C(NS(=O)(=O)C2=CC=C(N(CC)C3CC3)C=C2)C=C1CNCC4=CC=CS4
CC(C)CN1C=CN=C1C(C2=N[NH1]C3=NC=CC=C23)(CC4=CC=C(C(N)=O)C=C4)C5=CC=C(F)C=C5
COC1=CC=C(NC2=NC=CN=C2C(=O)N3C=NC4=CC=C(C(N)=O)C=C43)C=C1
CCC1=C(C)[NH1]C(SCC(=O)N2CCC3=CC=CC=C32)=CC1=O
CC1=CC(C)=CC(C(=O)OCC2CCCCC2N(C(=O)NC3=CC=C(Br)C=C3)C=N)=C1
CCOC(=O)C=C(C(=O)OCC)N(CCC1=CC=CC=C1)C2=CC(N3CCCC3)=C(F)C=C2C=O
COC1=CC2=CN=C3OC(C(=O)NC4=CC=CC(C(F)(F)F)=C4)=CC3=C2C(F)=C1OC5CCCC5
CC1=CC=C(S(=O)(=O)NC(=O)NC(C2=CC=C(C3=CC=CC=C3)C=C2)CSCC)OC=C1C
C=CCCN1C=C(C2=NC=NC=C2Cl)N=C1CN(C)CC3=CC=C(N(C)C)C=C3
CC1=C(CNCCNC(C)C)N=NN1C2=CC=C(C=3C=COC=3)C=C2Cl
O=C(NC1=CC=C(C(=O)N2CCOCC2)C=C1)C3=CC=CC=C3F
O=C(NCC1=CC=C(Br)C=C1)C2=CC(C3=CC=C(F)C=C3)=NC4=CC(Cl)=CC=C24
ClC1=CC=C(CCN2C=C3C=CC2=NC4=CC=C(OCC5CCCN5)C=C4C3)C=C1
N#CC(=CNC1=C(Cl)C=CC=C1Cl)C(=O)NC2CCCCC2
CC(C)=CCN1CC(C(=O)C2=CC=C(Cl)C=C2Cl)C(C3=CC=C(Cl)C=C3)=N1
COC1=CC=C(N2C=C(Cl)C(N)=C2Br)C=C1
O=C(NN=CC1=CC=CN=C12)C=CC=C(C3=NC=CC(C(F)(F)F)=N3)C=C2
O=C1[NH1]C=C(O)C=CC(C(O)CNCCCOC2C3=C(C=CC(O)=C3C=O)C(O)C(O)C(O)C2)=C1N=CO
CCSC1=NC2=NC(N(C)CC(C)C)=NC(NC3CCCCC3)=C21
O=[N+1]([O-1])C1=CC(C(F)(F)F)=CC=C1NN=C(C2=CC=CS2)S
CC1=CC=C(S(=O)(=O)NCCC2=CC=CN=C2)C=C1
COC=C1C=COC1=C(OCC2CCCO2)C#N
CC=CC=CC=1CC=C(NC2=CC=C(C(F)(F)F)C=C2)N(C)N=1
N#CC=CC=C(N1N=C(C(F)(F)F)C=C1CC(F)(F)C(F)F)C
CC(=O)C=C1CC2=CC=CC=C2C1=NN
CN1C2CCC1CC(OC(=O)C3=CC(Cl)=C(Cl)[NH1]3)C2
COC1=CC=CC=C1CCNC(=O)C2=CC=3C(=O)N(C)C4=CC=CC=C4C=3S2
COC1=CC=C(C(=O)NN=C(C(=O)NCC2=CC=C3C(=C2)OCO3)C4=CC=CC=C4F)C=C1
C=CCN1C(=O)SC(=CC2=CC=CC(F)=C2)C1=O
CC1=CC(C2=CC=C(CNC(C)CC3CCCCC3)C=C2)=CC(C(C)(C)C)=C1
COC1=CC2=NC=NC(NC3=CC=C(Cl)C(Cl)=C3)=C2C=C1OC
CCOC(=O)N(C)CC1=CC(C2=CC=C3C(=C2)OCO3)=C(O)C=C1O
CCOP(=O)(OCC)C(CC1=CC=C([N+1](=O)[O-1])C=C1)P(=O)(OCC)OCC
C1NC=NC(N2C=NC(C3=CC=NC=C3)=NC=4C=CSC2=4)=N1
CC1=CC=C(S(=O)(=O)C2=CN(C)C3=CC=C(S(=O)(=O)NC4=NC=CS4)C=C23)C=C1
CCCS(=O)(=O)N1CCC(C(=O)NCC2=CC=CN=C2)(C(=O)N1)CC
COC1=CC=CC(C(=O)ON2C(C)=NC3=CC=C(C#N)C=C3C2)=C1
O=C(NCC1=CC=CC=C1)C2=CC=C(S(=O)(=O)N(CCC(=O)O)C=O)C=C2
COCCN1C=NC(C2)=NC=C(C3=CC=C(OC)C=C3)N(CCC4=CC=CC=C4)C(=O)C12
CCCN1CC2=CC(OC)=C(OC)C=C2N(S(=O)(=O)O)C1=O
CC(C(=O)O)C1=CC=C(C(C#N)=C2C=CC(Br)=C[NH1]2)C=C1
C1C(C)CCCNC(=S)N1
CCN(CC(=O)NC1=NN=C(C2=CC=C(C)O2)S1)C(=O)C3=CC=CC=C3OC
CCC=1N=C(NS(=O)(=O)C2=CC=C(C)C=C2C)N(C3=CC=CC=N3)C=1COC(=O)NC4=CC=C(F)C=C4
CC1=CN=C(CC2OCCN2)C=N1
COC(=O)CC(C1=CC=C(Cl)C=C1)N(C)C(=O)C2=CC=CC=C2[N+1](=O)[O-1]
CC1=CC=C(S(=O)(=O)N2CCN(C(=O)C=3OC4=CC=CC=C4C=3C)CC2)C=C1
C1=CC=C2C=C(CNCC3=CC=C(C4=CC=CC([N+1](=O)[O-1])=C4)O3)C=CC2=C1
CC1=CC(C)=C2C(=C1O)C(NC(=O)NC3=CC(C)=CC(C)=C3)CC2
C=CCOC(=O)C1=CC=C(OCC(=O)N2N=CC=3C(C(F)(F)F)=N[NH1]C=3C2=O)C=C1
CCCN(CC(=O)NC1=CC=CC=C1OC)C(=O)C=2[NH1]N=C3C=2CCC3
NS(=O)(=O)OC1=CC=C(CC2=C(CC(=O)C3=CC=CC=C3)SC4=CC(F)=CC=C24)C=C1
CCC1=N[NH1]C(=NNC2=CC=CC=C2C)N=C1C
COC1=CC=C(C(=O)NCC2=CC(OC)=CC(OC)=C2)C=C1N3C=NC4=CC=C(C(C5)=NCCS5)C=C43
O=C(CCCCCNC(=O)NC(=C(CO)CCC(=O)O)C(=O)NCCC(F)Cl)NO
CC(=O)NCCC1=NC(N)=C(C#N)C(C2=CC=CO2)=N1
C1NC(=O)C2=CC=C(N3N=C(C(F)(F)F)C=C3C(F)(F)F)N=C21
CC1=CC=C(NC(=O)C2CCN(S(=O)(=O)C3=CC=CC4=CC=CN=C34)C2=O)C=C1C
CC1CCCN(C(=O)CS(=O)CC(=O)NCC2=CC=C(F)C=C2)C1
CC(=O)OCCSC1=NC=NCS=2C(C(=O)NCN3CCCCC3)=C(N)C1=2
CC1=CC(C)=CC(COC2=CC=C(N=NC3=CC=CC=C3)C=C2)=C1
NC1CC1C2=CC=CC=C2C=CC3=C[NH1]C(C4CCCN(C(=O)COC5=CC=CC=C5)C4)=N3
N#CC=CC(OC1=CC=C(NC(=O)NC2=CC(C(F)(F)F)=CC=C2F)C=N1)C(C(F)(F)F)=C
COC1=CC=C(Cl)C=C1C2C=C(C(=O)N(C)CC3=CC=CN=C3)C=NN2C
O=C(C1CCCCC1)N(CC2=CC=C3C(=C2)OCO3)C4CCN(S(=O)(=O)C5=CC=C(Br)C=C5)CC4
O=C1CCCN1C2=CC=C(S(=O)(=O)N3CCN(S(=O)(=O)C4=CC=CC=C4[N+1](=O)[O-1])CC3)C=C2
CNC(=O)C1=CN=C(N2CCN(CC(O)COC3=CC=CC4=CC=CC=C34)CC2=O)C=N1
O=C1C=C(C2=CC=CC=C2)[NH1]C3=C([N+1](=O)[O-1])C=C(C4=CC=CC=C4)C=C13
COC1C=C(CC=C(C)C)C(CC)=NN1C(=O)N(C)C
CN1C(=O)C(C(=O)NCC2=CC=CC([N+1](=O)[O-1])=C2)=C(O)C3=CC=CN=C31
CCC1(O)CCN(C(=O)C2=CC=C(S(=O)(=O)NC3=CC=CC=C3Cl)C=C2)CC1
CC1=CC(F)=CC=C1C=C2C=NC[NH1]C(C3=CC=C(OCCN4CCOCC4)C=C3)=NC2
CCCCNC1C2CC=C(Cl)C(C2)C1
CCCN(CC1=NC(C2CC2)=NO1)C(=O)C=3N=C(C4=C(F)C=CC=C4Cl)[NH1]C=3C
CN(C)CC1CC(C2=CC=C(F)C=C2)(C3=CC=CC=C3)C(C)O1
COC1=CC=C2[NH1]C3=C(C2=C1)CCN(C4CCCC4)C3=O
CSC1=CC=C(CNC2=CC=C(N(C)CCO)N2C)C=C1
CCC(C)C(NC(=O)C=CC=C1C(=C[NH1]C(C2=CC=C(OC)C=C2)=CC(=O)C1=O)C=O)OC3=CC=CC=C3
COC1=CC(NCC2=CC=C(N3N=C(C(C)C)C=C3C4=CC=CC=C4)C=C2)=C5C=CC=CC5=N1
CC1=CC=C(CNC(=O)C2=CC=CO2)C=C1C
COC1=CC=C(CNCC(F)(F)C2=CC=NC(Br)=C2)C(OC)=C1OC
O=[N+1]([O-1])OCC(NS(=O)(=O)C1=CC=C(OCCCCCN2CCCC2)C=C1)OC3=CC=C(Cl)C=C3
COC=C1C=CC(NC(=S)NN=CC2=CC=C(OC3=CC=CC=C3Br)C([N+1](=O)[O-1])=C2)=C(OC)C=C1OC
CC1=CSC(=NC(=O)C=C2OCCO2)N1C
CC=1ON=C(C2=CC=CC=C2)C=1C(=O)NCCS(=O)(=O)N3CCCCC3
O=C1N=C(C=CC2=CC=CC(F)=C2)[NH1]C3=CC=CC=C13
COC1=CC=CC=C1CNC(=O)C2CCN(S(=O)(=O)C=3C(C)=NOC=3C=CC4=CC=CN4C)CC2
O=C(CC(=O)NC(CO)C(=O)NC)OC1(C#N)CCCC1
O=C1C(CN(C)C)=C(C2=CC=CC=C2)C(=O)N1C=3N=N[NH1]N=3
COC1=CC=C(C2=CC=C(C3C=C(CN4CCN(C)CC4)N3)S2)C=C1
O=C(NC=1SC2=C(C=1C(=O)O)CCCCC2)C3CC3
O=C(CNC(=O)SC(=CC1=CC=C(O)C=C1)C(=O)NCC(=O)O)NCCC2=CN=CC=N2
CCOC(=O)C=CC1=C([NH1]C2=C(Br)C=CC=C21)S
CC(C)COC1=CC2=CC=CC=C2N=N1
CCCCN1C(SCC(=O)N(C)C)=NC2=C1C(=O)[NH1]C(=O)N2CC3=CC=CC=C3
CNC1CN(C=NC(CSC2=NC=NC3=CC=CC=C23)=NC4=CC=CC=C4)CC1
COC1=CC=C(C(=O)NC2C(=O)N(CCO)CC2)C=C1OC
CC(=O)NC(C)C1=CC=C(OC2CCN(C3=CC=C(C(C)C)C=C3)C2)C=N1
COC1=CC=CC(CNC(=O)NCCC(N(C)CC2=CC=CC=C2F)CC)=C1
CC=1N=CSC=1C(=O)NC2=CC=C(N3CCOCC3)C=C2
COC(=O)CC1C(=O)C(CC=C(C)C)C(=O)CC1(C)C
C1C(C)NC=CC1C2=C(NC(=O)C3=CC4=CC=CC=C4OC3=O)C5=C2CC6=CC=CC=C65
CN(CC1=CN=C2N=C(N)N=C(N)C2=C1Cl)C(=O)C3=CN(C4=CC=CC=C4)N=C3C5=CC=CC=C5
CC1=C(C(N)=O)C=C(N)N=C1CN(C)C(=O)NC2CCCC2
N#CC=CC=C(C1=NN(CCC2CCN(C(=S)Cl)CC2)C=C1C3=NC=NN3C4=CC=CC=C4Cl)C
O=C(O)CCCCC(=O)NC1=CC=C(NC2=C3C=CC=CC3=NC4=CC([N+1](=O)[O-1])=CC=C24)C=C1
COCCOC1CCN(C(=O)CCC2=NC(C3=CC=CC=C3F)=NO2)CC1
CCCCCCCCCCC(C(=O)O)NCCOCP(=O)(O)O
CCCC(C1=NC(C2=CC=C(OC(F)(F)F)C=C2)=NO1)C3=NN=C(N)S3
CC1=CN=C2C=CC=CC2=C1C(=O)NC(N)=O
COC1=CC=C(C(=O)O)C(O)=C1COC(C)(C)CCC=C(C)C
NC1=NC=NC2=C1N=C(Cl)N2C3OC(CC4=CC=C([N+1](=O)[O-1])C=C4)C(O)C3O
CC1=CC(O)=CC(C)=C1CC(N)=O
COC1=CC=C2C(C)=CC(C3CCCCC3)=NC2=C1
CC=1SC(NC(=O)COC2=CC=CC=C2O)=NC=1C3=CC=C(Cl)C=C3
OC1=C(C=NOCCN2CCOCC2)C=C(F)C=C1Cl
O=C1C2=CC(Cl)=CC=C2NC1CC3=CC=CC=C3
C1C=CC23CCCCC2=NN(C(=O)OCC4=CC=CC=C4)C13
C1CN(CCO)C=CC=CC1CSC2=NN=C(C)C=C2NC(=O)C3=CC=C(S(=O)(=O)N4CCC(C)CC4)C=C3C
CC1=CSC2=CC(NC(=O)N3CC=C(CN4CCOCC4)C3=O)=CC=C12
CC(NC1=NC=NC2=C1N=CN2CCCCOC3=CC=CC=C3)C4=CC=CC=C4
CC1CN(C(=O)C2=CC=CC=C2Cl)CCN1S(=O)(=O)C3=C[NH1]C4=NC=C(C5=CN=CC(S(N)(=O)=O)=C5)C=C34
O=C(O)CC1=CC=C([N+1](=O)[O-1])C=C1
CCCCC(=O)CC=C1C2=CC(=CC1=O)CCC3C=C(C(C)C)C(O)CC23
COC1=CC=C(CN2CCN(C(=O)C3=CC(OC)=C(OC)C(OC)=C3)CC2)C=C1
COC1=CC=C(N2N=NN=C2SCC(=O)N3CCN(S(=O)(=O)C4=CC=CC=C4)CC3)C=C1
CN1C=C([N+1](=O)[O-1])C(C=C(C2=CC=CC=C2[N+1](=O)[O-1])N=C3NCCC3)=N1
COC1=CC=C(N2C(=O)N3CCOC(OC4=CC=C(C(F)(F)F)N=C4)C32C)C1
C1=CC=C(C2=CC=C(NC=C(C=C3C(CCCC4=NN=N[NH1]4)=CC=NC=N3)C)C=C2)C=C1
C=C(C1=NN=N[NH1]1)C2=C(O)C=CC3=CC=CC=C23
O=C(NNC(=O)C1=CC=CC=C1[N+1](=O)[O-1])C2=CC=C([N+1](=O)[O-1])C=C2
CC(C)NC1=NN=C(S(=O)(=O)CC2=CC=C([N+1](=O)[O-1])C=C2)S1
COC(=O)C=1SC=CC=1NC(=O)CN(C)S(=O)(=O)C2=CC=C(F)C=C2
CC=1[NH1][NH1]C(=O)C=1C(=S)NC2=CC=C(C3CNCCO3)C=C2
CCCCN1C(CNC2=CC=C(OC)C=C2)=NC3=C1C(=O)[NH1]C(=O)N3C
CSCCC(NC(=O)COC1=CC=CO1)C(=O)OCC(=O)C2=CC=C(Cl)S2
C1C=NC=2C3=CC=C(Cl)C=C3C(=O)N(CCCN(C)C)C=2O1
COC1=CC=CC=C1CN2C(C3=CC=CC=N3)=NC4=C(C)C=C(C)N=C42
NS(=O)(=O)OC1=CC=C(CC2=C(CC(=O)C3=CC=CC=C3)SC4=CC(F)=CC=C24)C=C1
COC1=CC=CC(C=CC(CC(=O)O)=C2C=CC=C(C)N2)=C1
COC1=CC=C2C(=O)C(O)=C(C3=CC=CC(Br)=C3)OC2=C1
CC(C)N(C)C(=O)C1C2COC1CCN(CC3=CC=CC=C3)C2
COC1=CC=C(C=C1OC)C2=NN(C(=O)N3CCN(CC)CC3)C(C4=CC=CC=C4)C2CC
CC1=CC=C(C)C(N2C=C(CSC3=NC4=CC=CC=C4S3)N=N2)=C1
COC(=O)C1C(C2=CC=C(Cl)C=C2)CC3CCC1N3C
CC=1[NH1]C(=O)C(COC(=O)C2=CC=C(Br)O2)C=1O
O=C(CCC1=CC=N[NH1]1)NCCC(=O)N2CSCC2C(=O)NC(CC3=CC=CC=C3)C(=O)O
CCSC=NC=NC=1SC=C(C2=CC=CC=C2)C=1
COC1=CC=CC2=C1OCC=3[NH1]C4=CC=CC=C4C=3C5CC(=O)NC25
CC(C)CC(=O)NC1=CC=NC(CN2CCCC3(CCCN3)C2)=N1
CC1(C(=O)NNC(=O)C2=CC=CC=C2)CCN1C(=O)C3=CC=CC=C3N4N=CC=N4
CC1=CC=C(F)C=C1C2=CC=C(C(Br)NC(=O)C3=CC=C(CN4CC(C(=O)O)CS4)C(F)=C3)S2
CN1CCCC1COC2=CN=CC=NC(N3CC4CNCC4C3)=CC=C2
FC1=CC=C(C=C2C(C3CCNCC3)=CC=C2OC4=CC=C(C#N)C(Br)=C4)C=C1
CCCSC1=NC(CCC(=O)N(CC(N)=O)C(=O)O)=CS2C(C)=C(C)N=C12
N#CCC(C1=CC=C(OC)C(OC)=C1)=CSCNC(=O)C2=CC=CO2
CSC1=NN=C(C=CC2=CC=C(OC)C(OC)=C2)N1C3=CC=CC=C3
COC1=CC=C(S(=O)(=O)N2N=C(C)C=C(OC3=C(C)C=CC=C3C)C2)C=C1N
O=C(CC1CCN(S(=O)(=O)C2=CC=CC3=CC=CN=C23)CC1)NC4CCS(=O)(=O)C4
COCC1NCCC(CN(CC2=CC(F)=CC=C2F)C(=O)COC(C)=O)C1
CNC1=CC2=CC(OCC3N(CC4=CC=NC=C4)CCC3)=CC=C21
O=S(=O)(NC1=C(F)C=C(Br)C=C1Cl)C2=CC=CS2
O=C1[NH1]C2=C(N3C=CC=C13)CN(C4CC4)CCCC2
CC(C1)(C)NC2=C(NN=CN=C(N)C=CC)N=C(N)N=C21
CN(C(=O)C1CNCC1C(=O)NC2CC2)C3=CC=CC=C3
COC1=CC=CC=C1CN=C(NC(C)=O)N(C2=CC=C([N-1][N+1]#N)C=C2)N
COC1=CC=CC(F)=C1C(=O)NN(CC(=O)O)C(=O)C2=C(F)C=CC=C2F
CCN1C(CNC2=CC(C)=CS2)=NC3=C1C(=O)[NH1]C(=O)N3CC4=CC=C(Cl)C=C4
C=CC1C=C(C)[NH1]C(N=CC2=CC=C(C)O2)=N1
CCCC=NN(C)C=1C(=O)N=C(C=CC(S(=O)(=O)N2CCN(C3=CC=CC=C3OC)CC2)=CC=CO)[NH1]C=1
NC1=CC=C(S(=O)(=O)NCC2=CC=C(Cl)C=C2)C=C1
O=C(C1=CC=CC([N+1](=O)[O-1])=C1)N2CCC(NCC3=CC=C(Cl)C=C3Cl)CC2
COCCN1N=NN=C1C(C2=CC=NC3=CC=CC=C23)N4CCC5(CC4)OCCO5
O=C(NN=CC1=CC=C(Cl)C=C1)C2=CC=C(SC(F)F)C=C2
CC1=C(CCCOC(C)C)C(C2=CC=C(C=CC(=O)O)C=C2)NC(=O)N1
COCCN(C(=O)COC(=O)C1=CC=C([N+1](=O)[O-1])O1)C2=C(N)N(CC3=CC=CC=C3)C(=O)[NH1]C2=O
CCOC(=O)CNC1=NC=2SC3=C(C=2C(=O)S1)CCC3
CNC1=NN2C(CN3CCC(C(=O)NC4=CC=CC=C4)CC3)=C(C(N)=O)SC2=N1
COC1=CC=C(C(C2=C[NH1]C3=CC=CC=C23)=N1)N=CNC
COC1=NC=C(OCCN2CCOCC2)C=C1C#N
C1C=CC(C)=C(C)C(C(=O)C=2C=C(C)SC=2C)=N1
N#CC(=CC1=CC=C2C(=C1)OCO2)C(=O)NCCN3CCCC3=O
CN1C=C(C=C1C#N)CN(C)CCC2=CC=C(Cl)C=C2
O=CC1N(S(=O)(=O)C2=CC=CC(C3=CN=C(CC4CC4)S3)=C2)C=C5NCCC15
CC(C)C1=C2C=C(N3CCN=C3C2=NC4=CC=CC=C4Cl)O1
CNC=C(N(C)C=NC=N)CCCC1=C(C2=CC=CC=C2Cl)C=CN=C1
O=CNCC1C=CC(S(=O)(=O)NC2CCC(C(=O)NC3=CC=CC=C3CCl)CC2)=CC=C1
CC(=O)NC(CC1=CC=C(O)C=C1)C(=O)N2CCN(C(C3=CC=C(F)C=C3)C4=CC=C(F)C=C4)CC2
CC1=CC=CC=2[NH1]C(C3CCN(C(=O)CC=4C=CSC=4)CC3)=NC1=2
CC(C=CC1=C(C)CCCC1(C)C)=CC=CC(C)=CC(=O)O
CC(C)NC(=O)N(C1=C(O)C2=CC=CC=C2OC1=O)C(=O)C=O
CC1=CC=C(NC(=O)C2CC2=O)C=C1SSC3=CC=CC=C3
O=C1C(C2=CC=C(O)C=C2)=COC3=CC(OC4CCNCC4)=CC=C13
O=[N+1]([O-1])C1=CN=C(C2=CC=C(Br)C=C2)N=C1NCCNC3=CC=C(C(F)(F)F)C=N3
CC(C)C(N)C(=O)NC(CC(=O)NCC1=CC=CO1)C(=O)NCC
ClC1=CC=CC=C1C2=N[NH1]C(=S)O2
C=C1C2C(N)CC1C(NC(=O)C(CC(C)C)NC(=O)C(C)(C)C)C(C3)COC32
ClC1=CC=CC(Cl)=C1N2CC=3N=C2[NH1]C=3CNCCS(=O)(=O)CCN4CCCCCC4
CCOC1=CC=CC(CN(C)CC2=CC=CN=C(C3=C(Cl)C=CC=C3Cl)[NH1]C=C2)=C1
COCCN(C(=O)COC(=O)C1=CC=C([N+1](=O)[O-1])O1)C2=C(N)N(CC3=CC=CC=C3)C(=O)[NH1]C2=O
O=C(CC1CN2C=C(CN3CCOCC3)N=C2CC1)N4CCN(S(=O)(=O)C5=C(F)C=CC=C5F)CC4
C1NC=CC1=NC2=C(CN=CN)C3=CC=CC=C3N(CC(C)CO)C2=NS
CN(C)C1CCC(C2=C[NH1]C=C3C(N4CCOCC4)=NC=C23)C1
COC1CCN(C(=O)C2=CC=C3C(C=CN3C4=CC=C(F)C=C4)=C2)CC1
COC=C1C(F)=CN=CC=C(CCNCC2=CSC(C3=CC=CN=C3N)=N2)C=C1
CCC(=NNC(=O)C[N+1]1=CC=C(I)C=C1)C2=CC=C3C(=C2)OCO3
ClC1=CC=C(C2=NN=C(C3=CC=CS3)N2CC4CC4)C=C1
CNCC(O)C1=CC=C(C(C)NS(=O)(=O)C2=CC=C3C(=C2)OCCO3)C=C1
O=C(NC1CCN(S(=O)(=O)C2=CC=C(Cl)S2)CC1)C3=CC=CC=N3
CC1=CC(Cl)=CC=C1NC(=O)C2=CC=C(C(N)(C)C(=O)NCCC3=CC=CC=C3)C=C2
CC=C(C(=O)NC(C)C)SC=1[NH1]C(C2=CC=C(C3=CC=C([N+1](=O)[O-1])C=C3)O2)=NC=1
CSC1=CC2=C(CN3CCC(C4(C)CC4)C5(CCNCC5)C3C2)C=C1
COC1=CC=C(C2=NC(C)=CC=C2CCN(C)CC)N=C1
O=C1C2C3C=CC(C4CC34)C2C(=O)N1CCN5CCC=C(N(CC6=CC=CC=C6)C=NNC)C5
OC1=CC=CC(OCCN(CC2=CC=CC(C3=CC=NC=C3)=N2)CC4=CC=CS4)=C1
CCCCOC1=NC=NC(N)=C1[N+1](=O)[O-1]
O=S(=O)(C1=CC=CC2=NON=C12)C=3N=C(C4=CC=CS4)OC=3C5=CC=CC=C5
N#CC=CC=CCC(NC1=CC(Cl)=C(S(=O)(=O)NC2=NC=NS2)C=C1)C3=CN=CC=N3
CCOCCCNC(=O)CCN1C(=O)C23CC=CC(CC2)C3C1=O
CCCCCCC1CCCC=CC=CC=2C=CC(=O)OC1=2
CC(C(=O)O)C1=CC=C(OC2=CC=C(C=C3SC(=O)NC3=O)C=C2Cl)C=C1
COC1=CC=CC=C1CCN2CCN(CCCCCCNS(=O)(=O)C3=CC=C[NH1]C=CC=C3)CC2
COC1=CC(C=NCCCC2=CC(C(C)C)=CC=C2)=CC(OC)=C1OC
O=S(=O)(O)C1=CC=CC(C2=CC=C(O)C(C(F)(F)C(F)(F)F)=C2)=C1
CC(=O)N1CCCN(S(=O)(=O)C2=CC=CC(C3=CC=C(OCC4=CC=CC=C4F)C=C3)=C2)C1
C1=CC=C(CNC2C3COC2CN(C4=NC=NC=5[NH1]C=NC4=5)CC3)C=C1
CC1=CC=C(N2C(C3=CC=CO3)=N[NH1]C2=S)C(C)=C1
OC=C1C=C2OC3=NC=CC(O)=C3C(C4=CC=C(C(F)(F)F)C=C4)=C2C=C1[N+1](=O)[O-1]
O=C1NC(CC2=CC=CC=C2)C(O)CC(CC3=CC=CC=C3)N1
COC1=CC=CC(C=C2OC3=CC=C(C(=O)NC4CCCC4)C=C23)=C1
COC1=CC=C(OC)C(NC(=O)C2=CC(=O)[NH1]C3=CC=CC=C23)=C1
COC1=CC=CC(OC)=C1OCCNC2CCCCC2
CC1=CC=CC(NC(=N)NC2=NC(=O)C(C)(OC3=CC=CC=C3)S2)=C1
CCCN=CC(OC=C(Cl)C(C(F)(F)F)=CNC)=C(C)C(CC)=CNC(=O)NC
O=C(OCC1=NN=CC=CC(N2CCC(CO)CC2)=NC1=O)C3=CC=C(F)C=C3
C=C1CNC(SCC2)=NC3=C(C([N+1](=O)[O-1])=CC=C31)CCCC2
CCC(=O)N1C2=CC=CC=C2SC3=CC(NC(=O)NC4=CC=CC(OC)=C4)=CC=C31
CC(C)CN(CC1=CC(F)=CC=C1F)C2CCN(C(C3=CC=CC=C3)C4=CC=CC=C4Cl)CC2
CC1=CC=C(C2=CC=C(C=C3CC(C(=O)NN)=NO3)C=C2)C=C1
O=C1C(CN2CCCCC2)=NC3=CN=C(N4CCOCC4)N=C3N1CC5=CC=NC=C5
CCC1=CC=CC(CC)=C1NC(=O)C2=CC=C(N3CCCC3=O)C=C2
O=C(CCCCCCCCC(NC(=O)N1CC(CCCl)C(Cl)P1=O)NCCCC)NO
CC(=O)NC1=CC(NC2=CC=C(N(C)C)C=C2[N+1](=O)[O-1])=CC=C1[N+1](=O)[O-1]
O=C1C2=CC([N+1](=O)[O-1])=CC=C2N=C3N1CCCCC3
O=C(NC1=NN=C(S(=O)(=O)C2=CC=C([N+1](=O)[O-1])C=C2)S1C3)CC=CC(Cl)=C3
CC1=C2C(=O)N(C3=CC(N)=CC=C3C)[NH1]C2=CC(=O)N1C
C1COC=CC2=C1CCC34CC(N(CC5=CC=CN=C5OC6=C(F)C=CC=C6F)CC3COCC4)O2
CC1=CC(OS(=O)(=O)N2CCN(C3=CC=CC=C3)CC2)=CC=C1Cl
CC1=CC=C(OCC(=O)NCC(C2=CC=CO2)N3CCC3)C=C1
O=CC=CCC=CC=CC=C1C=C2C(C=NN2CC3NCC4C(C3)C4)=N1
CC1=C(C2=CC=C(F)C=C2Cl)[NH1]C(SCC3=CC=CC=N3)=NC1=O
CC1=CC=C(OCC2[N+1]3(CCCC3)N(C)C(=O)C2)C=C1
CC1=CC(C)=C(OC(=O)C2=CC=C(C)C=C2)C(O)=C1
C=CCOC(=O)C1=CC=C(OCC(=O)N2N=CC=3C(C(F)(F)F)=N[NH1]C=3C2=O)C=C1
CCCCOC1=CC=C(C(=O)NCCC2=C[NH1]C3=CC=C(OC)C=C23)C=C1
CC(CCC(=O)O)C(O)C(=O)O
C1C(C)CCNC(=O)C(N)C2C=CC=C(OCC3N=C(C4=CC=CC=C4)C5=CC=CC=C5S3(=O)=O)C=C2C1
C1C=CC=C1N(CC)S(=O)(=O)NCCC(C(=O)NC2=CC=C(Cl)C=C2)CC
O=C(C=CC1=COC(C(=O)O)=N1)N2CCCC3=CC(I)=C(O)C(I)=C32
NC=C1C(=C[N+1](=O)[O-1])C2=CC=CC(Cl)=C2S1
O=S(=O)(NCC=1OC2=CC=CC(OC3=CC=C(Cl)C=C3Cl)=C2C=1CN4CCC(F)CC4)N(CC5=CC=CC=C5)C6=CC=CC=C6
COC1=CC=C(C2CC(CC2C3=CC=C(C#N)C=C3)C4C(=O)C5=CC=CC=C5O4)C=C1OC
CN(CC1=NC(C2=CC=NC=C2)=NO1)CC3=NC(Cl)=NC4=C3N=NN4C5=CC=C(Cl)C=C5Cl
CN1CCC(C2=C[NH1]C3=CC=C(NC(=O)NCC4CCCO4)C=C23)CC1
C=C1CC=C2[NH1]C(CSCC3=CC=C(SC4=CC=CC=N4)C=C3)=NC2=C1
CC1=CC=C(N2CC(C(=O)N3CCN(C(=O)C4=CC=CO4)CC3)CC2=O)C=C1
CNC1CC(NC2=NC(NC3=CC=C(C(=O)N4CCCC4)C=C3Cl)=NC=C2C(F)(F)F)C1
COC1=CC2=C(C=C1OC)C(=O)C(C(=O)NCCN(C3=CC=C(F)C=C3C(F)(F)F)CC)C2
CC1=CC=C(C(C2=CC3=C(C(C#N)=CC3)C=C2)NCCN)C=C1
COC1=CC=CC=C1C2=CC=C3[NH1]C(C4=NC(C5=CC=CO5)=NO4)=NC3=C2
C=C(O)C(=O)NC1=CC=C(C#N)C=C1NC(=O)C(C#N)=C=S
CCN(CC)CCN1N=C2CC(=O)N(CC(=O)NC3=CC=C([N+1](=O)[O-1])C=C3)C2C1=O
O=C1CSC(C2=C(F)C=CC=C2F)N1CC(O)CN3CCN(C4=CC=C(Cl)C=C4)CC3
ClC1=CC=C(C2NC3=C(C4=C(Cl)N=CC=C4O3)C=5N=C[NH1]C=52)C=C1
NC1=NC2=C(S1)CCCC2
CC(=O)C1=CC=C(S(=O)(=O)CCC(=O)OC2C(=O)C3=C(C)N(C)C(=O)N=C3[NH1]2)C=C1
COC1=CC=C2[NH1]C3=C(C2=C1)CCCC4N(C)CCC4CC3
CN1C=C([N+1](=O)[O-1])C(C=C(C2=CC=CC=C2[N+1](=O)[O-1])N=C3NCCC3)=N1
C#CC(C)(O)C#CC1=CC=CC=C1CCN(C2CCCCC2)C
CNC1=NC(Cl)=NC2=C1N=CN2C3CC(O)C(CN)O3
CCOC(=O)C1=C(NC2=CC=C(C)C(Br)=C2)C(=O)OC1
FC1=CC=C2N=C(NC3=N[NH1]C4=C3CC5=CC=CC=C5C4)N=C(Br)C2=C1
CC(=O)NC1=CC=NC(N2CCN(C(C3=CC=CC=N3)C4=NC5=CC=CC=C5[NH1]4)CC2)=N1
CCCN1CCOCC1C2=NC3=C(F)C(F)=CC(C(=O)NCC4=CC=CN=C4)=C3[NH1]2
CC1(C)C2CCC1(CS(=O)(=O)CCCCCCC3=CC=CC=C3F)C(=O)O2
O=C(C1=CC=CC=C1F)N(CC2=NC3=CC=CC=C3[NH1]2)[N+1](=O)[O-1]
C1=CC=C(C2C=C(OC3=CC=CC=C3CCl)NOC(CCCC)=C2)C(F)=C1
O=C(NO)C1=CC(C2=NC(C3=CC=CC(F)=C3)=CS2)=CC=N1
COC1=CC=C(C(=O)O)C=C1NC(=O)COC2=CC=CC3=C2OC(C)(C)C3
CC1=CC=CC=C1NC(=O)CN(C)C(=O)CN(C)C(=O)C2=CC(=O)[NH1]C3=CC=CC=C23
CCOC(=O)C1=CC=C(NC(=O)C2CCN(S(=O)(=O)C3=CC=C([N+1](=O)[O-1])C=C3)CC2)C=C1
C1NC=C(C=C(C(=O)N2CCCC(N3C=CN=C3)C2)CCO)C=N1
COC1=CC=C(C=NNC(N)=O)C=C1
CCCCCOCC1CC2=CC(=O)OCC2=COC3(CF)C4CCC(CC5=CC=C(Cl)C=C5)CC34C(O)CC1C
CC(=O)OCC1C(=O)C(CC(=O)O)(OC(=O)C(CC2=CC=CC=C2)CNC(C)=O)C1
CN1CCCC1C2=CC=C[NH1]2
CN1CCN(C)C(C2=CC=CC([N+1](=O)[O-1])=C2)C1
CN(C)CCNC1=CC(N2CC3CC2CN3)=CC4=NC=NN14
CC=1ON=C(NC2CCCC2)C=1C(=O)NCC3=CN=CC=C3NC
C=CCC(OC(=O)NC1=NN=C(C)S1)C2=CC(OC)=C(OC)C=C2OC
COC=C1C=CN=C(OC2=CC=CC3=CC=CN=C23)C(C=4C=CSC=4)=CC=C1
CCCC1=C(OCCCOC2=CC=C(C(C)=CC(=O)O)C(C)=C2)C=CC(C(C)=O)=C1O
COC1=CC(N)=C(Cl)C=C1NC(=O)CCN(C(COCC2=C(F)C=CC=C2Cl)C(=O)N3CCOCC3)C
CC1=CC=CC(N(C)C(C)(NC(=O)C2=CC=CC=C2OC)C)=C1
O=C(O)C1=CC=C(F)C=C1NC(=O)NC2=CC=C(C(=O)NC3=NN=C(C4=CC(NC5CCCC5)=N[NH1]4)O3)C=C2
O=[N+1]([O-1])C1=CC=C(C2=CC(C3=CC=CS3)=NN2C4=CC=C(Cl)S4)C=C1
CC(C)N1CCC(C2=CC=CC=C2)C3=CC=CC=C31
COC(=O)CCC(=O)C1=CC=C(OCCCCCCCCCCCCCCCCOCC)C=C1
NN=C1[NH1]C2=CC=CC=C2[NH1]1
CC1=CC=C(C2=CC(C(F)F)=NN2C3=CC=CC=C3Cl)C=C1
COC1=CC=CC=C1C2=NC=CC(C(C)=NC3=CC4=CC=C3O4)=N2
CC1=CC(NC(=O)COC2=CC=C(Cl)C=C2Cl)=NO1
CCCCC1=NC=C(C2=C1CC(C)(C)CC23)C(CC(F)(F)CC3)NC
CC1=CC=C(N2C(C)=NC=C2C(=O)C(C)CS)C=C1
CC(=NNC(=O)C1=CC=C(COC2=CC=CC=C2)C=C1)C3=CC=CS3
O=C(OCC1=CC=CN=C1)C2=CC(Cl)=C(Cl)C=C2O
COC1=C(C)C=C(S(=O)(=O)CC2=CC=C(C(=O)NO)C=C2)C=C1C
COC1=CC=C(C2=NOC(CNC(=O)NC3=CC(F)=CC(F)=C3)=N2)C=C1
CC1=CC(C2=CC=CC=C2)=NN1C3=CC(N4CCC(F)C4)=CC=C3C#N
CC1CCCCN1CCCNC(=O)C2=CNC(C3=CC=C(C(F)(F)F)C=C3)=NC2=O
CC(C(=O)O)(CCCN1)CCC2C3CCC4C(C=O)=NC(=O)CC4(C)C3CCC12C
COC1=CC=C(C=C2N=CC3=CC(NCC4=CC=C(OC)C=C4OC)=NN23)C=C1
O=C(C1=CC=CC(C(F)(F)F)=C1)N2CCN(CC3=CC=C4C(=C3)OCO4)CC2
COC1=CC=C2N=C(NC(=S)NCCCCBr)SC2=C1
CC(=O)C1=CC2=C(NCC3=CC=C(F)C=C3F)N=CN=C2C=C1OCCNC(=O)CN4CCN(C)CC4
C1OC=CC=C(COC(C2=CC(OC)=C(OC)C(OC)=C2)=NN(C)CBr)C1N
CCC1=CC=C(S(=O)(=O)N2CCOCC2)C=C1NC(=O)COC(=O)C3=CC(OC)=C(OC)C(OCC)=C3C
O=C(NCCN1CCCC1)C2=CC3=C(CN4C(SCC(=O)NCC5=CC=CO5)=NC=CC43)C=C2
CCOC(=O)CC1=C(N2C=CC=CC2C)C(C3=CC=CC=C3)=NC(C(C#N)C#N)=C1C#N
COC1=CC=C(C=NOC(CC2CC2)CO)C=C1OC
CNC=1OC(CCCC2=CC=CC=C2)=NC=1C#N
O=C1C2=CC=CC=C2N=CN1CCCCN3CCN(C4=NC=CC=N4)CC3
CNCC1CC=C2C=C(C=C(C3=CC=C(O)C=C3)[NH1][NH1])CC=C21
O=C(CNC(=O)CN=C(C1=CC=CC=N1)C2=CC=CC=C2N(C3CC3)C)NN=CC4=CC=CC=C4
O=S(=O)(C1=CC=CC=C1)N2CCC(C(C3=CC=CS3)CN4C=CN=C4CCO)CC2
CC1=CC=CC(N2C(SCC3=CC=CC=C3)=NN=C2SCC(=O)NC4=CC=C(C)N=C4)=C1
C1C=CC(OC=C(Cl)C=NN(CC2=CC=CC(C(=O)O)=C2)C=O)=C(Cl)[N-1]1
CC=NC=1ON=C(C)C=1C(=O)NS(=O)(=O)C2=CC=CC=C2
COC1=CC=CC=C1C2CCN(CC3=CC(F)=CC(Cl)=C3)CC2
O=C(C1=CC=CC=C1F)N(CC2=NC3=CC=CC=C3[NH1]2)[N+1](=O)[O-1]
CC1(NCCN2N=C(C=3C=COC=3)N=C21)C4=CC(CC5=CC=CC=C5)OC(C)(C)C4
COC1=CC=C(NC(=O)COC(=O)C23CCC(C)(C(=O)O2)C3(C)C)C(OC)=C1
O=C(CCN1C(=O)SC(=CC2=CC=CC=C2Cl)S1)NO
CCOC=C1C=C(OC2=CC(NS(=O)(=O)C3=CC=C(C)C=C3)=CC=C21)C=O
COC1=CC=C(C2=CN=C(N3CCC(N4CCCCC4)CC3)N2C5CCNC5C)C1
CCOC(=O)C1CCCN(C(=O)C2CCN(S(=O)(=O)C3=CC(C)=CC(C)=C3)CC2=O)C1
O=C(CC1C(=O)N(C2=CC=CN=C2)C(=O)N1CC3=CC=C(Cl)C=C3Cl)NCC4CCCO4
CCOC=CC=C(C(C(=O)NCCC(=O)O)N(CC1=CC=CC=C1)C(=O)C2CC2C)C
CN(CC1=CN=CN=C1)C2=C(C(C)C)C=CC=C2C=CC=C(CC(C)(O)CC)C=CC#N
N#CC1=CC(OC)=C(NC(=O)C(=CC2=CC=CO2)C3=CC=CO3)C=C1Cl
O=C1C2CCCN2C(=O)N1C3=CC=C(Cl)C=C3
CNC1CC(C2=CC=C(C3=CC=C(C#N)C=C3)C=C2)C(C(=O)NO)C1
CSC1=NN=C(CN(C#N)C2=CC=CC=C2)N1C3=CC=CC(Cl)=C3
COC1=CC=C(NC(=O)C(C)SC2=NN=C(C)C=N2)C=C1
COC=C(O)C=C(C)COC=C(C1OC2=C(O)C(C=O)=CC(O)=C2C1)OC(C)(C)C=C
O=C1C=C(C2=CC=CC=C2)OC3=CC=C(NCCNCCO)C=C13
COCC1=CC(C)=CC(NC(=S)NC2=CC=C3C(=C2)OCCO3)=C1
COC1=CC=CC=C1CCCN2CCC3C2CNCC=4C=C(CBr)[NH1]C=43
COC=C(C(C)=O)C(OC)=CC1C(=O)C2=C(C=C(OC)C=C2OC1=O)OC
CC1=CC(C)=C(OCC(C2CCOC2)C(=O)NO)C(S(=O)[O-1])=N1
COC1=CC=CC=C1N2CCN(C(=S)NC(=O)C3=CC=C(C4=CC=CC=C4)C=C3)CC2
CC1=CC=CC(C)=C1N2N=C(C(F)(F)F)C=C2C3=CC=C(C4CCCCC4)C=C3
CN(C)C1=CC=C(NC(=O)C(CC2CCCCC23)NC=NC(C4=CC=C5C=CC=CC5=N4)=C3)C(F)=C1
OC(C1=CC=C(C(F)(F)F)C=C1)C2=CC=C(N3CCOCC3)N=C2
CN1CCN(CC2=CC3=CC(=C2)CN(C(=O)C4=CC5=CC=CC=C5S4)CC3C)C1
COC1=CC=C(C(=O)O)C(O)=C1COC(C)(C)CCC=C(C)C
N=C(N)C1=CC2=CC(OC3=CC=CC=C3)=CC=C2[NH1]1
C1CNCC2N(C=CC=C(NC3=NC=NC4=CC(OCC5=CC=C6C=CC=CC6=N5)=CC=C34)N2)CC1
CN1CCN(C(=O)CN2N=C(C(F)(F)F)C=C2C3=CC=C(Cl)S3)CC1
COC1=CC(NC=NC2=CC=C(NCC3=CC=CC(C4=NN=N[NH1]4)=C3)C=N2)=NC(OC)=N1
FC(F)(F)C1=CC=CC=C1C2=CC(N3C4CCNC3=C5C=CC=CN5C4=O)=CC=N2
CCN(CC)C1=NC(C)=NN1C2=CC=C(SCC)C=C2
COC1=CC=C(N2C=C(Cl)C(N)=C2Br)C=C1
CCOC(=O)C12C=C(NC3=CC=CC31)C4=CC(C)=C(O)C=C4C2=O
CC=C1C(OCC(=O)NC2=CC=C(C(=O)N(CC3=CC=CO3)CC4=CC=CC=C4)C=C2)=CC=C1Cl
CC1=NN=CN1C=2SC(CN3CCN(C4=CC=C(F)C=C4Cl)CC3)=CC=2C(C5=CC=CC=C5Cl)=NC
CC1=CC(NS(C)(=O)=O)=CC=C1NC2=CC(C3)=CC(=N2)COCC3
CN(CC1=CC=CC=C12)CC=3C(OC(F)F)=N[NH1]C=3C2
O=C(O)CCCC=CCC1C2CCC(C2)C1NS(=O)(=O)C3=CC=C(Cl)C=C3
CSC1=NC(NC2=CC=CC([N+1](=O)[O-1])=C2)=C3N=CN(CCCO)C3=N1
N#CC1=NC(C2=CC=C(Cl)C=C2)=C(N3CCC(C4=CC=CC=C4)CC3)N1C5CC5
N#CC=C(C1=CC=CC=C1)C=C(C2=CC=C(O)C=C2)C=NNC3=CC=CC=C3
CC1=CC2=CC(C)=NC(C3=NC(C4=CC=C(N5CCOCC5)C=C4)=NO3)=C2C=C1C
COC1=CC=C(N2C(=O)C(=NNC3=CC=C(F)C=C3)C(=O)N2)C=C1
CCCCCCC(=O)OCC(C)CC
CCOC(=O)C1=C(CC2=CC3=CC=CC=C3O2)[NH1]C4=CC(C)=C(O)C=C14
C1NN=NC1(C2=CC=CC(=C2)NC3=CC(NC(C4CCC45)C=NC6=CC=CC=C65)=NC=N3)C(F)(F)F
CC1=CC=C(C=C1NC(=O)[CH1-1][N+1]#N)C(C(F)(F)F)CC(C(=O)OCCOCC2=CC=CC=C2)NCC
CCCCCCC(O)C(O)(C(=CC1=CC=CC=C1)CNC2CCCCCC2C)C3=CC=CC=C3
CCN(CC)C1=CC=C(OCC(=O)N2CCOCC2C)C=C1
N#CC=CN(C1=CC=C(C(=O)O)C=C1)C(C(N)=O)=CS(=O)(=O)C2=CC=C(Cl)C=C2
CC(NC1=CC=C(S(=O)(=O)N2CCCC2)C=N1)C3=CC=CC(F)=C3
N#CC=CC=C(OC1=CC=C(C(=CC2=CC=C(Cl)C=C2)NC3=NC4=CC=CC=C4N=C3CSCCCC)C=C1C)C
CN(C)C1=CC=C(C=CC2=CC(F)=CC=C2C3=CC=C(CC(=O)O)C=C3F)C=C1
NC=NC(N)=C1C(Cl)=C(NCCNCCCP(=O)(O)O)C2=CC=CC=C2N=C1S
COC(=O)COC1=CC=C(NC(=O)C(C)C)C=C1
CC1=CC=C(C)C(S(=O)(=O)CCC(=O)NC(C)C)=C1
O=C1SC(SC2=NC3=CC(Cl)=CC=C3[NH1]2)=NN1CC(=O)N4CCCC4
CCOC1=CC(C=CC(=O)OCC(=O)NCCC2=CC=C(OC)C(OC)=C2)=C(N)N=C1C
CC1=CC=CC(NC(=O)CCC(=O)O)=C1
NCC1=CC(CC=2C=C(C(=O)NC3CCNC3)[NH1]C=2C)=CC=C1C4=CC=CC=C4
C1OC=CC=CC=C1C=CC(=O)C=CC2=C(OC)C3=C(OC2=O)CCCCC3=C
COC(=O)NN=C(C1=CC=CC=C1)C2=CC(OC)=CC(OC)=C2
O=C(O)C1=CN(CC2=CC=C(Cl)C=C2)C3=C(C(=O)O)C=CC=C13
COC1=CC=C(COC2=CC=C(C(=O)O)C=C2S(=O)(=O)NC3=CC=CC=C3)C=C1
CCCC1=NN(C)C=2N=C(N3C(=O)CSC3C4=C(Cl)C=CC=N4)[NH1]C1=2
COCCN(CCOC)C1=NC(C)=NC2=C1NC(=O)CN2C3=CC=C([N+1](=O)[O-1])C=C3Cl
COC1=CC(C2CC(=O)C3=CC4=C(C=C3[NH1]2)OCO4)=CC(OC)=C1OC
COC1=CC=C(N2C=NN=C(C(=O)NN=C3C=CC=N3)S2)C=C1
COC1=CC=C(C(C)NC(=O)C2=CC=C(N(CCCl)CCCl)C=C2)C=C1N3CCN(C)CC3
COC1=CC(OC)=C2C(=C1Cl)OC(C)(CCCN3CCCCCC3)CC2=O
O=C1CC2=C([NH1]C3=CC=CC=C23)C(C4=CC=C([N+1](=O)[O-1])C=C4)N1C(=O)NSCC5=CC=CC=C5
CC(C)(C)C1=CC=C(OCC2C=C(C3=CC=C4C(=C3)OCCO4)C(=O)N2C)C=C1
CN1CCCC1CN2N=C(C3=CC=NC=C3)C4=CC=CC=C42
NCC1(NC2=CC=C(OC3=CC=C(N4C=CN=C4)C=C3)N=C2)CC1
COC1=CC=C(NCCN2CCN(C(=O)CN)C2)C=C1
CN1N=C(C2=CC=C(Br)S2)C3=C1CN(C(=O)C4=CC=CS4)CC3
ClC=CC=C(COCC(C1=CC=CC=C1)NCCN2CCCCCC2)C=CCl
C1=CC=C2C(=C1)OC3(CCN(CCCS(=O)(=O)C4=CC=C[NH1]4)CC3)C=[N+1]2[O-1]
O=C1C(=CC2=CC=C(Cl)C=C2)ON=C1C3=C[NH1]C4=CC(Br)=CC=C34
O=C(NCC1=CC=C(Cl)C=C1)C(=O)N2CCCC2C3=CC=CS3
CC1CC2C(=O)C=C1C=C(NS(=O)(=O)C3=CC=C(Cl)C=C3)CC2
CCCCC=NN(CCO)C(C)=CC(=O)NC1=CC=C(C(=O)O)C=C1
CCOC1=CC2=CC(=C1)C(O)(CNCC(C)CN3CCC4=CC=C(NS(C)(=O)=O)C=C4N3)CC2
CN1N=C(C(=O)N2CCN(C3=NC(N4C=CN=N4)=CC=N3)CC2)C5=C(Cl)C=CC=C51
CC1=CC=C(OC(=O)C2CCC(=O)N2CC3=CC(Cl)=CC=C3)C=C1
O=C1C=C(C2=CC=C(F)C=C2)OC3=C(NCCNCCO)C=CC=C13
COC(=O)C1(C)CCCC2(C)C1CCC(C)C2(C)CC=C3C(=O)C4=C(SC3=CC)CC(C)(C)OC4
C1CCN(C2=C(F)C=C3C(=O)C(C(=O)O)=CN(C4CC4)C3=C2F)CN1
CC=1S=2CN=C(SCC(=O)OC)N(CCC#N)C(=O)C=2C=1C
OC1(CCC2=CC=CC=C2)CCN(CC3=CC=C(N4C=CC=N4)C=C3)CC1
N#CC(NC(=O)CCOCCCN1C(=O)C2=CC=CC=C2C(=O)N1O)C(=O)O
CC(C)C(COC1=CC(Br)=CC=C1Cl)N2C(C3=CC=CC=C3)=NOC2C(O)CO
O=C(NCC1CC1C2=CC=CC=N2)C3=CC=CC=C3Br
CNC(=O)C(C)C1=CC=C2C(=C1)C(C)(C)CC2=O
COC1=C2C=C(C=C1OC)OC3=NC=NC(N)=C32
CC=1C=C(C2=CC=CC=C2)SC=1C(=O)NCCNCC3=C(C(N)=O)N=CN3C
CC1=CC=C(C)C(CCN2C(SCC(=O)NC3=CC=C(C#N)C=C3)=NC4=CC=CN=C42)=C1
O=[N+1]([O-1])C1=CC=CC=C1COC2=CC=C([N+1](=O)[O-1])C=C2[N+1](=O)[O-1]
CC=1S=2CN=C(SCC(=O)OC)N(CCC#N)C(=O)C=2C=1C
COC1=CC=CC(=C1OCC2(C)C)C(C)CC3(C)CC(OC(C)=O)CCC23
N#CC1=CC=C(C2=CC=NC(N3CCC(C(=O)NCC4=CC=C(F)C=C4)CC3)=N2)C=C1
O=C(NCC1=CC=CC=C1)C(O)(C2=CC=NC=C2)C3=CC=C(Cl)C=C3
C1C=CC=C2NN=C(N3CCN(C(=O)C4CCN(C(=O)C5CC5)CC4)CC3)N=C12
CC=C(C)C(=O)OCC1C(C2=CN(C)C3=CC=CC=C23)C(C(=O)OCC(C)C)OC4OC5(C)CCC1C4OO5
CCCCCC1OC1CC2CCC3=CC=CC(=O)C3(C)C2=CC#CC4=CSC=N4
CCOC(=O)CC1=CSC(NC(=O)CS(=O)(=O)CC2=CC=CC=C2)=N1
CC1=CC(F)=CC=C1C(=O)N2CCC(NC(=O)C(=O)NC3CCCCC3C)CC2
COC=C(C=1C=C[NH1]N=1)C=C(NC2=CC=C(OCC3=CC=CC=C3)C=C2)C=CC4=CC=C(Cl)C=C4
C[N+1]1(C2CC2)CC1C(O)C3=CC=C(C(F)(F)F)C=C3
O=CC1=CC=C(CBr)C(CC2=CC=CC=C2)=C1
CC1=NOC(NS(=O)(=O)C2=CC=CC=C2OC3=CC=CC(C(F)(F)F)=C3)=C1C
CC=1SC2=NC=NC(N(C)CC3=CC=C(SC)C=C3)=C2C=1N
C1=CC=C(CC=NN=C2SC(C3=CC=CC=C3)=NN2)C=C1
COC1=CC=C2C(=C1OC)C(=O)NC3=C(CC(=O)NC4CCCC4)C(=O)N3C2
COCCNC=1C=CN(C2=CC=C(OC)C=C2)N=1
CC1=CC=C(S(=O)(=O)NC2=NC3=CC=CC=C3C(=O)N2C)C=C1
COC1=CC=C(C=CN=C(C(N)=O)C(OCC2=CC=CC=C2)=N)C=C1OC
CC=C1C=CC(OCCN2C(=O)C(SC3=CC=C(Br)C=C3)=NC4=CN=C(C5=CC=C(SC)C=C5)N=C42)=C1
CCCS(=O)(=O)C1=NC(NC)=C2C(=N1)C(C)=NN2CCC(C)C
CN1C(=O)C2(C3=CC=C(F)C=C3)NC4(CCCN(C(=O)C5=CC=C(Br)C=C5)C4=O)C2C1=O
O=CC([N+1](=O)[O-1])=CC1=C(O)C=CC=C1N=CC2=CC=C(O)C(O)=C2
O=C(CCNC(C(F)(F)F)=NC1=CC=CN=C1Cl)C2=CC=C(Cl)C=C2
COC1=CC=C2C(=C1)CCC3=NN=CC(=O)N32
NC(=O)C1=C(N)SC2=C1CCCCC2
CCC1OCC(O)C1N2C=C(C(N)=O)C(NC3=CC=C(C#N)C=C3)=N2
C=CC1NC=C(C(=O)O)C(=O)C=CC(F)=C(N2CCN(C3=CC=CC(C(F)(F)F)=C3)CC2C)C1
CCCCN(CC)C1=CC(C)=NC2=C1N=C(C3=CC=CC=C3Cl)N2CC(C)(C)C
COC1=CC2=C(C=C1OC)CN(C(=O)C3=CC=C4C(=C3)OCO4)CC2
COC1=CC=C(C2=CN=C(N3CCC(N4CCCCC4)CC3)N2C5CCNC5C)C1
COC1=CC=C(N2N=NN=C2C3=CC=CC=C3)C=C1
COC1=CC(NS(=O)(=O)C2=CC=C(NC(=O)CSC3=NN=C(N)S3)C=C2)=CC(OC)=C1OC
COC1=CC=C(Cl)C=C1NC(=O)CCC(NC(=O)C2=CC=C(N3C=NN=N3)C=C2)C
O=C[NH1]C1=CC=C(OCCCCN(C2=NC=NC=3[NH1]C=CC2=3)CC4=CC5=CC=CC=C5SC4)C=C1
COC=C(C(=O)OC)C1=CC=CC=C1COC2=C(Cl)C=C(C=3N=NN(CCC#N)N=3)C(OC)=C2
CC1(O)C(O)C(CO)OC1N2C(=O)OCC2C3CCCCC3
CN(C=CC1=CC=CC=C1)CC2=CC=C(F)C=C2
CC1=CC=C(NS(=O)(=O)C2=CC=C(F)C=C2)C(=O)N1CC(=O)NCC3CCN(C4=CC=CC=C4C(F)(F)F)C3
CC1=C(C(=O)NCCC2=CC=CC=C2)OC3=C1C(=O)N(C)C(=O)N3CC4=CC=CC=C4
C1=NC2=C(N1CC3CC3)CCN(CC4=CC=CC5=CC=CC=C45)C2
COC1=CC=C(CNOCCCC2=C(F)C=C(Cl)C=C2)C=C1OC
CS(=O)(=O)C1=CC=C(C2=C(C3=CC=CC=C3)C(=O)NC2)C=C1
CCC(CC)NC1=NC(Cl)=NC2=C1N=CN2C3CC(O)C(CO)O3
CCOP(=O)(OCC(C)(C)C)N(C(=O)C(C)(C)C)C(C(=O)NC1=CC=CC=N1)=C(C)O
CC1=CN(C2CC([N-1][N+1]#N)C(CO)O2)C(=O)N(C3=C(N)C=C(C#N)C=C3Cl)C1=O
O=CC=CN(COCC(O)C(O)C)C(=O)[NH1]
O=C(NC1=CC=C(C(=O)NC2=CC=CC(Cl)=C2)C=C1)C3CC3C4=CC=C(O)C=C4
O=S(=O)(NCCN1CCCC1)C2=CN=NC3=CC=C(Cl)C=C23
O=C(NC1CCCCC1NCC2=CC=C(N3C=NN=N3)C=C2)C4=CC=CS4
CC(C)C1=CC=C(NC(=O)C2=CC(Cl)=C(N)C=C2NC3=CN=CC=N3)C=C1
NNC(=O)C1CCCN1C(=O)C2CCCN2C(=O)C3=CC4=CC=CC=C4C=C3C#N
O=C(C1=CC=C(Cl)C=C1)C(CC2=CC=CC=C2)NS(=O)(=O)C3=CC=C(Cl)C=C3
CC(C)(C)NCC(N)C(=O)NC(C#N)CNC1=CC=NC2=CC(Cl)=CC=C12
C1C=CC=C(CNCCN(CC2NC(O)=C3SC4=CC=CC=C4C3=N2)CC)C1
O=S(=O)(NCC1C2C3C(CCC4=CC(F)=CC=C43)CC1N2CC5=CC=NC=C5)C6=CC=CN=C6
COC1=CC=CC(C2=CC=C3C(=C2)N=CN3C4CCNCC4)=C1
O=S(=O)(C1=CC=CC=C1)C(CN2C=CN=C2)C3=CC=CC(C(F)(F)F)=N3
N=C(N)N1C2=CC=CC=C2CC1
CN(CC(=O)NC1CCN(CC2=CC=CC=C2)CC1)C(=O)C=CC3=CC=CS3
O=C(NCCCCCNC1C2=CC=CC=C2OC3=CC=CC=C31)C4=CN=CN4C5OC(CO)C(O)C5O
COC1=CC=C(C2=CN=C(C(=O)NC=3C(C)=NN(CC4=CC=CC=C4F)C=3C)O2)O1
CNCCN1C=C(C(=O)C2=CC=C(Cl)C=C2)C=C1C3(C4=CC=C(F)C=C4)CC3(C)C
COC(=O)C(O)(C1=CC=C(OC)C=C1)C2=NC3=CC=CC=C3N=C2OC4=CC=CC=C4C
CC(C)SC1=NC(=O)[NH1]C2=C1CN(C3=NC=CS3)C2
CN(C)CC1NC=C(C=C(NC(=O)C2=CC=CC=C2)C(=O)NCCC3=CC=CO3)C(=O)C1=O
COC1=CC=CC(CNC(=O)CN2C(=O)NC(=CC3=CC=C(C4=CC=C(OC)C=C4)O3)C2=O)=C1OC
O=S(=O)(C1=CC=C(OC2=CC=CC=C2)C=C1)N3CC4=CC=CC=C4CN3C5CC5
CC(=O)NC(C(=O)NCCC(=O)NC1=CC=CC=C1F)C(C)(C)C
COC1=CC=C(C2=NC3=CC(=NC4=CC=CC=C34)C2)C=C1OC
CCCCC1=CC=CC(C(=O)NC2=CC=CC=C2C(=O)NCC3=CC=C(F)C=C3)=C1
O=C(NC1=CC=CC=C1)NS(=O)(=O)C2=CC=CC=C2
CCC1=CC=C(C(=O)NCC2CCN(C3=CC=CC(OC(F)F)=C3)CC2C)C=C1
O=C(CC1C(=O)N(C2=CC=CN=C2)C(=O)N1CC3=CC=C(Cl)C=C3Cl)NCC4CCCO4
CC1=C2C(C=C3N=CC(NC4=CC=NC=C4)=C(OC5CCC(N)CC5)C3=N2)=CC=C1F
C=CCNC(=O)C(=CC(C)=CC1=CC=CC=C1)C(=O)N(CC)C=S
O=CN=C(C1=CC=CC=C1)N=C(SCC2=CC=CC=C2[N+1](=O)[O-1])[NH1]
COCCNC1=N[NH1]C(=O)[NH1]1
O=C1C2C(C(=O)N1)C3=CC=CC(O)=C3C2=S
CCN(CC)S(=O)(=O)C1=CC=CC(C2=CC=C(CN3CCNC(=O)C3)C=C2)=C1
O=C(C1=CC=C(OC2=NC=CN=C2N3CCOCC3)C=C1)N4CCNCC4
CC1=CC=C(S(=O)(=O)NN=C(N2C=NN=N2)CSC=NCCCN)C=C1
COC1=CC=C2N=CC(=CC2=C1)C(=O)N(C3CCOC3=O)CCC4=CC=CC=C4
O=[N+1]([O-1])C=CC=C(CON=C(C1=CC=CC=C1)C2=CC=CC=C2NC3=NC4=CC=CC=C4N3)C
O=C(NCC1=CC=C(Cl)C=C1)C(=O)N2CCCC2C3=CC=CS3
CC(=O)C1=C(O)C(CCCC)=C(C2=CC=CC(N)=C2)C3=CC=CC=C13
COC=C1C=C(CNCC=2C=CSC=2)C3=NC4=CC=CC=C4N13
CC1=CC(OCC(=O)NC2=NC=CC=N2)=CC=C1Cl
O=C(NC1=CC=C2C(=C1)OCO2)NC3=CC=C(F)C(Cl)=C3
CC1=CC=C(C)C(N2CCN(S(=O)(=O)C3=CC=CC(NC(=O)N4CCOCC4)=C3)CC2)=C1
COC1=CC=CC(NC(=O)CN(C)C(=NC2=CC=C(C)C(C)=C2)SCC)=C1
CC1CN2CCCC2CN1C(=O)NC3CCC4C(C3)CC(C(F)(F)F)C4C#N
C1=CC=NC=C1CN2CCN(C3C4=CC=C(Cl)C=C4CCC5=CC=CN=C53)CC2
CC1=NC(N2CCN(C)CC2)=C(C#N)C(OC3=CC=CC=C3F)=N1
CC(=NOC(=O)C1=CC=C(Cl)C=C1)CSC2=C(C#N)C(C=3C=COC=3)SC2=O
CSC1=C(C#N)C(C2=CC=C(F)C=C2)C(C(=O)O)C1COC(C)C
CN(C1=CC=CC=C1)S(=O)(=O)C2=CC=C(NC(=O)C3CCCN(S(=O)(=O)CC4=CC=CC=C4)CC3=O)C=C2
O=C(CCC1CCCCC1)NC2=C3C(=NN2CC4CC4)CCCC3
C#CC1[N+1]([O-1])CCC2=C([NH1]C3=C4C=CC=C23)C1CN(CCC56CCCCC5C(=O)N6)C4
CNCC1=CC=C(NC(=O)C2=CC=CC(NC(=O)C3=CC=C(Br)O3)=C2C)C=C1OCCC4CCCCC4
CC1=CC=C2[NH1]C(OC3=CC=C(S(=O)(=O)N4CCC4C5CCOC5)C=C3)=NC2=C1
C=CCNC(=O)NC(=O)C1=CC=C(Cl)C=C1
C1C=CC=C(N(CC(=O)NCC2=CC=C(Cl)C=C2)S(=O)(=O)C3=CC=CC=C3F)C1
CC=C(C(C)C1C(C)(C)CC1)[NH1]C2=CC=C(NC(=O)CNC)C=C2
COC1=CC=C(C2=NN(C3=CC=CC=C3)C=C2CN4C=C(C5=CC=C(F)C=C5)N=C4)C=C1
CSC(C1=NC=CO1)C=NC(C2=CC=CC=C2)=C(C3=CC=C(N(CCCl)CCCl)C=C3)[NH1]
CC1=CCCC2C1(C)CCC(C)C2(C)CC(SCCC(=O)O)C3=CC(=O)C4=CC=CC=C4C3=O
CC1=CN=C(N2CCCNCC2)C3=NC=CC=C13
OC1CCOC1SC2=NC=NC3=C2OC4=CC(C5=CC=C(C6=NN=CO6)C=C5)=CC=C43
O=C1CCCC(CCOCC2=CC=CC=C2)C1CNCC(O)(CN3C=NC=N3)C4=CC=C(F)C=C4F
CS(=O)(=O)N1CC2(CCN(CC3=CC(Br)=CC(F)=C(Br)C=CC[NH1]3)CC2)C1
CC(NC=NCN(CCO)C1CC1C2)=CC=CC=C2
CC1=CC=CC(OC2=C(Cl)C=NN(CC3=CC=C(C(F)(F)F)C=C3)C2=O)=C1Cl
COC(=O)C1=CC=C(OCC2=CC(=O)[NH1]C=C(C3=CC=CO3)C=CN2)C([N+1](=O)[O-1])=C1
CC1CCN(C(=O)C2=CC3=CC=C(Br)C=C3O2)CC1
CC(NCCOCC1OC(CO)C(O)C(O)C1O)C(=O)O
COC1=CC=CC=C1N2N=CC(=C2NC(=O)COC3=CC=CC=C3)CSC
CC(C)CC(C(=O)NC1CC1)CNCC(O)C(CC2=CC=CC=C2)C(=O)N3CCC4(CC3)OCCO4
NCCCN1CCN(C2=NC3=C(C=C2F)C(=O)C(C(=O)O)=CN3C(C)(C)C)CC1
CC(C)N1CCCC1C(=O)NC=NC=NC(C2=CC=C(Cl)S2)=N
CCC(CC)(CC=CC1=C(OC2=CC=C(C(N)=O)C=C2)C(C(C)C)=C1)OC3CCCO3
N#CC(C(=O)NC1CCCCC1)C2=NC3=CC(C(F)(F)F)=CC=C3[NH1]2
CCCCCCCCNC(=O)NC1=C(F)C(F)=C(F)C(F)=C1F
COC1=CC=C2C(=C1)C3CNCC2C3
CC(NC(=O)C1=CC=CC=C1F)C(=O)N2CCN(S(=O)(=O)C3=CC=CC=C3F)CC2
C=C1CC2(O)CCC3=CC=C(OC)C(O)=C3C2CC1N=NC(C)(C)N
COC1=CC=C2N=C(C3=CC=C(O)C(O)=C3)SC2=C1
COC1=CC=CC(N2CCN(S(=O)(=O)C3=CC=C(C=4C(C)=NOC=4C)C=C3)CC2)=C1
COC1=CC=C(C=NCC(=O)N(CC2=CC=CC=C2C)C=NCC3=CN(C)C3)C=C1
CC1=CC=C(NC2CCN(CC3=CC=NC=C3)CC2)N=N1
O=C(C1=CC=CC=C1F)N(C2=CC=CC=N2)C3CCN(C(C4=CC=CC=C4)C5=CC=CC=C5)CC3C
CC(C)C(C)NC(=O)COC(=O)CCOC1=CC=CC2=C1C=NN2CC3=CC=CC=C3
COC=CC1=CN=C2C=NC(C(N)=O)=C(N)C2=C1
CC(C)C(C)N1CCC(OC2=NC=NC3=C2CCN(CC4=CC=C5C=CC=CC5=C46)C3C6)CC1
COC1=C(C(=O)O)C=CC2=C1C(=NC3=C(C)[NH1]C4=C(C)C=CC=C34)SCS2
[truncated: 8,000 more rows]
