# Supplementary material for: t-SMILES: a fragment-based molecular representation framework for de novo ligand design
Source: Nat Commun. 2024 Jun 11;15:4993. doi: 10.1038/s41467-024-49388-6 (PMC11167009; doi:10.1038/s41467-024-49388-6)
Supplement: Supplementary file 4 — Source Data [file 41467_2024_49388_MOESM4_ESM.zip › Soure data/Source data and code for all other graphs/Metrics/Models/Chembl_LSTM/Chembl_LSTM_DeepSmiles_[rnd10][bs128][DS]/gen.smi]

O=CO)cccccc6-cccc-cnccc[N+]=O)[O-]))ccc6[nH]9)))))))))cc6
O=CNC=CC=O)cccccc6C%10=O))))))))))))cccccn6
CC=O)OCCCCCCCCCCC6%10C))))CO)cccccc6OC)))OCO5))))))CC6OCC)=O)))))))))C5O
CcccC)cc-c[nH]ccccC=O)NCCCC3))))))cc6c9CCNCCCCcccncc6)))))))CC6)))))))))))))))))c6
CNCCNCC=O)OCcccccc6))))))cccccc6))))))))))CC6
COccncNCCCCO))CCCCCCC6)))))))CC6))))))nc6
CCC)NC=N)ccccOCccccCCCccccSC)=O)=O))cc6)))))))))cC=O)O))c6))))))))cc6
O=CO)cccCl)ccc6NcncNCCNCC6))))))ncc6[nH]c=S)n5-cccccc6
O=CO)ccccCNCCCNCCccccCl)cc6))))))))C5)))))))cc6
CCCC=O)ccnCC=O)NCCccccOC))cOCC)))c6)))))))))))cccccc96
CCCCNC=S)NCCNCCC)NcccccOC))c6))))))CC6))))))C=O)O
CCNC=O)ccccncC)n-cccccc6)OCO5))))))))c5c9))))))))))cccccc6)OCCO6
COCCCCOON=CCCCCC63)))))))))CC6CCCC%10CCCC)CNC=O)CC59C
CCnccCcccccccc6o9)))))))))N=CN)NC)C5=O))))))cncccc69
O=CNC=O)C=Ccccc-ccccCl)cc6Cl)))))))o5))))))S5
CCNcccccc6C=O)N%10CCNCC)=O)))ccccC)cc6
NccccCnc=O)nCCS=O)=O)cccccc6)))))))))cccccc69))))))))))cc6
COC=O)NCN)=O
CcccccOCC=O)NCCNS=O)=O)ccccC)cc6)))))))CC6)))))))))c6
CCOccccNC=O)CScncccccc6n9CC=O)NCcccccc6)))))))))))))))))))))))cc6
C=CCOcccF)ccc6)C=O)C=O)N5CcccccCF)F)F))c6
CCC)C)OC=O)NCCCCCCC=CC=O)NS=O)=O)CCC3))))))CCCC=O)N%16
CCCCCCCC=CcccCCC=O)O))))ccNC=O)cccccBr)c6))))))))c6
CCCNCCccccOC=O)NCCCl))))))cc6C%10)))))))))))CCCCC6
CcccC)nn[CC)C=O)Ccncccccc6[nH]9)))))))))))))nc5nC)c9=O
CC=O)NccccCl)c-cnccn5Ccccccc6))))))))CCCC6))))))))c6C
CCC)C)OC=O)NCCCC5C=O)NCC#N))CCcnc-cccco5)))))no5)))))C4
COcccncncScnncNcn[nH]cccccc96))))))))))s5))))))sc5c9
O=CNccccc-cnnn[nH]5)))))cccccC=O)NCCOCC6)))))))cc6n%15c%13c%10
CCcccccOCOCCOCC)=O)))COCOCC)CO)COC))C6OC)))))))))COCC)C)OC85)))))))))OCC)C6)))))c-cccccc6))))))oc=O)c6c%10
CccnCOCCOP=O)O)OP=O)O)O))))))CP=O)O)O)))C5O)))))c=O)[nH]c6=O
OCCCCCCCCCCCCCCCCCC=CCCCCCCCCCCCC[n+]cscBr)c5))))))CC6
CCCCNcnccF)cNcncccccncc6nCCCCC5)))))c9n%13))))))))))))))n6))))))CC6
CcccS=O)=O)NC=O)cccccc6Cl))))))))))c[N+]=O)[O-]))cc6C
CCCNS=O)=O)cccccc6)NC=O)CO6))))))))))cccccn6
CCC)ccC=O)Ncccccn6))))))))[nH]n-cnc-ccccBr)cc6))))))no5)))))c5C=O)N9C
O=Ccccccc6Occcccc6)))))))))))))NCCCNCCNCCCNC=O)cccccc6))))))))CC6)))))))))CC6
O=CCOC=O)C=Ccccccc6)))))))))))NccccCl)cn6
CcccccCNCcccco5))))))C=S)NCCNC=S)NC=O)cccccc6))))))))))))))))n6
CNOCCCNC=O)cccc-cccncc6))))))cc6)))))))CC6cccccc6))))))))))CC6C)C
COccccS=O)=O)NCC=O)NO))))ccccnc6))))))))cc6
CCCNC=O)ccO)cN)ccocC=O)OC)))cc95))))))))))CCC)O6
COcccccc6C=O)ccCCNCCC6CC6))))))))ccccNC=O)cccco5)))))))cc6c=O)c%10C%14
CCCC)CNC=O)CCcccccc6)))))))CP=O)O)CN)CCF)))))))))C=O)NCCNC)C
CCScncncc6cnn5CccCl)cccc6Cl
CNC=O)COCncnccNCccccOC))cc6))))))))ncnc69)))))))))CO)C5N
N#CccccNcncC#N))ncc6ncn5Ccccccc6)))))))))))))))))cc6
CCOC=O)CCCcccccc6))))))))NC=O)COC=O)CCNS=O)=O)ccccs5
COC=O)CCccccOC))cc6)))))))CScncccccc6s9))))))))))Ncnc=O)ccC)[nH]6
O=CO)COcccO)cC=O)CO)Ccccccc6)))))))))cc6[N+]=O)[O-]
O=CCOccccCl)cc6N%10
CCNCcccccc6-cccccc6%13)))))))))))))CCCCO)C6
CncCNC=O)ccccs5))))))))nnc5Scn[nH]nc5-cccccF)c6
CCC)CNC=O)cccccCl)c6)))))))))cccccc6
COcccccc6OC)))C=O)C=O)Ncccccc6))))))C5
NNC=O)ccccNcnc-ccccCF)F)F))cc6))))))cs5))))))cc6
COcccC=O)NCCcc[nH]cccccc96))))))))))C=O)NCCN)Ccccccc6))))))))))))))ccOC))c6OC
COcccccOcccccc6CCC=O)O)))))))))))c6C
N#CCCCCN5C=O)CNC=O)ccccNCCCl)))CCCl))))cc6
O=CC#Ccccccc6Cl)))))))))cccco5
NCCCCcccncc6)))))))cccccc6))))))CCC6cccF)cF)cc6F
COcccc[nH]ncCCCNCCCcc[nH]ccccC#N))cc96)))))))))CC6)))))))))c5c9
Ccccccc6CSCCNC=O)CF)F)F
O=CCCC=O)NcccccF)c6))))))))))NCCcccccc69
COC=O)CCCNC=O)CO)cccccc6))))))CCCCC6
CcccOCCNC=O)OCcccccc6)))))))))))))cccccc6n%10
CNCCOC=O)C6CC=O)Ncccccc6Cl
CCCNC=O)NCccccs5))))))CCN6ccccSC)=O)=O))cc6
CccC)nCcccccc6)OCO5)))))))))ccccOcccccc6)))))))cc96
FcccccCl)c6Cnccnc5-ccccnc-ccccCF)F)F))cc6))))))[nH]c5c9
CCO)CCCCNCccccnc6O))))))))Ccccncc6
CCOC=O)C=CC)NCNCCNC)CC6))))))=NC6ccccF)cc6
CSCC=O)NCC=O)NCC=O)O))=CCScnc=O)cC)cCcccccc6)))))))c6))))))))CSC86
O=CNcccccc6)OCCO6))))))))))cccccS=O)=O)NCCOCC6)))))))c6
CNCO)=CC=O)NccccF)cCl)c6))))))))=CC)C=Cccccnc6)))))))C5=O
N=CN)ccccCNCC=O)O)))S=O)=O)ccccN)cc6)))))))))cc6
CCOC=O)ccN)scc5CCNC=O)ccccs5))))))C6
C=CccOC))c-cccccc6))))))nCOCCOC))))))c=O)c6OC
CCCCCccccO)cCcccC=O)O))ccc6O))))))))c6
N#CCC=O)Ncccccc6CF)F)F))))))))))=CCCCCC6
CNC=O)CC5S=O)=O)Ccccccc6))))))cccccc6
CScccccc6OC))))-ccNccccNC=O)cccccccccc%106))))))))))))cc6)))))))nnc6CC%10
CCOC=O)NCCNC=O)C=Ccccccc6)))))))))CC6))))))))C=O)NCcccccc6CC9O
Ncncncc6ncn5COCCOC=O)cccncc6)))))))))CO)C5O
COccc-cncc[nH]5)))))ncCl)c6
COccccCCC=O)ccn[nH]c5C))))C6))))))cc6OC
CNCCCCOCC6)))))))C=O)cccccc6SCcccccc6
CONC=O)N=CN)NC=O)C6nccC#N))cNccccC)cc6)))))))n5
CccccC=O)NCCNCCNC=O)CCcccccc6%10))))))))))CC6)))))))))cc6
NcnccCCC=O)NCCCO)C5))))))))cCncccn5))))))c6
CcncC)nCCCCCNCCCOcccO)nC)cc6=O)))))))))))C6)))))))n5
CcccNcnnCC)C))c=S)n5-cccccc6F)))))))))))))no5
O=c[nH]c=O)nCCO)CO)CC5O))))))cc6C=Ccccccc6
COcccc-cccccc6))))))cc6CC=CC)CCC=CC)C
CCC)C)ccccC=O)NC=S)NcccS=O)=O)NCCOCC6)))))))ccc6Cl)))))))))))cc6
COcccccc6C=CC=O)ccccOcccccNC=O)CC)N))))c6)))))))cc6
CCC)C)ccccNCC=O)NCcccccc6Cl)))))))))))S=O)=O)cccco5)))))))cc6
CCNCC))C=O)Occcccc6)Cnc-5ncccCl)ccc6c%10=O)))))))))))C=O)NC5=O
CCCCCCCCCCNCCNS=O)=O)cccccc6)))))))CC6
CCNCCNccccncc-ccccOC))cOC))c6))))))c5c9)))))))))CC6
CCCCCCC=O)OccOC))cccc6-ccccO)cCC=CC)C))))c6O
O=c[nH]ccnc-cccc[N+]=O)[O-]))cc6))))))cc6c=O)n%10CCCCncccn5
COcccncC)cCCC=O)NCCcccccc6)))))))C=O)CCCCN))))NC%15=O))))))))))c=O)[nH]c6c%10
O=S=O)NCCccccCl)cOcncccc6[N+]=O)[O-])))))))))c6)))))))CCCNC6
CCCCC))CNccccC=O)NCCccccF)cF)c6))))))))))cc6S=O)=O)NCC)=O
O=CNCCNCCOCC6)))))))))ccccCl)cc6O
CCCCCNC=O)ccccC=O)NCCC3)))))cc6)))))))C6)))))CCCCC6
NcnccncCCCC4))))nc-cccc-cccccc6))))))cc6))))))c95
CccccS=O)=O)NccccC=O)NcnncCC=O)O)))s5)))))))cccccc%106))))))))))))cc6
N=cccnCCCccccCF)F)F))cc6)))))))))c=O)n6CCCCCCC6
O=CNCCC3))))CCC=O)NCCNcccccnccnc%106))))))))))CC6))))))))CCCCC5
Cncncc5COCccnCCCCCCCCNCC6))))))C6C%10)))))))nn5
CCCCN)C=O)NCccccF)cc6))))))CCC4
CNCcccccc6)))))))C=O)CNC=O)cnc-cccccc6F)))))))cs5
CCNccccC=O)NCCCcccccc6)))))))))))cc6NC%10=O
O=COccccccBr)ccc6c%10Br))))))))))))ccccBr)o5
NCCCBr)))C=O)NCCCl))CCF)F)F
O=CO)COcccccc6-cccccCCCCCccCl)cccc6Cl)))))))=NO5)))))))c6
N=CN)SCcccC=N)N))cs5
CNC)CCOccccOCCO)CNCCCCcccccc6)))))))CC6))))))))))cc6
COcccCCNcccccc6O))))))))))cCl)cc6O
CNCCNNSC)=O)=O))CC6
CCOC=O)CNC=CC=CCC)C))CCCC)=CCC6%14)))))))))))ccccOCC)=O)))cc6
CNC)cccncc6ncn5CCCOCcccccc6)))))))))OCP=O)O)OP=O)O)O
CCCC)NC=O)ccccC=O)Ncccc-cccc=O)nC)c6))))))s5)))))))cc6
Ccccccc6NCCNCccoc-ccccCl)cc6Cl)))))))n5))))))CC6
COcccOCccccC=O)NCCCF)C5))))))cc6))))))))ccc6C=O)C=COCCC)C)C))))CO6
CNC=O)C=Ccccco5))))))cccF)ccc6S=O)=O)N%10C
Ncncncc6cBr)cn5COCC=O)O))CO)C5O
C=CCCCC=O)))CCC)CCCCC)CcscS=O)=O)cccccc6)))))))nc5C=O)OC
C#CcccccCl)c6
COcccccc6CCC=O)Nccccnc6%10
O=CNccccF)c-cncncNcccccCF)F)F))c6)))))))n6))))))c6)))))))cccccc6
CcccC=O)Ncncccccc6[nH]9)))))))))))no5
CCcccccnccccOC))cc6cNCC)C)))c%14%10
O=CCScnc[nH]n5)))))))NCCCcccccc6))))))cccccc6))))))cccccc6
CcccccncNS=O)=O)ccccnc6))))))))nCccccBr)cc6)))))))c95
CCC=NO))COccccccccc6c%10C%14ccccs5
CC=NNC=O)ccccC)cNcncC)ccC)n6)))))))c6)))))))))ccccF)cc6O
CNCC=O)NCCcccc-cccccc6))))))cc6)))))))C=O)O)))))CC)C
CC=CCCO)CCCCC)=CCCCC)=CCCCC)C)))CC6%10C)))))))))))))C5CC=CCCC=CC)C=O
CCOC=O)C=CC=CC=Cc[nH]ccCC)=O))c5C))))))))))NC=O)OCCC=C))C=O)O
O=CCCcccccc6))))))))NN=Cccccs5
CNC)C=CC=O)NC=O)NC)C6=O
CcncCNC)CC)cc[nH]cccccc96))))))))))))cs5
Ccnnsc5-cccncncnc95)CCCCC7
CNC)CCS=O)=O)ccccNccC=O)CCC3))))cncccc-ccccCF)F)F))cc6))))))cc%106)))))))))))cc6
CccccNC=S)NCCCCCC6)))))))))cc6S=O)=O)NC)C
CC=CC=O)OCC[N+]C)CC5)C8CccccOC))cc6))))))N6C
CNC)C=NccccncCnccnc5[N+]=O)[O-]))))))))sc5c9
O=Ccccccc6OCO5)))))))))NCCCCNCCOCccccF)cc6))))))ccccF)cc6))))))))))))CC6
CNCCCOccccc-ccc-cccccc6))))))c-cccccF)c6))))))o5)))))n6)))))))CC6
CCCS=O)=O)NccccF)cC=O)Nccnc[nH]ncc5c9)))))))))))c6F
O=Ccccc-cccccc6))))))cc6))))))cccccCOcccc[N+]=O)[O-]))cc6))))))))c6
O=S=O)cccccc6F)))))))cc[nH]cC=Ccccccc6))))))))n5
ClccccCcccccccc6nc%10NCCCNCCOCC6)))))))))))))))))))))cc6
CCNCC=O)NCCCCCC6))))))CCCS=O)=O)C5)))))))))C=O)NCcccccc6
CCcnccC=O)NccccF)cC=O)NcncCF)F)F))cs5)))))))c6))))))))cncnCCOCCF)F)F))))))c5n9
N#CccccCCCNCCNCC6CC7)))))))))))cc6
CCNNC=S)NCccccOC))cc6)))))))))C4
CC=O)NCCNCCO)ccccF)cc6))))))))CC6
NC=NOC=O)CCSCcccccc6Cl))))))))))))))cccccn6
ccccSCccncCNccccncncNcccccn6)))))))c6c%10))))))))))))s5)))))))cc6
O=CCO)=CC=O)ccccccccc%12c%106
CCC)OC=O)NCCNC=O)CCccc-ccccCl)cc6))))))nc-cccccn6))))))c6)))))))))CC6
CCC)C)NC=O)CNCCNcccccS=O)=O)ccccCl)cc6)))))))c6CF)F)F))))))))CC6
NC=O)ccNcccccc6)))))))nS=O)=O)cccccc6)))))))cccccc96
O=CNCCCC3)))))ccccCS=O)=O)cccBr)ccc6NC=O)C%11ccccCl)cc6Cl))))))))))))))))))cc6
CNC)cncNCcccccc6))))))))ccnn-cccccc6F)))))))c5n9
CCNC=O)CCC)C))NC)C=O)CNC=O)ccccNCC)C))CC)C)))cc6))))))))CC)CC)))))))))C=O)OCcccccc6
CNCCNcnccccnc-ccccOCccccnc6CF)F)F))))))))))cc6))))))n5nc%10s%13))))))))))))CC6
COcccccc6C=NOCC=O)NCccccnc6)))))))C=O)C58
O=[N+][O-])ccccc-cnnCcccccc6F))))))))cccccc96)))))))))c6
COccccC=NCCCCN7C=S)NccccBr)cc6))))))))))O5))))))cc6
COccccNC=O)cn[nH]c=O)cccccc%106))))))))))))cc6Cl
COccc-cncSCC=O)NccccS=O)=O)NcnncSN)=O)=O))s5)))))))nC)c5Ccccccc6)))))))))))))))))cc6))))))ccOC))c6OC
CCCCCnc=O)nCCO)))cccc-cccF)cOC))cF)c6))))))cc69
O=ccO)n-ccccF)cc6))))))c=O)n5CCCNcncccccc6s9)))))))))CC6
COcccccc6C))CO)=CC)CC)=O))C5ccccs5)))))P=O)OC))OC
CccccnccccF)cOCCNCCCCC6)))))))))c6nc%10c%14
CCCccc=O)occcccc%106)OCC)C)C=C6))))))OCCCCC85
COCCCCCCccF)cccc6N%10Ccccc-cccccc6-cnn[nH]n5)))))))))))cc6
CCC)CNCcccc-ccccO)cc6))))))cc6)))))))CCCCCNC)CCCCCO5)))))))C9
CCC)OccccCNC=O)ccc-cccF)ccF)c6))))))ccCF)F)F))n6)))))))))cc6
CC=O)NCCcccF)ccF)c6)))))))CO)CNCcccccCC)C)C))c6))))))CC)C
O=CNCcccccc6Cl)))))))))ccccCS=O)=O)Ccccccc6)))))))))cc6
NCcccc-cnnc-cccnn5CccccF)cc6))))))))))))cCl)c6))))))cc6))))))cnoc=O)[nH]5
CcnnCCNC)Ccccccc6))))))))))c=O)cccsc95
Cconc-cccccc6Cl)))))))c5C=O)NCcccccc6Cl
CNCCNCCC=O)Ncccncccccc%106)))))))CCCC6)))))))))))CC6
COccccCC=O)OCcnncn5CCC5))))))))))))cc6OC
CSCCC)CNC=O)CCCCcccccc6)))))))))ccccSC)=O)=O))cc6
COccccC=COcccOC))cOC))cc6C9=O)))))))))))cc6
Cccc-ccccF)cO)c6F)))))))ccc6-cnc-cccccc6F)))))))cs5
CCC)cccC=O)NCCCO)C4))))))c-cnnnCccCl)cccc6Cl))))))))n5)))))cn6
CCOcccccc6C=O)NCC=O)OCC=O)ccccBr)cc6
O=CNcccccS=O)=O)Ncncccccc6s9)))))))))))c6)))))))cccc[N+]=O)[O-]))cc6
CccC=O)NCCCC)C)Ccc6cnc[nH]cnc95)))))))))))))))occcccc96
NC=O)CNccccF)cc6))))))S=O)=O)cccBr)cccccc6c%10
O=CCOC=O)ccccccccc6c%10O))))))))))))))NCCNcccccF)c6))))))CC6
O=CNCCCCCC6)))))))ccccCS=O)=O)ccccBr)cc6))))))))o5
CccNC=O)cccco5)))))))c=O)nCcccccc6)))))))c=O)n6Ccccco5
O=S=O)Ccccccc6)))))))Ncccccc6Cl
CNC=O)cccc-cccCF)F)F))ccc6Occcccc6C=O)Ncccc[N+]=O)[O-]))cc6C))))))))))))))))))))))cc6
O=CNCCccccs5))))))))CCCCN5S=O)=O)cccccc6
CcccCN)=O))ccc6-nncccC=O)NccccccCF)F)F))cc6s9)))))))))))ncnc69
CNC)cccc-ccncscNC)CCCCCC6NC)C)))))))))nn5c9=O))))))))))cc6
CNCCCNcccccc6Scc-cccn[nH]5)))))cccc6%14)))))))))))))))))CCN)=O
CCOcccccc6-ccnCC=O)NCC))cncccccc6s9))))))))))))nn5
CcnocC)c5-ccccF)cC=O)NCC#N))CC3)))))c6
COcccccc6NCCNCCCNS=O)=O)cccccc6)CCN5C=O)CCC=O)O))))))))))))))))))CC6
CCOC=O)CCCCCCCCNC)C=O)cccccc6C%129cncccccc6[nH]9
N#CCC=O)NCCCCCC6))))))))C=O)cccccc6Br
COcccccc6NC=O)OCcc-ccccOC))cc6))))))nccCl)ccCl)cn96
NCCcccccc6Ccccccc6)OCO5))))))))C%10COC%104
CccC)nC=O)cccccc6)OCO5)))))))))ccccC=O)NccncC#N))cn6))))))))cc96
COccccCC=O)OCC)C=O)NC)CC=O)NccccF)cc6Cl)))))))))cccccc6)))))))))))))cc6
CCC)CNC=O)OccccCl)cc6C=O)NccccBr)cc6
NS=O)=O)OCCCP=O)O)O
cncNCccccnc6))))))))cccnc-ccccCNCCCCC6)))))))cc6))))))n6n9
CC=O)Ncccc-cncCNCC)ccccnc6)))))))))c-ccccF)cc6))))))s5)))))cc6
CCC=CccccO)cc6))))))ccccOCC)=O)))cOCC)=O)))c6)))))))NC)C
O=CCCccccnc6))))))))NccccCNCCOCC6)))))))cc6
CCCCCnccCCNC)C=O)CCCC=O)N5)))))))))cccccc69
COccccNC=O)CCccBr)cO)cOC))cBr)c6C))))))))NC=O)CCC=O)O)))CC)C))))))))cc6
NNC=O)cccc-ccccF)cc6))))))s5
O=CNccccOCF)F)F)))cc6)))))))ccccccccc6c%10
NC=O)ccc-cncccc-ccccc[nH]cnc95)))))))))cc6o9)))))))))ccc6OCcccccF)c6
CCCccC=O)NN=CccccBr)o5)))))))))nnn5-cnonc5N
CcccccCl)cS=O)=O)NCCcc[nH]cn5)))))))))c=O)oc6c%10C
CCC)CNC=O)CCC=O)NCCccccO)cc6O%10)))))))))))))))cccccc6
O=CCCCcc[nH]cccccc96))))))))))))NCCNCcccccc6)))))))S=O)=O)cccccnonc95))))))))))CC6
CC=O)NCCOC=O)NccccCl)cc6))))))))))C=O)NCCnc5ncccC=O)O))ccc69
CCCCCC))CNC=O)NC=O)OCC)C)C))))C5
CCOC=O)ccncSCC=O)ccO)nCCCCC5=O))))))cccccc96))))))))))))nc6N
N#Ccccc-cccccc6SCC=O)NccccCl)cn6))))))))))))))))cc6
O=cc-ccccF)cc6))))))ccc[nH]ccccO)cc6%10
CC=O)NccccOcccccc6)CCCCCcccncc6))))))))O6))))))))))cc6
CCCC)CNC=O)CC)CCCCCC7)))))))))C=O)NCCCCCC6
O=CNccccOccccc-cncNCCCCC5))))))ncNCCOCC6))))))n6))))))c6)))))))cc6)))))))Nccccnn6
O=CCScnnc-cnonc5NC=O)cccccc6)))))))))))))o5)))))))NcccccCF)F)F))c6
CCNCC))C=O)CNcccCl)ccc6OC))))))))SC)=O)=O
O=CNCCO))))cccccc6NC=O)OCcccccc6))))))cccccc6
CCnccnc5CCNCcnc-ccccs5)))))oc5C)))))))C4
COCC=O)OCCCCCCC6)))))))))CCCCNC=O)cccccc6OCcccccc6)))))))))))))))))CC6
COcccNC=S)NCCCNCCCCC6))))))CC6))))))))ccOC))c6OC
CCOCccccC=O)NCCCC=O)O))))C=O)NCCCC)C)))C=O)NC)Ccccccc6)))))))))))))))cc6
CccccS=O)=O)Nccc[N+]=O)[O-]))ccc6NSC)=O)=O)))))))))))cC)c6
O=CCCCCCOccccF)cc6))))))))))Occcccc6%10
CCCNcnccCO)CF)F)F))CF)F)F)))cc6-cccccccnc6c%10C
CNC=O)CC)CCN4C=O)cccc[N+]=O)[O-]))s5
Cncc-cccnonc5cc9OCCCCCC6))))))))))))))))cn5
COccccCOCC)))cccccccnc6c%10OCC)=O))))))))))))))cc6
C=S=O)O)cccccNC=O)Cnc=O)cCcccccOC))c6)))))))cN)nc6=O))))))))))c6
CCCC=O)NCNcccccc6)))))))=CC)C6=O
Ccccc-cccncnC)c=O)c6cNCCCCO))C5)))))n%10))))))))))cc6
O=CNccccOcccccn6)))))))cc6)))))))ccccc[N+]=O)[O-]))ccc6oc%10=O
O=CCCNC=O)cccccc6Cl)))))))))))NCCCCCC6
COcccc-cnn-ccccF)cc6F)))))))cc5CN)=O)))))))cc6
CCC)CCO))NCcccnc-cccccNCCCC3)))))n6))))))c-ccccF)cc6))))))nc6s9
O=CCNccccF)cc6)))))))=CC=NO))ccccF)cc69
ccncc-cccccn6)NCCCNCC6)))))Ncccccc6))))))C6=O))))))))))c6
COcccccc6C=O)NccnC)cC=O)NCcccccc6)))))))))c5
CCC)CC=O)NCCC4C)C=O)O
CCcnncn5Ccccccc6))))))NCCO))CCccccOC))cc6F)))))))O6
O=CCOCcccccc6)))))))))NCCNC=O)cccccc6)))))))CC6
NCCccn[nH]c5))))))cccccc6
CCOcccccc6N=CCF)=CccN)nCcccccc6)))))))c=O)[nH]c6=O)))))))))CC#N
O=CNNC=O)cccccc6)))))))))ccccN=Ncccccc6))))))))cc6
O=cccn-ccccNCCOCC6))))))cc6))))))c=O)n6-cccccCl)c6
C=CCOC=O)NC=CSC5C)cccOC))cOC))cc6%10
COccccC=NCCCCCCC7)))))))))cc6OC
COcnc-ccccO)cc6))))))ccO)c6O
CC=CC=O)NCCOCC6)))))))CCCNCCCCC5)))))CC6)))))OC5C=Ccccccc6
CCNCC))C=O)Cncncc5c=O)nC)c=O)n6C
COcccccC=CC=O)NCC=O)NN=CccccOC))cOCC)=O)))c6)))))))))))COCC)C)OC6CO)C%10O))))))))))))c6OC
O=CNOCCO)))))ccccc-cccCF)F)F))nn5-ccccCl)cc6C=O)N%10)))))))))))))c6
O=CC=CC=Cccccccccc6c%10))))))))))CC5C5
O=Ccccncc6))))))NCCCO)CCCOCC6)))))C6
CCC)CC=O)C=CNCccccS=O)=O)NCCCC)CC6)))))))cc6)))))))C6
COccccCCSCNcnccCl)cc6Cl))))))))=NC5=O)))))))cc6
COcccC=CCCCN=C6cccccc6)OCO5)))))))))))))))ccc6O
CcccccC)c6C=O)NCCCCccccO)cc6C%10%13
O=CCCNC=O)CCC=O)NCcccccCF)F)F))c6)))))))C5=O))))))))))NccF)ccF)cc6F
NC=O)COcccc-cccc-cnn[nH]n5)))))cc6))))))cc6[N+]=O)[O-]
ClcccccCl)c6CNCCCCNCCCC4))))CC6)))))cccccc69
COccccC=NCCC)C)C))N5C)))))cc6OC
CNC)C=O)NCCNcsccc5-cccsc5))))))CC)C)CC5=O))))))))CC6
CC=NNC=O)ccccc-cncc-ccccO)cc6))))))o5)))))c6)))))))))ccccccccc6c%10
CCOC=O)ccC)cC=O)NcccccS=O)=O)NCCOCC6)))))))c6))))))))cC)n5C
CCC=O)NCcccccF)c6)))))))))Ccc-cccccc6))))))ccnc6O9
O=CNCCC=CCCCC6)))))))))ccc[N+]=O)[O-]))ccc6OCccccCl)cc6
CCOCCOC=O)ccccNC=O)ccccCl)cS=O)=O)NCC)C)cccccn6)))))))))c6))))))))cc6
CCCC=CccccCl)cc6)))))))C=O)Ncccccc6Cl
CccccncS=O)=O)Ccccccc6F)))))))))nCC=O)NCCC3))))))c=O)c6c%10
Cccccnc6Ncccccc6C=O)Nccccnc6
O=CNCCccccCl)cc6)))))))cncccccc6s9)))))))))))cccccc6
N#CcccccCNCCNccccF)cc6))))))CC6)))))))c6
COcccOC))ccOcnccncc-cccccc6)CCC5))))))))c6n9CCCCC5)))))))))))))))c6
CCNccccC=O))cc6)))))))=CN)CCCcccccc6)))))))NC=O)cccco5
COcccccCNCCNCC)C))C5=O)))))))c6
CccscNC=O)ccccS=O)=O)ncccccccc69))))))))))cc6))))))))n5
COccccNC=O)CNCCNS=O)=O)ccccF)cc6)))))))CC6)))))))))cc6
O=CNCccccnc6))))))))NCCCNCcccccc6)))))))CC6
CCccccNCcnncCScnncn5C)))))))))n5-cccccC=O)O))c6))))))))))))cc6
CCOC=CC=O)C=CCO))))CSC5
CCC)C)OC=O)NCCNC=O)NcccccBr)c6))))))))CC6
O=CCCNC=O)cccccc6C9=O))))))))))))NCCCnccnc5
CCC)NCCCCCNC=O)cccsn5)))))))CC6
COccccCl)cc6NC=S)NCccccCl)cc6
NC=O)ccn-cccccc6))))))ccc-cccccc6))))))ccS=O)=O)NCCCC5CNCCCO)CC6)))))))))))))c96
O=CO)cccccccc6cc%10N=Ccccc[N+]=O)[O-]))cc6))))))cccccc6
COccccC=CC=O)NC=S)Ncccc[N+]=O)[O-]))cc6))))))C6=O))))))))cc6OC
CCC=O)NCCcc5[nH]cc5CCC=O)NccccC)cc6))))))C5=O
CCOC=O)CNS=O)=O)ccccCl)s5)))))))ccccs5
CCC)CNCccccN)cc6))))))CC=O)O))Ccccccc6))))))cccNC=O)CCCN))))))ccc6%11
Ccc-ccccF)cc6))))))cnn5CccccCl)cc6
CcnccCO))cc6-cccccc[nH]c5c9
CNC=O)COccBr)ccCBr)CCC=O)OC)))CC=O)Ncccc-ccc=O)ncNcccccc6)))))))nC)c6=O)))))))))c6))))))CC6))))))))c[nH]cccccc6c9%16
CC=O)NCC)CccccC#CccncNCCCC4)))))nc6))))))))cc6
O=CCnnc-ccccF)cc6))))))ccc6=O))))))))NCCCNCCCC5=O
CCC)C=O)NccccCCO)Cnccc=O)[nH]c6=O))))))))))cc6CF)F)F
N#Ccccc-cccccNccccF)cC#N))c6)))))))ccnc6c%10))))))))))cc6
CcnocC)c5S=O)=O)CC=O)NccccC#N))cc6))))))))cccccc6
O=Ccccccc6C=O)N9CCCCNcnccccNCccccBr)cc6))))))))cc6s9
NCCcccNcncccN)ncnc6n%10)))))))))))ccc6-cccccc6OCC=F)O
O=CNNC=O)cccCCCCCCCC6)C8)))C6))))))ccc6NO)))))))))))ccccBr)s5)
CcnncNC=O)CScnnc-ccccnCccccCl)cc6)))))))c6))))))n5N))))))))))s5
CCOC=O)Ccncccc-cccccc6))))))cc6oc%10=O
O=CCcccccc6))))))CC=CccccCl)cc6)))))))COC=O)ccccs5)))))))C6
CccccOCCCCCNcncSC))ncccccc%106))))))))))CC6)))))))))nc6
CCNCCNcccccc6)COccccC#N))cCF)F)F))c6)))))))))))))CC6
CS=O)=O)ccccCScnncCccccn5CCCl)))))))))n5Ccccccc6))))))))))))))cc6
CCOccccNC=O)C=Ccccc-cccccc6OCC)C)))))))))cc6))))))))))cc6
CCC)CNCCOcccccc6)-cccnn5C)))CCcnnC)cc5-9))))))))))C6))))))))))C=O)O
CCO)CNC=O)Ccccccc6))))))cccccc6))))))C4=O
CCCCNCC)CCC))))CCCNC=O)Ncccccc6-cccccc6))))))))))))))))CC6
O=CC=Ccccccc6))))))))Nccc[N+]=O)[O-]))cc[N+]=O)[O-]))c6
COccccNCCNC=O)CCCC=O)NCCCCcccccc6%10))))))))))))))))CC6))))))cc6
CCNCC))CCNCcnc-cccccOC))c6))))))no5
COcccc-ccccCCCCC=O)O))))))cc6))))))cc6
CCC=CC=CC)CCCC6C)C)))))))))=CC=CC=CCOC=O)CC)C5=O
O=CNcccCl)ccc6Cl))))))))cccCl)cnc6Ncccccc6
CcnocNS=O)=O)ccccNC=O)ccccccBr)ccc6c%10))))))))))))cc6))))))))c5C
OcccCCNCcccccn6))))))C5)))))ccc6CNCCCCC6
NC=O)cncNCCcccccc6C%10))))))))))cncnCCCNCC6))))))c5n9
COcccc-c[nH]cc-cccccc6))))))cccOC))c6c9C=O)O)))))))))))cc6
cncNCCCnccnc5)))))))))ccccn5n9
FCF)F)cccccc6-cccccc-cccccCl)c6))))))ccc6n%10
CcncCOccccF)cC#CccC)n[nH]c5C))))))))c6))))))))co5
NcncNCCCNCCCC5=O))))))))))ncc6ncn5COCcccO)ccc6O))))))))CO)CF)F)F
CncNccCl)ccc-nnc-cncccCF)F)F))ccc6[nH]9)))))))))ccncccc69)))))))))c6=O)))))))))ccnc6C#CCO
CccccNCCCcccCNCCCCCCNCCCCC6))))))CC6)))))C4))))))cCl)cc69))))))))))nc6
N#CCScnncNCCOCC6))))))s5
N=CNCCCCCCCCC6)))))))NC=O)NCCCCCC6))))))C5=N
O=CNCCCCCNC=O)Ccccccc6))))))))))cccccc6))))))CC6)))))))cccccc6OCCO6
CCC)NC=O)OCccCOcccccc6))))))))occcccc6c%10=O
COCCO)Cnccc=O)[nH]c6=O)))))))OC5COCOCCO))CO)CO)C6NC=O)CC)C)CNCN)=O)))))))))))))C5O
CCC)CC=O)C=CC6)OC=N)CC#N))C6cccc-cccccc6))))))cc6
Fcccccc6C=NNC=S)NCCCCccccnc6%10
CCOC=O)cc-cnnC)cncncN)c96)))))))))scc5CCCCCC8
CCS=O)=O)cncCC)C))cC)cc6OCC
CCOccccC=O)NCC=O)OCC=O)NccccS=O)=O)NCCOCC6)))))))cc6))))))))))))))cc6OCC
COccccCNnc-cnccc[n+]6CC))))))))ccccccccnc6%10))))))))s5)))))))cc6OC
O=CN=c[nH]cccccc6s9))))))))))NCcccccc6F))))))))CCC3
O=CNCCCNCcccccc6C=O)O))))))))))))))cc[nH]cccccc96
CCCCNS=O)=O)ccccC=O)Ncccc-cnocC)n5)))))cc6))))))))cc6)))))))CC6
CcccSC)=O)=O))ccc6NC=O)cccBr)cc[N+]=O)[O-]))c6O
O=CO)CCNC=O)Cnc-cccco5)))))cc-cccccc6))))))c5-cccccc6))))))))))))))C=O)O
CCCNcnnc-ccccCF)F)F))cc6))))))o5)))))CCCC)))CCC=O)NCCCC3))))CCCC
CcnocC)c5-cccc-ccccScccccN)c6)))))))nc6))))))c[nH]c-6cc%10=O
ClCCl)Ccc-cccccc6))))))ncn5CCScccccc6-%10
CCOP=O)OC))CF)F)F))[PH]=O)OccccC=O)OC)))cc6
CCC)NCcccccc6)))))))C=O)cccccc6NS=O)=O)ccccN)cc6
C#CCNC)CccccC=O)OCC=O)CCOccccCC))cc6))))))))CCCC5)))))))))cc6
Fcccccc6NCCNcncCNCCOCC6)))))))ccccccc%106))))))))))CC6
C=CCCC=CC)CCCCC)CCC)CC=O)OCC=CC)C=O)CC)C)C=O)C6)))))))))CCC5C)C9CCC%14C%18C)C
Ccccc-ccCnccnc5))))))occcOC=O)ccccI)cc6))))))))ccc69)))))))))cc6
NcnccF)ccCF)CCS=O)=O)CC6))))))noc95
O=CO)ccccCnccC=NS=O)=O)cccccc6N%10))))))))))cccccc69))))))))))cc6
O=CCCNCC=Ccccccc6))))))CC6))))))))ccccCl)ccccc6n%10
Ccccnn5)CccccCl)cc6))))))CC=O)N6
NccccCCcncccccc6n9Ccccccc6F)))))))))))))))))))cc6
Fcccccc6CNC=S)NN=CCScncccccc6[nH]9
O=CCCnccnc5)))))))cccccc6-cccccc6C%10=NO
CC#CCCC=O)O)))CC=O)cccccc6
CCOC=O)OCC)CCCC)CCCCCCOCC=O)CC)O)CCCCC)C=O)OC6=O)))))C6C)C%10CC=O)C%17%14C
CccccOCC=O)Nccc-cnccs5)))))ccc6SccccC)cc6)))))))))))))))))cc6
O=ccccBr)ccc6[nH]n9-cccccc6
CCOcccCC=O)NCCC))CCO)))ccccSC)=O)=O))cc6))))))))))ccc6OC
CNcccccc6))))))ccccSccccCF)F)F))cc6[N+]=O)[O-])))))))))cc6Cl
NS=O)=O)cccC=O)O))ccc6NCCccccCF)F)F))cc6))))))CccccCl)cCl)c6))))))C5
CC=CCNC=CCCC)CCO5)CC)C)CCCC6C%10C)C)))))))))))))))CC)C)CCC6
CCC)NC=O)CScnncCCC=O)NCCN6CCcccccc6)))))))))))))))o5
CcccC=O)NN=Ccccccn6))))))CC5ccccnc6))))))))))))[nH]n5
C=CC=O)OCCCCC)CCOCC)=O)))CO)C6CC%13%10
CCOcccNCC)=O)))cC=O)Ncccccccccc%106))))))))))))cc6OC
COcccNC=O)NCCCCCC)C6CC=CCCCC)C)CCC6C)CCC%10%14C)))))))))))))))))CC6=O))))))))ccOC))c6OC
CCCCCCCCCCCC=O)OC
COccccCNC=O)CncccN)ncncnc6c9nncccccc6%17)))))))))))))))))))))))cc6OC
Ccccnc-ccnnC=N)N))c5)))))cnNCCCC5)))))c5c9
COcccNS=O)=O)ccccF)cF)c6))))))))ncNCCNCCOCC6))))))C4))))n6
NccNcccccc6N))))))))cccccc6[nH]c%10=O
O=CO)COCOC=O)cccccc6C9=O))))))))))CNC=O)cccccC=Ccccccc6))))))))c6)))))))))CO)CO)C6O
CCCCCCCCCCCC=O)OCCC=O)O))))))))))NC=O)CNC)CC6C)C
COccccC=O)Ncccccc6)CNCCNCCOCC6))))))))C5=O)))))))))))cc6
COcccccOC))c6C=O)NCCC=O)NcccC)on5
COccO)cOC))ccoc-ccccC)cc6))))))cc=O)c%106)OCO5
CCcnccs5)CCC=C7CCCC)C6CCC5C)O
C=CC)CCOcccccc6O%10))))))))CCC)CO6
Cccc-cnncCOcccccBr)c6))))))))o5)))))ccC)c6OCCO)CNC=O)CccccCl)cCl)c6
O=CO)CCC=O)O
CCC)CCCO)C=O)cccccc6))))))))))nc=O)nCCC=O)O))))cccccc69
O=CNN=Cccccs5))))))))cccncc6
CCNC=O)CON=Ccccccc6)OCO5))))))))))))))ccccCl)cCl)c6
COCCNC=O)Cccccs5)))))NC)ccccF)cc6
O=CCncnccNCCOCC6))))))ncnc69))))))))))NNC=O)cccccc6C9=O
CCCCNC=O)CCScscC=O)Ncccccc6O)))CCC5)))))))))nc5C
O=S=O)ccccF)cc6))))))NCCCCNCcccccc6)))))))CC6
CCCCCnc=O)cC=O)Ccccccc6F)))))))))cO)cccccc6%10
CCOC=O)cocNCCNCcncC)cC)o5))))))CC6))))))cc5C
C=CCl)CNC=O)C4N=Ccccccc6))))))cccccc6NC%11=O
O=CNcccccF)c6Cl)))))C5CCCCN5Ccccccc6CF)F)F
CNCCNcncncc6scncO)ccc69)))))))))))))CC6
CCOcncccc6C=O)NCCC)C)NCCOC))CCcccccc6))))))C6Ccccccc6))))))C6
N#CcccCl)ccOccCl)ccsccc5c9))CNCcccccc6)))))))CC6))))))))))))c6
COcccC)cS=O)=O)ncC)cCNC=O)cccccc6C9=O)))))))))))cccccc69))))))))))cC)c6C
O=CccccF)cc6))))))NCccccO)cc6)))))))Ccccccn6
cccccncNCCNCCOCC6)))))))))c-cncon5)))))nc%106
COccccOC))cCCC=O)cccccO)c6C%10=O)))))))))))c6
C=CC=O)OCC5CCCC)=CCCCC)=CCCCC)OC=O)CC)N)))))CC=O)O%16
CC=O)NCCCCccOC))cncc6C%10
CS=O)=O)NC=CC=CccCl)cccc6Cl))))))))C=O)O)))Ccccccc6
CNC)C=O)CNCCCnnc-ccccOCcccccc6))))))))cc6))))))ccN)ncnc69)))))))))CC6
Ccccccc6)C=NNC=O)CNC=O)COcccccc6))))))))))))))C=O)N5
COcccccc6C=O)NCCCCC6))CCNccnccn6))))))CC6
COccccC=NNC=O)C=CccccOC))cc6OC))))))))))))))cc6
O=CC=CCNC=O)C=Ccccccc6)))))))S5)))))C=O)N5
NNC=O)C=CC=Ccccccc6)))))))))NC=O)cccccc6
NCCCC=O)NCCO))Cccccccccc6c%10)))))))))))C=O)Nccncccccc6c%10)))))))))))))))CC6
CCCCCNCCCCCNC=O)CCCCCCCCCC)C)))))))NCCCCCC)C)))))C=O)OCC)C)C))))))))C=O)NCCCC)C)))CNC%17=O
CNC)CCcccCl)ccc6-cc[nH]cncc-ccnnC)c5)))))cc96
CcccCN)=O))ccc6-ncCCC=O)O))))ccc5-ccnccC=O)NCC)C)C=O)O)))))c6
O=CNCCccccNC=O)ccO)cccccc=O)oc%106))))))))))))cc6)))))))C=O)O))))OCcccccc6
CCC)CC=O)cccc[nH]c=O)c=O)nc6o%10
COccccCcccCC)C)C))ccc6O))C=O)C=CC6=O))))))))))ccOC))cccccccc%106)))))))))))cc6
CnccCl)cC=O)OCC=O)Ncccc[N+]=O)[O-]))cc6)))))))))))n5
CCCCCCCC=CC=O)CCC6=O)))))C5C)CCC9C%13C)C
Occcc-cncCl)c-ccccCF)F)F))cc6))))))s5)))))cO)c6
CCCcnnccccNC=O)cn[nH]c=O)cccccc%106))))))))))))nc96
CC=O)NCC=O)O))CO)cccccc6
COcccccc6NC=O)cocccccc6c9C)))C=O)CCC6
CC=O)ccccSc[nH]ccccCC)=O))cc6c9CN)=O))))))))))))cc6
CccnCCC[N-][N+]#N)))CCOP=O)O)OP=O)O)O))))))O5)))))c=O)[nH]c6=O
O=CCnc=O)cC=O)O))ccccccc6%10)))))))))))Ncnc-ccccF)cc6))))))cs5
CCCCCCCCOC[n+]cnCCCCCO))CO))O5)))))ccO)c-cccccc6))))))cOC))cc69
CCCCNccc-ccn[nH]c5CN)=O)))))))ncn6
Ccccc-conccccCF)F)F))cc96)))))))))cc6
CC=CC=O)OCC)C))))CccccCC)C)C))cc6))))))CC=O)OCC)C))))=CC)N6
COcccC#CCO))))ccc6C=CccccCl)cc6
BrcccccOCCCCnnncccccc69))))))))))))))c6
C=CC)CCCCC)CC=O)C=CCCC)CC=CCCCC)C)CCC6C)CCC%10%14C)))))))))))))C6C%10
O=CNN=CC=CC=CC=CC6=O)))))))))))cccccc6Cl
COccccCNCCCcc[nH]ccccCC=O)Ncncccn6)))))))))cc96)))))))))CC6)))))))cc6
O=[N+][O-])cccccNcnc-cc[nH]ccccBr)cc96)))))))))cs5))))))c6
O=CNccS=O)=O)cccccc6)))))))scncCCC3)))ccn96))))))))))ccccI)cc6
CCCC=O)ccncCF)F)F))ccccc96))CCCC6))CCN5C))))))))C5
ClccccNC=S)NCCCC3))))cccccc6)))))))))cc6Cl
CC=O)ccccNC=O)NC)CccC)noc5C))))))))))cc6
O=CNccccCl)cc6C=O)cc-cccccBr)c6))))))n[nH]c5-8)))))))))))))ccccs5
COcccc-ccscNC=O)cccF)ccc6Br)))))))))n5)))))cc6
CccccC=O)OccccNcccccc6)))))))cc6))))))))cc6
CcnnCC=O)NCCNcccccc6))))))CC6))))))))c=O)cccsccc5n%128
CCCcccNC)CCC3))))ncccccc%106
COcccccCCC=O)cccsc5C=O)C%10=NNC=O)ccc[N+]=O)[O-]))ccc6N))OCCO6))))))))))))))))))))))c6
Ccccccc6C#Cccscn5)))))))))OCCN6Ccccccc6
OccccC=NCCN5)))))cc6
CCCCCCCCC=CCCCCCCCC=O)NCCCOCCCOccccc=O)cc-ccccO)cc6O)))))))oc6c%10)))))))))))))))))CC6
CcccccC)c6-nnccc5CCCC6NCccoc-cccco5)))))n5
CCcnccccC=O)NCCcccccc6))))))))))cn6c9NC)CCCCCCC6
Ccccc-cccccc6-cnncNC=O)CCC=O)NCCccccOSN)=O)=O)))cc6C%10))))))))))))))))nc6)))))))))))cc6
CNCCCCCNCCCNccccCl)cc6))))))ccccF)cc6)))))))CC6))))))C6
COcccccc6CNCCCCNCccccC)cc6)))))))CC7
O=CNcccc-nncCF)F)F))cc5CCC3))))))))cF)c6)))))))cccCF)F)F))ccCF)F)F))n6
Ccccc-cncccBr)ccc6[nH]9)))))))))cc6
CNC)C=CC=CCCCC)CN6CCF)F)F
COcccccc6C=O)NCCC=O)NC)S=O)=O)cccccc6Cl
CNC=O)cccBr)cNC=O)CCC5=O))))))cc6Cl
O=CNCccccF)cc6Cl)))))))))ccn-cccF)ccc6Cl)))))))nn5
ClccccNCCNCCncCl)cnc5C9))))))))))))cc6Cl
Ccccccc6CNccccBr)cc6)))))))C=NccccF)cc6N%10
CcccN)ncCCCCC=O)NCCCCcccccc6C=O)NCCCCN)=O))CC6)))))))))))C6)))))))C6)))))))n6
COcccccNC=O)NCC)cccccc6))))))))))c6
OccccC=NNCCNcccccc6Cl)))))))CC6))))))))cO)c6
CC=O)ccCC)=O))cC)nn5C
N#CcccOcccccc6-cccccc6)))))))))))))ccc6O
O=CccccO)cO)c6O)))))-ccccCCSC=O)OCcccccc6))))))))))C=O)O))))cc6OC%10O)C9
O=CCCcccCcccCCC3)))[nH]n5))))))cc6)))))))NCCNcccccCF)F)F))c6))))))CC6
CC=O)NccccNC=O)ccncNccccF)cCl)c6)))))))n5CCCNC=O)cncccn6))))))))))))))))))cc6
CC=Nccc[nH]c-cccccc6C=O)O))))))))nc5c=O)[nH]9
ON=Cccccnc6))))))nccc-cnccs5)))))s5
CCOC=O)Ncnc=O)ccccCcccC)ccn6)))))))cc6[nH]%10
CCC)cncCNC)C=O)NCC=O)NCCCC=O)O))))C=O)O)))))CC)C)))))))sc5CccccCnccnc5))))))cc6
CccccS=O)=O)NCccccS=O)=O)CC)C)))cc6))))))cccccc6C=O)N%10C))))))))))))cc6
CNC=O)CCCCNcncncc6cnn5-ccccSC)=O)=O))cc6))))))))))))))))CC6
CCOccccCCNC=O)Ccc[nH]ccccC)cc96))))))))))))))cc6OCC
CCC)CNCCN)=O)))S=O)=O)ccccC#N))cc6
CccccO)cc=O)ccNCCcccccc6C%10))))))))))[nH]c%106
NcccCl)ccc6NCcccccn6
CcnnC)cCl)c5CCCCNCcnncC)o5))))))CC7
O=COCccnCcccccCl)c6)))))))cccccc96)))))))))))NCCCCC6
COccO)cccc6C=O)C=Ccccccc6
O=CccccOCcccccc6))))))))cc6))))))ccCCO)CO))))n-ccccO)cc6))))))ccc-cccccc6))))))ccc96
O=CCcc-ccccC=O)O))cc6))))))ncsc-cccccc6))))))cn85)))))))))NCCcccccc6
O=CNN=Ccccccc6O))))))))))CCCCCC6
CCC)CCC#N))))C=O)OCCCCC)CCCO)CC)CCCCCC)C)CO)CCC6C)C%10CCC%17%14C
CCCCCCCCNC=O)cccCOccF)cccc6F)))))))))cC)o5
O=CNNC=NCCS5)))))))cccccS=O)=O)NCCOCC6)))))))c6
CccccncncNcccccI)c6)))))))c6c%10
CncCcccccc6)CCN5C=O)CCC3)))))))))))))nnc5SCC=O)O
Ccnn-cccccc6))))))cc5Ccccccc6))))))=NCCS7
CCOccccC=O)NCCCNC=O)NccccCF)F)F))cc6)))))))))CC6)))))))cc6
O=cocccOCOCCO))CO)CO)C6O))))))))cO)cc6cO)c%10C=O)ccO)cccc6O))CCCO6
O=CNcccc[N+]=O)[O-]))cc6C9=NNC=O)ccccs5
COcccccc6)C=COcc-ccccO)cO)c6))))))cc=O)n-cccccC=O)O))c6))))))c6C%10CC%18
CCOP=O)CccccNC=O)CCNCCC6ccccOC))cOC))c6))))))))))))))cc6)))))))OCC
O=ccccccc6occCNCCCCC6)))))))ccNCCNCC6))))))c%146
CNC)CCNC=O)CCCNCCcc[nH]cccccc96)))))))))))CC6)))))cccccc69
CCOC=O)ccccNC=O)C[S+]cccccS=O)=O)[O-]))c6))))))))))cc6
O=CNcccc-ncccn5)))))cc6)))))))CCC=O)NccccF)cc6))))))C5
Cnc=O)nCCN=CN)CSCCC=O)NCcccccc6))))))))))C5=O)))))))))ccccOCcccccc6))))))))cc69
CNC=O)CCCC=O)O))))NCCCCC)C)))SC6=NCcccccc6OC
COccccNCCNC=O)Cnnnc-ccccOC))cOC))c6))))))n5)))))))CC6))))))cOC))c6
O=S=O)ccccF)cc6))))))CCccF)cccc6F)))))))=NN5CCNCcccccc6Cl
CccccOCC=O)Ncccccc6))))))cccccc6))))))))))cCl)c6
CCCNCC)CO)))C=O)cccN)ccc6OC%12CNC)Ccccccc6F
CC=O)Nccc-cccccS=O)=O)NCC=O)O))CCCCCCCC6)C8)))C6)))))))))c6))))))ccn6
CC=O)NCCCNcncccc6-ccnc[nH]ccC#CCO)CNCCC6O)))))))))c5n9)))))))))))))))CC7
CcncS=O)=O)cccCl)ccOcnccs5))))))c6)))))))[nH]c5C
CcccNC=CN=CNN=CC=Ccccccc6))))))))CC5)))))C5=N)))))))ccc6Cl
CC=O)OcccNS=O)=O)cccccc6)CCN5CC)=O))))))))))))ccOCC)=O)))c6
O=CCCNC=O)cccccc6C9=O))))))))))cccccc6N=CN%11
CCC=CccccCC)C))cc6))))))ccccOCCCOccccO)cCC)=NO)))c6)))))))))))cc6)))))))cccccc6
CccC=O)O))cc-ccnnc-cccccc6))))))c6))))))n5-cccncc6
NC=NC=O)CCN)CNC=O)CCN)CCS))))))))ccccCl)cCl)c6)))))))N5
CCNC=O)CncncscC)cS=O)=O)NCCNCC)=O))CC6)))))))c5c9=O
O=Ccccccc6I)))))))NCCNCCC7CC6
CSccccNC=O)CNC=O)CCC=O)NCCN6CF))))))))))))))cc6C
O=CNN=Ccccccn6)))))))))ccoc-cccccCl)c6))))))n5
CCC)CCN)C=O)NCC=O)O
CCCCccccNC=O)C=O)CCNCC)=O)))cccccc6)))))))))))cc6
O=COccccCl)cc6C=O)N%10Ccccccc6
CNCCcccccc6))))))CCNCCCCccccF)cc6))))))ccccF)cc6))))))))))CC6
COcc-cccccc6))))))[nH]cncccccc6cc%13-%10
NC=O)CCNC=O)cccccc6NC=O)cccc-cccccc6O)))))))cc6))))))))))))))))cccccc6
CNCCNC=O)CccccScccccc6)))))))cc6CC%10%13
O=CCCcc-cccccc6))))))cccCl)ccc6[nH]c%10=O)))))))))))))NO
CcncCNC)CC=O)cccccccccc%106))))))))))))))sc5C
COccccccccc=O)cc-6[nH]%10)))COCC)=O)))CCC6))))))))c6
CccccNC=O)C=NNccccC)cc6))))))C=O)C5C))))))))cCl)c6
COcccCCC#N))=CSCCC)C)C=O)N6C)))))))))ccc6Occcccc6
CccCC)NC=O)CCC3))))))sc[n+]5Cccccccccc6c%10
O=CNCNC=O)CCcccccc6CN%10)))))))))))CCCCCC6)))))))))cccccc6
O=CCccnCcccccc6)))))))cccccc96)))))))-ccccccccc6c%10%14
COccccncNC=O)Ccccccc6)))))))))sc5c9
COccO)ccoccOC))cO)cCC=CC)C))))cO)c6c=O)c%10c%14CCC=CC)C
CCCCCCCCCCC=O)Ncccon5
CCCOccNCCOCC6))))))cF)cC=O)NC)))cn6CC)C
O=CNccccC#C=O)NNC=O)cscNcccccc6)))))))nc59)))))))))))))))ccccCl)cc6
CCCCC=O)cccccc6)OCO5)))))))))CCCC=O)))C6Occcccc6
CCNC=O)CCC=O)ccccC)s5))))))))))cccccc6
COccccC=NNC=O)COccc=O)occcO)ccO)c%106))))))))))))))))cc6O
Cccccnc-cccccc6))))))oc5c9
CNC)Ccccccc6)nc-cccccc6)OCO5))))))))cc6CCC5
CSCCN)C=O)NCC=O)NCCCC5C=O)NCccccNC)C))cc6)))))))))))))))CC)C
ccccccCNCCNCC6)))))))ccc6c%10
NCCCNcncccc6Cl)))))))CC6
CNC)CCcccccc6)OOCCCCC5)))))Ccccccc6-%10))OCO5
COcccc-ccc=O)ccccOC))cc6o%10))))))))))cc6OC
CCC)CCCCC)CCCCCCC=CCCOCCO)C5C)C))))))))CCC6C)C%10CCC%14%17C
cccc-cnnn[nH]5)))))cc6
CCOC=O)CCNS=O)=O)ccccF)cc6F))))))))CCC6NS=O)=O)ccccC)cc6
COC=O)CCcccccc6Ncccccc6%16))))))C%10C#N))CF)F)F
NC=O)cc-ccccBr)cc6))))))n[nH]c5O
O=[N+][O-])cccCF)F)F))ccc6NCCNcncncsccc95)CCCC6))))))))))))CC6
CCC)NC=O)CScccncc6)))))))))CCCCCC6
CCCCC))CN)=O))P=O)O)O
COcccccc6CNC=O)CScccccc6)C=O)NCC)CO)))CCC)CCNC)C=O)Ncccccc6))))))))))C85
C=CCncSCC=O)NCCC)CCC)C6)))))))))nccccccc6nc-9c%13O
CC[N+]C)C)CCCCCCC[N+]C)C)C
CS=O)=O)Nccc-ccc-cccF)cF)cF)c6))))))nc-ccccnc6))))))n6))))))ccc6OCCNCCOCC6
O=CCCC=CCC5)C6C=O)N9cccccC=O)NCCCCCCC6)))))))))n6
Cncnccc-ccnnCCCNCC6))))))c5)))))nc-ccncNCCCOC4)))C4))))cc6))))))c6c9ccn%12CCCNC)CC6
CNC=O)C=O)NC)cccccBr)c6
O=CNN=Cccnc=O)[nH]c6O))))))))))ccccNCCNC=O)cccco5))))))CC6))))))cc6
Cnccnc5-cnn-cccccc6))))))cc5C=O)NCCCCcccC=O)Ncccccc6))))))))no5)))))C6
CC=O)Occccc=O)cc-cccccc6))))))oc6c%10
Ccccc-ncSCC=O)NCCCC=O)O))CC6)))))))))n[nH]c5=O))))))cc6C
CcncccNCCCCC6))))))n6))CNC=O)NCC)cccccc6)))))))))CC6
Cc[nH]ccccCl)cc6c9CNcccC#N))ccc6)OCCO6)))))))))CC3
CC=O)OcccccC=O)cccccc6)))))))c6
CNC)cncc-cnccncc-cccccc6Cl)))))))n5n9)))))))))s5
COcccccC=O)NC=S)NNC=O)cccncc6))))))))))))c6O
O=CCCCCcccccc6-cccccc6%13))))))))))))))))NCNC=O)cccccc6Cl)))))))))CCl)Cl)Cl
COCCCNC=O)CCCCNC=O)NccnccCl)c6))))))))C6
CC=O)NC)CCCCCC=O)NccccBr)cCCcccCl)ccc6Cl)))))))))c6))))))C5
COccccNC=O)Ncccccc6Occ[n+]ccc6%14))))))))))))))))cc6NC=O
CNcccccc6C=O)NCCC[nH]c=O)ncccccc6%10))))))))))))))))))))cccccc6
O=COCncnccNCCC3))))ncnc69)))))))))CO)C5O
COcccC=Ccccccc6))))))))cS=O)=O)NC=O)Ncccccc6)CCN5C=O)cccc-cccccc6))))))cc6)))))))))))))))))))cc6OC
CcccC=O)NCCCCCO5))))))))cccc-ccccccOCC)C)))ccc6n%10))))))))))nc6c%10
NCCCC=O)ON=CCCCCC5)))))))))))C=O)O
CCNCC))CCccccNcncc-ccccNCCCCC=O)NCCCC5))))))CC6)))))))cc6))))))cn6)))))))cc6
Ccoc-cccccc6))))))nc5CCOccccCCC=O)O))CCCCCCC8)))))))))cc6
COccccCSCC=O)NCCcc[nH]cccccc96))))))))))))))))cc6
COcccccc6COCOS=O)=O)O))COCOCCO)CO))C5O)))))))CO)C6O))))))))Ccccnc-ccccOC))cc6))))))c6))))))O5
CcccC)n-ccccNC=O)CScnccccnc6n9C))))))))))))))cc6))))))n5
CcccC)ccCC=O)O)))cn-ccccC)cc6))))))c5c9
CCS=O)=O)cccc[nH]cC=O)NCCcncccccF)ccc%106))))))))))))))cC)c5c9
CCNC=O)NCcccccc6))))))))))C=O)NCCOCC6
CCCCCCCCCCCCCCCCO)CCO))NC=O)CCccccO)cc6)))))))NC=O)CCCN
O=[N+][O-])cccCF)F)F))cc[N+]=O)[O-]))c6S=O)=O)Ncncncc6sccc5ncccccc69
Ccccccc6CCCNC=O)NCC)C)C))))CC6
COcccC=O)NS=O)=O)ccccC)cc6)))))))))ccc6OcccCF)F)F))nn5-cccccc6Cl
CCOC=O)C=CC)NCC)=CC=O)OCC))))C6ccccc-ccccCNC)C)))cc6))))))n6
Cncccc5C=O)NCCN[N+][O-])=NOC=O)ccccOCF)F)F)))cc6))))))))))CC6
CCCCCCC=CCOCCCOP=O)O)OCCOCCOCCO))CCO))OCO)CO)C6O)))))))))))))))))))))OCOCC)CCC=CCCCO
O=CO)CnccccI)cc6cncncC=O)Ncccccc6F)))))))))c6c=O)c%10c%14
N#CccccNCccsc-ccccs5)))))n5)))))))cc6F
CCCCCCCCCCCCCC=O)NCcccccc6))))))cccccc6
CCCS=O)=O)NCCNS=O)=O)NCCCCC=O)NCcccc-ncccn5)))))cc6)))))))))C6)))))))CC6
COccccC)cc6NS=O)=O)ccccC)cC=O)NCCCOCC)C))))))))c6
O=CNcnccccSCcccccc6Cl)))))))))sc5c9))))))))))ccccCl)cc6
Occccc-cccccCF)F)F))c6))))))c6O
ccccCNCCCC5cccc-cnccccI)cc6[nH]9)))))))))cc6))))))))))))cc6
COccc-ccccC=O)ccccC=O)CF)F)F)))cc6)))))))cc6CN)=O))))))))ccc6N
C=Cccccocccccc6c=O)c%10c%14))))))))))))))=CCC)OCC)C6=O
CncC=O)NCCCC5C=O)NCCCNC=O)CCC3))))CC6)))))))))CCCCCC6)))))))))))ccccO)cO)cc69
CNC)CCCCc[nH]ccccCl)cc6c9C%13
CCCNCCN)=O)))Ccccccccc6nc%10O%14
CCCO)C=O)cncccsc5n8C)))))))))))C=CCCCC6
CNC)C=O)cccCO)NCCCCCccccF)cc6))))))ccccF)cc6)))))))CC6))))))))ccccCF)F)F))ccc%106
COccccCCNC=S)NccccOC))cNCCCCC6))))))c6)))))))))))cc6OC
COcccccc6CC)NC=O)Cnc-ccccs5)))))ccccOC))ccc69
COccccNC=O)ccNS=O)=O)ccBr)cccc6Cl)))))))))scc5CCCCC7))))))))))))cc6
CC=O)ccccNC=O)CC)O)=CS=O)=O)cccccc6)))))))))))cc6
CCC=O)NCcccccc6)))))))CCCNCCCNC=O)cccccCl)c6Cl))))))))CC5C8))))))))CC6
CCC)C)ccccOCccccC=O))cc6))))))))cc6
COCCCC=CCOC))COC=O)cccC)cOC))cc6C)))))))))))C=O)O6
CC=CC=O)OCCCCCC6))))))))CcccccO)c6))))))NC=O)N6
CCcnc=O)cCC=O)OCC)))))cn6CcccccBr)c6
CcccNC=O)NCCCO)C5C7))))))))nC)n5
CCOccc-cncCN)=O))cNCCCncncC)c5C))))))CC6))))))s5)))))nn5C
O=CCOccccBr)cc6CNC5)))))))))))NCcccccc6
COcccc-cnncNC=O)CCC=O)NCCCCCC6))))))))))))s5)))))cc6OC
COcccccCNC=O)cccc[nH]nc-cccncc6))))))c5c9))))))))))))c6
CNCC#CCNCCNCcccccc6)))))))CC6))))))))))C=O)COC=O)cccccCcccccc6)))))))c6
COccccC=NNcnc=O)ccCNCCCCC6)))))))[nH]6)))))))))cc6
CCCCNCcccS=O)=O)NCCCCCC7))))))))ccc6NCcccccc6)))))))CC%10C
CCOccccc-cncsc-cccsc5)))))nnCCCCCC6))))))c=O)c96)))))))))ccc6[nH]9
O=Ccc[nH]cncncNccccOCcccccc6))))))))cCl)c6)))))))c96)))))))))NCCCC5
CCcnccccC=O)NccccCCNCCcccOCC)C)))no5))))))))))cc6))))))))cc6[nH]9
O=CNcccccc6-nnncc5C%14ccccO)cc6
CCC)CCCNCcccccccc6[nH]9))))))))))CCC6O))C5C)C
COC=O)CSCCC=O)O))NCccccF)cc6)))))))S=O)=O)cccccc6%10
CcccC)nCCO)CO)CCC=O)ccccs5)))))))))))c5
CCC)Nccccnc6NCCCCC=S)NCC7
CCCCO)cccccF)ccc6[nH]9)))))))))CF)F)F
CC=CC=CC=CC=O)CCCNC)C
O=CNCCCCCCCC8)))))))))cccccc-cccccNC=O)CCCC=O)N5)))))))c6))))))ccc6c%10
O=CNCCCNCccnccOCCF)F)F))))c6)))))))C5))))))ccccF)cc6
CC=O)C=COC=O)CC=O)OCCF)F)CF)F))))))))cccccc69
O=Ccccccc6Cl)))))))NCCOCC6
OccccCnc-cnonc5N))))))ncccccc69))))))))))cc6
COccccCNC=O)ccncNCCOCC6))))))nc6SCCccccccccc6n%10))))))))))))))))))))))cOC))c6OC
CC=O)ccccNCCNS=O)=O)ccccccnccc%106))))))))))))CC5=O))))))cc6
COccccCCNCcccccC)ccc6[nH]c%10=O))))))))))))C4ccccOC))cc6))))))))))cc6
O=CO)Ccccccc6)OCO5))))))))CCCC5)))))CCCC5
CCCCncCcccccc6)))))))nnc5SCC=O)NCCcccccc69
COcccccc6)CNccc[N+]=O)[O-]))ccc6Cl)))))))Ccccccc6)OCO5))))))))N6
NCCcncCCCCCN6C=O)Ncccccc6))))))))))))))no5
O=CCNCCccNCCCO))C5))))ncccccn96)))))))))CC6))))))NCCNcccncc6))))))CC6
CccnCccc=O)[nH]cO)n6)))))))ccccF)cc6c%10=O
CNC)ccc[N+]=O)[O-]))nn5-ccccCl)cc6
O=cc=S)scS)c=O)n6CCScccc[N+]=O)[O-]))cc6
O=S=O)NC=NCCOcccccc6))))))))))))Ccccccc6
CcncCNCCNccccC)cC)c6))))))CC6)))))))cs5
NC=O)C=CccccBr)cc6)))))))CC#N))C=O)NCCF)F)F
O=CCCSCccccCl)cCl)c6))))))NCC=O)NCCCCCC6)))))))))C5=O)))))))NCCNcccc[N+]=O)[O-]))c[N+]=O)[O-]))c6))))))CC6
COccccNC=O)Cc[nH]ccccOCF)F)F)))cc6c9CCNCC)C))CC)C))))))))))))C=O)NCCCCCCC6)))))))C5=O)))))))))cc6
CCCCCNC=O)cscnc-ccccCl)cc6))))))cn5c8C
Ccccccc6)C=NCCN5)))))OCC6
CSc[nH]cSCcccBr)ccc6OC))))))))))nc=O)c6Br
CcccccncCNC)C=O)ccc=O)ccO)cccc6o%10)))))))))))))cc=O)o%106
CCCCNC=O)CScnc[nH]n5
COccccNC=O)CNC=O)OCCCcccccc6)))))))NC=O)CNC=O)CNS=O)=O)ccccC)cc6)))))))))))CSC86))))))))))))))cc6
O=CNccccF)cc6)))))))C=CO)NCCNcccc[N+]=O)[O-]))cc6))))))CC6
COccccOccccC=NCccccnc6))))))))NO)))cn6)))))))cc6
CCC)C=O)O))cccccc6OCCCCNCC=Ccccc[N+]=O)[O-]))cc6))))))CC6
NC=O)CCCNC=O)CCCOCCCOCcccCF)F)F))ccCF)F)F))c6)))))))))))))cccccc6))))))csccc5-cccccc6))))))))))))))CC6
CCCNC=O)))ccccS=O)=O)OcccccC)cc=O)oc6c%10))))))))))))cc6
O=CNCCCCCC6)))))))Ccccnn5)CCCC6))))))))NCCCCO))CC6
O=CO)CO)=CC=O)cccCcncccCl)cCl)cc6[nH]9))))))))))ccc6O
CCNC=O)NCcccncN)n6))))))))))C=O)NCCcccccc6)))))))CO)CCCcccccc6)))))))NC=O)OCccncs5
OcccccCcccccc6))))))NCCCCCC6))))))CCCCCC6))))))))c6
CCOC=O)ccccNC=O)cccoc5C))))))))cc6
COcccNSC)=O)=O)))ccc6Nccccccc6ncBr)ccBr)cccc%146
CCOC=O)cccccNC=O)NCCcncccccc6[nH]9))))))))))))))c6
CCC)CCS=O)=O)NCCCCNC=O)CCcccccc6%10))))))))))CC6))))))cccccc69
CCC)CCNC=S)NccccF)cc6)))))))))cccBr)ccc6O%10
COccccCP=O)OCCCl)Cl)))=NC5=O))))))cc6
COC=O)CCCCN5CScccccc6)))))))C5=O
CCCCncccccccc6nc%10cncccccc6%13))))))))))))))))))))NC)C
COC=O)ccccCCOcccOC))cOC))cc6OC))))))))))cccccc6)))))))cc6
COccccC=NOCC=O)NCCcccco5)))))))))C5)))))cc6C
O=CNcccccc6)))))))NCccccn5CCO6
O=CCCl))Ncccccc6Occcccc6
CCCOcccOSN)=O)=O)))ccc6-cncN)nc-ccccN)cF)c6))))))c6C=O)NCC)C
COC=O)CC=O)OCC))))=CNCCCOC))))))NC=O)cccCl)cO)cCl)c6
O=S=O)O)cccccc6)SCC5=Ncccccc6
COccF)cC)cc-ccccOCCCNCCOCC6))))))))))cCl)c6))))))c6C
CcccccNC=O)Ccccco5))))))))c6
C=Ccccccc6))))))ccccccOC))cc6[nH]9
CCNC=O)cnccccNcnccc-ccnCC)C))cn5)))))n6)))))))cc6[nH]9
O=CCCCNCCNcnccF)cn6))))))CC6))))))CN5)))))NCCCNCC5C8
COcccOC))ccC=O)NCCCNCCNCC=O)Ncccccc6CN)=O)))))))))))CC6)))))))))))c6
CCOccccncSC)=O)=O))nC)c5c9
CS=O)cn[nH]cCF)F)F))c5-ccccNCCOCC6))))))cNC=S)Ncccccc6[N+]=O)[O-])))))))))))c6
CCNCC))cncC)nc-ccccCl)cc6Cl)))))))n6
CCS=O)=O)NCcnc-ccccs5)))))no5
O=Ccccccc6))))))ccccn5S=O)=O)ccccCl)cc6
CncSCC=O)NCCCC5))))))))nnc5-cccccc6
CCNCCNCccccC=O)NN=CCN)=O))))))cc6)))))))CC6
CCCC)CC=O)OCCCN=CN)NC6=O
CCOC=O)ccCl)cCl)cS=O)=O)NCCCCCCC6)))))))))cCl)c6Cl
NC=O)ccccccNCcccccc6NC=O)cccccCF)F)F))c6))))))))))))))))ncnc%106
Ccccc-cnncCCCCNC=O)NC=O)C6))))))C4))))o5)))))cc6
CCNC=O)COC=O)OCC)C)C)))))))CCCNcncccccc6o9)))))))))CC6
NCC=O)NCCNC=O)Ccccccc6))))))))CC=O)NCCcccccc6-cccccc6NC=O)ccocn5)C%22=O)))C%26%20))))))))))))C=O)NO
CcccCOccccC=O)NCCC=O)NO)))))))cc6%10))))))))cccncN)nc%106
COcccccc6S=O)=O)NCCCCCN)C=O)NCCOCC6)))))))))))C=O)NO
Ccccnc-cccCl)ccc6O)))))))ncNCCCC5)))))c6s9
O=c[nH]ccccC=Ccccccc6))))))))cc6[nH]9
O=[N+][O-])cccccNcccccc6)))))))ncnc6c%10
OCCO)CNCCcccccc6)OCO5)))))))))CccccO)cF)c6)))))))C6
ClccccNcnccc[nH]ccc95))))))))))cc6
CCOC=O)CNS=O)=O)cccccc6)NC=O)CO6)))))))))))cccccc6
CNC)C=O)CCCNC=O)ccccncccccc6cc%10c%14))))))))))))))))CN5CCCCCCC6
Ccccc-cnn-cccccc6))))))cc5CS=O)ccccCl)cc6)))))))))))))cc6
CCCNCC)CO)))S=O)=O)cccccc6-ncncn5))))))))))))))CCCC5
COccccCCNC)S=O)=O)ccccC)cc6))))))))))cc6
O=S=O)NS=O)=O)cccccF)c6))))))))cccccc6-cncco5
CNC)CCNCCC#N)))S=O)=O)cccccccccc%106))))))))))))cccccn6
COcccccc6OC)))C=O)Ncccccc6))))))C5
Ccccc-nnc-cccccc6C)))))))nc5C))))))cc6
O=CC=CcccccOCccccccccc6n%10))))))))))))c6))))))))CCOcccOC=O)cccccc6F)))))))))ccc6C%11
CCOcccc-ccC)nncNCCCCCCC7)N5))))))))ccC#N))nc96)))))))))cc6
CCCCCCC))C=O)NCCNC)C
CCC=O)NS=O)=O)cccccnsnc95))))))))))))CCN4C=O)Ccccccccccc%106
CCOC=O)CScnc=O)cc[nH]nc5[nH]9
NNC=O)CCC=CCccccOCCcccccc6)))))))))cc6)))))))CCC5O
COcccccc6OCCNCCOcccccc6
Cccc-ccF)cC#N))cN)cBr)c6))))))ccn6
O=ccnCcccccc6)))))))cO)cccccO)c%106
CC=O)Nccccc-ccc-ccccF)cc6))))))nn5CCCCNC=O)OCC)C)C))))))))))))))c6
CCOccccNC=O)CCccC)ncc-cncccccc6o9)))))))))cC)nC)c5c9)))))))))))))cc6
CCO)CCccc-cccC=O)O))ccc6CNC=O)NcccCF)F)F))ccCF)F)F))c6))))))))))))))))ccc69
N#CC=Ccccoc5))))))C=O)NCC=O)O))=CCScnnnn5C))))))))CS=O)=O)C86
COcccccc6OCC=O)NccnnCC=O)Ncccccc6)))))))))c5
COCCCccccCncCCC)C)C=O)O))))cccN)cc-cnncC)o5)))))cc69))))))))))cc6
O=CccccBr)cc6))))))cccCl)ccCcccccccccc%106))))))Occcccc6))))))cccccc6))))))))))))c6O
Cc[nH]cccccc6c9CCNCCcccncc6
O=CN=CNCCOCC6))))))SC5=CccccCl)cc6Cl
FCF)F)cccc-cnoc-cccccc6)OCCO6)))))))))n5)))))cc6
CCCCCCCCCN=CNO))ccccOcccccc6)))))))cc6
CCCNcccccc6))))))CCC6NC=O)cccC=O)NCCcccF)ccOC))c6))))))))))cCl)cc6Cl
O=CC=CccccCl)cc6))))))))NCCCCC5
CCCncccccc6cccccc6%13)CCcnnCC)C))cc5CC)C)NCcccncc6)))))))C=CC85)))))))))))C6=O
O=CccccC=O)CO)Cccccs5)))))NCCOCC6)))))))))cc6))))))NCCCCC6
CccccC=O)NCC=O)NcccccC)c6)))))))))))c=O)[nH]6
CCC)CccccCC)cnc-ccccF)cc6))))))c-cccncc6))))))[nH]5))))))cc6
O=CO)CCCC=O)NcccccCl)c6N
CCcncN)cnccnc6%10)))))))))CCl))CF)F)F
CcnnCNCCNC)CC6)))))))c=O)n-cccccF)c6))))))c5ncC)cnc%125
CC=O)NCCNcnc-ccccBr)s5)))))cs5)))))CC6
CCCC)CNC=O)Ccccccc6C=O)N%10C
CCC)NC=O)NCCO))CcccC#CCC)C)C))))ccc6%10
CCCCCCOccccNC=O)CNCCCCCC6))))))))))cc6CN)=O
CCOCCncncc=O)nC)c=O)nc-6n%10Ccccccccccc%106
C=CCCCCCCNCccccccc[nH]c95
CCCcccccccc6[nH]9))))))))))NCCO)))C=O)cccnn5C
O=CNCCCPcccccc6))))))cccccc6)))))))))))CNCcccccc6S9=O)=O))))))))))CCCCC6
CCNC)CccCN)=O))occccC=O)ccNCCO))))ccc=O)cO)cC)cc6c%10C)))))))))c6O
CCOC=O)C=CCCcccccc6)))))))NC=O)CCCC=O)O))))NC=O)CCC)C
CCOC=O)ccCF)F)F))nn-cnccF)ccBr)cc6s9)))))))))c5NCC)=O
COccccC=O)NcccnCC=O)NCCOCC6))))))))n5)))))))cc6OC
COC=O)NCCNCC=O)NCCCC[N+]C)C)C))))CC5C=O)O)))))))))CC6
CC=O)NccccCCNSC)=O)=O))CC5C=O)NCCF)CC5C#N)))))))))))))cc6
CCC)nccccnc-cccc-ccccCNC)C)))nc6))))))cc6))))))cc6c%10=O
COC=O)CCCNC=O)CCCCCC6)))))))CCS=O)=O)NCCNcccccc6OC))))))))CC6))))))))C6
COcccc-ncSCC=O)NCC=O)Ncccccc6%10)))))))))))))ncccnc-cccccc6))))))c69)))))))))cc6
CC=NNC=NC=O)CS5)))))CC)C))))cccccccccc%106
CCccccCCC=O)ccccC)o5))))))=CO)C=O)N5CCNC)C)))))))))cc6
COCCCCCN5S=O)=O)ccccCl)cc6))))))))))CCccccccc6ccccccc%146)))))))))))))))C=O)NCCCC=O)NC)O)))))C=O)NCCccccO)cc6)))))))CN)=O
CCOC=O)CO)CCC)CC)))NC=CC=O)ccO)cccO)c6C%10=O
O=CNN=cnc-ccccCl)cc6))))))ccO)[nH]6))))))))ccc[n+]Ccccccc6)))))))cc6
COccccCCC=O)O)))NS=O)=O)ccccC)cc6)))))))))cc6
CCC)NCCCnncccN)cCl)ccc69)))))))))CC6
CcccC)cnc-ccccnc6))))))cScccCl)ccCl)c6)))))))c6cc%10Cl
CcccS=O)=O)NCCCNC)CCCNccc-ncnnc5)))))ccc6Cl))))))))))))CC6)))))))ccc6NSC)=O)=O
CCCCCCCCCCCCCCCCCOS=O)=O)O
C=CCCCCCCCCNC=O)CC=O)OCC)))))))CCC6C)C%10CCCC)C%14C)C%17O
Nccnc-ccccCcccOCCCNCC6)))))))cO)cCNCcccccn6)))))))))c6)))))))cc6))))))cn6
C=CC)COCOCCO))CO)CO)C6O))))))))cccccccc=O)oc%106))))))))OCC)C)C6O8
CCC)OCCCNC=O)cccccS=O)=O)NCCNC)CC6)))))))c6)))))))cccccc6)))))))))CCC6C3C)C
O=CNcccccc6)OCCO6))))))))))ccnnc5NCcccccc6))))))CC6
CCCCCCCCOccccCC)=O))cc6OC
O=CC=CccccCNCccccCF)F)F))cc6)))))))))cc6))))))))COccccC=NO)))cc6
CCOcccccc6Cl))))))))C=O)NNC=S)NN
COcccc-ccccC=O)N=CN)N))))s5)))))cn6
Ccsc[nH]c-cccccc6))))))nc=O)c6c9C
CC=O)Ncccccc6C=O)ccccn5COCCOCcccccc6)))))))))CO)CO)C6O
CCCC=O)NcccccNC=O)cccccc6))))))))c6))))))C5
O=Ccccncc6))))))NCCNcnc-cccccc6)OCF)F)O5))))))))ncccccc%106))))))))))CC6
Ccncccccccc%106))))))-cccccc6C9=O
CccC)nCcccccc6F))))))))cncncNCCNCC6))))))c96
CCC)C)CC=CCCCCCCCCCO6))))))))))))NCCCCC6
CCC=CC=O)CC)CCCCCCC=O)O)))))))=C6CCCC%10CCCC)CO)CCC95
CCOcccccc6-ccccccC=O)NCCNC)C))))))sc5c9
COP=O)OC))COC))CC3
CCOC=O)CNC=O)NNC=O)ccccCl)cCl)c6))))))))cccccc6)))))))))ccccOCC)))cc6
ClcccccOCCNCCCCC6)))))))))c6
CNCCCOccccCl)cc6Cl))))))))ccccN)nc6
C=CCC)CCOC=O)CScnc=O)cCC))cC)[nH]6))))))))))C=O)CC6C)CCCC=O)OCC%165C
COcccC=NNC=O)csncC)c5C))))))))))ccc6O
NS=O)=O)ccccNC=O)NCcccccCl)c6)))))))CC5cccccc6)))))))))))cc6
NS=O)=O)cccScnncCncncn5))))))o5))))))cCOCCCCCC6))))))))cc6Cl
NCCCNcncNcccc[nH]c=O)cBr)cBr)c6c%10)))))))))))ncNCCO)C4))))n6
CCC)C)OC=O)NCCcccccc6)))))))CO)CNCcccccCl)c6)))))))Cccccnc6
ClccncNCCNcncccc6CF)F)F))))))))CC6))))))cc6Cl
O=[N+][O-])ccccC=Ncccccc6)))))))ccccO)cc6)))))))cc6
COcccccc6NCCNC=O)CCCO)CCCCC6)))))))))CC6
COcccccc6)CCCN6C=O)cnccn5CCF)F)F
COccccC=O)OCCSCCNC=O)cccccCl)c6)))))))))))))))cc6OC
O=CCOC=O)C=Ccccco5))))))))))Ncccc[N+]=O)[O-]))cc6
OCccccBr)cc6
O=CO)cccccNccccS=O)=O)NCCOCC6)))))))cc6[N+]=O)[O-])))))))))c6
CcccC=O)NcccCl)sc5Cl))))))))ncC)n6
CNCCCNcccncccCl)ccF)c%106))))))))))))))Ccccccc6
CC=O)ccccNC=O)CCCCC=O)N=CCC=O)CCC)C)C6))))N6))))))))Ccccco5)))))))))cc6
O=CC=CccccBr)cc6Cl))))))))CCC5=CccccC=O)cccccc6)))))))cc6
CcccC)cC=CSC=S)NCCC)C)C))C5=O)))))C5C)C)))))cc6
CCOC=O)ccccNC=O)NCCcccC=O)NC)C)))ccc69)))))))))))cc6
CccccNcnocC)c5C=O)NCCcccccc6))))))))))))))))cc6C
CNC)CCOccccCl)cF)c6NC=O)CccccCl)cc6
COcccccc6OC))))CC=O)NcccOC))ccc6OC))))))))))CccccC)s5)))))N5
C=CCNCCNccccNCCNC=O)cccccc6F))))))))CC6))))))nn6))))))CC6
CC=O)OCCCC)CC=CC)CCcccoc5)))))CCC95)))))))C=C6C=O)CCC)C=O)CCC95
COccc-cnc-ccccOC))cOC))c6))))))co5)))))ccOC))c6OC
CCCCNC=O)COccccC=O)ccccOC))cc6)))))))cc6
COccccNC=O)CCC=O)Ncccccn6))))))C=O)N5CCCCCCC7)))))))))))))))cc6OC
CccC=O)ccccCF)F)F))cc6)))))))cC)nn5CC)C)C
NS=O)=O)cccc-nncCCC3)))cc5-cccccC=O)Ncccc[nH]ncc5c9)))))))))))c6)))))))))))cc6
O=CCCcccccc6)))))))Ccccccc6)OCO5))))))))=Ccccccc6%10
FCF)F)cccc-cccCF)F))nn5-ccccSCC3cccccc6)))))))))cc6Cl))))))))))))cc6
Ccnc-cccccc6CCNC=O)O5))))C93))))))))ns5
CcccccC=O)NCCNcnncCF)F)F))ccccccc6nc%13-9)))))))))))))CC6)))))))c6
CCCnccnc5))))))NC=O)NCCcncCN)=O))ccc6C%10
Ccccsc5C=O)N=CN)NC6cccBr)ccCl)c6
COccccOC))cCNC=O)ccccccccc6n%10)))))))))))cccccCl)c6))))))))c6
COccc-ccnc-ccccNCC)cccccc6))))))))cCl)c6))))))o5)))))cO)cc6OCO5
NC=O)cccnn5)CccccCl)cc6))))))CC=O)OCC5C8C%12F
CCCCCCCCCCC)C)SCCSCC)=O))))CccccOC))cc6))))))=NO5
CScnnc-cccc[nH]c=O)ccn96)))))))))s5
O=CNccccOcccccc6)))))))cc6)))))))NCCNCccccccncc6c%10)))))))))))CC6
C=CCNC=O)CCC=O)NCCCCC)CC6)))))))))Ccccccc6))))))C5=O
CCNC=O)COccccccc=O)oc6c%10)))))))))))))CCCS=O)=O)C5
COccccC=CcocncC)ccC)c6c9NccccF)cc6))))))))))))))))))cc6
CCNCC=O)NccccOC))cc6)))))))))C=O)CCCnc=O)n-cccccc6))))))c=O)cccOC))cOC))cc6%10
CCNC=O)NccccCl)cCl)c6)))))))))cccccc6
COccccC=NCcccccc6))))))CO5)))))cc6OCCNCCCC5
CCCccccC=O)ccccF)cc6)))))))cc6)))))))NCCO)cccccCl)c6
CcccF)cO)cS=O)=O)cccccc6SC)=O)))))))))c6
O=CCOC=O)cccccc6Cl))))))))))NCcccccc6
CNCS)=CccccO)cc6)))))))[N+]=O)[O-])))C=O)cccccc6
CCNC=O)CCC5=O))))))ccccCl)cc6
CNC)CCNC=S)NC=O)ccccCCNCCcccccc6C%10))))))))))))cc6
CCcnccn5CCCCNC=O)cnocc5CCCCC7))))))))))CC8
COccccNC=O)Cc[nH]cccccc6c9C=O)C%13C)C)))))))))))))))cc6CO
COcccccc6OC))))CNCCcccOC))cOC))cc6C%10C%14
CcccncNC=O)ccccOCCNC)C)))))cc6))))))))c6
CCC)cccC=CC=O)NC=O)OCcccccc6)))))))))))))ccCC)C))c6O
O=CcccCl)ccc6OC=Ccccccc6)))))))CC%11O)CCC%135
CcccccCS=O)=O)cnccCF)F)F))cc6Cl)))))))))c6
CCC)CC=O)NCCC3)))))NCCCNC=O)Ccccccc6)))))))))OC5C8
CCCCncN)cNCCCC)C))))C=O)ccccOC))cOC))c6))))))))c=O)[nH]c6=O
O=CO)CO)=CC=O)cccccc6CCCOCC6)))))N9S=O)=O)ccccF)cc6
O=CNCCCC3)))))ccccc[N+]=O)[O-]))c6
CCCCCCC))NccccccF)ccCCNC)C))))c6n%10
COccccC=CC=O)cccccc6)OCCO6))))))))))))cc6OC
CS=O)=O)CCncCcccccc6Cl))))))))n[nH]c5=S
N#Cccc-cccccc6))))))sc5NC=O)ccccs5
COcccNCCCNCCCC5=O))))))))))cnccc-cccccc6))))))c6c%10
C=CC=O)NcccCCCPN)=O)O)))))ccc6Cl
NS=O)=O)cccc-ncc-ccnccF)c6))))))cccccc69)))))))))cc6
O=cnc[nH]cS)c6NcccccCl)c6
Cc[nH]ccccCl)cc6c9Ccccccc6))))))ccC)[nH]cccccc96
CC=O)cccccc6)ccccccc6nc9c%13C#N
Cccc-cn[nH]cccSN)=O)=O))ccc96)))))))))ccn6
CCcccccNC=O)CNCCCCC6)))))))))c6
S=c[nH]cncc6ncn5C=O)cccNCCCCC6))))))ccc6Cl
C=CCCC=O)OCC5CCC)CCOC=O)CCC)))))CC6C)CCOC3CC)C))CCC6C)CO)CC%15C%14C)O
CNC=O)cccOcccccc6)CCCcnnC)cncncN)c96))))))))))))))))))cnc6N9
CCCC=O)NccccNCCCC5)))))cc6)))))))))=NNC=O)ccC)nc=S)[nH]c6O
O=c[nH]c=O)nCccccnc6)))))))cc6CCC5
COccccOC))cc6CCCCCCCC6)))))))OcccO)ccc6%10
COccccCCNS=O)=O)cccc-concC)c5C))))))cc6))))))))))cc6
COccccncccCl)c6c%10)))CCcccccc6-%10))OCO5
CCOccccNC=O)cccccccc6s9)))))))))))cc6
O=S=O)C=Ccccccc6))))))C=Ncncccc6[N+]=O)[O-])))))))))N5
ccccNC=NCCS5))))))cc6
N=CN)NCCCCNC=O)CCCCCCCC6)))))))NCC=O)O)))))))C=O)NCCcc[nH]cccccc96))))))))))CN)=O
O=CNS=O)=O)NCOCCO))CO)CO)C6O))))))))))cccccc6
O=CCOcccccc6))))))))NCCO)cccccCl)c6
O=CCOccccCl)cc6))))))))Ncccnn5CCCCCC6)))))CCCCC6))))))))CS6
C#CcccccNC=S)NCcccccc6))))))))))c6
CCCCCCCCNcncncc6cnn5-cncccc6CF)F)F
COcccccc6ncC)n5COC=O)CCCN)=O)))CC)C
N#CccncNcccCN)=O))cF)cc6-cccnCC)C)C))n5))))))))))))cn6
COccScncccccc6[nH]9))C=O)NCccccC=O)O))cn6)))))))CccccCC)C)C))cc6-9)))))))))))))))))cccccccc6c%10C=O)O
COccccOccCl)cncsccc95)CCCC6)))))))))))))cc6
CcccccNC=O)ccccCCcccCNCCC)OCC)C6)))))))ccCF)F)F))c6F)))))))))cc6))))))))c6
CCOC=O)ccCF)F)F))[n+][O-])cccccc6[n+]%10[O-]
CS=O)=O)NCC=O)NcccCl)ccc6C=O)NCCCCCO5)))))))))))))))))ccccC=O)NCcccccc6)))))))))cc6
O=[N+][O-])cnnnCCCCC5)))))n5
CccccC=O)NCCCC5C)))))))cc6NC=O)ccnCCNC=O)CCCCCNCC6))))))))))))nn5
CcccN)ccNccccccc6ncccccc%156)))))))))))))))n6
CCC)CNCcccc-ccccC=O)NCCC=O)O)))cccccc6)))))))))cc6))))))o5
COC=O)CCCCNC=O)CCC=O)OC))))))C=NOC)))C6
CCCncSCN=Ccccccc6))))))CC5=O)))))))ncccccc69
NCCCNCC=CC8C5C=O)O
CC=O)NCC=O)NCC=O)O)))))CCCC)C)))NC=O)CCCcccccc6))))))))C=O)O
O=CO)ccnCCF)F)F)))c[nH]cNCCCCCC6)))))))nnc9-5
CCOcccccc6)cC=CCl)))cn5C
COcccccc6CCcccccc6CNCCCNC)CCCSC)))))))CC6)))))O%10
CN=ccncSCC=O)NCCCCCC=O)NCCcccccc6)))))))))))C6)))))))))s5
CCCCCCCCCCCCOcccC)ccc6C=O)Ncccccc6)C=O)CCOC=O)N59
CcccOCC=O)cccco5))))))))ccc6CC)C)C
COCCCOccccCCCCCCCC=O)O)))))))))cc6))))))))C=O)OC
O=CcccccNcccccc6)C=NcccCNCCCC5))))))ccc6NC%11=O))))))))))))c6)))))))))))NCCcccccc6C%10CNCCcccccc69
CCNCCNccF)ccc=O)cC=O)O))cnCCC3)))nc%106))))))))))C4
CS=O)=O)NccccC=O)CCOcccccc6O%10)))))))))))cc6
CCCCCCCNCCcccccc6OC))))))))))C=O)C5CC=O)NCC)cccccc6
CCCC=O)NCCccccBr)cc6)))))))C=O)NCCCCCCC6C5)))))))CCC=O)CC
CNCCccccccC)cc6n9C=O)cccccc6))))))))))))))C6
CCCCNC=O)COC=O)Cncncccccc6c%10=O
COcccCcccccc6CNcccccc6)))))))CCOC=O)C%135))))))))OCO5))))))))ccOC))c6O
CC=NNC=O)NCCcccccc6F)))))))))))))cccccBr)ccc6o9
COccccncccCO)CNCCCNC=O)C=CccccF)cc6))))))))))CC6))))))))c6c%10
Ncnc-ccccNC=O)NccccCl)cCl)c6))))))C=O)C5)))))cc6))))))cc-cccccc6))))))n6
N=CN)cccccCOccccccccnc%106))))))))))))c6
CCC=CC=O)C=C6CCCC%10CO)CCC)C6CCO5
CCCCcnccC=CC=O)Ncccccc69))))))))))cncOCC)C)))nc96
CcccccC)c6NC=O)CccccO)cc6))))))CC3
CCCCCCCCC))))CS=O)=O)cccCNCCcccOC))ccccC)cc6c%10))))))))))))))ccc6O%10
CCOC=O)ccccNC=O)CCCNC=O)COC=O)ccccS=O)=O)NCCOCC6)))))))cc6))))))))))CC6))))))))cc6
CCOCcccc-cnnC)c=O)cccccc%106))))))))))cc6))))))cccccc6P=O)O)O
CCOcccCNC)cccOC))cO)cc6C%10ccccOC))cc6OC)))))))))))))))))ccc6N
COcccC)ccOCCC=O)O)))))c6
COcccccCScn[nH]cN)n5)))))))c6
COC=O)CC=O)OCCOC=O)cccccc6C))))))))))))P=O)O)OCC))))CF)F)F
NC=NCcccccCl)c6))))))CO5
CCSC=O)CCCCCCCC8)C6=NO
COccccC=CNC=O)NC5=O)))))))cOC))c6
O=[N+][O-])cccccc6N=NNcccccc6
FccccCNCCCCccccF)cc6))))))ccccF)cc6)))))))CC6)))))))s5
CNCcccco5))))))C=O)cccCNCCCCC6=O))))))))nCcccco5))))))n5
O=CCNccccF)cc6))))))S=O)=O)Ccccccc6))))))))))NCCCNCCCC5=O
CcccC)ccNC=O)NccccC)cc6)))))))))c6
COC=O)Ccccccccn5CccccCl)cc6))))))))))c6))))))CC3CNCCOcccccc6O%10
CCN)CO))CNcccccc6%10
CccCl)cccc6-ccccC=O)NCCCCNcccccc6)))))))C6)))))))o5
COcccccccC#N))cOC))c-cccOC))ccOC))c6))))))c=O)c%11c69
CCC)CncN)cC=O)COC=O)C=Ccccc[N+]=O)[O-]))s5)))))))))))c=O)nC)c6=O
OCCOCncnccSCCCCCCCCC7))))))))))ncnc69)))))))))COCF)P=O)O)O)))CO)C5O
Clcccccc6OCCCNCCCCC6
CNCCCC5Cccccccnc6[nH]9)))))))))C7ccccCl)cc6
O=S=O)Ncncccccc6s9))))))))))cccc-cccccc6))))))cc6
Cccc-cnncCCCCC5)))))o5)))))cO)cF)c6
CC=O)ccccCNC=O)OCccncOcccccc6)))))))cc6)))))))))COCC)C))C5NCCCCC6)))))))))))cc6
Ccccccc6C=O)COC=O)cccc[N+]=O)[O-]))cc6
NncccccccNccc-cccccCN))c6))))))ccc6CF)F)F)))))))))nc6c%10=O
N#Ccc-cccccc6))))))nc=S)[nH]c6-cccccc6
O=CCCl)=CNcccccc6)))))))C=O)cnccn5C%10=O
COcccccc6OC))))CccccBr)cc6))))))NCC=O)NcccccCl)c6)))))))))CC6
N=CN)NC=O)cccccCCCCNC=O)CCCCCC=O)NCCC3)))))))))cccccc6)))))))))))))c6
FCF)F)cc[n+][O-])ccc[nH]c5n9
O=CC=O)cccccccccc%106)))))))))))ccccBr)cc6O
CCOccccCl)cc6)))))))cccCF)F)F))ccCF)F)F))c6
O=CNcnonc5NCccccF)cc6))))))))))))))ccccCl)cc6
CcccNccccF)cc6F))))))))ncNccccCl)cc6)))))))n6
CNC)C=O)CCCNC=O)cccn-ccccF)cc6))))))n5))))))CC6
O=CCOC=O)CCCC4)))))))NCcccccc6)OCO5
O=CNCCScnnc-ccccnc6))))))o5)))))))))cccccc6Cl
CNCCNcncCF)F)F))ncc6nnn5C))))))))))CC6
O=CNS=O)=O)ccccCl)cc6))))))))cccccc6C=O)NccccC=O)NCCCF)F)CC6)))))))cc6
CCOC=O)ccncn5CCS
O=CCNCCNS=O)=O)ccccCl)cc6)))))))CC6)))))))Ncccccc6Cl
COcccccc6NCCNCCNC=O)CCS=O)=O)ccccBr)cc6)))))))=C5cccccc6)))))))))))))CC6
CCOCcccccCC#N))=[N+]=O)))c6))))))=N7
COccccOC))cc6CCC=C6Ocncccccc6n9CCC=O)O
CCnc=O)nC=O)CCCCC)C)C))CC6))))))cC)cccccc69
O=cc-cccco5)))))cccn6CCCCScnncccccn96
CCOC=O)ccnc-nccnc5)))))n5-cccccF)c6
CCOC=O)cscNC=O)CCC=O)O))))))cC=O)OCC)C)C))))c5C
CCcncnc-ccccC=O)NCCCNCCNC)CC6))))))C4))))))cF)c6))))))c6C#CccccN)nc6
O=CC=CcccBr)cO)cBr)c6))))))))cccF)ccc6O
Ccccccc6COnnc-ccccOCF)F)))cc6))))))cncccc69
CCCCCCC)C=O)NccccNSC)=O)=O)))cc6Occcccc6)))))))))))))))))))CO)CC=O)O
CCOCCcnocCNC=O)SC=Ccccc-cccccc6C)))))))n5C)))))))C5=O)))))))n5
CCN=CN)cccccCNccccC=O)NCCCC=O)O))))C=O)O)))))cc6))))))))ccccccc%106)))))))))))))ncccncncc69
CCNCC))S=O)=O)ccccC=O)NcnncCC)C)C))s5)))))))s5
CccCOCCOccncc-cncccn6))))))cnC)c=O)c6c%10))))))))))))cccco5))))))))no[n+]5[O-]
O=CNcccc-ccncccS=O)=O)NCCCCC5)))))))ccc69)))))))))cc6)))))))CNCCCC6C5
CNC)cccccOccccCNccccncCCCCCC6))))))[nH]c5c9)))))))))))cC=CCNC)CC6))))))c6)))))))c6
CccccOCCCCCC=O)NCcccccc6)))))))))CC6))))))))cc6Nccccccc6ncccccc%146
CccccCC[N+]=O)[O-])))ccccO)cc6)))))))cc6
O=CCCCCNCcccccc6O))))))))CC6)))))Oc[nH]ncc59
Ncncccnn5CCCCCO5)))))))))cnn-cccccc6))))))cc95
O=CCScnnc-ccccF)cc6Cl)))))))o5)))))))NcccccS=O)=O)NCCOCC6)))))))c6
CccccC)c-ccc-cnncCC)N)CccccOCF)F)Cl)))cc6))))))))n5C))))))ccc6Cl)))))))c6
CCnccnc5CNCcccoc5))))))Ccncccccc6c=O)n%10-ccccF)cc6
COcccccC=CC=O)NC=O)NCCCCCC6))))))C6=O))))))))c6
COcnc-cnccnc6OCCNcncccn6))))))C4)))))))))))cs5
COcccncccOccccNcnccCl)cc6F))))))))nc6)))))))c6cc%10OC
ccccNcnnnn5-cccccc6))))))))))))cc6
Occcccc6-cnncn5-ccccnc6Ncccccc6-%15
C=CCNC=O)CCC=O)cccccccc6n9C))))))))C6=O
Brcccc-cnnCccnccn6)))))))cc5-cccncccccc%106)))))))))))))))cc6
CCNC=O)CCC=O)NccccC)cc6)))))))))SC5=NcccccC=N)N
COcccncNC)CCCNCC)=O))CC7)))))))ncN)c6cOC))c%10OC
Ccccc-cnocCCCCCC=O)O))CC6))CC6)))))))n5)))))cn6
CNC=O)NC=NOC)))CC)CScncC)cCC)C))cc6%11
CScncscC=N)N))cc5cn9
CNC)S=O)=O)ccccNC=O)C=CccnnC)c5C))))))))))cc6
O=CCOccccBr)cc6))))))))NN=Ccccccc6-cnncSCcccccc6Cl)))))))))s5
CCNCCCCNC=O)CScccccc6C))))))))))cn[nH]cc5C9C)C))))))))))))C=O)cccOC))cOC))cOC))c6
COC=O)cnnnCC=O)Ncccccc6F))))))))))c5-cccccc6
CCOC=O)C=CCNS=O)=O)cccccc6)OCCO6))))))))))C5cccccc6O
O=CcncCCCCNCccccCl)cc6CF)F)F)))))))))C6))))))no5)))))NCCCCC6
O=CCcccccc6)))))))NCCCCC=O)NCCccccCl)cc6)))))))))))CC6
cccC=Ncccccc6C9CCCCC6))))))))))))))ccc6OCCN6
CCNNC=CC6=CC=O)NccccC=CccccN)cc6))))))))ncnc6nc%10%14
Ccccccc6)NC=O)cccccc6C%11=[N+][O-])=CO)C%10=O
CC=O)cccccNC=O)C=CCNC=O)ccnc-cccccc6))))))nc6)))))))CCS6)))))))))c6
CC=O)OCcc-cccccccccc%106))))))))))ncc[nH]cccccc6c%139
CCScnc-cccccc6Br)))))))c-ccccCO))cc6))))))[nH]5
O=CNCCCCCCNCCNcncccc6CCO5)))))))))CC6))))))))CC6)))))))CCCCcccccc6C%10
CCOCCCCCCCC5))))))CCcccccOCC)=O)))c6))))))O5
CccccC=O)CCC=O)O)))))cc6
NS=O)=O)cccSN)=O)=O))cNC=O)cccncc6))))))))cCl)c6
CCC)=CCCCCC=O)C=CCCccO)cccc6C%10C))))C=COC))CC6))))))))))CC7=O
C=CCCS=O)=O)NC=O)ccF)cCl)cCl)cCl)c6C9O)CF)F)F
CC=CCNCCCC5cccCC#N))CC3)))ncc6Br)))))))))))))C5
Cccn-ccccNcccC)ncn6)))))))cc6))))))c=O)o5
CNCC=O)NCccccCl)cc6))))))ccccF)cc6))))))))))S=O)=O)ccccs5
CCNC=O)CScnnc-cnccNCCCC5=O))))))s5)))))s5
O=CNCCCCC7NCcccco5))))))C=O)NccccF)cc6
Ccccc-cnncsc-cccccc6))))))nn85))))))))cc6
CcccccOCC=O)Ncccccc6C=O)Ncccccc6F)))))))))))))))))))c6
COccccC=O)NcccCNcccnCC))c5)))))))ccNCCCC5)))))c6))))))))cc6
CC=CCCcc6ccOC))cc6C9=O
Ccccc-cccccc6))))))cc6S=O)=O)NCC)CC=O)NC)C
CCCCCCOP=O)OC))CCl)Cl)P=O)OCC)))OCC
ClcccccNCCCCCC7)N5C=O)CcccccCF)F)F))c6)))))))))))))))n6
Ncccc-cccccc6))))))cC=O)NccccS=O)=O)Ncnccs5)))))))cc6))))))))c6
CCCC=O)Ncccccc6C#N))))))))C5=O
CCOC=O)ccnc[nH]c=O)ncNCCNC=O)ccccCF)F)F))cc6)))))))CC6))))))c6n%10
COC=O)CO)=CC=O)ccnCcccccOcccccc6)))))))c6)))))))cccccc96
Clcccc-cnnsc5-cccncc6)))))))))))cc6
CCOcccCccCl)ncN)nc6C%10))))))))ccC=CCCCNCC=O)NC)C))))CC6))))))))c6O
CCC)SCCNC=O)CCCCcccccCl)c6Cl)))))))=NO5))))C5CC=O)O))))))))C=O)N4C7C=O)O
CCC)ccccNcncccCl)cCl)cc6nc%10-cccccc6)))))))))))))))))cc6
N#[N+][n+]ccnc5C#CCO)ccncCl)s5
CCOC=O)CCCCcc6nccn6)CC)CCCC)CC)CCC6C)CCC%14%10C
COcccccc6-cc[nH]nn5
CCOC=O)csc=NC=O)cccccc6))))))))nCcccccc6)))))))c5C
CcccC)ccCNC=O)NCCCC=O)O))NcccC)ccc6%10)))))))))))C=O)NCCOCC6))))))))))c6
FccccNCCNccccc-ncncCF)F))c5)))))cCl)cCF)F)F))nn95)))))))))CC6))))))cc6
Ccnnc-cccccc6))))))cC=O)ccCl)cccC=O)NCCCO)CC6)))))))c6Cl)))))))))cC)cc-6c%10C
CccccCO)CCCCCC7)N5Ccccccc6CF)F)F))))))))))))))))o5
CSccccCNC=O)ccccccccc6nCC=O)O)))c9s%12)))))))))))))))cc6
COC=O)COcccccC)cc=O)oc6c%10
O=CNccccCl)cc6C9=NNC=S)NCCC=CCCCC6
CCcncCCC3)))cC=O)NCCCCCF)F)F))C6)))))))n5CCC9
Cccccccccnc%106))SC=Ccccccc6))))))cccccc6))))))C6
CcccC)ncNCccccs5)))))))c6
CcccC)ccS=O)=O)CCNCCcccccc6))))))))CCN6C=O)cccccc6%18))))))))))))))c6
CCNCN)=O)))ccccNS=O)=O)cccc-ccccCl)cCl)c6))))))cc6))))))))cc6
CCccc=O)occcNcccNSC)=O)=O)))ccc6OCcccccc6Cl))))))))))))))))ccc%106
N#CccccOccccOccccC=N)N))cc6N))))))))cc6NC=O)ccccBr)o5))))))))))))))cc6
C=CCScncc=O)nCCNC=O)CO))))))c6[N+]=O)[O-]
CcccC)cS=O)=O)NCCOCC6)))))))cc6OCC=O)NCCCC5
COcccccc6Ccc[nH]cn5)))))ccncnc6Occcccccnc6c%10
CcccccNC=O)C=O)NCCCCCCC6)))))))))))c6C
CcccccNC=O)C=Ccccco5)))))))))c6
COccccC=NNC=O)C=Ccccc-cccccCl)c6))))))o5)))))))))))cc6
CCNC=O)ccccCF)F)F))cc6OccccCl)cc6Cl
COCCNCCccscNccF)ccCl)cc6Cl))))))))n5)))))CC5=NOC=O)CCCC4
CccccOccccCNC=O)C=Ccccco5))))))CC3))))))cc6)))))))cc6
COCcccccc6C=CCl)ccc[n+]CCcccccc6))))))))cc6C%10[N+]=O)[O-]))))))))))))))CCC5
N#CcncCl)ccOcccccc6O))))))))n6
O=CNccc[nH]c=O)c6)))))))Ncccc-ccccF)cc6Cl)))))))cc6-ccnCCC3)))cccCl)ccc96
ClccccCCcccccc6)))))))cccc-ccccnc6))))))cc6)))))))nc6
COC=O)CCCCCCC=CCCCCCC=O)NCCC)C))C=O)CC
CCCCNCCCnc=S)[nH]cccccc69)))))))))CC6))))))))Nccccccccc6n%10
CCC)ScscC=O)NCCN)=O)))))cc5Br
CCCCCCC)))C=O)NccccBr)cc6))))))cccccc6%10
C=CC=O)OCCCCCNCcccccc6)))))))))COC=O))))CCC)=CC=O)CC)C)C6CC%10
O=CCCCCC5)))))NCCNCcnncCCCCCC6))))))n5-ccccCl)cc6))))))))))))CC6
CC=O)NccccNcncc[N+]=O)[O-]))cNCCOCC6))))))n6)))))))cc6
CCOC=O)CCCNC=O)CC)CC5OCcccccc6))))))))))))CC6CCCC%10CCCC)CO)CCC95
Occcccc6NCCcccccO)c6))))))CC6
O=COCCnccCOccnccCl)c6))))))))nn5))))))CN5cccc-cccNCCCCCC6)))))))ncNCCOCC6))))))n6))))))cc6F
CccC=O)NCccccCl)cc6)))))))))occcccc96
CNCcccccc6)))))))C=O)CScnncccccn96
O=CNccccCl)cc6Cl))))))))cnnC=O)cccccc6)))))))cccccc96
O=CC=Ccccccc6))))))))Ncnc-cccccc6))))))cs5
CC=O)ccCCC3=CCCCCC6=O))))))))))ocC)n5
COcccCO)CNC=O)cccoc5)))))))))ccOCCcccccc6OC)))))))))))c6
CCCCC=NOCcccccc6)))))))))cnc=O)cC=O)O))cCO))c6-cnc=O)ccC)cC)sc5[nH]9
COccccOCCNCCNcnccOC))cc6C)))))))CC6)))))))))cc6
Ccnn-cccccc6))))))cscC=O)NCCNCcccccc6)OCO5)))))))))CC6)))))))cc85
COcccc-ccccNccccOC))cc6)))))))ncnc6s9)))))))))cc6OC
COCC=NCC5Ccccccc6)))))))=CC6)CcccccCl)c6Cl)))))))CC#N))cncccccc6o9
CCccccNC=O)Cnc=O)nCC=O)NCCCCC5))))))))c=O)cscccccc6c9%13))))))CCC)CC6))))))))))))))cc6
O=CCScccccc6))))))))Nccccc-cncccccc6[nH]9)))))))))c6
CcccCSCC=O)N5cccCl)ccCl)c6)))))))))))cccccc6n%10
CNCCcccccc6))))))))Ccccccc6)CCOCN)=N5))))CCOC4)))CC)C)O6
CNcccccc6N=CC=CN%145
COccccC=O)NcccccCC)=O))c6))))))))cc6
CNCCOccccc[nH]c-cn[nH]nc5-cccF)ccc6Cl))))))))))c6))))))nc5CF)F)F
COccccCl)cc6S=O)=O)nccc-ccccF)cc6))))))n5
COCCCcccccc6CF)F)F))))))))=NO5
COC=O)C=CC)NCC)=CC=O)OC)))C6cc-ccccOC))cOC))c6))))))noc5C
Occcccc6C=NNcncc[N+]=O)[O-]))n5Ccccccc6
CCOC=O)C=CC)NCC)=CC=O)OCCOC=O)CC)C)C))))))))C6C
CccccCF)F)F))cc6NC=O)C5=NNcccNcccccc6)))))))ccC=O)N=csccn5C))))))))[nH]6
Ccccccnc=O)cNC=O)cccccc6-cccccc6))))))))))))))nc%106
O=cccc-ccccCl)cc6Cl)))))))cn6Ccccccc6[N+]=O)[O-]
CNCCNS=O)=O)ccccNC=O)CCcccccc6))))))cccccc6))))))))))cc6)))))))CC6
Cccccc-c[nH]c=O)ccc6-cc[nH]ccccO)cc96))))))))))C=O)cccccc6O%10)))))))))))))c6
CccccC=O)O))cO)c6
O=CNccccCl)cc6)))))))cccCl)ncccccc%106
CCCCcncCl)cCOC)))n5Ccccccc6)Ccccccc6-9))))))))OCO5
COCCOC=O)C=CCO)COC))CCC)C)CCCC6%10C)))))))))C6
CNNS=O)=O)OCOC=O)CC)C)C)))))CCCCN=CN)N))))))N=CN)C6C#N
CS=O)=O)NCCO)CNC=O)ccnccc69)))))))))))CCCCCC6
COcccccc6NC=O)CNCCNCC=O)NCCCCC5))))))))CC6
Ncnccc-ccccNCCOCC6))))))nc6))))))n6
COccccc-ccccC#CcccccN)c6))))))))cc6))))))c-ccccCN)=O))cNCCOCC6))))))c6))))))[nH]c5c9
O=CONC=O)cccccc6C9=O)))))))))))NCCOCC6
C#CCCC=O)N=CNcccccc6O))))))))S5
CCCCCNCCCNcncncc6c-cccccc6))))))cn5-cccccc6Br))))))))))))))))))CC6
COcccccC=O)NCC)C)cccccc6)))))))))c6
O=CNC=O)C=Ccccco5))))))N5
NccNC=O)ccccO)cc6))))))))c=O)occc[N+]=O)[O-]))ccc%106
CccC=O)NN=CccccOCCCCOCC6))))))))cc6))))))))))occcccOCCCCCC6)))))))c96
CCCNC)CCN6cccccOcncNccccC=O)NCCNC)CC6)))))))cc6)))))))ncc6F))))))))c6
O=CCccccccOCcccccc6))))))cccccc6))))))))ccc6c%10)))))))))))NCCCC=O)O))OCCO))CO
CC=O)NCccccCl)cc6))))))ccccCC)C))cc6NCCCNS=O)=O)ccccOCF)F)F)))cc6))))))))C5
CCNC=O)CccccCl)cCl)c6))))))C5CCNSC)=O)=O))CC6
CCCCCNCCCCCC6))))))CC6))))))NCC=O)NCCCF)CC6)))))))cccccc6O%11
Ncnc=O)cncnCOCCO)))))c5[nH]9
COC=O)ccccF)cc6NC=O)CCcnc=O)cccccc6[nH]%10
Clcccccc6COcccccc6
CCC=O)NS=O)=O)cccc[nH]c=O)ccc6c%10
CCnnnnCCNCCOCcccccc6))))))cccccc6)))))))))))))c=O)c6O
N=CN)ccccNC=O)NC=NCCS5))))))))cc6
CcccccNC=O)NC=O)CCccC)[nH]cccccc96)))))))))))))))c6
CCC)NCCOCCOCCNCCCCOcccC)ccn6))))))))CC5C9)))))))))))C=O)Nccccccccc6c%10))))))))))))C5
O=cocncnnnn5ccc9c%12ncc-cccsc5)))))c-cccccc6))))))cc%186
CCNC=O)COC=O)CCCnc=O)cccccc6nCCC3)))c%10=O))))))))))))))))))ccN)nCcccccc6)))))))c=O)[nH]c6=O
O=CC=CcccBr)cO)cBr)c6)))))))SC=S)N5CCCCCCC=O)NNC=O)cccncc6
CCccccC=O)NCCCCCO5))))))))o5)))))CCNCS=O)=O)CC)C)C))))C5
C=CCCCC)CCC)CCOCC)C)CCC=O)O))))))CCCC6C)C%10CCC%15C%14
NcncNccccF)cc6)))))))ncc6ncn5COCCOP=O)O)OP=O)O)OP=O)O)NCCOCCOCCOCCOCCO)COP=O)O)O))))))))))))))CO)C5O)))))))))))))))CO)C5O
O=CCCCNS=O)=O)cc[nH]cn5))))))CC6))))))NCCCC5
CCOccccS=O)=O)NCCNS=O)=O)NCCCCC=O)NCC)C))))C6)))))))CC6)))))))cc6
CconcNS=O)=O)cccccc6-ccccCCCCCCC6)))))))cc6))))))))))))))c5C
Ncncc-cccccBr)c6))))))c-ccccCl)cc6))))))n6
CcccC=O)NCCCOCCNSC)=O)=O))CCOCC85))))))))C6)))))))cccccc6n%10
N=CN)ccccccoc5c9
COccccc-cccC=O)NcccOC))cOC))cOC))c6))))))))oc5C=O)O)))))))c6
CCOccccncSCC=O)NccccF)cc6))))))))))nS=O)=O)CC)))c5c9
Ccccc-cncC=O)NCCO)CO)CO)C6O))))))))cC)o5)))))cc6
O=cncCNCCC3ccF)cccc6F))))))))))))[nH]cscc-cccccNCCOCC6))))))c6))))))c95
CNC=N=NC=Cccn-cccccc6))))))nc5-ccccs5)))))))))))C=CC=O)Occcccc6)))))))))S5))))))cccccc6
CcccNCCCC5)))))cn[nH]c5cc9NccccF)cCF)F)F))c6
O=CNcnnCcccF)cF)cc6Cl))))))))cc5CCCC6))))))))))ccccnc6
O=CCCcccccc6))))))OC=O)CC6cccccc6
Cccsc-ccccCC=O)OCC)C)))))cc6))))))n5
CCSCC=O)NCCNC=O)CC=O)NCCOCC6)))))))CC6)))))CO)CNCC)C)C)))))))CC)C)C
CCCCCOC=O)NCCNC=O)CCCC=O)O))))NC=O)CO6)))))))C6)))))))CCC6N
CcccccCNcccCC#N))CCCCCN6C%10=O)))))))))ccc6S=O)=O)N%10C=O)cccccc6Cl))))))))))))))))))n6
COcccccc6OC))))-cccccBr)ccc6c=O)[nH]%10))))CCC)C)OC6
O=CNCCCCcccccc6))))))OCCC7=O))))))))))cccccc6Br
CCcnncNS=O)=O)ccccNC=O)CScnncCccN)nC)c=O)n6C))))))))o5)))))))))cc6)))))))s5
C=CCcccOC))cOC))coc=O)cC=O)NC)CCcc[nH]cccccc96)))))))))))))cc%106
O=CC=Ccccccc6)OCO5))))))))))NO
COcccccc6Ncccccc6CCC=O)Ncccccc6C=O)O))))))))C=O)C95
CcccC=CC=O)NC=O)Ncccccc6))))))C6=O))))))))cC)o5
CC=CCcccccc6))))))OON=C7cccccc6
CNCCcccccccn6n9))))))))))CccccO)cO)c6N)))))))))CCCCCC6
O=CCNCCCl)))CCCl)))))NCCCcnoc-cccc-nncccccCF)F)F))c6c9C))))))))))cF)c6))))))n5)))))CC6
Cccc=O)occcOCC=O)NNCC)=O)))))))ccc%106
CcccccC)c6OCcnncSCcccc[N+]=O)[O-]))cc6))))))))o5
CcnccCCC=O)O))))s5
O=CO)CCcc[nH]cccccc96))))))))))NC=O)CCcccccc6)))))))NC=O)OCcccccc6
CccnccC)c6C=O)Ncccc-cncCN)=O))cs5)))))cc6
CcccccNCCNCcnccC=O)O))s5))))))CC6))))))c6C
COccccCl)cc6CCCNCC85
O=CNN=Ccccccc6Cl))))))))))cccccc6Br
CCcnnc-ccccSN)=O)=O))cc6))))))n5C
CcnncN)cc6cccccc-cncccccc6[nH]9)))))))))cc6%10
CCCCCCCCCCnccccc6=O))))CCO))CC=O)C=Ccccccc6)))))))C%10
CCC)CN))ccF)ccc=O)cC=O)O))cnc6c%10OCC6N
Ncncncc6c-cccccc6CF)F)F))))))))cn5COCCO))CO)C5O
CcccncCl)ncNCCCCC6))))))nc95
CcccNS=O)=O)ccccNS=O)=O)ccnC)cn5)))))))cc6))))))))no5
O=ccC=NNcccccCl)c6)))))))))coccccCNCCOCC6)))))))cc%106
CcccncNC=O)CCNC=O)CCCNS=O)=O)ccccCl)cc6)))))))CC6))))))))))))c6
S=c[nH]nc-ccccF)cc6))))))n5-cccccc6
COccccCC)=NNC=O)ccccnc6))))))))))cc6OC
Cccc=O)occ6cccccC)ccc6%10))))OCCN6CCC9
CcnncCCNC=O)cccccccc6o9))))))))))CCCO7)))))))s5
O=CO)CO)CCccccccccc6c%10)))))))))))CCO))Ccccccc6
CCOC=O)ccnn-cncC)cccccc6n%10))))))))))c5N
COccccc-cccccc6)CCcnncN)n5-9))))))))))))c6
COccccc-cnncNC=O)cccccc6))))))))s5)))))c6
CC=O)NccccncNC=O)cccccccc6[nH]9)))))))))))sc5c9
O=CCCNCC=Ccccncc6))))))CC6))))))CN5
CCC)OccccC=O)NccccOcccN)ccc6C=O)O)))))))))nc6))))))))cn6
ccccNcncncccc-ccncccccc6c%10))))))))))cc%106)))))))))))cc6
O=CNCcccccc6)OCO5))))))))))CCScccccc6NC%10=O
ClccccCCcccccccc6[nH]9))))))))))cc[nH]cccccc96))))))))))cc6
O=S=O)cccccc6))))))nnc-ccccCl)cc6))))))nc5NCcccccc6F
COCC=O)NCCCCC6ccnconc-ccccF)cc6))))))c5c9
Cc[nH]cccccc6c9C=CC#N))C=CScccccn6)))))))C=O)N5Ccccccc6
CCOC=O)CcnncNC=O)CScnncCNC=O)cccccC)c6C))))))))))n5C))))))))))s5
COccc-cncCNCccnnC)c5))))))))cC)o5)))))ccOC))c6OC
CccccC=O)CNC=O)ccccs5))))))CC=O)NCCCCCO5))))))))=CC)N=CSCCC=O)N6C%10)))))))))))))cc6
O=CC=CccccO)cO)c6))))))))ccO)ccCScccccc6CO)C%10ccccO)cO)c6))))))))))))))))cc6O
O=[N+][O-])ccncn5-ccccccccc6c%10))))))))CCC7
O=COcccCl)cCl)cc6O))))))))cnnCCO)))cc5CCC5
CCCcccccc6)))))))=NNC=S)NC=O)C=O)cccccc69
CCC)NCCCNC=O)cc[nH]nc5C8
COC=O)CCccccF)cc6)))))))CcccC=O)NCC[N+]C)[O-])C5))))))[nH]c5CC8CN%11C=O)cccccc6
COcccccNC=O)CCccccOC))cc6))))))NCCCC5=O))))))))))c6
CCnc=O)nCC=O)NccccBr)cc6)))))))))c=O)ccccC)nc6%10
CCOC=O)CCNC=O)C=CccccSccccC)cc6)))))))cc6))))))))))CC3
COcccccCNC=O)COcccc-ccc-cccccF)c6))))))no5)))))o5))))))))))c6
O=cncNCCCNCccccF)cc6))))))))))))[nH]cc6CCN5
CCCNCNC=CCCCC6=O)))))))cccccc69))))))))))cccccc6
CCC)C=O)Ncccccc6)OCCC6NcncccNC=O)OCC5CC)C)))))))n6
OCcccoc5-cccncc6)))))))))))cnncn5CCC5
O=CNCCCCCC6)))))))cccccOcncccc6C=O)NCcccccc6))))))))))))))))c6
Cccccnc-ccccCC)C)C))cc6))))))cCcccccc6)))))))n5c9
CCN)C=O)NCC=O)NCcccccc6)))))))))cnccccNS=O)=O)ccccN)nc6))))))))cc6s9
COcccccC=O)CCOC=O)cccncc6)))))))))))c6
CCCCCC)CNC=O)Nccc[nH]c=O)c6)))))))))CC7
CCOP=O)OCC)))CCCccccCl)cCl)c6))))))=NO5
O=cc=Ccccco5))))))cocccccc%106
CCOcccncC=O)NCcccccc6CF)F)F)))))))))))ccNCCNC=O)CncncC)c5)))))))CC6))))))c6cc%10OCC
CScncccc-cnncn5CCCCC7))))))))))cn6n9
CcccCCC=O)OCcccccc6Cl)))))))))))CCCNCcccccn6)))))))C6))))))ccn6
CCCCNcnncSC))ccccCC)C))cc%106
CccO)cccc6OCCC)C)C6C=CCCCC6CCC%10C)C5C)CC9=O
CCCS=O)=O)NCcccc-ccncC)cOcccccc6Cl))))))))c6))))))cc6
COC=O)CCcccccc6)))))))NC=O)CCCC)C)))NC=O)CCCC)C)))NC=O)CCO)CCCC)C)))NC=O)CN
CCC)CCNC=O)NCCCC5))))))CCC5O)CC)F)F
O=cccNCCCNCCccnn-ccccF)cc6))))))c5-cccccc6)))))))))))))))CC6)))))ccn6CCC3
CCS=O)=O)OCccCF)F)F))nn-ccccOCC)CO))))cc6Br)))))))c5-ccccCl)cc6
CccccOCC=O)Ncccccc6Cl)))))))))))cc6
CNC)CcccCCNC=O)CCCCCN6S=O)=O)CCF)F)F)))))))))))C=O)NCCCCCCC6))))))))))))ccc6O%10
CCScsccC=O)NCccccCl)cc6)))))))))c5C
CccccC)cNCC=O)NcccS=O)=O)NCCCC5))))))ccc6Cl)))))))))))c6
CCCNccccC=O)NCcccccc6C9))))))))))cn6))))))CCN6
COccccC=NOCCncnnn5))))))C5)))))cc6OCCCCC5
CCCl)Br)CNccccC=O)CC#N))))cc6F
COccccCc[nH]c-cccccc6))))))nc5CC=O)NCCCC)C)))C=O)OCCOCC)C)))OC=O)CC)C)N))))))))))))))))))cc6
O=CCCcccccc[nH]c5c9
COC=O)C=CC)OC=N)CC#N))C6cccsc5
CCC)COCCN6cncNCCOCC6))))))cccSC)=O)=O))ccc6n%10
COccccCNC=O)NCCcccOC))cOC))cc6C%10)))))))))))))cc6Br
C[N+]C)C)CCCCCCCCCCC6)C8)))C6
CcncCNCCNCC=O)NccccF)cc6F))))))))))CC6)))))))no5
CNC)C=O)CCC#Ccccccc6-cccc-cncCCC3)))ns5)))))cc6F))))))))))))))CC6
CCOccccccccCNC=O)NCCCNC)C)))))))))cc%106
COcccc-nncC=O)NCCcccccc6NC=O)C=Ccccccn6))))))))))))))))))))cc5N))))))cc6
CCC=O)ncccn5)CCCCC7N5
Cnc=O)ccncn5CCC=O)O)))))))nC)c6=O
O=CCcncccccc6[nH]9))))))))))NCCcccccc69
OCCNCCCC3CCCCCC6))))))))))))COccccccccc6c%10
CNC=O)CCCCNC=O)Ncccc-cccncn6))))))cc6
CScncccCl)cC=O)NCccccF)cc6)))))))))cn6c9C
CCCcccccccc6nc-9nC)c=O)n%13C
CC=O)NCCNccccNcnccccn-ccF)ccF)cc6F)))))))c5n9))))))))))cc6))))))CC6
CNC)ccccN=CC=Cccccnc6))))))))))cc6
Cnc=O)ncn-cccccc6))))))cccccc6nc-%10c%14=O
CNC)CCCNCcccCl)ccc6-ccccF)cc6)))))))))))))C5C)C
CCC=O)OCncSCC=O)NNCCcccccc69)))))))))))))ncccccc69
CC=O)OCCOCOcc-cccccc6))))))occcOCOcccO)ccC=NNCN)=O)))))cc6oc%10=O)))))))))))))c6O)))))))))COCC)=O)))COCC)=O)))C6OCC)=O
CNCccccCl)cc6-cnccnc6CCCCncc-ccccs5)))))nn5
O=CNcccc-cncccccc6o9)))))))))cO)c6)))))))NCCCnc=O)[nH]cncccc69)))))))))CC6
CCCccccCl)cc6)OCCCN7C
FCF)F)cccccc6cccnnCCCCCC6))))))c5c9NCCCOCC6
ClccccNCCNCccccccccc6c%10)))))))))))CC6))))))cc6CF)F)F
O=[N+][O-])ccccS=O)=O)NCcc[nH]cn5))))))))cc6
COcccncncNccccCl)cCl)c6)))))))c6cc%10NC=O)C=CCNC)C
CCScnncNC=O)CC)C))))s5
COcccccc=O)oc6cc%10OCcnnnn5-ccccnc6
O=[N+][O-])cccO)cO=O))cncccc%106))))))OCO5
O=CCScncccCl)ccc6[nH]9)))))))))))NccccCO)CF)F)F))CF)F)F)))cc6
CNC)ccccCC)NcncNCCOcccccc6))))))))))ncc6C=O)NCcccco5))))))))))))))))cc6
CCC)F)CO)CCCCCCCC6)))))))NC=O)NCCNCCScccccc6)))))))))C5
CCNCCNC=O)cccccOccccCl)cc6)))))))nccc6c%10)))))))))))CC6
O=NNNN=Ccccccc6))))))CC5ccccBr)cc6
CCC=O)NCCNcccccc6F)))c=O)cC=O)NCC))CC))))cn6CCC3)))))))))))CC6
C[N+][O-])=CcccNC=O)cccccBr)c6C9=O))))))))))ccc6
O=CCCCCCC6C=O)cccccc6)))))))))))))NCCNCccccF)cc6)))))))CC6
COC=O)CCCNC=O)C=CC=NNC=O)CC)N)))))cccccc69)))))))))))C=O)O
O=CCCO)ccccF)cc6))))))))NCccccCl)cCl)c6
CP=O)NCCCl)))NCCl)Cl)Cl))))O
COcccOC))cS=O)=O)Ncccccc6C=O)NCC)CO)))CC%12C)))))))))))))cc6Cl
C#CCNCccccoc=O)cCF)F)F))nc6c%10)))))))))))ccccC=O)NCccccF)cc6)))))))))cc6
CCOcccCCC)N)))ccOS=O)=O)cccccCl)c6Cl)))))))))c6
CC=O)NCCCccccNC=O)cccco5)))))))cc6%10
N#CCCCCNC=O)CCCC=O)N5)))))))CC6
O=CCOC=O)ccccF)cc6Cl))))))))))NCCCCCC6)))))CCCC5
CCC)CNC=O)NcccccCl)c6)))))))))C=O)NCCCCC6
O=CCCCCNCCccccF)cc6))))))))CC6)))))))NCCOCC6
NCN)=NC=O)ccccNC=O)NCCCCCCCCC6)C8)))C6))))))))))cc6
CccccCcc[nH][nH]c5=O))))))NC=O)Ncccccc6))))))C=O)N5CCcccccc6))))))))))))))cc6C
CCOcccc-c[nH]cccccc6c9C=NNCN)=S))))))))))))))cc6
cccccc6)ccn5CCCCCNCCNCC6))))))))))CCC6
CCCC)NC=O)CNC=O)NNC=O)ccccO)cc6)))))))))))cccccc6
N=CCCcccc-ncccc5)))))cc6))))))CcccccF)c6))))))=N7
Nccc=O)ncSCC=O)ccccF)cc6)))))))))[nH]6
N#[N+][N-]CCO)ccC=O)NCCCO)ccccBr)cc6))))))CC6)))))))no[n+]5[O-]
C=CCOccccC#CC=O)NCcccccc6)))))))))))cc6
COcccC)ccc6OCcnncSCC=O)Ncncccccc6s9)))))))))))))n5C
CccccF)cc6OCCCNCCCCC=O)cccccc6)NC=O)CO6))))))))))))))CC6
O=S=O)ccccnc6))))))NCCNS=O)=O)NCCOCC6)))))))CC6
CccCC#N))ccccc[N+]=O)[O-]))c6)))))))scN)c5C=O)ccccBr)nc6
O=CNccccCF)F)F))cc6)))))))cccc-ccccNC=O)CCC5=O))))))cc6F)))))))cc6
CCCCNCC)C))C=O)cccNS=O)=O)ccccC)cc6))))))))ccc6OCCNS=O)=O)ccccBr)cc6
CC=CC=O)cccccc6)))))))CC)C)cccccc6N%10
CCccC)[nH]c=O)cNC)C))c6CccNCCO))))ncN)cC#N))c6Cl
CCOC=O)Ccnnc=O)ccO)csccc5n%129
COccccNC=O)CScncC)no5)))))))))cOC))c6
O=CCcccc-cccccc6))))))cc6)))))))NccccNCCNC=O)cccco5))))))CC6))))))cc6CF)F)F
CccccCC)C))cOccccC=NCCN5)))))cc6)))))))c6
CccccC=O)CccccCl)cc6))))))NcccccBr)c6))))))C=O)C5C)C))))))cc6
CCCCCCcccccCCC=O)OccccC=N)N))cc6))))))))))c6
CcccccC=O)Ncccccc6)C=O)NC5=O)))))))))))c6
CCcccccCC))c6-cccO)cC=O)CC)C)))cO)c6OC
CCC)C)cnnc-cnn-cccccc6Cl)))))))c-ccccCl)cc6))))))c5Cncncn5)))))))))))s5
COcccCO))cccccc6c%10OC))))))C=O)OC5Ccccccc6-%10)OCO5)))))))))))))OCO5
COccccC=O)CNCCNCcncccccc6[nH]9))))))))))CC6CCO)))))))))))cc6
CncSCCN)=O))))nnc5-ccnnC)c5
CCCC=O)Ncccccc6S=O)=O)N%10CcccccCl)c6
COcccccc6OC))))-ccncN)cn6)CCC5))))))C5
O=CCCS)CNC=O)cccccF)ccc6[nH]9))))))))))))))Ncccccc6)CCC5
CCOP=O)F)CNC=O)OCcccccc6)))))))))))P=O)O)O
COC=O)C=CC=CC=CC=O)CN6C
COccCC)=O))cOCOCCO))CO)CO)C6OC)))))))))ccccoc95
CNC=O)CCCC)C)))NC=O)CCC=O)O)))NCCC=O)NCCCC3))))CC=O)NCcccccc6)))))))C=O)C%107C
CNC)CCOccccncncNcccccBr)c6)))))))c6c%10
COccccO)cCNCCNcccccCl)c6))))))CC6)))))))c6
CC=CSCC)=O)))C=O)C=CO)C=O)Ncncccn6))))))C5cccccc6OC
CSCCCC=O)OCC=O)NCCCCCC6C)))))))))))))CCCCCCC=CCCO)CCC6C)C%10CCC%17%14C
O=CCOcccccc6))))))))NCCCCNcccncccCl)ccc%106
CCCcnc=O)nCC=O)ccccCl)cc6))))))))cN=CccccOC))cc6))))))))c6O
CNC=CccnCCO)))cccccc96)))))))))C=O)N5CC)C)C
CCOP=O)F)COCCncncc=O)ncN)[nH]c69
O=CCCcnnc-cccccBr)c6))))))o5)))))))NCCCCCO5
S=ccc-cccccc6))))))occcccc6cc-%10cc%13O
O=CNcccccc6)))))))ccccSCcccncc6))))))))nn6
ON=Ccnccnc6OCF)F
NS=O)=O)cccccNC=O)COC=O)CCC=O)NCCccccOCCOcccccc6))))))))))cc6)))))))))))))))))c6
CccCNCCCCCNC=O)cccco5))))))))OC5C8COC=O)CC)C))))))))))))))cnn5C
O=CCcccccc6)))))))NCCnc-cccccc6))))))cn[n+]5C9=O
C[N+]CC=CC=CC=O)C6CCCCCCCC6)C8)))C6)))))))))))))CCCCC6
NCCC=O)NCCccccO)cc6)))))))C=O)NCCC4)))))))))CcccF)cF)cc6F
COccccC=Ccccncccccc%106))))))))))))cc6
COcccccc6-cccccc6)cCCN)=O))ccccCl)cc6)))))))c[n+]c6C
O=CCNC=NS=O)=O)cccccc69)))))))))))NCcccco5
O=CNccccCl)cc6)))))))cccc[nH]c-ccccCl)cc6))))))nc5c9
COcccC=NNC=O)CC6CCCCC6)))))))))))ccc6O
C=Ccnccs5)CCCC6)))))))))NCC=CCCC6
CccccC=CC=O)NccccBr)cc69))))))))))cc6
CNC)Ccc[nH]cccc-ccnccF)c6))))))cc6c%10=O
CC=O)OCCOCScnnc-ccccCl)cCl)c6))))))n5N)))))))COCC)=O)))COCC)=O)))C6OCC)=O
CCC=O)NCCCcccNC=O)ccccCl)cc6))))))))ccc6%10
O=CCccccs5))))))NN=CccccO)cO)c6F
CC=O)CCccccF)cc6))))))nnnn-cnc=O)ccC)[nH]6))))))c5=O
CCOP=O)CCC=O)OCC)C)SCncnccN)ncnc69))))))))))))))Occcccc6
CCOccccNC=O)CNC=O)CCS=O)=O)cccccc6%11))))))))))))))cc6
CS=O)=O)ccccC=COC=O)NccccO)cCF)F)F))c6))))))C5=O)))))))cc6
O=CCCCcccccc6))))))=NO5)))))OCC=O)NCCCC5
CCC=CcccF)ccF)c6))))))))=NNC=O)ccccnc6)))))))))CF)F)F))CF)F)F
N#Ccncn-ccccccccO)c6n%10))))))))))c5N
COccccNC=O)ccnnCccccF)cc6)))))))c5C))))))))cc6OC
CcccNcncSccccNC=O)CNCC)C)C))))))cc6)))))))ncccccc%106)))))))))))n[nH]5
CCC)C)ccccc-ccC=O)NN=CC=O)NccCl)cccc69))))))))))))[nH]cccCl)ccc96)))))))))c6
COccccCCNC=O)NCccccs5))))))C5=O)))))))cc6
CNC=S)NccccNcccccF)c6)))))))ncnc6cc%10OC
Ncnc-ccccNC=O)CCO)CF)F)F))))))cc6))))))cs5
CCcccccc6))))))OC=O)C5CCOC=O)CCC=O)O))))))))))OCCCOC=O)ccccCl)cc6))))))))C6
CCC)OC=O)C=CccccO)cO)c6
O=CC=Ccccccc6)OCO5))))))))))NCCCNCC=CccccCl)cc6CCccccncn%15)c95)))))))))))))))))))CC6
CCCCccccOCC=O)Ncccccc6)CCCCC=O)NO)))CC7)))))))))))))))cc6C9
COccccC=O)NCccccc-cccccc6))))))c6)))))))))cc6NCCCNCCCCCCC7)))))))CC6
CCC)CCC=CCCCC)CCCOS=O)=O)O)))CC)C)C6CCC%10C)C%14C)CC%17=O
COC=O)ccccNC=O)cccc-cccccn6))))))nc6))))))))cc6[N+]=O)[O-]
O=CCOC=O)ccF)cccc6F))))))))))NccccCl)cc6[N+]=O)[O-]
COccccCNCcc[nH]cncccc6c%10=O)))))))))C6cccccc6)OCO5))))))))))))))cOC))c6
CCC)OC=O)Ccccccc6))))))N5C=O)CNCCCCC5
CCC)CCOCCCC=O)NC)C)))=NO5))))O5
O=CNCcncSCCNCCOCC6)))))))))ncccccc%106))))))))))))cccccc6F
O=CCCC=O)CCCCcccccc6))))))))CC6)))))))ccccCl)cc6
COccccOccccNC=O)C=Cccc[n+][O-])cc6))))))))))cc6Cl))))))))cc6
O=c[nH]ncCcccccc6F))))))))n5N=CccccO)cc6O
Ccc-cccCC)C))cO)cCNC)C)))c6F)))))))c=O)cCCC3)))cnCCC3)))c6=O
CCCCCCNC=O)Cncccn5)CCC)C)NC6C))))))))))))C6
CCC)C)NC=O)NCcccccc6)))))))))CC)C
CcccNC=O)C=Ccccccc6))))))))))nC)n5
COcccOC))ccC=O)NCC=O)NCCCC5)))))))cccccc6)OCO5))))))))))c6
Ccccccc6Scnc-ccccC)cc6))))))ccc6C#N
CNCCNC=NccC=O)Ncccccccccc%106))))))))C6cccccc6Cl))))))))))))))))CC6
CNCCNS=O)=O)C=Ccccccn6)))))))))CC6
CcnccC=O)NCcccccc6)OCO5)))))))))))s5
OCCCCNcnccnc-ccccF)cc6))))))cc-ccccncnc6n9Ccccccc6))))))))))))))))nc95))))))))))CC6
CCC)C)CCCCcccc-cccccc6))))))cc6)))))))NC=O)CNC=O)S6
CCC)CC)NC=O)CncC=O)cccccO)c6)))))))ccccccc69
COcccC=CcccC)nCC=O)NccccC=O)OC)))cc6)))))))))c5C))))))))ccc6OCCNCCCCC6
CCNC=O)CccccC=O)NccccNCC=O)NC)C)))))cC=O)NC)CC)C))))c6))))))))cc69
O=CO)cccccNN=CccccOCCOcccc-ccccccccc6c%10))))))))))cc6))))))))))cc6)))))))))c6
CCOC=O)ccnCC))c[n+]5CC#CCOccccccccc6c%10
O=CCCC=CCC6C=O)N9CCCCNCCCcccccc6)))))))))C=O)C6
NC=O)ccccS=O)=O)NCCNS=O)=O)cccccc6)))))))CC6)))))))cc6
NCCNS=O)=O)ccccF)cc6C#N)))))))))))Ccc[nH]cccF)ccc96
NC=O)ccc-cccncNCCCCOCC6))))))))n6))))))cncnC=NCC3O6)))))c5n9
CNCcccccc6)))))))C=O)coccccS=O)=O)NCCCC5))))))cc6c9Cl
NncCccccF)cc6F))))))))nnc5SCcccc[N+]=O)[O-]))cc6
CCC=O)NSC)=O)=O))))cccccc6))))))ccsc-cccccc6))))))n5
CCcccC#N))ccOC=O)cccccn6))))))))c6
CccccOCC=O)NCCCCC5cccccc6)))))))))))))))cC)c6
CC=O)NCCCCNcncncc6nc-ccccCC)C)C))cc6))))))n5CCCCCO5)))))))))))))))C6
COccccCS=O)=O)C=CcccccOC))c6O)))))))))))cc6
CCCNC=O)cccC)ccC=O)Nccccnc6C)))))))))c6
CScccc-cncN)ncc6CC)O)C9))))))))cc6
O=CNCCcccccc6)))))))))cccncccccc%106)))))))CCCC6
CCCCCCCCCCCCSCCCNC)CCO)Cnc=O)nnC)c5=O
O=[N+][O-])cccc-c[nH]ncc5-cccncn6)))))))))))s5
CC=O)NCcccccc6CF)F)F)))))))))cccccc6C=O)O
CCCCCCN6
O=CNCcccccCl)c6))))))))ccncOCCF)F))))cc6NCCOCC6
CCCOcccccc6[N+]=O)[O-]))))CCC5NC)C
C=CCC)CNC=O)CCC=O)O)))NC=O)CCCcccccc6))))))cccccc6))))))CN5C=O)OCC)C)C))))))))))))))C=O)O
C=Ccc-ccccs5)))))[nH]cccCl)cCl)cc96))))))))))CN)=S
NC=O)ccccBr)cc6S=O)=O)NccccCl)cc6
NC=O)ccF)cc-ccccCOCccc-ccccCl)cc6))))))no5))))))))cc6))))))cF)c6F
C#CCNC)CCCcccc[N+]=O)[O-]))cc6%10
N#Ccccccc6CnncccN)cCNCCCCC6)))))))nc-cccccc6))))))c-5nc9c%12
COcccC=Nncnnc5)))))))ccc6O
CCOC=O)ccccNC=O)CNC=O)NCC)cccccc6))))))C5=O)))))))))cc6
CCCCCO))))CCCCCCC=CC=O)CCC6=C%10CccC)nnC)c5C))))))CC%14%17C
CCC=O)NCC=O)NCC=O)O))=CCC)C)S=O)=O)C76))))))))))cccccc6
COcccCncccccc6cccccc6%13))))))))))))))ccc6-ccccOC))cc6
O=CCCNC=O)C=O)NCCCCC5)))))C5=O))))))))NccccC=O)NCCCCCC7))))))))cc6
CCC)NC=O)cccccc6SCC=O)NCCN6CC
CcccCF)F))ncSCC=O)NCCcccccc69))))))))))))n6
CccccCCCC=O)NccccOccccNC=O)Cnnncc5CCCC6))))))))))))cc6))))))))cc6))))))))))cc6
CSccccCNC=NC=O)CCNCC)=O)))cccccc69)))))))))))))cc6
CNC=O)NCccncnc6))))))ccccCl)cc6))))))C5=O
CCccccCNC=O)cnocc5Ccccccc6C%10))))))))))))))))o5
CCcccccNC=O)Cnc=O)nCC)C))cccccc69))))))))))))c6
CccnCcccccCF)F)F))c6)))))))cccccc6c%10=O
CCOC=O)cccc-ccccNS=O)=O)cccc-cccccc6))))))cc6))))))))cc6))))))cc6
CC=CCCcc[nH]cccccc96)))))))))NCCCCC6))))))))CC)C)CO5
N#[N+][N-]C=CC=O)[O-]))CC#N))[N+]=O)[O-]
CCOC=O)cc[nH]ccNcncCcccccc6)))))))no5))))))cccc6c%10NCCNC)C
COccccNCCNCC=O)NccccC=O)NCCcccccn6))))))))))cc6)))))))))CC6))))))cOC))c6
CNC=O)CCC3N=CccccCl)cc6))))))ccccF)cc6
NcncN)cncCNccccC=O)NCCCC=O)O))))C=O)O)))))cc6))))))))cnc6n%10
ccnccCCNcncncccccc%106)))))))))))))c6
CC=O)OCCOcccccc6)C=COC=O)cccccc6)))))))))COC=O)C=Ccccccc6))))))))))CC)O6
CCC)ncccccc6cccC=O)O))ccc6%13
CcnocC)c5-cccccc6Scccccc6C=O)O
CcnnC)cOcccccc6)))))))c5Ccccccc6))))))CC=O)NCCCCCO5))))))))CC=O)Ncnccs5)))))))=CC)N6
O=CCccccCl)cCl)c6)))))))NCCccccCl)cCl)c6)))))))C=O)O
CS=O)=O)NCCccCN)=O))scccccc96)))))))))CCC6
CCC)CNC)C=O)CCCCCCCC6CN%10CCO)CCcccccc6)))))))NC=O)OCC)C)C)))))))))))C85
CCC)ncccccF)cF)cc69))))))Cccccs5)))))=NCC5ccccBr)cc6))))))C#N
CCCccccccccc6c%10)))))))))))NC=O)CCcccccc6)))))))NC=O)CCCCCN)))))NC=O)C=Ccccccc6
O=CCNC=O)NCCnc5ncccccc69)))))))))))))))NCcccccc6
CCccccNC=O)NccscC)n5))))))))cc6
Ccccc-nccnc5SCC=O)NCCCCCO5)))))))))))))))cc6
Cccc=O)[nH]cc6ccC#N))[n+]5-ccccCl)cc6
CNC)CCNC=O)cccccncccccc6nc%14%10
CC=O)OCCO)CCC)CCC=CCO)C7C)O))))CCC)C6=CCO)CO)CCC)COCCO)))))C%146C))))))))O5
FcccccF)c6-ccccncNCCOCC6))))))ccc6c%10
CC=NNC=O)CccccCl)cc6))))))))))CC)Scccccc6C=O)N=C%10C
COcccccncNcccccCNCCNC=O)CNCCCC5)))))))CC6)))))))c6)))))))c6cc%10OC
NccncC=O)NCCNCCCC5)))))cccccc6))))))))))cn6
COccccCCOcccO)ccO)c6C%10=O)))))))))))cc6
CCcccC)cOCCC=O)Ncccccc6)nC)c=O)n5C))))))))))))))cc6C
CNC=O)Ccccccc6))))))CC3))))CCCNCccccF)cc6)))))))CC6
CccccccCCNC=O)CN))))))ccc6c%10
COccccCCNcncNCCOCC6))))))ncNCCNC)CC6))))))n6)))))))))cOC))c6
CCS=O)=O)NCC=O)NC)CCCCCC6))))))))CC)C
COCCCNCccccCl)cc6)))))))C=O)cccCOccccF)cF)c6))))))))on5
CNCCNccccNcnccCCC=O)O))))cc6Cl))))))))cc6))))))CC6
COcccC=CC=O)cccccOCccccccccc6n%10))))))))))))c6)))))))))ccOC))c6O
COcccc-cnc-cccccOC))c6OC))))))))cs5)))))cc6OC
CCccccC=NNC=O)Cnnncccccc69))))))))))))))s5
CcncNC=O)CCcccccc6))))))))))sc5C
Ncnc=O)nCCSCCO))))))cNcncccccc6s9))))))))))c6=O
CCC)O)cccnc5CNCCCO))C4))))))CCNCccccF)nc6)))))))CC7
ccccNCCNCCOCCNCCS9)))))))))CC6))))))cc6
CNC)Cccnc-ccnccccC=CCNC)CC6))))))nn96)))))))))cO)c6
C#CCNcncncc6ncn5COCC=O)NCCCCCC6CC
CNC)S=O)=O)NC=O)cccc-ncnnc5)))))cc6
C=CC)CCCCC)C5CO)CCO3))C6CCCO)CCCCC)OC=O)C=CccccO)cc6))))))))))CC)C)C6CCC%10C)C%14C)C
CCCN3CC)C)CC)Occcccc6O%10
COccccCCOccccCN)=NC#N))))cc6)))))))))cc6
Ccoc-cccccc6))))))nc5CCOccccCCNC=O)Ncnccs5))))))))))s5
CCCCCOcccc-ccccC=O)O))cCC)=O))c6))))))cc6
Ccnccn5CC=O)NccccNC=O)cccccOCF)F)F)))c6))))))))cc6
COcccCO)CCOCC6))))))ccc6OccccCl)cc6%14
CCNC=O)C=NOC)))ccccC)cc69
CcccNCccncN)nc6N)))))))))nccccOCcccccc6))))))))cc%106
C=CCCC3NC=O)NC=Ccccncc6)))))))C5=O
N#CN=CN)cccF)ccOcccNC=O)CCNCCCCC6))))))))))ccc6Cl))))))))c6
COcccOC))ccc6)OC=Ccccccc6)))))))C5=O
CCcccccc6))))))NC=O)CCNC)C=O)CNC=O)NCcccccc6)))))))N=Ccccccc6))))))cccccc6%11))))))))))))CC)C)C
CS=O)=O)cnc-ccccF)cc6))))))c-cccncNCCCCC5))))))c6))))))cc6C=O)O
CCC=O)NccccCCCNCCC=Ccccco5))))))))CC6)))))))cc6
[C-]#[N+]cccccCNCCO))CCC4))))))c6
COC=O)cc-cccccOC))c6O)))))))occNcccccc6)))))))cccc96
C=CNccccC=O)NCCccccO)cc6)))))))C=O)O)))))cc6-cncccccc6o9))))))))))))))))cccccc6
CCC)C)CCCC)C)CNccccCl)cc6))))))CcccC#N))ccCl)c69
COccccC=CC=O)NS=O)=O)ccccC#N))cc6)))))))))))cc6
CCC)C)CNC=O)cccc-cccccc6))))))cc6))))))))cccccc6
OccccC=NNC=S)NCCCCCC6)))))))))))cc6
N#[N+]ccc-cccccc6))))))no5
COC=O)C=CCCO)CCOCC5C8C=O)CC)C=O)COCC)=O)))C7%12C
CNC)ccccC=O)NC=O)CO)cccccc6))))))cccccc6))))))))))cc6
CcccC=O)COcccccc6-cccccc6)))))))))))))))cC)n5-cccccc6
O=Ccccco5)))))NCCCCCCNCCNcncccc6CCO5)))))))))CC6))))))))CC6
CNCCNcccNC=O)C=O)CC5Ccccccc6)))))))CCl)Cl)Cl)))))))cc[N+]=O)[O-]))c6CF)F)F))))))))CC6
OccccBr)cc6C=Ncccccn6)))))))CC5
O=Ccccccc6F)))))))CCcccccc6CN%10C=O)cccccccccc%106)C%12=O
COC=O)OCCCCC)CCCCCCOCC6=O)))))))))=CC6)CC8CO
CCC)ccccC=O)NNC=O)cocccccc6c9C))))))))))))))cc6
O=[N+][O-])ccccNcnccs5)CCCC6)))))))))cc6
C=CCCCC=CSC=S)NCCC=C))))C=O)NCC=C)))CC)))))))C6
OcccO)ccc6)-ccc-cccccCF)F)F))c6))))))cn5CCCC%10
CNCC=O)cccccc6)))))))=CNCCOCC6))))))COCCOCCOCCNCCC)CCC6%13)))))))))))))))))CC)C
O=CNCCCNCCCCC6))))))C4)))))cccS=O)=O)NCCCCCC7))))))))cn5Ccccccc6
CCCC)NC=O)ccnncnc5c9C
COccccCNC=O)ccccF)cC=O)NccccC)cC=O)NccccC=O)O))cc6))))))))c6)))))))o5))))))))))cc6OC
CCNCC=CCCcccccc6))))))C6C
COccccCNC=O)COC=O)Ccccccc6))))))cccccc6)))))))))))))cOC))c6
Ncnc=O)cncnCccccCP=O)O)O)))cc6))))))C=O)NC5=O)))))c=O)nc%106
C=CCNC=O)NccOC))cccccOC))ccc%106
N#CccncNccccO)cc6)))))))nc6OcccccNC=O)CCC3)))))c6
CCC=CCCOC5C))))C=O)C5=Ccccccc6
O=CCOC=O)cncCl)ccc6Cl))))))))))Ncccccc6)CCC5
COccccCCCNC=O)CScn[nH]c-cccccn6))))))n5))))))))))))cc6
COCCNCCOCCCCNcncccc6C)))))))C6)))))C7
CcccccCNC=O)NCCCNCCNcncccC)n6))))))CC6))))))))))))CC3)))nc-ccccF)cc6))))))nc95
COC=O)CCcccccc6)))))))CScccccc6N9C=O)ccc[N+]=O)[O-]))n[nH]5
O=CCNCCNC=O)CCCC4)))))CC6)))))))NccccCl)cc6Cl
CCO)Cnnc-cccccccc6oc%10=O)))))))))))nc5-cccccc6
O=SN=CCcccccc6)))))))Ncccccc6S%11
O=CccccOCCCNCCCC5)))))))))cc6))))))cc-cccccc6))))))scccO)ccc96
COcccccncC#N))ccccccccc6c%10cc%18%14
COccccC=NNC=S)NCCCC5)))))))))cc6
CCCCC))CCO))OCCCCCCCCI))))CCC)CCOC%1036))))COCC)=O)))C6O
O=S=O)NCCCCN=CNCCCCC5))))))Ncccccc6))))))CC58))))))))))ccccCl)cCl)c6
CC=O)OCCCOCC)=O)))CO5)CO)COC=O)CCCl)=Ccccccc6)))))))))))C6C
CcncNC=O)NCcccccc6OCF)F)F)))))))))))))sc5C
COccccCScnncCCNcncncc6ncn5COCCO))CO)C5O))))))))))))))))))[nH]5)))))))cc6
CCCCNCCNccccC=CC=O))))cc6))))))C=C6C=CC5
COcccccc6CC=CccccN)cc6))))))CC)C)OC6=O
O=Ccccccc6N=C=S)))))))))cccncc6
COcccNC=O)ccccF)cc6F)))))))))ccOC))c6
C=CC=O)C=CC=O)CCC)C)O)))))CCC6C)CCCCC)CCC)CCC=CC)C))))))CCC95O
CCC)C)cccc-ccccNC=O)cccccc6))))))))cC=O)Ncccncc6))))))))c6))))))cc6
CScnnCccccCl)cc6)))))))cscC=O)NCccccBr)cc6)))))))CCCS=O)=O)C5)))))))cc85
Cncnccncn5COCCO))CO)C5N)))))))))c6=O
CS=O)=O)ccccC=CccccF)cc6))))))cccccn6))))))))cc6
O=CCNCCOCC6)))))))NccccF)cc6
COcccncNCCCCCC=O)NC)CCCCCC=O)O))))))C6))))))CC6))))))ncN)c6cc%10OC
O=CO)C=CC=Ccccccc6)C=O)cccCNCCOCC6)))))))ccc6-9))))))))))C6
Cncccc5CNC=S)NCCcccccc6)))))))CNCCNcccccc6))))))CC6
COcccccc6OccNS=O)=O)ccccCC)C))cc6))))))))nc-ccccOC))cc6))))))nc6OCCCOCC6
CCC)CCNC=O)CncccccS=O)=O)NCCCC5))))))ccc69))))))))))))C=O)O
CCNC=O)C=CccccBr)cc6)))))))))CCCCC5
O=CCCCScnnc-ccccBr)cc6))))))o5)))))))))NCccccnc6
CCOP=O)C4O)CO
NC=O)CCNC=O)C=O)O))))ccccNC=O)cccc-cn[nH]cc5Ccccccc6-9))))))))))))o5)))))))cc6
Ccn[nH]c-cc-cc[nH]cn5)))))ncn5-ccccF)cc6)))))))))))n5
O=CNcccccc6)))))))ccccNCCCCC6))OCCO5))))))))nn6
CcccC)c[nH]cCOC=O)NC)C)))))nc5c9
Ccoc-cccccc6Cl)))))))nc5CScncN)ccN)n6
CccccncCOccccF)cc6CF)F)F))))))))))cC=CccnccBr)c6))))))))n5c9
O=S=O)NCcc[n+][O-])ccccCl)cc6n%10)))))))))))ccccs5))))))ccccCl)cc6
CNCCCNC)CC=O)NccccC#N))cc6))))))))))CC6
O=CNcccCF)F)F))ccCF)F)F))c6)))))))NCCCNCCCnc=O)[nH]cccccc69)))))))))CC6))))))CC6
COcccCcccccc6CCCNCCNC)CC6))))))))C%10C)))))OCO5))))))))ccOC))c6O
COCCNC=O)CcncCccccF)cc6)))))))sc5CCN9S=O)=O)ccccOCC)))cc6
O=[N+][O-])cccccNCCCNCcccccc6)OCO5)))))))))CC6)))))))c6
Ccccc-cccCNCCNcccccc6))))))CC6)))))))ccc6C#N))))))))cc6
COccccncC)cc-cccccc6))))))c6c%10
NcccCl)ccc6[nH]ccccCl)cc69
CC=CC=O)C=CC6=CCO)ccc-cccccc6))))))oc=O)c6C
CCC)C)CCCCNCCccccC=O)NCCCNC)C)))))))cc6)))))))))CC6
O=CccccCO))cc6))))))OCCOCCCCCC6))))))))C=O)O
CCCC)NC=O)CCNS=O)=O)ccccC)cc6
CCOC=O)cccccc6NC=O)CScnncC)n5CCC3
Cccc-cncccc6CF)F)F))))))))nn5-ccccC#N))cc6
CNCC=O)NCCC4))))))CCCCCCC7)N5S=O)=O)ccccCl)cc6
CccccC=O)NccCNCC=O)O))CC)C)))))cC)nn5-cccccc6)))))))))))))cc6
cccNcncccccc6s9))))))))))ccn6
O=ccCCOcccccc6)))))))))nccncNCCOCC6))))))nc6n%10CCC3
CCC)C)cccC#N))ccC=O)O))cccc6c%10
CccNccccnc6)))))))cNCCC4C)C)))))cCCC3)))nn6C
N#[N+][N-]CCOP=O)OCCSC=O)CCCCCCCC6)C8)))C6))))))))))))OCCO))C6OCCF)F)F
CScccccc6C=O)NCCCNccccnn6))))))CC7
CNC)CC=CC=O)NCCCCF)F)F))C=O)O)))))C=O)NO
CccccNC=O)CCC=O)O))))))cc6C=O)NccccF)cCl)c6
CS=O)CCCCNC=O)CCC=O)NO))))ccccF)cc6))))))))CC6
O=CO)CCNC=O)NCccccCl)cc6)))))))))cccccc6O%10
N#CC=CccccScccc-cnnnn5-cccccc6)))))))))))cc6)))))))cc6
CNCCNccF)cnc=O)nC)c=O)n6cccccc%146)))))))))))))))))CccCl)cccc6Cl
COcccOCCC)C)NCCOCC6)))))))))ccc6C=O)cc-cccccc6))))))nC)cccccc96
O=CNCCNCCCCC6)))))))))ccscNccccCl)cc6)))))))n5
CcccC=O)ccccN)cc6)))))))ccC=O))c6OccccS=O)=O)NCCO)))CCO)))))cc6
CCcccc-ccc-cccccc6OC))))))))nCcnnc-cccccc6))))))o5))))))n5)))))cc6
CNcccccc6C=O)Ncnc-cccccn6))))))cs5)))))))))))))ccF)cccc6F
CNCcccCF)F)F))ccCF)F)F))c6)))))))CCCNC=O)ccccCl)cc6Cl))))))))CC6
N#CccNC=O)ccccCl)cc6Cl)))))))))scc5CCCCC7
O=CCncccNC=O)cccccCl)c6Cl)))))))))n5))))))NCcccccc6
CccccOccccC=NO))NCCCCCO5))))))))cn6)))))))cC)c6
O=CNccccF)cCF)F)F))c6)))))))CCCCNcncccc6OCCF)F)F))))))))))C6
NC=O)ccccC=CC=O)NC=O)NCCCCCC6))))))C6=O))))))))cc6
COcccNC)C))ccc6CccnccccC)c6n9
COcccccc6NC=O)CccccccOCOCCC))CNCC)=O)))C6=O)))))))cccc%106
COcccS=O)=O)ccccOS=O)=O)CCCCON6C)))))))))cc6)))))))ccc6C=O)NN
CcccncNCCCCNC=O)cccNC)C))ccc6O))))))))C6)))))))n6
CcccC)ncSCC=O)S))))n6
CCcccCNC=O)cccccOcccccNC=O)NCCCO)C=O)O))C5)))))))c6)))))))cc6))))))))))ccCCC)CC))))[nH]nc5n9
NS=O)=O)ccccNNC=O)CCCOccccnc[nH]c=O)[nH]c5cc9c%13))))))))))))))))))))cc6
COcccC=O)NO)))ccc6OCcncccccc6s9
O=CCCC=O)N5CCcccccc6
CCCCCNCCN)))))))OCncnccN)ncnc69)))))))))CO)C5O
COcccC#CCO)CNCCC6CC6))))))))))ccc6O
CCC)CCCCNCCCOccccF)cc6C%10C%13)))))))))))))C6
COcccccNC=O)CScnnnn5C))))))))))c6
COccccCCcccOC))cOC))cc6CCN%10C=O)ccccs5)))))))))))))))))cc6OC
CCC)C)CCCNCC=O)NO))))S=O)=O)cnccCncccccccc69))))))))))s5
NC=O)ncccncNC=O)ccscNC=O)CCCOCC6))))))))n5)))))))ncc6c%10=O
CcccC=NOCcccccc6C)))))))C5)))))ccc6O
CccccOCC=O)OccccC)cC)c6))))))))))cC)c6
COcccC=O)OCCNC)C))))))ccCP=O)O)ccccCl)cc6Cl)))))))))c6OC
COcccccc6)-cccccc6-ccscC)n5)))))))CccccC=O)O))cc6-%10))))))))))CC6
CNC=O)COC))cccccc6OCC)C)C=C6
CccccS=O)=O)NccccF)cC=O)NcccC)on5)))))))c6))))))))cc6
CCCC=O)NccccCnccnc5))))))cc6))))))))ncccccc6c=O)cccccc6%14
CCccCCN)=O)))cccOCC=O)OC)))))ccc6n9Ccccccc6
COC=O)CCCCP=O)OCC)C)C)))))NCC)COCcccoc5)))))C6O
Cccc-cnncSCC=O)NCcccccc6)))))))))))n5-cccccc6Cl))))))))))))no5
CccscCNcncNCCcccccc6)))))))))ncNC)SC)=O)=O)))n6))))))))n5
CS=O)=O)OccccC=O)cccccc6)))))))cc6
ClcccccCncccn5)CCNC6)))))))))c6
CcccccNCCCNC=O)NCcccccCF)F)F))c6)))))))))cscnc5C)))))))CC6))))))c6C
CCCCCccccNC=O)cccC)ccC)c6O)))))))))cc6
CCOC=O)c[nH]c-cccccc6))))))cc5NC=O)CCCC=O)N5
N#CccccCNCcccccc6C9))))))))))cNC=O)ccccs5)))))))c6
CccccCOCcccccc6))))))))C=O)N4ccccCl)cc6)))))))))cc6
Ccccsc5C=CC#N))C=O)NCCCNC)C))))C=O)OCC)C)C
O=CO)CCNC=O)OCcccccc6))))))))))C=O)CNCCcccccc6))))))))CC=O)NCcccccc6)))))))))cccccc6
CCCNC=O)CCCCN5C=O)CCcc[nH]cccccc96))))))))))NC=O)CCCCN5C=O)CNC=O)NCCNC)CC6))))))CC)C)C))))))C3C)C)))))))CC)C)C)))))))))))))C=O)OCcccccc6
CccccCNccC=O)O))cC)nn5C))))))))cc6C
CCncNCCNC)CC6))))))ncc5c=O)[nH]c=O)n6C
CCScnncCCcnncNC=O)CC)C))))s5)))))))o5
CCC)C=CC=O)cccccc6)))))))Ccccccc6))))))N5C=O)NCcccccc6
COcccC=O)OCCCNCCNcccccCl)c6))))))CC6)))))))))))ccOC))c6Cl
CccOCC=O)NccccCl)cc6))))))))))cccc6N=CccBr)[nH]cccccc96
CC=O)ccnCC=O)NCCCNCC6)))))))))cccccc96
CC=O)NccccC=O)NccccCl)cc6C)))))))))cc6
CCNC=O)CccscNC=O)cccccc6)OCO5))))))))))n5
CCcnncC)ccC)nc6c9ScccccCl)c6
CCCS=O)=O)NccccF)cC=O)Nccnc[nH]ncc5c9)))))))))))c6F
CC=O)NcccccOCCCCNCCCOccccnc6C=O)O))))))C6))))))))))cccccCl)c6)))))))))c6
Ccccccc6NC=O)CC)NCCOCC6)))))))))))COC5=O
O=CNC=O)cc5ccccccc6[nH]c9cc%13cccccc6nc%10-cccccc6
CNC)S=O)=O)ccccC=O)NCCNC=S)NccccC=O)O))cc6)))))))))))))cc6
CScncCl)ccNCCCCNS=O)=O)Ccccccc6)))))))))CC6)))))))n6
O=CNCcccccc6)OCO5))))))))))CccccF)cc6))))))NCCCC5
CC=O)NcnncSCC=O)NC)CCCS=O)=O)C5)))))))))s5
O=CNCccccCl)cc6))))))))ccccCncSCccccCl)cc6))))))))nccccnc69))))))))))cc6
CCCCNC)C=O)CCCC=CC6C5)))))))))))C=O)cccccc6Cl
CccccNC=O)CNC=O)C=O)NCcccco5))))))C5=O)))))))))cC)c6
CCOcccS=O)=O)NCCOCC6)))))))ccc6NC=O)ccccF)cc6
COcccccCNC=O)ccC)occccOC))cc6c%10=O))))))))))))))c6
CCC=O)OCCC=CC)CCC=CC)C)))))))))))cccccc6))))))cccccc6
CccccCNC=O)cncSCC=O)NCCCC5))))))))csccc5n9))))))))))))cc6
NccF)cNCCCNC6))))))cF)cc6c=O)ccccF)c[nH]c5cC)c%13%10
CCCNCCCccccF)cc6)))))))))CCncncccccc69))))))C%10
Clcccccc6COCCCCCOccccccccc6c%10C%13ncccn5
CccncN)cc6C#CccccCNC=O)CCCNCC6C))))))))))cc6
CCC)C)cccccc6OCCCNCcccc-cnncn5-ccccnc6Ncccccc6-%15))))))))))))))))))cc6
COcccC=Ccccccc6))))))C=O)NC5=O))))))ccOS=O)=O)cccccc6F)))))))))c6O
O=CCCCS=O)=O)ccccF)cc6F)))))))))))NCCccccs5
O=CCOC=O)CNC=O)CCcccccc6%10))))))))))))))NccccBr)cc6
O=CNN=Ccccccc6CF)F)F)))))))))))ccccc-ccccCl)cc6))))))n6
CcccCl)ccc6OCC=O)Ncccc-cnccccC)cc6o9)))))))))cc6
CCCOCCN6cncNCCOCC6C)))))))cccc-ccccF)cCNC=O)ccF)cccc6Cl))))))))))c6))))))nc6n%10
CCOcccccc6OCC)C)))))CCNC)C6
CCCCCCNC=S)NNC=O)ccccCl)cc6Cl
CC=CC)C=O)OCCCCccccOC=O)NCCOCC6))))))))cc6))))))))cccccc6
CCC)C)ccccS=O)=O)NCcccccc6))))))CCO))CCCCCCCCC69)))))))))))))cc6
COcccC=NNcncO)[nH]c=O)c6[N+]=O)[O-])))))))))))ccOC))c6O
CCOCC=O)NCCCOcccccc6)CCcccccc6)))))))CN)CC6))))))))))CC6
CcnnC)cc5C=O)NCccncOCC)C)))nc6
CC=O)NncCNcccccc6C=O)cccccc6)))))))))))))))n[nH]c5=S
N#CcccBr)ccc6OCC=O)NCCCCCCC6)CC8C6
CCCccncNCCcnc-cccccc6))))))no5))))))))s5
Ccccccc6CNCCCCC)NcccCCC)C)))ncCCC3)))n6))))))))CC68
CNC)CCCCScncc=O)[nH]cccccc6c%10n%13-cccccc6
O=CNCCCC3)))))NCCNCCCC5)))))CCCC5CcccF)ccc6%13
O=CCnccc=O)cccccc6%10)))))))))))NCCC3
O=COCcc-cccccc6))))))[n+][O-])cccccc6c%10%14))))OCO5
FcnncNC=NOCcccccc6)))))))))))s5
CCSCCNC=O)OCC)C)C)))))S=O)=O)ccccCl)cc6
CCCCCcnncSCcccccc6)OCO5))))))))))n5Ccccc-cccccc6-cnn[nH]n5)))))))))))cc6
Ccnn-cccccc6))))))cC)c5C=O)CC#N))ccccI)cc6
COccccC=CcccOC))cOC))cc6CcccC)cOC))cOC))c6))))))CC=O)OCC%135))))))))))))))cc6O
CCC)CCNC=O)CCcc[nH]cccccc96)))))))Ccccccc6))))))N6
O=S=O)cccccc6))))))cocccccOCCCNCC6)))))))c6c9-ccccF)cc6F
CccCCC=O)O))CCCCO5)))))))c=O)occcocCCCCC5)))))c95
O=CC=CccccO)cBr)c6))))))))NC=CC=O)O))CccccF)cc6))))))CC5cccccc6Br
COccccCl)cc6NC=O)NCccccnc6
Cccccnc6ncn5CCCOP=O)NCC)C=O)OCCC)C)C)))))))OCCCCCC6)))))O5))))))O5
O=CC=CcccBr)cBr)o5)))))))cccBr)ccI)c6O
CCC)C)CNC=O)CCcnc-ccccCl)cc6))))))cs5))))))CCCC5
Cc[nH]cScccccOcccccc6)))))))c6)))))))cc5C=O)NC=S)NCCC3
CcccC=O)NN=CccccOC=O)cccccc6Cl)))))))))cc6))))))))))ccC=O)O))c6O
CCCNC=O)NCCNcccCF)F)F))cSCC)C)))cS=O)=O)CC)))c6))))))CC6
COcccccCCcccccc6C=CccccCl)cc6)))))))C%10C=O)NC)cccccc6N%14C))))))))))))))))))))n6
CC=nc=O)cC#N))cccccCl)cc6%10
CCCCCCCCCNC=O)CCCCN5
CCOC=O)cc-ccccOC))cc6))))))ncccC)cOC))cc6c%10C=CC=O)NCCO)CC5C9
O=CcccccBr)ccc6oc%10=O)))))))))))NCCCC5cccccCl)c6
CCC=O)NCCF)F)F)))C=O)NccccCl)cc6%10
COcccccc6)CC=Cc[nH]ccc5-9))))))))C=N5
CCOccccNC=O)CCC=O)NCCN6C=O)cccccC)c6))))))))))))))))cc6
CC=O)OCC=CC=O)O))NC=O)Cccccs5)))))C4S8
CCCCcnncSC)=O)=O))o5)))))CN5C=O)CCC=O)Ncccccn6
COcccc-ccccnncCcccc[nH]ccc5c9))))))))))n5n9)))))))))cc6OC
COCCOcccCC)C))cS=O)=O)NCCCCcccccc6)))))))CC6)))))))cc6C
CCCCCCCCCCCCCCCC=O)NCCO))CCC=O)O
CCCcncCCCCC5)))))cC=O)OCC)CnnncN)n5)))))))))n5Ccccc-cccccc6-cnn[nH]n5)))))))))))cc6
COccc-ccc=O)cccOCCNCC)=O))))))ccc6o%10))))))))))ccc6OCCNCCCC5
CCC)CCCNC=O)C#Ccccccc6))))))))))NC=O)CCccnnC)c5))))))NC=O)OCcccccc6
COC=O)ccCF)F)F))nn-cccccc6))))))c5NCCCcccccc6))))))cccccc6
CNC)CCO)COccccCOccccSN)=O)=O))nc6))))))C5ccccO)cc6)))))))))cc6Cl
CCC)CCC=O)O)))CCC=O)NCCCO)ccccCl)cc6))))))csccc5S9=O)=O)))))))))))CC6
COccccCNC=O)coc=O)ccc=O)ccC)n6o9)))))))))))))cc6
O=COCcccccc6))))))cccccc6))))))CC5cccccc6
Ccncc[N+]=O)[O-]))n5CCOC=O)CCCCC5
COccccCNCCNC)C=O)ccnCCCCOCC6)))))))cccccc96)))))))))))))))cc6
O=CNC=S)Ncccccc6)))))))))cccccS=O)=O)NCCOCC6)))))))c6
CnncCC)C)C))cc5C=O)NccccCC)C)C))cc6
Ncccc-cncNcccccCF)F)F))c6)))))))ncc6Cl)))))))cc6
CcccOCCCCN)=O))))))ccc6-cnoc-ccccCl)cc6))))))n5
CCcccOP=O)O)O)))ccc6[N+]=O)[O-]
CNCC=O)Ncccccc6Br))))))))))C=O)ccccF)cc6
CCNCCNccccNcncccnn-cccccc6CN)=O))))))))c5n9))))))))))cc6))))))CC6
CcccC)ncSCcn[nH]nc5-cccccc6)))))))))))))n6
O=CNcccccc6)))))))csccn5
O=S=O)cccccccccc%106)N%11CCNCCOCC6
CccccC=O)NCcccncc6)))))))))cc6NC=O)csccBr)c5-cccccc6
O=CCcccccc6)))))))NCCCCO)CCC6C%10
CCC)CCCC)C)cc-6cccc6CC=O)N=CN)N6
CcccccC=O)NNC=S)NC=O)C=O)NCCCCCC6))))))))))))))c6
CCccccC=O)Ncnc-cccsc5)))))cs5)))))))cc6
O=CC=Cccccccccc6c%10)))))))))))CCCC6=Ccccccccccc%106
CC=O)Ncccccc6CC9C=O)NcccccNC=O)CF)F)F))))c6
CccCNCCcccccc6))))))))Cccccs5))))))))ncC=O)NOCCO))))))cCCC3)))n6
COcncN)ncc6ncn5COCCOP=O)NCC)C=O)OCC)C))))))Occcccc6))))))))))CO)C5C)O
CCOC=O)CNC=O)NCCCCCNC=O)cccCl)ccc6O
COccc[nH]c-cccncc6))))))cc=O)c6cc%10-ccC#N))cccOC))cOC))cc6n9C
CCcccc-cccc=O)nCC=O)NCCNCC6))))))))n6))))))cc6
COcccccc6NCCNCC=O)CCNC=N)N)))))CC6)))))))C=O)NCCCNC=O)ccccccccc6n%10
COccc-ccC#N))cncc6cC)nn5-ccBr)ccOC))cc6OC)))))))))))))))))ccOC))c6OC
CCC)CC=O)ccccn5CccccCl)cc6))))))))))C=CCCC)C)CC6=O)))))N6
O=CNCNcccccc6))))))C5CCNCcccc-cccccn6))))))cc6)))))))CC6
O=[N+][O-])ccccCScnncCnnncccccc69))))))))))o5)))))))cc6
CC=O)NCCcccS=O)=O)NccccNC)C))cc6))))))))ccc69
COcccCNCCCCCO5))))))))ccCl)c6OCccccF)cc6
COccccNS=O)=O)ccC)ccC)cc6C)))))))))cc6
CNCccccCl)nc6
CCOC=O)NCCCNCCN=C5N8)))))))CC6
CccC=O)NCCCccccC=O)NO)))cc6))))))CC6)))))))occcccc96
CCC)Ccsc-cccccc6))))))nc5-ccccCOC=O)NCCCC5C=O)OCC)C)C))))))))))))cc6
CCCP=O)O)Occcc[N+]=O)[O-]))cc6
CCCCCCCCCCCCCCCCcc[nH]cc5-ccnncc6N=Ccccccc6OCC=O)OC)))))))))))N8
COcccOC))ccc6)C=CccccNC)C))cc6)))))))C=O)N5
CNC=O)Ncccc-ccsnn5)))))cc6F
CCC)CCNC=O)CC)NC=O)CCCC)C)))NC=O)CCccccO)cBr)c6)))))))NC=O)CCCCN=CN)N))))))NC=O)CN)Ccccccc6))))))))))))))))))))))CN)=O
COcccCcccccc6CNC=O)CCC3))))CC%10C))))))OCO5)))))))))ccOC))c6O
CCCCCCCCnccCNCC))CC))))cccCCCCO)CCO))O6))))))ccc69
CCNCCCNCCCCC6)))))))))CCCO)cccOC))ccc6OC
CcccNC=O)cccc[N+]=O)[O-]))s5)))))))nC)n5
CNC=CC=O)C=COC))C6=O
CCOccc-cnc-cccccc6))))))c-cccccc6))))))[nH]5)))))ccOCC)))c6OCCO
CC=O)NCCCNccccCCcccC)on5)))))))cF)c6))))))C=O)O5
C=CCNC=O)NccccC=O)Ncccccc6C=O)O))))))))))cc6
O=CCccccCl)cc6Cl))))))))OCC=O)NCCCO)CC6
O=[N+][O-])ccccCncCnc=O)ccccn5cccccc6%13))))))))))))))ncccccc69))))))))))cc6
C[N+]C)C)CCCOccBr)ccBr)cccccc%106
COcccCNCCCCC4)))Ccsccc5C9)))))))))))ccc6OCCN6
COcccccc6NC=O)COC=O)cscN)nc5C
O=CCCcccccOCcccccc6))))))))c6))))))))NccccOCF)F)F)))cc6
COC=O)cccnc-cc-ccnccn6))))))nC)cccccc96)))))))))n6
Ccccc[n+]CC=O)NccCl)cncCl)c6)))))))))c6
COCCcn[nH]c-cnc-cnn[nH]n5)))))no5)))))c5C
O=CNCCC3))))CCcc-ccccCl)s5)))))cc[nH]c6=O)))))N6CCCcccccc6
COccccC)cc6CC)C)NC=O)Cnnc-ccccF)cc6))))))cccccc69
COcccc-nc=O)cccC)ccOC))cc6n%10))))))))))cc6OC
O=CC=CccccCl)cc6))))))))ccccScnccCF)F)F))cc6Cl))))))))cc6
CCCNcncNCCC3))))ccNCCNC=O)OCC)C)C))))CC6))))))n6)))))))ccCl)ccoc5C
CCCCNCCC)))Ccnccc=O)[nH]c=O)n6C)))))n5CccccF)cc6
O=CC=CccccS=O)=O)NCCCC5))))))cc6))))))))CCOcccO)ccccCCCCCCC5)))))))oc95
O=[N+][O-])cccccc6)[n+][O-])cNCCCOCC6)))))))[n+][O-])c6Cl
COccccCNC=O)cccccn6)))))))CCCCC5)))))))cc6OC
CC=O)NccCl)ccC=O)Ncccc-nccnc5)))))cc6))))))))cc6F
CCC)cnncCNcnccc-ccCl)cccc6Cl)))))))n6))))))))n5C
CCCCC=O)OCCOC=O)CCCO3)))))))C=CC=O)CC)=CNC)CCCCC=O)O))))))))C6=O
N#Ccc-ccccs5)))))[nH]cC=O)NNC=O)cccccC=O)O))c6))))))))))c5N
CccccC)cNCCNC=O)ccsc-cccccc6))))))n5))))))CC6))))))c6
CCCNCCCCNccc-nccnc5-ccccCF)F)F))cc6)))))))))))ccn6))))))))O5
NcncOCCCC4)))))cncNccccc-ncncC=O)NCCN)CCC#N))C4)))))))c5)))))c6)))))))ccc6[nH]c%10=O
C=Ccccccc6))))))NCCNC=O)cccccCF)F)F))c6)))))))CC6
N#CccN)nccc6NC=O)cccOcccccNN=Ccccccc6))))))cccccc6)))))))))c6)))))))ccCF)F)F))c6
CSCcccc-ncSCC=O)NccccNCCOCC6))))))cc6))))))))))ncsccc5c9=O)))CCC)C)O5))))))))))cc6
C=CCCC=CC6=O))cccccc6C9=O
COccccCCCNCcccccOC))c6))))))))))cccccc6))))))cccccc6)))))))cc6
O=CNCcccccCl)c6))))))))nc=O)cncccccc6%10
COccccCNCCNC=O)cccc[nH]nc-ccccnccn5c9)))))))))c5c9)))))))))))CC6))))))cc6
COcccccc6CCCC6))OOCO5)CC)C)CC6CC=O))CC%10=O
COccccNC=S)NccccOcccnc-cccccN)n6))))))c6)))))))cc6C))))))))))cc6
CCCCCOcccc-cncsccn5c8-cccccn6))))))))))))))cCl)c6Cl
CCCO))NcncNCCCN)))))cnnc-cccccNC=O)Ncccccc6F))))))))))c6))))))cc6n%10
COccC=O)NCCCCCCC6)))))))))ccBr)cccccc%106
CcccccOCC=O)Nccccc[nH]cC=CcccncCl)c6))))))))nc95)))))))))))))c6
COccccOC))cC=NNS=O)=O)ccccC)cc6C))))))))CccccCl)cc6))))))C5)))))c6
O=CNC=NCCS5))))))ccccOCcccC=O)NCccccnc6)))))))))[nH]n5)))))))cc6
COccccCCNC=O)cccc-ccccO)cO)c6))))))cc6))))))))))cc6O
COccccNC=O)cc-ccccF)cc6))))))occcc-ccF)cF)ccc6F)))))))cc96)))))))))))cc6
CcccOCC=O)NCCCCCC6))))))))))ccc6Cl
CCCC=O)OCCOC=O)CCNC)CCC6cccccc6%17
S=CNcccccc6)))))))cccccNCCNCC6))))))c6
CccccS=O)=O)NcccccccC=O)NCCCCC6)))))))sc95)))))))))))cc6
CccccNC=O)CNS=O)=O)cccccc6F))))))))))))cc6Cl
COC=O)ccccNC=O)ccN)nC)c=O)nC)c6=O)))))))))cc6
CCC)COCNC=S)NccccCl)cc6
CCCCNcncN)cncnCCCl))C8P=O)O)O))))c5n9
CcnnC)cc5-cccC=O)NCcc[nH]nn5))))))))[nH]n5
CCCCScnncNC=O)CS=O)=O)cccccc6))))))))))s5
O=[N+][O-])cccccOCCCNCCCcccccc6)))))))))CC6)))))))c6
O=CNcccc[N+]=O)[O-]))cc6C9=NNC=S)NccccCl)cc6
CCC)Nccc-nnnccccNC=O)Ccccccccccc%106))))))))C6)))))))nc69)))))))))nc6F
COcccc-ncSCC=O)cccccc6)OCO5)))))))))))ncc5c=O)nC)c=O)n6C))))))))))cc6
CccccNcnccccC=O)NCCNCCO)))CC6)))))))cc6n9CC=O)NCCCOCC)C)))))))))))))))))))cc6
CcccO)cCC=O)CCcccccO)c6)))))))CC5O))))))c-cccCl)ccc6Cl)))))))c6
COccccCC=NCCCnccnc5)))))))O5)))))cOC))c6C
CCCNC=O)ccccCS=O)cccccc6))))))))o5)))))))C=O)OC
Clcccc-ncnnn5)))))cc6
CCCCC=O)NCCNcccccc6CF)F)F))))))))CC6)))))))nnnnc5N9
COccccCCcccnn5C)))CccccCl)cc6))))))NCccccF)cc6)))))))C=C6CC)=O)))))))))))cc6
CCncC=CccccOC))cOC))c6))))))))ncc=O)nccccc6nc%10%13
CCCC)C)NC=O)cncccccc6n9CcccccCl)c6
CccO)cccc6OCO5)C=O)cccccc6C%10=O
CCCO)C=O)OCC)CC)CCCCCCCCCCCCOCC)=O)))CCC6C)C%10CCC%14%17C))))))))))))))))))))))))CC)C
CCcnccccOCF)F)P=O)OC))OC)))))cn6c9-ccccCCC3)))cc6
N#[N+][N-]CCCncc-cccCOCP=O)OCCCl)Cl)Cl)))CC3))))OC5C=O)O)))))))ccc69))))))[nH]c5=O
O=CO)CCCCCCCCNC=O)OCCCCcccccc6)))))))))))))))))CC6
CCC)CNC=O)CCCOccccF)cc6))))))))))))C=O)NCCCC5C=O)NCCCCOCCCCN))))))))C6
NNC=O)ccBr)scBr)c5Br
CnncCC=O)NCCCNcccncccCl)ccc%106)))))))))))))))))cccccc69
COcccncnc[nH]c95))CCNC=O)CCC=CCCCCC)C
CccccC=O)Nccc-cc[nH]nc5-cccccc6)NC)CCO6))))))))))))))ccn6))))))))cc6
Occcccc6-cnnc-ccnccccccc%106))))))))))o5
O=c[nH]ccO)cccCO)CNCCNCCNCCO)))CCN8%12))))))))))))c6s9
COcccccc6)CCCN6
CNC=O)ccccF)cc6)))))))cnc-cccccc6)OCCO6)))))))))cs5
CCCCCOC=O)cccccc6
CccccOCcn[nH]cc5CNCCNCCCcccccc6)))))))))CC6))))))))))))))cc6
COCCncOC))ccC=O)ccccC)cc6)))))))c=O)n6Cccscn5
O=CNcccccc6)CCCN6CccnCCNC=O)C=NO))cccF)cF)cc69)))))))))))nn5)))))))CCOC75)))))))))))))NcccccF)c6
O=CNCCCCCNC=O)CCC3)))))))))OC=O)cccccc69))))))))))cccccCl)c6
Cconc-cccccc6))))))c5COccccC=O)NCC)C))))cn6
C=CCO)ccoccCC=C)))ccO)cO)c%106
CC=CC=O)OCcccccc6)))))))))CccccO)cc6O)))))))NCCCC=O)OCcccccc6))))))))))))=NC6ccccCl)cc6
O=CCSCCNC=O)cccco5)))))))))))OCC=O)cccccCl)c6
O=CO)CCCCC=Ccccsc5COC%103ccccnc6
C=CCCCncSC=CO)OCC=O)OC))))))))cCcccccc6)))))))nC)c5=O
CNCCCNCccccc-nncCccc=O)ncn6)))))))sc5Cl))))))c6)))))))S=O)=O)cccccc6))))))))CC6
CSccccC=O)CC)NC)C=O)cccc-ccccCl)cc6))))))o5)))))))))cc6
Ccccccccc6cCC=O)NCCCnccnc5)))))))))))c%10ccccCl)cc6%14
COcccccc6OccO)ccBr)cc6C%10=O
O=CC=Ccccccc6F)))))))))ccccS=O)=O)NCcccccc6OCC%10O)))))))))))))cc6
CCOC=O)ccc-cccccO)c6))))))nCCC=O)NccccCl)cc6))))))))))n5
COcccccc6NC=O)C5NC=O)Ncncccc-ccn[nH]c5)))))cc6[nH]9
COccccS=O)=O)NCCCCC6)))))))cOC))c6O
CCCCNCCC#N))))CCcc6ccn5Ccccccc6
O=CNcccCl)ccc6O))))))))cccc-ccccCl)cc6))))))o5
Ccccccc6CNC=O)CncC=O)ccccF)cc6)))))))ccc59
CCNC=O)cnocNC=O)cccccccccc%106))))))))))))n5
O=CccccCl)cc6))))))NCCOCC=O)NcccccF)c6))))))))C6
Ccncccccc6n9CccccC=O)O))cn6
COccccCNCCccc-cccccc6))))))on5))))))CC)C)))))cc6OC
NNC=O)cccNC=O)cccccc6O)))))))))ccc6SN)=O)=O
N=CN)ccccCNC=O)CC=Ccccccc6C=CC=O)O))))))))))))NCcccccc6))))))))))))cc6
COccccC=O)COC=O)CScnccn5C))))))))))))cOC))c6
CNN=NccccccncNcccccc6C=O)NO))))))))))nc%106
CCccccc-cccccc6)NC=O)C5CCNCCNCC)=O)))CC6)))))))))Cccccnc6)))))))))))))c6
O=NccOcccccc6)))))))nccn6
CCCCCO)CC6=CCCC%10CCCC)CC=O)COCC)=O)))CCC95
O=CCScnncCcccccc6)))))))o5)))))))OccccF)cc6
C=CC=CCC)COC=O)CC)C)OCC)=O)))))CC6CCCC)CCOC=O)CCC5=O)))))))CCC95C))))))))))))C6CCC9O
CCCO)C=O)OCcc6ccnc6=O))CcccF)cccOC))cOCcccccF)c6))))))))cc6o%10
CCCCCC=O)OCCCCCCCCCCC=O)CCC=CC#CCO
COcccc-nc=O)cccS=O)=O)NCCcccccc6)))))))C=O)O)))))ccC)cc6%10)))))))))cc6
O=CNC=O)NCCCCCCC7)))))))C5=Cccccs5
CnccS=O)=O)NCCNC=O)CF)F)F)))CC6)))))))cn5
COcccNC=O)cccco5)))))))cC)cc6Cl
CCCccccC=NCCccccOCCCCScccccc6))))))CC6))))))))cc6)))))))))SCCS5)))))cc6
CccccS=O)=O)NCCCNCcccccc6)))))))CC6))))))))cc6
NC=O)cscNC=O)CS=O)=O)ccccBr)cc6))))))))))nc5CF)Cl)F
O=Ccccccc6))))))CCCNcncncsc-ccccO)cO)c6))))))nc95)))))))))CC6
CcccC)ccC=O)NCCCNcccccCF)F)F))c6))))))CC7))))))))c6
COccccCCC=O)NC)C5=CC=O)cccccc6O%10))))))))))))))cc6
CCCnnc-cccccc6))))))cc-cccF)ccc6OC))))))))c6=O))))))))C=O)NCCCCCC6
CCnnnnc5-cccccC#N))c6))))))))))))NCCCC3))))CCC3
CcccCNC=O)cccc[nH]nnc5c9))))))))))))no5
O=CNC=O)Ccc5occcccc6c%10=O
CccccNC=O)CNC=O)ccccs5)))))))))CC=O)NCCCCCO5))))))))cccncc6))))))))cc6
CC=O)ccC)nCCCC3))))ccccnc96
CncNC=O)ccccCl)cc6))))))))cc=O)nC)c6=O
COC=O)CC)CCCC)CCCC)C=CCCCC)CCC=NOCC)=O))))CC)C)C6CCC%10%14C)))))))))))))C6C%10
NS=O)=O)ccccC=Nccccc-cccnn5CC=O)ccccCl)cc6)))))))))))))c6))))))))cc6
COcccccC=CC#N))C=O)OCC=O)NCC=O)Ncccccc6%10))))))))))))))))c6OC
CCCl)=CCOccccCCNCcccccc6))))))))cccccc6))))))))cc6
COccccOccccncnc=O)c6c%10)))CCCC=O)N7)))))))))))))cOC))c6
CcncccNCCNC=O)cccccC)c6)))))))CC6))))))ccc6n9C
[O-][n+]cc-ccccCl)cc6Cl)))))))nc5-cccccCl)c6
CCCCCCC=O)OCCCCcccccc6)))))))CCCcccccc6))))))=NO5))))C5=O))))))C6C
N#Cccccc-cncN)ccc6CNC=O)Ncnccnc6NCCCCOC6)))))))))))))))))))))))c6
CCOccS=O)=O)NCCC)NCC)C6)))))))ccccccC=O)NCCCCCC6))))))))cnc6oc%10%13
N#CccNCCcccccc6)))))))))ccoc=O)ccc6c%10O
COccccCF)F)F))cc6NC=O)COC=O)CCcccccc6
COcccccS=O)=O)cnc-cccccn6))))))no5))))))c6
NS=O)=O)CF)CNccc-cccccc6))))))nn5Ccccccc6
C=CC)CCCC=CCOC))C=O)OccOC))cccc6C%10CCNC%14C8%17
NCCNC=O)CCC5=O
CNCcccccc6F))))))))C=O)CCC5=O
COcccCOccccncC)c=O)oc6c%10))))))))))))ccOC))c6OC
Cconc-cccccc6F)))))))c5C=O)NNC=O)ccccs5
CCCCCC=O)OCCOC=O)CC=CCCCC=CC=CC=CC=O)O)))))CC5OC=O)CCcccOC))ccc6O)))))))))))C=O)OCC
C=CC)CCCCCCCCC)C)CCCC6C)C%10C=CC%14O%14
CCCCCC)C=O)O))CcccOC))ccc6%10
CCC)NCCCNC=O)cccccc6CF)F)F))))))))))C5
COC=O)CC)CCCCC)CCCCCC)CCCOCC)=O)))CC)C)C6CCC%10%14C)))))))))))))C6=CCC%128
CC=O)NCCnncC=O)NCCCCCC6C)))))))))cc5-cccccc6%13
CcccC=O)NCCNccccC#N))cCF)F)F))c6))))))CC6)))))))no5
CCccccBr)cc6NC=O)CCC=O)NCCccccnc6))))))))CC)C
CCCO)C=O)OCcc6ccnc6=O))Ccc-5nccccBr)cc6c%10C=O)OC
CNC=O)CCC=O)NCcccccc6)))))))CC=O)N6C
CNC)ccccC=CcnccC#N))cNCCCOCC6)))))))n6))))))))cc6
CScnc-cccccc6OCC=O)O))))))))))ccc6CCcccccc6
O=CNN=CNcccccc6))))))))))ccccc[N+]=O)[O-]))c6
O=CC=CNcccccc6))))))))C=O)NCCCC5C=O)O)))))))))cccccc6
CCCCNCcccccccc6n-%10O)))))))))))CC6
CNcccc-cnccnccc6[nH]9)))))))))cc6[N+]=O)[O-]
FccccOCCCCNCCCC5))))))))cccccc6))))))))cc6
COC=O)ccccOC))cccn-cccccC=O)O))c6))))))c5c=O)n9C)))))))cc6C
NccccNCCCNccNcccncc6)))))))ncnc6O%11))))))))))))cc6
NCCCCNC=O)NCCCCCN)))))C=O)O))))))C=O)NCC=O)O
Ncnc=O)nCOCCO))CO)C5F))))))cc6F
O=CCOccccCl)cc6))))))))NN=c[nH]cccccc6s9
Ccccoc5C=NCcccccc6CCC%10C%13C)C))))))))))))))))OCO5
CCC=O)C=CCO))NC=O)CCcc[nH]cn5))))))NC=O)CCC)C))NCC)=O
CCCOccNCCOCC6))))))c[N+]=O)[O-]))ccI)c6OC
CC=O)cccnCOCCO))CO)C5F))))))c=O)n6
CCCCNC=O)cccccNCONC)C)))))cccccc6c%10o%14))))))))))))))CC6
CCCOC=O)ccC)ccC=NNC=O)cccccc6S9=O)=O))))))))))))cCl)c6Cl
CCC)NC=O)NCCNC=O)CCC=O)NccccC#N))cCF)F)F))c6))))))C5=O)))))))CC6
COcccccc6CC=O)NccnC=O)NC)))c=O)cccccc%106
C=CCccccO)cc6OCC)=O
COCCCOCN)=O))))C=CC=O)CC)=CN6ccccOcccccc6C=O)O)))))))))cOCC)=O)))c6))))))))))))OCC)=O
O=CO)CCcccccc6)))))))NC=O)CCCCCC6)CC8C6
CCcccc-cccc-cnnCcccccc6F))))))))c=O)cccccc%106))))))))))cc6))))))cc6
COccccC=O)NCCCCCCC=O)NO)))))))))))cc6OCCCCCCCO
Cncncc5CN)ccc-cccccc6O)))))))cc-cccccc6))))))c6))))))C6=O
COcccccNC=O)CScnncCNC=O)ccccCl)cc6)))))))))o5)))))))))c6
COcscC=O)NS=O)=O)ccccOC))cc6)))))))))cc5Cl
CCcncNC=O)CCC5=O))))))cC#N))cOCC)))n6
CCOC=O)CC)NP=O)OCCOCnccc=O)[nH]c6=O)))))))CCOC4)))))S5))))))Occcccc6
CCOccccF)cc6)))))))CN)=O
CCOccccC=NNCC)=O))Ccccccccc6[nH]c%10=O)))))))))))O5)))))cc6OC
O=Ccccccc6C=O)N9CCCNCCNCcccccc6)Ccccccc6-9)))))))))))))CC6
CCCCOCCCNC=O)cnn-cccccc6Cl)))))))cccccc96
O=CCCnc=O)occcccc69)))))))))))NCCCS=O)=O)C5
CnncCF)F)F))cCNCCNcccccCl)c6))))))CC6)))))))n5
CCCCS=O)=O)NccccNccccncncNcccccBr)c6)))))))c6c%10)))))))))))cc6
NC=O)CNC=O)CCCCN5C=O)OCCCCCCNC=O)CSC5=O)))))))))))))))))))))CCCNC=N)N
CNC=O)NCCNccc-nncCF)F)F))cc5C=O)NO))))))))ccC=O)NCccC)ccC)[nH]c6=O))))))))))c6C)))))))CC6
Ccc[nH]ccC=O)Ncnn[nH]n5)))))))cn-cccccc6))))))c=O)c96
CCCCCCCCcccC=O)NO)))ccn6
CCCOC=O)CC)C=O)CC)COCOCC)CCNC)C))C6O))))))))CC)NC=O)CN)CccccOP=O)O)O)))cc6)))))))))))))))))CCCCC)O)CO)CO)Ccccccc6)))))))O6
CCOC=O)CScnncSCC=O)NcccccOC))c6))))))))))s5))))))ccccC)cc6
O=CO)cccccNC=O)cccc-cccccc6))))))cc6))))))))c6
CCNCC=O)NccccC=NCCN5)))))cc6)))))))))cccccc6C
CCNC=S)NN))))cnc-ccccBr)cc6))))))cs5
COccccC=O)CCC=O)cccccc6)OCCO6))))))))))=CO)C=O)N5Cccccs5))))))))))))cOC))c6
C=CCNC=O)CCCC=O)O))))NC=O)CCCN)C=O)O))))))))CCC))ccccO)cc6))))))))))SC
CcccC)ncNC=S)NC=O)ccccBr)o5)))))))))n6
CNC)CCNCCNS=O)=O)ccccNC=O)ccccCO))o5)))))))cc6)))))))CC6
CC=CC=O)NCCNC=S)NcccccCl)c6))))))))CC6)))))))CCCCC5
CCC)C)NCCO)COncS)nccc[nH]ccccO)cc6c9%13cc%17=O
CCC)CN[N+][O-])=NOcccccc6Cl)))))))))))C=O)O
CCOC=O)NcccC)ncOC))c6NCccccF)cc6)))))))C9
Ccc-ccccO)cF)c6))))))nCCCC=O)NCCCCCC6)))))))))))ccccO)cc96
O=CNCcccccc6))))))))NCCCNCC=O)NCCCCCC6)))))))))CC7
CCNC=O)cccccc6)OCCO6)))))))))))C=O)NCCCC5C=O)O
O=CNNC=O)CCCNC=O)cccccccccccc6nc%14%10))))))))))))))))))))))NcccccC=NCCN5)))))c6
CCCOC=O)CC)COC=O)CCCCCCC=CCCO)CC6C)C%10CCC%17C)C%18C%22C)C))))))))))))))))))))))))))CC)C
COcccccc6CNcncncc6ncn5COCCO))CO)C5O
COcccC=CC=O)NCcccccc6)))))))))))ccOC))c6OC
CCC)C)CCN)ccccc-ccccC=O)NCCC=O)O)))C=O)NCCccccS=O)=O)Ncccccc6F)))))))))cc6)))))))))cc6))))))))))c6
Ncncncc6ncn5COCCOP=O)NCCC=O)O)))C=O)O))))CCCOccccC=O))nc6))))))))O5))))))C6
CS=O)=O)ccccCOcccNC)C=O)cccco5)))))))ccc6O)))))))))cc6
COccccc-ccnccOCCCNCC6)))))))cC)c=O)n6C)))))))))c6
CCOC=O)ccncccccc6c%10NCCCNCCCCC6
CC=O)Ncccccc6)c-cccccc6))))))cn5CCO
COcccCCC=O)csccc5SCC=O)Ncccccc6C)))))))))))))))))))ccOC))c6OC
CCOC=O)ccccnc-cccccc6OC))))))))oc5c9
CcnnCCNC=O)CCSC=Ccccccc6))))))))))CN5C))))))))nn5
COcccccCC)=O))cccnn%10-cccccc6)OCO5))))))))))))c6
O=CNCCCcccccc6))))))cccccc6))))))))))CCCCNS=O)=O)cccccc6)NC=O)CO6))))))))))C6
CcccccCl)cCcccCOcccC=O)NCCC)C)))))c[nH]cnc5c9)))))))))))cC)cc6OCC%10C)))))))))))c6
O=S=O)cccccc6))))))cccCl)ccc6NCCNCCOCC6))))))))CCC6
CCCCcncCl)cCC=O)O)))n5Ccccc-ccccCP=O)O)O)))cc6C)))))))cc6
N#CccNC=O)cccccc6)OCO5))))))))))scc5CCCO6
COcccccc6O)))CCNC)CC95
CNC=O)NCcccccc6))))))CC=O)OC)))=C6C
CCOccccC=O)ccC)[nH]cC=O)OCC)C))))c5C)))))))cc6
CCCCCN)cccCF)F)F))ccCF)F)F))c6
CCNCccC=O)NCcccccn6)))))))))ncccccn96))))))))))CCC3
N#CccnCC=O)NcccccOcccccc6)))))))c6Cl))))))))))ccF)cccc96
CCCCCCC=CCCCCCCCCOCCCOC=O)N5Ccccccc6))))))))))))))))))))))CCCCC=O)CCC7=O)))))))))))C6
CC=N)NCCCOccccF)cc6-ccccCNCCOCC6)))))))n5C9=O))))))))))))))CC6
C=CCCCCCCCCCCOccccC=O)OC)))cc6
CCC)ccC=O)NCCC3)))))cc-cccccc6Cl)))))))o5
O=CNN=cccc[N+]=O)[O-]))s5)))))))CCCCCC6
O=CNN=CcccBr)cO)cO)c6O))))))))))ccccNcccncccCl)ccc%106)))))))))))cc6
COccNCCCN)C5)))))nccc6-ccccnc-ccccC=O)NCC)C))))cc6))))))cnC)c95
CCCCOCCCCCN5C=O)OCCCC))COCC)C)NC85C=NCC)CC3)))))cccccc69
CCC)C=O)Nccccnc6NCCNC=O)CCNC=O)cccccn6)))))))CC5cccccc6)))))))))))CC6
COccccC=O)Cnccnc5)))))))cc6OC
N#CccccC=O)cccOCCCOccccBr)cc6)))))))))))ccc6Cl))))))))cc6
O=CNN=CccccO)cc6O))))))))))cccccS=O)=O)Ncccccc6))))))))c6
CCNCCC#N))cccccC=O)NccccF)cF)c6))))))))c6))))))CC5=O
CCccC=O)cccccccccc%106))))CN5C=O)CNCCOCC6)))))))))))))))))cccc6OCCCC)C
CCOC=O)cccC=O)CCccccccccc6c%10)))))))))))))ccC)c6O
CCC)CCCC5CS=O)=O)NCCNccccCl)cCl)c6))))))CC6))))))))C=O)C6
N=CNO))ccccCNC=O)CNC=O)CNCCCC=O)O)))))C5=N)))))))CO)cccccc6))))))))))cc6
O=CNccccF)cOcccccc6C=O)NCCC3))))))))))))c6)))))))NcccccF)c6
CCCccncNC=O)CCCCCCCC6)C8)))C6))))))))s5))))))C=O)NCCNcccccc6F)))))))CC6
CccccOcncccc6C=NCccccnc6))))))))NO))))))))))cc6CCC5
O=CNCCOCnccc=O)[nH]c6=O))))))))))))cccncc6
Cccsc=O)ccccNCCNC)C)))))cc%106
COcccccc6cC=O)CScnncCOccccF)cCl)c6))))))))n5-%10
COccccNCCNC=O)COC=O)CCC=O)cccccc6C))))))))))))))CC6))))))cc6
O=CNCCCCCC6)))))))CC=CCOcccccc6F))))))))CN6Ccccccc6
CCC)CCNC=O)ccccF)cc6)))))))CC5cccccCF)F)F))c6
CCCCCO)CCCCCCC=CCCC6CCCC%14C)C%17C%16=O
COcc-cccco5)))))ocO)cc=O)ccO)ccCC)C))oc6c%14%10
COcccccC=O)NCC=O)Ncccccc6%10)))))))))))c6
CccccC)cNC=O)CScnncc=O)cC)nnc96)))))))))))))c6
O=CO)CcccO)cO)c-csccc5-ccccO)cc6)))))))))))c6
CCC)NC=O)NCcccncc6))))))cccccCl)c6Cl
COccccCC=O)NC=N)N)))))cc6OC
O=CNccccCF)F)F))cc6)))))))NCCCnccnc5))))))))CCCCcccccc6%10
O=CNS=O)=O)ccccF)cc6))))))))cccccF)c6
O=CNCcccccc6)OCO5))))))))))Ncccccc6F
CCC)CCNC=O)CNC=O)Ncccccc6))))))))))))C=O)NCCCCCCCC6)))))))CO)CCC=O)NCCCC)C)))CN)=O
C[N+]CCCCC6))C=O)Ncccccc6N%10C=O)CNCCCCCCC8
O=S=O)NCCCC6NCCnnncccccc69)))))))))))CcccccNCCC3))))c6))))))CC6
O=CNccccBr)cc6C9Cccc-cccccccc6oc%10=O)))))))))))oc=O)c6O%10
O=CNCCNCCOCC6)))))))))ccccNC=O)CCCCNS=O)=O)ccccF)cc6)))))))C6))))))))cc6
CCCOccNCCNC=O)Ncccccc6OC))))))))))CC6))))))c=O)c4=O
CNCccn-cccccc6))))))cccccc96))))))))))CCCNccNCcccco5)))))))c=O)nC)c=O)n6CccF)cccc6F))))))))))))))CC6
O=CNC=O)NC5CCCcccccc6))))))=NO5
CCNCC))S=O)=O)cccNC=O)CNC=O)CCC5=O)))))))))ccC=O)OCC=O)NC)cccccc6)))))))))))c6
CCCcnccccNC=O)cccco5)))))))cc6c=O)n%10CC=O)NCCO))Ccccccc6
CCccccC=O)ccccBr)cc6)))))))cCl)c6Cl
O=CCSccccCl)cc6))))))))CNCCSCC6
CNC=O)CCnnc-cccccccccc%106))))))))))ccN)c6=O))))))))))cccccc6
CcccC=O)O))sc5C=CC#N))cccccc6C=O)O
CCNCC))CCOccccC=CCO)ccccF)cc6)))))))ccccO)cO)c6))))))))cc6
CccccS=O)=O)NC=O)NccccCC=O)O)))cc6))))))))))cc6
CCnccNcccncn6)))))))c=O)nc6-cccccc6Cl
C=CCCCCCOC3C)C)))))))C=O)N4C=O
CCOC=CCNCCCCccccF)cc6F)))))))CC6))))))))CCS6
CCOccccN=cscC=O)NCCCCC5)))))))cccccc96))))))))))cc6
O=CNCCO))))NccccBr)cc6
COccccNC=O)CNC)C=O)ccncCl)cCl)c6)))))))))))cc6
OCCNCCCOcccccc6Br)))))))))))))COcccccc6
COcccccoc=O)sc95
CCOccccC=O)ccnCcccccc6)))))))cccccc6c%10=O))))OCO5)))))))))))cc6
C=CC)CccccOC))cc6OCC)=O)))))CCNC)C6
CC=CC=O)OCCCCC)CCC=CC)CCC5%13C)))))))))))))OC5=O
OCCNCccccF)cc6)))))))))CCCOP=O)O)O
O=CCnnncccccc69))))))))))NN=cnc[nH]cc6cnn5Ccccccc6
CccccNcnc-cccccc6))))))cs5))))))cc6
CCCOcccccc6-cncCNCCCC5))))))cs5
CcncNCCNccCl)cnc[nH]c-ccccnc6))))))cc95)))))))))CC6))))))no5
CCCCCCCCCCCCnccnc5
O=CO)CCcnccCF)F)F))cc6Cl
COcccc[nH]cncccccc6c%10c%14cccccc%176
COcccccCNCcnnc-cccccn6))))))o5)))))CCC6))))))c6OC
O=CNCcccccF)c6))))))))CCCCCN6S=O)=O)cccccn6
Ccnsccc-ccccc-ncccn5)))))c6))))))nn5c9=O
O=CCCcccccc6))))))cccccc6))))))))NCCCCncncn5)))))C6
O=CNC=O)Ccccccc6))))))cccccc6O)))))))N6
CC=O)NcccC=O)NCCCC3))))))c[nH]c6=O
O=ccnn-cccccc6F)))))))c5N=NccccF)cc6
CNC)C=O)NS=O)=O)cccccc6-cccCF)F)F))ccCF)F)F))c6
Cccc=O)nCCcccccc6O)))))))))cccccc%106))cccccc6c=O)n%10CccccCl)cc6Cl
CCC)CCC=O)O))nnc-cccccc6F)))))))ccNccnnC)c5))))))ncnc69
COcc-ccscN)c5C=O)Ncccccn6)))))))))))))ccccccnc%106
CC=O)NN=Ccccccc6))))))CC5ccccCl)cc6Cl
O=CNN=CCCCCCCCC6)C8)))C6)))))))))ccccnc6
CcccC)ncNCCCNC=O)cccccF)ccc6[nH]9))))))))))CC5C8))))))))n6
CNC=O)cccccc6CcncNCCNS=O)=O)ccccccccc6c%10)))))))))))CC6))))))ccc6%14
CCOC=O)cccNCccccOC))cc6)))))))SC)=O)=O)))ccc6-cnnc-cccccc6))))))o5
COcccccc6OCCNC=O)ccccCS=O)CccccCl)cc6)))))))))o5
CcccccCCNC=O)CCCNC=O)ccccnc6)))))))C4))))C4))))))c6
O=CNCCCCC3cccc-ccccBr)cc6))))))o5)))))))))))Ncccccc6)CCCC6
O=Ccccccc6C=O)cc%10cc-ccccBr)cc6))))))[nH]5
CCCCNCCCCOC=O)OCCCCCCNC=O)CCCCCNC=O)CC%17))))))))))))))))))))))))CCCccO)cccc6%10
CNCCCCNC=O)NCCCOcccF)ccF)c6)))))))CC6)))))))))ccccF)cc6)))))))))CC=O)O
CNCC=O)NccccF)cF)c6F))))))))))C=O)CCcccccc6
COC=O)ccccNC=O)cccccc6)ncC)n5C)))))))))))cc6
COccccS=O)=O)NCCCC=O)OCC=O)NCC)C=O)NccccCC)=O))cc6))))))))))))))CC5=O))))))))cc6OC
Cncc-ccncNCCNCC6))))))cCncncn5))))))c6))))))cn5
CccccS=O)=O)NNC=O)ccC)scncncN)c96)))))))))))))cc6
CNC)C=O)ccc-ccccCF)F)F))cSC)=O)=O))c6))))))n-ccccCN)=O))cn6))))))n5
COCCCCCC=O)NCCO)cccccOC))c6))))))))C6
CNCCNC=O)CCccnCC=O)Ncccccc6)OCCO6))))))))))))cccccc96))))))))))))CC6
CCNP=NccccCl)cc6)))))))NO))))C=O)NCcccccc6Cl
CCC)CNC=O)CncccccNC=O)Ncccccc6Cl))))))))))ccc69))))))))))))C=O)O
CCCCCCNS=O)=O)cccc-nnnnc5Scccccc6F)))))))))))))cc6))))))))C6C
CCCCCcccccO)c6))))))CC6
CC=O)NCCCF))))CCOCOCC=O)NC)))C=CS=O)=O)O)))CNC=O)ccnccBr)c6)))))))))C5O8
CCCCCNCCO)Cncccccc6c=O)cccccc6%14)))))))))))))))))C6
CCCCNC=O)COC=O)C=Ccccccc6)Ccccccc6-9))))))))))))))))))CC6
Ncccc-ccccN)cc6))))))cc6
COcccccCNC=O)NC)Ccc[nH]nc5-ccccCl)cc6))))))))))))))))c6
COccccCCccccccccc6n%10))))))))))))cc6OCcccccc6
COcccC=CC=O)ccccOC))cOC))c6)))))))))ccOC))c6O
CcccC)ccS=O)=O)ccC=O)NCcccccC)n6)))))))))cC)nccccBr)cc%106)))))))))))c6
FcccF)ccCOcccNCCNCC6))))))ccc6Cl)))))))))c6
CNC)cncc-ccccnsnc5c9)))))))))cc6NC=O)ccccCC)C)C))cc6
O=Ccccco5)))))CCcccccc6C=NC=O)CCCN%135
cccccc6)N=CCCC6Ccccccc6))))))CCNCCCCCC6))))))C6
CCCOC=O)cc-ccccCl)cc6))))))cnccCC)C)C))cO)cNCCCNCC)=O)))))))cc%106
COcccncsc5c=O)n9-cccccc6
O=CNCCCC3)))))cccCF)F)F))ccCF)F)F))c6
CScnncn5-ccccCl)cc6S=O)=O)N%10CcccccC)ccc6n9C
COcccc-ccc-ccccF)cc6))))))[nH]n5)))))cc6
Cccc-cn[nH]cccNC=O)NCC)ccccccccc6c%10))))))))))))))ncc96)))))))))ccn6
O=CCccccc[N+]=O)[O-]))c6)))))))NCCNcccccCl)c6))))))CC6
COC=O)c[nH]cccccc6c9NC=O)ccccCCSC=S)NC5=O)))))))cc6
COccccOC))cNcnc-cnncSCC)C=O)NCCCCC5)))))))))o5)))))cs5))))))c6
CCOC=O)ccN)nNC=O)cccncc6))))))))c=O)[nH]c6=O
CCC)C=O)NCCNC=O)Nccccnc6))))))))CC6
N#Ccccccc6)CCCNC=O)Ccccccc6))))))))CC6)))))CC5CN)=O
O=CccccF)cc6))))))NCCCO)CCccccF)cc69))))))))CC6
CcccCOcccccCNC=O)CNC=O)OCC6cccCl)ccc6Cl))))))))))))))))c6))))))))n-ccccCF)F)F))cc6))))))n5
O=CO)CO)=CC=O)cc[nH]cncccc96))))))))))ccccCl)cc6
Ccc-ccccOCF)F)F)))cc6))))))ncccnn5CC=O)NCCCcccccc6)))))))))))))))c9C
C[n+]cccccc6cNccccC=N)N))cc6)))))))ccccNC=O)C=CccccCl)cc6))))))))))cC=NCCN5)))))cc6%14
COcccccc6)Ccccccc6))))))=NCC=O)N7
COccccOC))cNC=O)COC=O)CSccccS=O)=O)NCCC)CC))))))cc6)))))))))))))c6
COcccOC))cc-ccccc=O)o6))CCcccOC))ccc6N%10C))))))))))))))c6
COccccncccCl)ccc6cNCCNcccccF)c6))))))CC6))))))c%10c%14
O=COCcccOC=O)NCcccccc6))))))))))ccc6OCC%10C%13OCCO5
C=CC=CC=CC=CCCCC=CC)CCCO
CC=CC=O)Ncccccc6OC))))))))))Cccccs5)))))nnccc5N9
NcnccC=O)Ncccccc6))))))))cn6
O=CNccccNCCNCCO)Cncncn5))))))ccccF)cc6F)))))))))CC6))))))cF)c6)))))))CF)F)F
C=CC)C=O)OCCCC)CCOCC)=O))))COCC)=O)))CCC5CCCC)Ccccoc5)))))OC=O)COC37C%10%14C
CCC=O)NcnncCccccs5))))))s5))))))NC=O)cccccc6C9=O
CCOccccc-cccC=O)NcccccOCCnccC)c=O)[nH]6))))))))c6))))))))cC)o5)))))c6
CC=O)OCCO)CCCCCCCCO)CCC%106CC%13%10)))CC5O)C=CC=O)cccccc6CO
C=CCncSCC=O)NCCCCCC6))))))))))nnc5-cccncc6
CNC=O)ccnncc-cccccc6OC))))))))ccnc6nc%139
COccccCCOccccC=O)O))cc6CC)C)))))))))))cc6
CCCNCC=O)NO))))cnc-cccco5)))))ncccccc%106
O=CNN=CccccBr)s5))))))))ccnCCO)))cncnc=O)c6c%10
CCC)C)Ncccccc6NC=O)C=O)CCC=O)cccccc6)))))))CC)C)C
O=CO)C=CccccS=O)=O)NccccCl)cc6))))))))cc6
CCNCCC)CN4C=S)NcccccCl)c6C
CCNC=O)Cnnccc=O)occccCC)C)C))cc6c%10nc%13=O
CCC)CCC=O)NO)))CCCC)CCCCC)CCC=O)CCC)C=O)O))CCC6C)CCC%10%14C)))))))))))))C96
COccccccCCC=O)cccO)ccc69)))))))))cccc%106
COccOC))cOC))ccoc=S)ccc%106)C=O)ccccnc6C%10=O
CccccncNccccBr)cc6F))))))))cc=O)n6c%10
CCOcncNC=O)CNC=O)OCC)C)C))))))))ncccCl)ccc%106
COcccccc6NCC=O)NCCC)C)))cccccc6C%11=O
COccccCNC=O)OCcccccc6)))))))))))cc6
ccccCNCCCCCCNCcccccc6))))))))))CC6))))))))cc6
COC=O)CCccccOC))cc6)))))))CcccC=O)NCCCCCO5))))))))nCCSccccI)cc6)))))))))c5CC8CN%11C=O)cccccc6
CCccccCl)cc6))))))ncncn5
COC=O)CC)NC=O)ccccCl)cc6
Cnc=O)[nH]c=O)cc6ncn5CC=O)cccccc69
O=c[nH]cccc[N+]=O)[O-]))cc6cnc-cccccc6))))))nc%135
COC=O)cccc=O)cccccc6o%10)))))))))))C=O)NCCCCCC6
CCOC=O)C=CC)Ncnc-ccccOC))cOC))c6))))))cs5)))))CC)=O))CCccccOC))cc6
CcccncNCCNC=O)CccnnC)c5)))))))CC6))))))c6
NccccC=O)OCCCcc[nH]cn5))))))))))cc6
Ncccccc6)C=CCl))SC5=S
CCCCNCCCCCCCCCNCC))CC))))))C=O)NCCO))Ccccccc6)))))))))))))))))C=O)NCCCCC=O)O)))CC6
N=CN)NCCCCNccccCl)cc6))))))))C=O)O
CC=CC=CC=O)OCCCOCC)=O)))CC)COC=O)CC)CCC)C))COCOCC)CCNC)C))C6O))))))))C%20
O=CC=CCCC=O)O))))))cncc-cccccc6))))))s5)))))CO)CO)CF)F)F
CC=O)NCC=CC=CCCC)C)))))))C=O)cccccc6
Ccccccc6OCcccF)ccc6)CNCCC7CSSCCN8C=S)NC6C)C
COcccccc6NC=O)CCNCCNccccF)cc6))))))CC6
O=ccc[nH]cccF)ccc6cO)c%10[nH]%13
CNC=O)CCCCCCN5CCC8ccccCl)cc6)))))))))))))))))CCC3
CCCCCCCCCCCCCCCCOCCCO)COC=O)CN)CO)nccnc5)))))))))COCC)=O
CCC=O)NCCCCCn[nH]c=O)cc5CF)F)F))))))))C6
COccccCNCccO)[nH]c=O)n-cccccc6))))))c6=S))))))))))cc6OC
CNCCCOcccccI)cccc6c%10))))))))))))))CcccccCl)c6
CncN)cC=O)CScn[nH]c=O)n5C)))))))))c=O)nC)c6=O
CcccncNC=O)CCCCCC5))))))))c6
CccF)cccCF)F)F))c6C=O)NCCCCCCNC=O)cccncc6)))))))C6
CC=O)NCCCCNC=O)NCCCCOccccCl)cc6)))))))))))C5=O))))))CC6
C#CcccccNcncccN)ccc6[nH]9))))))))))c6
CccccCNC=O)NC)CCCCOCC6)))))))))))cc6
CNCCccccNccCl)cccc6Cl))))))))ncnc6cn%10
CCCC=O)Ncccccc6)C=O)NCC)CO)))CCC)CCNC)S=O)=O)ccccF)cc6)))))))))O9))))))))))))))OCC)C)O
CNC)C=O)NCcc-cnocCCC3)))n5)))))nnC)c5C9
Cccccnc6-cccCOccccCF)F)F))cn6))))))))cccC)ccc6[nH]%10
CC=CC=O)CCC)C))CCC)CO)))CCOS=O)=O)O)))))))))CC=CC)CCC=CC)CCCccOC))coc5C=CC=O)cccOC))cOC))cOC))c6
C=NNccccF)cc6F)))))))CCC6
CcccccCNS=O)=O)cccccnsnc95))))))))))))c=O)[nH]c6cc%10C
N=CCCCCC=CCCCC6)))))))CC6
CNC=O)C=NNC=O)ccnCcccccc6[N+]=O)[O-])))))))))cccccc6c%10=O))))))))))))))))cccccc6
Cnccnc5CNC=O)NccccC#N))cc6))))))CCCS=O)=O)C5
O=CCCCCCC6N8S=O)=O)ccccBr)s5
O=[N+][O-])C=CCl)CNCCCl))))=NC6nccnc5[N+]=O)[O-]
ccnc-cnccCCCNCC6COcc-cccccc6))))))on5))))))))))))cs5))))))cc6
CC=O)NCCNcncN)ncCNCCNcnccCl)cc6Cl)))))))CC6)))))))n6))))))CC6
CCC)ncnccNCCCcccCl)ccc6NCCC3)))C%10=O)))))))))))))nc-ccccccccc6c%10))))))))))nc69
CccccNCcccC)ccoc=O)ccc%106))))))))))))cc6Cl
CCCNCCCnc=O)nCCCNS=O)=O)cccccc6Cl))))))))CC6))))))cccccc69))))))))))))CCCCCO5
N#CCC#N))=Ccccccc6
N=CN)NCCCCCCC=O)Ncccccc6
CCNC=O)ccnnc5NCcccccCl)c6))))))CC6CF)F)F)))))))))))))ccccNSC)=O)=O)))cF)c6
COcccccNC=O)CNC)C=O)cccccNS=O)=O)Ccccccc6)))))))))c6)))))))))))c6
COccccOC))cNcncccccc6nc%10NS=O)=O)ccccC)cc6)))))))))))))))))))c6
CCCNccNcccccC=O)NCCCNCCOCC6)))))))))))c6O)))))))cF)ccc=O)cC=O)O))cnc%106)))))))))))CCC)O6
COcccc-ncCccccC=O)NccccC=NC=O)ccccOC))cOC))c6))))))))cc6)))))))ccccOC))cOC))c6))))))))cc6))))))ncccccc6c%10=O))))))))))))cc6
COcccOC))nc-cccc-ccccC=O)O))cc6))))))s5)))))n6
CCCNCCcccccc6))))))))CCC6C)cccccO)c6
CCCCCCC#Ccccccc6
CCCccnnn5Ccccc-cccccc6-cnn[nH]n5)))))))))))cc6)))))))))))))C=O)O
CncCNCCNcccccCl)c6Cl)))))))CC6)))))))ncccNC=O)COcccccc6))))))))))ccc69
CCNCC))C=O)cccc-cccccc6))))))nn-cccccc6))))))c5nc9C
CCCCCO)CC6=CC=CCCCCCC)C)CO)CCC6%10C))))))))))))))))))CC)C
COcccccc6OC))))CC=O)NC=CccccO)cOC))c6)))))))))CC6
O=CCCCncSCCOcccccc6))))))))))ncccccc6c%10=O))))))))))))))Ncccccc6Br
CcccNC=O)COC=O)CCOcccccc6O%10)))))))))))))))no5
O=[N+][O-])ccncNccccCCOC4))))cc6-cccccc6)))))))))))))cn6
N#Cccccnc6
O=S=O)NCccccCNCCCCCC7))))))))o5)))))))cccF)cccccc6c%10O
CCNC=O)CN)Ccccccc6))))))))))C=O)NCCcc[nH]cccccc96))))))))))NC=O)OCC)C)C
BrC=Ccccccc6O9
CNccC=O)NCCCCNCCOCC6))))))CC6))))))))occccNC=O)ccccC#N))cc6))))))))cc96
CC=O)NCcn[nH]cNC=O)OCC)C)C)))))n5))))))C=O)OCCC)C)C
N#NCCCCCCCCCCNCCcccccc6C%10C%14
O=CNCcccccc6CNCCCCC6)))))))))))))))CCcccccc6)))))))NS=O)=O)ccccccccc6c%10
CncN)cS=O)=O)NCCCC5))))))cccccc6c%10=O
COccccS=O)=O)NC=O)C=Ccccccc6F))))))))))))cc6
CCCCCCCOcccccn6))[nH]c=NN))n5CCC
CCCCnncC)cc5C=O)OCC=O)NCCNC=O)Ccccccc6))))))))CC6
CCOCC=O)NccccC=O)OCcccccc6-cccccc6%13)))))))))))))))cc6C9=O
CcnnC)cc5CccccOCCcccccccc6nc%10Cl)))))))))))=NN5CC)=O)))))))cc6))))))NC=O)N6
CSCCCNC=O)CCCC=O)O))))NC=O)CN)CO))))))))C=O)NCC=O)NCCCC5C=O)NCCCC5C=O)NCCcccc-cccccc6))))))cc6)))))))CN)=O))))))))))))))))))CC)C
COccC)cncCCCcccccc6)))))))C=O)NS=O)=O)cccF)ccCF)F)F))c6)))))))))))c6C
C=CC)CScnncn5N
CCC)C)CCCCNccncccccc6nc-9cN)n%13C))))))))))))))CC6
O=cccNCCCCCC6)))))))ccO)ccO)cc6o%10
CCCOCCCCCF)C=CC=O)CCC6C)C%10F)CO)COP=O)O)cccccc6Cl))))))))O%16)))))))))C6
N#Ccccc[nH]cCCCCNCCCScccccc6))))))))))CC6)))))))nc5c9
COC=O)CNC=O)CNC=O)CCcccccc6)))))))NC=O)CNC=O)CNC=O)CN)CccccOP=O)O)O)))cc6)))))))))))CC)C))))))CC)C)))))CC)C
Ccsc[nH]c=S)nc5s8
O=CNccccI)cc6C9=NNC=S)NccccBr)cc6
cccc-cccnc-ccccOCCNCCOCC6)))))))))cc6))))))c6))))))cc6
CCOC=O)ccccOCcccCl)nccC)cnn95)))))))))))cc6
CCNC=O)CC)ncC)ccC)nnCCCCC5)))))c5cc9=O
S=CNCCcc[nH]cccccc96))))))))))))NCCOCC6
CCNC=O)cccOC))ccOC))c6)))))))CCCCO5
CCcncC)cC=O)NCCNCCNC=O))CCC7=O))))))))))))s5
CCC)CCNC=O)cccccc6C9C=O)NCCcc[nH]cccccc96))))))))))C=O)NCcncc[nH]5
CccccC=O)Ncccnn5-ccccF)cc6))))))))CS=O)=O)C5))))))))cC)c6
O=CO)cccccc6)nnn5-ccccnc-ncccn5)))))c-cccco5)))))nc6c%10
CCOcncccc6C=O)Ncn[nH]c=S)n5-cccccc6
CCCCcncC)ccC)cC)nn5c9%12
CCCCncc-ccncnc6=O))CCN5C=O)Ccccccc6))))))))))))))))cn5
CSC=NCCN5CccccCF)F)F))cc6
cccNcncccccc6[nH]9))))))))))ncNcccccc6)OCO5)))))))))c6
CnccCl)cccNC=O)CCC3)))))ccc69
N#CC=CcccccC#N))c6)))))))CN)=O
CCCCCCCOccc-c[nH]c=O)cC#N))cc6CCC5)))))))))cCl)cc6Cl
CccccC=O)cccF)ccc6NCCNC5=O)))))))))))))cc6
COccccNC=O)NCCCCCO5)))))))))cOC))c6
OccccOCccc-cccccc6))))))[nH]n5)))))))cc6
CS=O)=O)NCCNCcccncc6)))))))CC6
COccccC#CCCC=O)Ncccccc6Cl)))))))))))CCCNCCCCC6))))))CC8)C6)))))))cc6
COcncccNCCNCcccO)cO)cO)c6)))))))CC6))))))n6
CNCCCNcccccc6SccccCF)F)F))cn6))))))))))))))CC6
CnccNC=O)ccnncccnc96)))))))))))cn5
CCCCCcccccOCcccccccccc6n%10))))))))))))c6)))))))ccccOCC)=O)))cC)c6))))))))=NOC
CSccccC=CC=O)ON=CN)cccncc6))))))))))))cc6
Ccccccc6-ncC)ccc5NC=O)cccccN)c6
CSccccCOCCCOcccccc6CN)))))))))COC))C58)))))))cc6
CCCCCC=CC=CC=O)OCC=O)NCCO))))))))nc-ccccP=O)O)O))o5)))))ncccccc69
CCCCCCCNCCNcncnc[nH]cnc95)))))))))CC6)))))))))))NCccccCF)F)F))nc6
O=CO)CNC=O)C=CccccO)cO)c6)))))))SC5=S
COccccC=NCccccCl)cc6))))))CC=O)NcccccOC))c6))))))))CC=O)N7C%10ccF)cccc6F)))))))))))))))cc6
CNC)CCCCccccCl)cCl)c6))))))cccc-cccccc6))))))cc6)))))))C=O)O
O=CO)CCCccF)ccNC=O)C=Ccccccc6)))))))))CCNCCOCC6)))))))))cc6N%10
CcccC)nCCCCCN5CC=O)NCC)C)))))))))))n5
O=CO)CCCO)C=CCCCCCCC5)C6C9C=O)C7)C8
O=CO)C=Cccccnc-ccccCl)cCl)c6))))))c-ccccCl)cc6Cl)))))))nCcccccc6)))))))c=O)c6c%10)))))))))))Cnnncccccc6c%10=O
CCCCCCCCCCCCCCCCNccccC=O)OC)))cc6
CCCnc=O)n-cccccc6)OCO5))))))))c=O)cC=N)NccccCN))cc6))))))))c6=O
Clccccc-nc-ccccCl)cc6Cl)))))))nccccCl)cc69)))))))))c6
C#CCNCC)=O)))C=O)NCC)cncccc-cccncc6))))))cc6s9
CCCCCNC=O)CSCNC=O)CSC5=O)))))))))))C=O)NCCcccccc6)))))))C=O)O
CNC)CCccccNC=O)cnc-cccF)ccCl)c6))))))c[nH]5)))))))cc6
COcccCl)cC)cc6NC=O)CCF)F)F))N=Ccccccc6))))))N5CCCS=O)=O)CC6
Cnnnnc5SCC=O)NNC=O)C=Ccccccn6
CcccccNC=S)NC=O)CCO)cccccc6))))))))))))c6
Cc[nH]ccccC=O)O))cc6c9C=CC=O)Ncccccc69
COcccC=CC=O)ccccC)cc6)))))))))ccOC))c6OC
CCCC)C=O)NC=O)NCCC=CCCCC6))))))))))C4C)C
Ccccccc6NC=O)CNC=O)CC)CCCO5))))))))cccccc6Cl
CCC)CC=NOCC=O)NCCOCC6)))))))CC)C)CCC)C=CCOCcccccc6))))))))CC5C)C9=CC%13=O
CCOC=O)Cnncnc5=O))CCCC6
CCNCCccF)cF)cF)cF)c6F)))))))))C=O)ccC)nC)c=O)cccccc%106
O=CNcccccCl)c6)))))))ccccCScnccn5Ccccccc6))))))))))))))cc6
CC=O)Ncncccc-cccccCl)c6))))))cc6s9
CCCN)C=O)NCC=O)O))=CCSC)))CC6
CCCccccC)cc6)))))))C=S)Ncccccc6))))))cccccc69
CcccC)cS=O)=O)NN=CccccF)cc6))))))))))cC)c6
Ccnc-ccCl)ccC=O)NCccccSC)=O)=O))cc6)))))))))s5)))))cs5
COccccC=CC=O)ccccccsc5c9))))))))))))cc6
CCC)COccccC=NNC=O)cccc-cccccc6))))))cc6))))))))))cc6))))))))CN)=O
CcnccccNC=O)NCC=O)NcccccCl)c6))))))))))))cc6s9
CcncCNC=O)ccncNCCCCOCC)C)C6))))))))cn6)))))))))cs5
COC=O)CCCNCcccccC)cC)cc6[nH]c%10=O))))))))))))CC6
CCCCCCCCCCCCCCCCNccccccnccc%106))))C=O)O5
CCNCC))C=O)CncNCCOCC6))))))ncc5c=O)[nH]c=O)n6C
COccccNC=O)NCCcnc-ccnCCCO)CCO))O5)))))c=O)[nH]c6=O)))))C6C)C)))))))nc5CCO))))))))))cOC))c6
CCC)CC=O)cccccc6)CC)CC)Cncnnn5))))))O5
CCOC=O)C=CCCcccccn6)))))))C=O)OCC))))=CC)NcncSN)=O)=O))nn5C9
CcccNC=O)CScncN)ccN)n6))))))))))no5
CNC=O)CNC=O)CC)SccccCl)cc6%11
CCCCCN5CCcccc-ncc-ccncN)c-ccccnc6))))))c6))))))ccc6=O)))))))s5
CNCCC=NO))C5
COcccccc6)CCCNC=O)OCCCCCN=C=S))))))))))))))CC5
COcccncNCCCNCCCSC)=O)=O))))))CC6))))))n6
Cconc-ccF)cccc6Cl)))))))c5C=O)ON=CN)ccccCl)cc6
N#CcccncC=O)NccccCF)F)F))nc6))))))))c-cccccc6))))))nCC=O)NCCOCC6))))))))c5c9
COcccccc6C=O)CCO)CCCCCC6)))))))CN=CN)Ncncccccc6s9)))))))))C6=O
CNcncCCC#N))NC=O)ccscn5)))))))))cs5
CcccCl)cOCCCcccCl)ccCl)c6Cl)))))))NC)CCCNCC6)))))))))))cCl)c6
COC=O)C=CC)NCC)=CC=O)OC)))C6cccOC))ccc6F
NC=NCCCC=O)cnccs5))))))))CO5
CCnnccc5CCOC)))CNcncnnccOC))cOC))cOC))cc%106))))))))))C6
CCCCCC=NccccO)cc69
C[N+]C)C)CC=CC=O)OC5
CNC)S=O)=O)NccCN)=O))nCCCCCcccccc6)))))))))))cncccc96
CCOccccncNCCNCC=O)NcccccC)c6C))))))))))CC6))))))sc5c9
N=CNC=O)C=Ccccc-ccccNCCCCC6))))))o5)))))nn6)))))))S5
CCCCOcccccc6CNC=O)CC)CCC)C)NC=O)CCC3))))C4C=O)NCCNcccccC)c6))))))CC6
CNCCOccccCNcnc-cccncc6))))))ncc6CN)=O))))))))))cc6)))))))))Ccccccc6
O=CNcccccc6)))))))ccccc=O)ncnc6c%10)))CCCCC7
CC=O)NccccC#CccccCNCCOCC6)))))))cc6))))))))nc6
O=Cc[nH]ncc5CCCC6)))))))))NCCCCcccccc6C9))))))))CC6
CCCCccccC=O)NcnncCCC)))s5)))))))s5
COccccCNCCcc[nH]cccccc96)))))))))))))cc6
CcccNCCCCC6))Ncccccc6NC%10=S))))))))))))))ncn6
CCcc[nH]nc5C=O)NC)ccC)cCCN)=O)))ccccC)cc96
ClccccBr)cc6CNccccCNCCOCC6)))))))cc6
N=CNCCCCCCCC6)))))))))NN=CcccBr)ccc6OCccccC=N)N))cc6
COcccC=CCC)COcccCOCC)=O))))ccc6O%10))))))))))))ccc6O
CCCNCC=O)NcccccF)c6)))))))))C=O)ccccCSC)=O)=O)))cc6
CccccNC=O)NCCCCCC7)))))))))cC)c6
CCC)CCC=O)NCCCCN)=O))))CCC5C=O)NCcccccc6)OCO5))))))))))))))))))C3C)C
CNCcccccc6)))))))C=O)CC)Scn[nH]cccCl)cF)cc96
O=CNcccccOCCCCCC=O)O))))))))c6)))))))cccccF)c6
COccccC=NNC=O)COC))ccccCC)=O))cc6)))))))))))cc6
CC#CCO)CCCCCCC=CC=O)CCC)=CC6%10C)))))))))CC6Cncncn5)))))CC6%10C
CCNCC))CCNC=O)ccccncNC=O)ccccC)cC#N))c6))))))))sc5c9
COcccccc6-ccccC=O)NCCC3)))))nc6
CcncccccC)c6nc%10NCCCC5cccon5
CNCCCOCCCCcccccc6)))))))))C6C9
COcccc-cncCOccccC=O)NcccccC=O)NC)C)))c6O)))))))))cC=O)O))c6))))))))co5)))))cc6
COccccC=CNC)Ccccccc6))))))))))s5
NS=O)=O)cccccNcccS=O)=O)O))cNS=O)=O)ccccF)cc6))))))))cc6Cl))))))))c6
O=CNCCCNCCCC5)))))))))NccccncncNcccccBr)c6)))))))c6c%10
COcccccc=O)c-cccccc6)OCCO6)))))))))coc%106
CCCC=O)NCCN
CcnnC)cCl)c5Ccccccc6))))))NCCOCC6))))))))CCC5
CC=O)NCC)ccccOCCCNcccncOCCCC3)))))c6F)))))))C5))))))cc6
O=CNCcccco5)))))))ccccNCCNS=O)=O)ccccs5))))))CC6))))))c[N+]=O)[O-]))c6
CCC)CCNC=O)NCCNC)CC6))))))))cccNC=O)Ncccc-cccccc6Cl)))))))cc6)))))))))ccc6O%10
CCCCcccccNcccC=O)NccccccS=O)=O)NCCC)OCC)C6)))))))cOC))cOC))c6c%10))))))))))))cc6)))))))c6
O=CNCCNCCC6CC6)))))))))ccccCOccccBr)cc6Cl)))))))))cc6
Ccc-cccccc6CF)F)F))))))))non5
O=CNccccF)cc6)))))))cnnC=O)cccco5))))))cncccc6c%10=O
CCccC)[nH]cC=O)NCCCcccccc6)))))))))))c5C)))CCC)C)CC6=O
CCCCCCCN5C=O)cccCl)ncn6
COccccNC=O)C=CccnCOCCOCC)=O))))COCC)=O)))COCC)=O)))C6OCC)=O)))))))))cccC)cCl)cc6c%10=O)))))))))))))))cc6[N+]=O)[O-]
CcccC=O)NCCNCCCCC6))))))CCC6=O))))))))ccc6F
CCC)nccC=O)ccnncNC)C))ncnc96))))))))))cccccc69
Occcccc6Ccccc[nH]ncc5c9-cccccc6
NCCOCC5NCcccccc6))))))cccccccccc%106)))))))))))CCCCCC6
COcccccOC))c6OC))))-ccccSC))c=O)cc7CNCC)=O)))CC%12
CNC)CCCNC=O)COccccCl)cc6
NCCcc[nH]cn5))))))cnc-cccccc6))))))c-cccccc6))))))[nH]5
O=CCncncC=O)NCccnnCcccccc6)))))))c5))))))))c5))))))NcccCl)ccCl)c6
CCCCCCOC=O)CN=C6ccccCF)F)F))cc6
CCCCCNC=O)OCcccccc6))))))))))C=O)NO
CcccSN)=O)=O))ccc6NC=O)COC=O)ccnn-cccccc6))))))c5
S=c[nH]ncccccn96
CCCCNCC=O)O)))C=O)CCCCN5C=O)CC)NC=O)C=CC))NC=O)CCC)O))NC=O)CCCCNN=C%20=N%21
CcncN)ccc6CNCC=O)NCCNC=O)OCCCCCCC6))))))))))CC6
CCCNCC=CC=CC6))))))cccC)ccc6OC
COccccOCCccCOC=O)NCC)C))))))cCC=CC)C))))nccccC)cc%106)))))))))))))cc6
Cnc-cccccc6))))))nnc5CccccCl)cc6))))))CCC4
COcnccC#CCO)CcccncNCC)=O)))c6))))))))))nCC)=O))c6=O
N#CcccCO))ccc6Occcccc6OC=O)CCcccccc6)))))))))))))OCO5
CcccccNC=O)CNCP=O)O)O)))ccccOC))cc6OC))))))))))))c6C
O=CCOC=O)CNC=O)CCCCCC6))))))))))))NcccccS=O)=O)NCCOCC6)))))))c6
CCOCCCCCNC=O)cccc=O)[nH]c6)))))))C6
CNC=O)OccccCl)cc6))))))))CCCNCCCcc[nH]cccc-ccccOCF)F)F)))cc6))))))cc96))))))))))))CC6
O=CNCccccCNCCCnncnc5%10))))))))))n5))))))ScccCl)ccc6Cl)))))))))CCC3
C=CC)CCC#CC=CC=CCCCCC=CCC=O)NCCC=CC=CC=O)N%206))))))))))))))))O6
Cc[nH]c[N+]=O)[O-]))cCOCCCCCC6))))))))c5[N+]=O)[O-]
Cc[nH]cccccc6c9C=CCCCC=O)NO)))))P=O)O)O
O=[N+][O-])cnn-cccccc6))))))cc5CNCCCCCC7
NC=S)NN=Ccccccc6))))))CC5cccccOCcccccc6))))))))c6
C=CCC)CCOC=O)NCCCCCNCC=O)NCCCCC6))))))))CCC6C)C%10CCC%17%14C)))))))))))))))))CC)C)C=O)C6
O=c[nH]cccccc6cc%10NCSccccBr)cc6))))))))ccccBr)cc6
COC=O)CCNC=O)C=CccccCl)cc6F))))))))SC5=S
CcccccC=O)Ncccc[N+]=O)[O-]))cn6))))))))c6
COcccc-ccc=O)ccC)cccc6o%10))))))))))cOC))c6
CC=CCCCC)CCCCCCCO)CCC6C)C%10CCC%14%17C
COCCNcnc=O)cnccnc6[nH]9)))CCC5
O=CCScnc[nH]n5)))))))NN=Ccccccc6F
O=CNO))ccncNC=O)CCC=O)NCCcc[nH]cccccc96)))))))))))))))))s5
CCOccccccc[nH]c95))CCNCcccccc6C))))))))C6
OCCnnnccNCcccccc6))))))))ncnc69
CCOC=O)ccccn5CcccCl)ccCl)c6))))))))CCCC6CCCC)C=O)CCC95
CNC)C=O)OcccccNC=O)NCCCCCO5)))))))))c6
COccccCC)NC=O)CNCcccccc6)))))))Ccccccc6C9)))))))))))))cc6OC
CCOcccCcccccc6N=CCOC=O)C5%13))))))))OCO5))))))))ccOCcccccc6))))))))c6OC
COccccCCCOcccOC))cOC))cc6C%10CO)))))))))))))cc6
CNCCcccccc6))))))))C=O)ccccN=Ccccccc6))))))))cc6
OCCOcnc-cccccCl)c6))))))c-cccccn6))))))s5)))))))CF)F)F
O=[N+][O-])ccncn5)OCCOCCCOCcccc-ccccF)cc6))))))cc6)))))))))))C7
CSCCCNC=O)ccccNC=O)ccccBr)o5)))))))cc6-cccccc6))))))))))))))C=O)OCC)C
CCCC)NCCcc-ccccccC=O)cccccc6)))))))cO)ccc%106))))))))))nC)c=O)cccccc%106
CCOC=O)NNC=O)cccccc6Cl
Ccccccc6CNCCCCCC6NS=O)=O)cccccCF)F)F))c6))))))))C8
OCCNCCCNC=O)ccc-ccccnc6))))))ncccccc%106)))))))))))CC7
CC=O)COccccc-cncCNcccccc6C=O)NC)C)))))))))))co5)))))c6
N=CNCCCCN)C=O)O)))))))NCCC=O)O
CcccCN)=O))ccc6-nnncC=O)NccccCCNCCCN)))))))cc6))))))))n5
O=CNNS=O)=O)ccccBr)cc6)))))))))ccn[nH]c5
CNCCCccncc-cccccCl)c6))))))cnn5c9CC%14
CccCCC=O)O))))cccOCcccccc6))))))))ccO)c6[nH]c%10=O
CccccC=O)NcnccCC=O)NCCCCF)F)C6))))))))s5)))))))o5
O=CCCCCCCcccccc6))))))))))))cnccs5
O=CCCCCC=O)NCcccccc6)))))))CCcccccc6)))))))C6))))))))NCCcccccc6
CccccOCC=O)NccccS=O)=O)NCCCCCC7))))))))cc6))))))))))cc6
O=CNCCcc[nH]cn5))))))C=O)NCCCCCOcccccc6))OCCO6)))))))))))))C=O)O)))))))OCcccccc6
CccccCl)cc6NC=O)COC=O)CScnnnn5C
O=CNCCCNCcccccCl)c6Cl))))))))CC6)))))))ccccCncncccF)ccc69))))))))))cc6
COccccCNCCCCcccccc6CC)C))))))))C4)))))))cc6C=NCCN5
Ccncccc-cccccC#N))c6))))))ncNCCCCCO)))))))c6c%10C
CC=O)NCCNcccccc6))))))cccc-cccccCNCCCN)=O))CC6))))))n6))))))cc6))))))C5
O=CNCCCC3)))))cccS=O)=O)NCCOCC6)))))))ccc6OCCCF)F)CC6)C3CCCCC6
Ccccccc6OcccccC=NNS=O)=O)ccccNCCCC5=O))))))cc6))))))))))c6
CNC)cncncc6ncn5C
O=CNO))ccncNCCCCO)C6))))))nc6
O=CCScnc=O)ccNS=O)=O)ccccCl)cc6))))))))[nH]6))))))))NccccBr)cc6
COcccccc6CO)CC=O)OCC=O)Ncccccc6CC
C=CCCCCCCCC7)N5cccccc6
C=CC[N+]CC#CCCCOcccccc6CC=O)OC)))))))))))))))CC)CC6CCCCC))C=O)OC
CnncSN)=O)=O))sc5=NC=CC=O)Ncccc[N+]=O)[O-]))cc69)))))))))Ccccccc6Cl)))))))CC5cccccc6
Ccccccnc-cccc-ccccO)cc6))))))s5)))))[nH]c95
CCOcccc-cncCS=O)=O)CC=O)NCCcccccc69)))))))))))))cC)o5)))))cc6
CccccS=O)=O)NCCNcncccc6CF)F)F))))))))CC6)))))))cc6C
CCOcccCCNC=O)COC=O)CccCl)cccc6Cl)))))))))))))))ccOCC)))c6OCC
CccscNC=O)Cccnccsc5n8)))))))))))n5
CNCCNCccccNC=O)NccccCl)cCl)c6)))))))))cc6)))))))CC6
CccccS=O)=O)NCCNcccc-ccccOCCCNCCCC)CC6))))))CC6))))))cCF)F)F))c6))))))nn6))))))CC6)))))))cc6
CCN=CNC=S)NCC)=CC=O)O))))))cccccc69
CCC)CCCCCCCCCCCCCC=O)O
COC=O)CNcccCl)ncCl)n6
O=CO)CNC=O)cncNC=O)cccco5)))))))cccNCCOCC6))))))ccc6n%10
C=CCcnocCCC)))c5C=C9ccncnc6
COcccc-cccncncNCCNcnccccCl)cc6cCCNCC)=O)))))c%10n%14))))))))))))))CC6))))))cc6c%10))))))))ccc6CO
O=CCO)=CC=O)CCO)CCCCC6))))))S5
CCCCCNcccccO)c6
O=CCCCCC3)))))NCCCCOCCCCOCcccccc6))))))))CC5C8))))))))))Cccccnc6))))))O5
NC=NOC=O)Ccccc[N+]=O)[O-]))cc6))))))))))ccccnc6
CNCCNccccNCcccC=O)O))ccNC=O)cccccCl)c6))))))))c6))))))))cc6))))))CC6
COC=O)CCC=CC=O)C=C6C=CCO)CCC6%10O
CcncNC=O)COC=O)C=Ccccccc6[N+]=O)[O-])))))))))))))))ss5
N#CCC=N)Ncccccc6))))))C=O)CC6)Ccccco5)))))CC=6)cccccc6
COcccccc6)CO)CCC=CC)C)))))cccc=O)oc6))))))CC6=O
COcccccnnn5CCNS=O)=O)cccccc6[N+]=O)[O-])))))))))CC6))))))))c6
CNC)CCCCC5CC6OC=O)cccccc6
CNCCNC=O)cccccNC=O)NCCCCCCCCCC6)))))))))))))c6)))))))CC6
CCC)C=O)cccccc6)C=O)CCCCcccccc6)))))))))CC6
Ccccccc6NC=O)ccnncC)ccC)nc96
COcccc-coc-cccccCl)c6))))))cc5C=O)NCCCCCC6)))))))))))))cc6F
Cccncnc6=O))CCNCCC8)C6cccccc6
C=CCNcnccC=O)OCC=O)NCCOCC6)))))))COC=O)CC))))CC5OCC)))))))))s5
Ccccc-ccscncNCCCCCC7)))))))c-cccccc6))))))cc96)))))))))cc6
Cccncnc6SCC)C=O)NCCccccF)cc6
CC=CC=O)Ncccccccccc%106))))))))))))CccccCl)cc6Cl)))))))CC=O)N6
CNCCc[nH]cnc5C9CCcccccc6N%10
O=CNCccccF)cc6Cl)))))))))CCCCC5NC=O)CCC5cccccc6)OCO5
CccccS=O)=O)NC=O)NcccccCC)=O))c6))))))))))cc6
OCCCNCC=CccccCl)cCl)c6)))))))))CC6CCCCCCCC6)C8)))C6
CC=O)NCCcccCC=O)NCCC=O)O)))C=O)NCCN)=O)))))SC)=O)=O))))))cC)cc69
COccccNCCNC=O)C=NOCCCCOcccccOC))c6))))))))CCOCC)=O)))CC6O)))))))))))CC6)))))))cc6
CCOC=O)ccNC=O)CNCCCNCC)=O))))))))))scc5CCCCC7
CScccccc6NC=O)cnnsc5C
NcccO)ccCccncOCCO))))cCN))c6O))))))))c6
O=CCCCCCC=O)NN=c[nH]c-cccccc6))))))cs5)))))))))))))NCCcccccc6
CCNCC))C=O)CNC=O)NCCCCCCCC6)C8)))C6
cccncNCcncc[nH]5)))))))cCl)cnc6c%10
C#CCOccccF)cc6-ccc-cc[nH]cncSC)=O)=O))ccc96)))))))))cnn6
NCCCOcccccC=O)NccccF)cC=O)Nccncccccc6c%10))))))))))))c6))))))))c6
COC=O)cccC)sc5NC=O)ccccF)cc6
COccccS=O)=O)NCCOC5COCCOCCOCCOCCOCCOCCOCCOCCOCCN)C%145)))))))))))))))))))))))))))))))))))cc6
CCCCC=O)OCCO[N+]=O)[O-]))OCOCC)CCCCC)CCC%13C%116OO%11
CS=O)=O)NCCCCCNcnnnn5-cccccc6))))))))))))CC6
COccccCCCcccOC))cOC))cOC))c6))))))=NN5CC)=O)))))))cc6
CCC)nccCCNC=O)cnnC)cccccc96)))))))))))))cn5
CCOCCCC=O)O))))=CC)C))))OC=O)cccC#N))[nH]n5
O=CN=NN=CccccOCcccccc6))))))))cc6))))))))))cccccc6
CCNCC)C)C)))cccncc6
COcccC=O)NccccNCCCl)))CCCl))))cc6CCCC6%14))))))))))))ccOC))c6OC
O=S=O)cccccc6Cl)))))))NCCNCccscccccc96))))))))))CC6
Cccnccc6CNC)C=O)cccccc6-cncNcccccc6)CCC5)))))))))nC)c5
CccccCC=CCC=CCCC7)))O6)))))cccccc69))))))))cc6
COccccCNcnccs5)COcccccc6-%10))))))))))))))cc6
CCC)=CCccO)cOCOCCO))COC=O)C=Ccccccc6))))))))))CO)C6O))))))))cO)cc6O))C=O)CCcccccc6))))))C6C
NNC=O)CncncccBr)cCl)cc69
CC=O)NCCCC5C=O)OCCCC)C)))CCO)CCccccO)cc6C%10CCN%12CCCC3)))))))CO5)C%14=O
COccccC=CCCCNCCC8C6))))))))))cc6
CCncnccc6=O))CNCcccncc6)))))))CC6
CCNC=O)OCCCcccccc69))))))))NC)C=O)C7CccccO)cc6
CCCNCcnccc=O)nC)c=O)n6C)))))n5CC))))))))CCC)O6
CNC=O)ccc-cc[nH]ccccC)cc96)))))))))n-cccccC)n6))))))n5
CcccO)cCCF)F)F))NC=O)CCCCCCCCNC=O)O5)))))))C6C)CCC%10C)C5C)C)))))))))))))cC)c6
CCC=CCCN=CCCC)CC)CCC6C)CCC%14C)C%17C)C=N%16C
CccNC=O)ccc-ccccnc6))))))[nH]n5)))))))c=O)n-cccccc6))))))n5C
CccccS=O)=O)NCC=O)O))CC)C)))))cc6
COP=O)OC))COC=O)COcccccc6))))))))))cccccn6
COccccc-ncc-ccccC)cc6))))))c-ccccNC=O)cccco5)))))))cc6))))))n5)))))c6
COcccNC=O)NCcccco5)))))cccCl)ccccnc6c%10O)))))))))))))))ccc6-ccnco5
NCCccnCCCOccccCNCCCC5=O)))))))cc69))))))))))nn5
CCOccccCNC)C=O)cccc=O)[nH]c6)))))))))cc6
O=CNcnccs5))))))CCCC=O)NCcccccc6)))))))C6
CccccS=O)=O)NCcccccc6OCC%11CcccccC)c6))))))O%13))))))))))))))cc6
CCCCnnnnc5CccccBr)o5
ClP=S)OCC[n+]cCF)F)F))[n+][O-])cccccc6%10)))))))))))))NCCCccccOP=O)[O-])O)))cc6%10
CNCCNCC=O)NccccCl)cCl)c6)))))))))CC6
CcccCCC=O)Ncccc-cncNCCOCC6))))))ncNCCOCC6))))))n6))))))cc6))))))))C=O)NC)C)))))ccc6NCC=O)NC5=O
O=CC=CccccO)cO)c6))))))))OCCCCCCCcccO)cO)cO)c6
COCCNC=S)NCCC)C)))cnccccF)cc6o9)))))))))C5=O
CccCl)cccc6NC=O)CNC)CC=O)NcccccNCCOCC6))))))c6
O=CNCCCCOcccccn6))))))))))))ccc-ccccCNCCCcccccc6))))))CC6)))))))cc6))))))no5
ccnn-cnc-ccccOCCCCN4))))))cc6))))))ncccccc%106))))))))))c5
CCC)Ccccccc6)C=NO))CccccO)cc6O%11
CCNCC))ccccC=NNC=O)ccc-cccccc6))))))ncccccc%106))))))))))))))cc6OC
COC=O)ccccNS=O)=O)cccc[nH]c=O)[nH]c5c9)))))))))))cBr)c6
CC=O)Nccccc-cnc-cccccn6))))))no5)))))c6
CC=CC=O)NCCCCCC6))))))))Ccccccc6Cl)))))))NC=O)N6
CCNCCNC=Ncccc[nH]cccccc69)))))))c-ccccs5)))))[nH]6))))))))CC6
Ccnn-ccccF)cc6))))))c[nH]cCCcccccC=NCCN5)))))c6))))))))nn85
OCCNcnccCl)cccc[N+]=O)[O-]))c6n%10
Ccccc-cccC=O)NCccccs5))))))))cccccc6n%10))))))))))cc6
CCC))C=NncN)cC=O)CScnncCcnsc=O)[n-]c5NC)C)))))))))s5)))))))c5Cl
CC#CCncSCC=O)cccccc6)))))))))nnc5-cccccc6C
CC=O)Nccccc-cnncSCC=O)Ncccccc6)OCCO6)))))))))))))o5)))))c6
Ccn[nH]cSCC=O)NCC)CCC5C)))))))))nc6=O
CCOC=O)ccncSCccccOcccccc6F))))))))cc6))))))))nc6NCCCCCC6
CNCCCCCNcnccc-nccnc5-cccccn6)))))))))))n6))))))))C6
O=CO)CCCCCCC6))))))NCCCNCCCcccccc6))))))CC6)))))))Ccccccc6))))))C5
CCC)cccccc6SCCC=O)O
N#CCcccccc6C=O)N9Ccccccc6Cl
O=CCccccNC=O)NCcccF)ccc6O)))))))))))cc6)))))))Ncccccc6
Ncncncc6C=O)NCCCCCNCCCOC4)))C5))))))))C5
NcncN)ccn6)NCCOCCCCNCcccccc6NSC9N))))))))))))C%14
CccccncNC=O)CccccBr)cc6)))))))))sc5c9
NCCcccNC=O)CCCOccc-ccccF)cc6Cl)))))))ccc6NCCCCCC6)))))))))))))))))))ccc6O
O=c[nH]c=O)nCCCO)CCO))O5)))))cc6CF)F)F
CCCOC=O)cccccc6NC=O)CScnccccnc6n9CC)C
Ccccccc6CF)F)F))))NC=O)NccC=O)NCCO)CO)C5))))))cccc6-%10
CC=O)NCCCC=O)NccccCF)F)F))cc6))))))))CC6
CCCC=O)NCC))CCCC=O)NcncC)cs5))))))))SCCS5
Cccsc-cccccc[nH]c5c9)))))))))n5
CCCcc=O)ccO)oc6C=O)C=COCCNCCcccccc6C%10=O)))))))))))C7
CCC)C)OC=O)NCC=O)NCCC=O)O)))C=O)NCCCC5C=O)NCCCC7C=O)NCCC=O)NCC=O)O)))CC=CC5)))))))))C=O)O)))C3C)C)))))))CC)C))))))))))))CCCCC6
CCNP=O)OCCOCncccN)nc6=O)))))))CF)C5O))))))))OccccC)cc6Cl))))))))))C=O)OCcccccc6
COC=O)Ccccccc6)C=O)NC)CCCcccCl)ccc6-%11
CS=O)=O)NcccccNcccccC=O)NccccCl)cc6))))))))c6)))))))c6
CCCc[nH]c=O)cCcccco5))))))c=O)n6Ccccc-cccccc6-cnn[nH]n5)))))))))))cc6
COccccCl)cc6NC=O)cc[nH]ccccS=O)=O)NCCOCC6)))))))cc6c%10=O
O=COCC#CCNCcccccc6C9=O)))))))))))))))cccc-cccccc6))))))cc6
CCC)CCOCC)C)C6C=O)NC)Ccccccn6
NCCCScccccc6)))))))))C=O)O
CCOccccCCNC=O)CCcccccc6)))))))NC=O)Ccccccc6))))))))))))))cc6
O=CNO))CCcccccc6)))))))NC=O)CCC=O)NC=O)C5C8NC=O)cccccc6)OCCO6
CC=O)OCC=O)C=CccccO)cc6)))))))))C=CCCC)CCO)CO)CC)C=CCCC)CC)CCC6C)CCC%10%14C
CNC)CCC=CCCCC6))))C=O)C=Ccccccc6)OCO5)))))))))C6=O
COccccNcccCNCCOCC6)))))))ncn6)))))))cc6
NcccCl)ncccccc%106
CccccSccccF)cn6)))))))cCNCCC=O)O))))))n6
Ccnn-cccccc6))))))cNCCN)=O)))C=O)NCCCCCC6)))))))))c5S=O)=O)NC=O)ccccC=O)C=CccccC)cc6O))))))))))cc6
CCC)Occccc-cncCS=O)Ccnccc[N+]=O)[O-]))ccc6o9))))))))))))cs5)))))c6
COccccC=CC=O)NccccCl)cc6))))))N=C5CF)F)F))))))))cc6Br
cccCNCCF)))CCOccccncccc6c%10)))))))))))))))cc-ccnc[nH]5)))))c6
COccccC=NNS=O)=O)ccccC)cF)c6)))))))CccccOC))cOC))c6))))))C5)))))cc6
CcccccNC=O)NCccCl)ccccncNCCCCF))))))nc%106))))))))))))))ccc6[nH]9
N#[N+][N-]ccc-cccccc6COCCCCCC6)))))O6))))))))))ccc6Cl
CCCCCCCCCCCCCCCCOC=O)COC=O)CCCccccOC))cOC))c6
CNC)CCCNcncNCccccNC)C))nc6))))))))cncnCCCCCC6))))))c5n9)))))))))CC6
CCCCS=O)=O)NC=O)ccccOCCCCCO5)))))))cc6
COccccC=O)NccccS=O)=O)NCCOCC6)))))))cc6))))))))cc6S=O)=O)NCCCCC6))OCCO5
CCNCcccccc6)))))))C=O)CNC=O)cccccc6S9=O)=O
O=CNcccc-cncccc6-cncc[nH]5)))))))))))cc6)))))))NCcccccn6)))))))CCC3
COccccNCCNC=O)cccOC))cOC))cOC))c6)))))))CC6))))))cc6
CcccF)ccc6C=Nnc-cccco5)))))n[nH]c5=S
COcccN)cCl)cc6C=O)NCCCCNCCNcnscccccc96)))))))))CC6))))))C6
O=Ccccc[N+]=O)[O-]))o5)))))NCCNcccccc6Cl)))))))CC6
CcncNCCcccccc6)))))))))ccnnCCC)C)))c5n9
COC=O)CCNC=O)C=O)NCCcccccc6C%10CNC)C%15cccccBr)c6
N#CC=CccccO)cc6)))))))cccccN=C[N+]=[N-]))))c6
CCOCncCcccccc6)))))))nnc5-cccccc6
CCNCCNCC6CCNC=O)CNCCCC5Cnsc=S)n-cccccc6))))))c5=O)))))))))))))))C7
COC=O)CNS=O)=O)ccccN=CC=O)Ncccccc69))))))))))cc6
ccccCccccCCCNCcccccc6)COC5)))))))))CCN6CCCCCC6)))))))))))))cc6)))))))cc6
O=CNccccC=O)O))cc6)))))))ccccNS=O)=O)ccccBr)cc6))))))))cc6
O=[N+][O-])ccccCNCCCcc[nH]cccccc96)))))))))CC6)))))))cc6
CNCC=Ccccccc6)))))))))CccccBr)cc6
CCcnnC)cCOCCC)O)))))c5CncC)cnc5C
COCCNcncC)ncc6nc-cccccc6C)))))))n5-ccccC)cc6
N=cc-ccccCl)cc6Cl)))))))cc-cccccc6))))))nc6C=O)ccc[N+]=O)[O-]))ccc6NCCOCC6
CCNCCNCCNCC6))))))))CCCccCN)=O))cccc6NC=O)NC%10C)C
CC=NCCCNCCCC5C)))))))))cccc-cccccc6))))))cc6)))))))[n+]cccNC)C))cC)c6
O=CCOccccCCC=O)NCCCC5))))))))cCl)c6))))))))NCCcccccc6
CccccS=O)=O)NCcccC=O)CF)F)F)))ccc6-ncccc5))))))))))))))cc6C
O=CC=O)NCC5cccccc6-cccccc6C%13CO
O=CNccccNC=O)ccccs5)))))))cS=O)=O)ccccBr)cc6)))))))c6
CCOC=O)ccC)occSC)=O)=O))cccc96
COcccccc6C=CCNCcccccc6
CC=O)OcccccOCC)=O)))c6COcccccCccncN)nc6N))))))))c6
CCNC=O)NccccF)cc6)))))))))C=O)O))ccccF)cF)c6
CCCO)CC=O)OCcc7ccnc6=O))Ccc5cccccc6nc%10-%13
O=S=O)ccccOCF)F)F)))cc6))))))NCCCCcncc[nH]5)))))C6
CCOcccccc6C=CSC=S)NC)C5=O
COC=O)NcnccC=O)NO)))cc6N
CCCOccccCNcncOC))ccOC))n6))))))CC)C))))cc6OC
Ccccccc6NCCNC=O)cnocc5CCCCC7)))))))))))CC6
N#CCC=N)Ncccccc6))))))C=O)CC6CCCCC6
CNC=O)OCcccccc6))))))C5C=O)NccC=O)OC)))scncnc=O)[nH]c96
CCCCCCCC)C)ccccccc-ccccOCCCOCCCO))CC)C))C6))))))))nn6))))))cc6c%10C%14C)C%17
CCcocnc5C=O)NCCNcccccCl)c6))))))CC6
CccncCScnncCNC=O)cccco5))))))CC=O)NCC)C)C))))cccco5))))))))cc6))))))))cn6
CC=O)NCCOCCCCCNC=N)N))))))C=O)NCCCC5C=O)NNCCCCNC=O)CCCCO5)C7C=O)OCCCcccccc6)))))))))))))))))))))))))))))))))))C=O)O
CCCCNcccccc6Ncccncccccc%106))))))))))))))))))C=O)N4C7C=O)O
Clcncncc6ncn5Ccccccc6Br
OCCCCCC5)C6Nccc-cccc-cccc[nH]ncc5c9)))))))))cc6))))))[nH]n5
COC=O)CCcc[nH]cn5))))))NC=O)OCC)C)C))))CCCNC=O)CNC=O)CCC)NC)C=O)COcccccF)c6)))))))))))))))CC)C)))))CNcccccc6)))))))[N+]=O)[O-]))))))NC=O)cccccc6
CccccS=O)=O)nccccc[N+]=O)[O-]))ccc69))))))))))cc6
CCC)NCCOCcccncNCCC=O)NC)C))))))n6)))))))C5
CCCScncccccc6n9C)))))))))))C=O)NcnncC)s5
Ccncccc6OccccS=O)=O)NCCCNCCNCCCCCC6))))))CC6))))))CC6)))))))cc6
CCCCCCCCOC=O)CCCCCCNC=O)NCCC=O)O)))C=O)NCCCC=O)O))))C=O)OCCOCnccc=O)[nH]c6=O)))))))CO)C5O))))))))))))))cncC)ccC)c[nH]c=O)c6n%10
COccccC=O)NcccccC=NccccCl)cc6))))))))c6C9=O))))))))))cc6OC
CCOP=O)OCC)))CNC=S)NCCCCCCCCC8)N6C)))))))))))))cccccc6
COccccOC))cCNCC=O)NCcccccc6CC%10C=O)NCCCNCCOCC6)))))))))))))))))))))))))c6
COccccNcccccC#N))c6)))))))ccnc6cc%10OCCCNCCOCC6
COcccccc6NCCNCccscNC=O)cccccNC=O)CCC5=O))))))c6))))))))c5CN)=O))))))))CC6
COCCCcccccc6OC)))C=O)NccccOCCNCCOCC6)))))))))cc6C%11=O)))))))))))))))C=CC6O5
CncC=O)OCC=O)NCCCCC6))OCCO5))))))))))))ccc=O)n-cccccc6))))))nc5cccccc6%13
CS=O)=O)NCCCNcnccCO))cc6Cl)))))))cnncCF)F)F))s5))))))CC6
CC=O)CCCnnnnc5-ccccOCcccccc6))))))))cc6
CcccC=O)NCCCCC=O)ccccs5))))))C6)))))))cC)n5CCCOCC6
CC=CCO)CCCC)C)COC=O)cccOC))c-cccccc6))))))cc6))))))))CC)C)C6CCC%10C)CC)C=CCC5C)C%14=O
C=CCNC=S)NN=Ccc[nH]ccccBr)cc96
COccccCC=O)NcccccF)c6)))))))))cc6
CC=O)NCCOCncnccNCCC3C)))))ncnc69)))))))))CO)C5O
NcnccBr)cc6N=Ccccccc6))))))N5
O=CCScncccCl)ccc6s9)))))))))))NCCCCC5
COccccC=O)NccccNC=O)CCOcccccc6O%10))))))))))))cc6))))))))cc6
O=ccc[nH]cccccc6nc-9c[nH]%13
CcccC)ncN=CNO))cncnn5)Ccccccc6))))))CCccccCl)cc6))))))=N7))))))))))n6
COcccccC=NccccCOCCO)CNCC)C)C))C6)))))))cc6))))))))c6O
O=CCccnCcccccc6F))))))))cccccc96))))))))))NCcccccc6CF)F)F
FcccccCccocccccc96))))))))))c6F
C=CCNC=O)cccS=O)=O)NCCCC5))))))cn5-ccccBr)cc6)))))))))))))cccccc6
CccccS=O)=O)NCCCCC=O)NCccccnc6)))))))))C6)))))))cc6CC)C)C
N#[N+][N-]CCCncBr)nccN)ncnc69
CCOC=O)CNC=O)CC=O)Ncccccc6)C=O)C=O)N5Ccccccc6
COccccCNCCF)CCNC=O)ccccccnccc%106)))))))))))CC6)))))C4)))))cOC))c6
COcccccCNC=O)NCC)=C6C=O)NCC)C)C))))))))))c6OC
O=CNcccc-cnnc-cccccc6))))))o5)))))cc6)))))))cccccCl)c6
CCCNC=O)Cnc=O)cC)ncccC)ccc6%10
Ncnc=O)cc[nH]6)NCCNcccccc6F))))))))CN6
CcscNC=O)ccccBr)o5)))))))cc5CCCC=O)Ncnncs5
CCOC=O)C=CC)NC=CC=O)CCC6))))C6cccccc6
O=CCCCC3))))NCCCcncCOccccCF)F)F))cc6))))))))no5)))))CC6
CCC)CCCCC)CCCCCCCNcccncc6)))))))cccccc6
Occc-cncccccc6s9)))))))))ccO)c6O
N#Ccnccnc6OCCCNC=O)ccccccccc6c%10)))))))))))CC6
COC=O)CCCCN=CN)N))))))NS=O)=O)ccccC)cc6
CCCCC))nccccBr)cc6ccccCC)=O))cF)c6%13
CS=O)=O)NccccOCC=O)NCCCCcccncc6))))))C6)))))))))cc6F
COcccc-nnnnc5SCCCNC=O)cccccc6C9=O)))))))))))))))))))cc6OC
CCC)cccc-ccC#N))cN)ncncN)cBr)cc%106))))))))))cc6
CCCCOC=O)c[nH]ccccCl)cc6c9Ccccccc6))))))))))OCO5
C=CCNcncNCC))CC)))ncNCCNC)CC6))))))n6
CC=O)NCCNccccNcncccn6)CCC5)))))))))cCF)F)F))c6))))))CC6
O=CO)CCCCCC6NC=NCCN5
COccccc-cccccccc6o9)))))))))c6
COCCNcncncc6scncccc69
O=COCCCOCCCOccccCF)F)F))cc6)))))))))))cncC=O)NO)))cCNCCNcncccn6))))))CC6)))))))s5)))))))))ccccCl)cc6
CCccccNC=O)cocccOC))ccc6c9C))))))))))))cc6C
N#CccccNCCOCC6))))))cc6NC=O)cncc[nH]5
CCC)C)cccc-ccccS=O)=O)NCCCCCcccncN)n6)))))))CCNCC6)))))))))))s5)))))cc6
CNCCNccccNC=O)ccccnncn5n9)))))))))))cc6))))))CC6
ccccCNCcncccccn6c9C%13)))))))))))))cc6
CCCOccccCl)cc6))))))))NC=O)Ncccccccccc%106
COcccc-cccccc6))))))cO)cc6nc9O
CCC)OccccCl)cc6)))))))C=O)OCC=O)Ncccccc6F
COcccccNN=CccccCF)F)F))cc6)))))))))ncnc6c%10
CCCO
CCNcccncc6))))))ccccOC))cc6F
FcccF)cc-ccc-cccccn6))))))nc-cccccF)c6Cl)))))))c6))))))c6
CCNCC))C=O)CNC=O)cnn-cccccc6Cl)))))))c-ccccCl)cc6))))))c5CCcccco5
CCScnccCl)cC=O)NcncC)ccC)n6))))))))c6C#N
CncNCCNCCOCC6)))))))))ncccNC=O)COccccCl)cc6Cl)))))))))))ccc69
CCcnccccC=O)NccccCCNCCCO)CC6))))))))cc6))))))))cn6c9NC)C=O)cccccc6Cl
CC=O)NCcccccc6CC%10C=O)NCC)Cnccnc5
CCCCCNCCC)))C=O)cccC)ccNcnccc-cccOC))ccOC))c6))))))n6)))))))c6
CNCCCccO)cccc6C%10CcccccO)c6C%19O
C=CCCOCC)=O))))OCNC=O)C4NC=O)OCcccccc6
COccccNC=O)Occcccc6C)))))))))CC=O)Ncccccc6))))))C=O)C5C8ccccF)cc6)))))))))))))cc6
CccccC)c-cccNC=O)C=O)NNcccccc6Scccccc6%14))))))))))))))))))[nH]n5)))))c6
NCCCCNCCCC7=O
CCC)CCnc=O)nC)c=O)cccccc6%10
COC=O)CC=N)OcccC)oc=O)c6C%10cccccc6
CcccccccCNC=S)NCCcccccc6)))))))CC=O)OCCF)F)F))))))ccccCF)F)F))cc6)))))))))))cn5n9
O=CNCCCC3)))))cccccCl)c6Cl)))C=O)NccccF)cCl)c6))))))C5=O
COccccOC))cCCC=O)Ncccccc6C)))))))C5)))))c6
O=ccc-ccccOCOCCOCC=O)O)))))))))o5)))))occcOCOCCO))CO)CO)C6O))))))))ccO)c%10-6
CCCC)CN)cccccCC=O)NcccC)ccc6C)))))))C4C=C))))))c6
CCC)NC=O)CCCCCCCOCcccccc6))))))))CCCCccccnc6))))))))))))))NC=O)CCccccC=O)NC)C)))cc6)))))))CCCCCCC)C)C))CC6)))))))))CC=O)NCC)C)C
COC=CC=O)cnc-cccccc6))))))oc5C8=O
COccccNC=O)cccCl)cnc6OcccNCC)=O)))ccc6%15)))))))))))))))cc6
COccC)ccCNCCCCCC)=O))CC6))))))))cc6C
O=CC#Cccccccccc6c%10))))))))))cscNccCl)ccCl)cc6Cl))))))))nc5N9
CCCNCC=O)NCCcc[nH]ccccOC))cc96)))))))))CC5C)C9=O
Cccc=O)c-cncccccc6[nH]9)))))))))c[nH]6))CCC)C)OCC7
CCC=O)NCccccs5)))))cccCl)ccccnc6c%10O
CcnnC)cC)c5CNCccncn5CccccC#N))cc6)))))))))))))CCCNCC6
CCOC=O)CCScncccN)c6C%10ccccOC))cOC))c6OC)))))))))))CCCC6
CCCNCC)CO)))C=O)cccccNC=O)cccncNCCCOCC7)))))))c6))))))))c6OC%12CNC)C=O)ccccF)cc6
C=CccccC[P+]cccccc6))))))cccccc6))))))cccccc6C))))))))))cc6
COCccccCF)F)F))cc6OcccccCNC=O)NCC)ccccCnccnn5))))))cc6))))))))))c6
COccccNC=O)COC=O)coc=O)cccccc6c%10C))))))))))))))))cOC))c6
CCOC=O)NcccC)ccc6O)))))))CCCCCCC7)N5C
COC=O)CCS=O)=O)NC=O)cccc-ccccNC=O)NCCF)F)F))))))cc6))))))cc6)))))))))cccccc6
O=cccPcccBr)ccc6-ccccBr)cC=O)O))c6)))))))))))))ccccc[N+]=O)[O-]))c6oc%10=O
CCOC=O)NCCNC=O)CcncccC)ccc6n9C))))))))))))CC6
Fcccc-concc5-cccCCC3)))nCCCCC5)))))n5))))))))))cc6
COcccCNC=O)CCC=CCC6C9=O)))))))))))cC)cOC))c6
CCCCCccccNC=O)CC)C)C))))cc6CCC%10C%14CCC%17=O
CCN)C=O)O))ccccOcccccc6)))))))cc6
CcncNCCccCN)=O))cccc6C9=O)))))))))))sc5C=O)NCCCC5C=O)NCcccccCl)c6F
CCnncccNCcccccc6))))))))ncnc69
CCC=Cccccc-cccc-cncccC=O)O))ccc6n9Cccccc-cccccc6))))))c6))))))))))))cc6))))))))))))))C=O)C6
Cc[nH]c-ccnnC)c5)))))cc5C=O)NCCCCCC6O
Ccccccc6C=O)NNC=O)Cncnnc5SCCNC)C
CccNcccc-cnncCcccccc6)cC)nccccc96))))))))))))))cc6))))))cn5C)))))))ncCCC3)))n5-cccccSC)=O)=O))c6
Ccccc-cccnn5C)))CCNS=O)=O)ccccC#N))cc6)))))))C6)))))))cc6
COcccC=O)O))cO)cc6CccccN)cC)c6
Ccccc-cncNCcccco5)))))))cccccc6n%10))))))))))cc6
CCCcn[nH]c=O)ccccCCCCCCC5)))))))cc%106
NcccccNccccNcnccccnn6n9))))))))))cc6Cl))))))))c6
C=CCcccOC))cOC))cOC))c6
COcccccCl)c6CCO)CCCNCC)C))CC6
CCCCCCccccO)cc6))))))CCC4
COccccc-ncO)ncccC=O)NCccccs5))))))))ccc6c%10=O)))))))))))c6
C=CCNC=CC)C=O)cncSccccCl)cc6)))))))c-cccncc6))))))nCcccccc6)))))))c6=O
C=CC)CCCCC=O)O))CCCC)CCCCCC)CCC=O)CC)C)C6CCC%10%14C)))))))))))))C96
CCCccncnc6NC=O)COcccccc6)))))))cccccc6
CC=CCCCC6C)CCCC)C=CCCCC=O)O))CCC6C)C%10CCC%14%18C
O=CCCnc=O)nCCCC=O)NCCcccccc6)))))))))))))c=O)csccc59)))))))))))NO
CCCCCCCCCCCCCCOccF)cOC))ccc6-cccccc6
CCOC=O)ccN)n-cccccc6))))))cncccccc6n9c%13=O
O=CCncnc[N+]=O)[O-]))n5))))))NNC=O)cccccF)c6
COccO)ccoccCCC=O)C=CC)CO6C))))))))c=O)c6c%10O
CCCCCCCCccccCCCCCCCC))))))))cO)c6
NNC=O)COCncnccNCCCCCC6)))))))ncnc69)))))))))CO)C5O
Fcccc-cnnCCCNCCCCCCNcccncccccc%106)))))))CCCC6)))))))))))))CC6)))))))cc5-cccncc6)))))))))))cc6
COCCOC=O)C=CNccccF)cCl)c6))))))))CC)C)))))C=O)NcccccCl)c6
CcccCl)cC=O)NCC#N))CCCO5)))))))cCl)c6Ncnccc-ccccnc6))))))n6
COCCNccF)ccc=O)cC=O)O))cnCCC3)))c6c%10F)))))))))))CC5C)CN
CccccOCC=O)NN=CccccF)cc6))))))CC5ccccC)cc6))))))))))))))cc6
CCCOC=O)C=CCC))NCC)=CC=O)OCC))))C6CCcccccc6
CCC)O)cccccc6CO))))CCC5))C=O)cccccCOccccccccc6c%10))))))))))))cc=O)oc%106
CccccO)cc6S=O)=O)NCccccNSC)=O)=O)))cc6
O=CNccCl)cccncccc%106)))))))))))cccccBr)ccc6oc%10=O
Cccc=O)ncCCCCN5C=O)cccccCl)c6))))))))))))[nH]6
CCCC=COC=O)CCCCCCCCCCC=O)CCCC%12C)C%17C95
CCCNC=O)CCcccccc6)))))))CC=O)O))))))cccccc6
CCNC=S)NN=CccCl)cccc6Cl
COccccCcnncscCO))cc85)))))))))cOC))c6
COccccOccccCCO)))cc6[N+]=O)[O-])))))))))cc6
COCCOccncC=O)NccccOC))cC)n6))))))))cn6
NC=O)ccccOCccccC=O)NCCCCcccccc6)))))))CC6)))))))cc6))))))))cc6
COcccccc6CNCCcccccc6
C[N+]CC=O)ccccF)cc6))))))))C=O)NcnccCl)cc6Cl
OccccSccccO)cc6O))))))))cc6Cl
N#Cccc[N+]=O)[O-]))ccc6Cl
Nccc-ccccCl)cc6))))))cnc-cccccBr)c6))))))nn5c9N
NC=O)CCCCNcnc-cccccn6))))))cs5)))))))C=O)NCC#N))CC3))))))C4
CCC)ccccCNC=O)NCCccSCCN)=O))))cNCCCCCC7)))))))ncSC))n6))))))))))))cc6
COCCnc=O)c-ccccC)cc6))))))nccncNCCOCC6))))))nc6%10
CNCCcccccc6))))))))C=O)CCCCCC6NC=O)CCC3ccccoccc5c9
Ccccc-ccc=O)ccO)ccOCCO)CCCO)CCO))C6))))))))ccOCCC)C)C))))c%106))))))))))cc6
Fcccc-cnnc-ccccnc6))))))o5)))))cc6Cl
CScnccCCCCNCcccccc6NC=O)NccccC)cc6)))))))))))))))))CC6))))))nc6OCCC)C
Ccncccn6)CCNC=O)ccccnc6)))))))CC7
COC=O)cccC=O)NcccccCC#N)))c6))))))))n-ccccccccc6c%10))))))))))n5
COcccccC=O)NCCCNC=O)cccncc6)))))))CC7))))))))c6
O=CNcc[N+]=O)[O-]))ccCO))cc6[N+]=O)[O-])))))))))cccccc6[N+]=O)[O-]
CScncN)cncnCOCC=O)NCC)ccccNC=O)CN)Cccccs5)))))))))cc6))))))))CC6O)))))))c5n9
CcccccCOcnccCl)cc6C=O)NCcccc-ccc[nH]n5)))))cc6)))))))))))))))))c6
NC=O)ccccNC=O)cscccCF)F)F))c-cccccc[nH]c5c9)))))))))cc6c%10=O))))))))))))nc6
O=CNCCccnS=O)=O)cccccc6)))))))cccccc96))))))))))C=O)O))))cccncCl)c6
CCCCncN)cNCCOC))))C=O)CCC=O)NCCO))Ccccccc6))))))))))))))c=O)[nH]c6=O
CCOCncC)cC=O)NCcccccc6)))))))))c=O)[nH]c6=O
CNC=O)CCccccO)cc6)))))))NC=O)CCCC)C)))CCCO)CCCCC6)))))))ccccO)cc6)))))))))CO)C=O)NO
CcccCNcncC)ccNCCCCcccccc69))))))))CC6))))))n6)))))))n[nH]5
O=CNC=O)C=CccccOcccccF)c6)))))))cc6)))))))S5
COcccccCO)cnc-ccccncC=O)NC)CSC)=O)=O)))))cS=O)=O)O))n5c9)))))))))cs5))))))c6
CScccc-cccCF)F)F))nncC=O)NccC)nC)n-cccccc6))))))c5=O))))))))cc5n9)))))))))cc6
CCCC=O)NC)ccnC)c=O)nC)c6=O)))))C6C#N))))))))cccccn6
CccccCNC=O)COC=O)ccccOccccCl)cc6Cl))))))))cc6))))))))))))cc6
CC=O)ccccNC=O)cccC)nCccccnc6)))))))c5C))))))))s5
CCCcncCC)C)C))nCC))c5CccccOCC=O)O))))cc6))))))OccccF)cc6%10
O=CC=Ccccccccccc%106))))))))))))cccccc6
C=CCC)CCOC=S)CC)CCCC)CCC5CC=O)OC)))))))))))))CCCC)CCCCCC)CCCOC=O)CccccO)cc6)))))))))CC)C)C6CCC%10%14C)))))))))))))C96
CCcnccCF)F)F))ccCF)F)F))cc6n9CccccC#N))cc6
CCNCC))C=O)OCccCO))ccO)cC)c6OC=O)cccccc6
CNC)CCON=CcccncccccF)c%106)))))))-cccccc6CC%10
CcccccC)c6CccC)[n+][O-])cS=O)=O)cccccc6)))))))cO)[nH]c6=O
NS=O)=O)ccccNC=O)ccnccn6))))))))cNC=O)CNCCCC5))))))))c6
O=cncccccc6c[nH]c-ccccnc6))))))ccc%135
CCCCCl)=CCl)CCl)CC6CccccO)cc6
CS=O)ccccS=O)=O)NncCcccccc6)))))))csc5=N))))))))cc6
COcccccc6)cnccOC=O)cccccc6NSC)=O)=O)))))))))))cc6c=O)n%10-ccccCl)cc6
CNC)CCCOcccccc6NCCCNC=O)ccccc-ncc-ccccccnc5n9)))))))))cs5)))))c6))))))))CC6
O=ccO)c-ccccO)cc6))))))occOCOCCO))CO)CO)C6O))))))))ccO)cc%106
CNC=O)CC=O)NCC=O)O)))cccccc69
CCOcccc-cnn-cccccc6))))))cc5C=O)OCC=O)NccccNCCOCC6))))))cc6))))))))))))))))cc6
ccccOcccc-nccCCNCCO6))))))nn5)))))cc6)))))))cc6
CNC=O)CCccccF)cc6Br)))))))=Ncccccc6N%11
CcccccccC=O)NCccccO)cc6)))))))))c=N)oc%106
CCcc-cccccc6))))))nC=O)NCCNCC6)))))))cccOC))ccc96
O=Ccccccc6))))))CCCCN5CC=O)NccccOcccccn6)))))))cc6
CcnnCC)C))cCCC=O)O))))c5Ccccc-cccccc6C=O)O))))))))cc6
Cccccoc=O)cccccc6c%10c%14
CCCNCcccccc6)OCC=O)N6))))))))))))NC=O)CF)F)F
CCCcnccC)csc5c=O)n9Ccccccc6))))))))))))))))NCCNC)CC6
CNCCNCCNcccccc6))))))CC6))))))CCC5=O
COcccc=O)nC=O)ccccF)cc6)))))))cnc6cOC))c%10OCCCncccccc6cccccc6%13
O=CO)CC=CccccO)cc6)))))))C=O)N=CSCCO)CO)))))SC5=S
Ccn[nH]cncc-ccnccOCCN)Ccc[nH]cccccc96)))))))))))))c6))))))cc96
Cccccc-nnncc=O)occcccc6c%10%13)))))))))))))c6
Cnccc=O)[nH]c6=O))))CNC=O)cccccn6))))))))CCC6
COcccc-nnnnc5SCN=CcccccOC))c6O))))))))))))))))cc6OC
CcccNCCCNCCNC)C))))C=O)C6cccc[N+]=O)[O-]))cc6)))))))))))))ncSC))n6
CCC=O)NCCcccBr)ccS=O)=O)NCccccs5))))))))c69
CNC)CCOccccOCC)C)CO))))cc6
Ccn[nH]cC)c5S=O)=O)NcncN)n-cncC=Ccccccc6))))))))cs5)))))n5
CccccO)c-cnccNCcccccc6Br)))))))))nccc6[nH]9)))))))))c6
ClccccCC=NCCN5Ccccccn6)))))))))))))cc6
Ccccccc6-ccncn5)S=O)=O)cccccccc6nc%10-%13
O=CNCCCCCC6)))))))CCCO)CN5CcccccOcccccc6)))))))c6
CNCCNcncncscc-cccccc6[N+]=O)[O-]))))))))c95)))))))))CC6
FccccSccccnCccccnc6)))))))c6=N))))))))cc6
CNCCCCcccccc6))))))))))CCCCC)C)O))C=O)O
CcccccC)c6-nccCNC=O)CS)))))cBr)c5
CCCCNCC=O)O)))C=O)CCC=O)NCCC)C)))cccCl)ccc6OC
O=CccccCl)c-ccccO)cc6))))))c6))))))NCCCOCcccccc6%10)))))))))C4
O=CCcccccc6)))))))Ncnccs5)CCCCccccOCC=O)O))))cc6C%10%13
O=CNCCCCCCSSccccCF)F)F))cBr)c6)))))))))))))))NCC=O)NccccF)cc6%10
CCCCNcncN)ncC)c6N=O
CC=O)cccccN=NccO)n-cccccc6))))))c=S)[nH]c6=O)))))))))c6
COC=O)C=CC)C=CC=CC)C=CC=CC)C=CC=CC)C=CC=CC)CCCC6C)C
O=CCCNS=O)=O)ccccC=NCCCN6))))))cc6)))))))CC6
CCCCOcncccc6C=O)NCCCCC6
O=Ccccc-cccccccc6[nH]9)))))))))cc6))))))NCCCO)CC6
NccccF)cc6NC=O)cncCncCCC)C)CNC=O)C=O)O)))))))ncccccc69))))))))))cn5C
COcccccCcccccc6CnncN)cn5)))))N9C))))))))))c6
CCCccccNC=NCCN5))))))cc6))))))cccccc6C9C)C
CcnncOCccccCl)cc6Cl)))))))))cc-cccccc6))))))nc6c9C)))))CNCcccccc6)))))))CC6
CCC)C)OC=O)NCCC=O)NCCCC5C=O)NCCcccccc6)))))))C=O)NCCcccccc6)))))))))))))))))))CCcccccc6C9
CNC)C=O)Occcccc6)CC=O)N5
CCCCCCCCCCCCCCC=O)OC)))C=CC=O)OC)))C6C=O)OC
O=CCccncNC=O)CCC3)))))s5))))))Ncccccc6
CNC)ccccNcncccccc6nc%10NS=O)=O)ccccCF)F)F))cc6)))))))))))))))))))cc6
CccccOCCncncc5c=O)nC)c=O)n6C)))))))))))))cc6C
CccccS=O)=O)NCCOCC6)))))))cc6
O=CCNC=O)CCCCcccccc6C9)))))))))))N5CC=O)NCcccccc6
CNCccncncN)ncN)c6n%10)))))))))))ccccC=O)NCCC=O)O)))C=O)O)))))cc6
CCOC=O)CCCCCCCOCC)=O))))Ccccccc6)OCO5)))))))))C=O)O5
CCCS=O)=O)NCCCNCCCCcccccc6)))))))CC6)))))))))C=O)NCcccccc6))))))cccccc6
CCOcccCS))ccC=N)Ncccccccccc%106))))))))))))c6O
O=CNCCNCCNCCNCcccccc6)))))))CcccccBr)c6))))))))))CC56)))))))))OccccCl)cc6
CcccCl)ccc6OCC=O)NCCSCcccco5
CS=O)=O)cccc-nncC=O)NccccF)cc6F)))))))))cc5-cccccc6)))))))))))cc6
CCC)C)C=O)CCC=O)NN=Ccccccc6F))))))))))))NC=O)CNC=O)ccccCl)cc6)))))))CN)=O
CC=O)OCC=O)CC)=CC=CCC)=CC=O)OC))))))))))COCC)=O)))CO)CC)O)CCCCC)CCO)CCCC)C)C=O)CCC6C)C%10CCC%17%14C
COccccccCCCccccCl)cc6))))))=NN5C=O)ccccnc6))))))))))))c[nH]c95
COcccc[nH]ccC=CC=NccccCN)=O))cc6))))))))))c5c9
CC=NcccccCl)c6)))))))Ncccccc6
CCOCCCOccccOcccC)ncNCCCC5)))))n6)))))))cc6)))))))C=O)NC=O)CN)C6=O
CC=CC=O)Ncccccc6))))))))CcccccCl)c6))))))NC=O)N6
CSCSCCNC=O)cccccc6S=O)cccccc6%15
CNC=O)CCCCCCC=O)NCcccccc6))))))))))))NC6=O
CNC=O)CCNC=O)cccccOC))c6OC))))))))))C=O)NO))))))CCN)=O
COC=O)CN)CC=O)O
CCOC=O)C=CO)C=O)Ncc5c=O)[nH]c=O)n6C
NCcccccc6
COcccccc6OC))))CNCCnc=N)scccccc69)))))))))))CC6
O=CCCCcccccc6)))))))))NCCCF)F)C5
COccccNC=O)C[n+]ccC=O)Ncccccc6))))))))ncc6C=O)NCCCCCCNCC6)))))C6))))))))))))))))cc6
COC=O)ccccNCCCCC)C)C6))))))c[N+]=O)[O-]))c6
Ccccccc6NcncNC)cccccc6)))))))ncNCCNCC6))))))n6
NS=O)=O)cccNC=O)C=O)CCNCccccO)cc6C9=O)))))))))))))))ccn6
Fcccc[nH]cc-cccccccc6s9)))))))))c5c9
CCOC=O)CCcccccc6)))))))CCNCC)CCNC=O)ccccCl)cc6)))))))CC6))))))CC6
COcccccC=O)ccC)nCCCNCCOCC6)))))))))cccccc96))))))))))c6
CCC)C)NCC[N+]C)C)C
Ncncncc6c-ccccF)cc6))))))ccCF)F)F))n6
CCC)C)OC=O)ncccc5-cccNCcccccc6))))))))ccc6O))C=O)NCC)C)C=O)N6CCCCCCCC8
O=CCCccc-cnnnCcn[nH]c=O)[nH]5))))))c5)))))ccc6-ncccn5)))))))))))))NCcccccF)c6
CCCnc-cccc-ncC=O)O))c-cccccccccc%106))))))))))ncccOC))cOC))cc6c%10=O)))))))))))n5)))))ccc6F)))))))NCC))CC
ClccccNCCNCCCCcc[nH]cncccc96)))))))))))))CC6))))))cCnccnc5))))))c6
CNC=O)CN)CccccO)cc6)))))))))CCNCCC6NC=O)CCCCCN)))))NC=O)CCcccccc6)))))))NC=O)OCcccccc6
COccccCOCOCC)C)F)))OCCO))CO)C6OC)))))))))cc6
CCC)C)OC=O)NccccCCNC=S)Ncccccc6))))))C4=O)))))))cc6
CCOC=O)cc-cccccccc6o9)))))))))[nH]cccC)ccCl)c6c%10=O
O=[N+][O-])ccncNCccncccccc6n%10))))))))))))cCl)c6
CCnncNC=O)C[N+]=O)[O-])))))csccc5c9=O
CCOC=O)NCCNCCO)Cnc=O)nCcccccc6CC)=O)))))))))c=O)cccccc6%10)))))))))))))CC6
CCCCNC=O)C=CNCCCCCC6N%10C%14=O
NcncNCCNC=O)NcccccCF)F)F))c6))))))))CC6))))))cccsc5n9
CccccS=O)=O)NCC=O)NCCcccccc6)))))))CO)CNCCCC3)))))))))))))cc6
CCC)C)C=O)OCOC=O)cccccc6C=O)O
O=CNCCccccF)cc6)))))))))P=O)NCCF)F)F
O=CNC=O)cccOCcccccCl)c6))))))))ccc69)CCCC6CC6
O=CNCCCCCCncOcccccccccc%106)))))))))))nccBr)ccBr)cc6c%10=O))))))))))))))C5)))))CO)CCCCCC6
CCC=O)OCCCNCCCOCccC)noc5C))))))))))CC69
CCCCncncc=O)ncCCCCNC=O)cccccF)c6)))))))C6))))))[nH]c69)))))))))OC6
CcccNC=O)CCNS=O)=O)cccccnonc95)))))))))))))))no5
COccccCNCCCcccccc6))))))CC6)))))))cc6O
CCC=NCCCN)=O))))OC5=O
COccccncccc=O)nCCNCCO))))))ccc6cOC))c%10c%14c%18
O=CNCCCNcccccc6SccccCF)F)F))cc6%14))))))))))))))))))ccccnc6
O=cccNCCOCC6))))))occcOCcccccc6))))))))ccc%106
Cccc-cccCNCCNCCOCC6))))))))))cC)o5)))))on5
COcccccc6Br)))S=O)=O)N=CCCnccC)c=O)[nH]c6=O)))))))N5
CCnccS=O)=O)NCccccNC=O)cccco5)))))))cc6)))))))))cC)n5
CCOccccNS=O)=O)ccccS=O)=O)NCCCCCO5))))))))cc6))))))))cc6
CCOC=O)cccC)cC)nc6NCCCOcccCC)C))ccc6CC)O)))))))))CC6
CCC=O)Ncccccc6-cnnnCC=O)NccccC)cc6)))))))))n5)))))))))))))cccccc6
CC=CCCC)C=O)c[nH]c=O)oc5C9
O=CcnccCF)F)F))cc6Ccccccc6)))))))))))))NCCCNCC7
NCCCccccCl)cc6))))))))C=O)NCCCCCcccccc6)))))))))C=O)O
CCCCCCC)))NC=O)NccCCCCCC6))))))cccc6C9
CcncsccNCCC=NOCcccccF)c6)))))))))CC6))))))ncNCCNCC6))))))c6c9C
O=CNccccF)cc6)))))))ccccCl)cS=O)=O)NCCOCC6)))))))c6
Clcnnc-ccccc-cnocCC=CCCC6))))))n5)))))c6))))))o5
O=S=O)CCNcncncc6ncn5COCCOP=O)O)OP=O)O)OP=O)O)OPCCO))))OCCO5))))))))C5))))))C5)))))))))))))))ccccO)cc6
COccccCCC=O)O)))ccccCl)cc6))))))ccccSC)=O)=O))cc6)))))))cc6
CcccO)ccC)c6CCN)C=O)NCCCC)C)))CO)CCC=O)NCcccccc6CO)))))))))))CCCCC6
OCcccO)cO)cO)c6
COccccNCC=O)O)))C=O)cccccc6C9=O))))))))))cc6
CCOC=O)CCCNS=O)=O)ccnccsccc95))))))))))CC6
CScncSccccF)cc6)))))))ccCCl))[nH]6
CCOC=O)ccN)n-cccccc6))))))cnc-cccC)ccc6C)))))))cc-cccccc6)OCO5))))))))c96
CccccNS=O)=O)cccccc6Br)))))))))cNC=O)ccccCCCCCC6))))))cc6))))))))c6
CCCC)NCC=O)Ncccccc6C))))))))))C=O)CCcccccc6
COC=O)cccCOcccccc6CCCCCC6))))))))))))))on5
O=COCCCOcncncc6ncCl)c5Cl)))))))))))))))cccccc6I
CCOC=O)Ncccccc6)NC=O)CCcccF)cF)cF)c6))))))=N7
O=[N+][O-])cccc-ccccccccNCCCC5)))))c6n%10))))))))))cc6F
CCCnncCCC=O)NCCcccccc6)))))))C=O)NccccC)cC)c6)))))))))))))cccccc6c%10=O
CcccC)ccNN=CCCCCCC7)))))))))c6C
Ccncccccc6nCC=Ccccccc6)))))))))c%10=NCCCCC5
O=CNccccC=O)NCccnCcccccc6)))))))nn5))))))))cc6)))))))cccI)ccI)c6
CccccS=O)=O)NCCCNcnccC=O)NO)))cn6)))))))CC6)))))))cc6
FCF)F)cccc-cccncccccc%106)))))))CCCcccccc6))C[N+]%10C%14)))))))))))))cc6
O=CCCcn[nH]cccccc96)))))))))))NccccCl)cn6
COcccccCNC=O)cccc-ncnnn5)))))c[N+]=O)[O-]))c6)))))))))c6
Ccnn-cccccc6))))))cCl)c5C=CC=O)NC)C=S)NC6cccccCl)c6
CCC=O)NCccccccF)ccc6n%10)))))))))))cccccc6Occcccc6
CCNC=O)Ncnccccnc6s9)))C=O)NCC)CO)))CCC)CCNC)Ccccc-cccccc6))))))cc6)))))))))O%12
O=CCCCccccCl)cc6Cl)))))))=NN6
CNcccccc6))))))cncN)c[N+]=O)[O-]))cN)n6
O=COCcccccc6CF)F)F))))))))))NS=O)=O)CCcccccc6C9
CccC=O)OCC=O)NccccOCF)F)))cc6)))))))))))occcccc96
CCCCCCCCOC=O)NCCNC=O)CCCC=O)O))))NC=O)cccNCCCCC6))))))c=O)[nH]c6C%10
OcccccNcccccc6)CCccc[N+]=O)[O-]))c[nH]cccnccc6c%139)))))))))))))C5)))))))))c6
CCCCccssc5CNCCCC5)))))))))C6
COccccCcc[nH]cccccc96)))))))))cc[nH]cccccc96)))))))))CCCCC6))))))cc6
O=CO)cccCl)ccccccO)c%10-7=O
CNC)S=O)=O)ccccNC=O)ccccF)cc6F)))))))))cc6
CCNCC))ccccC=CC=O)NCNC=O)C7O5)))))))))cc6
COccccS=O)=O)NCCCC5C=O)NccccCl)cn6))))))))))))))cc6
CCCScncscc-cccccc6))))))c5c=O)n9CccC)cccC)c6Cl
CCcccccc6NCC=O)NCCCCcccccc6%10)))))))))))))S=O)=O)ccccC)cc6
O=Ccnoc-ccccF)cc6CCCCCN6S=O)=O)cccccF)c6))))))))))))))))))))n5)))))NCCCCCC7
CCCcc-cccnc-cccF)ccNS=O)=O)ccccccccc6c%10))))))))))))c6))))))oc5N))))))cc6))))))NCCCCOCC6)))))))C=O)CCC=O)O
CCS=O)=O)NCCC4C=O)NC)Ccccccc6Cl
CccccC=O)OccccNC=O)COcccccC)c6))))))))))cc6))))))))cc6
CcccO)ccC)c6CCN)C=O)NCcccccc6CC%10C=O)NCC)C=O)O
FcccccCOccccNcnc-ccccCl)cc6))))))cs5))))))cc6Cl)))))))))c6
CC=NNcccccc6Cl)))))))C=O)C5=CNCcccccc6))))))))cccccc6
CcccC=O)NcnncCOcccccc6Br)))))))))s5)))))))nC)n5
COcccNC)C))ccc6CcccccNSC)=O)=O)))c6))))))CCCCCN5C8=O
Clcccccc6Ncnc-ccccNCCOCC6))))))cc6))))))cs5
NCCCP=O)O)O))))C=O)O
COccccS=O)=O)NC)CCOccNS=O)=O)cccBr)ccc6Cl)))))))))cccc6C=O)NCC)CO)))CC%12C))))))))))))))))cc6
CCCCCOC=O)NS=O)=O)csccccOcccccc6)))))))cc6c9C=O)O
CC=O)NCcccccc6)c-ccccNC=O)ccccF)cn6))))))))cc6))))))nn5CCcccccc6
CCOC=O)CC)C)CCC=O)OC5CCCC)C)C))CC6C
COccccBr)cc6CCccccBr)cc6)))))))NC)CC)=O
CCNC=O)cnocncnc=O)c96)))CCCC6)))))))))))cccccOC))c6
COcccCCC=O)ccccccccc6c%10O%14))))))))OCC)C)C=C6))))))))))ccOC))c6OC
CccccCCOC=O)C7=CC)O)))))))cc6
COCCCCNC=CC=O)CNCccccCl)cc6Cl))))))))C=O)CC8))))))ccccOC))cc6)))))))))=CC=O)OCOCCO))CO)CO)C6O))))))))C6OC
NCccsnn5
CCNCC))ccccC=CC=O)OCCC=CC)C))))OC=O)CNCCOCC6))))))))))))))cc6))))))CC)C)CCCS6=O)=O)cccccc6
CNCC=O)NcscCCC3)))cc59
CS=O)=O)ccccNCCNccccnncn5n9)))))))))CC6))))))cc6
O=CNCCCNS=O)=O)cccccc6))))))))))))Ncnnc-cccccc6))))))o5
CCOccccC=O)ccnCccccCl)cc6Cl))))))))cccNC=O)OCCC)C))))))ccc6c%10=O))))))))))))cc6
CCCNCOCCNC)))COCCCC6C%10=O))))C59))))))))ccccnc6
CCOcccc-nc=O)nCcccccc6)OCO5)))))))))c=O)cc6nnn5C))))))))))cc6
COccccNC=O)CScnncnc6-ccccC)cc6))))))))))))))))cOC))c6
CNCCNccccOCCF)F)F))))cc6))))))CC6CC7
CCCNCCC)))C=O)cccccc6)cOccccCN)=O))cc6)))))))cn5CcccF)ccc6F
CCSCCCCCCN6Ccccon5
CCCCNC=O)NCCCCCNC=O)NCCCC=O)NCC)cccccc6)))))))))))CC6)))))))C6
CccccC)cOCC=O)NCcccccc6)))))))CcccccC)ccc6[nH]c%10=O))))))Occcccc6)))))))))))))))))c6
CCCCCNC=O)NS=O)=O)cccccc6-ccccCncCCC)))nccccnc69))))))))))cc6
CC=O)ccccNCCC)cnccCF)F)F))cc6C#N))))))))))CC)C)))cc6
O=CNcccc-ncccO)c5)))))cc6)))))))cconc5C=O)NCCCCC6
CccC=O)NCCCC=O)O))))C=O)O)))))[nH]ccccF)cc96
COcccCCC=O)NCCCCNC=O)CCC5=O))))))CC6))))))))))ccc6O
CCOCCCncSccccO)cc6)))))))nccN)ncnc69
CSC=S)NC=O)CCC=CCC6C9=O
O=CCScncccc6NcccccNC=O)ccccnc6))))))))c6)))))))))))))))NccccCl)cc6F
C=CC=O)NcccCNC=O)ccccC)cc6))))))))=CC=O)OCC)C)C))))))ccc6OC
CCCCNC=O)ccO)cccccc6nC)c%10=O))))))))))))ccN)nCCC)))c=O)[nH]c6=O
COccccC=CC=O)Ncccccc6C)))))))))))cc6OC
COcccncnc=O)c6cOC))c%10-cccccc6)))))))))CScccccc6-%10
CCCcncC)ccCF)F)F))nnc5c9C
CCCnncC=O)ccC)cNCCNcncccccc6o9)))))))))CC6))))))cC)c5C)))))))cccccc69
CCCNCCCNCCCCC6))))))CCccccO)cc6%12)))))))C6
CncO)cC=NO)))cccccc69
CnccCNCCC)C=NO))CC6)))))))c-cccccc6))))))c5
Ccccc-ccncncNccccC)cC)c6)))))))nc6n9CCCOCC6)))))))))))))))cc6
CCC)NCCNC=O)SCCNCCOccccCl)cc6)))))))))CC6)))))))CC6
C=CCCOccccC=NccccC)cc6))))))))cO)c6
CCCCCNCCNCC6))))))C=C6CCC%10CCCC)Cncncn5)))))OC5=O))))))C6
COccccCl)cc6CncNCC)cccccc6))))))))ncccncc69
Ccncccccc6nc%10Cl)))))N=CNCCNC)CC6))))))cncccc6C%10=O
O=CO)CCCCCCNCCCCC%106
O=CNN=CcccBr)cs5))))))))ccc-ncnnn5)))))ccc6Cl
CNC)CCNC=O)ccccccO)ccccCl)cc6[nH]c9c%13c%17
Ccccc-c[nH]cO)cCN)=O))c5N))))))cn6
CCOC=O)cccNCC)=CC=O)OC=CC=O)CCC)C)C6))))C5cccccc6))))))))))))))ncccccc%106
Cccnc-ccccCnccnc5))))))cn6))))))nn6
CNCCCcccncOccccC=O)NCCOCC6)))))))cc6F))))))))n6))))))CC6
O=COCCcccccc6)))))))C=C5CCCC6ncnccccnc69
O=CNcccc-cncncccc6o9)))))))))cc6)))))))ccccI)cc6Cl
CccccS=O)=O)NCCcn[nH]cncncN)c96)))))))))))))cc6
Cccc-cccccccF)c6o9)))))))))cccccCC)C=O)O)))c6o%10
CCCCCcccccccc6cc%10-cccno5)))))))))))))))CC6CCC=O)C%10CC)=O
CCC=O)NNC=S)NC=O)cccccCl)c6)))))))))))))CC3Cl)Cl
CcccSC=CO)OCCCcccccc6))))))))CC)C))CC6=O))))))))c=O)[nH]c6C
O=CNccccBr)cc6F))))))))Ncnc-cccccc6))))))nn5-cccCF)F)F))ccc6Cl
COccccS=O)=O)CCCCNCCO)))))C4)))))cc6
N=CN)ccccC=O)NCC=O)NCCC=O)O)))C=O)NCCcccccc6)))))))C=O)O)))))))))))cc6
CCCncSCccc=O)nccsc5n9)))))))))))ncc5c=O)[nH]c=O)n6C
CNC=O)cccccc6-ccccCCNC=O)Occcccc6C=O)NCCCCNC=O)OCC)C)C))))))))))))))))))))))cc6
CCC=O)O))CCCC6=CC=CCC)C6CCCC=CCC)C))CCC%106)))CCO)C6
Ccccccc6CCNCCCCC=O)NCcccncc6)))))))))C6)))))C5
O=CNCCccccCl)cc6)))))))))CCC=O)NCCN6S=O)=O)ccccs5
CCOC=O)ccncccNC)C=O)CCCC=O)NC)C))))))))ccc6c%10NccccOC))cc6
Cccccc-cncCS=O)=O)CC=O)NCCCCCC6C))))))))))))cC)o5)))))c6
ccCcccccC=NCCN5)))))ccc6o9))))))))))ccc[nH]cnc95
CCCC=O)NCCCcccCCCC))))ccc6NCcccccc6)OCO5)))))))))C%10CN)=O
Cccccc-cccccP=O)O)O))c6))))))cccOCCNCCNCC)=O))CC6)))))))))c6n%10
CCcnccc-ccccC=O)NCCNC)CC6)))))))cF)c6))))))c6C#Ccccsc5
O=CNccccOCF)F)F)))cc6)))))))NcnncCCCCNCCccccF)cc69)))))))))CC6))))))o5
O=CNcccc-cccccCF)F)F))c6))))))cc6C9=CcccCSC=S)NCCcccccn6))))))))))))no5
CCOCC)C=O)NcccC)nn5S=O)=O)ccccCl)cc6
COcccC=O)NCCC)CNC)C)))))))ccOC))c6NC=O)ccccC)cc6C
C=CC)CCCC=CCCCC)COCC)=O))))C6CCC%10C)CC)CCCCC)CCCCC)O)CCCOCC)=O)))C6%15C)))))))))))))C96
CCC)NC=O)Cnc-cccccc6))))))c-cccccc6))))))ccNCCOCC6))))))ncnc69
COccccNcccncNcccccc6)))))))n6)))))))cc6
CCNCC)C=O)NN=CC)N=CccC)[nH]n-ccccBr)cc6))))))c5=O
CCOCCC=O)O)))ccccOCCNCcccccc6)))))))Ccccccc6)))))))))))cc6
COccccS=O)=O)NCcccccc6)OCCCC7=O)))))))))))CC)C)))))cc6
N#Cccccnc6S=O)=O)NCCCCS=O)=O)ccccccnccc%106)))))))))))C6
Ccccccc6NC=O)CNC=O)C=Ccccccc6)))))))N=Ccccccc6))))))cccccc6%11
NCCC=O)Ncccccccccc%106)))))))))))))CCcccccOC=O)NCCCCccccNC=O)))cc6))))))))))))))c6))))))C=O)O
CccnCC=CCCOP=O)O)O)))O5))))))c=O)[nH]c6=O
CCcncN)ncN)c6-cccccc6N%11CC)=O
CCCS=O)=O)cccccc-cnc-ccccC=O)O))cc6))))))cs5)))))ccc6c%10
Cc[nH]cccccc6c9C=O)COC=O)cccBr)ccBr)c6
Cccccccc-cnnC)cscSCCO))C#CCNCCNC)CC6)))))))))))nn85))))))))cc96
Ccccc-cncCNS=O)=O)ccccF)cc6)))))))))co5)))))o5
CCC)CCnc=O)cC=NS=O)=O)cccNSC)=O)=O)))ccc6N%10))))))))))cO)ccccnc6%10
CC=CCCCCCCCC=O))))C5C)CCO)C9%13C
Cccccoc-cccccc6NC=O)CNCCNC)CC6)))))))))))))))cc=O)c6c%10
CCOC=O)cncnc5C=O)NcccccCl)c6))))))C5ccccCl)cc6
O=CNCcccF)ccc6F)))))))))ccccCS=O)=O)CC=O)Ncccc[N+]=O)[O-]))cc6)))))))))))cc6
O=CO)COccC=CSC=Ncccccc6)))))))OCCC=O)O))C59cccccc6O)))))))))))))))cccc6O
CCC)NS=O)=O)cccc[nH]c6=O)))CCCC=O)cccccc6))))))))C6
CNCCNC=O)Ncccccc6)NC)C=O)CC6))))))))))))))cccccc6
COcccNCCCNCCCCCC7)))))))))))cncccC)c6c%10
O=c[nH]ccc-ccccCl)cc6))))))csc5n9
COccccC=O)ccocc5C=O)cccccc6C%10=O)))))))))))))))cc6
O=CNC=S)SC5=Ccc[nH]cccccc96
N#Ccccccc6)NC=O)CCCNC=O)CCC3))))CCC6%10
C=CC)CCCCC)CCO)CCCC=CCCCC)CO)CCC95))))))))C6C)CCC%139
O=CO)CCCCCC6C=O)NCCCccccCl)cc6))))))CC6
CCCC)C=O)NcccccC=O)O))c6
CcncNcnncccccn96))))))))))ccCCC)F)))n6
CCNCCcc[nH]cccccc96))))))))))NC5=S
COC=O)ccccNS=O)=O)cccccc6[N+]=O)[O-]))))))))))cc6
COccccOC))c-ccC#N))cN)ncSCC=O)ccccC)cC)c6)))))))))c6C#N))))))))c6
Cnc=O)ccccn5CC=O)Nccccnc6))))))))))))nC)c6=O
CcccNO))ccc6)C=O)cccccccccc%10-7))))))))C6=O
CCC=O)OCC5CCCC)C9NC=O)ccccF)cc6))))))))))C=O)CC
CCCCNC=O)NccccF)cF)c6)))))))))cccccF)c6
COC=O)CCCO)CCNC=O)NCccccs5))))))))C7
CNCCNCCCNCcccBr)cccccc6c%10)))))))))))SC)=O)=O))))))CC6
CccccCncC)cC=O)Nccccocncccc6c9c%13)))))))))))))))cccccc69))))))))))cc6
COC=O)ccccC)cS=O)=O)NCCCC=O)NCCccC)nCcccccc6Cl))))))))nc-ccccC)cc6))))))c6=O)))))))))CC6)))))))))c6
CCC)CCNC=O)CCC=O)NNC=O)cccccCl)c6)))))))))))Ccccccc6%10
CCC=O)NC=S)NccccNC=O)cccOC))cOC))cc6OC))))))))))cc6
CCNCC))S=O)=O)ccccNC=O)CScncccccc6[nH]9)))))))))))))cc6
Ccccncccccc6nC)c9cC)n%13
CccccC=O)CCcnncn5CCCCC7)))))))))))))s5
COcccCl)ccC=CC=O)cccccccc6n9S=O)=O)cccccc6[N+]=O)[O-])))))))))))))))))))))c6O
BrccccccBr)cBr)ccc%106)))))))-cnn[nH]n5)))))CC5
CCCCCCO)C=CCCCCCO)CCCO)CCC6C)C%10C=CC%17%14C
COCOC))CO)C=CC=CCl))CC6
O=ccccccc7CNCcccccNC=O)CCCCCC6C9)))))))))c6)))))))))))CCC5
COcccC=NNC=O)ccccO)cc6))))))))))ccOC))c6O
CcccccN)n[nH][n+]CCCCNC=O)CCl)))cccccc6)))))))))))c95
C=CccccF)cc6))))))CCCCC=C6NC=O)NCCOcccccc6))))))))))))C7
O=CNCCCNCC6)))))))ccccCNCCCcccccc6)))))))))))s5
CC=O)Ncccccc6)CCcnccn5N8Cccccs5
CCCCNCcccccc6))))))))))CCCCCCCCCCO)C6C)C)))))C6CCC%10C%14=O
COccc-ccccnccC=O)CCC3))))cNCCNCCOCC6)))))))))c6c%10))))))))))ccBr)c6O
COcccccc6NC=O)COC=O)ccccnc6
CCCCCC5)C3cccccOC=O)ccccF)cc6))))))))c6
CCCC=CCCcccccc6))))))cccccc6)))))))C=O)OCC6CCCC%12
Ccccc-ccc[nH]c=O)cCN)=O))nnc96)))))))))cc6
CCC)N)Ccnc-cccc-cccccc6))))))cc6))))))cs5
N#Ccc-cccccc6))))))nsc5=NNS=O)=O)ccccNC=O)cccccc6))))))))cc6
O=CO)ccccCOccCO))cccc6C=CcccO)ccO)c6)))))))CO)CO)C6O)))))))))))))cc6
O=CNCcccccc6))))))))NC=O)CCC=O)Ncccccc6)OCCO6)))))))))C5
O=CC=CccccNC=O)cccccCF)F)F))c6))))))))cc6))))))))CCCCCC6
COCCNC=O)CCCCC=O)NCCOCC6)))))))CC7))))))))cccccc6
COccccC=Nncnnc5)))))))cOC))c6
CncSCccccC=O)NCCCC5))))))cc6))))))))nnc5-cccoc5
O=CCCNC=O)C=Ccccccc6)))))))SC5=S))))))))NCcccccc6
CCOcccccC=O)NCCCC=O)O))))C=O)NCcccccc6))))))))))))sc5cc9OCC
CCCCNccccCl)cc6Cl)))))))C=O)CCCN6C=O)CCNC=O)O5
N#CC=Cnc=O)n-cccccc6))))))c=O)nCCCcccccc69)))))))))c6=O
COC=O)NCC=O)OCC)C)C))))cccccO)c6
CcoccF)c5C=NNC=O)ccnc-cccccc6))))))o5
CcnnCccccC=O)O))cF)c6)))))))cC)c5Br
C=CCC=C)ccccC=NNC=O)cccO)[nH]c=O)n6))))))))))cc6
COccccCNC=O)cnnnCccccF)cc6)))))))c5N)))))))))cc6
N#Cccccc-cc[nH]ccccNC=O)CCCCNC=O)ccccF)cc6)))))))C6))))))))cc96)))))))))c6
Cc[nH]c=O)cC=CC=O)cccccc6)))))))ccccF)cc6))))))))cC)c6C=O)NCCOcccccc6
COccccCCCcccco5)))))=NN5C=O)CSccnCC=O)NCCOCC6))))))))cccccc96)))))))))))))))))cc6
CCC=CCC=CCC=CCC=CCC=CCCCC=O)NCCCCN
CNCCC=O)C5C=O)O
O=Ccccc-ncnnn5)))))nc6))))))NCCCCnccCO))nn5)))))C6
CCnc=S)cNC=O)NCC)C)C)))))cnccCccccs5))))))ccc6%10
N#CccNC=O)cccBr)ccc6O)))))))))scc5CCCC6
COccccOC=O)CC=O)C=CccccF)cc6))))))))))))cc6
CcccccNCC=O)NCCCNC)C))))))))C=O)csncCN)=O))c5N))))))))c6
CcccC)cNC=O)CC)OC=O)C=Ccccco5))))))))))))cC)c6
CCC)C)ccccCNCCCCC6C))))))))cc6CO
CCcncnc-cccCC)C)O))nCOCCO)))))c5)))))c6C#CccccN)nc6
CCccccBr)cc6))))))NCCCNccF)cncccOCCCNC)C5))))))cF)cc%106))))))))))CC5C8=O
CC=O)OCCO)CO)COCC)=O)))CC)CCCOCC)=O)))COC=NC5C)))cccoc5)))))))))))CCOCC)=O)))C6C
CccC)cccC=O)ccccBr)cc6CCC5))))))))))c6O)))CCCC)C)C6
Ncccccc6SccccCSC=S)NCCcc[nH]cccccc96)))))))))))))))[nH]c6=O
O=ccc[nH]cc[N+]=O)[O-]))cO)ccO)c%106
CCCCScnnnn5-ccccC)cc6
COccccCNC=O)NC=O)C=CccccC)cc6)))))))C6=O))))))))cc6
COccccOC))cNC=O)cccc-ccccc[N+]=O)[O-]))c6))))))o5)))))))c6
O=CNN=CccccO)cc6)))))))))ccc-cccccn6))))))nn5Ccccccc6
CC=CC)C=O)OCCC)C))C=O)CCCOC=O)cccccc6))))))))CC)C6C=O)C=CCCC)Ccccoc5)))))CCC95O))))))))))))C6C)C
COC=O)C=CccccOCC)=O)))cOCC)=O)))c6))))))CCCCC7N5C=O)NCCCCCC6
CCCCCCCCCCCCCCNcccccC=O)O))c6
CCccC)scc5c=O)nC)c=O)n6Ccccc-cccccc6-cnn[nH]n5)))))))))))cc6
CCC)C)OC=O)CCccCcccccc6)))))))cC=CC=O)NO)))))ccc6OCcccccc6))))))))))CCC5
CCC)C)OC=O)cccBr)ccc6-cccccc6CC=O)O
CccccS=O)ccccC=O)NCCC=CCCCC6))))))))))cc6)))))))cc6
COC=O)CCccccOCCO)CNCC)C)CccccOC))cc6)))))))))))))cc6)))))))CCCC=O)O))))C=O)OC
NcncN)ccCl)cNccccCl)cc6)))))))cccc6%10
CCCCNcncNCcccccc6OC))))))))))cncnCccccC=O)NCC)=O))))cc6)))))))c5n9
CCC=O)NCCCC5))))))NCCNcccccc6Cl)))))))CC6
CnccC=O)NCccccCF)F)F))cc6)))))))))cOCcccccc6))))))))n5
COCCCCOCC)=O)))ccOC))cccc69)))))))CO)COCC)=O)))CCC)C)CCCC6C)C%10C=CC=O)OC
CCC)CCCNC=NC=O)C=CcccBr)ccc6NSC)=O)=O))))))))))S5))))))CC6
O=Ccccccc6C=Ncccccc6S%15
CCC)CCC=CCNCCCCNC=O)ccccN)cc6))))))))C6)))))))C6
O=Cc[nH]ncncncNCCCO)CC6))))))c96
N#CccccNC=O)NccccC=O)NCCCCC6)))))))cc6)))))))))cc6
CCC)C=O)CCCCO))=CCCC6C)C%10CCCC)CC=CC=O)CC)=O
COCCOC=O)CC=CCCNCcccccc6)))))))CCN6C
N=CNcccccc6)))))))NN=NccccBr)cc6
CCOC=O)ccccCnccNC=S)NCCC6C)cccccc6))))))))))))ccccC=O)OCC))))cc69))))))))))cc6
CCC)C)C#CCNCCCCccccF)cc6))))))OC5C9
Ccnn-ccccNCCSCC6))))))cF)c6))))))c=O)o5
CccccS=O)=O)NCCNC)C))))ccccCl)cc6C=O)NccccCl)cn6))))))))))))))))cc6
C#Ccccc[nH]c=O)cO)nc6c%10
COccccS=O)=O)NCCCcnncccccn96)))))))))CC6)))))))cc6
COccccOCcccC=O)NCCC)cccccc6))))))))))no5)))))))cc6
O=CNCccccS=O)=O)cccccc6)CCCC6))))))))))cc6))))))))NcccccCF)F)F))c6
CccccNC=O)CCScccccc6NC%10=O))))))))))))))cc6Cl
CCOcccccc6NC=O)CCOccccC=CCC)=O))Cccncn5CccccC=N)N))cc6)))))))))))))cc6))))))C5=O
CCCNcccccNCC=CCN5))))))c6))))))C5
CCC)C)NC=O)Ccccccc6))))))NC=O)cccco5))))))ccccNCCCNC)CC7)))))))cc6
CCOC=O)cnnCccccCl)cc6Cl))))))))ccc[N+]=O)[O-]))ccc96
COccC)cccOC))c6CCC=O)OCCCNC)CC6))))))))cccccc6C%10
CcccNCCOCC6))))))ncCCCNC=O)cccc[N+]=O)[O-]))o5))))))CC6))))))n6
CcccO)ccC)c6CCN)C=O)NCcccccc6CC%10C=O)NCCC=O)O)))C=O)Ncccccc6
CCOP=S)OCC)))OcccCF)F)F))ccc6Cl
CCOP=O)OCC)))CC)cnocCNCCCCC)C=O)NCCNccccF)cc6))))))CC6)))))))CC6))))))))n5
CC=N)Ncccc-cncncccc6o9)))))))))cc6
O=cccnCCI)=CI)I))))c=O)[nH]6
COccccCCNC)C=O)ccC)onc5C))))))))))cc6OC
CCcoc=O)ccccOcncncccOC))cOC))cc%106)))))))))))cc6[nH]c%10=O
CC=O)NCCNcncNCCNCC)=O))))))cnnnCC)CC)))c5n9)))))))))CC6
CcccC)cNC=O)NCCcccccc6C%10))))))))))))cC)c6
CCCCC=NO))CC6CCCC%10CCCC)CC=Ccccncc6))))))))CC95
COcccc-cncSCC=O)NCCC=CCCCC6))))))))))))c-cccccc6))))))o5)))))cc6
CCCCCN5CCCOccccC=O)NCCCNCcccsc5))))))CC7))))))))cc6
CccccO)cNC=O)CNCCNC=O)cccco5))))))CC6)))))))))c6
COccccNC=O)ccccC=O)O))cc6C9=O))))))))))cc6O
ccocCNCCCCNCcnc[nH]n5))))))C6))))))))n5
CNC=O)CCCCCCNC=O)cccccc6)))))))CC6)))))C6
NCCCOccccCNC=O)cccco5))))))C=S)Ncccccc6[N+]=O)[O-]))))))))))))cc6
NC=O)CCCNCCO)cccccc6-cccccc6))))))))))))))CC6
COCCNSC)=O)=O))))cccccCNC=O)ccncscCC)C))nn85)))))))))))c6
COcccccc6-ccccnccn5c9
CNCCC=Ccnsnc5SCC=O)NCCNS=O)=O)NC)C)))CC6)))))))))))))))CC6
CC=O)ccnccnccc6c%10NCCCCC6
COccccCcccccc6C=NC=O)CCCcccccc6))))))))N%10C))))N%10C)))))))))))cc6
CCCC)NCCNC=O)CNC=O)cccccc6OC))))))))))CCcccccc6C9)))))))))))CC6
COCccc=O)occ6cccccccc6%10
COCccncn5CCNCCCCC4)))))C6C
CcccccNC=O)nc=O)nCCCCCN))))))cccccc69)))))))))))c6C
CCcnocC)c5C=O)NCCNcccccc6F)))))))CC6
CcccccC)c6NC=O)COC=O)CCCNS=O)=O)ccccBr)s5))))))CC6
CCCOcccccC=NCCCCCC6))))))))c6
CccccCCCcccccnc[nH]c95)))))))))=NN5C=O)COccccCF)F)F))cc6))))))))))))))cc6
CCCCNcnoc-cccccc6C)))))))n5))))))cccccc6
CcccccNCCNCCCncc-cnncNcccccI)c6)))))))s5)))))nn5))))))))CC6))))))c6
COccccc-cncCNCCCCC=O)NCCCC5))))))C5)))))))cC)o5)))))c6
CccccC)cCnc-cccccn6))))))nccccnc69))))))))))c6
CCOC=O)ccccCNC=O)C=O)NCCC=O)O))))cncccccc6s9))))))))))))))cc6
Oc[nH]c=O)cN=Ncoc-ccccCl)cc6))))))cc5CCCC6)))))))))))cO)c6Cl
COC=O)NC=O)CCC=O)OCcccccc6
CCOC=O)NCCNS=O)=O)NCCCCC=O)NCCCC)C)))C=O)O)))))C6)))))))CC6
COcccc-nc=O)cccsc5nCC=O)Ncccccc6OC)))))))))))c9=O)))))CCC5))))))))cc6
CCCNccccC=O)NC)Ccccsc5))))))))cc6))))))CCC)O6
CCnnnnc5SCCl)=Ccccccc6)OCO5
CCCOcccccc6)c-ccccSC)=O)=O))cF)c6))))))nn5C=O)NC)C
CCccccNC=O)COC=O)cncCl)ccc6Cl))))))))))))cc6
O=S=O)NCcccccc6))))))))cccccc6
O=CNO))cccc-ccccCl)cc6Cl)))))))nc6
CNC)CCCCCCccccccc-cccccc6))))))ccc%106))))))))C=O)N6cccF)ccc6O
CNC)ccccC=Nnc-cccccc6F)))))))n[nH]c5=S))))))))cc6
CcncCl)cCl)cBr)c6OCC=O)O
CcccO)ccc6-ccO)ccccccOCC)C)))cc%106
O=CCCNC=O)CCSC6))))))))NCcccncc6
ccccc-cncCNCCOCC6)))))))no5)))))c6
COccccNCC)=CC=O)NccC)cccc6C%10=O)))))))))))))cc6
CccccS=O)=O)Ncccccc6F)))))))))cc6C=O)NcccccCl)c6
N#CccccCNCCCNCCCOccccC=O)NS=O)=O)cccccCF)F)F))c6)))))))))cc6)))))))CC7))))))C4))))))cc6
O=CCCC3)))NN=CccccCl)cc6))))))CC5cc-cccc-cccccc6))))))cc6))))))[nH]cccccc96
C=CCCCCC6Scccccn6
Ccnc=O)ccCNCCNC=O)ccO)cccc6C))))))))CC6)))))))[nH]6
CCCCC=COCC)C=O)O5))))ccccnc6S%11=O)=O
CCccc-cccccccC=N)N))cc6c%10))))))))))n-ccccnccCCN)))cc6c%10))))))))))n5
CNCCOccccCCC3ccC#N))cccccc6c=O)n%10-cccccc6Cl)))))))))))))))))))))cc6))))))))CCCS=O)=O)C5
COC=O)CCNcncnccCN)=O))cccc%106)))))))))))cccccn6
CNC)CCCNC=O)cccccc6)NC=O)C5=CNccccC=O)O))cc6)))))))sc5=O
O=CO)CSCcccccc6))))))))P=O)O)O
Cccc-ccccC)cO)c6))))))ccncNCCC)C)C=O)O)))))c6cc%10-cccccCl)c6Cl
CCNC=O)cccccc6cccccccc6%10)))))))))))))))CCCCC5
O=CO)CCcccccc6)))))))OccccC=NOCcccccc6))))))C5)))))cc6
CCOC=O)CNC=O)C=O)NCCOCCN5S=O)=O)ccccC)cc6)))))))))))))))))CC)C)C
O=COCCN5
COccccNN=CCScnc=O)csccc5n9C))))))))))))))S=O)=O)ccC)noc5C))))))))cc6
CCCCCCCCCCCCCCCCCSCCSC))))C=O)O
CccNC=O)Nccncc-ccccC=O)NCC)ccnnC)c5))))))))s5)))))ccc6C))))))))))ccn6))))))cc[nH]cccccc96
CCcncccccc6c=O)n%10N=Cccccc[N+]=O)[O-]))c6)))))))))))CCCC))CC6
CccC=O)NCcccccc6)OCO5)))))))))))nc-cccccc6Cl)))))))n5C
Ncnc=O)cncnCC=CCO))CO)C5O))))))c5[nH]9
O=CNCCCCCncncncncNccccOCcccccCl)c6))))))))cCl)c6)))))))c69)))))))))))))))CCCNCcccccc6F))))))))CC6
COcccccc6NCCNCCCNC=O)ccnc-ccccF)cc6))))))nc6C9=O)))))))))))))CC6
N#CccN)ncSCC=O)NccccCl)cc6))))))))))nc6-cccccccccc%106
CCOccccOcccncNccccC)cC=O)NCCO)))))c6)))))))n6)))))))cc6
CCCOC))cccccc6C=O)cccccc6%14))))))))OCO5
CNC)ccccnnsc5c9-ncccc5
Ccccc-cccC=O)Ncncc[N+]=O)[O-]))s5)))))))[nH]n5)))))o5
CCOC=O)CCCS=O)=O)C5)))))))C=O)NCcccccc6Cl
CCC)N)C=O)NCCOCcccccc6)))))))))cnnnn5CCOccccC=NNcnncNCN)=O)))s5))))))))cc6
O=CNcccccc6CCCC6cccc-ccncccccc6n%10))))))))))cc6)))))))))))))))))ccccF)cF)c6
CCC=CCCCCO)CC=CCOCC6)))))))OCCCCCCCC)CC=CC=O)C=CC6C)C%10CCC%17%14C)))))))))))))))))))))))))CC)C
N#CN=CNC=O)ccccCl)cc6Cl)))))))))Ncccccc6
COC=O)Ccccccc6))))))C=CCCN5C=O)cccOC))cOC))cOC))c6
CCNC=O)OCcccoc5)))))))))C=O)NCC)C=O)NCC)C=O)NCCC=O)O)))C=O)COccccBr)cc6
CCCNC=O)CCCCC3CCCC)C)C8C6CCCC)C6CCC5CCC=O)C5C)C))))))))))))))))))O6
CCNcccccCF)F)F))c6))))))S=O)=O)ccccOC))cF)c6
CcnocCl)c-ccccOCCNC)C)))))cccccc%106))))))))))cncc96
Ccccccc6C=CCNCCCCCC7)))))))))csccc5C
CCCncN)cC=O)CScnncs5))))))))c=O)nC)c6=O
CccccN=CSCC=O)N5CNC=O)cccccc6C9=O)))))))))))))))))cc6C
CnnccN=Ccccccc6O)))))))))cCl)c6=O
CC=CccccOCC=O)ccccCC)C))cc6)))))))))cc6
CCNS=O)=O)ccccF)cC=O)Nccnccscc-cccccc6))))))c95)))))))))))c6))))))))cccccc6
Ncnc-ccccP=O)O)O))o5)))))ccn6
Cc[nH]cC=O)NCCCCC6)))))))cC)c5C=O)NCCCCCO5
COcccOCCNC)C)))))ccc6)C=O)cccC=O)O))ccc6C%10=O
NCN)=NCcccc-cccccc6F)))))))cc6))))))CCNC=O)CNC=O)cccccc6))))))))))CC6
CC=CC=CC#N))C#N))))C=CccccCl)cc6CC%10
CCCCCCCCCCCCCCCcccccOC))c6C=O)O
CCCCCCCOccOC))ccC=O)OccccC=N)N))cc6))))))))cc6OC
ClccccC=CSCNN=Ccc[nH]cccccc96)))))))))))=NC5=N9))))))))[nH]5
CCCC=O)NCCCNCCCCcccccc6)))))))CC6)))))))))cccccc6
CCCCCCCCCCCCCCCCCC=O)NCCC=O)NCCCCCN)))))C=O)NCCcc[nH]cccccc96))))))))))CN)=O
CCNCCCC5CNC=O)ccccc[N+]=O)[O-]))c6C9=O
CNC)CCNCCCCC6COcccOcccccc6)))))))ccc6%10
CCC)C)NC=O)CCCCCCCCC=O)CCC6C)CCCCC)CC=CC=O)CCC)C)C=O)CCC6C)C%10CCC%17%14C
COC=O)CCccccNC=O)CCC#Ccccccc6))))))))))CF)F)F))))cc6
CCOC=O)ccccC=O)ccccc[N+]=O)[O-]))ccc6oc%10=O))))))))))))cc6
CCS=O)=O)cnnc-ccccF)cc6OC))))))))o5
Ncnc-ccccOCF)F)))cc6))))))cC=CC=O)cccccc6)))))))))s5
CC=O)cccccNcncccC=O)NC)C)))ccc6n9CCCC3))))))))))))))c6
CCCNCC)CO)))C=O)cccNC=O)COcccccc6))))))))))ccc6OC%12CNC)S=O)=O)cccccc6
CCCNC=O)CCC=O)OCCN6Ccccc-cccccc6))))))cc6
CNC)CCCNccccnccNccccF)cCl)c6)))))))nc6c%10Nccccnc6F
CCOC=O)CC=CC=O)OCC))))CcccOC))cOC))cOC))c6))))))NCCCC=O)OC)))cccccc6)))))))))CN6
CccccCOC=O)CN=O))CCCCC5)))))))))cc6
Fccccc-cc-ccccF)cc6))))))nc[nH]cnc8-5))))))))c6
CccccCl)cc6NC=O)C=Ccccc[nH]5))))))))S=O)=O)cccccc6
CNC=O)CccccO)cc6))))))))CCNCCCCcccccO)c6))))))ccccO)cc6))))))))))CC6
COC=O)CSCCC=O)OC)))[N+]C)C)CC6OC
O=S=O)NCCC3))))ccccS=O)=O)NCCNS=O)=O)ccccF)cc6)))))))CC6)))))))cc6
CNS=O)=O)cccccc6NCCNC=O)CCC)C))))CC6
C=CCCCC6C)CC=COC=O)CC6))))))C6
CC=Nccccccccc%12c%106
O=S=O)Nccc-cccccc6))))))ccc6CCC3))))))))))cccccc6
CCCC[N+]CCCCC6))C=O)CC)CCCC5)))))ccccCl)cc6))))))O5)))))CCC)F)F
CCNcc-ccN)[nH]nc5C))))))ccc[nH]ccc95))))))))))cncccccc6[nH]9
CCCCcnccC=CC=O)NO)))))n5Ccccc-cccccc6S=O)=O)NC=O)CC)))))))))))cc6
COccccc-cncc=O)nC=O)NCC)CCcccccc6)))))))))))c6C#N))))))))c6
COCOC=CCOccCl)ccC=CC=O)cccccc6%10))OCO5)))))))))))cOC))c6))))))OCOCC)CO)CO)C6O))))))))CCO)C6
CCCCcccccc6O%10)))))))CCO))C5=CC=O)cccc[N+]=O)[O-]))cc6
CccccCNC=O)Ncccc-ccnc[nH]ccc5n9)))))))))cc6))))))))))cc6
O=CNCCCNCCCO)cccccc6))))))CC6))))))))))NcccCNCCNccccF)cc6))))))CC6)))))))ccc6NCCNcccccc6))))))CC6
CCCCCCcnccccNC=O)co[nH]c=O)c5C))))))))cC)c6s9
CccccccCNcccc-cnnc-cccccc6))))))o5)))))cc6))))))))cnc6c%10
Cnc=O)c[nH]cCccccnc6)))))))nc5nCccccC=O)O))cc6)))))))c9=O
CCC=O)cncC=O)cccccc6)))))))nCccccnc6)))))))c5C=O)O
Ccccccc6-nncc-cccOCcccccc6))))))))ccc6C)))))))c5=O
CNCCNC=O)ccF)cccccccc%106)C%12=O))))))))))))C5C)C)))))CCCNCCF)cccccc6))))))cccccc6))))))))CC=Ccccccc6))))))C85
CCC=O)NCCC3)))))NC=O)cccccc6F))))))))cccccC=O)O))c6
COcccccc6Cccn[nH]c5CC)C)C)))))C=O)N5cccc-cnoc-cccccc6))))))n5)))))cc6
CCC)CCCC=O)O))CCCC)C=CCCCC)CCSCcoc=O)cccccc6c%10C))))))))))))CC)C)C6CCC%10%14C)))))))))))))C6C%10
CNC)CCNCCCCCNcoccc5NC=O)cccccCF)F)F))c6)))))))))))))))CC6
CcccCOccccC=CS=O)=O)CCO)CN)CN)=O))))))))cc6))))))))cccccc6n%10
CcnccF)cc6NCCCCCNCC=O)O))CC5=O))))))CC6
O=CNcccccccccc%106)))))))))))NCccccCNCCCcncccccc6[nH]9)))))))))CC6)))))))cc6)))))))CCCCCC6
O=CO)CCNC=O)cccC=O)O))cccNCCCCC5))))))cncncc6c%10n%14Ccccccc6
Ccccc-nnnnc5SCC=O)NCCNcccccC)c6C)))))))CC6))))))))))))))cc6
CCCSCccccC=O)O))cc6))))))=Ncc6nc-cccccc6))))))n5CCOC
N=CN)NCCcccccc6)))))))cc[nH]ccccBr)cc96
O=cocccO)ccc6cc%10CCCNCCNcccccc6))))))CC6)))))))))))))CCS5
CccccCNC=O)cccccS=O)=O)NCCccccCl)cc6N%10)))))))))))c6)))))))))o5
O=CNccccnncncNcccccCl)c6)))))))c%106)))))))))))cccco5
COcnccccC=O)Ncccsc5C=O)Ncnccs5))))))))))))))c=O)[nH]c6c%10C
CCOC=O)cccnCOCCO))CO)C5O))))))c=O)n6
CnccccNC=O)NCCCNCCCCCC6))))))CC7)))))))))cccc69
CCC)C)OC=O)NCCCCC6C=O)OCCCcccccc6%10
COC=O)ccccC=O)Nccccc-ccccCNCCNCC)C))CC6)))))))cOC))c6))))))c6))))))))cc6
CccccCnccNCCCNC=O)cccccc6-nnccn5)))))))))))))CC6))))))nn5))))))cc6
CCCnnncN=CcccOC))ccc6Cl)))))))))c5C=O)OC
CCCC=O)Ncccnn5CccccOC))cc6))))))))))CSC8cccccc6
CcccC)nS=O)=O)ccccNC=S)NCCNC)CC6))))))))cc6)))))))n5
COcccncncOcccccNC=O)Ncncccccc6s9))))))))))))c6s9)))))))))c6
N=CN)NC=O)Cnc-ccccCl)cc6))))))nccN)ccCCCCNCC7)))))))cc6c%10=O
COC=CCccccccccc6c%10))))))))))))OcccOC))ccOC))c6C=O)N%11C
CcncN)ncc6-ccccNC=O)CCCCN5C=O)CCCCCCCC6)C8)))C6))))))))))))))cc6
O=CccccCl)cS=O)=O)NCCCC5))))))c6))))))NCCCCC6
NcccccncSccccC=O)cccNC=N)N)))ccc6O))))))))cc6)))))))ncCCCCCCCC6))))))))c%106
C=CCNCC=C)))C=O)cnnC)c=O)cccccc%106
NC=O)C=Ccccc-cccN)cc=O)o6))))))cc6O
Ccccc-nc=O)ccC)cc[nH]c-ccccccccc6c%10))))))))))nc59))))))))))cc6
CC=CC=O)OCcccccc6)))))))))Ccccccc6Cl)))))))NC=S)N6
CNCCCCCC6C5)))))))S=O)=O)ccccs5
CCOC=O)C=CC=CC)C=O)ccO)cccc6C%11=O
NC=O)CNCCCNcccccc6)))))))CC6
C=CCOccccC=O)NCCC=O)O)))cccccc6Cl))))))))))nc6
Ccccc-cnncn5N=Ccccccc6))))))CS6)))))))))cc6
O=CCNC=O)cccC=O)O))ccc6O))))))))))NN=CccccBr)cc6
Ccncccccc6n9CccccC=O)Nccccnc6))))))))cc6
CCC=O)NS=O)=O)cccCl)cCl)s5))))))))CCN4C=O)CccccCl)cc6))))))CCC4
CcccC)cS=O)=O)NCCCCCC6))))))))cc6C=O)NccccCNC=O)OCC)C)C))))))cc6
CCCCCC6)CCSC)=O)=O)))C6=O
CNC)CCCNCCNCCNC=O)C=O)Ncccccc6))))))))))))CC6
NCcccccc6O)))C=O)cccccc6C%10=O
CCCCOccccS=O)=O)NCcncc[nH]5))))))CCcccccn6)))))))C=O)NO))))))cc6
CccccCccnccc6NCcccco5)))))=NC9)))))))))))cc6
COcccccc6NS=O)=O)ccCl)cC)ncN)c6C#N
CNCcncccccc6n9C)))))))))))C=O)Cccccnc6
COcccF)ccc6-cccnc-cccccF)c6))))))nnc5c9
COccccS=O)=O)NC=O)CCC=O)NCCCC)C)))C=O)NCCCC)C)))CN)=O)))))))))))))cc6
CCC=CCCC=O)cccccc6)))))))C=COC))C6=O
O=CCOCcccccc6))))))cccccc6)OCO5))))))))N5ccccS=O)=O)NC=O)cccco5))))))))cc6
CncSCC=O)NCccccs5))))))))))ncccccc6c%10=O
CcccO)cCC)C)C))cc6OCCN
CNC)C=CccccC=NO)))s5
Occcccc6CCNS=O)=O)CCC3))))CC6
-cccCNccccccnccc%106))))))))))))ccC=O)NCCCCNccccF)cCF)F)F))c6))))))CC7)))))))))c6
CCC)C)c[nH]ncNC=O)cccc-cccccC#N))c6))))))s5)))))))c5Ccccccccccc%106
CC#CCOccccC=NNCC)=CC=O)NC=O)NCCCC5))))))))cccccc69)))))))))))cc6
O=CcccNCCNCC6))))))ccc6F)))))))NCCCcccccOCCF)F)F))))c6))))))CC6
CNCCCCnncCC)C)C))cc5S=O)=O)cccccc6)))))))))))))CC6
O=CCCCNCCC6CC6)))))))))NCccccNCCCC5=O))))))cc6
O=CCOcccNC=S)NcccccCF)F)F))c6)))))))))ccc6N%10
COC=O)cccccNC=O)COC=O)cccccc6CF)F)F)))))))))))))c6
CcccOCC=O)NCCCCNS=O)=O)cnncN)s5))))))))CC6)))))))))ccc6-cccccC=O)O))cc6
CccccOCC=O)NCCCCCNC7=O))))))))))))cc6
COcccCccncN)nc6N))))))))ccOC))c6OC
COccO)ccO)cc=O)cO)c-cccccc6))))))oc%106
CccC=O)Ncccc-ncccc5)))))cc6))))))))occcccOCCCCCNC)C))))))))c96
COcnccnncCNCCCC5cccccCO))c6)))))))))))))n6n9
CC=O)NccccS=O)=O)CCC=O)OCC=O)NCCNC=O)COccccCl)cc6%10))))))))))))))))))))cc6
CCCCC#C=CC=CBr)C=O)cccccc6C%10=O
O=Cccccnc6OccccNcccccn6)))))))cc6)))))))))))))NCCOCC6
COCCOcccccc6C=O)C=Cccccnc6)))))))C=O)C6
CcccCF)F)F))ccc6C=O)NCCCNCcccc-cccccN)c6Cl)))))))cc6)))))))CC6))))))))))OCC5
COcccCCNC=O)NccccccccOC))cc%106)))))))))))))))ccc6O
CCOP=O)OCC)))CNcccCl)ccCl)c6)))))))cccccc6
CCN=csc-cccccS=O)=O)NC=N)N))))c6))))))nn5CC)C
Ccccccc6CCCC6=O))CCF)F)F))ncccc5
Ccnocc5CCCC6))CCN6CccccC#N))cc6-cccccc6
CnccSCC=O)NCCCCCO5))))))))))cccccc69
C=CCCC=O)OCCCCC)C=CCCC6CCCC)CC=CC=O)OC5)))))CO)C95))))))))))))C6
CCOC=O)cscNcncNC)C))ncccsc95))))))))))nc5C
O=CNcccc-cccccn6))))))cc6)))))))cccccOCCCCCC6C5))))))))c6
CCC)C)cccNS=O)=O)ccccF)cc6))))))))cccCl)ccc6n%10
CCOccccNC=O)Cnc=O)cccCC)C)C))ccc6nCC=O)NccccOC))cc6)))))))))c%10=O))))))))))))))cc6
CCCCccccCNCCNCccoc-cccccc6))))))n5))))))CC6)))))))cc6
CcccC=CCl)CCl))))c[nH]c=O)ccC=O)O))[nH]c%10-6
COccCNC=O)NcccccCl)n6))))))))))cC)nn5-cccccc6
Ccccccc6CnccC=O)C=O)NCCNccccc[N+]=O)[O-]))c6))))))CC6))))))))cccccc69
CNC=O)C=CccoccccO)cc6c%10=O
CCC)C)ccccCNC=O)CO)C4Ccccccc6))))))))))))cc6
N#CCCCCcncccccc6n9CC=O)Ncccccn6
COcccc-cnocCNC=O)ccccccccc6c%10%14)))))))))))))n5)))))cc6OC
NC=S)NN=CccccOcccccc6C=O)NcccccCl)c6)))))))))))))))cc6
N#CCC=N)NN=CCC=CCS6)))))))S5
CCC)NCcccF)ccc6OCcccccCl)c6)))))))))))))))C=O)CCCO)CN5CccccCF)F)F))cc6
Ncncccccc6n9CC=O)Ncccccccccc%106
CCOccccS=O)=O)NC)C)))cc6NCCO))C=O)NCcccccc6)))))))C=O)ccccnc6
CcncCCCNN=C7CCCC=CC95))))))))))))cs5
CCCCO))OCncccN)nc6=O)))))))CF)F)C5O)CC=O)NNC=O)Ncccccc6F
CCOccccNC=S)Nnnnnc5-cccOC))cOC))cOC))c6))))))))))))))cc6
O=CNS=O)=O)ccccC=O)O))cc6))))))))cccOccccCl)cc6)))))))ccn6
CCCCCOC=O)NCCNC=O)CCCC=O)O))))NC=O)cccNCCCC=O)NCC)C)C))))CC6))))))cc-cccccc6))))))n6))))))))))CC6
O=ccccccSCccCl)cccc6Cl)))))))))cnc6nCCCCCCC7)))))))c%10O
CC=CCC)CC=O)NCC)cccccNC=O)CC#N)))))c6))))))))C5
Ccccc-cncccnn-ccccF)cc6))))))c5n9)))))))))cc6
O=Ccccco5)))))NCcccccc6)))))))Ccccccc6Cl
CC=O)NCCCC5cccCF)F)F))ccCF)F)F))c6
O=CCScnnc-cccncc6))))))o5)))))))NCcccccc6)OCO5
CCOcccccc6NC=O)NCCCccccOC))cc6))))))=N5
CCC)C=O)NccccO)cc6
CSccccC=NNC=O)ccccCl)cc6))))))))))cc6[N+]=O)[O-]
N=CN)NCCCCNC=O)CCCC=O)NCCNC=O)CCccscn5))))))))))))))))))C=O)NCCCcccccc6
COcccc-cncccccC)n6c=O)n%10C)))))))))))cc6
CCC)CCCC=O)N6CCcccccc6)CCN5C=O)CNCCCC5ccccSC)=O)=O))cc6)))))))))))))))))))))C=O)C=7
CcncC)nCCNC)CCO)COcccc-cncccCl)cCl)cc6[nH]9)))))))))cc6)))))))))))))n5
Ccoccc5C=O)NccccOcncOCCCCNCC7))))))))cccC)ccc6n%10))))))))))))cc6
CCNC=O)cccN)ccCF)F)F))c6))))))))CCCCCC5
O=Cccc-ccccNS=O)=O)ccccBr)cc6))))))))cc6))))))n-cccccc6))))))n5
CCOC=O)cc-ccccNC=O)CCC=O)O))))))cc6))))))csc5NCcnnnn5-cccccc6
CNC=NC#N)))Ncccc-cccc-cncccC)cC)[nH]c5c9)))))))))cc6))))))cc6
CCCCCCncN)cNCCOC)))))nc5C=O)NCCCC)C)NCC)C)C6
CCC)CCNC=O)CN)CCC=O)OCC)CO))))))))))C=O)NCcccccc6OCcccccc6
O=CO)CCCCC=O)NCCOCC6)))))))))CNCCCC5cccccc6O%10
CCC)CNC=O)CCNCC=O)N6ccccCCNC=O)Cncncn5))))))))))cc6F)))))))))))))))cccccc6
C=CCnc=O)ccncn5CCCN6CCccccOC))cOC))c6)))))))))))))))nC)c6=O
CCOC=O)CC=COCCN=CSCC=O)O))))))=N6
COccccC=O))cc6-ccc-cccccc6))))))[n+]C)cc6C
COCC=O)NccccC#N))cc6))))))))CF)F)F
CCCCCncSCC=O)Nccccnc6))))))))))nccc6=O))SCC5
C=CCCC#N))NcncccC)cCl)cc6s9))))))))))cccccCl)c6
NccCcccccc6)))))))nn-cccccc6))))))c5-cccccc6))))))))Ccccccc6CF)F)F))))))))CCC6
CCcncncc6C=O)NCCCNCCOCC6))))))C4C)C
O=CO)CNCCC=O)NCCO))C=O)O)))))CC5=O
CNCCCCcccccc6))))))CC6))))))S=O)=O)cccccc6
CCNC=O)ccnc-nnc-cccccc6F)))))))oc5=O))))))s5
COcccc-cnncSCC=O)NCCCCCC6))))))))))o5)))))cc6Cl
CCN)=CC#N))CCC#N))C=CCCCC8%117))NC)CCCC3)))))))C6
CCccccCl)cc6))))))NCCccc=O)occcC=O)O))ccc%106))))))))C6
CNOCCcccccc6C9)))))))))cccccc6
CCCCCCccccNS=O)=O)ccccF)cc6))))))))cc6
CCOC=O)CCC))CNC=O)cccccCnc=O)occccCl)cc69))))))))))c6
CCCCCCCCCNcccNccccF)cCCCOCC6))))))c6)))))))nc=O)[nH]6
O=CC=CccccBr)cc6))))))))cccccI)c[nH]c5c9
COcccccc-cnc-ccccs5)))))no5)))))c=O)oc6c%10
C[N+]C)CCCO)cccccc6))))))cccccc6)))))))))CcncccCl)cCl)cc6n9C
ccncNcccNCCCC5cnc-ccncnc6))))))no5))))))))))ncNCCCC5)))))n6)))))))cc6
CCNCCNC=O)cccc-cccncnC)c=O)c6cNCCC3))))n%10))))))))))cc6)))))))CC6
COccccCCCC)=O))=CO)C=CC=CC)C=CC=CC)CCCC6C)C))))))))))))))))cc6Cnccc=O)[nH]c6=O
COcccccc6NCCNCCCCncncc=O)ncN)[nH]c69)))))))))))))CC6
CCOC=O)C=CC)N=CSCC=O)NccccF)cCl)c6))))))))))CC)=CC=C96
COcccccc6-cnnC)c=O)ccc-cccccc6))))))sc95
COcccc-cncscSCC=O)ccccF)cF)c6)))))))))ncN)c6c9%12)))))))))cc6
O=CCNCC=O)N6CCCCcccccc6)))))))))))))))cc[nH]cccccc96
CcnncCCCCCN6C=O)CCcccccC=N)N))c6)))))))NC=O)NccccCF)F)F))cc6)))))))))))))))))s5
O=CNCCNCCNCCcccccc6))))))))CC6))))))))CCN5cccncc6
CccccNC=O)CNC=O)C=Ccccccc6F))))))))SC5=S)))))))))cc6
O=CC=Ccccccc6))))))))C=CO)C=O)O
COccC=O)COC=O)ccccc[N+]=O)[O-]))c6))))))))))cO)cOC))coccc95
CCCC=O)OcccC)ccoc=O)ccC)c%106
CCCCCNCCCCC)))))C=O)CN)CCCC)C
CCC)OccccOCC)C)C)))cc6S=O)=O)O
CScncC)cCCC=O)Ncccccn6))))))C5)))))s5
O=CCNC=O)CCCC4=O)))C5C8=O))))))))NcccccCl)c6
CcncC=O)NccccCl)cc6))))))))cC)n5CCCNC)CC6
BrccccNC=NCCCCC7))))))))cc6
O=COCCCCCOccccBr)cc6)))))))))))CN5=Ccccccc6
CCCC)CCNC=O)CCCC)C)))NC=O)CCccccOP=O)NC)C))NCC=O)NO)))))))cc6)))))))NCC)=O
N=CN)ccccCCC=O)NccccOcccccc6)))))))cc6))))))))CCCCC6)))))))cc6
Ncnccs5)Cccc-cccccCF)F)F))c6))))))ccc6-9
CCCCCCCCCC3NC=O)ccccBr)o5
O=CCccncNcccccc6)CCCccccF)cc6))))))O6))))))))))s5))))))NCCC4
NcncNCCO))CO))))cncnCOCCO))CO)C5O))))))c5n9
CccncN)cC#N))c6N
COC=O)ccccF)c-ccccNC=O)cnnC)cc5COccF)cccc6Cl))))))))))))))))cc6F)))))))c6
FCF)F)cccccCOcccccc6)-cn[nH]cc5Ccccccc6-9))))))))))))NCCCC4))))CC7))))))))))c6
CCcncN)ncN)c6-ccccccNCCNCC)C))CC6))))))cc6[nH]9
CCOC=O)NcccNCCOCC6))))))cNcccOC))ccOC))c6)))))))ncnc6cc%10OC
CCC)C)OC=O)CNcnc=O)cncn-ccccNCCCO3))))CCCCCC6)))))))cc6))))))c5[nH]9
COccccCl)cc6C=O)NccC)nC)n-cccccc6))))))c5=O
COccccNcncC)ncNccccOC))cOC))c6)))))))n6)))))))cc6
CC=O)OCC=O)ccO)ccO)cF)c6OC%10C)ccccO)cc6
O=CNCC=O)NCCncncn5)))))))))cccccc6))))))))ccccS=O)=O)NCCCCC6)))))))cc6
CS=O)=O)NCCCccccCNCCCNC=O)OCCCC3))))))CC6))))))))nc6))))))CC6
CccccC=O)NccccOCCCNCC6)))))))cCl)c6))))))))cc6C=O)Nccccc-ncccn5)))))c6
COCCNC=O)concCcccccc6)))))))c5C=O)O
O=CCCNCCOCC6))))))))Ncccc-ccccc-cnccccF)cc6[nH]9)))))))))c6))))))cc6
OccccCl)cc6CNcncnc[nH]cnc95)))))))))CCCC5
O=S=O)C=Ccccc[nH]ccc5c9))CCO))NCC6)))))))))))))Ncccccc6
CCCCcccoc=O)ccc6cc%10CF)F)F))))))CCcnnC)cc5-9))))))))))C=O)N6
FCF)F)OcccccCncCNcccccc6Cl)))))))))nnc5Cccccnc6))))))=NCC6))))))))))c6
O=CNCCnc-cccccc6))))))c-cccccc6))))))cccCl)ccCl)c6c%10=O))))))))))))))cccccccc6o9
Brccccc-ccc-cccncc6))))))[nH]n5)))))c6
C=CcccccCO)C=CC=O)OCCOC))COCC)C)OC85))))))))))))c6
Clcccnc-cccco5)))))cc6scncccccc6c9%17
Occcc-ccncccccc6n%10))))))))))cc6O
N#CcncC=Ccccccc6))))))))oc5NCcccccc6
O=CCCNC=O)CCCCCCC6))))))))CN6
CScccccc6COccCC=CC)C=O)O)))))cccccc6oc%10=O
CCC)C=O)NcncC=O)NCcccccF)c6)))))))))ccccccc6nc9s%12
CcncCCNC=O)NCCCCC5)))))C5=O)))))))cs5
CCCC=O)NccccC)cc6C))))))))))cccccc6
CNCCNcccNCCNccccCl)cCl)c6))))))CC6))))))ncn6))))))CC6
CCOC=O)C=CC)NC=O)NC6ccnCcccccc6Cl))))))))cCl)c5Cl
CCOccccNC=O)ccccC=O)cccccc6)))))))cc6))))))))cc6-cncncccsc95
O=CO)COcccccCccO)ccCF)F)F))cc=O)cc-6oc%10Cl))))))))))))c6
CcnnC)cO)c5CNC)S=O)=O)cnccCl)nc6Cl
CnnnccNCCNCcccccF)c6)))))))C=O)C6=O)))))))ncnc69
COC=O)ccNC=O)CccccF)cc6)))))))))scc5CCCC6
O=CccccCl)cc6))))))NCcccco5))))))cncCCC3)))ccc6NCCCC5
CccccOCC=O)Ncncnn5)Ccccccc6))))))CCcccccc6))))))=N6))))))))))))cc6
CccccCS=O)=O)ccccCl)cc6N)))))))))cc6
COccccccNCccccF)cc6))))))))nc-cccccc6OC))))))))c6c%10
CCCCC))CCCcccccOcnn[nH]n5))))))c6-ccc-cccccc6))))))cCCCCCC6))))))s5))))))))))N5
CCOcccccc6CNCCCCC)C=O)NCCCCCC6))))))))CC6))))))cccccc6
Clcccccc6-cnnconcCNCCNcncccccc6s9)))))))))CC6)))))))c85
CCOP=O)OCC)))CNccccBr)cc6F))))))))cccccc6[N+]=O)[O-]
O=CO)COcccccCNCC=O)O))CC=O)O)))))cccccc6)))))))c6
NCC=O)NCCCC5C=O)NNCCCC=O)O)))))CCCcccccc6))))))))C=O)NCCO))C=O)O
CC=O)CNC=O)CCS))Ccccccc6
Ccnc=O)cc[nH]6)CCCC6NC=O)CF)F)F
CccccCC)C=O)OCCC)C))))))cc6S=O)=O)Ncccc[N+]=O)[O-]))cc6
COC=O)CC=O)C=Ccccccc6Cl)))))))CCC7NCN)=O
CCNCC))S=O)=O)cccccC=O)NCcccccc6CNC)C=O)Ccccccc6)))))))))))))))))))cC)[nH]c5c9
COccccNC=O)NCCNcccccc6O)))))))CC6))))))))cN)c6C=O)NCC)C
CS=O)=O)ccccO)cc6C=O)NcccccC#N))c6
CCOccccCCC=O)NCC)NC=O)cccccc6C9=O))))))))))))))CCC=O)NCCOCC6)))))))CC5C=O)O)))))))cc6
CNC=O)cccccc6C9CC=O)NC)CC6
Cnc=O)c=O)ccn6CCC=O)NccccCl)cc6
COC=O)Cnnccc5-cc[nH]nc5CccccC)cc6))))))CC%11
CCcncccOCCC)C)O))))ccc6n9CccccCccncN)nc6N))))))))cc6
CCCO)CCCC)CCCCCCCCCCCCO)CCC6C)C%10CCC%17%14C)))))))))))))))))))))))CC)C
CCCCCcnnc=O)ccCO)CCOCCNCCcccccn6))))))))))C6))))))nc6s9
CCC)CC=O)C=CC6)OC=CC=O)CCC)C)C6))))C6ccccccc6nc9ccccccc%146))))))))))))O5
CCC)CCnncC=O)NCCCCC6))OCCO5)))))))))cccccc6c%10=O
CCOP=O)OCC)))OC=NP=O)OCCC=CCnccC)c=O)[nH]c6=O)))))))O5)))))))Occcccc6
CCOC=O)ccNC=O)COC=O)CNC=O)cccCF)F)F))ccCF)F)F))c6C9=O))))))))))))))))scC)c5C
COccC)ccCSC=O)NC5=O))))))cOC))c6-cccc-cncccc6CCCC6))))))))))o5
NcnccCcnnc-ccccOCF)F)))cc6))))))o5))))))cc6N
CccccCScnnc-ccccnc6))))))n5N))))))))cc6
CcccccOCCOcccccNCN)=NCN)=NC6C)C)))))))c6))))))))))c6
O=ccccccc6[nH]cccO)ccO)c%146
O=Ccccncc6))))))ccccN)cccccc%106
O=CCScnc-cccccc6))))))c-cccccc6))))))[nH]5)))))))NCCccccS=O)=O)NCCCCCC6))))))))cc6
CNC)cccc-cncccc[N+]=O)[O-]))cc6o9)))))))))cc6
CCCCNC=O)C=NNC=O)cnc[nH]c59
C=CC)CCCCCC=CCC=CCCCC=O)O)))))))CC6=CC=CC)C%10C%14=O)))))))))))))C=O)C5C)C
CCC)CNC=O)cccccS=O)=O)NcccccC=O)O))c6))))))))c6))))))))C=O)NCCC=O)O)))C=O)COC=O)ccCl)cccc6Cl
COccccncccCl)ccc6cNCCCCC5cccOC))cOC))cOC))c6))))))))))))c%10c%14
CccoccC)coc=O)cCCC=O)NCCNCcccccc6)))))))CC6)))))))))cC)c6cc%13%10
CCC)C)CnccC=O)cc[nH]c-ccnCC=O)NNC=O)cccncc6)))))))))))nn5)))))c5))))))cccccc69
COC=O)ccccNC=O)CNcccccc6OC))))))))S=O)=O)ccccOC))cc6)))))))))))cc6
CCCCCCCCC))))CNC=O)CCCCN=CN)N))))))NC=O)CCcccccc6)))))))NC=O)OCC)C)C)))))))))))CN)=O
CCN))C=O)NCCCC5C=O)NCCcccc-ccccNC=N)N)))cc6))))))cF)c6)))))))C=O)CSC5C)C
CCCcccccc6CN%10C=O)CNC=O)NCC)cccccc6))))))C5=O
CcccC)ccNCcccccc6))))))cccccn6))))))))c6
COcccccNC=O)COC=O)cnssc5=S)))))))))))c6
CCNcncnc=O)c6Cl)))))))CCCNCccnnCC)C)C))c5))))))CC6
O=CC=CccccF)cc6))))))))CO
O=CNccccnc6C=O)NCCCCCCCCC6)C8)))C6))))))))))))))))cccccBr)c6
CCCCNCCNC=O)Ccc[nH]cccccc96))))))))))))))CC6
COcncSC))ncc6ncn5COCCO))CO)C5O
COccccC=NCCCCCCC5))))CN6)))))))cc6
O=COccocCNCCOCC6)))))))cc6=O))))))))cccccF)c6
CCOC=O)CccscNC=O)cccOC))ccc6OC))))))))))n5
CCCCCCC)C=O)OCCCC=CC=CCC=CCCOCCOccccCC)=O))cc6C))))))))))))))))))))))CCCC6C)C%10CC%14
COcccccOCC=O)NCCCC5cnc[nH]n5)))))))))))))c6C
CCC)OC=O)NccccS=O)=O)NC)cccccc6))))))))cc6N%10C=O)cccccc6)OCO5
CCC)C)OC=O)NCCCCCNC=O)c[nH]cnc5C=O)NCCcc[nH]cn5))))))C=O)O))))))))))))))))ccccs5
CCCNCCC)))CCccccO)cc6C9)))))))))))ccccCF)F)F))cc6
CNCccccBr)cc6)))))))cncNcccccBr)c6)))))))ncNCCCCC6))))))n6
CCCC)C=O)OCCCC)CCCCCCCC)CCCO)CC)C)C6CCC%10C)C%14C)CCC%18C%22C)C
O=CO)CCO)CCO)CCO)CCCCCncncccccc69))))))))))C5cccccc6
CCOC=O)CCC=NO))cccccOC))c6)))))))SCCNCC))C4
CCC)cccc-cccc=O)oc6C=CCNC)CC)C)C))))))))))))cc6
COcccc-nccCNC=O)cccccn6)))))))))nn5)))))cc6
N=CN)ccccC=NNCN)=S))))cccccc6)))))))c[N+]=O)[O-]))c6
CcccccCC=O)NS=O)=O)CCF)F)F))CCOCC6))))))))))c6
COcccccCNC=O)CC)ccccC=O)C=Ccccccc6)))))))))cc6))))))))))c6
CCNcncNCC)C)))ncc6ncn5CCCO)CCOP=O)O)O))))C5
N#CcccOcccccn6)))))))cccNCCCCCC6)))))))cccc%106
CCCCCCCCC=N)NccccO)cc6
CCCCCCccCCC=O)O))))cncccc-ccccC=O)NCCOC))))))nc6))))))cc%106
COcccc-c[nH]ncc5CNCCO)CCO))CC6))))))))))))cF)c6
Cccccc[nH]cccccc6c9c%13))))))))))C=O)OC5CCccccCF)F)F))cc6))))))O6
CCOC=O)Nccc-ccccBr)cc6))))))cO)cCNCC))CC))))c6O
O=COCCNC=O)cccccc6S9=O)=O)))))))))))))cccO)cO)cO)c6
CccccCNCCNC=O)CCncC)ccccccc69))))))))))))))))CC)C)))cc6C
Ccnccn5CcccCCC)NCCCC=NS=O)=O)CCC3))))CC6)))))C4))))))cC)coc5c9
CccNC=O)C=O)NccccCl)cCl)c6))))))))))c=O)n-cccccc6))))))n5C
O=CNccccBr)cc6C9=CccccCl)cc6
NC=O)cncC#CcccccCl)c6))))))))nCOCCOP=O)O)OP=O)O)OP=O)O)O))))))))CO)C5O))))))n5
CCCCCC))CCC)P=O)O)OC))))))OccccBr)cc6Cl
COccccC=NNCCC)=O)))))ccnC)cccccc96))))))))))cc6
CCOC=O)cc-ccOC))cccccc6nC)c%10=S)))))))))))nnC)c5C
O=CO)CC=CC=CC=CC=O)cccccc6C%10=O
Ccccc-nnccccNCCOCC6))))))nc5c9)))))))))cC)c6
CccccCC=O)NCCcccccc6))))))CCccccCF)F)F))cc6))))))C6))))))))cc6
Ccccccc6)-cccccc6C9CCCcccccc6%10)))))))C5CN))))))))C=O)NC5=O
COCCNCccCF)F)F))ncOC))n5N=C9C
ccc-cnc[nH]n5)))))ccc6C=NCCN5
COcccCcccccc6OCNCCCCN))))))C%10ccccccccc6c%10O)))))))))))))))))))))ccOC))c6OC
COccccF)cc6-ccO)c=O)c4CcccccO)c6))))))OC5=O
COCNC=NOC)))cccc-cncccn6)-cccoc5CC9))))))))))))cc6
NcncOCccc-cccccc6))))))on5)))))))cccccc6n%10
CCCOccccC=O)NNC=O)coccc5C))))))))))cc6
CccccNC=O)CncccN)c-ccccO)c[N+]=O)[O-]))c6))))))nc-6cccC)ccC)c6%13))))))))))))))))cc6
Ncncncc6ncn5COCC=O)NCCCCC6)))))))CO)C5O
CCOC=O)ccccNcncC)ccNCCCCC)C))))))n6)))))))cc6
CCOccccC=O)NC=S)Ncocccccc6c9CC)))))))))))))))cc6
Ccnc-cnnnC)n5)))))oc5CCOccccCCNC=O)Cncncn5))))))))))cc6
CC=O)OCC=CC)C=CCCC)CCCC)C=O)O5)))))))))CCC6O
C#CCNCcccc[nH]cC)nc=O)c6c%10)))))))))))ccccC=O)NccccNCCNC)CC6))))))cc6))))))))cc6
Ncnc=O)cncnCOCCO))CO)C5O))))))n5c9=O
O=S=O)ccccF)cc6))))))cccCl)ccc6NS=O)=O)cccccc6
COcccccNC=O)CNC)C=O)cccccS=O)=O)NCC)O))))c6)))))))))))c6
O=CCCCCC=C6Cccccccccc6c%10))))))))))C=CC=CC96CCCCC7
O=CNCC=O)NCCCcccF)ccc6F)))))))CC6)))))))))cc[nH]cccccc96
Ccoc-cccccc6))))))nc5CCOccccCOcccC)cc-cnn[nH]n5)))))c6))))))))cc6
O=CO)COccccCl)cc6))))))cnnccccN)ccc6nc%13%10
CNCC)C)C=CCO)C=O)NCcccccc6)))))))))cccccc6
COC=O)ccccC=O)NCccn-ccccCl)cCl)c6))))))nn5))))))CCCCCC6))))))))cc6
COccccOCC=O)NC)CccccF)cc6)))))))))))cc6
Fcccccc6)CCNCC7
O=cccc-ccccO)cc6O)))))))sc6NCCNcccccn6))))))CC6
CCNC=O)CCCCN5C=O)CNC=O)CN)COccccoc=O)csc95))))))))))))))))CC)C)))))))))C=O)NCCCC5C=O)O
CCNNCO)CO)CO)C6O)))))))S=O)=O)CccccOcccccc6)))))))cc6
CCCCCCCCCCC)C)cccO)ccO)c6
O=Ccccccccc6o9)))))))))NCCNCC6
O=CO)cccccc6-cccc-cccncc6))))))cCF)F)F))c6
CccNC=O)cccncNCCOCC6))))))c6))))))))c=O)n-cccccc6))))))n5C
CCNCC))C=S)NC=O)COccccC)cc6
CC=CC=O)O))CccccCl)cCl)c6))))))CC=O)Ncccccc6))))))))=CC)N6
CCCccc[n+]Ccccc-cccccc6C=O)OC)))))))))cc6)))))))ccCC=O)OC))))c7
CCCCOCCOccc-cccccn6))))))sc5C=O)NC)C
CCCC=O)NccccS=O)=O)NCCCCC6)))))))cc6S=O)=O)NCCOCC6
CCCC=CCC6C=O)NCCCCC5))))C=O)N5Ccccc=O)[nH]n6
Cccc-cccccCCNCCcccccc6%10)))))))))))c6))))))ccc6Cl
O=CCCcnncCcccccc6)))))))o5)))))))NCcccccccccc%106
CccccS=O)=O)NCCC=O)NCccccCl)cc6)))))))))))CC)C)C))))cc6
O=CcncCCCCCN6C=O)N5O)))))))))cs5)))))NCCCCC6))OCCO5
CCOccccNC=O)CNCCNC=O)CnncC)cCl)c5C))))))))CC6)))))))))cc6
Ccoccc5C=O)NCCCCCCNS=O)=O)NC)C))))C6C%10
NCCcc[nH]cBr)c5C8
COccccC)[nH]c=O)ccc6c%10Cl
O=CO)CNC=O)C=CccccCF)F)F))cc6)))))))SC5=S
CCC)C)OC=O)NCcccc-cccO)ccc6Cl)))))))cc6
CCCCNccccC#N))cc6[N+]=O)[O-]))))))))S=O)=O)cccCl)ccc6C
O=[N+][O-])cccccc6CCOCCCCCCCC8)N5CCCC3))))))CO6
COcccccc6Occcccc6C=O)NCCccccOC))cOC))c6))))))))CC=O)NCccccF)cc6)))))))))CC)C))))))))C5
CccccS=O)=O)NCCCC=O)NCCCCN)=O))CC6)))))))CC6)))))))cc6C
O=cncC=CccccBr)cF)c6))))))))[nH]cccccc%106
Nccccnc-ccccF)cCF)F)F))c6))))))sc5c9
CCC)CCO)CO)CCCCCCCC6)))))))NC=O)CNC=O)cccccc6)NC=O)CC6)))))))))))CC)C
CCCncSCC=O)Nccccnc6))))))))))ncc5c=O)nC)c=O)n6C
CccccC)cOCCCN)))))c6
NC=O)NO)Cccccccccc6c%10
CcccccccC=O)OCC=O)NcnncSCcccccc6Cl)))))))))s5))))))))))nC)c5c9
Ccccc[nH]cOC=O)CCC=CCC6C=O)O))))))))))cc=O)c6c%10
O=Cccc[N+]=O)[O-]))ccc6OCccccBr)cc6))))))=NN%11CcccOCCCO3)))))ccOCcccccc6))))))))c6
COcccncncNccccF)cCl)c6)))))))c6cc%10NC=O)CCNCCNC)CC6
Ncnonc5-nnncC=O)NN=CccccCl)cCl)c6))))))))))c5C=O)NCCOCC6
CCNCCNCCCNccccC=O)C=CccccCl)nc6)))))))))cc6Cl)))))))))))CC6
CcccC=O)NN=Ccccccc6Cl)))))))))))cC)o5
COccccF)c-cccncNCCOCC6))))))n6))))))c6
CCCCccccF)cc6))))))))OC=O)NccccOCF)F)F)))cc6
COcccccc6-cnncccccc6c%10NCCNCC6
OCCOccccc-cnc-cccccc6O)))))))cs5)))))c6))))))))CNCCCCC6
OCcccccOCccccccCl)cc6n9CccccCl)cc6))))))))))))))))))c6
CccccNC=O)ccNC=O)C=Ccccccc6Cl)))))))))))scc5CCCC)C6)))))))))))cc6
CCC)C)ccccCO)CNCCNCCNCcccccc6F)))))))))))CCC7=O))))))))))cc6
O=CO)CCCCCCNC=O)Ccccccccnc6c%10)))))))))))))C6C5C9
CcccccCNC=O)NcccccCl)c6))))))Ccccccc6))))))C5C8=O))))))))c6C
CCCC=N)NN)CCCC7O)Cncncc5N9
NCccF)cccc6F)))))))CF)F)CF)F)F
CCOC=O)NCCNS=O)=O)ccccC)cc6)))))))CC6
C=CCOC=O)CCCCCN6C=O)CCCCCCCC6)))))))NC=O)CCCCCN6C=O)CCcccccc6))))))cccccc6)))))))NC%22=O
Cc[nH]cccccc6c9C=O)CScccccc6)C=O)OC5
COcccNcncnccc-ccccCl)cc6))))))sc95))))))))))ccOC))c6OC
CCOccccC=O)NCccccF)cc6)))))))))cc6OC
CccccOccccNC=O)CCCS=O)=O)ccccC=O)NCC)C))))cc6)))))))))))cc6))))))))cc6
CCCNccccc-ccccnncn5n9)))))))))c6))))))CCC)N6
CS=O)ccccC=O)Sccccnc6))))))))cc6
Ncncncc6Br)))CCN5C=O)NCCCOCcccccc6))))))))CC6
N=CNO))NcccCl)ccc6Cl
CS=O)=O)NccccF)cc6S=O)cccccCF)F)F))c6
CCC)=CCccccc-ccccCCCSCcccccc6))))))C5))))))cn6))))))c6
CNS=O)=O)ccccOC))ccnc6cn%10
O=cccn-cccccc6))))))c=O)n6CCNCCNcnscccccc96)))))))))CC6
O=S=O)OCCCN6cccccNCCCnc=O)[nH]cccccc69)))))))))CC6))))))c6
COccc-nnnc-cccc[nH]cncNCCCC5=O))))))c96)))))))))c5)))))ccc6F
N=CNCCCCCC6)))))))CCCCCCCC6)C8)))C6
Ncnc=O)cncCNccccC=O)O))cc6))))))))ccc6[nH]%10
CNcnc-cccco5)))))ccncccc%106
N#CccccC#CcccO)ccc6Cl)))))))))cc6
CCNccccF)cc6)))))))cc[nH]cn5
COccccC=Ncccccc6CNC=O)Ccccccc6[N+]=O)[O-])))))))))))C5N8C))))))))))))cc6OC
COC=O)cccccOS=O)=O)ccccccCl)ccc6c%10))))))))))))c6
COcccccc6CCNC=O)ccnCcccccc6)))))))cccccc6c%10=O
CC=O)C=CO)C=O)NCCcc[nH]cccccc96)))))))))))C5cccccc6
NCcccccc6Occcc-ccccO)cO)c6))))))coccc95
COcccccOCCC=O)NC)Ccnnn[nH]5)))))))))))c6
CCC=NO))cccOC))cOCCCOccccCC)=O))cc6)))))))))))cOC))c6
O=CNCCNC=O)COCCO6))))))cccccc69))))))))))cccCF)F)F))ccc6Cl
CCOC=O)CCNC=O)Ccccccc6))))))=C5NC=S)NccccC)cF)c6
CcccccC=O)NcccccC=O)O))c6))))))))c6
O=CNN=CcccBr)ccc6O))))))))))cccccc6)[nH]c=O)csccc58)CCCC6
CcncCN)=O))ns5))CCCN6C
COcccc-cccccCC=O)O)))cC)cc6oc%10=O)))))))))))cc6
CC=NNC=O)cccncc6)))))))))cccccNC=O)cccccc6))))))))c6
CC=CcccccC=CC=O)NS=O)=O)ccccnc6)))))))))NC=O)CCCCCC6C9=O))))))))))))c6
NC=NcccccCl)ccCl)cc6c%10N=CccccNCCNCC6))))))cc6)))))))))))))))))))ccccccccc6c%10
Ncnc=O)cBr)c-cccccc6))))))[nH]6
COcccccC=CC=O)ccccNcncN)nc[nH]ccc95))))))))))cc6)))))))))c6O
CNCCOCCNS=O)=O)ccccOCF)F)F)))cc6)))))))C7)))))))CC)C
Ccccccc6-cccCS=O)CC=O)NccccCl)cCl)c6))))))C5=O)))))))on5
S=CNCcccccc6))))))))NCCcccccc6)))))))C=O)O
O=CNCNcccccc6))))))C5CCNCCCCCCCC6))))))))CC6
CScsncc5-cccnc-ccccN)cc6))))))c-cccccc6))))))nc6s9
FccccBr)cc6C=Ccccncn6
COcccc-cncccNC)C))ccc6o9)))))))))cO)c6
COccccCCCCCCN7C=O)NccccC)cc6C))))))))))))))))cc6
O=[N+][O-])ccccNCcncn[nH]5)))))))c[N+]=O)[O-]))c6
N#CccccCS=O)=O)CC=O)NO))))))cc6
N=CN)NCCCCNC=O)CCCCCN)))))NC=O)CCCCNC=N)N))))))NC=O)CN)CccccO)cc6))))))))))))))))C=O)NCCcc[nH]cccccc96))))))))))C=O)O
CCC)C)cccCN)=O))ccc6CC=O)NCcccccc6
C=CCNcncNcccccc6)OCO5)))))))))cccccc6n%10
OCCCl
C=CCO)CC)COC=O)C=CccccO)cc6))))))))))CO)CCC)C)CCCO)C6%10C
CCCSCCC=O)NCCC4)CNCC)=O))C4
Ncnc=O)nCC=CC=O)NCCO))CO))CO))))))C5))))c-cccCF)F)F))ccc6F)))))))n5-cccccc6Cl
NCCcccco5)))))P=O)O)O
CCccccCcccCOCCO))CO)CO)C6O)))))))ccc6Cl))OCC)C5)))))))))cc6
CccccS=O)=O)NC=O)CCC=O)OCcccccc6))))))))))))CCCCCC6))))))))cc6
N#Ccccccc6Cnc=O)nC=O)ccccBr)cc6)))))))cncccc69
CCCNC=O)OCC5COCCCCC5))))OC5COCCCC)CCC=O)O))))C3C)O
COcccccc6CCNC=O)cccccOC))c6OC))))))))))C=O)O
O=CO)COcccocO)c-ccccO)cCC=O)NccccC=O)O))cc6))))))))))c6)))))cc5c9
Ccccccc6NC=O)C5=NNccncN)nc6
O=[N+][O-])ccccC=CCcnnnn5Ccccccc6))))))))))))CCccccs5)))))=N6))))))cCl)c6
COCCCOCOCC)C)OC5C)O9
COccccCNCCNC=O)ccccSccncNcccccc6OC)))))))))s5))))))cc6)))))))CC6)))))))cc6
CCOC=O)C=Ccccccc6))))))NcccccOCC)))c6))))))C=O)N6Ccccccc6
Occccccc6nc=O)cc=O)ncCNCCOS=O)=O)Ccccccc6)))))))))CC6))))))[nH]c6%10
CCNC=O)C=O)NCCCC=O)Ncccccn6))))))C6))))))))))cccccc6
COCOcccoc-ccccO)cO)c6))))))c6=O))))))))OCC=CC)C=O)C6Cl)C5C)C
N#Ccccccc6Occcccc6)OCO5))))))))))C=O)Ncccccc69
O=CNcccc[nH]c=O)cS=O)=O)cccccc6)))))))cc6c%10)))))))))))ccccBr)cc6
C=CCOC=O)cnccc=O)[nH]c=O)n6C)))))n5CCO)CO)CO)CO)C6O
CNC)CCNC=O)ccccNC=O)Ncccc-cccccc6))))))[nH]5))))))))cc6
Occcc[nH]ccccc[nH]cc95)))))))c5-ncccc5
O=CNccccF)cCl)c6)))))))NCCCC5cnoc-cccccc6))))))n5
Cccc-cccccc6))))))nn5CcccC=O)NCCNcccccc6))))))CC6)))))))no5
Ccc[nH]cncncNCCNC=O)cccoc5))))))CC6))))))c96
COcccc-cccCF)F)F))ncSCCCcc-ccCl)cccc6Cl)))))))ncccC=O)NCCcccccn6))))))))))nc6c9%13))))))))))))))))))cc6
CNCcccoc5))))))C=O)CCCCN5C=S)NCcccco5
C=CCOncSCccccOC))cc6))))))))c-ccccOC))cc6))))))cncccccc6nc%10%13
FccccCScnccccOCcccncc6))))))))cc6[nH]9)))))))))))cc6Cl
CCC)C)ccccCCCOccCl)ccC=O)NccnnCcccccc6Cl))))))))c5)))))))cc6))))))))))cc6
O=CO)CC[n+]ccF)cF)cF)c6F
CcncCNC)Cccccnc6)))))))))cccccn6c%10=O
CCCCOcccccC=O)Ncnc-cccco5)))))cs5)))))))c6
Ccccc-ccocC=O)O))c5)))))cc6
O=CNCCCCCC5)C6CccccCF)F)F))cc6F)))))))cccccO)c6))))))))))))))cccccc6
Clcccccc6CnncCNCCCCC6)))))))cc5CCCC6
CCCCCCScnccC=O)CC)))s5
CcccccOCccccC=O)NCCCCCC6))))))))nn6))))))))c6
CCC)CncN)c=NC=O)cccCF)F)F))ccCF)F)F))c6))))))))sc5=NNC=O)ccccN)cc6
O=CCNcccccO)c6))))))))NNC=O)CCcccccc6C%10
CCcncCCNcnccC=O)NCcccccC)c6)))))))))s5))))))))cC)o5
COC=O)ccC)ccOC=O)COcccccC)c6))))))))))cOC))c6
COccccCC=CC#CCO)=C6C=O)OC))))))))))cc6
CCnccC=O)NN=CccC)noc5C))))))))))c=O)ccccC)nc6%10
CCncCccccCl)cc6))))))ccC)nccnccn96))))))))))ncccccc69
CS=O)=O)NCCCCCNCccCcccccC=Ccccccc6))))))))c6)))))))C=O)CCNCC6)))))))ccc69))))))))CC6
NS=O)=O)ccccNC=O)COC=O)CCC=O)O)))NC=O)ccccccccc6c%10))))))))))))))))))cc6
C=CCC)CC=O)ccccOcccccc6)))))))cc6))))))CCC=O)OC6
CCC)OCCCOCccccc[N+]=O)[O-]))c6))))))O5
Ccnnc-cccc-cncccCF)F)F))ccc6[nH]9)))))))))cc6))))))o5
COcccccc6NC=O)Nccc[nH]c=O)[nH]c5cc9N
Cccccc-cnoc-ccccC=O)NN=CccccO)cc6))))))))))cc6))))))n5)))))c6
COcccSC))ccc6C=O)CCC=CCOC5=O))))CC)=CC=CC%13C6%10
Ccnn-cccccc6))))))cc5CCCC)C)C6=Ccccccc6)OCO5
O=CCCScccccc6NC%10=O))))))))))))NccccNCCOCC6))))))cc6
O=CO)ccccc[nH]c-ccc-cccO)ccc6Br)))))))coccc5c9)))))))))nc95
CCCNCC=O)cccccc6))))))))))CcccccC=N)N))c6
COCCC)nc=N)nCC=O)OC))))cccccc69
Ccncc[N+]=O)[O-]))n5CCNC=O)CCC)C))CC)C)))))CC3
CcscC)cC=CSC=S)NccccCl)cc6))))))C5=O)))))))c5Cl
CnccCcccccc6O)))C=O)cccO)ccc6-9))))))))))))cc5
Ncccc[N+]=O)[O-]))cc6S=O)=O)OCCNCCC6CC6
CCNCC))CC)C
COcccccCOC=O)ccccF)cn6)))))))))c6OC
CCCCNCCC6CC=C6C=O)cccccc6C%10=O
O=CCCOcccccc6O%10))))))))))NCCNCccccccccc6c%10)))))))))))CC6
COccccC=Ccccccc6)c=O)nC)c=O)n6C))))))))))))cc6
COccccCl)cc6-cccnc[nH]cCCC)C)))cC)c95
COCcccC)ncOccCl)cC)nn5C)))))))c6C#N
COccccCNC)C=O)CCCCCCCC6)))))))NC=O)CCCCN5C=O)CCcccccc6)))))))CNCCOCC6))))))))))))))))))))cc6
CCC)CO))NCcncSccccF)cc6F))))))))ccc6F
O=Ccnn-ccCl)ccCl)cc6NN=CccccBr)cc6))))))CC5ccccs5))))))))))))))))))cCCCCCC6))))))c=O)n5CCC5
O=CC=CccccO)cO)c6))))))))ccO)ccO)cc6OCCO)C6CccccO)cc6
CCCC=O)Nccc-cccccOCF)F)F)))c6))))))n-ccccccnc6nc%10OC))))))))))))c5C
Cccc=O)occcOCC=O)OCC=O)Ncccccc6)OCCO6))))))))))))))))ccc%106
Cconc-ccccF)cc6))))))c5C=O)Ncccccccccc%106
N=CN)ccccOC=O)ccccCCCCcccccc6))))))))))o5)))))))cc6-ccc-cccccc6))))))ccc6C=O)O
CCCccccCCNC=O)CCCCCN6S=O)=O)ccccCl)cc6)))))))))))))))C=O)O))))cc6
COcccNS=O)=O)cccF)ccc6C)))))))))ccc6Cnnnccnccc69
CS=O)=O)NCCNcnc-ccccF)cc6))))))ncc6S=O)=O)NCCCC4))))))))))))CC6
COcccccCNCCNC=O)cccccNcncN)n-cccccc6))))))c5CO))))))))cc6)))))))CC6))))))))c6
N#Cccccccc6ncccccc%146
CNC=O)CN)ccccs5)))))))CCCcccccc69
CCCccCcccc-cccccc6S=O)=O)NC=O)cccccc6)))))))))))))))cc6)))))))c=O)c4=S)))))cccccn6
CCNCcccco5))))))C=O)CCCCCC6C=O)NCCCCC6
Ncnnccn6
CnncCC)C))c[N+]=O)[O-]))c5C=O)NccccS=O)=O)NcncccsccN)c95)))))))))))cc6
Ccnn-cncccccc6s9)))))))))cccNC=O)CNCCOCC6)))))))))ccc96
C=CCNC=O)ccOC))ccccccc6c%10O))))))))))))ccccOC))cc6
CccN=CScnnnn5-cccccC=O))c6))))))))))))))c=O)n-cccccc6))))))n5C
NS=O)=O)NcccCl)ccCl)c6O
CCNCC))CCOccccNC=O)NccF)cccc6F))))))))))cc6-cccccCF)F)F))c6
NcccNCcccc-ccccCN)CC3)))cc6))))))cc6F)))))))))ccc6C=O)O
COC=O)CccccF)cc6Cl)))))))CCCCCC6
CcccncNCcccccc6)OCO5))))))))))ncNCCNC=S)NC=O)cccccc6)))))))))CC6))))))c6cc%10C
CCC)CcncNCCCC5)))))cccccc6n%10
COP=S)NC))cccccc6CO
NC=O)Ccccccc6))))))cccccCl)c6))))))CCCCC=O)O))CC6
Ccnn-cccccc6))))))cC)c5C=O)OCC)C=O)Ncnc-cccccc6))))))cs5
CCCnccNC=O)CCCnc=O)cccccc6nCccccF)cc6)))))))c%10=O))))))))))))))))cccccc69
CC=NNC=O)cscNC=O)CCl))))nc5C)))))))))cccco5
NC=O)cccc[nH]c-cccncc6))))))nc5c9
COcccCnc-cccccc6))))))ncccccc69))))))))))ccc6O
CccccNC=O)CNC=O)COccccCl)cc6Cl))))))))))))))cc6C
CScccccc6)c=O)cC=O)NC)C)))nn6CCF)F)F
OccccCS))cc6
CNC=O)CC)CC3)))CCCNCCO)))CC6
Ccnccn5CCCCNC=O)COCccCl)cccc6Cl)))))))))))C6
CccccCOcccOCC=O)OCC=O)NccCC)C))cccc6CC)C)))))))))))))))))ccC)c6O)))))))cc6
CC=O)NCCcccF)ccF)c6)))))))CO)CCCcccccc6)))))))NC=O)OCC)C)C
N=CN)NN=Ccc-ccccBr)cc6))))))ncsc-ccccCl)cc6))))))nn85
CnccC=O)NcnncCOccccCl)cc6))))))))s5)))))))ccc6=O
C=CC=O)NCCCNC=S)NccccC=O)Ncccccc6))))))))cc6))))))))CccccCl)cCl)c6))))))C6
NC=NCCCccccCl)cc6))))))))))ccccnc6
N#Cccccc-ccccC=CC=O)NO)))))cc6))))))c6
CC=O)=CCCN)=O))CNccccCl)cc6CC%10NC)C%14
COccc-cnnc-cccccc6Cl)))))))nnc5s8))))))))ccOC))c6OC
NC=O)COccccC=CC=O)ccccCC#Ccccccc6)))))))))cn6)))))))))cc6
CCCCCCC)COCC#Ccccccc6)C=O)OC5)))))))))))OCOCC)CCC%13C7%11OO7
O=CNN=Cccccs5))))))))ccccNC=O)ccccCl)c[N+]=O)[O-]))c6))))))))cc6
CCC)O)CCCCC)CCCCC)C5CO))CC%107
CcccC)cN=NcccCl)cO)cc6O)))))))))cc6C
CCC)CCNCC=Ccc[nH]ccccNC=O)cccc[nH]ccc5c9))CCCCC7))))))))))))))cc96)))))))))CC6
CcncNC=O)CScnccn5C))))))))))sc5C
C=Ccnccc=O)[nH]cO)nc6c%10-ccccCl)cc6
N#CccN)cccc6S=O)=O)NCCNC=O)Ccccccc6)))))))))CC=O)NO)))C5
CcccccNC=O)CCCN)=O)))NC=O)NccccF)cF)c6))))))))))))c6
CCNCC))ccccC=NNccccCl)cCl)c6Cl))))))))))cc6
CcccOCCcccccc6CCcnnnn5-9))))))))))))))))cCC)C))cc6C=O)NCCC
COCCNcncN)ncNccC)ccC#N))cc6OC)))))))))n6
Cncncc5CNCCNCcccccCl)c6)))))))S=O)=O)C5)))))CF)F)F
COCCC)NC=O)Ccccccc6))))))NC=O)CCC=O)Ncnccs5))))))))))ccccs5
FCF)F)cccccc6CScnnc-cccccc6)OCCO6)))))))))n5CCCCC5
CCCCNCCCC))))C=O)COCC=O)O))))CNccccc[nH]cC=O)O))cc95))))))))))C6
COccccNcncccNCCCNCCCC5C)C7))))))))))n6)))))))cc6
Ccccc-cccc[nH]ncCCCOcccccc6F)))))))))))c5c9)))))))))cc6
CCcccccc6C=CN
CCOccccnc-ccc[n+]CC=O)cccccn6))))))))cc6))))))sc5c9
CCOcncNC=O)CNC=O)cccccCCCCC5)))))c-ccccCl)cc6))))))nC)c5c9)))))))))))CCCCC6))))))))ccOCC)))n6
O=COCcccccc6))))))))ccccNCCOCC6))))))c[N+]=O)[O-]))c6
CCCccCCC)ccF)ccO)cc6F)))))))))[nH]cSCccccCl)cc6))))))))nc6=O
COcccccc6CnccNcnc-ccccnc6))))))ncccccc%106)))))))))))c5C
CCCCSCOP=S)O)O
O=CNccccCl)cc6Ccccccc6))))))=NC%11OCCNCCCCC6
CNN=NcccCl)ccNC=O)cccccc6I)))))))))c6))))))))ccccCl)cc6
C=SC)=O)ccccNCCF)CCN)=O))CC)C))))))c[N+]=O)[O-]))c6
CCcccccc6NcncN)cccCNCC)C))))ccc6n%10
Ncccccc6CS=O)cnccn5COCCO
O=CNcccccc6C9=NNcccccc6CO
COccccC=NNCccccF)cc6))))))C5)))))cc6O
Cccc-nncNS=O)=O)cccccc6OCF)F)F)))))))))))cn5)))))ccc6C=O)NCCCCC6
Ncnc=O)cnccCcccOCccccC=O)NCCC=O)O)))CO)))))s5))))))))ccc6CNC%10CF)F)F)))))))))))[nH]c5c9C#N
COC=O)CCccccOCCcccccc6)))))))))cc6)))))))NC=O)CCcc[nH]cccccc96))))))))))NC)C=O)CCCCN5C=O)CCCCCN6C=O)CN)Ccccccc6
COcccc-cnc-ccccF)cc6))))))c-ccccF)cc6))))))[nH]5)))))cc6
N#Ccccc-ccccOcccccc6)))))))cc6))))))nc6
CcccC)cncCNCCCCC=O)NCcccccc6)))))))))C6)))))))c-cccccc6))))))nc95
CC=O)NCCCCCC6OC=O)CCcccccc6)))))))NS=O)=O)ccccccccnc%106
N=CN)NCCCCNP=O)Occcccc6)))))))NC=O)CNC=O)C=CccccNC=N)N)))cc6))))))))))C=O)NCCCC5C=O)O
O=CCScn[nH]c=O)n5-ccccCl)cc6)))))))))))))NCCcccccc6C%10
CCC)NC=O)cncccccc6nc%10NCCcccccc6))))))))cccccOCCccccCNCCCCC6)))))))cc6)))))))C=O)O))))))))))))))))))C6
CcccC)ncSCccncNCCCCCN5C))))))))nc6C)))))))))n6
CCCcccF)cF)cc6F))))))))C=O)NcccF)ccCl)c6))))))C=O)N5N=Ccccco5
CCOC=O)cccccNC=S)NC=O)CCC)))))))c6
CCncSCC=O)NCC=O)NcccccOC))c6)))))))))))))ncc5c=O)nC)c=O)n6C
O=COCCNCCNCcccBr)ccBr)c6)))))))CC6)))))))))cccccCNCCNccccCl)cCl)c6))))))CC6)))))))c6
COcccccc6CNS=O)=O)ccC)ncscC)cn5c9=O
CNC)ccccC=NNcncccccc6ncC)n-cccccc6))))))nc%135))))))))))))))))cc6
O=Ccccco5)))))CCCCCN6C=O)cccc[nH]nnc5c9
COCCNC=Nccccnc6)))))))N5C=O)NccccCC)C))cc6
CCCNC=O)CCNC=O)CCcccccc6CN%10C%13=O)))))))))))))))))CCC)O6
CCC)CCNC=O)CCC=O)O)))NCCNC=O)CCccccO)cc6)))))))NC=O)CCCCCCC=O)OCC)C)C))))))))))))))SCCS5
CCC)CNccccOCF)F)F)))cc6))))))))NC=O)cc[nH]cn5
COcccccc6OC)))C=O)NC=Cccccs5))))))C5=O
O=S=O)ccccCl)cc6))))))NCCcccS=O)=O)NCCCCCCCNCcccccc6)))))))))))))))))ccc69
O=S=O)NccccccNCCCCCC6)))))))ncNCCNCcccccc6[N+]=O)[O-])))))))))CC6))))))c%11c%106
O=CCCccccF)cc6))))))NCCcccccc6))))))))C=O)N6CCCCNCCS)))CC6
COcccC=O)NccCl)cncc6Cl)))))))))ccOC))c6OC
CCCCCncc[n+]COCcccccc6-cccccc6%13)))))))))))))))c5
O=S=O)ccccO)cc6))))))cc[nH]cccCl)ccc96
CcccNcncc-cncccccc6[nH]9)))))))))cNCCCCO))CO)C5O)))))))n6)))))))n[nH]5
CNC)CCCNC=O)ccncnc-cccccc6))))))c-cccccc6))))))nc95
CcccF)ccc6NCCNC=O)CSCcccccc6F)))))))))))CC6
COcccc-cccncC=O)NccncsccN)c5c9)))))))))))n6))))))cc6
N=CN)NcccccC=O)NNS=O)=O)cccccc6))))))))))c6
CCC)C)OC=O)NCCNCCOccccCN)ccccF)cc6)))))))cc6)))))))))CcccccCl)c6))))))C6
CCC)C)cccCCC=O)O))CCC4)))))on5
COcccC=NNC=O)CNCCNccccF)cc6))))))CC6)))))))))))ccc6OCcccccc6)))))))))))OCO5
Ccccc-cccCF)F))cNC=O)ccsnn5)))))))cc6))))))o5
O=CNcccccc6)OCO5)))))))))CCCCN5C=O)NccccCl)cc6
Ccccc-ccsc=S)n5-ccccC)cc6)))))))))))cc6
O=CNccccOccccCl)cc6Cl))))))))nc6)))))))ccccCNCCCC5=O)))))))cc6
CcccncnCCOccccC=O)NCcccCF)F)F))ccCF)F)F))c6)))))))))cc6)))))))))c=O)c6cc%10C
CCOC=O)CO)cccccc6))))))cccccc6F
O=CNcccccc6C=O)Nccccnc6)))))))))))))))cccc-cccccc6C=O)O))))))))cc6
COccccC=O)C=CcccC)cOCC)=O)))cOCC)=O)))c6)))))))))cc6
O=CO)CccccCl)cc6))))))NC=O)Cccccs5)))))))cccccc6
O=CCCNCC=CC5)))))))Ncccccc6SCF)F)F
Ccccccc6CCC)C)NcncCF)F)F))ccc6CN)=O
CCCCCCCCCCCC=CO)C=O)CC4
O=CccccCl)nc6))))))nnc-cccccc6))))))nc5N
CNcncNcccOCCNCCOCC6)))))))))ccc6Cl))))))))ncnccn95
CcccSCccCl)cccc6Cl)))))))))[nH]cncnc-cccccc6I)))))))c9n6
CccccS=O)=O)NCCC=O)NCCNC)C)))))))C5))))cc6
C=CCCC=CC)C)))C=O)NC=O)C5CC=C9C%13=O
COcccc-ccc=O)nC)c=O)nC)c6cn9-cccccc6)))))))))))))))cc6OC
CcncCF)F)F))ccc6-ccncn5Ccccccc6
CCOC=O)ccCF)F)F))cccccccc%106)))))))))))C=O)NcccccS=O)=O)NCCCCCC7))))))))c6
CCNCC))ccccNC=O)CCcccccc6)))))))NC=O)CCCCN5cncnc[nH]cnc95)))))))))))))))))))cc6C
CCF)CNC=O)CCcccccc6CN%10C=O)CF)F)F))))))))))))))))CNC=O)CCcscCF)F)F))nc5C8)))))))))CCCCCC6
O=CCOccccccc=O)oc6c%10))))))))))))NCcccco5
NccccOCCnccc=O)[nH]c6=O))))))))))cc6
CCOC=O)COccccC=O)C=Ccccccc6OCcccccc6)))))))))))))))))cc6
CcccccCC)C)CCCCCCCCCCCCCCCC6CC=O)O))))))))))))))))))))c6
CccccC=O)NcccccNC=O)cccccc6)OCO5))))))))))c6))))))))cc6
CCO)=CC#N))C=O)NCC=O)NCC=O)NCCCC5C=O)NCC=O)C=O)Ncccccc6)))))))))))))))))))))cccccc6
CNC=O)NcncOCCCC3)))))ncc6nccCCN
ClccccOCcnncSCCCCC5))))))n5-cccccBr)c6)))))))))))))cc6
CCcn[nH]cc5Ccccncc6F)))))))CC#N))C=N)O6
CCcccccCC))c6NS=O)=O)ccccBr)s5
COCcnc-cnncC)s5)))))sc5CN
CccC)nCcncccCl)ccc6[nH]9))))))))))cnccnccc6nc%13%10
FCF)F)OccccCSCCC=Ccccccc6C%10ccccccc6ncc%10cnn%135))))))))))))))))))))))))))cCl)c6
CCC)Occcccc6OCcccccc6F
CcnncNC=O)COC=O)ccccs5))))))))))nc6C
COcccccCCC=O)O))CC=O)NCCC3)))C5))))))c6
CNNccccnncncccccc6c%10nc-%18N)))))))))))))))))n5
O=CO)CCNC=O)Ccccccc6)))))))))C=O)NCCcccccc6)))))))C=O)NccccCCcccccc6))))))))cc6
O=CNcccccCF)F)F))c6)))))))cccBr)cn5-cncccc6CF)F)F
CCOC=O)CScnc=O)cc-cccccc6))))))[nH]6)))))))CC)C
CCC)NC=O)NCCccccO)cc6))))))C5C=O)NO
CNC=O)COcccccNC)SC)=O)=O)))c6)))))))))cccccc6
O=CO)CCNC=O)cccc-cncCNC=O)ccccF)cc6)))))))))cs5)))))cc6))))))))cccccc6
CcccNCCCCNC=O)cccoc5C))))))))CC5C8))))))))ncn6
N#CcccF)cNcncNccF)cccc6F))))))))ccNCCOCC6))))))n6)))))))cn6
CCCCO)CO)CO)CcccO)ccO)c6C=O)O%10
CccccS=O)=O)NCcnncSCC=O)NCCCcccccc6%10)))))))))))))o5))))))))cc6
O=CNCCCCNCCcccO)ccc6C%10cccccc6))))))))))))))))CC6)))))))ccccCO))cc6))))))cccccc6
O=cnc[nH]cc6ncn5CCOCCOP=O)O)OP=O)O)OP=O)O)Occcccc6
O=CNcnccccCl)cc6[nH]9))))))))))cccccc6CNcccccCl)c6
CccccNcnccC)ncccccc6n%10n%13))))))))))))))cC)c6
CCC=NCCCN6))))))nncC=CC=O)O))))cc5CCCC6
CccCNCCNC=O)CCcccccCl)c6)))))))))CC6S=O)=O)Cl)))))))))nn-cccccc6Cl)))))))c5-ccccCl)cc6
CCCCCCC6=NO))))CCC))C=N)N5CCcccccc6
Nccnc-cccc-cccccc6S=O)=O)NconcC)c5-cccccc6)))))))))))))))))))cc6F)))))))cn6
NcncNN=Ccccccc6)))))))))ncc6ncn5COCCO))CO)C5O
COcccccCNC=O)COC=O)C=CccccOC))cOC))c6))))))))))))))c6
COccccC=O)ONC=O)NC=O)C6C=O)NcccccC=O)O))c6)))))))))))))))cc6
COcccccNC=O)COC=O)cccccc6OCC)=O))))))))))))))c6
CCC)OC=O)NCCCNCCccnC=NCC=O)O)))))ccccC=O)O))cc96))))))))))))CC6
NC=O)CC=O)NCCC3)))cccccc6CC%11
O=CCCncCl)cncCF)F)F))c6=O)))))))))NCCNCcccccc6)))))))CC6
O=CCOC=O)cccccCl)c6Cl))))))))))NccccBr)cc6Cl
COCCCCCC=C7COCcccccCl)c6))))))))C=CC95
O=CNcccccc6)))))))C=CC=Ccccco5))))))))C=O)NCcccccc6
CcccNC=O)CCC=CCC6C=O)O))))))))))no5
CCCNC=O)CCCCN5ccccOC))cc6%13
COcccNC=O)NcnccCF)F)F))cc6Cl))))))))))ccOC))c6OC
CCCCC=O)NCCC)COC))CO)COCCcccccc6)))))))C=O)O))))CC)C)C6CcccccOC=O)CCF)F)F)))))c6
CCCOC=O)CC)=NNcnc-cccccc6))))))n[nH]5
O=CO)CCNC=O)ccccC=O)NCC=O)Ncccccc6)N%10)))))))))))cc6))))))))C=O)cncccccc6[nH]9
O=CCOcccccc6[N+]=O)[O-]))))))))))Ncnc-ccccs5)))))ccccccc%106
CCCNCccccOC))cO)c6)))))))cncccOccccNC=O)NcccCF)F)F))ccc6Cl))))))))))cc6)))))))n6
CCCScnncNC=O)CC#N))=Ccccccc6F)))))))))))s5
O=CO)CCC3
Cncncc5CNCcccccc6Cl))))))))Ccccccn6
CNC)CccccC=O)OCCCCCCCC8)cccccc6%11)))))))))O5)))))))cc6
NS=O)=O)cccSN)=O)=O))cNS=O)=O)CF)F)CF)Cl)))))c6
CCCCO)cccccc6))))))=[N+][O-])CccccBr)cc6))))))=N7
CON=cnc[nH]cc6ccBr)c=O)n6C=O
N#CCNC=O)ccnCCO)))cccccCl)c6c%10=O)))))))))))))CCCC5
NCCccNCCcncccccc6[nH]9))))))))))))[nH]ccccI)cc96))))))))))C=O)O
COcccCNC=O)cccccc6F))))))))))ccOC))c6OC
CNC)CCCCNcccncCl)cc-cccCl)cO)cC#N))c6))))))nc6n%10))))))))))CC6
Cc[nH]cnc5CCC=NNC=O)ccccBr)o5))))))))C=O)CCCCCC6%10
CCCCCNCCCCC)))))C=O)CncCCC=O)NcccccCl)c6))))))C5)))))ncccccc69
CCCCCCNcncncc6ncn5COCCO))CO)C5O
CCnccCNCCCOCC6))))))))c-cccc[N+]=O)[O-]))o5)))))n5
COC=O)ccNC=O)CNCCNCC6)))))))))scc5CCNC=O)cccc-nncC)cc5C))))))cc6
CCC)CCCccccBr)cc6)))))))NC=O)CCCC)C)))NC=O)CN)CccccO)cc6)))))))))))))P=O)O)O
CCCCNCC=O)O)))C5cccOC))ccOC))c6
CNCCccccO)cc6)))))))C=O)O
CCCCCCccccC=CC=O)NcccCl)ccC=O)O))c6))))))))))cc6
CcccncNCCCCCO5)))))))ccCl)n5n9
CCCC=CSSccc=O)cO)co6)))))))))CC=O)OC)))=CC=CCOC3CC=CC)C
O=CCCCCCC=O)CNC=O)cccccc6%11)))))))))))))))NNC=O)COcccccc6
O=CNccccCl)cCl)c6)))))))csc[nH]cnc=O)c6c9Ccccccc6
CcnnCCO)CC)C))))c-ccccCF)F)F))cc6))))))c5CC=O)O)))))OCO5
O=CNCccccnc6Cl)))))))))NccccCl)cc6Cl)))OCC=O)N6
O=CC=Ccccccc6))))))))NCCCC5C=O)NCccccCl)cCl)c6
CCCO))OCnccBr)cC#N))n5)))))CF)C5O
O=CC=CccccScccccc6F))))))))cc6))))))))ccccCl)cc6
CccccNCCNCcccccc6))))))=NC5cccccc6)))))))))))))cc6C
CSccccNC=O)CCCCNS=O)=O)ccccncccccc%106)))))))))))C6)))))))))cc6
COccccC=Nncnnc5-cccBr)ccCl)c6O))))))))))SC6))))))cc6OC
COcccncccO)c6cc%10-ccNCCOCC6C)))))))c=O)c4=O
CSCCCNC=O)C=Ccccccc6Cl))))))))NC6=S
O=CCccccF)cc6)))))))NcnncCOcccccc6))))))))s5
CNC=O)NcccnCC=O)NCcccccc6))))))))))n5
COcccccc6OC)))CNC=O)cccc-cccccCl)c6))))))o5))))))CC6
CNC)CcccOC))ccc6[nH]c=O)ccccn59
COccccOC))cCccocccccc6c%10=O)))))))))C=O)N5CCCCCO5)))))))))))c6
CCNCCN)=O)))ccccCcc[nH]cn5))))))cc6
Brcccccc6C=NNcncNCCOCC6))))))ncNCCCCC6))))))n6
COCC=CCCC6))CO)COCCC6C4C)CCC)CCCCC)C)CO)CCC6%10C)))))))))))))C7=O)))))))OC5=O
N#CCC=O)NccccF)cCl)c6))))))))=CCCCCOCC6
COccccCNC=O)CCnc=O)cccccc5nCcccccc6)))))))c%10=O))))))))))))))))cc6
CCCCC))C=O)NC=NOCccccCF)F)F))cc6)))))))))Ncccccc6C
NC=S)NN=Ccccccc6))))))cccccc6
COcccccc6)CCCNCCCccccO)cc6)))))))CC%106
CCCCNCCC=O)O))))C=O)NCCC)O
Ccnc-cccccc6))))))sc5C=O)NccccS=O)=O)NCC)C))CC)C))))cc6
O=[N+][O-])ccccF)cF)c6-ccc-cccnn5-ccccCNCCCC5))))))cn6)))))))))))ccn6
OCC#CCCF)F)F))CF)F)F)))))cccccc6))))))ccccccccc6c%10-cccccc6
CCC)C)ccccC=O)NCCC4C)C=O)NCCCCNC=N)N))))))C=O)O))))))))))cc6
COCCN=ccc-ccccccccc6c%10))))))))))cc-cccccc6))))))c6C
CcccncNC=S)NCCNC=O)cccco5))))))CC6))))))))c6
Ccccccc6SCCCOccccCccccOCCNC)C)))))cc6)))))))cc6
CSccBr)cNCcccccc6)))))))Ccccccc6))))))))cccN)ccc6[n+]%10[O-]
N#CCNCCCCC4cccccc6))))))OC6cccccc6
CccccCS=O)=O)cnccCl)cc6CNC=O)CCC7=O)))))))))))))))cc6
COccccNS=O)=O)ccccCl)cC=O)NcnncCCC)C)))s5)))))))c6))))))))cc6OC
CcccC)cncccccC)c6c=O)n%10n%14
CC=O)NCCCNccccC=O)C=Ccccccc6OCC%10C)))))))))))))cc6))))))C=O)O5
CcccC)coc-cccccF)c6))))))cC=NCCCNCCCC4))))CC6))))))))c5c9
Ccccc-nc[n+]Ccccc-cccccc6))))))cc6)))))))cC)n5)))))cC)c6
COcccOC))cc=O)ccO)cccc6oc%10c%14
CCOcccccOCccccnc6))))))))ccOC))c7oc%10=O
CC=CC=CC=CC)CCCC=CC)C))CCC6C)O
CccC)cccC)c6F)))))OC=N)C6C#N
COcccccc6CNC=O)CCC=O)NCccccC)cc6C)))))))))))))ncncC)c5
O=CcccccOCCCCC5))))))c6))))))NCCNcccccCl)c6))))))CC6
N#CccNC=O)cccccccc6o9)))))))))))occcccOCCCNCCCC5)))))))))c6c%10=O
CCncC=O)NCccccC)cc6)))))))))ccBr)c5Br
CccccCcn[nH]cc5CcccccC)c6CCN%10C)))))))))))))))))cc6
CCC)C=O)O))cccc-ccccOCF)F)F)))c-ccccnc6))))))c6))))))cc6
CCncSCC=O)NCCC=CCCCC6))))))))))))nnc5CCCCCC6
CNCCO)CO))))C=O)nc=O)cC=NS=O)=O)cccNSC)=O)=O)))ccc6N%10)))))))))))c4O
NcncN)cncnCCCCCO))O5)))))c5n9
CCCccccO)cO)c6)))))))CC)C
CCOC=O)CNC=O)CCC=O)Occcccc6
CCCOcccc-cccc[nH]5)c=O)nC)c=O)n6C)))))))))cc6Br
CC=O)NCCNS=O)=O)ccccCl)cc6)))))))CC6
Cccc-cn[nH]cc5CC)OcnccCF)F)F))cc6Cl)))))))C5))))))))[nH]n5
CCC=O)O))CCCC)CCCC)C=CC=O)CCC)CCCOC=O)CCS=O)=O)O))))))CC)C)C6CCC%10%14C)))))))))))))C6C%10
N=CN)ccccS=O)cccccCNCC=O)O))))C=O)O)))c6)))))))cc6
CCCcnncn5CCNcncncccccc%106))))))))))C6
CCCccc[n+]CC=Ccccccc6)))))))))cc6
CCC)NC=O)ccnncncNccccOCCCNC)CC6)))))))cF)c6)))))))c6c9C
O=[N+][O-])ccccOCCCCOcccc-cnn[nH]n5)))))cc6))))))))))))cc6
CC=O)Ncccccc6)-ccc-ccncNC=O)CCNCCCCC6))))))))))s5)))))nc-ccccF)cc6))))))c6CC%11
O=CCNN=CcccccO)c6))))))))C=O)C=Ccccccc6)))))))S6
CCOCOCC)))ccccCCCNC=O)CC6C))))))))cc6
CCC)C=O)NccccS=O)=O)NccccO)cC=O)O))c6))))))))cc6
CCcccCnccnc5))))))ccNC=O)cccCl)ccc6Cl)))))))))c6
COccccNCCO)COcccccc6C=O)C%10C=CC=CC6O%20)))))))))))))))))))cc6
COcccccNC=O)ccc[N+]=O)[O-]))cc[N+]=O)[O-]))c6))))))))c6
COcccccCCCSCN5Ccccco5)))))=C5CccccC=O)O))cc6)))))))))))))))c6
NCCcccBr)cOcnccI)cI)cI)cBr)cBr)c6[nH]9)))))))))))cI)c6)))))))C=O)O
O=CNccccBr)cc6)))))))ccc[N+]=O)[O-]))cc[N+]=O)[O-]))c6
CC=O)CO)CCCO)CO)CCO)CC6C)C%10CCC%17%14C
ClccccCNCCCNCcccccc6)))))))C5)))))))cc6
C=CCOC=O)C=CC)NCC)=CC=O)OC)))C6C=O)OCC
CCNC=O)CF)F)F)))ccccOC))cc6
CCOC=O)NCCNC=O)cccc[nH]c-ccccNC))cc6))))))nc5c9))))))))))CC6
O=CNCCC3))))NCCCNccccnn6)))))))CC6
CC=O)NCCNC=O)C=Ccccccc6)))))))NC=O)cccccc6
COcccccCNcccccc6)OCCO6)))))))))))c6O
CC=O)OCCOCScnnc-ccccs5)))))o5))))))COCC)=O)))COCC)=O)))C6OCC)=O
O=CO)CCCNC=O)CCcccccc6)))))))NC=O)ccscn5)CCCC6)))))))))))))C=O)O
CcccccOcnccC=O)NCCcccccc6)))))))Ccccccc6))))))))))cc6-cncC)ncN)n6)))))))))))))c6
COC=O)cccc[nH]cccccc69)))))))c-ccccOC))cc6Br)))))))n6
C=CCCCCC)C=O)OC5C=CC=O)C%10O)COC=O)C=CC=CC=CCO)CCCC%22=O))))))C%13CCC))O%21
O=ccC=NS=O)=O)cccccc6N%10))))))))))cO)ccccccc%106
O=CCNCCOCC6)))))))Ncnnc-ccccccncc-5[nH]%10))))))))))s5
CNCCO)))CcccccF)c6)C=O)CCO)C6
O=CC=CccccOcccc-nccnc5)))))cc6)))))))cc6))))))))C=O)O
N#CccccNCCNCCCCCCCC8))))))))CC6))))))cc6
C=CC)CScncccC)ccc6c=O)n%10N=CccccOC))cc6
C=CCCNcccNcncNCC)C)))ncNCC))CC)))n6)))))))nc-ccccOC))nc6))))))n6
CcnocC)c5S=O)=O)NCCCC=O)NCCCCCC6))))))))CC6
N#CCCccccCl)cc6)))))))NC=O)CNC=O)OCcccccc6))))))))))CCCCC6
O=CCSC=NCCS5)))))))NCCC=CCCCC6
N#Ccccc-ccncCO)CCNCC6))))))cn6))))))cc6
CCC)NCCCnncC=O)NccccCl)cF)c6))))))))ccccccc6nC)c9c%13=O))))))))))))))CC6
ccccCCCNcnncCncncn5))))))o5)))))))))cc6
COccccNC=O)CCccC)ncncNCCCCO))CO)C5O)))))))nn5c9C))))))))))))))cc6
COcccccCOC=O)NC=CC=O)cccccc6C%10=O))))))))))))cncccccc6[nH]9))))))))))))c6
CNCCN=C5cccccCF)F)F))c6))))))))))OC=O)NCCCCCC6CCC=O)O)))C%10CC%13%17C5
CCCOcnccNC=O)Ccccccc6)))))))))cc6C=O
O=CNC=O)cccccc6)))))))CSccccF)cc6)))))))C=O)cccccc6%10
CNCCCCcccccc6CCC%10C))))))-cccccc6C9=O))))))))))))))))CCO)Cncncn5))))))ccccF)cc6F
CccccNC=O)Ncnccs5)CCC5))))))))))cc6
CNCCCnnccc5-ccccOCF)F)F)))cc6)))))))))))CC6
CCCcccccc6))))))ccccO)cc6OC%10ccccOC))cc6
COcccncncNCCCCCCN5ccccOC))cOC))c6))))))))))CC6))))))c6cc%10OC
CCCO)C=O)OCcccccc6)))))))))CCCC=O)OCOC=Ccccccc6))))))CC6=O)))))))))=CC)C5=O
CCCCCcccNCCCCCO)))))))cccN)ccc6n%10
CCNcncC)ccOCC)C)))n6))))))ccccC=O)O))cn6
CCCCC=O)CC6=CC=CCCCC%10CCCC)CC=O)CO)))CCC95
CCCCC))cncC)cncnCCCCCOC=O)CNC=O)NCCCCC)))))C5=O))))))C5=O)))))))))n5c9
O=COCC=O)OCcccccc6)))))))))cccC=O)NS=O)=O)cccccc6)))))))))cccccc6c%10O
CCOccccncNC=O)CCC=O)NCCCC=CCC6)))))))cccccc6%11))))))))))))sc5c9
CNCCcccCl)cO)cc6Ccccccc6))))))C%11
CCcocC)cc=O)c6O
CcccC)ncOccncC=O)CCCCC5))))))cOCccccCC)C))cc6))))))))c6)))))))n6
COccccNC=O)nnncccccc69)))))))))))cc6
CCNC)ccccN=Nccccnc6))))))))cc6
NCCCCNCCN)CS)))))COCOCCNCCCCC6))))))))))CO)CO)C6O
CCC)OcccccC=O)NC=Ccccc[nH]5))))))C=O)NCCN)))C5ccccO)cc6))))))))))))c6
O=coc-ccccF)cc6))))))ccc6CCCCCC6
O=c[nH]cccccc6c=O)n%10CS=O)=O)cccccc6
Occcc-cncCNCCCCCC7))))))))co5)))))cc6
COcnccC#CCO)CCCCC6))))))))cn6
O=CO)CC=Ccccccc6)OCCO6))))))))))CCCCCC6
CCOcccOCC)C)))ccc6-cncN)[nH]c5C=O)NC
O=CNCcccncc6))))))))ccccC=O)ccncccccc6c%10)))))))))))cc6
CCCCCCCCCC=O)ONC=O)Ccccncc6))))))))cccccc6Cl
CCNC=O)NC=O)COC=O)ccccNC=O)ccn-cccccc6))))))nc5CF)F)F)))))))))cc6
N=CN)NcccccCCOccc-ccccC=NOCC=O)NCCCN))))))))C=O)O))))o5)))))ccc6C%10=O)))))))))))c6
COcccccc6CC=O)O))NC=O)cccccCl)c6)))))))ccC)cccc6C
NC=O)cccccc6N=Cccccs5
O=[N+][O-])ccccNCCCC5)))))cc6)Ccccccc6-9
ccccccc[nH]cccccccc6cc%10%16))))))))))))))c5
COccccCNCcccccc6)CCO5))))))))CCC3))))))cc6
Cncncc5CN)ccccCl)cc6))))))ccccC#N))cc6
NCCC=O)NCC=O)NCC=O)O))=CCSN=O))))cccccc6)))))))))C4SC8))))))))CCCOC5
N=CN)NCCCCNC=O)CCCNC=O)CN)Ccccccccccc%106)))))))))))))))))))C=O)cnncs5
CC=NNC=NCCN5)))))))ccccnc6
CCCccC=O)NcccC=O)NCCOCC6)))))))cC)cc6C)))))))))sccF)cccc96
CCCCCCCCCCCCCCCCOCCOC))CCOP=O)[O-])OCC[N+]C)C)C))))))))OCC)=O
CC=O)CF)F)C=O)Ncnnc-cccccc6))))))c-ccccF)cc6))))))n6
CCOcccccc6CCCOC=O)C5CCccccOC))cOC))c6
COCCN=CNO))ccncOC))nc6OcccCl)ccCl)c6
O=CO)ccO)c-cccccCl)c6))))))cccCl)ccc6n%10
COCCCnnnnc5Ccccccc6))))))NCCNcccccc6))))))CC6
O=CcccF)ccF)c6))))))NCccccF)cc6)))))))CCCS=O)=O)C5
CCOC=O)ccc-ccccNC=O)ccF)cccc6F)))))))))cc6))))))ncc6cnn5CCCC=O)NCC)C)C
OccccCccccs5)CCCCCO))CCNCCN%106)))))))))))))))cBr)c6
O=CO)CcscNC=O)NCCCNCC6)))))))))nc5CCOC4
CNCCNC=O)cccccc-cnoc-cccccc6CF)F)F))))))))n5)))))oc5c9))))))))))CC6
COcccccccC=O)NC=N)N))))cc6c%10
CCC)cnocNCCCCC6))))))n5
CCCNCCC)))CCcccccNC=O)CccccNcnccc-ccnC)cn5)))))c6)))))))ccc6OC))))))))))))c6
CccccS=O)=O)NCCC=O)NCCCC)C))))))C4)))))cc6
CccccS=O)=O)NC=S)NccCC)C))cccc6CC)C))))))))))))cC)c6
COccccc-cccCCN)=O)))ccc6F)))))))c6
COC=O)C=Ccc[nH]ccCScccc[N+]=O)[O-]))cc6))))))))cccOCcccccc6))))))))c96))))))))))C=O)O
O=CCCcccccc6))))))))NNC=O)ccccnc6Cl
CNcnccCcccccc6Cl))))))))cc6CF)F)F))))))))CCCCCC6)CCncncn5)))))C6)C8
COccccC=O)OCCO)cc-cccccc6OC))))))))occcO)ccc6c%10=O)))))))))))))))cc6
COcccc[N+]=O)[O-]))cc6CNccc-cccncc6))))))ccn6
CC=O)OC=CCC)=CC=O)O))))))NC=O)ccccccC)ccc6c%10
CS=O)=O)ccccOCcnnco5)))))))nc6
FCF)F)cccccc6CCCcccccc6)OCCCCCCCC6N8C=CCCl)=C%11
OccccCcccCOCCO))CO)CO)C6O)))))))ccc6Cl))))))))cc6
COccccNC=O)ccccNC=O)COC=O)ccccCl)cc6Cl))))))))))))cc6))))))))cc6
NCCC=O)NCCCC3))CCC6C=O)NCCNS=O)=O)ccccs5))))))CC6)))))))))))))))CcccF)cF)cc6F
O=[N+][O-])ccccncCNCCNCCNCC6))))))))))ccc6c%10
O=ccccccO)ccc6o%10
CccccS=O)=O)ONccccCCNCCCC5)))))))cc6)))))))))cc6
CCcnnS=O)=O)ccccC)cc6)))))))c=O)cccoccc5c%128
O=S=O)NccccOCCCNCCCC5CC8)))))))))))cc6)))))))cccccc6
CCC=O)NO)))NCccccnc6
CncNC=O)CCCCC5)))))))cc=O)nC)c6=O
COccc-cocccccc6c=O)c%10OC=O)NC)C))))))))))))))ccOC))c6O
COcccc-cn[nH]cSCC=O)NCCNS=O)=O)cccccc6)))))))CC6)))))))))n5)))))cc6OC
CccccCNC=O)CCNC=O)CNC=O)cccccc6))))))))CC)C)))))C5=O)))))))s5
CCCC)CNC=O)CccccCl)cc6))))))cccccc6)))))))))C=O)NCC#N)))))CccccC#N))cc6
CC=O)NCCcn[nH]cc5CC=CC6N5C)))))))))C6
Ccc-cccncc6))))))nCCCCNCCCC5)))))C6)))))ccccCl)cc96
CCC)NCCCOC=O)Ncccccc6))))))CC7))))))))CC)C
cccccc6)nc5Cnnccc5-cnccnc6%13
CNCCCncccccc6cccccccccc6c%10%21)))))))))))))))))))))CCO)CO)COCOCC)C)OC5C8O%12
O=CSC=Cccccccccc6c%10)))))))))))C=O)N5CCS=O)=O)C=C5O
C=CCCCCC)C#N))ccccCCCC)C))))cO)c6))))))C6=O
O=CNCCCCOC=O)CCNCCCCC6cccccn6)))))))))))))))))))))ccccnc6
COcccccOCcnncccc-ccnncccnn96)))))))))nc6c%10C)))))))))))))c6
O=CCOC=O)cccccc6)OCCO6))))))))))))Ncccccc6CF)F)F
O=CNcc[nH]cnccCF)F)F))cc96))))))))))cccBr)ccc6O
CCC)C)OCCCNCccccCNCCOCC6)))))))o5))))))C5cccc-ccccF)cF)c6))))))cc6
ccccOCCCNCCCCCCcccccc6%11))))))))))))CC6)))))))cc6
CNC)CCncC=CSC=S)NCC=CC=O)O))P=O)OCC)C)OC5C=O)O))))))))C5))))))))[nH]cccccc96
COcccccc6)Ccccccc6O)))))))=NC5=O
COCCNC=S)Ncccccc6C
CCccCC=O)O)))cccCl)ccc6n9Ccccc-cccccc6-cnn[nH]n5)))))))))))cc6
CCCCCO))))=NNcncCcccccOcccccF)c6)))))))cccccc%106)))))))))))ncNCCCNCC7)))))))n6
COcccC=O)NCCcccco5)))))S=O)=O)ccC)noc5C)))))))))))ccOC))c6OC
NC=O)COC=O)cccccc6Cl
COC=O)CScnncccccn96
CC=O)NCCNC=O)CccccC)cc6))))))))CCNCCCC59
O=CNcccccNC=O)ccF)cccc6Cl)))))))))c6)))))))cccF)ccc6F
CcccccOCCNC=O)C=CCF)F)F)))NC=O)OCcccccc6))))))))))))))))c6
O=CO)CCccc-cccccc6))))))ccCCcccOCcccccC=O)O))c6))))))))ccc6SCC5)))))))))))cccc6o9
CCCCcscC=O)NCCcccccc6))))))))))cc5C9
COC=O)CCO)CCCC)cccccc6))))))))N4
NCCO)cccO)ccc6CCCCO)CC=CcccO)cO)cO)c6)))))))S5
CC#CCNC=O)CCcccccc6)))))))NC=O)cccccc6F
O=CNO))ccccCncc-cccccc6NccCl)cccc6Cl))))))))))))))cccccc6c%10)))))))))))nc6
CNC=O)CNC=O)CCCcccccc6NC%10=O))))))))))))))cccccc6))))))C5=O
COccccC=CNC=O)cccccc6))))))))C=O)NCCC)C)))))))cc6
O=CCccccS=O)=O)CcccccF)c6))))))))cc6)))))))NCCCNCcccccc6Cl))))))))CC7
Cncccc5CNCccc=O)ncn6)CNCcccco5))))))CCC7
O=CNcccccn6)))))))ccncc-nnncccccc69)))))))))c6
Cccccc=O)n-cccccc6))))))cSCC=O)NCccccF)cc6)))))))))))nc6c%10
NcnccncCCCNCcccccccc6n9CCCnnc-cccccc6))))))cc5CF)F)F))))))))))))))CC6))))))))))))ccc96
O=ccscccccc6c9nCCCCCCO5)))))))cncccc6c%179)))OCO5
CCCC=O)C=CC6)NC=CC=O)CCC)C6))))C6cccccOC))ccc6n9C
N=cocccO)ccc6cc%10C=O)Ncccccc6
CCC)CCCCCCC=NO))CCCC)CCCCC6C%10C)C)))))))))C5C)CCC9%10OC=O)ccccC#N))cc6
O=CO)ccccCCCCCC6C=O)Ncccc-cccccc6))))))c-cccccc6))))))n6))))))))))))))cc6
COccccC=NNC=O)CC#N))=CcccC)n-cccccO)c6))))))c5C))))))))))))cc6
O=CNN=Ccccc-ccccBr)cc6))))))o5))))))))ccccF)cc6
CNccccC)cc6))))))ccccnc6
CCCCCCccn-cccccc6))))))cNccscC=O)NccccSN)=O)=O))cc6))))))))n5))))))n5)))))CC6
CCC)NCCCOC=O)cccccn6))))))))C5
O=c[nH]c=O)nCOCCOP=O)O)NP=O)O)OP=O)O)OP=O)O)O))))))))CO)C5OP=O)O)O))))))))))c[nH]ncc9-6
C#CCOccccCNC=S)NCC)=C6C=O)NCCCCCC6))))))))))))))cc6
Ccccccc6NC=O)CScnncNCCNC=O)CSC5=O)))))))))s5
CScnc=O)cC)cNN=Ccc[nH]cccccc96))))))))))))[nH]6
COC=O)CCC=O)CCccccO)cO)c6))))))=NO5
CCncccNccc-ccccOC))cc6))))))nc-cccncn6))))))n6)))))))n5
CCOC=O)NCCNCccccCNC)C)))cc6OC)))))))))CC6
CS=O)=O)NCCCCC6))C=O)ccccCl)cc6C9O)cccncc6
CccCccCl)cccc6Cl))))))))[nH]cSCcccccc6))))))))nc6=O
CNCCCC5COccnccNC=O)CCNcccccc6)))))))))))c6
OCCCCNS=O)=O)C=Ccccccc6))))))))))CC6
COccNCCNcccccn6))))))CC6))))))cF)ccc=O)cC=O)O))cnCCC3)))c%106
CNC=O)NccccBr)cCl)c6
CNC=O)cccF)ccF)c6)))))))cccccCl)c6
CNCCnccS=O)=O)ccccOcccccc6)))))))cc6)))))))cccccc69)))))))))C4
CNC=O)C=Ccncccccc6[nH]9))))))))))C=CC6C=O)OCC
COcccccC=O)NNC=O)CNC=O)ccccs5)))))))))NCCNC)CC6)))))))))c6
CCC=O)Ncccccc6CC9C=O)NCCCCOCC6
COccccncccCO)CNCCCNCCCcccccc6Br)))))))))))CC6))))))))c6c%10
CCNCCCccccCl)cc6))))))CC=O)NCCnoc=O)cccccc69))))))))))))))CC6
CccccNS=O)=O)ccnC=O)ccccC)cc6)))))))cccccc96)))))))))))cc6
CCC#CCOccccCCC=O)OC)))=CNCN)=NC6cccccc6))))))C%10C=O)OC))))))))))))cc6
COCCOC=CC=CC=O)NC)C=O)NC)C=O)NCC)C=O)N%13C))))))))))))ccscN)n5
COC=O)cnn-ccccCl)cc6))))))cc5NC=O)ccc=O)[nH]cccccc%106
CCCCcncCl)cCO))n5Ccccc-cccccc6S=O)=O)NC=O)ccccCNC)C)))cc6)))))))))))))))cc6
COccccC)cc6NC=O)CCCcnc=O)cccccc6[nH]%10
O=[N+][O-])ccccS=O)=O)nccccF)cc-cccccc6))))))nc69))))))))))s5
C=CCNC=O)cccC)nccc-ccccNC=O)Ccccccc6)))))))))cc6))))))nn95
CCNC=O)Ncccc-cncNCCOCC6))))))ccnnCCCNCC)=O))CC6))))))c5n9)))))))))cc6Cl
CCcnccC=O)NCccnccc6CF)F)F)))))))))CCCNC5)))))))s5
NS=O)=O)ccccCNC=O)Cncncsccc5n9)))))))))))))cc6
CC=CcnccccF)cc6c=O)n%10-cnocn5)CNCccccC)o5))))))CC6)))))))))))))))))))cncN)ncN)c6C%10cccccF)c6
COCC=O)NCCnccCNC=O)ccnnC)c5C)))))))))ccccnC)c95
COccccccc=O)oc6c%10OC=O)CCCCCcnnn[nH]5
CCCccI)ccCC)=O))cO)c6C=O)N%10S=O)=O)O
CCCN)cn[nH]ccc-nncC)cc5C))))))ccc96
Ccnccn5CCC=O)NC)CccnCCCCCC6))))))cccccc96
COccccNC=O)C=O)NN=Ccccncc6))))))))))))cc6
COcccCccoccOC))ccOC))cOC))c96)))))))CCN6C)))))))ccOC))c6OC
Ccoc-cccccc6Cl)))))))nc5CS=O)=O)C=CccccC=O)O))cc6
NS=O)=O)cnncNC=O)ccccCOccccCl)cc6))))))))s5)))))))s5
COccccCCCNCCCScccccc6)))))))))CC6)))))))cc6
COccccCO)cncC=O)NCCC=O)O)))cccccc6)))))))))cs5))))))cc6
COC=O)ccccNC=O)CCCNS=O)=O)cccccnsnc95))))))))))CC6))))))))cc6
CCOCcccCCC)))nnc-ccccOC))cOCCCC3)))))c6))))))cBr)c5n9
CccncNCCCCC=O)Ncnccs5)))))))C6))))))s5
COcccccc6CCNC=O)cccOcccncc6)))))))ccc6OC
CCCNcccCNC=O)NCCCcccccc6)))))))))))))ccNCCCC5=O))))))c6
COcccccOCCNCCCNC=O)NcccC)ccC)c6)))))))))CC6)))))))))n6
COCCNCcccc-ccccC=O)NCCCCC)NSC)=O)=O)))))CC6))))))cc6))))))cc6)))))))S=O)=O)cccccc6
CcccS=O)=O)NCCNC=O)cccco5))))))CC6)))))))ccc6Cl
O=COCCNC=NS=O)=O)cccccc69))))))))))NCCcccccc6C%10)))))))))))))cccccc6
CCCO)CCCCN5S=O)=O)cccccc6-ccccC=O)NCCC)C)CC=O)O)))))))cc6
CCNCCOC=O)NCCNC=O)ccccBr)cc6)))))))CC6))))))))))C=O)CCCCC5
CCccCC=O)OC))))cnn5-cccccC[N+]CC))CC))CC))))c6
CcccNS=O)=O)ccccNS=O)=O)ccccs5)))))))cc6))))))))ncC)n6
CCNcccNCCOCC6))))))ncn6)))))))ccccBr)cc6
CC=NNC=O)ccccnc6)))))))))ccccN)cc6
O=CCNCCNCcccCF)F)F))ccc6-ncncn5))))))))))))CC6C=O)NCCCC5)))))))))))))NccccF)cc6F
CNC)CCCcccccNcnccccc-cccncc6))))))n6n9))))))))))c6
S=CS)NC=O)CCCC=CCC6C9=NcccccCl)c6
O=CO)CCCCCNC=O)NccccF)cCl)c6))))))))CC6))))))C3
CNCCCNCcccccc6Cl))OCO5)))))))))Cccnc[nH]5))))))))))CccCl)cccc6Cl
CCNC=O)CNCCcn[nH]c=NC=O)ccccCC)C))cc6))))))))s5)))))))))))ccccCl)cCl)c6
COccc[nH]cC)c-cccc-cccccNCcccccc6))))))))n6))))))ccc6O)))))))c=O)c6c%10
CccC)cocC=O)NNC=S)NC)C))))))cccc96)NC)CCC6
CCOP=O)OCcccccc6))))))cccccccccc%106))))))))))=NC5=NcccccCl)c6
COcccccC=O)NccccS=O)=O)NCCCCCCC6)))))))))cc6))))))))c6
CC=O)OCccC)ncCl)cC#N))c6-cccccc6
CCCCCCCCCCCCCCCCNcccnCCCnccnc5))))))))c=O)c6C=O)OCC
NS=O)=O)Occccccc=O)oc6c%10))))CCCC6
CcccC)ccC=O)=O))c6N
CCCCnnc-cccccc6))))))ccc6=O
O=CCCl))Ncccccc6)OCO5
CCOC=O)CNC=O)CC)NC=O)CCcccccc6))OCCCCC=COC))C=O)C%12C
CCCCC)C=O)NCCCCNC=O)cccccc6C9=O))))))))))))C=O)O
CCNCccccF)cF)c6))))))))cccC=O)NCCCSccccCC)C)C))cc6))))))))C=O)O))))))ccc6OCF)F
CCCS=O)=O)NCCCCCC=O)NCCcc[nH]cccccc96)))))))))))))CCC59
CCcncnCCCNS=O)=O)NCCCCC6)))))))CC6))))))n5
CCOccccC=O)NCCNcnc-ccccCl)cc6))))))cccccc6n%10))))))))))CC6)))))))cc6
COCOCOCC=CCCCC=CCCC)C)C=O)NCC)CO))C5CC%13O))))))))))))C6C)C%10C=O)C%14=O)))))))C=O)Ncccccc6))))))C=O)C=C6CCC=O)OC)))C6C)C
CcnncNCCS=O)=O)cccccc6Cl)))))))))))s5
CCNC=S)NCCCC=O)O)))))Ccccco5
CCcnccCN)=O))cccc6[nH]9))))OCCO6
COC=O)csccc5NC=O)cnnCC)C))cc5S=O)=O)cccccc6
CccccNcccccc6Cl)))CCNC=O)ccccnc6)CCN5CC)=O))))))))))))C7))))))))nn6
CcccC=CcccccF)c6))))))C=O)NC5=O))))))cC)n5-cccccc6F
Cnc=O)ccncCNCCNcccncc6))))))CC6)))))))n5CCCcccccc6))))))))))))nC)c6=O
CNC=O)ccnC)cc5CCcnncC)n5-9
COC=O)CCC=O)OC)))nc=O)c-ccccF)cc6))))))ncccccc6%10
Fccccnc-cccccn6))))))cCCCCCC6))))))n5c9
CCCCC))C=O)NC=S)NCCNcccccCl)c6Cl)))))))CC6
CCOCCncnnc5CNC)ccccOC))nc6
CCNCCC=CCCCC6=O)))))))))ccccCl)cc6
CCC)C)CCNCCNCCNcccccc6SccccCl)cc6%14))))))))))))))))CC6
CcccNCC)ccccCl)cCl)c6))))))))nnccc5n9
COccccBr)cc6C=CC=O)cccccc6O
CcccNCCCCncncn5))))))CC6))))))cccccc6n%10
Ccccccc6S=O)=O)NC)CCOccccNccnccccccc%106)))))))CCCC6))))))))cc6))))))))))))))NC=O)CCC)C)CO)))))CCC6
CNCCccccNcncccNccccnncc=O)c6c%10)))))))))))n6)))))))cc6
CCC)C)ccccC=O)NC=S)Nccccnc6))))))))))cc6
Clnncsccn5c8C=Ccccccn6
CcccccC)c6NC=O)CCScnnnn5-cccccc6
CNC)cccccc6C=O)NCCNC)CC6
cccccc6)ncNCCccnCCNCcccncc6))))))))))ccccnc96))))))))))))nn5CCCCC5
CccccS=O)=O)NC=NCCC5)))))))cc6
CCncccccc6ccccC=O)NCCNCcccccc6)))))))CC6)))))))cc6%13
CCCccccC=CccccO)cCN))c6))))))))cc6)))))))NCCCcccOCCCN)))))ccO)c6C%10
CCcnnc=O)ccCOccccCNCCNC)CC6)))))))cc6))))))))nc6s9
O=CC=Ccccccc6Cl)))))))))cccccc6OCcccccc6
CcccNS=O)=O)ccccNC=O)COccccnc6))))))))))cc6))))))))no5
CC=O)ccccO)cc6O
COCCnccCNC=O)cccco5))))))))ccc6=O
COccCCCCCCCC6))))))))ccc[nH]c-cncCCCCN5C=O)CSC5cccOC))ccc6OC)))))))))))))))))CC)C)))nc59
Fcccc-cnccncNCCOCC6))))))nc6[nH]9)))))))))cCl)c6
CcccccS=O)=O)NCCccccNC=O)ccF)cccc6Cl)))))))))cc6)))))))C=O)O)))))c6
COccccC=O)OCC=O)NcccC)ccC)c6)))))))))))cc6OC
CCOcccCNCcccccc6)))))))))ccBr)c6OCccccCl)cc6
O=CNcccccC=O)ccnCCNCCOCC6))))))))cncccc96))))))))))c6)))))))cccccn6
COcccccc6OC)))CNC=O)CCCNC=O)OCcccCF)F)F))nn5C))))))))))CC6))))))CC6
CS=O)=O)ccccNcncccscNCCNCC6))))))nc95))))))))))cc6
NCCSCcccccc6))))))cccccc6))))))cccccn6)))))))))C=O)O
O=CC=Cnc=O)ccccn5ccccF)cc6%13)))))))))))))))NCCCCC6))OCCO5
Ccccccc6S=O)=O)Ncccccc6C=O)NCCcccccc6C%10C%14
CC=O)cccccNC=O)CScnc=O)ccC)ccC)nc6[nH]%10))))))))))))))c6
CC=O)cccc-ccC)n[nH]c5C=O)N=CN)NCcccccc6))))))))))))))))cc6
CCC)C)NNC=O)cccccc6F
O=CO)CCcccccc6)))))))NCCO)COccccF)cc6))))))))))CCN5C=O)CCCCcccccc6
CNC)C=O)ccccc-ccnccNC=O)CccF)cccc6Cl))))))))))c6))))))n6
OcccccNcnc-ccccF)cc6F)))))))cs5))))))c6
CccccncCScnncN)s5)))))))cc5c9
COcccccc6NC=O)cccCl)c[nH]5
CCC)N)C=O)NCCcc[nH]cccccc96))))))))))C=O)NCCOCC6
CNC)ccccC=Cccccccccc6[n+]%10C)))))))))))))cc6
NNC=O)ccccNCcccc[N+]=O)[O-]))cc6))))))))cc6
CCCNC=O)Ccccccc6C=O)N9CcccccF)c6))))))))))))))))))cccF)ccF)c6
CCOC=O)ccccocC=O)NCCCNC)C)))))))cc=O)c6c%10
CCCccc-cccccc6))))))c-cccccccc6oc%10=O)))))))))))o5
C[N+]C)C)CCCnccC=CC=O)NccccF)cc69))))))))))cccccc69
FCF)F)Ccnnc-cnc-ccccnc6))))))no5)))))n5-cccccc6
CC=O)SCCC=CC=CC=CC=CC=CC=O)CCC%20C
O=CNCCNCCNC=O)NccccBr)cc6))))))CCCCCC6))))))))))))C=O)NccccF)cc6F))))))))))))cccccBr)c6
O=CCOccccccnn5Ccnnc-cccccc6Cl)))))))o5))))))))))))C6
CccccC=O)CScnnc-cccoc5C))))))o5))))))))cc6
CCCCCC)C=CC=CC=O)O6
COccccCNC)C=O)Cnncccccccc6nc-9c%13O))))))))))))))))))cc6
N#CCOCCOCCO)C5O
COcccccc6C[n+]ccc-cnc-cccc-ncncn5)))))cc6))))))co5)))))cc6
CCNCCNcncNCcccccc6))))))))ccccO)cc6n%10))))))))))CC6
FcccccCCCcccccc6Occcccc6%15))))))))))))))))c6
C=CCCCCCCCC)CCC=CC)CCCOC))CO)CC95C))))))))))))C6C)CCC=O)OC
COC=O)Cnccn-ccccF)cc6F)))))))c=O)c6=O
O=CCNCCNS=O)=O)ccccF)cc6)))))))CC6)))))))NN=c[nH]c-cccccc6))))))cs5
O=CNO))ccccNCCccnCcccsc5))))))cn5))))))C=O)O))))cc6
O=CNccccNcncNCCcccccn6)))))))))cccccc6n%10)))))))))))cc6)))))))ccncccccc6c%10
Cncncc5CNcnc-ccncn5)CNCC6))))))))oc5-cccccF)c6
C=CcccccCl)c6))))))ccccs5
CCOCCCCC)CCCC)CCCCC6CCCC)C6CCOCC=CC=O)OC5cccoc5)))))))))C%136C)))))))))))))))CCC%135))))))CC)CCCCC)C))C6=O
CcncCN)=O))ccc6-cc[nH]c=O)ccccnc%106
COC=O)CCO))NC=O)CN)CC)C
CC=O)NcccccNC=O)ccc-cccccc6OC))))))))n-cccccc6))))))n5)))))))c6
O=CNcccccc6NCCCCC6)))))))))))))ccccCNCCCCCC6))))))Ccccccc6)))))))))cc6
COcccc-cccc[nH]c=O)cc6n9)))))))))cc6N
CnccC=O)NCCN=C5cccccF)c6))))))))))))cn5
CCCNCCNcnccC)cN)c6Cl)))))))CC6
COcccccCOCcnncSCC=O)NCCC3)))))))o5))))))))c6
COcccc-ccc=O)cccOC))ccc6o%10))))))))))cc6OC=O)NC)C
O=CO)CccccNCccccccccc6c%10)))))))))))S=O)=O)cccccc6))))))))cCl)c6
COccccNC=O)NccccncCNCCNC)CC6)))))))ccNCCOCC6))))))c6c%10)))))))))))))cc6
CCccccOCC=O)NCCCCNcncccn6))))))CC58)))))))))))cc6
CCcnn-cccNC=O)NC)CCNC4)))))))cCl)cc6Cl)))))))cc5-cccccn6
CccccccccCC=O)NCCNC)CC6))))))))c6n%10
N#CccccF)cOcncnnccCcccccCl)c6)))))))cCF)F)F))c95))))))))))c6
OcccO)ccc6)CCcc-6ccccccc6c%10-ccO)ccc[nH]ccc95
O=CNCCCNC=O)cccccc6S9=O)=O))))))))))))))cccccc6SccccCl)cc6
COccc-ccCO))ccOC))cOC))c6))))))ccOC))c6O
CcccccncccNCCNC5=O))))))c%106))))SCC6
COccccc=O)ccO)ccOCCCCOcccCF)F)F))ccCF)F)F))c6))))))))))))c-ccccF)cc6))))))[nH]c%106
CncCC#N))=CccccCl)cc6))))))NN=CccccCF)F)F))cc6))))))CC5cccco5))))))))))))ncc5c=O)nCcccccc6)))))))c=O)n6C
CCSC))C=NCCN5CCcccccc6%14
CccccCC)C))cOCCC=O)NCcccccc6)OCO5))))))))))))))c6
CcccNCCCCNcnccc-ccn[nH]c5)))))n6))))))C5)))))))n[nH]5
CCOccccNC=O)Cnccc=O)[nH]c6=O))))))))))cc6
CcccOccccccccc6c%10))OCCO6)))))))))))))ccC)c6OCCO)CNCCCCCC6
CccccNCCNCCO)COcccccc6CCC5)))))))))))))CC6))))))cc6
CCC)NC=O)CCC3cccC=O)NCcccccF)c6)))))))))no5
CCOcccc-ccCF)F)F))noc5-ccccOC))cc6)))))))))))cc6OC
CCC=CccccCl)cc6))))))ccccOCCcnc-cccccc6))))))oc5C)))))))))cc6)))))))C=O)O
N#CCCNcccccN)noc5c9))))))))))CCC3
CC=O)cc-cccccc6))))))[nH]cc5C=O)CCC6
NncSCC=O)Ncccccc6))))))))))nnc5-cccoc5
CcccC)nc-nncccccc6n9Cccccc=O)[nH]6))))))))))))))))n6
COC=O)CCcccccCC)=O))c6)))))))NC=O)C=CccccOCCNC=O)OC=O)cccccc6))))))))))C=O)NC=O)OC
CC=O)NCCcccccc6Cl))))))))C=O)NCCC=O)CCC=O)cncc-cccccc6))))))o5
CccccBr)cOcncC)ccc6C=NO))NCCNC)CC6))))))))))))))c6
CCCC=O)NCC)ccccCN)=O))cc6))))))))))CCCCCCO)CCCCO)CCC6C)C%10CCO)C%17%14C
CcnnC)cC)c5CCOcccccc6SC%11
COcccc-ccccCCC=O)OCC5CCCC)C6CC=O)C=Ccccco5)))))))))))))))))))cc6))))))cc6OC
CCCCCCO)C=CCCO)CC=O)C5CCCCCC=O)O
ccccCCcnonc5NCCOCC6)))))))))))))cc6
COcccC=cnccc5CC=O)NC)CCCCCC6))))))))CC#N))C#N))))))))))ccOC))c6OC
NC=NCCC3cccc-cccnc-cccccc[nH]c5c9)))))))))c6O)))))))[nH]5)))))))))cccncCl)c6
C=CccccCCCO)ccccnc6)))))))))o5
CCCCNCccccCl)cc6))))))NC=O)N6CCCCCNC=O)CCCC=O)N5))))))CCC)C
COccccC=Ccnc=O)cc[nH]6)NCCC6)))))))))))cc6OC
COcccOC))cNC=O)Cnc=O)nCcccccc6)))))))c=O)cocccccc6c9%13))))))))))))))))cc6Cl
FCOCNCcccccn6))))))))CC5CCCCC6
ClccccF)c-ccnccnc5cOCCC3))))n9)))))))))c6
CCCCNCC=O)Nccccnc6))))))))CC)C5cccccc6
CCOP=O)CC=Ccccccc6C))))))))))OCC
CccccCC=O)O)))cc6
COccccNC=S)NN=Ccc[nH]ccccCl)cc96))))))))))))))cOC))c6
CcccccNC=O)NNcccc[N+]=O)[O-]))cc6))))))))))c6
O=CO)CS=O)Ccnoc-ccccNC=O)cccc[N+]=O)[O-]))cI)c6))))))))cc6))))))n5
CNC)S=O)=O)ccccCl)cC=O)OcccCl)ccCl)c6))))))))c6
CSC=N)N=CN)NCCNC)CC=O)O
COcccO)ccc6-ccccO)cc6CC%10)NCC6
NcncOCcccccc6F)))))))))ccCF)F)F))n6
CCOccC#N))cnc5C=O)Nccc-cccccc6))))))ccc6OC
CCCCC=O)NC=S)NNC=O)ccccnc6
CCCCCCCCCCCCCCCCCC=O)NCCcc[nH]cn5))))))C=O)NCCCCN=CN)N))))))CN)=O
BrccFCF)F)F)))cCl)cnc6C=NCCN5
CCOccccccc[n+]-ccC)ccC)cc6C)))))))c6c%10C=O)C=CccOC))ccOC))cOC))c6
NC=NC=CcccccF)c6)))))))C=O)N5Cccccnc6
COccccF)cCCNC=O)CCCCNCC)C=O)NCcccccc6))))))))))C6))))))))cccccc6))))))))c6
COC=O)ccccOCCCCCNCCCC95)))))))))))cc6C
CCCCCCC)CO)CCCC)CCCCCC)C)CO)CCC6CC%113CCC%18%15C)))))))))))))))))))))))CC)C)O
CnnccS=O)=O)NCCCCCCNC=O)ccccCF)F)F))no5))))))))C5)))))))))cc6=O
O=CCNC=S)NCCcccccc6))))))))C5=O))))))NCCNCCOCC6
CON=CCCNCCCC=O)cccCl)cO)cBr)c6)))))))CC6))))))))cccccc6))))))cccccc6
COccccOC=O)cc-cccccn6))))))noc5C))))))))cc6
CCCCccccNC=O)CNCCCNCcccccc6)))))))CC6))))))))))cc6
CCNCCCNC=O)ccccS=O)=O)NCCOCC6)))))))cc6))))))))CC6
NCCCCNccF)ccc=O)cC=O)O))cnCCC3)))c6c%10F)))))))))))C5
Brccccc-ccccnc6))))))c6
CCCCC=O)NCCC)))C5C=O)NCcccccCF)F)F))c6Cl
COCCNC=O)ccccs5)CCCC=O)N7
COccccNC)C=O)NccccS=O)=O)NC)C)))cc6OC)))))))))))cc6
COccccCCNcncN)ncc-ccccCl)cc6Cl)))))))nCCcccccc6))))))))c5n9))))))))))))cc6OC
O=CCncccccccc69))))))))))NNC=O)ccccCl)cc6
COCCCNC=O)cccc=O)nCC=O)NCCCCC)CC6)))))))))c6
CcnocC)c5C=O)NccccCF)F)F))cc6NCCCCCO))C6
CScccCl)cS=O)=O)Ncncnnncnc95)))))))))))cF)c6
O=CNCCNS=O)=O)NCcccccc6)OCO5))))))))))))cccccc6)))))))))cccco5
CCCCCCCCNCCCCCcc7cccOC))cOC))cccc%106)))))))))))))))))))))C=O)O
O=CNCCC3))))cccCCCCCCC6)))))))cc-cccccc6))))))n6
O=CO)cccc[N+]=O)[O-]))cCO))c6
CnncCNCCNCcccccc6)))))))CCCO)))C6)))))))cccccc69
CCOC=N=C5SCccccBr)cc6
O=CcccccCNCCCCcccccc6))))))cccccc6))))))))))))c6))))))NCCOCC6
O=ccBr)ccF)cO)c6O
CccNccC#N))cncc6C=CCNCCNS6=O)=O))))))))))))))))ccc[nH]ccc95
CCC)CCccccO)cccccc%106))))))))))cccccc6
CnccCCNcncccn6))))))))CC=O)NCC)C)C))))cccsc5)))))))cn5
Cnc-cccccc6))))))nnc5-cccccccccc%106
COcccccc6C=O)ccO)ccO)cc6C%10=O
O=CNCccccF)cc6))))))cccccc6)OCCO6)))))))))CC5CCNCCO)))CC6
COccccc-cccC=O)NcccOC))ccc6OC))))))))))no5)))))c6
O=CNccccncnc=O)c6c%10)))CCC5)))))))))))cccc[N+]=O)[O-]))cc6
COcccccc6CNCCNC=O)ccccCl)cc6)))))))CC6
CCOC=O)CC=COCCO))CN)=O))C6
CC=O)ccccS=O)=O)CNcccccBr)c6)))))))))cc6
CCCcn[nH]cC=O)NCCNcncccn6))))))CC6)))))))c5C
COccccncC)ccCF)F)F))c6c%10
COC=O)CF)NCCCNCCCC5=O)))))))))S=O)=O)ccccCl)cc6
ClccccNcncncsccc95))))))))))cc6Cl
O=CNcnccs5)CCCC6)))))))))cccccc6
CCCnncC=O)CCCCCC6)))))))cccccc6c%10=O
CCO)CccC=O)O))cncc6cccoccc59)))))CNCCcccccc6)))))))))CC6
NC=O)CNCCCScccccc6F))))))))CC6))))))CCCC5
Brccccc-cnocCNCCcccccc69))))))))))n5)))))c6
CccccS=O)CccccC=O)NCCCC)CC6)))))))s5)))))))cc6
CScncccc[nH]c-6n9
CCCNC=O)cccNCC)=O)))ccc6NCCCC=O)O))))CC)=O
C=CCNC=O)CCC=O)NCCNccCC)=O))cC)nC)c5C))))))))C5
CccccNN=CCCNCC)C))C5=O))))))))ncnnc95
CCC)CC=O)C=CC6)NC=O)NC6ccn-cccccc6))))))nc5-cccccc6F
NcncCl)ccNCCcncccccc6n9Ccccccc6)))))))))))))))))))n6
CCOCccc=O)nccC)ccc6n%10)))))))))))cccccc6
COcccccNcccccc6)nC)c=O)n5CC=O)NCCNcccccn6))))))CC6)))))))))))))))))c6
CcncNCCcccccc6)))))))))cccccc6n%10
CSCC=O)Ncccccc6N%10C=O)COC=O)C=Ccccccc6Cl
ccccC=NCCN5)))))cc6
O=c[nH]c=O)nnc6SCCOcnnnn5-ccccCl)cc6
CCOC=O)COccccNC=O)CScccc-cccccc6))))))nn6))))))))))cc6OCC
ClccccCnccnc5))))))cc6
CCCCNS=O)=O)cccccc6)))))))CCN6ccccOCCCCOCC6))))))))cn6
NcccccCCCCCC6))))))c6
CNCccccCl)cc6)))))))C=O)Cnc=NNcccncccCl)ccc%106))))))))))))csc5COC=O)cccccc6
Ccccccc6CNC=O)Cnc=O)occcS=O)=O)NCCCC5))))))ccc69)))))))))))S=O)=O)cccccc6
CNCCOCCNcccccn6))))))))C5C8=CNC)ccccCl)cc69
CCOC=O)ccncC=O)CC)C)ccccCCC)C)))cc6))))))))n5C
CCC=CC=CC)CCCC6C)C)))))))))=CC=CCcccccc6O))C=O)CC)=CC=CC=O)CC)CC)CCCCC)C)O
COccccCCNC=S)NCCcccccc6)))))))C=O)OCCC)C
CSccccC=CCCCCN5C)))))))ccccccc=O)[nH]c6c%10)))))))))))cc6
COccccNcccNCcccOC))cOC))cOC))c6))))))))ncN)n6)))))))cc6
CCOC=O)ccncccccc6c%10Ncccccc6
COccccCNCCCOCCcccccc6))))))cccccc6)))))))CC6)))))))CCO))Ccccccc6))))))))))cc6
O=CccccF)cc6))))))NCCcncCCC3)))no5)))))C4
CC=NNcccccCl)c6))))))C=O)C5=Ccccoc5
CcccccCNCccccBr)cc6)))))))S=O)=O)ccC)noc5C)))))))))c6
CCC)C)OC=O)NCCCCCN)))))C=O)NCCCCNC=N)N))))))C=O)NCCCC5C=O)NCCCCcccccc6
CNC)CCOCCNCCCOcccccc6-cccccc6)))))))))))))CC6
CNC=O)CNC=O)NCCC=O)NCCcc[nH]cccccc96)))))))))))))))C5=O
NCCCCCCNcncNCCccccS=O)=O)O))cc6%10)))))))))ncNcccccccccc%106)))))))))))n6))))))))CC6
O=CCCcccccc6)OCO5))))))))))cccccc6OCCOCCOccccC=O)O))cc6
Cnnccc5C=O)CO)C=O)CCcccccc6Ncccccc6))))))C%11%13
CcccC=O)NCCCNCCCC5=O)))))))))))n-cccccF)c6F)))))))n5
COccccCCC=O)OCC=O)NCC=O)Ncccccn6))))))))))))))))cc6
COccccc-ccccCl)ccCl)c6nccC=O)NCCNC)C))))))cccc%146))))))))))))))c6C
CccCC=NCCC)OccccCF)F)F))cc6))))))))))))cccncccc%106
CNCCNcnc-cccc[nH]5)))))ncccccc%106))))))))))CC6
CCCCCCncNCCCCCC6)))))))nccc-cnccF)cF)ccF)c6s9)))))))))ncc69
CCC)CCNC=O)C=Ccccccc6)CC)C)C)))))))))))C=O)NCCCCCCC5)C6C=O)O))))))))CC)C)C
CCC)NC=S)NNC=O)cccccc6O
CcccncCCC3)))ccCF)F)F))c6cc%10S=O)=O)Ncccccc6
COcccccc6CNC=O)CCcnc=O)cccccc6[nH]%10
Occccc-cccccC=CccccOccccNCCCNCC7)))))))cc6)))))))cc6)))))))))s5)))))c6
CNC=O)nccc=O)cO)c6
CSccccCNC=O)cccccC=O)NCCcccCl)ccc6N%10C=O)OCC)C)C)))))))))))))))c6)))))))))cc6
COCCCCCO))CNC=O)NCCCcccccc6C9)))))))))))))C5
COccccC=CC=O)C=CccOC))ccC)cc6OC%10C))))))))))))))cc6
O=CNC=S)SC5=CccF)cF)cF)cF)c6F
NC=S)ncnccCl)ncnc69
CC=NNC=O)cccccc6)))))))))ccccn5C
CcccccC=O)NccccCC)C)C))cc6))))))))c6
CCOC=O)C=CC=O)OCC))))NNC=O)ccccOC))cc6OC))))))))))CC)C)O
CCC=O)ccC)cS=O)=O)ccccoc5))))))cC)n5CCC))CC))C%10C
O=S=O)Ncccccc6C=O)NCCNcccCl)ccc6CF)F)F))))))))CC6))))))))))))))ccccF)cc6
N=CN)NCCCCNC=O)CCOcccccc6O%10))))))))))))C=O)cnccs5
CCNCcccncNC=O)cccccOCC)))c6))))))))n6)))))))ccncNcccccCl)c6)))))))nc6
O=S=O)Ccccccc6)))))))Nccc-ccccCl)cc6))))))nn5CCOCcccccc6
CCCCCCCNcncN)ncc6ncn5COCCOP=O)O)OP=O)O)O))))))CO)C5O
O=CNCCCCCCNC=O)C7))))))))))CCcccccc6CN%10
COC=O)ccccC)cNSC)=O)=O)))c6
CCC)C)ccccC=CNC=S)NC5=O)))))))cc6
C[N+]C)CCCC3))))C=S)SCCO))CO
Cconcc5C=O)NCCNcnc-ccccCC)C)C))cc6))))))no5)))))CC)C6
COccccOC))cNC=O)CC#N))=CccccO)cO)c6))))))))))c6
O=c[nH]c=O)nCOCCO))COCcccccc6))))))))COCCCCO)CCC85)))))))))CO)C5O)))))))cc6F
N#CN=CNCCNCCCC7=N5CccccCl)cc6))))))ccccs5
O=CNCCNCCNCCCOccccCl)cc6))))))))))CC6)))))))))ccccs5
COccOC))cOC))cc=O)cc-cccccc6))))))oc6c%10C)))))OCC)C)CC6
Ccccc-ccnC=O)ccccCl)cc6Cl))))))))cccccc96)))))))))[nH]5
O=CN=CC=NNccccc=O)cc-cccccc6))))))oc6c%10)))))))))))))C=O)cccccc6%10
O=CCCSccccCl)cc6)))))))N4
CCCCCCCCCCCC=O)CF
COCC=CCCC6))CO))Ccccccc6))))))C=O)O5))cc-6cccc6CCN)CC6
CCCCOcccccc6C=O)NCCCCC6cncCC)C)C))[nH]n5
CCC)ccccNC=O)CnccC=O)O))ccccCl)cc69))))))))))))cc6
CCCCCNC=O)CCCOccccnc6)))))))CN5C=O)OCC)C)C
Ccccccnc-cccc-cccCl)ccCl)c6))))))cc6))))))nc6n%10
CCC)CccccCCC=NCcccN)ccc6O%10))))))))))))cc6
COCCnc=O)cncccccc6%10)))))))CCC)C5
Cncnccc-ccccNCCCNC)CC7)))))))cC#N))c6))))))ncNCCC3))))c6c%10=O
C=Ccccccc6C=CCCCN6CCN9C%10ccccn5Ccccccc6
COcccF)ccc6-ccccCNCCS=O)=O)CC6)))))))n5C
COcccC=CSC=O)NcncNCC)cccccc6))))))))cs5)))))C5=O)))))))ccOC))c6OC
CccscNS=O)=O)cccccC=O)ccccF)cc6)))))))c6))))))))c5[N+]=O)[O-]
Ncncncc6ncn5CCCCOP=O)O)NCCCC=O)O))))C=O)O))))))O5
CCCCNcsc-cccccn6))))))nc5-ccccnc6
O=CNcccccF)c6)))))))CNCCCNCCNCCCNcccncccF)ccc%106))))))))))))))CC6)))))))CC6
CCC)C)CCCncncc=O)nc[nH]c69))))))Ccccccc6))))))CC=O)O6
CcccNCCNC)CC6))))))nccccNC=O)cccccc6))))))))cc%106
Ccncsc5CCCCN5CccccCl)cc6Cl
CCNCC=O)NCcccccc6))))))))))C=O)ccccOC))cOC))c6
CCC=O)NO)))NCcsccc5C9cccccc6
COcccc-ncSCC=O)NCcccco5))))))))))nccccccc6nc-9c%13O))))))))))))))cOC))c6
CNC=O)CCCNC=O)cccc-cccccNC=O)CCCCCCcccccc6)))))))))NC=O)OCcccccc6))))))))))CC6)))))))c6))))))cc69
O=CC=CccnCCCCCCCCCcccccc6)))))))))))))))nn5)))))))NO
O=CNCCCC6CCCNcncccc6CF)F)F))))))))CC6
Ccncccccnc6nn9cScnncC)c5C)))))))n%10-cccccOCCO))))c6
CCOCcccccc6C=C%10C#CcnnC)cC)c5Br
CcscncncNC=O)ccO)[nH]c=O)[nH]c6=O)))))))))c6c9C
COccccCOCccccs5)))))CccccOC))cOC))c6))))))=C5CccccF)cF)c6))))))))))))cc6OC
CCC)OccccC=O)NccccF)cn6))))))))cc6Cl
Cnnnnc5SCC=CC=O)O))NC=O)CNC=O)Ccccccc6)))))))))C4SC8
O=CNcccccCl)c6)))))))CCCCN5C=O)Ncccccc6)OCO5
CcccC)cC=O)COC=O)cncCl)ccc6Cl)))))))))))cC)c6
CC=CC=O)NCCNcccccc6F)))))))CC6)))))))CcccncccCl)ccc%106))))))))))NC=O)N6
CcccCNC=O)CNCCCCcc[nH]cccccc96)))))))))CC6)))))))))))on5
NcncOCccBr)cccc6F)))))))))ncc6ncn5COCCO))CO)C5O
CncNCCCCNC=O)NCOCCO))CO)CO)C6O)))))))))C7)))))))nnc5CCC3
CccCl)cccc6NC=O)Cnnncscccccc69)))))))c5C=O)Ncnccs5
COcccNCCCNCCCC4))))CC7)))))))ncccccc%106
CCCOccccC=O)C=CO)C=O)NCCNcccccC)c6))))))CC6)))))))cccccc6C))))))))))cc6
CCC)C)ccccOP=O)NCCCCC6)))))))NCCCO)CO)))))))cc6
COccc-cncCScnnc-ccccBr)cc6))))))o5)))))))cs5)))))ccOC))c6OC
CCC)COCC)C)NC=O)CCC=O)OCcccccc6))))))))))OP=O)O)OP=O)O)O
CCC=O)NCcccc[n+][O-])c6)))))))))nc=O)c-cccccc6Cl)))))))cccncNC)CCcccccc6)))))))))nc6%10
cccCNcncccncc6o9)))))))))cccccCl)c6))))))))ccc6OCcccccc6
CCOCCCNC=O)c[nH]cnc5C=O)Ncccccc6-cncnccccC#N))cc%106
COcccccc6OCCO)CNCCNCCCOcccccc6S9)))C=O)NccccBr)cc6))))))C5=O))))))))))))CC6
CCCCSCN)=NC6ccccF)cc6))))))ccccF)cc6
NC=O)CCcccccn6)))))))NC=O)CCcccccc6)))))))NC=O)CCCCN5C=O)NCCCCC3))))C=O)O
O=CC=CCcccccc6))))))OC=C6CCO))))ccccCl)cc6
CNCccccnc6)))))))CCOCcccccnsnc95)))))))))C5)CNCCccF)cccc6NCcccccn6)))))))C%11=O))))))))))))C5
O=CNN=CccccBr)cc6))))))))cccccc6)))))))cccc-cccccc6))))))cc6
CCOccccS=O)=O)ccccC=O)NCCccccSN)=O)=O))cc6))))))))))cc6)))))))cc6
NCCCCCCCC6)C8)))C6
Cnc=O)[nH]c=O)cc6ncCNCCO)))CCcccccc6))))))))))n5CCO))))))CCCC6
Ccccc-cccC=O)NcccccF)c6))))))))no5)))))cn6
CSCCCCNC=O)COccccS=O)=O)NCCCCC)C)C6)))))))cc6)))))))))CC6
COcccncccNC=O)NCCNccccF)cn6))))))CC6))))))))c6cc%10OC
Cccc[n+]CC=O)cccccc6))))))))cccccc%106
COcccC=O)CNccccC=O)O))cc6)))))))))ccc6OCCOcccccc6C=O)O
CCCCCCCOccccC=NNC=O)CCCCCCCCCC=O)OCC)C)))))))))))))))))cc6
CCCCCOccNCCC))))ncnc6OcccC)ccc6Cl
CccccS=O)=O)NCCC=O)O))cncccccc6s9)))))))))))))cC)c6
CS=O)=O)cccccc-cnn[nH]n5)))))cNccccNCCNCC6))))))cc6)))))))c-nc9ncccccc96))))))))))))cc6
O=CNCCCCCNccc[nH]cccccF)c6c9cc%13OC%17C%13)))))))))))))))))))))))cccccc6F
CcccC=O)NCccccnc6)))))))))ccc6NCCCC5
COcncccccCCNC)C))))nCccccC=O)NCCcccccc6))))))))CC=O)O)))))cc6Cl))))))))c95
CCOC=O)C=CO)CCCcccccc6)))))))cccccc6))))))OC5=CC=O)OCC))))Ccccccc6))))))CC=O)OC)))=C6C
CCCcnncNCCC)OC))COC=O)NcccccCl)c6)))))))))C6)))))s5
N#CCcncccncn6c9-ccccnc6NCCOC4
COccccC=NNcncccccc6c=O)nCCCNC)C)))))c%10%14))))))))))))))cc6O
CCCCC=O)NCCC=O)O)))C=O)COcccccc6)))))))))))))cccccc6
CCNcncncc6ccn5Ccccccc6
CcccNC=O)CCC[N-][N+]#N))))))))ccc6C=O)OCccccCl)cc6
COCCNC=O)CNC=O)cccccc6C9=O))))))))))))CC=O)NCCCCCC6))))))))ccccNCC)C)))cc6
Ccnn-ccccCl)cCl)c6))))))cnc-cccccc6))))))nn85
CCCCCCOC=O)ccccN)cCl)c6
CC=O)ccccNC=O)COC=O)CCNC=O)CCC=CCC6C9=O)))))))))))))))))cc6
CCCCCCCC=O)NO))))C=O)NCCC)C)))NC=O)CN)Ccccccc6
CCC=O)cscNC=O)cccccc6))))))))nc5C
CCC)cccccOP=O)O)O)))c6
Cnnccc5CCC3Cncncn5))))))COCccccBr)cc6))))))))=CC6=O
CC=CC=O)NccccCl)cSC))c6))))))))CcccccC)ccc6[nH]c%10=O)))))))))))C=COCC)C)CC6=N%10
O=CNcnnc-cccccc6))))))cccccc%106)))))))))))ccccBr)cc6
CNCC=O)NccccCl)cCl)c6)))))))))C=O)CCCNcncncsccc95)CCCC6))))))))))))CC6
CCOC=O)cnnn-cnonc5N))))))c5COccccCC)=O))cc6
CCcnccccNC=O)CC)CBr))ccccccOC))cc6[nH]9))))))))))))cc6[nH]9
CCOccccS=O)=O)NCC))ccccC=O)NCC)C))))cc6))))))))cc6
CCcccc-cccc=O)nCC=O)NCCNcccccCF)F)F))c6))))))CC6))))))))n6))))))cc6
CCCNS=O)=O)cccccc6)NC=O)CC=O)N7)))))))))))CCC)O6
CCcccCCCNC=O)ccc[nH]n5))))))))))on5
COcccc-ccccc[nH]cC)nc95)))))))))cc6
O=CNCCccccNC=O)CCCCCCCCC6%10)))))))))))cc6)))))))C=O)O))))OCCcccccc6-cccccc6%13
CCNCC))S=O)=O)cccccC=O)NNC=O)CC)NC=O)ccccCl)cc6)))))))))))))c6
CNC)CCccccNCcccccc6)CCCN6C=O)cccccn6))))))))))))))))))cc6
CCCCCNC=O)CCCNcnccccOcccOC))ccc6CCCNC)CC6)))))))))))))cc6s9))))))))))C=O)O)))CC6
CCC)C)OC=O)cncN)ncc6ncn5COCCNC=O)CN)CccccO)cc6))))))))))CO)C5O
CS=O)=O)ncc-ccncOcccc[nH]ncc5c9))))))))))cccc6cn%10))))))))))ccc6=O
CCOC=NN=c[nH]cccOC))ccc6s9
CCCNCccccCnncC)cc5C)))))))cc6
COcccNC=O)Ncccccc6))))))))SC)=O)=O)))ccOC))c6OC
O=CCSC=Ncccccccccc%106))))))))N6)))))))NCcccccc6
NC=NCcccCl)ccc6)OCO5))))))))OCC=Ccccccc6)))))))cccccc6))))))S5
CcccC)ccN)cOCcccccc6))))))))nCCC=O)O))))c=O)c6n%10
NccN=Ccccccc6))))))cccccc6))))))))c=O)n-cccccc6))))))n5CccccCl)cccc6n9O
CCOcccccc6NCC=O)NccccOC))cc6)))))))))S=O)=O)ccC)nc=O)[nH]c6O
OCCNCCCcccccc6)))))))))))Cncccccc6cccccc6%13
COccccCNCCCCC=O)NCCccccC)nc6))))))))))C6)))))))cc6
N#CCCP=O)O)O)))CCN)C=O)O
CccccC=O)NcccccO)c6))))))))cc6S=O)=O)NCCOCC6
CcccC)ncNCCC[N+]CCCOCcccccc6)))))))))CC6)))))))))n6
CNCNC=O)CC)CC3Cl)Cl)))))CC5=O
CCCCnnccccC=O)NCCccccOC))cc6OC))))))))))))cn6c9=O
COcccOC))nc-cnn-cccccc6C=O)OC)))))))))cc5-ccnnC)c5))))))))))n6
CnccF)cC=O)NCCOCC6)C4cccccc6Cl))))))))))))))n5
CCCCncSCC=O)NCccccs5))))))))))nnc5-ccccs5
CCCC)OccS=O)=O)ccccCC)C))cc6)))))))c=O)occcOC))ccc%106
COcccc-ncC=O))cC)cccC)cCl)cc69)))))))))cc6
CCOC=O)cccC)c[nH]c=O)ccC)c6c%10
ccccCNCCCC4))))))cc6
CC=O)NcccC)ccC=O)NCCcc[nH]cccccc96)))))))))))))c6
CCOC=O)C=CO)C=CcccC)cO)cC=O))c6
CCOccF)cF)c-c[nH]cN)nc5-cccncc6)))))))))))cOC))c6
N=CN)NCCCCNC=O)CCCCCN)))))NC=O)CCCCCC4))))))NC=O)ccncccccc6c%10)))))))))))))))))CN)=O
CCCO)C=O)OCcc6ccnc6=O))Ccc-5ncccccc6c%10C=Ccccccc6Cl
O=CNCCOCCCNcnccs5))))))CC6)))))))))CF)F)F
CCncSCC=O)cncCC)C))cs5))))))))nnc5CC)NC=O)OCC)C)C
CC=O)NcccN=CN)NC=O)ccccBr)cc6))))))))))ccc6Cl
O=COCC=O)NCCNS=O)=O)ccc-cccoc5)))))ccn6)))))))CC6)))))))))cccccCNccnccccccc%106))))))))))))c6
COcccc-cccc-cnoc-cccOC))cOC))cOC))c6))))))n5)))))o5)))))cc6OC
COccccNC=O)CNC)C=O)CCCCCC5)))))))))))cc6
COccccC=NNcncccCl)cCl)cc6[nH]9)))))))))csccc5C)))))))))cc6OC
C=CCOccccC=CC=O)NO)))))cc6
CccccS=O)=O)cccc[nH]cC=CccccO)cO)c6))))))))nc5c9))))))))))cc6
Cccccc-nncOCCcccccc6)))))))))cc5-ccnccn6)))))))))))n6
N=CN)NC=O)CCcccccc6)))))))NC=O)CCcc[nH]cccccc96))))))))))NC=O)CCcccccc6)))))))NC=O)CN)CCCNC=N)N
CCCCOC=O)ccccO)cO)c6
CCcccccCNCC))C=O)ccccC)cNC=O)C=Ccccccc6))))))))))c6)))))))))n6
COccccNC=O)NCOCCOCCOCCOCCOCCOCCOC))))))))))))))))))CO6))))))))cOC))c6
COccccC)cc6NC=S)NCCNcncC)ccC)n6))))))CC6C
CccncC=O)NCCccncn5C))))C6)))))))cn6
CCOC=O)CC)CCN4C=O)ccccScnccccOC))cc6s9))))))))))cccc6s9
O=CC=COCCC6C5)))))cccccccCl)cCl)c6c%10O%14
CccCNCC)C)cccccc6)))))))))c=O)occF)cF)cF)cc%106
COcccccc6OC)))Ccc-cccccc6))))))cccccc6oc%10=O)))))))))))NC=S)N6
CCNC=O)CN)CccccO)cc6))))))))))C=O)NCCO))C=O)O
COcccccc-cccccc6))))))cc6oc%10=O
O=CNC=O)C=NNC=O)cccccc6Cl))))))))))SC6=NccccF)cc6
CCCCCC=CCOcccccOC=O)CCCCcccccc6))))))))))))c6)))))))))))CC6
NCcccc-cnnc-cccccc6CF)F)F))))))))o5)))))cc6))))))CCC4
CC=CCCCC)=CCCCC=CCO)CC6C=O)O)))))))))))))))C=O)O
CCCccnnCCCC))=CC)C=O)C=C6))))))c5C=O)OCC
O=CCScnnccn6)[nH]cccccc69))))))))))))))NCCCOcccccc69
CccccncC)ccC=O)NCCNC=O)cccco5))))))CC6)))))))c6n%10
COcccc-cccnn5C)))CNccccF)cc6CNC=O)ccccF)cc6))))))))C%10)))))))))))))cc6
CCCCCCC))CS=O)=O)C=CC=O)[O-]))c[nH]cnc5CN)=O
O=CNCC#Cccccccccc6c%10))))))))))))))CCCCNCccccNS=O)=O)cccccc6F)))))))))cc6)))))))C6
Cccccoc=O)c-cnnc-ccccOCCNCCOCC6)))))))))cc6))))))o5)))))cc6c%10
NC=O)cccccCl)c6NC=O)C=O)cc[nH]ccccCl)cc96
CNC)S=O)=O)ncccccc-cccCl)cO)cCN)=O))c6F)))))))cc%11c69
COCcccOC))ncOC))c6
cccCCNCCNCcccccn6)CNCCCCCC6))))))C5)))))))))CC6))))))))cc-ccccOCCNCCCCC6)))))))))cc6))))))c6O
CCCCNcccNccccC=O)NC)C)))cn6)))))))ncOC))n6))))))CC6
CCCCOcccccc6OC))))CC=O)Ncccccc6)CCC5))))))))C6
COcccC=O)C=CccCl)cCl)cCl)cCl)c6C#N%10)))))))))))ccBr)c6O
COccO)cO)ccO)c6CCN)CCCC
CCOC=O)NCCNC=O)ccccnc6OccccNcccccn6)))))))cc6))))))))))))))CC6
CC=O)Nccccc-ccscNN=CCCCCC6C)))))))))n5)))))c6
CcnncC=O)OCcccccc6)))))))))cN)n6
COcccccNCCcc-nccCO))nn5)))))ncn59))))))))c6
O=CO)CCNC=O)cccc-cccc-cncccCF)F)F))ccc6[nH]9)))))))))s5)))))cc6))))))))C=O)CCCCN5
CCC)CON=CccO)cO)ccoc-ccccccccc6c%10))))))))))cc=O)c%106
CCCO)CCO)CC6O)))ON6C
COC=O)CCcc[nH]cccccc96))))))))))NP=O)Occcccc6CC)=O)))))))))OCC)=O
ccccc-cc[nH]cn5)))))c6
CCCCccnccc6)CC)C)CO5))))))))ccc=O)[nH]s5
CCnncNC=O)ccc-cccco5)))))on5)))))))ccN)ncnc69
CCC)CCCC=O)OCOCCO))CO)CO)C6O)))))))))CCCC)C=CCCCC)CC=O)CCC)C)C6CCC%10%14C)))))))))))))C6C%10
CCCCC=O)NC=CC=O)cccccc6C%10=O))))))))))))))=CC)NC)C
C=CC=O)OCCC6CCCC6COC5OC=O)cccccc6
COccccN=CCC=O)N5CCCNC)CCCCO)CC6)))))))))))))))cc6
COcccccc6NCCCCCCNCCCcccccc6-ccccOC))cS=O)=O)NCcccccc6)))))))))c6))))))C%11))))))))))))))CC6
CNCCCC5CCNcccCl)nc-ccccF)cc6))))))n6)))))))C7
O=CNccccF)cc6)))))))NCCCCCC6
CCCS=O)=O)Ncccc-ccccCF)F)F))cc6Cl)))))))cc6
Ccccccc6Cncccc-cccsc5)))))ccCl)cc69
CCC)C)OC=O)NS=O)=O)cccccc6-ccccc-ccnco5)))))c6
CCCC)CNC=O)ccocc5CCCC6
CCC)C)CCNC=O)NCcccco5))))))C5=O
Clccccc-ccncNcncOcccccc6)))))))ncNCCNcccccn6))))))CC6))))))n6)))))))cc6))))))c6Cl
CcccNS=O)=O)cccC=O)NC)C)))cO)cC#N))c6))))))))cSC)=O)=O))cc6C
CNCCCCNCCCCNC=O)C=NOCC5ccscccccc96)))))))))C8))))))))))))))CC6
COC=O)C=CccccC=O)OC)))o5)))))CCCC6C5
CC=NNcncN)ncCC#N))=CccccO)cc6))))))))n6))))))CC)C)CC6=O
O=CNCC=O)NCCNcccccc6CF)F)F))))))))CC6)))))))))cccncc6
Ccccccc6)CC=O)N5CCNCCCNC=O)ccccCl)cCl)c6))))))))CC6
COCCCNC=O)ccccNS=O)=O)cccc[nH]c=O)[nH]c5c9)))))))))))cc6
N=CNCCCCCC6))))))CCN5C=O)NCCCCCC6
O=COC=CcccccO)c6Occcccc6O)))))))))))))))C=NCCN58
CccccNC=O)CScnncCcccccc6)))))))c=O)n6N)))))))))))cc6
CC=O)NCCNccc-ccccCF)F)F))cc6))))))ncccccc%106))))))))))C5
O=CO)CcccI)cOCccnCC=O)NCCcccccc6)))))))C=O)O))))))cncncNCcccccc6))))))))c96)))))))))))nCCcccccc6))))))))c5
CcncCNS=O)=O)ccccs5))))))))ncc6CCN5S=O)=O)Ccccccc6
CCC)C)CC=O)C=CCNC=O)cccCl)ccc6Cl))))))))S5=O)=O
COcccc-cccCF)F)F))ncnncn95)))))))))cc6
COccccN=CSC=CccccOCCCC=O)O))))))cc6)))))))C=O)N5CCCS=O)=O)C5)))))))))))cc6
N=CN)NCCCCNC=O)CCCCCCN=CN)N))))))NC=O)Ccccccc6))))))))))))Ccccccc6))))))cccccc6)))))))))C=O)NCCccccccccc6c%10)))))))))))CN)=O
OcccNcccnc[nH]c-cccncc6))))))nc95))))))))))ccc6O
COccccC=O)CNC=O)OCccocCOccccCl)cc6))))))))n5)))))))))))cc6
COccccBr)cc6S=O)=O)NCCOccccC)cc6
CCC)NC=NS=O)=O)ccccBr)cc6%10
CCOC=O)CC=O)COC=O)cccccc6)OCCO6)))))))))))CC)C)C6
CCNCC)COcccccc6)CO)CF)F)F))cccccc6-9
O=CCccccccnn5-cccccCl)c6)))))))))c6)))))))NCCCCCCC8
NcnccncCCCCCC6))))))nc-cccccC=O)NCCCCCC6))))))))c6))))))c95
O=CNCCNCCCC5))))))))NS=O)=O)cccccBr)c6
CNCCCSCcncccc6O)))))))))C5
O=Ccccccc6OCN%10C=O)cccccF)c6))))))))))))))))NCCNO)CC6
CCC)CNCcccc-ccsccccNC=O)CCCCCC5))))))))cc96)))))))))cc6)))))))CC4
CccCl)cccc6NC=S)NC=O)cccccc6F
CCOC=O)cccnc-ccccC)cc6F)))))))ccNCCcccccC)c6)))))))))nnc6n-cccccc6))))))c9c%13
CCC)CCC)C)))NC=O)CCCCCC5N9C=O)CNCCNCcccccc6F))))))))CC6
COcncNccccF)cc6)))))))ccnnCC=O)NC)C))))c5n9
COC=O)C=CC=O)OC)))CNCcccccccccc%106)OC%12C)))))))))))))))P=O)OCC)))OCC
CcnocCCCCNcncOcccCl)cCl)cc6Cl))))))))cCl)cc6Cl)))))))C6))))))n5
CCCCCNCCCCC)))))ccccnnc-cccncc6))))))n5n9
CNCcccccc6)))))))C=O)NccccBr)cc6Br
CNCCC3CO)=CccccCl)cCl)c6))))))cccCl)ccBr)c6
CCNCCNCcc6cccc6O))C=O)C=CC6=O
O=CNccccF)cF)c6)))))))OCCNCC5CCOC4)))C8
CCOccccCNC=O)CCCNS=O)=O)ccC)noc5C=CccccC)s5)))))))))))))CC6)))))))))cc6
NC=O)cccNcccncccOccccCl)cc6)))))))ccc%106)))))))))))ccc6O
CNCCNcccccncCF)F)F))nn95))))))CCF)F)F))CC5CC=O)O)))CCC6
CNC)CCOcccN)cCl)cc6CCO)cc[nH]ccccF)cc96)))))))))C5
N=CN)ccccOC=O)CNC=O)CCCCCCCC6)C8)))C6)))))))))))cc6
CCNC=O)C=O)NCCCC=O)ccccs5))))))CC6))))))))CCCS=O)=O)C5
CNCCOCCncnc[N+]=O)[O-]))n5))))))C6
CC=O)NCCCCCCNC=O)NC)C)))))=NO5))))C5
COcccC=CC=N)NN=CSC)=O)=O))SC5=NC9=O)))))))))))ccc6OCC=O)N=CSCC=O)OccC)cccc6C))))))))))))NC)S=O)=O)cccccc6%10
NCC=O)Nccccccccc6c%10CCC6)))))))))))))))cccccCCCC=O)O))cccccc6))))))cccccc6)))))))))c6
C=CCNC=S)NNC=O)ccccNC=O)CC)CC3Cl)Cl))))))cc6
Ccccccc6-cncccc-cncccc6CO))))))))cc6o9
O=CcccccF)c6))))))NCCCC5=O
CcncN=CN)N)))cOCC=O))))cC#N))c6C
NCCCN)CNcncNcccccc6)cccccc6n9CCCN)))))))))))))))))cncccc6n%10)))))))))))CC6
CCCS=O)Cccc-ccccCl)cc6))))))on5
ccnccNCCNCCOCC6)))))))))c6
COcccc-cn[nH]c=S)n5N=CccccNC)C))cc6)))))))))))))cc6
CCC=O)NCCNcnc-ccccF)cc6))))))no5)))))CC6
CCC)NccncCCcncc[nH]5)CCNCC7)))))))))))cc6
O=CO)CCCOccccC=CC=CC5=O))))))cc6
OCCON=CNCCN5))))))))CNCCNCCCOcccCl)cCl)cc6%10))))))))))CC6
O=CNCCF)F)F))N=CS)NCCS=O)=O)CC6))))))))COC=O)cccncc6)))))))))CO5
COC=O)CCCCNC=N)N))))))NS=O)=O)ccccccccc6c%10
CCOccccNC=O)CNCCNC=O)CC)F)F)))CC6)))))))))cc6Cl
CCS=O)=O)ccccoc-cccccI)c6))))))nc5c9
O=CCCcccc-ccccCl)cc6))))))o5)))))))NccccNCCOCC6))))))cc6
CNCCCF)F)F))))CCCCCC6CCO)C6CCCCC6)C8)))C6
N#[N+][N-]CccccF)nc6))))))cnc-cccccccc6o9)))))))))cs5
O=CNCC=Ccccccc6))))))))))CCNCccccnc6)))))))CC5CCOCC6
CCCC)NC=O)cccccc6CCC5)))))))))))ccccSC)=O)=O))cc6
CC=O)NCC=O)NCC=O)NCC=O)[O-]))=CC[N+]C)C)C)))C4C=Ncccccc6)))))))))))))CC)C
CC=O)NN=ccNCCCC=O)cccccc6))))))))CCC6))))))cocccccc%106
COcccc-cccC=O)NccccCl)cn6))))))))[nH]n5)))))cc6OC
N#Cccncccc-cccccS=O)=O)NCCCCCC7))))))))c6))))))cc6c%10NCCCCC5
Ccccccc6C=CCcccccc6))))))OC5=O
CCNC)cnc-ccccO)cc6))))))c[nH]c=O)c-cccccc6))))))nc6n%10
O=Ccccccc6COCCCO))))C8CO
CCC=CC=O)O))))=CcccCC)C)C))cO)cCC)C)C))c6
O=CO)CCccC=CC=O)NCCCC=O)O))))C=O)O)))))))cccccc6n9S=O)=O)ccccF)cc6
N#CCC=NNC=O)ccc-ccccCl)cc6Cl)))))))on5))))))))CCCCC5
CCCCCCCCCCCC=O)Ncccccc6)OCC=O)N6
COcccccc6-cccN)cnccn5c9
CcccC=O)NccccSC)=O)=O))cc6))))))))[nH]n5
CCC=O)CCC5CCC6CC)O)CCCCC)C)))CC%10=O)))))))))))))OC5=O
CCOcccccc6C=O)NCC=O)NN=CCBr))CC)C
O=CC=CC=Ccccccc6))))))))))CCNCCOCC6=O
O=CNcccCNCCCCC6)))))))ccc6NCCOCC6)))))))))))))ccccF)cc6
CcccO)ccC)c6CCN)C=O)NCcccccc6CC%10cnc=O)cc-cccccc6))))))csc5[nH]9
CCCCOCCCCC)CCCCC6CCOC=O)ccn-cccccc6))))))nn5)))))))CC)C)C6CCC%10C)C%14C)CC%21C%22
CCOCCcccccc6))))))NCCNC)C))))C=O)cccC)ccC=O)NCCcccccc6)))))))CO)CCO)Ccccccc6)))))))))))))c6
COcccc-coc-cccccc6F)))))))nc5-ccccc[N+]=O)[O-]))c6)))))))))))cc6
Cnc=O)ccSCC=O)OCCCCCO5))))))))))ncCCC)C)))nc6nC)c%10=O
CCC)OcccO)cC=O)CCCCCCC5))))))))cc6COC=O)N5ccccCl)cCl)c6
COccO)cC=O)CCCcccccc6))))))))))occccO)cc6c%10=O
CcccccC)c6NC=O)CncSC))ncccsc5c9=O
CNC=O)COCncnccN)ncnc69)))))))))CO)C5O
CCC=O)O))CcccCF)F)F))ccc6ncnNSC)=O)=O)))c=O)n%125
CCNcccC)ncc6cOC))nn5CCCCCO6
O=S=O)cccccc6Cl)))))))cscncCcccccc6)))))))ccc6c9-ccccCl)cc6
CcccC)c-nnccc5CCCC6NC=O)CCccC)nC)n-cccccc6))))))c5=O)))))))))))))))))))cC)c6
COcccCNC=O)NCCCNC=O)ccccCl)cc6))))))))))))Ccccco5)))))))))ccc6OS=O)=O)cccccc6
CccOCC=O)O))))cccc6-ccccCNCCC3cccccc6)))))))))))c-ccccC=O)O))cc6))))))n6
O=CCOccccCl)cc6))))))))NCCNC=O)cccco5))))))CC6
S=Ccccccc6))))))NCcc[nH]cccccc96))))))))))CCNCCOCC6
COccBr)cccO)c6C=O)CCCCCC)C)NCC)C)C6
COC=O)C=CC)CCCNC=O)ccnC)cn5))))))CC95
COcccN)cCl)cc6NC=O)CCNCCcccc[N+]=O)[O-]))cc6))))))))C5
C=CCCCCCCCCcccc-ccccN)cC#N))c6))))))cc6
COccccOC))c-ccscNC=O)C=Ccccccc6))))))))))n5)))))c6
CCCCNcncccccc6nc%10N=CccccC=O)O))cc6))))))))))))))))))CC6
CcccccC)c6OCC=O)Ncccccc6)CCC5))))))))C4C)C
COcccCCcccccc6CncncC)c5))))))CN%10C)))))))))))ccc6C=O)NCCCNC=O)OCcccccF)c6)))))))))CC6
COcccccc6NC=O)CNCccccC)cc6)))))))S=O)=O)ccccSC)=O)=O))cc6
CNS=O)=O)ccccNCCOCC6))))))cS=O)=O)cccccc6C))))))))c6
CCC)C)NO)C=O)NCC=Cccccccccc6c%10)))))))))))C=O)cccccc6
CCOC=O)OccccncccCl)c6c%10)))CCCO6
COccccCNcccCl)ccc6O))C=O)C=CC6=O))))))))))))cc6
COcccc[nH]ccc=O)c6c%10)))CCcccccc6-%10))OCO5
CcccccncnCccccnc6)))))))c=O)c%106
NS=O)=O)OCCCl
CcccNC=O)NccccCl)cc6)))))))))no5
O=CCnnncccccc69))))))))))NcnncSCCCBr)))))s5
CCC)C=O)NCCCCNcnccCCNcncncccccc%106)))))))))))))s5)))))CC6))))))C5
Occccccc[nH]c95
CNCccc-cccccccc6[nH]9)))))))))cccccc6n%10)))))))))))C=O)CF)F)F
O=CCOcccccc6))))))))NCC=O)NCCcccco5))))))))))cccco5
CCCNCC=O)Ncccccc6CF
CccC=CC=O)ccccF)cc6)))))))))cccccCl)c6n9Ccccccc6
CCCCNCCCC))))C=O)C5=CccccNCCCCC6))))))cc6
CCCccnCcccccccccc%106)))))))))))ccNCcccccc6))))))))ccnc96
O=CC=Ccccccc6))))))))cccccc6
CNC)CCCCNccBr)ccNccccF)cF)c6)))))))ncnc6s9)))))))))C5
C=CCNC=O)C=CCCNCccccnc6))))))))=N5
CcccncNC)Cccccs5)))))))ccnc6c%10
Ccccc-cncC#N))cSCC=O)NCCOCC6)))))))))o5)))))cc6
CCCCCCCNC=O)Occcc[N+]=O)[O-]))cc6)))))))))cccccc6
COCcccccNC=O)C=CcccccS=O)=O)NCCCC)CC6)))))))c6))))))))))c6
COccc-cnnc-cccncc6))))))o5)))))ccOC))c6OC
CCC)CccC#N))cN)nc=O)n6CC)C
O=CCOccccnc6[N+]=O)[O-]))))))))))NCCCCC6
CCNC=O)NCCNCcccN)ccC)c6)))))))CC6
CCCCNCC=O)O)))C=O)Ccc-ccccF)cc6))))))sccccOSC)=O)=O)))cc96
COcccc-nncC=O)NcncC)ccC)n6))))))))ccccccc6nC)c9c%13=O))))))))))))))cc6Br
CNCCCC5CCOCccccO)cc6))))))ccccF)cc6))))))))C7
Brcccc[nH]cC=Ccncccccc6s9)))))))))))cc5c9
CCOccccC=O)ccC)nCCNCCOCC6))))))))cccccc96))))))))))cc6
CCOC=O)ccncNccccF)cc6)))))))nn6
O=CccccCl)cc6))))))Nnccnc5[N+]=O)[O-]
Ccncoc5C=O)NCCcncncCC)C)C))cc5cc9C%13
NCCCON=CccccC=O)NCCNCCCN)))CC6))))))))cc6
N=CN)NccccCC=O)O)))cc6
CcccOCccccCl)cc6))))))))ccCOccccC=NNC=O)cccco5)))))))))cc6))))))))c6
CCC)CNCCCCNCCCNCCCOcccccc6)-c[nH]cccccc6c9C%20))))))))))))))))))))CC6)))))))CC6
NC=O)cnnCC=O)NCCO)CNC=O)OCcccccc6)))))))))C5=O)))))))))cc5NC=O)cccsc5
CccccncC=O)NcccccS=O)=O)NCCcccccc6))))))))))c6))))))))sc5c9
CCC)CNC=O)CC)NC=O)Cncnc[N+]=O)[O-]))c5))))))))))CCCS=O)=O)C5
CNcccccc6)OCCCOCC%11))))))))))))S=O)=O)ccccBr)cc6
COcccccc6NCCNC=O)ccccncNCCCNCCOCC6))))))))))sc5c9))))))))))CC6
COccccS=O)=O)NCCCC=O)NCCC3)))))CC6)))))))cc6OC
O=CO)Cnc=O)ccScccF)ccF)c6)))))))cccccc6%10
NC=NCcccNC=O)cccCl)cn5C%10=O)))))))))ccn6))))))C4
O=CC=CCCccCl)cccc69
C=CCNC=NC=O)C=Ccc[nH]cccccc96))))))))))S5
Ncsc-cccccc6))))))cCNCCCNC=O)CccccCl)cc6)))))))))CC6)))))))c5[N+]=O)[O-]
CNC)ccccC=CC=O)ccccBr)cc6)))))))))cc6
COcccccNcnccccCF)F)F))c[nH]c-6c=O)n%10n%13)))))))))))))c6
CNCC=O)NCCccccBr)cc6)))))))C=O)NCCcccccc69)))))))))))))CC)cccccc6
CCC)CC=CC=CCCC)C)C=O)CCC6C)C%10CC%13O)CCOC%17C)C
COcccccCSCcnc=O)ccC)[nH]6))))))CO)CScncccOC))cC)cc6[nH]9))))))))))=CC)C))C=O)N5Ccccco5)))))))))))))c6
CCC)OCCCC=O)O))))OC5ncnccNCCCCC5))))))ncC#CCSC=S)NCCNccccCl)cc6))))))CC6)))))))))))c59
CccccNC=O)NNS=O)=O)cccccc6)))))))))))cc6
O=CNC=O)CccccOcccccc6)))))))cc6))))))NCCNcccccc6))))))CC6))))))=N5
CCC)C)OC=O)NCCcccccc6)))))))CO)CCcccccc6)))))))NC=O)CCCN)=O)))NC=O)cccccOCF)F)F)))c6
COccCNCCCCcncc[nH]5)))))C6)))))))cnn5C
CCCCC=C5CO)COC5C)O6
Ccccccc6Cnnncccccc6c%10=O
CCC)S=O)=O)NCcccC=O)Ncccccc6))))))))cs5
O=CCCCNC=O)ccccccN)cccc%106)C%12=O))))))))))))))))ccccF)cc6
COccccNS=O)=O)cccccC=O)NCCCCCCC7)N5C))))))))))c6))))))))cc6
N#Ccc-ccccOccccCl)cc6)))))))cc6))))))[nH]cccCl)cCl)cc6c%10=O
COcccccc6C)))NC=O)C5CCNcccccOC))c6))))))CC6
COcccccc6O)))CCccccOC))cOC))c6CC%12
CCOccccncS=O)=O)NCccccnc6)))))))))c-cccco5)))))nc6c%10
CCCCOccncC=O)NCCccscn5)))))))))cn6
Cccccc=O)o6))C=CCCCCC)CNC=O)C=Ccccccc6O)))))))))))CCC%106C)))))))))C6
CCccncncNCCNC=O)CCC)C))))CC6))))))cc=O)n6c%10
CS=O)=O)ccccncNCCCCCC7)))))))ncNCCC3))))c6c%10
COCCcnocCNC)C=O)NCCCCcccccc6%10))))))))))))))n5
O=CNCCNC=O)Ccccccc6))))))))CC6))))))NCcccccc6C9
O=CNccccCl)cc6)))))))NCCcncncNCCOCC6))))))c6C%10
O=CNccccnc6)))))))NCcccccc6OCF)F)F))))))))))CCC3
CCOccccncNC=O)CC)CNS=O)=O)ccccF)cc6))))))))))))sc5c9
CCCNCCccc-cccccc6))))))ccc6NCcccco5))))))C%10=O)))))))))))CCC)N6
CCcnccccF)cc6c=O)n%10-ccccCl)cc6))))))))))))))))NCCCO)CC6
CNC=O)CCCCNCcccccc6Cl))))))))C6
CCCCCN=NNcccccCl)c6N
CCNCC))CCCCC)NC=CBr)C=O)cccccc6C%10=O
O=CNCccccC=O)NCCOCC6)))))))cc6))))))))OCcccccc6
COCCC=O)CCNcccccc6F)))CCCC=O)O))C6))))))))))C5
COcccNC=S)NC=O)cccccc6))))))))))ccOC))c6OC
CCOP=O)F)CCCCCnccCCNC=O)NcccccF)c6))))))))))nn5
COcccc-cnccccN=CNCCO5))))))cc6o9)))))))))cc6OC
CCCN)=O))ncccccF)ccF)c69))))C=O)NCCNCCNCC6))))))))C5
N#Ccccccc6OC=CC=O)NccccC=NCCN5)))))cc69
CC=O)NccccS=O)=O)NCCNcccccc6OCC)C)))))))))CC6)))))))cn6
N=CN=CNCccccC=O)O))cc6))))))))C=O)CCccccO)cc6))))))C6
CncSCccccCl)cc6Cl)))))))))nnc5-ccccC#N))cc6
CCCCCNCCCCC)))))C=O)CCCC=O)O))))NC=O)cccN)cc-cccccc6))))))c6
CCNCC)=O))cnccCl)cNccccF)cc6F))))))))n6
NS=O)=O)cccccNcnccc-cccccc6))))))n6)))))))c6
COC=O)CCCCNCCNCC#N)))CC6)))))))))SCCCCCC=O)NCCCNcnc=O)ccC)cC)sc5[nH]9))))))))))))))))=NP=O)OC))OC)))))S
COccO)ccocCcccccc6)))))))c-cccccCl)c6))))))c=O)c6c%10O
CNC=O)cccOccccncSC)=O)=O))sc5n9))))))))))ccn6
COCOccccC=CSC=S)NCC=O)O)))C5=O)))))))cc6
C=c[nH]c=Ccccco5))))))c=O)n5-ccccS=O)=O)NCC)=O))))cc6
CCC)OP=O)OCC)C)))COccccccccc6c%10)))))))))))CN)=O
CccccS=O)=O)NCCCCCNC=O)CccccCl)cc6))))))))CC6)))))OC6=O))))))))cCl)c6
CCCCCCC)C6C=CC=CC=O)OCCO)CNCCCCCC6))))))))))CC8)C6C)C%10
CcccC)ccOCCnc=O)cCOccccCl)cc6))))))))nccncn59))))))))))))c6
COccccOC))cC=CC=O)cccOC))cO)c-cnn[nH]n5)))))c6)))))))))c6
O=CC=Ccccsc5-cccccc6)))))))))))))ccccBr)cc6
CCOccccCcc[nH]ccccCl)cc96)))))))))cnnnn5Ccccccc6)))))))))))))cc6
CCCCOC=O)C5CccccO)cc6)))))))C6
CCF)C=O)NCCCNccccF)cc6C#N))))))))C5
CCC=O)NCCCCcccC=O)NCCCCCC7O)))))))))ccc6%10))))))))))))cccccc6
CNcnnccc-cccccc6))))))cc=O)n96)))CCC5
CC=O)ccO)cccoccCC=CC)C))))c=O)c%106
O=c[nH]cccOCCNCCOCC6)))))))))ccc6nc-cccccc6))))))nc-cccccc6))))))nnc6%13
CNCccncncN)ncN)c6n%10)))))))))))ccccC=O)NCCCC=O)O))))C=O)O)))))cc6
CNC=O)NC=O)CC4CNCCCC5
CCCCCCC=CCCCOccccOcccccc6Br))))))))cc6))))))))NC=O)CCN=CN5))))))))C6
CcccOCF)F)))ncnc-cccccc6))))))cn95
CCC)CCNP=O)Occccoc-cccccc6))))))cc=O)c6c%10)))))))))))))C=O)O
CCCCncnccNCCNC=O)cccccc6)))))))CC6))))))ncnc69
CCccC=O)O))cS=O)=O)ccccC)cc6)))))))cO)n5CccccCl)cc6
CCccccC=O)OccccCC=O)O)))cc6))))))))cc6
ccc[n+]Cccc-cccccc6)OCCO6)))))))))on5))))))cc6
O=CNC=O)cccccc6[N+]=O)[O-]))))OCO5)))))))))cccccS=O)=O)NCCcccccc6C%10)))))))))))c6
CCCCcncCl)cC=O)NCcccccCl)c6)))))))))s5
CCCC)C)NC=O)CNC=O)NCNcccccc6OC)))))))))C5=O
O=CNCccccnc6))))))))c[nH]c=O)cccccc6c%10O
O=CO)C=O)NCCCCN=CNS=O)=O)ccccF)cc69)))))))))Ccccccc6C%10=O
O=[N+][O-])ccCCCCCC6))))))cc[nH]c-cccoc5)))))nc95
CCOcccF)ccc6NC=O)Cccccnc6))))))NCCNccccF)cc6))))))CC6
CCOCCNC=O)CCCNS=O)=O)ccccncN)sc5c9))))))))))CC6
COcccccCNC)CCCCccccnc69))))))))))))c6
CNCCCC5CCOC=O)CCCC=O)O)))))))C6
O=CC=CCNCCS=O)=O)NCCCCCCC7)))))))))))CC6))))))NCCCCC6
CCC=O)NCCCNcncccc[N+]=O)[O-]))cc6nc%10CF)F)F))))))))))))CC5C8
CCncccc5-ccc-ccccF)cc6))))))ncNCCNCC)=O))CC6))))))n6
CCC=CC=O)NC6=CCCCCOC5=O
CccccNC=O)CCOcccccc6O%10))))))))))))cc6Cl
O=CNCCCCC3NC=O)cccCl)ccI)c6))))))))))))))CCCCCN6C=O)OCCCCcccccc6
CNCCCCC6cnc-cccc-ccccF)cc6))))))s5)))))ccNC)C))n6
O=CCScnnc-ccccnc6))))))n5-cccccc6)))))))))))))NCCCCCC6
C=CC)cn[nH]cCNCCNcccccc6OC))))))))CC6)))))))n5
COccccCC)NC=O)ccccBr)cn6)))))))))cc6S=O)=O)nncC)cc5C
CCC)CNC=O)cccCC)C)C))ccc6O)))))))))C=O)O
CCCCCNC=O)CCccccOCC=O)O))C=O)O))))cc6)))))))CP=O)O)CCC))))))))C=O)O
CC=O)ccnCC=O)NCCNCcccccc6)))))))CC6))))))))cccccc96
CCCNC)cccccc6))))))))NS=O)=O)cccc[nH]ccCCN)))c5c9
O=CNN=Cccc[N+]=O)[O-]))ccc6O))))))))))NccccCl)cCl)c6
CCNCC=O)NcccncNCCOCC6))))))c6)))))))))C=O)CCC3
Ccccccc6)cC#N))cn5CC)C)CC9C
CCOC=O)Cnc=O)nCcccccc6)))))))c=O)csccc59
CCCCCCCCCCCCCCCC=O)NccccNSC)=O)=O)))cF)c6
CCNccc-cnncCCC=O)NCCCCC5)))))))))o5)))))ccn6
O=CCScnnc-ccccOcccccc6)))))))cc6))))))o5)))))))NCcccccc6)OCO5
CCC)COC=O)ccccccNCcccccc6))))))))ccnc%106
O=[N+][O-])cccccCCNcccncNCCNCC6))))))n6)))))))))c6
COccccC=CC=O)ccccBr)cc6)))))))))cccOC))cOC))cOC))c6c%10O
CCncSCC=O)NCCCCC)CC6))))))))))ncsccc5c9=O)))CCCC6
Ccccc-cccccc6CF)F)F))))))))n5CCO)CNCCNC)CC6
O=cc-cccccc6))))))cocccOCCO)CNCCCNCCOCC6))))))))))))))cO)nc%106
CC=O)NC=Ccccccc6)))))))C=O)NcccccC=NOCC5)CCCN)=O))NC=O)CCC3))))C5))))))))c6
C=CCCCCcccccc6))))))))COccccBr)cn6)))))))=NO5
CScnc=NN))ss5
COccccC=O)cccccc6)))))))cc6OC
CCOC=O)NCCNC=O)cccc=O)nccccc6nc%10s%13))))))))))))))CC6
CCCC=O)NcccS=O)=O)NCCNcncccn6))))))CC6)))))))ccc6OC
Cc[nH]cccccc6c9CCNC=O)CccccS=O)=O)NCCCC5))))))cc6
N#Ccccc-cncccF)cF)cc6c=O)n%10N=CN)N)))))))))))))cc6
CC=O)ccccNCCCC5)))))c[N+]=O)[O-]))c6
CCccscNC=O)ccnccBr)c6))))))))n5
Ccccc-ncSCC=O)NCCOCC6)))))))))ncc5c=O)nC)c=O)n6C))))))))))cc6
COcccoc=O)nCCNCCCNC=O)cccccBr)c6))))))))CC6))))))))c5cc9F
COcccOC))ccSccC=O)O))nCcccccc6)OCO5)))))))))cccccc96))))))))))c6
O=CCNccccCF)F)F))cc6))))))S=O)=O)cccccS=O)=O)NCCCC5COcnccCl)cn6))))))))))))))c6)))))))))NCcccNS=O)=O)ccccc[N+]=O)[O-]))c6))))))))ccc6Cl
CCCNC=O)CCcnnc=O)ccC)nc6s9))))))))))))Ccccccc6S%10=O)=O
CcncccC=O)NCCCCCNC=O)cccncc6))))))))C6))))))))n6
CcccSCC=O)OCC)C=O)Ncnccs5)CCC5))))))))))))))nc=O)[nH]6
CCCCCCCCOccccC=O)C=Ccccccc6)))))))))cc6C=O)OC
COccccS=O)=O)NCCNCCNC=O)Ncccccc6))))))))))))))))cc6
CCNCCCCCNcccC)ccn6))))))))CC6
COcccCNCCcccccc6NC=O)cccccC#N))c6)))))))C%10))))))))))))ccBr)c6O
CCCCccnCCCcccccc6Ccccccc6))))))C%10C=O)NCC)C)))))))))))))))nc5-ccccCF)F)F))cc6
Cccc=O)occcOCC=O)NN=CC=O)cccccc6C9=O)))))))))))))))ccc%106
C=CCnc-cccco5)))))ncccccc6c%10=S
O=CNcccccc6Cl))))))))C=CO)cccCl)ccc6S=O)=O)N%10CCccccCl)cc6
O=CCNC=O)cccccc6Cl))))))))))NCcccco5
CCCC)CNC=O)COCCCC4CCNC=O)CCCCN%158
CCCCCCCCCCCCCCCC=O)NCC[N+]C)C)CccccOC))cc6C
CCCCC=O)ccccSCC=CCl)Cl)))))cc6
C=NNcncCl)ncNccccNC=O)CCCCCCC=O)NO)))))))))))cc6)))))))n6))))))))ccccnc6
Ncnc-cccccCl)c6))))))c[nH]cncc-ccnccBr)c6))))))nc96
FcccccNcccnccc-cnccs5)))))ccc%106)))))))))))c6
CcccOccccC=O)NCCNC)CC6)))))))cc6)))))))cccc=O)oc6c%10))))CCC5
N#CccccC=O)CC=NOCccccF)cc6))))))))))))cc6
COccccC=O)NCCCCCC6))))))S=O)=O)ccC)nC)n-cccccc6))))))c5=O)))))))))cc6
CccCccO)cccccccc%106)))))))))))c=O)n-cccccc6))))))c=O)n6CC=O)Ncccccc6)OCCO6
CcccC)cC=O)NCCCCconcC)c59)))))))))))c=O)[nH]6
O=CCcccccc6)))))))NCCcccccc6C%10CCCNCcccccc6)))))))CC6
O=ccc-ccccCl)cc6))))))occccOCCCO)))))cc%106
COccccNcccCC)C)C#N)))ccn6)))))))cc6
CC=O)ccccNC=O)cccCC)C))nn5-ccccF)cc6)))))))))))))cc6
O=CNCcccc-ccccNCCNC=O)Ccccccc6))))))cccccc6))))))))CC6))))))nn6))))))cc6))))))))NCCCC3
CcccCF)F)F))cncCC#N)))cCcccccc6)))))))n5c9
COCcncC=O)NC)C)))ccNCCC)Ncccccc6OC))))))))CC6))))))n6
O=Ccnc-cccccc6))))))no5)))))NCCNCCccccCl)nc6))))))))CC6Ccccccc6
O=CNcccccc6)))))))CCcccccc6N9
CC=O)cccccNcncncscc-cccccc6))))))c95))))))))))c6
Ccncccccc6n9CC=O)NN=Ccccccn6
COC=O)CCNC=O)CCCNS=O)=O)cncccccc6o9))))))))))CC6
CCNC=O)CCC=CCCCC6))))))))))CCNCCCNC=O)CCCCCC5))))CC6=O)))))))))C6
CCC=CCO)CC)=CCCCC)=CC=CC=CC=CC=O)O)))cccccc6)))))))C6C)CCC%10%14C)))))))))))))C6C)C
CNO)C=O)ccccCcccc-cccccc6))))))cc6))))))CCCCC7C5)))))))s5
C=CCNC=O)CCCCN5C=O)CC)N=CNC=NCCN5))))))Ccc[nH]cccccc96)))))))))N6
COccccccC=O)OCC=O)NC=O)NCCCCCC6)))))))))))))c[nH]c95
CNOP=O)CCOP=O)O)O))))OP=O)O)OP=O)O)OP=O)O)O))))))))))cccccc6
CNCCCCC6))OccccCNcccccc6Scccccc6%14)))))))))))))))cc6))))))cccccc69
CcccOCCCOcccc-cnccs5)CCCC6))))))))cc6)))))))))))cccc[nH]c95
CCNCCCcccccO)c6OC9CCCC5C8)))))CC)CC6%14
CccccS=O)=O)N=CNCCCN=C6cccccc6)))))))))))))))cc6
O=CCCCcccccn6)))))))C=O)N5CCOccccc-cccc-cncccccc6[nH]9)))))))))cc6))))))c6
COcccc-nncC=O)NCC=O)NCCCCC5))))))))))ccccccc6nC)c9c%13=O))))))))))))))cc6
CcncNC=O)cccCCC3F))))no5)))))))sc5C
CCNC=O)Ccccncc6))))))))CCCNCCCcccccc6))))))CNcccncCF)F)F))c6)))))))CC6))))))CC6
CCCCC=O)NCCCcccccc6)))))))NCC)=O))cccccc6OC
CccccS=O)=O)nncC)cC=O)NCCcccccc69))))))))))c5C)))))))cc6
CcccC)cNCccccS=O)=O)NCC)C))))cc6)))))))CC=O)NCCCCCC6))))))))cccccc6))))))))cC)c6
O=CO)CCCO)ccccccO)ccc6c%10
Ccccccc6OCCCCC5))))))))NccccNCCOCC6))))))cc6))))))Ccccccc6C)))))))CC=O)N7
ClcccccCnccCNCCCCcccccc6))))))))))))c-cccccc6))))))n5))))))c6
COCCCncccSCC=O)NC=O)cccccc6S9=O)=O)))))))))))))n5
CcccC=O)NcnncS=O)=O)NCCNcccccc6F)))))))CC6)))))))s5)))))))ccc6-cccccc6
CSCCCNC=O)CCcccccc6)))))))NC=O)CNC=O)CN)CCccccO)cc6)))))))))))))))))C=O)NCCCC)C)))CN)=O
CCC)=CCCCC)O)CCCCC)C5C=O)C=CCCC)CC)CCC6C)CCC%10%14C
CCOCNcccccc6))))))CC=NOC)))S=O)=O)ccccOC))cc6)))))))))CO)OC6C
OCCOcccc-ccscNC=S)NCCcccccc69)))))))))))n5)))))cc6Br)))))))))Cncncn5
CccnnCCCNCC=O)Nccnon5))))))))CCO6)))))))c5
COC=O)CCCCN5Cccoc-ccccC)cc6))))))n5
CCOC=O)csc=S)nC)c5NC=O)C=O)NCCccccO)cOC))c6
CcccNC=O)ccnn-cccccc6))))))c5)))))))no5
CccccC=CSC=S)NC5=O)))))))cc6Br
O=CCCC=O)NCCOcccccc6)))))))))))cccccc6F)))))))))NCCCCO)C6
O=CCO)CCN6CCCCNCccccCl)ccCl)ccc6[nH]c9cn%13CCC6)))))))))))))))))CC6
CnccCNCCCcncncNCCCC5)))))c6CC%11)))))))))))))cn5
COcccc-ccc=O)occCNCCCCC6)))))))cO)ccc%106))))))))))cc6
CNCcn[nH]c=O)n5Cccccnc6)))))))))))))CCCNCcccncc6)))))))CC5C8
CCC)CCNC=O)CNSC)=O)=O))CC=O)N6CCCCCC6)))))))))))))C=O)O
O=CO)cccc[nH]c=O)[nH]c5c9
COccccN=CcccOC))cOC))cOC))c6))))))))cc6
CCC)cccccc6OCC=O)O
COcccC=CC=O)NC=S)Ncccccc6OC))))))))C5=O))))))))ccO)c6O
COccccCNC=O)cccccc6)OCCO6))))))))))))cc6F
CC=CCScnnc-cccccc6C)))))))o5)))))))CC)C)ccO)cccc6O%10
Cccc=O)occ6cccoc-ccccO)cO)c6))))))cc59
CcncNCCCOcnc-cc[nH]cccccc96)))))))))ccc6F))))))))CC6))))))ccc6C=O)NCCC)C)CSC
COccO)ccOC))cccc=O)oc%106))))CCC5
CCC)CO))CO)C=O)NCC=O)NCCcccccc6)))))))Ccccccc6)))))))))CCCScccccc6))))))))))))cccccBr)c6
CCCncNCcccccc6))))))))ncccS=O)=O)NC)C)))ccc69
CCCCNC=O)c[nH]cccccc6c9C
O=CCCccccO)cO)c6))))))))CCOC=O)CCcccccc6)))))))N=CCO)CO)CCcccccc6)))))))NC%15=O
CC=O)ccccNC=O)cscncNCCOCC6))))))ccCF)F)F))c6c9N))))))))))))cc6
O=PccccCl)cc6))))))CNCCOCcccccc6))))))))))))CNSC6=O
CCCccccs5)))))NC=O)NCcccCF)F)F))ccCF)F)F))c6)))))))ccccC=O)O))cO)c6%10
O=[N+][O-])cccccc6-cccc[nH]cCccccccncc6c%10)))))))))))nc5c9
CCCCcncccC=CC=O)NO)))))ccc6o9
CCOC=O)CCCccC=O)OCC))))cC=O)OC)))nc5C9
CccccS=O)=O)ncccccc6cccncc6%13))))))))))))))cc6
N#CcccS=O)=O)Ncncns5)))))))ccc6Occcc-ncccn5)))))cc6F
NC=O)ccccC=O)O))cOcccccc6)OCCO6))))))))))c6
O=CCO))NCCccccO)cc69
CCCCCCCOCC=Ccccccc6)OCO5
COcccNCCNCC)=O))CCOCC)=O))))C5))))))cCl)cc6Cl
CCNCC=O)NccF)cccc6F))))))))))C=O)ccccCl)nc6
COccccS=O)=O)NCCcccccc6))))))CC=O)O))C5CCCCC6)))))))))))cc6
NS=O)=O)ccccNcnccc[nH]cnc95))))))))))cc6
COcccOC))ccc6OC)))-cccccc6CC%10)NC)CC6
CC=CC=O)OCCOCOCCOCOC=O)CC)=CC6OC=O)CCC)C)))))))))))CO)CCC)C)CO)COCC)=O)))CC)OCC)=O))))))COC=O)C=CC)CC)C))))))C%106C))))))))))))))OC=O)C5OC=O)CCCC)C)O
CCC)ccccNC=O)ccccCl)cc6))))))))cBr)c6
COccccC=CN=CSCCCN6C%10ccccC)cc6))))))))))))))))cc6
COccccc-ccccNCCNCccccs5))))))CC6))))))cc6S=O)=O)NCcccccn6)))))))))))))))c6
CCC)COccccCCNccccCl)cc6C=O)N%10Ccccccc6))))))))))))))))))cc6
COccccncccCCNCCCNC=O)cccncCl)c6)))))))))))C5))))c6c%10
CccccC)cCCCNC=O)CCcccccc6CN%10)))))))))))CC6))))))c6
Cccc=O)occC)cOCC=O)Ncn[nH]c=S)s5)))))))))ccc%106
COcccoccCC=CC)C))))cOCCCC)C)C)))))cO)cc6c=O)c%10cc%14OC
CCCCc[nH]c=O)ccc6CN%10CCCCCC6
COcccccc6CNCCcccccc6C%10CNC)CC%14C
CCCcccccc6CccccCl)cc6))))))=NN%11C
Ccncccccc6c-cccccc6))))))c%10C=O)NCcccco5
CCNccccCC)=O))cc6))))))S=O)=O)ccCl)ccC)cc6Cl
Ccoc-ccccF)cc6F)))))))nc5COC=O)NCC)cccccc6
CCScnncC)n5CC))))))))C=O)NCccccs5
COcccC=O)NS=O)=O)ccccC)cc6)))))))))ccc6CncccccF)ccc69
CNCCNcnccc-ccCl)cccc6Cl)))))))n6))))))CCO6
Cc[nH]cccccc6c9CCNC=O)CCNS=O)=O)ccccs5))))))))))ccccF)cc6))))))C4
COcccC=CCCC=CccccOC))cOC))c6)))))))C=O)ccccOCCcnc-cccccc6))))))oc5C)))))))))cc6OC))))))))))))))ccc6OCccC)noc5C
COcccccc6NS=O)=O)ccccNS=O)=O)ccccC)cc6C)))))))))cc6Cl
CCC=O)NCccccCF)F)F))cc6)))))))))nc=O)nCcccccc6F))))))))cncccc69
O=CNCccccccccc6c%10))))))))))))ccccNCCNcccncc6))))))CC6))))))cc6
COccccc-cc[nH]cncc-cccOC))cOC))cOC))c6))))))nc96)))))))))c6
CcccOcnccF)cc6F))))))))ccc6-cnccCF)F)F))c[N+]=O)[O-]))ccc6o9
CCNCC))CCnnccccOC))ccc69))))CC=O)NC7=O
CC=O)Ncccccc6NC=O)cccccccc6[nH]9
O=CNccccI)cc6)))))))Ncccn-cccccF)c6))))))n5
CCNCC))C=O)Cnnc-ccccCl)cc6Cl)))))))ccc6=O
Cccccnc-ccccOCCOcccccCl)c6))))))))))cc6))))))oc5c9
CCCNCC=CCCC)CCCCC6CCCC)CCC)O)C5C)C)))))C95C))))))))))))CC6
O=CCCCNCCNcnncn5-cccccCl)c6)))))))))))CC6)))))))CN5
OccccC=CcccO)ccO)c6CCccccO)cc6%15))))))))))))))))cc6O
CCCC)CNC=O)CCcccccc6))))))))))C=O)NCC)C=O)NCCCC)C)))C=O)O
CCcccO)ccc6-ccccO)cO)c6
NS=O)=O)cccccNC=O)CScnncCccccF)cc6)))))))o5)))))))))c6
CNCCcccccc6)))))))cccccc6OCCC=O)O
COcccccCl)cccOC))cOC))cOC))c6c%10cOC))c%13OC))))))CCCCCCCCC))))))O))O5
Ccccccc6NC=O)ccccs5)CCCC6
COccccCCNC=O)CO)=CC=O)cccccccc6o9))))))))))C5cccccc6Cl))))))))))))))cc6
CCCCCN5C=O)ccccC=O)NCCScccccc6)))))))))))cc6C9=O
CCC)CCOCC=CC=O)O)))cccccc69
CcccNcnccc-cnnCC)C)C))cc5CN)=O)))))))c6F))))))))n[nH]5
CccnCCCO)CCNC=S)NccccBr)cc6))))))))))O5)))))c=O)[nH]c6=O
CCCCCO)C5C)C
CS=O)=O)NcccCCNCCCNCcccccncccc%106)))))))))))CC7)))))))))ccc6O
ClcccccNCCNCccccnc6)))))))))))ccnc6c%10
CCcnccccccc6coccc%135)))))))CCOC6
CNC=O)cccccc6)ncNcccncc6)))))))cncCCCCC5)))))nc5n9
CccccNC=O)CCNS=O)=O)ccccc[N+]=O)[O-]))c6))))))))))))cc6S=O)=O)NCCCCC6
CC=O)OCCOCncnccN)ncC#N))nc69)))))))))CO)C5O
N=CNO))cnc-cccccCl)c6Cl)))))))cs5
CCC)nccCNCC=O)NCCCC5C=O)NCccCC)C))ncCCCC4))))s5)))))))))))))))))cccccc69
O=CNCCCNcncccccc6[nH]9))))))))))))))cccccNC=O)Ccccccc6)))))))))c6
CNC)cccccc6)CCCC6CC=O)NCCCC#N)))))))C=O)OCCccccO)cc6
CcccC)n-cccccc6)CC)C)CCC6)))))))))n5
COcccc-cccccc6cOCccccccccc6n%10))))))))))))nnc-cccco5)))))nc95))))))))))))cc6
CC=O)OCC)CNC=O)CCC3cccccc6))))))))))))cccccc6
O=CCCcc[nH]cn5)))))))NCCCCNCCNccccF)cc6))))))CC6
CcnnCcccccc6)CCN5C=O)CCCCO5)))))))))))))))cC)c5Cl
COccccc=O)cc-cccccn6))))))oc6c%10
COcccC#CccnCCOCCOCcccccc6)))))))))cccccc6))))))))))nn5)))))))ccc6O
COCC=CCCCC6C)C5C)CCC=CC=CCC)=CC=O)O))CCC5%10C)))))))))C5C)C
NC=O)ccc-cccccc6))))))ccc6OcccF)ccc6O
CSccccc-ncncNCCCC5)))))c5=O))))))c6
CCCNCCNC=O)cccccc6)scnc-cccco5)))))nc59)))))))))))))))CCOcccccOC))c6C%10
CcccnCCC=O)NC)Cccccs5))))))))))n5
CC=O)NCCNccc-cocccccc6c=O)c%10O)))))))))))ccc6O)))))))CC6
CCOC=O)cnnCC#N)))cc5CNC=O)cccccc6)CCC5)))))))))CC6
CCCNC=O)cc-cccccc6))))))c-ccccCl)cc6))))))cn5CCCO)CCO)CC=O)O
CNCccccF)cc6)))))))cncNCcccccc6))))))))ncNCCNcccccc6))))))CC6))))))n6
CnncccNcccccCF)F)F))c6)))))))ncnc69
CCCcncSCcnccC)o5)))))))no5
CcccNCcnncCcccccc6)))))))o5)))))))ccc6Cl
COcccc-ccnco5)))))cOC))c6OC
CCC)NccF)cOcccOccccnc-ccccN)cc6))))))sc5c9))))))))))nCN)=O))n5))))))cO)cc6F
CNC)CCNC=O)COC=O)cncCl)cN)nc6N
O=cc-ccccF)cc6))))))coccCNCCCC5))))))ccO)cc%106
COcccc-cnccccC=O)NC)ccccCF)F)F))cc6))))))))cc6o9)))))))))cc6
COccc-ccccC=O)NCCCNC)CCcccccc6))))))))))CC6))))))cc6))))))ccOC))c6OC
CCCNCCC)))C=O)ccnC)nc5OCcccncc6
O=CNCcccco5)))))))cncS=O)=O)Ccccccc6Cl)))))))))co5
CNC=O)CCCOcccCl)cC=O)OCCCCCC6))))))))cc6C=O)N=CN)NCCCC=O)O))))))))))))))))))))CCCCCC6
C=CC=O)cccc-cccccc6)OCCC)N6C=O)CCOcccccc6)))))))))))))))))))cc6O
COcccC=O)NCCCCcc[nH]cn5)))))C6)))))))ccOC))c6OC
CCC=O)SCCCNCccccccC=O)NccccNC)C))cc6))))))))ccc6n%10)))))))))))CC6C)C
CS=O)=O)ccccC=O)Ncnnc-ccccBr)cc6))))))o5)))))))cc6
C=CccccCl)cc6))))))cccccOcccccc6)))))))c6)))))))CN)=NCN)=NCC)O
CNCCNS=O)=O)cccCCC=O)NCCCCO)CC6))))))))))cccccc6n%10)))))))))))CC6
COccccCCcccccc6))))))C=O)N4cccOC))cOC))cOC))c6))))))))))cc6
COC=O)NCCCC)C)))C=O)NCC)C=O)NCCCCNCCcccccccccc%106))))))))))))CC6
CNC)cccccNC=O)NCCNccccCl)cC)c6))))))CC6))))))))c6
COccccCNC=O)CScnc-cccOC))ccc6OC))))))))cC#N))c-ccccC)cc6))))))c6C#N)))))))))))))cc6
CC=O)OCC=CC=O)OCccccCl)cc6Cl)))))))SC5
CcccccNS=O)=O)ccccCl)cc6))))))))c6NC=O)NCCNccccF)cc6))))))CC6
CCOCCCNC=O)CCcccc-cccccc6))))))cc6)))))))))))CCNCcccccc6)))))))C5
COcccncncNccccF)cCl)c6)))))))c6cc%10CNCCC3)))CCC3
CCS=O)=O)ccccCCNC=O)ccCl)ccconc5c9)))))))))))))cc6
O=CCCcccccc6)OCO5))))))))nccnc5Ccccncc6))))))=C9NCCC4
CC=CCOCCCCcccccc6N%10C=O)C=O)NSC)=O)=O)))))))))))))))C6)C8
N#CccNC=O)COC=O)cccccc6NC=O)ccccCNCCOCC6)))))))cc6)))))))))))))))))))scc5CCCCC7
COcnccNCCNCCCCC=O)OCCCCCCCccccC)o5)))))))))))C6))))))))C4)))))nc6C
N#CCC=N)OC=CCCC3))))CCC=CCC95
COcccCN)=O))ccc6-ncnnc5CCCNC=O)cccccc6)))))))CC6
CC=O)Ncccc-cccncc6CCC=O)NCCNC=O)ccccCl)cS=O)=O)NCCNC)CC6)))))))c6)))))))))))))O5))))))))cc6
CCCNCC=O)NccccNCCCC5=O))))))cC)c6C))))))))))S=O)=O)ccC)noc5CCC)))))))))cccccc6
C=S[O-])=Cccccnc6
COcccccc6C=O)ccO)cccO)c6C%10=O))))CCO)CNC=O)C=CcBr)[nH]c=O)cccCl)cF)cc%106)))))))))))))CC)C)O6
Ccc-ccccCSCCCS6))))))cc6))))))nn-cccccc6))))))c5C=O)O
CCCNC=O)OCCCCCCCC8C=CcccccCncC)noc5=O)))))))c6)))))))C%10=O
O=CCNccccCl)cc6))))))))NC=S)NcccCl)ccc6Cl
COcccc-ccscncNCCNC)CC6))))))ncN)c96)))))))))cc6
CcccC)nccCNcnc[nH]n5)))))))cc5c9
O=CO)CCCNCCCO)CC6
CCOC=O)c[nH]ncc5C=O)NCCcccccc6))))))))C=O)C6=CC%10Ccccccc6
O=CNCCCCCNC=S)NccccC=O)O))cc6)))))))))))))))ccnccn6
COcccccc6-ccc-ccccs5)))))cC#N))c-ccccncNCC)=O)))sc5n9)))))))))[nH]5
CCC)OccccCCNC=O)CSC5=O)))))))cccccc6)))))))cc6
COccccNCC=O)NCCccccOC))cOC))c6)))))))))))S=O)=O)ccC)noc5C))))))))cc6Cl
CCnncC=O)NCCCCcccccF)c6O%10)))))))))))))cccccc6c%10=O
O=S=O)CS=O)=O)CF)F)F))))ccccBr)s5
NcnccncCCCC4))))nc-ccccCl)cc6))))))c95
CN=CCNC)))NCCCC5
CCCC=O)NccccNCCNC)CC6))))))cc6
COccccNC=O)NccccOCCNCCCCC6)))))))))cc6OC)))))))))))cc6Nccccccc6ncccccc%146
CCOcccOC=O)ccccS=O)=O)NCCOCC6)))))))cc6))))))))ccc6NC=O)ccccCl)cc6
CccscNCCNCC=O)NcnncCC)C))s5))))))))CC6))))))n5
CcccOCC=O)NCCCCC6))C=O)NCN5cccccc6)))))))))))))))))ccc6F
O=CNccccnc6)))))))CCCCCCCN5C8C=O)NCcccccCl)c6F))))))))C9=O
NS=O)=O)cccc-cccncBr)cnc6n9)))))))))cc6
NC=O)cccCNCccccF)cc6)))))))))c-cccccc6))))))nc6Ncccccc6
CSCCCNC=O)Cnnnc-cccccc6))))))n5))))))))C=O)NCCCCC5
CONCN)=NCN)=NC6C)C
O=CNCCccccs5))))))CCOCC6)))))))CCCCCCC7)C6NCCCC4
CCcnocC)c5C=O)NCCcccccc6)OCO5
CCOC=O)C=CNcccCl)ccCl)c6)))))))SCC5=O
CCCCNC=O)CCNCC5cccccc6))))))))))))ccN)nCCC)))c=O)[nH]c6=O
CCScccc-cccccc6))))))cc6)))))))C=O)NCCC4C)C
COC=O)cccNCCCC5C))))))ccC)c6NC=O)CCCC4
CcccNCCCNCCCOCC6))))))CC6)))))))nncNccccCl)cc6)))))))nc5n9
CCCCC=NNcnc-ccccC=O)O))cc6))))))cs5)))))))CC6
CCC)CCNCCC=O)NcccccCCN)=O)))c6))))))C5
O=CNCCCCCcc7cccccccc%106)OCO5))))))))))))))))))CCCSCccccCl)cc6))))))))CC6
COcccccc6OC))))CC=O)ccO)cccc6C%10=O)))OCOC6O)CO)C%10)))))))CNC5=O
CScccccOcncCCccccC)cc6))))))))n[nH]5))))))c6
NC=O)cccsc5NC=O)COC=O)ccccCNCCCCC6)))))))cc6
ClCNCOSN)=O)=NCNC6
O=CO)cccccc6)nc-cccccc6)CcccCOCCO))CO)CO)C6O)))))))ccc6-%10))))))))))))n5CCCCCC6
CC=O)NN=Ccccc[N+]=O)[O-]))cc6))))))OC5cccccCF)F)F))c6
O=CCScnnccn6)[nH]cccccc69))))))))))))))NCCCCCC6
COccccCNCCNC=O)ccccncsc5c9)))))))))))))))cc6OC
C=CCNCcncccCncccOCcccccc6))))))))cCF)F)F))c6)))))))ncnc69))))))))))Ccccccc6
CC=CC)C=O)OCCCC)C=O)CCOC3CCC)=CCCCC)C)O))CO)CCC%14%11C))))))))))))))))C6=O
N#Cccccc-ccccNC=O)cccccn6))))))))cc6-ccccs5)))))))))))c6
COcccccNC=O)CNC=NC=O)CS5)))))))cccccOC))c6))))))))c6
CCCCCCCN6C=O)cccccc6SCC=O)NC=O)cccccc6
CCC)cn[nH]cCNcncncccc-nccnn5)))))cc%106))))))))))))n5
CccccC=NNC=O)cccccc6[N+]=O)[O-]))))))))))))o5
[O-][n+]ncCCCCN5)))))cccncccc-6n%13%10
C=CCCCC=C)))C=O)NC=S)NccccBr)cc6
CCOccccNC=O)CScnnnn5Ccccccc6))))))))))))))))cc6
CccccS=O)=O)NC)CC=O)OCC=O)NccC)nC)n-cccccc6))))))c5=O))))))))))))))cc6
COccccOC))cCcnccN)ncC)cc6nCC)CC)C)))c%10=O))))))))))))c6
COcccccc6-cccNC=O)CC)NC=O)CNC=O)CCCCCC6))))))))C4COCCF))))))))))))ccNCCCCC6))))))c6
CCNcccccc6))))))S=O)=O)ccccC=O)NccccCNCCOCC6)))))))cc6))))))))cc6
CCCO))NCcccc-cccncnC)c=O)c6nncccccc6c%10%14)))))))))))))))))cF)c6
CNcn[nH]cN=O))c5-cccccc6)))))))))OCC6
FccccC=O)NCCCCCCC6))))))C4))))cc6-ncc-ccccs5)))))nn5
COC=O)cccccNC=O)cccccc6C=O)cccccc6-9)))))))))))))))c6
CNCCcccsc5)))))))C=O)CncS)ncccccc6c%10=O
O=CC=COCCC6=CC=Cccccc[N+]=O)[O-]))c6))))))))))O6
CCCCC))CCCNcccc[nH]c=O)[nH]c5c9)))))))))CC6
O=CNcccccc6)OCO5)))))))))Cccccs5)))))NCCNcccccc6))))))CC6
CCOC=O)ccccc-ccnccNC=O)ccccC)cc6))))))))n6))))))c6
COccccS=O)=O)NCCcccccBr)c6))))))))Ccnc-cccccc6))))))c-cccccc6))))))o5))))))))cc6
O=CNCCccccNcccccc6)))))))cc6)))))))CO)CCNcccccc6F)))))))CC6))))))))CccnC=O)ccccF)cc6)))))))cn5
CCC)C)OC=O)NCCNC=O)C=CC=O)OCcccccc6))))))))))))CC6
O=CC=CccccS=O)=O)NccccF)cF)c6))))))))cc6))))))))NO
CCCNCC)CO)))C=O)CcccNC=O)csccc5Cl))))))))ccc6OC%13CN%11C
CS=O)=O)NccccccS=O)=O)NcccccCl)c6C#N))))))))))cccc%106
CCOcccNC=O)CNcccOC))cCl)cc6C=O)Ncccccc6))))))C%11cccco5))))))))))))))))))ccc6C=CC=O)O
COcccccc6-cncCNCccccO)cCl)c6)))))))))co5
O=CO)CNCC=O)O)))C=O)COCcccccCl)c6))))))))CO)CP=O)O)O
ClcccccCCCNC5)))))c6
Cccccc[N+]=O)[O-]))c6NC=O)CNCCCCCC7
CNCcccccn6)))))))C=O)CCCCCCCC6)C8)))C6
CCCC)CccC)[nH]cC=O)CC)))cC)c6OCC=O)OC
O=CNCCCC4)))))ccnCCCCC3)))))ccccF)cc6c%10=O
COcccCccocccccc6c%10=O)))))))))C=O)N5Ccccco5)))))))))))ccc6O
Cccccc-cnncNCCNCCOCC6)))))))))cccccc%106))))))))))c6
COC=O)ccocCNCCNCcccccc6)))))))CC6)))))))n5
CCC)OC=O)c[nH]ccccCl)cc6c9CCN%13C=O)CC)CNS=O)=O)cccccCl)c6
NS=O)=O)ccccCCNcnc-ccccF)cc6))))))cs5)))))SC)=O)=O)))))cc6
O=ccCNCCNcccccCl)c6Cl)))))))CC6)))))))cocccO)ccO)c%106
CccccCNC=O)ccnccO)c6)))))))))cc6
O=CO)CCCCOcccO)ccc6)OCC5)))))))))ccccBr)cc6))))))O5
CCNCcccccc6)))))))C=O)cccF)ccccn5CCCNCC6)))))))))c6
COccccS=O)=O)NNccccCl)cc6)))))))))cc6
Ccnccc=O)nC)c=O)n6C)))))n5CC=O)NCCCCcccccC#N))c6))))))CC6
CcccccNC=O)CScnc[nH]n5)))))))))c6
COP=O)OC))COC=O)COcccccc6F)))))))))))ccccCl)cc6
CCCNC=O)ccc-ccccCl)cc6))))))nCC=O)NcccC)ccc6C))))))))))c5
NC=O)CCnc=O)cccc[N+]=O)[O-]))cc69
N#CccF)cccc6OCCCNC=O)CCCCO5
O=CC=CccccOCCNCcccccc6)))))))Ccccccc6)OCO5)))))))))))))cc6))))))))NO
O=CO)cccccc6C=O)cccccCl)c6
O=CccccCl)cCl)c6))))))nc=O)nnc5=O))CCP=O)O)O))SC6
COcccC=O)ccsccNC)C))cc-ncccc5)))))cc96))))))))))ccOC))c6OC
CSCCCNC=O)cccccccc6[nH]9)))))))))))C=O)NCCCcccccc6%10
CNC=O)CNC=S)NCcccccc6)))))))Ccccccc6))))))))))CF)F)F))))CCCCNS=O)=O)ccccBr)s5))))))C6
CcccCC)C)C))ccc6CF)F)F)))NC=O)CCN))C6
CCccccCccC)n[nH]c5OC=N)C9C#N)))))))))))o5
CccccS=O)=O)NC=O)ccccs5))))))))cc6
O=CC=CCC=C6))CCNC=O)C=CccccF)cc6)))))))))C6
CcccC)ncNCCCCC=O)NCccccC)cc6)))))))))C6))))))n6
CCOP=S)OC))Occccccc=O)oc6c%10CC%14
C=CCCCnccc=O)[nH]c6=O)))))))))))CCC=O)CC)CCC=CCCCC)C)CCCC6C)C%10CCC%17%14C
O=CO)ccc[N+]=O)[O-]))cc[N+]=O)[O-]))c6
O=Ccccccc6OC%10COcccccc6)C=O)NC=Ccccccc6))))))C7
N#CCNC=O)CCcccccc6)))))))NC=O)CNCCcccccc6)))))))))))))))CC3
COccccCccncNCCNC)))))nc6N%10))))))))cc6
CcccNcccccF)c6)))))))nncnc5n9
COccc-cccccc6C=CC=O)NccccBr)nc6))))))))))))))))ccn6
CCCCCCC))COC=O)ccccnc6O
O=CNC=O)CCC=O)O))CN6CcccccOcccccc6)))))))c6
CCC)CC=O)NcnccccF)cc6s9
CCcnncNC=O)CCS=O)=O)ccccs5))))))))))s5
CCNC=O)Ncnccc-ccncNCCCNCCNC)CC6))))))CC6))))))cC)c6))))))cc-cccccn6))))))c6c9Cl
CCOcccccCC=O)NCCO))CCCCNC=O)ccccccccc6c%10)))))))))))C6))))))))))c6
CCC)C)CNCCCNC=O)NccccF)cc6))))))))ccccC#N))cc6)))))))CC6CccccF)cc6
CCOCCC=O)O)))ccnCCCCCCC6)CC8C6)))))))))nn5
Cc[nH]n-ccccCF)F)F))cc6))))))c=O)c5N=NccccSN)=O)=O))cc6Cl
CccccNC=O)NccccOccccOCCNCCCC5))))))))cc6)))))))cOC))c6)))))))))cc6
CcncnCCO)Cncncn5))))))ccccF)cc6F)))))))))c5C
CCCCNC=S)CccccCF)F)F))cc6))))))CCCS=O)=O)C5
COccccCCNC=O)ccnnc5NCcccccc6))))))CC6CF)F)F)))))))))))))))cc6OC
O=CO)ccccC=CCOcccccOCcccccc6Cl)))))))))c6)))))))))ccccOCCNCCCC5))))))))cc6)))))))cc6
CcncN)cc-ccCl)cccc6Cl)))))))n6
O=S=O)NccccF)cc6CF)F)F)))))))))cccCl)ccc6Cl
O=CCCCCCCC6)))))))CCCcccccc6))))))))nc=O)nCCCNCCCCC6))))))CC6)))))cccccc69
CCOcccOCC)C)))ccC=O)NCCCNCCC3)))CC7))))))))c6
CCC)CCO))NcncNccccSC)=O)=O))cc6)))))))cncnCC)C))c5n9
CCNC)C=O)Ncccccc6)NC=O)N=C6N
COcno[n+][O-])c5S=O)=O)cccCl)ccCl)c6
Nccncccc-ccccOCccccCF)F)F))cc6))))))))cCl)c6))))))nc6c%10NcccccCl)c6
CCOcccccc6C=CC=O)C=CcccOC))cOC))cOC))c6
Ccccc-ccscCcnc-cccccc6))))))c[nH]5))))))n5)))))cc6
Cnc=O)ccncSCC=O)NcccccS=O)=O)NCCOCC6)))))))c6))))))))))n5C))))nC)c6=O
NC=NC=S)NccccSN)=O)=O))cc69)))))))))ccccBr)s5
CCNCC))CCNC=O)cccccccNCC))CC)))ccc%106)C%12=O
CCNCC))CCNC=O)COC=O)cccCl)ccc6Cl)))))))))))ccN)nCcccccc6)))))))c=O)[nH]c6=O
CCC)C)OC=O)NCCCC5C=O)NC=CC=O)cccccc6%10))))))))))Cl
Ccccc-cncccNCCC)NCC)C6))))))cCl)cc6[nH]c%10=O)))))))))))cc6C
O=CO)CCCNC=O)NCCCOccccBr)cc6)))))))C5)))))))C=O)O
O=CNCCccccF)cc6)))))))))ccncn5CccccCl)cc6F
NC=O)cccccCl)c6OS=O)=O)CccccCl)cc6Cl
N#Cccccc-cccc=O)nc-cccccc6))))))[nH]c6nc%10N)))))))))))c6
CNC)CccccCNC=O)ccccNC=O)CCCCCCCCO)CCCO)CCC69))))))))))CC6))))))))cc6)))))))))cc6
CNC=O)CN=C5N)))ccc-ccncnc6))))))ccc6CCCCNCC6Ccccccc6))))))C9
CCOC=O)cn[nH]cNC=S)NC=O)COccccccccc6c%10))))))))))))))))n5
CCC=O)NC=S)NCCCS=O)=O)C5
O=CNcccccc6Cl))))))))cccccC=O)NcnncC=CCCCCC7)N5)))))))s5)))))))c6
CCCCccccO)cc6)))))))OC=S)N5
O=CCScncccCl)ccc6o9)))))))))))NCCCcccccc6%10
CCCCCC=O)NcccCC))ccc6)C=O)NCccccC=O)NC)cccccF)c6))))))))cc6)))))))C5=O
COccc[nH]cSCCCCCC6)))))))nc5cc9N
CccccC=O)O))cc6SccccNC=O)CCCNC=O)OCC)C)C))))CC6))))))))cc6
O=CC=CccccCl)cc6))))))))Occcccc6)c=O)cC=O)O))cn6CCCO))C3
CcccccNcnc-cccccn6))))))cs5))))))c6C
NCcc[nH]cccc-c[nH]nc-cccncc6))))))c5C9=O))))))))cc96
CSCCOC=NOCCN)))))cc[nH]ccccOC))cc96
CC=O)OCCOCOcnc=N)ccN)[nH]6)))))))CO)CO)C6OC=O)CCCOCC)=O)))))CC)CCC)CCC
CccccCl)cc6NCCNC=O)CCC=O)NCCN6Ccccccc6Cl))))))))))))))))CC6
CcccC)ccCCC=O)O)))CC=CCCC=O)O)))))))ccccO)cOC))c6))))))ccccOCccccccccc6n%10))))))))))))cc6)))))))c6
N#CC=CcccccCl)c6)))))))c[nH]c=O)[nH]c5NCCCCC6
N#CcccccNC=O)ccccCNC=O)CccccBr)cc6))))))))))cc6))))))))c6
COcccCcnccs5)C=CCCO))COC=O)cccccc6))))))))C6C)C)))))))))))ccOC))c6Br
CCOcccc-ccccc=O)nCccccC=O)NSN)=O)=O))))cc6CN)=O)))))))))sc5n9)))))))))cc6
O=CC=Ccccccc6)OCO5))))))))))NCCCCCNCCCcc[nH]cccccc96)))))))))C5
CCNC=O)NCCCNCCCC3))))CC7)))))))))cnncn58
C=CC#N))cnccc-cccccc6F)))))))nC)c5c=O)n9C
CCCOC=O)NCCcccc-cocnc5C=O)NCCcccccc6C%10))))))))))))))))cc6C9
Cccc-ccc-ccccnc6))))))on5)))))ccc6O
CNcnccC=O)NCccccncN)ncc6c%10)))))))))))))cn6))))))CCCCCC6
CCCCCOC=O)OCCCO))CCCCC)C=CC=O)CCC6CCC%10C)C%14%17C
COcccccC=O)O))c6CCC=O)NCC)C))CC)C
N#CcccS=O)=O)Ncncns5)))))))cO)cc6NCCCC5
CC=O)NCC)=O))CC)Scncccc-cccccc6))))))c-cccccc6))))))oc5nc9c%13=O
CCCCC=O)Nccc-ccnCCCcccccc6OC))))))))CC5)))))nn5)))))ccc6C9=O
CCC)=CCCCC)=CC=O)ccccBr)cc6))))))C=O)C5O)CC=O)ccccs5
CcccC)ncSCC=O)CC#N))cncccc[N+]=O)[O-]))cc6s9)))))))))CC)C)C))))))[nH]6
CCCnnncNC=O)CCCCNS=O)=O)ccC)noc5C=Ccccccc6OC))))))))))))))))C6))))))))n5
O=S=O)CCNCCNCcc[nH]cccccc96))))))))))cccF)ccF)c6C%10))))))))))N5
C=CC=O)CCOC=O)C=Ccccccc6)))))))))))C=O)CC6C)CCCC=O)OCCcccco5)))))CC6%10C
NCNC=O)ccccccccccc6oc-%10c%14cc%18OCCCCO)CCO))O5
CC=NNC=S)NCCNccccF)cc6))))))CC6)))))))))cccccn6
CCOcccccc6NCCNC=O)cccC)oc5C)))))))CC6
CccccOC=O)CNC=O)NC)CC=O)NCCcccccc69))))))))C5=O)))))))))))cc6
COccccC=CC=O)ccN)nC)cc5CccccCl)cc6))))))C9))))))))))cc6
O=cc-ccccO)cO)c6))))))cocccO)ccO)c%106
Cc[nH]ccc5CCNC=O)CCCNCCCC5=O)))))))))))CC6
O=CNC=O)cccccc6))))))))Ncnccs5
NCCCCCNC=O)CCC=O)NCC=O)NCcccccc6))))))))))CO)CCcccccc6)))))))NC=O)CNC=O)CN)CccccO)cc6))))))))))CCCCCC6)))))))))))))))))C=O)O
CCC)C=CcccCCccccOCCCCCCC6))))))))cc6)))))))C=O)O)))ccc6N%10
O=cncSCccccCl)cCF)F)F))c6))))))))[nH]cccccc%106
COC=O)CC)NP=O)OCCOCnccC)c=O)[nH]c6=O)))))))CC5OC)))))))))OccccOC))cc6
Cncc-ccccc-ccccNC=O)CCNC=O)cccccF)c6))))))))))))cc6F)))))))n6))))))cn5
CCcncccccc6[nH]9)))))))))ccccOCcccccCl)c6))))))))cc6O
COcccccc6O)))CCCNC)C96
COcccccNCcccC=O)O))cC)o5)))))))c6
COccccCO)ccccs5))))))cc6
COccccNCCCCC=O)NO)))C6C=O)NO)))))))))cc6
CccccC=CSC=S)NC5=S)))))))cc6C
COC=O)cccccscNCCOCC6))))))nc95
CC=CCNC=S)NC=O)cccoc5))))))))))CCOC6=O
CCOC=O)CCCCccC)cccc6%11)))))))NC=N)C6C=O)OC
CCCNC=O)CCOcccccc6C%10=O)))))))))))))cccccc6
O=Ccccccc6C=O)N9CCNCCNCcccccccc6o9))))))))))CC6
CC=O)NccccNC=O)NCC=O)NccccC)cO)c6))))))))))))cc6
N#CC=CccccS=O)=O)NCcccccc6)))))))))cc6)))))))cncccccc6[nH]9
CCCCCCCCCCCCCCCCCC=O)NC)CCOC)))CCCC5
CCCCNccNCcccccOC))c6))))))))c=O)c4=O)))))CC6
O=CO)CCCOccCl)ccCCl)Cl)Cl))cc6Cl
CNCcccccO)c6)))))))C=O)cccccc6)OCCO6
CNCCNC=O)ccccc-ccccCNCCC3cccccc6)))))))))))nc6))))))c6)))))))CC6
COcccCCNC=O)CCC=CCC6C9=O))))))))))))ccOC))c6OC
C#Ccccc[nH]cC=O)cccccc6)))))))cc5c9
O=CC=CccccCNCCCCO))CC6)))))))cc6))))))))NO
COcccccc6NC=O)CCNCcccccc6)))))))cccccc6N%10C%13=O
O=CNCCS=O)=O)NCCCC5)))))))))Ccccccc6))))))cccccc6
O=CNCCCCCC6NC=O)cccco5))))))))))))))ccccCl)cc6
CCCNC=O)CNC=NS=O)=O)cccccc69)))))))))cccccc69
COccccCO)cccccc6CNCC)cccccn6))))))))))))))))cc6
Ccccccnc-cccc-ccncN)nc6N)))))))s5)))))[nH]c95
COC=O)ccccnc6-ccccc[nH]cCCCNCC6))))))nc95
CCCNC=O)cc-cccccc6)OCO5))))))))noc5C
CCCCCCCCCCC#CccnCCCO)CCO))O5)))))c=O)[nH]c6=O
CccscnccC=O)NCCNcccccCl)c6))))))CC6)))))))c=O)c96
CCCNCCC)))ccccc=O)ncnc6c%10))))CCCC6
Cnc=O)ccncn5CC=CCO)CC6O)))C6C)C)))))))))nC)c6=O
COC=O)C=CC)NCC)=CC=O)OCCCCC5C)C))))))))C6ccccC)cc6
cccccNCCNCCNCCCC5)))))))CC6))))))ccnc6c%10
CCOcccccc6C=N)NCcccc-ccccC=O)NCCcccccc6C9)))))))))))cc6))))))cc6)))))))CC)=O
Cncc[n+]CCOC=C5C=O)cccccc6C%10=O))))))))))))))c5
Ccnn-ccccCNC)C)))cc6))))))cC)c5CC=O)NCcccccCF)F)F))c6Cl
CCCCCN=cccnCCCNC)C)))))c=O)[nH]6
O=CNN=Ccccccc6OCcccccc6F))))))))))))))))))cccc[N+]=O)[O-]))o5
CccccNC=O)C=Ccccccc6)))))))N=C5NC)C)))))))cc6C
O=CNNS=O)=O)cccccc6)))))))))cccS=O)=O)NCCOCC6)))))))ccc6Cl
CCCCNC=O)cccccc6Cl))))))))CC)C6=O)))))))NCCOCC6
CccccNC=O)CCl)C4ccccCl)cc6))))))))))cc6F
CCC)C=O)NC=NP=O)O)CCCcccccc6)))))))C=O)O))))))OC6=O
COcccCccncNC=O)CCC3)))))nc6-cccccOC))c6)))))))))))))ccc6O
COcccC=NNC=O)CNC=O)COccccBr)cc6C%10=O)))))))))))))))))ccOC))c6OC
CCNCC))C=O)COcccnC)n5
Ccccc-cn[nH]cc5Ccc[nH]nc5-8)))))))))))cc6
CCOC=O)CCCCnc6nccOC))cOC))ccc6c%10=O
CcccccC)c6OCcccC=O)NN=CC=O)Ncccccc69))))))))))))nn5CccccSC))nc6
CCCcnocCNC=O)ccccOC))cc6)))))))))n5
NcnccC=O)NN=Cccccccnn5CCccccCl)cc6)))))))))))CC6)))))))))))cn6
CCOcccccc6NCcnccccccc6c%10C=O)NccccCl)cc6
CCOccccncC)ccNN=Ccccccc6))))))cccccc6)))))))))c%106
CNC=O)cccccCNCcccNcnccccC)cC)nc6n%10)))))))))))ccc6O)))))))))c6
COccccccNcncCN)=O))n[nH]5))))))sc5c9
CON=CccN)ncnc6NCCNC=O)cccco5))))))CC6
COccccNcnccnc-ccccs5)))))c=O)nCCCCCO5))))))c6n%10)))))))))))cc6
CCNC=O)ccC)ocncncN)c96)))))))))))cccc[N+]=O)[O-]))cc6
COcccccc6C=O))))OCCccO)cccO)c6%10
O=CNCccccCl)cc6Cl)))))))))NCCCCcnccn5CCCC95)))))))))))))CCCC5
CSccscC=CC=O)O))NC=O)CNC=O)Ccccccc6))))))))C4SC7)))))))))n5
CNC)CCO)cccc-ccccF)cc6))))))cc6
CCC)C)OC=O)NCCCcnccc=O)nC)c=O)n6C)))))n5CC=O)Nccccccccc6c%10))))))))))))))))))CC6
CCOC=O)cccCC))ccN)nnc-ccccs5)))))nc95
FccccCO)CCNCC6))))))cc6Cnnncccccc69
CccccSccccN=CccO)nCCNCCOCC6))))))))c=O)nc6%10)))))))))))))cc6
COcccC=NCC=NCCN5))))))))ccOC))c6OC
O=CO)CCCCCCC6))))))NCCCCC6
COcccccc6CCnc=O)c-cccccc6))))))nccncOC))nc6%10
COcccOC))ccC=O)NCCNC=O)CN)Ccccccc6)))))))))))C=O)Ncccccc6CC)))))))))))))c6
O=[N+][O-])cccccC=NCCN5)))))c6
CC=O)NCC=O)NCC)C=O)NCCC=CCN))C6O
O=COCCnccnc5))))))))cccCl)ccCl)c6
O=CCNccccCl)cCl)c6))))))C=O)CN6N=c[nH]ncscCCCCCCC7)N5cccccn6)))))))))))))nc5c9
Cc[nH]cccccc6c9CCCNCcccc-cccccc6CF)F)F))))))))cc6F))))))))CC6NC=O)COccccCl)cc6
O=CNccccccccc6c%10)))))))))))ccc[N+]=O)[O-]))cCO))o5
COcccccc6C=O)Ncccccn6
CccccS=O)=O)NCC=O)cccccc6))))))))Ccccccc6)))))))))cc6C
CCC=CccccC)cc6))))))CCCcccccc6C9))))))))C6
CcncNC=O)NCCO)CNCCCC5=O)))))))CCOCC6))))))))))sc5-cncccn6
O=CccccBr)o5)))))cn[nH]c=O)cccccc%106
CCNCC))CCNC=O)ccccCl)cNC=O)OccccCl)cc6)))))))))c6)))))))cncC)ccccC)cc6n%10
CcccccCC)C))c6NC=O)COC=O)CNC=O)cccco5))))))))))CF)F)F
CCC=CCCC=O)CCC=CC=O)NCCNcccccc6))))))CC6))))))))))NC6C
N#Cccccnc6NCCCC3)))))))CccccI)cc6))))))=NCCN7
Clccccc-ccccN=CNcccccc6)))))))cc[nH]cn5)))))))cc6))))))c6
COcccccCNC=O)cccccCl)c6C=O)NccccC)cn6)))))))))))))))))c6
CNCccoc-cccccF)c6))))))n5))))))ccccSC)=O)=O))cc6
CcncccNCCSCC6))))))cNC=O)ccccs5)))))))cc6o9
NNC=O)CNC=O)cccccc6)OCO5))))))))))))cccccc6
CCNCC))C=O)NccccncNCcccccc6)CCC5))))))))))sc5c9
CCC)=CC=O)NCCccCcccccc6)))))))cccc6C%10
N#CccccCNCC=O)NCCCC5)))))))Cccccs5))))))))cc6
Ccnccc=O)[nH]c=O)n6C)))))n5CCO)CO
ClcncOCCOCCOCC6)))))))))ncNCCccccNcccncccCl)ccc%106)))))))))))cc6)))))))))n6
CNC)ccccCNCCNC=O)cccccc6C%11=O)))))))))))))CCCC5)))))cc6
CCOC=O)CCccCOCCO))CO)CO)C6O)))))))ccC)cC)c6O
CCCCCCC6NC=O)CCCNS=O)=O)ccC)n[nH]c5C))))))))CC6
CNCcccC=O)Ncnnc-cccccc6))))))s5)))))))ccc6NCCCC5
ccccccccccccnccccc%18)))))c%12c%106)))))))))))-cccccc6C9=NNCCNCCCCC6
Cc[nH]ccccCl)cc6c9NC=O)cnn-ccccF)cc6))))))c-ccccCl)cc6))))))c5CncnccCl)ncN)nc69
ccccCCCCCOcccccc6O%10)))))))))))))cc6
CCCC=O)O)))nccnc5-cccccc6)))))))))))cc[nH]cncccc96
CCCC=O)NccccNC=O)cccc-cncccCl)ccc6[nH]9)))))))))cc6))))))))cc6Cl
CNCC=O)Nccccc[N+]=O)[O-]))c6)))))))))C=N)CScnncCCcccccc6CN%10ccccCl)cc6))))))))))))))))n5-cccccc6
CCCNCCC)))CCCcccccc6C%10cccccc6%14
CNCCNC=O)ccccnccnc6c%10)))))))))))CC6
CCNCCCcccccc6)))))))))CCP=O)O)CO
CCCCCCCCCCCCCCCCNCCCCCCCCCCCCCC=O)NCC=O)O))))CCC3))))))))))))))))CC6=O
FccncOCcccnc-cccccc6F)))))))c6))))))))cn6
CNNCCC=O)NCcccccc6S9=O)=O))))))))))))CC5=O
CNC)cccccNC=O)COC=O)ccnccn6)))))))))))c6
CC=O)Nccccs5)))))cnc-cccccF)c6))))))cs5
CCccccOCC=O)OCC=O)OCCC)C)CCCC)=CC=CC=O)CCCCC)CCCO)CC)C6))))))))C5C)C)))))))))))))))))))cc6
CCCCCccccO)cc6CCC%10C%14CCC%17NS=O)=O)ccccs5
NCcccccc6)C=CCCCCNC5C9cccccc6)OCO5)))))))))))))))O5
CcccNcccncNcccNSC)=O)=O)))ccCF)F)F))c6)))))))c6)))))))ncn6
CCNCC=O)O))CC5C=O)NCC)=O
O=CO)CCCCCNCcccBr)ccCl)c6))))))ccccnc6O9))))))))))))C=O)O
CccccC=NNCC=O)[O-])))Ncncccccc6o9)))))))))C5=O))))))cc6
O=[N+][O-])ccCcnnc-cccccc6))))))o5))))))cccccccc%106
CNCCCOccccF)cc6)))))))cccccc6))))))C4
CCCcnnC)cBr)c5C=NOC
CCCccncnCccccC=O)NCCCCCC)C6C)))))))))cc6)))))))c=O)n6n8
CCc[nH]cC)cCCN=CN)NC5=O)))))))c5CC
CcccCNCCCnnccNC=O)CccccCF)F)F))cc6)))))))))c5C9)))))))))))on5
COC=O)ccccCO)CC)OC=O)cccccc6))))))))))cc6
CNCCCcccO)cO)cc6C%10Ccccccc6-%10))OCO5
CC=CcccC=O)NCCCC5cccccc6OC))))))))))))))cccccc6n%10
CCOcccccc6C=O)Ncccccc6)CCC5
Fccc-cncCNCCCCCC7))))))))co5)))))ccc6OCCCCC5
CCOC=O)cscNC=O)CNCCCCC6)))))))))nc5C
Cnccnc5Ncnc-cccncc6))))))cCCCNCC6))))))s5
CCNCCNC=O)C=CCNcccccc6)))))))CC=O)OC)))C85)))))))))C=O)CCcc[nH]cccccc96))))))))))NC=O)cccccc6F
CCCCcncCl)cC=O)O))n5CcccccccC=O)O))c=O)oc%106
Ccccccc6-ccsc[n+]5Ccccccc6))))))cccccc6-cccccc6)))))))))))))C=O)NC5))))))))))[nH]c=O)c=O)n6C
CNCCNC=S)SC5C)C)))))))S=O)=O)ccccs5
CccccNcscC=O)NCcccccc6)))))))))cN)c5C#N))))))))cc6
Fcccc-cncncccNCCOCC6))))))n6n9)))))))))cc6
CCCCNC=O)Cccc=O)occcO)ccc%106))))))))))))CC6
COcccncC=O)NCCCCOCCN)=O))C6)))))))))n-cccccc6))))))cc5c9
COC=O)CNcncC)cccBr)ccc6n%10
CccccCNC=O)cccccc6OCC)cccccc6Cl))))))))))))))))))o5
CCCOccccCl)cCl)c6))))))))NC=O)CCCCCC6
Ccccc-ccsc=O)[nH]5)))))cc6S=O)=O)Ncccccc6)OCCO6
NCN)=NC=O)CCcc[nH]cn5
COcccc-ccccc-ccccF)cc6))))))n6))))))cc6
COccccOC))cCNC=O)CcnncSccccnc6)))))))o5)))))))))c6
CCSCcccNC=O)ccccC)cF)c6))))))))ccc6C)))))))C4
O=CNccccCl)c-cn[nH]c=S)n5-cccccc6)))))))))))c6)))))))CCCCC5
CCC)CC=O)CC=Ncccccc6)NC=O)CCC=CC95)))))))))))))NC)cccccc6)))))))C5
CCC)Occccccc6ncccccc%146
CCCCCNCCCCC)))))CCCO)cccccOC))ccc6cccccc%146
Ccccccc6-cccnncn5cc9CCCC6=O
CC=O)OCCOCScncN)cncnCOCCO))CO)C5O))))))c5n9))))))))))COCC)=O)))COCC)=O)))C6OCC)=O
CCCC=O)O))NC=O)C=Cccc-cccccc6-cccccc6OccccF)cc6))))))))))))))))))cc6)))))))SC5=S
O=CNccccF)cc6)))))))NN=Ccccccn6))))))CC5cccccc6Cl
COccccc-nnnnc5SC)))))))c6
CC=O)OCCCCO)CC)=CCCCC)=CCCCC)O)CCOCC)=O)))CC%106
CCCCCNC=O)CNC=O)CS)Ccccccc6))))))))))CC)C)))))CN)=O
N#CCC#N))=CccccCl)nc6
COcccC=CSC=NcccC)ccc6C))))))))cccccc6)))))))C=O)N5C))))))ccc6O
CNC=O)CCcccccc6CN%10S=O)=O)NC)Ccccccc6
COccccS=O)=O)NccccOCCCNCCCC5)))))))))cc6))))))))cc6[N+]=O)[O-]
CCNccccCl)cc6)))))))cccC=O)NCCNC=O)CCCNCC6)))))))ccccO)cc69)))))))))))cCF)F)F))n[nH]c5c8
Ccc[o+]cccccc6c%10-cccccc6O
COcccccc6OCCC=O)NccccC)cOCCNC)C))ccccnc6)))))))))c6
CccF)cNCCNC)CC6))))))ccc=O)cC=O)O))cnCCC3)))c%106
CCCOccCN)=O))ncSC))nc6OcccCl)ccCl)c6
O=CNC=O)CS)=CC=O)Ncccccc69))))))))S5=O
Cccnc=O)ccCO))[nH]c6cc%10N
O=COCOcccccc6C=O)Ncccc-ccc=O)cccccc6[nH]%10))))))))))cc6)))))))))))))))))cccccCF)F)F))c6
O=CNccO)[nH]cNccccCl)cc6Cl))))))))nc6=O))))))))ccccCl)cc6Cl
CNCccccs5))))))ccccCncnccN)ncnc69))))))))))cc6
CcccC)cc-ccCS=O)=O)cccccc6))))))))cC)nC)n5)))))c6
CccNC=O)CNCcccccc6)))))))C=O)ccccBr)o5))))))))))c=O)n-cccccc6))))))n5C
CCCCCCNCcccc-cccccc6-cncccCN)=O))ccc6[nH]9)))))))))))))))cc6)))))))cncC)ccN)n6
CCOC=O)cccccc6NC=O)CNC=O)COcccccc6%10
Cnccc=O)nCC=O)NCccccn5C))))))))))c6=O
CCCCCCCCS=O)=O)NCCCCCCCC6)))))N5C=O)OCCCCC))))cccccc6
CCNCCOccccOCCNCCCN=CN)N))))))C=O)NCCCOP=O)O)O))))OC5=O)))))))))))cc6))))))))))PC)=O)O
CccccC=CC=O)ccccNC)C=O)NC)CCCCCC6)))))))))cc6C))))))))))cc6
COC=O)CCccccCl)cc6)))))))NC=O)CC)CCO)CCCC)C)))NC=O)CCO))NC=O)CcccCC)=O))ccc6OC
CCCCCCCCCccccO)cO)c6
CCCCNccNC=O)ccccccccc6c%10O)))))))))))))c=O)occcccc%106))))))))))))CCCC6
N#CccSCccccC=O)N=CN)N))))cc6))))))))ncccccn96
CCOccccOCC)))cNC=O)CCCCC5)))))))c6
O=CccccF)cc6))))))NCCNcnc-ccccs5)))))ccccccc%106))))))))))CC6
CCcccccc6NC=O)C=O)NcnncSCCC=O)O)))))s5
O=CO)CScnnccccccc6[nH]c%10n%13
CCC)C)NC=O)CNCCCC5CCOcccccn6)))))))O8
FCF)F)Occcc-cncccccc6o9)))))))))cc6
C=CCOCCCNC5=O
CNC)CCOcccNC=O)cnn-ccccF)cc6))))))c=O)cccccc%106))))))))))))ccc6OCcccccc6
CcccC)cc=O)cc-cccccc6))))))oc6oc%10=O
N#[N+][N-]CC=O)NCCCC=O)O))C5
O=CNCCCOCC6)))))))cc-cccccc6))))))cccccc6nnnnc%135
CccC=O)NCCNCcccccc6))))))))))))occccF)cc96
CNCcnocCC)C)C))n5))))))CCCCCCccccCF)F)F))cc6%10))))))))CC6
CCCCNC=O)OCCCCC=N5))))))))CC6
CCncnccCl)ncnc69)))))))))cccccc6S=O)Occcccc6
O=CNCCCCC5))))))Ccccncc6))))))NC=O)Cnnncccccc69)))))))))))cccccF)c6
CCccccN=C=S)))cc6
CCCCCC=CCCCCCCCCCCCCCCCCC=O)NCCccccO)cc6
O=CNCCC=O)NCCCOC5)))))))C6
CNC)ccccC=NNC=O)CCCCC=O)NO)))))))))))cc6
Cc[nH]cC)cC=O)CScncc[nH]cccccc69)))))))c6C)))))))))c=O)n6
O=CNcccccc6NS=O)=O)ccccnc6)))))))))))))))cccccCOccccccccc6c%10))))))))))))c6
CCCcnncSCC=O)ccccs5))))))))s5
COcccccc6NCCNccccNC=O)NCCCCCCC=O)O)))))))))))cc6))))))CC6
O=CNCCCCcc6cccccccc%106)))))))))))))))cccccccc6s9
OCCNCCNCcccccI)c6))))))CCCCC6))))))CC6)))))))C=COCC6
CCCNcnnc=O)c-cccccc6))))))cC=O)O))cC)nc6[nH]9))))))))))cccccc6
Cccc-cccccc6))))))ccc6S=O)=O)Ncccccccccc%106
CSC=O)CCncc-ccccC#N))cc6))))))nn5
O=CcccBr)ccc6OCC%10COC=O)cccccc6))))))))CCCC6%12CF)F)F
CCOC=O)c[nH]cccccc6c9N
CCccccSccC)c=O)[nH]cS)n6)))))))cc6
C[N+]C)CC=Ccccccc6))))))))=NOccccCl)cc6)))))))))cccccc6
CNC)CcccNccccccc6nccc[N+]=O)[O-]))ccc%146)))))))))))))))ccc6O
COcccC=NNC=O)cccccn6))))))))))cBr)cBr)c6OC
CCCCCCCCnccCCNC=O)OCcccccc6))))))))))OC=O)CCNC=O)CCCCCCCCCC))))))))))))))))))nn5
CCNC=O)cccc[N+]=O)[O-]))o5)))))))ccccScncc[N+]=O)[O-]))s5))))))cc6
CcnncNS=O)=O)ccccNC=O)cccccc6))))))))cc6))))))))s5
O=coccc[N+]=O)[O-]))cBr)cc6n9CCNCCOCC6
CCcnncNC=O)CScncccccc6o9)))))))))))))s5
CC=O)ccNccccCF)F)F))cc6)))))))cC)oc5C=O)ccccC)cc6
Ccccccc6NC=O)CncC)cncNCCCcccccc6))))))))))c6=O
CCCl)C=O)OCCccO)cccccc=O)oc%106
CcnncNCCCOCC5CNS=O)=O)ccccCC)C))cc6)))))))C7C))))))))C4))))s5
CNCcccccNC=O)cccccCl)c6))))))))ccc6n9C
CcccC)cNC=O)CNC=O)CCCCC5))))))))))cBr)c6
O=CCNCcccccc6)OCO5)))))))))C=O)Cncncsccc5c9=O)))CCCC6)))))))))))))))NCcccccc6Cl
COcccC=CC=CCNCCCC)C))))P=O)O)O))))O5)))))ccOC))c6
O=CCncnccCl)cCl)ccc69))))))))))NCCcccccc69
CCOccccncSCccc=O)ncC)csc5n9)))))))))))sc5c9
CcccSC=CO)OCCCcccccc6))))))))C=CC6=O))))))CC)C)O5)))))co5
O=COCC=Ncccccc6Ccccccc6))))))C%13%10))))OCO5
COcccccc6F)))NC=O)CCCCNC=O)ccccF)cc6-nnccn5))))))))))))CC6%10
C=CCcccOC))cc=O)ccC=O)O))oc6c%10
CNCCOccBr)cccccccc%106)))))))))))))Cccccccccc6c%10
Ccccccc6-ccCcccccccccc%106)))))))))))cccCl)ccc6oc%10=O
C=CCCNCCCcccO)ccc6C%10Ccccccc6
COccccNC=O)ccccC)nc6))))))))cc6Cl
Ncnc=O)cc[nH]6)NCCNCccccc-cccccc6))))))c6)))))))C6
CccCN)=O))scncncNccccF)cc6F))))))))c96
CcccccC)c6NC=O)CnccC)c=O)cO)c6-cccccc6
CNcncNCC)C)))ncscCN)=O))cC)c95
O=CNCCCCO)CC6)))))))ccccccccc6c%10
CNC=O)Ncccccc6CF)F)F))))))))cccccCN)=O))c6))))))C=O)C5CCO))NC=O)cccF)ccF)c6)))))))C5
CCCCNccccNCCCCC6))))))cS=O)=O)Ncccccc6CF)F)F))))))))))c6))))))CC6
O=CNS=O)=O)ccccCl)cCF)F)F))c6))))))))cccccc6C=O)cccc-cccCl)ccCl)c6))))))cc6C9=O
CCC)ncnccNCcc-cccccc6))))))noc5CF)F)F)))))))))ncnc69
CCOC=O)ccc-ccccCC)=NO)))cc6))))))[nH]CCcccccBr)c6)))))))C=O)OC))))cc6=O
CccC=CC=O)ccccs5))))))))cccccc6n9CCNCCCCCC7
Ccccccc6CCC=O)Ncnnc-cccccccccc%106))))))))))s5
CCC)Cncncc5COC=O)cccCl)ncCl)c6))))))))CCCCCC6
CCC)O)CCC=O)CC)=CCC=CCCCCCCCCN)C5CC=O))CC%17%15C))))))))))))))C6CC%10
CCOcccncc6c-cccsc5)))))cn5CCC5NC=O)OC
CNC=O)C=CccccC)o5))))))SC5=NcccccC=O)O))c6
NC=O)CNC=O)CN)CccccO)cc6))))))))))cccccc6
Cnccnc5SCC=O)ccccs5
COcccNccC#N))cnccc-ccccSN)=O)=O))cc6))))))ccc%106)))))))))))cCl)cc6Cl
O=CNcccccc6)))))))cn[n+][O-])ccccCl)cc6[n+]%10[O-]
CCOccccnc6C#CccccC=O)NCccccs5))))))))o5
CCOcccccc6NCCNC=O)ccccBr)s5))))))CC6
ccccNcccccc6C=NCCN5))))))))))))cc6
CCC)C)NC=O)C=NNS=O)=O)ccccCl)cc6)))))))))cccccc6)OCO5
CcccC)ccNC=S)NNC=O)CC)C)C)))))))c6
CCOC=O)CCCCNC=O)CSCC=O)NcccC)on5)))))))))))C6
CccccOC=O)Cncncn5))))))))cn6
CCNCC))S=O)=O)NCCCNCcccccc6)OCO5))))))))))CC6
CNCCNCcccccc6Scccccc6%14))))))))))))))CC6
NcncN)cncnCOCCOCP=O)O)O)))))CO)C5O))))))c5n9
CNC)S=O)=O)ccccCl)cc6
CCCNC=O)C=CNCCNcccccCl)c6))))))CC6))))))C5=O
N#CccI)cCF)F)F))nC=O)NCCNC=O)CN)))CC6)))))))c5N
CCC=O)NC=S)NCCCCCCCC5))))))))))))NC=O)CSC5ccF)cccc6F
OCcccccc6))))))ccc[N+]=O)[O-]))cc[nH]ccccBr)cc6c%139
CcccC)c-cnncS=O)=O)CccccCl)cc6))))))))n5C))))))cC)c6
CC=O)OccccCcccccc6OC%10COcccccc6)))))))))))))))))cc6
CCCCnnnnc5Ccccccc6C)))))))NCCCCcccccc6)))))))CC6
NN=cn[nH]cc-cccccc6))))))ncOCCCCCl))))))cn95
CNCCN)))S=O)=O)ccccOCF)F)F)))cc6
CCC)S=O)=O)NCCNS=O)=O)cccccF)c6)))))))CC6
CC=O)NCCNC=O)cccccc6I))))))))CC6
C=CCNC=O)ccccOccccccC)cC)nc6c%10)))))))))))nc6
CccccOCccc=O)nc-cccccc6))))))[nH]6))))))))cc6
ccnccCNCCCCCN4))C6)))))))c6
CcccC=O)NCCCCC6cncccC)n6)))))))))))))cC)o5
COcccccc6NS=O)=O)cccccc6F)))NC=O)CO6))))))))))))OCO5
O=CO)CCCcccccc6)))))))NC=O)CSC5cccccc6-cccccc6
COccccoc-cccccc6))))))cOCCCC3)))))c5c9
CC=O)OCCCOCC)=O)))COCC)=O)))CC)C6CCOC=O)CO)C85%11))))))))CC=O)OC
Cnc-ccnnc5CCCP=O)O)O))))))))))ccccccc69
O=Cccnn-ccccF)cc6))))))c5cccccccc6%14)))))))))))))NCCcsccc5C9
O=COCCCOCcccccc6)))))))))OCcccccc6)))))))))))ccccCcccccc6))))))CF)F)F)))cc6
CCC)C)OC=O)NCCNCC=O)Nccccc-ccccC=O)NcccccCN)=O))c6))))))))cn6))))))c6)))))))))CC6
CcnnC)cC)c5NC=O)CCC=O)NCCnc=O)nCCNCCOCC6))))))))cccccc69)))))))))C6
CC=O)NCC=CCOcccCF)F)F))ccCF)F)F))c6)))))))CC7
COC=O)C=CC)NC=O)NC6ccoccc-ccccOC))cc6))))))cc=O)c6c%10O))))))))))))))))cccccc6
N#CcccccNC=O)CN)CccccO)cc6))))))))))c6
CcccccC=O)NCCcccCl)ccc6OCcccccc6))))))))))))))))))c6
COC=O)ccNC=O)CCN=C5N)))))))scc5CCCC6
cncnn5)CCNCCCC3))))CC7
CCnccC=O)O))c=O)ccccC)nc6%10)))OCC)CCC=CCC5)C96
CC=NC=CccccF)cc6)))))))C=O)N5CCCCCC6
CCCNC=NS=O)=O)ccccCl)cc6))))))))NCCCCNC=O))))))))))CCC
CSCCCNC=O)cccNC=O)CCC=CCC5)C6C9=O))))))))))ccc6Cl)))))))))C=O)NCcccco5
CCccccS=O)=O)ncNCCCC5)))))nccCCCCCC6))))))cccc69))))))))))cc6
CCOC=O)CCCNcnnnn5C))))))CC6
CCOCOCCCCCC6CC%10C)C5C)CC
COccccCcccccc6OCN)=N%10))))))))))cc6OC
COcccc-ccccOCCNCCCC5))))))))cO)c6))))))cC)c6O
CCOcccccC=CCC)=CC=O)O))CccccCl)cc6))))))NCcccccc6C)))))))=N6))))))))c6OCcccccc6
NCCNC=O)cccccccccccc6nc%14%10
O=cccccn6CccccO)cO)c6O)))))OcccO)ccc6-%10
CcccccC)c6NC=O)CNCCCCC6))OCCO5
COcccCNCcccc-cccccC)c6))))))cc6)))))))))ccOC))c6OC
Ccccncncc-cnc-cccccc6)OCO5))))))))cs5)))))n5c9
O=ccc-ccccF)cc6))))))ss5
CNCCCNcccsc5)))))))))CCnc=O)ccnCCCCCC6))))))c6=O
CCC)C)NCC=O)NcccCl)ccc6Cl))))))))))C=O)ccc-cccco5)))))ncccccc%106
CC=O)OCCCCCCC)=CC6OCCCCC6%10CC9%13C
CNCCNC=CNccC)n-cccccBr)c6))))))c=S)[nH]c6=O))))))))))CC6
O=CCCcccO)cO)cc6%10
CNCCCccCNCCN)))))nnC)c59
CCCC)CNC=O)CCCC)C)))NC=O)CCCC)C)))NC=O)NCCcccccc6)))))))C=O)NCCC=O)O)))C=O)NCC=O))CCC)C)))))))))))))))))))C=O)NCCN)=O
COcccc[nH]c-ccccC=NNCccccCl)cc6))))))ccccCl)cc6))))))))))cc6))))))nc5c9
COcccccc6C=CC=O)OCC=O)NCCNcccC)nn5-cccccc6)))))))))))CC6
CC=O)NCCcccccccc6[nH]9))))))))))C=O)O)))CNCC6
FccccCcnncsc-ccccCl)cc6))))))nn85)))))))))cc6
CNCCCcccccO)c6OC9C%12)))))C=O)cccccc6C%10=O
COccccCC=O)NC)Ccn[nH]c=O)cccccc%106))))))))))))))cc6
O=CNcccccc6CF)F)F)))))))))Ccccccc6-cccccc6%13
CccC=O)NCCOCC6)))))))c=O)[nH]cccCl)cNC=O)C=CCCCC6))))C5=O))))))cc%106
FCF)F)cccccCCCNCccccCncncccccc69))))))))))[nH]c6=O))))))))))))c6
CCN)C=O)OCCCNCCCC3))))CCCnccnc5[N+]=O)[O-])))))))C6)C8)))))))cccccc6
CC=NNCN)=S))))cccccNC=O)CC)C))))c6
C[N+]C)CC=Cccc[N+]=O)[O-]))ccc6Cl))))))))C=O)CC6
CNC)CCSccccC=O)NCCCNCCcccccc6C9)))))))))CC7))))))))cc69
CScncccc6C=O)OCC=O)NCcccccc6)))))))CCCCCC6
Cccc-cccc-ccccN)cc6))))))s5)))))ccn6
O=cocccO)ccc6c-ccccO)cO)c6))))))c%10-cccccNCCO))))n6
COcccC=NNNC=N)N))))))cS=O)=O)O))cc6O
CNC=O)cccccOcccccNC=O)ccccCl)cc6Cl)))))))))c6)))))))c6)))))))CCCS=O)=O)C5
N#CcccccNC=O)CCNC=O)C=Cccccc[N+]=O)[O-]))c6)))))))SC5=S))))))))))c6
CCC=O)NO)))NP=O)O)OCCOCnccc=O)[nH]c6=O)))))))CO)C5O)))))))))CC)C
O=CCCCOccccCl)cc6Cl)))))))))))NNC=O)Ccc[nH]cccccc96
Fcccc-cocccO)cnc6c9C=NNCCCCC6)))))))))))))))))cc6
CC=CC=O)NcccccC)c6))))))))Cccccs5)))))nncnc5N9
CCCCcncSCC=O)NCCNC=O)cccco5))))))CC6)))))))))cncnn5c9C
COcccccc6)ccc=O)n-cccccc6)CCC5))))))))c=O)ncC)n69
CCCCCCCCCC=O)ccccBr)cc6
CC=CC=NNcncC)ncc6cI)cn5Ccccccc6)))))))))))))))))Ccccccc6))))))C5
O=CNCCncccn5))))))))CCCNS=O)=O)CCNC=O)c[nH]ccccCl)cc6c9C)))))))))))))))CC6
CCCOcccc-cccC)n[nH]5)))))cc6
CCCCC=O)NCNccccF)cc6))))))C5ccccF)cc6
CCC)C)C=O)OccccCCNCCcc%10=O)))))))))ccc6F
CCCCCCCCCCCCCCCcncC=NO)))n[n-]5
CcncC)cCncC=NCCCC3)))))NS=O)=O)cccccBr)c6)))))))))ccccccc69))))))))))cC)c6C
CC=O)NccccS=O)=O)NC)ccccCl)cCOC=O)CCC3))))))c6))))))))cc6
COccc-ncC)csc5=N))))))ncccccc%106
ccccCNCCCCC6)))))))cc6
Ccnonc5-cccccc6
NcccOccccS=O)=O)cccCF)F)F))ccCF)F)F))c6)))))))cc6Cl))))))))cccccc6n%10
CCC)CC)O)CNC=O)NCCCNS=O)=O)cccccc6)OCCO6))))))))))CC6))))))))CCCCCC6
CCOC=O)CNCCC=COCCCCC)CC6))))))))CC6
CC=O)OCCCN=CN)NN))))NC6ccccF)cc6
COC=O)ccSC))cc-ccccCl)cc6))))))cC=O)OC)))nC)c5c-cccccc6))))))c9C
O=CCCOnccnc5))))))))NCCNCCCCCCC8)))))))CC6
CCCO))CCCCC)CCC=CCCC%106))))CO)C=O)CCC6%10
CcccC=O)NNC=O)CCCCC5CC=CCCCC=O)OCC)C)C))))N6C9=O))))))))))))))))))c-cccccc6))))))o5
CcccC)n-cncNcccccc6)))))))cccccc6n%10))))))))))n5
O=CNC=S)NNcccccS=O)=O)NCCOCC6)))))))c6))))))))))cccccc6)OCO5
COccccCNC)C=O)cccccC)c6NCCOcccccc6C%10))))))))))))))))))))cc6
CCCC)C)nnnnc5Ccccccc6OC))))))))NCCNccccC)cc6C)))))))CC6
CccccocNN=CCCCC5Ccccccc6))))))=NN9))))))))))nc5c9
COcccCl)ccc6OcccccS=O)=O)ncccccc6cncccccc6n%10%14)))))))))))))))))c6
CcccC=CC=O)NC=O)NC)C6=O))))))))cccccc6[n+]%10[O-]
CCNCC))CCncCCCCC))))CCC)C))))ncccccc69
CCNCC))CCNccccC=O)O))cc6C=O)cccccc6%14
CNcncNCCNC)CC6))))))ncc6CNccccc[nH]ccc95)CC%11C%15
COcccOC))ccNC=O)cncS=O)=O)cccccc6)))))))cNCCNCC)=O))CC6))))))o5)))))))c6
Ccnoc-cnnnCcnc=O)cNC)C))cccccc%106)))))))))))c5C#N)))))))n5
CScnccccNS=O)=O)ccccCC)C)C))cc6))))))))cc6s9
CCCCcnN)cS=O)=O)cccccBr)c6)))))))cncc-cccccc6))))))nc96
COCCCCOC5CCNC=O)ccccOC))cF)c6)))))))C8
O=COcccccncnc6c%10)))))))))))cccc-ccccCF)F)F))cc6))))))cc6
CCCcccccOC))c6)))))))NC=O)COccccCl)cCl)c6
CCCcccncc6)))))))CNcccccc6))))))cnncSCcccccc6))))))))n5-cccccO)c6
O=CCScnc[nH]n5)))))))Nccccccccc6c%10
CCCNC=O)OCcccccc6))))))))))C=O)NCCCC5C=O)NCC=O)O)))Ccccccn6
CccccS=O)=O)NCC=O)NCCcccccc6)))))))C=O)O))))))))cc6
NC=O)cccccncOccF)cccc6F))))))))c6o9
CCCCCCCCCC[N+]CCCCCC))))))CCCCC6
CCCNcccc-cccccc6)OCCO6)))))))))nc6))))))CCN6C=O)CCcccccc6))))))cccccc6
O=CO)CCCNC=O)CCCCCCC6)CCO5)C6CC=CCCCC6))))))))))))))))))C=O)O
CCNCC))CCNC=O)ccoc=O)cCl)c6)))))))cccccCl)c6Cl
CCnccC=O)OCC=O)NC)CccC)noc5C))))))))))))c=O)ccccC)nc6%10
COcccccc6OC))))CccccCN)=O))cc6C9=O))))))))))C=O)CC5
NS=O)=O)ccccCO))cc6
CCCCNC=O)NccccOCF)F)F)))cc6
CccccC)cOCCCNC=O)NCCCl)))C5=O
CNCCNC=NcccCl)ccCl)c6-ncccc5)))))))))C5cccccn6)))))))))))CC6
Cccccoc-cccsc5)))))nc5c9
Ccccccc6)ncNC=O)NS=O)=O)ccccC)cc6))))))))))ccccnc6%10
CCC)CC=O)NCCC=CCCCC6))))))))))CCCCCCCCNO)CCC6%10C)))))))))C5CCC9=O
CcnnC)cC)c5S=O)=O)NCCCCC=O)NCCCCcccccc6))))))O6)))))C6)))))CC6
CCCCCO)CC6CCCC%10CCCC)Ccccccc6C=O)O))))))))CC95
CcccNccC)cccc6C))))))))nncnc5n9
C=CCCCC5OC))COC8
N#CccnCCO)))cc=O)n-cccccc6))))))cnc9-5
COC=O)C=CC=CC=O)OC)))CC)C)Br))O5
O=CCCnccnc5)))))))NccccBr)cc6C=O)NccccCl)cc6Br
CCCNcccccc6F)))c=O)cC=O)O))cn6CC)C))))))))))CCC)N6
CCCCCccC=O)NcccC=O)NCCNCCCCC6))))))CO)CCC85))))))))ccc69)))))))))ncn5C
CCOcccOCC)C)))cC=O)C=Ccccco5))))))))cc6C
CccccCNS=O)=O)cc-ccccCl)cc6))))))noc5C)))))))))cc6
CcccccC)c6NC=O)cccS=O)=O)NCCCC)CC6)))))))ccc6F
O=CNCcccoc5)))))))ccccOCCCCCCCOcccc[N+]=O)[O-]))cc6Cl))))))))))))))))cc6
CC=O)OCccc[N+]=O)[O-]))ccc6OccccCl)cc6%14
O=CNcccccCl)c6)))))))cccF)ccCl)c6Occnc[nH]c-ccF)cccc6F)))))))nc5c9
N#CccccS=O)=O)NCCNcccc-ncc-cnnn[nH]5)))))nn5)))))cc6))))))CC6)))))))cc6
FccccCCCCOcccccc6Cl))))))))nccnc5))))))))cccccCl)c6)))))))cc6
CNC=O)ccccnCccccCNCCCCC6cccccc6)))))))))))))cc6)))))))nc6=O
O=CCSccccBr)cc6))))))))Occccccccc6c%10
CON=CCCCC=O)NCCccncnc6C9))))))))))))))C=O)OC
ccccCNCccccs5))))))cncccccc6o9)))))))))))cc6
CCCS=O)=O)O))ccccC=O)O))o5
O=CNCCO)CCCCC6C5)))))))))ccncNcccc[nH]ccc5c9))))))))))nc6NCCCCC5
Ccncccccc6n9CCCNC=O)cccncc6)-cccccc6OC%10)))))))))))))))CC6
CCCCO))NCcccccc6)))))))C=O)CCCCCCCC6)))))))NC=O)CCcccccc6)))))))NC=O)OCC)C)C
O=CO)cccc-cccc[nH]c=O)csc5c9cc%13O)))))))))))))cc6
FccccOCcncccccc6n9CCCCC4))))))))))))))))cc6
COcccncCl)ncNCCCC=O)NCCNccccCl)cc6))))))CC6)))))))CC6))))))c6cc%10OC
NccccCl)cc6NC=O)ccccconcN)c95
CCCCCCCCOC=O)NCCNC=O)C=CCcccccc6)))))))))CCNC=O)COcccccc6)))))))))CC6)))))))CC6
O=CNN=ccCl)c[nH]cc6Cl)))))))))cccc[nH]5
O=CccccF)cc6Cl)))))))NCCCCCCNCCcccccc6C9)))))))))C6)))))CC6
COccccC=NNCN)=S))))C=CC=COC=O)C6CCCCC6)))))))))))))cc6CNCCOCC6
CCCCCCCC[n+]cC)nccC)cccc6c%10C%16))))))))))))))CCCCC6
CCCC=O)Nccc[nH]n5))))))))=NNC=O)cccncc6
CCOC=O)Cnc=O)nCCC3)))c=O)ccccc-cccccc6)OCO5))))))))cc6c%10%13
CCCC=O)NCC)C)C)))))CCCCcccco5)))))O5
COccccCNC=O)cccccc6NC=O)cnc-cccccc6))))))ccc6OC)))))))))))))))))))cc6
FccccNcnncNcccccc6)OCO5)))))))))cccccc%106)))))))))))cc6
CCCCCCC6NC=O)CCCC=O)CCCCCC6
COccccCScn[nH]c=S)s5)))))))cc6
Ccccc-cnoc-cccccS=O)=O)NCCCCC6)))))))c6))))))n5)))))nc6
C=CC=O)NccccC=O)Ncccncn6))))))))cc6Cl
COccC)cccOCOCCO))CO)CO)C6O))))))))c6C=O)Cccccc[N+]=O)[O-]))c6
CCNccNcccncc6)))))))c=O)c4=O))))))cccccc6
Cccc-cnc-cccccCNCCCCCNCCcccccc6CCC5))))))))))))C6))))))))c6))))))cn5SCC)C))))))))no5
O=CNCCCC=O)NO))))S=O)=O)ccccOcccccc6)))))))cc6))))))))))Ncccccn6
COcccccc6OCcccccc6))))))))))ncccNCCC)C)))CCCNCC)=O))))OC5=O))))))ccc69
COCCCO)CO)COCccncC=O)O))cO)c6))))))))CCCC)C)O))CCCC)COCC)=O))))COCC)=O)))C6C%10OC=O)cccccc6
OccccCCNcccnncc-cccncc6))))))c5n9))))))))))))cc6
OCCOCCNCCOCC6))))))))cccccccc6o9)))))))))CO)CO)C6O
CCC)N=CN)N=CN)N6cccccCCcccc-cccccc6))))))cc6))))))))c6
COC=O)cccBr)ccc6OP=O)cccccc6))))))cccccc6
CCC)CCnncC=O)NccccCl)cn6))))))))cccccc6c%10=O
O=CCOcccccc6))))))))Ncnonc5-cccccc6
OccccCCcccO)cO)cO)c6CC%10cccccc6))))))))))))))))cc6Cl
O=COCCnccS=O)=O)ccccF)cc6)))))))nn5)))))C5
N#CcccccC#N))cc6cn9-cncN)nc[nH]cnc95
CCCCCCCCCCCCCCCC=O)NCCCCCN)))))CN)=O
CNCCCNcccncc6S=O)=O)CCC6))))))))C7)))))))SC)=O)=O
O=[N+][O-])C=CNcccccccccccccc%14c%12c%106)))))))))))))))))CSC5
CCCCncN)cNCCOC))))C=O)COccccccccc6c%10))))))))))))))c=O)[nH]c6=O
CCC=CCC=CCC=CCC=CCC=CCCCC=O)NCCC)OC
CncccBr)c5
CCCCCCCCCS=O)=O)CCC)C)C
O=CCScnccCl)cc6Cl))))))))CCN5ccccBr)cc6
CCCcnnnn5CCcccccc6)))))))))))))NCcccco5))))))Ccccccccc6[nH]c%10=O)))))OCO5
CCCO)ccccNcnnc-cccco5)))))o5))))))cc6))))))OCP=O)O)O
cccc-cccNCCNcccccc6))))))CC6))))))nncc-cccccc6))))))c5n9)))))))))cc6
O=CCCCccccCCCCCC=O)NCCCCNCCCOcccCl)ccc6%10))))))))))))CC6))))))CC6))))))))cc6N%10
CCCCCP=O)O)CCCC=O)O)))))))NC=O)CCCCNP=O)O)O))))C=O)NCCCC)C)))C=O)NCCCCNC=N)N))))))C=O)NCC=O)NC)))))))CC)OC
NCCcccccc6)))))))C=O)NCCCCC=O)cccccc6)))))))))ccC=O)O))[nH]ccccBr)cc96
CccnCCC[N-][N+]#N)))CCOP=O)O)OC6C9C=O)N%13CC)C)C))))))))))))))c=O)[nH]c6=O
ccnccCCCCNCCccccNCCcccccc6)))))))))cc69)))))))))))))c6
C=CC)CC=CC=O)O5
CCCC)CNC=O)Ccccccc6)))))))))C=O)NCCcccccc6)))))))C=O)NCCCC)C)))C=O)NCCCC5C=O)NCC)CC)C
Ncncncc6ncn5CC=CCOCP=O)O)OP=O)O)OP=O)O)O))))))))O5
CCCNccccCNCCOC))))))cc6))))))CCN6cncc-cccncc6))))))cn6
Cccnc-ccccF)cc6F)))))))o5
C=CCNC=O)CCO)CCCCCCC6))))))NC=O)CCCCCCCCN5C%12=O)))C=O)C=NNC=O)CCCC)))))))C=O)NC85C)C))))))))C5O8
O=CO)ccccCl)cNcnccc-cccC=O)O))ccn6))))))n6)))))))c6
CcncC)nC=O)CCC=O)Ncccccc6Cl))))))))))))n5
CCCC)C)NC=O)ccncNCCCNC=O)CN)CNcccccc6)))))))))))CC)C))))CC6C)))))nc6
N#CC=CcccccCl)c6)))))))C=S)NNS=O)=S)cccccc6
C=S=O)[O-])NCCCl)))CCCl)Cl
CNCccccOCF)F)F)))cc6)))))))C=O)cccCOccccF)cc6F)))))))))on5
CCNCcccccc6)))))))ccccOccccCC)C))cc6)))))))cc6
Occccccccc6c%10-ccc-ccccF)cc6))))))ncNCCNCC6))))))n6
cccNcnccCCC3)))cc6-cccccc6)S=O)=O)CO5)))))))))))))))ccn6
CCCCCCCCCCCCOCCCNC=O)COC))cccccc6)))))))))cncccccc6n9C
COccccccccc6c%10S=O)=O)NCCCcccccc6
CccncNCCCCCCNC=O)CCCCO5)))))))C6))))))))cC)c6
COccccCNS=O)=O)ccC)ncsccn5c9=O)))))))))))))cc6Br
N#Cccccc-ccccC=CSC=O)NC5=O)))))))s5)))))c6SC=O)O
CcccccNC)C))c6NcncccC)nsc5n9
CCNCC))S=O)=O)ccccCC=O)NcncCC=O)NCcccccc6)OCO5))))))))))))cs5))))))))cc6
O=CNCCCCCC6)))))))CC=O)NCcccCF)F)F))ccCF)F)F))c6)))))))cccF)ccc69
CCNCC))S=O)=O)cccccc6N=Ccccco5)))))CC5cccccc6Cl
COccccCCCCCnccCCCC)C)))C=O)O)))nn5))))))O5)))))cc6
NS=O)=O)ccccNC=O)ccccF)cc6))))))))cc6
O=CC=CccC=Ccccco5)))))))cccC=Ccccccc6))))))))c6Br))))))))C=O)C=Ccccccc6)))))))cccccc6))))))O5
O=CO)CCCCC=CCCC5C8C=CC=CC6
CCNcnccCNC)CCCOcccccc6O%10)))))))))))))cNCCCCCC7)))))))n6
O=CCCNC=O)C=Ccccco5))))))SC5=S))))))))NccccCl)cc6
COCCNC=S)NCCCOC)))))Cccccnc6
Cccc[N+]=O)[O-]))ccc6NC=O)ccccF)cc6
COcccccc6NC=O)cccccc6[N+]=O)[O-]
COcccc-ccc=O)ccOC))cC)cC)cc6o%10))))))))))cc6OC
C#Ccccccc6CCC)C)))))CCC5=O
CCCNCccscnc-cccccc6))))))c-cccccc6))))))cc96)))))))C6
CCC)Cnc=O)cC=O)O))cO)cccccc6%10
Ccccsc5C=CccF)cccc6OCCNC)C=O)NccccF)cc6
Ccnnc-cccN=CN)Ncnccs5))))))))no5)))))cccccc%106
COccccCCN)))csccc95))))))C=O)ccO)cccO)c6C%10=O
CCCCCCNCC)=O)))C=O)NCCCC)C)))CO)CCC=O)NCCNC)C)))))))CC)C)C
COccccC=CC=O)cccccc6N=C%11C))))))))))))cc6OC
COC=O)C=Ccccccc6)Occcccc6C%10=O)))OCO5)))))))))))CCNC)CC7
COC=O)CCS))CccccNC=O)CCCCN5C=O)CCCCCC6C=O)O))))))))))))))))cc6
COcccccOC))c6OCCNCCO)CCcccccc6)))))))NC=O)ccccc-cccccc6))))))c6
CNC)cncN)cccccc6n%10
O=S=O)NCCNCCCcnocccF)ccc96)))))))))CC6)))))))))cccccccccc%106
O=CCScccCl)cCl)cc6Cl)))))))))NN=Ccccco5
COC=O)NCCccccOC))cccccc%106)))))))))))C=O)NCCcc[nH]cccccc96))))))))))C=O)O
O=CO)CCCCCCCCO)ccccCcccccc6)))))))cc6))))))CC3))))))))CCCC6
Cccc-cn[nH]cccNC=O)NCcccccc6))))))))))ncc96)))))))))ccn6
O=CO)CCNC=O)CS5
C#CC[N+]CC#CccOC))cccc6cN=Ccccccc6[N+]=O)[O-]))))))))))c=O)n6C)))))))))))CC)=CC=O)OC)))C6=O
COcccccc6C=O)OCC=CC=CC=CC=O)NCC=O)NccccF)cc6C)))))))C=O)C59
O=c[nH]cccc-cccccc6))))))cc6n9-cccc-ccccOCccccccccc6n%10))))))))))))cc6))))))nc6
CCC)ccccCCScccc-nccnc5C))))))cc6C=O)N%10C))))))))))))cc6
O=CNccnc[nH]ccc5n9))))))))))NCCCCOccccCF)F)F))cn6)))))))C6
O=ccoccccCl)cc6cccccc%136)))))))))))cc6CNCCCC5
CCC)COccC=O)NN))NCCNC=O)OCcccccc6)))))))))CC6)))))))nc-cccccc6))))))n5-cccccc6
CNC)Ccnnc-cccCF)F)F))ccc6F)))))))c-ccccF)cc6))))))n6
COccccCCNS=O)=O)cccBr)cnc6NccccBr)cc6Cl))))))))))))))))))cc6OC
CccccOCcnncSCC=O)NCcccccc6)))))))))))n5-cccccc6)))))))))))))cc6
CccccOC=O)NC)Ccccccc6))))))))))cc6-ccc-cccccNCCNCC6))CC6))))))c6))))))nCCCO))))n5
CcccC=O)NCcccccc6)))))))))cccccc6n%10
COcccccc6NCCNC)CCC=NCCN5))))))C6
NC=S)NN=Ccccccccc6[nH]9)))))))))cccccCl)c6Cl
CCC)=CCCCC)=CCCCC)=CCCCC)=CCCCC)=CCO
CCCCCC=O)Nccc[N+]=O)[O-]))ccc6C
O=Ccccccc6)CCN5S=O)=O)CF)F)F)))))))))))NCCC4)CC=O)N6CCC3
C=CccccBr)cc6))))))CCCC=O)CCCC6CCCC%13C%15C%18Ccccccc6
CCCncSCC=O)NcccccOCC)))c6))))))))))ncccccc69
CcncccNCCOCC6))))))n6))CcccC)no5)))))CCNS=O)=O)C=CcccccF)c6))))))))))C6
CCCCCCC)CCCcccO)ccc6C%10CCC%17%14C
CCNCNcncccc6C=O)N%10C)))))CSCcsccc5C9)))))))))))))))C=O)CF
CccccCCC=O)Ncc5c=O)[nH]c=O)n6Ccccccc6)))))))))))))))))cc6
N#CccccNc[nH]ncnnc-cccccc6))))))c-ccccCN)CO))CCO))))cc6))))))c9-5))))))))))cc6
CcnocC)c5-cccccCOccccCNCCCCN)=O))CC6)))))))cc6))))))))c6
C=CCOCCO)CCO))OC5ncnccN)ncnc69
C#CCCCNcnc=O)ccccnc6s%10
CCCCCCNC)C=S)NCC)C)C
O=CCCSC=NCCS5)))))N5CCCCCCCOccccc[nH]cccccc6c%139))))))))))))))))CC6)C8
O=S=O)NCNCCNCCCC5)))))CCCCC6))))))))cccCl)ccc6N%10
NCCO))COccF)cF)cF)cF)c6F)))))))))C=O)O
COccccC=Nnc-cccccc6))))))c-cccccc6))))))ccC=CC=O)NCC)C)C))))))[nH]c5cc9=O))))))))))))cc6Br
CNC=O)cnsc-cccccc6))))))c5-cccccc6))))))))))))CCC3
COcccccc6C=O)ccO)cccO)c6C%10=O))))CCO)CC)=O))CC6OCCCNC=O)CCCCCC5))))))))CO)CC)O6
CcccC)cc-c[nH]ccc5O))C=O)CCC)C)C6))))))))c6
CCC)CCCCC=O)OCCCNCCCCCC7))))))))))))CC)C=O)CCCC=CCC=O))CCC%106))))))))C69
CcccNS=O)=O)ccccN)cc6))))))))nncC)c-cccccc6))))))c5n9
O=CNccccccccNCCCC5)))))nc%106)))))))))))cccc-cccccc6))))))cc6
COccccNC=O)Nccccnc6)))))))))cc6
NC=O)NccccCCO)CO))))cc6
CNCcccCF)F)F))ccCF)F)F))c6)))))))CCC=O)NCCCCCCCC6)C8)))C6
COcccccc6)SCC=C6C=O)cncC=O)O))ccc6C%10=O
Ccnc=O)[nH]cO)c6S=O)=O)NCCCC=O)NCCCNCCOCC6)))))))))))CC6
Cccccc-cccCF)F)F))nccCF)F)F))cccc%106))))))))))c6
COcncOccccNC=O)CNccccF)cF)c6))))))S=O)=O)CCccccO)cc6)))))))))))))cc6Cl))))))))ncC)n6
NN=CN)Ncnnsc5CO)CO
O=CO)cccccCl)ccc6n9CcncNCCOCC6))))))cccCl)ccc6n%10
CNcccccNC=O)CNCCcsccc5C9))))))))))))ccc6o9)))))))))CCCNCC)C))CC6
CcccBr)ccc6)CNCCCccccC=O)O))cc6))))))))C6
CCNCCcccccc6C%10cccccc6O
Ccccccc6OCCCNC=O)Cnnc-cccccc6)OCO5))))))))nc5CF)F)F)))))))))CC6
O=CCScncNcccccc6)))))))ccccC=O)NCCNcccccc6F)))))))CC6)))))))sc5n9))))))))))))OCCCCCC6
NCccccC=O)Cccccccc6ccccccc%146))))))))))))))))cc6
CNcnccccN)cc6[nH]9)))))))))ccccccnCC=O)O)))c5c9
N#CccccS=O)=O)NCCcccccc6))))))))))cc6
O=CNCCccccCl)cc6)))))))))ccccc=O)nCcccccc6)))))))cS)nc6c%10
CCC)CN)C=O)NCC=Ccccccn6
CNC=O)ccccNC=O)Ccncccc-ccCl)cccc6Cl)))))))c=O)nC)c6n%10)))))))))))))cc6
CS=O)=O)ccccCNC=O)CSC=S)NCCCCC6))))))))))))cc6
COcccccc6OCCC=O)CCC6C))))))))))C=O)CCC6
CCCCC))nnncccS=O)=O)NCCCCC6)))))))ccc69
CCNC=O)NC=O)CSC=CccccNC)C))cc6)))))))C5=O
CccCl)ncCl)n5-ccccC=O)NCCCNCcccccc6)))))))CC6))))))))cc6
COccccNC=O)cnc-cccco5)))))on5))))))CC=O)NCCCCCC6))))))))ccccnc6))))))))cc6
CCCCNCCNC=O)CCcnc-cccccF)c6))))))no5)))))))))))CC6
CccccS=O)=O)NCCNC=O)CSccccnncC)n5n9))))))))))))CC6)))))))cc6Cl
CC=O)NCCNC=O)cnocCC)C))c5CC)C))))))))CC6
O=CCCS=O)=O)ccccF)cc6)))))))))NN=CcccBr)ccc6O
CNC)CCNC=O)ccccCl)cNcnccs5)CCCC6)))))))))n6
CcccccccC=O)NCCCC3))))CCCC3)))CCOS=O)=O)ccccC)cc6)))))))O5)))))))[nH]c95
CNCC=O)NccccS=O)=O)Ncncccn6))))))))cc6
COC=O)cccNC=O)ccccNCCOCC6))))))c[N+]=O)[O-]))c6))))))))ccc6O
COC=O)CNC=O)CCCCN5C=S)NcccccCl)c6
NcnccccC=O)NcccF)ccc6F)))))))))cc6s9
Cccccc=O)o6))-cccccc6OC%10CNC)C
O=CCcccCl)ccc6OccCl)cccc6Cl)))))))))))))))NCCCCO
CCNCCNC=NC=O)CCC3)))))cccccn6)))))))CC6
CCCCCCCCCCCCCCCCOCCCOP=O)[O-])OCC[N+]C)C)C))))))))OCC)=O
CC=CC=O)NCCcccccc6C%10)))))))))))CccccF)cc6))))))NC=S)N6
COccccCNCccccCl)cc6))))))S=O)=O)cnccn5C))))))))))cc6[N+]=O)[O-]
O=CCCCCCCcccccc6))))))))))))CNCCCOC=O)NCCcccF)ccc69)))))))))))CC6
CC=O)OCCO)CO)CO)CCCCCCcccO)ccc6C%10CCC%14%17C
CcccC=O)C=Cccnn-cccccc6))))))c5))))))))cC=O)O))s5
O=[N+][O-])cccCl)ccC=NOCCCNCcccccc6)))))))CC6)))))))))c6
CCccccNCCCCNC=O)cccccc6C=O)NccccC)cC)c6)))))))))))))C6)))))))))cc6
NCCOCOCCN)CCN)COCOCCN))CO)CO)C6N))))))))C6O))))))))CN)CC6O
NC=O)COcccccc6-ccc-cccco5)))))nn5CCO
CCOC=O)ccccNCP=O)O)O))P=O)O)O))))cc6
O=CO)cccccNS=O)=O)cccccc6Br)))))))))c6
NS=O)=O)cccc-nncCF)F)F))cc-cccccc6))))))ncnc69)))))))))cF)c6
CccC=NCCN5)))))[nH]cccCl)cCl)cc96
CCcccccn6))))))CC=O)NCCNCcccccc6)))))))CC6)))))))C=O)NccccOcccccc6)))))))cc6
CC=NOC=O)CccccCl)cc6))))))NCCCCC6)cccccc6N9CC)C)C%13O)))))))))))))))))))cccncc6
O=CC=CccccO)cO)c6))))))))CccccO)cBr)c6
CNCCNC=O)CCccccc-ccccnc6))))))c6)))))))SC5=S
O=CccO)ccO)cBr)c6CC=CCCC%16
O=CO)CScnnnn5-cccccc6
CCCC=CC=CC=O)Ncccccc6))))))cccccc69))))))))))C5
C#CCnnnnc5CNC)Ccccccn6
FCF)F)ccccC=CCNCC6))))))cc6
O=CNC=O)cccc-cccccF)c6))))))cc6))))))))cccccccO)c6nc%10O
CcccNC=O)CCCCC)CC)C6C=O)CCC6CCCC)C6CCO5)))))))))))))))))))ccC)c6OCCF)F)F
O=cccNCCNCC=Cccn-cccccc6))))))nc5-cccccc6))))))))))))))CC6))))))cccccO)c6n%10O
O=CO)cccS=O)=O)NC=CC=CC=Ccccccc6))))))))CN5cccccc6))))))))))))))ccc6O
CCNCC=O)O))))C=O)O
N#CccccNcnccCl)cNcccccc6S=O)=O)CCcccccc6))))))))))))))))n6)))))))cc6
COC=O)C=CCCCO)CC=O)O))))CCCCCC6)))))O5
ccnccOCcccncc6))))))))ccc6[nH]9
O=CO)cccccc6-ncc-ccccC=NCCN5C=O)CCF)F)F)))))))))cc6))))))cn5
COcccOC))ccC=O)NccCl)cncc6Cl)))))))))c6
COccccCCCccF)cccc6Cl)))))))=Ncncnn59)))))))))cc6
CCC)NC=O)Cnc=O)nCccccF)cc6)))))))c=O)cocccccc6c9%13
CNC)CCCOcccccc6NC=O)cccncc6
CCC)NC=O)ccccnc6C=O)NCCCCF)C6)))))))))))))))cccccc6
CncCC=O)NO))))ccc5-cccccc6
COcccccO)cCNCCO))CCCccc-cccccNC=O)COcccccn6))))))))))c6))))))ncN)n6))))))))))))cC)cc6c%10
CCNCCCCC=O)NCccccC#N))cc6))))))))))CC6))))))CCCCC6
CcccccNcncCl)c-cccccn6))))))s5))))))c6
CCCCCC=O)Nccccoc=O)sc5c9)))))))))))CCCCCCC=Ccccc-cccccc6))))))cc6)))))))C=O)O6
COcccccc6-cncC)cCOC=O)CNS=O)=O)cc[nH]cccccc96)))))))))))))))s5
CCOcccc-cnc-nccc=O)[nH]c6=O)))))))nn5C))))))cc6
COccccC=CcccOC))cCC=CC)C))))cOC))c6OC))))))C=O)O6))))))cc6
CCnccC=O)OC)))c=O)cccF)cNCCNcnocccccc69)))))))))CCC)C))C6))))))cF)c6%10
CCOcccncncNccccF)cc6OCC)C))))))))))c6cc%10OCCC)C
CC=CCCCccccO)cc6))))))=CCCCC)C))))C=CC)CCCcccO)ccc6C%10CCC%14%17C))))))))))))))))C6=O
COcccC)cccO)cCNCCCO))))))ccc6n%10
COcccccoc=O)ccCOccccF)cc6))))))))c6n%10
CCCCCnccC=O)NCCCCCC6))))))))c=O)cccsc59
NCCC=CccccF)cc6))))))cccCl)ccc6O
O=CO)cccF)ccNcncccNcccncOCCCC4)))))c6)))))))n6)))))))c6
CcccccC=O)NCcnncSCcccccC)c6))))))))s5))))))))c6
CCCOC=O)ccc-cccccc6))))))nCC=O)ccccF)cc6))))))))c5N
Ncnc=O)cncnCOCCCP=O)O)O)))))))c5[nH]9
CNC)S=O)=O)Nccccc-ccnc[nH]nc-cccncncc6cc%10F)))))))))))c5c9)))))))))c6
CNCCNC=O)NCCCC)cc-ccccOCCNCCCC5))))))))cc6))))))n[nH]c5C9=O))))))))))))CC6
CcncCCCNCC6))))))ncc6CCCN6cccccc6OCCF
Cncc-cccccc6-cccccc6-nnncc5C%14))))))))))))))))))ccnccCl)c69
COccccOCcncc-ccccs5)))))s5)))))))cc6OC
Cccc-cccccCF)F)F))c6))))))cCl)cC)c6NC=O)CCCCNC=O)csccn5))))))C6
COCC)C)CNCccoc-ccccs5)))))n5
CCCCNCCCC6cn[nH]c=O)n5CC
CC=NNC=O)ccccs5))))))))cnc=O)ccC)[nH]6
CcccccS=O)=O)NC=O)CC)CCN4C=O)CC)CCCCC6))))))))))))))c6
CCC)CCOCCccccOCCCO3)))))cc6)))))))))OC=O)cccccc6))))))))))C=O)O
O=CCOC=O)COccccCl)cc6Cl))))))))))))NCcccccc6Br
NC=NS=O)=O)ccccCl)cc6))))))))Ncncccccc6c=O)n%10-ccccCl)cc6
N#CccccC=Ccccccc6))))))C=O)OC5=Ccccccc6))))))))))))cc6
cccccc6OCcnc-cccccc6)OCO5))))))))no5
COcccc-cccNC=O)NcccccOCCCNC)C))))))c6)))))))))cccccc6n%10))))))))))cc6Cl
CNNCCcccccc6))))))))CccccF)cc6
CC=O)C[n+]ccccc6C=O)cccccc6C%10=O
N=CNO))NN=CcccCl)ccCl)c6O
N=CN)NN=CC=O)NCccccCF)F)F))cc6)))))))C=O)cccccc6%10
COC=CC=O)OC)))cccccc6COccccOCC)C)C)))cc6
CCOC=O)CCCNC=S)NccccCl)cc6C)))))))))CC6
N#CC=CCC=NO))Ccccccc6))))))NCCCC95
COccccC=CcccO)ccO)c6)))))))ccccOC))cO)c6)))))))cc6
C=CCcc[nH]cn5
CCCCCN)=O))=CN)CC6CCCC)CO)CCC95
CcccccCCOccccC=CC=O)NCCOCC)=O))))CCC6=O)))))))))cc6)))))))))c6
CccccOcnc=O)ccnCCCCC5)))))c=O)[nH]c6[nH]9)))))))))))cc6
NCCCCCCCSC=S)NCCO))C=O)O
CNC)cccccNcccccN)n[nH]c5c9))))))))))c6
CCNCC=O)NC5=NNC5=NccccccC)cCl)cc6c%10
CC=O)NCCC=O)O)))C=O)NCCCCCN)))))C=O)NCCC=O)O)))C=O)NCCCCNC=N)N))))))C=O)NCCCC)C)))CO
CCOC=O)NCCCNC=O)ccccCNcncccccccc%106))))))))))))cc6))))))))CC6
N#CCn[nH]c=O)cBr)c5C=O)O
CccnS=O)=O)cccccCl)c6)))))))ccC=CC=O)NccCl)cccc69))))))))))ccCl)cc96
O=CC=CccccCl)cCl)c6))))))))ccccnc6
Cccccoc=O)cC=O)NCcccccc6)OCO5)))))))))))cc6c%10
CccccC=O)NccccncNC=O)CCCCCC6))))))))sc5c9)))))))))))cc6
CCC)CNC=O)CNC=O)CCCNC=O)CCCC)C))))))Ccccccc6O))))))))))CC)C))))CC)C))))))C=O)cncccccc6s9
CccccOcncccc6C=NCccccOCCC)C))))cc6))))))))NO))))))))))cc6C
COcccc-cnn-cccccc6))))))cc5C=O)NNC=O)Ccccccn6))))))))))))))))cc6Cl
O=CNCCNcccncc6))))))))))cncNCCCC3)))))ncc6CF)F)F
CCCCncN)cNCCC)C)))C=O)CNC=O)cccco5))))))))))c=O)[nH]c6=O
NP=O)cccccc6))))))cccccc6
CCNC=O)CCCC=O)ccccCl)cc6)))))))C=O)cccccc6))))))))))))C=O)O
CCCCC))CC=O)Nccccnc6))))))))Ccccccc6F)))))))N4C=O)NCCCC5
COC=O)C=CcccccOCccn-ccccCl)cc6))))))nc5-ccccBr)cc6)))))))))))))c6
CCOC=O)CNC=O)CCCCCCCC6)))))))NC=O)CN)CCCCN=CN)N)))))))))))))C=O)NCCCC=O)O))))C=O)NCC=O)O
CCCCnc-ccccF)cc6))))))cncc=O)ncNCCOCC6))))))nc6%10
Cc[nH]n-cccccc6))))))c=O)c5=Ccccccc6
COccccOcccccS=O)=O)NCC=O)NCccC)ccC)cc6C))))))))))CC)C)))))c6)))))))cc6
CCNC=NC=NccccC#N))cc6N))))))))))SCCN)=O
CNC)CCNC=O)ccccccc[N+]=O)[O-]))c6oc%10=O
CC=CCCC=S)NCccccBr)cc6))))))ccccnc6))))))))))))C=O)O
CCnccO)nCccccCl)cc6)))))))c5=S
CCOcccccc6NC=O)CCCNS=O)=O)NCCCCC6)))))))CC6
NC=NCCCCF))nncN)nc59
CNC)S=O)=O)NCCCCC=O)NCccccs5))))))))CC7
Ccccccc6OCC=O)OC=CC#N))C#N
Ccccccc6-ccc[nH]c-ccccF)cc6))))))cc=O)c6n9
C#CCNN)ccnc[nH]5
COcccc-ccc=O)occC)cOCC=O)NcnccCcccccc6)))))))cc6))))))))))nc6n%10))))))))))cc6
C=CCOccccCcccccc6Ocncnc[nH]cnc95)))))))))))))))))cc6
CCOccccC)cncCC)C)C))n[n+]95
O=CNcccccc6CNCCCC5)))))))))))))cccccCl)c6
COcccOCC)=O)))ccocC=O)cccOC))cOC))cc6)))))))cOccccccccc6c%10Br))))))))))))c5c9
CCNC=O)CcccC#N))ccc6NCCCC5CC5C=O)NCC)C))))))))))))))))))))cccccc6
COccccCNC=S)NCCC)C)))CC5C=O)NO)))))))))cc6
CcccC)cNC=O)NCCCOccccC=O)NCCC3)))))cc6%10)))))))))))))cC)c6
FCCNCCccccNcncccCl)cF)cc6[nH]9))))))))))cc6))))))C6
CC=O)cccF)ccc6OCC=O)O))CC)C)))))CCCC6
CcccS=O)=O)NC=S)NC=O)cccccc6)))))))))))ccc6Cl
Cnc=O)cncCCCCNC=O)cccncc6))))))))CC6))C5)))))[nH]c5nC)c9=O
COcccccc6Ncnc-ccccnc6))))))cs5
CCOC=O)cccc[nH]ccccC=O)O))cc6c9c%13
COCCnccS=O)=O)CCC=O)O)))CCCC5))))))cccccc69
O=CCCcccccc6CN%10C=O)cccccc6)))))))))))))))))NCCcccccc6C%10
C=CcccccCF)F)F))c6))))))CCCNCCCCF)F)F))))))C5CcccCF)F)F))ccCF)F)F))c6
CCNCCncccccc6cccccc6%13)))))))))))))))C=O)NO
CS=O)=O)cccc-cncNCcccccCl)c6))))))))cccccc6n%10))))))))))cc6
Ccccccc6-cccC=O)NC)C)))n[nH]5
CCCCCCCCCCCCCCCCOC=O)C=CC=O)OCCOCOCCO))CO)CO)C6O)))))))))COC=O)CCCCCCCCC
CCC)cnnCccccCl)cc6)))))))c=O)ccNCCOCC6))))))sc85
COccccCCNCCC)CC5NcnccCN)=O))cn6))))))))))))))cc6
CCCC)C)nnncccncc-cccF)cO)cc6C)))))))n5c9=O)))))))))))CCCCCC8
C=CCOC=O)NCCC=C)))CC=O)Ncccccc6)OCCO6))))))))))))cccccc6))))))))))cccccc6
Ccccccc6)cC=O)O))c-cccccc6)Occcccc6C%11=O))))))))))))))n5C
ClccncNCCCCCnccnc5))))))C6))))))cCl)c6
C=CCCCC=CC=O)OC)))CCO)C=C)CCC)OC=O)C=CCOC))C=O)C=CC=CCC)C)CO)CC%16C)))))))))))))))))))))))))CC)C
CcccS=O)=O)NCC=O)OCC=O)NCCCC5C=O)O))))))))))))))cC)cc6OCCC)C
COccccCNCCCCC6C=O)O)))))))))cc6-cnnco5
CccCNCCOCcccccc6))))))))C4)))))noc5NC=O)cccccc6Cl
COccccF)cc6CC)CCCCC6=O
COcccccCCCCO)cccccc6CC%10))))OCO5)))))))))))c6OC
Ccccccc6OCCC=O)NcccS=O)=O)NCCCCC6)))))))ccc6NCCCC5
N#CccccOccccC=NOCCO6))))))cc6Br))))))))cc6
CcccccC)c6NC=O)COC=O)CNC=O)cccccc6
C=Cccc[n+]Ccccccc6)CCO5)))))))))cc6)))))))cccccc6
COccccccC#CCO)CCCCC6))))))))sc5c9
CccncNCCCCC6))OCcccccc6C)))))))C5)))))))s5
O=CO)CCC=O)NccccOCccccCl)cCl)c6))))))))cc6
O=CNCCcccccc6)))))))C=O)O))))C=O)NCCCcccccc6))))))))ccccCl)cc6
CCCnc=O)cncC=CC=O)NCCCNC)C))))))))[nH]c5nCCC)))c9=O
COccccCl)cc6C=O)OCC=O)NCCcccccc69
COccccOCCCcccCCC=O)NCC)C)C))))CC3))))no5)))))))))cn6
O=CCC[N+]=O)[O-]))))Ncccc[nH]cC=O)NccccCl)cc6))))))))cc5c9
CCN)C=O)NcccC=O)O))cccccc6c%10
N=CN)ccccCNC=O)CCCCN5C=O)ccccC=N)N))cc6)))))))))))))))cc6
[N-]=[N+]=O)[O-]
COcccCcccccncnn95)))))))CCOC)))C=O)N6CccccCl)cc6)))))))))))))ccc6O
O=COC=CF)C=O)CO)CccccO)cc6))))))O5)))))))cccccF)c6
CC=O)OCCCCC)C=CC=O)OCC)C6C)CCO)CO)C%10O)C%18%14
Ccccccc6NCCNS=O)=O)ccccc[N+]=O)[O-]))c6)))))))CC6
COcccccc6)[o+]ccccccN)c6c%10-cccccC=O)O))c6))))))))C=O)cccccc6-9
CCC)CCC=CSC)=O)=O))))NCCCNCCCcccccc6)))))))))))C=O)O
C=CCCCnccc=O)cN)c6))))))CC6CCCC%10CCCC)CO)CCC95
O=[N+][O-])ccccNS=O)=O)cccc-ncccn5)))))cc6Cl)))))))))cc6
COCCnccc=O)c-ccccs5)))))cOcccccc6OC)))))))))nC)c5c9
CCCCCCccccO)cc6)))))))C=O)OCC=Ccccccc6)))))))C=O)O5
CNC=CC=CCNCCNCCCC5)))))))C=O)cccccc6%11)))))))))))))ccccccccc6c%10
COcccOC))ccOC=O)CCCNC=O)ccccn5C)))))))CC6))))))))c6
O=CCNC=O)cccccc6Cl))))))))))Nccccnc6Cl
CC=CC)C=O)C=CC6=O
CCCCCNC=O)NC=O)CCC))ccccCC))cc6))))))))))C6
CCC)CCC=O)NCCCNccccF)cc6)))))))CCCOCcccccc6))))))cccccc6)))))))))O7
CCC=O)OCCC=O)CCC)C)CC=CC)Ccc[nH]cccccc96)))))))C59C))))))))O6
CNC=O)cccOC))cNC=O)ccccc-ccscN)n5)))))c6))))))))cc6F
CCCcc[nH]cccccc96))))))))))NC=O)OCCCCCCC6)CC8C6))))))))))))C=O)NCCCCCC6cnn[nH]n5
O=CNCCOCcccccc6)))))))))C5=CccccBr)cc6
CCNCCNcccccc6))))))CC6C=O)NCCCnncC)ccc6=O
CC=O)NccccC=O)C=Ccccc[nH]5))))))))cc6
O=CO)CF)F)F
O=CCCC3)))NN=CCCCOccccCl)cc6%10)))))))))ccccCl)cc6C%10=O
CCCCCccccNS=O)=O)cccccC=O)NCccccCl)cc6)))))))))c6))))))))cc6
COCcnc-cccOCC)C)))ccNC=O)Ncccccc6)))))))))c6))))))cs5
CCCCCCC)CCCCC)C=CC=O)CC96C))))CC)CCC=O)CC)C)C6CO)C%10O))))))))))))))O5
CCCCOC=O)ccccOC))cccOC))c6o9
CC=O)NCCN=C5SCccccCl)cc6Cl
CCOCCNC=O)CCCCCCCCC6))))))))))ccN)nCCC)C)))c=O)[nH]c6=O
COC=O)Cnnc-ccccccccc6c%10))))))))))ccc6=O
CCNS=O)=O)cccccF)c6))))))))C=O)NCCCC=O)NCCCC5CN)=O)))))))))))C=O)CO
O=CNCCScncccccn6n9)))))))))))))ccS)nn-cccccc6))))))c5CF)F)F
NCCC=O)O)))cccccc6)OCO5
C=CCNC=O)CCN=CccccCl)cc6))))))cccCl)ccc6%11
CCC=O)NCCcnncCCC3)))n5Ccccc-cccccc6-cnn[nH]n5)))))))))))cc6))))))))))C6
CCCc[nH]c=O)c=O)[nH]c6CCC3))))))CCCC)C)C6)))))))NC)C
NC=O)cccccc6)C=O)ncccOCcccF)ccF)c6))))))))cc6=O))))CCF)F))CNC=O)CCNC=O)CF)F)F)))))))C5N8
CNCcccccccccc%106)))))))))))C=O)cccscNCCOCC6))))))nc5s8
CNCccncn5CccccOCCF))))cc6)))))))))))))ccccC=O)NCCCF)C5))))))cc6
CC=O)NccccC=CccccCNcccncNcncc-ccccF)cc6C)))))))[nH]5))))))c6))))))))cc6))))))))cc6
COC=O)CCNCcccOC))ccc6F))))))))C=O)ccccS=O)=O)NCCOCC6)))))))cc6
CNC)CC=O)NCCCcncscCC)C)C))cc5n8Ccccccc6F))))))))))))))))CC6
NcncCF)F)F))ccc6C=Ccncccccc6[nH]9
CCC)ccccC=CC=O)ccccCl)cc6[N+]=O)[O-])))))))))))cc6
CCNC=O)ccnccccC)cn6c%10=O))))))))))))cccccOC))c6
CcncN)ncc6c-ccccCl)cc6))))))cn5CCCN6CCNCCNccccF)cc6))))))CC6
CCcccC=O)C=CO)C=O)Nccccnc6))))))C5cccccc6Cl)))))))))))))[nH]n5
COcccc-cncN)cC=NNcncNCCcccccc6C%10))))))))))ncN)o6))))))))o5))))))cc6
CCC=O)NCCCSC))))C=O)NCCccccOCcccccc6))))))))cc6)))))))C=O)O
CCCNCCC)))C=O)cccc[nH]cccccc6c=O)c%10c%14
CcnocC)c5COccccC=O)NCC)C))))cn6
CccccCF)F))cncC)cNCCNC=O)CCncncn5))))))))CC6))))))nc%106
COCC=CCCC6CC=O)O))N5CccscCC)C))n5)))))))))))))ccccC=O)NccccC=N)N))cc6))))))))cc6
CSCCCNC=O)OCC)C)C)))))C=O)NC)CCcccCNCCOCC6)))))))ccc6N%10C=O)cccc-cccccc6Cl)))))))cc6
CC=NNC=NCCN5)))))))cccccc6CCCC6
CCNCCNcccccnnCcncccccc6[nH]9))))))))))c=O)c-5c[nH]c9n%13)))))))))))))CC6
CCC)=CCCCC)=CCC=CC=CC=O)C=CC=CC#N))CC)C7C)C%10Cl
O=CO)cccc-cccccc6)nnn5-cccccc6))))))))))))))cc6
CCSccccSN)=O)=O))cc6[N+]=O)[O-])))))))))C=O)Ncc-cccccc6))))))[nH]cccccc6c%10=O
O=c[nH]nccc6cc=O)nCCcccccF)c6))))))))n5CCNCCCCC6
CCC)CNC=O)CCCCCCC5C=O)O))))))))NCCCcccccc6)))))))))))))C=O)NCCCC5C=O)NCcccccc6
O=CNCccccF)cc6))))))))CCCCNS=O)=O)cccccnonc95))))))))))C6
O=CO)ccccNC=O)cccCOcccncc6))))))))cn5-cccccc6)))))))))))))cc6
O=S=O)ccCl)scBr)c58
CC=O)NCCccccOP=O)O)O)))cc6)))))))C=O)NCCCC5C=O)NcccccCl)c6
O=CNCCO))Ccccccc6)))))))))NcccF)cO)cF)c6
O=CNCCCNCCCCccOCCCOCC6)))))))cccc6C9=O))))))))))))))cccccc6)))))))))cccccc6
CCNCC))S=O)=O)cccc-ccccN)nccccCCN)))cc6oc%10c%14=O)))))))))))))))cc6
COcccc-nncCC)C)C))cc5NC=O)NcccccOcccccncN)cC=O)O))nc%106))))))))))))))))))s5)))))))cc6
COcccOCCCCNCccccs5))))))CC6))))))))ccOC))c6OC
CCC)CNCNS=O)=O)ccccBr)cc6)))))))CCC6=O
Ccccccc6)C=O)NCCNCC6C9
CCOC=O)NcccccC#N))cCF)F)F))ccCF)F)F))cc%106
Ccnn-ccccCl)cc6))))))cccC=O)NCcccncc6)))))))))sc85
CNC=O)CccscNC=O)NCCCCCCCC6)C8)))C6)))))))))n5
CNC=S)NN=Cccocccccc6c%10=O
CC=O)cc-ccccs5)))))c-ccccCl)cc6))))))nnC)c6=O
CNNC=O)C=CccccO)cc6)))))))SC5=S
CcccOccccCF)F)F))cc6[N+]=O)[O-])))))))))ccc6-ccnC)cn5
O=CCccccs5))))))NCCCNcccncccccc%106))))))))))CC6
O=CN=NNC=O)CCl))))))cccccc6)nc-cccco5)))))n5Cccccs5
CCCNC=O)CNCCNCCNCcccncc6))))))))CC6))))))))))ccN)nCCC)C)))c=O)[nH]c6=O
O=CCcc[nH]cccccc96))))))))))OCCOccccc[N+]=O)[O-]))c6)))))))CN5C=O)Ccccccc6
CC=CC=O)COCC)=O)))CC)CCCC6C)C%10CC%14
N=cocccccc6n9CCCncc-cccccc6))))))nn5
CcnnCCCCCC6))))))cscC=O)Ncccc-cccccc6))))))cc6))))))))cc85
CCC)C=O)OCccc=O)nccsc5n9)))))))))CCCCCC6)))))))))CC)C)C
COcccc-ccnc[nH]cc-ccccNC)C))cc6))))))c5c9)))))))))cc6F
CCOCCCC)cccccNcnccc-ccccS=O)=O)NCCNC=O)CCCF)C6))))))CC6))))))cc6))))))n6)))))))c6)))))))C=O)O
CScccccOCCNCcccccccccc%106)))))))))))))))c6
OCCNCcccccc6)))))))))Ccc-ccccCl)cc6))))))ccccccn96
CnccC=O)NCCCNCCNCCOCccccF)cc6))))))ccccF)cc6))))))))))CC6)))))))))))cn5
O=CNCN=C5cccncc6))))))))))cccccc6F
Ccccccc6-ccccCCNC=O)CCCC=O)N5Ccccccc6C%11C%14))))))))))))))))))nn5
CcccC)cNC=O)CScnncNcccccC=O)NCCOCC6)))))))c6)))))))s5)))))))))cC)c6
NCCOccncc-ccnc=O)c-cccccccc6o9)))))))))n6))))))c6))))))))Ccc[nH]cccccc96
CNccccc-cccc-cnncSCcccccc6CF)F)F))))))))))o5)))))cc6))))))c6
CCC)OCCNCCC)C))CCCCC6NC=O)Ccccccc6))))))cccccc6
CcccOCCCCnccnc5))))))))))ccC=Ccccncc6))))))))c6
CcnncNC=O)cccc-ccccC)c=O)cccccc6[nH]c%10c%14))))))))))))))csccc95)))))))))))s5
O=c[nH]ncNCCOCC6))))))cc6-cccccc6S9=O)=O
CnncCF)F)F))cC=O)NCCCCcccccc6))))))))))))n5
C=CCC)CCCC=C)CO)CC=CCO%10)C96O)))))))C=O)CC6C)O
CncCCNC=O)Nccccccccc6c%10)))))))))))))))ccc5-ccccBr)cc6
CCOcccccc6CccC)n[nH]c5OC=N)C9C#N
CCC)C)cccc-cccNCCOCC6))))))ncNccF)cccc6F))))))))n6))))))cc6
CCC)CC=CCNCCCCC6=NS=O)=O)cccccc6))))))))))))))C6
O=CCSC=NCCCSC7))))))N5
N=CN)NN=Ccc-cccccc6Cl)))))))ncsc-ncnnc5)))))nn85
COccccccOC))ccc6c%10))CCOCC)C))))CCC6O
CCCC)C)C=O)NccccC)cS=O)=O)NCCCCCC7))))))))c6
COcccC=O)NCCCNCCCO)cccCl)ccCl)c6))))))CC6))))))CC6)))))))ccOC))c6OC
CCOC=O)CCC=O)NO)))NCC5C8=O
COcccOC))ccC=O)NCCNcncncc6ncn5CCCCO7))))))))))))))CC6)))))))c6
CcnncCNC=O)NCC)ccccCl)s5))))))))))o5
NcncN)ccNcccccF)c6)))))))ccccF)cc6nc%10[nH]%13
C=CC)CNcccCC=O)NCCcc[nH]cccccc96))))))))))))))cCF)F)F))cc6NC)C%10=O
OCcccccc6))))))CCNcccccc6F)))c=O)cC=O)O))cn6CCC3)))))))))))CC6
CScnnnn5-cccccc6C))))))))))))ccccBr)cc6
CcccNC=O)cscnc5C))))))))cC)cc6NCC)C
Ccncccc6OccccS=O)=O)NCC)C))))cc6NC=O)ccccC#N))cc6
CCCCCCCCNC=O)ccccCl)cc6)))))))cccccc6Cl
CcccC=CC#N))ccccSN)=O)=O))cc6))))))))on5
O=CNccccnc6)))))))cc[nH]cccccc6c%10=O
CCC)C)OC=O)NCCcccccc6)))))))CO)CNCCNcccccn6))))))))C=O)O)))))CCccc-cccccc6))))))ccc6%11
COccccC=O)ccC)nCCCCCNCCOCC6)))))))))))cccc-ccccC)o5)))))cc96))))))))))cc6
CccccOCCNCCCCCC7))))))))))c=O)[nH]6
CCOCOCC=O)OCC))))CNCCcccccc6))))))))CCcccccc6)))))))C7OCcccccc6
COcccccC=NOCCC=O)NCcccccc6))))))))))C5=O))))))c6
CC=O)ccccCCC=CCN)))ccccO)cc6)))))))C=O)OCC)C)C))))))cc6
O=CO)CScnccCcccccc6)))))))n5Ccccccc6
O=CNccccccccc6c%10)))))))))))cccccNC=O)cccccc6S9=O)=O))))))))))c6
NccccC=O)NN=CcccccBr)c6))))))))))cc6Br
CNS=O)=O)NC)CCSC=S)NCCNcccccn6))))))CC6
CSCCCNC=O)CN)CNC=O)CN)CccccOP=O)O)O)))cc6))))))))))))))C=O)NCCcccccc6)))))))CN)=O
CCOccccncNC=O)CCC=O)NCC=O)NCCCCCO5)))))))))Ccccco5))))))))))))sc5c9
CNC)ccccC=CC=O)ccccO)cc6O))))))))))cc6
COccccCcnnnn5Ccccccc6))))))))))))NCCNcccccc6OC))))))))CC6)))))))cc6OC
CC=O)NCccccNC)C))cc6)))))))ccncccOccccNC=O)CC=O)Ncccccc6))))))))CC3)))))cc6F))))))))ccn96
COcccccC=O)NCcccccF)c6)))))))))c6
COcccc-cncCNCCNcncncn6)))))))))))cs5)))))cc6
Ccoc-cccccc6))))))nc5C=O)NN=CccccF)cc6
Cc[nH]ccccCl)cc6c9CC=O)NNC=O)NCCCCCC6CC)))))))))))))ccccBr)cc6
CCC)CC=O)C=CC6)Ncccccc6))))))C=O)CC6cccccc6
COccccCC)=O))cc6S=O)=O)NCCNCCOCC6)))))))CNcccCl)ccc6OccccF)cc6
CcccNC)C))ccC)c6OCC=O)NCcccccc6F)))))))CF)F)F))CF)F)F
CCC)C)OC=O)CNC=O)NCCCCcc[nH]cn5))))))CC6
O=CNCCCCCCCC6)C8)))C6)))))))ccccCl)cc6
COccccNC=S)CCCC6C)))))))cc6
CccC=O)NC)Ccnnnn5C)))))))))cccccCF)F)F))c6n9Ccccccc6
COccccCcnnnn5CCCCCO5)))))))))))NCCNC)CC6)))))))cc6
CCCcncSCC=O)NCC=O)Ncccccc6%10)))))))))))))ccsccn95
COccccCO)CF)F)F))NC=O)Ncncccc6C=O)NCC)C))))))))))))))cc6OC
C=CCnc-cccco5)))))nccN)ncOCCCCcccccc6)))))))))))nnc69
CNC=O)Ccccccc6))))))))CC=O)NCCCCCCC6)CC8C6)))))))))))Ccccccccccc%106))))))))O5
CcccS=O)=O)ccccccccc6c%10)))))))))))ccc6O
CC=O)cccOCCI))))ccOC=O)CCS)))))c6O
CCNC=O)CSCC=O)Ncccccc6F)))))))))NCC)=O))C6ccccCl)cc6
CCCCCCOcnc-cccccc6))))))cC#N))c=O)n6Ccccccc6
N#Ccccccc6-nnccC=O)NCCNCCCC3C7))))))))))c5CCCNC=O)CCOCC5C8%12
CCNC=O)C=O)NCC=O)NccccNCCCC5)))))c[N+]=O)[O-]))c6)))))))))))))CC)C
CCC)Ccnccn5CCCCCCc[nH]ncNCCCC)CC6))))))n5)))))))))))))CCCC6
O=CNN=Ccccco5))))))))ccn-cccccc6))))))nc5-ccccF)cc6
CCOcccncNccccSN)=O)=O))cc6)))))))n6
CCCCCCCCCCCCCC=O)CNCCCOCC=O)O
O=CCCC3)))Nccc-cncccccc6[nH]9)))))))))ccc6-cccccc6
COcccNC=O)CnccCccccn5C)))))))ccF)ccF)cc69))))))))))))ccn6
CcnncS=O)=O)CccccCl)cc6))))))))n5Cccccs5
CCOC=O)ccncC)cC=O)Ncnc-cccccc6OC))))))))cs5)))))))n6
COccCN))cCN)=O))nn5CCCNC=O)ccnC)nc5CF)F)F))))))))CC6
CcccC)cCO)=CC=O)cscncccc6c9C)))))))))))))cC)c6
COccccC=O)C=CccccNC=O)OC))))cc6)))))))))cc6
CScnc=O)cc[nH]6
O=Cccccccccc6[n+]%10CCCCCC=O)NCcccccc6))))))))))))CNC=O)ccccCl)cc6O)))))))))CO)C6O))))))))))))))))cc[nH]cccccc96
O=COCC=NcccCl)cccccc%12c%106))))))))))))))ccccnc6Cl
C=CCOCcccccc6OCCOcccccc6C=O)O)))))))))))))))C5C=C)C)))))))))=O
CCC=O)NCCNCCNcccccCl)c6Cl)))))))CC6))))))))cccccF)c6
CCC)C)NC=O)CNC=O)cccncc6))))))))cccccc6
COcccc-ccscNC=O)cncC)no5)))))))n5)))))cc6
O=CNC=Ccccccc6)))))))C=O)NCCCC5))))))))cccccccccc%106
CCC)C)OC=O)NCCCC5C=O)NCCCC5C=O)NCCcccccc6)))))))NC=O)CCcccccc6)))))))NC=O)OCccccnc6
CCCCCCScncO)cc=O)n6C
CNCCCC)OcccOCcccncc6))))))))cOCcccccc6))))))))cc6)))))))CC6C
COccccCScn[nH]cnc=O)ccC)n96)))))))))))cc6OC
CccO)cC=NCcccccc6)))))))))cO)cccccc%106
CCOcccC=O)NccccCl)c-cncccC)cNC=O)CCC3)))))cc6[nH]9)))))))))c6))))))))ccOCC)))c6F
O=CcccccS=O)=O)NcccccF)c6))))))))c6))))))NCCNcccccn6))))))CC6
Ncnonc5-nnncC=O)NN=CccccCl)cc6Cl)))))))))))c5C=O)Ncnncs5
CCCCCCCCNcccccc6NC=O)CCC=O)O
COccccC=O)C=CccccNC)C))cc6)))))))))cc6OP=O)cccc[N+]=O)[O-]))o5)))))CC=O)OC)))=C5C
CCNCC))C=O)CCCCNC=O)ccccOC))cOC))c6)))))))C6
C#CcccccNcncnccccC#CCNC=O)ccccnCccccCF)F)F))cc6)))))))c6=O)))))))))))))cc%106)))))))))))c6
CCOccOC))ccCNC=O)CCCCCC6))))))))cscC)nc5C)))))))cc6
CCCCNCCCC))))CcccNC=O)CC)C)OccccF)cc6))))))))))cc-ccccs5)))))c6
O=CNccccc[nH]c=O)c6cc%10Cl))))))))))))ccccNcccncn6)))))))cc6
COccccCC=O)OCCCCCCC7)))))))))CCNC=O)cscC)nc5C)))))))CC6))))))cc6
O=CNCCO))CcccccF)c6)))))))))NccccF)cCl)c6
CCCCCNCccccNC=O)OCcccccc6))))))))))cc6OC
CNCC=NCC=O)NCCccccSN)=O)=O))cc6)))))))))))CC6ccccCl)cc6
CCNCC))ccccNC=O)CC)CCN4C=O)CccccC)s5)))))))))))))cc6
CCNC=O)CC#N))=CccccNC)C))cc6))))))))))CC)C)C
Occc-ccccO)c-cccC=NO)))on5)))))c6))))))ccc6O
CNcccccc6))))))S=O)=O)cccccNC=O)NCCCCCCCC6)C8)))C6)))))))))c6
COcccc-cc-ccccCF)F)F))cc6))))))cnc5COccccCC=O)O)))cc6-%12)))))))))))))cc6
CS=O)=O)ON=CN)ccccF)cCl)c6
O=CO)CncccccOCcccccF)c6))))))))ccc69))))))CCCC6
CccCNCCO)Cnnc-cccC)no5)))))ccc6=O)))))))CC6)))))))cccc6NSC)=O)=O
CcccccC=O)NCCCNC=O)ccCl)cncc6Cl))))))))))))))c6
C=CCnccCNCCNccccC)nc6))))))CC6)))))))cn5
CCcccc-ccc-ccccCF)F)F))cc6))))))ncNCCNCC6))))))n6))))))cc6
Ncccccc6NC=O)CN=C5N)))ccc-cccccCN)=O))c6))))))ccc6N%10
O=ccccsc5ncn9CCC5))))))))CCCC6
COcncNcccccc6CCC5))))))))))cncnCC)CCCCCC6)))))))c5n9
COcccNC=O)cccccc6))))))))ccOC))c6OC
Occcc-cccccc6OccccF)cc6)))))))))))))nc6
CNC=O)COCcccccc6))))))cccccC=CcccccCl)c6))))))))c6))))))))))CCCCCC6CC=CC9
CCC)C=O)Ncccccc6)OCO5))))))))))CCN4C=O)ccccCl)cc6
CC=NcccccCl)c6)))))))ccN)ncScccccN)c6)))))))ncccccc6c%10c%14=O
Ncnonc5-nnnccNC=O)ccccs5)))))))ncnc69
COcccccc6C=O)ccC)ccccC)cc=O)oc%106
N#Cccc-cccncc6))))))ccc6NCcccccn6
CcccO)ccC)c6C=O)NCCcccccc6C%10)))OCO5
Ncncncc6ncn5COCCO))CO)C5O
COCC=O)NCCCCCCCC8))))))))ccscC=O)cccccc6)))))))c5
COcccc-cccccc6)CO)CF)F)F))CF)F)F))cccccc6-9))))))))))))cc6
COccccc-cncCF)F)F))ccc6CNC=O)CccccNCCOCC6))))))cc6))))))))))))))))c6
CccccCl)cc6S=O)=O)NcncNN=CccccO)cc6)))))))))ncNccccNS=O)=O)cccccc6))))))))cc6)))))))n6
O=Ccccccc6))))))cc-cccccc6))))))noc5-cccccc6
NS=O)=O)ccccNS=O)=O)ccccNC=O)CCCScncccccc6s9)))))))))))C4ccccO)cc6)))))))))))))))))cc6
CCOC=O)CC)OCCCC)=CC=O)C=C6C))))))C6CC)O)CCC=O)CC)OC3CC=CC=O)OC
COcccCccccncNCCCCC6))))))cCcnnccccccc6ncn9n%13))))))))))))))n%10))))))))))ccOC))c6OC
C=CCncSCC=O)Ncnc-ccccC)cc6))))))cs5)))))))))nc[nH]ncC)c5c9=O
CcccC)cNC=O)ccccnc6S=O)=O)ccccN=CccccNC)C))cc6))))))))cc6)))))))))))))))cC)c6
O=CNcccc-cccncc6))))))cc6)))))))NCCCCCNCCCcccccc6OCO5)))))))))CC6))))))))CC6
O=CNcccccc6C=O)O)))))))))ccccNCCCl)))CCCl))))cc6
CCC)OC=O)NN=Ccccccccccc%106))))))))))CC5ccccCl)cc6
CCC)Occcccc6NC=O)cscncnCC=O)NCcccccc6))))))))))c=O)c6c9C
CCC)CNCCOCC=O)NCCCCCCC7)))))))C=O)C5C)C9)))))))C5=O
O=Ccc[nH]cc[N+]=O)[O-]))cccc96)))))))))NCCCC5
CCOC=O)c[nH]cccccc6c9NC=O)cncC)cC)cc6C
O=CNCCCCCC6C5C=O)NCC=Ccccccc6))))))CC6)))))))))))))))CCCCN5C=O)CCCCN5C=O)CCccccCl)cc6)))))))NC=O)OCcccccc6
CcccccCl)c6NC=O)CNC=O)CCC)C)C5=O
CCCCC#CcccC=O)NC)ccccCC)=O))cC=O)O))c6))))))))ccc6S=O)=O)CC)C
NC=N)NCCCCC6NCCCC3
Cccc-ccnncN)cC=O)NCCcccccc6))))))))))cccccc69)))))))c6CC)C))))))))ccc6C
CCC)C)ccccC=O)Ncccc-ccccc=O)ccNCCOCC6))))))oc6c%10))))))))))csccc95)))))))))))cc6
O=CCCNC=O)ccccCl)cc6))))))))))NCCC=CCCCC6
O=CO)cccccNC=O)CCCCC5)))))))c6
CCC)Occcccc6)CCNCCCccc-cccccc6))))))ccc6OC%10CNC)C))))))))CC)C)CN96
COccccCCNC=O)CCCF)F)F)))))))NC)C)))cc6OC
NccccCNC=O)cccccc6SCC=O)NCCCcccccc6%10))))))))))))))))))))))cc6
CNC=O)CCC=O)OCC=O)NCCNCcccccc6)))))))CC6)))))))))))NC=O)cccccc6C9=O
CCOC=O)CC#N))P=O)OccccC)cc6)))))))OcccC=O)OC)))ccc6C
CCC)C=O)Ncncccc6C9=NNC=O)cccccc6O
Ccccccc6OCC=O)NN=Cccccccccc6n%10
CcccBr)ccc6OCC=O)OCC=O)cccccc6)OCO5
CNC=O)cscSCC=Ccccccc6))))))))))nc5CF)F)F
O=CCnnncccccc69))))))))))CCC=O)NCCNcccccc6F)))))))CC6
CCC)C)Ncncncc6ncn5CCCOP=O)O)O))))P=O)O)O
C#Ccccccc6NC=O)CCNCCOCC6
CCOccccC=CNC=O)CC5))))))cc6
COccccNC=O)CCCNC=O)ccccNC=O)cccccc6C)))))))))cccccc%106)))))))))))CC6))))))))cOC))c6
O=cccCncccO)ccCF)F)F))c6ncccF)ccc6n%13%10))))))))))))))))cO)cc6O
CccCcccccccc6[nH]c%10=O)))))))))C=O)N5cccCl)ccCl)c6)))))))))))cnn5C
CC=O)ccncccc-cccCl)cO)cCl)c6))))))cc6[nH]c=O)c%10c%14cc%14NS=O)=O)CF)F)F
O=CO)CCNC=O)cccc-ccnc-ccccs5)))))c-cccoc5)))))n6))))))cc6
CCCC)Occcccc6)OccccCl)cc6N%11C=O)OC
CCNcccc[nH]c-ccN)cc-cccC)nn5C))))))cF)cc6[nH]9)))))))))n5
CccccC=O)NcccccN)cc=O)oc6c%10))))))))))))cc6Cl
CC=O)NCCCNC=O)CCCC=O)N5))))))CC6
CcccC=O)Nccccc-ccccccnn5-ccccF)cC)c6)))))))))c6))))))n6))))))))n-cccccc6))))))n5
O=CccccF)cc6))))))NCCcnc-ccccF)cc6))))))ccc6O%10
O=CCNN=Cccccnc6))))))))C=O)ccccs5))))))))NCCCCcccccc6
CCC=O)Ncccccncccc%106)))))))CCCC6Ccccccc6Cl)))))))NC=O)N6
COccccNS=O)=O)ccccC)cC=O)NCCCCCCC7)))))))))c6))))))))cc6OC
CCOC=O)ccC)ocnc-ccccF)cc6))))))nn85
Ccccc-ccccC=O)Ncccccc6NCCNC)CC6))))))))nC)c=O)n5C))))))))))cc6))))))cc6
CCOC=O)ccC)nC=O)ccccCC)C)C))cc6)))))))cC)c5NC=O)NC=O)cccco5
COccccCCNC=O)ccncccccc6n%10)))))))))))))NCCOCC6)))))))cc6
CNcccCCCCCCN6)))))))ncC)c6C#N
CCC)OCC)C)cncccS=O)=O)CCC)C))))cC)cc6n9Ccccccc6
O=Ccccccc6))))))cccCl)ccc6OCCCl
CCC)CC=O)C=CC6)OC=N)CC#N))C6ccccno[n+][O-])c6c9COccF)cccc6Cl))))))))))))))))OC7C)C
CCOCccccCl)cc6))))))OCC)C6N=C=S
NCCO)cnccccBr)cn6c9Ccccccc6)OCO5
CCCOCCN6ccccNC=O)CCScccccc6)))))))))))cc6
O=CCNCcccco5))))))))NCCCCCO5
COC=O)Cc[nH]ccccC)cc6c9NC=O)C=NOCC=CI)))))))ccccC)cc6%13
COcccc-cccccc6S=O)=O)NCCNC)CC6)))))))))))))cc6
CCNC)cncccccc6n9CCCNCCC)C
CcccccS=O)=O)NCccocC=CC=O)NCCNCCOCC6))))))))))))c5CCCCC)C)C))C6))))))))))))c6
CccccCNC=O)CNC=O)COcccccc6%10))))))))))))))cc6
Ccc-cccc-nnccn5)))))cc6))))))nnc5CccF)cccc6F
CNC)CCCCcccNC=O)NS=O)=O)cccc-cccccn6))))))cc6))))))))))ccc69
COCCCCO)CC)C))CC6CCNCCCCC)C6
N=CN)NC=O)ccccCScn[nH]c=S)[nH]5)))))))cccc6[nH]9
COcccccc6OC))))-cnnc-cc[nH]cccc-ncnnc5)))))cc96)))))))))n5CC%10
COccccOC))cNC=O)cccccNC=O)CCCOC))CC6)))))))c6))))))))c6
CCC)CNC=O)CCcccccc6)))))))NC=O)CCCcccccc6))))))))NC=O)OCC)C)C)))))))))))CO)CSCcccccc6
CCCCnccnc5)))))))NcccNCcccccCl)c6))))))))nc-nnccn5)))))n6
NcccNCCCCCC7)))))))nncnc5n9
Ccnn-ccccF)cc6))))))cscC=O)NCCNcccccc6))))))CC6)))))))cc85
CccccSCCCNC=O)NCCCnnccc5NC=O)CCCC4))))))))))))))))CC6)))))))cc6
CCC)C)ccccCNC=S)NCCcccccc6)))))))CN)=O)))))))cc6
S=CNCCCNCCNCCCNC=S)Ncccccccccc%106)))))))))))))CC6)))))))))))))cc[nH]cccccc96
CSCCO))CNC=O)CCCCN5C=O)CnccCl)cn5
O=[N+][O-])ccncn5)OCCOCcccc-cccsc5)))))cc6))))))))C6
CccccC=NO))NCcccccc6)))))))))cC)c6
CScnccCl)cC=O)Ncccccc6)CCC5))))))))))n6
CCO)CNC=O)C=CccccOC=O)CCCCCCCCCCCSScncN)cccncc6n%10)))))))))))))))))))))))))cc6))))))CC7
COccccC=[N+][O-])CC)C)cccccc6))))))cccccc6)))))))))cc6
ClcnccO)cc6ccn5Ccnc-cccccc6))))))cs5
CC=O)Ncccc-cccc-cnocCF)F)F))n5)))))cn6))))))cc6
CCCCC)NccscC=O)NCCCCC6)))))))c5
NcccCNCCOcccccc6C%10))))))))))))ccc6O
CCCCCCCCCCOC=O)CC=O)CC=O)CCO)CC6%10C)))))))))C6CCC9=O
CC=CC=CC=O)NCcccCF)F)F))ccCF)F)F))c6)))))))))C=CC=CC6))))CC5O)CC
CCC)OCCccc-ccscN=CN)N)))n5)))))no5
COCOC=O)NCCcc[nH]cccccc96)))))))C6cccOC))ccc6OC
CccccCNC=O)CCCCCC6NC=O)CNS=O)=O)cccccn6))))))))CC)C)C))))))))))))))cc6
COCCCCCnc=O)c-ccccCl)cc6))))))nccncnc6%10))))))))))C6
NC=O)cccc-ncc-cccoc5)))))ccN)ncnc69)))))))))cc6Cl
CCOCCCNcccNCC)=O)))c[nH]ncc5c9F))))))))))C5
COcccccCCCNC=O)CCNCCC6O)ccccF)cc6)))))))))))))CC6))))))c6
CNC)C=NcncccCF)F)F))n6
O=CC=CNC=NCCO5))))))cccccc6%10
O=CO)CcccNC=O)Ncccc-cncNCCCC5COC7))))))))ccn6))))))cc6)))))))))ccc6O
COccccOCC=O)Ncccc-[n+]cscC)c5)))))cc6))))))))))cc6
Cconc-cccccc6Cl)))))))c5C=O)Occccccccc6c%10
COcccCCC=O)ccccO)cO)c6C%10=O)))))))))))ccOC))c6OC
COC=CC)C=O)C=CC6=O))CC=CC6OCcccccc6))))))))CCOC=O)cccccccccc%106))))))))))))C8OCC)=O
O=CccccCl)cCl)c6))))))NCCNCCCCC6C9
Ccoc-cccccCl)c6))))))nc5CNCCCCCCC=O)O)))))))C=O)O
CCCCC))CCNC=O)cncnn5CCcccccc6)))))))))))))))CC5C)C3C)C
COccccnccF)cCCF)F)F))NC)cnccCF)F)F))nc6))))))))n6c%10
CCNCCCC5CNC=O)CCncO)cccccc6nc%10=O
CccccCnc=NNC=O)ccccs5))))))))nnc5CCCCCC6))))))))))))cc6
CC=O)ccO)cC)ccc6O))C=O)ccO)cccc6C%10=O
CNC)cnccS=O)cccccccccc%106)))))))))))nN)c5nc=O)[nH]c%14=O
CCCNC=O)Cncccn5)))))cccccc69
CcnnCCC)C)))cC)c5[N+]=O)[O-]
CCNCC))ccccNC=O)cccccO)c6))))))))cc6OccccCN)=O))cc6
O=CNcnccCccccF)cc6)))))))s5))))))cccccc6[N+]=O)[O-]
O=c[nH]cccccc6cc%10CScncccCl)ccc6s9
CCNC=O)NccccOcccC)ccC=O)NccccC=N)N))cc6))))))))c6)))))))cc6CF)F)F))))))))))CC)CN6C
CCOC=O)cccccc6NC=O)cccccc6C)))[nH]c=O)n5CCCNCcccccc6C9=O
COcccccc6C=CC=O)ccccCl)cc6
CCC)C)cnncNC=O)cccccc6F)))))))))s5
O=CO)CNSCCCCCC6)CCCC=O)O)))C7=O
COcccc-cnocCC=O)ccccO)cOC))c6))))))))n5)))))cc6OC
CCC)CNC=O)CNCCCcccccc6)))))))))C=O)COC=O)ccI)cccc6Cl
O=S=O)ccccccccc6c%10))))))))))ccNCCOCC6))))))occcccc96
CCC)CO))CF)=CC=CCl)cncc-ccccCl)cc6))))))o5))))))C=O)Ccccccc6))))))N5
NS=O)=O)cccc-nccCN)=O))cccccc69)))))))))cc6Br
CCCCCOP=O)O)OP=O)O)O
O=CO)ccnCCC3)))cccNCCNS=O)=O)cccccc6Cl))))))))CC6))))))cF)cc6c%10=O
CCCC=O)NcccC)ccc6C
CCCNCCN6cccC)ncNcccccc6C))))))))n6
CCCC)cccCCC=O)O))))ccc6-ccC#CccccCCC)C)C=O)O))))cCC)C))c6))))))))ncn5C
CCC)C)CCNCC=O)NCC=O)NCCNCC=O)NCCCN)))CN)=N)))))Ccccccccccc%106)))))))))))))SC75
O=CNCCCCCCC7))))))C=O)N5CCNcccccc-ccccnc6))))))ccc6c%10
O=CCCN=Ccccccc6S=O)=O)N%10))))))))))))ccccCl)cc6
CNCCNC=O)SC=Ccccccc6)OCO5)))))))))C5=O))))))))Ccccccn6
CCOcccc-cccccncNcccCCN)=O)))[nH]n5))))))nnn95)))))))))s5))))))cccccc6
CC=O)NncCccoc-ccccF)cc6))))))n5))))))nnc5SCC=O)NcccccC)c6
OccccC=S)NCccccnc6)))))))))cBr)c6O
O=CCC=O)CCCCCCCC5)))))C6)OCcccccc6)))))))))O6
CCC)C)ccccOCC=O)NCcccccc6)CCC5)))))))))))))cc6
CCCS=O)=O)CC)C=O)OCC=O)NCCNS=O)=O)cccccc6F))))))))CC6
CCOcccccc6-cnc=O)cCCCCcccccc6))))))))))cc-6[nH]c-cccccc6))))))cc%13-cccccOC))c6
CC=O)NCC=O)NcccccC=O)Nccccnc6))))))))c6
COccccNC=O)ccccC)nc6NccccCl)cc6)))))))))))))))cOC))c6
COcccccCS=O)=O)C=Ccccccc6)))))))cncccccc6[nH]9))))))))))))c6
CCCCCCCNCCCC55)))))))CC6
CcccS=O)=O)Ncncccn6))))))))cCl)cc6NC=O)NccccCl)cc6
CC=CCC)C)Ncccccc6%10)CCC=O)OC)))=CN6Ccccccccc6nc%10C%13
O=CCCCCNCcccccBr)c6)))))))C6))))))NCCCCCC6))))))CCCCCO5
N#CcccncNCcccccc6))))))))cnc5c9
CCCCccO)[nH]cSCccCl)cccc6Cl)))))))))nc6=O
CC=O)CCNC=O)Ccccsc5)))))CC5C)C
O=CCCS)Cncccc5-ccccF)cc6Cl))))))))))))N5
Cccccc-cccccc6OCcccccc6))))))))))))))n5-cccccC=O)O))c6
O=S=O)Ncncnconc-ccccF)cc6))))))c95)))))CCC5))))))))ccF)cccc6F
CccccCCCCNCCNcncccOC))c6OCO5)))))))))CC6)))))CC6)))))))cc6
CCNCC))ccccN=NccccC=O)CNccccCl)cC=O)O))c6)))))))))cc6))))))))cc6
COcccccc6OC))))CccccOC))cOC))c6Occcccc6)OCO5)))))))))))))))NC)CC6
CNC)cccC=O)NN=Ccccccccc6nc%10OCcccccn6))))))))))))))))))))))ccOCcccccc6))))))))c6
Ccccc-c[nH]cCcccc-cccccBr)c6))))))cc6)))))))nc5S=O)=O)cccccc6))))))))))))cc6
O=CCCNcccccc6-cccccc6))))))))))))CC6
CNC=O)CCNC=O)CNC=O)CCC3)))))CCS=O)=O)CC96))))))))cccccc69
COccccCnccC=O))c-ccccN)cc6))))))n5))))))cc6
CCOC=O)c[nH]ccccCl)cc6c9-cccccc6C%13
O=CcnnCCCCOC6))))))cc5CS=O)=O)cccccc6-%10)))))))))))))NCCSCC6
O=CNCCNCCNcccccc6))))))CC6)))))))))cccccc6Ncccncccccc%106
COccF)cF)cCCCCNC)C))))CNC=O)OCCCCCCC6))))))))))C4))))cF)c6F
CccOS=O)=O)cccccc6))))))))cc=O)nC)c6C
Cccccc[nH]c-cccc-cccnC)n5)))))cc6))))))nc95
ClccccNCCCCNCC6)))))Occcccc6%10))))))))))cc6
OCcccC=NO)))ccc6OCcccccc6)))))))))))CCNCC7
COC=CccccSC)=O)=O))cc6)))))))C=O)NCCO
COC=O)cccccc6CNCCNC=O)C6CC=O)NCCCCO5
NncSCC=O)Ncccccc6C=O)Ncccccc6Cl)))))))))))))))))))nnc5CCC3
CccccncNC=O)Ncccc-ccncn5CccccC#N))cc6))))))))))))cc6)))))))))sc5c9
CCC)C)ccccNC=O)CCCNC=O)cccccc6C9=O)))))))))))))))cc6
CccccCNC=O)CNC=O)cccccc6S9=O)=O))))))))))))))cc6
CCCNCCCCCC6))))))CC)cccccOCC=O)ccccCl)cc6)))))))))c6
CcccccNcncccOcccccc6OCC5)C=O)NccO)cccc6C%10%16))))))))))))))))))n6)))))))c6
Fcccccc6C=Ccccccn6))))))NCCNCC6
CCNCC))CCNCC=O)Ncccccc6-cccccc6))))))))))))))cnccccCl)cc6s9
CCcnccn5-ccccC=O)NCCCCCNC=O)cccC=O)O))ccc6Cl)))))))))CC6)))))))))cc6
O=CNcnccccnc6[nH]9))))))))))cccsc5
COccc-cccncccNCCCCC6))OCccccCC=O)O)))cc6)))))))))))))c6cc%10CO)))))))))))ccc6OCCNC)C
COC=O)ccccCOccccOC))cc6)))))))CCccccOC))cc6CCN%10C=O)C=O)NCCCCCO5)))))))))))))))))))))cc6
CNC=O)NCCCC5C=O)OCCCScncccccc6s9)))))))))))C4=O
CcccccCl)c6NC=O)ccccCOccccCl)cc6Cl)))))))))cc6
COccccOCC=O)cc-cccccc6))))))noc5C)))))))))cc6OC
O=Ccccco5)))))NCCNCcncccccc6[nH]9))))))))))CC6
COccccC=O)NccccCnncC)c-cccccc6))))))n5))))))cc6))))))))cc6OCCNCCCC5
CCC)CNC=O)CNC=O)OCcccccc6))))))))))CC)C)))))C=O)OCcccccc6
[O-][N+]O)=CCNCC=Ccccccc6))))))cccccc6)))))))))))cccccc6
COcccCCC=O)NCCCCC5)))))CC5=O)))))))ccBr)c6O
CcccccNCCNCCCNccnnCC)C))n5))))))CC7)))))))))ccnc6c%10
COccccC=O)C=CO)C=O)NCCNCCOCC6))))))))C5ccccs5)))))))))))cc6
CncNN=Ccccncc6)))))))))ncccccc69
COcccC=CCCCC)C=C6NC=S)NC5ccccO)cc6OC)))))))))))))))NC)C5=O)))))))ccOC))c6OCCCCC5
CCCNCCcccccO)c6Cl))))))))))=CC=O)OC)))ccccCl)cc6C=O)NccccCl)cc6
CcccCl)nncnnc95
CCC=O)NCCcccS=O)=O)NCCCC)C)))C=O)NcccC)ccC)c6))))))))))cccc6%10
N=CN)NccccNC=O)cccOccccncN)ncN)c6c%10)))))))))))ccc6Cl)))))))))cc6
CCC)C)SccccCCCNCcccF)cOCCCCCC3C=O)O)))))))))cc6C=NCC=O)O))Ccc[nH]cc58))))))))N6)))))))))))))cc6
CCC)CCNP=O)Ccccccc6)))))))OCcccccc6))))))))))C=O)NCcccccc6
COccccS=O)=O)NC)CCOccNC=O)CCcccccc6))))))))))cccc6CC)C)))))))))))))cc6
CcccccC)c6NC=O)CCCCC=O)NCCccccSN)=O)=O))cc6))))))cccccc6))))))))))CC6
Ccncc[N+]=O)[O-]))n5CCO)COccccccccc6c%10
Cncccccc6ccC=O)NCNCCCCCNCCO)))CC6))))))))))))cncccc6c9%17
COccC=O))cccOC))c6OC))))-ccccOC))c=O)cc7CNC=O)cccccc6)OCO5))))))))))CC%12
CCccccNC=O)CCCCCCCCCCcnc=O)c-ccccCl)cc6Cl)))))))cC)[nH]6))))))))))))))))))cc6
O=CNCcccccc6))))))))CCOCCCNcncccn6))))))CC6)))))C5
O=CCCCNCCCC=O)O))CC6))OCCO5)))))))))CCCcc[nH]cccccc96))))))))))N7
COccccCC=O)NCC=O)O)))CccccOC))cNC=O)Ncccccc6)))))))))c6))))))))))cc6
CcccS=O)=O)NCCCcccccc6)))))))NCCcccccc6))))))))C5=O
CcccNCCCCC5)))))CC=O)NCC6F)F)))))))ccC)c6Cl
CCOC=O)cscNC=O)CNCCCNCcccccc6))))))))CC6)))))))))nc5C
COccccCCNC=O)cccc[nH]cccccc69)))))))cC)n6))))))))))cc6
CCCncnccS=O)=O)ccccCl)cc6)))))))cO)nc6c9C%12
CccccNcccccc6-cn[nH]cN)c5%13))))))))))))cc6
NCCCCCCC6)CCCCC5cccccc6%14
CCOC=O)C[n+]cccc-cccccc6))))))c6
CCCCOccccOccccS=O)=O)NCcccccc6)))))))))cc6)))))))cc6
O=CCScnc=O)ccCcccccc6)))))))[nH]6))))))))Ncccccn6
CccccS=O)=O)cccO)ccc6)C=O)cccccc6C%10=O)))))))))))))))cc6
COccccNC=O)CScccc-ncnnn5)))))cc6))))))))))cc6
COcccccCCNC=O)cccco5))))))CC5NC=O)OCC)C)C))))))))))c6
O=S=O)NccccF)cn6)))))))ccccF)cF)c6F
COccccCl)cc6NC=O)CncC)nccccC)cc69
CccccC)cS=O)=O)NCCO)CccccCF)F)F))cc6CF)F)F))))))))CN)CC7))))))))c6
COcccncncNCCCCcccccc6)))))))CC6))))))c6cc%10OC
CCNCC))CCNC=O)ccccNS=O)=O)ccccBr)cc6))))))))cc6)))))))))OC
Ncncncc6ncn5COCOCP=O)O)O))))CF)F)C5O
CCC)Occc-csc-cccncN)n6))))))cc5SN)=O)=O)))))))ccc6C#N
CCCCNC=O)CC4C)O)))))C=O)NCCCC5C=O)NCC=O)OC)))CC)C
CCCCCCCCCCNCCNCCOC=O)ccccO)cc6))))))))))CC6
CCNCccCF)F)F))n[nH]c5-ccccCl)cc6))))))))))))cccccccC=O)O))cc6c%10
CCCC)CNC=N)N)))NC=O)NCCcccccc6)))))))C=O)O
CNC)CCCOccccC=O)Ncccccc6CN)=O))))))))))cc6-cccccc6%15
CCCCCCC)CNcccncc6)))))))cccccc6
CCcncCCCCN5C=O)ccccnc[nH]c5c9)))))))))))))))no5
CCCOcccc[N+]=O)[O-]))cc6S=O)=O)NCCCO
COCC=CC)CCOC=O)C5OC=O)CCCcccccc6))))))))))))))COP=O)O)OCCOCncnccN)ncnc69)))))))))CO)C5O)))))))))))O6
ClCCNCccncn5-cccccc6Br)))))Cl))))))))C5
CNcncccc6C=O)Ncccccc6)CCCCO7))))))))))CCC7
CCccccOCCBr))))cCSCC=O)N5CCcccccc6)))))))))))))c6
COcccccC=Nncnnn5)))))))c6
CCCNC=O)COccccCl)cc6Cl
COcccccc6)cCCNCC)=O)))))cn5S=O)=O)ccccBr)cc6
CC=O)OCcn[nH]nc5C=O)NcccccF)c6
COcccccC=O)OCCCO))CC=O)C=CccccO)cO)c6)))))))C6=O)))))))))c6O
CCC)cncccccc6c=O)n%10-ccccS=O)=O)CCC=O)NCCCC5)))))))))cc6
CNCCCCC=O)NCCCNS=O)=O)ccccc[N+]=O)[O-]))c6)))))))CC7))))))))CC7
COCC=O)NcccNCCNCcccccc6C9))))))))))))nc=O)[nH]6
CcccC=O)CCC3))))ccc6NN=Ccccco5)))))CC5cccccc6
COccccNC=O)CCNS=O)=O)cccccc6)CCN5CC)=O))))))))))))))))cOC))c6
O=Ccccccc6C=O)N9CCCncccc5)))))cccccc6
O=CO)CCO)CCO)CF)F)F))))CF)F)F
CCOcccC=CNC=O)NC5=O)))))))ccc6OS=O)=O)ccccC)cc6
CCOC=O)ccccNC=O)CCNC=O)cccco5)))))))))))cc6
CNCCCCcccccOcncccN)n6)))))))ccc6[nH]9)))))))))C5
CNCCNC=O)cccccc6N9CC5)))))))))))))cnccccCl)cc6s9
O=CNC=O)C=CccccOCF)F)F)))cc6)))))))S5
CcccNC=O)CCcc[nH]cn5)))))))))no5
CCCNCCC)))C=O)cccCO)cccccc6Cl))))))))ccc6OC
Ccccccc6NC=O)cscncnc=O)c6c9C))))CCCC)C6
CCC=O)O))ccCl)cccNcnccc-cccccCF)F)F))c6))))))ccc6[nH]9))))))))))ccc6[nH]9
CccccC=O)NCCOCC6)))))))cc6-ccnccNcccccc6)))))))n6
CC=O)OCCOCSC=S)NC5=O))))))OCCO))CO)C6O
COC=O)cscnc-ccccC)cc6))))))ccCF)F)F))n96
CCO)cncc-cocccccc6c9Cl))))))))))cNCCcccccc6)))))))))c6[N+]=O)[O-]
CCCCNC=O)ccccNC=O)CCC=CCC6C9=O))))))))))cc6
CccccC=O)NCCCCl))cc5cc[nH]cccc95)))))))))))))[nH]5
CCC)C)cnncn5CCNC=O)ccncCC)C)C))s5))))))C6
CNcnccCl)cc6Ncnc-cccccc6))))))c[nH]5
O=CO)CCcccccc6-c[nH]cN)nc=O)c6%14
CNC=N)NC)C5=Cccc-cccccCl)c6))))))on5
Ccccc-cncccsc5c=O)n9C))))CCCC6C5)))))))))))s5
CCCCCCCCCCCN5C=O)cccc-cccc-cccccC)c6))))))cc6))))))cc6
CcccccnccccC=O)NCCC)OCC)C6)))))))c=O)n6CCCNCCCCC5)))))CC6)))))))))))))c6
CCCCC))NC=O)NCC=O)NCC))CC))))CC)C)C
O=CC=Ccccccc6cnn5-ccccCl)cc6)))))))))))))))))NCCNCCOCC6
CCCCCCCCCCCCCCOcccccc6OC
CCCNCCC#N))))S=O)=O)ccccoc=O)ccc6c%10
O=cc[nH]cncc-ccccOCF)F)F)))cc6))))))cn95
COccccOccCl)cnnCcccccccccc%106)))))))))))c6=O))))))))cc6
CCC=O)OCC=CC=O)O))NC=O)C=CcccccC=N)N))c6)))))))C4S7=O)=O
COccccc-c[nH]c=S)ccC)c6C#N))))))))c6
CC=O)CC[N+]C)C)CCOC=O)CCNC=O)CccccOC))cc6))))))))))CC5C8
CcccccC=O)cccNccccF)cCl)c6)))))))cS=O)=O)NC)CCCCCC6))))))))cc6NC)CCOCCO5))))))))))))))c6
CC=O)NccccS=O)=O)NccccCNccccNCC)=O)))cc6))))))))cc6))))))))cc6
CCncNS=O)=O)ccC)ccC)cc6C)))))))))ncccccc69
CCCCNccC#N))ccnc6OCCOccccOC))cc6
O=CNC=O)cscccncNCCCO)))C=O)O))))c6c9-ccccs5
CCOcccccc6NCCNC=O)Cnnc-cccccc6C)))))))ccc6=O)))))))))CC6
CcccC)ccNC=O)ccccS=O)=O)NC)C)))cc6))))))))c6
COccccC=O)C=Cccccccc6ccccccc%146)))))))))))))))))cc6
CNCCN)=O)))CcncCcccccc6F)))))))cnc-cccccc6))))))no5))))))c[nH]5
O=CCCNCCNCCC7)))))))))NCCCC5CCN5S=O)=O)ccccF)cc6
CCOccccC=O)NCCC=O)O)))cccccc6C))))))))))nc6-ccccF)cc6
COccccCc[nH]cccOC))ccc6c9C=O)NCCNC=O)CCCNCC)=O)))CC)CC))))))CC6))))))))))))))))))cc6
CCCCCCCCCcccncCCCCCC6))))))nCccccc-cccccc6))))))c6)))))))c=O)c6s9
CNC=O)ccccC)cC=O)NCCCC5cccccn6))))))))))))n6
COC=O)CC=N)OcccOCCCC=O)O))))))ccc69)NC)C%10=O
CccccNC=O)C=CO)CCOCcccccc6F)))))))O6)))))))))c[N+]=O)[O-]))c6
Cccccc-cccCF)F)F))ccc6OCCNC)C))CF)F)F)))))))))))c6
CNCCC=Ccccccc6))))))cccccc6))))))))))Ccccccc6
C=NCCC=O)O))CccccCl)cc6))))))N6CCCCCC6
CCNcncncc6cnn5-cccccc6
CC=NNcncN)n-cccccc6))))))n5)))))))ccccs5
O=CCcccccn6)))))))NCCNcccccc6))))))CC6
O=CO)CCncccn5)CCCC6CccccOCCCCOcccccc6I)))CCC5)))))))))))))cCF)F)F))c6
O=CO)CCCNccNCccccC=Ccccccc6))))))))cc6))))))))c=O)c4=O)))))CC6
CCCOCCScnnnn5CCCC3)))))))))))CNC=O)CCCNC=O)ccccccccc6c%10)))))))))))))))))C6
CccccS=O)=O)NCCCC=O)NCCCCCC6))))))))CC6)))))))cc6C
Ccnc-cccccc6))))))cC=CC=O)ccccCl)o5))))))))n5CCcccccc6
CCC)C)cnc-cccccc6))))))c-ccccnc6))))))[nH]5
CCNC=O)Ccccccc6)OCO5))))))))cccccC)c6)))))))))CC#N))ccccCl)cc6
CCCcnncNC=O)cccCl)cS=O)=O)NCCOCC6)))))))cc6))))))))s5
COC=O)C=CC)NCC)=CC=O)OC)))C6C=CcccOC))cOC))cOC))c6
O=CCOC=O)cccccCl)c6)))))))))NCC=O)NCCNC=O)cccco5))))))))))cccccc6
CCC)NCCNC=O)CNCCOCC6))))))))CC6
CNC=O)COC=O)ccn-cccccc6))))))nc5-ccccs5))))))))))))))cccccc6
O=CO)cccccCNC=O)NcnccCF)F)F))cc6Cl)))))))))))c6
CNC)CC=CC=O)NcccOCF)F)))ccF)c6))))))))NC=O)cccccc6C#N
COCCC)ncSCC=O)NNccccF)cc6)))))))))))ncccccc6c%10=O
O=CNNC=O)cccccc6O))))))))))cccCl)ccc6[N+]=O)[O-]
CSCCCNC=O)NCCCcccccc6)))))))))C5=O
COcnccnc6CNC=O)cccc-ccccNC=N)N)))cc6))))))cc6
CCC=O)NCcccccc6)CCCN6CC))))))))))))))nccnc5C
CScccc-cncCNCCS=O)=O)CC6)))))))co5)))))cc6
Cncccccccc69))))))CNCCccccCl)cc6)))))))))cccccc6S%10=O)=O
ccccCcccccc6))))))cccccc6)))))))cc6
CCCC=O)Ncccccc6N%11C=O)ccccCC)C)C))cc6
CCCCCOC6))OCCCCCC=CC=CC=O)CCC6C)C%10F)CO)CC%14C)C%17C%17CSCCNC=S)NccccCl)cc6)))))))))COC=O)cccccc6)))))))))))C%17%14C
NS=O)=O)Occcccc6)cCccccF)cc6F))))))))cC=O)O))n5Cccccoc-cccccccc6[nH]9)))))))))cc5c9
CCCCCCCCCCCC=O)OCCOCCC))COCOCCO)CO))C5O)))))))COCOCC=O)O))CO)CO)C6NCC)=O))))))))))C6C)O
CCCCCCCCOcccN=csc=NC=O)CC))))n[nH]5))))))ccc6OC
COccccC=COCC=C6CCC)C)CC6=O)))))))))))cc6O
CCccccF)cc6OC))))))))nncnc5CCNC=O)CNC=O)NcccCl)ccCl)c6)))))))))))CC6
CCOccccCl)cc6Cl))))))))cccc[nH]c=O)ccc6c%10
O=CCCCcccccCF)F)F))c6))))))=NN6
COcccCC=CC)CCC=O)O))))CC)C)CC6=O)))))))oc=O)c6
CCOC=O)CO)=CC=O)c[nH]cc-ccccF)cc6))))))c5C8cccccn6
COccccC=NCCN5)))))cc6O
CcccccCNC=O)CCC=O)NccccC)cS=O)=O)NC)C)))c6)))))))))))))c6
COcccC=NNC=O)ccccnc6))))))))))ccc6OCcccccn6
CNC=O)cccccc6NcncNccccNcccncccccc%106)))))))))))cc6OC)))))))))ncNCC)C)C)))n6
ccccCCNCCCC5CC7)))))))))cc6
OCcccccCl)c6-cncccccc6o9
O=CNCCCNCC=CC5cccccc6)))))))))))))))ccccs5
O=CNCCCCCS=O)=O)NCCNC=O)cccccccccc%106)))))))))))CC6)))))))))))))ccccs5
CScnncCCCCN5S=O)=O)ccccBr)s5)))))))))))n5C
CNC=O)CScn[nH]c=O)n5CC)C
CCOcccccc6NcncC)ncc6scccCl)ccc69
NC=NCcccccc6))))))CO5
NC=O)CCCCcccccc6)CCcccccc6)))))))C=O)N5CCN9
O=CCOccccS=O)=O)NCCCCCCCC6)C8)))C6))))))))cc6Cl)))))))))NCccccCl)cc6
ccc-cccc-cnscNCCCCOCC6))))))))n5)))))cc6))))))ccn6
CCC)C)OC=O)NCCCC5P=O)OCCOCnccF)c=O)[nH]c6=O)))))))CC5O))))))))OCCOcccccc6))))))))cccccc6))))))))))))COCC)C)F
CCCnccC=O)NCCNC)C5CccccO)cc6)))))))))))))c=O)ccccNCCNC)CC6))))))cc6%10
COccccCncccc5CNC=O)CNC=S)NC=O)cccccC)c6))))))))))))))))))))cc6C
CCCC=O)Ncccccc6C=O)NCCcccccc6)OCO5)))))))))))))))))))))cccccc6Cl
NCCCCCcccccc6)))))))NC=O)NCCCCCCCC6C5)))))))))))))))C3C=O)O
cccc-ccn[nH]c5)))))nc6
CCC)OCC=CC=O)O))CC5N7C=O)CS
FcccccCCNcncNCCCCCO5)))))))ncNCCNcccccc6))))))CC6))))))n6)))))))))c6
CccccCNCCCncccc5C=O)cccccc6))))))))))C6))))))))cc6C
COccccCCC=CC=O)C=C6)))))))cc6OC
O=CC=CO)C=O)NCCCCCO))))))C5cccco5))))))))))ccccCl)cc6Cl
CC=NNC=O)cnnC)c=O)cccccc%106)))))))))))))cccccn6
CC=O)Ncccccc6)oc=O)cccccc6%10
CccccccNS=O)=O)cccccC=O)O))cn5C))))c6)))))))ncC)c6c%10
COccccNCcnncn5CCCCC7))))))))))))cc6
CCSC=N)NN=CCCcccccc6
O=COCCccccCF)F)F))cc6)))))))))ccn-cccccc6))))))nc5-cccccc6
COcccccc6C=O)NNC=O)CCcccccc6
NcncCF)F)F))ncc6ncn5CCOCP=O)O)O
NC=S)NN=Ccccccc6CF)F)F
CNCCCNCCNCccO)cccccccc%106))))))))))))CC5C=O)O)))))))CC6
CC=O)OcccccCO[P+]cccccc6))))))cccccc6))))))cccccc6))))))))))cC)c6
CCOC=O)CC=O)OCC))))Ccccccc6))))))OC=N)CC#N))C6ccccCF)F)F))cc6
CCC)C)C=O)NCCCCCNCCCC4))))C5))))CC6
CcccC)nCC=O)NcccS=O)=O)NC)C)))ccc6Cl))))))))))n5
CCOC=O)CCccC)ncncnn5c9C
COccccCCccccOC))cO)c6))))))))oc6=O
CCCC)CC=O)O))NC=O)CCCO)N6CCCNCCCcnocccCl)ccc96)))))))))CC6))))))))))ccccCl)cCl)c6
CCOC=O)OccccC=O)OCC=O)NcccccC)c6C))))))))))))cc6OCC
NC=O)ccccnc6OCcccccc6Cl
O=CO)C=CC=O)NccccBr)cc6
O=CNCCC3))))ccccNC=O)CCOcccccc6O%10))))))))))))cc6
CCC)COC=O)NCC=O)NCC=O)OCcccccc6))))))))))))CO)CCCCCC6
IcccCncOCcccccc6))))))))ncc5c=O)[nH]c=O)n6CCC3)))))))))))))ccc6Cl
C=CC=O)NCCCCCC6[N+]=O)[O-]
CCC)C=O)NCCC4
COcccccc6CCCO)CccccOC))cOC))c6))))))))ccccOC))cc6))))))CC6C=O)O
C=CC)CCCCC)CCCCC)C5CC%10CC=CCO)OC5=O)))))))))C9=O
Ccnnc-cncNCCOCC6))))))ccCCC3)))n6))))))s5
CC=O)Ncccc-cccncc6CCC=O)Ncccc-ncC)ccn5)-cccncc6))))))CC%10CCNCCCC3))))CC%16%13)))))))))))))))))))))))))cc6
O=S=O)cccccc6))))))cscncccc6c9-cccc-cccccc6))))))cc6
O=Cccccn[nH]c=O)c6cCl)c%10S%17
O=ccc-ccO)cccccc-ccccO)cc6O)))))))c6o%10))))))))))scc6O
NC=O)CCNC=N)N))))NC=O)cccc[N-][N+]#N)))cc6
CCCCCCCCNS=O)=O)ccccN)cccccc%106
ccccnc-cccccc6)-cccNccccNCCNCC6))))))cc6)))))))ccc6OC%10CF)F)F)))))))))))))))nCCCO3))))c5c9
CCNCC))ccccC=S)cccccc6C)))OCO5))))))))cc6
CCC=O)ccccNC=S)NCCNcccccc6F)))))))))))))cc6
Ccccc-cnnCC=O)NCC)C)C)))))c=O)cccsc95)))))))))cc6[N+]=O)[O-]
O=CC=Cncnc-ccccF)cc6))))))c5Br))))))))NccccCl)cCl)c6
CCOC=O)cccccOC=O)COcccccc6)OCO5))))))))))))c6
CNCC=O)Ncccccc6)OCO5)))))))))))CccccBr)s5
O=CccccCSccccCF)F)F))cc6))))))))cc6))))))NCCCCC6
O=S=O)ccccC#CCCNCCCCC6))))))))))cc6))))))NCCNCcccccc6CF)F)F)))))))))CC6
CccccS=O)=O)NCCCC=O)NCCCcccccc6)))))))))))CC6)))))))cc6
COCCNC)C=O)OCCCCNcncccNCCCCNCcccccc6)))))))CC6))))))))n6)))))))C5
Ccccccnc-ccccCN)=O))cc6))))))cn95
COccccCCCO))CCNCcnncCCC3)))o5))))))CC6)))))))cc6
CCC)=CCCCC)=CCCCC)=CCcc[nH]cC=N)N))cc6=O
Clcccccc6)cCCNCC6)))))cn5CCccccCl)s5
CCCCcccccc6))))))))NC=O)ccccC=O)NCCNC=O)cccccc6Cl))))))))CC6)))))))cc6
CccNC=CCl)C=O)NCcccccc6)))))))C5=O)))))))c=O)n-cccccc6))))))n5C
CNcccccc6))))))ccccC=Nnc-cccccc6))))))ncccccc69)))))))))))cc6
COccccC=O)CCC=O)NCCCCC6)ccccc=O)n6C%10))))))))))))))))cc6
CcccNC=O)Ncccccc6)OCCO6))))))))))))cC)n5C
O=CNcccCl)cOCcccccc6Cl)))))))))cc6)))))))NCCOCC6
COC=O)CCC=O)O))CCCC5
CCC=O)NCccc-ccccF)cc6))))))ncCC)cccccc6))))))))cnc5c9))))))))))CF)F)F
COccccCC)NC=O)CccccCl)cc6)))))))))ccnnC)c5))))))cc6
CNCC=O)NCC=O)O))))))C=O)OCcccccc6
COccccF)cc6S=O)=O)NC=O)Occcccc6OCCO6
Cccccnc=O)ccCScccccN)c6))))))))nc%106
CCOC=O)COccccCl)cCCCcccccc6))))))=NN5)))))c6
CccccNC=O)CCcccccc6))))))NCC=CSCC6))))))C5=O)))))))cc6C
CCOC=O)ccC)ncccnn5CC)))))c6N
O=CC=CO)C=O)NCccccnc6)))))))C5ccccnc6)))))))))))cccccc6
O=CCScnnnn5-cccccc6)OCCO6))))))))))))))))cccccc6Br
Ccn[n+]-cccccc6))))))cn5-cccccc6F
CccccncSCcccccC=O)NcccccC)n6))))))))c6))))))))sc5c9
CCnccC=O)NCCcccccc6)OCO5))))))))NCCOCC6))))))))))c=O)cccccc6%10
CcccccCCNCCCCCNC=O)cnn-cccccc6))))))c=O)cccccc%106))))))))))))C6)))))))))c6
COccccC=O)NCCCCcc6cnn5-ccccC)cC)c6)))))))))))))))))cc6
CCCCNC=O)ccccN=CC=CCCN=C7ccccOC))cc6)))))))))))))cc6)))))))))ccccccccnc%106
CcccC)nncC=O)OCC=O)NccccC=O)NCCcccccc6))))))cccccc6))))))))))cc6)))))))))))cC)nc95
O=SCccccO)cc6)))))))Cnnc-ccccBr)cc6))))))cccccc69
CNCccccs5))))))CCCNCCOcccccc6OCF)F)F))))))))))))CC6
COcccc-ccc-cccccc6))))))cC#N))cSCC=O)NCCCCCO5))))))))))n6))))))cc6[N+]=O)[O-]
CCC)OCCO)CS=O)=O)O
COcccNC=O)ccccCl)cc6Cl)))))))))cNCCOCC6))))))cc6OC
CNCCcncC=O)NC)CcnncCF)F)F))o5))))))))cc5NC=O)ccccCl)cc6)))))))))))C6
COccccCSCC=O)N5cnonc5N)))))))))))cc6OC
O=S=O)NCCCNcccncccccc%106)))))))))))))))ccccscSCCO))))nc5c9
O=CO)CCCC=CCCCO)CCO)CCC6CC=CcccCCOCCCCCC6)))))))))ccc6Cl)))))))))C%16C%17C%14cccccO)c6
COCCNC=O)C=CccccS=O)=O)NCCCCC6)))))))s5))))))C=O)N5C
COccccC=O)Ccccccc6))))))cc[nH]cccccc96)))))))))))cc6
CCCCCCCNC=O)CN)CccccOP=O)O)O)))cc6%10
NcccNcncccNCCCC5Cncccn5)))))))))))n6)))))))ncCF)F)F))n6
O=CNCCCC=O)Ncccccc6))))))C5)))))))NccccC=O)NCCC=O)NCC7C5)))))))))cc6
CccccncNC=O)NS=O)=O)ccccNSC)=O)=O)))cF)c6))))))))))sc5c9
CCnncC)cc5NC=O)CC6CNCCCCCC7
CCCCCCC)CCCNCCCCCC)O))C5))))))C5CC%139
COccNCCCC5)))))cF)cnc=O)cC=O)O))ccCCC3)))c%106
COCCCN)COccnccc6S=O)=O)NCC)C
CNC)CCCNcccccS=O)=O)NccccF)cc6))))))))c6-cccCC)C)C))ccc6C=O)O
CccccCOC=O)CCcccccc6)))))))))))cc6
COcccccc6NC=O)CSCccc=O)occcCl)ccc%106
CCCNCccccC=O)NCC))Ccccccc6)OCO5)))))))))))cc6)))))))CCO6
CCC)C)ccccC=O)NC=S)NcccccCC)C)C))c6))))))))))cc6
CccccC=O)NCCCCCCC7)N5)))))))))cc6S=O)=O)NCCOCC6
CCNcncCl)ncNCCcccccc6)))))))))n6)))))))ccccF)cc6
CcccncNC=O)CNC=O)CScccccc6%10)))))))))))))c6
CcncNcncccc6C#N))))OCO5))))))))cc-ccccOCccccccccc6n%10))))))))))))cc6))))))n6
CcccSCccccF)cc6))))))))nncC)c-ccccBr)cc6))))))c5n9
CC=O)NCCCO)CNCCNcnc-ccccCC)C)C))cc6))))))no5)))))CC6))))))))))cccccc6
CccnnCCCCCN5CCCCC3)))))))))))c5
CCCCNCC=O)Ncc[N+]=O)[O-]))cccc6Cl))))))))))CC6
CCnccC=O)O))c=O)cccF)cNCCNCCCNCC6))))))CC6))))))cc6%10
CCNcnc-cccccc6)OCO5))))))))ccncnC)c=O)c%106
CCNCC))ccccC=CcccOC))cOC))cOC))c6))))))))cc6
CCC)NC=O)CNC=O)NccccC=O)NCCCC5))))))cc6)))))))))N=CccccCl)cc6))))))cccCl)ccc6%11
COC=O)cccC=O)OC)))cC)n5-ccccBr)cc6
CCCNcncNCcccccc6))))))))cncnCC)C))c5n9))))))))))cnnn[nH]5
NC=NCCF))cccccc6))))))C=O)cccccc6-9
CCCCcnccC)ccC)nc6n9Ccccccc6)CCN5C=O)ccF)cccc6Cl
CCC)C)OC=O)NCC=O)NCCCC5C=O)NCCCCC3))))C=O)CN)=O)))))))C3C)C)))))))cccccc6
CC=O)NCCncc-cccccC#N))c6))))))ccN)ncnc69)))))))))C4
CCCNCC)Ccccccc6[N+]=O)[O-]))))OCO5)))))))))))COcccccc6C=O)cccco5
OCCCC=Cccccnc6))))))csccc5S=O)=O)N9
CNCCNccccNcncccc-ccCl)cccc6Cl)))))))n5c-ccccOCF)F)F)))cc6))))))c9[nH]c%14=O)))))))))))))))))CC6
CC=O)NCCCNccccCCCNcccccc6))))))))C=O)O5))))cF)c6))))))C=O)O5
O=CNCCO))))Ccccccc6OccccBr)cc6%14
CccccncNC=O)CScnc=O)nccccc6n%10))))))))))))))sc5c9
O=CCScnc=O)nccccc6n%10))))))))))))NccccCl)cn6
CCOP=O)OCCC))))CC)OcccF)ccc6C=O)C%10C=C)C
O=CNcccccc6)))))))cccc[nH]cnc5c9
O=CO)CCCCCC6NCcc[nH]cccccc96))))))))))C=O)CCcccccc6)))))))NC=O)CCcccccn6)))))))NCCCCCCC6)))))))C=O)cnccs5
NCCccccO)cc6)))))))C=O)NCCCCNCcccccc6)))))))C5
Cc[nH]n-ccccI)cc6))))))c=O)c5C=CcccccCl)c6
O=CCC=Cccccs5))))))))CNCCC6CC6
ccccOcncNCCCC5)))))nc-nnncccccc69)))))))))n6)))))))cc6
CCCC=O)OCC)CCCCC)CCCC5C9CCC=O)OC)))C=O)OC)))C%15%10))))))))))))C=O)O6
COcccccc6)S=O)=O)N=CccO)occcccc6c%10=O)))))))))))N6
CCCCC))NC=O)cccccNC)CccncN)nc6N)))))))))c6
CccC=O)NCCCCCNCCO))))))))CCCC)C)))C=O)NCCNC5=O)))))))))))cccc6CCCC6
COCCNC)CcscNC=O)cccOC))cOC))cc6OC))))))))))nc5C
CCC)NCCn[nH]c=O)cc5CCC5
NcccOCCNCCNCC6)))))))))ccnncNcccccCF)F)F))c6)))))))nc%106
NC=O)NC=O)CccccO)cO)c6))))))NCCOCC6
O=CCCCC=CCCCC=O)NCC=Ccccccc6)))))))C=O)CCcccccc6)))))))C=O)N%17))))))))))))))))OCCCCCC6
COccccC=NNNC=O)CCC=CCC6C9=O)))))))))))))cc6OC
CCCO)cccccBr)c6)))))))NCcccco5))))))C=O)CCC=O)NCCC3cccccc6
O=CCcccccc6)))))))NcccCl)ccCl)c6O
CncccNcnccCccF)cccc6F))))))))s5))))))n5
CCCNC=O)NCCOC5=O
CCCCNCCCnc=N)cC=O)NCcccccc6)OCO5)))))))))))cO)cccF)ccc6%10
CCC)C)ccccC=O)Ncccccc6F)))))))))n5Ccccccc6
CCCCNCcccncNCCCC4)))))n6)))))))CCCC4
Clcccccc6Cl))CNCC6
COccccS=O)=O)cccccc6C=O)NCCCC=O)O))))CNccccOCC)C)))cc6))))))))))))))))))cc6
CCCCcccNCP=O)OC))OC)))))cccccc6[n+]%10C)))))))))))SccccC)cc6O%10
CC=CC=CC=O)NccccnCcccccCl)c6)))))))c6=O
CNC=O)CCCNC=O)CCC5CCC5C)C=O)O)))))))))))cccccc6)))))))C=O)O5
CCC)C)NNC=O)Ncccccccccc%106)))))))))))))CC)C
CccccCncSCC=O)NCCC)C)))CCCS=O)=O)C5)))))))))ncccccc69))))))))))cc6
CCOC=O)NCCNC=O)ccccCnncC)cc5C)))))))cc6)))))))CC6
CC=O)Occcccccc=O)oc%106
CC=O)ccccOCC=O)NNC=O)CCCCCC6))))))))))))cc6
COcccOC))cC=CS=O)=O)Nccc-cccccc6))))))ccc6NCCOCC6))))))))))))))))cc6OC
CNcnc=O)cncccc-cccccc6))))))cc%106
FCF)F)cccccOcccc-cocccCF)F)F))ccc6c9Cl))))))))))cc6)))))))c6
O=[N+][O-])ccccSccccF)cc6Br))))))))cc6O
Cncc-cnc-cccccc6Cl)))))))cC=O)OCcccccc6)))))))))c5C=O)O)))))))cn5
CC=O)NCCCCccccnc6)))))))C=O)NCCcccccc6)))))))C=O)NCCCC)C)))C=O)CO)))))))))))C=O)NCCcccccc6)))))))CO)C=O)NCCCCNC=N)N))))))C6
CCOC=O)cccsccc5n8CC=O)Nccccocccccc6c9c%13
Cncncc5CC)C)CC7))))))CNC=O)cccccc6)))))))CC5C=O)NCCCO)CC6
COccccCCNC=O)CCCNS=O)=O)CCCCC4))))))CC6))))))))))cc6OC
O=CCcccccc6C9O)ccccNCCNCC6))))))cc6
COcccO)ccc6)CCNC)CCccccO)cc6%12)))))))C6O)C7
CCOP=S)Occcccc6)Ccccccc6-9))))))))))))CCN=C7N
CNCCNCCCCC4)))))C=O)NCCccccCl)cc6))))))))))CCcccccc6)))))))C6
CcccCF)F)F))nn5-ccn-cccccc6))))))nc5-ccccBr)cc6
O=CCccccCl)cCl)c6)))))))NCcccco5
CCCO)C=O)OCcc6ccnc6=O))Ccc-5ncccccc6c%10CC=CCNCC)=O
O=Cccc=O)[nH]nc6-cccccc6))))))))))))NCCcccccc6C%10
CCC)C)OC=O)NCCO)CC5C=O)NCC)C=O)NccccNcnc-cccccc6))))))cs5))))))cc6
COcccccc6OC))))CNCccccs5)))))ccccccccC)c6n%10)))))))))))CC6
CC=O)Occcc-nc=O)ccccn5ccccnc6%13)))))))))))))cc6OCC)=O
CCCCCCCC)O)CC=O)CF)F)F
O=CO)CCCCCccccCCCCCCCC6)C8)))C6))))))cc6))))))C5
CccccS=O)=O)NCCCNCcccccc6Cl))))))))))))))cc6
O=CNccc[nH]c=O)c6)))))))C=Ncccc-ccccBr)cc6))))))o5))))))NCcccco5
CccC#N))ccccCC#N))CC3)))cc6n9Ccccccn6
O=Ccccco5)))))NCCNCcnc-cccccc6F)))))))no5))))))CC6
CCC)C)cccC=CC#N))C=O)O))))ccCC)C)C))c6O
O=cnc[nH]cc6ncn5CCCO)OC5OCcccc-ccccCl)cCF))c6))))))cn6
Cconc-ccccCCSC=O)NC5=O)))))))cc6))))))c5C=O)NCCCCC6
Cncnccc-ccccNCCOCC6))))))cc6))))))ncNCCC3))))n6c%10=O
O=CNCCnc5ncccccc69))))))))))))ccccccccc6c%10
N#CccccC=O)NccC=O)O))nC)cccccc96)))))))))))cc6
cccc-nnnnc5cccccncc6%13)))))))))))))cc6
COcccccC=O)CC)Ncccccc6C)))))))S=O)=O)ccC)nnC)c5C))))))))))c6
O=CNN=CccccOCcccccc6))))))))cc6)))))))))ccn-ccnnccccn96)))))))))nc5-cccccc6
CNC)ccccC=CNccccC=O)O))cc6)))))))))cc6
COCCNCC#CCNcccccc6C)))))))S=O)=O)ccccBr)cc6CF)F)F))))))))))))CC5=O
CCCCCC5C)CCCCC3C)CCO)CCC)C)O))C5C)CCC9%13
CCCNC=O)CC)CCNC=O)CCccnC)cccccc96))))))))))NC=O)OCCCCC5)))))))))))C=O)N6
COcoc=O)cccncOcccccc[nH]cC)c95))))))))))c6c%10
CCC)CNC=O)cccccc6O%11
COcccccc6C=CCccO)cccc6C9COCCC=CcccOC))cOC))cc6CO%10)C%17)))))))))))))OCO5
CcccC)cOcncN)c-cccccc6))))))[nH]5))))))cC)c6
CCOC=O)ccNC=O)Cnnnc-ccccC)cc6))))))n5))))))))scc5CCNC)C6
COccccCCNCCccccccccc6c%10))))))))))))C=O)cccco5)))))))))cc6OC
CCCcccccc6)))))))NC=O)CCN
CCc[nH]c=O)cCcccCOCCO))CO)CO)C6O)))))))ccc6Cl))))))))cc6CC
COcccccc6NC=O)CScncC)cC)cc6[nH]cccccc69
CccccNC=O)NCCCCCCC7)N5CCCNccccccC)cC)cc6c%10))))))))))CC6))))))))))))))))cc6
CCC)CN)C=O)NCCC=O)NCCCC7)C5O)C#CCN
CCC=O)NC)cccccc6-cccccc6)C=O)NCC)CO)))CCC)CCNC)CCNS=O)=O)cccccn6)))))))))OCCCCCC)O%14
CCC=CC=CC)Cncncc5c=O)nC)c=O)n6C)))))))))))))NCcccccc6)))))))CO)C6O)CCC%10
CcccBr)ccc6NC=O)CC)OCCCNCcccncc6)))))))CC6
CccC=O)N=CN)NCCcccccc6))))))))))))cccc6C=O)O
CcccccS=O)=O)Nccccc-ccccnn6))))))c6))))))))c6
CCCCNCCC=O)Ncccccc6Scccccc6%14)))))))))))))))))CC6
COccccNC=O)CScnnc-ccccOC))cc6OC))))))))n5C))))))))))cc6
COCcnnC)cc5CNCCCCcccccOC))c6C%10
NccccS=O)=O)OCcccccc6))))))))CF)F)F)))cc6
CCccccNC=O)CCC=CC)CCC=CC)C))))))))))CC=CccccO)cc6)))))))C=O)OCCC)C))CC)C)C))))))))cc6
CCCOcnccCNCCCCC6))CNC)C=O)C5CCccccF)cF)c6))))))C6))))))))))))cc6C=O)NCC)C
COcccc-nnncccC=O)NcccccF)c6))))))))ccc69)))))))))cc6
CCC)cccNC=O)CCNCCCOCC6))))))C5=O)))))))ccCC)C))c6O
CCS=O)=O)NccccOC))cNC=O)CO)=CC=O)cccccc6)))))))C5cccccc6F))))))))))))c6
O=PO)O)CO)Cccccccccc6n%10)))))))))))P=O)O)O
COcccccoc=S)[nH]c95
C=CC=O)NccccNcccCF)F)F))ccn6)S=O)=O)cccccc6C%10=O)))))))))))))))cc6
N#CcccccO)c6O)))CCC5NCcccccF)c6)))))))Scccccc6
C=CC=O)CC)CCC=CC)C=O)O))))C6
CCCCCCC3C=O)NCCNcccccn6))))))CC6
CCC=O)Ncccc-cnc=O)ccC)ccC)nc6%10)))))))))cc6
COcccC=CCCN)=O)))))cOC))cc6Br
CCOcnccccCF)F)F))cc6nc%10NCC=CCC6
CccccNcccBr)ccc6S=O)=O)N%10C=O)OCC)C)C)))))))))))))cc6
CS=O)=O)ccccC=O)NCCCCNCCNCcccccCl)c6)))))))CC6))))))C6)))))))s5
CcnncNC=O)CCNC=O)C=Ccccco5))))))))CC6)))))))s5
CNcccccc6OccNcccCF)F)F))ccCF)F)F))c6)))))))c=O)c4=O
CCCNC=O)ccn-cccccc6F)))))))nc5-cccccc6
CCC)C=O)N4NC=O)CccccOcccccc6)))))))cc6
COccccC=O)Ncccccc6)-cn[nH]c=O)[nH]5)))))CC5)))))))))cc6
COcccccc6C=Ccncsccc5c=O)n9-cccccCl)c6)))))))))CCCC6
Ccccccc6CSCCCCCCCCCCCCC6))))))N%10C=O)C=O)O
CcccCNC=O)cccccc6)C=O)NCC)C)C))C5=O))))))))))))ccCC)C)C))c6
CCc[nH]c=O)cccC=O)CCcc[nH]cccccc96))))))))))))ccc6n9Ccccccc6
CON=CC)CCOccccF)cc6-cccccc6%14
OCCOCCNcccNCCCC5O))))))nc-cccccccccc%106))))))))))n6
CCC)cnocNCCCcncccc6OCO5)))))))))CC6))))))n5
CNC=O)CccccCF)F))cc6))))))))CCF)F)F))CF)F)F
O=CO)ccnCCC3)))cccNCCNC=O)ccCl)cncc6Cl))))))))CC6))))))cF)cc6c%10=O
CccccCC=NNCS)=S)SC6=NC6=O))))))))))o5
CNcncsc-cccccc6))))))cc5nnc-cccccc6))))))nn%125
CccccCCNC=O)cccccccNC=O)CCC=O)O))))))cccc6nc%10%14)))))))))))))))))cc6
O=CCNS=O)=O)ccccCl)cc6)))))))CCC5CCNCcccccc6)))))))CC6
O=CCccccCF)F)F))cc6)))))))NCCCCNCCNcccccc6F)))))))CC6
O=CCScnnc-cccccn6))))))n5-cccccc6)CCCC6))))))))))))))))Ncncccccc6s9
CCCOC=O)coccccCl)cn6c9=O)))))))))))CCS6
CcnocNS=O)=O)ccccNC=O)C=Ccccc[N+]=O)[O-]))s5)))))))))cc6))))))))c5C
Cncccccc6c=O)ccccccccnc%10-6))))))))c6%10
CCCCc[nH]c=O)cCccO)cccccC=O)O))ccc%106)))))))))))cc6C9
CcccccNC=S)NCCCcn[nH]cc5C9))))))))))))c6C
O=CNCCCCCCCC6)))))))C=O)NCCccccccccc6c%10)))))))))))C=O)O)))))))OCCNC=O)cccF)cF)cc6F)))))))))CCCC5
CCCCNC)C=O)COC=O)C=Ccccccc6
CCC)NC=O)CNCCC6ccccBr)cc6
O=CCOccccBr)cc6))))))))NCcccF)ccF)c6)))))))CCCCCC6
O=CC=Ccccco5)))))))CS=O)=O)C=Ccccccc6
O=CNcnccccnc6s9)))OCO5))))))))))cccccO)c6
CCCNccCccccnc6)))))))[nH]cSCC=O)OC)))))nc6=O
C=CCCCCCCOC=O)C=CCO)))))))CO3
CCccccOccccC=NCccnnC)c5)))))))ccccOCC=CC)C)))))cc6)))))))cc6)))))))cc6
Cc[nH]cnc5CCN)Ccccccc6)OCF)F)O5
Cccc=O)[nH]cccOCCCNC=O)ccc-cccco5)))))nn5-cccccc6)))))))))))))))))ccc%106
ON=CccccOcccccc6F))))))))nc6))))))ccccnc6
OCcccccc6Cl)))))))cnc-ccccCl)cc6))))))cs5
Ncnc=O)cncnCOCCNCC=O)NCCCC5)))))))CO)C5O))))))))c5[nH]9
O=cnccc[nH]c-cccccc6Cl)))))))nn95
Ncnc=O)cncnCOCCOCP=O)O)OP=O)O)OCCOCnccc=O)[nH]c6=O)))))))CO)C5O)))))))))))))CO)C5O)))))))c5c9
O=S=O)ccccF)cc6))))))NCCCNCCCCcccccc6))))))cccccc6))))))))))CC7
COccccC=CC=O)ccccOC))cc6OC)))))))))))cc6CScncccccc6[nH]9
CC=O)Nccccnc-ccncNCCNC=O)CCCCCC6)))))))))))cC)c6))))))sc5c9
CC=O)Ncccccc6)COcccccC=O)O))c6))))))CC6
COcccccCC=O)NccccOccccncC=N)N))sc5c9))))))))))))))nc6))))))c6
COccccCnccc=O)cO)c6C))))))))cc6
COcccc-ccc-cccccc6))))))no5)))))cc6
COcccccc6NCCNCCCcccccc6)))))))))CC6
O=CNCcc5ccccccccc6cc%10c%14C=O)OCCCnccnc5
CCOC=O)C=NCCCCCCCC6)C8)))C6)))))))NCcccccc6)))))))SC)=O)=O
Ccccccc6-ccnncN)ccN)nc6c%10
CCNC=O)CC=NNC=O)CN6))))))))ccccBr)cc6
CCO)C=O)NccccCO)cnnc-cccoc5)))))cc6N))))))))cn6
CNCccccnc6)))))))CCCNcncccCO))ccc6o9)))))))))CC6
CCCCCCCC=O)NCCC=O)NC)CC=O)NCCCC5C=O)NCC=O)O))CC)O)))))))))))))))CC)C))))))))C=O)O
O=cc-cnnn[nH]5)))))ncccccc6c%10-cccccc6
Cccccccc[nH]c95)CCN%10C=O)ccccNCCNcccccc6))))))CC6))))))cc6
CccccCCnc6ncc5c=O)[nH]c=O)n6C))))))))))))cc6
CC=O)cccccc6CC)=O))))CCOC6=O
OCCNCCNCCcccccc6))))))CCCF)F)F))C5)))))))CcccccCF)F)F))c6
CNCCNC=O)ccccc[nH]c-ccccnc6))))))nc95))))))))))CC6
CCCC)CNC=O)CCCCNC=N)N))))))NC=O)OCcccccc6)))))))))))))C=O)NCCCCNC=N)N))))))C=O)cncccccc6o9
COC=O)CF)C=CCCl)))Occcccc6
C=CCnc=O)cccccc6ncSCC=O)Ncccccc6OC))))))))))))nnc%135
CccccNC=O)cccBr)ccBr)c6O)))))))))cc6
COCCCncccccc6cnncSCC=O)NCCCnccnc5))))))))))))nc6%13
CCCCNC=O)C=CcccccBr)c6)))))))OC5=O
S=coc=O)n-cccccc6))))))n5NN=Ccccccc6Br
CC=O)OCCC)COC=O)CCCCC)CC)C6C=CCO)CC5C)C9%11C=CC=CC)CCC)C=CC=O)OC))))OC6C)))))))))))))C7O
COcccC=CC=O)NCC=O)NNC=O)cccccc6)))))))))))))))ccc6O
NCCCCNccNcccncccCl)ccc%106)))))))))))c=O)c4=O))))))CC6
COccccC=CC=O)OCC=O)NCcccco5)))))))))))))cc6
COC=O)CC)CCCC)CCCC)C=CC=O)CCC)CCCO)CC)C=O)CCC96C)))))))))C6C)C%10)))))))))C6O
COccc-ccC#CC=O)O))))cccCC)C)C))c6O)))))))ccOC))c6OC
CcccccC=O)NccccCl)cC=O)NC)C)))c6))))))))c6
Cnc-cccccc6))))))nnc5Ccccccc6))))))CCCC5
CCnccC=O)NCcccco5))))))))c=O)ccccC)nc6%10
CCOcccC=O)O))ccc6OC
CCCCCNC=O)C=O)N6CCC=O)OC
COCCNC=O)CccOCC)=O)))ccccccc[nH]%10)))CCO5)))))))))))))cccccc6
COCCCNCCCCNCCCCC4)))))CC6))))))))))cccccCl)c6
CCC)CNCcccCl)ccc6)CNC=O)CNS=O)=O)cccccccccc%106))))))))))))))CC6))))))C8
O=CO)CCCO)ccccccOCccccccccc6n%10))))))))))))cc6o9))))))))))cccccc6
CCOC=O)CCC)=O))CNCCC6CC6
CCNcccccc6))))))S=O)=O)NCCOCC6
CCC)NCCCNC=O)cccF)cF)cc6Cl))))))))))))CCOcccccc6)COC5=O
COCCCNcncccccc6c-cccccc6))))))n%10
CNC)cccccC=O)NCCCCC6))CNcccccc6)))))))=NC5=O)))))))))c6
CCC)C)CNCCCNC=O)ccccccccc6c%10)))))))))))CC6
CNC)ccccC=NOC=O)CCCCCC=O)Ncnccs5))))))))C5)))))))))cc6
CSSCC#N))cnccncNccccF)cc6)))))))nCCNCCOCC6))))))))c5n9
CccccCC=O)NCCNC=O)C6CC=O)NO))))))))))))cc6
CCC)OccccBr)cccccc%106)))))))))))C=O)O
CCCC=CCCCC6)))))))Occccccc=O)[nH]c6c%10
CCO)C=O)NccccF)cC=O)NccccF)cc6F)))))))))c6))))))))CF)F)F
CCCCNC=O)CNC=O)OCcccccc6))))))))))CC)C)))))C=O)OCC=O)NCCcccccc6)))))))C=O)NCC=CS=O)=O)cccccc6)))))))))CC)C
CCcn[nH]c-nnncccccc69)))))))))c5Cl
CCccCCNC=O)ccccCl)cc6))))))))))[nH]cncccccc6nc%13%10
[C-]#[N+]c[nH]cCN)=O))cc5-cnc-cccncc6))))))cs5
CCNC=O)CNC=O)CCCC)C)))CCNS=O)=O)cccc=O)[nH]c6C))))))))CC6=S))))))))))))cccccc6
CCCC=CCCC)))CNcccccCl)c6)))))))cccccC=O)ccccs5))))))c6
CSCCCNCcccccc6)))))))CCO)=CC=O)OC)))C6ccccNC)C))cc6
CccscNN=Ccccccc6O)))))))C5Ccccccc6)))))))Ccccccccc6oc%10=O)))))))))))CC5cccccc6O))))))))))))))n5
CCCCCCccccC=O)OccccBr)cc6))))))))cc6))))))OC6=O
O=CNccccCl)cn6)))))))cccS=O)=O)NCCCCC6)))))))ccc6NCCOCC6
CCCC)CNC=O)CCCCN5C=O)CCcccccc6)))))))NC=O)CCCCCN6CC=O)CCCCCC6)))))))))))))))))))))))))C=O)NCCCCN)=O)))CC)C
C=CCcccccc6OCccccCCCCCOcccC=O)O))ccn6)))))))))))))o5
C=CCCCCCCCCCCC=CCC
Ccccc[nH]ccNCCCC)CC6))))))c=O)c6c%10
ClcccccCnncCOCCCCCC5))))C4)))))cc5-cccccc6))))))))))))c6
CS=O)=O)NCCccc-cccF)ccF)c6))))))ccc6C%10
CCC)C)C=O)C=Cccccs5
CcccccNC=O)CnncC=O)NCcccccF)c6)))))))))cc5C)))))))))c6
O=CNccccOcccccc6)))))))cc6)))))))Nccc-ccc=O)ccccOCC=O)O))))cc6o%10))))))))))ccF)c6F
O=CNCCCCCCC7))))))))NCCNCCCC4))))CC6Ccccccc6
CCC)CC=NccC=O)NcccccCl)c6))))))))scccccc96))))))))))CC)C
CCNCC))CCNP=O)O)OP=O)O)OCCOCnccc=O)[nH]c6=O)))))))CO)C5O))))))))))))))Occcccc6
CCC)C)ccccC=NNC=O)ccccs5))))))Cccccs5)))))C5)))))cc6
CcccCNCCCCC6))CNccccC=O)NCC)C))CC)C))))cc6Cl)))))))C=O)O5)))))))))no5
CCNcccC=O)NCCcccccc6)))))))CO)CNCCCC)C)))S=O)=O)cccccc6%10))))))))))))))ccn6
COCCCCNccccncnc=O)ccC=O)ccccF)cc6)))))))[nH]c6c9c%13
CScnc-ccccBr)cc6))))))c-cccncNCC)=O)))c6))))))[nH]5
CC=O)NCCCCC6))Occcccc6C9N=CN)N
Ccccc[nH]c=O)cCNCccccs5))))))C=O)CC)C)Occcccc6)))))))))))cc6c%10
CNCCNcnc-cccncc6))))))ncccccc%106))))))))))CC6
O=CNCC=NN6
CCCCC=O)C5NC=O)CCCC)C)))NC=O)OCcccccc6))))))))))))))))CC)C
CCCC)NS=O)=O)cccccc6C=O)NCccccCl)cc6
CON=CCNC)C=O)cccCF)F)F))ccCF)F)F))c6)))))))))nnncCC)C))n5
O=CNC=S)NCCCcccccc6%10))))))))))))C=Ccccco5))))))NC=O)ccccCl)cc6
N#CccccOccccC=O)NCCCccccCl)cc6))))))C=O)NCCNC=O)cccccc6)))))))CC6))))))))))))cc6F))))))))cc6
CC=O)NCCNCCCCccccF)cc6))))))ccccF)cc6))))))))))CC6
CCCCCC=O)ccccOCF)F)F)))cc6))))))))C=O)C=CC)C6=O
O=[N+][O-])ccncn5)Ccccccc6))))))CCNCcccccc6F))))))))C7
CC=Nccnn-cccccc6))))))c5Ncccccc6))))))))))CC=O)N7
CScsnnc5-ccccOCccccccccc6n%10))))))))))))cc6
CCCCO)CCCCCCC)C=COC=O)cccccc6C9=O)))))))))))CCC5C)C9=CCC9O)C%14CCC%21%14
COCCnccnc5CCCNC=O)NCcccccc6)))))))))CC6
CNC)CCC=NO))ccccnc6
CCC)C)Ccnc-ccccOCCN)=O))))cc6))))))cs5
CCNC=O)CNC=O)NccccOC))cc6))))))))))))cccccc6
CNCC=O)NCCcscSCC=O)OC)))))nc5C#N))))))))))CC)C)S5
CCCNcscS=O)=O)NCCCNCCNcccccc6))))))CC6)))))))))))c=O)cccccc%106
N#CccCl)cCNCCNCCCCC5)))))CC6)))))))cnc-cccccc6))))))sc5n9
COcccO)cc=O)cOC))c-ccccOC))cOC))c6))))))oc6c%10
CcccC)ccNC=O)CScnncNC=O)ccccNC=O)cccccc6C9F)F))))))))))cc6))))))))s5)))))))))c6
CCNCC))ccccCNC)C=O)cccF)cF)cc6F))))))))))cc6
COccccNC=O)CNC)C=O)CnncOCC)=O)))cccccc6c%10=O)))))))))))))))))cc6OC
COcccccsc=NNC=S)Nccccnc6))))))))))ccC)c%106
COcccC=O)NCcccccc6)))))))Ccccccc6)))))))))ccOC))c6OC
COC=O)Ncccccc6-cccccc6C=O)O))))))))O%10
CCScccccc6C=O)NCcn[nH]c=S)n5-cccccCl)c6
OCCOCSCcncccCl)ccc6o9)))))))))))CO)CO)C6O
CCCNC=O)NCCCC5C=O)NCcccccc6))))))))))))))))ccc-cccccc6))))))no5
CCcnncn5CCNCcnnc-ccccCl)cc6Cl)))))))o5))))))C6
CNCcccc-ncC)ccc5-ccccC)cc6)))))))))))cc6
CcccNC=O)cncCCC3)))cnc6Nccncnc6)))))))))))))))nC)n5
COccccNC=S)NC=O)cccccccc6oc%10=O)))))))))))))))cc6OC
Ccccccc6C=O)cc[nH]cn5))))))))OCO5
CcccccC)c6OCC=O)Ncccccc6-cccccc6
CcccccS=O)=O)NCCNcnc-cccncc6))))))cs5)))))CC6)))))))c6
COccccOCcccccc6))))))))cc6CNCCCCCCC6)))))))cccccc6O%10
CNccccC=Cc[nH]cccccc6c9CC)C)C)))))))))))))cc6
COccccncNC=O)CO)=CC=O)ccccC)cc6)))))))C5ccccs5))))))))))sc5c9
CC=CC=O)O))Ccccccccccc%106))))))))))CC=O)OCC)C)C))))=CC)N6
COC=O)CCcc[nH]cccccc96)))))))CN6C=O)Ncccccc6Scccccc6%14
COccccCNcccccc6-ncncn5)))))))))))))cOC))c6
O=CC=Ccccccc6))))))))NCCC=Ccccccc6CCC%10C%14CCcccccc6
O=CCCNS=O)=O)CCCCC5)))))))))NCCCcncCF)F)F))[nH]c5-ccccnc6)))))))))))CC6
CNCCNC=O)CCCC=O)NCccccc-nccccccnc69)))))))))c6)))))))))))))CC6
COccccNC=O)CCcccccc6)))))))NC=O)cccccc6)oc=O)n5C))))))))))))))cc6OC
CcccCCC=O)CCN6ccccNC)C))nc6))))))))))))ccc6Cl
CCCCccCC)=O))cncncnc95)CCNC=O)ccccF)nn6)))))))C6
O=CNccccC=O)NCCOCC6)))))))nn6)))))))ccccc=O)nCcccccc6)))))))cO)nc6c%10
cc[nH]c-cccc-ccccCNCCNCCOCC6))))))C4)))))cc6))))))o5)))))c5
COcccccc6CNcncnonc5nc9NCCC)C)O
CNC)C=CC=O)cccccc6)))))))Scnncn5N
CC=O)NCNCCCC5ccccCl)cc6)))))))))))CCCCCC6
CCC)C)CccCccccnc6)))))))cc-ccccF)cc6))))))nc6CC)C)C
Cccc-cnnc-cccccc6))))))o5)))))ccc6C=O)OCC=O)NccccC#N))cc6
CSccccOccncoc=O)nCCCCCC=O)O))C5))))))c5n9))))))))))cc6C
O=CCccF)cccc6Cl))))))))NCCCCCCNCCCcc[nH]cccBr)ccc96)))))))))CC6))))))))CC6
CcccNC=O)cccccOCccsc-cccccc6OCCCF)F)F)))))))))))n5)))))))c6C)))))))))no5
O=[N+][O-])ccccnccnc6c%10))))C=Cccccc[N+]=O)[O-]))c6)))))))CccccCl)cc6))))))S5
O=CO)CCC=O)CCccccBr)cc6))))))CC6cccccc6
NcnccccCcccccc6)OCO5)))))))))cc6o9
Ncccccc6C=O)ccncNCCCNCC6)))))))nc6N%10
Cccncc-cccncccc6s9)))))))))c6
CCOC=O)CCCOC=O)CNC=O)cccccc6S9=O)=O)))))))))))))))ncnccNCCC3))))ncnc69
CCC)CNC=O)C=O)NCCCCCNC=O)CCC=CCC5)C6C9=O))))))))))CC6)))))))))))CN)=O
CcccOcnccc=O)nC)c=O)nC)c6n%10)))))))))))ccc6C#N
COcccc-ccccCNC=O)C=CcccccOC))c6))))))))))cc6C=O)N%10C))))))))))cc6
COccccC=CC=O)O))))cc6-ccncNCCNcnnc-ncccc5)))))o5)))))CC6))))))nc6
CCCCCNC=O)CCCCN5)))))))CcccO)cO)cc6C%10C)CCN%12C=O)OCCCCCC6
Occcccc6OCCO)Ccccccc6)))))))CCO)Ccccccc6C=Ccccccc6F
COcccCCC=O)cscSN)=O)=O))nc5C)))))))))ccOC))c6OC
N=CN)NCCCC5C=O)NCCcccccc6)))))))C=O)O
CNC)Ccccc-ccccC=O)NCCCCO)))))CCCcc[nH]cccccc96))))))))))))))s5)))))cc6
COCCOcccccc6C=O)cccccc6%10))OCO5
COC=O)CCC=CC=O)Ncnccs5)CCCC6))))))))))))NC)C
O=CO)CCNC=O)CCCCCC=O)Ncccccc6))))))cccccc6))))))))))C=O)NCOC=O)CCcccccc6)))))))NC=O)CCcc[nH]cn5
CCCCC=NCCC=CCCC)CC6=O)))))N6Ccccc-cccccc6))))))cc6
Ccnn-cccccc6))))))cCl)c5CC)C)C
Ncnc=O)cncnCC=O)O)))c5[nH]9
CCNC=O)CCCCO5)))))))cccccc6Cl
C[N+]C)C)CCO
COP=O)OC))OcccC)cC)cc6O
C=CCCCOCC)=O)))CC)COCC)=O)))COCC)=O)))COC=O)C=Ccccccc6))))))))))C6%10C
CCC)NC=O)C=CccccS=O)=O)NCCcccccc69))))))))))cc6
O=ccc-cccccc6F)))))))ccn6-cnccccCl)cn6c9NccccCl)cc6
CNC)C=O)OCccnCCF)))cccccc96
O=CNcccc-ncnnCC=O)NCCCCC5))))))))c5)))))cF)c6)))))))cccco5
CCNC=O)CN)CC)cccccc6))))))))))C=O)O
COC=O)C=CNccccCl)cc6)))))))C=O)N4C)C
CCccccC=NNCCN)=O))CccccF)cc6))))))C5))))))cc6
CcccccNC=S)NCCCCC6))OCCO5))))))))))c6
Ccccccc6ccccBr)cccc6%10)C=O)N%12CCNCCNccccF)cc6))))))CC6
O=ccsccc5ncNcccccc6)))))))c9-cn[nH]cc5CC%15
CSCCCNS=O)=O)ccccCl)cC=O)Nccccoc=O)csc95)))))))))))c6))))))))C=O)O
O=CCOccccF)cc6))))))))NCCCNCcccccc6)))))))CC6
CCCCCCCCCCCCCCNC=O)cccccc6)))))))N5
Ncsc-cccnc-ccccNC=S)NC=O)CCC3)))))))cc6))))))ccnc95)))))))))cc5CCNCCF)F)F)))C6
COccccCl)cc6C=O)NCCccccNCC)=O)))cc6))))))NCCcccccc6C%10
Cccccc[nH]cncccNC)CccccCl)cc6Cl)))))))CC)C))))c%10%12
CCCccnn-ccccF)cc6))))))c5C=C9CCCC%13CC)CCcccC=O)O))cO)cc6O)))))))CC6%14C
COC=O)cccccOcncCN)=O))ccc6C#N)))))))))c6
CCOC=O)ccS=O)=O)NCCCC)C)))C=O)NCcccccCF)F)F))c6))))))))))))cC)nC)c5C
CcccccScccNC=O)CCCCN5)))))))ccc6N))))))))c6
COcccCNCCCCC6)ccccc=O)c=O)[nH]c6cs%10))))))))))))))))ccOC))c6OCcccccc6
O=CCCCCNS=O)=O)cncccccc6s9))))))))))C6))))))NCCCC5
O=CNcccnn5-cccccc6CF)F)F))))))))))CScccccc6-%10))))))))))))cccccF)c6
COP=O)OC))COC=O)COC=O)cccccc6Cl))))))))))))cccco5
O=CCOC=O)cccccS=O)=O)NCCOCC6)))))))c6)))))))))NccccBr)cc6
Ccccccc6OCCNC=O)COcccC)ccc6C
O=CNCCCCCNS=O)=O)ccccBr)cc6))))))))))))))SCCCCCC6
COccccCncCCcccccc6))))))))nnccnc5c9=O)))))))))))cc6OCCCCC5
Cccc-cn[nH]cccNC=O)NCcccccCl)c6F)))))))))))ncc96)))))))))ccn6
CC=O)cccccc6NC=O)cccccc6NC=O)CCC=CCCCC73)))N6C9cccccc6))))))cccccc6
O=CC=CccccF)cc6))))))))OccccC=NCCCCCCC7)))))))))cO)c6
CCC)C=Ccccccc6O))C=O)ccO)cccc6C%10))CCCC)C)O6
CCCCC))NC=O)ccoc-cccccc6))))))n5
CcccccC#CcccCl)ccc6OCCNCCCCC6)))))))))))))))))c6
CNC)cccccc6)CCCCC=O)NCC)C=O)NCCcc[nH]cccccc96))))))))))C=O)NCCCC)C)))C=O)O%16
CC=O)OCCO)CCCNC=O)cccccc6C9=O))))))))))))))CC)C
CccccncSCcccccc6))))))))cc=O)n6c%10
CCCCNC=S)NCCCNCcccccc6)))))))CC7
CCCCCCCCNCccccnc6
NCCCCncnccN)ncnc69)))))))))OC5CO
CCOC=O)Scnnc-ccnnC)c5)))))n5-cccccc6
O=CNCCCC3)))))C=O)CNC=O)CCCCCC6))))))))ccccccccc6c%10
C=CCNcncNCCF))))ncNCCCCNCcccccc6C9=O)))))))))))CC6))))))n6
Ncccc-cccCF)F)F))nn5-ccccSN)=O)=O))cc6)))))))))))cc6
NCCNCNCN)=O)))))C=O)NCCCl))C=O)O
CCC)NCC=O)NCC)C=O)NCCcccccc6)))))))C=O)NCC)C=O)NCCCCC)C)O))))))))))))CC)CC)C)C))))))))CC)C
COC=O)NcncCCC=O)Ncccccc6)OCO5))))))))))))no5
CccccSC=CCl)C=CccCl)cncc6Cl))))))))))NCC=O)NcccccC)c6C)))))))))))))cc6
CCC)cccc-ccnCC=O)Ncccccc6)OCF)F)O5)))))))))))nn5)))))cc6
CCCCCC=CCCNCCC=O)NCCCCC6)))))))))=NO5))))))C6CCC8
O=CNCNcccccc6))))))C5CCNCCCCcccccc6))))))cccccc6))))))))))CC6
CSCCCNC=O)NCC=O)NCCcccccc6)))))))C=O)OC)))))))CC)C)))))C=O)O
COcccccc6)CCNC6
CNcncNcccc-cncccOCF)F)F)))ccc6[nH]9)))))))))cc6)))))))ncNCCCCCNCCCCC6))))))CC6))))))))n6
COccccCNC=O)CSC5ccccOC))cc6))))))))))))cc6
O=CCCccccO)cc6))))))Ccncnc-cccccc[nH]c5c9)))))))))c6CCC%10CO)cccccc6N%18
NS=O)=O)CcccN=CNccccCl)cCl)c6)))))))NCCCC5)))))))ccCl)c6Cl
OCCNCcccccn6)))))))CCC6NCCCcccccc6))))))CC6
O=CCCCN5ccccS=O)=O)NCCcc-cccccc6F)))))))cccccccc%106))))))))))))))cc6F
CCCNCCNCCcc6[nH]ccCl)ccCl)cc96))))))))))))))CCN6
CCNCC))CCNcncncscC=O)NcccccCl)c6))))))))cN)c95
O=ccc-cccccc6))))))ccO)ccOCOCCO))CO)CO)C6O))))))))cc6o%10
CCCnccC=O)O))c=O)cc6S=O)=O)cccccc6
CCC)CNC=O)ccccCNCCNcncccCO))cnc6cc%10S=O)=O)cccccc6))))))))))))))))CC6)))))))cc6
Cnc-cccccccccc%106))))))))))nccN)ncF)cc69
N#CcccncNCCCCNC=O)Ccccccc6))))))cccccc6)))))))))CC6)))))))c6
O=CO)CCCCCCNC=O)))C6
O=CNC=O)C=NNcccccc6))))))))S5
CcccccC=O)NNccccBr)cc6)))))))))c6OCcccccc6
CcccncNC=S)NCcccco5)))))))))o5
O=CNS=O)=O)ccccOCF)F)))cc6))))))))ccccO)cO)c6
CCOC=O)CCNS=O)=O)ccccC)cc6)))))))CC)CN6C=O)c[nH]c=O)cccccc6c%10N
CC=O)NCccccC=O)NCCCcccccc6)))))))))CCCC=CC6C5)))))))))cc6
Ccccc-cnncCCC=Ccccccc6Cl)))))))))=NC=CCCC5))))))))o5)))))cc6
CCCNCCCCNCccccC)cc6Cl))))))))S=O)=O)ccccBr)cc6)))))))))ccccC)cc6)))))))))C=O)CCcccccc6)OCO5
CCC)CNC=O)cccc-cccccc6CF)F)F))))))))cc6F)))))))))C=O)NCC=NOCCO6
NCCcccCl)cCl)cc6O
Cc[nH]ccccCl)cC6c=O)c9-cccccc6
O=CCCl)=CC=Ccccccc6)))))))C=O)C6=CccnCccccCl)cCl)c6)))))))cccccc96
CCC=O)NccccF)cc6))))))))nccOCcccccF)c6))))))))nn5
O=S=O)CCCCNCCNccccF)cc6))))))CC6))))))C6
CCC)COC=O)NCCCCC=O)NCCccccOCcccncc6))))))))cc6)))))))C=O)O)))))CC6)))))))))cccccc6
CNCCNccc-cccccCC=O)O)))c6))))))cCl)cn6))))))CC6
COccccS=O)=O)CC=O)NO)))CCCC5C=O)NCccnC)nc5C)))))))))))))))cc6
CCOC=O)CCScnncCcccccc6)))))))o5
CcncCScccccc6)Ccccccc6-9))))))))))))CCC4)))))no5
CCCcncCC)C)C))nCOCCOCCF))))))))c=O)n6
NN=c[nH]ncccNC=O)ccccs5)))))))ncNCCCC5C=O)O)))))))c96
CccccC=CC=O)Ncccccc6))))))nc-cccccc6))))))ncccccc69))))))))))))CC)C)))cc6
CNCC=O)NCC=O)NC)C=O)C5Ccccccc6)))))))C=O)NCCCC5C=O)NCcncCC)C))no5)))))))))))))))))CC)C)C
cccc-cncNCCcccccc6)))))))))cccccc6n%10))))))))))nc6
NccccC=O)ON=CN)cccccc6))))))))))cc6
CCC)CCnc=O)cC=NccccCF)F)F))cc6))))))))cO)cc6nCcccccc6F))))))))cccccc69
CCNCCNC=O)cccccc6NCcncCl)cnc6N)))))))))))))))))CCC6=O
CC=O)ON=CC=Cccocccccc96)))))))))C=O)N5
CCC)C)OC=O)NCCCCN=CCCCC=S)N5))))))NC=O)CCcc[nH]cccccc96))))))))))N%10
O=CO)ccccccccccc6c%10cccccc%186
CccccC=O)C=CNcccccO)c6))))))))C=O)cccccn6)))))))))cc6
Cccnc-cccccSC)=O)=O))c6))))))nc6Ncccccc6
O=CNccccBr)cc6)))))))C=CCCcccccc6%10
COcccCNC=O)OCcccccc6)))))))))))ccc6OCCO)CNCC)C
NcccnCOCCOP=O)O)OC6C9O))))))))))c=O)n6
COCcnnCccccnc6)))))))cccccc96
CCNcccnCCCCCCP=O)O)O))))))))c=O)n6
COcccOC))ncNCCCCNccNCCCNCCCC5=O))))))))))ccccC)cc6[nH]c%10=O)))))))))))))CC6))))))n6
CcnocC)c5NS=O)=O)cccc-cccC=O)NCCNC)CC6)))))))cC)n5Ccccccc6))))))))))))cc6
CS=O)=O)NCC=O)NCCCCCO5)))))))))S=O)=O)cccccc6
COccccBr)cc6C=O)NcccC)on5
CCCcccccc6OCC=O)NccccF)cCl)c6))))))))))))))))C=O)NCCC=O)O)))C=O)CCcccccc6CCCNCC6
O=CC=CccccCl)cc6))))))))ccccS=O)=O)NCCCCC6)))))))cc6
COccccC=O)C=CccccOCCCnnc-ccccCCC)C)))cc6))))))nn5))))))C=O)O)))))cc6)))))))))cc6
CcnocCCC3)))c5SccccCl)cc6Cl
CccccOCccccC=O)NCCNC=O)CCCCCC6)))))))CC6)))))))cc6))))))))cc6
CC=O)C=CC)NCC)=CC=O)OCC)C))))C6cccccN)c6
COccccC=CC=O)O))CccccCl)cc6))))))Ncc6c=O)[nH]ccF)cccc%106))))))))))))))cc6
CccccncNC=O)CCC=CCC5)C6C9=O))))))))))sc5c9
COccc-cncccccn6c9NCC)C)C))))))))))))ccc6OCcccccc6-cccccc6%13
O=CCCcccCcc[nH]cccccc96))))))))))ccc6N%10))CCCC6
C[N+]CcccC=O)Ncccccc6))))))cccccc6))))))))ccc6C9=O
CcncNCCOCC6))))))ncc6cC#N))cn5-cccccc6)OCCO6
CNCCcncCncccccccc69))))))CCCC6))))))))ncc6C%10
CCC)C=O)NccccNCCNC)CC6))))))cc6))))))))NC=O)OCcccccc6))))))))))cccccc6F
CCNC=O)C=O)NCCCCC6)))))))))C=O)NCCcccccc6)))))))CO)CCN)=O
OCCNCccccOCcccccc6))))))))cc6)))))))))CO)ccccF)cc6
CCCNCC=CccOC))cccc6-cccccc6C%14=O
CCOC=O)OcccncOCC=O)cccccc6C))))))))))n6
C=COC=O)CC)C5CCCCCC)CCCCC)C))))))C5C)CCC9CCCC%16O)C7=O
CccCl)cccc6NC=O)CNC=O)NCCCcccccc6C%10)))))))))C5=O
O=CO)CO)CccccBr)cc6))))))ccO)c-cc[nH]cc5Ccccccc6C%10)))))))))))))ccc6C%10
CccC=O)NCCCCCC6C5)))))))))occccc-cccccF)c6SC)=O)=O))))))))c96
ccoc-cnocCNCCCC5Cncncn5))))))))))))n5)))))c5
Cnncnc5SCC=O)NC=O)NCccccCl)cc6
COccccOCCCCCNCCCcnocccF)ccc96)))))))))CC6))))))))))))cc6
CCC)NC=O)ccccNC=O)NCCCCNC=O)cccccc6S9=O)=O))))))))))))CC6)))))))cc6
COcccc-ccSCC=O)NccccSN)=O)=O))cc6))))))))))ncscC)cC)n5n9)))))))))cc6OC
O=CNNCCCNCCCNCCCC5=O))))))CC6)))))))))))cccccc6CF)F)F
COcccOCC=O)cccccc6O))))))))))ccOC))c6
CccNS=O)=O)ccccCC)C)C))cc6))))))))c=O)[nH]c=O)n6C
CNC=O)Occcccc6)CC)CCNC)C5N8C))))))))))))))cccccc6
CcccccNC=O)CScnccn5S=O)=O)cccCl)ccc6Cl)))))))))))))))))c6C
CCOC=O)CO)=CC=O)ccnC)c=O)cccccc%106)))))))))))CF)F)F
C=CCOcncNC=O)CCOCF)CF)F)F))CC3Cl)Cl)))))))))cOCC)))nc6=O
C=CCCCC=CC=O)C5C)C)))CO)C=CCCC6C)O))))))C6C%10
CCccC)[nH]c=O)cNCCCC5)))))c6CcccccCF)F)F))c6
CCCCCO)CO)CC=CCCO)CCCCCCCCCCCCCCO)CC=O)O6))))))))))))O5)))))))))))C3
CCCNccnn-cccccF)c6))))))c=O)c6Cl)))))))CCC)O6
N#Cccccc-ccccC=O)NCCCNCCC6)C8)))))))))cc6))))))c6
COccccCNC)C=O)cccCCCCC5)))))c-ccccC)cC)c6))))))[nH]5))))))))cc6
O=CO)ccccNC=O)cccc-cccc-cnnc-cccccOCF)F)F)))c6))))))o5)))))cc6))))))o5)))))))cc6
CCOC=O)NCCCccccS=O)=O)NC)C)))cc69)))))))))))CCCCCC7
CCOcccccc6NCC=O)NCCCCCCCC8)))))))))))S=O)=O)cccccc6
CCNCcnocC=CCC)C))))n5)))))))CO)cccccc6
CcccncNC=O)CCCCCCC6))OOCO5)CCCCCC6)CC8C6))))))))))))))))))c6
CC=O)NCCC=O)NccccOccccOCF)F)F)))cc6)))))))cc6))))))))CcccccC=O)NSC)=O)=O))))c6))))))C5
COcccccCCNcnc=O)ccccC)c6[nH]%10))))))))))))c6OC
CCOC=O)ccccNS=O)=O)cccccC=N)N))c6))))))))cc6
CCcccCCNC=O)CCCC=O)O))))NC=O)CCcccccc6Occcccc6%15))))))))))))))))))))))on5
CNC=O)CCCCcccc-ccncs5)))))cc6C%10C)C%13=O
CCCCOccccNCC=O)NCSCC5C=O)NCCCCCC4)))))C=O)NCCCCCC6))))))))))))))CC7=O))))))))cc6
CcccccNcnccnc-cccncc6))))))c=O)nCCC3)))c6n%10)))))))))))c6
COcccC=O)O))nc-cccccc6))))))c6
CCC)C)CCCOC5=O))))OCCC)C)C=C6C%10O
O=COCCNCCcccccc6C%10cccccc6%14)))))))))))))))))))NCCCCCC7
CSccccCCNC=O)ccccS=O)=O)NCCOCC6)))))))s5)))))))))cc6
CnccccccCCC=O)O))))cc69))))))CCNC=O)OCCCcc[nH]cn5)))))))))))CC6
CCC)NC=O)Ncccccc6C9N=CN)N
CC=NNC=O)cccccc6O))))))))CccccC)cc6))))))C5
CCC)NC=O)ccccCCNS=O)=O)CC6))))))cc6
CCC)CNC=O)CCOCCO6)))))))CC5NC=O)CNC=O)cccccn6
CCOccccCl)cc6Cl))))))))C=O)NCCC)C)NCCOCC6
CccccC=O)NcccF)ccC#N))c6))))))))cc6NcncnccncNCCNCCCNC)CC6))))))))))nc%106
COcccc-ccccO)cc6))))))cc6
NCCcc[nH]cccccc96))))))))))C=O)NCC=O)O))cccccc6
CCOC=O)coccC)cO)c-ccccCl)cc6))))))cc6c9CCC6
O=CC=Ccccc=O)nCcccccc6)))))))c6))))))))cccccc6)OCCO6
O=CC=O)NCccF)cccc6Cl))))))))C=C5Ccccccc6Cl
O=CO)cccScccsc5))))))ccC=O)CCC3))))c6CCNCcccccF)c6)))))))C5
CCNC=O)cccccNC=O)ccccCF)F)F))nc6NCCCC5CN5)))))))))))))))c6
CCCCC))NC=O)NCOC=N)N
C[n+]cCcccccc6)))))))cc[n+]5Ccccccc6))))))cccccc6
COccccF)cc6CCCC6CNC)CC6
CCC=O)NC)C)))CCCCCCCC6)C8)))C6
ClccccCCSccccccccnc%106))))))))))))NCCCCCCC6)CC8C6)))))))))))cc6
CccccO)cCC)C)CCScnnnn5C))))))))))c6
CCNCC))CCCNc[nH]cccccc6c=O)c%10C#N))))))OCO5
CCCCCCO)CCcccccO)c6C=O)ccO)cccc6%14
CNCCCNC)cccNC=O)NccccF)cc6)))))))))ccc6NccccC=O)NCCcccccc6))))))))))cc6))))))))))))))CC6
COcccOC))ccC=O)NCCcccccc6)))))))CO)CNCCCCCCCC6)))))))C=O)NCCC=O)O)))C=O)CSCcccccc6))))))))))))))))))))c6
O=c[nH]ncCF)F)CF)F)CF)F)CF)F)CF)F)CF)F)))))))cc6Cl
CcccncNC=O)cccco5)))))))cNCCcccccc6)))))))))nc6cc%10Cl
O=CNCCCCcccccc6%10)))))))))))P=O)OCcccccc6))))))))OCCNC=O)ccccOCF)F)F)))cc6
CccccNcncNCcccccn6))))))))ncNcccccc6)))))))n6)))))))cc6
O=CCScccon5)))))))NCCCcccccc6
CCCCCCCNCC=O)NO))))C=O)Ncccccccccc%106
CCCC=O)OccccCCNC=O)COCcccccc6))))))))))C4O5)))))cOC))c6
CCCCCCS=O)=O)NCC))CCCNcncccccc6ncccc%135
CccncNCCCCC6))CNCC=O)NCC)C)))))C5=O))))))))nc6
CCC=CCCCC=O)OCCCCCOccccC=NCCS5)))))cc6)))))))))))))))))))=CCC)=CC=O)O
CC=O)cccccNCCNC=O)NccnnC)c5)))))))CC6))))))c6
O=[N+][O-])cccccc6OCC5CNCNCCS6=O)=O
CCnnccCNCCCNC=O)ccccOCCCNCccnnC)c5))))))CC6)))))))cc6C%10))))))))))))))c5C
CC=O)NccccNC=O)C=O)O))))cNC=O)cnscccccc96)))))))))))c6
CCOC=O)CCScncC=O)OCC))))n-cccC)ccc6OC))))))))c5-ccccC=O)OC)))cc6
COC=O)ccccccC=O)OC)))ccc6c%10
Ccnncn5-cscCCCCCC)C)CC6)))))))cc5Cc9c=O)nCCCCN5)))))cccccc%106
CC=CC=O)CC)CCCCC)CCCCCC)C=O)O))C6CCC%10C)C%14C)CCO)C%17C)CC%22=O
CCCNcccccc6S=O)=O)NCCCC=O)NCcccccC=N)N))c6)))))))))C5)))))))))C6
CCOC=O)cc-cccccc6))))))csc5NC=S)NC=O)CNC=O)OCcccccc6
COcccccc6NCCNCcccccCF)F)F))c6)))))))C=S)NC=O)cccccC)c6))))))))))CC6
C=CC=S)NccccNC=NC=O)C=CccccCCC=O)O))))cc6)))))))S5))))))cc6
CCSC=O)NCCCcccccc6))))))))CC6CCCC5CCCO5
Ccccc-ccncccccc6c%10))))))))))cc6NC=O)cccco5
CNCcccccc6)))))))CCO)COccccccc-ccc[nH]c5)))))nn95
O=S=O)NCcccc-ccccnccc6ccn%10c%13)))))))))))))ccn6))))))))ccccF)cc6
Ccnc-cncC=O)NCCCCcccccc6%10))))))))))))cC)s5)))))cs5
CCCCCCC)N6Cccoc-ccccF)cc6))))))n5
CccnCCC)O)CBr))))c=O)[nH]c6=O
O=CCNC=O)cccccc6C9=O)))))))))))NCC=O)ccccF)cc6
COccccNC=O)CCNS=O)=O)ccccBr)s5)))))))))))cc6
CCcncscccC#N))cc96)))))))))NCCCNC)C))C5
COccccS=O)=O)NCCCnccnc5))))))))))cc6
O=CCOccccccccc6c%10))))))))))))NN=CC=O)Ncccccc69
CCNC=O)OCccCOC=O)NC)))))c-cccccc6))))))nc5Ccccccc6OC
O=S=O)ccccCl)cc6))))))NCCNCccccnc6)))))))CC6
COcccccc6C=O)NcnncCCCCcnncNC=O)CCCNcncccn6))))))C5)))))))s5)))))))))s5
CccC)ccccOCccC)cccc6C)))))))))cc6oc%10=O
CCCCCCCCCCCCCCCCNC=O)cccc-cccccc6Cl)))))))cc6
COccccNCCC=O)NCCCC5))))))CC5=O))))))cc6OC
S=CNN=CC=Ccccccc6Br))))))))))))Ncccccc6
CCcccnc-cnccn-ccccNC=O)NcccNC=O)ccccCF)F)F))cc6))))))))ccc6C))))))))))cc6))))))nc5cN)n9)))))))))c6
COcccCNccccCl)cCl)c6)))))))CCOCC6))))))ccc6OCcccccn6
COCCCOCN)=O))))C=CC=O)CC)=CNccccCl)cCl)c6)))))))C6=O)))))N5CCNC39
CcccccccC=O)NCCCC=O)O))))C=O)O)))))sc95
Cccscc=O)n-cccccc6))))))nc-ccccCl)cc6))))))c96
O=CNccccBr)cc6Cl))))))))ccO)ncccCl)ccc6c%10O
CNS=O)=O)ccsc-cnsnc5NCCOCC6)))))))))))n5
Ccnccc=O)[nH]c=O)n6C)))))n5CC=O)cccccCl)c6
COCCCCCC6C4C)C
CC=O)NC)NC=O)CCCCCN)))))NC=O)CCCCN=CN)N))))))NC=O)CN)Ccccccc6)))))))))))))CC)C
C=CCncCCNC=O)CCCCN5C=O)CNC=O)CC))))CSC5=CC9=O)))))))))))))))))ncccOC))cF)cc69
CNS=O)=O)cccC=O)O))ccNcncNCCNCC6))))))nccccnc%106)))))))))))c6
CCCCCCNCCC=O)O))))S=O)=O)cccccc6C=O)O)))))))))))C=O)N6
CccccNC=O)NCCNC=O)ccccBr)o5))))))CC6))))))))cc6F
C[N+]C)CCCCN)=O))CC6
COC=O)CCCC=CC)C))))C=CC=Ccccccc6))))))C=O)OC5CCCCC6
O=CO)CCNC=O)cccccC=CcnccCNC=O)cccccCl)c6)))))))))cc6)))))))CCCCNcccncc6))))))CC6)))))))))c6
O=COCCCCC=CcccBr)ccccnc6c%10O))))))))))))))))CCN5Ccccccc6
CccccNC=O)ccccCCCCNCCccccF)cc6))))))))C6))))))cc6))))))))nc6
CCOcccc[nH]cO)cCC=O)CnnncCl)c5CC)C))))))))))c5c9
CCC=O)O))ccccOCccccc-ccsnn5)))))c6))))))))cc6
C=SN)=O)CcccF)ccc6F)))))))cccccc6-cccccc6
CCCCCCCCCOCOC))C[N+]C)C)CC
CS=O)CcccCF)F)F))nn5Ccccccc6
COcccccc6OCCSC)=O)=O
CCCCCCCOCccccCF)F)F))cc6))))))CNC)C))))=C6C=O)OC
COccccocccC=O)O))ccc6c=O)c%10c%14
CCC)C)cccNC=O)CS=O)=O)cccccc6CF)F)F))))))))))))no5
CcccccNC=O)ccccN)cc6Cl)))))))))c6
CncCC#N))S=O)=O)cccccc6))))))))nnc5SCC=O)O
CCCNC=O)CNccccCC)C)C))cc6))))))S=O)=O)ccccC)cc6))))))))))ccN)nCcccccc6)))))))c=O)[nH]c6=O
CnccC=O)O))c=O)cccF)c-ccnn[nH]5)))))cF)c6%10
COccccF)cc6-nnc-ccccF)cc6))))))oc5=O
CCC)CC=O)NCcnnc-cccccc6)CCCC6)))))))))o5))))))))cccccc6
CCNCC))CCNcccCl)ncN)c6[N+]=O)[O-]
CCCCCCN6CCnncCCO)))cc5-ccnccccccc%106
O=CNcccccCCNCCOCC6))))))))c6)))))))cccccccF)c6o9
NCCCccccCl)cc6))))))))cccccccC=N)N))cc6c%10))))))))))S=O)=O)ccccCl)cc6
CCCCNC=O)CCncccn5))))))CC)cncccccc6[nH]9
O=CCNC=O)C=Ccccc[N+]=O)[O-]))o5))))))SC5=S)))))))NCCO
O=CCScccccc6NCCOccccCl)cc6))))))))))))))))))NCCCCC5
CccccC)cOCC=O)NNC=O)CCC3cccccc6)))))))))))))))c6
CCCC)CC))C=O)OCCCCCC=O)NccccOC))cc6))))))C=O)N5CC=O)O))cccccc6
CCCCCCCC=O)OCCNCCC4CCCCCCCC6%10)))OC=O)C59
CccccncccNC=O)CcccccNCC=O)O))))c6)))))))))c6c%10
CCCCO))NCcccc-ccccCC)C)C))cc6))))))cc6)))))))C=O)NCC=O)O))CCCCC6
O=CccccO)cc6))))))ccccF)cccCCCcnocCF)F)F))n5))))))))nC=O)cccccc6)))))))c95
COccccC=O)NC=S)Ncccccc6)OCCO6)))))))))))))cc6OC
CCCncN)cC=O)CScocC)cCC)=O))c5C)))))))))c=O)nC)c6=O
Cnc-cccc-ccccnn6))))))cc6))))))nccN)ncnc69
C=CCNC=O)ccccc[nH]c-cn[nH]cCCCCCN6Ccn[nH]cc5C)))))))))))))n5)))))nc95
CcccncCNC=O)NCCccncn5CcccccF)c6))))))))))C6)))))))))c6
N=CN)NccccNccccCNSC)=O)=O))))cc6)))))))cc6
OCCcccccn6)))))))Ccccccc6))))))cccccc6
CCC)CCncCnc=O)nCCCN)CO))CO)))))ccccCl)cc69))))))))))ncccccc69
O=coccccCO)CNCCOCC6))))))))cc6cc%10[nH]ccccBr)cc69
CccccCNC=O)ccccNC=O)CCC3)))))cc6C9))))))))))cc6
O=c[nH]cccccc6n9CCNCCNcccccc6))))))CC6
CCcnnC=O)NccC)ccC)cc6C)))))))))c=O)n5N=Ccccc-cccccc6))))))s5
COcccOC))ccC=O)O))cc-cccccccC=O)O))c6o9)))))))))oc6c%10
CNC)cnoc-cncc[nH]5)))))n5
CCCNC=O)ccccncOCC)C)))oc5c9)))))))))))C=O)OCC=O)CCC=O)O
COccccC=O)NCC=O)OCC=O)NCCCCCC6))))))))))))))cOC))c6
CCccccncNCCNC=O)ccccs5))))))CC6))))))sc5c9
O=CNCCCCcncc[nH]5))))))C5)))))NCCCNS=O)=O)cccccc6)))))))CC7
O=Ccccccc6-cc9cccccc6[nH]9
COcccCC)C))ccc6C=O)NCcccccc6S=O)=O)NCCCCC6))))))))))))))CCCC=O)NC)C))))C=O)O
O=S=O)ccccNCCCC5)))))nc6))))))NCCN=C5cccccc6
O=CNCCC=O)OCC5CccnCcccccc6)))))))cccccc96)))))))))))))))))cccccNCCCC5=O))))))c6
CCCNCC)CO)))C=O)ccccCl)cc6OC%12CNC)C=O)cccco5
O=CNccccOccccCF)F)F))cc6)))))))cCl)c6)))))))cccc[nH]cncccc6c9n%13
COccccCNC=O)ccccc[N+]=O)[O-]))c6)))))))CCCS=O)=O)C5)))))))cc6OC
COccccNS=O)=O)cccNC=O)cccccc6))))))))ccc6NCCCC5)))))))))))))cc6
CCC)CCOccCCCC4))))ccc-ccncnc6))))))c6F)))))))CCC)C)N6
CNCCO)Ccccccc6))))))cccccc6))))))cccccc6
O=CccccCF)F)P=O)NCCOCC6))))))NCCOCC6)))))))))cc6))))))NCCC=O)ccccF)cc6CF)F)F)))))))))CC6
COCC)C)CCCCC)CCCCC)Ccccoc5)))))OC=O)CO6))))C86
CCCCC)CC=CCCOCccccSN)=O)=O))cc6))))))ccccNC)C))cc6))))))))CCCCOC3COCC)=O)))C6%11C)))))))))))))CC)CCC69
Ccccccc6Cl)))-cccncc6NC=O)CCN%136
CCOP=S)Occcccc6C=Nnc-cccccc6C)))))))[n+][O-])cccccc69)))))))))))cccccc6%14
Ncnc=O)c[nH]cSCCcccccc6)))))))))[nH]c5nc9=O
Cc[nH]ncc5CccnnC)c5-cccccc6N%14C
CccccC=NNCN)=S)))))o5
CccccNCCOCCCCOcccccncCCF)F)F)))cn95)))))))))))C7))))))))ncnc6[nH]9
CccccS=O)=O)Ncccccc6SCC5Cncncn5)))))))))))))))))cc6
CCC)C=O)CCC)CCCC)C=CCCC96C))))CC)CCC=O)CC)C)C6CC%10
CC=O)CCCCCCCCCC=O)CCC6C)C%10CCC%17%14C
COcccccC=O)NC=Ccccco5))))))C=O)NCCCNCCCC5=O))))))))))))))c6
CncccccBr)ccc69))))))CNCCOC4)))))CC5
CcccS=O)=O)Ncnc-cccccc6))))))cs5)))))))ccc6O
CCCCCcccC=CCCCCCC=O)OC))))CCC6C)C))))))))))n[nH]5
Ccccccc6)NCC=O)NCCC)CCC)C6))))))))C=O)CS6=O
O=CNN=Ccccncc6)))))))))ccncCl)cCl)c6
CCcccNcccCccccF)cF)c6)))))))ncn6)))))))ccC)c6OCCNC)C
CNCCcccNC=O)CNCCCNCC6=O)))))))CC)C))))))ccc6C%10
O=COC=Ccccccc6)))))))CcccO)ccO)c6C%10=O)))))))))))CCO)CCcccccc6))))))))CCO)CCcccccc6))))))))))cccccccC=NO)))cc6c%10O
CcccSC=COcccccc69))))))))))cNC=O)CC)C))))cC)c6Cl
NS=O)=O)CCNC=O)CCC=CCC5)C6C9cccccc6
CcccC)ccCC=O)NCCCCO)))))))cccccc6)))))))c6
CcccccCC=O)NCCcccncc6))))))))))ccccnc6)))))))c6
C=CCOccccC=O)Occcccc6)CNC=O)cccccCl)c6)))))))C4))))))))))cc6
CCCCNC=O)NcncccNccccNSC)=O)=O)))cc6OC)))))))))n6)))))))))cccccc6
COcccccNC=O)cccS=O)=O)NCC=O)ccccs5)))))))))ccc6F)))))))))c6
COcccccc6C=O)NCCcncCC)C))oc5C9
O=CNCccccCcccc[n+][O-])c6)))))))cc6))))))))CO)CCCCNC=O)CCCF)CN5C=O)Ccccc-cccccc6))))))cc6)))))))))))))CC6
CNcccccc6S=O)=O)NccccNCCNCCO)))CC6))))))cF)c6))))))))))))))SC)=O)=O
S=CNCCCCCC6)))))))NCCCC5
CCncCNccccCC)C)C))cc6))))))))nnc5SCC=O)Ncccccc6C
O=CCScnccc=O)[nH]6))))))))Ncccc-cncccccc6[nH]9)))))))))cc6
CCC=O)NCCO))C=O)O)))))NC=O)cccccc6C9=O
COccccOC))cCCCNCCOCC6)))))))))c6OC
O=c[nH]ccc[N+]=O)[O-]))ccc6cc%10-cccccc6
CON=CCNCCC6CC6COccccc-cn[nH]ccccC#N))cc96)))))))))c6
O=CNcnc-cccccc6))Occcccc6))OCO5))))))))))))))cs5)))))CCCCO5
CC=O)ccC)nn-cccccc6))))))c5NN=Ccccccc6O
CCC)CC=O)C=CC6)OC=N)CC#N))C6ccccnc6
CCCNCC)CO)))C=O)CcccNC=O)NCCCCCC6)))))))))ccc6OC%13CNC)C=O)Ncccccc6
CccccOCCC=O)NcccNCCOCC6))))))ccCNCCCC5))))))c6)))))))))))cc6
CC#CCncNCCCNCC7)))))))nccc-cccncN)n6))))))ccc69
CCC)CNC=O)CNC=O)CCO)CCCCCC6)))))))NC=O)CNC=O)CCC)C)C)))))CC)C)C)))))))))))C=O)NCCCCCNC5=O)))))))C=O)cnccs5
CCC)CCcc[nH]cccc-cscNC=O)cccccc6-ccccCF)F)F))cc6))))))))))))))ccc69)))))))))cc69
CNcccccc6)OCCO6)))))))))S=O)=O)ccccF)cc6Cl
COcccccCCC=O)O))))ccc6oc%10=O
CCcncSCCN)=O))))nCOCCOP=O)O)OP=O)O)OP=O)O)O))))))))CO)C5O))))))c=O)n6
CCncC=O)O))c=O)cccF)cNCCNSC)=O)=O))CC6))))))cF)c6%10
O=CNCCS=O)=O)NCCCCCCC8))))))))))))ccccCl)cc6
CccccCNCCCNcnccC)cOC))c6C%11=O)))))))))))))CC3)))cC)c6
O=CCCC3)))NCCCC5CCS=O)=O)ccccF)cc6)))))))C7
Occccnc6CScnccN)ncnc6n9COCCO))CO)C5O
O=CC=Cccccs5))))))cccccc6N9ccccCl)cc6
CC=O)NCCNccccNC=O)NC)CC)=O)))))cc6[N+]=O)[O-]))))c=O)cC=O)O))cn6CCC3)))))))))))CC6
CC=CC=CC=Ncccccc6N))))))))))))CCCC=CCO)=CC=O)NCCNCCCC5))))))))CC)C
COcccccC=O)CNC=O)cccc=O)[nH]n6))))))))))c6
COccccC=O)NCCcccccc6))))))))Ccccccc6)))))))))cc6
CCCCCOccOC))ccccc[n+]cc%106))CCcccccc6-%10))OCO5
COcccCCcccccOC))c6OC))))))OCO5)))))))ccOC))c6OC
[truncated: 623,196 more chars]
