# Supplementary material for: t-SMILES: a fragment-based molecular representation framework for de novo ligand design
Source: Nat Commun. 2024 Jun 11;15:4993. doi: 10.1038/s41467-024-49388-6 (PMC11167009; doi:10.1038/s41467-024-49388-6)
Supplement: Supplementary file 4 — Source Data [file 41467_2024_49388_MOESM4_ESM.zip › Soure data/Source data and code for all other graphs/Metrics/Models/Chembl_LSTM/Chembl_LSTM_DeepSmiles_[rnd10][bs128][DS]/gen.smi.decode.smi]

O=C(O)c1ccccc1-c4ccc(-c3nc2cc([N+](=O)[O-])ccc2[nH]3)cc4
O=C(NC2=CC(=O)c1ccccc1C2=O)c3ccccn3
CC(=O)OCC2CC6CC1C(C5(CCC12C)C(O)c3c(cc4c(c3OC)OCO4)CC5OC(C)=O)C6O
Cc6cc(C)cc(-c3[nH]c2ccc(C(=O)NCC1CC1)cc2c3CCN5CCC(Cc4ccncc4)CC5)c6
CN3CCN(CC(=O)OC(c1ccccc1)c2ccccc2)CC3
COc3cnc(N2CCC(CO)(CC1CCCCC1)CC2)nc3
CC(C)NC(=N)c3ccc(OCc2ccc(CCCc1ccc(S(C)(=O)=O)cc1)c(C(=O)O)c2)cc3
O=C(O)c1cc(Cl)ccc1Nc3nc(N2CCNCC2)nc4c3[nH]c(=S)n4-c5ccccc5
O=C(O)c3ccc(CNC2CCN(CCc1ccc(Cl)cc1)C2)cc3
CCCC(=O)c2cn(CC(=O)NCCc1ccc(OC)c(OCC)c1)c3ccccc23
CCCCNC(=S)NCC(N2CC(C)N(c1cccc(OC)c1)CC2)C(=O)O
CCN(C(=O)c4ccc3nc(C)n(-c1ccc2c(c1)OCO2)c3c4)c5ccc6c(c5)OCCO6
COC34CCC(OON=C1CCC2CC12)CC3CCCC46CCC(C)C5NC(=O)CC56C
CCn5cc(C3(c2cc1ccccc1o2)N=C(N)N(C)C3=O)c4ncccc45
O=C3NC(=O)C(=Cc2ccc(-c1ccc(Cl)cc1Cl)o2)S3
CC2Nc1ccccc1C(=O)N2CC(NC(C)=O)c3ccc(C)cc3
Nc4ccc(Cn3c(=O)n(CCS(=O)(=O)c1ccccc1)c2ccccc23)cc4
COC(=O)NC(N)=O
Cc3cccc(OCC(=O)N2CCN(S(=O)(=O)c1ccc(C)cc1)CC2)c3
CCOc4ccc(NC(=O)CSc2nc1ccccc1n2CC(=O)NCc3ccccc3)cc4
C=CCOc1cc(F)c2c(c1)C(=O)C(=O)N2Cc3cccc(C(F)(F)F)c3
CC(C)(C)O2C(=O)NCCCCCCC=C(C(=O)NS(=O)(=O)C1CC1)CCCC(=O)N2
CCCCCCCC=Cc2cc(CCC(=O)O)cc(NC(=O)c1cccc(Br)c1)c2
CC3(CN2CCc1ccc(OC(=O)NCCCl)cc1C2)CCCCC3
C
CC(=O)Nc4ccc(Cl)c(-c1nc3c(n1Cc2ccccc2)CCCC3)c4C
CC(C)(C)OC(=O)N1CCCC1C(=O)NC4(C#N)CC(c3nc(-c2ccco2)no3)C4
COcc5cnc4nc(Sc3nnc(Nc1n[nH]c2ccccc12)s3)sc4c5
O=C4Ncc5ccc(-c1nnn[nH]1)c6c3ccc(C(=O)N2CCOCC2)cc3n4c5c6
CCc7ccc6c4(OC(OC2C(OC(C)=O)C(OC1OC(C)C(O)C(OC)C1OC)C3OC(C)(C)OC23)OC(C)C4)c(-c5ccccc5)oc(=O)c6c7
Cc2cn1(COC(COP(=O)(O)OP(=O)(O)O)(CP(=O)(O)O)C1O)c(=O)[nH]c2=O
OCCCCCCCCCCCCCCCCCC=CCCCCCCCC2CCC(C[n+]1csc(Br)c1)CC2
CC6CCN(c5ncc(F)c(Nc4ncc3c1ccncc1n(C2CCCC2)c3n4)n5)CC6
Cc2cc(S(=O)(=O)NC(=O)c1ccccc1Cl)c([N+](=O)[O-])cc2C
CCCN(S(=O)(=O)c1ccc2c(c1)NC(=O)CO2)c3ccccn3
C5C(C)c4c(C(=O)Nc1ccccn1)[nH]n(-c3nc(-c2ccc(Br)cc2)no3)c4C(=O)N5C
O=C(c1ccccc1Oc2ccccc2)N5CCC(NCCN4CCC(NC(=O)c3ccccc3)CC4)CC5
O=C(COC(=O)C=Cc1ccccc1)Nc2ccc(Cl)cn2
Cc3cccc(CN(Cc1ccco1)C(=S)NCCNC(=S)NC(=O)c2ccccc2)n3
CN5OC3C(CN(C(=O)c2ccc(-c1ccncc1)cc2)CC3c4ccccc4)CC5(C)C
COc2ccc(S(=O)(=O)N(CC(=O)NO)c1cccnc1)cc2
CC3CN(C(=O)c1c(O)c(N)cc2oc(C(=O)OC)cc12)CC(C)O3
COc1cccc7c1C(=O)c6c(C2CN3CCC2CC3)c5ccc(NC(=O)c4ccco4)cc5c(=O)c6C7
CCC(C)C(NC(=O)C(Cc1ccccc1)CP(=O)(O)C(N)CCF)C(=O)NCCN(C)C
CCSc1ncnc2c1cnn2Cc3c(Cl)cccc3Cl
CNC(=O)C4OC(n3cnc2c(NCc1ccc(OC)cc1)ncnc23)C(O)C4N
N#Cc4ccc(Nc1nc(C#N)nc2c1ncn2Cc3ccccc3)cc4
CCOC(=O)C(CCc1ccccc1)NC(=O)COC(=O)CCNS(=O)(=O)c2cccs2
COC(=O)C(Cc1ccc(OC)cc1)C(Sc3nc2ccccc2s3)Nc4nc(=O)cc(C)[nH]4
O=C(O)COc2cc(O)c(C(=O)C(O)Cc1ccccc1)cc2[N+](=O)[O-]
O=C2COc1ccc(Cl)cc1N2
CCN4(C3c1ccccc1-c2ccccc23)CCCC(O)C4
Cn2c(CNC(=O)c1cccs1)nnc2Sc3n[nH]nc3-c4cccc(F)c4
CC(C)(CNC(=O)c1cccc(Cl)c1)c2ccccc2
COc1cccc3(c1OC)C(=O)C(=O)N(c2ccccc2)C3
NNC(=O)c3ccc(Nc2nc(-c1ccc(C(F)(F)F)cc1)cs2)cc3
COc4cc(C(=O)NC(Cc1c[nH]c2ccccc12)C(=O)NCC(N)Cc3ccccc3)cc(OC)c4OC
COc2cccc(Oc1ccccc1CCC(=O)O)c2C
N#CC1CCCN1C(=O)CNC(=O)c2ccc(N(CCCl)CCCl)cc2
O=C(C#Cc1ccccc1Cl)c2ccco2
NC3CC(Cc1ccncc1)(c2ccccc2)CCC3c4cc(F)c(F)cc4F
COc5ccc4[nH]nc(CCCN3CCC(c1c[nH]c2ccc(C#N)cc12)CC3)c4c5
Cc1ccccc1CSCCNC(=O)C(F)(F)F
O=C(CCC(=O)Nc1cccc(F)c1)N3CCc2ccccc23
COC(=O)CCCNC(=O)C2(O)(c1ccccc1)CCCCC2
Cc3cc(OCCNC(=O)OCc1ccccc1)c2ccccc2n3
CN1CCOC(=O)C1CC(=O)Nc2ccccc2Cl
CCCN2C(=O)N(Cc1cccs1)CCN2c3ccc(S(C)(=O)=O)cc3
Cc4c(C)n(Cc1ccc2c(c1)OCO2)c5ccc(Oc3ccccc3)cc45
Fc1cccc(Cl)c1Cn2ccnc2-c5ccc4nc(-c3ccc(C(F)(F)F)cc3)[nH]c4c5
CC(O)CCCCN(Cc1cccnc1O)Cc2ccncc2
CCOC(=O)C2=C(C)NC(N1CCN(C)CC1)=NC2c3ccc(F)cc3
CSCC(=O)NC3C(=O)N4C(C(=O)O)=C(CSc2nc(=O)c(C)c(Cc1ccccc1)c2)CSC34
O=C(Nc1ccc2c(c1)OCCO2)c4cccc(S(=O)(=O)N3CCOCC3)c4
CNC3(O)=C(C(=O)Nc1ccc(F)c(Cl)c1)=C(C)C(=Cc2cccnc2)C3=O
N=C(N)c2ccc(CN(CC(=O)O)S(=O)(=O)c1ccc(N)cc1)cc2
CCOC(=O)c1c(N)sc3c1CCN(C(=O)c2cccs2)C3
C=Cc2c(OC)c(-c1ccccc1)n(COCCOC)c(=O)c2OC
CCCCCc2ccc(O)c(Cc1cc(C(=O)O)ccc1O)c2
N#CC(C(=O)Nc1ccccc1C(F)(F)F)=C2CCCCC2
C1NC(=O)CC1S(=O)(=O)C(c2ccccc2)c3ccccc3
CSc1c6cc5(cc1OC)-cc(Nc4ccc(NC(=O)c2cccc3ccccc23)cc4)nnc5CC6
CC(OC(=O)N2CCN(C(=O)C=Cc1ccccc1)CC2)C(=O)NC4c3ccccc3CC4O
Nc1ncnc2c1ncn2C4OC(COC(=O)c3ccncc3)C(O)C4O
COc2cc(-c1ncc[nH]1)nc(Cl)c2
COc3ccc(C2CC(=O)c1c(n[nH]c1C)C2)cc3OC
CN(CC1CCOCC1)C(=O)c2ccccc2SCc3ccccc3
CONC1(=O)N=C(N)NC(=O)C1n3cc(C#N)c(Nc2ccc(C)cc2)n3
Cc4ccc(C(=O)NCC3NCC(N2C(=O)CCc1ccccc12)CC3)cc4
Nc3ncc(CCC(=O)N1CCC(O)C1)c(Cn2cccn2)c3
Cc3nc(C)n(CC2CCCN(CCCOc1cc(O)n(C)cc1=O)C2)n3
Cc3cc(Nc1nn(C(C)C)c(=S)n1-c2ccccc2F)no3
O=c2[nH]c(=O)n(C1C(O)C(O)CC1O)cc2C=Cc3ccccc3
COc2ccc(-c1ccccc1)cc2CC=C(C)CCC=C(C)C
CC(C)(C)c3ccc(C(=O)NC(=S)Nc2cc(S(=O)(=O)N1CCOCC1)ccc2Cl)cc3
COc1ccccc1C=CC(=O)c3ccc(Oc2cccc(NC(=O)C(C)N)c2)cc3
CC(C)(C)c3ccc(N(CC(=O)NCc1ccccc1Cl)S(=O)(=O)c2ccco2)cc3
CCN(CC)C(=O)Oc1ccc2c5(c1)C(n4c-2nc3cc(Cl)ccc3c4=O)C(=O)NC5=O
CCCCCCCCCCN2CCN(S(=O)(=O)c1ccccc1)CC2
CCN4CCN(c3ccc2ncc(-c1ccc(OC)c(OC)c1)c2c3)CC4
CCCCCCC(=O)Oc1c(OC)cccc1-c2ccc(O)c(CC=C(C)C)c2O
O=c3[nH]c2cnc(-c1ccc([N+](=O)[O-])cc1)cc2c(=O)n3CCCCn4cccn4
COc24ccn3c(C)c(CCC(=O)NC(Cc1ccccc1)C(=O)C(CCCN)NC2=O)c(=O)[nH]c3c4
O=S(=O)NC3(Cc2ccc(Cl)c(Oc1ncccc1[N+](=O)[O-])c2)CCCNC3
CCC(CC)CNc2ccc(C(=O)NCCc1ccc(F)c(F)c1)cc2S(=O)(=O)NC(C)=O
O=C(NCCN1CCOCC1)c2ccc(Cl)cc2O
CC34(CCCN(C(=O)c2ccc(C(=O)NC1CC1)cc2)C3)CCCCC4
Nc4nccn5c(C1CCC1)nc(-c3ccc(-c2ccccc2)cc3)c45
Cc4ccc(S(=O)(=O)Nc2ccc(C(=O)Nc1nnc(CC(=O)O)s1)c3ccccc23)cc4
N=c2ccn(CCCc1ccc(C(F)(F)F)cc1)c(=O)n2CC3CCCCC3
O=C(NC1CC1)C(CC(=O)N4CCN(c2cccc3nccnc23)CC4)C5CCCC5
Cn1cncc1COCc45cn(C3CCCC(C2CCNCC2)C3C4)nn5
CCCC(N)C(=O)NC2(c1ccc(F)cc1)CCC2
CN(Cc1ccccc1)C(=O)CNC(=O)c3nc(-c2ccccc2F)cs3
CC3Nc2ccc(C(=O)NCCCc1ccccc1)cc2NC3=O
O=C(Oc2ccc1cc(Br)ccc1c2Br)c3ccc(Br)o3
NC(CCBr)C(=O)NC(CCl)CC(F)(F)F
O=C(O)COc1ccccc1-c4cccc(CCC3CC(c2c(Cl)cccc2Cl)=NO3)c4
N=C(N)SCc1cc(C(=N)N)cs1
CN(C)CCOc3ccc(OCC(O)CN2CCC(Cc1ccccc1)CC2)cc3
COc2cc(CCNc1ccccc1O)c(Cl)cc2O
CNC1CNN(S(C)(=O)=O)CC1
CCO2C(=O)C(NC=CC=C(C(C)C)C1CC(C)=CCC12)c3ccc(OC(C)=O)cc3
CN(C)c1ccnc2c1ncn2CC(COCc3ccccc3)OCP(=O)(O)OP(=O)(O)O
CCC(C)NC(=O)c3ccc(C(=O)Nc2ccc(-c1ccc(=O)n(C)c1)s2)cc3
Cc1ccccc1N4CCN(Cc3coc(-c2ccc(Cl)cc2Cl)n3)CC4
COc3cc(OCc2ccc(C(=O)N1CCC(F)C1)cc2)ccc34C(=O)C=C(OCC(C)(C)C)CO4
CNC3(=O)C(=Cc1ccco1)c2cc(F)ccc2S(=O)(=O)N3C
Nc1ncnc2c1c(Br)cn2C3OC(C(=O)O)C(O)C3O
C=CCC(CC=O)CC(C)CCCC(C)Cc2sc(S(=O)(=O)c1ccccc1)nc2C(=O)OC
C#Cc1cccc(Cl)c1
COc1ccccc1C3CC(=O)Nc2cccnc23
O=C(Nc3ccc(F)c(-c2ncnc(Nc1cccc(C(F)(F)F)c1)n2)c3)c4ccccc4
Cc3cc(C(=O)Nc2nc1ccccc1[nH]2)no3
CCc2cccc3nc1ccc(OC)cc1c(NC(C)C)c23
O=C(CSc1nc[nH]n1)NCCC(c2ccccc2)(c3ccccc3)c4ccccc4
Cc3cccc4nc(NS(=O)(=O)c1cccnc1)n(Cc2ccc(Br)cc2)c34
CCC3(=NO)COc2ccc1ccccc1c2C3c4cccs4
CC(=NNC(=O)c2ccc(C)c(Nc1nc(C)cc(C)n1)c2)c3ccc(F)cc3O
CNC(C(=O)NC(Cc2ccc(-c1ccccc1)cc2)C(=O)O)C(C)C
CC3=CCC(O)(CCC2C(C)=CCC1C(C)=CC(CC(C)C)CC12C)C3CC=CCCC=C(C)C=O
CCOC(=O)C=C(C=CC=Cc1[nH]cc(C(C)=O)c1C)NC(=O)OCC(C=C)C(=O)O
O=C(CCc1ccccc1)NN=Cc2cccs2
CN(C)C=C1C(=O)NC(=O)N(C)C1=O
Cc3nc(CN(C)C(C)c1c[nH]c2ccccc12)cs3
Cc1nnsc1-c2ccnc3nc4n(c23)CCCCC4
CN(C)CCS(=O)(=O)c5ccc(Nc3c(C(=O)C1CC1)cnc4ccc(-c2ccc(C(F)(F)F)cc2)cc34)cc5
Cc2ccc(NC(=S)NC1CCCCC1)cc2S(=O)(=O)N(C)C
CC=C2C(=O)OC1C4[N+](C)C(C1)C2C(c3ccc(OC)cc3)N4C
CN(C)C=Nc3ccc2nc(Cn1ccnc1[N+](=O)[O-])sc2c3
O=C(c1cccc2c1OCO2)N5CCC(CNCCOC(c3ccc(F)cc3)c4ccc(F)cc4)CC5
CN5CCC(Oc4cccc(-c3cc(-c1ccccc1)c(-c2cccc(F)c2)o3)n4)CC5
CCCS(=O)(=O)Nc3ccc(F)c(C(=O)Nc2cnc1[nH]ncc1c2)c3F
O=C(c2ccc(-c1ccccc1)cc2)c4cccc(COc3ccc([N+](=O)[O-])cc3)c4
O=S(=O)(c1ccccc1F)c3c[nH]c(C=Cc2ccccc2)n3
Clc4ccc(Cc2cc1ccccc1nc2NCCCN3CCOCC3)cc4
CC(NCC(=O)N(C1CCCCC1)C2CCS(=O)(=O)C2)C(=O)NCc3ccccc3
CCcn4cc(C(=O)Nc2ccc(F)c(C(=O)Nc1nc(C(F)(F)F)cs1)c2)c3ncn(CCOCC(F)(F)F)c3n4
N#Cc3ccc(CCCN1C2CNCC1CC2)cc3
CC2NN(C(=S)NCc1ccc(OC)cc1)C2
CC(=O)N2CCN(CC(O)c1ccc(F)cc1)CC2
NC(=NOC(=O)CCSCc1ccccc1Cl)c2ccccn2
c5ccc(SCc4cnc(CNc3ccc2ncnc(Nc1ccccn1)c2c3)s4)cc5
O=CC1(O)=CC(=O)c2cccc3cccc1c23
CC(C)OC(=O)N4CCN(C(=O)CCc3cc(-c1ccc(Cl)cc1)nc(-c2ccccn2)c3)CC4
CC(C)(C)NC(=O)CN3CCN(c2cccc(S(=O)(=O)c1ccc(Cl)cc1)c2C(F)(F)F)CC3
NC(=O)c3c(Nc1ccccc1)n(S(=O)(=O)c2ccccc2)c4ccccc34
O=C(NCC1CC1)c5ccc(C3S(=O)(=O)c2cc(Br)ccc2NC(=O)C3c4ccc(Cl)cc4Cl)cc5
CN(C)c4nc(NCc1ccccc1)c3cnn(-c2ccccc2F)c3n4
CC(NC(=O)C(C(C)C)N(C)C(=O)C(NC(=O)c1ccc(N(C(C)C)C(C)C)cc1)C(C)CC)C(=O)OCc2ccccc2
CN6CCN5(cn4ccc3cnc(-c2ccc(OCc1cccnc1C(F)(F)F)cc2)n3nc4s5)CC6
COc1ccccc1C4=NOC3C(=O)N(Cc2cccnc2)C(=O)C34
O=[N+]([O-])c4cccc(-c2nn(Cc1ccccc1F)c3ccccc23)c4
COc4ccc(C1=N3CCC(CN1C(=S)Nc2ccc(Br)cc2)O3)cc4
COc3ccc(NC(=O)c1n[nH]c(=O)c2ccccc12)cc3Cl
CO5cc(c4-cnc(SCC(=O)Ncc2cc(S(=O)(=O)Nc1nnc(S(N)(=O)=O)s1)n(C)c2Cc3ccccc3)cc4)cc(OC)c5OC
CCCCCn3c(=O)n(CCO)c2ccc(-c1cc(F)c(OC)c(F)c1)cc23
O=c2c(O)n(-c1ccc(F)cc1)c(=O)n2C5CCN(c4nc3ccccc3s4)CC5
COc1ccc2c(c1C)C(O)=C(C)(C(C)=O)C2(c3cccs3)P(=O)(OC)OC
Cc4ccc3nc2ccc(F)c(OCCN1CCCCC1)c2nc3c4
CCCc1cc(=O)oc2c4c(c3c(c12)OC(C)(C)C=C3)OC5CCCC45
COCCCC2CCc1c(F)cccc1N2Cc5ccc(-c3ccccc3-c4nn[nH]n4)cc5
CC4(C)CN(Cc2ccc(-c1ccc(O)cc1)cc2)CCCCC(N(C)CC3CCCO3)C4
CC(C)Oc3ccc(CNC(=O)c2cc(-c1cc(F)cc(F)c1)cc(C(F)(F)F)n2)cc3
CC(=O)NC(Cc1cc(F)cc(F)c1)C(O)CNC(c2cccc(C(C)(C)C)c2)C(C)C
O=C(NCc1ccccc1Cl)c3ccc(CS(=O)(=O)Cc2ccccc2)cc3
NC(c4ccc(-c3nnc(-c1ccnn1Cc2ccc(F)cc2)c(Cl)c3)cc4)c5noc(=O)[nH]5
Cc2nn(CCN(C)Cc1ccccc1)c(=O)c3ccsc23
Cc2onc(-c1ccccc1Cl)c2C(=O)NCc3ccccc3Cl
CN4CCN(CCC(=O)Nc1c3c(nc2ccccc12)CCCC3)CC4
COc3ccc(CC(=O)OCc1nnc2n1CCC2)cc3OC
CSCC(C)CNC(=O)C(CCCc1ccccc1)c2ccc(S(C)(=O)=O)cc2
COc3ccc(C=C2Oc1cc(OC)c(OC)cc1C2=O)cc3
Cc2cc(-c1ccc(F)c(O)c1F)ccc2-c4nc(-c3ccccc3F)cs4
CC(C)c4cc(C(=O)NC1CC(O)C1)c(-c3nnn(Cc2c(Cl)cccc2Cl)n3)cn4
CCOc1ccccc1C(=O)NCC(=O)OCC(=O)c2ccc(Br)cc2
O=C(Nc3cccc(S(=O)(=O)Nc2nc1ccccc1s2)c3)c4ccc([N+](=O)[O-])cc4
Cc4c(C(=O)NC1CC(C)(C)Cc2c1cnc3[nH]cnc23)oc5ccccc45
NC(=O)CN(c1ccc(F)cc1)S(=O)(=O)c3cc(Br)c2ccccc2c3
O=C(COC(=O)c2ccc1ccccc1c2O)N4CCN(c3cccc(F)c3)CC4
O=C(NC1CCCCC1)c3ccc(CS(=O)(=O)c2ccc(Br)cc2)o3
Cc3c(NC(=O)c1ccco1)c(=O)n(Cc2ccccc2)c(=O)n3Cc4ccco4
O=S(=O)(Cc1ccccc1)Nc2ccccc2Cl
CNC(=O)c4ccc(-c1cc(C(F)(F)F)ccc1Oc2ccccc2C(=O)Nc3ccc([N+](=O)[O-])cc3C)cc4
O=C(NCCc1cccs1)C2CCCN2S(=O)(=O)c3ccccc3
Cc1cc(C(N)=O)ccc1-n5ncc4c(C(=O)Nc3cc2ccc(C(F)(F)F)cc2s3)ncnc45
CN(C)c4ccc(-c3cnc2sc(N(C)C1CCCCC1N(C)C)nn2c3=O)cc4
CN(CCCN4c1ccccc1Sc3c(-c2ccn[nH]2)cccc34)CC(N)=O
CCOc1ccccc1-c4cn(CC(=O)N(CC)c3nc2ccccc2s3)nn4
Cc1noc(C)c1-c3ccc(F)c(C(=O)NC2(C#N)CC2)c3
COc1ccccc1N4CCN(CCCNS(=O)(=O)c2ccc3c(c2)CCN3C(=O)CCC(=O)O)CC4
CCOC(=O)CCCCCC2CCN3(C)C(=O)c1ccccc1C23c5nc4ccccc4[nH]5
N#CC(C(=O)NC1CCCCC1)C(=O)c2ccccc2Br
COc1ccccc1NC(=O)OCc3c(-c2ccc(OC)cc2)nc4c(Cl)cc(Cl)cn34
NC4Cc1c5cccc1C(c2ccc3c(c2)OCO3)C46COC56
Cc4c(C)n(C(=O)c1ccc2c(c1)OCO2)c5ccc(C(=O)Nc3cnc(C#N)cn3)cc45
COc3ccc(CC(=O)OC(C)C(=O)N(C)C(C(=O)Nc1ccc(F)cc1Cl)c2ccccc2)cc3
CC(C)CNC(=O)Oc1ccc(Cl)cc1C(=O)Nc2ccc(Br)cc2
NS(=O)(=O)OCCCP(=O)(O)O
cn5c(NCc1cccnc1)c4ccnc(-c3ccc(CN2CCCCC2)cc3)n4n5
CC(=O)Nc4ccc(-c3nc(CNC(C)c1cccnc1)c(-c2ccc(F)cc2)s3)cc4
CCC(=C(c1ccc(O)cc1)c2ccc(OC(C)=O)c(OC(C)=O)c2)N(C)C
O=C(CCc1cccnc1)Nc3ccc(CN2CCOCC2)cc3
CCCCCn3cc(CCN(C)C(=O)C1CCC(=O)N1)c2ccccc23
COc2ccc(NC(=O)C(Cc1c(Br)c(O)c(OC)c(Br)c1C)NC(=O)C(CC(=O)O)C(C)C)cc2
NNC(=O)c2ccc(-c1ccc(F)cc1)s2
O=C(Nc1ccc(OC(F)(F)F)cc1)c3ccc2ccccc2c3
NC(=O)c5cc(-c4nc3ccc(-c1cccc2[nH]cnc12)cc3o4)ccc5OCc6cccc(F)c6
CCCc2c(C(=O)NN=Cc1ccc(Br)o1)nnn2-c3nonc3N
Cc3ccc2c(Cl)c(S(=O)(=O)NCCc1c[nH]cn1)c(=O)oc2c3C
CC(C)C(NC(=O)CCC(=O)N2CCc1ccc(O)cc1O2)c3ccccc3
O=C(CCCc1c[nH]c2ccccc12)N6CCN(Cc3ccccc3)(S(=O)(=O)c4cccc5nonc45)CC6
CC(=O)NC(COC(=O)Nc1ccc(Cl)cc1)C(=O)N2CCn4c2nc3cc(C(=O)O)ccc34
CCCC(CC)C1NC(=O)N(C(=O)OC(C)(C)C)C1
CCOC(=O)c4cnc(SCC(=O)c2c(O)n(C1CCCC1=O)c3ccccc23)nc4N
N#Cc3ccc(-c1ccccc1SCC(=O)Nc2ccc(Cl)cn2)cc3
O=cc(-c1ccc(F)cc1)c3cc[nH]c2ccc(O)cc23
CC(=O)Nc4ccc(Oc1ccc3c(c1)CCC(CCc2ccncc2)O3)cc4
CCC(C)C(NC(=O)C1(C)CCCCCC1)C(=O)NC2CCCCC2
O=C(Nc5ccc(Oc4cccc(-c3nc(NC1CCCC1)nc(N2CCOCC2)n3)c4)cc5)Nc6cccnn6
O=C(CSc3nnc(-c1nonc1NC(=O)c2ccccc2)o3)Nc4cccc(C(F)(F)F)c4
CCN(CC)C(=O)CN(c1cc(Cl)ccc1OC)S(C)(=O)=O
O=C(NCCO)c1ccccc1NC(=O)OC(c2ccccc2)c3ccccc3
CCn1ccnc1C4CN(Cc3nc(-c2cccs2)oc3C)C4
COC4(C(=O)OCC1CCCCC1)CCC(CNC(=O)c2ccccc2OCc3ccccc3)CC4
COc3cc(NC(=S)N2CCC(N1CCCCC1)CC2)cc(OC)c3OC
CCOCc2ccc(C(=O)NC(CCC(=O)O)C(=O)NC(CC(C)C)C(=O)N(C)Cc1ccccc1)cc2
Cc2ccc(S(=O)(=O)Nc1cc([N+](=O)[O-])ccc1NS(C)(=O)=O)c(C)c2
O=C3CC(CCCOc1ccc(F)cc1)Oc2ccccc23
CCCNc1ncc(C(O)(C(F)(F)F)C(F)(F)F)cc1-c3ccc2cccnc2c3C
CNC(=O)C1(C)CCN1C(=O)c2ccc([N+](=O)[O-])s2
Cn4cc(-c2cc1nonc1cc2OC3CCCCC3)cn4
COc3ccc(C(OCC)c2ccc1cccnc1c2OC(C)=O)cc3
C=S(=O)(O)c3cccc(NC(=O)Cn2c(=O)c(Cc1cccc(OC)c1)c(N)nc2=O)c3
CCC2C(=O)NC(Nc1ccccc1)=C(C)C2=O
Cc4ccc(-c3cc1ncn(C)c(=O)c1c(N2CCC(CO)C2)n3)cc4
O=C(Nc2ccc(Oc1ccccn1)cc2)c4cc3cc([N+](=O)[O-])ccc3oc4=O
O=C(CCNC(=O)c1ccccc1Cl)NC2CCCCC2
COc3ccc(-c2nn(-c1ccc(F)cc1F)cc2C(N)=O)cc3
CC(C)C(CO)NCc5cc4nc(-c2cccc(NCC1CC1)n2)c(-c3ccc(F)cc3)nc4s5
O=CC3(Nc1ccc(F)cc1)=CC(=NO)c2ccc(F)cc23
c5cncc(-c1ccc4c(n1)NC2(CCNCC2)N(c3ccccc3)C4=O)c5
COc1ccccc1C(=O)Nc3cn(C)c(C(=O)NCc2ccccc2)c3
CC(C)CC(=O)N1CCC1(C)C(=O)O
CCc1nncn1C4(c2ccccc2)NC(CO)CC(c3ccc(OC)cc3F)O4
O=C(COCc1ccccc1)N3CCN(C(=O)c2ccccc2)CC3
NC(Cc1cn[nH]c1)c2ccccc2
CCOc1ccccc1N=C(C(F)=Cc3c(N)n(Cc2ccccc2)c(=O)[nH]c3=O)CC#N
O=C(NNC(=O)c1ccccc1)c3ccc(N=Nc2ccccc2)cc3
O=c3ccn(-c2ccc(N1CCOCC1)cc2)c(=O)n3-c4cccc(Cl)c4
C=CCOC(=O)N1C3=CSC1(C)c2cc(OC)c(OC)cc23
COc2ccc(C=NC1CCCCCC1)cc2OC
COc2nc(-c1ccc(O)cc1)cc(O)c2O
CC4=C(C(=O)N1CCOCC1)C3(CCN(C2CCCC2)CC3)OC4C=Cc5ccccc5
CCN(CC)C(=O)Cn1cnc2c1c(=O)n(C)c(=O)n2C
COc4cccc(C=C3C(=O)N2(CC(=O)NN=Cc1ccc(OC)c(OC(C)=O)c1)COC(C)(C)OC2C(O)C3O)c4OC
O=C(NOCCO)c4cccc(-c1cc(C(F)(F)F)n3n1-c2ccc(Cl)cc2C(=O)N3)c4
O=CC=C3C4=C(c2ccc1ccccc1c2)CC3C4
O=C(c1ccncc1)N3CCC(O)C2(CCOCC2)C3
CC(C)C3C(=O)C=CN(Cc2ccc(S(=O)(=O)N1CCC(C)CC1)cc2)C3
COc3ccc(CC2SC(Nc1ncc(Cl)cc1Cl)=NC2=O)cc3
COc4cc(C=C1CCCN=C1c2ccc3c(c2)OCO3)ccc4O
Cc1cccc(C)c1C4(=O)NCC3CCc2ccc(O)cc2C34
O=C(CCNC(=O)C2CC(=O)N(Cc1cccc(C(F)(F)F)c1)C2=O)Nc3c(F)cc(F)cc3F
NC(=O)COc3ccc(-c2ccc(-c1nn[nH]n1)cc2)cc3[N+](=O)[O-]
Clc1cccc(Cl)c1CN5CC3(CCN(C2CCC2)CC3)c4ccccc45
COc2ccc1(C=NC(C(C)(C)C)N1C)cc2OC
CN(C)C(=O)N4CCN(c1sc3c(c1-c2ccsc2)C(C)(C)CC3=O)CC4
CC(=NNC(=O)c3cccc(-c2ncc(-c1ccc(O)cc1)o2)c3)c5ccc4ccccc4c5
CCOC(=O)c3c(C)c(C(=O)Nc2cccc(S(=O)(=O)N1CCOCC1)c2)c(C)n3C
CC4(C(=O)NCc1cccc(F)c1)Cc3c(-c2ccccc2)ccnc3O4
O=C(NCCC1=CCCCC1)c2cc([N+](=O)[O-])ccc2OCc3ccc(Cl)cc3
CCOCCOC(=O)c3ccc(NC(=O)c2ccc(Cl)c(S(=O)(=O)NC(C)(C)c1ccccn1)c2)cc3
CCCC(=Cc1ccc(Cl)cc1)C(=O)Nc2ccccc2Cl
Cc4ccc3nc(S(=O)(=O)Cc1ccccc1F)n(CC(=O)NC2CC2)c(=O)c3c4
Cc1cccnc1Nc2ccccc2C(=O)Nc3cccnc3
O=C(NC(Cc1ccc(Cl)cc1)c3nc2ccccc2s3)c4ccccc4
N#Cc3cccc(CN2CCN(c1ccc(F)cc1)CC2)c3
COc6cc(OC)cc(Oc4nc3cncc(-c1ccc2c(c1)CCC2)c3n4C5CCCC5)c6
CC(Nc1ccc(C=O)cc1)=C(N)CC(Cc2ccccc2)NC(=O)c3ccco3
COc2cccc(CN1CCN(C(C)C)C1=O)c2
Cc4csc(NC(=O)c3ccc(S(=O)(=O)n2ccc1ccccc12)cc3)n4
COc3ccc(NC(=O)CN2CCN(S(=O)(=O)c1ccc(F)cc1)CC2)cc3
O=C(NCc1cccnc1)NC3CCN(Cc2ccccc2)CC3
CCc4ccc(NC2cnn(cCSc1nncn1C)n2-c3cccc(C(=O)O)c3)cc4
CCOC=C1C(=O)(C=CCO)CSC1
CC(C)(C)OC(=O)N2CCN(C(=O)Nc1cccc(Br)c1)CC2
O=C(CCN2C(=O)c1ccccc1C2=O)NCCCn3ccnc3
CC(C)NCC2CCC(NC(=O)c1ccsn1)CC2
COc1ccc(Cl)cc1NC(=S)NCc2ccc(Cl)cc2
NC(=O)c5cn(-c1ccccc1)c6cc(-c2ccccc2)cc(S(=O)(=O)N3CCCC3CN4CCC(O)CC4)c56
O=C(O)c2cc1ccccc1cc2N=C(c3ccc([N+](=O)[O-])cc3)c4ccccc4
COc3ccc(C=C2C(=O)NC(=S)N(c1ccc([N+](=O)[O-])cc1)C2=O)cc3OC
CCC(=O)N1CCc2c1[nH]cc2C4CC(=O)N(c3ccc(C)cc3)C4=O
CCOC(=O)C(NS(=O)(=O)c1ccc(Cl)s1)c2cccs2
CC(C)C4NC(c1ccc(N)cc1)C(C(=O)O)C(c2ccccc2)c3cc(NC(=O)CCCN)ccc34
Cc2c(-c1ccc(F)cc1)cnn2Cc3ccc(Cl)cc3
Cc1ncc(CO)cc1-c3ccc2cc[nH]c2c3
C7NC(=O)COcc(Br)(ccC4(Br)CC(C(=O)OC)C(C3(=O)Nccc(c-cc2c(=O)nc(Nc1ccccc1)n(C)c2=O)c3)CC4)c6[nH]c5ccccc5c67
CC(=O)NC(C)Cc3ccc(C#Cc2cnc(NC1CCC1)nc2)cc3
O=C(Cn2nc(-c1ccc(F)cc1)ccc2=O)NCCCN3CCCC3=O
CC(C)C(=O)Nc2ccc(CC(O)Cn1ccc(=O)[nH]c1=O)cc2C(F)(F)F
N#Cc4ccc(-c3ccc2c(Nc1ccc(F)c(C#N)c1)ccnc2c3)cc4
Cc1noc(C)c1S(=O)(=O)C(C(=O)Nc2ccc(C#N)cc2)c3ccccc3
O=C2c1ccccc1C(=O)N2CCCCNc5nc4ccc(NCc3ccc(Br)cc3)cc4s5
NCCc3cc(Nc2ncc1c(N)ncnc1n2)ccc3-c4ccccc4OCC(=F)O
O=C(NNC(=O)c4cc(C23CC1CC(CC(C1)C2)C3)ccc4NO)c5ccc(Br)s5
Cc4nnc(NC(=O)CSc3nnc(-c2cccn(Cc1ccc(Cl)cc1)c2)n3N)s4
CCOC(=O)Cc3nc2ccc(-c1ccccc1)cc2oc3=O
O=C4C(c1ccccc1)CC(=Cc2ccc(Cl)cc2)C(OC(=O)c3cccs3)C4
Cc4ccc(OCCC3CCN(c1nc(SC)nc2ccccc12)CC3)nc4
CCN3CCN(c1cccc(c1)COc2ccc(C#N)c(C(F)(F)F)c2)CC3
CS(=O)(=O)c4ccc(CSc2nnc(Cc1cccn1CCCl)n2Cc3ccccc3)cc4
CCOc3ccc(NC(=O)C=Cc2ccc(-c1ccccc1OC(C)C)cc2)cc3
CC(C)C(NCCOc15cccc(c1)(-c2c4c(nn2C)CCc3nn(C)cc3-4)C5)C(=O)O
CC(O)CN3C(=O)C(c1ccccc1)(c2ccccc2)C3=O
CCCC3N(C(C)CCC)CC(CNC(=O)Nc1ccccc1-c2ccccc2)CC3
O=C(C=Cc1ccccc1)Nc2cc([N+](=O)[O-])cc([N+](=O)[O-])c2
COc4ccc(N3CCN(C(=O)CCCC(=O)NC2CCCc1ccccc12)CC3)cc4
CCN(CC)CCNCc2nc(-c1cccc(OC)c1)no2
COc2ccc(-c1ccc(CCCCC(=O)O)cc1)cc2
CC(C=CC1=C(C)CCCC1(C)C)=CC=CC=CC2OC(=O)C(C)C2=O
O=C(Nc1cc(Cl)ccc1Cl)c2cc(Cl)cnc2Nc3ccccc3
Cc4noc(NS(=O)(=O)c3ccc(NC(=O)c2ccc1cc(Br)ccc1c2)cc3)c4C
Oc3cc(C2CNC(c1ccccn1)C2)ccc3CN4CCCCC4
NC(=O)c5nc(N2CCc1ccccc1C2)c4ncn(C3CCNCC3)c4n5
COc4ccc(-c3[nH]c2c(-c1ccccc1)ccc(OC)c2c3C(=O)O)cc4
c3nc(NCCCn1ccnc1)c2cccn2n3
FC(F)(F)c1ccccc1-c4ccc3cc(-c2cccc(Cl)c2)ccc3n4
Cc3nc(COc2ccc(F)c(C#Cc1c(C)n[nH]c1C)c2)co3
Nc2nc(NCCCN1CCCC1=O)nc3c2ncn3CO(Cc4cc(O)ccc4O)C(O)C(F)(F)F
Cn6c(Ncc5(Cl)ccc-n(n4c(-c2nc1cc(C(F)(F)F)ccc1[nH]2)cc3ncccc34)c5=O)ccnc6C#CCO
Cc6ccc(NC5CCc4cc(CNC3CC2(CCC(N1CCCCC1)CC2)C3)c(Cl)cc45)nc6
N#CCSc2nnc(N1CCOCC1)s2
N=CNCC3(CC1CCCCC1)NC(=O)N(C2CCCCC2)C3=N
O=C(NC3CCC(CNC(=O)Cc1ccccc1)(c2ccccc2)CC3)c4cccc5c4OCCO5
CC(C)NC(=O)OCc3c(COc1ccccc1)oc2ccccc2c3=O
COC2C(O)C(n1ccc(=O)[nH]c1=O)O4C2CO(C3OC(CO)C(O)C(O)C3NC(=O)C(C)(C)CNC(N)=O)C4O
CC1(C)CC(=O)C2=C(C1)OC(=N)C(C#N)C2c4ccc(-c3ccccc3)cc4
Fc1ccccc1C=NNC(=S)NC3CCCc2cccnc23
CCOC(=O)c3c(-c1nn(C)c2ncnc(N)c12)sc4c3CCCCCC4
CCS(=O)(=O)c1nc(C(C)C)c(C)cc1OCC
CCOc3ccc(C(=O)NCC(=O)OCC(=O)Nc2ccc(S(=O)(=O)N1CCOCC1)cc2)cc3OCC
COc5ccc(CNn4c(-c1nccc[n+]1CC)c3c(ccc2cccnc23)s4)cc5OC
O=C(N=c2[nH]c1ccccc1s2)N(Cc3ccccc3F)C4CC4
O=C(NCCCNCc1ccccc1C(=O)O)c2c[nH]c3ccccc23
CC4CCN(S(=O)(=O)c3ccc(C(=O)Nc2ccc(-c1noc(C)n1)cc2)cc3)CC4
Cc1cc(S(C)(=O)=O)ccc1NC(=O)c2cc(Br)cc([N+](=O)[O-])c2O
O=C(O)CC(NC(=O)Cn3c(-c1ccco1)cc(-c2ccccc2)c3-c4ccccc4)C(=O)O
CCCN(c2nnc(-c1ccc(C(F)(F)F)cc1)o2)C(CCC)CCC(=O)N(CC3CC3)CCCC
Cc1noc(C)c15-cc4cc(-c3ccc(Sc2cccc(N)c2)nc3)c[nH]c-4cc5=O
ClC(Cl)Cc2c(-c1ccccc1)ncn24CCSc3ccccc3-4
CCOP(=O)(OC)(C(F)(F)F)[PH](=O)Oc1ccc(C(=O)OC)cc1
CC(C)N(Cc1ccccc1)C(=O)c2ccccc2NS(=O)(=O)c3ccc(N)cc3
C#CCN(C)Cc3ccc(C(=O)OCC(=O)C2(COc1ccc(CC)cc1)CCCC2)cc3
Fc1ccccc1N5CCN(c3nc(CN2CCOCC2)cc4ccccc34)CC5
C=CCC5C=C(C)C4CC3C(C)CC2(C)C(C(=O)OCC1=C(C)C(=O)C(C)(C)C(=O)C1)CCC2(C)C3CCC4C5(C)C
Cc5ccc(-c4c(Cn1ccnc1)oc3cc(OC(=O)c2ccc(I)cc2)ccc34)cc5
Nc2ncc(F)c3c(C1(F)CCS(=O)(=O)CC1)noc23
O=C(O)c5ccc(Cn4cc(C2=NS(=O)(=O)c1ccccc1N2)c3ccccc34)cc5
O=C(CCN2CC=C(c1ccccc1)CC2)c4ccc3(Cl)ccccc3n4
Cc1cc3n(n1)C(c2ccc(Cl)cc2)CC(=O)N3
Nc4ccc(CCc2nc1ccccc1n2Cc3ccccc3F)cc4
Fc1ccccc1CNC(=S)NN=CCSc3nc2ccccc2[nH]3
O=C(CCn1ccnc1)c2ccc4cc2-c3ccccc3C4=NO
CC#CC(CC(=O)O)CC(=O)c1ccccc1
CCOC(=O)OC(C)CCC(C)CC4CCC5C3OCC2(=O)C(C)(O)CC1C(C(C)C(=O)OC1=O)C2(C)C3CC(=O)C45C
Cc4ccc(OCC(=O)Nc2cc(-c1nccs1)ccc2Sc3ccc(C)cc3)cc4
O=c2c1cc(Br)ccc1[nH]n2-c3ccccc3
CCOc2cc(CC(=O)NC(CC)(CCO)c1ccc(S(C)(=O)=O)cc1)ccc2OC
CN(c1ccccc1)c3ccc(Sc2ccc(C(F)(F)F)cc2[N+](=O)[O-])cc3Cl
NS(=O)(=O)c1cc(C(=O)O)ccc1N4CC(c2ccc(C(F)(F)F)cc2)C(c3ccc(Cl)c(Cl)c3)C4
CC4=C(CNC=CC13C(C)CC2(O1)C(C)(C)CCCC2C3(C)C)C(C)(C)CCC4
CC(C)NC(=O)CSc3nnc(CC1C(=O)NCCN1CCc2ccccc2)o3
Cc4cc(C(=O)N2N=C(c1ccccn1)CC2c3cccnc3)[nH]n4
C=C2C(=O)OC3CC1C(C)CC(OC(C)=O)C(O)C1CC23
CCOc3cc(NC(C)=O)c(C(=O)Nc1cccc2ccccc12)cc3OC
COc6cc(NC5(=O)NC1C(CCC4(C)C1CC=C3C2CC(C)(C)CCC2(C)CCC34C)CC5=O)cc(OC)c6OC
CCCCCCCCCCCC(=O)OC
COc5ccc(CNC(=O)Cncc24c(N)n1cncnc1c2nnc3ccccc34)cc5OC
Cc4ccn3c(-c1cnn(C(=N)N)c1)cn(N2CCCC2)c3c4
COc4cc(NS(=O)(=O)c1ccc(F)c(F)c1)nc(N3CC(N2CCOCC2)C3)n4
Nc3c(Nc1ccccc1N)c2ccccc2[nH]c3=O
O=C(O)C5OC(O2C(=O)c1ccccc1C2=O)(CNC(=O)c4cccc(C=Cc3ccccc3)c4)C(O)C(O)C5O
CCCCCCC(CCCCC(=O)OCCC(=O)O)N1C(=O)CN(C)CC1(C)C
COc4ccc(C(=O)Nc1ccc3c(c1)CN(CCN2CCOCC2)C3=O)cc4
COc1cccc(OC)c1C(=O)NCCC(=O)Nc2cc(C)on2
COc2c(O)c(OC)cc3oc(-c1ccc(C)cc1)c4c(=O)(c23)OCO4
CCc1n2cc(s1)CCC3=C2CCC4(C)C3CCC4(C)O
C=C(C)C23C(Oc1ccccc1O2)CC(C)CO3
Cc3cc(-c2nnc(COc1cccc(Br)c1)o2)cc(C)c3OCC(O)CNC(=O)Cc4ccc(Cl)c(Cl)c4
O=C(O)CCC(=O)O
CC(C)(CCC(O)C(=O)c1ccccc1)n3c(=O)n(CCC(=O)O)c2ccccc23
O=C(NN=Cc1cccs1)c2ccncc2
CC(NC(=O)CON=Cc1ccc2c(c1)OCO2)c3ccc(Cl)c(Cl)c3
COCCNC(=O)C(c1cccs1)N(C)c2ccc(F)cc2
O=C(Cn3cnc2c(N1CCOCC1)ncnc23)NN5C(=O)c4ccccc4C5=O
CCCCNC(=O)CCSc3sc(C(=O)Nc1cc2c(cc1O)CCC2)nc3C
O=S(=O)(c1ccc(F)cc1)NCC3CCN(Cc2ccccc2)CC3
CCCCCn3c(=O)c(C(=O)Cc1ccccc1F)c(O)c2ccccc23
CCOC(=O)c3oc(N2CCN(Cc1nc(C)c(C)o1)CC2)cc3C
C=C(Cl)C1NC(=O)C14N=C(c2ccccc2)c3ccccc3NC4=O
O=C2Nc1c(ccc(F)c1Cl)C2C3CCCN3Cc4ccccc4C(F)(F)F
CN4CCN(c1ncnc3c1sc2nc(O)ccc23)CC4
CCOc1ncccc1C(=O)NCC(C)(C)N3CC5(OC)CC(c2ccccc2)C3C(c4ccccc4)C5
N#Cc5cc(Cl)cc(Oc2c(Cl)cc1sc4c(c1c2)CN(Cc3ccccc3)CC4)c5
COc5cc(C)c(S(=O)(=O)n4c(C)c(CN2C(=O)c1ccccc1C2=O)c3ccccc34)c(C)c5C
O=C(c1ccc(F)cc1)N(Cc2ccc(O)cc2)Cc3ccccn3
c3cccc4nc(NCCN1CCOCC1)c(-c2ncon2)nc34
COc3ccc(OC)c(C2CC(=O)c1cccc(O)c1C2=O)c3
C=C1C(=O)O2CC1CCC(C)=CCCC(C)=CCC(C(C)OC(=O)C(C)N)CC(=O)O2
CC(=O)NCC2CCc1c(OC)cncc1C2
CS(=O)(=O)NC=C(C(=Cc1c(Cl)cccc1Cl)C(=O)O)Cc2ccccc2
CN(C)C(=O)CN5CCC(n4nc(-c2ccc(OCc1ccccc1)cc2)c3c(N)ncnc34)CC5
Cc1ccc3c(c1)C(=NNC(=O)CNC(=O)COc2ccccc2)C(=O)N3
COc1ccccc1C(=O)N2CCC4(CC2)CCN(c3cnccn3)CC4
COc2ccc(C=NNC(=O)C=Cc1ccc(OC)cc1OC)cc2
O=C3C=C(C2NC(=O)C(=Cc1ccccc1)S2)C(=O)N3
NNC(=O)C(=CC=Cc1ccccc1)NC(=O)c2ccccc2
N5CCC(C(=O)NC(CO)(Cc2ccc1ccccc1c2)C(=O)Nc4cnc3ccccc3c4)CC5
CCCC1CNCCCCCNC(=O)C(CC(CCCCCC(C)C)NC(CCCC(C)C)C(=O)OC(C)(C)C)C(=O)NC(CC(C)C)CNC1=O
CN(C)CCc1cc(Cl)ccc1-c3c[nH]c4ncc(-c2cnn(C)c2)cc34
Cc1cc(C(N)=O)ccc1-n2c(CCC(=O)O)ccc2-c3cncc(C(=O)NC(C)(C)C(=O)O)c3
O=C(NC(Cc3ccc(NC(=O)c1c(O)ccc2ccc(=O)oc12)cc3)C(=O)O)OCc4ccccc4
CC(C)CC(=O)c2ccc1[nH]c(=O)c(=O)nc1o2
COc5ccc(C(c1cc(C(C)(C)C)c2c(c1O)C(=O)C=CC2=O)c3c(OC)ccc4ccccc34)cc5
Cn2cc(Cl)c(C(=O)OCC(=O)Nc1ccc([N+](=O)[O-])cc1)n2
CC4CCC3C2CC1=C(C(=O)CCC1=O)C2(C)CCC3C4(C)C
Oc3ccc(-c2nc(Cl)c(-c1ccc(C(F)(F)F)cc1)s2)c(O)c3
CCCc3nnc4ccc(NC(=O)c1n[nH]c(=O)c2ccccc12)nc34
CC(=O)NC(C(=O)O)C(O)c1ccccc1
COc1ccccc1NC(=O)c3oc2ccc4c(c2c3C)C(=O)CCC4
CC(=O)c3ccc(Sc2[nH]c1ccc(C(C)=O)cc1c2C(N)=O)cc3
Cc2cn(C1CC([N-][N+]#N)C(COP(=O)(O)OP(=O)(O)O)O1)c(=O)[nH]c2=O
O=C(Cn2c(=O)c(C(=O)O)cc1ccccc12)Nc4nc(-c3ccc(F)cc3)cs4
CCCCCCCCOC[n+]4cn(C1CCC(CO)(CO)O1)c3c(O)c(-c2ccccc2)c(OC)cc34
CCCCNc2cc(-c1cn[nH]c1C(N)=O)ncn2
Cc3ccc(-c1onc2ccc(C(F)(F)F)cc12)cc3
CC2=C(C(=O)OC(C)C)C(c1ccc(C(C)(C)C)cc1)C(C(=O)OC(C)C)=C(C)N2
COc1cc(C#CCO)ccc1C=Cc2ccc(Cl)cc2
Brc3cccc(OCCCCn2nnc1ccccc12)c3
C=C(C)CCC5C(C)CC4(=O)C=CC3C(C)(CC=C2C1CC(C)(C)CCC1(C)CCC23C)C4C5
O=C(NN=CC=C1C=CC=CC1=O)c2ccccc2Cl
COc5ccc(CN4CCC(c2c[nH]c3ccc(CC(=O)Nc1ncccn1)cc23)CC4)cc5
O=[N+]([O-])c4cccc(Nc3nc(-c1c[nH]c2ccc(Br)cc12)cs3)c4
O=C(Nc3c(S(=O)(=O)c1ccccc1)sc4nc(C2CC2)ccn34)c5ccc(I)cc5
CCCC(=O)c1c5nc2(C(F)(F)F)c(c3c(cc12)C4C(CC3)CCN4C)C5
Clc3ccc(NC(=S)N(CC1CC1)c2ccccc2)cc3Cl
CC(=O)c2ccc(NC(=O)N(C)Cc1c(C)noc1C)cc2
O=C(Nc1ccc(Cl)c4c1C(=O)c3c(-c2cccc(Br)c2)n[nH]c3-4)c5cccs5
COc3ccc(-c2csc(NC(=O)c1cc(F)ccc1Br)n2)cc3
Cc3ccc(C(=O)Oc2ccc(Nc1ccccc1)cc2)cc3
Cc4nn(CC(=O)N2CCN(c1ccccc1)CC2)c(=O)c5cc3sccc3n45
CCCc2cc(N(C)C1CC1)nc3ccccc23
COc5cccc(C2CC(=O)c1ccsc1C(=O)C2=NNC(=O)c3cc([N+](=O)[O-])c4c(c3N)OCCO4)c5
Cc1cc3c(cc1C#Cc2cscn2)OCCN3Cc4ccccc4
Oc2ccc(C1=NCCN1)cc2
CCCCCCCCC=CCCCCCCC4C(=O)NC(CCOCCCOc3ccc2c(=O)cc(-c1ccc(O)cc1O)oc2c3)CC4
Cc1cccc(C)c1-n2ncc3c2CCCC3NCc5coc(-c4ccco4)n5
CCc3nc2ccc(C(=O)NCCc1ccccc1)cn2c3N(C)CC4CCCCC4
Cc5ccc(-c1ccccc14-cnn(cNC(=O)CCC(=O)N3CCc2ccc(OS(N)(=O)=O)cc2C3)nc4)cc5
CNC4CCCC(N3CCC(N(c1ccc(Cl)cc1)c2ccc(F)cc2)CC3)C4
COc1ccccc1CNC3CCCN(Cc2ccc(C)cc2)CC3
O=C(Nc3ccc(-n1nc(C(F)(F)F)cc1C2CC2)c(F)c3)c4cc(C(F)(F)F)cc(C(F)(F)F)n4
Cc3ccc(-c2nc1cc(Br)ccc1[nH]2)cc3
CN(C)C=CC=C1CCC(C)CN1CC(F)(F)F
COc1ccccc1C(=O)NCCC(=O)N(C)S(=O)(=O)c2ccccc2Cl
CNC(=O)c2cc(Br)c(N1C(=O)CCC1=O)cc2Cl
O=C(NCc1ccc(F)cc1Cl)c3cn(-c2cc(F)ccc2Cl)nn3
Clc3ccc(NCCN2CCn1c(Cl)cnc1C2)cc3Cl
Cc1ccccc1C4(Nc2ccc(Br)cc2)C=Nc3ccc(F)cc3N4
Cc5cc(N)nc(CC4CCC(=O)N(CC3CCc1c(cccc1C(=O)N2CCC(C(N)=O)CC2)C3)C4)n5
COc2cccc(NC(=O)NC(C)c1ccccc1)c2
Oc3ccc(C=NN2CCN(c1ccccc1Cl)CC2)c(O)c3
CC(=O)c1c(C(C)=O)c(C)nn1C
N#Cc3cc(Oc1ccccc1-c2ccccc2)ccc3O
O=Cc14c(cc(O)c(O)c1O)-c35ccc(CC(SC(=O)OCc2ccccc2)C(=O)O)cc3OC4(O)C5
O=C(CC3ccc(Cc2cc(C1CC1)[nH]n2)cc3)N5CCN(c4cccc(C(F)(F)F)c4)CC5
CC(=O)Nc4ccc(NC(=O)c2cnc(Nc1ccc(F)c(Cl)c1)n2CCCNC(=O)c3ncccn3)cc4
CC=Nc3cc2[nH]c(-c1ccccc1C(=O)O)nc2c(=O)[nH]3
ON=C(c1cccnc1)n3ccc(-c2nccs2)s3
CCOC(=O)Nc3nc(=O)c2ccc(Cc1cc(C)ccn1)cc2[nH]3
CC(C)c1nc(CN(C)C(=O)NC(C(=O)NC(CCC(=O)O)C(=O)O)C(C)C)sc1Cc3ccc(Cn2ccnc2)cc3
Cc4ccc(S(=O)(=O)N3C(c1ccc(S(=O)(=O)C(C)C)cc1)c2ccccc2C(=O)N3C)cc4
CNC(=O)C4CCC(Nc1ncnc2c1cnn2-c3ccc(S(C)(=O)=O)cc3)CC4
CCOc3ccc(CCNC(=O)Cc1c[nH]c2ccc(C)cc12)cc3OCC
CC(C)CN(CC(N)=O)S(=O)(=O)c1ccc(C#N)cc1
Cc3ccc(O)c4c(=O)cc(N2CCc1ccccc1C2)[nH]c34
Nc1cc(Cl)ccc1NCc2ccccn2
Cc1nn(C)c(Cl)c1C3CCCN(Cc2nnc(C)o2)CC3
O=C(OCc2cn(Cc1cccc(Cl)c1)c3ccccc23)N4CCCCC4
COc1c(O)cccc1C(=O)C=Cc2ccccc2
O=C(c2ccc(OCc1ccccc1)cc2)c5c(CC(O)CO)n(-c3ccc(O)cc3)c6cc(-c4ccccc4)ccc56
O=C(Cc3c(-c1ccc(C(=O)O)cc1)nc4sc(-c2ccccc2)cn34)NCCc5ccccc5
O=C(NN=Cc1ccccc1O)C2CCCCC2
CC(C)(CCC#N)C(=O)OCCCC(C)C3CC(O)C4(C)C2CCC1C(C)(C)C(O)CCC1(C)C2CCC34C
CCCCCCCCNC(=O)c2cc(COc1c(F)cccc1F)c(C)o2
O=C(NNC1=NCCS1)c3cccc(S(=O)(=O)N2CCOCC2)c3
Cc3ccc2ncnc(Nc1cccc(I)c1)c2c3
Cn4c(Cc1ccc2c(c1)CCN2C(=O)C3CC3)nnc4SCC(=O)O
Cc2nn(-c1ccccc1)c4c2C(c3ccccc3)=NCCS4
CCOc3ccc(C(=O)N2CCC(NC(=O)Nc1ccc(C(F)(F)F)cc1)CC2)cc3
O=c3oc2cc(OC1OC(CO)C(O)C(O)C1O)c(O)cc2c(O)c3C(=O)c4c(O)cc5c(c4O)CCCO5
O=C2Nc1ccc([N+](=O)[O-])cc1C2=NNC(=O)c3cccs3
CO6c1cccc(c1)C5=COc4c(-c2ccc(O)c(O)c2)cc(=O)n(-c3cccc(C(=O)O)c3)c4C5CC6
CCOP(=O)(Cc3ccc(NC(=O)C1CNCCC1c2ccc(OC)c(OC)c2)cc3)OCC
O4=cc1ccccc1o5cc(CN2CCCCC2)cc(N3CCNCC3)c45
CN(C)CCN5C(=O)C3(CCN(CCc1c[nH]c2ccccc12)CC3)c4ccccc45
CCOC(=O)c2ccc(NC(=O)C[S+]c1cccc(S(=O)(=O)[O-])c1)cc2
O=C(Nc2ccc(-n1cccn1)cc2)C4CC(=O)N(c3ccc(F)cc3)C4
Cn5c(=O)n(CCN=C2(N)CSC(CC(=O)NCc1ccccc1)C2=O)c4ccc(OCc3ccccc3)cc45
CNC(=O)C1(CCC(=O)O)NCC(CC(C)C)SC1=NCc2ccccc2OC
COc4ccc(N3CCN(C(=O)Cn2nnc(-c1ccc(OC)c(OC)c1)n2)CC3)c(OC)c4
O=S3(=O)(c1ccc(F)cc1)CC(c2c(F)cccc2F)=NN3CCNCc4ccccc4Cl
Cc3ccc(OCC(=O)N(c1ccccc1)c2ccccc2)c(Cl)c3
CC2CN(C(C)CO)C(=O)c1cc(N)ccc1OC2CN(C)Cc3ccccc3F
CC(=O)Nc5cc(-c4cccc(S(=O)(=O)NC(C(=O)O)C23CC1CC(CC(C1)C2)C3)c4)ccn5
CC(=O)N5CCCN(c1ncccc1-c4cnc3[nH]cc(C#CC2(O)CNCCC2O)c3n4)CC5
Cc3nc(S(=O)(=O)c2cc(Cl)cc(Oc1nccs1)c2)[nH]c3C
Cc4cc(NC3=CN=C(N2N=C(C=Cc1ccccc1)CC2)C3=N)ccc4Cl
CC(=O)Oc3cc(NS(=O)(=O)c1ccc2c(c1)CCN2C(C)=O)cc(OC(C)=O)c3
O=CC4C(N2C(=O)c1ccccc1C2=O)c3ccccc3N=CN4
CCC(=C(c1ccc(C(C)C)cc1)c3ccc(OCCCOc2ccc(O)c(C(C)=NO)c2)cc3)c4ccccc4
Cc3c(C(=O)O)cc(-c2cnnc(-c1ccccc1)c2)n3-c4ccncc4
NC2=NC(=O)C(C(N)(CNC(=O)CC(N)CCS)c1ccc(Cl)c(Cl)c1)N2
CCNC(=O)Cn3cnc2sc(C)c(S(=O)(=O)N1CCN(C(C)=O)CC1)c2c3=O
O=C(c1ccccc1I)N2CCN3CCC2CC3
CSc2ccc(NC(=O)CNC(=O)CC1C(=O)NCCN1CF)cc2C
O=C(NN=Cc1ccccn1)c3coc(-c2cccc(Cl)c2)n3
CC(C)CC(N)C(=O)NCC(=O)O
CCCCc2ccc(NC(=O)C(=O)CC(NC(C)=O)c1ccccc1)cc2
O=C2Oc1ccc(Cl)cc1C(=O)N2Cc3ccccc3
CNCC4(c1ccccc1)CCN(CCCC(c2ccc(F)cc2)c3ccc(F)cc3)CC4
COc3c(-c1ccccc1)[nH]c4nc2ccccc2cc3-4
NC(=O)CC(NC(=O)c1ccccc1NC(=O)c3ccc(-c2ccccc2O)cc3)c4ccccc4
CNC4CNC3(=O)Cc2ccc(Sc1ccccc1)cc2CC34
O=C(CCc3c(-c1ccccc1)c2cc(Cl)ccc2[nH]c3=O)NO
Cc3nc(CN(C)CC(=O)c1cccc2ccccc12)sc3C
COc4cc2cc(c1cc3c(=O)(cc-1[nH]2)C(OC(C)=O)CCC3)c4
Cc3ccc(NC(=O)C2=NN(c1ccc(C)cc1)C(=O)C2C)c(Cl)c3
COc2cc(CC(C#N)=C1SCC(C)(C)C(=O)N1C)ccc2Oc3ccccc3
Cc2c(C(C)NC(=O)C1CC1)sc[n+]2Cc4ccc3ccccc3c4
O=C(NCN(C(=O)C2Cc1ccccc1CN2)C3CCCCC3)c4ccccc4
O=C6Cc2c(n(Cc1ccccc1)c3ccccc23)-c5ccc4ccccc4c56
COc3ccc2nc(NC(=O)Cc1ccccc1)sc2c3
COc3c(O)cc2oc1c(OC)c(O)c(CC=C(C)C)c(O)c1c(=O)c2c3CCC=C(C)C
CCCCCCCCCCC(=O)Nc1ccon1
CCCOc2c(N1CCOCC1)c(F)c(C(=O)NC)cn2C(C)C
O=C(NccccC#C3(=O)NNC(=O)c2sc(Nc1ccccc1)nc23)c4ccc(Cl)cc4
CC3CC(C(=O)c1ccc2c(c1)OCO2)CC(CC=O)C3Oc4ccccc4
CC(NC(=O)CCC(=O)c1ccc(C)s1)c2ccccc2
COc3ccc(C=NNC(=O)COc1cc(=O)oc2cc(O)cc(O)c12)cc3O
Cc3ccc2nc(-c1ccccc1)oc2c3
CN(C)Cc1ccc4c(c1)nc(-c2ccc3c(c2)OCO3)c5c4CCC5
CSCC(N)C(=O)NC(C(=O)N1CCCC1C(=O)NCc2ccc(N(C)C)cc2)C(C)C
c3ccc2cc(CN1CCNCC1)ccc2c3
NC2CCN(c1ncccc1Cl)CC2
CN(C)CCc1cccc4(c1)OO(C2CCCC2)Cc3cc5c(cc3-4)OCO5
COc3ccc(-c2cc(=O)c1ccc(OC)cc1o2)cc3OC
CC(C)CC5CC(C)C4C3CCC2CC(=CCC1OCC(O)C1(C)C)CCC2(C)C3CCC45C
c2ccc(-c1nnn[nH]1)cc2
CCOC(=O)C2CN(S(=O)(=O)c1ccc(F)cc1F)CCC2NS(=O)(=O)c3ccc(C)cc3
COC3(=O)C4Cc1ccccc1N(c2ccccc23)C4(C#N)C(F)(F)F
NC(=O)c2c(-c1ccc(Br)cc1)n[nH]c2O
O=[N+]([O-])c1cc(C(F)(F)F)ccc1N5CCN(c2ncnc3sc4c(c23)CCCC4)CC5
CC(C)N(C(=O)CSc1ccncc1)C2CCCCC2
CCC(CC)(C(N)=O)P(=O)(O)O
COc1ccccc1CNC(=O)CSc2ccc4c(c2)C(=O)N5(C(C)CO)CC(C)C(CN(C)C(=O)Nc3ccccc3)C45
C=CCn4c(SCC(=O)N1CC(C)CC(C)C1)nc3c2ccccc2nc-3c4O
CC[N+](C)(C)CCCCCCC[N+](C)(C)C
CS(=O)(=O)Nc4cc(-c3cc(-c1cc(F)c(F)c(F)c1)nc(-c2cccnc2)n3)ccc4OCCN5CCOCC5
O=C3C2C1C=CC(C1)C2C(=O)N3c5cccc(C(=O)NCC4CCCCC4)n5
Cnc78nc6cc(-c2cnn(C1CCNCC1)c2)nc(-c5cnc(N4CC3(COC3)C4)cc5)c6c7ccn8C9CCN(C)CC9
CNC(=O)C(=O)N(C)c1cccc(Br)c1
O=C(NN=Cc1cnc(=O)[nH]c1O)c4ccc(N3CCN(C(=O)c2ccco2)CC3)cc4
Cn1ccnc1-c3nn(-c2ccccc2)cc3C(=O)N6CCCC(c5cc(C(=O)Nc4ccccc4)no5)C6
CC(=O)Oc3ccc2c(=O)cc(-c1ccccc1)oc2c3
Cc3ccc(-n2c(SCC(=O)N1CCC(C(=O)O)CC1)n[nH]c2=O)cc3C
Cc2nc4c(c(N1CCCCC1)n2)CN(C(=O)NC(C)c3ccccc3)CC4
Cc2[nH]c1ccc(Cl)cc1c2CN5(c3cc(C#N)c4c(c3)OCCO4)CC5
CC(=O)Oc2cccc(C(=O)c1ccccc1)c2
CN(C)c4ncc(-c3ncc2ncc(-c1ccccc1Cl)n2n3)s4
COc2cccc(C(=O)NC(=S)NNC(=O)c1ccncc1)c2O
O=C(CCCC3c1ccccc1-c2ccccc23)NC(NC(=O)c4ccccc4Cl)C(Cl)(Cl)Cl
COCCCNC(=O)C2CCCN(C(=O)Nc1cncc(Cl)c1)C2
CC(=O)N(C)CCCC3CC(=O)N(c2ccc(Br)c(CCc1cc(Cl)ccc1Cl)c2)C3
COc4ccc(NC(=O)N3c1ccccc1Oc2c[n+]ccc23)cc4NC=O
CN(c1ccccc1C(=O)NCCC3[nH]c(=O)nc2ccccc23)c4ccccc4
O=C4OC(n3cnc2c(NC1CC1)ncnc23)C(O)C4O
COc6cc(C=Cc1ccccc1)c(S(=O)(=O)NC(=O)Nc2ccc3c(c2)CCN3C(=O)c5ccc(-c4ccccc4)cc5)cc6OC
Cc5cc(C(=O)NCC1CCCO1)c4ccc(-c3ccc2cc(OC(C)C)ccc2n3)nc4c5
NC(CCC(=O)ON=CC1CCCC1)C(=O)O
CCN(CC)CCc5ccc(Nc4ncc(-c3ccc(NC2CCC(C(=O)N1CCCC1)CC2)cc3)cn4)cc5
Cc2oc(-c1ccccc1)nc2CCOc4ccc(CC3(C(=O)O)CCCCCCC3)cc4
COc3ccc(CSCC(=O)NCCc1c[nH]c2ccccc12)cc3
COc1ccc6cc1(CO3CO(S(=O)(=O)O)C(OC2OCC(O)(CO)C2O)C(O)C3O)C(c5ccnc(-c4ccc(OC)cc4)c5)O6
Cc4cc(C)n(-c3ccc(NC(=O)CSc2nc1cccnc1n2C)cc3)n4
Cc3cc(C)c2c(CC(=O)O)cn(-c1ccc(C)cc1)c2c3
CCS(=O)(=O)c4ccc3[nH]c(C(=O)NCCc1nccc2cc(F)ccc12)c(C)c3c4
CC(NC(=O)NCc1ccccc1)C(=O)N2CCOCC2
CCCCCCCCCCCCCCCC(O)C(CO)NC(=O)C(Cc1ccc(O)cc1)NC(=O)CCCN
O=[N+]([O-])c1cc(C(F)(F)F)cc([N+](=O)[O-])c1S(=O)(=O)Nc2ncncc23scc5c3nc4ccccc45
Cc1ccccc1C2CCN(C(=O)NC(C)(C)C)CC2
COc2cc(C(=O)NS(=O)(=O)c1ccc(C)cc1)ccc2Oc3cc(C(F)(F)F)nn3-c4ccccc4Cl
CCOC(=O)C1=C(C)NC(C)=C(C(=O)OCC)C1c3cccc(-c2ccc(CN(C)C)cc2)n3
Cn1cccc1C(=O)N3CCN([N+]([O-])=NOC(=O)c2ccc(OC(F)(F)F)cc2)CC3
CCCCCCC=C(COCCCOP(=O)(O)OCCOCCOC1(CO)C(CO)OC(O)C(O)C1O)OCOC(C)CCC=CCCCO
O=C(O)Cnc1c5cc(I)c4c1c3ncnc(C(=O)Nc2ccccc2F)c3c(=O)c4c5
N#Cc3ccc(NCc2csc(-c1cccs1)n2)cc3F
CCCCCCCCCCCCCC(=O)NC(c1ccccc1)c2ccccc2
CCCS(=O)(=O)N4CCN(S(=O)(=O)N3CCCC(C(=O)NCc2ccc(-n1cccn1)cc2)C3)CC4
COc1ccc(C)cc1NS(=O)(=O)c2ccc(C)c(C(=O)NCCCOC(C)C)c2
O=C(Nc3ncc2cc(SCc1ccccc1Cl)sc2c3)c4ccc(Cl)cc4
Oc2cccc(-c1cccc(C(F)(F)F)c1)c2O
c5ccc(CN1CCCC1c4ccc(-c3nc2ccc(I)cc2[nH]3)cc4)cc5
COc3cc(-c2ccc(C(=O)c1ccc(C(=O)C(F)(F)F)cc1)cc2C(N)=O)ccc3N
C=C4(c3ccc2oc1ccccc1c(=O)c2c3)=CC(C)OC(C)C4=O
Cn6c(C(=O)N1CCC(C1C(=O)NC3CCN(C(=O)C2CC2)CC3)C4CCCCC4)cc5cc(O)c(O)cc56
CN(C)CC3CCc2[nH]c1ccc(Cl)cc1c2C3
CCC3N(CC(N)=O)Cc2cc1ccccc1nc2O3
CC(C(O)C(=O)c2nc1ccsc1n2C)C3=CCCCC3
CN(C)C(=O)c4cc(C(O)NC3CCC(C(c1ccc(F)cc1)c2ccc(F)cc2)CC3)cc5cc(C(F)(F)F)ccc45
COc3ccc(CCNC(=S)Nc2ccc(OC)c(N1CCCCC1)c2)cc3OC
COc1ccccc1C(C)NC(=O)Cn4c(-c2cccs2)cc3cc(OC)ccc34
COc4ccc(NC(=O)c2c(NS(=O)(=O)c1c(Br)cccc1Cl)sc3c2CCCCC3)cc4
CC(=O)c2ccc(NC(=O)C(C)(O)=CS(=O)(=O)c1ccccc1)cc2
CCC(=O)N5(Cc1ccccc1)CCC(N4CC3CN(C(=O)c2cccc(Cl)c2Cl)CC3C4)CC5
CC(C)(C)c2ccc(OCc1ccc(C=O)cc1)cc2
COCC2CC=C(C(OC)COC(=O)c1cc(C)c(OC)cc1C)C(=O)O2
CC3=C(C(=O)OC1CCCCC1)C(c2cccc(O)c2)NC(=O)N3
CCc1nc(=O)c(CC(=O)OCC)cn1Cc2cccc(Br)c2
Cc3cc(NC2(=O)N1CCC(O)C1C2)n(C)n3
CCOc4cc(-c3nc(C(N)=O)c(N2CCC(n1cnc(C)c1C)CC2)s3)nn4C
O=C(COc1ccc(Br)c2c1CNC2)NCc3ccccc3
COc3ccc(-c2nnc(NC(=O)CCC(=O)NC1CCCCC1)s2)cc3OC
COc4cccc(CNC(=O)c3ccc2[nH]nc(-c1ccncc1)c2c3)c4
CN(CC#CCN2CCN(Cc1ccccc1)CC2)C(=O)COC(=O)c4cccc(Cc3ccccc3)c4
COc3ccc(C=NNc2nc(=O)cc(CN1CCCCC1)[nH]2)cc3
CCCCNC4c2cc(S(=O)(=O)N1CCCCCC1)ccc2N(Cc3ccccc3)CC4C
CCOc6cc5cc(-c3ncs4c(-c1ccsc1)nn(C2CCCCC2)c(=O)c34)ccc5[nH]6
O=C(c3c[nH]c4ncnc(Nc2ccc(OCc1ccccc1)c(Cl)c2)c34)N5CCCC5
CCc4nc3ccc(C(=O)Nc2ccc(CCNCCc1cc(OC(C)C)no1)cc2)cc3[nH]4
O=C3Nc1ccccc1-n2nncc2C3c4ccc(O)cc4
CC(C)CC3C4N(Cc2cc1ccccc1[nH]2)CC(C3O)C4(C)C
COC(=O)CSC3C(C(=O)O)N(Cc1ccc(F)cc1)S(=O)(=O)c2ccccc23
Cc2cc(C)n(CC(O)C(O)CCC(=O)c1cccs1)c2
CC(C)Nc1cccnc1NCC2CCC(=S)NCC2
CCCC(O)(c2cc1cc(F)ccc1[nH]2)C(F)(F)F
CC=CC=CC=CC(=O)CCCN(C)C
O=C(NC1CCCCCCC1)c5ccc4cc(-c3cccc(NC(=O)C2CCC(=O)N2)c3)ccc4c5
O=C(NC2CCN(Cc1cncc(OCC(F)(F)F)c1)C2)c3ccc(F)cc3
CC(=O)C2=CO(C(=O)CC(=O)OCC(F)(F)C(F)F)c1ccccc12
O=C(c1ccccc1Cl)N2CCOCC2
Oc4ccc(Cn3c(-c1nonc1N)nc2ccccc23)cc4
COc5ccc(CNC(=O)c2cnc(N1CCOCC1)nc2SCCc4ccc3ccccc3n4)c(OC)c5OC
CC(=O)c4ccc(N3CC(NS(=O)(=O)c1cccc2cnccc12)CC3=O)cc4
COc5ccc(C3CN(Cc2cc1cc(C)ccc1[nH]c2=O)C3c4ccc(OC)cc4)cc5
O=C4(O)(C3(c1ccc2c(c1)OCO2)CCCC3)CCCC4
CCCCn2c(Cc1ccccc1)nnc2SCC(=O)N4CCc3ccccc34
COc1ccc5c(c1)CN(c2cc([N+](=O)[O-])ccc2Cl)C(c3ccc4c(c3)OCO4)N5
NCCc3nc(C1CCCCN1C(=O)Nc2ccccc2)no3
O=C(C4NCC(c2c1(NCC(CO)C1)nc3ccccn23)CC4)N6CCN(c5ccncc5)CC6
Cc3cn(Cc1cc(=O)[nH]c(O)n1)c2ccc(F)cc2c3=O
CN(C)c1cc([N+](=O)[O-])nn1-c2ccc(Cl)cc2
O=c1c(=S)sc(S)c(=O)n1CCSc2ccc([N+](=O)[O-])cc2
O=S(=O)(NC=NCCOc1ccccc1)Cc2ccccc2
Cc3nc(CN2CCN(c1ccc(C)c(C)c1)CC2)cs3
NC(=O)C(=Cc1ccc(Br)cc1)C(C#N)C(=O)NCC(F)(F)F
O=C(CC3SC(c1ccc(Cl)c(Cl)c1)N(CC(=O)NC2CCCCC2)C3=O)N5CCN(c4ccc([N+](=O)[O-])c([N+](=O)[O-])c4)CC5
COc5ccc(NC(=O)Cc24[nH](c1ccc(OC(F)(F)F)cc1c2CCN(C(C)C)C(C)C)C(=O)N(CC3CCCCC3)C4=O)cc5
CCCCCNC(=O)c3sc2nc(-c1ccc(Cl)cc1)cn2c3C
Cc1cc3cc(c1)(C2=NCCN2)OCC3
CSc2[nH]c(SCc1cc(Br)ccc1OC)nc(=O)c2Br
Cc3cccc4nc(CN(C)C(=O)c2cc(=O)c1c(O)cccc1o2)cc(=O)o34
CCCCNC(=O)CSc1nc[nH]n1
COc5ccc(NC(=O)CNC(=O)OC3C(Cc1ccccc1)N4C(=O)C(NC(=O)CNS(=O)(=O)c2ccc(C)cc2)CSC34)cc5
O=C(Nc1ccc(F)cc1)C=C(O)N3CCN(c2ccc([N+](=O)[O-])cc2)CC3
COc3ccc(Oc2ccc(C(=NCc1cccnc1)NO)cn2)cc3
CC(C)(C(=O)O)c1ccccc1OCCCCN3CC=C(c2ccc([N+](=O)[O-])cc2)CC3
NC(=O)C5CCN(C(=O)CC(COCCCOCc1cc(C(F)(F)F)cc(C(F)(F)F)c1)(c2ccccc2)c3sccc3-c4ccccc4)CC5
CCC(NC=O)c3ccc(S(=O)(=O)Oc2ccc1c(C)cc(=O)oc1c2)cc3
O=C(NC1CCCCC1)C(c2cc3n(n2)CCCC3)N4CCC(CO)CC4
O=C(O)C(O)=CC(=O)c3cc(Cc2nc1cc(Cl)c(Cl)cc1[nH]2)ccc3O
CC(NC(=O)NCc1ccnc(N)n1)C(=O)NC(Cc2ccccc2)C(O)CC(Cc3ccccc3)NC(=O)OCc4cncs4
Oc4cccc(C(c1ccccc1)N(C2CCCCC2)C3CCCCC3)c4
CCOC(=O)c2ccc(NC(=O)c1ccoc1C)cc2
COc1cc(NS(C)(=O)=O)ccc1Ncc23ccccc2nc(Br)c4c(Br)cccc34
CCOC(=O)c3cccc(NC(=O)NCCc2nc1ccccc1[nH]2)c3
CC(C)CC5S(=O)(=O)N(C3CCC(N2C(=O)CCc1ccccc12)CC3)c4ccccc45
CC3(C)CC(NC(=S)Nc1ccc(F)cc1)c2cc(Br)ccc2O3
COc2ccc(C1P(=O)O(CC(Cl)Cl)=NC1=O)cc2
COC(=O)C1CC3CN1C(Sc2ccccc2)C3=O
CCC(Cnc2cc1ccc4cc1nc2cnc3ccccc34)N(C)C
COC(=O)c3ccc(C(COc1cc(OC)c(OC)cc1OC)c2ccccc2)cc3
COc3ccc(C2=NOC(C(=O)NCCc1ccco1)C2)cc3C
O=C(Nc1ccccc1)NCc2cc3cn2CCO3
O=C(CCl)Nc1ccccc1Oc2ccccc2
CCCOc1cc(OS(N)(=O)=O)ccc1-c3nc(N)nc(-c2ccc(N)c(F)c2)c3C(=O)NC(C)C
COC(=O)C(C(=O)OCC)=C(NCCCOC)NC(=O)c1cc(Cl)c(O)c(Cl)c1
O=S(=O)(O)c1ccc2c(c1)SCC2=Nc3ccccc3
COc3c(F)c(C)cc(-c2ccc(OCCCN1CCOCC1)c(Cl)c2)c3C
Cc2cccc(NC(=O)Cc1ccco1)c2
C=C(c1ccccc1)c3cc2ccc(OC)cc2[nH]3
CCNC(=O)c4nc3ccc(Nc2nccc(-c1cn(C(C)C)cn1)n2)cc3[nH]4
O=C(C3CC(N2CCN(c1ncc(F)cn1)CC2)CN3)N5CC4CNCC4C5
COc3cc(OC)cc(C(=O)NCCCN2CCN(CC(=O)Nc1ccccc1C(N)=O)CC2)c3
CCOc2ccc1nc(S(C)(=O)=O)n(C)c1c2
CS(=O)c1n[nH]c(C(F)(F)F)c1-c4ccc(N2CCOCC2)c(NC(=S)Nc3ccccc3[N+](=O)[O-])c4
CCN(CC)c2nc(C)nc(-c1ccc(Cl)cc1Cl)n2
CCS(=O)(=O)NCc2nc(-c1cccs1)no2
O=C(c1ccccc1)c2cccn2S(=O)(=O)c3ccc(Cl)cc3
Cn2c(SCC(=O)N1CCCC1)nnc2-c3ccccc3
CCN2CCN(Cc1ccc(C(=O)NN=CC(N)=O)cc1)CC2
CCC(C)CC(=O)OCC1CN=C(N)NC1=O
CCOC(=O)c2c(Cl)c(Cl)c(S(=O)(=O)NCC1CCCCC1)c(Cl)c2Cl
NC(=O)c3cccc4c(NCc1ccccc1NC(=O)c2cccc(C(F)(F)F)c2)ncnc34
Cc4ccc(-c3nnc(C2CC(C1NC(=O)NC(=O)C1)C2)o3)cc4
CCN(C(=O)COC(=O)OC(C)(C)C)C3CCN(c2nc1ccccc1o2)CC3
NCC(=O)NC6CN(C(=O)Cc1ccccc1)CC(=O)N5C7Cc2ccccc2(-c3ccccc3NC(=O)c4co(c(n4)C5=O)C67)C(=O)NO
Cc3c2c(COc1ccc(C(=O)NCCC(=O)NO)cc12)cc4cnc(N)nc34
COc1ccccc1S(=O)(=O)NC(CCCC(N)C(=O)N2CCOCC2)C(=O)NO
Cc4cc3nc(-c1cc(Cl)ccc1O)nc(N2CCCC2)c3s4
O=c3[nH]c2ccc(C=Cc1ccccc1)cc2[nH]3
O=[N+]([O-])c3ccc2c(Nc1ccccc1)ncnc2c3
OC4C(O)CNC(Cc1ccc2c(c1)OCO2)(Cc3ccc(O)c(F)c3)C4
Clc3ccc(Nc1nccc2[nH]ccc12)cc3
CCOC(=O)C(NS(=O)(=O)c1ccc2c(c1)NC(=O)CO2)c3ccccc3
CN(C)C(=O)C4CC(NC(=O)c3ccc2nc1ccccc1cc2c3)CN4CC5CCCCC5
Cc4ccc(-c2nn(-c1ccccc1)cc2CS(=O)c3ccc(Cl)cc3)cc4
CC3(CN(C(C)CO)S(=O)(=O)c1ccccc1-n2cncn2)CCCC3
COc2ccc(CCN(C)S(=O)(=O)c1ccc(C)cc1)cc2
O=S(=O)(NS(=O)(=O)c1cccc(F)c1)c2ccccc2-c3ncco3
CN(C)CCN(C(CC#N)S(=O)(=O)c1cccc2ccccc12)c3ccccn3
COc1ccc3c(c1OC)C(=O)N(c2ccccc2)C3
Cc3ccc(-n2nc(-c1ccccc1C)nc2C)cc3
O=C6(C=Cc3cccc(OCc2ccc1ccccc1n2)c3)CCOc5cc(OC(=O)c4ccccc4F)ccc5C6
CCOc5ccc(-c3c(C)nn4c(NC1CC2CCC(C1)N2)cc(C#N)nc34)cc5
CCCCC(CC)C(=O)NCCN(C)C
CC3(C(=O)NS(=O)(=O)c1cccc2nsnc12)CCN3C(=O)Cc4cccc5ccccc45
CCOC(=O)CSc2nc(=O)c1c[nH]nc1[nH]2
NNC(=O)CCC3=C(Cc2ccc(OCCc1ccccc1)cc2)CCC3O
COc1ccccc1OCCNCCOc2ccccc2
Cc2cc(-c1c(F)c(C#N)c(N)c(Br)c1)ccn2
O=c2cn(Cc1ccccc1)c(O)c3cccc(O)c23
CC(=O)Nc3cccc(-c2cc(-c1ccc(F)cc1)nn2CCCCNC(=O)OC(C)(C)C)c3
CCOc5ccc(NC(=O)CCc4c(C)nc3c(-c2nc1ccccc1o2)c(C)n(C)c3c4)cc5
CC4(O)CCc3cc(-c1cc(C(=O)O)ccc1CNC(=O)Nc2cc(C(F)(F)F)cc(C(F)(F)F)c2)ccc34
N#CC3(=Cc1ccoc1)C(=O)N4C(C(=O)O)=C(CSc2nnnn2C)CS(=O)(=O)C34
COc1ccccc1OCC(=O)Nc3cnn(CC(=O)Nc2ccccc2)c3
COCCCc4ccc(Cn3c(CC(C)(C)C(=O)O)cc2c(N)cc(-c1nnc(C)o1)cc23)cc4
O=C(c1ccc(Br)cc1)c6cc(Cl)cc(Cc2ccc(c3ccccc23)O(c4ccccc4)c5ccccc5)c6O
Cc2[nH]c1ccccc1c2CCNCCc3ccncc3
O=C2N=C(N1CCOCC1)SC2=Cc3ccc(Cl)cc3Cl
FC(F)(F)c4ccc(-c3noc(-c1ccc2c(c1)OCCO2)n3)cc4
CCCCCCCCCN=C(NO)c2ccc(Oc1ccccc1)cc2
CC2CN(c1ccccc1)CCC2NC(=O)c4cc(C(=O)NCCc3cc(F)cc(OC)c3)c(Cl)cc4Cl
O=C(C=Cc1ccc(Cl)cc1)NC2CCCC2
CCCn3c1ccccc1c2c8ccc(c23)C(Cc4nn6(C(C)C)cc4C7(C)(C)N(Cc5ccncc5)C=CC67)C8=O
O=C(c3ccc(C(=O)C(O)C(c1cccs1)N2CCOCC2)cc3)N4CCCCC4
Cc2ccc(C(=O)NCC(=O)Nc1cccc(C)c1)c(=O)[nH]2
CC(C)Cc4ccc(C(C)c3nc(-c1ccc(F)cc1)c(-c2ccncc2)[nH]3)cc4
O=C(O)CCCC(=O)Nc1cccc(Cl)c1N
CC2(cnc(N)c1nccnc12)(CCl)C(F)(F)F
C4cn3n(CN1CCN(C)CC1)c(=O)n(-c2cccc(F)c2)c3n5c(C)cnc45
CC(=O)N3CCN(c2nc(-c1ccc(Br)s1)cs2)CC3
CCC(C)CNC2(=O)Cc1ccccc1C(=O)N2C
CC(C)NC2(=O)NC(CO)Cc1cc(C#CC(C)(C)C)ccc12
CCCCCCOc2ccc(NC(=O)CNC1CCCCC1)cc2C(N)=O
CCOCCn2cnc1c(=O)n(C)c(=O)nc-1n2Cc3cccc4ccccc34
C=CCCCCCCNCc1cccc2cc[nH]c12
CC(Cc2cc1ccccc1[nH]2)N(CCO)C(=O)c3ccnn3C
O=C(NCCCP(c1ccccc1)c2ccccc2)C5(N4Cc3ccccc3S4(=O)=O)CCCCC5
CCN(C)Ccc(C(N)=O)occc3cC(=O)c2c(NCCO)(cc1c(=O)c(O)c(C)cc1c2C)c3O
CCOC(=O)C=CC(Cc1ccccc1)NC(=O)C(CCC(=O)O)NC(=O)CC(C)C
CCOC(=O)c3c(C(F)(F)F)nn(-c2nc1c(F)cc(Br)cc1s2)c3NC(C)=O
COc3ccc(C(=O)Nc2ccn(CC(=O)N1CCOCC1)n2)cc3OC
COC(=O)N2CCN(CC(=O)N1CC(CC[N+](C)(C)C)CC1C(=O)O)CC2
CC(=O)Nc3ccc(C1CN(S(C)(=O)=O)CC1C(=O)N2CC(F)CC2C#N)cc3
CC(C)n4ccc3cnc(-c2ccc(-c1ccc(CN(C)C)nc1)cc2)cc3c4=O
COC(=O)C4CCN(C(=O)C1CCCCC1)C(CS(=O)(=O)N3CCN(c2ccccc2OC)CC3)C4
COc6ccc(-n5c(SCC(=O)N2CC(=O)Nc1ccccc12)nc4ccnc(-c3ccccc3)c45)cc6
CC(=NN(C1=NC(=O)CS1)C(C)C)c2cccc3ccccc23
CCc3ccc(C2C(C(=O)c1ccc(C)o1)=C(O)C(=O)N2CCN(C)C)cc3
COCC1C(CCN1S(=O)(=O)c2ccc(Cl)cc2)C(Cc4c3ccccc3cc5ccccc45)C(=O)NC(CCC(=O)N(C)O)C(=O)NC(Cc6ccc(O)cc6)C(N)=O
CCOC(=O)C(O)C(C(C)CC)NC2=CC(=O)c1c(O)ccc(O)c1C2=O
O=C(NN=c2nc(-c1ccc(Cl)cc1)cc(O)[nH]2)c4cc[n+](Cc3ccccc3)cc4
COc2ccc(C(CC(=O)O)NS(=O)(=O)c1ccc(C)cc1)cc2
CC(C)N3CCC(n2ncc1c(N)c(Cl)ccc12)CC3
Cc4cc3(C)cnc(-c1cccnc1)c(Sc2cc(Cl)cc(Cl)c2)c3cc4Cl
Cc4cc(S(=O)(=O)N3CCC(N(C)CCCNc2cc(-n1cnnc1)ccc2Cl)CC3)ccc4NS(C)(=O)=O
CCCCCCCCCCCCCCCCCOS(=O)(=O)O
C=CC4CC23CCC1CC(NC(=O)CC(=O)OCC)CCC1(C)C2CCC(C)C3(C)C4O
Nc5cnc(-c4ccc(Cc3cc(OC1CCNCC1)c(O)c(CNCc2ccccn2)c3)cc4)cn5
C=C5(C)C4(OC1OC(CO)C(O)C(O)C1O)c2c(ccc3ccc(=O)oc23)OC(C)(C)C4O5
CC4(C)OC(CCN(C(=O)c2cccc(S(=O)(=O)N1CCN(C)CC1)c2)c3ccccc3)CC5C4C5(C)C
O=C(Nc1ccc2c(c1)OCCO2)c3cnn5c3NC(c4ccccc4)CC5
CCCCCCCCOc1ccc(C(C)=O)cc1OC
O=C(C=Cc2ccc(CNCc1ccc(C(F)(F)F)cc1)cc2)COc3ccc(C=NO)cc3
CC(Oc1ccccc1Cl)C(=O)NNC(=S)NN
COc2ccc(-c1ccc(C(=O)N=C(N)N)s1)cn2
Cc3sc2[nH]c(-c1ccccc1)nc(=O)c2c3C
CC(=O)Nc1ccccc1C(=O)c2cccn2C4OC(COCc3ccccc3)C(O)C(O)C4O
CC3CC(=O)N(c2cccc(NC(=O)c1ccccc1)c2)C3
O=C(c1ccncc1)N6CCN(c4nc(-c2ccc3c(c2)OC(F)(F)O3)nc5ccccc45)CC6
Cc1nc4c(c2ccccc12)-c3ccccc3C4=O
Cc3c(C)n(Cc1ccccc1F)c4ncnc(N2CCNCC2)c34
CC(C)(C)C(C=CCCCCC1CCCCO1)N2CCCCC2
CCC12=CC(=O)C(C)C(CCCCCC(=O)O)=C1CCC3C2CCC4(C)C(O)CCC34
CCOc1ccccc1-c3ccc2cc(C(=O)NCCN(C)C)sc2c3
COP(=O)(OC)C1(OC)CC1
CCOC(=O)C(NC(=O)N(NC(=O)c1ccc(Cl)c(Cl)c1)c2ccccc2)c3ccc(OCC)cc3
Clc2cccc(OCCN1CCCCC1)c2
CNCCC(Oc1ccc(Cl)cc1Cl)c2ccc(N)nc2
C
COc2cc(C=NNC(=O)c1snc(C)c1C)ccc2O
NS(=O)(=O)c4ccc(N2C(=O)N(Cc1cccc(Cl)c1)CC2c3ccccc3)cc4
NS(=O)(=O)c4cc(Sc2nnc(Cn1cncn1)o2)c(COC3CCCCC3)cc4Cl
NCCCNc4nc(Nc2ccc1[nH]c(=O)c(Br)c(Br)c1c2)nc(N3CC(O)C3)n4
CC(C)(C)OC(=O)NC(Cc1ccccc1)C(O)CN(Cc2cccc(Cl)c2)Cc3cccnc3
Clc3cnc(N2CCN(c1ncccc1C(F)(F)F)CC2)cc3Cl
O=[N+]([O-])c3ccc(C(=Nc1ccccc1)c2ccc(O)cc2)cc3
COc1ccccc1N3CCN(C(=O)CCC2(O)CCCCC2)CC3
COc1ccc2c(c1)CCCN2C(=O)c3nccn3CC(F)(F)F
COc2ccc(C(=O)OCCSCCNC(=O)c1cccc(Cl)c1)cc2OC
O=C(COC(=O)C=Cc1ccco1)Nc2ccc([N+](=O)[O-])cc2
OCc1ccc(Br)cc1
O=C(O)c3cccc(Nc2ccc(S(=O)(=O)N1CCOCC1)cc2[N+](=O)[O-])c3
Cc2cc(C(=O)Nc1cc(Cl)sc1Cl)nc(C)n2
CN(CCCNc1ccnc2cc(Cl)cc(F)c12)Cc3ccccc3
CC(=O)c4ccc(NC(=O)C(CCC2C(=O)N=C1C(C(=O)CC(C)(C)C1)N2)Cc3ccco3)cc4
O=C2C(=Cc1ccc(Br)cc1Cl)CCC2=Cc4ccc(C(=O)c3ccccc3)cc4
Cc3cc(C)c2(C=CS1(C(=S)NC(C(C)(C)C)C1=O)C2(C)C)cc3
CCOC(=O)c3ccc(NC(=O)N2CCc1cc(C(=O)N(C)C)ccc12)cc3
Cc3ccc(Nc1noc(C)c1C(=O)NCCc2ccccc2)cc3C
CN(C)CCOc1ccc(Cl)c(F)c1NC(=O)Cc2ccc(Cl)cc2
COc1cc4c(cc1OC)C(C(=O)Nc2cc(OC)ccc2OC)C(c3ccc(C)s3)N4
C=CCN4CCN(c3ccc(N2CCN(C(=O)c1ccccc1F)CC2)nn3)CC4
CC(=O)OC4CC2(C)C(C=C(C)C3C(c1ccoc1)CCC23)C5=C4C(=O)CC6(C)C(=O)CCC56
COc3cc(-c2nc(-c1ccc(OC)c(OC)c1)co2)cc(OC)c3OC
CCCCNC(=O)COc2ccc(C(=O)c1ccc(OC)cc1)cc2
COc4ccc(NC(=O)CC2C(=O)N(c1ccccn1)C(=O)N2C3CCCCCC3)cc4OC
Cc2c(C(=O)c1ccc(C(F)(F)F)cc1)c(C)nn2C(C)(C)C
NS(=O)(=O)c6ccc(-n2nc(C1CC1)cc2-c5cccc(C(=O)Nc4ccc3[nH]ncc3c4)c5)cc6
O=C5C(Cc1ccccc1)C(c2ccc3c(c2)OCO3)=Cc4ccccc45
FC(F)(F)c5ccc(-c1cc(C(F)F)nn1-c4ccc(S2CC2c3ccccc3)cc4Cl)cc5
Cc5nc3(-c1ccccc14C2(CNC(=O)O2)C34)ns5
Cc5cccc(C(=O)N4CCN(c2nnc(C(F)(F)F)c3c1ccccc1nc2-3)CC4)c5
CC(Cn1ccnc1)NC(=O)N3CCc2nc(C(N)=O)ccc2C3
Cc1ccsc12C(=O)N=C(N)NC2c3cc(Br)cc(Cl)c3
COc4ccc(OC)c(CN(C(=O)c2ccc1ccccc1n2)c3cccc(Cl)c3)c4
COc4cc(-c3cnc(-c2ccc(NC(C)c1ccccc1)c(Cl)c2)o3)c(O)c5c4OCO5
NC(=O)c15ccn4(n1)C(c2ccc(Cl)cc2)C3C(=O)OCC3C4C5F
CCCCCCCCCC(C)(C)S2C(CSC(C)=O)C(c1ccc(OC)cc1)=NO2
CSc3nnc(-c1ccc2[nH]c(=O)ccn12)s3
O=C(Nc2ccc(Oc1ccccc1)cc2)N5CCN(Cc4ccc3ccncc3c4)CC5
C=CCN3C(=O)C(CC(=O)NC1CCC(C)CC1)C(c2ccccc2)C3=O
CCN(C(=O)COc2ccc1ccc(=O)oc1c2)C3CCS(=O)(=O)C3
COc4ccc(C=Cc2oc1nc(C)cc(C)c1c2Nc3ccc(F)cc3)cc4
CCN(CC(=O)Nc1ccc(OC)cc1)C(=O)CCCn4c(=O)n(-c2ccccc2)c(=O)c3cc(OC)c(OC)cc34
CC(NC(=O)Nc1ccc(Cl)c(Cl)c1)c2ccccc2
COc3ccc(C2=NC(c1ccccc1)CO2)cc3OCCN4CCCC4
CC(Cc2ccc(C(=O)c1ccc(F)cc1)cc2)NCC(O)c3cccc(Cl)c3
Cc2cc(F)c(O)c(S(=O)(=O)c1ccccc1S(C)=O)c2
O=C(COC(=O)c1ccccc1Cl)NCc2ccccc2
CN(C(S)(=Cc1ccc(O)cc1)[N+](=O)[O-])C(=O)c2ccccc2
CC(N1C(=O)CCC1=O)c2ccc(Cl)cc2
CN(C)CCNC(=S)NC(=O)c3ccc(CCN2CCc1ccccc1C2)cc3
CCc1nccn1C4CCCNC(=O)(c2noc3c2CCCCC3)CC4
COc4ccc(NC3(=O)Cc2[nH]c1ccccc1c2C(=O)C3(C)C)cc4CO
COc1cc4c(cc1OC)CN3CCc2cc(OC)c(OC)cc2C3C4
Cc2ccnc(NC(=O)c1ccc(OCCN(C)C)cc1)c2
CC(C)c2cc(C=CC(=O)NC(=O)OCc1ccccc1)cc(C(C)C)c2O
O=C3c14cc(Cl)ccc1OC(=Cc2ccccc2)C5C3(O)CCC45
Cc2cccc(CS(=O)(=O)c1ncc(C(F)(F)F)cc1Cl)c2
CC(C)C4(C(=O)NC1CC1)NC3CC(NC(=O)Cc2ccccc2)OC3C4
CCCCn2c(N)c(N(CCC(C)C)C(=O)c1ccc(OC)c(OC)c1)c(=O)[nH]c2=O
O=C(O)C(O)=CC3(=O)c1ccccc1C2(CCOCC2)N3S(=O)(=O)c4ccc(F)cc4
O=C(NCC1CC1)c2cccc([N+](=O)[O-])c2
CCCCC(CC)Nc2ccc1cc(F)cc(CCN(C)C)c1n2
COc3ccc(C=CC(=O)c1ccc2c(c1)OCCO2)cc3OC
CS(=O)(=O)CCn2c(Cc1ccccc1Cl)n[nH]c2=S
N#Cc2cc(-c1ccccc1)sc2NC(=O)c3cccs3
COc4cc(NCCCN1CCCC1=O)c3nccc(-c2ccccc2)c3c4
C=CC(=O)Nc1cc(CCCP(N)(=O)O)ccc1Cl
NS(=O)(=O)c4ccc(-n3cc(-c1cncc(F)c1)c2ccccc23)cc4
O=c1nc[nH]c(S)c1Nc2cccc(Cl)c2
Cc2[nH]c1ccc(Cl)cc1c2C(c3ccccc3)c4c(C)[nH]c5ccccc45
CC(=O)c1cc4cc(c1)c3c2ccccc2nc3c4C#N
Cc3cc(-c1n[nH]c2cc(S(N)(=O)=O)ccc12)ccn3
CCc2cccc(NC(=O)CN1CCCCC1)c2
S=c1[nH]cnc2c1ncn2C(=O)c4cc(N3CCCCC3)ccc4Cl
C=CCC1C(=O)OCC1C2C5(C)CC6(OC(=O)CCC)CC2(C)CC34OC3(C(C)C)CCC4(C)C(O)CC5C6(C)O
CN5C(=O)c4cc(Oc1cccc(c1)CCCc2nn(C)c3ncnc(N)c23)cnc4N5
CC(CC(=O)Nc2ccc(N1CCCC1)cc2)=NNC(=O)c3c(C)nc(=S)[nH]c3O
O=c2[nH]c(=O)n(Cc1cccnc1)c3c2CCC3
COc1ccc(OC)c4c1C(CC2CCCCC2)Oc3cc(O)ccc34
COc3ccc(CCNS(=O)(=O)c2ccc(-c1onc(C)c1C)cc2)cc3
COc2ccc1nc4c(c(Cl)c1c2)CCc3cc5c(cc3-4)OCO5
CCOc3ccc(NC(=O)c2cc1ccccc1s2)cc3
O=S3(=O)C=C(c1ccccc1)C(=Nc2ncccc2[N+](=O)[O-])N3
c2ccc(NC1=NCCS1)cc2
N=C(N)NCCCC(NC(=O)C(CC1CCCCC1)NCC(=O)O)C(=O)NC(Cc2c[nH]c3ccccc23)C(N)=O
O=C(NS(=O)(=O)NC1OC(CO)C(O)C(O)C1O)c2ccccc2
O=C(COc1ccccc1)NCC(O)c2cccc(Cl)c2
O=C(COc1ccc(Cl)cc1)N5c2cc(nn2C34(CCCCC3)CCCCC4)CS5
C#Cc2cccc(NC(=S)NCc1ccccc1)c2
CCCCCCCCNc1ncnc2c1cnn2-c3ncccc3C(F)(F)F
COc1cccc2c1nc(C)n2COC(=O)C(CC(N)=O)C(C)C
N#Cc3cnc(Nc1cc(C(N)=O)c(F)cc1-c2ccn(C(C)(C)C)n2)cn3
COcc7(Sc2nc1cccc(c1[nH]2)C5(=O)N(Cc3ccc(C(=O)O)cn3)Cc4ccc(C(C)(C)C)cc4-5)ccc6ccccc6c7C(=O)O
COc4ccc(Oc1c(Cl)cnc2sc3c(c12)CCCC3)cc4
Cc4cccc(NC(=O)c3ccc(CCc2cc(CN1CC(C)OC(C)C1)cc(C(F)(F)F)c2F)cc3)c4
CCOC(=O)c2c(C(F)(F)F)[n+]([O-])c1ccccc1[n+]2[O-]
CS(=O)(=O)N(CC(=O)Nc1cc(Cl)ccc1C(=O)NCC2CCCO2)c4ccc(C(=O)NCc3ccccc3)cc4
O=[N+]([O-])c2nnn(C1CCCC1)n2
Cc2ccc(C(=O)N1CCCC1C)cc2NC(=O)c4cn(CCNC(=O)CCC3CCNCC3)nn4
Cc4cc(N)cc(N2cc1ccccc1nc3ccccc23)n4
CC(C)CNCc3ccc(-c2ccc(C(=O)NC(CC(=O)O)c1ccccc1)cc2)o3
COC(=O)CC1CCN(C(=O)CCC(=O)OC)C(=NOC)C1
CCCn4c(SC2N=C(c1ccccc1)CC2=O)nc3ccccc34
NC1CCNC2C=CC1C2C(=O)O
CC(=O)NC(C(=O)NCC(=O)O)C(CC(C)C)NC(=O)C(CCc1ccccc1)C(=O)O
O=C(O)c2cn(CC(F)(F)F)c[nH]3c(NC1CCCCC1)nnc2-3
CCOc1ccc2c(c1)c(C=CCl)cn2C
COc1ccccc1C4Cc2ccccc2C3(NCC(CN(C)CCCSC)CC3)O4
CN=c3cnc(SCC(=O)N2CCCC(CC(=O)NCCc1ccccc1)C2)s3
CCCCCCCCCCCCOc1cc(C)ccc1C(=O)Nc2cc4cc(c2)C(=O)C3COC(=O)N34
Cc2cc(OCC(=O)c1ccco1)ccc2C(C)(C)C
COCC(COc1ccc(CCCCCCCC(=O)O)cc1)C(=O)OC
O=C(cccccN5c1ccc(c4(c1)C=Nc3cc(CN2CCCC2)ccc3NC4=O)c5)N7CCc6ccccc6C7CN9CCc8ccccc89
CCNC4CN(c2c(F)ccc3(=O)c(C(=O)O)cn(C1CC1)nc23)C4
CS(=O)(=O)Nc3ccc(C(=O)C2COc1ccccc1O2)cc3
CCCCCC2CN(CCc1ccccc1OC)C(=O)C2CC(=O)NC(C)c3ccccc3
CCCC(=O)NC(Cc1ccc(Br)cc1)C(=O)NC(C2CC3CCC2C3)CCC(=O)CC
CN4CCc2c(c1ccc(C)cc1n2C(=O)c3ccccc3)C4
CCCCNC(=O)COC(=O)Cn2cnc1ccccc1c2=O
COc6cc(C3c1cc5c(cc1C(Nc2ccccc2)C4COC(=O)C34)OCO5)cc(OC)c6O
CC(=NNC(=O)NCCc1ccccc1F)c3cc2cc(Br)ccc2o3
COc4ccc3nccc(C(O)CN2CCC(NC(=O)C=Cc1ccc(F)cc1)CC2)c3c4
Nc5nc(-c3ccc(N2C(=O)N(c1ccc(Cl)c(Cl)c1)C(=O)C2)cc3)cc(-c4ccccc4)n5
N=C(N)c3cccc(COc1cccc2cccnc12)c3
CC12C=CC(=O)C=C1CCC3C2C(O)CC4(C)C3CCO4
CCCCc3ncc4(C=C2C(=O)Nc1ccccc12)cnc(OC(C)C)nc34
Cc1cccc(C)c1NC(=O)C3(c2ccc(O)cc2)CC3
CCCCC4(CCCC)CS(=O)(=O)c3cc(CNCCc2cc(OC)c1ccc(C)cc1c2)ccc3O4
CCOC(=O)c4ccc(NC(=O)C3CCN(C(=O)COC(=O)c2ccc(S(=O)(=O)N1CCOCC1)cc2)CC3)cc4
CCOC(c3ccc(-c1nn(C)c(=O)c2ccccc12)cc3)c4ccccc4P(=O)(O)O
CCOc4cc2(CN(C)c1cc(OC)c(O)cc1C2c3ccc(OC)cc3OC)ccc4N
COc1cc(C)cc(OCCC(=O)O)c1
COc2cccc(CSc1n[nH]c(N)n1)c2
COC(=O)CC(=O)(OCCOC(=O)c1ccccc1C)(P(=O)(O)OCC)C(F)(F)F
NC2=NC(c1cccc(Cl)c1)CO2
CCSC(=O)C1CC2CCCC(C1)C2=NO
COc2ccc(C=C1NC(=O)NC1=O)c(OC)c2
O=[N+]([O-])c1ccccc1N=NNc2ccccc2
Fc4ccc(CN3CCC(C(c1ccc(F)cc1)c2ccc(F)cc2)CC3)s4
CN(Cc1ccco1)C(=O)c4cc(CN2CCCCC2=O)n(Cc3ccco3)n4
O=C(CN(c1ccc(F)cc1)S(=O)(=O)Cc2ccccc2)NCCCN3CCCC3=O
Cc2cc(C)cc(NC(=O)Nc1ccc(C)cc1)c2
COC(=O)C4(c3ccc1c(ccn1Cc2ccc(Cl)cc2)c3)CC4CNC6COc5ccccc5O6
C2C(N)(CO)CNc1ccccc12
Cc1c(Cl)cccc1-c4ccc(C(=O)N3CCCC(Nc2ccccc2)C3)o4
COc2ccc4ccc3(C#N)c(OC)c(-c1cc(OC)cc(OC)c1)c(=O)c2c34
CC(C)Cn2c(N)c(C(=O)COC(=O)C=Cc1ccc([N+](=O)[O-])s1)c(=O)n(C)c2=O
OCCOC4(n3cnc2c(SCCC1CCCCCC1)ncnc23)CO(C(F)P(=O)(O)O)C(O)C4O
Clc1ccccc1OCCCN2CCCCC2
CN14CCCC1C(c3cc2cccnc2[nH]3)C4c5ccc(Cl)cc5
O=S(=O)(Nc2nc1ccccc1s2)c4ccc(-c3ccccc3)cc4
Cc3cc(-c2nnc(C1CCCC1)o2)c(O)c(F)c3
CC(=O)c5ccc(C3N(C(=O)OCc2cnc(Oc1ccccc1)cc2)CO(C(C)C)C3N4CCCCC4)cc5
Cc1ccccc1C(=O)COC(=O)c2ccc([N+](=O)[O-])cc2
Nnc4ccc3ccc(Nc2cc(-c1cccc(CN)c1)ccc2C(F)(F)F)nc3c4=O
N#Cc2c(-c1ccccc1)nc(=S)[nH]c2-c3ccccc3
O=C3C(Cl)=C(Nc1ccccc1)C(=O)c2nccn2C3=O
COc1cc4c(cc1OC)C(c2ccc(Br)cc2)N(CC(=O)Nc3cccc(Cl)c3)CC4
N=C(N)NC(=O)c3cccc(CCCCNC(=O)C(CCCCC(=O)NC1CC1)c2ccccc2)c3
FC(F)(F)c2c[n+]([O-])c1cc[nH]c1n2
O=C(C(=O)c1cccc2ccccc12)c3ccc(Br)cc3O
CC(Oc1ccc(Cl)cc1)c2cc(C(F)(F)F)cc(C(F)(F)F)c2
O=C(Nc1nonc1NCc2ccc(F)cc2)c3ccc(Cl)cc3
Cc3cc(Nc1ccc(F)cc1F)nc(Nc2ccc(Cl)cc2)n3
CN(C)C(=O)C3CCN(C(=O)c2ccn(-c1ccc(F)cc1)n2)CC3
O=C(COC(=O)C1CCC1)NCc2ccc3c(c2)OCO3
O=C(NCCSc2nnc(-c1cccnc1)o2)c3ccccc3Cl
CN3CCN(c1nc(C(F)(F)F)nc2c1nnn2C)CC3
O=C(NS(=O)(=O)c1ccc(Cl)cc1)c2ccccc2C(=O)Nc4ccc(C(=O)N3CCC(F)(F)CC3)cc4
CCOC(=O)c1cncn1CCS
O=C(CN2CCN(S(=O)(=O)c1ccc(Cl)cc1)CC2)Nc3ccccc3Cl
COc1ccccc1N5CCN(CCN3C(=O)CC(S(=O)(=O)c2ccc(Br)cc2)=C3c4ccccc4)CC5
C
COc1ccc(OC)c2c1CCC=C2Oc4nc3ccccc3n4CCC(=O)O
CCnc3(=O)n(C1(=O)CCC(C(C)(C)C)CC1)c(C)c2ccccc23
O=c2c(-c1ccco1)cccn2CCCCSc3nnc4ccccn34
CCOC(=O)c2cnc(-n1ccnc1)n2-c3cccc(F)c3
CCOC(=O)c1sc(NC(=O)CCC(=O)O)c(C(=O)OC(C)(C)C)c1C
CCc4ncnc(-c3ccc(C(=O)NC2CC(N1CCN(C)CC1)C2)c(F)c3)c4C#Cc5ccc(N)nc5
O=C(C=Cc1cc(Br)c(O)c(Br)c1)c2cc(F)ccc2O
Cc1ccccc1COn4nc(-c2ccc(OC(F)F)cc2)c3ncccc34
CC(CCCC(C)C(=O)Nc1ccc(NS(C)(=O)=O)cc1Oc2ccccc2)C(O)CC(=O)O
CCOCCc4noc(CN3C(=O)SC(=Cc2ccc(-c1ccccc1C)n2C)C3=O)n4
CCN(=C(N)ccc2cc(CNc1ccc(C(=O)NC(CCC(=O)O)C(=O)O)cc1)cc3ccccc23)n5ccc4ncncc45
CCN(CC)S(=O)(=O)c2ccc(C(=O)Nc1nnc(C(C)(C)C)s1)s2
Cc5c(COC(COc3cnc2c(-c1ncccn1)cn(C)c(=O)c2c3)c4ccco4)no[n+]5[O-]
O=C(Nc4ccc(-c3cnc2cc(S(=O)(=O)NC1CCCC1)ccc23)cc4)C5NC6CCC5C6
CN(C)c6cccc(Oc5ccc(CNc3ccc2nc(C1CCCCC1)[nH]c2c3)c(C4=CCN(C)CC4)c5)c6
Cc3ccc(OCC2CCC(C(=O)NCc1ccccc1)CC2)cc3Nc5c4ccccc4nc6ccccc56
Cc2ccc(C(C[N+](=O)[O-])c1ccc(O)cc1)cc2
O=C4CC2(CCN(Cc1ccccc1O)CC2)Oc3[nH]ncc34
Nc4nc1c(cnn1CC2CCCO2)c5nn(-c3ccccc3)cc45
O=C(CSc2nnc(-c1ccc(F)cc1Cl)o2)Nc4cccc(S(=O)(=O)N3CCOCC3)c4
Cc4ccc(C)c(-c3cc(-c2nnc(C(C)(N)Cc1ccc(OC(F)(F)Cl)cc1)n2C)ccc3Cl)c4
CCn1ccnc1CN(Cc2ccoc2)Cc4nc3ccccc3c(=O)n4-c5ccc(F)cc5
COc3cccc(C=C2C(=O)NC(=O)N(C1CCCCC1)C2=O)c3
COc4nc(-c1nccnc1OC3CN(c2ncccn2)C3)cs4
COc4cc3nccc(Oc2ccc(Nc1ncc(Cl)cc1F)nc2)c3cc4OC
c3ccc(Nc1nnnn1-c2ccccc2)cc3
Oc1ccccc1-c2nnc5n2-c3cccnc3Nc4ccccc4-5
C=CCNC(=O)C3CC(=O)c2c(c1ccccc1n2C)C3=O
Brc5ccc(-c2nn(Cc1cnccn1)cc2-c3ccnc4ccccc34)cc5
CCN2C(=O)C(CC(=O)Nc1ccc(C)cc1)SC2=NcccccC(=N)N
COc3cc2nc(N1(C)CCCN(C(C)=O)CC1)nc(N)c2c(OC)c3OC
Cc4ccc(-c3noc(CC12CCC(C(=O)O)(CC1)CC2)n3)cn4
CNC(=O)N2C(=NOC)C(C)CSc1nc(C)c(C(C)C)cc12
CSc2nc1sc(C(=N)N)cc1cn2
CN(C)S(=O)(=O)c2ccc(NC(=O)C=Cc1cnn(C)c1C)cc2
O=C(COc1ccc(Br)cc1)NN=Cc2ccccc2-c4nnc(SCc3ccccc3Cl)s4
CCN(CCC3CN(C(=O)CSc1ccccc1C)c2n[nH]cc2C3(C)C)C(=O)c4cc(OC)c(OC)c(OC)c4
COC(=O)c2nnn(CC(=O)Nc1ccccc1F)c2-c3ccccc3
CCOC(=O)C3=CCN(S(=O)(=O)c1ccc2c(c1)OCCO2)C3c4ccccc4O
O=C(c3nc(C2CCCN(Cc1ccc(Cl)cc1C(F)(F)F)C2)no3)N4CCCCC4
O=C(Cc1ccccc1)N3CCC(CC(=O)NCCc2ccc(Cl)cc2)CC3
c4cc(C2=Nc1ccccc1C23CCCCC3)cc5c4OCCN5
CC1NNC=CC15=CC(=O)Nc4cc3c(C=Cc2ccc(N)cc2)ncnc3nc45
Cc1ccc3c(c1)NC(=O)c24ccccc2C3=[N+]([O-])=C(O)C4=O
CC(=O)c4cccc(NC(=O)C=C3CN(C(=O)c2cnc(-c1ccccc1)nc2)CCS3)c4
CC(=O)OCc4c(-c1cccc2ccccc12)ncc5[nH]c3ccccc3c45
CCSc3nc(-c1ccccc1Br)c(-c2ccc(CO)cc2)[nH]3
O=C(NC4CCC(CCN3CCN(c1nccc2c1CCO2)CC3)CC4)CC6CCc5ccccc5C6
CCOC3C(CC1CCCC1)CC(c2cccc(OC(C)=O)c2)O3
Cc1ccc(C(=O)CCC(=O)O)cc1
NS(=O)(=O)c2cc(S(N)(=O)=O)c(NC(=O)c1ccncc1)c(Cl)c2
CC(C)=CCCC4CC(=O)C=C2(CCc1c(O)c3c(cc1C2C)C=C(OC)CC3)CC4=O
C=CCCS(=O)(=O)N2C(=O)c1c(F)c(Cl)c(Cl)c(Cl)c1C2(O)C(F)(F)F
C
Cc3cn(-c2ccc(Nc1cc(C)ncn1)cc2)c(=O)o3
CN(CC(=O)NC(c1ccc(Cl)cc1)c2ccc(F)cc2)S(=O)(=O)c3cccs3
CCNC(=O)CSc3nnc(-c2ncc(N1CCCC1=O)s2)s3
O=C1NCCCCC1N(Cc2ccco2)C(=O)Nc3ccc(F)cc3
Cc4ccc(-c2nnc3sc(-c1ccccc1)nn23)cc4
Cc3cccc(OCC(=O)Nc1ccccc1C(=O)Nc2ccccc2F)c3
COc4ccc(C(=O)Nc3cc(CNc1ccn(CC)c1)cc(N2CCCC2)c3)cc4
CC1=CC3Cc2c1cc(OC)cc2C3=O
Cc2ccc(-c1ccccc1)cc2S(=O)(=O)NC(C)CC(=O)N(C)C
CCCCCCOP(=O)(OC)C(Cl)(Cl)P(=O)(OCC)OCC
Clc4cccc(N1CC2CCC(C1)N2C(=O)Cc3cccc(C(F)(F)F)c3)n4
Nc4ccc(-c1ccccc1)c(C(=O)Nc3ccc(S(=O)(=O)Nc2nccs2)cc3)c4
CC2CC(=O)N(c1ccccc1C#N)C2=O
CCOC(=O)c4cnc3[nH]c(=O)nc(N2CCN(C(=O)c1ccc(C(F)(F)F)cc1)CC2)c3n4
COC(=O)C(O)=CC(=O)c3cn(Cc2cccc(Oc1ccccc1)c2)c4ccccc34
Clc3ccc(-c1nnsc1-c2ccncc2)cc3
CCOc4c2c(Cc1c(Cl)nc(N)nc1C2)cc(C=CC3CCN(CC(=O)N(C)C)CC3)c4O
CC5(C)SC4C(N3C(=O)CC2(CC(c1cccc(Cl)c1Cl)=NO2)C3CC(=O)O)C(=O)N4C5C(=O)O
CC(C)c4ccc(Nc2nc1cc(Cl)c(Cl)cc1nc2-c3ccccc3)cc4
N#[N+][n+]1ccnc1C#CC(O)c2cnc(Cl)s2
CCOC(=O)C1CCCc2c1n4cc(n2)C(C)C5C3C(C)C(C)CCC3(C)CCC45C
COc1ccccc1-c2c[nH]nn2
CCOC(=O)c3sc(=NC(=O)c1ccccc1)n(Cc2ccccc2)c3C
Cc4cc(C)cc(CNC(=O)(NC2CC(C(=O)O)Nc1cc(C)ccc12)C(=O)N3CCOCC3)c4
Fc5ccc(N4CCN(c2cccc3(-n1cnc(C(F)F)c1)c(Cl)c(C(F)(F)F)nn23)CC4)cc5
C
Cc4ccc(C1(O)CC2CCC(C1)N2Cc3ccccc3C(F)(F)F)o4
CSc4ccc(CNC(=O)c3cc2c1ccccc1n(CC(=O)O)c2s3)cc4
COC(=O)COc2ccc1c(C)cc(=O)oc1c2
O=C2Nc1ccc(Cl)cc1C2=NNC(=S)NCCC3=CCCCC3
CC4c3nc(C1CC1)c(C(=O)N2CCCC(C(F)(F)F)C2)n3CCC4
Cc1cccc2cc5c(nc12)SC=C(c3ccccc3)(c4ccccc4)C5
Cc2cc(C)nc(NCc1cccs1)c2
Cc5c4c(C)cc(S(=O)(=O)C2CN(CCc1ccccc1)CCN2C(=O)c3ccccc34)c5
CC(NC(N)=O)c3ccc(NS(=O)(=O)c2ccc(-c1ccc(Cl)c(Cl)c1)cc2)cc3
CCc3cc(=O)oc4cc(Nc1cc(NS(C)(=O)=O)ccc1OCc2ccccc2Cl)ccc34
N#Cc4ccc(Oc2ccc(Oc1ccc(C(=N)N)cc1N)cc2NC(=O)c3ccc(Br)o3)cc4
C=CCSc1ncc(=O)n(CCNC(=O)CO)c1[N+](=O)[O-]
Cc2cc(C)c(S(=O)(=O)N1CCOCC1)cc2OCC(=O)N3CCCC3
COc1ccccc1C(c2c[nH]cn2)c3cncnc3Oc5ccc4cccnc4c5
Cc2cccc(NC(=O)C(=O)NCC1CCCCC1)c2C
Cc2cccc(NC(=O)C=Cc1ccco1)c2
COc3ccc(C=NNC(=O)C=Cc2ccc(-c1cccc(Cl)c1)o2)cc3
CCNC(=O)c1ccc(C(F)(F)F)cc1Oc2ccc(Cl)cc2Cl
COCCN3CC(c2csc(Nc1c(F)cc(Cl)cc1Cl)n2)CC3=NOC(=O)C4CCC4
Cc4ccc(Oc3ccc(CNC(=O)C2(=Cc1ccco1)CC2)cc3)cc4
COCc1c5c(ccc14C=C(Cl)c3cc[n+](CCc2ccccc2)cc3C4[N+](=O)[O-])CCC5
N#Cc2nc(Cl)cc(Oc1ccccc1O)n2
O=C(Nc1cc[nH]c(=O)c1)Nc3ccc(-c2ccc(F)cc2Cl)cc3-c5cn(C4CC4)c6cc(Cl)ccc56
Clc4ccc(C(Cc1ccccc1)c3ccc(-c2cccnc2)cc3)nc4
COC(=O)CCCCCCC=CCCCCCC(=O)NC(C(C)C)C(=O)CC
CC(CCN3CCC(n2c(=S)[nH]c1ccccc12)CC3)Nc5ccc4ccccc4n5
CC(C)Sc1sc(C(=O)NCC(N)=O)cc1Br
CCC3C(CCC)C(=O)N(c1ccc(Br)cc1)c2ccccc23
C=CC(=O)OCCC3C(CNCc1ccccc1)(COC=O)C2C(C)=CC(=O)C(C)(C)C2CC3
O=C(C1CCCC1)N5CCN(Cc3nnc(C2CCCCC2)n3-c4ccc(Cl)cc4)CC5
CC(=O)Nc3ccc(Nc2ncc([N+](=O)[O-])c(N1CCOCC1)n2)cc3
CCOC(=O)C34CCN1(C(=O)C(C)CC1OCc2ccccc2)CC3CCC5C4CCC6(C)C(O)CCC56
Oc1ccccc13NCC(c2cccc(O)c2)CC3
O=C3OC(Cn2cc(COc1cncc(Cl)c1)nn2)CN3c7ccc(-c6cc(NC4CCCCC4)nc(N5CCOCC5)n6)cc7F
Cc2c(C(=O)NCc1ccc(Cl)cc1)oc3ccccc23
CN(Cc1ccccc1)C(=O)CSc2nnc3ccccn23
O=C(Nc1ccc(Cl)cc1Cl)c3nn(C(=O)c2ccccc2)c4ccccc34
O=C(C=Cc1ccccc1)Nc3nc(-c2ccccc2)cs3
CC(=O)c3c(C1CC1=C2CCCCC2=O)oc(C)n3
COc3cc(C(O)CNC(=O)c1ccoc1)cc(OCCc2ccccc2OC)c3
CCCCC(=NOCc1ccccc1)c2nc(=O)c(C(=O)O)c(CO)c2-c4nc(=O)c3c(C)c(C)sc3[nH]4
COc3ccc(OCCN2CCN(c1ncc(OC)cc1C)CC2)cc3
Cc5nn(-c1ccccc1)c6sc(C(=O)N4CCN(Cc2ccc3c(c2)OCO3)CC4)cc56
COc4ccc(-c3cc2c(Nc1ccc(OC)cc1)ncnc2s3)cc4OC
COC1C3=NCC1(Cc2ccccc2)=C(C3)C(c4cccc(Cl)c4Cl)C(C#N)c6nc5ccccc5o6
CCc6ccc(NC(=O)Cn4c(=O)n(CC(=O)NC1CCCC1)c(=O)c3s5c2(ccccc2c34)CC(C)CC5)cc6
O=C(CSc1ccccc1)Nc4cccc(-c3nc2ccccc2[nH]3)c4
Cc4cc(C1SCC(=O)N1c2cc(Cl)cc(Cl)c2)c3ccccc3n4
CN(CCc1ccccc1)Cc2ccc5c(c2)C3(COC(N)=N3)C4(COC4)C(C)(C)O5
C
COc2ccc(C(=O)Nc1cccc(C(C)=O)c1)cc2
CNCCOcc4cc(c3[nH]c-c1n([nH]nc1-c2cc(F)ccc2Cl)c3)nc4C(F)(F)F
COc1ccc(Cl)cc1S(=O)(=O)n3ccc(-c2ccc(F)cc2)n3
COC2CC(c1ccccc1C(F)(F)F)=NO2
COC(=O)C1=C(C)NC(C)=C(C(=O)OC)C1c3c(-c2ccc(OC)c(OC)c2)noc3C
Oc1ccccc1C=NNc2ncc([N+](=O)[O-])n2Cc3ccccc3
CCOC(=O)C1=C(C)NC(C)=C(C(=O)OCCOC(=O)C(C)(C)C)C1C
Cc1ccc(C(F)(F)F)c2c1NC(=O)C2=NNc5cc(Nc3ccccc3)cc(C(=O)N=c4sccn4C)[nH]5
Cc3cccc4nc(=O)c(NC(=O)c1ccccc1-c2ccccc2)nc34
O=c2ccc(-c1ccc(Cl)cc1Cl)cn2Cc3ccccc3[N+](=O)[O-]
CN4CCN(S(=O)(=O)c3ccc(NC(=O)CC(c1ccccc1)c2ccccc2)cc3)CC4
Cc6cccc(-c1[nH]c(=O)c5c(c1-c2c[nH]c3ccc(O)cc23)C(=O)c4ccccc4O5)c6
Cc1ccc(C(=O)O)c(O)c1
O=C(Nc1ccc(Cl)cc1)c2cc(Cl)nc3ccccc23
CCCCc1nc(Cl)c(COC)n1Cc2cc5c4(c(c2)Cc3ccccc3-4)OCO5
COCC3OC(=O)C2=C(C(O)C(OC)C1C(C)(C)CCCC12C)C3
CNNS1(=O)(=O)O(COC(=O)C(C)(C)C)C(CCCN=C(N)N)N=C(N)C1C#N
CS(=O)(=O)N(CC(O)C2NC(=O)c1cnccc12)C3CCCCC3
COc1ccccc1NC(=O)CN3CCN(CC(=O)NC2CCCC2)CC3
Nc3nccc(-c2ccc(N1CCOCC1)nc2)n3
COc6ccc5c(-c2ccc(C#Cc1cccc(N)c1)cc2)c(-c4ccc(C(N)=O)c(N3CCOCC3)c4)[nH]c5c6
O=C(ON2C(=O)c1ccccc1C2=O)N3CCOCC3
C#CCC2C(=O)N=C(Nc1ccccc1O)S2
CCCCC5NCC(CNc1ncnc3c1c(-c2ccccc2)cn3-c4ccccc4Br)CC5
COc2cccc(C(=O)NC(C)(C)c1ccccc1)c2
O=C2NC(=O)C(=Cc1ccco1)N2
Nc2c(NC(=O)c1ccc(O)cc1)c(=O)oc3cc([N+](=O)[O-])ccc23
Cc4c(C(=O)NN=Cc2ccc(OCC1CCOCC1)cc2)oc5cccc(OC3CCCCC3)c45
CC1CN(C)CCN1c5cccc(Oc4nc(Nc3ccc(C(=O)N2CCN(C)CC2)cc3)ncc4F)c5
O=C(Cc4ccc3cc(OC(c1ccccc1)c2ccccc2)ccc3c4)NCCC(C(=O)O)OC(CO)CO
CC(=O)NC(c1ccc(Cl)cc1)c2ccc(C(C)C)cc2N4CCC(NS(=O)(=O)c3ccc(OC(F)(F)F)cc3)C4
CC2NC(=O)C(c1ccc(Cl)c(Cl)c1)C23CCN(S(C)(=O)=O)CC3
C5C(C2CCN(C1CCCCC1)CC2)NC(C(=O)N3CCC(F)CC3)c4ccccc4O5
Nc2nc(=O)c1ncn(COCCO)c1[nH]2
COC(=O)c1ccc(F)cc1NC(=O)CCc3nc(=O)c2ccccc2[nH]3
Clc1ccccc1COc2ccccc2
CCC(=O)NS(=O)(=O)c2ccc1[nH]c(=O)ccc1c2
CCn3nnn(CCNCCOC(c1ccccc1)c2ccccc2)c(=O)c3O
N=C(N)c2ccc(NC(=O)NC1=NCCS1)cc2
Cc3cccc(NC(=O)NC(=O)CCc1c(C)[nH]c2ccccc12)c3
CC(C)NC6COC(COC3CNC2CC(COc1cc(C)ccn1)CC2C3)(C(=O)Nc5ccc4ccccc4c5)C6
O=co36cn2c1nnnn1ccc2c3n7cc(-c4ccsc4)c(-c5ccccc5)cc67
CCN(C(=O)COC(=O)CCCn3c(=O)c1ccccc1n(C2CC2)c3=O)c5c(N)n(Cc4ccccc4)c(=O)[nH]c5=O
O=C2C(=Cc1cc(Br)c(O)c(Br)c1)SC(=S)N2CCCCCCC(=O)NNC(=O)c3ccncc3
CC3(c2ccc(C(=O)NCC1CCCO1)o2)CCN(CS(=O)(=O)C(C)(C)C)C3
C=CC3CC24(C)CC(C)C1C(OC(C)(C)CCC(=O)O)CCCC1(C)C2CCC3C4
Nc2nc(Nc1ccc(F)cc1)nc3c2ncn3C5OC(COP(=O)(O)OP(=O)(O)OP(=O)(O)NCC4OC(COCCOCCOCC(O)COP(=O)(O)O)C(O)C4O)C(O)C5O
O=C(C2CCN(S(=O)(=O)c1c[nH]cn1)CC2)N3CCCC3
CCOc3ccc(S(=O)(=O)N2CCN(S(=O)(=O)N1CCCC(C(=O)NC(C)C)C1)CC2)cc3
Cc4onc(NS(=O)(=O)c1ccccc1-c3ccc(CC2CCCCC2)cc3)c4C
Nc3ncc(-c1cccc(Br)c1)c(-c2ccc(Cl)cc2)n3
Cc5cc(C(=O)N3CCCO(C1CN(S(C)(=O)=O)C2COCC12)C3)c4ccccc4n5
N=C(N)c2ccc1ccoc1c2
COc3cccc(-c2cc(C(=O)Nc1cc(OC)c(OC)c(OC)c1)oc2C(=O)O)c3
CCOc3ccc2nc(SCC(=O)Nc1ccc(F)cc1)n(S(=O)(=O)CC)c2c3
Cc3ccc(-c2nc(C(=O)N1CC(O)C(O)C(O)C1O)c(C)o2)cc3
O=c5nc(CNC1CC1c2c(F)cccc2F)[nH]c6scc(-c4cccc(N3CCOCC3)c4)c56
CN(C=N5=NC(=Cc2cn(-c1ccccc1)nc2-c3cccs3)C(=CC(=O)Oc4ccccc4)S5)c6ccccc6
Cc3cc2(N1CCCC1)cn[nH]c2cc3Nc4ccc(F)c(C(F)(F)F)c4
O=C(Nc2nn(Cc1cc(F)c(F)cc1Cl)c3c2CCCC3)c4cccnc4
O=CC2C(c1ccccc1)OC(=O)CC2c3ccccc3
Cc2csc(-c1ccc(CC(=O)OC(C)C)cc1)n2
CCSCC(=O)N(CC2(NC(=O)C(C(=O)N1CCOCC1)CC2)C(O)CNC(C)(C)C)C(C)(C)C
CC3CC(CO2C(=O)NCC(NC1(=O)C(CCC(=O)O)NC(=O)CO1)C2)CCC3N
Cc6cccc(C4Nc3c2c(C(C#N)C1CCCCN1C2=O)ccc3S(=O)(=O)N4C(=O)c5ccccc5Cl)n6
COc1ccc(cc1OC)-c3cc2cc4(Br)c(cc2c(=O)[nH]3)CC(C)(C)OC4
O=C(NCC2CC(c1ccccc1)OCCC2=O)c3ccccc3Br
CCc4nnc(NS3(=O)(=O)ccc(cNC(=O)CS2cnn(cC1cc(N)n(C)c(=O)n1C)o2)cc3)s4
C=CCc3cc(OC)c(OC)c4oc(=O)c(C(=O)N(C)CCc1c[nH]c2ccccc12)cc34
O=C(C=Cc1ccc2c(c1)OCO2)NO
COc1ccccc1Nc2ccc4cc2CC5C(=O)N(c3ccccc3C(=O)O)C(=O)C45
Cc3cc(C=C2C(=O)NC(=O)N(c1ccccc1)C2=O)c(C)o3
CC2=CC(c1ccccc1)OON=C2c3ccccc3
CN(C(Cc2cc1ccccn1n2)Cc3ccc(O)c(O)c3N)C4CCCCC4
O=C(CN(CCCl)CCCl)N5CCC(c4noc(-c3ccc(-n2nc1cccc(C(F)(F)F)c1c2C)c(F)c3)n4)CC5
Cc1cc(=O)oc2cc(OCC(=O)NNC(C)=O)ccc12
Cc1cccc(C)c1OCc3nnc(SCc2ccc([N+](=O)[O-])cc2)o3
Cc1ncc(CCC(=O)O)s1
O=C(O)C(Cc1c[nH]c2ccccc12)NC(=O)C(Cc3ccccc3)NC(=O)OCc4ccccc4
Cc1cncc(C)c1C(=O)Nc3ccc(-c2nc(C(N)=O)cs2)cc3
Cc3cccc(N2CCN(Cc1ncc(C(=O)O)s1)CC2)c3C
COc1ccc(Cl)c2c1CC3CNCC23
O=C(NN=Cc1ccccc1Cl)c2ccccc2Br
CCc2nnc(-c1ccc(S(N)(=O)=O)cc1)n2C
Cc1nnc(N)c5c1ccc4ccc(-c3nc2ccccc2[nH]3)cc45
CCCCCCCCC3Cn1cc(ccc1=O)C(CO)CC(=O)C(=Cc2ccccc2)C3
CC(C)(CN)c2c(F)cc1c(=O)c(C(=O)O)cn3c1c2OCC3N
Nc1ncnc3c1c(-c2ccccc2C(F)(F)F)cn3C4OC(CO)C(O)C4O
Cc2ccnc3(Cl)nc(N1CCCCC1)nc23
Cc3cc(NS(=O)(=O)c2ccc(NS(=O)(=O)c1cn(C)cn1)cc2)no3
O=c3c(C=NNc1cccc(Cl)c1)coc4ccc(CN2CCOCC2)cc34
Cc3ccnc(NC(=O)CCNC(=O)C2CCN(S(=O)(=O)c1ccc(Cl)cc1)CC2)c3
S=c2[nH]nc(-c1ccc(F)cc1)n2-c3ccccc3
COc2ccc(C(C)=NNC(=O)c1cccnc1)cc2OC
Cc1cc(=O)oc3c1ccc245c(c(C)ccc23)OCCN4CCC5
Cc4nnc(C3CN(C(=O)c2cc1ccccc1o2)CCCO3)s4
O=C(O)C(O)C(Cc2ccc1ccccc1c2)C(CO)Cc3ccccc3
CCOC(=O)c3cnn(-c2nc(C)c1ccccc1n2)c3N
COc4cccc(-c1ccc3c(c1)CCc2nnc(N)n2-3)c4
COc3cccc(-c2nnc(NC(=O)c1ccccc1)s2)c3
CC(=O)Nc4ccc3nc(NC(=O)c2cc1ccccc1[nH]2)sc3c4
O=C3CC(N2CC=C(c1ccncc1)CC2)CN3
CC(C)Oc3ccc(C(=O)Nc2ccc(Oc1cc(N)ccc1C(=O)O)nc2)cn3
c5ccc(Nc3ncnc4ccc(-c2cnc1ccccc1c2)cc34)cc5
O=C(NCc1ccc2c(c1)OCO2)CC4Sc3ccccc3NC4=O
Clc5ccc(C(Cc2cc1ccccc1[nH]2)c3c[nH]c4ccccc34)cc5
O=S(=O)(c1ccccc1)n3nc(-c2ccc(Cl)cc2)nc3NCc4ccccc4F
COCC(=O)N1CCCCC1c4cnc3onc(-c2ccc(F)cc2)c3c4
Cc2[nH]c1ccccc1c2C=C4(C#N)C=C(Sc3ccccn3)C(=O)N4Cc5ccccc5
CCOC(=O)Cc3nnc(NC(=O)CSc2nnc(CNC(=O)c1cccc(C)c1C)n2C)s3
COc3cc(-c2nc(CNCc1cnn(C)c1)c(C)o2)cc(OC)c3OC
Cc5ccc(C(=O)CN(C(=O)c1cccs1)C4(C(=O)NCC2CCCO2)=C(C)N=C3SCCC(=O)N3C4)cc5
O=C(C=Cc1ccc(O)c(O)c1)c5c(O)cc(C3Sc2ccccc2C(O)C3c4ccc(O)c(O)c4)cc5O
O=[N+]([O-])c1cnc4n1-c3c(cc2ccccc2c3)CCC4
O=C(Oc1cc(Cl)c(Cl)cc1O)c2nn(CCO)c3c2CCC3
CC(Cc1ccccc1)=NNC(=S)N3C(=O)C(=O)c2ccccc23
CC(C)NCCCN2C(=O)c1c[nH]nc1C2
COC(=O)C5(Cc1ccc(F)cc1)C4c3cc(C(=O)N2CC[N+](C)([O-])C2)[nH]c3CC4CN5C(=O)c6ccccc6
COc3cccc(NC(=O)CC(c1ccc(OC)cc1)N2CCCC2=O)c3
CCn3c(=O)n(CC(=O)Nc1ccc(Br)cc1)c(=O)c2ccc(C)nc23
CCOC(=O)CC3(NC(=O)C=Cc2ccc(Sc1ccc(C)cc1)cc2)CC3
COc4cccc(CNC(=O)COc3ccc(-c2cc(-c1cccc(F)c1)no2)o3)c4
O=c2nc(NCCCNCc1ccc(F)cc1)[nH]c3c2CCN3
CC(CN3CN(C1=CCCCC1=O)c2ccccc23)c4ccccc4
CC(C)C(=O)Nc1ccc2c(c1)OCCC2Nc4nccc(N3C(=O)OCC3C(C)C)n4
OC(c1ccoc1-c2ccncc2)c3nnc4n3CCC4
O=C(NC1CCCCC1)c4cccc(Oc2ncccc2C(=O)NCc3ccccc3)c4
Cc4ccc3nc(-c1ccc(C(C)(C)C)cc1)c(Cc2ccccc2)n3c4
CC(N)C(=O)NC(C(=O)NCc1ccccc1)c4nc3ccc(NS(=O)(=O)c2ccc(N)nc2)cc3s4
COc2cccc(C(=O)CCOC(=O)c1ccncc1)c2
CC2CCC(C)C(NC(=O)Nc1cc[nH]c(=O)c1)CC2
CCOP(=O)(OCC)C2CC(c1ccc(Cl)c(Cl)c1)=NO2
O=c2c(=Cc1ccco1)coc3ccccc23
CCOc5cc4nc(C(=O)NCc1ccccc1C(F)(F)F)cc(N3CCN(C(=O)Cn2cnc(C)c2)CC3)c4cc5OCC
CSc4nc3ccc(-c1nnc2n1CCCCC2)cn3n4
Cc4cc(C3(CC(=O)OCc1ccccc1Cl)CCCN(Cc2ccccn2)C3)ccn4
CCCCNc1nnc(SC)c2ccc(C(C)C)cc12
Cc1c(O)ccc2c1OCC(C)(C)C24C3=CCC6CC35CCC4(C)C5(C)CC6=O
CCCS(=O)(=O)NCc3ccc(-c2cnc(C)c(Oc1ccccc1Cl)c2)cc3
COC(=O)C(Cc1ccccc1)NC(=O)C(CC(C)C)NC(=O)C(CC(C)C)NC(=O)CC(O)C(CC(C)C)NC(=O)CN
CC(C)CC2N(C(=O)N1CCCC1)CCC2(O)C(C)(F)F
O=c5cc4(NCC(CNCCc2cnn(-c1ccc(F)cc1)c2-c3ccccc3)CC4)ccn5C6CC6
CCS(=O)(=O)OCc2c(C(F)(F)F)nn(-c1ccc(OC(C)CO)cc1Br)c2-c3ccc(Cl)cc3
Cc2ccc(OCC(=O)Nc1ccccc1Cl)cc2
C4N(C)Cc3cc(CCN(C(=O)C1CCCCN1S(=O)(=O)CC(F)(F)F)C(=O)NCC2CCCCC2)ccc3O4
CCSc2scc(C(=O)NCc1ccc(Cl)cc1)c2C
Cc3ccc(C)c(NCC(=O)Nc2cc(S(=O)(=O)N1CCCC1)ccc2Cl)c3
CC4CN(c3ccc(C(=O)N2Cc1ccccc1C2)cn3)CCN4
COc3ccc(C2=NOC(Cn1cnnn1)C2)cc3OC4CCCC4
CC(Cl)(Br)CNc1ccc(C(=O)CC#N)cc1F
COc3ccc(Cc2[nH]c(-c1ccccc1)nc2CC(=O)NC(CC(C)C)C(=O)OCC(OC(C)C)OC(=O)C(C)(C)N)cc3
O=CCCc2ccc1cc[nH]c1c2
COC(=O)C1=C(C)OC(=N)C(C#N)C1c2ccsc2
CC1(C)COCCN1c4nc(N2CCOCC2)c3cc(S(C)(=O)=O)ccc3n4
COc3ccc(CNC(=O)N2CCc1cc(OC)c(OC)cc1C2)cc3Br
C[N+](C)(C)CCCC23CC1CC(CC(C1)C2)C3
Cc3nc(CN2CCN(CC(=O)Nc1ccc(F)cc1F)CC2)no3
CN(C)C5(=O)CCC(#Cc1ccccc1-c4ccc(-c3nc(C2CC2)ns3)cc4F)CC5
CCOc1cccc2ccc(CNC(=O)NCCCN(C)C)cc12
COc4ccc(-n3nc(C(=O)NCCc1ccccc1NC(=O)C=Cc2ccccn2)cc3N)cc4
CCC(=O)n1cc2c(n1)CC3CCC2N3
Cn2c(=O)c1c(ncn1CCC(=O)O)n(C)c2=O
O=C(Cc2nc1ccccc1[nH]2)N4CCc3ccccc34
OC(CNCC1CC1C2CCCCC2)COc4ccc3ccccc3c4
CNC(=O)CCCCNC(=O)Nc2ccc(-c1ccncn1)cc2
CSc3nc2cc(Cl)c(C(=O)NCc1ccc(F)cc1)cn2c3C
CCCc3c2c1ccccc1nc-2n(C)c(=O)n3C
CC(=O)N5CCN(c4ccc(Nc3ncc2ccn(-c1c(F)cc(F)cc1F)c2n3)cc4)CC5
CN(C)c2ccc(N=CC=Cc1cccnc1)cc2
Cn4c(=O)nc3n(-c1ccccc1)c2ccccc2nc-3c4=O
CN(C)C3CCN(Cc1cc(Cl)ccc1-c2ccc(F)cc2)C3(C)C
CCC(=O)OCn4c(SCC(=O)NN2CCc1ccccc12)nc3ccccc34
CC(=O)OCC5OC(Occ4(-c1ccccc1)occc(OCO3cc2c(O)cc(C=NNC(N)=O)cc2oc3=O)c4O)C(OC(C)=O)C(OC(C)=O)C5OC(C)=O
CNCc1ccc(Cl)cc1-c2nccnc2CCCCn4cc(-c3cccs3)nn4
O=C(Nc3ccc(-c2nc1ccccc1o2)c(O)c3)N6CCC(n5c(=O)[nH]c4ncccc45)CC6
CCCc1ccc2(Cl)c(c1)OCCCN2C
FC(F)(F)c1cccc4c1cc3cnn(C2CCCCC2)c3c4NC5CCOCC5
Clc4ccc(N3CCN(Cc2ccc1ccccc1c2)CC3)cc4C(F)(F)F
O=[N+]([O-])c2ccc(S(=O)(=O)NCc1c[nH]cn1)cc2
COc3cc2ncnc(Nc1ccc(Cl)c(Cl)c1)c2cc3NC(=O)C=CCN(C)C
CCSc1nnc(NC(=O)C(C)C)s1
COc2cc1ccc(=O)oc1cc2OCc3nnnn3-c4cccnc4
O=[N+]([O-])c1cc3(O)c(O=O)(c2ncccc12)OCO3
O=C(CSc2nc1cc(Cl)ccc1[nH]2)Nc3ccc(C(O)(C(F)(F)F)C(F)(F)F)cc3
CN(C)c4ccc(C(C)Nc2nc(NCCOc1ccccc1)ncc2C(=O)NCc3ccco3)cc4
CC(C)(F)C(O)C(CC1CCCCC1)NC(=O)N3CCN(CCSc2ccccc2)C3
CCN4CCN(C(=O)c3ccc2c(Oc1ccc(Cl)cc1)nccc2c3)CC4
O=NNN2N=C(c1ccccc1)CC2c3ccc(Br)cc3
CCC(=O)N4CCN(c1cc2c(cc1F)c(=O)c(C(=O)N(CC)CC)cn2C3CC3)CC4
C[N+]([O-])=Cc3cc(N2C(=O)c1cccc(Br)c1C2=O)ccc3
O=C(C1CCCCC1C(=O)c2ccccc2)N4CCN(Cc3ccc(F)cc3)CC4
COC(=O)CCC(NC(=O)C2=CC(=NNC(=O)C(C)N)c1ccccc12)C(=O)O
O=C(CC(O)c1ccc(F)cc1)NCc2ccc(Cl)c(Cl)c2
CP(=O)(N(CCCl)NC(Cl)(Cl)Cl)O
COc3cc(OC)c(S2(=O)(=O)Nc1ccccc1C(=O)N(C(C)CO)CC2C)cc3Cl
C#CCN(Cc2ccc1oc(=O)c(C(F)(F)F)nc1c2)c4ccc(C(=O)NCc3ccc(F)cc3)cc4
CCOc2cc(CC(C)N)cc(OS(=O)(=O)c1cccc(Cl)c1Cl)c2
CC(=O)N3CCCc2ccc(NC(=O)c1ccco1)cc23
N#CC2CCC(NC(=O)C1CCC(=O)N1)CC2
O=C(COC(=O)c1ccc(F)cc1Cl)NC23(CCCCC2)CCCC3
CC(C)C(NC(=O)Nc1cccc(Cl)c1)C(=O)N2CCCCC2
O=C(CC2CCN(CCc1ccc(F)cc1)CC2)N3CCOCC3
NC(N)=NC(=O)c4ccc(NC(=O)NCC23CC1CC(CC(C1)C2)C3)cc4
Cc5ccc(C(c1c[nH][nH]c1=O)N3C(=O)N(c2ccccc2)C(=O)N3CCc4ccccc4)cc5C
CCOc3ccc(-c2[nH]c1ccccc1c2C=NNC(N)=S)cc3
c1ccc2c(c1)cc4n2C(CCCCN3CCNCC3)CCC4
CCC(C)NC(=O)C(NC(=O)NNC(=O)c1ccc(O)cc1)c2ccccc2
C
Nc2cc(=O)nc(SCC(=O)c1ccc(F)cc1)[nH]2
N#[N+][N-]CC(O)c3c(C(=O)N2CCC(O)(c1ccc(Br)cc1)CC2)no[n+]3[O-]
C=CCOc2ccc(C#CC(=O)NCc1ccccc1)cc2
COc1cc(C)ccc1OCc4nnc(SCC(=O)Nc3nc2ccccc2s3)n4C
Cc1ccc(F)cc1OC4CCN(CCCCC(=O)c2ccc3c(c2)NC(=O)CO3)CC4
O=S(=O)(c1cccnc1)N3CCN(S(=O)(=O)N2CCOCC2)CC3
Cc2c(C(C#N)c1cccc([N+](=O)[O-])c1)sc(N)c2C(=O)c3ccc(Br)nc3
O=C(Nc1ccc(C(F)(F)F)cc1)c4ccc(-c3ccc(N2C(=O)CCC2=O)cc3F)cc4
CCCCN(C(C)C)C(=O)c2cc(NS(=O)(=O)c1ccc(C)cc1)ccc2OCCNS(=O)(=O)c3ccc(Br)cc3
CC3=C(C(=O)c1ccccc1)C(C)(C)c2ccccc2N3
CCc1c(C)[nH]c(=O)c(N(C)C)c1Cc2c(NCCO)nc(N)c(C#N)c2Cl
CCOC(=O)Cc2nnc3(=O)cc(O)c1sccc1n23
COc2ccc(NC(=O)CSc1nc(C)no1)c(OC)c2
O=C(Cc2ccc(-c1ccccc1)cc2)Nc5ccc(N4CCN(C(=O)c3ccco3)CC4)cc5C(F)(F)F
Cc3ccc(C(C)C)c(Oc2ccc(C1=NCCN1)cc2)c3
Cc4ccc(C3(=O)C(c1ccc(Cl)cc1)N(c2cccc(Br)c2)C(=O)C3(C)C)cc4
CCCCCCc2cccc(CCC(=O)Oc1ccc(C(=N)N)cc1)c2
Cc3cccc(C(=O)Nc1ccc2c(c1)C(=O)NC2=O)c3
CCc1cccc(CC)c1-c2cc(O)c(C(=O)C(C)C)c(O)c2OC
CC(C)(C)c5nnc(-c3nn(-c1ccccc1Cl)c(-c2ccc(Cl)cc2)c3Cn4cncn4)s5
COc2cc(CO)c17c3(c(ccc1c2OC)C5(=O)OC3Cc4ccc6c(c4-5)OCO6)OCO7
COc4ccc(C(=O)CN3CCN(Cc2nc1ccccc1[nH]2)CC3CCO)cc4
Cn1c(SCC(N)=O)nnc1-c2cnn(C)c2
CCCC2(=O)Nc1ccccc1S(=O)(=O)N2Cc3cccc(Cl)c3
COc1cc4c(cc1OC)-c2c(nc3(N)c(n2)CCC3)C4
O=C(CC(S)CNC(=O)c2cc1cc(F)ccc1[nH]2)Nc3ccc4c(c3)CCC4
CCOP(=O)(F)(CNC(=O)OCc1ccccc1)P(=O)(O)O
COC(=O)C=CC=C1C=CC(=O)CN1C
COc2c(C(C)=O)c(OC1OC(CO)C(O)C(O)C1OC)cc3ccoc23
CNC(=O)C(CC(C)C)NC(=O)C(CC(=O)O)N3CCC4(=O)N(CC1CC1)CC(=O)N(Cc2ccccc2)C(=O)C34C
CN(C)CCOc3ccc2ncnc(Nc1cccc(Br)c1)c2c3
COc3ccc(O)c(CN2CCN(c1cccc(Cl)c1)CC2)c3
CC=C(SC(C)=O)C(=O)C2=C(O)C(=O)N(c1ncccn1)C2c3ccccc3OC
CSCC(CC(=O)OCC(=O)NC1CCCCC1C)C4CCC5C3CC=C2CC(O)CCC2(C)C3CCC45C
O=C(COc1ccccc1)NCCCCNc2ccnc3cc(Cl)ccc23
CCCc3nc(=O)n(CC(=O)c1ccc(Cl)cc1)c(N=Cc2ccc(OC)cc2)c3O
CN3C=C(c1cn(CCO)c2ccccc12)C(=O)N3C(C)(C)C
CCOP(=O)(F)COCCn2cnc1c(=O)nc(N)[nH]c12
O=C(CCc2nnc(-c1cccc(Br)c1)o2)NCC3CCCO3
S=cc4c3(-c1ccccc1)oc2ccccc2cc-3cc4O
O=C(Nc1ccccc1)c3ccc(SCc2ccncc2)nn3
ON=Cc1nccnc1OC(F)F
NS(=O)(=O)c3cccc(NC(=O)COC(=O)CCC(=O)NCCc2ccc(OCCOc1ccccc1)cc2)c3
Cc4c(CN3CC2CC(CNC(=O)c1ccco1)OC2C3COC(=O)C(C)C)cnn4C
O=C(Cc1ccccc1)N4CCn3c(-c2ccccc2)cn[n+]3C4=O
C[N+]5(CC1=CC=CC(=O)C1C34CC2CC(CC(C2)C3)C4)CCCCC5
NC(CC(=O)NC(Cc1ccc(O)cc1)C(=O)N2CCC2)Cc3cc(F)c(F)cc3F
COc3ccc(C=Cc1ccnc2ccccc12)cc3
COc1ccccc1-c2ccc4c(c2)c(C(C(N)=O)c3ccc(Cl)cc3)c[n+]c4C
O=C(CNC2=NS(=O)(=O)c1ccccc12)NCc3ccco3
O=C(Nc1ccc(Cl)cc1)c4ccc3[nH]c(-c2ccc(Cl)cc2)nc3c4
COc3cc(C1=NNC(=O)CC12CCCCC2)ccc3O
C(=Cc1nc2c(s1)CCCC2)NC3C=CCCC3
Cc3ccc(C=C2C(=O)Nc1ccc(Br)cc12)cc3
CN(C)Cc3c[nH]c2ccc(-c1cncc(F)c1)cc2c3=O
CC(=O)OCC3OC(Sc2nnc(-c1ccc(Cl)c(Cl)c1)n2N)C(OC(C)=O)C(OC(C)=O)C3OC(C)=O
CCC(=O)N3CCCc2cc(NC(=O)c1ccc(Cl)cc1)ccc23
O=C(Cc1cccs1)NN=Cc2ccc(O)c(O)c2F
CC(=O)CC(c1ccc(F)cc1)n3nnn(-c2nc(=O)cc(C)[nH]2)c3=O
CCOP(=O)CC(C(=O)OC(C)(C)SCn2cnc1c(N)ncnc12)Oc3ccccc3
CCOc3ccc(NC(=O)CN2C(=O)CCS(=O)(=O)c1ccccc12)cc3
CS(=O)(=O)c3ccc(C=C2OC(=O)N(c1ccc(O)c(C(F)(F)F)c1)C2=O)cc3
O=C(C2CC(c1ccccc1)=NO2)OCC(=O)N3CCCC3
CC(C=Cc1cc(F)cc(F)c1)(=NNC(=O)c2cccnc2)(C(F)(F)F)C(F)(F)F
N#Cc3ncn(-c2ccc1cccc(O)c1n2)c3N
COc3ccc(NC(=O)c2cnn(Cc1ccc(F)cc1)c2C)cc3OC
Cc4cc(Nc2nc(Sc1ccc(NC(=O)CNC(C)(C)C)cc1)nc3ccccc23)n[nH]4
CC(C)(C)c5cccc(-c3c(C(=O)NN=C2C(=O)Nc1c(Cl)cccc12)[nH]c4cc(Cl)ccc34)c5
COc3ccc(CC2NC(=O)N(Cc1cccs1)C2=O)cc3
CNC(=S)Nc3cc2c(Nc1cccc(F)c1)ncnc2cc3OC
Nc2nc(-c1ccc(NC(=O)CC(O)C(F)(F)F)cc1)cs2
C2C(c1ccccc1)O4(C(=O)C2CCOC(=O)CCC(=O)O)OCCC(OC(=O)c3ccc(Cl)cc3)C4
CC(C)OC(=O)C=Cc1ccc(O)c(O)c1
O=C(C=Cc1ccc2c(c1)OCO2)N7CCC(NCC=Cc34ccc(Cl)cc3C5Cccc6cnc(n4)c56)CC7
CCC4Cc3ccc(OCC(=O)Nc1cccc2(c1)CCCC(C(=O)NO)CC2)cc3C4
COc3ccc(C(=O)NCc2cccc(-c1ccccc1)c2)cc3NC5CCN(C4CCCCCC4)CC5
CC(C)CC4C3=CCC2C1(C)CCC(OS(=O)(=O)O)C(C)(C)C1CCC2(C)C3(C)CC4=O
COC(=O)c3ccc(NC(=O)c2ccc(-c1ccccn1)nc2)cc3[N+](=O)[O-]
O=C(COC(=O)c1c(F)cccc1F)Nc2ccc(Cl)cc2[N+](=O)[O-]
COc6ccc(C3NCc2c([nH]c1ncccc1c2=O)C3c4ccc5c(c4)OCO5)c(OC)c6
CC2(C)OC(=O)C(c1ccccc1)N2C(=O)CNC3CCCC3
CC(C)C2COC1(CC(C(=O)N(C)C)=NO1)O2
O=C(NCc2nc(SCCN1CCOCC1)nc3ccccc23)c4ccccc4F
O=C(CC2C(=O)CC(CCc1ccccc1)CC2)c3ccc(Cl)cc3
COc3ccc(Oc2ccc(NC(=O)C=Cc1cc[n+]([O-])cc1)cc2Cl)cc3
O=c2[nH]nc(Cc1ccccc1F)n2N=Cc3ccc(O)cc3O
Ccc4(-c1cc(C(C)C)c(O)c(CN(C)C)c1F)c(=O)c(C2CC2)cn(C3CC3)c4=O
CC3CCCC(NC(=O)Cn1cc2c(n1)CC(C)(C)NC2C)C3
CC(C)(C)N(C(=O)NCc1ccccc1)C(C)C
Cc2cc(NC(=O)C=Cc1ccccc1)n(C)n2
COc4cc(OC)cc(C(=O)N(CC(=O)N1CCCC1)c2ccc3c(c2)OCO3)c4
Cc1ccccc1Sc3nc(-c2ccc(C)cc2)ccc3C#N
CN5CCN(C=Ncc3C(=O)Nc1c(ccc2ccccc12)C3c4ccccc4Cl)CC5
CN2CCN(S(=O)(=O)C=Cc1ccccn1)CC2
Cc3ncc(C(=O)NCc1ccc2c(c1)OCO2)s3
OCC7CCN(cn5ccnc6(-c1ccc(F)cc1)cc(-c3cc2cncnc2n3Cc4ccccc4)nc56)CC7
CC(C)(C)CCC(Cc2ccc(-c1ccccc1)cc2)N3C(=O)CNC(=O)S3
CC(C)C(C)NC(=O)Cn3c(C(=O)c1cccc(O)c1)cc2ccccc23
COc3cc(C=Cc2cc(C)n(CC(=O)Nc1ccc(C(=O)OC)cc1)c2C)ccc3OCCN4CCCCC4
CCN3C(=O)Cc2ccc(C(=O)Nc1ccc(NCC(=O)N(C)C)c(C(=O)N(C)C(C)C)c1)cc23
O=C(O)c5cccc(NN=Cc4ccc(OCCOc3ccc(-c2ccc1ccccc1c2)cc3)cc4)c5
CCOC(=O)c1cn(CC)c[n+]1CC#CCOc3ccc2ccccc2c3
O=C2C1CC=CCC1C(=O)N2CC4CCN(CCCc3ccccc3)C(=O)C4
NC(=O)c3ccc(S(=O)(=O)N2CCN(S(=O)(=O)c1ccccc1)CC2)cc3
NC(CNS(=O)(=O)c1ccc(F)cc1C#N)Cc2c[nH]c3cc(F)ccc23
NC(=O)c6cc(-c2ccnc(NCC1CCOCC1)n2)c5ncn4(C=N3CC3O4)c5n6
CN(Cc1ccccc1)C(=O)c4oc3ccc(S(=O)(=O)N2CCCC2)cc3c4Cl
Nn2c(Cc1ccc(F)cc1F)nnc2SCc3ccc([N+](=O)[O-])cc3
CC(C(=O)NS(C)(=O)=O)(c1ccccc1)c3csc(-c2ccccc2)n3
CCc2cc(C#N)cc(OC(=O)c1ccccn1)c2
Cc3ccc(OCC(=O)NC1CCCC1c2ccccc2)c(C)c3
CC(=O)NC5CCCN(c1ncnc3c1nc(-c2ccc(C(C)(C)C)cc2)n3CC4CCCO4)C5
COc2ccc(CS(=O)(=O)C=Cc1cccc(OC)c1O)cc2
CCCNC(=O)c2cc(C)cc(C(=O)Nc1cccnc1C)c2
CSc3ccc2(-c1nc(N)ncc1C(C)(O)C2)cc3
O=C(NCCc1ccccc1)c2c4c(nc3ccccc23)CCCC4
CCCCCCCCCCCCSCCCN(C)CC(O)Cn1c(=O)nn(C)c1=O
O=[N+]([O-])c3ccc(-c1[nH]ncc1-c2ccncn2)s3
CC(=O)N(Cc1ccccc1C(F)(F)F)c2ccccc2C(=O)O
CC1CCCCN1
O=C(NCc1cccc(Cl)c1)c2cnc(OCC(F)F)cc2N3CCOCC3
CCCOc1cc2c(cc1[N+](=O)[O-])CCC2N(C)C
C=CC(C)C(NC(=O)C(CC(=O)O)NC(=O)C3CC(c1ccccc1)(c2ccccc2)CN3C(=O)OC(C)(C)C)C(=O)O
C(=Cc2c(-c1cccs1)[nH]c3cc(Cl)c(Cl)cc23)C(N)=S
NC(=O)c1ccc(Br)cc1S(=O)(=O)Nc2ccc(Cl)cc2
NC(=O)c4c(F)cc(-c3ccc(COCc2cc(-c1ccc(Cl)cc1)no2)cc3)c(F)c4F
C#CCN2(C)CCCc1ccc([N+](=O)[O-])cc12
N#Cc1ccccc1Cn6nc5cc4(N)c(CN2CCCCC2)nc(-c3ccccc3)c-4nc5c6
COc2cc(C=Nn1cnnc1)ccc2O
CCOC(=O)c3ccc(NC(=O)CN2C(=O)NC(C)(c1ccccc1)C2=O)cc3
CC5(CCCO)CCC4C2CCC1=CC(=O)CCC1=C2C(c3c(C)nn(C)c3C)CC45C
CC(C(=O)NCC1(=O)N2C(C(=O)O)=CC(C)(C)S(=O)(=O)C12)c3ccccc3
COc4cc(Cn3c1ccccc1c2ccccc23)ccc4-c5ccc(OC)cc5
O=C(CCN2C(=O)C(=O)N(C1CCCC1)C2=O)Nc4ccc(C(=O)N3CCCCCC3)cc4
CC(C)NC(=O)c1ccccc1SC2C(=O)NCCN2CC
Cc3cc(C(F)F)nc(SCC(=O)N2CCc1ccccc12)n3
Cc5ccc(CCCC(=O)N4ccc(cOc3ccc(NC(=O)Cn1nnc2c1CCCC2)cc3)cc4)cc5
CSc3ccc(CNC=NC2(=O)CC(NC(C)=O)c1ccccc12)cc3
CN3C(=O)NC(c1cncnc1)(c2ccc(Cl)cc2)C3=O
CCc4ccc(CNC(=O)c1noc3c1Cc2ccccc2C3)o4
CCc3cccc(NC(=O)Cn2c(=O)n(C(C)C)c1ccccc12)c3
Cc3cn(Cc1cccc(C(F)(F)F)c1)c2ccccc2c3=O
CCOC(=O)c4ccc(-c3ccc(NS(=O)(=O)c2ccc(-c1ccccc1)cc2)cc3)cc4
CC4=C(CC(c1c[nH]c2ccccc12)N3CCCCC3)C(C)(C)CO4
N#[N+][N-]C=C(C(=O)[O-])C(C#N)[N+](=O)[O-]
CCOC(=O)c4c[nH]c3c(Nc2nc(Cc1ccccc1)no2)cccc3c4NCCN(C)C
COc4ccc(N3CCN(CC(=O)Nc2ccc(C(=O)NCCc1ccccn1)cc2)CC3)c(OC)c4
CNC(=O)C1CC1N=C(c2ccc(Cl)cc2)c3ccc(F)cc3
Nc3nc(N)c2nc(CNc1ccc(C(=O)NC(CCC(=O)O)C(=O)O)cc1)cnc2n3
c3cncc(CCNc1ncnc2ccccc12)c3
CC(=O)OCCOc1ccc4c(c1)C(=COC(=O)c2ccccc2)C(OC(=O)C=Cc3ccccc3)C(C)O4
CC(C)n3c1ccccc1c2cc(C(=O)O)ccc23
Cc1noc(C)c1-c2ccccc2Sc3ccccc3C(=O)O
Cc2nn(C)c(Oc1ccccc1)c26C(c3ccccc3)C(C(=O)NCC4CCCO4)C(C(=O)Nc5nccs5)=C(C)N6
O=C(Cc1ccc(Cl)c(Cl)c1)NC(Cc2ccc(Cl)c(Cl)c2)C(=O)O
CS(=O)(=O)N3CC(c1c(C(N)=O)sc2ccccc12)CCC3
CC(C)CN(C)C(=O)C24CC1C5CCC(C1CN2CC(O)C(Cc3ccccc3)NC(=O)OC(C)(C)C)C45
CC(C)n2cc4(c1cc(F)c(F)cc12)C(c3cccs3)=NCC4(c5ccc(Br)cc5)C#N
CC(Cc2ccc1ccccc1c2)NC(=O)C(Cc3ccccc3)NC(=O)C(CCCCN)NC(=O)C=Cc4ccccc4
O=C(CNC(=O)N1CCn3c1nc2ccccc23)NCc4ccccc4
CCc2ccc(NC(=O)Nc1csc(C)n1)cc2
Cc3ccc(-n1ccnc1SCC(=O)NCC2CCCO2)cc3
Cc1cc(=O)[nH]c2c1cc(C#N)[n+]2-c3ccc(Cl)cc3
CN(C)CCNC(=O)c2cccc3nc1ccccc1nc23
CC(=O)OCC(O)C3C1(C)C2C5C(=CC(O)C1(C)O)CC(C)(C2=C4C(O)C(O)CC(C)(COCCO)C34C)O5
Fc1cccc(F)c1-c4ccc3nc(N2CCOCC2)ccc3c4
CC(=NNC(=O)Cc1ccc(Cl)cc1)C(C)S3c2ccccc2C(=O)N=C3C
COc5cc4ccnc(Nc3cccc(CN2CCN(C(=O)CN1CCCC1)CC2)c3)c4cc5OC
Nc3cnc(C(=O)NCC(N1CCCC1)c2ccccc2)cn3
COc3ccc(C2COc1cc(O)cc(O)c1C2=O)cc3
CCc3cc(C)c(OCCC(=O)Nc1ccc2c(c1)n(C)c(=O)n2C)cc3C
CN(C(=O)C2(c1ccccc1)CC2)C4CCN(Cc3ccc(F)cc3)CC4
Cc2ccc1cc(CCNC(=O)CN)ccc1c2
COc4ccc(CCNc3nc(N1CCOCC1)nc(N2CCN(C)CC2)n3)c(OC)c4
CCS(=O)(=O)NC(C(=O)N(C)C1CCCCC1)C(C)C
COCCCN(Cc1ccc(Cl)cc1)C(=O)c3cc(COc2ccc(F)c(F)c2)on3
CN3CCN(c2ccc(Nc1ncc(CCC(=O)O)cc1Cl)cc2)CC3
COc4cc(C=CC(=O)c3cccc(OCc2ccc1ccccc1n2)c3)cc(OC)c4O
COc3ccc(-c2nc(-c1cccc(OC)c1OC)cs2)cc3OC
CCc3ccc(C=NNC(=O)Cn2nnc1ccccc12)s3
Cc2nc(NC(=O)CCc1ccccc1)sc2C
Nc3nc(=O)n(CCSCCO)c(Nc2nc1ccccc1s2)c3=O
CC(C)(O)c1cc4n(c1CN2CC(CO)C2)CCN(Cc3ccc(F)nc3)CC4
c3ccc(N2CCN(C1COCCNCCS1)CC2)cc3
CN(C)Cc4cnc(-c2cnc3ccc(C1=CCN(C)CC1)nn23)c(O)c4
C#CCNc1ncnc2c1ncn2COCC(=O)NC3CCCCC3CC
CN(C)S(=O)(=O)NC(=O)c2ccc(-n1cnnc1)cc2
C=C(C)C1CC3C(C)C1C(O)C2(CO2)C37CCC6(O)C5CCC(C)(OC(=O)C=Cc4ccc(O)cc4)C(C)(C)C5CCC6(C)C7(C)C
CC1CN1C3(C)(C)C(C)Oc2ccccc2O3
COc2ccc(CCOc1ccc(C(N)=NC#N)cc1)cc2
Cc2oc(-c1ccccc1)nc2CCOc4ccc(CCNC(=O)Nc3nccs3)s4
CCCCCOc2ccc(-c1ccc(C(=O)O)c(C(C)=O)c1)cc2
Cc1nccn1CC(=O)Nc3ccc(NC(=O)c2cccc(OC(F)(F)F)c2)cc3
CO4c2cc(C1(O)CCOCC1)ccc2Oc3ccc(Cl)cc34
CCN2C(=O)C(=NOC)c1ccc(C)cc12
Cc3cc(NCc1cnc(N)nc1N)nc4ccc(OCc2ccccc2)cc34
C=CC1CC1N3C(=O)NC(=Cc2ccncc2)C3=O
N#CN=C(N)c3cc(F)cc(Oc2cc(NC(=O)CCN1CCCCC1)ccc2Cl)c3
COc1cc(OC)c3c(c1)OC(=Cc2ccccc2)C3=O
CC(c1ccccc1)NC(=O)CCN(C)C(=O)(CN5C(=O)N(Cc2ccccc2)N=C(c3ccccc3)c4ccccc45)C(C)(C)C
CS(=O)(=O)c4nc(-c1ccc(F)cc1)c(-c3ccnc(NC2CCCC2)c3)cc4C(=O)O
CCC(=O)Nc3ccc(CC2CNC(CC=Cc1ccco1)CC2)cc3
[C-]#[N+]c2cccc(CNC1(CO)CCC1)c2
COC(=O)c3c(-c1cccc(OC)c1O)oc4c(Nc2ccccc2)cccc34
C=C(Nc2ccc(C(=O)NC(Cc1ccc(O)cc1)C(=O)O)cc2-c4nc3ccccc3o4)c5ccccc5
CC(C)(C)CCC(C)(C)C3N(c1ccc(Cl)cc1)Cc2cc(C#N)cc(Cl)c23
COc2ccc(C=CC(=O)NS(=O)(=O)c1ccc(C#N)cc1)cc2
CC(C)(C)C(NC(=O)c2ccc(-c1ccccc1)cc2)c3ccccc3
Oc2ccc(C=NNC(=S)NC1CCCCC1)cc2
N#[N+]c2cc(-c1ccccc1)no2
COC(=O)C=CC2C4(O)C1COCC13C2C(=O)C(C)C(=O)C(OC(C)=O)C34C
CN(C)c3ccc(C(=O)NC(=O)C(O)(c1ccccc1)c2ccccc2)cc3
Cc3cc(C(=O)COc1ccccc1-c2ccccc2)c(C)n3-c4ccccc4
O=C(c1ccco1)NC5CCC(CCN4CCN(c2nccc3c2CCO3)CC4)CC5
CN4CCN(c3cc(N1C(=O)C(=O)CC1(Cc2ccccc2)C(Cl)(Cl)Cl)cc([N+](=O)[O-])c3C(F)(F)F)CC4
Oc1ccc(Br)c3c1C(=Nc2ccccn2)CC3
O=C(c1ccccc1F)C3Cc2ccccc2CN36C(=O)c4cccc5cccc(c45)C6=O
COC(=O)OC3C2CC(C)C(CCC1CCOCC1=O)=C(C2)CC3CO
CC(C)c3ccc(C(=O)NNC(=O)c2oc1ccccc1c2C)cc3
O=[N+]([O-])c3ccc(Nc1nc2c(s1)CCCC2)cc3
C=CC1CCC=C(SC(=S)N(CCC=C)C(=O)N(CC=C)CC)C1
Oc1cc(O)cc4(c1)-c3cc(-c2cccc(C(F)(F)F)c2)cn3CCCC4
CNC(C(=O)c1ccccc1)(=C(N2CCOCC2)COCC4OCCOCCN3CC(C)CCC34)C(C)C
O=C(NC2CC(N1CCCCC1)C2)c4cc(S(=O)(=O)N3CCCCCC3)cn4Cc5ccccc5
CCC(C)NC2(=O)ccn1ncnc1c2C
COc4ccc(CNC(=O)ccc3c(F)cC(=O)(Nc2ccc(C)c(C(=O)Nc1ccc(C(=O)O)cc1)c2)o3)cc4OC
CCNC2C=CCC(c1ccccc1)C2C
COc3ccc(CNC(=O)COC(=O)C(c1ccccc1)c2ccccc2)c(OC)c3
Nc3nc(=O)cn4cn2(C(c1ccc(CP(=O)(O)O)cc1)C(=O)NC2=O)c(=O)nc34
C=CCNC(=O)Nc1c(OC)ccc2cc(OC)ccc12
N#Cc2cnc(Nc1ccc(O)cc1)nc2Oc4cccc(NC(=O)C3CC3)c4
CCC2=C1C(COC1C)C(=O)C2=Cc3ccccc3
O=C(COC(=O)c1nc(Cl)ccc1Cl)Nc2ccc3c(c2)CCC3
COc3ccc(CCCNC(=O)CSc2n[nH]c(-c1ccccn1)n2)cc3
COCC3NCCOC2(CCCN(c1ncccc1C)C2)C3
Cc5cccc6(C3(NC(=O)NCCCN2CCN(c1nccc(C)n1)CC2)CC3)nc(-c4ccc(F)cc4)nc56
COC(=O)C(Cc1ccccc1)C3Sc2ccccc2N3C(=O)c4cc([N+](=O)[O-])n[nH]4
O=C(CN2CCN(C(=O)C1CCC1)CC2)Nc3ccc(Cl)cc3Cl
CC(O)Cn3nc(-c2cc1ccccc1oc2=O)nc3-c4ccccc4
O=S3N=C(Cc1ccccc1)Nc2ccccc2S3
O=C(c2ccc(OCCCN1CCCC1)cc2)c4c(-c3ccccc3)sc5cc(O)ccc45
COcc3cccn4c(C#N)c2ccc1ccccc1c2cc34
COc2ccc(C=NNC(=S)N1CCCC1)cc2
CCC(CC)C(CO)OCC1CC4C(CCCI)C3C(C)(CC2OC123)C(OC(C)=O)C4O
O=S(=O)(NCC4CCN3=C(NC1CCCC1)N(c2ccccc2)CC34)c5ccc(Cl)c(Cl)c5
CC(=O)OC1C3C(OC(C)=O)C(O1)C(O)C(OC(=O)CC(Cl)=Cc2ccccc2)C3C
Cc2nc(NC(=O)NCc1ccccc1OC(F)(F)F)sc2C
COc5ccc(CSc4nnc(CCNc1ncnc2c1ncn2C3OC(CO)C(O)C3O)[nH]4)cc5
CCCCN2CCN(c1ccc(C=CC=O)cc1)C3=C2C=CC3
COc1ccccc1C3C=C(c2ccc(N)cc2)C(C)(C)OC3=O
O=C(c1ccccc1N=C=S)c2ccncc2
COc2cc(NC(=O)c1ccc(F)cc1F)cc(OC)c2
C=C1C(=O)C(=CC(=O)CC(C)(C)O)CCC12(C)CCCC3(C)C(C(C)CCC=C(C)C)CCC23O
CC(C)(C)c4ccc(-c3ccc(NC(=O)c1ccccc1)c(C(=O)Nc2ccncc2)c3)cc4
CSc4nn(Cc1ccc(Cl)cc1)c5sc(C(=O)N(Cc2ccc(Br)cc2)C3CCS(=O)(=O)C3)cc45
Cn3cnc1c(ncn1C2OC(CO)C(O)C2N)c3=O
CS(=O)(=O)c3ccc(C=C(c1ccc(F)cc1)c2ccccn2)cc3
O=C(CN1CCOCC1)Nc2ccc(F)cc2
COc4cc3nc(N2CCC(C1CC(=O)N(C)C(CCCCC(=O)O)C1)CC2)nc(N)c3cc4OC
O=C(O)C=C5C=Cc1c(cc4c(c1)C(=O)c3cc(CN2CCOCC2)ccc3-4)C5
Cn1cccc1CNC(=S)NC(Cc2ccccc2)CN4CCN(c3ccccc3)CC4
COc1ccccc1Oc4c(NS(=O)(=O)c2ccc(C(C)C)cc2)nc(-c3ccc(OC)cc3)nc4OC5CCOCC5
CC(C)CC(NC(=O)Cn3ccc2cc(S(=O)(=O)N1CCCC1)ccc23)C(=O)O
CCN(C(=O)C=Cc1ccc(Br)cc1)C2CCCC2
O=C(CCCSc2nnc(-c1ccc(Br)cc1)o2)NCc3cccnc3
CC1OP(=O)C1(O)CO
NC(=O)CC(NC(=O)C(=O)O)c5ccc(NC(=O)c4ccc(-c1n[nH]c3c1Cc2ccccc2-3)o4)cc5
Cc4n[nH]c(-c2c(-c1c[nH]cn1)ncn2-c3ccc(F)cc3)n4
O=C(Nc1ccccc1)c4ccc(N2CCC3(CC2)OCCO3)nn4
Cc2cc(C)c1[nH]c(COC(=O)N(C)C)nc1c2
Cc2oc(-c1ccccc1Cl)nc2CSc3nc(N)cc(N)n3
Cc4ccc3nc(COc1ccc(F)cc1C(F)(F)F)c(C=Cc2cncc(Br)c2)n3c4
O=S(=O)(N(Cc2c[n+]([O-])c1ccc(Cl)cc1n2)c3cccs3)c4ccc(Cl)cc4
CN2CCC(N(C)CC(=O)Nc1ccc(C#N)cc1)CC2
O=C(Nc1cc(C(F)(F)F)cc(C(F)(F)F)c1)N5CCC(N4CCC(n3c(=O)[nH]c2ccccc23)CC4)CC5
COc5cc3(Cc1cc4c(cc1C(CCN2CCN(C)CC2)C3C)OCO4)cc(OC)c5O
COCCNC(=O)C3c2nc(Cc1ccc(F)cc1)sc2CCN3S(=O)(=O)c4ccc(OCC)cc4
O=[N+]([O-])c4cccc(NC3CCN(Cc1ccc2c(c1)OCO2)CC3)c4
Cc4ccc(-c3cc(CN2CCN(c1ccccc1)CC2)ccc3C#N)cc4
COc3ccc2nc(C)cc(-c1ccccc1)c2c3
Nc1cc(Cl)cc3c1[nH]c2ccc(Cl)cc23
CC1=CC(=O)C=CC1=CC(O)c3cc(-c2ccccc2)oc(=O)c3C
CC(C)(C)C2CCC(NCCc1ccc(C(=O)NCCCN(C)C)cc1)CC2
O=C(c1ccc(CO)cc1)OC(COC2CCCCC2)C(=O)O
CCC(C)NC(=O)CCNS(=O)(=O)c1ccc(C)cc1
CCOC(=O)c1ccccc1NC(=O)CSc2nnc(C)n2C3CC3
Cc2cc(-c1ncccc1C(F)(F)F)nn2-c3ccc(C#N)cc3
CN(CC(=O)N1CCC1)C2CC3CCC(C2)N3S(=O)(=O)c4ccc(Cl)cc4
Cc3ccc(C(=O)Nc1c(CNC(C(=O)O)C(C)C)c(C)nn1-c2ccccc2)cc3
c3cc(Nc2nc1ccccc1s2)ccn3
O=c4c(CCOc1ccccc1)nc3cnc(N2CCOCC2)nc3n4C5CC5
CC(C)(C)c2cc(C#N)c1c(C(=O)O)cccc1c2
Cc4c(Nc1cccnc1)c(N2CCC2(C)C)c(C3CC3)nn4C
N#[N+][N-]C4CO(P(=O)OCCSC(=O)C23CC1CC(CC(C1)C2)C3)OC(CO)C4OCC(F)(F)F
CSc1ccccc1C(=O)N3CCCN(c2cccnn2)CC3
CN(C)CC=CC(=O)N(CCC(C(F)(F)F)C(=O)O)C(=O)NO
Cc1ccc(NC(=O)CCC(=O)O)cc1C(=O)Nc2ccc(F)c(Cl)c2
CS(=O)CC2CCN(C(=O)C(CC(=O)NO)c1ccc(F)cc1)CC2
O=C(O)C3CN(C(=O)NCc1ccc(Cl)cc1)c2ccccc2O3
N#CC=Cc4ccc(Sc3ccc(-c1nnnn1-c2ccccc2)cc3)cc4
CN(CCNc2c(F)c1nc(=O)n(C)c(=O)n1c3ccccc23)Cc4c(Cl)cccc4Cl
COc2cc(OCC(C)(C)N1CCOCC1)ccc2C(=O)c4c(-c3ccccc3)n(C)c5ccccc45
O=C(NCCN1CCCCC1)c3csc(Nc2ccc(Cl)cc2)n3
Cc2cc(C(=O)c1ccc(N)cc1)cc(C=O)c2Oc3ccc(S(=O)(=O)N(CCO)CCO)cc3
CCc5ccc(-c4cc(-c1ccccc1OC)n(Cc3nnc(-c2ccccc2)o3)n4)cc5
CN(c1ccccc1C(=O)Nc3nc(-c2ccccn2)cs3)c4c(F)cccc4F
CN(Cc1cc(C(F)(F)F)cc(C(F)(F)F)c1)C3CCN(C(=O)c2ccc(Cl)cc2Cl)CC3
N#Cc2c(NC(=O)c1ccc(Cl)cc1Cl)sc3c2CCCCC3
O=C(Cn2ccc(NC(=O)c1cccc(Cl)c1Cl)n2)NCc3ccccc3
Cc3ccc(Oc2ccc(C(=NO)NCC1CCCO1)cn2)c(C)c3
O=C(Nc1ccc(F)c(C(F)(F)F)c1)C3CCCN(c2ncccc2OCC(F)(F)F)C3
NC(=O)c3ccc(C=C2C(=O)NC(=O)N(C1CCCCC1)C2=O)cc3
COc1cc(N(C)C)ccc1Cc3cn2cccc(C)c2n3
COc1ccccc1NC(=O)Cc3cccc4c(O2COC(CC)C(NC(C)=O)C2=O)cccc34
COc3cc(S(=O)(=O)c2ccc(OS(=O)(=O)C1CCCON1C)cc2)ccc3C(=O)NN
Cc3ccnc(NC2CCCN(C(=O)c1cc(N(C)C)ccc1O)C2)n3
Cc1cc(C)nc(SCC(=O)S)n1
CCc5cc(CNC(=O)cc3ccc(Oc2cccc(NC(=O)N1CCC(O)(C(=O)O)C1)c2)cc3)c4c(CC(C)CC)[nH]nc4n5
NS(=O)(=O)c4ccc(NNC(=O)CCCOc3ccc2nc1[nH]c(=O)[nH]c1cc2c3)cc4
COc1cc(C(=O)NO)ccc1OCc3nc2ccccc2s3
O=C1CCC(=O)N1CCc2ccccc2
CC3(CCCNCCN)OC(n2cnc1c(N)ncnc12)C(O)C3O
COc3cc(C#CC1(O)CN2CCC1CC2)ccc3O
CC4(C)CCCC(N3CC2COc1ccc(F)cc1C2C3)C4
COc2cccc(NC(=O)CSc1nnnn1C)c2
COc4ccc(CC2c1cc(OC)c(OC)cc1CCN2C(=O)c3cccs3)cc4OC
CC(C)(C)CCCN(CC(=O)NO)S(=O)(=O)c3ncc(Cn2ccc1ccccc12)s3
NC(=O)n4ccc3nc(NC(=O)c2csc(NC(=O)C1CCOCC1)n2)ncc3c4=O
Cc3cc(C2=NOC(c1ccccc1C)C2)ccc3O
Cc2ccc(OCC(=O)Oc1ccc(C)c(C)c1)c(C)c2
COc2cc(C(=O)OCCN(C)C)cc(CP(=O)(O)c1ccc(Cl)cc1Cl)c2OC
COc1cc6cc(c1)-c2(c5cc(cc2-c3csc(C)n3)Cc4ccc(C(=O)O)cc4-5)CC6
CNC(=O)C(OC)c1cccc2c1OC(C)(C)C=C2
Cc3ccc(S(=O)(=O)Nc2ccc(F)c(C(=O)Nc1cc(C)on1)c2)cc3
CCC(C(=O)Nc2ccc(Cn1ccnc1)cc2)n5c3ccccc3c(=O)c4ccccc45
CCc2c(CC(N)=O)c1cc(OCC(=O)OC)ccc1n2Cc3ccccc3
COC(=O)CCC(CP(=O)OC(C)(C)C)N2C(C)COC(c1ccoc1)C2O
Cc4cc(-c2nnc(SCC(=O)NCc1ccccc1)n2-c3ccccc3Cl)no4
Cc3csc(CNc2nc(NCCc1ccccc1)nc(N(C)S(C)(=O)=O)n2)n3
CS(=O)(=O)Oc2ccc(C(=O)c1ccccc1)cc2
Clc3cccc(Cn1cc2c(n1)CCNC2)c3
Cc4cccc(N3CCC(N(C(=O)NCc1cccc(C(F)(F)F)c1)c2scnc2C)CC3)c4C
CCCCCc2ccc(NC(=O)c1cc(C)cc(C)c1O)cc2
CCOC(=O)c2[nH]c(-c1ccccc1)cc2NC(=O)C3CCC(=O)N3
N#Cc4ccc(CN2Cc1ccccc1C2)c(NC(=O)c3cccs3)c4
Cc4ccc2(C(OCc1ccccc1)C(=O)N2c3ccc(Cl)cc3)cc4
Cc1ccsc1C=C(C#N)C(=O)NC(CCN(C)C)C(=O)OC(C)(C)C
O=C(O)CC(NC(=O)OCc1ccccc1)C(=O)CN(CCc2ccccc2)C(C(=O)NCc3ccccc3)c4ccccc4
CCC(NC(=O)C1CCCN1C(=O)C(Cc2c[nH]c3ccccc23)NC(=O)(C4CCC6N4(C(=O)CNC(=O)(N5CCN(C)CC5)C(C)(C)C)C6(C)C)C(C)(C)C)C(=O)OCc7ccccc7
Cc2ccc(CNc1c(C(=O)O)c(C)nn1C)cc2C
CCn2c(N1CCN(C)CC1)nc3c2c(=O)[nH]c(=O)n3C
CCSc2nnc(CCc1nnc(NC(=O)C(C)C)s1)o2
CC3(C)C=C(C(=O)c1ccccc1)C(c2ccccc2)N3C(=O)NCc4ccccc4
COc3cc(C(=O)OCCCN2CCN(c1cccc(Cl)c1)CC2)cc(OC)c3Cl
Cc2c(OCC(=O)Nc1ccc(Cl)cc1)cccc2N=Cc3c(Br)[nH]c4ccccc34
CC(=O)c2cn(CC(=O)NC1CCNCC1)c3ccccc23
CC(=O)Nc2ccc(C(=O)Nc1ccc(Cl)cc1C)cc2
CCNC(=O)Cc3csc(NC(=O)c1ccc2c(c1)OCO2)n3
CCc2nn1c(C)cc(C)nc1c2Sc3cccc(Cl)c3
CCCS(=O)(=O)Nc3ccc(F)c(C(=O)Nc2cnc1[nH]ncc1c2)c3F
CC(=O)Nc4cccc(OCC(CCNCC2COc1c(ccnc1C(=O)O)C2)c3cccc(Cl)c3)c4
Cc1cc3c(cc1NC(=O)C(C)N2CCOCC2)COC3=O
O=C1NC(=O)c4c1c3c2ccccc2[nH]c3c6c4c5ccccc5nc6-c7ccccc7
CN(C)S(=O)(=O)c2ccc(C(=O)NCCNC(=S)Nc1ccc(C(=O)O)cc1)cc2
CSc3nc(Cl)cc(NC2CCC(NS(=O)(=O)Cc1ccccc1)CC2)n3
O=C(NCc1ccc2c(c1)OCO2)C(c3ccc(F)cc3)N4CCCC4
CC(=O)Nc2nnc(SCC(=O)N(C)C1CCS(=O)(=O)C1)s2
O=C(NCc1ccc(Cl)cc1)c5ccc(Cn4c(SCc2ccc(Cl)cc2)nc3cccnc34)cc5
CC(CCN(C)C(=O)C1CC2C=CC1C2)C(=O)c3ccccc3Cl
Cc3ccc(NC(=O)CN2C(=O)C(=O)N(Cc1ccco1)C2=O)c(C)c3
CCOc2cc(S(=O)(=O)N1CCOCC1)ccc2NC(=O)c3ccc(F)cc3
COc3cccc(CNC(=O)c2c(C)oc1ccc(OC)cc1c2=O)c3
CC(C(=O)OCCC=C(C)CCC=C(C)C)(c1ccccc1)c2ccccc2
Cc4ccc(CNC(=O)c3nc(SCC(=O)N1CCCC1)c2sccc2n3)cc4
Nc2c(F)c(N1CCCNC1)c4(F)cc2c5(=O)ccc3c(F)c[nH]c3c(C)c45
C4CCN(CCCc1ccc(F)cc1)CCn3cn(c2ccccc23)C4
Clc1ccccc1COCCCCC4Oc3ccc2ccccc2c3C4n5cccn5
Cc1cnc(N)cc1C#Cc3ccc(CNC(=O)C2CCNCC2C)cc3
CC(C)(C)c1ccccc1OCCCNCc6ccc(-c2nnc5n2-c3cccnc3Nc4ccccc4-5)cc6
COc4cc(C2=C(c1ccccc1)C(=O)NC2=O)cc(OS(=O)(=O)c3ccccc3F)c4O
O=C(CCCS(=O)(=O)c1ccc(F)cc1F)NCCc2cccs2
O=C(COC(=O)CN2C(=O)CCc1ccccc12)Nc3ccc(Br)cc3
O=C(NN=Cc1ccccc1C(F)(F)F)c3cccc(-c2ccc(Cl)cc2)n3
Cc1cc(Cl)ccc1OCC(=O)Nc4ccc(-c3nc2ccc(C)cc2o3)cc4
CC1COCCN1c6nc(N2CCOCC2C)c5ccc(-c4ccc(F)c(CNC(=O)c3c(F)cccc3Cl)c4)nc5n6
CCOc1cc2c(cc1OC(C)C)CCN(C)C2
CCCCCCNC(=S)NNC(=O)c1ccc(Cl)cc1Cl
CC=C(C)C(=O)OCC(CCc2ccc(OC(=O)N1CCOCC1)cc2)c3ccccc3
CC(C)(C)c4ccc(S(=O)(=O)NC(c1ccccc1)C(CO)C3CCC2CCCCC23)cc4
COc2cc(C=NNc1nc(O)[nH]c(=O)c1[N+](=O)[O-])cc(OC)c2O
CCOCC(=O)N4CCC(Oc1ccc3c(c1)C(Cc2ccccc2)C(N)CC3)CC4
Cc1nn(C)cc1C(=O)NCc2cnc(OC(C)C)nc2
CC(=O)Nn3c(CNc1ccccc1C(=O)c2ccccc2)n[nH]c3=S
N#Cc1cc(Br)ccc1OCC(=O)NC3C2CC4CC(C2)CC3C4
CCCc3cnc(NCCc2nc(-c1ccccc1)no2)s3
Cc1ccccc15CN4CCC(C(C)Nc3cc(CC(C)C)nc(C2CC2)n3)CC45
CN(C)CCCCSc3nc2c(=O)[nH]c1ccccc1c2n3-c4ccccc4
O=C(NCC1CC1)NC5C3(N2CCCC2)CCCC3Cc4cc(F)ccc45
O=C(Cn2ccc(=O)c1ccccc12)NC3CC3
O4=COCc3c(-c1ccccc1)[n+]([O-])c2c5c(ccc2c34)OCO5
Fc2nnc(NC=NOCc1ccccc1)s2
CCSCC(NC(=O)OC(C)(C)C)S(=O)(=O)c1ccc(Cl)cc1
CCCCCc3nnc(SCc1ccc2c(c1)OCO2)n3Cc6ccc(-c4ccccc4-c5nn[nH]n5)cc6
Cc2nn(-c1ccccc1)c(C)c2C(=O)C(C#N)c3ccc(I)cc3
COc5ccc(C=C3c1cc(OC)c(OC)cc1C(c2cc(C)c(OC)c(OC)c2)C4C(=O)OCC34)cc5O
CC(C)CCNC(=O)C4Cc1c([nH]c2ccccc12)C(c3ccccc3)N4
O=S(=O)(c1ccccc1)c4oc3cccc(OC2CCNCC2)c3c4-c5ccc(F)cc5F
Ccc3(CC(C(=O)O)C1CCCO1)c(=O)occ4coc(C2CCCC2)c34
O=C(C=Cc1ccc(O)c(Br)c1)NC3=C(C(=O)O)C(c2ccc(F)cc2)CC3c4ccccc4Br
COc1ccc(Cl)cc1NC(=O)NCc2cccnc2
Cc1cccn2c1nc5n2CC(CO4P(=O)(NC(C)C(=O)OCC(C)(C)C)OC3(CCCCC3)O4)O5
O=C(C=Cc1cc(Br)c(Br)o1)c2cc(Br)cc(I)c2O
CC(C)(C)CNC(=O)C3(Cc2nc(-c1ccc(Cl)cc1)cs2)CCCC3
Cc3[nH]c(Sc2cccc(Oc1ccccc1)c2)cc3C(=O)NC(=S)NC4CC4
Cc3cc(C(=O)NN=Cc2ccc(OC(=O)c1ccccc1Cl)cc2)cc(C(=O)O)c3O
CCCNC(=O)N2CCN(c1cc(C(F)(F)F)c(SC(C)C)c(S(=O)(=O)CC)c1)CC2
COc6cccc(C3Cc1ccc5cc1C(=Cc2ccc(Cl)cc2)C3C(=O)N(C)c4ccccc4N5C)n6
CC=n2c(=O)c(C#N)cc1ccc(Cl)cc12
CCCCCCCCCNC(=O)C1CCCN1
CCOC(=O)c3c(-c1ccc(OC)cc1)nc2cc(C)c(OC)cc2c3C5=CC(=O)N4CC(O)CC4C5
O=C(c2cc1cc(Br)ccc1oc2=O)N3CCCC3c4cccc(Cl)c4
CCC2(=O)N(CC(F)(F)F)C(=O)Nc1ccc(Cl)cc12
COc1cc4cc3(c1)(CC=Cc2[nH]ccc2-3)C=N4
CCOc3ccc(NC(=O)CC1C(=O)NCCN1C(=O)c2cccc(C)c2)cc3
CC(=O)OC3C=C(C(=O)O)N2C(=O)C(c1cccs1)C2S3
CC2CC(c1nnc(S(C)(=O)=O)o1)CN2C(=O)CCC(=O)Nc3ccccn3
COc5ccc(-c4ccc3nnc(Cc2ccc1[nH]ccc1c2)n3n4)cc5OC
COCCOc3cc(C(C)C)c(S(=O)(=O)N2CCC(Cc1ccccc1)CC2)cc3C
CCCCCCCCCCCCCCCC(=O)NC(CO)CCC(=O)O
CCCc3nc(C1CCCC1)c(C(=O)OC(C)Cn2nnc(N)n2)n3Cc6ccc(-c4ccccc4-c5nn[nH]n5)cc6
COc3cc(-c2cc(=O)c1cc(OCCNC(C)=O)ccc1o2)ccc3OCCN4CCCC4
CC(C)CCC(NC(=O)C#Cc1ccccc1)NC(=O)C(Cc2cnn(C)c2)NC(=O)OCc3ccccc3
COC(=O)c2c(C(F)(F)F)nn(-c1ccccc1)c2NCCC(c3ccccc3)c4ccccc4
CN(C)CC(O)COc4cc2c(CO(c1ccc(S(N)(=O)=O)nc1)C2c3ccc(O)cc3)cc4Cl
CC(C)C4(CC(=O)O)CCC(=O)(NC3CC(O)(c1ccc(Cl)cc1)c2sccc2S3(=O)=O)CC4
COc3ccc(CNC(=O)co2c(=O)c1cc(=O)cc(C)n1o2)cc3
O=C3OC(c1ccccc1)(c2ccccc2)CC3c4ccccc4
Cc1ncc([N+](=O)[O-])n1CCOC(=O)C2CCCC2
COc4ccc(CNCCN(C)C(=O)c2cn(CC1CCOCC1)c3ccccc23)cc4
O=C(NC(=S)Nc1ccccc1)c3cccc(S(=O)(=O)N2CCOCC2)c3
Cn1nc(C(C)(C)C)cc1C(=O)Nc2ccc(C(C)(C)C)cc2
Nc3ccc(-c2nc(Nc1cccc(C(F)(F)F)c1)ncc2Cl)cc3
Cc1cc(OCCCC(N)=O)ccc1-c3noc(-c2ccc(Cl)cc2)n3
CCc1cc(OP(=O)(O)O)ccc1[N+](=O)[O-]
CN(CC(=O)Nc1ccccc1Br)C(=O)c2ccc(F)cc2
CCN5CCN(c4ccc(Nc3ncc2cnn(-c1ccccc1C(N)=O)c2n3)cc4)CC5
Cc3cc(C)nc(SCc1n[nH]nc1-c2ccccc2)n3
O=C(Nc1ccccc1)c2sccn2
O=S3(=O)c1cccc2cccc(c12)N3CCN4CCOCC4
Cc2ccc(C(=O)NCc1ccncc1)cc2NC(=O)c3scc(Br)c3-c4ccccc4
O=C3(Cc1ccccc1)NCC2CC(O)CCC2C3
CC1(C)CCC(C)(C)c2c-1cccc23CC(=O)N=C(N)N3
Cc2cccc(C(=O)NNC(=S)NC(=O)C(=O)NC1CCCCC1)c2
CCc3ccc(C(=O)Nc2nc(-c1ccsc1)cs2)cc3
O=C3C(=Cc2ccc1ccccc1c2)CCCC3=Cc4cccc5ccccc45
CC(=O)N2c1ccccc1CC2C(=O)Nc3cccc(NC(=O)C(F)(F)F)c3
Cc4c(CN(CCc1ccccc1)Cc2cccs2)nc(C(=O)NOCCO)c(C3CC3)n4
COc1nc(N)nc2c1ncn2C4OC(COP(=O)(NC(C)C(=O)OC(C)C)Oc3ccccc3)C(O)C4(C)O
CCOC(=O)CNC(=O)NCCCCCNC(=O)c1cc(Cl)ccc1O
COc3cc2[nH]c(-c1ccncc1)cc(=O)c2cc3-c5c(C#N)c4cc(OC)c(OC)cc4n5C
CCc3ccc(-c2ccc(=O)n(CC(=O)N1CCNCC1)n2)cc3
COc1ccccc1N(CC2NCC(=O)(CCNC(=N)N)CC2)C(=O)NCCCNC(=O)c4ccc3ccccc3n4
COc4cc(-c1c(C#N)cnc2c1c(C)nn2-c3c(Br)cc(OC)cc3OC)cc(OC)c4OC
CC(C)CC4(=O)c1c(ccn1Cc2ccc(Cl)cc2)C3=C(CC(C)(C)CC3=O)N4
O=C2NCN(c1ccccc1)C25CCN(Cc4ccc(-c3ccccn3)cc4)CC5
O=[N+]([O-])c4ccc(CSc3nnc(Cn2nnc1ccccc12)o3)cc4
CC(=O)N3CCc2cc(S(=O)(=O)Nc1ccc(N(C)C)cc1)ccc23
COc2cc(CNCC1CCCO1)cc(Cl)c2OCc3ccc(F)cc3
COc2ccc(NS(=O)(=O)c1c(C)cc(C)cc1C)cc2
CNCc1ccc(Cl)nc1
CCOC3(=O)NCC2(CN1CCN=C1N2)CC3
Cc3c(C(=O)N2CCC(c1ccc(C(=O)NO)cc1)CC2)oc4ccccc34
CC(C)Cc2sc(-c1ccccc1)nc2-c4ccc(COC(=O)N3CCCC3C(=O)OC(C)(C)C)cc4
CCCP(=O)(O)Oc1ccc([N+](=O)[O-])cc1
CCCCCCCCCCCCCCCCc1c[nH]cc1-c2c4nncc2N=C(c3ccccc3OCC(=O)OC)N4
COc1cc(OC)c3c(c1)C(=Cc2ccc(N(C)C)cc2)C(=O)N3
CNC(=O)Nc2ccc(-c1csnn1)cc2F
CC(C)CC(NC(=O)C(C)NC(=O)C(CC(C)C)NC(=O)C(Cc1ccc(O)c(Br)c1)NC(=O)C(CCCN=C(N)N)NC(=O)C(N)Cc2ccccc2)C(N)=O
COc5cc(Cc13ccc4c(c1CN(C(=O)C2CC2)CC3C)OCO4)cc(OC)c5O
CCCCCCCCn3cc(CN(CC)CC)c2cc(C1CCC(O)C(CO)O1)ccc23
CCN(CCCN1CCCCC1)CCC(O)c2cc(OC)ccc2OC
Cc2cc(NC(=O)c1ccc([N+](=O)[O-])s1)n(C)n2
CNC1=CC(=O)C=C(OC)C1=O
CCOc4cc(-c3nc(-c1ccccc1)c(-c2ccccc2)[nH]3)cc(OCC)c4OCCO
CC(=O)NCC3CN(c2ccc(CCc1cc(C)on1)c(F)c2)C(=O)O3
C=CCNC(=O)Nc2ccc(C(=O)Nc1ccccc1C(=O)O)cc2
O=C(Cc1ccc(Cl)cc1Cl)OCC(=O)N2CCC(O)CC2
O=[N+]([O-])c6ccc(Cn5c(Cn3c(=O)c1cccn1c2ccccc23)nc4ccccc45)cc6
C[N+](C)(C)CCCOc1c(Br)cc(Br)c2ccccc12
COc4cc(CNC3C1(CCC1)Cc2sccc2C3)cc5c4OCCN5
COc1ccccc1NC(=O)COC(=O)c2sc(N)nc2C
O=C(CCc2cccc(OCc1ccccc1)c2)Nc3ccc(OC(F)(F)F)cc3
COC(=O)c4ccnc(-c2c(-c1cnccn1)n(C)c3ccccc23)n4
Cc2ccc[n+](CC(=O)Nc1c(Cl)cnc(Cl)c1)c2
COCCc3n[nH]c(-c2nc(-c1nn[nH]n1)no2)c3C
O=C4(NC1CC1)CCc3c(-c2ccc(Cl)s2)(cc[nH]c3=O)N4CCCc5ccccc5
COc1ccc(C)cc1C(C)(C)NC(=O)Cn4nc(-c2ccc(F)cc2)c3ccccc34
COc3ccc(-n2c(=O)cc1c(C)cc(OC)cc1n2)cc3OC
O=C(C=Cc1ccc(Cl)cc1)c3ccc(Sc2ncc(C(F)(F)F)cc2Cl)cc3
CCC(Nc3nc(NC1CC1)cc(N2CCN(C(=O)OC(C)(C)C)CC2)n3)cc4(Cl)ccoc4C
CCCCN(CCC)Cc2nc1c(c(=O)[nH]c(=O)n1C)n2Cc3ccc(F)cc3
O=C(C=Cc2ccc(S(=O)(=O)N1CCCC1)cc2)CCOc4cc(O)cc5cc(CCC3CCCC3)oc45
O=[N+]([O-])c1ccc3c(c1)[n+]([O-])c(NC2CCOCC2)[n+]([O-])c3Cl
COc3ccc(CN(C(=O)c1ccccn1)C2CCCC2)cc3OC
CC(=O)Nc3c(Cl)cc(C(=O)Nc2ccc(-n1ccnc1)cc2)cc3F
CC(C)c3nnc(CNc2nccc(-c1c(Cl)cccc1Cl)n2)n3C
CCCCC(=O)OC2(COC(=O)CC1CO1)C=CC(=O)C(C)(=CN(C)CCCCC(=O)O)C2=O
N#Cc3c(-c1cccs1)[nH]c(C(=O)NNC(=O)c2cccc(C(=O)O)c2)c3N
Cc4ccc(C)c(N3CCN(C(=O)c2csc(-c1ccccc1)n2)CC3)c4
CCCN4CCC(CNc3cc(-n1ccnc1-c2ccc(C(F)(F)F)cc2)ccn3)O4
Ncn6c(OC1CCC1)c5nc(Nc4cccc(-n3cnc(C(=O)NCC2(N)CC(C#N)C2)c3)c4)ccc5[nH]c6=O
C=C(c1ccccc1)N3CCN(C(=O)c2cccc(C(F)(F)F)c2)CC3
N#Cc1c(N)nccc1NC(=O)c5cc(Oc4cccc(NN=C(c2ccccc2)c3ccccc3)c4)cc(C(F)(F)F)c5
CSCc6ccc(-n4c(SCC(=O)Nc2ccc(N1CCOCC1)cc2)nc3sc5c(c3c4=O)CC(C)(C)O5)cc6
C=C1CCC3=C(C1=O)c2ccccc2C3=O
COc4ccc(C(CCNCc1cccc(OC)c1)(c2ccccc2)c3ccccc3)cc4
O=C(NCc1cccc(Cl)c1)n3c(=O)cnc2ccccc23
COc6ccc(C5NCC(NC(=O)c4ccc3[nH]nc(-c2ccc1nccn1c2)c3c4)CC5)cc6
COc1cccc2c1CC35(CC2)O4OC(O3)C(C)(C)CC4C(C=O)CC5=O
COc4ccc(NC(=S)Nc3ccc(Oc2ccnc(-c1cccc(N)n1)c2)cc3C)cc4
CCCCCOc4ccc(-c2nc1sccn1c2-c3ccccn3)c(Cl)c4Cl
CC(CO)Nc4nc(NCCCN)c3nnc(-c2cccc(NC(=O)Nc1ccccc1F)c2)cc3n4
COc2c(C(=O)NCC1CCCCC1)cc(Br)c3ccccc23
Cc4cccc(OCC(=O)Nc2cccc3[nH]c(C=Cc1ccnc(Cl)c1)nc23)c4
COc4ccc(OC)c(C3=NN(S(=O)(=O)c1ccc(C)cc1C)C(c2ccc(Cl)cc2)C3)c4
O=C(NC1=NCCS1)c4ccc(OCc3cc(C(=O)NCc2cccnc2)[nH]n3)cc4
COc3ccc(CCNC(=O)c2ccc(-c1ccc(O)c(O)c1)cc2)cc3O
COc5ccc(NC(=O)c3c(-c1ccc(F)cc1)oc4ccc(-c2c(F)c(F)ccc2F)cc34)cc5
Cc2cc(OCC(=O)NC1CCCCC1)ccc2Cl
CCCC(=O)O3CCOC(=O)C1CN(C)CCC1c2ccccc23
S=C(Nc1ccccc1)c3cccc(N2CCNCC2)c3
Cc4ccc(S(=O)(=O)Nc2cccc3cc(C(=O)N1CCCCC1)sc23)cc4
Cc2ccc(NC(=O)CNS(=O)(=O)c1ccccc1F)cc2Cl
COC(=O)c2ccc(NC(=O)c1c(N)n(C)c(=O)n(C)c1=O)cc2
CC(C)COCNC(=S)Nc1ccc(Cl)cc1
CCCCNc3n1c(N)c2ncn(C(CCl)C1P(=O)(O)O)c2n3
Cc1nn(C)cc1-c3cc(C(=O)NCc2c[nH]nn2)[nH]n3
CCCCSc2nnc(NC(=O)CS(=O)(=O)c1ccccc1)s2
O=[N+]([O-])c3cccc(OC2CCN(CCCc1ccccc1)CC2)c3
O=C2Nc1ccc([N+](=O)[O-])cc1C2=NNC(=S)Nc3ccc(Cl)cc3
CC6(C)Ncc(c5-nnn4ccc(cN3C(=O)Cc1c(ccc2ccccc12)C3)nc45)nc6F
COc5ccc(-n3c(SCC(=O)c1ccc2c(c1)OCO2)nc4c3c(=O)n(C)c(=O)n4C)cc5
Cc4ccc(Nc3nc2ccc(C(=O)N1CCN(CCO)CC1)cc2n3CC(=O)NCCCOC(C)C)cc4
Cc4cc(O)c(C2C(=O)C(Cc1cccc(O)c1)CC2O)c(-c3cc(Cl)ccc3Cl)c4
COc3ccc(C2C=NC(CCn1ccnc1)O2)c(OC)c3C
CCC(NC(=O)c2ccc(CS(=O)c1ccccc1)o2)C(=O)OC
Clc2ccc(-n1cnnn1)cc2
CC4CC(C(=O)N2CCN(c1ccccc1C(F)(F)F)CC2)n3nnnc3N4
COc5ccc(CCc1c4c(nn1C)C(c2ccc(Cl)cc2)N(Cc3ccc(F)cc3)C=C4C(C)=O)cc5
CCn4c(C=Cc1ccc(OC)c(OC)c1)nc3c(=O)n2ccccc2nc34
CCC(C)(C)NC(=O)c2nc1ccccc1n2Cc3cccc(Cl)c3
Cc1c(O)ccc2c1O4C(O2)C(=O)c3ccccc3C4=O
CCC(O)(C(=O)OC(C)C(C)CCC4CCC3C2CCC1CC(OC(C)=O)CCC1(C)C2CCC34C)C(C)C
CCc2nc1ccc(OC(F)(F)P(=O)(OC)OC)cn1c2-c4ccc(C3CC3)cc4
N#[N+][N-]CCCn45cc(-c3cc(C2OC(P(=O)O1(CC(Cl)(Cl)Cl)CC1)OC2C(=O)O)ccc34)[nH]c5=O
O=C(O)C2CCC(CCCCNC(=O)OCCCCc1ccccc1)CC2
CC(C)C(NC(=O)CCCOc1ccc(F)cc1)C(=O)N2CCCC23C(=O)NCC(CCOCCCCN)C3
NNC(=O)c1c(Br)sc(Br)c1Br
Cn4nc(CC(=O)NCCCNc1ccnc2cc(Cl)ccc12)c3ccccc34
COc1ccnc2nc([nH]c12)CCNC(=O)CCC=CCCCC(C)C
Cc5ccc(C(=O)Nc4cc(-c1c[nH]nc1-c2ccc3c(c2)N(C)CCO3)ccn4)cc5
Oc1ccccc1-c4nnc(-c2cncc3ccccc23)o4
O=c4[nH]c3c(O)ccc(C2(O)CNCC1NCCN(CCO)CCN12)c3s4
COc1ccc2c(c1)CCCN2
CN(C(=O)c1ccc(F)cc1)c4nc(-c2ccc3c(c2)OCCO3)cs4
CCCCCOC(=O)c1ccccc1
Cc4ccc(OCc1n[nH]cc1CN3CCN(CCCc2ccccc2)CC3)cc4
COCCn2c(OC)cc(C(=O)c1ccc(C)cc1)c(=O)n2Cc3cscn3
O=C(Nc1ccc2c(c1)C6CC7(N2Cc5cn(CCN4C(=O)C(=NO)c3cc(F)c(F)cc34)nn5)CCOC67)Nc8cccc(F)c8
O=C(NC3(CCCCNC(=O)C1CC1)OC(=O)c2ccccc23)c4cccc(Cl)c4
Cc2onc(-c1ccccc1)c2COc3ccc(C(=O)NC(C)C)cn3
C=CC1(O)ccoc2c(CC=C)cc(O)c(O)c12
CC4=C(C(=O)OCc1ccccc1)C(c2ccc(O)cc2O)N(CCCC(=O)OCc3ccccc3)=NC4c5ccc(Cl)cc5
O=C(CSCCNC(=O)c1ccco1)OCC(=O)c2cccc(Cl)c2
O=C(O)CCCCC2=Cc1ccsc1C3OC23c4cccnc4
C=CCCCn2c(SC=C(O)OCC(=O)OC)c(Cc1ccccc1)n(C)c2=O
CN5CCC(N(Cc3cccc(-n2nc(Cc1cc(=O)ncn1)sc2Cl)c3)S(=O)(=O)c4ccccc4)CC5
CSc3ccc(C(=O)C(C)N(C)C(=O)c2ccc(-c1ccc(Cl)cc1)o2)cc3
Cc3cc15ccccc1c(CC(=O)NCCCn2ccnc2)c3c4ccc(Cl)cc45
COc1cccc3c1Oc2c(O)cc(Br)cc2C3=O
O=C(C=Cc1ccccc1F)c4ccc(S(=O)(=O)NC3c2ccccc2OCC3O)cc4
CCOC(=O)c3cc(-c1cccc(O)c1)n(CCC(=O)Nc2ccc(Cl)cc2)n3
COc1cccc2c1NC(=O)C2NC(=O)Nc5nc4ccc(-c3cn[nH]c3)cc4[nH]5
COc2ccc(S(=O)(=O)N1CCCCC1)c(OC)c2O
CCCC1N(CCC#N)CCc2c1ccn2Cc3ccccc3
O=C(Nc1cc(Cl)ccc1O)c3ccc(-c2ccc(Cl)cc2)o3
Cc1ccccc1C4NC(=O)Cn3c(C(=O)c2ccc(F)cc2)ccc34
CCNC(=O)c3noc(NC(=O)c1cccc2ccccc12)n3
O=C(c1ccc(Cl)cc1)N3CCOC(C(=O)Nc2cccc(F)c2)C3
Cc2nc1ccccc1n2Cc3ccc(C(=O)O)cn3
COc3ccc(CNC(Cc2cc(-c1ccccc1)on2)C(C)C)cc3OC
NNC(=O)c2cc(NC(=O)c1ccccc1O)ccc2S(N)(=O)=O
N=C(N)c3ccc(CNC(=O)C(C=Cc1ccccc1C=CC(=O)O)NCc2ccccc2)cc3
COc2ccc(C(=O)COC(=O)CSc1nccn1C)c(OC)c2
CNN=Nc2cccc3cnc(Nc1ccccc1C(=O)NO)nc23
CCc5cccc(-c1ccc2c(c1)N(C(=O)C2CC3NCC(NC(C)=O)CC3)Cc4cccnc4)c5
O=Nc2c(Oc1ccccc1)nccn2
CC12CCC(O)CC1=CCCC2C3CC(C)CC4(=O)C(OC(C)=O)CCC34
O=C(CSc2nnc(Cc1ccccc1)o2)Oc3ccc(F)cc3
C56=CC=C1C(C)(CO(C(=O)C(C)(C)OC(C)=O)C3C1CCC4(C)C(CO2C(=O)CCC2=O)CCC34C)C5CCC6O
CCC1(O)C(=O)OCc2c1ccn(c2=O)Cc5cc(F)c4cc(OC)c(OCc3cccc(F)c3)cc4o5
CCCCCC(=O)OCCCCCCCCCCC(=O)CCC=CC#CCO
COc4ccc3(-nc(=O)cc2c(S(=O)(=O)NC(Cc1ccccc1)C(=O)O)cc(C)cc23)cc4
O=C2NC(=O)N(C1CCCCCC1)C2=Cc3cccs3
Cn2cc(S(=O)(=O)N1CCN(C(=O)C(F)(F)F)CC1)cn2
COc2cc(NC(=O)c1ccco1)c(C)cc2Cl
CCCc5ccc(C4(=NCCc3ccc(OCC2CCS(c1ccccc1)CC2)cc3)SCCS4)cc5
Cc3ccc(S(=O)(=O)NC2CCN(Cc1ccccc1)CC2)cc3
NC(=O)c2sc(NC(=O)CS(=O)(=O)c1ccc(Br)cc1)nc2C(F)(Cl)F
O=C(c1ccccc1)C5CCN(c3ncnc4sc(-c2ccc(O)c(O)c2)nc34)CC5
Cc3cc(C)cc(C(=O)N2CCCN(c1cccc(C(F)(F)F)c1)CC2)c3
COc4ccc(C1CC(=O)N(C)C13=CC(=O)c2ccccc2O3)cc4
CC(Cn3nc(-c1ccccc1)cc(-c2cc(F)ccc2OC)c3=O)C(=O)NC4CCCCC4
C(Cn1nnnc1-c2cccc(C#N)c2)N(CC3CC3)C4CC4
Cc3cc(CNC(=O)c2ccc1[nH]nnc1c2)no3
O=CN1C(=O)Cc3c1oc2ccccc2c3=O
Cc4ccc(N(C(=O)CNC(=O)c1cccs1)C(C(=O)NCC2CCCO2)c3ccncc3)cc4
CC(=O)c2c(C)n(CC1CC1)c3cccnc23
Cn2c(NC(=O)c1ccc(Cl)cc1)cc(=O)n(C)c2=O
COC(=O)C5(C)CCC4(C)CCC3(C)C(=CCC2C1(C)CCC(=NOC(C)=O)C(C)(C)C1CCC23C)C4C5
NS(=O)(=O)c4ccc(C=Nc3cccc(-c1ccnn1CC(=O)c2ccc(Cl)cc2)c3)cc4
COc3cccc(C=C(C#N)C(=O)OCC(=O)N2CC(=O)Nc1ccccc12)c3OC
CC(Cl)=CCOc3ccc(CC(NCc1ccccc1)c2ccccc2)cc3
COc4ccc(Oc2ccc1nc3n(c(=O)c1c2)CCCC(=O)N3)c(OC)c4
Cc4nc3cc(N2CCN(C(=O)c1cccc(C)c1)CC2)ccc3n4C
[O-][n+]2cc(-c1ccc(Cl)cc1Cl)nc2-c3cccc(Cl)c3
CCCC5CCC(=O)O(C4CC(Cc1ccccc1)C3(CC(c2ccccc2)=NO3)C4=O)C5C
N#Cc4cccc(-c1nc(N)ccc1CNC(=O)Nc2nccnc2NC3CCCOC3)c4
CCOc5c(S(=O)(=O)N1CC(C)NC(C)C1)cc4cc3cc(C(=O)NC2CCCCC2)cnc3oc45
N#Cc3c(NCCc1ccccc1)cc2oc(=O)ccc2c3O
COc1ccc(C(F)(F)F)cc1NC(=O)COC(=O)CCc2ccccc2
COc3cccc(S(=O)(=O)c2nc(-c1ccccn1)no2)c3
NS(=O)(=O)C(F)CNc2cc(-c1ccccc1)nn2Cc3ccccc3
C=C(C)CCCC5=CC23(OC)C(=O)Oc1c(OC)ccc4c1C2CCNC3C45
NCCN1C(=O)CCC1=O
CN2(Cc1ccccc1F)C(=O)CCC2=O
COc3cc(COc2ccc1nc(C)c(=O)oc1c2)cc(OC)c3OC
Cc2onc(-c1ccccc1F)c2C(=O)NNC(=O)c3cccs3
CCCCCC(=O)OCCOC(=O)CC=CCCCC1=CC(=CC=CC(=O)O)CC1(OC(=O)CCc2cc(OC)ccc2O)C(=O)OCC
C=C(C)CCC3C24CCC1C(C)(C)CCCC1(C)C2C=CC3O4
CCC2CC(C)(C(=O)O)Cc1cc(OC)ccc12
CC(C)N2CCC(NC(=O)c1ccccc1C(F)(F)F)C2
CO5C(=O)C(C)C4C6CC3(C)C(CCC2C1(C)CCC(OC(C)=O)C(C)(C)C1CCC23C)C4=CCC56
CC(=O)NC4Cn2nc(C(=O)NC1CCCCC1C)cc2-c3ccccc34
Cc3cc(C(=O)N2CCN(c1ccc(C#N)c(C(F)(F)F)c1)CC2)no3
CCc1ccc(Br)cc1NC(=O)CCC(=O)N(CCc2cccnc2)C(C)C
CCC1(O)C(=O)OCc2c1cc3n(c2=O)Cc5c-3nc4ccc(Br)cc4c5C(=O)OC
CNC(=O)CC2C(=O)N(Cc1ccccc1)CC(=O)N2C
CN(C)c3ccc(C=Cc2ncc(C#N)c(NC1CCOCC1)n2)cc3
CSc2nc(-c1ccccc1OCC(=O)O)ccc2CCc3ccccc3
O=C(NN=CNc1ccccc1)c2cccc([N+](=O)[O-])c2
O=C(C(=CNc1ccccc1)C(=O)N2CCCC2C(=O)O)c3ccccc3
CC3CCN(C2ccc1ccccc1n-2O)CC3
CNc3ccc(-c2nc1cnccc1[nH]2)cc3[N+](=O)[O-]
Fc3ccc(OC(CCCN1CCCC1)c2ccccc2)cc3
COC(=O)cc4c3c(OC)c2(ccn(-c1cccc(C(=O)O)c1)c2c(=O)n3C)cc4C
Nc4ccc(NC3CCNc2c(Nc1ccncc1)ncnc2O3)cc4
NCCCC(NC(=O)NC(CCCCN)C(=O)O)C(=O)NCC(=O)O
Nc2nc(=O)n(C1OC(CO)C(O)C1F)cc2F
O=C(COc1ccc(Cl)cc1)NN=c3[nH]c2ccccc2s3
Cc1c5c(oc1C4=NC3c2ccccc2CCC3C4(C)C)OCO5
CCC(=O)C=C(CO)NC(=O)C(Cc1c[nH]cn1)NC(=O)C(C(C)C)NC(C)=O
CCCOc2c(N1CCOCC1)c([N+](=O)[O-])cc(I)c2OC
CC(=O)c2ccn(C1OC(CO)C(O)C1F)c(=O)n2
CC4CCN(C3(=O)ccc2cc(NCON(C)C)c1ccccc1c2o3)CC4
CCCOC(=O)c3c(C)cc(C=NN2C(=O)c1ccccc1S2(=O)=O)c(Cl)c3Cl
CC(C)NC(=O)N3CCN(C(=O)C2CC(=O)N(c1ccc(C#N)c(C(F)(F)F)c1)C2=O)CC3
COc1ccccc1CC(=O)Nc2cn(C(=O)NC)c(=O)c3ccccc23
C=CCc1ccc(O)cc1OC(C)=O
COCC(COC(N)=O)(C1=CC(=O)C(C)=CN1c3ccc(Oc2ccccc2C(=O)O)c(OC(C)=O)c3)OC(C)=O
O=C(O)C(Cc1ccccc1)NC3(=O)C2CC4CC(C2)CC3C4
CCc5ccc(-c4ccc(-c2nn(Cc1ccccc1F)c(=O)c3ccccc23)cc4)cc5
COc1ccc(C(=O)NCCCCCCC(=O)NO)cc1OCCCCCCCO
Cn1c5ncc1C(N)(c4cc(-c2ccccc2O)cc(-c3ccccc3)c4)C5=O
COc3cccc(NC(=O)CSc2nnc(CNC(=O)c1ccc(Cl)cc1)o2)c3
COc2sc(C(=O)NS(=O)(=O)c1ccc(OC)cc1)cc2Cl
CCc2nc(N1C(=O)CCC1=O)c(C#N)c(OCC)n2
CCOC(=O)C(C)N(P(=O)O3CCO(C(n1ccc(=O)[nH]c1=O)C2COC2)S3)Oc4ccccc4
CC(Oc1ccc(F)cc1)C(N)=O
CCOc4ccc(C3=NN(C(C)=O)C(c2cc1ccccc1[nH]c2=O)O3)cc4OC
O=C2c1ccccc1C(=O)N2CCCN6CCN(Cc3ccc5c(c3)Cc4ccccc4-5)CC6
CCCCOCCCNC(=O)c2nn(-c1ccccc1Cl)c3ccccc23
O=C(CCn2c(=O)oc1ccccc12)NC3CCS(=O)(=O)C3
Cn3nc(C(F)(F)F)c(CN2CCN(c1cccc(Cl)c1)CC2)n3
CCCCS(=O)(=O)Nc4ccc(Nc3ccc2ncnc(Nc1cccc(Br)c1)c2c3)cc4
NC(=O)C(NC(=O)C1CCCN1C(=O)OCCCCCCN2C(=O)CSC2=O)CCCNC(=N)N
CNC(=O)N4CCN(c3cc(-n1nc(C(F)(F)F)cc1C(=O)NO)cc(C(=O)NCc2c(C)cc(C)[nH]c2=O)c3C)CC4
Cc3c[nH]c4c(C(=O)Nc1nn[nH]n1)cn(-c2ccccc2)c(=O)c34
CCCCCCCCc1cc(C(=O)NO)ccn1
CCC(OC(=O)C(C)C(=O)C(C)C(OC1OC(C)CC(N(C)C)C1O)C(C)NC(=O)C(N)Cc2ccc(OP(=O)(O)O)cc2)CC4CC(C)(O)C(O)C(O)(Cc3ccccc3)O4
CCOC(=O)C(Sc2nnc(SCC(=O)Nc1cccc(OC)c1)s2)c3ccc(C)cc3
O=C(O)c3cccc(NC(=O)c2ccc(-c1ccccc1)cc2)c3
CCN(CC(=O)Nc2ccc(C1=NCCN1)cc2)c3ccccc3C
CC(NC(=S)NN)c2nc(-c1ccc(Br)cc1)cs2
COc5ccc(C(=O)C3C(C(=O)c1ccc2c(c1)OCCO2)=C(O)C(=O)N3Cc4cccs4)c(OC)c5
C=C(CNC(=O)(C(CCC(=O)O)NC(=O)CCC(N)C(=O)O)C(CC)c1ccc(O)cc1)SC
Cc2cc(C)nc(NC(=S)NC(=O)c1ccc(Br)o1)n2
CN(C)CCN3CCN(S(=O)(=O)c2ccc(NC(=O)c1ccc(CO)o1)cc2)CC3
CC=C(C(=O)N2CCN(C(=S)Nc1cccc(Cl)c1)CC2)C3CCCC3
CC(C)(C)NCC(O)CO4nc3(S)nccc2[nH]c1ccc(O)cc1c23cc4=O
CC(C)C(N[N+]([O-])=NOc1ccccc1Cl)C(=O)O
CCOC(=O)N3c1cc(C)nc(OC)c1N(Cc2ccc(F)cc2)C3
Cc3c(-c1ccc(O)c(F)c1)n(CCCC(=O)NC2CCCCC2)c4ccc(O)cc34
O=C(NCc1ccccc1)N3CCCN(CC(=O)NC2CCCCC2)CC3
CC(NC(=O)c1ccc2c(c1)OCCO2)C(=O)N3CCCC3C(=O)O
O=C(NNC(=O)CCCNC(=O)c2cccc3cc1ccccc1nc23)Nc5cccc(C4=NCCN4)c5
CC(COC(=O)C5(C)COC34(=O)CCCC2CCC1=CCC(O)CC1(C)C2CCC3(C)C4C5(C)C)C(C)C
COc1ccccc1CNc2ncnc3c2ncn3C4OC(CO)C(O)C4O
COc2cc(C=CC(=O)NCc1ccccc1)cc(OC)c2OC
CC(C)(C)CC(N)c4cccc(-ccccC3(=O)NC(CC(=O)O)C(=O)(NCCc2ccc(S(=O)(=O)Nc1ccccc1F)cc2)cc3)c4
Nc1ncnc2c1nc5n2COC(CO4P(=O)(NC(CC(=O)O)C(=O)O)CC(COc3ccc(C=O)nc3)O4)C5
CS(=O)(=O)c3ccc(COc2cc(N(C)C(=O)c1ccco1)ccc2O)cc3
COc3cccc(-ccn2cc(OC1CCNCC1)c(C)c(=O)n2C)c3
CCOC(=O)c2cnc1ccccc1c2NCCCN3CCCCC3
CC(=O)Nc1ccc3c(c1)c(-c2ccccc2)cn3CCO
COc3cc(CCC(=O)c1sccc1SCC(=O)Nc2ccccc2C)cc(OC)c3OC
CCOC(=O)c3ccc2nc(-c1ccccc1OC)oc2c3
Cc3nn(CCN2C(=O)C(CSC=Cc1ccccc1)CN2C)nn3
COc1c4ccc(C(C)=O)c(ccnn1-c2ccc3c(c2)OCO3)c4
O=C(NCCC(c1ccccc1)c2ccccc2)C5CCCN(S(=O)(=O)c3ccc4c(c3)NC(=O)CO4)C5
Ccc5ccc(Cl)c(C4c3cc(COc2cc(C(=O)NCC(C)C)c1[nH]cnc1c2)c(C)cc3OCC4C)c5
O=S(=O)(c1ccccc1)c2cc(Cl)cc4c2N(CCN3CCOCC3)CCC4
CCCCc1nc(Cl)c(CC(=O)O)n1Cc3ccc(-c2ccc(CP(=O)(O)O)cc2C)cc3
N#Cc3c(NC(=O)c1ccc2c(c1)OCO2)sc4c3CCCO4
COc12ccc(cc1O)C3CN(C)CC23
CN2C(=O)NC(c1ccccc1)C(C(=O)OC)=C2C
CCOc2ccc(C(=O)c1c(C)[nH]c(C(=O)OC(C)C)c1C)cc2
CCCCC(N)c1cc(C(F)(F)F)cc(C(F)(F)F)c1
CCN(Cc2c(C(=O)NCc1ccccn1)nc3ccccn23)C4CC4
N#Cc3cn(CC(=O)Nc2cccc(Oc1ccccc1)c2Cl)c4c(F)cccc34
CC4CCCC(C=C(CCCCCCCCOCC1COC(=O)N1Cc2ccccc2)CC3CCC(=O)CCC3=O)C4
CC(=N)N5CCC(Oc1ccc4(F)cc1-c3ccc(CN2CCOCC2)n3C4=O)CC5
C=CCCCCCCCCCCOc1ccc(C(=O)OC)cc1
CC(C)c3c(C(=O)NC1CC1)cc(-c2ccccc2Cl)o3
O=C(NN=c1ccc([N+](=O)[O-])s1)C2CCCCC2
O=C(NN=Cc1cc(Br)c(O)c(O)c1O)c4ccc(Nc2ccnc3cc(Cl)ccc23)cc4
COc2c(N1CCC(N)C1)nccc2-c4cccn5c(-c3ccc(C(=O)NC(C)C)cc3)cn(C)c45
CCCCOCC1CCCN1C(=O)O2CC(CC)C3OC6(C)(C)NC23(C=NC4(C)CC4)c5ccccc56
CC(C)C(=O)Nc1cccnc1NC5CNC(=O)(C3CN(C(=O)c2ccccn2)CC3c4ccccc4)CC5
COc2ccc(C(=O)Cn1ccnc1)cc2OC
N#Cc3ccc(C(=O)c2cc(OCCCOc1ccc(Br)cc1)ccc2Cl)cc3
O=C(NN=Cc1ccc(O)cc1O)c3cccc(S(=O)(=O)Nc2ccccc2)c3
CCN3CC(C#N)(c2cccc(C(=O)Nc1ccc(F)c(F)c1)c2)CC3=O
CCc5c(C(=O)c1ccc3c2c(cccc12)CN3C(=O)CN4CCOCC4)cccc5OCCC(C)C
CCOC(=O)c3cc(C(=O)CCc2ccc1ccccc1c2)cc(C)c3O
CC1(C)C4CCC1(CS(=O)(=O)N3CCN(c2ccc(Cl)c(Cl)c2)CC3)C(=O)C4
N=C(NO)c3ccc(CNC(=O)(CN1C(=O)CN(CCCC(=O)O)C1=N)C(O)c2ccccc2)cc3
O=C(Nc3ccc(F)c(Oc1ccccc1C(=O)NC2CC2)c3)Nc4cccc(F)c4
CC(Cc4cnc(NC(=O)C23CC1CC(CC(C1)C2)C3)s4)C(=O)N6CCN(c5ccccc5F)CC6
Cc3ccc(Oc1ncccc1C(=NCc2cccnc2)NO)c4c3CCC4
O=C(NCCOCn1ccc(=O)[nH]c1=O)c2ccncc2
Cc1csc(=O)c2ccc(NCCN(C)C)cc12
COc1ccccc14cC(=O)CSc3nnc(COc2ccc(F)c(Cl)c2)n3-4
COc3ccc(N2CCN(C(=O)COC(=O)CCC(=O)c1ccccc1C)CC2)cc3
O=C(NC1CCCCC1)C3C=CC(Oc2ccccc2F)CN3Cc4ccccc4
CC(C)C2CN(C(=O)c1ccc(F)cc1)CC2c3cccc(C(F)(F)F)c3
CCCCC3(O)CC24CCCC1C=CCCC1CCCC2(C)C3C4=O
CO3cc(-c1ccco1)oc4(O)cc(=O)c2c(O)cc(C(C)C)oc2c34
COc3cccc(C(=O)N2CC(=O)Nc1ccccc12)c3
Cc3ccc(C)c(NC(=O)CSc1nnc2c(=O)c(C)nnc12)c3
O=C(O)Cc3cc(O)c(O)c(-c1sccc1-c2ccc(O)cc2)c3
CC(C)NC(=O)NC(c1ccncc1)c2cccc(Cl)c2Cl
COc1ccc(CC(=O)NC(=N)N)cc1OC
O=C(Nc1ccc(C(F)(F)F)cc1)N(CCCn2ccnc2)C4CCCc3ccccc34
O=C(NS(=O)(=O)c1ccc(F)cc1)c2cccc(F)c2
O=C(NCc1ccc2c(c1)OCO2)Nc3ccccc3F
CC(C)CC(NC(=O)CNC(=O)Nc1ccccc1)C(=O)NC(CC2CCCCC2)C(O)CCC(=O)NC(CC(C)C)C(N)=O
C[N+]1CCC3(CC1)C(=O)Nc2ccccc2N3C(=O)CN4CCCCCCC4
O=S1(=O)NCCC6C1N(CCn3nnc2ccccc23)C(c5cccc(NC4CC4)c5)CC6
O=C2Nc1ccc(Br)cc16C2Cc5cc(-c4cc3ccccc3oc4=O)oc(=O)c5O6
O=C(NCCN1CCOCC1)c4ccc(NC(=O)C3CCCN(S(=O)(=O)c2ccc(F)cc2)C3)cc4
CCCOc3c(N2CCN(C(=O)Nc1ccccc1OC)CC2)c(=O)c3=O
CN(Cc2cn(-c1ccccc1)c3ccccc23)C7CCN(c5c(NCc4ccco4)c(=O)n(C)c(=O)n5Cc6c(F)cccc6F)CC7
O=C1NC(=O)NC1C3CC(c2ccccc2)=NO3
CCN(CC)S(=O)(=O)c3cc(NC(=O)CN1C(=O)CCC1=O)cc(C(=O)OCC(=O)N(C)c2ccccc2)c3
CCCc3nc2ccc(NC(=O)c1ccco1)cc2c(=O)n3CC(=O)NC(CO)Cc4ccccc4
CCc2ccc(C(=O)c1ccc(Br)cc1)c(Cl)c2Cl
O=C(CSc1ccc(Cl)cc1)CN2CCSCC2
CN(C(=O)CCn3nc(-c1cccc2ccccc12)cc(N)c3=O)c4ccccc4
Cc1cc(C(=O)O)sc1C=C(C#N)c2ccccc2C(=O)O
CCN(CC)CCOc3ccc(C=C(C(O)c1ccc(F)cc1)c2ccc(O)c(O)c2)cc3
Cc2ccc(S(=O)(=O)NC(=O)Nc1ccc(CC(=O)O)cc1)cc2
CCn2cc(Nc1ccncn1)c(=O)nc2-c3ccccc3Cl
C=C2C(CCCC1OC1(C)C)C(=O)N2C=O
CCO3C=C(CNC2CCC(c1ccc(F)cc1F)CC2)CCS3
CCOc4ccc(N=c2sc(C(=O)NC1CCCC1)c3ccccc23)cc4
O=C(NCCO)Nc1ccc(Br)cc1
COc2ccc(NC(=O)CN(C)C(=O)c1cnc(Cl)c(Cl)c1)cc2
OC(CNCCCOc1ccccc1Br)COc2ccccc2
COc1cccc2oc(=O)sc12
CCOc5ccc(C(=O)c3cn(Cc1ccccc1)c2cc4c(cc2c3=O)OCO4)cc5
C=C(C)Cc1cc2c(OC)(cc1OC(C)=O)CCN(C)C2
CC3=CC2(=O)(OCCCC(C)CCC1=C(C)CCC12C)OC3=O
OC(CNCc1ccc(F)cc1)CCCOP(=O)(O)O
O=C(Cn2nnc1ccccc12)NN=c3nc[nH]c4c3cnn4Cc5ccccc5
Cc3ccc(Nc2nc(-c1ccccc1)cs2)cc3
CCCOc1ccccc1-c3nc(CN2CCCC2)cs3
Cc5nc(N4CCN(c2c(Cl)cnc3[nH]c(-c1cccnc1)cc23)CC4)no5
CCCCCCCCCCCCn1ccnc1
O=C(O)CCc1ncc(C(F)(F)F)cc1Cl
COcc3cc[nH]24cnc1ccccc1c2c3c5ccccc45
COc4cccc(C3NC(c2nnc(-c1ccccn1)o2)CCC3)c4OC
O=C(NCc1cccc(F)c1)C2CCCCN2S(=O)(=O)c3ccccn3
Cc4nsc3cc(-c2cccc(-n1cccn1)c2)nn3c4=O
O=C(CC(c1ccccc1)c2ccccc2)N4CCCC(n3cncn3)C4
O3=CNC(=O)C(c1ccccc1)(c2ccccc2O)N3
CC(=O)Nc2cc(C(=O)NCC1CC1)c[nH]c2=O
O=c2cnn(-c1ccccc1F)c2N=Nc3ccc(F)cc3
CN(C)C(=O)NS(=O)(=O)c1ccccc1-c2cc(C(F)(F)F)cc(C(F)(F)F)c2
Cc2cc(=O)n(CCc1ccccc1O)c3cc5c(cc23)c4ccccc4c(=O)n5Cc6ccc(Cl)cc6Cl
CC(C)CC(C(=O)O)n4nc(-c1ccccc1F)c3c(Nc2cnn(C)c2)ncnc34
COc3c(-c1csc(N)c1C(=O)Nc2ccccn2)ccc4cccnc34
CC(=O)N2N=C(c1ccccc1)CC2c3ccc(Cl)cc3Cl
O=C(NN=CC23CC1CC(CC(C1)C2)C3)c4cccnc4
Cc5cc(C)nc(N4CC3CN(C(=O)c2cc1cc(F)ccc1[nH]2)CC3C4)n5
CNC6(=O)c1ccccc1Cc5nc(N4CCN(S(=O)(=O)c3ccc2ccccc2c3)CC4)ccc56
CCOC(=O)c2cc(N(Cc1ccc(OC)cc1)S(C)(=O)=O)ccc2-c4nnc(-c3ccccc3)o4
COc1ccccc1OCCNC(=O)c3ccc(CS(=O)Cc2ccc(Cl)cc2)o3
Cc4cccc(CCN3C(=O)C(C2CN(C(=O)c1cccnc1)C2)C3)c4
O=C(NCCC1CC1c3ccc(-c2ccc(Br)cc2)o3)Nc4ccc5c(c4)CCCC5
O=C2c1ccccc1C(=O)c4c2cc(-c3ccc(Br)cc3)[nH]4
CCCCN3(CCCCOC(=O)OC1CCCCCNC(=O)CCCCCNC(=O)CC1)CCCc2c(O)cccc23
CN(CCC(CNC(=O)N2CCC(Oc1cc(F)cc(F)c1)CC2)c3ccc(F)cc3)CC(=O)O
CN(CC(=O)Nc1ccc(F)c(F)c1F)C(=O)CCc2ccccc2
COC(=O)c3ccc(NC(=O)c1ccc2c(c1)nc(C)n2C)cc3
COc3ccc(S(=O)(=O)NC2CC(C(=O)OCC(=O)NC(C)C(=O)Nc1ccc(C(C)=O)cc1)CC2=O)cc3OC
Cn4cc(-c3cnc(N1CCNCC1)c(Cn2cncn2)c3)cn4
Cc3ccc(S(=O)(=O)NNC(=O)c1c(C)sc2ncnc(N)c12)cc3
CN(C)C(=O)c3cc(-c1ccc(C(F)(F)F)c(S(C)(=O)=O)c1)n(-c2ccc(C(N)=O)cn2)n3
COCCC2CCC(=O)N(CC(O)c1cccc(OC)c1)C2
CN5CCN(C(=O)CCc3cn(CC(=O)Nc1ccc2c(c1)OCCO2)c4ccccc34)CC5
CC(NP(=Nc1ccc(Cl)cc1)NO)C(=O)NCc2ccccc2Cl
CC(C)C(NC(=O)Cn3ccc2cc(NC(=O)Nc1ccccc1Cl)ccc23)C(=O)O
CC4CCCC(NS(=O)(=O)c3ccc(-n1nnnc1Sc2ccccc2F)cc3)C4C
CC2CCC(c1cccc(O)c1)CC2
CC(=O)N(CCCF)CC3OC2OC(C(=O)NC)C(=CS(=O)(=O)O)(CNC(=O)c1cncc(Br)c1)C2O3
CC4CCCN(CC(O)Cn3c1ccccc1c(=O)c2ccccc23)C4
CC4CCN(C(=O)COC(=O)C=Cc1ccc3c(c1)Cc2ccccc2-3)CC4
Nc2ccc(-c1ccc(N)cc1)cc2
COc3cccc(CNC(=O)N(C)Cc1c[nH]nc1-c2ccc(Cl)cc2)c3
COc3ccc(CCc2ccc1ccccc1n2)cc3OCc4ccccc4
COc2cc(C=CC(=O)c1ccc(OC)c(OC)c1)cc(OC)c2O
Cc4cc(C)cc(S(=O)(=O)c2c(C(=O)NCc1cccc(C)n1)c(C)nc3ccc(Br)cc23)c4
Fc3cc(F)cc(COc2cc(N1CCNCC1)ccc2Cl)c3
CN(C)c3ncc(-c2ccc1nsnc1c2)cc3NC(=O)c4ccc(C(C)(C)C)cc4
O=C(c1ccco1)CCc23ccccc2C=NC4(=O)CCCN34
c1cccc2(c1)N=CCCC25C(c3ccccc3)CCN(C4CCCCC4)C5
CCCOC(=O)c2c(-c1ccc(Cl)cc1)cnc3c(C(C)(C)C)c(O)c(NCCCNC(C)=O)cc23
COc2cc1ncsc1c(=O)n2-c3ccccc3
O=C(NCC1CC1)c2cc(C(F)(F)F)cc(C(F)(F)F)c2
CSc1nnc3n1-c2ccc(Cl)cc2S(=O)(=O)N3Cc5cc4cc(C)ccc4n5C
COc3ccc(-c2cc(-c1ccc(F)cc1)[nH]n2)cc3
Cc5cc(-c3n[nH]c4cc(NC(=O)NC(C)c2ccc1ccccc1c2)ncc34)ccn5
O=C(Cc1cccc([N+](=O)[O-])c1)N3CCN(c2cccc(Cl)c2)CC3
COC(=O)c2[nH]c1ccccc1c2NC(=O)c4ccc(CC3SC(=S)NC3=O)cc4
COc4ccc(OC)c(Nc3nc(-c2nnc(SC(C)C(=O)NC1CCCC1)o2)cs3)c4
CCOC(=O)c2c(N)n(NC(=O)c1ccncc1)c(=O)[nH]c2=O
CC(C)C(=O)N2CCN(C(=O)Nc1cccnc1)CC2
N#Cc1ccc4c(c1)C3(CCN(C(=O)Cc2ccccc2)CC3)CC4C(N)=O
O=C(c1ccc(F)cc1)N4CCC3(O)(CCc2ccc(F)cc23)CC4
Cc5cc(COc3cccc(CNC(=O)C1NC(=O)OCC1c2cc(Cl)ccc2Cl)c3)n(-c4ccc(C(F)(F)F)cc4)n5
O=C(O)C(O)=C(C(=O)c1c[nH]c2ncccc12)c3ccc(Cl)cc3
C
C[n+]c16ccccc1c(Nc2ccc(C(=N)N)cc2)cc5cc(NC(=O)C=Cc3ccc(Cl)cc3)c(C4=NCCN4)cc56
COc1ccc3c(c1)C(c2ccccc2)=NCC(=O)N3
COc2ccc(OC)c(NC(=O)COC(=O)CSc1ccc(S(=O)(=O)NCC(C)CC)cc1)c2
COc4cc(OC)cc(-c1ccc3(c(=O)o1)CCc2cc(OC)ccc2N3C)c4
COc5ccc4nc1cc(Cl)ccc1c(N3CCN(c2cccc(F)c2)CC3)c4c5
O=C4OC3c2cc(OC(=O)NCc1ccccc1)ccc2OCC3C45OCCO5
C=CC=CC=CC=CCCCC=C(C)CCCO
CC4=C(C(=O)Nc1ccccc1OC)C(c2cccs2)n3nccc3N4
Nc2ncc(C(=O)Nc1ccccc1)cn2
O=C(Nc4ccc(N3CCN(CC(O)(Cn1cncn1)c2ccc(F)cc2F)CC3)c(F)c4)C(F)(F)F
C=C(C)C(=O)OCCC(C)C1(COC(C)=O)C6(OC(C)=O)CCC1C5CC4(C)C(c2ccoc2)OC(=O)C3OC34C56C
CCC(=O)(Nc2nnc(Cc1cccs1)s2)N4C(=O)c3ccccc3C4=O
CCOc4cccc(-c3cc(C(=O)Nc2cccc(OCC1ncc(C)c(=O)[nH]1)c2)c(C)o3)c4
CC(=O)OCC(O)C3C1CC4CC2CC5(O)CC(C12CC34)CC5(O)C=CC(=O)c6ccccc6CO
C=CCn2c(SCC(=O)NC1CCCCC1)nnc2-c3ccncc3
CNC3(=O)ccnn4c2c(-c1ccccc1OC)ccnc2nc34
COc2ccc(CCOc1ccc(C(=O)O)cc1C(C)C)cc2
CCCN(CC(=O)NO)c2nc(-c1ccco1)nc3ccccc23
O=C(NN=Cc1ccc(Br)s1)c3cn(CCO)c2ncnc(=O)c2c3
CC(C)(C)Nc1ccccc1NC(=O)C(=O)CC(C(=O)c2ccccc2)C(C)(C)C
O=C(O)C=Cc2ccc(S(=O)(=O)Nc1ccc(Cl)cc1)cc2
CCNC1C(C)CN1C(=S)Nc2cccc(Cl)c2C
CCNC(=O)Cnnc3c2c(=O)oc1ccc(C(C)(C)C)cc1c2nc3=O
CC(C)C4C(C(=O)NO)CC5C(C)CC3C(C(C)CC2C1(=O)CC(C)(C(=O)O)CCC1(C)CCC23C)C45
COc3cccc4c(C2CC(=O)c1cc(O)ccc12)cccc34
COc1c(OC)c(OC)cc2oc(=S)c4c(c12)C(=O)c3cccnc3C4=O
Cc3ccc2nc(Nc1ccc(Br)cc1F)cc(=O)n2c3
CCOc1nc(NC(=O)CNC(=O)OC(C)(C)C)nc2cc(Cl)ccc12
COc1ccccc1N3CC(=O)N(CC(C)C)c2ccccc2C3=O
COc2ccc(CNC(=O)OCc1ccccc1)cc2
c3ccc(CNC2CCC(CCNCc1ccccc1)CC2)cc3
COC(=O)C6(Cc1ccc(OC)cc1)C5c4cc(C(=O)NCC2CCCO2)n(CCSc3ccc(I)cc3)c4CC5CN6C(=O)c7ccccc7
CC(c1ccc(Cl)cc1)n2cncn2
COC(=O)C(C)NC(=O)c1ccc(Cl)cc1
Cn1c(=O)[nH]c(=O)c2c1ncn24CC(=O)c3ccccc34
O=c3[nH]c1ccc([N+](=O)[O-])cc1c4nc(-c2ccccc2)nc34
COC(=O)(cc2cc(=O)c1ccccc1o2)C(=O)NC3CCCCC3
CCOC(=O)C=C(C)N(c2nc(-c1ccc(OC)c(OC)c1)cs2)(C(C)=O)CCc3ccc(OC)cc3
Cc3ccnc(N2CCN(C(=O)Cc1cnn(C)c1)CC2)c3
Nc2ccc(C(=O)OCCCc1c[nH]cn1)cc2
Nc1ccc2c(c1)C(=CCl)SC2=S
CCCC(NCCCCCC(CCCN(CC)CC)C(=O)NC(CO)Cc1ccccc1)C(=O)N2CCC(CC(=O)O)CC2
N=C(N)NCCC(CNc1ccc(Cl)cc1)C(=O)O
C
O=C(C=CCCC(=O)O)(c2ncc(-c1ccccc1)s2)C(O)C(O)C(F)(F)F
CC(=O)NC(C=CC=CCC(C)C)C(=O)c1ccccc1
Cc1ccccc1OCc2cc(F)c3c(c2)CNCC4C3CSSC5CN4C(=S)NC5(C)C
COc1ccccc1NC(=O)CCN3CCN(c2ccc(F)cc2)CC3
O=c3cc2[nH]c1cc(F)ccc1c(O)c2[nH]3
CN(C(=O)CCC12CCCN1CCC2c3ccc(Cl)cc3)C4CC4
CCCCCCCCCCCCCCCCOCCC(O)C(OC(=O)C(N)C(O)n1ccnc1)COC(C)=O
CCC(=O)N2CCCC(Cn1[nH]c(=O)cc1C(F)(F)F)C2
COc3ccc(CNCc2c(O)[nH]c(=O)n(-c1ccccc1)c2=S)cc3OC
CN(CCCOc2ccc1c(I)cccc1c2)Cc3cccc(Cl)c3
Cn2c(N)c(C(=O)CSc1n[nH]c(=O)n1C)c(=O)n(C)c2=O
Cc2ccnc(NC(=O)CC1CCCC1)c2
Cc1c(F)ccc(C(F)(F)F)c1C(=O)NCCC3CCCN(C(=O)c2ccncc2)C3
CC(=O)N3CCC(C2NC(=O)N(CCCCOc1ccc(Cl)cc1)C2=O)CC3
C#Cc3cccc(Nc2nc1cc(N)ccc1[nH]2)c3
Cc2ccc(CNC(=O)N(C)CC1CCOCC1)cc2
CNCCc3cc2c(Nc1c(Cl)cccc1Cl)ncnc2cn3
CC(CC(=O)Nc1cc3cc(c1)C(=O)N(C(C)CO)CC(C)C(CN(C)S(=O)(=O)c2ccc(F)cc2)O3)OC(C)(C)O
CN(C)C4(=O)NCc3c(-c2noc(C1CC1)n2)nn(C)c3C4
Cc1cccnc1-c4cc(COc2ccc(C(F)(F)F)cn2)c3cc(C)ccc3[nH]4
CC(=CC(=O)C(C(C)C)C(C(C)CO)CCOS(=O)(=O)O)CC=C(C)CCC=C(C)CCCc1c(OC)coc1C=CC(=O)c2cc(OC)c(OC)c(OC)c2
C2=NN(c1ccc(F)cc1F)CCC2
Cc4cc3cc(CNS(=O)(=O)c1cccc2nsnc12)c(=O)[nH]c3cc4C
N=C2CCC(CC1=CCCCC1)CC2
CN(C(=O)C=NNC(=O)c3cn(Cc1ccccc1[N+](=O)[O-])c2ccccc2c3=O)c4ccccc4
Cn1ccnc1CNC(=O)N(c2ccc(C#N)cc2)C3CCS(=O)(=O)C3
O=C2C1CCCCC1N2S(=O)(=O)c3ccc(Br)s3
O=[N+]1([O-])C=C(Cl)C(NCCCl)=NC1n2ccnc2[N+](=O)[O-]
c5cnc(-cn4cc(C1CCNCC1CO3cc(-c2ccccc2)on3)cs4)cc5
CC(=O)N4CCN(c3nc(N)nc(CN2CCN(c1ncc(Cl)cc1Cl)CC2)n3)CC4
CC(C)n7cnc6c(NCC3Cc1cc(Cl)ccc1N(C2CC2)C3=O)nc(-c5ccc4ccccc4c5)nc67
Cc3ccc(NCc1cc(C)cc2oc(=O)ccc12)cc3Cl
CCCN(CCCn4c(=O)n(C2CCN(S(=O)(=O)c1ccccc1Cl)CC2)c3ccccc34)CC5CCCO5
N#CC(C#N)=Cc1ccccc1
N=C(N)NCCCCCCC(=O)Nc1ccccc1
CC(NC(=O)c1cnn3c1NC(c2cccc(Cl)c2)CC3C(F)(F)F)c4ccc(NS(C)(=O)=O)c(F)c4
COc3cccc(NC(=O)CN(C)C(=O)c2cccc(NS(=O)(=O)Cc1ccccc1)c2)c3
COc4ccc(OC)c(Nc2nc1ccccc1nc2NS(=O)(=O)c3ccc(C)cc3)c4
CC5CN(cc3N(c2cccc(C(=O)NCCCN1CCOCC1)c2O)c(F)cc4c(=O)c(C(=O)O)cnc34)CC(C)O5
COc7ccc(-nc6C(c4ccc(C(=O)N(cc2ccC(=NC(=O)c1ccc(OC)c(OC)c1)cc2)c3ccc(OC)c(OC)c3)cc4)nc5ccccc5c6=O)cc7
COc3cc(OC)nc(-c2ccc(-c1ccc(C(=O)O)cc1)s2)n3
CC2CN(CCc1ccccc1)CCC2(C)c3cccc(O)c3
CCCCCCC#Cc1ccccc1
CC(Cc1cnnn1Cc4ccc(-c2ccccc2-c3nn[nH]n3)cc4)C(=O)O
Cn5c(CN2CCN(c1cccc(Cl)c1Cl)CC2)nc4cc(NC(=O)COc3ccccc3)ccc45
CCN(CC)C(=O)c4cc3c(-c1ccccc1)nn(-c2ccccc2)c3nc4C
CC1(CCC(O)CC1=CC=C3CCCC2C(C)(C)C(O)CCC23C)C(C)C
COc1cc3c(cc1OC)CC(=O)(NC=Cc2ccc(O)c(OC)c2)CC3
O=C(CCCn3c(SCCOc1ccccc1)nc2ccccc2c3=O)Nc4ccccc4Br
Cc3cc(NC(=O)COC(=O)C2COc1ccccc1O2)no3
O=[N+]([O-])c4cnc(Nc2ccc(C1COC1)cc2-c3ccccc3)cn4
N#Cc1cccnc1
O=S(=O)(NCc2ccc(CN1CCCCCC1)o2)c4cc(F)c3ccccc3c4O
CC(NC(=O)C(N)Cc1ccccc1)C(=O)NC(Cc2c[nH]c3ccccc23)NC(=O)OC(C)(C)C
BrC2=Cc1ccccc1O2
CNc4c(C(=O)NC2CCC(N1CCOCC1)CC2)oc5ccc(NC(=O)c3ccc(C#N)cc3)cc45
CC(=O)N(Cc1n[nH]c(NC(=O)OC(C)(C)C)n1)C(=O)OCC(C)(C)C
N#NCCCCCCCC3CCN2CCc1ccccc1C2C3
O=C(NCc1ccccc1CN2CCCCC2)C(Cc3ccccc3)NS(=O)(=O)c5ccc4ccccc4c5
Cn3c(N)c(S(=O)(=O)N1CCCC1)c2ccccc2c3=O
COc2ccc(S(=O)(=O)NC(=O)C=Cc1ccccc1F)cc2
CCCCCCCOc1cc2c(cn1)[nH]c(=NN)n2CCC
CCCCn1nc(C)cc1C(=O)OCC(=O)N3CCN(C(=O)Cc2ccccc2)CC3
CCOCC5(=O)Nc4ccc(C(=O)OC3c1ccccc1-c2ccccc23)cc4C5=O
Cc1nn(C)c6c1C(c5ccc(O4CC(c3cc2ccccc2nc3Cl)=NN4C(C)=O)cc5)NC(=O)N6
CSCCC(NC(=O)C(CCC(=O)O)NC(=O)C(N)CO)C(=O)N(CC(=O)N1CCCC1C(=O)N2CCCC2C(=O)NC(Cc4ccc(-c3ccccc3)cc4)C(N)=O)C(C)C
COc3c(C)cnc(CC(Cc1ccccc1)C(=O)NS(=O)(=O)c2cc(F)cc(C(F)(F)F)c2)c3C
C=C(C)CSc1nncn1N
CC(C)(C)CC4CCN(c3cn2c1ccccc1nc-2c(N)n3C)CC4
O=c3cc(NC1CCCCC1)c2c(O)cc(O)cc2o3
CCCOC4CC25CC(F)C1=C(C(=O)CCC1(C)C2(F)C(O)CO(P(=O)(O)c3ccccc3Cl)O4)C5
N#Cc4ccc3[nH]c(CC2CCN(CCCSc1ccccc1)CC2)nc3c4
COC(=O)CNC(=O)CN(C(=O)C(Cc1ccccc1)N(C(=O)CNC(=O)(CNC(=O)C(N)Cc2ccc(OP(=O)(O)O)cc2)C(C)C)C(C)C)C(C)C
Cc2sc1[nH]c(=S)nc1s2
O=C2Nc1ccc(I)cc1C2=NNC(=S)Nc3ccc(Br)cc3
c4ccc(-c3ccnc(-c2ccc(OCCN1CCOCC1)cc2)c3)cc4
CCOC(=O)c3ccc(OCc1cc(Cl)nc2c(C)cnn12)cc3
CCNC(=O)C(C)n3c(C)c2c(C)nn(C1CCCC1)c2cc3=O
S=C(NCCc1c[nH]c2ccccc12)N3CCOCC3
CCN(C(=O)c1cc(OC)cc(OC)c1)C2CCCO2
CCc2nc(C)c(C(=O)NCCN1CCN(C=O)CCC1=O)s2
CC(C)CCN2C(=O)c1ccccc1C2C(=O)NC(Cc3c[nH]c4ccccc34)C(=O)NCc5ncc[nH]5
Cc4ccc(C(=O)Nc1c3c(nn1-c2ccc(F)cc2)CS(=O)(=O)C3)c(C)c4
O=C(O)c1ccc2c(c1)nnn2-c6ccc5nc(-n3cccn3)c(-c4ccco4)nc5c6
CCOc1ncccc1C(=O)Nc2n[nH]c(=S)n2-c3ccccc3
CC3CCc2nc(C)c1c(C)c(C)nn1c23
CCCCn4cc(-c1cnc2n(c1=O)CCN2C(=O)Cc3ccccc3)cn4
CSC1=NCCN1Cc2ccc(C(F)(F)F)cc2
c5cc(Nc2nc1ccccc1[nH]2)nc(Nc3ccc4c(c3)OCO4)c5
Cn3cc(Cl)c2cc(NC(=O)C1CC1)ccc23
N#CC(=Cc1cccc(C#N)c1)C(N)=O
CCCCCCCOc3cc(-c1[nH]c(=O)c(C#N)c2c1CCC2)c(Cl)cc3Cl
Cc3ccc(C(=O)c1cc(F)ccc1N2CCNC2=O)cc3
COc2ccc(NC(=O)NCC1CCCO1)c(OC)c2
Oc3ccc(OCc2cc(-c1ccccc1)[nH]n2)cc3
CS(=O)(=O)N2CCN(Cc1ccncc1)CC2
COc5ccc3(C#C4(CCC(=O)Nc1ccccc1Cl)CCC(N2CCCCC2)C(C3)C4)cc5
COc3nccc(N2CCN(Cc1cc(O)c(O)c(O)c1)CC2)n3
CN3CCC(Nc1ccccc1Sc2ccc(C(F)(F)F)cn2)CC3
Cn3cc(NC(=O)c1cnn2cccnc12)cn3
CCC(CC(cc3cccO(Ccc2ccc1ccccc1n2)c3)c4ccc(OC(C)=O)c(C)c4)=NOC
CSc2ccc(C=CC(=O)ON=C(N)c1ccncc1)cc2
Cc1ccccc1-n2c(C)ccc2NC(=O)c3cccc(N)c3
CSc4ccc3(COC2CC(Oc1ccccc1CN)C(OC)C23)cc4
CCCCCC=CC=C(C(=O)OCC(=O)NCCO)n3c(-c1ccc(P(=O)(O)O)o1)nc2ccccc23
CC(CCCCCN3CCN(c1ncnc2[nH]cnc12)CC3)NCc4ccc(C(F)(F)F)nc4
O=C(O)CN2C(=O)C(=Cc1ccc(O)c(O)c1)SC2=S
COc6cc4c(C3=NC(c1ccc(Cl)cc1)C(C(=O)Nc2cccc(OC)c2)CC(=O)N3C4c5c(F)cccc5F)cc6
CN(C)CCC(C(c1ccc(Cl)c(Cl)c1)c3ccc(-c2ccccc2)cc3)C(=O)O
O=C(O)C4CCc3c(F)cc(N(C(=O)C=Cc1ccccc1)CCN2CCOCC2)cc3N4
Cc2cc(C)n(CC1CCCN1CC(=O)NC(C)C)n2
O=C(O)CCC(O)C=C3CC2C15C4CC(C1)C2C3C(=O)(C4)C5
O=C(O)C=C(cc5ccn4c(-c1ccc(Cl)c(Cl)c1)c(-c2ccc(Cl)cc2Cl)n(Cc3ccccc3)c(=O)c4c5)Cn7nnc6ccccc6c7=O
CCCCCCCCCCCCCCCCNc1ccc(C(=O)OC)cc1
CCCn4c(=O)n(-c1ccc2c(c1)OCO2)c(=O)c(C(=N)Nc3ccc(CN)cc3)c4=O
Clc4cccc(-n3c(-c1ccc(Cl)cc1Cl)nc2ccc(Cl)cc23)c4
C#CC(NC(C)=O)C(=O)NC(C)c3nc2ccc(-c1ccncc1)cc2s3
CCCCC(NC(=O)CSCN1C(=O)CSC1=O)C(=O)NC(Cc2ccccc2)C(=O)O
CN(C)CCc3ccc(NC(=O)c2nc(-c1cc(F)cc(Cl)c1)c[nH]2)cc3
COc1cc(Cl)c(C)cc1NC3(=O)C(C(F)(F)F)N=C(c2ccccc2)N3C4CCS(=O)(=O)CC4
Cn1nnnc1SCC(=O)NNC(=O)C=Cc2ccccn2
Cc2cccc(NC(=S)NC(=O)CC(O)c1ccccc1)c2
Cc2[nH]c1ccc(C(=O)O)cc1c2C=C4C(=O)Nc3ccccc34
COc2cc(C=CC(=O)c1ccc(C)cc1)cc(OC)c2OC
CCC2(C)C(=O)N(C(=O)NCCC1=CCCCC1)C2(C)C
Cc1ccccc1NC(=O)(CNC(=O)C2(C)CCCO2)c3ccccc3Cl
CC(C)CC=NO5C(C(=O)N1CCOCC1)C4(C)(C)CC(C)C3=CC(OCc2ccccc2)CC3(C)C4=CC5=O
CCOC(=O)Cn1nc2n(c1=O)CCCC2
CCN(CCc1c(F)c(F)c(F)c(F)c1F)C(=O)c2c(C)n(C)c(=O)c3ccccc23
O=C(Nc1cccc(Cl)c1)c4ccc(CSc2nccn2Cc3ccccc3)cc4
CC(=O)Nc3nc2ccc(-c1cccc(Cl)c1)cc2s3
CCC(N)C1(=O)NC(C(=O)O)=C(CSC)CC1
CC4(Cc1ccc(C)cc1)C(=S)N(c2ccccc2)c3ccccc34
Cc2cc(C)c(S(=O)(=O)NN=Cc1ccc(F)cc1)c(C)c2
Cc3nc(-c2c(Cl)cc(C(=O)NCc1ccc(S(C)(=O)=O)cc1)s2)cs3
COc3ccc(C=CC(=O)c2ccc1ccsc1c2)cc3
CC(C)(COc3ccc(C=NNC(=O)c2ccc(-c1ccccc1)cc2)cc3)C(N)=O
Cc3nc2ccc(NC(=O)NCC(=O)Nc1cccc(Cl)c1)cc2s3
Cc3nc(CNC(=O)c2cnc(NCC1CCOC(C)(C)C1)cn2)cs3
COC(=O)C3CCN(Cc2cc1cc(C)c(C)cc1[nH]c2=O)CC3
CCCCCCCCCCCCCCCCNc1ccc3c2c(nccc12)C(=O)O3
CCN(CC)C(=O)Cn2c(N1CCOCC1)nc3c2c(=O)[nH]c(=O)n3C
COc5ccc(NC(=O)N4CC(c3nc-c2c(n(C1CC(O)C(CO)O1)c(=O)[nH]c2=O)C3(C)C)nc4CCO)c(OC)c5
CC(C)CC(=O)c1ccc3c(c1)C(C)C(C)(Cn2cnnn2)O3
CCOC(=O)C=CC3(Cc1ccccn1)(C(=O)OCC)=C(C)Nc2nc(S(N)(=O)=O)nn2C3
Cc2cc(NC(=O)CSc1nc(N)cc(N)n1)no2
CNC(=O)C2NC(=O)C(C)Sc1ccc(Cl)cc12
CC1CCCN1CCc5ccc(-n4cc(-c3cnc(N)c(-c2cccnc2)c3)ccc4=O)s5
CN1CCC(=NO)C1
COc1cc2cc(c1)(CCCNC(=O)OCCCCCN=C=S)CC2
COc2ccnc(N1CCC(NCCCS(C)(=O)=O)CC1)n2
Cc2onc(-c1c(F)cccc1Cl)c2C(=O)ON=C(N)c3ccc(Cl)cc3
N#Cc5ccn4c(C(=O)Nc1ccc(C(F)(F)F)nc1)c(-c2ccccc2)n(CC(=O)N3CCOCC3)c4c5
COc1ccccc1C(=O)C5(C(O)C2CCCCC2)CN=C(N)N(c4nc3ccccc3s4)C5=O
CNc2nc(CC(C#N)NC(=O)c1cscn1)cs2
Cc3cc(Cl)c(OCCC(c1cc(Cl)cc(Cl)c1Cl)N(C)C2CCNCC2)c(Cl)c3
COC(=O)C1=C(C)NC(C)=C(C(=O)OC)C1c2cc(OC)ccc2F
NC2=NC(CCC(=O)c1nccs1)CO2
CCn1nccc14C(COC)CNc(n2cnnc3c(OC)c(OC)c(OC)cc23)C4
CCCCC2C=Nc1ccc(O)cc12
C[N+](C)(C)CC1=CC(=O)OC1
CN(C)S(=O)(=O)Nc2c(C(N)=O)n(CCCCCc1ccccc1)c3ncccc23
CCOc4ccc3nc(N2CCN(CC(=O)Nc1cccc(C)c1C)CC2)sc3c4
N=C4NC(=O)C(=Cc3ccc(-c2ccc(N1CCCCC1)o2)nn3)S4
CCCCOc1ccccc1CNC(=O)C(C)C3C(C)(C)N(C(=O)C2CC2)C3C(=O)N5CCN(c4cccc(C)c4)CC5
CN(CCOc3ccc(CNc2nc(-c1ccncc1)ncc2C(N)=O)cc3)Cc4ccccc4
O=C(Nc1ccccc1)c3ccc2c(=O)n4c(nc2c3)CCCCC4
CC(=O)Nc3ccc(C#Cc2ccc(CN1CCOCC1)cc2)nc3
O=C(c1[nH]nc2c1CCCC2)N5CCC4(Cc3ccccc3C4)CC5
CCCCc2ccc(C(=O)Nc1nnc(CCC)s1)s2
COc3ccc(CNCCc1c[nH]c2ccccc12)cc3
Cc4cc(N1CCC3(CC1)Nc2ccccc2NC3=S)ncn4
CCc1c[nH]nc1C(=O)N(C)c2c(C)c(CC(N)=O)c3ccc(C)cc23
Clc1ccc(Br)cc1CNc3ccc(CN2CCOCC2)cc3
N=C(NCCC1CCCCC1)NN=Cc2cc(Br)ccc2OCc3ccc(C(=N)N)cc3
COc3cc(C=CC2(C)COc1cc(COC(C)=O)ccc1O2)ccc3O
CCCN(CC(=O)Nc1cccc(F)c1)C(=O)c2ccc(CS(C)(=O)=O)cc2
Cc2ccc(NC(=O)N1CCCCCC1)c(C)c2
CC4(C)C(CC(=O)N1C(CCC(N)=O)CCC1C(=O)NCc2ccc3c(c2)OCO3)C4(C)C
CN(Cc1ccccc1)C(=O)C(C)Sc2n[nH]c3cc(Cl)c(F)cc23
O=C(Nc1cccc(OCCCCCC(=O)O)c1)c2cccc(F)c2
COc2ccc(C=NNC(=O)C(OC)c1ccc(C(C)=O)cc1)cc2
CC#CC(O)C6C3CC2C5(CC=C1C(=O)CC(C)=CC12C)CC3C(n4cncn4)CC56C
CCN(CC)CCNC(=O)c3ccc2nc(NC(=O)c1ccc(C)c(C#N)c1)sc2c3
COc1ccccc1-c3ccc(C(=O)NC2CC2)nc3
Cc2nc1cccc(C)c1nc2N3CCCC3c4ccon4
C3NC2CCOC(CCCc1ccccc1)C2C3
COc4ccc(-c3nc(COc2ccc(C(=O)Nc1cccc(C(=O)N(C)C)c1O)c(C(=O)O)c2)co3)cc4
COc2ccc(C=CN(C)Cc1ccccc1)s2
NS(=O)(=O)c3cccc(Nc2cc(S(=O)(=O)O)c(NS(=O)(=O)c1ccc(F)cc1)cc2Cl)c3
O=C(NCCCN1CCCC1)Nc4ccc3ncnc(Nc2cccc(Br)c2)c3c4
COc3cccc4c(=O)c(-c1ccc2c(c1)OCCO2)coc34
CCCC(=O)NCCN
Cc1nn4(C)c(Cl)(c1C(c2ccccc2)N3CCOCC3)CCC4
CC(=O)NC(C)c4ccc(OC3CCN(c2ccnc(OCC1CC1)c2F)C3)cc4
O=C(NCc1ccco1)c4ccc(N3CCN(S(=O)(=O)c2cccs2)CC3)c([N+](=O)[O-])c4
CC5(C)CC(NC(=O)N1CCN(C)CC1)c4cc(NC(=O)Nc3ccc(-c2ccccc2Cl)cc3)ccc4O5
CCCC5cccc(cN4ccc(C(=O)Nc3ccc2cc(S(=O)(=O)N1CC(C)OC(C)C1)c(OC)c(OC)c2c3)cc4)c5
O=C(NC1CN2CCC1CC2)c4ccc(COc3ccc(Br)cc3Cl)cc4
Cc2c(-c1ccccc1C(F)(F)F)non2
O=C(Nc1ccc(F)cc1)c4nn(C(=O)c2ccco2)c3ncccc3c4=O
CCc2c3(C)[nH](c(C(=O)NCCCc1ccccc1)c2C)CC(C)(C)CC3=O
CCCC1CCCN1C(=O)c2cc(Cl)ncn2
COc4ccc(NC(=O)C=Cc3cn(C1OC(COC(C)=O)C(OC(C)=O)C(OC(C)=O)C1OC(C)=O)c2cc(C)c(Cl)cc2c3=O)cc4[N+](=O)[O-]
Cc3cc(C(=O)N2CC(N1CCCCC1)CCC2=O)ccc3F
CC(C)n4cc(C(=O)c1cnn2c(N(C)C)ncnc12)c3ccccc34
Oc1ccccc1Cc3ccc2[nH]ncc2c3-c4ccccc4
NC1COCC1N(C(c2ccccc2)c3cccc4ccccc34)C5CCCCC5
COc1cc3c(c(OC)c1OC)-c2ccc(SC)c(=O)cc2C(NC(C)=O)CC3
CN(C)CCCNC(=O)COc1ccc(Cl)cc1
NC(Cc1c[nH]cn1)c4nc(-c2ccccc2)c(-c3ccccc3)[nH]4
O=C(Cn3cnc(C(=O)NCc2cnn(Cc1ccccc1)c2)c3)Nc4cc(Cl)cc(Cl)c4
CCCCCC1OC(=O)CN=C1c2ccc(C(F)(F)F)cc2
CCCCC(NC(=O)OCc1ccccc1)C(=O)NO
Cc1cc(S(N)(=O)=O)ccc1NC(=O)COC(=O)c3cnn(-c2ccccc2)c3
S=c1[nH]nc2ccccn12
CCCCN(CC(=O)O)C(=O)C1CC23CN1C(=O)C(C)NC(=O)C(=CC)NC(=O)C(C(C)O)NC(=O)CCCCNN=C2=N3
Cc1nc(N)ccc1CNCC3(=O)NCC(NC(=O)OCC2CCCCC2)CC3
CCCN(C1C=CC=CC1)c2cc(C)ccc2OC
COc3ccc(OCCc1c(COC(=O)NC(C)C)c(CC=C(C)C)nc2ccc(C)cc12)cc3
Cn2c(-c1ccccc1)nnc2C4(c3ccc(Cl)cc3)CCC4
COc2ncc(C#CC(O)Cc1ccnc(NC(C)=O)c1)n(C(C)=O)c2=O
N#Cc1cc(CO)ccc1Oc2c4c(ccc2OC(=O)CCc3ccccc3)OCO4
Cc2cccc(NC(=O)CN(CP(=O)(O)O)c1ccc(OC)cc1OC)c2C
O=C(COC(=O)CNC(=O)C1CCCCC1)Nc3cccc(S(=O)(=O)N2CCOCC2)c3
CCOCC2CCCN(C(=O)c1ccc(=O)[nH]c1)C2
CN(C(=O)Oc1ccc(Cl)cc1)C5CCN(CCCc3c[nH]c4ccc(-c2ccc(OC(F)(F)F)cc2)cc34)CC5
O=C(N(Cc3ccc(C2NCCCn1ncnc12)n3)Sc4cc(Cl)ccc4Cl)C5CC5
C=C(C)CCC#CC3=C1C=CC(CCCC=CCC(=O)NCCC2=CC=CC(=O)N12)O3
Cc2[nH]c([N+](=O)[O-])c(COC1CCCCC1)c2[N+](=O)[O-]
Cc2[nH]c1ccccc1c2C=CC(CCC(=O)NO)P(=O)(O)O
O=[N+]([O-])c2nn(-c1ccccc1)cc2CN3CCCCCC3
NC(=S)N2N=C(c1ccccc1)CC2c4cccc(OCc3ccccc3)c4
C=CC6(C)CC4(OC(=O)N5C3CCC2CN(CC(=O)N1CCCCC1)CCC2(C)C3CCC45C)C(C)(C)C(=O)C6
O=c2[nH]c1ccccc1cc2N(CSc3ccc(Br)cc3)c4ccc(Br)cc4
COC(=O)CCN2C(=O)C(=Cc1ccc(Cl)cc1F)SC2=S
Cc2cccc(C(=O)Nc1ccc([N+](=O)[O-])cn1)c2
COc3ccc(-c2cc(=O)c1c(C)cccc1o2)c(OC)c3
CC=CC4CC(C)C3C2CCC1CC(O)CCC1(C)C2CCC34C
COCCNcn2c(=O)c1nc3c(nc1[nH]2)CCC3
O=C(CSc1nc[nH]n1)NN=Cc2ccccc2F
O=C(NO)c3cnc(NC(=O)CCC(=O)NCCc1c[nH]c2ccccc12)s3
CCOc1cccc2c4c([nH]c12)CCN(Cc3ccccc3C)C4
OCCn3nnc2c(NCc1ccccc1)ncnc23
CCOC(=O)c1cc3c(n1Cc2cc(Cl)cc(Cl)c2)CCC4C3CCC5(C)C(=O)CCC45
CN(C)C(=O)Oc2cccc(NC(=O)NCC1CCCO1)c2
COc4ccc(C(C)NC(=O)CN3(Cc1ccccc1)Cc2ccccc2C3)cc4OC
CCOc6cc(C3c1cc4c(cc1N=C2COC(=O)C23)OCO4)cc(OCc5ccccc5)c6OC
COc3ccc(CC2COc1cc(OC)c(OC)cc1C2CO)cc3
CN(CCc1ccccc1)C(=O)c3ccc(N=Cc2ccccc2)cc3
OC(COc3nc(-c1cccc(Cl)c1)c(-c2ccccn2)s3)C(F)(F)F
O=[N+]([O-])c1cn4c(n1)OCCO(CCCOCc3ccc(-c2ccc(F)cc2)cc3)C4
CSCCC(NC(=O)c2ccc(NC(=O)c1ccc(Br)o1)cc2-c3ccccc3)C(=O)OC(C)C
CCC(C)NCCc4c(-c2cccc3c(C(=O)c1ccccc1)c(O)ccc23)n(C)c(=O)c5ccccc45
CCOC(=O)NNC(=O)c1ccccc1Cl
Cc1ccccc1CN4C2CCCCC2(NS(=O)(=O)c3cccc(C(F)(F)F)c3)C4
OCCN4CCCN(C(=O)c2cc(-c1cccnc1)nc3ccccc23)CC4
CC(=O)COc3cccc(-c2nc(CNc1ccccc1C(=O)N(C)C)co2)c3
N=C(NCCCC(N)C(=O)O)NCCC(=O)O
Cc1cc(C(N)=O)ccc1-n3nnc(C(=O)Nc2ccc(CCNCCCN)cc2)n3
O=C(NNS(=O)(=O)c1ccc(Br)cc1)c2cn[nH]c2
CNC4CCc3cnc2c(-c1cccc(Cl)c1)cnn2c3CC4
Cc3c(CCC(=O)O)c2cc(OCc1ccccc1)cc(O)c2[nH]c3=O
Cc3ccc(C(=O)Nc2ncc(CC(=O)N1CCCC(F)(F)C1)s2)o3
O=C(CCCCCCc1ccccc1)c2nccs2
O=C(CCC3CC(=O)N(Cc1ccccc1)C(Cc2ccccc2)C3)NCCc4ccccc4
Cc3ccc(OCC(=O)Nc2ccc(S(=O)(=O)N1CCCCCC1)cc2)cc3
O=C(NC(Cc1c[nH]cn1)C(=O)NC(CCCCOc2cc3c(cc2)OCCO3)C(=O)O)OCc4ccccc4
Cc1ccc(Cl)cc1NC(=O)COC(=O)CSc2nnnn2C
O=C(NC2CCN(Cc1cccc(Cl)c1Cl)CC2)c5ccc(Cn4cnc3cc(F)ccc34)cc5
COc3ccc(CNCC2CC(c1ccccc1C(C)C)C2)cc3C4=NCCN4
Cc3ncc2cc(-c1cccc(C#N)c1)nc(NCCCCCO)c2c3C
CC(=O)N5CCN(c1ccccc1)(c4ccc(-c3cccc(C2NCC(C(N)=O)CC2)n3)cc4)C5
O=C(NCC1CC1)c3cc(S(=O)(=O)N2CCOCC2)ccc3O4CCC5(F)(F)C(C4)C56CCCCC6
Cc1ccccc1Oc4cccc(C=NNS(=O)(=O)c3ccc(N2CCCC2=O)cc3)c4
CN(C)c1ncnc2c1ncn2C
O=C(NO)c2cnc(N1CCCC(O)C1)nc2
O=C(CSc2nc(=O)cc(NS(=O)(=O)c1ccc(Cl)cc1)[nH]2)Nc3ccc(Br)cc3
COc1ccccc1C(O)CC(=O)OCC(=O)Nc2ccccc2CC
C=CCC1CC2CCC(C1)N2c3ccccc3
C=CC[N+]2CC(#CCCCOc1ccccc1CC(=O)OC)C(C)CC2CCC(CC)C(=O)OC
Cn1nc(S(N)(=O)=O)sc1=N5C(=C3C(=O)Nc2ccc([N+](=O)[O-])cc23)C(c4ccccc4Cl)CC5c6ccccc6
Cc3cccc4nc(-c2ccc(-c1ccc(O)cc1)s2)[nH]c34
CCOc4ccc(-c3nc(CS(=O)(=O)CC(=O)N2CCc1ccccc12)c(C)o3)cc4
Cc3ccc(S(=O)(=O)N2CCN(c1ncccc1C(F)(F)F)CC2)cc3C
CCOc2cc(CCNC(=O)COC(=O)Cc1c(Cl)cccc1Cl)cc(OCC)c2OCC
Cc3csc(NC(=O)Cc2cn1ccsc1n2)n3
CN3CCN(Cc2ccc(NC(=O)Nc1ccc(Cl)c(Cl)c1)cc2)CC3
Cc6ccc(S(=O)(=O)N5CCN(c4ccc(-c3ccc(O2CCC(N1CCC(C)CC1)CC2)c(C(F)(F)F)c3)nn4)CC5)cc6
CCN2=CN(C(=S)NC(C)=CC(=O)O)c1ccccc12
CC(C)CCCCCCCCCCCCCC(=O)O
COC(=O)CNc1cc(Cl)nc(Cl)n1
O=C(O)CNC(=O)c4nc(NC(=O)c1ccco1)c3cc(N2CCOCC2)ccc3n4
C=C2Cc1noc(CCC)c1C=C2c3cncnc3
COc7c6c(c-c5ccn(c4ncN(C3CNc2nc1ccc(Cl)cc1c(CCNC(C)=O)c2n3)CC4)cc5c6)ccc7CO
O=CC2(O)=CC(=O)C(C1(O)CCCCC1)S2
CCCCCNc1cccc(O)c1
O=C(CCC1CC1)N6CC(CCO4CC3CC(OCc2ccccc2)CC3C4)C(c5cccnc5)O6
NC(=NOC(=O)Cc1ccc([N+](=O)[O-])cc1)c2cccnc2
CN4CCN(c3ccc(NCc2cc(C(=O)O)cc(NC(=O)c1cccc(Cl)c1)c2)cc3)CC4
COC(=O)CC1C=C3C(=O)C=C1C2=CC(O)CCC23O
Cc2nc(NC(=O)COC(=O)C=Cc1ccccc1[N+](=O)[O-])ss2
N#CC2C(=N)N4(c1ccccc1)C(=O)C(C2)C(c3ccco3)C(C=4)c5ccccc5
COc1cc3cc(c1)C(O)(CCC=C(C)C)(c2ccc(=O)oc2)CC3=O
COc4ccc1c(nnn13CCN(S(=O)(=O)c2ccccc2[N+](=O)[O-])CC3)c4
CN(C)C1C2CCC1CC2OC(=O)c3ccccc3
CN3CCN(C(=O)c2cccc(NC(=O)NCCCCC1CCCCC1)c2)CC3
CC(C)C(=O)c1ccc3c(c1)C(=O)C(CCCc2ccccc2)CC3
Cc1ccccc1NC(=O)c2cnn3c(C)cc(C)nc23
COc4ccc(-c2oc(-c1cccc(Cl)c1)cc2C(=O)NC3CCCCC3)cc4F
Cc1cnc2n(c1=O)C3CNCC(C2)C3c4ccccc4
C=CCNc3ncc(C(=O)O2C(C(=O)N1CCOCC1)C(OC(=O)CC)CC2OCC)s3
Cc5ccc(-c3csc4nc(N1CCCCCC1)c(-c2ccccc2)cc34)cc5
Cc1cncnc1SC(C)C(=O)NCCc2ccc(F)cc2
CC4=C(C(=O)Nc1cccc2ccccc12)C(c3ccc(Cl)cc3Cl)CC(=O)N4
CN2CCc1[nH]cnc1C24CCc3ccccc3N4
O=C(NCc1ccc(F)cc1Cl)C2CCCC2N3C(=O)CCC3c4ccc5c(c4)OCO5
Cc2ccc(S(=O)(=O)NC(=O)Nc1cccc(C(C)=O)c1)cc2
OC2CCN(CC=Cc1ccc(Cl)c(Cl)c1)CC2C45CC3CC(CC(C3)C4)C5
CC(=O)N2CCc1cc(CC(=O)NC(CC(=O)O)(C(=O)NCC(N)=O)S(C)(=O)=O)c(C)cc12
COc4ccc(NC3CNC(=O)(C=NOCC2C(COc1cccc(OC)c1)CC(OC(C)=O)CC2O)CC3)cc4
CCOC(=O)c1c(NC(=O)CNCCCNC(C)=O)sc2c1CCCCC2
CSc1ccccc1NC(=O)c2nnsc2C
Nc2cc(O)cc(Cc1cnc(OCCO)c(CN)c1O)c2
O=C(CCCCCC(=O)NN=c2[nH]c(-c1ccccc1)cs2)NCCc3ccccc3
CCN(CC)C(=O)CNC(=O)NC23CC1CC(CC(C1)C2)C3
c3ccn2c(NCc1ncc[nH]1)c(Cl)cnc2c3
C#CCOc1ccc(F)cc1-c4cc(-c2c[nH]c3nc(S(C)(=O)=O)ccc23)cnn4
NCCCOc4cccc(C(=O)Nc3ccc(F)c(C(=O)Nc2cnc1ccccc1c2)c3)c4
COC(=O)c1cc(C)sc1NC(=O)c2ccc(F)cc2
COc4ccc(S(=O)(=O)N1CCOC1COCCOCCOCCOCCOCC2OCCOCCOCC3OCC(N)C23)cc4
CCCCC(=O)OCC1O([N+](=O)[O-])OC2OC4(C)CCC3C(C)CCC1C23OO4
CS(=O)(=O)NCC3CCC(Nc1nnnn1-c2ccccc2)CC3
COc3ccc(C2CC(c1cc(OC)c(OC)c(OC)c1)=NN2C(C)=O)cc3
CC(C)n3cc(CCNC(=O)c1nn(C)c2ccccc12)cn3
CC(OC(CCC(=O)O)=C(C)C)OC(=O)c1cc(C#N)[nH]n1
O=C(N=NN=Cc2ccc(OCc1ccccc1)cc2)c3ccccc3
CC(NC(C)(C)C)c1ccncc1
COc4c3c(C(=O)Nc1ccc(N(CCCl)CCCl)c2c1CCCC23)cc(OC)c4OC
O=S(=O)(c1ccccc1Cl)N4CCN(Cc2csc3ccccc23)CC4
Cc1cnccc1CN(C)C(=O)c2ccccc2-c5nc(Nc3ccc4c(c3)CCC4)n(C)c5
Cc5ccc4(CC2(=C1CC=C(CCC1)O2)c3ccccc34)cc5
COc4ccc(CNc1nc3c(s1)COc2ccccc2-3)cc4
CC(C)=CCc3c(O)c(OC2OC(CO)C(OC(=O)C=Cc1ccccc1)C(O)C2O)c5(O)c(c3O)C(=O)CC(c4ccccc4)C5C
NNC(=O)Cn2cnc1cc(Br)c(Cl)cc12
CC(=O)N1CCCC1C(=O)OC7(CC(C)C)CC3(O)C4Cc2ccc(O)c6c2C3(CCN4CC5CC5)C(O6)C7=O
COc3ccc(C=C1CCC2NCCC1C2)cc3
CCn1cnc3c(c1=O)CN(Cc2ccncc2)CC3
CCN3C(=O)OC2(CCc1ccccc12)N(C)C(=O)C3Cc4ccc(O)cc4
CC3CN(Cc2nc1c(c(=O)n(C)c(=O)n1C)n2CC)CC(C)O3
CNC(=O)c4cc(-c1c[nH]c2ccc(C)cc12)n(-c3cccc(C)n3)n4
Cc5cc(O)c(C(C(F)(F)F)N3C2(=O)CCCC(CCC1CNC(=O)O1)C24(C)CCC3(C)C4(C)C)c(C)c5
CC3C=C2C4CN=CC1C(C)C(C)CCC1(C)CCC2(C)C3(C)C=N4C
Cc4c(NC(=O)c2cc(-c1cccnc1)[nH]n2)c(=O)n(-c3ccccc3)n4C
Cc1ccc(S(=O)(=O)NC(C(=O)O)C(C)C)cc1
COP(=O)(OC)C(OC(=O)COc1ccccc1)c2ccccn2
COc5cccc(-n4cc(-c1ccc(C)cc1)c(-c3ccc(NC(=O)c2ccco2)cc3)n4)c5
COc4cc(NC(=O)NC(c1ccco1)c3cc(Cl)c2cccnc2c3O)ccc4-c5cnco5
NCCc4cn(CC3COc2ccc(CN1CCCC1=O)cc23)nn4
CCOc2ccc(CN(C)C(=O)c1ccc(=O)[nH]c1)cc2
O=C(Nc1nccs1)C3CCC(=O)N(Cc2ccccc2)C3
Cc5ccc(S(=O)(=O)N24Cc1ccccc1OCC2C(c3cccc(C)c3)O4)cc5
CCCCn1nnnc1Cc2ccc(Br)o2
Cl(P(=S)OCC2[n+]c(C(F)(F)F)[n+]([O-])c1ccccc12)N4CCCc3ccc(OP(=O)([O-])O)cc34
CN2CCN(CC(=O)Nc1ccc(Cl)c(Cl)c1)CC2
Cc5cc(CC(C(=O)Nc4ccc(-c3nc(N1CCOCC1)nc(N2CCOCC2)n3)cc4)C(=O)N(C)C)ccc5N6CC(=O)NC6=O
O=C(C=Cc1ccc(O)c(O)c1)OCCCCCCCc2cc(O)c(O)c(O)c2
COCC3NC(=S)N(CC(C)C)(c2nc1ccc(F)cc1o2)C3=O
Cc1c(Cl)cccc1NC(=O)CN(C)CC(=O)Nc3cccc(N2CCOCC2)c3
O=C(NCCCCOc1ccccn1)c5cc(-c4ccc(CN3CCC(c2ccccc2)CC3)cc4)no5
c5cnn(-c3nc(-c2ccc(OCC1CCN1)cc2)nc4ccccc34)c5
CC(C)Cc1ccc3c(c1)C(=NO)Cc2ccc(O)cc2O3
CCN(CC)c4ccc(C=NNC(=O)c2cc(-c1ccccc1)nc3ccccc23)cc4OC
COC(=O)c3ccc(NS(=O)(=O)c2ccc1[nH]c(=O)[nH]c1c2)c(Br)c3
CC(=O)Nc3cccc(-c2nc(-c1ccccn1)no2)c3
CC3=C(C(=O)NC1CCCCC1)C(c2ccccc2Cl)NC(=O)N3
CCN5CCN(C=Nc4cc2c([nH]c1ccccc12)c(-c3cccs3)[nH]4)CC5
Cc4nn(-c1ccc(F)cc1)c5[nH]c(CCc3cccc(C2=NCCN2)c3)nn45
OCCNc2ncc1(Cl)cccc([N+](=O)[O-])c1n2
Cc4ccc(-c3cc(C(=O)NCc1cccs1)c2ccccc2n3)cc4
C(CC)C=Nn3c(N)cC(=O)(CSc2nnc(Ccn1sc(=O)[n-]c1N(C)C)s2)c3Cl
CC#CCn2c(SCC(=O)c1ccccc1)nnc2-c3ccccc3C
CC(=O)Nc4cccc(-c3nnc(SCC(=O)Nc1ccc2c(c1)OCCO2)o3)c4
Cc2n[nH]c(SCC(=O)N1C(C)CCC1C)nc2=O
CCOC(=O)c3cnc(SCc2ccc(Oc1ccccc1F)cc2)nc3NC4CCCCC4
CN4CCCC(CNc3nccc(-n1ccnc1-c2ccccn2)n3)C4
O=C(O)C(C1CCCCC1)N5CC(CN3CCC(c2ccccc2)CC3)C(c4ccccc4)C5
CC(C)c1ccccc1SCCC(=O)O
N#CC2c1ccccc1C(=O)N2Cc3ccccc3Cl
O=C(Cc2ccc(NC(=O)NCc1cc(F)ccc1O)cc2)Nc3ccccc3
Nc1ncncc14C(=O)NC(CCCC3NCC2(COC2)C3)C4
Nc14nc(N)cc(n1)NCCOCCCC(NCc23ccccc2NSC3N)C4
Cc3ccc2nc(NC(=O)Cc1ccc(Br)cc1)sc2c3
NCCc4cc(NC(=O)CCCOc2cc(-c1ccc(F)cc1Cl)ccc2NC3CCCCC3)ccc4O
O=c2[nH]c(=O)n(C1CC(O)C(CO)O1)cc2C(F)(F)F
CCCOC(=O)c1ccccc1NC(=O)CSc3nc2cccnc2n3C(C)C
Cc1ccc4(cc1C(F)(F)F)NC(=O)Nc3c(C(=O)N2CC(O)C(O)C2)cccc3-4
CC(=O)N2CCC(C(=O)Nc1ccc(C(F)(F)F)cc1)CC2
CCCC(=O)N(CC)CC2(CC(=O)Nc1nc(C)cs1)SCCS2
Cc3csc(-c2ccc1cc[nH]c1c2)n3
CCCc1c(=O)cc(O)oc1C4(=O)C=COCC(N3CCc2ccccc2C3=O)C4
CC(C)(C)OC(=O)NC5(C(=O)NC(CC(=O)O)C(=O)N1CCCC12C(=O)(NCCC4C2(C(=O)(NCCC(=O)N3(CC(=O)O)CC=CC3)C(=O)O)C4(C)C)C(C)C)CCCCC5
CC(NP(=O)(OCC2OC(n1ccc(N)nc1=O)C(F)C2O)Oc3ccc(C)cc3Cl)C(=O)OCc4ccccc4
COC(=O)Cc1cccc(c1)C3(=O)N(C)CCCc2cc(Cl)ccc2-3
CS(=O)(=O)Nc3cccc(Nc2cccc(C(=O)Nc1ccc(Cl)cc1)c2)c3
CCCc2[nH]c(=O)c(Cc1ccco1)c(=O)n2Cc5ccc(-c3ccccc3-c4nn[nH]n4)cc5
COc1ccc(Cl)cc1NC(=O)c4c[nH]c3ccc(S(=O)(=O)N2CCOCC2)cc3c4=O
O=C(OCC#CCN2Cc1ccccc1C2=O)c4ccc(-c3ccccc3)cc4
CC1(C)CCOC(C)(C)C1C(=O)N(C)Cc2ccccn2
NC(CCSc1ccccc1)C(=O)O
CCOc3ccc(CCNC(=O)C(Cc1ccccc1)NC(=O)Cc2ccccc2)cc3
O=C(NO)C(Cc1ccccc1)NC3(=O)CC2C(=O)NC(=O)C2C3NC(=O)c4ccc5c(c4)OCCO5
CC(=O)OC(C(=O)C=Cc1ccc(O)cc1)C=CCC(C)CC4(O)C(O)C(C)C=C3C2C(C)C(C)CCC2(C)CCC34C
CN(C)CC4C1=C(CCCC1)C(=O)C(=Cc2ccc3c(c2)OCO3)C4=O
COc3ccc(Nc2cc(CN1CCOCC1)ncn2)cc3
Nc1cc(Cl)nc2ccccc12
Cc2ccc(Sc1ccc(F)cn1)c(CNCCC(=O)O)n2
Cc3nn(-c1ccccc1)c(N(CC(N)=O)C(=O)NC2CCCCC2)c3S(=O)(=O)NC(=O)c5ccc(C(=O)C=Cc4ccc(C)cc4O)cc5
CC(C)Oc4cccc(-c3nc(CS(=O)Cc2nc1cc([N+](=O)[O-])ccc1o2)cs3)c4
COc3ccc(C=C2C(=O)N(c1ccc(Cl)cc1)N=C2C(F)(F)F)cc3Br
c4cc(CN(CCF)CCOc2ccc1ncccc1c2)cc(-c3cnc[nH]3)c4
COc4ccc(C3=NN(S(=O)(=O)c1ccc(C)c(F)c1)C(c2ccc(OC)c(OC)c2)C3)cc4
Cc4cc3cc(NC(=O)NCc1c(Cl)ccc2cnc(NCCCCF)nc12)ccc3[nH]4
N#[N+][N-]c4cc(-c1cccc3c1COC2(CCCCC2)O3)ccc4Cl
CCCCCCCCCCCCCCCCOC(=O)COC(=O)CCCc1ccc(OC)c(OC)c1
CN(C)C5CCN(c4nc(NCc1ccc(N(C)C)nc1)c3ncn(C2CCCCC2)c3n4)CC5
CCCCS(=O)(=O)NC(=O)c2ccc(OCC1CCCO1)cc2
COc3ccc(C(=O)Nc2ccc(S(=O)(=O)N1CCOCC1)cc2)cc3S(=O)(=O)N4CCC5(CC4)OCCO5
CCN(Cc1ccccc1)C(=O)CN3C(=O)c2ccccc2S3(=O)=O
O=C(Nc3ccc(-c1ncccc1-c2ncc[nH]2)cc3)N(Cc4ccccn4)C5CC5
COc3ccc(N2CCN(C(=O)c1cc(OC)c(OC)c(OC)c1)CC2)cc3
Cc1cc(F)ccc1C=Nn3c(-c2ccco2)n[nH]c3=S
COc1cc(N)c(Cl)cc1C(=O)N5CCCC(N4CCN(c2nsc3ccccc23)CC4)C5
O=C(c1ccc([N+](=O)[O-])o1)N3CCN(c2ccccc2Cl)CC3
Cc3nc(NCCc1ccccc1)c2cnn(CC(C)C)c2n3
COC(=O)CCNC3(=O)C(=O)N2CCc1ccccc1C2CN(C)C3c4cccc(Br)c4
N#CC(=Cc1ccc(O)cc1)c2cccc(N=C[N+]=[N-])c2
CCOCn2c(Cc1ccccc1)nnc2-c3ccccc3
CCN1CC5NCC1CC(NC(=O)CN2CCCC2Cn4sc(=S)n(-c3ccccc3)c4=O)C5
COC(=O)CNS(=O)(=O)c3ccc(N=C2C(=O)Nc1ccccc12)cc3
c6ccc(Cc5ccc(CC3CN(Cc1ccc2c(c1)COC2)CCN3C4CCCCC4)cc5)cc6
O=C(Nc1ccc(C(=O)O)cc1)c3ccc(NS(=O)(=O)c2ccc(Br)cc2)cc3
O=[N+]([O-])c4ccc(CN3CCC(c1c[nH]c2ccccc12)CC3)cc4
CN(CC=Cc1ccccc1)Cc2ccc(Br)cc2
CCc1nn(C)c(COCC(C)O)c1Cn2c(C)cnc2C
COCCNc1nc(C)nc3c1nc(-c2ccccc2C)n3-c4ccc(C)cc4
N=c3c(-c1ccc(Cl)cc1Cl)cc(-c2ccccc2)nc3C(=O)c4cc([N+](=O)[O-])ccc4N5CCOCC5
CCN(CCN1CCNCC1)CCCc23c(C(N)=O)cccc2NC(=O)NC3(C)C
CC(=N(CCCN1CCCC1C)c3ccc(-c2ccccc2)cc3)[n+]4ccc(N(C)C)c(C)c4
O=C(COc2ccc(CCC(=O)N1CCCC1)c(Cl)c2)NCCc3ccccc3
Cc3ccc(S(=O)(=O)NCc1cc(C(=O)C(F)(F)F)ccc1-n2cccc2)cc3C
O=C1C(=O)NCC1c24ccccc2-c3ccccc3C4CO
O=CNc3ccc(NC(=O)c1cccs1)c(S(=O)(=O)c2ccc(Br)cc2)c3
CCOC(=O)c1c(C)oc2c(S(C)(=O)=O)cccc12
COc1ccccc1C=CCNCc2ccccc2
CC(=O)Oc1cccc(OC(C)=O)c1COc3cccc(Cc2cnc(N)nc2N)c3
CC(NC(=O)Nc1ccc(F)cc1)(C(=O)O)c2ccc(F)c(F)c2
CCC1(O)CC(=O)OCc2c1cc36n(c2=O)Cc5c3c4ccccc4nc5-6
O=S(=O)(c1ccc(OC(F)(F)F)cc1)N3CCCC(c2ncc[nH]2)C3
CCOc1ccccc1C=C2SC(=S)N(C)C2=O
COC(=O)Nc1ncc(C(=O)NO)cc1N
CCCOc2ccc(CN(c1nc(OC)cc(OC)n1)C(C)C)cc2OC
Cc1ccccc1N4CCN(C(=O)c2noc3c2CCCCC3)CC4
N#CC2C(=N)N(c1ccccc1)C(=O)CC23CCCCC3
CN2C(=O)OC(c1ccccc1)C2C(=O)Ncc3(C(=O)OC)scn4cnc(=O)[nH]c34
CCC6CC5CC(C)(C)c4ccc3ccc(-c2ccc(OCC1COCC(CO)(C(C)C)C1)nn2)cc3c4C5(C)C6
CCc1ocnc1C(=O)N3CCN(c2cccc(Cl)c2)CC3
Cc4cnc(CSc3nnc(CN(C(=O)c1ccco1)C(C(=O)NC(C)(C)C)c2ccco2)cc3)cn4
CC(=O)NC(COCC(CCCNC(=N)N)C(=O)N1CCCC1C(=O)NNCCCCN3C(=O)C2CCC(O2)C3C(=O)OCCCc4ccccc4)C(=O)O
C5CC4C(Nc1ccccc1Nc2ccnc3ccccc23)C(=O)N4C5C(=O)O
Clc1ncnc2c1ncn2Cc3ccccc3Br
OC2C1CCC(C1)C2Nc6cc(-c5ccc(-c4ccc3[nH]ncc3c4)cc5)[nH]n6
COC(=O)C(Cc1c[nH]cn1)(N(C(=O)OC(C)(C)C)CC(CNC(=O)(CNC(=O)CC(C)N(C)C(=O)COc2cccc(F)c2)C(C)C)C(Nc3ccccc3)[N+](=O)[O-])NC(=O)c4ccccc4
Cc3ccc(S(=O)(=O)n2ccc1cc([N+](=O)[O-])ccc12)cc3
CC(C)N2CCO(Cc1ccnc(NCCC(=O)N(C)C)n1)C2
CCC(Sc2nc1ccccc1n2C)C(=O)Nc3nnc(C)s3
Cc1ncccc1Oc5ccc(S(=O)(=O)N4CCC(N3CCN(C2CCCCC2)CC3)CC4)cc5
CCCCCCCCOC(=O)CCCCCCNC(=O)(NC(CC(=O)O)C(=O)NC(CCC(=O)O)C(=O)OCC2OC(n1ccc(=O)[nH]c1=O)C(O)C2O)c4nc(C)c3c(C)c[nH]c(=O)c3n4
COc4ccc(C3(=O)Nc2cccc(C=Nc1ccc(Cl)cc1)c2C3=O)cc4OC
CCOP(=O)(OCC)C(NC(=S)NCC1CC2CCCC(C1)N2C)c3ccccc3
COc4ccc(OC)c(CNCC(=O)N2Cc1ccccc1CC2C(=O)NCCCN3CCOCC3)c4
COc3cc2c(Nc1cccc(C#N)c1)ccnc2cc3OCCCN4CCOCC4
COc1ccccc1N5CCN(Cc4csc(NC(=O)c3cccc(N2C(=O)CCC2=O)c3)c4C(N)=O)CC5
COC5CC6(c1ccc4c(c1OC)C(=O)Nc3ccc(OCCN2CCOCC2)cc3C4=O)C=CC5O6
Cnc6(C(=O)OCC(=O)N1CCC2(CC1)OCCO2)cc4c(=O)n(-c3ccccc3)nc4c5ccccc56
CS(=O)(=O)N3CCC(N(c1ncc(CO)cc1Cl)c2nnc(C(F)(F)F)s2)CC3
CC(=O)CCCn1nnnc1-c3ccc(OCc2ccccc2)cc3
Cc3cc(C(=O)N2CCCC(C(=O)c1cccs1)C2)c(C)n3C4CCOCC4
CC=CC4(O)C3C6C(C)(C)C(OC(=O)c2cc(OC)c(-c1ccccc1)cc2)C(C)(C)C3CCC4(C)C5(C)C=CCC5(C)C6=O
C=CCNC(=S)NN=Cc1c[nH]c2ccc(Br)cc12
COc2ccc(CC(=O)Nc1cccc(F)c1)cc2
CC(=O)NCC4OC(n3cnc2c(NC1CC1C)ncnc23)C(O)C4O
Nc1ncc(Br)c3c1N=C(c2ccccc2)N3
O=C(CSc2nc1cc(Cl)ccc1s2)NC3CCCC3
COc4ccc(C(=O)Nc3ccc(NC(=O)C2COc1ccccc1O2)cc3)cc4
O=cc3c[nH]2c1ccccc1nc-2c[nH]3
Cc5cc(C)nc(N=C(NO)c1n4cn(n1)C(c2ccccc2)CC(c3ccc(Cl)cc3)=N4)n5
COc3cccc(C=Nc2ccc(CO1CC(O)CN(C(C)(C)C)C1)cc2)c3O
O=C(Cc2cn(Cc1ccccc1F)c3ccccc23)NCc4ccccc4C(F)(F)F
Fc3cccc(Cc1coc2ccccc12)c3F
C=CC(NC(=O)c2cc(S(=O)(=O)N1CCCC1)cn2-c3ccc(Br)cc3)c4ccccc4
Cc3ccc(S(=O)(=O)N2CCCC(C(=O)NCc1cccnc1)C2)cc3C(C)(C)C
N#[N+][N-]CCCn2c(Br)nc1c(N)ncnc12
CCOC(=O)CNC(=O)CC(=O)Nc1ccc2c(c1)C(=O)C(=O)N2Cc3ccccc3
COc5ccc(CN4CC3(F)(CCN(C(=O)c1cccc2cnccc12)CC3)C4)c(OC)c5
COc2cccc(C1NC(=O)NC(C)=C1C(=O)NC(C)(C)C)c2OC
O=C(Nc3ccc(-c2nnc(-c1ccccc1)o2)cc3)c4cccc(Cl)c4
CCCNC(=O)Cn2c(=O)c(C)nc1cc(C)ccc12
Nc1nc(=O)cc3([nH]1)NCC(Nc2ccccc2F)CN3
Cc2sc(NC(=O)c1ccc(Br)o1)cc2CCCC(=O)Nc3nncs3
CCOC(=O)C2=C(C)NC1=C(C(=O)CCC1)C2c3ccccc3
O=C(CC1CC1)N4CCC(c3nc(COc2ccc(C(F)(F)F)cc2)no3)CC4
CC(C)CCCC(C)CCCCCCC(Nc1ccncc1)c2ccccc2
Oc3cc(-c2nc1ccccc1s2)cc(O)c3O
N#Cc1nccnc1OC4CCN(C(=O)c3ccc2ccccc2c3)CC4
COC(=O)C(CCCN=C(N)N)NS(=O)(=O)c1ccc(C)cc1
CCC(CC)n3c1ccc(Br)cc1c2ccc(C(C)=O)c(F)c23
CS(=O)(=O)Nc3ccc(OCC(=O)N2CCCC(c1ccncc1)C2)cc3F
COc4ccc(-n1nnnc1SCCCN3C(=O)c2ccccc2C3=O)cc4OC
CC(C)c3ccc(-c1c(C#N)c(N)nc2nc(N)c(Br)cc12)cc3
CCCCOC(=O)c2[nH]c1cc4c(Cl)(cc1c2Cc3ccccc3)OCO4
C=CCNc2nc(N(CC)CC)nc(N1CCN(C)CC1)n2
CC(=O)N4CCN(c3ccc(Nc1ncc2c(n1)CCC2)c(C(F)(F)F)c3)CC4
O=C(O)C1CCCCC1NC2=NCCN2
COc3cccc(-c2cc1ccccc1o2)c3
COCCNc1ncnc3c1sc2ncccc23
O=C(OCCC(OCCCOc1ccc(C(F)(F)F)cc1)c4nc(C(=O)NO)c(CN3CCN(c2ncccn2)CC3)s4)c5ccc(Cl)cc5
CCc3ccc(NC(=O)c2oc1cc(OC)ccc1c2C)cc3C
N#Cc2ccc(N1CCOCC1)cc2NC(=O)c3ncc[nH]3
CC(C)(C)c4ccc(-c3ccc(S(=O)(=O)NCCCC2(Cc1ccnc(N)n1)CCNCC2)s3)cc4
CN4CCN(c3ccc(NC(=O)c2ccc1nncn1n2)cc3)CC4
c4ccc(C3NCc2nc1ccccn1c2C3)cc4
CC(COc1ccc(Cl)cc1)NC(=O)Nc2cccc3ccccc23
COc3c2cc(-c1ccccc1)c(O)cc2nc3O
CC(C)(Oc1ccc(Cl)cc1)C(=O)OCC(=O)Nc2ccccc2F
COc3ccc2c(NN=Cc1ccc(C(F)(F)F)cc1)ncnc2c3
CCCO
CCN(c1ccncc1)c2ccc(OC)cc2F
Fc4cc(F)cc(-c3cc(-c1ccccn1)nc(-c2cccc(F)c2Cl)c3)c4
CCN(CC)C(=O)CNC(=O)c3nn(-c1ccccc1Cl)c(-c2ccc(Cl)cc2)c3CCc4ccco4
CCSc2ncc(Cl)c(C(=O)Nc1nc(C)cc(C)n1)c2C#N
Cn4c(NCCN1CCOCC1)nc3cc(NC(=O)COc2ccc(Cl)cc2Cl)ccc34
CCc4nc3ccc(C(=O)Nc2ccc(CCN1CCC(O)CC1)cc2)cn3c4N(C)C(=O)c5ccccc5Cl
CC(=O)N2Cc1ccccc1CC2C(=O)NC(C)Cn3ccnc3
CCCCCN(CCC)C(=O)c3cc(C)cc(Nc2nccc(-c1cc(OC)cc(OC)c1)n2)c3
CN4C2CCc1c(O)cccc1C2Cc3cccc(O)c3C4O
C=CC(COC(C)=O)OC1NC(=O)C1NC(=O)OCc2ccccc2
COc6ccc4(N(C(=O)Oc1ccccc1C)C3C(=O)N(c2ccccc2)C(=O)C3C4c5ccc(F)cc5)cc6
Cc5ccc(C)c(-c4cc(NC(=O)C(=O)NN3c1ccccc1Sc2ccccc23)[nH]n4)c5
NCCC1CNCCCC1=O
CC(C)CCn2c(=O)n(C)c(=O)c1ccccc12
COC(=O)C2C(=N)Oc1cc(C)oc(=O)c1C2c3ccccc3
Ccc4ccc3cc(CNC(=S)NC(Cc1ccccc1)(CC(=O)OCC(F)(F)F)c2ccc(C(F)(F)F)cc2)cn3n4
O=C(NCC1CC1)c2cc4c(c(Cl)c2Cl)C(=O)N(c3ccc(F)c(Cl)c3)C4=O
COc3ccc(OC)c(C2CC(=O)N(c1ccccc1C)C2)c3
O=c3cc(-c1ccc(OCOCCOCC(=O)O)o1)oc4cc(OC2OC(CO)C(O)C(O)C2O)cc(O)c3-4
CCC(C)C(N)c3cccc(C2C(=O)N(c1cc(C)ccc1C)C2C=C)c3
CC(C)NC(=O)CCC(CCCC(OCc1ccccc1)CCCCc2cccnc2)N(C(=O)C(Cc3ccc(C(=O)N(C)C)cc3)CC4CCC(C(C)(C)C)CC4)CC(=O)NC(C)(C)C
COC=C3C(=O)c2nc(-c1ccccc1)oc2C3=O
COc4ccc(N3C(=O)c1cc(Cl)cnc1Oc2cc(NC(C)=O)ccc23)cc4
COc2c(C)cc(CNC1CCC(C(C)=O)CC1)cc2C
O=C5C#C(c2ccc1ccccc1c2)c4sc(Nc3c(Cl)cc(Cl)cc3Cl)nc4N5
CCCN4CC(=O)N3CC(c1c[nH]c2ccc(OC)cc12)CC3(C)C4=O
Cc3cc4(=O)c(-c2nc1ccccc1[nH]2)(c[nH]3)CC(C)(C)OCC4
CCC(=O)NC(c1cccs1)c3cc(Cl)c2cccnc2c3O
Cc1nn(C)c(C)c1CN(Cc2cncn2Cc3ccc(C#N)cc3)C4CCNCC4
CCOC(=O)C2CSc1nc4c(c(N)c1C2c3ccc(OC)c(OC)c3OC)CCCC4
CC4CN(C(C)CO)C(=O)c3cccc(NC(=O)c2ccnc(N1CCCOCC1)c2)c3OC4CN(C)C(=O)c5ccc(F)cc5
C=C4ccc(cC[P+](c1ccccc1)(c2ccccc2)c3ccccc3C)cc4
COCc1ccc(C(F)(F)F)cc1Occ4cccC(NC(=O)NC(C)c3ccc(Cn2ccnn2)cc3)c4
COc3ccc(NC(=O)COC(=O)c2oc(=O)c1ccccc1c2C)c(OC)c3
CCOC(=O)N(c1cc(C)ccc1O)C2CC3CCC(C2)N3C
COC(=O)CC(S(=O)(=O)NC(=O)c2ccc(-c1ccc(NC(=O)NCC(F)(F)F)cc1)cc2)c3ccccc3
O=cc4c(Pc1cc(Br)ccc1-c2ccc(Br)c(C(=O)O)c2)c3cccc([N+](=O)[O-])c3oc4=O
CCOC(=O)N3CCN(C(=O)Cc2nc1cc(C)ccc1n2C)CC3
Fc5ccc(-c1oncc1-c4cc(C2CC2)n(C3CCCC3)n4)cc5
COc3cc(CN2C(=O)C1CC=CCC1C2=O)c(C)c(OC)c3
CC34CCC2c1ccc(NC(=O)C(C)(C)C)cc1CCC2C3CCC4=O
CC(N)(C(=O)O)c2ccc(Oc1ccccc1)cc2
Cc3nc(NC2Cc1c(C(N)=O)cccc1C2=O)sc3C(=O)N4CCCC4C(=O)NCc5cccc(Cl)c5F
CCn3ncc2c(NCc1ccccc1)ncnc23
CC6C=Cc(cccc-cccc-c25nc1c(c(C(=O)O)ccc1n2Cc4cccc(-c3ccccc3)c4)cc5)C(=O)C6
Cc2[nH]c(-c1cnn(C)c1)cc2C(=O)NC3CCCCC3O
Cc1ccccc1C(=O)NNC(=O)Cn2cnnc2SCCN(C)C
Cc7c(Nc5cc(c4-cnn(cCc1ccc2c(c1)c(C)n3ccccc23)cc4)cn5C)nc(C6CC6)n7-c8cccc(S(C)(=O)=O)c8
Cc4ccc(-c1c3c(nn1C)CCN(S(=O)(=O)c2ccc(C#N)cc2)C3)cc4
COc1cc(C(=O)O)c(O)cc1Cc2ccc(N)c(C)c2
Cc4ccc(-c3nc(NCc1ccco1)c2ccccc2n3)cc4
CCCc2n[nH]c(=O)c3ccc(CCC1CCCC1)cc23
Nc4cccc(Nc3ccc(Nc2nc1cccnn1n2)cc3Cl)c4
C=CCc1cc(OC)c(OC)c(OC)c1
COc1cccc(Cl)c1CC(O)C2CCN(C(C)C)CC2
CCCCCC2(c1ccc(O)cc1)CCC2
COc4cccc(-n3c(O)nc2cc(C(=O)NCc1cccs1)ccc2c3=O)c4
C=CCNC=C(C)C(=O)c4nc(Sc1ccc(Cl)cc1)c(-c2ccncc2)n(Cc3ccccc3)c4=O
C=C(C)C4CCC5(C(=O)O)CCC3(C)C(CCC2C1(C)CCC(=O)C(C)(C)C1CCC23C)C45
CCCc1cncnc1NC(=O)C(Oc2ccccc2)c3ccccc3
CC1=CCC5CC1(C)CC4C3(C)C=CC2CC(C(=O)O)CCC2(C)C3CCC45C
O=C(CCn3c(=O)n(CCCC(=O)NCCc1ccccc1)c(=O)c2sccc23)NO
CCCCCCCCCCCCCCOc1c(F)c(OC)ccc1-c2ccccc2
CCOC(=O)c4c(N)n(-c1ccccc1)c3nc2ccccc2n3c4=O
O=C(Cn1cnc([N+](=O)[O-])n1)NNC(=O)c2cccc(F)c2
COc3c(O)cc2occ(CC1C(=O)C=C(C)CO1C)c(=O)c2c3O
CCCCCCCCc1ccc(CCCCCCCC)c(O)c1
NNC(=O)C4OC(n3cnc2c(NC1CCCCC1)ncnc23)C(O)C4O
Fc7ccc(-c5nn(CC4CNC(CCCCCNc1c3c(nc2ccccc12)CCCC3)CC4)cc5-c6ccncc6)cc7
COCC(OC(=O)C(=CNc1ccc(F)c(Cl)c1)C(C)C)C(=O)Nc2cccc(Cl)c2
Cc2cc(Cl)c(C(=O)NC1(C#N)CCCO1)c(Cl)c2Nc4nccc(-c3cccnc3)n4
COC4CN(c3c(F)cc2c(=O)c(C(=O)O)cn(C1CC1)c2c3F)CC4(C)CN
Cc4ccc(OCC(=O)N2N=C(c1ccc(F)cc1)CC2c3ccc(C)cc3)cc4
CCCOC(=O)C1=C(CC)NC(C)=C(C(=O)OCC)C1CCc2ccccc2
CC(C)(O)c1cc2c(cc1CO)C(CC2)C5(=O)cccc6c(COc4ccc3ccccc3c4)cc(=O)oc56
Cc1ccc(O)cc1S(=O)(=O)NCc2ccc(NS(C)(=O)=O)cc2
O=C(Nc1c(Cl)ccc2ncccc12)c4cc3cc(Br)ccc3oc4=O
Cc3cc(=O)nc(C1CCCN1C(=O)c2cccc(Cl)c2)[nH]3
CCCC=COC2(=O)CCCC1CCCCC3CC(=O)CC4CC1(C)C2C34
CCC(NC(=O)C(Cc1ccccc1)CC(=O)O)c2ccccc2
CCNC(=S)NN=Cc1c(Cl)cccc1Cl
COc3ccc(Cc1nnc2sc(CO)cc12)c(OC)c3
COc2ccc(Oc1ccc(CCO)cc1[N+](=O)[O-])cc2
COCCOc2cnc(C(=O)Nc1ccc(OC)c(C)n1)cn2
NC(=O)c4ccc(OCc3ccc(C(=O)N2CCC(Cc1ccccc1)CC2)cc3)cc4
COc1ccccc1CNCCc2ccccc2
C[N+](CC(=O)c1ccc(F)cc1)C(=O)Nc2ncc(Cl)cc2Cl
Oc2ccc(Sc1ccc(O)cc1O)cc2Cl
N#Cc1cc([N+](=O)[O-])ccc1Cl
Nc4cc(-c1ccc(Cl)cc1)c3nc(-c2cccc(Br)c2)nn3c4N
NC4(=O)CC(C(CNc2nc(-c1ccccn1)cs2)C(=O)NC3(C#N)CC3)C4
CC(C)c3ccc(CNC(=O)NCCc2c(SCC(N)=O)c(N1CCCCCC1)nc(SC)n2)cc3
COCCn4c(=O)c(-c1ccc(C)cc1)nc3cnc(N2CCOCC2)nc34
CN(CCc1ccccc1)C(=O)C2CCCCC2NC(=O)C3CC3c5ccc4occc4c5
Cc4ccc(-c2cc(=O)cc3(O)cc(OCC1(O)CCC(O)C(CO)C1)cc(OCC(C)(C)C)c23)cc4
Fc3ccc(-c2nnc(-c1cccnc1)o2)cc3Cl
CSc4ncc(C3CCC(NCc1ccccc1NC(=O)Nc2ccc(C)cc2)CC3)nc4OCC(C)C
Cc1ncc3c(n1)CCN(C(=O)c2cccnc2)CC3
COC(=O)c4cc(C(=O)Nc1cccc(CC#N)c1)n(-c3ccc2ccccc2c3)n4
COc3cccc(C(=O)N2CCCN(C(=O)c1ccncc1)CC2)c3
O=C(Nc1c([N+](=O)[O-])cc(CO)cc1[N+](=O)[O-])c2ccccc2[N+](=O)[O-]
CSc5nc(N)c4ncn(C3OCC(=O)(NC(C)c2ccc(NC(=O)C(N)Cc1cccs1)cc2)CC3O)c4n5
Cc4cccc(COc1ncc(Cl)cc1C(=O)NCc3ccc(-c2cc[nH]n2)cc3)c4
NC(=O)c5ccc(NC4(=O)csc3cc(C(F)(F)F)c(-c2ccc1cc[nH]c1c2)cc3c4=O)nc5
O=C(NC(Cc2cn(S(=O)(=O)c1ccccc1)c3ccccc23)C(=O)O)c4ccnc(Cl)c4
CCCCn2c(N)c(N(CCOC)C(=O)CCC(=O)NC(CO)Cc1ccccc1)c(=O)[nH]c2=O
CCOCn2c(C)c(C(=O)NCc1ccccc1)c(=O)[nH]c2=O
CNC(=O)C(Cc1ccc(O)cc1)N(C(=O)C(CC(C)C)C(CC2(O)CCCCC2)c3ccc(O)cc3)C(O)C(=O)NO
Cc5cc(CN4cnc(C)c(c3NCC2(CCc1ccccc12)CC3)n4)n[nH]5
O=C3NC(=O)C(=Cc2ccc(Oc1cccc(F)c1)cc2)S3
COc4cccc(C(O)c3nc(-c2ccc1nc(C(=O)N(C)CS(C)(=O)=O)c(S(=O)(=O)O)n1c2)cs3)c4
CSc5ccc(-c4cc(C(F)(F)F)n3nc(C(=O)Nc2c(C)n(C)n(-c1ccccc1)c2=O)cc3n4)cc5
CC(C2C(=O)N(C)c1c(n(C)c(=O)n(C)c1=O)C2C#N)c3ccccn3
Cc3ccc(CNC(=O)COC(=O)c2ccc(Oc1ccc(Cl)cc1Cl)cc2)cc3
CC(=O)c3ccc(NC(=O)c2cc(C)n(Cc1cccnc1)c2C)s3
CCCc1nc(C(C)(C)C)n4(CC)c1C(c2ccc(OCC(=O)O)cc2)Oc3ccc(F)cc34
O=C(C=Cc1cccc2ccccc12)c3ccccc3
C=C6C(C)CC7(OC(=S)C(C)CC1C(C)CCC1CC(=O)OC)CCC5(C)C(CCC4C3(C)CCC(OC(=O)Cc2ccc(O)cc2)C(C)(C)C3CCC45C)C67
CCc2nc1c(C(F)(F)F)cc(C(F)(F)F)cc1n2Cc3ccc(C#N)cc3
CCN(CC)C(=O)OCc1c(CO)cc(O)c(C)c1OC(=O)c2ccccc2
CN(C)CCON=Cc1c4c(nc2cccc(F)c12)-c3ccccc3CC4
Cc1cccc(C)c1Ccc3(C)[n+]([O-])c(S(=O)(=O)c2ccccc2)c(O)[nH]c3=O
NS(=O)(=O)c3ccc(NC(=O)c1cnccn1)c(NC(=O)CN2CCCC2)c3
O=cn3c1ccccc1c[nH]4c(-c2cccnc2)ccc34
CCC1C(Cl)=C(Cl)C(Cl)CC1Cc2ccc(O)cc2
CS(=O)c3ccc(S(=O)(=O)Nn2c(Cc1ccccc1)csc2=N)cc3
COc1ccc4c(c1)c3ncc(OC(=O)c2ccccc2NS(C)(=O)=O)cc3c(=O)n4-c5ccc(Cl)cc5
CN(C)CCCOc1ccccc1N6CCC(NC(=O)c5cccc(-n4cc(-c3ccc2ccnc2n3)cs4)c5)CC6
O=c3c(O)c(-c1ccc(O)cc1)oc4c(OC2OC(CO)C(O)C(O)C2O)cc(O)cc34
CNC(=O)C2C(=O)N(CC(=O)O)c1ccccc12
CCOc5ccc(-c2nn(-c1ccccc1)cc2C(=O)OCC(=O)Nc4ccc(N3CCOCC3)cc4)cc5
c4ccc(Oc3ccc(-n2cc(C1CNCCO1)nn2)cc3)cc4
CNC3(=O)CC(c1ccc(F)cc1Br)=Nc2ccccc2N3
Cc2cccc3cc(C(=O)NCc1ccc(O)cc1)c(=N)oc23
CCc3c(-c1ccccc1)n(C(=O)N2CCNCC2)c4cc(OC)ccc34
O=C(c1ccccc1)C2CCCN2CC(=O)Nc4ccc(Oc3ccccn3)cc4
Cc1nn(C(C)C)c(CCC(=O)O)c1Cc3ccc(-c2ccccc2C(=O)O)cc3
Cc3ccc2oc(=O)c1ccccc1c2c3
CC(CNCc1ccc2c(c1)OCC(=O)N2)NC(=O)C(F)(F)F
CCC(c2nc1c(C)csc1c(=O)n2Cc3ccccc3)N4CCN(C)CC4
CNC3C(N2CCN(c1ccccc1)CC2)CCC3=O
COc3cc2c(=O)n(C(=O)c1ccc(F)cc1)cnc2c(OC)c3OCCCn6c4ccccc4c5ccccc56
O=C(O)CC(=Cc1ccc(O)cc1)C2(=O)N=C(SCC(O)CO)SC2=S
Cc4n[nH]c5ncc(-c3cncc(OCC(N)Cc1c[nH]c2ccccc12)c3)cc45
Cc4cccc(-n3nnc2c(=O)oc1ccccc1c23)c4
Cn1c3c(c(=O)[nH]c1=O)C(NC(=O)c2ccccn2)CCC3
COc3ccc(-n1nnnc1SCN=Cc2cccc(OC)c2O)cc3OC
Cc3cc(NC1CCN(CCN(C)C)C(=O)C1c2ccc([N+](=O)[O-])cc2)nc(SC)n3
CCC(=O)N3CCc2cc(Br)cc(S(=O)(=O)NCc1cccs1)c23
CN(C)CCOc1ccc(OC(C)(C)CO)cc1
Cc1n[nH]c(C)c1S(=O)(=O)Nc4nc(N)n(-c3nc(C=Cc2ccccc2)cs3)n4
Cc4ccc(O)c(-c3nc2c(NCc1ccccc1Br)nccc2[nH]3)c4
Clc3ccc(CC1=NCCN1Cc2ccccn2)cc3
Cc1ccccc1-c2cn5c(n2)S(=O)(=O)c4cc3ccccc3nc4-5
O=C(NC1CCCCC1)C2CC(O)CN2Cc4cccc(Oc3ccccc3)c4
CN4CCN(c2ncnc3scc(-c1ccccc1[N+](=O)[O-])c23)CC4
Fc3ccc(Sc2cccn(Cc1cccnc1)c2=N)cc3
CN(CCCCc1ccccc1)CCC(C(C)(C)O)C(=O)O
Cc1cccc(C)c1-n2cc(CNC(=O)CS)c(Br)c2
CCCCN(CC(=O)O)C(=O)CCC(=O)N(CC(C)C)c1cc(Cl)ccc1OC
O=C(c2ccc(Cl)c(-c1ccc(O)cc1)c2)N5CC4(COCc3ccccc34)C5
O=C(Cc1ccccc1)Nc2nc5c(s2)CC4CCc3ccc(OCC(=O)O)cc3C45
O=C(NCCCCCCSSc1ccc(C(F)(F)F)c(Br)c1)N3CC(=O)Nc2ccc(F)cc23
CCCCNc1nc(N)nc(C)c1N=O
CC(=O)c3cccc(N=Nc2c(O)n(-c1ccccc1)c(=S)[nH]c2=O)c3
COC(=O)C=C(C)C=CC=C(C)C=CC=C(C)C=CC=C(C)C=CC1=C(C)CCCC1(C)C
O=C3CCN(S(=O)(=O)c2ccc(C1=NCCCN1)cc2)CC3
CCCCOc1ncccc1C(=O)N2CCCCC2
O=C(c3ccc(-c2cc1ccccc1[nH]2)cc3)N4CCC(O)CC4
Nc1ccc(F)cc1NC(=O)c4nc(Cn3c(CC(C)(C)CNC(=O)C(=O)O)nc2ccccc23)cn4C
COc4cccc(C3c1ccccc1C(n2nc(N)cn2)N3C)c4
CC4C(c2ccc(NC1=NCCN1)cc2)c3ccccc3C4(C)C
Cc4nn3c6(OCc1ccc(Cl)cc1Cl)c(c(-c2ccccc2)nc3c4C)CN(Cc5ccccc5)CC6
CC(C)(C)OC(=O)NCC(C(=O)N1CCCC1C(=O)NC(Cc2ccccc2)C(=O)NCCc3ccccc3)C5Cc4ccccc4C5
CN(C)C(=O)Oc1ccc2c(c1)CC(=O)N2
CCCCCCCCCCCC1CC(C(=O)OC)C=C(C(=O)OC)C1C(=O)OC
O=C(Cc2cnc(NC(=O)C1CC1)s2)Nc3ccccc3
CN(C)c4ccc(Nc2nc1ccccc1nc2NS(=O)(=O)c3ccc(C(F)(F)F)cc3)cc4
Cc3ccc(OCCn1cnc2c1c(=O)n(C)c(=O)n2C)cc3C
Cc2ccc(S(=O)(=O)N1CCOCC1)cc2
O=C3CNC(=O)(CCC2Cc1ccccc1C2)N3CC(=O)NCc4ccccc4
CN(Cc2cnc1nc(N)nc(N)c1n2)c3ccc(C(=O)NC(CC(=O)O)C(=O)O)cc3
CCOC(=O)CCCC3CC(COC(C)=O)(Cc1ccc2c(c1)OCO2)C(=O)O3
CCCS(=O)(=O)N(CCCN2CCC(Cc1ccccc1)CC2)C(=O)NC(c3ccccc3)c4ccccc4
CCOc3cc(CS)cc(C(=N)Nc1cccc2ccccc12)c3O
O=C(NCCN4C3CN(CCN(Cc1ccccc1)Cc2cccc(Br)c2)CC34)Oc5ccc(Cl)cc5
Cc1cc(Cl)ccc1OCC(=O)NCCSCc2ccco2
CS(=O)(=O)c4ccc(-n2nc(C(=O)Nc1ccc(F)cc1F)cc2-c3ccccc3)cc4
CC(C)(C)C(=O)C(CC(=O)NN=Cc1ccccc1F)NC(=O)CN(C(=O)c2ccc(Cl)cc2)C(N)=O
CC(=O)OC(C(=O)C(C)=CC=CC(C)=CC(=O)OC)C(OC(C)=O)C(O)C(C)(O)C3CCC4(C)C2C(O)CC1C(C)(C)C(=O)CCC1(C)C2CCC34C
COc4cccc5c(C2CC(c1ccc(Cl)cc1)=NN2C(=O)c3cccnc3)c[nH]c45
COc3ccc2[nH]cc(C=CC=Nc1ccc(C(N)=O)cc1)c2c3
CC(=Nc1cccc(Cl)c1)Nc2ccccc2
CCOCCC4(Oc3ccc(Oc2cc(C)nc(N1CCCC1)n2)cc3)C(=O)NC(=O)C(N)C4=O
CC3=C(C(=O)Nc1ccccc1)C(c2cccc(Cl)c2)NC(=O)N3
CSCSCCN3C(=O)c1ccccc1S(=O)c2ccccc23
CNC2(=O)CCC(CCCC(=O)NCc1ccccc1)NC2=O
CN(C(=O)CC(NC(=O)c1cccc(OC)c1OC)C(=O)NO)CC(N)=O
COC(=O)C(N)CC(=O)O
CCOC(=O)C=C1(O)C(=O)Nc2c1c(=O)[nH]c(=O)n2C
NCc1ccccc1
COc1cc4c(cc1OC)CN(CCn3c(=N)sc2ccccc23)CC4
O=C(CCCc1ccccc1)N2CCC(F)(F)C2
COc5ccc(NC(=O)C[n+]2cc(C(=O)Nc1ccccc1)ncc2C(=O)N4CCCC3(CCNCC3)C4)cc5
COC(=O)c2ccc(N1CCCC(C)(C)C1)c([N+](=O)[O-])c2
Cc1ccccc1Nc4nc(N(C)c2ccccc2)nc(N3CCNCC3)n4
NS(=O)(=O)c3cc(NC(=O)C(=O)CCN2Cc1ccc(O)cc1C2=O)ccn3
Fc4ccc3[nH]cc(-c2cc1ccccc1s2)c3c4
CCOC(=O)C4(Cc1ccccc1)CCN(C3(C)CCN(C(=O)c2ccc(Cl)cc2)CC3)CC4
COc4cccc(C(=O)c2c(C)n(CCCN1CCOCC1)c3ccccc23)c4
CC(C)(C)NCC[N+](C)(C)C
Nc1ncnc3c1c(-c2ccc(F)cc2)cc(C(F)(F)F)n3
CC(C)(C)OC(=O)n1cccc1-c3cc(NCc2ccccc2)cc4(c3O)C(=O)NC(C)(C)C(=O)N4C5CCCCCCC5
O=C(CCc3cc(-c2nnn(Cc1n[nH]c(=O)[nH]1)c2)ccc3-n4cccn4)NCc5cccc(F)c5
CCC(n6c-c(c5cc-n(c4(C(=O)O)c(-c1cccc2ccccc12)nc3cc(OC)c(OC)cc3c4=O)n5)ccc6F)N(CC)CC
Clc5ccc(N3CCN(CCCCc1c[nH]c2ncccc12)CC3)c(Cn4ccnc4)c5
CN(C(=O)C(N)Cc1ccc(O)cc1)C2CNCCC2NC(=O)C(CCCCN)NC(=O)C(Cc3ccccc3)NC(=O)OCc4ccccc4
COc2ccc(CO1C(OC(C)(C)F)OC(CO)C(O)C1OC)cc2
CC(C)(C)OC(=O)Nc3ccc(CCN2C(=S)N(c1ccccc1)C2=O)cc3
CCOC(=O)c4c(-c2cc1ccccc1o2)[nH]c3cc(C)cc(Cl)c3c4=O
O=[N+]([O-])c3cnc(NCc2cnc1ccccc1n2)c(Cl)c3
CCn2nc(NC(=O)C[N+](=O)[O-])c1sccc1c2=O
CCOC(=O)N4CCN(CC(O)Cn3c(=O)n(Cc1ccccc1C(C)=O)c(=O)c2ccccc23)CC4
CCCC3NC(=O)C2=CNC1CCCCC1N2C3=O
Nc4nc(N2CCN(C(=O)Nc1cccc(C(F)(F)F)c1)CC2)c3ccsc3n4
Cc3ccc(S(=O)(=O)NCC(=O)NC(Cc1ccccc1)C(O)CNCC2CC2)cc3
CC(C)(C)C(=O)OCOC(=O)c1ccccc1C(=O)O
O=C(NCCc1ccc(F)cc1)P(=O)NCC(F)(F)F
O=C3NC(=O)c2cc(OCc1cccc(Cl)c1)c4c(c23)C5CCC4CC5
O=C(N5CCC(CCCn4c(Oc1cccc2ccccc12)nc3c(Br)cc(Br)cc3c4=O)C5)C(O)C6CCCCC6
CCC3(=O)OCC2CNC(CCOCc1c(C)noc1C)CC23
C5CCC(n4cnc3c(=O)nc(C2CCCN(C(=O)c1cccc(F)c1)C2)[nH]c34)OC5
Cc3cc(NC(=O)CCNS(=O)(=O)c1cccc2nonc12)no3
COc3ccc(CN2CCC(c1ccccc1)CC2)cc3O
CC1C=N(CCC(N)=O)OC1=O
CO4ccc3cnc2cc1c(=O)n(CCNCCO)ccc1c(OC)c2c3c4
O=C(NCCCN3c1ccccc1Sc2ccc(C(F)(F)F)cc23)c4cccnc4
O=c3cc(N1CCOCC1)oc4cc(OCc2ccccc2)ccc34
Cc3cc(-c2cc(CNCCN1CCOCC1)c(C)o2)on3
COc1ccc(cc1Br)S(=O)(=O)N3=CCC(n2cc(C)c(=O)[nH]c2=O)N3
CCn3cc(S(=O)(=O)NCc2ccc(NC(=O)c1ccco1)cc2)c(C)n3
CCOc3ccc(NS(=O)(=O)c2ccc(S(=O)(=O)NCC1CCCO1)cc2)cc3
CCOC(=O)c1cc(C)c(C)nc1N3CCC(Oc2cc(C(C)C)ccc2C(C)O)CC3
CC(C(=O)Nc1ccccc1-c3nnn(CC(=O)Nc2ccc(C)cc2)n3)c4ccccc4
CC=CC2C(C)C(=O)c1[nH]c(=O)oc1C2
O=C(c1ncc(C(F)(F)F)cc1Cc2ccccc2)N3CCCNCC3
NC(CCc1ccc(Cl)cc1)C(=O)NCC(CCCc2ccccc2)C(=O)O
CCCC(CCC)NC3(=O)Nc2c(C1CCCCC1)cccc2C3
Ccn5cs4cc(N2CCC(=NOCc1cccc(F)c1)CC2)nc(N3CCNCC3)c4c5C
O=C(Nc1ccc(F)cc1)c3ccc(Cl)c(S(=O)(=O)N2CCOCC2)c3
Clc4nnc(-c3cccc(-c2noc(C1C=CCCC1)n2)c3)o4
O=S(=O)(CCNc1ncnc2c1nc5n2CO(CC4OP(=O)(O)O(P(=O)(O)OP(=O)(O)O3(PCCO)OCCO3)C4)C5)c6ccc(O)cc6
COc3ccc(C(CC(=O)O)(c1ccc(Cl)cc1)c2ccc(S(C)(=O)=O)cc2)cc3
Cc1cc(O)cc(C)c1CC(N)C(=O)NC(CC(C)C)C(O)CC3(C(=O)NCc2ccccc2CO)CCCCC3
OCc1cc(O)c(O)c(O)c1
COc3ccc(N2(CC(=O)O)C(=O)c1ccccc1C2=O)cc3
CCOC(=O)C3CCN(S(=O)(=O)c1cncc2sccc12)CC3
CSc2nc(Sc1ccc(F)cc1)cc(CCl)[nH]2
CCOC(=O)c5c(N)n(-c1ccccc1)c6nc(-c2cc(C)ccc2C)cc(-c3ccc4c(c3)OCO4)c56
Cc4ccc(NS(=O)(=O)c1ccccc1Br)c(NC(=O)c3ccc(C2CCCCC2)cc3)c4
CCC(C)N(CC(=O)Nc1ccccc1C)C(=O)CCc2ccccc2
COC(=O)c3cc(COc1ccccc1C2CCCCC2)on3
O=C(OCCCOc1ncnc2c1nc(Cl)c2Cl)c3ccccc3I
CCOC(=O)Nc1ccc3c(c1)NC(=O)CC(c2cc(F)c(F)c(F)c2)=N3
O=[N+]([O-])c4ccc(-c3ccc2cccc(N1CCCC1)c2n3)cc4F
CCCn4nc(CCC(=O)NC(Cc1ccccc1)C(=O)Nc2ccc(C)c(C)c2)c3ccccc3c4=O
Cc2cc(C)cc(NN=C1CCCCCC1)c2C
Cc3nc1ccccc1n(CC=Cc2ccccc2)c3=NC4CCCC4
O=C(Nc3ccc(C(=O)NCc2cn(Cc1ccccc1)nn2)cc3)c4cc(I)cc(I)c4
Cc3ccc(S(=O)(=O)N2CCC(Nc1ncc(C(=O)NO)cn1)CC2)cc3
FC(F)(F)c6ccc5(-c1cc4(nc2ccccc12)CCCc3ccc(cc3)C[N+]4C5)cc6
O=C(CCc1n[nH]c2ccccc12)Nc3ccc(Cl)cn3
COc3cccc(CNC(=O)c2ccc(-n1cnnn1)c([N+](=O)[O-])c2)c3
Cc2nn(-c1ccccc1)c(Cl)c2C=C3C(=O)N(C)C(=S)NC3c4cccc(Cl)c4
CCC(=O)N(Cc2ccc1cc(F)ccc1n2)c3ccccc3Oc4ccccc4
CCNC(=O)Nc25nc1ccc(nc1s2)C(=O)N(C(C)CO)CC(C)C(CN(C)Cc4ccc(-c3ccccc3)cc4)O5
O=C2CCC(c1ccc(Cl)cc1Cl)=NN2
CN(c1ccccc1)c2nc(N)c([N+](=O)[O-])c(N)n2
O=C(OCc1ccccc1C(F)(F)F)NS(=O)(=O)C3Cc2ccccc2C3
Cc2c(C(=O)OCC(=O)Nc1ccc(OC(F)F)cc1)oc3ccccc23
CCCCCCCCOC(=O)NCCNC(=O)C3(CCC(=O)O)NC(=O)c2cc(N1CCCCC1)c(=O)[nH]c2C3
Oc6cccc(Nc1ccc5c(c1)CC(c3cc([N+](=O)[O-])c[nH]4cc2cnccc2c34)C5)c6
CC3CCc1c(ssc1CN2CCCC2)C3
COc6ccc(C5(c1c[nH]c2ccccc12)(c3c[nH]c4ccccc34)CCCCC5)cc6
O=C(O)c1cc(Cl)c2ccccc(O)c1-2=O
CN(C)S(=O)(=O)c2ccc(NC(=O)c1ccc(F)cc1F)cc2
CCN(CC)c3ccc(C=C1C(=O)NC2NC(=O)C1O2)cc3
COc3ccc(S(=O)(=O)N1CCCC1C(=O)Nc2ccc(Cl)cn2)cc3
CCCSc3nc2scc(-c1ccccc1)c2c(=O)n3Cc4c(C)ccc(C)c4Cl
CCc1ccccc1N(CC(=O)NC3CCCc2ccccc23)S(=O)(=O)c4ccc(C)cc4
O(=C4cno(c-c1ccc(F)cc1C2CCCCN2S(=O)(=O)c3cccc(F)c3)n4)N5CCCCCC5
CCC(c5c-cc(c4nc(-c3cc(F)cc(NS(=O)(=O)c2ccc1ccccc1c2)c3)oc4N)cc5)N(CC6CCOCC6)C(=O)CCC(=O)O
CCS(=O)(=O)N1CCC1C(=O)N(C)Cc2ccccc2Cl
Cc3ccc(C(=O)Oc2ccc(NC(=O)COc1cccc(C)c1)cc2)cc3
Cc1cc(O)cc(C)c1CC(N)C(=O)N3Cc2ccccc2CC3C(=O)NC(C)C(=O)O
Fc4cccc(COc3ccc(Nc2nc(-c1ccc(Cl)cc1)cs2)cc3Cl)c4
CC2=NN(c1ccccc1Cl)C(=O)C2=C(NCc3ccccc3)c4ccccc4
Cc3cc(C(=O)Nc2nnc(COc1ccccc1Br)s2)n(C)n3
COc1cc(N(C)C)ccc1C4(c2cccc(NS(C)(=O)=O)c2)CC3CCCN3C4=O
Clc1ccccc1Nc4nc(-c3ccc(N2CCOCC2)cc3)cs4
NC(CCP(=O)(O)O)C(=O)O
COc4ccc(S(=O)(=O)N(C)CC3Oc2c(NS(=O)(=O)c1cc(Br)ccc1Cl)cccc2C(=O)N(C(C)CO)CC3C)cc4
CCCCCOC(=O)NS(=O)(=O)c3sc2ccc(Oc1ccccc1)cc2c3C(=O)O
CC(=O)NCc1ccc4c(c1)c(-c3ccc(NC(=O)c2ccc(F)cn2)cc3)nn4CCc5ccccc5
CCOC(=O)C(C)(C)C1CC(=O)O2C1CC(C(C)(C)C)CC2C
COc1ccc(Br)cc1C(Cc2ccc(Br)cc2)N(C)C(C)=O
CCN(C(=O)c1noc2n3c(nc(=O)c12)CCCC3)c4cccc(OC)c4
COc5cc(C3CC(=O)c2c4c(c1ccccc1c2O3)OC(C)(C)C=C4)cc(OC)c5OC
Cc2cc1c(CCOC(=O)C1=C(C)O)cc2
COCC5CC(NC2=C(C(=O)CN(Cc1ccc(Cl)cc1Cl)C(=O)CC2)c3ccc(OC)cc3)=CC(=O)(OC4OC(CO)C(O)C(O)C4O)C5OC
NCc1csnn1
CCN3(CC)(c2ccc(C=CC(=O)OC(CC=C(C)C)OC(=O)CN1CCOCC1)cc2)C(C)(C)CCCS3(=O)(=O)c4ccccc4
CN3CC(=O)Nc2sc(C1CC1)cc23
CS(=O)(=O)c4ccc(N3CCN(c2ccc1nncn1n2)CC3)cc4
O=C(NCCCNS(=O)(=O)c1ccccc1)Nc3nnc(-c2ccccc2)o3
CCOc4ccc(C(=O)c3cn(Cc1ccc(Cl)cc1Cl)c2cc(NC(=O)OCC(C)C)ccc2c3=O)cc4
CCCN4(C2OC(CNC)C13OCC(CC1C2=O)C34)c5cccnc5
CCOc5ccc(-n3c(=O)n(Cc1ccc2c(c1)OCO2)c(=O)c4c3nnn4C)cc5
COc3ccc(NC(=O)CSc1nncnc1-c2ccc(C)cc2)c(OC)c3
CN2C3CN(c1ccc(OCC(F)(F)F)cc1)CC2CC3
CCCN(CCC)C(=O)c1ccc3c(c1)c(Oc2ccc(C(N)=O)cc2)cn3Cc4cc(F)ccc4F
CCSCC1CCCCN1Cc2ccon2
CCCCNC(=O)N3CCCC(CN2C(=O)NC(CCC(=O)NC(C)c1ccccc1)CC2)C3
Cc5ccc(C)c(OCC(=O)N(Cc1ccccc1)Cc3cc2cc(C)(ccc2[nH]c3=O)Oc4ccccc4)c5
CCCCCNC(=O)NS(=O)(=O)c1ccccc1-c4ccc(Cn3c(CCC)nc2cccnc23)cc4
CC(=O)c2ccc(N(CC(C)c1ncc(C(F)(F)F)cc1C#N)C(C)C)cc2
O=C(Nc2ccc(-n1ccc(O)c1)cc2)c3conc3C(=O)N4CCCCC4
Cc1c(C(=O)NC(CCC(=O)O)C(=O)O)[nH]c2ccc(F)cc12
COc3cc(CCC(=O)NC2CCC(N1C(=O)CCC1=O)CC2)ccc3O
CCOCCCn3c(Sc1ccc(O)cc1)nc2c(N)ncnc23
CSC(=S)N2C(=O)C1CC=CCC1C2=O
O=C(CSc1ncccc1Nc3cccc(NC(=O)c2cccnc2)c3)Nc4ccc(Cl)cc4F
C=CC(=O)Nc2cc(C(NC(=O)c1ccc(C)cc1)=CC(=O)OC(C)(C)C)ccc2OC
CCCCN(C(=O)c2c(O)c1ccccc1n(C)c2=O)c3c(N)n(CCC)c(=O)[nH]c3=O
COc2ccc(C=CC(=O)Nc1ccccc1C)cc2OC
COc2cc1ncn5c(=O)(c1c(OC)c2-c3ccccc3)CSc4ccccc4-5
CCCc2nc(C)c1c(C(F)(F)F)nnc1c2C
CCCn6nc(C(=O)c4c(C)c(N3CCN(c2nc1ccccc1o2)CC3)c(C)c4C)c5ccccc56
CCCN34CCC(N1CCCCC1)C(Cc2ccc(O)cc23)C4
Cn2c(O)c(C=NO)c1ccccc12
Cn3cc(CN1CC(C)C(=NO)CC1)c(-c2ccccc2)c3
Cc5ccc(-c3cn2cnc(Nc1ccc(C)c(C)c1)nc2n3C4CCOCC4)cc5
CC(C)N3CCN(C(=O)S2CCN(CCOc1ccc(Cl)cc1)CC2)CC3
C=CCCOc2ccc(C=Nc1ccc(C)cc1)c(O)c2
C3C2CCC(N1CCNCC1)C=C26CCC3C(C5C(C)C(n4cncn4)OC5=O)C6
COc1ccc(Cl)cc1Cn4c(NC(C)c2ccccc2)nc3ccncc34
Cc2nc1ccc5(cc1nc2Cl)N=C(N3CCN(C)CC3)c4ncccc4C5=O
O=C(O)CCC1CCCN2CCCCC12
O=C(NN=Cc1cc(Br)cs1)c3cc(-n2cnnn2)ccc3Cl
CN(C)CCNC4(=O)ccc3ccc2(O)c1ccc(Cl)cc1[nH]c2c3c4
Cc2ccc(-c1[nH]c(O)c(C(N)=O)c1N)cn2
CCOC(=O)c4cc(NC(C)=CC2(=O)OC1=C(C(=O)CC(C)(C)C1)C2c3ccccc3)nc5ccccc45
Cc3cnc(-c2ccc(Cn1ccnc1)cn2)nn3
CN4CCC(c3ccnc(Oc2ccc(C(=O)N1CCOCC1)cc2F)n3)CC4
O=C2OC(Cc1ccccc1)C3=C2CCCC3n5cnc4cccnc45
O=C(Nc3ccc(-c2nc1ncccc1o2)cc3)c4ccc(I)cc4Cl
Cc3ccc(S(=O)(=O)NCCc1n[nH]c2ncnc(N)c12)cc3
Cc4cc(-c2cc1cccc(F)c1o2)c3cccc(C(C)C(=O)O)c3o4
CC45CCC(c2cc1ccccc1cc2-c3ccno3)CC4CCC(=O)C5C(C)=O
C2(CC(=O)NNC(=S)NC(=O)c1cccc(Cl)c1)CC2(Cl)Cl
Cc3cc(SC2=C(O)OC(CCc1ccccc1)(C(C)C)CC2=O)c(=O)[nH]c3C
O=C(Nc1ccc(Br)cc1F)Nc3nc(-c2ccccc2)nn3-c4cc(C(F)(F)F)ccc4Cl
COc2ccc(S(=O)(=O)C1CC(CNCCO)C1)cc2
N=C(N)c2ccc(C(=O)NCC(=O)NC(CC(=O)O)C(=O)NC(Cc1ccccc1)C(=O)O)cc2
CCCn3c(SCc2cc(=O)n1ccsc1n2)nc4c3c(=O)[nH]c(=O)n4C
CNC(=O)c1ccccc1-c3ccc(CCNC(=O)Oc2ccccc2C(=O)NCCCCNC(=O)OC(C)(C)C)cc3
C1C(C(=O)O)CCCC12=CC=CC3(C)C2CCC45C=C(C(C)C)(CCC34)CC(O)C5
Cc1ccccc14CCN3(CCCC(C(=O)NCc2ccncc2)C3)C4
O=C(NCCc1ccc(Cl)cc1)CC2C(=O)NCCN2S(=O)(=O)c3cccs3
CCOC(=O)c2cnc1cc(N(C)C(=O)CCCC(=O)N(C)C)ccc1c2Nc3ccc(OC)cc3
Cc3cccc(-c2nc(CS(=O)(=O)CC(=O)NC1CCCCC1C)c(C)o2)c3
c4c(Cc3cc2cc(C1=NCCN1)ccc2o3)ccc5[nH]cnc45
CCCC(=O)NCC4Cc1cc(CCCC)ccc1N(Cc2ccc3c(c2)OCO3)C4C(N)=O
Cc4ccc3c(-c1cccc(P(=O)(O)O)c1)ccc(OCCN2CCN(C(C)=O)CC2)c3n4
CCc3nccc(-c2ccc(C(=O)N1CCN(C)CC1)c(F)c2)c3C#Cc4ccsc4
O=C(Nc1ccc(OC(F)(F)F)cc1)Nc5nnc(C4CCC(N3CCc2ccc(F)cc23)CC4)o5
O=C3Nc2ccc(-c1cccc(C(F)(F)F)c1)cc2C3=Cc5cc(CSC(=S)NCCc4ccccn4)no5
CCOC(C)C(=O)Nc1cc(C)nn1S(=O)(=O)c2ccc(Cl)cc2
COc1cc(C(=O)NCC(C)CN(C)C)cc(OC)c1NC(=O)c2ccc(C)cc2C
C=C(C)CCC2C1=CC5CC(C)(COC(C)=O)C16CC4C2(C)C(C)(CCCC(C)CCC3C(C)(O)CCC(OC(C)=O)C34C)C56
CC(C)NC(=O)Cn5c(-c1ccccc1)c(-c2ccccc2)c4c(N3CCOCC3)ncnc45
COc3ccc(Nc2ccnc(Nc1ccccc1)n2)cc3
CCNC(C)C(=O)NN=C(C)N=Cc2c(C)[nH]n(-c1ccc(Br)cc1)c2=O
CCOC(CC(=O)O)c3ccc(OCCN(Cc1ccccc1)Cc2ccccc2)cc3
COc3ccc(S(=O)(=O)NC(c1ccc2c(c1)OCCCC2=O)C(C)C)cc3
N#Cc1cccnc1S(=O)(=O)N4CCCC(S(=O)(=O)c2cccc3cnccc23)C4
Cc1ccccc1NC(=O)CN5C(=O)C(=Cc2ccccc2)N=C(c3ccccc3)c4ccccc45
NC(CC(=O)Nc1cccc2ccccc12)C(C4cccc(cOC(=O)NCCCCc3ccc(NC=O)cc3)c4)C(=O)O
Cc2cn(CC1=CCC(OP(=O)(O)O)O1)c(=O)[nH]c2=O
CCc1nc3(N)nc(N)c1-c2ccccc2N3C(C)=O
CCCS(=O)(=O)c4ccc3cc(-c2nc(-c1ccc(C(=O)O)cc1)cs2)ccc3c4
Cc2[nH]c1ccccc1c2C(=O)COC(=O)c3cc(Br)cc(Br)c3
Cc4ccc5ccc(-c2nn(C)c3sc(SC(CO)C#CCN1CCN(C)CC1)nn23)cc45
Cc3ccc(-c2nc(CNS(=O)(=O)c1ccc(F)cc1)co2)o3
CC(C)CCn4c(=O)c(C2=NS(=O)(=O)c1cc(NS(C)(=O)=O)ccc1N2)c(O)c3cccnc34
C
Cc4ccc3oc(-c1ccccc1NC(=O)CN2CCN(C)CC2)cc(=O)c3c4
CCOC(=O)c1ncn3c1C(=O)N(c2cccc(Cl)c2)C3c4ccc(Cl)cc4
O=C(NCc1cc(F)ccc1F)c3ccc(CS(=O)(=O)CC(=O)Nc2ccc([N+](=O)[O-])cc2)cc3
O=C(O)COc5c3(C=CSC2(=Nc1ccccc1)OCC(C(=O)O)C23c4ccccc4O)cccc5O
CC(C)NS(=O)(=O)c1c3cc([nH]c1=O)CC(CC(=O)c2ccccc2)C3
CN(CCNC(=O)Nc1ccc2c(c1)N(C)C(=O)CC2)c3ccccc3
COc3cc(NCCCN1CCCCCC1)c2nccc(C)c2c3
O=c3[nH]cc2c(-c1ccc(Cl)cc1)csc2n3
COc4ccc(C(=O)c1coc3c1C(=O)c2ccccc2C3=O)cc4
O=C1NC(=S)SC1=Cc2c[nH]c3ccccc23
N#Cc1cccc4(c1)NC(=O)CC3CN(C(=O)C2CC2)CCC34
C=C(C)CC4CC(C)CC35(O)CCCC1(=CCCC2(C)C(O)CCC12)C3(C)CCC45
O=C(O)C1CCCCC1C(=O)N3CCC(c2ccc(Cl)cc2)CC3
CCC(C)C(=O)Nc1cccc(C(=O)O)c1
Cc3nc(Nc1nnc2ccccn12)cc(CC(C)F)n3
CC3NC(Cc1c[nH]c2ccccc12)NC3=S
COC(=O)c2ccc(NS(=O)(=O)c1ccccc1[N+](=O)[O-])cc2
COc3ccc(OC)c(-c2c(C#N)c(N)nc(SCC(=O)c1ccc(C)c(C)c1)c2C#N)c3
Cn3c(=O)c1c(ccn1CC(=O)Nc2cccnc2)n(C)c3=O
Cc1cc(NO)c4c(c1)C(=O)c2c(cc3cccccc2-3)C4=O
CC12C(=O)OCC1CC(C(C)C2NC(=O)c3ccc(F)cc3)C(=O)CC
CCCC(NC(=O)Nc1ccc(F)c(F)c1)c2cccc(F)c2
COC(=O)C2CC(O)CCN(C(=O)NCc1cccs1)C2
CN3CCN(CCCN(Cc2cc(Br)c1ccccc1c2)S(C)(=O)=O)CC3
Cc6ccc(Cn5c(C)c(C(=O)Nc3ccc2oc1ncccc1c2c3)c4ccccc45)cc6
COC(=O)c5ccc(C)c(S(=O)(=O)NCC4CC(=O)N(CCc3c(C)n(Cc1ccccc1Cl)nc(-c2ccc(C)cc2)c3=O)CC4)c5
CC(C)CCN3C(=O)C(CC(=O)NNC(=O)c1cccc(Cl)c1)Cc2ccccc23
CCC(=O)NC(=S)Nc2ccc(NC(=O)c1cc(OC)c(OC)cc1OC)cc2
CCN(CC)S(=O)(=O)c3ccc(NC(=O)CSc2nc1ccccc1[nH]2)cc3
Ccc3cn2c1ccccc1n(C)c2c(C)n3
Cc3ccc(C(=O)CCc1nnc2n1CCCCC2)s3
COc4cc(Cl)cc(C=CC(=O)c2cc1ccccc1n2S(=O)(=O)c3ccccc3[N+](=O)[O-])c4O
Brc14cc(cc2c(Br)c(Br)ccc12)(-c3nn[nH]n3)CC4
CCCCCC(O)C3=CCC4C2CC(O)C1CC(O)CCC1(C)C2C=CC34C
COC(OC)C1(O)C=CC(=CCl)CC1
O=c1ccc5c(cc1CNCc4cccc(N3C(=O)C2CCCCC2C3)c4)CCC5
COc2cc(C=NNC(=O)c1ccc(O)cc1)cc(OC)c2O
Cc2cccc3(N)n[nH][n+](CCCCN(C(=O)CCl)c1ccccc1)c23
C=C(c1ccc(F)cc1)C24CCCC=C2(NC(=O)NCCOc3ccccc3)C4
O=C(NC1CCNCC1)c3ccc(CNCCCc2ccccc2)s3
CC(=O)Nc1cccc(c1)C3Cc2nccn2N3Cc4cccs4
C5C(CCNCc1ccccc1)CC4C3CCC2C(CCC(O)C2(C)C)C3CCC4C5=O
COc5cc(-c4ccc3ncc(C(=O)C1CC1)c(NCCN2CCOCC2)c3c4)cc(Br)c5O
COc1ccccc1NC(=O)COC(=O)c2cccnc2
CC1CC2C(C1)C2c4cccc(OC(=O)c3ccc(F)cc3)c4
CCC4C=C3C(C(c1ccccc1)c2ccccc2)C(=O)OCC3CCCC4
Cc3ccc(-c1cc[nH]2c(=O)c(C(N)=O)nnc12)cc3
CC(C)(N)Cc3nc(-c2ccc(-c1ccccc1)cc2)cs3
N#Cc2c(-c1ccccc1)nsc2=NNS(=O)(=O)c4ccc(NC(=O)c3ccccc3)cc4
O=C(O)c4ccc(COc1c(CO)ccc3c1C(=Cc2cc(O)cc(O)c2)C(O)C(O)C3O)cc4
O=C(NCc1ccccc1)NC(=O)C4CC(=O)N(c2ccc3c(c2)OCCO3)C4
O=C(C=Cc2ccc(NC(=O)c1cccc(C(F)(F)F)c1)cc2)C3CCCCC3
COCC(NC2(=O)CCCC(C(=O)N1CCOCC1)CC2)c3ccccc3
COc2ccc(C=Nn1cnnc1)c(OC)c2
Cn3c(SCc2ccc(C(=O)N1CCCC1)cc2)nnc3-c4ccoc4
O=C(CCN2C(=O)C(=Cc1ccccc1)SC2=S)NCc3ccccc3
CCOc3cc2cc(C(=O)NC(CCC(=O)O)C(=O)NCc1ccccc1)sc2cc3OCC
CCCCN2(c1ccc(Cl)cc1Cl)C(=O)CCCN2C(=O)C3CNC(=O)O3
N#CC=Cn4c(=O)n(-c1ccccc1)c(=O)n(C3CCc2ccccc23)c4=O
COC(=O)NC(C(=O)OC(C)(C)C)c1cccc(O)c1
Cc1occ(F)c1C=NNC(=O)c3cnc(-c2ccccc2)o3
Cc2nn(Cc1ccc(C(=O)O)c(F)c1)c(C)c2Br
C=CCC(=C)c2ccc(C=NNC(=O)c1cc(O)[nH]c(=O)n1)cc2
COc3ccc(CNC(=O)c2nnn(Cc1ccc(F)cc1)c2N)cc3
N#Cc5cccc(-c3c[nH]c4ccc(NC(=O)C2CCCN(C(=O)c1ccc(F)cc1)C2)cc34)c5
Cc3[nH]c(=O)c(C=C(C(=O)c1ccccc1)c2ccc(F)cc2)c(C)c3C(=O)NCCOc4ccccc4
COc6ccc(C2CC(c1ccco1)=NN2C(=O)CSc4cn(CC(=O)N3CCOCC3)c5ccccc45)cc6
CCC=CCC=CCC=CCC=CCC=CCCCC(=O)NCCCCN
CN1CCC(=O)C1C(=O)O
O=C(c2ccc(-n1cnnn1)nc2)N4CCCC(n3cc(CO)nn3)C4
CCn3c(=S)c(NC(=O)NC(C)(C)C)cn2cc(Cc1cccs1)ccc23
N#Cc2c(NC(=O)c1cc(Br)ccc1O)sc3c2CCCC3
COc2ccc(OC(=O)CC(=O)C=Cc1ccc(F)cc1)cc2
Cc2cccc(N(CC(=O)NCCCN(C)C)C(=O)c1snc(C(N)=O)c1N)c2
Cc2cc(C)c(NC(=O)C(C)OC(=O)C=Cc1ccco1)c(C)c2
CC(C)(C)c2ccc(CN1CCCCC1C)cc2CO
CCc2ncnc(-c1cc(C(C)(C)O)n(COCCO)c1)c2C#Cc3ccc(N)nc3
CC(c1ccc(Br)cc1)N6CC5CN(c3c(F)cnc4cc(OC2CCN(C)C2)c(F)cc34)CC5C6=O
CC(=O)OCC(O)C3(O)C(OC(C)=O)C(C)(CCC(OC(C)=O)C1OC(=NC1C)c2ccoc2)CC(OC(C)=O)C3C
Cc3c(C)c4c(c(C(=O)c1ccc(Br)c2c1CCC2)c3O)CCC(C)(C)C4
Nc1ccccc1Sc4ccc(CSC(=S)NCCc2c[nH]c3ccccc23)[nH]c4=O
O=c1cc[nH]c2c([N+](=O)[O-])c(O)cc(O)c12
CCCCSc1nnnn1-c2ccc(C)cc2
COc3ccc(CN2C(=O)NC(=O)C(=Cc1ccc(C)cc1)C2=O)cc3
COc3ccc(OC)c(NC(=O)c2ccc(-c1cccc([N+](=O)[O-])c1)o2)c3
O=C(NN=Cc1ccc(O)cc1)c3cc(-c2ccccn2)nn3Cc4ccccc4
CC=C(C)C(=O)OC6(C(C)C)C2(=O)CCC(OC(=O)c1ccccc1)(C(C)C2C4(=O)C=CCC5(C)C(c3ccoc3)CCC45O)C6(C)C
COC(=O)C2=C(c1ccc(OC(C)=O)c(OC(C)=O)c1)CC3CCC2N3C(=O)NC4CCCCC4
CCCCCCCCCCCCCCNc1cccc(C(=O)O)c1
CCc1c(C)sc2c1c(=O)n(C)c(=O)n2Cc5ccc(-c3ccccc3-c4nn[nH]n4)cc5
CC(C)(C)OC(=O)CCc2c(Cc1ccccc1)c4(C=CC(=O)NO)c(cc2OCc3ccccc3)CCC4
CC(C)(C)OC(=O)c1cc(Br)ccc1-c2ccccc2CC(=O)O
Cc3ccc(S(=O)c2ccc(C(=O)NCCC1=CCCCC1)cc2)cc3
COC(=O)C(Cc2ccc(OCC(O)CNC(C)(C)Cc1ccc(OC)cc1)cc2)C(CCC(=O)O)C(=O)OC
Nc3nc(N)cc2(Cl)c(Nc1ccc(Cl)cc1)cccc23
CCCCNc4nc(NCc1ccccc1OC)c3ncn(Cc2ccc(C(=O)NC(C)=O)cc2)c3n4
CC(C(=O)N1CCCC1)N3CCN(c2ccccc2Cl)CC3
Cn3cc(C(=O)NCc1ccc(C(F)(F)F)cc1)c(OCc2ccccc2)n3
COCC2C4(C(OC(C)=O)c1c(OC)cccc12)C(O)C(OC(C)=O)C3C(C)(C)CCCC3(C)C4C=CC(=O)OC
CC3(C)CCC(NC2=NC(=O)C(=Cc1cc(Br)ccc1NS(C)(=O)=O)S2)CC3
O=Cc13ccccc1C=Nc2ccccc2S3
CC3(C)CCC=C(CN2CCCC(NC(=O)c1ccc(N)cc1)C2)C3
O=Cc2[nH]nc3ncnc(N1CCC(O)CC1)c23
N#Cc3ccc(NC(=O)Nc2ccc(C(=O)N1CCCCC1)cc2)cc3
CC2(C)C(=O)CC1C(CO)=CCCC1(C)C2CCC(C)CC=CC(=O)C(C)=O
COCCOC(=O)CC=CC2CN(Cc1ccccc1)CCN2C
N=C(Nc1ccccc1)NN=Nc2ccc(Br)cc2
CCOC(=O)c5ccc(Cn4cc(N1C(=S)NCCC1(C)c2ccccc2)c3ccc(C(=O)OCC)cc34)cc5
CC(C)(C)C#CC3NCC2CC(c1ccc(F)cc1)OC2C3
Cc3nn(-c2ccc(N1CCSCC1)c(F)c2)c(=O)o3
Cc3ccc(S(=O)(=O)N(CCN(C)C)c1ccc(Cl)cc1C(=O)Nc2ccc(Cl)cn2)cc3
C#Cc2ccc1[nH]c(=O)c(O)nc1c2
COc4ccc(S(=O)(=O)N3CCC(c1nnc2ccccn12)CC3)cc4
COc3ccc(OCc2cc(C(=O)NCC(C)c1ccccc1)no2)cc3
O=C(NCc3ccc(S(=O)(=O)c1ccc2c(c1)CCCC2)cc3)Nc4cccc(C(F)(F)F)c4
Cc3ccc(NC(=O)CC2Sc1ccccc1NC2=O)cc3Cl
CCOc1ccccc1NC(=O)CC5Occ(c4cC=C(C(C)=O)(Cc2cncn2Cc3ccc(C(=N)N)cc3)cc4)C5=O
C3CCN(c2cccc(NC1C=CCN1)c2)C3
CC(C)(C)NC(=O)C(c1ccccc1)N(C(=O)c2ccco2)c4ccc(N3CCCN(C)CC3)cc4
CCOC(=O)c2nn(Cc1ccc(Cl)cc1Cl)c3cc([N+](=O)[O-])ccc23
COc1c(C)ccc(OC)c14CC(C(=O)OC2CCN(C)CC2)c3ccccc3C4
Cc4cc(N1CCOCC1)nc(C3CCN(C(=O)c2ccc([N+](=O)[O-])o2)CC3)n4
Cc1cc(O)cc(C)c1CC(N)C(=O)N3Cc2ccccc2CC3C(=O)NC(CC(=O)O)C(=O)Nc4ccccc4
CCOP(=S)(OCC)Oc1cc(C(F)(F)F)ccc1Cl
CCOP(=O)(OCC)C(C)c4noc(CNC3CCC(C)(C(=O)N2CCN(c1ccc(F)cc1)CC2)CC3)n4
CC(=N)Nc3ccc(-c2nc1ncccc1o2)cc3
O=c1ccn(CC(I)=C(I)I)c(=O)[nH]1
COc2ccc(CCN(C)C(=O)c1c(C)onc1C)cc2OC
CCco4c(=O)c3ccc(Oc1ncnc2cc(OC)c(OC)cc12)cc3[nH]c4=O
CC(=O)N3CCN(c2nc(NCCNC(C)=O)c1nnn(C(C)CC)c1n2)CC3
Cc3cc(C)c(NC(=O)N2CCc1ccccc1C2)c(C)c3
CC12CCC(=NO)CC1CC4CC2CC5C(C)C(C=Cc3ccncc3)CC45
COc4ccc(-c3nc(SCC(=O)NCCC1=CCCCC1)c(-c2ccccc2)o3)cc4
CC1CCCN1CCCOc4ccc(C(=O)N3CCCN(Cc2ccsc2)CC3)cc4
Cc3ccc(O)c(NC(=O)CN2CCN(C(=O)c1ccco1)CC2)c3
COc3ccc(N2C(=O)c1ccc(C(=O)O)cc1C2=O)cc3O
c3coc(CNC2CCCN(Cc1nc[nH]n1)C2)n3
CNC3(=O)CCCC2(CCN(C(=O)c1ccccc1)CC2)C3
NCCCOc3ccc(CN(C(=O)c1ccco1)C(=S)Nc2ccccc2[N+](=O)[O-])cc3
NC(=O)C3CCN(CC(O)c1ccccc1-c2ccccc2)CC3
COC(CNS(C)(=O)=O)c3cccc(CNC(=O)c1cnc2sc(C(C)C)nn12)c3
COc1ccccc1-c3ccc2nccn2c3
CN3CCC(=Cc1nsnc1SCC(=O)N2CCN(S(=O)(=O)N(C)C)CC2)CC3
CC(=O)c2cnc1cnccc1c2N3CCCCC3
COc5ccc(C4c1c3cccc1C=N(C(=O)C(CCc2ccccc2)N3C)N4C)cc5
CCC(C)N4CCN(C(=O)C(NC(=O)c1ccccc1OC)C3Cc2ccccc2C3)CC4
COCc1cc(=O)oc3c1ccc2ccccc23
COCc1cnc3n1CCN(CC2CCC2)C3C
Cc3cccc(NC(=O)n2c(=O)n(CCCCCN)c1ccccc12)c3C
CCc1noc(C)c1C(=O)N3CCN(c2ccccc2F)CC3
Cc1cccc(C)c1NC(=O)COC(=O)C3CCN(S(=O)(=O)c2ccc(Br)s2)CC3
CCCOc2cccc(C=NC1CCCCC1)c2
Cc5ccc(C3CC(c1cccc2nc[nH]c12)=NN3C(=O)COc4ccc(C(F)(F)F)cc4)cc5
CCCC(Nc2noc(-c1ccccc1C)n2)c3ccccc3
Cc5cccc(N4CCN(CCCn3cc(-c2nnc(Nc1cccc(I)c1)s2)nn3)CC4)c5
COc4cccc(-c3nc(CNC2CCC(C(=O)N1CCCC1)C2)c(C)o3)c4
Cc4ccc(C)c(Cn3c(-c1ccccn1)nc2cccnc23)c4
CCOC(=O)c3ccc(CNC(=O)C(=O)N(CCC(=O)O)c2nc1ccccc1s2)cc3
Oc4[nH]c(=O)c(N=Nc2oc(-c1ccc(Cl)cc1)c3c2CCCC3)c(O)c4Cl
COC(=O)NC(=O)CCC(=O)OCc1ccccc1
CCOC(=O)N2CCN(S(=O)(=O)N1CCCC(C(=O)NC(CC(C)C)C(=O)O)C1)CC2
COc5ccc(-n3c(=O)c1c4c(sc1n(CC(=O)Nc2ccccc2OC)c3=O)CCC4)cc5
CC3CN(c2ccc(C(=O)N(C)Cc1ccsc1)cc2)CC(C)O3
CCn1nnnc1SC(Cl)=Cc2ccc3c(c2)OCO3
CCCOc1ccc3c(c1)c(-c2ccc(S(C)(=O)=O)c(F)c2)nn3C(=O)N(C)C
CCc2ccc(NC(=O)COC(=O)c1nc(Cl)ccc1Cl)cc2
O=S(=O)(NCc1ccccc1)c2ccccc2
O=C(NO)c2ccc(-c1ccc(Cl)cc1Cl)nc2
CN(C)CCCCC4Cc2c(ccc3cc(-c1ccccc1)ccc23)C(=O)N4c5cc(F)ccc5O
CN(C)c3ccc(C=Nn2c(-c1ccccc1F)n[nH]c2=S)cc3
Cc1nc(Cl)c(Cl)c(Br)c1OCC(=O)O
Cc1cc(O)ccc1-c2c(O)ccc3ccc(OC(C)C)cc23
O=C(CCN1C(=O)CCSC1)NCc2ccncc2
c3cccc(-c2nc(CN1CCOCC1)no2)c3
COc3ccc(NC(C)=C2C(=O)Nc1c(C)cccc1C2=O)cc3
Cc2ccc(S(=O)(=O)Nc1ccccc1F)cc2C(=O)Nc3cccc(Cl)c3
N#Cc5ccc(CNC4CC3(NCCC(Oc2ccc(C(=O)NS(=O)(=O)c1cccc(C(F)(F)F)c1)cc2)CC3)C4)cc5
O=C(C1CC1)N3N=C(c2ccc(Cl)cc2)CC3c6c(-c5ccc(-c4ccccc4)cc5)[nH]c7ccccc67
C=C1CCCCC1Sc2ccccn2
Cc3nc(=O)cc(CN2CCN(C(=O)c1c(O)cccc1C)CC2)[nH]3
CCC3CC=C1(OC(C)C(=O)O1)c2cccnc2S3(=O)=O
CCc5cc(-c2ccc1ccc(C(=N)N)cc1c2)n(-c4ccc3ncc(CCN)cc3c4)n5
CN(CCO5ccc(cC1CC1c3c(C#N)c2ccccc2c(=O)n3-c4ccccc4Cl)cc5)C6CCS(=O)(=O)C6
COC(=O)CC(Nc1ncnc2c(C(N)=O)cccc12)c3ccccn3
CN(C)CCCNC(=O)c1ccc2c(c1)NC4(=O)C2=C(Nc3ccc(C(=O)O)cc3)sc4=O
O=C(O)C(SCc1ccccc1)P(=O)(O)O
Cc3cc2(-c1ccc(C)c(O)c1)ccnc(NCC(C)(C)C(=O)O)c2cc3-c4cccc(Cl)c4Cl
CCN(C(=O)c1cccc3c1ccc2ccccc23)C4CCCC4
O=C(O)C(Cc1ccccc1)Oc4ccc(C3=NOC(c2ccccc2)C3)cc4
CCOC(=O)C(NC(=O)C(=O)NCC1OCCN1S(=O)(=O)c2ccc(C)cc2)C(C)(C)C
O=C1OCCN1
COc4ccc(N(N=CCSc2nc(=O)c1sccc1n2C)S(=O)(=O)c3c(C)noc3C)cc4
CCCCCCCCCCCCCCCCCS(CCSC)C(=O)O
Cc(c4NC(=O)(Nccn3cc(-c2ccc(C(=O)NC(C)c1cnn(C)c1)s2)ccc3C)ccn4)c5c[nH]c6ccccc56
CCc2nc1ccc4c(c1c(=O)n2N=Cc3cccc([N+](=O)[O-])c3)CC(CC)CC4
Cc4c(C(=O)NCc1ccc2c(c1)OCO2)nc(-c3ccccc3Cl)n4C
Nc3nc(=O)c2ncn(C1C=C(CO)C(O)C1O)c2[nH]3
O=C(NCCCCCn4cnc3ncnc(Nc2ccc(OCc1cccc(Cl)c1)c(Cl)c2)c34)C6CCN(Cc5ccccc5F)CC6
COc1ccccc1N5CCN(CCCN4C(=O)c3cnc(-c2ccc(F)cc2)nc3C4=O)CC5
N#Cc2c(N)nc(SCC(=O)Nc1ccc(Cl)cc1)nc2-c3cccc4ccccc34
CCOc3ccc(Oc2ccnc(Nc1ccc(C)c(C(=O)NCCO)c1)n2)cc3
CCC3(OC)c1ccc4c(c1C(=O)c2ccccc23)OCO4
CN(C)c2ccc1nnsc1c2-n3cccc3
Cc3ccc(-c2cc(C(=O)Nc1ncc([N+](=O)[O-])s1)[nH]n2)o3
CC(OC(=O)C1CCS(=O)(=O)C1)C(=O)NCc2ccccc2Cl
CC(C)(N)C(=O)NC(COCc1ccccc1)c2nnnn2CCOc4ccc(C=NNc3nnc(NC(N)=O)s3)cc4
O=C(Nc1cccc2c1CCCC2c5ccc(-c4cnc3ccccc3n4)cc5)c6ccc(F)c(F)c6
CCC(=CCCCC(O)(CC1=CCOCC1)OCC4CCC5C3C(C)CC2=CC(=O)C=CC2(C)C3CCC45C)C(C)C
N#CN=C(NC(=O)c1ccc(Cl)cc1Cl)Nc2ccccc2
COC(=O)C(c1ccccc1)C2=CCCN2C(=O)c3cc(OC)c(OC)c(OC)c3
CC(NC(=O)OCc1ccoc1)C(=O)NC(C)C(=O)NC(C)C(=O)NC(CC(=O)O)C(=O)COc2ccc(Br)cc2
CCCNC7(=O)CC2C1C(C13CCC(C)(C)C24C3CCC5(C)C4CCC56CCC(=O)C6(C)C)O7
CCN(c1cccc(C(F)(F)F)c1)S(=O)(=O)c2ccc(OC)c(F)c2
Cc3noc4(Cl)c(-c1ccc(OCCN(C)C)c2ccccc12)cncc34
Cc1ccccc1C(=CCN2CCCCCC2)c3sccc3C
CCCn2c(N)c(C(=O)CSc1nncs1)c(=O)n(C)c2=O
Cc4ccc(N=C1SCC(=O)N1CN3C(=O)c2ccccc2C3=O)cc4C
Cn2ncc(N=Cc1ccccc1O)c(Cl)c2=O
CC=Cc2ccc(OCC(=O)c1ccc(C(C)C)cc1)cc2
CC(NS(=O)(=O)c4ccc(F)c(C(=O)Nc2cncc3scc(-c1ccccc1)c23)c4)c5ccccc5
Nc2nc(-c1ccc(P(=O)(O)O)o1)ccn2
Cc2[nH]c(C(=O)N1CCCCC1)c(C)c2C(=O)NCC3CCCO3
COc1cc(OCCN(C)C)c3c(c1)C(=O)c2cc(C(=O)O)ccc2C3=O
NC(N)=NC4(c2ccc(-c1ccccc1F)cc2)CCN(C(=O)CNC(=O)c3ccccc3)CC4
CC=C(C=C(C#N)C#N)C2=Cc1ccc(Cl)cc1CC2
CCCCCCCCCCCCCCCc1cccc(OC)c1C(=O)O
CCCCCCCOc2c(OC)cc(C(=O)Oc1ccc(C(=N)N)cc1)cc2OC
Clc5ccc4(C=CS3CN(N=Cc1c[nH]c2ccccc12)=NC3=N4)[nH]5
CCCC(=O)N(CCCN2CCC(Cc1ccccc1)CC2)c3ccccc3
CCCCCCCCCCCCCCCCCC(=O)NCCC(=O)NC(CCCCN)C(=O)NC(Cc1c[nH]c2ccccc12)C(N)=O
CCN1CCCC1CN3C(=O)c2cccc([N+](=O)[O-])c2C3=O
CN(C)CCN1CCCC4C1COc3cc(Oc2ccccc2)ccc34
CC(C)(C)NC(=O)CCCCCCC1CC(=O)CCC1(C)CC4CC(C)C5C3=CC(=O)C2C(C)(C)C(=O)CCC2(C)C3CCC45C
COC(=O)CCc2ccc(NC(=O)(CCC#Cc1ccccc1)C(F)(F)F)cc2
CCOC(=O)c3ccc(C(=O)c2cc1cc([N+](=O)[O-])ccc1oc2=O)cc3
CCS(=O)(=O)c2nnc(-c1ccc(F)cc1OC)o2
Nc3nc(-c1ccc(OC(F)F)cc1)c(C=CC(=O)c2ccccc2)s3
CC(=O)c4cccc(Nc2nc1cc(C(=O)N(C)C)ccc1n2CC3CC3)c4
CC3CN(C(C)CO)C(=O)c2cc(NC(=O)COc1ccccc1)ccc2OC3CN(C)S(=O)(=O)c4ccccc4
CCCNC(=O)CC1C(=O)OCCN1Cc3ccc(-c2ccccc2)cc3
CN(C)CCCNc3ccc2ncc(Nc1ccc(F)c(Cl)c1)nc2c3Nc4cccnc4F
CCOC(=O)CC3=C(C(=O)OCC)C(c1cc(OC)c(OC)c(OC)c1)N(CCC(C(=O)OC)c2ccccc2)CN3
Cc2ccc(COC(=O)C(N=O)C1CCCC1)cc2
Fc4cccc(-c2c(-c1ccc(F)cc1)nc3[nH]cnc2-3)c4
Cc1ccc(Cl)cc1N(C(=O)C=Cc2ccc[nH]2)S(=O)(=O)c3ccccc3
CN4(C(=O)Cc1ccc(O)cc1)CCN(CCCC(c2cccc(O)c2)c3ccc(O)cc3)CC4
COC(=O)CS1CC(C(=O)OC)[N+](C)(C)CC1OC
O=S(=O)(NC1CC1)c4ccc(S(=O)(=O)N3CCN(S(=O)(=O)c2ccc(F)cc2)CC3)cc4
CNS(=O)(=O)c1ccccc1N2CCN(C(=O)CC(C)C)CC2
C1=CC3CCC1(C)C(C2=COC(=O)CC2)C3
C1C=Nc2cccc3cccc1c23
O=S(=O)(Nc2cc(-c1ccccc1)ccc2C3CC3)c4ccccc4
CCCC[N+]1(C4CC(CC1)C(=O)(C2(C)CCCC2)(c3ccc(Cl)cc3)O4)CC(C)(F)F
CC(Nc2c(-c1c(N)[nH]nc1C)ccc3[nH]ccc23)c5nc4ccccc4[nH]5
CCCCc1ncc(C=CC(=O)NO)n1Cc3ccc(-c2ccccc2S(=O)(=O)NC(=O)CC)cc3
COc3cccc(-c2ncc(=O)n(C(=O)NC(C)CCc1ccccc1)c2C#N)c3
COCOC6=CC(O4cc(Cl)c(c2C=CC(=O)c1cc3c(cc12)OCO3)c(OC)c4)(OC5OC(C)C(O)C(O)C5O)CC(O)C6
CC23CC(c1ccccc1O2)C(CO)C3=CC(=O)c4ccc([N+](=O)[O-])cc4
Cc4ccc(CNC(=O)Nc3ccc(-c2cnc1[nH]ccc1n2)cc3)cc4
O=C(NCCCN2CCC(O)(c1ccccc1)CC2)Nc5cc(CN4CCN(c3ccc(F)cc3)CC4)ccc5N7CCN(c6ccccc6)CC7
CCCCCCc3nc2ccc(NC(=O)c1o[nH]c(=O)c1C)c(C)c2s3
Cc5ccc4cc(CNc3ccc(-c2nnc(-c1ccccc1)o2)cc3)cnc4c5
Cn4c(=O)c2[nH]c(Cc1cccnc1)nc2n(Cc3ccc(C(=O)O)cc3)c4=O
CCC(=O)c3nc(C(=O)c1ccccc1)n(Cc2cccnc2)c3C(=O)O
Cc1ccccc1-n4ncc(-c3cc(OCc2ccccc2)ccc3C)c4=O
CN4(CCN3(C(=O)c1c(F)ccc2cccc(c12)C3=O)C4(C)C)C8CCN9(CC(F)(c5ccccc5)c6ccccc6)CC=C(c7ccccc7)C89
CC(C(=O)NC1CC1)N(C(=O)c2ccccc2F)c3cccc(C(=O)O)c3
COc1ccccc1C3c2c(n[nH]c2C(C)(C)C)C(=O)N3c6ccc(-c5noc(-c4ccccc4)n5)cc6
CC7(C)CCC6(C(=O)O)CCC5(C)C(=CCC4C3(C)CCS(Cc2oc(=O)c1ccccc1c2C)C(C)(C)C3CCC45C)C6C7
CN(C)CCNC3CCC(CNc1occc1NC(=O)c2cccc(C(F)(F)F)c2)CC3
Cc3cc(COc1ccc(C=CS(=O)(=O)CC(O)C(N)C(N)=O)cc1)c2ccccc2n3
Cc1ncc(F)cc1NC3CCC(C2NC(C(=O)O)CC2=O)CC3
O=C(Nc1cccc2ccccc12)N(Cc6ccc(CN5CCC(c4nc3ccccc3[nH]4)CC5)cc6)C7CCCCC7
O=C(O)CCNC(=O)c4cc(C(=O)O)c3cc(NC1CCCC1)c2ncncc2c3n4Cc5ccccc5
Cc4ccc(-n1nnnc1SCC(=O)N3CCN(c2cccc(C)c2C)CC3)cc4
CCC2SC(c1ccc(C(=O)O)cc1)=Nc4c2nc(-c3ccccc3)n4CCOC
N=C(N)NC(Cc1ccccc1)c2c[nH]c3ccc(Br)cc23
O=c2oc1cc5(O)c(cc1cc2CCCN4CCN(c3ccccc3)CC4)CCS5
Cc4ccc(CNC(=O)c3cccc(S(=O)(=O)N2CCc1ccc(Cl)cc1N2)c3)o4
O=C(Nc2cccn3ncnc(Nc1cccc(Cl)c1)c23)c4ccco4
COc4ncc3cc(C(=O)Nc1ccsc1C(=O)Nc2nccs2)c(=O)[nH]c3c4C
CCOC(=O)c2ccn(C1OC(CO)C(O)C1O)c(=O)n2
Cn4ccc3c(NC(=O)N2CCCN(C1CCCCC1)CC2)cccc34
CC(C)(C)OC(=O)N1CCCCC1C(=O)O3CCCc2ccccc23
COC(=O)c4ccc(C(=O)Nc3cccc(-c2ccc(CN1CCN(C(C)C)CC1)c(OC)c2)c3)cc4
Cc5ccc(Cn4cc(N3CCC(NC(=O)c1ccccc1-n2nccn2)CC3)nn4)cc5
CCCn2nnc(N=Cc1cc(OC)ccc1Cl)c2C(=O)OC
CCC3C(=O)Nc1c(cnn1Cc2ccc(OC)cc2)CSC3c4ccccc4
Cc3cc(C)n(S(=O)(=O)c2ccc(NC(=S)N1CCN(C)CC1)cc2)n3
COcc5cncn(c4Oc3cccc(NC(=O)Nc2nc1ccccc1s2)c3s4)c5
N=C(N)NC(=O)Cn4c(-c1ccc(Cl)cc1)nc3c(N)cc(C2CCCNCC2)cc3c4=O
CO4C(=CCc2ccc1ccccc1c2)Oc3cc(OC)cc(OC)c3C(=O)N4C
Cc1nc(N)ncc1-c6ccc(NC(=O)C2CCCN2C(=O)C45CC3CC(CC(C3)C4)C5)cc6
O=C(c2ccc(Cl)c(S(=O)(=O)N1CCCC1)c2)N3CCCCC3
Nc4cccc5nc(Sc2ccc(C(=O)c1cc(NC(=N)N)ccc1O)cc2)nc(CCC3CCCCC3)c45
C=CCN(CC=C)C(=O)c1nn(C)c(=O)c2ccccc12
NC(=O)C=Cc2ccc(-c1cc(N)cc(=O)o1)cc2O
Cc5ccc(-nc4(=O)cc(C)cc3[nH]c(-c2ccc1ccccc1c2)nc34)cc5
CC3=C(C(=O)OCc1ccccc1)C(c2ccccc2Cl)NC(=S)N3
CN(C1CC2CCC1C2)S(=O)(=O)c3cccs3
CCOC(=O)C=C2C=C(C)C(=O)c1c(O)cccc1C2=O
NC(=O)CN2CCC(Nc1ccccc1)CC2
C=CCOc2ccc(C(=O)NC(CC(=O)O)c1ccccc1Cl)nc2
Cc4ccc(-c1nnc3n1N=C(c2ccccc2)CS3)cc4
O=C(CNC(=O)c1cc(C(=O)O)ccc1O)NN=Cc2ccc(Br)cc2
Cc2nc1ccccc1n2Cc4ccc(C(=O)Nc3cccnc3)cc4
CC2(C(=O)NS(=O)(=O)c1cc(Cl)c(Cl)s1)CCN2C(=O)C4(c3ccc(Cl)cc3)CCC4
Cc2cc(C)c(S(=O)(=O)NC1CCCCC1)cc2C(=O)Nc3ccc(CNC(=O)OC(C)(C)C)cc3
C1C2CCC(C1)C(CS(C)(=O)=O)C2=O
CN(C)CCCN2CCN(CCNC(=O)C(=O)Nc1ccccc1)CC2
NCc1cc3c(cc1O)C(=O)c2ccccc2C3=O
CCCCOc3ccc(S(=O)(=O)N(Cc1ncc[nH]1)C(Cc2ccccn2)C(=O)NO)cc3
Cc4ccc(Cc1c3nccc1NC(c2ccco2)=NC3)cc4
COc1ccccc1NS(=O)(=O)c2c(Cl)c(C)nc(N)c2C#N
CN(Cc2nc1ccccc1n2C)C(=O)Cc3cccnc3
COc1cc(F)ccc1-c4ccn3c(-c2cccc(F)c2)nnc3c4
COc1ccc(S(=O)(=O)NC(=O)CCC(=O)NC(CC(C)C)C(=O)NC(CC(C)C)C(N)=O)cc1
CCC=C2CC(C(=O)c1ccccc1)C=C(OC)C2=O
O=C4COC(c1ccccc1)(c2ccc3c(c2)OCO3)N4c6ccc(S(=O)(=O)NC(=O)c5ccco5)cc6
Cn3c(SCC(=O)NCc1cccs1)nc2ccccc2c3=O
Cc1cc(O)c(C(C)(C)C)cc1OCCN
CN(C)C=Cc1ccc(C=NO)s1
Oc1ccccc13CCN(S(=O)(=O)C2CC2)CC3
-c5cc(CNc1cccc2cnccc12)cc(C(=O)NC4CCCN(c3ccc(F)c(C(F)(F)F)c3)CC4)c5
CC(C)(C)c3[nH]nc(NC(=O)c2ccc(-c1cccc(C#N)c1)s2)c3Cc4cccc5ccccc45
CC#CCOc4ccc(C=NN3C(C)=C(C(=O)NC(=O)N1CCCC1)c2ccccc23)cc4
O=C(c2cc(N1CCNCC1)ccc2F)N4CCC(c3cccc(OCC(F)(F)F)c3)CC4
CN3CCC(Cn1nc(C(C)(C)C)cc1S(=O)(=O)c2ccccc2)CC3
O=C(CC1CN2CCC1CC2)NCc4ccc(N3CCCC3=O)cc4
O=C3COc2cc(NC(=S)Nc1cccc(C(F)(F)F)c1)ccc2N3
COC(=O)c2cccc(NC(=O)COC(=O)c1ccccc1C(F)(F)F)c2
Cc3cc(OCC(=O)N2CCC(CNS(=O)(=O)c1nnc(N)s1)CC2)ccc3-cc4ccc(C(=O)O)cc4
Cc2ccc(OCC(=O)NC1CCCCNC1=O)cc2
COc2cc(Cc1cnc(N)nc1N)cc(OC)c2OC
COc2c(O)cc(O)c3c(=O)c(O)c(-c1ccccc1)oc23
Cc3c(C(=O)Nc2ccc(-n1cccc1)cc2)oc4cccc(OCCCCCN(C)C)c34
CO4cn3ccnn(cCN1CCCC1c2cccc(CO)c2)n3n4
CC(=O)Nc3ccc(S(=O)(=O)CCC(=O)OCC(=O)NCCN2C(=O)COc1ccc(Cl)cc12)cc3
CCCCC#C=CC2=C(Br)C(=O)c1ccccc1C2=O
O=C(c1cccnc1Oc3ccc(Nc2ccccn2)cc3)N4CCOCC4
COCCOc1cccc3c1C(=O)C(=Cc2cccnc2)C(=O)C3
Cc1cc5(C(F)(F)F)c(cc1C(=O)NC4CCN(Cc3ccc(-c2cccc(N)c2Cl)cc3)CC4)OCC5
COc3cc(CCNC(=O)Nc1cccc2ccc(OC)cc12)ccc3O
CCOP(=O)(OCC)C(Nc1cc(Cl)cc(Cl)c1)c2ccccc2
CCN=c2sc(-c1cccc(S(=O)(=O)NC(=N)N)c1)nn2C(C)C
Cc1cccc2c1CCC(C2=O)C(C(F)(F)F)n3cccc3
Cc1noc2c13CC(CC2)CCN3Cc4ccc(C#N)cc4-c5ccccc5
Cn3cc(SCC(=O)NCC1CCCO1)c2ccccc23
C=CCCC5(=O)OCCC(C1(C)C=CC3CC1CC4C(C)C(C2=CC(=O)OC2)C(O)C34)C5
CCOC(=O)c3sc(Nc1nc(N(C)C)nc2ccsc12)nc3C
O=C(Nc2ccc(-c1ccccn1)cc2)c5cccc(OC3CC4CCC3C4)c5
CC(C)(C)c3cc(NS(=O)(=O)c1ccc(F)cc1)c2cc(Cl)ccc2n3
CCOc4ccc(NC(=O)Cn3c(=O)c1cc(C(C)(C)C)ccc1n(CC(=O)Nc2ccc(OC)cc2)c3=O)cc4
CCCCc4ccc(CN3CCN(Cc2coc(-c1ccccc1)n2)CC3)cc4
Cc1cc(C=C(Cl)CCl)c[nH]2c(=O)cc(C(=O)O)[nH]c1-2
COc2c(CNC(=O)Nc1cccc(Cl)n1)c(C)nn2-c3ccccc3
Cc1ccccc1Cn5cc(C(=O)C(=O)N3CCN(c2cccc([N+](=O)[O-])c2)CC3)c4ccccc45
CNC(=O)C=Cc2coc1ccc(O)cc1c2=O
CC(C)(C)c3ccc(CN1C(=O)C(O)C1Cc2ccccc2)cc3
N#CCCCCc2nc1ccccc1n2CC(=O)Nc3ccccn3
COc5ccc(-c4noc3(CNC(=O)c2ccc1ccccc1c23)n4)cc5OC
NC(=S)NN=Cc3ccc(Oc1ccccc1C(=O)Nc2cccc(Cl)c2)cc3
N#C2CC(=N)N(N=C1CC=CCS1)S2
CC(C)N(Cc1cc(F)ccc1OCc2cccc(Cl)c2)C(=O)C3CC(O)CN3Cc4ccc(C(F)(F)F)cc4
Nc2nc1ccccc1n2CC(=O)Nc3cccc4ccccc34
CCOc1ccc(S(=O)(=O)N(C)C)cc1NC(CO)C(=O)N(Cc2ccccc2)C(=O)c3cccnc3
Cc4nc1(CCCN2N=C1CC3CC=CC23)cs4
CCC2(CO)OC(n1ccc(N)nc1=O)C(F)(F)C2(O)CC(=O)NNC(=O)Nc3ccccc3F
CCOc3ccc(NC(=S)Nn1nnnc1-c2cc(OC)c(OC)c(OC)c2)cc3
O=C(NS(=O)(=O)c1ccc(C(=O)O)cc1)c3cc(Oc2ccc(Cl)cc2)ccn3
CCCCCOC(=O)N4CCN(C(=O)C(CCC(=O)O)NC(=O)c3cc(N1CCC(C(=O)NC(C)(C)C)CC1)cc(-c2ccccc2)n3)CC4
O=cc4cc2cc(SCc1c(Cl)cccc1Cl)cnc2n(C3CCCCCC3)c4O
CC=C2C(C)CC(=O)(NC(C)c1cccc(NC(=O)CC#N)c1)C2
Cc4ccc(-c3ncc2cnn(-c1ccc(F)cc1)c2n3)cc4
O=C(c1ccco1)N(Cc2ccccc2)Cc3ccccc3Cl
CC(=O)N1CCCC1c2cc(C(F)(F)F)cc(C(F)(F)F)c2
O=C(CSc2nnc(-c1ccncc1)o2)NCc3ccc4c(c3)OCO4
CCOc1ccccc1NC(=O)N3CCC(c2ccc(OC)cc2)=N3
CC(C)C(=O)Nc1ccc(O)cc1
CSc2ccc(C=NNC(=O)c1ccc(Cl)cc1)cc2[N+](=O)[O-]
N=C(N)NCCCC(NC(=O)CCCC(=O)NCCNC(=O)CCc1cscn1)C(=O)NCCCc2ccccc2
COc3ccc(-c2nc1cccc(C)n1c(=O)n2C)cc3
CC1(C)CCC6C(=O)N1CC(c2ccc3c(c2)CCN3C(=O)CN4CCCC4c5ccc(S(C)(=O)=O)cc5)C(=O)C=6
Cc4nc(C)n(CCN(C)CC(O)COc3ccc(-c2nc1cc(Cl)c(Cl)cc1[nH]2)cc3)n4
Cc1occc1C(=O)N5ccc(cOc4nc(OC2CCCNCC2)c3cc(C)ccc3n4)cc5
CC(NC(=O)c1cc(N)cc(C(F)(F)F)c1)CC2CCCC2
O=Cc4cc(-c2ccc(NS(=O)(=O)c1ccc(Br)cc1)cc2)n(-c3ccccc3)n4
CCOC(=O)c2c(-c1ccc(NC(=O)CCC(=O)O)cc1)csc2NCc3nnnn3-c4ccccc4
CNC(=NC#N)Nc4ccc(-c3ccc(-c2ncc1c(C)c(C)[nH]c1c2)cc3)cc4
CCCCCCn1c(N)c(NCCOC)nc1C(=O)NC2CC(C)(C)NC(C)(C)C2
CC(C)CC(NC(=O)C(N)CCC(=O)OC(C)CO)C(=O)NCc1ccccc1OCc2ccccc2
O=C(O)CC(CCC(=O)N1CCOCC1)CN2CC4CC2c3ccccc3O4
CC(C)C(NC(=O)C1CNCC(=O)N1c3ccc(CCNC(=O)Cn2cncn2)cc3F)c4ccccc4
C=CCn4c(=O)c1c(nc2n1CCCN2CCc3ccc(OC)c(OC)c3)n(C)c4=O
CCOC(=O)CC1=COCC(N=CSCC(=O)O)=N1
COc1ccc(C=O)cc1-c3cc(-c2ccccc2)[n+](C)cc3C
COC(C(=O)Nc1ccc(C#N)cc1)C(F)(F)F
CCCCCn2c(SCC(=O)Nc1cccnc1)nc3c(c2=O)SCC3
C=CCC(C#N)(Nc2nc1cc(C)c(Cl)cc1s2)c3cccc(Cl)c3
Nc3c6(Cc1ccccc1)n(n(-c2ccccc2)c3-c4ccccc4)C(c5ccccc5C(F)(F)F)CCC6
CCc1ncncc1C(=O)NC3CC(N2CCOCC2)C3(C)C
O=C(O)CN1CC(C(=O)NC(CO)C(=O)O)CC1=O
CN(C2CCC(c1ccccc1)CC2)S(=O)(=O)c3ccccc3
CCNC(=O)c3cnc(-n2nc(-c1ccccc1F)oc2=O)s3
COc3ccc(-c2nnc(SCC(=O)NC1CCCCC1)o2)cc3Cl
C2C(N)=C5(C#N)C1C3(C#N)C=C(CC(CC123)N(C)CC4CC4)C5
CC(c1ccc(Cl)cc1)N4CCc2c(c(=O)oc3cc(C(=O)O)ccc23)C4
CNO(C2Cc1ccccc1C2)c3ccccc3
CCCCCCc2ccc(NS(=O)(=O)c1ccc(F)cc1)cc2
CCOC(=O)C(CC)CNC(=O)c3cccc(Cn2c(=O)oc1ccc(Cl)cc12)c3
CCCCCCCCCNc3cc(Nc2ccc(F)c(C1CCOCC1)c2)nc(=O)[nH]3
O=C(C=Cc1ccc(Br)cc1)c3ccc2c(I)c[nH]c2c3
COc4ccc3cc(-c2nc(-c1cccs1)no2)c(=O)oc3c4
C[N+](C)(CCC(O)(c1ccccc1)c2ccccc2)Cc4nc3cc(Cl)c(Cl)cc3n4C
c6cnc(Nc5cc(N1CCCC1c3nc(-c2cncnc2)no3)nc(N4CCCC4)n5)cc6
CCN5CCN(C(=O)c4ccc(-c3cc1ncn(C)c(=O)c1c(NC2CC2)n3)cc4)CC5
COc2ccc(CC(C(C)=O)=C(O)C=CC=C(C)C=CC1=C(C)CCCC1(C)C)cc2Cn3ccc(=O)[nH]c3=O
COc1ccccc1N4CCN(CCCCn3cnc2c(=O)nc(N)[nH]c23)CC4
CCOC2(=O)C=C(C)N3=C(SCC(=O)Nc1ccc(F)c(Cl)c1)C(C)=CC=C23
COc1ccccc1-c3nn(C)c(=O)c4cc(-c2ccccc2)sc34
COc5c4cc(-c3nc2sc(SCC(=O)c1ccc(F)c(F)c1)nc(N)c2c34)cc5
O=C1(CNCC(=O)N1CCCCc2ccccc2)c3c[nH]c4ccccc34
Cc4nnc(C1CCCCN1C(=O)C(Cc2cccc(C(=N)N)c2)NC(=O)Nc3ccc(C(F)(F)F)cc3)s4
O=C3N(CCN2CCN(CCc1ccccc1)CC2)CCN3c4ccncc4
Cc3ccc(NC(=O)CN2C(=O)C(=Cc1ccccc1F)SC2=S)cc3
O=C(C=Cc1ccccc1)C=C(O)C(=O)O
COc2c(C(=O)COC(=O)c1cccc([N+](=O)[O-])c1)c(O)c(OC)c3occc23
CCCC(=O)Oc1cc(C)cc2oc(=O)cc(C)c12
CCCCCN(CCCCC)C(=O)C(N)CCC(C)C
CC(C)Oc1ccc(OC(C)(C)C)cc1S(=O)(=O)O
CSc3nc(C)c(C2CC(=O)N(c1ccccn1)C2)s3
O=C3(CN2C(=O)C1C(CC1=O)C2C3=O)Nc4cccc(Cl)c4
Cc2nc(C(=O)Nc1ccc(Cl)cc1)c(C)n2C3CCN(C)CC3
Brc2ccc(NC1=NCCCCC1)cc2
O=C2OC(CCCCOc1ccc(Br)cc1)CN2=Cc3ccccc3
CCC(C)CCNC(=O)C(CC(C)C)NC(=O)C(Cc1ccc(OP(=O)(N(C)C)NCC(=O)NO)cc1)NC(C)=O
N=C(N)c4ccc(CC3(C(=O)Nc2ccc(Oc1ccccc1)cc2)CCCCC3)cc4
Nc1nc4c(s1)Cc3cc(-c2cccc(C(F)(F)F)c2)ccc3-4
CCCCCCCC1CC1NC(=O)c2ccc(Br)o2
O=C(Cc4cnc(Nc1ccc3c(c1)CCC(c2ccc(F)cc2)O3)s4)N5CCC5
Nc3nc(NC(CO)CO)c2ncn(C1OC(CO)C(O)C1O)c2n3
Cc1cnc(N)c(C#N)c1N
COC(=O)c4ccc(F)c(-c3ccc(NC(=O)c1nn(C)cc1COc2c(F)cccc2Cl)cc3F)c4
FC(F)(F)c7cccc(COc1c6ccc(c1)(-c2n[nH]c4c2Cc3ccccc3-4)N(C5CCC5)CC6)c7
CCc1nc(N)nc(N)c1-c4cc3ccc(N2CCN(C(C)C)CC2)cc3[nH]4
CCOC(=O)Nc4cc3(N1CCOCC1)c(Nc2cc(OC)cc(OC)c2)ncnc3cc4OC
CC(C)(C)OC(=O)CNc5nc(=O)c4ncn(-c3ccc(N(CC1CO1)C2CCCCC2)cc3)c4[nH]5
COc1ccc(Cl)cc1C(=O)Nc3c(C)n(C)n(-c2ccccc2)c3=O
COc3ccc(Nc2nc(C)nc(Nc1ccc(OC)c(OC)c1)n2)cc3
CC(=O)OC2C(=O)c1c(O)cc(O)c(F)c1OC2(C)c3ccc(O)cc3
O=C(NC(C(=O)NCCn1cncn1)c2ccccc2)c4ccc(S(=O)(=O)N3CCCCC3)cc4
CS(=O)(=O)N4CCC(c3ccc(CNC2CCN(C(=O)OCC1CC1)CC2)nc3)CC4
Cc3ccc(C(=O)Nc2ccc(OC1CCNCC1)c(Cl)c2)cc3C(=O)Nc5cccc(-n4cccn4)c5
COCCNC(=O)c2onc(Cc1ccccc1)c2C(=O)O
O=C(CCN1CCOCC1)Nc5ccc(-c4cccc(-c3nc2ccc(F)cc2[nH]3)c4)cc5
Oc1ccc(Cl)cc1CN4(c2ncnc3[nH]cnc23)CCCC4
O=S(=O)(C=Cc2ccc1[nH]c3c(c1c2)C(CO)NCC3)Nc4ccccc4
CCCC5c2cc1(oc4(=O)c(cc1cc2C(F)(F)F)CCc3nn(C)cc3-4)C(=O)N5
FC(F)(F)Oc5cccc(Cn2c(CNc1ccccc1Cl)nn4c2C(c3cccnc3)=NCC4)c5
O=C(NCCn4c(-c1ccccc1)c(-c2ccccc2)c3cc(Cl)cc(Cl)c3c4=O)c6cc5ccccc5o6
Brc3cccc(-c2cc(-c1ccncc1)[nH]n2)c3
C=Cc3cccc(C(O)C=CC(=O)O1CC(OC)C2OC(C)(C)OC12)c3
Clc5c2cnc(-c1ccco1)cc2sc4nc3ccccc3c45
Oc3ccc(-c2cnc1ccccc1n2)cc3O
N#Cc2nc(C=Cc1ccccc1)oc2NCc3ccccc3
O=C2CCN(C(=O)CC1CCCCC1)CN2
CSc1ccccc1COc3c(CC=C(C)C(=O)O)c2ccccc2oc3=O
CC(C)C(=O)Ncn4c(C(=O)NCc1cccc(F)c1)c3c2ccccc2nc3s4
Cc3nc(CC2NC(=O)N(C1CCCC1)C2=O)cs3
CC(CC(=O)Nc1ccc(C)cc1C)c2ccccc2
CN4CCN(c3cc(N2CCN(c1ccc(Cl)c(Cl)c1)CC2)ncn3)CC4
CCOC(=O)C1=C(C)NC(=O)NC1c3cn(Cc2ccccc2Cl)c(Cl)c3Cl
CCOc3ccc(NC(=O)c2ccc(C(=O)c1ccccc1)cc2)cc3-c4ncnc5ccsc45
O=C(O)COc3cccc(Cc2c(O)c1c(C(F)(F)F)cc(=O)cc-1oc2Cl)c3
Cc1nn(C)c(O)c1CN(C)S(=O)(=O)c2ncc(Cl)nc2Cl
Cn4nnc3c(N2CCN(Cc1cccc(F)c1)C(=O)C2=O)ncnc34
COC(=O)c2c(NC(=O)Cc1ccc(F)cc1)sc3c2CCCC3
O=C(c1ccc(Cl)cc1)N(Cc2ccco2)c4nc(C3CC3)ccc4N5CCCC5
Cc5ccc(OCC(=O)Nc1nc4n(n1)C(c2ccccc2)CC(c3ccccc3)=N4)cc5
Cc2ccc(CS(=O)(=O)c1ccc(Cl)cc1N)cc2
COc4ccc3cc(NCc1ccc(F)cc1)nc(-c2ccccc2OC)c3c4
CCC(CC)C6CCc2(cccc(Oc1nn[nH]n1)c2-c5cc(-c3ccccc3)c(C4CCCCC4)s5)N6
CCOc1ccccc1CN(C3CCC(C)(C(=O)NC2CCCCC2)CC3)c4ccccc4
Clc1ccccc1-c5nnc6onc(CN4CCN(c3nc2ccccc2s3)CC4)c56
CCOP(=O)(OCC)C(Nc1ccc(Br)cc1F)c2ccccc2[N+](=O)[O-]
O=C(O)COc2cccc(C(NC(C(=O)O)CC(=O)O)c1ccccc1)c2
NCC(=O)N1CCCC1C(=O)NN(CCCC(=O)O)C(CCc2ccccc2)C(=O)NC(CO)C(=O)O
CC(=O)CNC(=O)C(CS)Cc1ccccc1
Cc1nc(=O)c2c([nH]1)CCCC2NC(=O)C(F)(F)F
Cc1ccc(C(C)C(=O)OCC(C)C)cc1S(=O)(=O)Nc2ccc([N+](=O)[O-])cc2
COC(=O)C2C(=O)C=C(c1ccccc1Cl)CCC2NC(N)=O
CCN(CC)S(=O)(=O)c4ccc3c(C(=O)NCc1ccccc1CN(C)C(=O)Cc2ccccc2)c(C)[nH]c3c4
COc3ccc(NC(=O)N2CCN(c1ccccc1O)CC2)c(N)c3C(=O)NC(C)C
CS(=O)(=O)c1ccc(O)cc1C(=O)Nc2cccc(C#N)c2
CCOc5ccc(C4(CC(=O)NC(C)N2C(=O)c1ccccc1C2=O)CC(C(=O)N3CCOCC3)CC4C(=O)O)cc5
CN2C(=O)c1ccccc1C23CC(=O)N(C)CC3
Cn1c(=O)c(=O)ccn1CCC(=O)Nc2ccc(Cl)cc2
COC(=O)Cn1nc4cc1-c2c[nH]nc2C(c3ccc(C)cc3)CC4
CCc2nc1cc(OCC(C)(C)O)ccc1n2Cc4ccc(Cc3cnc(N)nc3N)cc4
CCC(O)(CCC(C)CCC3CCC4C2CCC1CC(O)CCC1(C)C2CCC34C)C(C)C
CCCCCc4nn3c(=O)cc(C2(O)CCOC(CNCCc1ccccn1)C2)nc3s4
CC1(C)CC(=O)C3=C(C1)OC2=C(C(=O)CC(C)(C)C2)C3c58c4c6c(ccc4nc5cc7ccccc67)O8
CC(C)CCn4nc(C(=O)N1CCC2(CC1)OCCO2)c3ccccc3c4=O
CCOP(=O)(OCC)OC=NP(=O)(OCC2C=CC(n1cc(C)c(=O)[nH]c1=O)O2)Oc3ccccc3
CCOC(=O)c3c(NC(=O)COC(=O)CN2C(=O)c1cc(C(F)(F)F)cc(C(F)(F)F)c1C2=O)sc(C)c3C
COc2c(C)cc(C1SC(=O)NC1=O)c(OC)c2-c5ccc(-c3nccc4c3CCCC4)o5
Nc3ncc(Cc2nnc(-c1ccc(OC(F)F)cc1)o2)cc3N
Cc3ccc(CSc2nnc(-c1cccnc1)n2N)cc3
Cc3cccc(OCCOc2cccc(N1C(N)=NC(N)=NC1(C)C)c2)c3
O=c2c1ccccc1[nH]c3cc(O)cc(O)c23
O=C(c1ccncc1)c2ccc(N)c3ccccc23
O=C(CSc3nc(-c1ccccc1)c(-c2ccccc2)[nH]3)NCCc5ccc(S(=O)(=O)NC4CCCCC4)cc5
CN(C)c3ccc(-c2nc1ccc([N+](=O)[O-])cc1o2)cc3
CCCCNC(=O)C2=NNC(=O)c1nc[nH]c12
C=C(C)C4C3C(CC12C=CC(C=CCCCC(=O)O)CC1=CC=C(C)C2C3=O)C(=O)C4(C)C
CC(C)C(NC(=O)c2cccc(S(=O)(=O)Nc1cccc(C(=O)O)c1)c2)C(=O)NC(CC(=O)O)C(=O)COC(=O)c3c(Cl)cccc3Cl
COc5ccc4nc1cc(Cl)ccc1c(NC2CCCC2c3cc(OC)c(OC)c(OC)c3)c4c5
Cc4coc5c(C)c3oc(=O)c(CCC(=O)N2CCN(Cc1ccccc1)CC2)c(C)c3cc45
CC(C)(C)Cn5cc(C(=O)c3c[nH]c(-c2cn(CC(=O)NNC(=O)c1ccncc1)nn2)c3)c4ccccc45
COC(=O)c3ccc(NC(=O)CN(c1ccccc1OC)S(=O)(=O)c2ccc(OC)cc2)cc3
CCCCC(CCCC)C(NC(=O)C(CCCN=C(N)N)NC(=O)C(Cc1ccccc1)NC(=O)OC(C)(C)C)C(N)=O
C(CN)C(=O)N1CCCC1C(=O)NC4(Cc3ccc(-c2ccc(NC(=N)N)cc2)c(F)c3)C(=O)CSC4(C)C
CC2Cc1ccccc1CN2C(=O)CN4C(=O)NC(C)(c3ccccc3)C4=O
Cc3cc(C)cc(NC(c1ccccc1)c2ccccn2)c3
COc2cccc(NC(=O)COC(=O)c1nssc1=S)c2
CCN(c1ncnc(=O)c1Cl)C3CCN(Cc2cnn(C(C)(C)C)c2)CC3
O=C(C=Cc1ccc(F)cc1)CO
O=C(Nc1cccnc1C(=O)NCC34CC2CC(CC(C2)C3)C4)c5cccc(Br)c5
CC3CCN(CCNC(=O)Cc1c[nH]c2ccccc12)CC3
COc1nc(SC)nc2c1ncn2C3OC(CO)C(O)C3O
COc3ccc(C=N2CCC1(CCCC1)CN2)cc3
O=C(Oc2coc(CN1CCOCC1)cc2=O)c3cccc(F)c3
CCOC(=O)Cc2csc(NC(=O)c1cc(OC)ccc1OC)n2
CCC4CC3C(C)C(=O)O2C(CCC=CC=CCC=CCCOCCOc1ccc(C(C)=O)cc1C)CCCC2(C)C3CC4
COc3cccc(OCC(=O)N1CCCC1c2nc[nH]n2)c3C
CC(C)O3C(=O)Nc2ccc(S(=O)(=O)N(C)c1ccccc1)cc2N3C(=O)c4ccc5c(c4)OCO5
CC(C)(C)OC(=O)NC(CCCCNC(=O)c1[nH]cnc1C(=O)NC(Cc2c[nH]cn2)C(=O)O)c3cccs3
CC(CN(CCC)C2Cc1ccc(O)cc1C2)c3ccc(C(F)(F)F)cc3
CN(Cc1ccc(Br)cc1)c4nc(Nc2cccc(Br)c2)nc(N3CCCCC3)n4
CCC(C)C(=O)OCC5C(C)CC4C3CCC2C1(C)CCC(O)C(C)(C)C1CCC2(C)C3(C)CCC4C5(C)C
O=C(O)CC(O)CC(O)CC(O)C3CCC(Cn2cnc1ccccc12)C3c4ccccc4
CCOC(=O)CC(C(=NO)c1cccc(OC)c1)SC2CN(CC)C2
CC(C)c2ccc(-c1ccc(=O)oc1C=CCN(C)C(C)(C)C)cc2
COc3ccc(-n2cc(CNC(=O)c1ccccn1)nn2)cc3
N=C(N)c2ccc(C(=NNC(N)=S)c1ccccc1)c([N+](=O)[O-])c2
Cc2cccc(CC(=O)NS(=O)(=O)C1(C(F)(F)F)CCOCC1)c2
COc3cccc(CNC(=O)C(C)c2ccc(C(=O)C=Cc1ccccc1)cc2)c3
CCNc1nc(NC(C)C)nc2c1ncn2C3CC(O)C(COP(=O)(O)O)C3
N#Cc3cc(Oc1ccccn1)cc4c(NC2CCCCC2)cccc34
CCCCCCCCC(=N)Nc1ccc(O)cc1
CCCCCCc2c(CCC(=O)O)cnc3ccc(-c1ccc(C(=O)NCCOC)nc1)cc23
COc3ccc(-c1[nH]ncc1CN2CC(O)C(CO)CC2)c(F)c3
Ccc3c4c(c2[nH]c1ccccc1c2c3)C6(=O)OC4CC(c5ccc(C(F)(F)F)cc5)O6
CCOC(=O)Nc2cc(-c1ccc(Br)cc1)c(O)c(CN(CC)CC)c2O
O=C(OCCN2C(=O)c1ccccc1S2(=O)=O)c3cc(O)c(O)c(O)c3
Cc3ccc(C(NCCNC(=O)CCn2c(C)cc1ccccc12)C(C)C)cc3C
Cc1nccn1C6ccc5(CC(C)N4CC3(CC=N(S(=O)(=O)C2CC2)CC3)C4)c(C)coc5c6
Cc3c(NC(=O)C(=O)Nc1ccc(Cl)c(Cl)c1)c(=O)n(-c2ccccc2)n3C
O=C2Nc1ccc(Br)cc1C2=Cc3ccc(Cl)cc3
NC(=O)c3nc(C#Cc1cccc(Cl)c1)n(C2OC(COP(=O)(O)OP(=O)(O)OP(=O)(O)O)C(O)C2O)n3
CCC(C(CC)CC(C)P(=O)(O)OC)Oc1ccc(Br)cc1Cl
COc3ccc(C(=NNCC(C)=O)c1cn(C)c2ccccc12)cc3
CCOC(=O)c3c(-c2c(OC)c1ccccc1n(C)c2=S)nn(C)c3C
O=C(O)CC=CC=CC2=CC(=O)c1ccccc1C2=O
Cc4ccc(-n3ncc2cc(N1CCOCC1)nc2c3)c(C)c4
Cc4ccc(CC(=O)N3CC(c1ccccc1)CC(c2ccc(C(F)(F)F)cc2)C3)cc4
Cc1ccc3c(c1)-c2cc7c(cc26C35CC(Cc4ccccc45)C6CN)C(=O)NC7=O
COCCN2Cc1c(C(F)(F)F)nc(OC)n1N=C2C
c2cc(-c1nc[nH]n1)ccc2C3=NCCN3
COc5cc(C2c1ccccc1OC(NCCCCN)C2c4ccc3ccccc3c4O)cc(OC)c5OC
COc1ccc(F)cc1-c2c(O)c4(=O)c2C(c3cccc(O)c3)OC4=O
COCNC(=NOC)c4ccc(-c1ncc3c(n1)-c2ccoc2CC3)cc4
Nc4nc(OCc2cc(-c1ccccc1)on2)c3ccccc3n4
CCCOc2ccc(C(=O)NNC(=O)c1occc1C)cc2
Cc5ccc(NC(=O)Cn4c2cc(N)c(-c1ccc(O)c([N+](=O)[O-])c1)nc-2c3cc(C)cc(C)c34)cc5
Nc1ncnc2c1ncn2C4OC(C(=O)N3CCCCC3)C(O)C4O
CCOC(=O)c2ccc(Nc1nc(C)cc(NCCCC(C)C)n1)cc2
CCOc3ccc(C(=O)NC(=S)Nc2oc1ccccc1c2CC)cc3
Cc2nc(-c1nnn(C)n1)oc2CCOc4ccc(CCNC(=O)Cn3cncn3)cc4
CC(=O)OC2C=C(C)(C=CCC(C)C1CC(C)C(=O)O1)CCC2O
C#CCN(Cc2ccc1[nH]c(C)nc(=O)c1c2)c5ccc(C(=O)Nc4ccc(N3CCN(C)CC3)cc4)cc5
Nc3nc(=O)c2ncn(C1OC(CO)C(O)C1O)n2c3=O
O=S(=O)(c1ccc(F)cc1)c2cc(Cl)ccc2NS(=O)(=O)c3ccccc3
COc2cccc(NC(=O)CN(C)C(=O)c1cccc(S(=O)(=O)NC(C)O)c1)c2
O=CC1CCC4C=C1C5(c3ccc2ccccc2c3)C=CC=C6C45CCCCC6
O=C(NCC(=O)N2CCC(c1cc(F)ccc1F)CC2)c3c[nH]c4ccccc34
Cc2oc(-c1ccccc1)nc2CCOc5ccc(COc4cc(C)cc(-c3nn[nH]n3)c4)cc5
O=C(O)CO3(c1ccc(Cl)cc1)cnn4cc2cc(N)ccc2nc34
CNC(C)(C)C=CC(O)(C(=O)NCc1ccccc1)c2ccccc2
COC(=O)c4ccc(C(=O)N(Cc2cn(-c1ccc(Cl)c(Cl)c1)nn2)C3CCCCC3)cc4
COc2ccc(OCC(=O)N(C)Cc1ccc(F)cc1)cc2
Fc1ccc2c(c1)CCNCC2
O=c2ccc(-c1ccc(O)cc1O)sc2N4CCN(c3ccccn3)CC4
CC(NC(=O)C1CCCN1(C(=O)CNC(=O)C(N)COc2ccco3c(=O)csc23)C(C)C)C(=O)N4CCCC4C(=O)O
CC(N1NC(O)C(O)C(O)C1O)S(=O)(=O)Cc3ccc(Oc2ccccc2)cc3
CCCCCCCCCC(C)(C)c1cc(O)cc(O)c1
O=C(c2cc1ccccc1o2)N3CCNCC3
O=C(O)c1ccccc1-c3ccc(-c2ccncc2)c(C(F)(F)F)c3
Cc4c(NC(=O)c2ccnc(N1CCOCC1)c2)c(=O)n(-c3ccccc3)n4C
CCN(CC)C(=S)NC(=O)COc1ccc(C)cc1
CC3=C(C(=O)O)C(c1ccc(Cl)c(Cl)c1)C(C(=O)Nc2ccccc2)=C(C)N3
CCCc3cc[n+](Cc2ccc(-c1ccccc1C(=O)OC)cc2)cc(CC(=O)OC)c3
CCCCOCCOc2cc(-c1ccccn1)sc2C(=O)N(C)C
CCCC(=O)Nc2ccc(S(=O)(=O)N1CCCCC1)cc2S(=O)(=O)N3CCOCC3
CC1CC=CCC1C3(=O)NC2(CCCC2)C(=O)N3Cc4ccc(=O)[nH]n4
Cc4cc(-c3cccc(CC2NCCc1ccccc12)c3)ccc4Cl
O=C(CCc2nnc(Cc1ccccc1)o2)NCc3cccc4ccccc34
Cc2ccc(S(=O)(=O)N(CCC(=O)NCc1ccc(Cl)cc1)C(C)(C)C)cc2
O=C(c3nc(C1CCC2CN1C(=O)N2O)cs3)N4CCC5(CC4)OCCO5
CCOc3ccc(NC(=O)CN2CCN(C(=O)Cn1nc(C)c(Cl)c1C)CC2)cc3
Cc1occc1C3(=O)NCC2CCCC(NS(=O)(=O)N(C)C)C2C3
NC2Cc1c[nH]c(Br)c1C2
COc2ccc1(C)[nH]c(=O)ccc1c2Cl
O=C(O)CN2C(=O)C(=Cc1ccc(C(F)(F)F)cc1)SC2=S
CC(C)(C)OC(=O)NCc2ccc(-c1cc(O)ccc1Cl)cc2
CCCCN(c1ccc(C#N)cc1[N+](=O)[O-])S(=O)(=O)c2cc(Cl)ccc2C
O=[N+]([O-])c1ccccc1CCOC2CC5C3CC(C(C2)N3CC4CC4)CO5
COc1ccccc1O5c2cc(ccc2C(=O)N(CCc3ccc(OC)c(OC)c3)C(C(=O)NCc4ccc(F)cc4)C(C)C)C5
Cc3ccc(S(=O)(=O)N2CCC(C(=O)N1CCC(C(N)=O)CC1)CC2)cc3C
O=c2nc(C=Cc1ccc(Br)c(F)c1)[nH]c3ccccc23
Nc3ccc2nc(-c1ccc(F)c(C(F)(F)F)c1)sc2c3
CC(C)CC(O)C(O)C(CC1CCCCC1)NC(=O)C(NC(=O)c2ccc3c(c2)NC(=O)CC3)C(C)C
CCCn2c(SCC(=O)Nc1cccnc1)nc3c2c(=O)n(C)c(=O)n3C
Cc1ccc(C)c(OCCCN)c1
NC(=O)N(O)Cc2ccc1ccccc1c2
Ccc4ccc3cc(C(=O)OCC(=O)Nc2nnc(SCc1ccccc1Cl)s2)n(C)c3c4
Cc3ccc2[nH]c(OC(=O)C1CC=CCC1C(=O)O)cc(=O)c2c3
O=C3c1cc([N+](=O)[O-])ccc1OC(c2ccc(Br)cc2)=NN3Cc6cc(OCC4CO4)cc(OCc5ccccc5)c6
COc3cc2ncnc(Nc1ccc(F)c(Cl)c1)c2cc3NC(=O)CCN4CCN(C)CC4
Nc1nonc1-n3nnc(C(=O)NN=Cc2ccc(Cl)c(Cl)c2)c3C(=O)N4CCOCC4
CCN3CCN(CCCNc2ccc(C(=O)C=Cc1ccc(Cl)nc1)cc2Cl)CC3
Cc2cc(C(=O)NN=Cc1ccccc1Cl)c(C)o2
COc3ccc(F)c(-c2ccnc(N1CCOCC1)n2)c3
CC(CCc1ccc(F)cc1)OC(=O)Nc2ccc(OC(F)(F)F)cc2
COc1ccccc1-c3nnc2ccccc2c3N4CCNCC4
OC(COc3cccc(-c2nc(-c1ccccc1O)cs2)c3)CN4CCCCC4
OCc4cccc(OCc2cc1ccc(Cl)cc1n2Cc3ccc(Cl)cc3)c4
Cc4ccc(NC(=O)c2c(NC(=O)C=Cc1ccccc1Cl)sc3c2CCC(C)C3)cc4
CC(C)(C)c3ccc(C(O)CN2CCN(CCNCc1ccccc1F)CCC2=O)cc3
O=C(O)C5C3CC4CC(NC(=O)Cc2ccc1cccnc1c2)C3C4C5
Cc5cccc4(CN3C(=O)N(c1cccc(Cl)c1)C(c2ccccc2)C3C4=O)c5C
CCC1C(=N)N(N)CCC3C1(O)Cn2cncc2N3
NC(c1c(F)cccc1F)C(F)(F)C(F)(F)F
CCOC(=O)N2CCN(S(=O)(=O)c1ccc(C)cc1)CC2
C=CCO6C(=O)C1CCCCN1C(=O)C(CC2CCCCC2)NC(=O)C3CCCCN3C(=O)C(C(c4ccccc4)c5ccccc5)NC6=O
Cc2[nH]c1ccccc1c2C(=O)CSc3ccc4c(c3)C(=O)OC4
COc4cc(Nc2ncnc3cc(-c1ccc(Cl)cc1)sc23)cc(OC)c4OC
CCOc2ccc(C(=O)NCc1ccc(F)cc1)cc2OC
Cc3ccc(Occ2ccN(C(=O)CCCS(=O)(=O)c1ccc(C(=O)NC(C)C)cc1)cc2)cc3
CC4CN(c3cccc(-c2ccc1nncn1n2)c3)CC(C)N4
CS(=O)c2ccc(C(=O)Sc1cccnc1)cc2
Nc1nc2n(cc1Br)CCN2C(=O)N4CCC(OCc3ccccc3)CC4
N=C(NO)Nc1cc(Cl)ccc1Cl
CS(=O)(=O)Nc1ccc(F)cc1S(=O)c2cccc(C(F)(F)F)c2
CC(C)=CCc4cccc(-c3ccc(CC2CSC(c1ccccc1)C2)cn3)c4
CNS(=O)(=O)c2cc1c(OC)ccnc1cn2
O=c2ccn(-c1ccccc1)c(=O)n2CCN5CCN(c3nsc4ccccc34)CC5
O=S1(=O)OCCCN1c5cccc(N4CCC(n3c(=O)[nH]c2ccccc23)CC4)c5
COc5cc(-n4nnc(-c2ccc3[nH]cnc(N1CCCC1=O)c23)c4)ccc5F
N=C(NC1CCCCC1)C34CC2CC(CC(C2)C3)C4
Nc3nc(=O)c2nc(CNc1ccc(C(=O)O)cc1)ccc2[nH]3
CNc2nc(-c1ccco1)cc3ncccc23
N#Cc2ccc(C#Cc1cc(O)ccc1Cl)cc2
CC(Nc1ccc(F)cc1)c2c[nH]cn2
COc5ccc(C=Nc1c4cc3cc1C(NC(=O)Cc2ccccc2[N+](=O)[O-])C3N4C)cc5OC
COC(=O)c3cccc(OS(=O)(=O)c2ccc1cc(Cl)ccc1c2)c3
COc1ccccc1CCNC(=O)c4cn(Cc2ccccc2)c3ccccc3c4=O
CC(=O)C3=C(O)C(=O)N(CCc1c[nH]c2ccccc12)C3c4ccccc4
NCc1ccccc1Oc3ccc(-c2ccc(O)c(O)c2)c4occc34
COc2cccc(OCCC(=O)N(C)Cc1nnn[nH]1)c2
CCC(=NO)c2cc(OC)c(OCCCOc1ccc(C(C)=O)cc1)c(OC)c2
O=C(NC3CN(C1(=O)COCCO1)c2ccccc23)c4cc(C(F)(F)F)ccc4Cl
CCOC(=O)CC2NC(=O)C(c1ccccc1)=C2NC(=S)Nc3ccc(C)c(F)c3
Cc2cccc(C(=O)Nc1cccc(C(=O)O)c1)c2
O=C(NN=Cc1cc(Br)ccc1O)c2cccc4(c2)[nH]c(=O)c3sc5c(c34)CCCC5
Cc1n2c(C(N)=O)(ns1)CCCN2C
COc3ccc(-c2cc1cc(CC(=O)O)c(C)cc1oc2=O)cc3
CC(=NNC(=O)c1ccncc1)c3cccc(NC(=O)c2ccccc2)c3
CC=Cc4cccc(C=C(C(=O)NS(=O)(=O)c1cccnc1)N3C(=O)C2CCCCC2C3=O)c4
NC(=Nc2ccc1c(Cl)cc(Cl)cc1c2N=Cc4ccc(N3CCNCC3)cc4)c6ccc5ccccc5c6
Nc2nc(=O)c(Br)c(-c1ccccc1)[nH]2
COc4cccc(C=CC(=O)c3ccc(Nc1nc(N)nc2[nH]ccc12)cc3)c4O
CN(C2COCCN(S(=O)(=O)c1ccc(OC(F)(F)F)cc1)C2)C(C)C
Cc1ccccc1-c4cc(CS3(=O)CC(=O)N(c2ccc(Cl)c(Cl)c2)C3=O)on4
S=C(NCc1ccccc1)NC(Cc2ccccc2)C(=O)O
O=C2NCN(c1ccccc1)C24CCN(CCC3CCCCC3)CC4
CSc1sncc1-c5cc4nc(-c2ccc(N)cc2)c(-c3ccccc3)nc4s5
Fc1ccc(Br)cc1C=Cc2ccncn2
COc3ccc(-c2nc1cc(N(C)C)ccc1o2)c(O)c3
COc3ccc(C1CCCCCN1C(=O)Nc2ccc(C)cc2C)cc3
O=[N+]([O-])c2ccc(NCc1ncn[nH]1)c([N+](=O)[O-])c2
N#Cc1ccc(CS(=O)(=O)CC(=O)NO)cc1
N=C(N)NCCCC(NC(=O)C(CCCCN)NC(=O)C(CCCNC(=N)N)NC(=O)C(N)Cc1ccc(O)cc1)C(=O)NC(Cc2c[nH]c3ccccc23)C(=O)O
CC(C)(C)c1cc(C(N)=O)ccc1CC(=O)NCc2ccccc2
C=CCNc4nc(Nc1ccc2c(c1)OCO2)c3ccccc3n4
OCCCl
C=CC3(O)C(C)C(OC(=O)C=Cc1ccc(O)cc1)C(O)C2C(C)(C)CCC(O)C23C
CCCSCCC(=O)N1CC2(C1)CN(C(C)=O)C2
Nc3nc1(=O)(nCC(=CC(=O)NC(CO)(CO)CO)C1)c(-c2cc(C(F)(F)F)ccc2F)n3-c4ccccc4Cl
NCC(c1ccco1)P(=O)(O)O
CCc4ccc(Cc2cc(C1OC(CO)C(O)C(O)C1O)c3c(c2Cl)OC(C)C3)cc4
Cc3ccc(S(=O)(=O)N(C(=O)CCC(=O)OCc1ccccc1)C2CCCCC2)cc3
N#Cc1ccccc1Cn4c(=O)n(C(=O)c2ccc(Br)cc2)c3ncccc34
CCCN1C(=O)OCC1C3OC2(CCCC2)OC3COCC4C(C)(CCC(=O)O)C4(C)O
COc1ccccc1CC(NC(=O)c2cccc(OC)c2OC)C(=O)O
O=C(O)COc4cco3c(O)c2(-cccc(O)(cCC(=O)Nc1ccc(C(=O)O)cc1)c2)cc3c4
Cc1cccc2c1NC(=O)C2=NNc3cnc(N)nc3
O=[N+]([O-])c5ccc(C4=CC(c1nnnn1Cc2ccccc2)CC(c3cccs3)=N4)c(Cl)c5
COCC2COC1OC(C)(C)OC1(C)O2
COc5ccc(CN4CCN(C(=O)c3ccc(Sc2cnc(Nc1ccccc1OC)s2)cc3)CC4)cc5
CCOC3(=O)C=C(c1ccccc1)N(c2cccc(OCC)c2)C(=O)N3Cc4ccccc4
Occ1cccc5c1nc(=O)c4c(=O)nc(C3NCC(OS(=O)(=O)Cc2ccccc2)CC3)[nH]c45
CC(NC(=O)C(=O)NC2CCC(=O)N(c1ccccn1)C2)c3ccccc3
COC(Oc2ccoc(-c1ccc(O)c(O)c1)c2=O)O3CC4=C(C)C(=O)C3(Cl)C4(C)C
N#Cc1cccc5(c1Oc2ccc3c(c2)OCO3)C(=O)Nc4ccccc45
O=C(Nc3ccc2[nH]c(=O)c(S(=O)(=O)c1ccccc1)cc2c3)c4ccc(Br)cc4
C=CCOC(=O)c2nc1c(c(=O)[nH]c(=O)n1C)n2C3C(O)C(O)C(O)C(O)C3O
CN(C)CCNC(=O)c3ccc(NC(=O)Nc2ccc(-c1ccccc1)[nH]2)cc3
Occc3c[nH]1c(ccc2c[nH]cc12)c3-n4cccc4
O=C(Nc1ccc(F)c(Cl)c1)N2CCCC2c4noc(-c3ccccc3)n4
Cc2cc(-c1ccccc1)nn2Cc5cc(C(=O)N4CCN(c3ccccc3)CC4)no5
Cc3c[nH]c4ncnc(N2CCN(C(=O)c1ccoc1)CC2)c34
COc6ccc(-ccc(C(F)(F)F)ncS5CCCc4c(-c1c(Cl)cccc1Cl)n3ccc(C(=O)NCCc2ccccn2)nc3c45)cc6
CN(Cc1ccoc1)C(=O)C2CCCN2C(=S)NCc3ccco3
C=CCOn5c(SCc1ccc(OC)cc1)c(-c2ccc(OC)cc2)c4nc3ccccc3nc45
Fc4ccc(CSc3nc2ccc(OCc1ccncc1)cc2[nH]3)cc4Cl
CC(C)(C)c4ccc(CCCOc3c(Cl)cc(C(=O)Nc2cnn(Cc1ccccc1Cl)c2)cc3)cc4
O=C(O)CC[n+]1cc(F)c(F)c(F)c1F
Cc3nc(CN(C)Cc1cccnc1)c2ccccn2c3=O
CCCCOc3cccc(C(=O)Nc2nc(-c1ccco1)cs2)c3
Cc2ccc(-c1coc(C(=O)O)c1)cc2
O=C(NC2C1CCC(C1)C2C(c3ccc(C(F)(F)F)cc3F)c4cccc(O)c4)c5ccccc5
Clc1ccccc1Cn3nc(CN2CCCCC2)c4c3CCCC4
CCCCCCSc1ncc(C(=O)CC)s1
Cc3cccc(OCc2ccc(C(=O)NC1CCCCC1)nn2)c3
CC(C)Cn2c(N)c(=NC(=O)c1cc(C(F)(F)F)cc(C(F)(F)F)c1)sc2=NNC(=O)c3ccc(N)cc3
O=C(CNc1cccc(O)c1)NNC3(=O)CCc2ccccc2C3
CCc3nc(CCNc2ncc(C(=O)NCc1cccc(C)c1)s2)c(C)o3
COC(=O)c2c(C)cc(OC(=O)COc1cccc(C)c1)c(OC)c2
COc2ccc(CC1=CC#CC(O)=C1C(=O)OC)cc2
CCn3cc(C(=O)NN=Cc1c(C)noc1C)c(=O)c2ccc(C)nc23
CCn5c(C(c1ccc(Cl)cc1)c2c(C)nc3cnccn23)nc4ccccc45
CS(=O)(=O)N6CCC5(CCN4Cc(c(Cc2cccc(C=Cc1ccccc1)c2)C3(=O)CCNCC3)ccc45)CC6
NS(=O)(=O)c3ccc(NC(=O)COC(=O)C(CC(=O)O)NC(=O)c2ccc1ccccc1c2)cc3
C=CC(C)CC3(=O)(c2ccc(Oc1ccccc1)cc2)CCC(=O)OC3
CC(C)OCC2COC(c1cccc([N+](=O)[O-])c1)O2
Cc4nnc(-c3ccc(-c2nc1cc(C(F)(F)F)ccc1[nH]2)cc3)o4
COc1ccccc1NC(=O)Nc3cc2[nH]c(=O)[nH]c2cc3N
Cc4cccc(-c3noc(-c2ccc(C(=O)NN=Cc1ccc(O)cc1)cc2)n3)c4
COc1cc(SC)c3cc1C(=O)C5CC2=C(COC2=O)C4(C)=CC=CC3C45
Cc2nn(-c1ccccc1)c3c2CCC(C)(C)C3=Cc4ccc5c(c4)OCO5
O=C(CC2Sc1ccccc1NC2=O)Nc4ccc(N3CCOCC3)cc4
O=C(O)c4cccc5[nH]c(-c3cc(-c1cc(O)ccc1Br)c2occc2c3)nc45
CC(CNCC(=O)c1ccccc1)Cc2cccc(C(=N)N)c2
COCC(C)n2c(=N)n(CC(=O)OC)c1ccccc12
Cc1ncc([N+](=O)[O-])n1CC2(NC(=O)C(C(C)C)C(C)C)CC2
Cc3sc(C)c(C=C2SC(=S)N(c1ccc(Cl)cc1)C2=O)c3Cl
Cn4cc(Cc1cc3c(cc1O)C(=O)c2cc(O)ccc2-3)cc4
Nc1ccc([N+](=O)[O-])cc1S(=O)(=O)OC2CN3CCC2CC3
CCN(CC)C(C)C
COc2cccc(COC(=O)c1ccc(F)cn1)c2OC
CCC1CNC2CC1CC4=C2C(=O)c3ccccc3C4=O
O=C(C2COc1ccccc1O2)N5CCN(Cc4ccc3ccccc3c4)CC5
COc3ccc(C=Cc1ccc2c(c1)c(=O)n(C)c(=O)n2C)cc3
COc1ccc(Cl)cc1-c2ccnc3[nH]c(CC(C)C)c(C)c23
COCc2cc(C)nc(Oc1c(Cl)c(C)nn1C)c2C#N
COc5ccc(CN(C)C(=O)C(CC1CCCCC1)NC(=O)C2CCCN2C(=O)C(Cc3ccccc3)CN4CCOCC4)cc5
CC(C)(CO)NCc2nc(Sc1ccc(F)cc1F)ccc2F
O=C6c(nn-c1c(Cl)cc(Cl)cc1N3N=C(c2ccc(Br)cc2)CC3c4cccs4)c(C5CCCCC5)c7(=O)n6CCC7
O=C(C=Cc1ccc(O)c(O)c1)c2c(O)cc(O)c3c2OCC(O)C3Cc4ccc(O)cc4
CCCC(=O)Nc4cc(-c1cccc(OC(F)(F)F)c1)n(-c3cc2cccnc2nc3OC)c4C
Cc3cc(=O)oc4cc(OCC(=O)OCC(=O)Nc1ccc2c(c1)OCCO2)ccc34
Cc2onc(-c1ccc(F)cc1)c2C(=O)Nc3cccc4ccccc34
N=C(N)c3ccc(OC(=O)c2ccc(CCCCc1ccccc1)o2)cc3-c5cc(-c4ccccc4)ccc5C(=O)O
CCCc3ccc(CC(NC(=O)C1CCCCN1S(=O)(=O)c2ccc(Cl)cc2)C(=O)O)cc3
COc2cc(NS(=O)(=O)c1cc(F)ccc1C)ccc2Cn4nnc3cnccc34
CS(=O)(=O)N4CCN(c2nc(-c1ccc(F)cc1)ncc2S(=O)(=O)NC3CCC3)CC4
COc5cccc(CNC4CNC(=O)(cc3ccc(Nc2nc(N)n(-c1ccccc1)c2CO)cc3)CC4)c5
N#Cc2c1ccccc1nc3ccccc23
CN(C(=O)C(N)c1cccs1)C3CCc2ccccc23
CCC(c4c(Cc3ccc(-c1ccccc1S(=O)(=O)NC(=O)c2ccccc2)cc3)c(=O)c4=S)c5ccccn5
CCN(Cc1ccco1)C(=O)C2CCCCC2C(=O)N3CCCCC3
Nc1nnccn1
Cn1nc(C(C)C)c([N+](=O)[O-])c1C(=O)Nc4ccc(S(=O)(=O)Nc2nccc3scc(N)c23)cc4
Cc4nn(-c2nc1ccccc1s2)c5cc(NC(=O)CN3CCOCC3)ccc45
C=CCN(C(=O)c2c(OC)cc1ccccc1c2O)c3ccc(OC)cc3
Cc4c(N=CSc1nnnn1-c2cccc(C=O)c2)c(=O)n(-c3ccccc3)n4C
NS(=O)(=O)Nc1cc(Cl)cc(Cl)c1O
CCN(CC)CCOc2ccc(NC(=O)Nc1c(F)cccc1F)cc2-c3cccc(C(F)(F)F)c3
Nc4cc(NCc3ccc(-c2ccc(C1(N)CC1)cc2)cc3F)ccc4C(=O)O
COC(=O)C(c1ccc(F)cc1Cl)C2CCCCC2
Cc6cc5nc(NCc1ccc2c(c1)OCO2)nc(N4CCN(C(=S)NC(=O)c3ccccc3)CC4)c5cc6C
CC(C)Cc3nc(N1CCCC1)c2ccccc2n3
COP(=S)(NC)c1ccccc1CO
NC(=O)C(c1ccccc1)(c2cccc(Cl)c2)C3CCC(C(=O)O)CC3
Cc2nn(-c1ccccc1)c(C)c2C(=O)OC(C)C(=O)Nc4nc(-c3ccccc3)cs4
CCCn5cc(NC(=O)CCCn3c(=O)c1ccccc1n(Cc2ccc(F)cc2)c3=O)c4ccccc45
CC(=NNC(=O)c1sc(NC(=O)CCl)nc1C)c2ccco2
NC(=O)c3ccc2[nH]c(-c1ccncc1)nc2c3
COc4cc(Cn3c(-c1ccccc1)nc2ccccc23)ccc4O
Cc2ccc(NC(=O)CNC(=O)COc1ccc(Cl)cc1Cl)cc2C
CSc1ccc2c(c1)c(=O)c(C(=O)N(C)C)nn2CC(F)(F)F
Oc1ccc(CS)cc1
CNC(=O)(C1(C)CC1)C2CCN(CCO)CC2
Cc1nccn1C3CCCN(C(=O)COCc2c(Cl)cccc2Cl)C3
Cc3ccc(C2Oc(ccOCC(=O)OCC(=O)Nc1c(C(C)C)cccc1C(C)C)cc(C)c2O)cc3
CC(=O)NC(Cc1cc(F)cc(F)c1)C(O)CC(Cc2ccccc2)NC(=O)OC(C)(C)C
N=C(N)NN=Cc3c(-c1ccc(Br)cc1)nc4sc(-c2ccc(Cl)cc2)nn34
Cn3cc(C(=O)Nc2nnc(COc1ccc(Cl)cc1)s2)ccc3=O
C=CC(=O)NC4CCN(C(=S)Nc2ccc(C(=O)Nc1ccccc1)cc2)C(c3ccc(Cl)c(Cl)c3)C4
NC(=NCCCc1ccc(Cl)cc1)c2cccnc2
N#Cc2cccc(-c1ccc(C=CC(=O)NO)cc1)c2
CC(=O)=C3C(C(N)=O)C2Nc1ccc(Cl)cc1CC2N(C)C3
COc4cc(-c3nn2c(-c1ccccc1Cl)nnc2s3)cc(OC)c4OC
NC(=O)COc3ccc(C=CC(=O)c2ccc(CC#Cc1ccccc1)cn2)cc3
CCC3CCC5(C)CO(CC#Cc1ccc2c(c1)C(=O)OC2)OC4OC6(C)CCC3C45OO6
O=C(NN=Cc1cccs1)c3ccc(NC(=O)c2ccc(Cl)c([N+](=O)[O-])c2)cc3
CC(C)(O)CC2CC(C)C13CCC(C)C1(CO)CC23
Cc2cc(C)c(N=Nc1cc(Cl)c(O)cc1O)cc2C
CC(C)CCN6CC=C(c4c[nH]c5ccc(NC(=O)c2ccc1[nH]c3c(c1c2)CCCCC3)cc45)CC6
Cc2nc(NC(=O)CSc1nccn1C)sc2C
C=Cc2ncc1c(=O)[nH]c(O)nc1c2-c3ccc(Cl)cc3
N#Cc1c(N)cccc1S(=O)(=O)N3CC(NC(=O)Cc2ccccc2)C(C(=O)NO)C3
Cc2cccc(NC(=O)C(CC(N)=O)NC(=O)Nc1ccc(F)c(F)c1)c2
CCN(CC)c2ccc(C=NNc1ccc(Cl)c(Cl)c1Cl)cc2
Cc4cc(OCCc1cccc3c1CCc2nnnn2-3)c(C(C)C)cc4C(=O)NCCC
COCCNc2nc(N)nc(Nc1c(C)cc(C#N)cc1OC)n2
Cn1cncc1CN(C3CN(Cc2cccc(Cl)c2)S(=O)(=O)C3)C(F)(F)F
COCC(C)NC(=O)C(c1ccccc1)N(C(=O)CCC(=O)Nc2nccs2)c3cccs3
FC(F)(F)c1ccccc1CSc4nnc(-c2ccc3c(c2)OCCO3)n4C5CCCC5
CCCC3N(CCCC)C(=O)C(OCC(=O)O)C(Nc1cccc2[nH]c(C(=O)O)cc12)C3
COc4ccc(Nc3nccc(NCCC2N1CCCC1(C)C2)n3)cc4
Cc4ccc(-c3ccc2[nH]nc(CCCOc1ccccc1F)c2c3)cc4
CCc1ccccc1C=CN
CCOc4ccc3nc(-c2cc[n+](CC(=O)c1ccccn1)cc2)sc3c4
CCOc6nc(NC(=O)C5(NC(=O)c4ccc3c(C1CCCC1)c(-c2ccc(Cl)cc2)n(C)c3c4)CCCCC5)cc(OCC)n6
O=C(OCc1ccccc1)c3ccc(N2CCOCC2)c([N+](=O)[O-])c3
CCCc3c(CC(C)c1c(F)cc(O)cc1F)[nH]c(SCc2ccc(Cl)cc2)nc3=O
COc1ccccc1C5ncc(Nc3nc(-c2cccnc2)nc4ccccc34)c5C
CCCCSCOP(=S)(O)O
O=C3Nc1ccc(Cl)cc1C(c2ccccc2)=NC3OCCN4CCCCC4
CN(N=Nc2cc(Cl)cc(NC(=O)c1ccccc1I)c2)c3ccc(Cl)cc3
C=S(C)(=O)c1ccc(NCC(F)C(C(N)=O)C(C)C)c([N+](=O)[O-])c1
CCc1ccccc1Nc3nc(N)c2cc(CNC(C)C)ccc2n3
Nc1ccccc1CS(=O)c2nccn2COCCO
O=C2Nc1ccccc1C2=NNc3ccccc3CO
COc3ccc(C2=NNC(c1ccc(F)cc1)C2)cc3O
Cc3cc(-n2nc(NS(=O)(=O)c1ccccc1OC(F)(F)F)cn2)ccc3C(=O)N4CCCCC4
Ncn5c(=O)cn4cc3(C2cc(cOCc1ccc(C(=O)NC(CC(=O)O)CO)s1)ccc2CNC3C(F)(F)F)[nH]c4c5C#N
COC(=O)C(Cc2ccc(OCCc1ccccc1)cc2)NC(=O)C(Cc3c[nH]c4ccccc34)N(C)C(=O)C5CCCN5C(=O)C6CCCCN6C(=O)C(N)Cc7ccccc7
COc4ccc(-c3nc(-c1ccc(F)cc1)c(-c2ccc(F)cc2)[nH]3)cc4
N#Cc3ccc(-c2ccc(Oc1ccccc1)cc2)nc3
Cc4cc(C)cn5c(CN2CCCC(C(=O)NCc1ccccc1)C2)c(-c3ccccc3)nc45
CC(=O)NC1CCCCC1OC(=O)C(Cc2ccccc2)NS(=O)(=O)c3cccc4cccnc34
N=C(N)NCCCCNP(=O)(Oc1ccccc1)NC(=O)C(NC(=O)C=Cc2ccc(NC(=N)N)cc2)C(=O)N3CCCC3C(=O)O
O=C(CSc1n[nH]c(=O)n1-c2ccc(Cl)cc2)N4CCc3ccccc3C4
CC6(C)NC(=O)c2n(c1ccccc1nc2N(CCc3ccccc3)cccccOC(Cc5ccc(CN4CCCCC4)cc5)C(=O)O)C6
Cc3cc(C)nc(SCc2cnc(NCC1CCCN1C)nc2C)n3
CC3(Cc1cc(F)c(F)cc1F)C(=O)N(c2cc(F)cc(Cl)c2)C(=O)N3N=Cc4ccco4
CCOC(=O)c1cccc(NC(=S)NC(=O)CCC)c1
CCn2c(SCC(=O)NCC(=O)Nc1cccc(OC)c1)nc3c2c(=O)n(C)c(=O)n3C
O=C(OCCN2CCN(Cc1cc(Br)cc(Br)c1)CC2)c5cccc(CN4CCN(c3ccc(Cl)c(Cl)c3)CC4)c5
COc1ccccc1CNS(=O)(=O)c3c(C)nc2sc(C)cn2c3=O
CN(C)c5ccc(C=NNc3nc1ccccc1n4c(C)n(-c2ccccc2)nc34)cc5
O=C(c1ccco1)C2CCCCN2C(=O)c4ccc3[nH]nnc3c4
COC2CNC(=Nc1cccnc1)N2C(=O)Nc3ccc(C(C)C)cc3
CC4CN(C(=O)CCN3C(=O)C2Cc1ccccc1CN2C3=O)CC(C)O4
CC(C)CCNC(=O)C(CC(=O)O)NCCN2(C(=O)C(Cc1ccc(O)cc1)NC(=O)CCCCCCC(=O)OC(C)(C)C)SCCS2
CC(C)(CNc1ccc(OC(F)(F)F)cc1)NC(=O)c2c[nH]cn2
COc1cccc3(c1OC)C(=O)NC(=Cc2cccs2)C3=O
O=S(=O)(c1ccc(Cl)cc1)N4CCc3cc(S(=O)(=O)NCCCCCCCNCc2ccccc2)ccc34
O=S4(=O)Nc5cccc6c(NC1CCCCC1)nc(N3CCN(Cc2ccccc2[N+](=O)[O-])CC3)c4c56
O=C3CC(c1ccc(F)cc1)N(CCc2ccccc2)C(=O)N3CC4CCN(CCS)CC4
COc2cc(C(=O)Nc1c(Cl)cncc1Cl)cc(OC)c2OC
CCCCCn4cc[n+](COC3c1ccccc1-c2ccccc23)c4
O=S(=O)(c1ccc(O)cc1)c2c[nH]c3cc(Cl)ccc23
Cc5cc(Nc4ncc(-c2nc1ccccc1[nH]2)c(NC3CC(CO)C(O)C3O)n4)n[nH]5
CN(C)CCCNC(=O)c3cncn4c(-c1ccccc1)c(-c2ccccc2)nc34
Cc1cc(F)ccc1N3CCN(C(=O)CSCc2ccccc2F)CC3
COc4ccc(-c3ccnc(C(=O)Nc2cnc1scc(N)c1c2)n3)cc4
N=C(N)Nc2cccc(C(=O)NNS(=O)(=O)c1ccccc1)c2
CC(C)(C)OC(=O)N4CCN(CCOc2ccc(C(N)c1ccc(F)cc1)cc2)C(c3cccc(Cl)c3)C4
CC(C)(C)c2cc(CC1(C(=O)O)CCC1)on2
COc3c5c(C=NNC(=O)CN2CCN(c1ccc(F)cc1)CC2)(ccc3OCc4ccccc4)OCO5
Cc3ccc(-c2cc(C(F)F)c(NC(=O)c1csnn1)cc2)o3
O=C(Nc1ccc2c(c1)OCO2)C3CCCN3C(=O)Nc4ccc(Cl)cc4
Cc3ccc(-c1csc(=S)n1-c2ccc(C)cc2)cc3
O=C(Nc2ccc(Oc1ccc(Cl)cc1Cl)nc2)c4ccc(CN3CCCC3=O)cc4
Cc4cc3ncn(CCOc2ccc(C(=O)NCc1cc(C(F)(F)F)cc(C(F)(F)F)c1)cc2)c(=O)c3cc4C
CCOC(=O)C(O)(c1ccccc1)c2ccccc2F
O=C(Nc1ccccc1C(=O)Nc2cccnc2)c4ccc(-c3ccccc3C(=O)O)cc4
COc2ccc(C(=O)C=Cc1cc(C)c(OC(C)=O)c(OC(C)=O)c1)cc2
O=C(O)C(c1ccc(Cl)cc1)N(C(=O)Cc2cccs2)c3ccccc3
O=C(CCN1CC=CC1)Nc2ccccc2SC(F)(F)F
Cc1ccccc1CC(C)(C)Nc2nc(C(F)(F)F)ccc2C(N)=O
CCCCCCCCCCCC=C1(O)C(=O)CC1
O=C(c1ccc(Cl)nc1)n3nc(-c2ccccc2)nc3N
CNc3nc(Nc2cc(OCCN1CCOCC1)ccc2Cl)nc4nccn34
Ccc3c(SCc1c(Cl)cccc1Cl)[nH]cn4cnc(-c2ccccc2I)c3n4
Cc2ccc1(S(=O)(=O)NC(CC(=O)NCCN(C)C)C1)cc2
C
COc4ccc(-c2c1c(=O)n(C)c(=O)n(C)c1cn2-c3ccccc3)cc4OC
Cc1nc(C(F)(F)F)ccc1-c2cncn2Cc3ccccc3
CCO(C(=O)c1c(C(F)(F)F)ccc2ccccc12)C(=O)Nc4cccc(S(=O)(=O)N3CCCCCC3)c4
CCN(CC)c5ccc(NC(=O)C(Cc1ccccc1)NC(=O)C2CCCN2c3ncnc4[nH]cnc34)cc5C
CC(F)(CNC(=O)C2Cc1ccccc1CN2C(=O)C(F)(F)F)CN(C(=O)C4Cc3sc(C(F)(F)F)nc3C4)C5CCCCC5
O=C(COc2ccc1ccc(=O)oc1c2)NCc3ccco3
Nc2ccc(OCCn1ccc(=O)[nH]c1=O)cc2
CCOC(=O)COc3ccc(C(=O)C=Cc1ccccc1OCc2ccccc2)cc3
Cc2cccc(C(C)(C)CCCCCCCCCCC1CCCCC1CC(=O)O)c2
Cc4ccc(C(=O)Nc3cccc(NC(=O)c1ccc2c(c1)OCO2)c3)cc4
CC(O)=C(C#N)C(=O)NC(C(=O)NCC(=O)N1CCCC1C(=O)NCC(=O)C(=O)Nc2ccccc2)c3ccccc3
CNC(=O)Nc2nc(OCC1CC1)ncc2nccCCN
Clc4ccc(OCc2nnc(SC1CCCC1)n2-c3cccc(Br)c3)cc4
CCc1n[nH]c3c1C(c2ccncc2F)C(C#N)C(=N)O3
CCc1cccc(CC)c1NS(=O)(=O)c2ccc(Br)s2
COCc2nc(-c1nnc(C)s1)sc2CN
Cc4c(C)n(Cc2nc1cc(Cl)ccc1[nH]2)c5nc3cnccc3nc45
FC(F)(F)Oc7ccc(CSCC2C=Cc1ccccc1C2c45c3ccccc3nc6c4cnn56)c(Cl)c7
CC(C)Oc1ccccc1OCc2ccccc2F
Cc2nnc(NC(=O)COC(=O)c1cccs1)nc2C
COc3cccc(CC2(C(=O)O)CC(=O)N(C1CC1)C2)c3
C4NN3c(cccnn2cnc1ccccc1c2nc-3N)n4
O=C(O)CC(NC(=O)Cc1ccccc1)C(=O)NC(Cc2ccccc2)C(=O)Nc4ccc(CCc3ccccc3)cc4
O=C(Nc1cccc(C(F)(F)F)c1)c2cc(Br)cn2-c3ncccc3C(F)(F)F
CCOC(=O)C(Sc2nc(=O)cc(-c1ccccc1)[nH]2)C(C)C
CC(C)NC2(=O)NCC(c1ccc(O)cc1)C2C(=O)NO
CN(C(=O)COc1cccc(N(C)S(C)(=O)=O)c1)c2ccccc2
O=C(O)CC(NC(=O)c3ccc(-c2nc(CNC(=O)c1ccc(F)cc1)cs2)cc3)c4ccccc4
Cc4cc(N3CC2CC(NC(=O)c1ccoc1C)CC2C3)ncn4
N#Cc4cc(F)c(Nc3nc(Nc1c(F)cccc1F)cc(N2CCOCC2)n3)cn4
CCCC(O)C(O)C2(O)Cc1cc(O)cc(O)c1C(=O)O2
Cc4ccc(S(=O)(=O)NCc3nnc(SCC(=O)N2CCCc1ccccc12)o3)cc4
O=C(NC4CCC(N2CCc1cc(O)ccc1C2c3ccccc3)CC4)(c5ccc(CO)cc5)c6ccccc6
O=c1nc[nH]c2c1ncn2CCOCCOP(=O)(O)OP(=O)(O)OP(=O)(O)Oc3ccccc3
O=C(Nc2nc1ccc(Cl)cc1[nH]2)c3ccccc3CNc4cccc(Cl)c4
Cc4ccc(Nc3nc2c(C)nc1ccccc1n2n3)c(C)c4
CC(C1=NCCCN1)n2nc(C=CC(=O)O)c3c2CCCC3
Cc4c(CN2CCN(C(=O)CCc1cccc(Cl)c1)CC2S(=O)(=O)Cl)nn(-c3ccccc3Cl)c4-c5ccc(Cl)cc5
CC1CC2C(CC1=NO)C(CC)C(=N)N2CCc3ccccc3
Nc5cnc(-c4ccc(-c1ccccc1S(=O)(=O)Nc2onc(C)c2-c3ccccc3)cc4F)cn5
Nc2nc(NN=Cc1ccccc1)nc3c2ncn3C4OC(CO)C(O)C4O
COc2cccc(CNC(=O)COC(=O)C=Cc1ccc(OC)c(OC)c1)c2
COc3ccc(C(=O)O1NC(=O)NC(=O)C1C(=O)Nc2cccc(C(=O)O)c2)cc3
COc2cccc(NC(=O)COC(=O)c1ccccc1OC(C)=O)c2
CC(C)OC(=O)N3CCC(NCCc1cn(C=NCC(=O)O)c2ccc(C(=O)O)cc12)CC3
NC(=O)C3C(=O)N(C1CC1)c2ccccc2CC3
O=C(CCn1c(Cl)cnc(C(F)(F)F)c1=O)N3CCN(Cc2ccccc2)CC3
O=C(COC(=O)c1cccc(Cl)c1Cl)Nc2ccc(Br)cc2Cl
COC1CC3CCC=C14C(OCc2cccc(Cl)c2)C=CC34
O=C(Nc1ccccc1)C(=CC=Cc2ccco2)C(=O)NCc3ccccc3
Cc2cc(NC(=O)C1CC=CCC1C(=O)O)no2
CCCN3C(=O)C1CCCN1c2ccc(OC)cc23
COc2cc(NC(=O)Nc1ncc(C(F)(F)F)cc1Cl)cc(OC)c2OC
CCCCC(=O)NCC2(C)C(OC)C(O)C(OC(Cc1ccccc1)C(=O)O)C(C)(C)C2Cc3cccc(OC(=O)CC(F)(F)F)c3
CCCOC(=O)C(C)=NNc2nc(-c1ccccc1)n[nH]2
O=C(O)CC(NC(=O)c3ccc(C(=O)N2CC(=O)Nc1cccc(c1)N2)cc3)C(=O)c5nc4ccccc4[nH]5
O=C(COc1ccccc1[N+](=O)[O-])Nc3nc(-c2cccs2)cc4ccccc34
CCCN(Cc1ccc(OC)c(O)c1)c4nccc(Oc3ccc(NC(=O)Nc2cc(C(F)(F)F)ccc2Cl)cc3)n4
CCCSc2nnc(NC(=O)C(C#N)=Cc1ccccc1F)s2
O=C(O)C1CC1
Cn1cncc1CN(Cc2ccccc2Cl)Cc3ccccn3
CN(C)Cc5ccc(C(=O)OC14CC3C(CCC(C1)c2ccccc23)O4)cc5
NS1(=O)(=O)ccc(S(N)(=O)=O)c(NS(=O)(=O)C(F)(F)C(F)Cl)c1
C3CCC(O)(c1ccccc1)=[N+]([O-])C(c2ccc(Br)cc2)=N3
CON=c1nc[nH]c2c1cc(Br)c(=O)n2C=O
N#CC3(NC(=O)c2cn(CCO)c1cccc(Cl)c1c2=O)CCCC3
NC(Cc3c(NCCc2nc1ccccc1[nH]2)[nH]c4ccc(I)cc34)C(=O)O
COc2cc(CNC(=O)c1ccccc1F)cc(OC)c2OC
CN(C)CC4CCN(c3ccn2c(Cl)cc(-c1cc(Cl)c(O)c(C#N)c1)nc2n3)CC4
Cc1[nH]cnc1C4CC(=NNC(=O)c2ccc(Br)o2)C(=O)C3CCCCC34
CCCCCN(CCCCC)C(=O)Cn4c(C2CC(=O)N(c1cccc(Cl)c1)C2)nc3ccccc34
CCCCCCNc1ncnc2c1ncn2C3OC(CO)C(O)C3O
CCn3cc(CNC1CCOCC1)c(-c2ccc([N+](=O)[O-])o2)n3
COC(=O)c2c(NC(=O)CN1CCNCC1)scc2CCNC(=O)c4ccc(-n3nc(C)cc3C)cc4
CC(C)CC(Cc1ccc(Br)cc1)(NC(=O)C(CC(C)C)NC(=O)C(N)Cc2ccc(O)cc2)P(=O)(O)O
CC1CCN(CC(=O)O)C1c2cc(OC)cc(OC)c2
CNC(Cc1ccc(O)cc1)C(=O)O
CCCCCCc2ccc(C=CC(=O)Nc1cc(Cl)cc(C(=O)O)c1)cc2
Cc3ccn2c(NCC1CCCO1)cc(Cl)n2n3
CCCC(=CSSc1cc(=O)c(O)co1)C(C(=O)OC)=CC=CC2OC2CC=C(C)C
O=C(CCCCC2C(=O)CNC(=O)c1ccccc12)NNC(=O)COc3ccccc3
O=C(Nc1ccc(Cl)c(Cl)c1)c3sc2[nH]cnc(=O)c2c3Cc4ccccc4
Cc2n3n(CC(O)C(C)C)(c(-c1ccc(C(F)(F)F)cc1)c2CC(=O)O)OCO3
O=C(NCc1cccnc1Cl)Nc2cc3c(Cl)(cc2Cl)OCC(=O)N3
O=C(C=Cc1ccccc1)N2CCCC2C(=O)NCc3ccc(Cl)c(Cl)c3
CC2(CO)OC(n1cc(Br)c(C#N)n1)C(F)C2O
O=C(C=Cc2ccc(Sc1ccccc1F)cc2)c3ccc(Cl)cc3
Cc4ccc(NCC2NC(c1ccccc1)=NC2c3ccccc3)cc4C
CSc4ccc(NC(=O)CC3CCNS(=O)(=O)(cc1ccnc2ccccc12)C3)cc4
COc4ccc(C3=Nn1c(nnc1-c2cc(Br)cc(Cl)c2O)SC3)cc4OC
COc2cc1nccc(O)c1cc2-c4c(N3CCOCC3C)c(=O)c4=O
CSCCC2NC(=O)C(=Cc1ccccc1Cl)NC2=S
O=C(Cc1ccc(F)cc1)Nc3nnc(COc2ccccc2)s3
CNC(=O)Nc2ccn(CC(=O)NCc1ccccc1)n2
COc1ccc4c(c1OC)CN(C(=O)c3ccc(-c2cccc(Cl)c2)o3)CC4
CN(C)Cc1cc(OC)cc3c1[nH]c(=O)c2cccn23
COc5ccc(OC)c(C3c2c(oc1ccccc1c2=O)C(=O)N3CC4CCCO4)c5
CCN(CC(N)=O)c2ccc(Cc1c[nH]cn1)cc2
Brc1ccccc1C=NNc4nc(N2CCOCC2)nc(N3CCCCC3)n4
COC1C7=CC6(CC1)(C2(O)COC3C(C2C3(C)C5C(C)CCC4C(C)(C)C(O)CCC45C)C6=O)OC7=O
N#CC(C(=O)Nc1ccc(F)c(Cl)c1)=CCC2CCOCC2
COc4ccc(CNC(=O)CCn3c(=O)cc1cccc1n(Cc2ccccc2)c3=O)cc4
CCC(CC)C(=O)NC(=NOCc1ccc(C(F)(F)F)cc1)Nc2ccccc2C
NC(=S)NN=C(c1ccccc1)c2ccccc2
COc1ccc3c(c1)CCC4NCC(Cc2ccc(O)cc2)CC34
CCCCN(CCC(=O)O)C(=O)NCC(C)O
Cc2nc(-c1ccccc1)sc2C(=O)Nc3ccc(S(=O)(=O)N(C(C)C)C(C)C)cc3
O=[N+]([O-])c1ccc(F)c(F)c1-c5cc(-c2ccnn2-c4ccc(CN3CCCC3)cn4)ccn5
OC(C#CC(C(F)(F)F)C(F)(F)F)(c1ccccc1)c3ccc2ccccc2c3-c4ccccc4
CC(C)(C)c2ccc(C(=O)N1CCC1(C)C(=O)NC(CCCNC(=N)N)C(=O)O)cc2
COCCN=c4cc(-c2ccc1ccccc1c2)cc(-c3ccccc3)c4C
Cc3ccnc(NC(=S)N2CCN(C(=O)c1ccco1)CC2)c3
Cc1ccccc1SCCCOc3ccc(Cc2ccc(OCCN(C)C)cc2)cc3
CSc4c(Br)c(N(Cc1ccccc1)Cc2ccccc2)c3cc(N)ccc3[n+]4[O-]
N#CCNCC13CCC1(c2ccccc2)OC3c4ccccc4
Cc3ccc(CS(=O)(=O)c1ncc(Cl)cc12CNC(=O)CCC2=O)cc3
COc3ccc(NS(=O)(=O)c2ccc(Cl)c(C(=O)Nc1nnc(CC(C)C)s1)c2)cc3OC
Cc3cc(C)c2nc1cccc(C)c1c(=O)n2n3
CC(=O)NCC4CN(c3ccc(C(=O)C=C2c1ccccc1OCC2C)cc3)C(=O)O4
Cc5cc(C)c4oc(-c1cccc(F)c1)c(C=NC3CCN(C2CCC2)CC3)c4c5
Cc4ccc(-n3c[n+](Cc2ccc(-c1ccccc1)cc2)c(C)n3)c(C)c4
COc3cc(OC)c2c(=O)c1c(O)cccc1oc2c3
CCOc3c2ccc(OCc1cccnc1)cc(OC)c2oc3=O
CC=CC=CC=C(C)CC1CC(=C(C)C)CCC1(C)O
C2c1c(C)(ccc(C)c1F)OC(=N)C2C#N
COc1ccccc1CN(C(=O)CCC(=O)NCc2ccc(C)cc2C)n3cnc(C)c3
O=C(c2cccc(OC1CCCC1)c2)N4CCN(c3cccc(Cl)c3)CC4
N#Cc5c(NC(=O)c2cc1ccccc1o2)oc4cccc(OCCCN3CCCC3)c4c5=O
CCn2c(C(=O)NCc1ccc(C)cc1)cc(Br)c2Br
Cc4ccc(Cc1n[nH]cc1C3c2cccc(C)c2CCN3C)cc4
CC(C)(C(=O)O)c3ccc(-c2ccc(OC(F)(F)F)c(-c1cccnc1)c2)cc3
CCn2c(SCC(=O)NCCC1=CCCCC1)nnc2C3CCCCC3
CN(CC(O)CO)C3(=O)nc(=O)(cC2=NS(=O)(=O)c1cc(NS(C)(=O)=O)ccc1N2)c3O
Nc3nc(N)c2ncn(C1CCC(CO)O1)c2n3
CC(Cc1ccc(O)c(O)c1)C(C)C
CCOC(=O)CNC(=O)CCC(=O)Oc1ccccc1
CCCOc3ccc(-c1cc2c([nH]1)c(=O)n(C)c(=O)n2C)cc3Br
CC(=O)N2CCN(S(=O)(=O)c1ccc(Cl)cc1)CC2
Cc4cc(-c1n[nH]c3c1C(C)O(c2ncc(C(F)(F)F)cc2Cl)C3)[nH]n4
CC5(C(=O)O)CCC4(C)CCC3(C)C(=CC(=O)C2C1(C)CCC(OC(=O)CCS(=O)(=O)O)C(C)(C)C1CCC23C)C4C5
N=C(N)c2ccc(S(=O)c1cccc(C(NCC(=O)O)C(=O)O)c1)cc2
CCCc1nnc4n1CCN(c2ncnc3ccccc23)C4
CCCc2cc[n+](CC=Cc1ccccc1)cc2
CC(C)NC(=O)c4cn3ncnc(Nc2ccc(OC1CCN(C)CC1)c(F)c2)c3c4C
O=[N+]([O-])c3ccc(OCCCCOc2ccc(-c1nn[nH]n1)cc2)cc3
CC(=O)Nc1cc6cc(c1)-c5cc(-c3cnc(NC(=O)CCN2CCCCC2)s3)nc(-c4ccc(F)cc4)c5CC6
O=C3CN(N=Cc1cccc(O)c1)C(=O)C(=Cc2ccccc2)S3
CCOC(OCC)c2ccc(CC1CNC(=O)CC1C)cc2
CC(C)C(=O)Nc2ccc(S(=O)(=O)Nc1ccc(O)c(C(=O)O)c1)cc2
CCc3cc(Cn1ccnc1)cc(NC(=O)c2cc(Cl)ccc2Cl)c3
COc5ccc4(NCC(O)C2Oc1ccccc1C(=O)C23C=CC=CC3O4)cc5
COc2cccc(NC(=O)c1cc([N+](=O)[O-])cc([N+](=O)[O-])c1)c2
COc5cccc(CC1CS3CN1C(c2ccco2)=C3Cc4ccc(C(=O)O)cc4)c5
NC(Cc3cc(Br)c(Ocn2cc1(I)c(I)c(I)c(Br)c(Br)c1[nH]2)c(I)c3)C(=O)O
O=C(Nc1ccc(Br)cc1)c2cc([N+](=O)[O-])cc([N+](=O)[O-])c2
C
Clc3ccc(CNC2CCN(Cc1ccccc1)C2)cc3
C=CCOC(=O)C1=C(C)NC(C)=C(C(=O)OC)C1C(=O)OCC
CCN(C(=O)C(F)(F)F)c1ccc(OC)cc1
CCOC(=O)N4CCN(C(=O)c3ccc2[nH]c(-c1ccc(NC)cc1)nc2c3)CC4
O=C(NC1CC1)N3CCC(Nc2cccnn2)CC3
CC(=O)NCCNC(=O)C(=Cc1ccccc1)NC(=O)c2ccccc2
COc3cccc(CNc1ccc2c(c1)OCCO2)c3O
CC(=O)OCC3OC(Sc2nnc(-c1cccs1)o2)C(OC(C)=O)C(OC(C)=O)C3OC(C)=O
O=C(O)CCC(NC(=O)C(Cc1ccccc1)NC(=O)c2cs3c(n2)CCCC3)C(=O)O
Cc5cccc(Oc3ncc(C(=O)NC(Cc1ccccc1)Cc2ccccc2)cc3-c4nc(C)nc(N)n4)c5
COC(=O)c4cc2c([nH]c1ccccc12)c(-c3ccc(OC)cc3Br)n4
C=CCC2C15C3(C)C(=O)OC1C=C4C(=O)C2(O)COC(=O)C=CC=CC=C(C(O)CCCC3=O)C4C(CC)O5
O=c3c(C2=NS(=O)(=O)c1ccccc1N2)c(O)cc4ccccc34
O=C(CN1CCOCC1)Nc4nnc(-c3cccc2cncc-2[nH]3)s4
CN(CCO)Cc1ccc2c(F)(c1)C(=O)CC(O)C2
O=C(C=Cc3ccc(Oc2ccc(-n1ccnc1)cc2)cc3)C(=O)O
N#Cc3ccc(N2CCN(C1CCCCCCC1)CC2)cc3
C=C(C)CSc2nc1cc(C)ccc1c(=O)n2N=Cc3ccc(OC)cc3
C=CCCNc3cc(Nc1nc(NC(C)C)nc(N(CC)CC)n1)nc(-c2ccc(OC)nc2)n3
Cc1noc(C)c1S(=O)(=O)N3CCC(C(=O)NC2CCCCC2)CC3
N#CC(Cc1ccc(Cl)cc1)NC(=O)C3(NC(=O)OCc2ccccc2)CCCCC3
O=C(CSC1=NCCS1)NCCC2=CCCCC2
N#Cc3ccc(-c2cnc(C1(O)CCNCC1)cn2)cc3
CC(C)N5CCC(n4nc(C(=O)Nc1ccc(Cl)c(F)c1)c3c2ccccc2n(C)c3c4=O)CC5
c3ccc(CCCNc2nnc(Cn1cncn1)o2)cc3
COc4ccc(NC(=O)CCc3c(C)nc2nc(NC1CC(CO)C(O)C1O)nn2c3C)cc4
COc5cccc(COC(=O)(NC2=CC(=O)c1ccccc1C2=O)c4nc3ccccc3[nH]4)c5
C
CCCOc2ncc(NC(=O)Cc1ccccc1)cc2C=O
O=C4N(C(=O)c1ccccc1)C(Sc2ccc(F)cc2)C(=O)c3ccccc34
CN(CCCC2c1cc4c(cc1CCC2C)-c3ccccc3C4=O)CC(O)(Cn5cncn5)c6ccc(F)cc6F
Cc3ccc(NC(=O)Nc1nc2c(s1)CCC2)cc3
CN3CCC(n1nccc1-c2ccc(OC(F)(F)F)cc2)CC3
CC3C(c1ccccc1)c2ccc(O)cc2OC3c4ccc(OC)cc4
COc5cc4ncnc(N3CCC1(CCCN1c2ccc(OC)c(OC)c2)CC3)c4cc5OC
CCC(O)(C(=O)OCc1ccccc1)C4CC(C(=O)OC3OC=C(c2ccccc2)CC3=O)=C(C)C4=O
CCCCCc2cc(NCCCCCO)c1cc(N)ccc1n2
CCN(c1nc(C)cc(OC(C)C)n1)c2ccc(C(=O)O)cn2
CC1CCC2(=O)CC1=CC=CCCC3C2CCC4(C)C(C(=O)CO)CCC34
CCC(CC)c4nc(C)c3ncn(CCCC2COC(=O)(C1NC(=O)N(CCCCC)C1=O)C2=O)n3c4
O=COC(C(=O)OCc1ccccc1)c4cc(C(=O)NS(=O)(=O)c2ccccc2)c3ccccc3c4O
CCOc5ccc4nc(NC3(=O)CCC(=O)N(CC1CC=CCC1)c2ccccc23)sc4c5
CN3CCc1cc(Cl)c(O)cc1C(c2ccccc2)C3
CCc1oc(C)cc(=O)c1O
Cc4cc(C)nc(Oc3cnc(C(=O)C1CCCC1)c(OCc2ccc(C(C)C)cc2)c3)n4
COc3ccc(NC(=O)n2nnc1ccccc12)cc3
CCN(C)c2ccc(N=Nc1cccnc1)cc2
NCCCC2(NCC(N)CS)CO(COCCN1CCCCC1)C(O)C(O)C2O
CC(C)Oc4cccc(C(=O)N2C(=Cc1ccc[nH]1)C(=O)N(CCN)C2c3ccc(O)cc3)c4
O=c2oc(-c1ccc(F)cc1)ccc2C3CCCCC3
O=c2[nH]c1ccccc1c(=O)n2CS(=O)(=O)c3ccccc3
Oc3ccc(-c2nc(CN1CCCCCC1)co2)cc3
COc2ncc(C#CC1(O)CCCCC1)cn2
O=C(O)CC(=Cc1ccc2c(c1)OCCO2)C3CCCCC3
CCOc1cc(OC(C)C)ccc1-c2nc(N)[nH]c2C(=O)NC
O=C(NCc1ccncc1)c4ccc(C(=O)c3cnc2ccccc2c3)cc4
CCCCCCCCCC(=O)ON(C(=O)Cc1ccncc1)c2ccccc2Cl
CCNC(=O)NC(=O)COC(=O)c3ccc(NC(=O)c2cn(-c1ccccc1)nc2C(F)(F)F)cc3
N=C(N)Nc4cccc(C3COc2cc(-c1ccc(C=N(OCC(=O)NCCCN)C(=O)O)o1)ccc2C3=O)c4
COc1ccccc1C(C(=O)O)N(C(=O)c2cccc(Cl)c2)c3c(C)cccc3C
NC(=O)c1ccccc1N=Cc2cccs2
O=[N+]([O-])c2ccc4(N1CCCC1)c(c2)Cc3ccccc3-4
c4cc3c(ccc[nH]c2cc1ccccc1cc23)c4
COc4ccc(CNC(c1ccc2c(c1)CCO2)C3CC3)cc4
Cn1cncc1C(N)(c2ccc(Cl)cc2)c3ccc(C#N)cc3
NC(C3C(=O)N2CC(=O)(NC(C(=O)O)=C(CSN=O)c1ccccc1)C2SC3)C4CCOC4
N=C(N)NCCCC(NC(=O)CCCNC(=O)C(N)Cc1cccc2ccccc12)C(=O)c3nncs3
CC(=NNC1=NCCN1)c2cccnc2
CCCc3c(C(=O)Nc2cc(C(=O)N1CCOCC1)c(C)cc2C)sc4c(F)cccc34
CCCCCCCCCCCCCCCCOCC(OC)C(COP(=O)([O-])OCC[N+](C)(C)C)OC(C)=O
CC(=O)C(F)(F)C(=O)Nc3nnc(-c1ccccc1)c(-c2ccc(F)cc2)n3
CCOc1ccccc1CC2COC(=O)C2CCc3ccc(OC)c(OC)c3
COCCN=C(NO)c1cnc(OC)nc1Oc2cc(Cl)cc(Cl)c2
O=C(O)c3c(O)c(-c1cccc(Cl)c1)c2cc(Cl)ccc2n3
COCCCn1nnnc1C(c2ccccc2)N4CCN(c3ccccc3)CC4
O=C(c1cc(F)cc(F)c1)N(Cc2ccc(F)cc2)C3CCS(=O)(=O)C3
CCOC(=O)c3cc(-c2ccc(NC(=O)c1c(F)cccc1F)cc2)nc4c3cnn4CCCC(=O)NC(C)(C)C
Oc4ccc(Cc1ccc(s1)C2CCC(CO)C3CNCCN23)c(Br)c4
O=C(O)Cc2sc(NC(=O)NC1CCNCC1)nc2C3COC3
CN5CCN(C(=O)c4ccc3cc(-c2noc(-c1ccccc1C(F)(F)F)n2)oc3c4)CC5
COc2ccc1ccc(C(=O)NC(=N)N)cc1c2
CC(C)c2noc(N1CCCCC1)n2
CCCN(CCC)CCc4cccc(NC(=O)Ccc3cc(Nc2nccc(-c1cn(C)cn1)c2)ccc3OC)c4
Cc2ccc(S(=O)(=O)N1CC(C(=O)NCCC(C)C)C1)cc2
Cc2ccc(S(=O)(=O)NC(=S)Nc1c(C(C)C)cccc1C(C)C)c(C)c2
COc2cccc(-c1cc(CC(N)=O)ccc1F)c2
COC(=O)C(=Cc3c[nH]c4c(CSc1ccc([N+](=O)[O-])cc1)ccc(OCc2ccccc2)c34)C(=O)O
O=C(CCc1ccccc1)NNC(=O)c2cccnc2Cl
CN(c2ncc(Cc1ccccc1Cl)cc2C(F)(F)F)C36CC5CC(C3)CC(n4cncn4)(C5)C6
COc4ccc(C(=O)OCC(O)c3c(-c1ccccc1OC)oc2cc(O)ccc2c3=O)cc4
COc1ccc([N+](=O)[O-])cc1CNc3cc(-c2ccncc2)ccn3
CC(=O)O(C=CC(C)=CC(=O)O)NC(=O)c2ccc1cc(C)ccc1c2
CS(=O)(=O)c2ccc(OCc1nnco1)nc2
FC(F)(F)c1ccccc1CCCc2cccc(c2)OCC4C35CCCCC3N4C=CC(Cl)=C5
Oc3ccc(Cc2cc(C1OC(CO)C(O)C(O)C1O)ccc2Cl)cc3
COc3ccc(NC(=O)c2ccc(NC(=O)COC(=O)c1ccc(Cl)cc1Cl)cc2)cc3
NC(CC(=O)N2CC1(CC1)CCC2C(=O)N4CCN(S(=O)(=O)c3cccs3)CC4)Cc5cc(F)c(F)cc5F
O=[N+]([O-])c3ccc2nc(CNCCN1CCNCC1)ccc2c3
O=c2ccc1cc(O)ccc1o2
Cc3ccc(S(=O)(=O)ONc2ccc(CCN1CCCC1)cc2)cc3
CCc3nn(S(=O)(=O)c1ccc(C)cc1)c(=O)c4cc2occc2c34
O=S(=O)(Nc3ccc(OCCC2N1CCCC1CC2)cc3)c4ccccc4
CC(C(=O)NO)NCc1cccnc1
Cn2c(NC(=O)C1CCCC1)cc(=O)n(C)c2=O
COc3cc(-c2oc1ccccc1c(=O)c2OC(=O)N(C)C)cc(OC)c3O
COc4ccc(-c3n[nH]c(SCC(=O)N2CCN(S(=O)(=O)c1ccccc1)CC2)n3)cc4OC
Cc3ccc(CN2C(=O)CC(NC(=O)C(NC(=O)c1ccccc1)C(C)C)C2=O)s3
CCC(C)C(NC(=O)C(c1ccc(Cl)cc1)c2ccccc2)(C(=O)NCC#N)Cc3ccc(C#N)cc3
CC(=O)N4CCc1n([nH]c2c1C3C=CC2N3C)C4
Cc4c(-c1ccncc1)n3(CCCC(N2CCCC2)C3)c5ccc(Cl)cc45
CC(C)N(CC2COC(=O)N(c1ccccc1)CC2)C(C)C
c1cc2cc(c1)nc25Cn3nccc3-c4nccnc45
CN(C4CCnc1ccccc1cc3ccc2ccccc2c34)C7C(O)C(O)C6OC5OC(C)(C)OC5C6O7
O=C3SC(=Cc2ccc1ccccc1c2)C(=O)N3C4CS(=O)(=O)C=C4O
C=C2CCCC(C)(C#N)(c1ccc(CCC(C)C)c(O)c1)C2=O
O=C(NCCCCOC(=O)CCN1CCCCC1c2ccccn2)c3cccnc3
COc5cccc(OCc4nnc3ccc(-c1cnn2cccnn12)nc3c4C)c5
O=C(COC(=O)c1ccc2c(c1)OCCO2)Nc3ccccc3C(F)(F)F
O=C(Nc1c[nH]c2ncc(C(F)(F)F)cc12)c3cc(Br)ccc3O
CC(C)(C)OC3CCN(Cc2ccc(CN1CCOCC1)o2)C3c5ccc(-c4ccc(F)c(F)c4)cc5
c4ccc(OC3CCN(CC2CCCCc1ccccc12)CC3)cc4
CN(C)CCn3c(C=CSC2(=S)NCC(=C(C(=O)O)P1(=O)OC(C)(C)OC1C(=O)O)C2)[nH]c4ccccc34
COc1ccc3c(c1)C(c2ccccc2O)=NC3=O
COCCNC(=S)Nc1ccccc1C
CCc2c(CC(=O)O)c1cc(Cl)ccc1n2Cc5ccc(-c3ccccc3-c4nn[nH]n4)cc5
CC(CCCO)=NNcn5cC(cc2ccc(Oc1cccc(F)c1)c3ccccc23)nc(N4CCCNCC4)n5
COc3cc(C(=O)NCC(c1ccco1)S(=O)(=O)c2c(C)noc2C)cc(OC)c3OC
NC(=O)COC(=O)c1ccccc1Cl
COC(=O)CSc1nnc2ccccn12
CC(=O)NCC3N(C(=O)Cc1ccc(C)cc1)CCN2CCCC23
O=C(Nc2cccc(NC(=O)c1c(F)cccc1Cl)c2)c3cc(F)ccc3F
Cc2cccc(OCCNC(=O)C(=CC(F)(F)F)NC(=O)OCc1ccccc1)c2
O=C(O)CCcc6c(-c1ccccc1)c5c(CCc3cc(OCc2cccc(C(=O)O)c2)cc4c3SCC4)cccc5o6
CC3CCc2sc(C(=O)NCCc1ccccc1)cc2C3
COC(=O)C2C(O)C(CC(C)c1ccccc1)N2
NCC(O)c1cc(O)ccc1CCC3C(O)CC(=Cc2cc(O)c(O)c(O)c2)S3
CC#CCNC(=O)C(Cc1ccccc1)NC(=O)c2ccccc2F
O=C(NO)c5ccc(Cn4cc(-c1ccccc1Nc2c(Cl)cccc2Cl)c3ccccc3c4)nc5
C4NC(=O)C(NC(=O)CC2Cc1ccccc1NC2=O)(c3ccccc3)C4=O
COc2ccc(C=C(NC(=O)c1ccccc1)C(=O)NCC(C)C)cc2
O=C(Cc2ccc(S(=O)(=O)Cc1cccc(F)c1)cc2)N4CCCN(Cc3ccccc3Cl)CC4
Cn1cccc1CNCc2cc(=O)n4c(n2)CN(Cc3ccco3)CCC4
O=C(Nc1ccccn1)c4cncc(-n3nnc2ccccc23)c4
Cc4ccc3c(=O)n(-c1ccccc1)c(SCC(=O)NCc2ccc(F)cc2)nc3c4
Nc6ncc7nc(CCCNCc2c5c1cc(ccc1n2CCCn4nc(-c3ccccc3)cc4C(F)(F)F)CC5)ccc67
O=cc25sc1ccccc1c26n(CCC3CCCO3)c4nc7c(cc4c56)OCO7
CC1CC(=O)C3=C(C1)NC2=C(C(=O)CC(C)C2)C3c5cc4cc(OC)ccc4n5C
N=c2oc1cc(O)ccc1cc2C(=O)Nc3ccccc3
CC(C)CCC5C4C3CC2(=NO)C(CC1(C)CCCCC1C2(C)C)C3(C)CCC45OC(=O)c6ccc(C#N)cc6
O=C(O)c5ccc(C1CCCCC1C(=O)Nc4ccc(-c2ccccc2)c(-c3ccccc3)n4)cc5
COc3ccc(C=NNC(=O)C(C#N)=Cc2cc(C)n(-c1cccc(O)c1)c2C)cc3
O=C(NN=Cc2ccc(-c1ccc(Br)cc1)o2)c3ccc(F)cc3
CN(c1ccc(C)cc1)c2cccnc2
CCC5CCC(c4cn(-c1ccccc1)c(Nc3csc(C(=O)Nc2ccc(S(N)(=O)=O)cc2)n3)n4)CC5
CC(C)N2CCC(OC(=O)c1ccccn1)C2
O=c2[nH]c(=O)n3(COC1CO(P(=O)(O)NP(=O)(O)OP(=O)(O)OP(=O)(O)O)C(O)C1OP(=O)(O)O)c[nH]ncc2-3
C#CCOc3ccc(C1NC(=S)NC(C)=C1C(=O)NC2CCCCC2)cc3
Cc1ccccc1NC(=O)CSc3nnc(NCCN2C(=O)CSC2=O)s3
CSc3nc(=O)c(C)c(NN=Cc1c[nH]c2ccccc12)[nH]3
COC(=O)CCC2(=O)CC(c1ccc(O)c(O)c1)=NO2
CCn4ccc(Nc3cc(-c1ccc(OC)cc1)nc(-c2ccncn2)n3)n4
CCOC(=O)N2CCN(Cc1ccc(CN(C)C)cc1OC)CC2
CS(=O)(=O)N1CCC3(CC1)C(=O)c2ccc(Cl)cc2C3(O)c4ccncc4
Cc3c(Cc1c(Cl)cccc1Cl)[nH]c(SCc2ccccc2)nc3=O
CN1CCCC1COc3cncc(NC(=O)CCNc2ccccc2)c3
OC2CCC(NS(=O)(=O)C=Cc1ccccc1)CC2
COc4c(N2CCN(c1ccccn1)CC2)c(F)cc5c(=O)c(C(=O)O)cn(C3CC3)c45
CNC(=O)Nc1ccc(Br)c(Cl)c1
CN(C(=O)c1cc(F)cc(F)c1)c2cccc(Cl)c2
CN5CC(n4cc(S(=O)(=O)c2ccc(Oc1ccccc1)cc2)c3ccccc34)C5
CN3C(=O)C(=Cc2nc1ccccc1[nH]2)C=CC3C(=O)OCC
COc3cccc(C(=O)NN(C(=O)CNC(=O)c1cccs1)N2CCN(C)CC2)c3
CCC(=O)N2c1ccccc1CC2C(=O)NCC3CCOCC3
COc4ccc3nccc(C(O)CN2CCC(NCCCc1ccccc1Br)CC2)c3c4
CCN4CCC(c1ccc(Cl)cc1)(CC(=O)NCCn3oc(=O)c2ccccc23)CC4
Cc4ccc(NS(=O)(=O)c2cn(C(=O)c1ccc(C)cc1)c3ccccc23)cc4
CCC#CCO4ccc3(cCC1(C(=O)OC)=CNC(N)=NC1(c2ccccc2)C3C(=O)OC)cc4
COCCOC1=C(C=CC(=O)N(C)C(=O)N(C)C(=O)NC(C)C(=O)N1C)c2csc(N)n2
COC(=O)c2nn(-c1ccc(Cl)cc1)cc2NC(=O)c3cc(=O)[nH]c4ccccc34
CCCCc1nc(Cl)c(CO)n1Cc4ccc(-c2ccccc2S(=O)(=O)NC(=O)c3ccc(CN(C)C)cc3)cc4
COc1ccc(C)cc1NC(=O)CCCc3nc(=O)c2ccccc2[nH]3
O=[N+]([O-])c4ccc(S(=O)(=O)n3ccc2c(F)cc(-c1ccccc1)nc23)s4
C=CCNC(=O)c3cc(C)nc4cc(-c2ccc(NC(=O)Cc1ccccc1)cc2)nn34
CCNC(=O)Nc5ccc(-c4nc(N1CCOCC1)c3cnn(C2CCN(C(C)=O)CC2)c3n4)cc5Cl
CCc3ncc(C(=O)N(Cc1cnccc1C(F)(F)F)C2CCNC2)s3
NS(=O)(=O)c3ccc(CNC(=O)Cn2cnc1sccc1n2)cc3
C
COCC(=O)NCCn2cc(CNC(=O)c1cnn(C)c1C)cc3ccn(C)c23
COc2ccc1ccc(=O)oc1c2OC(=O)CCCCCc3nnn[nH]3
CC2Cc1c(I)cc(C(C)=O)c(O)c1C(=O)N2S(=O)(=O)O
CCC(N)c2n[nH]c3cc(-n1nc(C)cc1C)ccc23
Cc1nccn1CCC(=O)N(C)Cc3cn(C2CCCCC2)c4ccccc34
COc2ccc(NC(=O)C(=O)NN=Cc1ccncc1)cc2
COc4cc(C3c1c(oc2c(OC)cc(OC)c(OC)c12)CCN3C)cc(OC)c4OC
Cc2oc(-c1ccccc1Cl)nc2CS(=O)(=O)C=Cc3ccc(C(=O)O)cc3
NS(=O)(=O)c3nnc(NC(=O)c2ccc(COc1ccc(Cl)cc1)s2)s3
COc3ccc(CC2CNC(CCSc1ccccc1)CC2)cc3
COc3ccc(C(O)c2nc(C(=O)NC(CC(=O)O)c1ccccc1)cs2)cc3
COC(=O)c4ccc(NC(=O)C3CCN(S(=O)(=O)c1cccc2nsnc12)CC3)cc4
CCOCc4cc(CCC)n3nc(-c2ccc(OC)c(OCC1CC1)c2)c(Br)c3n4
Cc3cnc(N2CCCC(C(=O)Nc1nccs1)C2)s3
COc1ccccc1CCNC(=O)c3cc(Oc2ccncc2)ccc3OC
CCCNc3cc(CNC(=O)NCCCc1ccccc1)cc(N2CCCC2=O)c3
COc3cccc(OCCN2CCC(NC(=O)Nc1cc(C)cc(C)c1)CC2)n3
COCCN(Cc3ccc(-c2ccc(C1(=O)NCC(CC(C)NS(C)(=O)=O)CC1)cc2)cc3)S(=O)(=O)c4ccccc4
Cc3cc(S(=O)(=O)N2CCN(C(=O)c1ccco1)CC2)ccc3Cl
O=C(OCC(NC2=NS(=O)(=O)c1ccccc12)N4CCc3ccccc3C4)c5ccccc5
CCC(O)C1CCCN1S(=O)(=O)c2ccccc2-c3ccc(C(=O)NCC(C)(C)CC(=O)O)cc3
CCN(CCOC(=O)N2CCN(C(=O)c1ccc(Br)cc1)CC2)C(=O)C3CCCC3
CCc1c(CC(=O)OC)cnn1-c2cccc(C[N+](CC)(CC)CC)c2
Cc3cc(NS(=O)(=O)c2ccc(NS(=O)(=O)c1cccs1)cc2)nc(C)n3
CC(Nc2cc(N1CCOCC1)ncn2)c3ccc(Br)cc3
CC(=NNC(=O)c1cccnc1)c2ccc(N)cc2
O=C(CN3CCN(Cc1cc(C(F)(F)F)ccc1-n2cncn2)CC3C(=O)N4CCCC4)Nc5ccc(F)cc5F
CN(C)CCCc4cccc(Nc3nc2cccc(-c1ccncc1)n2n3)c4
S=C(S)NC2(=O)CC1CC=CCC1C2=Nc3cccc(Cl)c3
O=C(O)C3C(C2CCN(C(=O)Nc1ccc(F)c(Cl)c1)CC2)C3
CN(CCCN(Cc1ccc2c(c1Cl)OCO2)Cc3cnc[nH]3)Cc4c(Cl)cccc4Cl
CC(NC(=O)CNCCc2n[nH]c(=NC(=O)c1ccc(C(C)C)cc1)s2)c3ccc(Cl)c(Cl)c3
COc5cc[nH]4c(C)c-c(c3cc(-c2cccc(NCc1ccccc1)n2)ccc3O)c(=O)c4c5
Cc1c(C)co2c(C(=O)NNC(=S)N(C)C)cc3c(c12)N(C)CCC3
CCOP4(=O)OC(c1ccccc1)(c2cccc3ccccc23)=NC4=Nc5cccc(Cl)c5
COc3cccc(C(=O)Nc2ccc(S(=O)(=O)NCC1CCCCC1)cc2)c3
CC(=O)OCc1c(C)nc(Cl)c(C#N)c1-c2ccccc2
CCCCCCCCCCCCCCCCNc2ccn(CCCn1ccnc1)c(=O)c2C(=O)OCC
NS(=O)(=O)Oc2ccc1c3c(c(=O)oc1c2)CCCC3
Cc1cc(C)cc(C(=O)=O)c1N
CCCCn2nc(-c1ccccc1)ccc2=O
O=C(CCl)Nc1ccc2c(c1)OCO2
CCOC(=O)CNC(=O)C(C)NC(=O)CCc1c2cc(cc1)OCCCCC=C(OC)C(=O)C2C
CCCC(C)C(=O)NCC(CCN2C(=O)c1ccccc1C2=O)C(=O)O
CC(NCc1ccc(F)c(F)c1)c3cc(C(=O)NCC(CSc2ccc(C(C)(C)C)cc2)C(=O)O)ccc3OC(F)F
CCCS(=O)(=O)N4CCCC3C(C(=O)NCCc1c[nH]c2ccccc12)CCC34
CCc3ncn(C2CCN(S(=O)(=O)N1CCCCC1)CC2)n3
CCOc5ccc(C(=O)N4CCN(c3nc(-c1ccc(Cl)cc1)c2ccccc2n3)CC4)cc5
CO5CO4COC3C=C7(C2C(CC=CCC1(C)(C)C(=O)NC(C)(CO)C1CC2O)C3(C)C4C(=O)C5=O)C(=O)N(c6ccccc6)C8(=O)C=C7CC(C(=O)OC)C8(C)C
Cc2nnc(NCCS(=O)(=O)c1ccccc1Cl)s2
CCNC(=S)N(CCCC(=O)O)Cc1ccco1
CCc2nc1c3(C(N)=O)c(ccc1[nH]2)OCCO3
COC(=O)c1sccc1NC(=O)c2nn(C(C)C)cc2S(=O)(=O)c3ccccc3
Cc5ccc(Nc14ccc(cc1Cl)CC(NC(=O)c2ccc3n(c2)CCN3C(C)=O)C4)nn5
Cc3cc(C2=C(c1cccc(F)c1)C(=O)NC2=O)c(C)n3-c4ccccc4F
Cn5c(=O)c3c(nc(CN2CCN(c1ccncc1)CC2)n3CCCc4ccccc4)n(C)c5=O
CNC(=O)c1cn(C)c3c1CCc2nnc(C)n2-3
COC(=O)CC(C(=O)OC)n3c(=O)c(-c1ccc(F)cc1)nc2ccccc23
Fc4ccc3nc(-c1ccccn1)c(C2CCCCC2)n3c4
CCC(CC)C(=O)NC(=S)N2CCN(c1cccc(Cl)c1Cl)CC2
CCOCCn1cnnc1CN(C)c2ccc(OC)nc2
CCN(CCC1=CCCCC1=O)c2ccc(Cl)cc2
CC(C)(C)CCN4CCN(CCN3c1ccccc1Sc2ccc(Cl)cc23)CC4
Cc3cc(NC(C)c1ccc(Cl)c(Cl)c1)n2nccc2n3
COc1ccc(Br)cc1C=CC(=O)c2ccccc2O
Cc4cc(N2CCC(Cn1cncn1)CC2)c3ccccc3n4
Cc1c6c(ccc1S(=O)(=O)N(C)CCOc5ccc(Nc2c4n(cc3ccccc23)CCCC4)cc5)N(C(=O)CC(C)(C)CO)CCC6
CNCCc4ccc(Nc3nccc(Nc2ccc1nncc(=O)c1c2)n3)cc4
CC(C)(C)c2ccc(C(=O)NC(=S)Nc1cccnc1)cc2
Cln2nc1sccn1c2C=Cc3ccccn3
Cc1cccc(C)c1NC(=O)CCSc2nnnn2-c3ccccc3
CN(C)c1ccccc1C(=O)N2CCN(C)CC2
c1cccc5(c1)nc(NCCc3cn(CCNCc2ccncc2)c4cccnc34)nn5C6CCCC6
Cc2ccc(S(=O)(=O)NC1=NCCC1)cc2
CCn5c1ccccc1c4ccc(C(=O)N3CCN(Cc2ccccc2)CC3)cc45
CC(Cc2ccc(C=Cc1ccc(O)c(CN)c1)cc2)NC4CCc3cc(OCCCN)cc(O)c3C4
CCc4nn3c(=O)cc(COc2ccc(CN1CCN(C)CC1)cc2)nc3s4
O=C(C=Cc1ccccc1Cl)c2ccccc2OCc3ccccc3
Cc3cc(NS(=O)(=O)c2ccc(NC(=O)COc1cccnc1)cc2)no3
CC(=O)c1ccc(O)cc1O
COCCn2cc(CNC(=O)c1ccco1)ccc2=O
COcc(CCC1CCCCC1)c6cc[nH]c5-cn(c(C2CCCN23C(=O)CSC3c4cc(OC)ccc4OC)C(C)C)nc56
Fc4ccc(-c3nc2cnc(N1CCOCC1)nc2[nH]3)c(Cl)c4
Cc3cccc(S(=O)(=O)NC(Cc2ccc(NC(=O)c1c(F)cccc1Cl)cc2)C(=O)O)c3
COc2ccc(C(=O)OCC(=O)Nc1cc(C)cc(C)c1)cc2OC
CCOc2cc(CNCc1ccccc1)cc(Br)c2OCc3ccc(Cl)cc3
O=C(Nc4cccc(C(=O)c2cn(CCN1CCOCC1)c3ncccc23)c4)c5ccccn5
COc1ccc4c(c1OC)CN(C3(=O)CCC(NC(=O)OCc2cc(C(F)(F)F)nn2C)CC3)CC4
CS(=O)(=O)c4ccc(Nc2nccc3sc(N1CCNCC1)nc23)cc4
NC(CSC(c1ccccc1)(c2ccccc2)c3ccccn3)C(=O)O
O=C(C=Cn3c(=O)c1cccn1c2ccc(F)cc23)N4CCC5(CC4)OCCO5
Cc1ccccc1S(=O)(=O)Nc2cccc5c2C(=O)N4CCc3ccccc3C4C5
CC(=O)c3cccc(NC(=O)CSc2nc(=O)c1c(C)cc(C)nc1[nH]2)c3
CC(=O)c3ccc(-c1c(C)n[nH]c1C(=O)N=C(N)NCc2ccccc2)cc3
CC(C)(C)NNC(=O)c1ccccc1F
O=C(O)C3(Cc1ccccc1)N(CC(O)COc2ccc(F)cc2)CCN3C(=O)CCCCc4ccccc4
CN(C)C(=O)c3cccc(-c2cncc(NC(=O)Cc1c(F)cccc1Cl)c2)n3
Oc3cccc(Nc2nc(-c1ccc(F)cc1F)cs2)c3
Cc3ccc2nc(CSc1nnc(N)s1)cc2c3
COc1ccccc1NC(=O)c2cc(Cl)c[nH]2
CC(C)(N)C(=O)NC(Cc1c[nH]c2ccccc12)C(=O)N3CCOCC3
CN(C)c3ccc(C=Cc2ccc1ccccc1[n+]2C)cc3
NNC(=O)c2ccc(NCc1ccc([N+](=O)[O-])cc1)cc2
CCC(NC(=O)C2c1ccccc1C(=O)N2Cc3cccc(F)c3)c4cc(F)cc(F)c4
CCOC(=O)c2ccc1oc(C(=O)NCCCN(C)C)cc(=O)c1c2
CCCc4cc(-c1ccccc1)c(-c3cc2ccccc2oc3=O)o4
C[N+](C)(C)CCCn4cc(C=C2C(=O)Nc1ccc(F)cc12)c3ccccc34
FC(F)(F)Cc3nnc(-c2nc(-c1cccnc1)no2)n3-c4ccccc4
C
O=C(NCC(NCCNC(=O)N(c1ccc(Br)cc1)C2CCCCC2)C(=O)Nc3ccc(F)cc3F)c4cccc(Br)c4
O=C4COcc(cc1ccnn1Cc3nnc(-c2ccccc2Cl)o3)C4
Cc3ccc(C(=O)CSc2nnc(-c1ccoc1C)o2)cc3
CCCCC(C)C1=CC=CC(=O)O1
COc4ccc(CN(C)C(=O)Cn3ncc2c1ccccc1nc-2c3O)cc4
N#CCOCC1OCC(O)C1O
COc1ccccc1C[n+]5ccc(-c4nc(-c3ccc(-n2cncn2)cc3)co4)cc5
CCN4CCN(c3nc(NCc1ccccc1)c2ccc(O)cc2n3)CC4
Fc4cccc(CC3Cc1ccccc1Oc2ccccc23)c4
C=CCC3CCCC(C(C)CC1C=C(C)CC2C(OC)C(O)CC12C)C3(C)CCC(=O)OC
COC(=O)Cn2ccn(-c1ccc(F)cc1F)c(=O)c2=O
O=C(CN2CCN(S(=O)(=O)c1ccc(F)cc1)CC2)NN=c4[nH]c(-c3ccccc3)cs4
O=C(NO)c3ccc(NC(Cc2cn(Cc1ccsc1)cn2)C(=O)O)cc3
O=C(Nc4ccc(Nc3nc(NCCc1ccccn1)c2ccccc2n3)cc4)c6cnc5ccccc5c6
Cn1cncc1CNc4nc(-c2cn3c(n2)CNCC3)oc4-c5cccc(F)c5
C=C(c1cccc(Cl)c1)c2cccs2
CC7OCCCC(C)C9(CC18(C)C(CC5C2C1CCC(C)C2C6COCC3(=CC(=O)OC3c4ccoc4)C56C)CCC78)C(C)CCC(C(C)C)C9=O
Cc1nc(C(N)=O)ccc1-c2c[nH]c(=O)c3cccnc23
COC(=O)C(CO)NC(=O)C(N)C(C)C
CC(=O)Nc4cccc(NC(=O)c3cc(-c1ccccc1OC)n(-c2ccccc2)n3)c4
O=C(Nc1ccccc1N2CCCCC2)c5ccc(CN(C3CCCCC3)Cc4ccccc4)cc5
COc3ccc(-c2cc1c[nH]c(=O)cc1n2)cc3N
Cn3cc(C(=O)N1CCN=C1c2cccc(F)c2)cn3
CCCN2CCN(c1ncc(C)c(N)c1Cl)CC2
COc3cccc(COCc2nnc(SCC(=O)NC1CC1)o2)c3
COc3ccc(-c2cc(=O)c1cc(OC)ccc1o2)cc3OC(=O)N(C)C
O=C(O)Cc4ccc(N(Cc2ccc1ccccc1c2)S(=O)(=O)c3ccccc3)c(Cl)c4
COc5ccc(NC(=O)Nc4ccc3nc(CN1CCN(C)CC1)cc(N2CCOCC2)c3c4)cc5
CCc4ccc(OCC(=O)N3CCC2CN(c1ncccn1)CC23)cc4
CCc3nn(-c2cc(NC(=O)N(C)C1CNC1)c(Cl)cc2Cl)cc3-c4ccccn4
Cc3ccc2cccc(CC(=O)N1CCN(C)CC1)c2n3
N#Cc4ccc(F)c(Oc2ncnn3cc(Cc1cccc(Cl)c1)c(C(F)(F)F)c23)c4
Oc1cc(O)c2c(c1)CCc4c-2cc3ccccc3c4-c5c(O)ccc6[nH]ccc56
O=C(NCCCN2C(=O)c1ccccc1S2(=O)=O)c3ccccc3Sc4ccc(Cl)cc4
COc2cc(-c1c(CO)cc(OC)c(OC)c1)cc(OC)c2O
Cc2ccc4c3n(ccc(N1CCNC1=O)c23)SCC4
COccc3cc(=O)cc4(O)cc(OCCCCOc1cc(C(F)(F)F)cc(C(F)(F)F)c1)c(-c2ccc(F)cc2)[nH]c34
Cn5c(C(C#N)=C(c1ccc(Cl)cc1)N3N=C(c2ccc(C(F)(F)F)cc2)CC3c4ccco4)nc7c5c(=O)n(Cc6ccccc6)c(=O)n7C
CC3(SC)C1=NCCN1CCc2ccccc23
Cc3ccc(C(C)C)c(OCCC(=O)NCc1ccc2c(c1)OCO2)c3
Cc4cc(NCC3CCN(c2nccc(-c1cn[nH]c1)n2)C3)n[nH]4
CCOc2ccc(NC(=O)Cn1ccc(=O)[nH]c1=O)cc2
Cc4cc(Oc2ccc1ccc3c(c1c2)OCCO3)cc(C)c4OCC(O)CNC5CCCCC5
Cc4ccc(N3CCN(CC(O)COc1cccc2c1CCC2)CC3)cc4
CC(C)NC(=O)C1CC1c3cc(C(=O)NCc2cccc(F)c2)no3
CCOc3ccc(-c1c(C(F)(F)F)noc1-c2ccc(OC)cc2)cc3OC
CCC(=C(c1ccc(Cl)cc1)c4ccc(OCCc3nc(-c2ccccc2)oc3C)cc4)C(=O)O
N#CCC(Nc2ccc1c(N)noc1c2)C3CC3
CC(=O)c2c(-c1ccccc1)[nH]c3c2C(=O)CCC3
Nn2c(SCC(=O)Nc1ccccc1)nnc2-c3ccoc3
Cc4cc(C)nc(-n2nc1ccccc1n2Cc3cccc(=O)[nH]3)n4
COC(=O)C(Cc1cccc(C(C)=O)c1)NC(=O)C=CccccOCC(NC(=O)OC(=O)c2ccccc2)C(=O)NC(=O)OC
CC(=O)NC(Cc1ccccc1Cl)C(=O)NCCC(=O)CCC(=O)c3ncc(-c2ccccc2)o3
Cc3ccc(Br)c(Oc1nc(C)ccc1C(=NO)N2CCN(C)CC2)c3
CC(CC(=O)NC(C)c1ccc(C(N)=O)cc1)C4CCC5C3C(O)CC2CC(O)CCC2(C)C3CC(O)C45C
Cc1nn(C)c(C)c1C3COc2ccccc2SC3
COc5ccc(-c4ccc(CC1C(=O)OC2C1CCC(C)C2CC(=O)C=Cc3ccco3)cc4)cc5OC
CCCCCC(O)C=CC1C(O)CC(=O)C1CCCCCC(=O)O
c3ccc(CCc1nonc1N2CCOCC2)cc3
COc3cc(C=c1nccc1C(C(=O)N(C)C2CCCCC2)C(C#N)C#N)cc(OC)c3OC
NC(=NC1CC1c5ccc(-c4ccnc(-c3ccc2cc[nH]c2c3)c4O)[nH]5)c6ccnc(Cl)c6
C=Cc2ccc(CCC(O)c1cccnc1)o2
CCCC2NC(c1ccc(Cl)cc1)NC(=O)N2CCCCCN(C(=O)C3CCC(=O)N3)CC(C)C
COc3ccc(C=Cc1nc(=O)c2c([nH]1)NCCC2)cc3OC
COc5cc(OC)c(NC(=O)Cn4c(=O)n(Cc1ccccc1)c(=O)c3oc2ccccc2c34)cc5Cl
FC2OC(NCc1ccccn1)CC23CCCCC3
Clc4ccc(F)c(-c3cn1ccnc1c(OC2CC2)n3)c4
CCCC2NC(C(=O)Nc1cccnc1)C(C)C2c3ccccc3
CCOP(=O)(CC=Cc1ccccc1C)OCC
Cc1ccc(CC(=O)O)cc1
COc3ccc(NC(=S)NN=Cc1c[nH]c2ccc(Cl)cc12)c(OC)c3
Cc2cccc(NC(=O)NNc1ccc([N+](=O)[O-])cc1)c2
O=C(O)CS(=O)Cc3noc(-c2ccc(NC(=O)c1ccc([N+](=O)[O-])c(I)c1)cc2)n3
CN(C)S(=O)(=O)c2ccc(Cl)c(C(=O)Oc1cc(Cl)cc(Cl)c1)c2
CSC(=N)N=C(N)NCCN(C)CC(=O)O
COc1cc(O)cc3c1-c2ccc(O)c4c2C(C3)NCC4
Nc2nc(OCc1ccccc1F)cc(C(F)(F)F)n2
CCOc1c(C#N)cnc1C(=O)Nc3cc(-c2ccccc2)ccc3OC
CCCCC(=O)NC(=S)NNC(=O)c1cccnc1
CCCCCCCCCCCCCCCCCC(=O)NC(Cc1c[nH]cn1)C(=O)NC(CCCN=C(N)N)C(N)=O
Brc1c(FC(F)(F)F)c(Cl)cnc1C2=NCCN2
CCOc3ccc2ccc[n+](-c1c(C)cc(C)cc1C)c2c3C(=O)C=Cc4c(OC)cc(OC)c(OC)c4
NC2=NC(=Cc1cccc(F)c1)C(=O)N2Cc3cccnc3
COc4ccc(F)c(CC(NC(=O)C2CCCN(C(C)C(=O)NCc1ccccc1)C2)c3ccccc3)c4
COC(=O)c3ccc(OCC1CCCN2CCCC12)cc3C
CC(CCCC(C)C4(O)CCC5(C)C2CCC1C(C)(C)C(O)CCC13CC23CCC45C)C(C)(C)O
Cn3ncc(S(=O)(=O)NCCC2CCC(NC(=O)cc1cc(C(F)(F)F)no1)C2)cc3=O
O=C(C2NC(=S)N(CCc1ccccc1)C2=O)NCCN3CCOCC3
CON=C(CCN2CCC(C(=O)c1cc(Cl)c(O)c(Br)c1)CC2)(c3ccccc3)c4ccccc4
COc3ccc(OC(=O)c2c(-c1ccccn1)noc2C)cc3
CCCCc3ccc(NC(=O)CNC2CCN(Cc1ccccc1)CC2)cc3
CCN3CCC(NC(=O)c2ccc(S(=O)(=O)N1CCOCC1)cc2)CC3
NCC4CCN(c3c(F)cc2c(=O)c(C(=O)O)cn(C1CC1)c2c3F)C4
Brc2cccc(-c1cccnc1)c2
CCC1CC(=O)N(CCC)C1C(=O)NCc2cccc(C(F)(F)F)c2Cl
COCCNC(=O)c1cc2c(s1)CCCC(=O)N2
COc2ccc(N(C)C(=O)Nc1ccc(S(=O)(=O)N(C)C)cc1OC)cc2
COc5ccc(CCNc4nc(N)n3cc(-c1ccc(Cl)cc1Cl)n(CCc2ccccc2)c3n4)cc5OC
O=C(Cn2ccc1ccccc12)NNC(=O)c3ccc(Cl)cc3
COCCCNC(=O)c2ccc(=O)n(CC(=O)NC1CCC(C)CC1)c2
Cc1noc(C)c1C(=O)Nc2ccc(C(F)(F)F)cc2N3CCCC(CO)C3
CSc3cc(Cl)c(S(=O)(=O)Nc1ncnn2ncnc12)c(F)c3
O=C(NCC(NS(=O)(=O)NCc1ccc2c(c1)OCO2)c3ccccc3)c4ccco4
CCC(CCCCCNC1CCCCc2c1ccc3(OC)c(OC)cccc23)C(=O)O
O=C(NC1CC1)c4cc(CC2CCCCC2)cc(-c3ccccc3)n4
O=C(O)c1ccc([N+](=O)[O-])c(CO)c1
Cn4nc(CN2CCN(Cc1ccccc1)C(CCO)C2)c3ccccc34
CC1OC=N=C1SCc2ccc(Br)cc2
O=C(c3cccc(CNCCCC(c1ccccc1)c2ccccc2)c3)N4CCOCC4
O=c1c(Br)cc(F)c(O)c1O
Cc3c(Nc1c(C#N)cncc1C=CC2NCCNS2(=O)=O)ccc4[nH]ccc34
CC(C)CC(c1ccc(O)c2ccccc12)c3ccccc3
Cn3cc(C(CNc1ncccn1)C(C(=O)NC(C)(C)C)c2ccsc2)cn3
Cn2c(-c1ccccc1)nnc2-c3cccc4ccccc34
COc1cccc3c1C(=O)c2c(O)cc(O)cc2C3=O
O=C4NC(c1ccc(F)cc1)(c2ccc3c(c2)OCCO3)CC45CCN(CCO)CC5
COc3cccc(-c2cc(C(=O)Nc1cc(OC)ccc1OC)no2)c3
O=C(Nc2ccc1nc3n(c(=O)c1c2)CCC3)c4ccc([N+](=O)[O-])cc4
COc1ccccc1CN3CCN(C(=O)c2ccc(Cl)cc2)CC3
CCOC(=O)C1C=COC(CO)(C(N)=O)C1
CC(=O)c2ccc(S(=O)(=O)CNc1cccc(Br)c1)cc2
CCCc3n[nH]c(C(=O)N2CCN(c1ncccn1)CC2)c3C
COc2ccc1nc(C)cc(C(F)(F)F)c1c2
COC(=O)C(F)N(CCCN1CCCC1=O)S(=O)(=O)c2ccc(Cl)cc2
Clc3ccc(Nc1ncnc2sccc12)cc3Cl
O=C(Nc1nc2c(s1)CCCC2)c3ccccc3
CCCn3nc(C(=O)C1CCCCC1)c2ccccc2c3=O
CC(O)Cc1c(C(=O)O)cnc3c15cc(c2occc23)C(NCCc4ccccc4)CC5
NC(=O)C3(N2CCC(Sc1ccccc1F)CC2)CCCC3
Brc4cccc(-c3noc(CN2CCc1ccccc12)n3)c4
Cc3ccc(S(=O)Cc2ccc(C(=O)N1CCC(C)CC1)s2)cc3
CSc2nc1ccc[nH]c-1n2
CCCNC(=O)c1cc(NC(C)=O)ccc1NC(CCC(=O)O)C(C)=O
C=CCNC(=O)CC2C(=O)NC(CNc1c(C(C)=O)c(C)n(C)c1C)C2
Cc2ccc(NN=C1CCN(C(C)C)C1=O)n3cnnc23
CC1(C)CC(=O)C2=C(C1)NC(=O)NC2c4cn(-c3ccccc3)nc4-c5ccccc5F
Nc4nc(Cl)cc(NCCc2nc1ccccc1n2Cc3ccccc3)n4
CCO(Cc2cc(=O)n1cc(C)ccc1n2)c3ccccc3
COc5cccc(Nc1ccc2c(c1)n(C)c(=O)n2CC(=O)N4CCN(c3ccccn3)CC4)c5
Cc3nc(NCCc1ccccc1)c2ccccc2n3
CSC2C(=O)Nc1ccccc1N2C(=O)COC(=O)C=Cc3ccccc3Cl
c2ccc(C1=NCCN1)cc2
O=c1[nH]c(=O)nnc1SCCOc2nnnn2-c3ccc(Cl)cc3
CCOC(=O)COc3ccc(NC(=O)CSc2ccc(-c1ccccc1)nn2)cc3OCC
Clc2ccc(Cn1ccnc1)cc2
CCC2CN(S(=O)(=O)c1ccccc1)CCN2c4ccc(OCC3CCOCC3)cn4
Nc2cccc(C1CCCCC1)c2
CN(Cc1ccc(Cl)cc1)C(=O)Cn4c(=NNc2ccnc3cc(Cl)ccc23)csc4COC(=O)c5ccccc5
Cc1ccccc1CN(C(=O)Cn4c(=O)oc3cc(S(=O)(=O)N2CCCC2)ccc34)S(=O)(=O)c5ccccc5
C3NC2COC(CNc1ccccn1)C2C35=CN(C)c4ccc(Cl)cc45
CCOC(=O)c2cnc(C(=O)C(C)(C)c1ccc(CC(C)C)cc1)n2C
CC(C=CC1=C(C)CCCC1(C)C)=CC=CCc2cccc(c2O)C(=O)C(C)=CC=CC(=O)C(C)C(C)CCCC(C)(C)O
COccccCCNC(=S)NC(Cc1ccccc1)C(=O)OCC(C)C
CSc4ccc(C(=CC1CCCN1C)c3ccc2ccc(=O)[nH]c2c3)cc4
COc3ccc(Nc2cc(NCc1cc(OC)c(OC)c(OC)c1)nc(N)n2)cc3
CCOC(=O)c2cnc1ccccc1c2Nc3ccccc3
COc5ccc(CN(CC3COC(C(c1ccccc1)c2ccccc2)CC3)C(CO)Cc4ccccc4)cc5
O=C(c1ccc(F)cc1)N4CC(c3nc(C2CC2)no3)C4
CC2=NN(c1cccc(Cl)c1)C(=O)C2=Cc3ccoc3
Cc3cccc(CN(Cc1ccc(Br)cc1)S(=O)(=O)c2c(C)noc2C)c3
CC(C)(C)OC(=O)NC(CCCCN)C(=O)NC(CCCNC(=N)N)C(=O)N1CCCC1C(=O)NCCCCc2ccccc2
CN(C)CCOCCN3CCC(Oc1ccccc1-c2ccccc2)CC3
CNC(=O)C3NC(=O)N(CCC(=O)NCCc1c[nH]c2ccccc12)C3=O
NCC6CCC(CNc5nc2(NCCc1ccc(S(=O)(=O)O)cc12)nc(Nc3cccc4ccccc34)n5)CC6
O=C(CCc1ccc2c(c1)OCO2)c3ccccc3OCCOCCOc4ccc(C(=O)O)cc4
Cn1nccc1C5(=O)C(O)C4(=O)CCc2ccccc2N(c3ccccc3)C45
Cc3cc(C(=O)NCCCN1CCCC1=O)n(-c2cccc(F)c2F)n3
COc2ccc(CCC(=O)OCC(=O)NCC(=O)Nc1ccccn1)cc2
COc4cccc(-c2c1cc(Cl)cc(Cl)c1nc3c(C(=O)NCCN(C)C)cccc23)c4C
Cc2c(CC=NCC(C)Oc1ccc(C(F)(F)F)cc1)ccc3ncccc23
CN4CCN(c2nc(-c1ccc[nH]1)nc3ccccc23)CC4
CCCCCCn5c(NC1CCCCC1)nc4cc(-c3nc2c(F)c(F)cc(F)c2s3)ncc45
CC(C)CC(NC(=O)C=Cc1cccc(c1)C(C)(C)C)C(=O)NC(C3C2CCC(C2)C3C(=O)O)C(C)(C)C
CC(C)NC(=S)NNC(=O)c1ccccc1O
Cc3cc2nc(C1CC1)cc(C(F)(F)F)c2cc3S(=O)(=O)Nc4ccccc4
COc1ccccc1CNC(=O)CCc3nc(=O)c2ccccc2[nH]3
Oc5cccc(-c4ccc(cC=Cc3ccc(Oc2ccc(N1CCCNCC1)cc2)cc3)s4)c5
CNC(=O)n1ccc(=O)c(O)c1
CSc4ccc(CNC(=O)c3cccc(C(=O)N2CCc1cc(Cl)ccc1N2C(=O)OC(C)(C)C)c3)cc4
COCC3CC(CO)C(NC(=O)NCC2Cc1ccccc1C2)C3
COc3ccc(C=CC(=O)C2=Cc1c(OC)cc(C)cc1OC2C)cc3
O=C1NC(=S)SC1=Cc2c(F)c(F)c(F)c(F)c2F
NC(=S)n2cnc1c(Cl)ncnc12
CC(=NNC(=O)c1ccccc1)c2cccn2C
Cc2cccc(C(=O)Nc1ccc(C(C)(C)C)cc1)c2
CCOC(=O)C=C(C(=O)OCC)N(NC(=O)c1ccc(OC)cc1OC)C(C)(C)O
CC3C(=O)cc2(C)cS(=O)(=O)(cc1ccoc1)c(C)n2C(CC)(CC)C3C
O=S(=O)(Nc1ccccc1C(=O)N3CCN(c2cc(Cl)ccc2C(F)(F)F)CC3)c4ccc(F)cc4
N=C(N)NCCCC(NC(=O)C2COc1ccccc1O2)C(=O)c3nccs3
CCN(Cc2ccnc(NC(=O)c1cccc(OCC)c1)n2)c4cnc(Nc3cccc(Cl)c3)nc4
O=S(=O)(Cc1ccccc1)Nc3cc(-c2ccc(Cl)cc2)nn3CCOCc4ccccc4
CCCCCCCNc1nc(N)nc2c1ncn2C3OC(COP(=O)(O)OP(=O)(O)O)C(O)C3O
O=C(NCCC1CCCNC(=O)C1)C3Cc2ccccc2CN3
COC(=O)c1ccc(C)c(NS(C)(=O)=O)c1
CC(C)(C)c2ccc(C=C1NC(=S)NC1=O)cc2
C[N+](C)(CC1CC1)C(=S)SC(CO)CO
Cc1oncc1C(=O)N4CCN(c3nc(-c2ccc(C(C)(C)C)cc2)no3)C(C)C4
COc2ccc(OC)c(NC(=O)C(C#N)=Cc1ccc(O)c(O)c1)c2
O=c5[nH]c(=O)n(CO4C(CO)C(OCc1ccccc1)(CO2CCC3C(O)CCC23)C(O)C4O)cc5F
N#CN=CNC1CNC2CCC1=N2C(c3ccc(Cl)cc3)c4cccs4
O=C(NCCN2CCN(CCCOc1ccc(Cl)cc1)CC2)c3cccs3
COc3c(OC)c(OC)c2c4(=O)c(c(-c1ccccc1)oc2c3C)OC(C)(C)CC4
Cc4ccc(-c2cn(C(=O)c1ccc(Cl)cc1Cl)c3ccccc23)[nH]4
O=C5N=C(C=NNc3ccc2c(=O)cc(-c1ccccc1)oc2c3)C(=O)c4ccccc45
O=C2CC(Sc1ccc(Cl)cc1)N2
CCCCCCCCCCCC(=O)CF
COC1C4=C3C(CC1)(CO)C(c2ccccc2)(C(=O)O3)c5c-4ccc6c5CC(N)CC6
CCCCOc1ccccc1C(=O)N2CCCCC2c3nc(C(C)(C)C)[nH]n3
CC(C)c3ccc(NC(=O)Cn2cc(C(=O)O)c1ccc(Cl)cc12)cc3
CCCCCNC(=O)C2CC(Oc1cccnc1)CN2C(=O)OC(C)(C)C
Cc4ccc3cnc(-c2ccc(-c1cc(Cl)cc(Cl)c1)cc2)nc3n4
CC(C)Cc3ccc(CCC2=NCc1cc(N)ccc1O2)cc3
COCCn2c3(=O)c(nc1ccccc12)CC(C)C3
Cn5cnc4cc(-c2ccc(N1CCCN(C)CC1)c(C#N)c2)nc(NC3CC3)c4c5=O
C=Cc1ccccc1C234=CCCCN2CCN3C4c5cccn5Cc6ccccc6
COc1cc(F)ccc1-c3ccc(CN2CCS(=O)(=O)CC2)n3C
COc4cc(C=C3SC(=O)N(c2nc(NC(C)c1ccccc1)cs2)C3=O)cc(OC)c4OC
Cc3csc(NS(=O)(=O)c2cccc(C(=O)c1ccc(F)cc1)c2)c3[N+](=O)[O-]
Nc1ncnc2c1ncn2C3CCC(OP(=O)(O)NC(CCC(=O)O)C(=O)O)O3
CCCCNc2sc(-c1ccccn1)nc2-c3cccnc3
O=C(Nc1cccc(F)c1)C5NCC(CN4CCN(CCCNc2ccnc3cc(F)ccc23)CC4)CC5
CC(C)(C)CCCn2c4n(c1c(=O)nc[nH]c12)C(c3ccccc3)CC(=O)O4
Cc3cc(N1CCN(C)CC1)nc4ccc(NC(=O)c2ccccc2)cc34
Cc1ncsc1C2CCCN2Cc3ccc(Cl)cc3Cl
CCN(CC(=O)NCc1ccccc1)C(=O)c2ccc(OC)c(OC)c2
CC2(C(=O)NO)NCc1sccc1C2c3ccccc3
COc5ccc(-n4c(SCC(=O)NCc1ccco1)nc3c2ccccc2nc-3c4O)c(OC)c5
CNC(=O)CCC6NC(=O)c5ccc(-c4cccc(NC3(=O)CCC(CCCc1ccccc1)(NC(=O)OCc2ccccc2)CC3)c4)cc56
O=C(C=Cc2cn(CCCCCCCCCc1ccccc1)nn2)NO
O=C1NCCCC1C3CCN(c2ncccc2C(F)(F)F)CC3
Ccnc2c14cccnc1nn2c(Sc3nnc(C)c3C)n4-c5cccc(OCCO)c5
CCO2Cc1ccccc1C=C2C#Cc3nn(C)c(C)c3Br
Cc3sc2ncnc(NC(=O)c1c(O)[nH]c(=O)[nH]c1=O)c2c3C
COc5ccc(C3OC(c1cccs1)C(c2ccc(OC)c(OC)c2)=C3Cc4ccc(F)c(F)c4)cc5OC
CC(C)Oc2ccc(C(=O)Nc1ccc(F)cn1)cc2Cl
Cn1nnnc1SCC4=C(C(=O)O)N3C(=O)C(NC(=O)Cc2ccccc2)C3SC4
O=C(Nc1cccc(Cl)c1)C2CCCN2C(=O)Nc3ccc4c(c3)OCO4
Cc2cc(C)c(C(=O)COC(=O)c1nc(Cl)ccc1Cl)c(C)c2
CC5=C(C(=O)N2CCN(c1ccccc1F)CC2)C(c3ccnc4cc(Cl)ccc34)NC(=O)N5
Cc4cc(CNC(=O)CNC3CCC(c1c[nH]c2ccccc12)CC3)on4
Nc2nc(OCc1c(Br)cccc1F)nc3c2ncn3C4OC(CO)C(O)C4O
Cn3c(N2CCCCN(C(=O)NC1OC(CO)C(O)C(O)C1O)C2)nnc3C4CC4
Cc1c(Cl)cccc1NC(=O)Cn4nn3c(sc2ccccc23)c4C(=O)Nc5nccs5
COc3cc(N2CCCN(C1CCC1)CC2)nc4ccccc34
CCCOc4ccc(C(=O)C=C(O)(C(=O)N2CCN(c1cccc(C)c1)CC2)c3ccccc3C)cc4
CC(C)(C)c2ccc(O(P(=O)N1CCCCC1)NCCC(O)CO)cc2
COc4cc(-c3nc(CSc2nnc(-c1ccc(Br)cc1)o2)cs3)cc(OC)c4OC
CC(C)COC(C)(C)NC(=O)C(CC(=O)OCc1ccccc1)OP(=O)(O)OP(=O)(O)O
CC(C(=O)NCc1ccc[n+]([O-])c1)n5c(=O)c(-c2ccccc2Cl)cc4cnc(N(C)CCc3ccccc3)nc45
c4cc(CN(c2nc1ccncc1o2)c3cccc(Cl)c3)ccc4OCc5ccccc5
CCOCCCNC(=O)c1[nH]cnc1C(=O)Nc2ccccc2-c3ncnc4ccc(C#N)cc34
COc1ccccc1OCC(O)CN6CCN(CCC3Oc2cc5c(cc2S3)C(=O)N(c4ccc(Br)cc4)C5=O)CC6
CCC1CSC(N)=NC1(c2ccc(F)cc2)c3ccc(F)cc3
NC(=O)C(Cc1ccccn1)NC(=O)C(Cc2ccccc2)NC(=O)C3CCCN3C(=O)NC(CC4CC4)C(=O)O
O=CC2=CC(c1ccccc1)OC(=C2CCO)c3ccc(Cl)cc3
CN(Cc1cccnc1)C4C8OC(c2cccc3nsnc23)(C4)C(N7CCc5c(F)cccc5N(Cc6ccccn6)C7=O)C8
O=C(N(N=Cc1ccc(Br)cc1)c2ccccc2)c4ccc(-c3ccccc3)cc4
CCOc3ccc(S(=O)(=O)c2ccc(C(=O)NCCc1ccc(S(N)(=O)=O)cc1)cc2)cc3
NC23CC1CC(CC(C1)C2)C3
Cn1c(=O)[nH]c(=O)c34c1(nc(CN(CCO)CCc2ccccc2)n3CCO)CCCC4
Cc3ccc(-c2cc(C(=O)Nc1cccc(F)c1)no2)cn3
CSCC3CCN(C(=O)COc2ccc(S(=O)(=O)N1CCCC(C)(C)C1)cc2)CC3
COc4cc3nccc(NC(=O)N2CCN(c1ccc(F)cn1)CC2)c3cc4OC
Cc2cc[n+](CC(=O)c1ccccc1)c3ccccc23
COc2cc(C(=O)CNc1ccc(C(=O)O)cc1)ccc2OCCOc3ccccc3C(=O)O
CCCCCCCOc1ccc(C=NNC(=O)CCCCCCCCCC(=O)OC(C)C)cc1
CCCCCOc1c(NCCC)ncnc1Oc2cc(C)ccc2Cl
Cc3ccc(S(=O)(=O)NCC(C(=O)O)c2nc1ccccc1s2)c(C)c3
CS(=O)(=O)cc47ccc(c(-c1nn[nH]n1)c(Nc3ccc(N2CCNCC2)cc3)c-n5c4nc6ccccc56)cc7
O=C(NCCCCC4Nc3cc2[nH]5c1cccc(F)c1c2cc3OC4C5)c6ccccc6F
Cc2cc(C(=O)NCc1cccnc1)ccc2N3CCCC3
COc3nccc4cc(CCN(C)C)n(Cc2ccc(C(=O)N(CCc1ccccc1)CC(=O)O)cc2Cl)c34
CCOC(=O)C=C3(O)CC(Cc1ccccc1)(c2ccccc2)O5C3=C(C(=O)OCC)C(c4ccccc4)C(C(=O)OC)=C5C
CCCc3nnc2(NCC(C)(OC)C(OC(=O)Nc1cccc(Cl)c1)C2)s3
N#CCc2nc1ccncn1c2-c3cccnc3NC4COC4
COc4ccc(C3=NNcn2c1ccccc1c(=O)n(CCCN(C)C)c23)cc4O
CCC(CC(=O)NC(CC(=O)O)C(=O)COc1ccccc1)c2ccccc2
CCNc1ncnc2c1ccn2Cc3ccccc3
Cc1cc(NC(=O)CCC[N-][N+]#N)ccc1C(=O)OCc2ccc(Cl)cc2
COCCN(C(=O)CN2C(=O)c1ccccc1C2=O)C(C(=O)NC3CCCCC3)c4ccc(NC(C)C)cc4
Cc3nn(-c1ccc(Cl)c(Cl)c1)c4nc(-c2ccccc2)nn34
CCCCCCOC(=O)c1ccc(N)c(Cl)c1
CC(=O)c3ccc(NC(=O)COC(=O)CCN2C(=O)C1CC=CCC1C2=O)cc3
CCCCCC(CC(=O)NO)C(=O)N(CC(C)C)NC(=O)C(N)Cc1ccccc1
CCC(=O)c2sc(NC(=O)c1ccccc1)nc2C
CC(C)c1cccc(OP(=O)(O)O)c1
Cn1nccc1C25CC2(Cn3cncn3)C(OCc4ccc(Br)cc4)=CC5=O
CC5=C(C(=O)Nc1ccc(Cl)c(SC)c1)C(c3cc2cc(C)ccc2[nH]c3=O)C4=COC(C)(C)CC4=N5
O=C(Nc2nnc(-c1ccccc1)c3ccccc23)c4ccc(Br)cc4
CN(CC(=O)Nc1ccc(Cl)c(Cl)c1)C(=O)C5CCN(c2ncnc3sc4c(c23)CCCC4)CC5
CCOC(=O)c2nnn(-c1nonc1N)c2COc3ccc(C(C)=O)cc3
CCc4nc3ccc(NC(=O)C(C)(CBr)c2cc1ccc(OC)cc1[nH]2)cc3[nH]4
CCOc2ccc(S(=O)(=O)N(CC)c1ccc(C(=O)NC(C)C)cc1)cc2
CCc4ccc(-c3ccc(=O)n(CC(=O)N2CCN(c1cccc(C(F)(F)F)c1)CC2)n3)cc4
CC3CN(S(=O)(=O)c1ccc2c(c1)NC(=O)CC(=O)N2)CC(C)O3
CCc2cc(CCCNC(=O)c1cc[nH]n1)on2
COc3ccc(-c1cccc2[nH]c(C)nc12)cc3
O=C(NC(Cc3ccc(NC2(=O)CCCC1CCCCC12)cc3)C(=O)O)OCC6c4ccccc4-c5ccccc56
CCN(CC)S(=O)(=O)c2cccc(C(=O)NNC(=O)C(C)NC(=O)c1ccc(Cl)cc1)c2
CN(C)CCc4ccc(NCc1ccc2c(c1)CCCN2C(=O)c3ccccn3)cc4
CCCCCN5C(=O)CC(C(Nc4nc3ccc(Oc1cc(OC)ccc1C2CCN(C)CC2)cc3s4)C(=O)O)CC5
CC(C)(C)OC(=O)c1nc(N)nc2c1ncn2CO4CC(NC(=O)C(N)Cc3ccc(O)cc3)C(O)C4O
CS(=O)(=O)n5cc(-c4cn3c(Oc2ccc1[nH]ncc1c2)cccc3cn4)ccc5=O
CCOC=NN=c2[nH]c1cc(OC)ccc1s2
CCCNCc2ccc(Cn1nc(C)cc1C)cc2
COc2cc(N(C(=O)Nc1ccccc1)S(C)(=O)=O)cc(OC)c2OC
O=C(CS3C=Nc1c(ccc2ccccc12)N3)NCc4ccccc4
NC=NC5(c1cc(Cl)c2c(c1)OCO2)OCC(=Cc3ccccc3)(c4ccccc4)S5
Cc3cc(C)c2c(N)c(OCc1ccccc1)n(CCC(=O)O)c(=O)c2n3
Nc4c(N=C(c1ccccc1)c2ccccc2)c(=O)n(-c3ccccc3)n4Cc6cc5c(Cl)cccc5n6O
CCOc1ccccc1N(CC(=O)Nc2ccc(OC)cc2)S(=O)(=O)c3c(C)nc(=O)[nH]c3O
OC(CNCCCc1ccccc1)Cn4c2ccccc2c3ccccc34
COc3ccc(CN2CCCC(C(=O)NCCc1ccc(C)nc1)C2)cc3
N#CC(CP(=O)(O)O)CC(N)C(=O)O
Cc2ccc(C(=O)Nc1cccc(O)c1)cc2S(=O)(=O)N3CCOCC3
Cc3cc(C)nc(NCCC2[N+]CC(COCc1ccccc1)CC2)n3
CN2CN(C(=O)C1(C)CC1(Cl)Cl)CC2=O
CCCCn3nc2ccc(C(=O)NCCc1ccc(OC)cc1OC)cn2c3=O
COc4cc(OC)nc(-c2nn(-c1ccccc1C(=O)OC)cc2-c3cnn(C)c3)n4
Cn4cc(F)c(C(=O)N1CC2OC(C1)C2c3ccccc3Cl)n4
CCCCn2c(SCC(=O)NCc1cccs1)nnc2-c3cccs3
CCC(C)Oc2c(S(=O)(=O)c1ccc(C(C)C)cc1)c(=O)oc3cc(OC)ccc23
COc3ccc(-n2c(C=O)c(C)c1cc(C)c(Cl)cc12)cc3
CCOC(=O)c2cc(C)c1[nH]c(=O)cc(C)c1c2
c2ccc(CNC1CCC1)cc2
CC(=O)Nc3cc(C)cc(C(=O)NCCc1c[nH]c2ccccc12)c3
CCOC(=O)C=C(O)C=Cc1cc(C)c(O)c(C=O)c1
CCOc3c(F)c(F)c(-c1[nH]c(N)nc1-c2ccncc2)c(OC)c3
N=C(N)NCCCC(NC(=O)C(CCCCN)NC(=O)(CCC1CCC1)NC(=O)c3cnc2ccccc2c3)C(N)=O
CCC1(O)C(=O)OCc2c1cc3n(c2=O)Cc5c-3nc4ccccc4c5C=Cc6ccccc6Cl
O=C(NCCO2CCC(Nc1nccs1)CC2)C(F)(F)F
CCn2c(SCC(=O)c1nc(C(C)C)cs1)nnc2C(C)NC(=O)OC(C)(C)C
CC(=O)Nc2cc(N=C(N)NC(=O)c1ccc(Br)cc1)ccc2Cl
O=C(OCC(=O)N3CCN(S(=O)(=O)c2cc(-c1ccoc1)ccn2)CC3)c6cccc(CNc4cncc5ccccc45)c6
COc4ccc(-c3ccc(-c2noc(-c1cc(OC)c(OC)c(OC)c1)n2)o3)cc4OC
COc2ccc(NC(=O)CN(C)C(=O)CC1CCCC1)cc2
COc4ccc(C=NN(c2nc1cc(Cl)c(Cl)cc1[nH]2)c3sccc3C)cc4OC
C=CCOc1ccc(C=CC(=O)NO)cc1
Cc4ccc(S(=O)(=O)c3ccc2[nH]c(C=Cc1ccc(O)c(O)c1)nc2c3)cc4
Cc4cccc(-n2nc(OCCc1ccccc1)cc2-c3cnccn3)n4
N=C(N)NC(=O)C(Cc1ccccc1)NC(=O)C(Cc2c[nH]c3ccccc23)NC(=O)C(Cc4ccccc4)NC(=O)C(N)CCCNC(=N)N
CCCCOC(=O)c1ccc(O)c(O)c1
CCc3cccc(CN(CC)C(=O)c2ccc(C)c(NC(=O)C=Cc1ccccc1)c2)n3
COc2ccc(NC(=O)N1COC(COCCOCCOCCOCCOCCOC)CO1)c(OC)c2
COc1ccc(C)cc1NC(=S)N3CCN(c2nc(C)cc(C)n2)CC3C
Cc3cnc(C(=O)N2CCc1c(ncn1C)C2)cn3
CCOC(=O)C1(C)CCN1C(=O)c5cc4c(Sc3nc2ccc(OC)cc2s3)cccc4s5
O=C5C1=C(O2CCC1C2)c4ccc3ccc(Cl)c(Cl)c3c4O5
Cc2c(CNC(C)(C)c1ccccc1)c(=O)oc3c(F)c(F)c(F)cc23
COc1ccc5c(c1OC)C(c4c(-c2ccccc2)c3ccccc3oc4=O)NC(=S)N5
CC(NC(=O)C(N)Cc1ccc(O)cc1)C(=O)NC(CO)C(=O)O
COc3cc2ccc(-c1ccccc1)cc2oc3=O
O=C2NC(=O)C(=NNC(=O)c1ccccc1Cl)SC2=Nc3ccc(F)cc3
C3CCC(CC=CCOc2cccc(OC(=O)CCCCc1ccccc1)c2)CC3
NC4(c3ccc(-c2nnc(-c1ccccc1C(F)(F)F)o2)cc3)CCC4
CC(=CCCC(C)=CCCC1C=CC(O)CC1C(=O)O)C(=O)O
CCCc2cnn(C1C(CC)=C(C)C(=O)C=C1)c2C(=O)OCC
O=C(CSc1nnc3c(n1)[nH]c2ccccc23)NCC5COc4ccccc45
Cc4ccc3nc(C)cc(C(=O)N2CCN(C(=O)c1ccco1)CC2)c3n4
COc5ccc(-c1cc(nn1C)C4Nc2ccc(F)cc2C(NC(=O)c3ccc(F)cc3)C4)cc5
CCCCC(CC)CS(=O)(=O)C=C(C(=O)[O-])c1[nH]cnc1C(N)=O
O=C(NCC#Cc2ccc1ccccc1c2)C5CCCN(Cc4ccc(NS(=O)(=O)c3ccccc3F)cc4)C5
Cc5ccc4oc(=O)c(-c3nnc(-c2ccc(OCCN1CCOCC1)cc2)o3)cc4c5
NC(=O)c1cccc(Cl)c1NC(=O)C(=O)c2c[nH]c3ccc(Cl)cc23
CN2(C)S(=O)(=O)nc4ccc3cc(-c1cc(Cl)c(O)c(C(N)=O)c1F)cc2c34
COCc1cc(OC)nc(OC)c1
c7cc(CCN4CCN(Cc1ccc3c(n1)CN(C2CCCCC2)C3)CC4)cc(-c6ccc(OCCN5CCCCC5)cc6)c7O
CC3CCN(c2cc(Nc1ccc(C(=O)N(C)C)cn1)nc(OC)n2)CC3
CCCCOc1cc4c(cc1OC)CC(=O)N(c2ccc3c(c2)CCC3)C4
COc3cc(C(=O)C2=Cc1c(Cl)c(Cl)c(Cl)c(Cl)c1C#N2)cc(Br)c3O
COc1c(O)c(O)cc(O)c1CC(N)CCCC
CCOC(=O)N4CCN(C(=O)c1cccnc1Oc3ccc(Nc2ccccn2)cc3)CC4
CC(=O)Nc3cccc(-c2csc(NN=C1CCCCC1C)n2)c3
Cc2nnc(C(=O)OCc1ccccc1)c(N)n2
COc4cccc3(NCCc2c(-n1cc(CO)nn1)ncn23)c4
O=C(O)CC(NC(=O)c4ccc(-c3ccc(-c2nc1cc(C(F)(F)F)ccc1[nH]2)s3)cc4)C(=O)C5CCCN5
CC(C)CON=Cc3c(O)c(O)cc4oc(-c2ccc1ccccc1c2)cc(=O)c34
CC12C(O)CC(O)(CC1O)ON2C
COC(=O)C(Cc1c[nH]c2ccccc12)NP(=O)(Oc3ccccc3C(C)=O)OC(C)=O
c2cccc(-c1c[nH]cn1)c2
CCCC(c1cnc2c(c1)C(C)(C)CO2)c3cc(=O)[nH]s3
CCn4nc(NC(=O)c2cc(-c1ccco1)on2)c3c(N)ncnc34
CC6(C)CCC5(C(=O)OC1OC(CO)C(O)C(O)C1O)CCC4(C)C(=CCC3C2(C)CC(=O)CC(C)(C)C2CCC34C)C5C6
CCC(CC(=O)NC2=CC(=O)c1ccccc1C2=O)=C(C)N(C)C
C=C1C(=O)OCC2C1CCC3C2COC3OC(=O)c4ccccc4
COc3ccc(N1=CCC(=O)N1CCCN(C)C2CCC(O)CC2)cc3
COc1ccccc1N6CCC(CCCN5CCCc2ccccc2(-c4ccc(OC)c(S(=O)(=O)NCc3ccccc3)c4)C5)CC6
CN1C4CCC1CC(Nc3cc(Cl)nc(-c2ccc(F)cc2)n3)C4
O=C(Nc1ccc(F)cc1)NC2CCCCC2
CCCS(=O)(=O)Nc2ccc(-c1ccc(C(F)(F)F)cc1Cl)cc2
Cc1ccccc1Cn4ccc3c(-c2ccsc2)cc(Cl)cc34
CC(C)(C)OC(=O)NS(=O)(=O)c1ccccc1-c3cccc(-c2cnco2)c3
CCC(C)CNC(=O)c1coc2c1CCCC2
CC(C)(C)CC2NC(=O)N(Cc1ccco1)C2=O
Clc6cccc(-c5cnc(Nc4nc(Oc1ccccc1)nc(N3CCN(c2ccccn2)CC3)n4)cc5)c6Cl
Cc2cc(NS(=O)(=O)c1cc(C(=O)N(C)C)c(O)c(C#N)c1)c(S(C)(=O)=O)cc2C
CN5CCC(CNCCCCN4C(=O)C1=NOCC1(c2csc3ccccc23)C4)CC5
COC(=O)C2=C(c1ccc(C(=O)OC)o1)C3CCC2C3
CC3=NN(c2nc(N)nc(C(C#N)=Cc1ccc(O)cc1)n2)C(C)(C)CC3=O
O=C(NCC(=O)N2CCN(c1ccccc1C(F)(F)F)CC2)c3ccncc3
Cc1ccc2c(c1)CC(=O)N2CCN4CCC(NC(=O)c3ccc(Cl)c(Cl)c3)CC4
COCCCNC(=O)c3ccc(NS(=O)(=O)c2ccc1[nH]c(=O)[nH]c1c2)cc3
N=C2N(C1CCCCC1)CCN2C(=O)NC3CCCCC3
O=C4OC(=Cc1cccc(O)c1Oc2ccccc2O)C3=NCCN34
Cc3ccc(NC(=O)CSc2nnc(Cc1ccccc1)c(=O)n2N)cc3
CC(=O)N4CCN(c2cc(-c1ccc(C(F)(F)F)cc1)nc3ccccc23)C4
O=C(O)Ccc6c(I)c(OCc3cn(CC(=O)NC(Cc1ccccc1)C(=O)O)c4ncnc(NCc2ccccc2)c34)n(CCc5ccccc5)c6
Cc2nc(CNS(=O)(=O)c1cccs1)nc3c2CCN3S(=O)(=O)Cc4ccccc4
CC(C)(C)CC(=O)C2=CCN(C(=O)c1cc(Cl)ccc1Cl)S2(=O)=O
COc3ccc(-c1cc(C(F)(F)F)nc2nncn12)cc3
COc4ccc(N=C2SC(=Cc1ccc(OCCCC(=O)O)cc1)C(=O)N2C3CCS(=O)(=O)C3)cc4
N=C(N)NCCCC(NC(=O)(CCC(CCCN=C(N)N)NC(=O)Cc1ccccc1)C(c2ccccc2)c3ccccc3)C(=O)NC(Cc5ccc4ccccc4c5)C(N)=O
Oc4cc(Nc2ccnc3[nH]c(-c1ccncc1)nc23)ccc4O
COc3ccc(C(=O)CNC(=O)OCc2coc(COc1ccc(Cl)cc1)n2)cc3
COc1ccc(Br)cc1S(=O)(=O)NCCOc2ccc(C)cc2
CC(C)N2C=NS(=O)(=O)c1ccc(Br)cc12
CCOC3(=O)CC(=O)C(OC(=O)c1ccc2c(c1)OCCO2)C(C)(C)C3
CCNC(C)COc1ccc3c(c1)C(O)(C(F)(F)F)c2ccccc2-3
O=C(Cc3ccc1c(cnn1-c2cccc(Cl)c2)c3)N4CCCCCCC4
Nc4nccn5c(C1CCCCC1)nc(-c3cccc(C(=O)NC2CCCCC2)c3)c45
O=C(NCCN1CCCC1)NS(=O)(=O)c2cccc(Br)c2
CN2CCC(SCc1ncccc1O)C2
O=C2(c1ccccc1OCN2C(=O)c3cccc(F)c3)N4CCN(O)CC4
CC(C)C5N(Cc4ccc(-c2csc3ccc(NC(=O)CC1CCCC1)cc23)cc4)CC5
Cc1c(Cl)cccc1NC(=S)NC(=O)c2ccccc2F
CCOC(=O)c6ccn5c3(-c1ccc(C)cc1F)cc(NCCc2cccc(C)c2)nnc3n(-c4ccccc4)c5c6
CC(C)(CC(C)C)N2C(=O)CC1CCCC1N2C(=O)CN4CCN(Cc3ccccc3F)CC4
COc3nc(Nc1ccc(F)cc1)c2cnn(CC(=O)N(C)C)c2n3
COC(=O)C=C(C(=O)OC)(CNC3c1cccc2cccc(c12)OC3C)P(=O)(OCC)OCC
Cc4noc(C3CCCN(c2nc(Oc1cc(Cl)c(Cl)cc1Cl)c(Cl)cc2Cl)C3)n4
CCCCCN(CCCCC)c3ccc2nnc(-c1ccncc1)n2n3
CN(Cc1ccccc1)C(=O)Nc2ccc(Br)cc2Br
CNC1CC1C(O)=C(c2ccc(Cl)c(Cl)c2)c3cc(Cl)cc(Br)c3
CCNC1CNCc2c1cc3c(c2O)C(=O)C=CC3=O
O=C(Nc1ccc(F)c(F)c1)O4C2CNCC2C3(COC3)C4
CCOc4ccc(CNC(=O)C3CCN(S(=O)(=O)c1c(C)noc1C=Cc2ccc(C)s2)CC3)cc4
NC(=O)c4cc(Nc2ccnc3cc(Oc1ccc(Cl)cc1)ccc23)ccc4O
CNCCNc1c3c(cc2nc(C(F)(F)F)nn12)C4(C(F)(F)F)CC3(CC(=O)O)CCC4
CN(C)CCOc1cc(N)c(Cl)c4c1CC(O)(c2c[nH]c3ccc(F)cc23)C4
N=C(N)c4ccc(OC(=O)CNC(=O)C23CC1CC(CC(C1)C2)C3)cc4
CCN(C(=O)C(=O)N2CCC(C(=O)c1cccs1)CC2)C3CCS(=O)(=O)C3
CN2CCOC(Cn1cnc([N+](=O)[O-])n1)C2
CC(=O)N2CCC1(CC(CNC(=O)N(C)C)=NO1)C2
COc3cc(C=C2C(=N)N1N=C(S(C)(=O)=O)SC1=NC2=O)ccc3OCC6(=O)N(=CSCC(=O)Oc4c(C)cccc4C)N(C)S(=O)(=O)c5ccccc56
NC(C(=O)Nc2ccc1cccc3c1c2CCC3)c6cccc(CCC(C(=O)O)(c4ccccc4)c5ccccc5)c6
C=CCNC(=S)NNC(=O)c2ccc(NC(=O)C1(C)CC1(Cl)Cl)cc2
Cc1ccccc1-c4nc3ccc(-c2ncccc2CO)cc3o4
O=C(c1cccc(F)c1)N2CCCC2=O
Cc1nc(N=C(N)N)c(OCC=O)c(C#N)c1C
NC6CC(N)C(Nc5nc(Nc1ccc3c(c1)c2ccccc2n3CCCN)c4ncccc4n5)CC6
CCCS(=O)Cc2cc(-c1ccc(Cl)cc1)on2
c2cncc(NCCN1CCOCC1)c2
COc3ccc(-c1n[nH]c(=S)n1N=Cc2ccc(N(C)C)cc2)cc3
CCC(=O)N3CCN(c2nc(-c1ccc(F)cc1)no2)CC3
CC(C)Nc3cnc(CCc1nc2c([nH]1)CCNCC2)cc3
O=C(O)CCCOc2ccc(C1=CC=CC1=O)cc2
OC(CON=C1NCCN1)CN4CCN(C3CCOc2cc(Cl)c(Cl)cc23)CC4
O=C3NC(C(F)(F)F)(N=C(S)N1CCS(=O)(=O)CC1)(COC(=O)c2ccncc2)CO3
COC(=O)C(CCCNC(=N)N)NS(=O)(=O)c2ccc1ccccc1c2
CCOc2ccc(NC(=O)CN1CCN(C(=O)C(C)(F)F)CC1)cc2Cl
CCS(=O)(=O)c3ccc2oc(-c1cccc(I)c1)nc2c3
O=C(CCc2ccc(-c1ccc(Cl)cc1)o2)Nc4ccc(N3CCOCC3)cc4
CN(CCC(F)(F)F)C1CCC2CC1C45C(O)C23CC(CC(C3)C4)C5
N#[N+][N-]C(c1ccc(F)nc1)c4nc(-c3cc2ccccc2o3)cs4
O=C(NCC=Cc1ccccc1)C3CN(Cc2cccnc2)CC34CCOCC4
CCC(C)(NC(=O)c1cccc2c1CCC2)c3ccc(S(C)(=O)=O)cc3
CC(=O)NCC(=O)NC(C(=O)N1C(C(=O)[O-])=C(C[N+](C)(C)C)C1C=Nc2ccccc2)C(C)C
CC(=O)NN=c3c(N2CC(CC(=O)c1ccccc1)CCC2)coc4ccccc34
COc3ccc(-c2cc(C(=O)Nc1ccc(Cl)cn1)[nH]n2)cc3OC
N#Cc4cnc3ccc(-c2cccc(S(=O)(=O)N1CCCCCC1)c2)cc3c4NC5CCCC5
Cc1ccccc1C3=CC(c2ccccc2)OC3=O
CCN(C)c4nc(-c1ccc(O)cc1)c3[nH]c(=O)c(-c2ccccc2)nc3n4
O=Cc1c2cccc1CO(CCCO)C2CO
CC(C=CC(=O)O)=Cc1cc(C(C)(C)C)c(O)c(C(C)(C)C)c1
O=C(O)CCc2c(C=CC(=O)NC(CCC(=O)O)C(=O)O)c1ccccc1n2S(=O)(=O)c3ccc(F)cc3
N#CCC(=NNC(=O)c2cc(-c1ccc(Cl)cc1Cl)on2)C3CCCC3
CCCCCCCCCCCC(=O)Nc1ccc2c(c1)OCC(=O)N2
COc1ccccc1-c3cc(N)c2nccn2c3
Cc2cc(C(=O)Nc1ccc(S(C)(=O)=O)cc1)[nH]n2
C
CCOc1ccccc1C(=O)NCC(=O)NN=C(CBr)C(C)C
O=C(C=CC=Cc1ccccc1)CCN2CCOCC2=O
O=C(Nc2cc(CN1CCCCC1)ccc2N3CCOCC3)c4ccc(F)cc4
Cc1cc(O)cc(C)c1CC(N)C(=O)N3Cc2ccccc2CC3c6nc(=O)c5c(-c4ccccc4)csc5[nH]6
CCCC78OCCCC16(C)CCC5C4C1CC(OC(=O)c3cn(-c2ccccc2)nn3)C(C)(C)C4CCC5(C)C6(C)CC7C8
CCOCC(c1ccccc1)N(CCN(C)C)C(=O)c4cc(C)cc(C(=O)NC(Cc2ccccc2)C(O)CC(O)Cc3ccccc3)c4
COc4ccc(-c2oc(-c1ccccc1F)nc2-c3cccc([N+](=O)[O-])c3)cc4
Cn3c(=O)c2c(SCC(=O)OCC1CCCO1)nc(CC(C)C)nc2n(C)c3=O
CC(C)Oc2cc(O)c(C(=O)CCC1CCCC1)cc23COC(=O)N3c4ccc(Cl)c(Cl)c4
COcc3(O)c(C(=O)CCCc1ccccc1)oc2ccc(O)cc2c3=O
Cc1cccc(C)c1NC(=O)Cn3c(SC)nc2ccsc2c3=O
CNC(=O)C3OC(n2cnc1c(N)ncnc12)C(O)C3O
CC(C(=O)O)C2c1cc(C(F)(F)F)ccc1n3cn(NS(C)(=O)=O)c(=O)n23
CCNc1cc(C)nc2c1c(OC)nn2C3CCCCO3
O=S(=O)(c1ccccc1Cl)c4sc3nc(Cc2ccccc2)ccc3c4-c5ccc(Cl)cc5
Cc5cc(C)c(-n1ncc2c1CCCC2NC(=O)CCc4c(C)n(C)n(-c3ccccc3)c4=O)c(C)c5
COc3cc(CNC(=O)(NCCCNC(=O)c1ccc(Cl)cc1)Cc2ccco2)ccc3OS(=O)(=O)c4ccccc4
Cc1c(OCC(=O)O)cccc1-c5ccc(CNC2CC2c3ccccc3)c(-c4ccc(C(=O)O)cc4)n5
O=C(COc1ccc(Cl)cc1)N3CCN(C(=O)c2ccco2)CC3
S=C(c1ccccc1)N(Cc2c[nH]c3ccccc23)CCN4CCOCC4
COc1c(Br)ccc(O)c1C(=O)CCC2CC(C)(C)NC(C)(C)C2
COC2(=O)C=C(C)CC3CN(C(=O)c1cn(C)cn1)CC23
COc1cc(N)c(Cl)cc1NC3(=O)CCN(CCc2ccc([N+](=O)[O-])cc2)C3
C=CCCCCCCCCc2ccc(-c1ccc(N)c(C#N)c1)cc2
COc3ccc(OC)c(-c2csc(NC(=O)C=Cc1ccccc1)n2)c3
CC4CCN(c2nc1ccccc1nc2N=Cc3ccc(C(=O)O)cc3)CC4
Cc1cccc(C)c1OC4C(=O)N(c2ccc3c(c2)CCC3)C4(C)C
COc4cc(C3Cc1ccccc1(Cn2cnc(C)c2)CN3C)ccc4C(=O)NC6CCN(C(=O)OCc5cccc(F)c5)CC6
COc1ccccc1NC(=O)CN(Cc2ccc(C)cc2)S(=O)(=O)c3ccc(S(C)(=O)=O)cc3
CNS(=O)(=O)c3ccc(N1CCOCC1)c(S(=O)(=O)c2ccccc2C)c3
CC(C)(C)N(O)C(=O)NCC(=Cc2ccc1ccccc1c2)C(=O)c3ccccc3
CCOC(=O)Oc2ccc1nc3c(c(Cl)c1c2)CCCO3
COc3ccc(CNc1cc(Cl)c2c(c1O)C(=O)C=CC2=O)cc3
COc2ccc1[nH]c4c(c(=O)c1c2)CCc3cc5c(cc3-4)OCO5
Cc2cccc3ncn(Cc1cccnc1)c(=O)c23
NS(=O)(=O)OCCCl
Cc2cc(NC(=O)Nc1ccc(Cl)cc1)no2
O=C(Cn2nnc1ccccc12)Nc3nnc(SCCCBr)s3
CC5(C)C(=O)NC(C4CCN(c3ncc(CCNc1ncnc2ccccc12)s3)CC4)C5
Oc1cccc2cc[nH]c12
CN(Cc4cc(-c2cc1ccccc1[nH]2)c3ccccc3n4)C(=O)C(F)(F)F
O=C(COc1ccccc1)N(CC(=O)NCCc2ccco2)c3ccco3
CCCNCC(=O)Nc1ccccc1CF
Cc3c(C=CC(=O)c1ccc(F)cc1)c2cccc(Cl)c2n3Cc4ccccc4
CCC1CN(CCCC)C(=O)C1=Cc3ccc(N2CCCCC2)cc3
CCCc4cn(Cc1cccc2ccccc12)c5c(NCc3ccccc3)ccnc45
O=C(C=Cc1ccccc1)c2ccccc2
CN(C)CC4CCN(c3c(Br)c2c(Nc1ccc(F)c(F)c1)ncnc2s3)C4
C=CCNC(=O)C2=CCC(NCc1cccnc1)=N2
Cc3ccn2c(N(C)Cc1cccs1)ccnc2c3
Cc3ccc(-c2nc(C#N)c(SCC(=O)N1CCOCC1)o2)cc3
CCCCCCC(NC(=O)Oc1ccc([N+](=O)[O-])cc1)c2ccccc2
COCc3cccc(NC(=O)C=Cc2cccc(S(=O)(=O)N1CCC(C)CC1)c2)c3
COc3cc(-c2nnc(-c1ccncc1)o2)cc(OC)c3OC
CC(C)Cc1c(C#N)c(N)nc(=O)n1C(C)C
O=C(COc1cccnc1[N+](=O)[O-])N2CCCCC2
CCNC(=O)N2CCN(Cc1cc(N)cc(C)c1)CC2
CCCCN(CC(=O)O)C(=O)Cc2c(-c1ccc(F)cc1)sc3ccc(OS(C)(=O)=O)cc23
COc5ccc(-n4nc(C(=O)Nc1nc(C)cc(C)n1)c3c2ccccc2n(C)c3c4=O)cc5Br
CN1C4CCC1CC(OC(c2ccc(O)cc2)c3ccc(F)cc3)C4
Brc4ccc3[nH]c(C=Cc2nc1ccccc1s2)cc3c4
CCOc4ccc(C(=O)c2c(C)n(CCN1CCOCC1)c3ccccc23)cc4
CCOC(=O)c2cnc(Nc1ccc(F)cc1)nn2
O=C(c1ccc(Cl)cc1)Nn2ccnc2[N+](=O)[O-]
Cc1ncoc1C(=O)N4CCc3nc2nc(C(C)(C)C)cc2cc3C4
NCCCON=Cc2ccc(C(=O)NC1CNC(CCN)CC1)cc2
N=C(N)Nc1ccc(CC(=O)O)cc1
Cc4cc(OCc1ccc(Cl)cc1)cc(COc3ccc(C=NNC(=O)c2ccco2)cc3)c4
CC(C)CN6CCC(CN5CCC(N4CCCOc1cccc(c1)-c3[nH]c2ccccc2c3C4)CC5)CC6
NC(=O)c3nn(CC(=O)NC2C(O)CN(C(=O)OCc1ccccc1)C2=O)cc3NC(=O)c4ccsc4
Cc4ccc3nc(C(=O)Nc2cccc(S(=O)(=O)NCCc1ccccc1)c2)sc3c4
CC(C)CN(C(=O)C(C)NC(=O)Cn1cnc([N+](=O)[O-])c1)C2CCS(=O)(=O)C2
CN(c1c2ccc(c1)OCCCOCC2)S(=O)(=O)c3ccc(Br)cc3
COc1ccccc1N5CCN(C(=O)c4ccc3nc(NCCCN2CCOCC2)sc3c4)CC5
COc3ccc(S(=O)(=O)N2CCC(C(=O)NC1CC1)CC2)cc3OC
O=C(O)Cn3c(=O)cc(Sc1cc(F)cc(F)c1)c2ccccc23
NC4=NC(c3c2c(NC(=O)c1cc(Cl)cn1C2=O)ccn3)C4
O=CC=C2CCc1c(Cl)cccc12
C=CCNC3=NC(=O)C(=Cc1c[nH]c2ccccc12)S3
Nc4sc(-c1ccccc1)c(CN3CCC(NC(=O)Cc2ccc(Cl)cc2)CC3)c4[N+](=O)[O-]
CN(C)c2ccc(C=CC(=O)c1ccc(Br)cc1)cc2
COc4cccc(N3cn2cc1cc(C(F)(F)F)c[nH]c-1c(=O)n2n3)c4
CNC(C(=O)NC(Cc1ccc(Br)cc1)C(=O)N3CCc2ccccc23)C(C)c4ccccc4
CC(C)CC34=C2C=CC1C(C)(C)C(=O)CCC1(C)C2CC3(O)CCOC4(C)C
COc6cccc(CSC4(c1nc(=O)cc(C)[nH]1)C(O)C(Sc3nc2cc(OC)c(C)cc2[nH]3)(=C(C)C)C(=O)N4Cc5ccco5)c6
CC1(C)OC(CCC(=O)O)OC16ncnc5c(NC2CCCC2)nc(C#CCSC(=S)N4CCN(c3ccc(Cl)cc3)CC4)c56
Cc2ccc(NC(=O)NNS(=O)(=O)c1ccccc1)cc2
O=C5NC(=O)C(c2ccc(Oc1ccccc1)cc2)(N4CCN(c3ccccc3)CC4)=N5
CC(C)(C)OC(=O)NC(Cc1ccccc1)C(O)C(Cc2ccccc2)NC(=O)C(CC(N)=O)NC(=O)c3cccc(OC(F)(F)F)c3
COc3c(CN2CCCC(c1ncc[nH]1)C2)cnn3C
CC1CCC=C123C(O)COC2(C)O3
Cc1ccccc1Cn3nnc2ccccc2c3=O
CC(C)S(=O)(=O)NCc2cc(C(=O)Nc1ccccc1)cs2
O=C(CCCN3C(=O)c1cccc2c(N)ccc(c12)C3=O)c4ccc(F)cc4
COc4ccc(NS(=O)(=O)c3cccc(C(=O)NC1CC2CCC(C1)N2C)c3)cc4
N#Cc4c(-c2ccc(Oc1ccc(Cl)cc1)cc2)[nH]c3cc(Cl)c(Cl)cc3c4=O
COc1cc2c(cc1C)NC(=O)C24CCN(c3cccc(OC)c3)CC4
COc1cc3c(cc1O)CCc2ccc(OC)c(OC)c2CC3
CCOc4ccc3nc(S(=O)(=O)NCc1cccnc1)c(-c2ccco2)nc3c4
CCCCOc2cnc(C(=O)NCCc1cscn1)cn2
Cc1c5cc(c(=O)o1)C3=C(CCC4C(C)C(NC(=O)C=Cc2ccccc2O)CCC34C)C5
CCc3cnc2nc(N1CCN(C(=O)CC(C)C)CC1)cc(=O)n2c3
CS(=O)(=O)c4ccc3nc(N1CCCCCC1)nc(NC2CC2)c3c4
COCCc3noc(CN(C)C(=O)NC2CCCc1ccccc12)n3
O=C(N2CCN(C(=O)Cc1ccccc1)CC2)N4Cc3ccccc3C4
O=C(Nc1ccc(Cl)cc1)N4CCc3ncnc(N2CCOCC2)c3C4
O=C(Nc1cccnc1)N(Cc2ccccc2OC(F)(F)F)C3CC3
CCOc3ccc2nc(NC(=O)C(C)CNS(=O)(=O)c1ccc(F)cc1)sc2c3
CC5CN(C4Cc2cc(-c1ccccc1)ccc2N(Cc3ccco3)C4=O)CC(C)N5
CC(c2nc1ccc(F)cc1c(=O)n2-c3ccc(Cl)cc3)N4CCC(O)CC4
CNC(=O)C2CCCN(Cc1ccccc1Cl)C2
CCCCCN=NNc1cccc(Cl)c1N
CCN(CC)CCCC(C)NC2=C(Br)C(=O)c1ccccc1C2=O
O=C(NCc2ccc(C(=O)N1CCOCC1)cc2)OCc3ccccc3
COC3CC(=O)C(CNc1cc2c(cc1F)CCC(C(=O)O)C2)C3
COc2cc(NC(=S)NC(=O)c1ccccc1)cc(OC)c2OC
CCOP(=O)(F)CCCCCnc2cC(CNC(=O)Nc1cccc(F)c1)nn2
COc4ccc(-c3nc2ccc(N=C1NCCO1)cc2o3)cc4OC
CC(C(N)=O)n2ccc14c(c(F)cc(F)c12)C(=O)N(CCN3CCNCC3)C4
N#Cc1ccccc1OC=C4C(=O)Nc3ccc(C2=NCCN2)cc34
CC(=O)Nc3ccc(S(=O)(=O)N2CCN(c1ccccc1OC(C)C)CC2)cn3
N=CN3=C(NCc1ccc(C(=O)O)cc1)C(=O)CC(c2ccc(O)cc2)C3
Cn2c(SCc1ccc(Cl)cc1Cl)nnc2-c3ccc(C#N)cc3
CCCCCN(CCCCC)C(=O)C(CCC(=O)O)NC(=O)c2cc(N)cc(-c1ccccc1)c2
CCN(C(C)=O)c2ncc(Cl)c(Nc1ccc(F)cc1F)n2
NS(=O)(=O)c3cccc(Nc2nccc(-c1ccccc1)n2)c3
COC(=O)C(CCCN1CCN(CC#N)CC1)SCCC(C(CC(=O)NCCCNc3nc(=O)c2c(C)c(C)sc2[nH]3)=NP(=O)(OC)OC)S
COc4c(O)cc3oc(Cc1ccccc1)c(-c2cccc(Cl)c2)c(=O)c3c4O
CNC(=O)c3cc(Oc2ccc1nc(S(C)(=O)=O)sc1n2)ccn3
COCOc2ccc(C=C1SC(=S)N(CC(=O)O)C1=O)cc2
C=c2[nH]c(=Cc1ccco1)c(=O)n2-c3ccc(S(=O)(=O)NC(C)=O)cc3
CC(C)OP(=O)(OC(C)C)C(Oc2ccc1ccccc1c2)C(N)=O
Cc4ccc(S(=O)(=O)N3CCC2(CCN(C(=O)Cc1ccc(Cl)cc1)CC2)OC3=O)c(Cl)c4
CC1CCCC(C)C15C3=CC4=CC(=O)O(CC(O)CNC2CCCCC2)C(C3)C4(C)C5
Cc4cc(C)cc(OCCn3c(=O)c(COc1ccc(Cl)cc1)nc2cncn23)c4
COc3ccc(OC)c(C=CC(=O)c2cc(OC)c(O)c(-c1nn[nH]n1)c2)c3
O=C(C=Cc1ccsc1-c2ccccc2)c3ccc(Br)cc3
CCOc5ccc(C(c1c[nH]c2ccc(Cl)cc12)c3nnnn3Cc4ccccc4)cc5
CCC13COC(=O)C1(Cc2ccc(O)cc2)C3
CC(F)C(=O)NC2CCN(c1ccc(F)cc1C#N)C2
CC(C(=O)NC3CCCc2cc(C(=O)N1CCCCCC1O)ccc23)c4ccccc4
CNc2nnc3c4c(-c1ccccc1)(cc(=O)n23)CCC4
CC(=O)c1c(O)ccc2occ(CC=C(C)C)c(=O)c12
O=c[nH]c26cc(OCCN1CCOCC1)ccc2nc5(-c3ccccc3)nc(-c4ccccc4)nnc56
CN(Cc2cnc1nc(N)nc(N)c1n2)c3ccc(C(=O)NC(CCC(=O)O)C(=O)O)cc3
CNC(=O)N1C(=O)CC1CN2CCCC2
CCCCC4CC=CC(C(COc2ccc(Oc1ccccc1Br)cc2)NC(=O)C3CN=CN3)C4
Cc2cc(OC(F)F)nc3nc(-c1ccccc1)cn23
CC(C)CC(NP(=O)Oc3ccc2oc(-c1ccccc1)cc(=O)c2c3)C(=O)O
CCCCn4cnc3c(N2CCN(C(=O)c1ccccc1)CC2)ncnc34
CCc2c(C(=O)O)c(S(=O)(=O)c1ccc(C)cc1)c(O)n2Cc3ccc(Cl)cc3
CCc2ccc(C(=O)Oc1ccc(CC(=O)O)cc1)cc2
c4cc[n+](Cc3cc(-c1ccc2c(c1)OCCO2)on3)cc4
O=C(NC(=O)c1cc2c(cc1[N+](=O)[O-])OCO2)c5cccc(S(=O)(=O)N4CCc3ccccc3C4)c5
CCCCc2nc(Cl)c(C(=O)NCc1cccc(Cl)c1)s2
CCC(C)(C)NC(=O)CN2C(=O)NC(Nc1ccccc1OC)C2=O
O=C(NCc1cccnc1)c3[nH]c(=O)c2ccccc2c3O
O=C(O)C(=O)NCCCC4N(=C2NS(=O)(=O)c1ccc(F)cc12)Cc3ccccc3C4=O
O=[N+]3([O-])cc(C1CCCCC1)cc4[nH]c(-c2ccoc2)nc34
CCOc1cc(F)ccc1NC(=O)C(c2cccnc2)N4CCN(c3ccc(F)cc3)CC4
CCOCCNC(=O)C3CCN(S(=O)(=O)c2ccc1nc(N)sc1c2)CC3
COc3cccc(CN(C)CC2CCc1cccnc12)c3
CN1CC2CC1CC(OC(=O)CCCC(=O)O)C2
O=C(C2=CCN(CCS(=O)(=O)NC1CCCCCC1)CC2)N3CCCCC3
CCC(=O)N4CC3CN(c2nc1ccc([N+](=O)[O-])cc1nc2C(F)(F)F)CC3C4
CCn1cccc1-c4cc(-c2ccc(F)cc2)nc(N3CCN(C(C)=O)CC3)n4
CC1C=CC(=O)NC1=CCC2CCOC2=O
Cc3ccc(NC(=O)C2COc1ccccc1O2)cc3Cl
O=C(NCCC1CC1NC(=O)c2cc(Cl)cc(I)c2)C3CCCCN3C(=O)OCCCCc4ccccc4
CN1CCCCC1c4nc(-c3ccc(-c2ccc(F)cc2)s3)cc(N(C)C)n4
O=C(CSc2nnc(-c1cccnc1)n2-c3ccccc3)NC4CCCCC4
C=C(C)c3n[nH]c(CN2CCN(c1ccccc1OC)CC2)n3
COc2ccc(C(C)NC(=O)c1ccc(Br)cn1)cc2S(=O)(=O)n3nc(C)cc3C
CC(C)C(NC(=O)c1cc(C(C)(C)C)ccc1O)C(=O)O
CCCCC(NC(=O)C(Cc1ccc(OC(C(=O)O)C(=O)O)cc1)CP(=O)(O)CCC)C(=O)O
CC(=O)c3cn(CC(=O)N2CCN(Cc1ccccc1)CC2)c4ccccc34
CC(CN(C)c1ccccc1)NS(=O)(=O)c3ccc2[nH]cc(CCN)c2c3
O=C(NN=Cc1cc([N+](=O)[O-])ccc1O)Nc2ccc(Cl)c(Cl)c2
CCN(CC(=O)Nc2ccnc(N1CCOCC1)c2)C(=O)C3CC3
Cc1cc3c2c(c1)c(C#N)cn2C(C)(C)CC3C
CCOC(=O)Cn3c(=O)n(Cc1ccccc1)c(=O)c2sccc23
CCCCCCCCCCCCCCCC(=O)Nc1ccc(NS(C)(=O)=O)c(F)c1
CCNc3cc(-c2nnc(CCC(=O)NC1CCCC1)o2)ccn3
O=C(CSc3nnc(-c2ccc(Oc1ccccc1)cc2)o3)NCc4ccc5c(c4)OCO5
CC(C)COC(=O)c2cccc3c(NCc1ccccc1)ccnc23
O=[N+]([O-])c3cccc(CCNc2ccnc(N1CCNCC1)n2)c3
COcc3cc(C=CC(=O)c1ccc(Br)cc1)c2cc(OC)c(OC)c(OC)c2c3O
CCn3c(SCC(=O)NC1CCC(C)CC1)nc2sc4c(c2c3=O)CCCC4
Cc2ccc(-c1ccccc1C(F)(F)F)n2CC(O)CN3CCN(C)CC3
O=c3c(-c1ccccc1)coc4cc(OCC(O)CNCCCN2CCOCC2)c(O)nc34
CC(=O)NC(=Cc1ccccc1)C(=O)Nc5cccc(C2=NOC4(C2)CC(C(N)=O)N(C(=O)C3CC3)C4)c5
C=CC3C(CCc1ccccc1)C(Oc2ccc(Br)cn2)=NO3
CSc1nc(=NN)ss1
COc2ccc(C(=O)c1ccccc1)cc2OC
CCOC(=O)N4CCN(C(=O)c3cc2c(=O)n1ccccc1nc2s3)CC4
CCCC(=O)Nc3cc(S(=O)(=O)N2CCN(c1ncccn1)CC2)ccc3OC
Cc2[nH]c1ccccc1c2CCNC(=O)Cc4ccc(S(=O)(=O)N3CCCC3)cc4
N#Cc3ccc(-c2nc1cc(F)c(F)cc1c(=O)n2N=C(N)N)cc3
CC(=O)c2ccc(N1CCCC1)c([N+](=O)[O-])c2
CCc2csc(NC(=O)c1cncc(Br)c1)n2
Cc4ccc(-n2c(SCC(=O)N1CCOCC1)nc3c2c(=O)n(C)c(=O)n3C)cc4
COc4cc3oc(=O)n(CCN2CCC(NC(=O)c1cccc(Br)c1)CC2)c3cc4F
COc5cc(OC)cc(Sc3c(C(=O)O)n(Cc1ccc2c(c1)OCO2)c4ccccc34)c5
O=C(CN(c1ccc(C(F)(F)F)cc1)S(=O)(=O)c4cccc(S(=O)(=O)N2CCCC2COc3ncc(Cl)cn3)c4)NCc6cc(NS(=O)(=O)c5cccc([N+](=O)[O-])c5)ccc6Cl
CCC4N(C(=O)CCc2nn1c(=O)cc(C)nc1s2)Cc3ccccc3S4(=O)=O
Cc3nccc(C(=O)NC2CCCC(NC(=O)c1ccncc1)C2)n3
Cc3cc(SCC(=O)OC(C)C(=O)Nc1nc2c(s1)CCC2)nc(=O)[nH]3
CCCCCCCCOc2ccc(C(=O)C=Cc1ccccc1)cc2C(=O)OC
COc2ccc(S(=O)(=O)NCCNCCNC(=O)Nc1ccccc1)cc2
CCNC2CCC(CNc1cc(C)ccn1)CC2
COc4cc(CNC3Cc1ccccc1N(C(=O)c2cccc(C#N)c2)C3)cc(Br)c4O
CCCCc4cn(CC3Cc1ccccc1C(c2ccccc2)C3C(=O)NC(C)C)nc4-c5ccc(C(F)(F)F)cc5
Cc3cc(=O)oc4cc(OCC(=O)NN=C2C(=O)c1ccccc1C2=O)ccc34
C=CCn3c(-c1ccco1)nc2ccccc2c3=S
O=C(Nc1ccccc1Cl)C3=C(O)c2cc(Cl)ccc2S(=O)(=O)N3CCc4ccc(Cl)cc4
O=C(CNC(=O)c1ccccc1Cl)NCc2ccco2
CCC(C)CNC(=O)C2OC1CCC1CC3NC(=O)CCCCN23
CCCCCCCCCCCCCCCC(=O)NCC[N+](C)(C)Cc1ccc(OC)cc1C
CCCCC(=O)c1ccc(SCC=C(Cl)Cl)cc1
C(=NNc2nc(Cl)nc(Nc1ccc(NC(=O)CCCCCCC(=O)NO)cc1)n2)c3cccnc3
Ncnc3(-c1cccc(Cl)c1)c[nH]c4ncc(-c2cncc(Br)c2)nc34
Fc4cccc(Nc2ccnc3cc(-c1nccs1)ccc23)c4
Cc4cc(Oc2ccc(C(=O)N1CCN(C)CC1)cc2)c3c5c(c(=O)oc3c4)CCC5
N#Cc2ccc(C(=O)CC=NOCc1ccc(F)cc1)cc2
COc4ccc(C(=O)N(C1CCCCC1)S(=O)(=O)c3c(C)n(C)n(-c2ccccc2)c3=O)cc4
Cc4c(Cc1c(O)ccc2ccccc12)c(=O)n(-c3ccccc3)c(=O)n4CC(=O)Nc5ccc6c(c5)OCCO6
Cc3cc(C)c(C(=O)NC2CCCc1onc(C)c12)c(=O)[nH]3
O=C(Cc1ccccc1)N3CCc2ccccc2C3C5CCN(Cc4ccccc4)CC5
O=c2cc(-c1ccc(Cl)cc1)oc3ccc(OCCCO)cc23
COc2ccc(Nc1cc(C(C)(C)C#N)ccn1)cc2
CC(=O)c3ccc(NC(=O)c1cc(C(C)C)nn1-c2ccc(F)cc2)cc3
O=C(NCc5ccc(-c4ccc(N3CCN(C(=O)C(c1ccccc1)c2ccccc2)CC3)nn4)cc5)NCC6CC6
Cc3cc(C(F)(F)F)c2nc(CC#N)c(Cc1ccccc1)n2c3
COCc3nc(C(=O)N(C)C)cc(N2CC(C)N(c1ccccc1OC)CC2)n3
O=C(c2nc(-c1ccccc1)no2)N4CCN(CCc3ccc(Cl)nc3)CC4Cc5ccccc5
O=C(Nc1ccccc1)C3Cc2ccccc2N3
CC(=O)c4cccc(Nc2ncnc3scc(-c1ccccc1)c23)c4
Cc2nc1ccccc1n2CC(=O)NN=Cc3ccccn3
COC(=O)CCNC(=O)C3CCN(S(=O)(=O)c2nc1ccccc1o2)CC3
CC4(NC(=O)CCC1=CCCCC1)CCNC(CCN3C(=O)CC2(CCCC2)CC3=O)C4
CCC5=CC(O)C4(C)=C(CCC3(C)=C2C=CC=C(C(=CC(=O)O)c1ccccc1)C2(C)CCC34C)C5(C)C
CN(O)C(=O)c5ccc3(C(c2ccc(-c1ccccc1)cc2)CC4CCC3C4)s5
C=CCNC(=O)C1CCCN1C5(=O)C(C)N=C(NC2=NCCN2)C(c3c[nH]c4ccccc34)N5
COc2cccc3c(C(=O)OCC(=O)NC(=O)NC1CCCCC1)c[nH]c23
CN(OP(=O)C(COP(=O)(O)O)OP(=O)(O)OP(=O)(O)OP(=O)(O)O)c1ccccc1
CN1CC7C(CC1)O(c5ccc(CN4c2ccccc2Sc3ccccc34)cc5)c6ccccc67
Cc4cc(OCCCOc3ccc(-c1nc2c(s1)CCCC2)cc3)cc5cc[nH]c45
CCNC6CC2c1cccc(O)c145OC23(CCCC3C4)C(C)CC56
Cc3ccc(S(=O)(=O)N=CN1CCCN=C1c2ccccc2)cc3
O=C2CC(Cc1ccccn1)C(=O)N2CCOc6cccc(-c5ccc(-c4nc3ccccc3[nH]4)cc5)c6
COc5ccc(-n4nc(C(=O)NCC(=O)NC1CCCC1)c3c2ccccc2n(C)c3c4=O)cc5
Cc3nc(NC(=O)c2cc(C1CC1F)no2)sc3C
CCN(C(=O)Cc1ccncc1)C5CCN(C4CC(c2ccccc2)C(Nc3ccnc(C(F)(F)F)c3)CC4)CC5
CCCCC(=O)NCC(Cc1ccccc1)N(C(C)=O)c2ccccc2OC
Cc4ccc(S(=O)(=O)n3nc(C)c(C(=O)N2CCc1ccccc12)c3C)cc4
Cc4cc(C)c(N(Cc1ccc(S(=O)(=O)NC(C)C)cc1)C(C(=O)NC2CCCCC2)c3ccccc3)c(C)c4
O=C(O)CCC(O)c2ccc1cc(O)ccc1c2
Cc1cc6c(cc1OC2CCCC2)N(c4ccc(N3CCOCC3)cc4)C(c5ccccc5C)CC(=O)N6
Clc4cccc(Cn3cc(CNCCCCc1ccccc1)c(-c2ccccc2)n3)c4
COCCCn3ccc(SCC(=O)N2C(=O)c1ccccc1S2(=O)=O)n3
Cc4cc(C(=O)Nc3nnc(S(=O)(=O)N2CCN(c1ccccc1F)CC2)s3)ccc4-c5ccccc5
CSCCC(NC(=O)C(Cc1ccccc1)NC(=O)CNC(=O)C(N)CCc2ccc(O)cc2)C(=O)NC(CC(C)C)C(N)=O
CC(C)=CCCC(C)(O)C1CCC4(C)C1C(=O)C=C3C2C(C)C(C)CCC2(C)CCC34C
CCO3CN(c1ccccc1)(CC(=NOC)S(=O)(=O)c2ccc(OC)cc2)C(O)OC3C
OC(COc4ccc(-c3csc(NC(=S)N2CCc1ccccc12)n3)cc4Br)Cn5cncn5
Cc3cnn(CC2CN(CC(=O)Nc1cnon1)CCO2)c3
COC(=O)C1CCCN1Cc3coc(-c2ccc(C)cc2)n3
CCOC(=O)c1sc(=S)n(C)c1NC(=O)C(=O)NCCc2ccc(O)c(OC)c2
Cc3cc(NC(=O)c2cnn(-c1ccccc1)c2)no3
Cc2ccc(C=C1SC(=S)NC1=O)cc2Br
O=C(CC(C(=O)NCCOc1ccccc1)c2ccccc2F)N3CCCC(O)C3
O1=CC(O)CCN1CC6CCN(Cc4cc3c2(Cl)cc(Cl)ccc2[nH]c35cn4CCC5)CC6
Cn4cc(CNC3CCc2ncnc(N1CCCC1)c2CC3)cn4
COc4ccc(-c2cc(=O)oc3c(CN1CCCCC1)c(O)ccc23)cc4
CN5(Cc1n[nH]c(=O)n1Cc2cccnc2)CC4CN(Cc3ccncc3)CC4C5
CC(C)CC(NC1(=O)CN(S(C)(=O)=O)CC(=O)N1C2CCCCC2)C(=O)O
O=C(O)c2ccc1[nH]c(=O)[nH]c1c2
COc2ccc(N=Cc1cc(OC)c(OC)c(OC)c1)cc2
CC(C)c1ccccc1OCC(=O)O
COc3cc(C=CC2(=O)NC(=S)N(c1ccccc1OC)C2=O)cc(O)c3O
COc3ccc(CNC(=O)c1ccc2c(c1)OCCO2)cc3F
CC4=C(CSc2nnc(-c1ccccc1C)o2)C(C)(C)c3c(O)cccc3O4
Cc1cc(=O)oc4c1ccc3oc(-c2ccc(O)c(O)c2)cc34
Cc5nc(N4CCC(Oc3nc(-c1c[nH]c2ccccc12)ccc3F)CC4)ccc5C(=O)NCC(C)(C)CSC
COc1c(O)cc(OC)c23c(cc(=O)oc12)CCC3
CC(C)(CO)C(O)C(=O)N(CC(=O)(NC(Cc1ccccc1)Cc2ccccc2)CCCSc3ccccc3)c4cccc(Br)c4
CCCn3c(NCc1ccccc1)nc2cc(S(=O)(=O)N(C)C)ccc23
CCCCNC(=O)c2[nH]c1ccccc1c2C
C
CC(=O)c4ccc(NC(=O)c3sc2nc(N1CCOCC1)cc(C(F)(F)F)c2c3N)cc4
O3=P(c1ccc(Cl)cc1)(CNCCOCc2ccccc2)CNSC3=O
CCC4(c1cccs1)NC(=O)N(Cc2cc(C(F)(F)F)cc(C(F)(F)F)c2)c3ccc(C(=O)O)c(O)c34
O=[N+]([O-])c1ccccc1-c5ccc4[nH]c(Cc3ccc2ccncc2c3)nc4c5
CCCCc2nc1cc(C=CC(=O)NO)ccc1o2
CCOC(=O)C2CCc1c(C(=O)OCC)c(C(=O)OC)nc1C2
Cc4ccc(S(=O)(=O)n3c1ccccc1c2ccncc23)cc4
N#Cc2cc(S(=O)(=O)Nc1ncns1)ccc2Oc4ccc(-n3cccn3)cc4F
NC(=O)c3ccc(C(=O)O)c(Oc1ccc2c(c1)OCCO2)c3
O=C(CO)N2CCc1ccc(O)cc12
CCCCCCCOCC=Cc1ccc2c(c1)OCO2
COc2cc(NC1CN(C(C)=O)C(COC(C)=O)C1)c(Cl)cc2Cl
CCN(CC(=O)Nc1c(F)cccc1F)C(=O)c2ccc(Cl)nc2
COc4ccc(S(=O)(=O)N2CC(c1ccccc1)C(C(=O)O)C23CCCCC3)cc4
NS(=O)(=O)c3ccc(Nc1nccc2[nH]cnc12)cc3
COc1cc(OC)c3c(c1OC)-c2cccc4c2C(C3)N(C)CC4
CC=CC4(=O)O(CCOC2OCCO3(C1OC(=O)C(C)=CC1OC(=O)CC(C)C)C(O)CC(C)(C)(C(O)C(OC(C)=O)C(C)OC(C)=O)C(OC(=O)C=C(C)C(C)C)C23C)OC(=O)C4OC(=O)CCC(C)(C)O
CC(C)c2ccc(NC(=O)c1ccc(Cl)cc1)c(Br)c2
COc4ccc(C2=CN=C1SCCCN1C2c3ccc(C)cc3)cc4
COc5cccc(-c3ccc(N2CCN(Cc1cccs1)CC2)cc3S(=O)(=O)NCc4ccccn4)c5
CC(C)COc4ccc(CC2Nc1ccc(Cl)cc1C(=O)N2Cc3ccccc3)cc4
COc4ccc3nccc2(CCN(CCCNC(=O)c1ccnc(Cl)c1)C2)c3c4
Cc4ccc(C)c(C3CCN(C(=O)C2Cc1ccccc1CN2)CC3)c4
Cc2cc(=O)oc3c(C)c(OCC(=O)Nc1n[nH]c(=S)s1)ccc23
COc3cc2oc1c(CC=C(C)C)c(OCCC(C)(C)C)c(O)cc1c(=O)c2cc3OC
CCC2Cc1[nH]c(=O)ccc1CN2C3CCCCC3
COc1ccccc1CN34CCc2ccccc2C3CN(C)CC4C
CC3Cc1ccccc1C(c2ccc(Cl)cc2)=NN3C
Cc3nc1ccccc1c(-c2ccccc2)c3C(=O)NCc4ccco4
CCN(c1ccc(C(C)=O)cc1)S(=O)(=O)c2c(Cl)cc(C)cc2Cl
Cc2oc(-c1ccc(F)cc1F)nc2COC(=O)NC(C)c3ccccc3
CC(Sc1nnc(C)n1CC)C(=O)NCc2cccs2
COc2cc(C(=O)NS(=O)(=O)c1ccc(C)cc1)ccc2Cn4ccc3cc(F)ccc34
CNC3CN(c2nccc(-c1c(Cl)cccc1Cl)n2)CCO3
Cc2[nH]c1ccccc1c2C5CN(C(=O)CCNS(=O)(=O)c3cccs3)(c4ccc(F)cc4)C5
COc5cc(C=CCCC(=Cc1ccc(OC)c(OC)c1)C(=O)c4ccc(OCCc3nc(-c2ccccc2)oc3C)cc4OC)ccc5OCc6c(C)noc6C
COc1ccccc1NS(=O)(=O)c3ccc(NS(=O)(=O)c2ccc(C)cc2C)cc3Cl
CC(C(=O)NCc1ccc(C(F)(F)F)cc1)n4c(=O)n(Cc2ccccc2F)c3ncccc34
O=C(NCc2ccc1ccccc1c2)c5ccc(N4CCN(c3ccncc3)CC4)cc5
COc4cccc(-c2c[nH]c3ncc(-c1cc(OC)c(OC)c(OC)c1)nc23)c4
Cc2cc(Oc1ncc(F)cc1F)ccc2-c4nc3c(C(F)(F)F)c([N+](=O)[O-])ccc3o4
CCN(CC)CCn2nc3c1c(c(OC)ccc12)CC(=O)NC3=O
CC(=O)Nc1ccccc1NC(=O)c3cc2ccccc2[nH]3
O=C(Nc1ccc(I)cc1)Nc3ccn(-c2cccc(F)c2)n3
CCN(CC)C(=O)Cn2nc(-c1ccc(Cl)cc1Cl)ccc2=O
Cc4ccc3nc(-c2ccc(OCCOc1cccc(Cl)c1)cc2)oc3c4
CCC5NCC(=CCC13(C)CCCC4C1CC2(C(C)CC(C)(O)C2(C)C)C34C)CC5
O=C4CC(CN3CCN(c1nncn1-c2cccc(Cl)c2)CC3)CN4
Oc4ccc(C=C3c1cc(O)cc(O)c1CCc2ccc(O)cc23)cc4O
CCC(C)C(NC(=O)CCc1ccccc1)C(=O)NC(C)C(=O)NC(CC(C)C)C(=O)O
CCc1cc(O)ccc1-c2ccc(O)c(O)c2
NS(=O)(=O)c3cccc(NC(=O)CSc2nnc(Cc1ccc(F)cc1)o2)c3
CNC(Cc1ccccc1)c2ccccc2OCCC(=O)O
COcc3c2cc(Cl)c1cc(OC)c4(OC)c(OC)(c1c2c(OC)c3OC)CC(C(CCCCCC)O)O4
Cc1ccccc1NC(=O)c2cc3c(s2)CCCC3
COc5ccc(CCN3C(=O)C(O)=C(C(=O)c2cc1ccccc1o2)C3c4ccccc4Cl)cc5
CC1CCCN14C(=O)c3ccc(C(=O)NCCSc2ccccc2)cc3C4=O
CC(C)CCO2CC(=CC(=O)O)c1ccccc12
Cc3cc(Nc2nccc(-c1nn(C(C)(C)C)cc1C(N)=O)c2F)n[nH]3
Cc3cn(C2CC(O)C(CNC(=S)Nc1ccc(Br)cc1)O2)c(=O)[nH]c3=O
CC1CCC(O)C1(C)C
CS(=O)(=O)Nc4cc(CCN3CCCN(Cc1cccc2ncccc12)CC3)ccc4O
Clc3ccc2c(NCCNCc1cccnc1)ccnc2c3
CCcn2cc1cc4c(cc1c3occc23)CCOC4
CNC(=O)c1cccc5(c1)nc(Nc2ccncc2)c4nc(C3CCCC3)nc4n5
Cc2ccc(NC(=O)CCNS(=O)(=O)c1cccc([N+](=O)[O-])c1)cc2S(=O)(=O)N3CCCCC3
CC(=O)OCC3OC(n2cnc1c(N)nc(C#N)nc12)C(O)C3O
N=C(NO)c2nc(-c1cccc(Cl)c1Cl)cs2
CC(C)n5cc(CNCC(=O)N1CCCC1C(=O)NCc3c(C(C)C)nc(C2CCC2)s3)c4ccccc45
O=C(NCCCNc2nc1ccccc1[nH]2)c4cccc(NC(=O)Cc3ccccc3)c4
CN(C)c1ccc2c(c1)CCCC2C(C(=O)NCCCC#N)C(=O)OCCc3ccc(O)cc3
Cc3cc(C)n(-c1ccc2c(c1)C(C)(C)CCC2)n3
COc7ccc(-c1ccc5cc1c(OCc3ccc2ccccc2n3)n6nc(-c4ccco4)nc56)cc7
CC(=O)OC(C)(CNC(=O)C1CC1c2ccccc2)c3ccccc3
O=C(CCc1c[nH]cn1)NCCCCN3CCN(c2ccc(F)cc2)CC3
Cc4nn(Cc1ccc2c(c1)CCN2C(=O)C3CCCO3)c(C)c4Cl
COc3ccc2c(=O)cc(-c1ccccn1)oc2c3
COc4cc(C#Cc3cn(CCOC(COCc1ccccc1)c2ccccc2)nn3)ccc4O
COCC1=CC2CCC1(C)C25(C)CC4C(=CC=CC3(C)=C(C(=O)O)CCC34C)C5(C)C
NC(=O)c2cc(-c1ccccc1)ccc2Oc3cc(F)ccc3O
CSc3cccc(-n2cnc(N1CCCC1)c2=O)c3
CCCN(CCNC(=O)c1cc4cc(c1)sc3nc(-c2ccco2)nc34)C6COc5cccc(OC)c5C6
Cc2ccn(CCC(=O)N(C)Cc1cccs1)n2
CC(=O)N4CCN(c3cc(-c2oc1ccccc1c(=O)c2O)ccc3O)CC4
CCOC(=O)c1nn(CC#N)c4c1CN(C(=O)c2ccc3c(c2)CCC3)CC4
CCCNC(=O)c3c(-c1ccccc1)c(-c2ccc(Cl)cc2)cn3CCC(O)CC(O)CC(=O)O
CN(Cc1ccc(F)cc1)c5nc(NCc2ccccc2)nc(N4CCN(c3ccccc3)CC4)n5
Cn3ncc2c(Nc1cccc(C(F)(F)F)c1)ncnc23
CCCc2nc(SCc1ncc(C)o1)no2
Cc3cc(NCc2nnc(Cc1ccccc1)o2)ccc3Cl
COc2ccc(-c1cnco1)c(OC)c2OC
CC(C)Nc5c(F)c(Oc4cc(Oc3ccc2nc(-c1ccc(N)cc1)sc2c3)n(C(N)=O)n4)c(O)cc5F
CN(C)CCNC(=O)COC(=O)c1nc(Cl)c(N)nc1N
O=c3c(-c1ccc(F)cc1)coc4c(CN2CCCC2)cc(O)cc34
COc4ccc(-c3nc2ccc(C(=O)N(C)c1ccc(C(F)(F)F)cc1)cc2o3)cc4
COc4cc(-c3ccc(C2(=O)NCC(CN(C)CCc1ccccc1)CC2)cc3)cc(OC)c4OC
CCCN(CCC)C(=O)c1cn(C)nc1OCc2ccncc2
O=C(NCc1ccco1)c3nc(S(=O)(=O)Cc2ccccc2Cl)co3
CN(C(=O)CCCOc2cc(Cl)c(C(=O)OC1CCCCC1)cc2C(=O)N=C(N)NCCCC(=O)O)C3CCCCC3
C=CC(=O)c4ccc(-c1ccc2c(c1)OCC(C)N2C(=O)CCOc3ccccc3)cc4O
COc3cc(C(=O)N2CCCC(c1c[nH]cn1)C2)cc(OC)c3OC
CCC(=O)SC4CCN(Cc3ccc2cc(C(=O)Nc1ccc(N(C)C)cc1)ccc2n3)CC4(C)C
CS(=O)(=O)c3ccc(C(=O)Nc2nnc(-c1ccc(Br)cc1)o2)cc3
C(=C(c1ccc(Cl)cc1)c3cccc(Oc2ccccc2)c3)C(N)=NC(N)=NC(C)O
CN4CCN(S(=O)(=O)c3cc(CCC(=O)NC1CCC(O)CC1)c2ccccc2n3)CC4
COc4ccc(C2C(c1ccccc1)C(=O)N2c3cc(OC)c(OC)c(OC)c3)cc4
COC(=O)NC(CC(C)C)C(=O)NC(C)C(=O)NCC3CCN(CCc1cccc2ccccc12)CC3
CN(C)c3cccc(NC(=O)N2CCN(c1ccc(Cl)c(C)c1)CC2)c3
COc4ccc(CNC(=O)CSc3nc(-c1cc(OC)ccc1OC)c(C#N)c(-c2ccc(C)cc2)c3C#N)cc4
CC(=O)OCC=CC2(=O)OC(c1ccc(Cl)cc1Cl)SC2
Cc2cccc(NS(=O)(=O)c1ccc(Cl)cc1)c2NC(=O)N4CCN(c3ccc(F)cc3)CC4
CCOCC4(CNC(=O)CCc2ccc(-c1ccccc1)cc2)CCN(Cc3ccccc3)C4
COc3cc2ncnc(Nc1ccc(F)c(Cl)c1)c2cc3CN(C4CC4)C5CC5
CCS(=O)(=O)c3ccc(CCNC(=O)c2c(Cl)cc1conc1c2)cc3
O=CC5C(c1ccc2c(c1)OCO2)n3ccnc3C(c4ccncc4)=C5N6CCC6
C
N#Cc4c(NC(=O)COC(=O)c1ccccc1NC(=O)c3ccc(CN2CCOCC2)cc3)sc5c4CCCCC5
COc4ncc(NC3CN(CCC2CC(=O)OC(CCCCCCc1ccc(C)o1)C2)C3)nc4C
N#CCC2(=N)OC(=CC1CC1)CC3C=CCC23
COc1cc(C(N)=O)ccc1-n2cnnc2C4CCN(C(=O)c3ccccc3)CC4
CC(=O)Nc5ccc(-c1ccn4cc1C(CC(=O)NCCNC(=O)c3ccc(Cl)c(S(=O)(=O)N2CCN(C)CC2)c3)O4)cc5
CCCN(CC(=O)Nc2ccc(N1CCCC1=O)c(C)c2C)(S(=O)(=O)c3c(C)noc3CCC)c4ccccc4
C=S([O-])=Cc1cccnc1
COc1cccc3c1C(=O)c2c(O)cc6(c(O)c2C3=O)CC(O)C(NC(=O)C=C4c(Br)[nH]c(=O)c5cc(Cl)c(F)cc45)C(C)(C)O6
Cc4c(-c2ccc(C1SCCCS1)cc2)nn(-c3ccccc3)c4C(=O)O
CCCNC(=O)OC14CCCCCCC1C(=Cc3cccc(Cn2c(C)noc2=O)c3)C4=O
O=C(CNc1ccc(Cl)cc1)NC(=S)Nc2cc(Cl)ccc2Cl
COc4ccc(-c2csc3nc(N1CCN(C)CC1)nc(N)c23)cc4
Cc3cc(C)n2cc(CNc1nc[nH]n1)cc2c3
O=C(O)CCCN1CCC(O)CC1
CCOC(=O)c1[nH]4nc3c1C(=O)N(CCc2ccccc2)C(=O)C3=CC4Cc5ccccc5
O=C(NCCCCCNC(=S)Nc1ccc(C(=O)O)cc1)c2cnccn2
COc1ccccc1-cc5c(-c2cccs2)c(C#N)c(-c4ccc3nc(NC(C)=O)sc3n4)[nH]5
CC(C)Oc3ccc(C(CN1C(=O)CSC1=O)c2ccccc2)cc3
COc3ccc(N(CC(=O)NCCc1ccc(OC)c(OC)c1)S(=O)(=O)c2c(C)noc2C)cc3Cl
CCn4nc(C(=O)NCC2CCc1cccc(F)c1O2)c3ccccc3c4=O
O=S(=O)(CS(=O)(=O)C(F)(F)F)c1ccc(Br)s1
Nc3nccn4c(C1CCC1)nc(-c2ccc(Cl)cc2)c34
CN=C(CNC)N1CCCC1
CCCC(=O)Nc2ccc(N1CCN(C)CC1)cc2
COc3ccc(NC(=O)Nc2ccc(OCCN1CCCCC1)cc2OC)cc3Nc5c4ccccc4nc6ccccc56
CCOc3cc(OC(=O)c2ccc(S(=O)(=O)N1CCOCC1)cc2)ccc3NC(=O)c4ccc(Cl)cc4
Cc3csc(N2CCN(CC(=O)Nc1nnc(C(C)C)s1)CC2)n3
Cc4cc(OCC(=O)N1CCC2(CC1)C(=O)NCN2c3ccccc3)ccc4F
O=C(Nc1cccnc1)CC3CC25CCCN2C3C(=O)N(Cc4cccc(Cl)c4F)C5=O
NS(=O)(=O)c3ccc(-c2cc1nc(Br)cnc1n2)cc3
NC(=O)c3cc(CNCc1ccc(F)cc1)c(-c2ccccc2)nc3Nc4ccccc4
CSCCC(NC(=O)Cn2nnc(-c1ccccc1)n2)C(=O)NC3CCCC3
CON1C(N)=NC(N)=NC1(C)C
O=C(NC2(Cc1cccs1)CCOCC2)C3C4CCCC(C3)C4NC5CCC5
CCc1noc(C)c1C(=O)NCCc2ccc3c(c2)OCO3
CCOC(=O)C2=C(Nc1cc(Cl)cc(Cl)c1)SCC2=O
CCCCN(C(=O)C1CNCC1c2ccccc2)c3c(N)n(CCC)c(=O)[nH]c3=O
CC(Sc2ccc(-c1ccccc1)cc2)C(=O)N3CCC3(C)C
COC(=O)c2cc(N1CCCC1C)cc(C)c2NC(=O)C3CCC3
Cc5cc(NC2CCN(C1CCOCC1)CC2)n4nc(Nc3ccc(Cl)cc3)nc4n5
CC3CCC(=NNc2nc(-c1ccc(C(=O)O)cc1)cs2)CC3
CC(C)CCNC2CC(=O)N(c1cccc(CC(N)=O)c1)C2
O=C6(NC1CCCCc2c1ccc3ccc4c(c23)OCO4)CCC(SCc5ccc(Cl)cc5)CC6
COc1ccc3(cc1OC)CC(=O)c2c5(O)c6c4(c(c2C3=O)OCOC4(O)C(O)C5)CNC6=O
CSc3cccc(Oc2nc(CCc1ccc(C)cc1)n[nH]2)c3
NC(=O)c1ccsc1NC(=O)COC(=O)c3ccc(CN2CCCCC2)cc3
ClCNCO1S(N)(=O)=NCNC1
O=C(O)c1ccc6c(c1)nc(-c2cc5cc(c2)Cc4cc(C3OC(CO)C(O)C(O)C3O)ccc4-5)n6C7CCCCC7
CC(=O)N2N=C(c1ccc([N+](=O)[O-])cc1)OC2c3cccc(C(F)(F)F)c3
O=C(CSc1nnc3c(n1)[nH]c2ccccc23)NC4CCCCC4
COc3ccc(CNCCNC(=O)c2ccc1ncsc1c2)cc3OC
C=CCN(Cc4ncc3c(Cn2ccc(OCc1ccccc1)c(C(F)(F)F)c2)ncnc34)Cc5ccccc5
CC=C4(C)C(=O)OCC(C(C)C2(=O)CC1O3C1CC(C)=CCC(C(C)(C)O)C(O)CCC23C)C4=O
N#Cc4cccc(-c2ccc(NC(=O)c1ccccn1)cc2-c3cccs3)c4
COc3cccc(NC(=O)(CNC1=NC(=O)CS1)c2cccc(OC)c2)c3
CCC1CCCCN1C(=O)c2ccccc2SCC(=O)NC(=O)c3ccccc3
CC(C)c4n[nH]c(CNc2ncnc3ccc(-n1ccnn1)cc23)n4
Cc2ccc(C=NNC(=O)c1ccccc1[N+](=O)[O-])o2
[O-]3[n+]nc4(C1CCCN1)ccc2ncccc-2n34
C=CCC(CC=C)C(=O)NC(=S)Nc1ccc(Br)cc1
CCOc3ccc(NC(=O)CSc1nnnn1Cc2ccccc2)cc3
Cc3ccc(S(=O)(=O)N(C)CC(=O)OCC(=O)Nc2c(C)n(C)n(-c1ccccc1)c2=O)cc3
COc3ccc(OC)c(Cc2nc1c(N)nc(C)cc1n(C(C)C(C)C)c2=O)c3
COc1ccccc1-c5cc(NC(=O)C(C)N3C(=O)C(NC(=O)C2CCCCC2)C3COCCF)cc(N4CCCCC4)c5
CCN(c1ccccc1)S(=O)(=O)c4ccc(C(=O)Nc3ccc(CN2CCOCC2)cc3)cc4
CC(CO)NCc5ccc(-ccc1n4cn(C)c(=O)c13nnc2ccccc2c34)c(F)c5
CN3c1n([nH]c(N=O)c1-c2ccccc2)OCC3
Fc3ccc(C2(=O)NC(C1CCCCC1)C2)cc3-n5cc(-c4cccs4)nn5
COC(=O)c4cccc(NC(=O)c1cccc3c1C(=O)c2ccccc2-3)c4
CN(CCc1ccsc1)C(=O)Cn3c(S)nc2ccccc2c3=O
O=CC13=COCC(C1=CC=Cc2cccc([N+](=O)[O-])c2)O3
CCC(CC)C3CCN(c2ccc1[nH]c(=O)[nH]c1c2)CC3
O=C(Nc1ccc2c(c1)OCO2)C(c3cccs3)N5CCN(c4ccccc4)CC5
CCOC(=O)c3cccc(-c2cncc(NC(=O)c1ccc(C)cc1)n2)c3
COc5ccc(S(=O)(=O)N(CCc1cccc(Br)c1)Cc4nc(-c2ccccc2)c(-c3ccccc3)o4)cc5
O=C(NC(Cc2ccc(Nc1ccccc1)cc2)C4(O)CCN(c3ccccc3F)CC4)Cc6cn(C(=O)c5ccc(F)cc5)cn6
CC(C)(C)OC(=O)N2CCN(C(=O)C=CC(=O)OCc1ccccc1)CC2
O=C(C=Cc2ccc(S(=O)(=O)Nc1ccc(F)c(F)c1)cc2)NO
CC3CN(C(C)CO)C(=O)C4c2cc(NC(=O)c1sccc1Cl)ccc2OC3CN4C
CS(=O)(=O)Nc2cccc3c(S(=O)(=O)Nc1cccc(Cl)c1C#N)cccc23
CCOc5cc(NC(=O)C3Nc1cc(OC)c(Cl)cc1C(=O)N(c2ccccc2)C3c4ccco4)ccc5C=CC(=O)O
COc1ccccc1-c3nc(CNCc2ccc(O)c(Cl)c2)co3
O=C(O)CN(CC(=O)O)C(=O)C(OCc1cccc(Cl)c1)C(O)CP(=O)(O)O
Clc2cccc(C1CCNC1)c2
Cc1cccc([N+](=O)[O-])c1NC(=O)CN2CCCCCC2
CN(Cc1ccccn1)C(=O)C34CC2CC(CC(C2)C3)C4
CCC(C)Cc1c(C)[nH]c(C(=O)CC)c(C)c1OCC(=O)OC
O=C(NC1CCC1)c4cn(CCC2CC2)c3ccc(F)cc3c4=O
COc5cc(C3c2c(oc1ccccc1c2=O)C(=O)N3Cc4ccco4)ccc5O
Cc4cccc(-c2nnc(NCCN1CCOCC1)c3ccccc23)c4
COC(=O)c3coc(CN2CCN(Cc1ccccc1)CC2)n3
CC(C)OC3(=O)c2[nH]c1ccc(Cl)cc1c2CCN3C(=O)C(C)CNS(=O)(=O)c4cccc(Cl)c4
NS(=O)(=O)c3ccc(CCN(c2nc(-c1ccc(F)cc1)cs2)S(C)(=O)=O)cc3
O=c3c(CN2CCN(c1cccc(Cl)c1Cl)CC2)coc4cc(O)cc(O)c34
Cc2ccc(CNC(=O)c1cncc(O)c1)cc2
O=C(O)C4CCC(Oc1cc(O)c2c(c1)OCC2)(c3ccc(Br)cc3)O4
CCN(Cc1ccccc1)C(=O)c4cc(F)c2c(ccn2C3CCNCC3)c4
COc2ccc(S(=O)(=O)NNc1ccc(Cl)cc1)cc2
Cc2nc1c(c(=O)n(C)c(=O)n1C)n2CC(=O)NC4CCC(c3cccc(C#N)c3)CC4
Cc2cccc(NC(=O)CSc1nc[nH]n1)c2
COP(=O)(OC)C(OC(=O)COc1ccccc1F)c2ccc(Cl)cc2
CCCNC(=O)c3cc(-c1ccc(Cl)cc1)n(CC(=O)Nc2cc(C)ccc2C)c3
NC(=O)CC2nc(=O)c1ccc([N+](=O)[O-])cc12
N#Cc1c(F)cccc1OCCCNC(=O)C2CCCO2
O=C(C=Cc4ccc(OCCN(Cc1ccccc1)Cc2ccc3c(c2)OCO3)cc4)NO
O=C(O)c1ccccc1C(=O)c2cccc(Cl)c2
O=C(c1ccc(Cl)c(Cl)c1)n2c(=O)n3n(c2=O)CC(P(=O)(O)O)SC3
COc4cc(C(=O)c2csc3c(N(C)C)cc(-n1cccc1)cc23)cc(OC)c4OC
CSCCC(NC(=O)c2cc1ccccc1[nH]2)C(=O)N4CCCc3ccccc34
CN(C(=O)C(NC(=S)N(Cc1ccccc1)Cc2ccccc2)C(F)(F)F)C4CCCN(S(=O)(=O)c3ccc(Br)s3)C4
Cc1cc(C(C)(C)C)c2c(c1C(F)(F)F)NC(=O)C(CN)C2
CCc3ccc(C2c1c(C)n[nH]c1OC(=N)C2C#N)o3
Cc2ccc(S(=O)(=O)NC(=O)c1cccs1)cc2
O=C1C=C3C(C=C1)CCN(C(=O)C=Cc2ccc(F)cc2)C3
Cc3cc(C)nc(N2CCCC(C(=O)NCc1ccc(C)cc1)C2)n3
CCOP3(=S)(OC)Oc2ccc1ccc(=O)oc1c2CC3
C(=CCCCn1ccc(=O)[nH]c1=O)CCC4(=O)C(C)CC5C3=CCC2C(C)(C)CCCC2(C)C3CCC45C
O=C(O)c1cc([N+](=O)[O-])cc([N+](=O)[O-])c1
O2=Cc1ccccc1OC2COc3ccc5c(c3)C(=O)NC=C(c4ccccc4)C5
N#CC3(NC(=O)C(Cc1ccccc1)NC(=O)CNCCc2ccccc2)CC3
COc3cc2c(Cc1cnc(NCCNC)nc1N2)cc3
Cc3cc(Nc1cccc(F)c1)n2ncnc2n3
COc3cc(-c1ccccc1C=CC(=O)Nc2ccc(Br)nc2)ccn3
CCCCC(CC)COC(=O)c1cccnc1O
O=CN1C(=O)CC(C(=O)O)CN1Cc3cccc(Oc2ccccc2)c3
CC(C)CC(=O)Nc2nc1ccc(F)cc1s2
CCc2nnc(NC(=O)CCS(=O)(=O)c1cccs1)s2
CCNC(=O)Nc6nc5cc(-c3cnc(N2CCC(N1CCN(C)CC1)CC2)c(C)c3)cc(-c4ccccn4)c5c6Cl
CCOc4cccc(CC(=O)NC(CO)C3CCCN(C(=O)c2ccc1ccccc1c2)C3)c4
CC(C)(C)CN3CCC(N(C(=O)Nc1ccc(F)cc1)c2ccc(C#N)cc2)CC3Cc4ccc(F)cc4
CCOC(CC(=O)O)c4cn(C2C1CC3CC(C1)CC2C3)nn4
Cc2[nH]n(-c1ccc(C(F)(F)F)cc1)c(=O)c2N=Nc3ccc(S(N)(=O)=O)cc3Cl
Cc4ccc(NC(=O)Nc3ccc(Oc2ccc(OCCN1CCCC1)cc2)c(OC)c3)cc4
Cc3ncn(CC(O)(Cn1cncn1)c2ccc(F)cc2F)c3C
CCCCNC(=S)C(c1ccc(C(F)(F)F)cc1)C2CCS(=O)(=O)C2
COc4ccc(CCNC(=O)c1cnn3c1NC(c2ccccc2)CC3C(F)(F)F)cc4OC
O=C(O)c5ccc(C(=CCOc2cccc(OCc1ccccc1Cl)c2)c4ccc(OCCN3CCCC3)cc4)cc5
Cc2nc(N)cc(-c1c(Cl)cccc1Cl)n2
O=S(=O)(Nc1ccc(F)cc1C(F)(F)F)c2cc(Cl)ccc2Cl
O=C(CC1CCCCC1)C(CCc2ccccc2)n6c(=O)n4(CCC(N3CCCCC3)CC4)c5ccccc56
CCOc3cc(OC(C)C)cc(C(=O)N2CCCN(C1CC1)CC2)c3
CC(C)C(CO)Nc3nc(Nc1ccc(S(C)(=O)=O)cc1)c2ncn(C(C)C)c2n3
CCN(C)C(=O)Nc1ccc2c(c1)NC(=O)N=C2N
COc1no[n+]([O-])c1S(=O)(=O)c2cc(Cl)cc(Cl)c2
Nc4cnc3ccc(-c2ccc(OCc1ccc(C(F)(F)F)cc1)c(Cl)c2)nc3c4Nc5cccc(Cl)c5
CCOc1ccccc1C=CC(=O)C=Cc2cc(OC)c(OC)c(OC)c2
Cc4ccc(-c3csc(Cc2nc(-c1ccccc1)c[nH]2)n3)cc4
Cn4c(=O)c3c(nc(SCC(=O)Nc2cccc(S(=O)(=O)N1CCOCC1)c2)n3C)n(C)c4=O
NC(=N2C(=S)Nc1ccc(S(N)(=O)=O)cc12)c3ccc(Br)s3
CCN(CC)CCN3C(=O)c1cccc2cc(N(CC)CC)cc(c12)C3=O
CCN(CC)CCN(C(=O)COC(=O)c1cc(Cl)ccc1Cl)c3c(N)n(Cc2ccccc2)c(=O)[nH]c3=O
CC(C)(C)OC(=O)N1CCCC1C(=O)(N3C=CC(=O)c2ccccc23)Cl
Cc4ccc(-c3nc2cc(N1CC(C)NC(C)C1)c(Cl)cc2[nH]c3=O)cc4C
O=C(O)CCC(NC(=O)N2CCC(Oc1ccc(Br)cc1)C2)C(=O)O
O=C(NCCc1ccc(F)cc1)c2cncn2Cc3ccc(Cl)cc3F
NC(=O)c1cccc(Cl)c1OS(=O)(=O)Cc2ccc(Cl)cc2Cl
N#Cc4cccc(-c3cc2c(=O)nc(-c1ccccc1)[nH]c2nc3N)c4
CN(C)Cc5ccc(CNC(=O)c4ccc(NC(=O)C3CCC(CC2CC(O)C1CC(O)CCC12)CC3)cc4)cc5
CN1C(=O)C(N=C1N)c3cc(-c2cncnc2)ccc3C6C4CCNCC4C(c5ccccc5)C6
CCOC(=O)c3n[nH]c(NC(=S)NC(=O)COc2ccc1ccccc1c2)n3
CCC(=O)NC(=S)NC1CCS(=O)(=O)C1
O=C(Nc1ccccc1Cl)c5cccc(C(=O)Nc4nnc(C2=CC3CCC(C2)N3)s4)c5
CC2C(Cc1ccc(O)cc1)OC(=S)N2
O=C(CSc2nc1cc(Cl)ccc1o2)N4CCCc3ccccc34
CCCCCC(=O)Nc1cc(CC)c4c(c1)C(=O)N(Cc3ccc(C(=O)N(C)c2cccc(F)c2)cc3)C4=O
COc3cc2[nH]c(SC1CCCCC1)nc2cc3N
Cc1ccc(C(=O)O)cc1Sc3ccc(NC(=O)C2CCN(C(=O)OC(C)(C)C)CC2)cc3
O=C(C=Cc1ccc(Cl)cc1)Oc2ccc3c(c2)c(=O)c(C(=O)O)cn3C4C(CO)C4
Cc3cccc(Nc2nc(-c1ccccn1)cs2)c3C
NC4cc[nH]5cc3c(c-c2[nH]nc(-c1ccncc1)c2C3=O)cc45
CSCCOC(=NOCCN)c1c[nH]c2ccc(OC)cc12
CC(=O)OCC2OC(Oc1nc(=N)cc(N)[nH]1)C(O)C(O)C2OC(=O)C(CCOC(C)=O)C(C)CC(C)CCC
Cc1ccc(Cl)cc1N4CCN(C(=O)CC2C(=O)NCCN2Cc3ccccc3Cl)CC4
Cc5cc(C)cc(C(CC(=O)O)(CC=CCCC(=O)O)(c1ccc(O)c(OC)c1)c4ccc(OCc3ccc2ccccc2n3)cc4)c5
N#CC(=Cc1cccc(Cl)c1)c2[nH]c(=O)[nH]c2N3CCCCC3
N#Cc3cccc(NC(=O)c2ccc(CNC(=O)Cc1ccc(Br)cc1)cc2)c3
COc4cc(Cc1ncc3(s1)C=CC(CO)C(OC(=O)c2ccccc2)C3(C)C)cc(OC)c4Br
CCOc4ccc(-c3ccc2c(=O)n(Cc1ccc(C(=O)NS(N)(=O)=O)cc1C(N)=O)sc2n3)cc4
O=C(C=Cc1ccc2c(c1)OCO2)NCCCCCN5CCC(c3c[nH]c4ccccc34)C5
C
C=C(C#N)c3nc2cc(-c1ccccc1F)n(C)c2c(=O)n3C
CCCOC(=O)NC5Cc4ccc(-c1ocnc1C(=O)N3CCc2ccccc2C3)cc4C5
Cc3cc(-c2cc(-c1cccnc1)on2)ccc3O
CN(c3ncc(C(=O)NCc2ccc1nc(N)ncc1c2)cn3)C4CCCCC4
CCCCCOC(=O)O4CC(CO)C3CCC2(C)C1=CC(=O)CCC1CCC2(C)C34C
COc1cccc(C(=O)O)c1CCC(=O)N(C(C)C)C(C)C
N#Cc2cc(S(=O)(=O)Nc1ncns1)c(O)cc2N3CCCC3
CC(=O)N(C(C)=O)C(C)S5cnc4cc3c(-c1ccccc1)c(-c2ccccc2)oc3nc4c5=O
CCCCC5(=O)Nc4cc(-c3cn(C2CC(c1ccccc1OC)CC2)nn3)ccc4C5=O
CC(C)=CCCC2(C)=CC(=O)(c1ccc(Br)cc1)C(=O)C2(O)CC(=O)c3cccs3
Cc3cc(C)nc(SCC(=O)C(C#N)(c2nc1ccc([N+](=O)[O-])cc1s2)C(C)(C)C)[nH]3
CCCn4nnc(NC(=O)C3CCCN(S(=O)(=O)c1c(C)noc1C=Cc2ccccc2OC)C3)n4
O=S5(=O)CCN(C4CN(Cc1c[nH]c2ccccc12)c3cc(F)cc(F)c3C4)N5
C=C2C(=O)C(COC(=O)C=Cc1ccccc1)C(=O)CC25(C)CCCC4(=O)OCC(c3ccco3)CC45C
NCN4C(=O)c3ccc2cc1ccccc1oc-2c3cc4OCC5CC(O)C(CO)O5
CC(=NNC(=S)N2CCN(c1ccc(F)cc1)CC2)c3ccccn3
CCOc1ccccc1N3CCN(C(=O)c2cc(C)oc2C)CC3
Cc4ccc(OC(=O)CNC(=O)N3(C)CC(=O)N2(CCc1ccccc12)C3=O)cc4
COc4ccc(C=C3C(=O)c1c(N)n(C)cc1C(c2ccc(Cl)cc2)C3)cc4
O=c2c(-c1ccc(O)c(O)c1)coc3cc(O)cc(O)c23
Cc1[nH]cc3c1CC(NC(=O)CCCN2CCCC2=O)CC3
O=C(NC(=O)c1ccccc1)Nc2nccs2
NCCCCC(NC(=O)CCC(=O)N(CC(=O)NCc1ccccc1)C(O)C(Cc2ccccc2)NC(=O)C(NC(=O)C(N)Cc3ccc(O)cc3)C4CCCCC4)C(=O)O
CC4(C)C=Cc3cc(C(Cc2ccc(OCC1CCCCC1)cc2)C(=O)O)ccc3N4
O=c2nc(SCc1ccc(Cl)c(C(F)(F)F)c1)[nH]c3ccccc23
COC(=O)C(C)NP(=O)(OCC2OC(n1cc(C)c(=O)[nH]c1=O)CC2OC)Oc3ccc(OC)cc3
Cn4cc(-c3cccc(-c2ccc(NC(=O)CCNC(=O)c1cccc(F)c1)cc2F)n3)cn4
CC(c2nc1ccccc1[nH]2)c4ccc(OCc3cccc(Cl)c3)cc4O
COc12ccc3(cc1O)CCCN(C)C23
COc2cccc(NCc1cc(C(=O)O)c(C)o1)c2
COc2ccc(C(O)c1cccs1)cc2
COc2ccc(N1CCCC(C(=O)NO)C1C(=O)NO)cc2
Cc2ccc(C=C1SC(=S)NC1=S)cc2C
COC(=O)c2cccc3sc(N1CCOCC1)nc23
CC2=C(CNC(=S)NC(=O)c1ccoc1)CCOC2=O
CCOC2(=O)C3CC(Cc1c(C)cccc12)NC(=N)C3C(=O)OC
CCC(NC(=O)C2COc1ccccc1C2=O)c3ccccc3
O=C2c1ccccc1C(=O)N2CCN5CCN(Cc4cc3ccccc3o4)CC5
CC(=O)Nc2ccc(NC(=O)NCC(=O)Nc1ccc(C)c(O)c1)cc2
N#CC(=Cc2ccc(S(=O)(=O)NCc1ccccc1)cc2)c4nc3ccccc3[nH]4
CCCCCCCCCCCCCCCCCC(=O)N(C)C1(COC)CCCC1
CC3CCN(c2c(NCc1cccc(OC)c1)c(=O)c2=O)CC3
O=C(O)CCCOc1c(Cl)cc(C(Cl)(Cl)Cl)cc1Cl
CN(Cc1cccc(O)c1)C(=O)c2ccc3c(c2)OCCO3
CN5CCN(C(=O)c4cccc(-c3ccc(CNC1CC1c2ccccc2)nc3)c4)CC5
COc3cc(CCN2C(=O)C1CC=CCC1C2=O)cc(OC)c3OC
C#Cc3ccc2[nH]c(C(=O)c1ccccc1)cc2c3
O=C(C=Cc2ccc(CN1CCC(CO)CC1)cc2)NO
COc1ccccc1N5C(=O)C4CN(Cc2ccccc2)c3ccccc3N4C5=O
O=C(NCCS(=O)(=O)N1CCCC1)C(c2ccccc2)c3ccccc3
O=C(NC1CCCCC1NC(=O)c2ccco2)c3ccc(Cl)cc3
CCCNC4(=O)CN(C2=NS(=O)(=O)c1ccccc12)c3ccccc34
COc3ccc(C(O)c1ccccc1CNC(C)c2ccccn2)cc3
Cc3cccc4nc(-c2ccc(-c1cnc(N)nc1N)s2)[nH]c34
COC(=O)c1cccnc1-c3cccc4[nH]c(C2CCNCC2)nc34
CCCNC(=O)c3c(-c1ccc2c(c1)OCO2)noc3C
CCCCCCCCCCC#Cc2cn(C1CC(O)C(CO)O1)c(=O)[nH]c2=O
Cc3csc4ncc(C(=O)N2CCN(c1cccc(Cl)c1)CC2)c(=O)c34
CCCN(CCC)c2ccc1c3(=O)n(cnc1c2)CCCC3
Cn4c(=O)c1c(ncn13C2C=CC(O)(CC2O)C3(C)C)n(C)c4=O
COC(=O)C2=C(C)NC(C)=C(C(=O)OC1CCCC1(C)C)C2c3ccc(C)cc3
c4ccc3c(N2CCN(CCN1CCCC1)CC2)ccnc3c4
CCOc1ccccc1C(=N)N(Cc5ccc(-c4ccc(C(=O)NC3Cc2ccccc2C3)cc4)cc5)C(C)=O
Cn4cc[n+](C1COC3=C1C(=O)c2ccccc2C3=O)c4
Cc2nn(-c1ccc(CN(C)C)cc1)c(C)c2CC(=O)NCc3cccc(C(F)(F)F)c3Cl
CCCCCN=c1ccn(CCCN(C)C)c(=O)[nH]1
O=C(NN=Cc1ccccc1OCc2ccccc2F)c3ccc([N+](=O)[O-])o3
Cc3ccc(N2C(=O)C(=Cc1ccccc1)N=C2N(C)C)cc3C
O=C(NNS(=O)(=O)c1ccccc1)c3cc(S(=O)(=O)N2CCOCC2)ccc3Cl
C(C2CCN(C(=O)c1ccccc1Cl)C(C)C2=O)N3CCOCC3
Cc3ccc(N1C(=O)C(Cl)C1c2ccc(Cl)cc2)cc3F
CC2(C)C(=O)NC(=NP(=O)(O)CC(Cc1ccccc1)C(=O)O)OC2=O
COc4cc(Cc2cnc(NC(=O)C1CC1)nc2-c3cccc(OC)c3)ccc4O
COc3cc(C=NNC(=O)CNC2(=O)COc1ccc(Br)cc1C2=O)cc(OC)c3OC
CCN(CC)C(=O)COc1ccn(C)n1
Cc4ccc(-c1n[nH]c3c1Cc2c[nH]nc2-3)cc4
CCOC(=O)C1CCCn3c1nc2c(OC)c(OC)ccc2c3=O
Cc1cccc(C)c1OCc4cc(C(=O)NN=C3C(=O)Nc2ccccc23)nn4Cc5ccc(SC)nc5
CCCc2noc(CNC(=O)c1ccc(OC)cc1)n2
Nc4ncc(C(=O)NN=Ccc3cc1c(cnn1CCc2ccc(Cl)cc2)CC3)cn4
CCOc1ccccc1NCc3ncc2ccccc2c3C(=O)Nc4ccc(Cl)cc4
CCO3cccc4nc(C)cc(NN=C(c1ccccc1)c2ccccc2)c34
CNC(=O)cc4cccC(NCc3cc(Nc2ncc1cc(C)c(C)nc1n2)ccc3O)c4
COc3ccc2cc(Nc1nc(C(N)=O)n[nH]1)sc2c3
CON=Cc1c(N)ncnc1N3CCN(C(=O)c2ccco2)CC3
COc5ccc(Nc4ncc3nc(-c1cccs1)c(=O)n(CC2CCCO2)c3n4)cc5
CC(NC(=O)c1c(C)oc2ncnc(N)c12)c3ccc([N+](=O)[O-])cc3
COc1ccc3(cc1C=O)OCCc2c(O)ccc(O)c23
O=C(NCc1ccc(Cl)cc1Cl)N5(CCCCc23nccn24CCCC34)CCCC5
CSc4csc(C=C(C(=O)O)N3C2(=O)CN(C(=O)Cc1ccccc1)C2SC3)n4
CN(C)CC(O)c2ccc(-c1ccc(F)cc1)cc2
CC(C)(C)OC(=O)N5CCC(c2nc1c(c(=O)n(C)c(=O)n1C)n2CC(=O)Nc4ccc3ccccc3c4)CC5
CCOC(=O)cc2c(CC)cc(N)n3nc(-c1cccs1)nc23
Fc2ccc(C1(O)CCNCC1)cc2Cn4nnc3ccccc34
Cc4ccc(Sccc3cN=Cc2c(O)n(CCN1CCOCC1)c(=O)nc23)cc4
COc2cc(C=NCC1=NCCN1)cc(OC)c2OC
O=C(O)C(C1CCCCC1)N2CCCCC2
COc1ccccc1CCn4c(=O)c(-c2ccccc2)nc3cnc(OC)nc34
COc3cc(OC)cc(C(=O)NC(CNC(=O)C(N)Cc1ccccc1)C(=O)Nc2ccccc2CC)c3
O=[N+]([O-])c2cccc(C1=NCCN1)c2
CC(=O)NCC(=O)NC(C)C(=O)N1CCC=C(CN)C1O
O=C(OCCn1ccnc1)c2cc(Cl)cc(Cl)c2
O=C2CN(c1ccc(Cl)c(Cl)c1)C(=O)CN2N=c7[nH]nc6sc(C3CC4CCC(C3)N4c5ccccn5)nc6c7
Cc2[nH]c1ccccc1c2C5CCN(Cc4ccc(-c3ccccc3C(F)(F)F)cc4F)CC5NC(=O)COc6ccc(Cl)cc6
O=C(Nc2ccc1ccccc1c2)c3cc([N+](=O)[O-])c(CO)o3
COc1ccccc1C(=O)Nc2ccccn2
Cc3ccc(S(=O)(=O)N(CC(=O)c1ccccc1)Cc2ccccc2)cc3C
CC4C=C(c1ccc(C)cc1)CC3(Cc2ccccc2C3)C4
Cc3nc(NC(=O)NCC2(O)(CN1CCCC1=O)CCOCC2)sc3-c4ncccn4
O=C(c1ccc(Br)o1)c2n[nH]c(=O)c3ccccc23
CCN(CC)CCN(C(=O)c2ccc(Cl)c(NC(=O)Oc1ccc(Cl)cc1)c2)c4nc(C)c3ccc(C)cc3n4
Cc1cccc(C(C)C)c1NC(=O)C(OC(=O)CNC(=O)c2ccco2)C(F)(F)F
CCC=CC3CC(=O)C(CC=CC(=O)N2CCN(c1ccccc1)CC2)NC3C
N#Cc1cc4c(nc1NCC2CC2)C(c3ccc(I)cc3)=NCCN4
Clc4cccc(-c3ccc(N=C(Nc1ccccc1)c2c[nH]cn2)cc3)c4
COc3cccc(CNC(=O)c1cccc(Cl)c1C(=O)Nc2ccc(C)cn2)c3
CN(Cc2coc(-c1cccc(F)c1)n2)c3ccc(S(C)(=O)=O)cc3
Cc4nc3cc(N1CCSCC1)c(NC(=O)c2cccs2)cc3o4
NN(C(=O)CNC(=O)c1ccc2c(c1)OCO2)c3ccccc3
CCN(CC)C(=O)Nc4ccc3nc(NCc1ccc2c(c1)CCC2)sc3c4
CC(C)=CC(=O)N3CCc2c(Cc1ccccc1)cccc2C3
N#Cc3ccc(CN(CC(=O)N1CCCC1)Cc2cccs2)cc3
Cc2nc1c(c(=O)[nH]c(=O)n1C)n2CC(O)CO
Clc5nc(OCCO1CCOCC1)nc(NCCc4ccc(Nc2ccnc3cc(Cl)ccc23)cc4)n5
CN(C)c4ccc(C3(NC2CNC(=O)c1ccccc1C2=O)CCCC3)cc4
CCOC(=O)CCc2c(C1OC(CO)C(O)C(O)C1O)cc(C)c(C)c2O
CC1CCCCC1NC3(=O)CCC(NS(=O)(=O)c2c(C)n[nH]c2C)CC3
CNCc3cc(C(=O)Nc2nnc(-c1ccccc1)s2)ccc3N4CCCC4
c1cc26c(cc3cccc4ccn(ccccc1)c2c34)-c5ccccc5C6=NNCCN7CCCCC7
Cc2[nH]c1ccc(Cl)cc1c2NC(=O)c5nn(-c3ccc(F)cc3)c(-c4ccc(Cl)cc4)c5Cn7cnc6c(Cl)nc(N)nc67
c3ccc(CCCC2COc1ccccc1O2)cc3
CC(CC(=O)O)(n1ccnc1-c2ccccc2)c3c[nH]c4ncccc34
CCCC(=O)Nc4ccc(NC(=O)c3ccc(-c2nc1cc(Cl)ccc1[nH]2)cc3)cc4Cl
CN(CC(=O)Nc1cccc([N+](=O)[O-])c1)C(=N)CSc5nnc(C3Cc2ccccc2CN3c4ccc(Cl)cc4)n5-c6ccccc6
CCCN(CCC)C2CC4c1ccccc1C2c3ccccc34
CN3CCN(C(=O)c2ccc1nccnc1c2)CC3
CCN(CCCc1ccccc1)CCP(=O)(O)CO
CCCCCCCCCCCCCCC2CNC(CCCCCCCCCCCCC(=O)(NCC(=O)O)C1CC1)CC2=O
Fc3cnc(OCc2ccnc(-c1ccccc1F)c2)cn3
CN3NC(CC(=O)N2Cc1ccccc1S2(=O)=O)CC3=O
CN(C)c2cccc(NC(=O)COC(=O)c1cnccn1)c2
CC(=O)N(c1cccs1)c3nc(-c2cccc(F)c2)cs3
CCc3ccc(OCC(=O)OCC(=O)OCC(C)(C)CCC(C)=CC2=CC(=O)C(CCC1(C)CCC(O)C(C)C1)C2(C)C)cc3
CC34CCC2c1ccc(O)cc1CCC2C3CCC4NS(=O)(=O)c5cccs5
NCc1ccc6c(c1)C3=C(CC2CCNC2C3c4ccc5c(c4)OCO5)O6
Cc3cc(Nc2ccnc(Nc1cc(NS(C)(=O)=O)cc(C(F)(F)F)c1)c2)ncn3
CC1NC(C(=O)O)CC1C(=O)NC(C)=O
O=C(O)CC(CCCN3C(c1cc(Br)cc(Cl)c1)c2cccnc2O3)C(=O)O
Cc4ccc(C3=NN(CC(=O)[O-])N(c2nc1ccccc1o2)C3=O)cc4
O=[N+]([O-])c3c(Cc2nnc(-c1ccccc1)o2)ccc4ccccc34
CNC3CC(Oc1ccc(F)cc1)(c2ccccc2)C3
CCCc1nn(C)c(Br)c1C=NOC
CCCc4c3ncn(Cc2ccc(C(=O)NC1CCCC(C)C1C)cc2)c(=O)n3n4
CCc2[nH]c(C)c(CC1N=C(N)NC1=O)c2CC
Cc4cc(CNC3CCn2ncc(NC(=O)Cc1ccc(C(F)(F)F)cc1)c2C3)on4
COC(=O)c2ccc(C(O)C(C)OC(=O)c1ccccc1)cc2
CNC2CCc1cc(O)c(O)c4c1C2Cc3cc5c(cc3-4)OCO5
CC=Cc4cc(C(=O)N1CCCC1c2ccccc2OC)c3ccccc3n4
CCOc1ccccc1C(=O)Nc2ccc3c(c2)CCC3
Fc3cc(-c2nc(CN1CCCCCC1)co2)ccc3OC4CCCC4
CCOC(=O)c2sc(NC(=O)CN1CCCCC1)nc2C
Cn1ccnc1Nc4nc(-c2ccncc2)c(C3CCNCC3)s4
CCN(CC2NC(=O)C3=CC(Nc1ccccc1)C(C(=O)OC)C23)C(=O)C(Cc4c[nH]c5ccccc45)NC(=O)c6ccccc6F
CCCCc1nc(Cl)c(C(=O)O)n1Cc2cccc3cc(C(=O)O)c(=O)oc23
Cc1cc7c(cc1-c2csc6[n+]2(C(c3ccccc3)c4ccccc4-c5ccccc5)C(=O)NC6)[nH]c(=O)c(=O)n7C
CN(CC1NC(=S)SC1(C)C)S(=O)(=O)c2cccs2
Cc3ccc(Nc2sc(C(=O)NCc1ccccc1)c(N)c2C#N)cc3
Fc4ccc(-c3nc2nccc(N1CCOCC1)n2n3)cc4
CC3CCN(C(=O)Cc1cc(=O)oc2cc(O)ccc12)CC3
COc4ccn3c(C(=O)NCC1CCOC(C(N)=O)C1)n(-c2ccccc2)cc3c4
COC(=O)CNc2nc(C)c1cc(Br)ccc1n2
Cc3ccc(CNC(=O)c1ccccc1OC(C)c2ccccc2Cl)o3
CC(COc1ccc(Cl)c(Cl)c1)NC(=O)C2CCCCC2
Cc2ccc(-c1csc(=O)[nH]1)cc2S(=O)(=O)Nc3ccc4c(c3)OCCO4
NC(N)=NC(=O)CCc1c[nH]cn1
COc3ccc(-c2cccc(-c1ccc(F)cc1)n2)cc3
COc3ccc(OC)c(CNC(=O)Cc2nnc(Sc1cccnc1)o2)c3
CC3SC(c2cc(NC(=O)c1ccc(C)c(F)c1)ccc2C)C3
O=C(Nc3ccc(Cl)c(-c1n[nH]c(=S)n1-c2ccccc2)c3)C4CCCC4
CC(C)C5C(=O)CC(=Nc1ccc2c(c1)NC(=O)C3CC=CC23)(N(C)c4ccccc4)C5
CC(C)Oc2c1ccccc1nc3ccccc23
CCCCCN(CCCCC)CCC(O)c2cc1cc(OC)ccc1c3ccccc23
Cc1ccccc1-c3cc2nncn2c4c3CCCC4=O
CC(=O)OCC4OC(Sc3nc(N)c2ncn(C1OC(CO)C(O)C1O)c2n3)C(OC(C)=O)C(OC(C)=O)C4OC(C)=O
CCC(C(=O)O)N5C(=O)C(=Cc4cc-c1(ccccc1-c2ccccc2Oc3ccc(F)cc3)cc4)SC5=S
O=C(Nc1ccc(F)cc1)N3N=C(c2ccccn2)CC3c4ccccc4Cl
COc2cccc(-n1nnnc1SC)c2
CC(=O)OCCCC(O)C(C)=CCC1C(C)=CCC2C(C)(O)CC(OC(C)=O)CC12
CCCCC(NC(=O)C(NC(=O)C(S)Cc1ccccc1)C(C)C)C(N)=O
N#CC(C#N)=Cc1ccc(Cl)nc1
COc4cc(C3=CS(C(=Nc1cc(C)ccc1C)c2ccccc2)C(=O)N3C)ccc4O
CNC(=O)C2Cc1ccccc1CN2S(=O)(=O)N(C)Cc3ccccc3
COc3ccc(S(=O)(=O)Nc2ccc(OCCCN1CCCC1)cc2)cc3[N+](=O)[O-]
CC(Nc1ccc(Cl)cc1)c6cc5(C(=O)NC4CN(C(=O)C2CCNCC2)c3ccc(O)cc34)c(C(F)(F)F)n[nH]c5c6
Cc2c[o+]c1ccccc1c2-c3ccccc3O
COc1ccccc1OCCC(=O)Nc3ccc(C)c(OCC(N(C)C)c2cccnc2)c3
Cc3c(F)c(N1CCN(C)CC1)cc4c(=O)c(C(=O)O)cn(C2CC2)c34
CCCOc1c(C(N)=O)nc(SC)nc1Oc2cc(Cl)cc(Cl)c2
O=CN3C(=O)C(S)=C2(C(=O)Nc1ccccc12)S3=O
Cc2cn1c(=O)cc(CO)[nH]c1cc2N
O=C(OCOc1ccccc1C(=O)Nc4ccc(-c3cc(=O)c2ccccc2[nH]3)cc4)c5cccc(C(F)(F)F)c5
O=C(Nc2c(O)[nH]c(Nc1ccc(Cl)cc1Cl)nc2=O)c3ccc(Cl)cc3Cl
CN(Cc1cccs1)c4ccc(Cn3cnc2c(N)ncnc23)cc4
Cc3cc(C)cc(-c2c(CS(=O)(=O)c1ccccc1)c(C)n(C)n2)c3
Cc4c(NC(=O)CN(Cc1ccccc1)C(=O)c2ccc(Br)o2)c(=O)n(-c3ccccc3)n4C
CCCCCCN(Cc4ccc(-c1ccccc1-c3nc2cc(C(N)=O)ccc2[nH]3)cc4)c5nc(C)cc(N)n5
CCOC(=O)c1ccccc1NC(=O)CN3C(=O)COc2ccccc23
Cn2ccc(=O)n(CC(=O)NCc1cccn1C)c2=O
CCCCCCCCS(=O)(=O)N2CCC1(CCCCC1)N2C(=O)OC(CCCC)c3ccccc3
CC(NCCOc2ccc(OCCN(CCCN=C(N)N)C(=O)N1CC(COP(=O)(O)O)OC1=O)cc2)P(C)(=O)O
Cc3ccc(C=CC(=O)c2ccc(N(C)C(=O)N(C)C1CCCCC1)cc2C)cc3
COC(=O)C(Cc1ccc(Cl)cc1)NC(=O)C(C)CC(O)C(CC(C)C)NC(=O)C(CO)NC(=O)Cc2cc(C(C)=O)ccc2OC
CCCCCCCCCc1ccc(O)c(O)c1
CC5C(CNc3c(NC(=O)c2ccc1ccccc1c2O)c(=O)oc4ccccc34)CCCC5
N#Cc2c(SCc1ccc(C(=O)N=C(N)N)cc1)nc3ccccn23
CCOc2ccc(OCC)c(NC(=O)C1CCCC1)c2
O=C(c1ccc(F)cc1)N5CCN(c3nc(-c2cccs2)cc4ccccc34)CC5
CCc1ccccc1NC(=O)C(=O)Nc2nnc(SCCC(=O)O)s2
O=C(O)CSc3nn2cc1ccccc1[nH]c2n3
CC(C)(C)NC(=O)CN13CCCC1CC(Oc2ccccn2)O3
FC(F)(F)Oc3ccc(-c2nc1ccccc1o2)cc3
C=CCOC1CCNC1=O
CN(C)CCOc4cc(NC(=O)c2nn(-c1ccc(F)cc1)c(=O)c3ccccc23)ccc4OCc5ccccc5
Ccc3c(C)c2c(=O)cc(-c1ccccc1)oc2oc3=O
N#[N+][N-]CC(=O)N1CCC(C(=O)O)C1
O=C(NC1CCOCC1)c4c(-c2ccccc2)c3ccccc3n5nnnc45
Cc2c(C(=O)NCCNCc1ccccc1)oc3ccc(F)cc23
CN(Cc1noc(C(C)(C)C)n1)C4CC3C(CCc2ccc(C(F)(F)F)cc23)CC4
CC2CCN(C(=O)OCC1CCC=N1)CC2
CC(n2cnc1c(Cl)ncnc12)c3ccccc3S(=O)Oc4ccccc4
O=C(NC1CCCC1)C(c2ccncc2)N(C(=O)Cn4nnc3ccccc34)c5cccc(F)c5
CCc1ccc(N=C=S)cc1
CCCCCC=CCCCCCCCCCCCCCCCCC(=O)NCCc1ccc(O)cc1
O2=CNCC(C(=O)NC1CCOC1)C2
CN(C)c1ccc(C=NNC(=O)CCCCC(=O)NO)cc1
Cc4[nH]c(C)c(C(=O)CS3cnc2c([nH]c1ccccc12)c3C)c(=O)n4
O=C(Nc1ccccc1NS(=O)(=O)c2cccnc2)c5cccc(COc4ccc3ccccc3c4)c5
CCCc2nnc(SCC(=O)c1cccs1)s2
COc1ccccc1N3CCN(c2ccc(NC(=O)NCCCCCCC(=O)O)cc2)CC3
O=C(NC1CCCc2c1ccc3ccccc23)c5cc4ccccc4s5
OC4(CN3CCN(C2(c1cccc(I)c1)CCCCC2)CC3)C=COCC4
CCCN(cn3nc2(=O)c(-c1ccccc1)c(C(=O)O)c(C)nc2[nH]3)c4ccccc4
Cc2cc(-c1ccccc1)ccc2S(=O)(=O)Nc3cccc4ccccc34
CSC(=O)CCn2cc(-c1ccc(C#N)cc1)nn2
O=C2c1cc5(Br)ccc1OCC24C(OC(=O)c3ccccc3)CCCC45C(F)(F)F
CCOC(=O)c2[nH]c1ccccc1c2N
CCc2ccc(Sc1c(C)c(=O)[nH]c(S)n1)cc2
C[N+](C)(C(C=Cc1ccccc1)=NOc2ccc(Cl)cc2)c3ccccc3
CN(C)Cc4cc(Nc2c1ccccc1nc3cc([N+](=O)[O-])ccc23)ccc4O
COc2cc(C=NNC(=O)c1ccccn1)c(Br)c(Br)c2OC
CCCCCCCCn2cc(CC(NC(=O)OCc1ccccc1)OC(=O)CCNC(=O)CCCCCCCCCC)nn2
CC(NC(=O)c1ccc([N+](=O)[O-])o1)c3ccc(Sc2ncc([N+](=O)[O-])s2)cc3
Cc3nnc(NS(=O)(=O)c2ccc(NC(=O)c1ccccc1)cc2)s3
O=c2oc1cc([N+](=O)[O-])c(Br)cc1n2CCN3CCOCC3
CCc3nnc(NC(=O)CSc2nc1ccccc1o2)s3
CC(=O)c2c(Nc1ccc(C(F)(F)F)cc1)c(C)oc2C(=O)c3ccc(C)cc3
Cc1ccccc1NC(=O)Cn3c(C)cnc(NCCCc2ccccc2)c3=O
CC(Cl)C(=O)OCCc1c(O)ccc2ccc(=O)oc12
Cc5nnc(N4CC1(C3OCC1CN(S(=O)(=O)c2ccc(C(C)C)cc2)C3C)C4)s5
CNCc3cc2cc(NC(=O)c1cccc(Cl)c1)ccc2n3C
Cc2cc(C)c(NC(=O)CNC(=O)C1CCCC1)c(Br)c2
O=C(CN(Cc1ccc2c(c1)OCO2)C(=O)Cn4cnc3sc5c(c3c4=O)CCCC5)NCc6ccccc6Cl
COc2cc(C1=CC=C(CN(CCC(C)C)P(=O)(O)O)O1)cc(OC)c2
O=C(Cn2cnc1c(Cl)c(Cl)ccc12)N4CCc3ccccc34
CCOc4ccc3nc(SCc2cc(=O)n1c(C)csc1n2)sc3c4
Cc4cc(S3C=C2(O)(OC(CCc1ccccc1)C=CC2=O)C(C)(C)O3)co4
O=C3OCC4=Nc1cc5c(cc1C(c2ccccc2)C34)OCO5
COc1ccc5(cc1F)NC(=O)CC4CCN(C(=O)c2ccc(F)cc2-n3nccn3)CC45
C=CCc2cc(OC)c1c(=O)cc(C(=O)O)oc1c2
CN(CCOc1c(Br)ccc2ccccc12)Cc4ccc3ccccc3c4
Cc1ccccc1-c5c(Cc2cccc3ccccc23)c4cc(Cl)ccc4oc5=O
C=CCCNC2CCc1cc(O)ccc1C2Cc3ccccc3
COc2ccc(NC(=O)c1ccc(C)nc1)cc2Cl
Nc1nc(=O)cc4([nH]1)NCCN(Cc3cccc(-c2ccccc2)c3)C4
Cc2c(C(N)=O)sc3ncnc(Nc1ccc(F)cc1F)c23
Cc1cccc(C)c1NC(=O)Cn2cc(C)c(=O)c(O)c2-c3ccccc3
CNc1nc(NC(C)C)nc2sc(C(N)=O)c(C)c12
O=C(NC1CCC(O)CC1)c3ccc2ccccc2c3
CN3C(=O)N(c1ccccc1C(F)(F)F)(c2cccc(C(N)=O)c2)C5(=O)C3C(CO)N(C(=O)c4cc(F)cc(F)c4)C5
CC4CCN(c3ccc(N1CCCCC1)c(S(=O)(=O)Nc2ccccc2C(F)(F)F)c3)CC4
O=C(NS(=O)(=O)c1ccc(Cl)c(C(F)(F)F)c1)c2ccccc25C(=O)c4ccc(-c3cc(Cl)cc(Cl)c3)cc4C5=O
CC(C)n4cnc3c(NCc2c(-c1ccccc1)noc2C(F)(F)F)ncnc34
CCOC(=O)c3cc(-c1ccc(C(C)=NO)cc1)[nH](C(Cc2cccc(Br)c2)C(=O)OC)cc3=O
Cc3c(C=CC(=O)c1cccs1)c2ccccc2n3CCN4CCCCCC4
Cc1ccccc1CCC(=O)Nc4nnc(-c2cccc3ccccc23)s4
CC(C)Cn1cncc1C(OC(=O)c2cc(Cl)nc(Cl)c2)C3CCCCC3
CC(C)(O)C5CC4(=O)C2(C)=CC3C(=CCCCCC1CCC(N)C1C(C=O)CC23C)C4CC5
CCOc1ccnc3c1c(-c2ccsc2)c4n3CCC4NC(=O)OC
CN2C(=O)C(=Cc1ccc(C)o1)SC2=Nc3cccc(C(=O)O)c3
NC(=O)C(NC(=O)C(N)Cc1ccc(O)cc1)c2ccccc2
Cn1ccnc1SCC(=O)c2cccs2
COc4cc(Nc2c(C#N)cnc3cc(-c1ccc(S(N)(=O)=O)cc1)ccc23)c(Cl)cc4Cl
O=C(Nc1ccccc1)c3n[n+]([O-])c2ccc(Cl)cc2[n+]3[O-]
CCOc1cccnc1C#Cc3ccc(C(=O)NCc2cccs2)o3
CCOc1ccccc1N3CCN(C(=O)c2ccc(Br)s2)CC3
c3ccc(Nc1ccccc1C2=NCCN2)cc3
CC(C)(C)NC(=O)C(=NNS(=O)(=O)c1ccc(Cl)cc1)c2ccc3c(c2)OCO3
Cc1cc(C)cc(NC(=S)NNC(=O)C(C)(C)C)c1
CCOC(=O)C2CCCN(C(=O)CSCC(=O)Nc1cc(C)on1)C2
Cc2ccc(OC(=O)Cn1cncn1)cn2
CCN(CC)S(=O)(=O)N3CCC(NCc1ccc2c(c1)OCO2)CC3
CN4CCN(C3c1ccccc1Sc2ccccc23)CC4
Nc3nc(N)c2ncn(C1OC(COCP(=O)(O)O)C(O)C1O)c2n3
CN(C)S(=O)(=O)c1ccc(Cl)cc1
CCCN3C(=O)C=C(N2CCN(c1cccc(Cl)c1)CC2)C3=O
N#Cc2c(I)c(C(F)(F)F)n(C(=O)N1CCN(C(=O)CN)CC1)c2N
CC(C(=O)NC(=S)NCCCC1CCCC1)N2C(=O)CSC2c3c(F)cccc3F
OC(c1ccccc1)c3cc([N+](=O)[O-])cc4[nH]c2ccc(Br)cc2c34
Cc3cc(C)c(-c2nnc(S(=O)(=O)Cc1ccc(Cl)cc1)n2C)c(C)c3
CC(=O)Oc4ccc2(Cc1ccccc1OC2COc3ccccc3)cc4
CCCCn1nnnc1C(c2ccccc2C)N4CCC(Cc3ccccc3)CC4
NN=c2n[nH]cc3(-c1ccccc1)nc(OCCCCCl)cn23
CN(CCN)S(=O)(=O)c1ccc(OC(F)(F)F)cc1
CC(C)S(=O)(=O)N2CCN(S(=O)(=O)c1cccc(F)c1)CC2
CC(=O)N2CCN(C(=O)c1ccccc1I)CC2
C=CCNC(=O)c3ccc(Oc2ccc1cc(C)c(C)nc1c2)nc3
Cc3ccc(OCc2cc(=O)nc(-c1ccccc1)[nH]2)cc3
c3cncc(CN2CCC1C(CN1)C2)c3
Cc3cc(C(=O)N1CCCCC1c2nccc(C)n2)c(C)o3
COc1cc4c(cc1NS(=O)(=O)c2cc3c(cc2F)NC(=O)CO3)OCO4
O=C(O)CC(Cc1ccccc1)N2C(=O)CSC2c3ccccc3-c4ccccc4
COc4ccc3oc(-c1ccccc1)c(OCC2CC2)c3c4
CC(=O)OC1C4C(OC(C)=O)C(OC(C)=O)(C2(C)C1CC3OC(=O)C(O)C234)CC(=O)OC
Cn3c(-c1cnnc1CCCP(=O)(O)O)cc2ccccc23
O=C4(c2cnn(-c1ccc(F)cc1)c2ccc3ccccc34)N6CCc5sccc5C6
O=C(OCC(COCc1ccccc1)OCc2ccccc2)c4ccc(C(c3ccccc3)C(F)(F)F)cc4
CC(C)(C)OC(=O)N4CCN(CC(=O)Nc3cccc(-c2ccc(C(=O)Nc1cccc(C(N)=O)c1)cn2)c3)CC4
Cc1nn(C)c(C)c1NC(=O)CC5C(=O)NCC(n4c(=O)n(CCN2CCOCC2)c3ccccc34)C5
CC(=O)N2CC=CC(Oc1cc(C(F)(F)F)cc(C(F)(F)F)c1)CC2
COC(=O)C1(=C(C)NC(=O)NC1c4coc3cc(-c2ccc(OC)cc2)cc(=O)c3c4O)c5ccccc5
N#Cc2cccc(NC(=O)C(N)Cc1ccc(O)cc1)c2
Cc3cccc(C(=O)NCCc1cc(Cl)ccc1OCc2ccccc2)c3
COC(=O)c2c(NC1(=O)CCN=C1N)sc3c2CCCC3
c1nc3n(n1)CCN(CC2CC2)CC3
CCn2cc(C(=O)O)c(=O)c1cc4(c(C)nc12)OC(C)C5C3C=CC(C3)C45
CC2=NC(=Cc1ccc(F)cc1)C(=O)N2C3CCCCC3
CCC(NC(=NS(=O)(=O)c1ccc(Cl)cc1)NCCCCNC=O)CCC
CSCCC(NC(=O)c4cc(N3C(=O)C2C1C=CC(C1)C2C3=O)ccc4Cl)C(=O)NCc5ccco5
CCc5ccc(S(=O)(=O)n4c(N1CCCC1)nc3c(C2CCCCC2)cccc34)cc5
CCOC(=O)C2CCN(c1nnnn1C)CC2
CCOC2OC1CCCC3C1CC2(C)C3(C)CC
COc3ccc(C2c1ccccc1OC(N)=N2)cc3OC
COc3ccc(-c2ccc(OCCN1CCCC1)c(O)c2)c(C)c3O
CCOc4cccc(C=CC3(C)=C(C(=O)O)C(c1ccc(Cl)cc1)NC(c2ccccc2C)=N3)c4OCc5ccccc5
NCCNC(=O)c2cccc3cc1ccccc1nc23
O=c1ccccn1C4c2c(cc(O)c(O)c2O)Oc3cc(O)ccc3-4
Cc1cccc(C)c1NC(=O)CN2CCC3(CC2)OCCO3
COc3cc(CNCc2ccc(-c1cccc(C)c1)cc2)cc(OC)c3OC
Ccc5cnc4ncc(-c3nc(-c1ccc2c(c1)OCO2)cs3)n4c5
O=c2cc(-c1ccc(F)cc1)ss2
CN(CCCNc1ccsc1)CCn3c(=O)ccn(C2CCCCC2)c3=O
CC(C)(C)N(CC(=O)Nc1cc(Cl)ccc1Cl)C(=O)c3cc(-c2ccco2)nc4ccccc34
CC(=O)OCCC1C5C3C(C)=CC14O2CCCCC23CC45C
CN3CCN(C=CNc2c(C)n(-c1cccc(Br)c1)c(=S)[nH]c2=O)CC3
O2=CCCc1cc(O)c(O)cc12
CN2CCCc1c(CNCCN)nn(C)c12
CCC(C)C(NC(=O)C(CC(C)C)NC(=O)C(CC(C)C)NC(=O)NC(Cc1ccccc1)C(=O)NC(CC(=O)O)C(=O)NC(C=O)CC(C)C)C(=O)NCC(N)=O
COc5ccc4[nH]c(-c3ccc(C=NNC(c1ccc(Cl)cc1)c2ccc(Cl)cc2)cc3)nc4c5
COc1ccccc1C=CC(=O)OCC(=O)N4CCN(c2cc(C)nn2-c3ccccc3)CC4
CC3(=O)N(C(Cc2cc1ccccc1[nH]2)C(=O)O)CNCC3
Fc4ccc(Cc2nnc3sc(-c1ccc(Cl)cc1)nn23)cc4
CNC3CC2c1cc5c(c(O)c1OC2C3)C(=O)c4ccccc4C5=O
COc3ccc(CC(=O)N(C)Cc1n[nH]c(=O)c2ccccc12)cc3
O=C(Nc1ccccc1C(F)(F)F)C4c2ccccc2-c3ccccc34
Cc4c(C(=O)N1CCOCC1)c(=O)[nH]c5cc(Cl)c(N3C(=O)C2=C(CCCC2)C3=O)cc45
FC(F)(F)c4cccc(CCCNCc3ccc(Cn2cnc1ccccc12)[nH]c3=O)c4
CC(N)C(=O)OC4(CC3N(CC1CC1)CCC(n2ccnc2[N+](=O)[O-])(C3)C4)c5ccccc5
CC(=NNC(N)=S)c1cccc(NC(=O)C(C)C)c1
C[N+]2(C)CC(=Cc1cc([N+](=O)[O-])ccc1Cl)C(=O)CC2
CN(C)C5CSc4ccc(C(=O)N3CCCN(C2Cc1ccccc1C2)CC3)cc45
CSc1ncccc1C(=O)OCC(=O)N(Cc2ccccc2)C3CCCCC3
Cc3cc(-c2ccc(-c1ccc(N)cc1)s2)ccn3
O=c3oc1cc(O)ccc1c(-c2ccc(O)c(O)c2)c3-c4cccc(NCCO)n4
COc1cc(C=NNNC(=N)N)c(S(=O)(=O)O)cc1O
CN(C(=O)c3cccc(Oc2cccc(NC(=O)c1ccc(Cl)cc1Cl)c2)c3)C4CCS(=O)(=O)C4
N#Cc3cccc(NC(=O)CCN2C(=O)C(=Cc1cccc([N+](=O)[O-])c1)SC2=S)c3
CC(C(=O)NO)N(P(=O)(O)OCC2OC(n1ccc(=O)[nH]c1=O)C(O)C2O)C(C)C
O=C(CCCOc1ccc(Cl)cc1Cl)NNC(=O)Cc2c[nH]c3ccccc23
Fc4ccc(-c2oc1cc(O)cnc1c2C=NN3CCCCC3)cc4
CC4=C(C(=O)Nc1cccc(C)c1)C(c2cccs2)n3ncnc3N4
CCCCc4nc(SCC(=O)N2CCN(C(=O)c1ccco1)CC2)c3ncnn3c4C
COc1cccc5(c1)ccc4(=O)n(-c2ccc3c(c2)CCC3)c(=O)nc(C)n45
CCCCCCCCCC(=O)c1ccc(Br)cc1
CC=C5C=N(Nc1nc(C)nc2c1c(I)cn2Cc3ccccc3)C(c4ccccc4)C5
O=C(NCCn1cccn1)C4CCN(S(=O)(=O)CCNC(=O)c3[nH]c2ccc(Cl)cc2c3C)CC4
CCCOc2ccc(-c1cc(C)n[nH]1)cc2
CCCCC2(=O)NCN(c1ccc(F)cc1)C2c3ccc(F)cc3
CC(C)(C)C(=O)Oc2c1c(cCCNCCcc1=O)ccc2F
CCCCCCCCCCCCCCCc1nc(C=NO)n[n-]1
Cc5nc(C)c(Cn4c(C(=NCC1CC1)NS(=O)(=O)c2cccc(Br)c2)cc3ccccc34)c(C)c5C
CC(=O)Nc3ccc(S(=O)(=O)N(C)c2ccc(Cl)c(COC(=O)C1CC1)c2)cc3
COc2cc(-n1c(C)csc1=N)nc3ccccc23
c2ccc(CN1CCCCC1)cc2
Cc1nonc1-c2ccccc2
Nc4cc(Oc2ccc(S(=O)(=O)c1cc(C(F)(F)F)cc(C(F)(F)F)c1)cc2Cl)c3ccccc3n4
CC(C)C(C)(O)CN(C(=O)NC3CCN(S(=O)(=O)c1ccc2c(c1)OCCO2)CC3)C4CCCCC4
CCOC(=O)CN2CCC(=COC1CCC(C)CC1)CC2
CC(=O)O1CCC(N=C(N)NN)NC1c2ccc(F)cc2
COC(=O)c4c(SC)c2c(-c1ccc(Cl)cc1)c(C(=O)OC)n(C)c2c(-c3ccccc3)c4C
O=C(CCOn1ccnc1)N3CCN2(CCCCCCC2)CC3
CC(CO)CC1C4C(C)CC2C3(=CCCC12)C(O)C(=O)CCC34
Cc5cc(C(=O)NNC(=O)C1CCCC13CC2=CCCC(C(=O)OC(C)(C)C)N2C3=O)c(-c4ccccc4)o5
Cc4cc(C)n(-c3nc(Nc1ccccc1)c2ccccc2n3)n4
O=C(NC(=S)NNc2cccc(S(=O)(=O)N1CCOCC1)c2)c3ccc4c(c3)OCO4
COc4ccc(CN(C)C(=O)c1cccc(C)c1NC3COc2ccccc2C3)cc4
CCC(C)(C)n1nnnc1C(c2ccccc2OC)N4CCN(c3ccc(C)cc3C)CC4
Cc5ccc4oc(NN3=C1CCCC1C(c2ccccc2)=NN3)nc4c5
COc1cc(Cl)ccc1Oc6cccc(S(=O)(=O)nc2c5cccc24cnc3ccccc3n45)c6
Cc3cc(C=C1C(=O)NC(=O)N(C)C1=O)c2ccccc2[n+]3[O-]
CCN(CC)CCn2c(C(CCCC)CC(C)C)nc1ccccc12
CCN(CC)CCN3c1ccc(C(=O)O)cc1C(=O)c2ccccc23
CNc2nc(N1CCN(C)CC1)nc6c2CN5c3cccc4[nH]cc(c34)CC5C6
COc4cc(OC)cc(NC(=O)c3nc(S(=O)(=O)c1ccccc1)c(N2CCN(C(C)=O)CC2)o3)c4
Cc4noc(-c3nnn(Cc1nc(=O)c(N(C)C)c2ccccc12)c3C#N)n4
CSc3nc2ccc(NS(=O)(=O)c1ccc(C(C)(C)C)cc1)cc2s3
CCCCc3n(N)c(S(=O)(=O)c1cccc(Br)c1)c4ncc(-c2ccccc2)nc34
COCC1C3COC1CCN(C(=O)c2ccc(OC)c(F)c2)C3
O=C(Oc2ccc1cncnc1c2)c4ccc(-c3ccc(C(F)(F)F)cc3)cc4
CC(Cc1cccc(OC)c1)NC(=O)COc2ccc(Cl)c(Cl)c2
CC(Cc1ccncc1)CN(c2ccccc2)c4nnc(SCc3ccccc3)n4-c5cccc(O)c5
O=C(CSc1nc[nH]n1)Nc3ccc2ccccc2c3
CCC(NC(=O)OCc1ccccc1)C(=O)N2CCCC2C(=O)N(CC(=O)O)Cc3ccccn3
Cc2ccc(S(=O)(=O)NCC(=O)NC(Cc1ccccc1)C(=O)O)cc2
NC(=O)c3cc2ccnc(Oc1c(F)cccc1F)c2o3
CCCCCCCCCC[N+]1(CCCCCC)CCCCC1
CC4CN(c3ccc(-c1ccc2c(c1)OCCO2)nc3)CCN4C(=O)CC(c5ccccc5)c6ccccc6
O=C(O)CCC(NC(=O)CC1CC3C2C(C1)CC(O2)C3CC4=CCCCC4)C(=O)O
CCN(CC)CCN(C(=O)c1coc(=O)c(Cl)c1)c2cccc(Cl)c2Cl
CCn3cc(C(=O)OCC(=O)N(C)Cc1c(C)noc1C)c(=O)c2ccc(C)nc23
COc1c4c(c3(cc1OC)Cc2ccc(C(N)=O)cc2C3=O)C(=O)CC4
NS(=O)(=O)c1ccc(CO)cc1
CCCCNC(=O)Nc1ccc(OC(F)(F)F)cc1
Ccccc(C)cOCCC1NC(=O)N(CCCl)C1=O
CN5CCN(C3=Nc1c(c(Cl)cc(Cl)c1-n2cccc2)C3c4ccccn4)CC5
Cc3ccc2oc(-c1ccsc1)nc2c3
Cc1ccc4c(c1)nc(NC(=O)NS(=O)(=O)c2ccc(C)cc2)c3cccnc34
CC(C)C5(C(=O)NCCC1=CCCCC1)C4CC3C(CCC2CN(O)CCC23C)C4CCC5=O
Cc1nn(C)c(C)c1S5(=O)(=O)NCC4(CCC(=O)N3(CCCC(c2ccccc2)O3)C4)CC5
CC12CCC(O)CC1CC4CC2CC5C(C)C(c3ccccc3C(=O)O)CC45
Cc3cc(Nc1c(C)cccc1C)n2ncnc2n3
C=C12CCCC1(OC)COC2
N#Cc2cn(CCO)cc3(=O)n(-c1ccccc1)cnc2-3
COC(=O)C1=CC=C(C(=O)OC)(C(C)(C)Br)O1
O=C(CCn1ccnc1)Nc2ccc(Br)cc2C(=O)Nc3ccc(Cl)cc3Br
CC3CN(c1cc2c(cc1F)c(=O)c(C(=O)O)cn2C(C)C)CC(C)N3
CCCCC6c(c5C(=O)Nc4cc(C2(=O)NCC3(N1CCCCC1)C(O)CCC23)ccc45)ncn6C
CCOc2cc(OC(C)C)c(C(=O)C=Cc1ccco1)cc2C
Cc3ccc(CNS(=O)(=O)c2c(-c1ccc(Cl)cc1)noc2C)cc3
Cc1cccc(C)c1NC(=O)c3cc(S(=O)(=O)N2CCC(C)CC2)ccc3F
O=C(NCc1ccoc1)c3ccc(OCCCCCCCOc2ccc([N+](=O)[O-])cc2Cl)cc3
CC(=O)OC3c1cc([N+](=O)[O-])ccc1Oc2ccc(Cl)cc23
O=C(Nc1cccc(Cl)c1)c2cc(F)cc(Cl)c2Oc5cnc4[nH]c(-c3c(F)cccc3F)nc4c5
N#Cc5ccc(S(=O)(=O)N4CCN(c3ccc(-n2cc(-c1nnn[nH]1)nn2)cc3)CC4)cc5
Fc4ccc(C(CCC(Oc1ccccc1Cl)n2ccnc2)c3cccc(Cl)c3)cc4
CNC(=O)cc4ccn(Cc3ccc(CN1CCCCC1c2ccccc2)cc3)nc4=O
O=C(CSc1ccc(Br)cc1)Oc3ccc2ccccc2c3
CON=C(CCCC(=O)NC2Cc1cncnc1C2)C(=O)OC
c4ccc(CN(Cc1cccs1)c3nc2ccccc2o3)cc4
CCC(S(=O)(=O)O)c1ccc(C(=O)O)o1
O=C(NCC1(O)CC2CCC1C2)c5cnc(Nc4ccc3[nH]ccc3c4)nc5NC6CCCC6
Cc2nc1ccccc1n26CCC(NC(=O)c3ccn5c(c3)-c4ccccc4OC5)CC6
CCC(CO)N(Cc1ccccc1)C(=O)C(CC2CCCCC2)NC(=O)C(Cc3ccccc3)NC(=O)OC(C)(C)C
O=C(O)c4ccc3(-cc2cc[nH]1c(=O)csc1c2cc3O)cc4
Fc4ccc(OCc2nc1ccccc1n2CC3CCC3)cc4
COc5cc4nc(Cl)nc(N3CCC(C(=O)N2CCN(c1ccc(Cl)cc1)CC2)CC3)c4cc5OC
Nc1ccc(Cl)cc1NC(=O)c2cccc3onc(N)c23
CCCCCCCCOC4(=O)NCC(NC3(=O)(C=CCc1ccccc1)CCN(C(=O)COc2ccccc2)CC3)CC4
O=C(NN=c1c(Cl)c[nH]cc1Cl)c2ccc[nH]2
O=C(c1ccc(F)cc1Cl)N5CCC4(CCCN(C3Cc2ccccc2C3)C4)CC5
COc3ccc(C(=NNC(N)=S)C=C1C=COC(=O)C12CCCCC2)cc3CN4CCOCC4
CCCC3C4(CCC[n+]2c(C)nc1c(C)cccc1c2C3)CCCCC4
CC(CC(=O)Nc1cc[nH]n1)=NNC(=O)c2ccncc2
CCOC(=O)C6nc(=O)n5(C1CC1)c(=O)cc4ccc(-c2ccc3c(c2)OCO3)cc4c56
CC(CC(=O)NC(C)(C)C)C2CCC(c1ccco1)O2
COc4ccc(CNC(=O)c1ccccc1NC(=O)c3nc(-c2ccccc2)ccc3OC)cc4
Fc5ccc(Nc3nnc(Nc1ccc2c(c1)OCO2)c4ccccc34)cc5
CC1CCCCC1NC(=O)CCCC(=O)C2CCCCC2
COc2ccc(CSc1n[nH]c(=S)s1)cc2
Cc4ccc(-c3noc(-c2cccc(S(=O)(=O)N1CCCCC1)c2)n3)nc4
C=CC(=O)Nc2ccc(C(=O)Nc1ccncn1)cc2Cl
COc2c(C)ccc(OC1OC(CO)C(O)C(O)C1O)c2C(=O)Cc3cccc([N+](=O)[O-])c3
CC(Nc2c(Nc1ccncc1)c(=O)c2=O)c3ccccc3
Cc6cc(-c5nc(-c4cccc(CNC3CCCC(NCCc1cccc2c1CCC2)C3)c4)cn5SC(C)C)no6
O=C(NCC(CC(=O)NO)S(=O)(=O)c2ccc(Oc1ccccc1)cc2)Nc3ccccn3
COc1cc5c(cc1OCc2ccccc2)nc4cc(N3(CC(C)C)CC(CNC(C)=O)OC3=O)ccc45
COCCC(O)C3(O)C(OCc1cnc(C(=O)O)c(O)c1)CC2(C(C)(C)O)CCC(C)(COC(C)=O)C(OC(C)=O)C2C3OC(=O)c4ccccc4
Oc4ccc(CCNc3ccn2ncc(-c1ccncc1)c2n3)cc4
OC4CO(CCN1CCOCC1)(c3cc2ccccc2o3)C(O)C(O)C4O
CC1(C)N=C(N)N=C(N)N1c4cccc(CCc3ccc(-c2ccccc2)cc3)c4
COC(=O)c1cc(Br)ccc1OP(=O)(c2ccccc2)c3ccccc3
CC(C)CCn3nc(C(=O)Nc1ccc(Cl)cn1)c2ccccc2c3=O
O=C(COc1ccccc1)Nc2nonc2-c3ccccc3
Oc4ccc(C2Cc1cc(O)c(O)c(O)c1CC2c3ccccc3)cc4Cl
O=C3OCC(n2cc(S(=O)(=O)c1ccc(F)cc1)nn2)C3
N#Cc2c1ccc(C#N)cc1cn2-c3nc(N)nc4[nH]cnc34
CCCCCCCCCCCCCCCC(=O)NC(CCCCN)C(N)=O
CN(C3CCNc1c(cnc2c1S(=O)(=O)CCC2)C3)S(C)(=O)=O
O=[N+]([O-])C5=C(Nc1ccc2ccc3cccc4ccc1c2c34)CSC5
CCCCn3c(N)c(N(CCOC)C(=O)COc2ccc1ccccc1c2)c(=O)[nH]c3=O
CCC=CCC=CCC=CCC=CCC=CCCCC(=O)NCC(C)OC
Cn1ccc(Br)c1
CCCCCCCCCS(=O)(=O)CC(C)(C)C
O=C2C(Sc1ncc(Cl)cc1Cl)CCN2c3ccc(Br)cc3
CCC(c1nnnn1CCc2ccccc2)N(Cc3ccco3)Cc5cc4cc6c(cc4[nH]c5=O)OCO6
CCC(O)(c3ccc(Nc2nnc(-c1ccco1)o2)cc3)OCP(=O)(O)O
c6ccc(-c5cc(N2CCN(c1ccccc1)CC2)n4ncc(-c3ccccc3)c4n5)cc6
O=CC6CCc5ccc(CCC4CCC(=O)(N3CCC(CNC2CCOc1cc(Cl)ccc12)CC3)CC4)cc5N6
CCCC(CP(=O)(O)CCCC(=O)O)NC(=O)CCC(CNP(=O)(O)O)C(=O)NC(CC(C)C)C(=O)N(C(CCCNC(=N)N)C(=O)NCC(=O)NC)C(C)OC
NC(Cc1ccccc1)C(=O)NCC(CCC(=O)c2ccccc2)c3c(C(=O)O)[nH]c4ccc(Br)cc34
Cc4cn3(CC2C([N-][N+]#N)C1COP(=O)(O)OC1C2C(=O)N3C(C)(C)C)c(=O)[nH]c4=O
c4cncc(CCCCN3CCc2ccc(NCCc1ccccc1)cc23)c4
C=C(C)C1C=CC(=O)O1
CCC(C)C(NC(=O)Cc1ccccc1)C(=O)NC(Cc2ccccc2)C(=O)NC(CC(C)C)C(=O)N3CCCC3C(=O)NC(C)C(C)C
Nc1ncnc2c1ncn2C3C=CC(OCP(=O)(O)OP(=O)(O)OP(=O)(O)O)O3
CC2CN(c1ccc(CNCCOC)cc1)CCN2c4ncc(-c3ccncc3)cn4
Cc2cnc(-c1ccc(F)cc1F)o2
C=CCNC(=O)CC(O)C(C1CCCCC1)N3C(=O)C7CC6CC2C4(CC(N2C3=O)C5(=O)C(=NNC(=O)CCCC)C(=O)NC45(C)C)C6O7
O=C(O)c3ccc(Cl)c(Nc2nccc(-c1cc(C(=O)O)ccn1)n2)c3
Cc2nc(C)n(C(=O)CCC(=O)Nc1ccccc1Cl)n2
CCC(C)(C)NC(=O)c3cn2c(NC(CC(NC(=O)C(N)CNc1ccccc1)C(C)C)CC2C)nc3
N#CC(=Cc1cccc(Cl)c1)C(=S)NNS(=O)(=S)c2ccccc2
C=S(=O)([O-])N(CCCl)CC(Cl)Cl
CN(Cc1ccc(OC(F)(F)F)cc1)C(=O)c3cc(COc2ccc(F)cc2F)on3
CCN(Cc1ccccc1)c3ccc(Oc2ccc(C(C)C)cc2)cc3
Oc2ccc1ccccc1c2-c5cc(-c3ccc(F)cc3)nc(N4CCNCC4)n5
c5cc(Nc2ncc(C1CC1)cc2-c3ccc4c(c3)S(=O)(=O)CO4)ccn5
CCCCCCCCCCCCOCCC(NC(=O)C(OC)c1ccccc1)c3nc2ccccc2n3C
COc2ccc1ccccc1c2S(=O)(=O)NCCCc3ccccc3
Cc3cnc(NCC2CCCC(NC(=O)C1CCCO1)C2)c(C)c3
COc3ccc(CNS(=O)(=O)c2c(C)nc1sccn1c2=O)cc3Br
N#Cc3cccc(-c2ccc(C=C1SC(=O)NC1=O)s2)c3SC(=O)O
Cc1cccc(N(C)C)c1Nc3ncc2c(C)nsc2n3
CCN(CC)S(=O)(=O)c4ccc(CC(=O)Nc3nc(CC(=O)NCc1ccc2c(c1)OCO2)cs3)cc4
O=C(NC1CCCCC1)C4C(=O)N(Cc2cc(C(F)(F)F)cc(C(F)(F)F)c2)c3cc(F)ccc34
CCN(CC)S(=O)(=O)c1ccccc13N=C(c2ccco2)CC3c4ccccc4Cl
COc3ccc(C2CCC(Cn1cc(C(CC(C)C)C(=O)O)nn1)O2)cc3
NS(=O)(=O)c2ccc(NC(=O)c1ccc(F)cc1)cc2
O=C6C(=Cc3c(C=Cc1ccco1)ccc(C=Cc2ccccc2)c3Br)C(=O)C(=Cc4ccccc4)(c5ccccc5)O6
O=C(O)CCC2CC1=CCCC1C23C=CC=CC3
CCNc4ncc(CN(C)CC2COc1ccccc1O2)c(N3CCCCCC3)n4
O=C(CCN2C(=O)C(=Cc1ccco1)SC2=S)Nc3ccc(Cl)cc3
COCCNC(=S)N(CCCOC)Cc1cccnc1
Cc1cc([N+](=O)[O-])ccc1NC(=O)c2ccc(F)cc2
COc1ccccc1NC(=O)c2ccccc2[N+](=O)[O-]
COc3ccc(-c2cc(=O)c1c(OC)c(C)c(C)cc1o2)cc3OC
C#Cc1cc2c(cc1CC(C)C)CCC2=O
CCC5NCc3c(sc4nc(-c1ccccc1)c(-c2ccccc2)cc34)C5
CC(C)Cn2c(=O)c(C(=O)O)c(O)c1ccccc12
Cc1ccsc1C=Cc2c(F)cccc2OCCN(C)C(=O)Nc3ccc(F)cc3
Cc3nnc(-c2cc(N=C(N)Nc1nccs1)no2)c4ccccc34
COc1c4c(c(CCN)c2sccc12)C(=O)c3c(O)ccc(O)c3C4=O
CCCCCC(NC(C)=O)C(=O)NC(CC(C)C)C(O)C(CC(=O)NCCN(C)C)C(C)(C)C
COc3ccc(C2=CC(=O)c1ccccc1N=C2C)cc3OC
COC(=O)C=Cc1c5c(c3c(c1)Oc2ccc4c(c2C3=O)OCO4)CCN(C)CC5
COC(=O)C(CS)Cc3ccc(NC(=O)C1CCCN1C(=O)C2CCCCC2C(=O)O)cc3
COc1cccc(OC)c1OCCNCC(O)C(Cc2ccccc2)NC(=O)c4cccc(-c3ccccc3)c4
CN(C)c2nc(N)c1ccccc1n2
O=S(=O)(NCCN3CCC(c1noc2cc(F)ccc12)CC3)c4cccc5ccccc45
O=C(CSc1cc(Cl)c(Cl)cc1Cl)NN=Cc2ccco2
COC(=O)NC(Cc1ccc(OC)c2ccccc12)C(=O)NC(Cc3c[nH]c4ccccc34)C(=O)O
O=C(O)C4C(CCCCCC3(O)(c2ccc(Cc1ccccc1)cc2)CC3)CCCC4
Cc4cc(-c2n[nH]c3cc(NC(=O)NCc1ccccc1)ncc23)ccn4
O=C(O)CC1NC(=O)CS1
C#CC[N+]4CC(#Cc1c(OC)cc3cc1c(N=Cc2ccccc2[N+](=O)[O-])c(=O)n3C)C(C)=C(C(=O)OC)C4=O
COc1ccccc1C(=O)OCC=CC=CC4=CC(=O)NC3C(=O)N(c2ccc(F)cc2C)C(=O)C34
O=c3[nH]c2ccc(-c1ccccc1)cc2n3-c7ccc(-c6ccc(OCc5ccc4ccccc4n5)cc6)nc7
CC(C)c4ccc(CC3Sc2ccc(-n1ccnc1C)cc2C(=O)N3C)cc4
O=C(Nc2cnc1[nH]ccc1n2)N4CCCC(Oc3ccc(C(F)(F)F)cn3)C4
O=c4co2c1(ccc(Cl)cc1c3ccccc23)cc4CN5CCCC5
CC(C)COc4c(C(=O)(NN)N2CCN(C(=O)OCc1ccccc1)CC2)nc(-c3ccccc3)n4-c5ccccc5
CN(C)Cc3nnc(-c1cc(C(F)(F)F)ccc1F)c(-c2ccc(F)cc2)n3
COc3ccc(CCNS(=O)(=O)c1cc(Br)cnc1Nc2ccc(Br)cc2Cl)cc3OC
Cc4ccc(OCc2nnc(SCC(=O)NCc1ccccc1)n2-c3ccccc3)cc4
Cc2ccc(OC(=O)N(C)Cc1ccccc1)cc2-c6cc(-c5cccc(N34CCN(CC3)CC4)c5)n(CCCO)n6
Cc3cc(C(=O)NCc1ccccc1)c2ccccc2n3
COc1ccccc1N3CCN(C)C(CC2=NCCN2)C3
NC(=S)NN=C(c2cc1ccccc1[nH]2)c3cccc(Cl)c3Cl
CC(C)=CCCC(C)=CCCC(C)=CCCC(C)=CCCC(C)=CCO
CCCCCC(=O)Nc1cc([N+](=O)[O-])ccc1C
O=C(c1ccc2c(c1)CCN2S(=O)(=O)C(F)(F)F)N34CC(C3)CC(=O)N4C5CC5
C
CCCn3c(SCC(=O)Nc1cccc(OCC)c1)nc2ccccc23
Cc2nc5c(c(N1CCOCC1)n2)C(c3cc(C)no3)CC(NS(=O)(=O)C=Cc4cccc(F)c4)C5
CCC3CCC4(C)C2CCc1cc(O)ccc1C2CCC34C
CCN(C2Nc1ncc(cc1C(=O)N2C)C4SCc3sccc3C4)C(=O)CF
Cc4ccc(CC1C(=O)Nc2c1c(=O)[nH]c(=O)n2Cc3ccccc3)cc4
N#Cc5ccc(Nc3[nH]ncn4nc(-c1ccccc1)c(-c2ccc(C(N)(CO)CCO)cc2)c3-4)cc5
Cc1noc(C)c1-c4cccc(COc3ccc(CN2CCC(C(N)=O)CC2)cc3)c4
C=CCOC1C(O)C(CO)OC1n3cnc2c(N)ncnc23
C#CCCCNc2nc(=O)c1cccnc1s2
CCCCCCN(C)C(=S)NC(C)(C)C
O=C2CCS(C1=NCCS1)N27CC6CCC(CCOc4cccc5[nH]c3ccccc3c45)C(C6)C7
O=S4(=O)NC(NCC2(N1CCCC1)CCCCC2)c3cc(Cl)ccc3N4
NC(CO)(COc1c(F)c(F)c(F)c(F)c1F)C(=O)O
COc5ccc(C=Nn4c(-c1ccccc1)c3(-c2ccccc2)cc(C=CC(=O)NC(C)(C)C)[nH]c3cc4=O)cc5Br
CN(C(=O)c2nsc(-c1ccccc1)c2-c3ccccc3)C4CC4
COc1cccc3c1C(=O)c2c(O)c4c(c(O)c2C3=O)CC(O)(C(C)=O)CC4OC6CC(NC(=O)CC5CCCC5)C(O)C(C)O6
Cc3cc(C)cc(-c1[nH]c2c(c1O)C(=O)CC(C)(C)C2)c3
CC5(C)CCC4C(C(=O)OCCCN1CCCCCC1)C(C)C2(=O)C(CCC3=CC(C=O)CCC23)C45
Cc4cc(NS(=O)(=O)c1ccc(N)cc1)n3nc(C)c(-c2ccccc2)c3n4
O=C(Nc2cccc3ccc(N1CCCC1)nc23)c5ccc(-c4ccccc4)cc5
COc2ccc(NC(=O)Nc1cccnc1)cc2
NC(=O)Nc1ccc(CC(O)CO)cc1
CN(Cc1cc(C(F)(F)F)cc(C(F)(F)F)c1)CCC(=O)NC34CC2CC(CC(C2)C3)C4
COc1ccc2c(c1)SCC4=C2C(=O)c3nc(C(=O)O)ccc3C4=O
Cc1nc(=O)[nH]c(O)c1S(=O)(=O)N3CCC(C(=O)NCCCN2CCOCC2)CC3
Cc3cccc(-c1cc(C(F)(F)F)nc2c(C(F)(F)F)cccc12)c3
COc4nc(Oc3ccc(NC(=O)CN(c1ccc(F)c(F)c1)S(=O)(=O)CCc2ccc(O)cc2)cc3Cl)nc(C)n4
NN=C(N)Nc1nnsc1C(O)CO
O=C(O)c2cc1cc(Cl)ccc1n2Cc5nc(N3CCOCC3)c4cc(Cl)ccc4n5
CN(c4cc3cc(NC(=O)CN2CCc1sccc1C2)ccc3o4)C5CCN(C(C)C)CC5
Cc1cc(Br)c3c(c1)CNC(CCc2ccc(C(=O)O)cc2)C3
CCN2CCc1ccccc1C2c3ccccc3O
Cc1ccccc1OC5CCN(C(=O)Cn4nc(-c2ccc3c(c2)OCO3)nc4C(F)(F)F)CC5
O=C(CScn5c(Nc1ccccc1)cc4cc(C(=O)N3CCN(c2ccccc2F)CC3)sc4n5)OC6CCCCC6
NCc4ccc(C(=O)Cc2c1ccccc1cc3ccccc23)cc4
CN(c2nc1ccc(N)cc1[nH]2)c4ccc3ccn(CC(=O)O)c3c4
N#Cc2ccc(S(=O)(=O)NCCc1ccccc1)cc2
O=C(NCCc1ccc(Cl)cc1)c4ccc3c(=O)n(Cc2ccccc2)c(S)nc3c4
CC(C)C(N)C(=O)NCC=Cc1ccccn1
CNC(=O)c4ccc(NC(=O)Cc3ncc2cc(-c1c(Cl)cccc1Cl)c(=O)n(C)c2n3)cc4
CS(=O)(=O)c2ccc(CNC(=O)CSC(=S)N1CCCCC1)cc2
COc1cc3c(cc1OC2CC(=O)CCC2C)C(=O)CCC3
CCC(CC)n3nnc2cc(S(=O)(=O)N1CCCCC1)ccc23
CCNC(=O)NC2(=O)CSC(=Cc1ccc(N(C)C)cc1)C2=O
Cc1c(Cl)nc(Cl)n1-c4ccc(C(=O)NC3CCN(Cc2ccccc2)CC3)cc4
COc5ccc(N(C(=O)c2nc(-c1ccco1)on2)C(C(=O)NC3CCCCC3)c4cccnc4)cc5
CC3CCN(CCNC(=O)CCc2nc(-c1cccc(F)c1)no2)CC3
Cc4ccc(S(=O)(=O)N3CCN(C(=O)CSc2ccc1nnc(C)n1n2)CC3)cc4Cl
CC(=O)N2CCN(C(=O)c1noc(C(C)C)c1C(C)C)CC2
O=C(CCS(=O)(=O)c1ccc(F)cc1)NN=Cc2cc(Br)ccc2O
CN(C)CCNC(=O)c3ccc(Cl)c(Nc1nc2c(s1)CCCC2)n3
Cc5cccc6cc(C(=O)N(CC1CC1)C4(C2CC2)CCO(S(=O)(=O)c3ccc(C)cc3)O4)[nH]c56
CNCC(=O)Nc2ccc(S(=O)(=O)Nc1ncccn1)cc2
COC(=O)c3cc(NC(=O)c2ccc(N1CCOCC1)c([N+](=O)[O-])c2)ccc3O
COC(=O)CNC(=O)C1CCCN1C(=S)Nc2cccc(Cl)c2
Nc3nc2ccc(C(=O)Nc1cc(F)ccc1F)cc2s3
Cc1cc3c(c(=O)o1)-c2ccccc2OC3CN(C)C
O=C(Cc1cc(Cl)ccc1Oc2c(Cl)cccc2Cl)NCCCCO
CCN3CCN(C(=NC(=O)C1CC1)c2ccccn2)CC3
CCCCCCCCCCCCCCCCOCC(COP(=O)([O-])OCC[N+](C)(C)C)OC(C)=O
CC4=C(C(=O)N2CCc1ccccc1C2)C(c3ccc(F)cc3)NC(=S)N4
COc3ccc(CNC(c1ccc(Cl)cc1)S(=O)(=O)c2nccn2C)cc3[N+](=O)[O-]
O=C(CCCCCCc1ccccc1)CN4CCC(OC(=O)N3CCc2cc(F)ccc23)CC4
CC(=O)OCC(O)C(O)C4(O)CCC3C2CCc1cc(O)ccc1C2CCC34C
Cc3cc(C(=O)C=Cc2cnn(-c1ccccc1)c2)c(C(=O)O)s3
O=[N+]([O-])c3cc(Cl)cc(C=NOC2CCN(Cc1ccccc1)CC2)c3
CCc4ccc(NCCC3CNC(=O)c1(ccccc1C(=O)Nc2ccc(C)c(C)c2)C3)cc4
NCC3OC(OC2C(N)CC(N)C(OC1OC(CN)C(O)C(O)C1N)C2O)C(N)CC3O
NC(=O)COc1ccccc1-c3cc(-c2ccco2)nn3CCO
CCOC(=O)c1ccc(NC(P(=O)(O)O)P(=O)(O)O)cc1
O=C(O)c2cccc(NS(=O)(=O)c1ccccc1Br)c2
NS(=O)(=O)c4ccc(-n3nc(C(F)(F)F)c2c(-c1ccccc1)ncnc23)c(F)c4
Cc2c(C1=NCCN1)[nH]c3cc(Cl)c(Cl)cc23
CC(c1ccccn1)C(C(=O)N3CCN(Cc2ccccc2)CC3)C(=O)Nc5ccc(Oc4ccccc4)cc5
CC(=NOC(=O)C(c1ccc(Cl)cc1)N2C5CC4C(C2)c3ccccc3N4C(C)(C)C5O)c6ccncc6
O=C(C=Cc1ccc(O)c(O)c1)Cc2ccc(O)c(Br)c2
CNCCN3C(=O)C(Cc2cccc(-c1cccnc1)c2)SC3=S
C
O=C(O)CSc1nnnn1-c2ccccc2
CC4CC=C(C=C3C(=O)N(c1ccccc1)c2ccccc23)C4
C#CCn1nnnc1CN(C)Cc2ccccn2
FC(F)(F)c2ccc(C1=CCNCC1)cc2
O=C(NC(=O)c2ccc(-c1cccc(F)c1)cc2)c4cc3cccc(O)c3nc4O
Cc5cc(NC(=O)C1CCC(C)C2(C)C1C(=O)CC3C2CCC4(C)C3CCO4)cc(C)c5OCC(F)(F)F
O=c6cc(N4CCN(CC=Cc2cn(-c1ccccc1)nc2-c3ccccc3)CC4)c5cccc(O)c5n6O
O=C(O)c4cc(S(=O)(=O)NC=C2C=C(C=Cc1ccccc1)CN2c3ccccc3)ccc4O
CC(NCC(=O)O)C(=O)O
N#Cc4ccc(Nc3ncc(Cl)c(Nc1ccccc1S(=O)(=O)CCc2ccccc2)n3)cc4
COC(=O)C=C2CC(C(O)CC(=O)O)C1(CCCCC1)O2
c3cn2cc(OCc1ccncc1)ccc2[nH]3
O=C(O)c1ccccc1-n4cc(-c3ccc(C2=NCCN2C(=O)CC(F)(F)F)cc3)cn4
COc2cc(OC)cc(C(=O)Nc1c(Cl)cncc1Cl)c2
COc4ccc(C3CC(c1c(F)cccc1Cl)=Nc2ncnn23)cc4
CC(C)NC(=O)Cn4c(=O)n(Cc1ccc(F)cc1)c(=O)c3oc2ccccc2c34
CN(C)CCCOc1ccccc1NC(=O)c2ccncc2
CC(C)(NC(=O)c1cccnc1C(=O)N2CCCC(F)C2)c3ccccc3
Cn1c(CC(=O)NO)ccc1-c2ccccc2
COc5ccc4c(O)c(CNC(CO)CCCc3cc(-c2cccc(NC(=O)COc1ccccn1)c2)nc(N)n3)c(C)cc4c5
CC3(N2CCC(CC(=O)NCc1ccc(C#N)cc1)CC2)CCCCC3
Cc3cccc(Nc2nc(Cl)c(-c1ccccn1)s2)c3
CCCCC(C(=O)Nc2ccc1oc(=O)sc1c2)CCCC5CCC(=Cc4ccc(-c3ccccc3)cc4)C(=O)O5
COc1ccccc1-c4nc(C)c(COC(=O)CNS(=O)(=O)c2c[nH]c3ccccc23)s4
CCOc3ccc(-c2nc(-n1ccc(=O)[nH]c1=O)nn2C)cc3
COc3ccc(C2=Cc1c(c(OC)c(CC=C(C)C)c(OC)c1OC)C(=O)O2)cc3
CCn5cc(C(=O)OC)c(=O)c4cc(F)c(N3CCN(c2noc1ccccc12)C(C(C)C)C3)c(F)c45
CCOc3cc2ncnc(Nc1ccc(F)cc1OC(C)C)c2cc3OCC(C)C
CC=C6CCC5(c1ccc(O)cc1)=C(CCC(C)C)(C=C4(C)C3CCc2cc(O)ccc2C3CCC45C)C6=O
COcc2c(C)cc1c(O)c(CNCCCO)ccc1n2
COcc3ccc2oc(=O)cc(COc1ccc(F)cc1)c2n3
CCCCCn3cc(C(=O)NC1CCCCC1)c(=O)c2ccsc23
NCCC=C(c1ccc(F)cc1)c2cc(Cl)ccc2O
O=C(O)c4cc(F)cc(Nc3nccc(Nc2ccnc(OC1CCC1)c2)n3)c4
Cc3cccc(C(=O)NCc2nnc(SCc1cccc(C)c1)s2)c3
CCCOC(=O)c3cc(-c1ccccc1)n(CC(=O)c2ccc(F)cc2)c3N
Nc2nc(=O)c1ncn(COCCCP(=O)(O)O)c1[nH]2
CN(C)S(=O)(=O)Nc5cccc(-c4cnc3[nH]nc(-c2cc1ncncc1cc2F)c3c4)c5
CN5CCN(C(=O)NC4CC(C)c3c(-c2ccc(OCCN1CCCC1)cc2)n[nH]c3C4=O)CC5
Cc2nc(C1CCNCC1)nc3c2CCCN3c4ccccc4OCCF
Cn6cc(-c1cccc4c1-c2ccccc2-n3nncc3C4)c5cncc(Cl)c56
COc3ccc(OCc2ncc(-c1cccs1)s2)cc3OC
Cc2cc(-c1cccc(C(F)(F)F)c1)c(Cl)c(C)c2NC(=O)C4CCCN(C(=O)c3sccn3)C4
COC(C)(C)CNCc2coc(-c1cccs1)n2
CCCC1NCCCC1c2n[nH]c(=O)n2CC
CC(=NNC(=O)c1cccs1)c2nc(=O)cc(C)[nH]2
Cc3cccc(S(=O)(=O)NC(=O)C1(C)CCN1C(=O)C2(C)CCCCC2)c3
CC(C)(CC(OCCc2ccc(OCC1CO1)cc2)OC(=O)c3ccccc3)C(=O)O
O=C(COC(=O)COc1ccc(Cl)cc1Cl)NCc2ccccc2Br
NC(=NS(=O)(=O)c1ccc(Cl)cc1)Nc3nc2ccccc2c(=O)n3-c4ccc(Cl)cc4
N#Cc4ccc(C2=C(c1ccccc1)C(=O)OC2=Cc3ccccc3)cc4
c1ccccc1OCc4nc(-c2ccc3c(c2)OCO3)no4
COc4ccc(-c3cc(NC(=O)Nc1cccc(OCCCN(C)C)c1)c2ccccc2n3)cc4Cl
CNN(CCc1ccccc1)Cc2ccc(F)cc2
CC(=O)C[n+]1cccc3c1C(=O)c2ccccc2C3=O
N=C(NO)NN=Cc1cc(Cl)cc(Cl)c1O
N=C(N)NN=C3C(=O)N(Cc1ccc(C(F)(F)F)cc1)C(=O)c2ccccc23
COC=C(C(=O)OC)c1ccccc1COc2ccc(OC(C)(C)C)cc2
CCOC(=O)C2CCN(C(=S)Nc1ccc(Cl)cc1C)CC2
N#CC=C2CC(=NO)C(c1ccccc1)N3CCCC23
COc3ccc(C(=Cc1cc(O)cc(O)c1)c2ccc(OC)c(O)c2)cc3
C=CCc1c[nH]cn1
CC1CC(C(N)=O)=C(N)C2C1CCC3(C)C(O)CCC23
Cc3cccc(CCOc2ccc(C=CC1(=O)NC(COC(C)=O)CCC1=O)cc2)c3
Cc4ccc(Ocn3c(=O)c2cn(C1CCCC1)c(=O)[nH]c2[nH]3)cc4
NCCCCCCCSC(=S)NC(CO)C(=O)O
CN(C)c3cccc(Nc2ccc1c(N)n[nH]c1c2)c3
CCN1CC(=O)N2C1=NNC2=Nc4ccc3cc(C)c(Cl)cc3c4
CC(=O)NC(CC(=O)O)C(=O)NC(CCCCN)C(=O)NC(CC(=O)O)C(=O)NC(CCCNC(=N)N)C(=O)NC(CC(C)C)CO
CCOC(=O)N4CCC(NC(=O)c3ccc(CNc1nccc2ccccc12)cc3)CC4
N#CCn1[nH]c(=O)c(Br)c1C(=O)O
Cc4cn(S(=O)(=O)c1cccc(Cl)c1)c5c(C=C3C(=O)Nc2c(Cl)cccc23)cc(Cl)cc45
O=C(C=Cc1ccc(Cl)c(Cl)c1)c2cccnc2
Cc4ccc3oc(=O)c(C(=O)NCc1ccc2c(c1)OCO2)cc3c4
Cc4ccc(C(=O)Nc3ccc2nc(NC(=O)C1CCCCC1)sc2c3)cc4
CC(C)C(NC(=O)CN(C(=O)C(CC(NC(=O)CCC(C)C)Cc1ccccc1O)C(C)C)C(C)C)C(=O)c3nc2ccccc2s3
Cc3ccc(Oc1ncccc1C(=NCc2ccc(OCC(C)C)cc2)NO)cc3C
COc4ccc(-c2nn(-c1ccccc1)cc2C(=O)NNC(=O)Cc3ccccn3)cc4Cl
O=C(NCCNc1ccncc1)c3nc(NCC2CC2)ncc3C(F)(F)F
CCCCn2c(N)c(N(CC(C)C)C(=O)CNC(=O)c1ccco1)c(=O)[nH]c2=O
NP(=O)(c1ccccc1)c2ccccc2
CC(NC(=O)CCC(C(=O)c1ccc(Cl)cc1)C(=O)c2ccccc2)C(=O)O
CCC3(CC)C(C(=O)Nc1cccnc1)C(c2ccccc2F)N3C(=O)N4CCCC4
COC(=O)C=Cc4cccc(OCc2cn(-c1ccc(Cl)cc1)nc2-c3ccc(Br)cc3)c4
CCOC(=O)C(NC(=O)C(CC1CCCCC1)NC(=O)C(N)CCCCN=C(N)N)C(=O)NC(CCC(=O)O)C(=O)NCC(=O)O
CCCCn4c(-c1ccc(F)cc1)cnc3c(=O)nc(N2CCOCC2)nc34
Cc2[nH]n(-c1ccccc1)c(=O)c2=Cc3ccccc3
COc3ccc(Oc2cccc(S(=O)(=O)NC(C(=O)NCc1c(C)cc(C)cc1C)C(C)C)c2)cc3
CCNC(=NC=Nc1ccc(C#N)cc1N)SCC(N)=O
CN(C)CCNC(=O)c2cc1cccc([N+](=O)[O-])c1oc2=O
CC(=CCCC(=S)NC(c1ccc(Br)cc1)c2cccnc2)C(=O)O
CCn2cc(O)n(Cc1ccc(Cl)cc1)c2=S
CCOc1ccccc1NC(=O)C3CCN(S(=O)(=O)N2CCCCC2)CC3
NC=N2CCC(CF)n1nc(N)nc12
CN(C)S(=O)(=O)N2CCCC(C(=O)NCc1cccs1)CC2
Cc1ccccc1OCC(=O)OC=C(C#N)C#N
Cc1ccccc1-c4cc3[nH]c(-c2ccc(F)cc2)cc(=O)c3n4
C#CCN(N)c1cnc[nH]1
COc5ccc(-c4cc(=O)o3cc(C)c(OCC(=O)Nc2ncc(Cc1ccccc1)cc2)nc3n4)cc5
C=CCOc4ccc(Cc1ccccc1Oc2ncnc3[nH]cnc23)cc4
CCOc1ccc(C)c2nc(C(C)(C)C)n[n+]12
O=C(Nc1ccccc1CN2CCCC2)c3cccc(Cl)c3
COcc5c(OC(C)=O)cc4oc(C(=O)c1cc(OC)c(OC)cc1)c(Oc3ccc2ccccc2c3Br)c4c5
CC(NC(=O)Cc1cc(C#N)ccc1N2CC3CC2CC3C(=O)NC(C)C)c4ccccc4
COc2ccc(CN1C(=S)N(CC(C)C)CC1C(=O)NO)cc2
Cc4cc(C)c(NC(=O)NC3CCOc2ccc(C(=O)NC1CC1)cc23)c(C)c4
FC4CNCC(c3ccc(Nc2nc1cc(Cl)c(F)cc1[nH]2)cc3)C4
CC(=O)c1cc(F)c2c(c1OC(C(=O)O)C(C)C)CCCC2
Cc2cc(S(=O)(=O)NC(=S)NC(=O)c1ccccc1)ccc2Cl
Cn5c(=O)c4nc(C23CCC(NC(=O)c1ccncc1)(CC2)C3)[nH]c4n(C)c5=O
COc1ccccc1Nc3nc(-c2cccnc2)cs3
CCOC(=O)c3ccc2[nH]c1ccc(C(=O)O)cc1c2c3
COCCn3cc(S(=O)(=O)C1(CC(=O)O)CCCC1)c2ccccc23
O=C(C2Cc1ccccc1CN2C(=O)c3ccccc3)N5CCc4ccccc4C5
C=C2(c1cccc(C(F)(F)F)c1)CCC(NCCCC(F)(F)F)C2Cc3cc(C(F)(F)F)cc(C(F)(F)F)c3
CCN(CCn3c1ccccc1c2ccccc23)C(=O)NO
CS(=O)(=O)c4ccc(-c3nc(NCc1cccc(Cl)c1)c2ccccc2n3)cc4
Cc1ccccc1-c2cc(C(=O)N(C)C)n[nH]2
CCCCCCCCCCCCCCCCOC(=O)C=CC(=O)OC(COC1OC(CO)C(O)C(O)C1O)COC(=O)CCCCCCCCC
CC(C)c3nn(Cc1ccc(Cl)cc1)c4(=O)cc(N2CCOCC2)sc34
COc3ccc(CCN1CC(C)CC1Nc2ncc(C(N)=O)cn2)cc3
CCC4(C)(C)n(nn3ccc2ncc(-c1cc(F)c(O)cc1C)n2c3=O)CCCCCC4
C=CC(OC(=O)NC(CC=C)(CC(=O)Nc1ccc2c(c1)OCCO2)c3ccccc3)c4ccccc4
Cc1ccc5c(c1)c(C(=O)O)c(-c2cc4cc(c2)Oc3ccccc3C4=O)n5C
Clc3cnc(N2CCCC(Cn1ccnc1)C2)c(Cl)c3
C=C(CCCC=C(C(=O)OC)CC(O)C(=C)C1C(C)OC(=O)C=CC(OC)C(=O)C=CC=CC(C)(C)C(O)CC1C)C(C)C
Cc2cc(S(=O)(=O)NCC(=O)OCC(=O)N1CCCC1C(=O)O)c(C)cc2OCC(C)C
COc2ccc(CN1CCCCC1C(=O)O)cc2-c3nnco3
Cc3c(CN2CC(OCc1ccccc1)C2)noc3NC(=O)c4ccccc4Cl
COc1ccc(F)cc1C2(C)CCCCC2=O
COc4cccc(CCC2C(O)c1cc3c(cc1CC2)OCO3)c4OC
Cc1ccccc1OCCC(=O)Nc3cc(S(=O)(=O)N2CCCCC2)ccc3N4CCCC4
N#Cc3ccc(Oc2ccc(C1=NOCCO1)cc2Br)cc3
Cc1cccc(C)c1NC(=O)COC(=O)CNC(=O)c2ccccc2
C(=Cc3cc[n+](Cc1ccc2c(c1)CCO2)cc3)c4ccccc4
COc3ccc2cc(C#CC1(O)CCCCC1)sc2c3
Cc4cnc(N1CC3C(CC1)OC(c2ccccc2C)C3)s4
O=C(O)CCC(=O)Nc2ccc(OCc1ccc(Cl)c(Cl)c1)cc2
O=C(NC(Cc1ccccc1)C(=O)O)C(=O)NC(CCc2ccccc2)c3ccc(Cl)cc3
CCCnc2(=O)cn1cC(=CC(=O)NCCCN(C)C)[nH]c1n(CCC)c2=O
COc1ccc(Cl)cc1C(=O)OCC(=O)N3CCc2ccccc23
COc3ccc(OCCCc2cc(CC1(C(=O)NC(C)(C)C)CC1)no2)cn3
O=C(CC[N+](=O)[O-])Nc3ccc2[nH]c(C(=O)Nc1ccc(Cl)cc1)cc2c3
CC(N)C(=O)Nc2cc(C(=O)O)c1ccccc1c2
N=C(N)c3ccc(CNC(=O)C1CCCN1C(=O)c2ccc(C(=N)N)cc2)cc3
[N-]=[N+](=O)[O-]
COc5cc(C3c1c(ccc2ncnn12)C(COC)C(=O)N3Cc4ccc(Cl)cc4)ccc5O
O=C(OC=C2(F)C(=O)C(O)C(c1ccc(O)cc1)O2)c3cccc(F)c3
C3C(=O)OCC4CC(C)C12=CC(=O)OC(C)C1(C)CC(O)C(O)C2(O)C34
Cc1ccccc1N3CCN(S(=O)(=O)c2cccc([N+](=O)[O-])c2)CC3
COc1cccc3(c1)[o+]cc2ccc6c(N)(c2c3-c4cccc(C(=O)O)c4)C(=O)c5ccccc5-6
CC(C)CC(C=CS(C)(=O)=O)NCC(CNCCCc1ccccc1)C(=O)O
C=C23CCC(n1ccc(=O)c(N)c1)CC2CCC4C3CCC5(C)C(O)CCC45
O=[N+]([O-])c3ccc(NS(=O)(=O)c2ccc(-n1cccn1)cc2Cl)cc3
COCCn4ccc3(=O)c(-c1cccs1)c(Oc2ccccc2OC)n(C)c3c4
CCCCC(Cc1ccc(O)cc1)C(=O)O3CC(=Cc2ccccc2)C(=O)O3
CN(C=CC3=CCN(CCN1CCCC1)C(=O)c2ccccc23)c5ccc4ccccc4c5
COc3cc(OC)cc(OC(=O)C2CCN(C(=O)c1cccn1C)CC2)c3
O=C(CNC(=O)c1ccccc1Cl)Nc2cccnc2Cl
CC1=C(C)C(=O)C=CC1=O
CC2CCCN(C(=O)NC(=O)C(CC)c1ccc(CC)cc1)C2
CC(C)CCC(=O)N4CCC(Nc1ccc(F)cc1)CC(COC(c2ccccc2)c3ccccc3)O4
CCC(=O)OC5CC(=O)C4C(C)(C)(CC=C3(C)Cc1c([nH]c2ccccc12)C34C)O5
CNC(=O)c3cc(OC)c(NC(=O)c2cccc(-c1csc(N)n1)c2)cc3F
CC(Cc1c[nH]c2ccccc12)(NC(=O)OC4C3CC5CC(C3)CC4C5)C(=O)NC6CCCCC6c7nn[nH]n7
O2=CNC(COCc1ccccc1)C2=Cc3ccc(Br)cc3
CCN2CCN(c1ccccc1)CC2C(=O)NCCCn3nc(C)ccc3=O
CC(=O)Nc2ccc(C(=O)C=Cc1ccc[nH]1)cc2
O=C(O)C(F)(F)F
O=C(C1CC1)NN5=CC3(CCOc2ccc(Cl)cc23)c4ccc(Cl)cc4C5=O
CCCCCc3ccc(NS(=O)(=O)c2cccc(C(=O)NCc1ccc(Cl)cc1)c2)cc3
COCc3nc(-c2cc(OC(C)C)cc(NC(=O)Nc1ccccc1)c2)cs3
CCCC5CC(C)C1(CCC2(C)C4=C(C(=O)CC12C)C3(C)CCC(=O)C(C)(C)C3C(O)C4O)O5
CCCCOC(=O)c2cc1c(OC)ccc(OC)c1o2
CC(=O)N1CCN=C1SCc2ccc(Cl)cc2Cl
CCOCCN(C(=O)CCCC1CCCCC1)c2c(N)n(CC(C)C)c(=O)[nH]c2=O
COC(=O)Cn3nc(-c2ccc1ccccc1c2)ccc3=O
CC(NS(=O)(=O)c1cccc(F)c1)C(=O)N(CCCC(=O)N2CCCC2C(N)=O)C(=O)CO
O=C(NCCSc2nc1ccccn1n2)c4c(S)nn(-c3ccccc3)c4C(F)(F)F
NC(CC(=O)O)c1ccc2c(c1)OCO2
C=CCNC3(=O)CCN=C(c1ccc(Cl)cc1)c2cc(Cl)ccc23
CCC(=O)N6CCc2n(nc(C1CC1)n2Cc5ccc(-c3ccccc3-c4nn[nH]n4)cc5)C6
CCC(c1[nH]3c(=O)(c(=O)[nH]c1C2CC2)CCC(C)(C)C3)N(C)C
NC(=O)c1cccc(c1)C(=O)n35cc4(c(OCc2cc(F)cc(F)c2)cc3=O)C(C(F)F)CN(C(=O)CCNC(=O)C(F)(F)F)C4N5
CN(Cc1cccc2ccccc12)C(=O)c5cc4sc(N3CCOCC3)nc4s5
CN(Cc1cncn1Cc2ccc(OCCF)cc2)c4ccc(C(=O)N3CCC(F)C3)cc4
CC(=O)Nc5ccc(C=Cc4ccc(CNc3ccnc(Nc2ncc(-c1ccc(F)cc1C)[nH]2)c3)cc4)cc5
COC(=O)CCN(Cc1cc(OC)ccc1F)C(=O)c3ccc(S(=O)(=O)N2CCOCC2)cc3
CN(C)CC(=O)N4CCC(c2nc1sc(C(C)(C)C)cc1n2Cc3ccccc3F)CC4
Nc1nc(C(F)(F)F)ccc1C=Cc3nc2ccccc2[nH]3
CC(C)c2ccc(C=CC(=O)c1ccc(Cl)cc1[N+](=O)[O-])cc2
CCN(C(=O)c2cnc1ccc(C)cn1c2=O)c3cccc(OC)c3
Cc1nc(N)nc3c1c(-c2ccc(Cl)cc2)c4n3CCCN4CCN6CCN(c5ccc(F)cc5)CC6
CCc4cc(C(=O)C2=C(O)C(=O)N(c1cccnc1)C2c3ccccc3Cl)[nH]n4
COc5ccc(-cn4c(N)cC(=NNc3nc(N2CCc1ccccc1C2)nc(N)o3)o4)cc5
CCC(=O)NC(CCSC)C(=O)NC(Cc2ccc(OCc1ccccc1)cc2)C(=O)O
CCCN(CCC)C(=O)c3ccc2[nH]c1ccccc1c(=O)c2c3
Cc1noc(C)c1COc2ccc(C(=O)NC(C)C)cn2
Cc3ccc(C(F)F)c4nc(C)c(N2CCN(C(=O)CCn1cncn1)CC2)nc34
COC1(C=CC2CC1C(C(=O)O)N2Cc3csc(C(C)C)n3)c5ccc(C(=O)Nc4ccc(C(=N)N)cc4)cc5
CSCCC(NC(=O)OC(C)(C)C)C(=O)N3(C)CCc2cc(CN1CCOCC1)ccc2N3C(=O)c5ccc(-c4ccccc4Cl)cc5
CC(=NNC1=NCCN1)c2cccc3c2CCCC3
CCN6CCN(c5ccc4c3nn(Cc2nc1ccccc1[nH]2)c(=O)c-3c[nH]c4n5)CC6
CC(C)=CCCC(C)=CCC=CC2=CC1(=O)C=CC=C(C#N)C(C)C1(C)C2Cl
O=C(O)c4ccc(-c1ccc2c(c1)nnn2-c3ccccc3)cc4
CC(Sc1ccc(S(N)(=O)=O)cc1[N+](=O)[O-])C(=O)Nc4c(-c2ccccc2)[nH]c3ccccc3c4=O
O=c1[nH]nccc13cc(=O)n(CCc2cccc(F)c2)n3CCN4CCCCC4
CC(C)C(NC(=O)C(CC1CCCC1C(=O)O)NCCCc2ccccc2)C(=O)N3CCCC3C(=O)NCc4ccccc4
O=C(NCc1ccc(F)cc1)C4CCCN(S(=O)(=O)c2cccc3nonc23)C4
O=C(O)c4ccc(NC(=O)c2cc(COc1ccncc1)cn2-c3ccccc3)cc4
C
CC(=O)NC(Cc1ccc(OP(=O)(O)O)cc1)C(=O)N2CCCC2C(=O)Nc3cccc(Cl)c3
O=C(NC(CO)Cc1ccccc1)Nc2cc(F)c(O)c(F)c2
O=C(NCC(CNCCC3Cc2c(OC1CCOCC1)cccc2C3=O)c4ccccc4)c5ccccc5
CCN(CC)S(=O)(=O)c4ccc(-c3ccc2(N)nc1ccc(CCN)cc1oc2c3=O)cc4
COc5ccc(-n1nc4(C(C)(C)C)cc1N(C(=O)NcccccOc2cccc3nc(N)c(C(=O)O)nc23)s4)cc5
COc3cc(OCC2CCN(Cc1cccs1)CC2)cc(OC)c3OC
CC(C)CN2CN(S(=O)(=O)c1ccc(Br)cc1)CCC2=O
Cc1cccc3(c1)C(=O)N2CCNCC2C3
CCOC(=O)Nc1cccc2(C#N)c(C(F)(F)F)cc(C(F)(F)F)cc12
Cc3nn(-c1ccc(Cl)cc1)c4cc(C(=O)NCc2ccncc2)sc34
CNC(=O)Cc4csc(NC(=O)NC23CC1CC(CC(C1)C2)C3)n4
CNC(=S)NN=Cc2coc1ccccc1c2=O
CC(=O)c3c(-c1cccs1)c(-c2ccc(Cl)cc2)nn(C)c3=O
CNN2C(=O)C(=Cc1ccc(O)cc1)SC2=S
Cc2cc(Oc1ccc(C(F)(F)F)cc1[N+](=O)[O-])ccc2-c3cn(C)cn3
O=C(Cc1cccs1)NC4CCN(c2ccnc3ccccc23)CC4
O=C(N=NNC(=O)CCl)c1ccc3c(c1)nc(-c2ccco2)n3Cc4cccs4
CCCN(C(=O)CNCC2NCC(NCc1ccncc1)CC2)c3c(N)n(CC(C)C)c(=O)[nH]c3=O
O=C(Cc1c[nH]c2ccccc12)O4CC(Oc3cccc([N+](=O)[O-])c3)CN4C(=O)Cc5ccccc5
C
N=c2oc1ccccc1n2CCCn4cc(-c3ccccc3)nn4
Cc4nn(C1CCCCC1)c5sc(C(=O)Nc3ccc(-c2ccccc2)cc3)cc45
CC(C)(C(=O)OC(c2cc(=O)n1ccsc1n2)C3CCCCC3)C(C)(C)C
COc4ccc(-c3cnc2[nH]cc(-c1ccc(N(C)C)cc1)c2c3)cc4F
CCOCC(C(C)c5cccc(Nc4nccc(-c3ccc(S2(=O)(=O)NCC(N1C(=O)CCC(F)C1)CC2)cc3)n4)c5)C(=O)O
CSc3cccc(OCCNCc1cccc2ccccc12)c3
OC(CNCc1ccccc1)Cc3c(-c2ccc(Cl)cc2)cc4ccccn34
Cn4cc(C(=O)NCCCN3CCN(CCOC(c1ccc(F)cc1)c2ccc(F)cc2)CC3)cn4
O=C1(NCN=C1c2ccncc2)c3ccccc3F
Cc1ccccc1-cc6cc(CCNC(=O)C25CC4C(=O)N2Cc3ccccc3C4C5)nn6
Cc4cc(C)c(NC(=O)CSc3nnc(Nc2cccc(C(=O)N1CCOCC1)c2)s3)c(C)c4
NC(COc4cncc(-c3cnc(=O)c(-c2cc1ccccc1o2)n3)c4)Cc5c[nH]c6ccccc56
CNc4cccc(-c3ccc(-c2nnc(SCc1ccccc1C(F)(F)F)o2)cc3)c4
CC(C)OCCNC1(C(C)C)CCCCC1NC(=O)C(c2ccccc2)c3ccccc3
Cc3cc(OCCCCn1ccnc1)cc(C=Cc2ccncc2)c3
Cc6nnc(NC(=O)c4ccc(-c3ccc2(C)c(=O)c1ccccc1[nH]c2c3)c5sccc45)s6
O=c2[nH]nc(N1CCOCC1)c4c2-c3ccccc3S4(=O)=O
Cn2nc(C(F)(F)F)c(C(=O)NCCCCc1ccccc1)n2
C=CC(C)C1C24CC(=C)(C3(O)CC=CC(O1)C23O)C(=O)CC4(C)O
Cn3c(CCNC(=O)Nc2ccc1ccccc1c2)ccc3-c4ccc(Br)cc4
CCOc1ccccc1C3c2c(C)n[nH]c2OC(=N)C3C#N
CC(C)(C)c4ccc(-c3cc(N1CCOCC1)nc(Nc2c(F)cccc2F)n3)cc4
CC3(C)CC=CC(N1CCCCC1=NS(=O)(=O)c2ccccc2)C3
O=C2CSC1(=NCCCSC1)N2
N=C(N)NN=Cc3c(-c1ccccc1Cl)nc4sc(-n2cnnc2)nn34
COc2ccc1cc(OC)c3c(c1c2)C(COC(C)C)CCC3O
CCC(C)(C)C(=O)Nc2ccc(C)c(S(=O)(=O)N1CCCCCC1)c2
COc4cc(C(=O)N3CCC(N2CCC(O)(c1cc(Cl)cc(Cl)c1)CC2)CC3)cc(OC)c4OC
CCO2C(=O)C1C(C(=O)NO)NCC1C2=O
COc5cc(OC)cc(C(=O)N4CCN(c1ncnc2c1nc3n2CCCCO3)CC4)c5
Cc2nnc(CNC(=O)NC(C)c1ccc(Cl)s1)o2
Ncn4c(N)c3c(Nc1cccc(F)c1)c2ccc(F)cc2nc3[nH]4
C=C(C)C4Nc3cc(CC(=O)NCCc1c[nH]c2ccccc12)c(C(F)(F)F)cc3N(C)C4=O
OC5(c1ccccc1)CCN(c2cc3c(cc2F)c(=O)c(C(=O)O)cn3C4CC4)CC5
CS(c1nnnn1-c2ccccc2C)c3ccc(Br)cc3
Cc2cc(NC(=O)c1scnc1C)c(C)cc2NC(C)C
Cc1ncccc1Oc2ccc(S(=O)(=O)NC(C)C)cc2NC(=O)c3ccc(C#N)cc3
CCCCCCCCN(C(=O)c1ccc(Cl)cc1)c2ccccc2Cl
Cc2cc(C=C(C#N)c1ccc(S(N)(=O)=O)cc1)on2
O=C(Nc1cccnc1)c3c[nH]c2ccccc2c3=O
CC(C)(C)OC(=O)N5C(Cc1ccccc1)C(O)(CNC(CNc2ccccn2)C(=O)O)CCc4cc(-c3ccccc3)ccc45
COc5ccc(C(=O)c3c(C)n(CCCCCN1CCOCC1)c4ccc(-c2ccc(C)o2)cc34)cc5
Cc2ccc(OCCN1CCCCCC1)c(=O)[nH]2
CCOC3OC(C(=O)OCC)CN(CCc1ccccc1)C(Cc2ccccc2)C3OCc4ccccc4
COc3cccc(C2=NOC(CC(=O)NCc1ccccc1)C2=O)c3
CC(=O)c2ccc(CC(C(=CCN)c1ccc(O)cc1)C(=O)OC(C)(C)C)cc2
O=C(O)CSc2ncc(Cc1ccccc1)n2Cc3ccccc3
O=C(Nc2ccc1ccccc1c2)c5cccc(N4C(=O)c3ccccc3S4(=O)=O)c5
Nc2ccc(C(=O)NN=Cc1cccc(Br)c1)cc2Br
CNS(=O)(=O)N(C)CCSC(=S)N2CCN(c1ccccn1)CC2
CSCCC(NC(=O)C(N)CNC(=O)C(N)Cc1ccc(OP(=O)(O)O)cc1)C(=O)NC(Cc2ccccc2)C(N)=O
CCOc4ccc3nc(NC(=O)CCC(=O)N(CC(=O)NCC1CCCO1)Cc2ccco2)sc3c4
CN(C)c2ccc(C=CC(=O)c1ccc(O)cc1O)cc2
COc5ccc(C(c1nnnn1Cc2ccccc2)N4CCN(c3ccccc3OC)CC4)cc5OC
CC(=O)N(Cc1ccc(N(C)C)cc1)c5cnc6cc(Oc4ccc(NC(=O)C3(C(=O)Nc2ccccc2)CC3)cc4F)ccn56
COc2cccc(C(=O)NCc1cccc(F)c1)c2
COc3ccc(-c2nc(CNCCNc1ncncn1)cs2)cc3
Cc2oc(-c1ccccc1)nc2C(=O)NN=Cc3ccc(F)cc3
Cc2[nH]c1ccc(Cl)cc1c2C(C(=O)NNC(=O)NC3CCCCC3CC)c4ccc(Br)cc4
CC1(C)CC(=O)C3=C(C1)N(c2ccccc2)C(=O)CC3c4ccccc4
COc1ccc(C(C)=O)cc1S(=O)(=O)NC(CN2CCOCC2)CNc3cc(Cl)ccc3Oc4ccc(F)cc4
Cc1cc(N(C)C)cc(C)c1OCC(=O)NC(c2ccccc2F)(C(F)(F)F)C(F)(F)F
CC(C)(C)OC(=O)CNC(=O)N2CCC(Cc1c[nH]cn1)CC2
O=C(NC23CC1CC(CC(C1)C2)C3)c4ccc(Cl)cc4
COc2ccc(N1C(=S)CCCC1C)cc2
Cc3c(C(=O)N(C)Cc1nnnn1C)c2cccc(C(F)(F)F)c2n3Cc4ccccc4
COc4ccc(C(c1nnnn1CC2CCCO2)N3CCN(C)CC3)cc4
CCCc3nc(SCC(=O)N2CC(=O)Nc1ccccc12)cc4sccn34
COc2ccc(C(O)(C(F)(F)F)NC(=O)Nc1ncccc1C(=O)NC(C)C)cc2OC
C=CCnc4(-c1ccco1)ncc3(N)nc(OCCCCc2ccccc2)nnc34
CN(C(=O)Cc1ccccc1)C7(C(=O)NC3C2CC4CC(C2)CC3C4)Cc5c(ccc6ccccc56)O7
Cc3cc(S(=O)(=O)c2ccc1ccccc1c2)ccc3O
CC(=O)c1cc(OCCI)cc(OC(=O)CCS)c1O
CCNC2(=O)CSC(C(=O)Nc1ccccc1F)N(C(C)=O)C2c3ccc(Cl)cc3
CCCCCCOc2nc(-c1ccccc1)c(C#N)c(=O)n2Cc3ccccc3
N#Cc1ccccc1-n4ncc(C(=O)NCC3NCC2CC2C3)c47CCCN6C(=O)C5COCC5C67
CC(NC(=O)C(=O)NCC(=O)Nc2ccc(N1CCCC1)c([N+](=O)[O-])c2)C(C)C
CC(C)Cc1n4c(cn1CCCCCCc3[nH]nc(N2CCC(C)CC2)n3)CCCC4
O=C(NN=Cc1ccco1)c3cn(-c2ccccc2)nc3-c4ccc(F)cc4
CCOc2ccnc(Nc1ccc(S(N)(=O)=O)cc1)n2
CCCCCCCCCCCCCC(=O)CNCCCOCC(=O)O
O=C(C1CC1)Nc4cc(-c3nc2ccccc2[nH]3)ccc4-c5ccccc5
COc4cc(NC(=O)Cn3cc(Cc1cccn1C)c2c(F)cc(F)cc23)ccn4
Cc2nnc(S(=O)(=O)Cc1ccc(Cl)cc1)n2Cc3cccs3
CCOC(=O)c3cnc(C)c(C(=O)Nc2nc(-c1ccccc1OC)cs2)n3
COc1c(CN)c(C(N)=O)nn1C3CCN(C(=O)c2cn(C)nc2C(F)(F)F)CC3
Cc3cc(C)c(C(O)=CC(=O)c2sc1ncccc1c2C)c(C)c3
COc2ccc(C(=O)C=Cc1ccc(NC(=O)OC)cc1)cc2
CSc1nc(=O)cc[nH]1
O=C(c2ccc1ccccc1[n+]25CC(CCCC(=O)NCc3ccccc3)C(NC(=O)c4ccc(Cl)cc4O)C(O)C5O)c6c[nH]c7ccccc67
O=C(OC1C=Nc2cc(Cl)cc3cccc1c23)c4cccnc4Cl
C=C(COC3c1cc(ccc1OCCOc2ccccc2C(=O)O)C3C(=C)C)=O
CCC(=O)N(CCN2CCN(c1cccc(Cl)c1Cl)CC2)c3cccc(F)c3
CC(C)(C)NC(=O)C(NC(=O)c1ccncc1)c2ccccc2
COc3ccc(-c2csc(NC(=O)c1nc(C)no1)n2)cc3
O=C(NC(=Cc1ccccc1)C(=O)N2CCCC2)c3cccc4ccccc34
CC(C)(C)OC(=O)N1CCCC1C(=O)N2CCCC2C(=O)NC(Cc3ccccc3)NC(=O)C(Cc4ccccc4)NC(=O)OCc5cccnc5
CCCCCCSc1nc(O)cc(=O)n1C
CN4CCC(C)(Oc3cc(OCc1ccncc1)c(OCc2ccccc2)cc3)CC4C
COc3ccc(CSc1n[nH]c2nc(=O)cc(C)n12)cc3OC
Cc2c(O)c(C=NCc1ccccc1)c(O)c3ccccc23
CCOc5cc(C(=O)Nc4ccc(Cl)c(-c3nc2cc(C)c(NC(=O)C1CC1)cc2[nH]3)c4)cc(OCC)c5F
O=C(c2cccc(S(=O)(=O)Nc1cccc(F)c1)c2)N4CCN(c3ccccn3)CC4
Nc1nonc1-n3nnc(C(=O)NN=Cc2ccc(Cl)cc2Cl)c3C(=O)Nc4nncs4
CCCCCCCCNc1ccccc1NC(=O)CCC(=O)O
COc2ccc(C(=O)C=Cc1ccc(N(C)C)cc1)cc24OP(=O)(c3ccc([N+](=O)[O-])o3)C(C(=O)OC)=C4C
CCN(CC)C(=O)C2CCCN(C(=O)c1ccc(OC)c(OC)c1)C2
C#C5cccc(cN3cncn4ccc(cC#CCNC(=O)c2cccn(Cc1ccc(C(F)(F)F)cc1)c2=O)cc34)c5
CCOc3c(OC)cc(C(NC(=O)C1CCCCC1)c2sc(C)nc2C)cc3
CCCCN(CCCC)Cc3cc(NC(=O)C(C)(C)Oc1ccc(F)cc1)cc(-c2cccs2)c3
O=C(Nc2cc1cc[nH]c(=O)c1cc2Cl)c4ccc(Nc3ccncn3)cc4
COc4ccc(C3(C(=O)OC1CCCCCC1)CCN(C(=O)c2sc(C)nc2C)CC3)cc4
O=C(NC(CO)Cc1cccc(F)c1)Nc2ccc(F)c(Cl)c2
CCCCCNCc2ccc(NC(=O)OCc1ccccc1)cc2OC
CN2CC=N(CC(=O)NCCc1ccc(S(N)(=O)=O)cc1)CC2c3ccc(Cl)cc3
CCN(CC)c3ccc(NC(=O)C1(C)CCN1C(=O)Cc2ccc(C)s2)cc3
CC(NC(=O)C(C#N)=Cc1ccc(N(C)C)cc1)C(C)(C)C
Oc3cc(-c2ccc(O)c(-c1cc(C=NO)on1)c2)ccc3O
CN(c1ccccc1)S(=O)(=O)c5cccc(NC(=O)NC34CC2CC(CC(C2)C3)C4)c5
COc5ccc(-c2c4(-c1ccc(C(F)(F)F)cc1)cnc2COc3ccc(CC(=O)O)cc3-4)cc5
CS(=O)(=O)ON=C(N)c1ccc(F)c(Cl)c1
O=C(O)Cn3c4c(c2cc(OCc1cccc(F)c1)ccc23)CCCC4
Cc4c(CN3CC(O)C(n2nc(-c1cc(C)no1)ccc2=O)CC3)cccc4NS(C)(=O)=O
Cc2cccc(C(=O)NCCCNC(=O)c1c(Cl)cncc1Cl)c2
C=CCn3cc(CN2CCN(c1ccc(C)nc1)CC2)cn3
CCc4ccc(-c3cc(-c1ccc(C(F)(F)F)cc1)nc(N2CCNCC2)n3)cc4
Nc1ccccc1N25C(=O)C(N=C2N)c4cc(-c3cccc(C(N)=O)c3)ccc4N5
O=c2c1c4c(sc1nc3n2CCC3)CCCC4
COc5nc(Nc1cccc2c1CCC2)c4ncn(C(C)C3CCCCC3)c4n5
COc2cc(NC(=O)c1ccccc1)cc(OC)c2OC
Oc3ccc(-c1ccccc1Oc2ccc(F)cc2)nc3
CN(C(=O)COC(c1ccccc1)c3cccc(C=Cc2cccc(Cl)c2)c3)C4C5CCCC4CC=CC5
CC3(C)(C(=O)Nc1ccc2c(c1)OCO2)CCN3C(=O)c4ccc(Cl)cc4
CC5(=Nc1cccc(Cl)c1)cc(N)n4c(Sc2cccc(N)c2)nc3ccccc3c4c5=O
Nc1nonc1-n4nnc3c(NC(=O)c2cccs2)ncnc34
COc1ccccc1C(=O)c2c(C)ccc3c(C)cc(=O)oc23
N#Cc2cc(-c1ccncc1)ccc2NCc3ccccn3
Cc1cc(O)cc(C)c1C(=O)N3CCc2cc4c(cc2C3)OCO4
Nc1ncnc2c1ncn2C3OC(CO)C(O)C3O
COCC(=O)N(C1CCCCCCC1)c3csc(C(=O)c2ccccc2)c3
COc4ccc(-c1ccc3c(c1)C(O)(C(F)(F)F)(C(F)(F)F)c2ccccc2-3)cc4
COc4cccc(-c1nc(C(F)(F)F)ccc1CNC(=O)Cc3ccc(N2CCOCC2)cc3)c4
Cc1ccc(Cl)cc1S(=O)(=O)Nc5nc(NN=Cc2ccc(O)cc2)nc(Nc4ccc(NS(=O)(=O)c3ccccc3)cc4)n5
O=C(c1ccccc1)c3c(-c2ccccc2)noc3-c4ccccc4
NS(=O)(=O)c5ccc(NS(=O)(=O)ccccNC3(=O)CC(CSc2nc1ccccc1s2)C3c4ccc(O)cc4)cc5
CCOC2(=O)C(C)OCC1(C(C)=CC(=O)C=C1C)C2C(C)(O)CCC(=O)C3(C)OC3CC=CC(=O)OC
COc6cc(C5ccccnc(N1CCCCC1)cC(cn4ncc23ccccc2ncn3n4)n5)cc(OC)c6OC
C=CCn4c(SCC(=O)Nc2nc(-c1ccc(C)cc1)cs2)nc3[nH]nc(C)c3c4=O
Cc4cc(C)c(NC(=O)c1cccnc1S(=O)(=O)c3ccc(N=Cc2ccc(N(C)C)cc2)cc3)c(C)c4
O=C(Nc2ccc(-c1ccncc1)cc2)N6CCC(CCN5CCC(c3cccc4c3OCO4)CC5)CC6
O=C(Nc1ccccc1C(=O)O)c2ccc(N(CCCl)CCCl)cc2
CC(C)OC(=O)N3N=C(c1cccc2ccccc12)CC3c4ccc(Cl)cc4
CC(C)Oc1ccccc1NC(=O)c4sc3ncn(CC(=O)NCc2ccccc2)c(=O)c3c4C
CC(C)C4NC3C(OC2C(=O)N(C1CCCCCC1)C(=O)C2(C)C3)C4=O
O=C(c1c[nH]c2c([N+](=O)[O-])cccc12)N3CCCC3
CCOC(=O)c2[nH]c1ccccc1c2NC(=O)c3nc(C)c(C)cc3C
O=C(NC1CC2CCC1C2C(=O)N4CC=C(c3ccccc3)CC4)C5CCCN5C(=O)C6CCCN6C(=O)C(Cc7ccc(Cl)cc7)NC(=O)OCc8ccccc8
Cc1cccc(Cl)c1NC(=O)CN2C(=O)CC(C)(C)C2=O
CCCCC#Cc2cc(C(=O)N(C)c1ccc(C(C)=O)c(C(=O)O)c1)ccc2S(=O)(=O)C(C)C
NC(=N)N1CCCCC1NCC2CC2
Cc5cc(-c4cnn3c(N)(c(C(=O)NCCc1ccccc1)c2ccccc23)c4C(C)C)ccc5C
CC(C)(C)c6ccc(C(=O)Nc4ccc(-c3ccc2c(=O)cc(N1CCOCC1)oc2c3)c5sccc45)cc6
O=C(CCNC(=O)c1ccc(Cl)cc1)NCCC2=CCCCC2
O=C(O)c2cccc(NC(=O)C1CCCC1)c2
CC(C)Oc1cccc(c1)CCNC5C4Cc36cc(-c2ccccc2)(ccc3OC4CN(C)C)C(C)(C)CN56
COc1ccc(C(CNC(=O)CCC(F)(F)F)N(C)C)cc1OC
Nc4ccc(CNC(=O)c1ccccc1SCC(=O)N3CCCc2ccccc23)cc4
CNC(=O)C(CC(=O)OCC(=O)N2CCN(Cc1ccccc1)CC2)N4C(=O)c3ccccc3C4=O
CCOC(=O)C(C#N)P(=O)(Oc1ccc(C)cc1)Oc2cc(C(=O)OC)ccc2C
CC(C)C2(=O)Nc1ncccc1C2=NNC(=O)c3ccccc3O
Cc1ccccc1OCC(=O)NN=Cc3ccc2ccccc2n3
Cc1cc(Br)ccc1OCC(=O)OCC(=O)c2ccc3c(c2)OCO3
CNC(=O)c2sc(SCC=Cc1ccccc1)nc2C(F)(F)F
O=C(Cn2nnc1ccccc12)CCC(=O)N4CCN(c3ccccc3F)CC4
CC(C)(C)Nc1ncnc2c1ncn2CC(COP(=O)(O)O)P(=O)(O)O
C#Cc1ccccc1NC(=O)CCN2CCOCC2
CCOc2ccc(C=C1NC(=O)CC1)cc2
COc5ccc(NC(=O)C4CCN(C(=O)c2ccc(NC(=O)c1ccccc1C)c3ccccc23)CC4)c(OC)c5
O=c5cc(Cnc1c3c(O)cc4(C(F)(F)F)c1nc2cc(F)ccc2n34)c(O)cc5O
Cc5c(C3c2c(c1ccccc1[nH]c2=O)C(=O)N3c4cc(Cl)cc(Cl)c4)cnn5C
CC4(=O)cc5n3c2ccc(-c1cc(Cl)c(O)c(Cl)c1)cc2[nH]c(=O)c3c4cc5NS(=O)(=O)C(F)(F)F
O=C(O)CCNC(=O)c4ccc(-c3cnc(-c1cccs1)c(-c2ccoc2)n3)cc4
CCC(C)Oc1cc3cc(c1)Oc2ccc(Cl)cc2N3C(=O)OC
CCNcc4cc[nH](c3-cc2(N)cc(-c1cc(C)nn1C)c(F)cc2[nH]3)n4
Cc3ccc(C(=O)Nc2ccc1c(N)cc(=O)oc1c2)cc3Cl
CC(=O)NC2CCN(C(=O)C1CCC(=O)N1)CC2
Cc6cc(C(=O)Nc4cccc(-c3ccc1c(cnn1-c2ccc(F)c(C)c2)c3)n4)n(-c5ccccc5)n6
O=C(c1ccc(F)cc1)N4CCc3nc(-c2ccc(F)cc2)ccc3O4
O=C(CN(N=Cc1cccnc1)C(=O)c2cccs2)NCCCCc3ccccc3
CCC(=O)Nc1c3c(cc2ncccc12)CCC5C3C(c4ccccc4Cl)NC(=O)N5
COc3ccc(NS(=O)(=O)c2ccc(C)c(C(=O)NC1CCCCCC1)c2)cc3OC
CCOC(=O)c2c(C)oc3nc(-c1ccc(F)cc1)nn23
Cc5ccc(-c4ccc(C(=O)Nc1cc3c(cc1N2CCN(C)CC2)n(C)c(=O)n3C)cc4)cc5
CCOC(=O)c2c(C)n(C(=O)c1ccc(C(C)(C)C)cc1)c(C)c2NC(=O)NC(=O)c3ccco3
COc4ccc(C(CNC(=O)c2cnc1ccccc1n2)N3CCOCC3)cc4
CNc2cc(CC1CCCCN1)nc(C)c2C#N
CC(C)OC(C)(C)c2nc1cc(S(=O)(=O)CC(C)C)c(C)cc1n2Cc3ccccc3
O=C(c1ccccc1)c2cc(Cl)ccc2OCCCl
CC1(C)CC(=O)C2=C(C1)OC6(=N)C(C#N)C2c4c(c3cno[n+]([O-])c3c4COc5c(F)cccc5Cl)OC6(C)C
CC2OC(c1ccc(Cl)cc1)OC(C)C2N=C=S
NCC(O)c2nc1ccc(Br)cn1c2Cc3ccc4c(c3)OCO4
CC1COCCN1c3ccc(NC(=O)CCSc2ccccc2)cc3
O=C(CNCc1ccco1)NCC2CCCO2
COC(=O)Cc2[nH]c1cc4c(C)cc1c2NC(=O)(C=NOCC=CI)c3ccc(C)cc34
COc3ccc(-c1ccccc1S(=O)(=O)N2CCN(C)CC2)cc3
CCN(C)c2nc1ccccc1n2CCCNCC(C)C
Cc4cccc(S(=O)(=O)NCc2coc3(C=CC(=O)NCCN1CCOCC1)c2CCC(C(C)(C)C)C3)c4
Cc3ccc(CNC(=O)CN2C(=O)COc1ccccc12)cc3
Cc3c(-c2ccc(-n1nccn1)cc2)nnc3Cc4c(F)cccc4F
CN(C)CC4CCc3cc(NC(=O)NS(=O)(=O)c2ccc(-c1ccccn1)cc2)ccc34
COC1CCC(O)(C(C)C)CC1CCN2CCCC(C)C2
N=C(N)NC(=O)c3cc2c(CSc1n[nH]c(=S)[nH]1)cccc2[nH]3
COc1c6cc(cc1OC)-c5nnc(-c3c[nH]c4ccc(-n2cnnc2)cc34)n5CC6
COc3ccc(OC)c(NC(=O)c2cccc(NC1(=O)CCC(OC)CC1)c2)c3
CC(C)C(NC(=O)C(Cc1ccccc1)NC(=O)C(CCc2ccccc2)NC(=O)OC(C)(C)C)C(O)CSCc3ccccc3
CC(CCn1ccnc1)Nc4cc(NCc2cccc(Cl)c2)nc(-n3nccn3)n4
Nc3cc(N1CCCCCC1)n2ncnc2n3
Cc4nn(-c1ccc(F)cc1)c5sc(C(=O)N3CCN(c2ccccc2)CC3)cc45
Cc4ccc(SC3CCN(C(=O)NCCCn1nccc1NC(=O)C2CCC2)CC3)cc4
CC(C)(C)c2ccc(CNC(=S)NC(Cc1ccccc1)C(N)=O)cc2
S=C(NCCCNCCN3CCC(NC(=S)Nc1cccc2ccccc12)CC3)c4c[nH]c5ccccc45
CSC(CO)CNC(=O)C1CCCN1C(=O)Cn2cc(Cl)cn2
O=[N+]([O-])c1cn4c(n1)OCC(OCc3ccc(-c2ccsc2)cc3)C4
Cc2ccc(C(=NO)NCc1ccccc1)c(C)c2
CSc3ncc(Cl)c(C(=O)Nc1ccc2c(c1)CCC2)n3
CC(O)C4NC(=O)C=C(c3ccc(OC(=O)CCCCCCCCCCCSSc2nc(N)c1ccncc1n2)cc3)CC4
COc3ccc(C=[N+]([O-])C(C)(C)(c1ccccc1)c2ccccc2)cc3
Clc1ncc(O)c2c1ccn2Cc4nc(-c3ccccc3)cs4
CC(=O)Nc3ccc(-c2ccc(-c1noc(C(F)(F)F)n1)cn2)cc3
CCCC(C)Nc2csc(C(=O)N1CCCCC1)c2
Nc3cc(CNC2COc1ccccc1C2)ccc3O
CCCCCCCC34CCO2C(=O)(CC(=O)C1C(=O)CC(O)CC12C)C3CCC4=O
CC=CC3=C2(C(=O)NCc1cc(C(F)(F)F)cc(C(F)(F)F)c1)C(=CC=CC2)CC3(O)CC
CC(C)OCCc2cc(-c1csc(N=C(N)N)n1)no2
COCOC(=O)N3CCc1c([nH]c2ccccc12)C3c4cc(OC)ccc4OC
Cc3ccc(CNC(=O)C1CCCCC1NC(=O)C(NS(=O)(=O)c2ccccn2)C(C)(C)C)cc3
COC4CCCC(n3c(=O)c(-c1ccc(Cl)cc1)nc2cncnc23)C4
NC(=O)c4ccc(-n3cc(-c1ccoc1)c2c(N)ncnc23)cc4Cl
CCOC3CCN(c2cc(NC(C)=O)c1[nH]ncc1c2F)C3
COc4cccc(C3CCN(C(=O)C1CNCCC1(O)c2ccc(F)cc2)CC3)c4
CN(C)C=Nc1nccc(C(F)(F)F)n1
O3=CC=C(NC1=NCCO1)c2ccccc23
O=C(O)Cc5cc(NC(=O)Nc4ccc(-c3nc(N1C2CCC1COC2)ccn3)cc4)ccc5O
COc3ccc(OCC(=O)Nc2ccc(-[n+]1csc(C)c1)cc2)cc3
Cc2onc(-c1ccccc1Cl)c2C(=O)Oc4ccc3ccccc3c4
COc3cc(C2CC(=O)c1ccc(O)c(O)c1C2=O)cc(OC)c3OC
COC1=C(C)C(=O)C2=C6(C1=O)CC=CC2(OCc3ccccc3)CC(OC(=O)c4cccc5ccccc45)C6OC(C)=O
O=C(c1ccc(Cl)c(Cl)c1)NC3CN2CCCCC2C3
Cc2oc(-c1cccc(Cl)c1)nc2CNC(CCCCCC(=O)O)C(=O)O
CCC3(CC)CC(NC(=O)c1ncnn1CCc2ccccc2)C4C3(C)C4(C)C
COc3ccc2ncc(F)c(C(C(F)(F)F)N(C)c1ncc(C(F)(F)F)nc1)n2c3
CCN1CCCC1CNC(=O)CCn3c(O)c2ccccc2nc3=O
Cc4ccc(Cn2c(=NNC(=O)c1cccs1)nnc2C3CCCCC3)cc4
CC(=O)c1c(O)c(C)c3c(c1O)C(=O)c2c(O)cccc2C3=O
C
CCCN3C(=O)C(n1cccn1)c2ccccc23
Cc1nn(CC(C)C)c(C)c1[N+](=O)[O-]
CCN(CC)c2ccc(NC(=O)c1cccc(O)c1)cc2Oc3ccc(C(N)=O)cc3
O=C(Nc2ncc(Cc1ccc(F)cc1)s2)c3ccccc3[N+](=O)[O-]
O=c2[nH]c1ccccc1cc2CSc4nc3cc(Cl)ccc3s4
C4CN(C(=O)Nc3ccc(Oc2cc(C)cc(C(=O)Nc1ccc(C(=N)N)cc1)c2)cc3C(F)(F)F)C(C)CN4C
CCOC(=O)c1ccccc1NC(=O)c2cc3c(cc2C)[nH]c(=O)n3CCCN5Cc4ccccc4C5=O
COc1ccccc1C=CC(=O)c2ccc(Cl)cc2
CC(C)(C)c2nnc(NC(=O)c1ccccc1F)s2
O=C(O)CNSC1C2CCC(C1)CC(CC(=O)O)C2=O
COc3ccc(-c2noc(CC(=O)c1ccc(O)c(OC)c1)n2)cc3OC
CC(C)CNC(=O)CN(CCCc1ccccc1)C(=O)COC(=O)c2c(I)cccc2Cl
O=S(=O)(c2ccc1ccccc1c2)c4c(N3CCOCC3)oc5ccccc45
CC(C)(CO)C(F)=C4C(=C(Cl)c2ncc(-c1ccc(Cl)cc1)o2)C(=O)C(c3ccccc3)N4
NS(=O)(=O)c3ccc(-n2cc(C(N)=O)c1ccccc12)cc3Br
CCCCCOP(=O)(O)OP(=O)(O)O
O=C(O)c5cn(C1CC1)c4cc(N3CCN(S(=O)(=O)c2ccccc2Cl)CC3)c(F)cc4c5=O
CCCC(=O)Nc1cc(C)ccc1C
CC1CNCCN1c3cc(C)nc(Nc2ccccc2C)n3
CCC(C)c1cc(CCC(=O)O)ccc1-c3c(C#Cc2ccc(CC(C)(C)C(=O)O)c(C(C)C)c2)ncn3C
CC(C)(C)CCNCC(=O)NC3C(=O)N4CC(NC(C(=O)NC(CCN)C(N)=N)Cc1cccc2ccccc12)SC34
O=C2NC1(CCCCCC1)C(=O)N2CCNc5ccc4cc(-c3cccnc3)ccc4c5
O=C(CCN2=Cc1ccccc1S(=O)(=O)N2)c3ccc(Cl)cc3
CN(CCN3C(=O)SC(=Cc1ccc2c(c1)OCO2)C3=O)Cc4ccccn4
CCO(cc4cc-c(c2cccn3c(Nc1cc(CC(N)=O)[nH]n1)nnn23)s4)c5ccccc5
CC(=O)Nn3c(Cc2coc(-c1ccc(F)cc1)n2)nnc3SCC(=O)Nc4cccc(C)c4
Oc2ccc(C(=S)NCc1cccnc1)c(Br)c2O
O=C4C2C(=O)CC(C(C1CCCC1)(C2)OCc3ccccc3)O4
CC(C)(C)c3ccc(OCC(=O)NCc1ccc2c(c1)CCC2)cc3
CCCS(=O)(=O)C(C)C(=O)OCC(=O)N2CCN(S(=O)(=O)c1ccccc1F)CC2
CCOc1ccc5cc1-c3nc(=O)c(CCCCc2ccccc2)cc-3[nH]c(-c4ccccc4)cc5-c6cccc(OC)c6
CC(=O)NCC(=O)Nc2cccc(C(=O)Nc1cccnc1)c2
COc3ccc(NC(=O)c1ccc(C)nc1Nc2ccc(Cl)cc2)c(OC)c3
COc4cccc(CS(=O)(=O)C(=Cc1ccccc1)c3nc2ccccc2[nH]3)c4
CC3CCC(CCN12CCCC12)CC3
Cc2cc(S(=O)(=O)Nc1ncccn1)c(Cl)cc2NC(=O)Nc3ccc(Cl)cc3
CC2=CC(C)(C)Nc1ccc3c(c12)CC(C(=O)OC)=CN36Cc5cc4ccccc4nc5C6
O=C(C2CCCN(Cc1cccc(Br)c1)C2)N(C3CCCCC3)CC4CCCO4
N#Cc3ccn2c(NCc1ccccc1)cnc2c3
CCCCc2c(O)[nH]c(SCc1c(Cl)cccc1Cl)nc2=O
CC(=O)CCN2C(=O)C(c1ccsc1)CC2(C)C
O=C3CC(S)C(n1cccc1-c2ccc(F)cc2Cl)N3
Ccc3ccc(-c1ccccc1OCc2ccccc2)n3-c4cccc(C(=O)O)c4
O=S(=O)(Nc2nc4n(c3onc(-c1ccc(F)cc1)c23)CCC4)c5c(F)cccc5F
Cc5ccc(CC4CCN3(CCN(c1nccc2(OC)c1OCO2)CC3)CC4)cc5
CCN(CC)c3ccc(N=Nc2ccc(C(=O)CNc1ccc(Cl)c(C(=O)O)c1)cc2)cc3
COc1cc5c(cc1OC)C(c2ccc(OC)c(OC)c2Oc3ccc4c(c3)OCO4)N(C)CC5
CN(C)c5cc(C(=O)NN=Cc2cc1ccccc1nc2OCc3ccccn3)cc(OCc4ccccc4)c5
Cc5ccc(-c3[nH]c(Cc2ccc(-c1cccc(Br)c1)cc2)nc3S(=O)(=O)c4ccccc4)cc5
O=C3CCN(c1ccccc1-c2ccccc2)CC3
CNC5(=O)CC2(NC(=O)C3(NC(=O)C1CC1)CCS(=O)(=O)CC23)c4ccccc45
COc3ccc(Cn2cc(C=O)c(-c1ccc(N)cc1)n2)cc3
CCOC(=O)c2[nH]c1c4cc(Cl)cc1c2-c3ccccc3C4
O=C(c2nn(C1CCCOC1)c4c2CS(=O)(=O)c3ccccc3-4)N5CCSCC5
O=C(NCCN2CCN(c1ccccc1)CC2)c3ccccc3Nc4ccnc5ccccc45
COc3c(F)c(F)c(C2C(CCN(C)C)C(NC(=O)OCC1CCCCC1)C2)c(F)c3F
Cc2c(OS(=O)(=O)c1ccccc1)cc(=O)n(C)c2C
Cc3cccc4[nH]c(-c2ccc(-c1ccn(C)n1)cc2)nc34
Clc4ccc(N3CC1(CCNCC1)Oc2ccccc23)cc4
OCc1c3c(C=NO)(ccc1OCc2ccccc2)CCNCC3
COC(=Cc1ccc(S(C)(=O)=O)cc1)C(=O)NCCO
COC(=O)c1ccccc1CN2CCNC(=O)C2CC(=O)NC3CCCO3
Nn3c(SCC(=O)Nc1ccccc1C(=O)Nc2ccccc2Cl)nnc3C4CC4
Cc5ccc4nc(NC(=O)Nc3ccc(-c1cncn1Cc2ccc(C#N)cc2)cc3)sc4c5
CC(C)(C)c3ccc(NC(=O)CCCN2C(=O)c1ccccc1C2=O)cc3
Cc3ccc(CNC(=O)CN2C(=O)c1ccccc1S2(=O)=O)cc3
CCCN(C1CCCCC1)C(C)c3cccc(OCC(=O)c2ccc(Cl)cc2)c3
Cc7cccc(Nc6nccc(Oc1c5ccc2c1OC4(C2)C(=O)Nc3c(O)cccc3C45)n6)c7
Fc1ccccc1C=C(c2ccccn2)N3CCNCC3
CCN(CC)CCNC(C(=O)Nc1ccccc1-c2ccccc2)c4nc3ccc(Cl)cc3s4
CCc1nccn1-c4ccc(C(=O)NCC3CCC(NC(=O)c2cc(C(=O)O)ccc2Cl)CC3)cc4
O=C(Nc2nc1cccnc1[nH]2)c3ccsc3
COc5cc4(-cc3cncc(cN1CCC(CC1)OCc2ccc(CC(=O)O)cc2)c3cc4CO)ccc5OCCN(C)C
COC(=O)c5ccc(C(Oc1ccc(OC)cc1)CC3c2ccc(OC)cc2CCN3C(=O)C(=O)NCC4CCCO4)cc5
CNC(=O)N1CCCC1C(=O)O4CC(CSc3nc2ccccc2s3)C4=O
Cc1cccc(Cl)c1NC(=O)c3ccc(COc2ccc(Cl)cc2Cl)cc3
COc3ccc(OCC(=O)c2c(-c1ccccc1)noc2C)cc3OC
O=C(c1ccco1)N4CCN(Cc3nc2ccccc2[nH]3)CC4
COc4ccc(C(=O)Nc3ccc(Cn2nc(C)c(-c1ccccc1)n2)cc3)cc4OCCN5CCCC5
CC(C)C(NC(=O)C(NC(=O)OCc1ccccc1)C(C)C)C(=O)OCc2ccccc2
[O-][N+](O)=C(CNCC=C(c1ccccc1)c2ccccc2)c3ccccc3
COc3cc(CC2C(=O)N(C1CCCC1)CC2=O)cc(Br)c3O
Cc4ccc3c(NCC2NCCC(Nc1cnn(C(C)C)n1)CC2)ccnc3c4
COc4ccc(C(=O)C2=C(O)C(=O)N(CCN1CCOCC1)C2c3cccs3)cc4
Cn3c(NN=Cc1ccncc1)nc2ccccc23
COc5cc(C=C14CC(C(C)C=C12NC(=S)NC2c3ccc(O)cc3OC)N(C)C4=O)cc(OC)c5OC6CCCC6
CCC(NCCc1cccc(O)c1Cl)=C(C(=O)OC)c2ccc(Cl)cc2C(=O)Nc3ccc(Cl)cc3
Cc1cc(Cl)nn2cnnc12
CCC(=O)NC3Cccc2S(=O)(=O)(NC(CC(C)C)C(=O)Nc1cc(C)cc(C)c1)cccc23
N=C(N)Nc4ccc(NC(=O)c3cc(Oc2ccc1nc(N)nc(N)c1c2)ccc3Cl)cc4
CC(C)(C)Sc6ccc(CCCNCc2cc5(F)c(OCCCC1CC1C(=O)O)cc2C(=N4C(C(=O)O)Cc3c[nH]cc34)N5)cc6
CC(C)CC(NP(=O)(Cc1ccccc1)OCc2ccccc2)C(=O)NCc3ccccc3
COc3ccc(S(=O)(=O)N(C)CCOc2c(NC(=O)CCc1ccccc1)cccc2C(C)C)cc3
Cc1cccc(C)c1NC(=O)C4CCC(C(=O)NCC(c2ccc(S(N)(=O)=O)cc2)c3ccccc3)CC4
Cc1ncc([N+](=O)[O-])n1CC(O)COc3ccc2ccccc2c3
C5nc1ccccc1c4c(C(=O)NCNCCC2CCN(CCO)CC2)c3ncccc3c45
COc1c(C=O)c5c(c(OC)c1OC)-c2ccc(OC)c(=O)cc2C(NC(=O)c3ccc4c(c3)OCO4)CC5
CCc3ccc(NC(=O)CCCCCCCCCCc2nc(=O)c(-c1ccc(Cl)cc1Cl)c(C)[nH]2)cc3
O=C(NCc1ccccc1)C4COC3(CCN(c2ncccn2)CC3)C4
O5=CCC(CN1CCC2(C(=O)O)(CC1)OCCO2)CC(Cc3c[nH]c4ccccc34)N5
COc3ccc(CC(=O)N(CC(=O)O)Cc2ccc(OC)c(NC(=O)Nc1ccccc1)c2)cc3
CcccS(=O)(=O)N3CC(Cc1ccccc1)N(CCc2ccccc2)C3=O
Cc3cc(N2(C1CCCC1)CC(=O)NCC2(F)F)cc(C)c3Cl
CCOC(=O)c3sc(NC(=O)CN2CCC(NCc1ccccc1)CC2)nc3C
COc4ccc(CCNC(=O)c3cc2c([nH]c1ccccc12)c(C)n3)cc4
CC4Cn3cn2cc(S(=O)(=O)c1ccc(Cl)cc1)c(O)nc2c3C4
Cc4ccc3(Nc1ccccc1-c2n[nH]c(N)c23)cc4
NCC1CC4CC(C1)C2CCCC2c3ccccc34
CCOC(=O)C[n+]2cccc(-c1ccccc1)c2
CCCCOc3ccc(Oc2ccc(S(=O)(=O)NCc1ccccc1)cc2)cc3
O=C(CSc2nc(=O)cc(Cc1ccccc1)[nH]2)Nc3ccccn3
Cc4ccc(S(=O)(=O)c1cc(O)c3c(c1)C(=O)c2ccccc2C3=O)cc4
COc3ccc(NC(=O)CSc2ccc(-n1cnnn1)cc2)cc3
COc3cccc(C2CN(C(=O)c1ccco1)CC2NC(=O)OC(C)(C)C)c3
O=S(=O)(Nc1ccc(F)cn1)c2ccc(F)c(F)c2F
COc1ccc(Cl)cc1NC(=O)Cn3c(C)nc2ccc(C)cc23
Cc3ccc(C)c(S(=O)(=O)N2CC(O)C(c1ccc(C(F)(F)F)cc1C(F)(F)F)C(N)CC2)c3
COc4cc3ncnc(N2CCC(Cc1ccccc1)CC2)c3cc4OC
CCN(CC)C(CNC(=O)c2ccc(NS(=O)(=O)c1ccc(Br)cc1)cc2)OC
Nc1ncnc2c1ncn2C3OC(OCP(=O)(O)O)C(F)(F)C3O
CC(C)Oc3cc(-c2sc(-c1ccnc(N)n1)cc2S(N)(=O)=O)ccc3C#N
CCCC(N1C(=O)CC1(C)O)C(=O)N2CCCC2C(=O)NC(C(=O)OC)C(C)C
CCCCCCCCCCN2CCN(CCOC(=O)c1ccc(O)cc1)CC2
CCN(Cc1c(C(F)(F)F)n[nH]c1-c2ccc(Cl)cc2)c4ccc3ccc(C(=O)O)cc3c4
CCC(C)C(NC(=N)N)NC(=O)NC(Cc1ccccc1)C(=O)O
CN(C)CC4COc2ccc(C(=O)Nc1ccccc1C(N)=O)cc2-c3ccccc34
CCCCCC(C)C(Nc1ccncc1)c2ccccc2
CCc4nc(C1CCCN1C(=O)c3ccc2nc[nH]c2c3)no4
CCCOc1ccc([N+](=O)[O-])cc1S(=O)(=O)NCCCO
COC6C=C(C)C1C(OC(=O)C1OC(=O)CCCc2ccccc2)(COP(=O)(O)OCC5OC(n4cnc3c(N)ncnc34)C(O)C5O)O6
ClC3CNC(c1cncn1-c2c(cccc2Br)Cl)C3
CNc1nccc4c1C(=O)N(c2ccc3c(c2)CCCCO3)CCC4
CCc3ccc(OCCBr)c(C1SCC(=O)N1CCc2ccccc2)c3
COc2cccc(C=Nn1cnnn1)c2
CCCNC(=O)COc1ccc(Cl)cc1Cl
COc1ccc2c(c1)c(CCNC(C)=O)cn2S(=O)(=O)c3ccc(Br)cc3
CC(=O)OCc1n[nH]nc1C(=O)Nc2cccc(F)c2
COc3cccc(C(=O)OC2C(CO)CC(=O)C(=Cc1ccc(O)c(O)c1)C2=O)c3O
CC(C)c2nc1ccccc1c(=O)n2-c4ccc(S(=O)(=O)CCC(=O)N3CCCC3)cc4
CN3CCCC(C(=O)N2CCCN(S(=O)(=O)c1cccc([N+](=O)[O-])c1)CC2)CC3
COCC(=O)Nc3cc(NCCN2Cc1ccccc1C2)nc(=O)[nH]3
Cc2cc(C(=O)C1CC1)ccc2N4N=C(c3ccco3)CC4c5ccccc5
COc3ccc(NC(=O)CCNS(=O)(=O)c1ccc2c(c1)CCN2C(C)=O)c(OC)c3
O=C2c1ccccc1C(=O)N2CCC(n3cccc3)c4ccccc4
O=C(O)CC(O)(CC(O)C(F)(F)F)C(F)(F)F
CCOc2cc(C=C1NC(=O)NC1=O)ccc2OS(=O)(=O)c3ccc(C)cc3
CCOC(=O)c2ccc(NC(=O)CCNC(=O)c1ccco1)cc2
CNC4CCC(c3cc2cc(Oc1nccc(N)n1)ccc2[nH]3)C4
CN(CCN2C(=O)c1cccc3c1N2CC3)c5nc4ccc(Cl)cc4s5
O=C2NC(=O)C(=Cc1ccc(OC(F)(F)F)cc1)S2
Cc2cc(NC(=O)CCc1c[nH]cn1)no2
CCCN(CCC)C(=O)c2cc(C(O)c1ccccc1Cl)ccc2OC
Cc1ccccc1NC(=O)c3sc2nc4n(c(=O)c2c3C)CCC(C)C4
CC(C(=O)O)c5c(Cl)c4cc(Nc3nc2cc(-c1cccc(C(F)(F)F)c1)ccc2[nH]3)ccc4[nH]5
Cc2ccc(C(=O)N1CCOCC1)cc2-c4cncc(Nc3ccccc3)n4
CC(=O)OCC2O(C1SC(=S)NC1=O)OC(CO)C(O)C2O
COC2(=O)csc3nc(-c1ccc(C)cc1)cc(C(F)(F)F)n23
CC(O)c4ncc(-c2oc1ccccc1c2Cl)c(NCCc3ccccc3)c4[N+](=O)[O-]
CCCCNC(=O)c3ccc(N2C(=O)C1CC=CCC1C2=O)cc3
Cc4ccc(C(=O)N1CC(CCl)c2c1cc[nH]3cccc23)[nH]4
CC(C)(C)c1nnc3n1CCN(C(=O)c2cnc(C(C)(C)C)s2)C3
CNc1ncc(Cl)cc1Nc3nc(-c2ccccc2)c[nH]3
O=C(O)C3Cc1ccccc1-c2[nH]c(N)nc(=O)c23
C1NC(=N)N(C)C1=Cc3cc(-c2cccc(Cl)c2)on3
Cc5ccc(-c2nc1cc3s(c1c(=O)n2C)C4CCC3C4)s5
CCCCCCCC1CCCN1C(=O)c4ccc(-c3ccc(-c2cccc(C)c2)cc3)cc4
Cc5cccc(nc2ccc(C(=O)N1CC(C)OC(C)C1)c(=O)n2C4CCN(C3CCCC3)CC4)c5
CCC(CC)NC(=O)NC(C(=O)N(CC)CC)C(C)(C)C
O=C(C=Cc1cccc2c1cnn2-c3ccc(Cl)cc3)NCCN4CCOCC4
CCCCCCCCCCCCCCOc1ccccc1OC
CCCN(CCC#N)S(=O)(=O)c2ccc1oc(=O)ccc1c2
O=c2c[nH]cn3cc(-c1ccc(OC(F)(F)F)cc1)cn23
COc4ccc(Oc3c(Cl)cnn(Cc1cccc2ccccc12)c3=O)cc4
CCC(=O)OCC3=C(C(=O)O)N2C(=O)C(=Cc1cccc(C(=N)N)c1)C2S3(=O)=O
COc2cccc(-c1[nH]c(=S)cc(C)c1C#N)c2
CC(=O)CC[N+](C)(C)C3CO2C(=O)C(CNC(=O)Cc1ccc(OC)cc1)CC2C3
Cc5cccc(C(=O)c3cc(Nc1ccc(F)c(Cl)c1)c(S(=O)(=O)N(C)C2CCCCC2)cc3N(C)CC4OCCO4)c5
CC(=O)Nc3ccc(S(=O)(=O)Nc2ccc(CNc1ccc(NC(C)=O)cc1)cc2)cc3
CCn3c(NS(=O)(=O)c1c(C)cc(C)cc1C)nc2ccccc23
CCCCNc1c(C#N)ccnc1OCCOc2ccc(OC)cc2
O=CNC(=O)c2sc1ccnc(NC(CCO)C(=O)O)c1c2-c3cccs3
CCOc1ccccc1N4CCN(C(=O)Cn3nc(-c2ccccc2C)ccc3=O)CC4
Cc2cc(C)cc(NC(=O)c1ccc(S(=O)(=O)N(C)C)cc1)c2
COc4ccc(C(=O)C=Cc2c1ccccc1cc3ccccc23)cc4
CN(CC(N)=O)Cc4nc(C(c1ccccc1F)c3nc(-c2ccccc2)no3)c[nH]4
O=C(CCN1CCNCCC1)N2CCC3C2CCN3S(=O)(=O)c4ccc(F)cc4
CCOc2ccc(C(=O)NC(CC(=O)O)c1ccccc1C)nc2-c3ccc(F)cc3
COc4ccc(Cc2[nH]c1cc(OC)ccc1c2C(=O)NC3CNC(=O)(CCC(NC(C)=O)C(C)CC)CC3)cc4
CCCCCCCCCc5cc4nc(C1CCCCC1)n(Cc3cccc(-c2ccccc2)c3)c(=O)c4s5
CNC(=O)c3ccc(C)c(C(=O)N1CCCC1c2ccccn2)n3
COC(=O)C23C(=N)Oc1cc(OCCCC(=O)O)cc(c12)N(C)C3=O
Cc3ccc(NC(=O)C=C2(O)CCOC(c1ccccc1F)O2)c([N+](=O)[O-])c3
Cc2cccc(-c1cc(C(F)(F)F)ccc1OCC(N(C)C)C(F)(F)F)c2
CN(CCC=C(c1ccccc1)c2ccccc2)Cc3ccccc3
C2=NCC(C(=O)O)C(c1ccc(Cl)cc1)N2C3CCCCC3
CCNc1ncnc2c1cnn2-c3ccccc3
CC(=NNc2nc(N)n(-c1ccccc1)n2)c3cccs3
O=C(Cc1ccccn1)N3CCN(c2ccccc2)CC3
O=C(O)CCn1cc2c(n1)CCCC2Cc5ccc(OCCCCOc3cc4c(cc3I)CCC4)c(C(F)(F)F)c5
O=C(O)C4CCN(c3c(NCc2ccc(C=Cc1ccccc1)cc2)c(=O)c3=O)CC4
CC5COC(CSc1nnnn1CC2CC2)C(NC(=O)CCCNC(=O)c4ccc3ccccc3c4)C5
Cc3ccc(S(=O)(=O)N2CCC(C(=O)NC1CCCCC1)CC2)cc3C
Cc3nc(-c1ccccc1)c(C=CC(=O)c2ccc(Cl)o2)n3CCc4ccccc4
CC(C)(C)c3nc(-c1ccccc1)c(-c2cccnc2)[nH]3
CC(NC(=O)C(c1ccc2c(c1)OCO2)c3cccc(C)c3)C(C#N)c4ccc(Cl)cc4
CCCc3nnc(NC(=O)c2cc(Cl)c(S(=O)(=O)N1CCOCC1)cc2)s3
COC(=O)C1=C(C)NC(C)=C(C(=O)OC)C1C=Cc2cc(OC)c(OC)c(OC)c2
O=C(COC(=O)c1cccc(Cl)c1)NCC(=O)(NCCNC(=O)c2ccco2)c3ccccc3
CC(C)N2CCN(C(=O)CN1CCOCC1)CC2
CN(C(=O)COC(=O)c2cn(-c1ccccc1)nc2-c3cccs3)c4ccccc4
O=C(O)c2cccc(CNC(=O)Nc1ncc(C(F)(F)F)cc1Cl)c2
CN(C)CC=C(C(=O)Nc1cc(OC(F)F)cc(F)c1)NC(=O)c2ccccc2C#N
COCC(C)n3c(SCC(=O)NNc1ccc(F)cc1)nc2ccccc2c3=O
O=C(NNC(=O)c1ccccc1O)c2cc(Cl)ccc2[N+](=O)[O-]
CSCCC2NC(=O)N(CCCc1ccccc1)C2=O
COc1nccnc1CNC(=O)c3ccc(-c2ccc(NC(=N)N)cc2)cc3
CC(C(=O)NCc1ccc2c(c1)CCCN2CC)n3ccnc3C
CSc3ccc(-c2nc(CN1CCS(=O)(=O)CC1)co2)cc3
Cn2c5c(c1ccccc12)C(NCCc3ccc(Cl)cc3)c4ccccc4S5(=O)=O
c3ccc(C(c1ccccc1)c2ccccc2)cc3
CC2CC(=O)Nc1ccccc1N2C(=O)c3ccc(C(C)(C)C)cc3
CC1CCC(OC1)OCC5C6C4C3C9=CC2=C%10C(=O)CCC2(C)C3(F)C(O)CC4(C)C5C6CS(CC(NC(=S)Nc7ccc(Cl)cc7)COC(=O)c8ccccc8)C9%10C
NS(=O)(=O)Oc1ccc3c(c1)c(Cc2ccc(F)cc2F)c(C(=O)O)n3Cc7ccc6oc(-c5cc4ccccc4[nH]5)cc6c7
CCCCCCCCCCCC(=O)OCC3OC(CC)C(OC1OCC(O)(CO)C1O)C(OC2OC(C(=O)O)C(O)C(O)C2NC(C)=O)C3(C)O
CCCCCCCCOc2cc(N=c1sc(=NC(=O)CC)n[nH]1)ccc2OC
COc3ccc(C1=COCC2=C1CC(C)(C)CC2=O)cc3O
CC(c1ccc(F)cc1OC)n2ncnc24CCN(C(=O)CNC(=O)Nc3cc(Cl)cc(Cl)c3)CC4
CC(Oc1ccc(Cl)cc1Cl)c3ccc2[nH]c(=O)ccc2c3
O=C2CCC(c1cccc(C(F)(F)F)c1)=NN2
COc2cc(C1C=C(C)(CCC(=O)O)C(C)(C)CC1=O)oc(=O)c2
CCOC(=O)C(O)=C3C(=O)c2[nH]cc(-c1ccc(F)cc1)c2C3c4ccccn4
COc2ccc(C1=NCCN1)cc2O
Cc2cccc(CNC(=O)CCC(=O)Nc1ccc(C)c(S(=O)(=O)N(C)C)c1)c2
COc2cc(C=NNC(=O)c1cccnc1)ccc2OCc3ccccn3
CNC(=O)c1ccccc1Nc5nc(Nc4ccc(Nc2ccnc3ccccc23)cc4OC)nc(NC(C)(C)C)n5
c3ccc(CCN12CCCC1CC2)cc3
OCc1cccc(Cl)c1-c3nc2ccccc2o3
O=C(NCCCN1CC=CC1c2ccccc2)c3cccs3
O=C(NCCCCCS(=O)(=O)N3CCN(C(=O)c1cccc2ccccc12)CC3)c4cccs4
CSc3nnc(C1CCCN1S(=O)(=O)c2ccc(Br)s2)n3C
CNC(=O)CSc1n[nH]c(=O)n1C(C)C
CCOc1ccccc1Nc2nc(C)nc4c2sc3cc(Cl)ccc34
NC2=NC(c1ccccc1)CO2
NC(=O)CCCCc1cc4c3c(c1)C(Cc2ccccc2)C(=O)N3CCN4
O=C(COc4ccc(S(=O)(=O)NC23CC1CC(CC(C1)C2)C3)cc4Cl)NCc5ccc(Cl)cc5
c4cc(-c3ccc(-c2nsc(NCC1CCOCC1)n2)cc3)ccn4
CC(C)(C)OC(=O)N1C(CCC1P(=O)(OCC3OC(n2cc(F)c(=O)[nH]c2=O)CC3O)OC(COc4ccccc4)c5ccccc5)COC(C)(C)F
CCCn5cc(C(=O)N1CCN(C)C1Cc2ccc(O)cc2)c(=O)c4ccc(N3CCN(C)CC3)cc45
COc3ccc(Cn1cccc1CNC(=O)CNC(=S)NC(=O)c2cccc(C)c2)cc3C
CC(CC(=O)Nc1ccccc1C(=O)NCCc2ccc3c(c2)OCO3)c4ccccc4Cl
N4C(CCC(Cc1ccccc1)NC(=O)NCCC2CC3CCC2C3)C4C(=O)O
c2ccc(-c1cn[nH]c1)nc2
CC(C)O2C1C=C(C(=O)O)CC1N2C(=O)CS
Fc5cccc(CCNc4nc(NCC1CCCO1)nc(N3CCN(c2ccccc2)CC3)n4)c5
Cc4ccc(CNC3CCn1c(ccc1C(=O)c2ccccc2)C3)cc4C
COc2ccc(CC1C=CC(=O)C=C1)cc2OC
O=C(C1=C(O)C(=O)N(CCCCCO)C1c2ccco2)c3ccc(Cl)cc3Cl
CC(=NNC(=O)c1nn(C)c(=O)c2ccccc12)c3ccccn3
CC(=O)Nc1ccc3c(c1)oc(=O)c2ccccc23
Cc4ccc3cc(NS2(=O)(=O)ccc1c(c(C(=O)O)cn1C)c2)nc(C)c3c4
COc3ccc(NCc1nnc2n1CCCCC2)cc3
CCSC(=N)NN=CCCc1ccccc1
O=C(OCCc1ccc(C(F)(F)F)cc1)c3cn(-c2ccccc2)nc3-c4ccccc4
COc1ccccc1C(=O)NNC(=O)CCc2ccccc2
Nc1nc(C(F)(F)F)nc2c1ncn2CCOCP(=O)(O)O
NC(=S)NN=Cc1ccccc1C(F)(F)F
CN4CCC(N3CC(NCc1c(O)ccc2ccccc12)CC3C(=O)O)CC4
CC(=O)Oc4ccc(cCO[P+](c1ccccc1)(c2ccccc2)c3ccccc3)c(C)c4
CCOC(=O)C2(C(=O)OCC)C(c1ccccc1)OC(=N)C(C#N)C2c3ccc(C(F)(F)F)cc3
CC(C)(C)C(=O)N3CCC2(CCN(C1CCC1)C2)CC3
Cc2cc(C)n(CC(=O)Nc1cc(S(=O)(=O)N(C)C)ccc1Cl)n2
CCOC(=O)CCc2c(C)nc1ncnn1c2C
COc2ccc(CCc1ccc(OC)c(O)c1)oc2=O
CCC(C)C(C(=O)O)N1C(=O)CCC(O)(N1CCCN4CCC(c2noc3cc(Cl)ccc23)CC4)c5ccc(Cl)c(Cl)c5
CCOC(=O)Oc2ccc(C(=O)OCC(=O)Nc1cccc(C)c1C)cc2OCC
NC(=O)c1cccnc1OCc2ccccc2Cl
O=C(O)C=CC(=O)Nc1ccc(Br)cc1
O=C(NC1CC1)c4ccc(NC(=O)C3COc2ccccc2O3)cc4
CC(C)COC(=O)NC(C(=O)NCC(=O)OCc1ccccc1)C(O)C2CCCCC2
Ic5cc(Cn2c(OCc1ccccc1)nc3c2c(=O)[nH]c(=O)n3C4CC4)ccc5Cl
C=CC(=O)NC1CCCCC1[N+](=O)[O-]
CC(C)C(=O)N1CCC1
COc1cccc4c1CC(C(O)Cc2ccc(OC)c(OC)c2)(c3ccc(OC)cc3)CC4C(=O)O
C=C(C)CC24CC(C)C1CCC(C)C1(CC2CC3=CC(O)OC3=O)C4=O
Cc4nnc(-c3nc(N1CCOCC1)cc(C2CC2)n3)s4
CC(=O)Nc8ccc(-c1ccncc1CCC(=O)N6c4cc7c-n2c(C)cc(n2)(-c3ccncc3)CC4CCN(CC5CC5)CC67)cc8
O=S(=O)(c1ccccc1)c3sc2ncccc2c3-c5ccc(-c4ccccc4)cc5
C
O=c4cc(-c3c(O)cc2cccc(-c1ccc(O)cc1O)c2o3)scc4O
NC(=O)C(CNC(=N)N)NC(=O)c1ccc([N-][N+]#N)cc1
CCCCCCCCNS(=O)(=O)c1ccc(N)c2ccccc12
c8ccc7nc(-c1ccc5c(c1)-c4cc(Nc3ccc(N2CCNCC2)cc3)ccc4OC5C(F)(F)F)n(CC6CO6)c7c8
CCN(CC)c3ccc(C(=S)c1cc2c(cc1C)OCO2)cc3
CCC(=O)c2ccc(NC(=S)NCCNc1ccccc1F)cc2
Cc3ccc(-c1nn(CC(=O)NC(C)(C)C)c(=O)c2ccsc12)cc3[N+](=O)[O-]
O=C(C=Cn2cnc(-c1ccc(F)cc1)c2Br)Nc3ccc(Cl)c(Cl)c3
CCOC(=O)c3cccc(OC(=O)COc1ccc2c(c1)OCO2)c3
CN(CC(=O)Nc1ccc2c(c1)OCO2)Cc3ccc(Br)s3
O=C(c2ccc(CSc1ccc(C(F)(F)F)cc1)cc2)N3CCCCC3
O=S(=O)(c2ccc(C#CCCN1CCCCC1)cc2)N4CCN(Cc3ccccc3C(F)(F)F)CC4
Cc3ccc(S(=O)(=O)N2CCC(C(=O)NCCCc1ccccc1)CC2)cc3
COCCN(C)C(=O)OC4CCC(Nc3nccc(NCC2CCN(Cc1ccccc1)CC2)n3)C4
Cc2cccc3nc(-c1ccc(C(N)=O)cc1)cn23
COc4ccc(CC3(CO)CCN(Cc2nnc(C1CC1)o2)CC3)cc4
CC(C)=CCCC(C)=CCCC(C)=CCc1c[nH]c(C(=N)N)cc1=O
Clc1ccc3c(c1)c2(CCNCC2)cn3CCc4ccc(Cl)s4
CC(CCc1ccccc1)NC(=O)c4ccc(C(=O)N3CCN(C(=O)c2ccccc2Cl)CC3)cc4
Cc4c(NC2=C(Cl)C(=O)N(Cc1ccccc1)C2=O)c(=O)n(-c3ccccc3)n4C
CN(c1ccccc1)c5ccc(C=Nn4c(-c2ccccc2)nc3ccccc34)cc5
COc4ccc(C(=O)CCC(=O)N1CC3CC(C1)c2cccc(=O)n2C3)cc4
Cc3cc(NC(=O)Nc1ccc2c(c1)OCCO2)c(C)n3C
O=C(Nc2cc(Cl)c(OCc1ccccc1Cl)cc2)N3CCOCC3
COC(=O)CC1(C(=O)O)CCCC1
CCC(=O)(NC4ccc3(-c1ccc(F)cc1)n(cC(C)c2ccccc2)cnc3c4)C(F)(F)F
COc3ccc(C(C)(NC(=O)Cc1ccc(Cl)cc1)c2cnn(C)c2)cc3
CN(CC(=O)NCC(=O)O)C(=O)OCc1ccccc1
COc1ccc(F)cc1S(=O)(=O)NC(=O)Oc2cccc3c2OCCO3
Cc2cccn3c(=O)cc(CSc1cccc(N)c1)nc23
CCOC(=O)COc3ccc(Cl)c(C2CC(c1ccccc1)=NN2)c3
Cc4ccc(NC3(=O)CC(c1ccccc1)N(C2C=CSCC2)C3=O)cc4C
CCOC(=O)c2c(C)nc1c(cnn1CC)c2N
O=C(C2=C(O)C(=O)N(Cc1cccnc1)C2c3cccnc3)c4ccccc4
O=C(CSc1nnnn1-c2ccc3c(c2)OCCO3)c4ccccc4Br
Cc2n[n+](-c1ccccc1)cn2-c3ccccc3F
Cc4ccc3nc(SCc2cccc(C(=O)Nc1cccc(C)n1)c2)sc3c4
CCn5cc(C(=O)NCC(c1ccc2c(c1)OCO2)N3CCOCC3)c(=O)c4ccccc45
Cc5cccc(CCNC4CCCC(NC(=O)c2nn(-c1ccccc1)c(=O)c3ccccc23)C4)c5
COc4ccc(C(=O)NC1CCCc2c1cnn2-c3ccc(C)c(C)c3)cc4
CCCC(NC(=O)cc3ccN(=C1C=CCCN=C1c2ccc(OC)cc2)cc3)c4cccc5cccnc45
Cc4cc(C)nn5c(C(=O)OCC(=O)Nc3ccc(C(=O)NCC(c1ccccc1)c2ccccc2)cc3)c(C)nc45
O=S(Cc1ccc(O)cc1)Cn4nc(-c2ccc(Br)cc2)c3ccccc34
CN(Cc1cccs1)C3CCN(CCOc2ccccc2OC(F)(F)F)CC3
COc4ccc(-c3cc(-c1ccccc1)c(C#N)c(SCC(=O)NCC2CCCO2)n3)cc4[N+](=O)[O-]
CC(C)OCC(O)CS(=O)(=O)O
COc3cc(NC(=O)c1ccc(Cl)cc1Cl)c(N2CCOCC2)cc3OC
CN4CCc2n(c(C(=O)N(C)Cc1nnc(C(F)(F)F)o1)cc2NC(=O)c3ccc(Cl)cc3)C4
COc3ccc(C1SCC(=O)N1c2nonc2N)cc3OC
O=S(=O)(NCCCNc1ccnc2ccccc12)c4ccc3sc(SCCO)nc3c4
O=C45(O)CCCC6=CCCC1(O)CC(O)CCC1C(C=Cc3cc(CCOC2CCCCC2)ccc3Cl)C4C5C6c7cccc(O)c7
COCCN3C(=O)C(=Cc2ccc(S(=O)(=O)N1CCCCC1)s2)C(=O)N3C
COc4ccc(C(=O)C(c1ccccc1)c2c[nH]c3ccccc23)cc4
CCCCCCCN2C(=O)C(N)Cc1ccc(OP(=O)(O)O)cc12
Nc4cc(Nc3nccc(N1CCCC1Cn2cccn2)n3)nc(C(F)(F)F)n4
O=C(NCC2CC(=O)N(c1ccccc1)C2)Nc5ccc(C(=O)N3CCC4(=O)NCC3C4)cc5
Cc3ccc2nc(NC(=O)NS(=O)(=O)c1ccc(NS(C)(=O)=O)c(F)c1)sc2c3
CCn1nc(C)c2c1NC(=O)CC2CN3CCCCCC3
C
COc3c(N1CCCC1)c(F)cn4c(=O)c(C(=O)O)cc(C2CC2)c34
COCCC(N)COc1cnccc1S(=O)(=O)NC(C)C
CN(C)CCCNc2cccc(S(=O)(=O)Nc1ccc(F)cc1)c2-c3cc(C(C)(C)C)ccc3C(=O)O
Cc2ccc(COC(=O)CCc1ccccc1)cc2
COc1ccccc1NC(=O)CSCc2cc(=O)oc3cc(Cl)ccc23
CC4CN(Cc3ccc(C(=O)N(CC)Cc1ccc2c(c1)OCO2)cc3)CCO4
CC(C)(C)c2ccc(C(=O)NC(=S)Nc1cccc(C(C)(C)C)c1)cc2
Cc3ccc(C(=O)NC1CC2CCC(C1)N2)cc3S(=O)(=O)N4CCOCC4
CC(Nc2nc(Cl)nc(NCCc1ccccc1)n2)c3ccc(F)cc3
Cc3ccnc(NC(=O)CN2C(=O)CSc1ccccc12)c3
Cc6nc(Nc1nc2c(cc1C#N)OCO2)cc(-c5ccc(OCc4ccc3ccccc3n4)cc5)n6
Cc4cc(SCc1ccc(F)cc1)n3nc(C)c(-c2ccc(Br)cc2)c3n4
CC(=O)N(CCC(O)CN3CCN(c2nc(-c1ccc(C(C)(C)C)cc1)no2)CC3)c4ccccc4
Cc3cnn(CC1CCCN1CCC2CC2)c3
CC2CCN(CC(=O)Nc1c([N+](=O)[O-])cccc1Cl)CC2
CCn4cc(C(=O)O)c(=O)c3cc(F)c(N2CCN(C1CCNCC1)CC2)cc34
CCNc3nc(-c1ccc2c(c1)OCO2)cc4ncn(C)c(=O)c34
CCN(CC)c2ccc(C=Cc1cc(OC)c(OC)c(OC)c1)cc2
CC(C)N5C(=O)C(NC(=O)Nc2ccc(C(=O)N1CCCC1)cc2)N=C(c3ccc(Cl)cc3)c4cc(Cl)ccc45
COC(=O)c1cc(C(=O)OC)c(C)n1-c2ccc(Br)cc2
CCC(Nc3nc(NCc1ccccc1)c2ncn(C(C)C)c2n3)c4nnn[nH]4
NC=N3C(CF)(c1ccccc1)C(=O)c2ccccc2-3
CCCCc2nc1c(C)cc(C)nc1n2Cc3ccc4c(c3)CCN4C(=O)c5c(F)cccc5Cl
CC(C)(C)OC(=O)NC(C(=O)N1CC3C(C1C(=O)NC(CC2CC2)C(=O)C(N)=O)C3(C)C)c4ccccc4
CC(=O)N4CC(n3cc(-c1cccc(C#N)c1)c2c(N)ncnc23)C4
CC(CNC(C)Cc1cc2c(cc1[N+](=O)[O-])OCO2)COc3ccccc3C(=O)c4ccco4
OCCCC3=C(c1cccnc1)c2sccc2S(=O)(=O)N3
CN6CCN(ccc5cNc4nc2ccc(-c1c(Cl)cccc1Cl)n2c(-c3ccc(OC(F)(F)F)cc3)c4[nH]c5=O)CC6
CC(=O)NCC4CN(c3ccc2(CC(CNc1ccccc1)C(=O)O2)c(F)c3)C(=O)O4
O=C(NCCO)C3c1ccccc1Oc2ccc(Br)cc23
Cc4ccc3nc(NC(=O)CSc2nc(=O)n1ccccc1n2)sc3c4
O=C(CSc2nc(=O)n1ccccc1n2)Nc3ccc(Cl)cn3
CCOP(=O)(OCCC)C2(C)Oc1cc(F)ccc1C(=O)C2C(=C)C
O=C(Nc1ccccc1)c3ccc2[nH]cnc2c3
O=C(O)C1CCCCC1N(Cc2c[nH]c3ccccc23)C(=O)C(Cc4ccccc4)NC(=O)C(Cc5ccccn5)N(CC6CCCCC6)C(=O)c7nccs7
NC(Cc1ccc(O)cc1)C(=O)NCC3CCN(Cc2ccccc2)C3
Cc2[nH]n(-c1ccc(I)cc1)c(=O)c2C=Cc3cccc(Cl)c3
O=C2(CC=Cc1cccs1)CN3CCC2CC3
c5ccc(Oc4nc(N1CCCC1)nc(-n3nnc2ccccc23)n4)cc5
CCC5C3(=O)OC(C)(C2CC4C1(C)CCCC1C2CC(C(=O)OC)(C(=O)OC)C34)C(=O)O5
COc1ccc4c(c1)S(=O)(=O)N=C(c3c(O)oc2ccccc2c3=O)N4
CCC(CC)NC(=O)c2cccc(N(C)Cc1cnc(N)nc1N)c2
Cc2c(C(=O)NC(CCCCNCCO)C(CC(C)C)C(=O)N1CCNC1=O)ccc3c2CCCC3
COCCN(C)Cc2sc(NC(=O)c1cc(OC)c(OC)cc1OC)nc2C
CC(C)NCCn1[nH]c(=O)c2c1CCC2
Nc3cc(OCCN1CCNCC1)cc4nnc(Nc2cccc(C(F)(F)F)c2)nc34
NC(=O)NC(=O)C(c1ccc(O)c(O)c1)N2CCOCC2
O=C3(CCCC=CCCCC(=O)NCC(=Cc1ccccc1)C(=O)C(Cc2ccccc2)C(=O)N3)OC4CCCCC4
COc3ccc(C=NNN2C(=O)C1CC=CCC1C2=O)cc3OC
CC(C(O)c1cccc(Br)c1)N(Cc2ccco2)C(=O)CCC(=O)NC3CC3c4ccccc4
O=C(Cc1ccccc1)Nc2cc(Cl)cc(Cl)c2O
Cn3ccc(Nc2ncc(Cc1c(F)cccc1F)s2)n3
CCCNC(=O)N1CCOC1=O
CCCCNCCCn4c(=N)c(C(=O)NCc1ccc2c(c1)OCO2)c(O)c3cc(F)ccc34
CC(C)(C)c2ccc(C(=O)Nc1ccccc1F)n2Cc3ccccc3
CCCCN(Cc2ccnc(NC1CCC1)n2)C3CCC3
Clc1ccc2c(c1Cl)CNCC2
COc3ccc(S(=O)(=O)c1ccccc1C(=O)NC(CCC(=O)O)CNc2ccc(OC(C)C)cc2)cc3
CCC4C(c2cc(NCP(=O)(OC)OC)c1ccccc1[n+]2C)Sc3ccc(C)cc3O4
CC=CC=CC(=O)Nc2cccn(Cc1cccc(Cl)c1)c2=O
CN4C(=O)C(C(CN1C(=O)CC2C1CCC2(C)C(=O)O)c3ccccc3)C(=O)O4
CC(C)(C)N(NC(=O)Nc1cccc2ccccc12)C(C)C
Cc4ccc(Cn3c(SCC(=O)N(CC(C)C)C1CCS(=O)(=O)C1)nc2ccccc23)cc4
CCOC(=O)N3CCN(C(=O)c2ccc(Cn1nc(C)cc1C)cc2)CC3
CC(=O)Oc1cccc2ccc(=O)oc12
CC(=O)c2ccc(OCC(=O)NNC(=O)C1CCCCC1)cc2
COc4cc(OC)c(C=CS(=O)(=O)Nc2cc(-c1ccccc1)ccc2N3CCOCC3)cc4OC
CNcn2c(=O)cnc3ccc(-c1ccccc1)cc23
FC(F)(F)c4cccc(Oc3ccc(-c2oc1cc(C(F)(F)F)ccc1c2Cl)cc3)c4
O=[N+]([O-])c2ccc(Sc1ccc(F)cc1Br)cc2O
Cn4cc(-c3nc(-c1ccccc1Cl)c(C(=O)OCc2ccccc2)c3C(=O)O)cn4
CC(=O)NC(CC(Cc1cccnc1)C(=O)NC(Cc2ccccc2)C(=O)NC(CC(C)C)C(=O)CO)C(=O)NC4(Cc3ccccc3)C(O)C(=O)NC(CCCNC(=N)N)C4
CCOC(=O)c2cc1sccc1n2CC(=O)Nc5ccc4oc3ccccc3c4c5
Cn1c24(ncc1C(C)(C)CC2)CN(C(=O)c3ccccc3)CC4C(=O)N5CCC(O)CC5
COc3ccc(CCNC(=O)C2CCN(S(=O)(=O)CC1CCC1)CC2)cc3OC
O=C2Cc1ccccc1C2(O)c4ccc(N3CCNCC3)cc4
COc1cc(O)cc345(c1)CCN(C)C(Cc2ccc(O)cc23)C4(O)C5
CCO4P(=S)O(c1ccc3c(c1)Cc2ccccc2-3)CCN=C4N
CN4CCN(CC1CCC1)(C(=O)NCCc2ccc(Cl)cc2)C(Cc3ccccc3)C4
Cc1cc(C(F)(F)F)nn1-c3cn(-c2ccccc2)nc3-c4ccc(Br)cc4
O=C(Cc1ccc(Cl)c(Cl)c1)NCc2ccco2
CCC1(O)C(=O)OCc2c1cc3n(c2=O)Cc5c-3nc4ccccc4c5CC=CCNC(C)=O
O=C(c1cc(=O)[nH]nc1-c2ccccc2)N4CCc3ccccc3C4
CC(C)(C)OC(=O)N1CC(O)CC1C(=O)NC(C)C(=O)Nc4ccc(Nc3nc(-c2ccccc2)cs3)cc4
COc1cc5c(cc1OC)CN(C(c2cccs2)c4ccc3cccc(C)c3n4)CC5
CC(=O)Oc4ccc(-n3c(=O)c1cccn1c2cccnc23)cc4OC(C)=O
CCCCCCC(C)(O)CC(=O)C(F)(F)F
O=C(O)CC5CCC(c4ccc(C23CC1CC(CC(C1)C2)C3)cc4)C5
Cc2ccc(S(=O)(=O)NCCCNCc1ccccc1Cl)cc2
O=C(Nc1cc[nH]c(=O)c1)C(=Nc3ccc(-c2ccc(Br)cc2)o3)NCc4ccco4
Cc3c(C#N)c2ccc(C1(C#N)CC1)cc2n3Cc4ccccn4
O=C(c1ccco1)N4CCN(Cc3nc(-c2ccccc2F)no3)CC4
CC(C)(C)c1cc(C=C(C#N)C(=O)O)cc(C(C)(C)C)c1O
O=c1nc[nH]c2c1ncn2C3CC(O)OC3OCc5ccc(-c4ccc(Cl)c(CF)c4)cn5
Cc3onc(-c2ccc(CC1SC(=O)NC1=O)cc2)c3C(=O)N4CCCCC4
Cn5cnc4cc(-c2ccc(N1CCOCC1)cc2)nc(NC3CC3)n4c5=O
O=C(N1CCn3c1nc2ccccc23)c5ccc4ccccc4c5
N#Cc3ccc(C(=O)Nc1c(C(=O)O)n(C)c2ccccc12)cc3
c4ccc(-n13nnnc1ccc2ccncc23)cc4
COc3cccc(C(=O)C(C)N(c1ccccc1C)S(=O)(=O)c2c(C)nn(C)c2C)c3
O=C(NN=Cc2ccc(OCc1ccccc1)cc2)c5cn(-c3cnn4ccccn34)nc5-c6ccccc6
CN(C)c2ccc(C=CNc1ccc(C(=O)O)cc1)cc2
COCCN3CC(#CCN(c1ccccc1C)S(=O)(=O)c2ccc(Br)cc2C(F)(F)F)CC3=O
CC1CCCC15(C)CCC2C4C23(C)CC(O)C(C(C)(C)O)C3(C)CCC45
CCCNC4(=O)C(C)CC(NC(=O)C(Cc1cn(C)c2ccccc12)NC(=O)OC3CCCC3)C(=O)N4
COc4oc(=O)c3ccnc(Oc1cccc2c[nH]c(C)c12)c3c4
CC2(C)CNC(=O)c1ccccc1O2
COc1ccccc1C=C3Cc2c(O)ccc6c2C37C(OCCC5=Cc4cc(OC)c(OC)cc4C(O5)C6)OCO7
Cc3cc(C)c(Oc2nc(N)c(-c1ccccc1)[nH]2)c(C)c3
CCOC(=O)c3c(NC(=O)Cn2nnc(-c1ccc(C)cc1)n2)sc4c3CCN(C)C4
COc4ccc(CCN(CCc2ccc1ccccc1c2)C(=O)c3ccco3)cc4OC
CC(Cc1ccccc1)NC(=O)CCN
CCc3[nH]c(=O)c(Cc2cc(C1OC(CO)C(O)C(O)C1O)ccc2Cl)cc3CC
COc1ccccc1NC(=O)CSc2nc(C)c(C)c4c2[nH]c3ccccc34
Cc6ccc(NC(=O)NC1CC2CCC(C1)N2C5CCN(c4ccc3cc(C)c(C)cc3c4)CC5)cc6
CC(C)C(N)C(=O)NCC1C(=O)N2CCC(C1)C2(O)C#CCN
CCC(=O)N(C)c1ccccc1-c2cccc(c2)C(=O)N4(C(C)CO)CC(C)CCN(C)C(CNS(=O)(=O)c3ccccn3)OCCCCC(C)O4
C5C4C=C(C=C(C)Cn1cnc2c1c(=O)n(C)c(=O)n2C)N(Cc3ccccc3)C(O)C4(O)CCC5
Cc1cc(Br)ccc1NC(=O)C(C)OC3CCN(Cc2ccncc2)CC3
Cc2c(C(=O)N=C(N)NCCc1ccccc1)cccc2C(=O)O
Cc3cccc(S(=O)(=O)Nc2cccc(-c1cccnn1)c2)c3
CC4CCN(CCC(=O)N3c1ccccc1Sc2ccccc23)CC4
COc3ccc(NC(=O)CSc2nnc(-c1ccc(OC)cc1OC)n2C)cc3
COCc1nn(C)cc1CNCC3CCc2cccc(OC)c2C3
Nc2ccc(S(=O)(=O)(OCc1ccccc1)C(F)(F)F)cc2
CCc2ccc(N(C(=O)CCC=C(C)CCC=C(C)C)CC(=Cc1ccc(O)cc1)C(=O)OC(C(C)C)C(C)(C)C)cc2
CCCOc5ncc(CN1CCC2(CC1)CN4(C)C(=O)C2CC(c3ccc(F)c(F)c3)C4)cc5C(=O)NC(C)C
COc4ccc(-n3nnc2cc(C(=O)Nc1cccc(F)c1)ccc23)cc4
CC(C)c3cc(NC2(=O)CCN(C1CCOCC1)C2=O)cc(C(C)C)c3O
CCS(=O)(=O)Nc4ccc(OC)c(N2C(=O)C(O)=C(C(=O)c1ccccc1)C2c3ccccc3F)c4
O=P(O)(O)C(O)(Cc2ccc1ccccc1n2)P(=O)(O)O
COc1cccc2oc(=S)[nH]c12
C=CC(=O)Nc4ccc(Nc1cc(C(F)(F)F)c3c(n1)S(=O)(=O)c2ccccc2C3=O)cc4
N#Cc1cc2c(c(O)c1O)CCC2N(Cc3cccc(F)c3)Sc4ccccc4
C=C1C(=O)C(C)CC(C=C(C)C(=O)O)C1
CCCCC1CC1C(=O)N3CCN(c2ccccn2)CC3
CCC(=O)Nc3ccc2(-cnc(=O)c1c(C)cc(C)nc12)cc3
COc1cc(C=CCC(N)=O)c(OC)cc1Br
CCOc2nc1ccc(C(F)(F)F)cc1nc2N3CC=CCC3
Cc3ccc2(Nc1cc(Br)ccc1S(=O)(=O)N2C(=O)OC(C)(C)C)cc3
CS(=O)(=O)c4ccc(C(=O)N3CCCC(N2CCN(Cc1cccc(Cl)c1)CC2)C3)s4
Cc3nnc(NC2(=O)CCN(C(=O)C=Cc1ccco1)CC2)s3
CNc1ccccc1Oc3c(Nc2cc(C(F)(F)F)cc(C(F)(F)F)c2)c(=O)c3=O
CCCNC(=O)c2cn(-c1ccccc1F)nc2-c3ccccc3
C1C(C)C(=O)N1NC(=O)Cc3ccc(Oc2ccccc2)cc3
COc4ccc(C(=O)Nc1cc3cc(c1)(-c2n[nH]c(=O)[nH]2)CC3)cc4
COc1ccccc1C=Cc3nc2sc5c(c2c(=O)n3-c4cccc(Cl)c4)CCCC5
Cc1ccccc1C3SCCCCCCC(C2CCCCC2)N3C(=O)C(=O)O
Cc3cc(CNC(=O)c1ccc2c(c1)C(=O)N(C(C)(C)C)C2=O)cc(C(C)(C)C)c3
CCc[nH]4c(=O)c3cc(C(=O)CCc1c[nH]c2ccccc12)ccc3n4Cc5ccccc5
CON=C(C)CC3Oc1ccc(F)cc1-c2ccccc23
OCCOCCNc4cc(N1CCCC1O)nc(-c2cccc3ccccc23)n4
CC(C)c4noc(N3CCC(c1nccc2c1OCO2)CC3)n4
CN(C(=O)Cc1ccc(C(F)F)cc1)C(C(F)(F)F)C(F)(F)F
O=C(O)c5cn(C1CC1)c4cc(N3CCN(C(=O)c2c(Cl)cncc2Cl)CC3)c(F)cc4c5=O
Cc3ccc(CC1=NN2C(S)(=S)SC1=NC2=O)o3
CNc4nc2sc(-c1ccccc1)cc2n5nc(-c3ccccc3)nn45
Cc4ccc(CCNC3(=O)cccc2cc1c(NC(=O)CCC(=O)O)cccc1nc23)cc4
O=CC2N(S(=O)(=O)c1ccc(Cl)cc1)CCC24CCN(Cc3ccccc3)CC4
O=C(Cc1ccc(C(F)(F)F)cc1)NCCCCN3CCN(c2ccccc2F)CC3
O=C(CSc2nnc(-c1ccccn1)n2-c3ccc4c(c3)CCCC4)Nc6nc5ccccc5s6
CC3CO(C(=O)c2oc1ccc(Cl)cn1c2=O)CCS3
Cc3noc(NS(=O)(=O)c2ccc(NC(=O)C=Cc1ccc([N+](=O)[O-])s1)cc2)c3C
Cnc15cccc4c1c(=O)c2c(ccc3cccnc2-3)c45
CCC4Cc3[nH]c(=O)c(Cc1c(O)ccc2cc(C(=O)O)ccc12)cc3C4
Cc3cccc(NC(=S)NC2CCc1n[nH]cc1C2)c3C
O=C(NC(CC1CCCCC1)C(=O)NC(Cc3ccc2ccccc2c3)C(=O)O)OCC5(NC(=O)c4cc(F)c(F)cc4F)CCCC5
CCCCN(C)C(=O)COC(=O)C=Cc1ccccc1
CC(C)NC1(=O)CNCCC1c2ccc(Br)cc2
O=C(COc1ccc(Br)cc1)N(Cc2cc(F)cc(F)c2)C3CCCCC3
O=C(C=Cc1ccco1)CS(=O)(=O)C=Cc2ccccc2
O=C(Nc2nc1cc3c(nc1s2)OCO3)c4cccc(O)c4
CCCNc2c(Cc1cccnc1)[nH]c(SCC(=O)OC)nc2=O
C=CCCCCC1(COC(=O)C=CCO)CO1
CCc4ccc(Oc3ccc(C(=NCc1cnn(C)c1)c2ccc(OCC=C(C)C)cc2)cc3)cc4
Cc1[nH]cnc1CC(N)Cc2ccc3c(c2)OC(F)(F)O3
Cc4cc(=O)[nH]c5cc(OCCCNC(=O)c2cc(-c1ccco1)nn2-c3ccccc3)ccc45
ON=C(c2ccc(Oc1ccccc1F)nc2)c3cccnc3
OC(c1ccccc1Cl)c3nc(-c2ccc(Cl)cc2)cs3
Nc4nc(=O)c3ncn(COC2CN(CC(=O)N1CCCC1)C(O)C2O)c3[nH]4
O=c2nccc3[nH]c(-c1ccccc1Cl)nn23
Nc5nc(=O)c4ncn(CO3CC(OCP(=O)(O)OP(=O)(O)OCC2OC(n1ccc(=O)[nH]c1=O)C(O)C2O)C(O)C3O)c4c5
O=S(=O)(c1ccc(F)cc1)N4CCCN(CCCC(c2ccccc2)c3ccccc3)CC4
COc2ccc(C=CC(=O)c1ccc(OC)cc1OC)cc2CSc4nc3ccccc3[nH]4
CC(=O)Nc4ccc3nc(-c2cnc(NCCNC(=O)C1CCCCC1)c(C)c2)sc3c4
CC(=O)Nc1ccc3c(c1)CO(c2cccc(C(=O)O)c2)CC3
CO4cccc(c3CC(=O)N(ccccOc2ccc1nc(C(=N)N)sc1c2)nc3)c4
COc2ccc(Cn1ccc(=O)c(O)c1C)cc2
COc3ccc(-c2cc(-c1ccccc1)no2)cc3
COc1ccccc1N3CCN(CCCc2ccccc2)CC3
O=C1NCc4c1cc3cc2ccccc2cc3c4C(=O)OCCCn5ccnc5
CCOC(=O)C(=NC23CC1CC(CC(C1)C2)C3)N(Cc4ccccc4)S(C)(=O)=O
Cc1ccccc1-c3cnn2c(N)cc(N)nc2c3
CCN(C(=O)CC1=NNC(=O)CN1)c2ccc(Br)cc2
CC(O)C(=O)Nc3ccc(C(O)c2nnc(-c1ccoc1)cc2N)cn3
CN(Cc1cccnc1)C4CCN(c3nc2cc(CO)ccc2o3)CC4
CCCC(CCCC(=O)NC(CC(=O)N(C)CC(=O)N1CCCC1C(=O)NC(C(=O)O)C(C)O)C(C)C)C(=O)O
O=c3c(-c1nnn[nH]1)nc2ccccc2c3-c4ccccc4
Cc1c3ccc2cc[nH](c12)CCN3C(=O)c6ccc(N5CCN(c4ccccc4)CC5)cc6
Cc4cc1c(CCn2c1nc3c2c(=O)[nH]c(=O)n3C)cc4
CC(=O)c1cc2c(cc1C(C)=O)CCOC2=O
OCCNC(CNC2C(c1ccccc1)CC(C(F)(F)F)C2)Cc3cccc(C(F)(F)F)c3
CN4CCN(C(=O)c2cccc3[nH]c(-c1cccnc1)nc23)CC4
CCC(C)C(NC(=O)C(CCCNC(=N)N)NC(=O)OCc1ccccc1)C(=O)NC(CCCNC(=N)N)C(=O)c3nc2ccccc2o3
COC(=O)C(F)C(=CCCl)Oc1ccccc1
C=CCn3c(=O)c1ccccc1n4c(SCC(=O)Nc2ccccc2OC)nnc34
Cc2ccc(NC(=O)c1cc(Br)cc(Br)c1O)cc2
COCCCn4c1ccccc1c3nnc(SCC(=O)NCCCn2ccnc2)nc34
CCCCN2C(=O)C(=Cc1cccc(Br)c1)OC2=O
S=c2oc(=O)n(-c1ccccc1)n2NN=Cc3ccccc3Br
CC(=O)OCC(C)COC(=O)C1C4CC36(C)C(C)C1C2=CC(O)(CC2(C)C34C=CC=C5(C)CC(C)C(=CC(=O)OC)OC5C)C6O
COc2cc(C=CC(=O)NCC(=O)NNC(=O)c1ccccc1)ccc2O
NC4CCC(Nc3c(Nc1ccnc2cc(Cl)ccc12)c(=O)c3=O)CC4
COc2ccc(C=CC(=O)OCC(=O)NCc1ccco1)cc2
COC(=O)C5(C)CCC(C)C4(CC(C)C3=CC(=O)CC1(C)(CCC2(O)C(C)C(=O)CCC12C)C3(C)C4)C5O
COc2cc(-c1c(C#CC(=O)O)ccc(C(C)(C)C)c1O)cc(OC)c2OC
Cc2cccc(C(=O)Nc1ccc(Cl)c(C(=O)N(C)C)c1)c2
Cn2c(-c1ccccc1)nnc2C4(c3ccccc3)CCCC4
CCn3cc(C(=O)NCc1ccco1)c(=O)c2ccc(C)nc23
CCOc1cc(C(=O)O)ccc1OC
CCCC1CNC(=O)C(=O)N1CCC(=O)OC
COCC(NC(=O)Cc1c(OC(C)=O)cccc2c(cc[nH]1)CCO2)c3ccccc3
COC(CCNCC2CCN(CC1CCC1)CC2)c3cccc(Cl)c3
CC5(C)CNCc1cc(Cl)(c4c(c1)CN(C(=O)CNS(=O)(=O)c2cccc3ccccc23)CC4)C5
O=C(O)CC(C(O)c4cc3ccc(OCc2ccc1ccccc1n2)cc3o4)c5ccccc5
CCOC(=O)C1(C(C)=O)CN2CCC1CC2
CCN(c1ccccc1)S(=O)(=O)N2CCOCC2
CC(C)N(CCCNC(=O)c1cc(F)c(F)cc1Cl)CCOc2ccc3c(c2)COC3=O
COCCCNc3nc1ccccc1c(-c2ccccc2)n3
CN(C)c4cccc(C(=O)N1CC3C(CC1)C(Nc2ccccc2)=NC3=O)c4
CC(C)(C)CNC3CCN(C(=O)c2ccc1ccccc1c2)CC3
CN(C)c3ccc(C=NOC(=O)C2CCC(CC(=O)Nc1nccs1)C2)cc3
CSSC(C#N)c4ncc3nc(Nc1ccc(F)cc1)n(CCN2CCOCC2)c3n4
Cc2ccc(CC(=O)N1CCNC(=O)C1CC(=O)NO)cc2
CC(C)(Oc1ccc(Br)c2ccccc12)C(=O)O
CC(CC1=CCCCC1)Oc3ccc2ccc(=O)[nH]c2c3
CC(O)(C(=O)Nc2ccc(F)c(C(=O)Nc1ccc(F)cc1F)c2)C(F)(F)F
CCCC(NC(=O)C(NC(=O)OCc1ccccc1)C(C)C)C(=O)OCC(=O)NC(Cc2ccccc2)C(=O)NC(C=CS(=O)(=O)c3ccccc3)C(C)C
CCc3n[nH]c(-n2nnc1ccccc12)c3Cl
CCc3c(CCNC(=O)c1ccc(Cl)cc1)[nH]c4nc2ccccc2nc34
[C-]#[N+]c1[nH]c(C(N)=O)cc1-c3nc(-c2ccncc2)cs3
CC(NC(=O)CNC(=O)C2(CC(C)C)CCN(S(=O)(=O)c1ccc(=O)[nH]c1C)CC2=S)c3ccccc3
CCCC=C(CCC)C(Nc1cccc(Cl)c1)c3cccc(C(=O)c2cccs2)c3
CSCCC2N(Cc1ccccc1)CC(O)=C(C(=O)OC)C2c3ccc(N(C)C)cc3
Cc8csc2(NN=C6(c1ccccc1O)C2(Cc3ccccc3)C(c5cc4ccccc4oc5=O)CC6c7ccccc7O)n8
CCC3CCC(c2ccc(C(=O)Oc1ccc(Br)cc1)cc2)OC3=O
O=C(Nc1ccc(Cl)cn1)c3cc(S(=O)(=O)N2CCCCC2)ccc3N4CCOCC4
CCC(C)C(NC(=O)C1CCCN1C(=O)C(Cc2ccccc2)NC(=O)C3CCCCN3CC(=O)C4CCCCC4)C(=O)NCC(CC(N)=O)C(C)C
C=CCc1ccccc1OC3ccc(cCCCCCOc2cc(C(=O)O)ccn2)o3
C=CCCCCCCCCCCC=CCC
Cc3ccc2[nH]cc(N1CCC(C)CC1)c(=O)c2c3
Clc5cccc(Cn3nc(CO2CC1(CCCC1)C2)cc3-c4ccccc4)c5
CS(=O)(=O)N3CCc2cc(-c1cc(F)cc(F)c1)ccc2C3
CC(C)(C)C(=O)C=Cc1cccs1
Cc3cccc(NC(=O)Cn2nc(C(=O)NCc1cccc(F)c1)cc2C)c3
O=C(Nc2ccc(Oc1ccccc1)cc2)Nc5cc(-c4cc(=O)c3ccc(OCC(=O)O)cc3o4)cc(F)c5F
O=C(NC1CCCCCC1)N3CCN(C2CCC2)CC3Cc4ccccc4
CC(C)CC(=Nc2c(C(=O)Nc1cccc(Cl)c1)sc3ccccc23)C(C)C
CCN(CC)(CCNP(=O)(O)OP(=O)(O)OCC2OC(n1ccc(=O)[nH]c1=O)C(O)C2O)Oc3ccccc3
CC(C)(C)c4ccc(C3=NN(C(=O)c1cccs1)C(c2cccs2)C3)cc4
Cc4cc(CN1CCC3(CC1)CN(c2ccc(C(=O)N(C(C)C)C(C)C)cc2Cl)C(=O)O3)no4
CCNc4cc(C(=O)NC(Cc1ccccc1)C(O)C3NC(CC(C)C)S(=O)(=O)c2ccccc23)ccn4
COCCCCNcc4ccn3cn2c(=O)cc(C(=O)c1ccc(F)cc1)[nH]c2c3c4
CSc3nc(-c1ccc(Br)cc1)c(-c2ccnc(NC(C)=O)c2)[nH]3
CC(=O)N1CCC3(CC1)Oc2ccccc2C3N=C(N)N
Cc4ccc3[nH]c(=O)c(CN(Cc1cccs1)C(=O)C(C)(C)Oc2ccccc2)cc3c4
CN4CCN(c2nc(-c1ccncc1)nc3ccccc23)CC4
O=C1NCC=NN1
CC1C(CC(=O)C1NC(=O)C(CC(C)C)NC(=O)OCc2ccccc2)C(C)C
CCC(C)NS(=O)(=O)c1ccccc1C(=O)NCc2ccc(Cl)cc2
CON=C(CN(C)C(=O)c1cc(C(F)(F)F)cc(C(F)(F)F)c1)n2nnc(C(C)C)n2
O=C(NC(=S)N2CCCc1ccccc12)C(=Cc3ccco3)NC(=O)c4ccc(Cl)cc4
N#Cc5ccc(Oc4ccc(C(=O)NCCC(c1ccc(Cl)cc1)C(=O)N3CCN(C(=O)c2ccccc2)CC3)cc4F)cc5
CC(=O)N3CCN(CCCC(c1ccc(F)cc1)c2ccc(F)cc2)CC3
CCC2C(CC(=O)c1ccc(OC(F)(F)F)cc1)C(=O)C=C(C)C2=O
O=[N+]([O-])c1cn4c(n1)C(c2ccccc2)CCN(Cc3ccccc3F)C4
CC4=Nc2c(nn(-c1ccccc1)c2Nc3ccccc3)CC(=O)N4
CSc1snnc1-c4ccc(OCc3ccc2ccccc2n3)cc4
CC7CC(O)CC6C4CC8C35(C)C(=CO2C(=O)c1ccccc1C2=O)CCC3(C)C4=CCC5(O)C6CCC78
COCCn1ccnc1C3CCN(C(=O)NCc2ccccc2)CC3
CN(C)CCC(=NO)c1cccnc1
CC(C)(C)Cc2nc(-c1ccc(OCC(N)=O)cc1)cs2
CC(NC(=O)CNC(=O)Nc1ccc(OC)cc1)c2ccccc2
CN2CC(=O)(NCCc1sc(SCC(=O)OC)nc1C#N)C(C)(C)S2
CCCNc3sc(S(=O)(=O)NCCCN2CCN(c1ccccc1)CC2)c(=O)c4ccccc34
N#Cc5c(Cl)c(CN2CCN(C1CCCC1)CC2)c4nc(-c3ccccc3)sc4n5
COc3cc(O)c2c(=O)c(OC)c(-c1ccc(OC)c(OC)c1)oc2c3
Cc5cc(C)cc(NC(=O)CSc4nnc(NC(=O)c3ccc(N2C(=O)c1ccccc1C2(F)F)cc3)s4)c5
CCN(CC)c2ccc(CN(C)C(=O)c1cc(F)c(F)cc1F)cc2
COc3ccc(NC(=O)CN(C)C(=O)Cn2nc(OC(C)=O)c1ccccc1c2=O)cc3OC
COc2cccc3sc(=NNC(=S)Nc1cccnc1)cc(C)c23
COc3cc(C(=O)N(Cc1ccccc1)Cc2ccccc2)cc(OC)c3OC
CO3C(=O)Nc1ccccc1(-c2ccccc2C(=O)O)O3
CCSc1ccccc1C(=O)NCc2n[nH]c(=S)n2-c3cccc(Cl)c3
OCC3OC(SCc2nc1cc(Cl)ccc1o2)C(O)C(O)C3O
CCC(NC(=O)N1CCCC1C(=O)NCc2ccccc2)c4cc(-c3ccccc3)no4
CCc1nnc4n1CCN(Cc3nnc(-c2ccc(Cl)cc2Cl)o3)C4
CNCc3ccc(-n1c(C)ccc1-c2ccc(C)cc2)cc3
Cc4cc(NC(=O)c2nc(C1CC1)cnc2Nc3cncnc3)n(C)n4
COc3ccc(NC(=S)NC(=O)c2cc1ccccc1oc2=O)cc3OC
Cc1cc3c(cc1C(=O)c2c[nH]cn2)OCO3
Cc1cccc(C)c1OCC(=O)Nc2ccccc2-c3ccccc3
Cc4cccc(S(=O)(=O)N3CCN(c2nc(-c1ccncc1)cs2)CC3)c4
COc2ccc(OCc1ccccc1)cc25CN(CC3CCCCC3)c4ccccc4O5
CNc3ccc(C=Cc2[nH]c1ccccc1c2C(C)(C)C)cc3
COc5ccc4nc(N2C(=O)C(O)=C(C(=O)c1ccc(C)cc1)C2c3cccs3)sc4c5
CC3=C(C(=O)O)C(c1cccc2ccccc12)C(C(=O)OC(C)(C)C)=C(C)N3
COC(=O)C3Cc1c([nH]c2ccccc12)CN3C(=O)N6c4ccccc4Sc5ccccc56
COc3ccc(CNc1ccccc1-n2cncn2)c(OC)c3
O=C(C=Cc1ccccc1)NC4CC=C3c2ccccc2CCC3C4CCc5ccccc5
O=C(CCNS(=O)(=O)C1CCCC1)N4CCC(c2nc(C(F)(F)F)[nH]c2-c3cccnc3)CC4
CN4CCN(C(=O)CCCC(=O)NCc3cccc(-n2ccc1cccnc12)c3)CC4
COc4ccc(NC(=O)C(Cc1ccccc1)NC(=O)c2ccc3c(c2)oc(=O)n3C)cc4OC
Cc3cc(C1CC(=O)CCN1c2ccc(N(C)C)nc2)ccc3Cl
CCCCc1c(C(C)=O)cnc2nc4n(c12)CCN(C(=O)c3ccc(F)nn3)C4
O=C(Nc2ccc(C(=O)N1CCOCC1)nn2)c5ccc4c(=O)n(Cc3ccccc3)c(O)nc4c5
c5c[nH]c(-c4ccc(-c3ccc(CN2CC(N1CCOCC1)C2)cc3)o4)c5
COc1ccccc1CNc3nc2nonc2nc3NCC(C)(C)O
CN(C)C=C(C(=O)c1ccccc1)Sc2nncn2N
CC(=O)NC(N1CCCC1c2ccc(Cl)cc2)C3CCCCC3
CC(C)(C)Cc3c(Cc1cccnc1)cc(-c2ccc(F)cc2)nc3C(C)(C)C
Cc3cc(-c2nnc(-c1ccccc1)o2)ccc3C(=O)OCC(=O)Nc4ccc(C#N)cc4
CSc4ccc(Oc3cnc2oc(=O)n(CC1CCC(C(=O)O)C1)c2n3)cc4C
O=C(Cc1c(F)cccc1Cl)NC5CCC(CCN4CCC(c2c[nH]c3cc(Br)ccc23)CC4)CC5
Cc4cc(NC(=O)c3cccc(OCc2csc(-c1ccccc1OCCC(F)(F)F)n2)c3C)no4
O=[N+]([O-])c2ccc1n5c(cnc1c2)C(=Cc3cccc([N+](=O)[O-])c3)C(c4ccc(Cl)cc4)S5
O=C(O)CC2C(=O)CC(c1ccc(Br)cc1)CC2c3ccccc3
Nc4nc3ccc(Cc1ccc2c(c1)OCO2)cc3o4
Nc1cccc4c1C(=O)c3cnc(NC2CCNCC2)nc3N4
Cc3cncc(-c2cc1ncccc1s2)c3
CCOC(=O)C(CCOC(=O)CN2C(=O)c1ccccc1S2(=O)=O)n5cnc4c(NC3CC3)ncnc45
CC(C)C(NC(=O)C(=O)NCC4CCC(N3C(=O)C2C1C=CC(C1)C2C3=O)CC4)C(N)=O
Cc3cc(Oc2ncc1c(=O)n(C)c(=O)n(C)c1n2)ccc3C#N
COc4ccc3(-cc2ccC(NC(=O)C=Cc1cccc(OC)c1)cc2C(=O)N3C)cc4
COc1ccc(C=CC(=O)O)cc1-c5cnc(N4CCN(c3nnc(-n2cccc2)o3)CC4)nc5
CCCC3C4(NC(=O)C1CCCN1)Cc2cc(O)c(O)cc2C3(C)CCN4C(=O)OC5CCCCC5
Oc1ccccc1OCC(O)(Cc2ccccc2)CC(O)Cc3ccccc3C=Cc4ccccc4F
COc2cc(CCC(=O)c1sc(S(N)(=O)=O)nc1C)cc(OC)c2OC
N=C(N)N1CCCC1C(=O)NC(Cc2ccccc2)C(=O)O
CN(C)Cc4ccc(-c3ccc(C(=O)N(CCCCO)CCCc1c[nH]c2ccccc12)s3)cc4
COCCOc1ccc3cc1C(=O)c2cc4c(cc23)OCO4
COC(=O)CC(C=CC(=O)Nc1nc2c(s1)CCCC2)N(C)C
O=C(O)CCNC(=O)CCC(CCC(=O)N(c1ccccc1)c2ccccc2)C(=O)NCOC(=O)C(Cc3ccccc3)NC(=O)CCc4c[nH]cn4
CCCCC=N2CCC1=C(CC(C)CC1=O)N2Cc4ccc(-c3ccccc3)cc4
Cc2nn(-c1ccccc1)c(Cl)c2C(C)(C)C
Nc2nc(=O)c1ncn(CC(=O)O)c1[nH]2
CC(NC(=O)C1CCCO1)c2ccccc2Cl
C[N+](C)(C)CCO
COP(=O)(OC)Oc1cc(C)c(C)cc1O
C3=CCCC2(OC(C)=O)C(C)C(OC(C)=O)C(OC(C)=O)C(OC(=O)C=Cc1ccccc1)C23C
CC(C)NC(=O)C=Cc3ccc(S(=O)(=O)N2CCc1ccccc12)cc3
O=c2cc(-c1ccccc1F)ccn2-c4nc3ccc(Cl)cn3c4Nc5ccc(Cl)cc5
CN(C)C(=O)OCc1cn(CCF)c2ccccc12
O=C(Nc3ccc(-n2cnn(CC(=O)NC1CCCC1)c2)c(F)c3)c4ccco4
CC(NC(=O)C(N)C(C)c1ccccc1)C(=O)O
COC(=O)C2=C(Nc1ccc(Cl)cc1)C(=O)N2(C)C
CCc3ccc(C=N2NC(C(N)=O)C(c1ccc(F)cc1)C2)cc3
Cc3cccc(NC(=S)N1CCC2(CC1)OCCO2)c3
Cc1ccc4c3c1ccc2c(Br)ccc(c23)C(=O)N4CCN6CCN(c5ccc(F)cc5)CC6
O=c3c15sccc1nc(Nc2ccccc2)c3-c4n[nH]cc4CC5
CSCCC(NS(=O)(=O)c3ccc(Cl)c(C(=O)Nc1ccco2c(=O)csc12)c3)C(=O)O
O=C(COc1ccc(F)cc1)NC3CCN(Cc2ccccc2)CC3
CCCCCCCCCCCC2CCN(C(=O)c1ccccc1)N2
Nc5sc(-c3ccnc4(-c2ccc(NC(=S)NC(=O)C1CC1)cc2)ccnc34)c6c5CCN(CC(F)(F)F)C6
COc1ccc(Cl)cc1C(=O)NCC(c2ccc(NC(C)=O)cc2)N4CCc3ccccc3C4
Cc3cc2cc[nH]cnccc(N(C)C(c1ccc(Cl)cc1Cl)C(C)C)c23
CC34Cc2cn7n(-c1ccc(F)cc1)c2C=C3CCCC46C(C)CC(c5cc(C(=O)O)c(O)cc5O)CC67C
COC(=O)c2cccc(Oc1nc(C(N)=O)ccc1C#N)c2
CCOC(=O)c2c(S(=O)(=O)NC(CC(C)C)C(=O)NCc1cccc(C(F)(F)F)c1)c(C)n(C)c2C
Cc3cccc(Sc2cc(NC(=O)C1CCCN1)ccc2N)c3
COc4cc(CN1CCCC(C1)c3cc2cc(=O)c(=O)[nH]c2cs3)cc(OC)c4OCc5ccccc5
O=C(C3CCCN(S(=O)(=O)c2nc1ccccc1s2)C3)N4CCCC4
O=C(Nc1c4c(nn1-c2ccccc2C(F)(F)F)CSc3ccccc3-4)c5cccc(F)c5
COP(=O)(OC)C(OC(=O)COC(=O)c1ccccc1Cl)c2ccco2
O=C(COC(=O)c2cccc(S(=O)(=O)N1CCOCC1)c2)Nc3ccc(Br)cc3
Cc1ccccc1OCCNC(=O)COc2cc(C)ccc2C
O=C(NCCCCCNS(=O)(=O)c1ccc(Br)cc1)SC2CCCCC2
COc4ccc(Cn3c(CCc1ccccc1)nn2ccnc2c3=O)cc4OC5CCCC5
Cc4cc(-c2n[nH]c3cc(NC(=O)NCc1cccc(Cl)c1F)ncc23)ccn4
CC(=O)c1ccccc1NC(=O)c2ccccc2N6C(=O)C5C3C=CC(C4CC34)N5C6(c7ccccc7)c8ccccc8
O=C(C=Cc1ccc(F)cc1)Oc3ccc(C=NC2CCCCCC2)c(O)c3
CC(C)C=Cc1ccc3c(c1O)C(=O)c2c(O)cc4c(c2C3)CCC(C)(C)O4
CCC(CC)NC(=O)c2coc(-c1ccccc1)n2
Cc3cccc(C#Cc1cc(Cl)ccc1OCCN2CCCCC2)c3
CN(C)c1cccc4(c1)CCCCC(=O)NC(C)C(=O)NC(Cc2c[nH]c3ccccc23)C(=O)NC(CC(C)C)C(=O)O4
CC(=O)OC(C(O)CCCN2C(=O)c1ccccc1C2=O)C(C)C
Cc3ccc2nc(SCc1ccccc1)cc(=O)n2c3
CCCCNC(=S)N2CCCN(Cc1ccccc1)CC2
CCCCCCCCNCc1cccnc1
NCC3CC(n2cnc1c(N)ncnc12)OC3CO
CCOC(=O)Sc2nnc(-c1cnn(C)c1)n2-c3ccccc3
O=C(NCC1CC1)C(=O)C(NC(=O)C2CCCCC2)c4ccc3ccccc3c4
C=CCNc4nc(NCCF)nc(N3CCC(CN2Cc1ccccc1C2=O)CC3)n4
Nc3ccc(-c1cc(C(F)(F)F)nn1-c2ccc(S(N)(=O)=O)cc2)cc3
NCC(NCNC(N)=O)C(=O)NC(CCl)C(=O)O
CC(C)N(CC(=O)NC(C)C(=O)(NC(Cc1ccccc1)C(=O)NC(C)C(=O)NCCCC(C)(C)O)C(C)C(C)(C)C)C(C)C
COC(=O)Nc3nc(CCC(=O)Nc1ccc2c(c1)OCO2)no3
Cc3ccc(SC(=C(Cl)C=Cc1c(Cl)cncc1Cl)NCC(=O)Nc2cccc(C)c2C)cc3
CC(C)c4ccc(-c3cn(CC(=O)Nc1ccc2c(c1)OC(F)(F)O2)nn3)cc4
CC3C4CCC(=CC2CN(CCC(=O)N1CCCCC1)=NO2)C3CCC4
O=C2NCN(c1ccccc1)C25CCN(CCCC(c3ccccc3)c4ccccc4)CC5
CSCCC(NC(=O)N(CC(=O)NC(Cc1ccccc1)C(=O)OC)C(C)C)C(=O)O
COc1ccc2c(c1)CCNC2
CNc6nc(Nc3ccc(-c2nc1cc(OC(F)(F)F)ccc1[nH]2)cc3)nc(NCC5CCC(N4CCCCC4)CC5)n6
COc3ccc(CN1C(=O)CSC1c2ccc(OC)cc2)cc3
O=CCC(c1ccc(O)cc1)C57c4ncnc(-c3ccc2cc[nH]c2c3)c4CCC5C(O)c6ccccc6N7
NS(=O)(=O)Cc3cc(N=C(Nc1ccc(Cl)c(Cl)c1)N2CCCC2)cc(Cl)c3Cl
OC2CN(Cc1ccccn1)CCC2N4CCC(c3ccccc3)CC4
O=C1CCCN1c5ccc(S(=O)(=O)NCCc3c(-c2ccccc2F)ccc4ccccc34)cc5F
CC4CN(CC1NCCc2c1[nH]c3c(Cl)cc(Cl)cc23)CCN4
CCN(CC)CCNc2ncnc3sc(C(=O)Nc1cccc(Cl)c1)c(N)c23
O=c4cc(-c1ccccc1)c3c(O)cc(OC2OC(CO)C(O)C(O)C2O)cc3o4
CCCn1cc(C(=O)O)c(=O)cc1S(=O)(=O)c2ccccc2
CC(C)CNC(=O)cc5ccC(NC4CNc2(nc1cc(CO)cnc1cc2S(=O)(=O)c3ccccc3)CC4)cc5
Cn4c(-c1cccc2ccccc12)nc3c(N)nc(F)cc34
N#Cc4ccnc(NC3CCC(NC(=O)C(c1ccccc1)c2ccccc2)CC3)c4
O=C(O)CC1CCCC(NC=O)C1
O=C2NC(=O)C(=NNc1ccccc1)S2
Cc2cccc(C(=O)NNc1ccc(Br)cc1)c2OCc3ccccc3
Ccc2cnc(NC(=S)NCc1ccco1)o2
O=C(NS(=O)(=O)c1ccc(OC(F)F)cc1)c2ccc(O)c(O)c2
CCOC(=O)C2CN(S(=O)(=O)c1ccc(C)cc1)C(C)CN2C(=O)c4[nH]c(=O)c3ccccc3c4N
CC(=O)NCc4ccc(C(=O)N(CCCc1ccccc1)C2CC3C=CC2C3)cc4
Cc4ccc(-c3nnc(CC(C=Cc1ccccc1Cl)=NC2=CCCC2)o3)cc4
CCCN(CCC(CN(Cc1ccc(C)cc1Cl)S(=O)(=O)c2ccc(Br)cc2)c3ccc(C)cc3)C(=O)CCc4ccc5c(c4)OCO5
CC(C)C(NC(=O)c2ccc(-c1ccccc1C(F)(F)F)cc2F)C(=O)NCC3=NOCCO3
NCCc1cc(Cl)c(Cl)cc1O
Cc[nH]2c1ccc(Cl)cC1c(=O)c2-c3ccccc3
O=C2C(Cl)=CC(=Cc1ccccc1)C(=O)C2=Cc4cn(Cc3ccc(Cl)c(Cl)c3)c5ccccc45
CC(C(=O)Nc1ccc(F)cc1)n3cc(OCc2cccc(F)c2)nn3
O=S3(=O)CCCC(N2CCN(c1ccc(F)cc1)CC2)C3
CC(C)C(OC(=O)NC3CCC(C(=O)NC(Cc2ccc(OCc1ccncc1)cc2)C(=O)O)CC3)c4ccccc4
CN3CCN(c2cc(-c1cccc(CC(=O)O)c1)c(Cl)cn2)CC3
COc3ccc(S(=O)(=O)C1(C(=O)NO)CCCC1C(=O)NCc2cn(C)nc2C)cc3
CCOC(=O)CCSc2nnc(Cc1ccccc1)o2
Cc5nc(CS4(c1ccc3c(c1)Cc2ccccc2-3)CCC4)no5
CCCc1nc(C(C)(C)C)n(COCCOCCF)c(=O)n1
NN=c3[nH]nc4cc(NC(=O)c1cccs1)nc(N2CCCC2C(=O)O)c34
Cc5ccc(C(=CC(=O)N(c1ccccc1)n4c(-c2ccccc2)nc3ccccc34)C(C)C)cc5
CNCC(=O)NC1C(=O)(N(C)C(=O)C1(Cc2ccccc2)C(=O)N3CCCC3C(=O)NCc4nc(C(C)C)no4)C(C)(C)C
c4ccc(-c3nc(NCCc1ccccc1)c2ccccc2n3)nc4
Nc2ccc(C(=O)ON=C(N)c1ccccc1)cc2
CC(C)CCn2c(=O)c(C=Nc1ccc(C(F)(F)F)cc1)c(O)c5c2n(Cc3ccccc3F)c4ccccc45
CCN3CC(NC(=O)c1ccccc1NCc2nc(Cl)cnc2N)CCC3=O
CC(=O)ON=C3C=C(c1coc2ccccc12)C(=O)N3
CC(C)(C)OC(=O)N4CCCCN(=CC1CCC(=S)N1)NC(=O)C(Cc2c[nH]c3ccccc23)N4
O=C(O)c3cc2ccc1ccccc1c2c4ccccc34
Cc3ccc(C(=O)C(=CNc1cccc(O)c1)C(=O)c2ccccn2)cc3
Cc2cnc(-c1cccc(S(C)(=O)=O)c1)nc2Nc3ccccc3
O=C(Nc1ccc(Br)cc1)C3=CCCc2ccccc23
COc2cc(CNC(=O)OCc1ccccc1)ccc2OCC(O)CNC(C)C
Nc3ccn(C2OC1COP(=O)(O)OC1C2O)c(=O)n3
COCc2nn(Cc1cccnc1)c3ccccc23
CCNc1ccn(CCCCCCP(=O)(O)O)c(=O)n1
COc5cc(OC)nc(N4CCC(CNc3c(NCCCN1CCCC1=O)c2ccc(C)cc2[nH]c3=O)CC4)n5
Cc1noc(C)c1NS(=O)(=O)c5ccc(-c3cc(C(=O)N2CCN(C)CC2)c(C)n3Cc4ccccc4)cc5
CS(=O)(=O)N(CC(=O)NCC1CCCO1)S(=O)(=O)c2ccccc2
COc1ccc(Br)cc1C(=O)Nc2cc(C)on2
CCC(c1ccccc1OCC(=O)Nc2ccc(F)c(Cl)c2)C(=O)NC(CC(=O)O)C(=O)CCc3ccccc3C4CCNCC4
O=C(C=Cc1ccc(Cl)cc1)c3ccc(S(=O)(=O)N2CCCCC2)cc3
COc4ccc(C(=O)C=Cc3ccc(OCC(Cn2nc(-c1ccc(CC(C)C)cc1)nn2)C(=O)O)cc3)cc4
Cc2noc(C1CC1)c2Sc3ccc(Cl)cc3Cl
Cc4ccc(OCc3ccc(C(=O)N2CCN(C(=O)C1CCCCC1)CC2)cc3)cc4
CC(=O)C1=C(C)NC(C)=C(C(=O)OC(C)C)C1c2cccc(N)c2
COc5ccc(C2=C(C(=O)O)C(c1ccc(Cl)cc1)Nc3c2c(=O)[nH]c4c(F)cccc34)cc5
Cc5ccc4nc(N3C(=O)C2C1C=CC(C1)C2C3=O)sc4c5
COc3cc(-c2nc1ccccn1c2NC(C)(C)C)ccc3OC6c4ccccc4-c5ccccc56
O=C4CCc3cc(Cc1c[nH]c2ccccc12)c5c(c3N4)CCCC5
C[N+]4Cc3cc(C(=O)N(c1ccccc1)c2ccccc2)ccc3C4=O
Cc2nc(N1CCOCC1)nc3c2c(C#N)cn3-c4ccc5c(c4)OCCO5
CN5CCc4nc(Cn2c3c(c1ccccc12)CCCC3)ncc4C5
CC(C)(C(=O)Nc2ccc(N1CCN(C)CC1)cc2)(NC(=O)OCc3ccccc3)c4ccccc4F
CC(NC(=O)C(=O)N1CCCCC1)C(=O)NC(Cc2ccccc2)C(O)CC(N)=O
OC(CNCc2ccc(OCc1ccccc1)cc2)C(O)c3ccc(F)cc3
CCCNCC=C3c1c(OC)cccc1-c2ccccc2C3=O
CCOC(=O)Oc2ccnc(OCC(=O)c1ccccc1C)n2
C=C1O4C(=O)C(C)C13C2CCC(C(C)CCCC(C)C)C2(C)CC5C3CCCC4(O)C5=O
Cc1c(Cl)cccc1NC(=O)CN4C(=O)NC3(CCc2ccccc2C3)C4=O
O=C6(O)C(O)C(c1ccc(Br)cc1)c5c(O)c(-c2c[nH]c4c2Cc3ccccc3C4)ccc5C6
Cc4c(C(=O)NC1CC2CCC1C2)oc5cccc(-c3cccc(F)c3S(C)(=O)=O)c45
c4coc(-c3noc(CN1CCCC1Cn2cncn2)n3)c4
Cn1ncnc1SCC(=O)NC(=O)NCc2ccc(Cl)cc2
COc4ccc(OCCCCCN3CCC(c1noc2cc(F)ccc12)CC3)cc4
CC(C)NC(=O)c4ccc(NC3(=O)NCC(CCN2C(=O)c1ccccc1S2(=O)=O)CC3)cc4
COc4ccc(-c3c(SCC(=O)Nc1ccc(S(N)(=O)=O)cc1)nc2sc(C)c(C)n2n3)cc4OC
O=C(NNCCCN2CCC(N1CCCC1=O)CC2)c3ccccc3C(F)(F)F
COc2cc(OCC(=O)c1ccccc1O)cc(OC)c2
Cc2c(NS(=O)(=O)c1ccc(C(C)(C)C)cc1)c(=O)[nH]c(=O)n2C
CN(C(=O)Oc1ccc3c(c1)C2(C)CCN(C)C2N3C)c4ccccc4
Cc3cccc(NC(=O)CSc1nccn1S(=O)(=O)c2cc(Cl)ccc2Cl)c3C
CCOC(=O)C(O)=C(C(=O)c1cn(C)c(=O)c2ccccc12)C(F)(F)F
C=CCOc2nc(NC(=O)CCOC1(F)(C(F)(F)F)CC1(Cl)Cl)c(OCC)nc2=O
C4=CCC3C1C=C(C(=O)C1(C)C)C2(O)(C=CCCC2(C)O)C3C4
CCc2c(C)[nH]c(=O)c(N1CCCC1)c2Cc3cccc(C(F)(F)F)c3
CCCCC3(O)C(O)(CC=CCC(O)CC2CCC(CCCCCCC1CC(O)CC(=O)O1)O2)C3
CC3CN(c2cnn(-c1cccc(F)c1)c(=O)c2Cl)CC(C)O3
N#Cc4cccc(-c3ccc(C(=O)N2CC1CNCC(C1)C2)cc3)c4
COc4ccc(CN(C)C(=O)c3cc(C1CCCC1)c(-c2ccc(C)c(C)c2)[nH]3)cc4
O=C(O)c5ccc(NC(=O)c4ccc(-c3ccc(-c2nnc(-c1cccc(OC(F)(F)F)c1)o2)cc3)o4)cc5
CCO3(C(=O)NC2CCc1ccc(S(=O)(=O)N(C)C)cc12)CCCCCC3
CCOc1ccccc1N(CC(=O)NC2CCCCCCC2)S(=O)(=O)c3ccccc3
CC(NCc1noc(C=CC(C)C)n1)C(O)c2ccccc2
Cc6ccnc(NC(=O)CC1CCC2(CC1)OOC4(O2)C3CC5CC(C3)CC4C5)c6
CC(=O)N4CC(C(=O)Nc2ccc(Oc1ccc(OC(F)(F)F)cc1)cc2)C(c3cccc(C(=O)NS(C)(=O)=O)c3)C4
COc3cccc(CCN2cnc1(=O)cccc(C)c1[nH]2)c3OC
CCOC(=O)c2ccc(NS(=O)(=O)c1cccc(C(=N)N)c1)cc2
CCc4cc(CCNC(=O)C(CCC(=O)O)NC(=O)C3Cc1ccccc1Oc2ccccc23)on4
CNC4(=O)CC3CCc2ccc(-c1cncs1)cc2C3(C)C4=O
CCCCOc5ccc(N4CC(=O)N1C(SCC1C(=O)NC(CC2CCC2)C(=O)NC3CCCCC3)CC4=O)cc5
Cc5cccc(Nc4ncc3nc(-c1ccncc1)c(=O)n(C2CC2)c3n4)c5
COc2cc(C(=O)O)nc(-c1ccccc1)c2
C3C(C)(C)C1C2(COC1=O)OCC(C)(C)C=C2C3O
O=C(OCCN2CC4c1ccccc1C2c3ccccc34)N5CCCCCC5
CSc3ccc(CCNC(=O)c2ccc(S(=O)(=O)N1CCOCC1)s2)cc3
Cn2c4c(c1ccc(CCC(=O)O)cc12)CC(NC(=O)OCCCc3c[nH]cn3)CC4
CC(C)NC2(=O)Nc1ccccc1C2N=C(N)N
CC3=NN(C(=O)c1ccccc1O)C(c2ccc(C)cc2)C3
CC(C)NC(=O)c2ccc(C1CNS(=O)(=O)CC1)cc2
CC2(C)CN(C(=O)C1COCCO1)CC2NC(=O)CNC(=O)c3ccccn3
CC(Oc1ccc(Cl)cc1Cl)C(=O)NCC(C)(C)N2CCOCC2
Cc2ccc(C(=O)Nc1cc(F)cc(C#N)c1)cc2Nc4ncnc5cnc(NCCNC3CCN(C)CC3)nc45
COc2ccc(-c1ccc(O)cc1)cc2
NC(Cc1c[nH]c2ccccc12)C(=O)NC(C(=O)O)c3ccccc3
CCOC(=O)c3oc2c(C)c(O)c(-c1ccc(Cl)cc1)c4c2c3CCC4
O=C(C=Cc2ccc(=O)n(Cc1ccccc1)c2)c3ccc4c(c3)OCCO4
O=C2C(=O)N(Cc1c(F)cccc1Cl)C=C2Cc3ccccc3Cl
O=C(O)c3cc(Sc1ccsc1)cc(C(=O)C2CC2)c35CCN(Cc4cccc(F)c4)C5
CCNC(=O)c4cccc(NC(=O)c1ccc(C(F)(F)F)nc1N2CC3CC2CN3)c4
CCC(CC)NC(=O)NCOC(=N)N
C[n+]2c(Cc1ccccc1)cc[n+]2C(c3ccccc3)c4ccccc4
COc1ccc(F)c2c1CCC3C2CN(C)CC3
CC(C(=O)N(C)C)C23CC1CC(CC(C1)C2)C3
Clc6ccc(C(CSc1cccc2cccnc12)NC4C3CC5CC(C3)CC4C5)cc6
Cc2ccc(O)c(C(C)(C)CCSc1nnnn1C)c2
CCN(CC)CCCNc2[nH]c1cc3c(cc1c(=O)c2C#N)OCO3
CCCCCC(O)CC3c1cccc(O)c1C(=O)c2c(O)cccc23
CN5CCC(N(C)c2cc(NC(=O)Nc1ccc(F)cc1)ccc2Nc4ccc(C(=O)NCCc3ccccc3)cc4)CC5
COc4cc(OC)cc(C(=O)NC(Cc1ccccc1)C(O)CNC(CC2CCCCC2)C(=O)NC(CC(=O)O)C(=O)CSCc3ccccc3)c4
O=c1[nH]nc(C(F)(F)C(F)(F)C(F)(F)C(F)(F)C(F)(F)C(F)F)cc1Cl
Cc4cc3nc(NC(=O)c1ccco1)c(NCCc2ccccc2)nc3cc4Cl
O=C(NC2CCCc1ccccc12)P(=O)(OCc3ccccc3)OCCNC(=O)c4ccc(OC(F)(F)F)cc4
Cc4ccc(Nc3nc(NCc1ccccn1)nc(Nc2ccccc2)n3)cc4
O=C(CSc1ccon1)NCCCc2ccccc2
CCCCCCCN(CC(=O)NO)C(=O)Nc1cccc2ccccc12
CCCC(=O)Oc4ccc(C23CN(C(=O)COCc1ccccc1)C2O3)c(OC)c4
CCCCCCS(=O)(=O)N(CC)CCCNc2nc1ccccc1n3cccc23
Cc3cnc(N1CC2C(CC1)CN(CC(=O)NC(C)C)C2=O)nc3
CC(C=CCCCC(=O)OCCCCCOc2ccc(C1=NCCS1)cc2)=CC(C)=CC(=O)O
CC(=O)c3cccc(N2CCN(C(=O)Nc1cnn(C)c1)CC2)c3
O=[N+]([O-])c1cccc2c1OCC2CN3CNCCS3(=O)=O
CCn5ncc(CNCCC4NC(=O)c3ccc(OC2CCN(Cc1cnn(C)c1)CC2)cc3C4)c5C
CC(=O)Nc3ccc(NC(=O)C(=O)O)c(NC(=O)c1nsc2ccccc12)c3
CCOC(=O)CCSc2nc(C(=O)OCC)n(-c1cc(C)ccc1OC)c2-c3ccc(C(=O)OC)cc3
COC(=O)c2ccc1cc(C(=O)OC)ccc1c2
Cc1nnc4n1-c3sc(CC2CCC(C)(C)CC2)cc3C6c4c(=O)n(C5CCCN5)c7ccccc67
CC=C5C(=O)C(C)C34CCC2(C)C1CCCC(C)(C(=O)O)C1CCC2(C)C3(C)CC(O)C4(C)CC5=O
CCC4Nc1cc(ccc1S(=O)(=O)N3CCC(C(=O)NCc2cccc(C(=N)N)c2)C3)C4
CCOC(=O)c2c(-c1ccccc1)csc2NC(=S)NC(=O)CNC(=O)OCc3ccccc3
COc1ccccc14NCC(N(Cc2cccc(C(F)(F)F)c2)C(=S)NC(=O)c3cccc(C)c3)CC4
C=CC(=S)Nc3ccc(NC2=NC(=O)C(=Cc1ccc(CCC(=O)O)cc1)S2)cc3
CCS2C(=O)NC(CCc1ccccc1)CC23CCCC34CCCO4
Cc3ccc(-c2cnc1ccccc1c2)cc3NC(=O)c4ccco4
CN(Cc1ccccc1)CC(O)COc3cccc4cc(-c2cc[nH]c2)nn34
O=S(=O)(NCc4cc(c3-cc2c1cnccc1ccn2c3)ccn4)c5ccc(F)cc5
Cc4nc(-c3nc(C(=O)NC2CCCc1ccccc12)c(C)s3)cs4
CC1CCCC(C)N1Cc3coc(-c2ccc(F)cc2)n3
Cc1cn(CC(C)(O)CBr)c(=O)[nH]c1=O
O=C(CN2C(=O)c1ccccc1C2=O)NCC(=O)c3ccc(F)cc3
COc2ccc(NC(=O)CCNS(=O)(=O)c1ccc(Br)s1)cc2
CC(c1ncs2ccc(C#N)cc12)N3CCC(N(C)C)C3
COc2ccc(S(=O)(=O)NCCCn1ccnc1)cc2
O=C(COc2ccc1ccccc1c2)NN=C4C(=O)Nc3ccccc34
CCNC(=O)OCc2c(COC(=O)NC)c(-c1ccccc1)nc2Cc3ccccc3OC
O=S(=O)(c1ccc(Cl)cc1)N3CCN(Cc2cccnc2)CC3
COc1ccccc1C(=O)Nc5nnc(CCCCc4nnc(NC(=O)C3CCN(c2ncccn2)C3)s4)s5
Cc3c(C)c2ccc(OCc1c(C)cccc1C)cc2oc3=O
CCCCCCCCCCCCCCCCNC(=O)c2ccc(-c1ccccc1Cl)cc2
COc3ccc(N2CC(C(=O)N1CCCC1)CC2=O)cc3OC
S=C(NN=CC=Cc1ccccc1Br)Nc2ccccc2
CCc6ccnc(-c5nc4cn(-c3ccc(NC(=O)Nc2cc(NC(=O)c1ccc(C(F)(F)F)cc1)ccc2C)cc3)nc4c(N)n5)c6
COc3cc(C2(Nc1ccc(Cl)c(Cl)c1)CCOCC2)ccc3OCc4ccccn4
COC35C(COC(N)=O)C2=C(C(=O)C(C)=C(Nc1ccc(Cl)c(Cl)c1)C2=O)N3CC4NC45
Cc1cccc2cc(C(=O)NC(CCC(=O)O)C(=O)O)sc12
Cc3csc4c(=O)n(-c1ccccc1)nc(-c2ccc(Cl)cc2)c34
O=C(Nc1ccc(Br)cc1Cl)c3c(O)nc2cc(Cl)ccc2c3O
CNS(=O)(=O)c3csc(-c1nsnc1N2CCOCC2)n3
Cc2nc1c(c(=O)[nH]c(=O)n1C)n2CC(=O)c3cccc(Cl)c3
COC1CCC2CC1C2(C)C
CC(=O)N(C)NC(=O)C(CCCCN)(NC(=O)C(CCCN=C(N)N)NC(=O)C(N)Cc1ccccc1)C(C)C
C=CCn5c(CCNC(=O)C1CCC3N1C2(=O)C(NC(=O)CC)CSC2=CC3=O)nc4cc(OC)c(F)cc45
CNS(=O)(=O)c4cc(C(=O)O)cc(Nc2nc(N1CCNCC1)nc3cccnc23)c4
CC2CCC(CN(CCC(=O)O)S(=O)(=O)c1ccccc1C(=O)O)C(=O)N2
Cc3ccc(NC(=O)N2CCN(C(=O)c1ccc(Br)o1)CC2)cc3F
C[N+]1(C)CCC(C(N)=O)CC1
COC(=O)CC(CC=C(C)C)C=CC2=C(c1ccccc1)C(=O)OC23CCCCC3
O=C(O)CCNC5(=O)cccc(cC(=Cc2ncc(CNC(=O)c1cccc(Cl)c1)cc2)CC4CCN(c3ccncc3)CC4)c5
O=CO3C(CCCC=Cc2cc(Br)c1cccnc1c2O)CCN3Cc4ccccc4
Cc4ccc(NC(=O)c3ccc(C2CCCN(CCc1ccc(F)cc1)C2)cc3)nc4
CCOc3ccc2[nH]c(O)c(CC(=O)Cn1nnc(Cl)c1C(C)C)c2c3
CC(C(=O)O)c3ccc(OCc2cccc(-c1csnn1)c2)cc3
C=S(N)(=O)C(c1cc(F)ccc1F)c2ccccc2-c3ccccc3
CCCCCCCCCOC(OC)C[N+](C)(C)CC
CS(=O)Cc1cc(C(F)(F)F)nn1Cc2ccccc2
COc1ccccc1OCCS(C)(=O)=O
CCCC2CCCO(C(c1ccc(C(F)(F)F)cc1)CN(C)C)=C2C(=O)OC
COc3ccc2oc1cc(C(=O)O)ccc1c(=O)c2c3
CC(C)(C)c2cc(NC(=O)CS(=O)(=O)c1ccccc1C(F)(F)F)no2
Cc2cccc(NC(=O)c1ccc(N)cc1Cl)c2
Cn2c(C(C#N)S(=O)(=O)c1ccccc1)nnc2SCC(=O)O
CCCN(C(=O)CN(c1ccc(C(C)(C)C)cc1)S(=O)(=O)c2ccc(C)cc2)c4c(N)n(Cc3ccccc3)c(=O)[nH]c4=O
Cn3cc(C(=O)O)c(=O)c2cc(F)c(-c1cnn[nH]1)c(F)c23
COc1ccc(F)cc1-n3nc(-c2ccc(F)cc2)oc3=O
CC(C)C(C(=O)NCc3nnc(-c1ccc2c(c1)CCCC2)o3)c4ccccc4
CCN(CC)CCNc1cc(Cl)nc(N)c1[N+](=O)[O-]
CC1CCCCN1CCn2nc(CCO)cc2-c3cncc4ccccc34
O=C(Nc2cccc(CCN1CCOCC1)c2)c4cc3cccc(F)c3o4
NC(CCc1ccc(Cl)cc1)(c3ccc2ccc(C(=N)N)cc2c3)S(=O)(=O)c4ccc(Cl)cc4
CCCCNC(=O)C(Cn1cccn1)C(C)c3nc2ccccc2[nH]3
O=C(CN2C(=O)C(=Cc1ccc([N+](=O)[O-])o1)SC2=S)NCCO
O=C(CSc1ccccc1NCCOc2ccc(Cl)cc2)NC3CCCC3
Cc3ccc(C)c(OCC(=O)NNC(=O)C1CC1c2ccccc2)c3
CCC(C)(CC)C(=O)OCCCCC2C(=O)N(c1ccc(OC)cc1)C(=O)N2C(C(=O)O)c3ccccc3
CCCCCCCC(=O)OCCN1CC3C15CCC2C4C(CCC23)OC(=O)C45
Cc3ccc2nccc(NC(=O)Cc1cccc(NCC(=O)O)c1)c2c3
CCC(CO)N(Cc2ccc(-c1ccc(C(C)(C)C)cc1)cc2)C(=O)NC3(C(=O)O)CCCCC3
O=C(c1ccc(O)cc1)c4ccc(F)c5cc(CCCc2noc(C(F)(F)F)n2)n(C(=O)c3ccccc3)c45
COc3ccc(C(=O)NC(=S)Nc1ccc2c(c1)OCCO2)cc3OC
CCCn2c(N)c(C(=O)CSc1oc(C)c(C(C)=O)c1C)c(=O)n(C)c2=O
Cn4c(-c2ccc(-c1cccnn1)cc2)nc3c(N)ncnc34
C=CCNC(=O)c4cccc5[nH]c(-c3n[nH]c(C1CCCCN1Cc2n[nH]cc2C)n3)nc45
Cc4ccnc(CNC(=O)N3CCc1c(ncn1Cc2cccc(F)c2)C3)c4
N=C(N)Nc2ccc(Nc1ccc(CNS(C)(=O)=O)cc1)cc2
OC(Cc1ccccn1)C(c2ccccc2)c3ccccc3
CC(C)CCn4c(Cn2c(=O)n(CCC(N)(CO)CO)c1ccc(Cl)cc12)nc3ccccc34
O=c3oc2ccc(C(O)CN1CCOCC1)cc2c5c3[nH]c4ccc(Br)cc45
Cc4ccc(CN3C(=O)c2ccc(NC(=O)C1CC1)cc2C3)cc4
O=c2[nH]c1ccccc1n2CCN4CCN(c3ccccc3)CC4
CCc2nn(C(=O)Nc1c(C)cc(C)cc1C)c(=O)n2N=Cc4ccc(-c3ccccc3)s4
COc4cc(OC)c3c(C(=O)O)cc(-c2cc1cccc(C(=O)O)c1o2)oc3c4
CN(C)c2noc(-c1ncc[nH]1)n2
CCC(NC(=O)c2ccc1nc(OC(C)C)oc1c2)C(=O)OCC(=O)CCC(=O)O
COc2ccc(C(=O)NCC(=O)OCC(=O)NC1CCCCC1)c(OC)c2
CCc4ccc3nc(N2CCN(C(=O)c1cccs1)CC2)sc3c4
O=C(N2CCC(Cc1ncc[nH]1)C2)N4CCCN(S(=O)(=O)c3ccccc3)CC4
O=C2c1ccccc1-c4c2c3ccccc3[nH]4
COc1cc(C(C)C)ccc1C(=O)N(Cc2ccccc2S(=O)(=O)N3CCCCC3)CC(CC(=O)N(C)C)C(=O)O
O=S(=O)(c2ccc(N1CCCC1)nc2)N3CCN=C3c4ccccc4
O=C(NCC1C(=O)OCC1Cc3cn(Cc2ccccc2)c4ccccc34)c6cccc(N5CCCC5=O)c6
CC2CN(C(C)CO)C(=O)c1ccc(Cl)cc1OC2CN(C)C(=O)c3ccco3
O=C(Nc2ccc(Oc1ccc(C(F)(F)F)cc1)c(Cl)c2)c5ccc4[nH]c3ncccc3c4n5
COc3ccc(CN(C(=O)c1cccc([N+](=O)[O-])c1)C2CCS(=O)(=O)C2)cc3OC
COc4ccc(NS(=O)(=O)c2cc(NC(=O)c1ccccc1)ccc2N3CCCC3)cc4
CC(C)C4CO(c3c(C1CCC1)ccc(-c2cncnc2)c3F)CC(C)(C)N4
CNCC(O)C(c1ccccc1)(c2ccccc2)c3ccccc3
O5(=C3ccc(cC(F)(F)P(=O)(N1CCOCC1)N2CCOCC2)cc3)NCC(C(=O)c4ccc(F)cc4C(F)(F)F)CC5
COC(C)(C)CCC3C(C)C4CCC2(C)C(c1ccoc1)(OC(=O)CO2)C34
C7CCC6(C)C(C=C5CC(OC(c1ccc(S(N)(=O)=O)cc1)c2ccc(N(C)C)cc2)CCC4C3OC3C(OC(C)=O)C45C)C(C)CCC67
Cc1cc3c(cc1Cl)-c2ccncc24NC(=O)CCN34
CCOP6(=S)Oc1ccccc1(C=Nn4c(-c2ccccc2C)[n+]([O-])c3ccccc34)c5ccccc56
Ncn3c(=O)c2[nH]c(SCCc1ccccc1)[nH]c2nc3=O
Cc1[nH]ncc14Cc2cnn(C)c2-c3ccccc3N4C
Cc1ccc(C=NNC(N)=S)o1
Cc5cc4c(NC3COCCC(COc1cccc2nc(CC(F)(F)F)cn12)C3)ncnc4[nH]5
Cc4ccc(S(=O)(=O)Nc1cccc2c1SCC2Cn3cncn3)cc4
CC(C)C(=O)CC1(C)CCC2(C)C4=C(CCC12C)C3(C)CCC(=O)C(C)(C)C3CC4
CC(=O)C3CCC4C2CCC1CC(=O)CCC1(C)C2CCC34C
COc3cccc(C(=O)NC(=Cc1ccco1)C(=O)NCCCN2CCCC2=O)c3
Cn2c4c(c1cc(Br)ccc12)C(NC3COC3)CC4
Cc3cc(S(=O)(=O)Nc2nc(-c1ccccc1)cs2)ccc3O
CCCCCc2cc(C=CCC1CC(CC(=O)OC)CCC1(C)C)n[nH]2
Cc1ccc3c(c1)N(CC(=O)N2CC(C)CC(C)C2)C(=O)CS3=O
O=C(NN=Cc1ccncc1)c2cnc(Cl)c(Cl)c2
CCc3cc(Nc2cc(Cc1ccc(F)c(F)c1)ncn2)cc(C)c3OCCN(C)C
CN3CCc2cc(NC(=O)CN(C1CCNCC1=O)C(C)C)ccc2C3
O=C(O3C(=Cc1ccccc1)Cc2cc(O)cc(O)c2C3=O)CC(O)(CCc4ccccc4)(CC(O)CCc5ccccc5)c7ccc6ccc(C=NO)cc6c7O
Cc3cc(SC2=COc1ccccc12)c(NC(=O)C(C)C)c(C)c3Cl
NS(=O)(=O)CCN3C(=O)C2C1C=CC(C1)C2C3c4ccccc4
Cc2cc(C)cc(C(C(=O)NCCCCO)c1ccccc1)c2
Cc3cccc(C(C(=O)NCCc1ccncc1)c2cccnc2)c3
C=CCOc4ccc(C(=O)Oc1cccc3(c1)CN(C(=O)c2cccc(Cl)c2)C3)cc4
CCCC(NC(=O)Nc2nccc(Nc1ccc(NS(C)(=O)=O)cc1OC)n2)c3ccccc3
COc3cccc(NC(=O)c2cc(S(=O)(=O)NCC(=O)c1cccs1)ccc2F)c3
COc1ccccc1C(=O)N3CCc2nc(C(C)C)oc2C3
O=C(NCc2ccc(Cc1ccc[n+]([O-])c1)cc2)C(O)CCC6CNC(=O)(C3CC(F)CN3C(=O)Cc5ccc(-c4ccccc4)cc5)CC6
CN(c1ccccc1S(=O)(=O)Nc3ccc(N2CCN(CCO)CC2)c(F)c3)S(C)(=O)=O
S=C(NC1CCCCC1)N2CCCC2
CCn2c(CNc1ccc(C(C)(C)C)cc1)nnc2SCC(=O)Nc3ccccc3C
O=C(CSc1nccc(=O)[nH]1)Nc4ccc(-c3nc2ccccc2[nH]3)cc4
CC(C(=O)NC(CO)C(=O)O)N2C(=O)c1ccccc1C2=O
COc2ccc(OC)c(CCCN1CCOCC1)c2OC
O=c2[nH]c1cc([N+](=O)[O-])ccc1cc2-c3ccccc3
CON=C1CN2CCC1CC2COc5cccc(-c3n[nH]c4ccc(C#N)cc34)c5
O(=C4Nc(nc-c1ccc(cc1)Oc2cc3c(cc2)OCO3)cs4)C5CCCO5
CC(=O)c2c(C)nn(-c1ccccc1)c2NN=Cc3ccccc3O
CC1(C)CC(=O)C2=C(C1)OC(=N)C(C#N)C2c3cccnc3
CC3CN(C(C)CO)C(=O)Cc2cc(NC(=O)NC1CCCCC1)ccc2OC3CN(C)C(=O)Nc4ccccc4
Cc4ccc(OCCC(=O)Nc3cc(N1CCOCC1)cc(CN2CCCC2)c3)cc4
CC#CCn4c(N1CCCNCC1)nc3cc(-c2ccnc(N)n2)ccc34
CC(C)C(NC(=O)CNC(=O)C(C(O)C1CCCCC1)NC(=O)C(NC(=O)CC(C)(C)C)C(C)(C)C)C(=O)NC(CC2CCNC2=O)C(=O)c3nccs3
CC6(C)CCc5c[nH]c(c4cc-c3sc(NC(=O)c1ccccc1-c2ccc(C(F)(F)F)cc2)ccc34)cc56
CN(c1ccc2c(c1)OCCO2)S(=O)(=O)c3ccc(F)cc3Cl
COc2cc1cc(CCC(=O)O)ccc1oc2=O
CCc2nc(SCC(N)=O)n(C1OC(COP(=O)(O)OP(=O)(O)OP(=O)(O)O)C(O)C1O)c(=O)n2
CC3nc(C(=O)O)c(=O)c2cc(F)c(N1CCN(S(C)(=O)=O)CC1)c(F)c23
O=C(NCCS(=O)(=O)N1CCCCCCC1)c2ccc(Cl)cc2
Cc4ccc(C3(NC2CCNc1ncc(C)c(OC)c1C2=O)CC3)c(C)c4
O=C(C1CC1)N2C4CCC2CC(S(=O)(=O)c3ccc(F)cc3)C4
Oc1cccnc1CSc3nc2c(N)ncnc2n3C4OC(CO)C(O)C4O
O=C3C(=Cc1cccs1)c2ccccc2N3c4ccc(Cl)cc4
CC(=O)N4CCN(c1cc2c(NC(=O)N(C)C(C)=O)(cc1[N+](=O)[O-])c(=O)c(C(=O)O)cn2C3CC3)CC4
CC(=CC=CC=Nc1ccccc1N)CCCC=CC(O)=CC(=O)(NCCN2CCCC2)C(C)C
COc2cccc(C(=O)CNC(=O)c1ccc(=O)[nH]n1)c2
COc3ccc(C(=O)N(CCc1ccccc1)Cc2ccccc2)cc3
CCCCCOc1c(OC)ccc2cc4[n+](cc12)CCc3cc5c(cc3-4)OCO5
COc3cc(CCc12c(ccc(OC)c1OC)OCO2)cc(OC)c3OC
O=c2[nH]c(=O)n(C1OC(COP(=O)(O)O)C(O)C1O)cc2I
COc4ccc(C2CC(c1cc(OC)c(OC)c(OC)c1)=NN2C(=O)c3ccc(Cl)cc3)cc4
CC(=O)Nc2ncc(Cl)c(Oc1cccc(CCC(=O)O)c1)n2
COc1cc(F)cc(S(C)(=O)=O)c1
COc5cc(C=CC(=O)c1cccc2c1C(=O)c3c-2[nH]c4ccccc34)cc(OC)c5O
COcc2cc1c3c([n+]cc1c(OC)c2OC)CCCC3
NCCCCC(NC(=O)C(=O)NC(CC(=O)N1CCCC1)C3CCC(c2ccccc2)CC3)C(=O)c4nccs4
COc3cccc(C(C)(O)c2nc(-c1cc(C(F)(F)F)cc(Cl)n1)cs2)c3
Cc3ccc(C=CC(=O)Nc2nc1cc(Cl)ccc1s2)cc3
CCCCCCCCOc1ncc(C(=O)O)c(=O)n1C
CCC(c3cccc(NS(=O)(=O)c2ccc(-n1cncn1)cc2)c3)N4CCCCCC4
O=C(COC(=O)c1ccccc1)Nc3cccc(S(=O)(=O)N2CCCC2)c3
CCOC(=O)Cc1cccn1S(=O)(=O)C(C)C
CC3CCC(=Nc1ccccc1)N(CCN2CCCC2)C3
CCCS(=O)c3ccc2nc(NC(=O)C1CC1)sc2c3
CC(C)C(=O)OCCN2CCN(c1cccc(F)c1C(C)(C)C)CC2
CC(C)NC(=O)NCc4ccc(-c3noc2(CCC(C(=O)NC1CC1)CC2)n3)cc4
CCOC(=O)C(C(=O)OCC)C(c1ccco1)N(C(=O)c2cccs2)C(C)Br
COc5ccc4nc1cc(N)ccc1c(NCCCCCCCNc3ccc2ccccc2[n+]3C)c4c5
CC[N+](CC)(CC)C(=O)OCC5CC1(C)(C)CC(CC(C)C14CCCC3C2(C)CCC(O)C(C)(C)C2CCC34C)C5(C)C
O=C(C(=CN2CCC(N1CCCCC1)CC2)Sc4nc3ccccc3c(=O)n4CCc5ccccc5)c6ccccc6
FC(F)(F)c4cccc(-c3nc(CN2CCN(c1cc(Cl)ccc1C(F)(F)F)CC2)cs3)c4
Cc1ccc(F)cc1-c3cccn4ncc(C(=O)NCC2CCCO2)c34
CCCCOc3cccc(Cn2c(C)nc1ccccc12)c3
O=c1cc(CO)occ1OCc2cccc(F)c2
Cc1ccccc14CC2C(=O)N(C)C5(=O)C2C(Cc3ccccc3)N=C45
NS4(=O)(=O)ccc(-c1cccc(c1)CNC(=O)c2ccccc2NS(=O)(=O)c3cccs3)cn4
COCCN(CC(N)=O)c3nc(C(=O)Nc1ccc(Cl)c(C(F)(F)F)c1)c2nsnc2n3
N=c1cc[nH]c(=S)n1C3OC(C(OP(=O)(O)OCCOP(=O)(O)O)C2OC(CO)C(O)C2O)C(O)C3O
CCC2N(C(C)CO)C(=O)CC(Cn1ccnc1C)C2OCC
N9#CC(=C6ccc(c5OC(=CS3C=C(F)c2[nH]c1ccccc1c2C3)c4ccccc45)cc6)c8nc7sccn7c8C9=O
CC2CC(C(NC(=O)C(CC)c1ccccc1)C(=O)NCCCN(C)C)C(C)(C)N2[O]
O=[N+]([O-])c2ccc(N=C1NCCS1)cc2
Cn2nc(O)c(=O)n(Cc1ccccc1)c2=O
CS(=O)(=O)c4ccc(-c3cc(NCCCn1ccnc1)c2cc(Cl)cc(Cl)c2n3)cc4
COCCCN(C(=O)c3cc2c(=O)[nH]c1ccccc1c2s3)c4c(N)n(CC(C)C)c(=O)[nH]c4=O
CC(C)Cn3c(=O)c4c(c2cc(S(=O)(=O)NCc1ccccn1)ccc23)CCCC4
Fc3ccc(Sc2cc(OCCCN1CCCCC1)ncn2)cc3
Cc3cccc(-c2nc(Cn1ccccc1=O)no2)c3
O=c2c(C=Nc1ccc(Cl)cc1)coc3ccccc23
COCCN(C(=O)C(O)c2coc(-c1ccccc1)n2)c3ccccc3
O=C(CSc2nc1cc(Cl)c[nH]c-1n2)Nc5nc(-c4cnc3ccccc3c4)cs5
CCCN3C(=O)NS(=O)(=O)c2cc(C(=O)NCC(=O)Nc1ccc(F)cc1Cl)ccc23
CCOC(=O)CN=C(c1ccccc1)c2oc(=O)nc3ccccc23
COc3cc(NC(=O)OCc1ccccc1)cn4cc(S(=O)(=O)c2ccccc2)c(F)cc34
Cn1c(CC(=O)O)ccc1CNc3ccc(CNC(=O)c2c(O)cccc2Cl)cc3
C=CC(C)CC1(OC(=O)N(C(=O)CO)C1(C)CCCCCC2C(C)(C)C(CC=C)C(C)C2=O)C(O)CC(C)(C)O
N#Cc2cccc(OC(=S)Nc1cccc(C(F)(F)F)c1)c2
O=C2N(Cc1ccccc1)CCCC24CCN(CCc3ccncc3)CC4
Nc1cccc(Cl)c1C(=O)OCC(=O)N3CCc2ccccc23
CCOc2ccc(S(=O)(=O)Nc1cccc(C)n1)cc2
COc3ccc2sc(Nc1ccc(C#N)cc1)nc2n3
CCn4c(=O)c(C2=NS(=O)(=O)c1ccccc1N2)c(O)c3ccccc34
Cc3cccc(-c2nc(C(N)C1CCCCC1)cs2)c3
c3ccc(CCCCOc2ccc(Cn1cnnn1)cn2)nc3
N=C(N)C4CCCN(C(=O)c3ccc2ccn(Cc1ccccc1)c(=O)c2c3)C4
O=C(C=Cc1ccccc1)Nc2ccccc2Cn3cncn3
C=CCn2c(SCC(=O)Nc1cccnc1Cl)nnc2C3CCNCC3
CC(C)(C)OC(=O)CC(NC(=O)C(CO)NC(=O)(CCCCC(NC(=O)C(Cc1ccccc1)NC(=O)C=Cc2ccc(O)cc2)c5nc(C(=O)NCC3CC3)cc(-c4ccccc4)c5)C(C)C)C(=O)NC(Cc6ccccc6)C(=O)NCccccc
CC1C(SC)C=C3(C#N)C1COc2ccc(OC)cc23
CCn2c(Cc1cc(OC)c(OC)c(OC)c1)nnc2SCC(=O)NCc3ccccc3
CN(C(=O)c4ccc3[nH]c(-c2cncc(OCC1CC1)c2)cc3c4)C5CCCC5
O=C(CCCCc1ccccc1)c3cc(-c2ccccc2)on3
COc3ccc(C(=O)Nc2cccc(OCC(=O)Nc1ccc(Cl)cc1)c2)cc3F
O=C(CSc3nnc(-c1ccccc1)c(-c2ccco2)n3)Nc4cccc(Cl)c4
COc5ccc(S(=O)(=O)N4Cc3ccc(C(=O)Nc2ccc1[nH]ccc1c2)cc3C4)cc5
COCCn3c(SCC(=O)Nc1sc2c(c1C#N)CCCC2)nnc3-c4ccncc4
FC(F)(F)c4ccc(C2(Cn1ccnc1)OC2c3cc(F)c(F)cc3F)cc4
CCCc3c(OCCOc1ccc(CC(C)C)cc1C)ccc(-c2ccccc2)c3O
C=CCC(NC(=O)C(CCC(=O)O)NC(=O)C(NC(=O)CNC(=O)C2(C)NC(=O)C(C(C)C)NC(=O)C(CC(C)C)NC(=O)c1ccccc12)C(C)C)C(=O)O
Cc4cc(S(=O)(=O)NCC3C(=O)NC(C(CC(N)=O)OC2COCc1ccccc12)CC3)c(C)cc4Cl
Cc2cccc(NC(=O)C(=O)NCCc1ccccc1)c2
CCS(=O)(=O)NC(C(=O)N1CCN(C)CC1)c2ccccc2
CSc4cccc(Nc1nccnc1CNC(=O)C3CCN2(CCCN(C)CC2)C3)c4
CC1(C)N=C(N)N=C(N)N1c2ccc(F)cc2
CN(C)c3ccc(S(=O)(=O)C(Cc1ccccc1)N2CCN(C)CC2)cc3
Cc2cc(C(=O)N(C)CC(=O)Nc1ccc(Cl)cc1)[nH]n2
COC3CCn2c(N)nc1cc(C(=O)NCC(F)(F)F)cc(c12)C3(C)C
Cc3cc(C)nc(NC(=O)C2CCCN(c1ncccn1)C2)n3
COc3ccc(C2CC(c1ccccc1)=NN2C(C)C(=O)O)cc3
COc2cc(C=C1OC(=O)C(C)C1=O)cc(OC)c2OCCOP(=S)OC3CCCCC3
CCN(CC)c2nc1c(c(=O)[nH]c(=O)n1C)n2Cc3ccccc3
O=C(NOCCCCNc1ccncc1)c3ccc[n+](Cc2ccc(F)cc2)c3
O=C(O)c2ccc(-c1cc[nH]n1)nc2
Cc2ccc(C#N)c(SCc1nnc(N)s1)n2
CC(=O)NCC3CN(c2ccc(N1CCOCC1C)c(F)c2)C(=O)O3
CCOC(=O)c1n[nH]c2c1C(C)=CC(C)(C)N2
CCCc2sc(NS(=O)(=O)c1ccccc1)nc2-c3cc(O)cc(O)c3
CCCCc5cn(C4C(=O)C2Cc1cccc3c1N(CC(=O)O)CC2C34)nn5
CCNC(=O)Cc1c(C(C)C)nc2ccc(Br)cn12
CCNC(=O)Nc2cc(Cl)nc(Nc1ccccc1Cl)n2
COc2ccc(CNC(=O)Nc1ccc(F)cc1)cc2OCCCCN3CCCCC3
CCSc3nnc(NC(=O)CSc2ccc(-c1cccnc1)nn2)s3
O=C(CN2CCN(c1ccc(F)cc1)CC2)NC(=O)NCCc3ccccc3
Cc5ccnc(NC(=O)c4cn3ncnc(N2(C1CCCC1)CCCC2)c3c4C)c5
CN(c2nccc(-c1c(C)c(C(C)(O)CC(C)(C)C)ccc1F)n2)C3CCCCC3
CCOC(=O)C4=C(C)N=c3sc(=Cc1ccc2c(c1)OCO2)c(=O)n3C4c5ccccc5
Fc2ccc(COc1ncc(F)cn1)nc2
O=C(CN2CCN(c1ncccn1)CC2)Nc4ccn(-c3cccc(C(F)(F)F)c3)n4
CCCCN=C(N)Nc1nc(CC(NC(=O)C(F)(F)F)C(=O)O)cs1
Cc5cccc(N4CCN(Cc1oc(=O)cc3c1[nH]c2ccccc23)CC4)c5
Cc3ccc(Cn1c(C)c(C)nc1Sc2ncccn2)cc3C
CC(=Nc1ccccc1S)NC(=N)NCCC#N
Nc2nnc(N)c3ccc(Cc1ccccc1)cc23
CCN(CC)C(=O)CS(=O)(=O)Cc2nc1ccccc1n2C
NC(=O)c2nnn(Cc1ccc(CO)cc1)c2N
CN2CCN(c1ccc([N+](=O)[O-])cc1)CC2
CC1(C)CC3(=O)NC1C(C2CCCCC2)N3
C
CC(C)CNCCC(=O)Nc2cc(-c1cnccn1)cs2
CN(c2ccc(NC(=O)c1cc(Cl)cc(Cl)c1NC(=O)C(F)(F)Br)cc2)C3CCCCC3
COc5cc(NC(=O)COc4cnc(N3CCN(S(=O)(=O)c2ccc1ccccc1c2)CC3)cc4C)cc(OC)c5
CCCOc1ccccc1NC(=O)c2cc(Cl)cnc2N
O=C(CNC(CO)CO)Nc3ccc(NC2=CC(=O)CC(=O)(CCc1ccccc1)C2=O)cc3
COc1ccccc1C2CNC4CC(=O)CC(CC3C2CCC3)C4
O=C(O)C2C(c1ccccc1)CCC2
O=C(O)c1ccc3c5(c1)-c2ccccc2C3(O)C(C4CCCCC4)C5=O
CCOC(=O)C3C(C(=O)c1ccc(OC)c(OC)c1)Oc2cccc(OC)c2C3=O
COCC5n1c(cnc1-c2ccc3c(c2)OCCO3)N(c4ccccn4)C5=O
Cc2cn(C1CC([N-][N+]#N)C(COP(=O)(O)OP(=O)(O)OP(=O)(O)O)O1)c(=O)[nH]c2=O
C=CCCCC(=O)O2COC(=O)C(O)C3(C)(Cc1ccccc1)C(=O)NC(=O)C23C
O=C(O)CCC(O)c1cc2c(c(O)c1OC(=O)CCC(=O)O)CCCC2=O
Nc1ccc4c(c1)-c3nn(CCOCCN2CCOCC2)cc3CC4
CNc1ccccc1Nc4nc(Nc2ccc3c(c2)CCN3CCCN(C)C)nc5c4ncn5C(C)CO
CCCCC1CCC3=CC(=O)C(=O)c2cccc1c23
CC(C)Oc3cc2ncnc(Nc1ccc(F)c(Cl)c1)c2cc3OCCCN4CCCC4
CCn3c(CN2CCN(c1cccc(Cl)c1Cl)CC2)n[nH]c3=O
Nc1ncnc3c1c(-c2ccsc2)cn3C4OC(CO)C(O)C4O
CCOc3ccc(N(CC(=O)NCc1ccco1)C(=O)C2CCCCC2)cc3
Cc3nc2ccc(C(=O)NCCSc1nncn1C)cc2s3
CCC(C)=CC1(C)(C)CC(C(O)CO)OC1=O
CC(C)=CCCC(C)=CCCC(C)=CCCC(C)=CCSc1c[nH]cn1
C1C=NC(=O)C1=CC3=C(Cl)C(=O)c2ccccc2C3=O
Cc1ccc(Cl)cc1N4CCN(C(=O)c2csc(N)c2C(=O)c3ccccc3)CC4
C4CCn3c(-c1ccccc1)n2cc(N)ncc-2c3C4=O
O=CCOc1cc4c(Cl)cc1-c3nc2ccccc2n34
O=S(=O)(NCC1NC(CO)C(O)C1O)c2ccc(F)cc2
O=C4c3c(c1ccccc1c(-c2ccncc2)c3F)OC4Cc5ccccc5
CCN(CC)Cc2nc1cccnc1[nH]2
COCCC(=O)NC(c1ccc(F)cc1)c2cccc(CO)c2
COc6ccc(-c5cn(-c3ccc(OCCc1ccc2c(n1)NCCC2)c(C(C)=O)c3)c(-c4ccc(C)cc4)n5)cc6OC
CC(NC(=S)NC(=O)CC3(CSc2nc(=O)c(-c1ccccc1)cs2)CCCCC3)c4ccccc4
N#Cc2nc1c(O)c(N)ccc1[nH]2
CCOc5ccc(-c4cc(C(=O)NCCN(C)C)c3ncc(-c2ccc1ccccc1c2)n3n4)cc5
COC(=O)c2ccc(CN(C(=O)C(N)CCCNc1ccc(Cl)cc1)C(C)C(C)C)cc2
CN(Cc2nc(=O)c1cnn(C)c1[nH]2)Cc3ccccn3
CCNc3ccc(C(=O)Nc1nc2c(s1)CCCC2)cc3
CCOCCC(NC(=O)CCc2ccc(-c1ccc(Cl)cc1)cc2)C(=O)O
COc2cc(C=[N+]([O-])c1ccccc1P(=O)(O)O)ccc2O
CCN(CC(=O)Nc1ccccc1C(F)(F)F)C(=O)c2cccc(Cl)c2O
CC(=N)NCC2CC(=O)N(CCc1cccc(Cl)c1)C2=O
O=c5[nH]c(=O)n(C4OC(COP(=O)(O)OP(=O)(O)OCCOCn3cncc2(=O)n(-c1ccc(O)cc1)cccc23)C(O)C4O)c5C(F)(F)F
CC2C(CC(=O)Nc1cccc(C(N)=O)c1)=NOC23CCCC3
O=C(Nc1ccccc1)N3CCc2ccc(O)cc2C3c4ccc(O)cc4
CC2CC1(CCCCC1)OC2=O
COc1ccncc1-c2sc4c(c2C(=O)N(C)c3ccccc3F)CCCC4
CC(=O)Nc3ccc(S(=O)(=O)N(=CN2CCc1ccccc1C2)NO)cc3
CCOC(=O)CCCC2CCN(C(=O)Nc1ccc(Br)cc1)CC2
Cc1cc(=O)[nH]c(O)n1
CCOC(=O)N4CCC(NS(=O)(=O)c3cc(C)c2[nH]cc(C(=O)N1CCOCC1)c2c3)CC4
CCCC(=O)Nc1nonc1-c3nc2ccccc2[nH]3
CCCC4CCCN(C(=O)CCc2cn(S(=O)(=O)c1ccccc1)c3ccccc23)C4
CC(=S)Nc3nc(-c2csc(NC(=O)c1ccc(S(=O)(=O)N(C)C)cc1)s2)cc3C
CN2CCC(N1CCC1)CC2C(=O)N4CCn3c(nnc3C(F)(F)F)C4
COc4cc3[nH]c(C(=O)c2cc1cc(Br)ccc1o2)cc3c(OC)c4OC
CCCN(CCC)CC2CCc1cc(O)c([N+](=O)[O-])cc1C2
COCOCCSC2C(=O)Nc1cc(C(F)(F)F)ccc1N2
Cc2c(C(=O)OCC(=O)NC1CCC(C(F)(F)F)C1)sc3ccccc23
O=C(NC2=CC(=O)c1ccccc1C2=O)c3ccccc3
Cc5sc4ncnc(N3CC(c2nc(Cc1ccccc1)no2)C3)c4c5C
CN3Cc1c(C#N)ncn1-c2ccc(Cl)cc2C3=O
CC(NC1CCC(NS(C)(=O)=O)CC1)C(=O)NCC(O)c2ccccc2
Cc1c(O)ccc(C=O)c1O
CCCc2cc14cc(ccc1[nH]2)-c3ccccc3N4C(=O)c5ccc(Br)cc5
CC2Cc1cc(S(C)(=O)=O)cc(C)c1O2
CC(C)CC(NC(=O)C(CO)NC(=O)C1CCCN1C(=O)C(N)Cc2ccc(O)cc2)C(=O)NC(CCCN=C(N)N)C(N)=O
O=C(Nc1cccc(Cl)c1)c3cc(S(=O)(=O)N2CCCC(C(F)(F)F)C2)c(Cl)cc3Cl
COc1ccccc1CNC(=O)CN(C)S(=O)(=O)c3ccc(-n2cnnn2)cc3
Clc5cccc(C3C4C(CN1CCCC1c2ccccc23)CCS4)c5
CCCCCc3nccc4oc(-c1ccccc1)c(-c2ccccc2)c34
COc1ccccc1CNC(=O)CCc4c(C)nn(-c3ccc(N2CCC(C)CC2)cc3)c4C
CCOC(=O)C(C(=O)OCC)nc2(=O)c(O)c(C=O)c(Cc1ccccc1)n2Cc3ccc(Cl)cc3
O=CCSC5(=Nc1ccccc1)(S2CCS(=O)(=O)C2)c3c(ccc4ccccc34)NC5c6cccc([N+](=O)[O-])c6
COC(=O)C1CCCCC1=O
O=C(CCNC(=O)CCC1CCCCC1)OCc2ccccn2
Cc3c(C(=O)c1c[nH]c2ccccc12)cccc3C(=O)c4ccccc4
COc3ccc(N2C(=O)C(Cl)=C(N1CCOCC1)C2=O)cc3
O=S4(=O)(c1cn2c(n1)CCNC2)C3CC5CC(C3)CC4C5
COc2ccc(CCNC(=O)Cn1ccc([N+](=O)[O-])n1)cc2
CCn2cnc(NCc1ccncc1)n2
CCCC(=O)N3c1ccccc1Sc2cc(C)ccc23
COc2cc(C(=O)NCC(=O)Nc1ccccc1C)cc(OC)c2OCc3ccccc3
CNC(c1nc(=O)cc(N)[nH]1)c2ccccc2F
CC5CCCCOC(CN(C)Cc2ccc(-c1ccccc1)cc2)C(C)CN(C(C)CO)C(=O)c4cc(NS(=O)(=O)c3ccccc3)ccc4O5
CC(CCCC(=O)Nc1ccccc1C(=O)O)Nc2cc(Cl)cc(Cl)c2
CC(O)(CC(=O)OCCOCn2cnc1c(N)ncnc12)C(O)(c3ccccc3)c4ccccc4
O=C(O)CNc56cc4nc3scc(=O)(n2-ccc1ccc(C(F)(F)F)cc1c2)nc3cc4n5CCC6Br
CCC6CN(c4c(-c3c(Nc1cc[nH]c2nnnc12)cccc3C(F)(F)F)nc5ccc(C(=O)O)cc45)CC6(C)C
C=CCNc3nc(NCC1CC1)nc(N2CCOCC2)n3
O=C(Cn2[nH]c(=O)c1cc(Cl)ccc12)NCCOc4c(Br)ccc(OCc3ccccc3)c4
CCOc1ccccc1C3c2c(n[nH]c2C(C)(C)C)C(=O)N3c5ccc(-c4ccoc4)cc5
Cc2c(Sc1ccccc1)n(O)c(=O)c(C#N)c2-c3ccc(F)cc3F
CC(=O)Nc3ccc(NC(=O)CCC2CCN(C(=O)c1ccc(Cl)cc1)CC2)cc3
CC1CCCC(C)N1[N+]([O-])=NOc2ccccc2-c3ccc(S(C)(=O)=O)cc3
CCNC(=O)c3cccc(-c2nc1ccccc1s2)c3
C=CCC12CCC(=CC)C(C1)(C(=O)OC)C2=O
CCCc1cnc(C)nc1NC3CSC(c2nc(C)c(C)s2)CC3=N
CCN3CCN(C(=O)c1ncnc1C(=O)Nn2cnnc2)CC3
Cc3cc(Cn1cccc1C=NNc2ccc(C#N)c(C)n2)ccc3O
CCC78C2C9C(C1=CC(=O)CC5C1=C2C(c4ccc(SC(=O)CCc3ccccc3)cc4)C6=C5CCC6(C)C)CCC7(O)CCC8C(C)(C)C9
CC(c1cccs1)NCC3C(=O)c2cc(Br)ccc2OC3c4ccccc4
N#C4C(c1ccccc1I)c2c(ccc3ccccc23)O4
CC4(c1cc(F)ccc1)NC(=O)N(CC(=O)Nc2ccc3c(c2)OCCO3)C4=O
Cc3cc2ncn(CC(=O)NC(C)c1ccccn1)c2cc3C
Cc4cccc(C(=O)N3CCN(Cc2ccc1cc(F)ccc1c2)CC3)c4O
O=C(Nc2cc(S(=O)(=O)N1CCOCC1)ccc2N3CCCCC3)c4c(F)cccc4Cl
CCC(C)Scn2c(NCCC(C)C)c1c(ncn1C)c(=O)n2Cc4cc(=O)n3cc(C)ccc3n4
COc2cccc(-n1nnnc1C(F)(F)F)c2NC(=O)NC(C)c4ccc(C(=O)Nc3ccc(N(C)C)cc3)cc4
c2ccc(CCCNCCCCN1CCCCC1)cc2
COc5ccc(C(=O)Nc4ccc3nc(-c1ccccc1)c(-c2ccccc2)nc3c4)cc5
Cc3cc(C)cc(NC(=O)C(C)n2c(=O)[nH]c1cccnc12)c3
CNS(=O)(=O)c4cccc(NC(=O)c2c(C(=O)N1CCCC1)cnn2-c3ccccc3)c4
O=C2c1cc4ccc15OCC2C6CN(CC3CC3)CCC456
Nc1nonc1-n3nn(CC(=O)NC2CCCCC2)c4ncncc3-4
COc1ccccc1OCCCOc3cc(OCCCN2CCOCC2)ccc3C(=O)N4CCN(C)CC4
c6ccc(-c1n[nH]c2c15Cc3c-2n[nH]c3-c4ccccc4N5)cc6
N#[N+][N-]CCOP(=O)(O)OP(=O)(O)OP(=O)(O)O
Fc4ccc(C13CC(C1)c2ccccc23)c(F)c4
Cc2cc(C)nc(NC1=NCCCO1)n2
COc2ccc(C(=O)NC(CC(=O)O)c1ccccc1Cl)nc2-c3cccc(C)c3
CCNC(=O)c4ccc(C#CCCN2CCc1ccc(cc1C2)O3CC(C)C(OC)CO3)cc4
COc3cc(CNC(=O)Nc2ccc(F)c(C(=O)Nc1c(O)ccc(C)c1C)c2)cc(OC)c3OC
CCC(CO)N(Cc1ccccc1O)C2CCNC3CCCCC23
Nc4c(NC1CCCC1CO)ccn5c(C2CCC2)nc(-c3ccccn3)c45
COc3cn(C2C(=Cc1ccc(N(C)C)cc1)C(=O)C2(C)C)nn3
Cc3nnc2cc(N1CCOCC1)nn2c3NC(C)CO
C
OC4CCC1(CCN1Cc3ccc(-c2ccncc2)cc3)CC4
CC(C)OP(=O)(NC(C)C)Oc3cc(-c1ccccc1)nc(-c2ccccc2)n3
CC(OCc1ccccc1)C(=O)OC2OCC(O)C(O)C2O
CCCc2nc1c(N)ncnc1n2C3OC(CO)C(O)C3O
CCCCC(O)CNC(=O)c3nc(=CC(O)Cc1ccccc1)cc(-c2cc(C)cc(C)c2)c3
CC(C=CC2CCC=C1(C)C(O)C(C=C(C)CCOC(=O)NC(C)C)CCC12CO)C(O)C(F)(F)F
CCCCC#CC=CC=CCCS1CCNC1=O
Cc2cccc(OCC(=O)NCCC1=CCCCC1)c2
Cc2cnc(CC(=O)NC(CC(=O)O)c1ccc(Br)cc1)cn2
O=C(CNS(=O)(=O)c1ccc(Cl)s1)NCCCO
COc3ccc(NC(=O)c2ccc(CN1C(=O)CCC1=O)cc2)cc3OC4CCCC4
CCOc2cc(C=NNC(=O)C(=O)Nc1ccc(C)o1)ccc2O
COc4ccc(C=NNC(=O)c2cc(COC(=O)c1ccc(OC)c(OC)c1OC)c(O)c3ccccc23)cc4
Cc1cc(CC(C)N)n[nH]1
CCCCCC(=O)Nc1ccc2c(c1)OCCO2
COc1ccccc1C(=O)OC(=O)C=Cc3ccc(OC2CCCCC2)cc3
COc3c(C2CCN(C(=O)Nc1cncc(Cl)n1)CC2)c(C)nn3C
O=C(CCN2CCN(c1ncccn1)CC2)NCc3ccccc3
COc2cc(C1CC1S(C)(=O)=O)ccc2O
N#CC(=Cn2nnc1ccccc1c2=O)C(=O)c4ccc3ccccc3c4
CN5CCN(C(=O)c1ccc3c(c1)S(=O)(=O)c2cc(F)ccc2N3c4ccccc4)CC5
Cn1ccc(=O)n(C)c1=O
Cc1nc([N+](=O)[O-])cn1CC(=O)NC2=NN4CC2C(c3ccc(Cl)cc3)C4
CCN(CC)CCOc4ccc(C(=O)CC2C(COc1ccccc1)C(=O)N2c3ccccc3)cc4
COc1cc5c(cc13COC(c2ccccc2)O3)C(NC(=O)Cc4ccccc4)CC5
Cc4ccc(C(=O)C=Cc3cc2ccc(C1=NCCCN1)cc2c(=O)s3)cc4
Cc3ccc(S(=O)(=O)N(NC(=O)c1ccc(F)cc1F)c2ccccc2)cc3
CC(=O)O3CN=C(c1cc([N+](=O)[O-])cc([N+](=O)[O-])c1)N(c2ccc(Br)cc2)C3c4ccccc4N
Cc1c(Cl)c4c(cc1NC(=O)CSc2nnnn2-c3ccccc3Cl)OCO4
O=C(NN=Cc1ccc(O)c(O)c1O)c3ccc(-c2ccc(F)cc2)[nH]3
CCOc3cc(C(=O)NCc1nnnn1-c2ccc(C)cc2C)cc(OCC)c3OCC
CCc2cc(NC(=O)c1ccn(C)c(=O)c1O)ccc2C
O=C(CCCc1ccccc1)NS(=O)(=O)c2cccs2
CS(=O)(=O)c3ccc(C=Cn2ncc(Nc1cccc(Cl)c1)c(C#N)c2=O)cc3
Cn3c(CC(=O)Nc1ccc2c(c1)ncn2CC=CC(F)(F)F)nnc3SCC(=O)Nc4ccc5c(c4)OCO5
Cn1ncnc1COc3nnc(-c2cccc(Br)c2)cn3
CN(C(=O)c4ccc(C[n+]c3ccN(C(=O)c2cccc1ccc(NC(N)=S)cc12)cc3)cc4)C5CCCC5
CCCC1CNC(=O)C(=O)N1CCCCCCNC=CC(=O)OC(C)C
CCOC(=O)C1CCCCN1Cc3ccc2ccccc2n3
COc1ccccc1C(=O)NC(=O)NC2CCN(S(C)(=O)=O)CC2
CCCCCCCCCCCCCCCCCCNC(=O)c1ccccc1SC(C)CC(C)(C)C(=O)NCCCCCC(=O)NC(CCC(=O)O)C(=O)OCC
COc2ccc(CC(=O)NNC(=O)COc1cc(C)cc(C)c1)cc2OC
COc3cc2ncnc(Nc1ccc(F)cc1F)c2cc3OCCN4CCC(C(=O)N(C)C)CC4
NCCCOc4ccc(C(=O)Nc3cc(-c1ccccc1)nc(-c2ccccc2)n3)cc4
CN(C)C(=O)C2CCC3(CCN1CCCCO1)CCC2C3
Cc4cnc(C)c(N3CCC(C(=O)NC(C)c1ccc2c(c1)OCO2)CC3)n4
Cc1cc(Cl)ccc1-c5ccc(C(=O)N4CCC(N3C(=O)OCc2ccccc23)CC4)c(C)c5
CCOc3ccc(C=CCCN2(C1CCCCC1)C=NC(=O)C(C#N)S2)cc3OC
O=CN3(c2nc(-c1ccccn1)ns2)SCCS3
COc3cccc(C=NNc1cc(=O)oc2ccccc12)c3O
Cc4ccc(C(C)C)c(OCc1cnnn1CC3(O)COc2ccccc2O3)c4
Cc3ccc2c(CC(=O)Nc1ccc(OCCN(C)C)c(C)c1)c[nH]c2c3
CCCCCOc2c(OC)cc(CN(C)CC(=O)c1ccc(I)cc1)cc2OC
CCc4ccc(C(=O)C=Cc3ccc(C=CSC(=S)N2CCc1ccccc1C2)cc3)cc4
CN3CCN(Cc2cc(Nc1ccc(C(N)=O)cc1F)cnc2F)CC3
CCCCCcc3[n+]cc4cO(C2cccc(C)(cCC(Nc1ccc(C(=O)O)cc1)C(=O)OC)c2)c(C)cc34
CCOC(=O)C1=C(C)N(C)C(=S)NC1c3cn(-c2ccccc2)nc3-c4ccc(Cl)cc4
Cc4ccc(-c1c(C)noc1SCC(=O)Nc3ccc(N2CCOCC2)cc3)cc4
O=C(NCc1ccccc1)C(=NNC(=S)Nc2ccc(F)cc2)c3cccc(O)c3
CCN(CC)C(=O)c2c(SCc1ccccc1F)noc2C(=O)NCc3ccccc3
N#C2[nH]c1ccccc1n2CCN3CCCCC3
NC(=O)c2c(NC(=O)c1ccccc1Cl)sc3c2CCCC3
O=C(NCc1ccc2c(c1)OCO2)C4CN(S(=O)(=O)c3ccc(Cl)cc3C(F)(F)F)CCO4
CCOP(=O)(OCC)C(Nc1oc(OC)c2cccc(OC)c12)c3ccc(OC)cc3
CN(CCNc4ccc([nH]c3C(=O)c2cc(CCNC(=O)CNCc1ccc(Cl)cc1)[nH]c2c3)nc4=O)C(=O)c5ccccc5
CCc3nc2c1ccccc1nc-2c[nH]3
O=C(NC(Cc3nc2ccc(-c1ccccc1)cc2s3)C(=O)O)C(Cc4ccccc4F)CC6CCc5ccccc56
Cc1ccccc1NC(=O)c3ccc(=O)n(Cc2ccc(C)cc2)n3
CCOC(=O)CSc3nc(Cc1ccccc1)c(-c2ccccc2)c(C(=O)O)n3
COc3cc2occ(-c1cccc(OCC(=O)O)c1)c(=O)c2cc3OC
CCc1nn(CCO)c(CC)c1Oc2ccc(C(F)(F)F)cn2
CC(C)(C)C3CCCC(N2CCC(NC(=O)c1ccccc1Cl)CC2)C3
CSC(=O)c1ccsc1NC(=O)CNC(=O)N3CCSc2ncncc23
CCc(c2ccc1c(N)nn(C)c1n2)N(O)C(N)=O
CC(C)CC(NC(=O)C(Cc1ccccc1)NC(=O)Nc2cccc(C#N)c2)C(=O)NC(CCCN=C(N)N)C(=O)NC(CO)C(N)=O
CN(CCF)CCCC(C)CCCC1(C)(O)CCCC2(C)C(O)CCC12
O=C(NCC(O)CC(Cc1ccc(O)cc1)[N+](=O)[O-])C3Cc2ccccc2CN3
O=C(OCC(=O)N2CCC(Cc1ccc(F)cc1)CC2)c3cccc(C(F)(F)F)c3
O=C(Nc3sc(-c2nc1ccccc1[nH]2)cc3CN4CCOCC4)C(Cl)Cl
COC(=O)c1c(C)nc(Cl)nc1C(C)=O
CCOC(=O)C3CCCN(C(=O)c2cc(N)cc(C(=O)Nc1ccc(C)cc1)c2)C3
C=C(C)CC2CC(C(O)C(CC(C)C)N=C(NC#N)NC=CC(=O)NCc1ccc(NS(C)(=O)=O)c(F)c1)C(CC(C)C)C(=O)N2
COc1ccccc1N3CCN(C(=O)Nc2ccc(F)cc2)CC3
COc1cc(O)c3c(c1)OC(c2cc(OC)c(OC(C)=O)c(O)c2)CC3=O
N#Cc2c(-c1cc(F)ccc1O)c[nH]c2-c3c(Br)cccc3O
O=c1[nH]ccn1C5CCN(c4ccc(-c3nc2ccccc2[nH]3)c(F)c4)CC5
C(=Cc1ccccc1)CN5CCN(C(=O)NC2C4CC3CC2CC(O)(C3)C4)CC5
Cc2ccc(C=C1C(=O)NC(=O)NC1=O)cc2
N#Cc2ccnc(NC1CCC(=O)C(O)C1)c2
Cc6cccc5(-cccn(Cc4ccn3c(-c2cccc(N1CCNCC1)n2)cnc3n4)c5C(=O)O)c6
COc3ccc(CCC(c1ccc(Cl)cc1)n2nc(N)nc2=O)cc3
COc4cc(-c1c(C#N)cnc3c1cn(CCOc2ccc(CC(P(=O)(O)O)P(=O)(O)O)cc2)c(=O)n3C)ccc4F
NC(N)=NOCCC2Oc1ccccc1OC2O
COCCCNc1nc(C)ccc1S3n[nH]c2cc(OC)ccc23
CN(Cc2ccc(C[N+]1(C)CCCCC1)cc2)CC8CCN(CCCOc3cccc(c3)-c4cc7nc(n4)C5(CCCC(N5)CNC(=O)C[n+]6ccccc6)CC7)CC8
CCOC(=O)c2cccc(NC(=O)NS(=O)(=O)Cc1c(C(C)C)cccc1C(C)C)c2
Cc2oc1ccccc1c(=O)c2-c3cccc(C(=O)O)c3
Cc3ccc(CNc2ccc1ccccc1c2NS(=O)(=O)C(F)F)n3C
N=C(N)NCCCCCCC(NC(=N)N1CCCC1)C(N)=O
CCCCCn3cc(C(=O)NCc1ccc(C)cc1)c(=O)c2ccc(C)nc23
N#Cc4ccc(C=C(Sc2cccc(N1CCCCC1)c2)n3ccnc3)c([N+](=O)[O-])c4
COc5ccc(-c1n3o(c(=O)n1Cc2cccnc2)SCC(=O)N3C4CC4)c(OC)c5
O=C3NC(c1ccc2c(c1)OCO2)=C6C3C4(CCNCC4)c5ccccc56
O=c2c1ccccc1nnn2COn4nnc3ccc(Br)cc3c4=O
CC2(C)CC(=O)C=C(NC(=O)c1cccc(OCC(=O)O)c1)C2
Cc1ccc(CO)cc1-c3nnc(N2CCCC2)s3
Cc2nc(C)c(C(=O)NCC1CCCO1)s2
COc3ccc(OCcccC(=O)N(C)C2CC(=O)N(c1cccc(OC)c1)C2)cc3
C=CC(C)C3COC(c2ccc(NC(=O)c1ccc(Cl)cc1)c(OC)c2)OC3C
O=C(O)c2ccc(OCC(CC(F)(F)F)c1ccccc1)cc2
Cc3cc(Nc1ccc(C#N)cc1)nc(NCCc2ccccc2)c3N=O
OC(CCc1ccc(F)cc1)Oc2cccc(Cl)c2Cl
O2=CNc1ncc([N+](=O)[O-])cc1C2=NNc3cc(C(F)(F)F)ccc3Cl
O=CC(C1(CC1)Cl)NC2(=O)CC(C(F)(F)F)C(CO)O2
CCCc3nnc(SCC(=O)Nc1ccc2c(c1)OCCO2)n3C
CCCCN1CCCCC1
COc1ccoc1C(=O)N(NC(=O)c2ccc(Cl)cc2)c3ccccc3
O=S(=O)(Nc1c(Cl)cc(Cl)c(Cl)c1)c2cccc(C(F)(F)F)c2
CCCNc3nc(N)c2[nH]c(=O)n(CC1CCCCO1)c2n3
COc2cc(C(=O)NCC1(N(C)C)CCCC1)cc(OC)c2OC
FC(F)(F)c1ccccc1Cc3cn(C2OC(CO)C(O)C2O)c(=O)[nH]c3=O
CCCCO4c3ccc(S2(=O)(=O)NCC(CC(=O)N1CCC(C(N)=O)CC1)CC2)cc3CC4C
Cc1ccc2c(c1)CC5C2CCN(C(=O)NC4CCN(Cc3ccccc3)CC4)C5
COc3ccc(C1CO(CN(C)C(=O)OC(C)(C)C)CN1C(=O)Nc2ccc(F)cc2)cc3
CCc1cc3c(s1)Nc2cc(F)ccc2S(=O)(=O)N3
COc1ccc(C)cc1NC(=O)c3ccc2ncn(c(=O)c2c3)CC(C)C
COc4cccc(C(=O)Nc2nc1cc3c(cc1n2CCNC(C)=O)CCCC3)c4OC
Cc3ccc(C(=O)NC(Cc1ccccc1)C(O)CNC2CCOCC2)o3
Cc6ccc(C3CCC(c2nc(-c1ccccn1)no2)CN3Cc5coc(-c4ccc(F)cc4)n5)cc6
COc1ccccc1-n5ncc(C(=O)Nc3ccc(-c2cccnc2)cc3C4(O)CCC4)n5
Cc1noc(C(C)C)c1C(=O)N3c2ccccc2CC3C(=O)O
CC(=O)N3CCCC(ON=CC1CC(C(F)(F)F)=NN1c2ccccc2)C3
N=C(N)Nc4cccc(C=Ccc1c2cccc1nc(Cl)nc3ccccc23)c4
O=S(=O)(c1ccc(Cl)cc1)c4nc2ccccc2c5nc(-c3ccccc3)nn45
CC4CCC(n3oc(=O)c2ccc(C(=O)Nc1nnn[nH]1)cc23)CC4
COCCCN3C(=O)CN=C(c1ccccc1F)c2cc(Cl)ccc23
CCOP(=O)(O)OP(=O)OC3CO(Cn2cnc1c(=O)nc(N)[nH]c12)C(O)C3O
Cc1cc4n(n1)CC(=O)(NCc3cc(-c2ccncc2)ccc3SC)C4
O=C3NC(=O)(C(c1ccc(F)cc1)C2CC2)CC(=O)N3
Cc1c(=O)[nH]c(SCC(=O)O)nc1CC=C(C)C
CN(C)CCCN3C(=O)C(=O)c2cccc(S(=O)(=O)N1CCCCCC1)c2C3
NC(Cc1cnc[nH]1)C(=O)NC(Cc2ccccc2)C(=O)N3CCCC3C(=O)O
O=c3[nH]c2cccc(N1CCCCC1)c2s3
COc2ccc(C1=CC(=O)CCC1)o2
CCNC(=O)c1cnc(NC(=O)CC)s1
COcc3c2cn(c1cc(Cl)c(OC)cc1c(=O)c2)cc3OC
C
O=S(=O)(c1ccc(Cl)cc1)N2CCNCC2
CCCc3cc(-c1ccccc1)n(-c2ccc(C(=O)C=C(O)C(=O)O)cc2)n3
Cc3ccc(S(=O)(=O)c2nc1ccccc1s2)cc3
Cc3[nH]c(C=C2C(=O)Nc1ccc(Cl)cc12)c4c3C(=O)CCC4
CC(C)CCC(C(=O)NNC(=O)C(CC(C)C)NC(=O)C(N)Cc1c[nH]cn1)C4(C)C(C)CC5C3CC(=O)C2CC(O)CCC2(C)C3CCC45C
COc6ccc(C(=O)C5CCC(NC(=O)c3ccn4c(-c1ccccc1)cc(N2CCOCC2)nn34)CC5)c(F)c6
CC(C)Nc4c(F)cc3c(=O)c(-c2nc1ccccc1s2)coc3c4OC(C)(C)C
Clc3ccc(-c1c[nH]cc1-c2ccc(Cl)cc2Cl)c(O)c3
COc2cc(C=CC(=O)C=Cc1ccc(OC)c(OC)c1)ccc2O
Cc2cc(Nc1ncnc(N)n1)cc(CO)c2O
CCC1CCCCN1S(=O)(=O)c2cc4c3c(c2)CCC(=O)N3CCC4
COc3ccc(-c2coc1cc(O)cc(O)c1c2=O)cc3
CCOc1ccccc1NC4=C(C(=O)c2ccc(Br)cc2)CC(c3ccccc3)=NS4(=O)=O
CC(NC(=O)Nc3cc2[nH]nc(-c1ccnc(C)c1)c2cn3)c4cccc(OC(F)(F)F)c4
COc4ccc(NC3(=O)CCN(C2COc1ccccc1C2=O)C3=O)cc4
CC(=O)Ncc5cc(-n1nc(C)cc14C(c2c(-N)[nH]c3ccccc23)C(=O)NC4=O)ccn5
CCOC(=O)c1ccccc1NC(=O)COc4ccc(C(=O)c2c(C)n(C)c3ccccc23)cc4
CCCn4c(=O)n(CCCCC(=O)NC(Cc1ccccc1)C2CCC(N)CC2)c(=O)c3ccccc34
C=CCn2c(COc1ccc(I)c(C)c1)nnc2SCC(=O)Nc3ccc(C)cc3
Cc4cc(C(=O)Nc2nc(-c1cccs1)cs2)c3ccccc3n4
CN(C)c3ccc(CNc1ncnc2[nH]ncc12)cc3C(F)(F)F
CNC13CC(CC1)c2ccccc23
Cc4cc(S(=O)(=O)N3CCN(S(=O)(=O)c1ccc2c(c1)oc(=O)n2C)CC3)ccc4F
CC(C)(c1ccc(CN)cc1)c3ccc(OCCN(C)CC2CC2)cc3
CN1C4CCC1C(Oc2cccc3ccccc23)C4
Cc3ccc(C(=O)CN2C(=O)SC(=Cc1cc(Br)c(O)c(Br)c1)C2=O)cc3
COc1ccccc1-c3ccc(NCC2COC(C(=O)NO)C2)c(C(F)(F)F)c3
CCc3ccc(-c2nc(CS(=O)CC(=O)NCCCn1ccnc1)c(C)o2)cc3
Cc3cc(-c2cccc(N1C(=O)CCC1=O)c2)cc4n5c(n(C)c34)CCCC5
COC(=O)C2=C(c1ccc(Cl)cc1)CC3CCC2N3C(=O)N4CCOCC4
COc4cccc(CNC(=O)COc1ncnc2c1cnn2-c3ccccc3)c4
COc3ccc(NC(=O)c2ccc(N1CCCC1=O)cc2)cc3-c5ccc4(C(F)(F)F)c(S(C)(=O)=O)nn(C(C)C)c4c5
COc5nc(-c4cc(F)cc(N3CCN(C(=O)Cn2c(C)cc1ccccc12)CC3)n4)ccc5C(=O)Nc6ccc(C#N)cn6
O=C(Cc1ccc(Br)cc1)N6CCc5nc(-c3cn(C2CCNCC2)c4ccccc34)sc5C6
CCCOc1ccc(OCCOCC(C)C)cc1
COc1ccc(cc1OC)CNCc4ccc(CN3CCN(c2cccc(OC)c2)CC3)cc4
Cc1cc(=O)[nH]c(=O)n1O
CC1CCCC(C)N1C(=O)CSc3nc2ccccc2n3CCOc4ccccc4
Cc2oc(-c1cccc(Cl)c1)nc2CN4CCN(C(=O)c3ccco3)CC4
CCOc1ccccc1-n2nnn([N+](=O)[O-])c2Sc3nncn3C
O4=c1[nH]ncn1-c2ccc(Cl)cc2C(c3ccc(Cl)cc3)S4
C=CC(C)C1C(=O)C(O)C2(O)=CC(=O)CC(C)(CCC=C(C)C)C12
CN2C(=O)c1cc(F)ccc1N2C(=O)C(C)NC(=O)CNS(=O)(=O)c3cccs3
Cc3ccc(Cn1nccc1NC(=O)CCC(=O)Nc2nccs2)cc3
Cc2cc(C)c(NC(=S)N(CCc1ccccc1)CC(C)C)c([N+](=O)[O-])c2
Cc5cccc(-c4noc(C3NCCC(CC(=O)N2CCc1ccccc1C2)C3)n4)n5
N=C(N)c4ccc(OCCCn3c(-c1ccc(C(=N)N)cc1)nc2ccccc23)s4
Cc4cc2cc(N(C)C)c(Nc1cccc(Br)c1)nc2n(CCN3CCCCC3)c4=O
CC(C)OC(=O)C2CCC(C(=O)NC1CC1)CC2
N#CC(C(=O)Nc2ccc1ncsc1c2)=C(SC=N4C(=O)C(C#N)C(C#N)(C#N)C3CCNC34)N5CCCCCC5
Cc4cc(-c1ccc(Cl)cc1)nc(N3CCCC(c2ccccn2)C3)n4
Cc4ccc(Nc3nc(-c2sc(Nc1ccccc1)nc2C)[nH]c3C)c(C)c4
CN(C)C(=O)NC(C)C1=CCCN1C(=O)c3ccc2ccccc2c3
Nc1n[nH]cc15CN(Cc4nc(-c3ccc(-c2ccccc2)cc3)cs4)CC5
CCc3cc(N(C)Cc1nc(C)cs1)n2ncnc2n3
COc4ccc(Oc3ccc(NC(=O)c2sc1cc(C(F)(F)F)ccc1c2Cl)c(F)c3)cc4
O=C(Cc2n[nH]c(-c1cccs1)n2)NN=Cc3cccc([N+](=O)[O-])c3O
O=cc2sc(-c1ccc(C(F)(F)F)cc1)cc2-c3ccsc3
Clc1ccc5c(c1)(CN3C2CC4CC(C2)CC3C4)CCNC5
CC(=O)N(C)c3nc(-c2ccc(NC(=O)Nc1cccc(Cl)c1)cc2)n[nH]3
CCOCCNC2CCC(c1cccc(C(=O)NCCC(=O)O)c1)C2
C=CCC34CC=C1N(CCC2C(C(=O)N(C)CC(C)(C)C)CCC12)C3C(C)(OC(C)=O)C4O
N#[N+][N-]Cc1ccccn1
COc1ccccc1NC(=O)c2ccccc2NC(=O)c3ccccc3
O=P(O)(O)CNc2cccc(-n1cccc1)c2
Nc2nc(N)c(-c1ccccc1)c(CC(O)C(O)C(O)CCO)n2
COc6cc5c(Oc4ccc(NC(=O)c2nn(-c1ccc(C)c(C)c1)c(=O)c3ccccc23)cc4F)ccnc5c7c6CCCC7
COc1ccccc1CC(=O)Nc4nnc(CCCCc3nnc(NC(=O)CCN2CCCC2)s3)s4
CCCN(CCC)CCCc1cc3c(cc1OC)-c2ccc4c(c2C3=O)C(O)CCN4
CC(=O)Nc3ccc(N1C(=O)CSC1c2ccccc2OC)cc3
COc2ccc(C(=O)C=Cc1ccc(S(C)(=O)=O)cc1)c(OC)c2
Cc1cc(F)ccc1-c6c(CN4CCC(c2cn(C)c3ccc(F)cc23)CC4)n(C)c7ccc(OC5CCC(C)(C)(C(=O)O)CC5)cc67
O=C(O)C3CN=C(N2Cc1ccccc1C2=O)NC3
CC(CCOc1ccc2c(c1)CCC(=O)N2)Nc3ccnc4cc(Cl)ccc34
CCOc3ccc2nc(Sc1ccc(S(=O)(=O)NC(=O)OC)cc1Cl)sc2c3
Cc2nn(-c1ccccc1)c(Cl)c2N=Cc3ccc4c(c3)OCO4
C=C3C(=CCCC(C)C1CCCC2CC(CCCCCCCC(=O)OCC[N+](C)(C)C)CC12)CC(O)CC3O
Cc1nc([N+](=O)[O-])cn1CCNC(=O)C(=O)Nc2ccc3c(c2)OCCO3
COc3ccc2c(C#N)c(Sc1oc(C(=O)O)c(C(C)=O)c1C)sc2c3
Cc2c(N1CCN(C)CC1)ncc3cc(F)ccc23
COc3ccc(C(=O)c1cn(CC(N)=O)c2ccccc12)cc3
O=[N+]([O-])c1cn4c(n1)OCC(OCc3ccc(-c2ccc(C(F)(F)P(=O)(O)O)cc2)[nH]3)C4
O=C(NCCN1CCCC1)c5cccc(COc3c(C2CC2)oc4ccccc34)c5
O=c2c1c4csc1ncn2N=C(c3ccccc3)C45CCCCC5
c3ccc(Nc2nc(-c1ccncc1)cs2)cc3
CN1CCCn2c1c(I)nn2
CN(CC(=O)NC(Cc1ccccc1)C(=O)O)C(=O)NC6CCC3(O)C4Cc2ccc(O)c7c2C3(CCN4CC5CC5)C6O7
Cc3cc(C)cc(CN2CCN(C(=O)c1cncs1)CC2)c3
COc6ccc(CN(Cc2cc1cc(OC)cc(O)c1o2)c5nc(-c3ccccc3)c(-c4ccccc4)[nH]5)cc6
CSc4nnc(NC(=O)CCn3c(=O)c1cccn1c2ccccc23)s4
NCC2CCc1ccc(CC(=O)O)cc1C2c3ccccc3
C#CCOc2ccc4(C(=O)C=Cc1cc(C)cc(C)c1)c(O)c2N=C3CC(C)(C)CC(=O)C34
O=C(NC1CCCC1)N4CCn3c(nc(-c2ccco2)c3=O)C4
CC(CNC(=O)c2cccc(NS(=O)(=O)c1ccc(Cl)c(Cl)c1)c2)N4CCC(Cc3ccccc3)CC4
CC(=O)N1CCCC3C(C1)NC(CC2CCNCC2)CC3
O=c1[nH]s5cc1c4(=O)ccc3(F)c(-c2ccccc2)cccc3c4[nH]5
Cc1ccccc1NC(=S)NC(=O)COc2ccc(Cl)cc2
CCCCc3c(Cl)nc(Nc1ccc2c(c1)CCC(=O)O2)n3Cc4ccc(C(=O)O)cc4
CC(C)(C)c3cc(NC(=O)Nc1ccc(F)cc1F)n(-c2ccccc2)n3
Cc2onc(-c1ccc(F)cc1)c2COc3cncc(C(=O)NC(C)C)c3
NC(Cc1cccc(NC(=O)NCCCl)c1)C(=O)O
C=CC4CC2(C)C3(O)C=CC(O)C1(OC)C=CC(=O)C1C2=C(O)OC3C4C(C)CCc5ccoc5
CCOc4ccc(-n1c(C)nnc1SCC(=O)Nc2cc(C(F)(F)F)ccc2N3CCCC3)cc4
CS(=O)CCCNC(=O)c2nc(-c1ccc(F)cc1)nc5c2CN(C(=O)c4ccc(C(=O)c3ccccc3)cc4)C5
Cc5cc(Oc3c(CC=C(C)C)ccc4c(=O)c2cc(N1CCCC1)ccc2n(CC=C(C)C)c34)cc(C)c5Cl
CC(=O)NN1=CC(=O)NC1=O
COc2cccc(C(=O)c1ccccc1)c2
O=C(CSc2n[nH]c(NC(=O)Nc1ccc(Cl)c(Cl)c1)n2)Nc4nc(-c3ccccn3)cs4
O=c2[nH]c(C=Cc1ccccc1Cl)[nH]c2-c3ccc([N+](=O)[O-])cc3
COc(c4cc-c(c3cc(Nc2ccc(NC(=O)Nc1ccc(Cl)cc1)cc2)ncn3)cc4OC)C(C)(C)C
Cc4ccc(S(=O)(=O)N(CC(=O)O)c3ccc2ncnc(Nc1cccc(Br)c1)c2c3)cc4
CCNc1ccccc1Cl
NS(=O)(=O)c3ccc(CCNc2nc1cc(Cl)c(Cl)cc1[nH]2)cc3
CCN(C)c1ncc(Cl)c(OC)c1C
CCCCCCCCCCCCCCCCCCC(=O)NC(COC1OC(CO)C(O)C(O)C1O)C(=O)NC(CCCCN)C(=O)NC(CC(CN)CCS(C)(=O)=O)C(=O)O
CC(C)NC(=O)n1nnnc1Nc2ccc3c(c2)OCO3
O=[N+]([O-])c1cn5c(n1)OCC(COc4ccc(-c3ccc(-c2ccccc2)cc3)cc4)C5
CCOC(=O)NC3CCN(c2ccc(C(=O)Nc1ccc(S(N)(=O)=O)cc1)c(C)c2)CC3
CC(C)(C)c2cc(C(=O)Nc1nn[nH]n1)cc(C(C)(C)C)c2O
C=CCN(Cc2nc(-c1ccc(Cl)cc1)no2)C(=O)c3ccoc3C
N=C(N)c2ccc1[nH]cc6(c1c2)CCN(C(=O)C(Cc3c[nH]c4ccccc34)NC(=O)C(CO)NS(=O)(=O)c5ccc(Cl)cc5)CC6
O=C(C=Cc1ccccc1)c2ccccc2[N+](=O)[O-]
Cc3csc(Nc2ccc(C(=O)NCc1ncccc1C)cc2)n3
O=C(CSc2nnc(Cc1ccccc1)o2)N4CCN(c3ccc(F)cc3)CC4
CCOC(=O)c2c(Cl)nc1ccccc1c2C(=O)O
C=CCNC(=O)Nc1ccccc13C(C)(O)c2cc(C(C)(C)C)ccc2OC3(C)C
COc1ccccc1N4CCN(C(=O)CN(C)S(=O)(=O)c3ccc2ccccc2c3)CC4
CC(C)CC(NC(=O)c1csnn1)c2ccccc2Cl
CSC(=N)NCCNC(=O)c1ccc(C#CC(O)CC(C)C)cc1
CC(=O)NC(Cc1ccccc1)C(=O)OC(CCc2ccccc2)C(=O)Nc3ccc5c(c3)C(=O)N(Cc4ccccc4)C5=O
COc2ccc(C(=O)N(C)CC(=O)Nc1ccccc1C)cc2OC
Cc6cccc(NC(=O)c3cn2nc(-c1ccccn1)nc2c4c3C5CCC4CC5)c6
NC(=O)CC(NC(=O)CN1CCCCCCC1)c4ccc(N3CCN(c2ccncc2)CC3)c([N+](=O)[O-])c4
O=C4COc3ccc(CN2CCC(Cc1ccc(F)cc1)CC2)cc3N4
CN(C)c4ccc(C(=O)nc3c(C(=O)O)c(=O)c2cc(F)c(-c1ccco1)cc23)c(Cl)c4
Cc2ccc(S(=O)(=O)NCc1cccs1)s2
CCN(CC)CCOc5ccc(Nc3c(C1CCC1)cnc4ccc(-c2cc(F)c(O)c(Cl)c2)cc34)cn5
CCCCN2C(=O)C(CO)(NC(=O)CC1CCC(NC(C)=O)CC1)CCN2Cc3ccccc3
CCOC(=O)N1CCN(C(=S)NCC(C)C)CC1
CS(=O)(=O)c3ccc(-c2cc(-c1ccc(Cl)cc1Cl)no2)cc3
O=c3cc(-c1ccccc1)oc4cc(OCCOc2ccc(Cl)cc2)c(Cl)cc34
O=C(CN2CCN(S(=O)(=O)c1ccc(Cl)cc1)CC2)N5CC(c3c(F)cccc3F)C(c4ccccc4)C5
O=C4(Oc1ccccc1C(=CC(O)C2COC(=O)N2c3ccccc3)C4O)c5cc(O)c(O)c(O)c5
C2Oc4ccc(cnc3cc(NCc1ccc(C)s1)ccc23)c(O)c4C(=O)c5cccc([N+](=O)[O-])c5
O=C(Nc1ccc(F)cc1)c3n[nH]c4sc(COC(=O)c2ccccc2)cc34
O=C1CSC(=S)N1N=Cc2cccc(Br)c2
CS(=O)(=O)c7ccc(-c1cnc(n1)-c5cc4c(-c3cnc2[nH]ccc2c3)ccc6c4n5CCC6)cc7
NS(=O)(=O)c2ccc(CNC(=O)C1CCCC1)cc2
CCOC(=O)C4CCCN(C(=O)CN3C(=O)NC(c1ccccc1)(c2ccccc2)C3=O)C4
CCC4C(=O)N(C3CCN(Cc1cc(C)ccc1C2CC2)CC3)C4
CC(C)c5ccc(C(=O)Nc1n4[nH]cc1(NCc3csc(N2CCCCC2)n3)CCC4)cc5
Cc3cc(C=Cc1onc(C)c1Oc2cccc(C(=O)O)c2)ccc3O
CCCC(C)(C)CC(C)n2c(C)c(C(=O)CCC(=O)N(C)C)c(=O)c1ccccc12
COc2cc(C(=O)NCCC1=CCCCC1)cc(OC)c2OC
O=C2Nc1ccc(F)cc1C2CCCN5CCN(c3noc4ccccc34)CC5
O=C(COc1ccc(F)cc1Cl)Nc2cc(C(F)(F)F)ccc2N3CCOCC3
CN(c1ccccc1Cl)c5nc(C(=O)NN=C3C=C(Sc2ccccn2)CN3c4ccccc4)cs5
CC(C)C(CO)NC(=O)c3ncc(Nc2ccc1ncccc1c2)nc3N4CCC(C(N)=O)CC4
CCOC(Oc1ccccc1C(C2CO2)C3=NC(C)(C)C(=O)N3c4ccccc4F)(C(F)(F)F)C(F)(F)Cl
COc4ccc(-n3nc2cc(C(=O)NCC1CCCCC1)nn2c3=O)cc4
CC2Cc1cc(F)ccc1CN2S(=O)(=O)c3ccccc3
Cc3cc(C(=O)Nc1cc(Cl)ccc1O)c2ccccc2n3
Cc1c(C(=O)NC(C)C(=O)O)occ14-c2ccccc2S(=O)(=O)c3c(CN)cccc34
COc4ccc(-c3nc(C2CC(c1ccccc1)C(C(=O)O)C2)c(C)o3)cc4
CN(CCCCc1ccccc1)CC6OC(n5cnc4c(Nc3ccc(N2CCCC2)cc3)ncnc45)C(O)C6O
CCC(O)OC(=O)c1cc(F)ccn1
CC(C)NC(=O)c2nc(NC(=O)c1ccc(F)cc1)sc2-c3ccccc3
Fc4ccc(-c2nc(SCc1ccccc1)nc3[nH]cnc23)cc4
CCOP(=O)(OCC)Oc1ccccc1OC
N#CC(CCNC2C1CNCC1CC2)c3ccc(F)c(F)c3
O=c2[nH]c1ccccc1cc2Nc4nc(Cc3ccccc3)cs4
COc3ccc(C=Nc2cccc(C=C1SC(=O)NC1=O)c2)cc3
O=C3C2C1C=CC(C1)C2C(=O)N3c4ccccc4C(F)(F)F
COc4cc(OC)cc(C(=O)NNC(=O)c2sc1nc3n(c(=O)c1c2C)CCCC3)c4
COc4ccc(N(CC(=O)N2CCc1ccccc1C2)S(=O)(=O)c3c(F)cccc3F)cc4
O=C(NC2(C(=O)NCCc1ccccc1)CCCCC2)C3CC3c4ccccc4
Cc7cccc(NC6CC(=O)NC(CCNc4ccnc5cc(Cc2ccc1ncccc1c2)nc(N3CCOCC3)c45)CC6)c7C
CCc2nn(C)c(C(=O)Nc1cc(C(F)(F)F)ccc1OC)c2Cl
Cc2ccc(OCC(O)CN1CCN(S(C)(=O)=O)CC1)cc2
Cc3cccc(Nc1ncnc2c1cnn2C)c3C
COc3cc(Nc1ncnc2[nH]cc(C)c12)cc(OC)c3OC
Cc2ccc(C(=O)NC(CC(=O)O)c1ccccc1Cl)nc2-c3ccn[nH]3
O=[N+]([O-])c2cccc(S(=O)(=O)NC1CCCC1)c2
Cc1cnccc1-c3ccc(Cc2c[nH]cn2)cc3F
CCN(CC)C(=O)Cn2c3c(c1cc(I)ccc12)CC4CC3NC4=O
CN(c1ncnc2[nH]cnc12)C4CCC(CS(=O)(=O)NC3CCOCC3)C4
O=C(Nc2ccn(CC1CCOC1)c(=O)n2)c3ccccc3F
CCn5cc(S(=O)(=O)N4CCC(C2C(=O)NCC(N1CCCC1)C2c3cccs3)CC4)cn5C
CCS(=O)(=O)Nc2cc(C(=O)NCc1ccc(F)cc1)ccc2OC
COc4cc(C(=O)NCC(c1ccc2c(c1)OCO2)N3CCC(O)CC3)cc5c4OCC5
O=C(NCCc1c[nH]c2ccccc12)c5ccc(S(=O)(=O)Nc3ccccc3-c4ccccc4)cc5
Nc2[nH]c(SCc1ccc(C(F)(F)F)cc1)nc(=O)c2-c3cccc(F)c3
CC3C(=O)C(CC2CCN(C(=O)CCNC1CCCCC1)CC2)C(C)(C)N3
Cc6ccc(-c3nc(C(=O)NC(Cc1ccccc1)c2ccccc2)[nH]c3-c5ccc4ncnn4c5)cc6
O=C(CNC(=O)c1ccc(Cl)cc1)OCc3nc(-c2ccccc2)no3
C
O=C(NN=Cc1ccc2c(c1)NC(=O)CC2)c5ccc(-c4nc3ccccc3[nH]4)s5
Cn3c(=O)c5(SCc1ccc(Br)cc1)cc2cccc(c23)CN4CCCCC45
COc3cc(OC)cc(-c2cc(=O)c1cccc(CC(=O)O)c1o2)c3
CCC(=CCC(C5C(O)(C(F)(F)F)C3CCCC24CCC1CC(=O)CCC1(C)C2CC(Cl)C3(C)C45C)c6ccccc6)OC(C)=O
O=C(Nc1cc(C(F)(F)F)ccc1N2CCOCC2)c3ccccc3F
Cc2noc(NS(=O)(=O)c1cccc(Br)c1)c2C
N#CC3(Nc1ccccc1)CC(=O)Nc2ccc(C#N)cc23
CC(C)C(=O)CC(=O)CCCC(=O)O
Cc4cc(-c1n[nH]c2cc3c(nc12)CCNC3)n(C(C)(C)C)n4
O=C(NC(=Cc1ccccc1)C(=O)N4CC(=Cc2ccc(Cl)cc2)C(=O)C(=Cc3ccc(Cl)c(Cl)c3)C4)c5ccccc5
O=C2OC(=O)c1ccccc12
CCOc4cc(-c1ccc(Cl)cc1)cc(CNC3CCN(Cc2ccccc2)CC3)c4O
COC(=O)C1=C(C)NC(C)=C(C(=O)OC)C1c3c(-c2ccco2)nc4sccn34
O=C(NC1CC1c2ccccc2)N4CCN(c3ccccc3F)CC4
CC(C)NC4(=O)NCC(Cn1nccc1NC(=O)c2ccc3c(c2)OCO3)CC4
CC(C)=CCc1c(O)cc(O)c3c1O6C(c2ccccc2)C(C3=O)C(c4cc(OC)c(O)c(OC)c4)C5COC(=O)C56
O=C(O)CNC(=O)C(=O)C(Cc1ccccc1)NC(=O)C(Cc2ccccc2)NC(=O)C3CC(O)CN3C(=O)CCCc4ccccc4
CC5OC(=O)CCC4CC=C3C2(C)CC1C(CCCC1=O)C(C)(C)C2CCC3(C)C4(C)CC5
NN=C(O)c1ccc(F)cc1NC(=O)c2cc(C(F)(F)F)ccc2Cl
CC(C)C(NC(=O)CNC(=O)c1cccc(C#N)c1)C(=O)O
CCOc1ccccc1NC(=O)CCn2cccn2
CC(=O)N3CCC(n2cc(CN1C(=O)CCC1=O)nn2)CC3
COc4cc(C3=NN(C(=O)c1ccco1)C(c2ccc(C)cc2)C3)ccc4O
CC(C)C(CO)Nc4cc(Nc3ncc(Cl)c(Nc2c(F)ccc(NC(=O)CNC(=O)OCc1cccnc1)n2)n3)c(C(C)C)nc4N
COc1ccccc1C(CC(=O)O)NC(=O)CNC(=O)CNC(=O)C(CC(C)C)NC(=O)C(Cc3ccc(OCc2ccccc2)cc3)NC(=O)C(CC(C)C)NC(C)=O
O=C(O)CC(c1cccc2ccccc12)N(C(=O)c4ccc(C3CCCCC3)cc4)c5ccccc5
Cc3cc(C)cc(NC(=O)CCN2C(=O)c1ccccc1S2(=O)=O)c3
Fc4cccc(OCCCn3cc(-c1nccs1)c2ccccc23)c4
COc3cc(Cn2ccc1ccc(OC)cc1c2=O)ccc3OC(=O)c4ccccc4
COc3cc(OC)cc(C(=O)Nc1nc2c(s1)CCC2)c3
Clc3ccc(N2CCN(CCN1CCCCCC1)CC2)cc3Cl
CC(=O)OC5CCC6C4CCC3C(C)CCC12O(C1(C)CCC2(C)C)C3(C)C4CCC56C
O=C(NCc1ccncc1)C(F)(Cl)Cl
COc5cccc(C(=O)N4CCC(c3noc(Cc1c[nH]c2ccccc12)n3)CC4)c5OC
CCn2nc(C)c(C(=O)N(C)C1CCCCC1)c2C
CC(C)=CCOc3c(Br)cc(C=Cc1cccc2ccccc12)cc3O
CCOC(=O)Cc4csc(-n1cc(C)cc1C=NNc2ccccc2)n(-c3ccccc3)c4=O
CCOC(=O)c4c(OC(C)=O)cc(Cl)c(Oc3c(C)cc(C2C(=CC(=O)C=Cc1csc(C)n1)C(=O)C2(C)C)cc3OC)c4
O=S(=O)(c1ccc(Cl)cc1)n4c(-c2ccc[nH]c2=O)nc3ccccc34
O=[N+]([O-])c3ccc(CC1CCCC1)c(-c2ccc(I)cc2)n3
Cc4nc3(NCCCn1ccnc1)ccc(NC(=O)Nc2ccc(Cl)c(Cl)c2)cc3s4
CCOC(=O)C=CC(CCC(N)=O)NC(=O)C(Cc1ccccc1)NC(C)=O
CCN(Cc1ccccc1)C(=O)Cc3ccc(S(=O)(=O)N2CCC(C)CC2)s3
COc1ccccc1OC(=O)CON=C2(C)CC3C=CC2C3
Cn1cccc1-c2ccccc2Oc4ccc(S(=O)(=O)Nc3ncccn3)cc4C#N
O=C(NC1CCCCCC1)c3cc2ccccc2o3
NC(=O)OCCCCCCCCCCCCC(F)(F)F
CCOC(=O)c2cc(-c1cc(=O)[nH]c(S)n1)ccc2OCCCS(C)(=O)=O
CCN(CC)c4ccc(-c3nnc(-c2cc1cc(Cl)ccc1oc2=O)o3)cn4
COc4cccc(CN(Cc1cccs1)S(=O)(=O)c2cn(C)c3ccccc23)c4
CCCCCOC(=O)N2CCN(S(=O)(=O)c1ccc(Cl)cc1)CC2
CCOC(=O)c2nn(C(=O)c1ccccc1)c(C)c2Br
CC12CCC(=NO)CC1=CCC24CCCC3CC(C)(C(C)OC(C)=O)CCC34C
COc1ccc(CC(=O)OCC(=O)CCl)cc1
Cc4nc(C)n(CC3CN(Cc1csc2c1CCCC2)CCO3)n4
COC(=O)C(Cc1ccc(O)c(O)c1)NC(=O)C(Cc2c[nH]c3ccccc23)NC(=O)CNC(=O)CNC(=O)C(N)Cc4ccc(O)cc4
COc2cc(OC)nc(C(O)c1ccc(Cl)cc1Cl)n2
CCOC(=O)N3CCC(NC2(=O)CCC(=O)N(Cc1ccccc1)C2)CC3
O=C(Cc1ccccc1)Nc3ncc(S(=O)(=O)Cc2ccccc2)s3
COc2ccc(CCNC(=O)c1cc(OC)c(OC)c(OCCO)c1)cc2OC
CCN4CCN(Cc3ccc(-c2ccc(-n1ncnc1C)cc2)cc3)CC4
Cn1c(=O)[nH]c(=O)c2c1n(C)c(=O)c2CN3CCNCC3
COc1ccccc1C(C(=O)O)N(CCN2CCCCC2)S(=O)(=O)c3ccc([N+](=O)[O-])cc3
O=c3nc(NCc1cccc(C(F)(F)F)c1)c2ccccc2o3
COc5ccc(-c4ccc3ncnc(Nc2ccc(NC(=O)c1ccc(S(C)(=O)=O)cc1)c(Cl)c2)c3c4)cc5OC
O=c5oc1cc(F)ccc1c(NC34CC2CC(CC(C2)C3)C4)c5CNC7CCN(Cc6ccccc6)CC7
CCCC(=NOc1cccc2c(Cl)cccc12)c3ccccc3[N+](=O)[O-]
CCn3c(C)cc(S(=O)(=O)NCC2(N1CCOCC1)CCCCC2)c3C
O=C(c2ccc(-c1ccccc1)cc2)N3CCOCC3
CC1Oc4cc(CCn3c1cc2ccccc2c3=O)ccc4OC5C6CCC(C5)N6CC7CCCCC7
COc3ccc(C(=O)NC(=Cc1ccccc1)C(=O)NC2CCCCC2)cc3OC
CCCc2cc(C(=O)Nc1ccsc1C(=O)OC)cs2
CC6(C)CCC5(C(=O)Nc1cnc(C(=O)O)s1)CCC4(C)C(=CCC3C2(C)CCC(=O)C(C)(C)C2CCC34C)C5C6
OC3(c1cccc(Br)c1)CCN2CCCC2C3
COc4ccc(-c3ccc(C1=C2CC(=CO1)C(=O)N2)cc3)cc4
Cc1ccccc1C(Nc2c(C(N)=O)cnc3cc(Cl)ccc23)CCN(C)C
Cc4cccc(Nc2nc(NC(C)c1ccccc1)nc3[nH]cnc23)c4
CCO4C(=O)OC3C2(CO)CCC1C(C)(C)CCCC1(C)C2C(O)CC3C4
CCCCc2nn(-c1ccc(S(N)(=O)=O)cc1)c(=O)n2Cc5ccc(-c3ccccc3-c4nn[nH]n4)cc5
COC(=O)c2cccc(CCC1N=C(N)N=C(N)N1)c2
O=C(O)C2CCC(CC1CCNCC1)CC2
C=C(Br)Cn1c(C(=O)OCC(N)=O)noc1Sc2ccc(Br)cc2
[truncated: 543,878 more chars]
