# Supplementary material for: t-SMILES: a fragment-based molecular representation framework for de novo ligand design
Source: Nat Commun. 2024 Jun 11;15:4993. doi: 10.1038/s41467-024-49388-6 (PMC11167009; doi:10.1038/s41467-024-49388-6)
Supplement: Supplementary file 4 — Source Data [file 41467_2024_49388_MOESM4_ESM.zip › Soure data/Source data and code for all other graphs/Metrics/Models/Chembl_LSTM/Chembl_LSTM_DeepSmiles_[rnd10][bs128][DS]/gen.smi.decode.smi.rnd10000.csv]

O=C(CNSc1ccccc1)NO
O=CC2C1CC3CC(C1)CC2C3
CCC4CNc3c(-c2cccc(S(=O)(=O)NCCCCCC(=O)N(C)Cc1ccccc1)c2)ncc(C(F)(F)F)c3C4
O=C(O)CCCCn4nc(-c2nnc(-c1ccccc1)o2)nc3ccccc34
Cc3ccc(Oc1ncccc1C(=Nc2ccc(N(C)C)cc2)NO)cc3
COc3ccc2nccc(C(C)N(C)CCCCc1ccccc1)c2c3
O=C(C=Cc1ccc(O)cc1)OCC2OC(=O)NC2NC(=O)CS(=O)(=O)c3ccccc3
COC(=O)C(Cc1cccc(O)c1)C(=O)Nc3ccc(Oc2ccc(F)cc2F)cc3
COCCn1ccnc1C3CCN(C(=O)NCc2ccccc2)CC3
Nc3cc(-c2ncc(C(=O)N1CCC(=O)NC1)s2)cc(C(F)(F)F)c3
CC(Nc2cc(NCCCc1ccccc1)nc3ncnn23)C(N)=O
CCS(=O)(=O)N3Cc2ncc(-c1cccc(Cl)c1)cc2C3c5c[nH]c4ccccc4c5=O
CN(C)CCS(=O)(=O)c5ccc(Nc3c(C(=O)C1CC1)cnc4ccc(-c2ccc(C(F)(F)F)cc2)cc34)cc5
Cc2onc(-c1c(F)cccc1Cl)c2C(=O)NCCCc3cccc(C(F)(F)F)c3
Cc1ncc([N+](=O)[O-])n1CCOC(=O)CSc2nc4c(c(=O)n2Cc3ccccc3)CCC4
O=C(CCc1ccccc1)NNC(=O)c2cccnc2Cl
CCc2cc([N+](=O)[O-])c1cccnc1c2O
N#CN=C(NC(=O)c1ccc(Cl)cc1Cl)Nc2ccccc2
O=C(c1cc(Cl)cc(Cl)c1)N2CCCCCC2
CN(Cc2cnc1nc(N)nc(N)c1n2)c3ccc(C(=O)NC(CC(=O)O)C(=O)O)cc3
O=C(Cc1ccccc1)N4CCn3c(-c2ccccc2)cn[n+]3C4=O
CC=C(C)C(=O)OC5C(C(=O)OC)C(C1=CC4CCC1c3oc2cc(O)ccc2c34)COC5(CO)CO
OC(CON=C1NCCN1)CN4CCN(C3CCOc2cc(Cl)c(Cl)cc23)CC4
C=C(c1ccccc1)N3CCN(C(=O)c2cccc(C(F)(F)F)c2)CC3
COc5ccc(Oc4c(C)nn(C3C(=O)N(c1ccc(C)c(C)c1)C(c2ccco2)C3(C)C)c4C)cc5
CCCCCCC(C)Sc2nccc(NC(=O)COc1ccc(Br)cc1)n2
COc3ccc(N2CC(C(=O)N1CCCC1)CC2=O)cc3OC
Cc4ccc(C(P(=O)(c1ccccc1)c2ccccc2)c3ccccc3)cc4
COCCN(C)c3nc(N(C)Cc1ncc(F)cc1F)c4ccc2ncccc2n34
Cc4ccc(Nc3nc(NCc1ccccn1)nc(Nc2ccccc2)n3)cc4
CC(C)c4ccc(-c3c[nH]c(N1CCCC1Cn2cccn2)n3)cc4
CN(C(=O)CSc1c3c(nc2ccc(Cl)cc12)CCCC3)C4CCCCC4
O=c2[nH]c1ccccc1c4c2CS(CNN=Cc3cccnc3)C4O
COc3cc(C=Cc2nc(=O)c1cc(Br)ccc1[nH]2)ccc3O
N=C(N)CCCCNC(=O)C(c1ccccc1)(c2ccccc2)c3ccccc3
Cc1c(CC(=O)O)c(=O)oc2c(C=O)c(O)ccc12
COc1cc(N)c(Cl)cc1-c4nc3cc(C(=O)NCC2CC2)ccc3[nH]4
C3CCC(CCCCC2(=O)(N1CCCC1=O)CCCCC2)CC3
COc1ccc(F)cc1-c2c(O)c4(=O)c2C(c3cccc(O)c3)OC4=O
O=[N+]([O-])c3ccc2ncc(Nc1ccccc1)nc2c3
Nc3nc(=O)c2ncn(C1OC(CO)C(O)C1O)n2c3=O
CSC(=O)CCn2cc(-c1ccc(C#N)cc1)nn2
FC(F)(F)c2ccc(C1=CCNCC1)cc2
Cc1ccc3c(c1)NC(=O)c24ccccc2C3=[N+]([O-])=C(O)C4=O
O=C(Nc1c([N+](=O)[O-])cc(CO)cc1[N+](=O)[O-])c2ccccc2[N+](=O)[O-]
Clc1ccc3c(c1)nc(-c2ccc(Cl)cc2)n3-c4c(Cl)ccnc4Cl
COC(=O)C(Cc1cccc(C(C)=O)c1)NC(=O)C=CccccOCC(NC(=O)OC(=O)c2ccccc2)C(=O)NC(=O)OC
CC2=C(C(=O)NC(C(=O)N(C)Cc1cc(Cl)cs1)C(C)C)C(C)COC2=O
Cc1ncnc(C)c1C(=O)N4CC(C3C(CO)Nc2ccc(C(C)(C)C)cc2CC3)C4
CC(O)COC6CC1C2C(CC(O)C1O)OO5CC2C4C3CC(C)(C)C(OC(=O)CCC(N)=O)C(C)(C)C3CCC4(C)C5(C)CC6
CCc2nc(C1CCCN1C(C)=O)n(C)n2
CN(C)c4ccc(C=NNc3nc(Nc1ccc([N+](=O)[O-])cc1)nc(Nc2ccccc2)n3)cc4
CCOc2nc1ccc(C(F)(F)F)cc1nc2N3CC=CCC3
CN3C(=O)C(=Cc2nc1ccccc1[nH]2)C=CC3C(=O)OCC
CN4CCN(c2ncnc3scc(-c1ccccc1[N+](=O)[O-])c23)CC4
COc1ccccc1C(=O)Nc5nnc(CCCCc4nnc(NC(=O)C3CCN(c2ncccn2)C3)s4)s5
CN3CCN(c2ccc1nsnc1c2)CC3
COCc2c(OCC(C)C)ccc3cc(C(=O)C1CC1)sc23
COc4ccc(NC(=O)C(CC1CCCC1)c2c(F)cccc2C(=O)Nc3ccc(OC)cc3)cc4
O=C(CC2C(=O)N3(c1ccccc1)C(=O)C2N(C(=O)CCCl)=NN3)NCc4ccc(Cl)cc4
C1C=Nc2cccc3cccc1c23
O=C(O)c2c[nH]c(-c1ccc(C(F)(F)F)cc1)c2
Cc3cccc(-c2nc(CS(=O)(=O)CC(=O)NC1CCCCC1C)c(C)o2)c3
CC(=O)c2ccc(NC(=O)N1CC(C)CC(C)C1)cc2
Cc3ncc(C1CC2CCC1N2)c(N)n3
CCC3C(=O)Nc1c(cnn1Cc2ccc(OC)cc2)CSC3c4ccccc4
Cc3nc(C(=O)NCc1ccccn1)c2c(=O)n(C)c(=O)n(C)c2n3
O=C(NC2CCC(N1CCOCC1)CC2)c5cc(Cl)c(Oc3ncccc3-c4ccccc4)cc5F
O=C(Oc1ccc(Br)cc1)c2cccs2
COc1ccccc1CN4(Cc2nnnn2Cc3ccco3)CCC(N(C)C)C4
CCN(CC(O)C(F)(F)F)C(=S)N2CCc1ccccc1C2
NC(=O)c1cccc(Cl)c1OS(=O)(=O)Cc2ccc(Cl)cc2Cl
CSCCCNC(=O)C(C)N5C(=O)C(CCC(=O)O)NC(=O)C1CCCN1C(=O)CC(O)C2CCCN2C(=O)C(Cc3c[nH]c4cc(F)ccc34)NC5=O
Cc1cc(=O)[nH]c(=O)n1O
CC=C6CCC5(c1ccc(O)cc1)=C(CCC(C)C)(C=C4(C)C3CCc2cc(O)ccc2C3CCC45C)C6=O
Cc5cc(Oc3ccc(N(Cc1ccncc1)S(=O)(=O)c2cn(C)cn2)c(Cl)c3)c4cc(C#N)ccc4n5
CNC4CCCC(c3cccc(Nc2nccc(-c1ccc(C#N)cc1)n2)c3)C4
CCc7ccc6c4(OC(OC2C(OC(C)=O)C(OC1OC(C)C(O)C(OC)C1OC)C3OC(C)(C)OC23)OC(C)C4)c(-c5ccccc5)oc(=O)c6c7
CCN(CC)CCN3C(=O)c1cccc2cc(N(CC)CC)cc(c12)C3=O
Cc4c(NC(=O)c2cc(-c1cccnc1)[nH]n2)c(=O)n(-c3ccccc3)n4C
CC(=O)Nc3ccc(NC2(=O)CC(=O)CC(c1ccccc1)C2)cc3
Nc3cc2(=O)cc(C(=O)O)c(Cc1ccccc1)[nH]c-2n5c3sc4ccccc45
C=CC(C)C3COC(c2ccc(NC(=O)c1ccc(Cl)cc1)c(OC)c2)OC3C
O=C(O)Cc1ccccc1Oc2ccc(F)c(Cl)c2
O=C(Nc1ccccc1)NCc2cc3cn2CCO3
C=CCNC(=O)C3CC(=O)c2c(c1ccccc1n2C)C3=O
Cn1nnnc1SCC4=C(C(=O)O)N3C(=O)C(NC(=O)Cc2ccccc2)C3SC4
Nc3ncc(CCC(=O)N1CCC(O)C1)c(Cn2cccn2)c3
O=C(Nc1cccc(Cl)c1Cl)C3CCN(S(=O)(=O)c2ccccn2)CC3
c3ccc2oc(N1CCSCC1)nc2c3
CC1NC(C(=O)O)CC1C(=O)NC(C)=O
COc1ccccc1NC(=O)c2ccc(OCCBr)cc2
O=C(Nc1cccc2c1CCCC2)c6nnn(-c4nnc(Cc3ccc(Cl)cc3)n4-c5ccccc5)c6C(F)(F)F
CCC(NC)C(=O)OC4C3=C(COC(C)=O)OC(n2cnc1c(=O)nc(N)[nH]c12)C3OC4COC(=O)C=Cc5ccccc5
CC1CCC(OC1)OCC5C6C4C3C9=CC2=C%10C(=O)CCC2(C)C3(F)C(O)CC4(C)C5C6CS(CC(NC(=S)Nc7ccc(Cl)cc7)COC(=O)c8ccccc8)C9%10C
N=C(NC2CN1CCC=CC1C2)c4cnc5ncc(Cn3ccnc3)cc45
COCCCNc3nc1ccccc1c(-c2ccccc2)n3
N#Cc4ccc(CNCC#C(c2ccc1ccccc1c2)c3ccc(Cl)cc3)cc4
Cc4c(CN(CCc1ccccc1)Cc2cccs2)nc(C(=O)NOCCO)c(C3CC3)n4
CCCCN(C(=O)c2c(O)c1ccccc1n(C)c2=O)c3c(N)n(CCC)c(=O)[nH]c3=O
COc2cccc(-c1[nH]c(=S)cc(C)c1C#N)c2
Cc1ccc(CC(=O)O)cc1
CCCCCNC(=O)C2(C)CSC(=O)(c1ccc(Cl)cc1)N2C(=O)c3ccc(Cl)cc3
CCC=C5(c1ccccc1)CC(=O)N(c4ccc(-c3nc2ccccc2s3)cc4)C5=O
CCCCCCCCCCC=CCCCCCCCC(=O)O
Cn5cnc4cc(-c2ccc(N1CCOCC1)cc2)nc(NC3CC3)n4c5=O
O=C(CCCN2CCN(c1cccc(C(F)(F)F)c1)CC2)N(c3ccc(Cl)cc3)c4ccc(Cl)cc4
CCC(c1ccccc1OCC(=O)Nc2ccc(F)c(Cl)c2)C(=O)NC(CC(=O)O)C(=O)CCc3ccccc3C4CCNCC4
O=[N+]([O-])c3ccc(Nc2nccc(-c1ccc[nH]1)n2)cc3
C=CC(OC(=O)NC(CC=C)(CC(=O)Nc1ccc2c(c1)OCCO2)c3ccccc3)c4ccccc4
N#Cc3ccc(Cn1cncc1CNC2CCCCC2)cc3
O=C(NN=CNc1ccccc1)c2cccc([N+](=O)[O-])c2
COc4ccc(N3CCN(C(=O)Cn2c(=O)sc1ccccc12)CC3)cc4
Cc1ncc([N+](=O)[O-])n1CC2(NC(=O)C(C(C)C)C(C)C)CC2
CN5CCN(C=Ncc3C(=O)Nc1c(ccc2ccccc12)C3c4ccccc4Cl)CC5
CCN(CCn3c1ccccc1c2ccccc23)C(=O)NO
O=C(NCCN3CCC(n2c(=O)[nH]c1ccccc12)CC3)c4cccs4
Cc3nc(CN2CCN(c1ccc(C)c(C)c1)CC2)cs3
CCOC(=O)c1c(NC(=O)CNCCCNC(C)=O)sc2c1CCCCC2
OC4CN(CCNc13cnccc1C2CC2(CO)C3)C(O)C(O)C4O
Cn2c(-c1ccccc1)nnc2C4(c3ccccc3)CCCC4
CCc2nc(C)c(C(=O)NCCN1CCN(C=O)CCC1=O)s2
COc1nc(SC)nc2c1ncn2C3OC(CO)C(O)C3O
Cc5ccc(-c1ccccc14-cnn(cNC(=O)CCC(=O)N3CCc2ccc(OS(N)(=O)=O)cc2C3)nc4)cc5
COc5cccc(C2CC(=O)c1ccsc1C(=O)C2=NNC(=O)c3cc([N+](=O)[O-])c4c(c3N)OCCO4)c5
O=C(CNc1ccc(F)cc1)Nc2cccc3[nH]ncc23
CS(=O)(=O)N3CCc2cc(C(=O)Nc1cccnc1)ccc23
Cc5ccc(S(=O)(=O)Nc3cc(-c1ccc2c(c1)OCCO2)ccc3C(=O)NC4CC4)cc5
O=C(O)C2CSC(c1ccccc1)N2C(=O)c3ccc4c(c3)OCO4
Cnc(CNCc2ccc1cc[nH]c1c2F)N4CC(CNS(C)(=O)=O)(c3cc(F)cc(C(F)(F)F)c3)CC4=O
Brc4ccc(-n2c3c(c1ccccc12)CCCC3)c(F)c4
Cc4ccc3nc(-c2ccc(N)c(C(=O)N(C)Cc1ccccc1Cl)c2)sc3c4
O=S(=O)(Nc1cc(Cl)cc(Cl)c1)c2ccccc2SCc3ccccc3Cl
C=C12CCCC1(OC)COC2
CN(CC(=O)Nc1cccc(F)c1)C(=O)c4ccc3c(=O)n(C)c2(C)ccccc2c3n4C
C#CCN(Cc2ccc1[nH]c(C)nc(=O)c1c2)c4ccc(C(=O)NCc3ccc(C(=N)N)cc3)cc4
COc1ccccc1C=Cc3nc2sc5c(c2c(=O)n3-c4cccc(Cl)c4)CCCC5
Cc4n[nH]c(C3CNC(=O)(CN2CCCC(Oc1cc(F)ccc1F)C2)CC3)n4
O=C(NCC(CC1CC1)C2CCCCC2)c3ccccc3O
c2ccc(CCCNCCCCN1CCCCC1)cc2
Cc5cccc(CCNC4CCCC(NC(=O)c2nn(-c1ccccc1)c(=O)c3ccccc23)C4)c5
COc2ccc(NC(=O)Nc1cccnc1)cc2
Cc4[nH]c(-c2cn(Cc1ccccc1)c3ccccc23)c(C)c4C(=O)NCc5ccc(N)cc5
Cc3cc(C)cc(-c2c(CS(=O)(=O)c1ccccc1)c(C)n(C)n2)c3
CC2NC(=O)C(c1ccc(Cl)c(Cl)c1)C23CCN(S(C)(=O)=O)CC3
N#Cc2ccc(-c1ccc(C=O)nc1)cc2
COc4ccc3(-nc(=O)cc2c(S(=O)(=O)NC(Cc1ccccc1)C(=O)O)cc(C)cc23)cc4
c3ccc(CCc1nonc1N2CCOCC2)cc3
COc1ccc(Cl)cc1S(=O)(=O)N(c2ccc(N)cc2)c3cc(F)c(N)c(Br)c3
CC(C)COc6c(O)cc5(C1C4=CC3(C1)CCc2cc(O)ccc2C3CC4C5(C)C)cc6
CC(CN=C(N)N)c1cc(C(F)(F)F)cc(C(F)(F)F)c1
CCOC(=O)Ncc2cc-c1(ccncc1(cOCCN(CC)CC)CCCO)cc2
CCOc3ccc(C=CCCN2(C1CCCCC1)C=NC(=O)C(C#N)S2)cc3OC
C=CCn3cc(C(=O)O)c(=O)c2cc(F)c(N1CCN(S(C)(=O)=O)CC1)nc23
CCOC(=O)c1c(C)c(C(=O)NOCC)cc(C(=O)OCC)c1C
Nc3cccc(CNC(=O)CNCC2Cc1ccccc1O2)c3
N#Cc3ccc(CN(Cc1ccccc1O)S(=O)(=O)c2ccc(CCC(=O)O)s2)cc3
CCCCN(CC(=O)O)C(=O)Cc2c(-c1ccc(F)cc1)sc3ccc(OS(C)(=O)=O)cc23
CCC78C2C9C(C1=CC(=O)CC5C1=C2C(c4ccc(SC(=O)CCc3ccccc3)cc4)C6=C5CCC6(C)C)CCC7(O)CCC8C(C)(C)C9
CCCS(=O)(=O)N1CCCC1c3ccc(C(=O)NCCSCc2ccc(C(F)(F)F)cc2)o3
Cc2cc(S(=O)(=O)Nc1onc(C)c1C)c([N+](=O)[O-])cc2C
Cc2cc(C)cc3oc(N1CCOCC1)nc23
Cc1cccc(CCCN(CP(=O)(O)C(N)CCC(=O)O)P(=O)(O)O)c1
CNc1nc(=S)c3c([nH]1)n(C2OC(CO)C(O)C2O)c(=O)n3-c4ccc(C)cc4
CC1(C)CC(=O)C5=C(C1)N(Nc3cccc(C(=O)c2ccccc2)c3)C4=C(C(=O)CC(C)(C)C4)C5c6cc(OC)c(OC)c(OC)c6
CC(=O)N(Cc1nccn1Cc2csc(Cl)c2)C3CCCCCC3=N
CCC(C(F)(F)Oc1cccnc1)CN4ccc3oc2ccccc2c3c4
Cc3nc2ccc(NC(=O)NCC(=O)Nc1cccc(Cl)c1)cc2s3
COc3ccc(S(=O)(=O)N1CCCC1C(=O)N2CCCC(C(=O)O)C2)cc3
CC(Cc1ccccc1)(NC2CC(=O)NC(=O)C2)c3cnccn3
CCCS(=O)(=O)N1CCCC1c3ccc(C(=O)NCCSCc2ccc(C(F)(F)F)cc2)o3
CC(=O)NC4Cn2nc(C(=O)NC1CCCCC1C)cc2-c3ccccc34
COC(=O)c6ccc(C3c1cc5c(cc1C(n2ccnn2)C4C(=O)OCC34)OCO5)s6
Cc4cc(C)cc(C(=O)NCC3C(=O)OCC1(CCN2CCCC12)C3)c4
O=[N+]([O-])c1ccc(OCCCl)cn1
NS(=O)(=O)c4ccc(CCNc3ncc(-c1cccc2ccccc12)nn3)cc4
FCCN4CCN(CCCc2c[nH]c3ccc(-n1cnnc1)cc23)CC4
CN(C)C(=O)CN(CC(=O)N1CCN(C(=O)N(C)C)CC1)C2CCCCC2
C=CC3=C2C(C)Cc1c(coc1C(=O)OC)C2(C)CCC3(C)O
CC3(SC)C1=NCCN1CCc2ccccc23
CC(=NNC(N)=S)c1ccc(O)cc1
CN(C)CCN5(C(=O)CCCF)ccc(CC(NC(=O)c2cccc(-c1ccccc1)c2)C4CCc3cc(C(=O)O)ccc3N4)cc5
Cn1c(CNS(C)(=O)=O)csc1=NC(=O)c3ccn(-c2ccc(Cl)c(Cl)c2)n3
Oc4ccc(Cc1ccc(s1)C2CCC(CO)C3CNCCN23)c(Br)c4
CCc3nc(I)nc(NC=C2C(=O)Nc1ccccc12)c3C=NNC(=O)c4cccc(Br)c4
NCCCN(Cc1ccncc1)S(=O)(=O)c3ccc2ccccc2c3
CC(C)Cn3c(-c1cccs1)nc2cccnc23
O=C(NC2CCCc1ccccc12)P(=O)(OCc3ccccc3)OCCNC(=O)c4ccc(OC(F)(F)F)cc4
Cc5ccc(CNc4nc(CN3CCCC(OC(c1ccc(F)cc1)c2ccc(F)cc2)C3)c(C)s4)cc5
O=C(O)C4COc3c(Br)cc(-c2cc(Nc1ccccn1)[nH]n2)cc3C4
COC(=O)C(CCSCCN5(C)cc(C(=O)NCCc1ccccc1)(cc4cN(C)S(=O)(=O)c3ccc2ccccc2c34)cc7c5[nH]c6cnccc67)C(=O)OC(C)C
CC(C)C(=O)Oc3cccc(CC2CCN(CCc1ccccc1)CC2)c3
O=C(NN=CC=C1C=CC=CC1=O)c2ccccc2Cl
O=C(Nc2ccc(Oc1ccc(C(F)(F)F)cc1)c(Cl)c2)c5ccc4[nH]c3ncccc3c4n5
CC4(Cc1ccc(C)cc1)C(=S)N(c2ccccc2)c3ccccc34
Cc4n[nH]c5ncc(-c3cncc(OCC(N)Cc1c[nH]c2ccccc12)c3)cc45
COC(=O)c3ccc(NC(=O)C1=C(C)C(=O)OC1c2ccccc2)cc3
CCOc2ccc(C#Cc1ccc(COC)cc1)cc2
O=C(COC(=O)c1ccc2c(c1)OCCO2)Nc3ccccc3C(F)(F)F
CC2(C(=O)Nc1ccc(Cl)c(Cl)c1)CCN2(C(=O)CNC(=O)OCc3ccccc3)c4ccccc4
CC(C)COc4c(C(=O)(NN)N2CCN(C(=O)OCc1ccccc1)CC2)nc(-c3ccccc3)n4-c5ccccc5
CC(C)NC4CN(N=Cn2cnc1ccccc1c2=O)C(c3ccccc3Cl)C4
CC(C)(C(=O)O)c1ccccc1OCCCCN3CC=C(c2ccc([N+](=O)[O-])cc2)CC3
Nc4nc(=O)c3ncn(COC2CN(CC(=O)N1CCCC1)C(O)C2O)c3[nH]4
CCn4ccc(Nc3cc(-c1ccc(OC)cc1)nc(-c2ccncn2)n3)n4
O=C(C(F)=Cc1ccccc1)C3=C(c2ccccc2)C=CCC3
COc2ccc1[nH]cc(c1c2)C4C(=O)CCC(C=Cc3cc(F)cc(F)c3)N4
CC(NC(=O)Nc1ccc(Cl)c(Cl)c1)c2ccccc2
COc4ccc(C3(=NNC(N)=S)C(c1ccc(OC)cc1)=NN(c2ccccc2)C3)cc4
CCCCCCCCC=CCCCCCCCCNC(=O)Oc3ccc2c(=O)cc(-c1ccc(OC)cc1)oc2c3
O=C(NC(=O)c1ccccc1)Nc2nccs2
Cc1ncc3c(n1)CCN(C(=O)c2cccnc2)CC3
OC2C1CCC(C1)C2Nc6cc(-c5ccc(-c4ccc3[nH]ncc3c4)cc5)[nH]n6
C4N(C)Cc3cc(CCN(C(=O)C1CCCCN1S(=O)(=O)CC(F)(F)F)C(=O)NCC2CCCCC2)ccc3O4
Cc2cc(NC(=O)Cn1cncn1)no2
O=C(COC(=O)c3cn(CCOCCOc1ccc(F)cc1F)c2ccccc2c3=O)NCc4ccc(Cl)cc4
O=C(c2csc(S(=O)(=O)Cc1cccc(Cl)c1)n2)N3CCCCC3
O=c2[nH]c(=O)n(C1OC(COP(=O)(O)O)C(O)C1O)cc2F
Cc3cc(N1CCOCC1)nc4ccc(NC(=O)COc2ccccc2F)cc34
COc1ccc(Cl)cc1C(=O)NCC(c2ccc(NC(C)=O)cc2)N4CCc3ccccc3C4
CC(C)(C)c2ccc(C(=O)N1CCC1(C)C(=O)NC(CCCNC(=N)N)C(=O)O)cc2
O=C(c3ccc(C(=O)C(O)C(c1cccs1)N2CCOCC2)cc3)N4CCCCC4
C=C3C(C(=O)NCc1cc(F)cc(F)c1F)N(S(=O)(=O)Cc2ccccc2)CCC3NC5(=O)NCC4(CC4)C5c6ccccc6
Cc3ccc(S(=O)(=O)N=C2COC(c1ccccc1)O2)cc3
CCN1C6CCC1C(CNc5cc(-c3c(O)ccc4[nH]c(=O)c2sccc2n34)ccc5OC)C6
CSc2nn(CCN1CCCCC1)c3c2c(=O)[nH]c(=O)n3C
Cc3ccc2oc(-c1ccsc1)nc2c3
C=C2c1ccccc1N(CCN(C)C)C(=O)C2C5CC(NC(=O)C3CCNCC3)c4ccccc45
N=c2ccn(CCCc1ccc(C(F)(F)F)cc1)c(=O)n2CC3CCCCC3
COc1cc4c(cc1OC)C(c2ccc(Br)cc2)N(CC(=O)Nc3cccc(Cl)c3)CC4
C=CCn2c(SCC(=O)NCc1ccco1)nnc2-c3ccc(F)cc3
CCC(C(=O)OCC(=O)Ncc3cc[nH]2c(=O)c1ccc(C)cc1c2c3)n5ccc4cc(Br)ccc45
Clc4nnc(-c3cccc(-c2noc(C1C=CCCC1)n2)c3)o4
Cc3cc(-c2nnc(COc1cccc(Br)c1)o2)cc(C)c3OCC(O)CNC(=O)Cc4ccc(Cl)c(Cl)c4
CC(CCS(=O)(=O)NCc1ccc(C(=O)NC)cc1)NC4c2ccccc2-c3ccccc34
COC(=O)c1ccc(Cl)cc1
CCCCCCCCc4ccc(Cn2c(CC(C(=O)O)C1CCN(C(=O)C(N)CC(=O)O)CC1)nnc2-c3ccsc3)cc4
NCc3csc(NC(=O)N2CCN(c1ncc(C(F)(F)F)cc1Cl)CC2)n3
COc1ccccc1N6CCN(CCN(C(=O)C(Cc2c[nH]c3ccccc23)NC(=O)OC(C)(C)C)N=C(c4ccccc4)c5ccccc5)CC6
CN(c1ccccc1)S(=O)(=O)c5cccc(NC(=O)NC34CC2CC(CC(C2)C3)C4)c5
Oc3ccc(-c1nccnc1O2CCNCC2)c(Cl)c3
Cc3nc(C1CCCN1C(=O)c2ccsc2)no3
CCn5cnc4cc(N3CCN(c2nc1ccccc1o2)CC3)cnc45
O=C(Nc1ccccc1)c2sccn2
CCCCCc2ccc(OP(=O)(O)c1ccc(OC)cc1)cc2C(=C)C
Cc2ccc(C=C1SC(=S)NC1=O)cc2Br
CCCc4ccc(Oc3nc(NCc1ccccn1)nc(Nc2ccc(C#N)cc2)c3[N+](=O)[O-])cc4
O=C(NCC23CC1CC(CC(C1)C2)C3)C(CS)CCO
N#Cc2ccnc(NC1COCCC1)c2
CCN(CC)c1cc(N(C)C)cc(OC)c1OCC(C)CCN3C(=O)CC2(CCN(C(=N)N)CC2)CC3
Cc3cccc(OCC2(=O)NCC(CN(C)CCc1ccco1)CC2)c3
CC(=O)Oc4ccc2(Cc1ccccc1OC2COc3ccccc3)cc4
C=CC4C(CC(=O)c1c(OC)cccc1OC)CCN(Cc3cnc(-c2ccccc2)nc3)C4
Cc3ccc(CSc2nnc(-c1cccnc1)n2N)cc3
N#Cc3cccc(NC(=O)c2ccc(CNC(=O)Cc1ccc(Br)cc1)cc2)c3
O=C(Nc2nc1ccccc1[nH]2)c4sc3ccccc3c4Cl
Cc1n4n(C)(c(C)c1NC(=O)Cc2ccc3c(c2)OCO3)NC(=O)CNC4=O
O=C(O)c4c(O)c(C3(c1ccc(Cl)c(Cl)c1)OC(=O)c2cc(Br)ccc23)no4
COC(=O)CC1CCN(C(=O)CCC(=O)OC)C(=NOC)C1
CN(CC(=O)Nc1cccc([N+](=O)[O-])c1)C(=N)CSc5nnc(C3Cc2ccccc2CN3c4ccc(Cl)cc4)n5-c6ccccc6
CCc1ccccc1-c4ccc(CCN3C(=O)c2ccccc2C3=O)cc4
COc2cc(CNC(=O)OCc1ccccc1)ccc2OCC(O)CNC(C)C
CC(C)OC(=O)N4CCN(C(=O)CCc3cc(-c1ccc(Cl)cc1)nc(-c2ccccn2)c3)CC4
CSc4sc(-c1ccnc(NC(C)=O)c1)c5nc(-c2ccc(Cl)cc2C)c(-c3cc(C)ccc3O)nc45
Cc1ccccc1NC(=O)CSc3nnc(NCCN2C(=O)CSC2=O)s3
O=C(c1ccccc1-n2cccn2)N5CCC(Oc4nc(-c3ccncc3)no4)CC5
N#Cc3c(N)nc(SCCN2CCN(C(=O)c1cccc(Cl)c1)CC2)nc3-c4ccc(F)cc4
CC(C)C4(C(=O)NC1CC1)NC3CC(NC(=O)Cc2ccccc2)OC3C4
CCOC(=O)C1CCC3=C1C(c2ccc(F)cc2)NC(=S)N3
O=C(Nc2nc1ccccc1[nH]2)c4ccc3ccccc3n4
NCCOc3cncc(-c2ccc(NC(=O)Nc1ccc(Br)c(O)c1)cc2)n3
O=c3nc(-c1ccccn1)cc(-c2ccc(OC(F)(F)F)cc2)[nH]3
COc1cc3cc(c1)C(O)(CCC=C(C)C)(c2ccc(=O)oc2)CC3=O
COC2=CC(=O)c1c(OC)(ccc(OC)c1O)C2=O
COc3ccc(N1=CCC(=O)N1CCCN(C)C2CCC(O)CC2)cc3
CC3CCN(c2c(NCc1cccc(OC)c1)c(=O)c2=O)CC3
COC(=O)c2c(C)cc(OC(=O)COc1cccc(C)c1)c(OC)c2
COc3cc(C=CC(=O)C=Cc2ccc(-c1cccnc1)cn2)ccc3O
COc3ccc(C2=NN(CCC1=CCCCC1)C(=O)C2(C)C)c(O)c3O
Clc4cccc(Cn3cc(CNCCCCc1ccccc1)c(-c2ccccc2)n3)c4
COc3ccc(C(=O)CNC(=O)OCc2coc(COc1ccc(Cl)cc1)n2)cc3
C=CCCCCCCCCCCC=CCC
COc4ccc(-c2sc(C=C1SC(=S)N(C(CCC(=O)O)C(=O)O)C1=O)cc2-c3ccccc3)cc4
O=C(NN1CCCCCC1)c3nc(-c2ccc(Cl)cc2Cl)cs3
COc1ccccc1NC(=O)Cn3nc(C)c2cnc(C(C)(C)C)nc23
CC(C)N(C(C)C)S(=O)(=O)c3cccc(C(=O)NN=Cc1c(C(=O)O)n(C)c2ccccc12)c3
CN2C(=O)c1cc(F)ccc1N2C(=O)C(C)NC(=O)CNS(=O)(=O)c3cccs3
N#Cc2cc(S(=O)(=O)Nc1nccs1)ccc2Oc3ccc(Cl)cc3-c4ccccc4F
O=C(CSCCNC(=O)c1ccco1)OCC(=O)c2cccc(Cl)c2
CC2(C)CC(NC(=O)c1ccccc1F)CC(C)(C)N2
CC1CCCC(C)N1C(=O)COC(=O)CNC(=O)c2cccc(C(=O)O)c2
O=c1nc[nH]c2c1ncn2CCOCCOP(=O)(O)OP(=O)(O)OP(=O)(O)Oc3ccccc3
CC(OC(=O)C1CCS(=O)(=O)C1)C(=O)NCc2ccccc2Cl
O=c1cc[nH]c2c([N+](=O)[O-])c(O)cc(O)c12
O=C1C4CCC(=C1Cc2cccc(F)c2Oc3ccccc3)C(=O)O4
COc4ccc(-c3nc(COc2ccc(C(=O)Nc1cccc(C(=O)N(C)C)c1O)c(C(=O)O)c2)co3)cc4
Cc2cnc(-c1cccc(S(C)(=O)=O)c1)nc2Nc3ccccc3
O=C(O)Cc4nnc(C3COc1c(cccc1C2=CCCCC2)C3)n4Cc5ccccn5
COc3ccc(CC2(=O)NCCCC1(CCNCC1)C2)cc3OC
O=C(CC1CCCCN1C(=O)c3nc(C2CC2)ccc3Nc4cncnc4)N5CCOCC5
N3cnc1ccccc14nc(-c2ccccc2Cl)cc34
CC(=O)Nc4ccc(S(=O)(=O)CCNc2nc1cc(C)ccc1n3cnnc23)cc4
CCNC(=O)Cn3c(=O)oc2cc(S(=O)(=O)NCc1ccco1)ccc2c3=O
Occ1cccc5c1nc(=O)c4c(=O)nc(C3NCC(OS(=O)(=O)Cc2ccccc2)CC3)[nH]c45
CC(=O)NC4CC=C(c3ccc(N2CCCc1cccnc12)cc3)C4
Cc4nc(NC1CCS(=O)(=O)C1)c3c(C)c(C(=O)NCC2CCCO2)sc3n4
CCOC(=O)c3c(C(c1ccc(Cl)cc1)c2ccc(Cl)cc2)sc4c(C)cccc34
COc4ccc(C(=O)N3CCC2(CCN(C(=O)c1ccc(OC)c(OC)c1)CC2)CC3)cc4Cl
Nc1ncnc2c1ncn2C4OC(C(=O)N3CCCCC3)C(O)C4O
COc4ccc(C3=Nn1c(nnc1-c2cc(Br)cc(Cl)c2O)SC3)cc4OC
CN(C(=O)CCC12CCCN1CCC2c3ccc(Cl)cc3)C4CC4
CCn1ccnc1C(=O)C(C#N)=Cc3cc(C)n(-c2ccccc2)c3C
CN(c1ccc(CN)cc1)S(=O)(=O)c2cc3cc(c2)n(=O)(=O)c(=O)n3C
Cc3sc2[nH]c(-c1ccccc1)nc(=O)c2c3C
CC(=O)C[n+]1cccc3c1C(=O)c2ccccc2C3=O
COc1nc(SC)nc2c1ncn2C3OC(CO)C(O)C3O
CCOC(=O)C(C(N)C(=O)N1C3C=CC1(C(=O)OCC(CO)C2CCC(=O)O2)OC3C)[N+](=O)[O-]
COc2cccc(C1(O)OC(=O)C(O)C1O)c2
CC3=C(C=CC(=O)OCC(=O)Nc1cccc(F)c1)C(C)c2cc(OC)ccc2C3
COc2ccc(C(OC(=O)c1ccc(C#N)nc1)C(C)(C)C)cc2
Cc1ncc(Cl)cc1C(=O)NCC34CC2CC(CC(C2)C3)C4
Cc1ccccc1NC(=O)CNc2ccccc2
CCOC(=O)c4ccc(NC(=O)c2cc(S(=O)(=O)N1CCCCC1)ccc2N3CCCC3)cc4
CCCCCC(=O)Nc1cc([N+](=O)[O-])ccc1C
Cc3ccc2occ(C=NNC(=S)Nc1ccc(Cl)cc1)c2c3
Cn3c(-c1ccc(O)cc1)nc2cccnc23
Cc2nnc(SCC(=O)NCCN1C(=O)CSC1=O)s2
NC(Cc1c[nH]cn1)C(=O)NC(=Cc3ccc(OCc2ccccc2)cc3)C(=O)O
N#Cc3c(N1CCCC1)cc(-c2ccc(C(F)(F)F)cc2)n3Cc4cc(F)ccc4F
Cc2c(Sc1ccccc1)n(O)c(=O)c(C#N)c2-c3ccc(F)cc3F
COc3cc(CCCc1nnc(SC(F)F)n1Cc2cc(F)cc(F)c2)cc(OC)c3OC
CCN(CC(=O)NCc1ccccc1)C(=O)c2ccc(OC)c(OC)c2
O=C(O)CN2C(=O)C(=Cc1ccc(C(F)(F)F)cc1)SC2=S
N#CC(=Cc3c(-c2ccc(-n1cnnn1)cc2F)nc4ccccn34)c5cccs5
CCc5cc(-c4nc(C)c(-c3ccc(CC(C#N)NC(=O)C1NC2CCC1C2)c(F)c3)s4)sc5C(=O)O
C[N+](C)(C)CCCOc1c(Br)cc(Br)c2ccccc12
COCc1c(OC)cccc16CCOC5(c2ccc(OC(F)F)c3oc4c(c23)CCCO4)C(=O)OC5C(O)C6O
CS(=O)(=O)c4ccc(CSc2nnc(Cc1cccn1CCCl)n2Cc3ccccc3)cc4
O=C5N=C(C=NNc3ccc2c(=O)cc(-c1ccccc1)oc2c3)C(=O)c4ccccc45
COc3cc(S(=O)(=O)Nc1ccccc1C(=O)NCC2CCCO2)ccc3Br
O=[N+]([O-])c4ccc3nc(NC1CCS(=O)(=O)C1)c(-c2ccco2)cc3c4
CC3CCCC(NC(=O)Cn1cc2c(n1)CC(C)(C)NC2C)C3
Cn2cnc(=O)c(C(=O)c1ccc(C(F)(F)F)cc1)c2
Clc6cccc(-c5cnc(Nc4nc(Oc1ccccc1)nc(N3CCN(c2ccccn2)CC3)n4)cc5)c6Cl
CC(C)Oc3ccc(C(=O)Nc2nnc(SCc1ccccc1Cl)s2)cc3
N#Cc2nc(N)c(C#N)c(Cc1ccc(C(F)(F)F)cc1)c2Cc3ccc(Cl)cc3
O=c3cc2[nH]c1cc(F)ccc1c(O)c2[nH]3
O=C(O)CCC=CC3CCO2CO(CC(=O)N1CCCC1C(=O)O)C(OS(=O)(=O)O)C(O)C2O3
NC(=O)c2cc(C1(O)(C(F)(F)F)CC1)cs2
CC(O)C2NC(=O)C(C(C)C)NC(=O)C(Cc1ccccc1)NS(=O)(=O)NCCNC(=O)(CNC(=O)C(N)CCCNC(=N)N)C(=O)C(CC=C)CC(=O)NC2=O
NCCCNc4nc(Nc2ccc1[nH]c(=O)c(Br)c(Br)c1c2)nc(N3CC(O)C3)n4
CNC(=O)Oc1noc2c1CN(C)CC2
OCc2ccc(NC(=S)NC1=NCCS1)cc2
CCN(C(=O)C(=O)NCC(F)(F)F)c1cccc(F)c1F
CC(C)CCNC(=O)C(CC(=O)O)NCCN2(C(=O)C(Cc1ccc(O)cc1)NC(=O)CCCCCCC(=O)OC(C)(C)C)SCCS2
Brc3ccc(Cn2cnc1ccccc12)cc3
Cc4ccc(-c1n[nH]c3c1Cc2c[nH]nc2-3)cc4
COc3ccc(CC(=O)N(C)Cc1n[nH]c(=O)c2ccccc12)cc3
NS(=O)(=O)c6ccc(-n2nc(C1CC1)cc2-c5cccc(C(=O)Nc4ccc3[nH]ncc3c4)c5)cc6
Cc4nn3c6(OCc1ccc(Cl)cc1Cl)c(c(-c2ccccc2)nc3c4C)CN(Cc5ccccc5)CC6
Cc3ccc(-n2nc(C)c1c(C)c(C)oc1c2=O)cc3
Cc1nc([N+](=O)[O-])cn1CCNC(=O)C(=O)Nc2ccc3c(c2)OCCO3
Nc4nc(=O)c3ncn(COC2CN(CC(=O)N1CCCC1)C(O)C2O)c3[nH]4
O=C(NC(=O)N1CCCCC1)c2csc3c2COCC3
COc5cc(COc4cc(N3CCN(C(=O)C2COCc1ccccc12)CC3)c(C)cc4NC(C)=O)ccn5
Nc4ccc(Cn1nnnc1C3CCN(C(=O)c2ccco2)CC3)cc4
C=C(C)CCC1(C)CC6C(C)C1C7C4CC(C)C3CC2(C=CC(=O)O2)CC(O)C35CC45CCC67C
CC4(C)CC(=O)C(=CCC3NN2=C(c1ccccc1)CSC2=N3)C=C4
COc2ccc(OC(=O)CC(=O)C=Cc1ccc(F)cc1)cc2
CC(=O)Nc2ccc(NC(=O)c1csc(C)c1)cc2
COc3ccc(CNC2CC(n1cncn1)C2)cc3OC
Clc3ccc2c(Cc1cccnc1)noc2c3
C=CCN3C(=O)C(CC(=O)NC1CCC(C)CC1)C(c2ccccc2)C3=O
COc3ccc(S(=O)(=O)N2CCN(C(=O)COC(=O)Cc1cc(C)ccc1C)CC2)cc3
Cc2cnc(-c1cccc(S(C)(=O)=O)c1)nc2Nc3ccccc3
O=C(NCc1ccco1)c4ccc(Cn3c(O)c2ccc(Cl)cc2nc3=S)cc4
O=C3(CN2C(=O)C1C(CC1=O)C2C3=O)Nc4cccc(Cl)c4
Cc1c(Cl)cccc1-c4ccc(C(=O)N3CCCC(Nc2ccccc2)C3)o4
N#Cc4cnc3ccc(-c2cccc(S(=O)(=O)N1CCCCCC1)c2)cc3c4NC5CCCC5
COc2ccc(CC1C=CC(=O)C=C1)cc2OC
COC(=O)C(Cc1ccc(O)cc1)C2C(=O)NC(C)(C)c4c2c3ccccc3n4C
NC(=O)c1cccc(Cl)c1NC(=O)C(=O)c2c[nH]c3ccc(Cl)cc23
CC(=O)N1C3CC4CC(C1)N(Cc2ccccc2)C(C3)C45CCCC5
Clc3ccc(Nc2[nH]c(-c1ccccc1)cc2C#N)cc3
O=C(Nc1cccc2c1CCCC2)c6nnn(-c4nnc(Cc3ccc(Cl)cc3)n4-c5ccccc5)c6C(F)(F)F
Cc1ccsc1C(=O)N3CCC(C(=O)NC2CCC(C)CC2)CC3
COc1cc2c(cc1C)NC(=O)C24CCN(c3cccc(OC)c3)CC4
COc3cc(CN2CCC(OCc1ccc(F)cc1)CC2)cc(OC)c3
COc4cccc(CNC(=O)c3ccc2[nH]nc(-c1ccncc1)c2c3)c4
NS(=O)(=O)c2ccc(NCC1CCCCC1)nc2
CCOC(=O)CN(C(=O)C(CCCN=C(N)N)NS(=O)(=O)c2ccc1ccccc1c2)c3ccccc3OC
Cc1noc(C)c1S(=O)(=O)C(C(=O)Nc2ccc(C#N)cc2)c3ccccc3
CNCc1ccc(Cl)nc1
O=c1c(C(=O)O)nnn1Cc2ccc(F)cc2
O=S(=O)(Nc1ccc(F)cc1C(F)(F)F)c2cc(Cl)ccc2Cl
CC3cnc2(=O)cnn(-c1cccc(Cl)c1)c2[nH]3
CCC1C(Cl)=C(Cl)C(Cl)CC1Cc2ccc(O)cc2
CCOC(=O)c2c[nH]c3ncnc(-c1ccco1)c2-3
COc1cc(Cl)ccc1Oc6cccc(S(=O)(=O)nc2c5cccc24cnc3ccccc3n45)c6
CCCc2cc(C(=O)Nc1ccsc1C(=O)OC)cs2
Cn1c(=O)[nH]c(=O)c4c1nc(SCC(=O)N3CCN(C(=O)c2ccco2)CC3)n4C
O=C(NN=Cc1ccc(Br)s1)c3cn(CCO)c2ncnc(=O)c2c3
COc4ccc(NC(=O)C(Cc1ccccc1)NC(=O)c2ccc3c(c2)oc(=O)n3C)cc4OC
COc5cc(C=CC(=O)c1cccc2c1C(=O)c3c-2[nH]c4ccccc34)cc(OC)c5O
CCCn1nccc1N3C(=O)CCC2CCCC23
O=C(NC1CCC1)NC(c3c(-c2ccccn2)[nH]c4ccccc34)C5CC5
COc5ccc(-n3c(=O)c1c4c(sc1n(CC(=O)Nc2ccccc2OC)c3=O)CCC4)cc5
O=c1ccn(CC(I)=C(I)I)c(=O)[nH]1
NC(CCc1ccc(Cl)cc1)(c3ccc2ccc(C(=N)N)cc2c3)S(=O)(=O)c4ccc(Cl)cc4
COC(=O)NC(CNC4(=O)CCc2c(c(-c1cccc(OC)c1)nn2Cc3cc(F)cc(F)c3)C4)C(=O)O
Cc1nc(C(F)(F)F)cn1-c6ncc5c(-c2ccc(Cl)cc2)nn(Cc4cc3ccccc3[nH]4)c5n6
COc3cc(OC)cc(C(=O)Nc2cnn(Cc1ccccc1)c2)c3
C[N+](C)(C)c2ccc(C=CC(=O)c1cc(Br)ccc1O)o2
O=C(c2ccc(OCCNc1cccc(Cl)c1)cc2)n3ccnc3
Cc2cc(C1=NCCN1)ccc2N
O=C5CCC(Nc1ccncc1NC(=O)c4nc(C2CC2)c(-c3cccc(F)c3)o4)CN5
CCCC1NCCCC1c2n[nH]c(=O)n2CC
CS(=O)(=O)OC(=N)C1(C#N)CCCC1
CN(C)c4nc(NCc1ccccc1)c3cnn(-c2ccccc2F)c3n4
Cn3ccc2[n+](COC1OC(CO)C(O)C(O)C1O)ncnc23
Clc4cccc(-n3c(-c1ccc(Cl)cc1Cl)nc2ccc(Cl)cc23)c4
CCc5cc(-c2ccc1ccc(C(=N)N)cc1c2)n(-c4ccc3ncc(CCN)cc3c4)n5
Cc1noc(Cl)c1-c3cc2ncsc2cn3
NC(=O)OCCN1CCOCC1
O=C2C(=Cc1ccc(Br)cc1Cl)CCC2=Cc4ccc(C(=O)c3ccccc3)cc4
O=C(c1ccc(Cl)cc1)N3CCOC(C(=O)Nc2cccc(F)c2)C3
Nc3ccc2ccc(NC(=O)NCc1ccccc1)cc2n3
Cc4ccc(NC(=O)CC3C(=O)N(CC(=O)NCC1CCCO1)c2ccccc23)cc4Cl
CC(C)C(NC(=O)Nc1cccc(Cl)c1)C(=O)N2CCCCC2
CCOC(=O)c2[nH]c(-c1ccccc1)cc2N
CCCCC(=O)NC(=S)NNC(=O)c1cccnc1
O=C(CNC(=O)c1cccs1)Nc2ccc(OC(F)(F)F)cc2
Ccc4ccc3cc(C(=O)OCC(=O)Nc2nnc(SCc1ccccc1Cl)s2)n(C)c3c4
CNc2nc(Nc1ccc(C(=O)O)cc1)nc3ccccc23
O=C2Nc1ccc(Br)cc1C2=Cc3ccc(Cl)cc3
OCCN1CCNC1=S
Cn5c(CN2CCN(c1cccc(Cl)c1Cl)CC2)nc4cc(NC(=O)COc3ccccc3)ccc45
Cccc1oc35(=O)c(c(C)c1c4oc2cc(C)c(C)cc2c34)O6CCC5C6
CCCCCNC(=S)NNC2(=O)C(c1ccc(Cl)cc1)CC=CC2
COc3cccc(CNC(=S)NCCCCN2CCc1ccccc12)c3OC
CSC(N2CCN(Cc1ccccc1F)(C(=O)OC(C)(C)C)C2)c3cc(Cl)ccc3O
CNC(=O)N1C(=O)CC1CN2CCCC2
Cc1nc([N+](=O)[O-])cn1CC(=O)NC2=NN4CC2C(c3ccc(Cl)cc3)C4
Oc4cccc(-c3ccc(Nc2nc1ccccc1[nH]2)nc3)c4
Cc1noc(C)c1CN(CCO)Cc3cn(Cc2ccccc2)nn3
C=CCOC(=O)CNC(=O)CSc2nc1ccccc1s2
CCNc3nnc(SC(C(=O)NCC1CC1)c2ccccc2C)s3
CCN1C(=O)N(C)C(=O)C14(CC(=O)N2CCCC2C(=O)NC(C(=O)C(F)(F)F)C(C)C)Cc3ccccc3C4
COc2cccc(Oc1ccccc1CCC(=O)O)c2C
COC(=O)CSc2nn1c(c(=O)n(C)c(=O)n1C)n2Cc3ccccc3
COC(=O)C2=C(C)NC1=C(C(=O)CC(C)(C)C1)C2c3ccc(C)c(Cl)c3
O=c2[nH]cc(O)c3cc(CNC1CCCC1)sc23
COC(=O)c2ccc1c4c([nH]c1n2)C(=O)C=C(NCc3ccc(OC)cc3)C4=O
O=C(NC2Cc1csc(C(=O)O)c1C2)c3ccc(Cl)c(Cl)c3
Cc2onc(-c1c(F)cccc1Cl)c2C(=O)OCC(=O)NC3CCCCC3
CNC(=O)Oc1ccccc1C(=O)Nc3cccc(CN2CCS(=O)(=O)CC2)c3
CCSc2nnc(CCc1nnc(NC(=O)C(C)C)s1)o2
Cc2ccc(S(=O)(=O)N1CCOCC1)cc2NC(=O)CSc4nnc(COc3ccccc3F)o4
CCc1ncc5n1(CCCc3ccc(-c2ccc(C(=O)O)cc2)cc3)C(=O)C(=Cc4ccc(Cl)cc4Cl)O5
NS(=O)(=O)c2ccc(NCC1CCCCC1)nc2
COc3ccc(-n1ccnc1C(=O)NN=Cc2ccco2)cc3OC
CC(=O)N2CCN(CC(O)c1ccc(F)cc1)CC2
CCCCC(N)c1cc(C(F)(F)F)cc(C(F)(F)F)c1
COc3ccc(CNC(=O)NC2CCNC(=O)(cc1cc(C)on1)CC2)c(OC)c3
COCCOc1cccc2cnncc12
CN4CCN(c1ccc3cc1N(C(=O)CCCCCc2cccs2)C3=O)CC4
O=C2C(=Cc1ccc(O)c(Br)c1)SCN2=Cc3cccs3
N#CC1CC(F)CN1C(=O)CN3CCC(NC(=O)c2cccc(C(F)(F)F)c2)CC3
COc2ccc(N=Cc1cc(OC)c(OC)c(OC)c1)cc2
COC(=O)CCC2(=O)CC(c1ccc(O)c(O)c1)=NO2
Cc2sc(NC(=O)c1ccc(Br)o1)cc2CCCC(=O)Nc3nncs3
CC(C)(C)OC(=O)N3CCC(CNS(=O)(=O)c1ccc2c(c1)OCCO2)CC3
CCN3CC(NC(=O)c1ccccc1NCc2nc(Cl)cnc2N)CCC3=O
CCc4ccc(CNC(=O)c1noc3c1Cc2ccccc2C3)o4
Cn3ncc2c(Nc1cccc(C(F)(F)F)c1)ncnc23
COc5cc(NC(C)CCCNC(=O)c2ccnc(N1CCOCC1)c2)cc(-c3ccnc4[nH]ccc34)c5
CC(C)CC(=O)Nc4nnc(CCSCCc3nnc(NC(=O)CN2CCN(Cc1ccc(Cl)cc1)CC2)s3)s4
CC(C)Cc1c(C#N)c(N)nc(=O)n1C(C)C
Cc1noc(C)c1-c2ccccc2N4CCN3CCCC3C4
O=S(=O)(Nc2ccc(N1CCOCC1)cn2)c3ccccc3Cl
CCN3CC(NC(=O)c1ccccc1NCc2nc(Cl)cnc2N)CCC3=O
Cc3nnc(-c2cc(N=C(N)Nc1nccs1)no2)c4ccccc34
C=S(=O)(O)c3cccc(NC(=O)Cn2c(=O)c(Cc1cccc(OC)c1)c(N)nc2=O)c3
Clc4ccc3(CCN(Cc1ccc(Cl)cc1)Cc2ccccc23)nc4
COc3cccc(C(=O)NCC(=O)Nc1ccc(C(F)(F)F)cc1N2CCCC2)c3
N=C(N)c4ccc(OC(=O)CNC(=O)C23CC1CC(CC(C1)C2)C3)cc4
CCN(CC)S(=O)(=O)c1cc2c(cc1Br)NC(=O)CO2
COCc4ccc(-c2sc(Cc1ccccc1)cc2C(=O)NC(CCC(=O)O)c3ccncc3)cc4
CCOC(=O)C(C)(C)C1CC(=O)O2C1CC(C(C)(C)C)CC2C
CCNC(C)COc1ccc3c(c1)C(O)(C(F)(F)F)c2ccccc2-3
COc4ccc(C3CC(CNCCCC2CCC(NC(=O)C=Cc1cc(F)cc(F)c1)CC2)C3)cc4OC5CCCC5
CC(C)Oc3cc(Nc1ccnc2ccc(F)cc12)ccc3NC(=O)c4cccnc4Oc5ccc(NC(C)=O)cc5
COc1ccccc1OCCS(C)(=O)=O
CCC(CO)Oc2cc(C#N)cc3nc(-c1cccc(O)c1)n(C)c23
CC(C)C(CO)Nc3nc(Nc1ccc(S(C)(=O)=O)cc1)c2ncn(C(C)C)c2n3
O=C(O)CNC(=O)c3cccc(C(=O)Nc2cc(-c1ccccn1)[n+]([O-])cc2C(F)(F)F)c3
CC(C)CCn3c(N)nc2c(NC(=O)c1ccc(N(C)C)cc1)ncnc23
COC(=O)CCc2ccc1ccc(=O)oc1c2-c4cccc(-c3ccccc3)c4
CCN(C(=O)NCCC(C)C)c1cccc(Cl)c1
CC2CC(C(NC(=O)C(CC)c1ccccc1)C(=O)NCCCN(C)C)C(C)(C)N2[O]
Cc1ccccc1N3CC(C(=O)NCCCCc2ccccc2)CC3=O
CCN(CC)C(=O)c4ccc3ncnc(N2CCN(C(=O)c1ccoc1)CC2)c3c4
CCCN(CCCCC(c1ccccc1)c2ccccc2)C4COc3cccc(F)c3C4
O=C(CCCC2CN(C(=O)c1ccc[nH]1)CC2Cc3ccccc3)NO
CN(C)C(=O)Oc1ccc2c(c1)CC(=O)N2
CCCCCOC(=O)CCNC(=O)C(O)C(C)COP(=O)(O)OP(=O)(O)OP(=O)(O)O
CCCCCCCN(CC(=O)NO)C(=O)Nc1cccc2ccccc12
CCC1CSC(N)=NC1(c2ccc(F)cc2)c3ccc(F)cc3
N#Cc1ccccc1OC=C4C(=O)Nc3ccc(C2=NCCN2)cc34
CCNc2ncc(C(=O)N1CCN(CC)CC1)cn2
NCC4CCN(c3c(F)cc2c(=O)c(C(=O)O)cn(C1CC1)c2c3F)C4
NC1CCCCC13C(O)C=C2CC(O)CCC2C3CCc4ccoc4
CCn1nccc14C(COC)CNc(n2cnnc3c(OC)c(OC)c(OC)cc23)C4
CNc1cc(F)ccc1-c2ccccc2C(=O)N3CCOCC3
O=C(NO)CC(CO)Nc3ncnc(Oc1ccc2c(c1)C(=O)CC2)n3
O=C(N1CCNCC1)N3CCCN(c2ccc(F)c(F)c2)CC3
CC(C)c3cc(NC(=O)c2nc(NCC1CCCO1)ncc2C)no3
O=C(O)C1CC1
O=C(C=Cc1ccccc1)Nc3nc(-c2ccccc2)cs3
CC(=O)c1c(C(C)=O)c(C)nn1C
O=C(Cn3c(=O)n(Cc1ccco1)c2ccccc23)N5CCN(c4ccccc4)CC5
O=C(CCCCC(=O)N(CCn1cncn1)c2ccc(Cl)cc2)NN=Cc3ccccc3
O=C(c1ccc(O)cc1)c5c[nH]c(-c4ccc(-c3nc2ccccc2[nH]3)s4)n5
CCOc1cccc2c4c([nH]c12)CCN(Cc3ccccc3C)C4
CCOP(=O)(OCC)C(NC(=O)C=Cc1ccccc1)c2ccc(N)cc2
COc2ccc1ccccc1c2S(=O)(=O)NCCCc3ccccc3
CCc3cc(=O)oc4cc(Nc1cc(NS(C)(=O)=O)ccc1OCc2ccccc2Cl)ccc34
CC(C)C(C)C(N)C(O)P(=O)(O)CNC(=O)C(C)N
O=C3Nc1ccc(Cl)cc1C(c2ccccc2)=NC3OCCN4CCCCC4
CC2C(CC(=O)OCc1cccc(I)c1)CCC3C2CCC4(C)C(O)CCC34
COC(=O)C(NC(=O)C(Cc1ccc(OC)cc1)NC(=O)C=Cc2ccc(O)cc2)C(C)C
COCc1c(C(=O)NN=C(C)C)sc2ccccc12
O=C(CNc1ccc(Cl)cc1)NC(=S)Nc2cc(Cl)ccc2Cl
O=C(COC(=O)CN2C(=O)CCc1ccccc12)Nc3ccc(Br)cc3
CNC(C(=O)NC(Cc2ccc(-c1ccccc1)cc2)C(=O)O)C(C)C
Cc4ccc(-c2[nH]c(-c1ccccc1)cc2C(=O)NCCc3ccncc3)cc4
CO(C(=O)N2CC=C(CCc1ccccc1)CC2)O(C(=O)NC3CCC(Cl)CO3)C(=O)O
CN4CCN(CCC(=O)Nc1c3c(nc2ccccc12)CCCC3)CC4
CCOP(=O)(OCC)C=C2([O-])[N-](C(=S)NN=CC(=O)OC)Nc1ccccc1C2c3ccccc3
O=C(Nc2cnn(-c1ccc(F)cc1F)c2)c4cc3ccccc3s4
COc3ccc(NC(=O)C2CO(P(=O)(NC(C)C(=O)OC(C)C)NC(C)C(=O)N1CCCCC1)C(C)(C)S2)cc3
COc2cccc(C(=O)c1ccccc1)c2
O=C(c1ccc(F)cc1)N4CCC3(O)(CCc2ccc(F)cc23)CC4
COc3ccc2(OC)c(-c1ccc(F)cc1)cc(=O)oc2c3
CCc2cccc(NS(=O)(=O)C=Cc1ccco1)c2
C=CCn2c(SCC(=O)c1ccc(Br)cc1)nnc2C(C)C
NCCC(N)C(=O)NCCCOP(=O)(O)OCCC(N)C(=O)O
COCCOC1=C(C=CC(=O)N(C)C(=O)N(C)C(=O)NC(C)C(=O)N1C)c2csc(N)n2
O=C4OC(=Cc1cccc(O)c1Oc2ccccc2O)C3=NCCN34
COc3cccc(-c2nc(C)c(CN1CCN(S(C)(=O)=O)CC1)s2)c3
CCCCCC2CC(=O)N(c1cccc(C(=O)OCC)c1)C2=O
O=c1[nH][n+]([O-])cn1C2OC(COP(=O)(O)O)C(O)C2O
CC(=O)n1ccccc1=O
Fc4ccc(CCC13CNC1c2ccccc2C3)cc4
O=[N+]([O-])c4ccc(-c3cc(-c1ccncc1)c(-c2ccccc2)[nH]3)cc4
Cc3ccc(C(=O)NCCOc2ccc(C(N)NC(=O)c1cccc(C)c1)cc2)cc3
COc4ccc(S(=O)(=O)N(C)CC3Oc2c(NS(=O)(=O)c1cc(Br)ccc1Cl)cccc2C(=O)N(C(C)CO)CC3C)cc4
Cc1c(C(=O)NC(CCC(=O)O)C(=O)O)[nH]c2ccc(F)cc12
CN3Cc1c(C#N)ncn1-c2ccc(Cl)cc2C3=O
Nc3nc(=O)c2ncn(C1OC(CO)C(O)C1O)c2[nH]3
CC(=O)Oc1cccc(OC(C)=O)c1COc3cccc(Cc2cnc(N)nc2N)c3
CCCOc2ccc(-c1cc(C)n[nH]1)cc2
CN(CCC=C(c1ccccc1)c2ccccc2)Cc3ccccc3
CCCS(=O)(=O)N3CCCc2ccc(S(=O)(=O)N1CCOCC1)cc23
O=C(NCCCN1CCCC1=O)C3CCN(S(=O)(=O)c2ccc(Cl)cc2)CC3
CCOc5ccc(C(=O)NC1CC2CCC(C1)N2Cc4nc3ccccc3[nH]4)cc5
CC1(C)CC(=O)C(O)C2(C)C1CCC2(O)C(C)=O
CS(=O)(=O)c3ccc(-c2[nH]c(C(=O)c1cc[nH]n1)sc2=O)cc3
Cc4ccc(-n2ncc(S(=O)(=O)c1ccccc1)c2-c3ccccn3)cc4
N#CCn1[nH]c(=O)c(Br)c1C(=O)O
COc3ccc(CC(=O)N(CC(=O)O)Cc2ccc(OC)c(NC(=O)Nc1ccccc1)c2)cc3
CCc4ccc3nc(N2CCN(C(=O)c1cccs1)CC2)sc3c4
NCCc4cn(Cc1ccccc1)c5cc(-c3ccc2ccccc2c3)ccc45
COc2ccc(CC(=O)Nc1ccccc1Cl)cc2
CN14CCCC1C(c3cc2cccnc2[nH]3)C4c5ccc(Cl)cc5
Cc3c(Cc1c(F)cccc1F)n(OCC2CCCCC2)c(C(F)(F)F)cc3=O
Cc4nn(CC(=O)N2CCN(c1ccccc1)CC2)c(=O)c5cc3sccc3n45
Cc3ccc(C=CC2N(C)CC(O)(Cc1ccc(O)cc1)N2C)cc3
COC(=O)C(Cc1c[nH]c2ccccc12)NP(=O)(Oc3ccccc3C(C)=O)OC(C)=O
Cc2nc(C)c(Cn1c(=O)onc1=O)c(C)c2O
CC(NC(=O)Nc1ccc(F)cc1)(C(=O)O)c2ccc(F)c(F)c2
COc5ccc(C3c1ccc(O)cc1OC(c2cccnc2)N3c4ccc(C)cc4)cc5OC
CC(C)CS(=O)(=O)N3CCN(c2nc(-c1ccccc1)cc(C(F)(F)F)n2)CC3
CN3CCc2cc(NC(=O)CN(C1CCNCC1=O)C(C)C)ccc2C3
CC(C)(C(=O)OC(c2cc(=O)n1ccsc1n2)C3CCCCC3)C(C)(C)C
COc1cc(CCN)c(OC)cc1OC(=O)COc2ccc([N+](=O)[O-])cc2
CC(C)CCNC(=O)Nc4cccc(-c3ccc2c(=O)c(C(=O)O)cn(C1CC1)c2c3O)c4
O=C(CCNC(=O)C(CCc1ccccc1)NC(=O)OCc2ccccc2)NC45CC3CC(CC(C3)C4)C5
O=c2oc1ccc(O)cc1cc2[N+](=O)[O-]
Cc3nc(NCCc1ccccc1)c2ccccc2n3
Cc6cccc5(-cccn(Cc4ccn3c(-c2cccc(N1CCNCC1)n2)cnc3n4)c5C(=O)O)c6
CC(C)(C)N(O)C(=O)NCC(=Cc2ccc1ccccc1c2)C(=O)c3ccccc3
COc4ccc(N3CCN(C(=O)Cn2c(=O)sc1ccccc12)CC3)cc4
CCN(C)C3(c1ccc(F)cc1)CCN(C(=O)c2nn(CC)cc2OC)CC3
COc2cc(C(=O)NC1CCN(C)CC1)c(F)cc2Nc3ncc6c(n3)-c4c(nn(C)c4-c5ccccc5)CC6
CCc2cc(NC(c1cccc(Cl)c1)C(C)(C)N)nc(SC)n2
O=C(NCc1cccnc1)OCc2cccc(C(F)(F)F)c2
CC(NCCc1cccs1)C(O)C(Nc3c(Cc2ccccc2)cnc4c(C(F)(F)F)cccc34)c5ccccc5
CC(=O)NC2CSc1nc3c(c(=O)n1C2)OC(C)C3(C)C
O=C(O)c5ccc(N(C=C2CCS(=O)(=O)c1ccccc12)C4C(=O)Nc3ccccc34)cc5
COc2cccc(-c1[nH]c(=S)cc(C)c1C#N)c2
N=C(N)NC(=O)c1ccc4c(c1)OCC(Oc3cc(-c2ccc[nH]2)ccc3F)C4
CN(C)Cc5ccc(CNC(=O)c4ccc(NC(=O)C3CCC(CC2CC(O)C1CC(O)CCC12)CC3)cc4)cc5
O=C(CN2CCC(CO)(Cc1ccc(C(F)(F)F)cc1)CC2)Nc3ccccc3
O=C(O)Cn4c(-c1ccc(OCC(F)(F)F)cc1)nc3c(NC2CCCCC2)ncnc34
COc5ccc(-n3c(SCC(=O)c1ccc2c(c1)OCO2)nc4c3c(=O)n(C)c(=O)n4C)cc5
Cc3ccnc(NC(c1ccccc1)c2ccccc2)n3
COC(=O)CCN(Cc1cc(OC)ccc1F)C(=O)c3ccc(S(=O)(=O)N2CCOCC2)cc3
COc2ccc(NC(=O)CCNS(=O)(=O)C=Cc1ccccc1)cc2
O=C(O)COc1ccccc1-c4cccc(CCC3CC(c2c(Cl)cccc2Cl)=NO3)c4
O=C(Cc3ccc1c(cnn1-c2cccc(Cl)c2)c3)N4CCCCCCC4
O=C(O)CC4N(C(=O)c2ccc(-c1ccccc1Cl)cc2)Cc3ccccc3O4
Cc2nc1c(c(=O)n(C)c(=O)n1C)n2CC(=O)NC4CCC(c3cccc(C#N)c3)CC4
COC(=O)C(Cc1c[nH]c2ccccc12)NP(=O)(Oc3cc(C)cc(C)c3)Oc4ccccc4Cl
Cn6c(CSc3nc2scc(-c1ccccc1)c2c(=O)n3C(=O)c4ccccc4Cl)nc5c(N)nc(F)nc56
OC2CN(Cc1ccco1)CCC2NC(=S)Nc3ccc(Br)cc3
COc2ccc(S(=O)(=O)NCc1ccccc1)c3c2NC(=O)C3c4cccc(Br)c4
O=c2[nH]c(=O)n(C1CC(O)C(CO)O1)cc2-c4nc3cc(F)ccc3[nH]4
C2(CC(=O)NNC(=S)NC(=O)c1cccc(Cl)c1)CC2(Cl)Cl
Fc5ccc(N4CCN(C3c1ccccc1-c2ccccc23)CC4)cc5
Cc3cc15ccccc1c(CC(=O)NCCCn2ccnc2)c3c4ccc(Cl)cc45
N=C(N)NCCCC(NC(=O)(CCC(CCCN=C(N)N)NC(=O)Cc1ccccc1)C(c2ccccc2)c3ccccc3)C(=O)NC(Cc5ccc4ccccc4c5)C(N)=O
CCOC(=O)N2CCN(S(=O)(=O)NC1CCC(C(=O)NC(C)C)CC1)CC2
CC4(Cc1ccc(C)cc1)C(=S)N(c2ccccc2)c3ccccc34
Cc4cc(C)cc(Cn3c(=O)n(CCC#N)c(=O)c2oc1ccccc1c23)c4
CC(CO)NC(=O)CCNS(=O)(=O)c1cccc2nsnc12
O=C3N(c2ccc(-c1ccccc1)cc2)CCC35CCN(Cc4cccs4)CC5
CCN2CCN(Cc1ccc(C(=O)NN=CC(N)=O)cc1)CC2
CN(C)c3ccc(C=NOC(=O)C2CCC(CC(=O)Nc1nccs1)C2)cc3
COc3cc(F)cc(Nc2c(Cl)c(Cl)cc(C(=O)Nc1cc(Cl)ccc1O)c2Cl)c3
CC1CCC(=O)CC1C=CCCCCCOCc2ccc(C(=O)O)cc2
CN(C)C(=O)NC(=O)c3ccc(-c2cccc(-c1nn[nH]n1)c2)o3
COc3cc(OC)c2c(=O)c(OC)c(-c1cc(C(C)(C)C)c(O)cc1O)oc2c3
Cc3nc(C)n(CC2CCCN(CCCOc1cc(O)n(C)cc1=O)C2)n3
COc4cc(C(=O)N3CCC(N2CCC(O)(c1cc(Cl)cc(Cl)c1)CC2)CC3)cc(OC)c4OC
COc3cccc(COCc2nnc(SCC(=O)NC1CC1)o2)c3
O=C(O)CSc2nnc(CNC(=O)c1cc(Cl)cc(Cl)c1)n2Cc3ccco3
C=C1C(=O)OCC16CCC5(C)(O)C(O)C=C4C(=CCC3C2(C)CCC(O)C(C)(C)C2C(O)CC34C)C5C6C
O=C(NN=CC=Cc1ccccc1)c2ccnc3ccccc23
COc5ccc(-c1n3o(c(=O)n1Cc2cccnc2)SCC(=O)N3C4CC4)c(OC)c5
CC(=O)NCC6CN(c5ccc(N4CCN(C(=O)c2cc(C1CC1)nn2-c3ccc(F)cc3)CC4)c(F)c5)C(=O)O6
N#CN=C(NC(=O)c1ccc(Cl)cc1Cl)Nc2ccccc2
CC(=O)Nc4ccc(Oc1ccc3c(c1)CCC(CCc2ccncc2)O3)cc4
CN(CCCC2c1cc4c(cc1CCC2C)-c3ccccc3C4=O)CC(O)(Cn5cncn5)c6ccc(F)cc6F
CCCN(CCC)CCCNC(=O)c1ccc2c(c1)n(C)c(=O)n2C
CCOP(=S)(OCC)Oc1cc(C(=O)OC)cc2ccccc12
CC3Cc1ccccc1C(c2ccc(Cl)cc2)=NN3C
CNCC(C)Cn3c1ccccc1c2ccc(N)cc23
Nc14nc(N)cc(n1)NCCOCCCC(NCc23ccccc2NSC3N)C4
COc1ccccc1-c2ccc3c(c2CNC(=N)N)CCN(CCO)CC3
CCOC(=O)N2CCN(S(=O)(=O)c1ccc(C)cc1)CC2
Cc3cccc(OCC(=O)N2CCN(S(=O)(=O)c1ccc(C)cc1)CC2)c3
O=C(NCCS)NC23CC1CC(CC(C1)C2)C3
CC(C)(C)NC(=O)C(c1ccccc1)N(C(=O)c2ccco2)c4ccc(N3CCCN(C)CC3)cc4
Cc4cc(N)cc(N2cc1ccccc1nc3ccccc23)n4
Oc4ccc(Cc1ccc(s1)C2CCC(CO)C3CNCCN23)c(Br)c4
NCCC4CNC(c1ccccc1)=C(c2cccnc2)c3ccccc3C4=O
CC(C)CCO2CC(=CC(=O)O)c1ccccc12
CC=C(C=CC(=O)Nc1ccc(OC(F)(F)F)cc1)SC
O=C(O)c1ccccc1-n4cc(-c3ccc(C2=NCCN2C(=O)CC(F)(F)F)cc3)cn4
Nc3cc2(=O)cc(C(=O)O)c(Cc1ccccc1)[nH]c-2n5c3sc4ccccc45
Cc3nc1ccccc1n(CC=Cc2ccccc2)c3=NC4CCCC4
COC(=O)c1cccc(O)c1C(=O)c2cccc(C)c2O
Nc1nonc1-n3nnc(C(=O)NN=Cc2ccc(Cl)cc2Cl)c3C(=O)Nc4nncs4
COc2ccc1oc(=O)cc5(c1c2)OCC(CN4CCN(CCc3ccccc3)CC4)CC5
NC(CCCCNC(=O)CC(=O)O)C(=O)N1CCCC1C(=O)NC(CC(=O)O)C(N)=O
NCCNC2(=O)Cc1ccccc1N2
Clc5ccc(N3CCN(CCCCc1c[nH]c2ncccc12)CC3)c(Cn4ccnc4)c5
CCc2c(C)sc(NC(=S)NC(=O)c1cccc(C)c1)c2C(=O)OC
CN(CCCNc1ccnc2cc(Cl)cc(F)c12)Cc3ccccc3
CCCC(=O)Oc1cc(C)cc2oc(=O)cc(C)c12
CC(=O)Nc3cc(Oc1ccnc2[nH]c(=O)[nH]c12)ccc3C(C)(C)C
Nn2c(Cc1ccc(F)cc1F)nnc2SCc3ccc([N+](=O)[O-])cc3
COc4cc(C1C(C(C)=O)=C(C)NC3=C1C(=O)c2ccccc23)cc(OC)c4OC
Nc1ncnc2c1ncn2C4OC(C(=O)N3CCCCC3)C(O)C4O
COC(=O)c1ccccc13C(=O)C(=Cc2ccc(C#N)cc2)CC3OC(=O)c4ccc[nH]4
O=C(CNC(CO)c1ccccc1Cl)NCc2ccc(F)cc2
COc6cc(OC)cc(Oc4nc3cncc(-c1ccc2c(c1)CCC2)c3n4C5CCCC5)c6
NN=C(O)c1ccc(F)cc1NC(=O)c2cc(C(F)(F)F)ccc2Cl
CCCCC(C)CCC=C1C(=O)NCC(CCNC(=O)CC(N)C(N)=O)C1
CN(C)C(=O)c4cc(C(O)NC3CCC(C(c1ccc(F)cc1)c2ccc(F)cc2)CC3)cc5cc(C(F)(F)F)ccc45
O=C5Nc1(cc4c(F)(cc1-c2cncc(C(F)(F)F)c2)c(=O)c3ccccc3n4CCO)CN5
CCCCOc1ccc(C(=O)O)c2cc(C(N)=O)sc12
Cc4cc(N2CCC(Cn1cncn1)CC2)c3ccccc3n4
CCCN2(CCC)CCc1cc(OC)c(OC)cc1C2C
Cc4nc3ccc(NC(=O)Nc2ccc(-c1ccccc1)cc2)cc3nc4N
COc2cc(C=O)cc(C(=O)NCCOc1ccccc1Cl)c2OC
c5c[nH]c(-c4ccc(-c3ccc(CN2CC(N1CCOCC1)C2)cc3)o4)c5
Cc3nccc(C(=O)NC2CCCC(NC(=O)c1ccncc1)C2)n3
Cc3cc(C)c2c(CC(=O)O)cn(-c1ccc(C)cc1)c2c3
CS(=O)(=O)Nc3ccc(-c2cc(=O)c1cc(O)ccc1o2)cc3
CN5CCN(C(=O)NC4CC(C)c3c(-c2ccc(OCCN1CCCC1)cc2)n[nH]c3C4=O)CC5
CC(C)(CNC(=O)c1cccc(Cl)c1)c2ccccc2
C=C(c1ccccc1N(CC)CC)c2ccc4cc2C(=NC(C)(C)C)Nc3ncnn34
COc4ccc(O)c(-c2ccnc3ccc(N1CCC(N(C)C)C1)cc23)c4
CCOc2ccc(S(=O)(=O)c1ccccc1)c(C#N)c2
O=S5(=O)NCC4CN(c1ccc2c(c1)OCCO2)C(c3ccccc3)CC4C5Cc6ccc(OCCO)cc6
CN=C(Nc1cccc(Cl)c1)SC(C)C(=O)Nc2ccc(CC(=O)NO)cc2
CCOC(=O)c2ccc(NC(=O)c1ccccc1Cl)cc2
O=C(Nc1ccc2c(c1)OCCO2)c4cccc(S(=O)(=O)N3CCOCC3)c4
CC(=NNC(=O)c2ccc(C)c(Nc1nc(C)cc(C)n1)c2)c3ccc(F)cc3O
CN(C)C(=O)Nc2nnc(SCc1ccc(Cl)cc1Cl)s2
Cc4nnc(-c3ccc(-c2nc1cc(C(F)(F)F)ccc1[nH]2)cc3)o4
COc3cccc(-c2ncc(=O)n(C(=O)NC(C)CCc1ccccc1)c2C#N)c3
CS(=O)(=O)Nc4cc(CCN3CCCN(Cc1cccc2ncccc12)CC3)ccc4O
CCO1COC(C(=O)NCC(F)(F)F)=C(C(=O)OC)C1c2ccc(Cl)cc2
N#CC(C#N)=Cc1ccccc1
CN3CCN(c1ccccc1C(=O)CCCC(=O)NN=Cc2ccc(F)cc2)CC3
Cc1ccc(NC(=O)CCC(=O)O)cc1C(=O)Nc2ccc(F)c(Cl)c2
CCN3C(=O)C(CC(=O)NCc1cccs1)c2ccccc23
Cc1ccc(CC(=O)O)cc1
Nc4nc(=O)c3ncn(COCCOP(=O)(O)N2CCN(C(=O)c1ccccc1)CC2)c3[nH]4
CC(C)(C)c3ccc(-c1[nH]c(C(F)(F)F)nc1-c2ccccc2)cc3Cl
O=C(CSc1nncn1-c2ccccc2)N3CCOCC3
CC(C)CC3(COc1ccc(Br)c(Cl)c1)Cc2ccccc2CN3C
Clc3ccc(CC1=NCCN1Cc2ccccn2)cc3
Cc3cnn(-c2ccc(CNS(=O)(=O)c1ccccc1Cl)cc2)c3
C(NC(=O)C2Cc1ccccc1N2S(=O)(=O)c3ccc(Cl)cc3)c5nnc(Cn4ccccc4=O)o5
O=C(Nc1ccccc1)c3n[n+]([O-])c2ccc(Cl)cc2[n+]3[O-]
O=C(O)CCSc2cc1[nH]c(=O)cc(C(F)(F)F)c1c3sccc23
CS(=O)(=O)Nc4ccc(CNC(=O)COccc3ccc2(=O)ccc1ccccc1c2o3)cc4
CC(=O)Nc2cccc(N=NN1CCCCC1)c2
CN4CCC(N3CC(NCc1c(O)ccc2ccccc12)CC3C(=O)O)CC4
COc3ccc(CNCCc1c[nH]c2ccccc12)cc3
CC(F)C(=O)N2CCN(c1ccncc1)C(C(=O)NO)C2
COc3ccc(S(=O)(=O)N2CCC(C(=O)NC1CC1)CC2)cc3OC
Cc3cc(S(=O)(=O)N2CCC(C(=O)N1CCOCC1)CC2)ccc3-c4ccccc4F
CC1CCCCC1NC(=O)CCCC(=O)C2CCCCC2
Cc4ccc(C(=O)Nc3cccc(NC(=O)c1ccc2c(c1)OCO2)c3)cc4
CC(=O)Nc5cc(-c2ccc(OCCN1CCOCC1)cc2)n(Cc4cc3ccccc3cc4C#N)n5
Cn1ccnc1C(=O)NN2CCCCC2
COc3ccc(Cn2c(O)cn(-c1cc(C(F)(F)F)cc(C(F)(F)F)c1)c2=O)cc3
O=C(Nc1cccc(OCCCCCC(=O)O)c1)c2cccc(F)c2
CN(Cc1ccc(Cl)cc1)C(=O)Cn4c(=NNc2ccnc3cc(Cl)ccc23)csc4COC(=O)c5ccccc5
COc1cc(F)c(Br)cc1-c3cc(C(=O)Nc2ccc(S(=O)(=O)NCCO)cc2)[nH]n3
CC(C(=O)Nc1cccc2(c1)CCOC(=O)N2CC)c3ccccc3
Cc1cc(C)c2c(c1)CN(C)C7C2CN(c6ccc(C=NC(C)cn5c(-c3ccccc3)c(-c4ccccc4)cs5)[nH]6)O7
O=C(CN1C(=O)CSC1=O)N3CCN(c2ccccc2Br)CC3
COc1ccccc1-c3nc(CNCc2ccc(O)c(Cl)c2)co3
Cc3ccc(-n1nc(C(F)(F)F)cc1C(=O)Nc2ccc(C(=O)N(CCCCN)C(=O)OC(C)(C)C)c(C)c2)cc3
CN4CCN(c3ccc(NCCO2ccc(cS(=O)(=O)c1c(C(C)C)nn(C)c1C)cc2Cl)cc3)CC4
CC2CCC(C)C(NC(=O)Nc1cc[nH]c(=O)c1)CC2
CC(C)(C)c2nnc(NC(=O)c1ccccc1F)s2
CCN3CC(C#N)(c2cccc(C(=O)Nc1ccc(F)c(F)c1)c2)CC3=O
O=C(Nc4c(F)c3(F)c(Oc2cccc(NC(=O)CC1OCCO1)c2)ncnc3c5ccccc45)c6cccc(F)c6
COc3ccc(OC)c(S(=O)(=O)NCCOc1cc2c(cc1OC)NC(=O)CO2)c3
CCOC(=O)COc3ccc(C(=O)C=Cc1ccccc1OCc2ccccc2)cc3
O=C(COc1cccc(O)c1)Nc3cc(-c2ccco2)ccc3Cl
CCCN2CCN(c1ncc(C)c(N)c1Cl)CC2
O=C(NCCN4C3CN(CCN(Cc1ccccc1)Cc2cccc(Br)c2)CC34)Oc5ccc(Cl)cc5
Cc2cc(C=C(C#N)c1ccc(S(N)(=O)=O)cc1)on2
N#Cc3c(Nc1ccccc1)sc(C(=O)c2ccc(F)cc2)c3C=Cc4ccc(F)cc4
Cc1nc([N+](=O)[O-])cn1CC(=O)NC2=NN4CC2C(c3ccc(Cl)cc3)C4
CCCCCCC=C(COCCCOP(=O)(O)OCCOCCOC1(CO)C(CO)OC(O)C(O)C1O)OCOC(C)CCC=CCCCO
CN(CC(=O)Nc1ccccc1)C(=O)CCNS(=O)(=O)c2ccc(F)cc2
CCCc1nn(C)c(C=NO)c1Cc2ccccc2
CC(C)CNC(=O)OCc1ccccc1
CCc5cc(-c4nc(C)c(-c3ccc(CC(C#N)NC(=O)C1NC2CCC1C2)c(F)c3)s4)sc5C(=O)O
CCNC(C)C(=O)NN=C(C)N=Cc2c(C)[nH]n(-c1ccc(Br)cc1)c2=O
CCN(CC)C(=O)Cn2nc(-c1ccc(Cl)cc1Cl)ccc2=O
Cc2[nH]c(-c1cnn(C)c1)cc2C(=O)NC3CCCCC3O
CCSC(=O)N(Cc1cnc(N(C)C)nc1)Cc3cc2ccccc2[nH]3
CCCn4c(=O)n(CCCCC(=O)NC(Cc1ccccc1)C2CCC(N)CC2)c(=O)c3ccccc34
CC(C)N(CC(=O)NC(C)C(=O)(NC(Cc1ccccc1)C(=O)NC(C)C(=O)NCCCC(C)(C)O)C(C)C(C)(C)C)C(C)C
Clc4ccc(-c1ccnn1CCC3COc2ccccc2C3)cc4
CS(=O)(=O)c3ccc(CNC(=O)N2CCC(Nc1cccnn1)CC2)cc3
O=CO3C(CCCC=Cc2cc(Br)c1cccnc1c2O)CCN3Cc4ccccc4
O=C(NCc2nc(SCCN1CCOCC1)nc3ccccc23)c4ccccc4F
O=C3Nc1ccccc1-n2nncc2C3c4ccc(O)cc4
CCc5cc3c(=O)c(-c2cccc(CN1CCC1)c2)coc3c(CN4CCOCC4)c5OC
Cc5ccc(C(=O)Nc4ccc(F)c(C(=O)Nc3ccc(Oc1ccnc2[nH]cnc12)c(F)c3)c4)cn5
c5ccc(C4OCCC(n1nnnc1Cc2ccco2)(C3CCCCC3)C4OP(=O)(O)O)cc5
Cc2c(-c1ccccc1)c(=O)[nH]c3ccccc23
CCN(CC)CCNc2nc(NC)cc(-c1ccccc1)n2
CCC(CC(=O)NC2=CC(=O)c1ccccc1C2=O)=C(C)N(C)C
CC(=O)Nc2cc(-c1ccccc1C)cc3cnccc23
Cc4ccc(-c3nc2cc(N1CC(C)NC(C)C1)c(Cl)cc2[nH]c3=O)cc4C
CCC(C)C(NC(=O)C(CC(C)C)NC(=O)C(CC(C)C)NC(=O)NC(Cc1ccccc1)C(=O)NC(CC(=O)O)C(=O)NC(C=O)CC(C)C)C(=O)NCC(N)=O
CCCC(NCCOC(c1ccccc1)c2ccccc2)CC4(C)Oc3cccc(OC)c3C4
COc3ccc(OCc2ncc(-c1cccs1)s2)cc3OC
O=c2c3c(Cl)(nccc(C(O)Cc1ccccc1[N+](=O)[O-])c[nH]2)CCCCC3
CC(NC(=O)Nc1ccc(F)cc1)(C(=O)O)c2ccc(F)c(F)c2
CSCCC(NC(=O)C(CCC(=O)O)NC(=O)C(N)CO)C(=O)N(CC(=O)N1CCCC1C(=O)N2CCCC2C(=O)NC(Cc4ccc(-c3ccccc3)cc4)C(N)=O)C(C)C
CC(=O)N(Cc1ccncc1)CCCc2ccc(C(C)C)cc2
O=C(C=Cc1ccc(F)cc1)Nc3cc(-c2ncc[nH]2)ccc3Cl
O=C(Nc1cccc(F)c1)c2ccncc2
Cc2cc(C)cc(C(C(=O)NCCCCO)c1ccccc1)c2
CC(C)(C)NC(=O)C(=NNS(=O)(=O)c1ccc(Cl)cc1)c2ccc3c(c2)OCO3
Cc1ccc(C)c2cn[nH]c12
CC(C)Nc3nnc(SCC(=O)Nc1cc(C(F)(F)F)ccc1N2CCOCC2)s3
CC(C)C(=O)Nc1n[nH]c3c1N(C(=O)c2ccc(Cl)cc2)CCC3
O=S(=O)(c1ccccc1)c3nc2ccccc2nc3N4CCCCC4
COc2cc(C=[N+]([O-])c1ccccc1P(=O)(O)O)ccc2O
Cc4cc(OCc1ccc(Cl)cc1)cc(COc3ccc(C=NNC(=O)c2ccco2)cc3)c4
COc2ccc(C(=O)NC(CC(=O)O)c1ccccc1Cl)nc2-c3cccc(C)c3
O=C6Cc2c(n(Cc1ccccc1)c3ccccc23)-c5ccc4ccccc4c56
COc2ccc(CCNC(=O)CCNC(=O)c1ccc(F)cc1)cc2OC
CC4ccc3[nH]c2(=O)ccc1ccccc1n2c3c4
CC2CCC(C)C(NC(=O)Nc1cc[nH]c(=O)c1)CC2
CCSC(=O)N(Cc1cnc(N(C)C)nc1)Cc3cc2ccccc2[nH]3
O=C(Nc1cccnc1[N+](=O)[O-])N4CCCC(c3cn(-c2ccc(Cl)c(Cl)c2)nn3)C4
CCOC(=O)N5CCN(C(=O)c4cn(CC)c3cc(-c2ccc1[nH]ccc1c2)ccc34)CC5
NC(=O)C5CN(C(=O)C(Cc1c[nH]c2ccccc12)NC(=O)C3CCC(=O)N3Cc4ccccc4)CC(=O)N5
CS(=O)(=O)NC(=O)c4cccc(C23CC1CC(CC(C1)C2)C3)c4
CCS(=O)(=O)c3ncc(=O)n(Cc2nc1cc(C)ccc1[nH]2)c3C(F)(F)C(F)F
CC3CC(c2ccc(OCC(=O)NCc1ccccc1C(F)(F)F)c(O)c2)OC(=O)C3SCc4ccccc4
O=C(Nc2cccc(NC(=O)c1cccs1)c2)c3ccccc3F
NC(=O)C4CC(NC(=O)c1ccc3c(c1Br)Cc2ccccc2-3)CN4
C=CC(=O)O4(CC=C(C)CCCC(C)=CCCC1(C)OC1C(OC(=O)c2ccccc2)COCc3ccccc3)CCOC(=O)C4O
CC1(C)N=C(N)N=C(N)N1c2ccc([N+](=O)[O-])cc2
Cc2onc(NC(=O)COc1ccc(Cl)cc1Cl)c2C(N)=O
COc5cc(COc4cc(N3CCN(C(=O)C2COCc1ccccc12)CC3)c(C)cc4NC(C)=O)ccn5
Cc4ccc(C)c(NC(=O)CCn3c(=O)c1cccn1c2cccnc23)c4
CCN3C(=O)C(C)(C)c2cc(-c1ncnc(C(F)(F)F)c1)ccc23
CSc2nc1ccc[nH]c-1n2
Cc1cccc(C)c1C(=O)N(C)c2cc(C(F)(F)F)ccc2Cl
COC(=O)c3ccc(C=Cn2cn(C)c1ccccc1c2=O)cc3
CCCN4CCC(CNc3cc(-n1ccnc1-c2ccc(C(F)(F)F)cc2)ccn3)O4
COc5ccc(NC4(=O)C=C3C(=O)N(Cc1cccc(F)c1)C(CSc2ccccc2)C3C4)cc5Cl
CCOc5ccc(N4C(=O)CC(N3CCN(Cc1ccc2c(c1)OCO2)CC3)C4=O)cc5
C=CC3CC24(C)CC(C)C1C(OC(C)(C)CCC(=O)O)CCCC1(C)C2CCC3C4
Cc4c(Sc2cnc[n+](Cc1ccccc1C#N)c2)ccc(CN(C)c3ccccc3)c4C(C)(C)C
COc2ccc(C=Nc1cc(Cl)ccc1OCC(=O)O)cc2C
COC(=O)C1=C(C)C(=O)OC1=O
COc3ccc(Nc2nccc(Nc1ccc(Cl)c(Cl)c1)n2)cc3
CN(C)CC4COc2ccc(C(=O)Nc1ccccc1C(N)=O)cc2-c3ccccc34
COc1ccc(cc1OC)CC358C(C)C(C24CCCCC2C3C=C(C(C)C)C4C5=O)N(c7nc6ccccc6o7)C8=O
CN(C)CCOc4ccc(Cl)c(CN3CCC(NC(=O)CCOc1c[nH]c2ccc(Br)cc12)CC3)c4
COc3ccc2c(NCc1ccc(Br)cc1)cc(O)c(=O)c2c3O
N#Cc4ccc(Oc2ccc(Oc1ccc(C(=N)N)cc1N)cc2NC(=O)c3ccc(Br)o3)cc4
O2=CC(=O)CC5(c1ccc(Cl)cc1)C2C(c3ccc(Cl)cc3)C4CSCN45
O=C1CCCN1Cc3cc2c(Cl)cccc2c(=O)n3-c5ccc(-c4ccccc4)cc5
Cn1cccc1CNC(=S)NC(Cc2ccccc2)CN4CCN(c3ccccc3)CC4
Fc3ccc(Sc2cccn(Cc1cccnc1)c2=N)cc3
COc1ccccc1N4CCN(c3nc(N2CCN(CCN)CC2)ncc3[N+](=O)[O-])CC4
CCCCCNC(=O)C2CC(Oc1cccnc1)CN2C(=O)OC(C)(C)C
O=S(=O)(Cc1ccccc1)Nc3cc(-c2ccc(Cl)cc2)nn3CCOCc4ccccc4
Cc5cccc(Cc2[nH]c1cccc3c14c2CCC(C)(CCCC(C)C(=O)OCOC3(C)C)C4)c5
CC=CCCC(C)=CC=CC=CCCCCCC
Cc2c(C(=O)Nc1cccnc1)sc3ccccc23
CC(C)C(NC(=O)C(N)CCSC)C(=O)NC23CC1CC(CC(C1)C2)C3
Cc3c(C(=O)Nc1ccccc1C)[n+]([O-])c2ccc(Cl)cc2[n+]3[O-]
CC(C)(C)c4ccc(CCCOc3c(Cl)cc(C(=O)Nc2cnn(Cc1ccccc1Cl)c2)cc3)cc4
CC(CCCO)=NNcn5cC(cc2ccc(Oc1cccc(F)c1)c3ccccc23)nc(N4CCCNCC4)n5
O=C(CSc2nnc(-c1ccco1)o2)Nc3ccc(C(F)(F)F)cn3
Cc1ccc(O)cc1S(=O)(=O)NCc2ccc(NS(C)(=O)=O)cc2
Cc1ccc(Cl)cc1N(C(=O)C=Cc2ccc[nH]2)S(=O)(=O)c3ccccc3
c5ccc(CN4CCN(Cc2cn(-c1ccccc1)nc2-c3ccccn3)CC4)cc5
CSc3ccc(C=NNC(=O)c2ccc(-n1c(C)ccc1C)cc2)cc3
O=C(NN=Cc1ccncc1)c2cnc(Cl)c(Cl)c2
CCOCCn1cc(I)c(=O)n(CC(=O)O)c1=O
O=C(NO)c3ccc(NC(Cc2cn(Cc1ccsc1)cn2)C(=O)O)cc3
COc3ccc(C=CC(=O)C=Cc2ccc(OCc1cnn(C)c1)cc2)cc3OC
NC(CCc1ccc(Cl)cc1)C(=O)NCC(CCCc2ccccc2)C(=O)O
CCOc2cc(CCNC(=O)COC(=O)Cc1c(Cl)cccc1Cl)cc(OCC)c2OCC
O=C(Nc2cnn(-c1ccc(F)cc1F)c2)c4cc3ccccc3s4
COc3ccc(C=Nc2cccc(C=C1SC(=O)NC1=O)c2)cc3
COc2sc(C(=O)NS(=O)(=O)c1ccc(OC)cc1)cc2Cl
CCCc2[nH]c(=O)c(Cc1ccco1)c(=O)n2Cc5ccc(-c3ccccc3-c4nn[nH]n4)cc5
CC2CC(=O)N(c1ccccc1C#N)C2=O
CC(=N2N=C(c1ccc[nH]1)CC2O)C(C)(C)C
Cn2cc(c1cc(S(=O)(=O)N(CCO)CCO)ccc12)C3OC4CCC3CC4
CCOc1ccccc1C4CC(C)C(C(=O)OCCOc2ccccc2)(c3ccccc3)O4
CC(C)C(=O)C(=Cc1ccc(O)c(O)c1)c2ccc(O)cc2
Nc1cc(Cl)cc3c1[nH]c2ccc(Cl)cc23
COc3c(O)ccc(C(C)(O)(c1ccc(C)cc1)c2ccccc2C)c3O
C[N+](C)(CC1CC1)C(=S)SC(CO)CO
Cc1cc(C)c(C#N)c(N)c1C
O=CN2CC(=O)N(CCc1ccc(F)cc1)C2=S
CC(CO)Nc4nc(NCCCN)c3nnc(-c2cccc(NC(=O)Nc1ccccc1F)c2)cc3n4
CC2(c1ccccc1)OC(=O)c3c2ccc(O)c3C(=O)NCCNCC(F)(F)F
C3CCc2cc1c(ccc(=O)n1C)cc2O3
CCOc5ccc(C3C(C(=O)c1ccc2c(c1)OCO2)=C(O)C(=O)N3CC4CC4)cc5
Cn3c(-c2ccc(NC1(=O)CCNC(=O)C1=O)cc2)nnc3-c4ccccc4Cl
O=C(COC(=O)Cc1ccc(Cl)cc1)NC2CCCCC2
CC1CCCN1CCc5cc4cnc(-c2cccc(Cl)c2)c(CC(N)C3CCCCC3)c4cc5C
Cc4cc(OCCc1cccc3c1CCc2nnnn2-3)c(C(C)C)cc4C(=O)NCCC
NC(=O)Nc1ccc(CC(O)CO)cc1
NC(=NS(=O)(=O)c1ccc(Cl)cc1)Nc3nc2ccccc2c(=O)n3-c4ccc(Cl)cc4
CN4CCN(S(=O)(=O)c3cc(CCC(=O)NC1CCC(O)CC1)c2ccccc2n3)CC4
CCOC(=O)C2CCN(S(=O)(=O)c1cccc([N+](=O)[O-])c1)CC2
Cc5cccc(Cc2[nH]c1cccc3c14c2CCC(C)(CCCC(C)C(=O)OCOC3(C)C)C4)c5
NCc1cc3c(cc1O)C(=O)c2ccccc2C3=O
COc1cc4c(cc1OCC(=O)N2CCCCCC2)CCN(Cc3ccccc3)CC4
CCNC(=O)C4c3c5c(C(=O)N2CCc1ccccc12)ccc3OC4(C)CC(OC)C5O
c3cncc(CCNc1ncnc2ccccc12)c3
Cc4cc(CC(C(=O)NCCc1cccc2nccnc12)c3ccco3)c(C)s4
O=c2[nH]c(=O)n(CC=CCOP1(=O)(O)OP(=O)(O)(OP(=O)(O)OC(CO)COP(=O)(O)O)C(O)C1O)cc2I
Cc3cc(C)nc(N2CCCC(C(=O)NCc1ccc(C)cc1)C2)n3
CC4OC(=O)C5(CCC3c2[nH]c1ccccc1c2CCN3C4=O)CC5C=C(C)C6(C)CCC7C(C)(CO)C(O)CCC67C
O=c5nc(CNC1CC1c2c(F)cccc2F)[nH]c6scc(-c4cccc(N3CCOCC3)c4)c56
COc6ccc(CN5CCC(C4CCN(CC3(C)CCNC2(C(=O)NC(CC(N)=O)Cc1cc(F)ccc12)C3(C)C)CC4)CC5)cc6OC
Cc3c(C(=O)Nc2ccc(-n1cccc1)cc2)oc4cccc(OCCCCCN(C)C)c34
Cc1cccc(C)c1OC4C(=O)N(c2ccc3c(c2)CCC3)C4(C)C
CC(=O)c1ccccc1NC(=O)C(NS(=O)(=O)c2ccc(Br)s2)C(C)C
CCOc4cccc(C=CC3(C)=C(C(=O)O)C(c1ccc(Cl)cc1)NC(c2ccccc2C)=N3)c4OCc5ccccc5
Nc3nc(-c1ccc(Cl)cc1)cc(-c2cccc(Cl)c2)n3
Cc2[nH]c1ccccc1c2C(NS(=O)(=O)c3ccccc3)c4cccnc4
Clc1ccccc1OCCn2ccnc2
C=CS(=O)(=O)N3CCCC(C(=O)NC2CCCc1ccccc12)C3
NCCCCCCN5C(=O)C(CC(=O)O)NC(=O)C(Cc2ccc(OCc1cccc(Cl)c1)cc2)NC(=O)C(Cc3ccc(O)cc3)NC(=O)CNC(=O)C(Cc4ccccc4)NC5=O
Cc2cccc(NC(=O)NNc1ccc([N+](=O)[O-])cc1)c2
CN(C)CCCN3(C(=O)NC1CCCCC1)CC(=O)c2ccccc23
Cc3cccc(S(=O)(=O)NC(Cc2ccc(NC(=O)c1c(F)cccc1Cl)cc2)C(=O)O)c3
CCCN3C(=O)C1CCCN1c2ccc(OC)cc23
CN(CCCNc1ccccc1Sc3cc2ccccc2cc3)Cc4ccccc4
O=C(NC(NC(=S)Nc1ccccc1)C(F)(F)F)c2ccc(F)cc2
Cc1ncc3c(n1)CCN(C(=O)c2cccnc2)CC3
CCN(CC)C(=O)c2c(SCc1ccccc1F)noc2C(=O)NCc3ccccc3
COCC(NC(=O)c2ccc(-c1cc(Cl)ccc1F)[nH]c2=O)c3ccccc3
CCCn3c1ccccc1c2c8ccc(c23)C(Cc4nn6(C(C)C)cc4C7(C)(C)N(Cc5ccncc5)C=CC67)C8=O
CC(C)(C)c4ccc(OCC(=O)N1CCC2(CC1)C(=O)NCN2c3ccccc3)cc4
CCCCNc6nc(NCc5cn(CC(NC(=O)C1CCCCC1)CC(O)C(Cc2ccccc2)NC(=O)OC3COC4OCCC34)nn5)nc(N(C)CC)n6
Nc2ncc(-c1ccc(Cl)cc1)[nH]2
COc4ccc(NC(=S)Nc3ccc(Oc2ccnc(-c1cccc(N)n1)c2)cc3C)cc4
O=C(CNC(=O)c1ccccc1Cl)Nc2cccnc2Cl
O=C2N(Cc1ccccc1F)CCC24CCc3ccccc34
CCOP(=O)(OCC)C(C)N1C(=O)(CN1)CCCCc2ccc(C)cc2
COc5cccc(S(=O)(=O)N4CCN(C(=O)CC2C(=O)Oc1ccc(C)cc1C2c3ccccc3)CC4)c5OC
COc3ccc(Cc1nnc2sc(CO)cc12)c(OC)c3
COc2ccc(C=NN1CCC(C(=O)O)CC1)c(OC)c2
Cc4cccc(Nc3nc(=O)c2cc(C1CC1)[nH]c2[nH]3)c4
COc3ccc(CNC(=O)C1(C)CCN1C(=O)Cc2cc(OC)c(OC)c(OC)c2)cc3OC
CN(C)S(=O)(=O)c2ccc1ccccc1c2O
CC(=O)Nc3ccc(NC2(=O)CC(=O)CC(c1ccccc1)C2)cc3
CC(=O)Nc1cc(Cl)c3c(c1)c(CC(=O)Nc2cc(Cl)ccc2C(=O)NO)c(C)n3C
CSc1ccccc1CN2CCN(C)CC2
COc5ccc4[nH]c(C(=O)Nc2c(C)nn(Cc1ccccc1Cl)c2N3CCCC(C)C3)cc4c5
N=C3SC(=Cc2cn1ccsc1n2)C(=O)N3Nc4ccc(F)cc4
CCN(CC)CC(=O)Nc2nc1ccccc1o2
COC(=O)C(C)Oc2ccc1c3c(c(=O)oc1c2C)CCCCC3
COc3cccc(NC(=O)CN(C)S(=O)(=O)c1ccc2c(c1)CC(C)N2C(C)=O)c3
COc2ccc(NC(=O)C(Cc1c(Br)c(O)c(OC)c(Br)c1C)NC(=O)C(CC(=O)O)C(C)C)cc2
O=C(CSc1ccc(Cl)cc1)CN2CCSCC2
COCCOC1=C(C=CC(=O)N(C)C(=O)N(C)C(=O)NC(C)C(=O)N1C)c2csc(N)n2
C[N+](C)(C)CC1=CC(=O)OC1
c5ccc(C(=Nc1cccc2ccccc12)NC(Cc3c[nH]cn3)c4ccccc4)cc5
N#Cc2c(N)nc(Sc1ccc([N+](=O)[O-])cc1)c(C#N)c2-c3cccs3
CC2C(CC(=O)OCc1cccc(I)c1)CCC3C2CCC4(C)C(O)CCC34
Cc3cc(NS(=O)(=O)c2ccc(NS(=O)(=O)c1cccs1)cc2)nc(C)n3
O=C(NC4CCC(N2CCc1cc(O)ccc1C2c3ccccc3)CC4)(c5ccc(CO)cc5)c6ccccc6
CC(C)=CCc1c(O)cc(O)c3c12OC(C=CCC(C(C)(C)O)C(=O)O2)C(O)C3O
CCC3(CC)CC(NC(=O)c1ncnn1CCc2ccccc2)C4C3(C)C4(C)C
CC(C)(C)OC(=O)N1CCCCC1C(=O)O3CCCc2ccccc23
CC(=O)c3ccc(S(=O)(=O)N2CCN(c1ccc(C)cc1Br)CC2)cc3
Nc2nc(Cl)cc(Nc1ccccc1C(=O)O)n2
COc3ccnc(N2CCN(C(=O)c1csc(Cl)c1)CC2)c3C#N
COc2ccc(OC)c(CCCN1CCOCC1)c2OC
CC3CC(c2ccc(OCC(=O)NCc1ccccc1C(F)(F)F)c(O)c2)OC(=O)C3SCc4ccccc4
COc1ccccc1C=Cc3oc(C=Cc2ccc(Cl)cc2)n[n+]3-c4ccccc4
Nc2cc(-c1c(O)ccc([N+](=O)[O-])c1Cl)ccc2Cl
c3ccc2nc(NCCN1CCOCC1)ccc2c3
C=CCOC(=O)NN=C(c1cccs1)Cc2ccc(C)cc2
COc1ccccc1C4Cc2ccccc2C3(NCC(CN(C)CCCSC)CC3)O4
C=CCOc4cc2c(Oc1c(C(C)(C)C)c(=O)[nH]c(=O)n1C2Cc3ccc(OC)c(OC)c3)cc4
CC(=O)OCC2OC(Oc1nc(=N)cc(N)[nH]1)C(O)C(O)C2OC(=O)C(CCOC(C)=O)C(C)CC(C)CCC
COc1ccc(Cl)cc1NC(=O)c4c[nH]c3ccc(S(=O)(=O)N2CCOCC2)cc3c4=O
COC1=C(C)C(=O)C2=C6(C1=O)CC=CC2(OCc3ccccc3)CC(OC(=O)c4cccc5ccccc45)C6OC(C)=O
COc2ccc(-c1cccc(C(N)=O)c1)cc2
Cc5cc(C)c4oc(-c1cccc(F)c1)c(C=NC3CCN(C2CCC2)CC3)c4c5
Cc3cccc(C#Cc1cc(Cl)ccc1OCCN2CCCCC2)c3
O=C2N(c1ccc(F)cc1)CCCN2c3ccc(O)cc3
NCCc4cn(C(c1ccc(C(=O)O)cc1)c2cccc(Cl)c2)c5ccc(OCc3ccccc3)cc45
O=C(CCC1CC1)N6CC(CCO4CC3CC(OCc2ccccc2)CC3C4)C(c5cccnc5)O6
Cc3c(-c1ccccc1)nc2ccccc2c3NCC5CCC(N4CCCCC4)CC5
CN3CCN(C=CNc2c(C)n(-c1cccc(Br)c1)c(=S)[nH]c2=O)CC3
Nc3nc(=O)c2ncn(C1NC(CO)C(O)C1CO)c2[nH]3
CCNCCCCC3CCCCSCCNC(=O)C1CCCN1C(=O)C(CC(C)C)NC(=O)C(Cc2ccccc2)N(C)C3=O
Fc1ccccc1Sc4nc(-c2ccccc2)c(-c3ccccc3)n4C5CC5
O=C(CC[N+](=O)[O-])Nc3ccc2[nH]c(C(=O)Nc1ccc(Cl)cc1)cc2c3
Nc2nc(=O)c1ncn(COCCCP(=O)(O)O)c1[nH]2
CCCCCn2c(SCC(=O)Nc1cccnc1)nc3c(c2=O)SCC3
CCC2(=O)N(c1ccc(O)cc1)C(=O)OC2CCCCCC(C)n4cc(C#CCOc3ccccc3C(=O)O)nn4
CCCCNC(=O)c3ccc(-c2nc1ccccc1o2)cc3OCCCOc4ccc(C)cc4[N+](=O)[O-]
Cc2cccn3n(CCCNC(=O)c1ccc(Cl)nc1)cnc23
O=C(NCc1ccc(Cl)cc1)C2=NNCC2c3ccccc3
O=S(=O)(CCCNc3nc(N1CCOCC1)nc(Nc2ccc(O)cc2)n3)c4ccccc4
COc1c(Cl)cc(Cl)cc1NC(=O)c2cn(C)n(C)c2=O
C=CC(NC(=O)OCc1ccccc1)C(=O)NC(C(=O)N(C)CC(=O)NC(c2ccccc2)c3ccccc3)C(C)C
Cc2cccc(NC(=S)NCCc1c[nH]cn1)c2
O4=CSc3ccc(C(=O)Nc2nc1ccccc1[nH]2)cc3C4=O
FC(F)(F)c4ccc(-c3noc(-c1ccc2c(c1)OCCO2)n3)cc4
Cc4ccc(S(=O)(=O)N3CCN(c1ccc2c(c1)OCO2)CC3)cc4
O=C3C(=Cc2ccc(-c1cccc([N+](=O)[O-])c1)o2)CCCC3=Cc4cccc5cccnc45
CCCN(CCC)C(=O)c1cn(C)nc1OCc2ccncc2
Cc5ccc(-c3cn2cnc(Nc1ccc(C)c(C)c1)nc2n3C4CCOCC4)cc5
CSC(=O)c1ccsc1NC(=O)CNC(=O)N3CCSc2ncncc23
COc3cnc(N2CCC(CO)(CC1CCCCC1)CC2)nc3
C
Cc5cc(COc2nn(-c1ccccc1)cc2C(=O)NCCC(=O)NCCc3ccc(F)cc3)c4ccccc4n5
O=C(NC1CN2CCC1CC2)c4ccc(COc3ccc(Br)cc3Cl)cc4
CC(C)CCCC(C)C3CCC4C(OC(=O)c2cnc1ccccc1c2)CCCC34C
COc1ccccc1N4CCN(S(=O)(=O)c2ccc3c(c2)n(C)c(=O)c(=O)n3C)CC4
COC(=O)CCC13C(OC)C2C4(OC)(OC)CC1C(C2)C35C4O5
CN3CCN(C(=O)NC2CCC(NC(=O)c1ccc(C(F)(F)F)cc1)CC2)CC3
CC(CO)Nc3nc(Oc2cc(Cl)nc(Nc1ccc(OC(C)(C)[N+](=O)[O-])cc1)c2)ncc3C(F)(F)F
NCCCNCC2C(CNC(=O)c1cc(Cl)c(Cl)cc1)OC(CO)C(O)C2O
Oc1ccccc1-c2nnc5n2-c3cccnc3Nc4ccccc4-5
C#CCN(Cc2ccc1oc(=O)c(C(F)(F)F)nc1c2)c4ccc(C(=O)NCc3ccc(F)cc3)cc4
CCCCN3C(=O)CN=C(c1ccccc1)c2cc(Br)ccc23
CCCN(CCC)C(=O)c1ccc3c(c1)c(Oc2ccc(C(N)=O)cc2)cn3Cc4cc(F)ccc4F
O=C(Nc3ccc2(O)cc(=O)cc(-c1ccc(Cl)cc1)c2o3)C4CC4
CC5OC(=O)CCC4CC=C3C2(C)CC1C(CCCC1=O)C(C)(C)C2CCC3(C)C4(C)CC5
Cc2[nH]c1ccccc1c2-c3ccnn3C
Cc2cc(C)n(-c1ccc(C(=O)O)c(O)c1)n2
COc4ccc(N3CCN(C(=O)CCCC(=O)NC2CCCc1ccccc12)CC3)cc4
COc4ccc(-c3nc2ccc(C(=O)N(C)c1ccc(C(F)(F)F)cc1)cc2o3)cc4
CN(C)CCNC(=O)Cc4csc(NC(=O)Nc2cccc3c(=O)c1ccccc1sc23)n4
COc3cc(C2CC(=O)c1ccc(O)c(O)c1C2=O)cc(OC)c3OC
CCC4C(=O)N(C3CCN(Cc1cc(C)ccc1C2CC2)CC3)C4
Cc1ncn2c1CCCN2C(=O)Cc3cccnc3
Cc2ccc(SCCC(=O)OCC(=O)NC1CCCC1)cc2
CNC(=O)c4ccc(NC(=O)c2c(C)nn(-c1ccccc1C)c2-n3cccc3)cc4
COC1CCC2CC1C2(C)C
CC(=O)NC(Cc1ccccc1)C(=O)OC(CCc2ccccc2)C(=O)Nc3ccc5c(c3)C(=O)N(Cc4ccccc4)C5=O
CCCCOC(=O)c1ccccc1NC(=O)c3oc2c(F)cccc2c3C
CC2=NC1(CCNCC1)C(=O)N2C4CCN(c3ccccc3)C4=O
CCCCCOC(=O)N2CCN(C(=O)C1CCCCC1)CC2
COC(=O)C3CCN(Cc2cc1cc(C)c(C)cc1[nH]c2=O)CC3
Nc4ncc(-c3ccc(Cc1n[nH]c(=S)n1-c2ccccc2)cc3)c(=O)n4CCC(O)CCO
CC4=Ccc(c3cC=N(OCC(=O)Nc2c(N)n(Cc1ccccc1)c(=O)[nH]c2=O)cc3)C4
Fc3ccc(CN2CCN(Cc1cccs1)CC2)cc3
CSCC2(COCC(F)(F)F)(Cc1ccccc1)C(=O)NC2CCC(=O)O
COc3ccc(Nc2nc(C)nc(Nc1ccc(OC)c(OC)c1)n2)cc3
N#CC(C#N)=Cc1ccc(Cl)nc1
CO4C(=O)C3(O)C2C=CC1CC(O)CCC1(C)C2C(O)CC3(C)C4C(=O)C(C)=O
CC3(SC)C1=NCCN1CCc2ccccc23
Nc1ccccc1Sc4ccc(CSC(=S)NCCc2c[nH]c3ccccc23)[nH]c4=O
CCCC(N1C(=O)CC1(C)O)C(=O)N2CCCC2C(=O)NC(C(=O)OC)C(C)C
CC2(C(=O)NS(=O)(=O)c1cc(Cl)c(Cl)s1)CCN2C(=O)C4(c3ccc(Cl)cc3)CCC4
Cn3cc(C(=O)Nc2ccnc(OCC1CCN1)c2)cn3
NCCCC(NC(=O)NC(CCCCN)C(=O)O)C(=O)NCC(=O)O
CN4CCCC(CNc3nccc(-n1ccnc1-c2ccccn2)n3)C4
COC(=O)C5(Cc1ccc(F)cc1)C4c3cc(C(=O)N2CC[N+](C)([O-])C2)[nH]c3CC4CN5C(=O)c6ccccc6
CN3CCCC(C(=O)N2CCCN(S(=O)(=O)c1cccc([N+](=O)[O-])c1)CC2)CC3
CN3CCN(Cc2cc(Nc1ccc(C(N)=O)cc1F)cnc2F)CC3
N#Cc4ccc(CNC3CCC(N2CCN(C(=O)c1ccccc1)CC2)CC3)cc4
C[N+]1(C)CCC(C(N)=O)CC1
COC(=O)C(C)OC(=O)C=Cc1ccc(O)c(O)c1
Cc3ccc(CNC(=O)COC(=O)c2ccc(Oc1ccc(Cl)cc1Cl)cc2)cc3
O=C(Cn2nnc1ccccc12)CCC(=O)N4CCN(c3ccccc3F)CC4
C3C(C)CCc2c(Nc1ccncc1)nc(C#N)cc23
COc1ccc(C)cc1NC(=O)CSc3nc(-c2ccccc2Br)ns3
CCCCCCCCC[N+](C)(C)CC[N+](C)(C)C
Cc5cccc(CN4CCC(C(=O)Nc2nn(-c1ccc(Cl)cc1)c(C)c2S(=O)(=O)c3ccc([N+](=O)[O-])cc3)CC4)c5
Cc2ccc(C=NNC(=O)c1ccncc1)o2
Cc2cc(C)c(N=Nc1cc(Cl)c(O)cc1O)cc2C
CC(N)C(=O)OC1CCC(O)C1(C)C
COc5cc(-c4nccc(N3CCC(C(=O)NC2Cc1ccccc1C2)CC3)n4)cc(OC)c5OC
CCOc3cc(=O)oc4cc(OCC(=O)Nc2cc(S(=O)(=O)N1CC(C)CC(C)C1)ccc2C)ccc34
O=c[nH]c26cc(OCCN1CCOCC1)ccc2nc5(-c3ccccc3)nc(-c4ccccc4)nnc56
CC(N)C(=O)Nc2cc(C(=O)O)c1ccccc1c2
O=c2[nH]c(=O)n(C1C(O)C(O)CC1O)cc2C=Cc3ccccc3
CN4C(=O)C(NC(=O)c1ccc(Cl)nc1)N=C(c2ccccc2)c3ccccc34
CCOc2ccc(N=NC=NNC(=O)CNS(=O)(=O)c1ccc([N+](=O)[O-])cc1)cc2
COC4C(=O)c1ccccc1N(Cc2ccc3c(c2)OCO3)C(=O)C4C
Cc3ccc2nc(-c1ccc(F)cc1)cn2n3
CC(C)=COc2ccc(OCCCCCc1ccccc1)c(O)c2
Cn3c(N)c(S(=O)(=O)N1CCCC1)c2ccccc2c3=O
CCN4(CC)ccc3cnc2ccc(NCCCN1CCCCC1)cc2c3c4
CC(=O)c2c(C)nn(-c1ccccc1)c2NN=Cc3ccccc3O
CC(=O)N5CCCN(c1ncccc1-c4cnc3[nH]cc(C#CC2(O)CNCCC2O)c3n4)CC5
CC(=O)Oc1ccccc1C(=O)OCC3OC(COC(=O)c2ccccc2N)C(O)C(O)C3O
Cc4cc(-c1n[nH]c2cc3c(nc12)CCNC3)n(C(C)(C)C)n4
O=c2[nH]ccc3ncc(-c1ccccc1)nc23
CCOC(c1ccccn1)C2CCCN3CCCCC23
CCCCC(NC(=O)CSCN1C(=O)CSC1=O)C(=O)NC(Cc2ccccc2)C(=O)O
O=C2NCN(c1ccccc1)C24CCN(CCC3CCCCC3)CC4
CCCCON=C1CN(C)C(=O)N1Cc2ccc(Cl)c(Cl)c2
CCC(C)(CC)C(=O)OCCCCC2C(=O)N(c1ccc(OC)cc1)C(=O)N2C(C(=O)O)c3ccccc3
Cn5c(=O)c3c(nc(CN2CCN(c1ccncc1)CC2)n3CCCc4ccccc4)n(C)c5=O
Cn2nc(C(F)(F)F)c(C(=O)NNC(=S)NCC1CCCO1)n2
C#C1C(C=C)NCCC1c4nc(C(=O)NC3CCCc2ccccc23)co4
COc3ccc(OC)c(CNC(=O)Cc2nnc(Sc1cccnc1)o2)c3
CC(C)(C)OC(=O)NCCCNCCNC(=O)c2cn(-c1ccc(Cl)cc1Cl)nc2C(F)(F)F
Cc2ccc(NC(=S)OCCC1CCCC1)cc2S(=O)(=O)N3CCCCCC3
COc3cc(OC)cc(OC(=O)C2CCN(C(=O)c1cccn1C)CC2)c3
COc1cccc3c1C(=O)c2c(O)ccc(O)c2S3(=O)=O
CCc2nc(CN(CCCN)Cc1cnccn1)cs2
CCCCNC4c2cc(S(=O)(=O)N1CCCCCC1)ccc2N(Cc3ccccc3)CC4C
COc2cccc(C(=O)CNC(=O)c1ccc(=O)[nH]n1)c2
CC(C)(C)c5nnc(-c3nn(-c1ccccc1Cl)c(-c2ccc(Cl)cc2)c3Cn4cncn4)s5
Cc4cc(C1SCC(=O)N1c2cc(Cl)cc(Cl)c2)c3ccccc3n4
CC(C)C(NP(=O)(OCC2OC(n1ccc(=O)[nH]c1=O)C(C)(F)C2O)Oc5ccc4c(=O)c(O)c(-c3ccccc3)oc4c5)C(=O)OCc6ccccc6
CCn3cc(C(=O)OCC(=O)N(C)Cc1c(C)noc1C)c(=O)c2ccc(C)nc23
COc1c3(F)ccc(OC)(c1)OC(c2ccc(O)c(O)c2)=C(C)C3
CN4CCN(C3c1ccccc1Sc2ccccc23)CC4
COc3ccc(CNc1cc(Cl)c2c(c1O)C(=O)C=CC2=O)cc3
COC(=O)CC(=O)(OCCOC(=O)c1ccccc1C)(P(=O)(O)OCC)C(F)(F)F
C1C=NN(C)C(=O)C1(C)C(=O)O
Cc1cccc(C)c1NC(=O)CCNS(=O)(=O)c3cc(Br)c2nnn(CC(C)(C)C)c2c3
COCCOc1ccc3cc1C(=O)c2cc4c(cc23)OCO4
Nc1cccc4c1C(=O)c3cnc(NC2CCNCC2)nc3N4
CN(C)CCNc1ccc(C(=O)C=C(O)C(=O)O)cc1
CS(=O)(=O)NC=C(C(=Cc1c(Cl)cccc1Cl)C(=O)O)Cc2ccccc2
Cc4cc(NS(=O)(=O)c1ccc(N)cc1)n3nc(C)c(-c2ccccc2)c3n4
Cc2ccc(-c1ccc(OS(N)(=O)=O)cc1)cc2-c4ccc3cnn(C)c(=O)c3c4
NOC(=O)c1cc([N+](=O)[O-])ccc1OC2CCCCCCC2
O=C(NCCC1CC1c3ccc(-c2ccc(Br)cc2)o3)Nc4ccc5c(c4)CCCC5
O=C(NCc1ccco1)c4ccc3oc2ccccc2c3c4C5OCC(CO)O5
O=C(C=Cc1ccc(Br)o1)c2c[nH]c(Cl)c2Cl
Cc1ccccc1-c5c(Cc2cccc3ccccc23)c4cc(Cl)ccc4oc5=O
CC(C)(C)NCC(=O)N1CCCC1C(=O)NC(Cc3ccc2ccccc2c3)C(O)C(=O)N5CCC46CC4C5C6
CC4(Cc1ccccc1Cl)C3(=O)NCC(n2cc(C)c(=O)[nH]c2=O)OC3COC4c5ccccc5
COc4cc(C=C(C(=O)N2CCC(OC(=O)Cc1ccc(F)cc1)CC2)C(=O)c3ccc(C)cc3)cc(OC)c4OC
O=C(O)CCNC(=O)CCC(CCC(=O)N(c1ccccc1)c2ccccc2)C(=O)NCOC(=O)C(Cc3ccccc3)NC(=O)CCc4c[nH]cn4
COc5ccc(S(=O)(=O)NC4Cc3nc(-c2ccc(-n1cnnn1)cc2)oc3CO4)cc5
COc2ccc4ccc3(C#N)c(OC)c(-c1cc(OC)cc(OC)c1)c(=O)c2c34
CCC(CC)C6CCc2(cccc(Oc1nn[nH]n1)c2-c5cc(-c3ccccc3)c(C4CCCCC4)s5)N6
Cn4cc[n+](C1COC3=C1C(=O)c2ccccc2C3=O)c4
CC(NC(=O)c1c(C)oc2ncnc(N)c12)c3ccc([N+](=O)[O-])cc3
Cc1ccccc1-c4nc3cc(C(=O)N2CCCC2)ccc3o4
Cc4ccc(S(=O)(=O)N(CC(=O)O)c3ccc2ncnc(Nc1cccc(Br)c1)c2c3)cc4
COc1ccccc1N5CCN(CCCN4C(=O)c3cnc(-c2ccc(F)cc2)nc3C4=O)CC5
Cc1cccc(C)c1NC(=O)CCNS(=O)(=O)c3cc(Br)c2nnn(CC(C)(C)C)c2c3
Cc5c(Nc3nc(NC1CCCC1)nc(N2CCC2)n3)c(=O)n(-c4ccccc4)n5C
CC=CC4CC(C)C3C2CCC1CC(O)CCC1(C)C2CCC34C
COc1ccccc1N4CCN(CCCCn3cnc2c(=O)nc(N)[nH]c23)CC4
CN(C)CCc4ccc(NCc1ccc2c(c1)CCCN2C(=O)c3ccccn3)cc4
COc3ccc(S(=O)(=O)c1ccccc1C(=O)NC(CCC(=O)O)CNc2ccc(OC(C)C)cc2)cc3
CCN3CCN(CCCOc1cccc2c(OC)cccc12)CC3
COc1ccccc1C(=O)Nc5cccc(-c4nc(CNC(=O)c2ccco2)c3ccccc3n4)c5
O=C(C=Cc1ccccc1)Nc3[nH]c2ccccc2c(=O)c3[N+](=O)[O-]
COc3ccc(C=CC(=O)c2c(C=CC(=O)c1ccc(O)c(OC)c1)cc(OC)c(OC)c2OC)cc3O
Cc3cc(=O)n2nc(CCCCn1ccnc1[N+](=O)[O-])cc2n3
COc3ccc(-c2cc(=O)c1cc(OC)c(OC)cc1o2)cc3
CCOP(=S)(OP(=O)(OCC)OC(C)(C)CCC=C(C)CC2CC(C)CC1CC(C)(CC)CCCC12C)OC(C)C
Clc3ccc(COc2cccc1(NC=NCC1)c2)cc3
COCCNC(=O)C2(C)CCCN(C(=O)c1cc(C(C)(C)C)nn1C)C2
Cc4cc(NCc1ccncc1)n3nc(C)c(-c2ccccc2)c3n4
CS(=O)(=O)CCNC7(=O)ccc(C(C)(C)C)c(cN16CCCC1C(=O)NCc5c(NC(=O)c2cccc3ccccc23)nc4ccccc4c56)c7
CC1(C)CC(=O)C2=C(C1)OC6(=N)C(C#N)C2c4c(c3cno[n+]([O-])c3c4COc5c(F)cccc5Cl)OC6(C)C
COc3cc(-c2nc1ccccn1c2NC(C)(C)C)ccc3OC6c4ccccc4-c5ccccc56
CC(=O)CCc2c(Sc1ccccc1)ccc3ccc(C(=O)O)c(O)c23
N#Cc5c(Cl)c(CN2CCN(C1CCCC1)CC2)c4nc(-c3ccccc3)sc4n5
O=C(CSc2nnc(Cc1ccccc1)o2)c3ccco3
CC(C)(C)c2ccc(C(=O)N1CCC1(C)C(=O)NC(CCCNC(=N)N)C(=O)O)cc2
CC(=O)Oc1cccc2ccc(=O)oc12
CCCC(=O)Nc1nonc1-c3nc2ccccc2[nH]3
O=c3nc(NCc1cccc(C(F)(F)F)c1)c2ccccc2o3
CC(Cc1ccccc1)N3C(=O)C(CC2CCCCC2)NC(=O)C36CCN(Cc4ccc5c(c4)OCO5)CC6
Cc4ccc3c(=O)n(-c1ccccc1)c(SCC(=O)NCc2ccc(F)cc2)nc3c4
CC(C)C4(C(=O)NCc1ccc2c(c1)OCO2)CCCN(CC3CC3)CC4
CCOC(=O)N2CCN(S(=O)(=O)NC1CCC(C(=O)NC(C)C)CC1)CC2
CCCN(CCC)CC4NC(=S)NC(c1ccccc1)(c2ccccc2)c3ccccc34
CCN(c1ccncc1)c2ccc(OC)cc2F
CC(C)(C)OC(=O)Sc2nc(-c1ccc([N+](=O)[O-])cc1)ns2
Oc4[nH]c(=O)c(N=Nc2oc(-c1ccc(Cl)cc1)c3c2CCCC3)c(O)c4Cl
COc1cc4c(cc1OC)-c3cc(Nc2c(Cl)cccc2Cl)nc(=O)n3CC4
COc2ccc(CNC(=O)OCc1ccccc1)cc2
CC(O)=C(C#N)C(=O)NC(C(=O)NCC(=O)N1CCCC1C(=O)NCC(=O)C(=O)Nc2ccccc2)c3ccccc3
COCCn2c(C)cc(C(=O)COC(=O)CC1CCCC1)c2C
C=CCCCCCCCCc2ccc(-c1ccc(N)c(C#N)c1)cc2
CCCC(N)C(=O)NC2(c1ccc(F)cc1)CCC2
O=C(Nc5ccc(Oc4cccc(-c3nc(NC1CCCC1)nc(N2CCOCC2)n3)c4)cc5)Nc6cccnn6
CC(C)=CCCC(C)=CCCC(C)=CCSCCNC(=O)OC(C)C
Cn4c(=O)c2[nH]c(C1OC(CO)C(O)C1O)nc2n(CC3OC(CO)C(O)C3O)c4=O
CCOCC(C(C)c5cccc(Nc4nccc(-c3ccc(S2(=O)(=O)NCC(N1C(=O)CCC(F)C1)CC2)cc3)n4)c5)C(=O)O
CC(=O)Nc3ccc(NC(c1ccco1)S(=O)(=O)c2ccccc2)cc3
NC(=O)c1cc([N+](=O)[O-])cc(S(N)(=O)=O)c1
COc3cccc(NC(=O)C2CC(=O)N(c1ncc(C)s1)C2)c3
CN(C)Cc3c[nH]c2ccc(-c1cncc(F)c1)cc2c3=O
Nc3nc(N)cc2(Cl)c(Nc1ccc(Cl)cc1)cccc23
O=C(Nc1ccc(Br)cc1)Nc3ccc2[nH]c(=O)[nH]c2c3
Fc3cc(N2CCC(N1CCCCC1)C2)ccc3C=CCCCc4c[nH]cn4
CC(C)OP(=O)(NC(C)C)Oc3cc(-c1ccccc1)nc(-c2ccccc2)n3
CC(C)(C)C(=O)Nc1ccccc1N3CCN(C(=O)Cc2ccc(Cl)cc2)CC3
CC(NC(=O)Nc1ccc(OC)cc1)C(C)(C)C
CCS(=O)(=O)N3CCC(NC(=O)c2ccc(-c1cccc(Cl)c1)o2)CC3
CCOC(=O)C6nc(=O)n5(C1CC1)c(=O)cc4ccc(-c2ccc3c(c2)OCO3)cc4c56
O=C5CC=C(N(c1ccccc1)c2ccc(I)cc2)(c4nc(-c3ccc(Cl)c(Cl)c3)cs4)N5
CCOC2=NN(c1ccccc1)CC2=O
CCCC(NC(=O)CCCCCSCC(=O)NO)C(=O)O
CC3nc(C(=O)O)c(=O)c2cc(F)c(N1CCN(S(C)(=O)=O)CC1)c(F)c23
CN3CCC(NC(=O)c1ccc(F)cc1NC(=O)Cc2cccs2)CC3
COc4ccc(C(=O)OCC(O)c3c(-c1ccccc1OC)oc2cc(O)ccc2c3=O)cc4
CCOC(=O)C(NC(=O)C(=O)NCC1OCCN1S(=O)(=O)c2ccc(C)cc2)C(C)(C)C
CCNC(=S)C(c1nc(C)c(C)o1)c2cc(F)cc(F)c2
CCCCNC(=O)c1ccc([N+](=O)[O-])c2nonc12
FC(F)Oc4cccc(C=NNc3nc2nc1ccccc1nc2s3)c4
COc4ccc(-c3nc(SCC(=O)NCCC1=CCCCC1)c(-c2ccccc2)o3)cc4
COc3ccc(C(O)c1ccccc1CNC(C)c2ccccn2)cc3
C=CCOC(CC)C6(O)C(O)C5(C)CC4C3CCC2CC(OC(=O)c1ccccc1)CCC2(C)C3C(O)CC4(C)C5C6C
CCCCOC(=O)c1ccccc1NC(=O)c3oc2c(F)cccc2c3C
CCOC(Oc1ccccc1C(C2CO2)C3=NC(C)(C)C(=O)N3c4ccccc4F)(C(F)(F)F)C(F)(F)Cl
C=CC(=O)NCc2ccc(-n1nc(C(F)(F)F)cc1C(=O)O)cc2
CCCCCCCCCCN4CCC(n3c(=O)[nH]c2cnc1[nH]ccc1c23)CC4
CNc4cc(Nc2nccc(-c1ccccn1)n2)c3ncn(C(C)C)c3n4
COc1ccccc1OCC(=O)Nc3cnn(CC(=O)Nc2ccccc2)c3
O=C(CN1C(=O)CSC1=O)N3CCN(c2ccccc2Br)CC3
CCCCN(C(=O)c1onc(CCl)c1Cl)c3c(N)n(Cc2ccccc2)c(=O)[nH]c3=O
CC=C(C)C(=O)O3CCC(SCCN(CCc1ccc(O)cc1)C(=O)OC)C(OC(=O)c2ccc(Br)cc2)C3n5cnc4c(=O)nc[nH]c45
Cn2c(NC(=O)c1ccc(Cl)cc1)cc(=O)n(C)c2=O
Cc1cc(C(N)=O)ccc1-n5ncc4c(C(=O)Nc3cc2ccc(C(F)(F)F)cc2s3)ncnc45
CCCCOc3cccc2(CC1C(C)(CCC(O)C1(C)C)C(C)(C)O2)c3
COc2ccc(CCCN1CCC(C(=O)NC(C(N)=O)CC(C)C)CC1)cc2
COC(=O)NC(N)=O
CC(=O)c3cccc(NC(=O)CSc2nc(=O)c1c(C)cc(C)nc1[nH]2)c3
Cc3cc(NS(=O)(=O)c1ccc(NS(C)(=O)=O)cc1)n(-c2ccccc2)n3
ClC3CNC(c1cncn1-c2c(cccc2Br)Cl)C3
Cc3cc(-c2nnc(COc1cccc(Br)c1)o2)cc(C)c3OCC(O)CNC(=O)Cc4ccc(Cl)c(Cl)c4
Clc1ccccc1COc2ccccc2
c1ccc4c(c1)nc(NCc2ccc3c(c2)CCO3)n4C5CCCCC5
Cc2sc1[nH]c(=S)nc1s2
CN(C)CCn3c(C=CSC2(=S)NCC(=C(C(=O)O)P1(=O)OC(C)(C)OC1C(=O)O)C2)[nH]c4ccccc34
C#CCN(C)Cc3ccc(C(=O)OCC(=O)C2(COc1ccc(CC)cc1)CCCC2)cc3
CCOc3ccc(-c2nc(-n1ccc(=O)[nH]c1=O)nn2C)cc3
O=C(CCn2c(=O)oc1ccccc12)NC3CCS(=O)(=O)C3
CNC(=O)c3c(NC(CO)c1cccc(C(F)(F)F)c1)c(C(=O)NCc2ccc(OC)cc2)c4c(c3C#N)CC(C)(C)OC4
CCNcc4cc[nH](c3-cc2(N)cc(-c1cc(C)nn1C)c(F)cc2[nH]3)n4
Cc4ccc(-c3csc(Cc2nc(-c1ccccc1)c[nH]2)n3)cc4
CN(C)CCCNC(=O)Nc4ccc(C3(C(=O)Nc2ccc(-c1ccccc1S(N)(=O)=O)cc2)CCCC3)cc4F
CCSCC(NC(=O)OC(C)(C)C)S(=O)(=O)c1ccc(Cl)cc1
CCCc3c(CC(C)c1c(F)cc(O)cc1F)[nH]c(SCc2ccc(Cl)cc2)nc3=O
Cc1noc(Cl)c1-c3cc2ncsc2cn3
CC2(C)COC(c1cccc(Br)c1)=C2c5ccc4c(oc(=O)c3ccccc34)n5
CCCC2(C(F)(F)F)OC(=O)Nc1ccc(F)cc12
CC2(C)OC(=O)C(c1ccccc1)N2C(=O)CNC3CCCC3
CCCCCCNc1cc2c(c(O)c1C)C(=O)C=CC2=O
Cc3ccc(S(=O)(=O)Nc2ccc1ccccc1c2)cc3
CN(C)C1C2CCC1CC2OC(=O)c3ccccc3
Cc4cccc(NC(=O)c2sc1nc3n(c(=O)c1c2C)CCCCC3)c4C
Cc3ccc(C(=O)Cc1cccc2c1CCC2=O)cc3
CCOC(=O)C3CCN(S(=O)(=O)c1cncc2sccc12)CC3
COc4ccc(N(N=CCSc2nc(=O)c1sccc1n2C)S(=O)(=O)c3c(C)noc3C)cc4
C=CCCNc1c(O)c(=O)c1(=NCc2c(F)cccc2F)S(=O)(=O)c3ccc(C)cc3
CNc2nc(Cc1ccccc1)nc3ccccc23
c4cc(CN(CCF)CCOc2ccc1ncccc1c2)cc(-c3cnc[nH]3)c4
O=C(Nc1cccc(F)c1)c2ccncc2
Cc3sc2[nH]c(-c1ccccc1)nc(=O)c2c3C
CCc1nc(N)nc(N)c1-c4cc3ccc(N2CCN(C(C)C)CC2)cc3[nH]4
CN(Cc1ccoc1)C(=O)C2CCCN2C(=S)NCc3ccco3
CCN(CC)C(=O)c1nn(C)cc1C#N
Cc3nc(CN(C)C(C)c1c[nH]c2ccccc12)cs3
Oc3cc(-c2ccc(O)c(-c1cc(C=NO)on1)c2)ccc3O
O=[N+]([O-])c2nnn(C1CCCC1)n2
COc1c(F)c(F)c(C)cc1C=CC(=O)NCCC(=O)NCCc2cnccn2
O=[N+]([O-])c3cccc(OC2CCN(CCCc1ccccc1)CC2)c3
CCCC(=O)NC(=S)Nc2ccc1nc(Cl)ccc1c2
O=C(CC1CN2CCC1CC2)NCc4ccc(N3CCCC3=O)cc4
CC2CCN(CC(=O)Nc1c([N+](=O)[O-])cccc1Cl)CC2
NCN4C(=O)c3ccc2cc1ccccc1oc-2c3cc4OCC5CC(O)C(CO)O5
CN(C)CC(=O)NCC(c1cccs1)S(=O)(=O)c2cccs2
CN(C)c2ccc(C#Cc1ccncc1)cc2
C=C(C)C1CC3C(C)C1C(O)C2(CO2)C37CCC6(O)C5CCC(C)(OC(=O)C=Cc4ccc(O)cc4)C(C)(C)C5CCC6(C)C7(C)C
COc1ccc5(cc1OC)C4Cc3c(c(OC)c(OCc2ccccc2)c(OC)c3OC(C)C)CC4N(C(=O)CN)CC5
CCS(=O)(=O)Nc2cc(C(=O)NCc1ccc(F)cc1)ccc2OC
COc2cc(NC(=O)c1ccccc1)cc(OC)c2OC
O=C(c1ccc(O)cc1)c5c[nH]c(-c4ccc(-c3nc2ccccc2[nH]3)s4)n5
O=S(=O)(Nc1ccc(F)cn1)c2ccc(F)c(F)c2F
Cc1ncc4(cc1C(=O)NN(C(=O)c2ccccc2)C(C)(C)C)C=CC3(C)(C)O5C3C(=O)C(O)C45C
CCCCCCCCCCn1ccc(=O)[nH]c1=O
Cn3c(=O)c5(SCc1ccc(Br)cc1)cc2cccc(c23)CN4CCCCC45
N#Cc2cc(S(=O)(=O)Nc1ncns1)ccc2Oc4cccc(-c3ccc(F)c(Cl)c3F)c4
COc2cc(CNCC1CCCO1)cc(Cl)c2OCc3ccc(F)cc3
CCCCCOC(=O)NS(=O)(=O)c3sc2ccc(Oc1ccccc1)cc2c3C(=O)O
O=C(NC1CCCCC1)C3C=CC(Oc2ccccc2F)CN3Cc4ccccc4
CC(C)(C)C(=O)c1ccccc1C(=O)N3CCN(C(=O)OCc2ccccc2)CC3
Cc1n[nH]c(C)c1C2CCCN2Cc3ccncc3
CCOCCOC(=O)C1=C(C)NC(C)=C(C(=O)OC)C1c2ccsc2
CS(=O)(=O)NC(=O)c2cc(C1CCNCC1)ccc2Nc4c3ccccc3ncn4
CCCOc1nc(N)nc2c1ncn2OC(CO)CO
CCN3CCC(NC(=O)c2ccc(S(=O)(=O)N1CCOCC1)cc2)CC3
COc3cc(C(=O)N2CCCC(C(=O)c1ccc(F)cc1)C2)cc(OC)c3OC
Cc4ccc(NC(=O)CSc2ccc1nnnn1c2-c3ccc(C(C)(C)C)cc3)cc4
N#Cc1c(N)cccc1S(=O)(=O)N3CC(NC(=O)Cc2ccccc2)C(C(=O)NO)C3
Cc4nc(-c3nc(C(=O)N2CCC(C(=O)N1CC(F)C1)CC2)cs3)cs4
CCC(C)C(N)Cc1ccccc1-c2cc(CC(=O)O)ccc2OC
CCCCNC(=O)N3CCCC(CN2C(=O)NC(CCC(=O)NC(C)c1ccccc1)CC2)C3
O=C(NC(Cc3ccc(NC2(=O)CCCC1CCCCC12)cc3)C(=O)O)OCC6c4ccccc4-c5ccccc56
COc1ccc(F)cc1CCC4(=O)COc3c(C)cc(-c2ccccc2)cc3O4
CCCC5CCC(=O)O(C4CC(Cc1ccccc1)C3(CC(c2ccccc2)=NO3)C4=O)C5C
Oc5cccc(Nc4ncc(c-c2c(-c1ccccc1)c(=O)c2c3ccccc3F)[nH]4)c5
COc5ccc(Cnc4(CC(=O)O)c(-c1ccccc1-c2ccc(C)cc2)cc3ccccc34)cc5
c4ccc(Cc1cc3c(s1)-c2ccccc2C3)cc4
COC(c2c(C(=O)O)ncn(-c1c(C)cc(C)cc1C)c2=O)c3ccccc3
CCS(=O)(=O)NCc2nc(-c1cccs1)no2
N=C(N)NC(=O)C(Cc1ccccc1)NC(=O)C(Cc2c[nH]c3ccccc23)NC(=O)C(Cc4ccccc4)NC(=O)C(N)CCCNC(=N)N
FC(F)(F)Oc4ccc(CSc1nnc3c(n1)[nH]c2ccccc23)c(Cl)c4
Nc3nc2ccc(C(=O)Nc1cc(F)ccc1F)cc2s3
Cc3cc(C)n2nc(C(=O)OCC(=O)NCc1ccco1)nc2n3
C=C1CC=CC3(=O)OC1CC2C(C)(C)CCCC23C
CC=Cc2ccc(OCC(=O)c1ccc(C(C)C)cc1)cc2
CC3Nc2ccc(C(=O)NCCCc1ccccc1)cc2NC3=O
CN1CCC(=NO)C1
COc3ccc(CC1COC(=O)C1Cc2ccncc2)cc3OC
C=CCN4CCN(c3ccc(N2CCN(C(=O)c1ccccc1F)CC2)nn3)CC4
CN(C)CCCNC(=O)c3cc2c(-c1ccc(F)cc1)nn(C)c2s3
C#C1C(C=C)NCCC1c4nc(C(=O)NC3CCCc2ccccc23)co4
Cc1ccc(Cl)cc1N4CCN(C(=O)c2csc(N)c2C(=O)c3ccccc3)CC4
Cc3cccc(-c1cc(C(F)(F)F)nc2c(C(F)(F)F)cccc12)c3
CCn1ccnc1C4CN(Cc3nc(-c2cccs2)oc3C)C4
COc1ccccc1C=CC(=O)c3ccc(Oc2cccc(NC(=O)C(C)N)c2)cc3
O=C(CSc1nnc3c(n1)[nH]c2ccccc23)NC4CCCCC4
CC(C)C(CO)NCc5cc4nc(-c2cccc(NCC1CC1)n2)c(-c3ccc(F)cc3)nc4s5
CCCCCCOP(=O)(OC)C(Cl)(Cl)P(=O)(OCC)OCC
CCNC(=O)NC(C(C)Cl)S(=O)(=O)c1cc(Cl)c(OC)c(C(=O)OC)c1
CCC(=O)NS(=O)(=O)c1ccccc1-c3ccc(Cc2c(F)c(F)c(C)c(C#N)c2F)cc3
CSc4ncc(C3CCC(NCc1ccccc1NC(=O)Nc2ccc(C)cc2)CC3)nc4OCC(C)C
COc2cc(C(=O)Nc1cccc(C(F)(F)F)c1)ccc2OCCCOc3ccccc3CC(=O)O
CCn4cc(C(=O)NCc1cccnc1N(C)C)c(=O)c3cc(S(=O)(=O)N2CCC(C)CC2)ccc34
CC3C(=O)cc2(C)cS(=O)(=O)(cc1ccoc1)c(C)n2C(CC)(CC)C3C
N#NCCCCCCCC3CCN2CCc1ccccc1C2C3
Cc3ccc(-c2nc(C(=O)N1CC(O)C(O)C(O)C1O)c(C)o2)cc3
O=C5C1(=CCCCC1N3CCC(c2cccc(F)c2)CC3)Sc4ccc(Cl)cc45
CCCCOc3cccc2(CC1C(C)(CCC(O)C1(C)C)C(C)(C)O2)c3
Cc3cc15ccccc1c(CC(=O)NCCCn2ccnc2)c3c4ccc(Cl)cc45
CCSCC(NC(=O)OC(C)(C)C)S(=O)(=O)c1ccc(Cl)cc1
COc3ccc(NC(=O)CSc2ccc(-c1nc(C(C)C)[nH]n1)cc2C(=O)O)cc3
CN2C(=O)c1ccccc1C23CC(=O)N(C)CC3
Nc1ncnc2c1c(Br)cn2C3OC(C(=O)O)C(O)C3O
CCOCCO1CC=CC2C=C1C(=O)N2c3coc4ccccc34
Clc4ccc(CCCNc1c3c(nc2ccccc12)CCCC3)cc4
NC(=O)N(O)Cc1cccc(F)c1
C4C(C1COC(N)=N1)N=C(c2ccccc2)c3c(Cl)cnc(F)c3-4
Nc3nc(=O)n(CCSCCO)c(Nc2nc1ccccc1s2)c3=O
Brc3c(-c1ccccc1)[n+]([O-])c2ccc(Cl)cc2[n+]3[O-]
CC(=O)c1cc2c(cc1C(C)=O)CCOC2=O
COc3cccc(C(=O)Nc1nonc1C(=O)Nc2nccs2)c3
O=S3N=C(Cc1ccccc1)Nc2ccccc2S3
COc2ccc(C=NNS(=O)(=O)c1ccccc1[N+](=O)[O-])cc2OC
C
CN(C)C(=O)C(N1CCCCC1)NC(=O)CN(C)c2ncnc3[nH]cnc23
O=P(O)(O)OP(=O)(O)OCCO4Cn(c3ncc2(=NO(CCCCO[N+](=O)[O-])C(=O)O)n(Cc1ccccc1)ncc(Cl)c2c3=O)C(O)C4O
COc3cccc(NC(=O)c2cnn(CC(=O)NC1CCCC1)c2)c3
COc3ccc(C(=O)Nc2ccn(CC(=O)N1CCOCC1)n2)cc3OC
COc2cc(C=CC=O)c(-c1ccccc1)cc2OC
O=c3[nH]c(=O)n2(CCC(N=C1NCCCCC1)O2)cc3Cl
CC(C)(C)Nc1ccccc1NC(=O)C(=O)CC(C(=O)c2ccccc2)C(C)(C)C
Nc1ncnc2c1ncn2OCC(O)COCc3ccccc3F
CC(C)C3C(=O)(NC(Cc1ccccc1Br)C(=O)N2CCCCC2C(=O)NC(C(=O)O)CO)C3(C)C
N#Cc2cc(S(=O)(=O)Nc1ncns1)c(O)cc2N3CCCC3
CC1(C)C4CCC1(CS(=O)(=O)N3CCN(c2ccc(Cl)c(Cl)c2)CC3)C(=O)C4
CC(C)C(C)(O)CN(C(=O)NC3CCN(S(=O)(=O)c1ccc2c(c1)OCCO2)CC3)C4CCCCC4
O=C(NCCCCN1CCC3C(C1)c2cc(F)ccc2N3c4ccccc4F)c5ccc(Br)s5
C=CC=C1CCCC(C)=CC1=O
CCOC(=O)c4c[nH]c3c(Nc2nc(Cc1ccccc1)no2)cccc3c4NCCN(C)C
O=C(O)CCC(NC(=O)C(Cc1ccccc1)NC(=O)c2cs3c(n2)CCCC3)C(=O)O
Cc4c(Cc1c(Cl)c2c(cc1Cl)OCCN2C(=O)OC3CCCCC3)sc5ccc(Br)cc45
c3coc(-c2nc(CN1CCOCC1)no2)c3
COc1ccccc1N4CCN(c3nc(N2CCN(CCN)CC2)ncc3[N+](=O)[O-])CC4
N#CCN(Cn1ccc(=O)[nH]c1=O)C2CC2
Cc4cn(CC(C[N-][N+]#N)C(=O)NC(CBr)CC3Nc2c(cnc(NCc1ccccc1)c2=O)C3=O)c(N)nc4N
CNS(=O)(=O)c4cc(C(=O)O)cc(Nc2nc(N1CCNCC1)nc3cccnc23)c4
CNC(=NC#N)Nc4ccc(-c3ccc(-c2ncc1c(C)c(C)[nH]c1c2)cc3)cc4
COc3ccc(NC(=O)CCC(=O)N(C)C(C(=O)N1CCCCC1)c2ccco2)cc3OC
CN3CCN(c2cc(-c1cccc(CC(=O)O)c1)c(Cl)cn2)CC3
COC(=O)C2C(=N)Oc1cc(C)oc(=O)c1C2c3ccccc3
CC2(COc1ccc(Br)cc1)NC(=O)CS2
Cc3cc(C)n(-c2nc(N)c(-c1ccc(C(N)=O)cc1)n2)c(C)c3
CCCNc1c2cc(Br)cc13S(=O)(=O)N(C)CCC23
CCc3ccc(NC(=O)c2oc1cc(OC)ccc1c2C)cc3C
CN(C2CCC(c1ccccc1)CC2)S(=O)(=O)c3ccccc3
COC(=O)c5cccc(NC(=O)C1CCCN1S(=O)(=O)c2ccc3c(c2)CCC(=O)N3CC4CC4)c5
CC(O)CNc1ccccc1
CCC3CCC=C(N2C(=O)c1ccccc1C2=O)C3
Cc1c3ccc2cc[nH](c12)CCN3C(=O)c6ccc(N5CCN(c4ccccc4)CC5)cc6
O=S(=O)(NCC(c1ccccn1)N2CCCC2)c3ccc(F)cc3
COc1c(CN)c(C(N)=O)nn1C3CCN(C(=O)c2cn(C)nc2C(F)(F)F)CC3
COc1ccccc1C4CCN(CCC3(C)c2ccccc2OC(C)(C)O3)CC4
CN(C(=O)c2cc(OCc1cccnc1)ccc2[N+](=O)[O-])C3CCCC3
Cc4ccc(-c3ncc2cnn(-c1ccc(F)cc1)c2n3)cc4
COc2ccc(NC(=O)C(Cc1c(Br)c(O)c(OC)c(Br)c1C)NC(=O)C(CC(=O)O)C(C)C)cc2
N=cc14ccccc1c(C#N)c(N3CCN(c2ccccc2)CC3)nc4Cc5ccccc5Cl
COC(=O)c2cc1c(C)ncc(C)c1cc2C
Cc3ncc(CNCCNC(=O)CNc1ncnc2cc(C)c(C)cc12)s3
CSc3nc(Cl)cc(NC2CCC(NS(=O)(=O)Cc1ccccc1)CC2)n3
COc2ccc(C(=O)c1cc(OC)c(OC)cc1OCC(N)C(=O)O)cc2
COc2ccc(S(=O)(=O)NCCNCCNC(=O)Nc1ccccc1)cc2
CCN(CC)S(=O)(=O)c4cc(NC(=O)CSc2nnc(Cc1cc(C)cc(C)c1)n2-c3ccccc3)ccc4C
CCOC(=O)c4cc3cc(OC)c(OCCCOc2ccc(CC1SC(=O)NC1=O)cc2)cc3o4
CC(=O)NCC(CCCN=C(N)N)C(=O)OC(C)(C)C
COc3ccc2c(C#N)c(Sc1oc(C(=O)O)c(C(C)=O)c1C)sc2c3
Cc1ccccc14CC2C(=O)N(C)C5(=O)C2C(Cc3ccccc3)N=C45
COc3cccc(CNC(=O)c2c(C)oc1ccc(OC)cc1c2=O)c3
COCCNC(=O)Cn3cc(S(=O)(=O)CC(=O)Nc1ccccc1Cl)c2ccccc23
Cc1ccsc1C(=O)Nc3ccc(S(=O)(=O)NCc2ccco2)c(Cl)c3
O4=cc1ccccc1o5cc(CN2CCCCC2)cc(N3CCNCC3)c45
CC2C(CC(=O)OCc1cccc(I)c1)CCC3C2CCC4(C)C(O)CCC34
O=C(O)C4COc3c(Br)cc(-c2cc(Nc1ccccn1)[nH]n2)cc3C4
COc3coc4(C=Cc2cccc(C(=O)c1ccc(I)cc1)c2)cc(OC)cc(O)c34
Cc2ccc(S(=O)(=O)N1CC(C(=O)NCCC(C)C)C1)cc2
O=C(N1CCOC(=O)N1)N5CCC(c4nc(-c3ccc2(F)ccccc2c3)no4)CC5
CNC(=O)Nc2ccc(-c1csnn1)cc2F
O=c3cc(-c1ccccc1)oc4cc(OCCOc2ccc(Cl)cc2)c(Cl)cc34
CCCCCCCCCCCCCCCCOc2ccc(C=C(C)C(=O)OCCOC(=O)c1ccc(O)c(O)c1)cc2
Cc2nc(-c1ccccn1)sc2C
O=C(COC(=O)c3cn(CCOCCOc1ccc(F)cc1F)c2ccccc2c3=O)NCc4ccc(Cl)cc4
CN(C(=S)NC1CCCCC1)c2ccc(C)cc2
O=C7(O)C(Cc1ccccc1)Oc6cc(c5Cc(ccC4Occ(c-c3ccc(Oc2ccc(I)cc2)cc3)c(I)c4)on5)ccc6O7
CC1CCCCN1C(=O)CN2CCNCC2c3ccccc3
CCOC(=O)CC5C1CC4C6CC1CC(CC(=O)OC(c2ccoc2)c3cccc(F)c34)C56
COc4ccc(-n3c(=O)ccc2cc(S(=O)(=O)NCc1ccco1)ccc23)cc4
Cc2ccc(O)c(C(C)(C)CCSc1nnnn1C)c2
CC2CCN(Cc1ccc(N(C)C)cc1)CC2OOC3CCCCC3
CCc2nc1ccc4c(c1c(=O)n2N=Cc3cccc([N+](=O)[O-])c3)CC(CC)CC4
CCC2N(C(C)CO)C(=O)CC(Cn1ccnc1C)C2OCC
COc4ccc3(C(=CS1CN=C(SC)S1)C(=O)c2ccccc23)cc4OC
Cc4ccc(NC(=O)(CCN2CCc1ccccc1C2)c3cccc(C)c3)cc4
CC[N+](C)(CCc1ccccc1)Cc5cc4c(C(O)C(CCNC(=O)C3CCCc2ccccc23)C(F)C4)cc5
Cn2c(SCCOc1ccccn1)nnc2
COC(=O)C2=C(c1ccc(OC)cc1)CC3C5CC2N3(C(=O)N4CCCC4)CC5
NS(=O)(=O)c2cc(Br)c(NN=Cc1cc(Br)cc(Br)c1Cl)cc2
CNc2nc(OC(C)C)cc(N1CC1)n2
Cc1c([N+](=O)[O-])sc2c(F)cccc12
O=C(NCCN2CCN(c1ccccc1)CC2)c3ccccc3Nc4ccnc5ccccc45
CC3cc(-c1ccc(OCC(N)=O)cc1)[nH]c4nc2ccccc2c34
COc3ccc2sc(Nc1ccc(C#N)cc1)nc2n3
Cc2cc(C#Cc1ccc(CC(N)=O)cc1)ncc2F
CCCc4ccc(Oc3nc(NCc1ccccn1)nc(Nc2ccc(C#N)cc2)c3[N+](=O)[O-])cc4
CCCCCn3cc(C(=O)c1cc2n(c1C(C)(C)C)CCCC2C(C)C)nn3
O=C(NNC(=O)c2cc1ccccc1cc2O)Nc3ccccn3
C=CCn2c(COc1ccc(I)c(C)c1)nnc2SCC(=O)Nc3ccc(C)cc3
O=C2Nc1cc(Cl)ccc1C2=Cc3ccc(C=O)cc3
NCCCCNc3nc(Cl)nc(NCc2ccc(-n1cccn1)cc2Cl)n3
COCCNC(=S)N(CCCOC)Cc1cccnc1
O=C(Nc1ccn(CC(F)F)n1)N2CCC4(CC2)CC(C(=O)N3CCOCC3)CN4
Cc1ccc3c(c1)N(CC(=O)N2CC(C)CC(C)C2)C(=O)CS3=O
COCCCn3c(NC(=O)c1ccc(F)cc1)nc2cc(C#N)ccc23
CO5CO4COC3C=C7(C2C(CC=CCC1(C)(C)C(=O)NC(C)(CO)C1CC2O)C3(C)C4C(=O)C5=O)C(=O)N(c6ccccc6)C8(=O)C=C7CC(C(=O)OC)C8(C)C
Cc4cc(C(=O)N3CCCN(Cc2nnc(C1CC1)n2C)CC3)on4
C=CCn3cc(C(=O)O)c(=O)c2cc(F)c(N1CCN(S(C)(=O)=O)CC1)nc23
Oc1cccc2scnc12
O=C(Cc1ccc(C(F)(F)F)cc1)N(CCCC(CO)N2CCCCC2)Cc3ccccc3
Cc2nc1ccccn1c2COC(=O)c4ccc(Cl)c(S(=O)(=O)NCc3ccccc3)c4
Clc3nc(Cl)c2nnn(C1CCCCC1)c2n3
COCCCn1nnnc1C(c2ccccc2)N4CCN(c3ccccc3)CC4
CN2CCC(SCc1ncccc1O)C2
COc1ccccc1-c3nn(C)c(=O)c4cc(-c2ccccc2)sc34
Cc1nnc3n1CCN(C(=O)CN2CCCC2)CC3
CC3(C)C=C(C(=O)c1ccccc1)C(c2ccccc2)N3C(=O)NCc4ccccc4
COc1ccc5(cc1F)NC(=O)CC4CCN(C(=O)c2ccc(F)cc2-n3nccn3)CC45
CCC=C2(=O)C=C(c1ccncc1)C(=O)C(C(C)(C)C)=C2C
Cc2cc(C(=O)NCc1cccnc1)ccc2N3CCCC3
CCCc2cc(=O)oc3cc4(OCC(=O)N1CCC1)cc(c23)OC(C)(C)C4
COc4ccc(CCc13c(cccc1COC(=O)Nc2ccc(OC)c(OC)c2)OCO3)cc4OC
CC(=O)Nc3cc(Nc1nc(N(C)C)nc2ccccc12)ccc3O
C=Cc1ccccc1Sc2ccccc2C(=NOC)C(=O)NCCN(C)C
CCCC(=O)c1c5nc2(C(F)(F)F)c(c3c(cc12)C4C(CC3)CCN4C)C5
Cn5c(-c1ccccc1)c4cnc(Nc3ccc(N2CCCC2)cc3)nc4n5
CC(C)Oc4ccc(C=CSc2nnc(-c1ccc(C(=O)NCCCCC(=O)O)cc1)n2-c3ccc(Cl)cc3)cc4
Oc2ccc(Sc1ccc(O)cc1O)cc2Cl
CS(=O)(=O)c4ccc(-n3ccc2cc(OCc1ccccc1)ccc23)c(Cl)c4
COc5ccc(CCNC(=O)C(=O)NC(Cc2cscnc(-c1nn(C)cn1)on2=O)c3cccc4ccccc34)cc5
Cc4ccc(S(=O)(=O)NCc3nnc(SCC(=O)N2CCCc1ccccc12)o3)cc4
C=CCC1C(=O)OCC1C2C5(C)CC6(OC(=O)CCC)CC2(C)CC34OC3(C(C)C)CCC4(C)C(O)CC5C6(C)O
Cc3ccc(-c2nc1cnccc1o2)cc3NC(=O)C4CCCN4C(=O)Nc5ccc(C#N)cc5
CC(=O)C2=C(O)C(=O)N(c1ccc([N+](=O)[O-])cc1)C2c3cccc(Cl)c3
COc5ccc(NC4(=O)C=C3C(=O)N(Cc1cccc(F)c1)C(CSc2ccccc2)C3C4)cc5Cl
O=c2[nH]c1ccccc1c(=O)n2CS(=O)(=O)c3ccccc3
O=C(Cc1c(F)cccc1Cl)NC5CCC(CCN4CCC(c2c[nH]c3cc(Br)ccc23)CC4)CC5
CC(=CCCC1(C)CC1CC(C)(C)O)C=CC2=CCCCC2
CCOc2c(C(C)=O)ccc(C=NNC(=O)c1ccccc1)c2O
c8ccc7nc(-c1ccc5c(c1)-c4cc(Nc3ccc(N2CCNCC2)cc3)ccc4OC5C(F)(F)F)n(CC6CO6)c7c8
CC4(C)CC(=O)C(=CCC3NN2=C(c1ccccc1)CSC2=N3)C=C4
CCCCCCCCCCCCCCCCCCOC(=O)CC(=O)OCCCCCCCCCCCCCC
Cn1nc(C(C)(C)C)cc1C(=O)NC4CC(=O)N(c2ccc3c(c2)OCO3)C4
CC(C)(C)c6ccc(C(=O)Nc4ccc(-c3ccc2c(=O)cc(N1CCOCC1)oc2c3)c5sccc45)cc6
O=C1NCCN1CCN4CCC(CNC(=O)c3cc2ccccc2s3)CC4
C2CCC(C(O)CC1CCCCC1)C3C2CCC4(C)C3CCC4(C)O
Cc1oncc1C(=O)N4CCN(c3nc(-c2ccc(C(C)(C)C)cc2)no3)C(C)C4
COc4cc(-c2cc(C(=O)N1CCSCC1)nn2-c3ccc(C)c(C)c3)cc(OC)c4OC
COc5ccc(-n3cc(-c1ccon1)c(-c2ccc(F)cc2)c3-c4ccncc4)cc5
N=C(NC2CN1CCC=CC1C2)c4cnc5ncc(Cn3ccnc3)cc45
O=C(NC1CCSC1=O)c3cncc(Oc2ccc(Cl)cc2)c3
CCOC(=O)c1ccc(NC(P(=O)(O)O)P(=O)(O)O)cc1
COc1ccc(Cl)cc1S(=O)(=O)N(c2ccc(N)cc2)c3cc(F)c(N)c(Br)c3
O=C2OC(CCCCOc1ccc(Br)cc1)CN2=Cc3ccccc3
COc2ccc(NC(=O)CCCSc1nc(C)cs1)cc2Cl
CN5CCN(c4ccc(Nc1nccc2c1ncn2C3OC(CO)C(O)C3O)cc4)CC5
CCOC(=O)C4CCCN(C(=O)CN3C(=O)NC(c1ccccc1)(c2ccccc2)C3=O)C4
COc2ccc(Oc1ccc(CCO)cc1[N+](=O)[O-])cc2
CCN(CC)CCNc5c(Cl)cn3c(sc4c(=O)n(-c1ccc(C(C)=O)cc1)c(-c2ccncc2)nc34)c5C
O=C(NNC(=O)c2ccc(-c1ccccc1)cc2)C3=COCCO3
O5=CCC(CN1CCC2(C(=O)O)(CC1)OCCO2)CC(Cc3c[nH]c4ccccc34)N5
O=C(N1CCOC(=O)N1)N5CCC(c4nc(-c3ccc2(F)ccccc2c3)no4)CC5
Cc2cccc3c(-c1nc(C(=O)O)cs1)coc23
O=C(Cc1ccc(C(F)(F)F)cc1)Nc2n5cc(s2)CCc4nnc(-c3sccc3C#N)n4-5
O=C(CNc1ccc(Cl)cc1)NC(=S)Nc2cc(Cl)ccc2Cl
CCN3CC(NC(=O)c1ccccc1NCc2nc(Cl)cnc2N)CCC3=O
CCSC(=O)C1CC2CCCC(C1)C2=NO
NS(=O)(=O)c1cc(Cl)ccc1-n5c(C(=O)O)c(-c3cnc2ccccc2c3)c4ccccc45
O2=CCC(Cc1ccccc1)C(=O)N2
N#[N+]c2cc(-c1ccccc1)no2
CS(=O)(=O)c3ccc(C=Cn2ncc(Nc1cccc(Cl)c1)c(C#N)c2=O)cc3
Cc4nc3cc(N1CCSCC1)c(NC(=O)c2cccs2)cc3o4
Cccc3csc2c(=O)n4(CCN1CCCC1)c(nc2c3N)CCC4
CCN4CCN(C(=O)c2cnn3c(C(F)(F)F)cc(-c1cccs1)nc23)CC4
Cc2ccc(C(=O)Nc1ccc(OCC(=O)O)cc1)o2
Cn1nc(C(C)(C)C)cc1NC(=O)NC(=O)Nc2cc(Cl)cc(Cl)c2
COc1ccccc1CNC(=O)Nc2cc(Cl)cc3c2OCCO3
CC4=C(C(=O)N1CCOCC1)C(c2ccc(Cl)c(Cl)c2)n3ncnc3N4
COc3ccc(OC)c(S(=O)(=O)N2CCN(S(=O)(=O)c1ccc(C)cc1)CC2)c3
O=C(NC(=O)N2CCC(S(=O)(=O)c1ccccc1Cl)CC2)c3ccc[nH]3
COc5ccc(CCN3C(=O)C(O)=C(C(=O)c2cc1ccccc1o2)C3c4ccccc4Cl)cc5
O=C(COC(=O)c1cncc(Br)c1)NCCc2ccccc2
CC(C)c1ccccc1SCCC(=O)O
CS(=O)(=O)N3CCC(N(c1ncc(CO)cc1Cl)c2nnc(C(F)(F)F)s2)CC3
Cc4ccc(CO2C(c1ccccc1)CC3CCC2N3C)o4
Oc4cc(Nc2ccnc3[nH]c(-c1ccncc1)nc23)ccc4O
Cc1nc3c(Cl)(nn1)CN(C(=O)c2ccoc2)CC3
CN(C=CC3=CCN(CCN1CCCC1)C(=O)c2ccccc23)c5ccc4ccccc4c5
O=C(c1ccc2c(c1)OCO2)C5CCCN(Cc3nc4c(s3)CCCC4)C5
CCCOC2(=S)NN=C(c1ccccc1C(=O)O)C2=O
O=c2oc1cc([N+](=O)[O-])c(Br)cc1n2CCN3CCOCC3
Cc1c5cc(c(=O)o1)C3=C(CCC4C(C)C(NC(=O)C=Cc2ccccc2O)CCC34C)C5
Cc4c(C(=O)NN=Cc2ccc(OCC1CCOCC1)cc2)oc5cccc(OC3CCCCC3)c45
COc2ccc(CN1C(=S)N(CC(C)C)CC1C(=O)NO)cc2
CCn1nnnc1SCC(=O)NCc2ccncc2
CC(C)COc4ccc(C3=CCN(Cc1ccc2c(c1)OCO2)CC3C)cc4
CN(C)Cc4ccc(-c3ccc(C(=O)N(CCCCO)CCCc1c[nH]c2ccccc12)s3)cc4
O=C(Nc3ccc(C(=O)NCc2cn(Cc1ccccc1)nn2)cc3)c4cc(I)cc(I)c4
c3ccc(-c2ccc1nncn1n2)cc3
N=C(NCCC1CCCCC1)OCC23CCC(CC2)OC3
Cc4ccc3oc(-c2cn(-c1ccccc1)nn2)nc3c4
CN(C)C(=O)c3ccc2oc(Nc1ccc(F)cc1F)nc2c3
CC(=O)NC3CCCC(NC(=O)c2cccc(OC1CCCCC1)c2)C3
Cn3c(=O)cc2nc(=NCCCNC(=O)Nc1ccncc1)[nH]c2n3
Cn3c(-c2ccc(-c1ccccc1)cc2)csc3=Nc4ccc(F)c(Cl)c4
COC6=C1(Br)(CC=C2OC(C)(C)C(CC=C(C)C)(C1=O)C2(C)C)C=C7C4CCC3(C)C(O)C(O)CCC35CC45CCC67C
O=C(O)CC(NC(=O)C(Cc1ccccc1)P(=O)(O)Cc2ccccc2)C(=O)O
CC(=O)Nc1cc3c(cc1NS(=O)(=O)c2ccc(F)cc2)CCN(C)CC3
CCN(CC)S(=O)(=O)c4ccc(CC(=O)Nc3nc(CC(=O)NCc1ccc2c(c1)OCO2)cs3)cc4
O=C(Nc2nc1ccccc1[nH]2)c4sc3ccccc3c4Cl
Cc2cccc3c(C(=O)NCC1CCCO1)cnc23
CCOC(=O)N1CCN(C(=S)NCC(C)C)CC1
COc1ccc2c(c1)cc([N+](=O)[O-])cc2[N+](=O)[O-]
N=C(N)c4ccc3[nH]c(CC(CC(=O)Nc2ccc(-c1cc(F)c(F)c(C(F)(F)P(=O)(O)O)c1)cc2)C(=O)O)cc3c4
Ccc3ccn2c(N1CCC1)c(C)c(=O)[nH]c2c3
O=c3[nH]c2ncc(-c1ccccc1Cl)nc2n3CCCCc4c[nH]cn4
O=c2ccn(-c1ccccc1)c(=O)n2CCN5CCN(c3nsc4ccccc34)CC5
CCn1nc(C)c2c1NC(=O)CC2CN3CCCCCC3
COc2ccc(S(=O)(=O)NC(=O)COC(=O)CSc1ccc(C)cc1C)cc2
CCc2cc(S(=O)(=O)Nc1onc(C)c1C)ccc2F
CCOC(=O)N3CC(Nc1ccccc1N=C=S)C(c2ccccc2Cl)C3
Cc2cccc(NC(=O)C(CC(N)=O)NC(=O)Nc1ccc(F)c(F)c1)c2
COc1ccc4c(c1)S(=O)(=O)N=C(c3c(O)oc2ccccc2c3=O)N4
Cc1c(NC(=O)C(C)Cl)cccc1-c2ccccc2
CNc2nc(C)c(-c1nc(CCC(=O)O)ns1)s2
CC(CNC(=O)c2cccc(NS(=O)(=O)c1ccc(Cl)c(Cl)c1)c2)N4CCC(Cc3ccccc3)CC4
COC(=O)c3cc(C(=O)C=Cc1ccccc1F)n(-c2ccccc2)n3
O=C(C=C(O)C=Cc1ccccc1)c2ccccc2
N#CC(CCNC2C1CNCC1CC2)c3ccc(F)c(F)c3
CCOc1ncccc1C(=O)NCC(C)(C)N3CC5(OC)CC(c2ccccc2)C3C(c4ccccc4)C5
Cc4c(CN(CCc1ccccc1)Cc2cccs2)nc(C(=O)NOCCO)c(C3CC3)n4
CN(C)CCc1cccc4(c1)OO(C2CCCC2)Cc3cc5c(cc3-4)OCO5
COc3ccc(NS(=O)(=O)c2ccc(C)c(C(=O)NC1CCCCCC1)c2)cc3OC
CCn2c(CNc1ccc(C(C)(C)C)cc1)nnc2SCC(=O)Nc3ccccc3C
CCC1C(Cl)=C(Cl)C(Cl)CC1Cc2ccc(O)cc2
CCCSc2nc(=O)cc(NS(=O)(=O)c1ccccc1[N+](=O)[O-])[nH]2
Nc3nc2ncnc(Nc1cc(F)cc(CNCC(F)F)c1)c2[nH]3
CCN(C(=O)NC2CNC(=O)(N1CCS(=O)(=O)C1)CC2)C3CCCCC3
COc3ccc(S(=O)(=O)C1(C(=O)NO)CCCC1C(=O)NCc2cn(C)nc2C)cc3
Cc5ccc(-c3[nH]c(Cc2ccc(-c1cccc(Br)c1)cc2)nc3S(=O)(=O)c4ccccc4)cc5
COc3cc(-c2cc(C(=O)NCCCc1ccc(OC(F)(F)F)cc1)cc(OC)c2OC)ccc3C(C)=O
CCNc1nc(NC(C)C)nc2c1ncn2C3CC(O)C(COP(=O)(O)O)C3
CN2CC(C(=O)Nc1ccccc1Cl)CC2=O
S=c2[nH]nc(CCc1ccccc1)n2-c3ccccc3
COCCN3C(=O)C(=Cc2ccc(S(=O)(=O)N1CCCCC1)s2)C(=O)N3C
O=C(Nc1ccc(Cl)cc1)N(Cc2c(F)cccc2Cl)C3CCS(=O)(=O)C3
NS(=O)(=O)c2ccc(-c1cc(Cl)c(Cl)cn1)[nH]2
CC5CC(=C1C(=O)NN=N1)=c4sc(=Cc3sc2ccccc2[n+]3C)c(=O)n4C5c6ccccc6Br
Cc4cc(N2CCC(Cn1cncn1)CC2)c3ccccc3n4
NCCCC2(NCC(N)CS)CO(COCCN1CCCCC1)C(O)C(O)C2O
CCC2SC(c1ccc(C(=O)O)cc1)=Nc4c2nc(-c3ccccc3)n4CCOC
CCCOC(=O)C1=C(CC)NC(C)=C(C(=O)OCC)C1CCc2ccccc2
CCCCCOC(=O)NS(=O)(=O)c3sc2ccc(Oc1ccccc1)cc2c3C(=O)O
O=C2CCC1CCCN1C(=O)N2c3ccccc3
C=C1CCC3=C(C1=O)c2ccccc2C3=O
CCOc1ccccc1NCc3ncc2ccccc2c3C(=O)Nc4ccc(Cl)cc4
CCOC(=O)n1ncncc13c(=O)n(C2CCCCC2)c(=O)n3C
Cc4c(C(=O)NC2CCN(CC(=O)c1cccs1)CC2)oc5ccc(-c3ccccc3)cc45
C=C(c1ccccc1C(=O)CCCCCNc2ccc(Cl)cc2)c3ccccc3
CC4CN(Cc3ccc(C(=O)N(CC)Cc1ccc2c(c1)OCO2)cc3)CCO4
O=C(Nc2nc(CC(=O)N1CCCC1)cs2)c3cncc(I)c3
COc4ccc(N(N=CCSc2nc(=O)c1sccc1n2C)S(=O)(=O)c3c(C)noc3C)cc4
O=c2[nH]c(=O)n(C1COC(CO)C1O)cc2F
CCCCCCC(=O)N(O)c1cccc(C=C(C)C(=O)O)c1
Cc3cc(Cl)c(OCCC(c1cc(Cl)cc(Cl)c1Cl)N(C)C2CCNCC2)c(Cl)c3
N1C=NC2(=O)C(CC1)NC=C4(C2=O)C3CC5CC(C3)CC4C5
COc1ccccc1CNC(=O)c3ccc(Cl)c(S(=O)(=O)N2CCCC2)c3
COc1ccccc1N3CC(=O)N(CC(C)C)c2ccccc2C3=O
Fc3ccc(-c2nnc(-c1cccnc1)o2)cc3Cl
CN3CCC(CN=c1c(F)c([N+](=O)[O-])cn1Cc2ccccc2)CC3
Cc2cc(NC(=O)Cn1cncn1)no2
N#Cc3ccc(NCc2csc(-c1cccs1)n2)cc3F
CCCCCCCCCCCCCCCCCCNc2nc(NCC)nc3[nH]nc(OCCN1CCCC1)c23
CC(=O)c4cccc(N3C(=O)NC(Cc2ccc(NC(=O)c1cc(Cl)ccc1O)s2)C3=O)c4
CC(=O)C3(O)CCC2C(O)C(OC1OC(CO)C(O)C(O)C1O)CC6C2(C)C3CCNCCc5cc(C4CCCCC4)oc56
CN(Cc3noc(C2CCC(CC(=O)NCc1ccccc1)CC2)n3)C(=O)c4cccc(Cl)c4
CCOc1ccccc1NC(=O)Cc3nnc(-c2ccccc2)o3
O=C(NN=Cc2cc1ccccc1nc2Cl)c3ccccc3SCc4ccc(Cl)cc4
CN5CCN(c4ncc3nc(Cc2cc1ccccc1cc2OC(C)C)[nH]c3n4)CC5
CCOP(=O)(CCC)c1ccccc1N3C(=O)c2cc(C)ccc2NC(=O)C3Cc4ccc(F)cc4
CCCCCCCCCC(C)(C)S2C(CSC(C)=O)C(c1ccc(OC)cc1)=NO2
COcc7(Sc2nc1cccc(c1[nH]2)C5(=O)N(Cc3ccc(C(=O)O)cn3)Cc4ccc(C(C)(C)C)cc4-5)ccc6ccccc6c7C(=O)O
CC=C(C)C(=O)OC5C(C(=O)OC)C(C1=CC4CCC1c3oc2cc(O)ccc2c34)COC5(CO)CO
CN4=CNC(=CC(=O)c1n3c(nc1C)CCN(C(=O)c2ccco2)C3)C=C4
O=C(O)C(O)C(Cc2ccc1ccccc1c2)C(CO)Cc3ccccc3
Cc3ccc(NC(=O)C2=NN(c1ccc(C)cc1)C(=O)C2C)c(Cl)c3
CCcc7(c5cCc1(cccc2cc4c(cc12)Oc3cc(OCCCN)ccc3C4=O)cc5)ccc6c(C(=O)O)cccc6c7
CN2C(=O)N(c1ccc(F)cc1F)C(=O)C24CCN(CCCc3cccc(Cl)c3Cl)CC4
COc3ccc2c(Nc1c(F)ccc(OC)c1F)ncnc2c3
S=C(NCc1ccccc1)NC(Cc2ccccc2)C(=O)O
N#CCc3cccc(OC(=O)NC2CNC(COCc1ccc(Cl)c(C(F)(F)F)c1)CC2)c3
COc3cccc(C(=O)C2(Sc1ccccc1)CCS(=O)(=O)C2)c3
CCCCn2c(Cc1ccccc1)nnc2SCC(=O)N4CCc3ccccc34
CCC2C(O)(c1cccc(Br)c1)CCCN2C
O=c2[nH]c1ccccc1cc2N(CSc3ccc(Br)cc3)c4ccc(Br)cc4
COc2ccc(CS(=O)(=O)C=Cc1cccc(OC)c1O)cc2
O=C(COc1ccccc1)Nc2nonc2-c3ccccc3
CN(CCCC7(=O)N(Cc6cnC(CC(c2nc1ccccc1[nH]2)CC5CC(C(=O)NC(Cc3c[nH]c4ccccc34)C(=O)O)C5)CC6)nc8ccccc78)C(=O)c%10ccc9ccccc9c%10
Cn2cnc(=O)c(C(=O)c1ccc(C(F)(F)F)cc1)c2
COP(=O)(OC)C(OC(=O)COc1ccccc1F)c2ccc(Cl)cc2
CC1CCC(NC(=O)CS)CC1
CCN(CC)CCNc1ncnc2c1ncn2Cc3ccc(O)cc3
C=C1C(=O)O2CC1CCC(C)=CCCC(C)=CCC(C(C)OC(=O)C(C)N)CC(=O)O2
Nc4nc(C(=O)NCc1ccccc1)c3cnn(-c2ccccc2)c3n4
Cc1cncc(C)c1NC(=O)C4CCCN(S(=O)(=O)c3ccc2c(ccn2C)c3)C4
CN(C)CCO4N3=CCC2C(C(=O)CC1CC(O)CCC12C)C3C(=CCO)C4
CCc2ccc(Sc1c(C)c(=O)[nH]c(S)n1)cc2
CCOC(=O)Nc4cc3(N1CCOCC1)c(Nc2cc(OC)cc(OC)c2)ncnc3cc4OC
CCCN(CCC)CCCn2cc(C(N)=O)c(Nc1ccc(OC)cc1F)nc2=O
c4cc(-c3ccc(-c2nsc(NCC1CCOCC1)n2)cc3)ccn4
CCCCN2CCc1cc(OC)c(CC=C(C)C)cc1C2CC
NS(=O)(=O)c3cc(-c1cccnc1)n(-c2ccccc2)n3
COc4ccc(C(=O)NCn3c(SCc1cccc(F)c1F)nc2cccnc23)cc4
Cc4ccc(-n3nc2c(NCCNC(=O)c1ccco1)nnc(C)c2c3C)cc4
COc3cccc4c(NC(=S)Nc1cccc2ccccc12)ccnc34
Cc4ccc(-c3csc(Cc2nc(-c1ccccc1)c[nH]2)n3)cc4
CCCC(c1cnc2c(c1)C(C)(C)CO2)c3cc(=O)[nH]s3
N#Cc4cccc(-c3ccc(C(=O)N2CC1CNCC(C1)C2)cc3)c4
CCN(CC)c1ncc3c(n1)CCN(C(=O)C(C)NC(=O)OCc2ccccc2)C3
CCOc2ccc(Nc1nc(C)c(C(C)(C)C)s1)cc2
COCOC(=O)N3CCc1c([nH]c2ccccc12)C3c4cc(OC)ccc4OC
Cc1ccc(NC(P(=O)(O)O)P(=O)(O)O)cc1
c4nc(N1CCOCC1)c3ncn(CCC2CCNCC2)c3n4
Cc3cc(C(c1cccc(F)c1F)N2CCN(C)CC2)sn3
O=C(CSc2nnc(NC(=O)c1cccnc1Cl)s2)c3ccco3
CC(C)(C)O2C(=O)NCCCCCCC=C(C(=O)NS(=O)(=O)C1CC1)CCCC(=O)N2
COC=C(C(=O)OC)c1ccccc1COc2ncc(Cl)cc2Cl
CC(C)CS(=O)(=O)N3CCN(c2nc(-c1ccccc1)cc(C(F)(F)F)n2)CC3
CCCCCN(CCCCC)c3ccc2nnc(-c1ccncc1)n2n3
Cc2oc(-c1cccc(F)c1)nc2Cc4c(C(=O)NN3CCCCC3)nn5ccccc45
Cc4cc(C)cc(-n3c(C)cc(C=NNC(=O)c2cnn(-c1ccccc1)c2C)c3C)c4
Oc3cc(-c2nc1ccccc1s2)cc(O)c3O
CCC(C)NC2(=O)ccn1ncnc1c2C
CCCN3C(=O)C1CCCN1c2ccc(OC)cc23
COc2cc1nccc(O)c1cc2-c4c(N3CCOCC3C)c(=O)c4=O
O=[N+]3([O-])cc(C1CCCCC1)cc4[nH]c(-c2ccoc2)nc34
Cc2[nH]c1ccccc1c2C(=O)COC(=O)c3cc(Br)cc(Br)c3
COC(=O)c3c(Cc1cccs1)nc2cc4c(cc2c3C)OCC4
CCOc1ccc5(F)cc1-c(c4cN(CCc3n[nH]c(NC(=O)CCN2CCCCC2C)n3)nc(N(C)CCCCC)n4)c(C)c5
C
CSc2ccc(C=CC(=O)ON=C(N)c1ccncc1)cc2
CCn2cnc(NCc1ccncc1)n2
CC(C)COC(C)(C)NC(=O)C(CC(=O)OCc1ccccc1)OP(=O)(O)OP(=O)(O)O
COc1ccc4c(c1)C(=O)N(CC3(C#Cc2ccc(N)cc2)NC(=O)NC3=O)C4
CC(=O)N5CCN(c1ccccc1)(c4ccc(-c3cccc(C2NCC(C(N)=O)CC2)n3)cc4)C5
COc3cc2nc(=O)n(-c1ccc(S(N)(=O)=O)cc1)c(O)c2cc3Cl
CC1CN(CCO)CCN1S(=O)(=O)c3ccc(S(=O)(=O)NCc2cccc(F)c2)cc3
O=CC6CCc5ccc(CCC4CCC(=O)(N3CCC(CNC2CCOc1cc(Cl)ccc12)CC3)CC4)cc5N6
CC4c3nc(C1CC1)c(C(=O)N2CCCC(C(F)(F)F)C2)n3CCC4
CN(C)Cc1ccccc1-c4ccc(CCN3C(=O)c2ccccc2C3=O)cc4
Cc3cc(NCc2nnc(Cc1ccccc1)o2)ccc3Cl
CC(=O)O1CCC(N=C(N)NN)NC1c2ccc(F)cc2
CC(C)C5N(Cc4ccc(-c2csc3ccc(NC(=O)CC1CCCC1)cc23)cc4)CC5
NC(=O)c2cn(CC(=O)NCC(=O)NC(Cc1ccccc1)C(=O)NC(CCCNC(=N)N)C(=O)NC(CO)C(=O)O)cn2
Cc3c(Nc1c(C#N)cncc1C=CC2NCCNS2(=O)=O)ccc4[nH]ccc34
O=cc(-c1ccc(F)cc1)c3cc[nH]c2ccc(O)cc23
COc2ccc(NC(=O)N1CCCC1C(=O)NC(C(=O)C(F)(F)F)C(C)C)cn2
Cc3c(F)cn2c(C1CCOC1)nn(C)c2n3
CC(=O)Nc5nccc4c(-c3ccc(CN2CCN(S(=O)(=O)c1cccc(F)c1)CC2)cc3)c(C)n(C)c45
CON=C(CN(C)C(=O)c1cc(C(F)(F)F)cc(C(F)(F)F)c1)n2nnc(C(C)C)n2
COc3ccc(CNC(=O)NC2CCNC(=O)(cc1cc(C)on1)CC2)c(OC)c3
CC3=C(C=CC(=O)OCC(=O)Nc1cccc(F)c1)C(C)c2cc(OC)ccc2C3
Cc4nc(C)n(-c3cc(C)nc(Oc2ccc(NC(=O)C1CC1)cc2)n3)n4
O=[N+]([O-])CC(=Nn1cnnc1)Nc2ccccc2
Cc1nn(C)c(Cl)c1-c5nc4nc(N3CCC(C(=O)NCC2CC2)CC3)ccc4o5
COC(=O)C(Cc1ccc(OC)cc1)C(Sc3nc2ccccc2s3)Nc4nc(=O)cc(C)[nH]4
COc1ccccc1C(=O)OC(=O)C=Cc3ccc(OC2CCCCC2)cc3
CN(CCN2C(=O)c1cccc3c1N2CC3)c5nc4ccc(Cl)cc4s5
Cn5c(C(C#N)=C(c1ccc(Cl)cc1)N3N=C(c2ccc(C(F)(F)F)cc2)CC3c4ccco4)nc7c5c(=O)n(Cc6ccccc6)c(=O)n7C
Cc1noc(C(C)C)c1C(=O)N3c2ccccc2CC3C(=O)O
Cc4cc(N)cc(N2cc1ccccc1nc3ccccc23)n4
Cc5ccc(-c1nc3c(cc1S(C)(=O)=O)C(=O)N4(C(C)CO)CC(C)(COCc2ccccc2)N(C)C34)cc5
CN(C)S(=O)(=O)c2ccc(Cl)c(NC(=O)COC(=O)c1ccncc1)c2
Cc4ccnc(-c3ccc(S(=O)(=O)c2ccc(NC(=O)NC1CC(=O)N(C)C1=O)cc2Cl)cc3)c4
Cc3nnc2cc(N1CCOCC1)nn2c3NC(C)CO
O=C(CSc2nnc(CNc1ccc(F)cc1)o2)NCc3ccncc3
Cn2c4c(c1ccc(CCC(=O)O)cc12)CC(NC(=O)OCCCc3c[nH]cn3)CC4
Cc3nn(-c1ccc(Cl)cc1)c4cc(C(=O)NCc2ccncc2)sc34
O=C(O)c2c[nH]c(-c1ccc(C(F)(F)F)cc1)c2
Cc3csc(NC(=O)Cn2nnn(-c1cc(C(C)(C)C)ccc1C)c2=O)n3
N=C(N)NCCCC(NC(=O)C3CCC2CN(C(=O)Cc1ccccc1)CC(=O)N23)C(=O)c4nc5c(s4)CCCCC5
Cc2ccc(SCCC(=O)OCC(=O)NC1CCCC1)cc2
COCCOCCOCCOCCOCCn1ccnc1
Cc1cc(=O)[nH]c(=O)n1CCN3CCN(c2cccc(O)c2)C(C)C3
CC(C)N(C(=O)CSc1nc(O)cc(=O)n1Cc2ccccc2)c4c(N)n(Cc3ccccc3)c(=O)[nH]c4=O
Cc1cc6c(cc1OC2CCCC2)N(c4ccc(N3CCOCC3)cc4)C(c5ccccc5C)CC(=O)N6
COc3cc(Nc1ncnc2[nH]cc(C)c12)cc(OC)c3OC
CCOc2ccc(S(=O)(=O)N(CC)c1ccc(C(=O)NC(C)C)cc1)cc2
Cc3ccc2nc(CNC(=O)c1ncnc1CN=C(N)N)sc2c3
O=C(CSc3nc2c(oc1ccccc12)c(=O)n3-c4ccc(F)cc4)NN=Cc5cc(F)ccc5O
CCc2ccc(N(CC(=O)NCCN(CC)CC)S(=O)(=O)c1ccccc1)cc2
Cc2[nH]n(-c1ccccc1)c(=O)c2C(c3ccc(Cl)cc3Cl)N=CS6CC5C(=O)N(c4cccc(C(=O)O)c4)N=C5N6
c3ccc(N2CCN(C1COCCNCCS1)CC2)cc3
CC(C)C(NC(=O)Cn3ccc2cc(NC(=O)Nc1ccccc1Cl)ccc23)C(=O)O
CC(=O)OCC2OC(Oc1nc(=N)cc(N)[nH]1)C(O)C(O)C2OC(=O)C(CCOC(C)=O)C(C)CC(C)CCC
CC=Cc4cccc(C=C(C(=O)NS(=O)(=O)c1cccnc1)N3C(=O)C2CCCCC2C3=O)c4
CN4CC3(NC(=O)(NC=O)=C2C(=O)N(c1ccc(Cl)c(Cl)c1)C(=O)C23)CC4=O
Cc2cc(OCC(=O)N1CCCC1=O)cc(C)n2
CCC3CCC4(C)C2CCc1cc(O)ccc1C2CCC34C
CCC(CC)NC(=O)NCOC(=N)N
O=C(CCn2c(=O)oc1ccccc12)NC3CCS(=O)(=O)C3
Cc4cc(C)nc(N3CC2(CCN(C(=O)c1ncccc1C)C2)CC3=O)c4
COc2cc(CNC1(=O)SC(N(C)C)C(=O)N(C)C1=O)cc(OC)c2O
CCOC(=O)Oc2cc1cc(C)nc(N)c1cc2Cl
O=C(NC3CCCc2cc(CNCCc1ccc(OC(F)(F)F)cc1)ccc23)c5ccc(-c4ccccc4)cc5
CS(=O)(=O)OC(=N)C1(C#N)CCCC1
CO3ccc(c2-ccc(cCNC(=O)C(C)NC(=O)c1ccc(C(C)=O)cc1)cc2)c(OC(C)C)c3
COc5cc(Cc13ccc4c(c1CNC(c2ccc(OC)c(OC)c2OC)C3C)OCO4)cc(OC)c5OC
Cc3ccc(S(=O)(=O)Nc2ccc1ccccc1c2)cc3
Cc3ccc2cccc(CC(=O)N1CCN(C)CC1)c2n3
Cc3cc(C=C2C(=O)NC(=O)N(c1ccccc1)C2=O)c(C)o3
Cn5c(-c1ccccc1)c4cnc(Nc3ccc(N2CCCC2)cc3)nc4n5
COc2c(CNC(=O)Nc1cccc(Cl)n1)c(C)nn2-c3ccccc3
CO4C(=O)C3(O)C2C=CC1CC(O)CCC1(C)C2C(O)CC3(C)C4C(=O)C(C)=O
CS(=O)(=O)NC3CCCC(CNC(=O)c2cc1ccccc1s2)C3
CCOC5(=O)c1cn6(cn1Cc2ccc(F)cc2)CNC(=O)(N3CCC4C(C)N(C(C)=O)CC34)CC56
Clc3ccc2nc(Nc1ccccn1)[nH]c2c3
COC(=O)c3ccc(NC(=O)CN(c1ccccc1OC)S(=O)(=O)c2ccc(OC)cc2)cc3
c3ccc(CCCc2ccc(N1CCNCC1)cc2)cc3
O=C(O)C2CN(Cc1ccc(Cl)c(Cl)c1)CC2c3ccccc3
Cc3cccc(C(=O)NC1CCCc2c1cnn2C(C)C)n3
COc2ccc(CC1=CC#CC(O)=C1C(=O)OC)cc2
CS(=O)(=O)C(C#N)=Cc1oncc1CN2CCC(O)C2=O
C=S(C)(=O)c1ccc(NCC(F)C(C(N)=O)C(C)C)c([N+](=O)[O-])c1
Cc3cccc(Nc1ncnc2c1cnn2C)c3C
COc1ccc4c(c1OC)CN(C3(=O)CCC(NC(=O)OCc2cc(C(F)(F)F)nn2C)CC3)CC4
CC(=O)c2c(C)n(-c1ccc(Cl)cc1)c3ccccc23
CCOc3ccc(NC(=O)c2ccc(C(=O)c1ccccc1)cc2)cc3-c4ncnc5ccsc45
CCCNC(=O)OC14CCCCCCC1C(=Cc3cccc(Cn2c(C)noc2=O)c3)C4=O
Nc3nc(NCc2ccc(-c1cccc(F)c1)cc2)nn4cccc34
Cc2c(OS(=O)(=O)c1ccccc1)cc(=O)n(C)c2C
CCOc2c(C(C)=O)ccc(C=NNC(=O)c1ccccc1)c2O
CC(C)Cc1cs(CC(=O)O)c2ccc(F)cc12
Cc3csc(NS(=O)(=O)c2cccc(C(=O)c1ccc(F)cc1)c2)c3[N+](=O)[O-]
Fc2ccc(-c1ccsc1)cc2F
CCCCN2C3CC(NC(=O)C1CCCN1)C2c4c3[nH]c5cc(Cl)ccc45
N#CC3(=Cc1ccoc1)C(=O)N4C(C(=O)O)=C(CSc2nnnn2C)CS(=O)(=O)C34
Cc2[nH]c1ccccc1c2NC(=O)Cn3c(CCC(=O)O)ccc3-c4ccc(Cl)cc4
COc1ccccc1CNC4(=O)CC3CC(Oc2cccc(F)c2)C(=O)N3C4
Cc3cc(-c2cc(-c1cccnc1)on2)ccc3O
CCc2c(C)[nH]c(=O)c(N1CCCC1)c2Cc3cccc(C(F)(F)F)c3
CCCCCCNC(=O)C(CC(C)C)NC(=O)C=Cc1ccc(C=CC(=O)NO)cc1
Cc2[nH]c(C(=O)c1ccccc1)c3c2CC4CC3CC(=O)N4CC5CCCCC5
Cc4cc3(N)cc(OCc1ccccc1)c(-c2ccncc2)nc3s4
CC1CNCCN1c3cc(C)nc(Nc2ccccc2C)n3
COc3cc2c(=O)n(C(=O)c1ccc(F)cc1)cnc2c(OC)c3OCCCn6c4ccccc4c5ccccc56
Oc2ccc(C1=NCCN1)cc2
CC4CCCN(c1ccccc13N(C)S(=O)(=O)c2cc(Cl)c(Br)cc2O3)C4
Cn2c4c(c1ccc(CCC(=O)O)cc12)CC(NC(=O)OCCCc3c[nH]cn3)CC4
CC(NCc2coc(-c1ccccc1Br)n2)(Cc3ccc(O)cc3)C(=O)N4CCCC4C(=O)NC(Cc5ccccc5)C(N)=O
COc5ccc(Cl)c(Nc3ncc(NC(=O)c2ccc(N1CCCC1)c(C(F)(F)F)c2)c4ccccc34)n5
N=C(N)N(CCC3CC(NS(=O)(=O)c1cccc2ccccc12)CN3)C(=O)O
Cc4nnc(CC1CCCCN13CCCN(C(=O)CCCc2ccccc2)C3)s4
CC(=O)NCC(=O)Nc2cccc(C(=O)Nc1cccnc1)c2
CCS(=O)(=O)c4ccc3[nH]c(C(=O)NCCc1nccc2cc(F)ccc12)c(C)c3c4
Cc1cc(C(N)=O)ccc1-n3nnc(C(=O)Nc2ccc(CCNCCCN)cc2)n3
ON=Cc3ccc(Oc1ccccc1C2=NCCN2)cc3
CCOc1ccccc1N4CCN(C(=O)Cn3nc(-c2ccccc2C)ccc3=O)CC4
CC(C)C(NC(=O)c2cccc(S(=O)(=O)Nc1cccc(C(=O)O)c1)c2)C(=O)NC(CC(=O)O)C(=O)COC(=O)c3c(Cl)cccc3Cl
Nc1ncnc2c1ncn2CO4C(CCC(=O)Nc3ccc(Br)cc3)OC(CO)C4OC(=O)c5ccccc5
O=C(CCl)NC(Cc1ccccc1)C(=O)O
CN(Cc2cnc1nc(N)nc(N)c1n2)c3ccc(C(=O)NC(CC(=O)O)C(=O)O)cc3
CCN(C(=O)COC(=O)CCCn3c(=O)c1ccccc1n(C2CC2)c3=O)c5c(N)n(Cc4ccccc4)c(=O)[nH]c5=O
Cc1nc([N+](=O)[O-])cn1CCNC(=O)C(=O)Nc2ccc3c(c2)OCCO3
Clc4ccc(-c1ccnn1CCC3COc2ccccc2C3)cc4
CCCNC(=O)C(C)c4ccc(CN3CC(C(C)Oc1cccc2c1CCO2)C3)cc4
CC(=O)c2c(-c1ccc(Cl)cc1)oc3ccc(O)cc23
C=CC(=O)Nc3cc2c(Nc1ccc(Cl)cc1F)ncnc2cc3OCCNC(C)=O
C=CCOc2nc(NC(=O)CCOC1(F)(C(F)(F)F)CC1(Cl)Cl)c(OCC)nc2=O
Cn3c(C[N+](C)(C)C)[n+](Cc1ccccc1)c2ccccc23
CC(C)CCn3c(N)nc2c(NC(=O)c1ccc(N(C)C)cc1)ncnc23
NCCCC2(NCC(N)CS)CO(COCCN1CCCCC1)C(O)C(O)C2O
COc5nc(Nc1cccc2c1CCC2)c4ncn(C(C)C3CCCCC3)c4n5
CCN(CCCCN(CC)Cc1cccc2ccccc12)CCCc3nc(C(=O)O)co3
O=C(CCN1CCNCCC1)N2CCC3C2CCN3S(=O)(=O)c4ccc(F)cc4
O=C(O)CSc1nnnn1-c2ccccc2
CN2CN(C(=O)C1(C)CC1(Cl)Cl)CC2=O
O=C3C(Cc1ccc(Cl)cc1)Nc2ncnn2C3c4ccccc4
CNC(=O)C2(C)CCN(C(=O)c1cccc(F)c1)C2
O=C2CC(Sc1ccc(Cl)cc1)N2
O=C(C=Cc1ccc(F)cc1)Oc3ccc(C=NC2CCCCCC2)c(O)c3
OCC(O)CN3CCC(NCc2ccc(Oc1ccccc1Br)cc2)CC3
CCN(CC)CCCNCc2cc(I)c(Oc1cc(C)ccc1O)s2
COC(=O)Cn2ccn(-c1ccc(F)cc1F)c(=O)c2=O
C=CC(=O)NC4CCN(C(=S)Nc2ccc(C(=O)Nc1ccccc1)cc2)C(c3ccc(Cl)c(Cl)c3)C4
CC(=O)NC(C(=O)NCC(=O)O)C(CC(C)C)NC(=O)C(CCc1ccccc1)C(=O)O
COc2ccc(CCNC(=O)Cn1ccc([N+](=O)[O-])n1)cc2
CCc1nnsc1CN3CCN(c2ncccn2)CC3
CCC2CN(S(=O)(=O)c1ccccc1)CCN2c4ccc(OCC3CCOCC3)cn4
CC(=O)c2nn(-c1cccc(C)c1)cc2CNS(=O)(=O)c3ccc(C#N)cc3
CCCc3ccc(CC(NC(=O)C1CCCCN1S(=O)(=O)c2ccc(Cl)cc2)C(=O)O)cc3
C3C(C)SC1(NCNC1=O)c2ccccc23
COCCN2Cc1c(C(F)(F)F)nc(OC)n1N=C2C
CCCCCCCCCCCC(=O)NC(COP(=O)(O)O)Cc1ccccc1
COc2c(O)cc(O)c3c(=O)c(O)c(-c1ccccc1)oc23
Cc6cc(C)cc(Nc4nc(N1CCCCC1)nc5c(N2CCCCC2)nc(N3CCN(C(C)C)CC3)nc45)c6
CCC3C(=O)Nc1c(cnn1Cc2ccc(OC)cc2)CSC3c4ccccc4
CCCN4CC(=O)N3CC(c1c[nH]c2ccc(OC)cc12)CC3(C)C4=O
O=C4c1ccccc1-c3n[nH]c(=S)c(C2CC2)c34
COc3cc(OC)cc(C(=O)Nc1ccnn1C2CCN(C(=O)N(C)C)CC2)c3
COc5cc(Br)c(-c4coc(C=C1CC2CCC(C1)N2CCc3ccccc3)c(=O)c4O)cc5
Oc4ccc(Cc1ccc(s1)C2CCC(CO)C3CNCCN23)c(Br)c4
O=C(Cc2n[nH]c(-c1cccs1)n2)NN=Cc3cccc([N+](=O)[O-])c3O
Cc3ccc(S(=O)c2ccc(C(=O)NCCC1=CCCCC1)cc2)cc3
Cc2nc(CNS(=O)(=O)c1cccs1)nc3c2CCN3S(=O)(=O)Cc4ccccc4
Cc2cc(NS(=O)(=O)c1cn(C)c(C(=O)O)c1)ccc2-c3snnc3C4CC4
CNC(=O)C2C(=O)N(CC(=O)O)c1ccccc12
Cc2nn(-c1ccccc1)c(C)c2C(=O)OC(C)C(=O)Nc4nc(-c3ccccc3)cs4
C=CC(COC(C)=O)OC1NC(=O)C1NC(=O)OCc2ccccc2
Cc5cc(-c1ccccc1)cc4(CC(CCON=Cn3cnc2ccccc23)C(O)CN4C)c5
Cc1c(F)ccc(C(F)(F)F)c1C(=O)NCCC3CCCN(C(=O)c2ccncc2)C3
CCCCCCCOc1cc2c(cn1)[nH]c(=NN)n2CCC
COC(=O)CSc1nnc2ccccn12
CCOC(=O)c2cnc(SCc1cccc(OC)c1)nc2Nc3ccc(OC)c(NS(C)(=O)=O)c3
COc1ccccc1NS(=O)(=O)c3cc(NC(=O)NC(C)CC2CC2)ncc3Br
NS(=O)(=O)c3cccc(Nc2cc(S(=O)(=O)O)c(NS(=O)(=O)c1ccc(F)cc1)cc2Cl)c3
CCOc2ccc(S(=O)(=O)NCC(=O)N1N=C(C)CC1=O)cc2
N#CC(=Cc1ccc(O)cc1)c4nccc(-n3cc[n+](CCOC(=O)CNC(=O)OCCc2ccccc2)n3)c4
Cc3cc(C(=O)NNC(=O)C2CC(=O)N(c1ccccc1)C2)c(C)o3
Cc5cc(-c1ccccc1)cc4(CC(CCON=Cn3cnc2ccccc23)C(O)CN4C)c5
CCCc1cnc(C)nc1NC3CSC(c2nc(C)c(C)s2)CC3=N
Oc1ccc(Cl)cc1C=Nc2cccc(Cl)c2
C=C1C(=O)C(=CC(=O)CC(C)(C)O)CCC12(C)CCCC3(C)C(C(C)CCC=C(C)C)CCC23O
Cc1ccccc1S(=O)(=O)Nc4nnc(SCc3cc2ccccc2s3)s4
Cc3[nH]c(Sc2cccc(Oc1ccccc1)c2)cc3C(=O)NC(=S)NC4CC4
CN(C)Cc1c4c(nn1-c2ccc(Cl)cc2)C(c3ccccc3)CC(=O)C4
N#Cc5cccc(-c4cccc(-c3cccc(NC(=O)Nc2ccc(N1CCNCC1)cc2)c3)c4)c5
Cc6nc(NC4(=O)CSc3nn(-c1ccccc1Cl)c(-c2ccc(Cl)cc2)c3C4c5ccc(Cl)cc5)no6
COc1ccc(Br)c4c1Cn2c(nnc2-c3ccc(Br)cc3)O4
Cccc6(C(F)(F)F)cc(=O)c5(-c1nc[nH]c1-c2ccccc2)coc4c(cc3cccn34)c5n6
CCCCCCNC(=O)C(CC(C)C)NC(=O)C=Cc1ccc(C=CC(=O)NO)cc1
CN(C)c3ccc(-c2nc1ccc([N+](=O)[O-])cc1o2)cc3
CN(Cc1ccccc1)C(=O)c3cc(COc2cnccn2)on3
O=C(O)C2CCN(c1ccccn1)CC2
COc4cc(CNC3C1(CCC1)Cc2sccc2C3)cc5c4OCCN5
CC(=O)c3c(C1CC1=C2CCCCC2=O)oc(C)n3
CCc1cccc2c14N(C(C)=O)C=C3(C2=O)CCCN=C3C4
CCOC(=O)C(CCSC)N2C(=O)c1ccccc1S2(=O)=O
COc2cc(C=CC(=O)c1ccc(C)cc1)cc(OC)c2OC
Cnn3c(-c1ccccc1Cl)[n+]c2cc(Cl)ccc2[n+]3[O-]
CCC(NC(=O)C1CCCN1C(=O)C(Cc2c[nH]c3ccccc23)NC(=O)(C4CCC6N4(C(=O)CNC(=O)(N5CCN(C)CC5)C(C)(C)C)C6(C)C)C(C)(C)C)C(=O)OCc7ccccc7
O=C(Nc1ccc(Cl)cc1)c2cc(Cl)nc3ccccc23
CCOc1ccccc1NC(=O)c2ccccc2-c3ccc(C(C)(C)C)cc3
CC1(C)CC(=O)C3=C(C1)OC2=C(C(=O)CC(C)(C)C2)C3c58c4c6c(ccc4nc5cc7ccccc67)O8
COc3ccc(C(=O)Nc2ccn(CC(=O)N1CCOCC1)n2)cc3OC
COc3ccc(NC(=S)NC(=O)c2cc1ccccc1oc2=O)cc3OC
COc1ccc(C=CC(=O)O)cc1OCc2ccccc2
Cc1cc(Cl)ccc1OC4(c3cc(NC(=O)c2ccncc2)ccc3F)CC4
CCOC(=O)C(Cc1ccccc1)NC(=O)CCNC3=NS(=O)(=O)c2ccccc23
Cc1cc4c(cc1C)C(C)(NS(=O)(=O)c3ccc(-c2cc(C(F)(F)F)on2)s3)C(O)C(C)(C)O4
CCC(C)CNC2(=O)Cc1ccccc1C(=O)N2C
COC(=O)CCCCc4ccc(-c2cc(-c1ccccc1)n3ccnc(N)c23)cc4
Cc3c(C(=O)O)cc(-c2cnnc(-c1ccccc1)c2)n3-c4ccncc4
O=C(Nc1cccc([N+](=O)[O-])c1Cl)c2cccc4c2C(=O)c3ccccc3-4
CNC(=O)CC=C(C)C(=O)OC
CCOC(=O)c2cnc1ccc(F)cc1c2Nc3ccc(F)cc3
O=C(Nc1ccccc1)N4CCC(n3cnc2ccccc23)CC4
Cc1ncccc1C3CCc2ccc(F)cc2N3C(=O)CN5CCC(c4ccccc4)CC5
CC(O)CN3C(=O)C(c1ccccc1)(c2ccccc2)C3=O
ClCCNC1CC1c2ccc(Cl)cc2
CC(NC(=O)c1ccc2c(c1)CCC(=O)N2)c3ccccc3
CCCCCCCCCCCCCC(=O)CNCCCOCC(=O)O
CN(CC(=O)Nc1ccccc1)C(=O)CCNS(=O)(=O)c2ccc(F)cc2
C=CCNc2nc(N(CC)CC)nc(N1CCN(C)CC1)n2
Cc4ccc(OCc1n[nH]cc1CN3CCN(CCCc2ccccc2)CC3)cc4
Cc4ccc(-c3cc(CN2CCN(c1ccccc1)CC2)ccc3C#N)cc4
CN(C)CCCOc1ccccc1NC(=O)c2ccncc2
CCCCCCCN(CCNCCNC23CC1CC(CC(C1)C2)C3)C(=O)NC4CCCCC4
Cc2cc(NC(=O)c1ccc([N+](=O)[O-])s1)n(C)n2
CCC(NC(=O)N1CCCC1C(=O)NCc2ccccc2)c4cc(-c3ccccc3)no4
O=C(CCCNC(=O)C(=O)CCNC(=O)CC3c1ccccc1-c2ccccc23)NO
CNC(=O)C(Cc1ccc(Cl)cc1)NC(=O)c3cnc(-c2ccccc2CNC(=O)NCC(F)(F)F)s3
CCn4c1ccccc1c3cc(NC(=O)OCC2(C)CCCC2)ccc34
CCc1ccccc1NC(=O)Nc3ccc(C(=O)NCCN2CCOCC2)cc3
Clc4cccc(-c3ccc(N=C(Nc1ccccc1)c2c[nH]cn2)cc3)c4
O=S(=O)(NCc1ccc2c(c1)OCO2)c3ccc(F)c4ccccc34
NNC(=O)c2ccc(-c1ccc(F)cc1)s2
Cc2c(C(C)(C)C)sc(=NC(=O)c1cccc(F)c1)n2CC3CC3
Ncn4c(N)c3c(Nc1cccc(F)c1)c2ccc(F)cc2nc3[nH]4
CCc1n[nH]c(C(=O)O)c1Cc2ccc(C(C)(C)C)cc2
CCCn3c(SCC(=O)Nc1cccc(OCC)c1)nc2ccccc23
O=C(NCc1ccccc1)C(=NNC(=S)Nc2ccc(F)cc2)c3cccc(O)c3
Cc1cccc(C)c1C(=O)N(C)c2cc(C(F)(F)F)ccc2Cl
CCOP(=O)(OCC)C(C)N1C(=O)(CN1)CCCCc2ccc(C)cc2
CCCOc2ncc(NC(=O)Cc1ccccc1)cc2C=O
CCOC(=O)C=C(C=CC=Cc1[nH]cc(C(C)=O)c1C)NC(=O)OCC(C=C)C(=O)O
Cc3ccc(C(=O)NC(=S)NNC(=O)C(c1ccccc1)c2ccccc2)cc3
Clc4ccc(C(Cc1ccccc1)c3ccc(-c2cccnc2)cc3)nc4
Cc5cc(S(=O)(=O)Nc2nc1ccccc1n2Cc3ccccc3)c(SCc4ccccc4)cc5Cl
CCN(CC)c4ccc(C3=NN(c1ccc(Cl)cn1)C(c2ccc(Cl)cc2)C3)cc4
CCN(CC)CCC1(C)CCCC(C)C1CCC4C=CC5C3(O)CCC2CC(O)CCC2(C)C3CCC45C
CCCCCCCCCCCC
O=C(Nc1ccc(Br)cc1Cl)c3c(O)nc2cc(Cl)ccc2c3O
O=c3nc(-c1ccccn1)cc(-c2ccc(OC(F)(F)F)cc2)[nH]3
CN1CCN(C(=O)NCCSCC(C)(C)C)CC1
CCNC(=O)C15CC1C(n4cnc3c(NC2CCCCC2)ncnc34)C(O)C5O
Clc1ccc3c(c1)nc(-c2ccc(Cl)cc2)n3-c4c(Cl)ccnc4Cl
COc4cccc(CN(Cc1cccs1)S(=O)(=O)c2cn(C)c3ccccc23)c4
COc6cc(C3c1cc5c(cc1C(OC(=O)c2ccc([N+](=O)[O-])cc2)C4COC(=O)C34)OCO5)cc(OC)c6OC
Cc2c(F)c(N1CCC(F)(F)C1)cc3c2c(=O)cc(=O)n3CCC(O)C4CO4
Cc2ccc(COC(=O)CCc1ccccc1)cc2
COC(=O)CCCC=CCCC2CCC(c1ccncc1)C2
O=C(NCC(SSCCNC(=O)CCCCN=C1NCCN1)C(=O)O)OCc2ccccc2
CNCc13c(nc(SCCC(=O)O)n1CCO)-c2ccccc2C3
Cc2ccc(NC(=O)CSc1nc(=O)n(CCCN(C)C)c(C)c1[N+](=O)[O-])c(C)c2
COc4cc(C)c(CN3CCN(Cc2nc(-c1cccnc1)no2)CC3)cc4OC
c5cncc(-c2nc(CCCCC1CCCCC1)ccc2-c3ccnc4[nH]cnc34)c5
COc2ccc(N(C(=O)CCl)Cc1cn(CCC(O)CCO)c(=O)nc1C(F)(F)F)cn2
C
CCN(CC)C(=O)Cn2c(=O)n(-c1ccccc1)c(=O)c4c2cc3c(C(=O)O)nccc34
CCOc4ccc3nc(C2=NOC(C(=O)Nc1ccc(Cl)cn1)C2)n(C)c3c4
O=[N+]([O-])c2ccc(Oc1ncccc1C#N)cc2
Cn4nc(CN2CCN(Cc1ccccc1)C(CCO)C2)c3ccccc34
COc1ccccc1NC(=O)CN(Cc2ccc(C)cc2)S(=O)(=O)c3ccc(S(C)(=O)=O)cc3
C=CCNC(=O)c3cc(C)nc4cc(-c2ccc(NC(=O)Cc1ccccc1)cc2)nn34
Cc4cc(OCCCOc3ccc(-c1nc2c(s1)CCCC2)cc3)cc5cc[nH]c45
COc1cc(O)c3c(c1)OC(c2cc(OC)c(OC(C)=O)c(O)c2)CC3=O
CCOC(=O)c4c(N)n(-c1ccccc1)c3nc2ccccc2n3c4=O
CCCCCOc3nc(N)c2nnn(Cc1ccccc1)c2n3
C=CCNc2nc1c(c(=O)n(C)c(=O)n1C)n2C
Cc4nc(C)n(CCN(C)CC(O)COc3ccc(-c2nc1cc(Cl)c(Cl)cc1[nH]2)cc3)n4
O=C(O)CN(CC(=O)O)C(=O)C(OCc1cccc(Cl)c1)C(O)CP(=O)(O)O
COC(=O)c1cccc(OC(=O)NCCCN(C)C)c1
Cc3ccc(C)c(NC(=O)CSc2nc(=O)c(C1CCCCC1)c(C)[nH]2)c3
Ccc7(-c4nnc(-c3ccc2[nH]c1ccc(C(F)(F)F)cc1c2c3)o4)scc8(-c5ccccc5)nc(C(=O)NCc6ccc(Cl)cc6)nn78
CO3C(=O)CC4C2=CCC1CC(O)CCC1(C)C2CCC34C
Cc4nc3cc(NC(=NC#N)N2CCN(C(=O)c1ccccc1)CC2)ccc3n4C
CN(CCCNc1ccnc2cc(Cl)cc(F)c12)Cc3ccccc3
CNC(=O)C5OC(n4cnc3c(NCC1CCCCC1)nc(NC2CCCCC2)nc34)C(OC(C)(C)F)C5O
COC(=O)c3c(-c1cccc(OC)c1O)oc4c(Nc2ccccc2)cccc34
O=C(Nc1cccc(Cl)c1)c2cc(F)cc(Cl)c2Oc5cnc4[nH]c(-c3c(F)cccc3F)nc4c5
CCCc1cnc(C)nc1NC3CSC(c2nc(C)c(C)s2)CC3=N
CCc1cc(O)ccc1-c2ccc(O)c(O)c2
CCN2CCN(c1ccccc1)CC2C(=O)NCCCn3nc(C)ccc3=O
CCOc3ccc(S(=O)(=O)N(Cc1ccc(Br)cc1)C2CCN(C)CC2)cc3
Cc2cc(NC(=O)CCc1c[nH]cn1)no2
COc4cc(-c3nn2c(-c1ccccc1Cl)nnc2s3)cc(OC)c4OC
CCCCSc2nnc(NC(=O)CS(=O)(=O)c1ccccc1)s2
CC(Cc1ccccc1)(NC2CC(=O)NC(=O)C2)c3cnccn3
CCSc3nc(-c1ccccc1Br)c(-c2ccc(CO)cc2)[nH]3
O=C(C=Cc1cnnc2ccccc12)c3ccc(Cl)cc3
O=C(CSc3cn(CC(=O)N2CCN(c1cccc(Cl)c1)CC2)c4ccccc34)NCc5ccc6c(c5)OCO6
CCCCCC(=O)Nc1ccc5c(c1)nc(CC(NC(=O)c2cccc3ccccc23)C4CC4)n5C
CN(C(=O)COc1cccc(N(C)S(C)(=O)=O)c1)c2ccccc2
COc2ccc(CN1C(=S)N(CC(C)C)CC1C(=O)NO)cc2
Cc4csc(SCC(=O)Nc2nc1c(C)c3c(cc1s2)OCO3)n4
CC1CC(=O)C3=C(C1)NC2=C(C(=O)CC(C)C2)C3c5cc4cc(OC)ccc4n5C
COC=C(C(=O)OC)c2cnc1ccc(F)cc1c2Oc3ccccc3C
CCCCCCCC=Cc2cc(CCC(=O)O)cc(NC(=O)c1cccc(Br)c1)c2
N=C(NO)c4ccc(-c3ccc(-c2nc1cc(C(F)(F)F)ccc1[nH]2)cc3)cc4
CN4(CCN3(C(=O)c1c(F)ccc2cccc(c12)C3=O)C4(C)C)C8CCN9(CC(F)(c5ccccc5)c6ccccc6)CC=C(c7ccccc7)C89
COc3cccc4cc(-c1ccc2c(c1)OCO2)c(=O)oc34
C
O=C3CC2Nc1cc[n+]([O-])cc1C(O)C2C3
CCOc4ccc(-c3nc(-c2nnc(Cc1c(Cl)cccc1Cl)o2)co3)c(OCC)c4
Nc3cncc(N2CCN(CCC(O)c1cccs1)CC2)c3
COc1ccc(Br)cc1C=CC(=O)c2ccccc2O
NC(=NNC(=O)c2nc1ncccc1n2)c3ccccn3
COc3cc(C(=O)N(Cc1ccccc1)Cc2ccccc2)cc(OC)c3OC
N#Cc5ccc(Nc3[nH]ncn4nc(-c1ccccc1)c(-c2ccc(C(N)(CO)CCO)cc2)c3-4)cc5
COc4ccc(-n3ncc2c(=O)n(Cc1ccccn1)ccc23)cc4
CCC(=O)N(C)c1ccccc1-c2cccc(c2)C(=O)N4(C(C)CO)CC(C)CCN(C)C(CNS(=O)(=O)c3ccccn3)OCCCCC(C)O4
O=c2[nH]c1ccccc1n2CCN4CCN(c3ccccc3)CC4
CN(C)CCNC(=S)NC(=O)c3ccc(CCN2CCc1ccccc1C2)cc3
O=C2(OC(=O)c1ccccc12)c3ccccc3
COc4ccc(-c2oc(-c1ccccc1F)nc2-c3cccc([N+](=O)[O-])c3)cc4
c5ccc(OCCn1ccc3c1C(=NCc2ccccc2)OC34COC4CO)cc5
COc1ccccc1CNC3CCCC(NC(=O)C=Cc2ccc(Cl)cc2)C3
COCCNc3cc(C)n2cc(C#N)c(Nc1ccc(C#N)cc1)nc2n3
O=C(NCCN1CCOCC1)c4ccc(NC(=O)C3CCCN(S(=O)(=O)c2ccc(F)cc2)C3)cc4
COCC2C4(C(OC(C)=O)c1c(OC)cccc12)C(O)C(OC(C)=O)C3C(C)(C)CCCC3(C)C4C=CC(=O)OC
CN2CCCc1c(CNCCN)nn(C)c12
O=C(O)c1ccccc1C(=O)c2cccc(Cl)c2
c3ccc(CCNCCN(Cc1cncnc1)c2ccccn2)cc3
COc1ccccc1CNC(=O)COC(=O)C3CCN(S(=O)(=O)c2ccc(Cl)cc2)CC3
Nc3ccc(-c1cc(C(F)(F)F)nn1-c2ccc(S(N)(=O)=O)cc2)cc3
CCC24C(CCC1=C(CCC(=O)O)C(=O)(CC(O)CCO)CCC12C)C(C)C3(OC(C)=O)C(O)C(C)=CCC3C4
CC(=O)NCC4CN(c3ccc(N2CCN(C(=O)c1ccc(N(C)C)cc1)CC2)c(F)c3)C(=O)O4
CCCSc2nc(=O)cc(NS(=O)(=O)c1ccccc1[N+](=O)[O-])[nH]2
CCNc1ccn(CCCCCCP(=O)(O)O)c(=O)n1
Nc2nc(=O)c1ncn(COCCCP(=O)(O)O)c1[nH]2
Cc4ccc(O)c(-c3nc2c(NCc1ccccc1Br)nccc2[nH]3)c4
C=CCON(C(=O)C(C)C)c1ccc(Cl)c(Cl)c1
CC(N1NC(O)C(O)C(O)C1O)S(=O)(=O)Cc3ccc(Oc2ccccc2)cc3
CCOP(=O)(OCC)C(NC(=N)N)C(=O)c1cccc(Cl)c1Cl
Cc4c(NC(=O)CN(Cc1ccccc1)C(=O)c2ccc(Br)o2)c(=O)n(-c3ccccc3)n4C
[truncated: 8,000 more rows]
