# Supplementary material for: t-SMILES: a fragment-based molecular representation framework for de novo ligand design
Source: Nat Commun. 2024 Jun 11;15:4993. doi: 10.1038/s41467-024-49388-6 (PMC11167009; doi:10.1038/s41467-024-49388-6)
Supplement: Supplementary file 4 — Source Data [file 41467_2024_49388_MOESM4_ESM.zip › Soure data/Source data and code for all other graphs/Metrics/Models/Chembl_LSTM/Chembl_LSTM_SMILES_[rnd10][bs128][DS]/gen.smi]

Cc1ccc(Cl)cc1NC(=O)Cn1nnc2ccccc2c1=O
COc1cc(CN(Cc2ccccc2)S(=O)(=O)c2cc(C)on2)on1
N#Cc1ccc2c(c1)CN(CCC1CCN(CCC3CCOCC3)CC1)CC2
COc1cccc(CNC(=O)c2nc(S(C)(=O)=O)ncc2N2CCCC(C)C2)c1
C#Cc1ccccc1C(=O)OCC(=O)N1CCOCC1
N#[N+][N-]CCCCCCCCCCCCF
CC(=O)OCC1(O)CC(O)C(C)(CCC2C3=CCC4C5(C)CCC(=O)C(C)(C)C5CCC4(C)C3(C)CC2)OC1=O
COc1ccc(C(=O)OCC2CNCC(C(=O)N(C)C)O2)cc1
CCOc1ccc(NS(=O)(=O)c2c(C(=O)N3CCCCCC3)c(C)nn2-c2ccccc2)cc1
Cc1cc2[nH]c(C)c(C=CC(=O)c3cccc(Oc4ccc(F)cc4)c3)c2cc1C
O=C(Nc1cccc(O)c1)NC1CCN(c2nnc(C3CCCO3)s2)CC1
CCCCCC(=O)C=Cc1ccc(OC)cc1OCCSc1nc2ccccc2s1
CCCCc1ccc(C2CC(=O)c3c(O)cc(O)cc3O2)cc1
CC1(C)CC(=O)C(NN=c2[nH]nc(-c3ccc4c(c3)OCO4)s2)C1
Cc1noc(C)c1CSCC(=O)Nc1cc(S(=O)(=O)N2CCC(C)CC2)ccc1Br
COc1cccc(C(=O)NCc2nnc3n2CCCCC3)c1
COc1cc(C(=O)NCCc2n[nH]c(=O)c3ccccc23)cc(OC)c1OC
COc1cccc(C(=O)Nc2ccc(Br)c(CO)c2)c1
CCn1c(C(C)NS(=O)(=O)c2ccc(Cl)s2)n[nH]c1=S
CCC1Oc2ccccc2C12CCCN(S(=O)(=O)c1ccccc1)C2
Cc1ccc(Nc2nc(-c3ccccc3OC(=O)c3ccccc3)cs2)nc1
CCc1cc(Cl)ccc1NC(=O)CN1C(=O)CSc2ccc(S(=O)(=O)N3CCCC3)cc21
Cc1ccc(NC(=O)CCC(=O)Nc2cccnc2)cc1Br
CC(=O)NCC1CN(c2ccc(OCC(=O)N(C)C)c(F)c2)C(=O)O1
CN1CCN(C(=O)c2cc(C34CC5CC(CC(C5)C3)C4)cc3c2OCCO3)CC1
Cc1nc(NCc2ccccc2)c2cnn(C)c2n1
CN1CC(C(=O)N2CCC(C3CCN(C(=O)CCc4cccc(-c5cnc(C#N)o5)c4)CC3)CC2)C(c2ccc(Cl)cc2F)(c2ccc(Cl)cc2)C1
O=C(O)CCCCCCSCCCCCCS(=O)(=O)CCCCOc1ccc(CCC(=O)O)cc1
Clc1cnc(N2C3CCC2CN(Cc2ccccc2)C3)nc1
O=C(NC1=NCCS1)c1ccncc1F
CCOC(=O)C1CN(CC(Cc2ccccc2)NC(=O)CC)C(=O)NC1(C)C
Cc1ccccc1-c1sc2ccccc2c1S(=O)(=O)N1CCN(C)CC1
CC12C=NC(=NCl)C=C1CC2
Cc1c2c(nn1-c1ccccc1)S(=O)(=O)CC(C)(C)S2
O=C(NC1CCN(C(=O)Nc2ccc(F)cc2F)CC1)c1cccn(Cc2ccc(F)c(F)c2)c1=O
CC1C(=O)C2(OC(=O)CC(C)C)CCC3(C)C(C(OC(=O)c4ccccc4)CCC3C1O)C2(C)C
N#Cc1cncnc1Nc1ccc(CC(Nc2ccc3[nH]ccc4ccc5ccccc54)c3n2)cn1
C=CCC(NC(=O)CC12CC3CC(CC(C3)C1)C2)C(=O)NC(CO)C(O)CO
O=C(Cc1ccc(-c2ccccc2)cc1)NC(CCCCNC(=O)c1ccc(CNc2ccccc2)cc1)C(=O)O
CCn1ncc2c1C1CC3c4c(ccc5c4CC(C)=NC5(C)C)OC3(COC)C(C)(O1)C(O)C2
COc1cccc(CNC(=O)c2ccc3nc(Nc4ccc(F)cc4Cl)sc3c2)c1
c1cncc(CN2CCN3CCc4ccccc4C3C2)c1
COc1cccc(OC)c1CCc1nc2cc(OCCN3CCCCC3C)ccc2o1
Oc1cccc(C2(c3ccc(O)c(Br)c3)CCCC2)c1
Cc1c(C)c2cc([N+](=O)[O-])ccc2nc1OCc1ccccc1
CC1N=C(c2ccccc2Cl)c2c(c3ccccc3oc2=O)O1
O=C(NCCSc1ccccc1)c1noc(-c2cc(N3CCC(O)C3)ccc2Cl)c1C(=O)Nc1ccc(F)cc1
CC1CC2CC(C)(C)OC2CCC2C(CCC(C)C=CC(C(C)CO)C(=O)C3CC(=O)OC3=O)C1C2
CNC(=O)C(C)CC(CC(C)C)NC(=O)CCC(N)C(=O)O
O=c1nc[nH]c2c1ncn2C1OC(C=CS(=O)(=O)c2ccc([N+](=O)[O-])cc2[N+](=O)[O-])C(OCC2CCOCC2)C1O
CCC(C)C1NC(=O)C(C(C)C)NC(=O)C(C(C)C)NC(=O)C(Cc2c[nH]c3ccccc23)NC1=O
CCCC(c1nnnn1CCF)N1CCCC1
CC(=O)CC=CC1COC(c2ccc(C(C)C)cc2)OC1C1=CCCCC1
COc1ccc2[nH]c(=O)c(CN(Cc3cc4ncccc4s3)CC(=O)O)cc2c1
O=C(c1ccc(Cl)o1)N(c1ccccc1)c1ccccc1
CC(C)(C)NC(=S)NCc1c(F)cccc1Cl
Nn1c(SC2CCCCC2)nnc1-c1ccoc1Cc1ccncc1
CC(C)(C)OC(=O)N1CCN(c2c(F)cc(F)cc2F)CC1
CC(CO)(CO)NCc1c2cc([N+](=O)[O-])ccc2nn1-c1ccc([N+](=O)[O-])c(Br)c1
N#Cc1ccc(-c2nc(NCc3ccco3)c3ccccc3n2)cc1
Cc1cccc(CNC(=O)c2cc3cc(Nc4nccc(-c5ncc[nH]5)n4)ccc3[nH]2)n1
O=C1NC(=O)C(=Cc2ccc(OCCc3ccc4ccccc4c3)cc2)S1
CNC1CC(C)C2(O)C3Cc4ccc(O)c5c4C2(CCN3CC3CC2)C1C5Cc1ccccc1
CCCCCC(=O)c1cc2c(cc1C(=O)OC)n(C)c(=O)c1ccccc12
O=C(O)COc1ccc2c(c1)C1=NCCN1CC2Cc1cc(Cl)ccc1O
CNC(=O)c1cccc(Oc2cccc(NC(=O)NCCCC(=O)O)c2)c1
COC(=O)c1c(N(Cc2ccccc2)S(=O)(=O)c2ccccc2)sc2c1CCCCCC2
O=Cc1cccc(OC2CC3CCC(C2)N3C)c1
N#Cc1cccc(Oc2ncccc2NC(=O)Nc2ccc(C(=O)O)cc2)c1
NCCc1ccc2[nH]c(=O)c3ccc(C(F)(F)F)cc3c2c1
CC(C(=O)NC(C(=O)NC(Cc1ccccc1)C(O)C(=O)N1CCCC1C(=O)O)C(C)O)N(C)C(=O)C(CC(C)C)NC(=O)C(N)Cc1ccccc1
O=C(C(=O)c1ccc(Cl)cc1)c1nc(-c2ccccc2)oc1-c1ccccc1
Oc1ccc(NC(=S)NN=Cc2cccc3ccccc23)c(O)c1
CC1CN(C(C)CO)C(=O)Cc2ccc(S(=O)(=O)N3CCC(C)CC3)cc2OC1CN(C)Cc1cccnc1
N#Cc1ccc(Cn2nnnc2CN2CCC3(CCCN(C(=O)c4ccccc4)C3)C2=O)cc1
Cc1cc(C)n(-c2ccc(S(=O)(=O)NC(Cc3ccccc3F)C(=O)O)cc2)n1
CCC1(O)C=CC(=O)C=C1OCCCCCCOc1ccc(C(=O)CCCCCCCCC)cc1
NC(CC(=O)N1CCCC1CNC(=O)N1CCCCC1)Cc1ccc(F)cc1
Cn1cc(Cl)c(C(=O)Nc2ncc(C(F)(F)F)cc2Cl)n1
CS(=O)(=O)Nc1ccc2cc(C(=O)N3CC(CCl)c4c3cc([N+](=O)[O-])c3cc(C(F)(F)F)ccc43)[nH]c2c1
COc1cc2nccc(Oc3ccc4c(CCC(=O)O)cccc4c3)c2cc1OC
CCOc1ccccc1NC(=O)CSc1n[nH]c(-c2cccnc2)n1
CCCCCC(=O)N(Cc1ccc(-c2ccccc2-c2nn[nH]n2)cc1)c1cccc(C(=O)O)c1
CCCCCn1cc(CN2CCN(N(Cc3cc(CC)c4cc(Cl)ccc4c3)S(C)(=O)=O)c3ccc(C)cc32)c(C)c1=O
CC(C)CC(C(=O)NC(Cc1ccccc1)C(O)C(N)Cc1ccccc1)C(N)=O
Cc1ccc(N2CCCO2)nc1-c1ccnc(N2CCOCC2)n1
Cc1ccccc1C(=O)C1=C(O)CC(C)(C)CC1=O
COc1ccccc1CNC(=O)c1ccc(N2CCCN(C)CC2)nc1N
O=c1nc[nH]c2c1[nH]c(=NNC(=S)Nc1ccccc1)[n+]2[O-]
CC(C)(Nc1ccc(C(=O)NC2CCCCC23CCCCC3)cc1)c1ccccc1
N=C(N)NCCCC1NC(=O)C(Cc2cccc3ccccc23)NC(=O)C2CCCN2C(=O)C(CCC2CCCCC2)NC(=O)C=CCC(C(C)(C)C)NC(=O)CNC(=O)C(N)COCC=CCCC(Cc2c[nH
O=C(CCN1CCCCCC1)Nc1ccc(NC(=O)c2ccc(-n3cccc3)cc2)cc1
CC1(C)Cc2ccc(S(=O)(=O)OCC(=O)N3CCCC3)cc2C1
C=C1C(C)=CCC2(C)OCC2C2C=C(CO)CC(OC(=O)CC)CC12
COC(=O)c1ccc(-c2cccc(F)c2)c(S(=O)(=O)NC(CO)NC(=O)c2cc(Cl)ccc2OC)c1
Cc1onc(-c2ccccc2)c1-c1ccc2noc(C(=O)N3CC4CC45C3CCC2C3CC5)c1
N#CCCN(CCC#N)c1nc2cc(F)cc(F)c2s1
COc1ccc2ccccc2c1CNCCN(C)C
CCCCS(=O)(=O)N1CCCC1C(=O)N1CCN(c2ccccc2N2CCCC2=O)CC1
Cc1ccc2c(c1)c(C=C1C(=O)NC(=O)NC1=O)c[n+]2C
Cc1cccc(Cn2cccc(C(=O)NCc3cccnc3)c2=O)c1
O=C(NC1CCC(CN2CCC(c3ccccc3OCCc3ccc(Cl)cc3)CC2)CC1)C1CCC1
NC(N)=NCCCC(NC(=O)c1cc2ccccc2[nH]1)C(=O)NC(CCCN=C(N)N)C(=O)NC(C=CC(=O)O)CC(=O)O
Cc1ccc(CC(=O)Nc2ccc(N3CCN(C(=O)c4ccccc4)CC3)cc2Cl)cc1
O=C(NCc1ccccc1)Nc1ncnc2[nH]cnc12
N#Cc1ccc(-c2ccc3c(c2)CC2(CCN(CC4CCCCC4)CC2)OC(=O)CN3CC(F)(F)F)cc1
CCCCCCCCCCCCCCCCCC[N+](C)(C)C
Cn1cccc1CNC(=O)c1cncc(OCc2cc(-c3cscn3)ccc2Cl)c1
CC(=O)N1CCCC1C(=O)Nc1nn(C)c2ccc(CN3CCNCC3)cc12
[C-]#[N+]C1c2ccsc2CCN1C(=O)c1cc(C)nn1C
CCCC(C(=O)NCCCCCCCC(=N)N)C(=O)NCCCCC(NC(=O)C(CC(=O)O)NC(=O)C=Cc1cnc2ccccc2n1)C(C)CC
O=C1CC(C(=O)Nc2ccc(Oc3ccnc4sc(-c5ncc(C(F)(F)F)cc5Cl)cn34)cc2)CN1
N#CC(CC#N)C1OC(n2ccc(N)nc2=O)C(O)C1O
CCc1cccc(NCc2nc(-c3cc[nH]n3)cn3c(=O)cc(N4CCOCC4)nc23)c1
O=C1NC(=O)N(CCN2CCN(c3ccc([N+](=O)[O-])cc3)CC2)CN1Cc1ccccc1
CCN1CCN(C(=O)CN2C(=O)NC3(CCC(C)SC3)C2=O)CC1
CC1Oc2ccccc2N(CC(=O)NC2CCCC2)C1=O
COc1cccc(Nc2nc(-c3ccccc3)sc2C)c1
COCC(=O)N1CCC2(CC1)CC(N(C)C)CO2
CNc1nc(NC(=O)NS(=O)(=O)C=Cc2ccc(Cl)cc2)ncc1C#N
COc1ccc(C=C2SC(N3CCN(Cc4ccc(OC)cc4)CC3)=NC2=O)cc1
CCC(C)C1c2cc(NCc3ccccc3C(F)(F)F)c(C)c(NCC3CCCCC3)c2OCC1C
CCCCCCNC(=O)OCC1OCC(OCc2ccc(OCCc3nc(-c4ccsc4)oc3C)cc2)C(OC(=O)CC(C)C)C1OCCCCCCCC
COC(=O)C12CC3CC(C1)CN(CCCCOCc1ccccc1)C3=C2C(=O)OC
Cc1ccc(OCC2CCN(c3nc4ccccc4n4cccc34)CC2)cn1
Cn1c(-c2cnc3[nH]ccc3c2)cnc1Nc1cccc(C#N)c1
CC1CCCCC1NC(=O)c1ccc2c(c1)N(CCN1CCCC1)C(=O)c1ccccc1S2
CC(C)(C)OC(=O)NCc1cc2n(n1)CCN(Cc1nccs1)C2
O=C(O)c1cccc(NC(=O)c2c(F)c(F)c(F)c(F)c2F)c1
CCCC(O)C1C=CC(O)CC(=O)O1
CCC(C)C1Oc2ccc(N)cc2C(CC(=O)OC)C1CC(=O)O
Cn1nc([N+](=O)[O-])nc1SCC(=O)c1ccc(Br)cc1
NCC1CCC(C(=O)N2CCCC2C#Cc2cc3cncn3cc2F)CC1
Cc1cc(CNC(=O)CCc2c[nH]c3ccccc23)nn1Cc1ccccc1
NC1(C(=O)Nc2ccc(Br)cc2)CCCN(C(=O)c2cccc3c2CCC3)C1
COc1cccc(N2C(=O)NC(=O)C(=CCC(Br)C(=O)OCc3ccccc3)C2=O)c1
CC1(C(=O)N2CCN(c3cccc(C(F)(F)F)c3)CC2)Cc2ccccc2O1
O=c1ccn(CC2COc3ccccc3-2)cc1
Cc1ccc(NC(=O)c2snc(C(N)=O)c2N)cc1
CC(OCC(O)CN1CC2CCC(OCc3cccc(F)c3)C2C1)c1ccc(F)c(F)c1
COc1ccc(NC(=O)CSc2csc3nc4ccccc4nc23)cc1OC
CS(=O)(=O)c1ccc(-c2csnn2)cc1
CN(C)c1ccc(-c2ncnn2-c2ccc(F)cc2C2=NC(=NC(C)C)N=C2OC(c2cccs2)c2cccs2)cc1
CC(C(=O)O)N(CC(OC(=O)c1ccccc1C)C(=O)NCc1ccco1)C(=O)NC(CC(=O)O)C(=O)NCCCc1ccccc1Br
Cc1ccc(OC(=O)N2CCCC2)cc1C
O=C(c1cnc(-c2ccccc2)s1)N1CCC(N2CCC(Oc3ccc(Cl)cc3)CC2)CC1
CC(=O)OC1C(n2cc(C)c(=O)[nH]c2=O)OC2CC1C2(C)C
O=c1oc2ccccc2n1Cc1ccc(Cl)cc1
COc1cc2cc(C)c(=O)oc2cc1OCCCCCCCCCCCCCCCCCCCCN(C)C
CCCCCCCCCCCCCCCCCC(=O)OC(CC(=O)N(C)C)C(=O)OC
CCCc1c(-c2nnc(CC(C)C)o2)c(-c2ccc(Cl)cc2Cl)nn1CCO
O=c1[nH]c2ccc(N3CCn4nc(CNCc5ccc(F)cc5)nc43)c(Cl)c2s1
COc1cc2c(cc1NC(=O)COC(=O)c1ccccc1Cl)n(C)c(=O)n2C
CC(NC(=O)C(Cc1nc2ccccc2[nH]1)NC(=O)C(Cc1ccccc1)NC(=O)CN)C(=O)N1CCN(C(=O)C(CO)NC(N)=O)CC1
CCOC(=O)n1cc(-c2ccccc2C)nc1NCc1ccccn1
COc1cc2c(cc1Br)cc1n2CC(NC(=O)c2cccc(Br)c2)CN1
CN(C(=O)Cn1c(-c2cccs2)cc2ccccc21)C(C)(C)C
O=C(Cc1ccc(Cl)cc1)CCCOc1ccc(O)c(C(O)c2ccc(O)c(O)c2)c1
Cc1cccc(NC(=O)Nc2ccc(-c3nnc4n3-c3cccnc3Nc3ccccc3-4)cc2)c1
O=C(c1cccnc1Sc1c[nH]c2ccccc12)N1CCN(c2ccccn2)CC1
CCN1CCN(C(CNC(=O)c2cccc(NC(=O)Cn3[nH]c(SC)n3)c2)c2ccc(Cl)cc2)CC1
CCCCN1CCC(OC(=O)c2ccco2)CC1
COc1ccc2cc(CC(=O)NCC(CO)Nc3ccccc3)c(NCCO)cc2c1
CC(NC(=O)CC1C(=O)NCCN1CC1CCC1)C(=O)N1CCCC2CC3(CC2)OC(=O)C(NC(=O)c2ccc(C(=O)NS(=O)(=O)Cc4ccccc4)cc2)CC31
Cc1nccn1C(C)Cn1c(O)c2ccccc2nc1=S
CC(=O)NCCc1cc2cc3c(cc2[nH]c1=O)OCO3
CC(C)(O)Cc1c(-c2ccc(OCCN3CCOCC3)cc2)sc2ccccc12
CCCC(=O)OCNCCOc1ccc2oc(-c3cccs3)cc(=O)c2c1
O=C(Nc1ccc(F)cc1)c1c(NCc2cccnc2)sc2c1CCCCC2
COc1ccccc1C(C)C1CCC2C3CCC4CC(=O)CCC4(C)C3CCC12C
COC(=O)C1CCN(C(=S)N(Cc2ccccc2)Cc2ccccc2)C2CCCCC21
c1ccc(C2=NN(c3nc(-c4ccccc4)cs3)c3ccccc32)cc1
CNC(=O)n1cnc2c(NCc3ccc(-n4ccnc4)cc3)nc(Cl)cc21
CCCN(CCC)CCNC(=O)c1ccc(-c2ccccc2CNC(=O)c2ccc(NC3CCN(C)CC3)cc2)nc1
CC1CC=CC2CCC3C(=CCC4C(C)C(OC(=O)c5ccc(Cl)cc5)CCC34C)C21
CS(=O)(=O)Cc1cccc(C(=O)Nc2ccc3c(c2)S(=O)(=O)c2ccccc2N3)c1
COC1CC(N2CCN(c3ccc([N+](=O)[O-])cc3)CC2)C(C)(C)C1
CC(=O)OC1C(O)CCCCC(O)C2OC3(CCC4CC(O)CCC43C)C12
CCN(Cc1ccc(OC)c(Cl)c1)C(=O)c1cnn2c1NC(c1ccccc1)CC2C(F)(F)F
CC(C)CC1(CCc2cccc3ccccc23)C(=O)NC(=O)N(C)C1=O
COc1ccc(-n2c(-c3ccc(Cl)cc3Cl)nc3ccccc3c2=O)cc1
c1ccc(CSc2nc(N3CCOCC3)c3c(n2)c2ccccc2n3Cc2ccccc2)cc1
CNC(=S)COC(=O)COc1ccccc1F
Nc1c(C(=O)Nc2ccccc2)sc2[nH]c(C(=O)O)cc(=O)c12
CC1CCCCCCCCCCCCCCCC(C(=O)NO)C(C)CCCC(C)CC1
CCCCCCC(C)(C)C=CCC=CCCCC(=O)O
N=C(N)NCc1ccc(CC2NC(Cc3ccc(O)cc3)(CC(=O)NCCCCC3CCCCC3)C(=O)N2CCc2ccccc2)cc1
Cc1ccc(-c2c(C#Cc3cccc(C)c3)c3ccc(OCc4ccccn4)cc3n2C)cc1
CCCSC1=Nc2ccccc2C(=Nc2ccc(C)c(C(=O)O)c2)N1
CC1CN(c2cc3n(c2)CCc2cc(N)sc2-3)CC(C)O1
Cc1cccc(-c2ccccc2C(=O)Nc2ccc(Oc3cccc(C(=O)N(C)CCN4CCC(C)CC4)c3)c(F)c2)n1
CC(=O)N1CCc2c(sc3c2c(=O)n(-c2cccc(C)c2)c(=O)n3Cc2ccccc2)C1
C=CCC1C2Cc3c(Cl)ccc(C)c3C1N1CCOCC1C2
C=CCN1CCC(=O)Nc2ccc(Br)cc21
CCCCCCCCCCCCC(=O)c1c(C(=O)OCC)[n+]([O-])c2cc(C(F)(F)F)ccc2[n+]1[O-]
Nc1nc(=O)[nH]c2c1c(O)c(C=O)c[n+]2[O-]
CCCCCCCCc1c2[nH]c3ccccc3nc-2c2ccccc2c1=O
Cc1c(OCC(=O)NC2CCCCC2NC(=O)c2ccccc2)ccc2c(C(C)(C)C)cc(OCC(Cc3ccccc3)NCc3cccc(Cl)c3)cc12
CC1CN(C(C)CO)S(=O)(=O)Cc2ccc(-c3csc(N)n3)cc2OC1CN(C)C(=O)Nc1ccc(F)cc1
COc1ccc2c(c1OC)CCN(CCCCN
CN(CCCCN1C(=O)C2CC=CCC2C1=O)Cc1ccccc1
CCCN1CCn2c(C#Cc3ccccc3)cnc2C1=O
Cc1ccc(C(=O)N2CCCCC2c2noc(C3CC3)n2)cn1
COc1ccc(NC(=O)Cn2c(-c3ccc(F)cc3)c(C3CCCCC3)c3ccc(C(=O)Nc4ccc(C#N)cc4)cc32)cc1
Clc1ccc(C2COc3c(c4ccccc4oc3=O)C2)cc1
Cc1cc2c(cc1F)NC(=O)Cc1ncnn2C(C)C(=O)NCCN
CC1CN(CC(=O)Nc2cccc(Cl)c2)CCN1C(=O)Cc1ccc(F)c(F)c1
CCCc1nnc(NC(=O)CN2CCC(C(N)=O)CC2)s1
CCOc1ccc(NC(=O)CSc2nnc3n(Cc4ccc5c(c4)OCCO5)c(=O)n3c2C)c(OC)c1
C=CCn1cnnc1CN1CCCC(Cc2ncc[nH]2)C1
Cc1ccc(CN2CCC3Oc4ccccc4CCC32)cc1
CC(O)(CBr)c1ccc(C(=O)CCCCCCCCCCCC(=O)O)cc1Cl
COc1ccc(C(CNC(=O)c2ccc(N3CCCCC3)cc2)NC2CCCC2)cc1
COc1ccc(NC(=O)N2CCCC(Nc3ccc(Cl)cc3Cl)C2)cc1OC
CCOCN1C(=O)CC(C(=O)OC)C1c1cc(F)cc(F)c1
N#Cc1c(NC(=O)C2CCN(c3ccc([N+](=O)[O-])s3)CC2)sc2c1CCCCC2
CC1(C)CCC(=O)NN=C1C(=O)N(CCCCN)CCNC(=O)c1cc2cc(Cl)ccc2n1C
CN1CCOC2Cn3c(-c4ccc(Cl)cc4)c(-c4ccc(C=CC(=O)c5ccccc5)cc4)nc3C21
COc1cc2ncnc(Nc3nc4cccc(F)c4s3)c2cc1OC
COc1cccc2c1OCC(CNCC(=O)Nc1ccc3ccc4ccccc4c3c1)C2
COc1c(Cl)cccc1-c1cnc(=O)n(C2CCCC2)c1NC(C)=O
CC1=CCCC2(C)OC2CCC(C(C)=O)=C=CC(OC(C)=O)C(C)=CCCC(=O)O1
Cc1ccc(NCc2cn(CC3CCC3)c3ccc(Cl)cc23)cc1OCCN1CCCCC1
O=C(NCc1ccc(Cl)cc1)C1CCC(=O)N1Cc1ccccc1
NS(=O)(=O)c1ccc(CCN=Cc2ccccc2N)cc1
CC1COCCN1c1nc(N2CCOCC2CO)c2ccc(-c3ccsc3)nc2n1
CCCCCCC1(C)SC(=O)CO1
COc1ccc2nc(C)c3c(C)nc(-c4ccccc4C(F)(F)F)n3c2n1
CCSc1nnc(NC(=O)COc2ccc(F)cc2Cl)s1
CCC(C)C(N)C(=O)N1CCCC1C(=O)NCc1cc2ccccc2o1
CC(NC(=O)Cc1ccc(F)cc1)C(CC(=O)Nc1cc(Cl)ccc1O)NC(=O)c1ccccc1
Fc1cc2c(cc1Br)CCN(c1nc[nH]n1)C2
COC(=O)C1=C(C)NC(C)=C(C(=O)OCC(F)(F)F)C1c1c(F)cccc1F
C=CCn1c(CNC(=O)c2ccco2)nnc1SCC(=O)NCc1ccco1
CCCN1CCC=CC2Cc3nccn3C1C2
CCCC(=O)c1cnc2c(OC)cccc2c1Nc1ccc(N2CCN(C)CC2)cc1
CCn1c(=O)c2c(ncn2SSc2ccccc2N(CC)c2ccccc2)n(CCC)c1=O
COc1cc(C=Cc2cc(C)nc3ccccc23)cc(OC)c1
Cc1cc(N2CCCC2)nc(=O)c(S(=O)(=O)c2ccccc2)c1
Cc1ccc2c(c1)CN1CN3CCCCC3=C2C1=O
CC(C)c1ncc2n1CCN(CCOc1ccc3oc4ccc(CC5CCC(CCCCc6cccnc6)CC5)cc4c3c1)C2
CCn1cc(C(=O)O)c(=O)c2cc(Cn3c(=O)c(C#N)c4ccc(Br)cc4n3)ccc21
Cc1cc(C)cc(C(C)C)n1CC(=O)Nc1ccccc1C(=O)NC(C)(C)CCc1ccncc1
CCN(CC)c1ccc(NC(=O)c2cc(Cl)n[nH]2)cc1OC
COC(=O)c1cc(OC(C)=O)c(OC(C)=O)c2c1c(C(C)=O)cc1c2oc2ccccc2c1=O
Cc1nc(=O)[nH]c(N2CCn3c(C4CC4)ccc3C2)c1C(NC(=O)C1CC1)C(F)(F)F
Cc1ccc2[nH]c3c(c2c1)CCNC3c1ccccc1F
O=c1[nH]c2cc(C(F)(F)F)ccc2cc1-c1ccccc1F
Cc1ccc(S(=O)(=O)Nc2ccccc2-c2ccc(C(C)Nc3ccnc4cc(C(F)(F)F)nn34)cc2)cc1
Cc1ccc(C(=O)NC(=O)N2CCN(c3nnc(N4CC(C)OC(C)C4)c4ccccc34)CC2)cc1
O=C(Cn1cnc2c(oc3ccccc32)c1-c1ccccc1)N1CCCC1
CCCCNS(=O)(=O)c1cc(C(=O)NC(=N)N)ccc1OCCCCOc1ccc(Cn2ccc3cc([N+](=O)[O-])ccc32)cc1
O=C1c2ccc(N(CCCl)CCCl)cc2C(=O)N1c1ccccc1
CCOCn1cc(C(=O)NCc2ccc3c(c2)OCO3)c(=O)c2ccc(C)nc21
CON=C(C(=O)OC)c1ccccc1CSc1nnc(-c2ccncc2)n1C
Cc1ccc(C(=O)N2CCN(c3ccccc3)CC2)cc1S(=O)(=O)N(C)C
CC(NC1CCC(N2CCN(C(c3ccccc3)c3ccccc3)CC2)CC1)C(N)=O
O=C(OC1C[N+]2(CCc3ccccc3)CCC1CC2)C(O)(c1ccccc1)c1ccccc1
Cc1ccc(C(=O)COC(=O)COC(=O)c2ccccc2NC(=O)CC2CCCCC2)c(C)c1
CC(C)CC(NC(=O)C1OC(n2cnc3c(=O)[nH]c(N)nc32)C(O)C1O)C(N)=O
CC(OC(=O)c1ccc(-c2ccccc2)cc1)C(=O)NNc1ccccc1
CC(NP(C)(=O)O)C(=O)N1CCCC1C(=O)O
O=C(NCc1ccccn1)c1ccc(CN(C2CCCC2)S(=O)(=O)c2ccccc2)cc1
CN(Cc1ccccc1)c1c([N+](=O)[O-])nn(-c2ccccc2)c1C(=S)NCCC[N-][N+]#N
OC(CS)CO
COc1ccc(CCNC(=O)COC(=O)c2cn(CC(=O)N(C)C3CCCCC3)c3ccccc23)cc1OC
COc1cc(-c2nc(-c3ccc(OC)c(OC)c3)cs2)cc(OC)c1OC
O=S(=O)(NCc1ccc(-c2cccc(CNc3nccc(-c4ccoc4)n3)c2)cc1)c1ccc(CNS(=O)(=O)c2cccc(Cl)c2)cc1
Cc1cccc(C)c1NC(=O)C1(C)CCN1C(=S)Nc1ccccc1
CC(=O)c1ccc(C)cc1N1CCN(c2ccc(C(=O)NCC3(N4CCN(C)CC4)CC3)cc2)CC1
COc1ccccc1OC(=O)c1cccc(N)c1
COc1cc(C)ccc1OCc1oc(C)c2c1CCN(C)C2
O=C(NN=Cc1cccc([N+](=O)[O-])c1)c1ccc(=S)n2c1oc1ccccc12
Cn1c(=O)[nH]c(=O)c2c1nc(n1nnn(C3CCCC3)c1=O)n2CCN1CCCC1
O=S(=O)(c1ccc2c(c1)OCCO2)N1CCC(CCN2CCC(N3C(=O)c4cccc(-c5nnn[nH]5)c4C3=O)CC2)CC1
Fc1ccc(-c2[nH]ncc2-c2ccc3nncn3n2)cc1
O=C1NC(=O)C(=Cc2ccc(Cl)o2)C(=O)N1
CC(C)C(NC(=O)c1ccc([N+](=O)[O-])o1)C(=O)Nc1ccccc1[N+](=O)[O-]
CC[N+]1(C)CCN(C(=O)c2ccccc2C(=O)O)SC1
CCN(Cc1ccccc1)C(=O)C=Cc1cccc(Cl)c1Cl
CCCCCOCCCNCc1cc(-c2cccnc2)c(-c2ccc(CNC)cc2)[nH]1
CCOC(=O)C1OC12C(=O)Oc1cccc(O)c1C2=O
C=C1C(=O)OC2C(C)=CC=CC(O)CCC=CC(CC=CC=CC(=O)O1)OC(=O)c1ccccc12
CC(C)Cc1nc(N)nc(N)c1-c1cccc(NC(=O)NCCN(C)C)c1
CCN1C(=O)CC(C)(C)SC1C(=O)NCc1ccccc1F
COc1cccc(C(=O)NCc2ccccc2Cc2ccccc2)c1C
COC(=O)CCC(=O)C=CCC(C)C(OC(C)=O)C(C)C1=CC(=O)C(OC)=C2C1CCC13OC2C(OC(C)=O)C1CC3N(C=O)CCCN
CCOC(=O)c1cn2ncnc(Nc3ccc(C(=O)N(CC)CC)cc3)c2c1C(C)(C)CO
Cc1c(Br)cc2c(c1I)C(=O)c1c(O)cccc1C2=O
COc1ccc(S(=O)(=O)N2CCCCC2)cc1NC(=O)c1cnc(Oc2ccc3c(c2)CCC(c2ccccc2)O3)s1
CCn1c(=N)n(CC2=C(c3ccccc3)CS(=O)(=O)N2)c2ccccc21
Cc1cc2c(cc1COc1ccc(-c3ccc4cc(-c5cc(F)cc(F)c5)cnc4c3)c(C(=O)NCCN3CCOCC3)c1)OCC2
CCCCNC(=O)Oc1ccc(Cl)cc1C(N)=O
CCc1c[nH]c2c1C(=NNC(=S)Nc1ccccc1)CCC2
CC(C)CC(NC(=O)C(N)CC(=O)O)C(=O)NO
CCCc1cc(NCCn2ccnc2)n2ncnc2n1
CCOC(=O)C1OC1C(=O)Nc1ccccc1OC(F)(F)F
COc1ccc2c(c1)c(=O)c(C(=O)c1cccc3ccccc13)cn2C1OC(CN)C(O)C1O
COc1ccc(CC2C(=O)N(Cc3ccc(Cl)cc3Cl)C(=O)C2C)cc1OC
CCn1cnc2c1c(=O)n(CCO)c(=O)n2C
Fc1ccc([N+](=S)[O-])cc1Sc1nc(-c2ccccc2)ns1
Cc1ccc(C)c(C2CC(=O)NC(=N)N2)c1
c1cc(NC2CCCCC2)c(Nc2ncnc3cc(N4CCNCC4)ccc23)c(Cl)c1
CS(=O)(=O)NCc1ccc(CN2CC3CCN(C(=O)c4ccco4)CC32)o1
O=C(Cc1cccc(F)c1)Nc1cccc(-c2nc3ccccc3o2)c1
CC(C)COC(=O)C(C#N)C(=N)NO
CCN1CCN(CC(=O)NCc2ccco2)C2CS(=O)(=O)CC21
NCCCNCCCCNc1c2c(c(O)c3ccccc13)C(=O)c1ccccc1C2=O
CCOC(=O)C1N(C(=O)COc2ccccc2)CC(C)(OC)C1C
Cc1cc2nc[nH]c(Nc3ccc4c(c3)c(-c3c[n+]5ccccc5c4OCCN)cn3)c2cc1C
CCOCCOC(=O)c1cccn1S(=O)(=O)c1ccccc1-c1ccccc1
CN1CCN(CCCNC(=O)CCc2nnc3n2CCC3)CC1
Cc1cc2c(c(=O)[nH]1)CC1C3CC4CCC4(CN(C)C)C(C3)C1C2
CCNCC(=O)Nc1ccc(Cn2c3c(c4ccccc42)CN(C(C)C)CC3)cc1
O=c1nc2n(C3CCCCC3)c3ccccc3c-2nc(=N[N+](=O)[O-])c1O
CC(C)(C)c1ccc(C=CC(=O)Nc2nc3cc(OCC4CC4)ccc3[nH]2)cc1
COc1ccc(C(=O)c2cc3c(N)nc(N)nc3o2)cc1OC
COCCN1C(=O)C(=Cc2cccn2C)SC1=S
CCn1nc(C(=O)NCC(c2cccc(-c3ccccc3)c2)N(C)C)n2nc(-c3ccco3)nc12
CCOC(=O)C1CCN(c2nc(SCc3c(F)cccc3F)nc3c(F)cc(I)cc23)CC1
C#CC(O)C1SCCS1
Cc1cc(CO)c(C(=O)N(C)C2CCN(C3c4ccc(Cl)cc4CCc4cccnc43)C2)cc1
Cn1c(=O)c2c(-c3ccc(Oc4ccc(Cl)cc4)o3)nc(-c3cccnc3)[nH]c2nc1=O
O=C1CCCC(=O)C1=C(O)C1=NOC(Cc2ccccc2)C1
CNCCCC1=NC(C[N+](=O)[O-])c2cc3ccccc3cc2S1
O=C(O)CN(C1CCCCC1)S(=O)(=O)c1ccc(Br)cc1
O=c1ccn(C2OC(CO)C(O)C2O)c(=S)[nH]1
C=CC1(C)CC(=O)C2(O)C(C)(O1)C(O)C(OC(=O)Cc1nc3ccccc3[nH]1)C2
O=C(O)Cc1sc(-c2cccc(Cl)c2)nc1-c1ccccc1
COc1ccccc1N1CCN(CCC(=O)Nc2ccccc2)CC1
CCOC(=O)Cc1c(Cl)sc2ccccc12
N=C(N)c1ccc2[nH]c(-c3ccc(-c4cnc(N)[nH]4)s3)cc2c1
CC(C)n1c(=O)c(-c2csc(N)c2)cc2cnc(NC3CC3)nc21
CN(C)S(=O)(=O)c1cccc(NC(=O)CCNC(=O)c2ccccc2F)c1
CCN(CC)CC1CCCC(=Cc2ccc(OC)cc2OC)C1=O
CC(=O)NCC1CN(c2ccc(-n3cncn3)c(F)c2)C(=O)O1
CC1CNC(=O)c2[nH]c(N(C)C)c(O)c12
CCCCCCCCCOC(=O)C(C)C1=NCCN1
CN(Cc1ccccc1F)C(N)=N[N+](=O)[O-]
C[N+]1(CCOC(=O)C2CCCN2CCC2CCC(NC(=O)C=Cc3ccccc3)CC2)CCCCC1
CC(C)(O)c1nc2cc(-c3cn(C)c4ccccc34)ccc2c(=O)n1Cc1ccccc1
CCCOC(=O)C(NC(=O)C(N)COCc1ccccc1)C(C)C
CCCC12CC3(OCC1C)C2(O)COC3O
Cc1ccccc1C=CC(=O)OCC(=O)NCc1ccc(Cl)cc1
CN1CCCN(CCNC(=O)c2nnn(Cc3ccc(Cl)c(Cl)c3)c2C2CCN(Cc3ccccc3)CC2)CC1
CC(C)CNC(=O)CSc1nc2ccsc2c(=O)n1Cc1ccco1
Cc1nn(-c2cc(=O)n3cc(C(=O)N4CC(C)CC(C)C4)ccc3n2)cc1C(F)(F)F
COc1cccc(OCc2ccc3n[nH]c(=O)n3n2)c1
CCc1sc(NC(=O)c2ccco2)sc1=S
CC(=O)N1N=C(c2ccccc2)NC1c1cccnc1
CC(=O)C1C(OC(=O)c2ccccc2)C(OC(=O)C=Cc2ccccc2)C2(C)C(OC(=O)C=Cc3ccc(O)cc3)CCC12
CC(Cl)C(=O)c1cnc2cccc(N3CC(C)NC(C)C3)c2c1Nc1ccc(S(C)(=O)=O)cc1
CC(C)c1ccc(N)cc1NC(=O)c1ccc(C(F)(F)F)c(Cl)c1
Cc1ccc(S(=O)(=O)N(CCN(C)C)C(CN2CCSCC2)c2ccc3ccccc3c2)cc1
O=C(NNS(=O)(=O)c1ccccc1)c1ccc(Cl)c(Cl)c1
CCOC(=O)c1ccccc1NC(=O)Cn1nnc(-c2ccc(C)cc2)n1
CCOC1=NN(C(C)=O)c2ccc(O)cc2O1
Cc1c(CN(C)C)c2c3ccccc3n(C(=O)c3ccccc3)c2n1Cc1ccc(C(C)C)cc1
O=C(Nc1ccc(Cn2cncc2CC(=O)Nc2cccc(C(F)(F)F)c2)cc1)c1ccc2ccccc2c1
CC(=O)N1CCN(c2ccc(NC(=O)Nc3ccccc3Cl)cc2)CC1
Cc1nccn1C1CCC(NC(=O)C(O)(Cn2cncn2)c2ccc(F)cc2F)CC1
Cc1cccc(NC(=O)CS(=O)c2n[nH]c3c2CN(C(=O)Cc2ccc(F)cc2)C3)n1
COc1ccc(-n2c(SCC#N)nnc2-c2cc3ccccc3[nH]c2=O)cc1
COC(=O)c1ccccc1OC(=O)C1CCCCN1S(=O)(=O)c1cccc(NC(C)=O)c1
CCCCCCCCCCCCCC(=O)Oc1ccc(Cl)c(C(=O)NC(Cc2ccccc2)C(=O)NC(Cc2ccc(O)cc2)C(=O)Nc2cnccn2)c1
Cc1ccc(NC(=O)c2oc3ccccc3c2NC(=O)c2ccccc2O)cc1
CCC(NC(=O)c1ccc(Cl)cc1Cl)c1cnn(C)c1
COc1cc2c(cc1OC)C(=O)C(c1ccccc1)(S(=O)(=O)NS(=O)(=O)c1ccccc1)CC2
COC(=O)N1CCCCC1C(=O)N1CCCCC1
O=C1c2ccccc2C(=O)N1C1CCc2cc(Br)ccc2N1
CC(C)Nc1nc(N2CCOCC2)nc(N2CCOCC2)n1
CCOC(=O)c1c(NC2OC(OC3(COC)CC(O)C(O)C3O)SC3CC(N)CC(N)C3C2)sc2c1C(=O)C=CC2=O
CN1CCCC1CCCNCCNc1c2[nH]c=Cc3ccccc3c2[nH]c2ccccc12
CCCc1cc(=O)c2ccc(OCc3ccccc3)c(NC(=O)c3ccco3)c2o1
Cn1cnc2c(OCc3ccc(-c4ccccc4)cc3)nc(N3CCOCC3)nc21
CC(=O)c1c(C)n(CCCCC2CCCc3ccccc32)c2ccccc12
CCOc1cc2nc(-c3c(C)noc3C)[nH]c2cc1C(N)=O
CC(=CC(O)(CCCC12CCCCC1)CCC2O)CO
COc1ccc(N2CCN(CCNC(=O)c3ccc(OC)cc3OC)CC2)cc1
COC(=O)C1=COC(OC(C)=O)C2C1(C)CCC1C(=O)OC(c3ccoc3C(C)=O)CC12C
Nc1ccc2[nH]c(-c3ccc(C(Cc4ccccc4)Nc4ccnc5ccccc45)cc3)nc2c1
CCOC(=O)C(NC(C)=O)(Nc1ccccc1C)C(F)(F)F
OC(CNCC1CCCCC1)c1cccc(OCc2ccccn2)c1
COc1ccc2nc3ccccc3nc2c1
O=C(C=Cc1cccc([N+](=O)[O-])c1)NCCSSCCNC(=O)C(Cc1ccccc1)NS(=O)(=O)c1ccccc1
CC(C)(C)C(=O)OCc1ccccc1Br
Cc1ccc(C)c(NC(=O)C(CC(C)C)N2Cc3cccnc3Oc3ncnc(NCCO)c32)c1
COCC1CN(Cc2noc(C3CC3)n2)Cc2ccccc21
CCS(=O)(=O)Nc1ccncc1C(=O)NCc1ccccn1
Cc1ccn2cc(C(=O)NC(F)(F)F)nc2c1
Oc1ccc(C2Sc3cc(O)ccc3OC2c2ccc(Br)cc2)cc1
CN(Cc1ccccc1)CC(O)COc1ccccc1Cl
COCCNC(=O)CNC(=O)CCn1c(Cl)nc2ccccc21
CC1(C)CC(=O)n2c(=O)[nH]c3cccc(N2)C13
Cc1cccc(-c2ccccc2C=NNC(=N)N)c1
COc1ccc(C2CC(c3cc4c(cc3OC)=NOC(C)(C)C4)N=Cc3ccccc32)cc1
Cn1c(SCC(=O)Nc2ccc(C#N)cc2)nnc1-c1ccc(S)cc1
CCCCCc1nc(N)c2ncn(C3OC(COP(=O)(O)OP(=O)(O)OP(=O)(O)O)C(O)C3O)c2n1
CCCn1c(O)c2nc3ccccc3nc2c(C#N)c1=O
CCOC(=O)c1sc(NC(=O)CSc2nnc(CNC(=O)c3cccc(Br)c3)n2C)nc1C
O=C1N(Cc2cccnc2)C(Cc2ccccc2)C(O)C(O)C(Cc2ccccc2)N1Cc1ccc2[nH]ncc2c1
Cc1cc(-c2ccccn2)nc2sc3c(c12)CCN(CCc1ccccc1)C3(C)C
CCCCCCCCCCCCCCOc1ccc(C=CC(=O)NCc2ccccc2)cc1
CCCc1ccc(C(=O)Nc2nc3ccc(OCCOC4CCCCC4)cc3s2)cc1
O=C(O)CN1C(=O)CC(c2ccccc2)N(Cc2cccc(OCCCC(F)(F)C(F)(F)C(F)(F)F)c2)C1=O
CC(=O)NC(CSN(C)C)C(=O)O
CN(CC(=O)NCC1CCCO1)S(=O)(=O)c1ccc(F)cc1
Cc1nn(-c2ccccc2)c(Cl)c1C=C1Oc2ccccc2C1=O
CCCCCCCCCCCCCCc1ncnn1Cc1cccc(OC)c1
CC(C)CC(NC(=O)NC(C)C(=O)O)C(=O)NC(Cc1ccccc1)C(=O)NC(CC(C)C)C(=O)O
Cn1c(=O)[nH]c(=O)c2c1nc(OCc1ccccc1)n2CCCOc1ccc(Cl)cc1
Oc1ccc2c3c1OC1NC(C2)CC31
N=C(Nc1ccc2c(c1)C(=O)c1cc(S(=O)(=O)NC3CCN(Cc4ccccc4)CC3)ccc1O2)C1C2CC3CC(C2)CC1C3
Cc1ccc(CCCC(=O)NC(=CC=Cc2ccccc2)CCCCC(=O)O)cc1
Cc1onc(-c2ccccc2)c1C(=O)Nc1ccc(N2CCN(CC(O)(Cn3cncn3)c3ccc(F)cc3F)CC2)cc1
CC1C2CCC(O2)C1(C)CN1CCC(Cc2ccc(F)cc2)CC1
O=S(=O)(NCC1CCC(Cn2cnc3cncnc32)OC1CN1CCOCC1)c1ccccc1
CN1CCN(CCCNc2cc(NCCCl)c([N+](=O)[O-])c3[nH]ncc3c2=O)CC1
CCCC(=Nc1ccc2ncnc(Nc3ccc(Cl)cc3)c2c1)c1ccc(OC)cc1
O=C(C=Cc1ccc([N+](=O)[O-])cc1)c1ccc(F)cc1
C#CCn1cnc2c1c(=O)n(Cc1ccc(F)c(C(F)(F)F)c1)c(=O)n2CCSc1nnnn1C
CCc1ccc2[nH]c(Cn3cc4c(n3)CCC(CCOC(C)=O)C4)cc2c1
NCc1cnc(-n2ccc[nH]2)s1
COc1ccccc1CNC(=O)C1CCN(C(=O)c2ccc(-n3cnnn3)cc2)CC1
Cc1cc2oc(C(=O)N3CCCC3C(=O)O)cc(=O)c2cc1C
CCC1CCC2C(CCN2Cc2ccccc2O)O1
CCc1ccccc1NC(=O)COC(=O)c1c2c(=O)n3ccccc3nc2s1
Cc1ccc(-c2nn(-c3ccccc3)cc2C(=O)OC(C)C(=O)OC(C)C)cc1C
O=[N+]([O-])c1ccc(-n2ncc(C(O)C(O)CN3CCC4(CC3)OCc3ccccc34)c2-c2ccncc2)nc1
COC(=O)c1ccc(OC(=O)c2c(F)c(F)c(F)c(F)c2F)c(OC)c1
O=C(NN=Cc1ccncc1)c1ccccc1CO
CSc1ccc(OCC(=O)Nc2ccccc2NC(=O)c2cccc(C(=O)O)c2)cc1
CC(C)(C)C(=O)CN1CCCN=C1c1ccccc1
CCOC(=S)Nc1ccc2oc(-c3ccc(NC(=O)C4CCN(Cc5ccc(C6CC6)cc5)cc4)cc3c2)nc1
COC(=O)c1ccc(CSc2nnc(C)n2C2CC2)s1
O=c1[nH]c(=O)n(COCCO)cc1Cc1ccccc1
CN1CCC(C2CN(C(=O)N3CCCC3)CC2=O)CC1
Nc1cc(C(=O)O)sc1NC(=O)c1ccc(F)cc1
CCc1cc(C(C)=O)c(OC(C)=O)c(OC(C)=O)c1C(C)=O
COc1ccc(-c2cc(=O)c3cc4nc(-c5ccncc5)[nH]c4cc3[nH]2)cc1
Oc1ccc(Cl)cc1C=C1SC(=S)N1Cc1ccccc1
Cc1nc2cc(-n3ncc(C(=O)Nc4ccc5c(c4)OCO5)c3N)ccc2[nH]1
CN(C)CC(=O)Nc1cc2c(N)ncnc2n1COCCOCc1ccccc1
COc1cc(C(=O)N2CCN(C(=O)c3nsc4ccccc34)CC2)cc(OC)c1OC
O=C1Nc2ccccc2C(C#CC2(O)C[N-][N+]#N)=CC(=O)N12
Cc1ccc(CCNCc2cc3cnc(Nc4ccccc4)nc3n2C2CC2)cn1
CCN1CCN(c2cc3c(cc2F)c(=O)c(C(=O)O)cn3C(F)(F)F)CC1
COc1ccc(-c2cnc(NC(=O)C(F)(F)F)s2)cc1OC1CCCC1
Cc1ccc(-c2nc(CC(=O)NN=Cc3cccc(C(=O)NC(C)C)c3)no2)cc1
Cc1cccc(NC(=O)CN(C)C(=O)CN2C(=O)CCSc3ccc(S(=O)(=O)N4CCCCCC4)cc32)c1
CC(=O)OC1CCC2(C)C(CCC3(C)C2CC=C2C4C(C)C(C)CCC4(C)CCC23C)C1(C)C
COc1ccc(-n2c(N)cc(=O)n2-c2ccc(C)cc2)cc1
CN(Cc1ccccc1F)NC(=O)CCCn1c(Cl)nc2c(Cl)cccc21
CCOC(=O)c1sc2sc3c(c2c1N)NC(=O)CC3c1cccc(C)c1
CCCCOc1ccc2ccc(=O)oc2c1
O=C(O)CCNC(=O)c1ccc(F)c(Cl)c1
COC(=O)C1=C(C)NC(=S)NC1c1cn(S(=O)(=O)c2ccc(C)cc2)c2ccccc12
CCn1cc(C(=O)O)c(=O)c2cc(F)c(N3CCC(NC(=O)OCC4CCCO4)CC3)c(F)c21
COc1cc2c(Nc3ccc(F)c(Br)c3)ncnc2cc1OCCn1cnnn1
Cc1ccc(Nc2nc3c(N)ncnc3n2Cc2ccccc2F)c(C)c1
Cn1cnc2c(Nc3ccnc(NC4CCC(O)CC4)n3)nc(NC3CCC(O)CC3)nc21
O=C(NCCCc1ccccc1)c1ccccn1
N#[N+][N-]C1CCN(CCCCCCCCCCC(=O)O)CC1
Nc1nonc1-n1nnc(C(=O)NN=Cc2cccnc2)c1CN1CCOCC1
Cc1cc(C)n2nc(NS(=O)(=O)c3ccccc3)nc2n1
OCC1(Cc2ccc3ccccc3c2)CCN(Cc2noc(-c3ccccc3)n2)CC1
CCOc1ccc(CCNC(=O)C2CCN(C(=O)c3ccc(C)c(Cl)c3)CC2)cc1OCC
CC12CCC3(COC(=O)C(Cc4ccccc4)(CC(=O)c4ccccc4)CC3=CCC1CC=CCCCC(=O)O)O2
CCN1CCCC1
CCN(CC)S(=O)(=O)c1ccc(Nc2nc(Nc3c(OC)cc(OC)cc3OC)nc3ccncc23)cc1
CC1CCC2C(C)C(OCCCN3ON=C(c4ccc(Br)cc4)OC3O)C(=O)OC3OC4(C)CCC1C32OO4
O=C(NCCC1CCC1)c1ccc(C=C2Sc3c(-c4nccs4)n[nH]c3SC2=O)cc1
COc1cc2c(cc1OC)C(C)c1cc3ccc(O)c4c3n1CC24
O=c1oc2ccccc2cc1C=NNc1nn[nH]n1
CC(C)(C(=O)NC1C(=O)N2C(C(=O)[O-])=C(Cn3cc(-c4ccccc4)nn3)CCC12)c1nsc2ccccc12
Nc1ccc2c(CC(=O)NCCCCNc3nc(Nc4cccc(F)c4)no3)ccnc2c1
COc1ccc2c(c1O)OCc1cccc(c1OC(=O)C(C)C)SCCS2
CCCCCCCCCCCCN1CCc2ccccc2C1
CC(=Nn1c(N=Cc2ccc(Cl)cc2)c(Br)c2ccccc2c1=O)C(=O)NN1C(=O)CSC1=O
Cc1ccc(OCc2cc(-c3ccc(C(N)=O)cc3)cc(-c3ccc(F)cc3)n2)c(F)c1
O=C(Nc1nnc(-c2cccc([N+](=O)[O-])c2)s1)C1CCCCC1
N#CC1(O)CCC2C3CCC4=CC(=NO)CCC4C3CCC21C
c1cnn(Cc2ccccc2)c1
O=C(c1ccccc1)c1ccc(N2CCCC2)c([N+](=O)[O-])c1
COc1ccc(CNC(=O)c2csc(C(C)c3ccccc3C)n2)cc1
CN1CCN(c2cc(-c3ccoc3)nc3cc(-c4ccc(Cl)cc4)nn23)CC1
Cc1ccccc1-c1ccc2cc(N3CC4C=CC4C3)nc(N)c2c1
Oc1ccc(C2=Nc3ccc(F)cc3C2)cc1F
FC(F)(F)c1ccc(Cl)c(Cc2noc(-c3ccco3)n2)c1
CNC(=O)CCN1C(=O)C(C)(Cc2ccccc2C#N)NCC1Cc1ccccc1
COc1ccc(CNc2nc(OCCCc3ccccc3)nc(OCCNC(=O)COc3cc(C)cc(C)c3)n2)cc1
Cc1occ2c1C(Cn1cccn1)C(C)(C)N(CC(=O)NC1CCCC1)C2=O
O=C(c1nc2ccccc2c(=O)n1-c1ccccc1)N(CCCCN1CCN(c2ccccc2O)CC1)c1ccccn1
C#CC1(O)CCC2C3CCC4=CC(=O)CCC4=C3C(c3ccoc3)CC21C
CC(Cc1ccccc1)CN1CCCC(C(=O)Nc2ccc(Cl)cc2)C1
COc1cccc(S(=O)(=O)Nc2nnc(SCc3ncc(C)o3)s2)c1
CC(C)(C)Sc1nnc(CSc2nc3ccccc3[nH]2)o1
CCC1C2Cc3ccc(O)cc3C1(C)CCN2C(=O)CCN1CCCCC1
CN1CCCC1C(=O)NCc1ccc(Cl)cc1
CC(C)Cc1nc(N2CCN(c3ccc(F)cc3)CC3)nc(N3CCCC3)c2n1-c1ccc(F)cc1
CC(C(=O)O)(c1ccccc1F)c1ccccc1F
C=CC(C)=CCOc1ccc(C)c(C(=O)O)c1
CCN1CCC2(CC1)CN(c1ccnc3ccccc13)C(=O)N2C
Cc1ccc2cc(C=CC(=O)C=Cc3ccco3)oc(=O)c2c1
Cc1cc(C)nc(NC(=O)C2CCN(Cc3ccccc3)CC2)n1
COc1cc(OC)c2nc3ccc(OC)cc3c(NCCCN(C)C)c2c1
O=C(CSc1ncnc2sc3c(c12)CCCCC3)N1CCN(c2ccccc2OCCCO)CC1
CC(NC(=O)NC1CCCCC1)C1CCCCC1
C#CC1CCC(NC(=O)Cn2cc(CC(C)NC(C)=O)nn2)CN1C(=O)c1ccccc1
NC1NC(=O)c2cc3c(cc2N1)OCO3
CCCCNC(=O)OCC1OC(n2cc(C)c(=O)[nH]c2=O)CC1O
O=c1cc(-c2ccc3[nH]ncc3c2)ccn1CC1CC1
N#Cc1ccc(C2OCC(C3CO3)OC2O)cc1
CNC1CCN(c2ccc(N3CC4C(C3)OCC4n3cc(C(N)=O)c4nc3cc3[nH]ncc34)cc2)C1O
O=C(Nc1ccc(F)c(F)c1)C1CCN(C(=O)N2CC(=O)Nc3ccccc32)CC1
CC(C)c1csc(NC(=O)Cn2c(SCC(=O)NC3CCCCC3)nc3ccccc3c2=O)n1
CCn1c(SCC(=O)N2CCOCC2)nnc1-c1cnccn1
CC(C)c1nnc(NCCCN2CCN(c3cccc(Cl)c3)CC2)s1
CCc1ncnc(-c2ccc(C(=O)N3CCN(CC)CC3)c(OCC)c2)c1C#Cc1ccc(N)nc1
Cc1nc2ccc(C(=O)NCC(C)(C)N3CCN(C)CC3)cc2s1
Cc1ccnc(N2CCC(C(=O)N3CCC(c4c[nH]c5ccccc45)CC3)CC2)n1
CCCS(=O)(=O)C1OC(COC(=O)c2ccccc2)C(OC(C)=O)C(OC(C)=O)C1OC(C)=O
O=C1c2ccccc2C(=O)N1CCCCN1CCN(c2cccc(Cl)c2Cl)CC1
O=C1c2cccnc2Oc2c1ccc1ccccc21
COc1cc(N2CCN(C)CC2)ccc1Nc1ncc2c(c1)N(C)c1ccnn1CC2
O=C(NCc1ccncc1)Nc1cccc(I)c1
COc1ccc(S(=O)(=O)NCC2Cc3ccccc3C2C(=O)NCc2ccccn2)cc1
Cc1oc(-c2ccccc2)nc1CCOc1ccc(CC2SC(=O)NC2=O)cc1
Cn1c(=O)c2nc(-c3ccc(OCc4cccs4)cc3)oc2n(C)c1=O
CCOCCN1CCC(C(=O)c2ccccc2Oc2ccc(S(C)(=O)=O)cc2)C(C)(C)C1
COCCC(=O)NC(C)C(=O)NC(C(=O)N1CCCC1C(=O)N1CCN(CCc2ccc(I)cc2)CC1)C(C)C
CCN(CC)c1ccc(C=Cc2c(C(=O)OC)cccc2[N+](=O)[O-])c2ccccc12
Cc1[nH]c(Cl)c(C(=O)NC2=NC(=O)C(=Cc3c[nH]c4ccccc34)C2c2ccc(F)cc2)c1C#N
COC1=NOC2(C1)c1sccc1OC(=N)C1CCCCN12
Oc1c(C(c2ccc(Cl)cc2)Cc2ccccc2)c2ccccc2c(=O)o1
Cc1ncsc1C(=O)NC(=S)Nc1ccc(C)c(S(=O)(=O)N2CCOCC2)c1
COC(=O)c1cc2c(Nc3ccc(S(C)(=O)=O)cc3F)ncnc2[nH]1
Cc1cc(C)[n+](CC(=O)Nc2nccs2)c(=O)[nH]1
O=C(O)c1c(O)c(-c2ccccc2)nc2ccc(N3C(=O)c4ccccc4C3=O)cc12
O=C(COC(=O)c1cc(S(=O)(=O)NCc2ccccc2)ccc1N1CCCC1)Nc1ccc(C(=O)O)cc1F
Oc1cccc(Nc2nn3cnnc3c3ccccc23)c1
Cc1cccc(C)c1NC(=O)C(=O)c1c[nH]c2ccccc12
NC(=O)c1cc(-c2cncnc2)n(-c2ccccc2)n1
c1ccc(Oc2ccc(N3CCSCC3)cc2)cc1
COc1ccc2c(c1)OCOCC(C)CNCC2
O=S1(=O)c2cccc3cccc(c23)N1CCCCN1CCCC1
CCOc1ccccc1NC(=O)N(Cc1ccccc1C)Cc1cc2cc(C)cc(C)c2[nH]c1=O
COc1ccc2c(c1)c1c(c2C2OC(COC(C)=O)C(O)C(O)C2O)OC(C)(C)C=C1
Cc1ccc(S(=O)(=O)c2sc(N)nc2-c2ccccc2)cc1
COCCCN1CC2(CCN(Cc3cc(F)ccc3F)CC2)CC1=O
CCOC(=O)CCC(NC(=O)c1ccc(NC2=Nc3cc(C(C)(C)C)ccc3N(CC(=O)NCc3ccccc3)C2=O)cc1)C(=O)O
O=C(O)COc1cc(-c2ccc3ccccc3n2)ccc1-c1cccc(F)c1
c1ccc2c(c1)CCc1cn[nH]c1C2
COc1cc2ncnc(Nc3cccc(OCC=CP(=O)(O)O)n3)c2cc1OC
O=C(c1ccccn1)C(=O)NCC1CCCCC1
CCNCCc1ccc(OCCCc2ccc(N)cc2)cc1
c1nc(CN2CCc3nc4ccccc4n3CC2)no1
OC(CSc1ccccn1)P(=O)(Oc1ccccc1)Oc1ccccc1
NCCn1cc(C(=O)c2ccc(OCc3ccccc3)cc2)c2ccccc21
O=C(O)c1cc(S(=O)(=O)N2CCCCCC2)cc([N+](=O)[O-])c1
CCC(NC(=O)N1C2CCC1CC(OC(=O)C(C)(C)C)C2)c1ccccc1
Cc1ccc(N2CCN(C(=O)c3cccc4c(N)c(OC)c(O)cc34)CC2)cc1
CCN(CC)C(=O)N(C)CC1(O)CCN(Cc2ccccc2C)CC1
Cc1ccc(C2(c3nnc(C4CCCO4)o3)CCCN(C(=O)c3ccc4c(c3)OCCO4)C2)cc1
O=C(O)Cc1n[nH]c2c1C(c1ccc(OCc3cc(=O)oc4ccccc34)cc1)C(C(=O)O)N(Cc1ccco1)C2=O
O=C1CSC(N=Nc2ccc(C(F)(F)F)cc2[N+](=O)[O-])=C1c1ccccc1
c1ccc2c(CCN3CCCC3Cn3cccn3)oc(NCCNCC3CC3)c2c1
CCc1ccccc1NC(=O)c1cccc(NC(=O)c2cccc(CN(Cc3ccccc3)S(C)(=O)=O)c2)c1
CCOc1ccc(S(=O)(=O)N2CC(C)OC(=O)C2C)cc1
O=C(C=Cc1ccccc1Br)NS(=O)(=O)c1ccc(Cl)s1
CCCCCCCc1cccc(Sc2ccc(C=CCN(C)C)c3cc(N)ccc23)c1
CC1CN(C(C)CO)C(=O)c2cccc(NC(=O)N3CCCCC3)c2OC1CN(C)Cc1ccc(C(F)(F)F)cc1
Cc1cccc(C2CCN(C(=O)c3ocnc3-c3ccc4c(c3)OCCO4)CC2)c1
COc1cccc(COc2nc(CCCC3CCC(Cc4ccccc4)O3)c[nH]2)c1
CC(=O)NN1CCC(c2nc(-c3ccoc3)no2)CC1
COc1ccc(Nc2nnc(-c3ccc(F)cc3)c3ccccc23)cc1
CCN1C(=O)C(=O)N(c2ccccc2)C1=O
O=c1nc[nH]c2c1ncn2CCN1CCN(c2ccc([N+](=O)[O-])cc2)CC1
Cc1cc(-c2n[nH]c3cc(NC(=O)NC4CN(C)CC4=O)ncc23)ccn1
O=C(CSc1nc(=O)cc(N)[nH]1)Nc1ccccc1
CC(C)CC(CN(C)C(=O)C1CCN(C(=O)c2sccc2OCc2cccc3ccccc23)CC1)NC(=O)C1CCCCC1C(=O)O
Cc1ccc(S(=O)(=O)NCCOc2ccc(C)cc2)cc1
CNC(=O)c1ccc(NC(=O)NC(=O)CCc2cccc(OC)c2)cc1
CCOP(=O)(CCCc1ccc(OCCCc2nc(-c3ccc(F)cc3)c(N)o2)nn1)OCC
O=c1cnn(-c2ccc(Cl)cc2OCC2CC2)c(=O)[nH]1
COc1cc2c(=O)n(CCN(Cc3ccccc3)c3ccccc3)c3c4ccccc4nc-3c2oc1=O
Cn1ncc(C(=O)NC2CCC3CN2CC3c2ccc(Cl)cc2)c1N
CCNCC1Nc2ccc(Br)cc2C(=O)N1CC
COC(=O)c1ccc2nc(-c3cc(OC)c(OC)c(OC)c3)c(Cc3ccccc3)n2c1
CCCCN(CCCC)CC(O)c1cc2c3ccccc3[nH]c2cn1CC#N
N#Cc1ccccc1NC(=O)CSc1nc2ccsc2c(=O)n1Cc1ccco1
CCc1ccc(N=Nc2ccccc2C(=O)O)cc1
CCc1c(C)[nH]c(C=C2C(=O)Nc3ccccc32)c1C
N#Cc1cn(-c2ccc(-c3ccc(C(N)=O)cc3)cc2)c2cc(C(=N)N)ccc12
Cc1ccc(S(=O)(=O)N(C)C)cc1NC(=O)C1CCN(S(=O)(=O)c2cccc3nonc23)CC1
CCN(C(=O)CSc1ccc(NC(C)=O)o1)C1CCS(=O)(=O)C1
COc1ccc(CNC(=O)NCCCN2CCN(c3cccc(Cl)c3OC)CC2)cc1
O=C(CC(=O)NC(Cc1c[nH]c2ccccc12)C(=O)O)NCCCCS(=O)(=O)C(=NO)Cc1ccc2cccnc2c1
CC12CCC(c3ccc(Br)cc3)CC1CCC1C2CCC2(C)C(CCC(N)=O)CCC12O
CCOC(=O)C1C(=COCCC(=O)O)NC(c2ccc(OC)cc2)C2C(=O)N(C)C(=O)C12
COc1ccc2c(c1)C1(CCN(C(=O)N1Cc3ccccc3C)CC1)C2
Cc1cccc(Nc2cccc(Cl)c2)c1C
COc1ccc(-c2nnnn2Cc2ccc(OC)c(OC)c2)cc1
Cc1ccc2[nH]c3c(c2c1)CN(C(=O)C(C)(C)O)CC3
CSc1ccc(CNC(=O)N2CCC(=O)NC2=O)cc1
Nc1nc(=O)c2[nH]nc(-c3ccccc3F)c2[nH]1
c1ccc2c(c1)nc(NCc1ccc(N3CCNCC3)cc1)n1cccc21
CC(=O)NC1CSSC(C)(C)C(C(N)=O)NC(=O)C2CCCN2C(=O)C1C
O=C(NO)C1(Cc2c[nH]c3ccccc23)CCCC1
CC(C)CCCC(C)C1C(O)CC2C3CCc4cc(O)ccc4C3CCC21C
Cc1ccc(NC(=O)COC(=O)Cn2cnc3c2c(=O)n(C)c(=O)n3C)cc1C
CCCCCCCCCCCC(=O)NCC1CC(C)C2C(O1)OC1C(O)=CC3CC4CC5(CCC4(OC5OC(C)C(O)C4OC(=O)CCl)C4(C)C)C(OC)OC3(O)C12C
Cc1ccc(CNC(=O)C2CCN(C(=O)c3cc4ccccc4oc3=O)CC2)cc1
CC1(C)CCC(C(=O)OCCOCCOCCSCCC(C=CC(=O)O)CC2CC3CCC(C2)O3)O1
CCn1c(COc2ccc(Cl)cc2Cl)nc2ccccc21
O=C(O)CCc1ccc(OCC(=O)OCc2cc(Oc3ccc(Br)cc3)on2)cc1
CC(C)C(NC1CCCCC1)C(=O)OCC(=O)N1CCCC1
CC(Cc1c[nH]c2ccccc12)NC(=S)Nc1cccc(F)c1O
CCCC(O)(CCC)c1ccc(-c2nsc(N)n2)cc1
CC(C)CCn1c(=O)c(C2=NCCCCC2)cn(CCCN2CCN(c3cccc(Cl)c3Cl)CC2)c(=O)c1=O
O=C1C(c2ccccc2)=CN(Cc2ccc(F)cc2)C1c1cccc(Cl)c1
CC(=O)c1c(O)cc(O)cc1CC=C(C)CCC=C(C)C
CCNC(=O)COC(=O)c1cccc(N2CCCC2)c1
COC(=O)C(NC(=O)C(C)NC(=O)CC(NC(=O)C1CCCN1C(=O)CNC(C)=O)C(C)C)C(C)C
COCCN1CCCC1c1ccc(Cl)cc1
Cc1ccc2[nH]c(SCC(=O)N(C)CC(=O)NCC3CCCO3)nc2c1
Cc1nc(N2CCN(CC(=O)N3CCOCC3)CC2)c2cnn(C)c2n1
CCC(=O)Nc1ccc(S(=O)(=O)N2CC=C(OCCCN3CCOCC3)CC2)cc1
Cc1ncc([N+](=O)[O-])n1CCOC(NC(=O)c1ccccc1)C(=O)O
CC1CCC2C(C)C(Cn3cc(C(N)=O)c4ccccc43)CC3OC3OC(=O)C(Br)=CC=CC12C
Cc1cc(=O)n2cc(C)c(N(C)C)nc2n1
CC(NC(=O)c1ccc(-n2cnnn2)cc1)C(C)(C)C
COc1ccc(S(=O)(=O)N2CCN(CC(=O)Nc3ccc4c(c3)OCCO4)CC2)cc1
CSc1ccc2c(c1)CN1CC[N+]3([O-])CCc4c(C)c5ccccc5n4CC31C2=O
O=C(CN1CCOCC1)Nc1ccsc1
CC(NC(=S)NC(=O)C1CC(O)CN1Cc1ccccc1)C1CCCCC1
CSc1cncc(-c2ccc3c(c2)CCC3NC(=O)CN)c1
CC1CCCCN1C(=O)CN(C)S(=O)(=O)c1cccc2nonc12
CC(NC(=O)C1(C)CCCC2(C)C1CCC1C2CCC2(C)C1CC(O)C2(C)C)C1=CCOC1=O
O=C(NCCO)c1ccc(NS(=O)(=O)c2cccs2)cc1
O=C(C=CS(=O)(=O)c1cccc(C(F)(F)F)c1)Nc1ccc2ccccc2c1
O=C1CN(S(=O)(=O)c2ccc(F)cc2)c2cccnc2N1
CN1CCN(c2ccc(NC(=O)C3=CCCCC3)cc2[N+](=O)[O-])CC1
Nc1ncc(-c2ccc3nc(C4C(C(=O)O)C4)sc3c2)cn1
Cc1ccc2[nH]c(=O)c(CN(CCCN3CCOCC3)C(=O)NCc3ccccc3)cc2c1
CCC(=O)NCC1CC(Cn2nc(-c3nc4ccccc4[nH]3)c3c(N)ncnc32)CO1
Cc1cnc(N2CCSCC2)c2ccccc12
Cc1ccc(Nc2nccc(N)n2)cc1
ON=C(CNCC1CCS(=O)(=O)C1)C1CCCCC1
CCOC(=O)c1sc(Nc2cc(C)c(OC)c(C)c2)nc1Cl
O=c1cnn(-c2cc(Cl)c(S(=O)(=O)N3CCc4ccc(C(F)(F)F)cc43)c(NC3CCC3)c2)c(=O)[nH]1
COC(=O)C12CCC(C)C(C)C1C1=CCC3C(C)(C)C(OC4OC(C)C(OS(=O)(=O)O)C(O)C4O)CCC3(C)C1C2
COc1ccc2nccc(CN3CCC(c4noc5ccccc45)CC3)n2n1
Clc1ccc(NC(c2ccccc2)C(Cl)(Cl)Cl)cc1
CC(C)(Cc1cn(C2OCC(O)C(O)C2O)c2ccccc12)C(O)C(F)(F)F
O=C1CC(N2CCN(CC(O)c3ccc(Cl)c(Cl)c3)CC2)C(=O)N1c1ccc(Cl)cc1
COc1ccc(CC2(c3cccs3)NC(=O)N(CC(=O)NC3CCCC3)C2=O)cc1Cl
CC(C)(O)C1CCC2Cc3c(-c4ccc(F)cc4)ccnc3CC(C)(C(=O)O)NC2=N1
Cc1c(NC(NC(=O)c2cccc([N+](=O)[O-])c2)=NC(=O)c2ccccn2)cc(C#N)cc1[N+](=O)[O-]
O=C(NC1CCN(C(c2ccc(Cl)cc2)c2ccc(Cl)cc2)CC1)c1cccs1
NCC1OC(OC(C#Cc2ccccc2)C2CC(O)C(NC(=O)Cc3ccccc3)C(COCc3ccccc3)N2Cc2ccc3ccccc3c2)CC(O)C1NCCF
CC(C)CCOC(=O)c1c(F)cccc1NC(=O)c1ccc2c(c1)CCC2
CC(=O)NCCc1ccc(OCCCN2CCN(C)CC2)cc1
COc1ccccc1C(CC=CC(=O)NO)C(=O)O
CCc1ccccc1-c1noc(NC(=S)Nc2ccccc2)n1
CCc1ccc2c(c1C)CCC2C(C)C(=O)Nc1sc2c(c1C#N)CCC2
CC1CCCCOC(CN(C)C(=O)Nc2ccccc2)C(C)CN(C(C)CO)C(=O)c2cc(NC(=O)CNC(=O)OC(C)(C)C)ccc2O1
CC(CCC(=O)NC1CCC2(O)C3CCC4CC(O)CCC4(C)C3CC(O)C12C)C(C)C
CCCc1nnc(NS(=O)(=O)c2ccc(C)cc2)s1
O=c1oc2ccccc2c(O)c1C=NNc1ccccc1F
Cc1ccc(CNc2ccc(C(=O)NCCCn3ccnc3)cc2)cc1
CC(C)CCCCCCCCCCCCCCC(=O)OC1C(O)C(O)C(CO)OC1OC1OC(C)C(O)C(O)C1N
CCCCCCn1cc2c(nnn1NCc1ccccc1)c1ccccc12
CCN(CC)CCN=C(N)Nc1nc(-c2ccncc2)cs1
NNC(=O)c1cccc(-c2ccno2)n1
COc1ccccc1-c1cc(CNc2c(N)n(Cc3ccccc3)c(=O)[nH]c2=O)ccn1
Oc1c(Cl)cc(OCc2ccncc2)cc1-c1ccc(Cl)c(Cl)c1
COC(=O)c1ccc(OC(=O)COn2ccc(=O)cc2)cc1
CCN(CC)c1ccc2c(=O)c3c([nH]c4ccc(Cl)cc4c2=O)C=NC3C1
O=C(O)Cc1nc(SCCCC2CCN(Cc3ccccc3)CC2)n(C2CCCC2)c1-n1cnnn1
O=C(Nc1c(Cl)cccc1Cl)c1cnn2c1NC(c1cccnc1)CC2C(F)(F)F
O=C(CSc1nncn1-c1ccccc1)Nc1cnccc1N1CCOCC1
CC(=O)c1ccc2[nH]cc(CN3CCC4(CC3)CC(=O)C(NS(=O)(=O)c5ccc(Oc6ccncc6)cc5)C4)c2c1
Cc1nc(S(N)(=O)=O)ccc1C(c1ccccc1)N1CCN(C)CC1
CCN1CC2C3CCc4cc(OC)ccc4C3CCC2(C)C1=O
COc1ccc(C(=O)NCC(=O)OCC(=O)NCc2ccccc2)cc1
CC(=O)c1ccc2c(c1)CCCC2=O
CC(C)Sc1ccc(C(C)C)c(O)c1
COc1ncccc1C1CCCN1CCCOc1ccc(C#N)c(Cl)c1
CCC(=O)OC1C=C(COC(=O)c2ccccc2)C=C(C)C(C)CC(OC(C)=O)C2(OC(C)=O)C(OC(C)=O)CC3(CO3)C2(C)C=C(C)C1=O
O=C(O)C(F)(F)c1ccc(C(O)(C(F)(F)F)C(F)(F)F)cc1OCC1CC1
CCOC(Cc1ccc(OC(=O)N(CC)CC)cc1)C(=O)O
CCOC(=O)c1cc(=O)oc2cc(OCC(=O)Nc3ccc4c(c3)OCO4)ccc12
O=C(NCC12OC(CO)C(C1)C(c1ccc(F)cc1)O2)OCc1cc(C(F)(F)F)cc(C(F)(F)F)c1
CCCc1ccc(NC(=O)CCn2c(C)c3cnn(-c4ccccc4)c(=O)c3c2C)cc1
COc1ccccc1C(=O)N1CCCC(c2cc(C(=O)NC3CC3)ccc2NC(N)=O)C1
Cc1cccc(-c2nc(N)c3cc(N(C)C(=O)c4ccccc4)ccc3n2)n1
O=c1c2ccccc2oc2nc3n(n2c1=O)CCCCC3
COc1ccc(C(C)OCC2=CCC3C4CC=C5CC(OC(c6ccc(OC)cc6)CC5)CCC4(C)C3C2)cc1
O=C(NC1(c2cccs2)CCCC1)C1COc2ccccc2O1
Clc1ccc2oc3ccccc3c(=n3c(=S)[nH]c4ccccc43)c2c1
CN(C)c1cc2oc(-c3nccs3)nc2cc1-c1cn2cccnc2n1
Cc1noc(S(=O)(=O)C2(C(=O)N3CCN(c4ccc(F)cc4)CC3)CCC2)c1C
CCCn1c(=O)c2nc(-c3ccc(OCC(=O)N4N=C(c5ccccc5)CC4)cc3OCC)[nH]c2n(CCC)c1=O
O=C(CCc1ccc(CNCC(NC(=O)C2CCC(CNS(=O)(=O)c3ccccc3)CC2)COP(=O)(O)O)o1)OCc1ccccc1
N=C(N)NCCCC(NC(=O)CNC(=O)C(Cc1ccccc1)NC(=O)CCc1ccc(Br)cc1)C(=O)O
N#Cc1c(F)c(F)c(-c2csc(NC(=O)C3CCCC3)n2)c(F)c1F
O=C1C(=Cc2ccc(N3CCCC3)cc2)SC(=S)N1CC1CC1
CC1CCC2C(C)C(OCC(O)CSCCCSc3nc(=O)cc(C)[nH]3)OC3OC4(C)CCC1C32OO4
O=C(C(=O)N1CCN(C(=O)Cc2ccccc2)CC1)c1c(-c2ccccc2)n([O-])c2ccccc12
C=C(C)C1CCC2(C(=O)NCCN3CCCC3)CCC3(C)C(CCC4C5(C)CCC(OC(C)=O)C(C)(C)C5CCC43C)C12
Cc1ncc([N+](=O)[O-])n1CCNC(=O)C=Cc1cccs1
O=C1CCCC2=C1C(c1ccc(F)cc1)NC(c1cccc(Br)c1)C2
N=C(N)NCCCC1NC(=O)CNC(=O)CNC(=O)C(Cc2ccc(O)cc2)NC(=O)C(Cc2ccc(F)cc2)NC(=O)C(CC(=O)O)NC(=O)c2ccc(cc2)CC(C(=O)NC(CCCNC(=N)N)
CCN1CCN(c2cc(OC)c(N=Nc3ccc(Nc4nc(Oc5cc(F)ccc5I)cc(C(=O)OC)c4O)nc4cc(OC)ccc34)cc2)CC1
CNC(Cc1c(Cl)c(Cl)c(Cl)c(C#N)c1Cl)c1nc(OC)c(C)[nH]c1=O
O=c1c2ccccc2nnn1CSc1nnc(NCCO)s1
COc1ccc(NCCC(=O)NC(C)c2ccccc2)cc1
FC(F)(F)c1cc(F)c2[nH]c3c(c2c1)CNCCC3
CC1(C)CCCC(C)(C)C1
O=C(Nc1ccccc1)N1CCN(C(c2cccs2)c2nnnn2C2CCCCC2)CC1
CS(=O)c1cnn(CC2(C)CC(O)C(O)C(CO)O2)c1
CCCCCCCCCCCc1ccc(OCCCCCCP(=O)(O)O)c(-c2ccc(C)c(CC(C)C)c2)c1
CCCCCCn1c2ccccc2c2cc(C(=O)O)oc(=O)c21
CN(C)S(=O)(=O)NC(=O)N1CCCCC1
O=[N+]([O-])c1ccc(C2CC(c3ccc(Cl)cc3)=NN2c2ccccc2)cc1
COC1C(=O)C2C=C3CC3N(C)C(=O)C3C2C2C(OC(=O)c3ccccc3)C(OC)C21
COc1ccccc1N1CCN(C(=O)c2nnn(Cc3nc(-c4ccc(F)cc4F)c4ccccc4n3)c2C)C(=O)C1
CNC(=O)C1CCCN2CCCCC(NC(=O)c3cccc4[nH]ncc34)C(CC)(CCC1)CCCCNC(=O)C=CCC2
CN(C)CCCOc1ccc2c(c1)OCC2CNC1CCN(Cc2ccccc2)C1
CC(=O)N1CN(Cc2ccco2)C(=S)C1
CCCCCCCC(=O)NCC(CC(O)C(Cc1ccccc1)NC(=O)OC1COC2OCCC12)S(=O)(=O)Cc1ccccc1
O=C(COc1ccccc1-c1cccnc1)Nc1cccnc1
CC(=NNC(=O)c1cc2ccccc2[nH]1)c1ccc(C)nc1
CC(NC(=O)COC(=O)c1c(C)noc1C)c1ccccc1
CC(=O)N1C(C)CC=C2C3CCC4CC(OC(=O)Nc5cccc(OC(F)(F)F)c5)CCC4(C)C3CCC21C
CCCCN1C(=O)NC(=O)C2(CCNC2=O)C1=O
Cc1cccc2c1C(=O)N(CCN(C)C)C2=O
CC(C)(CN1CCCCC1)c1cccc(C2CN3CCC2CC3)c1
Fc1cccc(CN2CCC(NCc3nccc4ccccc34)CC2)c1
COc1c(N2CCCC(N)C2)c(F)c(N2Cc3ccc(-c4ccccc4)cc3C2=O)c(F)cc1C#N
CC(=O)c1ccc(OCC(O)CNCCOc2ccc(Oc3ccccc3)cc2)nc1
COc1ccc(C2CC(=O)Nc3c2c(=O)n(C)c2ccccc23)cc1
CC1=Cc2c(-c3ccc(OCC=C(C)C)c(O)c3)cc(COS(=O)(=O)O)c(O)c2C(=O)C1
Cc1cccc2cc(CN(CCCN3CCOCC3)C(=S)NCc3ccc(C)o3)c(=Nc3ccc(F)cc3)[nH]c12
O=c1c2c([nH]c3ccc(C(F)(F)F)cc13)CCC2CN1CCOCC1
CCCCN1CCCC1CC(=O)NCc1ccc(-c2ccc(CNC)s2)s1
Cc1ccc(C)c(N2CCN(C(=O)c3ccc(O)cc3)CC2)c1
CN1CCc2c[nH]c3cc(NC(=O)c4ccccc4Cl)cc(C(F)(F)F)c23
Clc1ccc(C2CC3CCC2N3)s1
COc1ccc(S(=O)(=O)N(CC(C)C)CC(O)C(Cc2ccccc2)NC(=O)C2(C(C)C)NC3CCCCN3C2=O)cc1
CN(C)C(=O)c1c(NC(=O)c2nc(C3CC3)cnc2Nc2cncnc2)cnn1C
O=C(O)C(=O)N(c1ccccc1)S(=O)(=O)c1ccc(-c2ccccc2)cc1
COc1cccc(N2C(=O)c3ccc(C(=O)O)cc3C2=O)c1
Cc1ccc2occ(C(N)=O)c(=O)c2c1
Cc1nc(-c2ccc(N3C(=O)CSC3c3ccccc3Cl)s2)no1
CCCCCCCCCCCC=C1CC(COP(=O)([O-])OCC[N+](C)(C)C)OC1
O=S(=O)(NCCCN1CCOCC1)C1CCCC1
COc1ccc(-c2cc(=O)c3c(O)cc(OC4OC(CO)C(O)C(O)C4O)cc3o2)cc1
COC(=O)c1ccc2c(c1)N(C(C)=O)CCC2
CNC(=O)C1CNC(C(=O)Nc2cc(Cl)cc(Cl)c2)CC1
C=CC(=O)NCc1nnnn1Cc1ccc(COS(=O)(=O)c2ccc3c(c2)OCO3)cc1
Cn1ccc(=O)n(CC(=O)NCCC(=O)N2NC(=O)C3CC=CCC3C2=O)c1=O
O=C(O)c1ncn2c1C(=O)c1cc(O)ccc1-2
NC(Cc1cccc(O)c1)C(=O)Nc1c(Cl)cccc1Cl
O=C(O)c1nn(Cc2cn(CCN3C(=O)C(=O)c4ccccc43)nn2)c2ccccc12
Cc1ccc(C(=O)N2CCC(N(C)Cc3ccsc3)C2)cc1
N=C(N)c1ccc(CNC(=O)CCCCNC(=O)Cn2c(CC(=O)O)c(-c3cccs3)nc2=O)cc1
CCOC(=O)c1c(C)n(CC)c2c(OC)ccc(C)c12
CC12CCC(C(N)=O)(C1)C2(C)C
CCSC(C)(C#N)C=CCC(=O)c1ccc(OC)cc1
OC1Cc2ccccc2C2C=CCC12
C=C1C(CCCc2ccccc2C(F)(F)F)=N[n+]2ncn(CCC(=O)O)c21
Nc1nccn2c(C3CCC3)nc(-c3ccc(Oc4ccc(Nc5ccnc6ccccc56)cc4)n3)cc12
CCCCN(CC)C(=O)CN1C=CC=CC=C(C(C)=O)C1c1cccc(OC)c1
CS(=O)(=O)c1ccc(CCC2CCCN2C(=O)Oc2ccc(F)c(F)c2)cc1
COc1ccc2c(c1O)C1(C(=O)N2)C(=O)N1c1cc(C)n(-c2ccncc2)c(=S)n1
Cc1cnc(CN(C)C(=O)NC(CO)CO)nc1-c1ccccc1
CCN1C(=O)c2nc(-c3ccc(N4CCN(C)CC4)cc3)n(C)c2C2CCCCC21
CC1CCC2(CC1)NC(=O)N(CC(=O)Nc1ccc(F)c(Cl)c1)C2=O
Oc1c(Br)cc(C=NNc2ccccn2)cc1O
CC1CN(C(C)CO)C(=O)c2cc(Br)cnc2OCCN(C)C(=O)c2ccccc2OC1
NS(=O)(=O)c1ccc(NC(=O)COC(=O)Cc2ccccc2[N+](=O)[O-])cc1
COc1ccc(O)c(C(=O)OCC(=O)N2c3ccccc3N=C(c3cccs3)C2C(=O)OCc2ccccc2)c1
CCc1c(C)sc2cc3c(cc12)NS(=O)(=O)CC3CO
CC(c1nnc(SCC(=O)N2CCCCCC2)o1)N1CCOCC1
CCCc1nc(CC)c(C(=O)OCC(=O)N=c2sc(-c3ccccc3)nn2C)n1Cc1ccc(-c2ccccc2C(=O)O)cc1
CC(C)S(=O)(=O)c1ccc(-n2[nH]nc(CCCO)c2=O)cn1
O=C(Nc1nnc(-c2ccccc2)o1)c1ccccc1F
CCCc1ncnc1C(=O)O
CCOc1ccc(S(=O)(=O)NCCCNCc2cc(C)cc3ccccc23)cc1
CNC(=S)n1ccnc1SC
COc1ccc(C=C2CN3C(=O)C4C5C=CC(C5)C4C3=NC2=O)c([N+](=O)[O-])c1O
CCOC(=O)c1oc2ccccc2c1NC(=O)COC(=O)c1ccc(NS(=O)(=O)C=CC(=O)OC)cc1
CCC(c1nnnn1CCc1ccccc1)N(Cc1ccc2c(c1)OCO2)Cc1cccnc1
Cc1ccc(S(=O)(=O)N(C)c2ccc(C)c(OCC(=O)NC3CCCC3)c2)cc1
Cc1cnc(CCNC(=S)Nc2ccc3[nH]ncc3c2)cc1C
COc1ccccc1NC(=O)C1CCC(C)C(C(=O)Nc2ccc3c(c2)OCO3)=C1
COc1cc(OC)cc(C(=O)NC(=S)N2CCN(Cc3ccc4c(c3)OCO4)CC2)c1
Cc1cc(-c2ccccc2)on1
COc1ccc(OC)c(CNc2ccnc(-c3ccc(N4CCOCC4)cc3)n2)c1
CCOC(=O)C1CC(=O)N(Cc2ccco2)C1CC(F)(F)C(F)(F)C(F)(F)C(F)(F)C(F)(F)C(F)(F)F
CCN(CC)c1ccc(C(=O)Nc2ncccn2)cc1
CCc1ncnc(-c2ccc(C(=O)N3CCC(C(F)(F)F)CC3)c(OC)c2)c1C#Cc1ccc(N)nc1
O=C(CN1CCC(n2cc(-c3ccc(F)cc3)o2)CC1)N1CCc2ccccc2C1
CCn1nc(C)c(C(=O)Nc2ccc(-c3ccccc3)s2)c1C
Cc1cccc(C2C(CO)N(C(=O)C2CCCN)C3CCCCC2)c1
CCCCNC(=O)C(=O)c1c[nH]c2ccccc12
O=C(NC1CC1)C1CCCN1C(=O)CC1CCCCC1
Cc1ccc(NC(=S)NCc2ccco2)cc1
C=C1CC(C)C(CC(c2ccccc2)c2ccccc2)OO1
CN(C)C(CNC(=O)c1nc2ccc([N+](=O)[O-])cc2[nH]1)c1ccccc1
N#Cc1cccc(CNCC2OC(n3ccc(=O)[nH]c3=O)C(O)C2O)c1
CCCC1OC(CC(O)C(C=CCCCCCCC)=NO)C(O)C(O)C1O
COC(=O)c1cn(-c2ccccc2)nc1NC(=O)c1cncc(N)c1
COc1ccc(C=Nn2cnnc2)cc1
CCCC(C)C(=O)OCn1nnnc1CN(C)C1CCCCC1
Cc1ccc(NC(=O)Cn2c(-c3ccc(OC(F)F)cc3)nc3ccc(C(=O)N4CCC(C)CC4)cc3c2=O)cc1Cl
O=C(Nc1ccc(F)cc1F)c1cc(C2CC2)on1
NCCCCNC(=O)C(N)CCCCNC(=N)N
CC(C)c1cc(CNC(=O)Cn2c(=O)n(Cc3ccccc3Cl)c(=O)n(C)c2=O)no1
CC1CCCCOC(CN(C)S(=O)(=O)c2ccc(F)cc2)C(C)CN(C(C)CO)C(=O)c2cc(NC(=O)Nc3ccccc3)ccc2O1
Cc1ccc(S(=O)(=O)Nc2cnn(O)c2S(N)(=O)=O)cc1
O=c1[nH]c2cc(Cl)ccc2cc1O
Cc1[nH]c2ccccc2c1CN=C1CC(C)=NN(C)C1=O
CC1(C)OC2CC3C(CC2=O)NCC3N1C(=O)C1CC(COC(=O)c2ccccc2)(C2CC2)C1
Nc1ccn(C2OC(CO)C(O)C2(F)F)c(=O)n1
NCc1cccc(OC2CCN(CCn3ncc4ccccc43)CC2)c1
OC12c3[nH]c4ccccc4c3CCN1C(c1ccccc1F)C1C(=NCCN1Cc1ccccc1)C2c1ccc(Cl)cc1
COC(CN1CCN(c2ncnc3c2CCN(C2CCC2)C3)CC1)c1cccc(C)n1
COc1ccc(OC)c(NC(=O)CSc2nnc(-c3cccc4ccccc34)o2)c1
O=C(NC1(C(F)(F)F)N=C(c2ccccc2)NS1(=O)=O)c1cccc(OC(F)F)c1
Nc1nc(=O)cc(NCc2ccccc2)[nH]1
Cn1c(=O)c2c(ncn2CCCc2ccccc2)n(C)c1=O
Cc1ccc(-n2nnnc2-c2cc([N+](=O)[O-])ccc2O)cc1S(N)(=O)=O
O=C(OCC1OC(OC(=O)NC(CO)CO)C(OC2OC(CO)C(O)C(O)C2O)C(O)C1O)c1ccccc1
CC(N)C(=O)NC(C)C(=O)O
CS(=O)(=O)N1CCc2c(c(-c3ccc(C(F)(F)F)c(SC4CC(C(=O)O)CC4)c3)nn2CC(O)CN2CCC(N3C(=O)CNc4ccc(Cl)cc43)CC2)C1
Cc1cccc(Cn2c(Nc3ccc(Br)cc3)nc3cccnc32)c1
O=C(NCCCN1CCCCC1)Nc1ccc2c(c1)S(=O)(=O)CC(=C2Cl)OCc1ccc(Cl)cc1
CN(C(=O)COc1ccc(Cl)cc1Cl)C1CCN(Cc2ccsc2)CC1C
N#CC(=Cc1ccncc1)c1ccc(F)cc1
CN1C(=O)C(NC(=O)Cc2ccccc2)Cc2ccccc21
COc1ccccc1Nc1nc2c(s1)c(NC(C)C)nn2Cc1ccc(F)cc1
O=C(O)c1ccc(-c2ccccc2)cc1CN1CCNCC1
CC(C)C(CNC(C)(C)C)C(=O)N1CCCC1C(=O)NC(Cc1ccccc1)C1OC(Cn2ccnc2)C(O)C(O)C1O
CCN(CC)CCCCNC(=O)C=Cc1ccc(F)cc1
CC1CN(C(C)CO)C(=O)Cc2cc(NS(C)(=O)=O)ccc2OC1CN(C)Cc1ccc(-c2ccccc2)cc1
Nc1nccc(Nc2ccc(F)c(F)c2)n1
Cn1c(=O)c2c(nc(N3CCOCC3)n2Cc2ccc(Cl)cc2)n(C)c1=O
CC1(C(=O)NC(Cc2ccc(-c3cccc(C(F)(F)F)c3)cc2)C(=O)O)CCCN1Cc1nccs1
O=C(NC1CCCCC1O)c1ccc2c(c1)c(Cc1ccc(F)cc1)nn2-c1ccc(F)cc1
COc1cc(C(=O)NCCSCc2ccccc2)ccc1NC(C)=O
CCS(=O)(=O)N(CCO)c1ccc2ncc(-c3ccc(C#N)cc3)n2n1
CN(CCC1CCOCC1)C(=O)C1CCN(S(=O)(=O)N2CCCCCC2)CC1
Cc1nn(-c2ccccc2)cc1C(C#N)C(=O)NCc1ccco1
CCc1[nH]c(=Nc2ccc(CC(=O)NN)cc2)nc(-c2ccccc2)c1C#N
NC(=O)c1cn(-c2cccc(OCCO[N+](=O)[O-])c2)nn1
CCOC(=O)C1=C(Nc2ccc(OC)cc2)CC(C)(C)c2c1ccc1[nH]c(=O)[nH]c21
COc1ncccc1NC(=O)c1cc(NC2CCCN(C(=O)C(C)(C)C)C2)ccn1
c1ccc(-c2ccc(-c3ccsc3)cc2)cc1
CCN(Cc1cc(C(F)(F)F)ccc1-c1cccc(CNCc2ccc3c(c2)OCO3)c1)C(=O)CN
CCN(CC)c1nc2sc(C=O)nc2s1
CC1CCC2(C)CCC3(C)C(=CC(=O)C4C5(C)CCC(OC6OC(CO)C(O)C(O)C6O)C(C)(C)C5CCC43C)C2C1C
CCCCCOc1no[n+]([O-])c1S(=O)(=O)c1ccc(C)cc1
CC(C)COc1ccc(CNC(=O)c2cccc(CN3CCN(c4cc5c(cc4F)c(=O)c(C(=O)O)cn5C4CC4)CC3)c2)cc1
N=C(N)N1CCC(CNC(=O)C2CSCN2C(=O)C(CC2CCCCC2)NC(=O)CNCC(N)Cc2ccc3cc(O)ccc3c2)CC1
CN(CC1OC(n2ccc(N)nc2=O)C(O)C1O)C(=O)CC(C#N)(C#NCCN1CCOCC1)C(=O)OC1C=CC2C3Cc4ccc(O)c5c4C2(CCN3C)C1O5
COC(=O)C(CCC(N)=O)NC(=O)C(C)NP(=O)(O)OCC1OC(n2cnc3c(N)nc(N)nc32)C(O)C1O
CCN(C(=O)COC(=O)c1[nH]nc2ccccc12)C1CCS(=O)(=O)C1
CCN1CCN(c2ccccc2N2CCNCC2)CC1
CC1CCC(CCc2cc(O)c3c(=O)cc(-c4ccccc4)oc3c2)CC1
CS(=O)(=O)c1ccc2c(c1)S(=O)(=O)NC1=C(CC(C)(C)NC1CC1CCCCC1)N2
COc1oc(-c2ccc(C3NC(=S)NC(CO)C3OC)cc2)nc1CN1CCCCC1
COc1cccc(C(=O)NCC(=O)OCc2ccccc2NC(=O)C2CC2)c1
O=C(O)CCOc1cccc2c1CCC2C(=O)Oc1ccc(F)cc1
CNC(=O)C1Cc2c([nH]c3ccccc23)CN1C(=O)c1ccccc1
O=c1[nH][nH]c(=O)c(O)c1N1CCCCC1
O=C(O)C1NCCN(C(=O)C=Cc2ccc(Br)cc2)C1
NC(CCc1ccccn1)C(=O)N1CCCC1C(=O)N1CCNCC1
COc1ccc(C(=O)C=Cc2ccccc2)cc1
O=C(NC1CCC(CN2CCC3(CC2)CN(c2ccc(C(=O)O)cc2)C(=O)O3)CC1)c1ccoc1
O=C(NCCc1c[nH]c2ccccc12)NC1CCCCCCC1
O=C(O)CCCCCN1CCN(CCOC(c2ccccc2)c2ccccc2)CC1
CCCOc1ccc(NC(=O)Nc2ccc(-c3cccc4c3CNC4=O)cc2)cn1
CCCNC(=O)NC(=O)c1ccc(F)cc1N1CCCC1
COc1ccccc1Cn1ccoc1=O
FC(F)(F)c1cccc(NCc2cnc3nc(N)nc(N)c3n2)c1
CC(=O)OCC1OC(c2ccc(OCOC(=O)C=Cc3ccc(C)c(Cl)c3)cc2)C(OC(C)=O)C(OC(C)=O)C1OC(C)=O
CS(=O)(=O)c1ccc(-c2ccc(OCCCC(Cn3cncn3)c3ccc(F)cc3F)cc2)cc1F
OCc1cccc(Nc2cc3nc4ccc(F)cc4nc3[nH]2)c1
CCCCCCCCCCCCCC[N+](C)(C)CCOCc1cn(CCNC(=O)OC)nn1
CC1CCC(CSCCCc2ccc(O)cc2)Nc2c1c(=O)c1ccccc1n2O
Cc1ccccc1NC(=O)Cc1ccccc1C
CC(C)(C)OC(=O)NC(Cc1ccc(OCc2ccccc2)cc1)C(=O)O
O=C(NCc1ccco1)C(=O)NCC1OCCN1S(=O)(=O)c1ccccc1F
C=CCN(CC=C)Cc1nc(=O)c2sc3ccccc3c2o1
O=C(O)CCCCCN1C(=O)CCCC1C=CC(O)COc1cccc(F)c1
COc1ccc(C(=O)N2CCCCC2Cn2cccn2)o1
Cc1cc(NC(=O)OC(C)(C)C)ccc1Cl
CCOc1ccc(N(CC)S(=O)(=O)c2ccc(N3CCCC3=O)cc2-n2cncn2)cc1
CCCN1c2ccc(Cl)cc2C(=O)c2sccc21
COc1ccc(CNC(=N)N)c(OC)c1
COc1cc2c(cc1OC)-c1n[nH]c(-c3ccc(C#N)cc3)c1C2
CS(=O)(=O)c1ccc(-c2[nH]cnc2-c2ccc(F)cc2)cc1
CS(=O)(=O)c1ccc2[nH]cc(CC(NCc3ccc(C#N)cc3F)C3CC3)c(Br)c2n1
CC(=O)NC(CCCN=C(N)NC(=O)C(Cc1ccccc1)NC(=O)C(Cc1c[nH]c2ccccc12)NS(=O)(=O)Cc1ccccc1)C(=O)N1CCN(CCCN(C)C)CC1
C=CC1(C)CC(=O)C2(O)C(C)(O1)C(O)C1C(C)(C)CCC(=O)C12C
CCCCc1ccc(NC(=O)COc2ccccc2C(=O)c2ccccc2)cc1
O=C(Cc1ccc(NC(=O)Nc2ccc(Cl)cc2)cc1)NO
CNC(=O)c1ccn(COC(=O)c2ccc(Br)o2)nc1=O
Cn1c2c(c3ccccc31)C1CN(Cc3ccccn3)COC1C2
Cc1ccc(OCc2ccc(C(=O)NC3CC3)o2)cc1
COC1OC(CNC(=O)c2cc([N+](=O)[O-])ccc2N)C(OC(=O)c2ccccc2)C1OC(=O)COc1ccccc1
Cc1cccc(S(=O)(=O)NCCCNS(C)(=O)=O)c1
CCCCC(=O)c1c(O)c2cc(C)ccc2n(C)c1=O
OC(c1ccccc1F)(c1ccccc1)C1CCCN(C2=NS(=O)(=O)c3ccccc32)C1
COc1cc2c(cc1OC)CN(C(=O)C1CCN(C(=O)N3CCCC3=O)CC1)CC2
O=C(C1CC(N2CCOCC2)CN1)C1CCc2ccccc2C1
Cc1ccc2[nH]cc(CC(=O)N(C)Cc3noc(C4CC4)n3)c2c1
CC1=C(C2=C(CCN(C)C)c3c4cc5c(cc4OCC32)OCO5)C(=O)CC(C)(C)C1
C#CC(O)C=CCCCCCCCC(NC(=O)OC(C(C)C)C(C)O)C(=O)O
CN(C)c1cccc(-c2csc(COc3cccc([N+](=O)[O-])c3)n2)c1
Cc1cc(N2CCC(NC(=O)Nc3ccccc3-c3ccccc3)CC2)nc(N2CCOCC2)n1
Cc1cc2c(cc1O)C1(C)CCCCC1=C2
FC(F)(F)c1ccn2c(-c3nnn[nH]3)cnc2c1
Nc1nnc(-c2cccs2)s1
NC1=NC(c2cc(NC(=O)c3ccnn4cc(Cl)c(F)c34)ccc2F)C2CC2O1
COc1ccccc1N1CCN(CCCCn2nnc(-c3cccs3)n2)CC1
O=C(CCc1ccccc1)N1CCN(c2ccccc2)CC1
CCOC(=O)C1=C(C)SC(=Cc2ccc3[nH]c(C)cc3c2)C1=O
O=C(CC1CCN(C(=O)CC(=O)c2ccc(Cl)s2)CC1)c1ccccc1
COc1ccc2c(c1)CCC(=O)C2=Cc1ccc(N(C)C)cc1
O=C(NC1CCN(CCn2ccc3c2CCC(c2ccccc2F)O3)CC1)c1ccc(F)c(F)c1
NC(=NNC(=S)Nc1cccc(Cl)c1)c1ccncc1
O=C1c2ccccc2C(=O)N1c1ccc(Cl)cc1C(F)(F)F
CC(C)C(=O)N1CCN(c2cc(NC3CCC(CN(C)C)CC3)nc(C=Cc3ccc(Br)cn3)n2)CC1
CS(=O)(=O)c1ccc(-c2c(-c3ccccc3)c(-c3ccccc3)nn(CC(=O)O)c2=O)cc1
CCCc1c(Cc2ccc(-c3ccccc3-c3noc(-c4nn[nH]n4)c3)cc2)c(=O)n(Cc2ccc3ccccc3c2)c(=O)n1Cc1ccccc1Cl
Clc1cccc(-c2nonc2NCc2noc(C3CCCCN3)n2)c1
CC(C)(C)CCC1(C(=O)c2ccccc2)CC(C)(C(=O)O)c2ccccc21
O=C(CSc1nnc(=O)[nH]c1O)NCCOc1ccc(Cl)cc1
CC(C)C1C(=O)NC(CC(Cc2ccccc2)C(=O)NCc2ccnc3ccccc23)CCNCCCCCCCNC1=O
CC(NC(=O)C(CCCNC(=N)N)NC(=O)c1cc2c(Cl)nc3ccc(Br)c(Br)c3c2)c(C)c1Cl
CC[n+]1ccc2c(N)c3c(nc2n1)CC1(C3)C(=O)N(C)C(=O)N(C)C1=O
Cc1cccc(S(=O)(=O)N(C)C)c1
COc1ccccc1OCC(=O)NCC(=O)N(C)c1cccc(C)c1
CC1CN(C(C)CO)C(=O)c2cc(NC(=O)CC#N)ccc2OC1CN(C)S(=O)(=O)c1ccc(F)cc1
O=S(=O)(Nc1ccc2[nH]c(N3CCCCC3)nc2c1)c1ccc(Br)cc1
CC1(C)CC(C)(CNC(=NC#N)Nc2ccncc2)C(C)(C)N1
Cc1cccc(-c2c(O)cc(C)c(C(C)=O)c2O)c1C
CCC(C)[N+](C)(C)CCCCCCCCCCC(=O)NC(CCCNC(=N)N)C(=O)CC(N)C(=O)NC(CCC(=O)O)C(=O)NC(CCSC)C(=O)NC(C)C(=O)O
CN1C(=O)CCC(O)C1C(O)c1ccccc1
CC(Br)C(=O)OC(C)(C)C(=O)Nc1nnc(CSCCO)s1
CCOC(=O)CCn1nc2ccccc2n1
N#Cc1ccc(NC(=O)Nc2cccc(NC(=O)c3ccc(OCC(F)(F)F)cc3)c2)cc1
CCCCCCCCC(CCCCCCCCCCC)c1ccc(S(=O)(=O)N(CCN(CC)CC)Cc2cc3cc(OC4OC(C(=O)O)C(O)C(O)C4O)ccc3[nH]2)cc1
O=C(Nc1nnc(-c2cccs2)o1)c1cc(C2CC2)[nH]n1
CCOC(=O)C(=O)N(CCC)c1c(N)n(CCCC)c(=O)[nH]c1=O
OCOc1ccc(-c2nc(COc3ccccc3)sc2Br)cc1
NS(=O)(=O)c1ccc(NC(=O)c2ccccc2NS(=O)(=O)c2cccc3ccccc23)cc1
O=C(O)C1C2C=C3c4cc5c(cc4C(c4cccc6c4OCO5)C3C(=O)c3ccccc3)c(C(=O)OCc4ccccc4)cc2O1
CC(C)CC(NC(=O)CCCC(=O)N1CCN(C=O)CC1)C(=O)NC(CC1CCCCC1)C(O)C(O)CC(=O)NC(C)C(=O)c1nc2ccccc2s1
O=C(c1cnc(Oc2ccc3c(c2)CCC(c2ccccc2)O3)s1)N1CCCCC1
CC(C)C1C2CC3C(CCC4C(C)(C)CCCC43C)C1CCC2=O
CCC(CC1C(=O)NC(=O)C(=O)N1C)OC(C)=O
O=C(NCC1CCCN1S(=O)(=O)c1ccc(OC(F)(F)F)cc1)c1ccc(Br)o1
COCCCNC(=O)c1ccc(OCC2CC2C)c(C(F)(F)F)c1
S=c1[nH]nc2c3ccccc3nn21
COc1cc2cncnc2cc1OC
Cc1ccc(Oc2nc3cc(-c4ccc(O)cc4)ccc3o2)cc1
CCSc1nc(C)c(CC)c(COc2ccc(OOC)cc2)c1C#N
Cc1c(C(=O)Nc2ccc(N3CCCC3)nn2)ccc2nc(N)nc(N)c12
Cc1ccccc1CCNC(=O)C(=O)c1c[nH]c2ccc(Cl)cc12
COc1ccccc1NC(=O)CN1C(=O)COc2ccc(S(=O)(=O)N3CCCCCC3)cc21
Cc1c(CN(C)CC2(C)C=Cc3ccccc32)nn(-c2ccc(F)cc2F)c1C
CC1CCC2(C(=O)O)CCC3(C)C(=CCC4C5(C)CCC(O)C(C)(CO)C5CCC43C)C2C1C
Cc1noc(C)c1-c1csc(N2CCCC2)n1
C=C(C)C1CCC2(C)CCC3(C)C(CCC4C5(C)CCC(OC(=O)CCCCCCCCC)C(C)(C)C5CCC43C)C12
CC(C)c1cccc2cc(C#N)c(SCC(=O)NCc3ccco3)nc12
CCOc1ccccc1NC(=O)CSC1=NCCS1
CCN(CCOC)c1cc2ccc(Cl)cc2cc1Nc1ccc2c(c1)NC(=O)CS2
CC(=C1Sc2ccc3ccccc3c2O1)c1ccc(N(C)C)cc1
CCOP(=O)(OCC)C1C(c2ccc(O)c(OC)c2)C(C)=CCC2(C)C1CC1C2(C)CCC2C(C)(C)CCCC21C
CN(C)CCOc1ccc(-c2ccc3ncnc(Nc4cc(C5CC5)[nH]n4)c3c2)cc1
O=C(NS(=O)(=O)c1ccccc1Cl)C(=Cc1ccc(Br)cc1)NC(=O)c1ccco1
CCOC(=O)c1cnc2ccc(C)cc2c1SCC(=O)N1CCN(c2ccc(F)cc2)CC1
CCOCCn1ccc(NC(=O)C=Cc2cc(Cl)cc(NC(=O)CC)c2)n1
CN(C)CCCNc1ccc(NC2=NS(=O)(=O)c3ccccc32)cc1[N+](=O)[O-]
CC(C)Cc1nnc(NC(=O)C2CCCC2)s1
CCCCNC(=O)C[n+]1ccc(-c2cccc(C(=N)N)c2)cc1
O=C(NCCc1cnc[nH]1)Nc1ccc(CCNCC(O)c2cccnc2)cc1
O=C(Cn1ccc2cc(Cl)ccc21)N1CCN(c2ccccc2)CC1
Cc1ccc(F)cc1CNC(=O)C1CCN(c2cc(=O)oc3ccc(Br)cc23)CC1
Cc1cc(NC(=O)C=Cc2ccc(F)cc2)no1
O=[N+]([O-])c1ccc(C=NNC(=S)Nc2ccc(F)cc2)cc1
O=S(=O)([N-]C(=O)c1c[nH]c2ccc(Cl)cc12)c1ccccc1
COCCc1sc(NC(=O)c2cn(Cc3ccccc3)nn2)nc1-c1cccnc1
COc1ccccc1C(=O)OCC(=O)Nc1cc(S(=O)(=O)N2CCCCC2)ccc1Cl
COCCCN1CCN(c2n[nH]c(NC(=O)CCCCCCC(=O)Nc3ccc4c(c3)OCCO4)n2)CC1
COc1ccc(Cl)c(-c2csc(N3CCN(C(=O)C(=O)NCCCN4CCN(C)CC4)CC3)n2)c1
Cc1c(C(=O)O)sc2nc(-c3cc(F)ccc3Cl)n(C)c12
CC(=O)OCc1cn(C2OC(COP(=O)(O)OP(=O)(O)OCC3OC(n4ccc(N)nc4=O)C(O)C3O)C(F)C2O)c2ncnc(N)c12
C=C(C)C1CCC2(C(=O)OCCCC(=O)O)CCC3(C)C(CCC4C5(C)CCC(OC6OCC(O)C(O)C6OC(=O)CC)CCC55CCC43C)C12C
Cc1cccc(Nc2ncc(CNc3ccc(C#N)cc3)cc2-c2nnc(N3CCC(c4ccccc4)CC3)o2)c1
Cc1c[nH]c(-c2nnc3n2CCN(Cc2ccccc2)CC3)n1
COc1ccc2nc(C)c3c(c2c1)OCC(CO)(CC)CC3
CN1CN(c2cc(C(F)(F)F)nc(SCc3ccc(F)cc3)n2)C1=O
COc1cc2c(cc1OC)C(CCCc1cccc(Cl)c1)N(C(C(=O)NCc1ccc([N+](=O)[O-])cc1)C(C)=O)CC2
[C-]#[N+]c1cccc(NC(=O)c2cn(C)c3cccc(OC)c23)c1C
Cc1ccc(S(=O)(=O)N2CCN(c3n[nH]c(Nc4cc(-c5cnccn5)cc(F)c4F)c4sc(NCc5ccco5)nc34)CC2)cc1
Cc1ccc(NCCN2CCN(C(=O)Nc3ccc(OC(F)(F)F)cc3)CC2)nn1
COC(=O)c1oc2ccccc2c1NS(=O)(=O)c1ccccc1
COc1cccc(CNC(=O)CN2CCCC(COc3ccc4c(c3)CCC4)C2)c1O
Cc1nn(C)c(C(=O)NCCN2CCN(c3ccc(F)cc3F)CC2)c1C
COc1cc(C(=O)O)ccc1OCCCc1ccc(N2Cc3ccccc3C2CC(=O)O)cc1
Cc1ccc(Cc2cc(NC=O)c3ccccc3n2)cc1
CC1n2c(nnc2-c2cnccn2)C(=O)N(CCC(=O)NO)c2ccccc21
NCCCCC(NC(=O)C(Cc1cccc(NC(=O)OCc2ccccc2)c1)CC(=O)O)C(=O)O
c1ccc2c(c1)ccc[n+]2Cc1c[nH]c2ccc(C3=CCCC3)cc12
CC(C)c1ccc(Nc2cc(C(=O)NC(C)(C)C)nn2-c2ccc(F)cc2F)cc1
NC(=O)NNC(=O)CN(Cc1ccccc1)S(=O)(=O)c1cccc2cccnc12
COC1CCC(N2CCCC(n3cc(C(NC(=O)c4cc(C(F)(F)F)cc(C(F)(F)F)c4)c4cncs4)nn3)C2)CC1
O=C(c1ccc(-c2ccc(N3CCOCC3)cc2)cc1)N1CCCC1
Fc1cccc(OCCCCn2ccnc2)c1F
CCCCCCCCCCCCC(=O)NN(CC=C(C)C)C(=O)C(C#N)=C1SCCS1
Cc1cc(Nc2nn(C3CCCN(C4CCOCC4)C3)c3c2CN(CC2CCOCC2)CC3)n[nH]1
COc1cccc(C2c3ccc(O)c(Cl)c3N(S(=O)(=O)c3ccccc3)C(=O)N2Cc2ccc(Cl)cc2)c1
Cc1ccc(-n2nc(C(C)C)c(C(N)=O)c2C(=O)O)cc1-c1ccccc1C(C)C
Cc1csc(-c2n[nH]cc2-c2cccc(C(F)(F)F)c2)n1
O=C(Cc1ccccc1)Nc1nnc(CCCCc2nnc(NC(=O)Cc3cccc(-c4ccccc4)c3)s2)s1
CC12CCC3c4ccc(O)cc4CCC3C1CCC2(O)CCCCCCCCCCCBr
Cc1cccc2c1C(=O)N(C1C=CCCN1C)C2
CN(CC#N)CCCN(C(=O)COc1ccc(F)c(C(F)(F)F)c1)C1CCCCC1
COc1cc(C2CC(c3ccc(F)cc3)=NN2C(=O)c2ccc(OC)c(OC)c2)cc(OC)c1OC
N=C(N)NN=Cc1c(O)[nH]c2ccccc2c1=O
Cn1cc(-c2cnc(N)c(=O)n2C)c(-c2ccccc2)n1
COc1ccc(S(=O)(=O)N2CCN(C(C)(C)C)CC2)cc1NC(=O)COC(=O)c1cc(O)cc(OC)c1
CCCCS(=O)(=O)c1ccc(Oc2ccc(C(F)(F)F)cn2)cc1Cl
CNC1CCn2ccc(C)c2CC1C
O=c1cnn(-c2ccc(N3CCC(O)CC3)nc2)c(=O)[nH]1
COC(=O)C(Cc1c[nH]cn1)NC(=O)Cc1cccc(F)c1
Cc1[nH]ccc1-c1ccnc(N2CCOC3C(OCc4cccnc4)CC32)n1
O=C(Nc1ccccc1)NS(=O)(=O)c1ccc2c(c1)C(=Nc1cccc(C(=O)O)c1)C(=O)N2
O=C(Cn1c(=O)cnc2ccccc21)N1N=C(c2cccc3nonc23)CC1c1ccc(Cl)cc1
O=C(c1ccc(CSc2ncccn2)o1)N1CCc2ccccc21
CC1COCCN1c1cccnc1-c1ccc(F)c(F)c1
COCCOc1cc(C(=O)N(C)CCCCNC(C)(C)C)ccc1OCC(=O)N(C)C
O=[N+]([O-])c1ccc2occ(C=Nc3ccc(N4CCOCC4)cc3)c(=O)c2c1
CCn1cc(-c2ccccc2)nc1C(=O)Nc1ccc(CC(=O)O)cc1
O=C(CSc1ncnc2sc3c(c12)NCC3)Nc1nc(-c2ccsc2)cs1
Cc1ccccc1C(O)c1nc(-c2ccccc2OC(C)C)co1
CCNCC(C)Oc1ccc(NC(=O)c2ccc(C#N)cc2)cc1
CCCCCC(=O)CCCCC
CCCCCCCCCCCCCCCCC(O)C(O)C(COCCCCCCCC)OC(=O)CCCCC
Oc1ccc2[nH]c(=Nn3c(O)c[nH]c3=S)ccc2c1
C=CCn1ncn(Cc2cccc(-n3ccnn3)c2)c1=O
CS(=O)(=O)Nc1ccc(Oc2ccc(NC(=O)Nc3ccccc3OC(F)(F)F)cc2C2=CCCCC2)cc1
CC1OC(C(n2cnc3c(N)ncnc32)C(O)CN(CC2CCCCC2)C(=O)OCc2ccccc2)OC1CO
CCCCCN(C)CC(=O)NC1CCc2ccc(OC)cc2O1
CN(C)CCNc1nc2c(OCc3ccccc3)cccc2[nH]c1=O
O=C(NCc1cccnc1)C(=O)c1c(-c2ccc(Cl)cc2)[nH]c2ccccc12
CCCc1nnc(NC(=O)CN2CCC(C)CC2)s1
O=C(NCCCn1cc(Cl)cn1)C1CCN(C(=S)NCc2ccco2)CC1
CON=C1CC(C(=O)O)N2C(=O)C(=Cc3ccccc3[N+](=O)[O-])C2S1
Cc1nc(-c2cnn(CC(=O)Nc3cccc(F)c3Cl)c2C2CCOC2)c2cn[nH]c2n1
COc1cc(Nc2ncc3c4ccccc4n(CCC(C)C)c3c2C#N)cc(OC)c1OC
CC(Nc1ccnc2cc(Cl)ccc12)C1CCN(C2CCCC2)CC1
Cc1cc(C)cc(NC(=O)CN2CCN(C(c3ccccc3)c3ccccc3)CC2)c1
Cc1ncc([N+](=O)[O-])n1CCNCc1ccc(CCNCC(O)COc2ccccc2)cc1
COc1ccc(Cn2ccc3nc(SCC(=O)NC4CCCC4)nc(N)c32)cc1
Cc1[nH]c2nc(N)nc(N)c2c1C1CCN(Cc2ccncc2)CC1
C=C(CCC12OC(c3ccccc3)(CC(O)C(O)C1O)C2C(=O)O)Cn1cnc2c(=O)nc(N)[nH]c21
Oc1cccn(-c2cccc(F)c2F)c1=O
C=CC1(C)CC(OC(=O)CC2(Cn3ccnn3)C(=O)CC(C)(C)O2)C2C(=CCC3C4(C)CCC(O)C(C)(C)C4CCC32C)C2CC(C)=CC(=O)C12C
CC(=O)c1cccc(N2CCN(C(=O)c3ccc(S(C)(=O)=O)cc3C(F)(F)F)CC2)c1
COc1cccc2c1-c1ncccc1C(c1ccc(C)c(C)c1)=C2
Cn1cccc1CC(=O)Nc1ccc(CC(=O)N(C2CC3CCC2C3)C2CC2)cc1
CC(C)(C)OC(=O)N1CCCC(Cc2ccc3ncc(F)c(N4CCOCC4)c3c2)C1
CCOc1ccccc1C1=NOC(CN2CCC(c3c[nH]c4ccccc34)CC2)C1
O=C(Cc1ccccc1)NNC(=O)c1ccccc1
CCCn1c(=O)c2nn3c4c(sc4nc2[nH]1)C(=O)c1ccccc1-3
Cc1cc(=O)oc2c3c(cc(OCC(O)CN4CCN(c5cc(F)cc(F)c5)CC4)c13)OC(C)(C)C2
CC(=O)N1CCC2=CC(=O)CCC2(C)C1
CCC1CN2CCC1CC2C(OC(=O)CCSc1ccc(OC)cc1)c1cc(OC)c(OC)c(OC)c1
CNC(=O)c1sc2cc(-c3ccccc3F)ccc2c1NCc1ccccc1
Cc1nc2ccccc2nc1N1CCN(Cc2csc(-c3ccccn3)n2)CC1
CCOC(=O)C1C(C2CC2)=Nc2ccccc2C1(O)c1ccc(Cl)nc1
CC(C)(C)NC(=O)C1CC2c3[nH][nH]c4c3C(C3)N(S(=O)(=O)N5CCOCC5)CC3(O5)C(C(=O)C5(CCCCC(O)CO4)C3C2)C(c2ccccc2)C1
COCCOCCOCCOCCOCCOCCNC(=O)C1=C(C)NC(C)=C(C(=O)OCC2COc3ccccc3O2)C1
Cc1cccc(C)c1NC(=O)N1CCC(C(=O)c2ccc(F)cc2)CC1
O=C1C(c2nnnn2Cc2ccccc2)CCc2c(Br)sc(Cl)c21
CC(NC(=O)c1cc(-c2cccc([N+](=O)[O-])c2)no1)c1nc2ccccc2n1C
CC(=O)OCOC(=O)C1CCC2C3CCC4=CN(C)C(=O)CCC4(C)C3CCC12C
Cc1ccccc1C(O)(CC(O)C(F)(F)F)C(=O)N1CCCCC1Cc1ccccc1
CC(=O)C1=NN(c2cccc(F)c2)C(c2c(O)ccc3ccccc23)C11CCc2cc(C3(C)CCC4(C)CC5(C)CCC6C(C)CCC(C(C)=O)C6C5)ccc3C3CCC4C3CC21
CC1OC(=O)C2CC3C(O)CCC(C2)C13
O=C(O)CCCCCC=CCCC1Cc2cc(ccc2Cc2ncc[nH]2)C1
c1cc2c(Oc3ccc(OCCCN4CCCCCC4)cc3)cccc2s1
CC(c1cc2ccccc2n1C)N1C(=O)C(=O)c2ccccc21
CCCCCCC(NC(C)=O)C(=O)O
O=C1N=C(NCC2CCCN3CCOCC23)Sc2c1c(-c1cccc3cccnc13)nn2CCOCCO
Cc1cc(-c2n[nH]c3cc(NC(=O)NCc4ccco4)ncc23)cnn1
COc1cccc(-c2c[nH]c(-c3ccc(OC)nc3)n2)c1OC
CCOCCCNc1nc(SCCc2ccccc2)nc2c1CN(C(=O)Nc1ccccc1C)CC2
CC1=C(C(=O)Nc2ccc(C)cc2C)C(c2ccncc2)C2=C(CC(C)(C)CC2=O)N1
O=C(c1ccncc1)N1CCN(Cc2ccc(OC3CCN(c4ccccn4)CC3)nc2)CC1
COc1ccc(NC(=O)CCC(=O)NNC(=O)c2cccs2)cc1
Cc1ccccc1-c1noc(CN2CCNC(=O)C2)n1
CCC1(CC)NC(=O)N(CC(=O)Nc2sccc2C(N)=O)C1=O
Cc1[nH]c2nc(C(C)C)nc(NCc3cc(=O)nc(-c4ccc5ccccc5n4)[nH]3)c2c1C
Cc1ccc2c(C=C3C(=O)Nc4ccccc43)cc(C)n2c1
O=C1NC(C(=O)N2c3ccccc3N=C(c3ccccc3)C2Cc2ccccc2)CC1(Cc1ccccc1)N1CCCCc2ccccc21
CCCNC(=O)OC1=C(c2ccc(Cl)cc2)SCCC1=O
COc1ccc(NC(=O)c2cc(-c3ccc(OC)cc3)on2)cc1
S=c1[nH]nc(Cc2cccc(Br)c2)[nH]1
CNc1cc2ncnc(N3CCN(Cc4cnc(N)nc4C)CC3)c2s1
CCc1cc(NCc2nc3ccc(C)nc3n2Cc2cccc(F)c2)c(=O)[nH]c1C
O=c1oc(O)c(Cc2ccccc2)c(-c2ccccc2)c1-c1ccc2c(c1)OCO2
CCCn1cc(CC(N)=O)c(=O)c2cnc(Nc3ccc(N4CCN(C)CC4)cc3)nc21
CCC1CC(=O)OC2C1Cc1c(O)cc(C)c(C)c1O2
COc1ccc(N2C(=O)N(CC(=O)Nc3cccc(F)c3)C(=O)CC2C2CCCC2)cc1OC
COc1ncccc1C1CNCCC1c1ccc(OC)c(OC)c1
CC(=O)NC(Cc1ccccc1)C(=O)NC1CCN(C(=O)C(N)Cc2ccc(O)cc2)CC1
OCc1cn2c(n1)CCc1ccccc1-2
CCC1(O)C(=O)OCc2c1cc1n(c2=O)Cc2cc3cc4c(cc3nc2-1)OCO4
COC1=C(Cl)C(=O)C(OC(=O)C(C)C)=C(NCC(=O)OC(C)C)C1=O
Nn1c(SCC(=O)O)nnc1-c1cnccc1Br
CCOC(=O)C(CC(OC(=O)Cc1cccnc1)C(=O)c1ccccc1)C(=O)NC(C)CCc1ccc(OC)c(OC)c1
COc1ccc(NC(=O)CCn2nnc3cc(F)ccc32)cc1OC
COc1cc2nc(N)nc(NCCc3c[nH]c4ccc(OC)cc34)c2cc1OC
CCN(CC)C(=O)CN1C(=O)C(NC(=O)c2cc3ccccc3o2)CC(SCC(=O)N2CCCC2)c2ccccc21
Cc1coc(Nc2nnc(Sc3ccccc3)s2)c(C)c1
O=C1NC(=O)C(=Cc2cn3ccccc3n2)S1
COc1ccc(CNc2nc(N3CCN(Cc4ccccc4)CC3)nc3c(NCCc4ccc(NC(C)=O)cc4)nc(N)nc23)cc1
Cc1ccc(NS(=O)(=O)c2ccc3c(c2)OCCO3)cc1Cl
COc1ccccc1-c1nc2ccccc2cc1C(=O)NCCn1c(C)ccc(N(C)C)c1=O
COc1ccccc1CN(Cc1cn2ccccc2n1)Cc1ccsc1
c1ccc(C2CC2c2[nH]c(-c3cccs3)nc2-c2c[nH]nc2-c2cccs2)cc1
Cc1ccc2nc(C=Cc3ccc4ccccc4c3)cc(C(=O)O)c2n1
CN(C)S(=O)(=O)N1CCC(c2ccccc2-c2ccccn2)CC1
Cc1cccc2c1CC(CNCCCN1CCN(c3nsc4ccccc34)CC1)C(c1ccccc1)OC2
CC(Nc1ncnc2c(C(N)=O)cccc12)c1ccccc1
COc1cccc(N2C(=O)C3CCCN3N2Cc2cc(OC)c(OC)c(OC)c2)c1
Cc1c(CNCc2cn(S(C)(=O)=O)c3ccccc23)c(=O)oc2cc3oc4c(c3cc12)CCCC4
COCc1cc(NC(N)=S)c2ccccc2n1
CN1CCN(CNc2ccncc2)CC1
O=C1CSC(NN=CCOc2ccc(Br)cc2)=N1
N#Cc1cc(Cl)cc(C=C2N=C(N3CC(C)(C)CC3(C)C)CN2)c1
CCOC(=O)c1ccc2nc(N3CCN(C(=O)c4ccco4)CC3)sc2c1
O=C1CC(O)CC(C=Cc2c(F)ccc(Cl)c2OCc2ccc(F)cc2F)O1
Cc1ccc(NC2C(=O)N(c3cccc(Cl)c3)N(C(C)=O)C3CC23)cc1
CCOc1ccc(C=C2SC(=Nc3ccccc3)NC2=O)cc1
CC(C)n1ccc2cc(-c3c(C(N)=O)nc4c3c3cc(C(=O)NCc5ccccc5)ccc3[nH]4)c(C3CC3)nn2c1=O
COc1cc(C=NNc2nncc3ccccc23)ccc1O
COc1cc2oc(-c3ccc(O)c(O)c3)cc(=O)c2c(OC)c1OC
CCCCNC(=O)c1cc(-c2cc(F)c3c(c2)CCC(=O)N3)cnc1N
CC(=O)c1ccc(S(=O)(=O)NCCCOCCOc2c(C)cc(C=C3C(=O)NC(=O)NC3=O)cc2C(C)C)cc1
CN(C)NC(=S)N1CCN(c2ccccc2F)CC1
CC12CCC3OC(C=CC=CCCCCC=CCCCCC(O)CCCC4=CCCCC41)C1CCC2(O)OC3O1
Cc1cccn2c(=O)c3cc(C(=O)N(C)C4CCCC4)c(=N)n(CCCCCO)c3nc12
COc1ccc(C=Cc2cc3ccccc3[nH]2)cc1OC
Fc1ccc(C=NNc2nc(Cl)n3sc(NS(C)(=O)=O)nc3n2)cc1
Cc1cccc(F)c1Nc1cccc(-c2c[nH]c3nncc23)c1CN
Cn1c(SCC(=O)NNC(=S)NCCO)nc2ccccc2c1=O
O=C(Cc1ccccc1)NN=Cc1cccc(OP(=O)(O)O)c1
Cc1[nH]c2[nH]c(-c3cnc4[nH]cc(C(=O)O)c4c3)cc(=O)c2c1C1CC1
O=C(Nc1c(CCCc2ccccc2)ccc(O)c1O)c1ccc(NC(=O)c2c(F)cccc2Cl)cc1
COC(=O)c1ccc(-n2ccc3cccc(Cl)c32)cc1
COc1cc2c(Nc3ccc(F)c(C4(CF)N=C(N)OC5CC5CC4C)c3F)ncnc2cc1OCCN1CCC(C)CC1
O=C(O)c1[nH]c2ccc(Cl)cc2c1-c1ccccc1
Cc1ccc2nc(=O)oc2c1C(=O)c1cccc(Br)c1
COc1ccccc1-c1cccc2cc(Sc3cc(=O)n(C(C(C)C)C(C)C)s3)ccc12
CCCCc1nc(N=Cc2c(F)cccc2Cl)n(COCCOCCOC)c1C#N
CC1(C)OCC(C2(COc3nc(N)nc4c3C(=O)NCC4=O)OC(CO)C(O)C2O)O1
COc1cccc(N2CCN(C(=O)c3cccnc3N3CCCCCC3)CC2=O)c1
Cc1cc([N+](=O)[O-])c(Nc2ccc(F)cc2)cc1C(O)(C(F)(F)F)C(F)(F)F
CCCCCCCCCCNC(=O)CC(=O)Nc1c(OC)ccc2cccnc12
O=C(COC(=O)c1cc(S(=O)(=O)N2CCOCC2)ccc1O)NCC1CCCO1
OC1CCCCC1N1CCCC1
O=C(CCC(F)(F)F)Nc1nc2ccc(S(=O)(=O)Nc3ccc4c(c3)OCCO4)cc2s1
O=C(CSc1nnc2n1C1CCC(C2)C1c1ccc(F)cc1)Nc1ccc(Br)cc1
OCC1Nc2ccccc2SC1
CCCCOc1ccc(-c2nonc2NC(=O)Nc2ccc(C)cc2)cc1
Cc1ccc(CN2CCN(C(=O)C3Cc4ccccc4CN3)CC2)o1
CC(=O)NC1C(N)C=C(C(=O)O)OC1C(OC1OC(C(=O)Nc2ccccc2)C(O)C(O)C1O)C(N)=O
N#Cc1cccc(-c2cc(-c3cccnc3)nc(N)c2-c2ccc(F)cc2)c1
CCC(=O)N1CCCN(c2nccc3c(C(N)=O)c(N)ncc23)CC1
O=C(Cn1ncnn1)NCc1ccccc1Cl
Cn1ncc(NC(=O)c2nc(-c3c(F)cccc3F)sc2N)c1N1CCCC(N)CC1
O=C(CCCN1CCN(c2ccccc2)CC1)c1ccc(C(F)(F)F)cc1
CCOC(=O)c1ccc(N2C(=O)C=C(C=C(C#N)C#N)C2c2ccc([N+](=O)[O-])cc2)cc1
CC1COCCN1c1nc(N2CCOCC2C)nc(N2CC2C)n1
CC(C)C(NC(=O)C(CCCCN)NC(=O)C1CCCN1C(=O)C1CCCN1C(=O)C(N)Cc1ccccc1)C(=O)NC(CC(=O)O)Cc1ccccc1
COc1cc(C=C2NC(=O)N(CCN3CCN(C(=O)OC(C(C)=O)CC(C)(C)O)CC3)C2=O)cc(Cl)c1O
Cc1ccc(NC2CCN(CCc3ccccc3)CC2)nn1
CCCCNC(=O)CN(C1CCCCC1)S(=O)(=O)c1ccccc1
N#CC1CCCN(CCCN2CCCCC2)C1
CCNC1CCC(N(Cc2ccncc2)Cc2cccc(C#N)c2)CC1
Cc1c2[n+](c3ccccc13)CCc1[nH]cc3c1C(CCc1ccccc1)C3CC2
CCN(C(=O)Cc1ccc(S(N)(=O)=O)cc1)C1CCN(CC2CN(C(=O)c3ccc(C4(C)CCCC4)cc3)CC2c2ccccc2)CC1
Nc1nccn2c(C3CCCCC3)nc(-c3ccc(Oc4ccccc4)cc3)c12
NC(COC(=O)c1cc2cc(Cl)ccc2[nH]1)OP(=O)(O)O
CC1=C(C(=O)OC(C)C)C(c2cn(C)nc2Br)C(C(N)=O)=C(C)N1c1ccc(SCc2ccc(F)cc2)cc1
COC(=O)C1C(=N)N(c2ccc(C#N)c(C)c2)C2=C(C(=O)CC(c3ccc(C)cc3)C2)C1c1ccccc1OS(=O)(=O)c1ccccc1
O=C1N(Cc2ccccc2)C(Cc2ccccc2)C(O)C(O)C(CCc2ccccc2)N1Cc1ccc(Cn2ccnc2)cc1
O=C(COC(=O)C=Cc1ccccc1)NC1CCS(=O)(=O)C1
CSc1ccc(-c2sc(N)nc2-c2cccc(F)c2)cc1
Cc1ccc(-c2nc3ccc(F)cc3c3c2c(-c2ccc([N+](=O)[O-])cc2)nn3-c2cccc(C)c2)cc1
COc1ccccc1-n1cc(C(=O)N2CCC(n3c(=O)[nH]c4ccccc43)CC2)c2ccccc21
CC(C)CN(C(=O)CSCc1ccc(Cl)cc1)c1c(N)n(Cc2ccccc2)c(=O)[nH]c1=O
CCCN(C(=O)N1CCC2C(C1)c1ncc(CC)cc1N(CC)C2)c1cccc(C)c1
CN1CCN(c2cnc3cc(C(F)(F)F)ccc3c2)CC1
CON=C(C(C)=O)c1c(F)cc(F)cc1Cl
NC(=O)CCNC(=O)C(CC(=O)N1CCCC(N2CCOCC2)=N1)NS(=O)(=O)c1ccc2ccccc2c1
CN1CC(=CC(=O)c2ccc(Cl)cc2)C2(C)c3cc(Cl)ccc3Nc3cc(Br)cc1c32
O=C(CCc1ccc(I)cc1)Nc1ccc(N2CCCN(C3CCCC3)CC2)c(C(=O)O)c1
O=C1CCSC2=Nc3ccccc3N12
Cc1[nH]c2ccccc2c1C1=CCN(C(=O)c2ccc(=O)n(C)c2)CC1
Cc1c(Cl)cccc1NC(=O)c1cc(COc2ccc3ccccc3n2)on1
O=c1[nH]c2ccc(CN3C(Cn4cncn4)c4ccccc43)cc2[nH]1
O=C(c1ccccc1NC(=O)COc1ccc([N+](=O)[O-])cc1)N(Cc1ccc(Br)cc1)C1CCS(=O)(=O)C1
COC1CCC(OC(=O)Nc2cccc(C(C)C)c2)C(C)C1
CCCN(C)C(=O)C(C)(C)c1ccc(OC)c(OC(C)C(=O)NCc2ccc3c(c2)OCO3)c1
CC1(C)Cc2nc(-c3cccnc3N3CC4(CF)CC(CC(=O)O)CC4C3)ccc2O1
O=C(Nc1ccccc1F)C1CCCCN1S(=O)(=O)c1ccc(Br)cc1
COc1cc(-c2c(C)nn(CCC#N)c2-c2ccc(F)cc2)ccc1-n1cnc(C)c1
Cn1c(OCCCSC2CCCC2)nc(-c2ccncc2)cc1=O
CCn1c2c(cc1Sc1ccc(F)cc1)nc1ccc(-c3ccccc3C)cc1[n+]2C
COc1ccc(C(=O)NCCCN2CCN(CCc3ccc(-c4ccccc4)cc3)CC2)cc1
O=S(=O)(c1cc(F)ccc1F)N1CCN(Cc2cn3ccsc3n2)CC1
CCCCCCCCCCCOc1cccc(C=CC(=O)N2CCNCC2)c1
NC(c1cccnc1)C(NC1CCCCC1)Cc1ccccc1
CC(C)NCC(O)COc1cccc2[nH]c3ccccc3c12
CN(C)CCCNC(=O)Cn1ccc2ccccc2c1=O
Cc1c(C)c2c(c(C)c1N)CC(C)(CS(=O)c1ccc(O)c(C(C)(C)C)c1)O2
Cc1c(C(=O)N=C(N)N)cc(S(N)(=O)=O)c(O)c1Cc1ccccc1
CCC(c1ccc(OC)cc1)c1c(OC)ccc2ccccc12
CCCS(=O)(=O)N(Cc1ccc(C(=O)NCCC2=CCCCC2)cc1)C1CCN(C2CCCC2)C1
CC(C)CC(NC(=O)C(S)C(C)O)C(=O)c1nc2ccccc2s1
CNC(=O)c1ccc(Oc2ccc(C=C3SC(=S)N(Cc4cccc([N+](=O)[O-])c4)C3=O)cc2)cc1
CNc1cc(C)nc(SCC(=O)c2cc3c4c(c2)CCC4CCC3)n1
Cc1cc(C(C)(C)C)cc(NC(=S)NC(=O)Cc2ccc(S(N)(=O)=O)cc2)c1
Cc1ccc(S(=O)(=O)N2CCN(CCCc3ccccc3)CC2)cc1
CC(C)CCC(=O)C1CCC(C(=O)N2CCCC2C(=O)NC23CC4CC(CC(C4)C2)C3)CC1
CNC(=O)C(Cc1ccccc1)NC(=O)C1CCCN1C(=O)C(NC(=O)C(N)CC1CCCCC1)C(C)(C)C
COc1ccc(-c2onc(-c3ccccc3)c2C(N)=O)cc1OC
COc1ccc(-c2cc3nccc(Oc4ccc(NC(=O)Nc5cc(N6CCN(C)CC6)c(C7CC7)cn6)nc5F)cc4n3n2)cc1
COC(=O)c1cc2c(c(C)n1)N=C1CCCCC1c1ccccc12
COc1ccc2c(=O)cc3oc(=O)c4c(c3c2c1)CCCCC4
CCCNC(=S)NNC(=O)CSc1[nH]nc2ccccc12
Cc1ccc(S(=O)(=O)N(CC(=O)Nc2ccc(C)cc2)C(C)C)cc1
CCc1nc2c(C)ccnc2n1Cc1ccc(OC(c2ccccc2C)c2ccc(OC(F)F)c(OC(C)C)c2)cc1
CCCCCNC(=O)C1CCCN(c2ncnc3c2nc2n3CCN(CC(C)C)C2)C1
COc1ccc(Nc2nc(NCCCCNc3cc[n+](C)c4ccccc34)nc(N3CCOCC3)n2)cc1
O=C(CCN(c1ccccc1)c1ccccc1)NC(c1ccc(Cl)c(Cl)c1)C1CCCCC1
COc1cc(CNC(C)C23CC4CC(CC(C4)C2)C3)cc(OC)c1OC
CCCCCCCCCCCCCCOC1C(C)CC(NS(=O)(=O)c2ccccc2)CC1C
FC(F)(F)c1ccc(Cn2cnc3c(-c4cc5cc(Cl)ccc5oc4=O)cccc32)cc1
c1ccc(CNCCOCCOc2ccc(-c3nc4ccccc4[nH]3)cc2)cc1
COc1cc(CNc2c(C)cccc2C)ccn1
CCn1c2ccccc2c2c(N(C)c3ccc(C)cc3)ncnc21
Cn1cnc(S(=O)(=O)N(CC(=O)NC2CCCSC2)c2ccccc2C(C)(C)C)c1
Cc1cc(-c2cccc(C#N)c2)cc2nnc(Nc3ccc(CN4CCN(CCO)CC4)cc3)nc12
CN(CC(=O)Nc1cccc(C(F)(F)F)c1)C(=O)c1ccccc1CCC(=O)O
CC1CCCCC1n1cc(C(=O)O)c(-c2ccc(F)cc2F)n1
Nc1ncnc2c1ncn2C1CC(OP(=O)(O)O)C(COP(=O)(O)OP(=O)(O)O)O1
CC1COc2c(ccc3c2OCCC3NC(=O)C(C)N)C1
CC(C)c1cc(Cc2ccccc2)c2c(c1C(=O)O)OCC(c1ccccc1)C2
COc1ccc(NC(=O)CN(C)CC(=O)Nc2ccc(SC)cc2)cc1
COCCn1cc2c(c1-c1nc3ccccc3s1)CCNCC2
CC1=CC(C(=O)NCCCN2CCN(c3cccc(Cl)c3Cl)CC2)c2cc(Cl)c(Cl)cc2C1
CC(=O)Nc1cccc(S(=O)(=O)NCc2ccccn2)c1
CNC1CCCN(C(=O)c2ccc(Oc3ccc(F)cc3F)c(F)c2)C1
ON=C1c2ccc3ccccc3c2Oc2ccc(Cl)cc21
CCS(=O)(=O)Nc1ccc2c(c1)NC(=O)CN(C)CC2c1ccc(F)cc1
O=c1[nH]ncc2c1c(-c1ccc(Cl)cc1)nn2C1CCCC1
Cc1ncccc1Oc1ccc(Oc2cccc(C(F)(F)F)c2)cc1CN1CCN(CCN(C)C)CC1
Cc1ccccc1[P+](CC(=O)c1ccc2ccccc2c1)CCc1ccccc1
Cc1cccc(C#cc2cc(OCCCc3cn(C4CC(O)C(CO)O4)c(=O)[nH]c3=O)on2)c1
O=C1Nc2c(C(F)(F)F)cccc2C(C#N)(c2ccc3ccccc3c2)C1(O)P(=O)(O)O
CC(C)(CC(=O)O)CC(=O)Nc1ccc(SC(F)F)cc1
O=S(=O)(NCCC1CNc2nc(N3CCNCC3)ncc2N1)c1ccc(F)c(F)c1
CN(c1cc2occc2c2[nH]c(=O)c3sc(=O)[nH]c3c12)CCCN1C(=O)c2cccc3cccc(c23)C1=O
CN1CCCCC1C(c1ccccc1)N1CCCCC1
O=C1C(Cl)C(C(=O)Nc2ccc(Br)cc2)N1C1CCCC1
COc1ccc(CN2CCCC(c3ccccc3)(N(C)C)O2)c(OC)c1OC
CCCC1OC(=O)CC(=O)C(C)CCCC1OC
COc1ccc(O)c(CCNC(=O)CCn2c(=O)c3sccc3n(Cc3ccc(F)cc3)c2=O)c1
O=C(NCCc1cccs1)C(=O)NCCc1ccc(Cl)cc1
O=C(CCN1C(=O)c2ccccc2Nc2ncccc21)NC1CCCCC1
CC(=O)NC(CC(=O)N1CC(Cc2ccccc2)N(CC(=O)O)C1=O)S(=O)(=O)c1ccc(C)cc1
CCCCCCC(C(C)CCCc1ccc(C)cc1C)C(=O)O
O=C(CCCn1cccn1)N1CCc2ccccc2C1
CN(C)CCCNc1ccc2ncn3c4ccc(O)cc4c(=O)c1c23
CN(C)c1nc(-c2ccccn2)nc2ccccc12
O=C(NC1CCCCC1Oc1nc(NC2CCN(Cc3cccc4ccccc34)CC2)nc(N(CCO)CCO)n1)c1cccc(F)c1
Cc1ccc(-n2nc3c4c(cccc4c2=O)CC2NC(CCC(=O)Nc4ccccc4F)C(=O)N32)cn1
COc1ccc(-c2cc3ccc(OS(=O)(=O)c4ccccc4)[nH]c-3nn2)cc1
CCOC(=O)c1cc2sccc2n1Cc1ccc(F)cc1Cl
Cn1c(CN2CC(NC(=O)c3cc(F)ccc3F)C2C2CC2)nc2ccccc21
CC(O)(c1ccc(C(=N(C#N)c2ccccc2Cl)C2CC2)cc1)C(F)(F)F
COc1ccc(C(=O)CSc2n[nH]c(-c3ccc(-c4cccs4)cc3)n2)cc1
Nc1nc(=O)c(I)c(-c2cccc(C(F)(F)F)c2)[nH]1
Cc1cc(C)c2c(c1)CCC1C2C(=O)c2ccccc21
Oc1ccc2[nH]c3ccccc3c2c1
O=C(O)C1C(c2ccc3c(c2)OCO3)CCC1(C)c1cc(Cc2ccc3ccccc3n2)n[nH]1
Cc1cccnc1NC(=O)COC(=O)CNS(=O)(=O)c1ccccc1
COc1ccc(CCCCCCl)cc1OC
CCCC12CN3C(=NCC3C1C)N(C)C1=NCCN(CCC3=CCCCC3)C21
Nc1ncc(-c2cccc(-c3ccccc3)c2)cn1
O=c1ccn2c(Br)cnc(N3CCC(Oc4ccc(F)cc4)CC3)c2[nH]1
COC(=O)CC1CC2CC(=O)CCC2(C)C2CCC3(C)C(O)CCC3C12
Oc1ccccc1OCC1CCCCN1S(=O)(=O)c1ccc(Br)cc1
Cn1cccc1C(=O)NCC1(O)OC(=O)c2ccccc21
CCCCn1c(=O)ccc2cc(C)c(N3CCCC3)cc21
CC(=O)c1ccc(CCN2C(=O)N(Cc3cccc(S(C)(=O)=O)c3)C(=O)C2Cc2ccccc2)cc1
C=C1CCC=C(C)CCC2C(=O)OC(OC3OC(COC(C)=O)C(OC(C)=O)C(OC(C)=O)C(OC(=O)CC(C)CC)C3OC(=O)CC)C12
O=C(Nc1cccnc1)N1CCC2(CCN(Cc3cccs3)CC2)CC1
COC(=O)c1sccc1NC(=O)c1ccccc1SSc1ccccc1C(=O)NN=C(C)C
CNC(C)C(=O)NC(C(=O)N1CCCC1C(=O)O)c1ccc(-c2ccco2)cc1
COc1ccc(C(=O)c2nn(C)c(=O)c3ccccc23)cc1
CCCN(CCC)C1CCc2cccc3c2C1Cc1cccc(O)c1-3
Cc1noc(C)c1S(=O)(=O)N(C)CC1Oc2ccc(NC(=O)Nc3ccccc3F)cc2C(=O)N(C(C)CO)CC1C
COC1C=COC(=O)C(C)C2C=C(C)C(O)(COC(=O)C=Cc3ccccc3)C3=CC(OC(C)=O)C=C13O2
Fc1ccc2ncnc(N3CCNCC3)c2c1
COc1cc(NC(=O)CN(C)S(=O)(=O)c2cc3c4c(c2)CCN4C(=O)CC3)cc(OC)c1
c1ccc(-c2cc(NCCCN3CCCCC3)nc(-c3ccco3)n2)nc1
Oc1c2ncccc2nc2c1ccc2ccccc1-c1ccc(O)cc1
C=C1C(=O)OC2C1C1COC(=O)C1C(C(C)=O)C2=O
CSc1cccc(Nc2oc(C=Cc3ccc(C)cc3)nc2-c2ccncc2)c1
NC(=O)C(O)=Cc1nc[nH]n1
CC(=O)Nc1ccc2ncc(NCCN3CCCC3)cc2c1
CCOC(=O)COC1CC2C(C)=CCC(C1)C2(C)C
CC(C)(C)C(=O)Cc1cncc2c1CCn1c-2nc(C(N)=O)c1C1CC1
c1ccc(-c2nnc3c4c(sc3n2)CCCC4)cc1
CCC12C=CCN3CCC4(CC5=Cc6c(cc7ccccc7n8C5)CC41)CC3O2
COc1ccccc1CN1CCCCn2c1nc1c2c2ccccc2nc1C
NC(=O)N1N=C2C(=Cc3[nH]cc4c3CCC4)SCCS2(=O)=N1
O=C(Cc1ccsc1)N1CCC2(CC1)OCCO2
CCC(C)n1cc(Br)c(=O)n(CCN(C)C)c1=O
CC(C)(CO)N(CCO)C(=O)CC(C)(C)N
CCC(C)C(NC(=O)N1CCOCC1)C(=O)Nc1ncc(C)s1
CC1=CC(C)(C)Nc2ccc3c(c21)C(=NO)C=CC3=O
CC(=O)Nc1ccc(NC(=O)CNC(=O)c2cc3ccccc3o2)cc1
CNc1ncc(C2CCCN2c2ccnc(Nc3ccccc3)n2)s1
CC(Oc1cc(Cl)cc2c1CCC2)C(=O)N1CCN(CC2CC=CCC2)CC1
CC12CCCN1C(=O)N(C1OC(CCCOCCF)C(CO)O1)C(=O)N2
CC(C)(C)C(c1ccc(SC(F)(F)F)cc1)c1c[nH]cn1
O=C(COC(=O)C[S+](CC(=O)O)NC(=O)C(CS)CCO)NC(=O)OC(C)(C)C
COC(=O)C(NC(=O)C[n+]1cn(C)c2ccccc21)c1ccccc1
O=CN1C2NCCC2(CSc2ccccc2)C(OC(=O)CC=Cc2ccc(OCc3ccccc3)cc2)C1CC1CO1
CCn1cc2c(=O)nc(CN3CCN(C)CC3)[nH]c2n1
COc1ccc(CN2CCc3c(NC(=O)c4nsc(N5CCCC5)n4)ncn3c2=O)cc1
N#Cc1cnc2c1c(-c1ccccc1F)nn2C1CC2CCCC(C1)N2S(=O)(=O)c1ccc(Cl)cc1
CCOc1ccc2oc(=O)c(C(=O)Nc3ccc(S(=O)(=O)N4CCc5ccccc5C4)cc3)cc2c1
CCOCCCNC(=S)N1CCCN(c2ncnc3c2oc2ccccc23)CC1
O=C(Cc1ccc2c(c1)OCO2)NCc1ccco1
CC(NC(=O)CC(N)C(=O)O)C1CCC2(C)CCC3(C)C(CCC4C5(C)CCC(O)C(C)(C)C5CCC43C)C2C1
Cc1cc(C)c2c(n1)S(=O)(=O)N(C)C(C(=O)N1CCSCC1)O2
CCCCCCCCCCCCCCCCCN1CCN(C(=O)Nc2ccc(Cl)cc2)CC1
Cc1cccc(Br)c1Oc1ccc(S(=O)(=O)N2CCCC2)cc1[N+](=O)[O-]
CC(=O)Nc1ccc(N2C(=O)CC(N3CCN(C(=O)c4ccco4)CC3)C2=O)cc1
O=C(NC(=S)Nc1ccccc1)c1ccc(C(=O)NN=C2SC(=Cc3ccc([N+](=O)[O-])o3)C(=O)N3CCCCC3)cc2c1
Cc1cc(C2C3C(=O)N(c4ccc(Cl)cc4C)C(=O)C34CCCN42)c(C)n1N=C(CC#N)C#N
O=C1C=CC2(C=C1)OC(Cc1ccccc1)C1C2c2ccccc2N2C(=O)c3ccccc3NC12
CCOC(=O)c1cccc(NC(=O)C2C3CCC(O3)C2C(=O)O)c1
Cc1cc(C=C2CCCCOC2=O)c(C)n1-c1ccc2nc(N3CCOCC3)sc2c1
COCc1nn2c(C)cccc12
COc1cc(F)c(F)cc1-c1ccc(C(OC)C(NP(=O)(O)O)c2ccc(C(F)(F)F)cn2)c(C)c1
NC1=NC(c2cncc(Cl)c2)CO1
CCc1c(C(=O)NCCc2ccccc2)oc2c1C(=O)CC(c1ccccc1)C2
NC(CO)Cc1c[nH]c2ccccc12
C=C1C(=CC2=CCCCC2)C(C=CC=CC)CC1O
CC(O)C1C(=O)N2C(C(=O)O)=C(c3cc4cc([N+](=O)[O-])ccc4s3)C(C)C12
CC(C)=CCC(=O)OC1CN(C2CCCCC2)C(C)C1
N=C(N)c1ccc(OCCN(CCNC(=O)c2ccccc2)C(=O)OC23CC4CC(CC(C4)C2)C3)cc1
Fc1ccc(-c2noc(C3CCNCC3)n2)cc1
CCOC(=O)C12CCC=C1N(CCC1=CCCCC1)C(=O)c1ccccc1S2
CCCCNC(=O)c1cccc(NC(=O)c2ccccc2OCC(=O)Nc2ccc(F)cc2)c1
CCCCCCCCCCCCCC(=O)CC(=O)NC(COC1OC(CO)C(O)C(O)C1O)C1OCC(N)C(O)C1O
O=C(CN1C(=O)c2ccccc2C1=O)Nc1nc2c(Br)sc(Br)c(=O)n2n1
COc1ccccc1NC(=O)CC1SC(c2ccccc2)N(c2ccc(C(=O)NC3c4ccccc4NC3=O)cc2)C1=O
CCc1c(C(=O)OC)nn(-c2ccc(Cl)cc2Cl)c1-c1ccc(C#N)cc1
CC(=O)NC(Cc1cccc(F)c1)C(=O)NCCOCCOc1cccc(CC(=O)NO)c1
O=C1CCSC(c2cccc(O)c2)N1C(=O)N1CCN(c2ccccn2)CC1
Oc1c(F)cc(SCc2nnc(Cc3ccccc3)o2)cc1O
C1CCC2(CN1)CCN(Cc1ccccc1)c1ccccc1NC2=O
O=C(CNC(=O)OCc1ccccc1)OCCOCCOCCNC(=O)CN(Cc1ccc(Cl)cc1)C1=NCCCC1
C#Cc1nc(N2CCC(Oc3cccc(C(N)=O)c3)CC2)ncc1Br
Cc1nc(-c2ccccc2)n(-c2ccccc2)n1
CCOc1ccc(S(=O)(=O)Nc2ccc(-c3csc(N4CCN(C(=O)CCC)CC4)n3)cc2)cc1
CC(=O)Nc1ccc(Cl)c(NC(=O)CCl)c1
O=C(CO)NCC(CC1CC1)c1ccc(S(=O)(=O)c2ccccc2)cc1
CCCCOC(=O)c1c(C)[nH]c2c(C)cccc12
C=C1C(=O)OC2CC(C)C3=CCCC(C)C3(O)OC21C
CN1CCC2(CC1)CN(C(=O)C1CC1)CC2(C)C(N)=O
Cc1ncccc1Oc1ncnc(NCCc2ccccc2Cl)c1[N+](=O)[O-]
CC(NCc1ccc(-c2ccccc2F)s1)C(OCc1ccccc1)C(=O)Oc1ccccc1
COC(=O)C1=C(Nc2ccccn2)CC(C)(C)CC1=O
CC(=O)NCC1CN(c2ccc(C=C(C#N)c3nnc(N4C5=CSC(c5cccc(Cl)c5)OC5=CCCS4(=O)=O)c3)c(F)c2)C(=O)O1
CC(C)CN1CCOCC1
Cc1nc(-c2ccc(N3C(=O)CSC3CCC(=O)NO)cc2)cs1
Cc1ccc(C)c(COc2ccc(Cn3c(C)nc4ncccc43)cc2)c1
CC(C)CC1NC(=O)C(Cc2ccccc2)NC(=O)C(Cc2ccc(O)cc2)NC(=O)CNC(=O)C(C(N)=O)NC(=O)C(NC(=O)C(CCCN=C(N)N)NC(C)=O)C(C)OC1=O
Cc1ccc(-c2nc(C(=O)NN=Cc3ccc(C(=O)O)cc3)n[nH]2)c(=O)[nH]1
CC(C)c1cccc(C(C)C)c1NC(=O)C(c1ccccc1)c1ccc2ccccc2c1
O=C(CN(Cc1cccc2ccccc12)C(=O)c1csnn1)Nc1cccc([N+](=O)[O-])c1
CCc1cccc(N2CCN(CCCCNC(=O)Cn3cc(C)c(=O)c(C)n3)CC2)c1
Cc1cccc(C)c1NC(=O)c1cc(C2CC2)nc2c1cnn2-c1ccccc1
COc1cc(C=NO)ccc1OC(C)=C1C(=O)Oc2cc(O)cc(OCc3ccccc3)c21
Cc1ccc(CN2CCC(c3noc(C4CCCC4)n3)CC2)cc1
Cc1ccc(NC(=O)c2ccccc2)cc1NC(=O)COc1ccccc1C
COc1ccc(C(=O)CSc2nnc(CCNS(=O)(=O)c3ccccc3C)o2)c(OC)c1
O=C1Nc2ccc(Cl)cc2C1=NNC(=S)Nc1ccc(F)c(F)c1
O=C(Cc1ccccc1)N1CCN(C(=O)c2ccc(Cn3ccnc3)cc2)CC1
CC(Oc1ccccc1-c1cc2cnc3sc4c(c3c(=O)n2C)CCCC4)c1C#N
CC(C)c1cccc(C(C)C)c1NC(=O)NCC1(N2CCN(C(=O)C3CN(C4CCC4)C3)CCC2(C)C)CCO1
CN(CCCCCCCCCCCCCCCCCCN(C)CCCN)S(C)(=O)=O
CC(C)CC(c1nnnn1CCc1ccccc1)N(Cc1ccc(Oc2ccccc2)cc1)C(=O)Nc1ccc(C(F)(F)F)cc1
CCCCN(CCCC)CC(O)c1cc2ccc(C(F)(F)F)cc2c2cc([N+](=O)[O-])ccc12
C=C1C(C)=C(C#N)C(=O)N1c1ccc(C#N)cc1
CCCC(SC1CC(=O)OC1OC(C)=O)C(OC(C)=O)C(C)C
CCCc1nc(-n2nc(C)cc2N)ccc1Br
CC(C)(C)C1CCC(N(Cc2cccc(CN3CCCCC3=O)c2)C(=O)Nc2c(F)cccc2F)CC1
COc1ccc(NC(=O)Nc2cc(CN3CCCCC3)ccc2NC(C)=O)cc1
C(=NNC1=NC(c2cccnc2)Cc2ccoc21)c1cccnc1
Cc1nc2ccc(C(=O)N3CCN(c4ccccn4)CC3)cc2nc1C1CCOC1
O=C(C=Cc1ccccc1)OCCCn1cnc2c(=O)nc3sccc3n21
O=C(O)c1ccccc1-c1cccc(-c2ccccc2OCc2ccccc2)c1
O=c1[nH]c2ccccc2nc1-c1ccccc1F
Cc1cnc(CN)cc1-c1cc(C(=O)N(C)C)no1
COC(=O)C1(C)CCCC2(C)c3cc(O)ccc3CCC12
[O-][n+]1nc2[nH]cc(Br)c2c2cncn12
N#CCCn1cc(NS(=O)(=O)c2ccccc2)nn1
O=C(CC[P+](c1ccccc1)(c1ccccc1)c1ccccc1)N1CCC(Cc2ccccc2)CC1
Cc1ccc(C(=O)N2CCCC(C(O)C3=NCCN3)C2)cc1
COc1ccc(N2C(=O)CC(N3C(=O)c4cccc(OC)c4C3=O)C2=O)cc1OC
CC(=O)c1ccc(N2CCN(C(=O)c3cc4ccccc4oc3=O)CC2)cc1
O=C1C2C3C=CC(C4CC34)C2C(=O)N1CCCCCN1CCN(c2ncccn2)CC1
COc1cccc(N2CC(NC(=O)c3cccs3)CC2=O)c1
CN(Cc1noc(C2CC2)n1)C1CCN(Cc2ccoc2)C1
CCCCc1nc(Cl)c(C(=O)O)n1Cc1ccc(N(Cc2ccccc2C(=O)O)C(=O)OC)cc1
Cc1cccc(C)c1CC(=O)NC1CCN(C2CCCCC2)C1
O=C(Oc1ccc2c(c1)C13CCCCC1C(C2)N(CC1CCC1)CC3)c1ccccn1
Cc1c(O)ccc2c1CC1(Cc3ccccc3C1=O)C2=O
Cc1ccnc2ccccc12C(=S)NC1CCCCC1
CCC[N+]12CCC(CC1)C(OC(=O)c1cccc3ccccc13)C2
Cc1c(N=Cc2ccc(F)cc2)c(=O)n(-c2ccccc2)n1C
Cc1cc(C)c(Cn2cnc3c(N)ncnc32)c(C)c1Cl
Cc1ccccc1Oc1ccc(CN2CCN(c3ccccc3C(N)=O)CC2)cn1
COCCN1CCOC2CN(C(=O)c3ccsc3)CCC21
NCCCCCN1CCN(CCCNc2cc(=O)[nH]c3ccccc23)CC1
COc1cccc(CNC(=O)c2cccnc2Oc2ccc(Nc3ncccn3)cc2)c1
O=S(=O)(NCc1ccsc1)c1cc(N2CCCCC2)cc(Cl)c1
Cc1nn(C(=O)Nc2cccc([N+](=O)[O-])c2)c(C)c1S(=O)(=O)NC(C)C
CCN(CC)C(=O)c1cccc(C(=O)Nc2cccc(C(=O)Nc3cnsn3)c2)c1
CN1CCC(Cc2ccc(Br)cc2)CC1
CCSc1ccccc1C1SCC(=O)N1Cc1ccc2c(c1)OCO2
COc1cc2cc(C(=O)NCCCCCCCCCCN3CCC4(CC3)CN(CCN3CCOCC3)C4=O)c3c4cc(OC)c(OC)cc4cnc3c2cc1OC
N#CCCN1CC2(CCCCC2)CC1=S
COc1ccc2nc(-c3ccc(C)cc3)c(OC3CN(C(=O)c4ccccc4F)C3)nc2c1
CC1(C)C=Cc2c(ccc3c2OCCO3)O1
Cc1ccc([N+](=O)[O-])c(OCc2nnc(SCC(=O)Nc3nccs3)n2Cc2ccco2)c1
CCCCN1CCC(c2nc3cc([N+](=O)[O-])ccc3[nH]2)C1
CCN1CCN(c2ccc(Cl)c(NN=Cc3cc[n+](C)c4cc([N+](=O)[O-])ccc34)c2)CC1
COc1ccc(Cl)cc1NC(=O)CN1CCN(CC(=O)Nc2ccc(S(=O)(=O)N3CCCC3)cc2)CC1
COc1cc(Cc2nccnc2C2CN(c3ccc4ccccc4n3)C2)cc(OC)c1O
Cc1ccn2cc(-c3ccc4nc(-c5cccc6ccccc56)c(N(C)C)nc4c3)cc2c1
CC(=O)OC1CC2(C)C3CCC4(C)C(CCC5C5(C)CCC(=O)C(C)(C)C5CCC43C)C2(C)CC1O
CC(C)(C)OC(=O)N1CC(NCc2ccccc2Cl)C(O)C1Cc1ccc(F)cc1
Cc1cccc(N2C(=O)C3C4SC(C)(C)CN4C(C#N)C(=N)C3C2=O)c1
O=C(NO)C1Cc2ccccc2CN1C(=O)CCc1cc(C(F)(F)F)cc(C(F)(F)F)c1
COc1cccc(CN(C)C(=NNC(=O)CSc2nncs2)c2ccc(C)cc2)c1
CCCCc1n[nH]c(=O)[nH]1
O=c1oc2cc(OCc3ccc(CBr)cc3)ccc2c2c1CCC2
Fc1ccc(-c2[nH]nc3c2CCCN(C2CCC3)CC2)c(F)c1
COC(=O)CN1C(=O)N(c2cc(Cl)c(Cl)c(C(F)(F)F)c2)C2=C1C(=O)CC(C)(C)C2
Cc1cccc(NC(=O)NC2CCCCC2NC(=O)CN2C(=O)NC(C)(c3ccc4c(c3)OCO4)C2=O)c1
CC(C)=CCc1cc(CCc2ccccc2)ccc1O
CS(=O)(=O)c1ccc(-c2ccnc3c2CC(C(=O)NC(CO)CO)O3)c(F)c1
CCOc1ccc(CCNC(=O)c2cnc(N3CCC(O)(c4ccccc4)CC3)nc2)cc1
COc1ccc2c(c1)C(=NNS(N)(=O)=O)CO2
NCC(=O)NC1=NOC(Cc2ccccc2)C1
CCCc1c(OCc2ccc(C(=O)O)c(O)c2)ccc(C(C)=O)c1O
N#Cc1ccc(CC(=O)OCc2nc(=O)c3c4c(sc3[nH]2)CCOC4)cc1
Cc1noc(C)c1S(=O)(=O)N(CCSCc1ccccc1)Cc1ccccc1Cl
O=C(Nc1ccc(-c2ccc(-c3ccc(N4CCC(N5CCCC5)CC4)[nH]3)s2)cc1)N1CCOCC1
CN(C)C1CCN(CC2CCCCO2)C1
CCN(CC)C(=O)C(NC(=O)C1CCCCC1C(=O)NCc1ccccc1)c1ccccc1
CCN1CCN(Cc2ccc(C(=O)Nc3nnc(C4CC4)o3)cc2)CC1
CCn1ccsc1=NN=C1CCCC(C)C1
CC(C)N(CCOc1ccc(NC(=O)NN)cc1)c1nc(C#N)ncc1N
O=C(Nc1cc(Cl)cc(Cl)c1)Nc1nccs1
CCCN(CC(Cc1c(C)cc(OC)c(OC)c1OC)C(=O)O)C(=O)c1ccc(C(=O)OC)cc1
CSc1ccc(N(C(=O)NCc2cncs2)C(C(=O)NC2CCCC2)c2ccc(F)c(F)c2)cc1
CC(=O)Nc1cccc(C2CCN(Cc3cccn3-c3ccc(Cl)nn3)CC2)c1
Clc1cccc(-c2ccc(Cc3nnc(SCc4ccccc4)o3)o2)c1
Nc1ncnc2c1ncn2C1OC(CNCc2cccc(-n3ccnc3)c2)C(O)C1O
Cc1ccccc1CNC(=O)c1nc(-c2ccc(Cl)cc2)oc1C
CC(=O)Nc1ccc(-c2ccc3c(c2)CCOC3)cc1Nc1ncnc2cnc(N3CCCC3)nc12
O=C(O)CCCc1ccc(CCc2ncc(Cl)s2)cc1
COc1ccc(C(=O)Nc2ccc(Cl)c(C(F)(F)F)c2)cc1[N+](=O)[O-]
Cc1ccc(NC(=O)CCNc2ccccc2F)cc1
CSCCC(NC(=O)C(CC(=O)O)NC(=N)N)NC1=C(Cl)C(=O)c2ccccc2C1=O
Cc1ccc(C(=NCC2CCOCC2)NO)cn1
Cc1c(C(=O)NCC#Cc2cccnc2)cnn1C
CC(C)N(Cc1cc(Cl)c2c(c1)OCCCO2)C(=O)C1CCCN(Cc2ccccc2)C1
COc1cc(NC(=O)C(C)(C)CN2CCC(Nc3ccc4[nH]ncc4c3)CC2)cc(Cl)c1
CC(C)=CCCC(C)=CCCC1(C)C=Cc2c(C)c(-c3ccc(C(=O)OCCCCCCCCCF)cc3)c(O)c(C=CC3CCCCN3)c2O1
CC1(C)CC(=O)C(C(=O)N2CCOCC2)C(NC(=S)Nc2ccccc2)C1c1ccccc1
COc1ccc(Cn2nnnc2C(c2ccccc2OC)N2CCc3cc(OC)c(OC)cc3C2)cc1
O=C(CC1SC(N2CCOCC2)=NC1=O)Nc1ccccc1C(F)(F)F
Cc1nc(NC(=O)c2ccccc2CC(=O)O)cc(-c2ccccc2Oc2cccc(C(C)(C)C(C)(C)C)c2)n1
COc1ccc(C(C)C)c(Cn2ncc3c2nc(N)n2nc(-c4ccco4)nc32)c1
Cc1ccc(C2=CC(=O)CC(Cn3nc(-c4ccccc4)n4nc(-c5ccco5)sc34)C2)cc1
O=C(NCc1ccc(Cl)cc1)COCC(=O)NCCc1c[nH]c2ccccc12
N=C(Nc1cccc(Cl)c1)c1ccccc1
O=S(=O)(Cc1cccc(Br)c1)Nc1nc2ccccc2n2cnnc12
CCc1nc(SCc2cc(=O)c3ccccn3c2OCC)no1
CCC(CC)COc1ccc2cc(C(=O)NCCCCC(c3ccc(F)cc3)c3ccc(F)cc3)[nH]c2c1
CC1CCc2onc(C(=O)NCc3nc4ccccc4[nH]3)c2C1
CCCC(C(=O)O)N1C(=O)C(=Cc2ccc(OCc3noc(-c4ccc(F)cc4)n3)c([N+](=O)[O-])c2)SC1=S
OCC1Cc2ccc(O)cc2CN1CCc1ccc(Cl)c(Cl)c1Cl
CC(NC(=O)Nc1c(C)cccc1C)C(=O)NC(CC(=O)O)C(=O)COc1cnc2ccccc2c1
O=C(c1ccc([N+](=O)[O-])cc1)N1CCCCC1CCN1CCCC1
CC12CC(OC(=O)C(CC3OC(=O)OC3)C(C)C1(Cl)Cl)C(Cl)C2(C)C
CC(C)(CF)CC(c1ccc(C(F)(F)F)cc1)C1CNC(=O)CN1S(=O)(=O)c1ccc(Oc2cc(Cl)ccc2Cl)cc1
NS(=O)(=O)c1ccc(C(=O)NCC(=O)N2CCC(N3CCN(C(=S)Nc4ccccc4)CC3)CC2)cc1
Cc1cc(C(=O)COc2ccc(OC3SC(=O)NC3=O)cc2)c2ccccc2n1
CCCCn1c(SCc2cc([N+](=O)[O-])ccc2OC)nc2cc(C(=O)NC(C)(C)C)ccc21
O=C(Nc1ccc(Oc2ccnc(-c3ccccn3)c2)c(C(F)(F)F)c1)c1c(F)cccc1F
CCOc1ccc(NC(=S)NCC2CCCN2CC)cc1
Cn1c(N)c(C(=O)COC(=O)C2CCCCC2)c(=O)n(C)c1=O
Nc1nc(=O)c(I)c(-c2ccccc2)[nH]1
COc1ccc(-c2[nH]c3ccccc3c2CC(=O)Nc2cccc(C(C)=O)c2)cc1
CCOC(=O)CCCCNC1CC(O)C(OCc2ccc(Cl)cc2)C(OCc2ccc(Cl)cc2)C1O
Cc1nc2ccc(NC(=O)C=Cc3cccs3)cc2c(=O)n1Cc1ccc(Br)cc1
O=C(NCCC(c1ccccc1)c1ccccc1)c1ccccc1O
Cc1c(CN2CCN(c3cccc4cc(C(=N)N)n(C)c34)CC2)n(C)n1Cc1ccccc1
Cc1cc(Cl)ccc1NC(=O)Nc1ccc(-c2ccc(Oc3ccc(Cl)cc3)cc2)cc1
Cc1[nH]n(-c2ccccc2)c(=O)c1C(=N)c1ccccc1
CN1CCC(NC(=O)C2CCC(=O)N(CCc3ccc(F)c(F)c3)C2)CC1
CC1=C(C(=O)Nc2ccccc2)C(c2ccco2)C(C(=O)Nc2ccccc2[N+](=O)[O-])=NC1
Cn1cc(-c2cncnc2Nc2ccc(N3CC4CC4)cc3)n2c(=O)c1Br
CC(C)c1nccn1CC(=O)NCCc1ccc(S(N)(=O)=O)cc1
CC1C(=O)Nc2nnc(CCc3ccccc3)n2C1c1cccnc1
Cc1cc(-c2csc(NC(=O)CSc3nnc(-c4ccc5c(c4)OCO5)n3NC(=O)C3CCC3)n2)on1
CCCCCn1cnc2c(-n3cnc4cccc(Cl)c43)ncnc21
c1ccc(N=C2N(CC3CCCO3)C3CCCCC32)cc1
COc1ccc(CC(NC(C)=O)C(=O)NC(CCCNC(=N)N)C(=O)NC(CC(C)C)C(=O)NC(Cc2ccc(O)cc2)C(=O)O)cc1
COc1cccc(N2C(=O)C=C(C)C2=O)c1
CC(=O)N(C)CC#CCn1cccn1
N#Cc1cccc(NC(CCN2CCCCC2)c2ccc(Cl)cc2)c1
Nc1nc(Nc2ccc(F)c(F)c2)c2ccccc2[nH]1
CCCCOc1cc(NC(=O)c2cccc(CC)c2)c2ccc(C)cc2n1
Cc1ccc(C)c(S(=O)(=O)NC(C)(C)CCCc2ccccc2)c1
Cc1cc(C(=O)COC(=O)Cc2ccc(Cl)cc2)c(C)s1
COc1ccccc1NC(=O)CSc1ccc2nnc(CCNS(N)(=O)=O)n2n1
CCn1c(=O)n(C)c2cc(Br)ccc21
NC(Cc1ccccc1)C(=O)NC(Cc1c[nH]c2ccccc12)C(=O)NCCCCCC(=O)NCC(=O)NO
CC(C)(C)OC(=O)N1CC(=O)Nc2ccc(-c3ccc(O)c(C(N)=O)c3)cc21
COc1ccc(C=Cc2[nH]ncc2C(=O)NCc2ccco2)c(OC)c1
CC1(C(=O)NC(Cc2ccc(-c3ccccc3)cc2)C(=O)O)CC(=O)NC1=O
CCCC1CNc2c(C)cccc21
Nc1nc(N2CCN(S(=O)(=O)c3ccccc3)CC2)nc2c1ncn2C1OC(CO)C(N)C1O
Cc1cc(C)c2ccccc2n1
CCN(CCOC)c1cc2ccc(Nc3ccc(C#N)cc3)nc2nn1
Cc1ccc(OCc2ccc(C(=O)O)cc2)nc1
CCC1OCC(=O)C1NC(=O)C1CC(C)N2C(=O)CCC21
O=C(Cc1cccc(F)c1)Nc1cccc(Cl)c1
COCC(Cc1ccccc1)(Oc1cccc(C(F)(F)F)n1)C(=O)NCc1ccccc1
CCCCCCN(CCCCCC)CC(O)c1cnc2ccccc2c1
O=c1cc(-c2ccc(O)c(O)c2)oc2cc(O)cc(O)c12
Cc1ccc(NC(=O)NN=Cc2ccc(Br)cc2)cc1
N#CC(c1ccc(Cl)cc1)c1c(Cl)cnn1CC1CCN(c2ccccn2)CC1
O=C(c1ccc(OCc2cc(C(F)(F)F)nc3[nH]ncc23)cs1)N1CCCCC1
NCCC1CCN(c2ncnc3[nH]ccc23)CC1
CC(C=O)=CCCC(C)=CCc1ccccc1N
C=C(C)C(=O)NCC1CN(c2ccc(N3CCN(Cc4c(SSc5ccncc5Br)c5ccccc5n4)c3)c(Cl)c(F)c2)C(=O)O1
CCCCCCc1c(C(=O)NC)nc2ccc(C#CCNC(=O)c3cncn(Cc4ccc(F)c(F)c4)c3=O)cc12
CCCCCCCCC1c2[nH]c3ccccc3c2CC2C(C)(O)OC(=O)C12C
Cc1ccc(Cl)cc1NC(=O)C(C#N)=Cc1ccc2c(c1)OCO2
Cn1cncc1CN1CCC2(CC1)CN(Cc1cc(Cl)cc3ccccc13)C2
CC#CCC(O)C=CC(=O)Nc1nc2ccc(NC(=S)NC(=O)C(O)=O)c(CC=C(C)C)c2o1
CCN(CCCNC(=O)c1ccccc1NS(C)(=O)=O)Cc1ccccc1
C=C1c2cccc(C(=O)O)c2C(=O)c2c1nc(C)n2Cc1ccccc1
CSc1cccc2c1oc(=O)c1ccc(Cl)cc12
CC=CC=CC(=O)OCCc1ccc(C=O)o1
Cc1cccc(C)c1Cn1c2c(ccc1=O)C(n1cnnn1)CCC2
CN(CC(=O)Nc1cccc(Cl)c1)C(=O)Cn1ccc2cc(C(=O)NCCc3ccccc3)ccc21
C=CCSc1nc2ccccc2n1CCOc1ccccc1
CCOC(=O)C1=C(C(=O)OCC)C2(CCC(C)CC2)SC1
CCOC(=O)C1CCC2C3CN4CCc5cc(O)ccc5C4CCC3(C)C2C1
CC1(c2cc(N3CCNC(C(O)CO)C3)c(F)cc2F)COC(C)(C(F)(F)F)C(N)=N1
CC1CCN(C(=O)c2cc(-c3c[nH]c4ccccc34)ccc2N2CCOCC2)CC1
N=C(N)NCCCC(N)C(=O)Nc1ccc(S(N)(=O)=O)cc1
NCCC(N)C(=O)N1CCCC1C(=O)N1CCCC1C(=O)NC(Cc1ccccc1)C(=O)O
O=C(CI)NC1CC1
CCCn1cc[n+](C)c1C=Cc1ccc2c(c1)OCO2
CN1CCN(c2ccc([N+](=O)[O-])cc2[N+](=O)[O-])CC1
Cc1ccc(CNC2CCCc3ncnc(N)c3C2=O)cc1
O=C(C=Cc1ccc(F)cc1)OCc1cc(-c2cccc(F)c2)on1
COc1cc2ncnc(NCCc3ccc(F)cc3)c2cc1OC
Cc1nn(-c2ccc(Cl)c(C(N)=O)c2)c2[nH]c(N)nc(=O)c12
COc1cc(C=NNC(=O)CCn2ccnc2)ccc1O
Nc1nc2cc(C(=O)NCc3ccc(Cl)cc3)ccc2[nH]1
Cc1cc2nc(-c3ccc4nc(-n5ccc6cc(OCc6ccccc6)cnc5c4)nc3)[nH]c2cc1C
CCOC(=O)c1sc(NC(=O)c2ccc(N3CCCCC3)cc2)c(C#N)c1C
Cc1ccc(S(=O)(=O)N2C3CCC2CN(Cc2cn(C4CC(O)C(COP(=O)(O)O)O4)O2)cn1)C3
N#Cc1cc2c(=S)[nH]c3c(CN4CCOCC4)c(Cc4ccccc4)cc-3c2cc1O
O=C(O)c1ccc(COc2cccc(C=NNc3ccnc4cc(Cl)ccc34)c2)cc1
CC(NC(=O)C1=NN(C)c2cccnc21)c1ccnc2ccccc12
CC1(C)CC(=O)C2=C(C1)N=C1SCCN1C2c1ccccc1
COc1cccc(-c2nc(Cn3cc(CO)cn3)c(C)o2)c1
O=C(O)C12CCCC(c3ccc(F)cc3)(C1)C2
CCCCC(=O)OCCOC(=O)C(C)Cl
CCOC(=O)C1(C#N)CCC(Nc2nc(-c3nnnn3C)cs2)CC1
Nc1c(C(=O)NCc2nc3ccccc3[nH]2)nn(-c2ccccc2Cl)c1-c1ccc(Cl)cc1
O=C(CC1SC(=O)NC1=O)NCc1cccc(C(F)(F)F)c1
CCc1nc2c(NCc3c(F)ccc(C)c3F)cccn2c1N(C)C(=O)c1ccc(OC)cc1
C#Cc1cccc(Nc2ncnc3cc4oc(=O)ccc4cc23)c1
COc1ccc(CNC(=O)CC(C)=NNC(=O)Cn2cnc3ccccc32)cc1
CC(C)S(=O)(=O)N1CCN(C(=O)c2ccc(C3CNC3)o2)CC1
O=C(c1ccccc1-c1ccc2c(c1)OCO2)N1CCc2c([nH]c3ccccc23)C1
CC(=O)Nc1ccc(C(=O)NCC(c2ccc(C)o2)S(C)(=O)=O)cn1
O=C1c2cccc3cccc(c23)C(=O)N1CCN1CCN(c2ccccc2)CC1
OCCCNCc1ccc(-c2ccccc2)nc1
COc1ccc(OC)c2c1C=C1CCc3cc(O)c(O)cc3C1C2
CCC1(CC)CC(CO)(COCC(C)(C)OC)OO1
Cc1nn(CC(=O)Nc2ccccc2N2CCCCC2)c(C)c1S(C)(=O)=O
O=c1cc(C(F)(F)F)cc2[nH]c3ccccc3[n+]2CCCCN1CCN=C(c2ccccc2)c2ccccc21
O=[N+]([O-])c1cc(Cl)c(NN=Cc2ccco2)c([N+](=O)[O-])c1
CS(=O)(=O)N1CCc2ccc(NC(=O)NC3CCOC3)cc21
Cn1cc(C(N)=O)c2c(-c3ccn(C4CC(OC(=O)NCCC(N)C(F)(F)F)CC4)c3)c[nH]c2c1=O
Cc1ccc(S(=O)(=O)N(Cc2ccc(F)c(C(=O)O)c2)C(C)C(=O)NCC2CCCCC2)cc1
Cc1coc2c1C(=O)OC(C)c1ccc(C)cc1-2
CCC(=O)N1CCN(c2cc3c(cc2F)c(=O)c(C(=O)O)cn3-c2ccc(F)cc2F)CC1
CCCOc1cc2nccc(Oc3ccc(NC(=O)c4cc(C(F)(F)F)ccc4Cl)cc3Cl)c2cc1C(=O)OCC
O=c1c2ccccc2nc2n1N=C(c1ccc(Cl)cc1)c1ccccc1S2
Cc1nc(-c2cn(C3CCCNC3)c3ccc(-c4noc(=O)[nH]4)nc23)sc1C(N)=O
CC(C)n1nc(-c2ccc3[nH]c4c(c3c2)CCC4)nc1N
CCCn1c(O)c2[nH]c(-c3ccncc3)cc2nc1=O
COCCNc1nc(C)nc2c1nnn2CC(C)C
N#CNC(=NOCCc1ccc(Sc2ccc([N+](=O)[O-])cc2C(F)(F)F)cc1)c1cccnc1
Cc1c([N+](=O)[O-])nn(-c2cccc([N+](=O)[O-])c2)c1C(=O)N1CCCC1
ClC(=Cc1ccc(Cl)cc1)C(=O)Nc1nncs1
COc1cc(OC)c(SCc2ccccc2N(C)C)c2c1c(=O)oc1ccccc12
CC1(C)Oc2cc(C34CC5CC(CC(C5)C3)C4)oc(=O)c2CN1
CCc1ccc(NC(=O)Nc2ccccc2OC)cc1
O=C(Nc1scc2ccnc12)c1ccc(F)cc1
Cc1cccc2c1N(Cc1cccc(Cl)c1Cl)C(=O)C1(CC(c3ccccc3)=NN2C(=O)CNC(=O)CC(=O)O)OC1
CN1CCN(c2nccnc2C2CN(c3ccc4ccccc4n3)C2)CC1
Cc1ccc(S(=O)(=O)NN=Cc2ccc3oc(=O)c4ccccc4c3n2)cc1
CC(O)C1C(=O)N2C(C(=O)O)=C(CN3CCCCC3)SC12
COc1cc2c[n+]3[n-]c4cc(OC)cc4c(=S)oc3c(C)c2cc1OC
NS(=O)(=O)OCCN1CCN(c2ccc(F)cc2)CC1
Cc1[nH]c2ncnc(N3CC(C)OC(C)C3)c2c1C
COc1cc(-c2ccc(C#N)[nH]2)ccc1NC(=O)Cn1ccc2ncc(-c3cnc4ccccc4c3)nc21
CCN(CC)C(=O)CC(Nc1ncc(C(=O)NC(CCCNC(=N)N)C(=O)OC)c2c1ccn2C)c1ccc(-c2ccccn2)cc1
Cc1ccc(S(=O)(=O)NCC2(O)CCCCC2)cc1C
Cn1cccc1-c1cccc(S(=O)(=O)NCc2ccccc2)c1
NC(=O)c1cccc2[nH]c(-c3csc(Nc4ccccc4)n3)nc12
CC(C)(C)OC(=O)NC(CCC(=O)O)C(=O)NC(CC(=O)O)C(=O)NCCCCCNC(=O)CCC(N)C(=O)O
Cc1ccc2c(c1)N(C(=O)CN1CCCCC1)CC(C)(C)O2
CCc1nn(CC)c(CC)c1CC(=O)NCc1ccc(N(C)C)cc1
Cc1ccc(C(=O)OCC(=O)c2ccc(C)cc2)cc1
C=CC(=O)Nc1cc2c(Nc3ccc(Sc4cccc(C(=O)O)c4)c(F)c3)ncnc2cc1NC1CCOC1
O=C(Nc1ccc(Br)cc1)N1CCN(C(c2ccc(Cl)cc2)c2cccnc2)CC1
Cc1ccccc1OCC(=O)Nc1nnc(S(N)(=O)=O)s1
N#Cc1ccc(-c2cccc(C(=O)Nc3cccc(Br)c3)c2)s1
CCOc1ccccc1CN(C)CC(O)COc1cc(C)c2[nH]ncc2c1
Cc1noc(C)c1COC(=O)C(CCC(=O)O)NC(=O)c1cccc(-c2ccccc2)n1
Cc1cc(C)c(CNC(=O)c2ccc3[nH]c(-c4cnn(C)c4)cc3c2)o1
N#Cc1ccc(S(=O)(=O)NCC23CCC(CC(NC(=O)C4NC5ONC(C)C5)C4Cc4ccccc4)C2O3)cc1
O=C(Nc1ccc(Cl)cc1)Nc1ccc2c(c1)C(=O)N(Cc1cccc3ccccc13)c1ccccc1-2
CCOC(=O)Cc1nc(CO)cs1
Cc1cccc(N2CCN(C(=O)CCn3c(=O)oc4ccccc43)CC2)c1C
CCN(CC)S(=O)(=O)c1ccc(NCCCOc2cccc(C)c2C)cc1
CC(C)COc1ccc(C=NNC(N)=O)cc1
Cc1ccccc1C=NNC(=O)c1snnc1C
O=C(c1ccc(Oc2ncccc2N2CCNCC2)nc1)c1cnccn1
O=C(C1CNCCC1n1ccc2c(F)cccc21)N1CCC2(CCCO2)CC1
CCCCSc1nnc(-c2ccco2)n1Cc1ccco1
Cc1nc2ccccc2c(=O)n1CCCC1P(=O)(NC(NC(=O)Cc2ccccc2)C(=O)O)OC1C
COC(=O)C1C(c2ccc(C)cc2)ONC12C(=O)Nc1ccccc12
CCc1ccc(CCC(=O)NCc2ccncc2)cc1
COc1cc2c(cc1OC)CN(Cc1cccc(OC)c1O)CC2
CCOc1ccc(C(=O)C=Cc2nc[nH]n2)cc1
NC(=S)Nc1ccccc1
O=C(NCc1ccc(N2C=CS(=O)(=O)CC2)cc1)Nc1ccc(Cl)cc1Cl
O=C(Nc1c2c(nc3cc(Cl)ccc13)CCCC2)c1cccs1
Cc1nn(-c2ccc(N3CCOCC3)nc2)c(=O)n1-c1cccc(F)c1
Cc1ccc(-c2ccccc2OCCC2(C)CCN(C)CC2)cc1
Cc1cc(N2C(=O)c3ccc(C(=O)N4CCOCC4)cc3C2=O)c(Cl)cc1NC(=O)Oc1ccccc1
CCCNc1nc(NCCOc2ccc(OC)cc2)nc(N2CCN(CC)CC2)n1
CCCCOC(=O)NS(=O)(=O)c1sc(CC(C)C)cc1-c1cccc(OC)c1
CCOC(=O)c1cc2c(OC)cccc2nc1CN1CCN(c2ccccc2)CC1
Cc1nnc2n1-c1sc(C#CCn3ccnc3)cc1C(c1cccnc1)=NC2
CCOc1ccc2nc3oc(C(=O)NCCCNc4ccccc4C)c(C)c3cc2c1
NC(=O)c1cccc2c(NCCCN(CCOCCOCCNC3=NNC(=O)CC3)CCOc3ccc(O)cc32)cc1
CCN(CC)CCNC(=O)Cn1c(=O)n(Cc2c(F)cccc2F)c2ccccc21
O=C(c1nn(C2CCCN(c3ccccc3)C2)c2c1CS(=O)(=O)c1cnccc1-2)N1CCCC1
CN(C)C(=O)NCCCOc1ccccc1I
CCc1ccc2c(c1)C1(CCCC1)NC(=O)C(C)(C)C2
O=C1NN(c2ccc(C(F)(F)F)cc2)C(=O)C1=NNc1ccc2nc3n(c(=O)c2c1)CCCCC3
Cc1csc2c(N)c(CC(C)NCCc3ccccn3)[nH]c12
COc1ccc(C(=O)c2ccc(=O)n(-c3ccccc3F)c2)c(OC)c1
CCCC(=O)OC1(CO)CCC2C3CCC4=CC(=O)CCC4(C)C3CCC21C
COc1ccc(S(=O)(=O)N(CC(C)C)CC(O)C(Cc2ccccc2)NC(=O)N2CCCC2C(N)=O)cc1
CC1CCCC1C(=O)NC(C)C(=O)N1CCCC1C#N
COCCNc1nc(-c2ccc(-c3ccccc3)cc2)cc2ncn(C)c(=O)c12
CN1CCN(C(=O)c2ccc(NC(=O)Nc3cccc(Cn4cccn4)c3)cc2)CC1
CCCCCCCCCCCCCCCCCC(=O)NCCC[N+](C)(C)CCCCCCOC1OC(CO)C(O)C(O)C1O
NC(CNc1cnc2ccccc2c1)Cc1ccccc1
Cc1ccc(C=CC(=O)NCCCOc2ccc3c(c2)CCC3)cc1
CC=C(C)C(=O)OC1c2ccc(N)cc2-c2ccc3c(c21)C(C)=CC(C)(C)N3
CC(C)CC1NC(=O)C(C)N(CC(Cc2c[nH]cn2)NC(=O)C(N)C(C)C)C(=O)NC(Cc2c[nH]c3ccccc23)C(=O)NC1C
Cc1c(C(=O)c2ccccc2)c2ccccn2c1C(=O)c1cccc(F)c1
Nc1ccc(Oc2ccc(Cl)cc2)cc1
O=C(NCCCOc1cccc(CN2CCOCC2)c1)C1CCC(=O)N(CCCN2CCCC2=O)C1
O=C(NCCCN1CCCC(Cc2ccc(F)cc2)C1)NC12CC3CC(CC(C3)C1)C2
C=C(C)C1CCC2(COC(=O)CCn3cc(-c4ccccc4)nn3)CCC3(C)C(CCC4C5(C)CCC(O)C(C)(C)C5CCC43C)C12
O=C(Cc1ccccc1)NCC[N+](=O)[O-]
Cc1nn2ccccc2c1C(=O)N1CCCC1
CC(=S)NCC1CN(c2cc(F)c3c(c2)CCCc2c(-c4cnn(C)c4)ncn2-3)C(=O)O1
CCc1nnc(NC(=O)c2cccc(S(=O)(=O)N3CCCC3)c2)s1
O=C(OCc1ccccc1)c1oc2ccccc2c1NC(=O)CSc1nc2ccccc2s1
S=c1[nH]n2onc(NCc3ccccc3)c2c1-c1ccccc1
CC(=O)Oc1ccccc1C(=O)NC1C2CCN(CC2)C1Cc1cccnc1
Cc1c(C(O)c2ccc(Cl)cc2Cl)cccc1[N+](=O)[O-]
O=C(c1cccnc1)c1sc2ccccc2c1NC(=O)C1CC1
CC1CC(c2nc(OCc3ccccc3)c(O)c3cccnc23)N=O1
C=C1CCC2C3CC4OC4C(=O)C4=CC(=O)CCC4(C)C3CCC12C
CC1CCN(Cc2ccc(C=C(C#N)C=O)o2)CC1
Cc1cccc(C(=O)OC2CC3CCC(C2)N3C)c1S
C=CC(=O)Nc1cccc(Nc2ncnc3cc(OC)c(NCc4ccccc4Br)cc23)c1
CC1(C)COC(=O)C(c2ccc(Cn3ccnc3)cc2)O1
Cc1cc(C)c(N2CC(NS(C)(=O)=O)CC2CC(C)C)c(C)c1
COc1ccc(-c2ccc(CNC(=O)c3cc(C)nn3C)o2)cc1
CC(C)(C)c1ccc(C(c2c(C(C)(C)C(=O)O)c3ccc(OC(F)(F)F)cc3[nH]2)N2CCCC2)cc1
Nc1ccccc1NC(=O)c1ccc(CNC(=O)C(Cc2c[nH]cn2)NC(=O)C(CCCN=C(N)N)NC(=O)C(Cc2ccc3ccccc3c2)NC2CCCCC2)cc1
Cc1ccccc1-c1nc(-c2nc(-c3cc(S(=O)(=O)c4ccc(Cl)cc4)oc3C)cs2)c(C)o1
CC(=NNC(=S)Nc1ccccc1C)c1ccncc1
Cc1nc2cc(C(F)(F)F)ccc2n(CC(N)=O)c1=O
COc1ccccc1N1CCN(CCCCN2C(=O)NC3(CCCCC3)C2=O)CC1
O=c1[nH]c2cc(Cl)ccc2s1
CN1CCN(C(=O)c2cccc(S(=O)(=O)N3CCCCC3C#N)c2)CC1
NNC(=O)c1csc(-c2ccccc2)n1
CCCc1cc(C=C(NC(=O)c2ccccc2)NC(C(=O)NCCC)C(NC(=O)OCc2ccccc2)C(C)CC)ccc1O
CC(C)=CCc1cc(C2=C(c3ccc(O)cc3)CC3CCC2N3C)ccc1O
COc1ccccc1C(=O)NC(=S)Nc1ccc(NC(C)=O)cc1
c1ccc2c(c1)Oc1c3ccccc3[nH]c1C2
Cc1cccc2c1C1OC(=O)N(C)CC1CC2
COc1ccc2[nH]cc(CCN)c(=O)c2c1
CC(Nc1nccc(N2C(=O)OCC2C(C)C)n1)c1nc2ccc(-c3nc(C(C)(C)O)no3)cc2s1
COc1ccc(C(=O)c2cccc3ccccc23)cc1
COc1ccccc1NC(=O)CSc1ccc2ccccc2n1
Cc1cccc(C2CCc3ccccc3C2=O)n1
CCCNC1(c2ccccc2)CCN(C)CC1
COc1ccccc1C1Nc2ccc(CN3CCN(C)CC3)cc2C2Sc3ccccc3N=C2C1C(=O)N1CCCC1
O=C1OC(c2ccc(Cl)cc2)=NC1=Cc1ccc(F)cc1
CC(C)C(NC(=O)N(CCCl)CCCl)C(=O)O
CC(C)COc1ccc(C#Cc2ccccc2C(=O)O)cc1
CCc1ccc(NC(=O)CCCN)cc1
O=C1C(=O)N(CN2CCCCC2)c2ccc(Cl)cc21
O=[N+]([O-])c1cc(Nc2nc(Oc3cccc(C4(C)CCCN4C(N)=O)n3)n[nH]2)cc(C(F)(F)F)c1
CCCN(CCC)C(=O)c1cc(NC(=O)c2ccc3c(c2)C(C)(C)C(=O)N3CCCC)cc(OCCCC)c1OCC
COC(=O)C(CC(C)C)NC(=O)C(c1nc2ccc(C#CC3(O)CCCCC3)cc2[nH]1)C(F)(F)F
O=C(Nc1cccc(O)c1)Oc1cccc(C(F)(F)F)c1
O=C(NC(C=NO)c1ccc2nncn2n1)OCc1ccccc1
CCNCCCCNCCCNCCSCCCNCCCCNCCCCNCCCCNCC
c1ccc(Cn2cnc3c(Sc4ccc(Cl)cc4)ncnc32)cc1
CCC(C(=O)NO)C1CCCc2c1[nH]c1cc(Cl)c(Cl)cc21
CC1=NC2(CCN(S(=O)(=O)N3CCC(O)CC3)CC2)C(=O)N1Cc1cccc(F)c1
COc1ccc(CC2=Nc3cc(C)ccc3N=C(c3ccc(SC)cc3)C2)cc1
CC(=O)OCC1OC(N2CCN(C(c3ccccc3)c3ccccc3)CC2)C(C)(C)CC1OC(C)=O
COCCN(CCOC)Cc1cccc(NC(=O)c2ccc3[nH]nc(-c4ccc5[nH]ncc5c4)c3c2)c1
COC(=O)c1ccc(NC(=O)N2CCOCC2)cc1
CCn1c(C)cc(CNC(c2ccncc2)c2ccc3c(c2)CCN3C(C)=O)c1C
CN(C(=O)COc1ccccc1)c1cccc(=O)[nH]1
Oc1cccn2nc(-c3ccc([N+](=O)[O-])cc3)cc12
COC(=O)C1C2CCC(CC2)C1CC=CCCCC(=O)OCCCCOC(=O)c1ccccc1
Nc1nc(=S)[nH]c2[nH]cnc12
CC1CN(Cc2ccc(-c3cccc(NC(=O)c4ccc(C#N)cc4)c3)s2)CC(C)N1
CCC1OC(=O)C(C)C2OC3(CCN(CCC3CCCCCC3=Cc4ccccc4C3)OC1)CC(=O)OC2
COc1ccc(C(=O)NCC(=O)OCC(=O)c2c(N)n(C)c(=O)n(C)c2=O)cc1OC
OC12CCCCC1CN1CCCCC1C2
Cc1cc(C)c(-n2c(N(C)C)c(CN3CCCC3)c3c2CCC(CC#N)=CC3)cc1C
NC(C(=O)O)c1ccc(Cl)cc1
CCCCCCCCCCCC=CC(O)C12CCC(c3ccc(OC)c(OC)c3)(CC1)OO2
Cc1[nH]nc2c1CCN(C(=O)C1CCCO1)C2
OCC1CCC2(CC1)OOC1(n3cccc3Cc3ccccc31)O2
CCOC(=O)C1CSC(c2cc3ccccc3nc2Cl)N1
Cc1sc2ncn(CC(=O)NNC(=O)c3ccco3)c(=O)c2c1C
O=C(COc1ccc2nsnc2c1)NCCC1=CCCCC1
C=C1c2ccccc2N(C)C(=O)N1Cc1cccc(Oc2ccccc2)c1
Cc1ccc(C2=NN(C(N)=S)C(c3cccc(C(=O)O)c3)C2)o1
COc1ccc(OCC(=O)NC(=O)CSc2nc[nH]n2)c2ccccc12
COc1ccc(-c2c(C34CC5CC(CC(C5)C3)C4)n(C)c3ccccc23)cc1
CCC(F)(F)c1cc(S(=O)(=O)Nc2ccccc2)cc(-c2ccc(O)cc2)n1
O=C(CC1CCCO1)c1c[nH]c2ccc(OCc3ccc(-n4cncn4)cc3)cc12
CC(C)(C)OC(=O)NCCCC(=O)NCCN(C)C
O=C(NCCCCCN1CC=C(c2c[nH]c3ccccc23)CC1)Nc1ccc(Cl)cc1
Oc1ccc(-c2ccc(OCc3ccc(Cl)cc3)c(-c3cccc(C(F)(F)F)c3)n2)cc1
O=C(CC1CCCCC1)Nc1c2c(nn1-c1ccc(F)c(F)c1)CSC2
Cc1cc(NC(=O)COC(=O)c2cccs2)ccc1Cl
COc1cc2c(cc1OC)C(c1ccccc1)=NNC(=O)C2
COc1cccc(CC(OC)C(=O)NC2=NC(=N)C(=O)NC2=O)c1
CCn1c2ccccc2c2ccc(NC(=O)c3ccccc3C)cc21
CN1C(=O)CCC2(C)C3CCC4(C)C(O)C(OC(c6ccco5)C=C5CCCC54)C3CCC12
CN(C)c1ccc(-c2cc3ccc4ccc(-c5cccc6[nH]ncc56)cc4c3o2)cc1
CCOC(=O)C=C1Sc2ccc(C(F)(F)F)cc2N1C(=O)c1ccccc1
CCOC(=O)c1[nH]cc2c1C1(CCCCC1)NC(=O)NC2=O
O=C1NCC(=O)N1CCN1CCc2c[nH]c3ccc(Cl)c(c23)CC1
O=C(CC1(O)C(=O)Nc2c(F)c(F)c(F)c(F)c21)c1ccncc1
CC1(C)N=C(N)N=C(N)N1c1ccc(CC(NC(=O)CCC(=O)N2CCCC2C(=O)O)C(=O)O)cc1
CC(C)(C(=O)C(C#N)=Cc1ccc[nH]1)c1ccncc1
CCCCCCCCCCCCCc1s[nH]c1C
N#CC(C#N)c1nc2ccccc2nc1N1CCN(C(=O)c2ccco2)CC1
Oc1[nH]c(=S)nc2c1Cc1cc(NC(CCC3CCCCC3)C(=O)NO)ccc1-2
Cc1c(F)c(Oc2ccc(C(=N)N)cc2O)[nH]c2ccc(F)cc12
CC(=O)OC1C(CO)OC(OC2CCC3(C)C(=CCC4C5CCC(O)C56CCCC54C)C3C2(O)CO)C(O)C1OC(=O)c1ccccc1
Cc1c(F)c(Oc2cccc(F)c2)ccc1NC(=O)Nc1ccc(C(=O)O)cc1
Oc1c2c(cc3c1OC1C(O)C(c4cccc(C5CC5)c4)CC4CC(c5ccoc5)CC43)=CC1C=CC2
CCc1ccc(OCC(=O)NCc2ccc(OC)c(OC)c2)cc1
CCCCN1CCCC(c2cccc(OC(F)F)c2)(C(=O)N2CCN(C(=O)OC(C)(C)C)CC2)C1
CN(C)CCOc1ccc(Nc2ccccc2)nc1
CS(=O)(=O)c1ccc2oc(SCc3cc(N4CCOCC4)nc(N)n3)cc2c1
O=C1C2CC(O)CN2C(=O)c2ccccc21
CCCCCCCCC1CCC2C(CCCS2)OC1=O
N#CC(=Cc1sc2ccccc2[n+]1C)c1ccccc1
CSc1ccc(C=CC(=O)OCC(=O)NCc2ccc3c(c2)OCO3)cc1
Cc1cn(-c2nccc(Oc3cc(N4CCC(N(C)C)C4)ccc3O)n2)cn1
CC(C)n1cc(C(=O)c2cncc(NC(=O)Cn3cc(-c4cnn(C)c4)c4cnccc34)n2)cn1
Cc1nc2cc(Cl)c[nH]c-2nc1=NC(=O)c1cccs1
N#Cc1ccc(Cn2cc(CN3CCN(c4ccccc4F)CC3)nn2)cc1
CS(=O)c1cccc(CC(N=O)c2ccc(O)cc2)c1
Cc1ccc(S(C)(=O)=O)cc1
CC(C)(C)C1C(=O)C(=CN2CCOCC2)C(=O)N1CC(=O)Nc1ccc(-c2ccccc2)cc1
Cc1cc(=O)n(C(=O)c2ccc3c(c2)OCCO3)[nH]1
CC(=O)NN=c1[nH]nc(N)nc1SCC(N)=O
CCOc1ccc(S(=O)(=O)N(C)C)cc1C(=O)N1CCC(CNC(=O)c2ccccc2)CC1
CSc1ccc(N(CCCCS(=O)(=O)CCCl)c2nc3ccccc3s2)cc1
CCCCCCNNP(=O)(OCC1OC(n2cnc3c(N)ncnc32)C(C)(O)C1O)Oc1cccc2ccccc12
O=C(O)c1ccccc1Oc1ccc2ccccc2c1
CN(C(=O)CCOCC(NC(=O)c1cc2c([nH]c3ccccc32)c(=O)[nH]c1=O)c1ccccc1)C(CO)c1ccccc1
COc1ccc(N(CC(=O)N2CCN(c3ccc4ccc(C(F)(F)F)cc4n3)CC2)c2ccc(F)cc2)cc1
C=C1C2CC1CC(O)C2O
NC(=O)C1CCCN1C(=O)c1ccc(CN2C(=O)N(c3ccc(C#N)cc3F)c3ccccc3N(C)C2=O)cc1
Cn1c(OCc2cccc(CCC(=O)Nc3cncc(C(=O)O)c3)c2)nc2cc(F)c(-c3c(N)n(C)[nH]c3=O)nc2c1=O
CC(NC(=O)c1ccc([N+](=O)[O-])cc1)c1ccc(C2CCCCC2)cc1
FC(F)(F)c1cccc(N2CCOCC2)c1OCC1CCNCC1
O=C1C(Cl)=C(Nc2ccncc2)C(=O)N1c1cccc(C(F)(F)F)c1
O=C(Nc1nnc(-c2ccco2)s1)c1ccccc1Cl
CN1CCCC2CCCCC2c2cccc(C(N)=O)c21
CCCCOC(=O)c1cnn(-c2ccccn2)c1NC(=O)Cc1ccccc1
O=C(O)Cc1sc2ccc(Cl)cc2c1-c1ccccc1
Cc1ccccc1NC(=O)c1ccc2c(c1)S(=O)(=O)CC(=O)N2CCC1CCCC1
COc1ccc(C(=O)Nc2ncn(Cc3ncc(Cc4cc(Cl)cc(F)c4)s3)n2)cc1OC
Cc1cc(NC(=O)CSc2nnc(COc3ccc(Cl)cc3Cl)o2)no1
CCOC(=O)C1=C(C)NC(=S)NC1c1c(OC)cc(OC)c(OC)c1OC
O=C(O)CC(NC(=O)c1ccc(C=C2C(=O)N(c3ccc(Cl)c([N+](=O)[O-])c3)C(=O)N(c3ccc(Cl)cc3)C2=O)cc1)c1ccco1
CCC(CC)NC(=O)CNC(=O)C(CC(C)C)CC(O)CC(=O)N(Cc1ccccc1)Cc1ccccc1
O=C(NCc1cccs1)C(=O)NCC1OCCN1S(=O)(=O)c1cccs1
O=c1cc(-c2cccc(O)c2)oc2c(Cl)c(Cl)c3c(c12)OCCO3
N#Cc1ccc(C(=O)N2CCC3(CCCN(Cc4ccc(F)cc4)C3)CC2)cc1
O=C1C(=Cc2ccc(-c3ccccc3)cc2)CN(CCN2CCNCC2)c2ccccc21
O=C(c1ccccc1)c1ccc(-c2nc(N3CCN(c4ccccc4)CC3)nc3c2CCNCC3)cc1
Cc1cc(NC(=O)c2ccccn2)cc(=O)o1
Cc1ccc(O)c(C(=O)C=Cc2ccc(C(C)(C)C)cc2)c1
COc1ccc(CNC(=O)Cn2c(=O)cc(C)c3c(C)nn(C)c32)cc1
O=C(NC(CNC(=O)C=Cc1ccc(O)cc1)C(=O)O)C1CCC(=O)N1
CCCn1c2c(c(O)c(-c3ccc4c(c3)OCO4)c1=O)C(=O)C1=C(C2=O)C2C=CC2C1C(=O)OC
O=c1[nH]c2ccc(Cl)cc2nc1-c1cccs1
COc1ccc(S(=O)(=O)NCCSC2CCCC2)cc1OC
COc1ccccc1C(=O)NC(=O)CCc1csc(NC(=O)c2sc3cccnc3c2Cl)n1
COc1ccc(S(=O)(=O)N2CCCCC2)cc1NC(=O)c1ccc(Br)o1
Cc1ncc(F)cc1-c1ccc2cc(NC(=O)NC(C)(C)CO)ccc2c1
[O-][n+]1nc(CCSc2ccccc2)nc2ccc([N+](=O)[O-])cc21
CCn1cc(C(=O)O)c(=O)c2cc(F)c(N3CCN(Cc4cc5ccc(F)cc5o4)CC3)c(F)c21
OCc1ccc(-c2ccc(-c3ccc(C(F)(F)F)nc3)o2)cc1
CC(=O)c1cn(-c2ccc(-c3ccc(F)cc3)cc2)c2ccccc12
COc1cc(-c2cc(NC(=O)Nc3cccc(OC)c3)c3ccccc3n2)cc(OC)c1OC
CCOC(=O)c1c(C)[nH]c(C)c1S(=O)(=O)NCC1CCCO1
CC(C)(O)Cc1cccc(OCc2noc(C3CCCCC3)n2)c1
N#Cc1cc[nH]n1
Cc1ccc(Cn2nnc3c(=NNC(=O)c4ccccc4NC(=O)c4cc(Br)ccc4OC(F)(F)F)cccc32)[nH]1
CCCCNc1ncnc2c1ncn2C1OC(COP(=O)(NC(C)C(=O)OC)c2ccccc2)OC1C(O)C(O)CO
CN(C)CCC(=O)c1ccc(-c2ccccc2)cc1
O=C(Nc1ccc2nc3n(c(=O)c2c1CCCCO)CCc1c-2[nH]c2ccccc23)c1
NC1C2CCN(CC2)C1C(c1ccccc1)c1ccccc1
CCCn1c(Oc2cc(F)c(F)c(F)c2F)nc2c1c(=O)n(C)c(=O)n2C
Fc1ccc(Nc2nc(Nc3ccccc3)cc(N3CCNCC3)n2)cc1
O=C1Oc2ccsc2C(c2ccccc2)N1Cc1ccccc1
CCCCc1c(Cc2ccccc2)c(=O)oc2c1ccc1ccccc12
O=c1c(-c2cccc(Oc3ccccc3)c2)oc2ccccc12
COC(=O)c1c(oc2ccccc2c1N)CC(=O)N1CCN(c2cccc(Cl)c2)CC1
COC(C(=O)Nc1ccc(C)cc1)C(=O)OC(C)C(=O)N(CC(=O)NN=Cc1c(C)cc(C)cc1C)C(C)C
CC(=O)N1CCC(C(=O)NCC(c2ccc(F)cc2)N(C)C)CC1
COc1ccc2[nH]cc(-c3cc(C(C)=NNC(=O)c4cccnc4)cc(OC)n3)c2c1
O=C(COc1ccc(C(=O)O)cc1)N1CCc2sccc2C1C1OCCO1
Cc1ccc(S(=O)(=O)NCCc2oc3ccccc3c2CCNCCSc2nc(CC(C)C)cs2)cc1
Cc1cc(=O)oc2cc(OCC(=O)NNC(=O)Cc3ccccc3)ccc12
COCCN(C)C(=O)Nc1ccc2c(c1)N(C(CN(C)C)C(F)(F)F)CC(=O)N2
Cc1cc(Cl)c(C)c(C)c1Oc1cc(Nc2ccc(N3CCN(C(C)C(N)=O)CC3)cc2OCC(F)(F)F)ncc1C(F)(F)F
C=CC(=O)NC(c1ccccc1)C1OC(n2cnc3c(N)ncnc32)C(O)C1O
CC1=CC(=O)CC2C1(C)CCC(C)C2(C)CC1=NC(=O)OC1Cc1ccc(O)cc1O
Cc1[nH]c(Cl)nc(=O)c1CCC(=O)O
CCS(=O)(=O)Oc1ccc(-c2nc(CN(C)CCN(C)C)co2)cc1
COc1cc2nc(C)c3nc(OC)cc(C(F)(F)F)c3c2ccc1OC
COC1C(Br)C(I)C1NC(=O)C(C)(C)C
Cc1cccc(OC2CC3C(=O)N(Cc4ccccc4)CC(=O)N3CCN2C)c1
[C-]#[N+]c1cncc(-c2ccc(C)c(-n3ncc4cc(Oc5ccc6ccccc6n5)ccc43)c2)c1F
c1cn(-c2ccc(NCCn3c4ccccc4c4ccccc43)cc2)c2ccccc12
Cn1nc(N)ccc1=O
CCOc1ccc(C(=O)Nc2cnn(C)c2Nc2nc(NCC3CC3)ncc2Cl)cc1
O=C(Nc1ccccc1N1CCCCC1)c1ccc(F)c2cccnc12
O=C(Nc1ccc(F)cc1F)C(Cc1ccccc1)n1cc(Br)cn1
CCOC(=O)c1ccccc1NC(=O)C(CC)Cn1cnc2c1c(=O)n(C)c(=O)n2C
O=C(c1ccccc1)N1N=C(c2ccc(Br)s2)CC1c1cc[nH]c1
O=C(O)C1CC2c3c(c4ccccc4c4c3CC3C3CCC24)O1
CC1(Cc2nc(C(=O)N3CCN(c4cccc(Cl)c4)CC3)cs2)CCOCC1
COc1ccc(N2CCN(C(=O)c3nnc4ccc5[nH]nc(-c6ccccc6)c5c4c3)CC2)nc1
COc1ccc(C2C3CSc4ccccc4C3=NN2C(C)=O)c(OC)c1OC
CCOC(=O)N1CCN(C(=O)C(CCC(=O)O)NC(=O)c2cc(-c3nccs3)c3ccccc3c2C(F)(F)F)CC1
Clc1ccc(Nc2nc3cc(-c4nnn[nH]4)ccc3c3sccc23)cc1Cl
CCN(CC)C(=O)C1CCN(C(=O)Cn2cc3c(n2)CCCC3)CC1
NCC1CC1
CC(C)c1nnc(NC(=O)c2c(-c3ccccc3)noc2C)s1
Cc1ccc(NC(=O)C2CCCN(C(=O)N3CCCCC3)C2)cc1C
O=C(NO)C(Cc1ccccc1)c1nc2ccccc2c2ccccc12
Oc1ccc2ccc(-c3cccnc3)cc2c1
CCCC1C2=C(CCC1OC)Nc1nc3cc(OC)ccc3c(=O)n1C2c1ccc(OC)c(OC)c1
COc1cccc(C(CNC(=O)c2ccc(F)c(S(=O)(=O)N3CCOCC3)c2)N2CCOCC2)c1
CCOP(=O)(OCC)C(NC(=O)C1CCCCC1)C(=Cc1ccc(OCc2ccccc2)cc1)c1ccc(O)cc1
CCCCc1nc(SC)c(C(=O)NC(Cc2ccc(O)cc2)C(=O)O)n1Cc1ccc(-c2ccccc2-c2nn[nH]n2)cc1
COc1ccccc1C(=O)Nc1nc(-c2ccccc2)cs1
O=C1OCCN1S(=O)(=O)c1ccc(Br)cc1
O=C1NC(=O)N(Cc2ccccc2)C(=O)C1=Cc1cccc2cccnc12
Fc1ccc(-c2nn(Cc3ccccc3)cc2-c2ccncc2)c(F)c1
COc1cccc(-c2ccc(CCC(=O)NC(NC(=O)CCCC(=O)O)C(=O)O)nc2-c2ccc(F)cc2)c1
O=S(=O)(Nc1ccncc1SCc1ccccc1F)c1ccc(Cl)cn1
CC12CCN(C(=O)C3CCCN(S(=O)(=O)c4cccc(Cl)c4C(F)(F)F)CC3)C(Cc3c(O)cccc31)C2(C)C
CCN1CCN(CCOc2ccc(C(c3ccc(F)cc3)c3ccc4ccccc4c3)cc2)CC1
COc1ccc2c(CN3CCCCC3)c(C(=O)Nc3ccc4c(ccn4CCN)c3)c(=O)oc2c1
COc1ccc(S(=O)(=O)NCCn2c(-c3csc4ccccc34)nc3cc(C(=O)Nc4ccccc4F)ccc32)cc1
O=C(c1cc(Oc2ccc(F)cc2)ccn1)N1CCC2(CC1)OCCO2
COCC(=O)Nc1ccc(-c2nc3c([nH]2)CCNC3)cc1-c1cc(C(N)=O)ccc1C#N
CC(C(=O)Nc1ccccc1)N1Cc2ccccc2C1=O
COc1cc2c(c3c1c(=O)c1cc4ccccc4cc1n3C)C(OC(C)=O)C(OC(=O)c1ccccc1)C(C)(C)O2
Cc1ccc(C)c(C(CCCCN)NC(=O)CCC(=O)NC(CSCc2cccc3ccccn23)C(=O)NCC(C)C)c1
CC(C)(C)C(=O)C1C(O)C2Cc3[nH]c4ccccc4c3CC1C2(C)C
OC(Cc1ccccc1)=C1CC[N+](C)(CCO)CC1
Cc1cc(NC(=O)C2(C)CCC(=O)O2)nc(C)c1Cl
Clc1ccccc1-c1nccc2cc(-c3ccccc3Cl)oc12
CC12CC(Cn3cncn3)=Nc3c(O)cccc3C1N(S(=O)(=O)c1ccccc1)C2c1ccccc1
CCOc1ccc(NC(=O)C2CCN(S(=O)(=O)c3cccs3)CC2)cc1
COc1ccc(C(=O)NC(CC(=O)O)c2ccccc2Cl)nc1-c1cccc(CC(C)C)c1
O=[N+]([O-])c1cc(NC(=S)NC2CCCC2)cc(I)c1
CCCCCCCCC1CC2=CC(=O)CCC2(C)C1c1cc(O)cc(Oc2cc(C)c3c(c2)CCC(CCCCC)O3)c1
CC1SC(=O)CC(C(=O)O)N2C(=O)C(CO)=C2N(Cc2ccc(OC(=O)NS(=O)(=O)c3ccc4ccccc4c3)cc2)C1=O
CON=C(CC(=O)O)CCCCN1C(=O)c2cc(CC3CC3)ccc2NC(=O)C1Cc1ccc(Cl)c(Cl)c1
CC(O)C(NC(=O)c1ccccc1C(=O)NC(CCCCN)C(=O)NC(Cc1c[nH]c2ccccc12)C(N)=O)C(N)=O
COc1c2occc2c(CO)c2c1OCO2
CCCCCc1c(C)[nH]c2cc(C)[n+](C)c(C)c2c1=O
O=C1c2ccccc2-c2nnc(-c3ccccc3)nc2N1Cc1ccco1
CC(C)(CCl)N(Cc1ccc(Cl)cc1)C(=O)CSc1ccccn1
C#CCNCC1CCCCC1
COC(=O)COc1c(Br)cc(C=NNC(=O)CCS(=O)(=O)c2ccccc2)cc1OC1CCCC1
C=C1CCC2C(C)(C)CCCC2(C)C1CCC(C)=CCc1cn(CCO)nn1
FC(F)(F)c1ncc(COc2ccccc2C2Nc3ccccc3C2)[nH]1
C#CCOc1ccc(OCC(=O)NNC(=O)C(C)N)c(C)c1
Cc1cc(C)c(C2C(Cl)CC3CCCN32)c(C)c1C
Cc1ccc(C(=O)N2CCN(CC(=O)Nc3cccc(Br)c3)CC2)cc1
COc1ccc(CC(=O)N2CCN(c3ncnc4c3ccn4C3CCCCC3)CC2)cc1OC
Cc1cccc(-c2ccc(C#N)c(C(=O)Nc3c(C)cccc3C)n2)c1
O=C(OCc1ccccc1)C1CCCN(c2ncnc3c2[nH]c2ccccc23)C1
COc1ccc2c(c1)C(=O)N(CC1(C#Cc3csc(N)n3)NC(=O)NC1=O)C2
CCCC(NC(=O)C1CN(C)CC2CN(S(=O)(=O)c3ccc(-n4cccn4)cc3)CC21C)C(=O)C(=O)Nc1nccs1
CN(NC(=O)c1nc(Cl)c(NC(=O)OC(C)(C)C)nc1Cl)(C(F)F)C(F)(F)F
O=C(c1ccccc1-n1nccn1)N1CCCN(Cc2ccccc2Cl)CC1
CCS(=O)(=O)c1ccc2c(c1)c(-c1ccc(Cl)cc1)c(-c1cccc(NC(=O)CN3CCCCC3)c1)n2CC(O)CNC(=O)C1CC1
CC(C)N(C)Cc1cc(C#N)ccn1
CCCc1nc2c(C)cccn2c1N
N=C(Nc1cccc2ccccc12)NCc1ccc(Cl)cc1
Cn1c(=O)c(-c2cccc(Cl)c2Cl)cc2cnc(Nc3ccc(N4CCNCC4)cn3)nc21
CCCOc1nc2c(c(NCc3ccco3)n1)CCN(CC(=O)N1CCOCC1)CC2
CCOc1ccc(CCNC(=O)Cn2nnc(C(=O)Nc3c(F)cccc3F)c2N)cc1OCC
COCCOCCOc1cccc(C(=O)Nc2nnc(C)s2)c1
NS(=O)(=O)c1ccc(CCNC(=O)COC(=O)Cc2ccc([N+](=O)[O-])o2)cc1
O=C(CCc1oc2ccccc2c1CN1CCOCC1)NN=CC(Br)=Cc1ccccc1
COc1cccc(CNCCNc2cc(OC)cc(OC)c2)c1
CN(C)C(=O)CN1CCOCC1c1ccnc2[nH]ccc12
O=C(Cn1c2ccccc2c2nnc(-c3cccs3)nc21)NCc1cccc(Cl)c1
O=C(C1CCOCC1)N1CCCC(Nc2ncccn2)C1
O=c1oc2cc(OCCCN3CCN(CCO)CC3)c(O)cc2c2c1CCCC2
Cc1ccc(NC(=O)COC(=O)c2ccc(Cn3c(SCC(=O)N4CCCc5ccccc54)nc4ccccc43)cc2Cl)nc1
CCNCc1ccc(Nc2nc(C=Cc3ccc(F)cc3N)ncc2C#N)cc1
CCc1nccn1C(CCOC)Sc1ccccc1
CN(C)CCOc1ccc(Nc2cc(C(=O)N3CCOCC3)nc(N(C)C)n2)cc1
COc1ccc(CCOCCc2cc[nH]n2)cc1OC
CC(O)C1C(=O)N2C(C(=O)O)=C(Cn3c(C)nc4c(N5CCN(CCN)CC5)nc(Cl)cc43)CC12
Cc1ccc(NC(=O)c2ccc(C(=O)COc3ccccc3)o2)cc1
O=C(NCCCN1CCCC1=O)c1csc(Cc2c(Cl)cccc2Cl)n1
O=C(NC(Cc1c[nH]c2ccccc12)C(=O)O)c1cccc2ccccc12
O=S(=O)(Cc1ncc(CSc2nc(N3CCOCC3)c3cnn(Cc4ccc5ccccc5n4)n3n2)n1)C1CCCCC1
COC(=O)c1cc2ccc(OC(=O)N3CCN(Cc4ccccc4)CC3)cc2oc1=O
Cc1nc2cc(C(=O)N3CCCCC3)ccc2[nH]1
CC1(C)OCC2C(C(=O)Cc3cncc(N)n3)OC(=O)CC1C2
COC(CCN1CCN(C(c2ccccc2)c2ccc(Cl)cc2)CC1)c1ccccc1
O=C(NCC(=O)N(c1ccc(F)cc1)C(C(=O)NC(C1(C(=O)O)CC1)C(C)C)C(C)(C)C)c1cccc(F)c1
CCNC(=O)NC12CC3CC(CC(C3)C1)C2
CC12CCC3C(C1)CC(O)C(C)(C)C2CC3
O=C1COC(c2ccc(O)c(Br)c2)=N1
CC(=O)c1cc([N+](=O)[O-])ccc1N1CCOCC1
c1nc(-c2cnccn2)c[nH]1
O=C1C2ON=C(c3ccccc3)CN2C(c2cccs2)=S1c1ccccc1
O=C(c1cccc(Cl)c1)N1CC(CN2CCC3(CC2)Cc2cnccn23)C(CC2CC2)C1
O=C(OCC1=CCC(c2ccc(F)cc2)O1)c1cc(OC(F)(F)F)ccc1OCC(F)(F)F
Cc1ccccc1S(=O)(=O)N(CC(=O)N1CCN(c2ccccc2O)CC1)c1ccccc1F
CCOc1ccc(CN(CCCN2CCc3c(n(Cc4ccc(C(F)(F)F)cc4)c(=O)c4ccccc34)CC2)S(=O)(=O)c2ccc(C)cc2)cc1
COc1ccc(C=CC(=O)NNC(=O)COc2ccc([N+](=O)[O-])cc2)cc1
CC(C)CN(Cc1cc(Cl)c2c(c1)OCCCO2)C(=O)C1CCN(Cc2cnc(N)nc2)C1
CN1CCN(C(CNC(=O)c2ccc(S(C)(=O)=O)c(F)c2)c2ccc(F)cc2)CC1
CN(C)CCCNC(=S)NCCCCNc1c2c(nc3ccccc13)CCCC2
COC1Cc2c(C(F)(F)F)nn(-c3ccccc3C)c2N=C1c1ccccc1
CCc1n[nH]c(-c2cccnc2Oc2cc(Cl)c(-c3nc4ccccc4s3)cc2C(=O)OC)n1
CC1=C(C)C(=O)OC1C1C(=O)c2ccccc2O1
COc1c(C(=O)NCCCN2CCN(c3cccc(Cl)c3Cl)SC2)coc1-c1ccc(C)cc1
CCOc1ccc2[nH]cc(CNC(=O)c3ccco3)c2c1
COc1cccc(C(O)C2CCN(Cc3ccc4c(n3)NCCO4)CC2)c1
CCC(Br)C(=O)NCc1ccc(OC)cc1
O=C(NC(=S)Nc1nccs1)c1ccccc1Cl
Cc1nc2ccccc2n1Cc1c[nH]cn1
COc1ccccc1CN1CCN(Cc2cnc(C)cn2)CC1
CC(C)N(C(=O)C1CC(O)CN1Cc1nc(-c2cccc3ccccc23)no1)c1ccccc1
O=C(O)CCNC(=O)Cc1cccc(OCc2ccc(Cl)s2)c1
O=c1n(-c2ccc(Cl)cc2)[nH]c2ncccc12
CS(=O)(=O)c1ccc(N(C(=O)CSc2n[nH]c(N)n2)C(C(=O)NC2CCCCC2)c2ccc(OC3CCCCC3)cc2)cc1
CCC(c1ccc(F)c(F)c1)C(NC(C)=O)C(=O)NC(CC(C)C)C(N)=O
CC(C#N)NC(=O)c1c(C(=O)N2CCCC(NC(=O)c3ccc(Cl)s3)C2)coc1C(=O)c1ccccc1
O=C(O)c1ccccc1C(F)(F)F
Cc1noc(C)c1C(C(=O)O)N1CCC(O)(c2ccccc2)CC1
Cc1ccccc1C1CC(=O)C2CCCC2C1NC(=O)Cc1ccccc1Cl
CCOC(=O)NN=Cc1c(O)n(-c2ccccc2)c(=O)[nH]c1=O
CCN1CC2CC(Nc3cccc(OC)c3)C(CO)N(C)C2C1
O=C1C(SSc2nc(=O)cc(N3CCOCC3)o2)CC(S(=O)(=O)c2ccccc2)=C2c3ccccc3Cc3ccccc3N12
CC(C)C(NC(=O)Cn1ccc2ccc(OC3CCCC3)cc2c1=O)C(=O)C(F)(F)F
OC(CN1CCN(c2n[nH]c3ccccc23)CC1)c1ccc(-c2ccccc2)cc1
COC(=O)C(Cc1c[nH]c2ccccc12)NS(=O)(=O)c1ccc2[nH]c(CF)nc(=O)c2c1
O=C(C=Cc1ccccc1)OCC1CCN(Cc2ccccc2)CC1
COCCCN1CC(C(=O)Nc2ccc(Cn3ccccc3=O)cc2Cl)SC1=S
CC(C)CCN1CC(COC(=O)c2c(Cl)cccc2Cl)CC1=O
CC12CCc3ccc(O)cc3C1(C)CCN2C(=O)c1ccco1
O=C(NCCc1ccccc1)C1CCN(S(=O)(=O)N2CC3CCCC2C3)CC1
N=C(N)c1ccc(-c2cc(-c3cccnc3)no2)nc1
COc1ccc2c(c1)c(C)c(C1c3ccccc3C(=O)N1C)c1cc(OC)c(OC)cc21
CC(C)c1ccc(NC(=S)Nc2cccc(S(=O)(=O)NC3=NCCC3)c2)cc1
CSC1=NC(=Cc2ccc(Br)cc2)C(=O)N1C1CCCC1
O=C1CC(O)CC(C2CCC3C4CCC5=CC(=O)C=CC5(C)C4CCC23C)O1
O=C1NC(=O)C(Oc2ccc(CNCc3cnn(Cc4ccccc4)c3)cc2)S1
CCCOc1ccc(C2C(C(=O)c3cccs3)=C(O)C(=O)N2CCN2CCOCC2)cc1OC
O=C(O)CN(Cc1ccccc1)Cc1cc(OS(=O)(=O)c2ccccc2)ccc1O
Cc1[nH]n(C(=O)c2ccc(Br)cc2)c(=S)c1C=C1SC(=S)N(CCSCCC(=O)O)C1=O
O=C(Nc1cncc(Oc2cncnc2)c1)C1CC1
CCn1c(=O)[nH]c2ncc(-c3cccc(Cl)c3)cc21
O=S(=O)(Cc1ccccc1)Nc1cc2c3c(cccc3c1)C=CC=C2
CCOC(=O)N1CCC(N(Cc2cc(=O)[nH]c3ccccc23)S(=O)(=O)c2ccc(C)cc2)CC1
CC(C)n1c(SCC(=O)N2CCCCC2)nc2ccccc2c1=O
Cn1ncc(O)c1C(=O)NCc1nc2ccccc2n1C
CCN(CC)CCn1c(CNC(=O)c2ccc(S(C)(=O)=O)cc2)nc2c(OC)cccc21
CC(C)c1cccc(-c2ccc(COc3ccc4nc(C5Cc6ccccc6nn5)nn4c3)cc2)c1
CC(=O)OC1CC2(C)C(CCC3(C)C2CC(OCc2ccccc2)C2(C)C(C(C)CCCC(C)C)CCC32)C1(C)C
CN1CCN(Cc2nc3c4ccccc4n(Cc4ccccc4)c3c3nc4ccccc4n23)CC1
COc1ccc(CCNC(=O)c2cccnc2Oc2ccc(OC)cc2OC)c(OC)c1
O=C(CC1CCN(S(=O)(=O)N2CC(O)C(O)C2)CC1)c1ccccc1
C1CCCN(CCCNCCNc2ncnc3c2ncn3C2CN(c3ncc(Cl)cc3Cl)CCO2)CC1
COc1ccc(C2CC(=O)N(c3ccc(C(=O)NNC(=S)Nc4cccc(Cl)c4C)cc3)C2)cc1
CCc1nn(C(C)C(=O)N2CCOCC2)cc1Cc1ccccc1
N=C(N)NC(=O)Cn1c(=O)oc2ccccc21
CC(C)CCn1nc(-c2cccs2)c(=O)c(C2=NS(=O)(=O)c3cc(NS(C)(=O)=O)ccc3N2)c1O
COCC(C)Oc1ncccc1C(=O)N1CCC(Cc2ccccc2)CC1
Cc1occc1-c1ccc(Cl)c(Cl)c1
Cc1ccc(-c2csc(CCC(=O)Nc3cccc(F)c3)n2)o1
Cc1cccc(C2CC2c2ccc(Br)cc2)n1
NC1=Nc2ccc(Cl)cc2C2CCCCC21
O=C(CSc1n[nH]c(-c2cccnc2)n1)N(CC(=O)NCc1ccco1)Cc1ccco1
Cc1c(C)c2c(c(C)c1O)C(C)(CCCc1cc(O)cc[n+]1C)CCC2C
Cc1ccccc1C1C(CNS(=O)(=O)c2c[nH]c3ccccc23)=NN2CCCN12
Cc1nc(-c2ccccc2)sc1CC(NC(=O)OC(C)(C)C)C(=O)O
N#CC1CC(NC2CCCn3c(nnc3-c3ccccc3)C2)C(F)C(O)C1O
CN(CC1CCN(C(=O)CCc2ccccc2)CC1)c1ncnc2ccc(Br)cc12
O=C(NCCO)c1c2c(nc3ccccc13)CCCC2
CC(C)=CCc1c(C=CC2(C)CCC(C)O2)c(CO)c(O)c(CC=C(C)C)c1O
O=C(NO)c1cnc(Oc2ccc3c2CCc2nn(C4CCCCC4)cc2-3)s1
COc1ccc(S(=O)(=O)C(C)CCC(=O)NCCCn2ccnc2)cc1
C=CC1(C)CC(=O)C2(C(=O)CCC2(C)O)C2C1(C)CCC1C(=O)OCCC21
COc1cccc(CCCN2CC(CO)OC(C2(C)C)c2sc3ccccc3n2
CC1CCCCC12NC(=O)N(CC(=O)Nc1ccc(N3CCOCC3)cc1)C2=O
Cc1sc2[nH]cc(C=CC(=O)c3ccccc3)nc2c1C#N
CC(C)CC(C(=O)O)N1CCC(CCCC(N)C(=O)O)CC1
COc1ccc(CCC(=O)Nc2cccc(S(=O)(=O)N3CCc4ccccc4C3)c2)cc1
CCCCN(CCCNC(=O)Nc1cccc(C(F)(F)F)c1)C1CCCc2cccnc21
c1ccc(Nc2nccnc2C2CCN(Cc3ccc4[nH]nnc4c3)CC2)cc1
Cc1ccc(F)cc1C(=O)Nc1ccc(S(=O)(=O)Nc2onc(C)c2C)cc1
CCCS(=O)(=O)Nc1c(Cl)cc(Cl)c2ccc(C)nc12
Cc1cc(C)cc(-c2[nH]c3c(Cl)cc(N)cc3c2CCNCCCCc2cc(C)cc(C)c2)c1
O=C(NCCc1nc(Cc2cccc(Cl)c2)no1)Nc1ccccc1OCF
CCCCC(O)CC=CCCCCCCCCCCCC(=O)O
Cc1nc(=O)cc(NCC(C)(C)O)[nH]1
CNc1ccc(C#Cc2nc3ccccc3nc2C(F)(F)F)cc1
O=S(=O)(c1ccc(F)cc1)N1CCN2C(=O)C(NC(=S)Nc3ccccc3)C2c2ccccc21
Cc1cc2c(c(=O)o1)CC1(CC2)CC(=O)OC12CCCC2
CCC1CCCCN1Cc1c(C(=O)NCc2ccc(C)cc2)oc2ccc(S(=O)(=O)N3CC4CC(C3)c3cccc(=O)n4C3)cc12
CCN(CC)C(=O)n1nnc(-c2cccc(Br)c2OC)n1
CCCCCC(=O)OCOCCON=C1CCC[N+](C)(C)CC1
CN1CCN(Cc2ccc3c(c2)Cc2cc(C=CC(=O)NO)ccc2-3)CC1
CC(=O)c1cnc2ccc(-c3cc(Cl)c(O)c(Cl)c3)cc2c1NC1CCC(CN2CCN(C)CC2)CC1
CCCCOc1ccc(CC=CCC2=C(C)CCCC2(C)C)cc1C=CC(=O)O
COC(=O)N1CCN(C(=O)CN(C(=O)CC(N)Cc2ccc(OC)c(OC)c2)c2ccc(OC)cc2)CC1
Cc1cc(O)c(C2=C(Sc3ccccc3)c3c(cc4c(c3O)C(=O)c3ccccc3C4=O)C(=O)O2)c(C)c1Cl
COc1cc(C(=O)NCC(=O)N2CCN(c3ccc(F)cc3)CC2)cc(OC)c1OC
Cc1cc(C(=O)NC2CCCCC2C)c(C)o1
CCCCOc1ccc(C2C=Cc3ccccc3N2Cc2ccc(CC)cc2)cc1
Cc1ccc(-n2c(C)c3c(C)nnc(NCCc4ccccc4)c3c2C)cc1
CN(C)CCCNc1nc(NCc2ccc(C#N)cc2)c2c(Cl)csc2n1
Cc1oc(-c2ccccc2)nc1CC(=O)NCc1cccc(Cl)c1
Nc1nc(=O)c2c([nH]1)NCC1CN(CCO)CC2CS1
CC(C)(CC(=O)NCC1CCCCC1)n1cccc1C(N)=O
CC(=O)OCC1(CO)OC(=O)c2c1cc(OC(C)=O)c1ccc(=O)oc21
CNCC(CCC(=O)c1ccc(Cl)cc1)NC(=O)c1ccc(F)cc1
CC(C)C(NC(=O)CNC(=O)c1cc(-c2ccccc2)no1)C(=O)NC(CC(=O)O)CC(=O)O
NC(=O)c1ccc(Oc2nc(C(F)(F)F)nc3ccccc23)cc1
CC(C)(C)C(=O)CC(CC(=O)O)n1ccc2ccccc22
S=c1[nH]cc(C(F)(F)F)n1NC(=S)Nc1ccc(Cl)cc1
CCn1cnc2c(NC)nn(-c3ccc(Cl)c(C(F)(F)F)c3)c(=O)c21
CN(C)S(=O)(=O)N1CCN(c2nc(-c3ccc(Cl)cc3)c(-c3ccc(Cl)cc3)s2)CC1
C=CCN1C(=O)c2ccccc2OC1(O)c1ccc(Cl)s1
CCNC(=O)N1CCN(Cc2coc(-c3ccccc3Br)n2)CC1
CC(C)(C)OC(=O)NC(Cc1ccccc1)C(O)CNCC(O)C(Cc1ccccc1)NC(N)=O
N#Cc1c(N)nc2c(Cl)cc(Cl)cc2c1-c1ccccc1F
COC(c1ccc2c(c1)CCC2)(C1CCC1)C(F)(F)F
COc1cc(C2c3cc4c(cc3C(NC(=O)c3ccc(NC(=O)CSc5ccncc5)c3)C3COC(=O)C23)OCO4)cc(OC)c1OC
O=C(c1cnc2ncccc2c1)N1CCCC(N2CCN(c3cccc4ccccc34)CC2)C1
CC(=O)c1c(C)oc2cc(NC(=O)NCc3ccco3)c(F)cc12
CCC(C)C(=O)OC1C(OC(C)=O)CC2(C)CCC(C)C(C)C21
CCC(CC)C(=O)OC1COC2C1C1OC12
CCOc1ccc(CC(=O)Nc2cc(OC)c(OC)c(OC)c2)cc1
Cc1cccn2cc(CSc3nnc(-c4ccccn4)n3Cc3ccccc3)nc12
COc1cc2c(cc1O)CN(C1CC3Oc4cc(OCCCN5CCCC5)c(OC)cc4C1=NS2(=O)=O)CC3
CCCCOC(=O)N1CCN(C(=O)C(CCC(=O)O)NC(=O)c2cc(N3CC(NC(=O)c4ccc5[nH]ccc5c4)CC3)ncc2C(F)(F)F)CC1
CC1=C(C(=O)Nc2cc(S(C)(=O)=O)cc(F)c2)C(c2ccc(Cl)c(Cl)c2)CC(=O)N1
CNC(=O)c1c(NC(=O)NS(=O)(=O)c2ccccc2N2CCOCC2)sc2c1CCC2
CC(C)COC(=O)c1cc(Cl)c(NC(=O)C2CCC2)c(OCCCNC(=O)CCNS(=O)(=O)c2ccccc2)c1
Cc1ccc2cc(CC3C(=O)N(CCNS(=O)(=O)c4ccc(F)cc4)CC(=O)N32)cc(C)c1O
CCNC(=O)c1onc(CSc2ccc(F)cc2F)c1C
COc1ccccc1CNC(=O)Cc1c(C)n(C(c2ccccc2C)c2ccccc2)c2ccc(OC)cc12
Clc1ccccc1C[n+]1c(C=Cc2ccc(N3CCOCC3)cc2)ccnc1CCc1ccccc1
Cc1cc(Sc2cnc(N3CCC(Cc4ccccc4)CC3)nc2)ccn1
O=C(NCC(CC1CCCCC1)c1ccc2nc(Nc3cccc(Cl)c3)nn2c1)C1CCCCC1
CSc1nc(C)c2c(=S)n(Cc3ccc(Cl)nc3)cnc2n1
CCCCCCc1cc(O)c2c(c1)OC(C)(C)C1=C2CCC(C)(C)C1
CC1CCCN1CCc1c(Cc2ccccc2)[nH]c2ccccc12
CC(C)C1N=Cc2ncn3c2c1COC3NC(=O)Cc1c[nH]cn1
Cc1ccc(CCNC(=O)c2cccc(N3CCOCC3)c2)cc1
NS(=O)(=O)CCCn1ncn2ccc(-c3cccc(C(F)(F)F)c3)cc12
COc1ccc(C(=O)C=CN2CCN(C)CC2)cc1
C=C(C)C1C(=O)c2c(cc3c(c2O)C(=O)CC(C)(C)O3)C2C1C(C)OC2c1c(O)cc(CC=C(C)CC=CC2C(C)CCC(C(C)(C)O)O2)c(O)c1C#N
Cc1ccc(C(CCNC(=O)c2n[nH]c3c2CCCC3)c2ccc(C)cc2)cc1
CCCS(=O)(=O)NCCCCCC1CCCS1
CC1CCCN(Cc2ccc3c(C(=O)N4CCC5(CCNCC5)CC4)cn(C4CCOCC4)c3c2)C1
C=CCSc1nnc2c(n1)OC(c1ccc(OCC)cc1)N(C(C(=O)NC)c1ccccc1)C2c1ccco1
CC(O)c1cccc(Oc2ccccc2N)c1
O=C(O)c1ccc(S(=O)(=O)N2CC3(Cc4ccccc4-c4ccccc43)N=C(N3CCCC3)C2C(=O)N2CCCN(C(=O)c3ccco3)CC2)cc1
O=C(NN=Cc1ccc(O)c(Br)c1)c1ccncc1
CCOc1cc(C=NNC(=O)CNC(=O)c2cccc([N+](=O)[O-])c2)ccc1OS(=O)(=O)c1ccccc1
COc1ccc(Cn2c(=O)n(-c3ccc4ccccc4c3)c(=O)c3cnc(NC4CCCC4)nc32)cc1
COc1cc(C2c3cc4c(cc3C(Nc3cccc(C=CC(=O)O)c3)C3COC(=O)C23)OCO4)cc(O)c1OC
COc1ccc(-c2ccc(C(=O)NCC(C)(C)C)c(Nc3nc[nH]n3)n2)c(F)c1
Clc1ccc(COc2cncnc2-c2ccncc2)cc1Cl
Cc1ncc2nc(-c3cccc(N)c3)nc-2[nH]1
CCOC(Cc1ccc(OCCc2nc(-c3ccc(OCC)cc3)oc2C)cc1)C(=O)O
COc1cccc2c1OCC(C)C2=NN=C1NN(C(=O)c2csc3ccccc23)C(=O)C1(C)C
CCOC(=O)Cc1csc(NC(=O)C2CC2)n1
Cc1ccc(NS(=O)(=O)c2cc3c4c(c2)C2C(CN3)CC2N4)cc1
Cc1nc(C)c(CN2CCCC2Cn2cc(Br)cn2)s1
CC(C)n1cnc2c(N)ncnc21
CC(C)NC(=S)OCCCc1ccccc1
CC1(O)OC(=O)C(c2cc(Cl)ccc2OCc2ccccc2)=C1c1ccccc1
Cc1ccc2[nH]c3c(c2c1)C(=O)OC(OC(=O)Nc1ccc(F)cc1)C3
COc1cc(C(=O)c2oc3ccc4nc(C)ccc4cc3c2N)cc(OC)c1OC
COCCNC(=O)c1c(C)oc2cc(-n3nc(C)cc3C)c3ncccc3c12
O=C(NC(=O)c1cc(F)ccc1N1CCOCC1)c1cccn(Cc2ccc(F)cc2)c1=O
Cc1cc(-c2ccccc2C)on1
CC(C)c1csc(CCc2ccc(-c3cccs3)nn2)n1
CCCCCCCC(=O)OC(c1ccc(Cl)cc1)C(F)F
c1ccc(CNc2ncccc2-c2ncnc3[nH]cnc23)cc1
CCOc1ccccc1-c1ccc2c(c1)C1(CCN(CC)CC1)C(=O)N2
Cc1noc2ncnc(Oc3cccc(OCc4cccc(F)c4)c3-c3ccc(F)cc3)c12
N#CC(=Cc1ccc(Cl)nc1)C(N)=S
CS(=O)(=O)N(CC(=O)NC1CCCC(c2ccccc2)C1)N1CC(S(=O)(=O)c2ccccc2Cl)C1
COC(=O)C(O)C(CC1CCCCC1)NC(=O)C(NC(=O)C(NC(=O)C(CCC(=O)O)NC(=O)c1cccc(OC)c1)C(C)C)C(C)C
N#CC1=CC(n2cc(-c3ccc(F)cc3)nn2)N2CCSCC2C1
Clc1ccc(N2CCCC(NCc3noc4c4CCCC3)C2)cc1
CCC(=Cn1cc(O)n(-c2ccc(Oc3ccccc3)cc2)c1=S)c1ccccc1
CCCCCCc1cn(C2CC([N-][N+]#N)C(COP(=O)(O)OP(=O)(O)O)O2)c(=O)[nH]c1=O
CCc1ccc(CN2CCN(Cc3nccn3C)CC2)o1
COC(=O)N1CCC(NC(=O)Cc2ccc3c(c2)NCCC3)CC1
O=S(=O)(CCO)NCC1CCC(Cn2cnc3c(N4CCC(F)(F)C4)ncnc32)CC1
Cc1ccc(C(=O)c2cnc3ccc(OCCCN4CCCC4)cc3c2)cc1
CC(C)NCC(O)COc1ccc(CC(C)(C)O)cc1
FC(F)(F)c1cnn2c(N3CCCCC3)cc(-c3cncn3Cc3ccccn3)nc12
CC(C)(Oc1ccc(C(C)(C)C)cc1)C(=O)N1CCN(CC(O)COCc2ccccc2)CC1
OCC1OC(n2cnc3c(N4CCOCC4)nc4[nH]cnc4c32)C(O)C1O
CCNC(=O)C1OC(n2cnc3c(N)nc4cc(F)c(F)cc4c32)C(O)C1O
COc1ccc(OCC(=O)NNC(=O)c2cccc(S(=O)(=O)N3CCCCC3)c2)cc1
Cc1c(Cl)cccc1NC(=O)CCC1CCCC1
CC1CCC(C)N1CC(=O)NCc1ccco1
Cc1cc(C)c(NC(=O)Cn2cccc2C(=O)NCC2CCCO2)c(C)c1
CC(CCCCc1ccccc1)CCC1(C)C=Cc2c(ccc(C(=O)Nc3ccc(C(C)C)cc3)c2O)C1
Cc1ccc2c(c1)c(-c1ccc[nH]c1=O)c(C(=O)NS(=O)(=O)C1CC1)n2Cc1cccc(F)c1
n1cnnc1-c1cc(NCc2c[nH]c3ccccc23)c2ccccc2n1
CCCCOc1cc(=O)oc2cc(NS(=O)(=O)c3ccccc3[N+](=O)[O-])ccc12
COc1cc(CNCc2csc(-c3ccccc3)n2)cc(OC)c1OC
CNCCCC(=S)Nc1ccccc1
CN(C)CCCNc1nc2c(-c3ncn[nH]3)nc(-c3cc(F)c(F)cc3O)[nH]c-2n1
Fc1ccc(C(CCn2ccnc2)COc2ccccc2)cc1
CNC(=O)c1ccc(N2CCN(C(=O)Nc3ccccc3)CC2)nn1
CCN(CC)CCOc1ccc(S(=O)(=O)N2CCSC2)cc1[N+](=O)[O-]
COC(=O)c1ccccc1OCCCN1CCc2ccccc2C1
Clc1ccc(CNCCn2c3ccccc3c3cnc4ccccc4c3c2)cc1
CC(=O)Nc1c(C)c(C)c2c(c1C)CCC(C)(C)O2
Nc1nc2ccccc2n2c(=O)n(N)c(-c3ccco3)nc12
COc1cccc(-c2cc(C(=O)Nc3cc4c(cc3OC(C)C)C3SCC(OC(F)(F)C(F)F)CC4N(C)C3)n(C)c2)c1
CN(C)C(=O)c1cnn2ccc(N3CCC(O)CC3)nc12
CCCNC(=O)CCc1nnc(CC(=O)OCC)o1
CN1CCC(OC(=O)c2ccc(Cl)c(Cl)c2)SC1
COCCNC(=O)C(C)NS(=O)(=O)NCc1ccccc1
COc1ccc(N(NC(=O)c2ccc(OC(F)(F)F)cc2)S(=O)(=O)c2nn[nH]n2)cc1Cl
Cc1cc(S(N)(=O)=O)ccc1N1CCN(C(C)C(=O)Nc2ccc3[nH]ncc3c2)CC1
COc1cccc(Nc2cc(-c3cccc(F)c3)nn(C)c2=O)c1
CC(C)CC(CC(=O)NO)C(N)=O
CN(C)CCC(=O)N1CCC(CC(C)(C)O)(c2ccccc2)CC1
CCCCNC(=O)Cn1c(=O)n(-c2ccc(F)cc2)c(=O)c2sc3ccccc3c21
O=C(OCN1CCc2oc3ccccc3c2C1)c1ccc(O)c(Br)c1
Cc1cnc(SCC(=O)NC2CCCC2)c2c1CCCC2=O
COc1ccc(C=Cc2nnn[nH]2)cc1
CCCCc1nnc(SCc2ccc(C)cc2)n1Cc1ccc(NC(=O)c2c(Cl)cccc2Cl)cc1
O=C(Cc1cccc(Cl)c1)Nc1ncc2c(n1)-c1ccccc1NCC2
CC(=S)NCCNc1ccc2c3c(nn2CCN(CCCl)CCCl)CN(CCC(=O)Nc1ccccc1C)CC3
CCC=CCC=CCC=CCC=CCC=CCC=CC(O)C(=O)NCC(O)COP(=O)(O)OC1C(O)C(O)C(O)C(O)C(O)C1O
Oc1ccc2ccccc2c1C(c1cc2ccccc2nn1)N1CCOCC1
C=C1CC2(C)CC=C(C)C2CCC(C)(C)OC(=O)c2cccc(C(C)(O)CCCC(O)CCC3CC(O)CC(=O)O4)c3C2c2ccccc2
Cn1c(NC2CCCN(CC3CCCC3)C2)nc2ccccc21
CCn1cc(C23CCN(CC4CCC4)C(Cc4ccc(OC)cc42)C3)cn1
Cc1nc2ccccc2n1Cc1nnc(CCC2CCN(c3cnccn3)CC2)o1
N#CCCN(C(=O)CCC(=O)Nc1nccs1)C1CCCc2ccccc21
COc1ccc(NC(=O)CSc2nnc(CNC(=O)c3ccc(Br)o3)o2)cc1
FC(F)(F)c1ccc(Nc2cc(Nc3cc(Cl)cc([N+](=O)[O-])c3)ncn2)cc1
CCN1CCN(C(=O)c2cc(OC3CCCC3)ccn2)C(C)C1
O=C(NC(C(=O)N1CCOCC1)c1c(-c2ccccc2)no[n+]1[O-])c1cccc(F)c1
COc1cc(NC(=O)C23CC4CC(CC(C4)C2)C3)ccc1-c1nnc2n1CCC2
Cn1c2cc(-c3ccc(-c4ccc(O)cc4)cc3)cnc2c2cc(OC(F)F)ccc21
COc1ccc(CCNc2nccc(N3CCc4c(sc5c4C(=O)N(NC(=O)c4cc(C)cc(C)c4)C5C(C)C)C3)n2)cc1
COc1cc2c(cc1OC)CN(C(=O)Nc1ccc(OCc3ccc4ccccc4n3)cc1)CC2
Cc1ccc(C2(c3ccc(Cl)cc3)CCNc3ccccc32)cc1
CCOC(=O)CN1CCN(C(C)c2ccc(F)cc2)CC1
COc1ccc2ccccc2c1CN1CCC(N2CCC(C(=O)c3ccc(Cl)s3)CC2C)CC1
COc1ccccc1C(=O)N1CCC2C1c1cc(C)on2C(=O)N1
Cc1ccc(NC(=O)NC(Cc2ccsc2)C(O)C(O)C(Cc2ccccc2)NC(=O)OC(CO)C(=O)N2CCCC2COc2ccc(CC(=O)O)cc2)cc1
CC1(C)C(CO)C(c2ccc(F)cc2)C(c2cccc(Cl)c2)C1c1cc(NC2CC(F)C(N)C2)ncn1
CS(=O)(=O)c1cc(-c2[nH]nc(Cl)c2-c2cccc(Cl)c2)ccn1
CN1CCCc2ccc(NC(=O)Nc3ccc4[nH]ncc4c3)cc21
CCN1CCC(CNC(=O)C2CCC(=O)N2Cc2ccc(F)cc2)CC1
O=c1sc(Nc2ccc(F)cc2)nc2[nH]cnc12
Cc1cc(N2CCOC3(CCCN(C(=O)c4cc(F)ccc4F)C3)C2)n(C)n1
CN(C)C(=O)Cc1n[nH]c(C2CCCN(S(=O)(=O)C(C)C)C2)n1
O=C(Nc1ccc2c(c1)CCC2)C(OCC(F)(F)F)c1cocn1
CCCCCCCCCCCCCC(=O)Oc1ncnc2c1c(CCCc1ccccc1)cn2CCCC
CC(=O)Nc1cccc(C2CCN(C(=O)C3(C)CCc4ccc(Cl)cc4C3)CC2)c1
O=C(NCc1ccco1)-c1ccc2oc(Nc3cccc(S(F)(F)(F)F)c3)nc2c1
CCN(CC)CCCCCCCCCCCCCNCc1cc(OC)cc(OC)c1
CC1(C)N=C2Nc3ccccc3N2CC1[N+](=O)[O-]
COc1ccccc1-n1nc2c3c1CC(C)(C)CC(NS(C)(=O)=O)C3O2
COc1ccc(S(=O)(=O)N(Cc2ccccc2)Cc2ccc(OC)cc2)cc1OC
CC(=O)Nc1cccc(N2CCN(Cc3ccc4c(c3)OCO4)CC2)c1
O=C(O)CN(CCCNC(=O)c1ccccc1C(=O)c1ccccc1)CCO
Brc1cccc(-n2nnc(Cn3cccn3)n2)c1
Cc1ccc2nc(-c3cccc(C4(C)NC(=O)NC4=O)c3)sc2c1
O=C(NC1CCCCC1)c1cc2nc(N3CCCC3)c3ccccc3n2n1
Cc1cc(NS(=O)(=O)c2ccc(NC(=O)c3cccc(C#N)c3)cc2)no1
Brc1ccc(CNCC2CCCO2)c([N+](=O)[O-])c1
COc1ccc2[nH]c(C(=O)NC3CCC(CCN4CCC(N5CCN(c6cccc(F)c6)CC5)CC4)CC3)cc2c1
CC(NC(=O)C1=NN(c2ccccc2)C(=O)C1Cl)c1ccc(F)cc1
Cc1ccc(NC(=O)CN(C)C(=O)CC23CC4CC(CC(C4)C2)C3)c(Br)c1
O=CNc1c(-c2ccc(Cl)cc2)nn(-c2cccc(Cl)c2)c1NC(=O)Nc1ccc(F)cc1
COc1ccccc1NC(=O)c1ccc2ccccc2n1
CC(NC(=O)c1[nH]cnc1C(=O)NCc1ccccc1)C(=O)OC(C)(C)C
COc1cc2c(cc1OC)C(=O)C(=Cc1ccccc1C(=O)OCc1ccccn1)=CC2
COc1ccccc1NC(=O)CN(Cc1ccccc1)Cc1ccc(OC)c(OC)c1
CCNc1nc(-c2ccco2)nc2c1nnn2Cc1cc(=O)oc2ccccc12
C=CCc1c(C)[nH]c(C=C2C(=O)Nc3cc(Cl)c(Cl)cc32)c1C
CC=CC=Cc1nc2ccccc2cc1CCCC
CC(NC(=O)C(C#N)=CC(=O)N(C)CCO)c1ccccc1
CCN1C(N)=NCC1C
CCCN1CCN(CCCCNc2cc(=O)c3ccccc3[nH]2)CC1
O=C1N(Cc2ccc(-c3ccsc3)cc2)C(Cc2ccccc2)C(C=Cc2ccncc2)N1Cc1c[nH]cn1
Cc1nc2c([nH]1)CCC(NC(=O)c1n[nH]c3ccccc13)C2
CC(C)c1ccc(Nc2nc(-c3ccccc3)c(C(=O)NN=Cc3c(O)oc4ccccc4c3C)s2)cc1
CCN(CC)CCNC(=O)c1coc(CSc2ccccc2)n1
Cc1ccccc1C(=O)Nc1nc(-c2ccccn2)cs1
O=C(Nc1[nH]nc(N2CCN(c3ccccc3C(F)(F)F)CC2)c1Br)c1ccccc1
Cc1cc(S(=O)(=O)Nc2cc(Cl)cc(Cl)c2Cl)c([N+](=O)[O-])c(N2CCN(C)CC2)c1C
CCCCC(CC)C(=O)NC1c2cc(C#N)ccc2C(n2cc(C(F)(F)F)nc2-c2cc(OC)c(OC)c(OC)c2)C1O
CCNS(=O)(=O)c1cnc(N2CCC(C(=O)NCCN3CCOCC3)CC2)s1
CC(C(=O)NCc1ccc(C(F)(F)F)nc1OC1CCCC1)c1ccc(NS(C)(=O)=O)c(F)c1
CC(C)C(=O)Nc1nc2nn(C)c(O)c2c2nc(-c3ccco3)nn12
CSc1ncc(Sc2ccccc2)c(NCCc2ccc(S(N)(=O)=O)cc2)n1
CNC(=O)C#Cc1ccccc1C=CC(CCl)c1ccccc1O
Cc1ccccc1C(CCSc1cccc(F)c1)NCc1ccco1
NC(=O)CC(NC(=O)C1CC(Oc2cccc(F)c2)CN1)c1cccc2ccccc12
CNc1cc(NCC#N)nc(-n2nc(C34CC5CC(CC(C5)C3)C4)nc2-c2ccc3c(c2)OCCO3)n1
Cc1ccc(S(=O)(=O)NNC(=O)C[n+]2ccccc2C)cc1
CCCCCCCCC1=C(O)C(=O)c2cccc(OCCCCCCCCCCCCCCCCCCCN3CCCCC3)c2C1=O
COC1(OC)C=C(C(c2cccc([N+](=O)[O-])c2)n2cnc3ccc(Br)cc32)OC1
O=C(NCC12CCCN1CCN1CCSCC1)C2
CC(CN1C(=O)COc2ccccc21)NC(=O)CSC(=S)N1CCCC1
CSCCC(N)C(=O)NC(CC(=O)O)C(=O)O
O=C(Cc1ccccc1[N+](=O)[O-])N1CCC(Cc2nc[nH]n2)CC1
CC1(C)CC(C(=O)N2CCCCC2)CCC2(C)C1=CCC1C(C)(CCl)CCCC12C
CC(C)(C)C(=O)Oc1c(-c2cc3ccccc3o2)nc2ccccc2c1-c1ccccc1
O=C(NC(=Cc1ccc(Br)cc1)C(=O)N1CCOCC1)c1cc2ccccc2oc1=O
CC(=O)c1cc2c(o1)C(NC1CCCc3ccccc31)C(O)C2
CC(C)n1cc(C(=O)c2cncc(NC(=O)CN3CCCC3)c2)c2cncnc21
CC1CCC(n2cc(SCC(=O)c3cccs3)nn2)CC1
CC(C)c1[nH]nc(C(=O)NC2CCCN(Cc3cccc4ccccc34)C2)c1C
O=C(CSc1nnc(NC(=O)c2ccccc2O)s1)Nc1ccc(F)cc1
CC1=C(C(=O)Nc2ccccc2)C(c2ccc3cc4c(cc3c2)CCCN4CCc2ccc(O)c(O)c2)OC1
O=C(NCCC1CCN(Cc2ccccc2O)CC1)C1=CCCCC1
O=C(c1cc[n+]([O-])cc1)N(c1ccc(F)cc1)C1Cc2cc(C#N)ccc2CC1C(N)=O
CC(C)(CS)C(C(=O)NC1CC1)N1C(=O)C(=Cc2ccccc2)SC1=Nc1ccc(F)c(Cl)c1
CCCc1nc(-c2ccccc2)sc1SCC(=O)NCc1ccco1
Cc1noc(C)c1COc1cc(NC(N)=S)ccc1-c1ccc(CN2CCCC2)cc1
Cc1ccc(NC(=O)C2CCC(=O)N2)cc1S(=O)(=O)N1CCOCC1
O=C1C(=NNC(=S)NCCCN2CCOCC2)c2cccc(Br)c21
O=C(CSc1ccc(C(=O)N2CCCCC2)cc1[N+](=O)[O-])Nc1ccc2c(c1)OCCO2
CCCCCCCCCCCCOc1cc(C(=O)NC(Cc2ccccc2)CC(O)C(CC(C)C)NC(=O)C2CN(C3CCCCC3)CC2C(=O)NO)ccc1OC
N=C(N)NS(=O)(=O)c1ccc(NC(=O)CCc2ccccc2[N+](=O)[O-])s1
O=C(CNC(=O)c1ccc(Cl)cc1)NC1=NCCS1
CC(C)CC(NC(=O)C1CCCN1C(=O)C(Cc1ccccc1)NC(=O)C(NC(=O)C(N)CCCCN)Cc1ccccc1)C(=O)O
N=C(N)c1cccc(Cc2ccc(C(=N)N)cc2)c1
COc1ccc(-c2nnc(SCC(O)COc3ccccc3C(=O)O)o2)cc1
COc1ccc(CCNc2cc(C)c3ccn(CC(=O)N4CCOCC4)c3n2)cc1C
Cc1ccc(NC(=O)c2ccc(CS(=O)c3nnc4ccccn34)o2)cc1Cl
COc1c(O)ccc(CNC(=O)CNC(=O)c2ccc(Br)o2)c1OC
C#CCSC1=C(C#N)C(=Nc2sc3c(c2C(N)=O)CCCC3)=CSC1
Cc1nc2n(c1C(=O)Nc1ccccc1)C(C)(C)CN(C(C)Cc1ccccc1)C2
COc1cn(-c2ccccc2)nc1CCC(C)C1=NS(=O)(=O)c2ccccc21
CCCOc1ccc(S(=O)(=O)N(CC)C(=O)c2ccc(-c3cscn3)cc2)cc1
COCC(=O)N1CCC(c2nc3ccccc3n2Cc2cccs2)CC1
CC(c1ccc(C#Cc2cccc(OCc3nc4cc(O)ccc4[nH]3)cc2)o1)N(C)C
CN(CCCNCCCCN(C)CCCNc1c2c(nc3ccccc13)CCCC2)CCCCNS(=O)(=O)c1ccoc1C(F)(F)F
CC(c1ccccc1)n1cccc1C1(c2cccc([N+](=O)[O-])c2)CCOCC1
Cn1c(C2(O)CCC(Nc3c4c(nc5ccc(F)cc35)CCCC4)CC2)cc2cc(N3CCNCC3)ncc21
CC(C(=O)Nc1ccc(C#N)c(C(F)(F)F)c1)N(C)C
Cn1ncc(C(=O)Nc2ccccc2F)c1-c1ccc2c(c1)OCO2
O=C(c1ccco1)N1CCc2c(c(-c3ccc(Cl)c(Cl)c3)nn2CC(O)CN2CCCNCC2)C1
Cc1ccc(OCCn2c(C)nc3c(cnn3-c3ccccc3)c2=O)cc1
CC1=CCCC2C1(C)OCC(CCCC(C)CCC=C(C)C)C2
CON=C(C)c1ccc(-c2ccc(NC(=O)Nc3ccc(-c4cccc(-c5nc6ccccc6[nH]5)c4)cc3)cc2)cc1
CC(CC(=O)NC1CCC(CCN2CCc3ccccc3C2)CC1)c1ccccc1
O=C(O)C(NS(=O)(=O)c1cccc(Cl)c1)c1ccccc1
CC(C)N1CC(CCN2CCN(c3ccccc3-c3ccnc4ccccc34)CC2)C(Cc2ccccc2)(C(=O)Nc2cccc(C(=O)O)c2)C1
O=C(Cn1c2c(c(=O)oc1=O)CCCCC2)c1ccccc1F
CN(C)C(=O)c1cccc(F)c1
CCC(COC(=O)NCC)NC(=O)c1cnc(-c2cccs2)[nH]c1=O
CCN(CC#N)Cc1ccccc1CN(C)CC(O)COc1ccccc1
COc1ccc(CNCCCOCCF)cc1OC
CC(Cc1c[nH]c2ccccc12)(NC(=O)OC1C2CC3CC(C2)CC1C3)C(=O)N1CCCC1CNC(=O)CCN(C)C
Cc1cc(NC(=O)CSc2nc3ccccc3cc2-c2ccc(O)cc2)n(-c2ccccc2)n1
COC(=O)C1C(c2ccc(F)c(F)c2OC(F)(F)F)CC2CCC1N2C
CCCCSc1ncc(CN2CCC(n3nccc3NC(=O)C3CCCCC3)CC2)cn1
CC(=O)N1CCC(C(=O)N(CCC(C)C)CC(O)CN2CC(C)NC(C)C2)CC1
CC1C(=O)NN=C2C(=O)N(c3ccc(C#N)c(C(F)(F)F)c3)C(=O)C21
Cc1cc2c(cc1C)C(C)(C)CCC2(C)C
CCOc1ccc(-n2cc(-c3ccccc3)c3ccccc32)nc1
Nc1ncnn2c(=O)n(CCCS(=O)(=O)C3CCCC3)c(-c3nc4ccccc4s3)nc12
CCCN(CCC)C(c1ccc(OC)cc1)c1ccnn1CC
Oc1ccc2c(c1)OC(Cn1ccnc1)C(O)C2OCc1ccccc1
COC(=O)CNC(=O)C(NC(=O)c1ccccc1)C(C)C
CC(=NNC(=O)c1cc(-c2ccc([N+](=O)[O-])cc2)nc2ccccc12)c1cccs1
c1cnc(N2CCN(Cc3nc(-c4cccs4)no3)CC2)nc1
C=C1CCCC2C1(C)CCC(C)C2(C)CC1=C(CCC(C)CCC(C)C)CC(C)C(O)C1
COC(=O)C=Cc1ccc2[nH]c3c(c2c1)CCCC3
CS(=O)(=O)NC1Cc2cncc(-c3cncc(NC(=O)C4CCN(Cc5ccccc5)CC4)c3)c2C1=O
O=C(CCOc1ccc2[nH]c(=O)c(NC3CCCCC3)nc2c1)NCC1CCCO1
CN1C(=O)c2c(n3cccc3c3ccccc32)NC(=O)C1CCCNC(=N)N
CC1CC2(CC(C)(C)OC(=O)O2)CC1C(=O)O
O=C(c1ccc(Cl)cc1)N1CCCN(C(=O)CCN2C(=O)C3C4C=CC(C4)C3C2=O)CC1
COc1ccc(OC)c2c1CN(S(=O)(=O)c1ccccc1)C2
O=[N+]([O-])c1cn(Cc2ccc(C(F)(F)F)cc2)cc1[N+](=O)[O-]
O=C(Cn1c(=O)[nH]c2cc(Cl)ccc21)NCC(c1ccccc1)N1CCCCCC1
Cn1cnc2cc(-c3cnc(N4CC5CC4)nc4C3)c(-c4cnc(N5CCN5CCCC3)s3)nc21
Cc1cc(-c2ccc(C3(c4ccccc4)CCCN(C(C)C)C3)cc2)n(S(=O)(=O)c2ccc(-c3ccc(P(=O)(O)O)cc3)nc2)n1
O=C(C1=COCCO1)N(Cc1ccc2[nH]c(-c3ccccc3)cc2c1)C1CCC1
CCN(C)c1oc(-c2cccs2)nc1S(=O)(=O)c1ccc(C)cc1
Cc1[nH]cnc1Cc1ccc2c(-c3ccnc(NC(C)C)n3)ccnc2c1
O=C1C(=Cc2cccc([N+](=O)[O-])c2)SC(=S)N1CCCCCCCNc1ccnc2cc(Cl)ccc12
N=C(N)Sc1ccc2c(c1)nc(-c1ccco1)n2C1CCCCC1
Cc1cc(CN2CCN(C(=O)COc3ccc(F)cc3)CC2)on1
Cc1c[nH]c2ncnc(N3CCN(Cc4ccc5cc[nH]c5c4)CC3)c12
CCCC(NC(=O)C1CCCN1C(=O)C(CC(=O)N1CCNCC1)CC(C)C)C(=O)C(=O)NC1CCCCC1
OC(CN1C2CCC1CC(O)(c1ccccc1)C2)c1ccccc1
OCC1C(c2ccccc2)C(CO)N1Cc1ccc(F)cc1
CCS(=O)(=O)c1ccc(Oc2ccc(CC3SC(=O)NC3=O)cc2)cc1
CCOC(=O)C1C2C=CC(CC2)C1C(=O)OCC(=O)Nc1ccc(C)c(C)c1
C=C1CC2CC(=O)N3CCCC(C2)C3(O)C1
CC(=O)c1ccc(OC(=O)C2CCCN2CC(=O)c2cccs2)cc1
CC(C)(C)OC(=O)Nc1cccc(C2CC3CCN2CC3)c1
CN(Cc1ccoc1)C(=O)COC1c2ccccc2Oc2ccccc21
CN1CCC23c4c5ccc(O)c4OC2c2[nH]c5ccc(O)cc4c2C1CC3C3C5
O=C1CC2(CCCC2)CC(=O)N1CCN1CCN(CCCCc2ccccc2)CC1
CCCc1cccc(NC(=O)c2ccc(C(=O)Nc3ccccc3N3CCC(C)CC3)cc2)c1
CCCCCCC(C(=O)N1CCc2cc(C(=O)NC)ccc2C1C)N1CC(C)OC(C)C1
CCC1=NN(c2oc(-c3cccs3)nc2C#N)C(C)C1
CS(=O)(=O)NC1CCC(c2nccs2)CC1
CC(C)NC(=O)Nc1ccc2c(c1)CCCC2NC(=O)C1CCCC(N2CC(Cc3ccc(F)cc3)N2C(=O)C(CCCCN)NC(=O)c2cc3ccccc3[nH]2)C1
CCOc1ccccc1-c1c(-c2ccccn2)nc(CC)n1-n1cccc1
COc1ccc2cc(-c3cccnc3)c(=NO)[nH]c2c1
Cc1noc(=O)c2ccc(S(=O)(=O)NC(C(=O)NC3CCCCC3)Cc3ccccn3)cc12
CNC(=S)NN=C1CCS(=O)(=O)C1
O=C(CCCOc1ccccc1)Nc1ccc(-n2nnc3ccccc32)cn1
CSc1ccccc1C(=CC#CCCNCc1ccc(OC(F)F)cc1)[n+]1ccc(-c2cccs2)o1
CC1(C(=O)N(C)Cc2cnn(Cc3ccc(F)cc3)c2)CCN1C(=O)C1Cc2ccccc2C1
CCCCCCN1C(=O)C(CC(=O)NCCCN2CCN(Cc3ccc4ccccc4c3)CC2)C(c2ccc(C(C)(C)C)cc2)C(C(=O)OC)=C1C
Cc1nc(CN2CCC(C(N)=O)CC2)cn1-c1ccc(F)cc1
O=C(Nc1cccc(O)c1)ON=Cc1cccs1
CN(C)S(=O)(=O)c1ccc(N2N=C(c3ccc(C(=O)O)cc3)OC3=C(C(=O)CCC3)C2c2ccc(Cl)cc2)cc1
NS(=O)(=O)c1ccc(-n2nc(C3CC3)c3c2CCC(N(CC2CCC2)C3Cc2ccccc2)Cc2ccc(F)cc2)cc1
O=S(=O)(c1cccnc1SC1CCNCC1)N1CCOCC1
CC(=NNC(=S)Nc1ccc(Br)cc1)c1cccc(C)n1
Cc1ccc(-c2nccn2CC(C)Nc2ccc3c(-c4cnn(C)c4)cnn3c2C)cc1
O=C(COC(=O)c1cccc(Cl)c1)NCC1CCCCC1
COc1ccc(NC(=O)ON=C(C)c2ccccc2)cc1
C=Cc1ccc(S(=O)(=O)c2c(C(=O)NCC(=O)NC3CCCCC3)c3ccccc3n2C)cc1
O=C1c2cccc3cccc(c23)C(=O)N1O
Cc1nc2ccccc2cc1C(=O)N1CCCCC1c1cccc(C(=O)NCc2cccc(F)c2)n1
CCCNCCCNCCCNCCCCNCC
CCCCCCCOCCCCCCCCC(=O)O
CNC(=O)OCCOCn1ccc(=O)[nH]c1=O
CNC(=O)OCc1c(COC(=O)NC)c2cc(OC)ccc2n1-c1ccccc1
COc1cc2c3c(cc4ccccc4c3c1OC)C(C(N)=O)CC2
O=C(O)c1cc(S(=O)(=O)O)ccc1Oc1ccccc1Cl
O=C(NC(=O)c1ccc2c(c1)OCO2)c1cc(Cl)ccc1O
CC(=O)NC1C(O)CC(Oc2ncc(CC(=O)O)cc2I)OC1C(O)C(O)CO
N=C(N)NCCCCOCC(=O)NC(Cc1c[nH]c2ccccc12)C(=O)OCc1ccccc1
O=[N+]([O-])c1cc(O)c2c3c1OC1C(O)C4Cc5c(O)ccc(OC6OCCCC6)c4CC4(OC(=O)C1C2)C4C5C3
CCc1nn2c(=O)cc(CSc3nc4ccccc4[nH]3)nc2s1
NCCCCCN(CCCN)CCCCCNCCCNCCCCNC1C2CC3CC(C2)CC1C3
CCOc1n[nH]c(=S)n1C1CCc2ccccc2N1c1cccc2cccnc12
NNC(=O)COc1ccc(Br)cc1Cl
OC(Cn1cncn1)(Cn1cncn1)c1ccc(Cl)cc1Cl
Cc1ccc(S(=O)(=O)N2CCC(C(=O)Nc3cc(C)on3)CC2)cc1
Cc1nocc1C=C1N=C(c2ccc(O)cc2)N(c2ccc([N+](=O)[O-])cc2)C1=O
COc1ccc(Oc2nc3ccccc3nc2C(=O)O)cc1
CC#CC1CC(n2ccc(=O)[nH]c2=O)OC1CO
CC(=O)NCC(=O)N1CCN(CC(F)F)CC1
COC1(OC)C=CC(C)C(O)C(=O)CC(C)C1
CCN(CC)C(=O)C1CCN(Cc2cccc(OCc3ccccc3)c2)CC1
c1ccc(-c2nc(-c3nnn[nH]3)cs2)cc1
CC1(CC#N)CCCCC1NC(=O)N1CCC(n2cccn2)C1
Cn1cc2c(nc(NC(=O)c3ccc(F)cc3)n3nc(-c4ccco4)nc23)n1
COc1ccc(CNc2nc3c(N)ncnc3n2Cc2ccccc2C)c(OC)c1OC
O=C(NCCc1ccccn1)c1ccc(Cl)c(S(=O)(=O)N2CCOCC2)c1
COc1ccccc1C(=O)NOCC1C2COCC1CN(C(=O)CC(c1ccccc1)c1ccccc1)C2
O=C(O)c1csc(N2CCNCC2)n1
Cc1[nH]n(-c2nc3cc(Cl)ccc3[nH]2)c(=O)c1Cc1ccccc1C(F)(F)F
NCCNC(=O)C(=O)N1CCN(c2cccc(C(F)(F)F)c2)CC1
Cc1nc2cc(OCCCOc3ccc(CC4CS(=O)(=O)CC4)cc3)nn2c(C)c1CCC(=O)NCCN(C)C
Cc1cc(N(CCc2ccccc2)Cc2ccccc2)ncn1
CCCCn1c(=O)c2ccncc2n(CC(=O)Nc2ccc(C(=O)OC)cc2)c1=O
COc1cc(=O)n2nc(C)n(C(CN3CCOCC3)C(=O)Nc3nc4ccc(C)c(C)c4s3)c2c1
Cc1c(C(=O)NCCCn2ccnc2)sc2nc(-c3ccccc3)nc(N3CCN(CCO)CC3)c12
Cc1cc(C)n(-c2cc(N3C(=O)C(=O)N(CC(N)=O)c4ccc(Cl)cc43)ccc2Cl)n1
COc1ccc2c(c1)Sc1ccccc1C=C2C(=O)NCc1ccccc1
O=c1c(Cc2ccccc2)c(S)[nH]c2cc(F)ccc12
CC1Cc2sc(N3C(=O)n(Cc4cccc(F)c4)c(=O)c3C2=O)CCN1C(=O)c1ccccc1C(O)CNC(C)(C)C
CCCc1nn(C2CCCN(C3CCC(C(F)(F)F)CC3)C2)cc1CCc1ccc(Cl)cc1Cl
COc1ccc(C(CCCO)CCCC(=O)O)c(F)c1O
CCOc1cc(NC(=O)Cn2cc(C(=O)CN3CCOCC3)c3ccccc32)ccc1C(F)(F)F
CCOC(=O)N1CCC(NC(=O)CC2C(=O)NCCN2Cc2cccnc2)CC1
CNc1nn2c(=S)nc3ccnn3c2[nH]1
CCCC1C(=O)CC(c2ccccc2)NC1c1cccc(NC(=O)Nc2ccc(Cl)c(C(F)(F)F)c2)c1
Cc1ccc(CNS(=O)(=O)c2cccc(C(=O)NCC3(N4CCN(c5ccccc5F)CC4)CCC3)c2)cc1
CCn1ccnc1CN1CCC(c2nnc(NCC(C)C)o2)CC1
CCC12CCN(CCCO)CC1=NN(S(=O)(=O)c1cccs1)C2
N#CC1C(C(=O)Nc2cccnc2)C12C(=O)Nc1ccccc12
COc1ccc(S(=O)(=O)N2CCN(C(=O)N3CCc4ccccc43)CC2)cc1
Fc1ccc(-c2ccc(-c3nc4ccccc4cc3-c3ccc[nH]3)cc2)nc1
CSCCC(NC(=O)c1ccc(-c2ccc([N+](=O)[O-])cc2)o1)C(N)=O
CCOC(=O)N1CCN(Cc2ccc(Cl)cc2)CC1
Cc1ccc(C)c(N2CC(C(=O)NC(Cc3cscn3)C(=O)NC(CC3CCCCC3)C(=O)N(C)c3ccc(Br)cc3)C2)n1
CCCCn1cnc2cc(NCCNC)c(Nc3cc(=O)[nH]c(O)n3)cc21
CCCCCCCC(=O)OC1CC(C)C(=O)C2(CO3)C(O)CC(C)(O)C13OC2(O)COC(=O)C12CCC(C)(C(=O)O1)C2(C)C
N#CC(=Cc1cnc(NCCO)s1)C(=O)Nc1nc(C23CC4CC(CC2C4)C3)cs1
CSCCC(NS(=O)(=O)c1ccc2cc(Cl)ccc2c1)C(=O)NCc1ccccc1
Cc1nn(-c2ccccc2)c2nc(-c3ccco3)cc(CN3CCN(c4ccccc4)CC3)c12
CC(C)c1ccc(N(C)C(=O)CN2C(=O)C3CCCN3C2=O)cc1
O=C1c2ccccc2S(=O)(=O)c2c(O)cc(I)c(O)c21
CC(=O)c1cccc(NC(=O)NCC2(N3CCNCC3)CCCCC2)c1
O=C(O)Cc1ccccc1C1C2CN(CCCCc3ccccc3)CC1C(c1ccc(Cl)cc1)=N2
COC(=O)C12CNCC1CN(C(=O)Nc1ccc(Cl)cc1Cl)C2
C=CCC1CN2C=C(C(=O)NCCCN3CCN(c4ccc(F)cc4)CC3)C(=O)N1C2c1ccccc1
O=C(COc1ccc2ccccc2c1)Nc1ccc([N+](=O)[O-])cc1
CN(CC(=O)Nc1ccccc1[N+](=O)[O-])c1ccc2c(c1)OCCO2
Cc1ccccc1C1(C)OC(=S)N(CC(=O)c2ccc(C(C)(C)C)cc2)C1=O
Clc1ccc2ccccc2c1Br
CC1(C)CCCC2(C)C1CCC1(C)OC3CC(O)C(=O)OC31C2
CC1CC(Nc2ccncc2)CCN1C(=O)c1cc(-c2[nH]nc(C(F)(F)F)c2)ccn1
COC(=O)CCCC(C)NCc1coc(-c2ccccc2Cl)n1
CCCCN(CCCC)CC(O)c1cc(COCC)oc1C
Cc1ccc(N2CC3CCCNC3C2)nn1
CCSCC1=C(O)C(=O)c2ccccc2C1=O
Cc1ccc(N=Nc2ssnc2Cl)cc1
CCCc1cc2c(C#Cc3ccc(F)cc3)n[nH]c2cc1OCCN1CCOCC1
CC(C)c1ccc(NC(=O)CCc2nnc3n(CC(C)C)c(=O)c4sccc4n23)cc1
Cc1c(CNCCN2CCOCC2)c2ccccc2n1C
Cn1nc(C(=O)NCc2cccnc2)c2c1-c1ccccc1S(=O)(=O)C2
CC(C)C=CCN1Cc2cc(O)ccc2CC1=O
Ic1ccc2[nH]c3c(c2c1)CCCC3(CCN1CCC2(CC1)OCCO2)c1cccnc1
Cc1cc(C(=O)c2ccc(C)cc2)cc(C)[n+]1-c1ccccc1
Fc1ccc2c(c1)C(c1ccccc1)=NCc1ncccc1N2
Cc1ccc(SCC(=NO)CCC(=O)O)cc1
Cc1ccc(NCC2OC(n3cnc4c(N)ncnc43)C2O)cc1
Cc1cccc(NS(=O)(=O)c2ccc(-c3ccco3)s2)c1C
O=C(CN1CCCCC1)Nc1nc2ccc(S(=O)(=O)NCc3cccs3)cc2s1
COc1ccc(-c2ccc(C(=O)NCC(O)c3ccccc3F)o2)cn1
Cc1cc(-c2ccnc(-n3nnc4ccccc43)n2)cc(C)n1
Cc1cccc(CC2CCCN2C)c1
O=C(O)c1cccc(-c2csc(C(=O)C=Cc3cccc(CN4CCCCC4)c3)n2)c1
COc1cc2c(cc1OC)C(=O)C(Nc1cccc3c(Br)cccc13)=N2
OC(COc1cccc2c1CCNC2)c1ccc(-c2ccc(F)cc2F)nc1
CS(=O)(=O)c1nnc(C(F)(F)F)s1
CC(=O)Nc1cccc(NC(=O)NC2N=C3C(C(=O)Nc4ccccc4)CSC33CCCCC32)c1
N=C(N)NCCCC(NC(=O)C1CCC2CN(C(=O)CNC(=N)N)CCC21)C(=O)NC(CCCCN)C(=O)O
CCCc1nc(SCC(=O)Nc2ccc(O)cc2)c(S(=O)(=O)N2CCCC(C)C2)cc1N
N=C(N)c1ccc(NC(=O)Nc2ccc(S(=O)(=O)Nc3cc(C(=N)N)ccc3Cl)cc2NC(=O)CC2CCCCC2)nc1
COc1ccc(OC)c(-c2cc(C#N)ccc2COC(=O)CCC(=O)O)c1
CCN1CCC(COc2nc3ccc(C)cc3n3cccc23)c2ccccc21
COc1ccc(-c2coc3c(CC=C(C)C)c4c(cc3c2=O)OCO4)cc1O
c1ccc(-c2cc(-c3ccoc3)nc3[nH]ccc23)cc1
CCCc1nc(C=NO)c(C(F)(F)F)c(C(=O)O)n1-c1ccc(F)cc1
O=C(Nc1cccc(C(F)(F)F)c1)NCC1(O)CCN(c2nncc(C(F)(F)F)n2)C1
COc1ccc(C(=Nc2ccccc2)NCCCCCCCCNc2c3c(nc4cc(Cl)ccc24)CCCC3)c(O)c1
CCCCC1CCCC(c2cccc(I)c2)N(C(C)CCCCC)C1
O=c1oc(-c2ccccc2OCc2ccccc2)nc2ccccc12
CCCCNC(=O)CSc1nc2c(sc3ccccc32)c(=O)n1-c1ccccc1
O=C(CCCn1ccnc1)c1ccccc1
CCCCCCCCCCCCCCN1CC(O)C2(COP(=O)(N(C))O3)OC(CO)C(O)C2O1
Cc1nc2c(N)ncnc2n1C1OC(COC(=O)c2ccccc2)C(O)C1O
N#CCN(CCCC(=O)O)S(=O)(=O)c1ccc(-c2ccccc2)cc1
Cc1cccc(NC(=S)N(CCCN2CCN(C)CC2)c2ccccn2)c1
Cc1ccc(Cc2cccc3c2OC(C)(C)O3)nc1
COc1ccc(NC(C)=O)cc1C(=O)Cn1cnc2ccccc2c1=O
COc1ccc(N2CCn3c2nc2c3c(=O)n(Cc3ccco3)c(=O)n2C)cc1
CN(C)CCN(c1ccc(OCC(=O)Nc2ccc3c(c2)S(=O)(=O)NC2=O)c2CCC3)cc1
Cc1ccc(SC2C(=O)CCCC2=O)cc1
CC(C)(C)c1cccc(-n2cncn2)c1
CC(O)C(=O)Nc1ccc2cc3ccc(NC(=O)CCN4CCCC4C)cc3nc2c1
O=C(O)c1c(NC(=O)c2ccsc2)sc2c1CCCCC2
CC=C(C)C(=O)CC1(C)C(CC(=O)C(C)C)CC2(CC=C(C)C)C1=CC2O
CCCOc1cc(C(=O)NN=C2C(=O)Nc3c(Br)cc(Br)cc32)cc(OCC)c1OCC
COc1cc(C=CC(=O)c2ccc(O)cc2O)cc(OC)c1
CCC1N(C)CCC1CC(C)CC(=O)OC(C)C
O=C1CCCN2CCN(C(=O)NC3CCC(NC(=O)C4=CCCCC4)C3)CCC21
O=NN(CC1OCCC(O)C1O)C(O)CO
O=C(N1CCCc2ccccc21)[N+]([O-])=Cc1ccccc1
CCOC(=O)N1CCN(C(=O)Cn2c(=O)n(CCC)c3c(OC)ncnc32)CC1
Cc1ccccc1-c1noc(CN(C(=O)CC2CC2)c2ccccn2)n1
CN(C)c1ccc(C2(C)C(C(=O)NCCc3ccccc3)C3COC(=O)C4CCC2C34)cc1
C=CCCCOc1cc(CCC)ccc1C(CC=C(C)C)SSC(=O)C(C)(C)C
Cc1cc(=O)oc2cc(OCC(=O)NNC(=O)c3ccncc3)ccc12
O=C(NCCc1c[nH]cn1)C(=Cc1ccc(F)cc1)NC(=O)c1cccs1
CC(=O)NCCNc1nc(N(C)C)nc2nc[nH]c12
Cn1c2cnccc2c2cnc(NCCCNC(C)(C)C)nc2N1Cc1ccc(F)cc1F
O=C(NC(CCN1CCCC1)c1ccc2ccccc2c1)c1ccc(-c2cccc(Br)c2)cc1
CCS(=O)(=O)C(C#N)C1CCCCCCCCCCC1=O
CC(=N)N(C)C(Cc1ccc(-c2ccccc2)cc1)C(=O)N1CCC(N(C)Cc2ccccc2)CC1
O=C(CN1CCN(C(=O)c2[nH]c3ccccc3c2-c2ccccc2)CC1)Nc1ccc(F)cc1
CCCCCC(=O)N1CCN(Cc2ccccc2OC)CC1
CCN(C(=O)C1(c2ccccc2)CC2CC(C)(CN2)C(c2ccc(Cl)cc2)C1)c1ccc(Cl)cc1
CCOC(=O)c1c(NC(=O)CCS(=O)(=O)c2ccc3[nH]c(=O)oc3c2)sc(C(=O)Nc2cccc(F)c2)c1C
CN(C(=O)Cn1cnc2c([nH]c3ccccc32)c1=O)c1ccccc1
Cc1ccc(C)c(CC(=O)NCC2(c3cccc(F)c3F)CCCC2)c1
CCS(=O)(=O)c1ccc2oc(-c3cc(-c4ccccc4OC)ccc3C)nc2c1
CC12CCC(C(=O)NCc3cccc(Cl)c3)(C1)OCC2C(=O)O
CC1CN(C(C)CO)C(=O)c2cc(NC(=O)Cc3cn(C)c4ccccc34)ccc2OC1CN(C)Cc1ccc(OC(C)(C)C(=O)O)cc1
O=[N+]([O-])c1ccccc1CN1CCSCC1
CN1N=C(c2ccccc2Br)CC12C(=O)N3CCCC1C23
N#Cc1ccc(N2CCOCC2)cn1
CC(=O)OC1CC(C)=CC2Cc3occc3C21
NCC1C(OC2CC3CCC(NC3)C2O)CCC1NC(=O)C1C=C2CN(C(=O)c3ccc(Cl)cc3)CC(=O)N2C1
CC(C)N1CCc2nc(C#Cc3ccccc3)n(C)c2C1
c1ccc(Sc2ccccc2CCNCCn2ccnc2)cc1
Cc1ccc(C(=O)C2CCCN(Cc3ccc(Cl)cc3)C2)cc1
O=S(=O)(NCCNc1ccnc2cc(Cl)ccc12)c1ccc(-c2cn[nH]c2)cc1
CNC(=O)c1cc(F)cc2[nH]c(-c3cc(CC4CC5CC5CC(CO)(C(C)C)C4)cc(C(C)(C)O)c3)nc12
N#Cc1c(O)cc(Sc2ccc(Cl)cc2)nc1-c1ccc(Br)o1
CCCCN1C(C(=O)NCCCN(C)C)CCC12CCN(c1ccc(Cl)cc1)C2=O
Cc1ccc(-n2c3c(c4cc(-c5ccccn5)[nH]c4c2=O)CCC3)cc1
Cc1cccc(NCCCc2ccccc2)n1
CC(C)(C)C(=O)CSc1n[nH]c(-c2ccc(F)cc2)n1
NC1CC(C(=O)NC(Cc2ccccc2)Cc2cccc(C(=O)NC(Cc3ccccc3)C(=O)NC(CCN=C(N)N)C(=O)NCC(=O)O)c2)C(C(=O)O)C1
CC(=O)Nc1ccc(SCCSc2nncn2-c2ccc(Cl)cc2)o1
O=C(CCn1nc(-c2ccccc2)c2ccccc2c1=O)N1CCOC1=O
CC1(C)SC2C(NC(=O)Cc3cccc4ccccc34)C(=O)N2C1C(N)=O
CCOC(=O)c1c(NC(C)=O)sc2c(C)cc(C)cc12
COc1ccc(C(=O)Cn2c(=O)nc(-c3ccccc3)c3ccccc32)cc1
Oc1cc2c(cc1O)C1CCC3(CCc4ccccc4)CC3C(C2)N(CC2CCC2)C1
COc1ccc2c(c1OC)CC(=O)N2CCCCCN1CCN(C2c3ccccc3COc3ccc(Br)cc32)CC1
COc1cccc(CN2CCC(CNc3nc(N4CCCCC4)nc4ccccc34)CC2)c1
CCn1c(-c2ccccn2)nc2c(NN=Cc3ccco3)nc(C)nc21
CC(C)C(NS(=O)(=O)c1ccc2c(c1)sc1ccccc12)C(=O)O
COc1ccc(CNc2nc(SC)nc3c2sc2ncccc23)cc1
O=[N+]([O-])c1cc(NCCNCCCNCCN2CCc3ccccc3Nc3cc(Cl)cc(Cl)c32)ccc1Cl
NCCCOCc1ccc2[nH]c(-c3cccnc3)nc2c1
FC(F)(F)c1ccc(F)c(-c2cc(N3CCC4(CCC4)C3)nnc2Br)c1
COc1ccc(C(=O)NCc2noc(Cc3ccc4nsnc4c3)n2)cc1OC
COc1cc2nc(=O)nc(C)c3c(C)n(-c4ccc(N5CCN(CCO)CC5)cc4F)c(=O)c3c2cc1OC
Cn1c(=O)c2nc[nH]c2n(C)c1=O
COc1ccc(C)cc1NC(=O)CN(C)c1cc(-c2ccccc2)nc2ccccc12
CNC(C)C(=O)N1CCC23c4cc(OC)ccc4CCN2CC1Cc1ccccc13
O=C(Nc1ccc(Cl)c(Cl)c1)NS(=O)(=O)c1ccc(Cl)cc1
NC(=O)c1cccc(N2CCN(CCCCNC(=O)c3ccc(NC(=O)Cc4ccccc4)cc3)CC2)c1
O=C1Nc2cccnc2C1(c1ccc(Cl)cc1)c1cccnc1
CC(C)Oc1ccccc1C1(C(=O)NCCN2CCCC2)Cc2ccccc2C1
O=C(COc1ccc(Cl)cc1Cl)c1ccc(OC2CCCC2)cc1
CC(C)CCN1C(=O)C(O)=C(C(C)c2ccc(Cl)s2)C1c1ccc(C(N)=O)cc1
O=C(CSc1ccccc1)Nc1ccc2ccc(S(=O)(=O)N3CCCCCC3)cc2c1
CCN(CC)S(=O)(=O)c1ccc(C=C2SC(=NN=C3CC(C)(C)Oc4ccc(OC)cc43)N([O-])C2=O)cc1
OC1CCc2c(c(-c3ccccc3)nc3ccccc23)C1
Nc1ncnc2c1ncn2CC(OCc1cccc(F)c1)COP(=O)(O)O
O=C(C=Cc1ccccc1)c1ccccc1
Cc1cc(N2CCC(Sc3ccccc3)CC2)c2ccccc2n1
N#CCC(=O)C=Cc1ccc2ncccc2c1
COc1ccc(C(=O)c2oc3ccccc3c(=O)c2C#N)cc1
NC(C(=O)N1CCCC1C(=O)NCCCN(CCc1ccccc1)Cc1ccccc1)S(C)(=O)=O
O=C(O)CCOc1cccc(-c2onc(C=CCCCCCCC(=O)O)c2Oc2ccc(C(F)(F)F)cc2C#N)c1
Cc1cn(Cc2c(F)c(F)c(F)c(F)c2F)c2c(C=CCN)c(O)c(Cc3cccnc3)c(C)c12
Cc1ccc(Nc2nc(Nc3ccccc3)nc(N3CCOCC3)n2)cc1
O=C(Cc1cc(Br)c(O)c(Br)c1)N1CCCCC1
O=C(NCc1ccccc1Cl)c1cnc(-c2cccc(Br)c2)[nH]1
Cc1ccc(C(=O)C=Cc2ccc3cccnc3n2)c(N)c1
CN1C(=O)CC(c2nc(-c3ccccc3F)no2)C1=O
CC(C)(O)C(O)Cn1nc(-c2ccc(-c3ccc(S(C)(=O)=O)cc3)cc2)c2ccccc21
Cc1nc2cnc(NC3CCCCO3)nc2n(C)c1=O
O=C(c1ccc(Cl)cc1)N1CCN(CC(=O)N2CCCC2)CCC1=O
COc1ccc(CC2COc3cc(OC)c(O)c(CC=C(C)CCC=C(C)C)c3O2)cc1C(=O)O
CCCCCCCCCCCCCCCCOCC(Cn1ccc(N)nc1=O)NCCCCCCCC
CCn1nc(C(=O)Nc2ccc3cnccc3c2)cc1C(=O)Nc1ccc(C=CC(=O)O)cc1
COc1cccc(C=C2SC(=S)N(SCC(N)=O)C2=O)c1
COCC(NC(=O)c1c2c(n(C)c1-c1nc(C)sc1C)CCC2)C(=O)Nc1cc(Cl)ccc1OC
N#CC(=Cc1ccc(Br)s1)C(=O)NC1CCCCC1
C=C1CC(O)(CO)CCC2(C)CCC(OC(C)=O)C12
COc1cc(-c2cc(=O)c3c(O)cc(O)cc3o2)cc(OC)c1O
COc1ccc(C2CC(=O)C=C(c3cccs3)C2)cc1
CC(C)Oc1cc(F)cc(C(=O)Nc2ccc3c(c2)C(C)(C)C(=O)N3Cc2ccccc2)c1
N#Cc1ccc(S(=O)(=O)NC(=O)Cc2ccc([N+](=O)[O-])cc2OC(F)F)cc1
COc1cc(OC)cc(C(=O)Nc2ccc(N=Cc3c[n-][n+](C)c3)cc2OC)c1
Cc1cccc(CN2CCCC2C(=O)NCc2ccncc2)c1
O=C(NCc1ccccc1)c1cc2ccccc2[nH]1
O=[N+]([O-])c1ccc2c(c1)CCOC2=O
O=c1c(CN2CCOCC2)c(O)[nH]c2ccc(F)cc12
CC1CCCN2CC(O)CN(Cc3ccc(Br)o3)C2C1
CC(O)COc1ccc(C(C)(C)C)cc1
COc1ccc(-c2ccc(-c3ccccc3COCCC3CCNCC3)n2CC(=O)NC(=N)N)cc1
Nc1c2c(nc3c1C(c1ccco1)c1cc(Cl)sc1n2C)C(=O)c1ccccc1-3
CC(C)c1cn(C2OC(CO)C(O)C2(F)F)c(=O)[nH]c1=O
COc1cccc(NC(=O)CC(CC(=O)O)C(=O)NC(CC(C)C)C(=O)N2CCCCC2C(=O)NO)c1
COc1ccc(CCNC2CCc3cccc(COc4cccc(CN)c4)c3C2)cc1
Cc1ccccc1C(=O)N1CCN(c2cccc(C(F)(F)F)c2)CC1
COc1ccc(OCc2cncn2Cc2ccc(-c3ccccc3-c3nn[nH]n3)cc2)cc1-c1ccccc1
CC1CCC(C(C)C)C(OC2OC(C)C(O)C(O)C2O)C1
CC(Oc1ccc2oc(NC3CCC(CO)(C(=O)N4CCN(c5nccc6ccccc56)CC4)CC3)nc2c1)c1ccccn1
CCCSc1ccccc1NC(=O)C1=C(C)NC(=O)N=C1NCc1ccc(C)cc1
O=C(CSc1nc(-c2ccccc2)n[nH]1)Nc1ccc(Cl)cc1
CN1CCN(Cc2cccc(Nc3ncc(C(F)(F)F)c(Oc4ccc5c(c4)NC(=O)CO5)n3)c2)CC1
CCc1ccc(-c2ccc(C(=O)C=CC(=O)c3cc(Br)ccc3OC)cc2)s1
CC1CCCC(NC2CCCCC2NC(=O)CNC(=O)c2cc(COc3ccc(Cl)cc3)cc(C(N)=O)c2)C1
CCCCCOC(=O)c1ccccc1S(=O)(=O)Nc1cccc(C(=O)O)c1
Cc1nn2c(C)cc(Cl)cc2c1Sc1ccccc1
CC(C)CC(NC(=O)C(Cc1ccccc1)n1cc(C=C2NC(=O)C(=C(C#N)C(N)=O)n2)nn1)C(=O)O
CN1CCN(Cc2ccc(Nc3nc(N)c4ccnc(OC5CCOCC5)c4n3)cc2)CC1
CC(C)(C)OC(=O)N1CCCC(CN2CCC(c3ccncc3)CC2)C1
CN=c1scc(-c2ccc(OC)cc2)n1N=Cc1ccc(OC)c(O)c1
CC(C)CC(NCc1coc(-c2cccc(Br)c2)n1)C(C)C
COC(=O)C=Cc1ccccc1-c1cnc(Oc2ccc(NC(=O)c3ccccc3OC)cc2)c(F)c1
CCC(C#N)NC(=O)c1nc(SCc2ccc(F)cc2)nc2[nH]ncc12
Nc1nc2ccccc2n1CCOc1ccccc1Cl
CC1CCN(CCN2C(=O)c3cccc4ccc(C)cc34)CC2C1=O
CCOc1ccc(C(=O)NN=C(C)c2cccnc2)cc1OCC
Cc1ccc(Cn2ncc3ccccc32)cc1-c1cc2c(cc1C)NC(=O)CC2c1cccc(F)c1
Oc1ccc2c(c1)C1(CCCCC1)CN2Cc1ccc(F)cc1
COC(=O)CCCC(=O)Nc1ccc(S(=O)(=O)N2CCCCC2)cc1
CCOc1ccccc1N1CCN(CCn2cc(C)c(=O)c(N)c2C(N)=O)CC1
Cc1noc(C)c1CN(C)CC1CCCN(C(=O)c2ccco2)C1
Cn1c(Sc2ccc(O)cc2)nnc1SCC(=O)O
COc1cc2nc(N3CCCN(Cc4ccccc4)CC3)nc(N)c2cc1OC
CN(C)CCOc1cccc(C=Cc2ccccc2F)c1
CCOc1cc(N2CCCCC2)c(OCC)cc1NC(=O)c1nn(C)c2nc3ccccc3nc12
NN=c1[nH]ncc(-c2cccs2)c1N
CCCCCC=CCC=CCC=CCCCCCCCC(=O)OCC
CCNc1c([N+](=O)[O-])nc2nc(-c3ccccc3)nn2c1C
O=c1ccsc2ccc(OCCCCN3CCC(=Cc4ccc5c(c4)OCO5)CC3)cc12
CN1CC(O)CC1COc1ccc(F)cc1CCc1ccccc1
CCN(CC)S(=O)(=O)c1ccc(OCCNCc2nc(-c3ccco3)oc2C)cc1
CCN1C(=O)CC2(CCN(CCNC)CC2)C1=O
COC(=O)CN(C(=O)c1ccc2c(c1)OCCO2)c1c(N)n(Cc2ccccc2)c(=O)[nH]c1=O
COC(=O)CCC(=O)Nc1nnc(C(C)C)s1
O=S(=O)(CCn1c2ccccc2c2cc(Cl)ccc21)Nc1nc2c(s1)CCn1c-2cn1Cc1ccccc1
CN(C)CCSc1ccccc1C(=O)Nc1nc(CC(=O)O)cs1
CS(=O)(=O)CCC(C=O)NC(=O)C(C#N)=Cc1ccco1
Oc1ccc(-c2cc3ccccc3[nH]2)cc1
Cc1cc(C2(c3cccc4cccnc34)OC(=O)N(C)C2=O)cc(C)n1
CCCCCc1ccc(C#Cc2nc3c(c(=O)n(C)c(=O)n3C)n2C)cc1
O=C(NN=Cc1ccc([N+](=O)[O-])cc1)c1cc(CO)c(C=NNc2nccn(Cc3ccc([N+](=O)[O-])cc3)c2=O)c(O)c1
CC(C)C(=O)Nc1sc2c(c1C(N)=O)CCCC2
OC1CCCCC1c1nc(-c2ccncc2)c(-c2ccncc2)[nH]1
CC(=O)OCC1OC(n2cc(C)c(=O)[nH]c2=O)CC1OC(=O)C=Cc1ccccc1
CC(C)(C)C(=O)OCc1c(-c2cc(C(F)(F)F)cc(C(F)(F)F)c2)no[n+]1[O-]
COc1ccc(OC)c(CNCC(c2cccc(O)c2)N2CCN(C)CC2)c1
O=C(C=Cc1ccccc1)OCC1OC(n2cnc3c(NC4CCCC4)ncnc32)C(O)C1O
CSc1nc(=O)cc(CCNC(=O)c2cc(SC)c[nH]2)[nH]1
CCCC(NC(=O)C1CC(S(=O)(=O)CC)CN1C(=O)C(NC(=O)CC(N)=O)C(C)C)C(C)O
CCCCCCCc1ccc(-c2nc(-c3ccc(CN(C)Cc4ccc(-c5ccc(F)cc5)s4)cc3)no2)cc1
CCOc1ccc(-c2noc(CN(Cc3ccccc3)C(=O)COc3ccc(F)cc3)n2)cc1
O=C(NC1CCC(CNc2ccc(S(=O)(=O)N3CCCCC3)cn2)CC1O)C(O)C(O)C(O)CO)C(=O)OCc1ccccc1
O=C(Nc1cccc2ccccc12)c1cc2cccnc2o1
Nc1nc(C(=O)CN2CCC3(CCC(=O)N3C)CC2)c[nH]1
Cc1nn(-c2ccccc2)c(Cl)c1C=O
O=C1C(=CNc2ccco2)c2cc(Cl)ccc2N1Cc1nc2ccccc2[nH]1
COc1cccnc1Cn1nc(C)c2nc(-c3cccc(I)c3)c(-c3ccncc3)nc21
CON=C1C2C(CN1Cc1ccccn1)C(=O)N(CCO)c1ccc3ccccc3c12
O=c1[nH]ncc2n1CCCC2
COc1ccc(CSc2nnc(C3CC3)n2-c2ccc(Cl)cc2)cc1OC
Cc1ccc(Cn2ccc(NC(=O)CC3CCN(c4ncccn4)CC3)n2)cc1
COc1ccc2c(-c3c(C)oc4ccccc34)c3ccc(OC)cc3oc2c1
O=C(NC(Cc1ccc(Cl)c(Cl)c1)C(=O)O)c1n[nH]c2c1CCCC2
CCN(CC)S(=O)(=O)c1cccc(C#N)c1O
CSCCC(NC(=O)C(CCCNC(=N)N)NC(=O)CS)C(N)=O
CCCC(Oc1ccc(C(C)=O)cc1)c1c(C(=O)O)[nH]c2c(F)cc(CN3CCC(N)CC3)cc12
N#Cc1c(Cl)cccc1OC(F)F
COc1nccc(N2CCCC2)n1
CCON(CC)CC(=O)Nc1cc2ncnc(Nc3ccc(N4CCNCC4)nc3)c2cn1
Cn1c2c(c3cc(S(=O)(=O)c4ccc(N)cc4)ccc31)C1CCC(C2)N1
Cc1ccc(C2=C(C(=O)O)C3(CC3c3ccc(Cl)c(Cl)c3)N=C3c4ccccc4CSS3(=O)=O)cc2c1
O=C(Nc1cc(Br)c(Oc2cc3c(cc2OCc2ccccn2)n(CCN2CCOCC2)c(=O)n3Cc2ccc(F)cc2F)c(Cl)c1)C(F)(F)F
COc1ccc(-c2cn3ccccc3n2)cc1NC(=O)c1cccc(C)c1OC
O=C1Nc2ccccc2C1(O)C1CC2CCC1C2
CN(C)C1CCCCC1Nc1nc(-c2ccc(NC(=O)Nc3ccc(Cl)cc3)cc2)nc2c1oc1ccccc12
COc1ccc(C(=O)NC(C)c2ccc(NC(=O)Nc3cccc(F)c3)cc2)cc1
CCCN(CCCCCN1C(=O)CCC(C(=O)OC)C1Cc1ccccc1)C(=O)C(NC(=O)c1cc(C)cc(C(C)(C)C)c1)c1ccccc1
CCCC(C)Sc1nn2c(=O)c3ccccc3[nH]c-2nc1=O
O=C(C[n+]1cc(-c2ccccc2)n(-c2ccc(Br)cc2)c1-c1ccc(Br)cc1)NN=Cc1ccc2c(c1)OCO2
C=C(C(=O)OCC)C(OC(=O)c1ccccc1)C(C)(C)C
CCCOC(=O)C1CCCN(C(=O)c2ccc(I)o2)C1
C=CCNC(=S)NN=C1CC(c2ccco2)CC(=O)N1c1ccccc1
COc1ccc(C2C=C(CN3CCC(CCO)CC3)Oc3ccccc32)cc1
COc1ccc(CCCNCC(=O)NC2CCCCC2C(=O)NC(Cc2ccccc2)C(N)=O)cc1OC
Cc1ccccc1N(C(=O)CSc1nc2ccccc2s1)c1nnc(C)s1
CCSc1nnc2n(CC)c3ccccc3nc1-2
CCS(=O)(=O)Nc1ccc2c(c1)Sc1c(NCCN(C)C)nc3c(c1NCCn1c2[nH]c2ccccc21)C(=O)CCC3
CN1CCN(CC(=O)Nc2cc([N+](=O)[O-])ccc2Nc2ncccn2)CC1
Cc1csc(N(C)Cc2cccc(C#N)c2)n1
COc1ccccc1N1CCN(CCN2C(=O)C(=NNC(C)=O)CSC2=S)CC1
CC(=O)NCC1CN(c2ccc3c(c2)N(Cc2ccc(F)cc2)CCO3)C(=O)O1
CN1CCN(C2=Nc3cccc4cccc(c34)S2)CC1
Cc1cnc(N(C)C)nc1-c1ccc(Cn2c(CC3CCC(C)=C3)nc3ccc(C)cc32)s1
CCOC(=O)c1c2n(c3ccccc13)-c1c(cc(OC)c(OC)c1OC)CC2
NC(=O)N1C2c3cc(I)ccc3N=C(c3ccc4c(c3)OCO4)C2c2ccccc2O1
C=C1CCC(CO)C1C(=O)O
NC(=O)Cn1c(-c2cccnc2)nc2ccccc21
NCCCN1C(C(O)c2ccccc2)CCC1CN(Cc1ccccc1)S(=O)(=O)c1cn(C)cn1
CCCC(=O)NCCc1ccc(S(=O)(=O)N2CCN(C(C)C)CC2)cc1
CC(C)c1nc2scc(C3CCCCN3C(=O)C(N)CC(C)C)c2[nH]c1=O
CCc1cc(=O)oc2cc(NC(=O)COc3ccc(F)cc3)c(O)cc12
NC(=O)OCCN(CCOC(c1ccccc1)c1ccccc1)Cc1ccc(-c2ccccc2)cc1
CN(C)CC(C)(O)c1ccc(-c2cccc3ccccc23)cc1
CCCCN(CCCC)c1c2cc(NCCc3ccccc3)c(Cl)cc2n(CC(=O)Nc2ccc(C(=O)O)cc2)c(=O)c1C
O=C(c1cc2ncccc2o1)N1CCn2c(ccc3ccccc32)C1
Cc1cnn(CC2CCCN2C(=O)C2OC(n3cnc4c(NCc5cccc(Cl)c5)ncnc43)C(O)C2O)c1
CCN(CC(=O)Nc1cccc(S(=O)(=O)N2CCCC2)c1)C(=O)CCC(=O)Nc1cc(C)on1
O=C(NNc1ccccc1Cl)c1c(Cl)nc2sccn12
COc1cccc(-c2cc(=O)c3c(O)cc(OCc4cn(C)c5ccccc45)o3)cc2c1
COc1cc(OC)c2c(c1Cl)OC1(C2=O)CCC(F)CC1=O
CCNCCc1ccc(F)cc1
CC(C)c1nc2[nH]c(=N[N+](=O)[O-])sc2cc1NC(=O)Cc1ccccc1
CC(=CC(=O)Nc1ccccn1)c1ccccc1
COC(=O)c1sc(-c2ccc(N3CCNCC3C)cc2)nc1-c1ccc(OC)cc1
O=C(O)CCCNC(=O)c1ccc(-c2ccccc2OCC=CCOc2cccc(C(=O)O)c2)o1
CCOc1ccc(CN2CCc3c(c(=O)n(CC4CC3)c(=O)n4CC)C2)cc1F
Cc1cc(C)nc(SCc2[nH]c(CSc3ccccc3)nc2-c2ccc(C)cc2)n1
Cc1cccc(C)c1C(=O)N(Cc1ccsc1)C1CCN(CCN(C)C)CC1
CNC(=O)c1ccccc1NC(=O)CCCOc1ccccc1OCC(F)(F)F
CCCC(=NNC(=O)N1c2ccccc2Sc2ccccc21)c1ccccc1
N=C(N)c1cccc(C2=NN(CCCO)C(=O)C(CCNCCCCN)C2)c1
CC(C)n1c2ccc(NC(=O)Nc3ccc(Cl)cc3)cc2c2c3c(c4c(c21)CCc1nn(C)cc1-4)C(=O)NC3
CCCOC(=O)C1C(=O)Oc2cc(OC)ccc2C1c1ccccc1
O=C(Cn1nnc(-c2ccccc2)n1)Nc1ccc(Cl)cn1
Cc1ccc(CCNC(=O)c2ccc(Cn3nc(N4CCCC4)c4c(=O)nc(Nc6ccccc5)[nH]c43)cc2)o1
Cc1ccsc1C(=O)NNC(=O)c1ccc[nH]1
CN(CCCOc1ccc(Cl)nn1)c1ccccn1
O=C(c1ccccc1)c1c(C(F)(F)F)[n+]([O-])c2ccccc2[n+]1[O-]
CCOC(=O)c1c(C)[nH]c(C)c1S(=O)(=O)N1CCN(c2ccc(OCC)cc2)CC1
COc1ccc(-c2noc(Nc3cccc(-n4ccc5ccccc54)n3)n2)cc1
COc1ccc(O)c(C(=O)C=Cc2ccc(Br)cc2O)c1
Nc1cccc2c(=O)cc(-c3ccccc3F)c(-c3ccccc3)[nH]c12
COc1cc(C=C2SC(=S)N(NC(=O)c3cccnc3)C2=O)cc(OC)c1OC
CCOc1cc(N2CCC(C)CC2)c2ncccc2c1
CSc1nc(NCc2ccc(C(=O)N(C)C)cc2)c2cnn(CC(Cl)c3ccccc3)c2n1
CC(C)C(NC(=O)C(NC(=O)C(N)CCC(=O)O)c1ccccc1)C(=O)NC(CC(=O)C(F)(F)F)C(=O)C1CCCCC1
CCCN1CCCOCC1Cc1ccc(F)cc1OC
Cc1ccc2[nH]c3c(c2c1)CCNC3c1ccc(Cl)cc1
CC(NCCN1C(=O)c2ccc(NS(=O)(=O)C=Cc3cccc(F)c3)cc2C1=O)=C1C(=O)N(CC(=O)O)c2ccc(F)cc21
CCOP(=O)(CCCn1ncc(=O)[nH]c1=O)OCC
O=CN1CCC(N2CCC(Cc3ccccn3)CC2)CC1
COc1cccc(S(=O)(=O)n2ccc3cc(N4CCCC(C)(O)CC4)ccc32)c1
CNCCNCCc1cc(Cl)cc(Cl)c1
CCCC(=O)NC1C=C(CC2=CCCCC2)C(=O)c2ccccc2C1=O
NC(CNP(=O)(O)O)Cc1ccccc1
Nc1ncnc2c1nc(Br)n2CCCCO
COc1cc(C2CC2CCC(=O)CSc2nc(N)cs2)cc(Br)c1OC
O=C(NCCc1ccc(Cl)cc1)NS(=O)(=O)c1cccc(C(F)(F)F)c1
NC(=O)CSc1ccc(-c2csc(N3CCOCC3)n2)c(Br)c1
CCCc1nc(C)n2c1CN(C(C)NCc1ccc(Cl)cc1Cl)CC2COc1ccc(C(F)(F)F)cc1C(=O)O
COc1ccc(NC(=O)CN2CCOCC2)cc1-n1cncn1
CC(C)c1noc(-c2ccc(NC(=O)Nc3cnc(NCCO)nc3)cc2)n1
CC(C)N1CCN(C(=O)c2cccc(S(=O)(=O)N3CCCCC3)c2)CC1
COc1ccc(CCn2cc(Cn3c(C(=O)Nc4c(C)cccc4C)nn4cccc4c3=O)c(=O)c3cc4c(nc-4ccn3C)c2OCCNC(C)=O)cc1
CNC(=O)c1cccnc1Oc1ccc(C=CC(=O)N2CCOCC2)cc1
CCCCC(N)C(=O)NC1C=CCCN(C(C)C)C1=O
O=C1NCCN(C(=O)NC2CCN(Cc3ccccc3)CC2)C1
O=C1NC=C2COC(CO)C(=O)N2C1CC1CC1
NCCCNC(=S)Nc1c(Cl)cc(C(F)(F)F)cc1Cl
C1=C(c2ccccc2)C2=NCCc3cc4c(cc3C2c2ccccc21=O)Nc1ccccc1-4
O=C(Nc1nc(C(F)(F)F)cs1)c1coc(CN2CCN(c3ccc(C(F)(F)F)cc3)CC2)n1
CCC(C)NC(=O)NNC(=O)Cc1ccc(SC)cc1
CCOC(=O)C(=O)c1c(N)cc(C(C#N)C(=O)OCC)nc1N
CCCCC(=C(C)NS(=O)(=O)c1ccc(C(C)(C)C)cc1)C(=O)NC(C(=O)OC)=C(C)N
O=C(Nc1ccc(C(F)(F)F)cc1)c1c[nH]c(=O)cc1O
O=C(CCCC1CCN(Cc2ccc3ccccc3n2)CC1)C1(c2ccccc2)CCCC1
COc1ccc(C(N)=O)c(Oc2ccc(N3CCCC3)cc2)c1
COc1ccc(C(=O)NC(NC(=O)Cc2ccccc2)C(C)C)cc1
Cc1ccc(C)c(S(=O)(=O)NC2CC(=O)N(Cc3ccccc3)C2)c1
CCCCCCCCCCCCCCCCCC(=O)ONCCCNCCCNC1CCC(OC(=O)NCCCC(N=Cc2c[nH]c3ccccc23)CC(N)=O)C1
CCOC(=O)C(N1CCCCC1)(c1ccccc1)c1ccc(OC)cc1
CC(C)C1CCC2(C)CCC3(C)SC(C)(CCC4(C1=O)C(C(C)C)C(OC(=O)CC(=O)O)C2C3)C4=O
CCCCCCCCCCCCC(N)CC
COc1ccc(C(=O)NCCN2CCN(c3cccc(C)c3C)CC2)cc1F
CCCN(CCC)C1Cc2ccccc2C1
O=C(CC(=O)C(OC1CCCC1)CCn1cnc2c(=O)nc[nH]c21)Nc1ccc(Cl)nc1
CC12CCN=C1N(c1ccc(NC(=O)CCCC3CCCCC3)cc1)C1=C2C(=O)CCC1
CC(C)c1ccccc1Sc1c[nH]c2ccccc2c1=O
Cc1nnsc1C(=O)N1CCCC1c1noc(C2CC2)n1
C=C1CC2(C)C(=CCC1O)C(OC(=O)c1ccc(Cl)cc1)C1(C)C2OC(=O)C1C
NCCNS(=O)(=O)c1ccc2c(c1)C(C)(C)CCC2(C)C
Cc1cc2c(cc1C(F)(F)F)NCC2(C)C
O=C(O)c1ccc2c(C3CCCCC3)c(-n3nnc4ccccc4c3=O)[nH]c2c1
COc1ccc(-c2cc(C#N)cc3c2CCN(C(=O)c2cscn2)C3)c(C)c1OC
COc1ccc2nc(NC(=O)Cc3nnc(SCC(=O)Nc4cc(C)on4)s3)sc2c1
COc1ccccc1CN1CCCC(CCC(=O)NCCc2ccccc2)C1
CCCc1cc(=O)oc2c3c(cc(NC(=O)C=CC)c12)OCC1CCc3c(O)cc(OC)c(C)c(O)c12
CC(C)(C)C(=O)OCC(=O)c1ccc2nc(NC(=O)c3ccc(OC(F)(F)F)cc3)sc2c1
CN(CC(=O)NCC(=O)O)C(=O)CCc1cccc(Oc2cccc(Cl)c2)c1
COc1ncnc2c1c(Cc1ccc(C(=O)N3CCCCC3)cc1)cn2Cc1ccccc1
O=C(O)c1sc2ccc3ccccc3c2c1Cl
O=C(CCP(=O)(O)O)Nc1ccc2[nH]c(=O)[nH]c2c1
Cc1ccc2nc(-c3cn(-c4ccc(C(=O)O)cc4)cc3S(=O)(=O)C(F)(F)F)n(C(C)C)c(=O)c2c1
COc1ccc(-c2nc(SCC(=O)c3ccc(Cl)cc3)nn2CC(=O)Nc2cc(C)on2)cc1
CS(=O)(=O)N1CCC(F)(F)C2(CCCc3ccc(-c4cccc5c(F)cccc45)cc32)C1
OC(COC(=O)c1cc2cc(I)ccc2o1)CN1CCN(c2ccccc2OCF)CC1
O=C(NC1CCSC1)c1ccccc1-n1cnnn1
COC(=O)C1=C(c2ccc(OCc3ccccc3Cl)cc2)CC2CCC1N2C(=O)NCc1ccc(Cl)cc1
CC(=O)Nc1cccc(C(=O)CN(C)C(=O)c2nc3nc(C)c(C)nc3n2C)c1
CCN(Cc1ccc([N+](=O)[O-])cc1)Cc1ccc(CCNC(C)=O)s1
CCOC(=O)CNC(=O)C=CC(=O)N1CCC(c2ccccc2)=C(C(=O)OCCN)C1
CC1(C)CC(=O)c2cc3c(=O)n(CCCCC(=O)O)nc-3c(Cl)n2C1
COC1=C(c2ccc(C)c(C)c2)C(=O)C(OC)=C(CCC=C(C)C)C1=O
O=C(O)CCCCCCNc1ccc(C(=O)NCc2ccccc2)cc1[N+](=O)[O-]
CCCOc1cc(C(C)N2CCC(Nc3nc4ccccc4n3Cc3ccc(Cl)cc3)CC2)ccc1Cl
COc1cc2c(cc1OC)CN(CCCNC(=O)Cn1cnc3ccccc3c1=O)CC2
COc1cc(C#Cc2c(C)nc(N)nc2N)cc(OC)c1OC
Cc1nc(NC2CC(C)CCN2C)ncc1Cl
CCC1(O)c2cc(C(=O)OC)c(N)cc2Sc2ccccc21
CCn1nc(C(=O)NNC(=O)CCCCC(=O)O)sc1=S
CC(Cc1ccc2c(c1)OC(C(=O)OCCc1ccccc1)ON2C)S(=O)(=O)c1ccc2cc(Cl)ccc2c1
CCN(C(=O)Cc1ccc(SC)cc1)C1CCN2CCc3c([nH]c4ccccc34)C2C1
Nc1ccc(Nc2nc(C(F)(F)F)nc3c2nnn3CC2CCCCC2)cc1
Cc1cc(C(=O)NC2=NCCS(=O)(=O)C2)ccn1
Cc1nnsc1C(=O)N1CCC2(CC1)CCN(C(=O)c1ccco1)CC2
CS(=O)(=O)Oc1ccc2c(c1)C(=O)C(=Cc1ccc(O)cc1)O2
Cc1onc(-c2c(Cl)cccc2C(F)(F)F)c1C(=O)NCc1ccccn1
COc1cc2c(c(OC)c1OC)-c1ccc(OC)c(=O)cc1C(NCCCCCCN1C(=O)c3cccc4ccccc34)CC1CC2
CCN(CCNC1=CC(=O)c2ccccc21)S(=O)(=O)c1ccccc1
CCCCc1nn(-c2ccc(OC)cc2)c(=O)o1
CCOC(=O)C12CCC=C1N(Cc1ccc3c(c1)OCO3)C(=O)C(CC(=O)N1CCC3CCC(C)CC3C1)C2
Nc1ccccc1NC(=O)C=Cc1ccc(CN2CCN3C(=O)c4ccccc4C3(c3ccccc3F)CC2=O)cc1
O=c1oc(-c2ccccc2)nn1CCCCCn1ccnc1
O=C1c2ccccc2N(Cc2ccccc2)CN1Cc1ccccc1F
COc1cc2c(cc1OC)C(CCN1CCN(c3ccccc3SC)CC1)OC2
CSC(C)COc1ccc2c(c1)C(CC(=O)O)CC(C(=O)O)N2C
NC(CCC(=O)NC(CSCC(=O)N1CCN(c2ccccc2)CC1)(Cc1ccccn1)C(=O)O)C(=O)O
Cn1cccc1C(=O)c1c(O)nc2ccc(Cl)cc2c1N
O=C(NC(Cc1ccc2ccccc2c1)C(=O)NC(Cc1ccccc1)C(=O)NCCO)c1ccc(Br)cc1
CC(=NO)c1cc(F)cc(Cl)c1
CCCCCCCCSSCC1=CC(=O)NC1=O
COC(=O)Nc1ccc2c(c1)C(=O)N(C(C)CO)CC(C)C(CN(C)S(=O)(=O)c1ccc(F)cc1)OCCCO2
COc1ccc(C2SCC(C)(C)CN2Cc2ccc(OC)cc2)cc1
CCOC(=O)N1CCN(C(=O)C(=Cc2ccc(-c3cccc(Cl)c3)o2)NC(=O)C2(C)CC2)CC1
CN1CCN(C(=S)COc2ccc3c(c2)CNCC3)CC1
NC(=NC(=O)c1ccc(NC(=O)c2ccccc2)cc1)NO
CC(C)C(NS(=O)(=O)c1ccc2nonc2c1)C(=O)O
O=C(OCCOc1ccccc1)C1COc2ccccc2C1
Cc1occc1C(=O)N1CCCC(N2CCN(c3cccc(C(F)(F)F)c3)CC2)C1
Cc1[nH]c(=NN)nn1C(=O)c1ccccc1
CCN(CCCOc1ccc2ccccc2c1)CCCn1c2ccccc2c2ccc(Cl)cc21
COc1cccc(CN2C(=O)c3ccccc3Sc3ccc(C(=O)Nc4ccc(C)c(C)c4)cc32)c1
Nc1nc(-c2ccc(CN3CCNC(CO)(Cc4ccccc4)C3)cc2)cc2nc(NCc3cccc4ccccc34)ncc12
O=[N+]([O-])c1ccc2ncnc(NCCNCCN3c4ccccc4Sc4ccccc43)c2c1
NC(Cc1ccc(O)cc1)C(=O)NC1CCCC(CCCNC(=O)c2ccc(O)c(C(=O)NCCCCCC(=O)O)c2)(C(=O)NCCC(=O)O)CC1
Nc1ncnc2c1ncn2CCOCP(=O)(O)OP(=O)(O)OP(=O)(O)OCC1OC(n2ccc(=O)[nH]c2=O)C(O)C1O
CCCc1ccccc1Oc1ncccc1C(=NCC)NO
Cc1cn(C2C=CC(COP(=O)(NC(C)C(=O)OC3CCOC3)Oc3ccccc3)O2)c(=O)[nH]c1=O
COC(=O)c1ccc(C=NNC(=O)c2cc3ccccc3oc2=O)cc1
Cc1csc(NC(=O)c2ccc3c(c2)CN(C)C(=O)c2ccccc2O3)n1
O=C(OCc1cccc(Cl)c1)c1cc(Cl)c(Oc2cc(Cl)cc(Cl)c2)cc1OC(F)(F)F
CC1=C(F)C(=O)C(C(=O)OC(C)C2CCC3(C)CCC4C(CC5OC6CC(=O)C6(CO)C4CCC5C)C23O)C(=O)C1
CCOC(=O)c1c(NC(=O)CSc2nnc(-c3ccc(Br)o3)o2)sc2c1CCCC2
CSc1ccccc1NC(=O)CN(C)C(=O)c1ccc2c(c1)nc(-c1ccoc1)n2C(C)C
C=C(CO)C1CCC2(C(=O)O)CCC3(C)C(CCC4C5(C)Cc6cn(-c7ccccc6N)nc6=C1OC5(C)C4)C(C)(C)C3CC2
O=C(Nc1ccc(OC(F)F)cc1)Nn1c(=O)c(-c2ccccc2)n[nH]c1=S
Nc1ccc(C=C2N=C3CN=C(c4ccccc4F)c4ccccc4N3C2)cc1
Cc1ccc2c(c1)N([C+](C)(C)C)C=N2
CCc1cccc(CC)c1NC(=O)Cn1nnc(-c2ccccc2)n1
COc1cc2c(Oc3ccc(Nc4nc5ccc(OCc6ccccc6)cc5OC(=O)N5CCCC5)cc4[nH]3)cc(CCN)cc2o1
COc1c(N2CCOCC2)cc(=O)n2c1CCC2
CC12CCC3C(CCC4CC5(CCC43C)CN(CCN2C(=O)CCC(=O)O)C3=O)OC1=O
COc1cccc(C=Nn2cnnc2)c1
Cc1cc(C)cc(-c2[nH]c3ccc(C(=O)N4CC5CCC4CC5)cc3c2C(C)CNCCc2ccncc2)c1
O=C(COC(=O)C1CCCN(C(=O)C=Cc2ccccc2)C1)C1CCCCC1
Cc1ncc[n+]1CC(=O)c1ccccc1F
O=C(NCCCN1CCc2ccccc2C1)c1ccccc1OCc1ccccc1
O=C(NCCCc1ccccc1)c1cc2c(s1)CSC2c1ccccc1
CCc1ccc2nc(Nc3ccc4c(c3)CCO4)nnc2c1
O=C(CCS)Nc1nc2ncccc2n1C1CCCCC1
NCCCNCCCNC(=O)c1cc2nccc(C3CC3)c2cn1
CCCn1c(CN2CCN(C)CC2)nc2cc(NC(=O)c3cccc(OC)c3OC)ccc21
O=C(C=Cc1cccn1Cc1ccccc1)c1ccc2c(c1)C1CCCN1C(=O)C(CC(=O)O)N2
Cn1nc2c(c1NC(=O)c1ccco1)OCCC2
CCOc1ccc2nc(NC(=O)COc3ccc(C(=O)C=Cc4cc(OC)c(OC)c(OC)c4)cc3)sc2c1
CC(C)(C)NC(=O)C(c1c[nH]c2ccnn12)N(CCCO)S(C)(=O)=O
CCCCCCCCCOc1ccc(NCCNC(C)=O)cc1
Cc1ccc2[nH]c3c(c2c1)CC1(C)C(CCC2C4(C)CCC(=O)C(C)(C)C4CCC23C)C1=O
Cc1ccsc1CN(C)Cc1nc(-c2ccccc2)oc1C
CCCSC1CC(=O)C(C(C)C)=CC1=O
CC1(C)Oc2ccc(C#N)cc2C(N2CCN(c3ccc(C(F)(F)F)cc3)CC2)C1O
Cc1ccc(S(=O)(=O)N(C)CC(=O)Nc2ccccc2C(=O)N2CCCC2)cc1
CCCC[N+](C)(Cc1ccc(C)cc1)Cc1c[nH]cn1
CSc1nn2cnn(Cc3ccccc3)c(=O)c2c1C#N
Cc1nc(N)nc(-n2c(Nc3ccccc3)nc3ccccc32)n1
O=C(Nc1cnccc1C(=O)Nc1ccc(Cl)cc1)c1ccc(C(F)(F)F)cc1
CCCCCCCCCCCCn1c[n+]2c3ccccc3c3ccccc3c2n2c(CC)nnc12
O=C(Nc1ccc2[nH]c3ccc(O)cc3c(=O)c2c1)c1cccc(O)c1
CCC(NS(=O)(=O)c1cc2c3c(c1)CCN3C(=O)CC2)C(C)C
COc1cc(C2c3cc4c(cc3N=C3COC(=O)C23)OCO4)cc(OC)c1OC
Nc1nc2c(cnc3sc4c(c23)CCCC4)c2ccccc12
Cc1ccc(CN(C)C(=O)CN2C(=O)C(O)(Cc3ccc(O)cc3)CNC2=O)cc1
CCC(C)(C)c1ccc(OCCCCCn2cncn2)cc1
Cc1cc(N=Nc2ccc(N=Nc3cc(C)on3)cc2)ccc1O
O=[N+]([O-])c1cccc(N2CCN(C(=S)NC3CCCCC3)CC2)c1
COc1cc(NC(=O)CSc2nc3ccccc3nc2N2CCCC2)cc(OC)c1OC
Cc1sc2nnc(-c3ccco3)n2c1CO
COc1cc(C(C)=O)ccc1OCc1cc(C(=O)NCCN2CCCC2)no1
c1ccc(CN2CCC3OC(Cn4ncc5ccccc54)CCC3C2)cc1
CS(=O)(=O)NCC1(Cc2nc(-c3cccnc3)cnc2Nc2cccc(C(F)(F)F)c2)CCCC1
CC(=O)c1c(C)n(-c2ccc(OC(F)F)cc2)c2ccccc12
CSCC(C(=O)N1CCN(C(=O)c2ccncc2)CC1)N(C)C(=O)CC(C)C
CCCNC(=O)c1[nH]c(C)c(C(C)=O)c1C
COc1cccc(C2CC(=O)c3nc4n(c(=O)c3c2)CCCO4)c1
CC(C)N=C1SC2=C(CC(C)(C)CC2=O)Oc2ccccc21
O=C(Nc1ccc(S(=O)(=O)c2ccccc2)cc1)Nc1ccc(Cl)cc1C(=O)c1ccccc1
Cc1cccc(NC(=O)c2ncc(NC(=O)c3ccno3)cc2Cl)c1
COc1ccc2c(c1)c1c(ccc3ccccc31)[n+]2[O-]
Cc1c(CNCc2ccccc2)oc2c1CCN(Cc1nc(-c3ccoc3)no1)C2
CCCCCNc1c2ccc(C(=O)Nc3ccc[n+](CC)c3)cc2cc2c1C1CCCN1C2=O
Cc1ccc(-c2cc(C#N)cc(N3CCc4c(sc5c4CCNC5)C3)n2)cc1
COc1ccc2nc(NC(=O)C3CCN(S(=O)(=O)c4ccc5c(c4)CC(C)N5C(C)=O)C3)sc2c1
CCCCNS(=O)(=O)c1ccc(NC(=O)C(Oc2cc(C)ccc2C)N(C)C)cc1
CCOC(=O)c1sc2ccc(NS(P(=O)(O)O)P(=O)(O)O)cc2c1N
Cc1ccn2c(Nc3cccc(Cl)c3)c(C3CCCC3)nc2c1
COc1ccc(CNC2CCCN(c3ncnc4c3nc3n4CCCCC3)C2)cc1
Cc1ccn2c(NCc3cccnc3)c(-c3ccco3)nc2c1
CNc1cnc2ccc(C(=O)NCCN(C(=O)OC)C(CC3CCCC3)c3ccccc3)cc2n1
C#CC1(C(O)C#CCO[N+](=O)[O-])CCCC1
CC(=O)Nc1nc(-c2ccccc2)c(-c2ccccc2)s1
CCCCCCc1nn(CC(O)CN2CCN(C(=O)C(Cc3ccccc3)CC(=O)O)CC2)c(=O)s1
CCOC(=O)c1ccc(NS(=O)(=O)c2c(C)noc2C)cc1
CCNC(=S)N(Cc1cc2cc3c(cc2[nH]c1=O)CCC3)CC(=O)O
c1cnc(NCCCNCCCCCCCCCCNc2ccnc3cc(OCCCCNc4c5c(nc6ccccc46)CCCC5)c4ccccc4n(CCCN4CCCCC4)c23)nc1
C=CCNc1ncc2nc(CC)sc2n1
CC1OC(OC2C=CC3C4CCC5=CC(=O)C=CC5(C)C4(F)CCC32C)C(O)C(O)C1O
COCC1CCCn2c(nc3cc(S(=O)(=O)c4cccnc4)ccc32)C1
Cc1ccc(S(=O)(=O)NCC(=O)NNC(=O)c2ccc(C(F)(F)F)o2)cc1
COc1ccc(C(=O)C2CCCN(Cc3cnn(CCN4CCOCC4)c3)C2)c(Cl)c1
Cc1ccc(C(C(=O)NCc2ccccc2)c2ccccn2)cc1O
Cc1c2ccccc2nn1CC(=O)c1ccc2ccccc2n1
COc1cc2c(cc1O)CCC1C2=NNC(c2ccc(C)cc2)C1c1cc(OC)c(OC)c(OC)c1
O=C1NC(=O)C(c2ccccc2[N+](=O)[O-])NN1
O=C(Cc1csc2ccc(Cl)cc12)N1CCN(Cc2noc(C3CC3)n2)CC1
Cc1c[nH]c2c1C13CC1CN(C(=O)C1(C)CC1)C3(C)Cc1ccccc1-2
C#Cc1ccc(C(=O)NC(C)CNC(C)(C)C)cc1-c1ccc(C(F)(F)F)cc1
O=C(NCc1ccccc1)OC1CCC(CCN(C2CCCCC2)Cc2ccc(F)cc2)CC1
CCNC(=O)C(=O)n1nc(Cc2ccc(Cl)nc2)c2c(N)ncnc21
CCc1c(C#N)c(N)[nH]c2nc(Br)c3cc(C(=O)O)c(N)cc3c12
COc1ccc(N2CCC(c3nc4ccccc4n3Cc3ccccc3)CC2)cc1
O=C(Oc1csc2cc(O)ccc12)c1cc([N+](=O)[O-])ccc1Br
CC(C)c1ccc(-c2nnn(CC(=O)N(C)C3CCS(=O)(=O)C3)n2)o1
CC(C)CCN(C)C(=O)CCN1C(N)=NC(N)=NC1(C)C
CCOC(=O)N1CCc2[nH]c3ccc(F)cc3c2C1
Cc1ccc(OCCCn2ccnc2)cc1
N#CCCn1c(CN2C(=O)C(NC(=O)Nc3ccncc3)c3ccccc32)nc2ccccc21
COC(=O)C(N)COC(=O)C(C)NC(=O)OCc1ccccc1
CNCCC(Oc1cccc2c1N(Cc1ccc(Cl)c(Cl)c1)C(=O)N2C)c1ccncn1
Cc1cc(C2CCN(C(=O)c3cnc(C)n4nc(-c5ccccc5)nc34)CC2)no1
O=C(O)CCCC(O)C(=O)NC(Cc1ccc(O)cc1)C(=O)NCc1ccccc1
COc1ccc(Cn2cnc3c4nc(=O)n(CC5CCCCC5)c(O)c4ncc32)c(OC)c1
CCCC(CN1CCC(Cc2ccc(F)cc2)CC1)NC(=O)CC1CC2CCCC(C1)N2C
CN1CCC2(N)CCc3c([nH]c4ccccc34)C2CC1
Cc1ccc(OCc2nnc(SC(C)C(=O)Nc3cccc4ccccc34)n2C)cc1C
Cc1ncsc1C(=O)NC(CO)c1c(F)ccc(F)c1F
CCc1nc2cc(Cl)c(Cl)cc2n1Cc1ccc(-c2ccc(C(=O)O)cc2)cc1
CCN(CC)S(=O)(=O)c1ccc(OC)cc1
CNc1ccc2ccn(CC(=O)Nc3ccccc3F)c2c1
c1ccc(-c2ccc(CNc3ccc4ncsc4c3)nn2)cc1
CCc1noc(C)c1C(=O)C(C)CC#N
Cc1ccccc1C(=O)CN1C(=O)CSc2ccc(S(=O)(=O)N3CCCC3C)cc21
C=CCSCC1OC2OC3(C)CCC4C(C)CCC1C24OO3
Cc1cc(C#N)cc2nc(-c3ccc(OCc4ccccn4)cc3)oc12
NS(=O)(=O)c1ccc(CNCCCCCCNCC=CCCCCCCCC(=O)O)cc1CCCCc1ccccc1
CCOC1CC(O)C(n2cc(F)c(=O)[nH]c2=O)O1
O=[N+]([O-])c1cccc(N=Nc2cccnc2)c1
CN1CCN(CC(=O)Nc2ccc(Cl)cc2C(=O)Nc2ccc(Cl)cc2)CC1
CC(C)OC(=O)c1c(NC(=S)Nc2ccc3c(c2)OCCO3)sc(C)c1C
Cc1noc(C)c1NC(=O)Nc1nnc(SCC(=O)NCC2CCCO2)s1
CSc1nc(NCCc2ccccc2)nc(-c2ccncc2)n1
CC(C)CCCC(C)C1CCC2C3CC=C4CC(OCCN5CCN(Cc6ccccc6)CC5)CCC4(C)C3CCC12C
O=c1nc2n(-c3ccccc3)c(=O)[nH]n2nc1-c1ccccc1
CC(CNCC(C)(C)C)n1cc(NC(=O)N2CCC(C(=O)Nc3ccccc3C)CC2)cn1
C=C1CCC2C(CCC3CC(=O)C4C(OC(=O)CC(c5ccc(F)cc5)C5C7CCC(=O)OC7CCC56C)C4CCC32C)C1C
CN(C)CCN1c2ccccc2Oc2ccccc21
CCOc1ccccc1C(=O)Nc1ccc(Cl)c(C(=O)O)c1
Cc1cc(C2CCN(C(=O)C3CNCCO3)CC2CCO)nc(-c2ccccc2Cl)n1
O=C1CSC(c2c(F)cccc2F)N1c1ccc(F)c(C#Cc2cccnc2)c1
O=C1NC(=O)CN1CCCCN1CCN(c2ccccc2)CC1
NCC(O)c1cc2ccccc2n2ccnc12
Cc1nc(C=NNC(=O)Cn2ccnc2C)c(C)s1
Cc1cccc(C(=O)N(Cc2ccccc2)c2ccc(-c3cccc([N+](=O)[O-])c3)cc2)c1
COC(=O)c1cc2cc(-c3ccccn3)c(=O)oc2[nH]1
Cc1ccc2nc(Oc3c(F)cccc3F)sc(=O)c2c1
CC(C)(C)OC(=O)Nc1ccc2cc(-c3ccc4cccnc4n3)nc(C3=CCCCC3)c2c1
O=C(NC1CCCCC1)N1CCC(Oc2ncnc3c2c(C(=O)NCCN2CCOCC2)cn3-c2cccnc2)CC1
COc1cccc2c1CC1C(CCC2OC)N(C(=O)C(F)(F)F)C1c1ccc(OCCCN2CCCC2)cc1
CCOc1ccc(NC(=O)c2sc3nc(C)cc(C)c3c2N)cc1Cl
Cc1cnc2[nH]c3c(c2c1)CCNC3c1ccc(F)cc1
CCCC(=O)c1c(O)c(C=O)c(O)c(C(=O)CCCC(=O)O)c1O
COC(=O)C1(C)CCC2CCC3(C)C(CCC4C5(C)Cc6cnn(-c7ccccc6)c6=C3C(OC(C)=O)C5CCC42C)C1
CN(C)c1ccc(C=Cc2ccccc2)cc1
CC1CC(C)CNC1=Nc1nc(-c2ccccc2)n[nH]1
Cc1[nH]c2nc(SCc3nc4ccccc4[nH]3)nc(N3CCC(N(C)C)C3)c2c1C
Cc1cc(Oc2cncc(NC3CCC3)n2)cc(C)n1
CCC(C)NC(=O)c1[nH]c2ccc(Br)cc2c1Sc1ccccc1
O=C(Nc1ccc(CNc2ncccn2)cc1)Nc1ccc(F)c(F)c1
Oc1ccc2nc(Nc3ccc(OCCN4CCCC4)cc3)sc2c1
CSc1nc(N)c(CN)cc1C#N
CNC(=O)c1ccccc1OCc1cc(C(F)(F)F)nn1-c1ccc(S(C)(=O)=O)cc1
C#Cc1cccc(N(C)C2=CCN(Cc3ccccc3)CC2)n1
CCOC(=O)c1c(-c2ccc(F)cc2)csc1NC(=S)NCc1ccco1
Cc1nc(-c2cccnc2)nc2c1CCN(CCC(C)(C)C)C2=O
O=C1NCCc2[nH]c(-c3ccc(F)cc3)nc21
COc1cc2c(c(OC)c1OC)-c1ccc(OC)c(=O)cc1C(NC(=O)c1ccncc1)CC2
COC1OC(CO)C(O)C(OCc2ccc3ccccc3c2)C1O
COc1ccc(NC(=O)COC(=O)C2Cc3ccccc3O2)cc1
Cc1ccc(S(=O)(=O)N2c3ccccc3CC2C)cc1NC(=O)Nc1ccc(C)cc1
C=C1CC(OC)C2C(C)(C)C(OC(C)=O)CCC2(C)C1CC(OC)C(=O)NCCCC
COc1ccc(-c2cc(=O)cc(N3CCOCC3)s2)cc1OC
CCOc1ccccc1C1CCCN1Cc1cncc(-c2ccc(OC)cc2)n1
Cn1c(N2CCC2)nc2c(-c3ccc4c(c3)OCO4)nc(Cl)cc21
COc1ccc(CC(=O)NCc2ccc(C(=N)N)cc2)cc1CN
Cc1cc(C)cc(NC(=NC#N)NCCC2=CCCCC2)c1
CC1CCC(C(C)C)C(OC(NC(=O)c2ccco2)c2ccccc2)C1
O=C(NC(=Cc1ccccc1)C(=O)N1CCCn2c1nc1ccccc12)c1cccs1
CCOc1cc(CNC2CCCCC2)ccc1OCC(=O)NCCCC
CNC(=O)Nc1ccncc1
CC(O)C1C(=O)N2C(C(=O)O)=C(Sc3nnc4ccccn4c3=O)CSC12
O=C(c1ccccc1Cl)N1CCN(S(=O)(=O)c2cccc([N+](=O)[O-])c2)CC1
COc1cc(CN2CCCCC(C(=O)N3CCCOCC3)C2)ccc1O
O=C(CCN1C(=O)C(=NNC(=O)c2ccccc2Br)SC1=S)Nc1ccccc1F
CCOC(=O)CCC(NC(=O)C(O)C(C)OC(Cc1ccccc1)C(=O)NC(C)C(=O)NCC(=O)NC(CC(=O)O)C(N)=O)NC(=O)C(CS)NC(=O)CCCCCC(=O)OCCOCCCCCCCCOC1C
COc1cc(C(=O)C=Cc2cccc3ccccc23)n(-c2ccc3ccccc3c2)c1C(=O)O
FC(F)(F)c1ccc(N2CCSC23CCNCC3)nc1
CCCc1nnc(NC(=O)c2cccc(CSc3nnnn3C)cc2)s1
CCCCC(NC(=O)c1cc(-c2ccccc2OCC)no1)c1ccc(O)cc1
ONC(=NC1CCCCC1)c1ccoc1
Cc1cccc(-c2nn(-c3ccc(F)cc3)cc2CNC2CCCC2)c1
CN1CCN(CCn2nc(C(=O)NN=Cc3ccccn3)c3ccccc3c2=O)CC1
CCc1noc(C)c1C(=O)N1CCCN(C2c3ccc(Cl)cc3CCc3cccnc32)CC1
O=C(NC1CCC(CCN2CCC(c3cccc4c3CCO4)CC2)CC1)C1CC1
C=CC(C)(C=Cc1ccccc1)CC(=O)c1c(O)cc(OCCC)cc1OC
CCCC(C)c1nc2cc(OCc3ccc4ccccc4n3)ccc2n1S(=O)(=O)c1ccc(C)cc1
Cc1cccc(C)c1Nc1nc(N)n(C(=O)c2ccccc2)n1
COc1cccc(CC(=O)Nc2sc3c(c2C(N)=O)CCCC3)c1
Cc1cc(S(N)(=O)=O)ccc1Nc1cc(C(=O)O)nc(-c2ccccc2)n1
COC(=O)c1cc2c(c(-c3cc(OC)c(OC)c(OC)c3)n1)NC(=O)C(C)N2
Cc1nc(SC(C)C(=O)Nc2nnc(SCc3ccc(F)cc3)s2)c(C#N)cc1Br
COc1cc(OC)c(-c2csc(NN=C3CCCC(C)O3)n2)cc1OC
Cn1c(COc2ccccc2)nc2c(Nc3ccc(C#N)cc3)nc(Nc3cccc(Cl)c3)nc21
C=CCn1cnc2c(Sc3ccccc3)nc(-c3ccccc3)nc21
COc1ccccc1C(=O)N1CCC(C)(N2CCN(c3ccccc3C)CC2)CC1
NCC(=NOC(CC(=O)OCc1ccccc1)c1ccccc1)c1csc(N)n1
CC(C)c1nnc(NC(=O)c2cccc(S(=O)(=O)N3CCCCC3)c2)s1
COc1ccccc1N1NC(=O)CC1c1ccccc1
Cc1ccc(C(=O)Nc2ccc(Oc3ccnc(C4CCNCC4)c3)c(C)c2)cc1
CCc1nnc(SC2=C(C#N)C(c3ccc(OCC)cc3)CC(=N)N2)s1
CC(C)CC1NC(=O)C(Cc2ccccc2)NC(=O)C(Cc2ccccc2)NC(=O)C(CC(N)=O)NC(=O)CNC1=O
CC1=CC(C)(C)Nc2cccc(OCc3ccccc3)c21
CCN(CC)CCSc1nnc(-c2cccc(C(F)(F)F)c2)o1
O=C(Nc1ccc2c(c1)OCCO2)c1ccc(S(=O)(=O)Nc2ccccc2F)cc1
CSCCC(NC(=O)N1CCC(n2c(=O)[nH]c3ccccc32)CC1)C(=O)NCCCN1CCN(c2cccc(Cl)c2Cl)CC1
COc1ccccc1C=CC(=O)NC(C(=O)NC(CC(C)C)C(=O)C=CSCc1ccccc1)C(C)C
Clc1ccccc1CNCCCCCCCCNCCCNc1ccnc2cc(Cl)ccc12
COc1nccc2[nH]c3c(c12)CC1CN(CCC2=CCCC4C5CCC(C63)CNC2C6)C13CCc1ccc(OC)c(O)c1O4
C=CCC1(O)CCC2C3CCC4CC(N)C(O)CC4(C)C3CCC21C
CN1CCN(c2ccc(Nc3ncc4c5ccncc5n(C5CCCC5)c4n3)nn2)CC1
CN1C2CCCC1CC(CC=CCCCCCCCCCCCCc1cc3ccccc3[nH]1)C2
C#Cc1ccc(C(=O)NCCCCCC(=O)NO)cc1
COc1ccc(C)cc1NC(=O)N1CCN(c2cccc(C)c2C)CC1
COc1cc(Cn2cccn2)cc2c1OCOC2
NS(=O)(=O)c1ccc(CCNC(=O)CN2CCN(S(=O)(=O)c3ccc(Cl)cc3)CC2)cc1
COc1ccc(CNC(=O)Cn2c(=O)n(-c3ccccc3F)c3cnc4[nH]ccc4c32)cc1
NC1CC(N)C2CN(c3cnc4c(c3)OCCO4)C2C1
COc1cc(O)c(C(=O)C2C(=O)c3cccc(O)c3C2=O)cc1OC
O=C(CCCCCCC(=O)NN=Cc1ccc(O)c(O)c1)NO
CN(C)S(=O)(=O)Nc1ccc2c(c1)C1(CCCC1)Cc1ccccc1-2
COC1CC(C(C)C2CCC3C4CCC5CC(O)CCC5(C)C4CCC23C)NC1=O
Cn1c(C(=O)NCc2ccc(S(N)(=O)=O)cc2)cc2ccc(O)cc21
c1ccc(Nc2ncnc3c2oc2ccc(-c4ccc5c(c4)OCO5)cc23)cc1
CCCCCC(C)=CCCC1CCC2=CCC3(C)OC3C(C)=C2C1(C)C
CCc1nnc(NC(=O)CN2CCCC2)s1
CC1CC2OC(=O)C3=C2CCC2(C)C(CCC31)C2
N#Cc1cccc(CC(=O)Nc2cccnc2)c1
Cc1n[nH]c2c1C(CNCCN)CCC2
COC(=O)c1ccncc1C(=O)Nc1ccc(Cl)cn1
Cc1ccccc1NC(=O)CC1Oc2ccc(C)cc2NC1=O
Cc1nnc2ccc(N3CCN(C(=O)c4ccco4)CC3)nn12
CC12CC3CC(C)(C1)CC(C(=O)NCCN1CCOCC1)(C3)C2
COc1ccc(C2NCc3cccc(Cl)c3N2C)c(OC)c1OC
COc1ccc(Nc2nc3nonc3nc2Nc2ccc(OCC(=O)O)c(C)c2)c(OC)c1
Cc1cc(-c2n[nH]c3ccnc(OC4CCOCC4)c23)ccn1
COCCCNc1c(-c2ccccc2Cn2ccc(O)c(-c3ccccc3)n2)nc2ccc(Cl)cn12
CN1CCN(c2ccc(NC(=O)c3ccccc3)cc2-n2cccc2)CC1
COCc1noc(-c2nc(CNC(=O)Nc3cc(F)cc(F)c3)no2)n1
CN(c1ccc2c(c1)Cc1ccccc1O2)C(=N)Nc1cc(N)ccc1[N+](=O)[O-]
CC1(C)CCC2(C(=O)OCCN3CCCC3=O)CCC3(C)C(=CCC4C5(C)CCC(O)C(C)(CO)C5CCC43C)C2C1
COc1cc([N+](=O)[O-])c(OC)cc1N(CC(=O)N(Cc1ccccc1)Cc1ccco1)Cc1ccccc1
c1cnc2[nH]cc(-c3nccn3-c3nc4ccccc4s3)c2c1
Cc1cc(NC(=O)CSc2nnc(CNC(=O)c3cccc(F)c3)n2N)no1
N=C(N)c1ccc(CNC(=O)CCCCCCC(=O)N2CCC(NS(=O)(=O)c3cc4cc(Cl)ccc4s3)C2=O)cc1
CNC(=S)N1CCC2(CCCN(c3ncccn3)C2=O)C1
CC(C)CSc1c(C(=O)NC2CC2)cnn1-c1ccccc1
Cc1nn(-c2ccccc2Cl)c2cc(N3CCC(NCc4ccc5c(c4)NC(=O)CO5)CC3)ncc12
NC(=O)C1CCc2ccccc2N1C(=O)c1cc2ccccc2cc1O
CCCNc1nc(-c2cccnc2)nc2c1Cc1c(CO)cnc(C)c1-2
Clc1cccc(C2=NC3(CCCCC3)C(c3ccc(Cl)cc3)N2)c1
CN1CCc2c(sc3c2C(=O)c2cc4ccccc4n(C)c23)C1
COc1ccc(C2CCCN2CCCc2ccco2)c(Cl)c1
COCCOc1cccc(CNCCc2ccncc2)c1OC
CC=CC1C(C(=O)c2c(O)c(-c3ccc(OC)cc3)oc2C)C(C)(C)C(=O)C1C1(C)CC2(C)OC1C(C)CC1C2C(O)C2OC12C
Clc1cccc(Oc2cc(Cl)ccc2-c2nnc(COc3ccc4c(c3)OCCO4)o2)c1
Cc1ccc(Cl)cc1N1CCN(Cc2c(O)cccc2O)CC1
COc1ccc(C2CC2CO)cc1
O=C(COC(=O)C=Cc1ccc(Cl)cc1)NCc1ccc(Cl)c(Cl)c1
O=c1[nH]c(-c2ccc3[nH]cnc3c2)cs1
CCc1nc(C)n2[nH]c(C(=O)O)c-2c1Cc1ccc(-c2ccccc2-c2nn[nH]n2)cc1
NC(=O)c1ccc(-n2ncc(=O)[nH]c2=O)cc1
C=C(c1ccccc1OCc1ccc(OP(=O)(O)O)cc1)C(S)CC(C)(C)C
CCOC(=O)CC1C(C(=O)OCC)C(c2cccnc2)C(C(=O)OCC)=C1C
O=C(O)C(CC1CC1)N1CC(c2ccccc2)C(CN2CCC(Nc3nccc(-c4cc(C(F)(F)F)cc(C(F)(F)F)c4)n3)C2)C1
CCC1=CC2COC3C(Cc4ccccc4)C(C(=O)OC(C)c4cccc(CN5CCCCC5)c4)C4C(=O)OC=C(CCCC(C)CC(OC(C)=O)C(OC(=O)C(F)(F)F)C43)C2C1
CC(C)CC(NC(=O)CCCCCNc1nc2ccccc2s1)C(=O)O
COc1ccccc1N1CCN(CCCCNc2ccnc3cc(Cl)ccc23)CC1
CN1CCc2ccccc2Cc2cccc(O)c2C(=O)ON(C(C)(O)C=Cc2ccco2)C1
CC1C(=O)Nc2ccc(Br)cc21
CCOC(=O)CSc1cc(C)nc2c(-c3ccccc3)c(C)nn2c1=O
Cc1ccc(C(=O)NCC(C2=NCCCN2)c2ccccc2)cc1
Cc1ccc(C(=O)NC(=S)Nc2ccc3c(c2)OCCO3)cc1
O=C(NCC1(O)CCN(C(=O)Nc2cccc(Cl)c2F)CC1)c1cc(Br)ccc1[N+](=O)[O-]
CCOC(=O)c1ccc(NC(=S)N2CCN(c3cccc(C)c3C)CC2)cc1
Cc1cn(C2CC(O)C(COP(=O)(O)OP(=O)(O)OP(=O)(O)O)O2)c(=O)[nH]c1=O
Cn1c([N+](=O)[O-])cnc1-c1nn2c(-c3ccccc3)nnc2s1
CSc1ccc(OCCCCCC(=O)NCCCCN(Cc2ccccc2S(C)(=O)=O)S(=O)(=O)c2ccccc2)cc1
C=CCC1CC2=C(C(=O)CCC2)C(c2ccc(F)cc2)N1C(=S)NCC
CSC1(C)C(=O)C=CCC(C)CC=C(C)C1=O
O=C(NO)C(Cc1ccccc1)C(=O)NCCOc1ccccc1
COc1ccc(NC(=O)CN2CCN(S(=O)(=O)c3ccc4c(c3)OCCO4)CC2)cc1
O=C1C(=O)N(Cc2ccccc2)c2ccc(Cl)cc21
O=C(Cc1ccccc1)NC(=S)Nc1cc(-c2ccc(F)cc2)[nH]n1
COc1cccc(-c2ccc(CC(CC(N)C(=O)O)C(Cc3cc(F)cc(F)c3)C(=O)O)cc2)c1
Cc1nnc(N2C(=O)c3ccc(C(=O)O)cc3C2=O)s1
Cc1cc(C)c(S(=O)(=O)Nc2cc3c(cc2Nc2ccccc3)oc2C)c(C)c1
CN(C)CCN1C(=O)c2cccc3c(-c4cccc(N5CCN(C)CC5)c4)ccc(c23)C1=O
O=C1NC(=O)c2c1c1c3ccccc3[nH]c1n1cnc2c1-c1ccccc1
CC(C)c1ccc2c(c1)CCN2C(=O)c1cnc(-c2cccc(F)c2F)s1
Cc1ccc(Cl)cc1C(=O)Nc1ccc(C(=O)OCCCCCNc2c3ccc(N)cc3nc3ccc(N)cc23)cc1
O=C(CN(c1ccccc1Br)S(=O)(=O)c1ccccc1)NNC(=O)Nc1ccc(S(=O)(=O)N2CCCCC2)cc1
O=[N+]([O-])c1cccc(Cl)c1Cl
CN(C)CCNc1ccc2nc(N)nc(N)c2n1
COc1ccc(N(C)CC(C)Oc2ccc(Cl)cc2)cc1O
CCCC1(C)CC(OC)C(=O)c2ccccc21
CN1CCC(c2cc(N)ccc2F)CC1
CCc1ccccc1N(C(=O)CNC(=O)c1cccs1)C(C(=O)NC1CCCC1)c1cccnc1
CCn1ncc(Cl)c1C(=O)NC1C2CC3CC1CC(CS(=O)(=O)NC(C)=O)(C3)C2
CCOCCC(Sc1nccn1Cc1ccco1)C(=O)Nc1ccc(Cl)cc1Cl
C=C1C(C)CCC2C(C)=CCCC21C
CCCCCNC(=O)C1OC(n2cnc3c(N)ncnc32)C(O)C1O
CCC1OC(=O)CC(O)C(C)C(OC2OC(C)C(O)C(N(C)C)C2O)C(C)C(OC2OC(C)C(O)C(N(C)C)C2O)C(CCN2CCCCC2)CC(C)C(=O)C=CC1(C)O
O=S(=O)(Nc1ccc(Br)cc1)c1cc(F)ccc1F
NC(=O)c1cccc(N)c1
Cc1nc(CN(C)C2CCN(CCc3ccccc3)C2)no1
Cc1cc(NCCCNc2ccnc3nc(C(N)=O)ccc23)nc2nc(C)ccc12
CCCCCC(=O)c1ccc(OCCCCN2CCCC2)cc1
CN(C(=O)c1cccc(-c2cc3ncccc3s2)c1)C1CCN(Cc2ccncc2)CC1
CCCCCCCCCCCCCCOC(=O)CC(O)CCCCCC1OC1c1ccccc1O
CCCCCCCCCCCCCCCNS(=O)(=O)NCCCCCCN1CCC2(CC1)CCN(C(=O)c1cc(C)on1)CC2
CC1CCCCC1N(CC(=O)Nc1ccc(F)c(Cl)c1)S(=O)(=O)c1ccc2[nH]cnc2c1
CC(=O)N1CCOc2ccc(S(=O)(=O)N3CCc4c(cccc4C(=O)O)C3)cc21
C=C1CCC(=O)O1
CN(C)c1ccc(Nc2c3ccccc3nc3ccc(NC(N)=NOCCNc4ccccc4F)cc23)cc1
CCN1CCN(c2nc3c(Sc4ccccc4OC)n(CC)c(=S)nc3s2)CC1
Cc1cn(CCCCCCSCC2NCCc3c2[nH]c2ccccc32)c(=O)[nH]c1=O
Cc1ccc(OCCOc2ccc(-n3cncn3)nn2)cc1C
CNC(=N)N(Cc1ccc(Oc2ccccc2)cc1)CC(C)(C)Oc1cc(F)cc(Cl)c1
Nc1nc(-c2ccccc2CNC(=O)CCCCNS(=O)(=O)c2ccccc2)c(Oc2ccc(F)cc2)s1
CCN1CCN(CCC(=O)N2CCc3cc4c(cc3C2)c2c(c4n(c3nnc(N)c2C#N)CCCC4)CCC3)CC1
Cc1nn(C2CC3CCC2C3)c2ccc(NC(=O)CC3CCCC3)cc12
O=C(O)c1cn(C2CC2)c2c(F)c(N3CCNCC3)c(F)cc2c1=O
O=C(NC(=O)c1c(F)cccc1F)Nc1ccc(OCCCCN2CCCCC2)cc1
CC(C)(C)C(=O)OCn1cnc2c(Cl)nc(N)nc21
COc1ccc(Cn2cnc3c(oc4ncnc(Nc5ccc(F)cc5)c43)c2=O)cc1OC
N#Cc1cc2ncn(CCNC(=O)CCc3ccccc3)c2cc1C#CCO
CC(C)c1cc2c(c3c1C(=C(CCF)CCC(=O)C(=O)O)c1ccccc1C3=O)C(=O)OC2
CCCSc1nnc(NC(=O)Cc2ccccc2)s1
Nn1c(CSc2nc3c(s2)CCCC3)nc2ccccc2c1=O
Cc1[nH]c2cccc(O)c2c(=O)c1C(=O)c1ccccc1Cl
O=C(O)CCn1ccnc1CNc1ccccc1
NCCCNc1cc2c3cnccc3ccc2cc1CCCNC(=O)Cc1ccccc1Br
COc1ccc(CCNC(=O)CCCNC(=O)c2ccccc2C(=O)N2CCCCCC2)cc1OC
CCSc1cc(-c2cnn(CCCCCN3CCN(c4ccccc4OC)CC3)c2)ccc1O
CC(C)c1nc(CN(C)C(=O)NC(CC(=O)NCCCNc2ccccn2)C(=O)NC(CC2CCCCC2)C(=O)O)c(C)o1
COc1cc(C=CC(=O)Nc2cccc(Cl)c2)ccc1NCCN1CCCCC1
CCCC(=O)NC(N=Nc1cc(Cl)ccc1C)=O
CS(=O)(=O)NCc1csc(C(CO)c2ccccc2)n1
CON=C(Nc1ccc(OC(F)(F)F)cc1)c1ccc(OC(=S)NCc2ccc3c(c2)OCO3)cc1
COc1ccc(S(=O)(=O)c2ccccn2)cc1C#N
O=S(=O)(O)CCc1c(-c2ccccc2)c2cc(Cl)ccc2n1CCNS(=O)(=O)c1ccccc1
OCC1OC(n2cc(Cl)c(N)nc2=O)C(O)C1O
Nc1nc(=S)[nH]c2c1CCSC2
Fc1ccccc1-c1nc2ccsc2n1-c1ccc(F)c(Cl)c1
N#Cc1ccc(-c2csc(NN=Cc3cc[n+](Cc4ccccc4)cc3)n2)cc1
CC1(C)CC(=O)C2=C(C1)N(NC(=S)Nc1ccccc1)C(c1ccc(Cl)cc1)C1C(=N)OC21
C#CCN(CC1CCCNC1)C(=O)CNC1CCN(Cc2ccccc2OCC)CC1
O=C(NCC(F)(F)F)C1CCCCN(C2CCCC2)C1=O
O=C(O)COC(=O)c1cnc(=O)[nH]c1O
COC(=O)C1=C(C)NC(=O)NC1c1ccc(Cl)c(Cl)c1
CCC(c1ccc(Br)cc1)N(C)CCCC(=O)NC(Cc1cc(C)ccc1C)C(=O)NC(CCSC)C(=O)O
CCN(C)CCOC1COC2(c3ccc(F)cc3)CCC(NCc3ccccc3)C1(C)C2
COc1cc(CN2CCCCCC2)cc(OC)c1OC
Cc1ccc(C(=O)NCC=CCN2CC3CC(C2)c2cccc(=O)n2C3)o1
NS(=O)(=O)c1nnc(NC(=O)C(O)C(O)CO)c2c(Cl)cc(Cl)cc12
CC(CO)NC(=O)CN1C(=O)C(c2cccc(-n3cc(NC(=O)c4ccccc4)nn2)SC3(C)C)CN(Cc2ccccc2)C1=O
CC(=O)Oc1ccccc1S(=O)(=O)NC(C)c1cc(F)cc(F)c1
CCC=CCC=CCC=CCC=Cc1cc(C(C)C)ccc1O
N=C(NO)c1ccc(-c2cn(C3C=CC(c4cn(CCCCCn5ccnc5)nn4)O3)nn2)cc1
Cn1nnnc1SCC1(C)CCCC2(C)C1CC(O)C1(C)C2C2=CC(=O)C(Cl)=CC2C1
COc1cc(OCc2ccc3c(Oc4ccccc4)cc(=O)oc3c2)c(Cl)cc1Cl
COc1ccc(C2=Nc3ncn(CCc4cnc5ccccn45)c(=O)c3s2)cc1
NC1C2CC3CC(C2)CC1C3
COc1ccc(CN(CCCCCC(C)(C)NC(=O)c2cccc(OC)c2)CC2CCN(Cc3ccccc3)CC2)cc1
Cc1ccc(C#Cc2cccc3oc(=O)[nH]c23)o1
Nc1nc(-c2ccc(CP(=O)(O)O)cc2)c2ncn(Cc3ccco3)c2n1
Cc1sc2ncnc(SCC(=O)N(C)C3CCS(=O)(=O)C3)c2c1C
O=C(Nc1cccc(C(F)(F)F)c1)C1CCCN1C(=O)c1cccs1
Cc1ncsc1C(=O)N1CCC2CC(c3ccc(Cl)cc3)C2C1
CCc1cc(NCc2cc(C)no2)c(=O)[nH]c1C
CC1(C)Oc2ccc(C#N)cc2CC(n2cccc2)C1O
Brc1ccc(Nc2nc(-c3c[nH]cn3)cs2)cc1
CC(C)C(C(=O)NCCCN1CCN(c2ccccc2O)CC1)N1C(=O)C2CC=CCC2C1=O
N=C1C(=N)Nc2c(Cl)cc(Cl)cc21
COc1ccc(-n2nnc3c(=O)n4ccccc4nc32)cc1
CCCCCCCCC1OC(C(OCCCCCC)C2OC34C(CCC4(C)C2CC3c2ccccc2)C(OCC(=O)O)c2ccccn2)C(OC(=O)CCC)C1OC(=O)CCCCCCC
COc1cccnc1CNc1nc(NC2CC2)nc(-n2cccc2)n1
O=C1CC(c2ccccc2)Oc2ccccc21
CCCSc1ncccc1C(=O)NC1CCCC1
CC(=NNC(=O)C1CC1)c1ccc2[nH]c(=O)oc2c1
S=C(Nc1ccccc1)Nc1ccccc1
Cc1ncnc(-c2ccc(C3(NCC(=O)N4CC5CCC(C4)N5C(C)c4ccc(F)cc4)CCC3)cc2)c1C#Cc1ccc(N)nc1
O=C1COc2ccc(-c3ccc4c(c3)CCN(CC3CCC3)C4)cc2N1
CCc1sccc1S(=O)(=O)N1CCC(C(=O)NCc2ccccc2Cl)CC1
Cc1cccc(NC(=O)Nc2ccc(Cl)c(Cl)c2)c1
CN(C(=O)Nc1nc(=O)cc(N(C#O)[n+]2ccsc2)s1)c1ccccc1
O=C(O)CCCC1C2CCCN1CCC1=C(CCCCCCCCCCCCCCCCO[N+](=O)[O-])C(c3nc4ccccc4s3)C1C2
Cc1ccc(CNC(=O)c2cnccn2)cc1
CCOC(=O)N1CCN(CCCCOc2ccc3c(c2)CC(NCC(c2ccccc2)c2ccccc2)C3)CC1
C#CCC(=O)NCC(CCCNCc1ccc(OC)c(OC)c1)N=C(N)NC#N
COC(=O)N1CCC2(CCN(C3CCOCC3)CC2)CC1
Cc1csc(NC(=S)NN=Cc2ccccc2)n1
Cc1[nH]c2ccccc2c1C=C1NC(=O)C(C)NC1=O
Cc1[nH]c2nc(Nc3cccc(F)c3)nn2c(=O)c1CC(C)F
CC(C)CNC(=O)c1ccc2c(c1)nc(NC(=O)c1ccccc1[N+](=O)[O-])n2C
CNc1cccc(-c2cccc(C(=O)N3CCCC3c3cccnc3)c2)c1
COCC(NC(=O)C(C)C)C1CCC(C)C2C1C1CC3(C)C(CCC4C(C)(CCC(=O)O)C(OC(=O)C=Cc5ccc(N(C)C)cc5)CCC43O)C12C
COc1nc(-c2ccnc(C)c2)c(Cl)s1
O=C(Nc1ccc(Br)cc1)C1CC(=O)N(C2CCCCC2)C1
COCCN1C(=O)C(=NNc2ccc(OC)cc2)c2ccccc21
CCN1CC(C)(C)CN(S(=O)(=O)c2cccc(C(=O)O)c2)C1
CC1CN(c2ncccc2Cl)CCN1C(=O)CCC(=O)N(C)Cc1ccccc1
N#CC(C#N)=Cc1cccc(N2CCN(Cc3ccc(Cl)nc3)CC2)c1
FCCc1cnn2ccc(NCc3cccc(-c4cnccn4)c3)nc12
COc1ccccc1C(=O)Nc1ccc(OCC(=O)NCC(C)(C)O)cc1
COc1ccc(C(=O)CCC(=O)NCCc2ccc(S(N)(=O)=O)cc2)cc1
Cc1ccccc1CN1CCCC(CNC(=O)C=Cc2ccc(F)c3ncccc23)C1
Cc1ccnc(NC(=O)Cn2c(=O)nc(C)c3ccccc32)c1
Cc1ccc(S(=O)(=O)c2nc(-c3ccccn3)c(C=CC=NNC(=O)c3ccc(F)cc3)[nH]2)cc1
c1ccc2c(NCCCCCCCN3CCN(c4cccc5c4CCC5)CC3)ccnc2c1
c1ccc(-c2nnc(SCCNCc3ccccc3-c3ccccc3)o2)cc1
Cc1sc2[nH]c(=O)[nH]c2c1CNC(=O)CNc1ccccc1
Cc1ccc(C(=O)NC2CCCC2)cc1-n1cnc2ccccc21
Cc1ccc(S(=O)(=O)c2cccc3ccccc23)cc1
O=C1Nc2ccc([N+](=O)[O-])cc2C1(c1ccc(O)cc1)c1ccc(O)c(Br)c1
COc1ccc(S(=O)(=O)N2CCN(C(=O)C3CCC3)C(Cc3ccccc3)C(=O)N2CCC2CCN(C(=NC(=O)c3ccco3)C(C)(C)C)CC2)cc1
CC(C)CC(NC(=O)c1ccc(C#CC2(C(=O)NCCc3ccc4[nH]ccc4c3)CCCC2)cc1)C(=O)O
Cc1c(-c2ccccc2)nn(C)c1N=NN(C)C
Cn1c(=O)n(C)c2cc(CSc3ncc(C(=O)O)c4ccccc34)ccc21
N#Cc1cc2sc3ccccc3n2[o+]c1C=C1C(=O)Nc2ccc(I)cc21
O=C(CCCN1CCCCC1)c1cc(-c2cccs2)on1
CC1=CCC23CCC4(C)C5CCC(O)C6(O)CCC(C)C5CCC4(OC52O)C2=CCC(C)C(CC23)OC1=O
COc1ccc(C2NC(=O)NC(S)=C2C#N)cc1OC
CC(=O)NC(c1ccccc1)C(Cc1ccc(C(=N)N)cc1)=NOCCCCOc1ccccc1
CCn1cc[n+](CC(F)F)c1C=CC#N
COc1cc(O)c2[nH]c(=O)c3sccc3c2c1
COc1ccc(N(C)c2nc(C)cnc2Cl)cc1
Cc1cc2c(OCC(O)CN3CCC(c4ccccn4)CC3)cccc2nc1C1CCCCC1
OCC1OC(n2c(Cl)c3c4c(c5c6ccccc6ncc5c32)C(=O)NC4=O)C(O)C(O)C1O
CN(Cc1ccsc1)Cc1ccccc1
CC1Oc2c(ccc3c(=O)c4cccnc4[nH]c23)OC1(C)C
C=CCNC(=S)N=C1C(=O)Nc2c(Cl)cc(F)cc21
CC(=O)Nc1cc(C(CN2CCN(C)CC2)s2)ccc1N(C)C
O=C(c1ccccc1)N1CCN(CC(O)COc2ccccc2)CC1
Cc1cc2oc(=O)cc(COC(=O)Cc3ccoc3)c2cc1C
ON=Cc1ccsc1
O=C(Nc1ccccc1OCCN1c2ccccc2CSc2ccc(Cl)cc21)c1ccno1
N#CC1CCCN1C(=O)C(N)Cc1ccccc1
CSc1nc(C)nc2c1C1C(C)CCCC1(C)N=C2C=NNC(N)=S
CSc1ccc(NC(=O)CSc2nc(=O)n(CCN3CCN(Cc4ccccc4)CC3)c3c2CCCC3)cc1
O=C1CN(S(=O)(=O)c2ccccc2)CCN1C(=O)Cc1ccccc1F
CN(C)CCNc1cc2c(Nc3ccc(F)c(Cl)c3)ncnc2cn1
O=C1OC(c2ccc(Cl)cc2)=NC1=Cc1cccc([N+](=O)[O-])c1
CCc1ccccc1C(=O)NNC(=O)CCN1CCCCC1
COc1ccc(N2CC(c3nncn3-c3ccco3)CC2=O)cc1
CC1=C(N2CC2)C(=O)CC(CCCCCC(=O)O)C1=O
Nc1ccn(C2CCC(COP(=O)(NC(C)C(=O)O)OC3OC(COP(=O)(O)OP(=O)(O)COP(=O)(O)C(F)(F)P(=O)(O)O)O3)c2=O)c(=O)[nH]1
COCc1ccc(C2=CC(=NNC(N)=S)SC3OCCCC23)cc1
Cc1ccc(NC(=O)c2[nH]c3ccccc3c2Sc2ccccc2)c(C(N)=O)c1
Cc1sc2ncnc(OCC(=O)NCC3CCCO3)c2c1C
O=C(Cn1cncn1)CSc1nc2ccccc2c2nc(-c3ccco3)nn2c1=O
CC(=O)NN1C(=O)C2CCC2c2ccccc21
Cc1cc(OCC(=O)Nc2ccncc2)ccc1OCC1CCCCC1
Cc1nc(N)cnc1Cn1nnc2c(-c3ccco3)ncnc21
CCCN1CCN(c2nc3ccccc3c3c2CCC(C)(C)O3)CC1
CCCN1CCC(CC(=O)Nc2cccc(O)c2)CC1
NC(=O)C1(N2CCC2)CCN(C2CCCCC2)CC1
NC(=O)c1ccccc1NC(=O)c1cnc2sccn2c1=O
CCOC(Cc1cc2cc(OCc3nnc4n3CCC4)ccc2s1)C(=O)NO
CN(C)c1ccc(Cc2cc(N3CCNCC3)nc3ncnn23)cc1
COc1ccccc1NC(=O)COc1cccc(CC(=O)N2CCN(c3ccccc3O)CC2)c1
CCc1c(C2CCCC2)[nH]c2c(C)cc(Cl)cc2c1=O
Cc1ccnc(NC(=O)c2cc(Cl)c(OC3OC(CO)C(O)C(O)C3O)cc2Cl)n1
CC(CSC1C(O)C(O)C(O)C(O)C1O)C(O)C(=O)O
COc1ccc2cc(CNC3CCC(NCc4cc5ccccc5[nH]4)CC3=O)ccc2c1
CNC(=O)c1ccc(-c2ccc(OC(=O)Nc3ccccc3OC)cc2)c(Cl)c1
COC1C(O)C(COP(=O)(OCc2ccccc2)Oc2ccccc2)OC1n1ccc(=O)[nH]c1=O
CCCCCC(=O)OC1CCC2(COC(C)(C)O2)C2C(OC(C)=O)C(OC(C)=O)C(OC(=O)CCC(=O)OCC)C21C
Cn1c(CN2CCC(Oc3ccc(C(F)(F)F)cc3)CC2)ccc1C(=O)O
COc1ccc(CNC(=O)N(C)CCN(C)CC2OCC=CC2CCC(=O)C=C(C)CCCC(C)C)cc1
Cn1cnc(S(=O)(=O)NC(CNC(=O)Nc2ccccc2)c2ccccc2Sc2ccc(OCC#N)cc2)c1
Cc1nc(-c2ccc(OCCCN3CCN(c4cnccn4)CC3)cc2F)c2c(C#N)c[nH]c2n1
O=C(Nc1ccccc1Br)c1ccc(Cl)c(S(=O)(=O)N3CCN(c3ccccc3)CC2)c1
COc1cccc(CN(C)C(=O)CN(C)C(=O)c2ccc(OC3CCN(C4CCCCC4)CC3)cc2)c1
CC(OC(=O)c1cc(-c2cccnc2)nc2ccccc12)C(=O)N(C)Cc1ccccc1
Oc1cccc(-c2ncc(C3CCCCC3)[nH]2)c1
Clc1ccc(OCCNCCNc2ncnc3c2cnn3CCc2ccccc2)cc1
CCCc1[nH]n(-c2ccc(C(=O)O)cc2)c(=O)c1Sc1ccc(NC(=O)CC)cc1
Cc1csc(SCC(N)=O)n1
O=C(Nc1ccccc1)c1cc(O)c2ccccc2c1
CCOP(=O)(CCCOc1ccc(NC(=S)c2ccccc2)cc1)OCC
COc1ccc(NC(=O)c2ccc(CN3CCCCCC3)o2)cc1
Cc1cc2c(NC3CC3)nc3ccncc3c2s1
COC(=O)C1=C(C)N(CCCN2CCN(c3ccc(F)cc3)CC2)C(=O)CC1C
CCc1ccc(CNC(=O)c2nc(C)n(Cc3ccc(OC)cc3)n2)cc1
CC(=O)c1ccc(CCC(NC(=O)C(CCc2ccccc2)CC(C)C)C(=O)NC(C)C(=O)NC(C(=O)O)C(C)C)c(C)c1
CCOc1cc(C(=O)NC(CC)c2ccc(OCCOC)cc2)cc(C)c1OC
CC(NC1CCCc2ccccc21)C(=O)NCC(c1ccc(F)cc1)c1ccccc1
Cc1cnc(N2CCc3cc(-c4cccnc4)ccc32)nc1
Cc1ccccc1CN1CCC2(CC1)OCOC2
COc1ccc(C(=O)C(=Cc2c(Cl)cccc2Cl)S(=O)(=O)Nc2nccs2)cc1
CC1CCC2C(C)C(OC3OC(CO)C(O)C(O)C3O)OC3OC4(C)CCC1C32OO4
Cc1ccc2c(c1)C(=O)N(CC1(c3ccccc3)NC(=S)NC1=O)C2=O
NCCCC(=O)N1CCN(Cc2cc(=O)c(O)co2)CC1
CC1(C)Oc2ccc(C#N)cc2C(N=C(N)N)C1O
COC(=O)C(Cc1ccc(O)c(O)c1)OC(=O)C1C(=O)C(=O)N(CCC(=O)O)C1=O
Cn1c(N)c(C(=O)COc2ccc(Cl)cc2Cl)c(=O)n(C)c1=O
O=c1[nH]c(=O)n(CCCCn2nnc3ccccc32)cc1O
CCN(CC)CCNC(=O)C1CCC2C(C1)c1cc(-c3ccc(C(F)(F)F)c(F)c3)ccc1Oc1c(F)cc(-c3cccc(Cl)c3)cc12
CN1C(=O)C(NC(=O)C(c2ccccc2)c2ccccc2)N=C(c2ccccc2)c2ccccc21
O=C(NCc1ccc(F)cc1Cl)c1cccc(F)c1
O=C(Oc1ccc(F)cc1)N1CCCn2cnc(CO)c2C1
Cn1cc(Cc2ccc3c(c2)OCO3)c2cc3c(cc21)OCO3
O=C(Cc1ccsc1)COP(=O)(O)OC1CC(n2ccc(=O)[nH]c2=O)OC1CO
CCCCc1cc2c(=O)cc(C(=O)O)sc2cc1O
O=C(NC1CCCCC1O)c1cnn2c1n[n+]([O-])c1cc(Cl)ccc12
Cc1noc(C)c1COC(=O)c1nc(C)c(C)nc1C
CC(=O)NC1CC(=O)NN(CCc2ccc(OP(=O)(O)O)cc2)C1=O
Cc1nc(-c2ccc3cc[nH]c3c2)c(C(N)=O)o1
CC(=O)NCc1ccc(Cl)c(NC(=O)CN2C(=O)NC3(CCCc4ccccc43)C2=O)c1
OCc1csc(NC(=O)N2CCN(c3nc4ccccc4n4cccc34)CC2)n1
CCOc1cc(OCc2ccc(C)cc2)ccc1C(=O)COc1ccccc1C(C)C
CCCCn1c2ccccc2c2ccc(N(CCOCCC)CCO)cc21
CCC1CCc2cc(OC)c(O)c(c2O)CC1c1ccc2ccccc2c1
CCC1NC(=O)c2cc(C#CCN3CCOCC3)sc2-c2ccccc21
CCN1c(C)cc(C)cc1=O
COc1ccc(Oc2ncccc2C(=NO)N2CCCCC2)cn1
CCCCCCC1(CCCCCCCC)CN(CC)C(=O)CCN1
COc1cc2nc(N3CCN(C(=O)C4(C)Cc5c(-c6cccc(C(N)=O)c6)cnc6CC5)ncnc43)CC2)cc1
CC(=O)Nc1ccc(Oc2c(C(C)C)coc2C)cc1
O=C1C(=Cc2cccs2)N=C(c2ccccc2)C1=Cc1ccccc1
CNCCNc1ccc(-c2cccc(Cl)c2)nn1
CC(C)Oc1ccc(-c2noc(=O)n2N)cc1
O=C(NCCCn1ccnc1)c1ccc2ccccc2n1
CCc1ccccc1NC(=O)CN(C)C(=O)CSc1ccc2c(c1)CCCC2
Cc1ccc(C2NC(=O)NC3=C2C(=O)CC(C)(C)C3)cc1
CC(CCCC(=O)Nc1ccccc1SC1CCOCC1)=NO
CCCCCCCCCCCCCCCC(=O)OC1C(=O)OC(C)(C)C1CC=C(C)C
O=C(O)C1CSC(C=CI)N1C(=S)SCc1ccccc1
CC(NC(=O)c1[nH]cnc1C(=O)NC(C)CN(C)C)c1ccccc1
NC(=O)c1cc(Cc2c[nH]c3ccccc23)ccc1O
CCOC(=O)c1c(NC(=O)COc2ccc3c(C)c(C)c(OC(C)C)nc3c2)sc2c1CCCC2O
CCCCN(C(=O)C1CC1)c1cccc2ccccc12
CN1C2CCC1CC(CC(=O)c1ccc(Cl)cc1)C2
Cc1nc2c(c(-c3ccncc3)c1C1CCCCC1)CCN(CC(=O)c1ccccc1)C2
Cc1cnc(NC(=O)C(C)C)s1
Cc1ccc(C23Nc4cc(O)c5c(c4O2)N(CC2OC2C)C(O)CC3OC5)cc1
NC(=O)C1(c2cc3c(cc2F)OCCN3C(=O)C2CC2)CCSCC1
CCOC(=O)c1csc(N)c1N=Nc1ccc(F)c(C(F)(F)F)c1
C=C1C(O)CC(=C)C2C=CC(C)(OC(CC)C)C(O)C(OC(C)=O)=CC(OC(=O)C(C)C)CC12
CC(=CC(=O)Nc1cccc(C)c1C)SCCC(=O)Nc1ccc(F)c(Cl)c1
Cc1cc(-c2cn(-c3ccc(Cl)cc3)nn2)no1
CC1=CC(=O)CC2C=CC(=O)C12
COC(=O)c1cn(-c2ccc(C#N)c(Cl)c2)nc1-c1ccncc1
CCC1(c2ccc(O)cc2)CCCN(Cc2ccc(F)cc2)CC1
Cc1ccc2nc3c(c(Nc4ccc(OCCN(C)C)cc4)nn2Cc2ccco2)c(=O)n1C
OC1CCN(Oc2ccc(NS(=O)(=O)c3ccc(F)cc3)cc2)C1
COc1cn2cc(C)cn2c(=O)c1S(=O)(=O)c1ccccc1
COCn1nnnc1C(c1ccc(OC)cc1)N1CCN(S(=O)(=O)c2ccc(C)cc2)CC1
Fc1ccccc1C1c2ccccc2C2C=C3CCCCN3C21
CC(C)NC(=O)c1ccc(F)cc1CNC(=O)CNC(=O)N1Cc2c(C(C)C)nc3ccc(-c4cc(F)c(O)c(Cl)c4)cc3c21
CCCC(N)C(=O)N1CC(F)CC1C#N
CCOc1ccc(C(=O)NC2CCCN(Cc3ccccc3F)C2)cc1OCC
CC(=O)NCC1CN(c2ccc(-n3ccc4cc(Cl)ccc43)c(F)c2)C(=O)O1
CN1CCN(c2ccc(-c3cc4c(Nc5cc(N6CC(N)CC(N)C6)ccc5OCCF)ccnc4[nH]3)cc2)CC1
Cc1ccc(-c2nc(=O)n(C(C)C(=O)NCCCN3CCN(c4ncccn4)CC3)s2)cc1
COCCOc1ccc(N2C(=O)C3C(C2=O)C2(OC)CC2C3=O)cc1
COc1ccc2c(C)cc(SCC(=O)N3c4ccccc4CC3C)n(C)c2c1
NCc1cn(C2COC(CO)C2)c(=O)[nH]c1=O
C=C1CCC(O)C2(O)OC34CCC5(C)C(CC=C6C(C)CCCC6(C)C5CC(=O)C43C)C12
O=C(NCCc1c(-c2cccnc2)[nH]c2ccccc12)c1ccc(-c2ccccc2Br)o1
CCC(Sc1nc(N)c(C#N)c(-c2ccc(OCC(=O)O)c(Cl)c2)c1C#N)C(=O)OCCCC(=O)O
COC(=O)c1ccc(-c2c(C)[nH]c3nc(C)nn23)cc1
CCCCCCC(C)=CC(=O)OCC
OCC1C(O)C(O)C(O)CN1CCOCc1cccs1
Cc1cc(NC(=O)c2nc(-c3ccns3)[nH]c2-c2ccc(C)cc2)no1
Cc1ccc(C(C)NS(=O)(=O)c2cccc(C(F)(F)F)c2)cc1-c1c(C)c(=O)[nH]c(=O)n1C
Cc1ccc2[nH]c(=O)c(CN(C(=O)c3ccco3)C(C)c3cccc(Cl)c3)cc2c1
CC(C)c1ncc(-c2nccnc2C2CN(C(=O)C(c3ccccc3)c3ccccc3)C2)o1
Oc1ccc(N2CCOCC2)c(F)c1F
CCc1ccc2c(N=Cc3cc4c(cc3N(C)C)NC(=O)CC4)c(O)ccc2c1
Cc1nc(C)n(CC2CCCN2Cc2nc(C)c(C)s2)n1
CCSCc1nnc(NC(=O)c2cc(S(=O)(=O)N3CCN(C)CC3)ccc2OC)s1
CCNC(=O)N1CC(=O)Nc2c(F)ccc(F)c21
O=C1CCCC2=C1C(c1ccc3c(c1)OCO3)N=C1C2CCN1Cc1ccc(-c2ccc(C(F)(F)F)cc2)cc1
Cc1ccc(C2=NN(C3=NC(=O)C(OC(C)(C)C)C3)C(=O)C3N=CN32)cc1
CC(CC(=O)O)c1ccc(C#Cc2ccc(C=CC(=O)O)cc2)cc1
COc1ncc(NC(=O)NC(Cc2c[nH]cn2)C(=O)NC(Cc2ccccc2)C(=O)NC2CCCCN(c3ccccc3)C2=O)s1
CC(O)(c1ccc2c(c1)OCO2)C(C#N)C#N
O=C(NC(N1C(=O)CCC1=O)C(Cl)(Cl)Cl)c1ccccn1
COc1ccc(Cn2c(=O)c(-c3cccs3)nc3cnc(N4CCCCC4)nc32)cc1OC
CCCS(=O)(=O)NCc1ccc(-c2cnc(-c3ccccc3)[nH]2)cc1
CC[n+]1cccc(-c2nc3cc(C)ccn3c2Cl)c1
O=C(Nc1cccnc1)N1CCN(c2ncccn2)CC1
COc1ccc(OCCN(C)C2CC3CCC(C2)N3CCCc2ccccc2)cc1
Cc1cnc(-c2cccc3c2cnn3-c2ccc(S(=O)(=O)Nc3nccnc3N)cc2F)cn1
O=C(Nc1ccc([N+](=O)[O-])cc1F)c1c(O)[nH]c2ccccc2c1=O
CC12CCC(CC1)(NC(=O)C(C)(C)O)CC2(C)C
COc1cc(CN2CCN(Cc3ccc(O)cc3)CC2)cc(OC)c1
Fc1ccc(-c2n[nH]c3nc(OC4CCCC4)nc2-3)cc1-c1nc2ccc(N3CCC(N4CCOCC4)CC3)nc2o1
CC1CCN(C)c2ccc(S(=O)(=O)N3CCCC3)cc21
CCN1CCC(C(N)=O)(c2ccccc2)CC1
CCCCCOC(=O)N1CCN(CC(O)C(Oc2cccc(C)c2)c2cccc(C)c2)CC1
Cn1c(=O)c2[nH]c(-c3ccc(Br)cc3)cc2n(C)c1=O
COc1ccc(C(C)=NNC(=S)NO)cc1OC
O=C(CSc1nnc(NC(=O)c2ccccc2)s1)NCc1ccco1
Nc1nonc1-c1nnc(SCC2CCCCC2)o1
O=c1[nH]c2ccccc2nc1-c1ccccc1
Cn1c(Oc2ccc(Cl)cc2)cc2ccccc21
C=CCOc1ccccc1CNCCCCCCCCNCCNCCCNCCCCNC
Cc1cc(=O)oc2c(C)c(OCC(=O)N3CC4CC45C3=CC(=O)c3ccccc35)ccc12
Nc1sc2ccccc2c1C(=O)c1ccc(Br)cc1
O=C(NCc1cccs1)Nc1cccc2nsnc12
COc1cc2c(Oc3ccc(NC(=O)c4nnn(-c5cccc(F)c5)c4C)cc3F)ccnc2cc1OCCCN1CCN(C)CC1
CCC(CC)(c1ccc(OCCCCSc2ccccc2)cc1)c1ccc(O)cc1
O=C(O)c1cccc(NCc2cn(-c3ccccc3)nc2-c2cccs2)n1
COc1cc(Nc2cncc(N3CCCO3)n2)cc(OC)c1OC
C=CCc1ccccc1Oc1cnc(N)nc1N
COc1cc2ncc3c(c2cc1OC)Nc1ccccc1NC3
O=C(Nc1cccnc1)c1nc(-c2ccncc2)nc2ccccc12
Cc1ccc(OCCCCN2CCC(NCc3ccc(F)cc3)CC2)cc1
CN1C(=CC(=O)CCS(=O)c2ccc(Br)cc2)c2ccccc2C1(O)c1ccccc1
O=C(NCCCc1ccccc1)c1ccc(O)c(O)c1O
CCCCN1CC2CC(C(=O)N3CCCC(C(=O)NCCC)C3)CC2(C(=O)NCCSC)C1
O=C(Nc1ccc(Cl)c(Cl)c1)Nc1ccc2nnnn2c1
Cc1cc(C)cc(NS(=O)(=O)c2c(F)c(F)c(F)c(F)c2F)c1
O=c1c(-c2ccccc2)coc2cc(OCCCCN3CCN(CCN4CCCC4)CC3)ccc12
CCn1cc(CN2CCSCC2(O)c2ccc(Cl)cc2F)cn1
c1ccc2c(c1)[nH]c1ccccc12
COc1cc2c(cc1OC)C(CCN1C(=O)CCCC1=O)CC=N2
CN(CC1CCCO1)C(=O)CCn1ccccc1=O
CCCS(=O)(=O)Nc1ccc(F)c(-c2ccc3c(c2)C(O)(C(F)(F)F)c2ccccc2-3)c1
CC(C)Cn1cc(CN2CCCC(C(=O)Nc3ccc(C4(O)CCNCC4)cc3)C2)cn1
CCN(C(=O)COC(=O)c1cc2ccccc2cc1C)c1c(N)n(Cc2ccccc2)c(=O)[nH]c1=O
CCc1ccc(NC(=O)Cn2ccc(C3CCN(C(C)=O)CC3)n2)cc1
O=C(O)c1ccccc1CSc1nnc2cccnn12
CCC#CCOc1ccc(S(=O)(=O)CC(NC(C)C(=O)OC)c2ccccc2)cc1
O=c1[nH]c2ccccc2n1CCSc1nc2ccccc2[nH]1
COc1cc2c3c(c(=O)oc2cc1OC)CC1C2CCCC(C2)N3CCC1C
O=C(c1nnc2ccccn12)N1CCc2c([nH]c3ccccc23)C1
O=C(c1ccc(Cl)cc1)c1cc2c(nc1CCn1cnc3ccccc31)OCO2
CCC1COC(=O)C(=Cc2ccc(Br)o2)NC1=O
O=C(CSc1ccc(-c2c[nH]cn2)nn1)Nc1ccc(-n2cnnn2)cc1
O=S1N=C(Cc2ccccc2)N1CCCn1ccnc1
Cn1cnc([N+](=O)[O-])c1Sc1ccc(Br)cc1
Cc1ccccc1CNC(=O)Cn1cc(C(=O)c2ccc(C)cc2)c2ccccc21
Cc1ccc(CN2CCN(CCOC(c3ccccc3)c3ccccc3)CC2)cc1
Cc1ccc2c(NCc3ccccc3)nc(N(C)Cc3ccccc3)nc2c1
O=c1[nH]c(=O)n(C2C(O)C(O)C3OC(CO)CC23)cc1F
CN(C)S(=O)(=O)c1ccc(NC(=S)Nc2ccc(F)cc2)cc1
CCCCN1C(=O)C(=CNN2C(=N)CC(C)(C)C2=O)N(C)C1=O
CCOC(=O)c1sc(NC(=O)CN2C(=O)C3CC=CCC3C2=O)cc1C
CCCCC(NC(=O)C(NC(=O)Cc1ccccc1)C(C)CC)C(=O)C1CCCN1C(=O)C(NC(=O)OCC(C)C)C(C)C
COc1ccc(-n2cc(CNC(=O)CCN3CCC(C)CC3)c3ccccc3c2=O)cc1
O=C(c1ccccc1)C(c1ccccc1)C1CCN(Cc2cccc(F)c2)CC1
CN1CC(C(Nc2ccc(C(F)(F)F)cc2)c2ccnc(N(N)C3CCOCC3)c2)CC1=O
O=C(Nc1nnc(-c2ccco2)o1)c1ccc(=O)[nH]n1
CC(C)CNC(=O)c1cccc(NC(=O)Cc2ccccc2)c1
CNC1CN(c2nc3c(cc2F)c(=O)c(N(C)C)cn3-c2ncc(F)cc2F)C1
O=C(NC1CC(F)(F)C2CCC(=O)N21)C1CCCC1
CCc1ccc2c(c1)sc1c(=O)n3c(nc12)CCCCCCC3
Cc1nnc2sc(CN(C)CC(C)C)nn2c1=O
CC1CC(OC(=O)C=Cc2ccccc2)C(OC(=O)CN2CCN(S(=O)(=O)c3ccc(Br)s3)CC2=O)C(F)C1O
CNC(=O)OCc1c(COC(=O)NC)c(-c2ccccc2)oc2c(OC)cccc12
Nc1ccc(Cc2cccc3ccccc23)cc1
COc1ccc(CN2CCCC3(CCN(c4ncccn4)C3)C2)cc1
Cc1ccc(C(=O)Nc2ccc(-c3cccc(-c4nc5ccccc5[nH]4)c3)cc2)cc1
O=C(CN1CCCC1)Nc1coc(-c2cc(Cl)c(Br)cc2F)n1
Cc1cc2c(c(C)c1N)CC1(CCC3C(C)(C)CCCC31C)OO2
CCCC(C(=O)NC)C1CC1
NC1CCC(C2C(COc3ccccc3)N(Cc3ccccc3)C(=O)CO2)CC1
C=C1CCC(O)C2(C)CC3OC4(C)CCC5C(C)(C)CCCC5(C)C4CCC3(O)C12
CCN1CCc2cc(OC)c(OC)c(O)c2C(=O)C1
O=C(O)c1ccccc1Oc1ccc(S(=O)(=O)NCc2ccccc2)cc1
COc1ccc2c(c1)c1ncnc(-c3cccc(OC)c3)c1n2C
CCCCN1C(=O)C(CC(=O)NCCCN2CCC(C)CC2)CC2(CCCCC2)C1=O
CCCN1CCC(c2cncc(-c3cc(-c4cccc(Cl)c4)cc(NC(=O)CCC)n3)n2)CC1
Cc1cc(CO)nn1CCCNC(=O)C1CCC(=O)Nc2ccc(Cl)cc21
Cn1ncc2ccccc21
Cc1ccc(NC(=O)CSC(=S)N2CCOCC2)cc1
OCc1ccc2c(c1O)CCC1C2CCC2(C)C1CCC2(C)O
O=C(Nc1cccc(Oc2cnccn2)c1)c1ccc2c(c1)OCO2
CC1(C)CC(=O)C2=C(C1)NC1=C3C(=O)C(C(N)=O)C(=O)C(N(C)C)C3C12
CCN(CC1NC(Cc2ccccc2)(C(=O)OC)C2C(=O)N(C)C(=O)C21)C(=O)c1ccccc1
NC(CO)C(=O)NCC(NC(=O)CCCC(N)C(=O)O)C(=O)O
CCOc1cc(F)c(-c2cc(NCc3ccc(OC)nc3)n3ncnc3n2)cc1F
CCCCc1cc(C)c(OCC(=O)Cn2ccnn2)c(C)c1
CCCCC1OC23C(=O)CC4C(C5OC6C(O)C(O)C7(O)CC(=O)OC7C5F)CCC6CC2(CC41)C3O
O=C(CC1OC(C(O)C(O)CO)C(O)C(O)C1O)NCCc1ccccc1
O=C(O)CCCC(=O)Nc1ccccc1C(=O)N1CCc2ccccc2C1
O=C(OCc1ccccc1)N1CCC(Nc2ccc(OC(F)(F)F)cc2)CC1CN1CCCC1
Cn1cnnc1SCCCNC(=O)c1ccc(COc2ccccc2)cc1
Cc1cccc(NC(=O)Cn2c(=N)n(CCC(=O)Nc3ccccc3Cl)c(=O)n3nc4ccccc4c3c2=O)c1
CCN(Cc1noc(CN2CCN(c3cccc(Cl)c3Cl)CC2)n1)Cc1ccccc1OC
COc1cc(C(=N)N)cc(-c2cc(C(=O)NCCC(=O)O)nn2-c2ccc(F)cc2)c1
COc1ccc(-c2ccc(CCC(=O)O)n2-c2ccc(F)cc2)cc1
O=C(COc1ccc2c(-c3ccc(Br)o3)noc2c1)Nc1cccc(Cl)c1
CCOP(=O)(OCC)C(NC(=O)COCCc1c(C)[nH]c2cc(Br)ccc12)C(C)C
CN(C)C(=O)N1CC(CCN2C3=NCCCN3c3c4ccccc4c4c4c2c(O)c2c(c3O)OCN2)CC1
COc1ccc(-c2cc(C)c3oc4c(C)c(=O)cc(C)c4cc3c2=O)cc1
CC(C)N(C(=O)C1CC2CC(Nc3ncccn3)CC2C1)c1ccccc1
COc1ccc(NC(=O)Nc2c(C)n(C)n(-c3ccccc3)c2=O)c(OC)c1
NC(C(=O)N1CCSC1)C1CCN(Cc2nccs2)CC1
Cc1ccc(S(=O)(=O)N(CC(=O)Nc2ccc(C)cc2)CC(=O)O)cc1
COC1CCC2C(CCC3(C)C(C(C)CCC=C(C)C)CCC23)C1
COCCNc1nc2cc3c(C)cc(-c4cccc(C(F)(F)F)c4)nc3cc2[nH]1
CC(C)(C)NC(=O)NC(=O)CN1CCN(CC(=O)Nc2cccc(Cl)c2Cl)CC1
C[N+]1(CCCNC(=S)Nc2ccccc2)CCc2ccccc2C1
O=C(O)c1cccc(Nc2ccccc2C(=O)O)c1
CC(C)CC(NC(=O)C1CC(NC(=O)c2cnc3ccccc3c2)CN1)C(=O)O
NC(=S)NN=c1c(N)cc(-c2ccc([N+](=O)[O-])cc2)[nH]c1=O
NC(=O)CC(NC(=O)c1ccccc1)c1ccc(NC2CCN(C(=O)CCC(F)(F)C(F)(F)C(F)(F)C(F)(F)F)CC2)cc1
CC(=O)N1CCN(c2ccc3nnc(-c4ccc(NC(=O)c5ccc(O)c(C(F)(F)F)c5)cc4)cc3c2)CC1
Cc1ccc(CNC(=O)CC(=O)Nc2ccc(-c3ccnc4[nH]nc(N)c34)cc2)cc1
O=C(NC1CCC(c2ccc(O)cc2)CC1)c1ccc([N+](=O)[O-])o1
COc1ccc2ccccc2c1C=NNC(=O)c1ccc2[nH]cnc2c1
O=C(C1=COCCO1)N1CCC2(CC1)COCCO2
Nc1ccc(Cn2cc(CCCCCCSc3ccccc3)nn2)cc1
CCC(C)NC(=S)NC1CCc2cc(OC)c(O)c(Br)c2O1
CCCC#Cc1ccc(CC(CC(N)C(O)CC(CCC(=O)c2ccc(OC)cc2)C(=O)O)C(=O)O)cc1
C[n+]1ccc(Nc2cc3c(cc2N)c2cc(N)ccc2c2ccc4ccccc4c23)C(C)N1
CC(COc1ccc(Cl)cc1)=NOCc1ccc(S(C)(=O)=O)cc1
O=C(NCCc1ccc(Cl)c(Cl)c1)c1cccnc1
Cc1cc(C(N)=O)cc2cc(CO)ccc12
CCCn1c(=O)c2nc(C34CC5CC(CC(C5)C3)C4)[nH]c2n(CCC)c1=O
CCOc1ccc(CN2CCC3CC(C)OC(C)C3C2)cc1OCC
Cc1ccc(NC(=O)c2ccccc2NC(=O)c2ccc(C(C)(C)C)o2)cc1S(=O)(=O)N1CCCCC1
O=Cc1ccc(OCC(=O)Nc2ccc(C(F)(F)F)cc2)cc1
CN1CCC(OC(=O)CCCNC(=O)c2ccccc2F)CC1
COc1ccc(C2CN(C)CC3CCCCN23)cc1
CN(Cc1ccc2c(ccn2CCNC(=O)c2ncc(C#N)[nH]2)c1)C1Cc2ccccc2C1
CC1(C)CC(=O)C2=C(C1)OC1=C(C(=O)CC(C)(C)C1)C2c1cc(Br)ccc1OCc1ccc(Cl)c(Cl)c1
NC(CCS(=O)c1cccc(Oc2ccccc2)c1)C(=O)O
O=C1NC(=O)C2=C(C1)OOC1CCCCN12
COc1ccc(-c2noc(CNC(=O)c3ccc(Br)o3)n2)cc1
CCCCCCCCCCCCCCCCCCCCNC(=O)CN1CCN(CCCCCNc2ccnc3cc(Cl)ccc23)CC1
O=C1c2cccc3cc(O)ccc2c3c2ccccc21
CC(=O)N1CCc2ccc(N(CC(=O)Nc3cccc(C)c3C)S(C)(=O)=O)cc21
Cc1ccc(NC(=O)c2[nH]cnc2C(=O)NC(CCC(=O)O)C(=O)O)cc1
NC1CCc2c(cccc2C(=O)O)N1
O=C(NCCCn1ccnc1)c1ccc(Cn2c(O)c3cc(C(=O)NC4CCCCC4)ccc3nc2=O)cc1
CCC(=O)NCC(=O)OCC(=O)Nc1ccc2c(c1)OCCO2
CC1CC(C)CN(S(=O)(=O)c2ccc3[nH]c4cc5c(cc4c3c2)CCC(C)O5)C1
COCC1CC2CC(N)C2C1
CCN1CCN(CCCNc2cc(C)nc3c2cnn3Cc2cccc(C)c2)CC1
C#CCCn1c2ccc(Cl)cc2c2cc(C=CC(=O)c3ccc(Cl)cc3)ccc21
O=C(Nc1cc(C(F)(F)F)ccc1N1CCCC1)c1cc(C2CC2)n[nH]1
COc1ccc2nc3c4cc([N+](=O)[O-])ccc4[nH]c(O)c-3c2c1
CC(C)c1[nH]nc2c1C(c1ccco1)NC(=O)N2
CN1CCC23c4c5ccc(OCC(=O)N6CCCC6)c4OC2C1(O)C6C1CCC3(O)C5CC1OC1OC(CO)C(O)C(O)C1O
COC(=O)C(O)=NNc1c(C)n(C)n(-c2ccccc2)c1=O
CCCCCCCCc1nc(N)nc(N)c1-c1ccccc1
CCn1cc(-c2cc(C=C3C(=O)Nc4ccc(Oc5ccccc5)cc43)[nH]n2)cn1
Cc1nc2cc(CCC(=O)NC(Cc3ccccc3)C(=O)NC(CCCNC(=N)N)C(N)=O)ccc2[nH]1
CS(=O)(=O)n1nnc2c(N3CCOCC3)nc(NC3CCS(=O)(=O)C3)nc21
CC(C)(C#N)c1ccc(NC(=O)c2csnn2)cc1
Cc1c(C(C)C)c(=O)oc2cc(OCc3cccc(F)c3)ccc12
Cc1ccc2c(c1)nc(C)n2C1CCN(CCC(c2ccccc2)c2ccccc2)CC1
COCC(=O)N1Cc2c3c(nn2-c2ccccc2C3)C1
CC(=O)OC1CCC2(C)C(CC(=O)C3C4(C)CCC(OC(C)=O)C(C)(C)C4CCC32C)C1=O
NC(=O)c1cnn2c(-c3ccccc3)ccnc2c1=O
Cc1nc(=O)cc(NCCO)[nH]1
CCOC(=O)C1(C)CCCC2(C)C1CCC13CC(C4CCC5(C)C6C(C)CC(O)CC56CC(OC(=O)CCC(=O)O)CCC43C)C1C2
O=C(COC(=O)COc1ccc([N+](=O)[O-])cc1)NC1CC1
O=C(c1ccc2ccccc2c1)N1CCOC(Cn2nnc3ccccc32)C1
CCCCC1(C2=CC(=O)c3c(O)cccc3C2=O)CCCC1
COc1ccccc1-c1csc(C(Cc2ccccc2)NCCN2CCN(c3ccc(SC)cc3)CC2)c1C
CCn1cc2nc(SCC(=O)NC3=NCCS3)n3nc(-c4ccccc4)cc3c2n1
CC[n+]1c(C=Cc2ccncc2)oc2ccccc21
O=C(Nc1cccc(Cl)c1)Nc1ccc(NC(=O)c2ccc(OC3CCNC3=O)cc2)cc1
CC(N)(Cc1c[nH]c2cc(F)ccc12)C(=O)OCCc1ccccc1
CCc1nnc(NC(=O)C(C)C)s1
CS(=O)(=O)CCNc1sc2c(c1C#N)CCOC2=O
CC(C)C(OC(=O)Nc1n[nH]c2ccccc12)C(=O)NNC(=O)c1ccc(Cl)cc1Cl
CCCOc1ccc(-c2cc(C=C3SC(=S)N(CCCC(=O)O)C3=O)no2)cc1
Cc1ccc(NC(=O)CN(C)C(=O)c2cc(S(=O)(=O)N3CCCC(OC(C)C)C3)ccc2Cl)cc1
C=CCc1ccc(OCC=C)c(CC(C)=O)c1
CC1(C)OC2CC(OC(=O)C(C=CCN)C34CC5CC(CC(C5)C3)C4)=CCC2C1(C)C
O=C(COC(=O)CN1C(=O)NC2(CCCCCCC2)C1=O)NCCc1ccccc1
CN1Cc2cc(C(=O)NCCn3cc(S(C)(=O)=O)c4ccccc43)ccc2C2CCCCC21
CCCN(CC1CCc2nc(C(=O)NC(C)c3ccccc3)n(Cc3ccc(C)cc3)c2C1)CC
COCc1nn(-c2ccccc2)c(C(=O)NC2CCCCC2)c1CC
CCOC(=O)C1C2COc3ccc(Cl)cc3C2N2C(=O)c3cc(OC)ccc3Nc3cccc1c32
CCOC(=O)C(C)(C)C[n+]1cccc(C2CC2)c1
CC(=O)ON=C1C(=O)N(C)C(=O)c2c1ccc1ccccc21
CC(C)C1(CNC(=O)c2cccc3ccccc23)CCN(Cc2ccccc2)CC1
CC(=O)N1CCCC1(CCC(=O)NCc1ccccc1OC)c1nc2ccccc2[nH]1
O=S(=O)(Nc1ccc2c(c1)N(S(=O)(=O)c1ccc(Cl)cc1)CCC2)c1ccccc1
CC(=O)c1ccc(N2CCc3c(ncn4c3ccc3ccccc34)C2)cc1
Nc1ncnc2c1ncn2C1OC(CIP(=O)(O)OP(=O)(O)C(F)(F)P(=O)(O)O)C(O)C1O
Cc1ccc(Cn2ncc3c2-c2cc(OCCN(C)C)ccc2CC3NCc2ccc(C(=N)N)cc2)cc1
Cc1ccccc1NC(=O)c1sc(NC(=O)CN2CCCCC2)nc1S(=O)(=O)c1ccc(C)cc1
Cc1ccn2c(N(C(=O)CCN(C)C)c3ccccc3)ccc2n1
CCOCn1c(C(=O)NCc2ccccc2)csc1=O
CC(C)CNc1ccc(COCC(O)CO)nn1
Cn1cnnc1SCC1=NOC(C(N)=O)C1
CC(C)CC(NC(=O)Oc1ccc([N+](=O)[O-])o1)C(=O)NCCc1ccccc1
COCCOC(Cc1cn(C2CN3CCC2CC3)nn1)C(=O)N1Cc2ccncc2CC1C(=O)O
CCN1C(=O)c2[nH]n(-c3ccncc3)c(=O)c2C12CCN=C2c1ccc(OC)c(OC)c1
CC(=O)NC(C)Cc1ccc(C#Cc2ccc(OC3CCN(C)CC3)cc2)cc1
Cc1cn(Cc2coc(-c3ccccc3Cl)n2)c(C)n1
O=C1CN(S(=O)(=O)c2cccc(C(=O)NCc3ccco3)c2)CCN1Cc1ccc2c(c1)OCO2
N#Cc1c2c(cc[n+]1[O-])C(=O)c1cc[nH]c1C2=O
Cc1cc(C)c(-c2[nH]nc3c2C(c2ccc(Br)cc2OCCN2CCOCC2)Oc2ccccc2-3)c(C)c1
CCNc1ccc2ncnc(N(C)C)c2c1
CCCCc1ccccc1Oc1ccc(CC(N)=O)cc1
COc1ccc2c(N=O)c(-c3cc4c(cc3Cl)OCO4)[nH]c2c1
O=S(=O)(NCCCN1CCN(c2cccc(C(F)(F)F)c2)CC1)C1CCCN(C(=O)Nc2ccccc2Cl)C1
COc1ccc(CN2CC3(C)CCC(CC(C)C(=O)O)(CCC3=O)C2)c(C)c1
Cc1oc(=O)ccc1Cn1c2ccc(CN3CCCC3)cc2c2c3c(c4c(c21)CCc1nn(C)cc1-4)CCC3
COc1ccc2ncc(N(C)C)nc2c1
N=C(NOC(=O)c1ccn(S(=O)(=O)c2ccccc2)c1)c1ccccn1
CC(C=NNC(N)=S)c1ccccc1
CNC1=Nc2ccc(Cl)cc2C(c2ccc(F)cc2)=NC1c1ccc(F)cc1
CC(=O)NC(C)c1ccc(OC2CCN(c3ncnc(OCC(N)CO)c3F)C2)c(F)c1
COc1ccc(CCNCC(O)C(Cc2ccccc2)NC(=O)c2cc(C(=O)N(C)CCc3ccccc3)c3ccccn23)cc1
CN(C)C1CCN(Cc2ccc(-c3c(O)ccc4oc(=O)cc(C(F)(F)F)c34)cc2)C1
CCCCCCCCCCCCCCCC[N+](C)(C)CCCOC(C)=O
CCOC(=O)C(c1ccccc1)c1ccccc1C=C
CCCNC(=O)c1ccc2c(c1)N(CCC(=O)O)C(=O)c1ccccc1S2
CCC(C)C1COC(CCC2(C)CC(n3cc(C)c(=O)[nH]c3=O)O2)OC1C
O=C(C=Cc1ccc(Cl)c(Cl)c1)N1CCN(C(c2ccc(Cl)cc2)c2cncnc2)CC1
O=[N+]([O-])c1ccc(N2CCOCC2)cc1
Cc1c(Oc2ccc(C#N)cc2Cl)c(=O)ccn1C
COc1cc(C2c3c(cc(C)c(C)c3O)C3C(=O)OC(C)(C)C3=C2O)ccc1O
CN(C)S(=O)(=O)c1ccc2nc(-c3cccnc3)sc2c1
Fc1cccc(C2c3ccc(OCc4ccccc4)cc3OC(c3ccc(Cl)cc3)C2C#N)c1
Cc1ccccc1OCC(=O)Nc1ccc2oc(-c3ccccc3)nc2c1
CC(Nc1cc(OS(C)(=O)=O)ccc1OS(C)(=O)=O)c1cc(Cl)c2c(c1)OCCCO2
CCN(CCO)CCCNc1ncnc2ccc(OC)c(Cl)c12
CC(NC(=O)c1c[nH]c2ccc(Br)cc12)C(=O)N1CC(O)C(O)C1
CC(C)(C)SCC(Cc1ccc2c(c1)CCC2)C(=O)O
OC(CSc1nnnn1-c1ccccc1)CN1CCN(c2ccc(F)cc2)CC1
COc1ccc(F)cc1CCCCCCc1ccc(C(=O)N(CC(=O)O)CC(=O)O)n1-c1ccccc1
CCC(C)C(NC(=O)CN(CCc1ccc(O)cc1)C(=O)C=Cc1ccc(C)cc1)C(=O)OC
CC(C)(C)C(=O)NCc1ccc(-c2nnc(-c3ccccc3O)o2)s1
C#CCCCOc1ccc(C2C(=O)OCC2Cc2ccc(OC)c(OC)c2)cc1
Cc1cccc2c1Nc1c(ccc3c1CC(=O)N3)CCC2
COc1ccc(Cn2cnc3ccsc3c2=O)cc1[N+](=O)[O-]
Cc1cccc(Oc2cnc3ccccc3c2-c2nnc3n2CCCCC3C)c1
C=C(C)C1CCC2(C(=O)NCCCC(=O)NCC)CCC3(C)C(CCC4C5(C)CCC(O)C(C)(C)C5CCC43C)C12
Oc1ccc(Br)cc1C=NN=Cc1ccc(O)c(O)c1
O=c1c2cccc3ccccc2c2c(=O)[nH]nc2n1CC1CCCO1
OC1CCCN(c2ccc(Cc3ccccn3)cc2)C1
Cc1ccccc1CN1C(=O)COc2ccccc2N=C1c1ccccc1
O=C(c1cc2ccccc2o1)N1CCC2(CC1)NCCO2
OC(c1ccc(Cl)cc1)c1ccc(-c2ccccc2)cc1
CC(C)(C(O)CC(O)(C(F)(F)F)C(F)(F)F)C(F)(F)F
CC(=O)N(C1CCCCC1)c1nc2ccccc2c(=O)n1-c1cccc(N2CCOCC2C)c1
CC1CCCCOC(CN(C)S(=O)(=O)c2ccc(C(C)(C)C)cc2)CCOCCN(C(C)CO)C(=O)c2cc(NS(C)(=O)=O)ccc2O1
CS(=O)(=O)N(CC(=O)NCCO)Sc1ccc(Cl)cc1
OCC1C(O)C(O)CN1Cc1nc2ccc(F)cc2n1CCc1ccccc1
C=CCC(N(C)C)C(=O)Nc1ccc(-c2cccc3c(=O)n1CCC(=O)N2)CCC3
O=C(Oc1nccc2ccccc12)c1ccccc1F
CCOC(=O)C(=NO)c1nc(-c2ccccc2)cc(-c2ccccc2)n1
CCOC(=O)C(C)NP(=O)(OCC1OC(n2cnc3c(N)ncnc32)C(C)(O)C1O)Oc1ccccc1
C=CCn1c(SCC(=O)Nc2cccc(S(N)(=O)=O)c2)nnc1C(C)NC(=O)c1ccccc1OC
CCNC(=O)C(C)CC(O)C(CC(C)C)CP(=O)(O)CC(C(N)=O)NC(=O)C(N)CCCCN
CC(C)=c1sc2[nH]cnc(N=Nc3ccc(O)cc3)c2c1=O
CCOCCC1CN(CCCOC)CCC(C)C12CCN(S(=O)(=O)c1ccc(F)cc1F)CC2
CC(C(=O)NC1CN(C(=O)OC(C)(C)C)CC1c1ccc(F)cc1)N(C(=O)c1cccs1)c1ccccc1
CCN(CC)CCNC(=O)c1ccc2c(c1)C(=O)N(Cc1ccccc1C)C2=O
COCCCN1Cc2cccc(C)c2NC(=O)c2cccnc21
COc1ccc2c(c1)C(=O)OCC2=Cc1[nH]c2c(c1C)C(=O)CC2
O=C(NCC1CCCO1)C1COc2ccc(F)cc2C1
COC1=C(Nc2ccccc2)C(=O)c2ccccc2C1=O
CCC(=O)N(c1ccccc1)C1CCN(C(c2ccccc2)c2ccccc2)CC1
O=C1NCC(Cc2ccccc2)(c2cccs2)C(=O)N1
CC12CCC3c4cc(Br)ccc4CC(Br)C3(C)C1CCC2=O
CC(=O)N1CCN(c2ccc(NC(=O)c3sc4ncnc(NC5CC5)c4c3C)cc2)CC1
CCSc1c(OC)c(C)n(Cc2cc(OC)c(O)c(OC)c2)c(=O)c1C#N
Brc1cccc2c1cc(Nc1nccc(-c3c[nH]c4ccccc34)n1)c1nonc21
COCc1nc2c(C34CC5CC(CC(C5)C3)C4)csc2c2c1C(=O)C(CO)=C2
CCCOP(=O)(OCCCN1CCOCC1)N(C)C
NS(=O)(=O)OC1CCCN(CC(=O)N2CCC(OC(=O)NC3CC3)CC2)C1
CC(C)N1CCN(CCCCOc2ccc(Cl)cc2Cl)CC1
CCc1nc2c(O)c(C(=O)NCCN(CC)CC)c(=O)n(CC(C)(C)C)c2n1Cc1ccc(-c2ccccc2-c2nn[nH]n2)cc1
CC1CCC2C(C)C(OCCCCCC(F)(F)C(F)(F)C(F)(F)F)OC3OC4(C)CCC1C32OO4
CC1=C(C(=O)OCCCN2C(=O)c3ccccc3S2(=O)=O)C(c2ccc(Cl)cc2)C(C#N)C(SCC(=O)N2CCCCC2)=C1C
CC(C)C1NC(=O)C(CC(=O)O)NC(=O)C(CCCCC(=O)O)NC(=O)C(Cc2cn(O)c(=O)n(CCCC(=O)O)c2)NC1=O
CNc1[nH]nnc1-c1nc2ccccc2[nH]1
O=C(C=Cc1ccco1)NCC(N=C(=O)O)c1ccccc1
Cn1cc(CC2CSCN2)c2ccccc21
Cc1sc(-n2nc(-c3ccc(Cl)cc3)nc2N)cc1Br
C=CCn1c(Cn2c(=O)c3cc(S(=O)(=O)N4CCCCC4)ccc3n2)nnc1C(CC)NC(=O)c1ccccc1O
COc1ccccc1NC(=O)c1nn(-c2ccccc2F)c(-c2ccc(Cl)cc2)c(CN2CCCC(C)C2)c1C
COc1cccc(OC)c1C=NNC(=O)c1ccc(Br)o1
Cn1cnc2c(NCCO)nc(N3CCCC3)nc21
COc1cc(-c2n[nH]c3c2Cc2c(-c4cccc(-c5ccc(O)cc5)c4)ccnc2-3)ccc1CCC(=O)O
O=C(Nc1ccc(OCc2ccccc2)cc1)c1ccc(-c2cccc(-c3nc4cc(C(F)(F)F)ccc4[nH]3)c2)cc1
C=CCOc1ccccc1C1c2ccccc2SC1c1cccc(O)c1
CCn1ncc(CN2CCCC3(CCN(Cc4ccccn4)C3)C2)c1C
O=C(NCc1c(F)cccc1F)c1cccc(O)c1
Cc1ccc(C=CC(=O)c2c(O)c(C)cc3c2C(=O)CC(C)(C)C3)cc1
Cc1ccccc1C(=O)c1c[nH]c2ccc(NS(=O)(=O)c3cccs3)cc12
COc1ccc(C2CC(c3ccc(Cl)cc3)Nc3ncnn32)cc1
Oc1[nH][nH]c(=S)nc1=O
Cc1cc(N2CCCC2)c2c(c1)N(Cc1ccc(C(F)(F)F)cc1F)C(=O)CO2
CCOC(=O)c1sc(=S)n(C)c1N=Nc1ccc(C(=O)OCC)cc1
CCCCCCCCn1ccc(C)n1
CN1C(=O)CN=C(Nc2ccc(Cl)cc2)NC1=O
Cc1cccc(Oc2ccc(CC(C#N)NC(=O)C3NC4CCC3C4)cc2)c1C
O=S(=O)(NNCOc1ccc(Cl)cc1)c1ccco1
COc1ccc(N2CCN(C(=O)c3ccc(NC(=O)c4cc(Cl)cc(Cl)c4O)cc3Cl)CC2)cc1
CCNC(=O)NCC1CCCN(C(=S)Nc2cccnc2)C1
OC1CCCC2(CCN(Cc3ccc(F)cc3)CC2)O1
COc1cccc(C(=O)N2CCN(c3cccc(Cl)c3)CC2)c1N
CCCCCCC(C)(C)c1cc(O)c2c(c1)OC(C)(C)c1ccc(O)cc1-2
COc1ccc(NCc2ccc(C(=O)O)cc2)cc1
C=C(C)C1CCC2(C)C(CC=C3C4CC(O)C(=O)C4(CO)CCC32C)C1(C)CCC(=O)OC
CN1CCCC=CCCC(C#N)C=CCC(=O)C(C)CC(=O)NC1=O
O=C(NCC1OC(n2cnc3c(NC4CCCC4)ncnc32)C(O)C1O)c1ccccc1Cl
O=C(NOC(=O)c1ccc([N+](=O)[O-])o1)c1cccc(O)c1
O=C(Cc1cccc(NC(=O)C2CC2)c1)Nc1cccc(C(F)(F)F)c1
O=C(c1ccc([N+](=O)[O-])o1)N1CCc2ccccc2C1c1cccnc1
CC(C)(C)c1cc(NC(=O)Nc2nc(=O)c3oc4ccccc4c3s2)cs1
O=C(O)c1cc(-c2cc(O)ccc2O)c2ccccc2n1
CCCCOc1ccccc1C(=O)NCC(c1ccc(C)cc1)N1CCN(c2ccccc2F)CC1
CC(C)(C)C(N)C(=O)NC(CCCNC(=N)N)C(=O)O
CC(C)NC(=O)N1CCC(CO)CC1
COc1ccc(C=Cc2cc(Br)c(NC(C)=O)c(OC)c2)c(Nc2cc(-c3cccc(Cl)c3)ncn2)c1
CCCCN(C)C(=O)CCc1ccc(S(=O)(=O)N2CCCCC2)s1
O=c1ccn(C2OC(CO)C(O)C2O)c(=O)[nH]1
CCCOc1ccc(S(=O)(=O)NCCCNC(=O)NC2CCN(CCC(C)C)CC2)cc1
CN(C)S(=O)(=O)NCC1CCCN(c2ccn3ncc(-c4ccnc(N)n4)c3c2)CC1
COc1ccc2ccc(=O)oc2c1C1Oc2ccccc2C(=O)C1O
CCN1C(=O)c2c(c3c4c(c3c2-c2cccc5ccccc25)OCO4)C1=O
CCN1CCN(C(=O)CCc2nc(-c3ccc(Br)cc3)oc2C)CC1
CCCCCCCCCCCCOC(=O)OCC(CCO)NC(=O)Cc1c[nH]c2ccccc12
COc1ccc(CN(Cc2ccco2)Cc2ccc3c(c2)C(=O)NC3=O)cc1OC
O=C(c1cccc(F)c1)N1CC(Sc2ccc(F)cc2)C1c1ccccc1
CC(OC(=O)C=Cc1ccccc1)C(=O)NC(=O)COc1ccc(Cl)cc1Cl
CCC1CCC(Oc2ccc3cc(NC(=O)c4cccc(C(C)NC(=O)Nc5ccccc5)n4)ccc3c2)CN1C
CC1CN2c3c(cc4c(NCc5nc6cc(Cl)ccc6[nH]5)noc4c3Cl)CC3(C(=O)NC(=O)NC3=O)C2C(C)O1
CSc1cc(-c2nc3c(c(=O)n(C)c(=O)n3C)n2CC(=O)Nc2ccccc2)c(S)[nH]1
COC=C(C(=O)OC)c1ccccc1CON=C(C)C(=O)NC(CNC(=O)c1ccccc1)C(=O)NC(Cc1ccccc1)C(=O)OC(C)(C)C
O=C(OCc1ccccc1)c1cc(-c2cc(F)cc(Cl)c2)cnc1OCc1ccccc1
COc1cc(CC=CCc2ccccc2)cc(OC)c1O
CCN(CC)Cc1nc(-c2cc(Cl)c(Cl)cc2Cl)oc1-c1ccc(C(F)(F)F)cc1
CC12CCC3C(CCC4CC(=O)CCC43C)C1CCC2=O
CCN=C1Nc2ccc(F)cc2C=C1NC(=O)c1ccccc1
COc1ccc(C(=O)c2ccc(CN3CCCC3C(=O)NO)cc2)cc1C#N
O=C(C1COCCN1)N1CCCN(S(=O)(=O)c2ccccc2)CC1
COc1ccccc1OCCCOc1ccc(C2CCNCC2CC(=O)O)cc1
N#Cc1ccccc1-c1cc(Cl)cnc1CN1CCN(c2ccccc2)CC1
OCC1CN(Cc2ccccc2)CC(n2cnc3c(N4CCCC4)ncnc32)O1
Cn1ncc(C(O)CO)c1C(=O)c1ccccc1
CCOC(=O)C(C(=O)OCc1ccccc1)(c1ccccc1)C1(O)CCN(CCc2c[nH]cn2)CC1
CC(c1ncncc1N1CCN(CCO)CC1)n1cncn1
Cc1cn(C2CC(O)C(CC(=O)OC(C)C)O2)c(=O)[nH]c1=O
Cc1ccc(C=CC(=O)Nc2nc3ccc(S(N)(=O)=O)cc3n2CCc2ccccc2)cc1
O=C1c2ccccc2CN1CCc1nc(-c2ccncc2)no1
CN1C(=O)CCC(C)(C)c2[nH]c3c(c21)CN1CCc2cc4c(cc2CC1OCCCN)OCO4
Cc1nc2cc3ccccc3[n+](CCc3ccccc3)c2c(=O)n1Cc1ccccc1
CC(=O)Oc1ccc2c(C)c(CC(=O)NC3CCCCCC3)c(=O)oc2c1
O=C(O)c1cn(C2CC2)c2cc(N3CCN(Cc4cc(CN5CCCC5)ccc4F)CC3)ncn12
COC1CCC2(C)c3cc(OC(=O)N4CCOCC4)ccc3CCC12C
CC12CC3CC(C)(CO)C(C1O)C1C2CCC2(C)C(C4=CC(=O)OC4)C4C(O)C(O)CC4(C)C13CC2O
Nc1nc(=O)c2ncn(CC=CCBr)c2[nH]1
Cn1cc(C(=O)O)c(=O)c2cc(F)c(N3CCN(C(=S)S)NC3=O)cc21
C=Cc1cccc(-c2c[n+]3c(c2C)c(CC)c(C)n3CCC)c1
CC1C(=O)OC2CC34C5CCC6(C)C(C6(C)CCC(O)C4(C)C5CC(O)CC3=O)C25O1
NC1=NC(c2ccccc2Cl)COC1
O=C(O)CCNC(=O)c1cccc(CN(C(=O)Nc2ccc(Cl)cc2)c2cc(Cl)cc(Cl)c2)c1
O=C(COc1ccc(C=C2C(=O)NN=C2c2ccccc2)cc1)NCCc1c[nH]c2ccc(Br)cc12
Cc1[nH]c2ccccc2c1CN1CCn2c(C34CC5CC(CC(C5)C3)C4)nc3cccc1c32
CCCCCCCCNC(=NC#N)Nc1cn(CCN2CCOCC2)cn1
S=C(NCC1CCCO1)Nc1cccs1
O=C(NCCCc1ccccc1)C1Nc2ccccc2C2CCNCC12
COc1cc(C=Cc2cccc3cccnc23)cc(OC)c1OC
CC(=O)CCC(=O)Nc1nnc(SCC(=O)NCc2ccco2)s1
CCC1(CC)OC(=N)OC(CCCCNC(=O)c2ccc(C(F)(F)F)cc2)C1=O
COc1ccc(NC(=O)C(C#N)=Cc2c(C)nn(-c3ccc(C)cc3)c2C)c(OC)c1
Oc1cccc(-c2cc(NC3CCCCC3)nc3ccccc23)c1
N#Cc1ccc2oc(=O)cc(N3CCC(c4ccccc4)CC3)c2c1
O=C(O)c1ccc(C(=O)COC(=O)c2cc3cc(Br)ccc3oc2=O)cc1
Cn1nc(Cl)cc1C(=O)N(Cc1ccco1)Cc1cc2cc(OCCO)ccc2n1C
Brc1cccc(N2CCN(CCCCCOc3ccc(Nc4nccc(-c5cccnc5)n4)cn3)CC2)c1
CCc1ccc(Oc2c(NS(=O)(=O)c3ccc(Cl)cc3)nc3ccc(Cl)cn23)cn1
C=S(N)(C)CC(C)=NOc1ccc(F)c(F)c1
Cc1nonc1NC(=O)c1cccc(N2C(=O)CSC2c2ccc(N3CCCCC3)cc2)c1
Cc1cccc(N2CCN(CC(=O)Nc3ccc4nnc(C(F)(F)F)n4n3)CC2C)c1
CC1(CC2=C(C(=O)Nc3ccccc3)CSC3CC(=O)N(NC4CC4)C3=O)CCCCC2N(C(=O)C2CCCC2)C1c1ccc2ccccc2c1
Oc1ccc2[nH]cc(COc3ccc(C45CC6CC(CC(C6)C4)C5)cc3)c2c1
Cn1c(N2CCNCC2)nc2c1c(=O)[nH]c(=O)n2CCc1ccccc1
CCCCCCCC(=O)Nc1cccc(C(=O)NCCCN=C(N)NS(=O)(=O)c2c(F)c(F)c(F)c(F)c2F)c1
CCc1ccc(CNC(=O)c2cnc(N3CCN(c4ncccn4)CC3)c(Cl)c2)cc1
O=C1CCN(Cc2ccccc2[N+](=O)[O-])C(=O)C1O
ON=C(c1cccnc1Oc1cnc(NCCc2ccccn2)cc1Cl)N1CCN(c2nccc3ccccc23)CC1
CC(C)CC(=S)NC(=O)C(Cc1ccccc1)NS(=O)(=O)c1ccc(OCCOCCOCCOCCOCc2ccccc2)cc1
O=C(Nc1cccc(C(=O)Nc2ccc(SCCCc3nnc4n3CCCC4)cc2)c1)c1cc(F)cc(F)c1
COc1ccc(N2CCN(S(=O)(=O)c3ccc(C)c(C(=O)NCc4ccccn4)c3)CC2)cc1
Cn1c(=O)ccc2cc(C(=O)NCCN3CCNCC3)c3c(c21)C(=O)CCCC3
CCOC(=O)C1(C)CCCC2(C)c3ccc(C(C)C)cc3-c3[nH]nc(C)c312
COC(=O)CN1C(=O)C(O)=C(C(=O)c2ccccc2F)C1c1ccc(Cl)cc1
N#CC1CCCN1C(=O)CCCn1nc(-c2cccnc2)c2cnccc21
NC(CC(=O)N1CCSC1)S(=O)(=O)c1ccc(Cl)cc1
CC1CN(C(C)CO)C(=O)c2cccc(NC(=O)C3CCCCC3)c2OC1CN(C)S(=O)(=O)c1ccccc1
CC12C=CC(=O)C3(C)C(C(=O)CC4C5C(C)(C)C(O)CCC5(C)C5CCC43C)C1CCC2OC(=O)CCC(=O)O
CC(C)#CC#Cc1cnc2c(c1)C1CC3CCC2N3C(=O)c2c(ncn2Cc2ccccc2)C1
CN(C)C(=O)C1(N2CCOCC2)CN(C(=O)Nc2ccccc2)CC12CCC2
O=C(C=Cc1ccccc1)c1ccccc1
COc1cc(OC)cc(C(=O)N(CCOc2ccccc2)C2CCN(C(=O)c3ccc(C)cc3)CC2)c1
O=C1OC(CO)CC1N1CCN(c2ccccc2F)CC1
CCN(CC)CCN1C(=O)C(=Cc2ccccc2)SC1=S
C=Cn1cnc2c(SCc3ccc(F)cc3)nc(N)nc21
O=C(C1CC1)C1CC(c2ccc(CC3(c4ccccc4)C(=O)Nc4ccccc43)c(F)c2)C(=O)N1
CC(=O)Nc1ccc2nc3c(C(F)(F)F)cccc3nc2c1
CCOC(=O)C12CCC=C1N(Cc1ccccc1)C(=O)C(CC(=O)O)N2
Cc1nc2cc(-n3nc(C(F)(F)F)cc3CN(C)C)ccc2[nH]1
CCC(c1ccc([N+](=O)[O-])cc1)c1cn(CCCCCCCCCS)c2ccccc12
NC(=O)C1(N2CCCCCC2)CCN(C(=O)C(CC(=O)O)NC(=O)c2cc(NC(=O)CCCc3cccc4ccccc34)cc(N3CCCC3)c2)CC1
CN(C)S(=O)(=O)NCCn1c(SCc2ccc(F)cc2)nc(=O)c2ccccc21
CN(CCCC1CCC(C#N)(c2ccccc2)CC1)CCCNC(=O)Cn1ncc2ccccc21
CC(C)C(NC(=O)Cn1nnc(-c2ccccc2C(F)(F)F)n1)C(=O)NC(CC(=O)O)C(=O)COc1c(F)c(F)cc(F)c1F
CCOc1ccc(Oc2ccnc(-c3ccc(C)n[nH]3)c2)cc1
C=CCc1cc(OC)ccc1Oc1ccc(O)c(COc2ccc(F)cc2)c1
O=C(O)C1CCCCC1CCc1cccc(Br)c1
O=C(Nc1cc(C(F)(F)F)ccc1-n1cccn1)N1CCN(c2ccccc2)CC1
COc1ccc(C(=O)Nc2cccc3cccnc3c2COC(=O)C2CCC2)cc1CN1CCC(C)CC1
Cc1c(Cl)cccc1NC(=NC(=O)c1ccco1)N1CCCCC1
O=C(CSc1nc2ccccc2c(=O)n1-c1ccccc1Cl)Nc1ccc(C(=O)O)cc1
CCOC(=O)C1(Cc2ccc(N3CCOCC3)cc2)NC(=O)N(CC(=O)Nc2cc(OC)ccc2OC)C1=O
CCCOC(=O)C(CCCN=C(N)N)NS(=O)(=O)Nc1cc(Cl)ccc1Sc1ccccc1[N+](=O)[O-]
Cc1cc(NC(=O)NC(=O)c2ccccc2)no1
O=C(Cc1cccc(OCc2ccccc2)c1)Nc1ccc(CCCc2nnc(NC(=O)Cc3ccccn3)s2)nn1
CC(=NO)C(C)C
COc1ccc(C(=O)Nc2ccc(NC(=O)c3ccco3)c(OC)c2)cc1OC
c1c(Cc2nnnn2Cc2ccccc2)oc2ccccc12
CN(C)CCOc1ccc(-c2nnc3sc(-c4ccc(F)cc4F)nn23)cc1
NC(=O)CS(=O)(=O)C1=CCCCc2c1nc(-c1ccccc1)c1ccccc21
N#Cc1ccc2c(ccn2S(=O)(=O)c2ccccc2)c1
CCCN(CCC)CCc1ccc2[nH]c(-c3c(F)cccc3Cl)nc2c1
Cn1cc(-c2ccccc2C(=O)Nc2ccc(C3CC(CO)C(O)C(O)C3N)cc2)c2cncnc21
Cc1cscc1C(=O)NC(Cc1ccccc1)C(=O)O
N#CC(=Cc1cccs1)S(=O)(=O)c1ccccc1
CC(C)C(NC(=O)OCc1ccccc1)C(=O)NC(CCCNC(=N)N)C(=O)c1nc2ccccc2s1
COc1ccc(CC2c3ccc(OC)cc3-c3ccc(OC)cc32)cc1
COC(=O)CC1CC(=O)Oc2cc1oc1ccc(C)cc21
CCOC(=O)C1CCC(CNC(=O)c2cccc(S(=O)(=O)N3CCOCC3)c2)CC1
Cc1cc(CN2CCC2C(=O)N(C)Cc2ccccc2)no1
CCNCCCNCCCCN(CCCNS(=O)(=O)CC(=O)O)CCCCCCCCCCCCCCCCC
Brc1cccc(Sc2ccc(N3CCCC3=O)cc2)c1
CCN(CC)C(=O)C1CCCN(CCCCn2nc(-c3ccncc3)c3ccccc3c2=O)CC1
CC1CC(NC(=O)Nc2ccc(C34CC5CC(CC(C5)C3)C4)cc2)CC(C)(C)C1
CCSC1(NC(=O)Nc2ccc(OC)cc2)CC(OC)OC1
Cc1ccc(C2NC(=O)CS2)cc1
CSC(=S)n1nc(C)c(C#N)c1-c1cccc(F)c1
CCCC(=C1C(=O)CC(C)(C)CC1=O)C(=O)c1ccc(O)c(OCc2ccccc2)c1
CCOC(=O)C1=C(C)NC(C)=C(C(=O)OCC)C1c1cc2cc(C)ccc2[nH]c1=O
CC(=O)C1=CCCCC1NC(C)=O
CC(=CC12OC(C)(C)C(C(O)C(C)O)C1CC1NCC(O)C1O)C1=CCC(C)(C)C(C)(C2)C1C
C#CCOC(=O)C12CCC(C)(C)CC1C1=CCC3C4(C)CCC(O)C(C)(C(=O)O)C4CCC3(C)C1(C)CC2
CC(=O)OC12OCC3(C(=O)O)OC13C1(C)CCCC(C)(COC(=O)c3ccccc3)C(C)C13OC(C)(C)C(OC(=O)c1ccccc1)C32
NC(C(=O)NC1C(=O)N2C(C(=O)O)=C(CO)CSC12)c1ccccc1
Cc1cccnc1-c1ccccc1OCc1ccc(Cl)cc1Cl
O=C(COc1ccc([N+](=O)[O-])cc1)N1CCCCCCCC1
COc1cc(C=C2NC(=S)NC2=O)cc(OC)c1O
Fc1ccccc1-c1nnc(NCc2cccs2)s1
CCNCc1ccc(-c2cccc(NC(=O)c3ccc(F)cc3)c2)s1
CCC1COc2c(C)cc3[nH]c(=O)ccc3c2CC1N
COc1ccc2nc3c(c(-c4ccc(N)cc4)c2c1)P(=O)(O)OP(=O)(O)OP(=O)(O)OCC1CCCCC1=C3
O=c1[nH]c(=S)n(-c2ccccc2)c2c1CCC2
CCN(CC)C(=O)N1CC2C(C1)C(OC(=O)Nc1ccc(Oc3ccccc3)cn1)C2
CC(C)NS(=O)(=O)c1ccc(O)c(S(=O)(=O)NCc2ccccc2Cl)c1
COc1ccccc1CC(=O)N1CCN(CCN2CCC(Cc3ccccc3)CC2)CC1
CC1CCN(S(=O)(=O)c2ccc(C(=O)Nc3cccc(-c4ccc(-c5nc6cn(C)ccc6cn5)s4)c3)cc2)CC1
CC(CCC(=O)N1CCN(c2cccc(Cl)c2Cl)CC1)C(c1ccc(F)cc1)c1ccc(CO)o1
COc1cc(-c2nccnc2C2CN(c3ccc4ccccc4n3)C2)ccn1
COc1cccc(C(=O)c2c(CCl)n(CCCCCCC(=O)N(C)Cc3ccc4ccccc4c3)c3ccc(OC)c(C)c23)c1
CNc1c(C)cncc1C(=O)OC
Cc1cccc(-c2csc(NC(=O)c3ccc(N4C(=O)c5ccccc5C4=O)c(C(=O)NCCCN4CCN(Cc5ccc(C(=O)O)cc5)CC4)n3)n2)c1
Cc1ccc(C2=NN(CC3CCCCC3)C(=O)C3CCCN32)c2nsnc12
Cc1ccccc1C=C1NC(=O)C2(CCNC2=O)C12CCC(C)(C)CC2=O
CC(=NNC(=O)CN(c1ccccc1)S(C)(=O)=O)c1ccccn1
CCOC(=O)C1C(=N)Oc2c(c(=O)oc3ccccc23)C12C(=O)Nc1ccc(C)cc12
O=C(C=Cc1ccc(Br)cc1)N1CCC(O)(c2ccccc2)CC1
CC(O)CNC(=O)Cn1cc2c(n1)CCCC2
CN1CCC(c2ccc(CN3CCC(Cn4c(-c5ccccc5O)nc5ccccc54)cc3)CC2)CC1
Cc1ccc(NC(=O)c2sccc2S(=O)(=O)N2CCOCC2)cc1Cl
COc1ccc2c(c1)CCC[N+]1(CCc3ccccc31)C2
CC(NC(=O)c1ccc(C(=O)NC(Cc2c[nH]c3ccccc23)C(=O)O)cc1-c1ccccc1)c1ccc(N2CCNCC2)nc1
Cc1cc(-n2cnc3ccccc32)ccc1Cl
O=C(c1ccco1)N1N=C(c2ccccc2)CC1c1ccc(OCc2ccccc2)cc1
COc1ccc(CCNC(=O)C2CC(=O)N(C3CCCCC3)C2)cc1OC
CC1(C)CC(=O)c2ccc(OCc3cccc(C(=O)NCCCCCCCC(=O)O)n3)cc2C1
Cc1nc2c(C)cccc2c(Oc2cccc(N(C)C)c2)c1C(=O)NS(=O)(=O)c1ccc(C(F)(F)F)cc1F
COc1ccc(S(=O)(=O)N(Cc2ccc3c(c2)OCO3)C(C)C(=O)NO)o1
CC(C)C(Cn1ncc(N2CCN(C)CC2)c(Cl)c1=O)NC(=O)C1(c2ccc(Cl)cc2F)CC1
CC(C)n1nc(CCc2ccccc2)c(CO)c(C(=O)Nc2cccnc2)c1=O
Cc1c(CNn2cnnn2)c(C)nn1C
CC(C)CC(CN)Nc1nc(Oc2ccc3ccccc3c2)c2ncn(C(C)C)c2n1
Cc1c(-c2cccc(Cl)c2)nn(-c2ccc(N(C)C)cc2)c1-c1ccccc1
CCCCOc1cc2nn(-c3ccccc3)nc2cc1NC(=O)C(C)c1ccccc1
C=CC(=O)Nc1ccc(O)c2ncccc12
CN(C)CCCNCC(=O)N(C)C1CCCCC1N1CCC(c2cc3ccccc3[nH]2)CC1
O=C1N=C(NCc2ccccc2)SC1=Cc1ccccc1
Cc1cc(C)cc(Nc2nc(C)cc(C)c2C#N)c1
CCN(CC)CCCNC(=O)Cn1c(=O)n(Cc2nnnn2C)cc1=O
CC1CC(C)C(=O)N2CCN(C)CC12
NC(CSC#Cc1ccccc1)C(=O)O
CCCC(CCC)NC(=O)OCC1OC(n2cnc3c(NC4CCCC4)nc(Cl)nc32)C(O)C1O
Nc1ccc(-c2cccc(-c3cc(C(O)(C(=O)NO)S(C)(=O)=O)cs3)c2)cc1
Nc1n[nH]c2cc(C3OC(CO)C(O)C(O)C3O)ccc12
CC1(C)CC=C2C(C)(CCC3C(C)(C)CCCC23C)C(C)(C)C1=O
Cc1cc2nc(NC3CCCCC3)nc(N3CCCC3)c2s1
COc1ccc(Oc2ccc(-c3ccc(S(C)(=O)=O)cc3)cc2)cc1
Cc1nc2n(n1)CC(NCC(=O)Nc1ncn(C)n1)CC2
C=CCOc1cc(N)c(Cl)cc1C(=O)O
OC(COc1ccccc1)Cn1cnc2c(-c3ccccc3)ncnc21
COC(=O)c1ccccc1NC(=O)CSc1ccc2c(c1)c(=O)n(Cc1ccccc1F)c(=O)n2CC
COCN(O)c1ccccn1
COc1cc2c(Nc3cccc(Br)c3)ncnc2cc1OCCCN1CCCC1
NCCCN(CCN1CCCC1)C(=O)Cc1c(F)cccc1Cl
CN1CCN(c2ccccc2NC(=O)c2ccc(Cl)c(S(N)(=O)=O)c2)CC1
NS(=O)(=O)Nc1cccc(-c2cc3cnc(Nc4ccc(N5CCN(Cc6ccccc6)C5=O)cc4Cl)cn3n2)c1
CCN(CC)C(=O)c1ccccc1-c1ccc(-c2cn(C3CCc4ccccc4NC3=O)nn2)cc1F
CCOCCCNC(=O)Cc1ccccc1
CC(C)NC(=O)c1cccc(Cc2ccc(COc3ccc(CC(=O)O)cc3)cc2)c1
Cc1cccc2c(C3C(=O)Nc4ccc(Cl)cc4N3Cc3ccccc3)noc12
O=C(Nc1cc(S(=O)(=O)N2CCCCC2)ccc1Cl)c1ccccc1
O=C(Nc1cccc(Cl)c1)c1oc2ccc(Cl)cc2c1C1OC(CO)C(O)C1O
O=C1C=C(C(=O)C=Cc2ccccc2)CC(=O)C1=Cc1ccco1
c1ccc(CCCCN2CCN(CCCNc3nc4ccccc4s3)CC2)cc1
Cc1cc(Cl)n2nc3ncccc3c2n1
CC1NC(=O)C(Cl)CC2(O)C(=O)NC(c3ccccc3)=C2CCC=CC(=O)O1
Cc1ccc(S(=O)(=O)N2Cc3cccc(C(=O)NCC(c4ccco4)N(C)C)c3C2=O)cc1
COc1cc(OC)c2c(C)oc(=O)cc2c1OC
S=c1[nH]nc(-c2ccccc2)n1N=Cc1ccco1
O=C(COC(=O)c1ccc(S(=O)(=O)N2CCCC2)cc1)Nc1ccc(F)cc1F
COC1CC(O)C(O)(CC2CCC(C3CCC(C4CCCCC4)O3)O2)O1
NCc1ccccc1Cl
CCCNC(=O)Nc1cc(N2CCOCC2)ncn1
CCOC(=O)C=CCNC(Cc1ccccc1)C(=O)N1CCC2C(CCC(=O)N2CCCC(N)=O)C1
Cc1ccc[n+](CC(O)CO)c1
Cc1cn(C2CCCS(=O)(=O)C2)c(=O)[nH]c1=O
Cc1cc(N2CCNCC2)nc2[nH]c(-c3c(N)nc(N)nc3-c3cccc(C(C)(C)C)c3)nc12
CCS(=O)(=O)c1ccc2c(c1)c(-c1ccc(F)cc1)cc(=O)n2C
CC(C)c1ccc(NC(=S)NCc2cccs2)cc1
CCCCNC(=O)NCC(C)CC
Cc1ccc(C)c(S(=O)(=O)c2ccc(-c3ccccc3)s2)c1
CCCc1c(OCCC2CC2)ccc(C(C)C)c1CC=NOC(C)C
Cc1ccc2cc(C=O)c(SCC(=O)NCC(c3ccco3)Nc3nnc(C)o3)sc2c1
CCCC(=O)OC1C(C)OC2(ON(C)C(=O)N(C)C2O)C1O
CC(=O)OCC1(C)C(O)CCC2(C)C1CCC1(C)C(=O)OC(=CCC(C)C)CC12
CC(=O)c1ccc(NC(=S)Nc2cccnc2)cc1
CC1C(O)CCN2CCCc3cc(C(=O)NCc4ccccc4)ccc3C12
O=S(=O)(c1ccc(F)cc1)N1CCN(S(=O)(=O)c2cccs2)CC1
C#CCN1C(=O)C=C(C)C(=O)C12CCCCCCC2
Cc1ccc(S(N)(=O)=O)cc1C(=O)NC1C1CC2CC(C1)N2C(=O)C1CCCCC1
COc1ccc(Oc2nc(Oc3ccc(Cl)cc3)c3cnn(C)c3n2)cc1
Cc1cc(C)c(NCc2cccn2-c2cccnc2)c(C)c1
N=c1sccn1CNc1ccccn1
NCC=C1CC(c2ccccc2)CC(c2ccccc2)C1
COc1ccccc1N1CCN(CCC(=O)NCC(=O)c2ccco2)CC1
O=C(C[n+]1ccncc1)c1ccccc1
CC(C(=O)NCC1CCCO1)N1C(=O)C(O)=C(C(=O)c2ccncc2)C1c1ccco1
c1ccc(-c2ccc(-c3cn(-c4ccccc4)nn3)cc2)cc1
Cn1cccc1C=C1C(=O)N(CN2CCOCC2)c2ccc(F)cc21
c1ccc(Cc2nn3c(-c4ccncc4)nnc3s2)c(Cl)c1
C=C(c1ccc(O)c(CO)c1)c1c(OC)ccc2c1CCCC21CCC(=CCO)CC1
CCN(CC)CCNC(=O)C(NS(=O)(=O)c1cccc2nsnc12)c1csc(N)n1
O=C(O)c1cc(-c2ccncc2)c2c(F)c(F)cc(F)c2c1
CNc1nc(Nc2ccc(=O)n(C)n2)cc(-c2c(OC)ccc3[nH]ccc23)n1
O=C(NC1CCCC1)c1nn(-c2ccc(Cl)cc2Cl)c(-c2ccc(Cl)cc2)c1Cn1cncn1
Cc1cc(NCCNS(=O)(=O)c2ccccc2)nc2ccc(Cl)cc12
O=C(O)C1(CCCCOC2c3c(O)ccc(O)c3CC[O+]2c2ccc(O)cc2)C2CCCN21
Cn1cc[n+](CCCCCCOc2ccc3c4c2C(=O)C(c2ccc5c(c3)OCO5)C3)cn2c(=O)c33
CCN(CC)S(=O)(=O)c1ccc2c(c1)N(CC(=O)OC)C(=O)C(C)(C)O2
COc1ccc(Cn2ncc3c2NC(=O)CC3(C)C)c(C(=O)Nc2ccccn2)c1
Nc1cc(SCc2ccc(Cl)cc2)nc(-c2ccccc2)n1
CCCC(=O)Nc1cc(NC(=O)C(C)C)ccc1NC(=O)c1ccco1
NCc1ccc(Br)cc1
CS(=O)(=O)N1CCC(c2nc3ccc(Cl)cc3[nH]2)CC1
CCCCCCCCN(C)CCCNCC(=O)NCc1ccc(N(CCCl)CCCl)cc1
Nc1ncnc2c1c(-c1c[nH]c3ncccc13)nn2C1CCCC1
O=C1OC(c2ccc(NC(=O)C=C3NCCN3)cc2)CN1c1ccc(Oc2ccccc2)cc1
CC(C)=Nc1ccc2ccc3c4ccccc4[nH]c(=O)c3cc2c1
CC1CCc2ccccc2N1C(=O)CN1C(=O)CC(SCCNc2nc3ccc(C(=O)O)cc3s2)CC1=O
COC1C(=CCC2CCCC3(C)C(C(CCC(C)C)OC(=O)C(C)C)C(O)C23)OC2OC3(C)CCC4C(C)CCC1C24OO3
CCCCCC(=NO)c1ccc(OC)cc1
O=C(NO)C(Cc1c[nH]cn1)NS(=O)(=O)c1ccccc1
Cc1c(-c2cccc(S(=O)(=O)c3ccccc3)c2)c(=O)n(Cc2ccccc2)c(=O)n(CC(F)(F)F)c1=O
CC(=O)c1ccc(Br)cc1NCCO
CN(C)C=C(C#N)c1c(F)c(F)c(F)c(F)c1F
CCCSC1=NC(C(=O)O)CS1
Cc1ccc2c(c1)Cn1c(-c3ccc(N)cc3)nc(SCC(N)=O)c(=O)c1-2
COc1ccc2[nH]cc(CCNC(=O)c3ccc(C)c(NC(c4ccc(Cl)cc4)c4ccc(OCCN(C)C)cc4)c3)c2c1
COc1ccc(N2C(=O)C(Cl)C2c2ccc(Cl)nc2)cc1
Cc1ccc(C)c(N2CCN(S(=O)(=O)CC34CCC(CC(CC(=O)N5CCN(C)CC5)CC4)C3)CC2)c1
CC(NC(=O)c1c(N)oc2ccccc12)c1ccc(-c2cnc3ccccc3c2)cc1
Cc1cccc(NC(=O)C(=O)c2cn(CC(=O)N(C)c3ccccc3)c3ccccc23)c1
O=C(C1CCCO1)N1CCC2C1CCN2CCCn1ccnc1
CN1C(=O)N(C)C1NC(=O)N(C)c1ccc(Cl)cc1
COc1ccccc1NC(=O)Nc1c2c(nc3ccccc13)CCC2
Cc1ccc2nc(C)cc(Nc3cccc(Br)c3)c2c1
CCCC(=O)N1CCCC1c1coc(-c2ccccc2)n1
Cc1[nH]c2ccccc2c1C1CCN(Cc2cn3c4c(cccc24)OC(C)(CO)C3)CC1
COc1ccc(CNC(=O)C2CCN(S(=O)(=O)c3cc4c(N5CCOCC5)c(Cl)ccc4o3)CC2)cc1
COC(=O)C(O)CC#CCN(C)C
Cc1[nH]n(-c2ccc(Cl)cc2)c(=S)c1C=Nc1ccccc1
Cc1cc(Nc2cc(-c3nnn[nH]3)nc(-c3cnn(C)c3)n2)ccc1F
CCCCC(=O)OCCOCn1cnc2c(N)ncnc21
CC(C)c1nccc(N2CCCC2CNC(N)=O)n1
CNS(=O)(=O)c1cc(Cl)ccc1Nn1c(C)cc(C)c1Br
O=C(NC1CCCCC1O)c1coc(C2CCCN2)c1
CSCCC(NC(=O)C(CS)CC(=O)O)C(=O)N1C(C(=O)N(CC(=O)O)CCc2ccccc2)CSC1(C)C
CC1N(C)c2ncnc(N3CCCCC3)c2N1Cc1ccccc1
CNC1=CC(=O)c2c(c(COC(=O)C(C)(C)C)c3n2CCC3)C1=O
Cn1cnc(S(=O)(=O)NCCc2ccc(Cl)cc2)c1
Cc1ccc(-c2noc(CNC(=O)Cc3ccc(OC(F)F)cc3)n2)cc1
O=C(COCc1nc(-c2cccc(Cl)c2)o[n+]1[O-])Nc1ccc(F)cc1
COc1ccc(Cl)cc1NC(=S)NC1CCc2c(C)ccc(OC)c2C1C(=O)O
CCCCC1CNCC(C)(C)N1C(=O)N1CCC(Nc2cccc(N)c2)CC1
Nc1cc(C(=O)CN2CCCCCC2)cc(O)c1O
CC(C)c1ccc(S(=O)(=O)NCCC2OCCO2)cc1
CC(C)Nc1nc(=O)c(C#N)c(-c2ccccc2)[nH]1
CC1CN(c2nc3ccccc3c3c2CCCN3C2CCCC2)CC(C)O1
COc1cc(C(=O)NCCCN2CCOCC2)ccc1Nc1ncc(C(F)(F)F)c(Oc2ccc(NC(=O)NC)cc2)n1
Nc1sc2c(c1C(N)=O)CCN(Cc1ccccc1)C2
COc1ccccc1OCc1nc2ccccc2n1C
N#CCCN(N)C(=N)c1ccncc1
CCN(CCCCCOc1ccc(Cl)cc1Cl)Cc1ccc(-c2ccccc2)cc1
Cc1ccc(SCC(C)C(=O)N(C)C(Cc2ccc(O)cc2)C(=O)NCCCCCCCc2c[nH]cn2)cc1
C=C1C(=O)C23C(=O)CCC4(OO4)C2CC(O)C3C1(C)C
CCN1CC2CC1CNC2c1ccccc1OC
CCCc1cc(NC(C)CC)n(-c2ccccc2)n1
COc1cc(C2CC(c3cccc(C(F)(F)F)c3)=NN2C(=O)Nc2ccc(Cl)c(Cl)c2)ccc1OCC(=O)Nc1ccc(Cl)cc1
CCCCN(CC)C(=O)c1ccc(Cl)c(NC(=O)COc2cccnc2)c1
COc1ccc(C2C3=C(CCCC3=O)N(C)C(=N)N2c2c(Cl)cc(Cl)cc2Cl)cc1C
O=C(O)C1(O)C=C(CO)C(O)C(O)C1OCc1ccccc1I
C=C1CCC2C(C)(CO)CCCC2(C)C1CCC1C(CC)(CCC(=O)O)OO1
NS(=O)(=O)c1ccc(NC(=S)NCCC2CCN(c3ncnc4c3nc3n4CCCCC3)CC2)cc1
COc1cc(C=CC(=O)OCCN2CCN(CCCOc3cc4c(cc3OC)C(=O)c3ccccc3C4=O)CC2)cc(OC)c1OC
N#CCNc1onc(C(F)(F)F)c1C(=O)NCc1ccccc1
CSc1ccc(CC(=O)N(C)Cc2ccco2)c(Oc2ncc(C)cc2-c2cn[nH]c2)c1
CC(C)(NN=CC1=C(C(=O)O)N2C(=O)C(NS(=O)(=O)c3ccc(OC(F)F)cc3)C2SC1)C(F)(F)F
Cc1ccc(NC2CCN(C(=O)c3ccc4nonc4c3)C2)nc1
CCC1C(=NOCc2ccccc2)S(=O)(=O)c2ccccc21
CC1CC(O)c2c(O)c3c(c(O)c2C(c2ccc(OCc4ccccc4)c2)C1)C(=O)C=CC3=O
CCC(C)(C)n1nnnc1CN1CCC(C)CC1
CCOC(=O)c1ccc2ncc(CN3CCN(c4ccccn4)CC3)n2c1
NS(=O)(=O)c1ccc(CCNC(=O)C=CC(=O)NCCc2ccccc2)cc1
CC(C)CC[N+]([O-])=NC(=O)C(C)CC(=O)O
CC12CCC(=O)N1C(C(=O)Nc1nc(-c3ccc(Cl)c(F)c3)cs1)C2
Cc1ccc(C(O)(C(F)(F)F)C(F)(F)F)cc1
CC(C)(CO)CNC(=O)Cc1cccc(Oc2ccccc2)c1
COc1ccc(SC2C(=O)CC(c3ccc(N(C)C)c(I)c3)C(C(=O)O)C2c2ccccc2)cc1
O=C(Nc1nc(-c2ccccc2)nc2c1nnn2Cc1cccc(Cl)c1)c1cccs1
CCOC(=O)C1(C)CCCN1C(=O)c1ccccc1OC
CCOc1n[nH]c2c1C(c1cccc(N)c1)C1C(=O)CC(C)(C)CC1=N2
CN(C)C1CCN(C(=O)CC#N)C1
CC(C)CCn1c(SCC(=O)NC2CCCCC2)nc2ccccc2c1=O
Cc1ccccc1-c1nc(C)[nH]c(=O)c1CCCC(=O)O
O=C(CN1C(=O)CC(c2ncc[nH]2)=NC1=O)N1CCN(S(=O)(=O)c2ccccc2F)CC1
Cc1[nH]nc2c3c(ccc12)CCCC3=O
CCNCC1OC(OC2C(N)CC(N)C(O)C2OC)OC(C)C(OC2OC(CNC(=N)N)C(O)C2N)C1N
NC(=S)n1nc(-c2ccccc2)n(CCOCCOCCO)c1=S
CC(=O)NC(NC(=S)NC1CCCCC1)C(F)(F)F
CC1CCCC(C)N1CCCNC(=O)Cn1nc(C(C)=O)c2ccccc21
Clc1ccccc1C#CCCCN1CCC(c2cc3cccnc3s2)CC1
c1cc(N2CCCNCCCCCCNCC2)ccc1CCNc1c2c(nc3ccccc13)CCCC2
COc1ccc(NC(=O)N(CCN(C)C)C(OCc2ccccc2)C(C)C)cc1
Cc1cc(Br)cc(C)c1OCC(=O)NC(Cc1ccccc1)C(O)CN(CC1CCCCC1)NC(=O)NC(CC(=O)O)c1ccccc1
O=C1NCC(CCCN2CCN(c3ccc4ccccc4c3)CC2)C(=O)N1
Nc1nc(=O)[nH]c2c1cnn2CCOc1ccccn1
COc1ccc(C(=O)CCC(=O)Nn2ccnc2)cc1
COC1=C(CC(C)C)C(=O)c2ccccc2-n2cccc21
C(=Cc1ccccc1)CN1CCN(CCO[n+]2cccc(-c3nc(N4CCOCC4)n4nc(-c5ccco5)nc4c3)c2)CC1
Cc1cccc(C)c1CN1CCN(CC(=O)NCCCOc2ccccc2C#N)CC1
Cc1ccc(NC(=O)NC2N=C(c3ccccc3)c3ccccc3N(CC(=O)N(C)Cc3ccccc3)C2=O)cc1
CC(C)CN(Cc1cc(Cl)c2c(c1)OCCCO2)C(=O)C(C)CNC(=O)Oc1cccc(Cl)c1
COc1cc(C(=O)NC(=S)Nc2ccc(N3CCCC3)cc2)cc(OC)c1OC
NC(C1CCCCC1)P(=O)(O)CC(=O)O
NCCn1nc(NCc2cc[n+]([O-])cc2)c2ccccc21
Cc1ccc(Cl)cc1NC(=O)Cn1c(=O)n(-c2ccccc2)c(=O)c2cccnc21
COc1ccc(Cn2c(C)c(C3=NCCN3)c3ccccc32)cc1
CC(C)(C)c1ccc(O)c(C=NNC(=O)CNC(=O)c2cccc(Cl)c2)c1
COC(=O)C1=CN(C)C=C(C(=O)OC)C1c1ccc(OC)cc1
NS(=O)(=O)c1cccc(NC(=O)N(CCN2Cc3ccc([N+](=O)[O-])cc3C2=O)Cc2ccccc2-c2ccccc2)c1
O=C(COc1ccccc1)N1CCN(c2ncccn2)CC1
Cc1ccccc1CNC(=O)c1ccc(NCc2cnn(C)c2)cc1
CCc1ccc(S(=O)(=O)n2c3ccc(F)cc3c3cnc(NCc4nccs4)cc32)cc1
CC(C)(C)C(=O)OCCOCC(O)COc1ccc(C(Cc2ccccc2)c2ccc(Oc3ccccc3)cc2)cc1
Cn1nc(CC(=O)NC(C)C)nc1-c1ccc(N2C(=O)N(CC(=O)O)c3ccc(Cl)cc32)cc1
CCCC(CCC)C(=O)O
COc1ccc(CN2C(=O)c3ccccc3C2=O)c(S(=O)(=O)NCCN2CCOCC2)c1
Cc1cnn(CC2CCCCN2Cc2nnc(CC3CC3)o2)c1
Cc1ccc(N(Cc2ccncc2)C(=S)Nc2ccc(C(N)=O)cc2)nc1
CCOP(=S)(SC(C)CC)N1C(=O)C(C)(CC(=O)O)NC(=O)Nc2c(C)cc(Br)cc21
NC(=O)c1sc2nc(-c3cccs3)cc(C(F)(F)F)c2c1N
C=C(c1ccncc1)C1COC2(CCC(N3CCC(C)(O)CC3)CC2)OO1
Cc1cc(NCC2CCN(C)CC2)n2c(nc3ccccc32)c1C#N
Cc1cc2cc(N3CC(CNC(=O)C(C)C)CC3C(=O)NO)ccc2s1
COc1cccc(F)c1CN1CCC(=C2c3ccc(OS(=O)(=O)C(C)(C)C)cc3OCc3ccccc32)CC1
CC(C)C=CC(C=C(C)C1CCC2C3CCC4CC(O)C(O)CC4(C)C3CCC12C)COC(=O)CCCC1CCCC1
CCc1ncc(CNCc2nnc3n2CCNCC3)o1
CC(C)(C)NC(=O)C(c1cccnc1)N(C(=O)Cn1nc(C(F)(F)F)c2c1CCC2)C1CC1
COc1cc(C2C(C(C)=O)=C(C)Nc3nc(SC)ncc32)cc(OC)c1OC
CC1CCC2C(C)C(OCCc3ccc(Br)cc3)OC3OC4(C)CCC1C23OO4
COC(=O)CCC(=O)NC1CC2CCC(C1)N2C
O=C(NO)c1ccc2c(c1)c(Cc1c(F)cccc1Cl)c(O)n2Cc1ccc(F)c(F)c1
COc1cccc2c(=O)cc(C)[nH]c12
COc1ccc(C(=O)NCC2(N3CCN(CCO)CC3)Cc3ccccc3C2)c(N)c1
COc1ccc(Nc2nc(Nc3c(C)cc(C)cc3C)nc(NC3CCCNC3)n2)cc1
Cc1c(C(=O)Nc2ccc3c(c2)OCCO3)oc2ncccc12
COc1cnc2c(OCc3ccc(F)c(F)c3)cccc2c1
CC1CNC(C)C(=O)N(C)c2nc3ccccc3c(=O)n2-c2n[nH]c3c2C1(C)C=CCC3(C)C
CCC(C)C(=O)Nc1nnc(S(C)(=O)=O)s1
COc1ccccc1C(C)NC(=S)NC(=O)COc1ccc(Cl)cc1
CCCCCCCCc1ccccc1Cc1cc(O)cc2ccccc12
Cn1cc(S(=O)(=O)c2ccc3ccccc3c2)c(-c2ccccc2Cl)n1
CN(CC#CCN(C)S(C)(=O)=O)C1CCC2(C)C(CCC3(C)C2CCC2C4=CCC5(CCCCC5)C12CC(O)C4O)C(C)(C)C3
CC1(n2cc(Cl)nc2NC(=O)N2CCC(N)CC2)CCS(=O)(=O)C1
CC1(C(=O)NS(=O)(=O)c2ccc(-c3ccnn3CC3C4CC5CCCC(C5)C4)c3C2)c2cccn2-c2cccnc21
Cc1ccc(-c2nnc3sc(CC(C)(C)C)nn23)cc1
CNC(=O)c1cc2c(C)nn(-c3cccc(C(F)(F)F)c3)c2cn1
COc1ccc2c(c1)CCC1C2CCC2(C)C(O)CCC12
CNc1nc(-c2noc(CN3CCOCC3)n2)nc2c1CCN(C(C)C)C2
Cc1ccc(-c2cnc(C)c3cc(C)n(C4CCCCC4)c(=O)c23)cc1
CCCCN(CC)C(=O)Oc1ccc2c(C)c(CC(=O)O)c(=O)oc2c1
COc1ccc(OC)c(NC(=O)COC(=O)c2ccccc2)n1
CCCCOc1nc2c(Nc3ccc(OCc4ccccc4F)cc3)ncnc2cc1CN(C)C
COCOc1cc2ncc(C#N)c(Nc3ccc(N4CCNCC4)c(C)c3F)c2cc1NC(=O)COCc1ccccc1C
Clc1ccc(-c2cn(-c3ccccc3)c3ccccc23)cc1
Cn1c(NCc2ccccc2)nc2c1c(=O)c(C(=O)NCc1ccc(Cl)cc1Cl)c(=O)n2C
CS(=O)(=O)CCN1CCN(c2ccc(C(N)=O)cn2)CC1
S=C(NCCCNCc1ccccc1)NC1CCCC1
CCn1c(-c2ccccc2F)csc1=NCCC(=O)NC=Cc1ccc([N+](=O)[O-])cc1
COCCN1CCN(Cc2coc(-c3ccc(C(F)(F)F)cc3)n2)CC1
CC(=O)CSc1nc(=O)c(-c2ccccn2)nc1NC1CCCC1
NC(=O)CCCc1nc(-c2cccnc2)no1
Cc1ccc(NC(=O)C23CCC(C)(C(=O)C2(C)O)C3(C)C)c(C)c1
CCSc1nnc(CCNC(=O)c2ccccc2SCC)o1
O=C(Cn1cccc(NCc2cc(-c3cccs3)cs2)c1=O)NCCC(F)(F)F
CC1(c2ccccc2)CCN(c2cccc(-c3cccc(C(N)=O)c3)n2)C1
CCCN1C(=O)NC(=O)C(=C(C)NCCN2CCc3ccccc3C2)C1=O
O=C(Nc1nnc(S(=O)(=O)N2CCSCC2)s1)c1ccc([N+](=O)[O-])cc1
O=C(O)c1cn(CC(O)Cn2nnc3cc(C(=O)C(F)(F)F)ccc32)c2ccccc2c1=O
CCCCn1c(C)c(C(=O)NN2C(=O)CSC2=S)c(C)c1C
Cc1cc(C(=O)COc2ccc(CC(=O)NC3CCCc4cc(Br)ccc43)cc2)no1
CCCCCC(CC(=O)N1CCCC(C(=O)OC)(C(=O)OCC)C1)C(=O)O
Cc1ccc(CNC(=O)c2cc(-c3ccoc3)nc3ccc([N+](=O)[O-])cc23)s1
OC(c1cccnc1)(c1ccn[nH]1)C1CC1
c1ccc(-c2cc(OCCN3CCCCC3)c3ccccc3n2)cc1
O=C(Nc1ccc(-c2nc(N3CCOCC3)cc(-c3ccc(Cl)cc3)n2)cc1)Nc1c(Cl)cccc1Cl
O=C(O)C(Cc1ccc2c(c1)oc1ccccc12)N(Cc1cnccn1)C(=O)C=Cc1cccs1
C=Cc1oc(=O)oc1C(O)NCc1ccccc1
N#Cc1ccc(OC2COCC2Cc2ccc(F)cc2)cc1
COc1cc(NC(=O)Nc2cccc3ccccc23)cnc1C(=O)NN
COc1ccc(N2CCN(C(=O)C34CC5CC(CC(C5)C3)C4)CC2)cc1
Cc1oc(-c2ccccc2)nc1CCOc1ccc(CCCN(C)C)cc1
O=C(c1cc(COc2ccc3ccccc3c2Cl)on1)NC1CCCCC1
CC1CC2OC(=O)C3(C)C(CCC4=CC(=O)CCC4C3)C2CC1
CC=Cc1ccc(CCC(=O)O)o1
CN(C)C(=O)COC(=O)c1ccc([N+](=O)[O-])o1
O=S(=O)(CCN1CCN(c2ccccc2Cl)CC1)c1c[nH]c2ccccc12
C=C1CC([N+](=O)[O-])=C2SC(=C(C#N)C#N)N2C1c1ccc(Br)cc1
CCN1CCN(C(=O)c2cccc(-n3cnc4cccc(Cl)c4c3=O)c2)CC1
Cc1ccc(N(CC(=O)NC(C)C)C(=O)C=Cc2ccc(Cl)cc2)cc1
CCC(CC)Nc1cc(-c2cncnc2)ccc1N(C)CCO
N#CCSc1ccc(NC2=NCCN2)cc1
CC1CCN(S(=O)(=O)c2cccc3nonc23)CC1
CCCn1c(C(C)(C)C)nc2ccc(CC(C)C(=O)O)cc21
CCc1nc(N2CCN(C(=O)c3ccccc3)CC2)c(C#N)cc1-c1nc2cccnc2s1
Cc1onc(-c2ccccc2Cl)c1C(=O)N=C(N)N
CSCC1CN(Cc2ccc(C(N)=O)cc2)CCN1C(=O)CCc1ccc(Br)s1
Cc1ccccc1C(=O)NC1CCN(Cc2ccccc2)CC1
Cc1[nH]c(C)c(-c2cc(C(=O)N(C)C)sc2C)c(=O)c1N
CCCCN(CCCC)C1C2Cc3c(OC)c(OC)cc(OC)c3C=C(CC(C)C)C1CC2
Cc1csc(N2CCCN(C(=O)COc3ccccc3C)CC2)c1
CCCCCCCCN(C)C(=O)Cc1ccn(-c2ccccc2)c1
C=CCn1c(C)nnc1SCC(=O)NCC(C)C
CC(=CCc1c(OC)cc(OCc2ccccc2)c(OCc2cc(C=Cc3ccc(O)cc3)oc2C(O)CC(=O)O)c1O)C(=O)O
CC(C)(C)OC(=O)N1CCCCCC=CC2CC2(C(=O)NS(=O)(=O)C2CC2)NC(=O)C2CC(O)CC2C(=O)O1
CN1CC(C(=O)N2CCC3(C)c4cccc(O)c4CC2C3(C)C)CC1CC#Cc1ccccc1
NS(=O)(=O)c1ccc(CN2CCCCC2Cn2c(C(F)(F)F)[nH]c3ccccc32)cc1
CN(C)CCOCc1c(C(N)=O)nc2n1N=C(c1ccc(Cl)cc1Cl)C2
CC(C)CC(N)C(=O)NCC1OC(n2ccc(N)nc2=O)C(O)C1O
COc1cccc(-n2cnn3cnc(Nc4ccc(O)cc4)c32)c1
COC(=O)C1CCN(c2cc(Br)ccc2NC(=O)CC(C)C)CC1
CC12CC3CC(C)(CC(=O)C1C)C23
O=C(Nc1ccc(F)cc1)c1cccc2c1C(=O)c1ccccc1-2
COc1ccc(C(=O)C2Sc3ccccc3NC(=S)N2C)cc1
N#Cc1ccc(C(=O)C=CC#N)cc1-c1ccc(S(N)(=O)=O)cc1
CCC1(C(=O)OC)NC(c2ccc(C)cc2)C(C(=O)OCc2ccccc2)C1CC
C#CCOc1ccc(-c2c(C)nn3c(-c4cn[nH]c4)cn(C)c23)c(C)c1
CC(=NNC(=O)c1ccncc1)c1ccc(NC(=O)COc2cccc(C)c2)cc1
c1ccc2cc(OCCCCN3CCC4(CC3)CN(c5cnccn3)CCO5)ccc3cc23
CCn1c(-c2csc(C)c2)n[nH]c1=S
O=C(CNC(=O)c1ccc(-c2[nH]c3ccccc3c2Cc2ccccc2)cc1)NCCC1=CCCCC1
Cn1cc(C2C3C=CCC(CN3)C3C(=O)N(Cc4ccccc4)C(=O)C32)c2ccc(Cl)cc21
Cc1nc2ccccn2c1-c1ccnc(N)n1
O=C(NCc1cc2ccccc2s1)Nc1ccccc1F
CC(C)(C)OC(=O)NC1CCCCC1=O
CCNC(C(=O)NC(Cc1ccsc1)C(=O)NC(CC(C)C)C(=O)NC1CCCN(Cc2ccccc2)C1)C(C)C
COC(C)C(O)Cc1ccc2c(c1)OCO2
COc1cc2[nH]cc(CNCc3ccccc3OC)c2cc1NC(=O)CN1CCC(NCc2coc3ccccc3c2=O)CC1
Cc1cc(NC(CC(C)C)C(=O)NC(C)c2cc(C(F)(F)F)cc(C(F)(F)F)c2)ccc1O
COC(=O)C1=C(c2ccc(O)cc2)CSCC1C(=O)NCCN1CCN(c2ccccc2)CC1
NC(=O)c1cnc(N)nc1Oc1cc(Nc2ccc(-n3c(C(F)F)nc4c(C(F)(F)F)cccc43)cc2)ncn1
Cn1cnc2cc3nc4ccccc4nc3cc21
COc1cccc(Nc2cc(C(F)(F)F)nn2-c2ccccc2)c1
O=C(O)COCC1CC(Oc2ccc(Cl)cc2C(F)(F)F)CCN1
COc1ccc(C=CC(=O)c2ccc(-c3ccc(C#N)cc3O)cc2)c(OC)c1
CNCC(=O)Nc1[nH]nc(-c2ccccn2)c1C
Cc1cc(=O)n(N=Cc2cccs2)c(-c2ccncc2)n1
CN1CC(COC(N)=O)OC(COC(=O)Nc2ccc(Cl)cc2)C1O
COC(=O)N1CCC(n2cc(S(=O)(=O)Cc3ccccc3Cl)c3cc4c(cc32)OCO4)CC1
CCCCC(=O)N(CC)c1nnc(SCC(=O)NC2CCCC2)s1
O=C1C(NS(=O)(=O)c2ccc([N+](=O)[O-])cc2)=Cc2ccccc21
O=C(O)c1cn(COCCO)c2cc(N3CCS(=O)(=O)CC3)c(F)cc2c1=O
CCCSc1nc(N)c2ncn(C3OC(COC(C)=O)C(OC(C)=O)C3OC(C)=O)c2n1
Nc1nccc(Nc2cccc(Oc3ccccc3)c2)n1
CC(=O)NCC1CN(c2ccc(C=CC(=O)O)c(C#N)c2)C(=O)O1
CCCC(Oc1c(OC)ccc2c1OCCN2Cc1ccn(C)n1)C(F)(F)F
CC(C)CC(C=O)NC(=O)C(CO)NS(=O)(=O)N1CCOCC1
O=C(C1CC1)N1CCN(Cc2coc(-c3ccc(C(F)(F)F)cc3)n2)CC1
CC(C)C(NS(=O)(=O)c1ccc(F)cc1)c1cccc(C=C2C=CS(=O)(=O)C2(C)C)c1
CCCCCCCCCCSc1c(C(=O)C2CC2)c2cc(Cl)ccc2n1Cc1ccccc1
CC1CC(COC(=O)Cc2ccccc2)=CC2CCC3(C)C(CCC3C3CCC(=O)C3)C12
CC(C)NC(=O)Oc1ccc2c(-c3ccncc3)cc(=O)oc2c1
CCOC(C)C(=O)OCC(=O)c1ccc(NC(C)=O)cc1
Cc1ccc(S(=O)(=O)Nc2cnn(-c3ccccc3C(F)(F)F)c2)cc1
O=C(O)CC1CCC(C(=O)NCc2ccc3cccnc3c2)CC1
CCc1ccc2[nH]c(=O)c(CN(CCC)CC)cc2c1
O=C(NC1CCCO1)Oc1cc2ccc(=O)oc2cc1Nc1cccc(Cl)c1
CC(=O)Nc1ccc(S(=O)(=O)c2cc(S(=O)(=O)NCC(=O)O)ccc2Cl)cc1
COc1ccc(NS(=O)(=O)c2ccc(NC(=S)NC(=O)CCl)cc2)cc1
CSc1nnc2n(-c3ccccc3OC)c(-c3ccco3)c(-c3ccc(F)cc3)nc12
NC(=O)c1ccc(Nc2c3ccccc3nc3ccccc23)cc1
O=C(c1ccc(Cl)c(Cl)c1)N1CCN2C(=O)c3cccc4c3C12CCN(CC1CCOCC1)C2
CC(=O)c1c(CO)c(Cc2c(F)cccc2F)c(CCC(=O)O)n1C
Cc1[nH]c2[nH]cnc(=O)c2c1C
COC(=O)C1=C(Nc2ccccc2)SC(C)=C(C(=O)OC)C1c1ccccc1
O=C(NCCC1=CCCCC1)c1cn(Cc2cccc(O)c2)c2ccc(NS(=O)(=O)Cc3ccccc3)cc2c1=O
Cc1cc(OCC=NCCNC(C)(F)CCC(=O)O)no1
Cc1cccc(C)c1C(=O)C1CCCN(Cc2ccccc2)C1
N=C(N)NCCCCC1OC(COC(N)=O)C(NC2CCCC2)C(O)C1O
CN(CCc1c[nH]c2ccccc12)C(=O)C=CC=Cc1ccccc1
CCN(CC)C(=O)CSc1nc(=O)n(Cc2ccccc2)c2ccccc12
O=C(NC1CCN(Cc2cc(Br)ccc2OCc2ccc(F)cc2)CC1)c1cc(-c2ccc(Cl)cc2)on1
S=C(NCc1cccnc1)NCc1ccccc1
COc1ccc(CNC(=O)NN(C)C(C)=O)cc1
COc1ccc(Sc2nc3ccccc3n2S(=O)(=O)c2ccccc2F)cc1
CSCCC(N)C(=O)NCCCCNc1c2c(nc3ccccc13)CCCC2
CC(=O)NC(Cc1c[nH]c2ccccc12)C(=O)OCCNC(=O)CCNC(=O)C=CC(=O)C=Cc1cccc(C(F)(F)F)c1
CCc1ccccc1NC(=O)CN(C)C(=O)c1cc(S(=O)(=O)N2CCCCCCC2)ccc1F
NC(=O)c1cccc(C2CCN(S(=O)(=O)c3ccc(F)cc3Cl)CC2)n1
CC(NC(=O)NCC1CCCCC1)C(=O)O
O=C(CN(Cc1cccc(O)c1)C(=O)NCc1ccco1)N1CCOCC1
COc1cc2cc3oc4ccccc4c(=O)c3cc2cc1OC
CCN(CC)S(=O)(=O)N1CCc2c(sc3c2C(=O)N(Cc2ccc(N(C)C)cc2)C3)C1
CC(C)CC(C(=O)NO)N(C)Cc1ccc([N+](=O)[O-])o1
OC1CCC2C(OCc3ccccc3)C3OCC4=CC(OC(c5ccccc5)C5C(O)C(O)CCC45)C(O)(C=O)C3CC12
CCc1ccc2[nH]c(=O)c(C(c3nnnn3Cc3ccco3)N3CCCCC3)cc2c1
CC(Oc1ccc(Cl)cc1Cl)C(=O)NN=Cc1ccc(-c2ccccc2)s1
CC(=O)Nc1nc(C2(NCc3cccnc3)CCC2)no1
CCCCc1noc(-c2ccc(C(C)(C)S(C)(=O)=O)cc2)n1
CC(=NNC(N)=S)c1ccc(NC(=O)Cc2ccc(Cl)cc2Cl)cc1
CCC(C)Cn1nc2c(c1C(CC)C(=O)Nc1ccc(C(F)(F)F)cc1)SCCC2
Cc1nn(C)c(C)c1C1CCC(=O)N1c1ccc(C2CNCCO2)cc1
Cc1cc2c(cc1Cl)CC(NCc1ccncc1)CC2
OCC1OC(n2cnc3c2NC=NCC3O)=CC(OCc2ccccc2)C1
CCn1c2ccccc2n2c3c(c1=O)C1(CCCC3)CCN3CCC=Cc4ccccc4C31CC2
Cc1c(Cc2c(Cl)cccc2Cl)[nH]c(SCC(=O)c2cc3ccccc3oc2=O)nc1=O
CN(Cc1nc(-c2cccc(F)c2)oc1C)S(=O)(=O)c1cc(Br)cc2c1OCO2
CC1(C)CC(=O)c2sc(NC(=O)CN3CCCCC3)nc2C1
CCOC(=O)c1ccc(NC(=O)Cn2nc(-c3cccc(F)c3F)ccc2=O)cc1
CCC(C)C(N)C(=O)NS(=O)(=O)Oc1ccc([N+](=O)[O-])c([N+](=O)[O-])c1
CCOC(=O)C(C)NP(=O)(OCC1OC(CO)OC1n1cnc2c(N)ncnc21)OCC
COc1ccc(C(=O)N2CCc3cc(S(=O)(=O)N4CCCOCC4)ccc32)cc1OC
NCCCc1ccc(C(=O)Nc2nonc2NC(=O)c2ccccc2F)cn1
Clc1ccc(C2Cc3[nH]nc(-c4cccs4)c3CC2)cc1Cl
CCC(Nc1nccc(N(CC2CCCN(S(C)(=O)=O)CC2)C2CCOCC2)n1)C1CC1
O=C(CN(Cc1cccs1)C(c1cccnc1)N1CCN(C(=O)C2CCCC2)CC1)Nc1ccccc1
CC(=O)c1ccc(N2CCCC(COc3cccnc3C3CCCN(C4CCCC4)C3)C2)cc1
CNC(=S)N1CCc2nc(OC(C)C)ncc2C1
O=C1CC(c2ccco2)=C(c2ccccc2)C(=O)N1
Cc1ccc(N(C(=O)CN2C(=S)NC(C)(C)CC2(C)C)Cc2ccco2)cc1C
Cc1ccc(NC(=O)C(C)OC(=O)c2nn(C)c(C)c2Cl)c(Br)c1
COC(=O)CNC(=S)C(C#N)=Cc1ccc(F)cc1
O=C(NC12CC3CC(CC(C3)C1)C2)c1ccccc1OCCCO
O=C(NCCn1cc(SC2CC2)nn1)C1CCCC1
COOC(C)CN1CCCC1CSC(=S)N1CCN(C(=O)c2ccco2)CC1
O=[N+]([O-])c1cc(OCc2ccccc2)cc(NCc2ccco2)c1
Cc1cn2c(-c3cn[nH]c3)cnc2c(Nc2cc(CN3CCCNCC3)ns2)n1
CCSC(=O)C=CC(C)C(O)C(=O)NCCOP(=O)(O)OP(=O)(O)O
CC(C(=O)Nc1ccccc1C(N)=O)N1Cc2ccccc2C1
CC(C)CC1NC(=O)C(Cc2c[nH]c3ccccc23)NC(=O)C(C)C(=O)NC(C)C(=O)O1
Cc1[nH]c2ccccc2c1C=NNC(=O)c1cccc(O)c1
CC(=O)Nc1ccc(NC(=O)COC(=O)C=Cc2ccc(C)o2)cc1
CC(C)NC(=O)c1nn(-c2ccccn2)c2c1CCc1c(-c3ccncc3)n[nH]c1-2
Cc1cc(CN)cc2[nH]c(-c3c(NCC(O)c4cccnc4)cc[nH]c3=O)nc12
Cn1cnnc1SCC(=O)Nc1ccc(Cl)c(SC(F)F)c1
CC1Cn2c(C(=O)c3ccccc3)cc(-c3ccc4c(c3)OCO4)c2C1=O
Cc1cccc(N2CC(C(=N)NC3CCCCC3)(c3ccccc3)CC2=O)c1
CCOC(=O)N1CCN(C(=O)C(CCC(=O)O)NC(=O)c2cc(N3CCC(N(C)C3)C3CCCCC3)cc(-c3nc(C(C)C)no3)n2)CC1
N#CCCN(C(=Nc1ccc(F)cn1)c1ccc(I)cc1)c1ccccc1
N#Cc1ccc(NC(=O)c2ccc(CS(=O)c3ccc(F)cc3)o2)cc1
CCn1ccc(C(=O)OCC(=O)NC(C)(C)C)n1
CS(=O)(=O)c1ccc2nc(N3CCN(c4ncnc5scc(-c6ccc(Cl)cc6)c5c4)CC3)c(-c3ccccc3)sc2c1
Cc1cc(N2C3CCC2CC(N(C)C(=O)Nc2ccc(F)cc2)C3)n2ncnc2n1
CCCCCCCCCCCCCCCC1CCN(CCCC)CC1
N#Cc1c(-c2ccccc2)c(C#N)c2nc3ccccc3n2c1N1CCCCCC1
C=C(c1ccc2oc3ccccc3c2c1)C1CCC2(CC1)CN(C)CC2OCC(F)(F)F
O=C(NCCCn1ccnc1)c1noc2c1CCCC2
CCC(=O)NC1CCN(C(=O)Cn2nc(C(F)(F)F)c3c2CCCC3)CC1
Cc1cc(C)c(NC(=O)Cn2nnc(C(=O)NCc3ccccc3F)c2N)c(C)c1
Cc1nn(Cc2ccc(NC(=O)C(O)(Cn3cncn3)c3ccc(F)cc3F)cc2)c(C)c1Cl
N#Cc1ccc(C2(O)CCS(=O)(=O)CC2(N)Cc2cccs2)cc1
NC1(CS(=O)(=O)c2ccc(OCc3ccccc3)cc2)CCN(C(=O)CCCNC(=O)c2ccccc2)CC1
CCCCCCCCn1cc(CN2CCC3(CC2)OCc2ccccc23)c2cc(F)ccc21
CCOC(=O)N1CCN(CC#N)CC1
CC(C)CC1NC(=O)C(Cc2c[nH]c3ccccc23)NC(=O)C1C
Cc1ccc(OCC(=O)N2CCCC(=O)C2)cc1
O=C(O)CCC(NCc1ccccc1F)C(=O)N1CCC(c2ccccc2)NC1=O
COCCn1c(N)c(Cc2ccccc2)c(=O)[nH]c1=O
Cc1cccc(O)c1C(=O)NN=CC1=C(C(=O)O)CSC1
NCCCn1c2c3ccc(F)cc3nc-2cc2ccccc21
Cc1nc(COc2ccc(S(=O)(=O)N3CCC(C)CC3)cc2)co1
CCOc1cccc(Cc2nc3ccccc3n2Cc2cccc(OC)c2)c1
CC(=O)C1CCC2C3CC(=O)C4CC(O)CCC4(C)C3CCC12C
COc1ccc(NS(=O)(=O)c2cccc(C(=O)NNC(=O)Cn3cnc4sc5ccccc5c4c3=O)c2)cc1
O=C1CC(c2ccc(CCN3CCC(Cn4c(C(F)(F)F)nc5ccccc54)CC3)cc2)CCN1
CCCc1cc(-c2ccc(O)c(OC)c2)ccc1O
CC(C)Cn1cnc2c(NCCNC(=O)Cc3ccc(Br)cc3)ncnc21
Cn1cc(S(=O)(=O)NC2COc3ccccc3C2)c(C(F)(F)F)n1
CCC(CO)Nc1cc(NCCn2ccnc2)c2cc(F)ccc2n1
O=C1NCOC2CN(Cc3nnc(C4CC4)o3)CC21
COc1cc2nc(N3CCC(CNS(=O)(=O)c4ccc(Br)cc4)CC3)n(CC(=O)N(C)C)c2cc1OC
CCCCNC(=O)COn1nnc2ccccc21
COc1ccc(C=C(C#N)C(=O)NCCCN2CCOCC2)cc1
Cn1cc(CC#N)cc1-c1cc2ccccc2[nH]c1=O
NS(=O)(=O)c1ccc2nc(-c3nc4ccc([N+](=O)[O-])cc4n3O)sc2c1
CCN(CC)CCNc1ccc2nonc2c1[N+](=O)[O-]
Cc1csc(-c2noc(CNC(=O)C3CCC2)n3)n1
CCOc1ccccc1CNC(=O)c1cc(C)oc1-c1ccccc1
O=C(Cc1n[nH]c2ccccc12)Nc1nccs1
O=C(Cc1cccs1)N1CCc2c(oc3ccccc23)C1c1cccc(F)c1
CN(Cc1cn2c(n1)CN(CC1CCC(NC(=O)c3ccc4ccccc4c3)CC1)CC2)CC1CCOCC1
Cc1ccc(C=CC(=O)c2ccc(-c3cc(Cl)ccc3Cl)o2)cc1
NC(=O)c1ccc(NC2=NCCCS2)cc1
CC(CCNS(=O)(=O)c1ccc(Br)cc1)=NNc1ccccc1F
O=C(CNc1ccccc1)NC(Cc1ccccc1)C(=O)NC(CC1CCCCC1)C(=O)NCCc1ccccn1
COc1ccc(C(=O)NCC(=O)Nc2cc(C)n(C(C)(C)C)n2)cc1
COc1ccccc1CNC(=O)C1=Cc2cc3c(cc2C1c1cc2cc(OC)c(OC)cc2[nH]1)OCO3
CCC(=O)OC1CC2C(C)(C)C(=O)C=CC2(C)C2CC(O)C(C)(C)OC12
NS(=O)(=O)c1cccc(NC(c2ccccc2)c2ccccc2)c1
O=C(O)Cc1ccccc1NC(=O)C1CC(=O)N(c2ccc(C(C)(C)C)cc2)C1
CCOC(=O)C1C(=O)CC(=O)CC1c1ccccc1
CN(C)c1ccc(-c2noc(C3CCN(C(=O)OC(CO)c4ccccc4C(F)(F)F)CC3)n2)cc1
Nc1n[nH]c2cc(-c3ccsc3)ccc12
CC(C)CC(NC(=O)C(CCCNC(=N)N)NC(=O)c1ccc2ccccc2n1)C(N)=O
O=C(C(=O)N1CC=CC1)N1Cc2ccccc2CC1C(=O)N(Cc1ccccc1)c1ccccc1
Cc1ccccc1CCNc1nc(Cl)nc2nc(N)c(C(=O)NCCCN3CCCCC3)cc12
CC(C)CC(CO)NC(=O)CCc1nc(-c2cccnc2)no1
O=C(c1ccc(Br)cc1NCc1cccnc1)N1CCN(c2nccs2)CC1
Nc1nc(N)c2c(n1)CCc1ccccc1-2
Cc1sc(NCCc2ccccc2)c([N+](=O)[O-])c1-c1ccccc1
CCn1c(=N)sc2cc(C(=O)NC3CCC(C)CC3)ccc21
C=CCN1C2CCC1CC(O)(c1cccc(C=Cc3cccs3)c1)C2
O=C(CN1C(=O)c2cccc(NS(=O)(=O)c3ccccc3)c2C1=O)Nc1ccc(N2C(=O)C3C4C=C5CC(C4)CC3C5(O)C2)cc1
Cc1ccccc1N1CCN(c2ncnc3c2nc2n3CCCCC2)CC1
C1=C(c2ccc3c(c2)OCO3)C(O)CC1
COCCOc1ccc(C=CC(=O)c2ccc3ccnn3c2)cc1
O=C(NCC1CCCO1)c1ccc(NC2=NC3CS(=O)(=O)CC3S2)cc1
Cc1ccc(S(=O)(=O)N2CC3CCCN4CCCC(C3CCC(=O)O)C24)cc1C
Nc1nc(=O)c(I)c(-c2ccccc2Nc2cccnc2)[nH]1
CC(C)(C)C(=O)Oc1cc2c(cc1OCC(=O)NCc1ccco1)C(=O)CCC2
CCCc1cccc(CC)c1NC(=O)c1ccc(NC(=O)c2ccc(C(C)=O)cc2)cc1
CN(CCOc1ccccc1)c1ccc(CNc2ccnc3cc(Cl)ccc23)c2ccccc12
CCOC(=O)N1C2CCC1CC(OCc1ccc3c(c1)OCO3)C2
NC(=O)c1cnoc1-c1ccncc1OCC1CCOCC1
COC(=O)NCC(=O)N(C)c1cnc(Oc2ccc3c(c2)CCC3c2cccc(F)c2)nn1
O=c1cc(-c2cccs2)occ1CCCCCC1SCC(NCc2ccc(C(F)(F)P(=O)(O)O)cc2)(OCc2ccccc2)C(=O)N1
O=C(O)CC(O)C(CS)CO
O=C(Cn1cc(Cc2cncnc2)c(=O)nc1Sc1ccccc1)N1CCCCCC1
Cc1ccc2c(c1)cc(C(C)C)n2Cc1ccccc1
Cc1nc(SCC(=O)NC(=O)NC2CCCCC2)c(C#N)c(C#N)c1C
COC(=O)c1cc(NS(=O)(=O)c2ccc([N+](=O)[O-])cc2)ccc1OC
COc1ccc(Br)cc1CN(C)CC(=O)Nc1[nH]nc2nc(C)cc(=O)c12
CN1CCN(C(CNC(=O)c2ccc[nH]2)c2cccnc2)CC1
O=C(O)COc1c(C=Cc2ccc(F)cc2)cccc1O
C1CCCCN2CCC3(CC1)NCC=CC32
COc1ccc(OC)c(C=Nn2c(COc3ccccc3)n[nH]c2=S)c1
COc1cccc2c1OC(c1ccccc1)C1c3cccc(O)c3OC21c1ccc(C)cc1
COC1(NC(=O)c2ccc(OC3CCN(Cc4ccccc4)CC3)cc2)CCOCC1
CC#CCn1c(N2CCNC(=O)C2)nc2c1c(=O)n(Cc1cccc(-c3cccc(C)c3)c1)c(=O)n2C
CN(C)C(=O)Cc1ccc(Nc2c3ccc(F)cc3nc3ccc(OCCOC4OCC(O)C(O)C4O)cc23)cc1
N#Cc1sc(-c2ccccc2)cc1NN=Nc1ccccc1
CCCNC(=O)c1c(C)oc2ncnc(N3CCCC3)c12
COc1ccccc1NC(=S)NN=Cc1ccco1
CCCCNC(=O)C1(C)CCCN(c2ncc(C(=O)NCCOC)s2)C1
CN(C)CC1C(=O)N(C)c2ccccc2C1=O
CC(NC(=O)CN1CC(=O)N(Cc2ccccc2)C(CCOCc2ccccc2)C1=O)S(=O)(=O)CC(C)C
Nc1nc2nonc2nc1NCC1CCNCC1
COc1ccc2nc(C)cc(N3CCN(C(=O)c4ccccc4)CC3)c2c1
CCC(C)C(N)CN(C(=O)C1CC1)C(C)C
Cc1ccc(NC(=O)C2CCN(S(=O)(=O)c3cc(Cl)ccc3Cl)CC2)nc1
Cc1ccc(C)c(CN2C(=O)CCC2Sc2cc(C)ccc2Cl)c1
Cc1ccc(S(=O)(=O)NNC(=O)CCCC(=O)OC(C)C(=O)c2ccccc2)cc1
COc1cc2[nH]c3c(c2cc1S(=O)(=O)c1cccc(C)c1)c1cc(C(=O)O)ccc1n3C
O=C(NCCN1CCCOC1=S)c1cc(Cl)ccc1O
Cc1c(CCCCCCO)c2c3c(oc2c1C)CCCC3
N#Cc1nc(-c2ccccc2)oc1N1CCC1
CC(C)(C)OC(=O)N(Cc1ccccc1)c1ccc(Cl)cc1C(=O)O
Brc1ccc2ncnc(N3CCN(Cc4cccc(Cl)c4)CC3)c2c1
COc1ccc2[nH]c(C)c(-c3ccc4c(c3)C(C)(C)C(=O)N4)c2c1
CCOc1ccc(CCNC(=O)C2CCN(S(=O)(=O)N(C)C)CC2)cc1OCC
CCn1cc(CNC(C)CCc2ccc(Cl)cc2)c(C)n1
NC(=O)c1cn2c(=O)cc(Nc3ccc(I)cc3)cc2c(N)n1
CCOC(=O)c1cnn(C)c1NC(=O)c1ccc(OC)cc1
O=C(NC(=O)c1ccc(F)cc1)c1cnn2ccc(N3CCC(c4ccccc4)C3)nc12
COc1cc(C=CC(=O)OCCc2ccc3ccccc3c2)cc(OC)c1OC
CN(C)CCn1nc(CC(C)(C)C)c2nc3ncccc3nc21
CC(=NNC(=O)c1ccccc1F)c1ccccn1
O=C(OCc1c[nH]cn1)c1cc2cc(Cl)ccc2oc1=O
CCCOc1ccc(NC(=O)C(C)NC(=O)Cn2c(=O)n(Cc3cccc(Br)c3)c3ccccc32)cc1
Cc1c[nH]c2ncnc(N3CCN(c4cc(OCCCN5CCOCC5)ccc4Cl)C3)c12
Cc1cc(-c2cn[nH]c2)nn1-c1cc(N)nc(SC2CCCC2)n1
CC(C)c1ccc(-c2nc(Cn3c(C)cc4c(cnn4C)c3)co2)cc1
CC1=NN(c2nc3c(c(O)c2=S)CCCC3)C(C)CC1
O=C(NCCNCC1COC(c2ccc(Cl)cc2)C1)c1ccc(C(F)(F)F)cc1
O=C(Nc1cccc2[nH]c(=O)[nH]c12)c1ccc2c(c1)OCO2
CC(=O)NC(C)c1ccc(OC2CN(c3ncc(CC(=O)N4CCOCC4)s3)C2)cc1
CCCCC(N)C(=O)Nc1ccc(Cl)c(NC(=O)c2ccc(CN3CCC(N(C)C)CC3)cc2)c1
Cc1ccc(OCC(=O)OC(C)C(=O)N2CCN(c3ccc(F)cc3)CC2)cc1C
O=S(=O)(c1cn(C2CC(C(F)(F)F)C(O)(C(F)(F)F)C3OCC(O)(C(F)(F)F)C(F)(F)C3F)c2C(F)(F)F)nn1
COc1cc2sc3c(c2cn1)C(O)CCC3(C)C
Cn1c(=O)c2c(ncn2CN2CCC(C(=O)NCC3CCCO3)CC2)n(C)c1=O
Cc1cc(C)c(-n2nnnc2C(O)c2cccc(Cl)c2Cl)c(C)c1Cl
COC(=O)c1ccc(CC(C)C)cc1
O=C(c1ccc2c(c1)N(CCc1ccccc1)C(=O)c1ccccc1S2=O)N1CCCCCC1
Cc1[nH]n(-c2ccccc2)c(=O)c1C1C(c2cccc([N+](=O)[O-])c2)=C(C(=O)Nc2nnc(C)s2)C(C(=O)NCc2ccccc2)=C1C
O=C(O)C(F)(F)c1ccc(C(=O)c2ccccc2)cc1
CCC(=O)NNC(=O)Cc1cn(C)nn1
CCN(CC)CCNC(=O)C1CN(Cc2ccsc2)CCN1C(=O)Cc1ccc(Cl)cc1
Cc1ccc(CNC(=O)N2CCN(C(=O)c3ncc(Cc4ccccc4Br)s3)CC2)c(Cl)c1
C=C1C(=O)OC2C=C(C)CCC=C(C)CCC=C(C)CCC(=O)C21
Cn1c(N)c2nc(N)n3nc(-c4ccco4)nc3c2c1=O
CCN(CC)C(=O)CSc1nc2sccc2c(=O)n1-c1cccc(OC)c1
O=[N+]([O-])c1ccc(OCc2cc(-c3ccc(Cl)cc3)cs2)cc1
COc1ccc(C(N)CO)cc1-c1ccc(CN2CCN(C)CC2)c(C)c1
Cc1ccc(C2CC(c3ccccc3)=NN2C(=O)c2ccco2)cc1
C=CCCNC(=S)NN=C1C(=O)Nc2ccccc21
CC(O)(c1cccc(Cl)c1)c1nc(-c2cccc(C(=O)N3CCN(C(=O)OC(C)(C)C)CC3)c2)cs1
CC(C)N(C(=O)C(c1ccncc1)c1ccco1)N(C(=O)C(C)(C)C)c1ccc(-c2cccnc2)cc1
CCOC(=O)CCC1C2CCC(N2CC)C2=C1C(=O)OC2(C)C(CC=C(C)C)C(C)(C)O
Cc1ccc(Cn2c(C)c3c(n2)-c2ccccc2OC3)cc1
CC(NC(=O)C1CCC(=O)N1Cc1ccc(Cl)cc1)c1ccccc1
COc1ccc(-c2nc3cccnc3[nH]2)cc1OC
CC1CCCCCCC(=O)OC(CCCCC=CCCCC(=O)O)C(=O)OCC(C)C(OC2OC(C)CC(N(C)C)C2O)C(C)C(O)C1
C=C(C)C1CCC2(C(=O)O)CCC3(C)C(CCC4C5(C)CCC(OC(=O)c6ccccc6)C(C)(CO)C5CCC43C)C12
CC(NC(=O)COC(=O)COc1ccc(-n2cncn2)cc1)c1ccccc1
Cc1ncccc1C(=O)N(C)CC(=O)Nc1ccc(N2CCCCC2)cc1
CN1CCN(C(=O)c2cc(F)c(F)cc2OC2CCN(c3cnccn3)CC2)CC1
CCOC(=O)CN1C(=N)N(Cc2c[nH]c3ccccc23)C(C(N)=O)C1c1ccc(Cl)cc1
CCN(CC)CCCC(C)N=c1cc2n(-c3ccc(Cl)cc3)c3ccccc3nc-2cc1Nc1ccc(Cl)cc1
CCN(C)C(=O)C1(C(=O)O)CC1c1ccc(-c2ccc(C)cc2)cc1
COc1cccc(-c2nc3oc(=S)sc3[nH]2)c1
N#Cc1ccc2oc(SCc3ccc(C(=O)O)cc3)nc2c1
COc1cc2c(cc1OC)CN(CCCCN1C(=O)CCC(=O)C1C(C)(C)Cc1ccc3oc4ccccc4c3n1)CC2
CCCCNCC(=O)Nc1cccc(C(=O)c2c(NC(=O)N3CCN(c4ccc(OC)cc4)CC3)c(C)n2-c2cccc(C)c2)c1
CCNC(=O)CNC(=O)CN(c1nc(-c2ccc(C)cc2)cs1)c1ccccc1
CC1CN(C(C)CO)C(=O)c2cccc(NC(=O)C3CCCO3)c2N(C)C1
O=C(Nc1nnc(SCc2cc(=O)n3nsnc3s2)s1)C1CCC2C3Cc4ccc(O)c5c4C2(CCN3CC2CC2)C1O5
CCOc1ncc(NC(=O)CCS(=O)(=O)c2ccc3c(c2)NC(=O)CCO3)c(C)c1Cl
c1nc(-c2cn[nH]c2)cc2[nH]c(-c3ccc(CN4CCC(c5ccccc5)C4)nc3)cc12
COc1ccc(CNC(=O)C2=C(C)C(C)=CC(=O)CC34CCC(C)C(C)C2C5=CCC2C33NC4CC(C)C23C)cc1
CCCNC(=O)C1(c2ccccc2)CC1CN
O=C(CCn1c(=O)oc2cc(Cl)ccc21)NN=C1c2ccccc2CCC1=O
O=c1nc(C2CCN(S(=O)(=O)c3ccc4ccccc4c3)CC2)[nH]c2c1CCC2
CN(C)C1CCc2cc(O)c(O)cc2C1
COc1cccc2cc(-c3nc4cccc(C(=O)NCCN(C)C)c4[nH]3)oc12
COc1ccc2c(NN3CCNCC3)cc(=O)oc2c1
Cc1c2c(=O)c(c(C)n3nc(C)c4c(O)cccc4c32)n(-c2ccccc2)c1C
COc1cc2c(cc1OC)C1=NN(C(=O)Nc3ccccc3C)C(c3ccc([N+](=O)[O-])cc3)C1CC2
COc1ccc(C2=C3OCC2C(c2ccc(OC)c(OC)c2)O3)cc1
O=C(NC1CCC2(CC1)CCN(Cc1nccs1)CC2)C1CCC1
NCCCC1(O)CC(c2nc3ccccc3s2)(CC(=O)O)CCC1Nc1ccccc1
CC1CN(C(C)CO)C(=O)CCn2cc(c3ccccc32)C(=O)NC(Cc2ccc(F)c(F)c2)C(=O)N1c1noc(=O)[nH]1
COc1ccc(OC)c(S(=O)(=O)N2CCN(C(=O)c3csc(C)n3)CC2)c1
CC(C)(C(=O)OCC1(CO)CN(Cc2cccnc2)CC1)c1ccc(Cl)cc1
CC(C)(C)c1ccc(CCC(=O)N2CCCC(Nc3ccc4c(c3)OCO4)C2)cc1
COc1cc2c(Nc3nnc(-c4ccco4)c4ccccc34)ncnc2cc1OCCC1CCCN(C)C1
COc1c(-c2csc(N)n2)cc(-c2ccccn2)c(CO)c1C(C)C
O=C(NCc1cccc2ccccc12)N1CCNC1=S
c1ccc2c(c1)-c1ccccc1O2
CCOc1ccc(-n2c(C)cc(C=NNC(N)=S)c2C)cc1
O=C(NC1OC(CO)C(O)C(O)C1O)C(O)(c1ccccc1)C1CCCCC1
[O-][N+]12CCC=C1OCC#CCCCCCCC2
Cn1nc(C(C)(C)C)cc1C(=O)N1CCCc2ccccc21
CCSc1nc(NCCO)c(SC)c2c1CCOC2
CNc1cccc(NC(=O)c2ccc(Cn3ccccc3=O)cc2)n1
CCC1CN(C(=O)c2ccc(O)cc2)CCN1C(=O)c1cc(F)cc(C)c1
CCOC(=O)C1=C(C)OC(SC)NC1c1cccc2c1C(=O)c1ccccc1C2=O
C=CCn1c(N)c(C(=O)NC)c2c1-c1nc(Nc3cccc(O)c3)ncc1CC2
CCCCCCCCC(=O)NC(Cc1ccccc1)C(=O)O
C1=C(c2cccs2)CCC(N2CCN(c3ncccn3)CC2)C1
CCC(=O)c1cnn(-c2ccc(NC(=O)c3c(F)cccc3F)cc2N2CCCN(C3CCCC3)CC2)c1C
Cc1ccc(C(=O)OCc2ccc(C(=O)Nc3ccc4c(c3)OCO4)cc2)c(C)c1
CSc1ccccc1NC(=O)CSCCC(=O)O
Cc1ccoc1C(=O)Nc1ccc(C2CNCCO2)cc1
COc1ccc(NC(=S)N2CCN(C(C)=O)CC2)cc1
NC(=O)c1cc(S(=O)(=O)Nc2ccccn2)ccc1N1CCN(C2CCC2)CC1
CC(C)C(CO)NCC(O)Cn1c(O)nc2ccccc2c1=O
COc1cccc2c1CCC1CN(C2)Cn2c(-c3cncs3)cnc21
C=CCn1c(SCC(=O)NCCCC)nc2sc(C)c(C)c2c1=O
NC(=S)c1cccc2[nH]c(C(=O)NCC(=O)N3CCN(C(=O)Nc4cnccn4)CC3)cc12
CCNC(=O)COc1ccc(C=C2C(=O)Nc3ccc(Cl)cc32)cc1
CN(Cc1c[nH][nH]c1=O)Cc1ccccc1
CC(=O)NC(CCCNC(=N)N)C(=O)NC(CNC(=O)C(N)Cc1ccc(O)cc1)C(=O)N1CCCC1C(=O)CC(C)C
Cc1cccc(N2CCN(C(CNC(=O)c3cc(C4CC4)n4nc(-c5ccccc5C)cc4c3)C(C)C)CC2C)c1
COc1ccc(N(CC(=O)Nc2ccc3c(c2)OCCO3)CC(=O)Nc2nc(-c3ccc(Cl)cc3)cs2)cc1
CC(=O)NC(CSCc1ccccc1Cl)C(=O)Oc1ccccc1Br
Cn1c(SCC(=O)c2cccnc2)nnc1-c1ccc(F)cc1
COC(=O)c1ccccc1N1CCN(CCCCCNC(=O)c2ccccc2OCc2ccc(Cl)cc2)CC1
Cc1cc(NC(=O)c2cccc3cccnc23)ccc1-c1nc2cc(C(=O)NCC(C)(C)C)cnc2[nH]1
NC1CN(Cc2ccncc2Br)CC1C1CC1
N#Cc1ccc2cnc(Nc3cc(Cl)cc(Cl)c3)nc2c1
N#Cc1ccc(C(=O)NC2CCN(Cc3ccccc3)CC2)cc1
Cc1cc(C(=O)N(C)CC(=O)NC(C)c2ccc(F)cc2)ccc1[N+](=O)[O-]
Nc1nc2cc3nc(N)nc(N)c3s2nc1-c1ccccc1
CON=C(C#N)c1ccc2ncnc(Nc3cccc(Cl)c3F)c2c1
CCC(C)NC(=O)C(NC(=O)c1c(F)ccc(OC)c1OC)c1ccccc1
COc1ccccc1C(=NNc1ccc(Cl)cc1)NS(=O)(=O)c1cc(Br)cc(Br)c1O
O=C(O)c1ccc2c(c1)C(n1ccc(C(F)(F)F)n1)C(c1ccsc1)O2
N#Cc1ccc2[nH]cc(CNCCCNc3ccnc4ccc(Cl)cc34)c2c1
CCOc1cc(Br)c2cc(-c3cccc(-n4cccn4)c3)cnc2c1
Cc1ccc2c(c1)-n1c(nnc1C1CCCCC1)OCO2
Cc1ccc(-c2ccc(C3C4CCCN(CC5CCCCC5)C4)c3cc2O)cc1
NC(=NCCc1c[nH]c2ccccc12)c1ccsc1
CC1(C)C(=O)Nc2ccc(C#CC3(c4ccc(Cl)cc4)CCCC3)cc21
Cc1ccc2c(C)cc(=O)oc2c1C1=CCN(C)CC1
CS(=O)(=O)N(Cc1ccc(-c2ccccc2-c2n[nH]c(=O)o2)cc1)CC(O)(Cn1cncn1)c1ccc(F)cc1F
CC1CCC(NC2CCc3c(Nc4ccc(Cl)cc4Cl)cccc32)CC1
O=C1Nc2cc(C(F)(F)F)ccc2N2CCN(CC3CCCO3)CC12
O=C(C1CCCCC1)N1CCC(CNc2ncnc3c(C(F)(F)F)cccc23)CC1
CCN(CC)CCCOc1ccc(C2NCCN(CCC#N)C2=O)cc1
CS(=O)(=O)N1CCCC(c2cc(F)ccc2F)C(NC(=O)C2CCC(=O)N2)C1
CC(C)NC(=O)CNn1cnc2ccccc2c1=O
CC(=O)OC1C(C)C23OC(CC1C2C)C(C)=CC(=O)C1C(OC1=O)C1C(CC3OC(C)=O)C1(C)C
CC12CCC(C(N)(C(=O)O)C3CCCCC3)C1CCC2=O
O=c1cc(N2CCOCC2)oc2cc(Oc3cc(-c4ccc(Cl)c(Cl)c4)n[nH]3)ccc12
O=[N+]([O-])c1cccc(Nc2nsc3ccccc23)c1
O=C(Cc1ccccc1Cl)NCC(=O)NCCCc1ccccc1
O=c1c2ccccc2n(Cc2ccc3ccccc3c2)c2nccc(OCC3CCCCC3)c12
NC(=O)c1cccc2c(NCc3ccc4ccccc4c3)ncnc12
Cc1ccsc1C(=O)Nc1ccc(N2CCN(CC(F)(F)F)CC2)cc1F
COc1cccc2c1c(NS(=O)(=O)c1ccc(Cl)cc1)c(Cc1ccccc1)n2CCCCN1CCOCC1
CCCCCCCCc1cc(CCCCCC(O)CCCC(=O)O)no1
CC(C)N(CC1OC(n2cnc3c(N)ncnc32)C(O)C1O)C(C)C
CCCCCCCS(=O)C=C(O)CCCCl
CCOC(=O)C1=C(C)NC(C)=C(C(=O)OC2CCCC2)C1c1cc2ccc(OC)cc2cc1O
CC(NC(=O)Nc1cc(C(F)(F)F)cc(C(F)(F)F)c1)C(C)C
COc1cccc(CN2CCCc3cc(O)c(O)cc3C2)c1
Cc1cc(C)nc(OC(=NC2CCCCC2)N2CCN(c3ccccc3F)CC2)n1
c1ccc(Cn2nnnc2CC2CCN(c3ncccn3)CC2)cc1
N#CCCC(=O)NCC1CN(c2ccc(N3CCN(Cc4cccc(C#N)c4)CC3)cc2)C(=O)O1
Cc1ccc(C(=O)NCCC(N)=O)c2ncc(-c3cncc(Cl)c3)cc12
NC(=O)c1c[nH]c2ccc(C(=O)Nc3ccc(N4CC(F)C(F)(F)C4)cn3)cc2c1=O
O=C(Nc1occ2c1CCOC2=O)c1ccco1
COc1ccc(Nc2nnc(SCC(=O)NC(C)C)s2)cc1
N#Cc1cccc(-c2nnc3sc(C4=CCC5CCCC5C4)nn23)c1
Cc1ccc(N2C(=O)C=CC2c2ccc([N+](=O)[O-])s2)cc1
Cc1cc(C(=O)Nc2ccccc2)no1
CC(=O)OCC1OC(Oc2ccc(C)cc2Cc2ccc(OCC(=O)O)cc2)C(OC(=O)C=Cc2ccccc2)C(OC(C)C)C1OC(C)=O
CCc1[nH]c2ccccc2c1CCNCCCNc1c2ccccc2[n+](C)c2ccccc12
CNC1CCN(c2cc3c(cc2F)c(=O)c(C(=O)O)cn3-c2ccc(F)cc2F)C1
CC(=O)c1cnc2cc(C(=O)NCCc3ccc(Cl)cc3Cl)cnc2c1N
N#Cc1ccc(N2CCOC3CCOC4OCCCC43)nc2c1
COc1ccc(C(=O)COC(=O)c2ccc(F)cc2)c(OC)c1
COc1ccc(C(=O)CCc2c(C)nc(N3CCCCC3)nc2N(C)C)cc1
COC(=O)CC1CN(C(C[N-]=O)C(=O)C(NC(=O)C(NC(=O)c2ccc(-c3c[nH]c4ccccc34)cc2)C(C)C)C(C)C)CN(C)C1=O
CCCn1ncc(C2CN3CCC2CC3)c1C(=O)NCc1ccco1
CCOCCOc1cccc(OCCn2c3cncnc3c3ccccc32)c1OC
O=S(=O)(c1ccccc1)C(O)c1ccc(-c2ccccc2)s1
CCn1cc(C(=O)NCCCN2CCN(c3cccc(Cl)c3)CC2)c(=O)c2cc(S(=O)(=O)N(C)C)ccc21
O=C(Nc1ccc(CCNCC(O)c2ccc(O)c(CO)c2)cc1)NO
Cc1nc(C)n(Cc2ccc(C(=O)NCCc3cc(C)no3)cc2)n1
O=C(NCCc1ccccc1)c1cccc2c1C(=O)CC2
COc1cccc(-c2cc(C(C)(C)C)sn2)c1NC(=O)c1ccco1
CNC(=S)C1(c2cccnc2)CCCCC1C
Cc1cc2c(NC(=O)C3CC3)c(-c3ccccc3)c(=O)oc2cn1
COC1CN(CC2CCC2)C(C)CN1C(=O)C(=O)C(C=O)c1ccccc1
OC1(c2ccc3ccccc3c2)CCCN(CC(O)c2ccc(Cl)cc2)CC1
Cc1nc(CN2CCCCC(NS(C)(=O)=O)C2)no1
CON=C(C(=O)NC1C(=O)N2C(C(=O)O)=C(Cl)CSC12)S(=O)c1ccccc1
Cc1cnc(NC(=O)CCCNC(=O)C2CCC3C2CC=C3CCNC(=O)c2cccc(F)c2)s1
CCOc1c2ncnc(Nc3cc(NC(=O)C(F)(F)F)ccc3F)c2cc(OC)c1Nc1cnc2nc(N)nc(N)c2n1
Cc1cc(C(=O)NC2CCN(CC(=O)Nc3ccccc3F)CC2)nn1Cc1ccccc1
CCNC(=O)Nc1nc2cc(-c3ccccc3OC)ccc2o1
CCCC(=O)NNC(=O)c1ccc2cc(O)ccc2c1
C=CC1(C)CC(=O)C2(O)C(C)(O1)C(O)C(OC(=O)C(C)CCCCc1ccccc1)C1C(C)(C)CCC(OC(=O)CC)C12C
Cc1nn2c(=O)n(CC(=O)NN=Cc3ccccc3Cl)sc(=O)c2c1C
Clc1cc(-c2ccc(Cn3cc4ccncc4n3)cc2)ccc1CN1CCCC1
O=C(CCS(=O)(=O)c1cccc2nsnc12)NCc1ccccc1
CC(C)c1cccc(NC(=O)c2ccccc2NC(=O)CCNc2nccnc2N)c1
CCCC[n+]1c(C=Cc2cccnc2)sc2ccccc21
c1nc(N2CC3CCN(CC4CC4)CC3O2)cc2c1ncn2CCCOc1ccc(-c2ccsc2)cc1
OC(CN(CCOc1ccccc1)Cc1ccccc1)C(F)(F)F
CC(C)(C)OC(=O)NC1Cc2ccccc2CN1C(=O)NC(Cc1ccccc1)C(=O)N(CC#N)CC(=O)OC(C)(C)C
CN1CCC(n2nc(C(F)(F)F)c(NC(=O)c3ccccc3)n2)CC1
CCOC(=O)c1cc2c3ccccc3[nH]c(=O)n2n1
O=C(NCCN=Cc1c[nH]c2ccccc12)c1ccc2ccccc2c1
CC(=NNc1ccc([N+](=O)[O-])cc1[N+](=O)[O-])c1ccc(N(C)C)cc1
O=C(NCCN1CCOCC1)c1cnn2c(C(F)F)cc(C3CC3)nc12
Cc1ccccc1COCCOCCN1CCC2(CC1)Cc1c(OCOCCO)cccc1OC2
CC(C)CCCC(C)C1CCC2C3CCC4Cc5oc(CN6CCOCC6)cc5CC4(C)C3CCC12C
O=C(O)c1ccc(COP(=O)(O)O)o1
NC(=O)CC(NC(=O)C(Cc1c[nH]cn1)NC(=O)C(N)Cc1c[nH]cn1)C(=O)NC(Cc1ccccc1)C(N)=O
COc1ccccc1COCCOc1ccc2c(c1)C1(CCCCO1)C(=O)N2
CC(C)(C)OC(=O)N1CCC(c2nccnc2C2CC(c3cccc(NC(=O)C4CC4)c3)C2)=CC1
O=C(CN1C(=O)NC2(CCCCC2)C1=O)Nc1ccccc1F
CSc1nc2cc(NCCN(C)C)c3[nH]c4ccccc4c3c2o1
O=[N+]([O-])c1ccc(C2N3CCCCC3C2(CCC2CC2)c2cccc(C(F)(F)F)c2)cc1
CC(=O)OCOCCCSCCN(C=O)S(C)(=O)=O
Nc1ccc(-c2cnc(C)s2)cc1
CC(=O)OC1=C(C(C)C)C(OC(C)=O)C2OC2C2(C)C(OC(C)=O)C(OC(C)=O)C3OC13C2(C)C
Cn1c(N)c2cnn(-c3ccc4c(c3)OCO4)c2nc1=O
COC(=O)c1ccc2[nH]c(=NNC(=O)c3cccnc3)sc2c1
CCCC(=O)Nc1cccc(COc2ccc(-c3oc4ccccc4c3CC)cc2)c1
CC1CN(C(=O)C2CCCC(=O)N2c2ccc(Oc3ccccc3)cc2)CC(C)O1
O=C(Nc1cc(C(F)(F)F)ccc1N1CCCN(C2CCC2)CC1)C1CCCCC1
O=C(NN=C(C=Cc1ccccc1)c1cccnc1)c1ccncc1
Cn1c2ccccc2c2cn(CCOc3cccc(F)c3)cc21
O=C(NC(=S)N1CCN(CCOS(=O)(=O)N2CCOCC2)CC1)c1ccc([N+](=O)[O-])cc1
O=c1c(C(c2ccccc2)c2ccccn2)sc2ccccc12
COc1ccc(Nc2ncccc2Oc2cccc(C(F)(F)F)c2)cc1OCC(=O)O
N#Cc1c(-c2ccccc2)c(C#N)c(=O)n(-c2ccccc2)c1-c1ccccc1
CCc1cc2c(=O)n(COC)c3nc4ccc(OC)cc4nc-3[nH]c2c1
COc1cc2c(c(OC)c1OC)-c1ccc(OC)c(=O)cc1C(NC(=O)c1ccccc1)CC2
O=C1c2ccc(NC1CCCCCC3OC(c4ccccc4)c4ccccc4)cc3Oc3nc4ccccc4n3CCN2CCCN(c2ccccc2)CCOCCN1Cc1ccccc1
Cc1cc(NCC(=O)Nc2cccc(F)c2)n2nccc2n1
CCCCCCCCCCCCCCCC(=O)OCC(O)CC
c1ccc(CCCC2CCCCC2)cc1
CC(=O)NCc1cccc(-c2csc3[nH]c(=O)cc(O)c23)c1
C[N+](C)(CC#CCN1CCCCC1)c1ccccc1
O=c1nc(NCCCN2CCC(Cc3c[nH]c4ccccc34)CC2)sc2ccccc12
NC(=O)c1ccc(C(F)(F)F)cc1F
OC1C(c2ccccc2)OC2CC3OC4(CCCC12)OO4
C=CCS(=O)(=O)N(C)c1ccc(C(=O)NN=C(C)c2ccccc2)cc1
CC(=O)C1(C)C=C(C(=O)N(C)Cc2c(F)cccc2Cl)CSc2c(F)cc(F)cc21
COc1ccc(-c2ccc3[nH]c(=O)[nH]c3c2)cc1OC1CC2CCC(C1)N2C
O=c1c(C=NNc2nc(Nc3ccccc3)nn2-c2ccccc2)ccn1Cc1ccccc1
CCCCc1c(C#N)cn2c3c(cc(C(=O)NC4CC4)c(=O)n12)CCC3
O=C(O)c1cc2cc3ccccc3c-2oc1O
CCCC(=O)n1c2ccccc2c2cc(C(=O)N3N=C(c4cccs4)CC3c3cccnc3)oc(=O)c21
O=C(Cc1ccccc1)NCc1nc2cc([N+](=O)[O-])cc([N+](=O)[O-])c2s1
Cc1cnc(C(=O)Nc2nc3ccc(-c4ccc(CN5CCOCC5)cc4)cc3s2)cn1
COc1ccccc1C1CCCN(C(=O)c2cccc(O)c2)C1
COc1ccc(-c2ccc(CC(NC(C)=O)C(=O)NC3CCN(C(=O)Cc4cccc(F)c4)CC3)s2)cc1F
CCNc1nc2onc(COc3ccccc3)c2c(=O)n1Cc1ccccc1
CCc1ccccc1NC(=O)NCc1ccc(S(N)(=O)=O)cc1
CC(C)Oc1cc(-c2cccc(F)c2)cc(-c2ccccc2O)c(=O)n1CC(=O)N1CCCCC1CO
Cc1nc2ccccc2c(=O)n1NC(=O)c1cc(Br)cc(Br)c1O
CCOC(=O)Cn1c(=O)oc2ccc(C)cc21
COc1cc(C)c(-c2ccc(C(=O)c3c(O)ccc4ccccc34)cc2)cc1C=CC(=O)O
CCCCCCCCN1C(CNC(=O)c2cccnc2)CCCC1C
CC(=O)c1cccc(NC(=O)CN(c2ccccc2)S(C)(=O)=O)c1
Cc1cccc(C(C)C)c1N=C(NO)c1cnc(Nc2ccc(N3CCCCC3)c(F)c2)n1
COc1ccccc1N1C(=O)C(C)OC1=O
COc1ccc(CC2SC(N3CCOCC3)=NN2C(=O)Cn2ccc(=O)[nH]c2=O)cc1
c1cncc(COc2ccc(-c3nnc(-c4ccc(F)cc4)o3)cc2)c1
Cc1csc2nnc(SCC(=O)NCC3CCCO3)nc12
CCOC(=O)CSc1n[nH]c(N)n1
CCN(CC(=O)Nc1ccc(NC(C)=O)cc1)C(=O)C1CCCCC1c1nc(-c2cccc(Br)c2)[nH]c1-c1ccccn1
CC(C)(Cc1ccccc1)N1CCC(O)CC1
CCCNC(=O)C1CCN(c2ccccn2)CC1
N=C(N)NCCCC1NC(=O)C(Cc2cn[nH]c2)NC(=O)C(Cc2cccc(Cc3ccc(F)cc3)c2)NC(=O)C(Cc2ccc(O)cc2)NC(=O)C(Cc2ccccc2)NC1=O
CNS(=O)(=O)C1CCC2(C)C(CCC3C4CCC(O)C4(C)CCC32)C1
C=CC(C)=CCC1(C)C(C)CC(OC(C)=O)C23C(OC(C)=O)C(OC(C)=O)C(COC(=O)c4cccnc4)C12CCC3OC(C)=O
Cc1cc(NC(=O)C2CCC(=O)N2C2CCN(S(C)(=O)=O)CC2)ccc1Br
Cc1nccn1CCCCCCOc1no[n+]([O-])c1S(=O)(=O)c1ccc(Cl)cc1
C=C(C)C1CCC2(C(=O)NCCC(=O)OCC)CCC3(C)C(=CCC4C5(C)CC(O)C(O)C(C)(C)C5CCC43C)C12
CNC(=O)Oc1ccccc1
c1ccc(NCCCNc2nc3cccnc3n3cccc23)cc1
O=C(NCc1ccccc1)C(CCCC1CCCCC1)NC(=O)C1CCCO1
CCCc1cc(=O)oc2cc(C)cc(OCC(N)=O)c12
COc1cnc2ccc(=O)n(-c3cnc(N)nc3)c2c1
COc1ccc(-c2c(C)n(CCN)c3ccccc23)cc1
Clc1ccc(-c2noc(Cn3cccc3)n2)cc1
Cc1ccc(NC(=O)C2CCCN2S(=O)(=O)c2ccc3c(c2)oc(=O)n3C)cc1
CC1=C(C(=O)OC(C)C)C(C(=O)c2ccccc2)=C(C)N(CC(C)C)C1c1ccc(Cl)cc1
FC(F)(F)c1cc(-c2nc(-c3cccnc3)no2)c2ccccc2n1
COc1ccc(S(=O)(=O)N(Cc2ccco2)Cc2ccc(Oc3ccccc3)cc2)cc1
NCc1cc(C2(c3cc(N)ccc3O)CCCC2)ccc1N1CCCC(C)(c2ccc(Cl)cc2Cl)C1
C1=C(c2ccccc2)CCN(c2cnccn2)C1
O=C(NCCNC(=O)c1cnc(Oc2ccc3c(c2)OCO3)s1)c1ccccc1
FC(F)(F)Oc1cccc2c(NCCNCCN3CCCCC3)c3ccccc3nc12
O=[N+]([O-])c1c(N2CCCC2)nc2cnc(Oc3ccccc3)nc2c1-c1ccccc1
CCCS(=O)(=O)N1CC(c2ccc3[nH]nc(N)c3c2)OC1
O=C(CN1CCN(CC=Cc2ccccc2)CC1)N1CCN(C(=O)C2CCCCC2)CC1
Cc1ccc(C=C2SC(=S)N(CCCC(=O)Nc3ccc4c(c3)OCCO4)C2=O)cc1
Cc1noc(C)c1CNC(=O)C1CCCN(Cc2ccc(F)cc2)C1
CSc1ccc(NC(=S)NN)cc1
COC(=O)CCCCCCCCNC(=O)C(CC(N)=O)NC(=O)C(CCCCNC(=O)C(CCCCNC(=O)OCc1ccccc1)NC(=O)OCc1ccccc1)C(C)C
CC1C(O)C(O)CN2CCCc3cc(-c4ccc(Cl)cc4)sc3C12
Cc1ccc(C(=O)C=C(C)NNC(=O)c2ccnc(Cl)c2)cc1
Cc1ccc(C(=O)N2COC(CCCN3CCc4cc(OCc5ccc6ccccc6n5)ccc43)CC2)cc1
CON=C(c1ccc(CC(=O)c2ccc(Br)cc2)cc1)C(O)(Cn1cncn1)c1ccc(F)cc1F
O=C(O)CCc1ccc(S(=O)(=O)N(Cc2cccc(C(=O)OCC=Cc3ccc(Br)cc3)c2)I)cc1
CC(C)CC1NC(=O)c2cc([N+]([O-])=NC3CCCCN3C)ccc2CNCC(Cc2ccc(O)cc2)NC(=O)C2CCCCN2C1=O
c1ccc(CN2CCN=C2c2ccccc2)cc1
OCc1ccc(CCNc2nnnn2-c2ccc(Br)cc2)cc1
Cc1ccccc1Cn1cnc2c(=O)nc(N)[nH]c21
S=c1c2ccccc2noc1=C1CCCC1
CCCCN1C(CC)C2C=CC1C(C(=O)N1CCN(c3cccc4ccccc34)CC1)C2
CCOC(=O)C1=C(COC(=O)COc2ccc(OC)cc2)NC(C)=C(C#N)C1C=Cc1ccccc1
N#Cc1cccc(N2CCC3(CCc4ccccc43)CC2)c1
COc1cc(Nc2ncnn3cc(N4CCN(C(=O)Nc5ccc(Cl)cc5)CC4)nc23)cc(OC)c1OC
N#CC1(NC(=O)CSc2nc3ccsc3c(=O)n2-c2ccccc2Cl)CC1
C=CCc1cc(OC)c(OC)cc1OCC=C
COc1cc(C=CC(=O)OCCCCN(C)Cc2ccc(=O)[nH]n2)cc(OC)c1OC
Cc1cc(N2CCNC(=O)C2)nc2ccc(NC(=O)COc3ccc(Br)cc3)cc12
CC(=O)c1cc(C#N)c(SCC(=O)NCc2ccco2)nc1C
CCc1cc2nc(CC(C)NC(=O)c3ccc(NC(=O)c4cccc(C(F)(F)F)c4)cc3)ccc2n1C
N#Cc1ccc(S(=O)(=O)N(Cc2ccccc2)c2ccc(OCCO)cc2C2OC(CO)C(O)C(O)C2O)cc1O
CN1CCN(C(=O)c2ccc(-c3ccc4[nH]nc(-c5ccc(C(N)=O)cc5)c4c3)s2)CC1
C=CCC(C(=O)OC)=C(N)c1cccs1
COc1ccccc1N1CCN(CC(O)CNC(=O)c2cccn3c(=O)c4ccccc4nc23)CC1
COc1ccc(NCc2cc3c(cc2OC)OCO3)cc1
CC(c1nnc(Sc2ccc([N+](=O)[O-])cc2)o1)N(C)C
CC(C)(C)C(=O)NCCCC(=O)NC1CCCCCC1
COC(=O)c1sc(N2CCCN(Cc3ccc(Cl)nc3)CC2)nc1C
C=CCSc1nsc(NCc2ccccc2)c1CC(=O)OCOC
Cc1cc(Cn2cc(C(=O)c3ccc4c(c3)OCO4)c(C)c2C)ccc1O
Nc1nc(N)c2c(n1)-c1ccccc1C(c1ccccc1)=NC2
CCCOc1ccccc1NC(=O)CN(c1ccc(OC)cc1)S(=O)(=O)c1ccc2c(c1)CCC(=O)N2
CC(NC(=O)c1ccccc1F)c1nnc(N)s1
CCNc1nc(Nc2ccc(C(=O)N3CCC(C)CC3)cc2OC)nc(N(C)C)n1
CNCc1ccc(Cl)c(-n2cc3ccccc3n2)c1
Cc1ccc(SCCNS(=O)(=O)c2ccc(C)cc2)cc1
CN(C)CCN(C)CC(=O)Nc1ccccc1N1CCN(C(=O)C(Cc2ccc(Cl)cc2Cl)NC(=O)C2Cc3ccccc3CN2)CC1
CCc1ccccc1-c1nc(CNC2CCc3ccccc32)co1
CC(C)=CCCC(C)=CCOc1ccc(C=CC(=O)N(Cc2cccnc2)C(C)C)cc1
O=C(Nc1c(Cl)cc(Cl)cc1Cl)c1cnn2ccc(NC3CCCCC3)nc12
CCCCn1cc(-c2ccccc2Cl)c(=O)c2cc(Cl)ccc21
CONC(=O)c1c(NNS(=O)(=O)c2ccc(C)cc2)n(C)c2ccc(C)cc12
C=CCc1c(O)cc(O)c2c1OC13C(CC4C(CCC4(C)C1CC=C(C)C)C2=O)C3C(=O)OC
CCn1c(SCC(=O)NCc2ccco2)nnc1-c1cccnc1
CC(C(=O)O)c1ccc(-c2ccccc2-c2ccc(OCCCN3CCCCC3)cc2)cc1
O=C(Nc1ccccc1)N1CCC2CC(c3ccc(F)cc3)CC(OCC3CC3)C2C1
CCC12CCCN(Cc3ccc(C)cc3F)C1CC(CNC1CCC(C(=O)NCc3ccccc3)CC1)C2
COc1cc(C=Cc2ccc(N)cc2)cc(OC)c1OC
Cc1[nH]c2ccccc2c1S(=O)(=O)Cc1nnc(CSc2cn(CCN(CCCl)CCCl)c3ccccc23)o1
C=CCSCC(N)C(=O)N1CCN(Cc2ccc(OC)cc2)CC1
NCCc1ccc(OCc2ccc(Cl)cc2Cl)cc1
CN1CCN(C(=O)C(CC2CCCC2)NCC(=O)Nc2cc(Cl)cc(Cl)c2)C(CSc2nc(-c3ccc(C(F)(F)F)cc3)cs2)C1
Cn1c(=O)c2c(nc(NC3CCCCC3C(=O)O)n2C)n(C)c1=O
Cc1ccc2c(N3CCN(CCc4cccc5ccc(CN6CCCC5)nc46)CC3)cccc2n1
COCCN(CC(=O)N1CCCCC1)S(=O)(=O)c1ccc(F)cc1
CCCc1c(OCCCCCOc2ccc(C(=O)CCCCCCC(N)C(=O)O)cc2Cl)ccc2c1OCCC2=O
CCOC(=O)C(Cc1ccccc1)N1C(=O)C2CC=CCC2C1=O
CCOC(=O)N1CCC(N2CCC(N3CCC(n4c(=O)[nH]c5ccccc54)CC3)CC2)CC1
O=C(CCCCCCC(=O)Nc1ccc2[nH]c3c(c2c1)CCCCC3)NC(Cc1ccccc1)C(=O)O
COc1ccccc1NC(=O)CSc1ccc(C(C)C)cc1
CCOc1ccc(S(=O)(=O)NN=c2[nH]cc(C)c(C)c2C=CNC(=O)OC(C)(C)C)cc1
CC(C)CC1(CC(=O)O)CC(C(=O)O)N(C(=O)CNC(=O)c2ccccc2)CC1OC(=O)c1ccc(C)cc1
O=C1CC(Sc2nc3ccccc3o2)C(=O)Nc2ccccc2N1
CC12CCC(=O)C=C1CCC1C2CCC2(C)C(c3csc(N)n3)OC(=O)CCC12
Cc1ccccc1C1(O)CCN(C)CC1
Cc1noc(C)c1-c1ccc(CN(CCCCN)Cc2cn(Cc3ccc(Cl)cc3)c3ccccc23)cc1
CCCN(CCC)S(=O)(=O)c1ccc(NS(=O)(=O)c2cc3ccc(C)cc3nc2Cl)cc1
CSc1ncc2c(n1)CCCC2NC(=O)c1nc(CCN2CCOCC2)n2ccccc12
CN=C(Nc1ccc2c(c1)CCCN2CC)N1CCN(c2ccccc2)CC1
COc1ccc(C(=O)C[n+]2ccccc2)cc1
O=C(OCC#Cc1ccccc1)C1CCC2C3CCc4cc(OCc5ccco5)ccc4C3CCC12C
Cc1csc(N2CC3CCN(C(=O)c4ccccc4-n4cccc4)CC32)n1
O=C1CSc2ccc(-c3ccc(Cl)cc3O)cc2N1
Cc1cscc1C(=O)NN=Cc1ccc(OCc2ccccc2)cc1
CC(Sc1ncnc2sccc12)C(=O)NCc1cccnc1
NC(=O)c1ccccc1Nc1cccc2ccccc12
CC(C)OP(=S)(Oc1cccc(C(F)(F)F)c1)OC(C)C
CCOC(=O)c1cc2c(F)c(F)ccc2n(CC(=O)Nc2cccnc2)c1=O
CC(C)(NS(=O)(=O)c1cccc(C(=O)NCCc2ccccc2)c1)C(=O)NC(CCO)C(C)C
Fc1ccc(C(F)(F)F)c(NC2=NCCCCC2)c1
N=C(N)c1cncc(C2=NCCN2)c1
O=C(COc1ccc(Cl)cc1Cl)NCCS(=O)(=O)N1CCN(c2ccccc2F)CC1
Cc1ccc2[nH]cc(CC(C)=NNC(=S)NN=Cc3ccncc3)c2c1
Cc1ccc(-n2c(CN3CCOCC3)cc3c2CCCC3)cc1C
CCOc1ccc(S(=O)(=O)NCCCC(NC(=O)CN(Cc2ccccc2OC)C(=O)c2ccccc2Cl)Cc2ccc(C(C)C)cc2)cc1C
COC(=O)CCC(N=Cc1cnc(Cl)s1)c1cccs1
Cn1nncc1C(=O)NN=CC1=CC=CN2C(=O)c3ccccc3C12CC(=O)O
CCN1CCCC1CNC(=O)CCCSc1nnc2ccc(C)nn12
COP1(=S)ONC(c2ccc([N+](=O)[O-])cc2)OC1
COC(=O)c1sc2ccccc2c1NC(=O)CSc1nnc(-c2ccco2)n1-c1ccccc1
NC1(C(=O)O)CCCCC1
CC1CN(c2ccc(C#N)c(S(=O)(=O)NC3CCCCC3)c2)CCN1
Cc1nnc(-c2ccccc2Br)o1
CCC(CC)C(=O)Nc1nc(-c2sc(N)nc2-c2cccc(C)c2)cs1
CC(C)(C)c1ccc(NC(=O)CN2C(=O)NC3(CCCCC3)C2=O)cc1
COCCC(=O)N(CC(=O)N(CCCl)N=O)Cc1ccccc1
COC1CC=C(c2nc3ccccc3o2)CC1
NC1(C(=O)O)CC(CSc2ccc(Cl)cc2)=NO1
O=C(NC1CCCc2ccccc21)c1ccc(S(=O)(=O)N2CCOCC2)cc1
CCc1nc2ccc3c(c2o1)C(CO)NC3=O
Cc1c(C(C)N)nn(-c2ccc(Cl)cc2Cl)c1-c1ccc(Br)cc1
CCCCCCC(=O)OC1C(C)=CC2C(O)C(C)=C(C=CCC(C)C(OC(C)=O)C1O)C2=O
O=C(NC(=c1cc(F)cc(F)c1)C(F)(F)F)c1cc(Br)ccc1O
CC1(C)C(=O)NN(c2cccc(Cl)c2)C1c1cccnc1
Cc1cc(C(=O)c2cccc(Br)c2)no1
C=CCOc1cccc(C=CC(=O)Nc2ccc(O)cc2OC)c1
CCOc1ccc(NS(=O)(=O)c2ccc(NC(=O)c3cccnc3)cc2)cc1
CCCn1c(=O)c2[nH]c(-c3ccc(OCC(=O)NC)c(Cl)c3)cc2n(CCC)c1=O
CC(C)C(CC(=O)Nc1nn[nH]n1)C(=O)N1CCC(C(=O)NC(C#N)CCc2ccccc2)CC1
CCOC(=O)c1nccn1C(CC)C(=O)NO
Nc1ccc(-c2cc(=O)c3c(O)cc(O)cc3o2)cc1
CCC(=O)c1c(O)cc(O)c(C)c1OC
Nc1ncnc2c1ncn2C1OC(COCc2ccccc2Br)C(O)C1O
N#Cc1ccc(NC(=O)Nc2ccccc2-c2cn(Cc3ccccn3)nn2)nc1
Cc1ccc(CN2CCN(Cc3cn(-c4ccc(F)cc4)nn3)CC2)cc1
Cc1nc(NCc2ccccc2)nc(N2CC3CN(C4CCN(C)CC4)CC3C2)c1Cl
COc1ccc2nc(C)cc(Nc3c(NS(C)(=O)=O)c(CCC(N)=O)c(-c4cccc(C(F)(F)F)c4)n3)c2c1
NC(CO)C(F)(F)F
Cc1cccc(NC(=O)C2(C)CCN2Cc2cnn(C)n2)c1
CC1(C)Oc2ccc(C#N)c(F)c2-c2ccc(NCc3nnc4nc(-c5ncccn5)sc34)cc21
CC(c1ccccc1)N(CCO)CCC#Cc1ccc(I)cc1
Cc1ccccc1OCC(=O)Nc1cccc(C(=O)Nc2ccc(C(F)(F)F)cc2)c1
O=C(O)c1cc2cc(Nc3cnn(-c4ccncc4)c3)ccc2[nH]1
CCC(NS(=O)(=O)CCCCCP(=O)(O)O)C(=O)O
CC1(C)c2cccnc2C(N2CCCC2=O)N2CCC1CC2
O=S(=O)(Nc1ccc2c(c1)OCCO2)c1cccc(COc2ccc(F)cc2F)c1
CCCOC(=O)CN1C(=O)C(=CC=Cc2ccccc2)SC1=S
O=C(O)c1cn(Cc2ccc(-c3ccnc(F)c3)cc2F)c2c(F)cccc2c1=O
COc1ccc2c(OC3CC4C(=O)NC5(C(=O)O)CC5C=CC4C3)cc(-c3nnc(SCC(=O)N4CCOCC4)o3)nc2c1
O=C(C=Cc1ccccc1[N+](=O)[O-])N1CC(O)C(O)C(O)C1CO
CC(=O)C1CCC2C3C(O)CC4CC(=O)CCC4(C)C3CCC12C
Cc1c(C)c2c(c(C)c1O)CCC(C)(COc1ccc(C3SC(=N)NC3=O)cc1)O2
Nc1sc([N+](=O)[O-])c2c1NC1(CCCCCC1)CC2
CC(=O)Nc1ncncc1-c1csc(N(CCO)CCO)n1
COc1ccc(N2CC(C)CN(S(=O)(=O)c3cc(C(F)(F)F)cc(C(F)(F)F)c3)C2=O)cc1
COc1ccc2ccccc2c1CN(CCN(C)C)S(=O)(=O)c1ccccc1
O=C(Nc1cccc2cccnc12)Nc1cccc(S(=O)(=O)N2CCOCC2)c1
CON=c1scc(-c2ccc(Cl)cc2)n1-c1ccccc1Br
COc1ccc(Cn2c(=Nc3ccc(Oc4ccnc5cc(OC)ccc45)cc3)n(CCCc3ccccc3)c(=O)c2C#N)cc1
CNCc1cc(I)ccc1OCc1cccc(F)c1
COc1ccc(NC(=O)C2c3cccc4ccccc3c3CN(C(=O)C4CC3)C2=O)cc1
CCC(C)(C)n1nnnc1C(c1cc(OC)c(OC)c(OC)c1)N1CCOCC1
O=C(C(NS(=O)(=O)c1cccc2nsnc12)C1CCCC1)c1c[nH]c2ccccc12
COc1ccc(C=NNC(N)=S)cc1OC
COc1ccc(N2C(=O)CC(N3CCOCC3)C2=O)cc1N
CC(C)C(NS(=O)(=O)c1ccc(NCC(N)CS)cc1)C(=O)O
CCCCCC(CC(=O)CC(C)C)n1cnc2c(N)ncnc21
O=C(C=Cc1ccco1)NCCCN1CCOCC1
O=S(=O)(Nc1cccc2ccccc12)c1ccccc1
CCN(CC)C(=O)c1sc2nc(N)c(-c3ccc(F)cc3)c3c(=O)n(-c4cccc(OC)c4)c(=O)n(C)c3c12
Cc1onc(-c2ccccc2Cl)c1C(=O)Nc1ccccc1N1CCOCC1
N#Cc1cccc(NC(=O)COC(=O)c2cncc(Br)c2)c1
CCOc1cc(C(=O)c2c[nH]c3nccnc23)cc(Cl)c1OCc1ccccc1-c1ccccc1
N#Cc1nc(-c2ccccc2)oc(=S)c1-c1cccs1
CN1CCc2nc(NC(=O)c3nn(Cc4ccccc4)c4c3CNC4)ccc2C1
CCc1cc(OCc2ccccc2C(C)=O)ccc1CC1CCOC(C)(C)O1
O=C(NN1CCCCC1)c1nn(-c2ccc(F)cc2)c2ncccc12
COc1cc(Oc2ccc(S(=O)(=O)Nc3ccc(C#N)n3)cc2C(=O)O)cc(-c2nnnn2C)c1F
COc1cccc2c(=O)cc(C(=O)NC3CCC(C)CC3)oc12
COc1cc2ncnc(Nc3cccc(C(=O)OCCCCc4ccc(O)cc4)c3)c2cc1OC
CCC(CC)n1cc(C(N)=O)c2c(Nc3ccc(F)cc3)ncnc21
Cc1ccsc1-c1nc2ccccc2n1CC(O)c1ccccc1
O=C(Nc1ccncc1)NN=Cc1s[nH]c1Cl
CC(=NNC(=O)Nc1ccc2c(c1)OCCO2)C(=Cn1ccnc1)N1CCOCC1
CCCCN1C(=O)N(CCCC)C(CCc2ccccc2)(C(=O)OCC)C1=O
Cc1cccc2c1nc(-c1ccc(S)nc1)c1c(=O)[nH][nH]c(=O)c12
O=C(O)C1CC2CC(Oc3ncnc4ccccc34)CN2CC1Cc1ccccc1
CN(C)C1CC=C(C=O)CC2OC(=O)c3cc(C(CS(=O)(=O)c4ccccc4)c4cccnc4)ccc3C(=O)C12
O=c1c2ccccc2nc(C=Cc2ccccc2)n1-c1ccc(F)cc1
COc1ccccc1CNC(=O)C(c1ccccc1)N1CCN(c2ccc(F)cc2)CC1
Cc1ccc(S(=O)(=O)c2cn(C)c3ccc(N4CCCC4)cc23)cc1C
O=C(CCSC1CCCC1)Cc1ccc2c(c1)OCO2
NC(CSC(c1ccccc1)(c1ccccc1)c1ccccc1)C(=O)NC(c1ccccc1)C1OC(C(O)COP(=O)(O)OP(=O)(O)OCC2OC(n3cnc4c(N)ncnc43)C(O)C2O)C(O)C1O
CCCCCCCCCCOc1c(NC=O)c2c(cc1C)OCO2
CCCCCNC(=S)COc1ccc(-c2noc(-c3ccco3)n2)cc1
CN1c2ccc(Cl)c(C#N)c2N(Cc2ccc(F)cc2)S(=O)(=O)N1C
Cc1ccnn1C(=O)c1ccc(Br)s1
Oc1ccc2c(c1)c1cccc(n1)c1ccccc1n2Cc1cc2ccccc2o1
O=C(Cc1ccccc1)c1ccc(O)cc1
Cc1ccc(NC(=O)CSc2nc3cccnc3[nH]2)c(C)c1
COc1ccc2nc(OCCCCN3CCC(c4nc(-c5ccc(Cl)cc5)no4)CC3)ccc2c1
NS(=O)(=O)c1cc([N+](=O)[O-])ccc1Oc1nc(C2CC2)nc2ccc(Br)cc12
CN1CCN(CN(C)C(=O)Cc2ccc(NC(=O)Nc3ccccc3Cl)cc2)CC1
BS(=O)(c1ccc(OCCCN2CCCCC2)cc1)c1cc2[nH]c(=O)ccc2[nH]1
CC(=O)OC1CC(C)OC(c2ccoc2)C12CCC(C)(C)OC2=O
COc1ccc(F)cc1-c1cccc(-c2cccc3c(-c4cc5ccccc5[nH]4)c[nH]c23)c1
O=C(CNC(=O)N1CCc2ccccc21)NCC(=O)NC(Cc1ccccc1)C(O)CC(=O)N1CSC(C)(C)C1C(=O)NC1CCCC1
COC(=O)CN(C)C(=O)Cc1c(-c2ccc(Cl)cc2)nn2c(C)cc(C)nc12
Nc1ncnc2c1cnn2C1OC(CSC(F)F)C(O)C1O
CCCCc1cnc(-c2noc(-c3ocnc3C)c2C(N)=O)n1C(C)C
Cc1cncc(Oc2cc(OCc3ccccc3)c(OCCN(C)C)cc2C(=O)OCc2ccccc2)c1
O=C(CBr)NCCOCCOC(=O)c1ccccc1F
O=C(NN=c1[nH]c2ccccc2n2cccc12)c1ccc(-c2ccc([N+](=O)[O-])cc2)o1
CC(C1CCC2C3CCC4CC(O)C(N5CCN(C(=O)CC6CC6)CC5)CC4(C)C3CCC12C)C(=O)O
OCC(CO)N1CCOCC1
Cc1cc(N)n2ncc(Br)c2n1
NCC(=O)NC(Cc1cnc[nH]1)C(=O)NC(CCCN=C(N)N)C(N)=O
CCC(C(=O)NC1CCCCC1)n1c(=O)[nH]c2ccccc2c1=O
C#CC1(O)CCC2C3CC=C4C=CCCC4C3(C)CCC21C
O=c1c2ccccc2ncn1-c1cc(Br)ccc1NS(=O)(=O)c1cccc(Cl)c1
COc1ccc(NC(=O)COC(=O)c2cc(S(=O)(=O)N3CCOCC3)ccc2Cl)cc1OC
CC1(C)OC2C(COP(=O)(O)O)OC(n3ccc(=O)[nH]c3=O)C2O1
CN(C)CCCC(C)(C)c1ccc(CCCCCCOCCO)cc1
NC(=O)C1(c2ccccc2)CCN(Cc2ccccn2)CC1
CNC(=O)CCCC=CCC1C2CCC(C2)C1CC=CCCCC(=O)O
Cc1ccc(C=CC(=O)c2c(OCCCn3ccnc3)sc(C)c2C)cc1
O=C(C=Cc1ccco1)c1cc(Cl)sc1Cl
CCCCCCCCC=CCCCCCCCc1cn(C2CC(F)C(CO)O2)c(=O)[nH]c1=O
CNC(=O)OCc1c(COC(=O)NC)c(-c2ccc(Cl)cc2Cl)n2ccc(Br)cc12
Cc1ccc(-n2nc3c(c2C)C(NC(=O)CNCC(Cl)=CC=Cc2ccc(C)o2)CCC3)cc1
CN(Cc1ccc2cc(C(F)(F)F)nn2n1)Cc1nc(-c2ccccc2)no1
CC1(Cc2cccc(Cl)c2)CCN(CCC(=O)c2ccc(Br)cc2)CC1
CCn1ccc(CNC(=O)C2CCC(=O)N2Cc2ccccn2)n1
Cc1oc(-c2ccccc2)nc1CCOc1ccc(CCC(=O)O)c(CC(=O)O)c1
CC(C=NNC(=O)CSc1nc2cccnc2n1N=Nc1ccc(C)cc1)=Cc1ccccc1
O=c1[nH]c2cc(-n3cnnn3)c(O)cc2nc1O
CN(C)C1CCC(Nc2cc(Nc3ccc(Cl)c(Cl)c3)n(C)n2)CC1
CC(C)(C)c1ccc(S(=O)(=O)NCCCS(=O)(=O)CCNC(CCCCc2ccccc2)C(=O)O)cc1
O=C1c2ccccc2NC2CCCC2C(=O)N1CCc1ccco1
CCN(C(=O)CSc1ncccn1)c1ccc2onc(C)c2c1
CN1CCN(Cc2ccc(NC(=O)c3cc4ccsc4[nH]3)cc2F)CC1
N=C(NCCC(c1cccnc1)c1ccccc1)NO
O=C(NN1C(=O)C2C(C1=O)C1C(C=Cc3ccccc3)C=CC21)c1ccc2c(c1)C(c1ccccc1)=C(C(=O)O)CS2
O=C(ON=C(c1ccccc1)c1ccccn1)c1ccccc1
O=[N+]([O-])c1ccc(N2CC(NCc3ccc(Cl)cc3)C2)cc1F
N#CCC#CC(=O)Nc1ccc(C#N)c(C(F)(F)F)c1
Fc1ccc(Nc2ncnc3sccc23)cc1
O=S(=O)(Nc1ccc(CCNCC(O)c2cccnc2)cc1)c1ccc(-c2cnc(-c3sc(C4CC4)nc3-c3ccccc3)cc2)cc1
Cc1c2c(n(C)c1C)C(O)CC(C)(C)C2=O
O=C1c2c(C(F)(F)F)cccc2C(N2CCN(Cc3ccc4c(c3)OCO4)CC2)CC1O
CC(C)(C)CN1CCN(c2ccccc2)CC1
CCCCCCNC(=S)NN=Cc1ccccc1O
CCCN(CCOc1c(C(F)(F)F)c(=O)[nH]c2cc(Cl)ccc12)CCCCNC(=O)c1c(OC)cc(Cl)cc1Cl
CC1=C(C(C)C)C(=O)CC(c2ccc(Cl)cc2)O1
Cc1cccc(-c2ccc(C(F)(F)F)cc2-c2nc(C(C)C)nc3ccn4ccnc4c23)c1
CC(C)c1ccccc1Sc1ccccc1CNC(N)=NCC(=O)O
Cn1cccc1C=C1SC(=Nc2ccc([N+](=O)[O-])cc2)N(c2ccccc2)C1=O
CCCN(CCC)CCNc1cc(C)nc2c(-c3ccccc3)ccc(OC)c12
CCC(=O)Oc1ccc(CC(N=Cc2ccc3ccccc3c2)C(=O)OC)cc1
C=CC(=O)N1CC(C)OC(C)C1
O=C(NCc1ccco1)C1CCN(S(=O)(=O)c2cc(C(=O)N3CCCC3)ccc2F)CC1
Cc1ccc(F)cc1NCC(=O)NNC(=S)NCCCCCC(=O)NCc1ccccn1
CN(C)CCCOc1ccc(C=C(C#N)C#N)cc1
S=C1NC2(CC3CCC2C3)OC12CCN(Cc1cn[nH]c1)C2
Cn1cncc1C(OCCO)C(=O)NC1N=C(c2ccccc2F)c2ccccc2N(C)C1=O
CCc1ccc(CCC(=O)Nc2ccc3nc(NC(=O)C4CCCCC4)cc(C)c3c2)cc1
CSc1cc2c(c(NC(=O)CCn3ccc4cc(OCCCCCCC(=O)O)ccc43)c1)C(=O)c1ccccc1C2=O
COc1ccc(NC(=O)N2CCCCC(NC(=O)c3ccnn3C3CCCC3)C2)nc1C
Cc1ccc(CCNc2cncc(=O)n2C)cc1
CCC(NS(=O)(=O)c1ccccc1)C(=O)Nc1ccc(-c2nc3cc(C)ccc3o2)cc1
CCN(CC#N)CC(=O)N1CCc2c(sc3nnn(-c4cccc(F)c4)c(=O)c23)C1
COCCC(SCC(N)=O)C(=O)NS(=O)(=O)OCC1OC(n2cc(C)c(=O)[nH]c2=O)CC1[N-][N+]#N
COc1ccc(N2CCN(C(=O)c3oc4ccc(S(=O)(=O)N5CCCC(C5CCCC6)C5)c([N+](=O)[O-])c4c3C)CC2)cc1
Nc1ccc(C(=O)NCCOCCOCCNC(=O)c2ccc(N3C(=O)c4ccccc4C3=O)cc2)cc1
CC(=O)ON=Cc1cccc(-c2ccc(Oc3ccc(C#N)cc3)nn2)c1
COc1cccc(-n2c(SCC(=O)NCC3CCCO3)nc3c4ccccc4nc-3c2O)c1
CCc1ccc(CN(C)CCSc2nnnn2C)cc1
COc1ccc(NC(=O)C(NC(=O)c2ccsc2)C(C)C)cc1
NC12CCC(=O)CC1CCC(=O)O2
CN(C)CCCN1C(=O)c2nc(-c3ccccc3)n(S(=O)(=O)c3cccc4ccccc34)c2C1=O
Oc1ccc(CNc2nc(N3CCCCC3c3ccncc3)nc(N3CCCC3)n2)cc1
CCOC(=O)c1cnc(NC(=O)C=Cc2ccccc2OC)c2cc3ccccc3nc12
N#Cc1ccc(N2N=CC3CCOCC3N2c2ccc(Cl)c(Cl)c2)c(F)c1
N=C(N)NCCSCC1OC(n2cnc3c(NC4CC5CCC4C5)ncnc32)C(O)C1O
Cc1cc2ncc(CN3CCN(c4cnc5ccccc5c4)CC3)n(-c3ccccc3)c2cc1C
Oc1ccc2oc(NCC3CCCN3)c(-c3cocn3)n2n1
CCCCC1Cc2ccccc2C2C1C(=O)N(Cc1ccccc1)C2=O
Cc1c2c(c(C)n1C)C(=O)C(NC1CCC(C)CC1)=NC1(CCNCC1)C2
COc1ccc2[nH]c(=O)c(CN(c3ccc(C)cc3)S(=O)(=O)c3ccc(C)cc3)cc2c1
CCNc1nc(N2CCNCC2)nc2c(F)cc(F)cc12
NCCSc1nc2cc3c(cc2c(=O)n1CCCC2=CCCCC2)OCO3
NC(C1=NCCN1)c1cc(C2CC2)ncn1
O=C(COc1ccccc1-c1cccs1)Nc1ccccc1N1CCCCC1
Cn1c(Cc2c[nH]c3ccccc23)nnc1SCC(=O)N1CCCc2ccccc21
N=C1N(CCC2(c3ccc(Cl)cc3)CCC2)CCN(C23CC4CC(CC(C4)C2)C3)C1C=C1C(=O)Nc2ccc(OC3CCN(Cc4ccccc4)CC3)cc21
O=C(Nc1nc(-c2ccccn2)cs1)c1cc[nH]n1
CC1C3CCC3C1(Cl)CCSc1nc(=O)c(C)c(CN)o1
COc1ccc(C(=O)N2C3CCC2C(OC(C)c2cccs2)C3)c(OC)n1
O=C(NCCCN1CCOCC1)c1ccccc1
O=NN(O)C(CC(=O)O)NC(=O)C(=NNc1ccc([N+](=O)[O-])cc1)NC(=O)c1ccc(Br)cc1
COc1ccc(NC(=O)CSc2nncn2-c2cccc(Cl)c2)cc1
CCC(=O)N1c2cccc(Br)c2C(=O)C(C#N)=C1C
Fc1cccc(CSc2nnc3ccccn23)c1
Cc1cc(-c2nc3c(C(=O)NCCN(C)C)ccnc3[nH]2)ccc1OC(C)C(=O)O
CCCn1c(=O)c2[nH]c(-c3ccc(OCC(=O)Nc4ccncc4)cc3)cc2n(CC)c1=O
O=C(CN1CCCCCC1)Nc1cccc(CCNCC(O)c2ccc(O)c(CO)c2)c1
C=CCNC(=O)c1ccc2c(c1)nc(NC(=O)c1ccc[nH]1)n2CC
CC1CCCCN1S(=O)(=O)c1ccccc1NCCN(C)C
O=C(O)C(Cc1c[nH]cn1)NC(=O)C1CCCN(S(=O)(=O)c2ccc(Br)cc2)C1
O=S(=O)(Nc1ccccc1C(F)(F)F)c1cccs1
Cc1ccccc1C(c1ccc2ccccc2c1)C(O)C(=O)NCCCCCCCNc1nc(Cl)nc(N)n1
O=C(NO)C1Cc2ccccc2N1C(=O)CCCC(=O)N1CCN(CCCCc2ccc3c(c2)OCO3)CC1
O=C(Nc1ccccc1CN1CCC(N2CCOCC2)CC1)c1ccc(F)cc1
Cc1cnc(-c2ccc3nc(N)nc(Nc4ccccn4)c3c2)c(F)c1
CNC(C)C(=O)NC(C(=O)N1CCCC1C(=O)NCCCOC(=O)C(C)(C)C)C1(COC(C)=O)CCC1
CCC(=O)N1CCCC1C(=O)NCCCCC(NC(C)=O)C(=O)NC(CCCNC(=N)N)C(N)=O
Cc1ccccc1Cc1ccc(C(C(=O)O)N2CCN(C(=O)C(Cc3ccccc3)NS(=O)(=O)c3ccc(OCCCN)cc3)CC2C(=O)NO)cc1
CC1(C)CC(=O)C(C(=O)O)O1
CC(=Nc1ccc2ccccc2c1C)N1CC=C(c2ccccc2)CC1
COC(=O)c1c(NC(C)=O)sc(C(=O)NCc2cc3ccccc3oc2=O)c1C
CC(CC(=O)NC1CCCCC1)n1cc(-c2ccc(Oc3ccc(O)cc3)cc2)nn1
CC(NCC(O)C(N)Cc1ccccc1)C(=O)N1CCCC1C(=O)O
COc1cc2c4c(c1OC)-c1cc4c(cc1CN1CCCCC1)OCO2
CN1C(O)=C(C(O)CNC(=O)NCCCl)CC(c2ccccc2Cl)C12C(=O)Nc1ccc(Cl)cc12
NCCOc1cccc(-c2ccc(Oc3ccc(C(=O)Nc4nc(C(N)=O)cs4)cc3)nn2)c1
Cc1cn(C2OC(CO)C(N)C2F)c(=O)[nH]c1=O
CC1NC(=O)c2ccccc2N(CCCN)C(=O)CC2(CC(=O)NC(=O)N2)CCCCC1=O
NCCCCC(N)C(=O)NC(CC(=O)O)c1ccc(C(N)=O)cc1
COc1ccc(-c2cc(OC)c(OC)c(OC)c2)cc1O
CCOC(=O)C1(c2ccccc2)CCN(CCOc2ccc(Cl)cc2)CC1
O=c1ncn(CCc2ccc(OCc3ccccc3)cc2)c2oc3ccccc3c12
CC(=NNS(=O)(=O)c1ccc(C)cc1)c1cccs1
CC1CCC2C(C)C(=CCOC(=O)c3ccccc3C(=O)NCC(=O)N3CCCC3C(=O)OCC3OC(O)C(OC4OC(CO)CC(O)C4O)C(O)C3O)OC3OC4(C)CCC1C32OO4
O=C(Nc1ccc(S(=O)(=O)n2cnc3ccccc32)cc1)c1ccccc1
CC(Nc1nccc(N2C(=O)OCC2C(C)C)n1)c1ccc2ccccc2c1
CCCCCC=CCC(O)C(O)C=CC1C(O)CC(=O)C1CCCC(O)CCCC(=O)O
CC(=O)Nc1ccc(Cl)c(Nc2ncnc3c2ncn3C2OC(CO)C(O)C2O)c1
COC(=O)c1cccc(NC(=O)Cn2c3ccccc3c3ccccc32)c1
Cc1cc(NC(=O)c2cccc([N+](=O)[O-])c2)c2ccccc2n1
Cc1ccc(Oc2ccc(C=C3SC(=S)NC3=O)cc2)cc1
CN(Cc1ccoc1)C(=O)C1CCC(CNS(C)(=O)=O)CC1
Cc1ccccc1S(=O)(=O)N1CCCC1C(=O)NCc1ccco1
O=[N+]([O-])c1cccc(-n2ccc(-c3ccncc3)c2)c1
COC(=O)CCNc1nc(Cl)nc(NCCOc2ccc(C(=O)N(C)C)cc2)n1
CC1(F)CCC(Cn2c(=O)n(CN)c3c2C(=O)c2c(CCc4ccccc4)cc(F)cc23)O1
CC(=O)c1cc(N)c(Oc2ccc(C#N)c(C)c2)c(F)c1
CC(=O)NC(C)c1ccc(OCC2CN(c3cccc4ccccc34)C(=O)O2)cc1
COC1(CO)CCC1c1coc(NC(=O)N(C)C)n1
Cc1[nH]nc(C)c1-c1ccc(CN2CCC(C(=O)N(C)C)CC2)cc1
CCc1nccn1C(Cc1c(OC)cc(CCO)c(OCCCC)c1OC)c1cccc(C#N)c1
CCOC(=O)C(Cl)=CC1C(OC(C)=O)CCC2(C)C(CCC3CC(=O)OC3)C=C(C)C12
CCCCNC(=O)COC(=O)c1ccc(Br)o1
CC(C)c1ccc2c(c1)oc1c3cnccc3c(C=C3C(=O)Nc4ccccc43)cc12
Cc1cc(Br)cc(CS(=O)(=O)C=Cc2ccco2)c1SCC(=O)NCCN(C)C
CC12CCC3C(CCC4CC(O)(NCc5ccc6nc(N)ccc6c6)CCC54C)CCC3C1CCC2O
CC1CCCN1CCc1ccc(-c2cnn[nH]2)cc1
O=C(c1ccc(OCCCCN2CCc3cc4c(cc3C2)CCCC4)c(C(F)(F)F)c1)c1ccc(Cl)cc1
COC(=O)C1C(Br)C(OC(C)=O)C(=O)C(C(C)=O)C1=O
CC(C)C(C(=O)O)N(C(=O)C(C)Cc1ccccc1)C(C)C
O=C(CCCCCCC(=O)NS(=O)(=O)c1ccccc1)c1ccccc1
Cc1noc(C)c1-c1ccc(C(=O)NC(CC(C)C)C(=O)NC(C#N)CCN2CCOCC2)nc1
Cc1cnc2scc(CF)n2c1=O
Cc1nc2ccc(Cl)cc2n2cnnc12
O=C(O)C(C1OC(=O)c2ccccc21)c1csc(NC(=O)c2ccccc2)n1
COc1ccc(CC(=O)NCC(=O)Nc2cccnc2)cc1
CC(=O)OC1CC(C)(C)C2(COC2C)OCC1
CC1CC(C)CN(c2ncc3c(=O)n(-c4cccc(F)c4)c(-c4ccc(F)cc4)nc3n2)C1
C=CC1(C)C=C2C(OC(=O)CCCCCCCC(=O)O)C(OC(=O)CCCCCCCC)C2C(C)C12CO2
CC(C)n1cc2c(nc(NC(=O)Nc3cccc(C(F)(F)F)c3)n3nc(-c4ccco4)nc23)n1
CC1C2Cc3ccc(OCc4ccccn4)cc3C1(C)CCN2CC1CC1
C=CCSc1nc(=S)[nH]c(NCC(C)C)c1C#N
CSCCC(NC(=O)CSc1nc2ccccc2s1)C(=O)NCCC1=CCCCC1
Cc1ccc(CNC(=O)CN(C)S(=O)(=O)c2cccc3cccnc23)cc1
Cc1cnc(CN(C)c2ccc3c(c2)CCN(CC(N)=O)C3)cn1
COc1cc(NC(=O)Cn2nc([N+](=O)[O-])cc2C)cc(OC)c1OC
N#Cc1c(N)nc(SCc2csc(C(=O)O)c2)nc1-c1ccccc1
CCCCCCCCCCCCCCCCCC(=O)c1n[nH]c2ccccc12
CC(N=O)c1ccc2oc(C(=O)NCc3ccccc3)cc2c1
O=C(NCC1CC1)c1ccc2[nH]c(-c3ccc(-c4ccc(F)cc4)cc3oc2=O)nc1
CC(C)(C)C(=O)c1c(O)n(Cc2ccc(F)cc2)c(=S)[nH]c1=O
O=C(NC1CCN(S(=O)(=O)c2ccccc2Br)CC1)N(CC1CCCO1)c1ccccc1
COc1ccccc1C(=O)Nc1ccc(NC(=S)NC(=O)c2ccccc2[N+](=O)[O-])cc1
O=C(O)CC(CCCCNC(=O)OCc1ccccc1)C(=O)NCCc1c[nH]c2ccccc12
CCCCCOC(=O)N1CCN(C(=O)CCC(=O)NCc2cccc([N+](=O)[O-])c2)CC1
O=C(NO)c1cccc(-c2ccc(OC3CCCCC3)c(-c3ccccc3)c2)n1
CSc1ccc(C=NNc2ccc([N+](=O)[O-])cc2Cl)cc1
C=C1C2CC3C4N5C6OC(C)(C)C4(C)CC3C1(CC5OC)C2(CC)C
CCCN1Cc2cccc(-c3[nH]c4c(-c5cnn(C)c5)cnc(N)c4c3)c2C(C)C1CO
COc1ccc(NC(=O)CN2C(=O)NC3(CC3C)C2C)cc1
Cc1cccc(NC(=O)C(c2ccc(F)cc2)N2CCN(C)CC2)c1
CSC1OC(CO)C(O)C(OC2OC(C)C(O)C(N3CCOCC3)C2O)C1O
COc1ccc(NC(=O)CNc2ncnc3sc4c(c23)CN(C)CC4)cc1Cl
CCC1CN(C(=O)c2ccoc2)CC1(C)NCC(F)(F)F
O=C(CCn1nnc2sc3c(c2c1=O)CCCCC3)NCc1ccco1
CC1NCc2nc(-c3cccs3)c(NC(=O)CCl)cc2C1=O
COCCN(C)c1nnc(CNc2ccc3ncc(C#N)n3n2)s1
Nc1ccnc2c1ncn2C1CC(N)C(O)C1O
CCCCCCCCCCCCCCCCCCNC(=O)C1CSC(c2ccccc2)N1C(=O)c1ccccc1
O=C(CN(c1nc(NC(=O)C(F)(F)F)c2ccccc2n1)S(=O)(=O)c1ccccc1)N1CCN(c2cccc(Cl)c2)CC1
Cc1cc(NCCN2CCOCC2)nc2ccccc12
CC(NC(=O)c1[nH]cnc1C(=O)Nc1ccc(Cl)cc1)C(=O)OCC(=O)c1ccc(Cl)c([N+](=O)[O-])c1
C=CCn1c(=Cn2c(O)nc3ccsc3c2=O)c(C)[n+]2cnnc12
Cn1cc(C=NNC(Cc2ccccc2)c2c(F)c(F)c(F)c(F)c2F)c2cnccc21
CC1(C)Oc2ccc(C#N)cc2C(NC(=O)c2ccccc2)c1n1cccc1
CC1N=C(CCC(=O)O)NC1=S
O=c1ccc2ccc(OCCCN3CCN(c4ccccc4OCCF)CC3)cc2[nH]1
COc1ccc(-c2onc(C)c2C(=O)NCCCN2CCCC2=O)cc1
CCCCCCCCCC=CCC=CCCCCCCCC(=O)C(F)(F)F
CC(C)NC(=O)c1ccc2[nH]c3ncccc3c2c1
O=c1c(Cc2ccccn2)nc2ccc(F)cn2c1-c1ccc(F)cc1
O=S(=O)(Nc1nccs1)c1ccc(Nc2ncc(Br)c(NC3CCCC3)n2)cc1
CCN(CC)CCOC(=O)COc1cc2c(c(OC(N)=O)c1)CCCC2C(=O)OC
C#CCOC(=O)CCNC(=O)C(NC(=O)C(=C)Cc1ccc(C)cc1)C(C)C
CC1(C)Oc2ccc(NC(=O)c3ccc(C(F)(F)F)nc3N)cc2C(N(C)S(=O)(=O)c2ccc(Cl)cc2)C1n1cncn1
COc1ccc(C2=NC(C(=O)NO)CO2)cc1-c1ccc(CC(=O)O)s1
CCCOc1ccc2ccccc2c1CCOC(C)=O
Oc1cc(-c2cnccc2C23CNCC2C3)c(F)cc1N1CCCNC1
Nc1nc(-c2ccccc2N)nc2c1ncn2C1OC(COP(=O)(O)CP(=O)(O)O)C(O)C1O
CCN(Cc1ccccc1)Cc1cn(Cc2ccccc2OC)c2ccccc12
CC1CN(C(=O)CSCc2ccc(Cl)cc2)CCN1S(C)(=O)=O
CCOC(=O)C12CN(C)CC(C1)N(C(C)CCCCCCCCC(=O)OCC)C1=C2C(=O)CC(C)(C)C1
Cc1cnn2c(=O)cc(COC(=O)c3ccc(NS(=O)(=O)c4ccccc4)cc3)nc12
O=C1C(=Cc2ccccc2)OC(=N)C2C=CC=CC12
Cc1nc2c(c(C)c1CC(O)c1ccccc1F)c(=O)n(C)c(=O)n2C
CCCCCCCCC=CCCCCCCCC1OC(CO)C(OS(=O)(=O)NC(=O)OCC[N+](=O)[O-])C(OCc2ccccc2)C1OCc1ccccc1
C#CCOC(=O)c1ccc(NC(=O)COC(=O)c2ccc([N+](=O)[O-])o2)c([N+](=O)[O-])c1
COc1cc(Nc2c(C#N)cnc3cc(-c4ccc(CN5CCN(C)CC5)cc4)sc23)c(F)cc1Cl
O=C(CN1CCOC2(CCN(c3ncccn3)CC2)C1)NCc1ccccc1F
CC(C)=CCc1c2c(c(O)c3c(N4CCCC4C)coc13)C(=O)CC(C)(CCN1CCC3(CCc4ccccc43)C1)C2=O
CCCCCCCCCC(=O)C(=NO)c1nc2ccccc2s1
CCN(CC)CC1C(C)(C)CC2CC1C2(C)O
O=C1NC(=O)C(=Cc2c[nH]c3ccccc23)N1
COc1cc(N)c(Cl)cc1NC(=O)Cn1snc2c(C(F)(F)F)cccc21
Cc1ccc(S(=O)(=O)NC2CCN(CCc3ccco3)CC2)c(C)c1C
NCCC(=O)N1c2ccccc2C(c2ccccc2F)=CC12CC1CCC1C2
CCCCCCCC(=O)OCC(COC(=O)n1c(CCC)nc2c1OCO2)OC
Cc1csc(NC(=O)CCn2nc([N+](=O)[O-])cc2C)n1
Cc1c(C(=O)NCCCc2ccccc2)c2ccccc2n1Cc1ccc([N+](=O)[O-])cc1
CCCC(O)C(=O)C(C)CCC(C)C1CC(=O)C2CC(C)C(OC(C)=O)CC12C
Cc1cccc(C=CC(=O)Nc2ccc3c(c2)N(Cc2ccco2)C(=O)c2ccccc2S3=O)c1
Cc1ccc(C(=O)O)cc1NCC(=O)Nc1ccc(N)c(F)c1
Cc1ccc(C(=O)c2ccccn2)cc1CN1CCN(S(=O)(=O)N2CCC(C(=O)O)CC2)CC1
N#Cc1c(O)c(C(=O)Nc2ccc(F)cc2F)nn1-c1ccccc1
CN(C)c1c(C(=O)NCc2ccnn2C)nnn1-c1nonc1N
CCOc1ccc(N(C)S(=O)(=O)c2ccc(C(=O)OCC(=O)NCc3ccco3)cc2)cc1
CC1(C)CCC2(CCCCCCCCCCC(=O)O)CCC3(C)C(=CCC4C5(C)CCC(OC6OCC(O)C(O)C6O)C(C)(CO)C5CCC43C)C2C1
COc1cc2c(cc1OC)C(C)[N+]([O-])=CCC2c1ccccc1
Cc1cc(COc2ccc(C(=O)NC3(C4CCN(Cc5cccnc5)CC4)OCO3)cc2)ccc1C#N
O=C(NCC1CCOCC1)c1ccc(NS(=O)(=O)c2cccc([N+](=O)[O-])c2)o1
Nc1ccc(C(=O)Nc2ccccn2)cc1
O=C(NC(CO)C(O)C(O)C(=O)N1Cc2ccccc2Cc2ccccc21)C1CCC1
CC1CCC2(OC1)OCC1OC2(C)C(O)C=CC=CC2OC(=O)C3(O2)C2OC(O2)C(OC(=O)CNCC3=O)C(OC(C)=O)C(OC(=O)c2ccccc2)C2C(C)(O)CCC12
CCCCCC(C)C=CC=CCC=CCC=CCC=CCCCC(=O)O
C=CCn1c(=O)n(C)c2cnc(Nc3ccc4[nH]cnc4c3)nc21
Cc1ccccc1NC(=O)CN1CC(C)CC(C)C1
COc1ccc(CCn2nc3c4cc(NCCCNC(=S)Nc5ccccc5)ccc4nc(O)c-3c2)cc1
O=C(c1cc(Nc2cc(OC(F)(F)F)ncn2)ncn1)N1CCNCC1
CCOC(=O)C(NC(=O)C(O)C(O)C(OCC)C(C)=O)C(C)C
Cc1nnnn1-c1ccc(C2CC(c3ccccc3)=NN2c2cccc(Cl)c2)cc1
CCOC(=O)COc1ccccc1C1CC(=O)c2ccccc2O1
NC(Cc1ccccc1)C(=O)N1CCCC1C(=O)NCCCCCC(=O)Nc1ccc(CCCCCCNCCSSCCNC(=O)c2ccccc2N)cc1
N#Cc1ccc(N2CCC(Cc3ccccc3)CC2)nc1
O=C(O)COCCOc1ccc2c(=O)c(Oc3ccc4c(c3)CCN4C(=O)CO)c(Cl)n(Cc3ccccc3)c2c1
O=C(COC(=O)c1ccc(Br)o1)NN=Cc1ccco1
CC(CC(=O)NC(C)CCc1ccccc1)NP(=O)(Oc1ccccc1)Oc1ccccc1
OCc1ccc(OCCCCCCCCOc2ccc(C34CC5CC(CC(C5)C3)C4)cc2)cc1
Cc1c(Cl)cccc1NC(C)C(=O)Nc1nccs1
CC(O)C(NC(=O)CN)c1ccc(N(CC(=O)NCc2cccnc2)C(=O)CCC(=O)O)cc1
CCCCN(CCCC)C(=O)CC(Nc1ccc([N+](=O)[O-])cc1[N+](=O)[O-])SCC(=O)c1ccccc1
COc1ccc(S(=O)(=O)c2ccc(NC(=O)C3CCCN3C(=O)C3CCCCC3)cc2)c([N+](=O)[O-])c1
O=c1[nH]c2cc3c(cc2nc1O)OC(C1=CCCCC1)C3
C1=NOC2=NCCN2C1
CCCCCCCCCCNCC(F)(F)F
Nc1c(C(=O)NCc2ccco2)sc2ncccc12
N#CC1CCCC1n1cc(C(N)=O)c(Nc2ccc(C(=O)O)cc2)n1
Cc1ccc(NC(=O)CN(C)C(=O)c2ccnc3ccccc23)cc1
CCOC(=O)C=CC(CC1CCCCC1)NC(=O)C(CC(C)C)NC(=O)C(CCCN=C(N)N)NS(=O)(=O)NC(=O)c1[nH]cnc1C(N)=O
CCN(CCc1ccccc1)C(=O)C=CC=CCC(C=Cc1sc(=O)[nH]c1O)Sc1ccc(F)cc1
CC(Cc1ccc(-c2ccc(C#N)cc2)cc1)NC(=O)C1CCCN1C(=O)CCOc1ccc(Cl)cc1
CCCCC(NC(=O)CCC)C(=O)NC(Cc1ccccc1)C(=O)NCC(=O)O
C=CCOC(=O)C1=C(C)NC(C)=C(C(=O)OCC2CCCCC2)C1C(=NO)C(C)C
C[N+]1(CCC(=O)Nc2ccc([N+](=O)[O-])c3cccnc23)CCCCC1
CC1C2Cc3ccc(N)cc3C(C)(C1)C2O
COc1ccc(Cn2ccnc2CN(C)C)cc1OC
COc1ccc2c(C)oc(N(C)C(=O)CSc3nncn3C)n2n1
N#Cc1c(-c2ccc(CO)cc2)[nH]c2ccc(C(=O)O)cc2c1=O
COc1ccc(Cn2c3nc(=O)n(C)c4c5c(csc45)C(C(C)(C)O)CC(=O)N32)cc1
C#CCC(CO)(CO)NCc1nc2cc(C(=O)OCC)ccc2n1Cc1ccccc1
COc1cncc(-c2ccc3c(c2)CCc2nncc4c(N4CCOCC4)ccn23)c1
Cc1ccc2c(C(=O)N(O)C(C)(C)C)c[nH]c2c1
CCOC(=O)c1c(NC(=S)NC(=O)c2ccccc2)sc2c1CCC2
Cc1[nH]c2ccccc2c1C1=CCNCC1
O=C(CP(=O)(Oc1ccc(F)cc1)Oc1ccccc1)NNC(=NS(=O)(=O)c1ccccc1)c1ccccc1
COc1ccc2c(N3CCN(CCc4oc(=O)cc(Cl)c4C)CC3)ccnc2c1
CCOCC1CCC=C1C(=O)O
O=C(O)C(=O)NC1CCCCC1C(=O)N1CCC(N2Cc3ccccc3NC2=O)CC1
NC(=S)NN=C1CCC(CNS(=O)(=O)c2ccc(OCc3ccccc3)cc2)=N1
O=C(c1ccccc1)C1C(c2ccncc2)N2C(=NC1Cc1ccccc1)N2Cc1ccccc1
CC(=Nn1c(-c2cccnc2)n[nH]c1=S)c1ccc(Br)cc1
Cc1ccc(SCCC(=O)C(C#N)N2CC(C)CC(C)C2)cc1
COc1cc(OC)c2c(=O)cc(-c3ccccc3)oc2c1[N+](=O)[O-]
C=C(C)C1CCC2(C(=O)NC(C)C)CCC3(C)C(CCC4C5(C)Cc6ncnn6C(C)(CO)C5CCC43C)C12
CN1CCN(CCCc2ccc3cc(CCCCc4ccc5c(n4)NC(=O)C(CC5)CCO4)ccc3c2)CC1
Cc1cnc(C2CCCN2C(=O)C2=COCCO2)o1
CCc1ccccc1OCC(=O)OCC(=O)NCc1cccs1
Cc1cccc(NC(=O)c2cccc(N3C(=O)c4ccccc4C3=O)c2)c1C
CC(C)(C)OC(=O)NC(Cc1ccc(O)cc1)C(=O)NC(CCC(=O)O)C(=O)NC(CCCCNC(=O)OCc1ccccc1)C(=O)OCC(=O)NC(C)(C)C
CC(=O)c1cn(CCCCOc2ccc(CC(NC(=O)CC(N)=O)C(=O)N3CC(F)CC3C(=O)NC(C(=O)NC(CCC(C)C)C(=O)NC(CCCCN)C(N)=O)C(C)C)c(Cl)c2)ccc1=O
NC(CSCc1ccccc1)C(=O)O
CCCCCCCCCCCCCCCCNC(=O)Nc1cc(C)cc(C)c1
CCOC(=O)c1noc(-c2cccc(C)c2)c1C
O=C(COc1ccccc1[N+](=O)[O-])N1CCC(Oc2ccc3[nH]ncc3c2)CC1
CCCc1c(OCCCCn2ccc(OCc3ccc(CC(=O)O)cc3)c2)ccc(C(C)=O)c1O
Cc1ccc2nc(C)n(CC(=O)N3CCN(c4ccccn4)CC3)c2c1
CN(C)Cc1cccc(-c2cccc(-c3n[nH]c4cnccc34)s2)c1
Cn1c(Oc2ccc(F)cc2)nc2cc(C(=O)N=C(N)N)ccc21
CCc1nc2c(o1)CCc1cn(S(=O)(=O)c3ccc(OC)cc3)cn1-2
O=C1C(OC2OC(CO)C(O)C(O)C2O)Oc2cc(O)cc(O)c2C1O
CC1=CC(=O)CC2C(C)CC(=O)C(C)C12
O=C(O)CSC1=NCCC1
CSc1nc(N)n(-c2cccc(Br)c2)c1C
COc1ccc(NC(=O)CN(C)C(=O)Cc2c(C)n(C(=O)c3ccc(C)s3)c3cccc(OC)c23)cc1OC
OC1CCC(c2ccccc2-c2nnc3n2-c2c(F)cc(F)cc2OC3)CC1
O=C(O)Cn1c(-c2ccc(F)cc2)nnc1SCC(=O)NC1CCSc2ccccc21
Cc1ccc(-c2cc(C(F)(F)F)nn2-c2cc(OCc3cn(CC(=O)NC(C)c4ccccc4)nn3)cc(C(C)(C)C)c2)cc1
C=C1CCC2C(C)(COC(=O)C=Cc3ccc(O)cc3)C(=O)CCC2(C)C2CCC3(C)C(C4CC(C)=CC(=O)C43)C12
CNCCC(NCc1cccc(F)c1)C(=O)C(C)C
Cc1cc(C)n(CCC(CC(=O)NC2CCCCC2)c2ccccc2)n1
Cc1nn(-c2ccccc2)c(N2CCN(C)CC2)c1-c1nc2ccccc2s1
CN1CCCN(CCCN(Cc2cccc3ccc4ccccc4c2)C(=O)NCC3)CC1
O=C1c2ccccc2C(=O)c2sc(Nc3ccccc3C(F)(F)F)cc21
CC1CCCCOC(CN(C)Cc2cccnc2)CCOCCN(C(C)CO)CCOCCOCC1
CN(C)c1cccc(NC(=O)c2ccccc2NC(=O)c2ccc(F)c(S(=O)(=O)N3CCCCC3c3ccccc3)c2)c1
O=c1c2c(n3c4ccc(Cl)cc4n1C2=Nc1ccccc1)C(c1ccc2c(c1)OCO3)NCC2
NC(=O)C(Cc1cccc(F)c1)C(=O)Nc1cccc(-c2cccc(-c3nc4cc(C(F)(F)F)ccc4[nH]3)c2)c1
COCc1c2c(cc3c1c(C)c1cc4n(c13)CCN(CCC(=O)OC(C)(C)C)C4)OCO2
O=C(C(=O)c1ccccc1)NN1CCCCC1
COc1cccc(-n2c(CCC(=O)NCCCN3CCCC3=O)nc3ccccc3c2=O)c1
O=C(c1cnn(-c2nc(N3CCOCC3)c3sccc3c2F)n1)N1CCCCC1
CC(=NNS(=O)(=O)c1ccc(C)cc1)c1ccc2c(c1)OCO2
CC(NC(=O)Cc1cn(-c2ccc(Cl)cc2Cl)nn1)C(=O)NCCS(N)(=O)=O
CC1C(=O)NN=C2C(=O)N(Cc3ccco3)C(=O)N21
Cc1ccsc1-c1cc(Oc2ccccc2C(N)=O)[nH]n1
CCC(C)Sc1cc(=O)n2c(n1)NC(c1ccc(F)cc1)C(C(=O)NCCCN(CC)CC)N2CCC(C)C
Cc1nc(CN(C)C2CCN(Cc3noc(C4CC4)n3)C2)no1
CCOC(=O)c1cc2c(s1)Cc1cc(OC)c(OC)cc1C2
CCOc1ccc(Oc2cccc(C(=N)N)c2)cc1
CCOC(=O)C(C#N)=NNC(=O)c1ccc(Br)cc1
O=C1N(Cc2cccs2)c2sc3ccccc3c2CCN1CCc1ccccc1
COc1cc2c(cc1OC)C(C)N(CCNc1c(OC)ccc(F)c1Cl)CC2
CCOP(=O)(Cc1ccc2[nH]c3c(c2c1)CCO3)NC
O=C(NCC1(O)CNC(C(=O)N2CCC3(CC2)CC3)CCN1)C1CC1
Cc1nc(C)c(CO)c2c1C(C)(CCC=C(C)C)C2(C)C
CCCCc1nc(Cl)c(C(=O)O)n1Cc1ccc(-c2ccccc2-c2nn[nH]n2)cc1
COc1ccc(Oc2c(Cl)cnn(Cc3cccc4ccccc34)c2=N)cc1
CC1=C(C)C(=O)c2c(ccc(OCC(=O)O)c2C(C)C)C1=O
Cc1c(-c2cccc(C3CCCCNC3)c2)[nH]c2cc(C(F)(F)F)ccc2c1=O
NC1CCCc2c1[nH]c1ccc(C(F)(F)F)cc21
Cc1csc(SCC(=O)NCC2(O)CCCCCC2)n1
CSCCC(N)C(O)C(=O)NC(C(=O)N1CCCC1C(=O)NCc1ccccc1)C(C)O
NC(=O)c1c2n(c3ccc(-n4c(nc5ccccc54)CCCC4)cc13)CCCC2
COCCN(C)C(=O)c1c(F)cc(Oc2ccc(F)cc2)nc1-c1ccc(Cl)c(Cl)c1
NC(=S)NN(CCC(=O)N1c2ccccc2C(=O)c2ccccc21)C(=O)CCc1ccccc1
CCCCCCCCCCCCN1C(=O)C(=NNC(N)=S)c2cc(Cl)ccc21
Cc1cc2nc(-c3ccc(S(=O)(=O)CCCC(=O)NO)o3)[nH]c2cc1C
COC(=O)COC(=O)C1CCCN1C(=S)NC(C)C
Fc1cccc(Cl)c1-n1c(CCl)nc2cc(Cl)ccc21
N#Cc1cc2c(s1)c(NC(=O)c1ccc(Cl)cc1)nc1ccc(F)cc12
Cc1nn2c(=O)cc(COC(=O)c3ccc(N4CCCCC4)cc3)nc2s1
CCOC(=O)c1cnc(Nc2cncc(Br)c2)c(C#N)n1
COc1cc(C2CN3CC3CC2C(=O)NC23CC4CC(CC(C4)C2)C3)cc(OC)c1OC
COc1ccc(O)cc1C(=O)C=Cc1ccccc1O
COc1ccc(-c2nc(CN3CCCCC3c3cccnc3)co2)cc1F
CCN(CC)S(=O)(=O)c1ccc(N2CCN(C)CC2)c([N+](=O)[O-])c1
Cc1ccc(F)cc1-c1nc(C2CCCNC2)no1
Cc1ccc(CNC(=S)NN=C2C(=O)Nc3ccccc32)cc1
Cc1ccc(S(=O)(=O)Nc2ccncc2)cc1C
Cc1cccc2nc(C(C)(N)CS(=O)CC(=O)Nc3cccc(C(=O)N4CCC(O)CC4)c3)cn12
Cc1c(NS(=O)(=O)c2ccc3c(c2)OCCO3)c(=O)n(-c2ccccc2)n1C
O=C1c2ccccc2-c2ccccc2C1=NNC(=S)Nc1ccccc1
COc1ccc(CCNc2cc(C)nc3ccc(NC(=O)COc4ccccc4C)c(OC)c23)cc1OC
Cn1c2nc(=S)n(-c3ccccc3)c(=O)c-2cc2ccccc21
CCCCn1c(=O)c2c(nc3n2CCCN3CCc2ccc(O)cc2)n(C)c1=O
CCn1nnc2cc(-c3ccc(CC(C#N)NC(=O)C4NC5CCC4C5)c(F)c3)ccc21
CC1=Nc2ccc(N)cc2C(c2c(-c3cccc4ccccc34)[nH]n2C)N1C
CCCS(=O)(=O)N1CCC2(CC1)CCN(C(=O)c1cnccn1)CC2
COc1ccc2[nH]c3c(c4ccc(OC)c(O)c41)CC2
CC(=O)OC1CCC2(C)C(CC(CCC(C)(O)C(=O)NCC3CCCCC3)CCC2OC(C)=O)C1
CC(=NNC(=S)N(C)C)c1ccc(Cl)cc1
CC(C)CCNC1=C(C#N)SC(C)(N)C1O
COCCCNC(=O)c1cc(CNC(=O)N2CCCn3cccc32)sc1C
C=C1C(OC(C)=O)CCC2(C)C(OC(C)=O)CC(OC(C)=O)C3=C(C)CC(OC(C)=O)C(CC23)C1OC(C)=O
C=C(C)C1CCC2(C(=O)NCCCCCCCCCCC(=O)O)CCC3(C)C(CCC4C5(C)CCC(OC(=O)C6CCCC)(C(=O)O)C(C)(C)C5CCC43C)C12
CC(C)CC1C(=O)NC(SCC(=O)NC(Cc2c[nH]c3ccccc23)C(=O)O)C(=O)N1C(C(=O)NC(CCCNC(=N)N)C(=O)OCc1ccccc1)C(C)C
COC(=O)COc1ccc(C=CC(=O)c2ccc(N3CCC(O)(c4ccc(OC)cc4)CC3)cc2)cc1
CCc1nc(C)cn1-c1ccc(C(=O)NC)cc1
COc1ccccc1F
CC1Cc2ccccc2N1C(=O)CN(C)Cc1nc(=O)c2ccccc2[nH]1
COc1ccc(CC2=NS(=O)(=O)N(C)C(c3ccccc3)(C(C)C)C2)cc1
O=C(O)c1ccccc1-c1cncc2cc(S(=O)(=O)Nc3ccncn3)ccc12
CC1CN(c2ccc(F)cc2F)C(=O)CN(Cc2cccnc2)C(=O)C1Cc1ccc(Cl)c(Cl)c1
O=C(NCCCCN1CCC2(CCc3ccccc32)CC1)C1CCN(C(=O)CCn2cnc3c(N4CCOCC4)ncnc32)CC1
C=CC1CN2CCC1CC2C(O)c1cc(NC(=O)c2cccc(C(F)(F)F)c2)cc(Nc2ccccn2)c1
Cc1c(C(=O)N(c2ccc(C[N+](C)(C)C)cc2)c2cnn(C)c2)sc(C(F)(F)F)c1C(O)(C(F)(F)F)C(F)(F)F
O=S(=O)(c1cccc(Cl)c1)n1c(Cn2c(=O)sc3ccccc32)nc2ccccc21
CCCCCCc1c(C)c2ccc(OC(=O)NC)cc2oc1=O
N=C(NCc1ccccc1)SCc1cc(Cl)ccc1N1CCN(C(=O)CCc2ccc(Br)cc2)CC1
CN(c1nc2ccc(Cl)cc2c2c1cnn2C)CC(O)C1CCCCO1
CC(NC(=S)NNC(=S)Nc1cccc(C#N)c1)c1ccccc1Cl
O=C1CC(O)C(NCC2CCC(Nc3nc(N4CCOCC4)nc(N4CCOCC4)n3)C2)C(O)C1O
CCOc1ncccc1C(=O)OCc1ccccc1F
O=C(Oc1ccc(C=NNC(=S)N(Cc2ccccc2)c2ccccc2)cc1)c1ccncc1
CC1CC(C)CN(C(=O)CCS(=O)(=O)c2cccnc2)C1
CS(=O)(=O)c1ccc(-c2cc(C(F)(F)F)ccc2OCc2ccc(-c3nnn[nH]3)cc2)cc1
CCNCCCNCCCCNCCCCNCCCCNCCCNCCCCNCC
CCC1CCC2C(CCC3C(C)(C)CCCC23C)O1
Cc1ccn2c(=O)cc(-c3ccc(NC(=O)COc4ccccc4)cc3)nc2c1
O=Cc1ccc(-c2ccccc2)cc1
O=C(O)CCCC(=O)N1CC2CCC(C1)N(Cc1cc(F)ccc1F)C2
COc1cccc(CNC(=O)c2c(C)noc2C(C)C)c1
CCn1ccc2c(N(CCn3cccn3)Cc3ccccc3C)nccc21
CCN(CC)CCCOC1=C(Cl)C(=O)c2ccccc2C1=O
COc1cccc(-n2c(=O)n(CCN3CCCCC3C)c(=O)c3oc4ccccc4c32)c1
COCCCNC(=O)C(C)(C)SCC(N)=O
CC1CCN(c2nc(-c3cccc(O)c3)nc3ccccc23)CC1
O=C(Oc1ccc2c3c1OC1C(O)C(CNC4CCCC4)CC(O)C3CC1C2)C(F)(F)F
COc1cccc(NC(=O)Nc2nnc(-c3ccco3)o2)c1
COc1cccc(CNc2ccc3c(c2)C(C)(C)C(=O)N3)c1OC
CCCN1C(=O)C(=Cc2cc(Br)ccc2O)SC1=Nc1ccc(C(=O)O)cc1
NC(=O)N(O)c1ccc2cn[nH]c2c1
Cc1nnc(SCC(=O)NC(=O)NC2CCCC2)n1-c1ccccc1
CC(C)(C)OC(=O)C1C(=O)CC(C)CC1c1nncn1-c1ccc2c(c1)OCO2
CC(CNC(=O)C1CCCC1)C1CCC2C3CCC4CC(O)C(O)CC4(C)C3CCC12C
CC(=O)c1ccc(OC(=O)C2=COCCO2)cc1
COc1cc2c(cc1OC)CN(CCCCCc1ccccc1)CC2
Fc1ccc(N=Nc2cc(Br)ccc2Br)cc1
Nc1nnc(-c2ccc(C3(c4ccccn4)NC(=O)NC3=O)o2)s1
CC(C)C1OC(=O)C(C)NC(=O)OC(C)C(=O)NCC(=O)OCCC(C(=O)O)NC(=O)C(C(C)C)N(C)C(=O)C2CCC(=O)N21
COc1ccc(-c2ccncc2)cc1OC1CCCC1
N#Cc1ccc(Cl)cc1Oc1ccc(F)cc1N1CCCC1
NC(=O)C(c1ccccc1)C(CCC(=O)O)c1ccc2ccccc2c1
CC(N)(COP(=O)(O)O)C(=O)O
O=C1N=C(c2ccccc2)N=C1c1ccc(CSc2nnc(-c3ccccc3)o2)o1
CCCOc1cc(O)c2c(c1)-c1c(O)c3c(c(O)c1C2=O)CC(O)(C(C)=O)CC3OC1OC(C)C(OC2CC(O)C(C)C(O)C(C)O2)C(C)C(O)C(C)C(O)C1C
N#CC1C(=N)OC2=C(C(=O)c3ccccc3C2=O)C1c1ccccc1
CC(C)CC1NC(=O)C(Cc2ccccc2)NC(=O)CSCC(C(=O)O)NC(=O)C(C(C)C)NC(=O)C(CO)NC1=O
Cc1ccc2c(CC3NC(=O)CCNC(=O)C(CCC(N)=O)NC(=O)C4CCCN=C4C3=O)c(-c3ccccc3)oc2c1
Cc1cc(-c2c(Cl)cccc2Cl)c2cccc(OCc3c(Cl)cncc3Cl)c2[nH]1
CC(=Cc1ccc(C(=O)O)cc1)CC(=O)Nc1cc(C(=O)O)ccc1C(=O)O
COc1ccccc1CNC(=O)CNC(=O)c1ccc2c(c1)c(C(=O)O)cn2C
CCNC(=O)Oc1ccc2cc(NC(=O)c3cccnc3)ccc2c1
CC(=O)N(C)CC#CCn1ccnc1
CCN(Cc1ccccc1Cl)c1cc(OCC2(C)CO2)ncn1
CC(C)CC(C(=O)O)c1ccc(Cc2ccco2)cc1
CCOC(=O)Cc1nnc(NC(=O)COc2ccccc2[N+](=O)[O-])s1
C=C1C(C(=O)OCC)=C2CCCC(=O)C2C1(C)C
c1ccc(-c2cc(CSc3nnc(-c4ccccc4)n3-c3ccccc3)ccc2O)cc1
CC(C)NC(=O)C1CCC(Nc2nccc(-c3c[nH]n4cccc34)n2)CC1
Cc1noc(C2CC3CCC2N3C(=O)c2cn3cccc(C)c3n2)c1C
COc1cc(NCCCCCCN2CC(C)OC(C)C2)cc(OC)c1OC
Oc1ccc(-c2cc(Cc3ccc(N4CCOCC4)cc3)[nH]n2)cc1
O=C(NCCn1ccc2cc(C(=O)N(Cc3ccc(F)cc3)CC3CCOCC3)cnc21)c1ccc(C(F)(F)F)cc1
CC(C)Oc1nnnn1-c1cccc(Oc2ccccc2)c1
CCCNC(=S)Nn1nnc(-c2nsnc2N2CCCC(C)C2)n1
Cc1cc(=O)oc2cc(Br)c3c(c12)OCO3
CCOC(=O)c1cc(=O)[nH]c2ccc(OCCN(CC)CC)cc12
CC(=O)Oc1ccc(C=C2CCCc3c2nc2ccccc2c3C(=O)NO)cc1
Cc1c(N(Cc2ccc(OC(F)(F)F)cc2)S(=O)(=O)c2ccc(C(=O)O)cc2)ncc2ccccc12
COCCNCc1cc(=O)nc2sc(N3CCNCC3)nn12
C=CCCCc1nc(SCc2cccc(C)c2)c2ccccc2n1
O=C(c1cccc(-c2ccc3c(c2)OCO3)c1)N1CCN(c2ccc(C(F)(F)F)nn2)CC1
COC1CCC(C#CCNS(=O)(=O)c2ccccc2)OC1C
COc1ccc(C(C)=O)cc1N=C(N)NCCCC(N)C(=O)O
CCCC(=O)c1cccs1
c1cncc(-c2cc(-c3ccc4c(c3)OCO4)ccc2C2CCNC2)c1
CCCCCCCCN1C(=O)C(CC(=O)NCCCCC)c2cc([N+](=O)[O-])ccc21
CCc1ncnc(N2CCN(C(=O)c3ccc(C)cc3OC)CC2)c1C#Cc1ccc(N)nc1
O=C1Nc2cccc3cccc(c23)C(=O)N1CN1CCN(c2ncccn2)CC1
O=C(C=CCN(NC(=O)c1ccco1)c1ccc(Br)cc1)OCC1CC1
CC(C)N(C)C1CCC(Nc2nc(-c3ccncc3)cn3cc(N)nc23)CC1
CC(C)COc1ccc2c(c1)C(N1C(=O)CN(CC(C)(C)C)C(C)(C)C1=O)C(=O)CO2
CC(C)c1ccc(NC(=O)Cn2c3ccccc3c3c4ccccc4n(C)c3c2=O)cc1
CC(CC1COC(NCCNc2cc(N)ncn2)C(CO)O1)(c1ccccc1)c1ccccc1
Cc1cn(-c2ccc(C(F)(F)F)cn2)c(C2Cc3ccc(C4(CN)CC4)cc32)n1
NC1CCC(CNC(=O)C2CCC(=O)N(CCc3ccccc3)C2)CC1
CCc1[nH]c2cc(OCC=C(C)C)ccc2c(=O)c1Sc1ccc(OC)cc1
CN(C)c1nc(-c2cccs2)cc2c1C(=O)c1ccccc1C2=O
CCN1C(=O)NC(=O)C12Cc1ccc(NC(=O)Cn3cnc4c(Cl)cccc43)cc1C2
COC(=O)c1cnc(N2CCN(C)CC2)c(COC)c1
CCCCCCOc1ccc(NC(=O)C(=O)NCCN2CCOCC2)cc1
Cc1cc(Cl)cc(Cl)c1-c1ccnc2[nH]c(C3(N)CCC3)cc12
CCCC12CN3CC(C)C(CN(C1)C3c1cccc(N3CCN(C)CC3)c1)C2
CCCCCCCCCCCCCOc1ccc2[nH]cc(CCN)c2c1
Cc1ccc(S(=O)(=O)NNC(=O)CCCOc2ccccc2Cl)cc1
CCN1CCN(CCCCOc2cc(C)c3nnc(-c4ccc(Br)cc4)n3c2)CC1
c1csc(-c2cnc3ccc(N4CCOCC4)nn23)c1
COc1ccc(C(=O)NC2CCCN(c3ccc(OC4CCOCC4)nc3)C2)cc1
CCCn1c(=O)c2[nH]c(-c3ccc(OC(C)C)cc3)nc2n(CCC)c1=O
CN(Cc1ccccc1)S(=O)(=O)c1cccc(C(=O)N(Cc2ccco2)Cc2cccnc2)c1
Nc1ncnc2c1[nH]c(=S)n2CCCO
CCOC(CC)C(=O)Nc1cccc(-c2nc3ccc(C)cc3o2)c1
CN(C)c1c(C#N)cnc2c1nnn2Cc1ccccc1
CN(C)CCSCCSc1ncnn1-c1ccc(Cl)cc1
Cc1ccc2[nH]c(=NC(=O)CSc3nnc(-c4cccs4)n3C)oc2c1
O=C(O)C(CC#CCCc1ccccc1-c1ccccc1)c1ccccc1
COc1ccccc1C(=O)N1CCN(C(=O)c2ccc(F)cc2)CC1
O=C(Nc1ccc(Cl)cc1)Nc1cc(Br)c2ccccc2c1
Cc1c(CC(=O)O)c2ccccn2c1C(=O)Cc1ccc(C(C)(C)C)cc1
N=C(N)c1ccc(NC(=O)Cc2cccs2)o1
Cc1ccc(S(=O)(=O)NCCNCC(O)c2ccc(O)c(O)c2)cc1
O=C(O)CN(CCc1ccc2c(c1)OCO2)Cc1csc(-c2ccccc2)n1
Cc1sc(-n2c(C)ccc2C)nc1C
O=C(NCC1CCN(c2ccccn2)CC1)N(Cc1ccc(Cl)cc1)c1ccc(Br)cn1
CN(Cc1cnc2nc(N)ccn2c1=O)c1ccc(C=NNC(=O)Nc2ccc(Cl)cc2)cc1
O=C(NCCNCCOCCOc1ccc(C2CC3CCC2N3Cc2ccc(O)cc2)cc1)Nc1ccc2c(c1)OCO2
NCC1CNC(=O)CNC(=O)C(N)CCCCNC(=O)C(Cc2ccccc2)NC(=O)C(Cc2ccc(O)cc2)NCCCCCCNC1=O
O=C(Nc1cccc(-c2cc3c(nn2)-c2ccccc2S(=O)(=O)C3)c1)c1ccccc1F
Cc1cc2[nH]c(=O)c3cnn(C4CCOCC4)c3c2cc1C(=O)N1CC(N)C(c2cc(F)c(F)c(F)c2)C1
CC(C)Oc1ccc(N(CC(=O)NC2CCCC2)C(=O)CCC(=O)Nc2ccccn2)cc1
O=C(CCCCCN1CCCCC1)Nc1ccc(C=NO)cc1
Cc1ccc(CN(C)CC(=O)c2ccc3c(c2)NC(=O)CO3)o1
CSCCC(NC(=O)C1CCCN1C(=O)CNC(=O)C(C)NC(=O)Cc1cccs1)C(=O)O
CC(C)CC1NC(=O)CCC(Cc2ccccc2)NC(=O)C(CCCCN)NC(=O)C(Cc2c3ccccc3c([N+](=O)[O-])cc2I)NC1=O
Cc1nn(C)cc1C=NN1CCN(c2ncccn2)CC1
Cc1ccc(CN2CCC(CO)(Cc3ccccc3)CC2)o1
O=C(CN(Cc1cccnc1)S(=O)(=O)c1ccc(Cl)cc1)N1CCc2ccccc21
O=C(CCS(=O)(=O)c1ccc2c(c1)OCCO2)NCCSCc1ccccc1Cl
Cc1onc(-c2ccccc2)c1C(=O)OCC(=O)Nc1cccc2ccccc12
O=C(Nc1ccc2cnccc2c1O)C(=O)NC1CCC(CN2CCN(c3cccc(Cl)c3Cl)CC2)CC1
COc1cccc2sc(NC3CCN(Cc4ccc(C)o4)CC3)nc12
CCCc1nnc(NC(=O)COC(=O)c2c(C)noc2C)s1
O=C(c1cscn1)N1CCC(c2ccnc(NCC3CCOCC3)n2)CC1
CC(=O)Nc1ccc(OCC(=O)Nc2ccccc2Cl)cc1
CCOC(=O)N1CCN(C(=O)CN(Cc2cccs2)C(=O)c2csnn2)CC1
CC(C)CN(CC(O)C(Cc1ccccc1)NC(=O)OC1COC2OCCC12)S(=O)(=O)c1cccc2cnccc12
CCCCCCCNC(=O)CC(O)C1CCC2C3CCc4cc(O)ccc4C3CCC12C
COc1cc2nc(N(C)CCCC(N)CS)n(Cc3ccco3)c(=O)c2cc1OC
C=C1CCC2C(C1)C1C3CC4C5CC(c6ccoc6)OC(=O)CC5(C)C4CCC3(C)C1C2O
CC(c1ccc(-n2ccc(C(=O)N(C)C)c2)nc1)N1CCc2ccccc2C1
COc1cc(Nc2nc(NCc3ccccc3)c3ncn(C4CCCC(N)C4)c3n2)cc(OC)c1OC
Cc1ccc(N2C(=O)CC(Sc3nnnn3C)C2=O)cc1
N#Cc1nc(NCc2ccccc2F)c2sc3nc(N)nc(N)c3c2c1
CCn1cnc2c(Nc3ccc(Cl)cc3Cl)nc(N)nc21
Oc1ccc2c(c1)C1CC(C2)Nc2ccccc2CCC1
CCCCCCCCCCC=CCC(P(=O)(O)O)P(=O)(O)O
CN1C(=O)CCC(C(NC(=O)C2CCCCC2)c2cccnc2)C1c1ccc(C(F)(F)F)cc1
Cc1cc(Nc2cc(N3CCOCC3)cc(C(C)(C)C)c2)nc(N2CCCC2)n1
O=C(O)CCCCCCCCC(=O)NCc1ccccc1
O=C(Nc1ccc(F)cc1)c1ccc2cc(O)ccc2c1
Cn1cccc1CCN1C(=O)C(NC(=O)Nc2ccccc2F)N=C(c2ccccc2)c2ccccc21
O=C(O)CCN1CCC(N2CCC(c3nnc4ccc(-c5ccco5)nn34)CC2)CC1
CCN1CCCC1CNC(=O)c1cccc(-n2cnnn2)c1
Cc1nn2c(=O)c3c(C)c(C4=NS(=O)(=O)c5ccccc5N(Cc5ccccn5)C4)n(C)c3nc2s1
Cc1nnc(-c2ccnc(NC(C)c3ccccc3)n2)s1
COc1ccc(CS(=O)(=O)c2cccc3c(C(=O)NCc4ccco4)cnn23)cc1
C=C(C(=O)NCc1nsnc1C)c1cccc(O)c1
Cc1ccc(CNC(=O)c2ccc(N(Cc3ccccc3)Cc3ccco3)nn2)o1
O=C(CN1C(=O)C2C3CCC(C3)C2C1=O)NN=Cc1ccco1
CCN1CCN(c2ccc(NC(=S)NC(=O)c3cccc(OC)c3)cc2)CC1
O=C(O)C(Cc1cccc(F)c1)NC(=O)c1[nH]c2ccccc2c1CCNCC(O)c1ccc(O)c2[nH]c3ccccc3c12
COc1cc(OC)c(C(=O)c2csc(-c3ccc(F)cc3)n2)cc1OC
Cc1ccc(S(=O)(=O)NC2CCC(C(=O)NCc3ccc(F)(F)cc3F)CC2)cc1
COC(=O)c1ccc(OCC23OCCCC2C(=O)OC3)cc1
NS(=O)(=O)c1ccc2[nH]cc(CCN=C(NO)c3ccc(C(F)(F)F)cc3)c2c1
CCCN(CCC)c1cc(C)nc2c1CN(C(=O)Nc1ccc(C)c(C)c1)CC2
O=c1ccc2nc(C(F)(F)F)sc2[nH]1
COc1ccc(CC(=O)N(C)CCCc2ccccc2)cc1
O=C(Nc1cccnc1)C1CCC(=O)N(Cc2ccco2)C1
Cc1ccc2nc(-c3ccccc3N3CCN(C)CC3)n(C=NN3CCOCC3)c2c1
CCOc1ccc2nc(NC(=O)CSc3nnc(C)s3)sc2c1
NC(=O)CC12CC3CC(C1)CC(NC(=O)c1ccncc1)C32
CN(C(=O)Cn1ccsc1=N)(c1ccccc1)c1ccccc1
O=C(C1CC1)N1CCCCC1c1nc(-c2cnccn2)no1
c1ccc(N2CCc3c(-c4cc(-c5ccncc5)no4)cnc(-c4ccccc4)c32)cc1
CN(C(=O)Cc1noc2c1CCCC2)C1CCC(N2CCC(c3coc4ccccc34)CC2)CC1
CC1CCCN1S(=O)(=O)c1ccc(Cl)c(NC(=O)c2ccccc2)c1
CCOC(=O)C1(CCCc2ccccc2)CCN(c2ncnc3[nH]ccc23)CC1
CCc1cc(-c2csc(NC(=O)c3ccc(S(=O)(=O)N4CCCN(C4)CC3)cn2)no1)OCC
Cc1ccnc(NC(=O)CSc2nnc(-c3ccncc3)n2C)c1
c1coc(-c2cc(CNCc3ccccc3)ccn2)c1
Fc1ccccc1Cc1cc2c(cc1CSc1nnc(Nc3ccc4[nH]ncc4c3)s1)NC(=O)CCC2
CC(C)c1ccc(C=CC(=O)N2CCC(n3c(=O)[nH]c4ccncc43)CC2)cc1
COc1ccc(C(=O)N2CCN(c3cccc4ccccc34)CC2)cc1N1CCN(C)CC1
CC(OC1CN2C(=O)CNC2(c2ccccc2Cl)C1)c1cc(C(F)(F)F)cc(C(F)(F)F)c1
O=c1c2ccccc2nc(-c2ccccc2Cl)n1-c1ccncc1
Cc1cccc2nc(-c3ccc(-c4ccccc4)cc3C(C)O)nc(C)c12
NC(=O)NC(Cc1c[nH]c2ccccc12)C(=O)NC(Cc1ccc(O)cc1)C(N)=O
NC(N)=NNC(=O)c1ccc(OCc2ccccc2)s1
Cn1ccc2c(C(=O)O)nc(-c3cnc(N)nc3)c(NCCc3ccccn3)c21
CC(NC(=S)Nn1cnnn1)c1ccccc1
COC(=O)CC1C(Cc2ccccc2)C(C=O)C2CCC(C)C(=O)C21C
Cn1cc(C2=C(c3oc(CO)cc4S(=O)(=O)c4ccccc3)C(=O)c3ccccc32)ccc1=O
CN(CC(=O)Nc1cc2c(cc1Cl)OCO2)C(=O)C1(C)SCC(=O)N1Cc1ccco1
COC(=O)C1=Cc2ccc3ccccc3c2OC1c1cccc(Br)c1
CCCCOC1CCCCC1Nc1c(-c2nc(-c3ccco3)[nH]c3ncncc23)c(C)nn1C
CCN1CC2(CNCCN(C)C)C(=O)NC(=O)NC2Cc1cc(Cl)cc1Cl
CCCCC(CC)COC(=O)Nc1ccc(Oc2ccccc2)nc1C(F)(F)F
CCOC(=O)c1c(CSc2ccc(C)cc2)n(C)c2ccccc12
CN(C)CCCNc1c[nH]c2ccccc2c1=O
OC1(c2ccnc3ccccc23)CCCN(CC2CC2)CC1
Cn1cnnc1SCc1c(F)cccc1Cl
COc1ccc(CCNC(=O)CCCN2C(=O)CCn3nc(-c4cccn4C)cc32)cc1OC
CN1CCC(C(=O)Nc2cccc3c(N)noc23)CC1
CCOc1ccccc1OC1C2CCN(CC2)C1Cn1cccn1
O=c1oc2ccccc2cc1-c1ccc(Oc2ccnc3[nH]ccc23)cc1
NCCCCCCCCCCCCNC(=O)c1cc2ccccc2cc1O
CCCCCOC(=O)c1cccc(NC(=O)C2=C(C)N(c3ccccc3)C(=O)CC2C)c1
OCC1(NC(=S)Nc2ccccc2)CCCCC1
CCCNS(=O)(=O)c1ccc2c(c1)nc(C)n2CCOCC
Cc1ccc(F)cc1C1(O)CCN(CCc2c[nH]c3ccc(OC4CNC4)cc23)CC1
O=C(OCc1ccccc1)C1=NN2c3ccccc3C(=O)N2CC1
COc1ccc2c(c1)CCCC2(C)C
CCc1nc2ccc(Cl)cc2nc1NC(CF)c1ccccc1
O=C(O)CN1CN(Cc2ccccc2)S(=O)(=O)c2ccc(Br)cc21
COC=C1CC(CO)SC2(CCCC2)O1
C#CC1(N2CCC(C)CC2)CCCCC1
CCN(C(=O)c1c(O)c2ccccc2n(C)c1=O)c1c(F)cccc1Cl
CCC(=O)CCCCCC1NC(=O)C2CCCN2C(=O)C(COC(=O)Cc2ccccc2)NC(=O)C2CCCN2C(=O)C(C(C)C)NC(=O)C(C(C)CC)NC(=O)C2(CCCCC2)NC1=O
CC(=O)c1cccc(NC(=O)COc2cccc3c2OC(C)(C)C3)c1
CCOC(=O)Cn1c2ccccc2c2cnn(C)c(=O)c21
CCOc1ccc(C(=O)Cn2ncc3c4ccccc4n(C)c3c2=O)cc1
CCCCN(C)CCCNC(=S)N1CCN(C(c2ccccc2)c2ccccc2)CC1
N#Cc1ccc(N2CC3CCCCC3C3(CCN(Cc4ccccc4)CC3)C2)nc1
Cc1ccc(C2=NN=C(NC(=O)c3ccccc3O)N2)cc1
CCN1C(=O)C2CC(=O)N3C(CC23)N(Cc2ccccc2)C(=N)C1C(=O)OCCN(C)C
O=C1OC(CNCc2cccc([N+](=O)[O-])c2)c2ccccc21
COc1ccc(OCCNC(=O)c2ccc(N3CCOCC3)cc2)cc1
Cc1c(C(=O)Nn2[nH]nc2C2CCCO2)oc2ccccc12
CCCCCC(=O)Nc1nc(C)c(-c2ccc(CC(NC(=O)c3noc4c3CCCC4)C(=O)O)cc2)s1
CCN(Cc1ccc(S(C)(=O)=O)cc1)C1CCN(Cc2c[nH]cn2)C(C(=O)NO)C1
c1ccc2cc(CCCCN3CCCCC3)ccc2c1
COc1ccc(N2CCC(N3CCn4cccc4C3)CC2)cc1OCCCN(C)C
CSc1ncccc1-c1cc(C(F)(F)F)nn1-c1ccccc1
COC(=O)C1C2CC3CCC1N3C(=O)c1ccccc12
S=C1NCCN1Cc1c(F)cccc1F
CC(C)(Cc1cc2c(cc1O)CNCC2)C(=O)NO
COCc1nnc(NC(=S)NC(=O)C2CCC(C)CC2)s1
C=CC(=O)Nc1cccc(C(C)Nc2cc(Nc3ccc(N4CCNCC4)cc3)nc(C)n2)c1
CCOP(=O)(CC1=CC(C)(C)N([O])O1)c1ccccc1
O=C(Nc1ccccc1)NC(Cc1ccccc1)C(O)CCCCc1ccc(O)c(CC=C(C)C)c1
CCCCc1ncc(-c2ccc(CN3CCCC(CCO)CC3)cn2)n1C
O=S(=O)(C=Cc1ccc(N=Nc2ccc3ncc(-c4ccccc4CO)cc3c2)cc1)c1cccnc1
CC(NO)C(=O)NC1CCCC2CC3CCC2N3C(=O)C(C)(C)CC1
COc1cc(-c2csc(=NCc3ccc(-c4ccccc4)cc3)nn2)ccc1O
O=c1c2ccccc2c(=S)n(CCCCN2CCc3sc4c(c3C2=O)CCCC4)c2nonc12
CCCn1c(N)c(N(CCOC)C(=O)c2cccc(NS(=O)(=O)c3ccc(C)c(C)c3)c2)c(=O)[nH]c1=O
CC(=O)NC(C)C#Cc1cnc(Oc2ccc(C34CC5CC(CC(C5)C3)C4)cc2)o1
CCc1ccccc1OC(=O)N(Cc1ccccc1)Cc1ccccc1
Cc1ccc(N2CCN(C(=O)c3nc(S(C)(=O)=O)n(C)c3C)CC2)c(C)c1
CCCCC(NC(=O)CC(=O)N1C(C(=O)OCC(C)C)CC2CCCCC12)C(N)=O
CCCC(=O)c1ccc(OCCCN2CCC(C)CC2)cc1-c1cccc(C2CC2(F)F)c1
O=C(CN1CCN(c2ccc(F)cc2)CC1)Nc1ccc(F)c(Cl)c1
COc1ncccc1C(=O)NCC1CCCN(CCCc2ccc(F)cc2)C1
CC(C)(C)OC(=O)N1CCC(Oc2ccc(N3CCC(N4CCc5ccccc54)CC3)nc2)CC1
CC(C)n1nc(C(=O)NC2CC3CCC(C2)N3CCc2ccc(F)cc2)c2ccccc21
NC(N)=NCCCC(NC(=O)Cc1ccc(N(CCI)CCBr)cc1)C(=O)O
COc1cc(OC)c2c(c1Cl)C(=O)C(Cl)=C(O)C2=O
Oc1ccc2c(c1OC(=S)NCCCN1CCN(c3cccc(Cl)c3)CC1)CCCC2
O=C(NN=Cc1c(O)[nH]c(=S)[nH]c1=O)NCc1cccc(C(F)(F)F)c1
CC(=NN=c1[nH]c2ccccc2s1)c1ccc(N2CCCC2=O)cc1
O=C(NC1CCCc2c1c1ccccc1n2Cc1ccc(F)cc1F)c1cc2ccccc2[nH]1
S=C(NCCc1ccccc1)NCc1ccc2[nH]cnc2c1
CC(NS(=O)(=O)c1cccc2nsnc12)C(=O)SCc1nc(-c2ccccc2)no1
Cc1cc2c(C(=O)N3CCC4(CC3)C(=O)NN(C)CN4)cccc2o1
COCCCNc1cc(C(C)C)ccc1S(=O)(=O)N1CCOCC1
Cc1ccc(CSCc2oc(CO)cc(=O)c2C#N)cc1
CCOc1cc(NC(=O)COC(=O)c2ccc(S(=O)(=O)N3CCCC3)cc2)ccc1OCC
O=C(CSc1nc2ccsc2c(=O)n1Cc1ccco1)Nc1ccccc1
CC(C)Cn1nnnc1CN(C)C(=O)c1cc(C(F)(F)F)ccc1OCCCN1C(=O)CCC1=O
CC(=O)NCCc1cn(S(C)(=O)=O)c2cccc(F)c12
CNCc1ccc(Cl)c(C2(CNC(=O)c3cc(C(F)(F)F)ccc3Cl)N=C(N)OC2C)c1
C=C(C)C1CCC2(C(=O)O)CCC3(C)C(CCC4C5(C)CCC(=NO)C(C)(C)C5CCC43C)C12
NC(=N[N+](=O)[O-])N1CC1
COc1ccc(CN(C(=O)C2CCCO2)C2CCS(=O)(=O)C2)cc1
Cc1c(C(N)=O)nn(C)c1-c1ccc(Oc2ccccc2)cc1
O=C(Nc1ccc(CCNCC(O)c2cccnc2)cc1)c1ccc(-c2cnco2)cc1
CCC(OC(=O)CSc1nc2cccnc2n1C1CCCC1)C(=O)Nc1ncc(-c2ccco2)s1
O=C(O)C1CC=CCC1C(=O)Oc1ccc(Cl)cc1Cl
COCC1OC(Cn2cc(-c3ccc(-c4ccccc4)nn3)nn2)C(O)C(O)C1O
Cn1ccnc1C(=O)N1CCN(Cc2cscn2)CC1
NCCCCN1C(=O)NC(c2ccco2)C(C(Cc2cccc3ccccc23)NC(=O)c2cccc(C(=O)c3ccccc3)c2)C1=O
CCC1C(=NNCC(=O)OC)CC(C=Cc2ccc([N+](=O)[O-])cc2)C(C#N)C12CCC(C)C2
CCC(C)C(NC(=O)C(C)NC(=O)OC(C)C)C(=O)NC(C(=O)NC(CC(C)C)C(=O)NC(Cc1ccccc1)C(=O)N1CCCC1C(N)=O)C(C)C
Cc1nnc(SCC(=O)NC2CCCCC2)n1-c1ccc(F)cc1
Clc1cncc(C2CCCCC2)c1
Cc1cc(C)c(C)c(S(=O)(=O)N(CC(=O)N2CCNCC2)Cc2ccc(C)cc2)c1
CCNc1nc(C)c(-c2nc(N3CCN(C)CC3)c3cc(Br)ccc3n2)s1
CCCCCCCCCCCCCCOCCC1CCC(C=CC(=O)OC)O1
O=C(O)COCC(=O)Nc1ccc2c(c1)C(=C(c1ccccc1F)=C(O)C(=O)O)c1ccccc1-2
O=C(NC1CCCCN(Cc2cccc(Oc3ccccc3)c2)C1)C1CCCC1
O=C(NC(Cc1ccccc1)C(=O)NC(Cc1ccccc1)C(=O)O)c1ccco1
CCC(C(=O)O)N1C(=O)C2C(c3ccc(-c4ccco4)c(Cl)c3)NC2(C)CC(C(=O)OC)=C1C
CN(CC(=O)O)S(C)(=O)=O
C=C1C(=O)OC2C=C(C)C1CC=C(C)CCC(O)C1(C)OC12
O=C(c1cc(OCCOc2ccc(F)cc2)n2ccccc12)c1c[nH]c2ccccc12
COc1cccc(S(=O)(=O)n2ccc(=O)c3ccc(Cl)cc32)c1
CCN(CC)CCN1C(=O)C(c2ccccc2)(c2ccccc2)N2CCCCCC12
CCC(N=C(CCC#N)c1ccccc1F)NC#N
ONC(=NC1CCCC1)C1CCC1
Cc1cc([N+](=O)[O-])ccc1N1C(=O)NC2(CCC2)C1=O
O=C(NC(CCC(=O)N1CCN(c2ccccc2F)CC1)C(=O)NC(CO)Cc1ccccc1)OCc1ccccc1
CCc1ccc(C(=O)CSc2nnc(Cc3ccccc3)o2)cc1
Cc1c(C(=O)N2CCCCCC2)n(COCCO)c2ccccc12
Cc1n[nH]c2cnc(NCCCc3ccccn3)nc12
O=c1[nH]c2ccc(CN3CCCN(Cc4c[nH]c5ccccc45)CC3)cc2o1
CC(=O)Oc1ccccc1C1=C(c2cn(C)c3ccccc23)C(=O)NC1=O
Cn1cccc1C=CC(=O)NCC(=O)O
CC1CCCN(C(=O)CNCCCC2CCCO2)C1
O=C(Nc1nc(-c2cccs2)cs1)c1ccc2c(c1)OCO2
NNC(=O)Nc1ccccc1
O=C1CC(c2ccc(F)cc2)CC(=O)C1=CNc1ccc(C(=O)O)cc1
CN(C)CCNC(=O)c1cc(NC(=O)c2cc(NC(=O)c3cc(NC(=O)c4cc(NC(=O)c5cc(N6CCN(C)CC6)nn5C)cn4C)cn3C)cn2C)cn1C
O=[N+]([O-])c1ccc(C=NNc2nc(N3CCOCC3)nc(N3CCOCC3)n2)cc1
COc1c(OC)c2c3c(c1OC)-c1ccc(OC)c(=O)cc1C(NC(C)=O)CC32
CC(C)NC(=O)c1cc2cc3ccc(O)cc3oc-2cc1=O
O=C1N(Cc2ccccc2)c2ccccc2C1(O)COc1ccccc1
Fc1ccc2[nH]c(CSc3nc(NC4CC4)nc(N4CCOCC4)n3)cc2c1
COc1ccc(C=CC(=O)NC(C)C(C)C(=O)NCCc2ccccc2)cc1OC
CC(C)C(NC(=O)C1CCC1)C(=O)NC1CCCOc2cc(-c3cccc(O)c3)ccc21
O=C1CN(CCCCc2ccccc2)CCN1CCCOc1ccccc1
O=C(Cc1ccc(O)cc1)NN=Cc1ccc(Cl)cc1
CCOc1ccc2ccccc2c1CNC(=O)CCSCC(=O)NCCc1ccc(OC)c(OC)c1
O=C(O)CCCCCCCc1ccc(Cc2cccnc2)cc1
N=C(N)NCCCC(NC(=O)C(CCC(=O)O)NC(=O)C1CCCN1C(=O)C(CCCNC(=N)N)NC(=O)C(N)CS)Cc1ccccc1
O=C1NC(c2cccc(NC(=O)c3cccc4ccccc34)c2)=NN1c1ccccc1
COc1ccc(C(C)(C)C)cc1C(=O)C(=O)C(C(=O)c1ccsc1)=C(Nc1cccc(Br)c1)OC
Cc1cccc2oc(=O)n(CC(C)C)c12
Cc1cc2[nH]c(=O)c(=O)[nH]c2cc1S(=O)(=O)Nc1c(F)cccc1F
O=C(Nc1nc2ccc3[nH]nc(C4CCN(CCO)C4)c3c2s1)c1cccs1
Cn1ccnc1CN1CC(COc2ccc(F)cn2)Oc2ccccc21
COc1ccc(CN2CCNC(=O)C2CC(=O)N2CCCN(Cc3cccc(Oc4ccccc4)c3)CC2)cc1
CN1CCN(C)C1=O
CC(C)=CCCC(C)C1CC(O)C2(C)C3CCC4C(C)(CO)C(=O)CCC45CC35CCC12C
CC12C=CC(=O)OC1CCC1C2C(O)CC2(C)C1CCC2(O)C(=O)CN1CCCC1
CC(C)CN(C(=O)CCC(=O)NCC1CCCO1)C(C)C
CC(COc1ccc(Br)cc1)NCC(O)COc1cccc2[nH]c3ccccc3c12
NC(=O)C(NC(=O)c1ccc(NC(=O)C(=O)Nc2ccc(Br)cc2)cc1)c1ncc[nH]1
Brc1ccc(-n2nnnc2CN2CCN(c3ncc(-c4ccccc4)[nH]3)CC2)cc1
O=C(CSc1ccc2nc[nH]c2c1)N1CCCCCC1
Cc1cccc(N2CCN(Cn3nc(-c4cccnc4)ncc3C)CC2)c1C
Cc1ccc(C(O)C=CC2C(O)CC(=O)C2CCC=CCCCCCCCC(=O)O)cc1
Cc1ccc(F)cc1Nc1nc(NCc2ccccc2)c2ccccc2n1
O=C(Nc1cn(C)nc1Sc1ccccc1)c1ccc(CN2CCN(c3cccc4ccccc34)CC2)cc1
CCOP(=O)(OCC)C(CNC(=O)Nc1nonc1N)c1ccco1
CCC(c1nnnn1Cc1ccco1)N(Cc1coc(-c2ccc(C)cc2)n1)Cc1ccc(C)o1
O=C(CSc1nc2ccccc2s1)Nc1ccc(-c2cccnc2)cc1
N#CC(=Cc1cc[n+]([O-])cc1)C(=O)NCCCSCc1ccccc1
Cc1ccc(OCC(=O)NCC2CC(=O)N(CCCN3CCN(C)CC3)C2=O)cc1
Cc1ccc(C)c[n+]1CCC(C)(O)C(N)=O
CC1(N2CCC(N(c3ccc(F)cc3)c3ccc(F)cc3)CC2)CCN(C(=O)C2(CN3CCC4(CC3)CN(C)C(=O)O4)CC2)CC1
CCCOc1ccc(CN(CCN2CCN(c3ncnc4ccccc34)CC2)Cc2ccc(C(=O)Nc3ccc(CCNC(=O)Nc4ccccc4)cc3)cc2)cc1
Cc1nc(N2CCOCC2)nc(SCC(N)=O)c1[N+](=O)[O-]
COc1ccc(C2=NC(C)(C)Cc3cc4c(cc32)C(CN(C)C)OC4)cc1
C=CCn1c(SCC(=O)Nc2ccccc2C)nnc1-c1cccc(S(=O)(=O)NCc2ccccc2Cl)c1
COc1ccc(N=NC2C(=O)CC(C)(C)CC2=O)cc1
O=C(O)CCCCCC=CCCCCCCCCCCCCC(=O)Nc1ccccc1OCCc1ccc2c3c(cccc13)CC2
CC(=O)Nc1ccc2c(c1)-c1c(SCC(=O)O)c3cc(N4CCNCC4)cc(C)c3[nH]c1=C2
O=C(O)CN1C(=O)C(=CCOS(=O)(=O)c2ccccc2)CCc2ccccc21
CNC(=O)c1ccc(NC(=O)NCCC2CO2)cc1
c1ccc(OCCN(CCn2ccnc2)c2ccccn2)cc1
O=c1oc2ccccc2n1CCN1CCN(c2cccc(Cl)c2)CC1
O=C(NC(=S)Nc1ccc2c(c1)CCC2)c1cccs1
O=S(=O)(c1ccc(N2CCCC2)c(C(F)(F)F)c1)N1CCN(Cc2ccncc2)CC1
O=S(=O)(NCC(c1ccco1)S(=O)(=O)c1ccccc1)c1ccc(F)cc1
COc1cc(C=C2CCCC(=Cc3ccc(OC)c(OC)c3)C2=O)c(Cl)cc1O
Cc1c(C(=O)NCCCn2ccnc2)oc2ccccc12
CC1(C)N=C(N)N=C(N)N1c1cccc(CC#CC2CCCCC2)c1
Cc1c(C(=O)NCC(=O)Nc2ccc(S(N)(=O)=O)cc2)sc(=S)[nH]1
O=[N+]([O-])c1ccc(S(=O)(=O)NCc2cc3ccccc3s2)cc1
CC(C)(N)C(=O)N1CCC(n2nc(N3CCC(N)C3)nc3ccc(Br)cc32)CC1
CCN(CCCCNCc1ccccc1F)CCN1C(=O)c2cccc3cccc1c23
Cc1ccc2c3ccnc(Nc4ccc(N5CCNC(=O)OC5)cc4)n3n2c1
NC(=O)CCC(NC(=O)C1Cc2ccccc2CN1C(=O)C1Cc2ccccc2CN1)C(=O)O
Cc1cc(=O)oc2cc(Oc3ncnn4cccc34)ccc12
O=C1OCCC1Sc1nc(-c2ccncc2)nn1-c1ccc2c(c1)OCO2
CCCCCCCCn1c2ccccc2c2cc[n+](CCCCCCCCCCCC[n+]3ccn(CC)c3)c(Cl)cc21
Nc1ccc2c(c1)c1c(n2Cc2ccccc2)CCCC1
Cc1ccc(NC(=O)CCCNS(=O)(=O)c2ccc3nc(C)sc3c2)c(C)c1
O=C(c1cc2cc3c(cc2n1CCCN1CCOCC1)OCO3)N1CCOCC1
CCCCc1nccn1Cc1ccc(NC(=O)C2CCCCC2)cc1
CC(=O)c1ccc(NC(=O)c2c(C)oc3c2C(c2cccc(F)c2)CC(C)(C)O3)cc1
C=CCOCCC(O)CC(=O)CC(=O)CCc1ccc(F)nc1
CC(C)(C)c1n[nH]c(C2CN(c3ncc(C(C)(O)CO)c(C#N)n3)CCN2C(=O)c2ccc(C(C)(C)C)cc2)n1
Cc1cccc(C2=Nc3ccccc3SC2)c1O
CC(=O)NC(Cc1ccc(O)cc1)C(=O)N1CC2C(C1C(=O)NC(CO)C(N)=O)C2(C)C
CNCCC1Cc2ccc(Nc3cccnc3)cc2Cc2ccccc21
O=C1NC(O)C(Cc2ccccc2)SS(=O)C1C(O)c1ccccc1
N#Cc1cccc2c1[nH]c1c(CCC(=O)O)cccc12
COC(=O)c1cccc2c1nc(-c1ccco1)n2-c1ccccc1
CCC(C(=O)Nc1ccc2nc(NC(=O)C3CCCCC3)sc2c1)c1ccccc1
O=C(O)C1CCC(CNS(=O)(=O)c2ccc(CCN3CCc4ccccc43)cc2)CC1
CCN(CC)S(=O)(=O)c1cc(C(=O)OCc2ccc(F)cc2)ccc1Sc1ccc(Cl)cc1
CNCc1cn(CCOc2ccccc2)c2ccccc12
Cc1ccc(C(C)C)c(Oc2nc(C)nc3ccccc23)c1
Cc1ccc(C)c(N2CCN(C(=O)C3CCCN3S(=O)(=O)c3cccc4[nH]c(=O)ccc34)CC2)c1
CC12CCC(O)CC1CCC1C2CCC2(C)C(n3cnc4ccccc43)=CCC12
COc1cccc(-c2nc3nc(N)nc(N)c3nc2N)c1
CN(C)Cc1ccn2c1CN(Cc1ccc3c(c1)CCO3)CCO2
O=C(Nc1cc(I)c(O)c(Br)c1)c1ccc(Br)c(Br)c1
CC1(C)CCCCC1CCC(=O)Nc1cc(-c2ccccc2)sc1C(=O)O
NC(=S)NN=Cc1ccc([N+](=O)[O-])o1
Cc1[nH]c(=S)c(C#N)c2nnccc12
Clc1ccc(-c2nnc(-c3cccs3)s2)cc1
CON=C(COCc1ccc(Cl)cc1)C(CCN1CCC(N2CCCCC2)CC1)c1ccc(Cl)c(Cl)c1
Cn1ncc2c(NCCN3CCOCC3)cc(N3CCC(Nc4ncccn4)CC3)nc21
O=C(OCC(=O)c1ccc(F)cc1)c1ccc(Br)cc1
COc1cc2c(cc1OC)CN(C2CCCOc3ccc4c(c3)C(O)(C(F)(F)F)c3ccccc3-4)CC2
COc1ccc(OCCOC(=O)c2nnn(-c3nonc3N)c2-c2ccc(C)cc2)cc1
CC(C)(C)c1ccccc1C(=O)N1CCc2ccccc21
O=C(NC1CCCC1)C1CCC(=O)N(CCc2cccc(F)c2)C1
COc1ccc(C(CNC(=O)CCCCCCCC(=O)OCC(C)C)NC(C)=O)cc1OC
CCCCCCCCCCc1cccc(OCC(CCCCC(C(=O)O)SCCC(=O)O)OCC2OC(n3ccc(=O)[nH]c3=O)C(O)C2O)c1
N#[N+][n-]c1ccc(OC(CF)C(N)CSC(=O)CCCCCC(=O)O)cc1
NC1CC(N)CN(c2nc(NC3CC3)c3cnn(C4CCNC4)c3n2)C1
COc1ccccc1NC(=O)CSc1nc(-c2ccco2)nc2ccc(Cl)cc12
NCCCCCCCCCCNC1CCC(CN=C(N)N)C2C(=O)NCC(=O)N2C1c1cccc(O)c1
Cc1onc(-c2cccc3ccccc23)c1C(=O)N1CCN(c2ncccn2)CC1
COc1ccccc1CNC1CCC(=O)Nc2ccc(cc2)CNCCc2ccc(cc2)OCCCN(C)CC1
Cc1ccc(S(=O)(=O)N2CCN(C(=O)C3CCCCC3)CC2)cc1
CC1=NN(C(=O)c2nc(SCC(=O)c3ccc(Cl)cc3)sc2-c2ccco2)C(O)(C(F)(F)F)C1
C=CCC1(O)CC2OC(C3OC(C)(C)OC3C(O)C3CCCCO3)C2OC1C=C1COC(c2ccccc2)(c2ccccc2)C1
CN(C)CCCOc1cc2c(C(F)(F)F)cc(=O)oc2cc1O
CCCC(C)CCCC(CCC)(CC)C(=O)C(=O)NC(Cc1cccc2ccccc12)C(=O)O
O=C(NCC1CCOCC1)c1cnc(N2CCNCC2)nc1OCCOCCOCCOCCN(CCN)CCO
CCOc1ccccc1C(=O)OC1CC2C3C(C=C(C)C)C(=O)C(C)(C(=C)C2=O)C3(OC(C)=O)C(OC(C)=O)C2(O)C(C)(O)C(OC(C)=O)CCC21C
C#CC(=O)Nc1cc(C(=O)N2CCN(c3ccccc3C)CC2)ccc1Sc1ccc(F)c(F)c1
CCOC(c1ccc2c(c1)OC(F)(F)O2)C1CNC(=S)N1
COC12OC=CCOC(C=Cc3ccc(O)c(O)c3)CC1OCC2(O)C1CC1
COc1c(Cl)c(OC)c(OC)c2c1C(=O)C(N)=CC2=O
Cc1ccc(Cl)cc1NC(=S)NC(=O)C=Cc1ccccc1
O=C(NC1CCN(Cc2ccccc2)C1)c1ccc(Cn2cccc2)cc1
COC(=Cc1ccc2c(c1)OCO2)c1ccco1
Cc1cn(CC(=O)NCc2ccc(Cl)cc2)c2ccc(NC(=O)CC3CCCCNC(=O)c4cc(NCC(=N)N)n(C)c4)cc3c(=O)c12
CCC(C)(C)C1CC2(CCC1n1onc(N)c1Cc1cccc(F)c1)C1CC3CC(C1)CC2C3
CNC(=O)C(C#N)=CC(=O)C(C)C
O=C(Nc1ccc(F)cc1)OC1CCCC1
Cn1c(=O)c2nc(-c3ccc(C(=O)NCC#N)cc3)[nH]c2n(C)c1=O
Cc1ccc(C(c2ccccc2)c2ccc(C(=O)NCCCN3CCC(O)CC3)cc2)c(Br)c1
CNc1cc(N)c2nc(-c3ccc(S(C)(=O)=O)cc3)n(CC(=O)NCc3ccc(F)cc3)c(=O)c2c1
CCC(=O)c1ccc(OCCCN2CCN(C)CC2)nc1
NC(=O)N(O)CC(=O)NO
CCCc1nc2cc(C3CCN(S(=O)(=O)N(C)C)CC3)cc(I)c2n1C(=O)C(C)(C)C
Nc1ncnc2c1c(-c1ccccc1)cn2C1OC(CO)C(O)C1O
COCC(NC(C)=O)C(=O)NC(C(=O)NC(Cc1ccccc1)C(O)CN(Cc1cccc(-c2ccco2)n1)C(C)(C)C)S(=O)(=O)c1ccc2ccccc2c1
CCN(CC)C1CCN(c2cc3c(cc2F)c(=O)c(C(=O)O)cn3-c2ccc(F)cn2)C1
CSc1ccccc1OCc1ccc(C(=O)NN=C(C)c2ccccc2Cl)[nH]1
CCCN1CCC(c2ccncc2)C1
CCCCCCCCCCCCn1c2c(c3ccc(C(C)OC4CCCC4)cc31)CN(CCN(C)C)CCCCCCCCC(=O)N2
CCOC(=O)c1c(CNC(C)COCC(=O)Nc2ccccc2Cl)[nH]c2ccccc12
Cc1ccccc1CCC(=O)N1CCC(CO)(Cc2ccccc2)CC1
COc1cc(-c2ccc3ncc(C(=O)C4CCNCC4)c(C)c3c2)ccc1F
CCC(C)C(NC(=O)NCC(C)C)C(=O)O
Cc1ccccc1CNC(=O)c1c(NCCc2ccc(Cl)cc2)sc2c1CCN(C(C)=O)C2
COC(=O)Nc1ccc2c(c1)CC(C(=O)O)Nc1cc(OCc3ccccc3)ccc1-2
CNCc1nc(-c2cccn2C)no1
CCCCn1c(-c2cnc[nH]2)nc2cc(Cl)c(N=C3OC(=O)c4ccccc43)cc21
COc1ccc(CNC(=O)c2ccn(-c3ccccc3F)n2)c(OC)c1
COC(=O)C(CCCNC(=N)N)NC(=O)c1ccc2ccccc2c1
O=C(NN=Cc1ccc(O)c2[nH]c(=O)c(C(=O)c3ccccc3)nc12)c1ccccc1
CC(Oc1ccc(F)cc1OCCC(O)C(F)(F)F)C(N)=O
O=C(NC1CCCN(Cc2ccc3c(c2)CCO3)C1)c1ccccc1
COc1ccccc1C1CC(=O)C=CN1
CN(N)c1cc[n+](CCCCCC[n+]2cccc(CO)c2)s1
O=C(C=Cc1ccc2c(c1)OCO2)c1ccccc1
CCC(CC)COc1ccc(N(Cc2cccc(C)c2)C(=O)NC(C)C)cc1
CCOC(=O)N1CCN(c2cc3c(c(N(C)C)c2C#N)CCCCC3)CC1
CCS(=O)(=O)CCCc1ccc(S(=O)(=O)Nc2csc(C(N)=O)c2)cc1F
COc1ccccc1CNC(=O)CSc1nc[nH]n1
Cc1cc(NC(=O)CN2C(=O)NC3(CCCCC3C)C2=O)c2ccccc2n1
C=CCc1cc(Oc2ccc(C)cc2)ccc1OCCCCCC(=O)C(CC(=O)O)n1ccc2cc(OCc3cccc(F)c3)ccc21
O=C(NN=C1CCCC(C(=O)O)C1)c1ccc(Cl)cc1
O=[N+]([O-])c1ccc(-c2csc(NN=Cc3ccc(Br)s3)n2)cc1
CC(C(=O)OCn1cccc1)C1CCS(=O)(=O)C1
FC(F)(F)COc1ccc(-n2ncc(-c3ccccc3)c2-c2ccncc2)cc1
CCN(Cc1ccc(Cl)nc1)C(C(=O)NN=CC12CC3CC(CC(C3)C1)C2)c1ccccc1
Cc1cc2c(Nc3c(Cl)cncc3Cl)ncnc2cn1
N#CC1C(=N)N(c2ccc(F)cc2)C(=S)NC1c1cccc([N+](=O)[O-])c1
Cc1ccccc1N1CCN(S(=O)(=O)CCN2CCOCC2)C(c2ccccc2)C1
CC(C)Oc1ccc(C(=O)COC(=O)COc2ccc(Br)cc2)cc1
NC1CCN(CCc2cccc(-c3c[nH]c4ncnc(Nc5cccc(Br)c5)c34)c2)CC1
Cc1nc(N(C)CCCCCCNc2cc3ccccc3c3ccccc23)nc(N2CCOCC2)n1
Cc1sc2ncnc(SCC(=O)NNC(=O)c3ccccc3F)c2c1C
CC1CC1C(=O)c1ccccc1
CCCCCCNC(=O)Nc1ccc2c(c1)C(=O)N(C(C)CO)CC(C)C(CN1CCC2)CC1
COc1ccc2c(c1)C(=NOC(=S)Nc1cccc3ncccc13)C(=O)N2
Cc1ccccc1N(CC(=O)N1CCN(C(=O)c2ccco2)CC1)c1ccccc1F
Cc1ccoc1C(=O)Nc1ccc(OCCCN2CCCCC2)cc1
CC(C)(C)OC(=O)NC(Cc1ccccc1)C(O)CNC1CCN(Cc2ccccc2)CC1
CCn1cc(CN2CCCC3(CCN(Cc4cccnc4)C3)C2)cn1
Cc1ccc(NC(=O)C2CCN(S(=O)(=O)c3ccc4nc(N(C)C)sc4c3)CC2)cc1
Cc1cc(O)ccc1C1CCC(C#N)=CC1C
NC(=O)C1CCN(C(=O)Cc2ccc(Cl)c(Cl)c2)CC1
Nc1ncnc2c1nc(SCc1c(F)cccc1Cl)n2C1OC(COP(=O)(O)OCC#CCCl)C(O)C1O
O=C1c2cc(Cl)ccc2-n2c1nc1ccccc1c2=O
Cc1ccc(C)n1-c1onc(C)c1C(=O)Nc1ccc(N2CCOCC2)cc1
CC(C)CC1C(=O)NC(Cc2ccccc2)C(=O)NC(CO)C(=O)NC(Cc2c[nH]c3ccccc23)C(=O)NC1C(=O)OCc1ccccc1
COCC(=O)N1CCN(C(=O)N2CCCCC(O)C2)CC1
O=S(=O)(Nc1ncns1)c1cc(F)c(Oc2ccc(F)cc2-c2cc[nH]n2)cc1F
CCCCCN1CCCC1CNC(=S)Nc1ccc(C(=O)O)cc1
CCCSc1nnc(-c2ccc(C(=O)c3ccccc3)cc2)o1
O=C(NC(Cc1c[nH]c2ccc(NS(=O)(=O)c3ccc4cc(Cl)ccc4c3)cc12)C(=O)O)c1cncc(Cl)c1
CCCCNC1CCC(C)CC1
Cc1ccc(C2CCN(CC(=O)Nc3nnc(C4CC4)[nH]3)C2)s1
CN(C(=O)C1CCCO1)c1nnc(-c2ccncc2)s1
COc1cc(-c2nn(-c3ccccc3)cc2C(=O)NCc2ccco2)c(OC)cc1Br
O=C(Nc1nc2c(cc1S(=O)(=O)c1ccc(Cl)cc1)CCN(Cc1ccncc1)C2)c1ccccc1Cl
CC1CN(c2ccc(-c3cc4cc(Cc5ccc(Br)cc5)nc(N)c4nc3Cl)cc2)C(=O)OCN1
COc1ccc(CN2C(=O)CSC2c2cc(OC)c(OC)c(OC)c2)cc1
COc1cc(-c2cc(C(F)(F)F)nn2-c2cnccn2)cc(OC)c1OC
CN1CCN(C(=O)c2cc3nc4c(cc3n2)C(=O)NC4=O)CC1
COc1cc(OC)c2cccnc2c1CC(=O)N(Cc1cc(C(F)(F)F)cc(C(F)(F)F)c1)C(C)C
CC1(C)OC(=O)c2c1cc(C(=O)NCc1ccncc1)c(O)c2C(=O)c1c[nH]c2ccccc12
CC(C)(C)c1csc(NC(=O)C(=O)c2ccc3ncccc3c2)n1
O=C(OC1C[N+]2(CC3CCC3)CCC1CC2)C1CC(c2ccccc2)=NO1
Cc1cc2nc(N3CCN(c4cccc(F)c4F)CC3)nc(N)c2cc1C
COC1OC2(C)CCC3CCCC(C1O)C23
CC(COc1cccc(OCCOc2ccc(OCC(=O)O)c(C(F)(F)F)c2)c1)C(=O)O
CN1CCCCC1c1nc2ccccc2n1C
CCCC1=NS(=O)(=O)Nc2ccccc21
NC(=O)c1cnc(N)nc1N1CCC(COCc2ccc(C(F)(F)F)cc2)CC1
COc1ccc(OCc2nc3c(n2C(=O)NCc2ccccc2Cl)CNC(=O)C3)cc1
CC(C)c1ccccc1Sc1c(C(=O)NCc2ccccc2)ccc2c1C1CCC3(CC1)c1cccc(=O)n1CC32
COc1ccc(Cc2nnc(SCC(=O)Nc3ccc4c(c3)OCO4)o2)cc1OC
Cc1onc(-c2ccccc2F)c1C(=O)NN=C1C(=O)Nc2ccc(I)cc21
NC(=O)c1c[nH]c(=S)n1-c1ccc(-c2ccccc2)cc1
CCCCCCCCCc1ccccn1
CCOc1ccc(N2CC(Oc3cccc(-n4ncc(C)n4)cc3C(N)C(C)C)C2)cc1
O=C1NC(=O)C(Cc2nnc(Cc3cc(Cl)cc(Cl)c3O)o2)N1
CCCCCCNCCN1CCN(C2OCC(C)(C)OC2SCC)CC1
CC1C(=O)OC2C(O)C(C)(O)C(O)C3OC(=O)C(=Cc4ccc(Br)cc4)C3C12
COc1cc(C2CC(O)C(n3cc(C(N)=O)c(N)n3)=C(C)O2)cc(OC)c1OC
CCOC(=O)c1[nH]c2ccc(OC)cc2c1NC(=O)CN1CCN(C)CC1
CN(C)C(=O)CC1CCC2C3CCC4N(c5ccc(F)cc5)C5(CCC4)CCCC35CCC12C
CCOc1ccc(NC(=O)CN2CCc3sc4ccccc4c3CC2)cc1
O=C(NO)C1CC2CN1CC1C3CC4c5c(ccc6[nH]ccc16)C5CC4C3C2
Oc1cc(O)cc(OCCSCCOCCOCCc2ccccc2)c1
Cn1nnnc1SCc1ccc(S(=O)(=O)N(C)C)cc1
O=c1n(Cc2nnnn2-c2ccc(F)cc2F)cc(N2CCOCC2)n1CC1CC1
Cc1cn(C2CC([N-][N+]#N)C(COP(=O)(NCCn3cc(C)c(=O)[nH]c3=O)OCCC(N)=O)O2)c(=O)[nH]c1=O
CN(C)C(=O)c1cccc(-c2nnc(-c3ccccc3-n3ccnc3)n2C)c1
CN1C(=O)C(NC(=O)c2cc3c(s2)CCC3)c2cc(Cl)ccc21
CNC(=O)C=Cc1ccccc1
COC(=O)C(Sc1ccc(S(=O)(=O)Nc2nccs2)cc1)c1ccccc1
Cc1onc(-c2ccccc2Br)c1COc1ccn2c(C(C)C)nn2c1=O
O=C(NCc1ccccc1)C1CCC2C(CCN2Cc2ccc(Cl)cc2)O1
NC1CCC(Nc2cc(-c3c(F)ccc4[nH]c(C5CCOCC5)nc34)ncn2)CC1
COC(=O)CCNC(=O)c1cc(C2CCCN(Cc3ccccc3C(=O)N(C)C)C2)ncn1
COCCNC(=S)N(Cc1cccs1)C1CCS(=O)(=O)C1
Nc1nc2c(c(-c3c(CC(O)c4cccc5ccccn45)nc3-c3ccccc3)c1)SCC2
O=C(Nc1ccc(F)cc1)N1CCN(S(=O)(=O)c2cc(Cl)cc(Cl)c2)CC1
O=C(CNC(=O)c1cccc(Br)c1)NN=Cc1ccccc1Br
NC(=O)c1[nH]nc(-c2ccccc2)c1C(F)(F)F
O=C(O)CCc1ccc(Sc2ccc(-c3cccc(NC(=O)c4ccc5ccccc5n2)c4)cc3)cc1
Fc1ccccc1NC(=O)c1ccc2c(ccc3ccccc32)c1
COc1ccc(OC)c(CNc2ccc(-c3csc(N)n3)cc2)c1
CNc1nc(NCCO)nc(NS(=O)(=O)c2ccc(N(C)C)cc2)n1
N#Cc1cccc(NC(=O)Nc2ccc(-c3ccccc3S(=O)(=O)CC3CC3)cc2)c1
O=C(O)CC1CCc2c(C(F)(F)F)n[nH]c21
COc1cc2c(Oc3ccc(NC(=O)c4ncn5ccccc45)cc3F)ccnc2cc1OCCCN1CCCC1
COc1ccc(OC)c(-n2cc(CSc3nnnn3-c3ccccc3)nn2)c1
COc1ccc2c(c1)C1(C)CCN(C)C(C2)C1O
CCc1nnc(CN2CCCC(CO)C2)o1
NC1=CC(=O)c2c(c(C3CCCCC3)c(C(CCC(=O)O)c3ccccc3)n2Cc2ccccc2)C1=O
CCC(C)C(=O)OCC(=O)OCc1c2ccc(=O)cc2oc2cc(O)cc(OC)c12
N#CCN=C1C(=O)N(c2ccccc2)c2ccccc21
Cc1ccn2nc(CSc3n[nH]c4cnccc34)nc2c1
O=C(C=Cc1c[nH]c2ccccc12)NS(=O)(=O)c1ccc(Cl)cc1
COc1ccc(S(=O)(=O)n2cc(C)c3ccc(OC)cc32)cc1
O=C1Nc2ccccc2CC1CC(=O)O
COc1ccc(-c2oc(C3CCCCN3C(=O)C(C)(C)C)nc2-c2ccccc2NC(C)=O)cc1CO
COc1ccccc1OCCNC(=S)Nc1ccc(Cl)cc1F
CCCC(C)CC1(CC)CC(CO)C(O)C1
CS(=O)(=O)Nc1ncc2cc(-c3c(Cl)cncc3Cl)c(NC(=O)NC3CC3)nc2n1
NC(=O)NCCC1COc2cc(C#Cc3ccccc3)ccc2C1
Cc1ccc(NC2CCCN(C(=O)c3ccccc3C)C2)cc1C
CCCCNC(=O)NS(=O)(=O)c1ccc(N)cc1
Cc1nnc2c3ccccc3c(S)n(-c3ccccc3)c2n1
Cn1c(=O)on(C2CCCN2Cc2nccs2)c1=O
CC1=C(C)C2(CC(C)CC2C)OC1=O
CNc1nc(-c2ccnc(NC(CC)c3ccccc3)c2)nc2ccccc12
CCc1nc(Cl)c2cc3c(nc2n1)CCNC3
NCCC(=O)c1ccccc1
Cc1cccc2c1Sc1c(NC(=O)c3cccnc3OC(F)(F)F)cc(C)cc1C(=O)N2
Cc1cc(N(C)C)ccc1NC(=O)COc1ccc2ccccc2c1
Cc1nc2cnccc2n1CC12CCCN(CC1)CC2
CC(C)c1cccc(C(C)C)c1OC(=O)CCCC(=O)O
CC(C)c1ccc(NC(=O)CN2C(=O)NC3(CCCc4ccccc43)C2=O)cc1
CCc1cccc(NC(=O)Nc2ccc(OCC(=O)Nc3ccc(N4CCN(C)CC4)cc3)cc2)c1
O=C(NC(Cc1ccc(Cl)cc1)C(=O)N1CCN(C(=O)Nc2ccccc2)CC1)C1CCCCC1
O=S(=O)(CC1CC1)C1=CC(c2ccccc2F)OCC1
COC1(OC)N=C(N)c2ccn(CCOC(C)C)c21
Cc1noc(C)c1-c1nc2ccccc2n1Cc1ccc(F)cc1
CC(C)CCCC(C)CCCC(C)CCCC(C)(C)O
CC(C)CN1CCN(CC(=O)c2ccc(Cl)cc2)CC1
O=C(CCCN1C2CCC1CC(c1ccc(-c3ccccc3)cc1)O2)N1CCN(Cc2ccccc2)CC1
O=C(c1cccs1)N1CCn2cc(-c3cccnc3)nc2C1
Cc1cc(=O)c(-n2nnc3ccccc32)c2ccccc12
COc1ccc(-c2nn(-c3ccccc3)cc2C(=O)OCc2nnc(-c3ccc(F)cc3)o2)cc1
CC(c1ccc2c(c1)CCC2C)(C(=O)O)c1ccccc1
CCn1cc(C(=O)Nc2cccc(C(F)(F)F)c2)c(=O)c2cc3c(cc21)OCO3
CN1C(=O)CCC2(C)C3CCC4(C)C(CCC4C4CCC(C)(C)C4)C3CCC12
Cc1ccc(C(=O)C=Cc2c(Cl)c(C)[nH]c(=O)c2C)cc1
CN(C)C=Nc1ccc(-c2ccco2)cc1
O=[N+]([O-])c1ccc2nc(O)[nH]c2c1
CC(=O)c1c(Oc2ccccc2)nc2nc(N(C)c3ccccc3)nc(C#N)c2c1Cl
CCCCOC(=O)C1=C(NC2CCCCC2)C(=O)N(C)C1=O
CSc1cccc(NC(=S)NN=Cc2cc(C)n(-c3ccc(F)cc3)c2C)c1
Clc1ccc2c(c1)NC(c1cccs1)N1CCCNCCN=CCCN=C12
O=C(O)CCc1ccc(-c2cccs2)cc1
CC(=NOC(C)C)C(CCC(C)C)N(C(=O)CCl)C(C)C
CCOC(=O)c1nn(C(=O)c2ccco2)c2c1C13CCc4cc(OS(=O)(=O)O)c5ccccc5c4C1CCC3C2
CC(O)(C#Cc1cc2c(Nc3ccc(N4CCOCC4)cc3)ncnc2cn1C)c1ccc(C#N)cc1
CS(=O)(=O)CCCOc1ccc(Oc2ccc(C#N)cc2)cc1
COC(=O)c1sc2ccccc2c1NC(=O)c1cnccn1
Cc1ccccc1N(C)c1nnc2n1CCS2
CC(Sc1nc(NCCCN2CCCCC2)c2sccc2n1)C(=O)NC(N)=O
CC1(Cc2ccccc2)c2ccccc2C2=NS(=O)(=O)c3cc(F)cc1c32
CCCCCCCCCCCn1ccnc1
COc1ccc(CNC(=O)c2ccccc2NC(=O)COc2cc(C)c3cc4[nH]c5ccccc6c5c4ccc3c2C(=O)OC(C)C)cc1
CC(C)Oc1cc(C(=O)O)ccc1-c1nc(OC2CCCCC2)c2ccn(C)c2n1
CC12C(=O)C(c3ccoc3)OC1=CC(O)C13CC(CCC21)C1(CO1)C3
NC(=O)c1c(C(=O)NCCSCc2cccc(Cl)c2)[nH]cc1Sc1cccc(F)c1
Cc1onc(-c2c(F)cccc2Cl)c1C(=O)OCc1cc(=O)n2nc(N)sc2n1
CCOCCCNc1nc(-c2cc(OC)c(OC)c(OC)c2)cc2ncn(C)c(=O)c12
COCCCNC1CCN(C(c2ccc(-c3ccccc3)cc2)c2ccc(N3CCOCC3)cc2)CC1
Cc1cc2c(cc1O)OCCC2(OCc1ccccc1)c1ccccc1
CC(C)(C)C(=O)c1cccc(N2CCN(c3ccccn3)CC2)c1
CCNC(=O)C1(C)CCCN(CC(=O)Nc2ccc(OC)cc2)C1
O=c1[nH][nH]c2c1C(c1c(F)cccc1F)C1C(=S)N(c3ccc4c(c3)OCCO4)C(=O)C1C2
O=C(Cn1nnc2ccccc2c1=O)N1CCN(Cc2ccccc2)C(c2ccccc2)C1
O=C(CI)Nc1ccc(Nc2nccc(Cc3ccc(F)cc3)n2)cc1
CC1COCCC1C(NS(=O)(=O)c1ccc(-c2ccccc2)cc1)c1nc(-c2ccn(C)n2)cn1C
O=[N+]([O-])c1ccc(C(Nc2ccc(-c3ccncc3)c3[nH]c(=O)[nH]c23)C(F)(F)F)cc1
COc1ccc2c(c1)CCC2C1CCCN1Cc1cccc(F)c1
CCCCCCCCOC1OCC(OC2OC(CO)C(O)C(O)C2O)C(O)C1O
CC(C)NC(=O)Nc1ccc(CNC2Sc3cccc(Cl)c3C2=O)cc1
CCN(CC)C(=O)OC1(c2ccc(Br)cc2)CC2CCC(C1)N2C(c1ccccc1Cl)c1ccccc1Cl
Cc1cc(F)ccc1-c1nc(C)no1
O=C1c2c(O)ccc(O)c2C(=O)c2c(O)cc(C(=O)CCC(=O)O)cc21
CCc1cnc(N2CCN(CC3CCN(C(=O)Nc4ccccc4F)CC3)CC2)nc1
O=C(NCCCNC(=O)c1cc2cc(Cl)ccc2o1)N1CCN(C(=O)c2ccoc2)CC1
CC(C)C(=O)c1cnc2c(OCc3ccco3)cccc2c1Nc1ccccn1
CCCCc1nc(C(C)(C)C)c(C(=O)OC(CCCC)C(Cn2cccn2)Sc2ccccc2)c1CCCCC
CCN1CCCC1CNC(=O)c1c(C)oc2[nH]c(C)c(CN(C)C)c(=O)c12
CCC(C)C(CC(C)C)NC(=O)C(CC(C)C)NC(=O)CNC(=O)C(CC(C)C)NC(=O)C1CCCN1C(=O)C(CC1CCCCC1)NC(=O)c1ccccc1NC(C)=O
NC(=O)c1c(F)ccc(OC2CCCN(C3CCOCC3)C2)c1F
CC1(O)CC(c2nc(-c3ccc(Oc4ccc(F)cc4)cc3)no2)c2c(F)cccc21
CCCCCCCCCCCNc1ccc(C(=O)O)cc1
Cc1oc2c(c1C)c1c(c(=O)n(CC(=O)NCCc3ccc(O)cc3)c1=O)CCC2
CCCc1ccc(CN2CCCCC2C)s1
CC(C)CC(NC(=O)C1OC(n2cnc3c(NC=O)cccc32)C(O)C1O)C(=O)O
COc1cccc(NC(=O)C2CCN(S(=O)(=O)c3ccc4c(c3)CCCN4C(C)=O)CC2)c1
CC(=O)NC(C)CCO
COc1ccc(Nc2cc(C)nc3c2ccc(Nc2ccc(OC)c(CO)c2)c3)cc1OC
Cc1cc(OCc2ccc(F)cc2C)ccc1C(=O)C1CCCN1Cc1ccc(OC(F)(F)F)cc1
Cc1oc2c(Cl)cccc2c(=O)c1S(=O)(=O)Nc1cccc2c1OCCO2
CC(=O)Nc1ccc(S(=O)(=O)N(C)CC(=O)OCC(=O)N(C)c2cc(OCC(C)C)ccc2OCC(C)C)cc1
Cc1ncccc1CN1Cc2c(C(=O)N(C)C)cncc2Cc2ccccc21
CC(=O)Nc1nonc1NC(=O)C(c1ccccc1C)N1CCCC1
CCN(Cc1ccc(C#N)cc1C)C(=O)Cn1ccsc1=N
Cn1c(SCC(=O)Nc2ccc(S(N)(=O)=O)cc2)nnc1-c1ccncc1
O=C(NCc1ccccc1)C1CCC(CNS(=O)(=O)c2ccc(F)cc2)CC1
CC(NC(=O)COC(=O)c1cc(O)c(O)c(O)c1)c1ccccc1
CC1=CC2Cc3[nH]c(=O)c(C(=O)NCCC(=O)Nc4ccc5c(c4)ncn5C(N)=NC3=O)CCC2C(C)C1
Cc1cc(C)c(S(=O)(=O)Nc2ccc(-c3cnc4ccccc4c3)cc2[N+](=O)[O-])c(C)c1
O=C(CNCC1CCCO1)Nc1ccc(-c2ccccc2)cc1
O=C1C(=Cc2coc3ccccc3c2=O)CNCC1
O=c1cc(NCCCNc2c3ccccc3nc3ccccc23)[nH]c2ncccc12
CC(=O)N1CCCN(c2c(NCc3ccccc3)c(=O)c2=O)CC1
O=C(O)c1ccc(S(=O)(=O)N(Cc2cn(Cc3ccccc3)on2)c2ccccc2)cc1
CC(=O)OC1CCC2(C)C(CCC3(C)C2CCC2C4(C)CCC(=O)C(C)(C)C4CCC23C)C1(C)C
Cc1ccccc1C1NC(=O)CON=C2CCCCC(=O)N12
O=S(=O)(NCc1cccnc1Br)c1ccccc1CNCC1CC1
O=S(=O)(c1ccc(Nc2nc(-c3cccnc3)nc3c2nnn3Cc2nccs2)cc1)N1CCCC1
Cc1cccc(-c2csc(NN=C3CC(=O)CC(C)(C)C3)n2)c1C
CC(C)(C)c1cc(C(=O)NN=Cc2ccncc2)no1
COC(=O)c1ccc(CNC(=O)COC(=O)CNC(=O)c2ccc3c(c2)OCO3)cc1
O=C(NCC1(F)CCCCC1)c1ccc(Oc2ccccc2)cc1
CN(CCCNc1cc[n+](C)c2ccccc12)c1ncccc1[N+](=O)[O-]
COc1cccc2c(NN=C(C)C)c3c(nc12)CCCC3
CCOc1ccccc1N(CC(=O)NC1CCCCC1)C(=O)CNC(=O)c1ccco1
CONc1ccccc1C(=O)N1CCCC1C(=O)N(CC)CC
CCOC(=O)C(=O)NCC1CCc2ccccc2N1Cc1cccc2ccccc12
COC(=O)C1(Cc2nc3ccccc3s2)CCN(CCC(=O)c2ccc(C)cc2)CC1
CC(O)C1CCC(OC2Cc3c(ccc(O)c3C(C)(C)C)CC2CC=CCC(C(=O)OC2CC(C(O)CC(=O)O)O2)C(=O)O)OC1
Cc1cc(C(=O)Nc2ccc(-c3cc4cc(C(=N)N)ccc4o3)cc2)c(C)o1
COc1ccc(CCn2cc(-c3c(N)noc3-c3ccccc3N)cn2)cc1OC
CC1(C)Cc2ccccc2-c2cn(CCCN)c(=S)nc2-1
O=S(=O)(F)c1nc(NCCNc2ccnc3cc(Cl)ccc23)c2ccccc2n1
CC(=O)NC(Cc1c(C)[nH]c2c1CC1(C(C)C)CNCC1c1ccccc12)C(C)(C)C
CC(C)C1=CC2CC3(C)C(c2ccccc3)OC1=O
CCCCC(N)C(=O)NC(Cc1c[nH]c2ccccc12)C(=O)NCCCCCCCCCCCC
Cc1ccc(C(=O)N2N=C(c3ccccc3)CC2c2c(Cl)cccc2Cl)o1
CC1C(=O)Nc2ccc(I)cc2C(c2ccccc2F)N1C(N)=O
CCOC(=O)c1nc(Nc2cccc3c2CCCC3)oc1-c1ccccc1
CN(C)CCCNC(=O)c1ccc(NC(=O)Nc2ccccc2C(=O)Nc2ccc(F)cc2F)cc1
O=C(NC(Cc1c[nH]c2ccccc12)C(=O)N1CCC(Oc2ccc(Cl)cc2)CC1)NC1CCc2ccccc2N(Cc2cncnc2)C1
COc1ccc(C(=O)c2cc3ccc[nH]c-3c2)cc1OC
CC1CN(C(=O)c2cccnc2)CCN1C(=O)c1ccccc1C(=O)NC(Cc1ccccc1)C(=O)O
N#CC(C#N)=Cc1ccc(-c2ccccc2)o1
COc1ccc(-c2ncn3c2C(=O)Nc2ccccc2-3)cc1
O=C1N(Cc2ccc3ccccc3c2)C(Cc2ccccc2)C(O)C(O)C(Cc2ccccc2)N1Cc1ccc(O)cc1
O=C(NN=Cc1ccco1)c1ccccc1NC(=O)c1ccc(NC(=O)c2ccccc2OCc2ccccc2)cc1
Cc1ccc(-n2c(O)c(C=Nc3cccc(C)c3)c3ccccc3c2=O)s1
Cc1c2cnn(CC(=O)Nc3ccc(F)cc3F)c(=O)c2c(C)n1Cc1ccccc1
O=C(NCCC(=O)Nc1nc(-c2ccc([N+](=O)[O-])cn2)cs1)c1c(F)ccc(F)c1F
CCCOc1ccc(C(=O)C23CC4CC(CC(C4)C2)C3)c(OCC)c1
O=C(O)C(Cc1ccc2ccccc2c1)N1C(=O)c2ccccc2C1=O
CCCCCC(=O)OC1C(C)=C2C(OC(C)=O)CC3(C)CCC(O)C2C31O
C=C1CC2C(C1)(CO)C1(CCC(C)C)C3CCC1(C)C2C3
Nc1ncnc2c1ncn2C1OC(COP(=O)(NCCNC(=O)c2ccc(Cl)cc2)Oc2ccccc2)C(O)C1O
Nc1ccnc2ccc3c(c12)C(=O)c1c(O)ccc(O)c1C3=O
CC(=CCn1oc(=O)[nH]c1=O)c1ccc(OCc2ccccc2)c(C)c1
CCCCC(C=O)CCCCCCC(C)CCCC(=O)O
Cc1cc2cc(C3=C(O)C(=O)CC(C)(C)C3)c(OC3CCN(Cc4ccccc4)CC3)cc2c(C)n1
CN(Cc1ccccc1)c1ncc(CNCc2c[nH]cn2)cn1
COc1ccc(C=CC(=O)c2ccc([N+](=O)[O-])cc2)cc1
c1ccc(-c2n[nH]c(SC3CCCC3)n2)cc1
Brc1cccc(C2=NNCCC2)c1
CCN1c2ccccc2C(=O)NCC1Cc1ccc2c(c1)OCO2
CCOC(=O)C1CCN(C(=O)CCC(=O)NN=Cc2ccc(N3CCOCC3)cc2)CC1
CCOc1cccc(C(=O)NN=c2c3ccccc3[nH]c3ccccc23)c1
COCCCNC(=O)NN=Cc1ccc(O)c(OC)c1
COc1nnc2n1-c1ccc(F)cc1C(c1ccccc1)=NC2
Clc1cnccc1Cl
CCOc1ccc(C2C(CO)N3CC2CCCC3)cc1
N#Cc1ccc(C2=NOCc3cnc(Nc4ccc(N5CCN(CCN6CCCC6)CC5)cc4)nc32)cc1
O=c1[nH]c2ccnn2c(C2CC3CCCN3C2)c1Br
CC1(C)CC(=O)C2=C(C1)N(c1cccc(Cl)c1)C1C3NCCCN3C21
O=C(O)CCNC(=O)c1cc2cc(CCc3ccccc3Cl)sc2s1
C=C(CCC(C=C(CC)C(C)C)C1C(=O)CC(C)=C2C=C(C)C(=O)C3(CC(=O)C(O)C32)C1=O)CC(=O)C(C)CC
Cc1ccc(NC(=O)C2CCN(S(=O)(=O)c3ccc(F)cc3)CC2)cc1F
Brc1cnnc(S2CCOCC2)c1
CCc1cc(-c2nnc(CNC(=O)Cc3cccs3)o2)ccc1OC
Cn1nc(C(N)=O)c2c1-c1nc(Nc3ccccc3C(F)(F)F)ncc1CC2
C=CCn1c(C)nnc1SCC(=O)Nc1ccc(Br)c(C)c1
COc1cc2ccccc2nc1NC(=O)c1c[nH]c2c(C)cccc12
CC(C)CN(CCNC(=O)C1=CC(=O)c2ccccc2C1=O)C(=O)CCC(NC(=O)C(Cc1ccccc1)NC(=O)C(NC(=O)OC(C)(C)C)C(C)C)C(=O)O
Cc1ccccc1Cn1cc(C(=O)N2CCc3ccccc32)c(=O)c2cc(F)c(N3CCNCC3)cc21
Cc1nn(CCc2ccc(N3CCCCC3)nc2)c(=S)c2nc3c(C)cccc3nc12
CN1C(NC2C(O)C(O)C(NCc3cc(O)c4c(c3O)C(=O)c3cc(O)c(C)cc3O4)C(=O)C2(C)O)CC2(C)C3CCC4C(C)(C)CCCC4(C)C3CCC12
O=C(CCc1ccc2c(c1)OCO2)N1CCCC1Cn1cccn1
OCCN(CCO)c1ccc(Cn2c(C3COCCN3Cc3ccccc3)nc3cc(OCc4ccc5ccccc5n4)ccc32)nc1
O=C(OCc1ccccc1)c1cccc(S(=O)(=O)N2CCCC(CN3CCCCC3)C2)c1
Cn1ncc2c1CCCC2NC(=S)NC12CC3CC(CC(C3)C1)C2
NCCCCCCCCCCCNCc1c2ccccc2cc2ccccc12
COC(=O)C12CCC3C(CCC4C5(C)CCC(O)C(C)C5CCC43C)C1C(=O)CC(C)(OC(C)=O)C2=O
COCCCNC(=O)N(C)C1CN2CCC1CC2
COc1ccccc1N1CCN(C(CC(=O)O)c2ccccc2)CC1
O=C(NN=Cc1ccc(-c2ccccc2Cl)o1)C1=CCCCC1
Cc1cnc(CNC(=O)c2cccc(S(=O)(=O)NC(C)C)c2)s1
CCc1nn(C)c(CC)c1Cc1ccn2c(C(=O)NC)c(C)nc2c1F
Clc1ccc(C2CN(Cc3ccc(Br)cc3)CCO2)cc1
COCCCOc1nc(N)c2ncn(C3OC(CO)C(O)C3O)c2n1
CC(C)c1ccc(S(=O)(=O)NCCOc2ccc3c(n2)-c2ccccc2N(CC(=O)O)C3=O)cc1
CNc1nc(Nc2cnn(C)c2-c2nc3ccccc3s2)cn1C
CCCOc1ccc(Cc2cc(C)cc(C)c2OC(C)=O)cc1
Cc1cc(NC(Cc2ccccc2)C(=O)N2CCCCC2C)no1
O=C(Cn1nc(-c2cccs2)nc2ccccc21)NN=CC=Cc1ccc(Br)s1
c1cc(Nc2ncnc3cc(OCCCN4CCOCC4)ccc23)cc(-c2ccc3ncsc3c2)c1
C=CCCCC(=O)NCC(C)C=C(C)CCC=C1CCCC(C)(C)C1
O=C(Nn1c(CCCN2CCNCC2)ccc1-c1ccc(Cl)cc1Cl)N1CCCC1Cn1cccn1
CC(C)(N)CC(=O)N1CCCC1C(=O)NCc1ccc(F)cc1F
CCCc1nc(C(C)(C)O)nn1-c1ccc(C(=O)NC2(C#N)CCCCC2)nc1
C=CCc1cc(O)c(O)c(C=Cc2cccc(C)c2)c1
O=C1CCN(CCCc2nc3ccccc3c(=O)n2-c2ccccc2)CC1
CCCCCc1c2c(n3c1CC(=O)Nc1c3[nH]c3ccccc13)CCCCC2
OCCC1CN(c2ccc(C3CCCCN3)cc2)CCO1
O=[N+]([O-])c1ccccc1Nc1nc2nonc2nc1NN1CCCCC1
COC(=O)c1ccccc1NC(=O)COC(=O)c1cc([N+](=O)[O-])c2cccnc2c1O
O=C(NCC#Cc1ccc2ncc(NC3CCCCC3)cc2c1)n1cccn1
Cc1cnccc1C1=CC(NC(=O)c2cnccn2)=C(C)C(CCO)C1
CC(C)(C)C(=O)C(C#N)=NNc1nccs1
Cc1cnc(CNC(=O)C(=O)NCc2cc3cc(Cl)ccc3[nH]2)s1
CSc1nn(-c2ccccc2)c2cc(NC(=O)c3ccc(S(=O)(=O)N4CC(O)C4)cc3)ncc12
FC(F)(F)c1ccccc1-c1c[nH]c(C=Cc2ccc3ccccc3n2)n1
Cc1ccc2cc(-c3ccccc3)ccc2c1
O=C(Nc1ccc(Oc2ccccc2)cc1)N1CCCCCC1
O=C(CCCOc1ccccc1-c1ccccc1)NN=Cc1cccc([N+](=O)[O-])c1
OC(C#CCc1nc(-c2ccc(Oc3ccccc3)cc2)cs1)CON=C(C1CC1)C1CC1
C=CCC(Cc1ccc(OCCc2nc(-c3ccc(C(C)CC)cc3)oc2C)cc1)C(=O)O
Ic1ccccc1Oc1ccc(N=Nc2ccc(S(=O)(=O)N3CCOCC3)cc2C(F)F)cc1
CNC(C)C(=O)NC(C(=O)N(C)[n+]1ccccc1)C1(C(N)=O)CCCCC1
COc1ccc2[nH]cc(CCN(CC(=O)O)c3ccc(S(=O)(=O)N4CCOCC4)cc3)c2c1
Cc1n[nH]c2c1C(c1cccs1)NC(C)=C2C(=O)NCC1CCCO1
NC(=O)c1cc2c(-c3ccc(F)cc3)[nH]c(=O)nc2s1
CCCCOc1ccc2ccc(=O)oc2c1CCC(C)C
CCOC(=O)c1ccc(NC(=O)C(C)NC(=O)CN2CCCC(CN3CCOCC3)C2)cc1
COc1cc(NC(=O)CCS(=O)(=O)c2ccncc2)ccc1N1CCOCC1
COCc1cccc(COc2csc(C(NC(C)=O)c3ccccc3Cl)c2)c1F
CCOC(=O)C(CO)NC(=O)N1CCOc2ccc(C=C3SC(=O)NC3=O)cc21
CCCCCCCCCCCC(=O)c1nnc(-c2cccnc2)o1
O=C1NC=C2C(=Nn3cnnc3S2)N1C1CC1
O=C(c1cccnc1)c1cccn(-c2ccccc2)c1=S
COc1ccccc1-c1ccc2c(=O)cc(N3CCOCC3)oc2c1
Nc1nn(C(=O)c2cccc(Oc3ccc([N+](=O)[O-])s3)c2)c2ccccc12
Cc1ccc(COc2ccc3cc(C#Cc4ccc(CC(C)(C)C)cc4)oc3c2)nn1
CCCCc1ccc(C(=O)NCCC(C(=O)O)c2cccnc2)cc1
NC(=O)c1cccc2c(-c3ccc4ccccc4c3)cccc12
Cn1ncc(NC(=O)c2nc(C3CC3)cnc2Nc2cncnc2)c1C(F)(F)F
CNC(=O)COc1ccc(-c2cc(-c3ccc4ccccc4c3)nc(N)n2)cc1
COc1ccc(CCNC(=O)c2ccccc2NC(=O)c2ccc(C)c(S(=O)(=O)N3CCCCC3)c2)cc1OC
Cc1cccc2c3c1-c1cc4c(cc1CC3N(C)C2)OCO4
CC(C)(CNC(=O)Cn1c(-c2ccco2)ccc1Br)NCC1CCOCC1
Cn1c(CCCC(=O)Nc2ccc(F)cc2)nnc1SCC(=O)NCCCN1CCOCC1
CCSc1nnc(Cn2c(N3CCOCC3)nc3c2c(=O)n(C)c(=O)n3C)n1-c1ccccc1
CCON=Cc1ccccc1Br
COc1cc(OC)nc(-c2ccc(Sc3ccnc4ccc(OC)cc34)cc2)n1
COc1cc2nccc(Oc3ccc4c(c3)CCC4NC(=O)Cc3ccccc3)c2cc1OC
CN1C(=N)NC2(c3ccccc3F)CC3(CCCCCC3)C12
FC(F)(F)c1ccccc1CNCc1cccc(Cl)c1
Cc1ccc(NC(=O)c2ccc(C)c(NC(=O)C=Cc3ccco3)c2)cc1
CCOC(=O)c1cn(Cc2ccccc2F)c2nc(N3CCN(C)CC3)c([N+](=O)[O-])cc2c1=O
OC1(c2ccc(Cl)c(Cl)c2)CCCNC1
CC1(C(=O)NS(=O)(=O)c2ccc3c(c2)OCCO3)CCN1Cc1ncco1
CN1CCN(c2cccc(NC(=O)C=Cc3ccccc3Br)c2)CC1
CC1NCCCN1S(=O)(=O)C=Cc1cccc(Br)c1
CCC(C)c1c(C)n(C(=O)CNS(=O)(=O)c2ccc(Br)cc2)c2ccc(NC(C)=O)cc12
O=c1oc2ccccc2c(O)c1C(c1cccc(-c2ccccc2)c1)C1CCCNC1
CC1(C)Cc2c(-c3ccccc3)n(-c3ccc(Cl)cc3)c(=O)n2C1
Nc1nc(N)c2nc(CN3Cc4ccccc4C3)n(C3CCC(CO)CC3)c2n1
CC(C)(C)OC(=O)N1CCC2C(CC1)COC(CNC1Cc3ccccc3C1)CO2
CN(C1CCCC1)S(=O)(=O)N1CCC(c2cccc(Cl)c2Cl)CC1
COCC1CN(c2ncccc2N2CCC(C)CC2)Cc2nn(C)cc21
Cc1ccc(CN2CCNC(=O)C2CC(=O)N(Cc2ccccc2)C2CCS(=O)(=O)C2)o1
OCC1OC(Oc2ccc(O)c(-c3cccc(-c4ccc(C(F)(F)F)cc4)c3)c2)C(O)C(O)C1O
CSCCC(NC(=O)c1cccc(Br)c1)C(=O)O
COc1cccc(C(O)c2nc(-c3cccc(C)c3)no2)c1
Cc1ccc2oc(-c3ccc(CC(=O)N4CCCC(C(=O)NCc5ccc(F)cc5)CC4)cc3)nc2c1
CC(C)Oc1ccc(C2C(C(=O)c3ccco3)=C(O)C(=O)N2CCCN2CCOCC2)cc1
Nc1ccc(-c2ccco2)cc1
O=C(c1ccccc1Oc1c(Cl)cccc1Cl)N1CCN(c2ccccn2)CC1
c1ccc(Sc2nc3ncccc3s2)cc1
CCN(CC(=O)Nc1c(F)cccc1F)C(=O)c1ccc(N)cc1
CC(C)C(C(=O)N1CCC(CCCCOc2ccc(Cl)cc2C(=O)O)CC1)c1ccc(-n2ccnc2)cc1
CC1CN(CC(=O)NCc2ccccc2)CC(C)O1
Cc1cccc(NC(=O)C(C)Sc2nnc(-c3ccc(N(C)C)cc3)[nH]2)c1
Nc1c(C(=O)Nc2ccccc2C(F)(F)F)sc2nc(-c3ccc(Cl)cc3)ccc12
Clc1ccc2c(NCCCN3CCN(c4ccccc4)CC3)ccnc2c1
Cc1cc(N(C)C)nc(NCc2ccc(Cl)cc2Cl)n1
Fc1cccc(Cc2noc(C3CCN(C(=O)NC4CCCCC4)CC3)n2)c1
Nc1c(C(=O)O)cnn1C1OC(COP(=O)(O)OP(=O)(O)OP(=O)(O)O)C(O)C1O
COc1ccc(C(=O)SC#Cc2cn(CC(=O)N3CCN(c4ccccc4OC)CC3)c3ccccc23)cc1OC
Cn1cccc1C(=O)OCC(=O)Nc1sc2c(c1Cl)CCCCC2
COC(=O)C(Cc1ncc[nH]1)NC(=O)CCc1nc2ccccc2s1
COCCN(CC(=O)NCc1ccc(OC)cc1)C(=O)COC(=O)c1ccc2c(c1)OCO2
CCN(CC)C=Nc1nc(N)c([N+](=O)[O-])cc1[N+](=O)[O-]
CNC(=O)c1ccc(NC(=O)N2CCC3(CC2)OCCO3)cc1
CCOC(=O)C1CCCCN1CCCOc1ccc2ccccc2c1
CC#CC(OC(=O)N(CC)CC)c1cc(-n2ccnc2)cc([N+](=O)[O-])c1
Clc1nc(-c2ccccc2)nc(N2CCN(Cc3ccccc3)CC2)n1
O=C(O)c1nc(C2CC2)ccc1NC1C2CC3CC(C2)CC1C3
c1ccc(-c2ccc(OCCN3CCCCC3)cc2)cc1
CCCCCCCCCCCCC(=O)NCn1cnc2c1N(C(=NO)C(C)(C)NC)CC2(C)C
O=C(C=Cc1ccccc1)Nc1nc(-c2ccccc2)c(-c2ccccc2)s1
Cc1ccc(N=CC(CNC(C)(C)C)NO)c(N)n1
O=C(O)CCc1n[nH]c2ncc(Br)c(-n3cncc3)c12
CNC(=O)c1cc(-c2ccccc2)sc1NC(=O)c1ccc([N+](=O)[O-])o1
Nc1nc(N)c2nnn(C3CC(O)C(CO)O3)c2n1
CCC1CCCCN1CCNS(=O)(=O)c1ccc(S(=O)(=O)N2CCN(C)CC2)cc1
COC(=O)C1=C(c2ccc(F)cc2F)CC2CCC1N2C(=O)N1CCC(n2c(=O)[nH]c3ccccc32)CC1
CC(=O)Nc1ccc(C2C(C(=O)c3ccc4c(c3)OCO4)=C(O)C(=O)N2CCc2c[nH]c3ccccc23)cc1
CCN1CCN(C(=O)C2CCN(C(=O)c3cc(C)cc(C)c3C)CC2)CC1
COc1ccc(C=CC(=O)Nc2cccc(C)n2)cc1
COc1cccc(Nc2ncnc3ccc(NC(C)=O)cc23)c1
CCOC(=O)c1c(-c2c[nH]c3ccccc23)oc2ccccc12
COc1ccc(CN2C(=O)NC(CCc3c(Cl)cccc3Cl)(C2)C(=O)NO)cc1
CCOC(=O)C1C(=COCCNc2ccnc3ccccc23)Nc2ccccc21
CC1CCCCC1NC(=O)CSc1nnc(-c2cccc3[nH]cnc23)o1
CN(C)CCOc1ccc(CN2CCN(S(C)(=O)=O)CC2)cc1
COc1cc2c(c(OC)c1OC)-c1ccc(C)c(=O)cc1C(NC(C)=O)CC2
COc1ccc(CNC(=O)C(=O)NCC2OCCCO2)c(S(=O)(=O)N2CCCC2)c1
Cn1ccnc1CCNCC1CCN(Cc2nc(CN3CCOCC3)c(C(F)(F)F)s2)C1
CC(C)n1ncnc1C=C(c1c(F)ccc(F)c1F)n1ccnc1
Cc1c2cnn(-c3ccccc3)c(=O)c2cc2oc3ccccc3c(=O)c12
COCC(=O)N1CCOc2c(sc3c2C(=O)N(c2cccc(Cl)c2)N(CC)C3=O)C1
O=c1[nH]c(=O)n(C2CC(O)C(CO)O2)cc1C(OCc1ccccc1)CO
Cc1cccc(Oc2ccc(Sc3nc(N)nc(NC4CCCCC4)n3)cc2)c1
N=C(CF)Nc1cccc(Br)c1
CCCCCC(=O)OC1C2C(=CC1c1ccoc1)C(C)(C)C(C)C(C)C2O
CCCc1nc(C)c(C(=O)COc2ccc(C=NNC(=O)c3ccccc3)cc2)o1
O=C1CCCN1Cc1c(-c2ccccc2F)no[n+]1[O-]
CCc1nnc(NC(=O)NC(CC(=O)O)c2ccccc2Cl)s1
Brc1ccc(C2=NOCc3ccccc32)cc1
Cc1cc(C)n(-c2[nH]c(O)c3c2C(c2cccc(C)c2)N(c2cccc(Cl)c2)C3=O)n1
N=C(N)c1ccc(CC(NC(=O)C(CC(=O)O)NC(=O)C2CCN2C(=O)C(N)Cc2ccc(Cl)cc2)C(=O)OCc2ccccc2)cc1
CC(C)C(NC(=O)N(C)C(C)(C)C)C(=O)NC1CCCC(NC(=O)C(=NO)c2cccc(C(N)=O)c2)C1
COc1ccc(NC(=O)CCN2C(=O)C3C4C=CC(CC4)C3C2=O)cc1
C=CC(=O)c1cccc(OCc2ccccc2F)c1O
CC12CCC(=O)N1C(C(=O)Nc1ccc(OC(F)F)cc1)CS2
CN(C(=O)C1=Cc2ccccc2OC1)c1c(N)n(Cc2ccccc2)c(=O)[nH]c1=O
CCN(CC)C(=O)C=Cc1ccc2c(c1)OC(C)(C)c1cc(-c3ccc(N4CC5(C)CCC(C4)O5)cc3)ccc12
CC(NC(=O)C=Cc1ccco1)C(=O)N1CCN(Cc2ccc(Cl)cc2)CC1
Nc1cccc2c1[nH]c(=O)n2C1CCCCCCC1
Nc1cc2c(cc1Cl)Nc1cc3nc4c(c(NCc5ccccc5)c3n1CCNCCNCCO)CCc1cc(Cl)ccc1-4
N#Cc1cc(C#N)c(N2CCN(C(=O)CCc3c[nH]cn3)CC2)nc1
Cc1cccc(OCCOCCN2CCN(c3ccccc3)CC2)c1C
CC(C)c1ccccc1NS(=O)(=O)c1cccc(Oc2ncnc3sc4c(c23)CCC4)c1
O=C(NCc1ccccc1)C(Cc1c[nH]c2ccccc12)NC(=O)C1CCN(CCCCCCCS(=O)(=O)c2cccc(F)c2)CC1
CCCN(CC1CC1)C(=O)Cn1nc(C(F)(F)F)c2c1CCC2
C#CCOc1ccc(Cl)cc1CNC(=O)c1cccs1
OC(CCN1CCN(CCCNc2c3c(nc4ccccc24)CCCC3)CC1)c1ccc2c(c1)OCO2
Cc1ccc(N(CC(=O)NCc2ccncc2)CC(=O)Nc2cc(C(F)(F)F)ccc2Cl)cc1
CCCCCCCCC(O)c1ccc(NC(=O)C2(C)CCC(=O)O2)cc1C1=CC(=O)c2c(O)ccc(O)c2C1=O
NS(=O)(=O)c1ccc(OP(=O)(O)O)cc1
CC1CCCCN1C(=O)CCS(=O)(=O)c1c(Cl)cccc1Cl
COc1cccc(C(NC(C)=O)c2nc3cc(C)c(C)cc3[nH]2)c1OC
Cn1ncc(NC(=O)c2ccc(NC(=O)c3ccc(CC4CCCC4)cc3)cc2)c1Cl
CCOC(=O)C(C#N)=c1sc(=Cc2sc(CCOCC)nc2C)c(=O)n1Cc1ccco1
CCCCn1nc(C)c(NC(=O)C=Cc2ccco2)c1C
CC(C)OC(=O)Cn1ccc2ccc(F)cc21
CC(C)c1ccc(N2C(=O)CSC23C(=O)Nc2c(C(N)=O)nn(C4CC4)c2N3C)cc1
CC1=C(CCN(C)C)c2ccc(Nc3nc(N4CCOCC4)nc(N4CCCCC4)n3)cc2C1
Cc1ccccc1N1CCN(CCc2ccc(OCC(=O)NCCN3CCCCC3)cc2)CC1
NNC(=O)C(=Cc1ccccc1[N+](=O)[O-])OCCc1ccccc1
c1csc(Nc2nc3ccccc3n3cnnc23)c1
CCOC(=O)c1cn(C2CCCC2)c2ccccc12
CC1(C)C(=O)NC2CCN(S(=O)(=O)CCc3ccncc3)CC21
CN(C)c1ccc(CNc2ncnc3sc4c(c23)CCCC4)cc1
CCC1(O)C(=O)OCc2c1cc1n(c2=O)Cc2cc3ccccc3nc2-1
CC(=O)NC12CC3CC(C1)CC(CO)(C3)C2
NC(=O)c1cc2n(n1)CCCN2Cc1ccsc1
O=C1c2c(ccc[nH]2)C(=O)N1c1ccccc1
O=C(c1ccsc1)N1CCN(c2cc3c(c4c2ccc2ccccc24)CCC3=O)CC1
CN=C(NCC(=O)NCCNC(=N)N)NS(=O)(=O)c1cc(F)cc(F)c1
CCOC(=O)C1CCCN(CCC(=O)Nc2nccs2)C1
CCOC(=O)C1CCN(CC(=O)NC(C)c2nc(-c3ccc(OC)c(OC)c3)oc2C)CC1
CCn1cc(C(=O)O)c(=O)c2cc(F)c(N3CC4CC4)c3c(Cl)cc21
COc1ccc(C(=O)C2CCCN2Cc2cn3cc(C)ccc3n2)cc1OC
CCCCCCCc1c(O)c(=O)c2ccccc2n1-c1ccccc1
CCOc1ccc(NC(=O)C(C#N)=Cc2ccncc2)cc1
CC1CN(C(C)CO)C(=O)c2cc(C#Cc3ccc(Cl)cc3)cnc2OC1CN(C)S(=O)(=O)c1ccc(C(F)(F)F)cc1
NC(CC(=O)N1CCSC1)Cc1cc(F)ccc1F
CCOC(=O)C1(C(=O)OCC)C(C#N)=CC(O)=C(C(=O)OC2CCOCC2)C1c1cccc(Cl)c1Cl
Cc1ccc(C(=O)Nc2cc3c(C)nn(-c4cccc([N+](=O)[O-])c4)c3oc2=O)cc1
COc1cc2c(C(=O)c3ccc(CO)o3)coc2cc1O
Cc1oc2ccc(OCc3nnc(CCC(=O)N(C)C)o3)cc2c1C
C[N+](C)(C)CC(C)(O)C#CCCOC(=O)C[N+](C)(C)[C-]#N
CSc1cn2cccnc2n1
CS(=O)(=O)Nc1ccc(C2SCC3C(=O)Nc4cc(Cl)ccc43)cc2cc1F
CCOC(=O)c1c(S(=O)(=O)NCC(=O)NCc2ccco2)cnn1C
CC(NC(=O)c1cc(F)cc(NC2=NCCO2)c1)c1ccc(-c2ccc(C(=N)NC(C)C)cc2)cc1
CC(=O)Oc1ccc2ccc(=O)oc2c1CNC1CCN(Cc2ccc(I)cc2)C(OCCCc2c(C)[nH]c3ccc(C)cc23)C1
O=C1NC(=O)C(CC(=O)N2CCc3ccc(Br)cc3C2)N1
CC1CCN(CCCNC(=O)c2ccc3c(c2)c(C)c(C)n3C)CC1
CCOC(=O)c1ccc(Cn2c(Cl)cnc2N2CCN(CCOC)CC2)cc1
COc1ccc(Nc2nccc(-c3cccc(N(C)C)c3)n2)cc1
O=C(CCNC(=O)c1ccccc1OCC(=O)Nc1ccccc1)NN=CC1=C(c2ccccc2)Oc2ccccc2-1
CCNC(=O)C1OC(n2cnc3c(NCc4ccc(Cl)cc4)nc(NCCO)nc32)C(O)C1O
Cc1ccccc1-c1nnc(SCC(NC(=O)c2ccccc2)C(C)C)o1
O=C(NCc1ccc(Br)o1)C(=O)NCC1OCCN1S(=O)(=O)Cc1c(F)cccc1F
O=Cc1c2ccccc2c(C(=O)O)n(Cc2ccccc2)c1=O
Oc1cc(F)c(Br)c(C=Nn2c(CCc3cc(Cl)cc(Cl)c3)nnc2SCCCCCCn2ccc(=O)[nH]c2=O)c1
CCCN1CCN(C(=O)c2cccc(NC(=O)c3cccc(C)c3)c2)CC1
O=C(CN(C(=O)Cn1cnc2ccccc2c1=O)CC1CCCO1)NCc1ccccc1
COc1ccc(Cc2n[nH]c(=S)n2NC(=O)CC(C)(C)C)cc1
CC1NC(=S)N(C2CC2)CN1C
CCN(CC)CC(O)c1ccccc1C(F)(F)F
CC(C)CC(NC(=O)Cc1ccncc1)C(=O)NC(C(=O)NC(CCCNC(=N)N)C(=O)c1nc2ccccc2[nH]1)c1ccccc1
Cc1ccc(OCC(O)CN2CCC(n3ncnc3C)CC2)c(C)c1
O=C(NCCN1CCNCCC1)c1ccc(CN2CCc3ccccc3C2)cc1
N#CC1c2ccccc2-c2c1c1ccccc1n2CCCO
Cc1noc(C23CCCN2CCCN3C(=O)c2cccs2)n1
CC(=S)Nc1ccc(C(=O)O)cc1
CCc1nc(N)nc(N)c1-c1ccc(NN=C(C)C)cc1
CN1CCN(CCCn2c3c(c4ccccc42)CCN(C(=O)C2COc4ccccc4O2)CC3)CC1
CC(=O)c1cccc2c(Sc3ccc(CCC(=O)O)cc3)c3ccoc3nc12
NC(=O)CC(N)C(=O)NC(Cc1c[nH]c2ccccc12)C(=O)NCC(=O)NC(CCC(N)=O)C(=O)NC(CS)C(=O)O
Cc1ccccc1C(CCc1ccccc1)Nc1nc(N)nc2c1ncn2C1OC(CO)C(O)C1O
COc1cccc2oc3ccccc3c(=O)c12
O=C(c1cccc(N2CCCC2)c1)N1CCN(c2ncccn2)CC1
CC(=O)N1CCc2scc(C(=O)N(C)c3cn[nH]c3)c2C1
O=C(CN1C(=O)SC(=Cc2ccco2)C1=O)Nc1ccc(S(N)(=O)=O)cc1
CC(C)(C)C(=O)Nc1sc(C(C)(C)C)cc1COc1ccc(Cl)cc1
CSc1nc(Nc2ccc(C)cc2)c2cccnc2n1
COc1cccc(C2c3c(oc4ccccc4c3=O)C(=O)N2c2nc(=O)cc(CN(C)C)o2)c1
O=C(CNC(=O)c1ccccc1)OCc1c[nH]c2ccccc12
CC1(C)Oc2ccc(C#N)cc2C(N=C(NO)c2ccc(F)cc2)C1O
O=[N+]([O-])c1ccc[n+](CCCCCCCCCCNc2ccc([N+](=O)[O-])c3[nH]c4ccccc4c23)c1
CC(NC(=O)NCCCn1cccn1)c1cccc(Cl)c1
C[N+]c1ccc(C(=O)Nc2cc(Cl)ccc2OCc2oc(=O)[nH]c2O)cc1
COc1cc(C=C(Cc2ccccc2)S(=O)(=O)c2ccccc2)cc(OC)c1OC
CCC(=O)OC1(C(F)(F)F)C(COP(=O)(NC(C)C)O2)OC(n2cnc3c(N(C)C)ncnc32)C(C)(O)C1O
CC(=O)Oc1ccc2c(c1)C(C)(C)CCC2CCCC(=O)OC1OC(CO)C(OC2OC(CO)C(O)C(O)C2O)C(OC(=O)C=Cc2ccc(C)c(C)c2)C1OS(=O)(=O)C(C)C
O=C(c1sc2ccccc2c1Cl)N1CCN(C(=O)C2CCC2)CC1
O=C1CSC(c2ccccc2F)N1CCOc1ccccc1F
Cc1cc(C(F)F)nn1CC(=O)O
CCCCC(N)C(=O)N1CCCC1C(=O)NC(Cc1ccccc1)C(=O)OC
CCCCCCCCCCCC1(COS(C)(=O)=O)CCC2=Cc3c(cc(-c4ccc5c(c4)NC(=O)CO5)n3C)OC2O1
CC1(c2ccccc2)C(C)(c2ccccc2)C(=O)N1NC(=S)Nc1ccccc1
CC(=O)OCC1(C)CCC2CCCC3(C)OC2CC(OC(C)=O)C1C3(C)O
CCN(Cc1nnc(-c2ccccc2C(F)(F)F)o1)C1CCN(CCC(C)(N)Cc2cc(F)ccc2F)CC1
NC(CO)(CO)CC(N)C(=O)O
Cc1ccc2c(c1)n1ccnc1[n+]2CC(C)C
COC(=O)CC1C(=N)OC2=C(C(=O)CC(c3ccccc3F)C2c2ccccc2)C1c1cccc(Oc2ccccc2)c1
CCN1CCc2ccccc2N(Cc2ccc(Cl)cc2)C1=O
CSc1ccccc1NC(=O)C1CCCN(S(=O)(=O)c2ccc(C)cc2)C1
CC1CN(C(C)CO)C(=O)c2cc(NC(=O)NC3CCCCC3)c(F)cc2OC1CN(C)C(=O)N1CCCCC1
CC(=O)Nc1cc2oc(=O)cc(C)c2c2ccccc12
O=C(NCCn1ccnc1)C(F)(F)F
C=C1CCC2OC2(C=C)C2(C)CCCC(C)(C)C2CC1
Cc1c(CC(=O)Nc2cccc(C(F)(F)F)c2)noc1NC(=O)c1ccc(F)cc1
CC1CN(C(C)CO)C(=O)c2cccc(NC(=O)Nc3ccccc3)c2OC1CN(C)Cc1ccc(Oc2ccccc2)cc1
COCCOCOC(=O)C(CC(C)C)NC(=O)CCC(NC(=O)c1c(OC)c(O)c2oc(Sc3ccc(C)cc3)cc(=O)c2c1)C(=O)O
Nc1nc(Cl)c2c(n1)c1ccccc1n2C
CCOC(=O)N1CCN(C(=O)CSc2nnc(C3CC3)n2C2CC2)CC1
O=C(O)CN1c2ccccc2CCc2ccccc21
Cc1ccc(S(=O)(=O)Nc2cccc(C(=O)NCC3CCCO3)c2)cc1
CCCCCCCCCCCCCC[N+](C)(CCCCCCCCCCCCCC)CC(C)O
CON=C(COCc1nc(-c2ccoc2)no1)C1CC1
COC(=O)C1=NN(c2ccccc2)C(c2ccsc2)C1c1ccccc1
Nc1ncc(-c2ccccc2)n1C1CCc2c(CN)c(F)c(F)cc21
CC12CCC3C(CCC4C(C)(C(=O)O)CCCC34C)(CC1=O)C2
N=C(N)c1ccc2[nH]c(CCCc3ccccc3)cc2c1
Cc1[nH]n(-c2ccccc2)c(=O)c1N=Nc1ccc(C)cc1
CC(CCn1ccnc1)NCC(O)c1cccc(Cl)c1
CCOc1ccc(NC(C)=O)cc1-n1c(CN(C)C)nc2c1c(=O)n(C)c(=O)n2C
CCOC(=O)C1CCC(c2ccc(-c3cccs3)cc2)CN1
CCc1noc(C)c1CCOc1cccnc1N1CCCCCCC1
COCCNC(=O)c1[nH]c2ccc(Cl)cc2c1NS(=O)(=O)c1ccc(Cl)cc1
OCCCc1cc(-c2ccc(C=C3C(=O)Nc4ccccc43)s2)nn1-c1ccncc1
C=CC1(C)CC(OC(=O)C(=O)OC)C2(C)C(C3=CC(=O)OC3O)CC3OC34CC(C)(C)C(OC)C(O2)C14
CC(C)S(=O)(=O)Nc1cc(N)c(C#N)cc1-c1cc(Cl)cc(Cl)c1
Cc1cccc(NC(=O)c2cnn3cccnc23)c1
CC(C)c1ccc(NC(=O)c2ccc(NC(=O)c3ccccc3OC(F)F)cc2)cc1
CCCS(=O)(=O)Nc1ccc(F)c(C(=O)Nc2ccn(C)c(=O)c2)c1F
COc1ccc(NS(=O)(=O)c2cccc(C(=O)NCC(=O)NCC3CCc4ccccc43)c2)cc1
CCC(C(=O)c1cc2c3c(c1)CC(C)C(C)C3)CCC2
CCC=C1CN(Cc2ccc(OC)cc2)C(=O)C1O
O=[N+]([O-])c1ccc(NNc2cccc(Cl)c2)c([N+](=O)[O-])c1
CCCCn1cc2c3c(cccc31)C1CC(C(=O)O)CC(Cc3ccccc3)(C(=O)OC)C1C2
CC(C)CCNC(=O)C1CCN(Cc2cc3c(cc2F)C(F)(F)F)OCC3CCC1
COc1ccc(-c2nn(-c3ccccc3)cc2C=NNc2ccc(S(=O)(=O)O)c(SCC(=O)O)c2)cc1
CCC1c2ccccc2CCc2c(I)c(N=C(N)N)c(Br)c(I)c21
CCCCCOc1c(OC)c(O)c2c(=O)cc(-c3ccc(O)c(O)c3)oc2c1CC=C(C)C
Cc1ccc(Sc2ccc(NC(=O)c3ccc(S(C)(=O)=O)cc3)c(C(F)(F)F)c2)cc1
Cc1cnn(CC2CN(CCn3cc(C(N)=O)c(-c4ccco4)n3)C2)c1
NCCN1CCN(C(=O)c2nc(-c3ccc(Cl)cc3)no2)CC1
CC(C)c1onc(-c2c(Cl)cccc2Cl)c1COc1ccc(C2=CC(=O)CC(C)(C)C2)cc1
O=S(=O)(Nc1ncns1)c1ccc2c(C3=NOCC3c3ccccc3)cccc2c1
CNC(=O)C1(c2cc3c(Cl)cccc3[nH]2)CCN(c2cc(Cl)cc(Cl)c2)CC1
CCN1CCN(C(=O)C2=CCC3(CC2)OOC2(O3)C3CC4CC(C3)CC2C4)CC1
CCCCCCCCNC(=O)C1(C)CCC2(C)CCC3(C)C(CCC4C5(C)CCC(O)C(C)(C)C5CCC43C)C2C1
CCCC(=O)c1cnc2c(C(=O)OC)c3ccc(C(F)(F)F)cc3nc2c1N
CCCCCCn1cc2c(nc(N)n3nc(-c4ccc(F)cc4)nc23)n1
Cc1cc(=O)[nH]c2ccc(OCc3cccc4c(OC(C)C)cc(C(C)(C)C)cc34)cc12
O=C(NCCCCN1CCN(CCOCCCN2C(=O)CSC2c2ccc(Cl)cc2Cl)CC1)c1ccco1
CCCCCCCC(=O)c1[nH]c(=C2c3ccccc3CCc3ccccc32)c(C#N)c1Cl
CC(=O)c1cnc2ccc(-c3ccc(C#N)cc3)cc2c1NC1CCC(NC(=O)OC(C)C)CC1
CCCCCCCCCC(=O)Oc1ccc2c(c1)C1CC1(C(=O)NCC(C)(C)O)C1CCC(C2)C1
Cc1c2c(n3c1CCNC(=O)CCC(N)CN1C(=O)c2ccccc1C3=O)C(C)C
CCCCCOc1nccnc1C1CCN(C(=O)C=CC(C)(CC)c2ccc(C#N)cc2)CC1
Cc1ccc(CCNC(=O)C(=O)NCc2cccnc2Oc2ccccc2)cc1
Cc1sc(Nc2ccc(Cl)cc2F)nc1Oc1cccc2ccc[n+]([O-])c12
CC(Cl)=CCn1c(O)nc2cc(C(=O)NCCc3ccc(F)cc3)ccc2c1=O
CN1CCC=C(c2nsnc2OCCCCOc2no[n+](Cc3ccccc3)c2N)C1
COc1ccc(-c2noc(CCc3ccc(C4CC4)cc3)n2)cc1
COc1cc(Cl)ccc1Oc1c(C)cccc1C
CC1(C)C2CC=C(CN3CCN(CCCc4c[nH]c5ccc(F)cc45)CC3)C1C2
Nc1nc(-c2ccco2)cc(-c2cc3ccccc3o2)n1
Oc1ccc(C=NN2CCC(CCN3CCOCC3)CC2)cc1
NCCC(NC(=O)C(N)CCCNC(=N)N)C(=O)NC(Cc1ccccc1)C(N)=O
C=C(C)C(=O)Nc1cc(C)c(-c2nc3ccccc3s2)c(OC)c1
N#CC1C(=N)Oc2c(oc3ccc(Cl)cc3c2=O)C1c1cccnc1
CCN(C(=O)c1ccc2c(c1)sc(=O)n2C)c1cccc(C)c1
Cn1c(=O)c2c(ncn2CC(=O)NNC(=O)c2cccc([N+](=O)[O-])c2)n(C)c1=O
O=C(O)CN1C(=O)C(=Cc2cccc(F)c2)SC1=S
COC(=O)c1c(N(C)C)c(C)nn1-c1cc(Cl)ccc1Cl
Cc1ccc(C(=O)NC2C3CC4OC(C4)CC3C3CC(c4ccccc4C)C2C3)cc1
Cc1ccc(-c2csc3ncnc(SCC(=O)NCC(C)(C)C)c23)cc1C
Nc1nc(N)c2cc(Sc3ncnc4c3ncn4C3OC(CO)C(O)C3O)ccc2n1
CC(=O)Nc1ccc(S(=O)(=O)Nc2ccc3[nH]c(-c4csc(-c5ccc(C(F)(F)F)cc5)c4C#N)cc3c2)cc1
CCCCCCN1CNS(=O)(=O)c2cc(CC(N)=O)ccc21
Cc1ccc(Cc2c(C)nc3cc(Cl)ccc3c2-c2ccccc2)cc1
CN(C)c1ccc(NC(=O)COC(=O)c2cccnc2Cl)cc1
NC1(C(=O)COC(=O)c2cccc([N+](=O)[O-])c2)CCCC1
CC(C)C(C(=O)O)N1C(=O)C(=Cc2ccc(Oc3cccc(C(F)(F)F)c3)c(Cl)c2)SC1=S
CCCCCCCCCCCCCCCC[n+]1ccccc1
COc1ccc(-c2csc3nnc(SCC(=O)NCc4ccco4)n23)cc1OC
CCOc1cccc(CCC(=O)NCC(=O)NCCc2ccc3c(c2)OCO3)c1OC
O=C(CN1C(=O)C(Nc2ccc(Cl)cc2)=C(c2ccccc2)C1=O)N1CCCC1
COC(=O)Cc1ccc(OCCn2c(-c3ccc(Cl)cc3)nc3ccccc3c2=O)cc1
Cc1cc2c([nH]c3cc(O)ccc32)c2ccccc12
O=C(O)CN1C(=O)C(=Cc2ccncc2Cl)SC1=S
CC(=O)Nc1cccc(NC(=O)CN(C)C(=O)C=Cc2ccc(C)o2)c1
COC(=O)c1cccc(Nc2ncc3c(n2)-c2c(c(C(N)=O)nn2C)CC3)c1
CC1(C)CCN(C2CCC(CCOc3cc(OC4CCCC4)ncc3C#N)O2)CC1
NS(=O)(=O)c1cccc(Nc2nc(NC3CCCCC3N)nc3cc4ccccc4nc23)c1
CN(C)CCCOc1ccc(C=C2C(=O)NC(=S)NC2=O)cc1
C=C1C(=O)OC2CC(C)=CCCC(COC(=O)CCCCCCC(C)=CCCC(C)(O)C1)C13OC3(C)C(=O)OC2O1
O=C(Nc1ccc(Cl)cc1)c1ccc2c(c1)NC(=O)C(=Cc1ccco1)S2
COc1ccc(C2Nc3ccc(Cl)cc3C(=O)N2Cc2cccnc2)cc1
CC1CCC2C(C)C(Oc3ccc4c(c3)CCC34OC(=O)CC4O3)OC3OC4(C)CCC1C32OO4
CCCCNC(=O)CS(=O)(=O)Cc1ccc(Br)cc1
O=C1CC(SCCC(=O)Nc2ccc3c(c2)CCN3C(=O)c2cccc(C(F)(F)F)c2)=NN1
O=C(CCCCn1c(O)c2sccc2nc1=O)NCc1ccco1
COc1cc(Sc2c(-c3ccc(F)cc3)oc3ccccc23)cc(OC)c1OC
Cc1c2c(nn1-c1ccc(S(N)(=O)=O)cc1)SCC(=O)N2C
C=C1CCC2C(C)(CO)C(O)CCC2(C)C1CCc1ccoc1
CCOc1ccc(NC(=S)N2CCCN(c3ccc(C)cc3)CC2)cc1
CCOC(=O)N1CCN(C(=O)CCCCCn2c(=O)c3ccccc3n(CC(N)=O)c2=O)CC1
CCCc1nc2ccccc2n1Cc1cc(=O)[nH]c2ccc(S(=O)(=O)N3CCCC3)cc12
N=C(Nc1ccc(F)cc1)N1CCCC(N2CCN(c3nsc4ccccc34)CC2)C1
COc1ccc(C#CC(O)(c2ccc(Cl)cc2C)C2CCOC2=O)cc1OC
CCOC(=O)C1=C(C)NC(=O)NC1c1ccccc1OC
CN(C)C(=O)c1ccc2[nH]c3cnc(NCCCN4CCN(c5ccccc5)CC4)cc3c2c1
CCCc1cc(=O)[nH]c2cc(-c3ccc(F)cc3)cnc12
COc1ccc2[nH]c(Cc3c[nH]c4ccccc34)nc2c1
C=C1CCC2C(C)(C)C(OCCO)CCC2(C)C1CCC(C)CCCc1ccc(C(=O)O)cc1
Cc1occc1C(=O)Nc1ccnn1C1CCCN(Cc2ccco2)C1
COc1cccc(-c2csc(NC(=O)C(C)N3CCN(c4ccccn4)CC3)n2)c1
CCC(C)C1OC(=O)C1(C)C
Cc1noc(NS(=O)(=O)c2ccccc2-c2ccc(N3CCCCC3)cc2)c1C
CC1CN(S(=O)(=O)c2ccc(N3CCN(C)CC3)cc2)CCN1CCc1cccnc1
CCC(=O)N1CCC(CNC2C3CC(c4ccccc4)Oc4ccc(C#N)cc43)C2C1
CC(C)=NO
COc1ccccc1N1C(=O)C2=C(C1=O)C1CCC1C2C
COc1ccc2nccc(C)c2c1COC(=O)CCn1nnnc1C
CCNC12CC3C(CCC1C3)C2
Cc1cc(C(=O)N2CCC(N3CCCCC3)CC2)cnc1-n1ccc(C)cc1=O
NC(=O)c1cccc(OCc2ccc([N+](=O)[O-])cc2)c1
NCC1(c2ccccc2)CCCNC1
Cc1ccnc(SCc2nnc(-c3ccco3)o2)n1
Cc1nn(Cc2ccc(-c3csc(NC(=O)C4CC4)n3)cc2)cc1CN1CCCC1
CC1CCC2CC(C)=Nc3ccc(Cl)cc3C23ON(Cc2ccccc2)C(=S)N1C=C3C(=O)c1ccccc1
CCOC(=O)C(Sc1nc2cc(F)ccc2s1)=C(N)C(=O)OCC
CC(C)CCc1noc(-c2ccc(N3CCCC(C)C3)cc2)n1
COc1cccc(Cn2nnc3c4c(c5cc(C)ccc5n42)C(=O)NC3)c1
CN1C(=O)c2cc(NN=Cc3cccc([N+](=O)[O-])c3)ccc2C1=O
OCC1OC(c2cc(Cc3ccccc3)ccc2Cl)C(O)C(O)C1O
Fc1ccc(-c2cc(C(=S)N3CCOCC3)cnc2N2CCCC2)cc1
CCc1nc(C)c(CN(C)C)o1
N#Cc1ccc(O)c(Nc2nccc(N3CCCN(C(=O)c4cccc(C(F)(F)F)c4)C3)n2)c1
Cc1ccsc1-c1csc(N)c1C(=O)c1ccc(Br)cc1
CCOC(=O)c1cnc2ccccc2c1Sc1cccc(Br)c1
c1c(Nc2ccncc2)c2ccncc2nc1CN1CCCCC1
CCCCCCCCCCc1cc(=O)oc2cc(-c3oc4ccc(O)cc4c3C(=O)Nc3cccc4ccccc34)ccc12
Cc1cccn2c(=O)c3cc(C(=O)NCC4CCCO4)c(N)nc3nc12
CCC(c1nc2ccccc2s1)N(C)C(=O)c1ccc(-n2[nH]c(Cl)c2Cl)cc1O
CN1CCN(c2nc(NCCC(C)C)c3ccccc3n2)CC1
COc1ccc(NC(=O)CSc2ccc(C)c(C)c2)cc1S(=O)(=O)NCC1CCCO1
CC(N)COc1ccccc1
CCN(CC)S(=O)(=O)c1ccc(N2CCN(CC=Cc3ccccc3)CC2)nn1
O=C(c1ccc(C2CCCCC2)o1)N1CCN(Cc2ccc(F)cc2)CC1
N#Cc1ccc(OCC(=O)N2CCCC3(CCN(C(=O)OC4CC5CCCC(C5)O4)C3)C2)cc1
CC(=O)NCc1nnc2c(n1)CCC2
CC(C)=CCc1cc(C(=O)Nc2sc3c(c2C#N)CCCCC3)ccc1OC(F)(F)F
CCN(CC)C(=O)c1sc(Nc2ccccc2)nc1-c1ccccc1
C[N+](C)(CC#CCN1CCCC1)CCNC(=O)NCCn1c2ccccc2c(=O)c2ccccc21
C=C1C2CCC3C4(C)CCC(=O)C(C)(C)C4CCC3(C2)C1O
NC1C2CCC1N(c1ccc(Cl)cc1)C2
NS(=O)(=O)c1ccc(CCNc2ccccc2C(=O)NC(=O)NCCc2ccccc2)cc1
CC#CC(CCCCCO)C(C)(C)[N+](=O)[O-]
O=C(O)C1CCNCC1
O=C1NC(NCCc2c[nH]c3ccccc23)=NC1=O
CCCc1cc(-c2n[nH]c(=S)n2Cc2ccccc2)ccc1OCCCCOc1ccccc1Oc1ncnc(NCc2ccccn2)c1N
O=c1c(CNCCCNc2ccnc3cc(Cl)ccc23)coc2ccc(Br)cc12
O=CN1CCN(CCCNc2nc(Nc3ccc(Cl)cc3)c3ccccc3n2)CC1
C=C(Br)CN1CCC(C(=O)NC(C)(C)Cc2ccccc2)CC1
CN(C(=O)Cn1c(=O)n(Cc2ccccc2)c(=O)c2sc3ccccc3c21)C1CCCCC1
CC(C)C(NS(=O)(=O)c1cc(Br)cc2c1N(C(=O)C1CC1)CC2)C(=O)N1CCOCC1
CCC(O)(C(=O)O)c1c2c(nc3ccccc13)CCCC2
Cc1ccc(NC(=O)C2CCN(S(=O)(=O)c3ccc4c(c3)oc(=O)n4C)CC2)cc1
CCC1CN(C(=O)c2cc3c(s2)CCCCC3)CC(C)O1
COCCn1c(C)cc(C(=O)COc2ccc3c(c2)CCC3)c1C
CS(=O)(=O)N1CC(S(=O)(=O)c2ccc(F)cc2C(F)(F)F)CC1c1ccc(C(F)(F)F)cc1
Cc1ccc(S(=O)(=O)NC(Cc2ccccc2)C(=O)Nc2cccc(C(=O)O)c2)cc1
CC(C)CC(NC(=O)C(CC(N)=O)NC(=O)C(=O)C1CCCCN1)C(=O)NC(CC(N)=O)C(=O)NC(C)C(=O)NC(CCC(=O)O)C(N)=O
COc1ccccc1NC(=O)C(NC(=O)c1csc(Cl)c1)c1nc2ccc(Cl)cc2c(=O)n1-c1ccccc1
CC(C)CN(Cc1cc(Cl)c2c(c1)OCCCO2)C(=O)C1CCN(Cc2cccc(C(F)(F)F)c2)C1
CCOC(=O)c1ccc(Nc2cc(C)nc3ccccc23)cc1
Clc1ccccc1C(OCc1ccc(OC2CCOCC2)cc1)c1ccccn1
CC12CCC3c4ccc(O)cc4CCC3C1CC(Cc1ccccc1)C2OC(=O)c1ccccc1
Cc1cccc2c1OCC(Cc1ccc[n+](C)c1)C2=O
COc1cccc(N2N=C(c3cccc(C(N)=O)c3)CC2c2cccc(O)c2)c1
O=C(O)Cn1c2ccccc2n2nc3ccccc3c12
CN1Cc2ccccc2C2C1CCN2CC1CC1
CCCNc1nc(SCCOCc2ccccc2)nc2c1ncn2C1OC2COP(=O)(O)OC2C1O
CC(Sc1nnc(-c2ccccc2F)o1)C(=O)NCC1CCCO1
Cc1ccc(Nc2nc(NN=Cc3ccc(Cl)cc3)nc(Nc3cccc(O)c3)n2)cc1
O=C1CN=C(n2cncc2C2C=CC=C2N2CCC(n3c(=O)[nH]c4ccc(Br)cc43)CC2)C1
CNC(=O)NC(CC(C)C)C(=O)NC(CC(C)C)C(=O)NC(CC(C)C)C(=O)NC(CCO)C(=O)NC(CC(C)C)C(=O)OC
CC(C)(C)c1cc(C=Cc2nc[nH]n2)ccc1O
N#CN=C(NCCS(N)(=O)=O)NCc1ccc(Cl)nc1
O=c1[nH]c2ccccc2n1C1CCN(CCCN2CCCCC2)CC1
Cc1cccc(N2CCN(C(c3nc4ccccc4[nH]3)C3CN(C(=O)c4ccco4)CC3)CC2)c1C
CC(C)CC(NC(=O)C(Cc1ccc(N2C(=O)C(C)N(Cc3ccc(OC(C)(C)C)cc3)C2=O)cc1)C(=O)CS)C(=O)NC(C)(C)C
CC(=O)Nc1ncc(S(=O)(=O)NCc2ccc(C)s2)s1
O=C(NC1CC1)c1ccc2c(=O)n(C3CCCCC3)c(O)nc2c1
Cc1ccc(NC(=O)CN(C)C(=O)c2ccc(-c3ccccc3)o2)cc1
NC(=O)C(Cc1c[nH]cn1)NC(=O)C(Cc1ccccc1)NS(=O)(=O)N(Cc1ccccc1)Cc1ccccc1
C#CCN(C)CC(=C)c1ccccc1
CCN(CC)N(C)c1ccc(C=NOCc2ccccc2)cc1
CCCCC(CC)C(=O)Nc1ccc(Cl)cc1
COc1cc(O)c2ncccc2c1C(=O)O
Cn1cncc1C1COC(c2cccc(F)c2)=N1
Cc1cccc(Oc2nc(C)ccc2C(=NCc2ccccc2)NO)c1
c1nc(-c2cccn2Cc2nnc3n2CCCCC3)cs1
Cc1ccc(F)cc1-n1nnnc1C(c1cccc(C#N)c1)N1CCCC2(CCCCN2)C1
CC1OC(OCC(=O)CS)C(O)C(O)C1O
Cc1noc2ccc(NC(=O)C3CC3)cc12
CS(=O)(=O)N1CCCC(Nc2ncc(F)c(NC3CCOCC3)n2)C1
CCC(=O)c1ccc(-n2c(O)c(C=NCc3ccc(F)cc3)oc(=O)c2=S)cc1
Cc1ccc2c(c1)SCC(=S)N2
Cc1nc2c(Oc3ccnc4ccc(OC(C)C)cc34)cccn2c1-c1ccccc1
O=C(NC1CC1)c1cc(COCc2ccncc2)ccc1O
Cc1cccc(NC(=O)CN2C(=O)C(=Cc3ccco3)SC2=S)c1C
O=C1NC(=O)N(CC2CCCN(c3ncccn3)C2)C1=O
Cc1cn(C2C=CC(OP(=O)(O)OP(=O)(O)OP(=O)(O)O)C2)c(=O)[nH]c1=O
CCOC(=O)CC1CCN(Cc2cccn2C)CC1
CC(C)(O)CC(=O)Nc1c(-c2ccc3[nH]ncc3c2)oc2ccccc2c1=O
Cc1cc2nc3ccccn3c-2cc1C
CCCn1[nH]c2cccc(C#N)c2c1=O
CC(C)(C)OC(=O)NCCC(C(=O)O)n1c(-c2ccc(Cl)cc2)cc2ccccc21
CCCN1CCN(Cc2nc3cc4ccccc4cc3[nH]2)CC1
Cc1cccc(CC(=O)N2CC3CN(C(=O)c4ccncc4)CC3C2=O)c1
O=C1C(Cl)C(c2ccc(Cl)cc2Cl)N1Nc1cccc(C(F)(F)F)c1
CCn1c(NC2CCC(N)CC2)cc(C)cc1=O
NS(=O)(=O)c1ccc(CCNC(=O)COC(=O)C2CCN(c3nc4ccccc4s3)CC2)cc1
Cc1cc(CN(CC(CO)OCc2ccccc2)c2ccccc2)ccc1Cl
Cc1cc(-c2n[nH]c3ccc(CCN=C(N)N)cc23)ccc1CCC(=O)NCCN(C)C
Cc1nc2ccn(Cc3cccc4ccccc34)c(=O)c2cc1C(=O)N(C)C
Cc1cccc(-c2ccc(C(=O)N3CC4CNCCC43)cc2C)c1
CCC(CC)(NC(=O)c1c(OC)cc(Cl)c2c1OCCO2)C(=O)NC(C(=O)N1CCCC1C(=O)OCc1ccccc1)c1ccccc1
C#CCNC(=S)NCc1cccc(OC)c1
Cc1cn(-c2cnc(N)c3nc4ccccn4c23)c(-c2cccs2)c1-c1ccccc1
CCC(C)CN(CC1CCC(Nc2cc(-c3cccc(NC4CC5CCC(C4)c4c(OC)cccc54)n3)cc(N(C)C)n2)CC1)c1ccc(C)cc1
COc1cc2c(Oc3ccc(NC(=O)c4nn(-c5ccccc5C)c5ccccc45)cc3c3cncnc32)ccn1
Cc1ccc2c(c1)-c1c(CN(C)C)nc3n(c1=O)CCCN3CC2
CCC(=O)Nc1cc(-c2nnc(SCC(=O)N(C)c3ccccc3)n2C)ccc1C
CC(=O)CC(C)(C)NC(=O)COC(=O)C1(C)CCCC2(C)C3C(CC(O)C(C)(C)O)CCC3(CO)CCC12
Cc1ccc(C(=NNc2ccccc2)c2ccc(OCC(=O)Nc3ccc(Br)cc3C)cc2)cc1
CCCCNC(=O)C(C#N)=CC1COC(c2ccc(Cl)cc2)=N1
COC(=O)c1cccc(N2COc3ccc(Cl)cc3C2)c1
COc1ccc(C2CCN(CCCCN(c3ccccc3)c3ccccc3)CC2)cc1OC1CCCC1
Cc1cccc2c(C(=O)C=Cc3ccc(C)cc3)cn(CC(=O)NCCc3ccccc3)c12
O=C(NCC1CCN(C=O)CC1)c1cc2c(s1)-c1ccccc1N(Cc1ccccc1)C2
CSc1c(Cc2ccc(C)cc2)[nH]c(SCc2ccccc2OC)nc1=O
Cc1ccc(C)c(Nc2cc(C)ncn2)c1
COc1ccc(OC)c(C2C(=O)N(C3CCCCC3)CC(=O)N2Cc2ccc(C#N)cc2)c1
O=C(NCc1ccccc1)c1ccc(NC(=O)c2ccccc2)cc1
Cc1cccc(CC(=O)N(Cc2ccco2)C2CCN(CC(=O)N3CCOCC3)C2)c1
CN(c1ncnc2[nH]ccc12)C1CCC(CS(=O)(=O)N2CCCC2CO)CC1
CCCC1=CC(C)(C)Nc2ccc(OCc3ccc(C(F)(F)F)cc3)cc21
Cc1ccc(N2CCN(c3nc(C45CC5CC(CC(C5)C3)C4)nc3c2CC(C)(C)CC3=O)CCc2ccccc2)cc1
COc1ccccc1NC(=S)N1CCN(C)CC1
Nc1nc(-c2cccs2)c2nnn(CCCc3ccncc3)c2n1
N#Cc1cnc2ccc(NCc3ccccn3)cc2c1NC1CCC(N)CC1
O=C(NCCCOCCCn1nc([N+](=O)[O-])c2ccccc21)NCCc1c[nH]c2ccccc12
COC(=O)C(=Cc1ccc(OC)c(OC)c1)NC(=O)NCc1ccccc1
CCCCc1nn(-c2ccccc2Cl)c2c1CCN(c1ncnn3c(C)nnc13)C2
CC1CN(C(C)CO)C(=O)c2cc(NC(=O)Nc3ccc4c(c3)OCO4)ccc2O+1
CCc1ccc2c(c1)c(OC)c(C=C(C)CCCCCCCCOC)c1ccccc12
CCC(C)C(NC(=O)C(Cc1ccccc1)NC(=O)C(CC(N)=O)NC(=O)C(Cc1ccccc1)NC(=O)C(CC(N)=O)NC(C)=O)C(=O)NC(CCSC)C(N)=O
Cc1cc(CCl)ccc1OCC(=O)N(Cc1cccs1)Cc1nc2ccccc2[nH]1
O=C(Cc1ccc2nccc(C(F)(F)F)c2c1)NS(=O)(=O)c1ccccc1
CCCCn1c(=O)c2ccccc2c2cc(C(=O)NN=Cc3ccco3)[nH]c21
CC(NC(=O)c1ccc2c(c1)COC(C(=O)NC1CCCN(CCc3ccccc3)C1)C2)c1ccc(F)cc1
COc1ccc2c(=O)cc(CCCCCCCCCCCCCCCO)oc2c1
CCCCCCNc1ccc2c3ccccc3n(C)c2c1
CCc1noc(C)c1C(=O)Nc1ccc(F)c(C(F)(F)F)c1
CCN(C)C(=O)COC(=O)c1cc(S(=O)(=O)NCc2ccco2)c(OC)cc1Cl
COc1ccc(Nc2cc(C)nc3ccc4ccccc4n23)cc1
Cc1c(C(C)C)c(=O)[nH]c2cc(-c3ccccc3)nn2c1=O
C=C1C(O)CC2(C(O)C=C(C)C)CCC(C)(O)C23OC1C3O
CCCNC1CCc2c(O)cccc2C1
NCCCCNC(=O)CCC1NC(=O)C(N(C)C)NCCCC(=O)NC(Cc2ccccc2)C(=O)NC(Cc2ccc(O)cc2)C(=O)N1
Cc1ccc(NC(=O)Nc2c(Br)cnn2C)cc1S(C)(=O)=O
CC1C(=O)N(C)c2ccccc2N1C(=O)c1cccs1
COC(=O)C1=C(C)NC(=CP(=O)(OCCCCC(C)C)C(C)=O)C1c1ccc(O)c(OC)c1
O=C(CCCc1ccccc1)N1CCN(c2ccccn2)CC1
CCCC(NC(=O)C1CC(OC)(c2ccccc2F)CN1C(=O)C1(c2ccccc2)CCC1)C(C)(C)C
CC(O)C1C(=O)N2C(C(=O)O)=C(SC3CNC(CNS(N)(=O)=O)S3)CC12
Cc1cccc2c(N)c3sccc3nc12
N#CC(C(=O)Nc1ccc(Cl)cc1F)C(=O)CCC(=O)OCC(=O)NCCc1ccccc1
CC(=O)Nc1ccc(OCCCN2CCC(c3noc4cc(F)ccc34)CC2)cc1
CCn1c2ccccc2c2cc(C=CC(=O)NS(=O)(=O)c3ccccc3)ccc21
COc1ccc(N2C(=O)C(C(C)=O)=C(C)C2=O)cc1
CCOC(=O)C1C(=O)CC(C=C(C)C)C1c1ccccc1
O=c1[nH]c(=O)n(C2C(O)C(CO)OC2C2CCC(CO)O2)cc1F
Nc1c2cccnc2c(N)c2c1C(=O)c1ccccc1C2=O
COc1cc(NC(=O)CCCCCC(NC(=O)C(CC2CCCCC2)NC(=O)C(C)NC(=O)OC(C)(C)C)CC(=O)NO)ccc1C
CCCCNC(=O)CCc1c(CC)nc2ccc(CC)cn12
COC1OC2(C)CCC3CCCC4CC(C)C(OC5CCCCC5)CC(CCC(=O)O1)O24
Cn1c(C2C(C(=O)NCCC(C)C)CC3CS(=O)(=O)CC32)cc2c(=O)n(C(C)c3ccc(F)c(F)c3F)ccc21
N=C(N)c1ccc(C2=NOC(CC(=O)N3CCN(C(=O)NCCCC(=O)O)CC3CC(=O)O)C2)cc1
CCOCCCNC(=O)c1cc2c(=O)n3cccc(C)c3nc2s1
CCC(C)(C)n1nnnc1C(NC(=O)OCc1ccccc1)c1ccccc1
COc1ccc(CN(C(=O)CCc2c[nH]c3ccccc23)C2CCC(NC(=O)Nc3cc(C(C)(C)C)on3)CC2)cc1
CS(=O)(=O)c1ccc(-c2ccc(Cl)c(O)c2)cc1
CC1CCC(N)Cc2ccc(OCCF)cc21
Cc1cnn(C2CCCN(C(=O)c3cnc(OCC(F)F)n3C)C2)c1
O=C(O)c1cccnc1NCCCCCCCCn1cncn1
Cc1noc(C)c1S(=O)(=O)Nc1ccc(C(=O)N2CC3C(C2)C3Nc2cccc(C)c2)cc1Cl
CC(C(=O)Nc1cccc2cccnc12)N1C(=O)CCC1C=CC(=O)O
Cc1ccc(C(=O)Nn2nnnc2SCC(=O)N2CCCCC2)cc1
CCCCCOC(=O)c1c(NC(=O)CCNC2CCCCCC2)sc(C)c1C
CC(C)CCC(=O)N1CCN(CC(O)COc2ccc(OCCN3CCCCC3)cc2)CC1
COc1ccc2[nH]cc(Cc3nc4ccc(C)cc4[nH]3)c2c1
Cc1csc2nc(C(=O)NCC3CCCO3)cc(N3CCCCC3)c12
c1ccc(C(CCCn2ccnc2)Oc2ccccc2C#CCN2CCCCC2)cc1
N#Cc1nc(-c2cc(Cl)c(Cl)s2)n(CC(=O)Nc2ccc(OCCCCCCN)cc2)c1=O
C=C1CCC2C(C)(COC3OC(CO)C(O)C(O)C3O)OC(=O)CCC2(C)C1CC
CCCC(=O)OC1C(O)C(CC=CCCCC(=O)OC)SC(=O)C1O
CCCN1CCC(c2ncc(C)c(NC(C)c3ccccn3)n2)CC1C
CCNc1nc(N)c2ncnc(Oc3cccc(NC(=O)Nc4ccc(C(C)(C)O)cc4)c3)c2n1
C=CCOC(=O)C1C(=N)C(C#N)C2(OC)C=CC3=NCCCN3C12
CC1(C)CNC(=O)c2cc3c(=O)n(Cc4ccco4)c(=O)n(Cc4ccccc4)c3cc2N1
CC1(C)CC(=O)C(C(c2cccs2)C(C)(C)CO)C1
Cc1nc(C)n(C(=O)c2ccc(Cl)c(S(=O)(=O)NCc3ccco3)c2)n1
CCOC(=O)C1(C)CCCC1(C)C1CCC2C3C(O)CC4C(=Cc5ccc(Cl)cc5)CCC4(C)C3CC(O)C12C
CC1C(c2ccc3c(c2)OCO3)CC2C(=O)N(c3ccccc3)C(=O)C2C2C1C=CC2O
COc1ccc2c(c1)CCC1C(CCC3CCc4cc(O)ccc43)C2O1
O=C(NC(=S)NCC1CCCO1)c1ccc(F)c(S(=O)(=O)N2CCOCC2)c1
COc1cccc(CNC(CC(C)C)C(=O)NC(=O)NC(C)(C)C)c1
O=C(Nc1ccc(C(=O)Nc2ccc(S(=O)(=O)Nc3ccccn3)cc2)cc1)Nc1cccnc1
c1ccc(CCCNc2ncc(-c3ccc(CN4CC5CCC5CC5)cc3)o2)cc1
CC(OC1CNC(C#Cc2cc3ncnc(Nc4ccc(OCc5cccc(F)c5)c(F)c4)c3c2)CC1F)C(=O)NCCN1CCOCC1
CC1Oc2ccccc2N(Cc2cncn2Cc2ccc(-c3ccc(F)cc3)cc2)C1=O
CCOC(=O)c1ccc(Cl)c(NC(=O)Nc2cccc(NC(=O)Cc3ccccc3)c2)c1
C=CC(=O)Nc1cc2c(Nc3ccc(Br)c(Cl)c3F)ncnc2cc1OCCNC(=O)COC
CCc1nc2c(N)nc3ccc(C#CCNC(C)=O)cn3c2n1CC(N)=O
CCCNC(=O)C1CCC(CNC(=O)c2ccc3[nH]nnc3c2)CC1
O=C1NC(=O)C2(CCCC2)C(=O)N1
COc1ccc(NC(=O)Nc2ccc(C3CCCC3)cc2)cc1
CC1(C)Oc2ccc(C#N)cc2C(N2CCCCC2=O)C1=O
C1CCC(Cn2ccnc2O)CN1
O=[N+]([O-])c1ccc(-c2nc3ccc(F)cc3s2)cc1
CC(C)C(=O)Nc1ccc(C(=O)N2CCC(c3ccc(C#N)cc3)C2)cc1
CCCCCCCC(C)n1cc(C(N)=O)c(Nc2ccc(C(C)(C)C)cc2)n1
Cc1cc(C(F)(F)F)nn1-c1ccc(-c2ncc(C#N)n2C2(C)CCCC2)cc1
CN(C)C(=O)C1(C)CCCN1C(=O)c1ccc(Cl)c(S(=O)(=O)NCc2ccccc2)c1
COC(=O)Cc1ccc(NC(=O)CCCOc2ccccc2)cc1
CCCCc1nnc(NC(=O)CN2C(=O)C3CC=CCC3C2=O)s1
COc1c(N2CCN(C3CCN(Cc4ccc(C(=O)NCCN5CCNC5=S)cc4)CC3)CC2)c2cccc[n+]2cc1C(=O)c1ccccc1
CCC1CN2CCC1(c1ccccc1)C(c1ccc(Cl)cc1)N2
Cc1cccc(S(=O)(=O)CC(=O)NN=Cc2ccsc2)c1
COc1cc(C(=O)N2CCN(C)CC2)ccc1Nc1nc(-c2cccs2)nc2c1CCN(C)C2
O=C(C=Cc1ccc(Br)cc1)NCCc1c[nH]c2ccccc12
CCCOc1ccnc2c1c(=O)n1ccccc1n2C
CC1CCCCOC(CN(C)Cc2ccco2)C(C)CN(C(C)CO)C(=O)c2cc(NC(=O)Nc3ccccc3)ccc2O1
CCN(CC)c1ccc(Nc2nc(C)cnc2NS(=O)(=O)CC2CCCN(CC)C2)cc1
Cn1cc(CC(NC(=O)C(CCCCN)NC(=O)C2CN(C)C(=O)CCC(CCCN=C(N)N)NS(=O)(=O)CCC(=O)O)C2=O)c2ccccc21
c1cc(OCCCCOCCCN2CCOCC2)ccc1CN1CCCCC1
C=CCc1cc(C=CC(=O)C=Cc2ccccc2C(F)(F)F)cc(C(C)(C)C)c1
CONC(=O)c1cc(C2=CSC3=NCCN23)ccc1OCc1ccccc1
COc1cc2c(cc1OC)CN(CCOc1ccncc1)CC2
CC1=CCC2C(C)(C)C(=O)CCC2(C)C1Cc1cnc(=O)[nH]c1O
CCCCc1noc(CC(=O)OCC)n1
Cc1noc(C)c1-c1cccc(-c2cn(-c3ccccc3)nc2C(F)(F)F)n1
Cc1cc(C)c(S(=O)(=O)c2sc(C)cc2C)c(C)c1
CN(C)CCCN1CCN(C)C2CC(c3ccc(F)c(Cl)c3)C(c3ccc(Cl)cc3)C2C1
CCOC(=O)c1c[nH]c2ccccc21
COC1C(OC2C(CO)OC(OC3C(O)C(CO)OC3OCCCCCCN3CC4C(C(=O)O)=CCC4C(C)C3C)OC2(C)C)C(C)C(OC)C1OC
c1ccc(CN2CCC(COc3ccc4ccccc4c3)C2)cc1
Cc1ccc(CNc2nnccc2-c2ccccc2)s1
CCNC(=O)C1CSCN1C(=O)C1CCCN1S(=O)(=O)c1ccc(F)cc1
O=C(O)C(Cc1c(I)c(Cc2ccc(O)c(F)c2F)nc2cc(Br)ccc12)NCc1cccc(C(F)(F)F)c1
CCCCc1cc(=O)oc2cc(OS(C)(=O)=O)ccc12
Cc1nn(C)c(C)c1S(=O)(=O)NCCOc1c(C)cccc1C
CC1CN(CCC(CN(C)C)c2cccs2)c2ccccc2O1
CN(c1ncnc2[nH]cc(-c3cccc(N)c3)c12)C1CCOCC1
Cc1ccc2c(CCc3ccc(C=Cc4ccc(C(C)=O)cc4)cc3)c[nH]c2c1
C=CCc1c(OC)cc(O)c2c1ccc1c3c(cc(O)c4c3c1OCO2)OC1OC(CO)C(O)C(O)C1OC4=O
CCCNC(=O)c1cn2c(-c3c(C)cccc3C)cccc2c1NC(=O)NC1CCCCC1
CCC1(C(=O)NC(Cc2ccc(OC)cc2)C(=O)NC(C)c2cc(OCc3ccc(SO)cc3)ccc2OC)CCC1
CC(C)(C)CC(=O)N1CCc2c1c(-c1ccc3c(c2)OCO3)c2n(c1=O)CCO2
CCCCCCCCCS(=O)(=O)CC(=O)NC(C)C(=O)NC(CC(=O)O)C(=O)c1nc2ccccc2[nH]1
CC(CNC1CCCNC1c1ccccc1)N1CCC(Oc2ccc(Cl)cc2)C1
CSc1sc(S(=O)(=O)c2ccc(Br)cc2)nc1-c1ccccc1
O=C1Nc2ccccc2C(c2ccccc2Cl)S1(C(=O)O)C(F)(F)F
Oc1cc(O)cc(Oc2ccccc2Br)c1
NC1CCN(c2ccc(Nc3nc4ncccc4s3)cc2)C1
CCCS(=O)(=O)CCn1c(C(=O)OC)c(-c2ccc(Cl)cc2Cl)c2c1C(=O)CN(c1ccccc1OC)C2
Cc1[nH]c2ccccc2c1CCN1CCN(CC(=O)NC2CC2)CC1
NC(=O)Cn1cc(NC(=O)C2CCCC2)c2cnccc21
CC(C)N(CCN1CCCC(c2cnc(-c3ccc(F)c(Cl)c3)cc2)C1)S(=O)(=O)c1cccc(Cl)c1
COc1ccc(C2=NN(C(C)=O)C(c3ccc(NC(=S)NCCC4=CNCCC4)cc3)O2)cc1
COc1ccc(-c2oc3cc(O)cc(O)c3c(=O)c2-c2c(O)cc(O)c3c2OC(C)(C)C=C3)c2c1ccc1ccccc12
O=c1ccc2c(-c3ccccc3)n(Cc3ccccc3)c(=O)n2n1
COCCNC(=O)c1cc(OC)c(OC)cc1C(=O)c1cc(OC)c(OC)c(OC)c1
CC(=O)c1cccc(NC(=O)CSc2nc3c(oc4ccccc43)c(=O)n2-c2ccccc2F)c1
CCCCn1cnc2c(cnn2-c2ccccc2)c1=O
Cc1ccccc1CN1CCN(CC(=O)NC2CCCC2)CC1
Cc1ccc(Nc2ncc(C)c(-n3ccnc3)n2)cc1F
COc1ccc(S(=O)(=O)N2CCN(C)CC2)cc1NC(=O)c1cc(C2CCC(F)(F)CC2)on1
CCCCSc1nc(SCC(=O)NCCSC)nc(N2CCCC2)n1
Cc1cccc2c(C=CCN3CCCCC3)cc(=O)oc12
C=C(C)C1CCC2(C(=O)OCCCCCCCCCCCCCCO)CCC3(C)C(CCC4C5(C)CCC(O)C(C)(C)C5CCC43C)C12
O=C(CCCN1C(=O)C2CC=CCC2C1=O)Nc1nc2ccccc2s1
O=C(Nc1cc(Cl)ccn1)c1ccc([N+](=O)[O-])o1
COc1ccc(NC(=O)c2nc(SCc3ccc(F)cc3)ncc2C(F)(F)F)cc1
O=C(NCC1CCCO1)c1c2cc3c(cc2NC2CCCCN2C1=O)NCCN3
CCC(CO)CCNCc1cccc(-c2cc3ccc(C(=N)N)cc3[nH]2)c1
Cc1ccc2cc1Oc1ccc(cc1)CC(=O)OC(C)CCCC(C)NCC2O
Cc1cc(C)c(N(CCC(=O)O)C(=O)NS(=O)(=O)c2ccccc2Cl)s1
COc1cccc2c1cc1c(=O)n(-c3ccc(OC)c(OC)c3)nnc1-2
Cc1c(Cl)ccc2c(Nc3ccc(NS(C)(=O)=O)cc3)c3ccccc3nc12
Cc1ccc(NC(=O)CN(C)C(=O)c2cccnc2Oc2ccc3c(c2)OCCO3)c(C)c1
COn1c(-c2ccccc2)nc2ccccc21
Cc1nn(CC#N)c(NC(=O)c2ccccc2)c1-c1ccccc1
O=C(NC(=S)Nc1ccc(Cl)cc1)C1=CCCCC1
CCc1ccc2[nH]c(-n3cnc(-c4cnn(C)c4)c3)nc2c1
CCN(CC)C(=O)Cn1nnc(-c2nc(-c3cc(C)no3)no2)c1C
CC(=O)Nc1ccc(S(=O)(=O)NCc2cccnc2)cc1
CCCCCCCCc1c(O)[nH]c(=O)n(C2OC(COP(=O)(O)O)C(O)C2O)c1=O
CCCCCCCCCCCCCCCC(=O)C(F)(F)F
Cc1ccccc1NC(=O)CCC1=C(Cc2ccccc2)CC(c2ccc(Cl)cc2Cl)=NC1c1ccc(C(=O)O)cc1
Cc1cc(C(F)(F)F)n2nc(C(N)=O)cc2n1
CCCC1CCN(C(=O)C(CCCN=C(N)N)NS(=O)(=O)c2ccc3nc(NC)ccc3c2)CC1
CNc1nc(Nc2ccccc2CC)c2ccccc2n1
CC1(C)C=C(C(=O)NCC(=O)NC(Cc2ccccc2)C(=O)NS(=O)(=O)c2ccc(Cl)cc2)c2ccccc2O1
COc1ccc(NC(=O)C2C(COc3ccccc3)C(=O)N2C(Cc2ccccc2)CN(C)C)cc1
O=C(O)COc1ccc(C(O)(C(F)(F)F)C(F)(F)F)c2ccccc12
O=C(O)C1NN=CCC1C1CCN(Cc2ccccc2)CC1
CC(Cl)C(=O)Nc1cccc(Nc2ncc(C(F)(F)F)c(Nc3ccccc3C(F)(F)F)n2)c1
Cc1cc(-c2n[nH]c3cc(NC(=O)NCC4CCCCO4)ncc23)ccn1
COc1ccc(-n2c(C)cc(C(=O)C=Cc3ccc4c(c3)OCO4)c2C)cc1
CN(C)c1ccc(C=Cc2cc(C3C4=C(CCCC4=O)N(NC(=S)Nc4ccccc4Br)C(=O)CC3C)c(Cl)cc2Br)cc1
Cn1cc(CN2CCn3nc(Cn4cccn4)cc3C2)c2ccccc21
Cc1cccc(CN2CCN(CC(=O)Nc3ccc(Cl)c(Cl)c3)CC2)c1
COc1cc2c(Oc3ccc(NC(=O)c4nn(-c5ccccn5)c(C)c4Cl)cc3F)ccnc2cc1OCCCN1CCCC1
COCCCNC(=O)C=Cc1cc(OC)c(I)cc1Br
O=C(NC(c1cccc(Br)c1)C1CCN(Cc2ccccc2)CC1)c1cncc(Br)c1
Cc1c(N2CCC(NCc3ccc4c(c3)OCO4)CC2)c(=O)oc2ccccc12
CN1C(=O)CSC1c1ccc(F)cc1
Cc1cccc(C)c1NC(=O)CCC(=O)N(C)C1(C)CCN(S(C)(=O)=O)CC1
O=C(CN1CCN(S(=O)(=O)c2ccccc2)CC1)c1ccc(Cl)cc1
O=C1c2ccccc2C2CCCN1C2C(=O)N1CCCC1
O=c1[nH]ccc2c(N3CC4CC3CN4)cccc12
O=C(Cn1nc(-c2ccc(Cl)cc2)ccc1=O)Nc1ccccc1O
N#Cc1ccc(Nc2ncc3c(n2)-c2ccccc2SC3)cc1
CCCCSc1nnc(NC(=O)COc2ccc(Cl)cc2)s1
CCc1nc(Cc2cc(CC)ccc2OC)nn1-c1ccc(C(=O)O)cc1F
COc1ccc(OC2=C(Cl)C(=O)c3c(ccc(Br)c3OC)C2=O)cc1
c1cnc2nc3c(c(N4CCOCC4)n2s1)OCO3
COc1ccccc1NC(=O)CCc1nc(-c2ccccc2Cl)oc1C
Cc1[nH]c2ccccc2c1C1=C(c2ccc(-c3ccsc3)cc2)C2CCCN21
COc1nc2ccc(Oc3nc(NCC4CCC(C(=O)O)CC4)nc(N(C)C)n3)cc2s1
CNC(=O)NC(=O)CSc1nc2cc(NC(=O)CCN3CCCCC3C)ccc2s1
O=S(=O)(NCCCCCl)c1ccc2c(c1)CC(CO)N2
Cc1ccc(CC(=O)c2ccc3c(c2)C2CCCN2C(=O)O3)cc1
Cc1ccc(-c2c(C(=O)NN=Cc3ccco3)nnc3n2CCC3)cc1
CP(=O)(O)CC1c2ccccc2-c2ccccc21
COc1cc(CN2C(=O)SC(=Cc3ccc4c(ccc5ccccc54)O3)C2=O)cc(OC)c1
N#CCc1ccccc1OCC(O)CNC1CCCCC1
Cc1nc2ccccn2c1-c1cccc2c1C(C1CCCCC1)CC(=CO)CO2
O=C(C=Cc1ccccc1)NCC(=O)c1c[nH]c2ccccc12
Cc1ccc(S(=O)(=O)n2cnc3c(N4CCNCC4)nccc32)cc1C
COCCCc1ccc(OCc2cccs2)cc1
N#Cc1cnc(N)nc1NCc1cccc(C(F)(F)F)c1
COc1ccc(C2CN(CCO)CC2C(=O)O)cc1
CCN(C)CCN(C(=O)NC)c1ccc(-c2ccccc2)cc1
COc1ccc2c(c1)-c1nncn1-c1ccccc1S2(=O)=O
Cc1ccc2c(c1)c1c(n2CCN(C)C)C(=O)CC(c2ccccc2)NC1=O
CC(C)(C)c1ccc(OCC(=O)Nc2nccs2)cc1
O=[N+]([O-])c1cc(C(F)(F)F)c(Cl)cc1SCc1ccccc1F
CC(C)S(=O)(=O)N1CCc2nc(NC(=O)c3cnccc3C3CC3)n[nH]2CC1
COc1cc([N+](=O)[O-])ccc1-c1c(C(=O)NC(C)C)c2ccccn2c1C(F)(F)F
COC(=O)C1C2COc3ccc(O)cc3C2C2(C)CCCC(C)(C)C12C
Cc1ccc(S(=O)(=O)N2CCN(c3nc(N)n4nc(-c5ccco4)nc4n3)CC3(C)CC2C3)cc1
Nc1cc(C(=S)Nc2ccc(C=O)cc2)ccn1
CCOC(=O)C=CC(CC1CCNC1=O)NC(=O)C(NC(=O)N(C)Cc1ccc(C)cc1)C(C)C
Cc1nnc2c3ccccc3c(N3CCNCC3)nn12
O=C(Nc1ccc(CCCNC(=O)C2CCCN(C(=O)c3c[nH]c4ccccc34)C2)cc1)c1ccccc1
CCOc1cc2nc(N3CCN(C4CCN(C)C4)CC3)nc(N)c2cc1OCC
O=C(c1noc(-c2cc(O)c(O)c(O)c2)c1Cl)N1CCC(N2CCCC2)CC1
O=S(=O)(Nc1cscc1Cc1ccccc1)c1ccc(F)cc1
O=c1[nH]c(O)nn1-c1ccccc1
O=C1C2CCCN2C(=O)N1CCCCN(Cc1cccc([N+](=O)[O-])c1)C1CCCCC1
O=C(CC(CC(=O)c1ccc2ccccc2c1)C(=O)NC(Cc1ccc(OCP(=O)(O)O)cc1)C(=O)O)OCc1ccco1
O=C(OCc1nnc(-c2ccccc2)o1)c1ccc(Br)o1
NC(C(=O)O)c1cc(Cl)ccc1N1CCC(S(=O)(=O)CCCNS(=O)(=O)c2ccc(Cl)cc2)C(NCCCF)C1
COc1ccc(-c2cnnn2-c2ccc(Oc3ccc(OCC4CC4)cc3)nn2)cc1
Cc1ccc(CCNC(=O)Cn2ccc3ccccc3c2=O)cc1
N#Cc1cccc(NC(=O)c2ccc(F)cc2)c1C(F)(F)F
N#CNCC1CCC(Cn2c(N)c3c(=O)oc4ccc(Cl)cc4c3n2)CC1
CC1(C)Oc2ccc(C#N)cc2C2NC(C(=O)NCCN3CCCCC3)CN21
O=C(NC1CCN(Cc2ccc(Cl)cc2)C1)c1ccc(-c2ccccc2)cc1
CC1(CC(=O)NN2CCOCC2)CCCC(C)(C)N1Cc1ccccc1
Nc1ncc(-c2ccc(-c3ccccc3)cc2)c(C(F)(F)F)n1
S=c1[nH]nc(Nc2ccccc2)s1
CCc1cccc(C(C)C)c1N1CCC2C(C1)c1cccc3c1N2CC3
CCOC(=O)CC=CCn1cnc2cc(C)ccc21
COc1nc2ccc3nc(C(C)(C)C)nc(-c4cccc(F)c4)c3c2cn1
Cc1cccc(SC(NC(=O)C(C)C)C2C(=O)CC(C)(C)CC2=O)c1
Nc1nc(NCC2CCN(C(=O)c3ncco3)CC2)nc(Nc2ccc(S(N)(=O)=O)cc2)n1
COc1cccc(CNc2n[n+](-c3ccccc3)nn2Cc2cccc(Cl)c2)c1
O=C(O)CCCCCCCCCSc1ccc(Cl)cc1
Cc1cccc(-n2cnc3ccc(C(=O)c4ccc(C#N)cc4)cc32)c1
CC(=O)OCc1ccc2ccccc2c1
COc1cc(C=CC(=O)N2CCCC(C(=O)c3ccc(Cl)cc3)C2)cc2c(-c3ccccc3)noc12
O=C(Nc1ccc2[nH]cc(CCc3ccc4[nH]c(-c5ccc(Cl)cc5)cc4c3)c2c1F)OCCCl
CC(NP(=O)(OCC1OC(n2cc(I)c(=O)[nH]c2=O)CC1O)Oc1cccc2ccccc12)C(=O)SCC(=O)OCc1ccccc1
Cc1ccc(SCCC(=O)NN=Cc2ccc(F)cc2)cc1
CN(C)C(=O)Cn1c2ccccc2c2c3c(c4c(c21)CCCC4)CCCN3
Cc1ccc(CCN2CCC(CNCc3cncc4c(F)cccc34)CC2)cc1
COc1ccc2c(OC3CC4C(=O)NC5(C(=O)O)CC5C=CCCC4N3C(=O)C3(C4COC4)COC3)cc(-n3cnc4ccccc43)nc2c1
Cn1cc(-c2c[nH]c(=O)c(C(=O)Nc3cccc(C(N)=O)c3)n2)cn1
Cc1c(OC(Cc2cccc(C(F)(F)F)c2)C(=O)O)cc2c(c1O)C(=O)c1ccc(CO)c(C)c1C2=O
CN(C)c1ccc(C2CCN(Cc3cccc4ccccc34)CC2)cc1
O=C(Nc1ccc(Cl)cc1C(=O)O)c1cccc([N+](=O)[O-])c1
Cc1nc2nc(N3C(=O)C=C(CCO)C3=O)[nH]c2cc1C(C)C
NC(=O)c1cccc2scc([N+](=O)[O-])c12
CCCN(Cc1cc2cc(COC)ccc2[nH]c1=O)C(=O)Cc1ccc(NC(=O)CCCC)cc1
CC1CC(C)CN(c2nc(N3CCOCC3)c3[nH]ccc3n2)C1
CCN(C1CCCCC1NS(C)(=O)=O)c1ccccc1
CCCCCC=CCC=CCC=CCC=CCCCC(=O)O
CCOc1nc(SCC(N)=O)nc(CC)c1Cc1cccc2ccccc12
CS(=O)(=O)N(CC(=O)Nc1ccc(Br)cc1Br)c1ccccc1
CCCCCCCCCCCCCCN(C)C1CCc2cc3c(cc2C1C)OCO3
NC(CCN1CCN(c2cccc(OCc3ccc4c(F)cccc4n3)c2n2)CCC12)c1ccccc1
CC(=O)c1ccc2c(c1)C(=O)c1sscc1C2=O
CS(=O)(=O)NC(=O)N1CCC(OCc2ccccc2)CC1
NC(N)=NCCCC1NC(=O)C2(O)CCC1O2
CCc1nc2n(n1)CCN(Cc1cn(C)nc1C)C2
CCOC(=O)C=Cc1cc(F)ccc1-c1ccco1
CC(C)(O)c1nc2cc(F)c(F)cc2nc1NC1CCC(F)(F)C1
Cc1cc2nc(-c3cccc(-c4cc5cnc(N)cc5[nH]4)c3)[nH]c2cc1C
OC1(CN2CCC(Cc3ccc4c(c3)CCS4)CC2)c2ccccc2C2=CCSC21
CCCNS(=O)(=O)CC1CCCN(Cc2ccccc2F)C1
CCON=CNC(=NNC(N)=O)C(C)=Cc1cccs1
C#CCNC(=O)c1ccccc1NC1=NCCS1
COc1c(C(=O)NN=Cc2ccc([C+](=O)[O-])s2)[nH]c2c(C(=O)Nc3ccc4c(c3)OCCO4)cnn12
Cc1ccc(-n2ccc(NCc3[nH]cnc3CC(C)C)nc2C)n1
CCCC(=O)OC1(C)CCC(O)C2(O)C(CC(OC(=O)C(C)C)C3CCC4(C)C(=CCC5C(C)(C)C(O)C(OC(C)=O)C5OC)CCC43C)C12
CCCCc1cn(CC(CN)NO)c2ccccc12
O=C(O)CCNC(=O)c1ccc(-c2ccc(C(F)(F)F)cc2)cc1
Cc1cccc(NC(=O)CSc2nc3nc(C)cc(C)n3n2)c1C
Cc1ccc2c(c1C(=O)NC(Cc1c[nH]c3ccccc13)C(=O)O)C(=O)N(CCCCCCC(=O)O)CC2
N#Cc1c(N)[n+]([O-])c2cc(Br)c(C#N)cc2[n+]1[O-]
NCc1nn(Cc2cccc3ccccc23)c2ccccc12
CCCN(CC1CC1)C(=S)Nc1ccc(N2C(C)=NNC2C)cc1
COc1ccc2c(c1)c(CC(=O)NS(=O)(=O)c1c(C)cccc1C)c(C)n2C(=O)c1ccc(Cl)cc1
N=C(N)NCCCC1NC(=O)C(Cc2ccc3ccccc3c2)NC(=O)C(C(C)C)NC(=O)C(Cc2ccccc2)NC(=O)C(Cc2ccc(O)cc2)NC1=O
O=S(=O)(O)c1ccc2[nH]c(-c3cccc4ccccc34)nc2c1
CC1(N)CC(=O)N2C(C(=O)O)=C(CN3CCN(c4ccc(F)cc4)CC3)CCC21
O=C1NON=C1CN(Cc1ccc([N+](=O)[O-])cc1)S(=O)(=O)c1ccccc1
O=C(Nc1nnc(CCSCCc2nnc(NC(=O)Cc3ccc(N4CCOCC4)s3)s2)s1)c1ccc([N+](=O)[O-])cc1
O=C(CCCCCCNC(=S)NCc1ccccc1)NO
NNC(=O)Cn1nnc2ccccc2c1=O
CCOC(=O)N1CCN(C(=O)COC(=O)c2ccc3c(c2)OCO3)CC1
CCCN(CCC)C(=O)Nc1ccccc1
CSC(=S)N1N=C(c2ccc(Cl)cc2Cl)CC1c1cccc2ccccc12
CCOC(=O)c1cn2c3c1cnn3C(C)C2
CC(C)Oc1cccc(S(=O)(=O)N2CCC3C2CCN3Cc2cccnc2)c1
CC12CCC3C(C(O)CC4CC(O)CCC43C)C1CCC2=O
CN1CCC2(CC1)OCCO2
O=c1cc(-c2ccccc2)oc2cc3c(cc12)CCC3
Cc1ccc(NC(=O)c2cccc(CNCc3cccc(C(=O)Nc4cccc(C(F)(F)F)c4)c3)c2)cc1C
c1cc(N2CCNCC2)c2c(Nc3ccc4c(c3)OCO4)nc(-c3ccccn3)nc2c1
CCCCC1(CCCCCC)OC(C)(COC(=O)Cn2c(-c3ccc(C#N)cc3)cc3c(N)ncnc32)OC1=O
CNC(=O)NC(=O)CSCC(=O)Nc1cc(C)on1
CCCCCCC(C)NC(=O)Nc1ccccc1
CN(C)CCNC(=O)c1c2cc(Cl)ccc2nc2ccc(NC3CN4CCC3CC4)nc12
O=NN1C(C(=O)C=Cc2ccc3ccccc3c2)CCCN1CSSCc1ccccc1
COc1cc(CC(=O)NCc2ccccc2)c([N+](=O)[O-])c(OC)c1OC
Cn1cccc1C(=O)N1CCC(CCO)CC1
CCn1c(CN(C)C)cc2ccccc21
Cc1ccccc1C1CCN(c2ncc(CN3CCOCC3)cc2N)CC1
Nc1ccc(-c2nc3ccccc3n2CCCCCCCCCOP(=O)(O)O)cc1
Cc1ccnc(N(C)C(=O)CCl)n1
COc1ccc(C2=[N+]([O-])C(C)(C)c3cc(-c4ccc(F)cc4)ccc32)cc1
COc1ccc2nccc(C(O)CN3CCC(NCc4ccc5c(n4)NC(=O)CO5)c4ccccc43)c2c1
CCCCN1CCC(c2ccc3c(c2)OCO3)CC1
NC(=O)c1cccc(NCc2coc(-c3cccc4ccccc34)n2)c1
CCOc1ccc2nc(NC(=O)CN(CCCc3ccccc3)C(=O)c3cccc(Cl)c3)sc2c1
O=S1(=O)CCC(C(F)(F)C(F)(F)F)(c2ccncc2)CC1
COc1ccc2cc1CCCC(CO)NCCc1ccc3[nH]c(=O)[nH]c3c1N2
COC(=O)NC(=O)c1c(CC)nn(C(C)(C)C)c1Oc1ccc(NC(=O)c2ccccc2F)c(F)c1
CCC(C)Sc1ccccc1CNC(=S)Nc1ccc(C#N)c(C)c1
Cc1ccccc1CNc1nc2cc(-c3cncc(C)c3)nc(N)c2s1
COc1cc(C=NCc2ccccc2)cc(OC)c1
CC1CCCCC1NC(=O)Nc1ccc(-c2ccccc2)nc1
O=C(O)C(Cc1ccc(-c2cccc(N3CCNCC3)c2)cc1)NC(=O)C1CC(=O)N(CCc2ccc(O)cc2)C1
Nc1c2c(nc3ccc(Cl)cc13)CCC2
O=C(NC1CCN(CC2CCCCC2)CC1)c1ccc(Cn2c(=O)c3ncn(C4CC4)c3c2F)cc1
CCCCC(NC(C)=O)C(=O)NC(CC1CCCCC1)C(O)C(O)C(Cc1ccccc1)NC(=O)Cc1ccccc1
CC1CCC(C(C)C)C(OC2(C)CCCC3=CC(O)CC23C)C1
O=C(Nc1ccc2nc(-c3ccco3)c(Nc3ccccc3)nc2c1)c1ccccc1
CCCCCCCCCCCCCCOc1ccc(CC(NC(=O)OC(C)(C)C)C(=O)OCC(F)(F)F)cc1
CCCCCCC1=C(OC)C(C)(C)c2cc(C)cc(C)c21
CCCCCCN1CCN(CCCn2cc(-c3c4nc5ccc(OCC)cc5[nH]4)ccc3nc2=O)CC1
COC(=O)c1cc(C2=NOC(CC(C)C)C2)c(OC)c(C(=O)OC)c1
O=C(O)c1ccccc1NC(=O)c1nc(C2CC2)cnc1Nc1cncnc1
Cn1nc(C(=O)O)cc1C(=O)c1ccc(F)cc1
CCC(CN)NS(=O)(=O)c1cccc(OC)c1
CCN(CC)S(=O)(=O)N1CCC(CNc2ncnc3sc4c(c23)CCC4)CC1
CCCCC(Sc1nc2c(c(=O)n(Cc3ccccc3)c(=O)n(CP(=O)(O)O)c2C#N)c(=O)[nH]1)C(=O)O
COc1cc2oc(-c3ccccc3)cc2cc1CN1CCC2(CC1)OCC(Oc1ccc(F)cc1F)C2
CC(C)CCNC(=O)C(C(=O)N1CCN(CCn2ccc3ccc(O)cc32)CC1)n1ccc(=O)[nH]c1=O
Cc1sc(NC(=O)c2ccccc2)c(C(=O)OCC(C)C)c1C(=O)c1ccc(Cl)c(Cl)c1
O=C(Nc1cc(C(F)(F)F)cc(C(F)(F)F)c1)c1noc(-c2ccc(Cl)cc2Cl)c1-c1ccccc1
C=C1CC(C)(c2cc(C)on2)C2=Cc3c(oc4ccccc34)C3(CCCC2)N31
COc1cc(C(F)(F)F)ccc1-c1ccc2cc(NC(=O)C3CC3)ncc2c1
CC(Nc1ncc(F)c(=O)n1C)C1CCCN(C(=O)Cc2csc(-c3ccccc3)n2)C1
COc1ccc2nccc(C(O)CCN3CCC(NC(=O)C=Cc4ccc5c(c4)NC(=O)CO5)CC3)c2c1
Cc1cc(=O)[nH]c2cc(N3C(N)=NC(N)=NC3(C)C)ccc12
CC(C)C(O)CNc1cc(-c2ccc(Cl)cc2)nc2ccccc12
CCCCCCCCNC(=O)CN1C(=O)CCNC1=O
CC1CCCN1Cc1cnn2c(N3CCCC(NS(=O)(=O)C4CC4)C3)ncnc12
COc1cc2c(cc1OC)CN(CCc1ccc(N(C(=O)c3cccnc3)C3CCCc4ccccc43)cc1)CC2
Nc1nc(N)c2c(CCNc3ccc(C(=O)NC(CCC(=O)O)C(=O)O)cc3)csc2n1
O=c1oc(-c2c[nH]c3ccccc23)nc2c1c(=O)c1ccccc1n2O
CC(=O)NC(CCN1CCC2(CCC2)C1=O)C(=O)NC(CCC(=O)OCc1ccccc1)C(=O)OCc1ccccc1
O=C1c2ccccc2C(=O)N1N=Cc1ccc(Oc2ccc([N+](=O)[O-])c3ccc(F)nc23)cc1
O=C(Cn1ccnc1C(=O)c1cccc(Cl)c1)Nc1cccc(SC(F)F)c1
Nc1nc(NCCC2(C(=O)NC(CC(=O)N3CCCC3)CC3CCC(C4CC4)C3)Cc3ccccc3C2)c(Cl)cn1
CCNS(=O)(=O)c1cccc(C(=O)Nc2ccc(F)c(C(=O)O)c2)c1
COc1ccc(C=C(NC(=O)c2ccccc2)C(=O)NCC2CCCO2)cc1OC
CC1(c2nnc(-c3cccs3)o2)CCNCC1
O=C(NN=Cc1ccccc1O)c1cnccn1
Cc1n[nH]c(C)c1CN(C)C(=O)CN1C(=O)NC2(CCCC2)C1=O
CC(C(=O)NCc1ccc(C(F)(F)F)nc1SC1CCCC1)c1ccc(NS(C)(=O)=O)c(F)c1
CCN1CC2CC(c3nnc4c(F)cc(-c5cnn(C)c5)nn34)CC2N1C(=O)NCc1ccccc1
c1ccc(-n2c(-c3ccco3)nc3ccccc32)cc1
Cc1ccc(-n2cc(-c3cc(O)c(O)c(O)c3)nn2)c(C)c1
Cc1cc(Cl)c(C)c(S(=O)(=O)N2CCN(c3cnccn3)CC2)c1
Cc1ccc(NC(=O)NCCO)cc1C
Cc1ccc(CN(C(=O)CCCCC(=O)N2CCCC2)c2ccccc2)cc1
Nc1scc(CN2CCC3(CC2)CC(=O)N(CC2CCCCC2)C3c2cccc(Cl)c2)c1Cl
CCCc1ccccc1NC(=O)CN1C(=O)COc2ccc(S(=O)(=O)N3CCCC3)cc21
Cc1nc2ccccc2n1C1CCN(C(=O)C2CCCN2C(=O)CC2CCCC2)CC1
CCNC(=O)c1noc(-c2cc(F)c(OC(C(=O)N(C)C)c3ccccc3)cc2)c1C(=O)O
COc1ccc2[nH]cc(C=CC(=O)c3ccc(O)c(OC)c3)c2c1
CCCCc1ccc2c(c1)C1(CCCN(Cc3ccccc3)C1)C(=O)OC(C)(C)O2
CCOC(=O)c1ccc(Nc2c(C#N)cnc3ccc(-c4ccc5c(c4)OCO5)cc23)cc1
CC1CN(C(C)CO)C(=O)c2cc(NC(=O)Cc3cn(C)c4ccccc34)ccc2OC1CN(C)S(=O)(=O)c1ccccc1F
O=C(CCCc1ccccc1)Nc1onc(C(F)F)c1C(=O)NCc1ccccc1Cl
CCCCc1noc(CC2CC3CCC2N3)n1
Cc1cc(NN=CC2=C(C(=O)O)N3C(=O)C(NC(=O)CCCCNCc4ccccc4)C3SC2)[nH]n1
N=C(N)c1ccc2[nH]c(-c3ccccc3)nc2c1
CON=C(C(F)(F)F)c1cn(C2CCCNC2)c2ncnc(N)c12
O=C(NC1=NCCS1)c1nn(-c2ccc(Cl)cc2Cl)c(-c2ccc(Cl)cc2)c1Br
NNC(=O)Cn1cc(S(=O)(=O)c2ccc(Cl)cc2)c2ccccc21
CC(NC1CCCCC1)C(c1cccnc1)n1c(=O)c(-c2ccccn2)nc2ccccc21
CCN1CCCC1CNC(=O)c1ccccc1
CC1CCc2[nH]c3ccc(C#N)cc3c(=O)c2N1
COc1cc(C=CC(=O)C=Cc2ccc(N(CCCl)CCCl)cc2[N+](=O)[O-])cc(OC)c1OC
CC(C#N)C(=O)NC1CCCCC1
Cc1onc(-c2ccccc2)c1COc1ccc(C(=O)NCC(C)C)cc1
CC(=O)NC(Cc1ccc(O)cc1)C(=O)NC(C)C(=O)NCCc1ccccc1
CC(=O)Oc1cc2c(cc1OC1(C)CCC3CCCN(C)C3C1)OCO2
COc1ccccc1-c1cn(-c2ncc(C(F)(F)F)cc2Cl)cn1
CCCNC(=O)C(C)Oc1cccc(F)c1
Cc1nc2ccc(C(=O)NCCC(=O)c3ccc(NC(=O)Cc4ccccc4)cc3)cc2s1
Cc1cc(C)cc(C(=O)Nc2cccc(Oc3ccc4[nH]c(=O)[nH]c4c3)c2)c1
S=C(NC1CCCC1)Nc1cccc([N+](=O)[O-])c1
CCN1CCN(CC(=O)NCCc2ccccn2)CC1
COc1cc(OC)c2c(c1)C(=O)C=C1C(=O)C(F)C(c3cc(=O)oc4cc(O)ccc34)C1C2=O
Cn1nc(C(F)(F)F)c(Cl)c1-c1cncc(Oc2cc(F)cc(F)c2)c1
Cc1ccc(Nc2nc(N)ncc2C(=O)Nc2cccc(Cl)c2)cc1
Cc1c(C(=O)NCCCC(NC(=O)OCc2ccccc2)C(=O)O)c(=O)n(C)c(=O)n1C
COCCN1CCN(Cc2ccccn2)CC1CCO
c1ccc2nc(NCCC3=NCCN3)c3ccccc3c2c1
N#Cc1ccc(-c2nc3c(N4CC(O)C(O)C4O)cccc3[nH]2)o1
Cc1cc(O)ccc1-c1noc(C2CCCN2C(=O)Cn2nc(C(=O)O)c3ccccc32)o1
CN1CCN(S(=O)(=O)N(C)C)C1=O
O=C1Cc2ccccc2C2CC(Cc3ccccc3)(CCCC2)N1
CCC(=O)N(Cc1ccccc1)c1cccc(CNc2ncnc3[nH]cc(-c4ccccc4OC)c23)c1
CCOc1cc2ncnc(Nc3cccc(I)c3)c2cc1OCCF
COc1ccc(CN2CC(C(=O)NCCc3ccc(C)c(C)c3)CC2=O)cc1OC
CCOc1nc(-c2ccc(Cl)cc2)sc1C(=O)OCCN1CCCC1
CCCCc1ncc(-c2ncc(COc3ccc(C(=O)Nc4ccc(-c5nc6ccc(F)cc6[nH]4)cc5)s4)cn3n2)n1CCC(C)C
Cc1ccc(C(=N)N)cc1N1CCC(NC(=O)c2ccc(Cl)c(Cl)c2)CC1
CCN1C(=O)NC(=O)C1=CCCN1CCN(c2ccccc2)CC1
CC(=O)N(O)CCC(C)C
O=[N+]([O-])c1ccc(NC(=S)N2CCN(c3ccc([N+](=O)[O-])cc3)CC2)cc1F
O=c1cc(N2CCOCC2)c2cccc(F)c2o1
CC(C)(C)c1ccc(COc2nc(N)ncc2-c2ccccc2)cc1
O=C(O)CNC(=O)c1sc2cc([N+](=O)[O-])ccc2c1Nc1ccc2[nH]cnc2c1
CCC(c1ccc(O)cc1)C(NC(=O)OCc1ccccc1)C(=O)N1CCn2c1nc1ccccc12
NC(CC(=O)N1CCc2ccc(Cl)cc21)C(=O)c1ccc(F)cc1
CCCNc1ncc(-c2cccnc2)nc1-c1ccncc1
COc1cc2c(cc1OC)CN(CCOc1cc3c(cc1NC(=O)c1ccc(OC)c(OC)c1OC)OCCO3)CC2
CCCn1c(=NC(=O)C2CC(=O)N(c3ccc4c(c3)CCCC4)SC2)n(C)c2ccccc21
CCOC(=O)c1c[nH]c2cc(-c3ccc(OC)cc3)nnc2c1=O
CCCC(CCC)C(=O)NC(COc1cc(C(Cc2ccccc2)C(=O)SCCCCl)sc1C)C1CCCCC1
Cc1cc(C)cc(NC(=O)CN(c2cc(C)cc(C)c2)S(C)(=O)=O)c1
Cc1ccnc2ncnc(N)c12
CCCNC(=O)C1CCN(c2ccc(S(=O)(=O)NC(=O)NC(C)C)cc2)CC1
COc1ccc(-c2csc(C(C(=O)O)N3CCC(c4noc5cc(F)ccc45)CC3)n2)cc1
COC(=O)c1sc2ccc3ncnc(Nc4ccc(OC)c(OC)c4)c3c2c1
CC(C)(C)OC(=O)c1c(-c2ccc(Br)cc2)csc1NC(=O)c1ccccc1N
CCc1nc2c(C)cc(C)nc2n1Cc1ccc(C=C2SC(=S)N(C(C(=O)O)C3CCCCC3)C2=O)cc1
CCCCCC(O)(CCCCCCCC)C(=O)O
CCn1c(O)c2cnn(S(=O)(=O)c3ccccc3)c2nc1=Nc1cccc(C(F)(F)F)c1
CC1(C)Oc2ccc(C#N)cc2C(NC(=O)c2ccc(C#N)o2)C1O
CN(O)C(=O)C=Cc1ccccc1
O=C(CCN1CCCCC1)N1CCN(Cc2ccccc2)CC1
O=C(NC(Cc1cnc[nH]1)C(=O)N1CCN(S(=O)(=O)C(Cc2c[nH]c3ccccc23)CCc2ccccc2)CC1)N1CCC(C(=O)O)CC1
Cc1cc(S(=O)(=O)NC(=O)C2(C)CSC(c3ccccc3C(F)(F)F)C3C(=O)c4ccccc4C2=O)ccc1O
Cn1nccc1-c1nc(N2CCOCC2)nc(N2CCOCC2)n1
COc1ccccc1NC(=O)C(=O)NC1CCc2ccccc2N(Cc2ccc(-c3ccccc3-c3nn[nH]n3)cc2)C1=O
CCCCCCCCCCCCCc1nc(CNc2cccc(NC(=O)OCCC)c2)no1
Cc1nc2c(OP(=O)(O)O)cccn2c1CC(=O)NCc1ccccc1
Cn1cc(C2Oc3cc(O)cc(O)c3C3=C2C(=O)c2c(Br)cccc2O3)c2cc(C(F)(F)F)ccc21
Cc1c(N=NN(C)CCC(=O)O)c(=O)n(-c2ccccc2)n1C
CC1(C)CCC2(C(=O)O)CCC3(C)C(=CCC4C5(C)CC(O)C(O)C(C)(C)C5CCC43C)C2C1
Cc1ccc(S(N)(=O)=O)cc1C(=O)OC1Cc2ccccc2C(OCc2ccc(C(F)(F)F)cc2)C1
CSCCC(N)C(=O)c1ccc2[nH]c(N)nc(=O)c2c1
CCCN1CCc2c(c3cc(F)ccc3n3cncc23)C1
CCCCN(C)C(=O)c1[nH]c2ccccc2c1C
O=c1[nH]c(=O)n(Cc2ccc(C3C4CC5CC(C4)CC3C5)cc2)cc1F
O=S(=O)(c1ccc(Br)s1)N(Cc1ccco1)Cc1ccsc1
O=P(O)(O)C(C1=CCC1)c1ccccc1
O=C(CCSc1nc(-c2ccccc2)c(-c2ccccc2)[nH]1)NC1CCCC1
COc1cc(-c2oc3cc(OC4OC(COC5OC(CO)C(O)C(O)C5O)C4O)c4c(c3oc2=O)C(=O)C=CC4C)c(F)c(OC)c1OC
Fc1ccc(-c2nc(CNC3CCCCCC3)co2)nc1
O=S(c1ccccc1)c1nc(-c2ccncc2)cs1
Cc1cc(=O)nc(NCCc2c[nH]c3ccccc23)[nH]1
CC(=O)Nc1ccc(N2CCN(C(=O)CCN3CCCC3=O)CC2)cc1
CC(C)CC(NC(=O)CC(O)C(CC1CCCCC1)NC(=O)C(Cc1c[nH]cn1)NC(=O)C(Cc1ccccc1)NC(=O)OCc1ccccc1)C(N)=O
CCc1cc(-c2ccc(Oc3ccccc3)cc2)cnc1N
CCN(CC)c1ccc2cc(C)c3nc4c(OC)cccc4c-3c[n+]2c1
CCOC(=O)c1cnn(CC(O)c2ccccc2)c1
Cc1noc(NC(=O)NCC2CCCN(S(C)(=O)=O)C2)c1Cl
CC(C)CC1C(=O)NC(C(=O)NO)CC(C)C(=O)NC(CCCCN)C(=O)NC(Cc2ccccc2)C(=O)N1CCC(C(C)C)NC
N#Cc1ccc2oc(=O)cc(CN3CCN(C(=O)c4ccco4)CC3)c2c1
O=C(O)C1CCCN(CCN2C(=O)c3cccc4cccc(c34)C2=O)C1
CC1CN(C(=O)Nc2ccc(C(F)(F)F)cc2)CCN1c1ccnc(C(=O)NCc2ccccc2)c1
COc1ccc(CCn2c(=O)c3c4c(sc3n(C)c2=O)CCCCCC4)cc1OC
N=C(N)NN=Cc1cn(CCCN2c3ccccc3Sc3ccccc32)c2ccccc12
CNC(=O)C(Cc1ccc(F)cc1)NC(=O)C1Cc2ccc(cc2)OCCNC(=O)c2ccc(cc2)OCCCCCCNC(=O)C(Cc2ccc(O)cc2)N(C)C1=O
COCCN(C(=O)c1ccc2[nH]nc(-c3ccnc(C)c3)c2c1)c1ccccc1
CCNc1nc(OCc2nc3ccccc3n2CC)nc2nc(N)nc(N)c12
Cc1cc(=O)oc2cc(OCC(=O)N3CCN(C(=O)c4ccco4)CC3)ccc12
N#Cc1c(Cl)cccc1OCC(=O)N1CCOCC1
OCC1OC(n2cnc3c(NCc4cccc(I)c4)ncnc32)C(O)C1O
Cc1cc(SC2=C(O)OC(CCc3ccc(O)c(O)c3)(CC3CCCCC3)CC2=O)c(OC(=O)CCCCCC(=O)O)cc1OCc1ccc(F)cc1
CC1CCC2(C)CCC3C(C)(C(=O)N4CCNCC4)CCCC3(C)C21
O=C(Nc1cc([N+](=O)[O-])ccc1N1CCSCC1)c1ccc(N2CCCCC2)nc1
c1ccc(COc2nc(N3CCCC3)c3ccccc3n2)cc1
COC(=O)C12CCCCC=C1N(Cc1ccc3c(c1)OCO3)C(=O)C(CC(=O)NCc1ccco1)C2
O=S(=O)(C(F)(F)F)c1ccc(Cl)cc1
COc1ccc(OC)c(C2C(c3ccc(C)cc3)C(=O)N2c2cc(OC)c(OC)c(OC)c2)c1
COc1cc(-c2noc(N)n2)cc2c1OCCNCC2
COc1ccccc1C(=O)COC(=O)c1cc2ccc[nH]c-2n1
CCn1c(CN2CCN(CC3CC4C=CC4C3)CC2)nc2ccccc21
O=S(=O)(NCCNc1ncc2c(n1)-c1c(nn(CCF)c1C1CCCCC1)CC2)c1ccccc1
COc1ccc(S(=O)(=O)NC(Cc2ccccc2)C(=O)N2CCc3ccccc3C2)cc1
COc1ccc(C(=O)C=Cc2ccc(C=CC(=O)Nc3ccc(C(=O)O)c(OC)c3)o2)cc1
O=C1c2ccccc2S(=O)(=O)c2ccccc21
O=C(O)c1ccc(-n2cc(CN(C(=O)c3sccc3C(F)(F)F)C3CC3)nn2)cc1
Cc1ccc(S(=O)(=O)NCCCc2cccc[n+]2Cc2ccccc2F)cc1
CCC(C)NC(=O)C(c1cccnc1)N(C)CC(=O)Nc1ccc2c(c1)OCO2
CC(C)c1ccc(CSc2ccccc2C(C)C)cc1
CCNC(=O)c1ccc(-c2cccc(NC(=O)C(F)(F)F)c2)cc1
CC(C)(C)C1CN(Cc2cccc(-c3ccccc3)c2)C1
O=S(=O)(NCC1CCC(CCN2CCN(c3ccccc3OC(F)(F)F)CC2)CC1)c1cc(Cl)cc(Cl)c1
O=c1cc(Cn2cncn2)nc2n1CCCNC2
CN(CC(=O)Nc1ccccc1Cl)C1CCS(=O)(=O)C1
O=C(CCN1C(=O)C(=Cc2cccc(Cl)c2Cl)SC1=S)Nc1ccc2[nH]c(=O)[nH]c2c1
Cc1ccc(C2CCC(NS(=O)(=O)c3cccnc3)C2)c(=O)[nH]1
COc1ccc(CCn2cc(C3=CCNCC3)nn2)cc1
COC(=O)C1CC=CC23Cc4c(ccc5c4CC(C)(C1OCCOC)C35)C2=O
CCOC(=O)c1sccc1NC(=S)N(Cc1ccc2c(c1)OCO2)Cc1cccnc1
CC(C)SCCCN1C(=O)C(=O)N(CC(=O)Nc2ccc(F)cc2)C1=O
Cc1ccc2sc(C(O)(Cc3cccs3)C3CC3)cc2c1
CCCCC(=O)C1CCCN1C(=O)C(CCCCC)NC(=O)C(Cc1c[nH]c2ccccc12)NC(=O)CCc1ccccc1
CN1CCN(C)C2Cc3n[nH]cc3CC21
Cc1ccc(N(CC(=O)NCCSc2ccccc2)S(=O)(=O)c2c(C)n[nH]c2C)cc1
NC(=O)CC(NC(=O)Cc1ccc(Br)cc1)C(=O)NC(CC(=O)O)C(=O)CF
Clc1cccc(Nc2nnc(-c3cccnc3)s2)c1
CN1CCN(CCNCc2cccs2)CC1
CCCC(NC(=S)Nc1cccc(Cl)c1)c1ccccc1
O=c1oc(Cc2ccc(NS(=O)(=O)O)cc2Cl)cc2ccccc12
NCc1cccc2ccccc12
COc1ccccc1C1CC(=O)N(c2ccc(C(N)=O)c(N)c2)CC(=O)N1Cc1cccc(F)c1
CCN(CC)CCNc1nc(NCCO)nc(NCCCNc2nc(N)nc(Nc3cccc(OC)c3)n2)n1
CC1=C2CC3C(C(O)CC4C5(C)CCC(=O)C(C)(C)C5CCC43C)C2CC(C)(C)CC1O
CC(=O)NCC1CN(c2ccc(Oc3ccc(NC(=O)c4ccc(F)cc4)cc3)c(F)c2)C(=O)O1
O=C(NCC(O)c1cccc(F)c1)c1cnc2ccccc2n1
CC(C)CN1CCC1n1cc(C=NNC(N)=S)n(-c2nc3ccccc3s2)c1=O
CCC(=O)NCc1cc(C(C)(C)C)ccc1OCC(O)CN1CCCC1
COc1ccc(C2=NN(C(=S)NC(=O)Nc3ccccc3)C(c3cccs3)C2)c2cccnc12
O=C(NNC(=O)c1ccc(O)cc1O)C1CC1
COc1ccc(C2c3c(oc4ccc(OC)cc4c3=O)C(=O)N2c2cc(C)on2)cc1
COCCCCc1cccc2c1Cc1c(-c3cccc(OC(=O)NC)c3)n[nH]c1C(=O)N2
CC1SC(=O)C=C(C)C1=O
NS(=O)(=O)c1ccccc1-c1ccc(NC(=O)CCNC(=O)c2ccccc2[N+](=O)[O-])o1
O=C(CCn1cnc2ccccc2c1=O)NCCN1CCOCC1
CN1CCN(CCC(=O)Nc2cc(S(=O)(=O)N3CCOCC3)ccc2N2CCCC2)CC1
CC(=O)NCc1cn(-c2ccc3c(c2)OCO3)c2ccccc12
CCN(C(=O)C(=O)OC)c1cncc(N2CCN(C)CC2)c1
Cc1ccc(S(=O)(=O)C2(C(=O)NC(C)c3cccc4ccccc34)CC2)cc1
O=C1NC(Nc2ccccc2)=CC1=CNCCN1CCOCC1
O=C1NCC(Cc2ccccc2)N(CCc2ccccc2)C(=O)C1O
Brc1cn2ccnc(Nc3cccc(I)c3)c2n1
CC(=O)CSc1nc2ccccc2n1CC(=O)N1CCCCC1
COc1cc(OC)cc(OCc2ccc(COc3ccc4c(c3)CC(C)N4C(=O)CCCc3ccccc3)cc2)c1
O=C1NC(=S)NC(=O)C1=Cc1cccs1
Cc1cccc(Nc2c(S(=O)(=O)c3ccccc3)csc2N)c1
CC(C)(CC(=O)N1CCC2(CCc3ccccc32)CC1)c1ccccc1
NS(=O)(=O)c1nnc(NS(=O)(=O)c2ccccc2)s1
Cc1cccc(N(C)c2nc3ccccc3nc2C)c1
COc1ccc(CN2CCC(N(C)C(=O)c3csc4ccccc34)CC2)cc1
FC(F)(F)c1ccc(CNC(CC2CCCCC2)CCNCC2CCCCC2)cc1
CC(NC(=O)CN1CCCCC1)c1ccc2c(c1)N(Cc1ccc(Cl)cc1)CCS2
O=C(O)CCC(=CC=c1ccc2ccccc2c1)c1ccccc1
CC(C)Cc1csc(CNC(=O)C(Cc2ccccc2)c2ccccc2)n1
COc1cccc(-c2ccc(OC)c3c(O)c(OC)c(OC)cc23)c1
CCCCc1ccc(C(=O)c2cn(Cc3ccc(I)cc3)c3ccc(OCc4ccccc4)cc23)cc1
O=[N+]([O-])c1cc(O)c(C=Cc2ccc(O)cc2)c(O)c1O
CNc1ncnn2c(C)nc(-c3cnn(Cc4ccccc4)c3C)c12
CN(CC(=O)NCC(=O)Nc1nc2ccc(F)cc2nc1-c1ccc(C(F)(F)F)cc1)Cc1ccccc1
O=C1CCc2c(CN3CC4CCC3C4)cccc2N1Cc1ccc(F)cc1
O=C(Nc1ccc(S(=O)(=O)NCc2ccccc2)cc1)c1nsc2c1CCCC2
CC12CCC(O)CC1CCC1C2CCC2(C)C(n3cnc4ccc([N+](=O)[O-])cc43)CCC12
Brc1ccc2[nH]c(CNc3cnc4ccc(Br)cc4c3)nc2c1
Cc1cnc(CCNC(=O)C2CCCNC2)[nH]1
CC(=O)Oc1ccc(N(CC(=O)N(C)C)S(=O)(=O)c2ccc(C)cc2)cc1
CC(C)CC(NC(=O)C(NC(=O)C(N)Cc1ccccc1)C(C)C)C(=O)NC(=O)CNC(=O)N(C)CCc1ccccc1
Cc1ccc(Cl)c2c1N(C(=O)C1CCCC(C)C1)OCCS2
Nc1nc(NCc2ccc(F)cc2O)nc(-c2ccc(Cl)cc2)n1
O=C1CCC2C3Cc4ccc(O)c5c4C2(CCN3CC2CC2)C1O5
O=C(CCNC(=O)NCc1ccccc1)NCCn1ccc2cnccc21
N#CC(Cl)C(SCCCNC(=S)NN=Cc1ccc(Cl)c(F)c1)=[N+]([O-])O
COC1OC2C(CO)OC(OC(C)C)C(OC(C)=O)C3OC(C)(CO3)C2O1
Cc1ccc(S(=O)(=O)C2COC(=C2)C(N)C(C)C)cc1C
Cc1c(C(=O)NCC2CCN(c3cnccn3)CC2)sc2nc3ccc([N+](=O)[O-])cc3c(OC(C)C)c12
COc1ccc(CNc2cc(C)nc3ccccc23)cc1
CCCCNC(=O)C(O)C1CC(=O)N(c2ccc(OC)cc2)C1
CCCCCc1ccc(CN2CCC(Oc3ccc([N+](=O)[O-])cc3)CC2)cc1
OC(CCN1CCN(Cc2ccccc2)CC1)COc1ccc(Cl)cc1
NS(=O)(=O)c1ccc2nc(-c3ccco3)c3c(c2c1)SCC3
CCC1OC(=O)C(C)C(OC2CC(C)(OC)C(O)C(C)O2)C(C)C(OC2OC(C)CC(N(C)C)C2O)C(C)(OC)CC(C)C(=O)N(C)C2=OCC(O2)C(C)C(O)C1(C)O
O=C(Nc1ccc2ncnc(Nc3ccc([N+](=O)[O-])c4[nH]c(-c5ccco5)cc3c3=O)c23)c1
COc1ccc2c(c1)OC(=Cc1cc3c([nH]1)N(Cc1ccccc1)C(=O)CC3)C2=O
Fc1cc(Cl)c(CN2CCN(c3ncccc3Cl)CC2)c(F)c1Cl
O=S(=O)(c1cccs1)N(CCN1CCC(Cc2cccc(C(F)(F)F)c2)CC1)C1CC1
Cc1ccc(C)c(OS(=O)(=O)c2c(C)[nH]c(C)c2C(=O)NCC2CCCO2)c1
COC(=O)c1cc(OC)c2c(c1)COC(CO)C2Cc1ccc(O)cc1
CC(=N)N(C1=C(C(=O)O)N2C(=O)C(C(C)O)C2C1C)C(F)F
COc1cc(N2CCC(N)C2)ccc1Nc1c2ccccc2nc2ccccc12
Cc1ccc(NC(=S)NCC(OCc2ccccc2)C(=O)O)cc1F
O=S(c1ccc(F)cc1)c1cccnc1
Cc1c(Nc2cc(CN3CCCC3)cc(OCc3ccc(C(F)(F)F)cc3)c2Cl)c(=O)n(-c2ccccc2)n1C
O=C(NCCN1CCCCC1)C(c1cc[nH]n1)N(C(=O)Nc1ccccc1)c1cccc(Cl)c1
COc1cccc(N(C(=O)CN2CCCCC2)c2cnn3c(C)cc(C)nc23)c1
CC(C)=CCCC(C)=CCCC(CCc1ccoc1)C1CCCC2C(=O)N(Cc3ccc(O)cc3)C(=O)C12
CCCCC=CC=CC(=O)CCC(CC=CCCC)C(=O)CC
CNS(=O)(=O)CC1CCC(Nc2ccccc2)CC1
Cn1c(C(C)(C)C)nc(Nc2ccc(I)cc2)c(C#N)c1=O
NC(=O)CCC(NC(=O)c1ccc(CNC(=O)NC(CCCNC(=N)N)C(=O)O)cc1)C(N)=O
CN1CCC(N(C)C(=O)c2cc(C(C)(C)C)on2)CC1
Fc1ccc(COc2ccc(-c3cnc(OCC4CC4)nc3)cc2)cc1
CC(C)CC1CN(C(=O)c2ccccc2)CCN1C(=O)CNC1CCN(C)CC1
Cc1ccc2c(c1)C(=O)CC1(CCN(Cc3ccccc3)CC1)O2
CC(C)CCn1c(CSCC(=O)Nc2sc3c(c2C(N)=O)CCCC3)nnc1SCC(=O)Nc1ncc(C(F)(F)F)cc1Cl
Cc1nc2ccccc2n1C1CC2CCC(C1)N2CCCN1CCCCCC1
N#Cc1ccc(C(=O)N2CCN(Cc3ccc(-c4ncc[nH]4)cc3)CC2)cc1
CSc1nc2c(C)cccn2c(=O)c1C=NO
CC(C)CCc1cc(C(=O)N2CCC(=O)N(CCC3=CCCCC3)C2)[nH]n1
Cc1cc(C)c(NC(=O)CSc2c(C)c3cc([N+](=O)[O-])ccc3n2S(=O)(=O)c2ccccc2)c(C)c1
O=C1NC(=O)C(=Cc2ccc(F)cc2F)S1
CC(C)(C)c1ccccc1OC(=O)c1cccc(O)c1
Cc1ccc(-c2ncc(CN(CC3CCOCC3)S(C)(=O)=O)s2)cc1
COc1cc2c(C(=O)Nc3c(F)cccc3F)c[nH]c2cc1C(F)(F)F
CC(C)CC(=O)NCCc1cn(S(=O)(=O)c2ccccc2)c2ccccc12
CC1Cn2c(nnc2CN2CCOCC2)C(=O)N1Cc1nccn1C
CCOC(=O)CCCNCCC1=C2CC(C)CCC2(C)CCC1O
CC1CN(Cc2ccc(-c3ccccc3C(=O)N3CCN4CCCCC4C3)cc2)CCN1CC1CCC1
CN1CC(O)C(Oc2ccc(C#N)c(Cl)c2)C1
COC(=O)c1cc(C#N)c(NC(=O)COc2ccccc2[N+](=O)[O-])o1
CCCN(CCC)C1CCc2[nH]c(Nc3ccc(C#N)cc3)nc(=O)c2C1
CC12CCC(CNc3nnc(C45CC6CC(CC(C6)C4)C5)o3)(CC1=O)C2
Cc1cccc(C)c1NC(=O)CSc1nc2c(oc3ccccc32)c(=O)n1C
COc1ccccc1CN(C)CC(=O)NCCNNC(=S)Nc1ccccc1F
COc1ccc(C(=O)O)c2cc(C(C)(C)C)oc12
Oc1ccccc1C=NC1CCCCC1O
CCCn1c(SCc2cnc(SC)nc2)nc2c(sc3ccccc32)c1=O
CCCCCCCCCCCCCC1OC(=O)C1O
CN(C)CCNc1c([N+](=O)[O-])cc2c(c1[N+](=O)[O-])CCCC21CCCCC1
CCCCOc1ccc(CC(=O)Nc2cccc(C#N)c2)cc1
NC(=O)C1CCCN1C(=O)CC(NC(=O)c1ccc(OCc2ccc(Br)cc2)cc1)C(=O)c1nccs1
CC(C)(C)NS(=O)(=O)c1ccc(NC(=O)COC(=O)c2ccccc2Cl)cc1
O=S(=O)(NCc1ccco1)c1ccc(Cl)cc1
Cc1ccc(OCCNC(=O)CCOc2ccccc2)cc1
COc1cc2c(cc1OC)C(Cc1cn(Cc3ccccc3)c3cc4c(cc13)NC(=O)CC2)OCO4
ON=C(CF)OCC=Cc1ccccc1
CN(CCc1c[nH]c2ncccc12)C(=O)C1CC2CCCC2CN1C(=O)CC(NS(=O)(=O)c1cccc2c(C(F)(F)F)cccc12)C1CC1
Cn1c(-c2ccc(C=Cc3ccccc3)cc2)c(O)c2ccccc21
O=C1N(CCCCN2CCN(Cc3ccccc3)CC2)CCN1c1ccccc1
COC1CC=C(C=O)C(C)C(OC2OC(C)CC(N(C)C)C2O)C(O)C1NC1CCOC1=O
CC(C)n1c(-c2ccccc2)c(CO)c2ccccc21
CCC1(CC)CC(NC(=O)Nc2cnccc2OC)CC(C)(C)N1
CCCC(OP(S)(=O)O)C(=O)O
O=C(O)c1ccccc1C1(c2ccccc2)C2=CCCC1C2
CCS(=O)(=O)c1nc(-c2cc(C(F)(F)F)ccc2O)c(-c2ccnc(NC(=O)C(C)C)c2)s1
Cc1cc(-c2n[nH]c3cc(NC(=O)NC(C)C4CCOCC4)ncc23)ccn1
CCOC(=O)Cn1c(N)c(-c2ccc(Cl)cc2)c(=O)[nH]c1=S
CCCCOC(=O)CC1OC(CO)C(O)C(O)C1O
Cc1c(C(=O)O)sc(=O)n1-c1cccc(F)c1
COC1CCC2(CC1)Cc1ccc(CCCC(=O)O)cc1C21CN(CC2CCC2)CC1(C)O
OCc1csc(C2c3ccccc3C(=O)N2Cc2ccccc2)n1
Nc1ccccc1NC(=O)c1ccc(CNC(=O)c2ccc(-c3ccc(-c4csc(N5CCOCC4)n4)cc4)cc3C(=N)N2)cc1
CS(=O)(=O)N1CCc2nc(C#Cc3ccc(Cl)s3)ncc2C1
O=c1oc2ccc(C#CC3(O)CCCC3)cc2[nH]1
O=C(CCCCCNC(=O)N1CCN(c2nsc3ccccc23)CC1)NO
CCCC1(C)Cc2cc(C#N)ccc2NC1N
OCC1OC(ON=Cc2ccc(-c3cccc(CO)c3)cc2)C(O)C(O)C1O
Oc1cc(Cl)ccc1Cn1ccc2cc(Br)cnc21
CC(C)COC1CC2CCCCC2C(c2ccc(-c3ccc(F)c(Cl)c3)c(C)c2)N2CCCC21
C#CC(O)C=CCCCCCCCCCCCCCCCCCC=CC(O)CO
CC1(C)CCCC2(C)C3CCC4C(C#N)C(=NO)CCC4(C)C3CCC12
CN1C(=O)c2nc(-c3ccc(-c4ccc(O)c(Cl)c4)s3)[nH]c2NC1c1ccc(Cl)cc1Cl
CNc1ccnc2sc3c(=O)n(-c4ccccc4OC)ccc3c12
COC1=Cc2c(n(CC(=O)c3ccc4c(c3)OCO4)c3ccccc23)C(=O)C1=O
Cc1nc2c3c(nn2c1Cl)-c1ccccc1CN3C
CCCCCCCCCCCCCc1ccc(C(=O)Nc2c3cc(CC)c(O)cc3CC(c3ccc(O)cc3)OC2=O)cc1
CCC1C=C(n2cnc3c2ccn3Cc2cc(OC)ccc2OC)COC1=O
CCSc1ccccc1NC(=O)Cn1c(=O)n(C)c(=O)c2ccccc21
OCC1CCN(CCCc2c[nH]c3ccc(-n4cnnc4)cc23)CC1
CC(=O)C=CC(=O)N1CC=C(c2c[nH]c3ccc(O)cc23)CC1
Cn1ccnc1CN1CCC(c2ccc(S(C)(=O)=O)cc2)CC1
c1ccc(CCN2CCCN2CCCNCCCNCc2ccc3c(c2)CCCC3)cc1
Cc1cccc(OCCCCN(C)C)c1
CCC(C)C(NC(=O)NCCC1CCN(Cc2cc(C)cc(C)c2)CC1)C(=O)CC(C)C
Cc1nc2sccn2c1-c1cc(=O)nc(N2CCCCC2)[nH]1
CC(C)Oc1nnc(-c2ncn3ccccc23)o1
O=C(NO)c1ccc2c(I)c3c(ccc-3c1)OC(=O)N2
CCOc1ccccc1C1CCc2ccc(OC)cc2N1C(=O)OC
Nc1sc2c(c1C(=O)c1ccc(I)cc1)CCCC2
CC(=O)Oc1cc2c(cc1C)C(=O)c1c(O)c3c(c(O)c1C2=O)CC(O)(C(C)C)CC3OC1CC(CNC(=O)OC2CC(O)(CO)C(O)C(O)C2O)C(OC(C)=O)C(O)C1O
CC(=O)OC1CC2CC(=O)OC(O)C2(C)C2CCC3(C)C(C2=O)C(OC(C)=O)CCC3(C)C1C(=O)O
CC(C)(C)c1cc(NC(=O)c2ccc(F)cc2)n(-c2ccccc2Cl)n1
Cn1ccc(-c2cc(NC(=O)C3CCCN3C(=O)C(N)Cc3cc(F)ccc3F)nc2)nn1
O=C(Cc1ccc(CO)cc1)c1ccccc1
O=C(O)C1CCCN(CCc2c(-c3ccc4c(c3)OCO2)OCOc3occc34)cc1
COc1cc(N2CCN(C)CC2)ccc1Nc1ncc2c(n1)-c1c(NCCCO)nc(N3CCOCC3)nc1-2
CC(=O)Nc1ccc2[nH]c(C)c(C(N)=O)c2c1
CCCc1nc2ccc(N3C(C)C=CC3C2)cc1OCC(=O)N1CCOCC1
CC(C)C(CO)NCc1nc2ccc(-c3cnc(N)nc3)cc2n1CC1CCC(N)CC1
CC[N+]1(C)CCN(C(=O)C(=O)C(C#N)C#N)C1
OC1CCC(CN2CCC(c3cn(-c4ccccc4)nc3-c3ccsc3)CC2)CC1
CCc1csc(=Nc2nc(C3(O)CCCCC3)nc3ccccc23)[nH]1
N#Cc1nc(COc2ccccc2)oc1N1CCOCC1
CCc1c(C)[nH]c(C2CCCN2S(=O)(=O)c2ccc(C)c(C)c2)nc1=O
O=C(Nc1nnc(CCBr)s1)c1cccc(S(=O)(=O)N2CCOCC2)c1
COc1ccccc1NC(=O)CSc1nnc(-c2ccco2)o1
CCC1CN2CCC1CC2C(c1ccccc1)c1ccccc1
CN(C)C(=O)C(NC(=O)c1cc2ccccc2[nH]1)C(C)(C)c1nc2cc(-c3cncnc3)ccc2n1Cc1ccccn1
CN(C)c1ccc(-c2ccc(-c3cccnc3)n2C)cc1
C[n+]1c(-c2ccccc2Cl)ccc2cc(C(=N)N)ccc21
CC(N)Cn1ccc(=O)cc1O
CCCCCc1cc(C)cnc1S(=O)(=O)c1ncc(Cl)cc1-c1cccs1
O=C1CN=C(n2cccn2)CO1
CC(=O)NC1C(Br)C(O)C(O)C(O)C1O
CC(=O)NS(=O)(=O)c1ccc(-n2cc(C)c3c(F)cc(F)cc32)cc1
Nc1nc(-c2cccc(Cl)c2)c2[nH]cnc2n1
CNC(=O)C1OC(n2cnc3c(NCc4cccc(I)c4)nc(Cl)nc32)C(O)C1O
O=C(COC(=O)c1ccc2ccccc2c1)Nc1cccc(S(=O)(=O)N2CCCC2)c1
C=C1C(=O)C23CC1CCC2OCC3O
O=C(c1ccc(F)cc1)N1CCN(Cc2ccc3c(c2)OCO3)CC1
Cc1cccc(C=CC(=O)c2ccc(N)cc2O)c1
CCn1c(Nc2ccccc2)nc2ccccc21
COc1ccc(CCC(=O)Nc2cccc(C(=O)NCCc3ccncc3)c2)cc1
COc1cccc(C(=O)c2ccc(S(=O)(=O)N3C4CCC3CC(OC(=O)c5ccc(C)cc5)c3CCOC(=O)c3cccnc34)c3)cc2F
Cc1noc(C)c1COc1ccc2c(C)c(CC(=O)O)c(=O)oc2c1
CC(C)N1CCC23CCCCC2C(Nc2ccccc2Cl)C1C3
C=C1CCC2C(C)(COC(=O)c3ccccc3)CCCC2(C)C1CC=C1C(=O)OCC1O
COCCOCCOc1ccc(-c2nc(SC(C)C(=O)O)n(C3CCCC3)c2-c2ccc(F)cc2)cc1-c1ccccc1
CC1=C(C(N)=O)C(c2ccc(O)c(C)c2)Nc2ccc(C)cc21
Fc1cccc(C(F)(F)F)c1CCc1ccccc1
CN1CCCCC1c1cccc(O)c1
Cc1c(C(=O)Nc2c(-c3ccccc3)oc3ccccc3c2=O)cnn1C
CN(C)CCN1CCN(c2cnn(-c3ccc(-c4ccccc4)cc3F)c2)CC1
Cc1c(C(c2ccc(F)cc2)c2c(Cl)c(C)n(C)c2C)c2ccccc2n1CCCCBr
COc1cc(O)c(C(=O)C2C(c3ccc(OC)cc3)C(C)C2c2cc(OC)c(OC)c(OC)c2)c(OC)c1
CCNC(=O)C1CCCN1C(=O)C(CC1CCCCC1)NC(=O)c1c[nH]c2ccccc12
CCC(=O)NCCN(CCCOC(=O)C=Cc1cccs1)Cc1ccccc1
CC(C)(C)CC(=O)Nc1ccc(S(=O)(=O)Nc2ccc(S(=O)(=O)N3CCOCC3)cc2)cc1
CC(C)CC(NC(=O)OCc1ccccc1)C(=O)NCCC(=O)NO
Clc1ccc(Cl)c(-c2cncc(N3CCN(Cc4cc5ccccc5[nH]4)CC3)n2)c1
CCOc1nc(NC(=O)COc2cccc3c2OC(C)(C)C3)n(-c2ccccc2)n1
CC(=O)Nc1ccc2c(c1)C1(C)CCN(CCc3ccccc3)C(C2)N1C
FC(F)(F)c1cc(-c2ccccc2)nc2ncnn12
O=S1(=O)N=C(N(CCCNc2ccnc3cc(Cl)ccc23)c2ncccn2)c2ccccc21
Cc1cc(-n2cc(C(=O)O)c(=O)c3cc(F)c(N4CCNCC4)c(F)c32)n[nH]1
O=C(CCCC=Cc1ccc(Cl)cc1Cl)NC(Cc1ccccc1)C(=O)NC(Cc1ccc(Cl)cc1Cl)C(N)=O
CC(O)CN(Cc1ccccc1)S(=O)(=O)c1ccc2c(c1)OCCO2
O=C1CC2C=C(c3ccc(F)c(Cl)c3)C(=O)C3CC(Sc4ccc(Br)cc4)=CCCC3C2C1
CC(C)(O)C1CCC2(C)C3=CCC4C(=CC(=O)CC4(C)C3C(=O)O)CC12
C(=NNC1=NCCN1)c1ccc2c(c1)C(C)(C)C(c1ccccc1)C2
CCNC(=O)N1CCCC(COC)C1
Cc1ccc(F)c(N2CCN(S(=O)(=O)c3cc(Cl)cnc3N)CC2)c1
CC(=O)c1ccc(Sc2c(I)ccc3[nH]cc(C(=O)O)c23)cc1
Brc1ccc(N2CCCn3cc(-c4cccnc4)nc3C2)cc1
CCCCCCCCCCCCCCCCCCCCOC1OC(CO)C(O)C(O)C1N
O=C(NC(CCCNC(=O)C=Cc1ccccc1)C(=O)O)c1cccnc1
CN1c2c(nc3ccccc3c2-c2ccccc2)Sc2ccccc21
CCc1ccccc1NC(=O)Nc1nnc(SCC(=O)N2CCCCC2)s1
c1ccc(CN2CCC3(CC2)NCc2cn(n2)CCO3)cc1
COC(=O)c1cc(-c2ccc(O)c(C=O)c2)c2ccc3ccccc3c2n1
CN1CCC(Oc2ccc(CC(C#N)Nc3nccc(N)n3)cc2)CC1
O=C(NCCOc1cc(-c2ccccc2)n(-c2ccccc2)n1)N1CCC(n2nc(-c3ccccc3)ncc2OCc2ccc(Cl)cc2)CC1
CS(=O)(=O)c1ccc(-c2-nn(Cc3cccc(F)c3)c(=O)c2-c2ccccc2)cc1
CCC(=O)C(CC)CC1C2(CCC(CC(C)CCC(OC)C(=C)C)O2)OC2OC(C)(C)OC21O
Cc1c2c(=O)n(-c3cccc(F)c3)n(C)c2cc(-c2ccccc2)c(=O)n1Cc1ccc(-c2ccccc2C(=O)O)o1
O=C(O)C(=O)c1c(O)n(Cc2ccc3c(c2)OCO3)c2ccccc12
Cc1ccc2c(c1)cc(N1CCN(c3cc(Cl)ns3)CC1)n2
CCCCOC(=O)c1sc(SC)nc1C(F)(F)F
Cc1cccc(N(Cc2ccccc2[N+](=O)[O-])C(=O)c2c[nH]c3ccccc23)c1
CCc1nnc(NC(=O)CSc2nc3cccnc3n2Cc2ccccc2)s1
S=c1[nH]nc(C2COc3ccccc3O2)n1-c1cc(Cl)cc(Cl)c1
Cc1ccccc1OCCNC(=O)CCCCc1nnc2n(C)c3ccccc3n12
OCC1NC(CSc2ccccc2)C(O)C1O
Cc1nnc(SCc2nnc(-c3ccc(Cl)cc3)o2)n1-c1cccc(Cl)c1
CCCCCNC(=O)Nc1ccc(NCc2cnc3nc(N)nc(N)c3n2)cc1CCC
COc1ccc(C(=O)COC(=O)C2CCN(S(=O)(=O)c3ccc(Br)cc3)CC2)cc1
NC(=O)c1c(F)c(F)c(F)c(N=Cc2cc(Cl)c(O)c(Cl)c2)c1F
O=C1CCCC2=C1C(c1ccc(F)cc1)C1=C(CCCC1=O)N2
O=C(Nc1ccc(Oc2cc[nH]n2)c(C(=O)Nc2nn[nH]n2)c1)c1ccc(-c2ccccc2)cc1
CCc1nc2ccccc2n1COCC1CN(c2ccc(N3CCN(C(=O)N4CCC4)CC3)c(F)c2)C(=O)O1
CC1CN(c2ncccc2C#N)CC(C)O1
COc1ccc(CN2C(=O)CC(Cc3cccs3)C2OC(=O)c2ccccc2)cc1
O=C(CCCCCCCCCC(=O)N(c1ccccc1)Cc1ccccc1)C(F)(F)F
Cc1cccc2c(CC(=O)OCC(=O)c3ccc4c(c3)OCCO4)nn(-c3ccccc3)c12
CCOC(=O)C1=C(C)Nc2ncnn3c2C1(C)CCC3
C1COc2c(ccc3c2OCCO3)C1
CC(C)Cc1ccc(CNC(=O)CCc2ccc(-c3ccc(F)cc3)[nH]2)cc1
COC(=O)COc1ccc(S(=O)(=O)NC2CC3CCC(C2)N3CCOc2ccccc2C)cc1
Cc1cccc2c(=O)c(CC(C)C)noc12
N=C(Nc1ccc(-c2ccco2)cc1)NN=Cc1ccc(C(F)(F)F)cc1
Cn1c(=O)c2ccc(C(=O)NCC3CCCO3)cc2n(C)c1=O
CC(C)c1cccc(NC(=S)N2CCCC2C(=O)NCc2ccccc2)c1
c1ccc(C2OCCN(Cc3ccccc3)C2c2c[nH]c3ccccc23)cc1
CCC(CC)(Cc1ccc(OC(C)c2nc3cc(Cl)c(Cl)cc3[nH]2)cc1)C(=O)O
COc1cccc2c1C13CCN(C=C(C#N)C#N)(C=C1)CC3(C)CO2
Fc1ccccc1CN(Cc1nc(=O)c2ccccc2[nH]1)Cc1cccs1
CC(C)(C)C1COC(c2ccccc2)=NN1
CC(O)C1C(=O)N2C(C(=O)O)=C(COP(=O)(O)OP(=O)(O)OP(=O)(O)O)C(OP(=O)(O)OCC3CCCS3(=O)=O)C12
CCCCn1c(=O)c2nc(SC)n(Cc3cc(OC)c(OC)cc3OC)c2n(CCC)c1=O
CC(Nc1c(Nc2ccc(-n3ccnn3)cc2)nc2ccccn12)c1ccc(F)cc1
O=C(CN1C(=O)COc2ccc(Cl)cc21)NN=CC(Br)=Cc1ccco1
CS(=O)(=O)NCc1nc(-c2cn(CCC3CCOC3)nn2)no1
O=C(c1ccc[n+](SCc2ccccc2)c1)N1CCN(c2ccccn2)CC1
CCCOc1ccc(C(=O)CN2CCN(S(=O)(=O)c3cc(C)ccc3C)CC2)cc1
Cc1cc(=NNC(=O)c2ccco2)c(C)n1-c1ccc(S(N)(=O)=O)cc1
COC1=CC2(CCN(C)CC2)c2ccccc2NC1=O
CCOc1ccc(C2C(C(=O)OCC(=O)N3CC(=O)Nc4ccccc43)=C(O)C(=O)N2Cc2ccco2)cc1OC
CNc1ccccc1C(=O)N=C(N)NCCCCCc1ccccc1
CC(C)(C)C(CCO)NC(=O)c1cnc(Oc2ccc3c(c2)CNC3=O)c(Cl)c1
Cc1cc2c(cc1C(=O)N1CCN(C)CC1)N(C(C)=O)C1CCCCCCCC(=O)N=C1N2
O=C1NCCc2ccc(OCCCN3CCOCC3)cc21
CN1C(=O)N(CC(O)CN2CCC(c3noc4cc(F)ccc34)CC2)C(c2cccc(Cl)c2)C12CCCC2
O=C(NC1CCN(Cc2ccccc2F)CC1)c1cc(-c2ccncc2)ccc1-c1ccccc1
COCCNCC(=CC(=O)c1ccccc1)CCC
Cc1cccc(Cl)c1NC(=O)c1cc(S(=O)(=O)N2CCc3ccccc32)c[nH]1
Cc1nc(=O)c2c[nH]nc2[nH]1
COc1ccc(S(=O)(=O)N(C)C2CCC(C(=O)NO)(C(=O)O)CC2)c(Br)c1
CNc1nc(Nc2ccc(-c3cnco3)c(OC)c2)ncc1C(F)(F)F
CCCCNCCOc1noc2cc(OC)ccc12
c1cnc2sc3cc(OCCN4CCOCC4)ccc3c2c1
CC1OC(OC2CCC3(C=O)C4CCC5(C)C4CC(O)C3(O)C4)CCC2C2CC(O)CCC21C
CCCC(O)c1cc(O)cc2c1ccn2Cc1ccc(C2NCCC2C(=O)O)c(C(N)=O)c1
CCOC(=O)Sc1nc2sc3c(c2c(=O)n1C(C)C)CCN(C)C3
Cc1[nH]c2ccccc2c1C1=NCCN1
Cc1cc(NCCN2CCOCC2)n2ncnc2n1
O=C(OCc1ccccc1F)c1cncc(I)c1
Cc1c(C)[nH]c(N)nc1=O
CCCn1c2ccccc2c2cc3[nH]c(=O)n(CCCCCN4CCN(c5ccccc5OC)CC4)cc3cc21
CCN(CC)C(=O)CC1C(=O)N(CCc2ccccc2)CC1Cc1ccccc1
CN1C(=N)SC(=Cc2ccc3ccccc3n2)C1=O
O=C(O)CCC(=O)Nc1ccc([N+](=O)[O-])cc1
CSc1ccc(C=NNc2cc(C)nc3[nH]ncc23)cc1
CC(=O)NCC(c1ccc2ccccc2c1)c1c[nH]c2ccccc12
COc1cc2c(=O)oc3cc(OCCCCN4CCCC4COC(C)=O)ccc3c(=O)c2cc1OC
O=C(CN1CCN(c2ncnc3c2oc2ccccc23)CC1)NC1(Cn2cncn2)CCCCC1
CCCC(C)C(=O)c1c(O)cc(O)cc1O
C=C(CCC(C)C1CCC2C3CC(=O)C4=CC(OCCN)CCC4(C)C3CCC12C)C(C)C
Cc1nc([N+](=O)[O-])cn1CC(=O)NCc1cccs1
CC1(CCN)CN=c2c(Nc3ccc(F)cc3)c3ccc(N4CCCC4)cc3n2C1
CCOc1ccc(CNC(=O)C2=C(C)C(=C3C(=O)Nc4ccc([N+](=O)[O-]S(=O)(=O)CCC)cc4N3C)C2=O)cc1
CC1(C)CC2C3=CC(=O)C4C5(C)CCC(O)C(C)(C)C5CCC4(C)C3(C)CC2=O
O=C(OCC(O)Cn1cncn1)c1ccccc1
CCCS(=O)c1ccc(OCc2nnc(SCC(=O)OC)n2Cc2ccco2)cc1
COc1ccc(-c2c[nH]c(SSc3nc(C)cc(C)n3)n2)cc1OC
C#CCNC1CC(=O)NC1=O
CCCCC1(C)CC(C)(Cn2c3cc(C(F)(F)F)ccc3nc2=S)CO1
Cc1cccc(O)c1CCC(=O)NCc1ccco1
Cc1ccc(CN2CCCC(c3nc(=O)c4ccccc4[nH]3)C2)[nH]1
COc1ccc(CC(O)(CCc2cccnc2)C(=O)Nc2ccc(N3CCCC3)cc2)cc1OC
CN(C)CCOC(=O)c1cc(S(=O)(=O)Nc2ccccc2)ccc1F
O=C(OCc1ccccc1)N1CCCC1c1ccccc1
Cn1c2ccccc2c2cc(CN3CCC(CN(CC4CCCOC4)S(C)(=O)=O)CC3)ccc21
O=C(Cn1ccnc1-c1cccnc1)Nc1ccccc1
NC(=O)c1ccsc1NC(=O)CS(=O)CC(=O)Nc1ccc2c(c1)OCCO2
O=C(Nc1nnc(CCCc2nnc(NC(=O)Cc3ccc(Cl)c([N+](=O)[O-])c3)s2)s1)C(F)(F)F
O=C(Nc1ccccc1)c1csc(C(Cc2c[nH]c3ccccc23)NC(=O)c2ccccc2Br)n1
Cc1cc2ncn(CCCCN3CCN(c4cccc(Cl)c4)CC3)c2cc1C
Cc1cc(OCC(=O)NCCCN(C)C)oc(=O)c1
O=C1C(=O)N(Cc2ccc(O)c(Br)c2)c2ccc(OCC(O)CCN3CCCC3)cc21
CC1CN1c1ccn2ncc(-c3ccc(-c4nc[nH]n4)cc3)c2n1
N#Cc1nc(CCCc2c[nH]cn2)cc[n+]1[O-]
CCOC(=O)C1=C(C)N=c2sc(=Cc3cc4ccccc4[nH]3)c(=O)n2C1c1ccco1
CCCCC(=O)N(C(=O)N1CCN(S(C)(=O)=O)CC1)c1ccc(Nc2c3ccccc3nc3cc(Cl)ccc23)cc1
O=C(Cc1cccs1)N1CCN(Cc2ccccc2Cl)C1=S
CC1CN(C(C)CO)C(=O)c2cccc(NC(=O)CN3CCCC3=O)c2OC1CN(C)Cc1ccc2c(c1)OCO2
CS(=O)(=O)CCN1CCC(Nc2nccnc2C(=O)c2cn(C3CCC(O)CC3)c3ccccc23)C1
CCCNC(=O)C1CCN(C(=O)Cn2nc(-n3cncn3)ccc2=O)CC1
CN1CCC(n2cc(C(=O)c3ccc(Cl)cc3)cn2)CC1
CCCN(c1ccnc2cc(NS(=O)(=O)c3ccc(C)cc3)ccc12)C1CCN(C2CCN(C(=O)Cc3ccc(C#N)cc3)CC2)CC1
Nc1nc(N)c2c(COc3ccccc3)cnc(N)c2n1
CC(=O)c1cc(C(C)=O)c(O)c2ccccc12
CCOc1ccc(S(=O)(=O)N2CCN(C)CC2)cc1NC(=O)CCC(=O)N1CCc2ccccc21
COc1cc(OC)c(NC(=O)C2CCN(S(=O)(=O)N(C)C)CC2)c(OC)c1
CCc1ccnc(NC(=O)Nc2cnn(Cc3ccccc3C)c2[N+](=O)[O-])c1
CCCCCCCCC[n+]1ccc(OCCCCN2CCCC2)cc1
CCCCn1c(=O)c2[nH]c(-c3ccc(OCC(=O)NC(=O)Nc4ccc([N+](=O)[O-])cc4)cc3)cc2n(CCC)c1=O
CC(=O)Nc1ccc(S(=O)(=O)NCC(=O)OCC(=O)c2ccc(F)cc2F)cc1
N#Cc1ccc(Oc2ccc(F)cc2)cc1
N#Cc1c(-c2ccccc2-c2ccccc2)sc(N)c(=O)c1C#N
CCC1OC(Cn2c(NCCCNCCCCN)c(=O)[nH]c2=O)C(O)C1O
CN(Cc1cc(Cl)ccc1CO)Cc1ccon1
COc1cc(C=CC(=O)NCCN(CCO)CCO)cc2cc(-c3c(Cl)cccc3Cl)c(=O)oc12
COc1ccc(N2CCc3c(NC(=O)Nc4cc(Br)ccc4C)cccc32)nc1
CC[N+]1(C)CCC(n2cccc2C=NO)CC1
Cc1cc(N)cc2c1Oc1cc(O)ccc1O2
OCC1OCC(O)C1O
COc1ccc(OC)c(-c2nc(NC(=N)Nc3nnc(-c4ccco4)s3)c(C)o2)c1
COC(=O)C1=C(C)N(CCc2csc(C)n2)C(=O)C1=Cc1ccccc1
NC(Cc1ccccc1)C(=O)NC(CCC(=O)O)C(=O)N1CCCC1C(=O)NC(Cc1ccccc1)C(=O)C(F)(F)C(=O)Nc1ccc(S(=O)(=O)Nc2nccnc2N)cc1
COc1ccc(C(=O)n2cnc3c(=O)nc[nH]c32)cc1
O=C1C=C(N2CCCC2C(O)C(O)CO)c2c(O)ccc(O)c2C1=O
NC(=O)C(Cc1ccccc1)NC(=O)C(CO)NC(=O)C(Cc1ccccc1)NC(=O)C(CC1CCCCC1)NC(=O)COc1cccc2[nH]ccc12
CCCNC(=O)c1nnn(CC(=O)NC(C(=O)NCc2cccc(F)c2C)C2CC2)c1C
Nc1nc(N)c2cc(CN(CCO)c3ccc(F)cc3)ccc2n1
Cc1cc(C)n2c3c(=O)n(CC(=O)N4CCCc5ccccc54)nc-3cn12
O=C1NC(=O)N(C2CCN(Cc3ccnc(NCc4ccc(Cl)cc4)c3)CC2)C1O
CCn1nccc1C=C1SC(=S)N(NC(=O)c2ccc(C)cc2)C1=O
Cc1noc(NS(=O)(=O)c2ccc(NC(=O)COc3ccc(C(=O)O)cc3)cc2)c1C
N#CC(=Cc1ccc2ccccc2n1)C(=O)NCC1CCCO1
CC(=O)Cn1c2ccc(Cl)cc2c2cc(C(N)=O)ccc21
CCCN1CCN(c2nc(N3CCOCC3)c3cccnc3n2)CC1
CCCCC1(CCCCCC)OC(c2ccccc2)S(=O)(=O)C1(C)C
Cc1cccc2c(=O)n(CC(=O)c3cc4cc(OCc5ccccc5)ccc4[nH]3)c(O)nc12
N=C(N)c1cccc(C(=O)Nc2cccc(CNC3=NCCN3)c2)c1
O=C(NCc1cccnc1)Nc1nccs1
Cn1cc(-c2cccc(-c3cnn4ncc(-c5ccccn5)cc34)c2)cn1
C1CC2Cc3cc4c(OCCN5CCN(c6ccc(Cl)cc6)CC5)ccnc4cc3C(O1)O2
CC1(C)CC(NC(=O)Cc2ccc(F)cc2)CC(C)(C)N1
COc1ccc2c(c1)CCCN2c1cccc(F)c1
COCCNc1nc(-c2ccccn2)nc2c1oc1ccccc12
Cc1cc(NCCCBr)nc(Nc2ccc(C#N)cc2)n1
CC(Nc1cc(OCC(=O)NO)ccc1O)c1cc(F)ccc1F
O=C(O)CCC(NC(=O)Nc1ccc(-c2ccc(-c3nc4ccccc4[nH]3)s2)cc1)C(=O)O
COc1ccc(C(=O)Nc2ccccc2C(=O)Nc2ccc([N+](=O)[O-])cn2)cc1
CN(C)c1cc[n+](CC(=O)NN)cc1
CCCC(NC(=O)C(Cc1c[nH]c2ccccc12)NC(=O)OC(C)(C)C)C(=O)N1CCCC1C(=O)NC(C(=O)O)C(C)C
Cc1cc(C)cc(-n2c(SCC(=O)NC3CCCCC3)n[nH]c2=S)c1
CCc1cccc(CC)c1-n1nnc2c(NC(=O)c3ccco3)nc(C)nc21
Cc1c(C(=O)Nc2ccc(F)cc2)sc(=O)n1Cc1ccc(Cl)cc1
CC(C)C1NC(=O)C(CCCCN)NC(=O)C(Cc2ccc(Cl)cc2)NC(=O)CC(C(C)O)NC(=O)C(C(C)C)NC1=O
CCOc1ccccc1C(=O)NC1CCCCC1C(=O)NC(Cc1c[nH]c2ccccc12)C(=O)NC(CCCNC(N)=O)C(=O)NC(Cc1c[nH]c2ccccc12)C(N)=O
Cc1nn(C)c(Oc2ncnc3[nH]cnc23)c1C
Cc1c(Nc2cccc(C#N)c2)ncnc1OC1CCN(C2CCOCC2)C(C(=O)O)C1
CCN1CCCC(NC(=O)c2coc3ccccc23)C1
Cc1ccc(S(=O)(=O)c2nc(S(=O)(=O)c3ccc(C)cc3)cs2)cc1
CCOC(=O)c1cnc2nc(N)nc(N)c2c1NOCC
COc1ccc2c(c1)c(C(=O)CCC(=O)OCc1cccnc1)c(C)n2Cc1ccc(C(=O)O)cc1
CCn1c2ccccc2c2sc(C(=O)NCCCN3CCCCC3)cc21
O=c1nc[nH]c2c1cnn2Cc1ccccc1
CC(=O)NC(=S)NNC(=O)CCN1C(=O)C(=Cc2ccc(Cl)cc2)OC1=O
NS(=O)(=O)c1ccc(CCNCc2ccc3ccc(NCCCN4CCOCC4)nc3c2)cc1
COc1ccc(NC(=O)OCc2cn(-c3cccc(Cl)c3)nc2-c2ccc3c(c2)OCO3)cc1-c1ccc(C)c(N)c1
O=C(NN1CCCC1)NS(=O)(=O)c1ccc(N=Nc2ccccc2C(=O)Nc2ccccc2)cc1
Cc1noc(NS(=O)(=O)c2ccccc2-c2cnc(NCC3CCCO3)o2)c1C
COCc1n[nH]c(C2CCN(C(=O)c3c(C)nc(N)nc3C)CC2)n1
O=C(c1cc2c(s1)CCCC2)N1CCN(Cc2ccccc2)CC1
CCc1nc2ccccc2n1Cc1ccc(SC(=O)Nc2cc(C)ccc2OC)cc1
CCC1(CC)CC(=O)N(CC(=O)c2ccc(Cl)cc2)C(=O)N1c1ccccc1
O=C(O)CSCC(=O)Nc1c(F)cccc1F
CC(C)C(NC(=O)C1CCC(=O)N1)C(=O)OCc1ccccc1
CCC(Nc1c(Nc2ccnc(NC(C)c3ccc(I)cc3)n2)c(=O)c1=O)c1ccc(C(F)(F)F)cc1
Cc1ccc(-c2n[nH]c(SCC(=O)NCc3ccco3)n2)cc1
Cc1ccc2c(Oc3c(F)cc4c(=O)c(C(=O)NCCN5CCOCC5)c5n(c4c3Cl)CCCC5)cccc2n1
CCN(CC)CCCC(C)Nc1c2ccncc2nc2cccc(OC)c12
COc1ccc(COC(=O)C(=O)C2(O)CC(=O)N(c3ccc(Cl)c(Cl)c3)C2=O)cc1
COc1ccc2c(c1)C(NCCNc1nc(Nc3ccc(N4CCN(C)CC4)nc3)sc1-c1cc[nH]n1)=N2
Cn1cnc(S(=O)(=O)Nc2nc(Oc3ccc(C#N)c(Cl)c3)c(CCO)s2)c1
CC(c1cc(O)c(=O)c(C(=O)C=Cc2ccccc2Cl)c(O)c1)C(C)(C)O
CCCCC1C(=O)N(C(=O)N(Cc2ccc(C(N)C(C)C)cc2)c2ccccc2O)CCN1C(=O)CC
CCCC(=O)OC1C(C)CC2OC3(CCCCO3)CC2(C)C2CCC3(C)OC3C3OC(=O)C4(C)CCCC(C)(C(O)CO)CC4C13
CC1(O)CCCN(C(=O)C=Cc2ccccc2)CC1
CCC(=O)N(c1ccc(OC)cc1)c1nc2ccccc2s1
CCOc1ccccc1-c1nc(CN(C)Cc2ccccc2F)co1
Cn1ccnc1CN1CC(C(=O)NCCc2c[nH]c3ccccc23)C(c2cccc(Cl)c2F)C1=O
CN1C2C=C(c3cccc(O)c3)CC1CCC2
CNCC(=O)Nc1cccc(-c2nc3sc(C(C)(C)C)sc3c2-c2ccnc(NC3CCCCCC3)n2)c1
CC1=CC2Cc3[nH]c(=O)ccc3C3(C1)NCCN1C3C22CCC2(C)C(=O)C1(C)C
Cn1c(=O)c2c(nc(N3CCN(Cc4ccc5c(c4)OCO5)CC3)n2Cc2ccco2)n(C)c1=O
O=C(c1cccc(F)c1)N(c1ccc2c(c1)OCCO2)C1CCN(CC2CCC(C(F)(F)F)CC2)C1
Cc1cc([N+](=O)[O-])nn2c(C(F)(F)F)cc(=O)n12
COc1cc2c(cn1)nc(-c1ccc(OCCCN3CCC(O)C3)cc1)n2CCCN1CCCC1
OC(c1ccc(Cl)cc1)c1nc(-c2ccccn2)cs1
O=C(Nc1nccs1)c1csc2c1CCCC2
COc1cc(N)c(Cl)cc1NC(=O)NC1CCN(CCCNc2ccnc3cc(Cl)ccc23)CC1
CC(NC(=O)C(Cc1ccc(O)cc1)NC(=O)C(Cc1ccc(O)cc1)NC(C)C)C(=O)N1CCN(C(=O)OC(C)(C)C)CC1
N#CC1C(=NC(N)=O)NC(=S)NC12C(=O)N(Cc1cccc(-c3ccc(F)cc3)c1)C2c1cccc(Cl)c1
CS(=O)(=O)Nc1cnccc1Oc1ccc(C(F)(F)F)cc1-n1ccnn1
CCOc1ccc(NC(=O)CCCOc2c(C)cc(C)nc2NS(=O)(=O)c2ccc(Br)cc2)cc1
COC(=O)c1c(NC(C)=O)sc(C(=O)Nc2ccc(Br)cc2)c1C
Cc1ccccc1C(CCN1CCCC1=O)n1cncn1
COc1ccc(NC(=O)CSc2nnc(-c3ccccn3)n2-c2ccccc2)cc1
CCCCc1nc2ccc(C)nc2n1Cc1ccc(NC(=O)c2ccc(OCC(=O)O)cc2)cc1
Cc1ccc2cc(CN(C(=O)COC(=O)c3cc(OCCCN4CCCCC4)cc([N+](=O)[O-])c3C)C(C)C)c(=O)[nH]c2c1
Cc1ccc(NC(=O)C2CCCN(S(=O)(=O)c3c(C)noc3C=Cc3ccccn3)C2)cc1Cl
CCc1ccc(C(=O)NC(=S)Nc2ccc(NC(=O)c3cccs3)cc2)cc1
CC(C)c1cccc(NC(=O)c2cc(=O)[nH]c3ccccc23)c1
C=c1c(=C(O)C(=O)Nc2ccc(-c3cccs3)cc2)cccc1OCc1ccc(C(=O)O)cc1
Cn1cc(-c2cc(O)c(O)c(F)c2)cn1
CC(=O)c1ccc(N2CCN(C(=O)CCc3ccc(S(C)(=O)=O)cc3)CC2)cc1
CC(=O)OC1CCC2(C)C3=CCC4C(C)(CO)C(O)CCC4(C)C3CCC21C
CCCN1CCC(NC(=O)Nc2cccc(Oc3cncc(C(=O)N(CC)CC)c3)c2)CC1
CCCN(CCC)c1ccc2c(c1)CCc1cccc(Cl)c1O2
O=C(NCc1ccncc1)c1ccc(Cn2c(-c3ccccc3F)nc3cccnc32)cc1
COC(=O)c1ccc2ccccc2c1Oc1ccc(Nc2cccc(OC)c2)cc1
CC#Cc1cc(OC2OC(CO)C(O)C(O)C2O)ccc1C=O
Cc1ccc(NC(=O)c2cccc(C(F)(F)F)c2)cc1N1CCN(Cc2ccc3nsnc3c2)CC1
CCOc1cc(C2C3=C(CC(C)(C)CC3=O)N(C(=O)c3ccco3)C(=N)C2C#N)cc(Cl)c1OC
CC1CN(C2CC3CCCC2(C(=O)N2CCOCC2)C2CCN(C4CCOCC4)CC32)C(C)C(=O)N1C
NC(=O)c1cnn2c(NC3CC3)c3c(nc12)CCN3
O=C(CCCN1C(=O)C2CC=C(Cl)CC2C1=O)c1ccc(Cl)cc1
CC(C)=CCc1cccc2c(=O)cc(-c3nn(CCN4CCOCC4)c4ccc(O)cc34)c(=O)oc12
CC(Oc1ccc(Cl)cc1)C(=O)N(C)C1CCCN(Cc2ccccc2F)C1
COc1ccc(-c2[nH]nc3c2C(=O)c2c(OC)cccc2C3=O)cc1
O=C(C=Cc1ccccn1)Nc1cc(Cl)ccc1C(=O)O
CC(C)C(C(N)=O)N1CC(CC(N)=O)Nc2cc(F)ccc21
CCC1(C)CC(c2cccc3ccccc23)OC(C2=CC=C(C)CC2=O)C1
COc1ccc(CCC(=O)Nc2nnc(CCC(=O)Nc3ccc4c(c3)OCOO4)o2)cc1OC
CC(CC=C(C)CC=C(C)C)C(CO)CCC(C)(C)O
C=C1C(CO)CC(C(C)(C)OC(C)=O)C1c1ccc(OCc2cccnc2)cc1
Cc1cc(C)c2cc(C#N)c(N3CCC(C(N)=O)CC3)sc2c1
COc1cccc(C2=NN(C(C)=O)C(c3ccc4c(c3)OC(F)(F)O4)C2C(=O)O)c1
CCN(CC)Cc1ccc(NC(=O)c2ccco2)cc1OCC
FC(F)(F)c1cccc(-c2csc(N(Cc3cscn3)Cc3cccc(-c4ccccc4)c3)n2)n1
Cc1ccc(N2CCC(NC(=O)C(C)C)CC2)nn1
Cc1cc(C(C=CC2CS(=O)(=O)CCc3cc(C(=O)O)ccc32)N(C)C)c2ccoc2c1
CC(C)(C)c1ccc(C(=O)C(=C(Cc2ccc(S(N)(=O)=O)cc2)c2ccc(F)cc2)c2cccs2)cc1
O=C1NC(=O)c2occc2C1=Cc1ccccc1
CCCCCCCNC(=O)C1CN(C(=O)CCCC)C(=O)C1CC
C#CC1(OCC)CC(C)CCC1(C)O
COc1ccc(CCc2nnc(CCC(=O)NCCc3ccc(S(N)(=O)=O)cc3)o2)cc1
COc1ccc2c(c1)-c1nc(NCc3ccco3)ncc1CC2
CCC(C)C(=O)OCC1OC(n2c(-c3ccc(C(F)(F)F)cc3)n[nH]c2=S)C(OC(C)=O)C(OC(C)=O)C1OC(C)=O
CCOC(CCC(=O)OCC)COc1cc(OC(F)(F)F)ccc1OCC(C)(C)C
COc1ccc(-c2ccc(CC(NC(=O)CCN)C(=O)N3CCSCC3)cc2)cc1
COc1ccc(C)cc1-c1c(C=O)c2ccccc2n1-c1ccccc1
NS(=O)(=O)c1ccc(CNC(=O)CCCCCCNC(=O)CNC(=O)C=CC(=O)O)cc1
Cc1ccc2c(c1)C(=O)N(CC1(C#Cc3ccc4c(c3)CNC4)C(=O)Nc3ccc(Cl)cc31)NC2=O
CNC(=O)N1CCC(CNCc2c(OC)ccc3ccccc23)CC1
O=c1[nH]c2c(s1)CCc1nc3[nH]cccc3c(=O)n12
CC(C)(C)c1ccc(-n2nnc(C(=O)c3ccccc3)c2N)cc1
CC(C)C(=O)NC(Cc1ccc(OCc2ccccc2)cc1)C(=O)NC(CCCNC(=N)N)C(=O)NC(CCCNC(=N)N)C(N)=O
Fc1cccc(-c2nc(-c3ccccn3)no2)c1
CCCCN1CCCC1CNC(=O)CCn1ncc(Cl)c(Cl)c1=O
O=C(CSC(=S)NCc1ccco1)Nc1ccc2c(c1)OCCO2
CCCC(=O)NCCC1CCN(c2nccc(N(C)CCCNc3ncnc4c3ncn4C3OC(CO)C(C)O3)n2)CC1
Cn1c(CCNc2ncccn2)cc(=O)c2cc3ccccc3cc21
Cn1cnc(S(=O)(=O)NCCN2CCCCC2)c1
CSc1ccc(-c2nn(-c3cc(Cl)cc(Cl)c3)c(=N)c2-c2ccc(Cl)cc2)cc1
COc1cc2ncnc(Nc3ccc(Cc4ncccc4-c4ccccc4)cc3)c2cc1OC
COc1cccc(C2(c3cccc(Cl)c3)CCC2)c1F
O=C(c1ccc2[nH]ccc2c1)N1CC2CCCC2(COc2cccnc2)C1
CC(C)(C)N(Cc1ccncc1)c1nc2c(I)cccc2s1
CN1C2CCC(=O)C1Cc1c(O)cccc12
NS(=O)(=O)c1cccc(C(=O)OCCCN2C(=O)c3ccccc3C2=O)c1
COc1ccc2cc(-c3ccc(OC(=O)c4ccc(CCC(=O)NO)s4)cc3)c(=O)oc2c1
CSCCC(NC(=O)C1(OC(C)=O)CCCCC1)C(=O)N(C)Cc1ccccc1
CSCCC1=NOC(C(=O)NCC(C)C)CCCCCCCCC1
Clc1ccccc1-c1nc2ccc(-c3cscn3)cc2[nH]1
CNC(=O)c1cccnc1N(CCN(C)C)C(=O)c1nc(C2CC2)ccc1Nc1cncnc1
CCCCn1cnc2c(N)nc3[nH]cnc3c21
O=C1CC(c2cccc(Br)c2)Cc2[nH]c(C(=O)c3ccccc3)cc21
O=C(Nc1cc[n+]([O-])cc1)c1c[nH]c2ccccc12
CCOCCCNC(=O)Cn1c2c(c(S(=O)(=O)CC)cc1=O)CCCC2
Cc1nn(-c2ccccc2)c(Cl)c1C(N)=O
Cn1cc(C(=O)NCCc2ccc(Cl)cc2F)c(O)c(-c2cccs2)c1=O
Cn1cccc1CNCC(O)c1cc(Br)ccc1OCc1ccccc1
CCc1nc2sc3c(Nc4ccc(P(C)(C)C)cc4)nnnc3c2c2c1CCC2
OCc1ccccc1Oc1ccc(Cl)cc1
Cn1cnc(S(=O)(=O)N(CCn2cnc3ccccc32)Cc2ccccc2)c1
CC1Oc2ccccc2-n2cnc(C(F)(F)F)c21
CNCC#CCN(C)C(=S)SSCCC(=O)OC
COc1ccc(OCC(=O)Nc2ccc(S(=O)(=O)N3CCC(O)CC3)cc2)c(C)c1
CC(=O)N1CCC(C(=O)NC(Cc2cnc[nH]2)C(=O)NC(C(=O)CF)c2ccccc2)CC1
CC(=O)C1=C(CCNC(=S)NN=C2C(=O)N(C)C(=O)N(C)C2=O)C(C)(C)c2c1ccc1ccccc21
COc1ccc(S(=O)(=O)N2CCN(C(=O)c3nn(C)c4ncnc(Nc5ccc(OC)cc5)c34)CC2)cc1OC
CC1CN(CCc2ccc(F)cc2)CCN1C(=O)CCc1ccc(-n2cnnn2)cc1
COc1cccc(C2C3=C(CC(C)(C)CC3=O)NC3=NC(=O)C(C)(C)CN32)c1
COc1ccc(-c2cn(C3OC(CO)C(O)C4O)c4ncnc3c2)cc1
CN1CCCCC1C(=O)Nc1ccc(OCC(=O)O)c(C(F)(F)F)c1
CN(C)CC1Cc2c(sc3nccc(Nc4ccc5c(cnn5Cc5ccc(F)cc5)c4)c23)CO1
CONC(=O)CCn1c(=O)c(C(=O)O)c(-c2ccc(F)cc2F)c(-c2ccc(Cl)cc2Cl)c2cnc(NC(=O)C3CC3)cc21
COc1c(N2CCOCC2)ccc2c(=O)n(CCC(=O)O)c(C(C)C)cc12
O=C(O)c1cc(F)ccc1Cc1ccc(F)cc1
CC(C)(C)c1cc(O)cc(C(=C=Cc2ccc(O)c(N)c2)NCC(=O)O)c1
Cc1ccc(-c2c[nH]c3ncc(-c4ccccc4)cc23)cc1NC(=O)c1ccc(Nc2ncc(F)c(C)n2)cc1
COc1ccc(NC(=O)C2CCN(S(=O)(=O)c3cc(C)ccc3OC)CC2)cc1OC
CSC1=NNC(c2cccc(O)c2)C(C#N)(C#N)C12CCCC2
COc1ccc(-c2c(CC(C)=O)c3cccc(OCC(=O)N4CCC(O)(CO)CC4)c3oc2=O)cc1OC
c1ccc2cc(-c3noc(CCCCC4NCCc5c4[nH]c5ccccc43)n3CCN3)cnc2c1
Cn1c(=O)c2c(nc(NC3CCCCC3)n2Cc2ccc(Cl)cc2)n(C)c1=O
FC(F)(F)c1ccc(Nc2nc(NC3CCC3)c3ncc(=NOC4CC4)oc3n2)cc1
Cc1cc2c(cc1CO)OCc1c-2[nH]c(=O)c(C#N)c1-c1cnc2ccccc2c1
CC1CN(CCNC(=O)CN2CC(c3cccc(Cl)c3)=CC2=O)CCN1CCCCc1ccccc1
Cc1cc(C(N=O)c2ccc(CN3CC(=NO)Cc4c(Br)cccc43)c(C)c2)no1
CCC(CN1CCc2nc(NC(=O)CCc3csc(N)n3)sc2C1)C(C)O
CN1CCCC1CCN1C(=O)C(CS)N(CC(=O)Nc2cc(S(=O)(=O)N3CCCC3)ccc2O)c2cc(Cl)ccc21
CCCS(=O)(=O)N1CCCC(N2CCN(c3ccccc3OC)CC2)C1
COc1ccc(Cl)cc1NC(=O)C(=O)NN=Cc1ccc[nH]1
FC(F)(F)c1ccc2c(c1)c(OCc1ccccc1)cc1n2CCCC1
O=c1c2ccccc2cnn1C1OC(CO)C(O)C1O
Cc1sc2ncnc(SCC(=O)NNC(=O)C3=COCCO3)c2c1C
CCCCN(CCCC)CC(O)c1cc2cc(Cl)c(Cl)cc2c2cc(Cl)ccc12
COc1ccc(F)cc1C(=O)Nc1cc(C)nn1C
COCc1cc(-c2ccc(CC(=O)Nc3cccc4ccccc34)cc2)no1
O=C1NC(=S)NC1=Cc1cc2ccccc2oc1=O
CN(C(=NN=Cc1ccc2c(c1)OCO2)C(F)(F)F)CCCOc1ccc(-c2csc(NC(=N)N)n2)cc1
CCOC(=O)CCCCCC1COCC(C(=O)NCc2cccc([N+](=O)[O-])c2)N1
Cc1cc(OCC(=O)N(CCN(C)C)Cc2ccccc2F)ccc1F
CC1(C)CCC2(C(=O)O)CCC3(C)C(=CCC4C5(C)CCC(O)C(C)(C)C5CCC43C)C2C1
Fc1ccccc1-c1ccc2c(c1)C(c1ccccc1)=NCc1cccnc1O2
Fc1ccc(C(=C2C3CC4CC(CC(N4)C2)C3)Nc2nc3ccccc3[nH]2)cc1
Nc1cc2nc(N3CCOCC3)nc(Nc3cccc(F)c3)n2n1
CCCN1CCc2c(OC)cc(O)c(C=NN=C3C(=O)Oc4cc(OC)c(OC)cc4O3)c2O1
CN1CCC(N2CCN(c3nc4ccc(Cl)cc4c4oc(=O)ccc34)CC2)CC1
c1ccc(Cc2ccc(C=NOCCN3CCOCC3)cc2)cc1
CN(C)CCOc1cccc(Oc2nc(C#N)nc3[nH]c4ccccc4c23)c1
COc1cccc(N(C(=O)c2[nH]cnc2C)C2CCS(=O)(=O)C2)c1
COCC1CN(C(=O)N2CCN(C3CCCCC3)CC2)Cc2cnn(-c3ccc(C(F)(F)F)cc3)c21
CCC(C)(C)NC(=O)CCC(NC(=O)c1ccccc1)C(=O)NC(CCCNC(=N)N)C(=O)C(=O)NC(C)c1ccccc1
CCC(=O)C(C#N)=C(N)c1ccccc1
CC1C(=O)N(CC(=O)NC2CCCCC2)Cc2ccccc21
Cn1c(=O)c2c(nc(CN3CCN(c4ccccc4)CC3)n2Cc2ccccc2)n(C)c1=O
Cc1ccccc1NC(=O)NCC1CC(c2ccc3c(c2)OCO3)=NO1
CCCCOc1nc(Cl)c2c(c1C(=NOC)OC)N(S(=O)(=O)c1ccc(Cl)cc1)C1(CCCC1)CC2
O=C(OCc1ccccc1-c1nc(-c2ccccc2)no1)c1ccc(F)cc1
CCOc1ccc(NS(=O)(=O)N2CCCC(C)C2)c(C(=O)OCC)c1
N#Cc1ccc(C(=O)N=C(N)N)cc1NC(=O)C1CCCC1
CCN(CC)c1ccc(-n2nc(C)c3ccccc3c2=O)cc1
CNC(=O)OCCCOC(=O)c1ccc(N=C(N)N)o1
CCCCCCCC(O)C1CCC(C(O)CCCCCCCCC(O)CC2=CC(C)OC2=O)O1
CN(C)C(=O)c1cc(Oc2ccc(NC(=O)c3ccc(C4CCCC4)cc3)cc2)ccn1
O=C(O)CS(=O)(=O)c1ccc(Cl)cc1
O=C1OCC(OCc2cc(C(F)(F)F)nc3ncccc23)=C1O
COC(=O)c1sc(-c2ccccc2)cc1-c1ccc(S(C)(=O)=O)cc1
CC(C)(C)c1cc(NC(=O)Nc2ccc(Oc3ccnc4[nH]cc(C(=O)NCCN)c34)cc2)n(-c2ccccc2)n1
COc1cccc(NC(=O)NCC2(c3ccc(OC)cc3)OC(CO)C(O)C(O)C2O)c1
CC(C)C1NC(=O)C(CC(N)=O)NC(=O)C=CCC(Cc2ccc(O)cc2)NC(=O)C(CC(N)=O)NC1=O
CCC(=O)NC(=S)Nc1cccc(C(F)(F)F)c1
O=C(NCc1ccc(-c2csc3[nH]c(O)c(CNc4ccccc4)cc23)cc1)C(=O)C(Cc1ccccc1)NC(=O)N1CCCC1C(=O)O
CC(=O)NC(Cc1c[nH]c2ccccc12)C(=O)N(C)CCCCCCCCCCCCNC(=N)N
CCCCCCCCCCCCC(Sc1nc2ccccc2s1)C(=O)O
COc1ccc2nccc(C(O)CN3CCC(NCc4cc5c(n4)NC(=O)CS5)CC3)c2c1
CCN(CC)C(=S)S(=O)(=O)c1ccc([N+](=O)[O-])cc1
COc1ccc(C2Nc3nc4ccccc4nc3OC(=N)C2C#N)cc1
CCC1(CC)CC(=O)N(COCc2ccc(C3C(C)CCC3C(=O)NC3CCCCC3C)c(C)c2)NC1=O
COc1cc2c(cc1OC)C(CC1CCCC1)N(c1ccc(Cl)cc1)C2
Cc1c(C(=O)Nc2cccc(C(F)(F)F)c2)oc2ccc(S(=O)(=O)CC(=O)NCCCC(C)C)cc12
O=C(Nc1cscc1-c1ccccc1)c1cnc(N2CCN3CCC2CC3)nc1
CC1CCCC(NC(=O)CCNS(=O)(=O)c2ccc3c(c2)oc(=O)n3C)C1
Cc1cc(C)c2c(=O)n3c(nc2c1)-c1ccccc1S3c1ccccc1
Cc1ccc(S(=O)(=O)NCCC(=O)Nc2ccc3[nH]c4c(c3c2)CCCC4)cc1
CC1CCC(C(C)C)C(OCc2ncc[nH]2)N1
COc1ccc2oc(C=NNC(N)=S)cc2c1
N#Cc1ccc(CNCC2OCC3=C(COC2=O)C(c2ccc(Cl)cc2)N3)cc1
COC(=O)N1CCCC2(CCN(c3cc(-c4ccc(OC)cc4)nc(N4CCOCC4)n3)C2=O)C1
CS(=O)(=O)c1ccc(-c2[nH]c3c(Cl)c4c(cc3c2N)OCO4)cc1
CCN(CC)C(=O)C1=C(C)N(CC2CO2)C2CC(C)(C)CCC(=O)N2C1
CCN(CCC#N)c1ccc2c(c1)c(-c1cccc(C(C)C)c1)cn2CC(=O)O
CCC(C)c1cccc(C)c1NC(=O)CSC1=Nc2cc(C)c(C)cc2S(=O)(=O)N1
NC(=O)CCNS(=O)(=O)c1ccc(Cl)cc1
COc1ccc(OCCCN(Cc2ccc3ccccc3c2)CCC[N+](C)(C)CC)cc1
O=C(c1cccc(Cl)c1)c1ccc(F)cc1
NC1=C(N2CCOCC2)C(=O)c2ccccc2C1=O
Nc1nc(CCN2CCN(c3cccc(Cl)c3)CC2)cs1
COc1ccc(C(=O)NCC(=O)N(CC(=O)Nc2cc(C)on2)C(C)C)cc1
O=C(Nc1ccccc1)NC1CCN(C(=O)C2=C(C(O)c3ccc(F)c(F)c3)CCCC2)CC1
CSCCn1cc(C(=O)NCCc2ccc(F)cc2)nn1
CCC(C(=O)Nc1ccc(C)c(F)c1)n1nc(C)nc2c(NCC34CC5CC(CC(C5)C3)C4)c(C)n(C)c12
CN(N)C(=O)C(Cc1ccccc1)NC(=O)C(CCCCN)NC(=O)c1ccc2c(c1)S(=O)(=O)c1ccccc1O2
CC1CCN(C(=O)C2CCCN(c3ncnc4sc3c3c(C)cccc34)C2)CC1
C[n+]1c2ccccc2cc2ccc(C(=O)NC34CC5CC(CC(C5)C3)C4)cc21
COc1ccc(NC(=O)Cn2c(=O)n(C3CCCCC3)c(=O)c3oc4ccccc4c32)cc1
Cc1noc(-c2ncn3c2CN(CC(=O)NCc2ccco2)CCS3)n1
COc1cc(N)c(Cl)cc1CNC1CCC(CCN2CCC3(C=Cc4ccccc43)CC2)CC1
CCN(CCCCNC(=S)NC(C)CC)c1c(N)n(Cc2ccccc2)c(=O)[nH]c1=O
CN1CCN(CCCCC2(c3ccc(Cl)cc3)C(=O)Nc3cc(Cl)ccc32)CC1
CCCCCCOC(=O)CCC(=O)OC1C(C)=C(C)C2CC=C3COC(CC=C(C)C=CC4C5CCC(=O)C5(C)CCC34)C2C1C
COc1ccc(CCNC(=O)COC(=O)c2ccc(Cl)cc2Cl)cc1
N#CC(=CC1=C(N2CCOCC2)c2cc3ccccc3nc2SCC1=O)c1ccc(Cl)c(Cl)c1
CC(C)ON=CCC1C2CCC(O2)C1c1ccc(C(O)(C(F)(F)F)C(F)(F)F)cc1
Cc1ccc(-c2ncn(CCCCCCn3cnc4ccccc43)c2CCCC(=O)Nc2ccc(CCCN3CCN(c4ccc(F)cc4)CC3)c(Cl)c2)cc1
COc1ccc(CCCC(=O)N2CCN(c3ccc(Cl)c(Cl)c3)CC2)cc1
COc1cccc(CNC(=O)CCCN2C(=O)c3ccccc3S2(=O)=O)c1
Cc1nc2ccccc2c2oc(C(=O)NCc3ccccc3)cc12
COc1ccc(NC(=O)c2nc(SCc3ccccc3C)nnc2-c2ccc(C)cc2)cc1
CCOC(=O)c1ccc(CN(Cc2ccco2)n2cccn2)o1
O=C(O)Cn1c2c(c3ccc(-n4cc5ccccc5c4)nc31)CCOCC2
O=[N+]([O-])c1ccc(NCCCNCCc2c[nH]c3ccccc23)cc1
Cc1cccc(OCC(=O)Nc2cccc(C(=O)O)c2)c1
NC(N)=NNS(=O)(=O)c1ccccc1
CC(O)C1(C)[N+](=O)[O-]C([N+](=O)[O-])=C1N1CCCC1
CCN(CC)CCOc1ccc(-c2c[nH]c3ccc(NC(=O)CCC(C)C)cc23)cc1
NCCC(N)C(=O)Nc1ccccc1C(=O)OCc1ccccc1
COc1ccc(-n2cnc3c(sc4nc5c(c(C#N)c43)COCC5)c2=O)cc1
O=C(CSc1nnnn1-c1ccccc1)c1ccccc1
COc1cc2c(Oc3ccc(NC(=O)c4nn(-c5cccc(Cl)c5Cl)c(Cl)c4=O)cc3F)ccnc2cc1OCCCN1CCNCC1
O=C(CNCCO)Nc1nnc(-c2ccncc2)s1
CC(C)OC(=O)CC1(c2ccccc2)NC(=O)NC1=O
O=S(=O)(NNC(=O)C1OC1c1ccccc1)c1ccccc1
CCn1c(=O)c2c(nc(N3CCC(C(=O)NC)CC3)n2C)n(Cc2ccco2)c1=O
COc1ccccc1NC(=O)Cn1c(=O)n(CCCCC(=O)NCc2cccs2)c(=O)c2ccccc21
Cc1cc(C)cc(C(=O)OCC(=O)Nc2ccc(S(=O)(=O)Nc3ccccn3)cc2)c1
CCCCCCCCCCCCON=Cc1c(C)nc2n(n1)CC(C)O2
COc1ccc(Cn2nc(C)n3c(nc4ccccc43)c2=O)cc1
CCCOC(c1ccccc1)C(O)Cn1cnc2c(N)nc(C)nc21
CCCn1c(Oc2cccc(C#N)c2)nc2c(N)ncnc21
CCc1sc(C(=O)N2CCCCC2CNC(=O)C(N)Cc2ccc(C(=O)O)cc2)cn1
CC1(C)OCC(C)(Cc2cnc(N)nc2Nc2ccc(Cl)cc2)O1
NCC(=O)NCC1=NCCN1
COc1cc(C(N)=O)ccc1-c1nc(-c2ccc(F)cc2)c(-c2ccc(F)cc2)[nH]1
CCN=C1NC(=O)C(=Cc2ccc(Cl)cc2)S1
Cc1cc(C)n(-c2cc3c(c(N)c2=O)OCO3)n1
COC(=O)C12CCC(C)C(C)C1C1=CCC3C4(C)C=C(OC)C(=O)C(C)(C)C4CCC3(C)C1(C)CC2
Cc1ccc(C=CC(=O)Nc2ccc(S(=O)(=O)Nc3ccccn3)cc2)cc1
CCCc1c(OCCCCCCCNc2ccc(C(=O)O)c(F)c2F)ccc(C(C)=O)c1O
CCCCC(=O)NC(NC(NC)n1cncn1)(CC)CC
CCc1cc(C)c(S(=O)(=O)CC2CCCN(C(C)=O)C2)c(C(C)C)c1
COc1ccc2c(c1)OC(CCN1CCN(C(=O)c3ccccc3)CC1)Cc1c-2[nH]c2ccc(OC)cc12
O=C1Nc2ccccc2C1(c1ccccc1)c1ccccc1
O=C(COc1ccc([N+](=O)[O-])cc1)NC1CCN(Cc2ccccc2)C1
Oc1ccc(C=Cc2ccc(Oc3ccccc3)cc2)cc1
COc1ccccc1S(=O)(=O)N1CCCC(c2nc3cccc(C)c3[nH]2)C1
CCC#Cc1nnc(C)s1
CC(Cc1ccc(C#N)cc1)(OCc1cnc(C(C)(C)C)o1)C(=O)OCCc1cc(F)cc(F)c1
COc1cccc2c1CCCC(c1cccc(OC(=O)NCC(C)(C)C)c1)C2
O=C1Nc2ccccc2C1=O
COC(CNC(=O)Cn1nc(-c2ccc3nc4c(c(C)c3c2)CCC4)c2ccccc21)N1CCC(C)CC1
CC(C)(C)NC(=O)COc1ccc(-c2cc(Cc3ccc4c(c3)OCO4)no2)cc1
CNC(=O)c1ccc(CSc2ccc(-c3cccc4ccccc34)cc2)cc1
CNC(C)C(=O)NC(C(=O)N1CCCC1C(=O)N1CCCCC1)C1CCCCC1
CC(C)(C)NC(=O)CN(Cc1ccco1)C(=O)CNS(=O)(=O)c1ccc2ccccc2c1
COc1cc2ncnc(N3CCC(NCc4cc5ccc(CN6CCCC6=O)cc5[nH]4)CC3)c2cc1OC
Cc1nn(-c2ccc(Cl)cc2)c(C)c1NC(=O)COc1ccc(C(C)(C)C)cc1
CCN1C(=O)C2C(c3cc(Cl)cc(Cl)c3)NC(C)(C(=O)NCc3ccc(Cl)c(Cl)c3)C2C1=O
CC(=O)c1cccc(NC(=O)C=Cc2ccccc2-n2cnnn2)c1
CC(C)(C)NOC(=O)NC(C(=O)N1CCCC1)=Cc1cn(S(=O)(=O)c2ccc(Br)cc2)c2ccccc12
CCCCCCCCCCCCCCCCCCCC(=O)Nc1ccc(CCC(=O)NCc2cc(C=CC(=O)O)ccc2OCCc2ccc(Cl)cc2)nc1
CC(C)(C)c1cc(NC(=O)CSc2n[nH]c(N)n2)nn1C
CCCCCCS(=O)(=O)CC(=O)NCc1ccc(N)c(C)c1
CC(C)(C)C(O)C1=CCN(Cc2ccccc2)CC1
COc1ccc(CCN2C(=O)C(=CNc3ccc(C)cc3)C(=O)c3ccccc32)cc1
Cc1n[nH]c(=O)c2c1ccc1c[nH]nc12
C=CCn1c(SCC(=O)NCc2ccco2)nnc1-c1cccnc1
Cc1ccc(N2CCN(CCCN(Cc3ccccc3)c3cccnc3)CC2)cc1
CC(C)C1NC(=O)c2cccc(NC(=O)CCCC(=O)O)c2CNCCC(C(N)=O)NC(=O)C(CCCNC(=N)N)NC1=O
CCc1c(C(=O)O)sc2nc3c(c(C(=O)OCC)c12)CCCC3
CCCCS(=O)(=O)c1ccc2oc(-c3ccccc3)nc2c1
Cc1ccc(C)c(NC(=O)c2[nH]nc3ccccc23)c1
CCOC(c1ccc(Cl)cc1)C(O)(c1ccccc1OC)N1CCN(Cc2ccccc2)CC1
COc1cc2c(cc1OCCCCC(=O)OC(C)C)CC(C(=O)O)Cc1cc(OC)c(OC)c(OC)c1-2
Cc1cc(N2CCNCC2C)n2ncc(-c3cccs3)c2n1
CC(C)(C)NCC(O)COc1c(O)cc(O)c2c(=O)c(-c3ccc(O)cc3)coc12
CCCc1cc(C(=O)O)cc(CC)c1-c1ccc(OCCC(C)Oc2ccc(C(=O)OCCO)cc2)cc1
COc1ccc(C(=O)NC2CCN(CCn3c(C)nc4ccccc43)CC2)cc1
O=C(C=Cc1ccc(Br)o1)N1CC=C(c2cccc(OC(F)(F)F)c2)CC1
COc1cccc(-c2ccc(C(=O)N(C)C3CCN(Cc4ccccc4)C3=O)cc2)c1
COc1cc2c(cc1O)C(CBr)N(C)C1CCCC=C1CC2
C1C2C=CC=CC1C1CCC1(CO)O2
CCCn1c(=O)c2[nH]c(=O)[nH]c2n(CC)c1=O
Cn1cnnc1SCC(=O)Nc1cc(S(=O)(=O)NC2CCCC2)ccc1Cl
COC1(C)CN(C(=O)c2ccc(Cl)cc2)c2c(ccc(F)c2F)C1
COc1ccc2c(c1)N(CCCN(C)C)c1ccccc1S2
Cc1ccc(NC(=O)C(C)NC(=O)Cn2ccc(C)n2)c(C)c1
CCOC(=O)N1CCC(NC(N)=O)CC1
COC(=O)C1=C(C)NC(C)=C(C(=O)OC)C1c1cccc2cccnc12
O=C(O)c1ccc(Sc2nnc(-c3cccc([N+](=O)[O-])c3)s2)cc1
CSc1cccc(NC(=O)CSc2cc3c(N)ncnc3s2)c1
CCCn1ncc2c(C(=O)OC)cc(C)nc21
CCC(CC)C(=O)Nc1sc2c(c1C(=O)NCCCO)CS(=O)(=O)CC2
O=C1C2CC(OC3OC(COP(=O)(O)OC4OC(Cn5ccc(=O)[nH]c5=O)C(O)C4O)C(O)C3O)C(O)C(O)C(O)C2O1
CC1(C)CC(=O)OCC23CC1CCC1(C)C2CCC1(C)C3
O=C(NN=C1CCN(C=O)CC1)c1cnc(Cl)s1
Cc1ccc2nc(N=Cc3ccc(OCc4cccc(Cl)c4)cc3)c3cccn3c2c1
Cc1c2c(c(C)n1C)Oc1ccccc1C2
COC(=O)C1C(=O)C(NC(=O)NNC(=O)c2ccccc2)=C(C)OP(=O)(N(CCOC)CC)OC1O
CCn1c(=O)c(C(N)=O)c2c(C#Cc3cccc(OC)c3)cccc21
Cc1ccc(N(C)S(=O)(=O)c2ccc3[nH]c4c(c3c2)CCCCCC4)cc1
COc1cc2c(Nc3ncc(Cc4ccccc4)s3)ncnc2cc1OCCCN1CCCCC1
CCOc1ccc(NS(=O)(=O)c2cnc3c2c(=O)[nH]c(=O)n3C)cc1OCC
OC1CCC(c2ccccc2)CC1
CCOc1cc(-c2nc(-c3cccc(C(F)(F)F)c3)c(-c3ccc(N4CCN(C)CC4)cc3)[nH]2)ccc1O
CCNc1cc(CN2CCCC(n3cccn3)C2)ccn1
Cc1c(I)c(=O)on1C(=O)Nc1ccccc1Cl
O=S(=O)(Nc1ccc(-c2cnco2)cc1)c1cccc(Cl)c1
Cc1cccc(Nc2nc(Cl)nc3c2ncn3Cc2ccccc2)c1
COc1ccc2cc(C(=O)NN=C3NC(=O)c4ccccc43)c(=N)oc2c1
CC1=CC(=O)OC2C1OC(=O)C1(C)CCC3C(CCC4(COC(=O)OCCC=CC(C)C)C(=CCc5ccc6c(c6)OCO6)C135)OC2O4
Cc1noc(NC(=O)COCc2ccccc2)c1Cl
O=S(=O)(c1ccccc1)c1nc2c(NCCCN3CCCC3)c(Cl)ccc2[nH]1
CCCC(CC(=O)O)C(=O)NC(CCC)CC(C)C
CCN(Cc1cc2ccccc2[nH]c1=O)C(=S)Nc1ccc(F)cc1
Cn1c(-c2ccc(C(C)(C)C)cc2)nc2c(N)cccc21
N#Cc1ccsc1NC(=O)c1ccc(NC(=O)c2cc(-c3ccoc3)nc3ccccc23)cc1
Cc1cccc(C(=O)Nc2ccc(S(=O)(=O)N3CCCC3)cc2)c1
CSCCC(NC(=O)C(C#N)=Cc1cn(C2CC(O)C(CO)O2)c(=O)[nH]c1=O)C(=O)O
O=C(O)c1c(-c2cccnc2)nsc1NCc1cccnc1
CCC1(c2ccccc2)SCC23CC(C(C)C)C(O)C(=O)C2(C)C2CC(OC(C)=O)C1(C)C23
NC(=O)c1ccc(-c2ccc(CC(SCC(N)C(O)c3ccc(O)cn3)CP(=O)(OCc3ccccc3)NC3CCCCC3)cc2)cc1
CCc1ccc(CNC(=O)C2(c3ccccc3F)CCOCC2)cc1
CN1CCN(Cc2cnnc(-c3ccc4ncncc4c3)c2)CC1
O=C(Nc1cccc(F)c1)C1COc2ccc(OCc3ccc4ccccc4n3)cc2O1
CC(C)CCSc1nc(N2CCCC(N)C2)nc2ccn(C)c(=O)c12
O=C(O)CCc1ccc(Cl)c(CN(C(=O)C2CNCCN2)c2cc(C(F)(F)F)ccc2Cl)c1
CCn1c(=O)c(-c2ccccc2)nc2cnc(OCCO)nc21
N#Cc1ccc(N(CCN(CC(=O)NO)S(C)(=O)=O)S(=O)(=O)c2ccccc2)cc1
C=CCOc1ccc(C2=C(SCCCC)c3ccccc3N2C(C)=O)cc1
Cc1oc2ccc(O)cc2c(=O)c1O
CCCC(=O)OC1CCC2(C)C(CCC3(C)C2CCC2C4C(C)C(O)CCC4(C)CCC23C)C1(C)C
CC(C)n1c(CN2C(=O)c3ccccc3C2=O)oc1C=CC(=O)C(F)(F)F
NC1CCCN(c2ncnn3c(-c4cccc(F)c4)nnc23)C1
CC(C)(C)CC1CNC(=O)N1
CCCCCN(CCCCS)CCCC(=O)Nc1ccc(Cl)cc1C(=O)OCC
Cc1cc2nc(NCCN(C)C)[nH]c2cc1[N+](=O)[O-]
CC1(C)C(=O)Nc2ccccc2N1S(=O)(=O)c1nc(C(=O)NC2CCCCCCCC2)ccc1O
CSc1nc(Oc2ccc(F)cc2I)c2cnn(CC(Cl)c3ccccc3)c2n1
c1ccc(CN2CCNC(C3c4cc(Cc5nnn[nH]5)nc4CCCO3)C2)cc1
COc1cc(Br)c2c(c1)c(C(c1ccc(CN3CCOCC3)cc1)(c1ccc(C)cc1)c1ccc[n+]([O-])c1)c(C(C)C)n2C
CC(=O)OC1=C(c2ccc(SC)cc2)C(c2ccc(OC)cc2)=CC(=O)C1c1ccccc1
COc1ccc(C(C)=NNC(=O)c2cnn3cccnc23)c(C)c1
O=[N+]([O-])c1ccc(NN=Cc2cc(Br)cc(Br)c2O)c(Cl)c1
Cc1cc(N#N)cc(C)c1Oc1ccc(-c2ccc3ccccc3n2)c(F)c1
CCCC(NC(=O)OCC)c1c(C)cc(C)nc1OCc1ccc(F)cc1C
Clc1ccc2c(c1)ccc1oc3ccccc3c12
O=C(NCC1CCCO1)c1ccc2c(=O)n3c(nc2c1)CCC(C(F)(F)F)C3
c1ccc(Cc2ccccc2C2=NC(c3ccccc3)C(c3ccccc3)N2)cc1
C=C(c1cccc2ccoc12)C1CCC2C3CCC4CC(O)CCC4(C)C3CCC12C
Oc1ccc2c(c1)OC(c1ccc(O)cc1O)CC2OCc1ccccc1
CCCCCCCCCC[N+](C)(CCCCCCCCCCCCCCCCCCCCCCCC)Cc1cccc(C[n+]2csc(CCCC)c2)c1
O=C(O)c1cnc[nH]1
CSc1ncc(N2CCN(CCOc3ccc(Cl)c(Cl)c3)CC2)nc1C(N)=O
C=CCC(Br)(CC)C1CC(=O)CC2(C)C1=CC(O)CC2=O
CCSC(=S)SCC(=O)c1ccc(CC)cc1
CC(C)(C)c1ccc(C=NNc2ccc(F)cc2F)cc1
CC(C)c1n[nH]c(C(=O)NC2CCN(Cc3ccccc3F)CC2)c1Br
Cc1ccc2c(c1)c(C(=O)Nc1nn[nH]n1)c(C)n2Cc1ccccc1
O=C(Nc1cccc([N+](=O)[O-])c1)C(Cc1ccccc1)NS(=O)(=O)c1cccc2nsnc12
CN(Cc1cccs1)C(=O)COc1ccc(-c2nc3ccccc3[nH]2)cc1
CNc1ncnc2c1nc1n2CCN(C(C)C2(N)CCOCC2)C1
COc1ccc(N(C(=O)C2CCCC2)C2c3ccccc3C(=O)N2CCc2ccc(OC)c(OC)c2)cc1
O=C(Nc1cccc2cccnc12)NCC1C2CCC(C2)C1CCO
CCN1CCN(C(=O)c2ccc(OC)c(OC3CCN(C(C)C)C3)c2)CC1
COc1ccc(Cc2nc3c(NCCN4CCC(N5CCCCC5)CC4)cccn3n2)cc1
CCc1ccc(NC(=O)N(CC(O)CN2CCOCC2)Cc2ccc[n+]([O-])c2)cc1
CSc1ncc2cc(-c3ccnc(NC4CCCC4)c3)c(NC(CO)CO)nc2n1
CC=CCC1NC1=O
CC(C)=CCCC(C)=CCc1c(O)cc(O)c2c(=O)cc(-c3c(C(=O)CCCO)c(-c4cccc(O)c4O)oc3CCO)oc(=O)c12
O=C(O)COC(=O)c1ccccc1Nc1cccc(C(F)(F)F)c1
CCCCCCCCCCCCCCCCCCCCNC(=O)OCC1COC(CNCc2ccccc2CNC(=O)OC(C)(C)C)C(NC(=O)C(C)(C)O)C1
CCOC(=O)C(C)Sc1nc(C)cc(C)c1SC(F)F
NC(C1CCCCC1)C(O)C(O)C(O)C=CC(=O)O
COc1ccc(C=CC(=O)NC(=O)NC(C)CCc2ccc(O)c(OC)c2)cc1OC
COc1cc(CC(=O)NCCSc2ccccc2)ccc1-c1ccccc1
COCc1c(C(=O)OC)c2nc3ccccc3n2cc1CCC(C)=O
Cc1ccc2nc(N(C)Cc3ccc4ccccc4c3)sc2c1
CC(C)C(C(=O)NCc1ccc2c(c1)OCO2)n1ccccc1=O
COc1c(C(=O)O)c(O)c2c(c1O)C(=O)c1cccc(O)c1C2=O
Cn1c(O)c(C=NNC(=O)Cc2ccccc2)c(=O)n(C)c1=O
O=C(c1nn(-c2ccc(Cl)o2)c(C2CC2)c1)C1CCC1
CCC1CN2CCC1CC2C(O)c1cccc(C(F)(F)F)c1
CCOC(c1ccccc1)c1cn(S(=O)(=O)c2ccc(Cl)cc2)c2ccccc12
Cc1ccsc1C(=O)NC1c2cc(C#N)ccc2OCC1O
C=C1CCc2cc(O)ccc2C2CCC1C2
CC(C)=CC1CC(C)(C)C(=O)C(=Cn2cnc3c(N)ncnc32)O1
COc1ccccc1N1CCN(C(=O)CN2C(=O)CSc3ccc(S(=O)(=O)N4CCCCC4)cc32)CC1
CC(NC(=O)CCN1C(=O)C(NC(=O)Nc2ccc(Cl)cc2Cl)CC1C(=O)NCC(C)(C)C)c1ccccc1
Oc1ccc(Nc2ncc(-c3cccnc3)o2)cc1Cl
C=C1CC(C)(C)N(Cc2ccc(Cl)c(Cl)c2)c2nc(C)ccc21
CC(=O)NC(C)Cc1ccc(C#Cc2cnc(NCCCCCCCC(C)C)nc2)cc1
COP1(=S)NCC(C=Nc2ccccc2)(NC)C2(CCCCC1)O2
CCc1nc(=O)c2nccnc2[nH]1
CC1(C)C=Cc2c(ccc(C(=O)C=Cc3ccc4c(c3)OCCO4)c2)O1
O=C(OCCOc1ccc(Br)cc1)c1ccc(O)c(CN2CCCC2)c1
CCN(CC)C(=O)Cn1c(=O)n(CCN2CCC(C(N)=O)CC2)c(=O)c2c3c(sc21)CCCC3
CSC(=S)NCC1Cn2cccc2C(c2ccc(Cl)cc2)C12CC2
COCCNc1cc(-c2c[nH]nc2-c2cccc(NS(=O)(=O)c3cccs3)c2)c(F)cn1
CCC(C(N)=O)n1cc(Cc2cn(Cc3cccc(F)c3)c(=O)[nH]c2=O)nn1
O=C(O)Cc1nc2c3cc(O)ccc3nc(Nc3ccc(F)cc3)n2n1
Cn1cnc2c1C(=O)CC1(CCC(C)CN1)OC2
CCCNCc1ccc(N2CCC(N(C)C)C2)nn1
CCCc1nc2ccc(NC(=O)Nc3ccc(C)cc3)cc2nc1NC(=O)NC
CC12COC(CC13CC3)C1C(C(=O)O)NC(C1)C2O
Cc1ccc(CC(Nc2ccccn2)c2ccccc2)o1
O=C(Nc1ccccc1)N1CCC2(CC1)OCCO2
CCCOCCSc1cnn(-c2ccc(Cl)cc2)c(=O)c1O
CCn1c(NC(C)(C)C)nc2c1c(=O)n(Cc1ccccc1)c(=O)n2C
CN(C)c1nc2sc3c(c2c(=O)o1)CCC(C)(C)O3
CC(C)(C)C1CCC2(CC1)OOC1(O2)C2CC3CC(C2)CC1C3
COc1ccc(CNC(=O)c2ccc(I)cc2Cl)cc1CNCc1cc(Cl)ccc1OC
CCC1CN2CCC1CC2C(O)c1csc(-c2ccc(Cl)cc2)n1
CS(=O)(=O)c1ccc(C2CCCN2CCC#N)cc1
CCCCCCCCCCCCn1c2ccc(Cl)cc2c2cc(OC)ccc21
CCN(C(=O)c1ccc(CS(=O)c2ccccc2)o1)c1ccccc1
[O-][n+]1nc2c(s1)CCC2
COCCOc1cc2ncc(C=NNC(N)=S)n(Cc3ccccc3)c2cc1C
Cc1cc(C#N)cc(-c2ccc3cn[nH]c3c2)n1
O=C(Cc1ccc(Br)cc1)Nc1ccc(S(=O)(=O)N2CCOCC2)cc1
Cc1c(C(=O)N(CCCN2CCC(CN3CCN(c4ccc(Cl)cc4)CC3)CC2)Cc2cccc(C#N)c2)cccc1C#Cc1cnc(C#N)cc1OC1CCOCC1
Cc1ccc(N(C)c2ccc([N+](=O)[O-])c3nonc23)c(C)c1
CCC(NC(=O)C1C2CCC(C2)C1NC(=O)C(NC(=O)C(NC(=O)CC(C)(C)O)C(C)O)C(C)(C)C)c1ccsc1
c1nc(N2CCCCC2)c2cc(N3CCCCC3)ccc2n1
CC1=C(C(=O)OCc2ccccc2)C(c2cccnc2[N+](=O)[O-])C(C#N)C(=N)O1
CCOc1cccc(C#Cc2ccc(C(=O)N(C(C)C)C(C)C)cc2)c1
Cc1cccc(CC(=O)Nc2ccc(-c3oc4ccc(C(=O)O)c(O)c4c3C(=O)NCc3ccco3)cc2)c1
CCOC(=O)c1c(S(=O)(=O)N2CCCC2CN2CCCC1)csc12CCC(C)CC1
CCOc1ccc(C=NNC(=O)Cn2nc(C)n(C(=O)c3ccccc3)c2=O)cc1
Cc1ccc(CNc2nc(N)nc3c2ncn3C(C)C)cc1
O=C(O)C1(CCC(F)(F)C2CC2)CC1CN1CCCC1
CN(C)c1cccc2c(S(C)(=O)=O)cccc12
COc1ccc(-c2nn(C)c(=O)c2c2occc2-n2cccc2)cc1OC
CCOC(=O)c1ncnc2c1ncn2C1OC(CO)C(CSCC)C1(C)F
CC1Cn2c(CCN3C(=O)CN(C(C)c4ccccc4)C3=O)cc(=O)n2C(C(C)C)C1=O
O=C(OC12CC3CC(CC(C3)C1)C2)N(CCO)CCOCP1(=S)OCc2ccccc2O1
COC(=O)c1ccc(N=NN(C)C)cc1O
COc1cc(C=Cc2cc(O)c(C(=O)C=Cc3ccc(O)cc3)cc2OC)c(O)c(OC)c1
O=c1[nH]nc(Cc2c(F)c(F)c(F)c(F)c2F)o1
CC1Nc2nc3c(C(=O)NCCN(C)C)cccc3c(O)c2Oc2cc(Cl)ccc21
O=C1OCC2=Nc3ccccc3C3(c4ccccc4)C1Cc1ccc(O)cc13
CCOC(=O)C1CCCN(C(=O)C2CCCO2)C1
CCC(C(=O)Nc1c(C)cccc1C)N(Cc1ccccn1)C(=O)c1snc(C(N)=O)c1N
CC(C)=CCCC(C)=CCCC(C)=CCNCc1ccccc1
CC(=O)C1C(=O)NC(C)(c2ccc(C(F)(F)F)cc2)C1=O
CC(C)N(C(=O)C1C(c2ccccc2)=NN1c1ccccc1)C(=O)c1ccccc1
CCCN1CCCC1CCNc1cc(OC)c(C)cc1CC
CS(=O)(=O)N1CCC(CCc2ccccc2)(S(=O)(=O)CC(F)(F)F)CC1
COCCn1c(C)cc(C(C)=O)c1C(=O)OC
Cc1ccc(N2C(=O)CSC23C(=O)N(CCO)C3=O)cc1
O=Cc1nn(Cc2ccccc2F)c2c1CCc1ccc(Nc3ccc(C4CCC(N5CCN(C(=O)c6cnc7ccccc7c7)cc56)CC4)cc3)cc1-2
O=C(OC(CC(=Cc1cc(Br)c(O)c(Br)c1)OP(=O)(OCCSC(=O)c1ccc(Cl)cc1)c1cc(Cl)cc(Cl)c1)C(F)(F)F)N1CCC(c2cc(F)cc(F)c2)(c2ccc(Cl)cc2)CC1
CC(=O)c1sc2nc(=NNC(=O)c3snnc3Cl)sc(-c3ccco3)c2c1N
CCCCC(NC(=O)c1ccc(Cl)cc1)C(=O)c1ccc(C)cc1
COc1ccc(Nc2nc(-c3ccc4ccccc4c3)nc3ccccc23)cc1
CCCCN(C(=O)CSc1nnc(COc2ccccc2)n1CC)C1CCS(=O)(=O)C1
CC(C)n1ncc(N2CCOC(CCc3ccccn3)C2C)c1Cl
COc1ccc2c(OCc3nnc4cc(-c5ccc(Cl)cn5)c(-c5ccc(OC)cc5)nn34)c(-c3ccccc3)cnc2c1
O=C1C2CCCN2c2c(ccc3[nH]ncc23)CN1c1ccccc1
Cc1ccc(NC(=O)C(=O)Nc2ccc3ncnc(Nc4ccccc4)c3c2)cc1F
NC(Cc1c[nH]cn1)C(=O)OCc1ccccc1
Cc1ccc(-n2nnnc2C2=CCN=C(c3cc(C(C)(C)C)c(O)c(C(C)(C)C)c3)C2)cn1
C#CCN(Cc1ccc2[nH]c(C)nc(=O)c2c1)c1ccc(C(=O)NC(CCCCN)C(=O)NC(Cc2ccccc2)C(=O)O)cc1
Fc1cccc(C=NNc2ccccn2)c1
CCN(C)c1ncnc2c1nc(-c1ccc(F)cc1)n2Cc1c(F)cccc1Cl
COc1c2c(cc[n+]1C)c1cc3c(cc1-2)OCO3
CCNC(CNC(CSCC1=C(C)C2CCC1C)c1cccc3ccnc(c12)C3=O)CCCCC
O=c1cc(NCCCNc2cc(-c3ccccc3)[nH]n2)c2cc(Cl)ccc2o1
CCCCCCCCC=CCCCCCCC(=O)NCc1c2c1sc1c(C)c1nc(c(CC)cc1C(=O)OC)OCO2
NCc1ccccc1CNC(=O)NCCSc1cccc(-c2cccs2)c1
O=C(Nc1ccc(N2CCNCC2)cc1)c1noc2c1CCCC2
CCCCCN1C(N=C(N)N)CC2C(NCCN3CCCC3)C3C(C(=O)OC)C4C5(C=CC23)CCCCCCN5C31
Cc1ccc2sc(N3CCN(S(=O)(=O)c4ccc(Cl)cc4)CC3)nc2c1
CC(=NNc1c2c(nc3ccccc13)OCCO2)c1ccc(-n2cccn2)nc1
c1ccc(C(CCCCN2CCN(CCOc3ccc(-c4ccccn4)cc3)CC2)c2ccccc2)cc1
CC(=O)NC(N)C(=O)NC(C(=O)NC(C(=O)NC(N)Cc1ccc([N+](=O)[O-])cc1)C(C)C)C(C)C
CCCSc1nc(N=C(N)NS(=O)(=O)c2ccccc2)c2cnn(CC(Cl)c3cc(Cl)ccc3Cl)c2n1
CN(C)CCNc1nc(Nc2ccc(Cl)c(Cl)c2)nc(NCc2ccc(Cl)c(C(F)(F)F)c2)n1
O=C(NCc1ccc2c(c1)nc(C(F)(F)F)n2n1CCCCC1)c1ccc2ncccc2c1
N#CC1(NC(=O)CN2CCc3[nH]c4ccccc4c3C2)CCC1
CC1(C)CC(NC(=NS(=O)(=O)c2ccc(C#N)c(C(F)(F)F)c2)c2ccc(-c3ccc(F)cc3)cc2)SC1
CCOc1ccc(C=NNC(=S)NCCCN2CCOCC2)cc1
CCNC1CCCC(C)(C(=O)NC(C)(C)C)C1
O=C(N2CCN(CCO)CC2)n1nnc2ccccc21
Cc1ncc(CO)c2cn(CCCO)c(=O)cc1-2
O=C(O)c1ccc(CCN2CCOCC2)cc1
CCCN(Cc1coc(-c2ccc(C)cc2)n1)C(C)(C)C
CCCN(CCC)CC(O)CC(c1ccccc1)c1ccccc1
CC(C(=O)NCc1ccc(C(F)(F)F)cc1N1CCCC1)c1ccc(NS(C)(=O)=O)c(F)c1
c1ccc(-c2nnn(CCCN3c4c(cc5ncccc45)CNC3)n2)cc1
Nc1ccccc1NC(=O)c1ccc(CN2C(=O)C(=Cc3ccncc3)c3ccccc32)cc1
C=CC(=O)Nc1c(Cl)cncc1Cl
COC(=O)Cc1ccccc1N1CCN(CCc2ccccn2)CC1
Cc1c(Nc2c(C#N)cnc3cc(-c4cnc(Nc5ccc(NCc6cccc(N(C)C)c6)cc5)[nH]4)ccc23)cnn1C
CCOC(=O)C1=NOC(c2cn(-c3ccc(S(N)(=O)=O)cc3)nc2-c2cccs2)C1
Cc1ccc2c(CC(=O)OCC(=O)NCc3cccs3)cc(C(C)C)oc2c1C
Cc1ccccc1CN1CCC2(CC1)CCN(C(=O)c1cnccc1N)CC2
CCOC(=O)Cn1nnnc1CN1CCCCC1=O
NS(=O)(=O)c1ccc(-c2sc3ncnc(Nc4ccccc4-n4cccc4)c3c2-c2ccc(F)cc2)cc1
COc1ccc(C2CC(c3ccccc3)=NN2C(=O)COc2cccc(C)c2)cc1
CCN(CC)CCCNC(=O)c1ccc2c3c4ccccc4n(C)c3cc2c1
CN1CCC2(CC1)CCN(c1ncnc3[nH]ccc13)CC2
CC(C)CN1CCC2(C1)CN(C)C(c1ccc(Cl)cc1)C2
c1ccc2sc(NC3=NCNc4ccccc43)nc2c1
O=[N+]([O-])c1ccc2c(C=Nc3ccccc3)c[nH]c2c1
CC(C)C(NC(=O)OCc1ccccc1)C(=O)CF
CC[n+]1c(C)[nH]c(C)[n+]1CCOC
O=C(O)C1CCCN(CCCCCCOc2ccccc2C=Cc2ccccc2Br)C1
O=C(c1ccc2[nH]ccc2c1)N1CCC2C(CO)Nc3ccc(-c4cccc(Cl)c4)cc3C21
COc1ccc2c3c1CCC(=O)C3CC2
CCCOc1ccc(CC(=O)Nc2ccc(S(=O)(=O)Nc3ncns3)cc2)cc1
CCN(CC)CCN(C)Cc1nnc(-c2cccs2)o1
COC(=O)CC(=O)Nc1ccc(C(=O)c2ccccc2)cc1OCc1ccc(OC)cc1
CCCNCCc1c(-c2ccc(C)cc2)nc2c(Cl)ccc(-c3cc(C(=O)OC)ccn3)c12
O=C(NC1CCCC1)C(c1ccncc1)N(C(=O)c1csnn1)c1cccc(F)c1
CC1=CC(=C2C(=O)Nc3ccccc32)NC(=O)N1CC1CCCO1
O=C1N=C(NCC2CCc3ccccc32)SC1=Cc1ccc(Br)cc1
CC(C)CC1CNc2ccc(-c3cnc(Cc4c[nH]c5ccccc45)s3)cc21
CC(C)(C)C1CCc2c(sc3nc(SCC(=O)NCc4ccccc4Cl)nc4ccccc4c23)C1
Cc1n[nH]c(C)c1C(=O)C1CCCN(CCS(C)(=O)=O)C1
NC(=S)c1cccc(NC(=O)COc2cccc(C(F)(F)F)c2)c1
C=CCn1c(CN2CCN(C(c3ccccc3)c3ccccc3)SC2)nc2c(oc3ccccc32)c1=O
CNc1nc(=O)c2cc(CCOCc3ccncc3)ccc2[nH]1
CCC1CN(C(=O)c2ccc(F)c(F)c2)CCN1C(=O)C1CCCC1C(=O)N1CCCCC1
CC[n+]1c(C=Cc2ccc3ccccc3c2)sc2ccc(OC)cc21
O=S(=O)(Nc1ccc(CCc2cccc(NCc3ccccc3)c2)cc1[N+](=O)[O-])c1ccccc1F
CNc1nc(-c2c(C)cc(C)cc2C)c2c(=O)n(C)c(=O)n(C)c2n1
CCc1c(CC(N)=O)c2cc(F)c(F)cc2n1Cc1cc(C)ccc1C
Cc1ccc(NC(=O)C(Cc2cccs2)NC(=O)CC2SC(N3CCCCC3)=NC2=O)cc1
CC(C)c1ncccc1-c1ccc2cc(NC(=O)C3CC3)ncc2c1
COc1c(O)cc2oc(-c3ccc(O)cc3)cc(=O)c2c(O)c1OC
O=Cc1cccc(OCCCN2CCCCC2)c1
O=C(OC1CC2CCC1C2)C1CCN(S(=O)(=O)c2ccccc2)CC1
CC(=O)SCC(C)CS1OC(=O)C(O)C1N
CC1CCCCN1C(=O)C1CCN(c2ncnc3c2nc2n3CCCCC2)CC1
Cc1ccc(C(=O)Nc2cnn(Cc3ccccc3)c2)cc1
COc1ccc2c(c1)c1c(n2S(=O)(=O)c2cc(C(=O)O)ccc2OC)CCN1Cc1ccccc1
CC(C(=O)O)c1ccc(N)c(S(=O)(=O)NC(CCCCNC(=O)OC(C)(C)C)c2nc3cc(F)ccc3n2Cc2ccc(Cl)cc2)c1
CCCCNC(=S)N1CCC(n2[nH]c(-c3ccc(OC)cc3)c(C(=O)OC)c2=O)CC1
CC(C)n1cc(C(=O)c2cncc(NC(=O)Cc3ccc(Cl)cc3)c2)c2cnc(N)nc21
c1ccc(-c2csc3ncnc(Nc4ccc5nonc5c4)c23)cc1
CCn1c(CNC(=O)c2ccncc2)nnc1SCC(=O)N1CCC(C(=O)NCc2ccc3c(c2)OCO3)CC1
COCCn1nnnc1C1c2ccccc2Oc2nc(N)nc(N)c21
O=C(CN1C(=O)CC(NC(=O)c2cccc3ccccc23)C1=O)NCCc1ccc(O)c(O)c1
CC(C)CC1c2cc(C(F)(F)F)ncc2C(=O)N1O
COc1ccc(CN2CCCC2)cc1OCCCCCCCC(=O)O
O=C(NCC(CF)NCC1=CCCCC1)C(Sc1ccccc1)c1ccccc1
CCCCCCCCNC(=O)Cn1c(=O)n(-c2ccccc2)c(=O)c2sc3ccccc3c21
O=C(NO)C1C2CCC(CC2)C1NC(=O)c1cc2cc(Cl)ccc2[nH]1
CCNC(=O)C1OC(n2cnc3c(NCc4cccc(I)c4)ncnc32)C(O)C1O
CCC(Cc1ccc2c(c1)[nH]c1ccccc12)C(=O)NC(Cc1ccc(F)cc1)C(=O)OC
COc1ccccc1S(=O)(=O)Nc1c[nH]nc1-c1ccc(Oc2ccc(OC(=O)C=Cc3ccc4cc(F)ccc4n3)cc2)cc1
CC(C)C(NC(=O)c1cccc(Oc2ccccc2)c1)C(=O)O
Cc1cc(C)cc(SCC(=O)NCc2ccccc2)c1
Cc1ccc(N2CCC(O)CC2Cn2cccn2)o1
N=C(N)NC(=O)C1(O)c2ccccc2-c2ccc(-c3ccccc3)cc21
Cc1cc(OC(=O)N(C)C)ccc1NC(=O)c1cc(NC(=O)c2ccccc2)ccc1SCCN(Cc1cccnc1)C(=N)N
COc1ccc(C2CC(=O)NC3CN(Cc4ccccc4F)CC23)cc1
Cc1cccc(C)c1-c1csc(NC(=O)c2cccc(OCCCN3CCCCC3)c2)n1
CCCCC(NC(=O)C1C2C(CN1C(=O)C(NC(=O)NC(CN1C(=O)OCC1)C2C)C(C)(C)C)C(C)(C)C)C(=O)C(=O)NC(C)c1ccccc1
O=C1NC(=S)SC1=Cc1cccs1
COc1ccc(-c2cc(C)no2)cc1S(=O)(=O)N1CCN(c2ccccc2F)CC1
Oc1cccc(C23CCN(Cc4ccccc4)CC23)c1
CS(=O)(=O)NCCC(=O)N(Cc1cccc(Oc2ccccc2)c1)c1ccc(F)cc1
NC(=O)n1cc(NC(=O)N2CCC(C(O)c3ccc(F)c(F)c3)CC2)c2ccccc21
CCc1c(C)nc2c(OCc3ccc(Cl)cc3)cccn12
CC(NC(=O)C(C)(C)C)C(=O)c1ccccc1
CC(=O)N1CCN(C(=O)CCC(=O)N2CCN(Cc3cccs3)CC2)CC1
N#Cc1ccc2c(O)c(O)c(O)cc2c1
CN(C)CCC[C+](C)(C)CCOC(=O)CCc1ccccn1
COC(=O)c1ccc(OC(=O)c2cccc(C)c2)cc1
CC(C)(C)c1cc(-c2noc(SC(F)F)n2)ccc1O
CC(C)c1nccn1CCCCc1cc(CN(C(=O)Cc2ccccc2)C(C)C)no1
COc1ccc(NC(=O)c2cc(C)oc2N(C)C)cc1
O=C(CCN1C(=O)c2ccccc2C1=O)Nc1cccc(S(=O)(=O)N2CCOCC2)c1
COC(=O)c1sc2ccccc2c1Oc1ccc(OC)cc1
Cc1ccc(C(C(=O)NC2CCCCC2)N(C(=O)c2snc(C(N)=O)c2N)C(C)C)cc1
CCc1ncnc(C)c1CCCc1c(Cl)cncc1Cl
C=CC(C)=CCCC(C)=CCCC(CCCC(C)C)=CC(=O)O
O=C1c2ccccc2-c2c1c1ccccc1c(=O)n2CCN1CCN(c2cccc(C(F)(F)F)c2)CC1
OCC1OC(n2cnc3ccc(N4CCOCC4)nc32)C(O)C1O
COC(=O)c1ccc(-c2ccc(OC)c(CNCCn3ccnc3)c2)cc1
CC(C)CC1OC(=O)C(C)(C)OCC1OC(=O)NCCCCNC(=O)CCC(=O)NC(CS)C(=O)OCCC1(C)CCCC2(C)C1CCC13CC(C)(CCC12)CC3=O
COc1ccc2oc3c(OC)c(OC)cc(OC)c3c(=O)c2c1
COc1ccc(C)cc1NC(=O)CNC(=O)c1snc(C(=O)NN=Cc2ccco2)c1C
O=C1c2cccc3c(C(=O)NC4C5CC6CCC(C4)CC3C6)ccn2c2ccccc21
COc1ccc(CN=C(NO)c2cccnc2Oc2ccc(F)cc2)cc1
COc1cc2c3c(c1O)-c1cc4c(cc1CC3N(C)CC2)OCO4
O=C(Nc1cccc2cccnc12)Nc1ccc(F)cc1
CCOC(=O)c1ncn2c1CN=C(c1ccccc1)c1ccccc1-2
CCCCC(NC(=O)OC(CCC[N+](C)(C)C)Cc1ccccc1)C(=O)COCOCCCc1ccc2c(c1)OCO2
CC(=NNC(=O)CSc1ccc(C)o1)C1C(=O)N(C)c2ccc(S(N)(=O)=O)cc21
O=C(NN=Cc1sc(-c2ccccc2)nc1-c1ccccc1)c1ccccc1
CCCc1noc(C2=Cc3c(NCc4ccccc4)nn(-c4ccccc4F)c3CC2C)n1
COc1ccc(Cc2nn(C3CCN(C)CC3)c3ncnc(N)c23)cc1
CNc1ccc(C(=O)Nc2ccc(F)c(Cl)c2)cc1
COc1ccc(C(c2c(O)c3ccccc3n(C)c2=O)c2c(O)c3ccccc3oc2=O)cc1
CCOC(=O)c1[nH]c2c(c1-c1ccc(Cl)cc1)NC1=NCCN1C=2
O=C(O)CN1C(Cn2cncn2)COC(c2ccccc2)C1CNS(=O)(=O)c1cccc2ccccc12
CC=C(C)C(=O)N1CCC(Nc2ccccn2)CC1
O=C(CCn1nc(Cl)c(Cl)c(Cl)c1=O)Nc1c(Cl)cccc1Cl
CCCCCCc1ccc(C(=O)N(CCC#N)NC(=O)Nc2ccc(C)cc2)cc1
CCCC(=O)NC(Cc1ccc2ccccc2c1)c1cccc2cc(-c3ccoc3)ccc12
C#CCN(C)CCc1ccc(OC)c2[nH]c(=O)c3sccc3c12
COc1ccc(-c2cc(Cl)ccc2OCc2ccc(C#N)cc2)cc1
OCC1OC(n2cnc3c(SCc4ccc(Cl)c(Cl)c4)ncnc32)C2OC(CNCc3ccc(O)cc3)C(O)C21
CCOc1cc(N2C(=O)c3ccc(C)cc3C2=O)ccc1-c1cnco1
CC(C)CN1C(=O)CSC1CCCN1CCCCCC1
CC(c1ccccc1)N1CC(c2ccc(Cl)c(Cl)c2)C2(CCN(C(=O)c3ccccc3)CC2)C1
Cc1cccc(C)c1N1CCN(N=CC2=C(C(=O)O)N3C(=O)C(NC(=S)NC(=O)OC(C)(C)C)C3SC2)CC1
COc1ccc2c3c1OC1C(OCC1F)CC(C(=O)O1)C3C12
CC(C)OC(=O)c1sc2nc(N3CCCC3=O)ccc2c1Nc1ccc(C#N)c(Br)c1
O=C(Nc1ccc(Br)cc1)c1cccc(N2C(=O)Nc3ccccc3NC2=O)c1
COC(=O)C(C)(C)NC(=O)Nc1cc(-c2ccccc2)nn1C
CC1(OC(=O)c2ccc(Cl)cc2)C(=O)C=C2C3CCCCC3(C)CCC21C
COc1ccc(S(=O)(=O)Nc2cccc(CN3CCN(C(=O)Cc4ccccc4)CC3C)c2)cc1
CCCCCOC(=O)N1CCN(C(=O)C(CCC(=O)O)NC(=O)c2cc(N3CC(N)CC(C)(C(=O)OC(C)C(C)C)C3)cc(N3CCC(N(C)C)C3)n2)CC1
Cc1onc(-c2ccccc2)c1COc1ccc(C(=O)N2CCC3(CC2)OCCO3)cn1
O=C(c1ccco1)N1CCCC(Nc2cccc(F)c2)C1
Cc1nn(C)cc1C(C)NC(=O)CN1CCc2[nH]nc(Oc3cncc(Br)c3)c21
COc1ccc(-c2nn(-c3ccccc3)nc2C)cc1CC(=O)N1CCN(c2cnccn2)CC1
O=C(Nc1ccc2ncnc(Nc3cccc(OC(F)(F)F)c3F)c2c1)c1c(F)cccc1F
COc1cc(OC)c2c(=O)cc(-c3ccccc3)oc2c1-c1nnn[nH]1
CCC(C)C(N)C(=O)NC(CO)C(=O)NC1CCCCCCCC(C(=O)NCCNC(=O)NC(C)C)C(=O)O1
CC=CC=CC(=O)NNC(=O)c1ccc(Cl)cc1
Cc1cc(N2CCOCC2)nc(NC2CCOCC2)n1
CC(Cc1ccc(Nc2cc(OCc3ccccc3)ccc2C(N)=O)cc1)C1CNC(=O)C1
CN(C(=O)CSc1nncn1-c1cccc(C(F)(F)F)c1)c1ccccc1
COC1CCN(c2nccc(-c3c(-c4cccc(NC(C)=O)c4)nc4n3CCN(CC(=O)N3CCOCC3)C4)n2)CC1
COc1ccc2c(c1OC)C(=O)CC[n+]1ccccc12
Cc1cc(=O)oc2cc(OCc3ccc(C)cc3)ccc12
O=S(=O)(c1ccc(OCCN2CCOCC2)cc1)N1CCN(c2ccccn2)CC1
CC(=O)c1ccc(N(C(=O)C2CCCCC2)C(C(=O)NCc2ccco2)c2ccncc2)cc1
CC(=O)Nc1ccccc1S(=O)(=O)NC(=O)Nc1cccc2ccc(O)cc12
CCCCC(NC(=O)C(Cc1ccccc1)NC(=O)C(Cc1cn(C=N)s1)NC(=O)C(CC(C)C)NC(=O)OC(C)c1ccccc1)C(=O)O
Cc1nc(=O)c2c([nH]1)CCC1C(C)CCC(=O)C12
CC(C)CC(NC(=O)C(C)NC(=O)C(CCCCNC(=N)N)NC(=O)OCc1ccccc1)C(O)CS
CC1CN1c1ccccc1-c1ccc2nc(N)nc(N)c2n1
CCN(CC)S(=O)(=O)c1ccc(NC(=O)C(CC(C)C)NC(=O)c2ccc(C#N)cc2)cc1
CC(=O)Nc1c(-c2ccccc2)c(=O)oc2c3c(ccc12)OCO3
O=C(NCCc1csc(-c2ccccn2)n1)NCc1ccccc1
NC(Cc1ccc(O)cc1)c1csc(NC(=O)Cc2ccc(S(=O)(=O)c3ccccc3)cc2)n1
CCOC(=O)c1cccc(CCc2cc(OC)c(OC)c(OC)c2)c1
COc1ccc(-c2nnc(SCC(=O)c3cccs3)o2)cc1OC
CCOc1ccc2nc(Nc3nc(-c4ccc(C)cc4)cs3)sc2c1
COc1ccc(Cn2cc(-c3ccc(N4C(=O)c5c(I)c(O)c(C)c(C)c5OC4=O)nc3O)nn2)cc1
CCCN(C(=O)Cc1ccccc1[N+](=O)[O-])c1c(O)n(C)c2ccccc12
O=C(CCc1ccccc1)CC1COC(C(O)CCc2c[nH]c3ccccc23)C(O)C1
CNC(=O)C1(CNS(=O)(=O)c2cn(C(C)C)c3ccccc23)CCN(c2nc(-c3ccccc3CC)cs2)CC1
CCCCCCCCCCC(=O)NCc1ccc(F)cc1
Cn1c(N)nc2cnc(N)c(-c3ccc(OCc4ccc5ccccc5n4)cc3)c21
COP1(=S)NCC(c2cccc3ccccc23)C(C)C1
CCOC(=O)c1cccc2c(CO)c(O)ccc12
Cc1c2c(nn1C)C(=O)CCC(C)(C)C2=O
O=C(Nc1nnc(-c2ccco2)s1)N1CCN(c2ccc(F)cc2)CC1
Cc1cn(C2OC(CCSc3ccccc3)C(O)C2O)c(=O)[nH]c1=O
O=C(Nc1ccc2c(c1)OCO2)C(=O)NCC1CC=CN1C(=O)c1ccc(Cl)cc1
Cn1nc(C(C)(C)C)c(Cl)c1C(=O)Nc1ccc(NC(=O)c2ccco2)cc1
OC(c1ccccc1)c1cnccn1
Cc1cc2c(CC(=O)O)cc(C)oc2cc1C
COc1ccc(N2CCN(C(=O)CCS(=O)(=O)c3ccc4c(c3)CC(=O)N4)CC2)cc1
Cn1cnnc1SSc1c(Cl)cccc1Cl
OCC1CN(Cc2ccccc2)CC(n2cnc3c(N4CCOCC4)ncnc32)O1
Cc1nocc1C(=O)Nc1nonc1C
CC(=N)NO
Cn1ncc2c(NCc3ccccc3-c3ccco3)ncnc21
COc1ccc(S(=O)(=O)Cc2ccc([N+](=O)[O-])o2)cc1
CC(C)(N)Cc1nnc2ccccn12
Cc1ccccc1CN1CCN(C2CCN(c3cnccn3)CC2)CC1
O=S(=O)(CC(F)(F)C(F)F)c1nc2c([nH]1)CC(C[N+](=O)[O-])=CC2
COc1cc(OC)c(C(=O)C=Cc2ccc3ccccc3n2)cc1OC
Cc1cc(C)cc(-n2cnc(Sc3nc4ccccc4s3)c2CC(=O)O)c1
CC(C)C(=O)N1CCN(c2oc(-c3ccccc3Br)nc2C(F)(F)F)CC1
Cc1c2c[n+](C)c3c(N4CCCC4)c4cc(F)ccc4[nH]c3c(C)c2cc1C
O=C(NO)c1cccc(C=Cc2nc(-c3ccccc3)c(-c3ccccc3)s2)c1
CCCCCCOC(=O)NC(=O)c1csc(C#Cc2c(C)nc(N)nc2N)n1
Cc1noc(NS(=O)(=O)c2cc(F)ccc2F)c1C
CCc1cc(OCC)c2c(c1)C(C)(CC)CC2O
CN1CCCC1CNC(=O)c1nc(N2CCOCC2)ncc1F
CS(=O)(=O)Nc1ccccc1
O=C(CCn1nc(-c2ccccc2)ccc1=O)NC1CCCC1
CC1=C(C(=O)Nc2ccccc2)C(c2cc3cc(Cl)ccc3nc2Cl)Nc2ccccc21
CCn1cc(C(=O)N2CCC3C2CCN3C(=O)c2cccc(Cl)c2Cl)cn1
Cc1ccccc1C(=O)Nc1cccc(NC(=O)c2nsc3ccccc23)c1
Cn1ccn(CCNCC(O)c2cccc(Cl)c2)c1=O
O=C(CSc1nccn1C1CCCCC1)N1CCN(Cc2cccc(Cl)c2)CC1
COc1cc(C#N)cc(C)c1Oc1ccc(N)c(NC(=O)C(N)CC(C)C)c1
O=C(Oc1ccccc1)N1CCN(c2ccc(N3CCC4(CCC(=O)NC4=O)C3)cc2)CC1
O=C(O)c1c(O)cccc1C(=O)NCCn1cnc([N+](=O)[O-])n1
CCCOc1ccc(C=CC2C(C(=O)NCCc3cccnc3)=C(O)C(=O)N2CCCN2CCOCC2)cc1OC
C=CCOc1cccc(N(C)c2cc(=S)n(C)c3cc(OC)ccc23)c1
Cc1cc(O)cc(C)c1CC(N)C(=O)N1Cc2ccccc2CC1C(=O)NCCCCC(NC(=O)OC(C)(C)C)C(=O)O
CSc1cccc(N2CCCC2)c1
Cc1ccccc1CC(=O)N(Cc1snnc1C)C(C)c1ccncc1
CC(N)(COc1cccc(Cl)c1)C(=O)Nc1cc(O)cc(C#N)c1
Cc1cc(C=CC(=O)c2cccc(N(C)C)c2)cc(OCc2ccco2)c1
CC1(C)CC(=O)C(C(=O)N2CCC(N3CCNCC3)CC2)C(c2cccc(F)c2)C1c1ccc(N(CCCl)CCCl)c(Cl)c1
CCCOC(=O)C=Cc1ccccc1
Cc1ncccc1-c1ccc2cc(NC(=O)c3nc(-c4ccccc4F)no3)cnc2c1
c1ccc(CCCN2CCC(Nc3nc4ccccc4n3Cc3ccccc3)CC2)cc1
CCOC(=O)c1c[nH]c(-c2cc(NC(=O)c3nn(C)c(=O)c4ccccc34)cc2)n1
COc1cc2c(cc1Oc1ccc(F)cc1)N=Cc1cc(OC)c(OC)cc1-2
CC(C)(C)c1ccc(NC(=O)c2cnn(-c3ccccc3F)c2C2C3CSC=CC32)cc1
COc1cccc2c1nc1c3ccccc3nc-1n2O
Fc1cc(-c2ccccc2)cc2ncc(-c3ccncc3)n12
COc1cc(CC(=O)Nc2ccc(Cl)c(C(=O)O)c2)cc(OC)c1OC
CCc1oc2ccccc2c1-c1c2ccccc2[nH]c1=O
COc1cc2c(Nc3ccc(NS(C)(=O)=O)cc3)ncnc2cc1OCCCN1CCOCC1
CC(C)c1ccc(N(C)C(=O)C2CCC(=O)N2C(Cc2ccc(C(C)C)cc2)C(=O)O)cc1
CCCCOc1nc(NCCN(C)C)nc(NN=C(C)C)n1
O=C(Nc1ccc(O)c2c1CCCC3)NC2=O
COc1cc(C2c3cc4c(cc3C(OC(=O)NC(C)(C)C)C3COC(=O)C23)OCO4)cc(OC)c1OC
CCOc1ccccc1NC1NC(=S)NC1=O
COc1ccccc1N1CCN(c2nc3ccccc3nc2C#N)CC1
O=C1C(Cl)=C(Nc2ccc([N+](=O)[O-])cc2)C(=O)c2c(O)cc(Br)cc21
Cc1nc(CSc2nc(=O)cc(N)[nH]2)cs1
CCCCN(Cc1cc2cc(C)ccc2nc1Cl)S(=O)(=O)c1cccc([N+](=O)[O-])c1
CN(Cc1nnc(C2CC(O)C3(CCO3)C2)o1)C1CCN(Cc2ccccn2)C1
CC(=O)NC(Cc1ccccc1)C(O)CNC1(c2cccc(F)c2)CCCCN(C)C1=O
CCCCc1ccc(-c2nccnc2C)cc1
CC1(C)OC(=O)Nc2ccc(c3ncc(-c4cnc(NCc5ccccc5F)nc4OC4CCOCC4)nc3)c21
CC(C)CC(NC(=O)c1ccccc1)C(=O)NCCC(=O)O
CC(OC1CCN(C2CCCC2)C(=O)C1)C(=O)NCC1CCCO1
C=CCn1c(SCC(=O)NCCN(CC)CC)nc2c3ccccc3nc-2c1O
COc1ccc(Br)cc1S(=O)(=O)Nc1cccc2c(Br)cccc12
CC(C)(C)OC(=O)NC1CCC(C(C)S(=O)(=O)c2cccc(OC(F)F)c2)CC1
COC1=C(C)C(=O)C2=C(C1=O)C1C(CCC1(C)O)OC1OC3(CC(C)OC2N3C)C1(C)C
N#CC(=Cc1ccccc1Cl)C(=O)NCCCn1ccnc1
COC(=O)c1ccc2c(c1)Cc1ccccc1-2
COc1cc2c(C)[nH]c(=O)cc2cc1OCCCCOc1cc(OC)c(Br)cc1Br
CCCCc1nnc(SCc2ccccc2)n1-c1ccccc1
CCCCn1c2ccccc2c2cc(C(=O)NCc3ccccc3OC)ccc21
COc1ccc(C(C)=NNC(=O)c2scnc2C)cc1[N+](=O)[O-]
CCc1sc(C(=O)NCc2ccc(C(=O)O)cc2)cc1-c1ccc(N(C)C)cc1
CN1CCN(C(=O)CNC(=O)c2ccc(NS(=O)(=O)c3cccs3)s2)CC1
Cc1noc(C)c1CNC1CCCN(CC(=O)N(C)C)C1
Cc1cccc(NS(=O)(=O)c2ccc(OCC(=O)NCc3ccco3)cc2)c1
O=C(NN1C(=O)C(Cl)C1c1ccccc1Cl)C(Cl)=Cc1ccc2ccccc2c1
Cn1c2c(c3ccc(N4CCN(c5ccccc5)CC4)cc31)C(=O)CCn2cnc2ccccc12
NC1=NC(c2ccccc2)C(N)=N1
O=C(c1ccccc1)c1ccccc1NC(=O)Cc1cccs1
C[n+]1c2ccccc2c(Nc2ccccc2)c2ccccc21
CCOC(=O)c1c[nH]c2ccccc2c1=NN1CCN(c2ccc([N+](=O)[O-])cc2)CC1
Cc1cc(NC2CC2)c2ccc3sccc3c2c1
CC(C)N(CCO)c1nc2cc3c(cc2cc1C)CCC3
CC(C)(C)NC(=O)c1cccc(C2(O)CCN(CCCn3c(-c4ccccc4)c4ccccc4nc3=O)CC2)c1
CCOC(=O)c1nnn(-c2nonc2N)c1CO
O=C(c1cccc(F)c1)c1nc2ccccc2n2nnnc12
CC1=Cc2c(sc3c2C(=O)CC(C)(C)C3)C(C)(C)NC1=O
Cn1cc(CN2CCC3CCCCC3C2)cn1
COc1ccc2cc(C(=O)C3CN(C(C)C)CCC34CCCN(C(C)C)C4=O)oc2c1
CCc1c(C)[nH]c(C)c(Cc2ccc(F)cc2)c1=O
CCCCCCCCCCCC=CCCCCCC=CC(C)CCC(O)C(O)C(=O)CS(=O)(=O)[O-]
COc1cccc(NC(=O)Cc2nc(-c3ccc4nnsn4n3)oc2C)c1
Cc1ccc(NC(=O)CSc2n[nH]c(-c3ccc(C)cc3)n2)c(C)c1
CCOC(=O)CCc1cccc(NC(=S)NC(=O)c2cccc(N3CCN(c4ccccc4OC)CC3)c2)c1
C(=NNC1CCSCC1)c1ccc(F)cc1
COc1cc2c(cc1OCCCCN1CCN(c3ccccc3)CC1)OC=CC2=O
Cc1ccc(C)c(CSc2nc3nc(C)cs3c(=O)n2CC(N)=O)c1
COc1ccc(C(=O)Nc2ccc(-c3nc4cccnc4[nH]3)c(C)c2)cc1OC
O=C(NC1CCS(=O)(=O)C1)c1ccc(S(=O)(=O)N2CCCc3ccccc32)cc1
Cc1ccc(OC(C)C(=O)NCc2ccccc2)cc1S(=O)(=O)N1CCCC1
CC(c1cc2cc(Cl)ccc2cn1)N1CCC(CCF)(C(=O)O)CC1
O=C(c1ccc2cc(OCCCN3CCCCC3)ccc2c1)N1CCN(c2ncccn2)CC1
O=C(Nc1ccc(OC(F)(F)F)cc1)c1cccnc1Oc1cccc(CN2CCCCC2)c1
COc1ccc(C(=O)N2CCN(S(=O)(=O)c3cc(C)co3)CC2)cc1
CCOC(=O)c1sc2nc(Cc3ccc(C)cc3)[nH]c2c1C
CCn1c2ccccc2c2cc(C=CC(=O)c3cccs3)ccc21
C(=Cc1[nH]nnc1-c1ccccc1)c1ccc(Cl)cc1Cl
CCN(CC)c1ccc2c(c1)C(NC(=O)c1ccc(S(=O)(=O)N3CCOCC3)cc1)C(C)(C)O2
N#Cc1cc(C#N)ccc1Oc1ccc(S(=O)(=O)Nc2cccnc2)cc1CO
Cc1ccc(CNC(=O)CN2C(=O)C(=O)N(C)C2=O)cc1
Cc1n[nH]c(C2CCNCC2)c1C=CC(=O)OCCS(C)(=O)=O
Cc1noc(N2CCCN(C(=O)c3cccc4ccccc34)CC2)c1C
CNc1nc(N2CCOCC2)c2ccccc2n1
O=C(COc1coc(CN2CCN(c3cccc(Cl)c3)CC2)cc1=O)NCCc1ccccc1
CSc1sc(C(=N)N)cc1-c1nc2cc(CCN3CCSCC3)ccc2[nH]1
c1ccc(OCCCCNCCn2ccnc2)cc1
CN1CCC=C(c2cn3cc(C#N)cc(OCc4ccc(Cl)cc4)c3c2)C1
Cc1ccc(CNCCOCCOc2ccc(NC(=O)Nc3cccc(O)c3C)cc2)cc1
NC(=O)c1scc(C(O)(C(F)(F)F)C(F)(F)F)c1N
Nc1nc(=O)c2c([nH]1)NCC1(O)C3CC3C1C2
O=C(CCc1ccccc1)CC(O)(c1ccccc1)C1CCCCN1
Cc1ccc2[nH]c(=O)c(O)c(CN(C)C)c2c1CS(=O)(=O)c1ccccc1
CC(=O)OCc1c(CNCc2ccccc2)sc2cc3c(cc12)OCO3
COc1ccccc1Cn1cnc2c1C(OC)CNC2
O=C(NC(C(=O)O)C1(Cc2c[nH]cn2)CCCCCC1)ON=C1CCS(=O)(=O)CC1
CNc1nc(Nc2ccc(C(=O)NC3CCCC3)cc2)ncc1C(F)(F)F
Cc1c(CC(=O)N2CCCC2)sc2[nH]c(=O)cnc12
CC(=Cc1ccccc1OCC=Cc1ccccc1)CCC=C(C)C
CC=Cc1cc2cccnc2n2c(=S)[nH]n12
O=C(O)c1cn(C2CC2)c2cc(N3CCC(N4CCCC4)CC3)c(F)cc2c1=O
CC1CN(C(=O)Cc2ccc(Cl)cc2)Cc2ncc(-c3ccc(S(C)(=O)=O)cn3)cc21
CSc1nc(N2CCOCC2)c2c(c1C(N)=O)CCCC2
Cc1noc(C)c1CN1CCC2(CC1)CCN(Cc1nccs1)CC2
Cc1cc2c(cn1)CN1CN2Cc2cc(C)ccc21
CC(=O)NC(CCc1ccccc1)C(=O)NC(Cc1c[nH]c2ccccc12)C(=O)NC(CC(C)C)C(=O)O
CC(=O)OC1CC2OC1C1(O)C(O)CC(C)(COC3=CC(=O)OC3)C12C
CC1Cc2ccc(N(C)C)cc2C(c2ccc(OCCCCCCN(C)C)cc2)O1
c1ccc2c(CNCCc3cccnc3)ccnc2c1
Cc1cc(C)n(C2CCCN(C(=O)c3cc4c(cc3F)OCO4)C2)n1
CCN(CC)CCCC(O)(CNc1cc(C)nc2c(OC)c(OC)ccc12)c1ccccc1
O=c1[nH]nc(SCCCCc2ccccc2)[nH]1
CCCCN(C)c1nc(Cl)nc(N(c2ccccc2)c2ccccc2)n1
O=c1ccc2ccc3ccccc3c2o1
COc1ncc2nc(-c3c(Cl)cccc3Cl)nn2c1C
O=C(NNC(=S)Nc1ccccc1F)c1ccccc1
Brc1ccccc1-c1nnc(N2CCOCC2)s1
Cc1ccc(CS(=O)(=O)CCC(=O)Nc2ccc([N+](=O)[O-])o2)cc1
COc1cc(C(CC(N)=S)Cc2ccccc2)cc(Br)c1OC
CC(CNC(=O)c1ccncc1)NC(=O)c1ccc(-c2ccccc2)cc1
O=C(NCC1(c2ccccc2)CC1)Nc1ccc2c(c1)C(=O)c1cc(NC(=O)CN3CCN(Cc4ccccc4F)CC3)ccc1-2
Cc1ccc(NC(=O)CSc2nnc(C3CCCC(O)C3)n2C)cc1C
c1ccc(CN2C(c3ccc(CO)c4ccccc34)c3ccccc3Oc3ccccc32)cc1
COCCN(C(=O)COC(=O)c1ccc(C)o1)c1c(N)n(Cc2ccccc2)c(=O)[nH]c1=O
S=C(NCCCN1CCOCC1)Nc1cccc(Cl)c1
Cc1cccc(OCCCC(=O)Nc2c(C)n(C)n(-c3ccccc3)c2=O)c1
O=C(COc1ccccc1)NC1CCN(CCSc2ccccc2)C1
Cc1ccc(-c2nnc(Nc3cccc(F)c3OC(F)(F)F)s2)o1
COC(=O)C1=C(C)C(C)(C)OC1c1cccc(O)c1
NC1CCCCC1OCc1ccc(-c2ccccc2)cc1
O=C1C(=Cc2cccc(F)c2)CCC23CCCN(CC4CC4)C(C2)C13
Cc1ccc(CNC(=O)C2CCC(=O)N(CCC(=O)O)C2)cc1
COC(=O)c1cc(C2Nc3ccc([N+](=O)[O-])cc3C3(OCCC3)O2)cc(OC)c1OC
O=C1Nc2ccc(S(=O)(=O)N3CCCC3)cc2C1(c1ccccc1)C1CCCCC1
O=C(O)CCCCc1ccc(C(=O)N(Cc2ccc([N+](=O)[O-])cc2)Cc2ccc(S(=O)(=O)c3ccccc3)cc2)cc1O
CC1=C(C(=O)N2CCN(c3ncc(Cl)cn3)CC2)C(c2ccc(Cl)cc2)CC2=NCCc3c[nH]c1c32
Cc1cc(=O)oc2cc(OP(=O)(OCc3ccccc3)OCc3ccc(CC(C)C)cc3)ccc12
NCc1cc(C2CCNCC2)c(F)c(CN)c1
Cc1csc(S(=O)(=O)NC(=O)CN2CCN(C)CC2)n1
CCOC(=O)c1[nH]c(C)c(C(=O)C=Cc2ccc(Cl)c(C)c2)c1C
FC(F)(F)c1ccc(Nc2nc3c(s2)CCNCC3)cc1
CC(C)N(C(=O)Cn1c(=O)n2c(C)cc(C)c2c(=O)n1CC(F)F)c1nc2ccccc2s1
CC[n+]1c(C=Cc2ccc(C=Cc3ccccc3)cc2)oc2c1ccc1ccccc21
O=C1CCCC1NC(=O)C1CC2(Cl)c3cccc4c3N3CCCN1C4(O)C34C(=O)Nc1ccccc142
Cc1nnsc1CNCc1nnc(SC(C)C2CCCCC2)o1
CC(=O)C1=CC=C(C)CC12CC1(C)OC(=NN=Cc3ccc(O)cc3)C(=NC1CCCCN1CCN(Cc3ccccc3)CC1)C2
CNCC1CCC(Nc2ncc(-c3ccc(Oc4ccccc4)cn3)c(N3CCOCC3)n2)CC1
CC(=O)OC1C2CC=C(C)CC2=C(C(=O)OCOCCOC[N-][N+]#N)C12C(=O)N(Cc1ccccc1)c1ccccc12
C#CCN(CC12CC3CC(CC(C3)C1)C2)C(=O)NCC1(c2ccc(Cl)cc2)CCCCC1
Cc1c(-c2ccccc2O)oc2cc(OCC(=O)O)ccc2c1=O
O=C1CC(N2CCN3CCCC3C2)C(=O)N1
N#CC(=Cc1ccncc1)c1ccc([N+](=O)[O-])cc1
Cc1nc([N+](=O)[O-])cn1CC(O)CN1CCN(CCOC(c2ccc(F)cc2)c2ccc(F)cc2)CC1
Nc1ccc(C(=O)N2CCOC(COC(=O)Nc3cccc(C(F)(F)F)c3)C2)cc1
N#Cc1cccc(NC(=O)C(COC(=O)N2CCOCC2)NC(=O)c2cssc2C)c1
OCCC1CN(Cc2cccc(-c3cn4ccccc4n3)c2)CCN1CC1CCCO1
O=C(NC(Cc1cccc2cccnc12)C(=O)N1CCN(c2cccc(C(F)(F)F)c2)CC1)C1CCCCC1
O=C(NN=Cc1ccccc1Br)c1cc2ccccc2cc1O
CN1CCN(Cc2cc3ncc(-c4ccccc4)c(-c4cn(C)nn4)n3n2)CC1
Cc1nc(=O)[nH]c(O)c1S(=O)(=O)N1CCN(c2ccc(F)cc2)CC1
CN(C)CC(=O)Nc1ccc(Cl)c(C(F)(F)F)c1
CC1CCCN(Cc2ccc(C(=O)CSc3nnc(-c4ccccc4)o3)cc2)C1
OCCN1CCN(C(CN2CCN(CC(c3ccco3)c3ccc(F)cc3)CC2)c2ccc(F)cc2)CC1
N=C(N)c1cccc(C2CCCN2C(=O)c2ccc3c(ccn3C)c2)c1
O=C(NC(Cc1c[nH]c2ccccc12)C(=O)N1CCC(CC(NC(=O)c2cc(F)cc(F)c2F)C(=O)N2CCC(n3c(=O)[nH]c4ccc(Cl)cc43)CC2)CC1)NC1CC1
CCCCCCCCCCCCCCCCCC(=O)c1nccc(C(=O)O)n1
CCCN1C(=O)CC(C)(C)c2cc(C(=O)c3cnn(C(C)(C)C)c3)ccc21
Cc1ccc(Cl)c(NC(=O)CSc2ccc3ccccc3n2)c1
O=S(=O)(NCCN1CCN(Cc2nccs2)CC1)c1ccc(-c2cccs2)cc1
CC(C)c1cc(C(C)C)c(S(=O)(=O)NC(Cc2ccc(-n3ccnc3)cc2)C(=O)O)c(C(=O)O)c1
CCCCCCOc1ccc(NC(=O)C2CCC(=O)N2C(=O)c2ccc(Cl)cc2)cc1
Nc1ccc(C(CCCCNS(=O)(=O)c2ccc(F)cc2)NO)cc1
NC(=O)c1ccc(Oc2ccccc2C(=O)Nc2cccc(-c3cnco3)c2)cc1
COc1cc(OC)c(OC)cc1C=C1CCCN(C)C1=O
Cc1ncnc(-c2ccc(F)cc2)c1C=C(F)F
COc1cc2c(cc1OC)C(=O)C(C1=C(C)C(=O)OC1)C2=O
CN1CC(C(=O)N2CCC3(C)c4cccc(O)c4CC2C3(C)C)CC1(O)c1ccccc1
COc1ccc2c(n1)C=[N+]([O-])CCN(C)C2
CCOC(=O)c1cnc2c(cnn2CC=Cc2ccccc2)c1Nc1cc(OC)c(OC)c(OC)c1
CCC(C)c1onc(C)c1C1CCCN(C(=O)Cn2cccc2C(=O)O)C1
Cc1cccc(NC(=O)C2CCC(CNc3ncnc4sc5c(c34)CCCC5)CC2)c1
CCCCCCn1cc(CNC)c2ccccc21
CC(=O)NC(CC(=O)N1CC(C(=O)O)CC1C(=O)O)C(=O)O
Cc1ccccc1NC(=S)NN=C(C)c1cccs1
CN(C)Cc1nccn1-c1ccc(Oc2ncccc2C2CC2)cc1
Cc1ccccc1Nc1nn2c(=O)cc(C)n(C3CCN(C(=O)Nc4ccccc4)CC3)c2n1
CC(=NOCC(=O)Nc1ccc(-c2ccc(N3CC(CN)CC(CCc4cc(F)cc(F)c4)C3)c(F)c2)cn1)c1ccco1
CCCc1nnc(NC(=O)CSc2nnc(-c3ccc(OC)cc3)o2)o1
CC1(C)Oc2c(CN3CCN(C(=O)c4cc(C(C)(C)C)on4)CC3)c3c(cc2c(Cl)c1Br)CCC3
CCCCCCCc1c(O)cc(-c2ccc(O)c(O)c2)oc1=O
N#CC(C#N)=Cc1ccc(O)c(O)c1
O=C(O)C1CCCn2c(=O)n(-c3cncc(F)c3)c(=O)n21
O=C(CN1CCOCC1)Nc1cccc(S(=O)(=O)Nc2cccnc2)c1
CCOC(=O)CCC(NC(=O)C(C)NC(=O)C(CC(=O)O)NC(=O)c1cccc2ccccc12)C(=O)NC(CCSC)C(=O)O
COc1ccccc1-c1nc2ncccn2c1CCN
CCCCN(C)C(=O)c1cccc(I)c1
NC(=O)c1ccccc1Nc1ncccc1C(=O)Nc1ccc(C2CC2)cc1
CCCC(=O)Nc1cc(Sc2ccccc2)c(O)c([N+](=O)[O-])c1
CNc1nc(Cl)nc2[nH]c(C(=O)OC(C)(C)C)cc12
c1ccc2c(c1)CCN=C2c1ccccc1OCC1CCCCN1
N#Cc1ccc(Cc2nc3nc(=S)n(CCN4CCOCC4)cc3n2CCCn2ccnc2)cc1
CN1CC(CO)CC(c2cccnc2OC2CCC3(Oc4ccccc4O3)C2)C1
CCOc1ccc(NC(=O)OC(C)C)cc1-c1nc2c(=O)n(C)c(=O)n(CC(C)C)c2s1
O=C1CCCCCC12CCN(Cc1ccc(OC(F)F)cc1)CC2
Cc1ccc(C)c(NC(=S)NN=C2C(=O)Nc3ccccc32)c1
CN(C)CCNS(=O)(=O)c1ccc2c(c1)c1ccccc1n2C
O=C1CCCC2=C1C(c1ccccc1F)N=C(N(CCN1CCOCC1)S(=O)(=O)c1ccc(CC3SC(=O)NC3=O)cc1)S2
COc1ccc(C(C)C)cc1-c1ccc(C=CC(=O)O)cc1
CC#CCn1c(=O)c2ccccc2c2c(C=Cc3ccco3)cccc21
CC(C)(C)c1cc(NC(=O)c2cccc3[nH]nc(N)c23)cc(C(C)(C)C)n1
CCOC(=O)N1C(O)C(O)C(COP(=O)(O)O)OC1n1cnc(N)c(-c2ccccc2)c1=O
C[N+]1(C)C2CC(OC(=O)CCCCCCCCCCCCCOC3OC4COC(C)(C)O4)CCC4(CO3)C1CC42
CC(=O)CSc1nc(N)c2c(C#N)c(-c3ccc(C)cc3)cn2n1
COc1ccc2nc(-c3ccsc3)ccc2c1
CC(C)c1nc(CSc2nc3ccccc3o2)co1
O=C(NCCCn1ccnc1)c1cnsc1-c1ccccc1
Cc1cccc([N+](=O)[O-])c1C(=O)Nn1cnnc1
Cc1ncoc1C(=O)Nc1ccc(C2(C)CON(C3CCCC3)C2)cc1
O=C(c1ccc(NC(=O)c2ccccc2)c(O)c1)N1CCOCC1
CCc1ccc2c(c1)CCC2C(=O)Cc1ccccc1
CC(c1ccc(F)nc1)N1CCC(C(=O)O)CC1
OCCOCCOC(=S)N1CCN(CN2C(=O)c3cccc4cccc(c34)C2=O)CC1
O=C(Nc1cc(-c2ccccc2Oc2ccccc2)nn1-c1ccc(F)cc1)c1cnccn1
O=C(NN=Cc1ccc(N2CCCC2)c([N+](=O)[O-])c1)c1ccc(O)c(Cl)c1
Cc1ccsc1C(=O)N1CCCC2(CCNC2)C1
CC(Nc1c(C(N)=O)cnc2ccc(-c3ccc4[nH]ccc4c3)nc12)c1ccccc1
COc1ccc(CCNC(=O)C2CCN(S(=O)(=O)c3c(C)noc3C=Cc3ccc(OC)cc3)CC2)cc1OC
Cc1nn(C)cc1C1=CC(c2cccc3ccccc23)Oc2ccc(O)cc21
CCCCCNC1=Nc2ccccc2C2(CCCN(C(=O)C(C)CC)C2)N1
CC1(O)c2cc(Cl)ccc2-n2c(C#N)ncc2C1c1cccc(Cl)c1F
CCCCCCCCCCN(C)c1ncccc1F
[truncated: 538,902 more chars]
